# Supplementary material for: Refinement of anomalous dispersion correction parameters in single-crystal structure determinations
Source: IUCrJ. 2022 Jul 20;9(Pt 5):604–9. doi: 10.1107/S2052252522006844 (PMC9438505; doi:10.1107/S2052252522006844)
Supplement: Supplementary file 1 [file m-09-00604-sup1.cif]

##############################################################################
#                                                                            #
# This CIF contains the data in a paper accepted for publication in IUCrJ    #
# It conforms to the requirements of the Notes for Authors for IUCrJ, and    #
# has been peer reviewed under the auspices of the IUCr Commission on        #
# Journals.                                                                  #
#                                                                            #
# Full details of the Crystallographic Information File format               #
# are given in the paper "The Crystallographic Information File (CIF):       #
# a New Standard Archive File for Crystallography" by S. R. Hall, F. H.      #
# Allen and I. D. Brown [Acta Cryst. (1991), A47, 655-685].                  #
#                                                                            #
# The current version of the core CIF dictionary is obtainable from          #
# ftp://ftp.iucr.org/pub/cif_core.dic.                                       #
#                                                                            #
# Software is freely available for graphical display of the structure(s)     #
# in this CIF. For information consult the CIF software page                 #
# http://www.iucr.org/resources/cif/software.                                #
#                                                                            #
# This file may be used for bona fide research purposes within the           #
# scientific community so long as proper attribution is given to the journal # 
# article from which it was obtained.                                        #
#                                                                            #
##############################################################################
data_MoC6O6_19900_solution_henke_nosphera2
_audit_creation_method
;
Olex2 1.5-alpha
(compiled 2022.03.08 svn.r54f81f84 for OlexSys, GUI svn.r6485)
;
_database_code_depnum_ccdc_archive     'CCDC 2157629'
_chemical_name_systematic     Molybdenumhexacarbonyl
_chemical_formula_moiety     'C6 Mo O6'
_chemical_formula_sum     'C6 Mo O6'
_chemical_formula_weight     263.995
_space_group_crystal_system     orthorhombic
_space_group_name_H-M_alt     'P n m a'
_space_group_name_Hall     '-P 2ac 2n'
loop_
    _space_group_symop_id
    _space_group_symop_operation_xyz
    1 x,y,z
    2 x+1/2,-y+1/2,-z+1/2
    3 -x,y+1/2,-z
    4 -x+1/2,-y,z+1/2
    5 -x,-y,-z
    6 -x-1/2,y-1/2,z-1/2
    7 x,-y-1/2,z
    8 x-1/2,y,-z-1/2
_cell_length_a     11.74147(13)
_cell_length_b     11.22116(9)
_cell_length_c     6.35094(5)
_cell_angle_alpha     90
_cell_angle_beta     90
_cell_angle_gamma     90
_cell_volume     836.755(13)
_cell_formula_units_Z     4
_cell_measurement_reflns_used     3312
_cell_measurement_theta_min     3.1790
_cell_measurement_theta_max     27.0830
_cell_measurement_temperature     110
_exptl_crystal_description     block
_exptl_crystal_colour     'clear colourless'
_exptl_crystal_size_max     0.1
_exptl_crystal_size_mid     0.1
_exptl_crystal_size_min     0.1
_exptl_crystal_density_diffrn     2.096
_exptl_crystal_F_000     471.048
_exptl_absorpt_coefficient_mu     1.086
_exptl_absorpt_correction_type     multi-scan
_exptl_absorpt_process_details
;
CrysAlisPro 1.171.42.24a (Rigaku Oxford Diffraction, 2021)
Empirical absorption correction using spherical harmonics,
implemented in SCALE3 ABSPACK scaling algorithm.
;
_exptl_absorpt_correction_T_min     0.45600
_exptl_absorpt_correction_T_max     1.00000
_diffrn_ambient_temperature     110
_diffrn_source     synchrotron
_diffrn_radiation_type     synchrotron
_diffrn_radiation_wavelength     0.62303
_diffrn_radiation_monochromator     synchrotron
_diffrn_measurement_device_type
               'dectris-CrysAlisPro-abstract goniometer imported dectris images'
_diffrn_measurement_device     'abstract diffractometer'
_diffrn_measurement_method     '\w scans'
_diffrn_detector     'Hybrid Pixel Array Detector'
_diffrn_detector_area_resol_mean     5.8140
loop_
    _diffrn_refln_index_h
    _diffrn_refln_index_k
    _diffrn_refln_index_l
    0 0 -1
    0 0 1
    0 0 -1
    0 0 1
    0 0 -1
    0 0 -1
    0 0 -2
    0 0 2
    0 0 -2
    0 0 2
    0 0 -2
    0 0 2
    0 0 3
    0 0 3
    0 0 -3
    0 0 -3
    0 0 -3
    0 0 3
    0 0 -4
    0 0 4
    0 0 -4
    0 0 4
    0 0 5
    0 0 -5
    0 0 -5
    0 0 -5
    0 0 5
    0 0 -5
    0 0 6
    0 0 -6
    0 0 6
    0 0 6
    0 0 -6
    0 0 7
    0 0 -7
    0 0 7
    0 0 8
    0 0 -8
    0 1 0
    0 -1 0
    0 1 0
    0 1 0
    0 -1 -1
    0 1 1
    0 -1 -1
    0 1 1
    0 1 -1
    0 -1 1
    0 1 -1
    0 -1 -1
    0 -1 -1
    0 1 1
    0 1 -1
    0 -1 1
    0 1 -1
    0 1 -1
    0 -1 -2
    0 1 -2
    0 1 -2
    0 1 2
    0 -1 2
    0 -1 -2
    0 1 -2
    0 -1 -2
    0 -1 2
    0 1 2
    0 -1 2
    0 -1 3
    0 1 3
    0 1 -3
    0 -1 -3
    0 1 -3
    0 -1 3
    0 1 3
    0 -1 -3
    0 -1 -3
    0 1 3
    0 -1 3
    0 1 -3
    0 -1 4
    0 1 4
    0 -1 -4
    0 1 -4
    0 -1 -4
    0 1 -4
    0 1 4
    0 1 4
    0 1 -4
    0 -1 5
    0 1 5
    0 -1 -5
    0 1 -5
    0 -1 -5
    0 1 -5
    0 1 -5
    0 -1 5
    0 1 5
    0 -1 5
    0 -1 -5
    0 1 5
    0 -1 -6
    0 1 -6
    0 -1 6
    0 1 6
    0 -1 6
    0 -1 6
    0 1 6
    0 -1 -6
    0 1 -6
    0 1 -6
    0 -1 -6
    0 -1 -6
    0 -1 7
    0 1 7
    0 -1 -7
    0 1 -7
    0 -1 -7
    0 1 -7
    0 -1 7
    0 1 7
    0 -1 -7
    0 -1 8
    0 1 -8
    0 1 -8
    0 -1 -8
    0 -2 0
    0 -2 0
    0 -2 -1
    0 2 -1
    0 -2 1
    0 -2 -1
    0 -2 1
    0 -2 -1
    0 2 -1
    0 2 1
    0 2 -1
    0 2 1
    0 -2 1
    0 -2 -2
    0 2 -2
    0 2 2
    0 2 -2
    0 -2 2
    0 -2 -2
    0 -2 -2
    0 -2 2
    0 2 2
    0 -2 2
    0 -2 -2
    0 2 -2
    0 2 2
    0 -2 -3
    0 2 3
    0 2 -3
    0 -2 3
    0 2 3
    0 -2 3
    0 2 -3
    0 -2 -3
    0 -2 4
    0 2 4
    0 2 -4
    0 2 -4
    0 2 4
    0 -2 4
    0 2 -5
    0 2 5
    0 -2 5
    0 -2 5
    0 2 5
    0 -2 -5
    0 2 -5
    0 2 -5
    0 -2 -5
    0 -2 5
    0 2 5
    0 2 -6
    0 -2 -6
    0 2 -6
    0 2 6
    0 -2 -6
    0 2 -6
    0 -2 -6
    0 2 6
    0 -2 6
    0 -2 6
    0 -2 -6
    0 -2 -7
    0 -2 -7
    0 2 -7
    0 -2 -7
    0 2 -7
    0 2 7
    0 2 7
    0 -2 7
    0 2 8
    0 2 -8
    0 -2 8
    0 2 8
    0 2 -8
    0 -2 -8
    0 -2 8
    0 -2 -8
    0 3 0
    0 -3 0
    0 3 0
    0 -3 -1
    0 -3 -1
    0 -3 1
    0 3 -1
    0 -3 1
    0 3 1
    0 -3 1
    0 3 -1
    0 3 -1
    0 3 1
    0 3 1
    0 3 -1
    0 -3 -1
    0 3 2
    0 -3 2
    0 3 2
    0 -3 2
    0 3 -2
    0 -3 -3
    0 3 -3
    0 -3 3
    0 3 3
    0 -3 -3
    0 -3 3
    0 -3 -3
    0 3 3
    0 -3 -3
    0 3 -3
    0 3 -3
    0 -3 3
    0 -3 4
    0 -3 4
    0 3 4
    0 -3 -4
    0 3 -4
    0 -3 -4
    0 -3 -4
    0 3 -4
    0 -3 4
    0 3 4
    0 3 -5
    0 -3 5
    0 -3 5
    0 3 5
    0 -3 -5
    0 3 5
    0 -3 -5
    0 -3 5
    0 3 -5
    0 3 5
    0 3 -5
    0 -3 -5
    0 3 6
    0 3 6
    0 -3 -6
    0 3 -6
    0 -3 -6
    0 3 -6
    0 3 -6
    0 -3 -6
    0 -3 -6
    0 -3 6
    0 3 6
    0 -3 6
    0 3 7
    0 -3 7
    0 -3 -7
    0 -3 7
    0 -3 -7
    0 3 -7
    0 -3 -8
    0 -3 8
    0 -3 -8
    0 3 -8
    0 3 8
    0 -3 8
    0 4 0
    0 -4 0
    0 -4 0
    0 4 0
    0 4 0
    0 -4 0
    0 -4 -1
    0 4 -1
    0 4 1
    0 4 -1
    0 4 1
    0 -4 1
    0 -4 -1
    0 -4 1
    0 4 1
    0 -4 -2
    0 4 -2
    0 -4 2
    0 -4 2
    0 4 2
    0 -4 -2
    0 -4 -2
    0 4 -2
    0 4 -2
    0 4 2
    0 -4 3
    0 4 3
    0 -4 3
    0 -4 -3
    0 4 3
    0 4 -3
    0 -4 -3
    0 -4 3
    0 4 -3
    0 -4 -3
    0 4 -3
    0 4 -4
    0 4 4
    0 4 4
    0 -4 -4
    0 -4 4
    0 -4 4
    0 4 4
    0 -4 -4
    0 -4 -4
    0 4 -4
    0 -4 -4
    0 4 5
    0 4 -5
    0 -4 -5
    0 4 6
    0 4 -6
    0 -4 -6
    0 4 -6
    0 -4 6
    0 4 6
    0 -4 -6
    0 -4 6
    0 4 6
    0 4 -6
    0 -4 7
    0 -4 -7
    0 4 7
    0 -4 7
    0 -4 -7
    0 4 7
    0 4 -7
    0 4 8
    0 4 8
    0 4 -8
    0 4 -8
    0 -4 8
    0 5 0
    0 5 0
    0 -5 -1
    0 5 -1
    0 -5 1
    0 5 1
    0 -5 -1
    0 5 1
    0 5 -1
    0 5 1
    0 -5 1
    0 5 -1
    0 -5 2
    0 -5 -2
    0 -5 -2
    0 -5 2
    0 5 -2
    0 -5 2
    0 5 -2
    0 -5 -2
    0 5 2
    0 5 2
    0 5 -2
    0 5 -2
    0 -5 -3
    0 -5 -3
    0 5 3
    0 5 -3
    0 5 3
    0 5 -4
    0 -5 -4
    0 -5 4
    0 5 -4
    0 -5 4
    0 5 4
    0 5 4
    0 -5 4
    0 5 4
    0 -5 -4
    0 5 -4
    0 -5 -4
    0 -5 -4
    0 5 -5
    0 5 5
    0 -5 -5
    0 -5 -5
    0 5 -5
    0 -5 5
    0 -5 -5
    0 5 5
    0 5 -5
    0 -5 5
    0 5 -6
    0 5 6
    0 5 6
    0 -5 6
    0 5 -6
    0 5 7
    0 5 -7
    0 5 7
    0 5 -7
    0 -5 7
    0 5 -8
    0 -5 -8
    0 -5 -8
    0 5 8
    0 5 -8
    0 -5 8
    0 -6 0
    0 6 0
    0 -6 0
    0 -6 0
    0 6 0
    0 6 0
    0 -6 1
    0 6 1
    0 -6 1
    0 6 -1
    0 6 1
    0 -6 -1
    0 -6 1
    0 6 -1
    0 -6 -1
    0 6 1
    0 -6 2
    0 6 -2
    0 -6 2
    0 6 2
    0 -6 2
    0 -6 -2
    0 6 2
    0 -6 -2
    0 6 -2
    0 6 2
    0 6 3
    0 6 -3
    0 6 3
    0 6 -3
    0 6 3
    0 6 -3
    0 -6 -3
    0 6 -3
    0 -6 3
    0 -6 3
    0 6 -4
    0 -6 -4
    0 6 -4
    0 -6 -4
    0 6 4
    0 -6 4
    0 6 -4
    0 -6 -4
    0 -6 4
    0 6 4
    0 6 4
    0 -6 -5
    0 6 -5
    0 6 -5
    0 -6 5
    0 6 5
    0 -6 5
    0 -6 -5
    0 6 5
    0 6 -6
    0 -6 -6
    0 6 6
    0 6 6
    0 6 -6
    0 -6 -6
    0 -6 6
    0 6 -6
    0 6 -7
    0 -6 -7
    0 -6 7
    0 -6 -8
    0 6 -8
    0 -6 -8
    0 -6 8
    0 -6 8
    0 6 8
    0 6 8
    0 6 -8
    0 -7 0
    0 7 0
    0 7 0
    0 -7 0
    0 -7 0
    0 -7 1
    0 7 1
    0 7 -1
    0 7 1
    0 -7 -1
    0 -7 1
    0 7 -1
    0 -7 1
    0 -7 -1
    0 -7 -2
    0 -7 2
    0 7 -2
    0 7 -2
    0 7 2
    0 -7 -2
    0 -7 2
    0 7 2
    0 -7 -2
    0 -7 2
    0 7 2
    0 7 -2
    0 7 -3
    0 7 -3
    0 -7 -3
    0 -7 -3
    0 -7 3
    0 7 -3
    0 7 3
    0 -7 -3
    0 -7 3
    0 7 3
    0 7 -3
    0 7 3
    0 -7 3
    0 -7 -4
    0 -7 4
    0 7 4
    0 7 -4
    0 -7 4
    0 7 -4
    0 7 -4
    0 7 -4
    0 -7 -4
    0 -7 5
    0 -7 5
    0 7 -5
    0 7 5
    0 7 -5
    0 -7 -5
    0 -7 -5
    0 7 -5
    0 -7 -5
    0 7 5
    0 7 5
    0 7 -6
    0 7 6
    0 7 -6
    0 -7 -6
    0 -7 -6
    0 7 -6
    0 -7 6
    0 7 6
    0 -7 6
    0 7 7
    0 -7 -7
    0 -7 -7
    0 7 -7
    0 -7 7
    0 7 -7
    0 7 7
    0 -7 7
    0 7 7
    0 7 8
    0 7 -8
    0 7 -8
    0 -7 8
    0 7 8
    0 -7 -8
    0 -8 0
    0 -8 0
    0 8 -1
    0 -8 -1
    0 -8 1
    0 -8 -1
    0 -8 1
    0 8 1
    0 -8 -1
    0 8 -1
    0 8 1
    0 -8 1
    0 -8 2
    0 -8 -2
    0 8 2
    0 8 -2
    0 8 2
    0 8 2
    0 -8 -2
    0 8 -2
    0 8 -2
    0 -8 2
    0 -8 -3
    0 8 3
    0 -8 3
    0 -8 3
    0 8 -3
    0 8 -4
    0 -8 4
    0 8 4
    0 8 -4
    0 8 4
    0 8 -4
    0 -8 4
    0 -8 -4
    0 -8 -4
    0 8 -4
    0 -8 -4
    0 8 -5
    0 8 5
    0 -8 -5
    0 8 5
    0 -8 5
    0 8 5
    0 -8 5
    0 -8 -5
    0 8 6
    0 8 -6
    0 -8 6
    0 8 -6
    0 -8 -6
    0 8 6
    0 -8 6
    0 8 6
    0 8 -6
    0 8 7
    0 8 7
    0 -8 7
    0 8 -7
    0 8 -7
    0 -8 -7
    0 8 7
    0 -8 8
    0 8 8
    0 9 0
    0 -9 0
    0 9 0
    0 -9 0
    0 -9 0
    0 9 0
    0 9 -1
    0 -9 1
    0 -9 -1
    0 9 1
    0 -9 -1
    0 -9 1
    0 9 1
    0 9 -1
    0 -9 -1
    0 9 1
    0 -9 1
    0 -9 -2
    0 -9 2
    0 9 2
    0 9 -2
    0 9 2
    0 -9 -2
    0 -9 2
    0 -9 -3
    0 -9 -3
    0 -9 3
    0 -9 -3
    0 -9 3
    0 9 -3
    0 9 3
    0 -9 3
    0 9 -3
    0 9 -3
    0 9 3
    0 9 3
    0 -9 4
    0 -9 4
    0 -9 -4
    0 9 4
    0 9 4
    0 9 -4
    0 -9 -4
    0 9 -4
    0 9 4
    0 -9 -4
    0 -9 4
    0 -9 -5
    0 -9 -5
    0 9 5
    0 -9 5
    0 -9 -5
    0 9 -5
    0 -9 5
    0 9 -5
    0 9 -5
    0 -9 5
    0 9 5
    0 9 5
    0 -9 6
    0 9 6
    0 -9 -6
    0 -9 6
    0 9 -6
    0 9 -6
    0 -9 -6
    0 9 -6
    0 -9 6
    0 9 6
    0 -9 7
    0 9 7
    0 -9 -7
    0 -9 -7
    0 -9 7
    0 9 -7
    0 9 7
    0 -9 7
    0 9 -7
    0 10 0
    0 -10 0
    0 -10 0
    0 -10 0
    0 -10 -1
    0 -10 1
    0 10 1
    0 -10 -1
    0 10 -1
    0 10 1
    0 10 1
    0 10 -1
    0 -10 -2
    0 -10 2
    0 -10 -2
    0 -10 2
    0 -10 -2
    0 10 -2
    0 10 2
    0 10 2
    0 10 -2
    0 10 -2
    0 10 2
    0 -10 2
    0 -10 3
    0 10 -3
    0 10 3
    0 10 -3
    0 10 3
    0 -10 -3
    0 10 -3
    0 10 3
    0 -10 -3
    0 -10 3
    0 -10 -3
    0 -10 4
    0 10 -4
    0 10 4
    0 -10 -4
    0 -10 4
    0 -10 -4
    0 -10 -4
    0 -10 4
    0 10 4
    0 10 4
    0 10 -4
    0 10 5
    0 -10 5
    0 10 5
    0 10 -5
    0 -10 -5
    0 -10 5
    0 -10 -5
    0 -10 5
    0 -10 6
    0 10 -6
    0 10 6
    0 10 6
    0 -10 -6
    0 10 -6
    0 -10 -6
    0 -10 -6
    0 -10 6
    0 10 6
    0 10 -6
    0 -10 6
    0 10 7
    0 -10 -7
    0 -10 7
    0 10 7
    0 10 -7
    0 -11 0
    0 -11 0
    0 -11 0
    0 11 0
    0 11 0
    0 11 0
    0 -11 1
    0 -11 1
    0 11 1
    0 11 -1
    0 11 1
    0 -11 -1
    0 11 -1
    0 11 -1
    0 -11 -1
    0 11 1
    0 11 -1
    0 -11 1
    0 -11 -1
    0 -11 -2
    0 -11 -2
    0 -11 2
    0 -11 2
    0 -11 -2
    0 11 2
    0 11 -2
    0 11 -2
    0 11 2
    0 11 3
    0 11 -3
    0 11 3
    0 -11 -3
    0 -11 -3
    0 -11 3
    0 11 -3
    0 -11 3
    0 -11 -4
    0 -11 4
    0 11 4
    0 11 -4
    0 -11 4
    0 -11 -4
    0 -11 -4
    0 -11 4
    0 11 4
    0 -11 5
    0 11 -5
    0 11 -5
    0 11 5
    0 -11 -5
    0 11 5
    0 -11 5
    0 -11 -5
    0 -11 -5
    0 -11 5
    0 11 -6
    0 11 6
    0 11 6
    0 -11 6
    0 11 6
    0 -11 -6
    0 -11 6
    0 -11 -6
    0 -11 -6
    0 12 0
    0 -12 0
    0 12 0
    0 -12 0
    0 -12 0
    0 -12 0
    0 12 0
    0 -12 -1
    0 -12 1
    0 12 -1
    0 12 1
    0 -12 -1
    0 -12 1
    0 12 -1
    0 12 1
    0 12 -1
    0 -12 -1
    0 12 1
    0 -12 1
    0 -12 -2
    0 -12 2
    0 -12 -2
    0 -12 2
    0 -12 -2
    0 12 2
    0 12 -2
    0 -12 2
    0 12 2
    0 12 -2
    0 -12 3
    0 12 3
    0 12 -3
    0 12 -3
    0 -12 3
    0 12 3
    0 -12 -3
    0 -12 -3
    0 -12 3
    0 -12 4
    0 -12 -4
    0 12 4
    0 -12 4
    0 12 4
    0 12 -4
    0 12 -4
    0 -12 -4
    0 -12 4
    0 12 -5
    0 12 -5
    0 -12 -5
    0 -12 -5
    0 -12 -5
    0 12 5
    0 -12 -6
    0 -12 -6
    0 12 -6
    0 12 6
    0 -12 6
    0 12 6
    0 13 0
    0 -13 0
    0 -13 0
    0 13 0
    0 -13 0
    0 13 0
    0 -13 0
    0 13 -1
    0 -13 1
    0 -13 -1
    0 13 -1
    0 13 1
    0 -13 -1
    0 13 1
    0 -13 1
    0 13 -1
    0 13 1
    0 -13 1
    0 -13 -1
    0 -13 -2
    0 13 -2
    0 13 2
    0 13 -2
    0 13 -2
    0 -13 -2
    0 -13 2
    0 -13 2
    0 13 2
    0 -13 3
    0 13 -3
    0 13 3
    0 13 -3
    0 13 3
    0 -13 3
    0 -13 -3
    0 -13 -3
    0 -13 4
    0 -13 -4
    0 13 4
    0 -13 -4
    0 -13 4
    0 -13 -5
    0 13 -5
    0 13 -5
    0 -13 5
    0 -13 5
    0 13 5
    0 -13 -5
    0 13 5
    0 14 0
    0 -14 0
    0 14 -1
    0 14 1
    0 14 -1
    0 14 1
    0 14 -1
    0 14 1
    0 14 2
    0 -14 2
    0 -14 -2
    0 -14 2
    0 -14 -2
    0 14 -2
    0 14 -2
    0 14 2
    0 14 -2
    0 14 3
    0 14 -3
    0 14 -3
    0 -14 -3
    0 -14 3
    0 14 3
    0 -14 3
    0 -14 -3
    0 14 4
    0 -14 4
    0 -14 -4
    0 14 -4
    0 14 -4
    0 14 4
    0 -14 4
    0 -14 -4
    0 -15 0
    0 15 0
    0 -15 0
    0 15 0
    0 15 1
    0 15 -1
    0 -15 -1
    0 -15 -1
    0 -15 1
    0 15 -1
    0 -15 1
    0 15 2
    0 15 -2
    0 -15 -2
    0 15 2
    0 15 -2
    0 -15 3
    0 -15 3
    0 -15 -3
    0 15 3
    0 15 -3
    0 16 0
    0 -16 0
    0 -16 1
    0 -16 1
    0 -16 -1
    0 16 -1
    0 -16 2
    0 -16 -2
    0 -16 2
    1 0 1
    1 0 -1
    1 0 -1
    1 0 1
    1 0 -1
    -1 0 1
    -1 0 1
    -1 0 1
    -1 0 -1
    1 0 -1
    1 0 -1
    -1 0 -1
    -1 0 -2
    -1 0 -2
    1 0 -2
    1 0 2
    1 0 -2
    -1 0 -2
    1 0 2
    -1 0 2
    1 0 -2
    1 0 2
    -1 0 2
    1 0 -3
    -1 0 -3
    1 0 -3
    -1 0 3
    1 0 3
    1 0 -3
    1 0 3
    -1 0 3
    1 0 -3
    1 0 3
    -1 0 3
    -1 0 -4
    1 0 -4
    1 0 -4
    -1 0 -4
    1 0 4
    -1 0 4
    -1 0 -4
    1 0 4
    -1 0 4
    1 0 4
    -1 0 -4
    1 0 -4
    1 0 -5
    -1 0 -5
    1 0 5
    -1 0 5
    1 0 5
    -1 0 5
    -1 0 -5
    1 0 -5
    1 0 5
    -1 0 5
    -1 0 -5
    1 0 -5
    -1 0 -5
    -1 0 -6
    1 0 6
    -1 0 6
    -1 0 -6
    -1 0 -6
    1 0 -6
    1 0 6
    -1 0 6
    1 0 -6
    1 0 -6
    -1 0 6
    1 0 6
    -1 0 7
    1 0 7
    1 0 7
    -1 0 7
    1 0 -7
    -1 0 -7
    1 0 -7
    -1 0 -7
    -1 0 8
    1 0 8
    1 0 -8
    -1 0 -8
    -1 0 -8
    -1 0 -9
    -1 1 0
    1 -1 0
    1 -1 0
    1 1 0
    1 -1 0
    1 -1 0
    -1 1 0
    -1 -1 0
    -1 1 0
    -1 -1 0
    1 1 0
    -1 1 -1
    1 1 -1
    -1 1 -1
    -1 -1 -1
    1 -1 -1
    -1 -1 1
    1 -1 1
    1 -1 -1
    -1 1 1
    1 -1 1
    1 -1 -1
    -1 -1 -1
    1 -1 1
    1 1 -1
    1 1 1
    -1 -1 -1
    1 1 1
    1 1 1
    -1 1 -1
    -1 1 -2
    1 -1 -2
    -1 -1 -2
    -1 -1 2
    1 -1 2
    1 -1 -2
    1 1 2
    -1 1 2
    -1 1 2
    1 1 2
    1 -1 2
    -1 -1 2
    -1 1 -2
    -1 -1 -2
    -1 1 -2
    1 -1 -2
    -1 -1 -2
    1 1 2
    -1 1 2
    1 1 -2
    1 1 -2
    -1 1 -2
    1 1 -2
    1 -1 2
    1 1 3
    -1 -1 3
    1 -1 -3
    -1 1 -3
    -1 -1 -3
    1 -1 -3
    1 1 3
    -1 -1 3
    1 -1 3
    1 1 -3
    -1 1 -3
    1 -1 -3
    -1 -1 -3
    1 1 -3
    -1 1 3
    -1 1 3
    -1 -1 3
    -1 -1 -3
    -1 1 -3
    1 -1 -3
    1 -1 3
    -1 -1 -4
    1 -1 4
    1 1 4
    -1 1 -4
    1 -1 -4
    -1 -1 -4
    -1 1 -4
    -1 -1 4
    1 1 4
    -1 -1 4
    1 1 4
    1 -1 4
    -1 1 4
    -1 1 -4
    1 1 -4
    1 -1 -4
    1 -1 -4
    1 -1 4
    -1 -1 -5
    1 -1 -5
    -1 -1 5
    -1 1 5
    1 1 5
    1 -1 5
    -1 -1 -5
    -1 1 -5
    1 -1 -5
    1 1 -5
    1 -1 -5
    -1 -1 -5
    -1 -1 -5
    -1 1 -5
    1 -1 -5
    1 1 -5
    1 -1 5
    -1 1 5
    1 1 5
    -1 -1 5
    -1 1 5
    1 1 5
    1 1 -5
    -1 1 -5
    1 -1 5
    -1 1 6
    1 1 6
    1 -1 6
    -1 -1 6
    -1 1 6
    1 1 6
    -1 -1 -6
    1 -1 -6
    -1 1 -6
    1 1 -6
    -1 1 -6
    -1 -1 -6
    1 -1 -6
    1 1 -6
    -1 1 -6
    -1 -1 -6
    1 -1 -6
    1 1 -6
    -1 -1 6
    1 -1 6
    -1 1 6
    -1 -1 -6
    1 -1 -6
    1 1 -7
    -1 1 -7
    -1 -1 -7
    1 -1 -7
    1 -1 7
    -1 1 7
    1 1 7
    -1 1 7
    -1 -1 7
    1 1 7
    1 -1 7
    1 -1 -7
    -1 -1 -7
    -1 1 -7
    1 1 -7
    -1 1 -8
    -1 -1 8
    -1 1 8
    1 -1 8
    1 1 8
    1 1 -8
    1 -1 -8
    -1 1 -8
    -1 -1 -8
    1 1 8
    -1 1 -9
    1 1 9
    1 -2 0
    1 2 0
    -1 -2 0
    -1 2 0
    -1 2 0
    -1 -2 0
    1 2 0
    1 2 0
    1 -2 0
    1 -2 1
    -1 2 -1
    1 2 -1
    -1 -2 1
    -1 -2 -1
    1 -2 -1
    -1 -2 -1
    1 -2 -1
    1 2 -1
    -1 2 -1
    1 -2 1
    -1 -2 1
    1 -2 -1
    1 2 1
    -1 -2 -1
    1 -2 1
    1 2 1
    1 2 -1
    -1 2 -1
    1 2 1
    -1 2 1
    1 -2 -1
    -1 2 1
    -1 2 -2
    -1 2 -2
    1 2 -2
    -1 -2 -2
    1 -2 -2
    -1 -2 2
    1 -2 2
    1 -2 -2
    1 2 -2
    -1 2 2
    1 2 2
    1 -2 2
    -1 -2 -2
    1 -2 -2
    1 2 2
    1 2 -2
    -1 2 2
    1 -2 -2
    -1 -2 -2
    1 -2 2
    1 2 2
    -1 2 -2
    -1 -2 -3
    1 -2 -3
    1 -2 3
    -1 -2 3
    1 -2 -3
    -1 2 3
    1 2 3
    1 -2 3
    1 -2 -3
    -1 -2 -3
    1 2 -3
    -1 2 3
    1 2 3
    1 2 -3
    -1 2 -3
    1 2 -3
    -1 2 -3
    -1 2 3
    1 2 3
    -1 -2 -3
    1 -2 3
    -1 -2 3
    1 -2 -3
    -1 2 -3
    1 2 -4
    -1 -2 -4
    1 2 -4
    -1 2 4
    1 2 4
    1 -2 4
    1 -2 -4
    1 2 -4
    -1 2 -4
    1 -2 4
    -1 -2 4
    -1 2 -4
    1 2 4
    -1 2 4
    -1 -2 4
    1 2 4
    -1 2 -4
    -1 -2 -4
    1 -2 -4
    1 2 -5
    1 -2 -5
    -1 -2 -5
    1 2 -5
    -1 2 5
    1 2 5
    -1 -2 5
    1 -2 -5
    -1 -2 -5
    -1 2 -5
    1 2 -5
    -1 -2 5
    1 -2 5
    1 -2 5
    -1 2 5
    -1 -2 5
    1 2 5
    -1 2 -5
    1 -2 -5
    -1 -2 -5
    -1 2 -5
    1 -2 -5
    -1 2 5
    1 2 -6
    1 2 -6
    1 -2 6
    -1 2 6
    -1 -2 6
    1 2 6
    1 2 6
    -1 2 6
    1 2 -6
    -1 2 -6
    1 -2 -6
    -1 -2 -6
    -1 2 6
    1 2 6
    1 -2 6
    -1 -2 6
    1 -2 -6
    -1 -2 -6
    -1 -2 -6
    1 -2 -6
    -1 -2 -6
    -1 2 -6
    1 -2 7
    -1 -2 -7
    1 -2 -7
    -1 -2 -7
    -1 -2 7
    1 2 7
    -1 2 7
    1 -2 7
    -1 2 -7
    1 2 -7
    -1 -2 -7
    1 -2 -7
    1 -2 7
    1 2 7
    -1 2 7
    1 2 -7
    1 2 8
    1 -2 8
    -1 -2 8
    -1 2 8
    1 2 -8
    -1 2 -8
    1 -2 8
    -1 -2 -8
    1 2 8
    -1 -2 -8
    1 -2 -8
    -1 -3 0
    1 -3 0
    -1 -3 0
    1 -3 0
    1 3 0
    -1 3 0
    1 3 0
    -1 3 0
    1 3 0
    -1 -3 0
    1 -3 0
    -1 3 0
    -1 -3 1
    1 -3 1
    1 3 -1
    -1 3 -1
    1 -3 1
    -1 -3 -1
    1 -3 -1
    -1 -3 -1
    1 -3 -1
    1 3 -1
    -1 3 1
    1 -3 1
    -1 -3 1
    -1 3 -1
    1 3 1
    -1 3 1
    1 -3 1
    -1 -3 1
    -1 3 1
    1 3 1
    -1 -3 -1
    1 -3 -1
    1 3 1
    -1 3 -1
    1 3 -1
    1 3 -2
    -1 3 2
    -1 -3 2
    1 3 2
    1 -3 -2
    -1 -3 -2
    -1 3 2
    1 3 2
    -1 3 -2
    1 -3 2
    1 3 -2
    -1 3 -2
    1 -3 2
    -1 -3 -2
    1 3 -3
    -1 3 -3
    1 -3 -3
    -1 -3 -3
    -1 -3 3
    1 -3 3
    1 -3 -3
    -1 3 3
    1 3 3
    -1 3 3
    1 -3 3
    -1 -3 3
    1 3 3
    -1 3 -3
    1 -3 -3
    -1 -3 -3
    1 3 3
    -1 3 3
    -1 3 -3
    1 3 -3
    -1 -3 -3
    1 -3 -3
    1 -3 3
    -1 -3 3
    1 3 -3
    1 3 -4
    1 3 4
    -1 3 4
    -1 3 -4
    -1 3 4
    1 -3 4
    -1 -3 -4
    1 -3 -4
    1 3 4
    1 3 -4
    -1 -3 -4
    1 -3 -4
    1 -3 4
    -1 -3 4
    -1 -3 -4
    1 -3 -4
    -1 3 -4
    -1 -3 4
    1 -3 4
    -1 3 -5
    1 3 -5
    1 3 -5
    -1 3 5
    1 -3 5
    -1 3 5
    1 3 5
    1 3 5
    -1 3 5
    1 -3 -5
    -1 -3 -5
    -1 -3 -5
    1 -3 -5
    -1 -3 5
    1 -3 5
    1 3 5
    -1 -3 -5
    1 -3 -5
    -1 3 -5
    1 3 -5
    -1 3 -5
    -1 -3 5
    1 -3 5
    1 3 -6
    -1 3 -6
    1 3 6
    -1 3 6
    -1 3 -6
    1 3 -6
    1 -3 6
    -1 -3 -6
    1 -3 -6
    -1 3 6
    1 3 6
    1 3 -6
    -1 3 -6
    -1 -3 6
    -1 3 6
    1 3 6
    1 -3 6
    1 -3 -6
    -1 -3 -6
    -1 -3 -6
    1 -3 -6
    -1 3 7
    1 3 7
    -1 3 -7
    -1 -3 7
    1 3 7
    -1 3 7
    1 -3 7
    1 -3 -7
    -1 -3 -7
    -1 3 -7
    1 3 -7
    1 -3 -7
    -1 -3 -7
    -1 3 -7
    1 3 -7
    -1 -3 7
    1 -3 7
    -1 -3 8
    1 -3 8
    1 3 8
    1 -3 8
    -1 3 8
    -1 -3 8
    1 3 8
    1 -3 -8
    -1 -3 -8
    -1 -3 -8
    1 3 -8
    -1 3 -8
    1 3 -8
    -1 3 -8
    1 -4 0
    -1 -4 0
    1 4 0
    1 -4 0
    -1 -4 0
    -1 -4 0
    1 -4 0
    1 4 0
    1 4 0
    1 4 0
    -1 4 0
    1 -4 1
    -1 -4 1
    -1 4 -1
    1 4 -1
    -1 4 1
    -1 -4 1
    -1 4 1
    1 -4 1
    1 -4 -1
    -1 -4 -1
    1 4 -1
    1 4 1
    -1 4 -1
    1 -4 -1
    1 -4 -1
    -1 4 2
    -1 4 -2
    1 4 -2
    1 -4 2
    -1 4 -2
    1 4 -2
    1 -4 -2
    -1 -4 -2
    1 -4 -2
    1 -4 2
    -1 -4 2
    1 4 2
    1 4 -2
    -1 4 -2
    1 -4 -2
    -1 -4 -2
    1 4 -2
    -1 -4 2
    -1 4 2
    1 4 2
    -1 4 2
    -1 -4 3
    1 -4 3
    1 -4 -3
    -1 -4 -3
    1 4 -3
    -1 4 -3
    1 4 -3
    -1 4 -3
    1 4 3
    -1 -4 3
    1 -4 3
    1 -4 -3
    -1 -4 -3
    1 4 3
    1 4 3
    1 4 -3
    -1 4 -3
    -1 -4 -3
    1 -4 -3
    1 -4 -3
    -1 -4 -3
    1 -4 3
    -1 4 3
    1 -4 -4
    -1 4 4
    1 4 4
    -1 4 -4
    1 4 -4
    -1 -4 4
    1 -4 4
    1 4 4
    -1 4 4
    -1 4 -4
    1 4 -4
    1 -4 -4
    -1 -4 -4
    -1 4 4
    1 4 4
    1 -4 4
    -1 -4 4
    1 4 -4
    1 -4 -4
    -1 -4 -4
    1 -4 4
    -1 -4 4
    -1 -4 -4
    1 4 5
    -1 -4 -5
    1 -4 -5
    -1 4 -5
    -1 -4 5
    -1 4 5
    1 4 5
    1 -4 -5
    1 4 5
    -1 4 5
    -1 -4 5
    1 -4 5
    1 -4 5
    -1 4 -5
    1 4 -5
    1 -4 -5
    1 4 -5
    -1 4 -5
    -1 4 6
    1 4 -6
    -1 4 -6
    -1 4 6
    -1 4 -6
    1 4 -6
    1 -4 6
    -1 -4 6
    1 4 6
    -1 -4 -6
    1 -4 -6
    -1 4 6
    1 4 6
    1 4 -6
    -1 -4 6
    1 -4 6
    -1 -4 -6
    -1 -4 -6
    1 -4 -6
    -1 4 7
    1 4 7
    -1 4 -7
    1 4 -7
    -1 4 -7
    -1 4 -7
    1 4 -7
    1 4 7
    -1 -4 7
    1 -4 7
    -1 4 7
    1 4 7
    1 -4 7
    -1 -4 7
    -1 -4 -7
    1 -4 -7
    -1 -4 -7
    1 -4 -8
    -1 -4 -8
    -1 4 -8
    1 4 -8
    -1 -4 8
    1 4 8
    -1 4 8
    1 4 8
    -1 4 8
    -1 4 -8
    -1 -5 0
    -1 -5 0
    1 -5 0
    1 5 0
    1 5 0
    -1 5 0
    -1 -5 0
    1 -5 0
    -1 5 0
    1 -5 1
    -1 -5 1
    1 -5 -1
    -1 -5 -1
    1 5 -1
    -1 5 -1
    1 5 -1
    1 5 1
    -1 5 1
    1 5 1
    -1 -5 1
    1 -5 1
    -1 5 -1
    1 5 -1
    1 -5 -1
    -1 -5 -1
    -1 -5 -1
    -1 -5 1
    -1 5 1
    1 5 1
    1 5 -2
    -1 5 -2
    1 -5 -2
    -1 5 -2
    1 5 -2
    -1 -5 -2
    1 -5 -2
    1 -5 -2
    -1 -5 -2
    -1 -5 2
    1 -5 2
    -1 5 2
    -1 -5 -2
    1 5 -2
    -1 -5 2
    1 -5 2
    1 -5 2
    -1 -5 2
    1 5 2
    -1 5 2
    -1 5 2
    1 5 2
    1 5 -2
    -1 5 -2
    -1 -5 3
    1 -5 3
    -1 5 3
    1 -5 -3
    -1 -5 3
    1 -5 3
    1 5 3
    1 5 -3
    -1 5 -3
    -1 5 -3
    -1 -5 4
    1 -5 4
    1 -5 -4
    -1 5 4
    1 5 4
    1 -5 -4
    -1 -5 -4
    1 -5 4
    -1 -5 4
    -1 5 4
    1 5 4
    1 5 -4
    -1 5 -4
    -1 -5 -4
    1 -5 -4
    -1 5 4
    1 5 4
    -1 5 -4
    1 5 -4
    -1 -5 -4
    1 -5 -4
    1 -5 4
    -1 5 -4
    1 5 -4
    -1 5 5
    1 5 5
    -1 -5 -5
    1 -5 -5
    -1 -5 5
    1 -5 5
    1 5 5
    -1 5 -5
    1 5 -5
    -1 -5 -5
    1 5 -5
    -1 5 -5
    1 5 5
    -1 5 5
    1 -5 -5
    -1 -5 -5
    1 -5 5
    -1 -5 5
    -1 -5 5
    1 -5 5
    -1 5 -5
    -1 5 6
    1 5 6
    -1 5 -6
    -1 -5 6
    1 -5 6
    -1 5 -6
    1 5 -6
    -1 5 -6
    1 -5 -6
    1 5 6
    1 -5 -6
    1 5 6
    1 5 -7
    -1 5 -7
    1 -5 -7
    -1 5 7
    1 5 7
    1 -5 -7
    -1 5 7
    1 5 7
    -1 5 -7
    -1 -5 7
    1 -5 7
    -1 5 -8
    1 5 -8
    -1 -5 8
    1 -5 8
    1 -5 -8
    -1 -5 8
    -1 5 8
    1 -5 8
    1 5 8
    1 5 8
    -1 5 8
    -1 -5 -8
    1 -5 -8
    1 5 -8
    -1 -6 0
    1 -6 0
    -1 6 0
    1 6 0
    1 6 0
    -1 6 0
    -1 -6 0
    1 -6 0
    1 6 0
    -1 -6 0
    1 -6 0
    -1 6 0
    1 6 0
    -1 6 -1
    1 6 -1
    1 -6 1
    -1 -6 1
    1 -6 1
    1 6 -1
    -1 6 -1
    -1 6 1
    1 6 -1
    -1 6 -1
    1 6 1
    1 -6 -1
    -1 -6 -1
    1 -6 1
    -1 -6 -1
    -1 -6 1
    1 -6 -1
    1 -6 -1
    -1 -6 -1
    1 6 1
    -1 6 1
    1 6 1
    1 -6 -2
    -1 -6 -2
    -1 -6 2
    1 -6 2
    1 -6 2
    -1 -6 2
    -1 6 -2
    1 6 -2
    -1 6 -2
    -1 6 -2
    1 6 -2
    -1 6 2
    1 6 2
    1 6 -2
    1 6 2
    -1 6 2
    -1 -6 -2
    1 -6 -2
    -1 -6 -2
    -1 6 2
    1 6 2
    1 -6 2
    -1 -6 2
    1 -6 3
    -1 -6 3
    -1 6 -3
    1 6 -3
    1 -6 -3
    -1 -6 -3
    -1 6 -3
    1 6 -3
    1 -6 -3
    -1 -6 3
    1 -6 3
    1 6 3
    -1 6 3
    1 6 3
    -1 6 -3
    1 6 -3
    -1 -6 3
    1 -6 3
    -1 6 3
    1 6 -3
    -1 6 -3
    -1 -6 -3
    -1 6 3
    1 6 3
    1 -6 4
    -1 6 -4
    1 6 -4
    -1 -6 -4
    1 -6 -4
    -1 -6 4
    -1 -6 -4
    1 -6 -4
    1 6 -4
    -1 6 -4
    1 6 4
    1 6 4
    -1 6 4
    -1 -6 4
    1 -6 -4
    -1 -6 -4
    1 6 4
    1 -6 -4
    -1 6 -4
    1 6 -4
    -1 6 4
    -1 6 4
    1 6 -4
    1 -6 4
    1 -6 -5
    1 6 5
    -1 6 5
    -1 6 -5
    -1 -6 -5
    1 -6 -5
    1 -6 5
    1 -6 -5
    -1 -6 -5
    -1 6 5
    1 6 5
    -1 6 -5
    1 6 -5
    -1 -6 5
    1 -6 5
    1 6 -5
    -1 6 -5
    1 -6 -5
    -1 -6 -5
    1 6 5
    -1 6 5
    1 -6 5
    -1 6 6
    1 6 6
    -1 6 -6
    1 6 -6
    -1 6 -6
    1 6 -6
    -1 6 6
    1 6 6
    -1 6 -6
    1 -6 -6
    -1 -6 -6
    -1 -6 -6
    1 -6 -6
    1 -6 6
    -1 -6 6
    1 6 6
    -1 6 6
    1 -6 6
    -1 -6 6
    1 6 7
    -1 6 -7
    -1 -6 7
    1 -6 7
    -1 -6 -7
    1 -6 -7
    -1 6 7
    1 6 -7
    -1 6 -7
    1 6 7
    -1 -6 7
    1 6 7
    1 -6 7
    -1 -6 -7
    1 -6 -7
    -1 6 -7
    1 6 -7
    -1 6 -8
    -1 6 8
    -1 -6 8
    1 -6 8
    1 6 8
    1 -6 8
    -1 -6 8
    1 -6 -8
    -1 -6 -8
    1 6 8
    -1 -6 -8
    1 -6 -8
    -1 6 -8
    -1 7 0
    -1 -7 0
    1 7 0
    1 7 0
    -1 7 0
    1 -7 0
    -1 -7 0
    1 -7 0
    -1 -7 0
    1 7 0
    -1 7 0
    -1 7 1
    -1 -7 -1
    -1 7 -1
    -1 7 -1
    1 7 -1
    -1 7 1
    -1 -7 1
    1 -7 1
    -1 -7 1
    1 -7 1
    1 -7 -1
    -1 -7 -1
    -1 7 1
    1 -7 -1
    -1 -7 1
    1 -7 1
    -1 -7 -2
    1 -7 -2
    -1 -7 -2
    -1 7 -2
    1 7 -2
    -1 -7 2
    1 7 -2
    -1 7 -2
    -1 7 -2
    -1 7 2
    1 7 2
    -1 7 2
    1 7 2
    1 7 2
    -1 7 2
    1 -7 2
    1 -7 -2
    -1 -7 -2
    -1 -7 2
    1 7 -3
    -1 7 -3
    1 -7 -3
    -1 -7 -3
    1 -7 -3
    -1 -7 -3
    -1 7 -3
    1 7 -3
    1 -7 3
    -1 7 -3
    1 7 -3
    1 7 3
    1 -7 -3
    -1 -7 -3
    1 7 -3
    -1 7 -3
    -1 -7 3
    1 -7 3
    1 7 3
    -1 7 3
    1 -7 3
    -1 -7 3
    -1 7 3
    -1 7 3
    1 7 -4
    -1 -7 -4
    1 -7 -4
    1 7 4
    -1 7 4
    -1 -7 -4
    1 7 4
    1 -7 4
    -1 -7 4
    1 7 -4
    -1 -7 -4
    1 -7 -4
    1 7 4
    -1 -7 4
    -1 7 4
    -1 -7 -4
    1 -7 4
    -1 7 -4
    1 7 -4
    -1 7 -4
    1 7 -4
    -1 -7 5
    1 -7 -5
    1 -7 5
    -1 -7 5
    1 7 -5
    -1 7 -5
    1 -7 5
    -1 7 5
    1 7 5
    -1 7 -5
    1 7 -5
    1 -7 -5
    -1 -7 -5
    1 7 5
    -1 7 5
    1 7 -5
    -1 7 -5
    1 7 5
    -1 7 5
    -1 -7 -5
    -1 -7 -5
    1 -7 -5
    1 -7 6
    1 7 -6
    1 -7 6
    1 7 6
    -1 7 6
    -1 -7 6
    1 -7 -6
    -1 -7 -6
    -1 7 6
    1 7 6
    1 7 -6
    -1 7 -6
    1 7 6
    -1 7 6
    1 7 -6
    -1 7 -6
    -1 -7 -6
    1 -7 -6
    -1 7 7
    1 7 7
    -1 7 -7
    1 7 7
    1 7 -7
    -1 7 -7
    -1 7 -7
    1 7 -7
    -1 -7 -7
    1 -7 -7
    1 7 7
    -1 7 7
    1 -7 7
    -1 -7 7
    -1 -7 -7
    1 -7 -7
    1 -7 7
    1 7 8
    -1 7 8
    -1 -7 -8
    1 -7 -8
    1 7 -8
    -1 -7 -8
    -1 -7 8
    1 -7 8
    1 7 -8
    -1 7 -8
    -1 7 -8
    -1 7 8
    -1 -7 8
    1 7 8
    -1 -8 0
    -1 -8 0
    -1 8 0
    1 8 0
    -1 8 0
    1 8 0
    -1 -8 0
    1 -8 0
    -1 -8 1
    -1 -8 -1
    1 8 -1
    -1 8 1
    -1 8 -1
    1 -8 1
    -1 -8 1
    1 -8 -1
    1 8 -1
    1 8 1
    -1 8 1
    -1 -8 -1
    1 -8 -1
    -1 -8 1
    1 8 1
    -1 8 1
    -1 8 -1
    1 8 -1
    1 8 1
    -1 8 1
    -1 8 -2
    1 8 -2
    1 -8 2
    -1 -8 2
    1 -8 -2
    -1 8 -2
    1 8 -2
    -1 -8 -2
    1 -8 -2
    -1 -8 2
    1 -8 2
    1 -8 2
    -1 -8 2
    1 8 2
    -1 8 2
    1 8 2
    -1 8 2
    -1 8 2
    -1 8 -2
    1 8 2
    1 8 -2
    1 -8 -2
    -1 -8 -2
    1 8 -3
    -1 8 3
    1 8 -3
    -1 -8 3
    1 -8 3
    1 8 3
    -1 8 3
    1 -8 -3
    -1 -8 -3
    -1 8 -3
    1 -8 3
    -1 -8 3
    -1 -8 3
    1 -8 -3
    -1 -8 -3
    1 -8 4
    -1 -8 4
    1 8 -4
    -1 8 -4
    1 -8 -4
    -1 -8 -4
    -1 8 -4
    1 8 -4
    1 -8 -4
    1 -8 4
    -1 -8 4
    1 8 -4
    -1 8 -4
    1 8 4
    -1 8 4
    -1 8 4
    -1 -8 4
    1 -8 4
    1 8 4
    1 8 4
    -1 8 -4
    1 -8 -4
    -1 -8 -4
    -1 -8 -5
    1 -8 5
    -1 -8 5
    -1 8 -5
    1 8 -5
    1 8 5
    -1 8 5
    -1 8 -5
    -1 -8 -5
    1 8 -5
    -1 -8 -5
    1 -8 -5
    1 8 -5
    1 -8 5
    -1 -8 -5
    1 -8 -5
    -1 -8 5
    -1 8 5
    1 8 5
    1 -8 5
    1 8 5
    1 8 6
    -1 8 6
    1 8 6
    -1 8 6
    -1 8 -6
    1 8 -6
    -1 -8 6
    1 8 -6
    -1 8 -6
    -1 -8 -6
    1 -8 -6
    -1 8 6
    1 -8 6
    -1 -8 7
    -1 8 -7
    -1 8 7
    1 8 7
    1 -8 7
    1 8 -7
    1 -8 -7
    1 8 7
    -1 8 7
    1 -8 -7
    -1 8 -7
    1 -8 7
    1 8 8
    1 -9 0
    -1 -9 0
    -1 9 0
    -1 9 0
    1 -9 0
    -1 -9 0
    1 9 0
    -1 9 0
    1 9 0
    -1 -9 0
    1 -9 0
    1 9 -1
    -1 9 -1
    -1 9 1
    1 9 -1
    1 9 1
    -1 -9 -1
    1 -9 -1
    1 -9 1
    -1 -9 1
    1 9 1
    -1 9 1
    1 9 -1
    -1 9 -1
    1 -9 -1
    -1 9 -1
    1 9 -1
    1 -9 -1
    -1 -9 -1
    -1 -9 1
    1 -9 1
    -1 9 1
    -1 -9 1
    1 -9 1
    1 9 1
    -1 9 1
    -1 -9 2
    1 -9 2
    -1 9 -2
    -1 -9 -2
    1 9 2
    -1 9 2
    -1 -9 -2
    -1 9 -2
    1 9 2
    -1 9 -2
    1 9 -2
    -1 -9 2
    1 -9 2
    -1 -9 2
    1 -9 -2
    -1 -9 -2
    1 -9 3
    -1 -9 3
    -1 9 -3
    1 9 -3
    -1 9 -3
    1 9 -3
    1 9 3
    -1 9 3
    -1 -9 -3
    1 -9 3
    -1 -9 3
    1 9 -3
    -1 9 -3
    -1 9 3
    1 9 3
    1 -9 -3
    -1 -9 -3
    -1 -9 -3
    1 -9 -3
    1 -9 3
    -1 -9 3
    1 9 3
    -1 9 3
    -1 -9 -4
    1 -9 -4
    -1 9 -4
    1 -9 -4
    -1 -9 -4
    -1 9 4
    1 -9 4
    -1 -9 4
    -1 9 -4
    1 9 -4
    1 9 4
    1 9 4
    1 9 4
    -1 9 4
    -1 9 4
    1 9 -4
    -1 9 -4
    1 -9 -4
    -1 -9 -4
    1 -9 4
    -1 -9 4
    -1 -9 4
    1 -9 4
    1 -9 -5
    -1 9 5
    -1 9 -5
    1 9 -5
    -1 9 5
    1 9 5
    -1 -9 5
    1 -9 5
    -1 9 5
    1 9 5
    1 9 -5
    -1 9 -5
    1 -9 5
    -1 -9 5
    -1 -9 -5
    1 -9 -5
    1 -9 -5
    1 9 -5
    -1 9 -5
    -1 -9 5
    1 -9 5
    1 -9 -6
    -1 -9 6
    1 9 -6
    -1 -9 -6
    -1 9 -6
    1 9 -6
    1 -9 6
    -1 -9 6
    -1 9 6
    -1 -9 -6
    1 -9 -6
    1 9 6
    -1 9 6
    -1 9 6
    1 9 6
    -1 9 -6
    1 9 -6
    1 -9 6
    -1 -9 6
    -1 9 -7
    -1 9 7
    1 9 7
    1 -9 7
    -1 -9 7
    1 -9 -7
    -1 -9 -7
    -1 -9 7
    1 -9 7
    1 9 7
    -1 9 7
    1 9 -7
    1 -9 -7
    -1 -9 -7
    -1 9 -7
    1 9 -7
    1 9 7
    1 -10 0
    -1 -10 0
    -1 10 0
    1 10 0
    1 10 0
    -1 10 0
    -1 -10 0
    1 -10 0
    1 10 0
    1 10 -1
    -1 10 -1
    1 10 -1
    1 10 1
    -1 10 1
    -1 -10 1
    1 -10 -1
    1 -10 1
    -1 10 -1
    1 10 -1
    1 10 1
    -1 -10 1
    1 -10 1
    1 10 -1
    -1 10 1
    1 10 1
    -1 10 1
    -1 -10 -1
    1 -10 -1
    -1 -10 1
    1 -10 1
    1 -10 -1
    -1 -10 -1
    -1 -10 2
    1 -10 2
    1 10 -2
    -1 10 -2
    1 10 -2
    -1 -10 -2
    1 -10 -2
    1 10 2
    -1 10 2
    1 10 2
    -1 10 2
    -1 -10 -2
    -1 -10 2
    1 -10 2
    -1 -10 2
    1 -10 2
    -1 10 -2
    1 10 2
    -1 10 2
    1 -10 -3
    -1 -10 3
    1 -10 3
    -1 -10 3
    1 -10 3
    1 10 -3
    -1 10 -3
    1 -10 -3
    -1 -10 -3
    -1 -10 3
    -1 -10 -3
    1 -10 -3
    1 -10 3
    -1 10 -3
    -1 10 3
    -1 10 -3
    1 10 -3
    -1 10 3
    1 10 3
    -1 10 3
    -1 -10 4
    1 -10 4
    -1 -10 -4
    1 -10 -4
    -1 10 -4
    1 10 -4
    1 10 4
    1 10 4
    -1 10 4
    1 -10 -4
    -1 -10 -4
    -1 -10 4
    1 -10 4
    -1 -10 -4
    1 10 4
    -1 10 -4
    1 10 -4
    -1 10 5
    -1 10 5
    1 10 5
    1 -10 5
    1 10 5
    1 -10 5
    -1 10 -5
    -1 -10 -5
    1 -10 -5
    -1 -10 5
    -1 10 -5
    1 10 -5
    1 -10 -5
    -1 -10 -5
    1 -10 -6
    1 -10 6
    1 10 6
    -1 10 6
    -1 10 6
    1 10 -6
    -1 10 -6
    -1 -10 6
    1 -10 6
    1 -10 -6
    -1 -10 -6
    1 10 -6
    -1 10 -6
    -1 10 6
    1 10 6
    -1 -10 -6
    1 -10 -6
    -1 10 -6
    1 -10 6
    -1 -10 6
    -1 10 -7
    -1 -10 7
    1 10 -7
    1 10 7
    -1 10 7
    1 -10 7
    1 -10 -7
    -1 -10 -7
    1 -10 7
    -1 10 -7
    -1 -11 0
    1 11 0
    -1 11 0
    1 -11 0
    -1 -11 0
    1 11 0
    -1 11 0
    -1 -11 0
    1 -11 0
    1 11 0
    -1 11 0
    1 11 0
    -1 11 1
    1 11 -1
    1 11 1
    -1 11 -1
    -1 -11 -1
    1 -11 -1
    1 -11 1
    -1 -11 1
    -1 -11 1
    1 -11 1
    -1 -11 1
    1 -11 1
    -1 -11 -1
    1 -11 -1
    -1 -11 -1
    1 -11 -1
    1 11 -1
    -1 11 -1
    -1 11 1
    1 11 1
    1 11 -1
    -1 11 1
    1 11 -1
    1 11 1
    -1 11 -1
    1 11 -2
    -1 11 -2
    1 -11 -2
    1 -11 -2
    1 -11 2
    -1 -11 2
    1 -11 -2
    -1 -11 2
    1 -11 2
    -1 -11 -2
    -1 11 -2
    -1 11 2
    -1 11 2
    1 11 2
    1 -11 2
    -1 -11 2
    -1 11 -3
    1 11 -3
    1 -11 -3
    1 11 3
    -1 11 3
    -1 11 -3
    1 11 -3
    1 11 3
    -1 11 3
    1 -11 -3
    -1 -11 -3
    1 11 3
    1 -11 3
    -1 -11 3
    -1 -11 -3
    1 -11 -3
    1 -11 3
    -1 -11 3
    -1 -11 -3
    -1 -11 -4
    1 -11 -4
    1 11 4
    1 -11 4
    -1 -11 4
    -1 11 -4
    1 11 -4
    1 -11 -4
    -1 11 4
    -1 11 -4
    1 11 -4
    -1 -11 4
    1 -11 4
    -1 -11 4
    -1 -11 -4
    1 -11 -4
    1 11 4
    -1 11 4
    -1 -11 -5
    1 -11 -5
    1 -11 5
    -1 -11 5
    1 -11 5
    1 11 -5
    -1 11 -5
    -1 -11 -5
    1 -11 -5
    1 11 5
    -1 11 -5
    1 11 -5
    1 -11 -5
    -1 -11 -5
    1 11 5
    -1 11 5
    1 11 5
    1 -11 5
    -1 -11 5
    1 -11 6
    1 11 -6
    -1 11 -6
    -1 11 6
    1 11 6
    1 -11 6
    -1 -11 6
    -1 -11 6
    1 -11 6
    1 11 6
    -1 11 6
    1 11 6
    -1 -11 -6
    -1 -11 -6
    1 -11 -6
    -1 11 -6
    1 11 -6
    1 -12 0
    1 -12 0
    -1 12 0
    1 12 0
    -1 -12 0
    1 12 0
    -1 12 0
    1 12 0
    -1 12 1
    1 12 1
    1 12 -1
    -1 -12 -1
    1 -12 -1
    1 -12 -1
    -1 -12 1
    1 -12 1
    -1 12 -1
    1 12 1
    1 12 -1
    -1 12 1
    -1 12 -1
    1 12 -1
    -1 12 -1
    1 -12 1
    1 -12 1
    -1 -12 1
    1 12 -1
    1 12 1
    -1 12 1
    -1 -12 -1
    1 -12 -1
    1 12 -2
    -1 12 2
    1 12 2
    1 -12 -2
    -1 -12 -2
    -1 -12 2
    -1 -12 -2
    1 12 2
    -1 12 -2
    -1 12 2
    -1 12 -2
    1 12 -2
    -1 12 -2
    1 12 -2
    1 -12 2
    -1 -12 2
    1 -12 2
    1 12 2
    -1 12 2
    -1 -12 -2
    1 -12 -2
    1 -12 3
    -1 -12 3
    1 -12 3
    -1 12 -3
    1 12 -3
    1 -12 -3
    -1 -12 -3
    -1 12 3
    1 12 3
    -1 12 -3
    1 12 -3
    -1 12 3
    1 12 3
    1 12 3
    1 -12 -3
    -1 -12 -3
    1 -12 -3
    -1 -12 3
    -1 -12 -3
    1 -12 3
    -1 -12 -4
    1 -12 -4
    1 -12 -4
    -1 -12 -4
    1 -12 4
    1 12 -4
    -1 12 -4
    1 12 4
    -1 12 4
    1 -12 4
    -1 -12 -4
    1 -12 -4
    -1 -12 4
    -1 12 4
    1 12 4
    -1 12 -4
    1 12 -4
    1 -12 5
    1 12 -5
    1 -12 5
    1 -12 -5
    -1 12 -5
    1 12 -5
    -1 -12 -5
    1 -12 -5
    1 12 5
    -1 -12 5
    1 -12 5
    -1 12 5
    1 12 5
    1 -12 -5
    -1 -12 6
    -1 12 6
    1 -12 -6
    1 -12 6
    -1 12 6
    -1 12 -6
    1 12 -6
    -1 -12 -6
    1 -12 -6
    -1 13 0
    1 13 0
    1 13 0
    1 -13 0
    -1 -13 0
    1 13 0
    1 -13 0
    -1 13 0
    -1 -13 0
    1 -13 0
    1 -13 0
    -1 -13 0
    -1 13 -1
    1 13 1
    1 13 -1
    -1 13 1
    1 13 1
    1 13 -1
    -1 13 1
    -1 13 -1
    1 -13 -1
    -1 -13 -1
    1 13 -1
    -1 13 -1
    -1 13 1
    1 13 1
    -1 13 -1
    1 -13 1
    -1 -13 1
    1 -13 -1
    1 -13 1
    -1 -13 1
    -1 -13 -1
    1 13 -2
    1 13 2
    -1 13 2
    -1 -13 -2
    -1 -13 2
    1 -13 -2
    -1 -13 -2
    1 -13 2
    -1 13 2
    1 13 2
    -1 13 -2
    1 -13 2
    -1 -13 2
    1 -13 2
    1 13 -2
    -1 13 -2
    1 13 2
    1 -13 -2
    1 13 -3
    -1 13 -3
    1 -13 -3
    -1 -13 -3
    1 -13 -3
    1 13 3
    -1 13 3
    1 -13 3
    1 -13 3
    -1 13 -3
    1 13 -3
    -1 -13 3
    -1 -13 -3
    -1 13 3
    1 13 3
    1 -13 -3
    -1 13 4
    -1 13 -4
    1 13 4
    1 13 -4
    -1 -13 -4
    1 -13 -4
    -1 -13 -4
    1 13 4
    1 -13 -4
    1 -13 4
    -1 -13 4
    -1 -13 4
    1 -13 4
    1 13 -5
    -1 13 -5
    -1 13 5
    1 13 5
    1 13 -5
    -1 13 -5
    -1 -13 -5
    1 -13 -5
    1 -13 -5
    -1 -13 -5
    -1 -13 5
    1 -13 5
    1 -13 5
    -1 -13 5
    -1 13 5
    1 13 5
    1 -13 -5
    -1 14 0
    -1 14 0
    -1 14 0
    1 -14 0
    1 -14 0
    -1 -14 0
    -1 14 0
    -1 -14 0
    1 -14 0
    -1 -14 0
    1 -14 0
    1 -14 1
    -1 -14 1
    1 -14 -1
    1 14 -1
    -1 14 -1
    -1 -14 -1
    1 -14 1
    -1 -14 1
    1 -14 -1
    1 -14 -1
    -1 -14 -1
    1 14 1
    1 14 -1
    1 14 1
    -1 14 -1
    1 14 -1
    -1 14 1
    1 14 1
    -1 14 1
    -1 -14 2
    1 -14 2
    -1 14 2
    1 14 2
    -1 14 -2
    1 14 -2
    1 -14 -2
    -1 -14 -2
    -1 -14 2
    1 -14 2
    1 -14 -2
    1 14 2
    -1 14 2
    -1 -14 -2
    1 -14 -2
    1 14 2
    1 14 -2
    -1 14 -2
    -1 -14 -3
    1 -14 3
    1 -14 -3
    -1 -14 3
    -1 -14 -3
    1 14 3
    -1 14 -3
    1 14 -3
    -1 14 3
    1 14 3
    -1 14 -4
    1 14 -4
    1 14 4
    -1 -14 4
    1 -14 4
    1 14 4
    1 -14 -4
    -1 -14 -4
    1 14 -4
    -1 14 -4
    -1 -14 4
    1 -14 4
    -1 14 4
    -1 -14 -4
    1 -14 -4
    -1 14 4
    1 -15 0
    -1 -15 0
    -1 -15 0
    1 -15 0
    1 -15 0
    -1 -15 0
    1 15 0
    1 15 0
    -1 15 -1
    1 15 1
    1 -15 -1
    1 -15 1
    -1 15 1
    -1 15 -1
    -1 -15 -1
    1 -15 -1
    -1 -15 1
    -1 15 -1
    1 15 1
    1 15 -1
    -1 15 1
    1 -15 2
    -1 -15 2
    1 15 2
    -1 15 2
    1 15 -2
    -1 -15 -2
    1 -15 -2
    1 -15 -2
    -1 -15 -2
    1 -15 2
    -1 -15 2
    1 15 -2
    1 15 2
    -1 15 2
    -1 15 -2
    -1 15 -2
    -1 -15 3
    1 -15 3
    -1 -15 -3
    -1 15 -3
    1 -15 3
    -1 -15 3
    1 15 3
    -1 15 3
    -1 -16 0
    1 16 0
    -1 16 0
    1 16 0
    -1 16 -1
    1 -16 1
    -1 -16 1
    -1 -16 -1
    -1 16 2
    2 0 0
    -2 0 0
    -2 0 0
    2 0 0
    -2 0 1
    2 0 -1
    -2 0 1
    2 0 1
    -2 0 -1
    2 0 -1
    -2 0 -1
    -2 0 1
    2 0 1
    2 0 -1
    -2 0 1
    2 0 1
    2 0 -2
    -2 0 2
    -2 0 -2
    2 0 2
    2 0 -2
    2 0 -2
    2 0 2
    2 0 -2
    -2 0 -2
    -2 0 2
    -2 0 2
    -2 0 -2
    2 0 2
    -2 0 2
    -2 0 -3
    2 0 -3
    -2 0 3
    2 0 3
    -2 0 3
    2 0 3
    -2 0 -3
    2 0 -3
    -2 0 -3
    2 0 3
    -2 0 3
    2 0 -3
    2 0 -4
    2 0 -4
    -2 0 4
    2 0 4
    -2 0 -4
    2 0 4
    -2 0 -4
    -2 0 4
    2 0 4
    2 0 -5
    -2 0 -5
    -2 0 5
    2 0 5
    2 0 5
    -2 0 5
    2 0 -5
    -2 0 -5
    -2 0 -5
    -2 0 -5
    -2 0 5
    -2 0 -6
    2 0 -6
    -2 0 -6
    2 0 6
    -2 0 6
    2 0 6
    2 0 -6
    -2 0 -6
    -2 0 -6
    -2 0 6
    2 0 7
    2 0 -7
    -2 0 -7
    2 0 7
    -2 0 7
    -2 0 -7
    -2 0 -8
    2 0 -8
    2 0 8
    -2 0 8
    -2 0 -8
    2 0 8
    -2 0 -9
    2 0 9
    2 -1 0
    2 1 0
    2 -1 1
    2 1 -1
    -2 -1 -1
    -2 -1 1
    2 -1 -1
    2 -1 1
    2 -1 1
    -2 1 -1
    -2 -1 -1
    2 1 1
    2 1 1
    -2 -1 -1
    -2 1 1
    -2 1 -1
    2 1 1
    2 1 -1
    -2 1 -2
    2 1 -2
    2 -1 -2
    -2 -1 -2
    2 1 2
    2 -1 2
    -2 -1 2
    2 -1 -2
    2 1 -2
    2 1 2
    2 -1 2
    -2 1 2
    2 -1 2
    2 -1 -2
    -2 1 -2
    -2 -1 -2
    -2 1 2
    2 -1 2
    2 1 -2
    -2 -1 -2
    2 1 2
    2 -1 -2
    -2 1 -2
    2 -1 -3
    -2 1 3
    -2 1 -3
    2 1 -3
    -2 1 -3
    -2 -1 -3
    2 -1 -3
    2 1 3
    2 -1 3
    -2 -1 3
    -2 1 3
    -2 1 3
    2 1 3
    -2 1 -3
    2 -1 -3
    -2 1 -3
    2 -1 -3
    -2 -1 -3
    -2 -1 -3
    2 -1 -3
    2 1 -3
    2 1 -3
    2 1 3
    2 -1 3
    -2 -1 3
    -2 1 4
    2 1 4
    2 -1 4
    2 1 -4
    2 -1 -4
    2 -1 -4
    2 1 4
    -2 -1 4
    -2 1 4
    2 -1 4
    2 1 -4
    -2 1 -4
    -2 -1 -4
    -2 -1 -4
    2 -1 -4
    2 1 -4
    2 1 4
    -2 1 4
    2 -1 4
    -2 1 -5
    2 -1 -5
    -2 -1 -5
    -2 1 5
    2 1 5
    -2 1 -5
    2 -1 -5
    2 -1 -5
    -2 1 5
    2 -1 5
    2 1 5
    -2 -1 5
    -2 -1 5
    2 -1 5
    2 -1 5
    2 1 5
    -2 -1 5
    2 1 -5
    -2 1 -5
    2 1 -5
    2 -1 -5
    -2 1 -5
    -2 -1 -6
    -2 1 -6
    2 -1 -6
    -2 -1 -6
    2 -1 -6
    2 1 6
    2 1 -6
    -2 1 -6
    -2 -1 -6
    -2 -1 6
    -2 1 6
    2 -1 6
    2 1 6
    2 1 6
    2 -1 6
    -2 1 6
    -2 -1 6
    -2 -1 -6
    2 -1 6
    -2 1 -6
    2 1 -6
    2 -1 -7
    -2 -1 -7
    -2 1 7
    2 -1 7
    -2 -1 -7
    -2 1 -7
    -2 -1 -7
    2 1 -7
    2 -1 7
    -2 1 7
    2 1 7
    -2 -1 7
    -2 1 -7
    -2 1 -7
    2 1 -7
    2 -1 8
    -2 1 8
    2 1 8
    -2 -1 8
    2 -1 8
    2 1 -8
    2 -1 -8
    -2 -1 -8
    -2 1 -8
    2 1 8
    -2 -1 -8
    2 1 9
    -2 -1 -9
    -2 1 -9
    2 -2 0
    -2 -2 0
    2 -2 0
    -2 2 0
    2 2 0
    2 2 0
    2 -2 0
    -2 -2 0
    -2 2 0
    2 -2 0
    2 2 0
    2 -2 1
    2 2 1
    2 2 1
    2 2 -1
    -2 2 -1
    -2 2 -1
    2 2 -1
    2 -2 -1
    -2 -2 -1
    2 -2 -1
    2 -2 1
    2 -2 -1
    2 2 1
    -2 -2 1
    -2 2 -1
    -2 -2 1
    -2 -2 -1
    2 2 -1
    -2 2 1
    2 -2 1
    -2 2 1
    2 2 -2
    -2 -2 -2
    2 -2 -2
    -2 2 -2
    2 -2 -2
    2 -2 2
    2 2 2
    2 -2 2
    -2 2 2
    2 2 2
    -2 -2 2
    2 -2 -2
    2 2 -2
    -2 -2 2
    2 2 -2
    -2 2 2
    2 2 -2
    2 -2 -2
    -2 -2 -2
    -2 2 -3
    2 2 -3
    2 -2 -3
    -2 -2 -3
    2 -2 3
    -2 -2 3
    2 2 3
    2 -2 -3
    2 2 -3
    -2 -2 -3
    2 -2 3
    2 2 3
    -2 2 3
    -2 -2 -3
    2 -2 -3
    2 2 3
    2 2 -3
    -2 2 3
    -2 2 -3
    -2 2 3
    2 -2 -3
    -2 2 -3
    2 -2 3
    -2 -2 3
    -2 2 4
    -2 2 4
    2 2 4
    2 2 -4
    2 2 -4
    2 -2 4
    -2 -2 -4
    -2 2 4
    -2 -2 4
    2 -2 -4
    -2 -2 -4
    -2 2 -4
    2 2 -4
    2 -2 -4
    2 -2 4
    -2 -2 4
    -2 2 -4
    2 2 4
    2 -2 4
    -2 -2 4
    2 -2 5
    2 2 5
    -2 2 5
    -2 2 -5
    2 2 -5
    2 2 -5
    2 -2 5
    -2 -2 -5
    2 -2 -5
    2 2 5
    -2 2 5
    -2 -2 5
    -2 2 -5
    2 -2 -5
    2 2 -5
    2 -2 -5
    -2 -2 -5
    -2 -2 5
    2 -2 5
    -2 2 -5
    2 -2 -5
    2 -2 5
    -2 2 5
    -2 -2 5
    2 2 5
    2 -2 6
    2 2 6
    -2 2 6
    2 2 -6
    -2 2 -6
    2 -2 6
    -2 -2 6
    -2 2 6
    2 2 6
    2 2 -6
    2 -2 -6
    -2 -2 -6
    -2 -2 -6
    -2 2 -6
    2 2 -6
    2 -2 6
    -2 -2 6
    -2 2 6
    2 2 6
    2 -2 6
    -2 2 -6
    2 -2 -6
    2 -2 -6
    -2 -2 -6
    2 -2 7
    -2 2 -7
    2 2 -7
    -2 2 7
    2 2 7
    -2 2 -7
    -2 2 -7
    -2 -2 -7
    -2 -2 -7
    2 -2 -7
    2 2 -7
    2 2 7
    -2 -2 7
    -2 2 7
    2 -2 7
    2 2 7
    -2 -2 -7
    2 -2 -7
    2 2 8
    -2 2 8
    2 -2 8
    -2 -2 8
    2 2 8
    -2 -2 -8
    -2 2 -8
    2 -2 -8
    -2 -2 -8
    2 2 -8
    2 -2 8
    -2 2 -8
    -2 -2 -8
    2 2 9
    -2 2 -9
    2 3 0
    2 -3 0
    -2 -3 0
    -2 3 0
    -2 3 0
    2 3 0
    -2 -3 0
    2 -3 0
    2 3 0
    2 -3 0
    2 3 1
    -2 3 -1
    2 3 -1
    2 -3 1
    2 3 -1
    -2 -3 1
    -2 -3 -1
    2 -3 -1
    2 -3 -1
    -2 -3 -1
    -2 3 1
    -2 3 -1
    2 3 -1
    2 -3 1
    -2 -3 1
    2 -3 1
    2 3 1
    2 -3 -1
    -2 -3 -1
    2 3 1
    -2 3 1
    2 3 -1
    2 -3 1
    2 3 -2
    -2 3 -2
    2 -3 -2
    2 3 2
    2 -3 -2
    2 -3 2
    2 3 -2
    -2 -3 2
    2 -3 2
    -2 3 2
    2 3 2
    -2 3 2
    2 3 2
    -2 3 -2
    2 -3 2
    2 -3 -2
    -2 -3 -2
    -2 3 -2
    2 3 -3
    -2 3 -3
    2 -3 -3
    -2 -3 -3
    2 -3 -3
    -2 -3 -3
    2 -3 -3
    2 -3 3
    2 -3 -3
    -2 -3 -3
    2 -3 3
    2 -3 3
    -2 -3 3
    -2 3 3
    2 3 3
    -2 3 -3
    2 3 3
    -2 3 -3
    2 3 3
    -2 3 3
    2 3 -3
    -2 3 3
    -2 -3 -4
    2 -3 -4
    -2 -3 -4
    2 3 -4
    -2 -3 4
    -2 3 4
    2 3 4
    -2 3 4
    2 3 4
    2 -3 4
    -2 -3 4
    2 -3 4
    -2 3 4
    2 3 -4
    -2 3 -4
    2 -3 -4
    2 -3 4
    -2 -3 -4
    2 -3 -4
    2 3 -4
    2 -3 -5
    2 3 -5
    -2 3 -5
    2 3 5
    2 -3 5
    -2 -3 5
    -2 3 5
    -2 -3 -5
    -2 3 -5
    2 3 -5
    -2 -3 5
    2 -3 5
    2 3 5
    2 -3 -5
    -2 -3 -5
    2 -3 -5
    -2 3 -5
    -2 3 5
    -2 -3 5
    2 3 5
    2 -3 6
    2 3 6
    -2 3 6
    2 -3 6
    -2 -3 -6
    2 -3 -6
    -2 -3 6
    -2 3 6
    2 3 6
    2 -3 6
    2 3 -6
    2 3 -6
    -2 3 -6
    -2 3 6
    -2 -3 -6
    2 -3 -6
    2 -3 -6
    -2 3 -6
    -2 -3 -6
    -2 -3 -7
    2 -3 -7
    -2 -3 -7
    -2 3 -7
    2 3 7
    -2 -3 7
    2 3 7
    2 -3 7
    -2 3 7
    2 3 -7
    2 -3 7
    -2 3 -7
    2 -3 -7
    -2 -3 -7
    2 3 7
    -2 3 7
    2 3 -7
    -2 3 -7
    2 3 8
    -2 -3 -8
    2 -3 -8
    -2 3 -8
    -2 -3 8
    2 -3 8
    -2 3 -8
    2 3 -8
    -2 -3 8
    -2 3 8
    2 3 8
    2 -3 -8
    -2 -3 -8
    -2 3 -9
    2 -4 0
    2 4 0
    -2 4 0
    2 -4 0
    -2 -4 0
    -2 4 0
    2 4 0
    -2 4 0
    -2 -4 0
    2 4 1
    -2 4 -1
    2 -4 -1
    -2 -4 -1
    2 -4 -1
    2 4 -1
    2 -4 1
    -2 -4 1
    -2 4 1
    -2 -4 -1
    2 -4 -1
    2 4 -1
    -2 4 1
    2 -4 1
    -2 -4 1
    -2 4 -1
    -2 -4 1
    2 -4 1
    2 4 -1
    -2 4 -1
    -2 4 2
    2 4 2
    -2 4 2
    2 4 -2
    -2 4 -2
    2 -4 2
    2 4 -2
    -2 4 -2
    2 -4 -2
    -2 -4 -2
    -2 -4 -2
    2 -4 -2
    2 -4 2
    -2 -4 2
    2 4 2
    2 4 2
    -2 -4 2
    2 -4 2
    -2 -4 -2
    -2 4 2
    -2 -4 2
    -2 4 -2
    2 4 -2
    -2 -4 -3
    2 -4 -3
    2 4 3
    2 -4 -3
    -2 4 -3
    2 4 -3
    2 -4 3
    -2 -4 3
    2 4 3
    -2 -4 -3
    2 -4 3
    2 -4 3
    -2 -4 3
    -2 4 3
    -2 -4 -3
    -2 4 3
    2 4 -3
    -2 4 -3
    2 4 3
    2 4 -3
    -2 4 4
    2 4 4
    2 -4 4
    2 -4 -4
    2 -4 4
    2 4 4
    2 -4 -4
    -2 -4 -4
    -2 -4 -4
    2 -4 -4
    2 4 -4
    -2 4 -4
    -2 4 -4
    2 -4 -4
    2 4 -4
    -2 -4 -4
    2 -4 4
    -2 4 4
    -2 -4 4
    2 4 -4
    -2 4 -4
    -2 4 -5
    -2 4 5
    2 4 5
    -2 -4 5
    2 -4 5
    -2 4 -5
    2 4 -5
    -2 4 5
    2 4 5
    2 -4 -5
    -2 -4 -5
    2 4 -5
    -2 4 -5
    2 -4 -5
    2 4 5
    2 -4 5
    -2 -4 -5
    2 -4 -5
    -2 4 5
    2 4 -6
    -2 4 -6
    2 4 6
    -2 4 6
    -2 4 -6
    2 4 -6
    2 -4 6
    -2 -4 6
    -2 4 6
    -2 -4 -6
    2 -4 -6
    -2 -4 -6
    2 4 -6
    -2 4 -6
    2 -4 6
    2 4 6
    -2 -4 6
    -2 4 6
    2 -4 6
    2 -4 -6
    2 4 7
    -2 4 7
    -2 -4 7
    2 -4 7
    2 4 7
    2 -4 -7
    -2 -4 -7
    -2 4 7
    2 4 7
    -2 -4 7
    2 -4 7
    2 -4 -7
    -2 -4 -7
    -2 4 -7
    2 4 -7
    2 4 -7
    -2 4 -7
    -2 4 -7
    -2 -4 -8
    2 -4 -8
    -2 -4 8
    2 4 8
    -2 4 -8
    2 4 8
    -2 -4 8
    2 4 -8
    2 -4 -8
    -2 -4 -8
    -2 4 -8
    -2 -5 0
    2 -5 0
    -2 5 0
    2 5 0
    -2 5 0
    -2 -5 0
    2 -5 0
    -2 -5 0
    -2 5 0
    2 5 0
    -2 5 -1
    -2 -5 -1
    2 -5 -1
    -2 -5 -1
    2 -5 -1
    2 5 -1
    -2 5 -1
    2 -5 1
    -2 -5 1
    2 -5 1
    -2 5 1
    2 5 -1
    -2 5 -1
    -2 5 1
    2 5 1
    2 5 -1
    -2 5 1
    2 5 1
    -2 -5 -1
    -2 -5 1
    2 -5 -1
    2 5 -1
    2 5 1
    2 -5 1
    -2 5 2
    2 5 2
    -2 5 -2
    2 5 -2
    2 -5 2
    -2 -5 2
    2 5 -2
    -2 5 -2
    -2 5 -2
    2 -5 -2
    -2 -5 -2
    -2 -5 -2
    2 -5 -2
    2 -5 2
    2 5 -2
    -2 5 -2
    2 5 2
    2 -5 -2
    -2 -5 -2
    2 -5 2
    2 -5 2
    -2 -5 2
    -2 5 2
    -2 5 2
    2 5 -2
    2 5 2
    -2 5 -3
    2 -5 3
    2 5 -3
    -2 5 -3
    -2 -5 3
    -2 5 3
    -2 -5 -3
    2 -5 -3
    2 5 3
    2 5 3
    -2 -5 3
    2 5 3
    2 -5 -3
    -2 -5 -3
    2 5 3
    2 5 -3
    2 -5 3
    -2 -5 -3
    2 5 -3
    -2 5 -3
    -2 -5 3
    -2 5 3
    2 -5 4
    -2 -5 4
    2 -5 -4
    -2 5 4
    2 5 4
    2 -5 4
    2 5 4
    -2 -5 4
    2 -5 4
    -2 5 4
    -2 -5 -4
    2 -5 -4
    2 5 -4
    -2 5 -4
    -2 5 -4
    -2 5 4
    2 5 4
    2 -5 -4
    -2 -5 -4
    -2 5 -4
    2 -5 -5
    2 5 5
    -2 5 5
    -2 5 -5
    -2 -5 -5
    2 -5 5
    -2 -5 5
    -2 -5 -5
    -2 5 5
    2 5 5
    -2 -5 5
    2 -5 5
    2 -5 -5
    -2 -5 -5
    -2 5 5
    2 -5 5
    2 5 -5
    2 5 -5
    -2 5 6
    2 5 -6
    -2 5 -6
    -2 5 6
    -2 5 -6
    2 5 -6
    2 -5 6
    -2 -5 6
    2 -5 6
    2 5 6
    2 -5 -6
    -2 -5 -6
    -2 -5 -6
    2 -5 -6
    2 5 -6
    -2 5 6
    2 5 6
    -2 5 7
    2 5 7
    -2 5 -7
    -2 -5 7
    2 5 7
    2 -5 7
    -2 5 -7
    2 5 -7
    -2 5 7
    2 -5 -7
    2 5 -7
    -2 5 -7
    2 -5 -7
    -2 -5 -7
    2 5 7
    2 5 -8
    -2 5 -8
    -2 5 8
    -2 -5 8
    -2 -5 -8
    -2 -5 8
    2 5 8
    -2 5 8
    2 -5 8
    2 -5 -8
    -2 -5 -8
    -2 -6 0
    2 -6 0
    2 6 0
    -2 6 0
    -2 -6 0
    2 -6 0
    2 6 0
    -2 6 0
    -2 6 0
    2 -6 0
    -2 -6 0
    -2 -6 1
    2 -6 1
    -2 6 1
    -2 6 -1
    2 6 -1
    2 6 1
    -2 6 1
    2 -6 -1
    -2 -6 -1
    -2 6 -1
    -2 6 1
    2 6 -1
    -2 -6 1
    2 -6 1
    2 -6 -1
    -2 -6 -1
    2 6 -1
    2 6 1
    2 -6 -1
    -2 -6 -1
    2 -6 1
    -2 -6 1
    2 6 -1
    -2 6 -1
    -2 6 -2
    -2 -6 -2
    2 -6 -2
    -2 -6 -2
    2 6 -2
    2 -6 2
    -2 -6 2
    -2 6 -2
    2 6 2
    2 6 -2
    -2 6 2
    2 -6 2
    2 -6 -2
    -2 6 2
    2 6 2
    -2 -6 2
    2 -6 3
    -2 -6 3
    -2 6 -3
    2 6 -3
    2 -6 -3
    -2 -6 -3
    2 -6 -3
    -2 -6 -3
    2 -6 3
    -2 -6 3
    2 6 3
    -2 -6 -3
    -2 -6 3
    2 6 3
    2 6 -3
    -2 6 -3
    -2 6 -3
    2 6 -3
    -2 6 -3
    2 6 -3
    -2 6 3
    2 -6 3
    -2 -6 -4
    2 -6 -4
    -2 6 -4
    -2 -6 4
    2 -6 4
    2 -6 -4
    -2 -6 4
    2 -6 4
    -2 6 4
    2 6 4
    2 6 -4
    2 6 4
    -2 6 4
    -2 6 -4
    2 6 -4
    2 -6 -4
    -2 -6 4
    -2 -6 -4
    -2 6 -4
    -2 -6 -4
    2 -6 -4
    2 6 -4
    2 -6 -5
    2 6 -5
    -2 6 -5
    -2 6 5
    2 6 5
    2 -6 5
    2 -6 5
    -2 -6 5
    -2 -6 -5
    2 -6 -5
    2 6 5
    -2 6 5
    -2 -6 -5
    2 6 -5
    -2 6 -5
    2 -6 -5
    -2 -6 -5
    -2 6 5
    2 -6 5
    2 6 -5
    -2 6 -5
    -2 6 6
    2 6 6
    2 6 -6
    -2 6 -6
    2 -6 6
    -2 -6 -6
    -2 6 6
    2 6 6
    2 6 -6
    2 -6 -6
    -2 -6 -6
    2 6 6
    -2 6 6
    -2 6 -6
    -2 -6 6
    2 -6 6
    -2 6 7
    2 6 7
    -2 -6 7
    2 -6 7
    -2 -6 -7
    2 6 -7
    2 -6 -7
    -2 -6 -7
    2 6 7
    -2 6 7
    -2 6 -7
    -2 6 -7
    2 6 -7
    2 -6 7
    2 6 7
    2 -6 8
    -2 -6 -8
    2 -6 -8
    -2 -6 -8
    -2 6 -8
    2 6 -8
    2 -6 -8
    2 -6 8
    -2 6 8
    -2 6 -8
    2 6 -8
    -2 6 8
    2 6 8
    -2 7 0
    2 7 0
    2 7 0
    -2 7 0
    2 -7 0
    -2 -7 0
    2 -7 0
    -2 7 0
    2 -7 1
    -2 -7 1
    -2 -7 -1
    2 -7 -1
    2 7 -1
    -2 7 1
    -2 -7 1
    2 -7 1
    2 -7 1
    -2 -7 1
    -2 7 -1
    2 7 -1
    2 -7 -1
    -2 -7 -1
    2 7 1
    -2 7 1
    -2 -7 -1
    2 -7 -1
    -2 7 -1
    2 7 1
    2 7 -1
    -2 -7 -2
    2 -7 -2
    -2 7 -2
    2 7 -2
    2 -7 2
    -2 -7 2
    -2 7 -2
    2 7 -2
    -2 -7 2
    2 -7 2
    2 -7 -2
    -2 -7 -2
    2 -7 2
    -2 -7 2
    -2 7 2
    -2 7 -2
    -2 7 2
    2 7 2
    2 7 -2
    2 -7 -2
    -2 -7 -2
    2 7 -2
    -2 7 2
    2 7 2
    2 7 -3
    -2 7 -3
    -2 -7 3
    2 -7 3
    2 7 -3
    -2 7 -3
    2 -7 -3
    -2 -7 -3
    2 -7 -3
    2 -7 3
    -2 -7 3
    -2 7 -3
    2 7 -3
    2 7 3
    -2 7 3
    2 7 -3
    -2 -7 -3
    2 -7 -3
    -2 7 3
    -2 -7 3
    2 -7 3
    2 7 3
    -2 7 -3
    2 7 3
    -2 7 3
    2 7 -4
    -2 7 -4
    -2 -7 -4
    2 -7 -4
    2 -7 4
    2 7 4
    -2 -7 4
    2 -7 -4
    -2 -7 -4
    -2 7 -4
    -2 -7 -4
    2 7 -4
    -2 7 4
    2 7 4
    -2 7 -4
    2 7 -4
    2 7 4
    2 -7 4
    -2 -7 -4
    -2 -7 4
    -2 7 4
    -2 7 -4
    2 7 4
    2 -7 5
    -2 7 -5
    2 7 -5
    -2 -7 -5
    2 -7 -5
    -2 -7 5
    2 -7 -5
    -2 7 5
    2 7 5
    2 7 -5
    -2 7 -5
    2 -7 5
    -2 -7 5
    2 -7 -5
    -2 -7 -5
    -2 7 5
    2 7 5
    -2 -7 5
    2 -7 5
    2 7 5
    -2 -7 -5
    -2 7 -5
    2 7 -5
    -2 7 5
    2 -7 -6
    -2 7 6
    2 7 6
    2 7 -6
    -2 7 -6
    -2 -7 6
    2 -7 -6
    -2 -7 -6
    -2 7 6
    2 7 6
    2 7 -6
    -2 7 -6
    -2 -7 -6
    2 -7 -6
    2 -7 6
    2 7 -6
    -2 7 -6
    2 -7 6
    -2 -7 6
    -2 7 6
    2 -7 7
    -2 7 -7
    2 7 -7
    -2 -7 -7
    2 -7 -7
    2 -7 -7
    -2 -7 -7
    2 7 -7
    2 -7 7
    -2 7 7
    -2 7 7
    2 7 7
    -2 -7 7
    2 -7 8
    -2 -7 -8
    2 -7 -8
    2 7 8
    -2 7 8
    -2 7 -8
    2 7 8
    -2 7 8
    -2 7 -8
    2 7 -8
    2 8 0
    2 -8 0
    -2 -8 0
    -2 -8 0
    -2 8 0
    -2 -8 0
    2 -8 0
    2 8 0
    2 8 0
    2 8 1
    -2 8 1
    2 8 -1
    2 8 1
    -2 8 -1
    2 8 -1
    2 -8 -1
    -2 -8 -1
    -2 -8 -1
    2 -8 -1
    2 -8 1
    -2 -8 1
    2 -8 -1
    -2 -8 -1
    -2 -8 1
    2 -8 1
    -2 -8 1
    2 8 -1
    -2 8 -1
    2 8 -1
    -2 8 -1
    -2 8 1
    -2 -8 2
    2 -8 2
    -2 8 -2
    2 8 -2
    -2 8 -2
    -2 8 2
    2 8 2
    2 8 -2
    2 8 2
    -2 8 2
    2 -8 -2
    -2 -8 2
    -2 -8 -2
    -2 8 2
    2 8 -2
    2 8 2
    2 -8 -2
    -2 -8 -2
    -2 8 -2
    2 8 -2
    -2 -8 -2
    2 -8 -2
    2 -8 2
    -2 -8 2
    2 -8 2
    2 -8 -3
    -2 8 -3
    -2 -8 -3
    2 -8 -3
    2 -8 3
    -2 -8 3
    -2 8 -3
    2 8 -3
    2 -8 3
    -2 -8 3
    -2 8 3
    2 -8 3
    -2 -8 3
    2 8 -3
    2 8 3
    -2 8 3
    2 8 3
    -2 8 3
    2 8 -4
    -2 8 -4
    -2 8 -4
    2 8 -4
    -2 -8 -4
    2 -8 -4
    -2 8 -4
    -2 -8 -4
    2 -8 -4
    2 8 4
    -2 8 4
    -2 8 4
    -2 -8 4
    2 -8 4
    2 8 -4
    -2 8 -4
    2 8 4
    -2 -8 -4
    -2 -8 -4
    2 -8 -4
    2 8 4
    2 -8 4
    -2 -8 4
    2 8 4
    -2 -8 4
    2 -8 4
    -2 8 4
    2 8 -5
    -2 8 -5
    2 -8 -5
    -2 -8 -5
    -2 -8 -5
    2 -8 -5
    2 8 5
    2 8 -5
    -2 -8 -5
    -2 -8 5
    -2 8 5
    2 8 5
    -2 8 -5
    2 -8 5
    -2 -8 5
    2 -8 5
    -2 8 5
    2 8 5
    2 -8 -5
    -2 8 5
    -2 -8 6
    2 8 -6
    -2 8 -6
    2 8 6
    2 8 -6
    -2 8 -6
    2 8 6
    -2 8 6
    -2 8 -6
    2 8 -6
    2 -8 6
    -2 -8 6
    2 -8 6
    2 -8 -6
    -2 8 6
    2 8 6
    -2 -8 6
    2 -8 7
    -2 -8 7
    -2 8 7
    2 8 7
    2 -8 -7
    2 -8 -7
    -2 -8 -7
    -2 8 -7
    2 8 -7
    2 -8 7
    -2 8 -7
    2 8 7
    2 8 7
    2 8 -7
    -2 8 -7
    -2 -8 7
    2 8 -8
    2 -9 0
    2 9 0
    -2 -9 0
    2 -9 0
    2 9 0
    -2 9 0
    2 -9 0
    -2 -9 0
    -2 9 0
    -2 -9 0
    -2 9 0
    2 9 -1
    -2 9 -1
    2 9 1
    2 -9 1
    -2 -9 1
    -2 -9 -1
    2 -9 -1
    -2 -9 1
    -2 -9 -1
    2 -9 -1
    2 -9 1
    -2 9 -1
    -2 9 1
    2 9 -1
    2 9 1
    -2 9 -1
    2 9 -1
    -2 9 1
    -2 -9 -1
    2 9 -1
    2 9 1
    -2 -9 1
    2 -9 1
    2 -9 2
    -2 -9 2
    -2 9 -2
    2 9 -2
    -2 9 2
    -2 9 -2
    2 9 -2
    2 9 2
    2 -9 2
    2 -9 -2
    -2 -9 -2
    -2 -9 2
    -2 9 2
    2 9 -2
    2 9 2
    -2 9 2
    2 9 2
    2 -9 2
    -2 -9 2
    -2 -9 -2
    -2 9 -2
    2 9 -2
    2 -9 -2
    -2 -9 -2
    -2 9 -3
    -2 9 3
    2 -9 -3
    -2 -9 -3
    -2 9 3
    2 9 3
    2 9 -3
    2 9 3
    -2 9 3
    -2 9 -3
    -2 -9 3
    2 -9 -3
    2 -9 3
    -2 -9 -3
    2 -9 3
    -2 -9 -3
    -2 -9 3
    2 -9 -3
    -2 -9 4
    2 -9 4
    2 -9 -4
    -2 -9 -4
    -2 -9 4
    2 -9 -4
    2 9 4
    -2 9 -4
    2 9 -4
    2 -9 -4
    2 -9 4
    -2 -9 -4
    -2 9 -4
    2 9 4
    -2 9 4
    2 9 -5
    -2 9 -5
    -2 -9 -5
    2 -9 -5
    2 9 5
    -2 -9 -5
    2 -9 5
    -2 -9 5
    -2 9 5
    2 9 5
    -2 9 -5
    2 9 -5
    2 9 5
    -2 9 5
    -2 -9 5
    2 -9 5
    2 9 -5
    -2 9 -5
    2 -9 -5
    2 -9 -5
    -2 -9 -5
    -2 -9 5
    2 -9 5
    -2 9 5
    -2 -9 -6
    2 9 6
    -2 9 -6
    2 9 -6
    2 -9 6
    2 9 6
    -2 9 6
    2 9 -6
    2 -9 6
    -2 -9 6
    2 9 -6
    -2 9 -6
    2 -9 -6
    -2 -9 -6
    2 -9 -6
    2 9 6
    -2 9 6
    -2 -9 6
    2 -9 6
    -2 -9 -7
    2 9 -7
    -2 9 -7
    2 9 -7
    -2 9 -7
    -2 -9 7
    2 -9 7
    -2 9 7
    2 9 7
    2 -9 7
    -2 -9 7
    2 -9 7
    -2 9 7
    -2 -9 -7
    2 -9 -7
    2 -10 0
    -2 10 0
    2 10 0
    2 10 0
    -2 10 0
    2 -10 0
    -2 -10 0
    -2 -10 0
    2 -10 0
    -2 10 -1
    2 10 -1
    -2 10 1
    2 -10 -1
    2 -10 1
    -2 -10 1
    -2 -10 -1
    -2 -10 -1
    2 10 -1
    2 10 1
    -2 10 1
    2 10 -1
    -2 10 1
    -2 10 -1
    2 -10 1
    -2 -10 1
    2 -10 -1
    -2 -10 -1
    -2 10 1
    2 10 1
    -2 10 -1
    -2 10 -2
    2 10 -2
    2 -10 -2
    -2 -10 2
    -2 -10 -2
    2 10 2
    -2 10 2
    2 -10 2
    -2 -10 2
    2 10 -2
    -2 10 -2
    -2 -10 -2
    -2 -10 -2
    2 -10 -2
    -2 10 2
    2 10 2
    2 10 -2
    -2 10 2
    2 10 2
    -2 10 -2
    2 10 -2
    2 -10 2
    2 -10 -3
    -2 -10 -3
    -2 10 -3
    2 10 -3
    -2 -10 3
    2 -10 3
    2 -10 3
    -2 10 -3
    2 10 -3
    2 10 3
    2 10 3
    -2 10 -3
    -2 10 3
    -2 -10 -3
    2 -10 -3
    -2 -10 3
    2 -10 3
    2 -10 -3
    2 10 -3
    2 10 3
    -2 10 3
    -2 -10 -3
    -2 -10 3
    2 10 4
    -2 -10 -4
    2 -10 -4
    -2 10 -4
    2 10 -4
    -2 -10 4
    -2 10 -4
    2 10 -4
    2 10 4
    2 10 4
    -2 -10 -4
    2 -10 -4
    -2 -10 -4
    2 -10 -4
    -2 10 4
    -2 10 4
    2 -10 4
    -2 -10 4
    2 -10 4
    2 -10 5
    2 10 5
    -2 10 -5
    2 10 -5
    2 10 -5
    2 10 5
    -2 -10 -5
    -2 10 5
    -2 10 5
    2 -10 5
    -2 -10 5
    2 -10 -5
    -2 -10 5
    2 -10 5
    2 -10 -5
    -2 -10 -5
    2 10 -6
    -2 -10 6
    2 -10 6
    -2 10 6
    2 -10 -6
    2 -10 6
    -2 -10 -6
    2 -10 -6
    -2 10 -6
    -2 10 6
    2 10 6
    2 10 -6
    -2 10 -6
    2 10 -7
    -2 10 -7
    -2 -10 7
    2 -10 -7
    -2 10 -7
    2 -10 7
    2 10 7
    2 -10 7
    -2 10 7
    2 11 0
    -2 11 0
    2 11 0
    2 -11 0
    2 -11 0
    -2 -11 0
    2 -11 0
    -2 11 0
    2 11 0
    -2 -11 0
    2 -11 1
    -2 -11 1
    -2 -11 -1
    2 -11 -1
    -2 11 1
    2 11 -1
    2 11 1
    -2 11 1
    2 11 -1
    -2 11 -1
    -2 11 1
    2 11 -1
    2 11 1
    -2 11 -1
    -2 -11 -1
    2 -11 1
    -2 -11 1
    2 -11 -1
    -2 11 1
    2 11 1
    2 11 -1
    2 -11 -1
    -2 -11 -1
    -2 11 -1
    2 -11 1
    -2 -11 1
    -2 -11 2
    2 -11 2
    2 -11 -2
    -2 -11 -2
    2 -11 -2
    2 11 2
    -2 11 2
    -2 11 -2
    -2 11 2
    2 11 2
    2 -11 -2
    -2 -11 -2
    2 -11 2
    -2 11 -2
    2 11 -2
    -2 -11 2
    -2 -11 3
    2 -11 3
    -2 -11 -3
    -2 -11 -3
    -2 -11 -3
    -2 11 -3
    2 11 -3
    2 11 3
    2 11 3
    -2 11 3
    2 11 3
    -2 11 -3
    -2 11 3
    2 -11 3
    2 -11 -3
    2 -11 3
    -2 -11 3
    -2 11 -3
    2 11 -3
    2 -11 4
    -2 -11 4
    2 11 4
    2 -11 -4
    -2 -11 -4
    2 -11 4
    2 -11 -4
    -2 -11 4
    2 -11 4
    2 -11 -4
    -2 -11 -4
    2 11 4
    -2 11 4
    2 11 -4
    -2 11 -4
    2 11 4
    -2 11 -4
    2 -11 5
    2 11 5
    -2 -11 5
    2 -11 5
    2 -11 -5
    -2 -11 -5
    -2 -11 5
    -2 11 5
    2 11 5
    2 11 -5
    -2 11 -5
    2 -11 -5
    -2 -11 -5
    2 11 5
    -2 11 5
    2 11 -5
    -2 11 -5
    -2 11 -6
    2 11 -6
    -2 11 6
    2 11 6
    -2 -11 -6
    2 -11 -6
    -2 11 -6
    2 11 -6
    2 11 6
    2 -11 -6
    -2 -11 -6
    -2 11 6
    -2 -11 6
    2 -11 -6
    -2 -11 6
    2 -11 6
    2 -12 0
    -2 -12 0
    2 -12 0
    2 12 0
    2 -12 0
    2 12 0
    -2 12 0
    2 -12 1
    2 -12 -1
    2 -12 1
    -2 12 1
    2 -12 -1
    -2 -12 -1
    2 12 -1
    -2 12 1
    -2 12 -1
    -2 -12 1
    2 -12 -1
    2 12 1
    -2 12 1
    2 12 -1
    -2 12 -1
    2 12 1
    2 12 -2
    -2 12 -2
    2 -12 2
    -2 -12 2
    2 -12 -2
    2 12 -2
    -2 12 -2
    2 12 2
    2 12 -2
    -2 12 2
    -2 -12 -2
    2 -12 2
    2 -12 -2
    -2 12 -2
    -2 12 2
    2 -12 -2
    -2 -12 -2
    2 12 -3
    -2 12 -3
    2 12 3
    -2 12 3
    2 -12 3
    2 -12 -3
    2 -12 3
    -2 -12 3
    2 -12 -3
    2 -12 -3
    2 -12 3
    -2 -12 -3
    2 12 3
    2 -12 4
    -2 -12 -4
    2 -12 -4
    2 12 4
    -2 12 -4
    2 12 -4
    2 -12 -4
    -2 12 -4
    2 12 -4
    -2 -12 4
    2 -12 4
    -2 12 4
    2 12 4
    -2 -12 -4
    2 -12 -4
    -2 12 4
    2 -12 4
    2 -12 5
    2 -12 -5
    -2 -12 -5
    -2 -12 5
    2 -12 5
    -2 12 -5
    2 12 -5
    2 -12 -5
    -2 12 5
    2 -12 5
    -2 -12 5
    -2 12 -5
    2 12 -5
    -2 -12 -5
    2 12 5
    2 12 5
    2 12 -6
    -2 12 6
    2 -12 6
    2 -12 -6
    -2 12 6
    2 -12 6
    -2 13 0
    2 13 0
    -2 -13 0
    -2 13 0
    2 -13 0
    2 -13 0
    -2 -13 0
    -2 13 0
    2 13 0
    2 -13 0
    -2 13 -1
    -2 13 1
    2 -13 1
    -2 -13 1
    2 -13 -1
    -2 -13 -1
    -2 13 1
    2 13 1
    2 13 -1
    2 -13 -1
    2 -13 1
    2 -13 1
    -2 -13 1
    2 -13 -1
    -2 13 -1
    2 13 -1
    2 13 1
    -2 -13 -2
    2 -13 -2
    2 -13 2
    2 -13 2
    2 -13 -2
    -2 13 -2
    -2 -13 2
    -2 13 2
    -2 13 -2
    2 13 2
    2 13 2
    2 13 -2
    2 13 -2
    -2 -13 -3
    2 -13 -3
    2 13 3
    2 13 -3
    -2 13 -3
    2 -13 3
    2 13 3
    -2 13 3
    2 -13 3
    2 13 -3
    -2 13 -3
    -2 -13 3
    -2 -13 -3
    2 -13 -3
    2 13 3
    -2 13 3
    2 -13 3
    -2 -13 3
    2 13 -4
    -2 13 4
    2 13 4
    2 -13 4
    -2 -13 4
    2 -13 4
    2 -13 -4
    -2 13 -4
    2 -13 4
    2 -13 -4
    -2 -13 -4
    2 13 4
    -2 13 5
    2 13 5
    2 -13 -5
    2 -13 5
    -2 -13 -5
    -2 13 -5
    2 13 -5
    2 -13 -5
    -2 -13 5
    -2 14 0
    -2 14 0
    2 14 0
    2 -14 0
    -2 14 0
    -2 -14 0
    2 -14 0
    -2 14 0
    -2 -14 0
    -2 -14 0
    2 -14 0
    2 -14 1
    -2 -14 1
    2 -14 1
    -2 14 1
    2 14 1
    2 14 -1
    -2 14 -1
    -2 -14 1
    2 -14 1
    2 -14 -1
    -2 -14 -1
    -2 -14 -1
    2 -14 -1
    -2 14 1
    2 14 -1
    -2 14 -1
    2 14 1
    2 -14 -1
    2 -14 2
    -2 14 -2
    -2 14 2
    2 14 2
    -2 -14 -2
    -2 -14 2
    -2 14 -2
    2 14 -2
    2 -14 -2
    2 14 -2
    2 14 2
    2 14 2
    -2 14 2
    2 -14 -2
    -2 -14 -2
    2 14 3
    2 -14 3
    -2 -14 3
    2 14 -3
    -2 -14 -3
    -2 -14 3
    -2 -14 -3
    2 -14 -3
    -2 14 3
    2 -14 -3
    2 14 3
    -2 14 3
    2 14 -3
    -2 14 -3
    2 -14 -4
    -2 -14 -4
    -2 14 -4
    -2 -14 4
    2 -14 4
    -2 -14 4
    2 -14 -4
    2 14 -4
    2 14 4
    -2 14 4
    -2 -15 0
    -2 -15 0
    2 15 0
    -2 15 0
    2 15 0
    2 -15 1
    2 15 1
    2 -15 -1
    -2 -15 -1
    2 -15 1
    -2 -15 1
    -2 -15 -1
    -2 15 -1
    -2 15 1
    2 15 1
    -2 15 -1
    2 15 -1
    2 15 -2
    -2 15 2
    -2 15 -2
    -2 15 -2
    -2 -15 2
    -2 -15 -2
    2 -15 -2
    -2 -15 -2
    -2 15 2
    2 -15 2
    -2 15 3
    2 15 3
    -2 15 -3
    -2 -15 -3
    2 -16 0
    2 16 0
    2 16 0
    -2 16 -1
    3 0 0
    -3 0 0
    -3 0 0
    3 0 0
    3 0 0
    -3 0 0
    -3 0 1
    3 0 -1
    3 0 1
    -3 0 -1
    -3 0 -1
    3 0 1
    -3 0 -1
    -3 0 1
    3 0 -1
    -3 0 1
    3 0 1
    3 0 2
    3 0 2
    -3 0 2
    3 0 -2
    3 0 -2
    -3 0 2
    -3 0 -2
    -3 0 2
    -3 0 -2
    3 0 -2
    -3 0 -3
    3 0 3
    -3 0 3
    3 0 -3
    -3 0 3
    3 0 3
    -3 0 -3
    -3 0 3
    -3 0 -3
    3 0 -3
    3 0 -4
    -3 0 4
    3 0 4
    3 0 -4
    -3 0 4
    -3 0 -4
    3 0 -4
    -3 0 4
    3 0 4
    3 0 -5
    -3 0 -5
    -3 0 -5
    3 0 5
    -3 0 5
    3 0 -5
    3 0 -5
    3 0 5
    -3 0 5
    -3 0 5
    3 0 5
    -3 0 -5
    -3 0 -5
    -3 0 -6
    3 0 6
    -3 0 6
    -3 0 -6
    -3 0 6
    3 0 6
    -3 0 -6
    3 0 -6
    3 0 -6
    3 0 6
    -3 0 -6
    3 0 7
    -3 0 -7
    -3 0 -7
    3 0 -7
    -3 0 -7
    -3 0 -7
    3 0 7
    -3 0 7
    -3 0 8
    3 0 8
    3 0 -8
    -3 0 -8
    -3 0 -8
    3 0 8
    3 0 9
    -3 0 -9
    3 -1 0
    3 -1 0
    3 1 0
    -3 -1 0
    -3 1 0
    -3 -1 0
    3 -1 0
    3 1 0
    -3 1 1
    3 1 -1
    3 1 1
    3 1 1
    3 -1 1
    3 1 -1
    -3 1 -1
    3 -1 -1
    -3 -1 -1
    3 -1 -1
    3 1 -1
    3 -1 1
    3 1 1
    -3 -1 -1
    -3 1 -1
    3 1 1
    -3 1 -1
    3 -1 1
    3 1 1
    -3 -1 1
    -3 -1 1
    -3 -1 -1
    -3 -1 1
    -3 1 2
    3 1 -2
    -3 1 2
    -3 -1 2
    3 -1 2
    3 -1 -2
    3 1 -2
    3 -1 -2
    -3 -1 -2
    3 1 -2
    3 -1 -2
    -3 1 -2
    -3 -1 -2
    3 -1 -2
    3 -1 -3
    -3 -1 -3
    3 1 3
    3 -1 3
    -3 -1 3
    3 -1 -3
    -3 1 3
    -3 1 3
    3 -1 3
    3 1 3
    -3 -1 3
    3 -1 3
    -3 1 -3
    -3 -1 -3
    3 -1 -3
    -3 -1 -3
    -3 1 -3
    3 1 3
    -3 1 3
    3 -1 -3
    3 1 -3
    3 1 -3
    3 1 -3
    -3 1 -3
    3 -1 3
    3 -1 -4
    3 1 -4
    3 1 -4
    -3 1 4
    3 -1 4
    -3 1 4
    3 1 4
    -3 -1 4
    -3 1 4
    -3 -1 4
    3 1 4
    -3 -1 -4
    3 -1 -4
    -3 -1 -4
    -3 -1 4
    3 1 4
    3 -1 4
    -3 -1 -4
    -3 1 -4
    3 -1 -4
    -3 1 -4
    3 1 -4
    3 -1 4
    3 -1 -5
    -3 1 -5
    -3 1 -5
    -3 -1 -5
    -3 -1 5
    -3 1 5
    3 -1 5
    3 1 5
    3 -1 5
    3 -1 -5
    -3 -1 -5
    3 1 5
    -3 -1 -5
    -3 1 -5
    3 -1 -5
    3 1 -5
    -3 1 -5
    3 1 -5
    3 -1 5
    -3 -1 5
    -3 1 5
    3 -1 5
    -3 -1 5
    3 1 5
    -3 -1 -6
    -3 1 -6
    -3 -1 -6
    3 -1 6
    3 1 6
    -3 1 6
    3 -1 6
    -3 -1 -6
    3 -1 -6
    3 1 6
    -3 -1 -6
    3 -1 -6
    3 1 -6
    3 -1 6
    3 1 -6
    -3 1 -6
    3 -1 6
    3 1 6
    -3 -1 6
    -3 1 6
    3 1 7
    -3 1 -7
    -3 -1 -7
    -3 1 -7
    3 1 -7
    3 -1 -7
    -3 -1 -7
    3 -1 7
    3 1 7
    3 -1 7
    -3 1 7
    3 1 7
    -3 -1 7
    -3 -1 -7
    3 -1 7
    -3 -1 -7
    -3 1 -7
    -3 1 -8
    3 -1 -8
    3 1 -8
    -3 -1 -8
    -3 1 8
    3 -1 8
    -3 -1 8
    3 1 8
    -3 1 -8
    -3 -1 -8
    3 -1 8
    -3 -1 -8
    3 -1 8
    3 1 8
    -3 1 -9
    3 1 9
    -3 1 -9
    -3 -1 -9
    -3 2 0
    3 -2 0
    3 -2 0
    -3 2 0
    3 2 0
    -3 -2 0
    3 2 0
    -3 2 0
    3 -2 0
    3 2 0
    3 -2 1
    3 2 1
    3 2 -1
    -3 2 -1
    -3 2 -1
    3 2 -1
    3 -2 -1
    -3 -2 -1
    3 -2 -1
    3 2 1
    -3 2 1
    3 -2 1
    -3 -2 -1
    3 2 1
    -3 -2 -1
    -3 -2 1
    -3 2 -1
    -3 -2 1
    3 -2 1
    -3 2 -2
    -3 -2 -2
    3 -2 -2
    3 2 2
    -3 -2 2
    3 -2 -2
    3 2 -2
    3 -2 2
    3 2 2
    3 2 -2
    -3 2 -2
    -3 -2 -2
    -3 2 -2
    -3 2 2
    3 2 2
    3 -2 -3
    -3 2 -3
    3 2 -3
    -3 2 -3
    3 -2 -3
    3 2 3
    3 -2 3
    -3 -2 3
    3 -2 -3
    3 2 -3
    3 -2 3
    -3 2 3
    3 -2 3
    3 -2 -3
    -3 -2 -3
    -3 -2 3
    3 2 3
    -3 2 -3
    -3 2 3
    -3 2 3
    3 2 -3
    3 2 3
    -3 -2 -3
    3 -2 -4
    -3 2 4
    3 -2 4
    -3 -2 -4
    3 -2 -4
    3 2 4
    -3 2 4
    -3 -2 4
    3 -2 4
    3 2 -4
    3 2 -4
    -3 2 -4
    -3 -2 -4
    3 -2 -4
    3 2 4
    -3 -2 4
    3 -2 4
    3 -2 -4
    -3 2 -4
    3 2 -4
    3 -2 -4
    -3 -2 -4
    3 2 5
    3 -2 5
    -3 -2 5
    -3 2 5
    3 -2 5
    3 2 5
    -3 -2 5
    -3 2 5
    3 2 -5
    3 -2 -5
    -3 -2 -5
    -3 -2 -5
    3 -2 -5
    -3 2 -5
    -3 -2 -5
    3 -2 -5
    3 2 -5
    -3 2 -5
    3 -2 -5
    -3 -2 5
    3 -2 5
    3 2 5
    -3 2 5
    3 2 -5
    -3 2 -5
    -3 -2 -6
    3 -2 -6
    -3 -2 -6
    -3 2 -6
    -3 -2 -6
    3 -2 -6
    -3 2 6
    3 2 6
    3 -2 6
    3 2 -6
    3 -2 6
    -3 2 -6
    3 2 -6
    -3 2 6
    -3 -2 6
    3 -2 6
    3 2 6
    3 -2 7
    3 2 7
    -3 2 7
    3 2 7
    3 -2 7
    -3 -2 7
    3 2 7
    -3 2 7
    -3 -2 -7
    -3 -2 -7
    -3 2 -7
    3 2 -7
    -3 2 -7
    3 -2 -7
    -3 -2 -7
    -3 -2 -7
    -3 2 -7
    -3 2 -8
    -3 -2 -8
    -3 -2 -8
    3 -2 8
    3 2 8
    3 2 -8
    3 -2 -8
    -3 2 -8
    -3 -2 8
    -3 2 8
    3 2 8
    3 -2 8
    -3 -2 -8
    3 2 9
    -3 2 -9
    -3 2 -9
    3 -3 0
    3 -3 0
    3 -3 0
    3 3 0
    -3 -3 0
    -3 3 0
    3 3 0
    -3 3 0
    3 3 0
    3 -3 0
    -3 3 0
    3 3 -1
    -3 3 1
    -3 3 -1
    3 3 -1
    -3 -3 1
    3 -3 -1
    -3 -3 -1
    3 3 1
    3 3 -1
    3 3 1
    -3 3 1
    -3 3 -1
    3 -3 -1
    -3 -3 1
    3 -3 1
    -3 3 1
    -3 -3 -1
    3 -3 -2
    3 3 2
    3 3 -2
    -3 3 -2
    -3 3 -2
    3 3 -2
    3 -3 -2
    -3 3 -2
    3 -3 -2
    3 3 2
    3 -3 2
    3 3 2
    -3 -3 -2
    -3 -3 -2
    3 -3 -2
    3 3 -2
    3 3 2
    3 -3 2
    -3 3 2
    3 -3 2
    3 3 -2
    -3 -3 2
    -3 3 -3
    -3 3 -3
    3 3 -3
    3 -3 -3
    -3 -3 -3
    -3 -3 3
    3 -3 3
    3 -3 -3
    -3 3 3
    -3 3 3
    3 3 3
    3 -3 3
    3 -3 -3
    -3 -3 -3
    3 3 3
    3 -3 3
    3 3 -3
    -3 3 3
    -3 3 -3
    -3 -3 -3
    3 3 3
    3 3 -4
    -3 3 -4
    3 -3 -4
    -3 -3 -4
    3 3 4
    -3 -3 4
    3 -3 4
    3 -3 -4
    -3 3 4
    -3 3 4
    3 -3 4
    3 3 4
    3 -3 -4
    -3 3 -4
    -3 -3 -4
    3 3 4
    -3 3 4
    3 3 -4
    3 3 -4
    3 -3 -4
    -3 3 -4
    3 -3 4
    3 3 -5
    -3 3 5
    3 -3 -5
    3 -3 5
    -3 3 5
    3 -3 -5
    -3 3 -5
    3 3 -5
    -3 -3 5
    3 -3 5
    3 3 5
    3 3 5
    -3 3 5
    -3 -3 -5
    -3 3 -5
    -3 -3 -5
    3 -3 5
    3 3 -5
    3 -3 6
    3 3 -6
    -3 3 -6
    3 -3 -6
    -3 -3 -6
    -3 -3 6
    3 3 6
    3 3 6
    -3 3 -6
    -3 3 6
    -3 -3 -6
    3 -3 -6
    -3 -3 -6
    -3 3 -6
    3 -3 6
    3 3 7
    -3 3 7
    -3 3 -7
    3 3 7
    -3 -3 7
    -3 3 7
    3 -3 7
    3 3 7
    -3 -3 -7
    3 -3 -7
    3 3 -7
    -3 3 -7
    3 -3 7
    3 3 -7
    -3 -3 -7
    3 -3 -7
    3 3 8
    3 -3 8
    3 3 8
    -3 3 -8
    -3 -3 -8
    -3 -3 -8
    -3 3 -8
    3 3 9
    3 -4 0
    -3 -4 0
    -3 -4 0
    3 -4 0
    3 -4 0
    -3 4 0
    3 4 0
    3 4 0
    -3 4 0
    -3 4 0
    3 4 0
    3 4 -1
    3 -4 1
    -3 -4 1
    -3 4 -1
    3 -4 -1
    3 -4 -1
    -3 -4 -1
    -3 4 1
    -3 4 -1
    3 -4 1
    -3 -4 1
    3 4 1
    3 -4 1
    3 -4 1
    -3 -4 1
    3 4 1
    3 4 -1
    -3 4 1
    -3 4 1
    -3 -4 -1
    3 -4 -1
    3 -4 2
    3 -4 -2
    3 4 2
    3 4 -2
    3 4 2
    3 4 -2
    3 4 2
    -3 4 2
    3 4 -2
    -3 4 -2
    3 4 -2
    3 -4 -2
    -3 -4 -2
    3 -4 -2
    -3 -4 2
    -3 4 2
    3 -4 2
    -3 -4 -2
    -3 -4 2
    3 -4 2
    -3 4 -2
    -3 -4 2
    3 -4 -3
    -3 -4 -3
    -3 -4 3
    3 4 -3
    -3 4 3
    3 4 3
    -3 -4 3
    3 -4 -3
    3 4 -3
    -3 4 3
    3 -4 3
    -3 4 -3
    3 -4 3
    -3 -4 -3
    -3 4 -4
    3 4 -4
    -3 4 -4
    -3 -4 -4
    3 -4 -4
    3 -4 4
    3 -4 -4
    3 4 -4
    -3 4 4
    3 4 4
    -3 4 4
    -3 -4 4
    3 -4 4
    3 -4 -4
    -3 -4 -4
    3 4 4
    3 -4 4
    3 4 -4
    -3 4 4
    -3 -4 -4
    3 -4 -4
    3 4 4
    -3 4 -4
    3 -4 5
    3 4 5
    3 -4 -5
    -3 4 5
    -3 -4 5
    3 -4 5
    -3 4 5
    3 4 5
    3 4 5
    3 4 -5
    -3 -4 -5
    3 -4 -5
    3 -4 -5
    -3 4 -5
    3 4 -5
    3 -4 -5
    -3 4 -5
    3 -4 5
    -3 -4 -5
    -3 4 -5
    3 4 -5
    3 4 6
    3 -4 -6
    3 4 6
    -3 4 6
    -3 -4 6
    3 -4 6
    3 4 6
    -3 -4 -6
    -3 4 -6
    3 4 -6
    3 -4 6
    -3 4 -6
    3 4 7
    -3 4 7
    -3 4 -7
    -3 -4 7
    3 4 7
    -3 4 -7
    3 4 7
    -3 4 -7
    3 -4 -7
    -3 -4 -7
    -3 4 8
    3 -4 8
    3 4 8
    -3 -4 8
    3 -4 8
    3 -4 -8
    -3 -4 -8
    -3 -4 -8
    3 -4 -8
    3 4 8
    3 4 -8
    -3 4 -8
    3 -5 0
    -3 -5 0
    -3 -5 0
    3 -5 0
    -3 -5 0
    3 -5 0
    -3 5 0
    3 5 0
    3 5 0
    -3 5 0
    3 5 0
    -3 5 -1
    3 5 -1
    -3 5 -1
    -3 5 1
    -3 -5 -1
    -3 -5 -1
    3 -5 -1
    3 5 1
    3 -5 1
    -3 -5 1
    -3 5 -1
    -3 5 1
    3 5 -1
    -3 -5 1
    -3 -5 -1
    3 -5 -1
    -3 5 1
    3 5 -1
    3 5 -1
    3 -5 1
    -3 -5 1
    3 5 1
    3 -5 1
    3 5 -2
    -3 5 2
    3 5 2
    -3 5 -2
    3 5 -2
    -3 -5 2
    3 -5 2
    3 5 -2
    -3 5 -2
    3 -5 -2
    -3 -5 -2
    3 -5 -2
    -3 -5 2
    3 -5 2
    3 5 2
    -3 5 -2
    3 5 -2
    3 -5 -2
    -3 5 -2
    -3 5 2
    -3 5 2
    3 -5 2
    -3 -5 2
    3 -5 2
    3 5 2
    -3 -5 -2
    -3 5 -3
    3 5 -3
    -3 5 3
    3 5 -3
    -3 -5 3
    3 -5 -3
    3 5 3
    3 5 -3
    -3 5 -3
    3 -5 3
    -3 -5 3
    -3 -5 -3
    3 -5 -3
    3 5 3
    -3 -5 3
    3 -5 3
    3 -5 3
    3 5 3
    -3 5 -3
    -3 5 3
    -3 5 -4
    3 5 -4
    3 -5 -4
    -3 -5 4
    3 -5 -4
    -3 5 -4
    -3 -5 -4
    3 -5 -4
    3 5 4
    -3 5 4
    3 -5 4
    -3 -5 -4
    3 -5 -4
    3 5 4
    3 -5 4
    3 5 -4
    -3 5 -4
    3 -5 4
    3 5 -4
    -3 5 4
    3 5 4
    3 -5 -5
    3 5 5
    -3 5 5
    -3 5 -5
    -3 -5 5
    3 -5 5
    -3 5 5
    3 5 5
    3 -5 5
    -3 -5 -5
    3 -5 -5
    -3 -5 -5
    3 -5 5
    -3 -5 5
    3 5 5
    -3 5 5
    3 5 -5
    -3 5 -5
    -3 5 -5
    3 5 -5
    -3 -5 -5
    -3 5 6
    -3 5 -6
    3 5 -6
    -3 -5 6
    3 -5 6
    -3 5 6
    3 5 6
    -3 -5 -6
    -3 -5 -6
    3 -5 -6
    -3 5 -6
    -3 5 6
    3 5 6
    3 -5 -6
    3 -5 6
    3 5 6
    -3 -5 6
    3 -5 6
    3 5 -6
    -3 5 -6
    3 5 7
    -3 5 7
    -3 5 -7
    3 -5 7
    -3 -5 7
    -3 -5 7
    3 -5 7
    3 5 7
    3 5 -7
    3 5 -7
    -3 5 -7
    3 -5 -7
    -3 5 7
    3 -5 -7
    -3 -5 -7
    3 5 7
    3 5 8
    3 -5 8
    -3 -5 8
    -3 -5 -8
    3 -5 -8
    3 5 -8
    -3 5 -8
    -3 5 -8
    3 5 8
    3 -5 8
    -3 -5 8
    -3 5 8
    -3 -5 -8
    3 -6 0
    -3 -6 0
    -3 -6 0
    3 6 0
    3 -6 0
    3 6 0
    -3 6 0
    -3 6 0
    3 -6 -1
    -3 -6 -1
    -3 6 -1
    3 6 -1
    3 -6 1
    -3 -6 1
    -3 6 1
    -3 6 -1
    3 6 1
    -3 -6 1
    3 -6 1
    -3 -6 -1
    3 -6 -1
    -3 -6 1
    3 -6 1
    -3 6 1
    3 6 -1
    -3 -6 -1
    3 -6 -1
    3 6 -1
    -3 6 -1
    3 6 -1
    3 6 1
    -3 6 1
    3 6 1
    3 -6 2
    -3 -6 2
    -3 6 2
    -3 6 -2
    3 6 -2
    3 -6 -2
    3 6 2
    -3 6 -2
    3 6 -2
    3 -6 -2
    -3 -6 -2
    3 -6 2
    -3 6 2
    3 6 -2
    3 -6 2
    -3 -6 2
    3 6 2
    -3 6 -2
    3 6 -2
    -3 6 2
    -3 -6 -2
    -3 6 -3
    3 6 -3
    3 -6 3
    -3 -6 3
    3 6 -3
    3 -6 -3
    -3 -6 -3
    -3 -6 -3
    3 -6 -3
    3 -6 3
    -3 -6 3
    3 6 3
    3 -6 -3
    -3 -6 -3
    3 6 -3
    -3 6 -3
    3 6 -3
    -3 6 3
    3 -6 3
    3 6 3
    3 6 3
    -3 6 3
    3 6 -3
    3 6 3
    -3 6 3
    -3 -6 3
    3 -6 -4
    -3 -6 -4
    -3 -6 4
    3 6 4
    -3 -6 4
    3 6 -4
    3 -6 -4
    3 6 -4
    3 -6 4
    -3 6 -4
    -3 6 4
    3 6 -4
    -3 6 4
    -3 -6 -4
    3 -6 5
    -3 6 -5
    3 6 -5
    -3 -6 -5
    3 -6 -5
    -3 -6 5
    3 -6 -5
    3 6 5
    -3 6 5
    -3 6 -5
    3 6 -5
    3 -6 5
    -3 -6 5
    3 -6 -5
    -3 -6 -5
    3 6 5
    3 -6 5
    -3 6 5
    -3 6 -5
    3 6 -5
    -3 -6 -5
    3 6 5
    -3 6 5
    3 -6 -6
    -3 6 6
    3 -6 6
    3 -6 6
    -3 -6 6
    -3 6 -6
    3 -6 -6
    -3 -6 -6
    -3 6 6
    3 6 6
    -3 -6 -6
    -3 6 -6
    -3 -6 -6
    -3 6 6
    3 6 6
    3 6 -6
    3 6 6
    -3 -6 6
    3 6 7
    -3 6 7
    -3 6 -7
    3 -6 7
    -3 -6 7
    3 6 7
    -3 -6 7
    3 -6 7
    3 6 -7
    -3 6 -7
    -3 6 -7
    3 6 -7
    3 -6 -7
    -3 -6 -7
    -3 6 7
    -3 -6 -7
    3 6 7
    3 6 8
    3 -6 8
    3 -6 -8
    -3 -6 -8
    -3 6 -8
    3 6 -8
    -3 6 -8
    -3 6 8
    -3 -6 8
    3 -6 8
    -3 -6 -8
    3 -6 -8
    3 -7 0
    -3 -7 0
    3 -7 0
    -3 -7 0
    3 7 0
    -3 7 0
    3 7 0
    -3 -7 0
    3 -7 0
    -3 7 0
    3 -7 -1
    3 7 1
    3 7 -1
    -3 7 1
    -3 -7 1
    3 -7 1
    -3 7 -1
    -3 7 1
    3 7 -1
    -3 7 -1
    3 -7 1
    -3 -7 -1
    3 -7 -1
    -3 -7 1
    3 7 1
    3 -7 -1
    -3 -7 -1
    3 7 -1
    3 7 1
    -3 -7 1
    3 -7 1
    -3 7 1
    3 7 -1
    -3 -7 2
    3 -7 2
    -3 7 2
    3 -7 -2
    -3 -7 -2
    -3 -7 -2
    3 -7 -2
    3 7 2
    3 -7 2
    -3 -7 2
    3 7 -2
    3 7 2
    -3 -7 -2
    3 7 -2
    -3 7 2
    3 -7 -2
    3 7 -2
    -3 7 -2
    3 7 2
    3 7 -2
    3 -7 2
    -3 -7 2
    -3 7 -3
    3 7 -3
    -3 7 3
    3 7 3
    -3 7 -3
    3 7 3
    3 7 -3
    -3 -7 -3
    3 -7 3
    -3 -7 -3
    3 -7 -3
    -3 -7 3
    -3 7 3
    3 7 -3
    -3 -7 3
    3 -7 3
    3 -7 -3
    -3 -7 -3
    -3 -7 3
    3 -7 3
    3 7 3
    -3 7 -3
    3 7 -3
    -3 7 -4
    3 -7 4
    -3 -7 4
    -3 7 -4
    3 7 -4
    3 -7 -4
    -3 -7 -4
    -3 -7 -4
    3 -7 -4
    3 -7 4
    3 7 -4
    -3 7 -4
    3 7 4
    -3 -7 4
    3 -7 -4
    -3 -7 -4
    -3 7 4
    3 7 4
    3 -7 4
    3 7 4
    3 7 4
    -3 7 4
    -3 -7 4
    -3 7 -5
    -3 -7 -5
    3 -7 -5
    -3 -7 5
    3 7 5
    3 -7 5
    -3 7 -5
    3 7 -5
    3 -7 -5
    3 -7 5
    -3 7 5
    3 7 -5
    -3 7 5
    -3 -7 -5
    3 7 5
    3 -7 -6
    -3 -7 -6
    -3 -7 6
    3 -7 -6
    3 -7 6
    -3 -7 -6
    3 -7 -6
    3 7 6
    -3 7 6
    -3 7 -6
    -3 -7 6
    3 -7 6
    -3 -7 6
    3 7 6
    -3 7 6
    3 7 -6
    -3 7 -6
    3 7 6
    -3 7 6
    3 7 -6
    -3 7 -6
    -3 -7 -6
    3 -7 7
    -3 -7 7
    -3 7 -7
    3 7 7
    -3 7 7
    3 -7 -7
    -3 -7 -7
    3 7 7
    -3 7 -7
    3 7 -7
    3 -7 7
    -3 -7 -7
    3 -7 -7
    -3 7 7
    3 7 -7
    -3 7 -7
    -3 -7 7
    3 7 7
    -3 7 8
    3 -7 -8
    -3 7 -8
    -3 -7 -8
    3 -8 0
    -3 -8 0
    -3 8 0
    3 8 0
    -3 -8 0
    3 -8 0
    -3 8 0
    3 8 0
    -3 -8 0
    3 -8 0
    -3 8 0
    3 8 0
    3 -8 1
    -3 -8 1
    3 8 1
    3 8 -1
    -3 8 -1
    3 -8 -1
    -3 -8 -1
    -3 -8 1
    3 -8 1
    3 8 -1
    3 8 1
    -3 8 1
    3 8 -1
    -3 8 1
    -3 8 -1
    -3 -8 -1
    -3 -8 1
    3 -8 1
    3 -8 -1
    3 -8 -1
    -3 -8 -1
    -3 8 -1
    3 8 -1
    -3 8 2
    -3 8 -2
    -3 -8 -2
    3 -8 -2
    3 -8 -2
    -3 -8 -2
    3 8 -2
    3 -8 2
    -3 -8 2
    -3 8 -2
    3 8 -2
    3 8 2
    3 8 2
    3 8 2
    -3 8 2
    3 8 -2
    -3 8 2
    3 -8 2
    -3 -8 2
    -3 8 -2
    3 8 -2
    3 -8 2
    -3 -8 2
    -3 -8 -2
    -3 8 -3
    3 8 3
    -3 -8 -3
    -3 -8 -3
    3 -8 -3
    -3 -8 3
    3 8 -3
    -3 8 -3
    -3 8 3
    3 8 3
    3 -8 -3
    -3 -8 -3
    -3 8 3
    -3 -8 3
    3 -8 3
    -3 -8 3
    3 -8 3
    3 8 -3
    -3 8 -3
    3 8 -3
    3 -8 4
    -3 -8 4
    3 8 -4
    -3 8 -4
    -3 -8 -4
    -3 8 -4
    3 -8 -4
    3 8 4
    -3 8 -4
    3 8 -4
    -3 -8 4
    3 -8 4
    3 8 -4
    -3 8 -4
    3 8 4
    -3 -8 -4
    -3 8 4
    3 8 4
    3 8 4
    -3 -8 -4
    -3 8 4
    -3 -8 4
    3 -8 4
    -3 8 -5
    3 8 -5
    -3 -8 -5
    -3 8 -5
    3 -8 -5
    -3 8 5
    3 8 5
    3 -8 5
    -3 -8 5
    3 -8 5
    -3 -8 5
    -3 8 -5
    3 8 -5
    3 8 5
    -3 -8 -5
    3 -8 -5
    3 8 5
    -3 8 5
    3 8 -5
    -3 8 -5
    -3 8 5
    3 -8 5
    -3 -8 -5
    -3 -8 6
    3 -8 -6
    3 8 6
    -3 8 6
    3 8 6
    -3 8 6
    3 8 6
    -3 8 -6
    -3 -8 6
    3 8 -6
    -3 8 -6
    3 8 -6
    -3 8 -6
    3 -8 6
    3 -8 -6
    3 -8 -6
    -3 -8 -6
    -3 8 7
    3 -8 7
    -3 8 -7
    3 8 7
    -3 8 7
    3 8 7
    3 8 -7
    -3 8 -7
    -3 -8 7
    -3 -8 -7
    3 -8 -7
    -3 8 -7
    3 8 -7
    3 -8 7
    3 -8 -7
    -3 9 0
    3 9 0
    3 9 0
    -3 9 0
    3 -9 0
    3 -9 0
    3 -9 0
    3 9 0
    3 -9 0
    -3 -9 0
    3 -9 -1
    3 -9 1
    -3 -9 1
    3 9 -1
    -3 9 -1
    -3 9 1
    3 -9 -1
    -3 9 -1
    3 9 1
    -3 9 1
    3 9 -1
    -3 -9 1
    -3 9 1
    3 9 1
    -3 9 -1
    3 -9 -1
    -3 -9 -1
    -3 -9 2
    3 9 2
    -3 9 -2
    3 9 -2
    3 -9 2
    -3 -9 2
    3 -9 2
    -3 -9 -2
    3 -9 -2
    -3 -9 2
    -3 -9 -2
    3 -9 -2
    -3 9 2
    -3 9 -2
    3 9 -2
    3 9 2
    -3 9 2
    -3 9 -2
    3 9 -2
    3 -9 -2
    -3 -9 -2
    -3 9 2
    3 9 2
    3 9 -3
    3 -9 -3
    3 9 3
    3 -9 3
    3 -9 -3
    -3 -9 -3
    3 -9 3
    -3 -9 3
    -3 -9 -3
    3 9 3
    3 9 3
    -3 -9 -3
    3 -9 3
    -3 -9 3
    -3 9 -3
    3 9 -3
    3 -9 -3
    -3 9 -3
    -3 9 3
    -3 9 3
    3 9 -3
    3 -9 4
    -3 -9 4
    3 9 4
    -3 9 -4
    3 9 -4
    3 9 4
    -3 9 4
    3 -9 -4
    3 -9 -4
    -3 -9 -4
    -3 9 4
    -3 -9 4
    3 -9 4
    3 -9 4
    -3 -9 4
    3 -9 5
    -3 -9 5
    3 9 5
    3 -9 -5
    3 -9 5
    -3 9 5
    3 9 5
    -3 9 -5
    3 9 -5
    3 9 -5
    -3 9 -5
    3 -9 -5
    -3 -9 -5
    3 9 5
    -3 9 5
    -3 -9 5
    3 -9 5
    -3 -9 -5
    3 -9 -6
    3 -9 6
    3 9 6
    -3 9 6
    -3 9 6
    3 9 6
    -3 -9 -6
    3 -9 -6
    3 9 -6
    -3 9 -6
    -3 -9 6
    3 -9 6
    3 -9 -6
    -3 -9 -6
    3 9 -6
    -3 9 6
    -3 9 -6
    -3 -9 6
    3 -9 7
    -3 9 -7
    -3 9 7
    3 9 7
    -3 -9 7
    3 -9 7
    -3 -9 -7
    3 -9 7
    -3 -9 7
    -3 9 7
    3 9 -7
    -3 9 -7
    -3 -9 -7
    3 9 -7
    3 9 7
    3 -10 0
    -3 -10 0
    -3 10 0
    3 10 0
    -3 -10 0
    3 -10 0
    -3 -10 0
    3 -10 0
    -3 10 0
    3 10 0
    3 10 0
    -3 -10 1
    -3 -10 -1
    3 -10 1
    3 -10 -1
    3 -10 -1
    -3 -10 -1
    -3 10 1
    3 10 1
    3 10 -1
    3 -10 1
    -3 -10 1
    -3 -10 1
    3 -10 1
    3 -10 -1
    -3 -10 -1
    -3 10 -1
    -3 10 1
    -3 10 -1
    3 10 1
    3 10 -1
    3 10 1
    3 10 -1
    -3 10 1
    3 -10 2
    3 10 2
    -3 10 2
    -3 10 -2
    3 10 -2
    -3 10 -2
    3 10 -2
    -3 -10 -2
    3 -10 2
    3 -10 -2
    -3 -10 2
    3 10 2
    -3 -10 -2
    3 -10 -2
    3 -10 2
    -3 -10 2
    -3 -10 -2
    3 -10 -2
    -3 10 2
    -3 10 2
    3 10 2
    3 10 -2
    3 -10 3
    -3 10 -3
    3 -10 3
    3 10 -3
    -3 -10 3
    3 10 3
    3 -10 -3
    3 -10 -3
    -3 -10 -3
    -3 10 -3
    -3 10 3
    3 10 3
    3 -10 -3
    -3 10 -4
    3 -10 -4
    -3 -10 -4
    3 10 4
    3 -10 4
    3 -10 -4
    -3 -10 -4
    -3 10 -4
    3 10 -4
    3 10 4
    3 10 4
    -3 10 4
    -3 10 4
    -3 -10 4
    3 -10 4
    -3 10 -4
    3 10 -4
    3 -10 -4
    -3 -10 -4
    -3 -10 4
    3 -10 4
    3 -10 -5
    3 -10 5
    -3 -10 -5
    -3 10 -5
    3 10 -5
    -3 10 -5
    3 10 -5
    3 10 5
    -3 10 5
    -3 10 5
    3 -10 -5
    -3 -10 5
    3 -10 5
    -3 -10 5
    3 -10 5
    3 10 5
    -3 -10 -5
    3 -10 -5
    -3 10 -6
    -3 10 -6
    3 10 -6
    -3 10 -6
    3 10 -6
    3 10 6
    -3 10 6
    3 -10 -6
    -3 -10 -6
    -3 -10 6
    3 -10 6
    3 10 6
    3 -10 6
    -3 -10 6
    3 -10 6
    -3 -10 7
    3 10 7
    3 -10 7
    -3 10 -7
    -3 10 -7
    3 11 0
    3 -11 0
    -3 -11 0
    3 -11 0
    -3 11 0
    3 11 0
    3 -11 0
    -3 11 0
    3 11 0
    3 -11 0
    -3 -11 0
    -3 11 0
    3 11 1
    3 11 -1
    3 -11 1
    -3 11 1
    3 11 -1
    3 11 1
    3 -11 -1
    -3 -11 -1
    -3 11 1
    -3 11 -1
    3 -11 1
    -3 11 -1
    3 -11 -1
    -3 11 1
    -3 11 -1
    -3 -11 -1
    -3 -11 1
    3 -11 -2
    3 11 -2
    -3 11 -2
    3 -11 2
    -3 11 -2
    -3 -11 2
    3 -11 2
    -3 11 2
    3 11 -2
    3 11 2
    3 11 2
    3 11 -2
    3 11 2
    -3 11 2
    -3 11 -2
    -3 -11 2
    -3 -11 -2
    3 -11 2
    3 -11 -2
    -3 -11 -2
    3 -11 -2
    3 -11 3
    -3 11 -3
    3 11 -3
    -3 11 -3
    3 11 -3
    -3 11 3
    3 11 3
    3 -11 3
    -3 -11 -3
    -3 -11 3
    -3 -11 -3
    3 -11 -3
    3 -11 3
    -3 -11 3
    3 -11 -3
    3 11 3
    -3 11 3
    -3 11 -3
    3 -11 -3
    3 11 4
    3 -11 4
    -3 11 -4
    -3 11 -4
    3 11 -4
    -3 11 4
    3 11 4
    3 -11 4
    3 -11 -4
    -3 -11 4
    3 11 4
    -3 11 4
    3 -11 -4
    3 -11 -4
    3 -11 -5
    3 -11 5
    -3 11 -5
    3 11 -5
    3 11 -5
    -3 11 -5
    -3 11 5
    3 -11 5
    -3 -11 5
    3 -11 -5
    -3 11 5
    -3 -11 5
    3 11 5
    -3 -11 -5
    3 -11 -5
    3 -11 6
    -3 11 -6
    3 11 6
    -3 11 6
    3 -11 -6
    3 11 6
    -3 -11 6
    3 -11 6
    -3 11 6
    -3 -11 6
    3 -11 6
    -3 -11 -6
    -3 11 -6
    3 11 -6
    -3 -11 -6
    3 -11 -6
    -3 12 0
    3 12 0
    -3 -12 0
    3 -12 0
    3 12 0
    3 -12 0
    -3 -12 0
    3 12 -1
    3 12 1
    -3 -12 -1
    3 -12 1
    -3 -12 1
    3 -12 -1
    -3 12 1
    3 12 1
    3 12 -1
    3 -12 -1
    -3 12 -1
    -3 12 -1
    -3 12 1
    3 12 1
    3 -12 -1
    -3 -12 -1
    -3 12 1
    -3 12 -1
    -3 -12 1
    3 -12 1
    -3 12 -2
    3 -12 2
    -3 -12 2
    3 12 -2
    3 12 2
    3 -12 2
    3 -12 -2
    -3 -12 -2
    -3 -12 2
    3 -12 -2
    -3 12 2
    -3 -12 -2
    3 -12 -2
    3 -12 2
    3 12 -2
    -3 12 -2
    -3 12 -2
    -3 12 -3
    3 12 3
    3 12 3
    3 -12 3
    3 -12 3
    -3 -12 3
    3 -12 -3
    3 -12 -3
    3 12 3
    3 12 -3
    -3 12 -3
    -3 -12 -4
    3 -12 -4
    -3 12 4
    3 -12 4
    -3 -12 4
    3 -12 4
    3 12 4
    3 12 4
    -3 12 -4
    3 12 -4
    -3 12 4
    3 12 4
    3 -12 -4
    -3 -12 -4
    3 -12 4
    -3 -12 4
    -3 12 -4
    3 12 -4
    3 -12 5
    3 12 5
    3 12 5
    3 -12 -5
    -3 12 5
    3 -12 -5
    3 12 -5
    -3 -12 5
    -3 12 -5
    3 12 -5
    -3 -12 5
    3 -12 5
    -3 -12 -5
    -3 -12 6
    3 -12 6
    -3 12 6
    3 -13 0
    -3 13 0
    3 13 0
    3 -13 0
    -3 13 0
    3 -13 0
    -3 -13 0
    3 13 0
    -3 13 0
    -3 13 1
    3 13 -1
    3 13 1
    -3 13 1
    3 -13 1
    3 13 1
    -3 13 1
    -3 13 -1
    3 -13 -1
    -3 -13 -1
    3 -13 -1
    3 -13 -1
    -3 13 -1
    -3 13 -1
    -3 13 -2
    -3 13 -2
    -3 13 2
    3 13 2
    -3 13 2
    -3 13 -2
    3 13 2
    3 -13 2
    3 13 -2
    3 13 2
    -3 -13 -2
    3 -13 -2
    3 -13 2
    -3 -13 2
    -3 -13 -2
    3 -13 2
    -3 -13 2
    3 -13 -3
    -3 13 3
    3 -13 3
    -3 13 -3
    3 -13 -3
    -3 -13 -3
    -3 13 3
    3 13 -3
    -3 -13 3
    3 -13 3
    3 13 3
    3 13 3
    3 13 -3
    -3 13 -3
    -3 -13 3
    -3 -13 -4
    3 -13 -4
    -3 13 4
    3 -13 4
    3 13 4
    -3 13 4
    3 13 4
    3 13 -4
    -3 13 -4
    -3 -13 -4
    3 -13 4
    -3 -13 4
    3 -13 -4
    -3 -13 4
    -3 13 -4
    3 13 5
    3 -13 -5
    3 13 -5
    3 -13 5
    3 -13 -5
    -3 13 5
    -3 -14 0
    -3 14 0
    -3 14 0
    -3 14 0
    -3 -14 0
    3 14 0
    3 -14 0
    3 -14 0
    3 14 1
    3 14 -1
    -3 14 -1
    3 -14 1
    -3 14 1
    3 14 1
    -3 14 1
    -3 14 -1
    -3 -14 -1
    3 -14 1
    3 -14 -1
    3 -14 -1
    -3 14 -1
    3 -14 1
    -3 -14 -1
    -3 -14 1
    3 14 2
    -3 14 -2
    -3 14 2
    3 -14 -2
    3 14 2
    -3 14 -2
    3 -14 2
    3 -14 2
    3 -14 -2
    -3 -14 -2
    -3 -14 2
    3 14 -3
    3 14 3
    -3 14 3
    -3 -14 -3
    -3 -14 3
    3 14 -3
    3 -14 -3
    -3 -14 -3
    3 -14 3
    3 14 3
    -3 14 -3
    -3 14 3
    3 -14 -3
    3 14 3
    3 -14 -4
    3 -14 -4
    3 14 4
    -3 14 -4
    3 -14 4
    -3 -15 0
    -3 -15 0
    3 15 0
    3 -15 0
    -3 15 0
    3 -15 0
    3 15 0
    -3 15 0
    -3 -15 -1
    3 -15 -1
    -3 -15 1
    -3 -15 -1
    -3 15 1
    3 15 1
    3 -15 1
    -3 15 -1
    3 -15 1
    3 15 -1
    3 -15 -1
    -3 -15 2
    -3 -15 -2
    -3 15 -2
    3 -15 -2
    -3 -15 -2
    3 -15 2
    3 15 2
    -3 15 2
    3 -15 -2
    3 15 2
    3 15 -2
    3 -15 -3
    -3 15 -3
    -3 16 0
    3 -16 0
    3 -16 1
    3 16 1
    -3 16 1
    4 0 0
    4 0 0
    4 0 0
    -4 0 -1
    4 0 1
    4 0 -1
    -4 0 1
    4 0 1
    -4 0 1
    4 0 1
    4 0 -1
    -4 0 1
    -4 0 -1
    4 0 1
    4 0 -2
    4 0 -2
    -4 0 2
    -4 0 -2
    -4 0 -2
    4 0 2
    -4 0 2
    4 0 2
    4 0 -2
    4 0 2
    4 0 2
    -4 0 3
    4 0 3
    -4 0 -3
    -4 0 -3
    4 0 3
    4 0 3
    4 0 3
    -4 0 3
    4 0 -3
    -4 0 3
    4 0 -3
    -4 0 4
    4 0 4
    -4 0 4
    -4 0 -4
    4 0 -4
    4 0 4
    -4 0 4
    4 0 4
    4 0 -4
    -4 0 -4
    4 0 5
    4 0 5
    -4 0 -5
    -4 0 -5
    4 0 -5
    4 0 -5
    -4 0 -5
    -4 0 5
    4 0 5
    -4 0 5
    4 0 5
    4 0 6
    -4 0 6
    4 0 6
    -4 0 -6
    -4 0 -6
    4 0 6
    -4 0 -6
    -4 0 -6
    4 0 6
    -4 0 6
    -4 0 -7
    4 0 7
    -4 0 -7
    -4 0 -7
    4 0 7
    4 0 7
    4 0 -7
    -4 0 -7
    -4 0 7
    4 0 7
    4 0 8
    4 0 8
    -4 0 -8
    4 0 -8
    -4 0 -8
    -4 0 8
    -4 0 -9
    -4 0 -9
    4 0 9
    4 -1 0
    4 -1 0
    -4 -1 0
    4 1 0
    -4 1 0
    -4 -1 0
    4 -1 0
    4 1 0
    4 -1 -1
    -4 1 1
    4 1 -1
    4 1 1
    -4 -1 -1
    4 -1 1
    4 1 -1
    -4 1 -1
    4 -1 1
    4 -1 -1
    -4 -1 -1
    4 -1 -1
    4 1 -1
    4 -1 1
    4 1 1
    -4 -1 1
    -4 1 1
    -4 -1 1
    -4 1 1
    -4 1 -1
    -4 -1 -1
    -4 1 -1
    -4 -1 1
    -4 -1 -1
    4 1 1
    4 1 1
    4 -1 1
    4 1 -1
    4 -1 -1
    -4 1 -2
    4 -1 -2
    -4 -1 -2
    4 1 2
    4 -1 2
    -4 -1 -2
    4 -1 2
    -4 -1 -2
    -4 1 -2
    -4 1 2
    4 1 2
    -4 -1 2
    -4 1 -2
    4 -1 -2
    4 1 -2
    -4 -1 2
    -4 1 2
    4 -1 2
    -4 -1 3
    4 1 3
    4 -1 3
    4 -1 -3
    4 1 -3
    4 1 3
    4 1 -3
    4 -1 -3
    4 -1 3
    -4 -1 -3
    -4 1 -3
    4 1 3
    -4 -1 3
    -4 1 3
    4 1 -3
    -4 -1 -3
    4 -1 -3
    -4 1 3
    -4 1 -3
    -4 -1 -3
    4 -1 3
    4 1 -4
    -4 -1 -4
    -4 1 -4
    4 -1 4
    4 1 -4
    -4 1 -4
    -4 -1 4
    -4 1 4
    4 1 4
    4 -1 -4
    4 1 -4
    4 -1 -4
    -4 -1 -4
    4 -1 4
    -4 1 4
    4 1 4
    -4 -1 4
    4 1 4
    -4 1 4
    4 1 -5
    4 1 5
    -4 -1 5
    -4 1 5
    4 -1 -5
    -4 -1 -5
    -4 1 -5
    -4 -1 -5
    4 -1 -5
    4 1 -5
    4 -1 5
    -4 1 5
    4 1 5
    -4 1 -5
    4 1 -5
    -4 -1 5
    4 1 5
    4 -1 5
    -4 1 -5
    -4 -1 -5
    4 -1 5
    4 1 6
    -4 1 6
    4 1 6
    4 -1 6
    4 -1 -6
    -4 -1 -6
    4 1 -6
    -4 1 -6
    4 1 -6
    -4 -1 -6
    -4 1 -6
    4 -1 6
    -4 1 6
    4 1 6
    -4 -1 6
    4 -1 6
    -4 1 -6
    4 -1 7
    4 1 7
    -4 -1 -7
    -4 -1 -7
    4 -1 7
    4 1 7
    -4 1 7
    -4 -1 7
    4 -1 7
    4 1 7
    -4 -1 -7
    4 -1 7
    -4 1 -7
    4 -1 -7
    4 1 -7
    -4 -1 -7
    -4 1 -7
    -4 1 -8
    -4 -1 -8
    -4 1 -8
    4 1 8
    4 1 8
    4 -1 8
    -4 -1 8
    4 1 8
    -4 -1 -8
    4 1 9
    -4 -1 -9
    4 -2 0
    -4 2 0
    4 2 0
    4 -2 0
    -4 2 0
    4 2 0
    4 -2 0
    -4 2 0
    -4 -2 0
    -4 -2 1
    -4 2 -1
    4 2 -1
    4 -2 -1
    -4 -2 -1
    4 -2 -1
    4 2 -1
    -4 2 1
    4 -2 1
    4 2 1
    -4 -2 -1
    4 2 1
    -4 -2 1
    4 2 1
    4 2 -1
    -4 2 1
    4 -2 1
    -4 2 -2
    4 2 -2
    -4 -2 -2
    4 2 2
    -4 -2 2
    4 -2 -2
    4 -2 2
    -4 -2 -2
    4 -2 -2
    4 2 2
    -4 2 -2
    4 2 2
    -4 2 -2
    -4 -2 -2
    4 2 -2
    4 -2 2
    4 2 -3
    4 -2 -3
    -4 2 -3
    -4 2 -3
    4 -2 -3
    -4 -2 -3
    4 2 -3
    4 -2 -3
    -4 2 3
    4 -2 3
    4 -2 3
    4 2 -3
    4 2 3
    -4 -2 3
    4 2 3
    -4 -2 3
    -4 2 3
    -4 2 3
    4 -2 -3
    4 2 3
    -4 -2 -3
    -4 2 -3
    -4 -2 -3
    4 2 -4
    -4 -2 -4
    -4 2 -4
    -4 2 -4
    -4 -2 -4
    4 -2 -4
    4 2 -4
    4 2 4
    4 -2 -4
    -4 -2 -4
    4 -2 -4
    4 2 -4
    -4 2 -4
    4 -2 4
    -4 2 4
    -4 -2 4
    4 2 4
    4 -2 4
    4 -2 -4
    -4 -2 4
    -4 2 4
    4 2 4
    -4 -2 -5
    -4 2 -5
    4 2 -5
    -4 2 -5
    4 -2 -5
    -4 2 5
    4 2 5
    -4 2 5
    4 -2 5
    4 -2 5
    -4 2 5
    4 2 5
    -4 2 -5
    -4 -2 -5
    4 -2 -5
    4 -2 5
    -4 2 -6
    -4 -2 -6
    -4 2 6
    4 2 6
    4 -2 6
    -4 -2 -6
    4 -2 -6
    -4 2 -6
    -4 -2 -6
    -4 2 6
    4 -2 6
    4 2 6
    4 2 -6
    -4 2 -6
    4 2 -6
    4 2 7
    -4 2 -7
    -4 -2 -7
    4 -2 7
    -4 -2 -7
    4 -2 -7
    -4 -2 -7
    4 2 -7
    -4 2 -7
    -4 2 7
    4 2 7
    4 -2 7
    -4 2 -7
    -4 -2 -8
    4 2 8
    -4 2 8
    4 2 8
    4 -2 8
    4 2 -8
    -4 2 -8
    -4 2 -8
    -4 3 0
    -4 -3 0
    4 3 0
    4 -3 0
    4 -3 0
    4 3 0
    -4 3 0
    4 -3 0
    -4 -3 0
    -4 3 0
    4 -3 0
    4 3 0
    4 -3 0
    -4 3 1
    -4 3 -1
    4 3 -1
    4 -3 -1
    -4 -3 -1
    4 -3 -1
    -4 -3 1
    4 -3 1
    -4 -3 1
    4 3 1
    4 -3 1
    4 -3 -1
    -4 -3 1
    -4 3 1
    -4 3 1
    4 3 -1
    4 3 1
    -4 3 -1
    4 3 1
    4 -3 2
    4 -3 -2
    4 3 -2
    4 3 2
    4 -3 2
    4 3 -2
    4 -3 2
    -4 -3 2
    4 3 2
    -4 -3 -2
    -4 3 -2
    -4 -3 -2
    -4 3 -2
    4 -3 -2
    4 -3 -2
    -4 -3 -2
    -4 -3 2
    4 3 2
    -4 3 2
    -4 3 -2
    4 3 2
    4 -3 -3
    -4 3 -3
    4 3 -3
    -4 -3 -3
    -4 -3 3
    4 3 3
    4 -3 -3
    -4 -3 -3
    4 -3 -3
    -4 3 3
    4 3 -3
    -4 -3 -3
    4 -3 3
    -4 3 3
    4 -3 3
    4 3 -4
    -4 3 -4
    -4 -3 -4
    4 -3 -4
    -4 -3 4
    4 3 4
    4 -3 -4
    4 3 -4
    -4 3 -4
    -4 -3 4
    -4 3 4
    4 -3 4
    -4 -3 -4
    4 3 4
    4 -3 4
    -4 3 -4
    4 -3 -4
    4 3 -4
    -4 3 4
    4 3 4
    -4 -3 -4
    4 3 5
    4 -3 -5
    4 3 -5
    4 -3 5
    -4 -3 -5
    4 -3 -5
    -4 -3 -5
    4 -3 -5
    4 3 5
    -4 3 5
    4 3 -5
    -4 3 -5
    4 3 -5
    -4 3 -5
    -4 3 5
    4 3 5
    4 -3 5
    -4 3 5
    -4 -3 -5
    -4 3 -6
    4 -3 -6
    -4 -3 -6
    4 3 6
    4 3 -6
    4 -3 -6
    -4 -3 -6
    4 3 6
    -4 3 -6
    -4 -3 -6
    4 3 6
    -4 -3 6
    4 -3 6
    -4 3 -7
    -4 -3 -7
    4 -3 -7
    -4 -3 -7
    -4 3 -7
    -4 -3 -7
    4 3 7
    4 3 7
    -4 -3 7
    4 -3 7
    4 3 7
    -4 3 -7
    -4 -3 -8
    4 -3 8
    -4 -3 -8
    -4 3 8
    4 -3 8
    -4 -3 8
    4 3 8
    4 -3 -8
    4 3 -8
    -4 3 -8
    4 3 8
    -4 -3 -8
    4 -4 0
    4 4 0
    4 -4 0
    -4 -4 0
    4 -4 0
    -4 -4 0
    -4 4 0
    4 4 0
    4 -4 0
    -4 4 0
    4 4 1
    4 4 -1
    -4 4 1
    -4 4 -1
    4 -4 1
    -4 -4 1
    -4 4 -1
    4 -4 -1
    4 -4 -1
    4 -4 1
    -4 4 1
    4 -4 -1
    4 -4 1
    4 4 1
    4 4 -1
    4 -4 1
    -4 4 1
    -4 -4 -1
    -4 -4 1
    -4 4 -1
    -4 4 -2
    -4 -4 -2
    4 -4 2
    4 4 -2
    4 4 2
    -4 4 2
    4 4 2
    4 4 -2
    4 -4 -2
    -4 4 -2
    -4 4 -2
    4 4 -2
    4 -4 -2
    -4 -4 -2
    4 -4 -2
    4 4 2
    4 -4 -2
    4 -4 2
    -4 -4 2
    4 4 2
    -4 4 2
    4 4 -2
    -4 -4 -2
    -4 4 2
    4 -4 2
    -4 -4 2
    -4 -4 2
    -4 -4 -3
    4 -4 -3
    -4 4 -3
    4 -4 -3
    4 -4 3
    -4 -4 3
    -4 4 3
    -4 -4 3
    4 4 3
    4 4 -3
    -4 4 -3
    -4 4 -3
    4 4 3
    4 4 3
    -4 -4 -3
    4 -4 -3
    4 4 -3
    4 -4 -4
    4 4 -4
    -4 -4 -4
    4 -4 4
    4 4 4
    -4 -4 4
    -4 4 4
    4 -4 4
    4 -4 -4
    4 -4 -4
    4 4 4
    -4 4 4
    4 -4 4
    -4 4 4
    4 4 4
    4 4 -4
    -4 4 -4
    -4 -4 -4
    -4 4 -4
    4 -4 -4
    4 4 -4
    4 4 5
    -4 -4 5
    4 -4 -5
    4 4 -5
    4 -4 5
    4 4 5
    -4 4 5
    -4 -4 -5
    4 -4 -5
    -4 4 -5
    4 4 5
    -4 4 5
    -4 4 -5
    -4 -4 -5
    4 4 -5
    4 -4 5
    4 4 -5
    -4 4 -5
    4 4 -6
    4 -4 6
    4 4 6
    -4 4 6
    -4 -4 -6
    4 -4 -6
    -4 4 6
    -4 -4 -6
    4 -4 -6
    4 -4 6
    4 4 6
    -4 4 -6
    -4 4 -6
    -4 -4 -6
    -4 4 -6
    4 4 -6
    -4 -4 6
    4 4 6
    4 4 7
    4 -4 -7
    -4 -4 -7
    4 4 7
    -4 4 7
    4 -4 -7
    -4 -4 -7
    -4 4 -7
    -4 4 7
    -4 -4 7
    4 -4 7
    -4 4 -7
    -4 4 -7
    -4 4 -8
    -4 -4 8
    4 -4 8
    -4 4 -8
    4 4 -8
    4 4 8
    -4 4 8
    4 -4 8
    -4 -4 8
    4 -4 -8
    -4 -4 -8
    -4 -4 -8
    -4 5 0
    4 -5 0
    -4 -5 0
    -4 5 0
    -4 5 0
    -4 -5 0
    4 -5 0
    4 -5 0
    4 5 0
    4 5 0
    4 -5 1
    4 5 1
    4 5 -1
    -4 5 -1
    -4 5 1
    -4 -5 -1
    4 -5 -1
    -4 -5 -1
    4 -5 -1
    4 -5 1
    -4 -5 1
    -4 5 -1
    -4 5 1
    4 -5 1
    -4 5 1
    -4 5 -1
    -4 -5 -1
    4 -5 -1
    -4 -5 1
    4 -5 1
    -4 -5 1
    4 5 -1
    4 5 1
    4 5 -1
    4 5 1
    -4 -5 -2
    -4 5 2
    -4 5 -2
    4 5 -2
    4 -5 2
    4 5 -2
    4 -5 -2
    -4 -5 -2
    -4 -5 2
    -4 5 2
    4 5 2
    4 5 -2
    4 5 -2
    4 -5 2
    4 -5 2
    -4 -5 2
    -4 5 2
    -4 -5 2
    4 5 3
    -4 5 -3
    4 5 -3
    4 -5 3
    -4 5 -3
    4 5 -3
    4 -5 -3
    -4 -5 -3
    -4 -5 3
    4 -5 -3
    4 5 3
    -4 5 -3
    4 5 -3
    4 -5 3
    -4 -5 3
    4 5 3
    4 -5 -3
    -4 -5 -3
    4 5 -3
    4 5 3
    -4 -5 -3
    -4 5 3
    -4 -5 3
    -4 5 3
    4 -5 3
    -4 5 4
    4 5 -4
    -4 5 -4
    4 5 -4
    -4 5 -4
    4 -5 -4
    -4 -5 -4
    -4 -5 4
    4 -5 -4
    -4 5 4
    4 5 -4
    4 -5 4
    -4 -5 4
    4 -5 -4
    -4 -5 -4
    4 5 4
    -4 5 -4
    4 -5 4
    -4 5 4
    4 -5 4
    4 5 4
    4 -5 -4
    -4 -5 -4
    4 -5 -5
    -4 -5 -5
    4 5 5
    -4 -5 5
    4 -5 -5
    -4 5 5
    4 5 5
    -4 5 5
    4 -5 -5
    -4 -5 -5
    4 5 5
    -4 5 5
    -4 5 -5
    4 5 -5
    4 -5 5
    -4 -5 5
    4 -5 5
    4 5 -5
    -4 5 -5
    4 -5 5
    -4 -5 6
    4 -5 6
    4 5 6
    -4 5 6
    -4 5 -6
    4 5 -6
    -4 -5 -6
    4 -5 -6
    4 -5 6
    4 5 -6
    -4 5 -6
    -4 5 -6
    4 -5 6
    -4 -5 6
    4 5 6
    -4 -5 -6
    -4 5 6
    4 -5 -6
    4 5 -7
    -4 5 -7
    -4 -5 -7
    4 -5 -7
    4 5 7
    4 -5 7
    -4 -5 7
    -4 -5 7
    4 -5 7
    4 5 7
    -4 5 7
    -4 5 7
    4 5 7
    4 5 -7
    -4 5 -7
    -4 5 -7
    -4 5 -8
    -4 -5 -8
    4 5 -8
    -4 -5 -8
    4 -5 8
    4 -5 8
    -4 5 8
    -4 -5 8
    4 5 8
    4 -6 0
    -4 -6 0
    4 -6 0
    -4 -6 0
    -4 6 0
    4 6 0
    -4 6 0
    -4 6 0
    4 -6 0
    -4 -6 1
    -4 6 -1
    -4 6 1
    4 6 1
    4 6 1
    -4 -6 1
    -4 -6 -1
    -4 6 -1
    4 6 -1
    -4 -6 -1
    4 -6 -1
    -4 6 1
    -4 6 -1
    4 6 -2
    -4 -6 2
    4 -6 2
    4 6 2
    4 -6 -2
    -4 6 -2
    4 -6 -2
    -4 -6 -2
    -4 -6 2
    4 -6 2
    -4 6 -2
    4 -6 -2
    4 6 -2
    -4 6 2
    4 -6 2
    -4 -6 2
    4 -6 2
    4 6 2
    -4 6 2
    -4 -6 -2
    4 6 3
    -4 6 -3
    4 -6 3
    -4 6 -3
    4 6 -3
    4 -6 -3
    -4 -6 -3
    4 -6 -3
    4 -6 3
    -4 -6 3
    4 6 3
    -4 -6 -3
    4 -6 -3
    -4 -6 -3
    4 -6 3
    -4 6 3
    4 6 -3
    -4 6 -3
    4 6 -3
    4 6 3
    -4 6 3
    -4 -6 3
    4 6 3
    4 -6 -4
    4 -6 4
    4 6 -4
    -4 6 -4
    4 6 4
    4 -6 4
    -4 6 4
    -4 -6 -4
    -4 6 -4
    4 6 -4
    4 -6 -4
    4 -6 -4
    -4 -6 4
    -4 -6 -4
    4 6 4
    4 -6 4
    -4 -6 4
    4 6 4
    -4 6 -4
    4 6 -4
    -4 -6 -4
    -4 -6 5
    4 -6 -5
    4 -6 5
    -4 -6 5
    4 -6 -5
    -4 -6 -5
    4 -6 5
    -4 -6 5
    -4 6 5
    4 6 5
    4 -6 -5
    -4 6 -5
    4 6 -5
    -4 -6 -5
    -4 6 5
    4 6 5
    4 6 5
    -4 6 5
    -4 -6 -5
    4 6 -5
    -4 6 -5
    4 6 -5
    -4 6 -5
    -4 -6 6
    4 6 6
    4 -6 -6
    -4 -6 -6
    4 -6 6
    -4 -6 6
    -4 6 6
    4 6 6
    -4 -6 -6
    4 -6 -6
    -4 -6 -6
    4 6 6
    -4 6 -6
    4 -6 6
    -4 6 -6
    4 6 -6
    -4 6 -6
    4 -6 6
    -4 -6 -7
    4 -6 -7
    -4 6 -7
    4 6 -7
    4 6 -7
    -4 6 -7
    4 6 7
    4 -6 7
    -4 -6 -7
    4 -6 7
    -4 -6 7
    -4 6 7
    4 6 7
    -4 6 7
    4 6 8
    4 -6 -8
    -4 -6 8
    4 -6 -8
    -4 -6 -8
    -4 6 -8
    4 -6 8
    4 -7 0
    4 -7 0
    4 7 0
    -4 7 0
    4 7 0
    4 7 0
    -4 -7 0
    4 -7 0
    -4 -7 0
    4 -7 0
    -4 7 0
    -4 7 0
    -4 -7 0
    -4 -7 -1
    4 -7 -1
    -4 -7 -1
    4 -7 -1
    -4 7 -1
    4 -7 1
    -4 -7 1
    4 7 -1
    4 7 1
    -4 7 -1
    -4 7 1
    4 7 1
    4 7 -1
    -4 -7 1
    4 -7 -1
    -4 -7 -1
    4 -7 1
    -4 7 -1
    4 7 1
    -4 7 1
    -4 -7 1
    4 -7 1
    4 7 -1
    -4 -7 2
    4 -7 2
    -4 7 -2
    4 7 -2
    4 -7 -2
    4 -7 -2
    4 -7 -2
    -4 -7 -2
    -4 7 -2
    4 7 -2
    4 -7 2
    -4 7 -2
    -4 7 2
    4 7 2
    -4 7 2
    -4 -7 2
    -4 -7 -2
    4 -7 2
    4 7 2
    4 7 2
    -4 7 2
    4 7 -2
    -4 7 -3
    4 7 -3
    -4 -7 3
    4 7 -3
    4 -7 -3
    -4 -7 -3
    4 7 3
    -4 -7 3
    4 7 -3
    4 7 3
    -4 7 3
    -4 7 3
    4 7 -3
    4 -7 3
    4 -7 3
    -4 7 3
    -4 7 -3
    -4 7 -4
    4 7 -4
    4 -7 4
    -4 7 -4
    4 7 -4
    4 -7 -4
    -4 -7 -4
    -4 -7 4
    4 -7 -4
    4 7 4
    4 7 -4
    -4 7 -4
    4 -7 4
    -4 -7 4
    4 -7 -4
    -4 -7 -4
    4 7 4
    -4 -7 -4
    4 -7 4
    -4 7 4
    -4 -7 4
    4 7 4
    -4 7 4
    4 7 4
    -4 7 -5
    4 7 -5
    -4 -7 -5
    4 -7 -5
    -4 7 5
    4 -7 -5
    4 -7 5
    -4 -7 5
    4 7 5
    -4 -7 -5
    4 -7 -5
    -4 -7 -5
    -4 7 5
    4 -7 5
    4 -7 5
    -4 7 5
    4 7 -5
    -4 7 -5
    -4 -7 5
    -4 -7 5
    4 -7 6
    -4 7 -6
    4 7 -6
    4 -7 6
    -4 -7 6
    4 7 6
    4 -7 -6
    -4 7 6
    4 -7 -6
    -4 7 -6
    -4 -7 -6
    4 7 6
    -4 7 7
    -4 7 -7
    4 7 7
    -4 7 -7
    -4 -7 7
    4 -7 -7
    -4 -7 -7
    4 7 -7
    4 -7 -7
    -4 8 0
    4 -8 0
    4 8 0
    -4 8 0
    4 -8 0
    4 -8 0
    -4 -8 0
    4 8 0
    4 -8 0
    -4 -8 0
    4 8 0
    -4 8 0
    -4 -8 -1
    4 -8 -1
    4 8 1
    4 -8 1
    -4 -8 1
    -4 8 -1
    -4 -8 -1
    4 -8 -1
    -4 8 1
    4 8 1
    4 8 -1
    -4 -8 -1
    4 -8 -1
    4 -8 1
    -4 -8 1
    -4 8 1
    -4 8 -1
    -4 8 -1
    4 8 -1
    -4 -8 1
    4 -8 1
    4 8 -1
    -4 8 -2
    4 -8 -2
    -4 -8 -2
    4 -8 -2
    -4 -8 -2
    4 -8 2
    -4 -8 2
    -4 8 2
    -4 8 -2
    4 8 2
    4 8 2
    4 8 -2
    4 8 2
    -4 8 2
    -4 -8 2
    4 -8 -2
    4 8 -2
    -4 8 -2
    -4 -8 3
    4 -8 3
    -4 -8 3
    4 -8 -3
    -4 -8 -3
    -4 8 -3
    4 8 -3
    4 8 3
    -4 8 -3
    4 -8 3
    4 -8 -3
    -4 -8 -3
    -4 -8 3
    -4 8 3
    4 8 -3
    4 8 3
    4 8 -3
    -4 8 3
    4 8 3
    -4 8 -3
    -4 -8 4
    4 8 4
    4 -8 4
    -4 8 4
    -4 8 -4
    4 8 4
    4 -8 4
    -4 -8 4
    4 -8 -4
    -4 -8 -4
    4 8 -4
    -4 8 -4
    4 8 4
    4 8 -4
    4 -8 4
    4 -8 -4
    4 -8 -4
    -4 -8 -4
    4 8 4
    -4 8 4
    -4 8 -4
    -4 -8 -4
    4 8 -4
    -4 8 -5
    -4 8 5
    -4 -8 -5
    4 8 -5
    4 -8 -5
    4 -8 5
    -4 8 5
    -4 -8 5
    4 8 5
    4 -8 5
    4 -8 -5
    4 8 5
    4 8 -5
    -4 -8 -5
    4 8 5
    -4 8 -5
    -4 8 -5
    4 8 -5
    -4 8 -5
    4 -8 5
    4 -8 -5
    -4 -8 5
    -4 -8 -5
    4 -8 5
    -4 8 5
    -4 -8 6
    4 -8 -6
    4 -8 6
    -4 8 -6
    4 8 6
    -4 -8 6
    -4 8 -6
    4 8 -6
    4 8 6
    -4 8 -6
    4 8 -6
    -4 -8 -6
    4 -8 -6
    -4 8 6
    4 -8 6
    4 -8 -6
    -4 -8 -6
    -4 8 7
    4 -8 7
    -4 8 -7
    4 8 -7
    4 8 7
    -4 8 7
    4 -8 -7
    -4 -8 -7
    4 8 -7
    -4 -8 7
    -4 -8 -7
    4 -9 0
    -4 -9 0
    -4 -9 0
    -4 9 0
    -4 9 0
    4 9 0
    4 9 0
    4 9 0
    4 -9 0
    4 -9 0
    -4 -9 0
    4 -9 -1
    -4 -9 -1
    4 -9 -1
    -4 9 -1
    4 9 1
    -4 9 -1
    -4 9 1
    -4 -9 -1
    -4 -9 1
    4 9 -1
    4 9 1
    -4 9 1
    4 9 -1
    4 9 1
    -4 -9 1
    4 -9 1
    -4 -9 1
    4 9 -1
    -4 9 1
    -4 9 -1
    -4 -9 2
    -4 9 -2
    4 9 2
    -4 -9 -2
    4 -9 -2
    4 -9 2
    -4 9 -2
    4 9 2
    4 9 -2
    -4 9 2
    -4 9 -2
    4 9 -2
    -4 9 2
    -4 -9 2
    4 -9 2
    4 -9 -2
    -4 -9 -2
    -4 -9 -2
    4 -9 -2
    -4 -9 2
    4 -9 2
    4 9 -3
    -4 9 -3
    4 -9 -3
    -4 -9 3
    4 -9 3
    4 -9 -3
    -4 -9 -3
    -4 -9 -3
    4 -9 -3
    4 -9 3
    -4 9 3
    4 9 -3
    -4 9 -3
    4 9 3
    4 9 3
    4 -9 3
    4 9 3
    -4 -9 3
    -4 -9 -3
    -4 9 -3
    -4 9 3
    4 -9 4
    4 -9 -4
    4 9 4
    4 9 4
    -4 9 4
    4 9 4
    -4 -9 4
    4 -9 4
    -4 9 -4
    4 9 -4
    -4 -9 -4
    4 -9 4
    4 -9 -4
    -4 -9 -4
    -4 -9 4
    -4 9 4
    4 9 4
    -4 9 -4
    4 -9 -4
    4 -9 -5
    -4 -9 -5
    -4 -9 -5
    4 -9 -5
    4 9 -5
    -4 9 -5
    4 9 5
    -4 -9 5
    -4 9 -5
    4 9 -5
    4 9 5
    -4 9 -5
    -4 -9 -5
    4 -9 -5
    -4 9 5
    4 -9 5
    -4 -9 5
    4 -9 -6
    4 -9 6
    -4 -9 -6
    -4 -9 6
    -4 9 -6
    -4 9 6
    4 9 6
    4 -9 6
    -4 -9 6
    -4 9 6
    -4 9 -6
    4 9 -6
    4 9 6
    -4 9 -6
    4 9 -6
    4 -9 -6
    -4 -9 -6
    -4 9 -7
    4 -9 -7
    -4 -9 -7
    4 9 7
    4 -9 -7
    4 -9 7
    4 9 -7
    4 -9 7
    -4 -9 7
    -4 9 7
    -4 9 7
    4 -10 0
    -4 -10 0
    4 10 0
    -4 10 0
    -4 10 0
    4 -10 0
    -4 -10 0
    4 -10 0
    4 -10 0
    4 10 0
    -4 10 0
    4 10 0
    4 10 -1
    -4 10 1
    4 10 1
    -4 10 -1
    -4 10 1
    -4 10 -1
    -4 10 1
    -4 10 -1
    -4 -10 1
    -4 -10 -1
    4 -10 -1
    4 -10 1
    4 -10 1
    -4 -10 1
    4 10 1
    4 -10 -1
    -4 -10 -1
    4 10 1
    4 -10 -1
    4 10 -1
    4 10 2
    4 10 2
    4 10 -2
    -4 10 -2
    -4 10 -2
    -4 10 2
    -4 10 -2
    4 -10 2
    4 -10 -2
    -4 -10 -2
    -4 -10 2
    -4 -10 -2
    4 -10 -2
    4 10 2
    4 10 -2
    4 -10 -2
    -4 -10 2
    4 -10 2
    -4 10 2
    4 -10 -3
    4 10 3
    -4 10 3
    4 10 -3
    -4 10 -3
    4 -10 -3
    -4 -10 -3
    -4 -10 3
    4 -10 3
    -4 10 -3
    4 -10 3
    -4 -10 3
    -4 10 -3
    4 10 -3
    4 10 3
    4 10 3
    4 10 4
    -4 10 4
    4 -10 -4
    -4 -10 -4
    4 -10 4
    -4 10 4
    -4 10 -4
    4 10 4
    4 10 -4
    -4 10 -4
    4 10 4
    -4 -10 4
    4 -10 4
    4 -10 4
    4 -10 -4
    -4 -10 -4
    4 10 -4
    -4 10 -4
    4 -10 -4
    -4 -10 -4
    -4 10 5
    -4 -10 -5
    4 -10 -5
    4 -10 5
    4 -10 5
    4 -10 -5
    4 10 5
    -4 10 -5
    4 10 -5
    -4 10 5
    4 -10 5
    -4 -10 5
    -4 -10 -5
    4 10 -5
    -4 10 -5
    -4 -10 -5
    -4 -10 5
    4 -10 6
    -4 10 6
    -4 10 -6
    -4 -10 6
    -4 10 6
    4 10 6
    -4 -10 -6
    4 -10 -6
    -4 10 -6
    -4 -10 6
    4 -10 6
    4 10 -6
    4 -10 -6
    4 10 6
    -4 -10 7
    4 11 0
    -4 11 0
    -4 11 0
    4 -11 0
    -4 -11 0
    -4 11 0
    4 -11 0
    4 11 0
    4 -11 0
    4 11 -1
    -4 11 -1
    -4 11 -1
    4 -11 1
    4 -11 1
    -4 -11 1
    4 -11 -1
    4 -11 -1
    4 11 -1
    4 11 1
    -4 11 1
    -4 11 -1
    -4 -11 -1
    -4 -11 1
    4 -11 1
    4 -11 -1
    -4 -11 -2
    4 -11 -2
    4 -11 -2
    -4 -11 2
    4 -11 2
    4 -11 2
    -4 11 -2
    4 11 -2
    -4 11 2
    -4 11 -2
    4 11 2
    -4 11 2
    4 11 2
    4 -11 2
    -4 -11 2
    -4 -11 -2
    -4 11 2
    -4 11 -2
    4 -11 3
    -4 -11 3
    4 -11 -3
    -4 -11 -3
    4 -11 -3
    4 -11 3
    -4 11 -3
    4 11 3
    4 11 3
    4 -11 -3
    4 11 -3
    -4 11 -3
    -4 11 -3
    -4 11 3
    4 11 3
    4 11 -3
    4 -11 3
    -4 -11 -3
    -4 -11 3
    4 -11 -4
    -4 -11 -4
    -4 -11 4
    4 -11 4
    -4 11 4
    4 11 4
    4 11 4
    -4 11 4
    4 11 -4
    -4 11 -4
    4 11 -4
    4 11 4
    4 -11 -4
    4 -11 4
    -4 -11 4
    4 -11 -5
    4 -11 5
    -4 11 5
    4 11 -5
    -4 11 -5
    4 11 5
    -4 11 -5
    4 11 -5
    -4 -11 -5
    4 -11 -5
    -4 11 5
    -4 -11 5
    -4 -11 -5
    4 11 5
    4 -11 6
    4 -11 -6
    -4 -11 -6
    -4 -11 6
    4 -11 -6
    -4 -11 -6
    4 11 -6
    -4 11 -6
    -4 11 6
    4 11 6
    4 11 6
    -4 -11 6
    -4 11 -6
    -4 12 0
    4 -12 0
    4 12 0
    -4 12 0
    4 -12 0
    -4 -12 0
    4 12 0
    4 12 1
    4 12 -1
    4 -12 1
    4 -12 -1
    -4 -12 1
    -4 -12 -1
    -4 12 1
    -4 12 -1
    4 -12 1
    -4 -12 -1
    4 -12 -1
    -4 12 -1
    4 12 1
    4 12 -1
    -4 12 -1
    -4 12 1
    4 12 1
    4 -12 -2
    -4 12 -2
    -4 12 2
    -4 12 2
    -4 12 -2
    4 12 2
    4 -12 2
    -4 -12 2
    4 -12 2
    4 12 2
    4 12 -2
    -4 -12 2
    -4 -12 -2
    4 -12 -2
    -4 -12 -2
    -4 12 3
    4 12 3
    -4 -12 3
    -4 -12 -3
    -4 12 -3
    -4 12 3
    4 12 3
    -4 -12 -3
    4 -12 3
    -4 -12 3
    4 12 -3
    -4 12 -3
    4 12 3
    4 -12 3
    -4 12 -3
    4 12 4
    -4 12 4
    -4 -12 4
    -4 -12 -4
    -4 12 4
    4 12 4
    4 -12 -4
    -4 -12 -4
    4 -12 4
    4 12 -4
    4 12 4
    -4 12 -4
    4 -12 -4
    4 -12 4
    4 12 -4
    -4 12 -4
    -4 12 5
    4 12 5
    -4 -12 5
    -4 -12 -5
    4 12 -5
    -4 12 -5
    4 12 -5
    -4 12 -5
    4 -12 5
    4 -12 5
    4 -12 -5
    4 -12 -5
    -4 -12 -5
    4 12 5
    -4 12 5
    4 13 0
    4 -13 0
    -4 13 0
    4 -13 0
    -4 13 0
    -4 -13 0
    -4 -13 0
    4 -13 -1
    4 -13 1
    4 -13 1
    -4 -13 -1
    -4 -13 1
    -4 -13 -1
    4 -13 1
    4 -13 -1
    -4 13 1
    -4 13 -1
    4 13 -1
    -4 13 -1
    -4 13 -1
    4 13 1
    4 -13 2
    4 -13 2
    4 -13 -2
    -4 13 2
    4 13 2
    -4 -13 2
    -4 -13 -2
    -4 13 2
    -4 -13 -2
    4 13 2
    -4 13 -2
    -4 13 -2
    4 13 -2
    4 13 2
    -4 13 -2
    4 -13 -3
    4 13 3
    4 -13 3
    4 13 -3
    4 13 3
    -4 13 -3
    -4 -13 -3
    -4 -13 3
    -4 13 -3
    -4 13 3
    4 -13 3
    4 -13 -3
    -4 13 3
    4 13 3
    -4 -13 -4
    4 -13 -4
    4 -13 4
    4 -13 -4
    -4 13 -4
    4 13 -4
    -4 13 -4
    -4 13 4
    4 13 4
    -4 13 4
    -4 -13 -4
    4 13 -4
    -4 -13 4
    4 13 4
    4 -13 5
    -4 13 5
    -4 14 0
    -4 14 0
    4 -14 0
    4 -14 0
    -4 -14 0
    -4 -14 0
    4 14 0
    4 -14 0
    -4 -14 -1
    4 -14 1
    4 -14 -1
    -4 14 -1
    -4 -14 -1
    -4 -14 1
    4 14 -1
    4 14 1
    4 14 1
    4 -14 1
    -4 14 1
    -4 14 -1
    4 -14 -1
    4 -14 1
    4 14 2
    -4 14 -2
    4 -14 2
    4 -14 -2
    -4 -14 -2
    -4 -14 -2
    -4 -14 2
    4 -14 2
    4 14 2
    4 14 -2
    4 -14 -2
    -4 14 2
    4 14 -3
    4 14 3
    -4 14 3
    4 14 3
    -4 14 -3
    -4 -14 -3
    -4 -14 3
    4 -14 -3
    -4 14 3
    4 -14 3
    4 -14 -3
    4 -14 3
    -4 14 -4
    4 14 4
    4 -14 -4
    4 -14 -4
    4 -14 4
    -4 -15 0
    -4 -15 0
    -4 15 0
    4 15 0
    -4 15 1
    -4 15 -1
    -4 -15 -1
    4 -15 -1
    4 15 1
    -4 15 1
    4 -15 1
    4 -15 -1
    4 15 1
    -4 -15 1
    4 15 2
    4 15 2
    4 -15 -2
    -4 15 -2
    4 -15 2
    4 -15 -2
    -4 15 2
    -4 15 -3
    4 -15 3
    -4 16 0
    5 0 0
    -5 0 0
    5 0 0
    -5 0 0
    5 0 -1
    5 0 -1
    5 0 1
    -5 0 1
    -5 0 1
    -5 0 -1
    5 0 -1
    -5 0 1
    -5 0 -1
    5 0 1
    5 0 -1
    -5 0 -1
    5 0 1
    -5 0 2
    -5 0 -2
    5 0 2
    -5 0 -2
    -5 0 2
    5 0 2
    5 0 2
    5 0 -2
    5 0 -2
    -5 0 -2
    5 0 -2
    5 0 -3
    -5 0 3
    5 0 3
    -5 0 -3
    5 0 3
    -5 0 3
    -5 0 3
    5 0 3
    -5 0 3
    -5 0 -3
    5 0 -3
    5 0 -3
    -5 0 4
    5 0 4
    5 0 4
    5 0 -4
    5 0 4
    -5 0 4
    5 0 -4
    -5 0 -4
    -5 0 -4
    -5 0 -4
    -5 0 4
    5 0 4
    -5 0 -5
    5 0 5
    5 0 -5
    -5 0 -5
    -5 0 -5
    -5 0 5
    5 0 5
    5 0 5
    -5 0 -6
    5 0 6
    5 0 6
    -5 0 -6
    5 0 -6
    -5 0 -6
    -5 0 -6
    5 0 6
    5 0 6
    -5 0 6
    -5 0 -7
    5 0 -7
    -5 0 -7
    -5 0 7
    5 0 7
    -5 0 -7
    -5 0 -7
    5 0 7
    5 0 7
    5 0 7
    -5 0 8
    5 0 8
    -5 0 -8
    5 0 -8
    5 0 8
    -5 0 -8
    -5 -1 0
    -5 1 0
    -5 -1 0
    -5 -1 0
    5 1 0
    5 1 0
    5 -1 0
    5 -1 0
    5 1 0
    -5 -1 1
    5 -1 1
    5 1 1
    5 1 -1
    5 -1 -1
    -5 -1 -1
    5 1 -1
    -5 -1 1
    5 1 1
    5 -1 1
    -5 -1 1
    -5 -1 -1
    -5 1 -1
    5 1 -1
    5 -1 -1
    5 -1 1
    5 1 -1
    -5 1 -1
    -5 1 1
    -5 -1 -1
    5 1 1
    -5 -1 1
    -5 1 -2
    5 -1 -2
    -5 -1 -2
    -5 -1 2
    5 1 2
    5 -1 -2
    5 1 -2
    -5 1 2
    5 -1 2
    5 1 2
    5 1 2
    -5 1 -2
    5 -1 2
    5 1 -2
    -5 1 2
    -5 -1 2
    5 -1 2
    5 1 2
    5 1 -2
    5 -1 -2
    -5 -1 -2
    -5 1 2
    -5 1 -2
    5 1 3
    5 -1 3
    -5 -1 -3
    5 -1 -3
    -5 -1 -3
    -5 1 -3
    5 -1 -3
    5 1 -3
    -5 -1 3
    -5 1 3
    5 -1 3
    5 1 3
    -5 -1 3
    5 -1 3
    5 1 -3
    5 -1 -3
    5 1 4
    -5 -1 4
    5 -1 -4
    5 1 -4
    5 -1 -4
    5 1 4
    5 -1 4
    -5 -1 -4
    5 1 4
    -5 -1 4
    5 1 4
    -5 1 -4
    5 1 -4
    -5 -1 -4
    -5 1 -4
    -5 1 4
    5 -1 -4
    -5 -1 -4
    -5 1 4
    -5 1 4
    -5 1 -5
    -5 -1 -5
    -5 1 -5
    -5 1 5
    5 1 5
    -5 -1 5
    -5 -1 -5
    5 1 -5
    5 -1 -5
    -5 1 5
    5 1 5
    5 -1 5
    5 -1 5
    5 1 5
    5 -1 5
    -5 -1 -5
    5 1 5
    -5 1 -5
    -5 1 -6
    -5 -1 -6
    5 -1 6
    -5 1 -6
    -5 -1 -6
    -5 -1 6
    5 1 6
    -5 1 6
    5 -1 6
    5 -1 -6
    -5 1 -6
    5 1 6
    5 -1 6
    5 1 6
    -5 -1 -6
    5 1 7
    5 -1 7
    -5 -1 -7
    5 1 7
    -5 -1 -7
    -5 1 -7
    5 1 7
    5 -1 -7
    -5 1 -7
    -5 -1 -7
    -5 -1 -7
    -5 1 -7
    5 1 7
    -5 1 7
    -5 -1 7
    5 -1 7
    5 1 8
    -5 -1 -8
    5 1 8
    -5 1 8
    -5 -1 8
    5 -1 8
    5 1 -8
    5 -1 -8
    -5 -1 -8
    5 -2 0
    -5 -2 0
    -5 -2 0
    5 2 0
    -5 2 0
    5 -2 0
    5 -2 0
    5 2 0
    5 2 -1
    -5 2 1
    5 2 1
    -5 -2 1
    5 -2 1
    5 -2 1
    5 2 -1
    5 -2 -1
    -5 -2 -1
    5 -2 -1
    5 -2 1
    5 2 1
    5 2 -1
    5 2 1
    -5 2 1
    -5 -2 1
    -5 -2 -1
    -5 -2 -1
    -5 2 -1
    -5 2 1
    5 -2 1
    -5 -2 2
    5 -2 2
    5 2 -2
    -5 2 -2
    -5 -2 -2
    -5 -2 2
    5 2 2
    5 -2 -2
    -5 2 2
    5 -2 2
    5 2 2
    -5 -2 -2
    5 2 2
    -5 2 -2
    5 2 -2
    -5 2 2
    -5 -2 2
    5 2 2
    -5 -2 -2
    5 -2 2
    -5 -2 3
    5 -2 -3
    -5 2 3
    -5 2 -3
    5 -2 3
    -5 2 3
    5 2 -3
    5 2 -3
    5 2 3
    -5 -2 -3
    5 -2 -3
    -5 -2 -3
    5 -2 3
    5 -2 4
    5 2 4
    -5 -2 4
    5 -2 4
    -5 -2 -4
    -5 2 4
    -5 2 4
    5 -2 4
    5 2 -4
    5 -2 -4
    -5 2 -4
    -5 -2 4
    5 2 4
    -5 -2 -4
    5 -2 -4
    -5 2 -4
    -5 2 -4
    -5 -2 -4
    5 2 -4
    5 2 4
    5 -2 5
    -5 2 5
    5 2 5
    -5 -2 -5
    5 2 5
    5 -2 5
    -5 2 -5
    -5 2 5
    -5 2 -5
    -5 2 -5
    -5 2 5
    5 -2 5
    -5 2 6
    -5 2 -6
    5 2 6
    -5 -2 6
    5 -2 6
    -5 -2 -6
    -5 2 -6
    5 2 6
    -5 -2 -6
    5 -2 -6
    -5 -2 -6
    -5 2 -6
    5 -2 6
    5 -2 -7
    -5 -2 -7
    5 2 7
    -5 -2 -7
    -5 2 -7
    -5 2 -7
    -5 -2 -7
    5 2 7
    -5 -2 7
    5 -2 7
    5 2 7
    -5 2 8
    5 -2 8
    -5 -2 8
    5 -2 8
    -5 -2 -8
    -5 -2 -8
    -5 2 -8
    5 -2 -8
    -5 -2 -8
    5 2 -8
    5 -3 0
    5 3 0
    5 -3 0
    -5 3 0
    5 -3 0
    5 3 0
    -5 3 0
    -5 3 0
    5 3 0
    5 -3 0
    5 3 1
    5 3 -1
    -5 3 -1
    5 -3 -1
    -5 -3 -1
    5 -3 -1
    -5 -3 1
    -5 3 1
    5 -3 1
    5 3 1
    5 3 1
    5 3 -1
    5 3 1
    -5 -3 -1
    5 -3 1
    -5 -3 -1
    -5 3 1
    -5 -3 1
    -5 3 1
    -5 3 -2
    5 3 -2
    5 -3 -2
    -5 -3 -2
    5 -3 -2
    -5 3 -2
    5 -3 2
    5 3 2
    5 3 -2
    5 3 2
    -5 -3 -2
    5 -3 -2
    -5 3 2
    -5 3 -2
    5 3 2
    5 3 -2
    -5 -3 2
    5 3 2
    5 -3 2
    -5 -3 -2
    5 -3 2
    5 3 -3
    -5 3 -3
    5 3 -3
    -5 3 -3
    5 -3 -3
    -5 -3 -3
    -5 -3 3
    5 -3 -3
    5 -3 3
    5 -3 -3
    5 3 3
    5 -3 3
    -5 3 3
    5 -3 3
    -5 3 -3
    5 3 3
    -5 -3 -3
    5 3 -4
    -5 3 -4
    -5 -3 -4
    5 -3 -4
    5 3 4
    5 -3 4
    -5 -3 4
    5 -3 -4
    5 3 -4
    -5 3 4
    5 -3 4
    5 -3 4
    5 3 4
    -5 -3 -4
    5 3 4
    -5 3 -4
    5 -3 -4
    5 3 -4
    -5 3 4
    -5 3 -4
    -5 -3 -5
    5 -3 -5
    5 3 5
    5 -3 -5
    -5 3 5
    -5 3 5
    5 -3 5
    5 3 5
    -5 3 -5
    5 -3 -5
    5 -3 5
    -5 3 -5
    5 3 -5
    -5 3 -5
    -5 3 5
    5 3 5
    5 3 -5
    5 -3 6
    5 -3 6
    5 3 6
    5 3 -6
    5 3 6
    -5 -3 6
    5 -3 6
    5 3 6
    5 3 -6
    -5 3 -6
    -5 -3 -6
    -5 3 6
    -5 3 -6
    -5 3 -6
    -5 -3 -6
    5 3 7
    5 3 7
    5 -3 7
    5 3 -7
    -5 3 -7
    -5 3 -7
    -5 -3 -7
    -5 3 7
    -5 -3 7
    5 3 7
    5 -3 7
    -5 3 -7
    -5 -3 -7
    5 -3 -8
    -5 -3 -8
    5 3 -8
    -5 -3 -8
    -5 3 8
    -5 -3 8
    5 -3 8
    5 3 8
    -5 3 -8
    -5 3 -8
    -5 -3 -8
    5 -4 0
    5 -4 0
    5 -4 0
    -5 4 0
    -5 -4 0
    5 4 0
    -5 4 0
    -5 4 0
    5 4 0
    5 -4 0
    -5 -4 -1
    -5 -4 1
    5 4 1
    5 4 -1
    -5 4 1
    -5 4 -1
    5 -4 1
    5 -4 -1
    5 4 1
    -5 4 1
    5 -4 -1
    -5 -4 -1
    5 -4 -1
    5 -4 1
    5 4 -1
    5 4 1
    -5 4 -1
    5 -4 1
    -5 -4 1
    -5 4 1
    5 -4 1
    -5 4 -1
    -5 -4 -2
    -5 4 -2
    5 4 -2
    5 -4 -2
    -5 -4 -2
    5 -4 -2
    5 4 2
    5 -4 2
    -5 4 2
    -5 -4 2
    5 -4 -2
    -5 -4 2
    5 4 2
    -5 4 -2
    5 4 2
    5 4 -2
    -5 4 2
    5 -4 2
    -5 4 -3
    -5 4 -3
    -5 -4 -3
    5 -4 -3
    5 4 3
    -5 -4 3
    5 -4 -3
    5 -4 3
    5 4 3
    -5 -4 3
    -5 -4 -3
    5 -4 -3
    5 -4 3
    5 4 3
    -5 -4 -3
    5 -4 3
    -5 4 -3
    5 4 -3
    -5 4 4
    5 4 -4
    -5 4 -4
    -5 4 -4
    5 4 -4
    -5 -4 -4
    5 -4 -4
    -5 -4 4
    5 4 4
    5 -4 -4
    -5 4 4
    5 -4 4
    5 4 4
    5 4 4
    -5 -4 -4
    5 4 -4
    5 -4 4
    -5 -4 -4
    -5 4 4
    5 -4 4
    -5 4 -4
    5 4 -5
    -5 4 -5
    5 -4 -5
    -5 -4 5
    5 4 5
    5 -4 -5
    -5 4 5
    5 4 5
    5 -4 5
    5 -4 -5
    -5 -4 -5
    5 4 5
    5 4 -5
    -5 4 -5
    -5 4 -5
    -5 -4 -5
    5 4 -5
    -5 4 5
    5 -4 5
    -5 4 6
    5 4 -6
    5 4 6
    5 -4 6
    -5 -4 -6
    5 -4 -6
    -5 4 -6
    -5 -4 -6
    -5 4 -6
    -5 4 -6
    5 4 -6
    -5 -4 -6
    5 -4 -6
    -5 4 6
    5 4 6
    5 -4 6
    5 -4 6
    5 -4 -7
    -5 -4 -7
    -5 4 7
    5 4 7
    -5 4 -7
    -5 -4 -7
    5 -4 7
    -5 4 -7
    5 4 7
    5 4 -7
    -5 4 -7
    5 -4 8
    -5 -4 -8
    -5 4 -8
    -5 4 -8
    5 -4 8
    -5 -4 -8
    5 4 -8
    -5 4 8
    -5 -4 8
    5 4 8
    5 -4 -8
    5 -5 0
    -5 -5 0
    5 -5 0
    -5 -5 0
    5 -5 0
    5 5 0
    5 -5 0
    5 5 0
    -5 5 0
    -5 5 0
    -5 -5 1
    5 -5 1
    5 -5 -1
    -5 -5 -1
    5 -5 -1
    5 -5 -1
    5 -5 1
    -5 -5 1
    5 5 -1
    -5 5 -1
    -5 5 1
    5 5 1
    5 5 -1
    -5 5 -1
    -5 5 1
    -5 5 -1
    5 -5 1
    -5 -5 -1
    -5 -5 1
    5 5 1
    -5 5 -2
    -5 5 -2
    -5 -5 -2
    5 -5 -2
    -5 -5 -2
    5 -5 -2
    5 5 2
    5 -5 2
    -5 -5 2
    -5 5 2
    5 5 2
    -5 5 2
    -5 -5 2
    -5 -5 -2
    5 -5 2
    5 5 2
    -5 5 2
    5 5 -2
    5 5 2
    5 5 3
    -5 5 3
    5 5 3
    5 5 -3
    -5 5 -3
    -5 5 -3
    5 5 -3
    -5 -5 -3
    5 -5 -3
    -5 -5 3
    5 -5 -3
    5 5 3
    5 -5 3
    -5 -5 3
    5 -5 -3
    -5 -5 -3
    5 5 3
    5 5 -3
    5 -5 3
    -5 -5 -3
    5 -5 3
    -5 5 -3
    -5 -5 3
    -5 5 4
    5 5 -4
    -5 5 -4
    -5 5 -4
    5 -5 -4
    -5 -5 -4
    5 5 4
    -5 -5 4
    5 -5 -4
    5 5 -4
    5 -5 4
    -5 -5 4
    5 5 4
    5 -5 -4
    -5 5 -4
    -5 5 4
    5 -5 4
    -5 -5 -4
    5 5 4
    5 -5 4
    -5 -5 -5
    -5 5 -5
    -5 5 -5
    5 5 -5
    5 -5 -5
    -5 -5 -5
    5 5 5
    -5 -5 5
    5 -5 -5
    -5 5 5
    5 5 -5
    5 -5 5
    -5 -5 5
    -5 -5 -5
    5 -5 -5
    5 5 5
    -5 5 -5
    -5 5 5
    -5 5 5
    5 -5 5
    5 5 5
    5 -5 5
    -5 5 -6
    5 5 -6
    5 5 6
    -5 -5 6
    5 -5 -6
    -5 5 6
    -5 -5 -6
    -5 5 -6
    5 -5 6
    -5 -5 6
    -5 -5 -6
    5 -5 -6
    5 5 6
    -5 5 6
    5 -5 -6
    5 -5 6
    5 5 -6
    5 5 6
    -5 5 -6
    5 -5 6
    5 5 7
    -5 5 -7
    5 -5 7
    5 -5 -7
    -5 -5 -7
    -5 5 7
    5 -5 -7
    -5 5 -7
    5 5 -7
    5 5 7
    5 -5 7
    5 -5 8
    5 5 8
    -5 5 8
    -5 -5 8
    5 -5 -8
    -5 -5 -8
    -5 5 -8
    5 5 -8
    5 -5 8
    5 -6 0
    5 -6 0
    -5 -6 0
    5 6 0
    -5 6 0
    -5 6 0
    5 -6 0
    5 6 0
    5 -6 0
    -5 -6 0
    -5 6 0
    5 -6 -1
    -5 -6 -1
    5 -6 -1
    -5 6 1
    5 -6 1
    -5 -6 1
    5 6 1
    5 -6 1
    -5 6 1
    5 6 1
    5 6 -1
    -5 -6 -1
    5 -6 1
    5 -6 -1
    -5 -6 1
    -5 6 -1
    -5 6 1
    -5 6 -1
    5 6 -1
    -5 6 -2
    5 -6 2
    -5 -6 2
    5 -6 2
    5 -6 -2
    -5 -6 -2
    5 -6 -2
    -5 -6 2
    5 -6 2
    -5 6 -2
    5 6 2
    -5 6 2
    5 6 -2
    5 6 2
    -5 6 2
    5 6 2
    5 6 -2
    5 -6 2
    -5 -6 2
    5 -6 -2
    -5 6 -2
    -5 -6 -2
    5 6 -3
    -5 -6 -3
    5 -6 -3
    5 6 3
    5 -6 3
    -5 -6 3
    -5 6 3
    -5 -6 3
    5 -6 3
    5 -6 -3
    5 6 -3
    -5 6 -3
    -5 -6 -3
    5 6 -3
    5 6 3
    5 6 3
    5 -6 3
    5 6 -3
    -5 -6 -3
    5 6 -4
    -5 6 -4
    -5 6 -4
    5 6 -4
    -5 -6 -4
    -5 -6 4
    5 -6 -4
    5 -6 4
    -5 -6 4
    5 6 4
    5 -6 -4
    -5 -6 -4
    -5 -6 -4
    -5 6 4
    -5 6 4
    5 -6 4
    5 -6 4
    5 6 -4
    -5 6 -4
    -5 -6 4
    5 6 4
    -5 -6 -5
    -5 -6 -5
    5 -6 -5
    5 6 5
    -5 -6 5
    -5 -6 5
    5 6 -5
    5 -6 5
    -5 6 5
    5 6 -5
    5 -6 5
    -5 6 5
    -5 -6 5
    -5 6 -6
    5 6 -6
    -5 -6 6
    5 -6 -6
    5 -6 6
    -5 6 -6
    5 -6 6
    -5 6 -6
    5 6 6
    -5 6 6
    -5 -6 -6
    -5 -6 6
    -5 6 6
    5 6 6
    5 -6 -6
    -5 -6 -6
    5 -6 6
    -5 -6 -6
    5 -6 -6
    5 -6 7
    -5 6 -7
    5 6 -7
    -5 -6 -7
    5 -6 -7
    -5 6 -7
    5 -6 7
    -5 6 7
    -5 -6 -7
    5 6 7
    5 6 7
    -5 -6 7
    -5 -6 -8
    -5 6 -8
    -5 -6 8
    5 6 8
    5 -7 0
    -5 -7 0
    -5 -7 0
    -5 7 0
    5 7 0
    5 -7 0
    5 7 0
    5 -7 0
    5 7 0
    -5 7 0
    -5 -7 -1
    5 -7 -1
    -5 -7 -1
    5 -7 -1
    5 7 -1
    5 7 1
    -5 -7 1
    5 -7 1
    5 7 -1
    5 7 1
    -5 7 -1
    -5 7 1
    -5 7 -1
    5 7 -1
    5 7 1
    -5 -7 1
    5 -7 1
    -5 7 1
    -5 7 -1
    -5 -7 -1
    -5 -7 1
    5 -7 -1
    5 -7 1
    5 -7 2
    -5 -7 2
    -5 7 -2
    5 -7 -2
    -5 -7 -2
    5 -7 -2
    5 7 2
    5 7 -2
    5 -7 2
    -5 -7 2
    5 7 2
    5 -7 -2
    -5 7 2
    -5 7 -2
    -5 7 -2
    5 -7 2
    5 7 -2
    -5 7 2
    5 7 2
    -5 -7 2
    -5 -7 -2
    -5 7 2
    5 -7 2
    5 -7 3
    -5 -7 3
    -5 7 -3
    5 7 -3
    5 -7 -3
    -5 -7 -3
    5 -7 -3
    5 7 3
    5 7 3
    -5 -7 3
    5 -7 3
    5 7 3
    5 -7 -3
    -5 7 -3
    5 -7 3
    -5 7 3
    -5 -7 3
    5 7 3
    5 7 -3
    -5 -7 -3
    -5 7 -3
    -5 7 -4
    5 7 -4
    -5 7 -4
    5 7 -4
    -5 -7 -4
    5 -7 -4
    -5 -7 4
    5 -7 -4
    5 7 4
    5 -7 4
    5 -7 4
    5 7 4
    -5 -7 -4
    5 -7 -4
    -5 7 -4
    5 7 -4
    5 -7 4
    5 7 4
    -5 7 4
    -5 -7 -4
    5 7 4
    -5 -7 4
    -5 -7 -5
    -5 -7 5
    5 -7 -5
    -5 7 5
    -5 7 5
    5 -7 5
    5 7 5
    -5 -7 -5
    5 -7 -5
    -5 7 -5
    5 7 5
    5 -7 5
    -5 7 -5
    5 7 -5
    -5 7 -5
    5 7 -5
    -5 -7 5
    -5 -7 -5
    5 -7 -6
    5 -7 6
    -5 -7 -6
    5 -7 -6
    5 7 6
    -5 -7 6
    -5 7 -6
    5 7 -6
    -5 -7 -6
    -5 -7 -6
    5 -7 -6
    -5 7 6
    -5 -7 6
    5 7 -6
    -5 7 -6
    -5 7 6
    -5 7 7
    -5 -7 -7
    5 -7 7
    5 7 7
    -5 7 7
    -5 7 -7
    5 7 7
    -5 7 -7
    5 -7 7
    -5 -7 -7
    -5 -7 7
    -5 -7 7
    5 7 -7
    5 -8 0
    -5 -8 0
    5 -8 0
    -5 -8 0
    5 8 0
    -5 8 0
    5 -8 0
    -5 -8 0
    5 8 0
    -5 8 0
    5 8 0
    -5 -8 -1
    5 -8 -1
    5 -8 1
    -5 -8 1
    -5 8 -1
    5 -8 -1
    -5 -8 -1
    5 8 1
    5 8 -1
    -5 -8 1
    5 -8 1
    -5 8 1
    5 8 1
    5 8 -1
    -5 8 1
    -5 8 -1
    -5 8 -1
    -5 -8 -1
    5 -8 1
    -5 -8 1
    5 -8 -1
    5 -8 -2
    -5 -8 -2
    -5 -8 -2
    5 -8 -2
    -5 8 -2
    5 -8 2
    5 8 2
    -5 8 -2
    -5 8 2
    5 8 -2
    5 8 2
    5 8 -2
    5 -8 2
    5 -8 -2
    -5 8 -2
    -5 8 2
    -5 -8 2
    -5 -8 -2
    5 -8 2
    -5 8 -3
    -5 8 3
    -5 -8 -3
    5 -8 -3
    5 -8 3
    5 8 3
    5 8 3
    -5 8 -3
    5 8 3
    -5 8 -3
    -5 8 3
    5 -8 3
    -5 -8 3
    -5 -8 -3
    -5 -8 3
    5 -8 3
    5 -8 -3
    5 -8 4
    5 -8 -4
    5 8 -4
    -5 -8 -4
    5 -8 -4
    -5 8 -4
    5 8 4
    5 8 4
    -5 8 4
    -5 8 4
    5 -8 4
    -5 -8 4
    -5 -8 -4
    -5 8 -4
    5 8 -4
    5 -8 5
    -5 -8 5
    -5 8 -5
    5 8 -5
    -5 -8 -5
    5 -8 -5
    -5 8 -5
    5 -8 -5
    -5 8 5
    -5 8 5
    5 -8 5
    5 8 5
    5 -8 -5
    -5 -8 -5
    5 8 -5
    -5 8 -5
    5 -8 5
    -5 8 5
    -5 8 -5
    5 8 -5
    -5 -8 -5
    5 8 5
    5 -8 5
    -5 -8 5
    -5 -8 6
    5 -8 -6
    -5 8 6
    -5 -8 -6
    5 -8 6
    -5 8 -6
    5 8 6
    5 8 6
    -5 -8 -6
    -5 8 6
    5 8 -6
    5 -8 -6
    -5 -8 -6
    -5 -8 6
    -5 8 -6
    5 8 -6
    5 -8 -7
    5 -8 7
    -5 8 -7
    5 8 7
    -5 -8 7
    -5 -8 -7
    5 -8 7
    5 8 7
    5 -8 -7
    -5 -8 -7
    -5 8 7
    -5 8 -7
    5 8 -7
    5 -9 0
    5 9 0
    -5 -9 0
    5 -9 0
    5 9 0
    5 9 0
    -5 9 0
    -5 9 0
    5 -9 0
    -5 -9 0
    5 -9 1
    -5 9 1
    5 9 1
    5 9 -1
    -5 9 1
    -5 9 -1
    5 9 -1
    -5 -9 -1
    5 -9 -1
    5 9 1
    5 9 -1
    -5 9 1
    5 -9 -1
    5 -9 1
    -5 -9 1
    -5 -9 1
    -5 -9 -1
    5 -9 -1
    5 -9 1
    5 -9 -2
    5 9 2
    5 9 -2
    -5 9 2
    5 -9 2
    -5 9 2
    -5 9 -2
    5 9 2
    5 9 2
    5 -9 -2
    -5 -9 -2
    -5 9 -2
    5 9 -2
    5 -9 -2
    -5 -9 2
    5 -9 2
    -5 -9 -2
    -5 -9 2
    5 -9 2
    5 -9 -3
    5 9 3
    5 -9 -3
    -5 -9 -3
    5 -9 -3
    5 9 -3
    -5 9 -3
    5 -9 3
    -5 9 -3
    -5 -9 3
    5 -9 3
    5 9 3
    5 -9 3
    -5 9 3
    5 9 3
    -5 9 3
    -5 -9 3
    -5 -9 -3
    -5 9 -3
    5 9 -3
    -5 -9 -4
    5 9 -4
    -5 9 -4
    5 -9 -4
    5 -9 4
    -5 -9 4
    -5 9 4
    5 -9 4
    -5 9 -4
    5 9 4
    5 -9 -4
    -5 -9 -4
    -5 -9 4
    5 -9 4
    -5 -9 -4
    5 9 4
    -5 9 4
    -5 9 -4
    5 9 -4
    5 9 4
    5 -9 -5
    5 -9 5
    -5 9 -5
    5 9 5
    -5 -9 5
    5 -9 5
    -5 -9 -5
    -5 -9 5
    -5 -9 -5
    5 -9 -5
    -5 -9 -5
    5 9 -5
    5 9 -5
    -5 9 5
    -5 9 -5
    -5 9 -6
    5 9 -6
    -5 -9 -6
    5 -9 -6
    -5 9 6
    -5 -9 -6
    5 9 6
    -5 -9 6
    -5 -9 7
    -5 9 -7
    5 9 7
    5 9 -7
    5 -9 -7
    -5 -9 -7
    -5 9 7
    -5 10 0
    5 10 0
    -5 -10 0
    5 -10 0
    5 -10 0
    -5 -10 0
    5 -10 0
    5 10 0
    -5 10 0
    5 -10 0
    -5 10 0
    -5 -10 -1
    -5 10 -1
    -5 10 1
    5 -10 1
    5 -10 -1
    -5 10 -1
    5 10 1
    -5 -10 -1
    5 -10 -1
    5 -10 1
    -5 -10 1
    5 10 1
    5 10 -1
    5 10 -1
    5 10 1
    -5 10 -1
    -5 10 1
    5 -10 1
    -5 -10 1
    5 10 2
    5 -10 2
    -5 10 2
    -5 10 -2
    -5 -10 2
    5 10 2
    -5 10 -2
    5 10 2
    -5 -10 -2
    5 -10 -2
    -5 10 -2
    5 -10 2
    5 -10 -2
    5 10 -3
    -5 10 -3
    -5 10 -3
    -5 10 3
    -5 10 -3
    -5 -10 -3
    5 -10 -3
    5 -10 3
    5 -10 -3
    5 -10 3
    5 10 3
    5 10 3
    -5 10 3
    5 10 3
    -5 -10 3
    -5 -10 3
    -5 -10 -3
    -5 10 4
    5 10 -4
    5 -10 -4
    5 10 4
    5 -10 4
    -5 10 -4
    5 10 4
    5 -10 -4
    -5 -10 -4
    5 10 4
    -5 -10 4
    -5 10 4
    -5 -10 4
    5 -10 4
    5 10 -4
    -5 10 -4
    -5 -10 -4
    -5 -10 -4
    5 -10 -5
    -5 -10 -5
    5 10 -5
    -5 10 -5
    5 10 5
    5 10 5
    -5 10 5
    -5 10 5
    5 -10 5
    -5 -10 5
    5 -10 -5
    -5 -10 -5
    -5 -10 5
    5 10 -5
    -5 10 -5
    5 -10 -6
    5 -10 6
    -5 10 -6
    5 10 6
    5 10 -6
    -5 10 -6
    5 -10 6
    -5 -10 -6
    -5 -10 -6
    5 -10 -6
    -5 -10 6
    -5 10 6
    -5 10 6
    5 10 -6
    5 -11 0
    -5 -11 0
    -5 11 0
    5 11 0
    -5 11 0
    5 -11 0
    5 -11 0
    5 11 0
    -5 11 -1
    -5 11 1
    5 11 1
    5 11 -1
    -5 -11 -1
    -5 -11 1
    5 -11 1
    -5 11 1
    5 -11 -1
    -5 11 -1
    5 11 1
    5 11 -1
    -5 -11 -1
    5 -11 -1
    5 -11 1
    -5 11 -2
    5 11 2
    -5 -11 2
    -5 -11 -2
    5 11 2
    5 -11 2
    -5 11 2
    5 -11 -2
    5 11 2
    5 11 -2
    -5 11 -2
    5 -11 -2
    -5 -11 -2
    5 -11 -3
    -5 -11 -3
    5 -11 -3
    5 11 3
    5 -11 3
    -5 11 -3
    5 -11 3
    -5 11 3
    5 11 3
    -5 11 3
    -5 -11 3
    -5 -11 -3
    5 11 3
    5 11 -3
    -5 11 -3
    -5 11 -3
    5 -11 4
    -5 11 -4
    -5 11 -4
    5 11 -4
    5 11 -4
    -5 11 -4
    -5 -11 -4
    5 -11 4
    -5 -11 4
    5 11 4
    -5 11 4
    5 -11 -4
    -5 -11 -4
    5 -11 -4
    -5 11 5
    -5 11 -5
    5 11 5
    -5 11 5
    -5 -11 -5
    5 -11 5
    5 11 5
    5 11 -5
    5 -11 -5
    5 -11 -5
    -5 -11 -5
    -5 -11 5
    -5 -11 -5
    5 11 -6
    -5 -11 -6
    5 -11 -6
    5 12 0
    -5 12 0
    5 -12 0
    5 -12 0
    5 -12 0
    -5 12 0
    -5 -12 0
    -5 -12 -1
    -5 -12 1
    -5 -12 -1
    5 -12 1
    5 -12 -1
    5 12 1
    -5 12 -1
    -5 12 1
    5 -12 1
    5 -12 1
    -5 12 -1
    5 -12 -1
    5 12 -1
    -5 12 1
    -5 12 -1
    -5 -12 2
    -5 -12 -2
    5 -12 -2
    -5 -12 -2
    5 12 2
    -5 12 -2
    -5 12 -2
    5 -12 -2
    5 -12 2
    5 -12 2
    5 12 2
    5 12 -2
    -5 12 -2
    5 -12 3
    5 -12 -3
    5 -12 -3
    -5 12 -3
    -5 12 3
    5 12 3
    -5 -12 3
    -5 -12 -3
    -5 12 3
    -5 12 -3
    5 12 3
    -5 12 -3
    5 -12 3
    -5 -12 -3
    5 12 -3
    5 12 3
    -5 12 4
    5 -12 4
    5 -12 -4
    5 12 4
    5 -12 -4
    5 12 4
    -5 -12 -4
    -5 12 -4
    -5 -12 -5
    5 -12 -5
    -5 12 5
    -5 12 5
    -5 12 -5
    5 12 5
    -5 12 -5
    5 12 -5
    5 -12 5
    -5 -12 5
    5 -12 5
    5 12 5
    5 -12 -5
    -5 -12 -5
    5 13 0
    5 13 0
    -5 13 0
    5 -13 0
    5 -13 0
    5 -13 0
    -5 13 0
    -5 -13 0
    -5 13 1
    -5 -13 -1
    5 -13 -1
    5 13 -1
    5 13 1
    5 -13 1
    5 -13 1
    5 13 1
    5 -13 -1
    -5 13 1
    -5 -13 -1
    -5 -13 1
    -5 13 -2
    -5 13 2
    5 13 -2
    5 13 2
    5 -13 2
    5 -13 -2
    5 13 2
    -5 13 2
    -5 -13 -2
    -5 -13 2
    -5 -13 -2
    -5 13 -2
    5 -13 2
    5 -13 3
    5 -13 -3
    -5 -13 -3
    -5 -13 -3
    -5 -13 3
    5 13 3
    -5 13 3
    5 -13 3
    5 -13 -3
    5 13 3
    5 13 -3
    -5 13 -3
    5 -13 4
    5 -13 -4
    -5 -13 -4
    5 -13 -4
    5 -13 4
    -5 13 -4
    5 13 4
    5 13 -4
    -5 -13 4
    -5 -13 -4
    -5 13 -4
    -5 13 4
    5 13 4
    -5 13 4
    5 -14 0
    5 -14 0
    -5 -14 0
    5 -14 0
    -5 14 0
    -5 14 0
    -5 14 -1
    -5 14 -1
    -5 -14 1
    -5 -14 -1
    5 14 1
    5 14 -1
    5 -14 -1
    5 -14 -1
    5 -14 1
    5 -14 1
    5 14 2
    -5 14 2
    -5 14 -2
    -5 14 -2
    -5 14 2
    5 -14 -2
    5 14 2
    5 14 -2
    5 -14 2
    -5 -14 -2
    -5 -14 2
    5 -14 -2
    -5 -14 -2
    5 -14 -3
    5 -14 3
    -5 14 -3
    -5 -14 3
    -5 -14 -3
    5 14 -3
    5 14 3
    -5 14 -3
    -5 -14 -3
    -5 14 3
    5 14 3
    5 -14 -3
    5 -14 3
    5 -14 -4
    -5 -15 0
    -5 15 0
    5 -15 0
    -5 15 0
    5 15 0
    5 15 1
    5 -15 1
    5 15 1
    -5 15 -1
    5 -15 -1
    -5 15 1
    -5 15 -1
    -5 -15 -1
    5 15 2
    5 -15 -2
    5 15 2
    6 0 0
    6 0 0
    -6 0 0
    6 0 1
    -6 0 1
    -6 0 -1
    6 0 -1
    -6 0 -1
    6 0 -1
    6 0 1
    6 0 1
    6 0 -1
    6 0 -1
    -6 0 1
    6 0 2
    6 0 -2
    -6 0 -2
    -6 0 -2
    -6 0 -2
    -6 0 2
    -6 0 2
    -6 0 2
    6 0 2
    6 0 -2
    6 0 2
    6 0 3
    -6 0 3
    6 0 3
    -6 0 -3
    6 0 -3
    -6 0 3
    6 0 3
    6 0 -3
    -6 0 -3
    6 0 -3
    -6 0 3
    6 0 4
    -6 0 4
    6 0 4
    6 0 4
    -6 0 4
    6 0 -4
    6 0 4
    -6 0 -4
    6 0 -4
    -6 0 -4
    -6 0 -4
    6 0 -5
    6 0 5
    -6 0 5
    6 0 5
    -6 0 -5
    -6 0 -5
    -6 0 5
    6 0 5
    -6 0 -6
    -6 0 -6
    6 0 6
    6 0 6
    -6 0 -6
    -6 0 -7
    6 0 7
    6 0 7
    -6 0 -7
    -6 0 -7
    -6 0 8
    6 0 8
    -6 0 -8
    6 0 -8
    6 1 0
    6 -1 0
    -6 -1 0
    6 -1 0
    6 1 0
    6 -1 1
    -6 -1 1
    6 1 -1
    6 1 1
    -6 1 -1
    -6 1 1
    -6 -1 1
    -6 -1 -1
    6 -1 -1
    -6 -1 -1
    6 1 -1
    -6 -1 1
    -6 1 1
    -6 1 -1
    -6 -1 1
    -6 -1 -1
    6 1 -1
    6 1 -1
    6 -1 1
    6 1 1
    -6 -1 -2
    6 1 2
    6 -1 -2
    6 1 -2
    -6 1 2
    6 1 2
    6 -1 2
    6 -1 2
    6 1 -2
    -6 -1 -2
    -6 1 -2
    -6 1 2
    -6 -1 -2
    -6 1 -2
    -6 -1 2
    6 1 -2
    6 -1 -2
    -6 1 -2
    6 1 -2
    6 1 2
    -6 -1 2
    6 1 -3
    -6 1 -3
    -6 -1 -3
    6 -1 -3
    -6 1 3
    -6 -1 3
    6 -1 -3
    -6 1 3
    6 1 3
    6 -1 3
    6 1 3
    -6 -1 -3
    -6 1 -3
    6 -1 3
    6 -1 -3
    6 -1 3
    -6 -1 -3
    -6 1 -3
    -6 -1 3
    6 1 3
    6 1 3
    6 1 -3
    -6 1 -4
    -6 -1 -4
    -6 -1 4
    6 1 4
    -6 1 4
    6 -1 -4
    6 -1 4
    6 1 4
    6 -1 -4
    6 1 -4
    -6 -1 -4
    -6 1 -4
    -6 1 4
    6 1 4
    -6 -1 4
    -6 1 4
    6 -1 4
    6 1 4
    6 1 -4
    -6 1 -4
    6 -1 -4
    -6 -1 -4
    -6 -1 -5
    -6 1 -5
    -6 1 -5
    6 1 5
    -6 1 5
    6 -1 5
    -6 -1 -5
    6 1 -5
    -6 1 -5
    -6 1 -5
    6 -1 -5
    6 1 -5
    6 1 5
    6 1 5
    -6 1 5
    -6 -1 5
    6 -1 5
    6 -1 5
    -6 -1 -6
    6 1 6
    -6 1 -6
    -6 -1 -6
    6 -1 6
    -6 1 -6
    -6 1 -6
    6 1 6
    -6 -1 6
    6 -1 6
    6 1 6
    6 1 6
    -6 -1 -6
    -6 1 -7
    -6 -1 -7
    -6 1 7
    6 -1 7
    6 1 7
    -6 -1 -7
    6 -1 7
    6 1 7
    -6 1 -7
    6 1 7
    6 -1 7
    6 1 7
    -6 -1 -7
    -6 -1 -7
    -6 1 -8
    6 -1 8
    6 1 8
    6 1 8
    -6 -1 -8
    -6 1 -8
    6 -1 -8
    6 1 -8
    -6 -1 -8
    -6 1 8
    -6 -1 8
    6 -1 8
    -6 -2 0
    6 2 0
    -6 -2 0
    6 -2 0
    -6 2 0
    6 2 0
    6 -2 0
    6 -2 0
    6 2 -1
    6 -2 -1
    6 2 -1
    6 -2 -1
    6 2 1
    6 2 1
    6 2 1
    6 -2 1
    -6 2 1
    -6 2 -1
    -6 2 1
    -6 -2 -1
    -6 -2 -1
    6 2 -1
    6 -2 -1
    6 -2 1
    -6 -2 1
    6 2 1
    6 2 -1
    -6 -2 -2
    -6 2 -2
    -6 -2 -2
    6 2 2
    6 2 -2
    6 -2 2
    -6 -2 2
    6 -2 2
    6 -2 -2
    6 2 2
    -6 2 -2
    6 2 -2
    -6 2 2
    -6 -2 -2
    6 2 2
    6 2 2
    -6 2 2
    -6 -2 2
    6 2 -2
    -6 -2 -3
    6 -2 -3
    -6 -2 3
    -6 2 -3
    -6 -2 -3
    6 2 3
    -6 2 -3
    -6 -2 -3
    6 2 3
    6 -2 3
    6 2 3
    6 -2 3
    -6 2 3
    6 2 -3
    6 2 -3
    -6 -2 -4
    6 -2 -4
    -6 -2 4
    6 2 4
    6 -2 4
    6 -2 -4
    6 -2 4
    -6 -2 -4
    6 2 4
    -6 -2 4
    -6 2 4
    6 2 4
    6 -2 -4
    6 2 -4
    -6 2 4
    -6 2 4
    -6 2 -4
    6 2 4
    -6 2 -4
    6 2 -4
    -6 2 -4
    -6 -2 -4
    6 -2 -5
    -6 2 -5
    -6 -2 -5
    6 -2 -5
    -6 -2 -5
    -6 -2 -5
    -6 2 -5
    6 2 -5
    6 2 5
    6 -2 5
    -6 2 5
    -6 2 -5
    6 2 5
    6 -2 5
    -6 2 5
    -6 -2 -6
    -6 2 6
    6 2 6
    6 -2 6
    -6 -2 6
    -6 -2 -6
    -6 2 -6
    -6 2 -6
    -6 2 -6
    6 2 -6
    6 -2 6
    6 2 6
    6 2 6
    6 2 7
    -6 -2 -7
    6 2 -7
    6 2 7
    6 -2 7
    6 2 7
    6 -2 7
    -6 2 7
    6 -2 7
    -6 -2 -7
    -6 2 -7
    -6 2 -7
    -6 2 -8
    -6 -2 -8
    6 2 8
    6 -2 -8
    6 2 -8
    -6 2 8
    6 -2 8
    -6 -2 8
    6 -2 8
    6 2 8
    -6 -2 -8
    6 -3 0
    6 -3 0
    6 -3 0
    -6 -3 0
    6 3 0
    6 -3 0
    6 3 0
    -6 3 0
    -6 3 0
    -6 3 1
    -6 3 -1
    -6 3 -1
    -6 3 1
    6 -3 1
    6 -3 -1
    -6 -3 -1
    6 -3 -1
    6 3 1
    6 -3 1
    -6 -3 1
    6 3 -1
    6 3 1
    6 3 1
    -6 3 1
    -6 -3 1
    -6 -3 -1
    6 -3 -1
    6 -3 1
    -6 3 1
    -6 -3 -1
    -6 -3 1
    6 3 -1
    6 3 1
    -6 3 -2
    6 3 -2
    -6 -3 -2
    6 -3 -2
    6 3 2
    6 -3 -2
    6 -3 2
    6 3 -2
    -6 -3 -2
    6 3 2
    6 3 2
    6 -3 -2
    -6 3 -2
    -6 3 2
    6 3 -2
    -6 -3 -2
    -6 -3 2
    6 -3 2
    -6 3 2
    -6 3 -3
    6 -3 -3
    -6 -3 -3
    -6 3 -3
    -6 -3 -3
    6 -3 3
    6 3 3
    -6 -3 -3
    6 -3 -3
    6 -3 3
    -6 -3 3
    6 3 3
    6 3 3
    6 3 -3
    6 -3 3
    -6 3 3
    -6 3 -3
    6 -3 4
    6 -3 -4
    -6 -3 -4
    6 -3 4
    -6 -3 4
    6 3 4
    -6 -3 -4
    6 3 -4
    -6 3 -4
    6 -3 -4
    -6 -3 -4
    6 3 -4
    -6 3 -4
    -6 3 4
    -6 3 4
    6 -3 4
    -6 -3 -5
    6 -3 -5
    6 -3 -5
    6 3 5
    -6 3 5
    -6 -3 -5
    6 3 5
    -6 3 -5
    -6 -3 -5
    -6 3 -5
    6 3 -5
    -6 3 -5
    6 -3 5
    6 -3 5
    6 -3 5
    -6 -3 5
    6 3 5
    6 3 -5
    6 3 6
    -6 3 -6
    -6 -3 -6
    6 3 6
    -6 3 6
    6 -3 6
    6 3 6
    6 -3 6
    6 -3 -6
    -6 -3 -6
    -6 3 -6
    6 -3 6
    6 3 -6
    -6 3 -6
    -6 3 6
    6 -3 7
    6 3 7
    6 3 7
    -6 3 7
    6 -3 7
    6 3 -7
    6 -3 -7
    -6 -3 -7
    -6 -3 -7
    6 -3 7
    -6 3 -7
    -6 -3 -7
    -6 -3 -8
    6 -3 -8
    6 3 -8
    -6 -3 8
    6 -3 8
    -6 3 8
    6 3 8
    6 -3 8
    6 3 8
    -6 -4 0
    -6 4 0
    6 -4 0
    6 4 0
    6 -4 0
    6 -4 0
    6 4 0
    6 4 0
    -6 -4 0
    -6 4 0
    6 4 0
    -6 4 0
    -6 4 1
    -6 4 -1
    -6 -4 1
    6 -4 1
    6 -4 -1
    -6 -4 -1
    6 -4 -1
    -6 4 1
    6 -4 1
    6 4 1
    6 -4 -1
    6 4 1
    -6 4 1
    -6 -4 -1
    6 4 -1
    6 4 1
    6 -4 1
    -6 -4 1
    -6 -4 -1
    6 4 -1
    6 4 1
    6 4 2
    6 4 -2
    6 -4 2
    6 -4 -2
    6 4 2
    -6 4 -2
    6 4 -2
    6 -4 -2
    -6 -4 -2
    6 -4 -2
    -6 4 2
    6 -4 2
    -6 -4 2
    -6 -4 -2
    -6 -4 -2
    -6 -4 2
    -6 4 -2
    6 -4 2
    6 4 2
    6 4 2
    6 4 -2
    -6 4 -3
    6 4 -3
    -6 -4 -3
    6 -4 -3
    -6 -4 3
    6 -4 -3
    6 -4 3
    -6 4 -3
    6 -4 3
    6 4 3
    6 4 -3
    -6 -4 -3
    6 -4 -3
    6 4 3
    -6 -4 -3
    6 -4 3
    -6 4 -3
    -6 4 3
    -6 -4 3
    6 4 -4
    -6 4 -4
    6 4 -4
    6 -4 -4
    -6 -4 -4
    -6 -4 4
    6 4 4
    6 4 4
    6 -4 4
    6 4 4
    6 -4 4
    -6 -4 -4
    -6 4 -4
    -6 4 4
    -6 -4 4
    -6 4 4
    -6 4 -4
    6 -4 -5
    -6 -4 5
    6 4 5
    6 4 5
    -6 -4 -5
    -6 4 -5
    -6 4 5
    6 -4 5
    6 4 5
    6 -4 -5
    -6 -4 -5
    -6 4 -5
    6 4 -5
    -6 4 5
    6 -4 5
    6 -4 5
    6 4 -5
    -6 4 -5
    6 -4 -6
    6 4 6
    -6 -4 -6
    -6 4 -6
    -6 4 -6
    6 -4 6
    -6 -4 -6
    -6 4 6
    6 4 6
    -6 -4 6
    -6 -4 -6
    6 -4 -6
    6 -4 6
    6 4 -6
    -6 4 -6
    6 -4 6
    -6 4 6
    6 -4 7
    6 -4 -7
    -6 -4 -7
    6 4 7
    6 4 7
    6 4 -7
    -6 4 -7
    -6 4 7
    -6 -4 -7
    -6 4 -7
    -6 -4 -7
    -6 -4 7
    6 -4 7
    6 -4 8
    6 4 8
    -6 -4 -8
    -6 4 -8
    6 4 8
    6 -4 8
    -6 4 8
    -6 -4 8
    -6 4 -8
    6 -4 -8
    6 4 -8
    6 -5 0
    -6 5 0
    -6 5 0
    -6 5 0
    -6 -5 0
    6 -5 0
    6 5 0
    -6 5 1
    -6 5 -1
    -6 5 -1
    -6 -5 1
    6 -5 1
    6 -5 -1
    -6 -5 -1
    6 -5 -1
    6 -5 1
    6 5 1
    6 5 -1
    -6 5 1
    6 -5 -1
    -6 5 1
    6 5 1
    6 -5 1
    -6 5 -1
    -6 -5 1
    6 -5 1
    6 5 -1
    6 5 1
    6 5 2
    6 5 -2
    -6 -5 2
    -6 5 -2
    6 -5 2
    6 -5 -2
    -6 -5 -2
    6 -5 -2
    6 5 2
    6 -5 2
    -6 5 2
    -6 -5 2
    6 5 2
    -6 5 2
    -6 -5 -2
    -6 -5 -2
    6 5 -2
    6 5 2
    -6 -5 2
    6 -5 2
    6 -5 -2
    6 5 -3
    -6 5 -3
    -6 5 -3
    6 5 -3
    -6 -5 -3
    6 -5 -3
    6 5 3
    6 -5 -3
    6 -5 3
    -6 -5 3
    6 5 3
    6 -5 -3
    -6 -5 -3
    -6 5 -3
    -6 -5 3
    -6 -5 -3
    6 -5 3
    -6 5 3
    6 -5 3
    6 5 3
    -6 -5 3
    6 5 4
    -6 -5 4
    6 5 4
    -6 5 4
    6 5 4
    6 -5 4
    -6 5 4
    6 -5 -4
    6 5 -4
    -6 -5 -4
    6 -5 -4
    6 -5 4
    -6 -5 4
    -6 -5 -4
    -6 5 -4
    -6 -5 -4
    -6 -5 4
    -6 5 -4
    6 5 -4
    6 -5 -5
    -6 -5 -5
    6 5 5
    -6 -5 5
    6 -5 -5
    -6 -5 5
    6 -5 -5
    -6 -5 -5
    -6 -5 5
    6 -5 5
    -6 -5 -5
    6 -5 5
    -6 5 5
    -6 5 5
    6 5 -5
    -6 5 -5
    6 5 -6
    -6 -5 6
    6 -5 -6
    6 -5 6
    6 5 6
    6 5 6
    6 5 -6
    6 -5 6
    -6 5 -6
    -6 5 6
    -6 5 -6
    -6 -5 -6
    -6 5 6
    6 -5 -6
    -6 -5 -6
    6 -5 -6
    -6 5 7
    -6 5 -7
    6 -5 7
    -6 -5 -7
    6 5 7
    6 5 -7
    6 -5 7
    -6 5 -7
    6 -5 -7
    6 5 7
    -6 -5 7
    -6 -5 8
    6 -5 -8
    6 -5 8
    6 5 8
    -6 5 -8
    -6 -6 0
    6 -6 0
    6 -6 0
    6 6 0
    6 -6 0
    -6 6 0
    -6 -6 0
    6 -6 0
    -6 6 0
    -6 6 0
    6 6 0
    6 6 0
    -6 6 -1
    -6 -6 -1
    6 -6 -1
    6 -6 -1
    -6 -6 1
    6 -6 1
    6 -6 1
    6 6 1
    6 6 -1
    6 -6 -1
    -6 6 1
    -6 -6 -1
    6 -6 1
    6 6 1
    6 6 -1
    -6 6 1
    -6 6 -1
    6 -6 1
    -6 6 -1
    -6 6 1
    6 6 1
    6 6 -1
    -6 6 -2
    6 -6 2
    -6 -6 2
    6 -6 2
    6 -6 -2
    -6 -6 -2
    6 -6 -2
    6 6 2
    -6 -6 2
    6 -6 2
    6 -6 2
    -6 6 -2
    -6 6 2
    -6 6 2
    -6 6 -2
    6 6 2
    6 6 -2
    6 6 -2
    6 6 2
    -6 -6 -2
    6 6 2
    6 -6 3
    6 6 -3
    6 -6 -3
    -6 -6 -3
    6 -6 -3
    6 6 3
    6 -6 3
    -6 -6 3
    6 6 3
    6 6 3
    6 6 3
    -6 6 3
    6 -6 -3
    -6 -6 -3
    -6 -6 3
    -6 6 -3
    6 6 -3
    -6 6 -3
    -6 6 4
    -6 6 -4
    -6 6 -4
    6 6 -4
    -6 -6 -4
    6 6 4
    -6 -6 4
    6 -6 -4
    -6 6 -4
    6 -6 4
    -6 -6 4
    6 -6 -4
    -6 -6 4
    6 6 4
    6 6 4
    6 -6 4
    -6 6 4
    -6 -6 -4
    6 -6 4
    6 -6 -5
    -6 -6 -5
    -6 -6 5
    6 -6 -5
    6 -6 5
    6 6 5
    6 6 5
    6 -6 5
    -6 6 5
    -6 6 -5
    6 6 -5
    -6 6 -5
    -6 -6 5
    -6 -6 -5
    -6 6 5
    -6 6 5
    -6 6 -5
    6 6 -5
    -6 6 6
    -6 -6 6
    6 -6 6
    6 6 6
    6 -6 6
    6 -6 -6
    -6 -6 -6
    -6 -6 6
    6 -6 6
    -6 6 6
    -6 -6 -6
    -6 6 -6
    -6 6 -7
    -6 -6 7
    6 6 7
    6 6 7
    -6 -6 -7
    6 -6 -7
    -6 6 -7
    6 -6 7
    -6 6 7
    6 -6 7
    6 6 8
    -6 -6 8
    -6 7 0
    6 7 0
    6 7 0
    6 -7 0
    -6 7 0
    6 -7 0
    -6 -7 0
    6 -7 0
    -6 7 0
    6 -7 0
    -6 -7 0
    6 -7 -1
    -6 -7 1
    6 -7 1
    -6 7 -1
    6 7 -1
    6 7 1
    -6 -7 -1
    6 -7 -1
    -6 7 -1
    -6 7 1
    -6 7 1
    -6 7 1
    -6 7 -1
    -6 -7 1
    6 -7 1
    6 7 1
    6 7 -1
    6 7 1
    6 7 -1
    -6 -7 -1
    -6 -7 1
    6 -7 2
    -6 -7 2
    6 -7 -2
    -6 -7 -2
    -6 -7 2
    6 7 2
    -6 7 -2
    -6 7 -2
    -6 7 2
    -6 7 -2
    -6 -7 -2
    -6 -7 2
    6 -7 -2
    6 7 -2
    6 7 2
    6 -7 2
    6 7 3
    -6 7 -3
    6 7 -3
    6 -7 3
    -6 -7 3
    6 -7 3
    6 -7 -3
    -6 -7 -3
    6 -7 -3
    6 -7 3
    -6 7 -3
    6 7 3
    -6 7 3
    -6 -7 -3
    6 7 3
    -6 -7 3
    6 7 3
    6 -7 -3
    -6 -7 -3
    -6 7 -3
    -6 -7 4
    6 -7 4
    6 -7 4
    6 -7 -4
    -6 7 4
    6 7 4
    -6 7 -4
    -6 -7 -4
    6 7 -4
    -6 7 -4
    6 -7 -4
    -6 -7 -4
    -6 -7 -4
    6 7 -4
    6 -7 -4
    6 7 4
    6 -7 4
    -6 7 4
    6 -7 5
    6 7 -5
    -6 -7 -5
    -6 -7 5
    6 -7 -5
    -6 7 5
    6 7 5
    6 -7 5
    6 7 5
    -6 7 -5
    -6 -7 -5
    -6 -7 5
    6 7 -5
    -6 7 -5
    -6 7 5
    -6 7 5
    -6 -7 -5
    6 -7 5
    6 7 -6
    -6 -7 -6
    -6 -7 6
    6 -7 -6
    -6 7 6
    6 7 6
    6 -7 6
    6 7 6
    -6 7 -6
    -6 -7 -6
    6 -7 6
    6 -7 6
    -6 7 -6
    6 7 -6
    -6 -7 -6
    -6 -7 6
    -6 7 6
    6 -7 7
    -6 7 7
    6 7 7
    6 7 7
    6 7 -7
    -6 7 -7
    -6 -7 -7
    6 -7 -7
    -6 -7 7
    -6 7 -7
    6 -7 -7
    -6 -7 7
    6 -7 7
    6 8 0
    -6 -8 0
    -6 8 0
    6 8 0
    6 -8 0
    6 8 0
    6 -8 0
    -6 8 0
    6 -8 -1
    6 8 1
    6 -8 1
    6 8 1
    -6 -8 -1
    6 -8 -1
    6 8 1
    6 8 -1
    -6 8 -1
    -6 8 1
    -6 8 -1
    -6 8 1
    6 -8 1
    -6 -8 1
    -6 -8 1
    -6 -8 -1
    6 -8 -1
    6 -8 1
    -6 8 1
    -6 8 -1
    6 -8 -2
    -6 -8 -2
    6 -8 -2
    6 8 -2
    6 -8 2
    6 8 2
    6 8 -2
    6 8 2
    -6 8 -2
    -6 8 2
    6 -8 -2
    -6 -8 2
    6 -8 2
    -6 8 -2
    -6 8 -2
    -6 -8 2
    6 -8 2
    -6 -8 -2
    -6 8 2
    -6 8 -3
    -6 -8 -3
    -6 -8 -3
    6 -8 -3
    6 8 3
    6 -8 3
    -6 8 3
    6 8 3
    6 -8 -3
    6 -8 3
    -6 -8 3
    -6 8 -3
    6 -8 3
    -6 -8 -3
    -6 -8 3
    6 8 -3
    6 8 3
    6 -8 3
    -6 8 -3
    6 -8 -4
    -6 -8 -4
    6 -8 4
    -6 -8 -4
    6 -8 -4
    6 -8 4
    -6 8 -4
    6 8 -4
    -6 8 4
    -6 8 4
    -6 8 -4
    6 8 -4
    6 8 4
    -6 -8 4
    6 -8 4
    6 8 4
    6 -8 4
    -6 -8 4
    -6 -8 -5
    6 -8 -5
    -6 -8 -5
    -6 -8 5
    6 -8 5
    -6 -8 -5
    -6 8 -5
    -6 -8 5
    6 8 -5
    -6 8 -5
    6 8 -5
    6 -8 5
    -6 8 5
    -6 8 5
    -6 -8 6
    -6 -8 -6
    6 -8 -6
    6 -8 6
    6 -8 -6
    -6 -8 -6
    6 8 6
    -6 8 6
    6 -8 6
    -6 -8 -6
    -6 8 -6
    -6 8 6
    6 8 -6
    -6 -8 6
    -6 8 7
    6 8 7
    -6 -8 -7
    6 -8 -7
    -6 -8 -7
    6 8 -7
    6 -8 7
    -6 8 -7
    -6 -8 7
    6 9 0
    -6 9 0
    -6 9 0
    6 9 0
    6 9 0
    6 -9 0
    6 -9 0
    6 -9 0
    -6 -9 0
    6 -9 0
    6 -9 1
    -6 -9 1
    6 -9 1
    6 -9 -1
    6 9 1
    6 -9 1
    -6 -9 1
    -6 -9 -1
    -6 9 -1
    6 9 -1
    6 9 1
    6 9 -1
    6 -9 -1
    -6 -9 -1
    -6 9 1
    -6 9 -1
    -6 9 -1
    6 9 1
    -6 9 1
    6 -9 -2
    6 -9 2
    -6 -9 2
    6 -9 2
    -6 9 2
    6 -9 -2
    -6 -9 -2
    6 9 2
    6 9 -2
    -6 9 -2
    -6 -9 -2
    -6 -9 2
    -6 9 2
    -6 9 -2
    6 9 2
    -6 -9 3
    -6 -9 -3
    6 9 3
    -6 9 3
    -6 9 -3
    -6 9 -3
    6 9 3
    6 -9 -3
    6 -9 3
    -6 -9 -3
    6 -9 -3
    -6 9 -3
    6 -9 3
    -6 -9 3
    -6 -9 4
    6 -9 4
    -6 -9 4
    -6 -9 -4
    -6 -9 -4
    -6 9 4
    6 9 4
    6 9 4
    6 9 -4
    -6 9 -4
    6 9 4
    -6 9 -4
    -6 -9 -4
    6 -9 4
    6 -9 -4
    6 -9 5
    6 9 -5
    -6 -9 -5
    6 -9 -5
    -6 9 -5
    6 -9 -5
    -6 -9 5
    6 -9 5
    6 9 5
    -6 -9 -5
    -6 9 -5
    6 -9 5
    -6 9 5
    -6 9 5
    -6 -9 -5
    6 9 5
    -6 9 -5
    6 9 -5
    -6 -9 6
    6 -9 -6
    6 -9 6
    -6 9 -6
    6 9 6
    6 -9 6
    -6 -9 -6
    -6 9 -6
    6 9 -6
    -6 -9 -6
    6 -9 -6
    -6 -9 -6
    -6 9 6
    6 9 6
    6 9 -6
    -6 9 6
    -6 -9 -7
    -6 9 7
    -6 -10 0
    6 -10 0
    6 10 0
    6 -10 0
    6 -10 0
    -6 10 0
    -6 10 0
    -6 10 0
    6 10 -1
    6 10 1
    6 10 1
    -6 10 -1
    -6 -10 -1
    -6 10 -1
    -6 10 -1
    -6 10 1
    6 -10 2
    6 -10 -2
    6 -10 2
    -6 10 2
    6 10 2
    -6 -10 -2
    6 -10 -2
    -6 -10 2
    -6 -10 -2
    6 10 2
    -6 10 -2
    6 10 -2
    -6 -10 -3
    6 -10 -3
    6 -10 3
    -6 10 3
    -6 10 3
    6 10 3
    6 10 3
    6 -10 -3
    -6 10 -3
    -6 10 -3
    6 -10 3
    -6 -10 3
    -6 -10 -3
    6 -10 4
    6 -10 4
    6 -10 -4
    -6 10 4
    6 10 4
    -6 10 -4
    -6 10 -4
    6 10 -4
    6 10 4
    -6 10 4
    6 10 4
    -6 -10 -4
    6 -10 -4
    -6 -10 -4
    -6 -10 4
    -6 -10 -4
    6 -10 -5
    -6 -10 -5
    6 -10 5
    -6 10 -5
    6 10 5
    -6 10 5
    6 -10 -5
    -6 -10 -5
    -6 10 -5
    6 10 -5
    6 10 5
    -6 -10 -5
    -6 -10 5
    -6 10 -5
    6 -10 6
    -6 10 6
    -6 10 -6
    -6 10 6
    6 10 6
    6 10 6
    6 -10 -6
    -6 -10 -6
    6 -10 -6
    -6 -10 -6
    -6 -10 6
    -6 10 -6
    6 10 -6
    6 -10 6
    -6 11 0
    -6 11 0
    6 -11 0
    -6 -11 0
    6 11 0
    6 -11 0
    6 11 0
    6 11 -1
    6 11 1
    -6 11 -1
    -6 11 1
    -6 -11 -1
    6 -11 1
    6 -11 -1
    -6 11 -1
    -6 11 1
    -6 -11 -1
    -6 -11 1
    6 -11 -1
    6 -11 1
    6 -11 1
    -6 11 -1
    6 -11 -2
    6 -11 2
    -6 -11 2
    -6 -11 -2
    -6 11 2
    -6 11 -2
    -6 11 -2
    6 -11 -2
    -6 -11 -2
    6 -11 2
    6 11 2
    -6 11 -2
    6 11 2
    6 11 -2
    6 11 2
    -6 -11 3
    -6 -11 -3
    6 11 3
    -6 11 -3
    6 -11 -3
    -6 11 -3
    -6 11 3
    6 11 3
    -6 11 3
    6 -11 3
    -6 -11 -3
    6 -11 -3
    -6 -11 -4
    -6 11 -4
    -6 -11 -4
    6 -11 -4
    6 -11 4
    -6 11 4
    -6 11 -4
    6 11 4
    6 11 -4
    6 11 4
    -6 11 -4
    -6 11 4
    6 11 4
    -6 -11 4
    -6 -11 -4
    6 -11 4
    6 -11 -5
    6 -11 -5
    -6 -11 5
    -6 -11 -5
    -6 11 -5
    -6 -11 -5
    -6 11 5
    6 11 5
    6 -11 5
    -6 11 -5
    6 11 -5
    6 11 5
    -6 11 5
    -6 -11 -6
    6 -11 -6
    6 -12 0
    6 -12 0
    -6 12 0
    -6 12 -1
    6 12 -1
    -6 -12 -1
    6 12 1
    6 -12 1
    -6 12 -1
    -6 -12 -1
    -6 -12 1
    -6 12 2
    -6 12 -2
    6 -12 2
    6 12 2
    6 12 -2
    6 -12 -2
    6 -12 -2
    -6 -12 2
    -6 -12 -2
    -6 12 -2
    6 -12 -3
    6 12 3
    6 -12 3
    6 -12 3
    -6 12 3
    6 12 -3
    6 12 3
    -6 12 3
    6 -12 -3
    6 12 3
    -6 -12 -3
    -6 -12 -3
    -6 -12 3
    -6 -12 -4
    6 -12 -4
    6 -12 4
    -6 12 -4
    6 12 4
    6 -12 -4
    -6 -12 4
    -6 12 4
    -6 12 4
    -6 12 -4
    6 12 4
    6 12 -4
    6 12 4
    -6 -12 -4
    6 -12 4
    -6 -12 -5
    6 12 5
    -6 -12 -5
    -6 12 5
    6 12 -5
    -6 12 -5
    6 13 0
    6 -13 0
    -6 -13 0
    6 -13 0
    -6 13 0
    -6 -13 0
    -6 13 0
    6 13 -1
    -6 13 -1
    -6 -13 -1
    -6 -13 1
    -6 -13 -1
    6 -13 1
    6 -13 1
    6 -13 -1
    -6 13 -1
    6 13 2
    -6 13 -2
    -6 -13 -2
    6 -13 -2
    6 13 2
    -6 13 2
    6 -13 2
    -6 13 -2
    -6 13 -3
    6 13 -3
    -6 13 -3
    -6 13 3
    -6 13 -3
    6 -13 3
    -6 -13 -3
    -6 -13 3
    6 -13 -3
    6 13 3
    -6 13 3
    6 -13 3
    6 -13 -3
    -6 13 4
    -6 -13 -4
    6 -13 4
    -6 -13 -4
    6 13 4
    -6 13 -4
    6 13 4
    6 14 0
    6 -14 0
    -6 -14 0
    -6 -14 0
    -6 14 0
    -6 14 -1
    6 14 -1
    6 14 1
    -6 14 1
    -6 -14 1
    -6 -14 -1
    6 -14 -1
    6 -14 1
    6 -14 1
    -6 -14 -1
    6 14 1
    -6 -14 -2
    -6 -14 2
    -6 -14 -2
    6 14 2
    6 14 -2
    -6 14 2
    -6 14 2
    -6 14 -2
    6 -14 2
    6 -14 -2
    6 14 2
    6 -14 2
    -6 -14 -3
    6 -14 3
    -6 15 0
    6 -15 0
    -6 15 -1
    -6 15 -1
    7 0 0
    -7 0 0
    7 0 0
    -7 0 1
    -7 0 1
    -7 0 -1
    7 0 -1
    7 0 -1
    7 0 1
    7 0 1
    -7 0 -1
    7 0 -1
    7 0 -1
    -7 0 1
    7 0 -2
    -7 0 2
    7 0 2
    7 0 -2
    -7 0 2
    -7 0 2
    -7 0 -2
    7 0 2
    7 0 -2
    -7 0 -2
    7 0 -2
    7 0 2
    -7 0 -3
    7 0 -3
    7 0 3
    7 0 -3
    7 0 3
    -7 0 3
    7 0 -3
    -7 0 3
    -7 0 -3
    -7 0 -3
    7 0 3
    7 0 -4
    -7 0 -4
    -7 0 -4
    7 0 4
    -7 0 4
    -7 0 4
    7 0 -4
    -7 0 -5
    -7 0 5
    7 0 5
    -7 0 -5
    7 0 -5
    7 0 5
    7 0 5
    -7 0 -6
    7 0 6
    -7 0 6
    7 0 6
    7 0 -6
    -7 0 -6
    7 0 6
    7 0 7
    -7 0 7
    7 0 7
    -7 0 -7
    7 0 -7
    -7 0 -7
    -7 0 -7
    -7 0 -8
    7 0 8
    -7 0 8
    -7 -1 0
    -7 1 0
    7 1 0
    7 -1 0
    7 1 0
    7 1 0
    -7 -1 0
    -7 1 0
    7 -1 1
    7 1 1
    -7 -1 1
    7 -1 -1
    7 1 -1
    -7 -1 -1
    -7 1 -1
    -7 -1 -1
    -7 1 1
    -7 -1 1
    7 -1 -1
    7 1 -1
    -7 1 -1
    -7 1 1
    7 -1 1
    7 1 1
    7 -1 -1
    7 -1 1
    -7 -1 1
    -7 1 1
    -7 -1 -1
    -7 -1 -2
    -7 -1 2
    -7 1 2
    7 -1 -2
    -7 1 2
    -7 -1 2
    7 1 2
    7 -1 2
    -7 -1 2
    7 1 -2
    7 -1 -2
    -7 -1 -2
    -7 1 -2
    7 1 2
    7 1 -2
    -7 1 -2
    -7 -1 2
    -7 -1 -2
    -7 1 2
    -7 1 -2
    7 1 2
    7 -1 2
    7 1 -2
    -7 -1 3
    7 1 -3
    7 -1 -3
    7 -1 3
    7 -1 3
    7 1 3
    -7 -1 -3
    -7 1 -3
    -7 -1 3
    -7 1 3
    -7 -1 3
    7 -1 3
    -7 1 -3
    7 -1 -3
    7 1 -3
    7 1 3
    -7 -1 -3
    -7 1 -3
    7 -1 -4
    7 1 4
    -7 1 4
    7 -1 4
    7 1 4
    -7 -1 4
    -7 1 4
    -7 -1 -4
    -7 1 4
    -7 -1 -4
    -7 1 -4
    7 1 -4
    -7 1 -4
    7 1 -4
    7 -1 -4
    -7 1 -4
    7 1 4
    -7 -1 4
    -7 -1 -5
    -7 1 -5
    -7 -1 -5
    7 -1 -5
    7 1 -5
    -7 1 -5
    7 -1 5
    -7 -1 5
    -7 1 5
    7 1 5
    7 -1 5
    7 1 5
    7 1 5
    -7 1 -5
    -7 -1 -5
    7 1 5
    7 -1 5
    7 -1 6
    7 1 6
    -7 1 -6
    -7 1 -6
    -7 -1 -6
    7 1 6
    7 -1 6
    -7 1 -6
    -7 1 6
    7 -1 6
    7 1 6
    7 1 -6
    7 -1 -6
    -7 -1 -6
    -7 1 -7
    7 -1 7
    -7 1 7
    -7 -1 7
    7 -1 7
    7 -1 7
    7 1 -7
    7 -1 -7
    7 1 7
    -7 1 -7
    -7 1 8
    -7 -1 8
    -7 -1 -8
    7 -1 -8
    7 1 -8
    -7 1 -8
    7 1 8
    7 -1 8
    -7 1 -8
    -7 -1 -8
    7 -2 0
    7 2 0
    7 2 0
    -7 -2 0
    -7 2 0
    7 2 0
    -7 2 0
    -7 -2 -1
    7 -2 -1
    7 2 -1
    -7 2 1
    7 -2 1
    7 2 1
    7 -2 1
    7 -2 -1
    -7 -2 1
    -7 -2 -1
    7 2 -1
    -7 -2 1
    -7 2 1
    -7 -2 -1
    7 -2 -1
    -7 2 1
    -7 -2 1
    7 2 1
    7 2 -1
    7 2 1
    -7 2 -2
    7 2 -2
    -7 -2 -2
    7 2 -2
    7 -2 2
    -7 -2 -2
    -7 -2 -2
    7 -2 2
    -7 -2 2
    -7 2 2
    -7 -2 2
    7 -2 2
    7 2 2
    7 2 -2
    7 2 2
    7 -2 -2
    -7 2 -2
    -7 2 2
    7 2 -3
    -7 2 -3
    7 -2 -3
    -7 -2 -3
    -7 -2 3
    7 2 3
    7 -2 -3
    -7 2 3
    -7 2 3
    -7 -2 3
    7 -2 3
    7 2 3
    -7 2 -3
    7 2 3
    -7 -2 3
    7 2 3
    -7 -2 -3
    -7 2 -3
    -7 -2 3
    7 -2 3
    7 -2 3
    7 2 -3
    7 2 -4
    -7 2 -4
    -7 -2 -4
    7 -2 -4
    -7 -2 4
    7 2 4
    7 -2 -4
    -7 2 4
    -7 2 4
    7 -2 4
    7 2 4
    7 2 -4
    7 2 4
    7 -2 4
    7 2 4
    -7 2 -4
    -7 -2 -4
    -7 -2 -4
    -7 2 4
    -7 2 -4
    7 -2 -5
    -7 2 5
    -7 2 -5
    -7 -2 -5
    7 2 5
    7 2 5
    7 -2 5
    7 2 5
    7 -2 5
    -7 -2 5
    7 -2 5
    -7 2 -5
    7 2 5
    7 -2 -5
    -7 -2 -5
    -7 2 5
    -7 2 -5
    7 2 -5
    7 -2 6
    7 2 6
    7 2 6
    -7 -2 -6
    7 -2 6
    7 2 -6
    7 -2 -6
    7 -2 6
    -7 2 6
    -7 2 -6
    -7 -2 -6
    -7 -2 -6
    -7 2 -6
    -7 2 -7
    -7 -2 -7
    -7 2 -7
    7 -2 7
    7 2 7
    -7 2 7
    7 -2 7
    -7 -2 7
    7 -2 -7
    7 2 -7
    7 2 7
    7 -2 7
    -7 -2 -7
    7 -2 8
    7 2 8
    -7 -2 8
    7 2 8
    -7 -2 -8
    -7 2 -8
    7 -2 -8
    7 2 -8
    -7 2 8
    -7 -2 -8
    7 2 8
    -7 2 -8
    7 -3 0
    7 -3 0
    7 -3 0
    -7 3 0
    -7 -3 0
    -7 3 0
    -7 -3 0
    -7 3 0
    7 3 0
    7 -3 1
    -7 3 -1
    -7 3 1
    7 -3 1
    7 -3 -1
    7 -3 1
    -7 -3 -1
    -7 -3 1
    7 -3 -1
    -7 -3 -1
    -7 -3 1
    7 3 1
    7 -3 1
    7 3 1
    -7 -3 1
    7 -3 1
    7 -3 -1
    -7 3 1
    7 -3 1
    -7 3 -1
    -7 3 1
    7 3 -1
    7 3 2
    -7 -3 2
    -7 3 -2
    7 3 -2
    7 -3 -2
    -7 -3 -2
    7 3 2
    -7 3 2
    7 -3 2
    7 3 2
    -7 3 -2
    -7 -3 -2
    -7 -3 2
    -7 3 2
    7 3 2
    -7 -3 -2
    7 3 -2
    7 3 -2
    7 -3 2
    7 -3 2
    7 3 3
    -7 -3 3
    7 -3 -3
    7 -3 3
    -7 -3 -3
    7 3 3
    7 -3 3
    7 3 3
    -7 -3 3
    -7 -3 -3
    7 3 -3
    -7 3 -3
    -7 -3 -3
    7 -3 -3
    7 3 3
    7 3 -3
    -7 3 -4
    7 3 -4
    -7 3 -4
    -7 -3 -4
    7 -3 -4
    7 3 4
    -7 -3 4
    7 -3 -4
    7 3 4
    7 -3 4
    7 3 4
    -7 -3 -4
    7 3 4
    -7 3 -4
    -7 -3 -4
    -7 3 4
    -7 -3 4
    7 -3 4
    7 -3 4
    -7 3 4
    -7 -3 -5
    7 -3 -5
    7 3 5
    -7 -3 5
    7 -3 -5
    -7 -3 -5
    -7 3 -5
    -7 3 5
    -7 -3 -5
    7 3 5
    7 3 -5
    7 3 -5
    -7 3 -5
    -7 3 5
    7 3 5
    7 -3 5
    7 -3 5
    -7 3 -5
    7 -3 5
    7 3 6
    7 -3 6
    7 3 6
    7 3 -6
    -7 -3 -6
    7 3 6
    -7 3 -6
    -7 -3 -6
    -7 3 6
    -7 3 -6
    7 -3 -6
    -7 -3 -6
    -7 -3 6
    7 -3 6
    -7 -3 -7
    7 3 7
    7 -3 7
    -7 -3 7
    -7 3 7
    -7 3 -7
    -7 -3 -7
    7 3 7
    7 -3 7
    7 -3 -7
    -7 3 -7
    -7 3 8
    -7 -3 8
    7 3 8
    7 3 8
    -7 3 -8
    7 -3 -8
    7 3 -8
    -7 -3 -8
    -7 -4 0
    -7 4 0
    7 -4 0
    -7 4 0
    7 4 0
    -7 4 0
    7 -4 0
    7 -4 0
    -7 4 1
    -7 4 -1
    -7 4 -1
    -7 4 1
    7 -4 -1
    -7 -4 -1
    7 -4 1
    -7 4 1
    7 -4 1
    -7 -4 1
    -7 -4 -1
    7 4 1
    7 -4 1
    7 4 -1
    -7 -4 1
    7 -4 1
    -7 -4 -1
    -7 4 -1
    7 4 1
    7 4 -1
    7 -4 2
    7 4 -2
    7 -4 -2
    -7 -4 -2
    7 -4 -2
    -7 4 2
    7 4 -2
    7 4 2
    7 -4 2
    7 4 2
    7 4 2
    -7 4 -2
    -7 4 2
    7 4 -2
    7 4 2
    -7 -4 -2
    7 -4 2
    7 -4 -2
    7 4 2
    -7 -4 3
    -7 4 -3
    -7 4 -3
    -7 -4 -3
    -7 -4 3
    7 4 3
    7 -4 -3
    7 -4 3
    7 4 3
    -7 -4 -3
    7 -4 -3
    7 4 3
    -7 4 3
    -7 -4 -3
    7 4 -3
    7 -4 3
    7 -4 3
    -7 4 -3
    -7 4 -4
    -7 -4 -4
    7 -4 -4
    -7 -4 4
    7 4 4
    7 -4 -4
    -7 4 4
    7 -4 4
    7 4 4
    7 -4 4
    -7 4 -4
    -7 -4 4
    -7 4 4
    7 4 4
    -7 -4 -4
    7 4 -4
    -7 4 -4
    7 -4 -5
    7 -4 -5
    -7 4 5
    7 4 5
    -7 -4 -5
    7 4 -5
    7 4 -5
    7 -4 5
    -7 -4 -5
    -7 4 -5
    -7 -4 5
    -7 -4 5
    7 -4 5
    -7 -4 6
    7 -4 -6
    7 -4 6
    7 4 6
    -7 -4 -6
    -7 -4 -6
    7 -4 -6
    7 -4 6
    -7 4 -6
    -7 -4 -6
    7 -4 6
    7 4 -6
    -7 4 6
    -7 4 -6
    7 4 6
    -7 -4 -7
    7 4 7
    7 -4 7
    7 -4 -7
    7 4 -7
    -7 4 7
    7 -4 7
    -7 4 -7
    -7 -4 7
    -7 4 -8
    7 -4 -8
    7 4 8
    -7 -4 8
    7 -5 0
    7 -5 0
    7 5 0
    7 5 0
    -7 5 0
    7 5 0
    7 -5 0
    7 5 0
    7 5 1
    7 5 -1
    -7 5 1
    -7 5 -1
    7 -5 1
    -7 -5 1
    7 -5 -1
    -7 -5 -1
    7 -5 1
    7 5 1
    7 -5 -1
    -7 5 1
    7 -5 1
    7 5 1
    7 5 1
    7 -5 -1
    -7 5 -1
    -7 -5 -1
    -7 -5 1
    7 -5 1
    -7 5 -1
    -7 5 1
    7 5 -1
    7 5 1
    7 -5 1
    7 5 2
    7 5 -2
    7 -5 2
    -7 5 -2
    7 -5 2
    7 -5 -2
    -7 -5 -2
    7 -5 -2
    7 -5 2
    7 5 2
    -7 -5 2
    7 5 2
    -7 5 2
    7 -5 -2
    7 5 2
    7 5 -2
    -7 5 2
    -7 -5 2
    -7 -5 -2
    -7 5 -2
    -7 -5 2
    7 5 2
    -7 -5 -2
    7 -5 2
    7 5 -3
    -7 -5 -3
    7 -5 -3
    7 5 3
    -7 -5 3
    7 5 -3
    -7 5 -3
    7 -5 3
    7 5 3
    7 5 3
    7 -5 -3
    -7 -5 -3
    -7 5 3
    -7 -5 3
    -7 -5 -3
    7 -5 3
    7 5 3
    -7 5 -3
    -7 5 -4
    -7 5 -4
    7 5 -4
    7 -5 -4
    -7 -5 -4
    -7 -5 4
    7 5 -4
    7 -5 4
    7 5 4
    -7 -5 -4
    -7 5 -4
    -7 -5 -4
    7 -5 4
    7 -5 4
    -7 -5 4
    -7 5 4
    7 5 4
    7 -5 5
    -7 -5 -5
    7 -5 -5
    -7 -5 5
    7 -5 -5
    -7 5 5
    7 -5 5
    7 5 5
    7 5 -5
    -7 -5 5
    7 -5 5
    7 5 5
    -7 5 -5
    -7 5 5
    -7 -5 -5
    -7 5 -5
    7 -5 6
    -7 5 -6
    7 5 6
    7 5 -6
    -7 -5 -6
    -7 -5 6
    -7 -5 6
    7 -5 6
    -7 -5 -6
    7 -5 6
    7 -5 -6
    7 -5 7
    7 5 7
    -7 -5 -7
    -7 5 -7
    -7 -5 -7
    7 5 7
    -7 5 -7
    7 -5 7
    -7 -5 7
    -7 5 7
    7 -5 -7
    7 -5 8
    -7 -5 8
    7 -6 0
    7 -6 0
    -7 -6 0
    7 -6 0
    -7 6 0
    7 6 0
    -7 6 0
    7 -6 0
    -7 -6 1
    7 -6 1
    7 6 -1
    7 6 1
    7 -6 -1
    7 -6 1
    7 -6 -1
    -7 6 -1
    -7 6 1
    7 -6 1
    7 6 1
    7 6 1
    7 -6 -1
    7 6 1
    7 6 -1
    7 6 -1
    7 6 1
    -7 6 1
    -7 6 -1
    7 -6 1
    -7 6 -1
    -7 6 1
    7 -6 1
    -7 -6 -1
    -7 -6 1
    7 -6 -2
    -7 6 2
    -7 6 -2
    -7 -6 -2
    7 -6 -2
    7 6 2
    7 6 2
    7 6 -2
    -7 6 2
    7 -6 2
    -7 -6 2
    -7 -6 2
    -7 -6 -2
    7 6 2
    -7 6 -2
    7 -6 -2
    7 -6 -3
    7 6 -3
    7 6 3
    7 -6 3
    -7 -6 -3
    7 -6 3
    -7 -6 -3
    7 -6 -3
    -7 6 3
    7 6 3
    7 -6 -3
    -7 -6 -3
    7 6 -3
    -7 6 -3
    7 -6 3
    -7 -6 4
    -7 6 -4
    7 6 -4
    7 -6 -4
    -7 -6 4
    7 -6 -4
    7 6 -4
    7 -6 4
    7 6 4
    -7 -6 -4
    -7 -6 -4
    -7 6 -4
    7 6 4
    7 -6 4
    7 -6 4
    -7 6 4
    -7 6 4
    7 6 -5
    -7 6 -5
    7 -6 -5
    -7 -6 -5
    -7 -6 5
    7 -6 -5
    7 -6 5
    -7 -6 -5
    7 6 5
    7 6 -5
    -7 -6 -5
    7 -6 5
    7 -6 5
    -7 6 5
    -7 6 5
    -7 -6 5
    -7 6 -5
    7 6 5
    -7 -6 6
    -7 6 6
    -7 -6 6
    7 -6 6
    7 6 6
    -7 -6 -6
    7 -6 -6
    -7 -6 -6
    -7 -6 -6
    -7 6 -6
    -7 6 -6
    -7 6 6
    7 6 -6
    7 -6 6
    7 -6 6
    7 -6 7
    7 6 7
    -7 6 -7
    -7 -6 7
    -7 6 -7
    7 6 7
    7 6 -7
    -7 -6 -7
    -7 6 7
    -7 -6 -7
    7 -6 -7
    -7 -7 0
    7 -7 0
    -7 -7 0
    7 -7 0
    7 -7 0
    7 7 0
    -7 7 0
    -7 7 0
    7 7 0
    -7 -7 -1
    7 -7 -1
    7 -7 1
    7 -7 -1
    7 7 1
    7 7 -1
    7 -7 1
    7 7 -1
    -7 -7 -1
    -7 -7 1
    7 -7 1
    -7 7 1
    -7 7 -1
    7 -7 1
    -7 7 1
    7 7 1
    -7 7 -1
    7 -7 -1
    -7 7 1
    7 -7 -2
    -7 -7 -2
    7 -7 -2
    7 -7 2
    -7 -7 2
    -7 -7 -2
    7 -7 2
    7 7 2
    7 7 2
    -7 7 -2
    -7 7 2
    -7 7 2
    -7 7 -2
    -7 -7 2
    -7 7 -2
    7 -7 2
    -7 -7 -2
    7 7 -2
    7 7 2
    -7 -7 -3
    7 -7 -3
    -7 7 -3
    7 -7 3
    -7 -7 3
    7 7 3
    7 7 -3
    7 7 3
    -7 7 -3
    7 -7 3
    -7 -7 3
    -7 7 -3
    7 7 3
    7 -7 -3
    -7 -7 -3
    7 -7 3
    -7 -7 4
    7 -7 -4
    7 -7 4
    -7 7 -4
    7 7 -4
    7 -7 4
    -7 7 4
    -7 7 -4
    7 7 -4
    -7 -7 -4
    7 -7 -4
    7 7 4
    7 -7 4
    -7 7 4
    7 -7 5
    7 -7 -5
    -7 -7 5
    7 -7 -5
    -7 7 5
    7 -7 5
    -7 7 -5
    7 -7 5
    -7 -7 -5
    -7 -7 5
    -7 7 5
    7 7 -5
    -7 7 -5
    -7 -7 -5
    7 7 5
    7 7 -6
    -7 -7 -6
    7 -7 -6
    -7 7 6
    7 -7 6
    7 -7 6
    -7 7 -6
    7 7 6
    7 7 6
    -7 -7 -6
    -7 7 6
    7 -7 -6
    -7 -7 -6
    7 -7 6
    -7 -7 6
    -7 7 -6
    7 -7 -7
    7 -7 7
    -7 7 -7
    7 7 7
    -7 -7 7
    -7 -7 -7
    7 -7 7
    7 7 7
    7 -7 -7
    -7 7 7
    -7 7 -7
    7 7 -7
    7 -8 0
    7 8 0
    7 8 0
    -7 8 0
    7 -8 0
    7 -8 0
    -7 8 0
    -7 -8 0
    -7 8 0
    7 8 0
    7 -8 1
    -7 -8 1
    -7 -8 -1
    7 -8 -1
    7 8 1
    -7 -8 -1
    7 -8 -1
    7 -8 1
    7 8 -1
    7 8 1
    -7 8 1
    7 -8 1
    -7 8 -1
    -7 8 -1
    -7 8 1
    7 8 -1
    7 -8 2
    7 8 2
    -7 8 -2
    7 8 -2
    7 8 2
    -7 8 -2
    7 -8 -2
    -7 8 -2
    -7 8 2
    -7 -8 -2
    -7 -8 2
    7 8 2
    7 -8 -2
    7 -8 2
    7 8 -3
    7 8 3
    -7 -8 -3
    -7 -8 -3
    -7 -8 3
    -7 8 -3
    -7 8 -3
    7 -8 3
    -7 8 -4
    7 8 -4
    -7 8 4
    7 8 4
    -7 -8 -4
    7 -8 -4
    -7 8 -4
    7 -8 -4
    7 -8 4
    7 8 4
    -7 -8 -4
    -7 -8 -4
    7 8 4
    -7 8 4
    -7 -8 4
    7 -8 4
    7 -8 4
    -7 8 -4
    -7 8 -5
    -7 8 -5
    -7 8 5
    7 -8 5
    7 -8 -5
    -7 -8 -5
    7 -8 5
    7 8 5
    7 8 -5
    7 8 5
    -7 -8 -5
    -7 8 5
    7 -8 -5
    -7 -8 -5
    -7 -8 -6
    7 -8 -6
    7 -8 6
    -7 8 -6
    7 8 6
    -7 8 6
    7 -8 6
    7 -8 6
    7 -8 -6
    -7 -8 -6
    7 8 6
    -7 8 6
    7 8 -6
    -7 -8 6
    7 -8 -7
    7 9 0
    7 -9 0
    7 -9 0
    -7 9 0
    7 9 0
    7 -9 0
    -7 -9 0
    7 -9 1
    -7 -9 -1
    7 9 1
    -7 9 1
    -7 9 -1
    7 9 -1
    7 9 1
    -7 9 -1
    -7 9 1
    7 -9 1
    -7 -9 -1
    7 -9 1
    7 -9 -1
    -7 9 -1
    7 -9 -1
    7 9 1
    7 9 -1
    7 9 2
    -7 9 -2
    -7 -9 -2
    7 9 -2
    7 9 2
    -7 9 -2
    7 -9 2
    7 -9 -2
    7 -9 -2
    7 -9 2
    7 9 2
    7 -9 -3
    -7 -9 -3
    7 -9 -3
    7 -9 3
    7 9 3
    -7 -9 -3
    -7 9 -3
    -7 -9 3
    7 -9 3
    -7 9 -3
    -7 9 -3
    7 9 3
    7 9 -3
    7 9 3
    -7 9 3
    -7 -9 -4
    7 -9 -4
    -7 9 -4
    -7 9 -4
    7 9 4
    7 -9 4
    -7 9 4
    -7 -9 -4
    -7 -9 4
    7 -9 4
    -7 9 4
    7 9 4
    7 9 -4
    7 -9 -5
    -7 -9 -5
    7 -9 -5
    -7 -9 -5
    7 -9 5
    -7 9 -5
    7 9 5
    7 9 5
    -7 -9 -5
    -7 9 5
    7 -9 5
    7 9 -5
    -7 -9 5
    -7 9 -5
    -7 -9 6
    7 -9 -6
    7 -9 6
    -7 9 -6
    7 9 6
    -7 -9 -6
    -7 9 -6
    7 9 -6
    7 -9 -6
    -7 -9 -6
    -7 9 6
    -7 9 6
    7 9 6
    7 -9 6
    7 10 0
    7 -10 0
    7 -10 0
    -7 10 0
    -7 10 0
    7 10 0
    7 -10 0
    -7 -10 0
    -7 -10 -1
    -7 -10 1
    7 10 1
    -7 -10 -1
    7 10 -1
    7 10 1
    7 -10 1
    7 -10 1
    -7 10 -1
    7 -10 -1
    -7 10 1
    -7 10 -1
    -7 10 -1
    7 -10 2
    -7 10 -2
    -7 10 -2
    -7 -10 2
    -7 -10 -2
    -7 10 -2
    7 10 -2
    7 10 2
    7 -10 2
    7 10 2
    -7 10 2
    7 -10 -2
    7 -10 -2
    7 10 2
    7 -10 -3
    -7 -10 -3
    7 -10 -3
    -7 -10 -3
    7 -10 3
    7 -10 3
    -7 -10 -3
    7 10 3
    7 10 -3
    7 10 3
    7 10 3
    -7 10 -3
    -7 10 -3
    -7 10 3
    7 -10 -4
    7 -10 4
    7 -10 4
    7 -10 -4
    -7 -10 -4
    -7 10 -4
    7 10 4
    -7 10 4
    -7 10 -4
    -7 -10 -4
    -7 -10 -4
    7 10 4
    -7 10 4
    7 10 4
    7 10 -4
    7 -10 -5
    -7 -10 -5
    -7 -10 -5
    7 -10 -5
    7 -10 5
    -7 -10 5
    -7 10 -5
    -7 -10 -5
    7 10 5
    -7 10 5
    -7 10 -5
    7 10 -5
    7 10 5
    -7 10 -5
    -7 10 6
    7 10 -6
    -7 -10 -6
    7 -11 0
    -7 -11 0
    -7 11 0
    7 11 0
    7 -11 0
    7 11 0
    -7 11 0
    7 11 -1
    7 11 1
    -7 11 -1
    7 -11 1
    -7 -11 -1
    7 -11 -1
    -7 -11 -1
    -7 -11 1
    7 11 1
    7 -11 1
    -7 11 -1
    -7 11 1
    -7 11 -2
    -7 -11 -2
    -7 11 -2
    7 11 2
    -7 11 -2
    7 -11 3
    -7 11 -3
    -7 11 3
    7 11 -3
    7 11 3
    -7 11 3
    7 11 3
    -7 -11 -3
    7 11 3
    7 -11 -3
    7 -11 3
    -7 -11 -3
    -7 -11 3
    -7 11 -3
    -7 11 -4
    -7 -11 -4
    7 11 4
    -7 11 4
    7 -11 4
    -7 11 4
    7 11 -4
    7 11 4
    -7 -11 -4
    -7 -11 4
    -7 11 -4
    -7 -11 -5
    7 -11 -5
    7 -11 5
    -7 11 5
    -7 11 -5
    -7 -11 -5
    7 -11 5
    7 11 5
    7 11 5
    -7 -11 -5
    7 11 -5
    -7 11 -5
    -7 12 0
    -7 12 0
    7 -12 0
    7 -12 0
    -7 -12 0
    7 12 0
    -7 12 1
    -7 12 -1
    -7 -12 -1
    -7 -12 1
    7 -12 -1
    -7 12 -1
    7 12 1
    7 -12 1
    7 -12 1
    7 12 -1
    7 12 1
    7 -12 2
    -7 12 2
    -7 12 -2
    -7 -12 -2
    7 -12 -2
    -7 12 -2
    7 12 -2
    7 12 2
    7 -12 2
    7 12 2
    -7 -12 -2
    -7 -12 2
    7 12 3
    -7 12 -3
    -7 12 3
    -7 -12 -3
    7 12 -3
    7 12 3
    -7 12 -3
    -7 12 -3
    7 -12 4
    -7 12 4
    7 12 4
    -7 -12 4
    7 -12 -4
    -7 12 4
    -7 12 -4
    -7 -12 -4
    7 12 4
    7 12 -4
    -7 12 -4
    7 12 4
    -7 -12 -4
    -7 -12 -5
    7 -13 0
    -7 13 0
    -7 -13 0
    -7 -13 0
    7 13 1
    -7 13 -1
    -7 -13 -1
    -7 13 -1
    7 -13 -2
    7 13 2
    7 13 -2
    7 -13 2
    -7 -13 -2
    7 13 2
    -7 -13 -2
    -7 -13 2
    -7 13 -2
    -7 13 2
    -7 13 -2
    -7 13 -3
    -7 -13 3
    -7 -13 -3
    7 -13 3
    7 -13 3
    -7 13 3
    7 13 3
    7 -13 -3
    7 13 3
    -7 13 3
    -7 -13 -3
    -7 -13 -4
    -7 13 4
    -7 -14 0
    7 14 0
    -7 -14 0
    -7 14 0
    7 -14 0
    7 14 1
    7 14 -1
    -7 14 -1
    -7 14 1
    7 -14 1
    -7 -14 -1
    -7 -14 1
    -7 -14 -1
    7 -14 1
    7 14 2
    7 -14 2
    -7 14 -2
    -7 14 -2
    -7 -14 -2
    7 14 2
    -8 0 0
    8 0 0
    -8 0 -1
    -8 0 -1
    -8 0 1
    8 0 1
    8 0 -1
    -8 0 1
    8 0 -1
    8 0 1
    -8 0 1
    -8 0 1
    8 0 2
    8 0 -2
    8 0 2
    -8 0 2
    -8 0 -2
    -8 0 2
    8 0 2
    8 0 -2
    -8 0 2
    8 0 -2
    -8 0 2
    -8 0 -2
    8 0 -2
    -8 0 -3
    8 0 3
    8 0 3
    -8 0 -3
    -8 0 3
    8 0 -3
    -8 0 -3
    -8 0 3
    8 0 -3
    -8 0 3
    8 0 -3
    -8 0 -4
    8 0 4
    8 0 -4
    -8 0 -4
    -8 0 4
    -8 0 -4
    8 0 4
    8 0 -4
    -8 0 4
    8 0 4
    8 0 5
    8 0 -5
    8 0 5
    -8 0 5
    8 0 5
    -8 0 -6
    8 0 6
    -8 0 6
    8 0 6
    8 0 -6
    8 0 -7
    -8 0 -7
    -8 0 -7
    8 0 7
    8 0 7
    -8 0 7
    -8 0 8
    8 0 8
    8 0 -8
    -8 1 0
    -8 -1 0
    -8 -1 0
    8 1 0
    8 -1 0
    8 1 0
    8 1 0
    8 -1 0
    -8 -1 0
    -8 1 0
    8 -1 1
    8 1 1
    -8 -1 1
    8 -1 -1
    8 1 -1
    8 1 -1
    8 -1 1
    8 -1 -1
    -8 1 1
    -8 -1 1
    -8 -1 1
    -8 -1 1
    -8 1 1
    -8 1 -1
    -8 -1 -1
    8 1 -1
    8 -1 -1
    8 -1 1
    -8 1 -1
    -8 1 1
    8 1 -1
    8 -1 2
    8 -1 -2
    8 1 -2
    -8 1 2
    -8 -1 2
    8 -1 2
    8 1 2
    8 -1 2
    8 1 -2
    8 -1 -2
    8 1 2
    -8 1 -2
    -8 -1 -2
    -8 1 2
    -8 -1 -2
    -8 1 -2
    8 1 -2
    8 -1 2
    8 1 -2
    -8 1 -2
    -8 -1 -2
    -8 -1 2
    -8 1 2
    -8 -1 2
    -8 1 2
    -8 -1 3
    8 1 -3
    -8 1 3
    -8 -1 -3
    -8 1 -3
    8 -1 3
    8 1 3
    8 -1 3
    8 1 3
    -8 -1 -3
    -8 1 -3
    8 1 -3
    -8 -1 3
    -8 1 -3
    8 -1 -3
    8 1 -3
    8 -1 3
    -8 -1 3
    -8 1 3
    -8 -1 3
    8 -1 4
    8 1 4
    8 1 4
    8 -1 4
    8 -1 -4
    -8 1 -4
    8 1 -4
    -8 1 4
    8 -1 4
    -8 1 4
    -8 -1 -4
    -8 1 -4
    -8 -1 -4
    -8 -1 4
    8 1 4
    8 -1 -4
    -8 -1 -4
    -8 1 -4
    8 -1 -5
    8 1 -5
    -8 -1 5
    -8 1 5
    -8 -1 -5
    8 -1 5
    8 -1 5
    8 1 5
    8 1 -6
    8 -1 -6
    -8 -1 6
    -8 1 6
    -8 1 -6
    -8 1 -6
    -8 -1 -6
    8 -1 6
    8 1 6
    -8 1 -6
    -8 -1 -6
    8 -1 6
    8 1 6
    8 -1 -7
    8 1 -7
    -8 1 -7
    8 -1 7
    8 1 7
    8 -1 7
    8 1 7
    -8 1 -7
    -8 -1 -7
    -8 -1 -7
    -8 1 7
    -8 -1 7
    8 -1 8
    8 1 8
    -8 1 8
    -8 -1 8
    -8 1 -8
    -8 -1 -8
    -8 -1 -8
    8 1 8
    8 -1 -8
    8 1 -8
    -8 -2 0
    8 -2 0
    8 2 0
    -8 -2 0
    8 2 0
    -8 2 0
    8 2 0
    8 2 -1
    8 -2 -1
    -8 -2 1
    -8 -2 -1
    8 -2 1
    8 2 1
    8 -2 1
    8 2 -1
    8 -2 -1
    8 -2 -1
    -8 2 1
    -8 2 1
    8 -2 1
    -8 -2 1
    -8 -2 -1
    8 2 -1
    -8 -2 1
    -8 -2 -1
    8 -2 2
    8 2 2
    8 2 -2
    -8 -2 -2
    8 -2 -2
    8 2 -2
    8 -2 -2
    8 2 2
    8 2 -2
    8 -2 2
    -8 -2 -2
    -8 2 -2
    -8 2 2
    8 2 -2
    -8 2 2
    -8 -2 2
    -8 -2 2
    -8 -2 -2
    -8 -2 2
    8 2 2
    8 -2 -3
    8 -2 3
    8 2 3
    -8 2 -3
    8 2 -3
    -8 2 -3
    8 -2 3
    8 2 3
    -8 2 3
    -8 2 -3
    -8 -2 3
    8 2 3
    -8 -2 3
    -8 2 3
    -8 -2 -3
    8 -2 -3
    8 2 -4
    -8 2 -4
    8 2 4
    -8 2 4
    -8 -2 -4
    -8 -2 4
    8 -2 4
    -8 2 4
    8 2 4
    8 -2 4
    8 2 4
    -8 -2 -4
    -8 2 -4
    8 -2 -4
    -8 -2 -4
    8 2 -4
    8 -2 -4
    8 2 4
    8 -2 5
    8 2 5
    -8 2 5
    8 2 5
    8 2 -5
    8 -2 -5
    8 -2 -5
    -8 -2 5
    8 2 5
    -8 2 -5
    -8 2 -5
    -8 -2 -5
    -8 -2 -6
    8 2 6
    -8 2 6
    -8 -2 6
    8 -2 6
    8 -2 -6
    8 2 -6
    8 -2 6
    8 -2 6
    8 2 6
    -8 -2 -6
    -8 2 7
    -8 -2 7
    8 -2 -7
    8 2 -7
    -8 -2 -7
    -8 2 -7
    8 2 7
    8 -2 7
    -8 -2 -7
    8 -2 7
    8 2 7
    -8 -2 -8
    -8 2 -8
    8 -2 -8
    8 2 -8
    -8 -2 8
    -8 -2 -8
    8 2 8
    8 3 0
    -8 -3 0
    -8 3 0
    8 -3 0
    8 -3 0
    8 -3 0
    8 -3 0
    -8 3 0
    -8 3 -1
    -8 3 1
    8 -3 1
    8 -3 -1
    -8 -3 -1
    8 3 1
    8 3 -1
    -8 -3 1
    -8 -3 -1
    -8 -3 1
    -8 -3 -1
    -8 -3 1
    8 3 1
    -8 3 -1
    -8 3 1
    8 -3 1
    8 3 -1
    8 -3 -1
    -8 3 1
    -8 -3 2
    -8 3 -2
    8 3 -2
    -8 -3 -2
    8 -3 -2
    -8 -3 2
    8 -3 -2
    -8 3 2
    -8 -3 -2
    8 -3 2
    8 3 2
    -8 -3 -2
    8 3 2
    8 3 -2
    8 -3 2
    8 3 2
    -8 3 2
    -8 3 -2
    8 3 -2
    8 -3 2
    -8 3 -3
    -8 3 -3
    8 3 -3
    -8 -3 -3
    8 -3 -3
    -8 -3 3
    8 3 3
    8 -3 -3
    -8 -3 -3
    8 -3 3
    8 3 3
    -8 -3 -3
    8 3 3
    -8 -3 3
    -8 3 3
    8 -3 3
    8 3 3
    8 -3 3
    8 3 -3
    8 -3 -4
    -8 -3 4
    8 -3 -4
    -8 3 4
    -8 -3 4
    8 -3 4
    8 3 4
    -8 -3 -4
    8 3 4
    -8 3 -4
    -8 -3 -4
    8 3 -4
    8 -3 4
    -8 3 4
    8 3 4
    8 -3 4
    8 -3 -5
    -8 -3 5
    8 -3 -5
    8 3 5
    8 3 5
    8 3 -5
    -8 -3 -5
    -8 3 -5
    -8 3 5
    -8 3 5
    -8 -3 -5
    8 3 5
    -8 3 -5
    8 -3 5
    -8 -3 6
    8 -3 6
    8 3 6
    8 -3 6
    -8 -3 -6
    8 3 6
    -8 3 -6
    -8 -3 -6
    8 -3 -6
    -8 3 6
    8 3 -6
    8 -3 6
    -8 -3 -7
    8 -3 -7
    8 3 -7
    8 -3 7
    -8 3 -7
    -8 -3 -7
    -8 -3 7
    -8 3 7
    8 -3 7
    -8 3 -7
    8 3 7
    8 3 7
    -8 -3 8
    8 -3 -8
    8 3 8
    -8 4 0
    8 -4 0
    8 -4 0
    -8 -4 0
    -8 -4 0
    8 -4 0
    -8 4 0
    -8 4 0
    8 4 0
    8 -4 0
    8 4 0
    -8 4 -1
    -8 -4 1
    8 -4 1
    8 -4 -1
    -8 -4 -1
    8 -4 1
    8 -4 -1
    8 -4 1
    8 -4 1
    8 4 -1
    8 4 1
    8 4 1
    -8 4 -1
    -8 4 1
    8 4 -1
    8 4 1
    -8 -4 1
    -8 -4 -1
    -8 4 1
    -8 4 -1
    -8 4 1
    -8 -4 -1
    -8 4 2
    -8 4 -2
    8 4 -2
    8 -4 -2
    -8 -4 -2
    8 -4 -2
    -8 4 2
    8 -4 2
    8 4 2
    -8 -4 -2
    -8 -4 2
    8 4 2
    8 -4 2
    8 -4 2
    8 4 -2
    -8 -4 2
    8 4 2
    8 4 -2
    8 4 2
    -8 -4 -2
    8 4 -3
    -8 -4 -3
    -8 4 -3
    8 -4 -3
    -8 4 -3
    8 4 3
    -8 -4 -3
    8 -4 3
    -8 -4 -3
    8 4 -3
    8 4 3
    -8 4 3
    -8 -4 3
    -8 -4 3
    8 -4 3
    8 4 4
    -8 4 4
    -8 -4 -4
    8 4 -4
    -8 4 -4
    -8 -4 4
    -8 -4 -4
    -8 4 -4
    8 -4 -4
    8 -4 4
    8 4 4
    8 -4 -4
    -8 -4 -4
    8 4 -4
    8 4 4
    8 -4 4
    8 -4 4
    -8 -4 4
    -8 4 4
    8 -4 5
    -8 4 5
    -8 -4 5
    -8 4 -5
    8 4 5
    8 -4 5
    -8 -4 -5
    -8 -4 5
    8 -4 -5
    8 4 -5
    -8 4 5
    8 4 5
    8 4 5
    8 -4 5
    -8 4 -5
    8 -4 -6
    8 -4 6
    -8 4 -6
    8 4 6
    -8 -4 -6
    8 -4 6
    -8 -4 6
    8 -4 -6
    8 4 -6
    8 -4 6
    -8 4 -6
    -8 -4 6
    -8 -4 -7
    8 4 7
    8 4 -7
    8 -4 -7
    8 -4 7
    -8 -4 7
    8 -4 7
    -8 -4 -7
    -8 4 -7
    -8 4 7
    -8 4 -7
    8 -5 0
    8 5 0
    8 -5 0
    -8 5 0
    -8 -5 0
    8 -5 0
    8 -5 0
    8 5 0
    -8 5 0
    -8 5 0
    -8 5 -1
    8 -5 1
    -8 -5 1
    8 -5 1
    8 -5 1
    -8 -5 -1
    8 -5 -1
    -8 -5 -1
    -8 5 1
    -8 5 1
    8 5 -1
    8 5 1
    -8 5 -1
    8 5 -1
    8 5 1
    8 5 1
    -8 -5 1
    -8 -5 -1
    -8 5 -1
    -8 5 1
    8 -5 2
    8 -5 -2
    -8 -5 -2
    8 -5 -2
    -8 5 -2
    8 -5 2
    8 5 2
    8 5 2
    -8 5 -2
    8 5 -2
    -8 5 2
    -8 -5 -2
    8 -5 2
    -8 -5 2
    -8 -5 -2
    -8 -5 2
    8 5 -3
    8 -5 -3
    -8 -5 -3
    -8 -5 3
    8 -5 -3
    -8 5 -3
    8 5 3
    8 5 3
    -8 -5 -3
    -8 -5 3
    -8 -5 -3
    8 -5 3
    8 5 3
    8 -5 3
    8 5 -3
    -8 5 3
    8 -5 -4
    -8 -5 -4
    -8 -5 4
    8 -5 -4
    8 5 -4
    -8 5 4
    8 5 4
    -8 -5 -4
    -8 -5 -4
    -8 -5 4
    -8 5 -4
    8 -5 4
    8 5 -4
    -8 5 4
    8 -5 4
    8 -5 -5
    8 5 5
    8 -5 -5
    -8 5 5
    -8 5 5
    8 5 5
    -8 -5 -5
    8 5 -5
    -8 -5 5
    -8 -5 5
    8 -5 5
    8 -5 5
    -8 5 -5
    -8 5 -5
    -8 -5 -5
    -8 5 6
    8 -5 6
    8 -5 6
    -8 -5 6
    8 5 6
    8 -5 -6
    8 -5 -6
    8 -5 6
    -8 5 -6
    -8 5 -6
    -8 -5 -6
    8 5 6
    8 5 7
    8 -5 -7
    -8 5 -7
    8 -5 7
    -8 -5 -7
    8 5 -7
    -8 5 7
    8 5 7
    -8 5 -7
    8 -5 7
    -8 -6 0
    8 -6 0
    8 6 0
    -8 6 0
    -8 6 0
    8 -6 0
    8 6 -1
    8 6 1
    8 -6 1
    -8 6 1
    -8 6 -1
    8 -6 1
    8 6 -1
    8 -6 -1
    -8 6 -1
    -8 6 1
    -8 6 -1
    -8 -6 -1
    -8 -6 1
    -8 6 -2
    8 -6 2
    -8 -6 2
    8 -6 -2
    -8 -6 -2
    -8 -6 2
    -8 -6 -2
    8 -6 2
    8 6 2
    -8 6 -2
    -8 6 2
    -8 -6 -2
    -8 6 2
    8 6 2
    8 6 -2
    8 6 2
    -8 6 -2
    8 -6 2
    -8 -6 3
    -8 6 -3
    8 6 -3
    -8 -6 -3
    8 -6 -3
    -8 -6 3
    8 -6 -3
    8 -6 3
    8 6 3
    -8 -6 -3
    8 6 3
    8 6 3
    8 -6 3
    -8 -6 -3
    -8 6 -3
    8 -6 3
    -8 6 3
    8 -6 4
    8 -6 4
    -8 -6 -4
    8 6 -4
    -8 6 -4
    8 6 4
    -8 6 4
    8 6 -4
    -8 -6 4
    -8 -6 -4
    8 -6 -4
    8 6 -5
    -8 6 -5
    8 -6 -5
    -8 6 5
    8 -6 5
    -8 -6 5
    -8 -6 -5
    8 -6 5
    8 6 5
    -8 6 -5
    8 -6 5
    8 6 -5
    8 -6 -5
    -8 -6 -5
    -8 6 -6
    -8 -6 -6
    8 -6 -6
    8 -6 6
    8 6 6
    -8 -6 -6
    -8 6 -6
    8 -6 6
    -8 -6 6
    8 6 6
    8 -6 6
    8 6 -6
    -8 6 6
    8 -6 -6
    8 6 7
    8 -6 7
    -8 6 7
    8 -6 -7
    8 6 -7
    -8 -6 -7
    -8 -6 7
    8 6 7
    8 -6 -7
    8 -6 7
    -8 -6 -7
    -8 6 -7
    -8 6 -7
    -8 7 0
    8 7 0
    -8 7 0
    8 -7 0
    -8 7 0
    8 7 0
    8 7 0
    8 -7 0
    8 -7 -1
    8 7 1
    8 -7 1
    8 7 1
    8 -7 -1
    -8 7 -1
    -8 7 -1
    -8 -7 -1
    8 7 1
    8 7 -1
    -8 7 -1
    -8 7 1
    8 -7 -2
    -8 -7 -2
    8 -7 -2
    8 7 2
    8 -7 2
    8 7 2
    8 7 -2
    8 7 2
    -8 7 -2
    -8 7 -2
    8 -7 2
    -8 -7 -2
    -8 -7 2
    -8 7 -2
    -8 -7 -2
    8 -7 2
    8 -7 -3
    -8 -7 -3
    8 -7 -3
    -8 -7 3
    8 7 3
    8 7 3
    -8 -7 -3
    -8 7 -3
    -8 7 -3
    -8 7 -3
    8 -7 3
    8 -7 3
    -8 7 3
    8 7 -3
    8 -7 -4
    8 7 4
    -8 7 4
    8 7 4
    -8 -7 -4
    8 7 -4
    -8 7 -4
    -8 7 -4
    -8 -7 4
    8 -7 4
    -8 -7 -4
    -8 -7 -4
    8 -7 -4
    8 -7 4
    8 -7 5
    -8 7 5
    -8 7 -5
    8 7 -5
    -8 -7 -5
    8 -7 5
    8 7 -5
    8 -7 5
    8 -7 -5
    8 -7 -5
    8 7 5
    -8 -7 5
    -8 -7 -6
    8 -7 6
    8 7 -6
    8 7 6
    8 -7 6
    -8 -7 -6
    -8 7 -6
    8 -7 6
    -8 -7 6
    8 -7 -6
    8 -7 7
    -8 -7 7
    8 8 0
    8 -8 0
    8 -8 0
    -8 -8 0
    -8 8 0
    8 8 0
    -8 -8 -1
    8 -8 1
    -8 8 1
    -8 8 -1
    8 -8 -1
    8 8 -1
    8 8 1
    8 8 1
    8 8 1
    8 8 -1
    -8 8 -1
    -8 8 1
    -8 -8 -1
    -8 -8 1
    -8 8 -1
    8 -8 -1
    8 -8 1
    8 8 2
    -8 -8 2
    -8 -8 -2
    8 8 -2
    8 -8 2
    -8 -8 -2
    -8 8 2
    -8 8 -2
    8 -8 -2
    8 -8 3
    -8 8 3
    8 8 3
    -8 -8 -3
    -8 -8 -3
    -8 -8 -3
    8 8 -3
    8 8 3
    8 -8 -3
    -8 8 -3
    8 -8 3
    8 -8 4
    8 -8 -4
    8 8 -4
    -8 8 -4
    8 -8 4
    -8 -8 4
    -8 -8 -4
    -8 8 -4
    -8 8 4
    8 8 4
    8 8 4
    8 -8 4
    -8 8 4
    -8 -8 -4
    8 -8 -4
    -8 8 -4
    -8 -8 -4
    -8 8 -5
    8 -8 5
    -8 8 -5
    8 -8 -5
    8 -8 5
    8 8 5
    8 8 5
    8 -8 5
    8 8 -5
    -8 -8 5
    -8 -8 -5
    -8 8 -5
    8 8 -5
    -8 8 5
    8 8 6
    -8 -8 -6
    8 -8 6
    -8 8 6
    -8 8 -6
    -8 -8 6
    8 8 6
    8 -8 6
    -8 -8 -6
    -8 8 -6
    8 8 -6
    8 -9 0
    -8 9 0
    -8 -9 0
    -8 9 0
    8 9 0
    8 -9 0
    8 -9 1
    -8 9 1
    -8 9 1
    -8 9 -1
    8 9 1
    -8 9 -1
    8 -9 1
    -8 -9 -1
    -8 -9 1
    -8 -9 -1
    8 9 1
    8 -9 -1
    8 9 2
    -8 9 -2
    -8 9 -2
    8 9 -2
    8 9 2
    -8 9 2
    8 -9 2
    -8 -9 2
    -8 -9 -2
    8 -9 2
    8 -9 -2
    -8 9 -2
    -8 -9 -2
    8 -9 -3
    -8 -9 3
    -8 -9 -3
    8 -9 3
    -8 9 -3
    -8 -9 -3
    -8 9 3
    -8 -9 -3
    8 9 3
    8 9 -3
    8 9 3
    8 -9 3
    -8 9 -3
    8 9 4
    8 9 4
    8 9 -4
    -8 9 -4
    8 -9 4
    -8 9 4
    8 9 4
    -8 -9 -4
    -8 -9 -4
    8 -9 -4
    -8 9 -4
    -8 9 -5
    8 9 5
    -8 -9 -5
    -8 -9 5
    8 -9 5
    -8 9 5
    -8 9 -5
    -8 -9 -5
    8 -9 5
    8 9 -5
    -8 9 -5
    -8 9 -6
    8 9 -6
    -8 9 -6
    8 9 6
    -8 9 6
    8 -9 6
    -8 -9 -6
    -8 -9 -6
    -8 -9 6
    8 10 0
    8 -10 0
    8 -10 0
    -8 10 0
    -8 -10 0
    -8 10 0
    8 10 0
    8 -10 1
    -8 10 1
    -8 10 -1
    8 -10 -1
    -8 -10 -1
    -8 -10 -1
    -8 -10 1
    8 -10 1
    8 10 1
    8 10 1
    8 10 -1
    8 -10 2
    -8 -10 -2
    -8 -10 2
    -8 -10 -2
    8 -10 -2
    -8 10 -2
    8 10 2
    -8 10 -2
    8 10 -2
    8 10 2
    -8 10 2
    -8 10 -2
    8 -10 2
    8 -10 3
    -8 10 3
    -8 -10 -3
    -8 10 -3
    -8 -10 -3
    -8 -10 -3
    8 -10 -3
    8 10 3
    -8 10 -3
    8 10 3
    8 10 -3
    8 10 4
    -8 10 -4
    8 10 4
    8 10 -4
    -8 -10 -4
    -8 -10 4
    -8 -10 -4
    -8 10 4
    8 10 4
    -8 10 -4
    -8 -10 -4
    -8 10 -4
    8 -10 -4
    8 -10 4
    8 -10 4
    8 -10 5
    8 -10 -5
    8 10 -5
    -8 10 -5
    -8 -10 5
    -8 -10 -5
    -8 10 5
    8 10 5
    -8 10 -5
    -8 10 -5
    -8 -10 -5
    8 -10 5
    8 10 5
    8 -11 0
    -8 -11 0
    8 11 0
    -8 -11 -1
    -8 11 1
    8 -11 1
    8 11 1
    8 11 -1
    -8 11 -1
    8 -11 -1
    8 11 1
    -8 -11 -2
    -8 11 2
    -8 11 -2
    8 11 2
    8 -11 2
    -8 -11 -2
    -8 -11 2
    8 11 -2
    8 11 2
    8 -11 -2
    8 -11 2
    -8 11 -3
    8 -11 3
    8 11 3
    8 11 -3
    8 -11 -3
    -8 -11 -3
    -8 -11 3
    -8 11 3
    8 11 3
    -8 11 -3
    8 -11 3
    -8 -11 -3
    -8 11 -4
    8 -11 -4
    8 -11 4
    -8 11 -4
    8 11 4
    -8 -11 -4
    -8 11 4
    -8 -11 -4
    -8 11 4
    -8 -11 -4
    -8 -11 4
    8 -11 4
    -8 11 -4
    8 11 4
    -8 -11 -5
    8 11 -5
    -8 11 5
    -8 11 -5
    8 11 5
    8 -12 0
    8 12 0
    -8 -12 0
    -8 -12 1
    -8 -12 -1
    8 12 1
    -8 12 1
    -8 12 -1
    8 12 1
    8 12 -1
    8 -12 1
    8 -12 -1
    -8 -12 2
    -8 12 -2
    8 -12 2
    -8 -12 -2
    -8 12 -2
    -8 -12 3
    -8 12 3
    -8 -12 -3
    8 -12 3
    8 -12 3
    8 -12 -3
    8 12 3
    8 12 -3
    8 12 3
    -8 -12 -3
    -8 12 -3
    -8 12 4
    -8 -12 4
    -8 -12 -4
    8 12 4
    8 12 -4
    -8 12 -4
    8 -12 4
    -8 -13 0
    8 -13 0
    8 13 0
    -8 -13 0
    -8 13 -1
    8 13 1
    8 13 -1
    -8 -13 -1
    8 -13 1
    -8 13 -1
    -8 13 1
    -8 -13 1
    -8 -13 -1
    8 -13 -1
    8 -13 1
    -8 13 2
    -8 13 -2
    8 13 2
    8 13 -2
    8 13 2
    -8 -13 -2
    -8 13 -2
    8 -13 2
    8 -13 -2
    8 13 3
    -8 13 -3
    -8 -13 -3
    -8 13 -3
    -8 13 3
    -8 -14 0
    -8 -14 -1
    -8 14 -2
    8 14 2
    -8 -14 -2
    -9 0 0
    9 0 0
    -9 0 0
    9 0 1
    9 0 -1
    -9 0 -1
    -9 0 -1
    -9 0 1
    9 0 -1
    -9 0 1
    9 0 1
    -9 0 1
    -9 0 1
    9 0 -1
    -9 0 -2
    -9 0 -2
    9 0 2
    -9 0 2
    9 0 -2
    9 0 -2
    -9 0 -2
    -9 0 2
    9 0 -2
    9 0 2
    9 0 -2
    9 0 2
    9 0 3
    -9 0 3
    -9 0 -3
    9 0 3
    -9 0 -3
    9 0 -3
    9 0 3
    -9 0 3
    -9 0 4
    9 0 4
    9 0 -4
    9 0 4
    -9 0 -4
    9 0 -4
    -9 0 -4
    -9 0 -5
    9 0 5
    9 0 5
    -9 0 5
    9 0 -5
    -9 0 -5
    9 0 -6
    -9 0 6
    9 0 6
    9 0 7
    9 0 7
    -9 0 7
    -9 0 -7
    9 0 -7
    -9 -1 0
    -9 1 0
    -9 -1 0
    9 -1 0
    9 1 0
    9 -1 0
    -9 1 0
    -9 -1 0
    9 1 0
    9 1 -1
    9 -1 -1
    -9 -1 1
    9 -1 -1
    9 -1 1
    9 1 1
    9 1 -1
    9 -1 -1
    9 1 1
    -9 -1 1
    -9 -1 1
    -9 1 -1
    9 1 -1
    9 -1 1
    -9 -1 1
    -9 1 1
    -9 1 1
    -9 1 -1
    -9 -1 -1
    9 1 -2
    9 -1 -2
    -9 -1 -2
    -9 -1 2
    9 -1 -2
    9 1 -2
    9 1 2
    9 -1 2
    9 -1 -2
    9 1 2
    9 1 -2
    -9 1 -2
    -9 1 2
    -9 -1 -2
    -9 -1 2
    -9 -1 -2
    -9 1 -2
    -9 1 2
    -9 1 2
    -9 -1 2
    9 1 -2
    -9 -1 2
    -9 1 2
    9 1 2
    9 -1 2
    -9 1 3
    -9 -1 3
    9 1 -3
    9 -1 -3
    9 -1 3
    9 -1 -3
    9 -1 3
    9 1 3
    9 -1 3
    -9 1 -3
    -9 1 3
    9 1 -3
    -9 -1 -3
    -9 1 -3
    -9 -1 -3
    -9 -1 3
    9 1 4
    9 1 4
    9 -1 4
    -9 1 4
    -9 -1 -4
    -9 1 -4
    9 1 -4
    9 -1 -4
    -9 -1 4
    -9 -1 -4
    -9 1 -4
    -9 -1 4
    9 -1 -4
    9 -1 4
    9 1 5
    9 1 5
    9 -1 5
    9 1 -5
    9 -1 -5
    9 -1 5
    -9 -1 -5
    -9 1 -5
    -9 1 5
    -9 -1 5
    -9 -1 -5
    -9 1 -6
    -9 -1 -6
    -9 -1 -6
    9 -1 6
    9 1 6
    -9 -1 6
    -9 1 6
    9 1 6
    9 -1 -6
    9 1 -6
    -9 1 -6
    -9 1 -7
    9 -1 -7
    9 1 -7
    9 -1 7
    9 1 7
    -9 1 7
    -9 -1 7
    9 -1 7
    -9 1 -7
    -9 -2 0
    -9 -2 0
    -9 2 0
    9 -2 0
    9 2 0
    -9 2 0
    9 -2 0
    9 2 0
    9 2 -1
    9 -2 -1
    -9 -2 -1
    -9 -2 1
    9 2 1
    9 2 -1
    9 -2 1
    9 2 1
    -9 -2 1
    -9 2 1
    -9 2 -1
    9 2 -1
    9 -2 1
    -9 -2 -1
    -9 2 1
    -9 -2 1
    -9 -2 -1
    9 -2 1
    9 -2 -1
    -9 -2 -2
    -9 -2 2
    9 2 -2
    9 -2 -2
    9 -2 2
    9 2 2
    9 -2 2
    9 2 2
    9 2 -2
    9 -2 2
    -9 2 -2
    -9 2 2
    -9 -2 -2
    -9 -2 2
    -9 -2 2
    9 2 -2
    -9 2 2
    9 -2 -2
    9 2 -2
    -9 -2 2
    -9 -2 -2
    -9 -2 -3
    -9 -2 3
    9 -2 -3
    9 -2 3
    9 2 3
    9 2 3
    9 -2 3
    -9 -2 -3
    -9 2 -3
    -9 -2 -3
    -9 2 3
    9 2 -3
    9 -2 -3
    -9 -2 3
    -9 2 3
    9 -2 3
    -9 2 4
    9 2 4
    9 -2 4
    -9 -2 -4
    9 -2 4
    9 -2 -4
    9 2 -4
    -9 2 4
    9 2 4
    -9 -2 4
    9 -2 4
    -9 -2 4
    -9 -2 -4
    -9 2 -4
    -9 -2 -5
    9 2 5
    9 -2 5
    -9 -2 5
    -9 2 -5
    9 2 -5
    9 -2 -5
    -9 2 5
    9 2 5
    9 -2 -5
    -9 2 -5
    -9 -2 -5
    9 -2 -6
    9 2 -6
    -9 2 6
    -9 -2 6
    9 2 6
    -9 -2 -6
    -9 2 -6
    9 -2 6
    9 2 6
    -9 -2 -6
    -9 2 -6
    9 -2 -7
    9 2 -7
    9 2 7
    9 -2 7
    -9 -2 -7
    -9 2 -7
    -9 2 7
    -9 2 -7
    9 -3 0
    -9 3 0
    9 3 0
    -9 -3 0
    -9 3 0
    9 -3 0
    -9 -3 0
    -9 -3 -1
    9 -3 -1
    9 -3 1
    9 -3 1
    9 3 1
    -9 -3 -1
    9 3 1
    9 -3 1
    9 3 -1
    9 -3 -1
    9 3 1
    -9 -3 1
    -9 -3 -1
    -9 3 1
    -9 -3 1
    9 -3 -1
    -9 3 -1
    -9 3 1
    -9 3 1
    -9 -3 -2
    9 -3 -2
    -9 -3 2
    9 -3 -2
    9 -3 2
    9 3 -2
    9 -3 2
    9 3 -2
    -9 -3 2
    -9 -3 2
    9 -3 2
    -9 3 2
    -9 3 -2
    -9 3 -2
    -9 3 2
    9 3 -3
    9 -3 -3
    -9 -3 -3
    -9 -3 3
    9 -3 -3
    9 3 3
    -9 3 3
    9 3 3
    9 -3 3
    -9 -3 -3
    -9 3 3
    -9 -3 3
    9 3 3
    9 -3 3
    -9 3 -3
    -9 -3 -3
    -9 -3 4
    9 -3 -4
    9 -3 4
    9 -3 4
    9 3 4
    -9 3 -4
    -9 -3 4
    -9 3 -4
    9 -3 -4
    -9 3 4
    9 -3 4
    -9 3 4
    9 3 5
    9 3 -5
    -9 -3 -5
    9 -3 5
    -9 -3 5
    9 -3 5
    -9 3 -5
    -9 -3 -5
    9 -3 5
    9 -3 -5
    9 3 5
    -9 -3 5
    -9 -3 -6
    -9 -3 6
    9 -3 6
    9 -3 -6
    9 3 -6
    9 3 6
    -9 -3 -6
    -9 3 -6
    9 -3 6
    -9 3 -6
    9 3 6
    9 3 7
    -9 3 7
    -9 3 -7
    9 -3 7
    -9 -3 -7
    9 3 7
    9 3 -7
    -9 3 -7
    -9 -3 -7
    9 -4 0
    9 -4 0
    9 4 0
    9 -4 0
    -9 -4 0
    9 4 0
    -9 4 0
    9 -4 1
    -9 4 1
    -9 4 -1
    9 4 -1
    9 4 1
    -9 -4 -1
    9 4 -1
    9 -4 -1
    9 -4 1
    -9 4 1
    -9 4 -1
    9 4 1
    9 -4 -1
    -9 4 -1
    -9 4 1
    -9 -4 1
    9 -4 -1
    -9 -4 -2
    9 -4 2
    -9 4 2
    9 4 2
    -9 4 -2
    -9 -4 -2
    -9 -4 2
    9 -4 2
    9 -4 -2
    9 -4 -2
    9 -4 2
    9 4 -2
    -9 -4 -2
    9 4 2
    9 4 -2
    -9 -4 3
    9 4 -3
    -9 -4 -3
    -9 -4 3
    9 -4 -3
    9 -4 3
    9 -4 3
    9 4 3
    -9 -4 -3
    -9 4 3
    9 4 -3
    9 -4 3
    -9 4 -3
    9 4 3
    -9 4 -3
    -9 -4 -3
    9 -4 -4
    -9 4 4
    9 -4 4
    9 4 4
    -9 4 -4
    9 4 -4
    -9 -4 -4
    -9 -4 4
    -9 4 -4
    9 4 4
    -9 -4 -4
    9 -4 -4
    9 -4 5
    -9 4 5
    9 4 5
    9 -4 -5
    9 -4 5
    -9 -4 5
    -9 4 -5
    9 -4 5
    9 4 5
    9 -4 -5
    -9 4 -5
    -9 -4 -5
    -9 -4 -6
    -9 -4 6
    9 4 6
    9 -4 -6
    -9 4 -6
    -9 -4 -6
    -9 4 6
    9 -4 6
    9 -4 6
    9 4 6
    -9 4 -6
    9 4 7
    9 4 7
    -9 4 7
    -9 4 -7
    9 -4 7
    -9 -4 -7
    -9 4 -7
    9 -4 7
    9 4 -7
    9 5 0
    -9 5 0
    9 5 0
    -9 5 0
    9 -5 0
    -9 -5 0
    -9 5 -1
    -9 -5 -1
    9 -5 -1
    9 5 1
    9 -5 1
    9 -5 1
    9 -5 1
    -9 5 1
    -9 5 -1
    -9 5 -1
    -9 -5 -1
    -9 -5 1
    9 5 -1
    -9 -5 -1
    9 5 -1
    9 5 1
    9 -5 -2
    -9 -5 -2
    9 -5 -2
    9 5 2
    9 -5 2
    9 5 2
    9 -5 2
    -9 -5 2
    -9 -5 -2
    -9 5 -2
    9 -5 2
    -9 5 -2
    -9 5 -2
    -9 -5 -2
    9 5 2
    9 5 -2
    9 -5 -3
    -9 -5 -3
    -9 5 -3
    9 -5 -3
    9 -5 3
    9 5 -3
    9 5 3
    -9 -5 -3
    9 5 -3
    9 5 3
    -9 5 -3
    -9 5 3
    -9 -5 -3
    9 -5 3
    9 -5 3
    -9 5 -4
    -9 5 4
    9 -5 -4
    9 -5 4
    9 5 4
    -9 -5 -4
    9 -5 4
    -9 5 4
    -9 -5 4
    9 5 4
    9 -5 4
    9 5 -4
    -9 -5 -4
    9 5 5
    9 5 -5
    -9 -5 -5
    9 -5 5
    -9 5 5
    -9 5 -5
    9 -5 -5
    -9 5 5
    -9 -5 -5
    9 -5 5
    -9 -5 5
    9 -5 6
    -9 5 6
    -9 -5 -6
    9 5 -6
    -9 -5 6
    -9 5 -6
    9 5 6
    9 -5 -6
    9 -5 6
    9 5 6
    -9 -5 -6
    -9 5 -6
    -9 -5 7
    9 5 7
    -9 5 -7
    -9 -5 -7
    -9 -5 -7
    9 -5 7
    9 5 -7
    -9 5 7
    9 -5 7
    9 -6 0
    -9 6 0
    -9 6 0
    -9 6 0
    9 6 0
    9 6 0
    -9 -6 0
    -9 -6 -1
    9 -6 -1
    9 -6 1
    -9 6 1
    9 -6 1
    9 6 1
    -9 6 -1
    -9 -6 1
    -9 -6 -1
    9 6 -1
    9 6 1
    -9 6 -1
    -9 -6 -1
    -9 6 -1
    9 6 -1
    9 6 1
    9 -6 1
    -9 -6 -2
    9 -6 -2
    9 6 2
    9 6 -2
    9 -6 2
    9 6 2
    -9 6 2
    9 -6 2
    -9 6 -2
    -9 -6 -2
    -9 -6 -2
    -9 6 -2
    -9 6 -2
    9 6 2
    9 -6 -3
    9 6 -3
    9 -6 3
    9 6 3
    -9 6 -3
    -9 -6 -3
    9 -6 3
    -9 -6 3
    -9 -6 -3
    9 6 3
    -9 6 3
    -9 -6 -3
    -9 -6 -4
    -9 6 -4
    9 -6 4
    -9 6 -4
    9 6 4
    9 -6 4
    9 6 4
    9 6 -4
    -9 -6 4
    9 -6 4
    9 6 -4
    -9 6 4
    9 -6 -4
    9 6 5
    9 6 -5
    9 6 5
    -9 6 5
    9 -6 5
    -9 6 -5
    -9 -6 -5
    -9 -6 5
    9 -6 5
    -9 -6 -6
    9 6 6
    -9 -6 6
    9 -6 6
    -9 -6 -6
    -9 6 -6
    -9 6 6
    9 -6 -6
    9 6 -6
    9 -6 6
    9 6 6
    -9 -6 -7
    9 6 -7
    -9 -6 -7
    9 -7 0
    -9 -7 0
    -9 7 0
    9 7 0
    -9 7 0
    9 7 0
    9 -7 1
    9 -7 -1
    -9 7 -1
    9 -7 1
    -9 -7 -1
    -9 7 -1
    -9 7 1
    9 7 -1
    9 7 1
    9 7 1
    -9 -7 1
    -9 -7 -1
    -9 -7 -1
    -9 7 -1
    -9 7 1
    9 7 1
    9 7 -1
    9 -7 1
    9 -7 2
    -9 7 -2
    -9 7 2
    9 -7 2
    9 7 -2
    -9 -7 -2
    -9 7 -2
    9 -7 -2
    9 7 2
    -9 -7 2
    -9 -7 -2
    9 -7 3
    -9 -7 3
    -9 -7 -3
    -9 7 -3
    -9 -7 -3
    9 7 3
    9 -7 3
    9 7 -3
    -9 7 -3
    9 7 3
    9 7 3
    -9 7 -3
    9 -7 -3
    9 -7 3
    9 -7 4
    -9 -7 -4
    -9 7 -4
    9 -7 -4
    -9 7 4
    9 -7 4
    9 7 4
    9 7 4
    9 7 -4
    -9 7 -4
    -9 -7 -4
    9 -7 4
    9 7 -4
    -9 -7 4
    9 -7 5
    9 7 5
    -9 7 -5
    9 7 5
    -9 -7 -5
    -9 7 -5
    9 -7 5
    -9 -7 -5
    -9 7 5
    9 -7 -5
    9 -7 5
    -9 7 -6
    9 7 6
    -9 7 -6
    9 -7 6
    -9 -7 -6
    -9 -7 -6
    9 -7 -6
    -9 7 6
    9 7 6
    9 8 0
    -9 -8 0
    -9 8 0
    9 -8 0
    9 8 -1
    9 8 1
    -9 8 -1
    -9 8 1
    9 -8 1
    9 -8 1
    -9 -8 1
    -9 -8 -1
    -9 8 -1
    9 8 1
    -9 -8 -2
    9 -8 -2
    9 -8 2
    -9 8 -2
    9 8 2
    -9 -8 -2
    9 -8 2
    -9 -8 2
    -9 -8 -2
    9 -8 2
    -9 8 -2
    -9 8 2
    9 8 2
    9 -8 3
    -9 -8 -3
    -9 8 -3
    -9 -8 -3
    9 -8 3
    9 -8 3
    9 8 3
    -9 -8 -3
    -9 8 3
    9 8 3
    9 8 -3
    -9 -8 3
    -9 8 -3
    -9 8 -3
    9 8 3
    -9 8 -4
    -9 -8 -4
    9 -8 -4
    9 -8 4
    9 -8 4
    9 8 4
    -9 -8 -4
    9 8 -4
    -9 -8 4
    9 8 4
    -9 8 -4
    9 -8 4
    -9 8 4
    -9 8 -4
    9 -8 -5
    9 8 -5
    9 8 5
    -9 8 -5
    -9 -8 -5
    9 -8 5
    -9 -8 5
    -9 8 -5
    -9 -8 -5
    -9 8 5
    -9 8 5
    9 -8 5
    9 8 6
    9 -8 -6
    -9 -8 -6
    9 8 -6
    -9 -8 -6
    -9 8 6
    -9 8 -6
    9 -8 6
    -9 -8 6
    9 -8 6
    9 9 0
    -9 -9 0
    9 -9 0
    -9 9 0
    9 9 0
    -9 9 0
    -9 -9 -1
    -9 -9 1
    -9 -9 -1
    -9 9 1
    9 9 1
    9 -9 1
    -9 9 -1
    -9 9 -1
    9 -9 1
    9 9 1
    9 9 -1
    9 -9 -1
    9 -9 2
    -9 9 -2
    9 -9 2
    -9 -9 2
    -9 -9 -2
    9 9 2
    -9 9 2
    -9 -9 -2
    -9 9 -2
    -9 -9 -2
    9 -9 -2
    9 9 -2
    9 9 2
    9 -9 -3
    -9 9 -3
    9 -9 3
    9 9 3
    -9 9 -3
    -9 -9 -3
    9 9 3
    9 9 -3
    9 9 3
    -9 9 3
    -9 -9 -3
    -9 -9 3
    9 -9 3
    9 -9 3
    9 -9 -4
    9 -9 4
    -9 -9 -4
    -9 -9 -4
    -9 9 -4
    -9 -9 4
    9 -9 4
    9 9 4
    -9 9 -4
    -9 9 4
    9 -9 4
    9 9 4
    -9 9 -5
    9 -9 5
    -9 9 5
    -9 -9 -5
    9 9 5
    -9 9 -5
    -9 -9 -5
    9 -9 6
    -9 9 -6
    9 -9 6
    9 -10 0
    9 10 0
    -9 10 0
    -9 -10 0
    -9 10 0
    -9 -10 1
    -9 -10 -1
    9 10 1
    9 10 -1
    -9 10 -1
    9 -10 1
    9 10 2
    -9 -10 -2
    -9 -10 -2
    9 -10 -2
    -9 10 -2
    -9 10 2
    -9 10 -2
    9 -10 2
    9 10 2
    -9 -10 2
    9 -10 2
    -9 -10 -3
    9 -10 -3
    -9 10 -3
    9 -10 3
    -9 10 3
    9 10 3
    9 10 -3
    9 10 3
    9 -10 3
    -9 10 -3
    -9 -10 -3
    -9 -10 3
    9 -10 4
    9 10 4
    9 10 -4
    9 10 4
    9 -10 4
    -9 10 -4
    -9 -10 -4
    -9 -10 4
    9 10 4
    9 -10 -4
    -9 10 -4
    -9 10 -4
    9 10 5
    -9 -10 5
    -9 10 -5
    -9 -10 -5
    -9 10 5
    9 -10 5
    -9 -10 -5
    -9 10 -5
    -9 -11 0
    -9 -11 0
    -9 11 0
    9 -11 0
    9 11 0
    -9 -11 -1
    -9 11 -1
    -9 11 1
    -9 11 -1
    9 -11 -1
    9 11 1
    9 11 1
    9 -11 1
    9 -11 1
    -9 -11 1
    -9 -11 -1
    -9 -11 -2
    -9 11 -2
    -9 11 -2
    -9 11 2
    9 11 -2
    9 11 2
    9 11 2
    9 -11 -2
    -9 -11 -2
    -9 -11 2
    9 -11 2
    9 -11 2
    -9 -11 -3
    9 -11 -3
    9 11 3
    -9 11 -3
    9 11 -3
    9 11 3
    9 -11 3
    -9 -11 3
    9 -11 3
    -9 -11 4
    -9 11 -4
    -9 -11 -4
    -9 -11 -4
    -9 11 -4
    9 11 4
    9 11 -4
    9 11 4
    -9 11 4
    9 -11 -4
    9 -11 4
    -9 -12 0
    9 -12 0
    -9 -12 0
    -9 12 -1
    9 -12 1
    9 12 1
    9 12 -1
    -9 12 -1
    -9 12 1
    9 -12 -1
    -9 -12 -1
    -9 12 -2
    -9 12 -2
    -9 12 2
    9 -12 -2
    9 12 2
    -9 -12 -2
    -9 -12 2
    9 12 -2
    9 12 2
    9 -12 2
    9 -12 2
    9 -12 3
    9 12 -3
    9 12 3
    -9 -12 -3
    -9 -12 3
    -9 -12 -3
    9 -12 -3
    -9 12 3
    9 -12 3
    -9 12 -3
    9 12 3
    -9 12 -3
    -9 13 0
    9 -13 0
    9 13 0
    -9 -13 0
    -9 13 -1
    -9 13 1
    9 -13 1
    9 -13 -1
    -9 -13 1
    -9 -13 -1
    9 13 1
    9 13 -1
    9 -13 1
    9 13 2
    -9 13 -2
    -9 13 -2
    -9 -14 0
    10 0 0
    -10 0 0
    10 0 0
    -10 0 0
    -10 0 1
    -10 0 -1
    10 0 -1
    -10 0 1
    -10 0 1
    10 0 1
    -10 0 -1
    10 0 1
    10 0 -2
    -10 0 2
    10 0 -2
    -10 0 2
    10 0 2
    10 0 2
    10 0 -2
    -10 0 -2
    10 0 -2
    -10 0 2
    10 0 3
    10 0 -3
    10 0 -3
    -10 0 -3
    -10 0 3
    10 0 3
    10 0 -4
    -10 0 4
    10 0 -4
    -10 0 -4
    10 0 4
    -10 0 -5
    10 0 5
    -10 0 5
    10 0 5
    10 0 6
    10 0 6
    -10 0 6
    -10 0 -6
    -10 0 -7
    -10 0 -7
    10 1 0
    10 -1 0
    -10 1 0
    -10 -1 0
    10 -1 0
    -10 -1 0
    -10 1 0
    -10 -1 -1
    -10 -1 1
    10 1 -1
    -10 1 1
    -10 1 -1
    -10 -1 -1
    10 1 1
    10 -1 1
    -10 -1 1
    10 1 -1
    10 -1 -1
    -10 1 1
    -10 -1 1
    10 1 -1
    10 -1 1
    10 1 1
    10 -1 -1
    10 1 -2
    -10 1 2
    -10 -1 2
    10 -1 2
    10 1 2
    -10 -1 2
    -10 -1 2
    -10 -1 -2
    10 1 -2
    -10 -1 -2
    -10 -1 2
    10 -1 2
    10 1 -2
    10 -1 2
    10 -1 -2
    10 1 -2
    10 -1 3
    10 1 3
    -10 -1 3
    10 -1 3
    10 1 3
    10 -1 -3
    10 -1 -3
    -10 1 -3
    -10 -1 -3
    -10 1 3
    -10 -1 -4
    -10 1 -4
    10 -1 4
    10 1 4
    10 -1 4
    10 1 4
    -10 -1 -4
    10 1 -4
    -10 -1 4
    -10 1 5
    10 -1 5
    10 1 5
    10 1 5
    10 1 -5
    -10 -1 -5
    -10 1 -5
    10 -1 6
    10 -1 6
    -10 1 -6
    -10 1 -6
    -10 -1 -6
    -10 1 6
    -10 1 -7
    -10 -1 -7
    10 -1 7
    10 1 7
    -10 1 -7
    10 -2 0
    10 2 0
    10 2 0
    -10 2 0
    10 2 0
    -10 -2 0
    -10 -2 0
    -10 2 0
    -10 -2 0
    -10 -2 -1
    -10 -2 1
    10 -2 -1
    -10 2 1
    -10 2 -1
    10 -2 1
    10 2 1
    10 -2 -1
    10 2 -1
    10 2 1
    10 -2 1
    -10 -2 1
    -10 2 1
    10 -2 1
    -10 -2 -1
    10 -2 2
    10 2 2
    -10 2 -2
    -10 -2 -2
    -10 -2 2
    -10 -2 -2
    10 2 -2
    10 -2 2
    -10 2 2
    10 2 -2
    10 2 2
    10 -2 -2
    10 -2 2
    10 -2 -2
    -10 -2 2
    10 2 -2
    10 2 -3
    -10 2 3
    -10 2 -3
    -10 -2 -3
    10 -2 -3
    -10 2 3
    10 -2 3
    10 2 3
    -10 -2 -3
    10 -2 3
    -10 -2 3
    10 -2 -4
    -10 2 4
    10 2 -4
    10 -2 4
    10 2 4
    10 -2 4
    -10 -2 -4
    -10 2 -4
    -10 -2 -4
    10 2 -5
    10 -2 5
    -10 2 -5
    10 -2 -5
    -10 2 -5
    -10 -2 -5
    10 2 5
    10 -2 5
    10 -2 6
    10 2 6
    -10 2 -6
    -10 2 -6
    -10 -2 -7
    -10 2 -7
    10 -2 7
    -10 2 7
    -10 2 -7
    10 2 7
    10 -2 7
    -10 3 0
    10 3 0
    -10 -3 0
    10 3 0
    10 -3 0
    -10 -3 0
    10 3 1
    10 3 -1
    10 -3 -1
    10 -3 1
    -10 -3 -1
    -10 -3 1
    -10 3 -1
    -10 3 1
    -10 -3 -1
    -10 -3 1
    10 3 1
    10 -3 -1
    10 3 -1
    10 -3 1
    -10 3 1
    10 3 2
    10 3 -2
    10 -3 2
    -10 -3 -2
    -10 3 2
    10 -3 2
    -10 3 -2
    -10 3 -2
    10 -3 -2
    -10 -3 -2
    -10 3 3
    10 3 -3
    10 -3 3
    10 3 3
    -10 -3 -3
    -10 3 -3
    10 3 -3
    -10 -3 3
    -10 3 3
    10 -3 3
    10 -3 3
    -10 -3 -3
    -10 3 -3
    -10 -3 -4
    -10 3 -4
    10 -3 4
    10 3 4
    10 -3 4
    10 -3 -4
    -10 3 4
    -10 -3 -4
    10 3 -4
    -10 3 -5
    10 3 -5
    -10 3 5
    -10 -3 -5
    10 -3 -5
    10 -3 5
    -10 3 6
    10 3 6
    10 -3 6
    10 -3 6
    -10 -3 -6
    -10 3 -6
    10 -3 -6
    10 -3 7
    -10 3 7
    -10 -3 -7
    10 3 7
    10 -3 7
    -10 -4 0
    -10 -4 0
    -10 4 0
    10 4 0
    10 -4 0
    10 4 0
    -10 4 0
    -10 4 1
    -10 4 -1
    10 -4 -1
    10 -4 1
    -10 4 -1
    10 4 1
    10 4 -1
    10 4 1
    -10 4 -1
    -10 -4 -1
    -10 -4 1
    10 -4 1
    -10 -4 1
    -10 -4 -1
    10 -4 -1
    10 4 -1
    10 -4 1
    -10 -4 -2
    10 4 2
    10 -4 2
    -10 -4 2
    10 -4 2
    -10 -4 -2
    -10 -4 2
    -10 4 -2
    10 4 -2
    -10 4 -2
    -10 4 -3
    10 -4 -3
    10 4 3
    10 -4 3
    -10 -4 -3
    10 4 3
    -10 4 3
    -10 4 -3
    -10 -4 3
    10 4 -3
    10 -4 3
    10 4 -3
    -10 -4 -4
    -10 4 -4
    10 -4 4
    -10 4 4
    10 -4 -4
    10 4 4
    10 4 4
    -10 -4 -4
    10 4 -4
    10 -4 4
    -10 -4 4
    -10 4 -4
    -10 4 4
    10 -4 4
    10 4 5
    -10 -4 -5
    10 4 5
    -10 -4 -5
    -10 4 -5
    -10 -4 5
    10 4 -5
    10 -4 -5
    10 -4 5
    10 -4 5
    -10 4 5
    -10 4 -6
    10 4 6
    10 -4 -6
    10 -4 6
    10 -4 6
    10 4 6
    -10 4 6
    -10 4 7
    10 -4 7
    10 -4 7
    -10 5 0
    10 5 0
    10 -5 0
    10 -5 0
    -10 -5 0
    -10 -5 0
    -10 5 0
    10 5 0
    10 -5 1
    10 -5 1
    -10 5 -1
    -10 5 1
    -10 5 1
    -10 5 -1
    -10 5 -1
    10 5 1
    -10 -5 1
    -10 -5 -1
    10 -5 -1
    -10 -5 1
    -10 -5 -1
    10 -5 1
    10 -5 2
    10 -5 -2
    -10 5 -2
    10 -5 2
    -10 5 -2
    -10 -5 -2
    -10 -5 2
    10 5 2
    -10 5 2
    10 -5 2
    -10 5 -2
    10 5 -2
    -10 -5 -2
    10 -5 3
    10 5 3
    -10 -5 -3
    10 -5 3
    -10 5 -3
    10 -5 3
    -10 5 3
    -10 -5 -3
    10 -5 -3
    -10 -5 3
    10 -5 4
    -10 5 4
    10 -5 4
    10 -5 -4
    10 5 4
    -10 5 -4
    -10 -5 -4
    -10 -5 4
    10 5 4
    -10 5 4
    10 5 -4
    -10 5 -4
    -10 -5 -4
    10 -5 5
    -10 5 5
    -10 -5 -5
    -10 5 -5
    -10 5 -5
    10 5 -5
    10 5 5
    10 5 5
    -10 -5 -5
    -10 -5 5
    10 -5 -5
    10 -5 5
    10 5 -6
    -10 -5 -6
    -10 5 -6
    -10 5 6
    10 -5 -6
    10 5 6
    -10 -5 -6
    -10 5 -6
    10 6 0
    -10 6 0
    -10 -6 0
    10 -6 0
    10 6 0
    10 -6 0
    -10 6 0
    -10 -6 0
    10 -6 1
    10 -6 1
    -10 6 1
    -10 6 -1
    10 6 -1
    10 6 1
    -10 6 -1
    10 6 1
    10 6 1
    -10 6 -1
    10 -6 -1
    -10 -6 -1
    10 -6 -2
    10 -6 2
    -10 -6 2
    -10 -6 -2
    10 6 -2
    -10 6 -2
    -10 6 -2
    10 6 2
    -10 6 2
    10 -6 2
    10 6 2
    10 -6 2
    -10 6 -3
    10 -6 -3
    -10 6 -3
    10 -6 3
    10 -6 3
    10 6 3
    10 6 -3
    10 6 3
    -10 -6 3
    -10 6 3
    -10 6 -3
    -10 -6 -3
    -10 -6 -3
    10 -6 3
    -10 6 4
    10 -6 4
    -10 -6 -4
    -10 -6 4
    10 6 4
    10 -6 -4
    -10 6 -4
    -10 6 -4
    10 -6 -5
    -10 6 5
    10 6 5
    10 -6 5
    10 6 5
    -10 -6 -5
    -10 6 -5
    10 6 -5
    10 -6 5
    -10 6 -5
    -10 -6 5
    10 6 6
    -10 -6 -6
    10 -6 6
    -10 6 -6
    -10 -6 -6
    10 -6 -6
    10 6 6
    10 -6 6
    -10 6 -6
    10 6 -6
    -10 6 6
    10 7 0
    -10 7 0
    10 7 0
    -10 -7 0
    10 -7 0
    -10 7 -1
    10 -7 1
    10 7 1
    10 -7 1
    10 -7 -1
    10 7 -1
    -10 7 -1
    -10 -7 1
    -10 -7 -1
    10 -7 2
    -10 7 -2
    10 7 2
    10 7 2
    10 7 -2
    -10 -7 -2
    10 -7 2
    -10 7 2
    10 -7 -2
    10 -7 2
    -10 7 -2
    -10 -7 2
    -10 -7 -2
    10 -7 -3
    10 -7 3
    -10 7 -3
    -10 -7 -3
    -10 -7 -3
    10 7 -3
    10 7 3
    -10 7 3
    10 7 3
    -10 7 -3
    -10 7 -3
    10 -7 3
    -10 -7 -4
    -10 7 -4
    10 7 4
    10 -7 4
    -10 -7 4
    -10 -7 -4
    10 7 4
    -10 7 4
    -10 7 -4
    -10 7 -4
    10 -7 4
    10 -7 4
    10 -7 5
    10 -7 -5
    10 7 5
    -10 7 -5
    -10 7 -5
    10 7 5
    10 -7 5
    -10 7 5
    10 7 -5
    -10 -7 -5
    -10 -7 5
    10 7 6
    -10 -7 -6
    10 -7 6
    -10 7 6
    -10 -7 6
    10 -7 6
    10 -7 -6
    -10 7 -6
    -10 -7 -6
    -10 -8 0
    10 8 0
    10 -8 0
    10 8 0
    -10 8 0
    -10 8 0
    10 -8 1
    10 -8 1
    -10 8 1
    -10 8 -1
    10 -8 -1
    10 8 -1
    10 8 1
    -10 8 -1
    10 8 1
    -10 -8 1
    -10 -8 -1
    10 -8 -2
    10 -8 2
    10 -8 2
    -10 8 -2
    -10 8 2
    10 -8 2
    -10 -8 -2
    10 8 2
    10 8 -2
    -10 8 -2
    10 8 2
    -10 -8 2
    -10 -8 -2
    -10 -8 -3
    -10 8 -3
    10 -8 3
    10 8 3
    -10 -8 -3
    -10 8 -3
    -10 8 3
    10 -8 3
    -10 8 -3
    10 8 3
    -10 -8 3
    10 8 -3
    10 8 3
    -10 -8 -4
    -10 8 -4
    -10 -8 -4
    -10 8 4
    10 -8 4
    10 -8 -4
    -10 8 -4
    10 -8 4
    -10 8 -4
    10 -8 -5
    10 -8 5
    -10 8 -5
    -10 -8 -5
    -10 8 5
    -10 8 -5
    10 8 5
    -10 8 5
    -10 -8 -5
    10 -8 5
    -10 -8 5
    10 -8 5
    -10 8 -5
    -10 -8 6
    -10 -9 0
    -10 9 0
    10 -9 0
    10 9 0
    10 -9 1
    10 9 1
    10 9 1
    10 9 -1
    10 -9 1
    -10 9 -1
    -10 -9 -1
    -10 9 1
    -10 -9 1
    -10 -9 -1
    10 9 2
    10 9 -2
    10 -9 2
    10 -9 -2
    -10 -9 -2
    -10 -9 2
    10 -9 2
    10 9 2
    -10 9 -2
    -10 9 -2
    -10 -9 -2
    10 -9 3
    -10 9 -3
    -10 -9 -3
    -10 -9 -3
    10 -9 -3
    10 9 -3
    10 9 3
    10 9 3
    10 -9 3
    -10 9 3
    -10 9 -3
    10 9 4
    -10 9 4
    10 -9 4
    -10 -9 4
    -10 -9 -4
    -10 -9 -4
    10 -9 4
    -10 9 -4
    10 9 -4
    -10 9 5
    10 -9 5
    10 -9 -5
    -10 9 -5
    -10 9 5
    10 9 5
    -10 9 -5
    -10 -9 5
    -10 -9 -5
    -10 -9 -5
    10 -9 5
    -10 10 0
    10 -10 0
    10 10 0
    -10 -10 0
    -10 10 1
    -10 10 -1
    -10 10 -1
    10 10 1
    10 -10 1
    10 10 -1
    10 10 1
    10 -10 -1
    10 -10 2
    10 -10 -2
    10 10 -2
    -10 -10 -2
    10 -10 2
    -10 -10 2
    -10 -10 -2
    10 10 2
    -10 10 -2
    10 10 2
    -10 10 -2
    10 -10 3
    10 10 -3
    10 10 3
    -10 -10 3
    -10 -10 -3
    -10 -10 -3
    -10 10 3
    10 -10 3
    -10 10 -3
    10 10 3
    10 -10 -4
    10 -10 4
    -10 10 -4
    -10 10 -4
    10 10 4
    -10 -10 -4
    10 10 -4
    10 -10 4
    -10 -10 4
    10 10 4
    -10 10 4
    -10 -10 -4
    10 10 5
    10 -10 5
    -10 11 0
    -10 -11 0
    10 11 0
    10 -11 0
    10 -11 1
    -10 -11 1
    -10 -11 -1
    10 11 -1
    10 -11 2
    -10 11 -2
    -10 11 2
    10 11 2
    -10 -11 -2
    -10 -11 2
    -10 11 -2
    -10 -11 -2
    10 -11 -2
    10 -11 2
    10 11 2
    10 11 3
    10 -11 3
    10 -11 -3
    10 11 3
    10 11 -3
    -10 11 -3
    -10 11 3
    10 -11 3
    -10 11 -3
    -10 -11 -3
    -10 -11 -3
    -10 -11 3
    -10 -11 4
    10 11 -4
    10 -11 4
    10 -12 0
    -10 -12 0
    10 12 0
    -10 12 0
    10 -12 -1
    -10 12 1
    -10 12 -1
    10 12 -1
    10 12 1
    10 -12 1
    10 -12 1
    -10 -12 1
    -10 -12 -1
    10 -12 2
    -10 -12 -2
    -10 12 -2
    -10 12 -2
    -10 12 2
    10 12 2
    10 12 -2
    10 -12 2
    10 -12 -2
    10 12 2
    -10 -12 2
    -10 -12 -2
    10 12 3
    11 0 0
    11 0 0
    -11 0 0
    -11 0 -1
    11 0 1
    11 0 -1
    11 0 1
    11 0 2
    11 0 2
    -11 0 -2
    11 0 3
    11 0 4
    -11 0 -4
    11 0 5
    -11 0 -5
    -11 0 -6
    11 -1 0
    11 1 0
    -11 1 0
    -11 1 0
    -11 -1 0
    11 -1 1
    -11 1 1
    11 1 -1
    11 1 1
    11 -1 1
    11 -1 -1
    -11 -1 1
    -11 1 -1
    11 -1 2
    11 -1 -2
    11 1 2
    11 -1 2
    -11 1 2
    11 -1 -2
    -11 -1 -2
    -11 1 -2
    11 -1 3
    11 -1 -3
    11 -1 3
    -11 -1 -4
    -11 1 -4
    11 1 4
    11 -1 4
    11 -1 4
    -11 1 -5
    -11 -1 -5
    11 -1 5
    11 -1 5
    11 1 5
    -11 1 -6
    -11 1 -6
    -11 -1 -6
    11 -1 6
    11 1 6
    11 -2 0
    11 2 0
    -11 2 0
    -11 -2 0
    -11 2 0
    11 2 0
    11 -2 -1
    -11 -2 1
    -11 2 1
    -11 -2 -1
    -11 2 1
    -11 2 -1
    11 -2 1
    11 -2 -1
    11 2 -1
    11 2 1
    11 -2 1
    11 2 -1
    -11 -2 1
    11 -2 2
    -11 -2 -2
    -11 2 -2
    11 2 2
    11 -2 -2
    11 -2 2
    -11 2 2
    11 -2 -2
    -11 2 3
    -11 -2 -3
    11 -2 3
    11 2 3
    11 -2 3
    11 -2 -3
    -11 2 4
    11 -2 4
    -11 2 -4
    -11 -2 -4
    11 -2 4
    11 2 4
    -11 2 -5
    11 -2 5
    -11 2 -5
    -11 -2 -5
    11 2 5
    11 -2 5
    -11 2 -6
    11 2 6
    11 -2 6
    11 -2 6
    -11 2 -6
    -11 -2 -6
    -11 3 0
    -11 -3 0
    -11 3 0
    11 -3 0
    11 3 0
    11 -3 0
    11 3 0
    -11 -3 0
    11 -3 1
    -11 3 -1
    -11 -3 -1
    -11 -3 1
    11 -3 -1
    -11 3 1
    11 -3 1
    11 3 -1
    11 -3 -1
    11 3 1
    11 3 -1
    11 -3 1
    11 3 -2
    -11 -3 -2
    -11 3 -2
    11 -3 2
    11 3 2
    -11 3 -2
    11 -3 3
    11 -3 -3
    -11 3 -3
    11 -3 3
    -11 3 -3
    -11 -3 -3
    -11 3 4
    -11 3 -4
    11 -3 -4
    11 -3 4
    11 3 4
    -11 3 -4
    -11 -3 -4
    11 -3 5
    -11 3 5
    -11 -3 -5
    -11 3 -5
    11 -3 -5
    -11 3 -5
    11 3 5
    11 -3 5
    11 -3 6
    -11 -3 -6
    -11 3 -6
    11 3 6
    11 -3 6
    -11 3 -6
    11 -4 0
    11 4 0
    -11 4 0
    -11 -4 0
    -11 -4 0
    -11 4 0
    11 4 0
    11 -4 1
    -11 4 -1
    -11 4 1
    11 -4 1
    -11 4 -1
    -11 4 -1
    -11 -4 -1
    -11 -4 1
    11 -4 -1
    11 -4 1
    11 4 -1
    11 -4 -1
    -11 -4 1
    -11 -4 -1
    11 4 1
    11 4 1
    11 4 -1
    11 4 2
    -11 4 2
    -11 4 -2
    -11 -4 2
    -11 -4 -2
    -11 -4 2
    11 4 -2
    -11 -4 -2
    11 -4 2
    11 -4 -2
    11 -4 3
    -11 4 -3
    11 4 3
    11 -4 3
    -11 4 3
    -11 -4 -3
    -11 4 -3
    -11 -4 -3
    11 -4 -3
    -11 4 -4
    -11 4 -4
    11 -4 4
    11 -4 -5
    -11 -4 -5
    -11 4 -5
    11 -4 5
    -11 4 -5
    -11 4 5
    11 4 5
    11 -4 5
    -11 4 6
    -11 4 -6
    11 -4 6
    -11 4 -6
    11 -4 6
    11 4 6
    11 -5 0
    -11 5 0
    11 -5 0
    11 5 0
    -11 -5 0
    -11 -5 0
    11 5 0
    11 -5 1
    -11 5 -1
    -11 -5 1
    -11 -5 -1
    -11 5 1
    11 -5 1
    11 -5 1
    -11 -5 1
    -11 -5 -1
    11 5 1
    11 5 -1
    11 -5 -1
    11 5 1
    11 -5 2
    -11 5 -2
    -11 5 2
    11 -5 2
    11 -5 -2
    11 5 2
    -11 5 -2
    11 5 2
    11 -5 2
    11 5 -2
    -11 -5 2
    -11 5 -3
    -11 -5 -3
    11 5 3
    -11 5 -3
    11 -5 3
    -11 -5 -3
    11 -5 3
    -11 5 3
    11 5 4
    11 -5 -4
    11 5 4
    11 -5 4
    -11 -5 -4
    -11 5 -4
    11 -5 4
    -11 -5 -5
    -11 5 -5
    11 -5 5
    -11 5 5
    11 5 5
    11 -5 5
    11 -5 -5
    -11 5 -5
    11 -5 6
    11 5 6
    11 -5 6
    11 5 6
    -11 5 6
    -11 5 -6
    -11 -5 -6
    11 -5 -6
    -11 5 -6
    -11 -6 0
    11 6 0
    -11 6 0
    -11 -6 0
    11 -6 0
    11 -6 1
    -11 -6 1
    -11 -6 -1
    11 6 -1
    11 -6 -1
    -11 -6 1
    -11 -6 -1
    11 -6 1
    11 6 1
    -11 6 -1
    11 -6 1
    -11 6 -1
    -11 6 -2
    11 -6 2
    -11 -6 2
    -11 -6 -2
    11 -6 2
    -11 -6 -2
    11 -6 2
    11 6 -2
    11 6 2
    11 6 2
    11 -6 -3
    -11 -6 -3
    -11 -6 3
    -11 -6 -3
    -11 6 -3
    11 6 3
    11 -6 3
    11 6 3
    -11 6 3
    -11 6 -3
    11 -6 4
    -11 6 4
    -11 -6 -4
    -11 6 -4
    -11 -6 -4
    -11 6 4
    -11 6 -4
    11 6 4
    11 -6 4
    11 -6 5
    11 6 5
    11 6 5
    -11 6 5
    -11 6 -5
    11 -6 5
    11 -6 -5
    -11 -6 -5
    -11 6 -5
    -11 6 -6
    -11 6 6
    11 -6 6
    11 -6 -6
    11 -6 6
    11 7 0
    -11 -7 0
    11 -7 0
    -11 -7 0
    -11 -7 -1
    11 -7 1
    11 -7 1
    -11 -7 1
    -11 -7 -1
    11 -7 -1
    -11 7 -1
    11 7 -1
    11 7 1
    -11 7 -1
    11 -7 1
    -11 7 1
    11 7 1
    11 -7 -2
    -11 7 -2
    11 -7 2
    -11 7 2
    11 -7 2
    11 -7 2
    -11 -7 -2
    -11 -7 2
    -11 -7 -2
    -11 7 -2
    11 7 -2
    11 7 2
    -11 7 3
    11 7 3
    11 -7 3
    -11 -7 3
    -11 -7 -3
    11 7 -3
    -11 7 -3
    11 -7 3
    -11 -7 -3
    -11 7 -3
    11 -7 -3
    -11 -7 -4
    -11 7 -4
    11 -7 4
    11 7 4
    11 -7 4
    11 -7 -4
    11 7 4
    -11 7 -4
    -11 -7 -4
    11 -7 5
    11 -7 -5
    11 7 5
    11 7 5
    11 -7 5
    -11 7 -5
    -11 -7 -5
    11 -8 0
    11 8 0
    -11 8 0
    -11 -8 0
    -11 -8 0
    11 8 -1
    11 8 1
    -11 -8 -1
    11 -8 1
    -11 8 1
    11 -8 -1
    -11 -8 1
    -11 -8 -1
    11 -8 1
    -11 8 -2
    -11 -8 -2
    11 -8 2
    11 -8 2
    -11 8 -2
    11 8 2
    11 8 -2
    11 8 2
    -11 -8 -2
    -11 -8 2
    -11 8 -3
    11 -8 3
    -11 8 -3
    -11 -8 -3
    -11 -8 -3
    -11 8 3
    11 -8 3
    11 8 3
    11 8 -3
    11 -8 -3
    11 8 3
    -11 -8 3
    11 -8 3
    11 -8 -4
    11 8 4
    -11 8 -4
    -11 -8 -4
    -11 8 4
    -11 -8 4
    11 -8 4
    11 8 4
    -11 -8 -4
    -11 8 -4
    11 -8 5
    11 -8 -5
    -11 8 -5
    -11 8 5
    -11 -8 -5
    11 8 5
    11 -8 5
    -11 8 -5
    11 -9 0
    -11 9 0
    11 9 0
    -11 -9 0
    -11 -9 1
    -11 -9 -1
    -11 9 -1
    11 -9 -1
    11 -9 1
    11 9 1
    -11 -9 -1
    -11 9 -1
    11 9 1
    11 -9 1
    11 9 -2
    11 9 2
    -11 -9 -2
    -11 9 -2
    -11 9 2
    11 -9 2
    -11 -9 2
    11 -9 2
    11 -9 -2
    11 -9 -3
    -11 9 -3
    -11 -9 -3
    11 9 3
    11 9 -3
    -11 9 3
    -11 9 -3
    -11 -9 -3
    -11 -9 3
    11 9 3
    11 -9 3
    11 -9 3
    11 -9 4
    -11 -9 4
    -11 9 -4
    11 -9 -4
    11 -9 4
    -11 9 4
    -11 -9 -4
    -11 9 -4
    11 9 4
    11 9 5
    -11 -9 -5
    -11 -10 0
    11 10 0
    11 -10 0
    -11 10 0
    -11 10 1
    -11 -10 1
    -11 -10 -1
    11 -10 1
    11 10 -1
    -11 -10 -1
    11 -10 1
    11 -10 -1
    -11 -10 -2
    -11 -10 2
    -11 10 -2
    11 -10 2
    11 10 2
    11 10 -2
    11 10 2
    -11 10 -2
    -11 -10 -2
    11 -10 2
    11 -10 -3
    -11 10 3
    -11 -10 3
    11 -10 3
    -11 10 -3
    11 10 3
    11 10 3
    -11 -10 -3
    -11 10 -3
    -11 -10 4
    -11 -10 -4
    11 -11 0
    -11 -11 0
    -11 11 0
    11 11 0
    -11 -11 -1
    11 11 -1
    11 11 1
    11 -11 1
    -11 11 -1
    -11 11 1
    -11 -11 2
    -11 -11 -2
    -11 11 -2
    11 -11 2
    -11 11 2
    11 -11 -2
    11 11 -2
    11 11 2
    -11 -11 -2
    11 -11 2
    11 11 3
    -11 11 -3
    11 -11 3
    -11 -11 -3
    -11 -11 3
    11 11 -3
    -11 -12 0
    -11 -12 1
    -11 -12 -1
    -12 0 0
    12 0 0
    12 0 -1
    12 0 1
    -12 0 -1
    -12 0 1
    -12 0 -2
    12 0 3
    -12 0 -3
    -12 0 -4
    12 0 4
    -12 0 -5
    12 0 5
    12 0 6
    -12 0 -6
    -12 1 0
    12 -1 0
    -12 -1 0
    -12 1 0
    -12 1 1
    12 1 1
    12 1 -1
    12 -1 1
    12 -1 -1
    -12 -1 -1
    -12 -1 1
    -12 1 -1
    12 1 2
    -12 -1 -2
    -12 1 -2
    12 -1 3
    -12 -1 -3
    -12 1 -3
    12 1 4
    12 -1 4
    -12 -1 -4
    -12 1 -4
    12 1 5
    12 -1 5
    -12 1 -5
    -12 -1 -5
    -12 1 -6
    12 1 6
    12 -1 6
    -12 1 -6
    -12 -1 -6
    -12 2 0
    12 -2 0
    -12 2 0
    -12 -2 0
    12 -2 0
    12 2 1
    -12 2 1
    -12 -2 1
    12 -2 1
    12 -2 -1
    -12 2 -1
    -12 -2 -1
    12 -2 1
    -12 2 -2
    12 -2 2
    -12 2 -3
    12 -2 3
    12 -2 3
    12 -2 4
    12 2 4
    -12 -2 -4
    -12 2 -4
    -12 2 -5
    -12 2 -5
    -12 2 -6
    12 2 6
    12 -2 6
    -12 2 -6
    -12 -2 -6
    -12 3 0
    -12 3 0
    12 -3 0
    12 -3 0
    12 3 0
    -12 -3 0
    -12 3 -1
    -12 3 1
    12 -3 1
    12 3 1
    12 -3 -1
    -12 -3 -1
    -12 -3 1
    12 3 -1
    -12 3 -1
    12 -3 -2
    -12 3 -2
    -12 -3 -2
    -12 3 -2
    -12 3 2
    12 -3 2
    12 -3 3
    -12 3 -3
    -12 3 -3
    12 -3 3
    12 -3 4
    -12 3 -4
    -12 3 -4
    -12 -3 -4
    12 3 4
    12 -3 4
    12 -3 5
    -12 3 -5
    12 3 5
    -12 -3 -5
    -12 3 -6
    -12 4 0
    12 4 0
    12 -4 0
    12 -4 0
    12 4 0
    -12 4 0
    -12 -4 0
    12 4 1
    -12 4 1
    -12 4 -1
    -12 -4 -1
    -12 -4 1
    12 4 1
    12 -4 -1
    12 -4 1
    12 -4 -1
    12 -4 1
    12 4 -1
    -12 4 -1
    -12 -4 -2
    12 -4 2
    12 4 2
    12 -4 -2
    -12 4 2
    12 -4 2
    -12 -4 -3
    -12 4 -3
    12 -4 -3
    12 -4 3
    12 4 3
    12 -4 4
    -12 4 -4
    12 -4 4
    12 4 4
    -12 -4 -4
    -12 4 -4
    12 -4 5
    -12 4 -5
    12 -4 5
    12 4 5
    -12 4 -5
    -12 -4 -5
    12 -4 6
    12 5 0
    12 -5 0
    12 -5 0
    -12 -5 0
    12 5 0
    -12 5 0
    12 5 1
    -12 5 -1
    12 -5 -1
    -12 5 -1
    12 -5 1
    -12 -5 -1
    -12 -5 1
    12 5 1
    12 5 -1
    12 -5 1
    12 -5 2
    12 5 2
    12 -5 2
    -12 -5 -2
    -12 5 -2
    -12 5 -2
    -12 5 3
    -12 5 -3
    -12 5 -3
    12 -5 -3
    -12 -5 -3
    12 -5 3
    12 5 3
    12 -5 3
    -12 -5 -4
    12 -5 -4
    12 -5 4
    12 -5 4
    12 5 4
    -12 5 -4
    12 -5 5
    -12 -5 -5
    12 -5 5
    12 -6 0
    12 -6 0
    -12 6 0
    -12 -6 0
    12 6 0
    12 6 1
    12 6 1
    -12 6 1
    -12 -6 1
    -12 -6 -1
    12 -6 1
    12 -6 1
    12 -6 -1
    -12 6 -1
    12 6 2
    -12 -6 -2
    -12 6 -2
    12 6 2
    -12 6 2
    12 -6 -2
    12 -6 2
    -12 6 -3
    -12 6 3
    -12 6 -3
    -12 -6 -3
    12 -6 -3
    12 -6 3
    12 6 3
    12 -6 3
    -12 6 -4
    12 6 4
    12 -6 -4
    12 -6 4
    -12 6 -4
    -12 6 -5
    12 -6 5
    12 6 5
    12 -6 5
    12 -6 -5
    12 6 5
    -12 6 -5
    -12 -6 -5
    -12 7 0
    -12 -7 0
    12 7 0
    12 -7 0
    -12 7 1
    12 7 1
    -12 7 -1
    12 -7 -1
    -12 -7 1
    -12 -7 -1
    12 -7 1
    12 7 -1
    12 7 1
    -12 7 2
    12 7 2
    -12 7 -2
    -12 -7 -2
    12 -7 -2
    12 7 -2
    12 7 2
    -12 7 -2
    12 -7 2
    12 7 3
    -12 7 -3
    12 -7 -3
    12 -7 3
    -12 7 -3
    12 -7 3
    -12 -7 -3
    12 7 4
    -12 7 -4
    12 -7 -4
    12 7 4
    -12 7 -4
    12 -7 4
    -12 -7 -4
    12 -7 5
    12 7 5
    -12 8 0
    12 -8 0
    12 -8 1
    -12 -8 -1
    -12 -8 1
    12 8 -1
    12 8 1
    -12 8 1
    12 -8 -1
    -12 8 -1
    12 -8 2
    -12 8 2
    12 -8 -2
    12 -8 2
    12 8 2
    -12 -8 -2
    -12 8 -2
    12 8 -2
    12 8 2
    -12 8 3
    -12 8 -3
    -12 8 -3
    12 -8 3
    -12 -8 -3
    12 8 3
    12 -8 -3
    12 -8 3
    12 -8 -4
    12 -8 4
    -12 8 -4
    12 8 4
    12 -8 4
    -12 8 -4
    -12 -8 -4
    -12 -9 0
    -12 9 0
    12 9 0
    12 -9 0
    12 -9 -1
    -12 9 1
    12 -9 1
    -12 -9 -1
    12 9 -1
    12 9 1
    12 9 -2
    12 9 2
    -12 9 -2
    -12 9 2
    12 9 2
    -12 9 -2
    -12 9 3
    12 -9 3
    12 -9 3
    12 9 3
    -12 9 -3
    -12 -9 -3
    12 -9 -3
    12 9 3
    -12 9 -3
    -12 9 4
    -12 -10 0
    -12 10 0
    12 10 -1
    12 10 1
    12 -10 -1
    -12 -10 -1
    12 -10 1
    -12 -10 -1
    -12 10 1
    -12 10 -1
    12 -10 2
    -12 10 2
    12 -10 -2
    12 10 -2
    12 10 2
    -12 10 -2
    -12 -10 -2
    12 10 3
    -12 10 3
    12 -11 0
    12 11 0
    -12 -11 0
    -12 -11 0
    12 11 -1
    -12 -11 -1
    12 11 -2
    -13 0 0
    13 0 0
    -13 0 0
    -13 0 -1
    13 0 2
    -13 0 -2
    -13 0 -3
    13 0 4
    13 0 5
    -13 0 -5
    -13 1 0
    -13 -1 0
    -13 1 0
    13 -1 0
    13 1 0
    13 -1 -1
    13 1 1
    -13 -1 -1
    13 1 2
    13 -1 2
    -13 -1 -2
    -13 1 -2
    -13 -1 -3
    -13 1 -3
    13 1 4
    -13 -1 -4
    -13 1 -4
    13 1 5
    13 -1 5
    -13 1 -5
    -13 -1 -5
    -13 2 0
    -13 -2 0
    13 -2 0
    13 2 0
    -13 2 -1
    -13 2 1
    -13 2 -1
    -13 -2 -1
    13 -2 1
    13 2 1
    13 -2 -1
    -13 -2 -2
    -13 2 -2
    13 -2 2
    13 2 2
    -13 2 -3
    13 -2 3
    13 -2 4
    13 2 4
    -13 2 -4
    -13 -2 -4
    13 -2 5
    13 2 5
    -13 -2 -5
    -13 2 -5
    -13 2 -5
    -13 -3 0
    13 3 0
    -13 3 -1
    -13 -3 -1
    13 -3 -1
    13 3 1
    13 -3 1
    -13 3 -1
    -13 3 1
    13 3 2
    13 -3 2
    -13 3 -2
    -13 -3 -2
    -13 3 -3
    13 3 3
    13 -3 3
    -13 -3 -3
    -13 3 -4
    -13 -3 -4
    -13 3 -4
    -13 3 -5
    -13 -3 -5
    -13 3 -5
    13 3 5
    13 -3 5
    13 -4 0
    13 4 0
    -13 4 0
    -13 -4 0
    13 -4 0
    13 -4 1
    13 -4 1
    -13 -4 -1
    -13 4 1
    -13 4 -1
    -13 4 -1
    -13 4 -2
    13 4 2
    -13 -4 -2
    13 -4 3
    13 4 3
    -13 -4 -3
    -13 4 -3
    -13 4 -4
    13 -4 4
    -13 -4 -4
    -13 4 -4
    -13 4 -5
    -13 4 -5
    13 4 5
    13 -4 5
    13 -5 0
    13 -5 0
    -13 -5 0
    13 5 0
    13 5 1
    13 -5 -1
    -13 5 -1
    -13 -5 -1
    -13 5 1
    13 5 1
    13 -5 1
    13 5 2
    13 -5 2
    -13 -5 -2
    -13 5 -2
    13 -5 -2
    -13 5 2
    -13 5 -2
    13 -5 2
    13 -5 3
    -13 -5 -3
    -13 5 -3
    -13 5 -3
    13 5 3
    13 -5 3
    13 -5 4
    -13 -5 -4
    -13 5 -4
    13 5 4
    13 -5 4
    -13 5 -5
    13 -6 0
    -13 -6 0
    13 -6 0
    13 6 0
    13 -6 1
    13 -6 1
    -13 6 -1
    13 6 1
    13 6 -1
    -13 6 1
    13 -6 -1
    13 -6 2
    13 -6 2
    -13 -6 -2
    13 -6 -2
    -13 6 -2
    -13 6 2
    -13 6 -2
    -13 6 -3
    13 -6 3
    13 6 3
    13 -6 -3
    13 -6 3
    -13 6 -4
    13 6 4
    -13 6 -4
    -13 -6 -4
    13 -6 5
    -13 7 0
    13 7 1
    13 7 -1
    13 -7 1
    13 -7 1
    -13 7 -1
    -13 7 1
    -13 -7 -1
    13 7 2
    -13 7 -2
    13 -7 2
    -13 -7 -2
    13 7 2
    -13 7 2
    13 -7 -2
    -13 -7 -3
    -13 7 -3
    13 -7 3
    13 -7 3
    -13 7 -3
    13 -7 -3
    13 -7 -4
    13 7 4
    -13 7 -4
    13 -7 4
    -13 8 0
    13 -8 0
    13 8 0
    -13 -8 0
    13 -8 1
    -13 8 -1
    13 8 1
    13 8 -1
    13 -8 -1
    -13 -8 -1
    -13 8 1
    -13 8 2
    13 8 2
    -13 -8 -2
    13 -8 -2
    -13 8 -2
    13 8 2
    13 -8 2
    13 -8 -3
    13 -8 3
    -13 8 3
    -13 8 -3
    13 8 3
    13 -8 3
    -13 -8 -3
    -13 8 -3
    13 -8 -4
    -13 9 0
    13 9 0
    13 -9 0
    13 -9 -1
    -13 9 -1
    13 9 1
    -13 -9 -1
    13 -9 1
    -13 9 1
    13 -9 -2
    -13 9 -2
    -13 -9 -2
    -13 9 2
    13 9 2
    13 -9 2
    -13 9 3
    -13 9 -3
    13 -9 -3
    13 9 3
    13 -10 0
    13 10 0
    -13 -10 0
    13 -10 -1
    -13 -10 -1
    13 -10 1
    13 10 -1
    -14 0 -1
    14 0 1
    -14 0 -2
    -14 0 -3
    14 0 3
    -14 0 -4
    14 0 4
    14 -1 0
    -14 1 0
    14 -1 1
    14 1 1
    -14 1 -1
    -14 -1 -1
    -14 -1 -2
    -14 1 -2
    14 1 3
    14 -1 3
    -14 -1 -3
    -14 1 -3
    14 -1 4
    -14 -1 -4
    -14 1 -4
    -14 2 0
    14 -2 0
    -14 -2 -1
    -14 2 -1
    14 -2 1
    14 2 1
    -14 2 -1
    -14 2 -2
    14 -2 2
    14 -2 3
    14 2 3
    -14 2 -3
    -14 -2 -3
    14 -2 4
    14 2 4
    -14 2 -4
    -14 -2 -4
    -14 2 -4
    -14 2 -5
    -14 3 0
    14 -3 0
    -14 -3 -1
    -14 3 -1
    14 3 1
    14 -3 1
    -14 3 -2
    -14 -3 -2
    14 -3 2
    -14 3 -2
    -14 -3 -3
    -14 3 -3
    14 3 3
    -14 -3 -4
    -14 3 -4
    14 -3 4
    14 3 4
    -14 3 -5
    14 -4 0
    -14 4 0
    -14 -4 0
    14 -4 1
    14 4 1
    -14 4 1
    -14 4 -1
    -14 -4 -1
    14 4 2
    14 -4 2
    -14 4 -2
    -14 4 -2
    -14 -4 -2
    14 -4 3
    -14 4 -3
    14 -4 4
    14 4 4
    -14 -4 -4
    -14 4 -4
    -14 5 0
    -14 -5 0
    14 -5 1
    -14 5 -1
    -14 -5 -1
    -14 5 -2
    14 5 2
    14 -5 2
    -14 5 -2
    -14 -5 -2
    -14 -5 -3
    -14 5 -3
    14 -5 3
    14 5 4
    -14 5 -4
    -14 6 0
    14 -6 0
    -14 6 -1
    14 -6 1
    -14 -6 -1
    -14 6 1
    -14 6 -2
    14 6 2
    14 -6 2
    14 -6 3
    14 6 3
    -14 6 -3
    -14 -6 -3
    -14 6 -3
    14 7 0
    -14 -7 0
    -14 7 1
    14 -7 1
    -14 7 -1
    14 7 1
    14 -7 1
    -14 -7 -1
    -14 -7 -2
    14 -7 2
    -14 7 2
    14 -7 2
    14 7 3
    -14 7 -3
    -14 8 0
    -14 8 1
    14 -8 1
    -14 8 -1
    14 -8 -1
    -14 -8 -1
    14 8 1
    14 -8 2
    -14 8 2
    14 -8 -2
    -14 -8 -2
    14 8 2
    14 -9 0
    -14 -9 0
    14 -9 1
    14 -9 -1
    -14 -9 -1
    -15 0 -2
    15 0 2
    15 0 3
    -15 0 -4
    15 -1 1
    15 1 1
    -15 -1 -2
    -15 1 -2
    15 -1 2
    15 1 2
    -15 -1 -3
    15 -1 3
    15 1 3
    -15 1 -4
    15 -2 1
    -15 -2 -1
    -15 2 -2
    -15 -2 -2
    15 -2 2
    15 2 2
    -15 -2 -3
    15 2 3
    15 -2 3
    -15 -3 -1
    -15 3 -1
    15 3 2
    -15 -3 -2
    -15 3 -2
    15 -3 3
    15 3 3
    -15 3 -3
    -15 -3 -3
    15 -4 0
    -15 4 0
    -15 -4 -1
    -15 4 -1
    -15 4 -2
    15 4 2
    15 -4 2
    15 4 3
    15 -4 3
    -15 -4 -3
    -15 4 -3
    -15 4 -3
    -15 5 0
    15 -5 0
    -15 -5 -1
    -15 -5 -2
    -15 5 -2
    -15 5 -3
    15 5 3
    -15 6 0
    15 -6 1
    -15 -6 -1
    -15 6 -1
    15 -6 2
    -15 6 -2
    -15 -6 -2
    -15 7 0
    -15 7 1
    15 7 1
    -15 7 -1
    -15 -7 -1
    15 -7 1
    16 0 2
    -16 0 -3
    16 -1 2
    16 1 2
    -16 1 -3
    -16 -1 -3
    16 -2 1
    16 -2 2
    16 2 2
    -16 2 -2
    -16 -2 -2
    -16 2 -3
    16 -3 1
    16 -3 2
    -16 3 -2
    -16 -3 -2
    -16 4 -1
    16 -4 1
    -16 4 -2
    -16 -4 -2
    16 -5 1
    -16 5 -1
    -16 6 0
_diffrn_reflns_number     17051
_diffrn_reflns_av_R_equivalents     0.0338
_diffrn_reflns_av_unetI/netI     0.0108
_diffrn_reflns_theta_min     3.04
_diffrn_reflns_theta_max     27.17
_diffrn_reflns_theta_full     21.9513
_diffrn_measured_fraction_theta_max     0.9724
_diffrn_measured_fraction_theta_full     0.9987
_diffrn_reflns_limit_h_min     -16
_diffrn_reflns_limit_h_max     16
_diffrn_reflns_limit_k_min     -16
_diffrn_reflns_limit_k_max     16
_diffrn_reflns_limit_l_min     -9
_diffrn_reflns_limit_l_max     9
_diffrn_radiation_probe     x-ray
_refine_special_details
;
Refinement using NoSpherA2, an implementation of
NOn-SPHERical Atom-form-factors in Olex2.
Please cite:
F. Kleemiss et al. Chem. Sci. DOI 10.1039/D0SC05526C - 2021
NoSpherA2 implementation of HAR makes use of
tailor-made aspherical atomic form factors calculated
on-the-fly from a Hirshfeld-partitioned electron density (ED) - not from
spherical-atom form factors.
The ED is calculated from a gaussian basis set single determinant SCF
wavefunction - either Hartree-Fock or DFT using selected funtionals
 - for a fragment of the crystal.
This fragment can be embedded in an electrostatic crystal field by employing cluster charges
or modelled using implicit solvation models, depending on the software used.
The following options were used:
   SOFTWARE:       'Please Select'
   PARTITIONING:   NoSpherA2
   INT ACCURACY:   Normal
   METHOD:         B3LYP
   BASIS SET:      def2-SVP
   CHARGE:         0
   MULTIPLICITY:   0
   DATE:           2021-11-03_14-11-02
;
_reflns_number_total     1407
_reflns_number_gt     1379
_reflns_threshold_expression     I>=2u(I)
_refine_ls_structure_factor_coef     Fsqd
_refine_ls_matrix_type     full
_refine_ls_R_factor_all     0.0234
_refine_ls_R_factor_gt     0.0231
_refine_ls_wR_factor_gt     0.0796
_refine_ls_wR_factor_ref     0.0800
_refine_ls_goodness_of_fit_ref     1.0215
_refine_ls_restrained_S_all     1.0215
_refine_ls_number_reflns     1407
_refine_ls_number_parameters     68
_refine_ls_number_restraints     0
_refine_ls_number_constraints     0
_refine_ls_hydrogen_treatment     undef
_refine_ls_weighting_scheme     calc
_refine_ls_weighting_details
              'w=1/[\s^2^(Fo^2^)+(0.0583P)^2^+0.3886P] where P=(Fo^2^+2Fc^2^)/3'
_refine_ls_shift/su_max     -0.0009
_refine_ls_shift/su_mean     0.0002
_refine_diff_density_max     0.6672
_refine_diff_density_min     -0.5214
_refine_ls_extinction_coef     0.023(3)
_refine_ls_extinction_expression
                                    Fc^*^=kFc[1+0.001xFc^2^\l^3^/sin(2\q)]^-1/4^
loop_
    _atom_type_symbol
    _atom_type_scat_dispersion_source
    _atom_type_scat_dispersion_real
    _atom_type_scat_dispersion_imag
    _atom_type_scat_source
    C custom 0.00230 0.00120 'NoSpherA2: Chem.Sci. 2021, DOI:10.1039/D0SC05526C'
    Mo custom -8.25450 0.55620
                             'NoSpherA2: Chem.Sci. 2021, DOI:10.1039/D0SC05526C'
    O custom 0.00840 0.00450 'NoSpherA2: Chem.Sci. 2021, DOI:10.1039/D0SC05526C'
_computing_data_collection
;
CrysAlisPro 1.171.42.24a (Rigaku OD, 2021)
;
_computing_cell_refinement
;
CrysAlisPro 1.171.42.24a (Rigaku OD, 2021)
;
_computing_data_reduction
;
CrysAlisPro 1.171.42.24a (Rigaku OD, 2021)
;
_computing_structure_refinement
;
olex2.refine 1.5-alpha (Bourhis <i>et al.</i>,  2015)
;
_computing_molecular_graphics
;
Olex2 1.5-alpha (Dolomanov <i>et al.</i>,  2009)
;
_computing_publication_material
;
Olex2 1.5-alpha (Dolomanov <i>et al.</i>,  2009)
;
loop_
    _atom_site_type_symbol
    _atom_site_label
    _atom_site_fract_x
    _atom_site_fract_y
    _atom_site_fract_z
    _atom_site_U_iso_or_equiv
    _atom_site_adp_type
    _atom_site_occupancy
    Mo Mo01 0.373670(14) 0.75 0.43750(3) 0.01020(11) Uani 1.000000
    O O002 0.53528(10) 0.94989(10) 0.2442(2) 0.0356(3) Uani 1.000000
    O O003 0.52108(15) 0.75 0.8591(3) 0.0359(4) Uani 1.000000
    O O004 0.22421(15) 0.75 0.0194(3) 0.0381(4) Uani 1.000000
    O O005 0.21601(10) 0.54688(11) 0.6323(2) 0.0380(3) Uani 1.000000
    C C006 0.47753(12) 0.87902(12) 0.3120(2) 0.0258(3) Uani 1.000000
    C C007 0.46943(17) 0.75 0.7087(3) 0.0260(4) Uani 1.000000
    C C008 0.27715(17) 0.75 0.1678(3) 0.0261(4) Uani 1.000000
    C C009 0.27124(13) 0.61973(13) 0.5634(2) 0.0264(3) Uani 1.000000
loop_
    _atom_site_aniso_label
    _atom_site_aniso_U_11
    _atom_site_aniso_U_22
    _atom_site_aniso_U_33
    _atom_site_aniso_U_12
    _atom_site_aniso_U_13
    _atom_site_aniso_U_23
    Mo01 0.01141(16) 0.00879(14) 0.01040(15) -0.000000 0.00006(5) 0.000000
    O002 0.0373(6) 0.0310(5) 0.0385(6) -0.0096(4) 0.0049(5) 0.0035(5)
    O003 0.0360(8) 0.0446(9) 0.0272(7) -0.000000 -0.0071(6) 0.000000
    O004 0.0371(9) 0.0500(10) 0.0273(7) -0.000000 -0.0077(7) 0.000000
    O005 0.0356(6) 0.0327(6) 0.0457(7) -0.0077(5) 0.0028(5) 0.0114(5)
    C006 0.0269(6) 0.0230(6) 0.0275(6) -0.0027(5) 0.0010(4) 0.0004(4)
    C007 0.0265(9) 0.0279(9) 0.0237(9) -0.000000 -0.0025(7) 0.000000
    C008 0.0264(9) 0.0284(9) 0.0235(8) -0.000000 -0.0016(7) 0.000000
    C009 0.0266(7) 0.0241(6) 0.0285(7) -0.0017(5) 0.0008(4) 0.0034(4)
loop_
    _geom_bond_atom_site_label_1
    _geom_bond_atom_site_label_2
    _geom_bond_site_symmetry_2
    _geom_bond_distance
    _geom_bond_publ_flag
    Mo01 C006 . 2.0537(14) ?
    Mo01 C006 7_575 2.0537(14) ?
    Mo01 C007 . 2.0571(19) ?
    Mo01 C008 . 2.054(2) ?
    Mo01 C009 . 2.0549(15) ?
    Mo01 C009 7_575 2.0549(15) ?
    O002 C006 . 1.1305(17) ?
    O003 C007 . 1.131(2) ?
    O004 C008 . 1.129(3) ?
    O005 C009 . 1.1315(18) ?
loop_
    _geom_angle_atom_site_label_1
    _geom_angle_atom_site_label_2
    _geom_angle_atom_site_label_3
    _geom_angle_site_symmetry_1
    _geom_angle_site_symmetry_3
    _geom_angle
    _geom_angle_publ_flag
    C006 Mo01 C006 7_575 . 89.65(8) ?
    C007 Mo01 C006 . 7_575 90.02(5) ?
    C007 Mo01 C006 . . 90.02(5) ?
    C008 Mo01 C006 . . 90.24(5) ?
    C008 Mo01 C006 . 7_575 90.24(5) ?
    C008 Mo01 C007 . . 179.64(7) ?
    C009 Mo01 C006 7_575 7_575 179.39(5) ?
    C009 Mo01 C006 . 7_575 89.83(6) ?
    C009 Mo01 C006 7_575 . 89.83(6) ?
    C009 Mo01 C006 . . 179.39(5) ?
    C009 Mo01 C007 . . 89.66(5) ?
    C009 Mo01 C007 7_575 . 89.66(5) ?
    C009 Mo01 C008 7_575 . 90.08(5) ?
    C009 Mo01 C008 . . 90.08(5) ?
    C009 Mo01 C009 7_575 . 90.70(8) ?
    O002 C006 Mo01 . . 179.47(12) ?
    O003 C007 Mo01 . . 179.29(17) ?
    O004 C008 Mo01 . . 179.91(18) ?
    O005 C009 Mo01 . 7_575 179.05(13) ?
_iucr_refine_instructions_details
;
TITL moc6o6-xanes_19900_a.res in Pnma
REM Old TITL moc6o6-xanes_19900_a.res in Pna2(1)
REM SHELXT solution in Pnma: R1 0.058, Rweak 0.000, Alpha 0.015
REM <I/s> 1.792 for 132 systematic absences, Orientation a'=-a, b'=c, c'=b
REM Formula found by SHELXT: C8 O4 Mo
CELL 0.62303 11.741474 11.221163 6.350937 90 90 90
ZERR 4 0.000132 0.000092 0.000048 0 0 0
LATT 1
SYMM 0.5-X,-Y,0.5+Z
SYMM -X,0.5+Y,-Z
SYMM 0.5+X,0.5-Y,0.5-Z
SFAC C O Mo
DISP C 0.0023 0.0012 8.8849
DISP Mo -8.2545 0.5562 2079.1323
DISP O 0.0084 0.0045 23.2272
UNIT 24 24 4
L.S. 10
PLAN  20
CONF
LIST 6
FMAP 2
MORE -1
ACTA
EXTI 0.022961
SHEL 999 0
WGHT 0.058315 0.388605
FVAR 0.697184
REM <olex2.extras>
REM <HklSrc "%.\\MoC6O6_19900_solution_henke_nosphera2.hkl">
REM </olex2.extras>
Mo01  3     0.37367  0.75000  0.43750  10.50000  0.01141  0.00879  0.01040 =
 0.00000  0.00006 -0.00000
O002  2     0.53528  0.94989  0.24421  11.00000  0.03730  0.03100  0.03854 =
 0.00348  0.00489 -0.00962
O003  2     0.52108  0.75000  0.85906  10.50000  0.03599  0.04457  0.02725 =
 0.00000 -0.00705 -0.00000
O004  2     0.22421  0.75000  0.01942  10.50000  0.03706  0.04995  0.02726 =
 0.00000 -0.00766 -0.00000
O005  2     0.21601  0.54688  0.63232  11.00000  0.03558  0.03273  0.04573 =
 0.01141  0.00282 -0.00770
C006  1     0.47753  0.87902  0.31204  11.00000  0.02686  0.02300  0.02747 =
 0.00037  0.00102 -0.00268
C007  1     0.46943  0.75000  0.70874  10.50000  0.02650  0.02790  0.02369 =
 0.00000 -0.00253 -0.00000
C008  1     0.27715  0.75000  0.16782  10.50000  0.02639  0.02839  0.02352 =
 0.00000 -0.00160 -0.00000
C009  1     0.27124  0.61973  0.56338  11.00000  0.02656  0.02409  0.02851 =
 0.00342  0.00078 -0.00169
HKLF 4
END
Q1 1 0.322222 0.75 0.458333 11 0.05 0.67
Q2 1 0.422222 0.75 0.458333 11 0.05 0.66
Q3 1 0.377778 0.75 0.75 11 0.05 0.31
Q4 1 0.366667 0.75 0.125 11 0.05 0.23
Q5 1 0.366667 0.844444 0.458333 11 0.05 0.22
  REM The information below was added by Olex2.
  REM
  REM R1 = 0.0231 for 1379 Fo > 4sig(Fo) and 0.0234 for all 1407 data
  REM 68 parameters refined using 0 restraints
  REM Highest difference peak 0.6672, deepest hole -0.5214
  REM Mean Shift 0.0002, Max Shift -0.0009.
  REM +++ Tabular Listing of Refinement Information +++
  REM R1_all = 0.0234
  REM R1_gt = 0.0231
  REM wR_ref = 0.0800
  REM GOOF = 1.0215
  REM Shift_max = -0.0009
  REM Shift_mean = 0.0002
  REM Reflections_all = 1407
  REM Reflections_gt = 1379
  REM Parameters = 68
  REM Hole = -0.5214
  REM Peak = 0.6672
  REM Flack = n/a
;
data_MoC6O6_19900_solution_refined_nosphera2
_audit_creation_method
;
Olex2 1.5-alpha
(compiled 2022.03.08 svn.r54f81f84 for OlexSys, GUI svn.r6485)
;
_database_code_depnum_ccdc_archive     'CCDC 2157630'
_chemical_formula_moiety     'C6 Mo O6'
_chemical_formula_sum     'C6 Mo O6'
_chemical_formula_weight     263.995
_space_group_crystal_system     orthorhombic
_space_group_name_H-M_alt     'P n m a'
_space_group_name_Hall     '-P 2ac 2n'
loop_
    _space_group_symop_id
    _space_group_symop_operation_xyz
    1 x,y,z
    2 x+1/2,-y+1/2,-z+1/2
    3 -x,y+1/2,-z
    4 -x+1/2,-y,z+1/2
    5 -x,-y,-z
    6 -x-1/2,y-1/2,z-1/2
    7 x,-y-1/2,z
    8 x-1/2,y,-z-1/2
_cell_length_a     11.74147(13)
_cell_length_b     11.22116(9)
_cell_length_c     6.35094(5)
_cell_angle_alpha     90
_cell_angle_beta     90
_cell_angle_gamma     90
_cell_volume     836.755(13)
_cell_formula_units_Z     4
_cell_measurement_reflns_used     3312
_cell_measurement_theta_min     3.1790
_cell_measurement_theta_max     27.0830
_cell_measurement_temperature     110
_exptl_crystal_description     block
_exptl_crystal_colour     'clear colourless'
_exptl_crystal_size_max     0.1
_exptl_crystal_size_mid     0.1
_exptl_crystal_size_min     0.1
_exptl_crystal_density_diffrn     2.096
_exptl_crystal_F_000     485.356
_exptl_absorpt_coefficient_mu     1.086
_exptl_absorpt_correction_type     multi-scan
_exptl_absorpt_process_details
;
CrysAlisPro 1.171.42.24a (Rigaku Oxford Diffraction, 2021)
Empirical absorption correction using spherical harmonics,
implemented in SCALE3 ABSPACK scaling algorithm.
;
_exptl_absorpt_correction_T_min     0.45600
_exptl_absorpt_correction_T_max     1.00000
_diffrn_ambient_temperature     110
_diffrn_source     synchrotron
_diffrn_radiation_type     synchrotron
_diffrn_radiation_wavelength     0.62303
_diffrn_radiation_monochromator     synchrotron
_diffrn_measurement_device_type
               'dectris-CrysAlisPro-abstract goniometer imported dectris images'
_diffrn_measurement_device     'abstract diffractometer'
_diffrn_measurement_method     '\w scans'
_diffrn_detector     'Hybrid Pixel Array Detector'
_diffrn_detector_area_resol_mean     5.8140
loop_
    _diffrn_refln_index_h
    _diffrn_refln_index_k
    _diffrn_refln_index_l
    0 0 -1
    0 0 1
    0 0 -1
    0 0 1
    0 0 -1
    0 0 -1
    0 0 -2
    0 0 2
    0 0 -2
    0 0 2
    0 0 -2
    0 0 2
    0 0 3
    0 0 3
    0 0 -3
    0 0 -3
    0 0 -3
    0 0 3
    0 0 -4
    0 0 4
    0 0 -4
    0 0 4
    0 0 5
    0 0 -5
    0 0 -5
    0 0 -5
    0 0 5
    0 0 -5
    0 0 6
    0 0 -6
    0 0 6
    0 0 6
    0 0 -6
    0 0 7
    0 0 -7
    0 0 7
    0 0 8
    0 0 -8
    0 1 0
    0 -1 0
    0 1 0
    0 1 0
    0 -1 -1
    0 1 1
    0 -1 -1
    0 1 1
    0 1 -1
    0 -1 1
    0 1 -1
    0 -1 -1
    0 -1 -1
    0 1 1
    0 1 -1
    0 -1 1
    0 1 -1
    0 1 -1
    0 -1 -2
    0 1 -2
    0 1 -2
    0 1 2
    0 -1 2
    0 -1 -2
    0 1 -2
    0 -1 -2
    0 -1 2
    0 1 2
    0 -1 2
    0 -1 3
    0 1 3
    0 1 -3
    0 -1 -3
    0 1 -3
    0 -1 3
    0 1 3
    0 -1 -3
    0 -1 -3
    0 1 3
    0 -1 3
    0 1 -3
    0 -1 4
    0 1 4
    0 -1 -4
    0 1 -4
    0 -1 -4
    0 1 -4
    0 1 4
    0 1 4
    0 1 -4
    0 -1 5
    0 1 5
    0 -1 -5
    0 1 -5
    0 -1 -5
    0 1 -5
    0 1 -5
    0 -1 5
    0 1 5
    0 -1 5
    0 -1 -5
    0 1 5
    0 -1 -6
    0 1 -6
    0 -1 6
    0 1 6
    0 -1 6
    0 -1 6
    0 1 6
    0 -1 -6
    0 1 -6
    0 1 -6
    0 -1 -6
    0 -1 -6
    0 -1 7
    0 1 7
    0 -1 -7
    0 1 -7
    0 -1 -7
    0 1 -7
    0 -1 7
    0 1 7
    0 -1 -7
    0 -1 8
    0 1 -8
    0 1 -8
    0 -1 -8
    0 -2 0
    0 -2 0
    0 -2 -1
    0 2 -1
    0 -2 1
    0 -2 -1
    0 -2 1
    0 -2 -1
    0 2 -1
    0 2 1
    0 2 -1
    0 2 1
    0 -2 1
    0 -2 -2
    0 2 -2
    0 2 2
    0 2 -2
    0 -2 2
    0 -2 -2
    0 -2 -2
    0 -2 2
    0 2 2
    0 -2 2
    0 -2 -2
    0 2 -2
    0 2 2
    0 -2 -3
    0 2 3
    0 2 -3
    0 -2 3
    0 2 3
    0 -2 3
    0 2 -3
    0 -2 -3
    0 -2 4
    0 2 4
    0 2 -4
    0 2 -4
    0 2 4
    0 -2 4
    0 2 -5
    0 2 5
    0 -2 5
    0 -2 5
    0 2 5
    0 -2 -5
    0 2 -5
    0 2 -5
    0 -2 -5
    0 -2 5
    0 2 5
    0 2 -6
    0 -2 -6
    0 2 -6
    0 2 6
    0 -2 -6
    0 2 -6
    0 -2 -6
    0 2 6
    0 -2 6
    0 -2 6
    0 -2 -6
    0 -2 -7
    0 -2 -7
    0 2 -7
    0 -2 -7
    0 2 -7
    0 2 7
    0 2 7
    0 -2 7
    0 2 8
    0 2 -8
    0 -2 8
    0 2 8
    0 2 -8
    0 -2 -8
    0 -2 8
    0 -2 -8
    0 3 0
    0 -3 0
    0 3 0
    0 -3 -1
    0 -3 -1
    0 -3 1
    0 3 -1
    0 -3 1
    0 3 1
    0 -3 1
    0 3 -1
    0 3 -1
    0 3 1
    0 3 1
    0 3 -1
    0 -3 -1
    0 3 2
    0 -3 2
    0 3 2
    0 -3 2
    0 3 -2
    0 -3 -3
    0 3 -3
    0 -3 3
    0 3 3
    0 -3 -3
    0 -3 3
    0 -3 -3
    0 3 3
    0 -3 -3
    0 3 -3
    0 3 -3
    0 -3 3
    0 -3 4
    0 -3 4
    0 3 4
    0 -3 -4
    0 3 -4
    0 -3 -4
    0 -3 -4
    0 3 -4
    0 -3 4
    0 3 4
    0 3 -5
    0 -3 5
    0 -3 5
    0 3 5
    0 -3 -5
    0 3 5
    0 -3 -5
    0 -3 5
    0 3 -5
    0 3 5
    0 3 -5
    0 -3 -5
    0 3 6
    0 3 6
    0 -3 -6
    0 3 -6
    0 -3 -6
    0 3 -6
    0 3 -6
    0 -3 -6
    0 -3 -6
    0 -3 6
    0 3 6
    0 -3 6
    0 3 7
    0 -3 7
    0 -3 -7
    0 -3 7
    0 -3 -7
    0 3 -7
    0 -3 -8
    0 -3 8
    0 -3 -8
    0 3 -8
    0 3 8
    0 -3 8
    0 4 0
    0 -4 0
    0 -4 0
    0 4 0
    0 4 0
    0 -4 0
    0 -4 -1
    0 4 -1
    0 4 1
    0 4 -1
    0 4 1
    0 -4 1
    0 -4 -1
    0 -4 1
    0 4 1
    0 -4 -2
    0 4 -2
    0 -4 2
    0 -4 2
    0 4 2
    0 -4 -2
    0 -4 -2
    0 4 -2
    0 4 -2
    0 4 2
    0 -4 3
    0 4 3
    0 -4 3
    0 -4 -3
    0 4 3
    0 4 -3
    0 -4 -3
    0 -4 3
    0 4 -3
    0 -4 -3
    0 4 -3
    0 4 -4
    0 4 4
    0 4 4
    0 -4 -4
    0 -4 4
    0 -4 4
    0 4 4
    0 -4 -4
    0 -4 -4
    0 4 -4
    0 -4 -4
    0 4 5
    0 4 -5
    0 -4 -5
    0 4 6
    0 4 -6
    0 -4 -6
    0 4 -6
    0 -4 6
    0 4 6
    0 -4 -6
    0 -4 6
    0 4 6
    0 4 -6
    0 -4 7
    0 -4 -7
    0 4 7
    0 -4 7
    0 -4 -7
    0 4 7
    0 4 -7
    0 4 8
    0 4 8
    0 4 -8
    0 4 -8
    0 -4 8
    0 5 0
    0 5 0
    0 -5 -1
    0 5 -1
    0 -5 1
    0 5 1
    0 -5 -1
    0 5 1
    0 5 -1
    0 5 1
    0 -5 1
    0 5 -1
    0 -5 2
    0 -5 -2
    0 -5 -2
    0 -5 2
    0 5 -2
    0 -5 2
    0 5 -2
    0 -5 -2
    0 5 2
    0 5 2
    0 5 -2
    0 5 -2
    0 -5 -3
    0 -5 -3
    0 5 3
    0 5 -3
    0 5 3
    0 5 -4
    0 -5 -4
    0 -5 4
    0 5 -4
    0 -5 4
    0 5 4
    0 5 4
    0 -5 4
    0 5 4
    0 -5 -4
    0 5 -4
    0 -5 -4
    0 -5 -4
    0 5 -5
    0 5 5
    0 -5 -5
    0 -5 -5
    0 5 -5
    0 -5 5
    0 -5 -5
    0 5 5
    0 5 -5
    0 -5 5
    0 5 -6
    0 5 6
    0 5 6
    0 -5 6
    0 5 -6
    0 5 7
    0 5 -7
    0 5 7
    0 5 -7
    0 -5 7
    0 5 -8
    0 -5 -8
    0 -5 -8
    0 5 8
    0 5 -8
    0 -5 8
    0 -6 0
    0 6 0
    0 -6 0
    0 -6 0
    0 6 0
    0 6 0
    0 -6 1
    0 6 1
    0 -6 1
    0 6 -1
    0 6 1
    0 -6 -1
    0 -6 1
    0 6 -1
    0 -6 -1
    0 6 1
    0 -6 2
    0 6 -2
    0 -6 2
    0 6 2
    0 -6 2
    0 -6 -2
    0 6 2
    0 -6 -2
    0 6 -2
    0 6 2
    0 6 3
    0 6 -3
    0 6 3
    0 6 -3
    0 6 3
    0 6 -3
    0 -6 -3
    0 6 -3
    0 -6 3
    0 -6 3
    0 6 -4
    0 -6 -4
    0 6 -4
    0 -6 -4
    0 6 4
    0 -6 4
    0 6 -4
    0 -6 -4
    0 -6 4
    0 6 4
    0 6 4
    0 -6 -5
    0 6 -5
    0 6 -5
    0 -6 5
    0 6 5
    0 -6 5
    0 -6 -5
    0 6 5
    0 6 -6
    0 -6 -6
    0 6 6
    0 6 6
    0 6 -6
    0 -6 -6
    0 -6 6
    0 6 -6
    0 6 -7
    0 -6 -7
    0 -6 7
    0 -6 -8
    0 6 -8
    0 -6 -8
    0 -6 8
    0 -6 8
    0 6 8
    0 6 8
    0 6 -8
    0 -7 0
    0 7 0
    0 7 0
    0 -7 0
    0 -7 0
    0 -7 1
    0 7 1
    0 7 -1
    0 7 1
    0 -7 -1
    0 -7 1
    0 7 -1
    0 -7 1
    0 -7 -1
    0 -7 -2
    0 -7 2
    0 7 -2
    0 7 -2
    0 7 2
    0 -7 -2
    0 -7 2
    0 7 2
    0 -7 -2
    0 -7 2
    0 7 2
    0 7 -2
    0 7 -3
    0 7 -3
    0 -7 -3
    0 -7 -3
    0 -7 3
    0 7 -3
    0 7 3
    0 -7 -3
    0 -7 3
    0 7 3
    0 7 -3
    0 7 3
    0 -7 3
    0 -7 -4
    0 -7 4
    0 7 4
    0 7 -4
    0 -7 4
    0 7 -4
    0 7 -4
    0 7 -4
    0 -7 -4
    0 -7 5
    0 -7 5
    0 7 -5
    0 7 5
    0 7 -5
    0 -7 -5
    0 -7 -5
    0 7 -5
    0 -7 -5
    0 7 5
    0 7 5
    0 7 -6
    0 7 6
    0 7 -6
    0 -7 -6
    0 -7 -6
    0 7 -6
    0 -7 6
    0 7 6
    0 -7 6
    0 7 7
    0 -7 -7
    0 -7 -7
    0 7 -7
    0 -7 7
    0 7 -7
    0 7 7
    0 -7 7
    0 7 7
    0 7 8
    0 7 -8
    0 7 -8
    0 -7 8
    0 7 8
    0 -7 -8
    0 -8 0
    0 -8 0
    0 8 -1
    0 -8 -1
    0 -8 1
    0 -8 -1
    0 -8 1
    0 8 1
    0 -8 -1
    0 8 -1
    0 8 1
    0 -8 1
    0 -8 2
    0 -8 -2
    0 8 2
    0 8 -2
    0 8 2
    0 8 2
    0 -8 -2
    0 8 -2
    0 8 -2
    0 -8 2
    0 -8 -3
    0 8 3
    0 -8 3
    0 -8 3
    0 8 -3
    0 8 -4
    0 -8 4
    0 8 4
    0 8 -4
    0 8 4
    0 8 -4
    0 -8 4
    0 -8 -4
    0 -8 -4
    0 8 -4
    0 -8 -4
    0 8 -5
    0 8 5
    0 -8 -5
    0 8 5
    0 -8 5
    0 8 5
    0 -8 5
    0 -8 -5
    0 8 6
    0 8 -6
    0 -8 6
    0 8 -6
    0 -8 -6
    0 8 6
    0 -8 6
    0 8 6
    0 8 -6
    0 8 7
    0 8 7
    0 -8 7
    0 8 -7
    0 8 -7
    0 -8 -7
    0 8 7
    0 -8 8
    0 8 8
    0 9 0
    0 -9 0
    0 9 0
    0 -9 0
    0 -9 0
    0 9 0
    0 9 -1
    0 -9 1
    0 -9 -1
    0 9 1
    0 -9 -1
    0 -9 1
    0 9 1
    0 9 -1
    0 -9 -1
    0 9 1
    0 -9 1
    0 -9 -2
    0 -9 2
    0 9 2
    0 9 -2
    0 9 2
    0 -9 -2
    0 -9 2
    0 -9 -3
    0 -9 -3
    0 -9 3
    0 -9 -3
    0 -9 3
    0 9 -3
    0 9 3
    0 -9 3
    0 9 -3
    0 9 -3
    0 9 3
    0 9 3
    0 -9 4
    0 -9 4
    0 -9 -4
    0 9 4
    0 9 4
    0 9 -4
    0 -9 -4
    0 9 -4
    0 9 4
    0 -9 -4
    0 -9 4
    0 -9 -5
    0 -9 -5
    0 9 5
    0 -9 5
    0 -9 -5
    0 9 -5
    0 -9 5
    0 9 -5
    0 9 -5
    0 -9 5
    0 9 5
    0 9 5
    0 -9 6
    0 9 6
    0 -9 -6
    0 -9 6
    0 9 -6
    0 9 -6
    0 -9 -6
    0 9 -6
    0 -9 6
    0 9 6
    0 -9 7
    0 9 7
    0 -9 -7
    0 -9 -7
    0 -9 7
    0 9 -7
    0 9 7
    0 -9 7
    0 9 -7
    0 10 0
    0 -10 0
    0 -10 0
    0 -10 0
    0 -10 -1
    0 -10 1
    0 10 1
    0 -10 -1
    0 10 -1
    0 10 1
    0 10 1
    0 10 -1
    0 -10 -2
    0 -10 2
    0 -10 -2
    0 -10 2
    0 -10 -2
    0 10 -2
    0 10 2
    0 10 2
    0 10 -2
    0 10 -2
    0 10 2
    0 -10 2
    0 -10 3
    0 10 -3
    0 10 3
    0 10 -3
    0 10 3
    0 -10 -3
    0 10 -3
    0 10 3
    0 -10 -3
    0 -10 3
    0 -10 -3
    0 -10 4
    0 10 -4
    0 10 4
    0 -10 -4
    0 -10 4
    0 -10 -4
    0 -10 -4
    0 -10 4
    0 10 4
    0 10 4
    0 10 -4
    0 10 5
    0 -10 5
    0 10 5
    0 10 -5
    0 -10 -5
    0 -10 5
    0 -10 -5
    0 -10 5
    0 -10 6
    0 10 -6
    0 10 6
    0 10 6
    0 -10 -6
    0 10 -6
    0 -10 -6
    0 -10 -6
    0 -10 6
    0 10 6
    0 10 -6
    0 -10 6
    0 10 7
    0 -10 -7
    0 -10 7
    0 10 7
    0 10 -7
    0 -11 0
    0 -11 0
    0 -11 0
    0 11 0
    0 11 0
    0 11 0
    0 -11 1
    0 -11 1
    0 11 1
    0 11 -1
    0 11 1
    0 -11 -1
    0 11 -1
    0 11 -1
    0 -11 -1
    0 11 1
    0 11 -1
    0 -11 1
    0 -11 -1
    0 -11 -2
    0 -11 -2
    0 -11 2
    0 -11 2
    0 -11 -2
    0 11 2
    0 11 -2
    0 11 -2
    0 11 2
    0 11 3
    0 11 -3
    0 11 3
    0 -11 -3
    0 -11 -3
    0 -11 3
    0 11 -3
    0 -11 3
    0 -11 -4
    0 -11 4
    0 11 4
    0 11 -4
    0 -11 4
    0 -11 -4
    0 -11 -4
    0 -11 4
    0 11 4
    0 -11 5
    0 11 -5
    0 11 -5
    0 11 5
    0 -11 -5
    0 11 5
    0 -11 5
    0 -11 -5
    0 -11 -5
    0 -11 5
    0 11 -6
    0 11 6
    0 11 6
    0 -11 6
    0 11 6
    0 -11 -6
    0 -11 6
    0 -11 -6
    0 -11 -6
    0 12 0
    0 -12 0
    0 12 0
    0 -12 0
    0 -12 0
    0 -12 0
    0 12 0
    0 -12 -1
    0 -12 1
    0 12 -1
    0 12 1
    0 -12 -1
    0 -12 1
    0 12 -1
    0 12 1
    0 12 -1
    0 -12 -1
    0 12 1
    0 -12 1
    0 -12 -2
    0 -12 2
    0 -12 -2
    0 -12 2
    0 -12 -2
    0 12 2
    0 12 -2
    0 -12 2
    0 12 2
    0 12 -2
    0 -12 3
    0 12 3
    0 12 -3
    0 12 -3
    0 -12 3
    0 12 3
    0 -12 -3
    0 -12 -3
    0 -12 3
    0 -12 4
    0 -12 -4
    0 12 4
    0 -12 4
    0 12 4
    0 12 -4
    0 12 -4
    0 -12 -4
    0 -12 4
    0 12 -5
    0 12 -5
    0 -12 -5
    0 -12 -5
    0 -12 -5
    0 12 5
    0 -12 -6
    0 -12 -6
    0 12 -6
    0 12 6
    0 -12 6
    0 12 6
    0 13 0
    0 -13 0
    0 -13 0
    0 13 0
    0 -13 0
    0 13 0
    0 -13 0
    0 13 -1
    0 -13 1
    0 -13 -1
    0 13 -1
    0 13 1
    0 -13 -1
    0 13 1
    0 -13 1
    0 13 -1
    0 13 1
    0 -13 1
    0 -13 -1
    0 -13 -2
    0 13 -2
    0 13 2
    0 13 -2
    0 13 -2
    0 -13 -2
    0 -13 2
    0 -13 2
    0 13 2
    0 -13 3
    0 13 -3
    0 13 3
    0 13 -3
    0 13 3
    0 -13 3
    0 -13 -3
    0 -13 -3
    0 -13 4
    0 -13 -4
    0 13 4
    0 -13 -4
    0 -13 4
    0 -13 -5
    0 13 -5
    0 13 -5
    0 -13 5
    0 -13 5
    0 13 5
    0 -13 -5
    0 13 5
    0 14 0
    0 -14 0
    0 14 -1
    0 14 1
    0 14 -1
    0 14 1
    0 14 -1
    0 14 1
    0 14 2
    0 -14 2
    0 -14 -2
    0 -14 2
    0 -14 -2
    0 14 -2
    0 14 -2
    0 14 2
    0 14 -2
    0 14 3
    0 14 -3
    0 14 -3
    0 -14 -3
    0 -14 3
    0 14 3
    0 -14 3
    0 -14 -3
    0 14 4
    0 -14 4
    0 -14 -4
    0 14 -4
    0 14 -4
    0 14 4
    0 -14 4
    0 -14 -4
    0 -15 0
    0 15 0
    0 -15 0
    0 15 0
    0 15 1
    0 15 -1
    0 -15 -1
    0 -15 -1
    0 -15 1
    0 15 -1
    0 -15 1
    0 15 2
    0 15 -2
    0 -15 -2
    0 15 2
    0 15 -2
    0 -15 3
    0 -15 3
    0 -15 -3
    0 15 3
    0 15 -3
    0 16 0
    0 -16 0
    0 -16 1
    0 -16 1
    0 -16 -1
    0 16 -1
    0 -16 2
    0 -16 -2
    0 -16 2
    1 0 1
    1 0 -1
    1 0 -1
    1 0 1
    1 0 -1
    -1 0 1
    -1 0 1
    -1 0 1
    -1 0 -1
    1 0 -1
    1 0 -1
    -1 0 -1
    -1 0 -2
    -1 0 -2
    1 0 -2
    1 0 2
    1 0 -2
    -1 0 -2
    1 0 2
    -1 0 2
    1 0 -2
    1 0 2
    -1 0 2
    1 0 -3
    -1 0 -3
    1 0 -3
    -1 0 3
    1 0 3
    1 0 -3
    1 0 3
    -1 0 3
    1 0 -3
    1 0 3
    -1 0 3
    -1 0 -4
    1 0 -4
    1 0 -4
    -1 0 -4
    1 0 4
    -1 0 4
    -1 0 -4
    1 0 4
    -1 0 4
    1 0 4
    -1 0 -4
    1 0 -4
    1 0 -5
    -1 0 -5
    1 0 5
    -1 0 5
    1 0 5
    -1 0 5
    -1 0 -5
    1 0 -5
    1 0 5
    -1 0 5
    -1 0 -5
    1 0 -5
    -1 0 -5
    -1 0 -6
    1 0 6
    -1 0 6
    -1 0 -6
    -1 0 -6
    1 0 -6
    1 0 6
    -1 0 6
    1 0 -6
    1 0 -6
    -1 0 6
    1 0 6
    -1 0 7
    1 0 7
    1 0 7
    -1 0 7
    1 0 -7
    -1 0 -7
    1 0 -7
    -1 0 -7
    -1 0 8
    1 0 8
    1 0 -8
    -1 0 -8
    -1 0 -8
    -1 0 -9
    -1 1 0
    1 -1 0
    1 -1 0
    1 1 0
    1 -1 0
    1 -1 0
    -1 1 0
    -1 -1 0
    -1 1 0
    -1 -1 0
    1 1 0
    -1 1 -1
    1 1 -1
    -1 1 -1
    -1 -1 -1
    1 -1 -1
    -1 -1 1
    1 -1 1
    1 -1 -1
    -1 1 1
    1 -1 1
    1 -1 -1
    -1 -1 -1
    1 -1 1
    1 1 -1
    1 1 1
    -1 -1 -1
    1 1 1
    1 1 1
    -1 1 -1
    -1 1 -2
    1 -1 -2
    -1 -1 -2
    -1 -1 2
    1 -1 2
    1 -1 -2
    1 1 2
    -1 1 2
    -1 1 2
    1 1 2
    1 -1 2
    -1 -1 2
    -1 1 -2
    -1 -1 -2
    -1 1 -2
    1 -1 -2
    -1 -1 -2
    1 1 2
    -1 1 2
    1 1 -2
    1 1 -2
    -1 1 -2
    1 1 -2
    1 -1 2
    1 1 3
    -1 -1 3
    1 -1 -3
    -1 1 -3
    -1 -1 -3
    1 -1 -3
    1 1 3
    -1 -1 3
    1 -1 3
    1 1 -3
    -1 1 -3
    1 -1 -3
    -1 -1 -3
    1 1 -3
    -1 1 3
    -1 1 3
    -1 -1 3
    -1 -1 -3
    -1 1 -3
    1 -1 -3
    1 -1 3
    -1 -1 -4
    1 -1 4
    1 1 4
    -1 1 -4
    1 -1 -4
    -1 -1 -4
    -1 1 -4
    -1 -1 4
    1 1 4
    -1 -1 4
    1 1 4
    1 -1 4
    -1 1 4
    -1 1 -4
    1 1 -4
    1 -1 -4
    1 -1 -4
    1 -1 4
    -1 -1 -5
    1 -1 -5
    -1 -1 5
    -1 1 5
    1 1 5
    1 -1 5
    -1 -1 -5
    -1 1 -5
    1 -1 -5
    1 1 -5
    1 -1 -5
    -1 -1 -5
    -1 -1 -5
    -1 1 -5
    1 -1 -5
    1 1 -5
    1 -1 5
    -1 1 5
    1 1 5
    -1 -1 5
    -1 1 5
    1 1 5
    1 1 -5
    -1 1 -5
    1 -1 5
    -1 1 6
    1 1 6
    1 -1 6
    -1 -1 6
    -1 1 6
    1 1 6
    -1 -1 -6
    1 -1 -6
    -1 1 -6
    1 1 -6
    -1 1 -6
    -1 -1 -6
    1 -1 -6
    1 1 -6
    -1 1 -6
    -1 -1 -6
    1 -1 -6
    1 1 -6
    -1 -1 6
    1 -1 6
    -1 1 6
    -1 -1 -6
    1 -1 -6
    1 1 -7
    -1 1 -7
    -1 -1 -7
    1 -1 -7
    1 -1 7
    -1 1 7
    1 1 7
    -1 1 7
    -1 -1 7
    1 1 7
    1 -1 7
    1 -1 -7
    -1 -1 -7
    -1 1 -7
    1 1 -7
    -1 1 -8
    -1 -1 8
    -1 1 8
    1 -1 8
    1 1 8
    1 1 -8
    1 -1 -8
    -1 1 -8
    -1 -1 -8
    1 1 8
    -1 1 -9
    1 1 9
    1 -2 0
    1 2 0
    -1 -2 0
    -1 2 0
    -1 2 0
    -1 -2 0
    1 2 0
    1 2 0
    1 -2 0
    1 -2 1
    -1 2 -1
    1 2 -1
    -1 -2 1
    -1 -2 -1
    1 -2 -1
    -1 -2 -1
    1 -2 -1
    1 2 -1
    -1 2 -1
    1 -2 1
    -1 -2 1
    1 -2 -1
    1 2 1
    -1 -2 -1
    1 -2 1
    1 2 1
    1 2 -1
    -1 2 -1
    1 2 1
    -1 2 1
    1 -2 -1
    -1 2 1
    -1 2 -2
    -1 2 -2
    1 2 -2
    -1 -2 -2
    1 -2 -2
    -1 -2 2
    1 -2 2
    1 -2 -2
    1 2 -2
    -1 2 2
    1 2 2
    1 -2 2
    -1 -2 -2
    1 -2 -2
    1 2 2
    1 2 -2
    -1 2 2
    1 -2 -2
    -1 -2 -2
    1 -2 2
    1 2 2
    -1 2 -2
    -1 -2 -3
    1 -2 -3
    1 -2 3
    -1 -2 3
    1 -2 -3
    -1 2 3
    1 2 3
    1 -2 3
    1 -2 -3
    -1 -2 -3
    1 2 -3
    -1 2 3
    1 2 3
    1 2 -3
    -1 2 -3
    1 2 -3
    -1 2 -3
    -1 2 3
    1 2 3
    -1 -2 -3
    1 -2 3
    -1 -2 3
    1 -2 -3
    -1 2 -3
    1 2 -4
    -1 -2 -4
    1 2 -4
    -1 2 4
    1 2 4
    1 -2 4
    1 -2 -4
    1 2 -4
    -1 2 -4
    1 -2 4
    -1 -2 4
    -1 2 -4
    1 2 4
    -1 2 4
    -1 -2 4
    1 2 4
    -1 2 -4
    -1 -2 -4
    1 -2 -4
    1 2 -5
    1 -2 -5
    -1 -2 -5
    1 2 -5
    -1 2 5
    1 2 5
    -1 -2 5
    1 -2 -5
    -1 -2 -5
    -1 2 -5
    1 2 -5
    -1 -2 5
    1 -2 5
    1 -2 5
    -1 2 5
    -1 -2 5
    1 2 5
    -1 2 -5
    1 -2 -5
    -1 -2 -5
    -1 2 -5
    1 -2 -5
    -1 2 5
    1 2 -6
    1 2 -6
    1 -2 6
    -1 2 6
    -1 -2 6
    1 2 6
    1 2 6
    -1 2 6
    1 2 -6
    -1 2 -6
    1 -2 -6
    -1 -2 -6
    -1 2 6
    1 2 6
    1 -2 6
    -1 -2 6
    1 -2 -6
    -1 -2 -6
    -1 -2 -6
    1 -2 -6
    -1 -2 -6
    -1 2 -6
    1 -2 7
    -1 -2 -7
    1 -2 -7
    -1 -2 -7
    -1 -2 7
    1 2 7
    -1 2 7
    1 -2 7
    -1 2 -7
    1 2 -7
    -1 -2 -7
    1 -2 -7
    1 -2 7
    1 2 7
    -1 2 7
    1 2 -7
    1 2 8
    1 -2 8
    -1 -2 8
    -1 2 8
    1 2 -8
    -1 2 -8
    1 -2 8
    -1 -2 -8
    1 2 8
    -1 -2 -8
    1 -2 -8
    -1 -3 0
    1 -3 0
    -1 -3 0
    1 -3 0
    1 3 0
    -1 3 0
    1 3 0
    -1 3 0
    1 3 0
    -1 -3 0
    1 -3 0
    -1 3 0
    -1 -3 1
    1 -3 1
    1 3 -1
    -1 3 -1
    1 -3 1
    -1 -3 -1
    1 -3 -1
    -1 -3 -1
    1 -3 -1
    1 3 -1
    -1 3 1
    1 -3 1
    -1 -3 1
    -1 3 -1
    1 3 1
    -1 3 1
    1 -3 1
    -1 -3 1
    -1 3 1
    1 3 1
    -1 -3 -1
    1 -3 -1
    1 3 1
    -1 3 -1
    1 3 -1
    1 3 -2
    -1 3 2
    -1 -3 2
    1 3 2
    1 -3 -2
    -1 -3 -2
    -1 3 2
    1 3 2
    -1 3 -2
    1 -3 2
    1 3 -2
    -1 3 -2
    1 -3 2
    -1 -3 -2
    1 3 -3
    -1 3 -3
    1 -3 -3
    -1 -3 -3
    -1 -3 3
    1 -3 3
    1 -3 -3
    -1 3 3
    1 3 3
    -1 3 3
    1 -3 3
    -1 -3 3
    1 3 3
    -1 3 -3
    1 -3 -3
    -1 -3 -3
    1 3 3
    -1 3 3
    -1 3 -3
    1 3 -3
    -1 -3 -3
    1 -3 -3
    1 -3 3
    -1 -3 3
    1 3 -3
    1 3 -4
    1 3 4
    -1 3 4
    -1 3 -4
    -1 3 4
    1 -3 4
    -1 -3 -4
    1 -3 -4
    1 3 4
    1 3 -4
    -1 -3 -4
    1 -3 -4
    1 -3 4
    -1 -3 4
    -1 -3 -4
    1 -3 -4
    -1 3 -4
    -1 -3 4
    1 -3 4
    -1 3 -5
    1 3 -5
    1 3 -5
    -1 3 5
    1 -3 5
    -1 3 5
    1 3 5
    1 3 5
    -1 3 5
    1 -3 -5
    -1 -3 -5
    -1 -3 -5
    1 -3 -5
    -1 -3 5
    1 -3 5
    1 3 5
    -1 -3 -5
    1 -3 -5
    -1 3 -5
    1 3 -5
    -1 3 -5
    -1 -3 5
    1 -3 5
    1 3 -6
    -1 3 -6
    1 3 6
    -1 3 6
    -1 3 -6
    1 3 -6
    1 -3 6
    -1 -3 -6
    1 -3 -6
    -1 3 6
    1 3 6
    1 3 -6
    -1 3 -6
    -1 -3 6
    -1 3 6
    1 3 6
    1 -3 6
    1 -3 -6
    -1 -3 -6
    -1 -3 -6
    1 -3 -6
    -1 3 7
    1 3 7
    -1 3 -7
    -1 -3 7
    1 3 7
    -1 3 7
    1 -3 7
    1 -3 -7
    -1 -3 -7
    -1 3 -7
    1 3 -7
    1 -3 -7
    -1 -3 -7
    -1 3 -7
    1 3 -7
    -1 -3 7
    1 -3 7
    -1 -3 8
    1 -3 8
    1 3 8
    1 -3 8
    -1 3 8
    -1 -3 8
    1 3 8
    1 -3 -8
    -1 -3 -8
    -1 -3 -8
    1 3 -8
    -1 3 -8
    1 3 -8
    -1 3 -8
    1 -4 0
    -1 -4 0
    1 4 0
    1 -4 0
    -1 -4 0
    -1 -4 0
    1 -4 0
    1 4 0
    1 4 0
    1 4 0
    -1 4 0
    1 -4 1
    -1 -4 1
    -1 4 -1
    1 4 -1
    -1 4 1
    -1 -4 1
    -1 4 1
    1 -4 1
    1 -4 -1
    -1 -4 -1
    1 4 -1
    1 4 1
    -1 4 -1
    1 -4 -1
    1 -4 -1
    -1 4 2
    -1 4 -2
    1 4 -2
    1 -4 2
    -1 4 -2
    1 4 -2
    1 -4 -2
    -1 -4 -2
    1 -4 -2
    1 -4 2
    -1 -4 2
    1 4 2
    1 4 -2
    -1 4 -2
    1 -4 -2
    -1 -4 -2
    1 4 -2
    -1 -4 2
    -1 4 2
    1 4 2
    -1 4 2
    -1 -4 3
    1 -4 3
    1 -4 -3
    -1 -4 -3
    1 4 -3
    -1 4 -3
    1 4 -3
    -1 4 -3
    1 4 3
    -1 -4 3
    1 -4 3
    1 -4 -3
    -1 -4 -3
    1 4 3
    1 4 3
    1 4 -3
    -1 4 -3
    -1 -4 -3
    1 -4 -3
    1 -4 -3
    -1 -4 -3
    1 -4 3
    -1 4 3
    1 -4 -4
    -1 4 4
    1 4 4
    -1 4 -4
    1 4 -4
    -1 -4 4
    1 -4 4
    1 4 4
    -1 4 4
    -1 4 -4
    1 4 -4
    1 -4 -4
    -1 -4 -4
    -1 4 4
    1 4 4
    1 -4 4
    -1 -4 4
    1 4 -4
    1 -4 -4
    -1 -4 -4
    1 -4 4
    -1 -4 4
    -1 -4 -4
    1 4 5
    -1 -4 -5
    1 -4 -5
    -1 4 -5
    -1 -4 5
    -1 4 5
    1 4 5
    1 -4 -5
    1 4 5
    -1 4 5
    -1 -4 5
    1 -4 5
    1 -4 5
    -1 4 -5
    1 4 -5
    1 -4 -5
    1 4 -5
    -1 4 -5
    -1 4 6
    1 4 -6
    -1 4 -6
    -1 4 6
    -1 4 -6
    1 4 -6
    1 -4 6
    -1 -4 6
    1 4 6
    -1 -4 -6
    1 -4 -6
    -1 4 6
    1 4 6
    1 4 -6
    -1 -4 6
    1 -4 6
    -1 -4 -6
    -1 -4 -6
    1 -4 -6
    -1 4 7
    1 4 7
    -1 4 -7
    1 4 -7
    -1 4 -7
    -1 4 -7
    1 4 -7
    1 4 7
    -1 -4 7
    1 -4 7
    -1 4 7
    1 4 7
    1 -4 7
    -1 -4 7
    -1 -4 -7
    1 -4 -7
    -1 -4 -7
    1 -4 -8
    -1 -4 -8
    -1 4 -8
    1 4 -8
    -1 -4 8
    1 4 8
    -1 4 8
    1 4 8
    -1 4 8
    -1 4 -8
    -1 -5 0
    -1 -5 0
    1 -5 0
    1 5 0
    1 5 0
    -1 5 0
    -1 -5 0
    1 -5 0
    -1 5 0
    1 -5 1
    -1 -5 1
    1 -5 -1
    -1 -5 -1
    1 5 -1
    -1 5 -1
    1 5 -1
    1 5 1
    -1 5 1
    1 5 1
    -1 -5 1
    1 -5 1
    -1 5 -1
    1 5 -1
    1 -5 -1
    -1 -5 -1
    -1 -5 -1
    -1 -5 1
    -1 5 1
    1 5 1
    1 5 -2
    -1 5 -2
    1 -5 -2
    -1 5 -2
    1 5 -2
    -1 -5 -2
    1 -5 -2
    1 -5 -2
    -1 -5 -2
    -1 -5 2
    1 -5 2
    -1 5 2
    -1 -5 -2
    1 5 -2
    -1 -5 2
    1 -5 2
    1 -5 2
    -1 -5 2
    1 5 2
    -1 5 2
    -1 5 2
    1 5 2
    1 5 -2
    -1 5 -2
    -1 -5 3
    1 -5 3
    -1 5 3
    1 -5 -3
    -1 -5 3
    1 -5 3
    1 5 3
    1 5 -3
    -1 5 -3
    -1 5 -3
    -1 -5 4
    1 -5 4
    1 -5 -4
    -1 5 4
    1 5 4
    1 -5 -4
    -1 -5 -4
    1 -5 4
    -1 -5 4
    -1 5 4
    1 5 4
    1 5 -4
    -1 5 -4
    -1 -5 -4
    1 -5 -4
    -1 5 4
    1 5 4
    -1 5 -4
    1 5 -4
    -1 -5 -4
    1 -5 -4
    1 -5 4
    -1 5 -4
    1 5 -4
    -1 5 5
    1 5 5
    -1 -5 -5
    1 -5 -5
    -1 -5 5
    1 -5 5
    1 5 5
    -1 5 -5
    1 5 -5
    -1 -5 -5
    1 5 -5
    -1 5 -5
    1 5 5
    -1 5 5
    1 -5 -5
    -1 -5 -5
    1 -5 5
    -1 -5 5
    -1 -5 5
    1 -5 5
    -1 5 -5
    -1 5 6
    1 5 6
    -1 5 -6
    -1 -5 6
    1 -5 6
    -1 5 -6
    1 5 -6
    -1 5 -6
    1 -5 -6
    1 5 6
    1 -5 -6
    1 5 6
    1 5 -7
    -1 5 -7
    1 -5 -7
    -1 5 7
    1 5 7
    1 -5 -7
    -1 5 7
    1 5 7
    -1 5 -7
    -1 -5 7
    1 -5 7
    -1 5 -8
    1 5 -8
    -1 -5 8
    1 -5 8
    1 -5 -8
    -1 -5 8
    -1 5 8
    1 -5 8
    1 5 8
    1 5 8
    -1 5 8
    -1 -5 -8
    1 -5 -8
    1 5 -8
    -1 -6 0
    1 -6 0
    -1 6 0
    1 6 0
    1 6 0
    -1 6 0
    -1 -6 0
    1 -6 0
    1 6 0
    -1 -6 0
    1 -6 0
    -1 6 0
    1 6 0
    -1 6 -1
    1 6 -1
    1 -6 1
    -1 -6 1
    1 -6 1
    1 6 -1
    -1 6 -1
    -1 6 1
    1 6 -1
    -1 6 -1
    1 6 1
    1 -6 -1
    -1 -6 -1
    1 -6 1
    -1 -6 -1
    -1 -6 1
    1 -6 -1
    1 -6 -1
    -1 -6 -1
    1 6 1
    -1 6 1
    1 6 1
    1 -6 -2
    -1 -6 -2
    -1 -6 2
    1 -6 2
    1 -6 2
    -1 -6 2
    -1 6 -2
    1 6 -2
    -1 6 -2
    -1 6 -2
    1 6 -2
    -1 6 2
    1 6 2
    1 6 -2
    1 6 2
    -1 6 2
    -1 -6 -2
    1 -6 -2
    -1 -6 -2
    -1 6 2
    1 6 2
    1 -6 2
    -1 -6 2
    1 -6 3
    -1 -6 3
    -1 6 -3
    1 6 -3
    1 -6 -3
    -1 -6 -3
    -1 6 -3
    1 6 -3
    1 -6 -3
    -1 -6 3
    1 -6 3
    1 6 3
    -1 6 3
    1 6 3
    -1 6 -3
    1 6 -3
    -1 -6 3
    1 -6 3
    -1 6 3
    1 6 -3
    -1 6 -3
    -1 -6 -3
    -1 6 3
    1 6 3
    1 -6 4
    -1 6 -4
    1 6 -4
    -1 -6 -4
    1 -6 -4
    -1 -6 4
    -1 -6 -4
    1 -6 -4
    1 6 -4
    -1 6 -4
    1 6 4
    1 6 4
    -1 6 4
    -1 -6 4
    1 -6 -4
    -1 -6 -4
    1 6 4
    1 -6 -4
    -1 6 -4
    1 6 -4
    -1 6 4
    -1 6 4
    1 6 -4
    1 -6 4
    1 -6 -5
    1 6 5
    -1 6 5
    -1 6 -5
    -1 -6 -5
    1 -6 -5
    1 -6 5
    1 -6 -5
    -1 -6 -5
    -1 6 5
    1 6 5
    -1 6 -5
    1 6 -5
    -1 -6 5
    1 -6 5
    1 6 -5
    -1 6 -5
    1 -6 -5
    -1 -6 -5
    1 6 5
    -1 6 5
    1 -6 5
    -1 6 6
    1 6 6
    -1 6 -6
    1 6 -6
    -1 6 -6
    1 6 -6
    -1 6 6
    1 6 6
    -1 6 -6
    1 -6 -6
    -1 -6 -6
    -1 -6 -6
    1 -6 -6
    1 -6 6
    -1 -6 6
    1 6 6
    -1 6 6
    1 -6 6
    -1 -6 6
    1 6 7
    -1 6 -7
    -1 -6 7
    1 -6 7
    -1 -6 -7
    1 -6 -7
    -1 6 7
    1 6 -7
    -1 6 -7
    1 6 7
    -1 -6 7
    1 6 7
    1 -6 7
    -1 -6 -7
    1 -6 -7
    -1 6 -7
    1 6 -7
    -1 6 -8
    -1 6 8
    -1 -6 8
    1 -6 8
    1 6 8
    1 -6 8
    -1 -6 8
    1 -6 -8
    -1 -6 -8
    1 6 8
    -1 -6 -8
    1 -6 -8
    -1 6 -8
    -1 7 0
    -1 -7 0
    1 7 0
    1 7 0
    -1 7 0
    1 -7 0
    -1 -7 0
    1 -7 0
    -1 -7 0
    1 7 0
    -1 7 0
    -1 7 1
    -1 -7 -1
    -1 7 -1
    -1 7 -1
    1 7 -1
    -1 7 1
    -1 -7 1
    1 -7 1
    -1 -7 1
    1 -7 1
    1 -7 -1
    -1 -7 -1
    -1 7 1
    1 -7 -1
    -1 -7 1
    1 -7 1
    -1 -7 -2
    1 -7 -2
    -1 -7 -2
    -1 7 -2
    1 7 -2
    -1 -7 2
    1 7 -2
    -1 7 -2
    -1 7 -2
    -1 7 2
    1 7 2
    -1 7 2
    1 7 2
    1 7 2
    -1 7 2
    1 -7 2
    1 -7 -2
    -1 -7 -2
    -1 -7 2
    1 7 -3
    -1 7 -3
    1 -7 -3
    -1 -7 -3
    1 -7 -3
    -1 -7 -3
    -1 7 -3
    1 7 -3
    1 -7 3
    -1 7 -3
    1 7 -3
    1 7 3
    1 -7 -3
    -1 -7 -3
    1 7 -3
    -1 7 -3
    -1 -7 3
    1 -7 3
    1 7 3
    -1 7 3
    1 -7 3
    -1 -7 3
    -1 7 3
    -1 7 3
    1 7 -4
    -1 -7 -4
    1 -7 -4
    1 7 4
    -1 7 4
    -1 -7 -4
    1 7 4
    1 -7 4
    -1 -7 4
    1 7 -4
    -1 -7 -4
    1 -7 -4
    1 7 4
    -1 -7 4
    -1 7 4
    -1 -7 -4
    1 -7 4
    -1 7 -4
    1 7 -4
    -1 7 -4
    1 7 -4
    -1 -7 5
    1 -7 -5
    1 -7 5
    -1 -7 5
    1 7 -5
    -1 7 -5
    1 -7 5
    -1 7 5
    1 7 5
    -1 7 -5
    1 7 -5
    1 -7 -5
    -1 -7 -5
    1 7 5
    -1 7 5
    1 7 -5
    -1 7 -5
    1 7 5
    -1 7 5
    -1 -7 -5
    -1 -7 -5
    1 -7 -5
    1 -7 6
    1 7 -6
    1 -7 6
    1 7 6
    -1 7 6
    -1 -7 6
    1 -7 -6
    -1 -7 -6
    -1 7 6
    1 7 6
    1 7 -6
    -1 7 -6
    1 7 6
    -1 7 6
    1 7 -6
    -1 7 -6
    -1 -7 -6
    1 -7 -6
    -1 7 7
    1 7 7
    -1 7 -7
    1 7 7
    1 7 -7
    -1 7 -7
    -1 7 -7
    1 7 -7
    -1 -7 -7
    1 -7 -7
    1 7 7
    -1 7 7
    1 -7 7
    -1 -7 7
    -1 -7 -7
    1 -7 -7
    1 -7 7
    1 7 8
    -1 7 8
    -1 -7 -8
    1 -7 -8
    1 7 -8
    -1 -7 -8
    -1 -7 8
    1 -7 8
    1 7 -8
    -1 7 -8
    -1 7 -8
    -1 7 8
    -1 -7 8
    1 7 8
    -1 -8 0
    -1 -8 0
    -1 8 0
    1 8 0
    -1 8 0
    1 8 0
    -1 -8 0
    1 -8 0
    -1 -8 1
    -1 -8 -1
    1 8 -1
    -1 8 1
    -1 8 -1
    1 -8 1
    -1 -8 1
    1 -8 -1
    1 8 -1
    1 8 1
    -1 8 1
    -1 -8 -1
    1 -8 -1
    -1 -8 1
    1 8 1
    -1 8 1
    -1 8 -1
    1 8 -1
    1 8 1
    -1 8 1
    -1 8 -2
    1 8 -2
    1 -8 2
    -1 -8 2
    1 -8 -2
    -1 8 -2
    1 8 -2
    -1 -8 -2
    1 -8 -2
    -1 -8 2
    1 -8 2
    1 -8 2
    -1 -8 2
    1 8 2
    -1 8 2
    1 8 2
    -1 8 2
    -1 8 2
    -1 8 -2
    1 8 2
    1 8 -2
    1 -8 -2
    -1 -8 -2
    1 8 -3
    -1 8 3
    1 8 -3
    -1 -8 3
    1 -8 3
    1 8 3
    -1 8 3
    1 -8 -3
    -1 -8 -3
    -1 8 -3
    1 -8 3
    -1 -8 3
    -1 -8 3
    1 -8 -3
    -1 -8 -3
    1 -8 4
    -1 -8 4
    1 8 -4
    -1 8 -4
    1 -8 -4
    -1 -8 -4
    -1 8 -4
    1 8 -4
    1 -8 -4
    1 -8 4
    -1 -8 4
    1 8 -4
    -1 8 -4
    1 8 4
    -1 8 4
    -1 8 4
    -1 -8 4
    1 -8 4
    1 8 4
    1 8 4
    -1 8 -4
    1 -8 -4
    -1 -8 -4
    -1 -8 -5
    1 -8 5
    -1 -8 5
    -1 8 -5
    1 8 -5
    1 8 5
    -1 8 5
    -1 8 -5
    -1 -8 -5
    1 8 -5
    -1 -8 -5
    1 -8 -5
    1 8 -5
    1 -8 5
    -1 -8 -5
    1 -8 -5
    -1 -8 5
    -1 8 5
    1 8 5
    1 -8 5
    1 8 5
    1 8 6
    -1 8 6
    1 8 6
    -1 8 6
    -1 8 -6
    1 8 -6
    -1 -8 6
    1 8 -6
    -1 8 -6
    -1 -8 -6
    1 -8 -6
    -1 8 6
    1 -8 6
    -1 -8 7
    -1 8 -7
    -1 8 7
    1 8 7
    1 -8 7
    1 8 -7
    1 -8 -7
    1 8 7
    -1 8 7
    1 -8 -7
    -1 8 -7
    1 -8 7
    1 8 8
    1 -9 0
    -1 -9 0
    -1 9 0
    -1 9 0
    1 -9 0
    -1 -9 0
    1 9 0
    -1 9 0
    1 9 0
    -1 -9 0
    1 -9 0
    1 9 -1
    -1 9 -1
    -1 9 1
    1 9 -1
    1 9 1
    -1 -9 -1
    1 -9 -1
    1 -9 1
    -1 -9 1
    1 9 1
    -1 9 1
    1 9 -1
    -1 9 -1
    1 -9 -1
    -1 9 -1
    1 9 -1
    1 -9 -1
    -1 -9 -1
    -1 -9 1
    1 -9 1
    -1 9 1
    -1 -9 1
    1 -9 1
    1 9 1
    -1 9 1
    -1 -9 2
    1 -9 2
    -1 9 -2
    -1 -9 -2
    1 9 2
    -1 9 2
    -1 -9 -2
    -1 9 -2
    1 9 2
    -1 9 -2
    1 9 -2
    -1 -9 2
    1 -9 2
    -1 -9 2
    1 -9 -2
    -1 -9 -2
    1 -9 3
    -1 -9 3
    -1 9 -3
    1 9 -3
    -1 9 -3
    1 9 -3
    1 9 3
    -1 9 3
    -1 -9 -3
    1 -9 3
    -1 -9 3
    1 9 -3
    -1 9 -3
    -1 9 3
    1 9 3
    1 -9 -3
    -1 -9 -3
    -1 -9 -3
    1 -9 -3
    1 -9 3
    -1 -9 3
    1 9 3
    -1 9 3
    -1 -9 -4
    1 -9 -4
    -1 9 -4
    1 -9 -4
    -1 -9 -4
    -1 9 4
    1 -9 4
    -1 -9 4
    -1 9 -4
    1 9 -4
    1 9 4
    1 9 4
    1 9 4
    -1 9 4
    -1 9 4
    1 9 -4
    -1 9 -4
    1 -9 -4
    -1 -9 -4
    1 -9 4
    -1 -9 4
    -1 -9 4
    1 -9 4
    1 -9 -5
    -1 9 5
    -1 9 -5
    1 9 -5
    -1 9 5
    1 9 5
    -1 -9 5
    1 -9 5
    -1 9 5
    1 9 5
    1 9 -5
    -1 9 -5
    1 -9 5
    -1 -9 5
    -1 -9 -5
    1 -9 -5
    1 -9 -5
    1 9 -5
    -1 9 -5
    -1 -9 5
    1 -9 5
    1 -9 -6
    -1 -9 6
    1 9 -6
    -1 -9 -6
    -1 9 -6
    1 9 -6
    1 -9 6
    -1 -9 6
    -1 9 6
    -1 -9 -6
    1 -9 -6
    1 9 6
    -1 9 6
    -1 9 6
    1 9 6
    -1 9 -6
    1 9 -6
    1 -9 6
    -1 -9 6
    -1 9 -7
    -1 9 7
    1 9 7
    1 -9 7
    -1 -9 7
    1 -9 -7
    -1 -9 -7
    -1 -9 7
    1 -9 7
    1 9 7
    -1 9 7
    1 9 -7
    1 -9 -7
    -1 -9 -7
    -1 9 -7
    1 9 -7
    1 9 7
    1 -10 0
    -1 -10 0
    -1 10 0
    1 10 0
    1 10 0
    -1 10 0
    -1 -10 0
    1 -10 0
    1 10 0
    1 10 -1
    -1 10 -1
    1 10 -1
    1 10 1
    -1 10 1
    -1 -10 1
    1 -10 -1
    1 -10 1
    -1 10 -1
    1 10 -1
    1 10 1
    -1 -10 1
    1 -10 1
    1 10 -1
    -1 10 1
    1 10 1
    -1 10 1
    -1 -10 -1
    1 -10 -1
    -1 -10 1
    1 -10 1
    1 -10 -1
    -1 -10 -1
    -1 -10 2
    1 -10 2
    1 10 -2
    -1 10 -2
    1 10 -2
    -1 -10 -2
    1 -10 -2
    1 10 2
    -1 10 2
    1 10 2
    -1 10 2
    -1 -10 -2
    -1 -10 2
    1 -10 2
    -1 -10 2
    1 -10 2
    -1 10 -2
    1 10 2
    -1 10 2
    1 -10 -3
    -1 -10 3
    1 -10 3
    -1 -10 3
    1 -10 3
    1 10 -3
    -1 10 -3
    1 -10 -3
    -1 -10 -3
    -1 -10 3
    -1 -10 -3
    1 -10 -3
    1 -10 3
    -1 10 -3
    -1 10 3
    -1 10 -3
    1 10 -3
    -1 10 3
    1 10 3
    -1 10 3
    -1 -10 4
    1 -10 4
    -1 -10 -4
    1 -10 -4
    -1 10 -4
    1 10 -4
    1 10 4
    1 10 4
    -1 10 4
    1 -10 -4
    -1 -10 -4
    -1 -10 4
    1 -10 4
    -1 -10 -4
    1 10 4
    -1 10 -4
    1 10 -4
    -1 10 5
    -1 10 5
    1 10 5
    1 -10 5
    1 10 5
    1 -10 5
    -1 10 -5
    -1 -10 -5
    1 -10 -5
    -1 -10 5
    -1 10 -5
    1 10 -5
    1 -10 -5
    -1 -10 -5
    1 -10 -6
    1 -10 6
    1 10 6
    -1 10 6
    -1 10 6
    1 10 -6
    -1 10 -6
    -1 -10 6
    1 -10 6
    1 -10 -6
    -1 -10 -6
    1 10 -6
    -1 10 -6
    -1 10 6
    1 10 6
    -1 -10 -6
    1 -10 -6
    -1 10 -6
    1 -10 6
    -1 -10 6
    -1 10 -7
    -1 -10 7
    1 10 -7
    1 10 7
    -1 10 7
    1 -10 7
    1 -10 -7
    -1 -10 -7
    1 -10 7
    -1 10 -7
    -1 -11 0
    1 11 0
    -1 11 0
    1 -11 0
    -1 -11 0
    1 11 0
    -1 11 0
    -1 -11 0
    1 -11 0
    1 11 0
    -1 11 0
    1 11 0
    -1 11 1
    1 11 -1
    1 11 1
    -1 11 -1
    -1 -11 -1
    1 -11 -1
    1 -11 1
    -1 -11 1
    -1 -11 1
    1 -11 1
    -1 -11 1
    1 -11 1
    -1 -11 -1
    1 -11 -1
    -1 -11 -1
    1 -11 -1
    1 11 -1
    -1 11 -1
    -1 11 1
    1 11 1
    1 11 -1
    -1 11 1
    1 11 -1
    1 11 1
    -1 11 -1
    1 11 -2
    -1 11 -2
    1 -11 -2
    1 -11 -2
    1 -11 2
    -1 -11 2
    1 -11 -2
    -1 -11 2
    1 -11 2
    -1 -11 -2
    -1 11 -2
    -1 11 2
    -1 11 2
    1 11 2
    1 -11 2
    -1 -11 2
    -1 11 -3
    1 11 -3
    1 -11 -3
    1 11 3
    -1 11 3
    -1 11 -3
    1 11 -3
    1 11 3
    -1 11 3
    1 -11 -3
    -1 -11 -3
    1 11 3
    1 -11 3
    -1 -11 3
    -1 -11 -3
    1 -11 -3
    1 -11 3
    -1 -11 3
    -1 -11 -3
    -1 -11 -4
    1 -11 -4
    1 11 4
    1 -11 4
    -1 -11 4
    -1 11 -4
    1 11 -4
    1 -11 -4
    -1 11 4
    -1 11 -4
    1 11 -4
    -1 -11 4
    1 -11 4
    -1 -11 4
    -1 -11 -4
    1 -11 -4
    1 11 4
    -1 11 4
    -1 -11 -5
    1 -11 -5
    1 -11 5
    -1 -11 5
    1 -11 5
    1 11 -5
    -1 11 -5
    -1 -11 -5
    1 -11 -5
    1 11 5
    -1 11 -5
    1 11 -5
    1 -11 -5
    -1 -11 -5
    1 11 5
    -1 11 5
    1 11 5
    1 -11 5
    -1 -11 5
    1 -11 6
    1 11 -6
    -1 11 -6
    -1 11 6
    1 11 6
    1 -11 6
    -1 -11 6
    -1 -11 6
    1 -11 6
    1 11 6
    -1 11 6
    1 11 6
    -1 -11 -6
    -1 -11 -6
    1 -11 -6
    -1 11 -6
    1 11 -6
    1 -12 0
    1 -12 0
    -1 12 0
    1 12 0
    -1 -12 0
    1 12 0
    -1 12 0
    1 12 0
    -1 12 1
    1 12 1
    1 12 -1
    -1 -12 -1
    1 -12 -1
    1 -12 -1
    -1 -12 1
    1 -12 1
    -1 12 -1
    1 12 1
    1 12 -1
    -1 12 1
    -1 12 -1
    1 12 -1
    -1 12 -1
    1 -12 1
    1 -12 1
    -1 -12 1
    1 12 -1
    1 12 1
    -1 12 1
    -1 -12 -1
    1 -12 -1
    1 12 -2
    -1 12 2
    1 12 2
    1 -12 -2
    -1 -12 -2
    -1 -12 2
    -1 -12 -2
    1 12 2
    -1 12 -2
    -1 12 2
    -1 12 -2
    1 12 -2
    -1 12 -2
    1 12 -2
    1 -12 2
    -1 -12 2
    1 -12 2
    1 12 2
    -1 12 2
    -1 -12 -2
    1 -12 -2
    1 -12 3
    -1 -12 3
    1 -12 3
    -1 12 -3
    1 12 -3
    1 -12 -3
    -1 -12 -3
    -1 12 3
    1 12 3
    -1 12 -3
    1 12 -3
    -1 12 3
    1 12 3
    1 12 3
    1 -12 -3
    -1 -12 -3
    1 -12 -3
    -1 -12 3
    -1 -12 -3
    1 -12 3
    -1 -12 -4
    1 -12 -4
    1 -12 -4
    -1 -12 -4
    1 -12 4
    1 12 -4
    -1 12 -4
    1 12 4
    -1 12 4
    1 -12 4
    -1 -12 -4
    1 -12 -4
    -1 -12 4
    -1 12 4
    1 12 4
    -1 12 -4
    1 12 -4
    1 -12 5
    1 12 -5
    1 -12 5
    1 -12 -5
    -1 12 -5
    1 12 -5
    -1 -12 -5
    1 -12 -5
    1 12 5
    -1 -12 5
    1 -12 5
    -1 12 5
    1 12 5
    1 -12 -5
    -1 -12 6
    -1 12 6
    1 -12 -6
    1 -12 6
    -1 12 6
    -1 12 -6
    1 12 -6
    -1 -12 -6
    1 -12 -6
    -1 13 0
    1 13 0
    1 13 0
    1 -13 0
    -1 -13 0
    1 13 0
    1 -13 0
    -1 13 0
    -1 -13 0
    1 -13 0
    1 -13 0
    -1 -13 0
    -1 13 -1
    1 13 1
    1 13 -1
    -1 13 1
    1 13 1
    1 13 -1
    -1 13 1
    -1 13 -1
    1 -13 -1
    -1 -13 -1
    1 13 -1
    -1 13 -1
    -1 13 1
    1 13 1
    -1 13 -1
    1 -13 1
    -1 -13 1
    1 -13 -1
    1 -13 1
    -1 -13 1
    -1 -13 -1
    1 13 -2
    1 13 2
    -1 13 2
    -1 -13 -2
    -1 -13 2
    1 -13 -2
    -1 -13 -2
    1 -13 2
    -1 13 2
    1 13 2
    -1 13 -2
    1 -13 2
    -1 -13 2
    1 -13 2
    1 13 -2
    -1 13 -2
    1 13 2
    1 -13 -2
    1 13 -3
    -1 13 -3
    1 -13 -3
    -1 -13 -3
    1 -13 -3
    1 13 3
    -1 13 3
    1 -13 3
    1 -13 3
    -1 13 -3
    1 13 -3
    -1 -13 3
    -1 -13 -3
    -1 13 3
    1 13 3
    1 -13 -3
    -1 13 4
    -1 13 -4
    1 13 4
    1 13 -4
    -1 -13 -4
    1 -13 -4
    -1 -13 -4
    1 13 4
    1 -13 -4
    1 -13 4
    -1 -13 4
    -1 -13 4
    1 -13 4
    1 13 -5
    -1 13 -5
    -1 13 5
    1 13 5
    1 13 -5
    -1 13 -5
    -1 -13 -5
    1 -13 -5
    1 -13 -5
    -1 -13 -5
    -1 -13 5
    1 -13 5
    1 -13 5
    -1 -13 5
    -1 13 5
    1 13 5
    1 -13 -5
    -1 14 0
    -1 14 0
    -1 14 0
    1 -14 0
    1 -14 0
    -1 -14 0
    -1 14 0
    -1 -14 0
    1 -14 0
    -1 -14 0
    1 -14 0
    1 -14 1
    -1 -14 1
    1 -14 -1
    1 14 -1
    -1 14 -1
    -1 -14 -1
    1 -14 1
    -1 -14 1
    1 -14 -1
    1 -14 -1
    -1 -14 -1
    1 14 1
    1 14 -1
    1 14 1
    -1 14 -1
    1 14 -1
    -1 14 1
    1 14 1
    -1 14 1
    -1 -14 2
    1 -14 2
    -1 14 2
    1 14 2
    -1 14 -2
    1 14 -2
    1 -14 -2
    -1 -14 -2
    -1 -14 2
    1 -14 2
    1 -14 -2
    1 14 2
    -1 14 2
    -1 -14 -2
    1 -14 -2
    1 14 2
    1 14 -2
    -1 14 -2
    -1 -14 -3
    1 -14 3
    1 -14 -3
    -1 -14 3
    -1 -14 -3
    1 14 3
    -1 14 -3
    1 14 -3
    -1 14 3
    1 14 3
    -1 14 -4
    1 14 -4
    1 14 4
    -1 -14 4
    1 -14 4
    1 14 4
    1 -14 -4
    -1 -14 -4
    1 14 -4
    -1 14 -4
    -1 -14 4
    1 -14 4
    -1 14 4
    -1 -14 -4
    1 -14 -4
    -1 14 4
    1 -15 0
    -1 -15 0
    -1 -15 0
    1 -15 0
    1 -15 0
    -1 -15 0
    1 15 0
    1 15 0
    -1 15 -1
    1 15 1
    1 -15 -1
    1 -15 1
    -1 15 1
    -1 15 -1
    -1 -15 -1
    1 -15 -1
    -1 -15 1
    -1 15 -1
    1 15 1
    1 15 -1
    -1 15 1
    1 -15 2
    -1 -15 2
    1 15 2
    -1 15 2
    1 15 -2
    -1 -15 -2
    1 -15 -2
    1 -15 -2
    -1 -15 -2
    1 -15 2
    -1 -15 2
    1 15 -2
    1 15 2
    -1 15 2
    -1 15 -2
    -1 15 -2
    -1 -15 3
    1 -15 3
    -1 -15 -3
    -1 15 -3
    1 -15 3
    -1 -15 3
    1 15 3
    -1 15 3
    -1 -16 0
    1 16 0
    -1 16 0
    1 16 0
    -1 16 -1
    1 -16 1
    -1 -16 1
    -1 -16 -1
    -1 16 2
    2 0 0
    -2 0 0
    -2 0 0
    2 0 0
    -2 0 1
    2 0 -1
    -2 0 1
    2 0 1
    -2 0 -1
    2 0 -1
    -2 0 -1
    -2 0 1
    2 0 1
    2 0 -1
    -2 0 1
    2 0 1
    2 0 -2
    -2 0 2
    -2 0 -2
    2 0 2
    2 0 -2
    2 0 -2
    2 0 2
    2 0 -2
    -2 0 -2
    -2 0 2
    -2 0 2
    -2 0 -2
    2 0 2
    -2 0 2
    -2 0 -3
    2 0 -3
    -2 0 3
    2 0 3
    -2 0 3
    2 0 3
    -2 0 -3
    2 0 -3
    -2 0 -3
    2 0 3
    -2 0 3
    2 0 -3
    2 0 -4
    2 0 -4
    -2 0 4
    2 0 4
    -2 0 -4
    2 0 4
    -2 0 -4
    -2 0 4
    2 0 4
    2 0 -5
    -2 0 -5
    -2 0 5
    2 0 5
    2 0 5
    -2 0 5
    2 0 -5
    -2 0 -5
    -2 0 -5
    -2 0 -5
    -2 0 5
    -2 0 -6
    2 0 -6
    -2 0 -6
    2 0 6
    -2 0 6
    2 0 6
    2 0 -6
    -2 0 -6
    -2 0 -6
    -2 0 6
    2 0 7
    2 0 -7
    -2 0 -7
    2 0 7
    -2 0 7
    -2 0 -7
    -2 0 -8
    2 0 -8
    2 0 8
    -2 0 8
    -2 0 -8
    2 0 8
    -2 0 -9
    2 0 9
    2 -1 0
    2 1 0
    2 -1 1
    2 1 -1
    -2 -1 -1
    -2 -1 1
    2 -1 -1
    2 -1 1
    2 -1 1
    -2 1 -1
    -2 -1 -1
    2 1 1
    2 1 1
    -2 -1 -1
    -2 1 1
    -2 1 -1
    2 1 1
    2 1 -1
    -2 1 -2
    2 1 -2
    2 -1 -2
    -2 -1 -2
    2 1 2
    2 -1 2
    -2 -1 2
    2 -1 -2
    2 1 -2
    2 1 2
    2 -1 2
    -2 1 2
    2 -1 2
    2 -1 -2
    -2 1 -2
    -2 -1 -2
    -2 1 2
    2 -1 2
    2 1 -2
    -2 -1 -2
    2 1 2
    2 -1 -2
    -2 1 -2
    2 -1 -3
    -2 1 3
    -2 1 -3
    2 1 -3
    -2 1 -3
    -2 -1 -3
    2 -1 -3
    2 1 3
    2 -1 3
    -2 -1 3
    -2 1 3
    -2 1 3
    2 1 3
    -2 1 -3
    2 -1 -3
    -2 1 -3
    2 -1 -3
    -2 -1 -3
    -2 -1 -3
    2 -1 -3
    2 1 -3
    2 1 -3
    2 1 3
    2 -1 3
    -2 -1 3
    -2 1 4
    2 1 4
    2 -1 4
    2 1 -4
    2 -1 -4
    2 -1 -4
    2 1 4
    -2 -1 4
    -2 1 4
    2 -1 4
    2 1 -4
    -2 1 -4
    -2 -1 -4
    -2 -1 -4
    2 -1 -4
    2 1 -4
    2 1 4
    -2 1 4
    2 -1 4
    -2 1 -5
    2 -1 -5
    -2 -1 -5
    -2 1 5
    2 1 5
    -2 1 -5
    2 -1 -5
    2 -1 -5
    -2 1 5
    2 -1 5
    2 1 5
    -2 -1 5
    -2 -1 5
    2 -1 5
    2 -1 5
    2 1 5
    -2 -1 5
    2 1 -5
    -2 1 -5
    2 1 -5
    2 -1 -5
    -2 1 -5
    -2 -1 -6
    -2 1 -6
    2 -1 -6
    -2 -1 -6
    2 -1 -6
    2 1 6
    2 1 -6
    -2 1 -6
    -2 -1 -6
    -2 -1 6
    -2 1 6
    2 -1 6
    2 1 6
    2 1 6
    2 -1 6
    -2 1 6
    -2 -1 6
    -2 -1 -6
    2 -1 6
    -2 1 -6
    2 1 -6
    2 -1 -7
    -2 -1 -7
    -2 1 7
    2 -1 7
    -2 -1 -7
    -2 1 -7
    -2 -1 -7
    2 1 -7
    2 -1 7
    -2 1 7
    2 1 7
    -2 -1 7
    -2 1 -7
    -2 1 -7
    2 1 -7
    2 -1 8
    -2 1 8
    2 1 8
    -2 -1 8
    2 -1 8
    2 1 -8
    2 -1 -8
    -2 -1 -8
    -2 1 -8
    2 1 8
    -2 -1 -8
    2 1 9
    -2 -1 -9
    -2 1 -9
    2 -2 0
    -2 -2 0
    2 -2 0
    -2 2 0
    2 2 0
    2 2 0
    2 -2 0
    -2 -2 0
    -2 2 0
    2 -2 0
    2 2 0
    2 -2 1
    2 2 1
    2 2 1
    2 2 -1
    -2 2 -1
    -2 2 -1
    2 2 -1
    2 -2 -1
    -2 -2 -1
    2 -2 -1
    2 -2 1
    2 -2 -1
    2 2 1
    -2 -2 1
    -2 2 -1
    -2 -2 1
    -2 -2 -1
    2 2 -1
    -2 2 1
    2 -2 1
    -2 2 1
    2 2 -2
    -2 -2 -2
    2 -2 -2
    -2 2 -2
    2 -2 -2
    2 -2 2
    2 2 2
    2 -2 2
    -2 2 2
    2 2 2
    -2 -2 2
    2 -2 -2
    2 2 -2
    -2 -2 2
    2 2 -2
    -2 2 2
    2 2 -2
    2 -2 -2
    -2 -2 -2
    -2 2 -3
    2 2 -3
    2 -2 -3
    -2 -2 -3
    2 -2 3
    -2 -2 3
    2 2 3
    2 -2 -3
    2 2 -3
    -2 -2 -3
    2 -2 3
    2 2 3
    -2 2 3
    -2 -2 -3
    2 -2 -3
    2 2 3
    2 2 -3
    -2 2 3
    -2 2 -3
    -2 2 3
    2 -2 -3
    -2 2 -3
    2 -2 3
    -2 -2 3
    -2 2 4
    -2 2 4
    2 2 4
    2 2 -4
    2 2 -4
    2 -2 4
    -2 -2 -4
    -2 2 4
    -2 -2 4
    2 -2 -4
    -2 -2 -4
    -2 2 -4
    2 2 -4
    2 -2 -4
    2 -2 4
    -2 -2 4
    -2 2 -4
    2 2 4
    2 -2 4
    -2 -2 4
    2 -2 5
    2 2 5
    -2 2 5
    -2 2 -5
    2 2 -5
    2 2 -5
    2 -2 5
    -2 -2 -5
    2 -2 -5
    2 2 5
    -2 2 5
    -2 -2 5
    -2 2 -5
    2 -2 -5
    2 2 -5
    2 -2 -5
    -2 -2 -5
    -2 -2 5
    2 -2 5
    -2 2 -5
    2 -2 -5
    2 -2 5
    -2 2 5
    -2 -2 5
    2 2 5
    2 -2 6
    2 2 6
    -2 2 6
    2 2 -6
    -2 2 -6
    2 -2 6
    -2 -2 6
    -2 2 6
    2 2 6
    2 2 -6
    2 -2 -6
    -2 -2 -6
    -2 -2 -6
    -2 2 -6
    2 2 -6
    2 -2 6
    -2 -2 6
    -2 2 6
    2 2 6
    2 -2 6
    -2 2 -6
    2 -2 -6
    2 -2 -6
    -2 -2 -6
    2 -2 7
    -2 2 -7
    2 2 -7
    -2 2 7
    2 2 7
    -2 2 -7
    -2 2 -7
    -2 -2 -7
    -2 -2 -7
    2 -2 -7
    2 2 -7
    2 2 7
    -2 -2 7
    -2 2 7
    2 -2 7
    2 2 7
    -2 -2 -7
    2 -2 -7
    2 2 8
    -2 2 8
    2 -2 8
    -2 -2 8
    2 2 8
    -2 -2 -8
    -2 2 -8
    2 -2 -8
    -2 -2 -8
    2 2 -8
    2 -2 8
    -2 2 -8
    -2 -2 -8
    2 2 9
    -2 2 -9
    2 3 0
    2 -3 0
    -2 -3 0
    -2 3 0
    -2 3 0
    2 3 0
    -2 -3 0
    2 -3 0
    2 3 0
    2 -3 0
    2 3 1
    -2 3 -1
    2 3 -1
    2 -3 1
    2 3 -1
    -2 -3 1
    -2 -3 -1
    2 -3 -1
    2 -3 -1
    -2 -3 -1
    -2 3 1
    -2 3 -1
    2 3 -1
    2 -3 1
    -2 -3 1
    2 -3 1
    2 3 1
    2 -3 -1
    -2 -3 -1
    2 3 1
    -2 3 1
    2 3 -1
    2 -3 1
    2 3 -2
    -2 3 -2
    2 -3 -2
    2 3 2
    2 -3 -2
    2 -3 2
    2 3 -2
    -2 -3 2
    2 -3 2
    -2 3 2
    2 3 2
    -2 3 2
    2 3 2
    -2 3 -2
    2 -3 2
    2 -3 -2
    -2 -3 -2
    -2 3 -2
    2 3 -3
    -2 3 -3
    2 -3 -3
    -2 -3 -3
    2 -3 -3
    -2 -3 -3
    2 -3 -3
    2 -3 3
    2 -3 -3
    -2 -3 -3
    2 -3 3
    2 -3 3
    -2 -3 3
    -2 3 3
    2 3 3
    -2 3 -3
    2 3 3
    -2 3 -3
    2 3 3
    -2 3 3
    2 3 -3
    -2 3 3
    -2 -3 -4
    2 -3 -4
    -2 -3 -4
    2 3 -4
    -2 -3 4
    -2 3 4
    2 3 4
    -2 3 4
    2 3 4
    2 -3 4
    -2 -3 4
    2 -3 4
    -2 3 4
    2 3 -4
    -2 3 -4
    2 -3 -4
    2 -3 4
    -2 -3 -4
    2 -3 -4
    2 3 -4
    2 -3 -5
    2 3 -5
    -2 3 -5
    2 3 5
    2 -3 5
    -2 -3 5
    -2 3 5
    -2 -3 -5
    -2 3 -5
    2 3 -5
    -2 -3 5
    2 -3 5
    2 3 5
    2 -3 -5
    -2 -3 -5
    2 -3 -5
    -2 3 -5
    -2 3 5
    -2 -3 5
    2 3 5
    2 -3 6
    2 3 6
    -2 3 6
    2 -3 6
    -2 -3 -6
    2 -3 -6
    -2 -3 6
    -2 3 6
    2 3 6
    2 -3 6
    2 3 -6
    2 3 -6
    -2 3 -6
    -2 3 6
    -2 -3 -6
    2 -3 -6
    2 -3 -6
    -2 3 -6
    -2 -3 -6
    -2 -3 -7
    2 -3 -7
    -2 -3 -7
    -2 3 -7
    2 3 7
    -2 -3 7
    2 3 7
    2 -3 7
    -2 3 7
    2 3 -7
    2 -3 7
    -2 3 -7
    2 -3 -7
    -2 -3 -7
    2 3 7
    -2 3 7
    2 3 -7
    -2 3 -7
    2 3 8
    -2 -3 -8
    2 -3 -8
    -2 3 -8
    -2 -3 8
    2 -3 8
    -2 3 -8
    2 3 -8
    -2 -3 8
    -2 3 8
    2 3 8
    2 -3 -8
    -2 -3 -8
    -2 3 -9
    2 -4 0
    2 4 0
    -2 4 0
    2 -4 0
    -2 -4 0
    -2 4 0
    2 4 0
    -2 4 0
    -2 -4 0
    2 4 1
    -2 4 -1
    2 -4 -1
    -2 -4 -1
    2 -4 -1
    2 4 -1
    2 -4 1
    -2 -4 1
    -2 4 1
    -2 -4 -1
    2 -4 -1
    2 4 -1
    -2 4 1
    2 -4 1
    -2 -4 1
    -2 4 -1
    -2 -4 1
    2 -4 1
    2 4 -1
    -2 4 -1
    -2 4 2
    2 4 2
    -2 4 2
    2 4 -2
    -2 4 -2
    2 -4 2
    2 4 -2
    -2 4 -2
    2 -4 -2
    -2 -4 -2
    -2 -4 -2
    2 -4 -2
    2 -4 2
    -2 -4 2
    2 4 2
    2 4 2
    -2 -4 2
    2 -4 2
    -2 -4 -2
    -2 4 2
    -2 -4 2
    -2 4 -2
    2 4 -2
    -2 -4 -3
    2 -4 -3
    2 4 3
    2 -4 -3
    -2 4 -3
    2 4 -3
    2 -4 3
    -2 -4 3
    2 4 3
    -2 -4 -3
    2 -4 3
    2 -4 3
    -2 -4 3
    -2 4 3
    -2 -4 -3
    -2 4 3
    2 4 -3
    -2 4 -3
    2 4 3
    2 4 -3
    -2 4 4
    2 4 4
    2 -4 4
    2 -4 -4
    2 -4 4
    2 4 4
    2 -4 -4
    -2 -4 -4
    -2 -4 -4
    2 -4 -4
    2 4 -4
    -2 4 -4
    -2 4 -4
    2 -4 -4
    2 4 -4
    -2 -4 -4
    2 -4 4
    -2 4 4
    -2 -4 4
    2 4 -4
    -2 4 -4
    -2 4 -5
    -2 4 5
    2 4 5
    -2 -4 5
    2 -4 5
    -2 4 -5
    2 4 -5
    -2 4 5
    2 4 5
    2 -4 -5
    -2 -4 -5
    2 4 -5
    -2 4 -5
    2 -4 -5
    2 4 5
    2 -4 5
    -2 -4 -5
    2 -4 -5
    -2 4 5
    2 4 -6
    -2 4 -6
    2 4 6
    -2 4 6
    -2 4 -6
    2 4 -6
    2 -4 6
    -2 -4 6
    -2 4 6
    -2 -4 -6
    2 -4 -6
    -2 -4 -6
    2 4 -6
    -2 4 -6
    2 -4 6
    2 4 6
    -2 -4 6
    -2 4 6
    2 -4 6
    2 -4 -6
    2 4 7
    -2 4 7
    -2 -4 7
    2 -4 7
    2 4 7
    2 -4 -7
    -2 -4 -7
    -2 4 7
    2 4 7
    -2 -4 7
    2 -4 7
    2 -4 -7
    -2 -4 -7
    -2 4 -7
    2 4 -7
    2 4 -7
    -2 4 -7
    -2 4 -7
    -2 -4 -8
    2 -4 -8
    -2 -4 8
    2 4 8
    -2 4 -8
    2 4 8
    -2 -4 8
    2 4 -8
    2 -4 -8
    -2 -4 -8
    -2 4 -8
    -2 -5 0
    2 -5 0
    -2 5 0
    2 5 0
    -2 5 0
    -2 -5 0
    2 -5 0
    -2 -5 0
    -2 5 0
    2 5 0
    -2 5 -1
    -2 -5 -1
    2 -5 -1
    -2 -5 -1
    2 -5 -1
    2 5 -1
    -2 5 -1
    2 -5 1
    -2 -5 1
    2 -5 1
    -2 5 1
    2 5 -1
    -2 5 -1
    -2 5 1
    2 5 1
    2 5 -1
    -2 5 1
    2 5 1
    -2 -5 -1
    -2 -5 1
    2 -5 -1
    2 5 -1
    2 5 1
    2 -5 1
    -2 5 2
    2 5 2
    -2 5 -2
    2 5 -2
    2 -5 2
    -2 -5 2
    2 5 -2
    -2 5 -2
    -2 5 -2
    2 -5 -2
    -2 -5 -2
    -2 -5 -2
    2 -5 -2
    2 -5 2
    2 5 -2
    -2 5 -2
    2 5 2
    2 -5 -2
    -2 -5 -2
    2 -5 2
    2 -5 2
    -2 -5 2
    -2 5 2
    -2 5 2
    2 5 -2
    2 5 2
    -2 5 -3
    2 -5 3
    2 5 -3
    -2 5 -3
    -2 -5 3
    -2 5 3
    -2 -5 -3
    2 -5 -3
    2 5 3
    2 5 3
    -2 -5 3
    2 5 3
    2 -5 -3
    -2 -5 -3
    2 5 3
    2 5 -3
    2 -5 3
    -2 -5 -3
    2 5 -3
    -2 5 -3
    -2 -5 3
    -2 5 3
    2 -5 4
    -2 -5 4
    2 -5 -4
    -2 5 4
    2 5 4
    2 -5 4
    2 5 4
    -2 -5 4
    2 -5 4
    -2 5 4
    -2 -5 -4
    2 -5 -4
    2 5 -4
    -2 5 -4
    -2 5 -4
    -2 5 4
    2 5 4
    2 -5 -4
    -2 -5 -4
    -2 5 -4
    2 -5 -5
    2 5 5
    -2 5 5
    -2 5 -5
    -2 -5 -5
    2 -5 5
    -2 -5 5
    -2 -5 -5
    -2 5 5
    2 5 5
    -2 -5 5
    2 -5 5
    2 -5 -5
    -2 -5 -5
    -2 5 5
    2 -5 5
    2 5 -5
    2 5 -5
    -2 5 6
    2 5 -6
    -2 5 -6
    -2 5 6
    -2 5 -6
    2 5 -6
    2 -5 6
    -2 -5 6
    2 -5 6
    2 5 6
    2 -5 -6
    -2 -5 -6
    -2 -5 -6
    2 -5 -6
    2 5 -6
    -2 5 6
    2 5 6
    -2 5 7
    2 5 7
    -2 5 -7
    -2 -5 7
    2 5 7
    2 -5 7
    -2 5 -7
    2 5 -7
    -2 5 7
    2 -5 -7
    2 5 -7
    -2 5 -7
    2 -5 -7
    -2 -5 -7
    2 5 7
    2 5 -8
    -2 5 -8
    -2 5 8
    -2 -5 8
    -2 -5 -8
    -2 -5 8
    2 5 8
    -2 5 8
    2 -5 8
    2 -5 -8
    -2 -5 -8
    -2 -6 0
    2 -6 0
    2 6 0
    -2 6 0
    -2 -6 0
    2 -6 0
    2 6 0
    -2 6 0
    -2 6 0
    2 -6 0
    -2 -6 0
    -2 -6 1
    2 -6 1
    -2 6 1
    -2 6 -1
    2 6 -1
    2 6 1
    -2 6 1
    2 -6 -1
    -2 -6 -1
    -2 6 -1
    -2 6 1
    2 6 -1
    -2 -6 1
    2 -6 1
    2 -6 -1
    -2 -6 -1
    2 6 -1
    2 6 1
    2 -6 -1
    -2 -6 -1
    2 -6 1
    -2 -6 1
    2 6 -1
    -2 6 -1
    -2 6 -2
    -2 -6 -2
    2 -6 -2
    -2 -6 -2
    2 6 -2
    2 -6 2
    -2 -6 2
    -2 6 -2
    2 6 2
    2 6 -2
    -2 6 2
    2 -6 2
    2 -6 -2
    -2 6 2
    2 6 2
    -2 -6 2
    2 -6 3
    -2 -6 3
    -2 6 -3
    2 6 -3
    2 -6 -3
    -2 -6 -3
    2 -6 -3
    -2 -6 -3
    2 -6 3
    -2 -6 3
    2 6 3
    -2 -6 -3
    -2 -6 3
    2 6 3
    2 6 -3
    -2 6 -3
    -2 6 -3
    2 6 -3
    -2 6 -3
    2 6 -3
    -2 6 3
    2 -6 3
    -2 -6 -4
    2 -6 -4
    -2 6 -4
    -2 -6 4
    2 -6 4
    2 -6 -4
    -2 -6 4
    2 -6 4
    -2 6 4
    2 6 4
    2 6 -4
    2 6 4
    -2 6 4
    -2 6 -4
    2 6 -4
    2 -6 -4
    -2 -6 4
    -2 -6 -4
    -2 6 -4
    -2 -6 -4
    2 -6 -4
    2 6 -4
    2 -6 -5
    2 6 -5
    -2 6 -5
    -2 6 5
    2 6 5
    2 -6 5
    2 -6 5
    -2 -6 5
    -2 -6 -5
    2 -6 -5
    2 6 5
    -2 6 5
    -2 -6 -5
    2 6 -5
    -2 6 -5
    2 -6 -5
    -2 -6 -5
    -2 6 5
    2 -6 5
    2 6 -5
    -2 6 -5
    -2 6 6
    2 6 6
    2 6 -6
    -2 6 -6
    2 -6 6
    -2 -6 -6
    -2 6 6
    2 6 6
    2 6 -6
    2 -6 -6
    -2 -6 -6
    2 6 6
    -2 6 6
    -2 6 -6
    -2 -6 6
    2 -6 6
    -2 6 7
    2 6 7
    -2 -6 7
    2 -6 7
    -2 -6 -7
    2 6 -7
    2 -6 -7
    -2 -6 -7
    2 6 7
    -2 6 7
    -2 6 -7
    -2 6 -7
    2 6 -7
    2 -6 7
    2 6 7
    2 -6 8
    -2 -6 -8
    2 -6 -8
    -2 -6 -8
    -2 6 -8
    2 6 -8
    2 -6 -8
    2 -6 8
    -2 6 8
    -2 6 -8
    2 6 -8
    -2 6 8
    2 6 8
    -2 7 0
    2 7 0
    2 7 0
    -2 7 0
    2 -7 0
    -2 -7 0
    2 -7 0
    -2 7 0
    2 -7 1
    -2 -7 1
    -2 -7 -1
    2 -7 -1
    2 7 -1
    -2 7 1
    -2 -7 1
    2 -7 1
    2 -7 1
    -2 -7 1
    -2 7 -1
    2 7 -1
    2 -7 -1
    -2 -7 -1
    2 7 1
    -2 7 1
    -2 -7 -1
    2 -7 -1
    -2 7 -1
    2 7 1
    2 7 -1
    -2 -7 -2
    2 -7 -2
    -2 7 -2
    2 7 -2
    2 -7 2
    -2 -7 2
    -2 7 -2
    2 7 -2
    -2 -7 2
    2 -7 2
    2 -7 -2
    -2 -7 -2
    2 -7 2
    -2 -7 2
    -2 7 2
    -2 7 -2
    -2 7 2
    2 7 2
    2 7 -2
    2 -7 -2
    -2 -7 -2
    2 7 -2
    -2 7 2
    2 7 2
    2 7 -3
    -2 7 -3
    -2 -7 3
    2 -7 3
    2 7 -3
    -2 7 -3
    2 -7 -3
    -2 -7 -3
    2 -7 -3
    2 -7 3
    -2 -7 3
    -2 7 -3
    2 7 -3
    2 7 3
    -2 7 3
    2 7 -3
    -2 -7 -3
    2 -7 -3
    -2 7 3
    -2 -7 3
    2 -7 3
    2 7 3
    -2 7 -3
    2 7 3
    -2 7 3
    2 7 -4
    -2 7 -4
    -2 -7 -4
    2 -7 -4
    2 -7 4
    2 7 4
    -2 -7 4
    2 -7 -4
    -2 -7 -4
    -2 7 -4
    -2 -7 -4
    2 7 -4
    -2 7 4
    2 7 4
    -2 7 -4
    2 7 -4
    2 7 4
    2 -7 4
    -2 -7 -4
    -2 -7 4
    -2 7 4
    -2 7 -4
    2 7 4
    2 -7 5
    -2 7 -5
    2 7 -5
    -2 -7 -5
    2 -7 -5
    -2 -7 5
    2 -7 -5
    -2 7 5
    2 7 5
    2 7 -5
    -2 7 -5
    2 -7 5
    -2 -7 5
    2 -7 -5
    -2 -7 -5
    -2 7 5
    2 7 5
    -2 -7 5
    2 -7 5
    2 7 5
    -2 -7 -5
    -2 7 -5
    2 7 -5
    -2 7 5
    2 -7 -6
    -2 7 6
    2 7 6
    2 7 -6
    -2 7 -6
    -2 -7 6
    2 -7 -6
    -2 -7 -6
    -2 7 6
    2 7 6
    2 7 -6
    -2 7 -6
    -2 -7 -6
    2 -7 -6
    2 -7 6
    2 7 -6
    -2 7 -6
    2 -7 6
    -2 -7 6
    -2 7 6
    2 -7 7
    -2 7 -7
    2 7 -7
    -2 -7 -7
    2 -7 -7
    2 -7 -7
    -2 -7 -7
    2 7 -7
    2 -7 7
    -2 7 7
    -2 7 7
    2 7 7
    -2 -7 7
    2 -7 8
    -2 -7 -8
    2 -7 -8
    2 7 8
    -2 7 8
    -2 7 -8
    2 7 8
    -2 7 8
    -2 7 -8
    2 7 -8
    2 8 0
    2 -8 0
    -2 -8 0
    -2 -8 0
    -2 8 0
    -2 -8 0
    2 -8 0
    2 8 0
    2 8 0
    2 8 1
    -2 8 1
    2 8 -1
    2 8 1
    -2 8 -1
    2 8 -1
    2 -8 -1
    -2 -8 -1
    -2 -8 -1
    2 -8 -1
    2 -8 1
    -2 -8 1
    2 -8 -1
    -2 -8 -1
    -2 -8 1
    2 -8 1
    -2 -8 1
    2 8 -1
    -2 8 -1
    2 8 -1
    -2 8 -1
    -2 8 1
    -2 -8 2
    2 -8 2
    -2 8 -2
    2 8 -2
    -2 8 -2
    -2 8 2
    2 8 2
    2 8 -2
    2 8 2
    -2 8 2
    2 -8 -2
    -2 -8 2
    -2 -8 -2
    -2 8 2
    2 8 -2
    2 8 2
    2 -8 -2
    -2 -8 -2
    -2 8 -2
    2 8 -2
    -2 -8 -2
    2 -8 -2
    2 -8 2
    -2 -8 2
    2 -8 2
    2 -8 -3
    -2 8 -3
    -2 -8 -3
    2 -8 -3
    2 -8 3
    -2 -8 3
    -2 8 -3
    2 8 -3
    2 -8 3
    -2 -8 3
    -2 8 3
    2 -8 3
    -2 -8 3
    2 8 -3
    2 8 3
    -2 8 3
    2 8 3
    -2 8 3
    2 8 -4
    -2 8 -4
    -2 8 -4
    2 8 -4
    -2 -8 -4
    2 -8 -4
    -2 8 -4
    -2 -8 -4
    2 -8 -4
    2 8 4
    -2 8 4
    -2 8 4
    -2 -8 4
    2 -8 4
    2 8 -4
    -2 8 -4
    2 8 4
    -2 -8 -4
    -2 -8 -4
    2 -8 -4
    2 8 4
    2 -8 4
    -2 -8 4
    2 8 4
    -2 -8 4
    2 -8 4
    -2 8 4
    2 8 -5
    -2 8 -5
    2 -8 -5
    -2 -8 -5
    -2 -8 -5
    2 -8 -5
    2 8 5
    2 8 -5
    -2 -8 -5
    -2 -8 5
    -2 8 5
    2 8 5
    -2 8 -5
    2 -8 5
    -2 -8 5
    2 -8 5
    -2 8 5
    2 8 5
    2 -8 -5
    -2 8 5
    -2 -8 6
    2 8 -6
    -2 8 -6
    2 8 6
    2 8 -6
    -2 8 -6
    2 8 6
    -2 8 6
    -2 8 -6
    2 8 -6
    2 -8 6
    -2 -8 6
    2 -8 6
    2 -8 -6
    -2 8 6
    2 8 6
    -2 -8 6
    2 -8 7
    -2 -8 7
    -2 8 7
    2 8 7
    2 -8 -7
    2 -8 -7
    -2 -8 -7
    -2 8 -7
    2 8 -7
    2 -8 7
    -2 8 -7
    2 8 7
    2 8 7
    2 8 -7
    -2 8 -7
    -2 -8 7
    2 8 -8
    2 -9 0
    2 9 0
    -2 -9 0
    2 -9 0
    2 9 0
    -2 9 0
    2 -9 0
    -2 -9 0
    -2 9 0
    -2 -9 0
    -2 9 0
    2 9 -1
    -2 9 -1
    2 9 1
    2 -9 1
    -2 -9 1
    -2 -9 -1
    2 -9 -1
    -2 -9 1
    -2 -9 -1
    2 -9 -1
    2 -9 1
    -2 9 -1
    -2 9 1
    2 9 -1
    2 9 1
    -2 9 -1
    2 9 -1
    -2 9 1
    -2 -9 -1
    2 9 -1
    2 9 1
    -2 -9 1
    2 -9 1
    2 -9 2
    -2 -9 2
    -2 9 -2
    2 9 -2
    -2 9 2
    -2 9 -2
    2 9 -2
    2 9 2
    2 -9 2
    2 -9 -2
    -2 -9 -2
    -2 -9 2
    -2 9 2
    2 9 -2
    2 9 2
    -2 9 2
    2 9 2
    2 -9 2
    -2 -9 2
    -2 -9 -2
    -2 9 -2
    2 9 -2
    2 -9 -2
    -2 -9 -2
    -2 9 -3
    -2 9 3
    2 -9 -3
    -2 -9 -3
    -2 9 3
    2 9 3
    2 9 -3
    2 9 3
    -2 9 3
    -2 9 -3
    -2 -9 3
    2 -9 -3
    2 -9 3
    -2 -9 -3
    2 -9 3
    -2 -9 -3
    -2 -9 3
    2 -9 -3
    -2 -9 4
    2 -9 4
    2 -9 -4
    -2 -9 -4
    -2 -9 4
    2 -9 -4
    2 9 4
    -2 9 -4
    2 9 -4
    2 -9 -4
    2 -9 4
    -2 -9 -4
    -2 9 -4
    2 9 4
    -2 9 4
    2 9 -5
    -2 9 -5
    -2 -9 -5
    2 -9 -5
    2 9 5
    -2 -9 -5
    2 -9 5
    -2 -9 5
    -2 9 5
    2 9 5
    -2 9 -5
    2 9 -5
    2 9 5
    -2 9 5
    -2 -9 5
    2 -9 5
    2 9 -5
    -2 9 -5
    2 -9 -5
    2 -9 -5
    -2 -9 -5
    -2 -9 5
    2 -9 5
    -2 9 5
    -2 -9 -6
    2 9 6
    -2 9 -6
    2 9 -6
    2 -9 6
    2 9 6
    -2 9 6
    2 9 -6
    2 -9 6
    -2 -9 6
    2 9 -6
    -2 9 -6
    2 -9 -6
    -2 -9 -6
    2 -9 -6
    2 9 6
    -2 9 6
    -2 -9 6
    2 -9 6
    -2 -9 -7
    2 9 -7
    -2 9 -7
    2 9 -7
    -2 9 -7
    -2 -9 7
    2 -9 7
    -2 9 7
    2 9 7
    2 -9 7
    -2 -9 7
    2 -9 7
    -2 9 7
    -2 -9 -7
    2 -9 -7
    2 -10 0
    -2 10 0
    2 10 0
    2 10 0
    -2 10 0
    2 -10 0
    -2 -10 0
    -2 -10 0
    2 -10 0
    -2 10 -1
    2 10 -1
    -2 10 1
    2 -10 -1
    2 -10 1
    -2 -10 1
    -2 -10 -1
    -2 -10 -1
    2 10 -1
    2 10 1
    -2 10 1
    2 10 -1
    -2 10 1
    -2 10 -1
    2 -10 1
    -2 -10 1
    2 -10 -1
    -2 -10 -1
    -2 10 1
    2 10 1
    -2 10 -1
    -2 10 -2
    2 10 -2
    2 -10 -2
    -2 -10 2
    -2 -10 -2
    2 10 2
    -2 10 2
    2 -10 2
    -2 -10 2
    2 10 -2
    -2 10 -2
    -2 -10 -2
    -2 -10 -2
    2 -10 -2
    -2 10 2
    2 10 2
    2 10 -2
    -2 10 2
    2 10 2
    -2 10 -2
    2 10 -2
    2 -10 2
    2 -10 -3
    -2 -10 -3
    -2 10 -3
    2 10 -3
    -2 -10 3
    2 -10 3
    2 -10 3
    -2 10 -3
    2 10 -3
    2 10 3
    2 10 3
    -2 10 -3
    -2 10 3
    -2 -10 -3
    2 -10 -3
    -2 -10 3
    2 -10 3
    2 -10 -3
    2 10 -3
    2 10 3
    -2 10 3
    -2 -10 -3
    -2 -10 3
    2 10 4
    -2 -10 -4
    2 -10 -4
    -2 10 -4
    2 10 -4
    -2 -10 4
    -2 10 -4
    2 10 -4
    2 10 4
    2 10 4
    -2 -10 -4
    2 -10 -4
    -2 -10 -4
    2 -10 -4
    -2 10 4
    -2 10 4
    2 -10 4
    -2 -10 4
    2 -10 4
    2 -10 5
    2 10 5
    -2 10 -5
    2 10 -5
    2 10 -5
    2 10 5
    -2 -10 -5
    -2 10 5
    -2 10 5
    2 -10 5
    -2 -10 5
    2 -10 -5
    -2 -10 5
    2 -10 5
    2 -10 -5
    -2 -10 -5
    2 10 -6
    -2 -10 6
    2 -10 6
    -2 10 6
    2 -10 -6
    2 -10 6
    -2 -10 -6
    2 -10 -6
    -2 10 -6
    -2 10 6
    2 10 6
    2 10 -6
    -2 10 -6
    2 10 -7
    -2 10 -7
    -2 -10 7
    2 -10 -7
    -2 10 -7
    2 -10 7
    2 10 7
    2 -10 7
    -2 10 7
    2 11 0
    -2 11 0
    2 11 0
    2 -11 0
    2 -11 0
    -2 -11 0
    2 -11 0
    -2 11 0
    2 11 0
    -2 -11 0
    2 -11 1
    -2 -11 1
    -2 -11 -1
    2 -11 -1
    -2 11 1
    2 11 -1
    2 11 1
    -2 11 1
    2 11 -1
    -2 11 -1
    -2 11 1
    2 11 -1
    2 11 1
    -2 11 -1
    -2 -11 -1
    2 -11 1
    -2 -11 1
    2 -11 -1
    -2 11 1
    2 11 1
    2 11 -1
    2 -11 -1
    -2 -11 -1
    -2 11 -1
    2 -11 1
    -2 -11 1
    -2 -11 2
    2 -11 2
    2 -11 -2
    -2 -11 -2
    2 -11 -2
    2 11 2
    -2 11 2
    -2 11 -2
    -2 11 2
    2 11 2
    2 -11 -2
    -2 -11 -2
    2 -11 2
    -2 11 -2
    2 11 -2
    -2 -11 2
    -2 -11 3
    2 -11 3
    -2 -11 -3
    -2 -11 -3
    -2 -11 -3
    -2 11 -3
    2 11 -3
    2 11 3
    2 11 3
    -2 11 3
    2 11 3
    -2 11 -3
    -2 11 3
    2 -11 3
    2 -11 -3
    2 -11 3
    -2 -11 3
    -2 11 -3
    2 11 -3
    2 -11 4
    -2 -11 4
    2 11 4
    2 -11 -4
    -2 -11 -4
    2 -11 4
    2 -11 -4
    -2 -11 4
    2 -11 4
    2 -11 -4
    -2 -11 -4
    2 11 4
    -2 11 4
    2 11 -4
    -2 11 -4
    2 11 4
    -2 11 -4
    2 -11 5
    2 11 5
    -2 -11 5
    2 -11 5
    2 -11 -5
    -2 -11 -5
    -2 -11 5
    -2 11 5
    2 11 5
    2 11 -5
    -2 11 -5
    2 -11 -5
    -2 -11 -5
    2 11 5
    -2 11 5
    2 11 -5
    -2 11 -5
    -2 11 -6
    2 11 -6
    -2 11 6
    2 11 6
    -2 -11 -6
    2 -11 -6
    -2 11 -6
    2 11 -6
    2 11 6
    2 -11 -6
    -2 -11 -6
    -2 11 6
    -2 -11 6
    2 -11 -6
    -2 -11 6
    2 -11 6
    2 -12 0
    -2 -12 0
    2 -12 0
    2 12 0
    2 -12 0
    2 12 0
    -2 12 0
    2 -12 1
    2 -12 -1
    2 -12 1
    -2 12 1
    2 -12 -1
    -2 -12 -1
    2 12 -1
    -2 12 1
    -2 12 -1
    -2 -12 1
    2 -12 -1
    2 12 1
    -2 12 1
    2 12 -1
    -2 12 -1
    2 12 1
    2 12 -2
    -2 12 -2
    2 -12 2
    -2 -12 2
    2 -12 -2
    2 12 -2
    -2 12 -2
    2 12 2
    2 12 -2
    -2 12 2
    -2 -12 -2
    2 -12 2
    2 -12 -2
    -2 12 -2
    -2 12 2
    2 -12 -2
    -2 -12 -2
    2 12 -3
    -2 12 -3
    2 12 3
    -2 12 3
    2 -12 3
    2 -12 -3
    2 -12 3
    -2 -12 3
    2 -12 -3
    2 -12 -3
    2 -12 3
    -2 -12 -3
    2 12 3
    2 -12 4
    -2 -12 -4
    2 -12 -4
    2 12 4
    -2 12 -4
    2 12 -4
    2 -12 -4
    -2 12 -4
    2 12 -4
    -2 -12 4
    2 -12 4
    -2 12 4
    2 12 4
    -2 -12 -4
    2 -12 -4
    -2 12 4
    2 -12 4
    2 -12 5
    2 -12 -5
    -2 -12 -5
    -2 -12 5
    2 -12 5
    -2 12 -5
    2 12 -5
    2 -12 -5
    -2 12 5
    2 -12 5
    -2 -12 5
    -2 12 -5
    2 12 -5
    -2 -12 -5
    2 12 5
    2 12 5
    2 12 -6
    -2 12 6
    2 -12 6
    2 -12 -6
    -2 12 6
    2 -12 6
    -2 13 0
    2 13 0
    -2 -13 0
    -2 13 0
    2 -13 0
    2 -13 0
    -2 -13 0
    -2 13 0
    2 13 0
    2 -13 0
    -2 13 -1
    -2 13 1
    2 -13 1
    -2 -13 1
    2 -13 -1
    -2 -13 -1
    -2 13 1
    2 13 1
    2 13 -1
    2 -13 -1
    2 -13 1
    2 -13 1
    -2 -13 1
    2 -13 -1
    -2 13 -1
    2 13 -1
    2 13 1
    -2 -13 -2
    2 -13 -2
    2 -13 2
    2 -13 2
    2 -13 -2
    -2 13 -2
    -2 -13 2
    -2 13 2
    -2 13 -2
    2 13 2
    2 13 2
    2 13 -2
    2 13 -2
    -2 -13 -3
    2 -13 -3
    2 13 3
    2 13 -3
    -2 13 -3
    2 -13 3
    2 13 3
    -2 13 3
    2 -13 3
    2 13 -3
    -2 13 -3
    -2 -13 3
    -2 -13 -3
    2 -13 -3
    2 13 3
    -2 13 3
    2 -13 3
    -2 -13 3
    2 13 -4
    -2 13 4
    2 13 4
    2 -13 4
    -2 -13 4
    2 -13 4
    2 -13 -4
    -2 13 -4
    2 -13 4
    2 -13 -4
    -2 -13 -4
    2 13 4
    -2 13 5
    2 13 5
    2 -13 -5
    2 -13 5
    -2 -13 -5
    -2 13 -5
    2 13 -5
    2 -13 -5
    -2 -13 5
    -2 14 0
    -2 14 0
    2 14 0
    2 -14 0
    -2 14 0
    -2 -14 0
    2 -14 0
    -2 14 0
    -2 -14 0
    -2 -14 0
    2 -14 0
    2 -14 1
    -2 -14 1
    2 -14 1
    -2 14 1
    2 14 1
    2 14 -1
    -2 14 -1
    -2 -14 1
    2 -14 1
    2 -14 -1
    -2 -14 -1
    -2 -14 -1
    2 -14 -1
    -2 14 1
    2 14 -1
    -2 14 -1
    2 14 1
    2 -14 -1
    2 -14 2
    -2 14 -2
    -2 14 2
    2 14 2
    -2 -14 -2
    -2 -14 2
    -2 14 -2
    2 14 -2
    2 -14 -2
    2 14 -2
    2 14 2
    2 14 2
    -2 14 2
    2 -14 -2
    -2 -14 -2
    2 14 3
    2 -14 3
    -2 -14 3
    2 14 -3
    -2 -14 -3
    -2 -14 3
    -2 -14 -3
    2 -14 -3
    -2 14 3
    2 -14 -3
    2 14 3
    -2 14 3
    2 14 -3
    -2 14 -3
    2 -14 -4
    -2 -14 -4
    -2 14 -4
    -2 -14 4
    2 -14 4
    -2 -14 4
    2 -14 -4
    2 14 -4
    2 14 4
    -2 14 4
    -2 -15 0
    -2 -15 0
    2 15 0
    -2 15 0
    2 15 0
    2 -15 1
    2 15 1
    2 -15 -1
    -2 -15 -1
    2 -15 1
    -2 -15 1
    -2 -15 -1
    -2 15 -1
    -2 15 1
    2 15 1
    -2 15 -1
    2 15 -1
    2 15 -2
    -2 15 2
    -2 15 -2
    -2 15 -2
    -2 -15 2
    -2 -15 -2
    2 -15 -2
    -2 -15 -2
    -2 15 2
    2 -15 2
    -2 15 3
    2 15 3
    -2 15 -3
    -2 -15 -3
    2 -16 0
    2 16 0
    2 16 0
    -2 16 -1
    3 0 0
    -3 0 0
    -3 0 0
    3 0 0
    3 0 0
    -3 0 0
    -3 0 1
    3 0 -1
    3 0 1
    -3 0 -1
    -3 0 -1
    3 0 1
    -3 0 -1
    -3 0 1
    3 0 -1
    -3 0 1
    3 0 1
    3 0 2
    3 0 2
    -3 0 2
    3 0 -2
    3 0 -2
    -3 0 2
    -3 0 -2
    -3 0 2
    -3 0 -2
    3 0 -2
    -3 0 -3
    3 0 3
    -3 0 3
    3 0 -3
    -3 0 3
    3 0 3
    -3 0 -3
    -3 0 3
    -3 0 -3
    3 0 -3
    3 0 -4
    -3 0 4
    3 0 4
    3 0 -4
    -3 0 4
    -3 0 -4
    3 0 -4
    -3 0 4
    3 0 4
    3 0 -5
    -3 0 -5
    -3 0 -5
    3 0 5
    -3 0 5
    3 0 -5
    3 0 -5
    3 0 5
    -3 0 5
    -3 0 5
    3 0 5
    -3 0 -5
    -3 0 -5
    -3 0 -6
    3 0 6
    -3 0 6
    -3 0 -6
    -3 0 6
    3 0 6
    -3 0 -6
    3 0 -6
    3 0 -6
    3 0 6
    -3 0 -6
    3 0 7
    -3 0 -7
    -3 0 -7
    3 0 -7
    -3 0 -7
    -3 0 -7
    3 0 7
    -3 0 7
    -3 0 8
    3 0 8
    3 0 -8
    -3 0 -8
    -3 0 -8
    3 0 8
    3 0 9
    -3 0 -9
    3 -1 0
    3 -1 0
    3 1 0
    -3 -1 0
    -3 1 0
    -3 -1 0
    3 -1 0
    3 1 0
    -3 1 1
    3 1 -1
    3 1 1
    3 1 1
    3 -1 1
    3 1 -1
    -3 1 -1
    3 -1 -1
    -3 -1 -1
    3 -1 -1
    3 1 -1
    3 -1 1
    3 1 1
    -3 -1 -1
    -3 1 -1
    3 1 1
    -3 1 -1
    3 -1 1
    3 1 1
    -3 -1 1
    -3 -1 1
    -3 -1 -1
    -3 -1 1
    -3 1 2
    3 1 -2
    -3 1 2
    -3 -1 2
    3 -1 2
    3 -1 -2
    3 1 -2
    3 -1 -2
    -3 -1 -2
    3 1 -2
    3 -1 -2
    -3 1 -2
    -3 -1 -2
    3 -1 -2
    3 -1 -3
    -3 -1 -3
    3 1 3
    3 -1 3
    -3 -1 3
    3 -1 -3
    -3 1 3
    -3 1 3
    3 -1 3
    3 1 3
    -3 -1 3
    3 -1 3
    -3 1 -3
    -3 -1 -3
    3 -1 -3
    -3 -1 -3
    -3 1 -3
    3 1 3
    -3 1 3
    3 -1 -3
    3 1 -3
    3 1 -3
    3 1 -3
    -3 1 -3
    3 -1 3
    3 -1 -4
    3 1 -4
    3 1 -4
    -3 1 4
    3 -1 4
    -3 1 4
    3 1 4
    -3 -1 4
    -3 1 4
    -3 -1 4
    3 1 4
    -3 -1 -4
    3 -1 -4
    -3 -1 -4
    -3 -1 4
    3 1 4
    3 -1 4
    -3 -1 -4
    -3 1 -4
    3 -1 -4
    -3 1 -4
    3 1 -4
    3 -1 4
    3 -1 -5
    -3 1 -5
    -3 1 -5
    -3 -1 -5
    -3 -1 5
    -3 1 5
    3 -1 5
    3 1 5
    3 -1 5
    3 -1 -5
    -3 -1 -5
    3 1 5
    -3 -1 -5
    -3 1 -5
    3 -1 -5
    3 1 -5
    -3 1 -5
    3 1 -5
    3 -1 5
    -3 -1 5
    -3 1 5
    3 -1 5
    -3 -1 5
    3 1 5
    -3 -1 -6
    -3 1 -6
    -3 -1 -6
    3 -1 6
    3 1 6
    -3 1 6
    3 -1 6
    -3 -1 -6
    3 -1 -6
    3 1 6
    -3 -1 -6
    3 -1 -6
    3 1 -6
    3 -1 6
    3 1 -6
    -3 1 -6
    3 -1 6
    3 1 6
    -3 -1 6
    -3 1 6
    3 1 7
    -3 1 -7
    -3 -1 -7
    -3 1 -7
    3 1 -7
    3 -1 -7
    -3 -1 -7
    3 -1 7
    3 1 7
    3 -1 7
    -3 1 7
    3 1 7
    -3 -1 7
    -3 -1 -7
    3 -1 7
    -3 -1 -7
    -3 1 -7
    -3 1 -8
    3 -1 -8
    3 1 -8
    -3 -1 -8
    -3 1 8
    3 -1 8
    -3 -1 8
    3 1 8
    -3 1 -8
    -3 -1 -8
    3 -1 8
    -3 -1 -8
    3 -1 8
    3 1 8
    -3 1 -9
    3 1 9
    -3 1 -9
    -3 -1 -9
    -3 2 0
    3 -2 0
    3 -2 0
    -3 2 0
    3 2 0
    -3 -2 0
    3 2 0
    -3 2 0
    3 -2 0
    3 2 0
    3 -2 1
    3 2 1
    3 2 -1
    -3 2 -1
    -3 2 -1
    3 2 -1
    3 -2 -1
    -3 -2 -1
    3 -2 -1
    3 2 1
    -3 2 1
    3 -2 1
    -3 -2 -1
    3 2 1
    -3 -2 -1
    -3 -2 1
    -3 2 -1
    -3 -2 1
    3 -2 1
    -3 2 -2
    -3 -2 -2
    3 -2 -2
    3 2 2
    -3 -2 2
    3 -2 -2
    3 2 -2
    3 -2 2
    3 2 2
    3 2 -2
    -3 2 -2
    -3 -2 -2
    -3 2 -2
    -3 2 2
    3 2 2
    3 -2 -3
    -3 2 -3
    3 2 -3
    -3 2 -3
    3 -2 -3
    3 2 3
    3 -2 3
    -3 -2 3
    3 -2 -3
    3 2 -3
    3 -2 3
    -3 2 3
    3 -2 3
    3 -2 -3
    -3 -2 -3
    -3 -2 3
    3 2 3
    -3 2 -3
    -3 2 3
    -3 2 3
    3 2 -3
    3 2 3
    -3 -2 -3
    3 -2 -4
    -3 2 4
    3 -2 4
    -3 -2 -4
    3 -2 -4
    3 2 4
    -3 2 4
    -3 -2 4
    3 -2 4
    3 2 -4
    3 2 -4
    -3 2 -4
    -3 -2 -4
    3 -2 -4
    3 2 4
    -3 -2 4
    3 -2 4
    3 -2 -4
    -3 2 -4
    3 2 -4
    3 -2 -4
    -3 -2 -4
    3 2 5
    3 -2 5
    -3 -2 5
    -3 2 5
    3 -2 5
    3 2 5
    -3 -2 5
    -3 2 5
    3 2 -5
    3 -2 -5
    -3 -2 -5
    -3 -2 -5
    3 -2 -5
    -3 2 -5
    -3 -2 -5
    3 -2 -5
    3 2 -5
    -3 2 -5
    3 -2 -5
    -3 -2 5
    3 -2 5
    3 2 5
    -3 2 5
    3 2 -5
    -3 2 -5
    -3 -2 -6
    3 -2 -6
    -3 -2 -6
    -3 2 -6
    -3 -2 -6
    3 -2 -6
    -3 2 6
    3 2 6
    3 -2 6
    3 2 -6
    3 -2 6
    -3 2 -6
    3 2 -6
    -3 2 6
    -3 -2 6
    3 -2 6
    3 2 6
    3 -2 7
    3 2 7
    -3 2 7
    3 2 7
    3 -2 7
    -3 -2 7
    3 2 7
    -3 2 7
    -3 -2 -7
    -3 -2 -7
    -3 2 -7
    3 2 -7
    -3 2 -7
    3 -2 -7
    -3 -2 -7
    -3 -2 -7
    -3 2 -7
    -3 2 -8
    -3 -2 -8
    -3 -2 -8
    3 -2 8
    3 2 8
    3 2 -8
    3 -2 -8
    -3 2 -8
    -3 -2 8
    -3 2 8
    3 2 8
    3 -2 8
    -3 -2 -8
    3 2 9
    -3 2 -9
    -3 2 -9
    3 -3 0
    3 -3 0
    3 -3 0
    3 3 0
    -3 -3 0
    -3 3 0
    3 3 0
    -3 3 0
    3 3 0
    3 -3 0
    -3 3 0
    3 3 -1
    -3 3 1
    -3 3 -1
    3 3 -1
    -3 -3 1
    3 -3 -1
    -3 -3 -1
    3 3 1
    3 3 -1
    3 3 1
    -3 3 1
    -3 3 -1
    3 -3 -1
    -3 -3 1
    3 -3 1
    -3 3 1
    -3 -3 -1
    3 -3 -2
    3 3 2
    3 3 -2
    -3 3 -2
    -3 3 -2
    3 3 -2
    3 -3 -2
    -3 3 -2
    3 -3 -2
    3 3 2
    3 -3 2
    3 3 2
    -3 -3 -2
    -3 -3 -2
    3 -3 -2
    3 3 -2
    3 3 2
    3 -3 2
    -3 3 2
    3 -3 2
    3 3 -2
    -3 -3 2
    -3 3 -3
    -3 3 -3
    3 3 -3
    3 -3 -3
    -3 -3 -3
    -3 -3 3
    3 -3 3
    3 -3 -3
    -3 3 3
    -3 3 3
    3 3 3
    3 -3 3
    3 -3 -3
    -3 -3 -3
    3 3 3
    3 -3 3
    3 3 -3
    -3 3 3
    -3 3 -3
    -3 -3 -3
    3 3 3
    3 3 -4
    -3 3 -4
    3 -3 -4
    -3 -3 -4
    3 3 4
    -3 -3 4
    3 -3 4
    3 -3 -4
    -3 3 4
    -3 3 4
    3 -3 4
    3 3 4
    3 -3 -4
    -3 3 -4
    -3 -3 -4
    3 3 4
    -3 3 4
    3 3 -4
    3 3 -4
    3 -3 -4
    -3 3 -4
    3 -3 4
    3 3 -5
    -3 3 5
    3 -3 -5
    3 -3 5
    -3 3 5
    3 -3 -5
    -3 3 -5
    3 3 -5
    -3 -3 5
    3 -3 5
    3 3 5
    3 3 5
    -3 3 5
    -3 -3 -5
    -3 3 -5
    -3 -3 -5
    3 -3 5
    3 3 -5
    3 -3 6
    3 3 -6
    -3 3 -6
    3 -3 -6
    -3 -3 -6
    -3 -3 6
    3 3 6
    3 3 6
    -3 3 -6
    -3 3 6
    -3 -3 -6
    3 -3 -6
    -3 -3 -6
    -3 3 -6
    3 -3 6
    3 3 7
    -3 3 7
    -3 3 -7
    3 3 7
    -3 -3 7
    -3 3 7
    3 -3 7
    3 3 7
    -3 -3 -7
    3 -3 -7
    3 3 -7
    -3 3 -7
    3 -3 7
    3 3 -7
    -3 -3 -7
    3 -3 -7
    3 3 8
    3 -3 8
    3 3 8
    -3 3 -8
    -3 -3 -8
    -3 -3 -8
    -3 3 -8
    3 3 9
    3 -4 0
    -3 -4 0
    -3 -4 0
    3 -4 0
    3 -4 0
    -3 4 0
    3 4 0
    3 4 0
    -3 4 0
    -3 4 0
    3 4 0
    3 4 -1
    3 -4 1
    -3 -4 1
    -3 4 -1
    3 -4 -1
    3 -4 -1
    -3 -4 -1
    -3 4 1
    -3 4 -1
    3 -4 1
    -3 -4 1
    3 4 1
    3 -4 1
    3 -4 1
    -3 -4 1
    3 4 1
    3 4 -1
    -3 4 1
    -3 4 1
    -3 -4 -1
    3 -4 -1
    3 -4 2
    3 -4 -2
    3 4 2
    3 4 -2
    3 4 2
    3 4 -2
    3 4 2
    -3 4 2
    3 4 -2
    -3 4 -2
    3 4 -2
    3 -4 -2
    -3 -4 -2
    3 -4 -2
    -3 -4 2
    -3 4 2
    3 -4 2
    -3 -4 -2
    -3 -4 2
    3 -4 2
    -3 4 -2
    -3 -4 2
    3 -4 -3
    -3 -4 -3
    -3 -4 3
    3 4 -3
    -3 4 3
    3 4 3
    -3 -4 3
    3 -4 -3
    3 4 -3
    -3 4 3
    3 -4 3
    -3 4 -3
    3 -4 3
    -3 -4 -3
    -3 4 -4
    3 4 -4
    -3 4 -4
    -3 -4 -4
    3 -4 -4
    3 -4 4
    3 -4 -4
    3 4 -4
    -3 4 4
    3 4 4
    -3 4 4
    -3 -4 4
    3 -4 4
    3 -4 -4
    -3 -4 -4
    3 4 4
    3 -4 4
    3 4 -4
    -3 4 4
    -3 -4 -4
    3 -4 -4
    3 4 4
    -3 4 -4
    3 -4 5
    3 4 5
    3 -4 -5
    -3 4 5
    -3 -4 5
    3 -4 5
    -3 4 5
    3 4 5
    3 4 5
    3 4 -5
    -3 -4 -5
    3 -4 -5
    3 -4 -5
    -3 4 -5
    3 4 -5
    3 -4 -5
    -3 4 -5
    3 -4 5
    -3 -4 -5
    -3 4 -5
    3 4 -5
    3 4 6
    3 -4 -6
    3 4 6
    -3 4 6
    -3 -4 6
    3 -4 6
    3 4 6
    -3 -4 -6
    -3 4 -6
    3 4 -6
    3 -4 6
    -3 4 -6
    3 4 7
    -3 4 7
    -3 4 -7
    -3 -4 7
    3 4 7
    -3 4 -7
    3 4 7
    -3 4 -7
    3 -4 -7
    -3 -4 -7
    -3 4 8
    3 -4 8
    3 4 8
    -3 -4 8
    3 -4 8
    3 -4 -8
    -3 -4 -8
    -3 -4 -8
    3 -4 -8
    3 4 8
    3 4 -8
    -3 4 -8
    3 -5 0
    -3 -5 0
    -3 -5 0
    3 -5 0
    -3 -5 0
    3 -5 0
    -3 5 0
    3 5 0
    3 5 0
    -3 5 0
    3 5 0
    -3 5 -1
    3 5 -1
    -3 5 -1
    -3 5 1
    -3 -5 -1
    -3 -5 -1
    3 -5 -1
    3 5 1
    3 -5 1
    -3 -5 1
    -3 5 -1
    -3 5 1
    3 5 -1
    -3 -5 1
    -3 -5 -1
    3 -5 -1
    -3 5 1
    3 5 -1
    3 5 -1
    3 -5 1
    -3 -5 1
    3 5 1
    3 -5 1
    3 5 -2
    -3 5 2
    3 5 2
    -3 5 -2
    3 5 -2
    -3 -5 2
    3 -5 2
    3 5 -2
    -3 5 -2
    3 -5 -2
    -3 -5 -2
    3 -5 -2
    -3 -5 2
    3 -5 2
    3 5 2
    -3 5 -2
    3 5 -2
    3 -5 -2
    -3 5 -2
    -3 5 2
    -3 5 2
    3 -5 2
    -3 -5 2
    3 -5 2
    3 5 2
    -3 -5 -2
    -3 5 -3
    3 5 -3
    -3 5 3
    3 5 -3
    -3 -5 3
    3 -5 -3
    3 5 3
    3 5 -3
    -3 5 -3
    3 -5 3
    -3 -5 3
    -3 -5 -3
    3 -5 -3
    3 5 3
    -3 -5 3
    3 -5 3
    3 -5 3
    3 5 3
    -3 5 -3
    -3 5 3
    -3 5 -4
    3 5 -4
    3 -5 -4
    -3 -5 4
    3 -5 -4
    -3 5 -4
    -3 -5 -4
    3 -5 -4
    3 5 4
    -3 5 4
    3 -5 4
    -3 -5 -4
    3 -5 -4
    3 5 4
    3 -5 4
    3 5 -4
    -3 5 -4
    3 -5 4
    3 5 -4
    -3 5 4
    3 5 4
    3 -5 -5
    3 5 5
    -3 5 5
    -3 5 -5
    -3 -5 5
    3 -5 5
    -3 5 5
    3 5 5
    3 -5 5
    -3 -5 -5
    3 -5 -5
    -3 -5 -5
    3 -5 5
    -3 -5 5
    3 5 5
    -3 5 5
    3 5 -5
    -3 5 -5
    -3 5 -5
    3 5 -5
    -3 -5 -5
    -3 5 6
    -3 5 -6
    3 5 -6
    -3 -5 6
    3 -5 6
    -3 5 6
    3 5 6
    -3 -5 -6
    -3 -5 -6
    3 -5 -6
    -3 5 -6
    -3 5 6
    3 5 6
    3 -5 -6
    3 -5 6
    3 5 6
    -3 -5 6
    3 -5 6
    3 5 -6
    -3 5 -6
    3 5 7
    -3 5 7
    -3 5 -7
    3 -5 7
    -3 -5 7
    -3 -5 7
    3 -5 7
    3 5 7
    3 5 -7
    3 5 -7
    -3 5 -7
    3 -5 -7
    -3 5 7
    3 -5 -7
    -3 -5 -7
    3 5 7
    3 5 8
    3 -5 8
    -3 -5 8
    -3 -5 -8
    3 -5 -8
    3 5 -8
    -3 5 -8
    -3 5 -8
    3 5 8
    3 -5 8
    -3 -5 8
    -3 5 8
    -3 -5 -8
    3 -6 0
    -3 -6 0
    -3 -6 0
    3 6 0
    3 -6 0
    3 6 0
    -3 6 0
    -3 6 0
    3 -6 -1
    -3 -6 -1
    -3 6 -1
    3 6 -1
    3 -6 1
    -3 -6 1
    -3 6 1
    -3 6 -1
    3 6 1
    -3 -6 1
    3 -6 1
    -3 -6 -1
    3 -6 -1
    -3 -6 1
    3 -6 1
    -3 6 1
    3 6 -1
    -3 -6 -1
    3 -6 -1
    3 6 -1
    -3 6 -1
    3 6 -1
    3 6 1
    -3 6 1
    3 6 1
    3 -6 2
    -3 -6 2
    -3 6 2
    -3 6 -2
    3 6 -2
    3 -6 -2
    3 6 2
    -3 6 -2
    3 6 -2
    3 -6 -2
    -3 -6 -2
    3 -6 2
    -3 6 2
    3 6 -2
    3 -6 2
    -3 -6 2
    3 6 2
    -3 6 -2
    3 6 -2
    -3 6 2
    -3 -6 -2
    -3 6 -3
    3 6 -3
    3 -6 3
    -3 -6 3
    3 6 -3
    3 -6 -3
    -3 -6 -3
    -3 -6 -3
    3 -6 -3
    3 -6 3
    -3 -6 3
    3 6 3
    3 -6 -3
    -3 -6 -3
    3 6 -3
    -3 6 -3
    3 6 -3
    -3 6 3
    3 -6 3
    3 6 3
    3 6 3
    -3 6 3
    3 6 -3
    3 6 3
    -3 6 3
    -3 -6 3
    3 -6 -4
    -3 -6 -4
    -3 -6 4
    3 6 4
    -3 -6 4
    3 6 -4
    3 -6 -4
    3 6 -4
    3 -6 4
    -3 6 -4
    -3 6 4
    3 6 -4
    -3 6 4
    -3 -6 -4
    3 -6 5
    -3 6 -5
    3 6 -5
    -3 -6 -5
    3 -6 -5
    -3 -6 5
    3 -6 -5
    3 6 5
    -3 6 5
    -3 6 -5
    3 6 -5
    3 -6 5
    -3 -6 5
    3 -6 -5
    -3 -6 -5
    3 6 5
    3 -6 5
    -3 6 5
    -3 6 -5
    3 6 -5
    -3 -6 -5
    3 6 5
    -3 6 5
    3 -6 -6
    -3 6 6
    3 -6 6
    3 -6 6
    -3 -6 6
    -3 6 -6
    3 -6 -6
    -3 -6 -6
    -3 6 6
    3 6 6
    -3 -6 -6
    -3 6 -6
    -3 -6 -6
    -3 6 6
    3 6 6
    3 6 -6
    3 6 6
    -3 -6 6
    3 6 7
    -3 6 7
    -3 6 -7
    3 -6 7
    -3 -6 7
    3 6 7
    -3 -6 7
    3 -6 7
    3 6 -7
    -3 6 -7
    -3 6 -7
    3 6 -7
    3 -6 -7
    -3 -6 -7
    -3 6 7
    -3 -6 -7
    3 6 7
    3 6 8
    3 -6 8
    3 -6 -8
    -3 -6 -8
    -3 6 -8
    3 6 -8
    -3 6 -8
    -3 6 8
    -3 -6 8
    3 -6 8
    -3 -6 -8
    3 -6 -8
    3 -7 0
    -3 -7 0
    3 -7 0
    -3 -7 0
    3 7 0
    -3 7 0
    3 7 0
    -3 -7 0
    3 -7 0
    -3 7 0
    3 -7 -1
    3 7 1
    3 7 -1
    -3 7 1
    -3 -7 1
    3 -7 1
    -3 7 -1
    -3 7 1
    3 7 -1
    -3 7 -1
    3 -7 1
    -3 -7 -1
    3 -7 -1
    -3 -7 1
    3 7 1
    3 -7 -1
    -3 -7 -1
    3 7 -1
    3 7 1
    -3 -7 1
    3 -7 1
    -3 7 1
    3 7 -1
    -3 -7 2
    3 -7 2
    -3 7 2
    3 -7 -2
    -3 -7 -2
    -3 -7 -2
    3 -7 -2
    3 7 2
    3 -7 2
    -3 -7 2
    3 7 -2
    3 7 2
    -3 -7 -2
    3 7 -2
    -3 7 2
    3 -7 -2
    3 7 -2
    -3 7 -2
    3 7 2
    3 7 -2
    3 -7 2
    -3 -7 2
    -3 7 -3
    3 7 -3
    -3 7 3
    3 7 3
    -3 7 -3
    3 7 3
    3 7 -3
    -3 -7 -3
    3 -7 3
    -3 -7 -3
    3 -7 -3
    -3 -7 3
    -3 7 3
    3 7 -3
    -3 -7 3
    3 -7 3
    3 -7 -3
    -3 -7 -3
    -3 -7 3
    3 -7 3
    3 7 3
    -3 7 -3
    3 7 -3
    -3 7 -4
    3 -7 4
    -3 -7 4
    -3 7 -4
    3 7 -4
    3 -7 -4
    -3 -7 -4
    -3 -7 -4
    3 -7 -4
    3 -7 4
    3 7 -4
    -3 7 -4
    3 7 4
    -3 -7 4
    3 -7 -4
    -3 -7 -4
    -3 7 4
    3 7 4
    3 -7 4
    3 7 4
    3 7 4
    -3 7 4
    -3 -7 4
    -3 7 -5
    -3 -7 -5
    3 -7 -5
    -3 -7 5
    3 7 5
    3 -7 5
    -3 7 -5
    3 7 -5
    3 -7 -5
    3 -7 5
    -3 7 5
    3 7 -5
    -3 7 5
    -3 -7 -5
    3 7 5
    3 -7 -6
    -3 -7 -6
    -3 -7 6
    3 -7 -6
    3 -7 6
    -3 -7 -6
    3 -7 -6
    3 7 6
    -3 7 6
    -3 7 -6
    -3 -7 6
    3 -7 6
    -3 -7 6
    3 7 6
    -3 7 6
    3 7 -6
    -3 7 -6
    3 7 6
    -3 7 6
    3 7 -6
    -3 7 -6
    -3 -7 -6
    3 -7 7
    -3 -7 7
    -3 7 -7
    3 7 7
    -3 7 7
    3 -7 -7
    -3 -7 -7
    3 7 7
    -3 7 -7
    3 7 -7
    3 -7 7
    -3 -7 -7
    3 -7 -7
    -3 7 7
    3 7 -7
    -3 7 -7
    -3 -7 7
    3 7 7
    -3 7 8
    3 -7 -8
    -3 7 -8
    -3 -7 -8
    3 -8 0
    -3 -8 0
    -3 8 0
    3 8 0
    -3 -8 0
    3 -8 0
    -3 8 0
    3 8 0
    -3 -8 0
    3 -8 0
    -3 8 0
    3 8 0
    3 -8 1
    -3 -8 1
    3 8 1
    3 8 -1
    -3 8 -1
    3 -8 -1
    -3 -8 -1
    -3 -8 1
    3 -8 1
    3 8 -1
    3 8 1
    -3 8 1
    3 8 -1
    -3 8 1
    -3 8 -1
    -3 -8 -1
    -3 -8 1
    3 -8 1
    3 -8 -1
    3 -8 -1
    -3 -8 -1
    -3 8 -1
    3 8 -1
    -3 8 2
    -3 8 -2
    -3 -8 -2
    3 -8 -2
    3 -8 -2
    -3 -8 -2
    3 8 -2
    3 -8 2
    -3 -8 2
    -3 8 -2
    3 8 -2
    3 8 2
    3 8 2
    3 8 2
    -3 8 2
    3 8 -2
    -3 8 2
    3 -8 2
    -3 -8 2
    -3 8 -2
    3 8 -2
    3 -8 2
    -3 -8 2
    -3 -8 -2
    -3 8 -3
    3 8 3
    -3 -8 -3
    -3 -8 -3
    3 -8 -3
    -3 -8 3
    3 8 -3
    -3 8 -3
    -3 8 3
    3 8 3
    3 -8 -3
    -3 -8 -3
    -3 8 3
    -3 -8 3
    3 -8 3
    -3 -8 3
    3 -8 3
    3 8 -3
    -3 8 -3
    3 8 -3
    3 -8 4
    -3 -8 4
    3 8 -4
    -3 8 -4
    -3 -8 -4
    -3 8 -4
    3 -8 -4
    3 8 4
    -3 8 -4
    3 8 -4
    -3 -8 4
    3 -8 4
    3 8 -4
    -3 8 -4
    3 8 4
    -3 -8 -4
    -3 8 4
    3 8 4
    3 8 4
    -3 -8 -4
    -3 8 4
    -3 -8 4
    3 -8 4
    -3 8 -5
    3 8 -5
    -3 -8 -5
    -3 8 -5
    3 -8 -5
    -3 8 5
    3 8 5
    3 -8 5
    -3 -8 5
    3 -8 5
    -3 -8 5
    -3 8 -5
    3 8 -5
    3 8 5
    -3 -8 -5
    3 -8 -5
    3 8 5
    -3 8 5
    3 8 -5
    -3 8 -5
    -3 8 5
    3 -8 5
    -3 -8 -5
    -3 -8 6
    3 -8 -6
    3 8 6
    -3 8 6
    3 8 6
    -3 8 6
    3 8 6
    -3 8 -6
    -3 -8 6
    3 8 -6
    -3 8 -6
    3 8 -6
    -3 8 -6
    3 -8 6
    3 -8 -6
    3 -8 -6
    -3 -8 -6
    -3 8 7
    3 -8 7
    -3 8 -7
    3 8 7
    -3 8 7
    3 8 7
    3 8 -7
    -3 8 -7
    -3 -8 7
    -3 -8 -7
    3 -8 -7
    -3 8 -7
    3 8 -7
    3 -8 7
    3 -8 -7
    -3 9 0
    3 9 0
    3 9 0
    -3 9 0
    3 -9 0
    3 -9 0
    3 -9 0
    3 9 0
    3 -9 0
    -3 -9 0
    3 -9 -1
    3 -9 1
    -3 -9 1
    3 9 -1
    -3 9 -1
    -3 9 1
    3 -9 -1
    -3 9 -1
    3 9 1
    -3 9 1
    3 9 -1
    -3 -9 1
    -3 9 1
    3 9 1
    -3 9 -1
    3 -9 -1
    -3 -9 -1
    -3 -9 2
    3 9 2
    -3 9 -2
    3 9 -2
    3 -9 2
    -3 -9 2
    3 -9 2
    -3 -9 -2
    3 -9 -2
    -3 -9 2
    -3 -9 -2
    3 -9 -2
    -3 9 2
    -3 9 -2
    3 9 -2
    3 9 2
    -3 9 2
    -3 9 -2
    3 9 -2
    3 -9 -2
    -3 -9 -2
    -3 9 2
    3 9 2
    3 9 -3
    3 -9 -3
    3 9 3
    3 -9 3
    3 -9 -3
    -3 -9 -3
    3 -9 3
    -3 -9 3
    -3 -9 -3
    3 9 3
    3 9 3
    -3 -9 -3
    3 -9 3
    -3 -9 3
    -3 9 -3
    3 9 -3
    3 -9 -3
    -3 9 -3
    -3 9 3
    -3 9 3
    3 9 -3
    3 -9 4
    -3 -9 4
    3 9 4
    -3 9 -4
    3 9 -4
    3 9 4
    -3 9 4
    3 -9 -4
    3 -9 -4
    -3 -9 -4
    -3 9 4
    -3 -9 4
    3 -9 4
    3 -9 4
    -3 -9 4
    3 -9 5
    -3 -9 5
    3 9 5
    3 -9 -5
    3 -9 5
    -3 9 5
    3 9 5
    -3 9 -5
    3 9 -5
    3 9 -5
    -3 9 -5
    3 -9 -5
    -3 -9 -5
    3 9 5
    -3 9 5
    -3 -9 5
    3 -9 5
    -3 -9 -5
    3 -9 -6
    3 -9 6
    3 9 6
    -3 9 6
    -3 9 6
    3 9 6
    -3 -9 -6
    3 -9 -6
    3 9 -6
    -3 9 -6
    -3 -9 6
    3 -9 6
    3 -9 -6
    -3 -9 -6
    3 9 -6
    -3 9 6
    -3 9 -6
    -3 -9 6
    3 -9 7
    -3 9 -7
    -3 9 7
    3 9 7
    -3 -9 7
    3 -9 7
    -3 -9 -7
    3 -9 7
    -3 -9 7
    -3 9 7
    3 9 -7
    -3 9 -7
    -3 -9 -7
    3 9 -7
    3 9 7
    3 -10 0
    -3 -10 0
    -3 10 0
    3 10 0
    -3 -10 0
    3 -10 0
    -3 -10 0
    3 -10 0
    -3 10 0
    3 10 0
    3 10 0
    -3 -10 1
    -3 -10 -1
    3 -10 1
    3 -10 -1
    3 -10 -1
    -3 -10 -1
    -3 10 1
    3 10 1
    3 10 -1
    3 -10 1
    -3 -10 1
    -3 -10 1
    3 -10 1
    3 -10 -1
    -3 -10 -1
    -3 10 -1
    -3 10 1
    -3 10 -1
    3 10 1
    3 10 -1
    3 10 1
    3 10 -1
    -3 10 1
    3 -10 2
    3 10 2
    -3 10 2
    -3 10 -2
    3 10 -2
    -3 10 -2
    3 10 -2
    -3 -10 -2
    3 -10 2
    3 -10 -2
    -3 -10 2
    3 10 2
    -3 -10 -2
    3 -10 -2
    3 -10 2
    -3 -10 2
    -3 -10 -2
    3 -10 -2
    -3 10 2
    -3 10 2
    3 10 2
    3 10 -2
    3 -10 3
    -3 10 -3
    3 -10 3
    3 10 -3
    -3 -10 3
    3 10 3
    3 -10 -3
    3 -10 -3
    -3 -10 -3
    -3 10 -3
    -3 10 3
    3 10 3
    3 -10 -3
    -3 10 -4
    3 -10 -4
    -3 -10 -4
    3 10 4
    3 -10 4
    3 -10 -4
    -3 -10 -4
    -3 10 -4
    3 10 -4
    3 10 4
    3 10 4
    -3 10 4
    -3 10 4
    -3 -10 4
    3 -10 4
    -3 10 -4
    3 10 -4
    3 -10 -4
    -3 -10 -4
    -3 -10 4
    3 -10 4
    3 -10 -5
    3 -10 5
    -3 -10 -5
    -3 10 -5
    3 10 -5
    -3 10 -5
    3 10 -5
    3 10 5
    -3 10 5
    -3 10 5
    3 -10 -5
    -3 -10 5
    3 -10 5
    -3 -10 5
    3 -10 5
    3 10 5
    -3 -10 -5
    3 -10 -5
    -3 10 -6
    -3 10 -6
    3 10 -6
    -3 10 -6
    3 10 -6
    3 10 6
    -3 10 6
    3 -10 -6
    -3 -10 -6
    -3 -10 6
    3 -10 6
    3 10 6
    3 -10 6
    -3 -10 6
    3 -10 6
    -3 -10 7
    3 10 7
    3 -10 7
    -3 10 -7
    -3 10 -7
    3 11 0
    3 -11 0
    -3 -11 0
    3 -11 0
    -3 11 0
    3 11 0
    3 -11 0
    -3 11 0
    3 11 0
    3 -11 0
    -3 -11 0
    -3 11 0
    3 11 1
    3 11 -1
    3 -11 1
    -3 11 1
    3 11 -1
    3 11 1
    3 -11 -1
    -3 -11 -1
    -3 11 1
    -3 11 -1
    3 -11 1
    -3 11 -1
    3 -11 -1
    -3 11 1
    -3 11 -1
    -3 -11 -1
    -3 -11 1
    3 -11 -2
    3 11 -2
    -3 11 -2
    3 -11 2
    -3 11 -2
    -3 -11 2
    3 -11 2
    -3 11 2
    3 11 -2
    3 11 2
    3 11 2
    3 11 -2
    3 11 2
    -3 11 2
    -3 11 -2
    -3 -11 2
    -3 -11 -2
    3 -11 2
    3 -11 -2
    -3 -11 -2
    3 -11 -2
    3 -11 3
    -3 11 -3
    3 11 -3
    -3 11 -3
    3 11 -3
    -3 11 3
    3 11 3
    3 -11 3
    -3 -11 -3
    -3 -11 3
    -3 -11 -3
    3 -11 -3
    3 -11 3
    -3 -11 3
    3 -11 -3
    3 11 3
    -3 11 3
    -3 11 -3
    3 -11 -3
    3 11 4
    3 -11 4
    -3 11 -4
    -3 11 -4
    3 11 -4
    -3 11 4
    3 11 4
    3 -11 4
    3 -11 -4
    -3 -11 4
    3 11 4
    -3 11 4
    3 -11 -4
    3 -11 -4
    3 -11 -5
    3 -11 5
    -3 11 -5
    3 11 -5
    3 11 -5
    -3 11 -5
    -3 11 5
    3 -11 5
    -3 -11 5
    3 -11 -5
    -3 11 5
    -3 -11 5
    3 11 5
    -3 -11 -5
    3 -11 -5
    3 -11 6
    -3 11 -6
    3 11 6
    -3 11 6
    3 -11 -6
    3 11 6
    -3 -11 6
    3 -11 6
    -3 11 6
    -3 -11 6
    3 -11 6
    -3 -11 -6
    -3 11 -6
    3 11 -6
    -3 -11 -6
    3 -11 -6
    -3 12 0
    3 12 0
    -3 -12 0
    3 -12 0
    3 12 0
    3 -12 0
    -3 -12 0
    3 12 -1
    3 12 1
    -3 -12 -1
    3 -12 1
    -3 -12 1
    3 -12 -1
    -3 12 1
    3 12 1
    3 12 -1
    3 -12 -1
    -3 12 -1
    -3 12 -1
    -3 12 1
    3 12 1
    3 -12 -1
    -3 -12 -1
    -3 12 1
    -3 12 -1
    -3 -12 1
    3 -12 1
    -3 12 -2
    3 -12 2
    -3 -12 2
    3 12 -2
    3 12 2
    3 -12 2
    3 -12 -2
    -3 -12 -2
    -3 -12 2
    3 -12 -2
    -3 12 2
    -3 -12 -2
    3 -12 -2
    3 -12 2
    3 12 -2
    -3 12 -2
    -3 12 -2
    -3 12 -3
    3 12 3
    3 12 3
    3 -12 3
    3 -12 3
    -3 -12 3
    3 -12 -3
    3 -12 -3
    3 12 3
    3 12 -3
    -3 12 -3
    -3 -12 -4
    3 -12 -4
    -3 12 4
    3 -12 4
    -3 -12 4
    3 -12 4
    3 12 4
    3 12 4
    -3 12 -4
    3 12 -4
    -3 12 4
    3 12 4
    3 -12 -4
    -3 -12 -4
    3 -12 4
    -3 -12 4
    -3 12 -4
    3 12 -4
    3 -12 5
    3 12 5
    3 12 5
    3 -12 -5
    -3 12 5
    3 -12 -5
    3 12 -5
    -3 -12 5
    -3 12 -5
    3 12 -5
    -3 -12 5
    3 -12 5
    -3 -12 -5
    -3 -12 6
    3 -12 6
    -3 12 6
    3 -13 0
    -3 13 0
    3 13 0
    3 -13 0
    -3 13 0
    3 -13 0
    -3 -13 0
    3 13 0
    -3 13 0
    -3 13 1
    3 13 -1
    3 13 1
    -3 13 1
    3 -13 1
    3 13 1
    -3 13 1
    -3 13 -1
    3 -13 -1
    -3 -13 -1
    3 -13 -1
    3 -13 -1
    -3 13 -1
    -3 13 -1
    -3 13 -2
    -3 13 -2
    -3 13 2
    3 13 2
    -3 13 2
    -3 13 -2
    3 13 2
    3 -13 2
    3 13 -2
    3 13 2
    -3 -13 -2
    3 -13 -2
    3 -13 2
    -3 -13 2
    -3 -13 -2
    3 -13 2
    -3 -13 2
    3 -13 -3
    -3 13 3
    3 -13 3
    -3 13 -3
    3 -13 -3
    -3 -13 -3
    -3 13 3
    3 13 -3
    -3 -13 3
    3 -13 3
    3 13 3
    3 13 3
    3 13 -3
    -3 13 -3
    -3 -13 3
    -3 -13 -4
    3 -13 -4
    -3 13 4
    3 -13 4
    3 13 4
    -3 13 4
    3 13 4
    3 13 -4
    -3 13 -4
    -3 -13 -4
    3 -13 4
    -3 -13 4
    3 -13 -4
    -3 -13 4
    -3 13 -4
    3 13 5
    3 -13 -5
    3 13 -5
    3 -13 5
    3 -13 -5
    -3 13 5
    -3 -14 0
    -3 14 0
    -3 14 0
    -3 14 0
    -3 -14 0
    3 14 0
    3 -14 0
    3 -14 0
    3 14 1
    3 14 -1
    -3 14 -1
    3 -14 1
    -3 14 1
    3 14 1
    -3 14 1
    -3 14 -1
    -3 -14 -1
    3 -14 1
    3 -14 -1
    3 -14 -1
    -3 14 -1
    3 -14 1
    -3 -14 -1
    -3 -14 1
    3 14 2
    -3 14 -2
    -3 14 2
    3 -14 -2
    3 14 2
    -3 14 -2
    3 -14 2
    3 -14 2
    3 -14 -2
    -3 -14 -2
    -3 -14 2
    3 14 -3
    3 14 3
    -3 14 3
    -3 -14 -3
    -3 -14 3
    3 14 -3
    3 -14 -3
    -3 -14 -3
    3 -14 3
    3 14 3
    -3 14 -3
    -3 14 3
    3 -14 -3
    3 14 3
    3 -14 -4
    3 -14 -4
    3 14 4
    -3 14 -4
    3 -14 4
    -3 -15 0
    -3 -15 0
    3 15 0
    3 -15 0
    -3 15 0
    3 -15 0
    3 15 0
    -3 15 0
    -3 -15 -1
    3 -15 -1
    -3 -15 1
    -3 -15 -1
    -3 15 1
    3 15 1
    3 -15 1
    -3 15 -1
    3 -15 1
    3 15 -1
    3 -15 -1
    -3 -15 2
    -3 -15 -2
    -3 15 -2
    3 -15 -2
    -3 -15 -2
    3 -15 2
    3 15 2
    -3 15 2
    3 -15 -2
    3 15 2
    3 15 -2
    3 -15 -3
    -3 15 -3
    -3 16 0
    3 -16 0
    3 -16 1
    3 16 1
    -3 16 1
    4 0 0
    4 0 0
    4 0 0
    -4 0 -1
    4 0 1
    4 0 -1
    -4 0 1
    4 0 1
    -4 0 1
    4 0 1
    4 0 -1
    -4 0 1
    -4 0 -1
    4 0 1
    4 0 -2
    4 0 -2
    -4 0 2
    -4 0 -2
    -4 0 -2
    4 0 2
    -4 0 2
    4 0 2
    4 0 -2
    4 0 2
    4 0 2
    -4 0 3
    4 0 3
    -4 0 -3
    -4 0 -3
    4 0 3
    4 0 3
    4 0 3
    -4 0 3
    4 0 -3
    -4 0 3
    4 0 -3
    -4 0 4
    4 0 4
    -4 0 4
    -4 0 -4
    4 0 -4
    4 0 4
    -4 0 4
    4 0 4
    4 0 -4
    -4 0 -4
    4 0 5
    4 0 5
    -4 0 -5
    -4 0 -5
    4 0 -5
    4 0 -5
    -4 0 -5
    -4 0 5
    4 0 5
    -4 0 5
    4 0 5
    4 0 6
    -4 0 6
    4 0 6
    -4 0 -6
    -4 0 -6
    4 0 6
    -4 0 -6
    -4 0 -6
    4 0 6
    -4 0 6
    -4 0 -7
    4 0 7
    -4 0 -7
    -4 0 -7
    4 0 7
    4 0 7
    4 0 -7
    -4 0 -7
    -4 0 7
    4 0 7
    4 0 8
    4 0 8
    -4 0 -8
    4 0 -8
    -4 0 -8
    -4 0 8
    -4 0 -9
    -4 0 -9
    4 0 9
    4 -1 0
    4 -1 0
    -4 -1 0
    4 1 0
    -4 1 0
    -4 -1 0
    4 -1 0
    4 1 0
    4 -1 -1
    -4 1 1
    4 1 -1
    4 1 1
    -4 -1 -1
    4 -1 1
    4 1 -1
    -4 1 -1
    4 -1 1
    4 -1 -1
    -4 -1 -1
    4 -1 -1
    4 1 -1
    4 -1 1
    4 1 1
    -4 -1 1
    -4 1 1
    -4 -1 1
    -4 1 1
    -4 1 -1
    -4 -1 -1
    -4 1 -1
    -4 -1 1
    -4 -1 -1
    4 1 1
    4 1 1
    4 -1 1
    4 1 -1
    4 -1 -1
    -4 1 -2
    4 -1 -2
    -4 -1 -2
    4 1 2
    4 -1 2
    -4 -1 -2
    4 -1 2
    -4 -1 -2
    -4 1 -2
    -4 1 2
    4 1 2
    -4 -1 2
    -4 1 -2
    4 -1 -2
    4 1 -2
    -4 -1 2
    -4 1 2
    4 -1 2
    -4 -1 3
    4 1 3
    4 -1 3
    4 -1 -3
    4 1 -3
    4 1 3
    4 1 -3
    4 -1 -3
    4 -1 3
    -4 -1 -3
    -4 1 -3
    4 1 3
    -4 -1 3
    -4 1 3
    4 1 -3
    -4 -1 -3
    4 -1 -3
    -4 1 3
    -4 1 -3
    -4 -1 -3
    4 -1 3
    4 1 -4
    -4 -1 -4
    -4 1 -4
    4 -1 4
    4 1 -4
    -4 1 -4
    -4 -1 4
    -4 1 4
    4 1 4
    4 -1 -4
    4 1 -4
    4 -1 -4
    -4 -1 -4
    4 -1 4
    -4 1 4
    4 1 4
    -4 -1 4
    4 1 4
    -4 1 4
    4 1 -5
    4 1 5
    -4 -1 5
    -4 1 5
    4 -1 -5
    -4 -1 -5
    -4 1 -5
    -4 -1 -5
    4 -1 -5
    4 1 -5
    4 -1 5
    -4 1 5
    4 1 5
    -4 1 -5
    4 1 -5
    -4 -1 5
    4 1 5
    4 -1 5
    -4 1 -5
    -4 -1 -5
    4 -1 5
    4 1 6
    -4 1 6
    4 1 6
    4 -1 6
    4 -1 -6
    -4 -1 -6
    4 1 -6
    -4 1 -6
    4 1 -6
    -4 -1 -6
    -4 1 -6
    4 -1 6
    -4 1 6
    4 1 6
    -4 -1 6
    4 -1 6
    -4 1 -6
    4 -1 7
    4 1 7
    -4 -1 -7
    -4 -1 -7
    4 -1 7
    4 1 7
    -4 1 7
    -4 -1 7
    4 -1 7
    4 1 7
    -4 -1 -7
    4 -1 7
    -4 1 -7
    4 -1 -7
    4 1 -7
    -4 -1 -7
    -4 1 -7
    -4 1 -8
    -4 -1 -8
    -4 1 -8
    4 1 8
    4 1 8
    4 -1 8
    -4 -1 8
    4 1 8
    -4 -1 -8
    4 1 9
    -4 -1 -9
    4 -2 0
    -4 2 0
    4 2 0
    4 -2 0
    -4 2 0
    4 2 0
    4 -2 0
    -4 2 0
    -4 -2 0
    -4 -2 1
    -4 2 -1
    4 2 -1
    4 -2 -1
    -4 -2 -1
    4 -2 -1
    4 2 -1
    -4 2 1
    4 -2 1
    4 2 1
    -4 -2 -1
    4 2 1
    -4 -2 1
    4 2 1
    4 2 -1
    -4 2 1
    4 -2 1
    -4 2 -2
    4 2 -2
    -4 -2 -2
    4 2 2
    -4 -2 2
    4 -2 -2
    4 -2 2
    -4 -2 -2
    4 -2 -2
    4 2 2
    -4 2 -2
    4 2 2
    -4 2 -2
    -4 -2 -2
    4 2 -2
    4 -2 2
    4 2 -3
    4 -2 -3
    -4 2 -3
    -4 2 -3
    4 -2 -3
    -4 -2 -3
    4 2 -3
    4 -2 -3
    -4 2 3
    4 -2 3
    4 -2 3
    4 2 -3
    4 2 3
    -4 -2 3
    4 2 3
    -4 -2 3
    -4 2 3
    -4 2 3
    4 -2 -3
    4 2 3
    -4 -2 -3
    -4 2 -3
    -4 -2 -3
    4 2 -4
    -4 -2 -4
    -4 2 -4
    -4 2 -4
    -4 -2 -4
    4 -2 -4
    4 2 -4
    4 2 4
    4 -2 -4
    -4 -2 -4
    4 -2 -4
    4 2 -4
    -4 2 -4
    4 -2 4
    -4 2 4
    -4 -2 4
    4 2 4
    4 -2 4
    4 -2 -4
    -4 -2 4
    -4 2 4
    4 2 4
    -4 -2 -5
    -4 2 -5
    4 2 -5
    -4 2 -5
    4 -2 -5
    -4 2 5
    4 2 5
    -4 2 5
    4 -2 5
    4 -2 5
    -4 2 5
    4 2 5
    -4 2 -5
    -4 -2 -5
    4 -2 -5
    4 -2 5
    -4 2 -6
    -4 -2 -6
    -4 2 6
    4 2 6
    4 -2 6
    -4 -2 -6
    4 -2 -6
    -4 2 -6
    -4 -2 -6
    -4 2 6
    4 -2 6
    4 2 6
    4 2 -6
    -4 2 -6
    4 2 -6
    4 2 7
    -4 2 -7
    -4 -2 -7
    4 -2 7
    -4 -2 -7
    4 -2 -7
    -4 -2 -7
    4 2 -7
    -4 2 -7
    -4 2 7
    4 2 7
    4 -2 7
    -4 2 -7
    -4 -2 -8
    4 2 8
    -4 2 8
    4 2 8
    4 -2 8
    4 2 -8
    -4 2 -8
    -4 2 -8
    -4 3 0
    -4 -3 0
    4 3 0
    4 -3 0
    4 -3 0
    4 3 0
    -4 3 0
    4 -3 0
    -4 -3 0
    -4 3 0
    4 -3 0
    4 3 0
    4 -3 0
    -4 3 1
    -4 3 -1
    4 3 -1
    4 -3 -1
    -4 -3 -1
    4 -3 -1
    -4 -3 1
    4 -3 1
    -4 -3 1
    4 3 1
    4 -3 1
    4 -3 -1
    -4 -3 1
    -4 3 1
    -4 3 1
    4 3 -1
    4 3 1
    -4 3 -1
    4 3 1
    4 -3 2
    4 -3 -2
    4 3 -2
    4 3 2
    4 -3 2
    4 3 -2
    4 -3 2
    -4 -3 2
    4 3 2
    -4 -3 -2
    -4 3 -2
    -4 -3 -2
    -4 3 -2
    4 -3 -2
    4 -3 -2
    -4 -3 -2
    -4 -3 2
    4 3 2
    -4 3 2
    -4 3 -2
    4 3 2
    4 -3 -3
    -4 3 -3
    4 3 -3
    -4 -3 -3
    -4 -3 3
    4 3 3
    4 -3 -3
    -4 -3 -3
    4 -3 -3
    -4 3 3
    4 3 -3
    -4 -3 -3
    4 -3 3
    -4 3 3
    4 -3 3
    4 3 -4
    -4 3 -4
    -4 -3 -4
    4 -3 -4
    -4 -3 4
    4 3 4
    4 -3 -4
    4 3 -4
    -4 3 -4
    -4 -3 4
    -4 3 4
    4 -3 4
    -4 -3 -4
    4 3 4
    4 -3 4
    -4 3 -4
    4 -3 -4
    4 3 -4
    -4 3 4
    4 3 4
    -4 -3 -4
    4 3 5
    4 -3 -5
    4 3 -5
    4 -3 5
    -4 -3 -5
    4 -3 -5
    -4 -3 -5
    4 -3 -5
    4 3 5
    -4 3 5
    4 3 -5
    -4 3 -5
    4 3 -5
    -4 3 -5
    -4 3 5
    4 3 5
    4 -3 5
    -4 3 5
    -4 -3 -5
    -4 3 -6
    4 -3 -6
    -4 -3 -6
    4 3 6
    4 3 -6
    4 -3 -6
    -4 -3 -6
    4 3 6
    -4 3 -6
    -4 -3 -6
    4 3 6
    -4 -3 6
    4 -3 6
    -4 3 -7
    -4 -3 -7
    4 -3 -7
    -4 -3 -7
    -4 3 -7
    -4 -3 -7
    4 3 7
    4 3 7
    -4 -3 7
    4 -3 7
    4 3 7
    -4 3 -7
    -4 -3 -8
    4 -3 8
    -4 -3 -8
    -4 3 8
    4 -3 8
    -4 -3 8
    4 3 8
    4 -3 -8
    4 3 -8
    -4 3 -8
    4 3 8
    -4 -3 -8
    4 -4 0
    4 4 0
    4 -4 0
    -4 -4 0
    4 -4 0
    -4 -4 0
    -4 4 0
    4 4 0
    4 -4 0
    -4 4 0
    4 4 1
    4 4 -1
    -4 4 1
    -4 4 -1
    4 -4 1
    -4 -4 1
    -4 4 -1
    4 -4 -1
    4 -4 -1
    4 -4 1
    -4 4 1
    4 -4 -1
    4 -4 1
    4 4 1
    4 4 -1
    4 -4 1
    -4 4 1
    -4 -4 -1
    -4 -4 1
    -4 4 -1
    -4 4 -2
    -4 -4 -2
    4 -4 2
    4 4 -2
    4 4 2
    -4 4 2
    4 4 2
    4 4 -2
    4 -4 -2
    -4 4 -2
    -4 4 -2
    4 4 -2
    4 -4 -2
    -4 -4 -2
    4 -4 -2
    4 4 2
    4 -4 -2
    4 -4 2
    -4 -4 2
    4 4 2
    -4 4 2
    4 4 -2
    -4 -4 -2
    -4 4 2
    4 -4 2
    -4 -4 2
    -4 -4 2
    -4 -4 -3
    4 -4 -3
    -4 4 -3
    4 -4 -3
    4 -4 3
    -4 -4 3
    -4 4 3
    -4 -4 3
    4 4 3
    4 4 -3
    -4 4 -3
    -4 4 -3
    4 4 3
    4 4 3
    -4 -4 -3
    4 -4 -3
    4 4 -3
    4 -4 -4
    4 4 -4
    -4 -4 -4
    4 -4 4
    4 4 4
    -4 -4 4
    -4 4 4
    4 -4 4
    4 -4 -4
    4 -4 -4
    4 4 4
    -4 4 4
    4 -4 4
    -4 4 4
    4 4 4
    4 4 -4
    -4 4 -4
    -4 -4 -4
    -4 4 -4
    4 -4 -4
    4 4 -4
    4 4 5
    -4 -4 5
    4 -4 -5
    4 4 -5
    4 -4 5
    4 4 5
    -4 4 5
    -4 -4 -5
    4 -4 -5
    -4 4 -5
    4 4 5
    -4 4 5
    -4 4 -5
    -4 -4 -5
    4 4 -5
    4 -4 5
    4 4 -5
    -4 4 -5
    4 4 -6
    4 -4 6
    4 4 6
    -4 4 6
    -4 -4 -6
    4 -4 -6
    -4 4 6
    -4 -4 -6
    4 -4 -6
    4 -4 6
    4 4 6
    -4 4 -6
    -4 4 -6
    -4 -4 -6
    -4 4 -6
    4 4 -6
    -4 -4 6
    4 4 6
    4 4 7
    4 -4 -7
    -4 -4 -7
    4 4 7
    -4 4 7
    4 -4 -7
    -4 -4 -7
    -4 4 -7
    -4 4 7
    -4 -4 7
    4 -4 7
    -4 4 -7
    -4 4 -7
    -4 4 -8
    -4 -4 8
    4 -4 8
    -4 4 -8
    4 4 -8
    4 4 8
    -4 4 8
    4 -4 8
    -4 -4 8
    4 -4 -8
    -4 -4 -8
    -4 -4 -8
    -4 5 0
    4 -5 0
    -4 -5 0
    -4 5 0
    -4 5 0
    -4 -5 0
    4 -5 0
    4 -5 0
    4 5 0
    4 5 0
    4 -5 1
    4 5 1
    4 5 -1
    -4 5 -1
    -4 5 1
    -4 -5 -1
    4 -5 -1
    -4 -5 -1
    4 -5 -1
    4 -5 1
    -4 -5 1
    -4 5 -1
    -4 5 1
    4 -5 1
    -4 5 1
    -4 5 -1
    -4 -5 -1
    4 -5 -1
    -4 -5 1
    4 -5 1
    -4 -5 1
    4 5 -1
    4 5 1
    4 5 -1
    4 5 1
    -4 -5 -2
    -4 5 2
    -4 5 -2
    4 5 -2
    4 -5 2
    4 5 -2
    4 -5 -2
    -4 -5 -2
    -4 -5 2
    -4 5 2
    4 5 2
    4 5 -2
    4 5 -2
    4 -5 2
    4 -5 2
    -4 -5 2
    -4 5 2
    -4 -5 2
    4 5 3
    -4 5 -3
    4 5 -3
    4 -5 3
    -4 5 -3
    4 5 -3
    4 -5 -3
    -4 -5 -3
    -4 -5 3
    4 -5 -3
    4 5 3
    -4 5 -3
    4 5 -3
    4 -5 3
    -4 -5 3
    4 5 3
    4 -5 -3
    -4 -5 -3
    4 5 -3
    4 5 3
    -4 -5 -3
    -4 5 3
    -4 -5 3
    -4 5 3
    4 -5 3
    -4 5 4
    4 5 -4
    -4 5 -4
    4 5 -4
    -4 5 -4
    4 -5 -4
    -4 -5 -4
    -4 -5 4
    4 -5 -4
    -4 5 4
    4 5 -4
    4 -5 4
    -4 -5 4
    4 -5 -4
    -4 -5 -4
    4 5 4
    -4 5 -4
    4 -5 4
    -4 5 4
    4 -5 4
    4 5 4
    4 -5 -4
    -4 -5 -4
    4 -5 -5
    -4 -5 -5
    4 5 5
    -4 -5 5
    4 -5 -5
    -4 5 5
    4 5 5
    -4 5 5
    4 -5 -5
    -4 -5 -5
    4 5 5
    -4 5 5
    -4 5 -5
    4 5 -5
    4 -5 5
    -4 -5 5
    4 -5 5
    4 5 -5
    -4 5 -5
    4 -5 5
    -4 -5 6
    4 -5 6
    4 5 6
    -4 5 6
    -4 5 -6
    4 5 -6
    -4 -5 -6
    4 -5 -6
    4 -5 6
    4 5 -6
    -4 5 -6
    -4 5 -6
    4 -5 6
    -4 -5 6
    4 5 6
    -4 -5 -6
    -4 5 6
    4 -5 -6
    4 5 -7
    -4 5 -7
    -4 -5 -7
    4 -5 -7
    4 5 7
    4 -5 7
    -4 -5 7
    -4 -5 7
    4 -5 7
    4 5 7
    -4 5 7
    -4 5 7
    4 5 7
    4 5 -7
    -4 5 -7
    -4 5 -7
    -4 5 -8
    -4 -5 -8
    4 5 -8
    -4 -5 -8
    4 -5 8
    4 -5 8
    -4 5 8
    -4 -5 8
    4 5 8
    4 -6 0
    -4 -6 0
    4 -6 0
    -4 -6 0
    -4 6 0
    4 6 0
    -4 6 0
    -4 6 0
    4 -6 0
    -4 -6 1
    -4 6 -1
    -4 6 1
    4 6 1
    4 6 1
    -4 -6 1
    -4 -6 -1
    -4 6 -1
    4 6 -1
    -4 -6 -1
    4 -6 -1
    -4 6 1
    -4 6 -1
    4 6 -2
    -4 -6 2
    4 -6 2
    4 6 2
    4 -6 -2
    -4 6 -2
    4 -6 -2
    -4 -6 -2
    -4 -6 2
    4 -6 2
    -4 6 -2
    4 -6 -2
    4 6 -2
    -4 6 2
    4 -6 2
    -4 -6 2
    4 -6 2
    4 6 2
    -4 6 2
    -4 -6 -2
    4 6 3
    -4 6 -3
    4 -6 3
    -4 6 -3
    4 6 -3
    4 -6 -3
    -4 -6 -3
    4 -6 -3
    4 -6 3
    -4 -6 3
    4 6 3
    -4 -6 -3
    4 -6 -3
    -4 -6 -3
    4 -6 3
    -4 6 3
    4 6 -3
    -4 6 -3
    4 6 -3
    4 6 3
    -4 6 3
    -4 -6 3
    4 6 3
    4 -6 -4
    4 -6 4
    4 6 -4
    -4 6 -4
    4 6 4
    4 -6 4
    -4 6 4
    -4 -6 -4
    -4 6 -4
    4 6 -4
    4 -6 -4
    4 -6 -4
    -4 -6 4
    -4 -6 -4
    4 6 4
    4 -6 4
    -4 -6 4
    4 6 4
    -4 6 -4
    4 6 -4
    -4 -6 -4
    -4 -6 5
    4 -6 -5
    4 -6 5
    -4 -6 5
    4 -6 -5
    -4 -6 -5
    4 -6 5
    -4 -6 5
    -4 6 5
    4 6 5
    4 -6 -5
    -4 6 -5
    4 6 -5
    -4 -6 -5
    -4 6 5
    4 6 5
    4 6 5
    -4 6 5
    -4 -6 -5
    4 6 -5
    -4 6 -5
    4 6 -5
    -4 6 -5
    -4 -6 6
    4 6 6
    4 -6 -6
    -4 -6 -6
    4 -6 6
    -4 -6 6
    -4 6 6
    4 6 6
    -4 -6 -6
    4 -6 -6
    -4 -6 -6
    4 6 6
    -4 6 -6
    4 -6 6
    -4 6 -6
    4 6 -6
    -4 6 -6
    4 -6 6
    -4 -6 -7
    4 -6 -7
    -4 6 -7
    4 6 -7
    4 6 -7
    -4 6 -7
    4 6 7
    4 -6 7
    -4 -6 -7
    4 -6 7
    -4 -6 7
    -4 6 7
    4 6 7
    -4 6 7
    4 6 8
    4 -6 -8
    -4 -6 8
    4 -6 -8
    -4 -6 -8
    -4 6 -8
    4 -6 8
    4 -7 0
    4 -7 0
    4 7 0
    -4 7 0
    4 7 0
    4 7 0
    -4 -7 0
    4 -7 0
    -4 -7 0
    4 -7 0
    -4 7 0
    -4 7 0
    -4 -7 0
    -4 -7 -1
    4 -7 -1
    -4 -7 -1
    4 -7 -1
    -4 7 -1
    4 -7 1
    -4 -7 1
    4 7 -1
    4 7 1
    -4 7 -1
    -4 7 1
    4 7 1
    4 7 -1
    -4 -7 1
    4 -7 -1
    -4 -7 -1
    4 -7 1
    -4 7 -1
    4 7 1
    -4 7 1
    -4 -7 1
    4 -7 1
    4 7 -1
    -4 -7 2
    4 -7 2
    -4 7 -2
    4 7 -2
    4 -7 -2
    4 -7 -2
    4 -7 -2
    -4 -7 -2
    -4 7 -2
    4 7 -2
    4 -7 2
    -4 7 -2
    -4 7 2
    4 7 2
    -4 7 2
    -4 -7 2
    -4 -7 -2
    4 -7 2
    4 7 2
    4 7 2
    -4 7 2
    4 7 -2
    -4 7 -3
    4 7 -3
    -4 -7 3
    4 7 -3
    4 -7 -3
    -4 -7 -3
    4 7 3
    -4 -7 3
    4 7 -3
    4 7 3
    -4 7 3
    -4 7 3
    4 7 -3
    4 -7 3
    4 -7 3
    -4 7 3
    -4 7 -3
    -4 7 -4
    4 7 -4
    4 -7 4
    -4 7 -4
    4 7 -4
    4 -7 -4
    -4 -7 -4
    -4 -7 4
    4 -7 -4
    4 7 4
    4 7 -4
    -4 7 -4
    4 -7 4
    -4 -7 4
    4 -7 -4
    -4 -7 -4
    4 7 4
    -4 -7 -4
    4 -7 4
    -4 7 4
    -4 -7 4
    4 7 4
    -4 7 4
    4 7 4
    -4 7 -5
    4 7 -5
    -4 -7 -5
    4 -7 -5
    -4 7 5
    4 -7 -5
    4 -7 5
    -4 -7 5
    4 7 5
    -4 -7 -5
    4 -7 -5
    -4 -7 -5
    -4 7 5
    4 -7 5
    4 -7 5
    -4 7 5
    4 7 -5
    -4 7 -5
    -4 -7 5
    -4 -7 5
    4 -7 6
    -4 7 -6
    4 7 -6
    4 -7 6
    -4 -7 6
    4 7 6
    4 -7 -6
    -4 7 6
    4 -7 -6
    -4 7 -6
    -4 -7 -6
    4 7 6
    -4 7 7
    -4 7 -7
    4 7 7
    -4 7 -7
    -4 -7 7
    4 -7 -7
    -4 -7 -7
    4 7 -7
    4 -7 -7
    -4 8 0
    4 -8 0
    4 8 0
    -4 8 0
    4 -8 0
    4 -8 0
    -4 -8 0
    4 8 0
    4 -8 0
    -4 -8 0
    4 8 0
    -4 8 0
    -4 -8 -1
    4 -8 -1
    4 8 1
    4 -8 1
    -4 -8 1
    -4 8 -1
    -4 -8 -1
    4 -8 -1
    -4 8 1
    4 8 1
    4 8 -1
    -4 -8 -1
    4 -8 -1
    4 -8 1
    -4 -8 1
    -4 8 1
    -4 8 -1
    -4 8 -1
    4 8 -1
    -4 -8 1
    4 -8 1
    4 8 -1
    -4 8 -2
    4 -8 -2
    -4 -8 -2
    4 -8 -2
    -4 -8 -2
    4 -8 2
    -4 -8 2
    -4 8 2
    -4 8 -2
    4 8 2
    4 8 2
    4 8 -2
    4 8 2
    -4 8 2
    -4 -8 2
    4 -8 -2
    4 8 -2
    -4 8 -2
    -4 -8 3
    4 -8 3
    -4 -8 3
    4 -8 -3
    -4 -8 -3
    -4 8 -3
    4 8 -3
    4 8 3
    -4 8 -3
    4 -8 3
    4 -8 -3
    -4 -8 -3
    -4 -8 3
    -4 8 3
    4 8 -3
    4 8 3
    4 8 -3
    -4 8 3
    4 8 3
    -4 8 -3
    -4 -8 4
    4 8 4
    4 -8 4
    -4 8 4
    -4 8 -4
    4 8 4
    4 -8 4
    -4 -8 4
    4 -8 -4
    -4 -8 -4
    4 8 -4
    -4 8 -4
    4 8 4
    4 8 -4
    4 -8 4
    4 -8 -4
    4 -8 -4
    -4 -8 -4
    4 8 4
    -4 8 4
    -4 8 -4
    -4 -8 -4
    4 8 -4
    -4 8 -5
    -4 8 5
    -4 -8 -5
    4 8 -5
    4 -8 -5
    4 -8 5
    -4 8 5
    -4 -8 5
    4 8 5
    4 -8 5
    4 -8 -5
    4 8 5
    4 8 -5
    -4 -8 -5
    4 8 5
    -4 8 -5
    -4 8 -5
    4 8 -5
    -4 8 -5
    4 -8 5
    4 -8 -5
    -4 -8 5
    -4 -8 -5
    4 -8 5
    -4 8 5
    -4 -8 6
    4 -8 -6
    4 -8 6
    -4 8 -6
    4 8 6
    -4 -8 6
    -4 8 -6
    4 8 -6
    4 8 6
    -4 8 -6
    4 8 -6
    -4 -8 -6
    4 -8 -6
    -4 8 6
    4 -8 6
    4 -8 -6
    -4 -8 -6
    -4 8 7
    4 -8 7
    -4 8 -7
    4 8 -7
    4 8 7
    -4 8 7
    4 -8 -7
    -4 -8 -7
    4 8 -7
    -4 -8 7
    -4 -8 -7
    4 -9 0
    -4 -9 0
    -4 -9 0
    -4 9 0
    -4 9 0
    4 9 0
    4 9 0
    4 9 0
    4 -9 0
    4 -9 0
    -4 -9 0
    4 -9 -1
    -4 -9 -1
    4 -9 -1
    -4 9 -1
    4 9 1
    -4 9 -1
    -4 9 1
    -4 -9 -1
    -4 -9 1
    4 9 -1
    4 9 1
    -4 9 1
    4 9 -1
    4 9 1
    -4 -9 1
    4 -9 1
    -4 -9 1
    4 9 -1
    -4 9 1
    -4 9 -1
    -4 -9 2
    -4 9 -2
    4 9 2
    -4 -9 -2
    4 -9 -2
    4 -9 2
    -4 9 -2
    4 9 2
    4 9 -2
    -4 9 2
    -4 9 -2
    4 9 -2
    -4 9 2
    -4 -9 2
    4 -9 2
    4 -9 -2
    -4 -9 -2
    -4 -9 -2
    4 -9 -2
    -4 -9 2
    4 -9 2
    4 9 -3
    -4 9 -3
    4 -9 -3
    -4 -9 3
    4 -9 3
    4 -9 -3
    -4 -9 -3
    -4 -9 -3
    4 -9 -3
    4 -9 3
    -4 9 3
    4 9 -3
    -4 9 -3
    4 9 3
    4 9 3
    4 -9 3
    4 9 3
    -4 -9 3
    -4 -9 -3
    -4 9 -3
    -4 9 3
    4 -9 4
    4 -9 -4
    4 9 4
    4 9 4
    -4 9 4
    4 9 4
    -4 -9 4
    4 -9 4
    -4 9 -4
    4 9 -4
    -4 -9 -4
    4 -9 4
    4 -9 -4
    -4 -9 -4
    -4 -9 4
    -4 9 4
    4 9 4
    -4 9 -4
    4 -9 -4
    4 -9 -5
    -4 -9 -5
    -4 -9 -5
    4 -9 -5
    4 9 -5
    -4 9 -5
    4 9 5
    -4 -9 5
    -4 9 -5
    4 9 -5
    4 9 5
    -4 9 -5
    -4 -9 -5
    4 -9 -5
    -4 9 5
    4 -9 5
    -4 -9 5
    4 -9 -6
    4 -9 6
    -4 -9 -6
    -4 -9 6
    -4 9 -6
    -4 9 6
    4 9 6
    4 -9 6
    -4 -9 6
    -4 9 6
    -4 9 -6
    4 9 -6
    4 9 6
    -4 9 -6
    4 9 -6
    4 -9 -6
    -4 -9 -6
    -4 9 -7
    4 -9 -7
    -4 -9 -7
    4 9 7
    4 -9 -7
    4 -9 7
    4 9 -7
    4 -9 7
    -4 -9 7
    -4 9 7
    -4 9 7
    4 -10 0
    -4 -10 0
    4 10 0
    -4 10 0
    -4 10 0
    4 -10 0
    -4 -10 0
    4 -10 0
    4 -10 0
    4 10 0
    -4 10 0
    4 10 0
    4 10 -1
    -4 10 1
    4 10 1
    -4 10 -1
    -4 10 1
    -4 10 -1
    -4 10 1
    -4 10 -1
    -4 -10 1
    -4 -10 -1
    4 -10 -1
    4 -10 1
    4 -10 1
    -4 -10 1
    4 10 1
    4 -10 -1
    -4 -10 -1
    4 10 1
    4 -10 -1
    4 10 -1
    4 10 2
    4 10 2
    4 10 -2
    -4 10 -2
    -4 10 -2
    -4 10 2
    -4 10 -2
    4 -10 2
    4 -10 -2
    -4 -10 -2
    -4 -10 2
    -4 -10 -2
    4 -10 -2
    4 10 2
    4 10 -2
    4 -10 -2
    -4 -10 2
    4 -10 2
    -4 10 2
    4 -10 -3
    4 10 3
    -4 10 3
    4 10 -3
    -4 10 -3
    4 -10 -3
    -4 -10 -3
    -4 -10 3
    4 -10 3
    -4 10 -3
    4 -10 3
    -4 -10 3
    -4 10 -3
    4 10 -3
    4 10 3
    4 10 3
    4 10 4
    -4 10 4
    4 -10 -4
    -4 -10 -4
    4 -10 4
    -4 10 4
    -4 10 -4
    4 10 4
    4 10 -4
    -4 10 -4
    4 10 4
    -4 -10 4
    4 -10 4
    4 -10 4
    4 -10 -4
    -4 -10 -4
    4 10 -4
    -4 10 -4
    4 -10 -4
    -4 -10 -4
    -4 10 5
    -4 -10 -5
    4 -10 -5
    4 -10 5
    4 -10 5
    4 -10 -5
    4 10 5
    -4 10 -5
    4 10 -5
    -4 10 5
    4 -10 5
    -4 -10 5
    -4 -10 -5
    4 10 -5
    -4 10 -5
    -4 -10 -5
    -4 -10 5
    4 -10 6
    -4 10 6
    -4 10 -6
    -4 -10 6
    -4 10 6
    4 10 6
    -4 -10 -6
    4 -10 -6
    -4 10 -6
    -4 -10 6
    4 -10 6
    4 10 -6
    4 -10 -6
    4 10 6
    -4 -10 7
    4 11 0
    -4 11 0
    -4 11 0
    4 -11 0
    -4 -11 0
    -4 11 0
    4 -11 0
    4 11 0
    4 -11 0
    4 11 -1
    -4 11 -1
    -4 11 -1
    4 -11 1
    4 -11 1
    -4 -11 1
    4 -11 -1
    4 -11 -1
    4 11 -1
    4 11 1
    -4 11 1
    -4 11 -1
    -4 -11 -1
    -4 -11 1
    4 -11 1
    4 -11 -1
    -4 -11 -2
    4 -11 -2
    4 -11 -2
    -4 -11 2
    4 -11 2
    4 -11 2
    -4 11 -2
    4 11 -2
    -4 11 2
    -4 11 -2
    4 11 2
    -4 11 2
    4 11 2
    4 -11 2
    -4 -11 2
    -4 -11 -2
    -4 11 2
    -4 11 -2
    4 -11 3
    -4 -11 3
    4 -11 -3
    -4 -11 -3
    4 -11 -3
    4 -11 3
    -4 11 -3
    4 11 3
    4 11 3
    4 -11 -3
    4 11 -3
    -4 11 -3
    -4 11 -3
    -4 11 3
    4 11 3
    4 11 -3
    4 -11 3
    -4 -11 -3
    -4 -11 3
    4 -11 -4
    -4 -11 -4
    -4 -11 4
    4 -11 4
    -4 11 4
    4 11 4
    4 11 4
    -4 11 4
    4 11 -4
    -4 11 -4
    4 11 -4
    4 11 4
    4 -11 -4
    4 -11 4
    -4 -11 4
    4 -11 -5
    4 -11 5
    -4 11 5
    4 11 -5
    -4 11 -5
    4 11 5
    -4 11 -5
    4 11 -5
    -4 -11 -5
    4 -11 -5
    -4 11 5
    -4 -11 5
    -4 -11 -5
    4 11 5
    4 -11 6
    4 -11 -6
    -4 -11 -6
    -4 -11 6
    4 -11 -6
    -4 -11 -6
    4 11 -6
    -4 11 -6
    -4 11 6
    4 11 6
    4 11 6
    -4 -11 6
    -4 11 -6
    -4 12 0
    4 -12 0
    4 12 0
    -4 12 0
    4 -12 0
    -4 -12 0
    4 12 0
    4 12 1
    4 12 -1
    4 -12 1
    4 -12 -1
    -4 -12 1
    -4 -12 -1
    -4 12 1
    -4 12 -1
    4 -12 1
    -4 -12 -1
    4 -12 -1
    -4 12 -1
    4 12 1
    4 12 -1
    -4 12 -1
    -4 12 1
    4 12 1
    4 -12 -2
    -4 12 -2
    -4 12 2
    -4 12 2
    -4 12 -2
    4 12 2
    4 -12 2
    -4 -12 2
    4 -12 2
    4 12 2
    4 12 -2
    -4 -12 2
    -4 -12 -2
    4 -12 -2
    -4 -12 -2
    -4 12 3
    4 12 3
    -4 -12 3
    -4 -12 -3
    -4 12 -3
    -4 12 3
    4 12 3
    -4 -12 -3
    4 -12 3
    -4 -12 3
    4 12 -3
    -4 12 -3
    4 12 3
    4 -12 3
    -4 12 -3
    4 12 4
    -4 12 4
    -4 -12 4
    -4 -12 -4
    -4 12 4
    4 12 4
    4 -12 -4
    -4 -12 -4
    4 -12 4
    4 12 -4
    4 12 4
    -4 12 -4
    4 -12 -4
    4 -12 4
    4 12 -4
    -4 12 -4
    -4 12 5
    4 12 5
    -4 -12 5
    -4 -12 -5
    4 12 -5
    -4 12 -5
    4 12 -5
    -4 12 -5
    4 -12 5
    4 -12 5
    4 -12 -5
    4 -12 -5
    -4 -12 -5
    4 12 5
    -4 12 5
    4 13 0
    4 -13 0
    -4 13 0
    4 -13 0
    -4 13 0
    -4 -13 0
    -4 -13 0
    4 -13 -1
    4 -13 1
    4 -13 1
    -4 -13 -1
    -4 -13 1
    -4 -13 -1
    4 -13 1
    4 -13 -1
    -4 13 1
    -4 13 -1
    4 13 -1
    -4 13 -1
    -4 13 -1
    4 13 1
    4 -13 2
    4 -13 2
    4 -13 -2
    -4 13 2
    4 13 2
    -4 -13 2
    -4 -13 -2
    -4 13 2
    -4 -13 -2
    4 13 2
    -4 13 -2
    -4 13 -2
    4 13 -2
    4 13 2
    -4 13 -2
    4 -13 -3
    4 13 3
    4 -13 3
    4 13 -3
    4 13 3
    -4 13 -3
    -4 -13 -3
    -4 -13 3
    -4 13 -3
    -4 13 3
    4 -13 3
    4 -13 -3
    -4 13 3
    4 13 3
    -4 -13 -4
    4 -13 -4
    4 -13 4
    4 -13 -4
    -4 13 -4
    4 13 -4
    -4 13 -4
    -4 13 4
    4 13 4
    -4 13 4
    -4 -13 -4
    4 13 -4
    -4 -13 4
    4 13 4
    4 -13 5
    -4 13 5
    -4 14 0
    -4 14 0
    4 -14 0
    4 -14 0
    -4 -14 0
    -4 -14 0
    4 14 0
    4 -14 0
    -4 -14 -1
    4 -14 1
    4 -14 -1
    -4 14 -1
    -4 -14 -1
    -4 -14 1
    4 14 -1
    4 14 1
    4 14 1
    4 -14 1
    -4 14 1
    -4 14 -1
    4 -14 -1
    4 -14 1
    4 14 2
    -4 14 -2
    4 -14 2
    4 -14 -2
    -4 -14 -2
    -4 -14 -2
    -4 -14 2
    4 -14 2
    4 14 2
    4 14 -2
    4 -14 -2
    -4 14 2
    4 14 -3
    4 14 3
    -4 14 3
    4 14 3
    -4 14 -3
    -4 -14 -3
    -4 -14 3
    4 -14 -3
    -4 14 3
    4 -14 3
    4 -14 -3
    4 -14 3
    -4 14 -4
    4 14 4
    4 -14 -4
    4 -14 -4
    4 -14 4
    -4 -15 0
    -4 -15 0
    -4 15 0
    4 15 0
    -4 15 1
    -4 15 -1
    -4 -15 -1
    4 -15 -1
    4 15 1
    -4 15 1
    4 -15 1
    4 -15 -1
    4 15 1
    -4 -15 1
    4 15 2
    4 15 2
    4 -15 -2
    -4 15 -2
    4 -15 2
    4 -15 -2
    -4 15 2
    -4 15 -3
    4 -15 3
    -4 16 0
    5 0 0
    -5 0 0
    5 0 0
    -5 0 0
    5 0 -1
    5 0 -1
    5 0 1
    -5 0 1
    -5 0 1
    -5 0 -1
    5 0 -1
    -5 0 1
    -5 0 -1
    5 0 1
    5 0 -1
    -5 0 -1
    5 0 1
    -5 0 2
    -5 0 -2
    5 0 2
    -5 0 -2
    -5 0 2
    5 0 2
    5 0 2
    5 0 -2
    5 0 -2
    -5 0 -2
    5 0 -2
    5 0 -3
    -5 0 3
    5 0 3
    -5 0 -3
    5 0 3
    -5 0 3
    -5 0 3
    5 0 3
    -5 0 3
    -5 0 -3
    5 0 -3
    5 0 -3
    -5 0 4
    5 0 4
    5 0 4
    5 0 -4
    5 0 4
    -5 0 4
    5 0 -4
    -5 0 -4
    -5 0 -4
    -5 0 -4
    -5 0 4
    5 0 4
    -5 0 -5
    5 0 5
    5 0 -5
    -5 0 -5
    -5 0 -5
    -5 0 5
    5 0 5
    5 0 5
    -5 0 -6
    5 0 6
    5 0 6
    -5 0 -6
    5 0 -6
    -5 0 -6
    -5 0 -6
    5 0 6
    5 0 6
    -5 0 6
    -5 0 -7
    5 0 -7
    -5 0 -7
    -5 0 7
    5 0 7
    -5 0 -7
    -5 0 -7
    5 0 7
    5 0 7
    5 0 7
    -5 0 8
    5 0 8
    -5 0 -8
    5 0 -8
    5 0 8
    -5 0 -8
    -5 -1 0
    -5 1 0
    -5 -1 0
    -5 -1 0
    5 1 0
    5 1 0
    5 -1 0
    5 -1 0
    5 1 0
    -5 -1 1
    5 -1 1
    5 1 1
    5 1 -1
    5 -1 -1
    -5 -1 -1
    5 1 -1
    -5 -1 1
    5 1 1
    5 -1 1
    -5 -1 1
    -5 -1 -1
    -5 1 -1
    5 1 -1
    5 -1 -1
    5 -1 1
    5 1 -1
    -5 1 -1
    -5 1 1
    -5 -1 -1
    5 1 1
    -5 -1 1
    -5 1 -2
    5 -1 -2
    -5 -1 -2
    -5 -1 2
    5 1 2
    5 -1 -2
    5 1 -2
    -5 1 2
    5 -1 2
    5 1 2
    5 1 2
    -5 1 -2
    5 -1 2
    5 1 -2
    -5 1 2
    -5 -1 2
    5 -1 2
    5 1 2
    5 1 -2
    5 -1 -2
    -5 -1 -2
    -5 1 2
    -5 1 -2
    5 1 3
    5 -1 3
    -5 -1 -3
    5 -1 -3
    -5 -1 -3
    -5 1 -3
    5 -1 -3
    5 1 -3
    -5 -1 3
    -5 1 3
    5 -1 3
    5 1 3
    -5 -1 3
    5 -1 3
    5 1 -3
    5 -1 -3
    5 1 4
    -5 -1 4
    5 -1 -4
    5 1 -4
    5 -1 -4
    5 1 4
    5 -1 4
    -5 -1 -4
    5 1 4
    -5 -1 4
    5 1 4
    -5 1 -4
    5 1 -4
    -5 -1 -4
    -5 1 -4
    -5 1 4
    5 -1 -4
    -5 -1 -4
    -5 1 4
    -5 1 4
    -5 1 -5
    -5 -1 -5
    -5 1 -5
    -5 1 5
    5 1 5
    -5 -1 5
    -5 -1 -5
    5 1 -5
    5 -1 -5
    -5 1 5
    5 1 5
    5 -1 5
    5 -1 5
    5 1 5
    5 -1 5
    -5 -1 -5
    5 1 5
    -5 1 -5
    -5 1 -6
    -5 -1 -6
    5 -1 6
    -5 1 -6
    -5 -1 -6
    -5 -1 6
    5 1 6
    -5 1 6
    5 -1 6
    5 -1 -6
    -5 1 -6
    5 1 6
    5 -1 6
    5 1 6
    -5 -1 -6
    5 1 7
    5 -1 7
    -5 -1 -7
    5 1 7
    -5 -1 -7
    -5 1 -7
    5 1 7
    5 -1 -7
    -5 1 -7
    -5 -1 -7
    -5 -1 -7
    -5 1 -7
    5 1 7
    -5 1 7
    -5 -1 7
    5 -1 7
    5 1 8
    -5 -1 -8
    5 1 8
    -5 1 8
    -5 -1 8
    5 -1 8
    5 1 -8
    5 -1 -8
    -5 -1 -8
    5 -2 0
    -5 -2 0
    -5 -2 0
    5 2 0
    -5 2 0
    5 -2 0
    5 -2 0
    5 2 0
    5 2 -1
    -5 2 1
    5 2 1
    -5 -2 1
    5 -2 1
    5 -2 1
    5 2 -1
    5 -2 -1
    -5 -2 -1
    5 -2 -1
    5 -2 1
    5 2 1
    5 2 -1
    5 2 1
    -5 2 1
    -5 -2 1
    -5 -2 -1
    -5 -2 -1
    -5 2 -1
    -5 2 1
    5 -2 1
    -5 -2 2
    5 -2 2
    5 2 -2
    -5 2 -2
    -5 -2 -2
    -5 -2 2
    5 2 2
    5 -2 -2
    -5 2 2
    5 -2 2
    5 2 2
    -5 -2 -2
    5 2 2
    -5 2 -2
    5 2 -2
    -5 2 2
    -5 -2 2
    5 2 2
    -5 -2 -2
    5 -2 2
    -5 -2 3
    5 -2 -3
    -5 2 3
    -5 2 -3
    5 -2 3
    -5 2 3
    5 2 -3
    5 2 -3
    5 2 3
    -5 -2 -3
    5 -2 -3
    -5 -2 -3
    5 -2 3
    5 -2 4
    5 2 4
    -5 -2 4
    5 -2 4
    -5 -2 -4
    -5 2 4
    -5 2 4
    5 -2 4
    5 2 -4
    5 -2 -4
    -5 2 -4
    -5 -2 4
    5 2 4
    -5 -2 -4
    5 -2 -4
    -5 2 -4
    -5 2 -4
    -5 -2 -4
    5 2 -4
    5 2 4
    5 -2 5
    -5 2 5
    5 2 5
    -5 -2 -5
    5 2 5
    5 -2 5
    -5 2 -5
    -5 2 5
    -5 2 -5
    -5 2 -5
    -5 2 5
    5 -2 5
    -5 2 6
    -5 2 -6
    5 2 6
    -5 -2 6
    5 -2 6
    -5 -2 -6
    -5 2 -6
    5 2 6
    -5 -2 -6
    5 -2 -6
    -5 -2 -6
    -5 2 -6
    5 -2 6
    5 -2 -7
    -5 -2 -7
    5 2 7
    -5 -2 -7
    -5 2 -7
    -5 2 -7
    -5 -2 -7
    5 2 7
    -5 -2 7
    5 -2 7
    5 2 7
    -5 2 8
    5 -2 8
    -5 -2 8
    5 -2 8
    -5 -2 -8
    -5 -2 -8
    -5 2 -8
    5 -2 -8
    -5 -2 -8
    5 2 -8
    5 -3 0
    5 3 0
    5 -3 0
    -5 3 0
    5 -3 0
    5 3 0
    -5 3 0
    -5 3 0
    5 3 0
    5 -3 0
    5 3 1
    5 3 -1
    -5 3 -1
    5 -3 -1
    -5 -3 -1
    5 -3 -1
    -5 -3 1
    -5 3 1
    5 -3 1
    5 3 1
    5 3 1
    5 3 -1
    5 3 1
    -5 -3 -1
    5 -3 1
    -5 -3 -1
    -5 3 1
    -5 -3 1
    -5 3 1
    -5 3 -2
    5 3 -2
    5 -3 -2
    -5 -3 -2
    5 -3 -2
    -5 3 -2
    5 -3 2
    5 3 2
    5 3 -2
    5 3 2
    -5 -3 -2
    5 -3 -2
    -5 3 2
    -5 3 -2
    5 3 2
    5 3 -2
    -5 -3 2
    5 3 2
    5 -3 2
    -5 -3 -2
    5 -3 2
    5 3 -3
    -5 3 -3
    5 3 -3
    -5 3 -3
    5 -3 -3
    -5 -3 -3
    -5 -3 3
    5 -3 -3
    5 -3 3
    5 -3 -3
    5 3 3
    5 -3 3
    -5 3 3
    5 -3 3
    -5 3 -3
    5 3 3
    -5 -3 -3
    5 3 -4
    -5 3 -4
    -5 -3 -4
    5 -3 -4
    5 3 4
    5 -3 4
    -5 -3 4
    5 -3 -4
    5 3 -4
    -5 3 4
    5 -3 4
    5 -3 4
    5 3 4
    -5 -3 -4
    5 3 4
    -5 3 -4
    5 -3 -4
    5 3 -4
    -5 3 4
    -5 3 -4
    -5 -3 -5
    5 -3 -5
    5 3 5
    5 -3 -5
    -5 3 5
    -5 3 5
    5 -3 5
    5 3 5
    -5 3 -5
    5 -3 -5
    5 -3 5
    -5 3 -5
    5 3 -5
    -5 3 -5
    -5 3 5
    5 3 5
    5 3 -5
    5 -3 6
    5 -3 6
    5 3 6
    5 3 -6
    5 3 6
    -5 -3 6
    5 -3 6
    5 3 6
    5 3 -6
    -5 3 -6
    -5 -3 -6
    -5 3 6
    -5 3 -6
    -5 3 -6
    -5 -3 -6
    5 3 7
    5 3 7
    5 -3 7
    5 3 -7
    -5 3 -7
    -5 3 -7
    -5 -3 -7
    -5 3 7
    -5 -3 7
    5 3 7
    5 -3 7
    -5 3 -7
    -5 -3 -7
    5 -3 -8
    -5 -3 -8
    5 3 -8
    -5 -3 -8
    -5 3 8
    -5 -3 8
    5 -3 8
    5 3 8
    -5 3 -8
    -5 3 -8
    -5 -3 -8
    5 -4 0
    5 -4 0
    5 -4 0
    -5 4 0
    -5 -4 0
    5 4 0
    -5 4 0
    -5 4 0
    5 4 0
    5 -4 0
    -5 -4 -1
    -5 -4 1
    5 4 1
    5 4 -1
    -5 4 1
    -5 4 -1
    5 -4 1
    5 -4 -1
    5 4 1
    -5 4 1
    5 -4 -1
    -5 -4 -1
    5 -4 -1
    5 -4 1
    5 4 -1
    5 4 1
    -5 4 -1
    5 -4 1
    -5 -4 1
    -5 4 1
    5 -4 1
    -5 4 -1
    -5 -4 -2
    -5 4 -2
    5 4 -2
    5 -4 -2
    -5 -4 -2
    5 -4 -2
    5 4 2
    5 -4 2
    -5 4 2
    -5 -4 2
    5 -4 -2
    -5 -4 2
    5 4 2
    -5 4 -2
    5 4 2
    5 4 -2
    -5 4 2
    5 -4 2
    -5 4 -3
    -5 4 -3
    -5 -4 -3
    5 -4 -3
    5 4 3
    -5 -4 3
    5 -4 -3
    5 -4 3
    5 4 3
    -5 -4 3
    -5 -4 -3
    5 -4 -3
    5 -4 3
    5 4 3
    -5 -4 -3
    5 -4 3
    -5 4 -3
    5 4 -3
    -5 4 4
    5 4 -4
    -5 4 -4
    -5 4 -4
    5 4 -4
    -5 -4 -4
    5 -4 -4
    -5 -4 4
    5 4 4
    5 -4 -4
    -5 4 4
    5 -4 4
    5 4 4
    5 4 4
    -5 -4 -4
    5 4 -4
    5 -4 4
    -5 -4 -4
    -5 4 4
    5 -4 4
    -5 4 -4
    5 4 -5
    -5 4 -5
    5 -4 -5
    -5 -4 5
    5 4 5
    5 -4 -5
    -5 4 5
    5 4 5
    5 -4 5
    5 -4 -5
    -5 -4 -5
    5 4 5
    5 4 -5
    -5 4 -5
    -5 4 -5
    -5 -4 -5
    5 4 -5
    -5 4 5
    5 -4 5
    -5 4 6
    5 4 -6
    5 4 6
    5 -4 6
    -5 -4 -6
    5 -4 -6
    -5 4 -6
    -5 -4 -6
    -5 4 -6
    -5 4 -6
    5 4 -6
    -5 -4 -6
    5 -4 -6
    -5 4 6
    5 4 6
    5 -4 6
    5 -4 6
    5 -4 -7
    -5 -4 -7
    -5 4 7
    5 4 7
    -5 4 -7
    -5 -4 -7
    5 -4 7
    -5 4 -7
    5 4 7
    5 4 -7
    -5 4 -7
    5 -4 8
    -5 -4 -8
    -5 4 -8
    -5 4 -8
    5 -4 8
    -5 -4 -8
    5 4 -8
    -5 4 8
    -5 -4 8
    5 4 8
    5 -4 -8
    5 -5 0
    -5 -5 0
    5 -5 0
    -5 -5 0
    5 -5 0
    5 5 0
    5 -5 0
    5 5 0
    -5 5 0
    -5 5 0
    -5 -5 1
    5 -5 1
    5 -5 -1
    -5 -5 -1
    5 -5 -1
    5 -5 -1
    5 -5 1
    -5 -5 1
    5 5 -1
    -5 5 -1
    -5 5 1
    5 5 1
    5 5 -1
    -5 5 -1
    -5 5 1
    -5 5 -1
    5 -5 1
    -5 -5 -1
    -5 -5 1
    5 5 1
    -5 5 -2
    -5 5 -2
    -5 -5 -2
    5 -5 -2
    -5 -5 -2
    5 -5 -2
    5 5 2
    5 -5 2
    -5 -5 2
    -5 5 2
    5 5 2
    -5 5 2
    -5 -5 2
    -5 -5 -2
    5 -5 2
    5 5 2
    -5 5 2
    5 5 -2
    5 5 2
    5 5 3
    -5 5 3
    5 5 3
    5 5 -3
    -5 5 -3
    -5 5 -3
    5 5 -3
    -5 -5 -3
    5 -5 -3
    -5 -5 3
    5 -5 -3
    5 5 3
    5 -5 3
    -5 -5 3
    5 -5 -3
    -5 -5 -3
    5 5 3
    5 5 -3
    5 -5 3
    -5 -5 -3
    5 -5 3
    -5 5 -3
    -5 -5 3
    -5 5 4
    5 5 -4
    -5 5 -4
    -5 5 -4
    5 -5 -4
    -5 -5 -4
    5 5 4
    -5 -5 4
    5 -5 -4
    5 5 -4
    5 -5 4
    -5 -5 4
    5 5 4
    5 -5 -4
    -5 5 -4
    -5 5 4
    5 -5 4
    -5 -5 -4
    5 5 4
    5 -5 4
    -5 -5 -5
    -5 5 -5
    -5 5 -5
    5 5 -5
    5 -5 -5
    -5 -5 -5
    5 5 5
    -5 -5 5
    5 -5 -5
    -5 5 5
    5 5 -5
    5 -5 5
    -5 -5 5
    -5 -5 -5
    5 -5 -5
    5 5 5
    -5 5 -5
    -5 5 5
    -5 5 5
    5 -5 5
    5 5 5
    5 -5 5
    -5 5 -6
    5 5 -6
    5 5 6
    -5 -5 6
    5 -5 -6
    -5 5 6
    -5 -5 -6
    -5 5 -6
    5 -5 6
    -5 -5 6
    -5 -5 -6
    5 -5 -6
    5 5 6
    -5 5 6
    5 -5 -6
    5 -5 6
    5 5 -6
    5 5 6
    -5 5 -6
    5 -5 6
    5 5 7
    -5 5 -7
    5 -5 7
    5 -5 -7
    -5 -5 -7
    -5 5 7
    5 -5 -7
    -5 5 -7
    5 5 -7
    5 5 7
    5 -5 7
    5 -5 8
    5 5 8
    -5 5 8
    -5 -5 8
    5 -5 -8
    -5 -5 -8
    -5 5 -8
    5 5 -8
    5 -5 8
    5 -6 0
    5 -6 0
    -5 -6 0
    5 6 0
    -5 6 0
    -5 6 0
    5 -6 0
    5 6 0
    5 -6 0
    -5 -6 0
    -5 6 0
    5 -6 -1
    -5 -6 -1
    5 -6 -1
    -5 6 1
    5 -6 1
    -5 -6 1
    5 6 1
    5 -6 1
    -5 6 1
    5 6 1
    5 6 -1
    -5 -6 -1
    5 -6 1
    5 -6 -1
    -5 -6 1
    -5 6 -1
    -5 6 1
    -5 6 -1
    5 6 -1
    -5 6 -2
    5 -6 2
    -5 -6 2
    5 -6 2
    5 -6 -2
    -5 -6 -2
    5 -6 -2
    -5 -6 2
    5 -6 2
    -5 6 -2
    5 6 2
    -5 6 2
    5 6 -2
    5 6 2
    -5 6 2
    5 6 2
    5 6 -2
    5 -6 2
    -5 -6 2
    5 -6 -2
    -5 6 -2
    -5 -6 -2
    5 6 -3
    -5 -6 -3
    5 -6 -3
    5 6 3
    5 -6 3
    -5 -6 3
    -5 6 3
    -5 -6 3
    5 -6 3
    5 -6 -3
    5 6 -3
    -5 6 -3
    -5 -6 -3
    5 6 -3
    5 6 3
    5 6 3
    5 -6 3
    5 6 -3
    -5 -6 -3
    5 6 -4
    -5 6 -4
    -5 6 -4
    5 6 -4
    -5 -6 -4
    -5 -6 4
    5 -6 -4
    5 -6 4
    -5 -6 4
    5 6 4
    5 -6 -4
    -5 -6 -4
    -5 -6 -4
    -5 6 4
    -5 6 4
    5 -6 4
    5 -6 4
    5 6 -4
    -5 6 -4
    -5 -6 4
    5 6 4
    -5 -6 -5
    -5 -6 -5
    5 -6 -5
    5 6 5
    -5 -6 5
    -5 -6 5
    5 6 -5
    5 -6 5
    -5 6 5
    5 6 -5
    5 -6 5
    -5 6 5
    -5 -6 5
    -5 6 -6
    5 6 -6
    -5 -6 6
    5 -6 -6
    5 -6 6
    -5 6 -6
    5 -6 6
    -5 6 -6
    5 6 6
    -5 6 6
    -5 -6 -6
    -5 -6 6
    -5 6 6
    5 6 6
    5 -6 -6
    -5 -6 -6
    5 -6 6
    -5 -6 -6
    5 -6 -6
    5 -6 7
    -5 6 -7
    5 6 -7
    -5 -6 -7
    5 -6 -7
    -5 6 -7
    5 -6 7
    -5 6 7
    -5 -6 -7
    5 6 7
    5 6 7
    -5 -6 7
    -5 -6 -8
    -5 6 -8
    -5 -6 8
    5 6 8
    5 -7 0
    -5 -7 0
    -5 -7 0
    -5 7 0
    5 7 0
    5 -7 0
    5 7 0
    5 -7 0
    5 7 0
    -5 7 0
    -5 -7 -1
    5 -7 -1
    -5 -7 -1
    5 -7 -1
    5 7 -1
    5 7 1
    -5 -7 1
    5 -7 1
    5 7 -1
    5 7 1
    -5 7 -1
    -5 7 1
    -5 7 -1
    5 7 -1
    5 7 1
    -5 -7 1
    5 -7 1
    -5 7 1
    -5 7 -1
    -5 -7 -1
    -5 -7 1
    5 -7 -1
    5 -7 1
    5 -7 2
    -5 -7 2
    -5 7 -2
    5 -7 -2
    -5 -7 -2
    5 -7 -2
    5 7 2
    5 7 -2
    5 -7 2
    -5 -7 2
    5 7 2
    5 -7 -2
    -5 7 2
    -5 7 -2
    -5 7 -2
    5 -7 2
    5 7 -2
    -5 7 2
    5 7 2
    -5 -7 2
    -5 -7 -2
    -5 7 2
    5 -7 2
    5 -7 3
    -5 -7 3
    -5 7 -3
    5 7 -3
    5 -7 -3
    -5 -7 -3
    5 -7 -3
    5 7 3
    5 7 3
    -5 -7 3
    5 -7 3
    5 7 3
    5 -7 -3
    -5 7 -3
    5 -7 3
    -5 7 3
    -5 -7 3
    5 7 3
    5 7 -3
    -5 -7 -3
    -5 7 -3
    -5 7 -4
    5 7 -4
    -5 7 -4
    5 7 -4
    -5 -7 -4
    5 -7 -4
    -5 -7 4
    5 -7 -4
    5 7 4
    5 -7 4
    5 -7 4
    5 7 4
    -5 -7 -4
    5 -7 -4
    -5 7 -4
    5 7 -4
    5 -7 4
    5 7 4
    -5 7 4
    -5 -7 -4
    5 7 4
    -5 -7 4
    -5 -7 -5
    -5 -7 5
    5 -7 -5
    -5 7 5
    -5 7 5
    5 -7 5
    5 7 5
    -5 -7 -5
    5 -7 -5
    -5 7 -5
    5 7 5
    5 -7 5
    -5 7 -5
    5 7 -5
    -5 7 -5
    5 7 -5
    -5 -7 5
    -5 -7 -5
    5 -7 -6
    5 -7 6
    -5 -7 -6
    5 -7 -6
    5 7 6
    -5 -7 6
    -5 7 -6
    5 7 -6
    -5 -7 -6
    -5 -7 -6
    5 -7 -6
    -5 7 6
    -5 -7 6
    5 7 -6
    -5 7 -6
    -5 7 6
    -5 7 7
    -5 -7 -7
    5 -7 7
    5 7 7
    -5 7 7
    -5 7 -7
    5 7 7
    -5 7 -7
    5 -7 7
    -5 -7 -7
    -5 -7 7
    -5 -7 7
    5 7 -7
    5 -8 0
    -5 -8 0
    5 -8 0
    -5 -8 0
    5 8 0
    -5 8 0
    5 -8 0
    -5 -8 0
    5 8 0
    -5 8 0
    5 8 0
    -5 -8 -1
    5 -8 -1
    5 -8 1
    -5 -8 1
    -5 8 -1
    5 -8 -1
    -5 -8 -1
    5 8 1
    5 8 -1
    -5 -8 1
    5 -8 1
    -5 8 1
    5 8 1
    5 8 -1
    -5 8 1
    -5 8 -1
    -5 8 -1
    -5 -8 -1
    5 -8 1
    -5 -8 1
    5 -8 -1
    5 -8 -2
    -5 -8 -2
    -5 -8 -2
    5 -8 -2
    -5 8 -2
    5 -8 2
    5 8 2
    -5 8 -2
    -5 8 2
    5 8 -2
    5 8 2
    5 8 -2
    5 -8 2
    5 -8 -2
    -5 8 -2
    -5 8 2
    -5 -8 2
    -5 -8 -2
    5 -8 2
    -5 8 -3
    -5 8 3
    -5 -8 -3
    5 -8 -3
    5 -8 3
    5 8 3
    5 8 3
    -5 8 -3
    5 8 3
    -5 8 -3
    -5 8 3
    5 -8 3
    -5 -8 3
    -5 -8 -3
    -5 -8 3
    5 -8 3
    5 -8 -3
    5 -8 4
    5 -8 -4
    5 8 -4
    -5 -8 -4
    5 -8 -4
    -5 8 -4
    5 8 4
    5 8 4
    -5 8 4
    -5 8 4
    5 -8 4
    -5 -8 4
    -5 -8 -4
    -5 8 -4
    5 8 -4
    5 -8 5
    -5 -8 5
    -5 8 -5
    5 8 -5
    -5 -8 -5
    5 -8 -5
    -5 8 -5
    5 -8 -5
    -5 8 5
    -5 8 5
    5 -8 5
    5 8 5
    5 -8 -5
    -5 -8 -5
    5 8 -5
    -5 8 -5
    5 -8 5
    -5 8 5
    -5 8 -5
    5 8 -5
    -5 -8 -5
    5 8 5
    5 -8 5
    -5 -8 5
    -5 -8 6
    5 -8 -6
    -5 8 6
    -5 -8 -6
    5 -8 6
    -5 8 -6
    5 8 6
    5 8 6
    -5 -8 -6
    -5 8 6
    5 8 -6
    5 -8 -6
    -5 -8 -6
    -5 -8 6
    -5 8 -6
    5 8 -6
    5 -8 -7
    5 -8 7
    -5 8 -7
    5 8 7
    -5 -8 7
    -5 -8 -7
    5 -8 7
    5 8 7
    5 -8 -7
    -5 -8 -7
    -5 8 7
    -5 8 -7
    5 8 -7
    5 -9 0
    5 9 0
    -5 -9 0
    5 -9 0
    5 9 0
    5 9 0
    -5 9 0
    -5 9 0
    5 -9 0
    -5 -9 0
    5 -9 1
    -5 9 1
    5 9 1
    5 9 -1
    -5 9 1
    -5 9 -1
    5 9 -1
    -5 -9 -1
    5 -9 -1
    5 9 1
    5 9 -1
    -5 9 1
    5 -9 -1
    5 -9 1
    -5 -9 1
    -5 -9 1
    -5 -9 -1
    5 -9 -1
    5 -9 1
    5 -9 -2
    5 9 2
    5 9 -2
    -5 9 2
    5 -9 2
    -5 9 2
    -5 9 -2
    5 9 2
    5 9 2
    5 -9 -2
    -5 -9 -2
    -5 9 -2
    5 9 -2
    5 -9 -2
    -5 -9 2
    5 -9 2
    -5 -9 -2
    -5 -9 2
    5 -9 2
    5 -9 -3
    5 9 3
    5 -9 -3
    -5 -9 -3
    5 -9 -3
    5 9 -3
    -5 9 -3
    5 -9 3
    -5 9 -3
    -5 -9 3
    5 -9 3
    5 9 3
    5 -9 3
    -5 9 3
    5 9 3
    -5 9 3
    -5 -9 3
    -5 -9 -3
    -5 9 -3
    5 9 -3
    -5 -9 -4
    5 9 -4
    -5 9 -4
    5 -9 -4
    5 -9 4
    -5 -9 4
    -5 9 4
    5 -9 4
    -5 9 -4
    5 9 4
    5 -9 -4
    -5 -9 -4
    -5 -9 4
    5 -9 4
    -5 -9 -4
    5 9 4
    -5 9 4
    -5 9 -4
    5 9 -4
    5 9 4
    5 -9 -5
    5 -9 5
    -5 9 -5
    5 9 5
    -5 -9 5
    5 -9 5
    -5 -9 -5
    -5 -9 5
    -5 -9 -5
    5 -9 -5
    -5 -9 -5
    5 9 -5
    5 9 -5
    -5 9 5
    -5 9 -5
    -5 9 -6
    5 9 -6
    -5 -9 -6
    5 -9 -6
    -5 9 6
    -5 -9 -6
    5 9 6
    -5 -9 6
    -5 -9 7
    -5 9 -7
    5 9 7
    5 9 -7
    5 -9 -7
    -5 -9 -7
    -5 9 7
    -5 10 0
    5 10 0
    -5 -10 0
    5 -10 0
    5 -10 0
    -5 -10 0
    5 -10 0
    5 10 0
    -5 10 0
    5 -10 0
    -5 10 0
    -5 -10 -1
    -5 10 -1
    -5 10 1
    5 -10 1
    5 -10 -1
    -5 10 -1
    5 10 1
    -5 -10 -1
    5 -10 -1
    5 -10 1
    -5 -10 1
    5 10 1
    5 10 -1
    5 10 -1
    5 10 1
    -5 10 -1
    -5 10 1
    5 -10 1
    -5 -10 1
    5 10 2
    5 -10 2
    -5 10 2
    -5 10 -2
    -5 -10 2
    5 10 2
    -5 10 -2
    5 10 2
    -5 -10 -2
    5 -10 -2
    -5 10 -2
    5 -10 2
    5 -10 -2
    5 10 -3
    -5 10 -3
    -5 10 -3
    -5 10 3
    -5 10 -3
    -5 -10 -3
    5 -10 -3
    5 -10 3
    5 -10 -3
    5 -10 3
    5 10 3
    5 10 3
    -5 10 3
    5 10 3
    -5 -10 3
    -5 -10 3
    -5 -10 -3
    -5 10 4
    5 10 -4
    5 -10 -4
    5 10 4
    5 -10 4
    -5 10 -4
    5 10 4
    5 -10 -4
    -5 -10 -4
    5 10 4
    -5 -10 4
    -5 10 4
    -5 -10 4
    5 -10 4
    5 10 -4
    -5 10 -4
    -5 -10 -4
    -5 -10 -4
    5 -10 -5
    -5 -10 -5
    5 10 -5
    -5 10 -5
    5 10 5
    5 10 5
    -5 10 5
    -5 10 5
    5 -10 5
    -5 -10 5
    5 -10 -5
    -5 -10 -5
    -5 -10 5
    5 10 -5
    -5 10 -5
    5 -10 -6
    5 -10 6
    -5 10 -6
    5 10 6
    5 10 -6
    -5 10 -6
    5 -10 6
    -5 -10 -6
    -5 -10 -6
    5 -10 -6
    -5 -10 6
    -5 10 6
    -5 10 6
    5 10 -6
    5 -11 0
    -5 -11 0
    -5 11 0
    5 11 0
    -5 11 0
    5 -11 0
    5 -11 0
    5 11 0
    -5 11 -1
    -5 11 1
    5 11 1
    5 11 -1
    -5 -11 -1
    -5 -11 1
    5 -11 1
    -5 11 1
    5 -11 -1
    -5 11 -1
    5 11 1
    5 11 -1
    -5 -11 -1
    5 -11 -1
    5 -11 1
    -5 11 -2
    5 11 2
    -5 -11 2
    -5 -11 -2
    5 11 2
    5 -11 2
    -5 11 2
    5 -11 -2
    5 11 2
    5 11 -2
    -5 11 -2
    5 -11 -2
    -5 -11 -2
    5 -11 -3
    -5 -11 -3
    5 -11 -3
    5 11 3
    5 -11 3
    -5 11 -3
    5 -11 3
    -5 11 3
    5 11 3
    -5 11 3
    -5 -11 3
    -5 -11 -3
    5 11 3
    5 11 -3
    -5 11 -3
    -5 11 -3
    5 -11 4
    -5 11 -4
    -5 11 -4
    5 11 -4
    5 11 -4
    -5 11 -4
    -5 -11 -4
    5 -11 4
    -5 -11 4
    5 11 4
    -5 11 4
    5 -11 -4
    -5 -11 -4
    5 -11 -4
    -5 11 5
    -5 11 -5
    5 11 5
    -5 11 5
    -5 -11 -5
    5 -11 5
    5 11 5
    5 11 -5
    5 -11 -5
    5 -11 -5
    -5 -11 -5
    -5 -11 5
    -5 -11 -5
    5 11 -6
    -5 -11 -6
    5 -11 -6
    5 12 0
    -5 12 0
    5 -12 0
    5 -12 0
    5 -12 0
    -5 12 0
    -5 -12 0
    -5 -12 -1
    -5 -12 1
    -5 -12 -1
    5 -12 1
    5 -12 -1
    5 12 1
    -5 12 -1
    -5 12 1
    5 -12 1
    5 -12 1
    -5 12 -1
    5 -12 -1
    5 12 -1
    -5 12 1
    -5 12 -1
    -5 -12 2
    -5 -12 -2
    5 -12 -2
    -5 -12 -2
    5 12 2
    -5 12 -2
    -5 12 -2
    5 -12 -2
    5 -12 2
    5 -12 2
    5 12 2
    5 12 -2
    -5 12 -2
    5 -12 3
    5 -12 -3
    5 -12 -3
    -5 12 -3
    -5 12 3
    5 12 3
    -5 -12 3
    -5 -12 -3
    -5 12 3
    -5 12 -3
    5 12 3
    -5 12 -3
    5 -12 3
    -5 -12 -3
    5 12 -3
    5 12 3
    -5 12 4
    5 -12 4
    5 -12 -4
    5 12 4
    5 -12 -4
    5 12 4
    -5 -12 -4
    -5 12 -4
    -5 -12 -5
    5 -12 -5
    -5 12 5
    -5 12 5
    -5 12 -5
    5 12 5
    -5 12 -5
    5 12 -5
    5 -12 5
    -5 -12 5
    5 -12 5
    5 12 5
    5 -12 -5
    -5 -12 -5
    5 13 0
    5 13 0
    -5 13 0
    5 -13 0
    5 -13 0
    5 -13 0
    -5 13 0
    -5 -13 0
    -5 13 1
    -5 -13 -1
    5 -13 -1
    5 13 -1
    5 13 1
    5 -13 1
    5 -13 1
    5 13 1
    5 -13 -1
    -5 13 1
    -5 -13 -1
    -5 -13 1
    -5 13 -2
    -5 13 2
    5 13 -2
    5 13 2
    5 -13 2
    5 -13 -2
    5 13 2
    -5 13 2
    -5 -13 -2
    -5 -13 2
    -5 -13 -2
    -5 13 -2
    5 -13 2
    5 -13 3
    5 -13 -3
    -5 -13 -3
    -5 -13 -3
    -5 -13 3
    5 13 3
    -5 13 3
    5 -13 3
    5 -13 -3
    5 13 3
    5 13 -3
    -5 13 -3
    5 -13 4
    5 -13 -4
    -5 -13 -4
    5 -13 -4
    5 -13 4
    -5 13 -4
    5 13 4
    5 13 -4
    -5 -13 4
    -5 -13 -4
    -5 13 -4
    -5 13 4
    5 13 4
    -5 13 4
    5 -14 0
    5 -14 0
    -5 -14 0
    5 -14 0
    -5 14 0
    -5 14 0
    -5 14 -1
    -5 14 -1
    -5 -14 1
    -5 -14 -1
    5 14 1
    5 14 -1
    5 -14 -1
    5 -14 -1
    5 -14 1
    5 -14 1
    5 14 2
    -5 14 2
    -5 14 -2
    -5 14 -2
    -5 14 2
    5 -14 -2
    5 14 2
    5 14 -2
    5 -14 2
    -5 -14 -2
    -5 -14 2
    5 -14 -2
    -5 -14 -2
    5 -14 -3
    5 -14 3
    -5 14 -3
    -5 -14 3
    -5 -14 -3
    5 14 -3
    5 14 3
    -5 14 -3
    -5 -14 -3
    -5 14 3
    5 14 3
    5 -14 -3
    5 -14 3
    5 -14 -4
    -5 -15 0
    -5 15 0
    5 -15 0
    -5 15 0
    5 15 0
    5 15 1
    5 -15 1
    5 15 1
    -5 15 -1
    5 -15 -1
    -5 15 1
    -5 15 -1
    -5 -15 -1
    5 15 2
    5 -15 -2
    5 15 2
    6 0 0
    6 0 0
    -6 0 0
    6 0 1
    -6 0 1
    -6 0 -1
    6 0 -1
    -6 0 -1
    6 0 -1
    6 0 1
    6 0 1
    6 0 -1
    6 0 -1
    -6 0 1
    6 0 2
    6 0 -2
    -6 0 -2
    -6 0 -2
    -6 0 -2
    -6 0 2
    -6 0 2
    -6 0 2
    6 0 2
    6 0 -2
    6 0 2
    6 0 3
    -6 0 3
    6 0 3
    -6 0 -3
    6 0 -3
    -6 0 3
    6 0 3
    6 0 -3
    -6 0 -3
    6 0 -3
    -6 0 3
    6 0 4
    -6 0 4
    6 0 4
    6 0 4
    -6 0 4
    6 0 -4
    6 0 4
    -6 0 -4
    6 0 -4
    -6 0 -4
    -6 0 -4
    6 0 -5
    6 0 5
    -6 0 5
    6 0 5
    -6 0 -5
    -6 0 -5
    -6 0 5
    6 0 5
    -6 0 -6
    -6 0 -6
    6 0 6
    6 0 6
    -6 0 -6
    -6 0 -7
    6 0 7
    6 0 7
    -6 0 -7
    -6 0 -7
    -6 0 8
    6 0 8
    -6 0 -8
    6 0 -8
    6 1 0
    6 -1 0
    -6 -1 0
    6 -1 0
    6 1 0
    6 -1 1
    -6 -1 1
    6 1 -1
    6 1 1
    -6 1 -1
    -6 1 1
    -6 -1 1
    -6 -1 -1
    6 -1 -1
    -6 -1 -1
    6 1 -1
    -6 -1 1
    -6 1 1
    -6 1 -1
    -6 -1 1
    -6 -1 -1
    6 1 -1
    6 1 -1
    6 -1 1
    6 1 1
    -6 -1 -2
    6 1 2
    6 -1 -2
    6 1 -2
    -6 1 2
    6 1 2
    6 -1 2
    6 -1 2
    6 1 -2
    -6 -1 -2
    -6 1 -2
    -6 1 2
    -6 -1 -2
    -6 1 -2
    -6 -1 2
    6 1 -2
    6 -1 -2
    -6 1 -2
    6 1 -2
    6 1 2
    -6 -1 2
    6 1 -3
    -6 1 -3
    -6 -1 -3
    6 -1 -3
    -6 1 3
    -6 -1 3
    6 -1 -3
    -6 1 3
    6 1 3
    6 -1 3
    6 1 3
    -6 -1 -3
    -6 1 -3
    6 -1 3
    6 -1 -3
    6 -1 3
    -6 -1 -3
    -6 1 -3
    -6 -1 3
    6 1 3
    6 1 3
    6 1 -3
    -6 1 -4
    -6 -1 -4
    -6 -1 4
    6 1 4
    -6 1 4
    6 -1 -4
    6 -1 4
    6 1 4
    6 -1 -4
    6 1 -4
    -6 -1 -4
    -6 1 -4
    -6 1 4
    6 1 4
    -6 -1 4
    -6 1 4
    6 -1 4
    6 1 4
    6 1 -4
    -6 1 -4
    6 -1 -4
    -6 -1 -4
    -6 -1 -5
    -6 1 -5
    -6 1 -5
    6 1 5
    -6 1 5
    6 -1 5
    -6 -1 -5
    6 1 -5
    -6 1 -5
    -6 1 -5
    6 -1 -5
    6 1 -5
    6 1 5
    6 1 5
    -6 1 5
    -6 -1 5
    6 -1 5
    6 -1 5
    -6 -1 -6
    6 1 6
    -6 1 -6
    -6 -1 -6
    6 -1 6
    -6 1 -6
    -6 1 -6
    6 1 6
    -6 -1 6
    6 -1 6
    6 1 6
    6 1 6
    -6 -1 -6
    -6 1 -7
    -6 -1 -7
    -6 1 7
    6 -1 7
    6 1 7
    -6 -1 -7
    6 -1 7
    6 1 7
    -6 1 -7
    6 1 7
    6 -1 7
    6 1 7
    -6 -1 -7
    -6 -1 -7
    -6 1 -8
    6 -1 8
    6 1 8
    6 1 8
    -6 -1 -8
    -6 1 -8
    6 -1 -8
    6 1 -8
    -6 -1 -8
    -6 1 8
    -6 -1 8
    6 -1 8
    -6 -2 0
    6 2 0
    -6 -2 0
    6 -2 0
    -6 2 0
    6 2 0
    6 -2 0
    6 -2 0
    6 2 -1
    6 -2 -1
    6 2 -1
    6 -2 -1
    6 2 1
    6 2 1
    6 2 1
    6 -2 1
    -6 2 1
    -6 2 -1
    -6 2 1
    -6 -2 -1
    -6 -2 -1
    6 2 -1
    6 -2 -1
    6 -2 1
    -6 -2 1
    6 2 1
    6 2 -1
    -6 -2 -2
    -6 2 -2
    -6 -2 -2
    6 2 2
    6 2 -2
    6 -2 2
    -6 -2 2
    6 -2 2
    6 -2 -2
    6 2 2
    -6 2 -2
    6 2 -2
    -6 2 2
    -6 -2 -2
    6 2 2
    6 2 2
    -6 2 2
    -6 -2 2
    6 2 -2
    -6 -2 -3
    6 -2 -3
    -6 -2 3
    -6 2 -3
    -6 -2 -3
    6 2 3
    -6 2 -3
    -6 -2 -3
    6 2 3
    6 -2 3
    6 2 3
    6 -2 3
    -6 2 3
    6 2 -3
    6 2 -3
    -6 -2 -4
    6 -2 -4
    -6 -2 4
    6 2 4
    6 -2 4
    6 -2 -4
    6 -2 4
    -6 -2 -4
    6 2 4
    -6 -2 4
    -6 2 4
    6 2 4
    6 -2 -4
    6 2 -4
    -6 2 4
    -6 2 4
    -6 2 -4
    6 2 4
    -6 2 -4
    6 2 -4
    -6 2 -4
    -6 -2 -4
    6 -2 -5
    -6 2 -5
    -6 -2 -5
    6 -2 -5
    -6 -2 -5
    -6 -2 -5
    -6 2 -5
    6 2 -5
    6 2 5
    6 -2 5
    -6 2 5
    -6 2 -5
    6 2 5
    6 -2 5
    -6 2 5
    -6 -2 -6
    -6 2 6
    6 2 6
    6 -2 6
    -6 -2 6
    -6 -2 -6
    -6 2 -6
    -6 2 -6
    -6 2 -6
    6 2 -6
    6 -2 6
    6 2 6
    6 2 6
    6 2 7
    -6 -2 -7
    6 2 -7
    6 2 7
    6 -2 7
    6 2 7
    6 -2 7
    -6 2 7
    6 -2 7
    -6 -2 -7
    -6 2 -7
    -6 2 -7
    -6 2 -8
    -6 -2 -8
    6 2 8
    6 -2 -8
    6 2 -8
    -6 2 8
    6 -2 8
    -6 -2 8
    6 -2 8
    6 2 8
    -6 -2 -8
    6 -3 0
    6 -3 0
    6 -3 0
    -6 -3 0
    6 3 0
    6 -3 0
    6 3 0
    -6 3 0
    -6 3 0
    -6 3 1
    -6 3 -1
    -6 3 -1
    -6 3 1
    6 -3 1
    6 -3 -1
    -6 -3 -1
    6 -3 -1
    6 3 1
    6 -3 1
    -6 -3 1
    6 3 -1
    6 3 1
    6 3 1
    -6 3 1
    -6 -3 1
    -6 -3 -1
    6 -3 -1
    6 -3 1
    -6 3 1
    -6 -3 -1
    -6 -3 1
    6 3 -1
    6 3 1
    -6 3 -2
    6 3 -2
    -6 -3 -2
    6 -3 -2
    6 3 2
    6 -3 -2
    6 -3 2
    6 3 -2
    -6 -3 -2
    6 3 2
    6 3 2
    6 -3 -2
    -6 3 -2
    -6 3 2
    6 3 -2
    -6 -3 -2
    -6 -3 2
    6 -3 2
    -6 3 2
    -6 3 -3
    6 -3 -3
    -6 -3 -3
    -6 3 -3
    -6 -3 -3
    6 -3 3
    6 3 3
    -6 -3 -3
    6 -3 -3
    6 -3 3
    -6 -3 3
    6 3 3
    6 3 3
    6 3 -3
    6 -3 3
    -6 3 3
    -6 3 -3
    6 -3 4
    6 -3 -4
    -6 -3 -4
    6 -3 4
    -6 -3 4
    6 3 4
    -6 -3 -4
    6 3 -4
    -6 3 -4
    6 -3 -4
    -6 -3 -4
    6 3 -4
    -6 3 -4
    -6 3 4
    -6 3 4
    6 -3 4
    -6 -3 -5
    6 -3 -5
    6 -3 -5
    6 3 5
    -6 3 5
    -6 -3 -5
    6 3 5
    -6 3 -5
    -6 -3 -5
    -6 3 -5
    6 3 -5
    -6 3 -5
    6 -3 5
    6 -3 5
    6 -3 5
    -6 -3 5
    6 3 5
    6 3 -5
    6 3 6
    -6 3 -6
    -6 -3 -6
    6 3 6
    -6 3 6
    6 -3 6
    6 3 6
    6 -3 6
    6 -3 -6
    -6 -3 -6
    -6 3 -6
    6 -3 6
    6 3 -6
    -6 3 -6
    -6 3 6
    6 -3 7
    6 3 7
    6 3 7
    -6 3 7
    6 -3 7
    6 3 -7
    6 -3 -7
    -6 -3 -7
    -6 -3 -7
    6 -3 7
    -6 3 -7
    -6 -3 -7
    -6 -3 -8
    6 -3 -8
    6 3 -8
    -6 -3 8
    6 -3 8
    -6 3 8
    6 3 8
    6 -3 8
    6 3 8
    -6 -4 0
    -6 4 0
    6 -4 0
    6 4 0
    6 -4 0
    6 -4 0
    6 4 0
    6 4 0
    -6 -4 0
    -6 4 0
    6 4 0
    -6 4 0
    -6 4 1
    -6 4 -1
    -6 -4 1
    6 -4 1
    6 -4 -1
    -6 -4 -1
    6 -4 -1
    -6 4 1
    6 -4 1
    6 4 1
    6 -4 -1
    6 4 1
    -6 4 1
    -6 -4 -1
    6 4 -1
    6 4 1
    6 -4 1
    -6 -4 1
    -6 -4 -1
    6 4 -1
    6 4 1
    6 4 2
    6 4 -2
    6 -4 2
    6 -4 -2
    6 4 2
    -6 4 -2
    6 4 -2
    6 -4 -2
    -6 -4 -2
    6 -4 -2
    -6 4 2
    6 -4 2
    -6 -4 2
    -6 -4 -2
    -6 -4 -2
    -6 -4 2
    -6 4 -2
    6 -4 2
    6 4 2
    6 4 2
    6 4 -2
    -6 4 -3
    6 4 -3
    -6 -4 -3
    6 -4 -3
    -6 -4 3
    6 -4 -3
    6 -4 3
    -6 4 -3
    6 -4 3
    6 4 3
    6 4 -3
    -6 -4 -3
    6 -4 -3
    6 4 3
    -6 -4 -3
    6 -4 3
    -6 4 -3
    -6 4 3
    -6 -4 3
    6 4 -4
    -6 4 -4
    6 4 -4
    6 -4 -4
    -6 -4 -4
    -6 -4 4
    6 4 4
    6 4 4
    6 -4 4
    6 4 4
    6 -4 4
    -6 -4 -4
    -6 4 -4
    -6 4 4
    -6 -4 4
    -6 4 4
    -6 4 -4
    6 -4 -5
    -6 -4 5
    6 4 5
    6 4 5
    -6 -4 -5
    -6 4 -5
    -6 4 5
    6 -4 5
    6 4 5
    6 -4 -5
    -6 -4 -5
    -6 4 -5
    6 4 -5
    -6 4 5
    6 -4 5
    6 -4 5
    6 4 -5
    -6 4 -5
    6 -4 -6
    6 4 6
    -6 -4 -6
    -6 4 -6
    -6 4 -6
    6 -4 6
    -6 -4 -6
    -6 4 6
    6 4 6
    -6 -4 6
    -6 -4 -6
    6 -4 -6
    6 -4 6
    6 4 -6
    -6 4 -6
    6 -4 6
    -6 4 6
    6 -4 7
    6 -4 -7
    -6 -4 -7
    6 4 7
    6 4 7
    6 4 -7
    -6 4 -7
    -6 4 7
    -6 -4 -7
    -6 4 -7
    -6 -4 -7
    -6 -4 7
    6 -4 7
    6 -4 8
    6 4 8
    -6 -4 -8
    -6 4 -8
    6 4 8
    6 -4 8
    -6 4 8
    -6 -4 8
    -6 4 -8
    6 -4 -8
    6 4 -8
    6 -5 0
    -6 5 0
    -6 5 0
    -6 5 0
    -6 -5 0
    6 -5 0
    6 5 0
    -6 5 1
    -6 5 -1
    -6 5 -1
    -6 -5 1
    6 -5 1
    6 -5 -1
    -6 -5 -1
    6 -5 -1
    6 -5 1
    6 5 1
    6 5 -1
    -6 5 1
    6 -5 -1
    -6 5 1
    6 5 1
    6 -5 1
    -6 5 -1
    -6 -5 1
    6 -5 1
    6 5 -1
    6 5 1
    6 5 2
    6 5 -2
    -6 -5 2
    -6 5 -2
    6 -5 2
    6 -5 -2
    -6 -5 -2
    6 -5 -2
    6 5 2
    6 -5 2
    -6 5 2
    -6 -5 2
    6 5 2
    -6 5 2
    -6 -5 -2
    -6 -5 -2
    6 5 -2
    6 5 2
    -6 -5 2
    6 -5 2
    6 -5 -2
    6 5 -3
    -6 5 -3
    -6 5 -3
    6 5 -3
    -6 -5 -3
    6 -5 -3
    6 5 3
    6 -5 -3
    6 -5 3
    -6 -5 3
    6 5 3
    6 -5 -3
    -6 -5 -3
    -6 5 -3
    -6 -5 3
    -6 -5 -3
    6 -5 3
    -6 5 3
    6 -5 3
    6 5 3
    -6 -5 3
    6 5 4
    -6 -5 4
    6 5 4
    -6 5 4
    6 5 4
    6 -5 4
    -6 5 4
    6 -5 -4
    6 5 -4
    -6 -5 -4
    6 -5 -4
    6 -5 4
    -6 -5 4
    -6 -5 -4
    -6 5 -4
    -6 -5 -4
    -6 -5 4
    -6 5 -4
    6 5 -4
    6 -5 -5
    -6 -5 -5
    6 5 5
    -6 -5 5
    6 -5 -5
    -6 -5 5
    6 -5 -5
    -6 -5 -5
    -6 -5 5
    6 -5 5
    -6 -5 -5
    6 -5 5
    -6 5 5
    -6 5 5
    6 5 -5
    -6 5 -5
    6 5 -6
    -6 -5 6
    6 -5 -6
    6 -5 6
    6 5 6
    6 5 6
    6 5 -6
    6 -5 6
    -6 5 -6
    -6 5 6
    -6 5 -6
    -6 -5 -6
    -6 5 6
    6 -5 -6
    -6 -5 -6
    6 -5 -6
    -6 5 7
    -6 5 -7
    6 -5 7
    -6 -5 -7
    6 5 7
    6 5 -7
    6 -5 7
    -6 5 -7
    6 -5 -7
    6 5 7
    -6 -5 7
    -6 -5 8
    6 -5 -8
    6 -5 8
    6 5 8
    -6 5 -8
    -6 -6 0
    6 -6 0
    6 -6 0
    6 6 0
    6 -6 0
    -6 6 0
    -6 -6 0
    6 -6 0
    -6 6 0
    -6 6 0
    6 6 0
    6 6 0
    -6 6 -1
    -6 -6 -1
    6 -6 -1
    6 -6 -1
    -6 -6 1
    6 -6 1
    6 -6 1
    6 6 1
    6 6 -1
    6 -6 -1
    -6 6 1
    -6 -6 -1
    6 -6 1
    6 6 1
    6 6 -1
    -6 6 1
    -6 6 -1
    6 -6 1
    -6 6 -1
    -6 6 1
    6 6 1
    6 6 -1
    -6 6 -2
    6 -6 2
    -6 -6 2
    6 -6 2
    6 -6 -2
    -6 -6 -2
    6 -6 -2
    6 6 2
    -6 -6 2
    6 -6 2
    6 -6 2
    -6 6 -2
    -6 6 2
    -6 6 2
    -6 6 -2
    6 6 2
    6 6 -2
    6 6 -2
    6 6 2
    -6 -6 -2
    6 6 2
    6 -6 3
    6 6 -3
    6 -6 -3
    -6 -6 -3
    6 -6 -3
    6 6 3
    6 -6 3
    -6 -6 3
    6 6 3
    6 6 3
    6 6 3
    -6 6 3
    6 -6 -3
    -6 -6 -3
    -6 -6 3
    -6 6 -3
    6 6 -3
    -6 6 -3
    -6 6 4
    -6 6 -4
    -6 6 -4
    6 6 -4
    -6 -6 -4
    6 6 4
    -6 -6 4
    6 -6 -4
    -6 6 -4
    6 -6 4
    -6 -6 4
    6 -6 -4
    -6 -6 4
    6 6 4
    6 6 4
    6 -6 4
    -6 6 4
    -6 -6 -4
    6 -6 4
    6 -6 -5
    -6 -6 -5
    -6 -6 5
    6 -6 -5
    6 -6 5
    6 6 5
    6 6 5
    6 -6 5
    -6 6 5
    -6 6 -5
    6 6 -5
    -6 6 -5
    -6 -6 5
    -6 -6 -5
    -6 6 5
    -6 6 5
    -6 6 -5
    6 6 -5
    -6 6 6
    -6 -6 6
    6 -6 6
    6 6 6
    6 -6 6
    6 -6 -6
    -6 -6 -6
    -6 -6 6
    6 -6 6
    -6 6 6
    -6 -6 -6
    -6 6 -6
    -6 6 -7
    -6 -6 7
    6 6 7
    6 6 7
    -6 -6 -7
    6 -6 -7
    -6 6 -7
    6 -6 7
    -6 6 7
    6 -6 7
    6 6 8
    -6 -6 8
    -6 7 0
    6 7 0
    6 7 0
    6 -7 0
    -6 7 0
    6 -7 0
    -6 -7 0
    6 -7 0
    -6 7 0
    6 -7 0
    -6 -7 0
    6 -7 -1
    -6 -7 1
    6 -7 1
    -6 7 -1
    6 7 -1
    6 7 1
    -6 -7 -1
    6 -7 -1
    -6 7 -1
    -6 7 1
    -6 7 1
    -6 7 1
    -6 7 -1
    -6 -7 1
    6 -7 1
    6 7 1
    6 7 -1
    6 7 1
    6 7 -1
    -6 -7 -1
    -6 -7 1
    6 -7 2
    -6 -7 2
    6 -7 -2
    -6 -7 -2
    -6 -7 2
    6 7 2
    -6 7 -2
    -6 7 -2
    -6 7 2
    -6 7 -2
    -6 -7 -2
    -6 -7 2
    6 -7 -2
    6 7 -2
    6 7 2
    6 -7 2
    6 7 3
    -6 7 -3
    6 7 -3
    6 -7 3
    -6 -7 3
    6 -7 3
    6 -7 -3
    -6 -7 -3
    6 -7 -3
    6 -7 3
    -6 7 -3
    6 7 3
    -6 7 3
    -6 -7 -3
    6 7 3
    -6 -7 3
    6 7 3
    6 -7 -3
    -6 -7 -3
    -6 7 -3
    -6 -7 4
    6 -7 4
    6 -7 4
    6 -7 -4
    -6 7 4
    6 7 4
    -6 7 -4
    -6 -7 -4
    6 7 -4
    -6 7 -4
    6 -7 -4
    -6 -7 -4
    -6 -7 -4
    6 7 -4
    6 -7 -4
    6 7 4
    6 -7 4
    -6 7 4
    6 -7 5
    6 7 -5
    -6 -7 -5
    -6 -7 5
    6 -7 -5
    -6 7 5
    6 7 5
    6 -7 5
    6 7 5
    -6 7 -5
    -6 -7 -5
    -6 -7 5
    6 7 -5
    -6 7 -5
    -6 7 5
    -6 7 5
    -6 -7 -5
    6 -7 5
    6 7 -6
    -6 -7 -6
    -6 -7 6
    6 -7 -6
    -6 7 6
    6 7 6
    6 -7 6
    6 7 6
    -6 7 -6
    -6 -7 -6
    6 -7 6
    6 -7 6
    -6 7 -6
    6 7 -6
    -6 -7 -6
    -6 -7 6
    -6 7 6
    6 -7 7
    -6 7 7
    6 7 7
    6 7 7
    6 7 -7
    -6 7 -7
    -6 -7 -7
    6 -7 -7
    -6 -7 7
    -6 7 -7
    6 -7 -7
    -6 -7 7
    6 -7 7
    6 8 0
    -6 -8 0
    -6 8 0
    6 8 0
    6 -8 0
    6 8 0
    6 -8 0
    -6 8 0
    6 -8 -1
    6 8 1
    6 -8 1
    6 8 1
    -6 -8 -1
    6 -8 -1
    6 8 1
    6 8 -1
    -6 8 -1
    -6 8 1
    -6 8 -1
    -6 8 1
    6 -8 1
    -6 -8 1
    -6 -8 1
    -6 -8 -1
    6 -8 -1
    6 -8 1
    -6 8 1
    -6 8 -1
    6 -8 -2
    -6 -8 -2
    6 -8 -2
    6 8 -2
    6 -8 2
    6 8 2
    6 8 -2
    6 8 2
    -6 8 -2
    -6 8 2
    6 -8 -2
    -6 -8 2
    6 -8 2
    -6 8 -2
    -6 8 -2
    -6 -8 2
    6 -8 2
    -6 -8 -2
    -6 8 2
    -6 8 -3
    -6 -8 -3
    -6 -8 -3
    6 -8 -3
    6 8 3
    6 -8 3
    -6 8 3
    6 8 3
    6 -8 -3
    6 -8 3
    -6 -8 3
    -6 8 -3
    6 -8 3
    -6 -8 -3
    -6 -8 3
    6 8 -3
    6 8 3
    6 -8 3
    -6 8 -3
    6 -8 -4
    -6 -8 -4
    6 -8 4
    -6 -8 -4
    6 -8 -4
    6 -8 4
    -6 8 -4
    6 8 -4
    -6 8 4
    -6 8 4
    -6 8 -4
    6 8 -4
    6 8 4
    -6 -8 4
    6 -8 4
    6 8 4
    6 -8 4
    -6 -8 4
    -6 -8 -5
    6 -8 -5
    -6 -8 -5
    -6 -8 5
    6 -8 5
    -6 -8 -5
    -6 8 -5
    -6 -8 5
    6 8 -5
    -6 8 -5
    6 8 -5
    6 -8 5
    -6 8 5
    -6 8 5
    -6 -8 6
    -6 -8 -6
    6 -8 -6
    6 -8 6
    6 -8 -6
    -6 -8 -6
    6 8 6
    -6 8 6
    6 -8 6
    -6 -8 -6
    -6 8 -6
    -6 8 6
    6 8 -6
    -6 -8 6
    -6 8 7
    6 8 7
    -6 -8 -7
    6 -8 -7
    -6 -8 -7
    6 8 -7
    6 -8 7
    -6 8 -7
    -6 -8 7
    6 9 0
    -6 9 0
    -6 9 0
    6 9 0
    6 9 0
    6 -9 0
    6 -9 0
    6 -9 0
    -6 -9 0
    6 -9 0
    6 -9 1
    -6 -9 1
    6 -9 1
    6 -9 -1
    6 9 1
    6 -9 1
    -6 -9 1
    -6 -9 -1
    -6 9 -1
    6 9 -1
    6 9 1
    6 9 -1
    6 -9 -1
    -6 -9 -1
    -6 9 1
    -6 9 -1
    -6 9 -1
    6 9 1
    -6 9 1
    6 -9 -2
    6 -9 2
    -6 -9 2
    6 -9 2
    -6 9 2
    6 -9 -2
    -6 -9 -2
    6 9 2
    6 9 -2
    -6 9 -2
    -6 -9 -2
    -6 -9 2
    -6 9 2
    -6 9 -2
    6 9 2
    -6 -9 3
    -6 -9 -3
    6 9 3
    -6 9 3
    -6 9 -3
    -6 9 -3
    6 9 3
    6 -9 -3
    6 -9 3
    -6 -9 -3
    6 -9 -3
    -6 9 -3
    6 -9 3
    -6 -9 3
    -6 -9 4
    6 -9 4
    -6 -9 4
    -6 -9 -4
    -6 -9 -4
    -6 9 4
    6 9 4
    6 9 4
    6 9 -4
    -6 9 -4
    6 9 4
    -6 9 -4
    -6 -9 -4
    6 -9 4
    6 -9 -4
    6 -9 5
    6 9 -5
    -6 -9 -5
    6 -9 -5
    -6 9 -5
    6 -9 -5
    -6 -9 5
    6 -9 5
    6 9 5
    -6 -9 -5
    -6 9 -5
    6 -9 5
    -6 9 5
    -6 9 5
    -6 -9 -5
    6 9 5
    -6 9 -5
    6 9 -5
    -6 -9 6
    6 -9 -6
    6 -9 6
    -6 9 -6
    6 9 6
    6 -9 6
    -6 -9 -6
    -6 9 -6
    6 9 -6
    -6 -9 -6
    6 -9 -6
    -6 -9 -6
    -6 9 6
    6 9 6
    6 9 -6
    -6 9 6
    -6 -9 -7
    -6 9 7
    -6 -10 0
    6 -10 0
    6 10 0
    6 -10 0
    6 -10 0
    -6 10 0
    -6 10 0
    -6 10 0
    6 10 -1
    6 10 1
    6 10 1
    -6 10 -1
    -6 -10 -1
    -6 10 -1
    -6 10 -1
    -6 10 1
    6 -10 2
    6 -10 -2
    6 -10 2
    -6 10 2
    6 10 2
    -6 -10 -2
    6 -10 -2
    -6 -10 2
    -6 -10 -2
    6 10 2
    -6 10 -2
    6 10 -2
    -6 -10 -3
    6 -10 -3
    6 -10 3
    -6 10 3
    -6 10 3
    6 10 3
    6 10 3
    6 -10 -3
    -6 10 -3
    -6 10 -3
    6 -10 3
    -6 -10 3
    -6 -10 -3
    6 -10 4
    6 -10 4
    6 -10 -4
    -6 10 4
    6 10 4
    -6 10 -4
    -6 10 -4
    6 10 -4
    6 10 4
    -6 10 4
    6 10 4
    -6 -10 -4
    6 -10 -4
    -6 -10 -4
    -6 -10 4
    -6 -10 -4
    6 -10 -5
    -6 -10 -5
    6 -10 5
    -6 10 -5
    6 10 5
    -6 10 5
    6 -10 -5
    -6 -10 -5
    -6 10 -5
    6 10 -5
    6 10 5
    -6 -10 -5
    -6 -10 5
    -6 10 -5
    6 -10 6
    -6 10 6
    -6 10 -6
    -6 10 6
    6 10 6
    6 10 6
    6 -10 -6
    -6 -10 -6
    6 -10 -6
    -6 -10 -6
    -6 -10 6
    -6 10 -6
    6 10 -6
    6 -10 6
    -6 11 0
    -6 11 0
    6 -11 0
    -6 -11 0
    6 11 0
    6 -11 0
    6 11 0
    6 11 -1
    6 11 1
    -6 11 -1
    -6 11 1
    -6 -11 -1
    6 -11 1
    6 -11 -1
    -6 11 -1
    -6 11 1
    -6 -11 -1
    -6 -11 1
    6 -11 -1
    6 -11 1
    6 -11 1
    -6 11 -1
    6 -11 -2
    6 -11 2
    -6 -11 2
    -6 -11 -2
    -6 11 2
    -6 11 -2
    -6 11 -2
    6 -11 -2
    -6 -11 -2
    6 -11 2
    6 11 2
    -6 11 -2
    6 11 2
    6 11 -2
    6 11 2
    -6 -11 3
    -6 -11 -3
    6 11 3
    -6 11 -3
    6 -11 -3
    -6 11 -3
    -6 11 3
    6 11 3
    -6 11 3
    6 -11 3
    -6 -11 -3
    6 -11 -3
    -6 -11 -4
    -6 11 -4
    -6 -11 -4
    6 -11 -4
    6 -11 4
    -6 11 4
    -6 11 -4
    6 11 4
    6 11 -4
    6 11 4
    -6 11 -4
    -6 11 4
    6 11 4
    -6 -11 4
    -6 -11 -4
    6 -11 4
    6 -11 -5
    6 -11 -5
    -6 -11 5
    -6 -11 -5
    -6 11 -5
    -6 -11 -5
    -6 11 5
    6 11 5
    6 -11 5
    -6 11 -5
    6 11 -5
    6 11 5
    -6 11 5
    -6 -11 -6
    6 -11 -6
    6 -12 0
    6 -12 0
    -6 12 0
    -6 12 -1
    6 12 -1
    -6 -12 -1
    6 12 1
    6 -12 1
    -6 12 -1
    -6 -12 -1
    -6 -12 1
    -6 12 2
    -6 12 -2
    6 -12 2
    6 12 2
    6 12 -2
    6 -12 -2
    6 -12 -2
    -6 -12 2
    -6 -12 -2
    -6 12 -2
    6 -12 -3
    6 12 3
    6 -12 3
    6 -12 3
    -6 12 3
    6 12 -3
    6 12 3
    -6 12 3
    6 -12 -3
    6 12 3
    -6 -12 -3
    -6 -12 -3
    -6 -12 3
    -6 -12 -4
    6 -12 -4
    6 -12 4
    -6 12 -4
    6 12 4
    6 -12 -4
    -6 -12 4
    -6 12 4
    -6 12 4
    -6 12 -4
    6 12 4
    6 12 -4
    6 12 4
    -6 -12 -4
    6 -12 4
    -6 -12 -5
    6 12 5
    -6 -12 -5
    -6 12 5
    6 12 -5
    -6 12 -5
    6 13 0
    6 -13 0
    -6 -13 0
    6 -13 0
    -6 13 0
    -6 -13 0
    -6 13 0
    6 13 -1
    -6 13 -1
    -6 -13 -1
    -6 -13 1
    -6 -13 -1
    6 -13 1
    6 -13 1
    6 -13 -1
    -6 13 -1
    6 13 2
    -6 13 -2
    -6 -13 -2
    6 -13 -2
    6 13 2
    -6 13 2
    6 -13 2
    -6 13 -2
    -6 13 -3
    6 13 -3
    -6 13 -3
    -6 13 3
    -6 13 -3
    6 -13 3
    -6 -13 -3
    -6 -13 3
    6 -13 -3
    6 13 3
    -6 13 3
    6 -13 3
    6 -13 -3
    -6 13 4
    -6 -13 -4
    6 -13 4
    -6 -13 -4
    6 13 4
    -6 13 -4
    6 13 4
    6 14 0
    6 -14 0
    -6 -14 0
    -6 -14 0
    -6 14 0
    -6 14 -1
    6 14 -1
    6 14 1
    -6 14 1
    -6 -14 1
    -6 -14 -1
    6 -14 -1
    6 -14 1
    6 -14 1
    -6 -14 -1
    6 14 1
    -6 -14 -2
    -6 -14 2
    -6 -14 -2
    6 14 2
    6 14 -2
    -6 14 2
    -6 14 2
    -6 14 -2
    6 -14 2
    6 -14 -2
    6 14 2
    6 -14 2
    -6 -14 -3
    6 -14 3
    -6 15 0
    6 -15 0
    -6 15 -1
    -6 15 -1
    7 0 0
    -7 0 0
    7 0 0
    -7 0 1
    -7 0 1
    -7 0 -1
    7 0 -1
    7 0 -1
    7 0 1
    7 0 1
    -7 0 -1
    7 0 -1
    7 0 -1
    -7 0 1
    7 0 -2
    -7 0 2
    7 0 2
    7 0 -2
    -7 0 2
    -7 0 2
    -7 0 -2
    7 0 2
    7 0 -2
    -7 0 -2
    7 0 -2
    7 0 2
    -7 0 -3
    7 0 -3
    7 0 3
    7 0 -3
    7 0 3
    -7 0 3
    7 0 -3
    -7 0 3
    -7 0 -3
    -7 0 -3
    7 0 3
    7 0 -4
    -7 0 -4
    -7 0 -4
    7 0 4
    -7 0 4
    -7 0 4
    7 0 -4
    -7 0 -5
    -7 0 5
    7 0 5
    -7 0 -5
    7 0 -5
    7 0 5
    7 0 5
    -7 0 -6
    7 0 6
    -7 0 6
    7 0 6
    7 0 -6
    -7 0 -6
    7 0 6
    7 0 7
    -7 0 7
    7 0 7
    -7 0 -7
    7 0 -7
    -7 0 -7
    -7 0 -7
    -7 0 -8
    7 0 8
    -7 0 8
    -7 -1 0
    -7 1 0
    7 1 0
    7 -1 0
    7 1 0
    7 1 0
    -7 -1 0
    -7 1 0
    7 -1 1
    7 1 1
    -7 -1 1
    7 -1 -1
    7 1 -1
    -7 -1 -1
    -7 1 -1
    -7 -1 -1
    -7 1 1
    -7 -1 1
    7 -1 -1
    7 1 -1
    -7 1 -1
    -7 1 1
    7 -1 1
    7 1 1
    7 -1 -1
    7 -1 1
    -7 -1 1
    -7 1 1
    -7 -1 -1
    -7 -1 -2
    -7 -1 2
    -7 1 2
    7 -1 -2
    -7 1 2
    -7 -1 2
    7 1 2
    7 -1 2
    -7 -1 2
    7 1 -2
    7 -1 -2
    -7 -1 -2
    -7 1 -2
    7 1 2
    7 1 -2
    -7 1 -2
    -7 -1 2
    -7 -1 -2
    -7 1 2
    -7 1 -2
    7 1 2
    7 -1 2
    7 1 -2
    -7 -1 3
    7 1 -3
    7 -1 -3
    7 -1 3
    7 -1 3
    7 1 3
    -7 -1 -3
    -7 1 -3
    -7 -1 3
    -7 1 3
    -7 -1 3
    7 -1 3
    -7 1 -3
    7 -1 -3
    7 1 -3
    7 1 3
    -7 -1 -3
    -7 1 -3
    7 -1 -4
    7 1 4
    -7 1 4
    7 -1 4
    7 1 4
    -7 -1 4
    -7 1 4
    -7 -1 -4
    -7 1 4
    -7 -1 -4
    -7 1 -4
    7 1 -4
    -7 1 -4
    7 1 -4
    7 -1 -4
    -7 1 -4
    7 1 4
    -7 -1 4
    -7 -1 -5
    -7 1 -5
    -7 -1 -5
    7 -1 -5
    7 1 -5
    -7 1 -5
    7 -1 5
    -7 -1 5
    -7 1 5
    7 1 5
    7 -1 5
    7 1 5
    7 1 5
    -7 1 -5
    -7 -1 -5
    7 1 5
    7 -1 5
    7 -1 6
    7 1 6
    -7 1 -6
    -7 1 -6
    -7 -1 -6
    7 1 6
    7 -1 6
    -7 1 -6
    -7 1 6
    7 -1 6
    7 1 6
    7 1 -6
    7 -1 -6
    -7 -1 -6
    -7 1 -7
    7 -1 7
    -7 1 7
    -7 -1 7
    7 -1 7
    7 -1 7
    7 1 -7
    7 -1 -7
    7 1 7
    -7 1 -7
    -7 1 8
    -7 -1 8
    -7 -1 -8
    7 -1 -8
    7 1 -8
    -7 1 -8
    7 1 8
    7 -1 8
    -7 1 -8
    -7 -1 -8
    7 -2 0
    7 2 0
    7 2 0
    -7 -2 0
    -7 2 0
    7 2 0
    -7 2 0
    -7 -2 -1
    7 -2 -1
    7 2 -1
    -7 2 1
    7 -2 1
    7 2 1
    7 -2 1
    7 -2 -1
    -7 -2 1
    -7 -2 -1
    7 2 -1
    -7 -2 1
    -7 2 1
    -7 -2 -1
    7 -2 -1
    -7 2 1
    -7 -2 1
    7 2 1
    7 2 -1
    7 2 1
    -7 2 -2
    7 2 -2
    -7 -2 -2
    7 2 -2
    7 -2 2
    -7 -2 -2
    -7 -2 -2
    7 -2 2
    -7 -2 2
    -7 2 2
    -7 -2 2
    7 -2 2
    7 2 2
    7 2 -2
    7 2 2
    7 -2 -2
    -7 2 -2
    -7 2 2
    7 2 -3
    -7 2 -3
    7 -2 -3
    -7 -2 -3
    -7 -2 3
    7 2 3
    7 -2 -3
    -7 2 3
    -7 2 3
    -7 -2 3
    7 -2 3
    7 2 3
    -7 2 -3
    7 2 3
    -7 -2 3
    7 2 3
    -7 -2 -3
    -7 2 -3
    -7 -2 3
    7 -2 3
    7 -2 3
    7 2 -3
    7 2 -4
    -7 2 -4
    -7 -2 -4
    7 -2 -4
    -7 -2 4
    7 2 4
    7 -2 -4
    -7 2 4
    -7 2 4
    7 -2 4
    7 2 4
    7 2 -4
    7 2 4
    7 -2 4
    7 2 4
    -7 2 -4
    -7 -2 -4
    -7 -2 -4
    -7 2 4
    -7 2 -4
    7 -2 -5
    -7 2 5
    -7 2 -5
    -7 -2 -5
    7 2 5
    7 2 5
    7 -2 5
    7 2 5
    7 -2 5
    -7 -2 5
    7 -2 5
    -7 2 -5
    7 2 5
    7 -2 -5
    -7 -2 -5
    -7 2 5
    -7 2 -5
    7 2 -5
    7 -2 6
    7 2 6
    7 2 6
    -7 -2 -6
    7 -2 6
    7 2 -6
    7 -2 -6
    7 -2 6
    -7 2 6
    -7 2 -6
    -7 -2 -6
    -7 -2 -6
    -7 2 -6
    -7 2 -7
    -7 -2 -7
    -7 2 -7
    7 -2 7
    7 2 7
    -7 2 7
    7 -2 7
    -7 -2 7
    7 -2 -7
    7 2 -7
    7 2 7
    7 -2 7
    -7 -2 -7
    7 -2 8
    7 2 8
    -7 -2 8
    7 2 8
    -7 -2 -8
    -7 2 -8
    7 -2 -8
    7 2 -8
    -7 2 8
    -7 -2 -8
    7 2 8
    -7 2 -8
    7 -3 0
    7 -3 0
    7 -3 0
    -7 3 0
    -7 -3 0
    -7 3 0
    -7 -3 0
    -7 3 0
    7 3 0
    7 -3 1
    -7 3 -1
    -7 3 1
    7 -3 1
    7 -3 -1
    7 -3 1
    -7 -3 -1
    -7 -3 1
    7 -3 -1
    -7 -3 -1
    -7 -3 1
    7 3 1
    7 -3 1
    7 3 1
    -7 -3 1
    7 -3 1
    7 -3 -1
    -7 3 1
    7 -3 1
    -7 3 -1
    -7 3 1
    7 3 -1
    7 3 2
    -7 -3 2
    -7 3 -2
    7 3 -2
    7 -3 -2
    -7 -3 -2
    7 3 2
    -7 3 2
    7 -3 2
    7 3 2
    -7 3 -2
    -7 -3 -2
    -7 -3 2
    -7 3 2
    7 3 2
    -7 -3 -2
    7 3 -2
    7 3 -2
    7 -3 2
    7 -3 2
    7 3 3
    -7 -3 3
    7 -3 -3
    7 -3 3
    -7 -3 -3
    7 3 3
    7 -3 3
    7 3 3
    -7 -3 3
    -7 -3 -3
    7 3 -3
    -7 3 -3
    -7 -3 -3
    7 -3 -3
    7 3 3
    7 3 -3
    -7 3 -4
    7 3 -4
    -7 3 -4
    -7 -3 -4
    7 -3 -4
    7 3 4
    -7 -3 4
    7 -3 -4
    7 3 4
    7 -3 4
    7 3 4
    -7 -3 -4
    7 3 4
    -7 3 -4
    -7 -3 -4
    -7 3 4
    -7 -3 4
    7 -3 4
    7 -3 4
    -7 3 4
    -7 -3 -5
    7 -3 -5
    7 3 5
    -7 -3 5
    7 -3 -5
    -7 -3 -5
    -7 3 -5
    -7 3 5
    -7 -3 -5
    7 3 5
    7 3 -5
    7 3 -5
    -7 3 -5
    -7 3 5
    7 3 5
    7 -3 5
    7 -3 5
    -7 3 -5
    7 -3 5
    7 3 6
    7 -3 6
    7 3 6
    7 3 -6
    -7 -3 -6
    7 3 6
    -7 3 -6
    -7 -3 -6
    -7 3 6
    -7 3 -6
    7 -3 -6
    -7 -3 -6
    -7 -3 6
    7 -3 6
    -7 -3 -7
    7 3 7
    7 -3 7
    -7 -3 7
    -7 3 7
    -7 3 -7
    -7 -3 -7
    7 3 7
    7 -3 7
    7 -3 -7
    -7 3 -7
    -7 3 8
    -7 -3 8
    7 3 8
    7 3 8
    -7 3 -8
    7 -3 -8
    7 3 -8
    -7 -3 -8
    -7 -4 0
    -7 4 0
    7 -4 0
    -7 4 0
    7 4 0
    -7 4 0
    7 -4 0
    7 -4 0
    -7 4 1
    -7 4 -1
    -7 4 -1
    -7 4 1
    7 -4 -1
    -7 -4 -1
    7 -4 1
    -7 4 1
    7 -4 1
    -7 -4 1
    -7 -4 -1
    7 4 1
    7 -4 1
    7 4 -1
    -7 -4 1
    7 -4 1
    -7 -4 -1
    -7 4 -1
    7 4 1
    7 4 -1
    7 -4 2
    7 4 -2
    7 -4 -2
    -7 -4 -2
    7 -4 -2
    -7 4 2
    7 4 -2
    7 4 2
    7 -4 2
    7 4 2
    7 4 2
    -7 4 -2
    -7 4 2
    7 4 -2
    7 4 2
    -7 -4 -2
    7 -4 2
    7 -4 -2
    7 4 2
    -7 -4 3
    -7 4 -3
    -7 4 -3
    -7 -4 -3
    -7 -4 3
    7 4 3
    7 -4 -3
    7 -4 3
    7 4 3
    -7 -4 -3
    7 -4 -3
    7 4 3
    -7 4 3
    -7 -4 -3
    7 4 -3
    7 -4 3
    7 -4 3
    -7 4 -3
    -7 4 -4
    -7 -4 -4
    7 -4 -4
    -7 -4 4
    7 4 4
    7 -4 -4
    -7 4 4
    7 -4 4
    7 4 4
    7 -4 4
    -7 4 -4
    -7 -4 4
    -7 4 4
    7 4 4
    -7 -4 -4
    7 4 -4
    -7 4 -4
    7 -4 -5
    7 -4 -5
    -7 4 5
    7 4 5
    -7 -4 -5
    7 4 -5
    7 4 -5
    7 -4 5
    -7 -4 -5
    -7 4 -5
    -7 -4 5
    -7 -4 5
    7 -4 5
    -7 -4 6
    7 -4 -6
    7 -4 6
    7 4 6
    -7 -4 -6
    -7 -4 -6
    7 -4 -6
    7 -4 6
    -7 4 -6
    -7 -4 -6
    7 -4 6
    7 4 -6
    -7 4 6
    -7 4 -6
    7 4 6
    -7 -4 -7
    7 4 7
    7 -4 7
    7 -4 -7
    7 4 -7
    -7 4 7
    7 -4 7
    -7 4 -7
    -7 -4 7
    -7 4 -8
    7 -4 -8
    7 4 8
    -7 -4 8
    7 -5 0
    7 -5 0
    7 5 0
    7 5 0
    -7 5 0
    7 5 0
    7 -5 0
    7 5 0
    7 5 1
    7 5 -1
    -7 5 1
    -7 5 -1
    7 -5 1
    -7 -5 1
    7 -5 -1
    -7 -5 -1
    7 -5 1
    7 5 1
    7 -5 -1
    -7 5 1
    7 -5 1
    7 5 1
    7 5 1
    7 -5 -1
    -7 5 -1
    -7 -5 -1
    -7 -5 1
    7 -5 1
    -7 5 -1
    -7 5 1
    7 5 -1
    7 5 1
    7 -5 1
    7 5 2
    7 5 -2
    7 -5 2
    -7 5 -2
    7 -5 2
    7 -5 -2
    -7 -5 -2
    7 -5 -2
    7 -5 2
    7 5 2
    -7 -5 2
    7 5 2
    -7 5 2
    7 -5 -2
    7 5 2
    7 5 -2
    -7 5 2
    -7 -5 2
    -7 -5 -2
    -7 5 -2
    -7 -5 2
    7 5 2
    -7 -5 -2
    7 -5 2
    7 5 -3
    -7 -5 -3
    7 -5 -3
    7 5 3
    -7 -5 3
    7 5 -3
    -7 5 -3
    7 -5 3
    7 5 3
    7 5 3
    7 -5 -3
    -7 -5 -3
    -7 5 3
    -7 -5 3
    -7 -5 -3
    7 -5 3
    7 5 3
    -7 5 -3
    -7 5 -4
    -7 5 -4
    7 5 -4
    7 -5 -4
    -7 -5 -4
    -7 -5 4
    7 5 -4
    7 -5 4
    7 5 4
    -7 -5 -4
    -7 5 -4
    -7 -5 -4
    7 -5 4
    7 -5 4
    -7 -5 4
    -7 5 4
    7 5 4
    7 -5 5
    -7 -5 -5
    7 -5 -5
    -7 -5 5
    7 -5 -5
    -7 5 5
    7 -5 5
    7 5 5
    7 5 -5
    -7 -5 5
    7 -5 5
    7 5 5
    -7 5 -5
    -7 5 5
    -7 -5 -5
    -7 5 -5
    7 -5 6
    -7 5 -6
    7 5 6
    7 5 -6
    -7 -5 -6
    -7 -5 6
    -7 -5 6
    7 -5 6
    -7 -5 -6
    7 -5 6
    7 -5 -6
    7 -5 7
    7 5 7
    -7 -5 -7
    -7 5 -7
    -7 -5 -7
    7 5 7
    -7 5 -7
    7 -5 7
    -7 -5 7
    -7 5 7
    7 -5 -7
    7 -5 8
    -7 -5 8
    7 -6 0
    7 -6 0
    -7 -6 0
    7 -6 0
    -7 6 0
    7 6 0
    -7 6 0
    7 -6 0
    -7 -6 1
    7 -6 1
    7 6 -1
    7 6 1
    7 -6 -1
    7 -6 1
    7 -6 -1
    -7 6 -1
    -7 6 1
    7 -6 1
    7 6 1
    7 6 1
    7 -6 -1
    7 6 1
    7 6 -1
    7 6 -1
    7 6 1
    -7 6 1
    -7 6 -1
    7 -6 1
    -7 6 -1
    -7 6 1
    7 -6 1
    -7 -6 -1
    -7 -6 1
    7 -6 -2
    -7 6 2
    -7 6 -2
    -7 -6 -2
    7 -6 -2
    7 6 2
    7 6 2
    7 6 -2
    -7 6 2
    7 -6 2
    -7 -6 2
    -7 -6 2
    -7 -6 -2
    7 6 2
    -7 6 -2
    7 -6 -2
    7 -6 -3
    7 6 -3
    7 6 3
    7 -6 3
    -7 -6 -3
    7 -6 3
    -7 -6 -3
    7 -6 -3
    -7 6 3
    7 6 3
    7 -6 -3
    -7 -6 -3
    7 6 -3
    -7 6 -3
    7 -6 3
    -7 -6 4
    -7 6 -4
    7 6 -4
    7 -6 -4
    -7 -6 4
    7 -6 -4
    7 6 -4
    7 -6 4
    7 6 4
    -7 -6 -4
    -7 -6 -4
    -7 6 -4
    7 6 4
    7 -6 4
    7 -6 4
    -7 6 4
    -7 6 4
    7 6 -5
    -7 6 -5
    7 -6 -5
    -7 -6 -5
    -7 -6 5
    7 -6 -5
    7 -6 5
    -7 -6 -5
    7 6 5
    7 6 -5
    -7 -6 -5
    7 -6 5
    7 -6 5
    -7 6 5
    -7 6 5
    -7 -6 5
    -7 6 -5
    7 6 5
    -7 -6 6
    -7 6 6
    -7 -6 6
    7 -6 6
    7 6 6
    -7 -6 -6
    7 -6 -6
    -7 -6 -6
    -7 -6 -6
    -7 6 -6
    -7 6 -6
    -7 6 6
    7 6 -6
    7 -6 6
    7 -6 6
    7 -6 7
    7 6 7
    -7 6 -7
    -7 -6 7
    -7 6 -7
    7 6 7
    7 6 -7
    -7 -6 -7
    -7 6 7
    -7 -6 -7
    7 -6 -7
    -7 -7 0
    7 -7 0
    -7 -7 0
    7 -7 0
    7 -7 0
    7 7 0
    -7 7 0
    -7 7 0
    7 7 0
    -7 -7 -1
    7 -7 -1
    7 -7 1
    7 -7 -1
    7 7 1
    7 7 -1
    7 -7 1
    7 7 -1
    -7 -7 -1
    -7 -7 1
    7 -7 1
    -7 7 1
    -7 7 -1
    7 -7 1
    -7 7 1
    7 7 1
    -7 7 -1
    7 -7 -1
    -7 7 1
    7 -7 -2
    -7 -7 -2
    7 -7 -2
    7 -7 2
    -7 -7 2
    -7 -7 -2
    7 -7 2
    7 7 2
    7 7 2
    -7 7 -2
    -7 7 2
    -7 7 2
    -7 7 -2
    -7 -7 2
    -7 7 -2
    7 -7 2
    -7 -7 -2
    7 7 -2
    7 7 2
    -7 -7 -3
    7 -7 -3
    -7 7 -3
    7 -7 3
    -7 -7 3
    7 7 3
    7 7 -3
    7 7 3
    -7 7 -3
    7 -7 3
    -7 -7 3
    -7 7 -3
    7 7 3
    7 -7 -3
    -7 -7 -3
    7 -7 3
    -7 -7 4
    7 -7 -4
    7 -7 4
    -7 7 -4
    7 7 -4
    7 -7 4
    -7 7 4
    -7 7 -4
    7 7 -4
    -7 -7 -4
    7 -7 -4
    7 7 4
    7 -7 4
    -7 7 4
    7 -7 5
    7 -7 -5
    -7 -7 5
    7 -7 -5
    -7 7 5
    7 -7 5
    -7 7 -5
    7 -7 5
    -7 -7 -5
    -7 -7 5
    -7 7 5
    7 7 -5
    -7 7 -5
    -7 -7 -5
    7 7 5
    7 7 -6
    -7 -7 -6
    7 -7 -6
    -7 7 6
    7 -7 6
    7 -7 6
    -7 7 -6
    7 7 6
    7 7 6
    -7 -7 -6
    -7 7 6
    7 -7 -6
    -7 -7 -6
    7 -7 6
    -7 -7 6
    -7 7 -6
    7 -7 -7
    7 -7 7
    -7 7 -7
    7 7 7
    -7 -7 7
    -7 -7 -7
    7 -7 7
    7 7 7
    7 -7 -7
    -7 7 7
    -7 7 -7
    7 7 -7
    7 -8 0
    7 8 0
    7 8 0
    -7 8 0
    7 -8 0
    7 -8 0
    -7 8 0
    -7 -8 0
    -7 8 0
    7 8 0
    7 -8 1
    -7 -8 1
    -7 -8 -1
    7 -8 -1
    7 8 1
    -7 -8 -1
    7 -8 -1
    7 -8 1
    7 8 -1
    7 8 1
    -7 8 1
    7 -8 1
    -7 8 -1
    -7 8 -1
    -7 8 1
    7 8 -1
    7 -8 2
    7 8 2
    -7 8 -2
    7 8 -2
    7 8 2
    -7 8 -2
    7 -8 -2
    -7 8 -2
    -7 8 2
    -7 -8 -2
    -7 -8 2
    7 8 2
    7 -8 -2
    7 -8 2
    7 8 -3
    7 8 3
    -7 -8 -3
    -7 -8 -3
    -7 -8 3
    -7 8 -3
    -7 8 -3
    7 -8 3
    -7 8 -4
    7 8 -4
    -7 8 4
    7 8 4
    -7 -8 -4
    7 -8 -4
    -7 8 -4
    7 -8 -4
    7 -8 4
    7 8 4
    -7 -8 -4
    -7 -8 -4
    7 8 4
    -7 8 4
    -7 -8 4
    7 -8 4
    7 -8 4
    -7 8 -4
    -7 8 -5
    -7 8 -5
    -7 8 5
    7 -8 5
    7 -8 -5
    -7 -8 -5
    7 -8 5
    7 8 5
    7 8 -5
    7 8 5
    -7 -8 -5
    -7 8 5
    7 -8 -5
    -7 -8 -5
    -7 -8 -6
    7 -8 -6
    7 -8 6
    -7 8 -6
    7 8 6
    -7 8 6
    7 -8 6
    7 -8 6
    7 -8 -6
    -7 -8 -6
    7 8 6
    -7 8 6
    7 8 -6
    -7 -8 6
    7 -8 -7
    7 9 0
    7 -9 0
    7 -9 0
    -7 9 0
    7 9 0
    7 -9 0
    -7 -9 0
    7 -9 1
    -7 -9 -1
    7 9 1
    -7 9 1
    -7 9 -1
    7 9 -1
    7 9 1
    -7 9 -1
    -7 9 1
    7 -9 1
    -7 -9 -1
    7 -9 1
    7 -9 -1
    -7 9 -1
    7 -9 -1
    7 9 1
    7 9 -1
    7 9 2
    -7 9 -2
    -7 -9 -2
    7 9 -2
    7 9 2
    -7 9 -2
    7 -9 2
    7 -9 -2
    7 -9 -2
    7 -9 2
    7 9 2
    7 -9 -3
    -7 -9 -3
    7 -9 -3
    7 -9 3
    7 9 3
    -7 -9 -3
    -7 9 -3
    -7 -9 3
    7 -9 3
    -7 9 -3
    -7 9 -3
    7 9 3
    7 9 -3
    7 9 3
    -7 9 3
    -7 -9 -4
    7 -9 -4
    -7 9 -4
    -7 9 -4
    7 9 4
    7 -9 4
    -7 9 4
    -7 -9 -4
    -7 -9 4
    7 -9 4
    -7 9 4
    7 9 4
    7 9 -4
    7 -9 -5
    -7 -9 -5
    7 -9 -5
    -7 -9 -5
    7 -9 5
    -7 9 -5
    7 9 5
    7 9 5
    -7 -9 -5
    -7 9 5
    7 -9 5
    7 9 -5
    -7 -9 5
    -7 9 -5
    -7 -9 6
    7 -9 -6
    7 -9 6
    -7 9 -6
    7 9 6
    -7 -9 -6
    -7 9 -6
    7 9 -6
    7 -9 -6
    -7 -9 -6
    -7 9 6
    -7 9 6
    7 9 6
    7 -9 6
    7 10 0
    7 -10 0
    7 -10 0
    -7 10 0
    -7 10 0
    7 10 0
    7 -10 0
    -7 -10 0
    -7 -10 -1
    -7 -10 1
    7 10 1
    -7 -10 -1
    7 10 -1
    7 10 1
    7 -10 1
    7 -10 1
    -7 10 -1
    7 -10 -1
    -7 10 1
    -7 10 -1
    -7 10 -1
    7 -10 2
    -7 10 -2
    -7 10 -2
    -7 -10 2
    -7 -10 -2
    -7 10 -2
    7 10 -2
    7 10 2
    7 -10 2
    7 10 2
    -7 10 2
    7 -10 -2
    7 -10 -2
    7 10 2
    7 -10 -3
    -7 -10 -3
    7 -10 -3
    -7 -10 -3
    7 -10 3
    7 -10 3
    -7 -10 -3
    7 10 3
    7 10 -3
    7 10 3
    7 10 3
    -7 10 -3
    -7 10 -3
    -7 10 3
    7 -10 -4
    7 -10 4
    7 -10 4
    7 -10 -4
    -7 -10 -4
    -7 10 -4
    7 10 4
    -7 10 4
    -7 10 -4
    -7 -10 -4
    -7 -10 -4
    7 10 4
    -7 10 4
    7 10 4
    7 10 -4
    7 -10 -5
    -7 -10 -5
    -7 -10 -5
    7 -10 -5
    7 -10 5
    -7 -10 5
    -7 10 -5
    -7 -10 -5
    7 10 5
    -7 10 5
    -7 10 -5
    7 10 -5
    7 10 5
    -7 10 -5
    -7 10 6
    7 10 -6
    -7 -10 -6
    7 -11 0
    -7 -11 0
    -7 11 0
    7 11 0
    7 -11 0
    7 11 0
    -7 11 0
    7 11 -1
    7 11 1
    -7 11 -1
    7 -11 1
    -7 -11 -1
    7 -11 -1
    -7 -11 -1
    -7 -11 1
    7 11 1
    7 -11 1
    -7 11 -1
    -7 11 1
    -7 11 -2
    -7 -11 -2
    -7 11 -2
    7 11 2
    -7 11 -2
    7 -11 3
    -7 11 -3
    -7 11 3
    7 11 -3
    7 11 3
    -7 11 3
    7 11 3
    -7 -11 -3
    7 11 3
    7 -11 -3
    7 -11 3
    -7 -11 -3
    -7 -11 3
    -7 11 -3
    -7 11 -4
    -7 -11 -4
    7 11 4
    -7 11 4
    7 -11 4
    -7 11 4
    7 11 -4
    7 11 4
    -7 -11 -4
    -7 -11 4
    -7 11 -4
    -7 -11 -5
    7 -11 -5
    7 -11 5
    -7 11 5
    -7 11 -5
    -7 -11 -5
    7 -11 5
    7 11 5
    7 11 5
    -7 -11 -5
    7 11 -5
    -7 11 -5
    -7 12 0
    -7 12 0
    7 -12 0
    7 -12 0
    -7 -12 0
    7 12 0
    -7 12 1
    -7 12 -1
    -7 -12 -1
    -7 -12 1
    7 -12 -1
    -7 12 -1
    7 12 1
    7 -12 1
    7 -12 1
    7 12 -1
    7 12 1
    7 -12 2
    -7 12 2
    -7 12 -2
    -7 -12 -2
    7 -12 -2
    -7 12 -2
    7 12 -2
    7 12 2
    7 -12 2
    7 12 2
    -7 -12 -2
    -7 -12 2
    7 12 3
    -7 12 -3
    -7 12 3
    -7 -12 -3
    7 12 -3
    7 12 3
    -7 12 -3
    -7 12 -3
    7 -12 4
    -7 12 4
    7 12 4
    -7 -12 4
    7 -12 -4
    -7 12 4
    -7 12 -4
    -7 -12 -4
    7 12 4
    7 12 -4
    -7 12 -4
    7 12 4
    -7 -12 -4
    -7 -12 -5
    7 -13 0
    -7 13 0
    -7 -13 0
    -7 -13 0
    7 13 1
    -7 13 -1
    -7 -13 -1
    -7 13 -1
    7 -13 -2
    7 13 2
    7 13 -2
    7 -13 2
    -7 -13 -2
    7 13 2
    -7 -13 -2
    -7 -13 2
    -7 13 -2
    -7 13 2
    -7 13 -2
    -7 13 -3
    -7 -13 3
    -7 -13 -3
    7 -13 3
    7 -13 3
    -7 13 3
    7 13 3
    7 -13 -3
    7 13 3
    -7 13 3
    -7 -13 -3
    -7 -13 -4
    -7 13 4
    -7 -14 0
    7 14 0
    -7 -14 0
    -7 14 0
    7 -14 0
    7 14 1
    7 14 -1
    -7 14 -1
    -7 14 1
    7 -14 1
    -7 -14 -1
    -7 -14 1
    -7 -14 -1
    7 -14 1
    7 14 2
    7 -14 2
    -7 14 -2
    -7 14 -2
    -7 -14 -2
    7 14 2
    -8 0 0
    8 0 0
    -8 0 -1
    -8 0 -1
    -8 0 1
    8 0 1
    8 0 -1
    -8 0 1
    8 0 -1
    8 0 1
    -8 0 1
    -8 0 1
    8 0 2
    8 0 -2
    8 0 2
    -8 0 2
    -8 0 -2
    -8 0 2
    8 0 2
    8 0 -2
    -8 0 2
    8 0 -2
    -8 0 2
    -8 0 -2
    8 0 -2
    -8 0 -3
    8 0 3
    8 0 3
    -8 0 -3
    -8 0 3
    8 0 -3
    -8 0 -3
    -8 0 3
    8 0 -3
    -8 0 3
    8 0 -3
    -8 0 -4
    8 0 4
    8 0 -4
    -8 0 -4
    -8 0 4
    -8 0 -4
    8 0 4
    8 0 -4
    -8 0 4
    8 0 4
    8 0 5
    8 0 -5
    8 0 5
    -8 0 5
    8 0 5
    -8 0 -6
    8 0 6
    -8 0 6
    8 0 6
    8 0 -6
    8 0 -7
    -8 0 -7
    -8 0 -7
    8 0 7
    8 0 7
    -8 0 7
    -8 0 8
    8 0 8
    8 0 -8
    -8 1 0
    -8 -1 0
    -8 -1 0
    8 1 0
    8 -1 0
    8 1 0
    8 1 0
    8 -1 0
    -8 -1 0
    -8 1 0
    8 -1 1
    8 1 1
    -8 -1 1
    8 -1 -1
    8 1 -1
    8 1 -1
    8 -1 1
    8 -1 -1
    -8 1 1
    -8 -1 1
    -8 -1 1
    -8 -1 1
    -8 1 1
    -8 1 -1
    -8 -1 -1
    8 1 -1
    8 -1 -1
    8 -1 1
    -8 1 -1
    -8 1 1
    8 1 -1
    8 -1 2
    8 -1 -2
    8 1 -2
    -8 1 2
    -8 -1 2
    8 -1 2
    8 1 2
    8 -1 2
    8 1 -2
    8 -1 -2
    8 1 2
    -8 1 -2
    -8 -1 -2
    -8 1 2
    -8 -1 -2
    -8 1 -2
    8 1 -2
    8 -1 2
    8 1 -2
    -8 1 -2
    -8 -1 -2
    -8 -1 2
    -8 1 2
    -8 -1 2
    -8 1 2
    -8 -1 3
    8 1 -3
    -8 1 3
    -8 -1 -3
    -8 1 -3
    8 -1 3
    8 1 3
    8 -1 3
    8 1 3
    -8 -1 -3
    -8 1 -3
    8 1 -3
    -8 -1 3
    -8 1 -3
    8 -1 -3
    8 1 -3
    8 -1 3
    -8 -1 3
    -8 1 3
    -8 -1 3
    8 -1 4
    8 1 4
    8 1 4
    8 -1 4
    8 -1 -4
    -8 1 -4
    8 1 -4
    -8 1 4
    8 -1 4
    -8 1 4
    -8 -1 -4
    -8 1 -4
    -8 -1 -4
    -8 -1 4
    8 1 4
    8 -1 -4
    -8 -1 -4
    -8 1 -4
    8 -1 -5
    8 1 -5
    -8 -1 5
    -8 1 5
    -8 -1 -5
    8 -1 5
    8 -1 5
    8 1 5
    8 1 -6
    8 -1 -6
    -8 -1 6
    -8 1 6
    -8 1 -6
    -8 1 -6
    -8 -1 -6
    8 -1 6
    8 1 6
    -8 1 -6
    -8 -1 -6
    8 -1 6
    8 1 6
    8 -1 -7
    8 1 -7
    -8 1 -7
    8 -1 7
    8 1 7
    8 -1 7
    8 1 7
    -8 1 -7
    -8 -1 -7
    -8 -1 -7
    -8 1 7
    -8 -1 7
    8 -1 8
    8 1 8
    -8 1 8
    -8 -1 8
    -8 1 -8
    -8 -1 -8
    -8 -1 -8
    8 1 8
    8 -1 -8
    8 1 -8
    -8 -2 0
    8 -2 0
    8 2 0
    -8 -2 0
    8 2 0
    -8 2 0
    8 2 0
    8 2 -1
    8 -2 -1
    -8 -2 1
    -8 -2 -1
    8 -2 1
    8 2 1
    8 -2 1
    8 2 -1
    8 -2 -1
    8 -2 -1
    -8 2 1
    -8 2 1
    8 -2 1
    -8 -2 1
    -8 -2 -1
    8 2 -1
    -8 -2 1
    -8 -2 -1
    8 -2 2
    8 2 2
    8 2 -2
    -8 -2 -2
    8 -2 -2
    8 2 -2
    8 -2 -2
    8 2 2
    8 2 -2
    8 -2 2
    -8 -2 -2
    -8 2 -2
    -8 2 2
    8 2 -2
    -8 2 2
    -8 -2 2
    -8 -2 2
    -8 -2 -2
    -8 -2 2
    8 2 2
    8 -2 -3
    8 -2 3
    8 2 3
    -8 2 -3
    8 2 -3
    -8 2 -3
    8 -2 3
    8 2 3
    -8 2 3
    -8 2 -3
    -8 -2 3
    8 2 3
    -8 -2 3
    -8 2 3
    -8 -2 -3
    8 -2 -3
    8 2 -4
    -8 2 -4
    8 2 4
    -8 2 4
    -8 -2 -4
    -8 -2 4
    8 -2 4
    -8 2 4
    8 2 4
    8 -2 4
    8 2 4
    -8 -2 -4
    -8 2 -4
    8 -2 -4
    -8 -2 -4
    8 2 -4
    8 -2 -4
    8 2 4
    8 -2 5
    8 2 5
    -8 2 5
    8 2 5
    8 2 -5
    8 -2 -5
    8 -2 -5
    -8 -2 5
    8 2 5
    -8 2 -5
    -8 2 -5
    -8 -2 -5
    -8 -2 -6
    8 2 6
    -8 2 6
    -8 -2 6
    8 -2 6
    8 -2 -6
    8 2 -6
    8 -2 6
    8 -2 6
    8 2 6
    -8 -2 -6
    -8 2 7
    -8 -2 7
    8 -2 -7
    8 2 -7
    -8 -2 -7
    -8 2 -7
    8 2 7
    8 -2 7
    -8 -2 -7
    8 -2 7
    8 2 7
    -8 -2 -8
    -8 2 -8
    8 -2 -8
    8 2 -8
    -8 -2 8
    -8 -2 -8
    8 2 8
    8 3 0
    -8 -3 0
    -8 3 0
    8 -3 0
    8 -3 0
    8 -3 0
    8 -3 0
    -8 3 0
    -8 3 -1
    -8 3 1
    8 -3 1
    8 -3 -1
    -8 -3 -1
    8 3 1
    8 3 -1
    -8 -3 1
    -8 -3 -1
    -8 -3 1
    -8 -3 -1
    -8 -3 1
    8 3 1
    -8 3 -1
    -8 3 1
    8 -3 1
    8 3 -1
    8 -3 -1
    -8 3 1
    -8 -3 2
    -8 3 -2
    8 3 -2
    -8 -3 -2
    8 -3 -2
    -8 -3 2
    8 -3 -2
    -8 3 2
    -8 -3 -2
    8 -3 2
    8 3 2
    -8 -3 -2
    8 3 2
    8 3 -2
    8 -3 2
    8 3 2
    -8 3 2
    -8 3 -2
    8 3 -2
    8 -3 2
    -8 3 -3
    -8 3 -3
    8 3 -3
    -8 -3 -3
    8 -3 -3
    -8 -3 3
    8 3 3
    8 -3 -3
    -8 -3 -3
    8 -3 3
    8 3 3
    -8 -3 -3
    8 3 3
    -8 -3 3
    -8 3 3
    8 -3 3
    8 3 3
    8 -3 3
    8 3 -3
    8 -3 -4
    -8 -3 4
    8 -3 -4
    -8 3 4
    -8 -3 4
    8 -3 4
    8 3 4
    -8 -3 -4
    8 3 4
    -8 3 -4
    -8 -3 -4
    8 3 -4
    8 -3 4
    -8 3 4
    8 3 4
    8 -3 4
    8 -3 -5
    -8 -3 5
    8 -3 -5
    8 3 5
    8 3 5
    8 3 -5
    -8 -3 -5
    -8 3 -5
    -8 3 5
    -8 3 5
    -8 -3 -5
    8 3 5
    -8 3 -5
    8 -3 5
    -8 -3 6
    8 -3 6
    8 3 6
    8 -3 6
    -8 -3 -6
    8 3 6
    -8 3 -6
    -8 -3 -6
    8 -3 -6
    -8 3 6
    8 3 -6
    8 -3 6
    -8 -3 -7
    8 -3 -7
    8 3 -7
    8 -3 7
    -8 3 -7
    -8 -3 -7
    -8 -3 7
    -8 3 7
    8 -3 7
    -8 3 -7
    8 3 7
    8 3 7
    -8 -3 8
    8 -3 -8
    8 3 8
    -8 4 0
    8 -4 0
    8 -4 0
    -8 -4 0
    -8 -4 0
    8 -4 0
    -8 4 0
    -8 4 0
    8 4 0
    8 -4 0
    8 4 0
    -8 4 -1
    -8 -4 1
    8 -4 1
    8 -4 -1
    -8 -4 -1
    8 -4 1
    8 -4 -1
    8 -4 1
    8 -4 1
    8 4 -1
    8 4 1
    8 4 1
    -8 4 -1
    -8 4 1
    8 4 -1
    8 4 1
    -8 -4 1
    -8 -4 -1
    -8 4 1
    -8 4 -1
    -8 4 1
    -8 -4 -1
    -8 4 2
    -8 4 -2
    8 4 -2
    8 -4 -2
    -8 -4 -2
    8 -4 -2
    -8 4 2
    8 -4 2
    8 4 2
    -8 -4 -2
    -8 -4 2
    8 4 2
    8 -4 2
    8 -4 2
    8 4 -2
    -8 -4 2
    8 4 2
    8 4 -2
    8 4 2
    -8 -4 -2
    8 4 -3
    -8 -4 -3
    -8 4 -3
    8 -4 -3
    -8 4 -3
    8 4 3
    -8 -4 -3
    8 -4 3
    -8 -4 -3
    8 4 -3
    8 4 3
    -8 4 3
    -8 -4 3
    -8 -4 3
    8 -4 3
    8 4 4
    -8 4 4
    -8 -4 -4
    8 4 -4
    -8 4 -4
    -8 -4 4
    -8 -4 -4
    -8 4 -4
    8 -4 -4
    8 -4 4
    8 4 4
    8 -4 -4
    -8 -4 -4
    8 4 -4
    8 4 4
    8 -4 4
    8 -4 4
    -8 -4 4
    -8 4 4
    8 -4 5
    -8 4 5
    -8 -4 5
    -8 4 -5
    8 4 5
    8 -4 5
    -8 -4 -5
    -8 -4 5
    8 -4 -5
    8 4 -5
    -8 4 5
    8 4 5
    8 4 5
    8 -4 5
    -8 4 -5
    8 -4 -6
    8 -4 6
    -8 4 -6
    8 4 6
    -8 -4 -6
    8 -4 6
    -8 -4 6
    8 -4 -6
    8 4 -6
    8 -4 6
    -8 4 -6
    -8 -4 6
    -8 -4 -7
    8 4 7
    8 4 -7
    8 -4 -7
    8 -4 7
    -8 -4 7
    8 -4 7
    -8 -4 -7
    -8 4 -7
    -8 4 7
    -8 4 -7
    8 -5 0
    8 5 0
    8 -5 0
    -8 5 0
    -8 -5 0
    8 -5 0
    8 -5 0
    8 5 0
    -8 5 0
    -8 5 0
    -8 5 -1
    8 -5 1
    -8 -5 1
    8 -5 1
    8 -5 1
    -8 -5 -1
    8 -5 -1
    -8 -5 -1
    -8 5 1
    -8 5 1
    8 5 -1
    8 5 1
    -8 5 -1
    8 5 -1
    8 5 1
    8 5 1
    -8 -5 1
    -8 -5 -1
    -8 5 -1
    -8 5 1
    8 -5 2
    8 -5 -2
    -8 -5 -2
    8 -5 -2
    -8 5 -2
    8 -5 2
    8 5 2
    8 5 2
    -8 5 -2
    8 5 -2
    -8 5 2
    -8 -5 -2
    8 -5 2
    -8 -5 2
    -8 -5 -2
    -8 -5 2
    8 5 -3
    8 -5 -3
    -8 -5 -3
    -8 -5 3
    8 -5 -3
    -8 5 -3
    8 5 3
    8 5 3
    -8 -5 -3
    -8 -5 3
    -8 -5 -3
    8 -5 3
    8 5 3
    8 -5 3
    8 5 -3
    -8 5 3
    8 -5 -4
    -8 -5 -4
    -8 -5 4
    8 -5 -4
    8 5 -4
    -8 5 4
    8 5 4
    -8 -5 -4
    -8 -5 -4
    -8 -5 4
    -8 5 -4
    8 -5 4
    8 5 -4
    -8 5 4
    8 -5 4
    8 -5 -5
    8 5 5
    8 -5 -5
    -8 5 5
    -8 5 5
    8 5 5
    -8 -5 -5
    8 5 -5
    -8 -5 5
    -8 -5 5
    8 -5 5
    8 -5 5
    -8 5 -5
    -8 5 -5
    -8 -5 -5
    -8 5 6
    8 -5 6
    8 -5 6
    -8 -5 6
    8 5 6
    8 -5 -6
    8 -5 -6
    8 -5 6
    -8 5 -6
    -8 5 -6
    -8 -5 -6
    8 5 6
    8 5 7
    8 -5 -7
    -8 5 -7
    8 -5 7
    -8 -5 -7
    8 5 -7
    -8 5 7
    8 5 7
    -8 5 -7
    8 -5 7
    -8 -6 0
    8 -6 0
    8 6 0
    -8 6 0
    -8 6 0
    8 -6 0
    8 6 -1
    8 6 1
    8 -6 1
    -8 6 1
    -8 6 -1
    8 -6 1
    8 6 -1
    8 -6 -1
    -8 6 -1
    -8 6 1
    -8 6 -1
    -8 -6 -1
    -8 -6 1
    -8 6 -2
    8 -6 2
    -8 -6 2
    8 -6 -2
    -8 -6 -2
    -8 -6 2
    -8 -6 -2
    8 -6 2
    8 6 2
    -8 6 -2
    -8 6 2
    -8 -6 -2
    -8 6 2
    8 6 2
    8 6 -2
    8 6 2
    -8 6 -2
    8 -6 2
    -8 -6 3
    -8 6 -3
    8 6 -3
    -8 -6 -3
    8 -6 -3
    -8 -6 3
    8 -6 -3
    8 -6 3
    8 6 3
    -8 -6 -3
    8 6 3
    8 6 3
    8 -6 3
    -8 -6 -3
    -8 6 -3
    8 -6 3
    -8 6 3
    8 -6 4
    8 -6 4
    -8 -6 -4
    8 6 -4
    -8 6 -4
    8 6 4
    -8 6 4
    8 6 -4
    -8 -6 4
    -8 -6 -4
    8 -6 -4
    8 6 -5
    -8 6 -5
    8 -6 -5
    -8 6 5
    8 -6 5
    -8 -6 5
    -8 -6 -5
    8 -6 5
    8 6 5
    -8 6 -5
    8 -6 5
    8 6 -5
    8 -6 -5
    -8 -6 -5
    -8 6 -6
    -8 -6 -6
    8 -6 -6
    8 -6 6
    8 6 6
    -8 -6 -6
    -8 6 -6
    8 -6 6
    -8 -6 6
    8 6 6
    8 -6 6
    8 6 -6
    -8 6 6
    8 -6 -6
    8 6 7
    8 -6 7
    -8 6 7
    8 -6 -7
    8 6 -7
    -8 -6 -7
    -8 -6 7
    8 6 7
    8 -6 -7
    8 -6 7
    -8 -6 -7
    -8 6 -7
    -8 6 -7
    -8 7 0
    8 7 0
    -8 7 0
    8 -7 0
    -8 7 0
    8 7 0
    8 7 0
    8 -7 0
    8 -7 -1
    8 7 1
    8 -7 1
    8 7 1
    8 -7 -1
    -8 7 -1
    -8 7 -1
    -8 -7 -1
    8 7 1
    8 7 -1
    -8 7 -1
    -8 7 1
    8 -7 -2
    -8 -7 -2
    8 -7 -2
    8 7 2
    8 -7 2
    8 7 2
    8 7 -2
    8 7 2
    -8 7 -2
    -8 7 -2
    8 -7 2
    -8 -7 -2
    -8 -7 2
    -8 7 -2
    -8 -7 -2
    8 -7 2
    8 -7 -3
    -8 -7 -3
    8 -7 -3
    -8 -7 3
    8 7 3
    8 7 3
    -8 -7 -3
    -8 7 -3
    -8 7 -3
    -8 7 -3
    8 -7 3
    8 -7 3
    -8 7 3
    8 7 -3
    8 -7 -4
    8 7 4
    -8 7 4
    8 7 4
    -8 -7 -4
    8 7 -4
    -8 7 -4
    -8 7 -4
    -8 -7 4
[truncated: 4,428,630 more chars]
