# Supplementary material for: Refinement of anomalous dispersion correction parameters in single-crystal structure determinations
Source: IUCrJ. 2022 Jul 20;9(Pt 5):604–9. doi: 10.1107/S2052252522006844 (PMC9438505; doi:10.1107/S2052252522006844)
Supplement: Supplementary file 2 [file m-09-00604-sup2.zip]

Archive with 52 entries (50 files):
- CIFs_Ag/
- CIFs_Ag/MoC6O6_Mova_Ag_2_Refined_HAR.cif
- CIFs_Ag/MoC6O6_Mova_Ag_2_Refined_IAM.cif
- CIFs_Ag/MoC6O6_Mova_Ag_2_Sasaki_HAR.cif
- CIFs_Ag/MoC6O6_Mova_Ag_2_sasaki_IAM.cif
- CIFs_Ag/MoC6O6_Mova_Ag_3_Refined_HAR.cif
- CIFs_Ag/MoC6O6_Mova_Ag_3_Refined_IAM.cif
- CIFs_Ag/MoC6O6_Mova_Ag_3_Sasaki_HAR.cif
- CIFs_Ag/MoC6O6_Mova_Ag_3_Sasaki_IAM.cif
- CIFs_Ag/MoC6O6_Mova_Ag_5_Refined_HAR.cif
- CIFs_Ag/MoC6O6_Mova_Ag_5_Refined_IAM.cif
- CIFs_Ag/MoC6O6_Mova_Ag_5_Sasaki_HAR.cif
- CIFs_Ag/MoC6O6_Mova_Ag_5_Sasaki_IAM.cif
- CIFs_Ag/MoC6O6_Mova_Ag_6_Refined_HAR.cif
- CIFs_Ag/MoC6O6_Mova_Ag_6_Refined_IAM.cif
- CIFs_Ag/MoC6O6_Mova_Ag_6_Sasaki_HAR.cif
- CIFs_Ag/MoC6O6_Mova_Ag_6_Sasaki_IAM.cif
- CIFs_Ag/MoC6O6_Mova_Ag_7_Refined_HAR.cif
- CIFs_Ag/MoC6O6_Mova_Ag_7_Refined_IAM.cif
- CIFs_Ag/MoC6O6_Mova_Ag_7_Sasaki_HAR.cif
- CIFs_Ag/MoC6O6_Mova_Ag_7_Sasaki_IAM.cif
- CIFs_Ag/MoC6O6_Mova_Ag_refined_HAR.cif
- CIFs_Ag/MoC6O6_Mova_Ag_refined_IAM.cif
- CIFs_Ag/MoC6O6_Mova_Ag_sasaki_HAR.cif
- CIFs_Ag/MoC6O6_Mova_Ag_sasaki_IAM.cif
- CIFs_Mo/
- CIFs_Mo/MoC6O6-DWMo1_refined_HAR.cif
- CIFs_Mo/MoC6O6-DWMo1_refined_IAM.cif
- CIFs_Mo/MoC6O6-DWMo1_sasaki_HAR.cif
- CIFs_Mo/MoC6O6-DWMo1_sasaki_IAM.cif
- CIFs_Mo/MoC6O6-DWMo2_refined_HAR.cif
- CIFs_Mo/MoC6O6-DWMo2_refined_IAM.cif
- CIFs_Mo/MoC6O6-DWMo2_sasaki_HAR.cif
- CIFs_Mo/MoC6O6-DWMo2_sasaki_IAM.cif
- CIFs_Mo/MoC6O6-DWMo3_refined_HAR.cif
- CIFs_Mo/MoC6O6-DWMo3_refined_IAM.cif
- CIFs_Mo/MoC6O6-DWMo3_sasaki_HAR.cif
- CIFs_Mo/MoC6O6-DWMo3_sasaki_IAM.cif
- CIFs_Mo/MoC6O6-DWMo4_refined_HAR.cif
- CIFs_Mo/MoC6O6-DWMo4_refined_IAM.cif
- CIFs_Mo/MoC6O6-DWMo4_sasaki_HAR.cif
- CIFs_Mo/MoC6O6-DWMo4_sasaki_IAM.cif
- CIFs_Mo/MoC6O6-DWMo5_refined_HAR.cif
- CIFs_Mo/MoC6O6-DWMo5_refined_IAM.cif
- CIFs_Mo/MoC6O6-DWMo5_sasaki_HAR.cif
- CIFs_Mo/MoC6O6-DWMo5_sasaki_IAM.cif
- CIFs_Mo/MoC6O6-DWMo6_refined_HAR.cif
- CIFs_Mo/MoC6O6-DWMo6_refined_IAM.cif
- CIFs_Mo/MoC6O6-DWMo6_sasaki_HAR.cif
- CIFs_Mo/MoC6O6-DWMo6_sasaki_IAM.cif
- Moly_home_structures.xlsx
- Silver_home_structures.xlsx
