# Supplementary material for: Refinement of anomalous dispersion correction parameters in single-crystal structure determinations
Source: IUCrJ. 2022 Jul 20;9(Pt 5):604–9. doi: 10.1107/S2052252522006844 (PMC9438505; doi:10.1107/S2052252522006844)
Supplement: Supplementary file 2 [file m-09-00604-sup2.zip › CIFs_Ag/MoC6O6_Mova_Ag_2_Refined_HAR.cif]

data_MoC6O6_Mova_Ag_2_auto
_chemical_formula_moiety           'C6 Mo O6'
_chemical_formula_sum              'C6 Mo O6'
_chemical_formula_weight           263.995
loop_
  _atom_type_symbol
  _atom_type_scat_dispersion_real
  _atom_type_scat_dispersion_imag
  _atom_type_scat_source
  _atom_type_scat_dispersion_source
 C 0.00030 0.00090 'NoSpherA2: Chem.Sci. 2021, DOI:10.1039/D0SC05526C' custom
 Mo -1.24(7) 3.68(10) 'NoSpherA2: Chem.Sci. 2021, DOI:10.1039/D0SC05526C' custom
 O 0.00280 0.00360 'NoSpherA2: Chem.Sci. 2021, DOI:10.1039/D0SC05526C' custom

_space_group_crystal_system        'orthorhombic'
_space_group_IT_number             62
_space_group_name_H-M_alt          'P n m a'
_space_group_name_Hall             '-P 2ac 2n'
loop_
  _space_group_symop_id
  _space_group_symop_operation_xyz
 1 x,y,z
 2 x+1/2,-y+1/2,-z+1/2
 3 -x,y+1/2,-z
 4 -x+1/2,-y,z+1/2
 5 -x,-y,-z
 6 -x-1/2,y-1/2,z-1/2
 7 x,-y-1/2,z
 8 x-1/2,y,-z-1/2

_symmetry_Int_Tables_number        62
_cell_length_a                     11.2399(7)
_cell_length_b                     11.7580(8)
_cell_length_c                     6.3622(4)
_cell_angle_alpha                  90
_cell_angle_beta                   90
_cell_angle_gamma                  90
_cell_volume                       840.82(9)
_cell_formula_units_Z              4
_exptl_absorpt_coefficient_mu      5.544
_exptl_crystal_density_diffrn      2.085
_exptl_crystal_F_000               498.772
_diffrn_reflns_av_R_equivalents    0.0453
_diffrn_reflns_av_unetI/netI       0.0466
_diffrn_reflns_Laue_measured_fraction_full  0.9962
_diffrn_reflns_Laue_measured_fraction_max  0.9989
_diffrn_reflns_limit_h_max         22
_diffrn_reflns_limit_h_min         -23
_diffrn_reflns_limit_k_max         22
_diffrn_reflns_limit_k_min         -22
_diffrn_reflns_limit_l_max         12
_diffrn_reflns_limit_l_min         -12
_diffrn_reflns_number              15078
_diffrn_reflns_point_group_measured_fraction_full  0.9962
_diffrn_reflns_point_group_measured_fraction_max  0.9989
_diffrn_reflns_theta_full          19.6651
_diffrn_reflns_theta_max           30.65
_diffrn_reflns_theta_min           2.73
_diffrn_measured_fraction_theta_full  0.9962
_diffrn_measured_fraction_theta_max  0.9989
_diffrn_radiation_type             'Ag K\a'
_diffrn_radiation_wavelength       0.56087
_reflns_Friedel_coverage           0.0
_reflns_limit_h_max                20
_reflns_limit_h_min                0
_reflns_limit_k_max                21
_reflns_limit_k_min                0
_reflns_limit_l_max                11
_reflns_limit_l_min                0
_reflns_number_gt                  2136
_reflns_number_total               2745
_reflns_threshold_expression       I>=2u(I)
_refine_diff_density_max           1.1267
_refine_diff_density_min           -1.0101
_refine_diff_density_rms           0.2271
_refine_ls_d_res_high              0.5501
_refine_ls_d_res_low               5.8790
_refine_ls_goodness_of_fit_ref     0.9867
_refine_ls_hydrogen_treatment      undef
_refine_ls_matrix_type             full
_refine_ls_number_constraints      0
_refine_ls_number_parameters       69
_refine_ls_number_reflns           2745
_refine_ls_number_restraints       0
_refine_ls_R_factor_all            0.0411
_refine_ls_R_factor_gt             0.0243
_refine_ls_restrained_S_all        0.9867
_refine_ls_shift/su_max            -0.0004
_refine_ls_shift/su_mean           0.0001
_refine_ls_structure_factor_coef   Fsqd
_refine_ls_weighting_details      
 'w=1/[\s^2^(Fo^2^)+(0.0200P)^2^] where P=(Fo^2^+2Fc^2^)/3'
_refine_ls_weighting_scheme        calc
_refine_ls_wR_factor_gt            0.0434
_refine_ls_wR_factor_ref           0.0483
_refine_special_details
;
Refinement using NoSpherA2, an implementation of
NOn-SPHERical Atom-form-factors in Olex2.
Please cite:
F. Kleemiss et al. Chem. Sci. DOI 10.1039/D0SC05526C - 2021
NoSpherA2 implementation of HAR makes use of
tailor-made aspherical atomic form factors calculated
on-the-fly from a Hirshfeld-partitioned electron density (ED) - not from
spherical-atom form factors.

The ED is calculated from a gaussian basis set single determinant SCF
wavefunction - either Hartree-Fock or DFT using selected funtionals
 - for a fragment of the crystal.
This fragment can be embedded in an electrostatic crystal field by employing cluster charges
or modelled using implicit solvation models, depending on the software used.
The following options were used:
   SOFTWARE:       ORCA 5.0
   PARTITIONING:   NoSpherA2
   INT ACCURACY:   Normal
   METHOD:         PBE0
   BASIS SET:      jorge-TZP-DKH
   CHARGE:         0
   MULTIPLICITY:   1
   DATE:           2022-06-14_11-19-47
;
_olex2_refinement_description
;
;
loop_
  _atom_site_label
  _atom_site_type_symbol
  _atom_site_fract_x
  _atom_site_fract_y
  _atom_site_fract_z
  _atom_site_U_iso_or_equiv
  _atom_site_adp_type
  _atom_site_occupancy
  _atom_site_site_symmetry_order
  _atom_site_refinement_flags_posn
  _atom_site_refinement_flags_adp
  _atom_site_refinement_flags_occupancy
 Mo01 Mo 0.626320(12) 0.25 0.562803(19) 0.01167(5) Uani 1.000000 2 S T P
 O002 O 0.46482(10) 0.04995(9) 0.75638(16) 0.0267(2) Uani 1.000000 1 . . .
 O003 O 0.77598(15) 0.25 0.9807(2) 0.0296(3) Uani 1.000000 2 S T P
 O004 O 0.78396(10) 0.45297(9) 0.36749(18) 0.0287(2) Uani 1.000000 1 . . .
 O005 O 0.47912(14) 0.25 0.1412(2) 0.0280(3) Uani 1.000000 2 S T P
 C006 C 0.53053(15) 0.25 0.2923(3) 0.0171(3) Uani 1.000000 2 S T P
 C007 C 0.52228(10) 0.12111(10) 0.6881(2) 0.0165(2) Uani 1.000000 1 . . .
 C008 C 0.72885(11) 0.38041(10) 0.43693(19) 0.0173(2) Uani 1.000000 1 . . .
 C009 C 0.72255(15) 0.25 0.8317(3) 0.0174(3) Uani 1.000000 2 S T P

loop_
  _atom_site_dispersion_label
  _atom_site_dispersion_real
  _atom_site_dispersion_imag
 Mo01 -1.24(7) 3.68(10)

loop_
  _atom_site_aniso_label
  _atom_site_aniso_U_11
  _atom_site_aniso_U_22
  _atom_site_aniso_U_33
  _atom_site_aniso_U_12
  _atom_site_aniso_U_13
  _atom_site_aniso_U_23
 Mo01 0.00946(7) 0.01311(7) 0.01246(7) -0.000000 0.00002(4) 0.000000
 O002 0.0226(5) 0.0268(5) 0.0308(6) -0.0098(4) 0.0039(4) 0.0041(3)
 O003 0.0217(7) 0.0477(9) 0.0193(7) -0.000000 -0.0087(5) 0.000000
 O004 0.0210(5) 0.0290(5) 0.0359(6) -0.0085(4) 0.0020(4) 0.0120(4)
 O005 0.0221(7) 0.0438(8) 0.0180(7) -0.000000 -0.0071(5) 0.000000
 C006 0.0131(6) 0.0240(7) 0.0142(7) -0.000000 -0.0013(6) 0.000000
 C007 0.0131(4) 0.0175(5) 0.0187(5) -0.0027(4) 0.0010(4) 0.0005(4)
 C008 0.0140(5) 0.0174(5) 0.0206(5) -0.0022(4) 0.0012(4) 0.0040(4)
 C009 0.0134(6) 0.0240(7) 0.0147(7) -0.000000 -0.0018(5) 0.000000

loop_
  _geom_bond_atom_site_label_1
  _geom_bond_atom_site_label_2
  _geom_bond_distance
  _geom_bond_site_symmetry_2
  _geom_bond_publ_flag
 Mo01 C006 2.0298(18) . ?
 Mo01 C007 2.0735(12) . ?
 Mo01 C007 2.0735(12) 7_565 ?
 Mo01 C008 2.0786(12) 7_565 ?
 Mo01 C008 2.0786(12) . ?
 Mo01 C009 2.0238(17) . ?
 O002 C007 1.1428(15) . ?
 O003 C009 1.122(2) . ?
 O004 C008 1.1432(15) . ?
 O005 C006 1.122(2) . ?

loop_
  _geom_angle_atom_site_label_1
  _geom_angle_atom_site_label_2
  _geom_angle_atom_site_label_3
  _geom_angle
  _geom_angle_site_symmetry_1
  _geom_angle_site_symmetry_3
  _geom_angle_publ_flag
 C007 Mo01 C006 91.53(5) 7_565 . ?
 C007 Mo01 C006 91.53(5) . . ?
 C007 Mo01 C007 93.92(6) . 7_565 ?
 C008 Mo01 C006 88.14(5) 7_565 . ?
 C008 Mo01 C006 88.14(5) . . ?
 C008 Mo01 C007 179.33(5) . . ?
 C008 Mo01 C007 85.50(5) 7_565 . ?
 C008 Mo01 C007 179.33(5) 7_565 7_565 ?
 C008 Mo01 C007 85.50(5) . 7_565 ?
 C008 Mo01 C008 95.07(7) 7_565 . ?
 C009 Mo01 C006 179.73(7) . . ?
 C009 Mo01 C007 88.65(5) . . ?
 C009 Mo01 C007 88.65(5) . 7_565 ?
 C009 Mo01 C008 91.68(5) . . ?
 C009 Mo01 C008 91.68(5) . 7_565 ?
 O005 C006 Mo01 178.97(16) . . ?
 O002 C007 Mo01 179.74(11) . 7_565 ?
 O004 C008 Mo01 179.12(11) . . ?
 O003 C009 Mo01 179.96(16) . . ?

loop_
  _diffrn_refln_index_h
  _diffrn_refln_index_k
  _diffrn_refln_index_l
  _diffrn_refln_intensity_net
  _diffrn_refln_intensity_u
 0 -8 0 4559.71 39.07
 0 -7 0 3.36 1.73
 0 -7 0 2.47 2.81
 0 -6 0 9903.7 50.69
 0 -6 0 9999 73.44
 0 -5 0 -0.13 1.04
 0 -5 0 0.24 1.44
 0 -4 0 9073.56 39.12
 0 -4 0 9163.37 57.35
 0 -3 0 -0.64 0.73
 0 -3 0 2.52 1.11
 0 -2 0 6644.47 34.11
 0 2 0 7016.14 34.72
 0 3 0 0.92 0.68
 0 3 0 0.44 0.98
 0 11 0 -3.96 7.15
 0 12 0 631.9 30.6
 0 13 0 -4.39 7.54
 0 14 0 1810.19 55.91
 0 15 0 3.04 8.14
 0 16 0 1251.76 51.32
 0 17 0 11.97 11.4
 0 18 0 312.92 29.86
 0 19 0 25.62 14.62
 0 20 0 369.33 34.29
 0 21 0 17.3 16.2
 0 22 0 185.18 26.14
 0 -10 -1 0.28 2.71
 0 -9 -1 269.7 12.64
 0 -8 1 0.01 2.35
 0 -8 -1 -0.38 2.23
 0 -7 1 311.5 6.08
 0 -7 -1 310.55 12.08
 0 -7 1 327.66 13.81
 0 -6 1 0.88 0.82
 0 -6 -1 -0.84 1.76
 0 -5 1 341.02 7.38
 0 -5 -1 322.32 10.95
 0 -4 1 -0.13 0.86
 0 -4 -1 -0.39 1.4
 0 -3 -1 30.06 3.07
 0 -2 -1 0.73 0.96
 0 -1 1 1106.7 10.33
 0 -1 1 1088.38 13.53
 0 1 -1 1035.24 10.17
 0 1 -1 1078.09 13.17
 0 2 1 0.64 0.89
 0 3 1 35.04 3.22
 0 4 1 0.16 0.8
 0 4 1 -0.51 1.25
 0 5 1 345.62 7.3
 0 5 1 348.97 11.42
 0 5 1 357.43 13.9
 0 6 1 0.51 0.97
 0 6 1 -1.4 1.79
 0 7 1 310.57 6.16
 0 7 1 314.45 12.22
 0 7 1 316.22 15.13
 0 8 1 0.66 3.94
 0 9 1 272.24 16.2
 0 10 1 2.4 5.64
 0 10 -1 -1.43 5.6
 0 11 -1 128.58 13.88
 0 11 1 133.73 13.71
 0 12 1 12.6 8.36
 0 12 -1 -3.7 7.12
 0 13 1 61.32 11.32
 0 13 -1 69.42 11.93
 0 14 -1 -2.02 8.45
 0 14 1 -2.87 8.23
 0 15 -1 130.27 17.85
 0 15 1 172.76 20.88
 0 16 1 25.09 12.34
 0 16 -1 3.62 9.25
 0 17 -1 62.66 14.82
 0 17 1 62.12 15.13
 0 18 1 58.4 16.73
 0 18 -1 5.14 9.67
 0 19 -1 24.52 12.82
 0 19 1 8.24 11.31
 0 20 -1 -1.82 10.84
 0 20 1 24.6 15.43
 0 21 -1 6.02 11.93
 0 21 1 29.38 15.5
 0 22 1 12.07 13.63
 0 22 -1 23.9 16.09
 0 -22 2 77.97 16.9
 0 -21 2 -7.86 10.77
 0 -10 2 348.38 8.84
 0 -10 -2 346.26 16.34
 0 -9 2 1.81 1.44
 0 -9 -2 -1.38 3.58
 0 -8 2 1662.17 22.91
 0 -8 -2 1752.53 34.03
 0 -7 2 0.95 1.59
 0 -7 -2 2.1 2.8
 0 -6 2 1002.37 18.63
 0 -6 -2 1019.56 24.35
 0 -5 2 -2.41 1.82
 0 -5 -2 0.52 0.75
 0 -5 -2 0.94 2.22
 0 -4 2 1432.01 21.58
 0 -4 2 1501.79 12.73
 0 -4 -2 1436.81 26.12
 0 -4 2 1407.03 26.33
 0 -3 2 -0.93 0.8
 0 -3 2 -1.05 1.68
 0 -3 -2 3.28 2.23
 0 -2 2 5034.6 31.39
 0 -2 2 4915.83 41.09
 0 -1 2 0.54 0.91
 0 0 -2 463.55 11.49
 0 0 2 482.58 11.55
 0 1 2 0.05 1.12
 0 1 -2 -0.71 1.15
 0 1 -2 -0.47 1.02
 0 2 2 4858.84 25.1
 0 2 2 4958.32 42.24
 0 2 -2 4956.97 40.07
 0 3 2 -0.97 1.25
 0 4 2 1468.56 25.96
 0 5 2 -1.82 1.9
 0 6 2 999.62 18.33
 0 7 2 1.4 1.63
 0 7 2 -2.17 4.12
 0 8 2 1574.99 22.51
 0 8 2 1568.79 39.94
 0 9 2 2.78 1.72
 0 9 2 -6.78 5.55
 0 9 -2 -0.82 4.78
 0 9 2 -3.63 5.39
 0 10 2 324.61 8.75
 0 10 2 306.04 19.23
 0 10 -2 315.29 19.38
 0 10 2 306.8 19.77
 0 11 -2 -0.17 5.69
 0 11 2 -4.31 6.71
 0 11 2 6.62 6.31
 0 12 -2 675.43 31.99
 0 12 2 635.45 30.02
 0 12 2 700.63 31.6
 0 13 2 -6.12 7.38
 0 13 -2 -0.19 7.94
 0 14 -2 311.21 24.04
 0 14 2 280.03 22.49
 0 15 2 13.42 10.34
 0 15 -2 12.33 10.05
 0 16 -2 184.99 21.29
 0 16 2 181.33 20.03
 0 17 -2 9.54 10.29
 0 17 2 2.24 9.76
 0 18 2 197.21 23.93
 0 18 -2 215.23 25.69
 0 19 2 4.2 10.41
 0 19 -2 -3.46 11.63
 0 20 -2 95.91 19.63
 0 20 2 72.18 18.46
 0 21 2 11.7 13.18
 0 21 -2 2.24 12.92
 0 22 -2 85.57 20.21
 0 22 2 98.19 20.67
 0 -21 3 158.7 22.33
 0 -20 3 7.91 10.67
 0 -19 3 274.92 26.67
 0 -18 3 -10.09 9.9
 0 -17 3 419.98 29.78
 0 -16 3 -2.09 8.2
 0 -15 3 222.16 20.71
 0 -12 3 1.23 1.8
 0 -11 3 1520.98 25.77
 0 -10 3 0.74 2.35
 0 -10 -3 0.73 1.59
 0 -10 -3 0.3 5
 0 -10 3 7.41 5.69
 0 -9 -3 931.62 14.19
 0 -9 3 927.82 21.46
 0 -9 -3 955.29 29.81
 0 -9 3 920.72 30.3
 0 -8 3 -0.09 2.37
 0 -8 -3 2.27 1.19
 0 -8 3 0.43 5.19
 0 -8 -3 1.21 3.93
 0 -7 -3 2622.18 17.44
 0 -7 3 2692.19 36.82
 0 -7 -3 2651.41 46.06
 0 -6 3 4.03 2.82
 0 -6 -3 1.75 3.28
 0 -5 3 1402.25 26.48
 0 -5 3 1564.91 17.84
 0 -5 -3 1446.15 31.56
 0 -5 3 1409.9 31.18
 0 -4 3 -0.86 2.24
 0 -4 3 -1.07 1.29
 0 -4 3 0.05 2.54
 0 -3 3 8452.37 49.86
 0 -3 3 8332.98 66.39
 0 -2 3 0.79 1.44
 0 -1 -3 1368.91 26.33
 0 -1 3 1685.85 25.07
 0 0 3 0.43 1.13
 0 0 -3 -0.3 1.85
 0 1 3 1779.26 28.39
 0 1 -3 1637.46 25.7
 0 1 -3 1680.82 26.03
 0 2 -3 0.97 1
 0 2 3 -0.26 1.03
 0 3 3 8011.54 38.39
 0 3 -3 8248.22 49.65
 0 3 3 7937.37 48.91
 0 3 -3 8016.44 61.7
 0 4 3 0.03 2.13
 0 4 -3 0.21 1.95
 0 5 3 1400.3 26.2
 0 5 3 1392.54 26.84
 0 5 -3 1407.39 27.49
 0 6 3 -0.82 2.8
 0 6 -3 -2.61 3.5
 0 6 3 0.25 2.66
 0 7 3 2531.56 35.78
 0 7 -3 2590.67 44.71
 0 8 3 2.65 2.65
 0 8 -3 -4.38 4.21
 0 9 3 920.8 21.26
 0 9 -3 979.31 31.55
 0 9 3 918.71 30.4
 0 9 3 929 35.29
 0 10 3 1.5 2.41
 0 10 -3 17.06 6.58
 0 10 3 6.46 5.81
 0 10 3 6.59 6.4
 0 11 3 1371.26 24.91
 0 11 -3 1433.32 43.5
 0 11 3 1375.72 40.66
 0 11 3 1353.86 45.38
 0 12 3 -2.7 2.38
 0 12 3 -0.11 5.96
 0 12 -3 -5.12 7.58
 0 12 3 12.85 8.6
 0 13 3 1081.08 40.07
 0 13 -3 1169.89 43.55
 0 13 3 1101.63 44.13
 0 14 3 5.86 8.08
 0 14 -3 11.11 8.85
 0 14 3 -1.09 7.22
 0 15 -3 207.06 21.77
 0 15 3 216.41 21.55
 0 15 3 233.39 22.37
 0 16 3 -12.21 9.6
 0 16 -3 -13.43 10.48
 0 17 -3 467.25 33.47
 0 17 3 518.37 34.91
 0 18 -3 -9.72 10.41
 0 18 3 16.41 12.28
 0 19 3 317.59 30.84
 0 19 -3 305.46 30.95
 0 20 3 -1.25 10.1
 0 20 -3 4.64 12.5
 0 21 -3 172.68 25.35
 0 21 3 190.35 26.53
 0 22 3 -0.57 11.12
 0 22 -3 5.72 13.45
 0 -21 4 12.36 11.55
 0 -20 4 -19.03 12.06
 0 -19 4 24.27 12.61
 0 -18 4 -26.14 12.41
 0 -17 4 -8.76 9.07
 0 -16 4 6.88 9.15
 0 -15 4 9.4 10.38
 0 -14 4 -1.59 7.6
 0 -13 4 -0.25 2.55
 0 -13 4 -14.94 8.36
 0 -12 4 -1.73 3.09
 0 -12 4 -5.04 7.86
 0 -11 4 4.07 3.44
 0 -11 4 2.03 6.18
 0 -10 4 2.99 3.42
 0 -10 4 3.14 5.65
 0 -9 4 -0.69 3.12
 0 -9 -4 -10.91 6.5
 0 -9 4 -3.73 5.45
 0 -8 4 3.44 3.09
 0 -8 -4 -4.61 5.25
 0 -8 4 4.21 4.89
 0 -7 4 -0.86 3.24
 0 -7 4 -4.43 5.65
 0 -7 -4 -0.6 4.61
 0 -6 4 3.86 3.68
 0 -6 4 3.62 1.64
 0 -6 -4 -2.35 4.91
 0 -5 4 -0.32 3.2
 0 -5 4 1.01 1.84
 0 -4 4 1.32 3.05
 0 -4 4 2.07 1.83
 0 -4 4 5.28 3.99
 0 -3 4 1.1 3.11
 0 -3 4 3.22 1.82
 0 -2 4 0.01 1.73
 0 -1 -4 -0.89 3
 0 0 -4 0.36 2.81
 0 1 -4 0.67 1.9
 0 2 4 2.87 1.32
 0 3 4 -0.74 1.29
 0 3 4 -0.05 1.54
 0 3 -4 -1.22 1.72
 0 4 4 1.57 1.22
 0 4 4 4.26 3.05
 0 4 -4 -0.54 1.93
 0 4 4 5.02 2.41
 0 5 4 3.94 3.65
 0 5 -4 2.32 3.09
 0 5 4 2.28 2.52
 0 6 4 -1.5 3.23
 0 6 -4 6.15 3.42
 0 6 4 0.75 2.93
 0 7 4 0.99 3.05
 0 7 -4 2.94 4.02
 0 8 4 2.77 3.05
 0 8 -4 -2.84 4.37
 0 9 4 4.9 3.96
 0 9 -4 1.09 5.02
 0 9 4 -3.72 4.56
 0 10 4 2.65 3.33
 0 10 -4 1.43 5.39
 0 10 4 1.21 4.91
 0 10 4 -2.32 7.09
 0 11 4 -6.61 3.64
 0 11 4 -5.98 5.54
 0 11 -4 4.13 6.26
 0 11 4 -0.41 7.26
 0 12 4 1.52 2.96
 0 12 -4 8.15 7.05
 0 12 4 -2.86 6.69
 0 12 4 -0.56 7.63
 0 13 4 0.46 2.57
 0 13 -4 4.09 8.46
 0 13 4 -1.99 6.56
 0 13 4 12.51 9.19
 0 14 4 5.09 7.79
 0 14 4 20.12 10.93
 0 15 4 -1.24 7.75
 0 15 -4 7.34 9.42
 0 15 4 -5.83 9.92
 0 16 -4 6.68 10.74
 0 16 4 -10.44 8.53
 0 16 4 -7.76 11.01
 0 17 -4 -4.85 10.8
 0 17 4 -5.07 10.17
 0 18 -4 18.6 11.92
 0 18 4 -7.72 11.2
 0 19 -4 6.98 11.95
 0 19 4 -1.39 9.99
 0 20 4 -1.04 11.7
 0 20 -4 18.18 14.89
 0 21 4 -3.47 11.97
 0 21 -4 2.99 12.16
 0 -21 5 97.06 18.67
 0 -20 5 -16.49 11.88
 0 -19 5 253.39 27.36
 0 -18 5 14.39 10.49
 0 -17 5 153.14 19.21
 0 -16 5 1.93 8.62
 0 -15 5 371.09 26.86
 0 -14 5 3.9 7.5
 0 -13 5 404.83 18.42
 0 -13 5 386.85 26.13
 0 -12 5 5.87 4.45
 0 -12 5 1.02 7.02
 0 -11 5 1123.55 31.74
 0 -11 5 1109.98 40.13
 0 -10 5 5.26 4.32
 0 -10 5 2.76 6.44
 0 -9 5 1022.95 29.94
 0 -9 5 1024.74 35.92
 0 -8 5 -0.9 3.79
 0 -8 -5 -6.07 7.01
 0 -8 5 8.1 5.81
 0 -7 5 461.36 20.56
 0 -7 -5 492.48 24.09
 0 -7 5 516.74 23.75
 0 -6 5 6.44 4.69
 0 -6 5 -0.62 1.86
 0 -6 5 4.83 6.86
 0 -6 -5 0.77 5.98
 0 -5 5 3566.56 56.1
 0 -5 -5 3493.46 61.44
 0 -4 5 -4.16 4.78
 0 -4 -5 7.08 5.62
 0 -3 5 1483.69 35.45
 0 -3 -5 1478.83 38.22
 0 -2 5 -0.33 4.33
 0 -2 -5 -4.4 4.68
 0 -1 5 1989.42 40.72
 0 0 5 2.27 4.74
 0 1 5 1886.72 40.14
 0 2 5 -1.91 3.87
 0 3 5 1375.39 33.96
 0 3 5 1489.44 19.95
 0 4 5 0.05 1.44
 0 4 -5 2.53 2.42
 0 4 5 0.02 1.86
 0 4 5 4.48 4.24
 0 5 5 3252.94 53.07
 0 5 5 3265.93 26.94
 0 5 5 3413.57 41.32
 0 5 -5 3449.43 42.37
 0 6 -5 2.11 3.1
 0 6 5 0.72 3.12
 0 6 5 -0.67 3.71
 0 7 5 465.59 20.38
 0 7 -5 467.25 19.57
 0 8 -5 -4.69 4.2
 0 8 5 -1.79 3.69
 0 9 5 949.25 28.6
 0 9 5 938.77 30.22
 0 9 -5 1020.01 32.74
 0 10 5 1.55 3.93
 0 10 5 3.63 5.28
 0 10 -5 -1.43 6.29
 0 11 5 1086.72 31.31
 0 11 5 1059.02 36.27
 0 11 -5 1102.79 38.41
 0 11 5 1052.6 46.73
 0 12 5 4.73 4.42
 0 12 5 -0.3 5.82
 0 12 -5 -6.15 7.68
 0 12 5 -10.61 9.87
 0 13 5 389.45 18.27
 0 13 -5 403.42 27.07
 0 13 5 385.16 24.81
 0 13 5 406.39 32.18
 0 14 -5 -0.77 7.51
 0 14 5 1.16 6.92
 0 14 5 21.34 12.69
 0 15 5 391.99 27.43
 0 15 -5 336.9 27.2
 0 15 5 349.96 30.35
 0 16 -5 -11.75 11.12
 0 16 5 7.74 7.97
 0 16 5 -3.57 9.72
 0 17 5 151.19 19.96
 0 17 -5 153.89 20.85
 0 17 5 153.57 23.24
 0 18 -5 0.03 9.39
 0 18 5 14.22 9.99
 0 19 -5 253.11 28.66
 0 19 5 242.77 26.41
 0 20 5 18.66 13.46
 0 20 -5 -9.63 13.01
 0 21 -5 76.82 18.9
 0 21 5 92.49 19.46
 0 -20 6 84.98 19.32
 0 -19 6 14.5 12.06
 0 -18 6 75.4 16.55
 0 -17 6 -5.46 9.23
 0 -16 6 124.13 18.61
 0 -15 6 16.16 10.18
 0 -14 6 183.87 20.18
 0 -13 6 0.2 4.43
 0 -13 6 7.09 8.5
 0 -12 6 163.29 13.91
 0 -12 6 156.6 17.49
 0 -11 6 0.86 4.95
 0 -11 6 5.01 6.54
 0 -10 6 329.03 19.67
 0 -10 6 319.15 22.79
 0 -9 6 -1.58 5.06
 0 -9 6 12.14 6.71
 0 -8 6 261.94 17.53
 0 -8 6 252.24 18.58
 0 -7 6 -0.17 4.79
 0 -6 6 338.71 19.94
 0 -5 6 -2.59 5.26
 0 -4 6 431.44 22.11
 0 -3 6 4.94 5.5
 0 -2 6 238.48 16.03
 0 -1 6 -1.81 6.57
 0 0 6 611.75 24.85
 0 1 6 2.03 4.7
 0 2 6 231.67 16.22
 0 3 6 -7.65 5.87
 0 4 6 451.59 14.57
 0 4 6 440.37 21.45
 0 5 6 1.89 1.75
 0 5 -6 -0.09 2.33
 0 5 6 -2.32 2.45
 0 5 6 -2.32 4.67
 0 6 6 325.69 19.05
 0 6 6 356.58 14.68
 0 6 -6 326.19 14.51
 0 7 -6 -0.27 3.32
 0 7 6 3.41 4.76
 0 8 6 234.15 15.96
 0 8 -6 230.6 14.91
 0 9 -6 -5.43 5.63
 0 9 6 -3.19 4.34
 0 9 6 5.31 6.05
 0 10 6 305.49 18.45
 0 10 6 310.7 18.75
 0 10 -6 312.92 20.19
 0 11 6 2.82 4.9
 0 11 6 3.87 6.14
 0 11 -6 4.86 6.01
 0 12 6 151.66 15.75
 0 12 -6 147.78 16.23
 0 12 6 193.96 24.85
 0 13 6 3.58 4.43
 0 13 -6 2.71 8.24
 0 13 6 4.77 7.3
 0 13 6 9.37 10.78
 0 14 -6 200.27 20.07
 0 14 6 241.93 21.47
 0 14 6 228.14 26.99
 0 15 -6 5.4 8.73
 0 15 6 -2.47 7.24
 0 15 6 21.16 14.16
 0 16 -6 106.65 16.73
 0 16 6 107.06 16.33
 0 16 6 102.09 20.35
 0 17 -6 -0.06 9.41
 0 17 6 3.17 8.73
 0 17 6 27 16.14
 0 18 6 70.26 15.39
 0 18 -6 63.58 15.02
 0 18 6 60.84 17.98
 0 19 -6 -1.91 9.81
 0 19 6 4.74 10.44
 0 20 -6 40.41 14.06
 0 20 6 50.4 15.05
 0 -19 7 25.01 12.72
 0 -18 7 -35.64 14.25
 0 -17 7 32.21 13.27
 0 -16 7 3.46 10.51
 0 -15 7 44.81 13.78
 0 -14 7 5.09 10.72
 0 -13 7 87.66 12.29
 0 -13 7 92.02 15.44
 0 -12 7 4.34 6.45
 0 -12 7 1.93 7.83
 0 -11 7 62.17 10.39
 0 -11 7 55.08 12.37
 0 -10 7 0.5 5.64
 0 -9 7 177.38 16.24
 0 -8 7 -13.12 7.87
 0 -7 7 244.66 17.9
 0 -6 7 3.81 6.3
 0 -5 7 113.27 12.89
 0 -4 7 -5.9 7.12
 0 -3 7 254.65 18.81
 0 -2 7 -4.05 6.73
 0 -1 7 252.01 18.85
 0 0 7 3.29 6.45
 0 1 7 255.52 18.68
 0 2 7 -4.73 6.99
 0 3 7 240.48 17.83
 0 4 7 -2.02 5.94
 0 5 7 108.02 12.97
 0 6 7 -0.43 5.96
 0 7 7 228.16 17.9
 0 7 7 246.08 13.76
 0 8 -7 -1.11 4.06
 0 8 7 -1.03 5.97
 0 9 7 175.6 15.96
 0 9 -7 164.93 13.74
 0 9 7 174.16 13.66
 0 10 7 5.56 5.8
 0 10 7 0.66 4.48
 0 10 -7 -0.99 4.9
 0 11 7 58.64 10.33
 0 11 -7 49.76 9.75
 0 11 7 58.45 9.74
 0 12 7 -0.34 5.51
 0 12 -7 -6.68 7.57
 0 12 7 -1.86 6.42
 0 12 7 13.47 11.54
 0 13 7 98.86 12.33
 0 13 -7 77.6 13.02
 0 13 7 68.28 11.62
 0 13 7 76.41 18.32
 0 14 -7 7.78 8.57
 0 14 7 -4.99 7.18
 0 15 -7 49.07 12.58
 0 15 7 53.82 11.54
 0 15 7 65.03 19.8
 0 16 7 12.85 9.51
 0 16 7 -4.53 13.03
 0 17 7 60.75 14.35
 0 17 7 60.86 18.88
 0 18 7 -17.94 14.38
 0 19 7 50.03 19.39
 0 -12 8 340.31 23.53
 0 -11 8 -4.05 6.85
 0 -10 8 251.38 20.76
 0 -9 8 -5.29 7.74
 0 -8 8 979.12 40.28
 0 -7 8 -2.71 7.23
 0 -6 8 617.75 30.79
 0 -5 8 -6.73 6.63
 0 -4 8 276.21 21.46
 0 -3 8 -0.04 6.73
 0 -2 8 913.15 37.26
 0 -1 8 1.6 7.25
 0 0 8 770.27 33.98
 0 1 8 0.29 6.76
 0 2 8 833.4 35.43
 0 3 8 12.41 7.94
 0 4 8 283.11 21
 0 5 8 -0.75 6.32
 0 6 8 585.31 29.23
 0 7 8 5.92 6.35
 0 8 8 950.37 37.51
 0 9 8 -12.49 7.79
 0 10 8 254.27 20.87
 0 11 8 -7.78 7.38
 0 12 8 288.02 21.49
 0 13 8 -1.31 11.39
 0 14 8 218.76 28.8
 0 15 8 33.4 16.54
 0 16 8 249.61 31.07
 0 17 8 -2.1 13.23
 0 18 8 85.46 23.12
 0 -12 9 -3.49 8.03
 0 -11 9 45.37 13.05
 0 -10 9 -6.42 8.85
 0 -9 9 56.17 12.1
 0 -8 9 -2.15 8.04
 0 -7 9 75.69 13.18
 0 -6 9 9.81 8.96
 0 -5 9 53.09 11.85
 0 -4 9 0.64 8.16
 0 -3 9 59.33 12
 0 -2 9 3.21 7.91
 0 -1 9 87.43 13.16
 0 0 9 12.38 9.9
 0 1 9 88.09 13.48
 0 2 9 14.71 8.56
 0 3 9 59.92 12.74
 0 4 9 -0.83 6.86
 0 5 9 49.5 10.75
 0 6 9 31.07 10.67
 0 7 9 82.73 13.88
 0 8 9 9.24 8.08
 0 9 9 36.68 10.18
 0 10 9 -6.32 8.47
 0 11 9 16.36 7.9
 0 12 9 -3.64 7.46
 0 13 9 -11.11 14.12
 0 14 9 -9.8 15.44
 0 15 9 24.89 17.06
 0 16 9 11.22 15.68
 0 -11 10 -2.45 8.63
 0 -10 10 116.57 18.42
 0 -9 10 -2.4 8.93
 0 -8 10 91.16 14.88
 0 -7 10 8.45 10.14
 0 -6 10 144.26 18.51
 0 -5 10 -7.34 8.67
 0 -4 10 187.88 20.39
 0 -3 10 -4.01 9.44
 0 -2 10 134.61 17.95
 0 -1 10 2.23 9.28
 0 0 10 205.51 21.12
 0 1 10 -32.22 12.22
 0 2 10 130.12 17.32
 0 3 10 -5 8.53
 0 4 10 175.09 19.4
 0 5 10 -7.48 9.6
 0 6 10 167.5 19.81
 0 7 10 11.01 9.68
 0 8 10 79.36 14.01
 0 9 10 -3.16 8.18
 0 10 10 116.67 17.07
 0 11 10 -2.52 8.64
 0 12 10 84.85 14.92
 0 12 10 62.64 19.17
 0 13 10 -8.98 13.46
 0 14 10 8.23 15.54
 0 -11 11 156.48 20.86
 0 -10 11 -17.94 10.97
 0 -9 11 144.39 19.32
 0 -8 11 0.78 9.16
 0 -7 11 133.75 19.89
 0 -6 11 -2.44 10.16
 0 -5 11 333.14 28.39
 0 -4 11 -13.07 10.28
 0 -3 11 242.18 24.42
 0 -2 11 11.7 9.81
 0 -1 11 219.21 23.72
 0 0 11 10.94 11.02
 0 1 11 205.99 22.53
 0 2 11 -3.91 10.54
 0 3 11 223.85 23.48
 0 4 11 -0.03 9.43
 0 5 11 302.01 27.19
 0 6 11 13.51 10.7
 0 7 11 130.28 19.53
 0 8 11 -14.79 11.43
 0 9 11 136.99 18.77
 0 10 11 12.94 9.56
 0 11 11 166.93 20.71
 0 -9 12 7.71 10.22
 0 -8 12 3.88 10.53
 0 -7 12 7.18 11.35
 0 -6 12 20.69 13.87
 0 -5 12 -14.71 12.17
 0 -4 12 17.28 12.33
 0 -3 12 -10.57 9.93
 0 -2 12 4.68 10.67
 0 -1 12 25.75 12.98
 0 0 12 -3.32 10.62
 0 1 12 -7.21 11.23
 0 2 12 -9.25 11.76
 0 3 12 -29.48 13.7
 0 4 12 -0.24 10.21
 0 5 12 5.03 9.53
 0 6 12 21.3 11
 0 7 12 -4.49 8.96
 0 8 12 -5.7 9.65
 0 9 12 10.42 10.87
 -1 -11 0 1.44 2.27
 -1 -10 0 -1.07 2.2
 -1 -9 0 1.19 1.9
 -1 -8 0 1.64 1.86
 -1 -7 0 1.55 1.75
 -1 -6 0 2.09 1.43
 -1 -6 0 2.44 2.09
 -1 -5 0 -0.01 1.26
 -1 -5 0 2.1 2.15
 -1 -4 0 -0.56 1.55
 -1 -3 0 0.48 1.08
 -1 -2 0 0.69 0.85
 -1 -2 0 4.61 1.44
 -1 3 0 1.62 0.94
 -1 3 0 0.72 0.7
 -1 4 0 -0.08 0.75
 -1 4 0 1.13 1.28
 -1 5 0 0.1 0.84
 -1 5 0 -0.29 1.47
 -1 6 0 2.07 1.12
 -1 7 0 -1.62 1.45
 -1 8 0 -0.64 1.54
 1 10 0 4.33 5.83
 1 11 0 7.98 7.2
 1 12 0 2.4 7.56
 -1 13 0 15.47 9.57
 1 13 0 1.98 8.55
 1 14 0 -0.13 7.85
 -1 14 0 15.6 9.78
 -1 15 0 13.58 9.62
 1 15 0 13.99 11.12
 -1 16 0 -10.29 10.02
 1 16 0 -8.77 10.54
 1 17 0 25.28 18.25
 -1 17 0 23.16 11.92
 -1 18 0 16.28 12.01
 1 18 0 -2.37 11.19
 1 19 0 30.02 14.48
 -1 19 0 3.01 12.17
 1 20 0 -8.08 11.71
 -1 20 0 10.62 13.64
 -1 21 0 -8.65 11.77
 1 21 0 20.43 15.37
 1 22 0 9.07 13.41
 -1 22 0 23.06 16.66
 -1 -12 -1 438.67 17.89
 -1 -11 -1 303.48 14.68
 -1 -10 -1 622.46 19.53
 -1 -10 1 570.54 12.56
 -1 -9 -1 990.74 23.99
 -1 -9 1 994.27 15.79
 1 -9 1 996.58 26.11
 1 -8 1 1286.46 11.69
 -1 -8 1 1322.95 16.98
 -1 -8 -1 1320.96 26.16
 1 -8 1 1333.9 27.98
 -1 -7 1 799.96 10.67
 -1 -7 -1 736.49 18.91
 -1 -7 1 761.04 12.37
 1 -7 1 783.63 19.88
 1 -6 1 1274.27 14.87
 -1 -6 -1 1229.91 22.93
 1 -6 1 1212.95 22.42
 1 -5 1 1283.23 15.47
 1 -4 1 989.39 13.89
 -1 -4 -1 1050.01 14.01
 -1 -4 -1 1013.48 19.11
 -1 -3 -1 56.6 3.43
 1 -3 1 54.15 3.33
 -1 -3 -1 53.28 4.16
 1 -2 1 2627.77 22.73
 -1 -2 -1 2668.83 22.8
 -1 -2 -1 2550.69 18.52
 -1 -2 -1 2587.68 24.91
 -1 -2 1 2563.79 24.45
 -1 -2 -1 2549.69 25.59
 1 -1 1 3237.51 24.94
 -1 -1 -1 3256.21 24.99
 -1 -1 -1 3114.51 20.85
 -1 -1 -1 3263.62 22.23
 -1 -1 1 3185.07 21.91
 1 -1 1 3190.12 19.53
 1 1 1 3108.89 20.71
 1 1 1 3153.44 24.78
 1 1 -1 3158.76 26.26
 -1 2 -1 2578.93 22.36
 1 2 1 2471.15 21.98
 1 2 1 2526.49 24.64
 1 2 -1 2567.96 24.83
 -1 2 1 2534.31 24.3
 1 2 -1 2618.81 26.99
 -1 3 -1 59.09 3.54
 1 3 1 55.84 3.34
 -1 3 1 58.75 4.01
 1 3 -1 57.04 4.47
 1 3 1 52.4 4.39
 1 3 1 52.28 5.18
 1 4 1 966.92 13.64
 -1 4 -1 1023.52 14.01
 1 4 1 984 20.53
 1 4 -1 950.52 20.43
 -1 4 1 1014.7 17.7
 1 4 1 1005.33 23.08
 1 5 1 1244.82 15.16
 -1 5 1 1313.24 21.52
 1 5 1 1125.87 24.87
 1 5 -1 1287 26.35
 1 5 1 1309.71 28.14
 1 6 1 1176.94 14.12
 1 6 1 1180.61 27.65
 -1 6 1 1209.35 21.98
 1 6 -1 1128.71 27.44
 1 6 1 1178.73 29.12
 -1 6 1 1168.26 26.19
 -1 7 1 736.42 18.57
 1 7 -1 705.56 23.69
 1 7 1 752.3 24.98
 -1 7 1 738.06 22
 -1 8 1 1261.05 12.13
 -1 8 1 1207.95 11.67
 -1 8 1 1321.69 25.59
 1 8 -1 1239.85 33.48
 1 8 1 1256.63 33.85
 -1 8 1 1271.8 31.04
 1 9 -1 915.31 31.08
 1 9 1 926.75 30.21
 -1 9 1 936.8 28.32
 1 9 1 950.12 30.75
 1 10 1 536.42 24.74
 1 10 -1 563.9 25.67
 -1 10 1 534.33 22.47
 1 11 -1 300.37 20.53
 1 11 1 300.89 20.47
 1 12 1 403.87 24.48
 1 12 -1 413.61 24.94
 -1 13 1 248.96 20.03
 -1 13 -1 253.07 21.88
 1 13 1 260.36 21.17
 1 13 -1 224.24 19.83
 1 14 1 350.93 25.03
 1 14 -1 395.7 27.25
 -1 14 -1 368.72 25.96
 -1 14 1 374.87 25.77
 -1 15 -1 433.89 29.9
 1 15 -1 462.64 30.86
 -1 15 1 449.13 30.07
 1 15 1 452.46 30.28
 1 16 -1 259.49 24.62
 -1 16 -1 276.97 24.97
 -1 16 1 250.86 24.13
 1 16 1 239.95 23.77
 1 17 1 169.05 21.49
 -1 17 -1 161.29 21.67
 -1 17 1 140.2 19.82
 1 17 -1 157.29 21.02
 1 18 -1 125.42 19.7
 1 18 1 149.8 22.14
 -1 18 -1 161.34 23.17
 -1 18 1 142.95 21.65
 -1 19 1 78.52 16.89
 1 19 1 109.72 19.75
 -1 19 -1 106.41 20.36
 1 19 -1 93.39 18.77
 1 20 -1 94.73 19.17
 -1 20 -1 80.8 19.04
 -1 20 1 98.48 19.73
 1 20 1 41.33 15.11
 -1 21 -1 79.1 19.17
 1 21 -1 81.03 20.2
 -1 21 1 70.57 18.2
 1 21 1 77.2 18.72
 1 22 -1 99.02 21.18
 -1 22 1 56.71 17.47
 1 22 1 31.79 13.88
 -1 22 -1 75.57 19.27
 1 -22 2 26.44 12.7
 -1 -22 2 43.88 14.84
 -1 -21 2 23.85 12.2
 -1 -20 2 48.18 13.65
 -1 -13 -2 209.82 14.97
 -1 -12 -2 468.53 21.21
 -1 -11 2 268.45 6.19
 -1 -11 -2 258.4 15.21
 -1 -11 2 269.38 6.08
 1 -11 2 277.42 6.5
 -1 -10 2 126.94 5.48
 -1 -10 -2 132.94 10.53
 -1 -9 2 692.94 14.21
 1 -9 2 697.19 14.44
 -1 -9 -2 720.65 23.09
 1 -9 2 680.64 21.65
 -1 -8 2 452.47 12.38
 1 -8 2 424.84 11.99
 -1 -8 -2 450.77 17.69
 1 -7 2 995.22 18.35
 -1 -7 -2 948.34 24.6
 1 -6 2 295.15 10.08
 -1 -6 -2 281.02 13.07
 -1 -6 2 281.69 14.29
 -1 -5 -2 1015.18 14.51
 1 -5 2 1042.52 19.15
 -1 -5 -2 1033.44 23.5
 -1 -5 2 1062.25 25.69
 -1 -4 -2 539.35 9.64
 1 -4 2 538.3 13.59
 -1 -4 -2 502.59 15.4
 -1 -3 -2 986.45 13.28
 1 -3 2 982.16 18.33
 -1 -3 -2 973.91 20.76
 -1 -3 2 1027.41 22.01
 1 -3 2 952.9 18.62
 1 -2 2 1883.98 25.54
 -1 -2 2 1997.45 21.02
 1 -2 2 2036.6 24.35
 -1 -2 2 1956 27.8
 1 -1 2 2770.96 31.33
 -1 -1 -2 2850.94 20.61
 -1 -1 2 2822.05 20.16
 1 -1 2 2918.04 27.36
 1 0 2 168.88 7.75
 -1 0 2 161.06 6.88
 1 0 2 177.47 7.37
 -1 0 -2 150.93 6.86
 1 1 2 2800.93 31.18
 -1 1 2 2854.61 30.48
 1 1 2 2953.68 31.79
 -1 1 -2 2706.05 26.06
 1 1 -2 2806.87 30.77
 -1 1 -2 2755.6 24.59
 1 2 2 1877.51 25.57
 1 2 2 1928.14 19.64
 -1 2 -2 1926.9 19.78
 1 2 2 2027.71 28.13
 -1 2 2 1978.34 26.92
 1 2 -2 1923.96 21.36
 1 2 2 1915.56 21.6
 1 3 2 1021.27 13.17
 1 3 2 955.18 18.17
 1 3 2 1040.34 21.26
 -1 3 -2 968.37 12.66
 -1 3 2 1038.55 20.35
 1 3 -2 955.13 18.15
 1 3 2 1005.64 18.18
 1 3 -2 1052.94 21.3
 1 4 2 478.81 13.03
 1 4 2 505.52 14.79
 -1 4 2 534.72 15.35
 1 4 -2 511.89 15.3
 1 4 2 543.23 16.29
 1 5 2 1013.73 18.81
 1 5 -2 1026.44 24.03
 1 6 2 283.87 9.94
 1 6 -2 277.43 14.01
 1 6 2 266.46 13.29
 1 6 2 283.49 15.98
 1 7 2 912.48 17.71
 1 7 -2 920.32 26.8
 1 7 2 889.12 29.76
 1 8 2 431.72 12.05
 -1 8 2 413.45 11.98
 1 8 -2 449.39 19.92
 -1 8 2 449.23 20.46
 1 8 2 438.25 21.42
 1 9 2 667.12 14.15
 -1 9 2 635.45 14.11
 1 9 -2 656.52 26.67
 1 9 2 667.84 25.69
 -1 9 2 657.26 26.37
 1 9 2 692.36 28.6
 -1 10 2 118.83 5.86
 1 10 -2 118.75 12.27
 1 10 2 120.99 12.03
 -1 10 2 126.44 12.78
 1 10 2 115.58 12.91
 -1 11 2 261.07 6.79
 1 11 2 262.66 6.54
 -1 11 2 303.83 7.26
 1 11 2 247.92 18.18
 1 11 -2 269.71 19.04
 -1 11 2 253.91 18.18
 1 11 2 252.63 19.06
 1 12 -2 438.47 25.78
 1 12 2 433.24 25.07
 -1 12 -2 473.19 26.9
 1 12 2 427.59 25.98
 -1 12 2 434.6 23.86
 1 13 2 182.04 17.55
 1 13 -2 192.14 19.17
 -1 13 2 194.91 18.5
 -1 13 -2 187.65 18.82
 -1 13 2 192.79 17
 1 14 -2 86.82 14.73
 1 14 2 76.94 13.61
 -1 14 -2 70.95 13.42
 -1 14 2 81.95 13.69
 1 15 -2 231.95 22.93
 1 15 2 204.38 21.18
 -1 15 2 245.19 22.69
 -1 15 -2 203.68 21.63
 1 16 2 69.98 14.29
 -1 16 -2 77.3 15.32
 1 16 -2 70.76 14.25
 -1 16 2 66.01 14.15
 -1 17 2 136.15 19.12
 1 17 2 109.47 17.62
 1 17 -2 113.43 19.19
 -1 17 -2 101.92 17.82
 1 18 2 110.88 20.34
 -1 18 2 98.73 18.03
 -1 18 -2 101.11 19.8
 1 18 -2 103.07 18.45
 -1 19 2 62.87 16.11
 1 19 -2 62.37 16.96
 1 19 2 75.83 17.97
 -1 19 -2 64.66 18
 1 20 2 53.32 16.85
 1 20 -2 51.63 17.19
 -1 20 -2 39.39 15.02
 -1 20 2 40.98 13.8
 -1 21 -2 33.6 14.02
 1 21 -2 38.06 14.23
 1 21 2 15.27 11.47
 -1 21 2 56.78 17.27
 1 22 -2 74.28 20.09
 -1 22 -2 54.55 18.05
 -1 22 2 61.66 19.23
 1 22 2 43.12 16.9
 1 -22 3 29.01 13.95
 -1 -21 3 26.81 13.54
 1 -21 3 4.95 9.64
 1 -20 3 15.16 9.8
 -1 -20 3 34.19 14.35
 1 -19 3 27.85 12.23
 -1 -19 3 20.59 10.82
 1 -18 3 44.39 13.8
 -1 -18 3 17.24 9.23
 -1 -17 3 47.45 11.54
 -1 -16 3 26.84 9.81
 -1 -15 3 30.41 9.55
 -1 -14 3 42.9 10.03
 -1 -13 3 97.11 12.99
 -1 -13 -3 102.7 7.21
 -1 -12 3 152.28 7.59
 -1 -12 3 140.32 14.85
 -1 -12 -3 137.01 7.88
 -1 -12 -3 133.08 12.53
 -1 -11 3 47.76 4.91
 -1 -11 -3 40.18 4.13
 1 -11 3 41.19 4.89
 -1 -11 -3 51.03 8.6
 -1 -11 3 46.98 9.48
 -1 -10 -3 200.34 8.22
 -1 -10 3 189.9 9.62
 1 -10 3 201.74 10.29
 -1 -10 -3 206.05 14.93
 -1 -10 3 194 15.78
 -1 -9 -3 70.2 4.91
 1 -9 -3 74.24 3.06
 1 -9 3 67.87 6.22
 -1 -9 3 78.41 6.39
 -1 -9 3 79.98 10.49
 -1 -9 -3 75.62 9.62
 -1 -8 3 43.41 5.32
 1 -8 3 35.22 4.5
 -1 -8 -3 37.33 3.46
 -1 -8 3 45.82 7.89
 -1 -8 -3 36.81 6.53
 1 -7 3 352.66 13.66
 -1 -7 -3 326.18 8.91
 -1 -7 -3 342.16 16.93
 -1 -7 3 386.84 7.22
 1 -6 3 323.88 12.82
 -1 -6 -3 297.49 8.16
 -1 -6 -3 292.48 15.19
 -1 -6 3 327.22 7.89
 1 -6 3 307.74 14.51
 1 -5 3 4 2.69
 -1 -5 -3 4.5 3.39
 -1 -5 3 3.68 1.25
 1 -5 3 4.4 3.06
 -1 -5 3 3.56 3.51
 1 -4 3 908.42 21.75
 -1 -4 3 955.33 16.21
 -1 -4 3 905.76 25.17
 1 -3 3 421.77 14.92
 -1 -3 3 439.65 11.67
 1 -3 3 446.73 11.85
 -1 -3 3 434.59 15.87
 1 -3 3 412.18 14.21
 1 -2 3 372.03 14.03
 -1 -2 3 380.95 11.45
 1 -2 3 403.36 12.01
 1 -1 3 88.22 6.86
 -1 -1 -3 78.53 6.61
 1 -1 3 89.64 6.02
 -1 -1 3 81.08 5.76
 1 0 3 320.33 12.91
 1 0 3 363.65 12.55
 -1 0 3 358.41 12.12
 -1 0 -3 325.19 12.23
 1 1 3 74.86 6.59
 -1 1 -3 80.53 5.8
 1 1 3 80.75 6.46
 -1 1 3 78.82 6.17
 1 1 -3 88.28 6.61
 -1 1 -3 76.29 5.23
 1 2 3 368.99 10.81
 1 2 3 368 14.06
 -1 2 -3 366.94 11.43
 1 2 3 373.9 9.49
 -1 2 -3 400.05 12.03
 1 2 -3 403.27 14.04
 1 3 3 394.57 10.07
 1 3 3 420.58 14.71
 -1 3 -3 387.16 11.16
 1 3 3 402.4 11.78
 1 3 -3 390.72 11.65
 1 3 -3 431.57 15.3
 1 4 3 915.22 13.78
 1 4 3 882.06 21.32
 1 4 3 905.74 19.97
 1 4 -3 885.31 20.28
 1 5 3 0 2.67
 1 5 -3 5.5 3.18
 1 5 3 3.65 2.6
 1 6 3 283.34 12.28
 1 6 -3 288.48 14.42
 1 6 3 301.61 13.82
 1 7 3 343.5 13.53
 1 7 -3 346.58 17.03
 -1 8 3 35.34 4.76
 1 8 3 39.25 5.3
 1 8 -3 39.75 6.9
 1 8 3 41.78 8.46
 1 9 3 71.78 6.35
 -1 9 3 66.54 6.3
 1 9 3 65.37 8.78
 1 9 -3 71.8 9.62
 1 9 3 53.85 9.93
 1 10 3 188.27 9.9
 -1 10 3 189.78 9.9
 1 10 3 179.61 14.63
 1 10 -3 190.28 15.46
 -1 10 3 188.23 16.75
 1 10 3 179.92 16.51
 -1 11 3 45.43 5.16
 1 11 3 43.19 5.22
 -1 11 -3 49.41 9.98
 -1 11 3 59.57 11.46
 1 11 3 50.24 10.04
 1 11 -3 50.09 11.23
 -1 11 3 47.2 10.3
 1 11 3 47.08 10.13
 1 12 3 138.77 7.46
 -1 12 3 134.37 7.4
 -1 12 3 133.32 14.85
 1 12 -3 166.39 17.98
 1 12 3 124.84 14.76
 -1 12 -3 140.48 15.68
 -1 12 3 118.89 14.55
 1 12 3 140.09 16.43
 1 13 3 87.18 13.59
 -1 13 -3 110.19 14.87
 -1 13 3 87.33 13.12
 1 13 -3 87.18 13.41
 -1 13 3 105.78 14.41
 1 13 3 122.65 16.82
 1 14 3 27.97 9.42
 1 14 -3 21.05 9.04
 -1 14 -3 52.19 11.42
 -1 14 3 36.03 10.55
 -1 14 3 29.76 9.02
 1 14 3 41.02 11.35
 1 15 -3 17.88 10.3
 -1 15 -3 32.55 10.98
 1 15 3 19.12 8.84
 -1 15 3 11.4 7.66
 -1 15 3 45.62 12.27
 -1 16 3 7.87 8.95
 -1 16 -3 25.58 11.91
 1 16 3 24.56 11.03
 1 16 -3 32.88 11.8
 -1 17 3 49.14 14.03
 1 17 -3 64.24 16.01
 -1 17 -3 43.47 13.79
 1 17 3 71.11 16.09
 -1 18 3 30.02 12.46
 1 18 3 24.62 10.38
 1 18 -3 27 13.03
 -1 18 -3 24.25 12.91
 -1 19 3 5.33 11.24
 -1 19 -3 8.21 10.64
 1 19 3 -4.78 9.81
 1 19 -3 21.57 14.17
 1 20 -3 21.86 13.43
 -1 20 -3 1.09 12.72
 1 20 3 20.65 13.18
 -1 20 3 26.17 13.31
 1 21 -3 -4.85 14.55
 1 21 3 1.69 10.84
 -1 21 -3 10.09 12.39
 -1 21 3 10.97 10.71
 1 22 -3 -10 14.5
 1 22 3 7.15 12.77
 -1 22 -3 11.54 13.66
 -1 22 3 12.6 13.76
 -1 -21 4 95.18 19.28
 1 -21 4 61.26 15.23
 1 -20 4 171.02 22.81
 -1 -20 4 162.3 22.41
 1 -19 4 175.49 21.78
 -1 -19 4 151.25 19.67
 1 -18 4 187.29 22.08
 -1 -18 4 182.47 21.96
 1 -17 4 180.46 20.91
 -1 -17 4 133.38 18.82
 1 -16 4 169.71 19.07
 -1 -16 4 185.72 20.47
 -1 -15 4 175.7 19.59
 1 -15 4 183.69 19
 -1 -14 4 269.56 22.51
 1 -14 4 257.03 21.54
 -1 -13 4 490.27 16.51
 1 -13 4 481.46 16.51
 -1 -13 4 452.05 27.24
 1 -13 4 416 25.52
 -1 -12 4 708.55 20.76
 1 -12 4 676.63 20.32
 -1 -12 -4 675.04 30
 1 -12 4 677.71 30.82
 -1 -12 4 661.65 31.94
 1 -11 4 814.27 23.25
 -1 -11 4 809.58 23.14
 -1 -11 -4 890.87 13.35
 -1 -11 -4 815.58 32.15
 1 -11 4 804.61 32.12
 -1 -11 4 802.79 33.03
 -1 -10 4 825.18 23.83
 1 -10 4 844.1 23.99
 -1 -10 -4 817.88 31.56
 -1 -10 4 776.9 31.88
 1 -10 4 788.07 30.54
 -1 -9 4 642.33 21.19
 1 -9 4 598.98 20.64
 -1 -9 -4 609 26.03
 1 -9 4 607.4 25.95
 -1 -9 4 602.08 27.08
 -1 -8 4 504.17 19.11
 1 -8 4 510.32 19.13
 -1 -8 -4 499.6 23.35
 -1 -8 4 529.88 9.53
 -1 -8 4 502.54 23.47
 1 -8 4 478.49 21.68
 1 -7 4 637.85 21.19
 -1 -7 4 653.31 21.11
 -1 -7 -4 648.73 25.37
 -1 -7 4 669.32 13.57
 -1 -7 4 641.47 25.97
 1 -7 4 621.25 23.82
 1 -6 4 1117.78 27.58
 -1 -6 4 1182.01 19.4
 -1 -6 -4 1121.05 32.32
 -1 -6 4 1150.36 33.27
 1 -5 4 1688.41 34.18
 -1 -5 4 1805.78 25.92
 1 -5 4 1794.09 36.24
 1 -4 4 2072.63 38.04
 -1 -4 4 2271.8 30.21
 1 -4 4 2149.18 37.59
 1 -3 4 1977.74 37.28
 -1 -3 4 2102.55 30.44
 1 -3 4 2190.53 31.64
 1 -2 4 1491.53 32.16
 1 -2 4 1609.28 28.14
 1 -1 4 1094.43 27.68
 -1 -1 -4 1046.85 26.55
 1 0 4 966.94 25.98
 -1 0 -4 1013.81 24.98
 1 1 4 1053.49 26.84
 -1 1 -4 1118.58 25.26
 -1 1 -4 1157 22.9
 1 2 4 1470.05 32.12
 -1 2 -4 1504.68 28.04
 -1 2 -4 1553.54 27.37
 1 3 4 1942.03 36.86
 1 3 4 1994.54 27.51
 1 3 4 1935.55 25.63
 -1 3 -4 2038.23 30.6
 -1 3 -4 1990.49 32.3
 1 4 4 2046.7 37.94
 -1 4 4 2079.23 17.76
 1 4 4 2104.77 25.27
 1 4 4 2030.87 29.93
 1 4 -4 2035.71 30.14
 1 5 4 1610.86 33.24
 1 5 -4 1630.24 30.48
 1 6 4 1049.35 26.61
 1 6 -4 1096.12 27.59
 1 6 4 1079.18 26.42
 -1 7 4 559.14 19.52
 1 7 4 598.02 20.58
 1 7 -4 608.73 22.57
 -1 8 4 455.5 17.78
 1 8 4 477.63 18.51
 1 8 -4 485.14 21.95
 1 9 4 569.83 20.22
 -1 9 4 591.02 20.28
 1 9 4 558.29 23.85
 1 9 -4 613.87 25.52
 -1 9 -4 646.93 27.23
 -1 9 4 559.37 23.61
 1 9 4 570.04 31.25
 -1 10 4 791.75 23.26
 1 10 4 825.6 23.91
 1 10 -4 845.16 32.02
 -1 10 4 789.28 29.8
 1 10 4 786.78 29.46
 -1 10 -4 840.17 31.39
 1 10 4 770.81 36.34
 -1 11 4 750.9 22.54
 1 11 4 797.62 23.35
 1 11 4 750.6 30.91
 -1 11 4 786.58 30.92
 1 11 -4 775.48 33.12
 -1 11 -4 790.56 33.04
 1 11 4 801.09 38.34
 -1 11 4 795.13 37.91
 -1 12 4 677.63 21.17
 1 12 4 679.73 20.77
 -1 12 -4 690.47 32.34
 -1 12 4 644.86 29.87
 1 12 -4 665.82 32.62
 1 12 4 683.88 30.99
 1 12 4 662.41 35.64
 -1 12 4 631.84 34.57
 1 13 4 476.59 16.6
 -1 13 4 471.71 16.68
 -1 13 4 436.72 26.62
 1 13 4 446.21 26.73
 -1 13 -4 472.85 28.39
 1 13 -4 458.27 28.4
 1 13 4 429.79 31.08
 -1 13 4 479.19 30.43
 -1 14 4 264.85 22.03
 1 14 -4 319.37 25.93
 -1 14 -4 298.81 24.16
 1 14 4 278.3 22.17
 1 14 4 288.01 26.46
 -1 14 4 255.46 23.79
 1 15 -4 195.13 21.48
 1 15 4 179.17 19.62
 -1 15 -4 211.58 21.55
 -1 15 4 200.2 21.01
 1 15 4 193.83 22.99
 -1 15 4 208.04 22.82
 -1 16 -4 191.05 21.51
 1 16 -4 193.25 22.32
 -1 16 4 180.06 20.56
 1 16 4 180.35 20.33
 1 16 4 179.62 22.25
 -1 16 4 161.1 20.47
 -1 17 -4 148.92 20.19
 -1 17 4 183.04 21.76
 1 17 -4 193.18 23
 1 17 4 172.43 20.99
 -1 17 4 145.45 20.7
 1 18 -4 176.02 23.09
 -1 18 4 222.5 25.2
 -1 18 -4 183.68 23.55
 1 18 4 185.64 22.94
 -1 19 -4 189.62 25.03
 -1 19 4 191.06 23.98
 1 19 4 191.26 24.17
 1 19 -4 170.3 24.58
 1 20 -4 154.51 24.11
 1 20 4 135.48 21.68
 -1 20 4 150.04 22.2
 -1 20 -4 161.53 25.67
 -1 21 4 81.68 19.24
 -1 21 -4 106.04 21.38
 1 21 4 102.47 20.33
 1 21 -4 79.45 20.45
 1 -21 5 4.23 11.53
 -1 -20 5 -8.73 12.69
 1 -20 5 23.52 12.32
 1 -19 5 43.65 14.9
 -1 -19 5 54.99 15.21
 -1 -18 5 7.86 10.71
 1 -18 5 20.37 10.89
 -1 -17 5 30.6 11.95
 1 -17 5 28.09 11.63
 -1 -16 5 8.71 9.59
 1 -16 5 12.92 9.4
 1 -15 5 63.52 12.95
 -1 -15 5 59.66 12.59
 -1 -14 5 -3.06 9.08
 1 -14 5 11.3 8.19
 -1 -13 5 45.96 6.57
 1 -13 5 56.08 7.58
 1 -13 5 51.41 11
 -1 -13 5 50.82 12
 1 -12 5 73.27 8.85
 -1 -12 5 73.15 8.51
 -1 -12 5 72.01 12.46
 1 -12 5 76.12 12.26
 -1 -11 5 75.03 9.09
 1 -11 5 62.08 8.38
 -1 -11 5 81.36 13.21
 -1 -11 -5 80.83 13.37
 1 -11 5 67.57 12.13
 -1 -10 5 50.41 7.62
 1 -10 5 46.54 7.32
 -1 -10 5 60.27 10.93
 1 -10 5 60.65 10.68
 -1 -10 -5 60 10.86
 -1 -9 5 198.09 13.91
 1 -9 5 218.78 14.55
 -1 -9 -5 202.87 17.69
 1 -9 5 215.25 17.01
 -1 -9 5 198.61 16.84
 -1 -8 5 4.41 4.29
 1 -8 5 2.07 4.61
 -1 -8 5 2.22 1.6
 -1 -8 5 6.94 6.74
 1 -8 5 15.1 6.36
 -1 -8 -5 2.82 5.19
 -1 -7 5 142.85 11.68
 1 -7 5 137.32 11.69
 -1 -7 5 150.68 8.15
 -1 -7 -5 151.74 14.36
 1 -7 5 146.51 13.26
 -1 -7 5 164.04 14.55
 1 -6 5 42.16 7.55
 -1 -6 5 41.36 6.94
 -1 -6 5 50.08 5.17
 1 -6 5 48.55 7.84
 -1 -6 -5 48.2 9.18
 -1 -6 5 51.93 8.67
 1 -5 5 300.24 16.79
 -1 -5 -5 327.05 18.91
 1 -4 5 170.25 12.79
 -1 -4 -5 155.21 13.28
 1 -3 5 179.63 13.41
 -1 -3 -5 177.5 13.92
 1 -2 5 54.61 8.17
 -1 -2 -5 55.86 8.13
 1 -1 5 428.66 19.92
 1 0 5 5.54 4.89
 1 1 5 405.6 19.16
 -1 2 5 60.84 2.82
 1 2 5 51.43 7.74
 1 3 5 181.17 9.39
 1 3 5 175.2 13.16
 -1 3 -5 186.1 6.82
 -1 3 5 177.29 6.97
 1 4 5 177.4 12.33
 -1 4 5 155.89 6.74
 1 4 5 164.23 8.36
 -1 4 5 161.02 7.93
 1 4 5 166.66 8.3
 -1 4 -5 171.8 8.28
 1 5 5 305.04 16.65
 -1 5 5 302.12 6.05
 1 5 5 305.89 10.27
 1 5 -5 338.54 13.57
 -1 5 5 320.3 12.84
 -1 5 -5 326.85 13.14
 1 5 5 312.41 13.36
 1 6 -5 43.65 5.89
 -1 6 5 48.37 5.7
 1 6 5 41.01 5.86
 -1 6 -5 50.64 6.42
 1 6 5 36.75 6.71
 -1 6 5 41.48 7.01
 1 7 5 140.05 11.67
 -1 7 5 135.77 10.81
 -1 7 -5 139.72 10.87
 1 7 -5 136.92 10.98
 1 8 -5 12.99 5.54
 -1 8 -5 5.95 4.58
 1 8 5 3.46 3.77
 -1 8 5 1.93 3.94
 1 9 5 195.32 13.68
 -1 9 5 211.77 14.14
 -1 9 5 177.08 13.26
 1 9 5 184.19 13.98
 1 9 -5 206.66 15.27
 -1 9 -5 206.25 15.11
 1 10 5 56.31 8.08
 -1 10 5 44.9 7.19
 1 10 5 55.88 9.37
 -1 10 -5 62.85 10.23
 1 10 -5 61.4 9.91
 -1 10 5 43.16 8.12
 1 10 5 52.63 12.71
 -1 11 5 60.41 8.06
 1 11 5 68.28 8.57
 1 11 5 64.14 11.26
 -1 11 5 72.62 10.73
 -1 11 -5 69.48 11.16
 1 11 -5 85.86 12.52
 1 12 5 71.96 8.48
 -1 12 5 84.09 9.32
 -1 12 5 73.38 11.91
 -1 12 -5 85.33 12.71
 1 12 5 62.28 10.39
 1 12 -5 55.12 10.86
 1 12 5 91.32 16.39
 -1 12 5 52.96 13.73
 -1 13 5 53.07 7.46
 1 13 5 59.18 7.88
 1 13 5 56.21 10.69
 -1 13 -5 65.61 12.78
 1 13 -5 56.26 12.92
 -1 13 5 59.3 11.17
 1 13 5 50.7 13.07
 -1 13 5 57.71 14.19
 -1 14 -5 5.65 7.82
 1 14 -5 24.2 10.89
 -1 14 5 14.06 9.03
 1 14 5 19.79 9.47
 -1 14 5 40.03 14.53
 1 14 5 22.08 11.85
 1 15 5 77.27 13.8
 1 15 -5 65.79 13.08
 -1 15 5 71.09 13.51
 -1 15 -5 75.05 14.52
 -1 15 5 62.29 15.26
 1 15 5 101.33 19.32
 -1 16 -5 16.32 10.94
 -1 16 5 12.56 10.52
 1 16 -5 0.25 8.67
 1 16 5 8.64 8.79
 1 16 5 7.56 11.76
 -1 16 5 16.46 11.5
 -1 17 5 20.74 10.68
 -1 17 -5 10.5 9.86
 1 17 5 9.4 8.25
 1 17 -5 19.55 10.54
 -1 17 5 36.13 12.86
 1 17 5 14.97 12.59
 1 18 -5 13.39 11.14
 -1 18 -5 5.09 9.57
 1 18 5 -7.88 10.31
 -1 18 5 7.43 10.09
 -1 18 5 23.45 12.54
 -1 19 5 21.66 12.64
 1 19 -5 36.73 14.71
 -1 19 -5 23.56 13.9
 1 19 5 29.2 13.14
 -1 20 -5 41.09 15.15
 -1 20 5 33.19 13.97
 1 20 -5 33.66 16.42
 1 20 5 8.35 10.45
 -1 21 5 5.43 10.82
 1 21 5 19.14 13.87
 -1 21 -5 5.85 11.64
 1 21 -5 12.05 13.09
 1 -20 6 52.61 16.36
 -1 -20 6 39.22 14.23
 1 -19 6 15.17 11.31
 -1 -19 6 15.25 11.88
 1 -18 6 58.69 13.96
 -1 -18 6 67.71 16.15
 1 -17 6 57.39 15.06
 -1 -17 6 42.78 13.39
 1 -16 6 40.98 12.49
 -1 -16 6 46.14 13.23
 -1 -15 6 67.68 14.81
 1 -15 6 63.87 13.43
 1 -14 6 82.17 14.27
 -1 -14 6 81.18 14.74
 1 -13 6 88.58 10.61
 -1 -13 6 83.79 10.4
 1 -13 6 89.98 14.3
 -1 -13 6 78.18 14.5
 1 -12 6 103.35 11.21
 -1 -12 6 105.14 11.66
 -1 -12 6 106.92 15.78
 1 -12 6 99.67 13.86
 1 -11 6 64.18 9.71
 -1 -11 6 65.35 9.47
 1 -11 6 44.27 10.59
 -1 -11 6 53.87 11.55
 1 -10 6 285.37 18.49
 -1 -10 6 281.68 17.9
 -1 -10 -6 263.57 21.11
 -1 -10 6 268.95 22.32
 1 -10 6 272.79 20.26
 1 -9 6 137.5 13.14
 -1 -9 6 132 12.75
 -1 -9 6 147.79 15.84
 1 -9 6 144.9 14.79
 -1 -9 -6 123.61 15.51
 -1 -8 6 96.58 11.42
 1 -8 6 89.27 11.02
 1 -8 6 99.39 12.2
 -1 -8 -6 87.66 12.55
 -1 -7 6 241.51 17.16
 1 -7 6 235.1 16.55
 -1 -7 -6 242.51 19.46
 -1 -6 6 221.01 16.64
 1 -6 6 225.85 16.12
 -1 -6 -6 248.25 18.9
 1 -5 6 82.99 10.51
 -1 -5 6 60.95 8.91
 -1 -5 -6 85.55 11.47
 1 -4 6 398.78 20.9
 -1 -4 6 404.03 21.08
 -1 -4 -6 414.29 23.47
 1 -3 6 165.2 14.02
 -1 -3 -6 155.01 14.32
 1 -2 6 138.61 13.21
 -1 -2 -6 125.41 12.41
 1 -1 6 223.34 16.38
 -1 -1 -6 218.34 15.4
 1 0 6 352.93 19.89
 -1 0 -6 363.62 19.29
 1 1 6 225.06 16.43
 1 2 6 140.41 13.14
 1 3 6 153.22 14
 1 4 6 439.56 15.25
 1 4 6 381.86 20.3
 -1 4 6 406.19 20.38
 -1 4 6 429.86 13.18
 -1 4 -6 427.37 11.34
 -1 4 6 415.87 12.11
 -1 5 6 74.65 4.45
 1 5 6 65.9 5.72
 -1 5 -6 80.28 6.51
 -1 5 6 59.01 5.93
 -1 5 6 69.05 9.11
 1 5 6 64.34 9
 -1 6 6 209.37 15.55
 1 6 6 218.22 15.29
 -1 6 6 225.41 11.8
 1 6 6 214.67 12.32
 -1 6 -6 221.51 12.03
 -1 7 6 221.46 16.26
 1 7 6 239.53 16.82
 -1 7 -6 240.1 13.93
 1 7 -6 230.51 14.01
 1 8 -6 80.49 9.57
 -1 8 -6 79.34 9.6
 -1 8 6 74.73 10.1
 1 8 6 75.81 10.13
 1 9 6 138.22 13.17
 -1 9 6 151.61 13.08
 -1 9 6 133.13 11.82
 1 9 -6 134.11 12.54
 1 9 6 139.33 12.43
 -1 9 -6 148.79 13.41
 1 10 6 253.59 17.38
 -1 10 6 244.68 16.65
 -1 10 -6 267.65 18.56
 1 10 6 241.9 17.22
 -1 10 6 248.91 16.81
 1 10 -6 267.08 18.7
 -1 11 6 56.05 8.96
 1 11 6 56.53 8.66
 -1 11 -6 45.62 9.12
 1 11 6 46.89 9.26
 1 11 -6 63.52 11.01
 -1 11 6 57.12 9.74
 1 11 6 62.6 15.7
 1 12 6 88.37 12.02
 -1 12 -6 119.49 15.14
 1 12 -6 108.73 14.21
 -1 12 6 90.41 12.12
 1 12 6 100.24 19.01
 -1 12 6 126.57 19.46
 -1 13 6 73.2 9.49
 1 13 6 82.82 10.43
 1 13 -6 56.64 12.13
 -1 13 6 95.17 13.7
 1 13 6 76.42 11.96
 -1 13 -6 72.26 13.44
 1 13 6 69.88 15.88
 -1 13 6 75.16 16
 -1 14 -6 100.93 15.27
 1 14 -6 108.18 16.18
 1 14 6 79.77 12.68
 -1 14 6 76.51 12.65
 1 14 6 113.35 21.21
 -1 14 6 82.8 18.1
 1 15 -6 66.81 13.99
 -1 15 6 61.34 13.04
 -1 15 -6 76.48 15.05
 1 15 6 56.84 12.1
 1 15 6 67.63 17.73
 -1 15 6 59.88 15.85
 -1 16 -6 55.46 14.13
 1 16 6 59.92 13.86
 -1 16 6 55.65 13.04
 1 16 -6 39.7 11.59
 -1 16 6 88.29 20.4
 1 16 6 33.22 15.99
 1 17 6 81.81 15.43
 1 17 -6 41.38 12.88
 -1 17 -6 52.48 14.08
 -1 17 6 52.97 12.64
 -1 17 6 57.45 16.25
 1 17 6 48.61 16.85
 1 18 6 54.01 14.47
 1 18 -6 41.11 14.39
 -1 18 6 81.86 16.91
 -1 18 -6 66.32 16.28
 1 18 6 47.54 16.46
 -1 18 6 79.71 19.89
 1 19 6 21.51 12.32
 -1 19 -6 15.4 12.51
 -1 19 6 38.41 13.65
 1 19 -6 -6.9 11.61
 -1 19 6 30.84 15.66
 1 20 -6 17.61 12.75
 -1 20 6 39.29 13.38
 -1 20 -6 43.69 15.6
 1 20 6 36.43 13.62
 -1 -19 7 70.59 17.93
 1 -19 7 16.81 12.66
 -1 -18 7 81.98 17.44
 1 -18 7 95.93 18.33
 1 -17 7 116.76 19.08
 -1 -17 7 103.04 18.1
 1 -16 7 134.86 19.37
 -1 -16 7 109.14 18.12
 1 -15 7 156.43 20.13
 -1 -15 7 144.06 20.21
 -1 -14 7 190.18 21.51
 1 -14 7 204.65 21.32
 1 -13 7 251.94 18.95
 -1 -13 7 235.27 18.08
 -1 -13 7 182.86 20.33
 1 -13 7 198.55 19.77
 -1 -12 7 238.53 18.81
 1 -12 7 228.1 18.29
 -1 -12 7 179.23 20.01
 1 -12 7 193.25 19.73
 1 -11 7 207.26 17.49
 -1 -11 7 171.12 15.66
 1 -11 7 176.33 18.26
 1 -10 7 327.27 21.93
 -1 -10 7 340.39 21.66
 1 -9 7 379.99 23.5
 -1 -9 7 390.68 23.24
 1 -8 7 558.36 27.57
 -1 -8 7 539.99 27.24
 -1 -7 7 684.45 30.73
 1 -7 7 709.06 30.74
 -1 -6 7 570.08 27.2
 1 -6 7 544.68 27.34
 -1 -6 -7 557.98 30.1
 -1 -5 7 317.21 20.76
 1 -5 7 308.83 20.69
 -1 -5 -7 325.21 22.83
 -1 -4 7 497.12 25.7
 1 -4 7 485.09 25.43
 -1 -4 -7 507.03 27.4
 1 -3 7 518.59 26.4
 -1 -3 7 499.05 25.45
 -1 -3 -7 570.87 27.82
 -1 -2 7 621.37 27.96
 1 -2 7 650.11 28.95
 1 -1 7 679.04 29.71
 -1 -1 7 687.61 29.78
 1 0 7 820.86 32.09
 -1 0 7 749.7 30.81
 1 1 7 682.22 29.35
 -1 1 7 686.76 29.37
 1 2 7 640.09 28.82
 -1 2 7 665.33 28.92
 -1 3 7 492.51 24.84
 1 3 7 541.26 25.93
 -1 4 7 515.81 25.03
 1 4 7 476.24 24.49
 1 5 7 284.56 19.14
 -1 5 7 285.46 18.7
 1 6 7 500.89 25.81
 -1 6 7 504.74 25.78
 -1 6 7 429.89 15.69
 -1 6 -7 476.44 16.21
 -1 7 7 643.23 28.77
 1 7 7 619.57 28.68
 -1 7 7 649.89 21.26
 -1 7 -7 661.16 21.38
 1 8 7 490.83 25.48
 -1 8 7 505.95 26.44
 -1 8 -7 560.23 21.67
 1 9 7 364.67 22.82
 -1 9 7 353.24 21.58
 -1 9 7 340.76 18.43
 1 9 7 351.67 19.09
 -1 9 -7 375.02 19.77
 1 10 7 273.2 20.06
 -1 10 7 253.39 18.91
 -1 10 7 282.66 17.9
 -1 10 -7 298.73 19.27
 1 10 7 303.22 18.97
 1 10 -7 288.82 19.68
 1 11 7 212.8 17.98
 -1 11 7 171.28 15.35
 1 11 -7 154.38 15.55
 -1 11 -7 163.17 15.36
 1 11 7 192.33 16.53
 -1 11 7 152.09 14.34
 1 11 7 206.81 25.35
 1 12 7 234.62 18.52
 -1 12 7 199.61 17.13
 1 12 -7 230.51 19.95
 -1 12 -7 198.32 18.03
 -1 12 7 208.96 17.37
 1 12 7 213.61 17.79
 1 12 7 231.43 27.11
 -1 13 7 201.86 16.84
 1 13 7 241.24 18.6
 1 13 7 214.73 19.27
 -1 13 -7 210.32 19.92
 -1 13 7 194.28 18.13
 1 13 -7 217.9 20.93
 1 13 7 252.88 29.13
 -1 13 7 182.93 24.35
 -1 14 7 201.44 19.03
 1 14 7 194.63 19.29
 -1 14 -7 201.81 20.1
 1 14 -7 202.01 20.75
 1 14 7 195.19 26.28
 -1 14 7 163.14 25.19
 1 15 -7 145.41 18.79
 1 15 7 142.29 16.93
 -1 15 7 171.91 19.22
 -1 15 -7 160.26 18.86
 1 15 7 145.62 23.9
 -1 15 7 115.28 21.59
 1 16 7 147.21 18.43
 -1 16 7 127.96 16.75
 1 16 7 147.33 25.53
 -1 16 7 133.83 22.84
 1 17 7 137.62 19.1
 -1 17 7 147.4 19.43
 1 17 7 142.88 26.3
 -1 17 7 169.73 26.41
 1 18 7 72.67 21.2
 -1 18 7 79.17 19.58
 1 19 7 43.46 17.98
 -1 19 7 27.01 15.74
 1 -18 8 -8.43 10.34
 1 -17 8 -14.28 11.08
 1 -12 8 8.32 7.28
 -1 -12 8 6.28 7.43
 -1 -11 8 1.93 7.07
 1 -11 8 13.22 8.02
 -1 -10 8 4.33 7.19
 1 -10 8 1.95 6.38
 1 -9 8 -1.2 6.92
 -1 -9 8 -1.99 6.84
 1 -8 8 8.41 6.63
 -1 -8 8 1.92 6.81
 -1 -7 8 17.65 9.2
 1 -7 8 -5.94 7.55
 1 -6 8 17.08 7.86
 -1 -6 8 29.86 9.86
 1 -5 8 17.63 8.42
 -1 -5 8 17 7.97
 -1 -4 8 10.75 7.67
 1 -4 8 6.14 8.36
 1 -3 8 8.64 7.37
 -1 -3 8 10.42 7.59
 1 -2 8 22.23 8.76
 -1 -2 8 2.07 7.63
 -1 -1 8 22.47 9.05
 1 -1 8 20.35 8.82
 -1 0 8 26.26 9.18
 1 0 8 14.88 7.65
 -1 1 8 12.94 8.05
 1 1 8 13.08 8.04
 1 2 8 13.2 8.45
 -1 2 8 -1.44 7.1
 1 3 8 -10.11 7.73
 -1 3 8 3.17 6.57
 -1 4 8 7.89 6.66
 1 4 8 18.05 8.13
 -1 5 8 23.7 9.03
 1 5 8 16.16 8.45
 -1 6 8 6.58 6.66
 1 6 8 13.03 7.93
 -1 7 8 6.14 6.25
 1 7 8 -2.05 6.58
 1 8 8 -3.34 7.06
 -1 8 8 1.05 6.49
 1 9 8 4.13 6.79
 -1 9 8 5.98 6.49
 1 10 8 -7.41 7.56
 -1 10 8 0.01 6.48
 -1 11 8 -1.51 6.33
 1 11 8 -0.22 6.49
 -1 12 8 4.6 6
 1 12 8 1.13 7.11
 1 12 8 -0.07 11.28
 1 13 8 25.64 14.87
 -1 13 8 24.29 14.4
 1 14 8 8.01 13.2
 -1 14 8 15.61 13.73
 1 15 8 26.7 15.36
 -1 15 8 4.36 13.45
 1 16 8 8.05 14.57
 -1 16 8 -4.45 14.7
 1 17 8 13.48 14.76
 -1 17 8 28.36 14.98
 1 18 8 -10.99 14.76
 -1 18 8 1.14 12.5
 1 -12 9 68.33 13.2
 -1 -12 9 70.57 12.69
 1 -11 9 104.22 17.02
 -1 -11 9 105.02 16.95
 -1 -10 9 114.74 15.78
 1 -10 9 122.72 16.19
 1 -9 9 131.78 16.62
 -1 -9 9 142.52 17.64
 1 -8 9 124.84 16.92
 -1 -8 9 130.83 16.88
 1 -7 9 241.13 22.07
 -1 -7 9 224.26 21.18
 1 -6 9 141.98 17.25
 -1 -6 9 168.9 19.27
 1 -5 9 126.43 16.63
 -1 -5 9 125.76 16.61
 -1 -4 9 131.89 16.69
 1 -4 9 129.63 16.89
 1 -3 9 155.45 18.12
 -1 -3 9 154.66 18.47
 1 -2 9 165.15 18.33
 -1 -2 9 143.95 16.49
 -1 -1 9 239.98 21.61
 1 -1 9 224.94 20.98
 -1 0 9 211.95 21.38
 1 0 9 218.3 20.38
 -1 1 9 220 20.98
 1 1 9 244.53 21.48
 1 2 9 131.47 16.83
 -1 2 9 116.45 15.71
 1 3 9 149.38 17.22
 -1 3 9 133.59 16.39
 1 4 9 136.19 16.01
 -1 4 9 135.96 15.53
 1 5 9 118.68 15.81
 -1 5 9 131.48 16.3
 -1 6 9 145.29 16.41
 1 6 9 133.04 16.21
 1 7 9 218.42 20.76
 -1 7 9 231.25 21.19
 -1 8 9 144 17.28
 1 8 9 123.17 16.35
 1 9 9 110.12 15.64
 -1 9 9 106.04 14.71
 -1 10 9 96.56 14.4
 1 10 9 98.63 15.11
 -1 11 9 80.5 13.78
 1 11 9 93.14 14.84
 -1 12 9 72.22 13.33
 1 12 9 50 11.25
 1 12 9 44.67 17.06
 -1 13 9 57.06 18.1
 1 13 9 42.88 18.07
 1 14 9 40.11 18.05
 -1 14 9 66.8 19.42
 1 15 9 56.87 19.25
 -1 15 9 71.85 20.49
 -1 16 9 20.07 13.97
 1 16 9 40.63 17.73
 -1 -11 10 60.77 13.39
 1 -11 10 47.83 14.08
 -1 -10 10 82.11 15.03
 1 -10 10 81.83 15.31
 -1 -9 10 93.75 16.08
 1 -9 10 70.84 15.06
 1 -8 10 32.87 10.41
 -1 -8 10 56.15 13.15
 -1 -7 10 85.66 15.35
 1 -7 10 93.13 16.34
 1 -6 10 69.07 14.17
 -1 -6 10 75.7 14.15
 1 -5 10 74.9 15.07
 -1 -5 10 81.86 14.91
 1 -4 10 112.81 16.7
 -1 -4 10 141.56 18.46
 -1 -3 10 66.22 14.21
 1 -3 10 42.29 12.57
 -1 -2 10 78.45 14.39
 1 -2 10 95.04 15.18
 1 -1 10 99.32 16.02
 -1 -1 10 95.49 15.84
 1 0 10 86.55 15.16
 -1 0 10 86.4 14.69
 1 1 10 98.49 15.83
 -1 1 10 98.17 16.41
 1 2 10 78.48 14.25
 -1 2 10 71.77 14.09
 1 3 10 46.82 11.75
 -1 3 10 72.22 14.24
 1 4 10 146.06 18.54
 -1 4 10 128.99 17.37
 -1 5 10 76.33 14.72
 1 5 10 74.21 13.39
 1 6 10 80.35 14.83
 -1 6 10 76.08 14.9
 1 7 10 77.26 14.85
 -1 7 10 64.82 12.97
 1 8 10 52.76 13.06
 -1 8 10 31.18 10.12
 1 9 10 43.9 11.64
 -1 9 10 35.99 10.9
 1 10 10 67.54 14.37
 -1 10 10 59.52 13.77
 1 11 10 30.45 10.8
 -1 11 10 40.66 11.99
 1 12 10 40.69 10.9
 -1 12 10 63.76 13.79
 1 12 10 32.98 16.37
 -1 13 10 7.32 14.71
 1 13 10 12 15.89
 1 14 10 31.13 17.38
 -1 14 10 56.71 19.84
 -1 -11 11 22.32 11.07
 1 -11 11 18.92 11.8
 -1 -10 11 2.2 9.13
 1 -10 11 22.85 12.98
 1 -9 11 14.47 10.78
 -1 -9 11 23.25 11.36
 -1 -8 11 8.43 11.63
 1 -8 11 -14.9 10.43
 1 -7 11 21.04 12.16
 -1 -7 11 14.58 9.06
 -1 -6 11 -19.33 11.78
 1 -6 11 -3.26 10.14
 1 -5 11 25.67 11.93
 -1 -5 11 32.61 11.71
 -1 -4 11 12.56 9.64
 1 -4 11 27.49 12.69
 -1 -3 11 8.05 10.4
 1 -3 11 6.27 8.81
 1 -2 11 9.9 10.26
 -1 -2 11 13.52 9.61
 1 -1 11 39.56 13.52
 -1 -1 11 49.1 14.13
 -1 0 11 5.15 10.72
 1 0 11 0.17 9.64
 1 1 11 27.12 12.33
 -1 1 11 21.69 11.1
 -1 2 11 36.49 11.4
 1 2 11 33.58 13.33
 -1 3 11 9.95 9.73
 1 3 11 15.22 10.41
 1 4 11 16.69 10.09
 -1 4 11 20.12 10.31
 1 5 11 31.98 12.22
 -1 5 11 64.92 15.26
 1 6 11 18.64 9.62
 -1 6 11 1.79 9.95
 1 7 11 31.36 12.09
 -1 7 11 8.59 10.42
 -1 8 11 17.84 10.78
 1 8 11 -1.31 10.1
 1 9 11 1.55 8.44
 -1 9 11 21.64 11.29
 1 10 11 21.63 11.72
 -1 10 11 16.99 9.95
 1 11 11 7.49 9.34
 -1 11 11 41.44 13
 1 11 11 28.81 17.48
 1 -9 12 43.93 13.05
 -1 -9 12 50.6 14.84
 1 -8 12 64.39 16.1
 -1 -8 12 95.37 19.25
 -1 -7 12 78.48 17.34
 1 -7 12 63.72 16.32
 1 -6 12 98.03 17.86
 -1 -6 12 73.16 16.35
 1 -5 12 71.62 15.73
 -1 -5 12 78.92 16.8
 1 -4 12 122.81 20.09
 -1 -4 12 129.43 19.65
 -1 -3 12 97.74 18.66
 1 -3 12 132.46 20.32
 1 -2 12 91.18 17.72
 -1 -2 12 122.2 19.21
 -1 -1 12 81.46 16.59
 1 -1 12 80.86 17.26
 1 0 12 36.54 12.4
 -1 0 12 73.48 15.48
 1 1 12 75.72 16.41
 -1 1 12 76.26 16.8
 1 2 12 92.93 17.48
 -1 2 12 89.71 16.69
 1 3 12 128.04 20.2
 -1 3 12 103.46 18.81
 -1 4 12 108.9 18.25
 1 4 12 96.46 17.47
 -1 5 12 68.19 15.81
 1 5 12 73.56 15.99
 -1 6 12 63.96 16.47
 1 6 12 86.14 17.86
 -1 7 12 29.91 12.6
 1 7 12 30.9 13.3
 -1 8 12 57.23 15
 1 8 12 57.56 14.51
 -1 9 12 24.52 10.28
 1 9 12 54.96 14.35
 -2 -13 0 1269.74 28.01
 -2 -12 0 0.26 2.43
 -2 -11 0 1201.65 25.6
 -2 -10 0 -1.95 2.5
 -2 -8 0 0.58 2
 -2 -7 0 4435.2 24.07
 -2 -7 0 4316.31 41.08
 -2 -6 0 1.83 0.93
 -2 -5 0 1776.26 32.75
 2 -4 0 5.71 1.23
 -2 -4 0 7.27 2.23
 -2 -4 0 6.65 2.47
 2 -3 0 7109.97 34.36
 -2 -3 0 7087.36 33.51
 -2 -3 0 7011.52 52.28
 -2 -3 0 7108.07 54.76
 -2 -2 0 1.16 0.78
 2 -2 0 -0.07 0.68
 -2 -2 0 -0.31 1.09
 2 -1 0 6600.49 32.65
 2 -1 0 6557.86 34.24
 2 0 0 -3.47 1.12
 2 1 0 6378.65 31.95
 2 1 0 6265.39 32
 -2 2 0 1.29 0.85
 2 2 0 -0.12 0.73
 -2 3 0 7357.56 34.56
 2 3 0 7154.61 33.97
 2 4 0 5.58 1.18
 -2 4 0 8.26 1.66
 -2 5 0 1718.79 20.39
 -2 5 0 1777.65 21.94
 -2 6 0 1.58 0.99
 -2 6 0 -1.55 1.92
 -2 6 0 0.99 1.35
 -2 7 0 4372.17 25.29
 -2 7 0 4346.11 36.55
 -2 8 0 3.49 0.87
 -2 8 0 4.39 1.77
 -2 9 0 1997.06 27.92
 2 10 0 10.77 7.23
 -2 10 0 -0.68 1.69
 2 11 0 1150.59 39.11
 2 12 0 3.42 7.71
 2 13 0 1203.41 44.38
 2 14 0 -1.02 8.03
 -2 15 0 695.05 36.31
 2 15 0 631.89 35.5
 2 16 0 -5.14 9.59
 -2 16 0 -11.28 10.76
 -2 17 0 544.45 35.81
 2 17 0 610.26 38.56
 -2 18 0 1.54 10.79
 2 18 0 28.88 13.83
 2 19 0 235.97 27.15
 -2 19 0 300.07 30.03
 2 20 0 7.6 12.82
 -2 20 0 -0.67 12.3
 2 21 0 207.25 27.86
 -2 21 0 197.34 27.43
 2 22 0 29.85 16.55
 -2 22 0 -5.38 13.51
 -2 -22 1 43.48 15.6
 -2 -21 1 0.81 9.47
 -2 -14 -1 133.41 11.06
 -2 -13 -1 180.52 12.35
 -2 -12 1 185.85 8.51
 -2 -12 -1 182 12.08
 -2 -11 1 119.28 6.79
 -2 -11 -1 112.75 9.28
 -2 -10 1 218.68 8.97
 -2 -10 -1 240.25 12.75
 -2 -9 -1 -0.27 2.69
 -2 -9 1 1.38 1.95
 2 -9 1 -0.25 2.06
 -2 -8 1 493.15 9.04
 2 -8 1 487.99 9.57
 -2 -8 1 490 12.43
 -2 -8 -1 490.17 16.74
 2 -8 1 479.53 15.49
 -2 -7 -1 466.42 10.37
 -2 -7 1 497.55 9.86
 2 -7 1 471.62 10.23
 -2 -7 -1 498.07 15.97
 2 -7 1 485.21 13.79
 -2 -6 -1 497.38 10.82
 -2 -6 -1 483.81 15.04
 2 -6 1 498.55 12.52
 -2 -5 -1 3.26 1.31
 -2 -5 -1 4.24 2.16
 -2 -5 -1 4.6 2.27
 2 -5 1 3.95 1.28
 2 -4 1 616.41 12.52
 -2 -4 -1 632.28 12.64
 -2 -4 -1 659.12 17.59
 -2 -4 1 630.41 17.28
 -2 -4 -1 641.97 19.75
 2 -3 -1 5529.31 27.74
 2 -3 1 5565.66 37.59
 -2 -3 -1 5554.16 37.09
 -2 -3 1 5542.15 46.11
 -2 -3 -1 5456.16 46.12
 -2 -2 -1 1200.2 17.28
 -2 -2 -1 1223.98 16.29
 2 -2 -1 1171 11.83
 2 -2 1 1133.64 17.08
 -2 -2 1 1139.02 18.48
 -2 -2 -1 1127.62 18.45
 -2 -1 -1 0.63 0.92
 2 -1 1 1.68 1.06
 -2 -1 -1 2.56 1.05
 -2 0 -1 1059.12 15.97
 2 0 1 1087.3 16.4
 2 0 1 1057.45 16.2
 2 1 1 2.03 1.34
 2 1 1 1.05 0.88
 2 1 -1 1.85 1.07
 2 2 1 1108.62 16.57
 -2 2 1 1136.5 12.03
 -2 2 -1 1177.93 17.38
 2 2 -1 1166.75 19.39
 -2 3 -1 5408.06 37.03
 2 3 1 5268.44 36.44
 2 3 1 5387.52 46.32
 2 3 -1 5341.39 46.14
 -2 4 -1 610.65 12.45
 2 4 1 581.37 12.11
 2 4 1 576.65 16.75
 2 4 -1 607.17 17.42
 -2 4 1 582.43 14.27
 2 4 1 589.42 18.95
 -2 5 -1 4.13 1.42
 2 5 1 4.25 3.01
 2 5 -1 8.26 3.38
 2 5 1 4.65 3.39
 -2 5 1 4.86 1.92
 -2 6 -1 488.37 10.75
 -2 6 1 473.61 14.15
 -2 6 -1 473.72 7.86
 2 6 -1 491.7 18.41
 2 6 1 458.5 18.14
 2 6 1 480.2 19.9
 -2 7 -1 508.95 10.86
 -2 7 1 526.29 10.63
 2 7 1 495.56 10.02
 -2 7 -1 482.03 8.44
 -2 7 1 503.11 15.16
 2 7 -1 472.72 19.73
 -2 7 1 472.16 16.77
 2 7 1 494.59 20.76
 2 8 1 503.8 9.48
 -2 8 1 515.53 9.92
 2 8 -1 480.17 21
 -2 8 1 484.6 15.61
 2 8 1 505.9 22.31
 -2 8 1 467.77 17.93
 2 9 1 -6.74 6.01
 2 9 -1 6.19 5.4
 -2 9 1 -1.72 3.18
 2 10 1 212.27 16.06
 2 10 -1 214.16 16.94
 -2 10 1 216.67 13.83
 2 11 -1 125.55 14.2
 2 11 1 122.73 14.14
 2 12 1 176.97 16.38
 2 12 -1 149.17 16.34
 2 13 1 155.64 17.09
 2 13 -1 187.15 18.19
 2 14 1 142.54 17.78
 2 14 -1 142.01 17.47
 2 15 -1 44.66 13.22
 -2 15 1 41.96 12.39
 -2 15 -1 21.51 10.21
 2 15 1 45.29 16.21
 2 16 1 129.48 19.9
 2 16 -1 94.12 17.44
 -2 16 1 89.02 15.89
 -2 16 -1 94.15 17.26
 -2 17 1 25.67 11.3
 2 17 1 39.66 13.58
 -2 17 -1 34.15 13.77
 2 17 -1 37.19 14.53
 2 18 -1 30.23 12.3
 -2 18 -1 63.86 15.85
 -2 18 1 37.77 12.11
 2 18 1 72.78 17.58
 -2 19 -1 27.91 13.44
 2 19 -1 20.84 13.68
 -2 19 1 12.31 11.87
 2 19 1 -4.77 11.88
 2 20 -1 21.05 12.22
 -2 20 1 56.82 16.88
 2 20 1 52.69 16.11
 -2 20 -1 47.21 16.99
 2 21 -1 2.6 12.11
 -2 21 -1 4.85 14
 2 21 1 6.08 12.47
 -2 21 1 6.44 12.43
 -2 22 -1 14.94 14.73
 2 22 -1 43.85 16.81
 -2 22 1 48.14 20.2
 2 22 1 27.03 15.78
 -2 -22 2 -8.34 11.52
 -2 -21 2 69.56 15.29
 -2 -20 2 12.55 10.51
 -2 -19 2 117.82 17.36
 -2 -18 2 13.14 9.73
 -2 -14 -2 40.55 7.96
 -2 -13 -2 341.04 19.08
 -2 -12 -2 42.03 7.45
 -2 -11 2 663.31 11.88
 -2 -11 2 643.11 11.2
 2 -11 2 659.86 12.21
 -2 -11 -2 623.51 23.54
 -2 -11 2 641.85 10.32
 -2 -10 2 62.27 4.38
 -2 -10 2 62.31 4.13
 -2 -10 -2 51.75 6.91
 -2 -10 2 65.04 3.62
 2 -10 2 60.58 6.6
 -2 -9 2 844.73 13.27
 -2 -9 -2 819.98 24.98
 2 -9 2 832.5 21.81
 2 -8 2 96.61 6.28
 -2 -8 -2 89.36 8.63
 2 -7 2 771.52 17.27
 -2 -7 -2 782.97 22.69
 2 -6 2 206.96 9.12
 2 -6 -2 218.46 5.61
 -2 -6 -2 216.66 11.68
 -2 -6 -2 210.08 8.18
 2 -5 2 1926.56 27.44
 -2 -5 -2 2056.72 28.08
 -2 -5 -2 2004.24 24.04
 -2 -5 -2 1969.21 33.86
 -2 -4 -2 2.83 1.5
 -2 -4 -2 4.18 2.88
 -2 -4 2 2 1.96
 -2 -4 -2 6.51 2.52
 2 -4 2 4.75 2.12
 -2 -4 -2 5.08 2.13
 -2 -3 -2 1081.99 20.86
 2 -3 2 992.23 19.75
 -2 -3 -2 987.17 16.19
 -2 -3 2 1066.79 19.86
 -2 -3 -2 1006.71 19.79
 -2 -3 -2 991.61 21.7
 -2 -2 -2 -0.93 1.28
 -2 -2 -2 3.46 1.67
 2 -2 2 0.44 1.81
 -2 -2 2 0.63 1.18
 -2 -2 -2 0.3 1.13
 2 -2 2 1.01 1.16
 -2 -1 -2 2281.99 29.92
 2 -1 2 2108.49 28.93
 2 0 2 3794.83 38.74
 -2 0 -2 3631.98 36
 -2 1 -2 2238.99 29.79
 2 1 2 2232.91 26.21
 2 1 2 2168.24 29.17
 -2 1 -2 2266.27 26.32
 -2 1 -2 2234.35 18.77
 2 1 -2 2211.74 30.04
 2 2 2 0.93 1.21
 -2 2 -2 0.99 1.45
 2 2 2 0.71 1.68
 -2 2 -2 -0.14 1.16
 2 2 -2 0.05 1.57
 2 3 2 1002 16.48
 -2 3 -2 1055.78 20.72
 2 3 2 981.66 19.62
 2 3 -2 1008.29 19.99
 -2 3 2 1069.75 21.19
 2 3 2 969.82 19.76
 -2 3 -2 988 14.69
 2 3 -2 1012.87 22.38
 -2 4 -2 3.21 1.65
 2 4 2 7.28 2.29
 2 4 -2 4.33 2.55
 2 4 2 5.37 2.57
 -2 4 -2 4.79 1.18
 -2 4 2 1.5 1.33
 2 5 2 1914.74 27.32
 -2 5 -2 2067.44 28.29
 -2 5 -2 1924.96 14.03
 2 5 2 1944.64 34.03
 2 5 -2 1894.26 33.82
 2 5 2 1865.87 40.18
 2 6 2 207.75 9.04
 2 6 -2 212.12 12.31
 2 6 2 205.28 12.29
 2 6 2 217.86 14.73
 2 7 2 740.04 16.6
 2 7 -2 779.26 25.25
 2 7 2 771.14 28.4
 2 8 2 93.67 6.15
 2 8 -2 87.41 9.84
 2 8 2 85.81 10.94
 2 9 2 798.3 28.41
 2 9 -2 811.17 29.61
 2 9 2 786.69 31.11
 -2 9 2 755.92 27.34
 -2 10 2 57.62 4.44
 -2 10 2 65.01 4.63
 2 10 2 66.16 10.77
 2 10 -2 54.13 9.61
 2 10 2 65.69 10.38
 -2 10 2 51.42 8.16
 -2 11 2 638.65 12.57
 2 11 2 660.69 12.14
 -2 11 2 678.63 12.69
 2 11 2 593.34 27.86
 2 11 -2 657.95 29.85
 2 11 2 643.07 30.85
 -2 11 2 617.88 26.99
 2 12 2 30.66 8.62
 2 12 -2 54.71 10.5
 -2 12 2 41.8 8.4
 2 13 -2 340.54 25.02
 2 13 2 315.36 23.06
 -2 13 2 308.01 20.82
 2 14 -2 43.6 10.49
 2 14 2 32.07 10.97
 -2 15 2 318.24 25.05
 -2 15 -2 357.67 27.72
 2 15 -2 332.23 26.61
 2 15 2 331.39 26.09
 -2 16 -2 30.61 11.37
 -2 16 2 35.3 11.4
 2 16 2 25.42 10.14
 2 16 -2 13.07 9.85
 -2 17 -2 169.5 22.02
 -2 17 2 170.77 21.38
 2 17 2 171.99 21.25
 2 17 -2 199.5 23.43
 -2 18 -2 29.64 15.88
 2 18 2 4.36 10.88
 2 18 -2 11.58 11.85
 -2 18 2 -11.21 10.64
 -2 19 -2 149.47 22.99
 2 19 2 137.98 20.85
 2 19 -2 149.38 23.14
 -2 19 2 140.04 21.38
 -2 20 2 15.09 12.9
 -2 20 -2 4.2 11.77
 2 20 -2 12.74 14.02
 2 20 2 -7.86 10.42
 -2 21 -2 123.53 23.58
 2 21 2 96.53 20.83
 -2 21 2 69.82 16.64
 2 21 -2 98.59 21.45
 -2 22 2 -22.33 14.67
 -2 22 -2 16.56 14.69
 2 22 2 -30.35 15.84
 2 22 -2 6.5 13.88
 2 -22 3 124.31 20.28
 2 -21 3 -21.07 13.32
 -2 -21 3 -0.34 11.27
 2 -20 3 213.76 23.18
 -2 -20 3 221.87 24.38
 -2 -19 3 -10.34 10.71
 2 -19 3 11.35 10.19
 -2 -18 3 263.13 25.48
 -2 -17 3 -10.19 9.45
 -2 -16 3 312.4 25.29
 -2 -15 3 -6.7 8.48
 -2 -14 -3 608.42 18.56
 -2 -14 -3 654.61 29.27
 -2 -14 3 583.13 31.46
 -2 -13 -3 3.01 2.42
 -2 -13 -3 8.7 6.2
 -2 -12 3 832.87 18.35
 -2 -12 -3 814.54 19.86
 -2 -12 -3 855.66 30.91
 -2 -12 3 726.97 32.2
 -2 -11 3 15.84 3.22
 2 -11 -3 25.21 2.59
 -2 -11 -3 22.25 3.98
 -2 -11 3 12.05 6.92
 -2 -11 -3 16.77 5.76
 2 -10 3 1533.99 27.98
 -2 -10 -3 1560.99 25.17
 -2 -10 3 1571.62 28.42
 2 -10 -3 1638.6 14.91
 -2 -10 -3 1568.34 39.58
 -2 -10 3 1556.74 43.86
 -2 -9 -3 1.61 2.32
 2 -9 3 1.43 2.46
 -2 -9 -3 6.2 4.82
 -2 -9 3 4.35 5.9
 2 -8 3 1198.12 25.4
 -2 -8 -3 1162.66 20.02
 -2 -8 -3 1163.06 32.18
 -2 -8 3 1189.54 35.6
 -2 -7 -3 12.2 2.51
 2 -7 3 20.29 4.46
 -2 -7 -3 10.24 4.51
 -2 -7 3 5.11 4.39
 2 -6 3 2318.43 35.65
 -2 -6 -3 2265.01 26.8
 -2 -6 -3 2263.47 41.42
 2 -6 3 2368.72 39.12
 -2 -5 -3 113.52 5.99
 2 -5 3 110.11 7.97
 -2 -5 -3 110.31 9.13
 2 -5 3 102.72 8.13
 2 -4 3 3387.85 43.46
 2 -4 3 3625.08 41.56
 -2 -4 3 3565.06 50.53
 2 -3 3 8.98 3.33
 -2 -3 -3 11.25 2.49
 -2 -3 3 8.82 2.28
 2 -3 3 6.76 2.32
 2 -2 3 2172.96 34.42
 -2 -2 -3 2290.47 26.06
 -2 -2 3 2286.13 25.3
 -2 -1 3 6.66 1.38
 -2 -1 -3 11.55 3.82
 -2 -1 -3 9.9 1.73
 2 -1 3 7.83 3.04
 2 0 3 4354.89 48.24
 -2 0 3 4595.02 45.2
 -2 0 -3 4408.82 46.26
 2 1 3 7.2 3.01
 -2 1 -3 7.52 2.8
 -2 1 -3 7.61 1.77
 2 2 3 1977.54 27.49
 2 2 3 2171.36 34.39
 2 3 3 9.64 2.27
 -2 3 -3 8.33 2.27
 2 3 3 9.36 3.45
 2 4 3 3280.17 42.71
 2 4 3 3332.74 32.32
 -2 4 -3 3272.23 30.27
 2 4 -3 3271.69 40.61
 2 4 3 3459.81 41.15
 2 5 3 108.91 7.96
 2 5 -3 104.59 8.52
 2 5 3 104.55 8.34
 -2 5 -3 102.39 5.02
 2 6 3 2237.26 35.07
 2 6 -3 2321.42 40.48
 2 6 3 2252.23 39.3
 2 7 3 16.47 4.04
 2 7 -3 15.21 5.35
 2 7 3 10.5 6.63
 2 8 3 1095.92 24.62
 2 8 -3 1097.13 33.07
 2 8 3 1021.91 38.15
 2 9 3 1.96 2.45
 2 9 3 -4.27 5.16
 2 9 -3 4.16 5.8
 2 9 3 13.44 7.64
 2 10 3 1514.64 27.86
 -2 10 3 1495.88 27.55
 2 10 -3 1537.54 43.89
 2 10 3 1382.46 40.38
 -2 10 3 1465.3 43.89
 2 10 3 1482.42 47.68
 2 11 3 17.56 3.77
 -2 11 3 18.56 3.86
 2 11 3 15.08 7.39
 2 11 -3 12.87 6.36
 -2 11 3 14.23 7.85
 2 11 3 9.42 8.12
 -2 12 3 770.71 18.39
 2 12 -3 814.61 35.64
 2 12 3 769.95 33.47
 -2 12 3 789.42 34.32
 2 12 3 781.43 37.9
 2 13 3 -4.7 6.57
 2 13 -3 0.95 8.21
 -2 13 3 -1.66 6.61
 2 13 3 19.61 10.03
 -2 14 -3 628.54 34.44
 2 14 3 579.07 32.42
 2 14 -3 613.75 34.94
 -2 14 3 611.32 32.75
 -2 14 3 610.95 32.46
 2 14 3 592.95 36.19
 -2 15 3 -4.09 9.02
 2 15 -3 -2.56 9.2
 2 15 3 6.64 9.06
 -2 15 -3 5.91 8.42
 -2 15 3 15.47 9.31
 2 16 -3 404 30.78
 2 16 3 411.61 29.44
 -2 16 -3 413.35 30.87
 -2 16 3 403.76 29.46
 -2 17 -3 -19.48 12.92
 -2 17 3 2.73 9.09
 2 17 3 10.13 11.13
 2 17 -3 -0.2 10.72
 -2 18 3 286.74 27.05
 -2 18 -3 271.3 27.4
 2 18 -3 265.73 28.14
 2 18 3 273.87 27.3
 -2 19 3 5.21 10.51
 2 19 3 -12.39 12.49
 2 19 -3 2.14 11.99
 -2 19 -3 21.96 13.62
 -2 20 3 230.33 27.55
 -2 20 -3 215.06 26.78
 2 20 3 220.9 26.59
 2 20 -3 251.88 29.23
 -2 21 -3 19.83 14.49
 2 21 -3 11 13.65
 -2 21 3 8.35 13
 2 21 3 -23.25 14.07
 -2 22 3 92.65 20.94
 2 22 3 112.94 21.67
 -2 22 -3 100.44 22.18
 2 22 -3 82.67 20.75
 2 -21 4 0.08 11.51
 -2 -21 4 4.47 11.52
 2 -20 4 14.52 12.22
 -2 -20 4 1.77 10.63
 -2 -19 4 4.26 11.14
 2 -19 4 -5.92 10.45
 2 -18 4 3.47 9.1
 -2 -18 4 8.16 8.95
 2 -17 4 8.95 8.87
 -2 -17 4 -0.87 9.52
 -2 -16 4 -0.5 8.73
 2 -16 4 11.67 10.25
 2 -15 4 3.63 7.51
 -2 -15 4 5.32 8.7
 -2 -14 -4 9.06 6.83
 2 -14 4 5.28 6.58
 -2 -14 4 6.24 8.18
 -2 -13 4 -1.03 2.75
 -2 -13 -4 -3.31 6.59
 2 -13 4 -8.81 7.04
 -2 -13 4 8.93 8.35
 -2 -12 4 59.62 6.76
 2 -12 4 41.04 5.74
 -2 -12 -4 57.94 4.88
 -2 -12 -4 64.48 10.58
 -2 -12 4 46.46 10.7
 2 -12 4 36.74 8.95
 -2 -11 4 12.45 4.65
 2 -11 4 -1.58 3.89
 -2 -11 -4 2.05 2.01
 2 -11 4 11.88 6.81
 -2 -11 4 18.56 8.64
 -2 -11 -4 5.55 6.38
 -2 -10 4 49.5 6.67
 2 -10 4 43.93 6.06
 -2 -10 -4 46.63 4.19
 2 -10 4 42.53 7.71
 -2 -10 -4 53.66 8.91
 -2 -10 4 54.78 10.59
 -2 -9 -4 0.59 1.78
 2 -9 4 4.11 3.53
 -2 -9 4 5.96 4.25
 -2 -9 4 2.33 1.16
 -2 -9 -4 5.85 5.71
 2 -9 4 4.19 5.5
 -2 -9 4 -1.68 5.96
 2 -8 4 134.16 10.07
 -2 -8 4 145.08 6.26
 -2 -8 -4 134.81 13.13
 -2 -8 4 123.65 12.44
 2 -8 4 120.28 11.14
 2 -7 4 3.71 3.59
 -2 -7 -4 -1.41 4.94
 -2 -7 4 -0.48 1.51
 -2 -7 4 -7.49 5.69
 2 -6 4 0.28 3.45
 -2 -6 -4 5.07 5.16
 -2 -6 4 5.4 2.09
 -2 -6 4 10.35 5.53
 2 -5 4 -0.53 3.29
 2 -5 4 -1.02 2.83
 -2 -5 4 1.29 1.66
 2 -4 4 -0.22 3.21
 2 -4 4 0.68 2.71
 -2 -4 4 -2.07 1.66
 2 -3 4 -5.46 4.37
 -2 -3 4 0.49 1.76
 2 -2 4 685.37 22.51
 -2 -1 4 1.02 0.95
 -2 -1 -4 1.41 0.99
 2 -1 4 1.65 3.31
 2 0 4 219.38 13.02
 -2 0 -4 204.93 11.67
 -2 0 -4 230.02 5.79
 2 1 4 1.2 3.61
 -2 1 -4 0.44 2.43
 -2 1 -4 -1.11 1.61
 2 2 4 734.5 18.65
 2 2 4 698.68 22.05
 -2 2 -4 656.31 18.64
 -2 2 -4 695.23 17.08
 2 3 4 -0.66 2.06
 2 3 4 -2.85 3.9
 -2 3 -4 -1.04 2.16
 2 4 4 -0.21 3.63
 2 4 4 3.71 2
 -2 4 -4 0.98 1.97
 2 5 4 2.13 3.67
 2 5 4 -2.5 3.19
 2 5 -4 1.64 2.5
 -2 5 -4 2.9 2.04
 2 6 4 0.04 3.47
 2 6 -4 4.56 3.99
 2 6 4 -1.63 3.84
 2 7 4 -2.13 3.79
 2 7 -4 0.43 3.48
 2 8 4 117.39 9.57
 2 8 4 126.5 10.96
 2 8 -4 129.62 11.58
 2 8 4 104.24 13.63
 2 9 4 1.52 3.95
 2 9 4 4.78 5.19
 2 9 -4 -3.08 5.01
 2 9 4 10.28 8.29
 2 10 4 40.41 6.06
 -2 10 4 46.38 6.28
 2 10 4 50.28 8.76
 2 10 -4 48.36 9.05
 2 10 4 43.06 11.13
 2 11 4 7.79 3.96
 -2 11 4 8.76 4.12
 2 11 4 -2.4 6.54
 2 11 -4 19.37 6.91
 2 11 4 -1.29 7.68
 -2 11 4 -0.95 6.95
 2 12 4 44.26 6.05
 -2 12 4 44.81 5.88
 -2 12 -4 53.31 10.86
 2 12 4 60.65 11.5
 2 12 -4 49.51 10.01
 -2 12 4 58.57 10.62
 -2 12 4 34.83 10.14
 2 12 4 41.91 10.93
 -2 13 4 -1.03 2.82
 -2 13 -4 -3.19 7.13
 2 13 4 4.34 7.35
 -2 13 4 -0.69 7.47
 2 13 -4 -3.19 7.02
 2 13 4 -3.27 9
 -2 13 4 6.44 8.16
 -2 14 4 4.72 7.02
 2 14 4 20.39 9.39
 2 14 -4 8.89 10.84
 -2 14 4 -7.4 9.57
 2 14 4 10.87 10.45
 -2 15 -4 -8.02 8.74
 -2 15 4 -3.88 8.08
 2 15 4 -3.51 8.51
 2 15 -4 5.79 9.69
 -2 15 4 2.82 7.92
 2 15 4 5.61 10.62
 -2 16 -4 -5.59 9.24
 2 16 -4 8.26 10.51
 -2 16 4 12.22 8.99
 2 16 4 6.46 9.41
 -2 16 4 -4.39 8.6
 -2 17 4 -3.09 9.04
 -2 17 -4 -1.19 10.33
 2 17 4 -22.87 11.77
 2 17 -4 11.08 11.8
 -2 17 4 -14.21 10.5
 2 18 -4 35.56 15.47
 -2 18 4 15.92 11.85
 -2 18 -4 15.14 12.54
 2 18 4 15.18 11
 -2 19 -4 28.39 13.52
 -2 19 4 0.95 10.97
 2 19 4 9.91 11.59
 2 19 -4 8.97 11.54
 -2 20 4 -15.42 13.19
 -2 20 -4 39.47 15.57
 2 20 4 5.38 10.26
 2 20 -4 54.79 17.49
 2 21 -4 -4.92 14.26
 -2 21 -4 18.63 13.93
 -2 21 4 2.41 11.54
 2 21 4 -35.25 16.1
 2 -21 5 -8.73 11.41
 2 -20 5 86.8 16.86
 -2 -20 5 133.64 21.15
 2 -19 5 -4.51 10.42
 -2 -19 5 2.44 10.37
 2 -18 5 242.01 25.19
 -2 -18 5 238.15 25.1
 2 -17 5 -1.49 8.78
 -2 -17 5 -2.79 8.47
 2 -16 5 228.48 22.92
 -2 -16 5 246.84 24.29
 2 -15 5 10.84 8.65
 -2 -15 5 13.26 9.28
 2 -14 5 303.23 23.58
 -2 -14 5 338.32 25.95
 -2 -13 5 2.45 3.74
 2 -13 5 3.68 3.47
 -2 -13 5 5.35 8.03
 -2 -13 -5 0.47 6.96
 2 -13 5 -1.57 6.38
 -2 -12 5 676.7 24.54
 2 -12 5 683.21 24.11
 -2 -12 -5 692.31 33.34
 2 -12 5 649.95 31.26
 -2 -12 5 682.19 34.36
 -2 -11 5 5.71 4.54
 2 -11 5 2.56 3.98
 -2 -11 -5 -1.83 6.5
 -2 -11 5 0.76 7.61
 2 -11 5 -1.41 5.75
 -2 -10 5 596.33 23.66
 2 -10 5 552.55 22.67
 -2 -10 -5 537.66 27.97
 -2 -10 5 571.45 30.09
 2 -10 5 555.97 26.09
 2 -9 5 15.96 6.22
 -2 -9 5 12.06 5.27
 -2 -9 5 -2.49 6.74
 -2 -9 -5 5.02 6.47
 2 -9 5 9.8 6.19
 2 -8 5 1016.68 30.77
 -2 -8 5 987.04 29.87
 -2 -8 -5 1028.71 36.12
 -2 -8 5 1057.58 20.3
 -2 -8 5 1008.43 36.93
 2 -8 5 1080.04 33.2
 2 -7 5 14.05 5.92
 -2 -7 5 13.72 2.93
 2 -7 5 15.25 8.74
 -2 -7 -5 14.44 6.62
 -2 -7 5 12.33 7.02
 2 -6 5 940.87 30.23
 -2 -6 -5 972.85 33.36
 -2 -5 -5 5.91 5.6
 2 -5 5 4.34 5.03
 2 -4 5 1309.77 34.79
 -2 -4 -5 1291.94 36.61
 -2 -3 -5 0.39 4.62
 2 -3 5 -4.77 4.76
 2 -2 5 1806.46 39.98
 -2 -2 -5 1832.18 41.1
 2 -1 5 39 7.3
 -2 -1 -5 32.14 6.52
 2 0 5 802.5 26.72
 -2 0 -5 878.16 21.22
 2 1 5 35.56 6.75
 -2 1 -5 37.64 4.77
 2 2 5 1759.8 39.67
 2 3 5 0.74 4.19
 2 3 5 -0.36 2.01
 2 4 5 1338.13 25.27
 2 4 5 1249.77 33.65
 -2 4 -5 1320.62 27.97
 2 5 5 4.41 2.42
 2 5 5 8.32 4.68
 2 6 5 938.57 29.44
 2 6 5 971.17 26.13
 2 7 -5 11.18 4.48
 2 7 5 14.77 5.15
 2 8 5 998.17 30.02
 2 8 -5 998.63 31.32
 2 8 5 976.92 29.98
 -2 9 5 4.63 4.48
 2 9 5 7.92 4.53
 2 9 5 0.11 5.81
 2 9 -5 4.68 4.83
 2 9 5 4.79 8.36
 -2 10 5 533.75 22.1
 2 10 5 551.56 22.94
 2 10 -5 597.41 27.5
 -2 10 -5 577.41 27.31
 2 10 5 541.03 24.93
 -2 10 5 558.89 24.95
 2 10 5 547.88 34.51
 -2 11 5 -1.56 4.07
 2 11 5 2.63 4.46
 -2 11 5 8.53 6.8
 2 11 5 -0.37 5.36
 2 11 -5 -8.42 6.5
 -2 11 -5 4 6.95
 2 11 5 -10.78 10.72
 -2 12 5 637.35 23.73
 2 12 5 677.14 24.77
 -2 12 5 667.35 30.6
 -2 12 -5 681.45 31.94
 2 12 5 640.58 29.81
 2 12 -5 658.61 32.98
 -2 12 5 642.95 36.18
 2 12 5 606.09 38.38
 -2 13 5 4.02 4.35
 2 13 5 -6.82 4.42
 -2 13 5 11.35 7.51
 -2 13 -5 -2.6 6.66
 2 13 5 -13.6 8.76
 2 13 -5 -7.37 7.96
 -2 13 5 4.62 9.5
 2 13 5 7.53 10.45
 2 14 -5 347.35 26.71
 2 14 5 349.55 24.68
 -2 14 -5 353 25.79
 -2 14 5 374.54 26.3
 2 14 5 332.45 30.4
 -2 14 5 381.22 30.97
 2 15 -5 1.09 8.76
 2 15 5 12.89 8.95
 -2 15 -5 -1.77 8.52
 -2 15 5 12.09 9.31
 -2 15 5 7.67 9.88
 2 15 5 15.06 12.36
 2 16 5 246.38 24.2
 -2 16 5 205.38 21.77
 -2 16 -5 251.8 25.3
 2 16 -5 221.24 24.38
 -2 16 5 222.4 25.02
 2 16 5 226.58 27.17
 -2 17 5 -8.13 9.67
 2 17 -5 13.5 11.82
 -2 17 -5 -11.38 11.94
 2 17 5 5.67 10.92
 -2 17 5 4.46 10.39
 2 17 5 35.87 15.25
 -2 18 -5 258.57 26.96
 -2 18 5 218.21 24.2
 2 18 5 210.94 23.14
 2 18 -5 262.1 28.33
 -2 18 5 217.86 25.41
 -2 19 -5 2.82 10.59
 2 19 -5 -2.54 11.04
 -2 19 5 1.66 10.24
 2 19 5 -17.14 12.28
 2 20 -5 90.57 19.98
 -2 20 5 82.58 18.19
 -2 20 -5 114.7 21.37
 2 20 5 106.15 18.74
 2 21 5 10.07 11.9
 -2 21 5 -4.14 11.54
 -2 21 -5 17.44 13.28
 2 21 -5 11.2 13.96
 -2 -20 6 21.55 12.32
 2 -20 6 28.33 13.98
 -2 -19 6 63 16.84
 2 -19 6 83.54 17.41
 -2 -18 6 -2.48 11.21
 2 -18 6 8.91 11.18
 -2 -17 6 121.49 19.39
 2 -17 6 141.25 20.01
 -2 -16 6 24.1 12.43
 2 -16 6 -10.11 9.92
 2 -15 6 162.36 19.02
 -2 -15 6 158.5 19.99
 -2 -14 6 7.58 9.89
 2 -14 6 8.34 10.51
 2 -13 6 256.08 17.28
 -2 -13 6 255.95 16.79
 2 -13 6 253.79 22.38
 -2 -13 6 238.93 22.59
 2 -12 6 10.82 5.37
 -2 -12 6 15.33 6.15
 2 -12 6 10.42 7.5
 -2 -12 6 15.83 9.03
 -2 -12 -6 20.56 10.57
 2 -11 6 325.92 19.57
 -2 -11 6 344.64 19.84
 -2 -11 -6 371.32 26.13
 -2 -11 6 336.43 25
 2 -11 6 340.26 22.61
 -2 -10 6 51.05 9.45
 2 -10 6 46.79 8.8
 2 -10 6 40.53 8.85
 -2 -10 6 32.09 9.72
 2 -9 6 424.21 22.03
 -2 -9 6 422.66 22.2
 -2 -9 -6 447.48 27.37
 -2 -9 6 400.02 25.73
 2 -9 6 447.83 23.68
 -2 -8 6 52.63 8.99
 2 -8 6 88.98 11.21
 2 -8 6 52.47 8.88
 -2 -8 -6 56.79 12.17
 -2 -7 6 559.12 25.25
 2 -7 6 578.64 26.14
 -2 -7 -6 607.08 29.8
 2 -6 6 23.11 7.86
 -2 -6 -6 17.83 8.64
 2 -5 6 573.65 25.94
 -2 -5 -6 567.8 27.78
 2 -4 6 138.81 12.99
 -2 -4 -6 123.44 13.3
 2 -3 6 819.66 29.97
 -2 -3 -6 795.09 30.73
 2 -2 6 9.18 6.05
 -2 -2 -6 -3.32 5.61
 2 -1 6 723.09 27.97
 -2 -1 -6 709.94 27.94
 2 0 6 2.65 5.4
 -2 0 -6 9.07 5.67
 2 1 6 737.71 27.92
 -2 1 -6 730.75 26.17
 2 2 6 15.02 6.4
 -2 2 -6 9.32 5.11
 2 3 6 776.88 29.04
 -2 3 6 827.45 13.93
 -2 3 -6 838.5 11.77
 -2 4 6 121.03 6.81
 -2 4 -6 125.28 6.95
 2 4 6 109.57 12.34
 2 5 6 540.69 17.46
 -2 5 6 583.13 10.14
 2 5 6 551.26 24.47
 -2 5 6 549.67 16.39
 -2 5 -6 539.12 16.9
 -2 6 6 5.67 3.01
 -2 6 -6 5.86 3.07
 2 6 6 15.89 6.69
 2 7 6 579.39 25.55
 -2 7 -6 575.91 21.36
 -2 8 6 62.67 7.71
 -2 8 -6 60.72 8.43
 -2 8 6 69.89 10.05
 2 8 6 68.26 9.81
 2 9 6 400.69 21.41
 -2 9 6 402.87 21.05
 -2 9 6 369.21 18.67
 2 9 6 391.88 20.61
 -2 9 -6 402.34 21.12
 2 9 -6 376.57 21.31
 -2 10 6 46.6 8.53
 2 10 6 68.17 10.76
 -2 10 -6 46.69 9.08
 2 10 6 69.88 11.27
 -2 10 6 45.33 8.54
 2 10 -6 48.36 9.7
 2 10 6 69.37 17.64
 2 11 6 340.81 20.23
 -2 11 6 314.3 18.77
 2 11 6 345.73 21.7
 -2 11 6 338.37 20.77
 -2 11 -6 329.89 21.89
 2 11 -6 362.56 23.77
 2 11 6 366.47 31.34
 -2 12 6 9.54 5.33
 2 12 6 18.78 9.2
 -2 12 6 3.85 5.89
 -2 12 -6 10.34 7.68
 2 12 -6 12.65 8.01
 2 12 6 36.19 14.58
 2 13 6 270.72 17.59
 -2 13 6 266.64 17.07
 2 13 -6 275.97 23.53
 -2 13 -6 274.74 22.39
 -2 13 6 226.7 19.13
 2 13 6 264.32 21.7
 -2 13 6 224.76 25.43
 2 13 6 257.12 28.05
 -2 14 6 -5.22 7.73
 -2 14 -6 2.67 7.4
 2 14 6 11.42 8.9
 2 14 -6 4.6 8.48
 2 14 6 19.67 13.47
 -2 14 6 -9.4 11.54
 2 15 6 173.9 18.93
 -2 15 -6 172.98 19.86
 2 15 -6 156.94 19.83
 -2 15 6 157.62 18.5
 -2 15 6 138.17 21.49
 2 15 6 157.09 24.91
 2 16 -6 4.56 9.49
 2 16 6 -0.6 8.17
 -2 16 6 -13.46 10.15
 -2 16 -6 -3.52 8.82
 -2 16 6 -6.52 10.89
 2 16 6 -26.11 15.4
 -2 17 6 121.82 18.04
 -2 17 -6 130.43 19.64
 2 17 6 91.54 15.63
 2 17 -6 127.34 20
 2 17 6 143.89 24.32
 -2 17 6 156.94 23.87
 2 18 6 -6.59 10.4
 -2 18 6 18.85 12.26
 -2 18 -6 12.85 11.93
 2 18 -6 5.66 9.99
 -2 18 6 21.76 12.8
 2 18 6 -25.27 16.47
 2 19 6 55.47 15.55
 -2 19 6 83.14 16.95
 -2 19 -6 55.92 15.41
 2 19 -6 31 14.23
 2 20 -6 -12.24 13.57
 2 20 6 33.58 13.91
 -2 20 6 8.37 10.6
 -2 20 -6 7.94 10.74
 -2 -19 7 5.46 10.21
 2 -19 7 24.35 13.41
 -2 -18 7 1.54 9.54
 2 -18 7 16.5 11.13
 -2 -17 7 -14.34 12.93
 2 -17 7 15.28 11.22
 -2 -16 7 45.14 14.44
 2 -16 7 36.37 11.78
 2 -15 7 -8.7 8.74
 -2 -15 7 -10.36 10.72
 -2 -14 7 28.17 12.11
 2 -14 7 33.04 10.82
 2 -13 7 -5.64 8.42
 -2 -13 7 -7.63 10.06
 -2 -12 7 64.44 10.64
 2 -12 7 42.74 9.11
 2 -12 7 37.99 10.65
 2 -11 7 31.51 8.1
 -2 -11 7 29.17 7.9
 2 -11 7 28.21 9.55
 2 -10 7 98.49 13.25
 -2 -10 7 87.31 11.7
 -2 -10 -7 85.49 14.34
 2 -10 7 106.3 13.78
 2 -9 7 6.93 6.35
 -2 -9 7 20.36 8.21
 -2 -9 -7 9.3 8.28
 -2 -8 7 85.28 12.26
 2 -8 7 95.76 12.63
 -2 -8 -7 69.57 12.42
 2 -7 7 20.97 8.89
 -2 -7 7 13.27 6.71
 -2 -7 -7 7.87 7.73
 2 -6 7 129.34 14.64
 -2 -6 7 134.75 14.3
 -2 -6 -7 122.08 15.49
 2 -5 7 121.68 13.86
 -2 -5 7 130.64 14.03
 -2 -5 -7 118.72 14.98
 2 -4 7 115.39 13.62
 -2 -4 -7 111.72 14.45
 2 -3 7 23.98 8.27
 -2 -3 -7 12.02 6.7
 2 -2 7 109.01 13.09
 -2 -2 -7 106.95 13.07
 2 -1 7 2.4 6.16
 -2 -1 -7 16.21 7.5
 2 0 7 187.18 16.33
 -2 0 -7 185.92 15.99
 2 1 7 4.6 6.33
 -2 1 -7 1.08 5.14
 2 2 7 110.68 12.22
 2 3 7 23.17 8.49
 2 4 7 103.61 12.58
 -2 4 7 114.4 5.16
 -2 5 7 108.66 12.64
 2 5 7 134.29 14.09
 -2 5 -7 131.01 6.94
 -2 5 7 129.55 7.38
 -2 6 7 115.62 13.01
 2 6 7 116.31 13.37
 -2 6 -7 126.29 8.45
 -2 6 7 114.67 8.59
 2 7 7 12.42 7.39
 -2 7 7 23.2 8.18
 -2 7 7 21.81 5.5
 -2 7 -7 20.97 4.8
 -2 8 7 68.96 10.87
 2 8 7 74.54 10.93
 -2 8 -7 89.08 9.22
 2 9 7 14.87 6.79
 -2 9 7 19.48 8.19
 -2 9 -7 8.09 4.97
 -2 9 7 4.48 4.27
 2 10 7 94.4 12.14
 -2 10 7 80.16 11.01
 -2 10 7 82.22 10.43
 -2 10 -7 93.19 11.51
 -2 11 7 23.67 7.64
 2 11 7 16.23 7.11
 -2 11 7 21.1 7.09
 -2 11 -7 33.95 8.31
 2 12 7 58.14 10.26
 -2 12 7 54.54 9.96
 2 12 7 39.39 8.79
 -2 12 7 44.84 9.52
 -2 12 -7 55.42 10.5
 2 12 7 39.05 13.85
 -2 13 7 2.24 5.48
 2 13 7 11.61 7.13
 -2 13 7 -6.56 6.47
 -2 13 -7 -6.45 7.88
 2 13 7 6.11 5.98
 -2 13 7 1.66 11.48
 2 13 7 -13.7 13.73
 -2 14 -7 35.35 10.47
 -2 14 7 55 11.65
 2 14 7 46 11.09
 2 14 7 27.84 15.09
 -2 14 7 63.63 17.93
 -2 15 7 0.35 7.22
 -2 15 -7 2.19 8.69
 2 15 7 -4.67 8.23
 -2 15 7 11.2 12.94
 2 15 7 -8.84 13.36
 2 16 7 39.37 11.86
 -2 16 7 62.79 13.38
 2 16 7 40.25 16.68
 -2 16 7 54.5 18.16
 2 17 7 10.85 8.24
 -2 17 7 -5.56 9.06
 2 17 7 -7.02 13.97
 -2 17 7 8.09 13.68
 -2 18 7 38.69 16
 2 18 7 12 14.42
 2 19 7 24.82 17.22
 2 -18 8 4.87 10.01
 2 -17 8 80.53 16.51
 2 -16 8 19.26 11.93
 2 -12 8 -3.17 6.32
 -2 -12 8 -4.19 7.7
 2 -11 8 380.62 25.42
 -2 -11 8 396.9 25.57
 2 -10 8 3 6.66
 -2 -10 8 -8.6 8.02
 2 -9 8 598.15 31.79
 -2 -9 8 568.19 30.36
 -2 -8 8 0.12 6.62
 2 -8 8 6.41 7.2
 2 -7 8 595.62 31.46
 -2 -7 8 627.12 32.2
 -2 -6 8 4.26 6.95
 2 -6 8 3.58 7.37
 -2 -6 -8 2 9.82
 -2 -5 8 718.19 33.93
 2 -5 8 775.58 35.36
 -2 -5 -8 779.33 37.35
 2 -4 8 -6.7 7.62
 -2 -4 8 -1.56 7.25
 -2 -4 -8 -6.4 7.57
 2 -3 8 620.42 31.39
 -2 -3 8 618.21 30.46
 -2 -3 -8 614.92 32.3
 2 -2 8 -0.83 7.19
 -2 -2 8 0.4 6.35
 2 -1 8 966.42 39.18
 -2 -1 8 904.66 35.99
 2 0 8 0.62 7.11
 -2 0 8 5.11 6.97
 2 1 8 880.7 36.27
 -2 1 8 850.49 35.26
 -2 2 8 -0.11 7.09
 2 2 8 7.64 7.65
 2 3 8 599.49 30.03
 -2 3 8 567.49 28.76
 -2 4 8 0.37 6.31
 2 4 8 -2.71 7.42
 -2 5 8 707.85 32.86
 2 5 8 753.54 34.01
 2 6 8 14.56 7.66
 -2 6 8 -3.65 8.32
 2 7 8 604.73 31.58
 -2 7 8 599.57 30.91
 2 8 8 3.07 7.62
 -2 8 8 4.9 6.31
 2 9 8 557.7 30.17
 -2 9 8 493 27.91
 2 10 8 4.64 7.64
 -2 10 8 -7.78 7.47
 -2 11 8 327.25 22.73
 2 11 8 338.86 24.29
 2 11 8 370.46 35.4
 -2 12 8 5.92 6.7
 2 12 8 -3.42 7.26
 2 12 8 -0.13 12.12
 2 13 8 254.09 31.25
 2 14 8 -3.71 12.41
 -2 14 8 9.01 13.27
 -2 15 8 193.03 27.79
 2 15 8 262.94 33.64
 2 16 8 -3.56 14.07
 -2 16 8 -15.38 15.15
 -2 17 8 116.59 23.98
 2 17 8 108.31 23.83
 -2 18 8 3.05 12.31
 2 18 8 -17.59 14.38
 2 -12 9 27.09 9.74
 -2 -12 9 34.79 10.68
 -2 -11 9 7.1 9.35
 2 -11 9 42.81 12.89
 2 -10 9 35.35 11.14
 -2 -10 9 44.85 11.16
 2 -9 9 5.79 7.91
 -2 -9 9 -9.48 8.52
 2 -8 9 58.16 12.58
 -2 -8 9 59.32 11.51
 2 -7 9 43.2 11.35
 -2 -7 9 37.77 11.4
 2 -6 9 70.32 14.05
 -2 -6 9 67.6 13.01
 -2 -5 9 28.57 10.71
 2 -5 9 23.16 9.96
 2 -4 9 61.57 13.08
 -2 -4 9 58.51 11.29
 2 -3 9 -1.34 8.22
 -2 -3 9 15.69 9.29
 2 -2 9 63.06 13.08
 -2 -2 9 71.56 13.6
 2 -1 9 2.97 7.71
 -2 -1 9 15.28 9.69
 -2 0 9 93.45 14.92
 2 0 9 89.55 14.31
 2 1 9 10.1 7.19
 -2 1 9 4.19 7.06
 -2 2 9 57.21 12.28
 2 2 9 61.6 11.95
 2 3 9 -2.52 8.79
 -2 3 9 0.89 7.99
 -2 4 9 48.64 11.38
 2 4 9 49.63 10.49
 -2 5 9 11.69 8.07
 2 5 9 18.85 9.2
 2 6 9 78.65 14.12
 -2 6 9 58.47 12.85
 -2 7 9 21.24 9.1
 2 7 9 50.74 12.61
 2 8 9 51.99 11.65
 -2 8 9 66.54 12.56
 2 9 9 -0.29 8.07
 -2 9 9 -13.9 8.59
 2 10 9 40.2 11.07
 -2 10 9 42.83 10.71
 -2 11 9 13.2 8.39
 2 11 9 9.83 8.77
 2 11 9 24.2 15.71
 2 12 9 27.24 9.58
 -2 12 9 27.6 9.98
 2 12 9 37.51 16.62
 2 13 9 6.23 14.68
 2 14 9 21.05 15.04
 -2 14 9 70.88 20.57
 2 15 9 1.54 14.14
 -2 15 9 -10.86 16.12
 -2 16 9 -11.37 15.75
 2 16 9 42.53 20.91
 -2 -11 10 63.07 14.32
 2 -11 10 66.9 13.45
 -2 -10 10 -21.73 11
 2 -10 10 -11.69 9.8
 2 -9 10 95.43 15.96
 -2 -9 10 120.7 18.23
 2 -8 10 1.33 9.35
 -2 -8 10 5.1 8.59
 -2 -7 10 118.54 16.79
 2 -7 10 155.23 19.99
 2 -6 10 2.64 9.65
 -2 -6 10 0.03 8.65
 -2 -5 10 111.76 16.77
 2 -5 10 137.23 19.04
 2 -4 10 14.27 9.99
 -2 -4 10 -5.28 9.52
 2 -3 10 165.8 19.48
 -2 -3 10 163.59 20.15
 2 -2 10 -4.77 9.48
 -2 -2 10 -1.44 8.86
 2 -1 10 137.65 17.98
 -2 -1 10 129.95 17.81
 2 0 10 -0.75 7.9
 -2 0 10 1.68 9.11
 2 1 10 140.16 18.4
 -2 1 10 170.54 20.22
 2 2 10 -7.38 9.02
 -2 2 10 5.97 8.94
 2 3 10 156.04 19.32
 -2 3 10 154.59 18.87
 2 4 10 14.02 8.95
 -2 4 10 11.21 9.35
 -2 5 10 135.27 18.54
 2 5 10 139.55 17.98
 2 6 10 11.84 10.26
 -2 6 10 22.12 10.49
 2 7 10 127.16 17.87
 -2 7 10 111.02 16.34
 2 8 10 6.76 9.33
 -2 8 10 15.01 10.03
 -2 9 10 86.84 14.85
 2 9 10 91.31 15.81
 -2 10 10 0.95 8.28
 2 10 10 -18.02 9.94
 2 11 10 78.17 14.72
 -2 11 10 84.15 15.05
 2 11 10 71.99 21.51
 -2 12 10 10.25 8.46
 2 12 10 -3.26 7.95
 2 12 10 0.84 14.5
 2 13 10 90.87 24.55
 2 14 10 -12.81 16.2
 -2 14 10 3.19 15.19
 -2 -11 11 -10.71 10.34
 2 -11 11 -11.86 11.54
 2 -10 11 175.55 22.6
 -2 -10 11 142.57 19.75
 2 -9 11 -16.74 12.78
 -2 -9 11 15.14 11.5
 2 -8 11 149.22 20.26
 -2 -8 11 177.95 21.52
 -2 -7 11 5.41 10.01
 2 -7 11 -1.88 10.36
 2 -6 11 204.05 23.69
 -2 -6 11 219.74 23.08
 2 -5 11 -14.49 11.13
 -2 -5 11 -6.68 10.77
 -2 -4 11 253.79 25.74
 2 -4 11 272.2 26.51
 -2 -3 11 -14.68 11.16
 2 -3 11 6.53 9.4
 -2 -2 11 232.1 23.68
 2 -2 11 245.98 24.86
 2 -1 11 3.33 10.67
 -2 -1 11 -12.12 10.49
 -2 0 11 212.77 22.65
 2 0 11 217.53 23.32
 -2 1 11 -1.47 9.01
 2 1 11 -3.82 9.66
 2 2 11 250.24 25.03
 -2 2 11 239.12 24.01
 -2 3 11 -5.95 9.94
 2 3 11 -14.89 10.52
 2 4 11 255.65 25.65
 -2 4 11 232.55 23.42
 2 5 11 13.38 9.9
 -2 5 11 21.53 11.3
 2 6 11 211.59 23.27
 -2 6 11 211.42 22.94
 -2 7 11 12.4 10.09
 2 7 11 4.14 8.88
 2 8 11 161.43 21.31
 -2 8 11 157.14 19.92
 -2 9 11 21.58 11.86
 2 9 11 -6.18 8.88
 -2 10 11 133.61 19.34
 2 10 11 124.99 19.2
 -2 11 11 17.82 10.58
 2 11 11 23.39 11.92
 -2 -9 12 -13.17 12.52
 2 -9 12 -26.34 14.4
 -2 -8 12 8.25 10.45
 2 -8 12 19.51 12.87
 -2 -7 12 -7.21 12.34
 2 -7 12 -28.89 13.74
 -2 -6 12 -3.97 11.96
 2 -6 12 24.1 13.46
 2 -5 12 15.35 11.17
 -2 -5 12 0.53 11.18
 -2 -4 12 18.62 12.19
 2 -4 12 19.79 11.5
 2 -3 12 -10.64 12.35
 -2 -3 12 -25.86 12.58
 -2 -2 12 -2.44 10.5
 2 -2 12 -2.24 9.45
 2 -1 12 -10.02 12.24
 -2 -1 12 5.42 11.33
 -2 0 12 20.89 12.11
 2 0 12 10.8 10.87
 2 1 12 5.59 10.32
 -2 1 12 1.55 10.05
 2 2 12 24.54 13.39
 -2 2 12 24.03 13.32
 2 3 12 -10.77 10.84
 -2 3 12 18.59 11.54
 -2 4 12 -20.97 13.58
 2 4 12 -2.94 11.14
 2 5 12 10.59 10.63
 -2 5 12 -5.09 9.38
 2 6 12 20 12.38
 -2 6 12 2.77 9.21
 -2 7 12 2.72 9.15
 2 7 12 3.16 10.41
 2 8 12 10.35 11.63
 -2 8 12 -1.61 9.59
 2 9 12 -7.26 9.75
 -2 9 12 -6.72 10.5
 -3 -15 0 -1.34 3.39
 -3 -14 0 -1.01 3.34
 -3 -13 0 6 4.04
 -3 -12 0 3.21 3.4
 -3 -11 0 0.76 2.74
 -3 -10 0 -1.31 3.07
 -3 -9 0 6.57 3.51
 -3 -9 0 0.8 0.97
 -3 -8 0 -0.07 1.13
 -3 -7 0 1.34 1.26
 -3 -4 0 1.28 1.16
 3 -4 0 -0.3 1.15
 -3 -4 0 0.62 1.72
 -3 -4 0 -1.16 2.29
 3 -3 0 1.48 1.49
 3 -3 0 1.5 1.5
 -3 -3 0 2.05 1.14
 -3 -3 0 0.83 1.55
 -3 -2 0 0.47 0.79
 3 -2 0 0.37 1.24
 3 -2 0 0.89 0.97
 -3 -2 0 -0.14 1.22
 3 -1 0 0.08 0.89
 -3 -1 0 0.1 0.81
 3 -1 0 0.36 1.07
 -3 -1 0 0.35 0.9
 3 0 0 -1.22 1.33
 3 0 0 0.31 0.87
 3 1 0 0.33 1.09
 -3 1 0 0.97 1.26
 3 2 0 0.79 1.15
 -3 2 0 0.18 0.98
 -3 3 0 0.83 0.97
 3 3 0 0.69 1.23
 -3 4 0 0.39 0.96
 3 4 0 1.08 1.23
 -3 5 0 0.86 1.25
 -3 6 0 0.17 1.49
 -3 7 0 -0.54 1.24
 -3 7 0 1.32 1.36
 -3 8 0 1.62 1.23
 -3 8 0 -1.69 1.61
 -3 9 0 0.8 1.05
 -3 9 0 1.26 1.63
 -3 10 0 1.32 1.04
 3 10 0 3.33 6.18
 -3 10 0 -1.28 1.76
 -3 11 0 2.71 2.42
 3 11 0 5.99 6.9
 3 12 0 -1.34 7.77
 3 13 0 11.23 8.85
 3 14 0 4.3 9.96
 3 15 0 2.74 8.95
 3 16 0 6.58 11.01
 -3 17 0 10.68 10.96
 3 17 0 -5.32 9.12
 -3 18 0 -24.5 11.18
 3 18 0 4.41 10.82
 -3 19 0 3.32 10.52
 3 19 0 -1.9 11.08
 -3 20 0 10.61 13.47
 3 20 0 1.49 12.77
 -3 21 0 -4.22 11.6
 3 21 0 -6.04 13.4
 -3 22 0 27.41 15.13
 3 22 0 8.46 12.32
 -3 -22 1 69.73 16.49
 -3 -21 1 74.44 15.31
 -3 -20 1 107.34 18.37
 -3 -16 -1 259.13 16.15
 -3 -15 -1 228.22 14.98
 -3 -14 -1 360.1 18.16
 -3 -14 1 367.65 13.43
 -3 -13 1 616.68 17.36
 -3 -13 -1 595 22.65
 -3 -12 -1 645.79 22.87
 -3 -12 1 661.22 17.72
 -3 -11 1 986.23 21.66
 -3 -11 -1 950.79 26.59
 -3 -10 1 667.54 17.23
 -3 -10 -1 678.53 21.88
 -3 -9 -1 876.11 14.84
 -3 -9 -1 865.27 23.91
 3 -9 1 878.68 14.87
 -3 -9 1 913.1 14.36
 -3 -8 -1 1440.79 20.15
 -3 -8 -1 1406.32 29.41
 -3 -8 1 1456.34 19.19
 3 -8 1 1392.27 19.8
 -3 -7 -1 1841.71 23.84
 -3 -7 -1 1786.78 31.88
 -3 -7 1 1906.28 22.56
 3 -7 1 1857.03 23.7
 -3 -6 1 1746.08 22.04
 3 -6 1 1770.49 23.21
 -3 -6 -1 1790.71 23.56
 -3 -5 1 2147.42 24.37
 -3 -5 -1 2232.6 26.82
 -3 -5 1 2143.56 36.21
 -3 -4 -1 2298.93 27.36
 3 -4 -1 2305.85 23.86
 -3 -4 1 2388.88 35.62
 -3 -4 -1 2347.8 35.51
 -3 -4 -1 2274.36 38.96
 -3 -4 1 2310.47 35.51
 -3 -3 -1 6057.89 44.18
 -3 -3 -1 6079.24 43.47
 3 -3 -1 6096.96 35.8
 -3 -3 -1 6236.38 53.32
 -3 -3 1 6050.03 52.25
 -3 -3 1 5973.84 52.39
 3 -2 -1 4470.45 30.4
 -3 -2 -1 4331.85 36.24
 -3 -2 -1 4551.87 37.66
 -3 -2 -1 4476.14 46.6
 3 -2 1 4335.56 25.75
 -3 -2 1 4290.75 41.29
 -3 -1 -1 3239.89 31.81
 3 -1 1 3183.24 33.67
 -3 -1 -1 3089.7 30.42
 3 -1 1 3210.2 27.85
 -3 -1 -1 3240.5 19.11
 -3 -1 -1 3175.27 35.92
 3 0 1 2617.88 28.8
 3 0 1 2615.05 29.46
 3 0 1 2661.38 29.6
 3 1 1 3217.85 31.44
 -3 1 1 3196.68 26.14
 -3 1 -1 3214.52 31.63
 3 1 1 3105.77 36.43
 3 1 -1 3078.85 32.26
 -3 2 -1 4347.4 37.21
 -3 2 1 4365.86 30.19
 3 2 1 4366.67 36.41
 -3 3 -1 6069.57 43.87
 3 3 -1 6009.87 51.6
 -3 4 -1 2258.9 26.92
 3 4 -1 2225.9 35.44
 3 4 1 2250.68 35.99
 -3 5 -1 2119.33 26.19
 -3 5 1 2234.79 25.67
 3 5 1 2105.31 37.16
 3 5 -1 2071.3 37.29
 3 5 1 2101.63 41.25
 -3 6 -1 1678.31 23.6
 3 6 1 1711.37 22.48
 -3 6 1 1824.25 23.42
 3 6 -1 1674.41 35.2
 3 6 1 1693.14 35.58
 -3 6 1 1738.13 27.94
 3 6 1 1723.92 39.06
 -3 7 -1 1809.07 24.25
 -3 7 1 1845.89 23.35
 -3 7 1 1874.9 30.22
 3 7 -1 1810.34 39.27
 -3 8 -1 1387.28 20.63
 3 8 1 1445.6 19.77
 -3 8 1 1472.85 20.5
 -3 8 -1 1461.17 18.13
 3 8 -1 1392.86 36.93
 -3 8 1 1412.52 29.59
 -3 9 -1 891.74 15.66
 -3 9 1 905.44 15.38
 3 9 1 895.34 14.81
 -3 9 -1 873.37 14.4
 3 9 1 800.75 29.63
 3 9 -1 873.3 30.99
 -3 9 1 870.58 24.62
 3 10 -1 671.54 28.85
 -3 10 -1 653.71 12.43
 3 10 1 635.48 28.39
 -3 10 1 637.11 22.4
 -3 11 1 903.02 10.53
 3 11 -1 945 36.41
 3 11 1 939.73 35.79
 -3 11 1 922.7 28.04
 3 12 1 603.44 29.89
 3 12 -1 663.94 32.37
 3 13 1 564.83 31.01
 3 13 -1 588.2 32.58
 3 14 -1 352.07 26.12
 3 14 1 334.43 25.62
 3 15 1 224.18 23.26
 3 15 -1 203.11 21.25
 3 16 1 230.87 23.55
 3 16 -1 252.48 24.19
 3 17 -1 240.1 26.03
 -3 17 1 240.48 25.07
 3 17 1 234.02 24.98
 -3 17 -1 231.51 24.7
 -3 18 1 163.63 22.62
 -3 18 -1 176.14 23.48
 3 18 1 179.48 23.35
 3 18 -1 145.8 20.85
 -3 19 1 165.14 22.91
 -3 19 -1 186.76 25.43
 3 19 1 149.2 21.77
 3 19 -1 181.05 24.36
 -3 20 1 93.6 18.72
 -3 20 -1 107.26 19.94
 3 20 -1 106.91 21.39
 3 20 1 97.76 20.77
 -3 21 1 105.36 21.02
 -3 21 -1 94.12 19.42
 3 21 1 92.53 21.06
 3 21 -1 101.74 20.27
 -3 22 1 108.52 23.22
 3 22 1 48.55 17.33
 3 22 -1 75.54 18.99
 -3 22 -1 73.35 19.65
 -3 -22 2 24.43 11.87
 -3 -21 2 58.38 15.99
 -3 -20 2 48.45 14.04
 -3 -19 2 99.74 16.44
 -3 -18 2 62.09 14.71
 -3 -17 2 64.85 13.84
 -3 -16 -2 187.26 15.66
 -3 -16 2 198.44 20.63
 -3 -15 -2 119.8 12.69
 -3 -15 2 108.66 15.31
 -3 -14 -2 287.75 18.2
 -3 -14 2 273.78 20.88
 -3 -13 -2 212.6 15.25
 -3 -13 2 205.37 7.15
 -3 -13 2 167.53 16.68
 -3 -12 2 97.39 4.29
 3 -12 2 82.92 4.32
 -3 -12 2 89.18 5.24
 -3 -12 -2 77.3 9.56
 -3 -12 2 72.24 11.42
 -3 -11 2 461.26 11.89
 -3 -11 2 452.49 11.11
 3 -11 2 454.73 11.91
 -3 -11 -2 489.66 20.76
 -3 -11 2 461.64 12.29
 -3 -11 2 434.8 23.57
 -3 -10 2 563.45 13.9
 3 -10 2 535.48 14.3
 -3 -10 -2 551.55 21.7
 -3 -10 2 516.37 24.8
 3 -10 2 461.54 15.43
 -3 -9 -2 294.18 15.69
 3 -9 2 297.23 11.47
 -3 -9 2 305.71 18.86
 3 -8 -2 614.42 13.65
 -3 -8 -2 565.58 21.11
 3 -8 2 590.23 14.88
 3 -7 -2 92.69 4.87
 3 -7 2 66.89 6.19
 -3 -7 -2 96.89 6.62
 -3 -7 -2 88.55 8.45
 3 -6 2 936.28 20.39
 -3 -6 -2 796.05 20.81
 3 -6 -2 955.52 13.03
 -3 -6 -2 928.31 18.92
 -3 -6 -2 889.17 24.63
 3 -5 2 1600.66 27.03
 -3 -5 -2 1564.96 23.82
 3 -5 -2 1584.06 15.17
 -3 -5 -2 1585.84 26.29
 -3 -5 -2 1480.17 30.1
 -3 -4 -2 657.37 16.95
 -3 -4 -2 637.94 15.05
 3 -4 2 645.57 17.23
 -3 -4 -2 636.12 19.18
 -3 -4 2 659.05 18.76
 -3 -4 -2 656.73 18.8
 3 -3 2 566.77 16.07
 -3 -3 -2 534.61 13.68
 -3 -3 -2 558.13 15.68
 -3 -3 -2 522.05 15.53
 -3 -3 2 555.06 15.75
 -3 -2 -2 328.57 10.85
 3 -2 2 326.31 12.42
 -3 -2 -2 335.73 12.26
 -3 -2 -2 320.73 11.15
 -3 -2 2 316.31 11.15
 -3 -1 -2 435.23 14.12
 3 -1 2 463.62 14.61
 3 -1 2 449.47 7.03
 3 0 2 4659.87 46.23
 3 0 2 4816.16 44.63
 -3 1 -2 457.75 14.31
 3 1 2 453.03 13.32
 3 1 2 447.47 14.27
 -3 2 -2 345.3 12.49
 3 2 2 310.53 12.13
 3 2 2 310.96 10.72
 3 2 -2 335.84 12.85
 -3 3 2 559.09 9.45
 -3 3 -2 527.81 15.45
 3 3 2 503.96 15.17
 3 3 2 540.63 13.84
 3 3 -2 549.37 17.16
 3 4 2 598.4 16.25
 -3 4 -2 643.19 17.03
 3 4 2 619.43 18.82
 3 4 -2 615.21 18.46
 -3 5 -2 1543.3 26.11
 3 5 2 1382.8 25.34
 3 5 -2 1489.61 31.6
 3 5 2 1497.21 31.34
 3 6 2 898.71 19.94
 -3 6 -2 945.67 20.65
 3 6 2 882.75 26.13
 3 6 -2 889.26 26.45
 3 6 2 896.53 29.64
 -3 7 -2 89.61 6.41
 3 7 2 85.98 6.33
 3 7 -2 100.13 10.18
 3 7 2 89.34 11.41
 -3 8 -2 600.77 16.09
 3 8 2 535.11 23.08
 3 8 -2 537.45 23.63
 3 8 2 557.61 26.6
 3 9 -2 328.19 19.42
 3 9 2 312.38 18.52
 3 9 2 310.56 20.46
 -3 9 2 310.48 17.14
 3 10 2 539.9 13.95
 -3 10 2 583.96 15.12
 3 10 2 525.54 25.12
 3 10 -2 567.59 27.13
 -3 10 2 519.49 23.14
 3 10 2 563.94 28.59
 3 11 2 458.95 11.96
 -3 11 2 486.55 12.44
 3 11 2 428.12 24.47
 3 11 -2 453.44 24.95
 -3 11 2 458.8 22.91
 -3 12 2 91.74 4.81
 3 12 2 92.52 4.4
 3 12 2 75.42 11.63
 3 12 -2 88.51 13.25
 -3 12 2 84.39 10.85
 3 13 2 186.71 17.83
 3 13 -2 188.77 19.05
 -3 13 2 166.63 14.68
 3 14 -2 297.2 24.08
 3 14 2 281.06 23.14
 -3 14 2 254.86 19.44
 3 15 2 106.54 16.2
 3 15 -2 118.32 18.55
 -3 16 -2 174.03 21.15
 3 16 2 201.88 22.49
 -3 16 2 217.77 22.49
 3 16 -2 226.34 23.53
 -3 17 2 69.91 15.79
 -3 17 -2 52.84 14.55
 3 17 2 83.37 16.24
 3 17 -2 73.82 14.7
 -3 18 2 64.18 15.57
 3 18 2 68.89 17.07
 3 18 -2 56.63 16.5
 -3 18 -2 63.99 15.91
 -3 19 -2 103.01 18.69
 -3 19 2 121.35 19.7
 3 19 2 110.62 19.92
 3 19 -2 108.54 21.01
 -3 20 -2 39.74 13.54
 -3 20 2 62.68 16.48
 3 20 2 37.54 14.94
 3 20 -2 48.25 18.28
 -3 21 2 63.21 15.83
 -3 21 -2 61.08 17.75
 3 21 2 57.12 17.05
 3 21 -2 38.73 16.27
 -3 22 -2 23.27 14.93
 3 22 -2 65.11 19.63
 3 22 2 31.24 16.05
 -3 22 2 46.11 16.51
 3 -22 3 3.95 11.13
 3 -21 3 -11.71 12.54
 -3 -21 3 -5.15 10.06
 3 -20 3 -4.54 10.38
 -3 -20 3 25.03 12.02
 -3 -19 3 30.26 12.62
 -3 -18 3 30.66 13.05
 -3 -17 3 2.29 9.45
 -3 -16 -3 85.79 12.48
 -3 -16 3 80.68 14.29
 -3 -15 3 20 9.82
 -3 -15 -3 18.15 7.34
 -3 -14 -3 106.02 8.77
 -3 -14 3 141.91 17.46
 -3 -14 -3 96.92 12.2
 3 -13 3 26.93 3.73
 -3 -13 -3 30.22 5.12
 -3 -13 -3 19.72 6.15
 -3 -13 3 23.13 9.84
 -3 -12 -3 18.83 4.28
 3 -12 3 20.37 3.89
 -3 -12 3 26.01 3.96
 -3 -12 -3 10.12 5.26
 -3 -12 3 14.94 7.51
 3 -11 -3 109.9 4.3
 -3 -11 -3 90.77 7.39
 -3 -11 3 109.04 7.5
 -3 -11 3 109.59 4.48
 -3 -11 -3 97.9 11.24
 -3 -11 3 96.01 12.7
 -3 -10 -3 148.57 9.03
 -3 -10 -3 148.24 13.16
 -3 -10 3 151.19 14.03
 3 -10 3 161.25 9.74
 -3 -9 -3 60.37 5.75
 3 -9 3 54.17 6.06
 -3 -9 -3 57.33 8.53
 -3 -9 3 60.23 9.81
 3 -8 3 307.7 13.5
 -3 -8 -3 286.8 11.29
 -3 -8 -3 278.38 16.36
 -3 -8 3 292.74 18.31
 -3 -7 -3 2.51 2.34
 3 -7 3 1.84 2.81
 -3 -7 -3 6.52 5
 -3 -7 3 5.49 4.95
 3 -6 3 310.4 13.65
 -3 -6 -3 300.94 10.98
 -3 -6 -3 304.81 16.38
 -3 -5 -3 457.69 13.74
 3 -5 3 454.97 16.72
 -3 -5 -3 467.57 19.52
 3 -5 3 491.91 16.04
 3 -4 3 90.97 7.71
 -3 -4 -3 77.63 5.89
 -3 -4 3 92.23 6.92
 -3 -4 -3 84.28 6.75
 3 -4 3 90.64 6.57
 3 -3 3 111.07 8.53
 -3 -3 3 107.81 7.12
 -3 -3 -3 119.11 7.46
 3 -3 3 119.57 6.81
 3 -2 3 163.48 10.07
 -3 -2 -3 168.75 8.03
 -3 -2 3 171.63 8.21
 3 -2 3 172.57 6.88
 3 -1 3 93.72 7.72
 -3 -1 -3 90.32 7.75
 3 0 3 1489.29 29.88
 -3 0 -3 1375.68 27.25
 -3 0 -3 1529.89 17.33
 3 1 3 115.66 7.52
 3 1 3 86.76 7.44
 -3 1 -3 95.36 6.88
 -3 1 -3 107.98 4.64
 3 2 3 160.42 10.08
 3 2 3 187.49 9.14
 -3 2 -3 160.28 8.58
 3 3 3 124.1 7.27
 3 3 3 108.75 8.13
 -3 3 -3 109.05 6.8
 -3 4 3 92.63 3.11
 3 4 3 85.62 7.55
 3 4 3 88.59 5.98
 -3 4 -3 82.98 5.36
 3 5 3 454.74 16.78
 -3 5 -3 464.92 11.39
 3 5 -3 467.76 17.57
 3 5 3 454.93 17.68
 3 6 3 286.07 13.3
 -3 6 -3 292.92 7.78
 3 6 3 305.25 15.22
 3 6 -3 309.77 15.52
 3 7 3 4.13 3.06
 3 7 -3 10.16 5.46
 3 7 3 10.35 6.2
 -3 7 -3 2.88 0.85
 3 8 3 273.07 13.19
 3 8 -3 287.28 17.6
 3 8 3 276.37 16.88
 3 8 3 278.44 20.04
 3 9 3 59.16 6.53
 3 9 3 53.91 9.22
 3 9 -3 59.51 10.08
 3 9 3 57.38 10.84
 3 10 3 138.5 9.31
 3 10 3 162.32 14.72
 3 10 -3 158.77 14.92
 3 10 3 156.8 17.8
 3 11 3 95.82 12.64
 3 11 -3 91.75 12.97
 -3 11 3 100.02 12.75
 3 11 3 90.57 14.37
 -3 12 3 25.76 4.33
 3 12 3 28.22 9.44
 3 12 -3 28.43 8.39
 3 12 3 24.98 10.23
 -3 12 3 16.53 6.36
 -3 13 3 26.8 3.91
 3 13 3 40.13 10.56
 3 13 -3 14.45 8.35
 -3 13 3 29.17 8.58
 3 13 3 26.03 10.11
 3 14 3 112.77 16.13
 3 14 -3 75.87 14.16
 -3 14 3 91.69 13.88
 -3 15 -3 15.62 9.72
 3 15 3 17.88 10.2
 3 15 -3 15.54 10.89
 -3 15 3 13.49 8.37
 -3 16 -3 88.15 16.07
 -3 16 3 73.12 14.66
 3 16 3 81.2 15.14
 3 16 -3 70.17 15.01
 3 17 -3 9.55 10.19
 -3 17 -3 3.63 10.37
 3 17 3 13.28 9.78
 -3 17 3 -11.53 12.55
 -3 18 3 17.15 11.65
 -3 18 -3 -1.16 10.95
 3 18 3 14.57 10.47
 3 18 -3 18.09 11.57
 -3 19 -3 26.25 14.03
 -3 19 3 34.27 13.97
 3 19 3 40.65 14.84
 3 19 -3 13.68 12.5
 -3 20 3 14.18 11.33
 -3 20 -3 15.35 13.28
 3 20 3 7.81 13.24
 3 20 -3 11.28 13.39
 -3 21 3 -14.11 12.56
 -3 21 -3 8.18 13.26
 3 21 3 19.35 14.07
 3 21 -3 21.65 14.42
 -3 -21 4 81.29 18.36
 3 -21 4 72.84 17.44
 3 -20 4 62.85 15.96
 -3 -20 4 86.83 18.88
 3 -19 4 93.23 17.38
 -3 -19 4 90.53 16.99
 -3 -18 4 143.2 20.85
 3 -18 4 117.48 17.13
 3 -17 4 210.97 22.22
 -3 -17 4 173.77 20.42
 3 -16 4 196.62 20.61
 -3 -16 4 191.02 21.46
 -3 -15 -4 306.26 22.75
 3 -15 4 295.7 23.58
 -3 -15 4 253.21 23.57
 -3 -14 -4 336.99 22.6
 3 -14 4 307.95 22.7
 -3 -14 4 322.1 25.03
 -3 -13 4 389.33 15.71
 -3 -13 -4 390.85 24
 -3 -13 4 376.7 25.94
 3 -13 4 337.41 22.7
 -3 -12 -4 353.06 13.16
 -3 -12 4 369.89 16.04
 -3 -12 -4 366.69 23.04
 -3 -12 4 356.84 24.4
 3 -12 4 323.02 21.45
 -3 -11 -4 407.16 13.74
 -3 -11 4 389.18 16.97
 3 -11 4 393.83 17.3
 -3 -11 -4 380.39 22.67
 3 -11 4 389.94 21.9
 -3 -11 4 397.37 24.72
 3 -10 4 453.29 18.67
 -3 -10 -4 451.32 14.5
 -3 -10 -4 458.67 23.35
 -3 -10 4 480.97 10.47
 3 -10 4 443.69 22.21
 -3 -10 4 467.22 26.02
 3 -9 4 801.16 24.64
 -3 -9 -4 840.83 19.28
 -3 -9 -4 838.9 31.22
 -3 -9 4 854.54 16.33
 3 -9 4 762.2 27.4
 -3 -9 4 851.09 34.21
 3 -8 4 1032.75 28.18
 -3 -8 -4 1013.84 21.07
 -3 -8 -4 943.27 32.2
 3 -8 4 991.65 29.19
 -3 -8 4 1099.7 37
 3 -7 4 1191.35 30.47
 -3 -7 -4 1185.31 22.92
 -3 -7 -4 1138.04 34.03
 -3 -7 4 1204.05 37.7
 3 -6 4 941.79 27.01
 -3 -6 -4 929.2 29.87
 -3 -6 4 1003.42 33.14
 3 -6 4 963.23 25.5
 3 -5 4 935.95 26.74
 -3 -5 -4 904.91 28.61
 -3 -5 4 972.86 30.97
 3 -5 4 985.03 24.41
 3 -4 4 973.88 27.48
 3 -4 4 860.96 21.42
 3 -3 4 1424.93 33.04
 -3 -3 4 1458.77 24.56
 -3 -3 -4 1431.78 25.41
 3 -2 4 1578.24 34.77
 -3 -2 4 1551.09 23.61
 -3 -2 -4 1584.28 23.99
 3 -1 4 1848.7 37.61
 -3 -1 -4 1795.79 23.57
 -3 -1 4 1789.43 23.61
 3 0 4 1594.98 34.76
 -3 0 -4 1557.55 32.68
 -3 0 -4 1603.61 22.31
 3 1 4 1731.21 36.72
 -3 1 -4 1745.1 33.18
 3 2 4 1494.21 34.34
 -3 2 -4 1485.56 28.95
 3 3 4 1505.6 27.56
 3 3 4 1377.89 32.8
 -3 3 -4 1379.24 26.66
 3 4 4 950.57 27.08
 3 4 4 993.48 21.89
 -3 4 -4 946.09 20.7
 3 5 4 908.07 26.42
 -3 5 -4 887.96 18.91
 3 5 4 919.35 20.22
 3 6 4 902.04 26.4
 -3 6 -4 895.67 17.53
 3 6 4 924.11 27.11
 3 7 4 1150.72 30.14
 3 7 -4 1122.2 32.16
 3 7 4 1169.65 42.3
 3 8 4 972.78 27.66
 3 8 4 989.15 30.86
 3 8 -4 1008.45 31.98
 3 8 4 970.48 39.72
 3 9 4 776.34 24.44
 3 9 4 797.97 29.46
 3 9 -4 798.46 30.75
 3 9 4 821.78 37.59
 3 10 4 426.24 18.07
 3 10 -4 462.68 25.27
 3 10 4 413.95 22.44
 3 10 4 443.8 28.6
 -3 11 4 364.91 16.26
 3 11 4 363.07 16.8
 3 11 4 366.05 22.9
 3 11 -4 381.07 24.57
 3 11 4 369.78 27.71
 3 12 4 338.27 15.7
 -3 12 4 344.36 15.81
 3 12 -4 353.02 24.34
 3 12 4 380.81 23.87
 -3 12 4 334.62 24.35
 3 12 4 314.89 27.07
 -3 13 4 353.39 15.18
 3 13 4 354.71 25.05
 3 13 -4 380.11 27.02
 -3 13 4 326.57 25.39
 3 13 4 361.52 29.66
 3 14 -4 303.74 26.26
 3 14 4 312.11 23.78
 -3 14 4 321.33 24.01
 -3 14 -4 332.13 25.41
 -3 14 4 294.01 24.48
 3 14 4 347.13 29.88
 3 15 4 280.92 24.24
 3 15 -4 288.32 26.48
 -3 15 -4 259.35 23.53
 -3 15 4 306.12 25
 -3 15 4 265.84 24.46
 3 15 4 252.43 26.42
 -3 16 -4 181.42 21.24
 -3 16 4 239.04 23.58
 3 16 4 187.77 21.39
 3 16 -4 215.75 23.73
 -3 16 4 184.32 21.27
 -3 17 4 197.79 22.15
 -3 17 -4 213.88 24.71
 3 17 4 186.03 22.24
 3 17 -4 198.99 23.91
 -3 17 4 185.56 21.95
 -3 18 -4 145.87 22.39
 -3 18 4 140.83 20.46
 3 18 4 137.32 20.31
 3 18 -4 110.59 19.25
 -3 19 -4 130.56 22.13
 -3 19 4 79.08 16.22
 3 19 4 111.57 19.54
 3 19 -4 107.33 22.05
 -3 20 4 62.9 15.5
 -3 20 -4 114.16 21.42
 3 20 4 64.18 16.51
 3 20 -4 142.64 24.25
 -3 21 4 48.88 15.76
 -3 21 -4 79.85 20.15
 3 21 4 60.81 16.95
 3 21 -4 64.34 18.64
 3 -21 5 0.63 9.94
 -3 -20 5 -10.72 12.45
 3 -20 5 -8.28 9.8
 -3 -19 5 -4.95 9.86
 3 -19 5 25.15 12.21
 3 -18 5 40.78 13.2
 -3 -18 5 -0.13 10.28
 3 -17 5 19.19 10.96
 -3 -17 5 2.77 10.87
 -3 -16 5 57.31 14.41
 3 -16 5 66.68 12.63
 3 -15 5 -13.71 9.41
 -3 -15 -5 1.19 7.53
 -3 -15 5 -0.22 8.7
 -3 -14 5 42.43 11.48
 3 -14 5 59.48 11.96
 -3 -14 -5 83.59 13.49
 -3 -13 5 28.92 5.98
 3 -13 5 29.17 6.29
 -3 -13 -5 49.52 11.19
 -3 -13 5 31.14 11.21
 3 -13 5 40.58 10.27
 -3 -12 5 61.69 8.7
 3 -12 5 63.19 8.63
 -3 -12 -5 62.4 12.07
 3 -12 5 65.41 11.23
 -3 -12 5 64.31 12.75
 -3 -11 5 56.49 7.89
 3 -11 5 54.4 7.86
 -3 -11 -5 54.62 10.89
 -3 -11 5 46.96 11.15
 3 -11 5 58.21 9.95
 -3 -10 5 60.1 8.71
 3 -10 5 57.19 8.29
 -3 -10 5 72.29 13.8
 -3 -10 -5 59.55 11.02
 3 -10 5 57.62 8.7
 3 -9 5 4.4 4.13
 -3 -9 -5 16.78 9.04
 -3 -9 5 0.29 7.63
 3 -9 5 3.11 4.58
 3 -8 5 345.08 18.54
 -3 -8 -5 335.44 21.61
 3 -8 5 332.55 18.26
 -3 -8 5 359.76 23.06
 3 -7 5 23.48 6.51
 -3 -7 -5 15.26 8.81
 -3 -7 5 27.96 8.34
 3 -7 5 31.24 6.52
 3 -6 5 171.54 13.77
 -3 -6 -5 187.56 15.37
 3 -5 5 21.33 6.36
 -3 -5 -5 31.65 7.38
 3 -5 5 27.04 4.96
 -3 -4 -5 49.53 8.24
 3 -4 5 51.64 8.3
 3 -3 5 141.24 12.24
 -3 -3 -5 130.31 11.74
 3 -2 5 322.02 18.15
 -3 -2 5 344.03 10.13
 -3 -2 -5 300.26 17.22
 3 -1 5 5.62 4.57
 -3 -1 -5 4.87 1.65
 -3 -1 5 3.96 1.57
 -3 -1 -5 -0.55 4.12
 3 0 5 328.6 18.08
 -3 0 -5 338.81 8.53
 -3 0 5 350.12 9.02
 -3 0 -5 313.38 11.89
 3 1 5 5.1 4.94
 -3 1 -5 4.98 2.1
 3 2 5 340.48 18.04
 -3 2 -5 335.96 12.39
 3 3 5 142.16 12.62
 -3 3 -5 134.71 10.09
 3 4 5 60.32 8.78
 -3 4 -5 49.05 5.85
 3 5 5 23.95 6.25
 3 5 5 24.25 4.05
 -3 5 -5 25.89 4.28
 3 6 5 188.57 13.63
 -3 6 -5 173.44 9.71
 3 7 5 22.17 6.26
 3 8 5 331.73 18.24
 3 8 5 300.41 17.75
 3 8 5 310.35 24.89
 3 9 5 7.37 5
 3 9 5 3.62 5.4
 3 9 -5 17.81 7.2
 3 9 5 16.93 10.68
 3 10 5 59.49 8.41
 3 10 5 63.43 9.85
 3 10 -5 76.26 12.27
 3 10 5 51.42 12.94
 -3 11 5 54.13 7.49
 3 11 5 47.93 7.6
 3 11 5 56.36 10.26
 3 11 -5 62.55 11.46
 3 11 5 47.12 13.22
 -3 12 5 50.87 7.8
 3 12 5 55.02 8.04
 3 12 5 53.53 10.39
 -3 12 -5 51.21 10.4
 3 12 -5 81.57 13.65
 3 12 5 51.25 14.4
 3 13 5 37.09 7.01
 -3 13 5 28.87 5.84
 -3 13 5 26.89 8.95
 -3 13 -5 36.97 10.81
 3 13 5 27.88 9.24
 3 13 -5 39.93 10.59
 3 13 5 22.95 11.81
 -3 13 5 33.21 11.68
 -3 14 5 71.3 13.08
 -3 14 -5 52.39 11.83
 3 14 5 57.24 11.92
 3 14 -5 59.65 13.93
 -3 14 5 62.54 14.01
 3 14 5 58.26 16.5
 -3 15 -5 1.89 8.57
 -3 15 5 15.15 9.35
 3 15 5 -8.37 8.43
 3 15 -5 -3.43 8.21
 -3 15 5 -7.41 8.81
 3 15 5 10.54 11.85
 -3 16 -5 72.45 14.5
 -3 16 5 83.69 14.84
 3 16 5 89.36 15.55
 3 16 -5 60.63 14.03
 3 16 5 93.86 20.49
 -3 16 5 80.73 15.69
 -3 17 5 12.03 10.62
 -3 17 -5 36.29 14.74
 3 17 5 13.53 11.6
 3 17 -5 -14.99 13.01
 -3 17 5 4.54 8.94
 -3 18 5 33.11 12.93
 -3 18 -5 17.02 11.29
 3 18 5 20.32 11.73
 3 18 -5 18.57 13.93
 -3 19 5 -10.95 11.84
 -3 19 -5 7.29 10.63
 3 19 5 30.36 13.82
 3 19 -5 26.48 14.04
 3 20 -5 13.63 13.24
 -3 20 5 17.62 12.06
 -3 20 -5 20.52 13.69
 3 20 5 -2.32 10.65
 3 21 5 -3.71 12.22
 3 21 -5 -8.8 13.51
 -3 21 5 12.12 11.94
 -3 21 -5 16.69 13.53
 3 -20 6 2.41 9.45
 3 -19 6 59.57 15.19
 -3 -19 6 50.09 14.81
 -3 -18 6 16.88 10.11
 3 -18 6 39.49 13.09
 3 -17 6 80.07 15.51
 -3 -17 6 85.74 17.32
 3 -16 6 103.64 16.58
 -3 -16 6 108.44 18.16
 3 -15 6 62.39 12.46
 -3 -15 6 53.98 13.86
 -3 -14 6 86.05 15.62
 3 -14 6 100.34 15.27
 -3 -14 -6 96.7 15.68
 -3 -13 6 223.38 15.8
 3 -13 6 212.47 15.52
 -3 -13 -6 247.9 22.73
 -3 -13 6 184.96 20.12
 3 -13 6 185.05 18.55
 3 -12 6 129.54 12.98
 -3 -12 6 118.83 11.88
 -3 -12 -6 124.16 16.73
 -3 -12 6 106.54 16.07
 3 -12 6 115.98 14.52
 3 -11 6 358.05 20.87
 -3 -11 6 351.32 20.23
 -3 -11 -6 316.2 24.62
 3 -11 6 332.23 21.83
 -3 -11 6 332.43 24.96
 3 -10 6 93.28 11.48
 -3 -10 6 105.82 11.74
 3 -10 6 112.45 13.06
 -3 -10 6 97.39 14.96
 -3 -10 -6 94.92 14.56
 -3 -9 6 223.2 16.5
 3 -9 6 227.55 16.48
 -3 -9 -6 236.51 20.03
 3 -9 6 231.04 16.98
 3 -8 6 441.56 22.99
 -3 -8 -6 393.56 25.4
 3 -8 6 402.88 20.98
 3 -7 6 343.09 20.46
 -3 -7 -6 339.88 22.76
 3 -7 6 333.51 18.33
 3 -6 6 332.48 20.5
 -3 -6 -6 320.1 22.05
 3 -5 6 564.99 25.96
 -3 -5 -6 579.31 27.73
 3 -4 6 153.43 14.44
 -3 -4 -6 137.79 14.33
 3 -3 6 885.86 32.09
 -3 -3 -6 897.53 32.32
 3 -2 6 489.24 24.01
 -3 -2 -6 512.18 24.19
 3 -1 6 437.05 22.59
 -3 -1 -6 406.35 21.46
 3 0 6 447.06 22.8
 -3 0 -6 459.35 21.43
 3 1 6 432.63 22.45
 -3 1 -6 452.88 20.8
 3 2 6 469.17 23.56
 -3 2 -6 475.26 20.82
 3 3 6 847.6 31.17
 3 4 6 161.81 14.15
 -3 5 6 536.94 9.04
 3 5 6 530.64 25.02
 3 6 6 316.35 19.67
 3 7 6 335.18 19.41
 3 8 6 378.36 20.89
 3 9 6 246.6 17.59
 -3 9 -6 217 15.96
 3 9 6 214.71 23.34
 3 10 6 91.5 11.38
 -3 10 6 98.16 11.14
 3 10 6 94.68 11.71
 -3 10 6 79.78 10.49
 -3 10 -6 106.37 13.28
 3 10 6 79.47 16.58
 -3 11 6 329.92 19.17
 3 11 6 327.94 19.8
 -3 11 -6 358.97 22.43
 -3 11 6 338.18 21.06
 3 11 6 343.39 22.06
 3 11 6 310.04 29.37
 3 12 6 112.23 11.94
 -3 12 6 90.02 10.79
 3 12 -6 127.2 16.46
 -3 12 6 92.05 12.53
 -3 12 -6 104.84 13.89
 3 12 6 107.31 13.68
 3 12 6 97.19 18.72
 3 13 6 202.51 15.26
 -3 13 6 181.58 14.04
 3 13 -6 185.41 19.13
 -3 13 6 193.48 18.22
 -3 13 -6 214.88 19.57
 3 13 6 179.94 18.29
 3 13 6 194.58 25.2
 3 14 -6 104.74 16.53
 -3 14 6 102.84 14.25
 -3 14 -6 116.61 16.34
 3 14 6 89.98 14.24
 -3 14 6 97.07 18.22
 3 14 6 80.51 18.09
 3 15 -6 66.29 14.44
 -3 15 -6 63.54 12.93
 -3 15 6 82.78 14.6
 3 15 6 68.77 12.84
 3 15 6 65.83 18.78
 -3 15 6 60.91 15.62
 3 16 -6 109.53 18.86
 -3 16 6 111.17 16.68
 -3 16 -6 80.63 15.63
 3 16 6 93.63 16.01
 3 16 6 93.95 20.87
 -3 16 6 110.15 20.12
 3 17 -6 66.99 15.86
 -3 17 6 83.13 15.57
 -3 17 -6 93.72 17.37
 3 17 6 73.14 15.33
 3 17 6 66.6 18.7
 -3 17 6 90.51 19.22
 3 18 6 40.22 13.73
 -3 18 6 42.88 13.38
 -3 18 -6 46.5 14.02
 -3 18 6 14.55 11.4
 3 19 6 48.57 14.64
 -3 19 6 69.25 16.42
 -3 19 -6 95.16 19.52
 -3 20 6 10.29 10.14
 -3 20 -6 -3.12 11.09
 -3 -19 7 75.5 17.28
 3 -19 7 63.16 16.25
 -3 -18 7 51.08 15.78
 3 -18 7 31.24 12.59
 -3 -17 7 34.58 13.37
 3 -17 7 74.76 16.28
 -3 -16 7 88.54 18.32
 3 -16 7 76.16 14.89
 3 -15 7 114.13 16.92
 -3 -15 7 100.1 17.83
 -3 -14 7 118.96 18.5
 3 -14 7 119.86 17.11
 3 -13 7 120.9 13.29
 3 -13 7 123.62 16.21
 -3 -12 7 116.05 13.05
 3 -12 7 107.58 13.14
 -3 -12 -7 104.9 16.32
 3 -12 7 125.63 15.59
 3 -11 7 252.51 19.53
 -3 -11 7 247.65 19.32
 3 -11 7 215.13 18.84
 -3 -11 -7 206.85 21.51
 3 -10 7 215.05 18.48
 -3 -10 7 246.03 18.88
 -3 -10 -7 238.76 22.92
 3 -10 7 247.82 19.44
 -3 -9 7 226.17 18.25
 3 -9 7 206.18 17.72
 -3 -9 -7 199.01 19.57
 3 -8 7 149.83 15.29
 -3 -8 7 163.27 15.78
 -3 -8 -7 181.44 19.1
 3 -7 7 153.24 16
 -3 -7 -7 149.91 17.81
 3 -6 7 282.09 20.95
 -3 -6 -7 273.83 22.09
 3 -5 7 459.28 25.54
 -3 -5 -7 464.13 27.58
 3 -4 7 295.82 20.83
 -3 -4 -7 314.57 22.42
 3 -3 7 281.8 20.34
 -3 -3 -7 317.72 22.08
 3 -2 7 196.01 17.03
 -3 -2 -7 209.9 17.73
 3 -1 7 308.01 20.77
 -3 -1 -7 292.84 20.1
 3 0 7 376.76 23.22
 -3 0 -7 376.41 22.19
 3 1 7 289.48 20.55
 -3 1 -7 296.68 19.04
 3 2 7 211.52 17.42
 -3 2 -7 210.87 15.55
 3 3 7 275.5 19.7
 -3 3 -7 279.67 17.43
 3 4 7 296.56 20.72
 -3 4 -7 301.08 8.23
 -3 4 7 292.9 9.59
 3 5 7 448.55 24.98
 -3 5 -7 463.79 14.19
 -3 5 7 448.79 14.36
 3 6 7 259.24 19.87
 -3 6 7 272.35 12.72
 -3 6 -7 273.81 13.1
 -3 7 -7 144.24 10.76
 3 7 7 103.95 13.05
 3 8 7 173.02 16.47
 -3 8 7 157.01 12
 -3 8 -7 149.87 12.19
 -3 8 7 140.66 14.58
 -3 9 7 193.32 16.58
 3 9 7 190.59 17.07
 -3 9 -7 200.22 14.64
 -3 9 7 194.53 14.19
 3 10 7 266.86 20.34
 -3 10 7 213.6 17.39
 -3 10 -7 218.94 16.44
 -3 10 7 215.77 16.03
 3 10 7 269.13 27.85
 -3 11 7 221.84 17.65
 3 11 7 238.41 18.99
 -3 11 7 221.82 16.98
 -3 11 -7 243.64 18.46
 3 11 7 241.89 28.03
 -3 12 7 106.8 12.58
 3 12 7 112.39 13.41
 -3 12 7 120.26 14
 -3 12 -7 98.29 13.01
 -3 13 7 123.19 13.31
 3 13 7 128.17 14.31
 -3 13 -7 121.01 15.12
 -3 13 7 114.96 14.46
 3 13 7 80.79 18.97
 -3 14 7 106.18 14.4
 -3 14 -7 121.28 16.52
 -3 14 7 103.99 19.12
 3 14 7 159.63 25.6
 -3 15 7 98.78 14.55
 -3 15 -7 100.89 15.61
 3 15 7 83.58 19.26
 -3 15 7 107.06 21.05
 -3 16 7 101.01 16.13
 3 16 7 67.95 20.2
 -3 16 7 109.43 21.59
 -3 17 7 57.8 13.61
 3 17 7 54.91 18.28
 -3 17 7 98.69 22.01
 3 18 7 11.99 14.79
 -3 18 7 28.21 14.71
 3 -16 8 10.35 8.9
 3 -15 8 2.5 8.87
 -3 -12 8 6.41 6.17
 3 -12 8 -5.55 7.51
 -3 -11 8 10.81 8.14
 3 -11 8 2.6 6.66
 3 -10 8 13.08 8.77
 -3 -10 8 1.47 6.9
 -3 -10 -8 8.17 9.93
 3 -9 8 9.37 9.12
 -3 -9 8 8.94 8.14
 -3 -9 -8 0.28 8.75
 3 -8 8 -4.63 7.61
 -3 -8 8 -2.35 7.15
 -3 -8 -8 4.13 9.02
 -3 -7 8 -5.66 7.78
 3 -7 8 15.38 9.33
 -3 -7 -8 8.33 8.8
 3 -6 8 16.59 8.78
 -3 -6 8 11.91 8.47
 -3 -6 -8 16.34 11.32
 -3 -5 8 15.45 9.04
 3 -5 8 8.98 8.08
 -3 -5 -8 16.57 9.41
 3 -4 8 19.15 8.64
 -3 -4 -8 12.55 7.92
 3 -3 8 13.27 9.36
 -3 -3 -8 14.48 8.07
 3 -2 8 -1.34 7.68
 -3 -2 -8 8.19 7.47
 3 -1 8 9.94 7.66
 -3 -1 -8 3.62 7.1
 3 0 8 2.11 8.06
 -3 0 -8 12.47 7.78
 3 1 8 9.09 7.16
 -3 1 -8 9.45 5.83
 3 2 8 -0.94 8.02
 3 3 8 7.1 7.75
 3 4 8 12.59 8.19
 3 5 8 10.23 8.36
 -3 5 8 13.98 7.88
 -3 6 8 14.41 8.35
 3 6 8 11.27 8.34
 3 7 8 10.53 7
 -3 7 8 7.35 7.03
 3 8 8 -8.11 7.89
 -3 8 8 1.21 6.53
 3 9 8 14.14 8.48
 -3 9 8 12.06 7.56
 3 10 8 2.64 7.26
 -3 10 8 -9.99 8.19
 -3 11 8 12.05 6.72
 3 11 8 2.87 7.19
 3 11 8 17.03 13.7
 3 12 8 -0.75 6.67
 -3 12 8 -13.87 7.95
 3 12 8 11.09 15.74
 3 13 8 5.13 11.76
 -3 14 8 -0.63 10.93
 3 14 8 -11.26 15.33
 -3 15 8 -21.06 14.79
 3 15 8 6.71 14.99
 3 16 8 -30.01 17.09
 -3 16 8 -4.85 11.78
 -3 17 8 -24.28 15.7
 3 17 8 12.23 14.23
 3 -12 9 94.73 14.69
 -3 -12 9 122.72 16.62
 3 -11 9 105.08 15.54
 -3 -11 9 155.3 18.32
 -3 -10 9 128.38 16.71
 3 -10 9 127.08 16.95
 3 -9 9 155.99 18.78
 -3 -9 9 142.36 17.74
 -3 -8 9 158.88 18.76
 3 -8 9 196.86 20.85
 3 -7 9 107.59 16.31
 -3 -7 9 121.82 16.94
 3 -6 9 161.94 18.71
 -3 -6 9 172.65 18.38
 -3 -5 9 184.4 19.2
 3 -5 9 192.6 20.53
 3 -4 9 208.57 20.71
 -3 -4 9 225.31 20.97
 3 -3 9 241.48 22.24
 -3 -3 9 239.1 21.78
 -3 -2 9 215.53 20.7
 3 -2 9 236.74 21.73
 -3 -1 9 158.61 17.62
 3 -1 9 174.59 19.21
 3 0 9 208.45 20.83
 -3 0 9 214.54 20.59
 -3 1 9 157.62 18.09
 3 1 9 172.96 19.49
 -3 2 9 196.83 19.44
 3 2 9 251.85 21.9
 -3 3 9 238.91 21.04
 3 3 9 266.19 22.93
 -3 4 9 186 18.6
 3 4 9 223.3 20.71
 -3 5 9 189.6 18.65
 3 5 9 229.42 21.84
 3 6 9 159.33 18.02
 -3 6 9 142.02 17.12
 -3 7 9 115.01 15.79
 3 7 9 121.08 17.1
 3 8 9 181.2 19.59
 -3 8 9 182.52 19.25
 -3 9 9 107.86 15.26
 3 9 9 138.05 17.75
 3 10 9 111.99 16.66
 -3 10 9 126.17 16.52
 3 10 9 118.67 22.66
 -3 11 9 111.99 14.82
 3 11 9 113 16.35
 3 11 9 123.61 23.88
 3 12 9 97.61 14.26
 -3 12 9 79.97 13.42
 3 12 9 65.44 19.29
 3 13 9 126.92 25.36
 3 14 9 72.65 20.4
 -3 14 9 88.35 21.11
 3 15 9 59.12 21.6
 -3 15 9 37.39 16.24
 -3 16 9 33.02 17.36
 3 16 9 34.33 16.85
 -3 -11 10 64.41 14.76
 3 -11 10 64.21 14.34
 3 -10 10 68.66 14.97
 -3 -10 10 54.46 14.08
 3 -9 10 39.54 12.72
 -3 -9 10 24.44 9.83
 -3 -8 10 129.93 17.7
 3 -8 10 115.09 18.1
 3 -7 10 53.42 13.22
 -3 -7 10 70.01 14.91
 3 -6 10 79.33 15.38
 -3 -6 10 81.28 15.79
 3 -5 10 109.85 18.13
 -3 -5 10 80.49 15.52
 -3 -4 10 71.24 14.14
 3 -4 10 51.92 12.79
 3 -3 10 131.18 18.5
 -3 -3 10 112.4 17.32
 3 -2 10 129.67 18.25
 -3 -2 10 98.42 16.05
 3 -1 10 42.19 11.63
 -3 -1 10 53.88 13.32
 -3 0 10 142.83 18.89
 3 0 10 127.94 17.41
 3 1 10 61.54 12.88
 -3 1 10 48.38 12.1
 -3 2 10 86.5 14.82
 3 2 10 107.93 16.93
 -3 3 10 101.51 16.34
 3 3 10 95.24 15.28
 3 4 10 50.14 12.97
 -3 4 10 58.33 13.38
 3 5 10 56.84 12.49
 -3 5 10 60.61 12.75
 -3 6 10 65.89 13.31
 3 6 10 71.58 13.53
 3 7 10 51.02 13.56
 -3 7 10 62.66 13.52
 -3 8 10 99.85 15.66
 3 8 10 99.2 16.02
 -3 9 10 38.8 10.82
 3 9 10 54.84 13.63
 -3 10 10 25.83 10.32
 3 10 10 41.57 12.6
 3 10 10 27.82 15.07
 3 11 10 71.05 14.72
 -3 11 10 37.25 11.25
 3 11 10 54.16 20.23
 3 12 10 34.45 11.61
 -3 12 10 38.91 11.23
 3 12 10 31.62 18.55
 3 13 10 64.19 21.85
 -3 14 10 23.61 15.65
 3 -11 11 6.9 9.26
 -3 -11 11 6.57 9.19
 -3 -10 11 20.2 11.78
 3 -10 11 16.66 10.8
 -3 -9 11 -21.95 11.97
 3 -9 11 -6.79 11.78
 3 -8 11 37.19 13.49
 -3 -8 11 28.18 10.9
 3 -7 11 -7.55 10.75
 -3 -7 11 3.42 8.9
 3 -6 11 29.18 12.73
 -3 -6 11 19.86 12.07
 3 -5 11 -8.07 11.37
 -3 -5 11 6.14 9.85
 -3 -4 11 7.26 9.42
 3 -4 11 14.9 11.26
 -3 -3 11 14.54 9.35
 3 -3 11 17.04 10.26
 3 -2 11 42.07 14.07
 -3 -2 11 8.95 9.69
 -3 -1 11 -19.44 13.19
 3 -1 11 -4.76 9.3
 3 0 11 51.25 14.03
 -3 0 11 38.82 13.48
 3 1 11 10.8 10.13
 -3 1 11 9.4 10.08
 3 2 11 9.43 9.57
 -3 2 11 21.24 11.14
 3 3 11 23.47 10.42
 -3 3 11 1.13 8.46
 3 4 11 12.32 10.52
 -3 4 11 10.14 10.57
 3 5 11 29.78 12.45
 -3 5 11 12.2 9.6
 -3 6 11 19.5 10.11
 3 6 11 32.94 11.84
 -3 7 11 28.14 12.6
 3 7 11 20.45 10.85
 3 8 11 20.64 12.24
 -3 8 11 63.91 15.18
 3 9 11 11.67 10.89
 -3 9 11 -1.21 8.81
 -3 10 11 -12.16 10.3
 3 10 11 0.44 10.36
 3 10 11 19.46 16.94
 3 11 11 22.9 12.37
 -3 11 11 32.59 12.24
 3 -9 12 14.26 10.15
 -3 -9 12 42.85 14.22
 -3 -8 12 73.45 17.67
 3 -8 12 70.01 16.61
 -3 -7 12 76.13 17.43
 3 -7 12 57.81 15.6
 3 -6 12 84.94 18.93
 -3 -6 12 63.55 16.02
 3 -5 12 50.9 15.34
 -3 -5 12 40.19 12.51
 -3 -4 12 37.51 13.58
 3 -4 12 60.46 15.5
 3 -3 12 82.83 17.77
 -3 -3 12 60.38 15.6
 3 -2 12 38.01 13.36
 -3 -2 12 46.53 14.44
 3 -1 12 98.15 18.75
 -3 -1 12 66.01 15.58
 3 0 12 61.87 16.19
 -3 0 12 78.26 16.61
 3 1 12 49.39 14.08
 -3 1 12 71.52 15.62
 3 2 12 8.55 10.59
 -3 2 12 25.82 11.49
 -3 3 12 30.19 13.52
 3 3 12 44.45 13.56
 -3 4 12 57.22 14.52
 3 4 12 36.81 13.41
 -3 5 12 81.11 16.65
 3 5 12 57.25 15.26
 3 6 12 45.71 14.33
 -3 6 12 22.32 11.61
 3 7 12 57.75 14.74
 -3 7 12 57.26 15.65
 3 8 12 66.48 16.09
 -3 8 12 26.27 10.72
 -4 -22 0 122.68 20.25
 -4 -21 0 0.49 11.51
 -4 -15 0 3.28 3.67
 -4 -14 0 332.16 16.22
 -4 -13 0 -4.1 3.44
 -4 -12 0 1678.62 34.79
 -4 -11 0 5.41 3.45
 -4 -11 0 3.53 1.09
 -4 -10 0 631.96 12.53
 -4 -10 0 603.31 19.46
 -4 -9 0 0.22 1.29
 -4 -8 0 1014.4 18.22
 4 -5 0 189.69 9.17
 -4 -4 0 2476.48 28.32
 4 -4 0 2375.17 28.51
 4 -4 0 2516.14 32.63
 -4 -4 0 2362.87 33.75
 4 -3 0 -0.32 1.33
 -4 -3 0 1.33 1.26
 4 -3 0 0.97 1.7
 -4 -3 0 -0.64 1.9
 -4 -3 0 0.67 1.73
 4 -2 0 4192.78 38.22
 -4 -2 0 4343.14 37.18
 4 -2 0 4400.36 39.65
 -4 -2 0 4174.52 37.35
 4 -1 0 0.1 1.46
 -4 -1 0 1.2 1.31
 4 -1 0 -0.36 1.29
 4 0 0 687.26 15.47
 4 0 0 752.77 15.95
 -4 1 0 2.83 1.4
 4 1 0 2.88 1.8
 -4 1 0 1.26 1.94
 4 1 0 -0.31 1.1
 -4 2 0 4372.9 37.85
 4 2 0 4221.17 38.28
 -4 2 0 4236.53 39.8
 4 2 0 4441.1 37.96
 -4 3 0 -0.33 1.4
 4 3 0 -1.74 1.97
 -4 4 0 2440.27 28.71
 4 4 0 2323.25 28.23
 4 5 0 4.81 1.99
 -4 6 0 940.74 14.43
 -4 7 0 0.8 1.46
 -4 8 0 1040.31 18.81
 -4 8 0 1019.35 21.11
 -4 9 0 -0.18 1.38
 4 9 0 5.83 7.32
 -4 9 0 0.23 1.87
 -4 10 0 623.1 13.48
 -4 10 0 615.02 17.43
 4 10 0 580.04 27.73
 -4 11 0 5.01 1.7
 4 11 0 6.46 6.41
 4 12 0 1687.15 50.94
 4 13 0 -7.3 7.97
 4 14 0 324.67 25.17
 4 15 0 -5.59 10.67
 4 16 0 265.68 26.06
 4 17 0 1.7 10.65
 -4 18 0 435.2 33.44
 4 18 0 400.03 34.38
 -4 19 0 15.69 11.95
 4 19 0 22.25 13
 -4 20 0 226.36 27.48
 4 20 0 210.24 27.13
 -4 21 0 54.19 18.97
 4 21 0 -6.9 12.68
 -4 22 0 119.78 23.09
 4 22 0 153.69 27.12
 -4 -22 1 -5.6 11.06
 -4 -21 1 27.98 11.96
 -4 -20 1 21.1 9.61
 -4 -19 1 66.17 14.74
 -4 -18 1 8.63 9.2
 -4 -16 -1 6.29 5.52
 -4 -15 -1 67.5 8.81
 -4 -14 -1 2.82 4.33
 -4 -14 1 5.16 3.31
 -4 -13 -1 203.77 13.7
 -4 -13 1 202.92 10.79
 -4 -12 1 -0.55 2.64
 -4 -12 -1 1.2 3.73
 -4 -11 1 293.09 8.19
 -4 -11 1 282.44 12.57
 -4 -11 -1 279 15.5
 -4 -10 -1 166.51 7.35
 -4 -10 -1 153.03 11.04
 -4 -9 -1 280.28 9.99
 -4 -9 -1 265.46 13.93
 4 -9 1 262.6 10.06
 -4 -9 1 276.89 9.52
 -4 -8 -1 159.76 7.98
 4 -8 1 158.48 7.87
 -4 -8 1 165.67 7.57
 -4 -8 -1 143.65 10.36
 4 -7 1 442.75 13.1
 -4 -7 1 443.27 12.31
 -4 -7 -1 436.45 13.15
 -4 -7 1 415.14 19.01
 4 -6 1 74.21 5.62
 -4 -6 1 81.4 5.54
 -4 -6 -1 74.29 5.41
 4 -6 -1 76.53 5.63
 -4 -6 1 82.95 8.7
 -4 -5 1 756.22 16.37
 4 -5 1 736.61 17.19
 4 -5 -1 816.71 16.82
 -4 -5 -1 767.81 17.28
 -4 -5 1 776.01 22.81
 4 -4 1 381.32 12.49
 -4 -4 1 395.65 11.83
 4 -4 -1 389.56 11.09
 -4 -4 -1 400 12.51
 -4 -4 -1 382.79 12.56
 -4 -4 1 392.2 15.34
 -4 -3 -1 1472.71 24.38
 -4 -3 -1 1552.86 24.71
 4 -3 -1 1518.1 21.12
 -4 -3 1 1491.05 22.76
 -4 -3 -1 1518.66 28.79
 -4 -3 1 1481 28.52
 -4 -3 -1 1519.53 31.45
 -4 -3 1 1518.54 28.15
 -4 -2 -1 392.55 12.39
 4 -2 1 422.65 13.91
 4 -2 -1 406.19 10.93
 -4 -2 -1 417.69 12.71
 -4 -2 -1 390.89 14.87
 -4 -2 1 405.84 13.41
 -4 -2 -1 411.71 9.9
 -4 -1 -1 824.15 17.85
 -4 -1 -1 795.67 17.55
 4 -1 1 823.25 18.6
 -4 -1 -1 806.19 11.09
 4 -1 1 761.05 15.65
 -4 -1 -1 846.08 19.79
 4 0 1 733.19 17.05
 -4 0 -1 713.06 16.69
 4 0 1 758.05 9.19
 4 0 1 696.71 17.05
 4 1 1 827.77 18.23
 -4 1 -1 833.78 17.89
 -4 1 1 791.82 15.64
 -4 1 -1 826.81 15.87
 4 1 1 828.34 20.59
 4 1 -1 788.93 17.84
 -4 2 -1 398.97 12.52
 -4 2 1 410.27 10.86
 4 2 -1 395.57 13.02
 4 2 1 354.2 14.85
 4 2 1 396.33 12.45
 -4 3 1 1499.49 23.41
 -4 3 -1 1481.13 24.12
 -4 3 1 1442.99 21.34
 4 3 -1 1523.42 27.2
 -4 4 -1 383.56 12.43
 4 4 1 374.67 12.35
 -4 4 1 409.26 12.2
 -4 5 -1 736.49 17.05
 4 5 1 720.12 23.18
 -4 5 1 780.17 17.19
 4 5 1 718.19 16.96
 -4 6 -1 76.68 5.64
 4 6 -1 80.27 8.73
 4 6 1 83.62 5.85
 -4 6 1 86.71 5.78
 -4 7 -1 437.54 13.26
 4 7 1 415.77 12.6
 -4 7 1 454.29 12.99
 4 7 -1 419.07 20.16
 -4 8 -1 169.56 8.12
 4 8 1 156.15 7.66
 -4 8 1 176.8 8.08
 4 8 -1 167.65 13.91
 4 8 1 150.16 12.87
 -4 8 1 168.17 10.05
 -4 9 -1 263.06 10.2
 -4 9 1 285.22 10.15
 4 9 1 278.13 9.99
 4 9 -1 274.26 18.55
 -4 9 -1 261.63 9.14
 4 9 1 287.71 19.01
 -4 9 1 265.53 13.24
 -4 10 -1 150.78 7.44
 -4 10 -1 154.36 6.83
 4 10 1 149.93 14.88
 4 10 -1 172.87 15.74
 -4 10 1 137.97 10.31
 -4 11 1 298.18 9.26
 -4 11 -1 277.31 9.14
 4 11 1 257.16 19.97
 4 11 -1 282.45 20.76
 -4 11 1 261.91 14.83
 -4 12 1 1.41 1.28
 4 12 1 -2.1 7.05
 4 12 -1 -0.2 7.04
 4 13 1 201.79 21.71
 4 13 -1 195.26 19.07
 4 14 1 1.14 8.04
 4 14 -1 2 8.54
 4 15 1 62.46 15.31
 4 15 -1 54.83 13.89
 4 16 1 5.3 9.7
 4 16 -1 6.31 9.41
 4 17 1 70.27 16.93
 4 17 -1 77.99 17.34
 -4 18 1 6.08 10.93
 -4 18 -1 27.24 14.89
 4 18 1 13.68 12.12
 4 18 -1 6.53 12.61
 -4 19 -1 62.99 17.99
 -4 19 1 69.29 17.35
 4 19 1 59.37 16.16
 4 19 -1 61.66 17.33
 -4 20 1 34.08 15.75
 -4 20 -1 -1.5 10.97
 4 20 1 6.93 12.06
 4 20 -1 24.83 15.48
 -4 21 1 36.23 13.36
 -4 21 -1 25.27 12.93
 4 21 1 39.88 18.14
 4 21 -1 21.7 14.92
 -4 22 -1 21.85 15.18
 -4 22 1 7.16 12.56
 4 22 1 -4.83 14.36
 4 22 -1 -12.3 13.48
 -4 -21 2 -16.88 11.6
 -4 -20 2 139.49 19.63
 -4 -19 2 -3.79 8.53
 -4 -18 2 155.65 20.5
 -4 -17 -2 -1.65 5.55
 -4 -17 2 -8.4 9.95
 -4 -16 -2 294.3 19.53
 -4 -16 2 272.61 23.5
 -4 -15 2 2.6 7.95
 -4 -15 -2 3.7 4.78
 -4 -14 -2 425.56 22
 -4 -14 2 419 26.84
 -4 -13 -2 4.17 5.27
 -4 -13 2 1.33 1.97
 -4 -13 2 6.5 8.09
 4 -12 2 426.26 12.07
 -4 -12 2 446.27 14.02
 -4 -12 -2 437.11 20.84
 -4 -12 2 419.31 24.73
 4 -11 -2 24.99 4.36
 4 -11 2 19.14 3.47
 -4 -11 2 42.54 4.32
 -4 -11 -2 16.34 5.65
 -4 -11 2 34.63 8.48
 4 -10 -2 1134.53 22.63
 -4 -10 2 1118.95 21.6
 4 -10 2 1055.67 22.04
 -4 -10 -2 1046.99 31.11
 -4 -10 2 976.37 34.94
 4 -9 -2 2.99 2.11
 4 -9 2 -1.64 2.68
 -4 -9 2 1.98 1.88
 -4 -9 -2 -0.09 1.94
 -4 -9 -2 0.24 4.05
 -4 -9 2 4.1 5.48
 4 -8 -2 784.5 16.03
 -4 -8 -2 717.18 19.8
 -4 -8 -2 726.92 23.98
 -4 -8 2 771.46 28.65
 4 -7 -2 85.41 5.07
 -4 -7 -2 74.66 6.47
 -4 -7 -2 89.4 6.82
 -4 -7 -2 75.68 8.04
 4 -7 2 85.41 3.66
 4 -6 -2 1583.67 19.84
 -4 -6 -2 1489.05 26.69
 -4 -6 -2 1639.67 28.55
 -4 -6 -2 1481.81 32.83
 4 -5 2 273.3 12.21
 -4 -5 -2 278.35 11.45
 4 -5 -2 299.97 8.11
 -4 -5 -2 291.18 12.37
 4 -4 2 1978.86 32.3
 -4 -4 -2 2103.14 32.7
 4 -3 2 1.33 2.3
 -4 -3 -2 2.12 1.89
 -4 -3 -2 0.1 2.25
 -4 -3 2 1.41 1.8
 -4 -3 -2 4.05 2.31
 4 -2 2 1105.38 24.24
 -4 -2 -2 1158.23 22.45
 -4 -2 -2 1158.27 24.19
 -4 -1 -2 3.48 2.1
 4 -1 2 6.08 3.56
 4 -1 2 1.73 1.94
 -4 -1 -2 5.54 2.97
 4 0 2 3727.4 43
 4 0 2 3529.03 43.36
 4 0 2 3531.48 43.88
 4 1 2 4.79 2.77
 -4 1 -2 3.7 1.87
 4 1 2 5.56 2.33
 4 1 2 1.52 2.62
 -4 2 -2 1129.42 23.82
 4 2 2 1124.89 22.65
 4 2 2 1070.74 23.78
 -4 2 2 1104.2 17.28
 4 2 2 1143.31 29.02
 4 3 2 2.43 1.77
 4 3 2 -2.49 2.72
 -4 3 2 -0.69 1.45
 -4 3 -2 3.05 2.03
 4 4 2 1958.54 31.62
 -4 4 2 2048.67 22.73
 -4 4 -2 2065.41 32.59
 -4 5 -2 297.56 12.28
 4 5 2 286.43 12.1
 -4 6 -2 1603.99 28.4
 4 6 -2 1458.51 35.32
 -4 7 -2 87.58 6.77
 4 7 -2 68.25 8.85
 4 7 2 65.29 10.08
 -4 8 -2 760.23 19.34
 4 8 -2 708.7 27.86
 4 8 2 716.03 27.19
 4 8 2 690.72 30.46
 4 9 2 0.59 2.13
 -4 9 2 -0.65 2.08
 -4 9 -2 -0.58 1.83
 -4 9 -2 0.11 0.73
 4 9 2 1.56 6.2
 4 9 -2 2.74 5.13
 4 9 2 7.6 6.31
 -4 10 2 1132.35 22.53
 4 10 2 1010.94 21.48
 4 10 2 997.22 35.87
 4 10 -2 989.62 36.64
 -4 10 2 1021.61 31.69
 4 11 2 20.69 3.59
 -4 11 2 15.53 3.11
 4 11 2 26.64 8.38
 4 11 -2 34.5 10.26
 -4 11 2 22.88 6.33
 4 12 2 449.42 12.27
 4 12 2 419.03 26.24
 4 12 -2 402.78 26.54
 -4 12 2 431.25 21.95
 4 13 2 5.88 8.17
 4 13 -2 4.45 7.78
 -4 13 2 4.42 5.39
 4 14 -2 411.88 28.64
 4 14 2 415.92 28.51
 -4 14 2 419.45 23.76
 4 15 2 13.57 10.68
 4 15 -2 -9.63 10.41
 4 16 -2 281.89 26.23
 4 16 2 267.95 24.41
 -4 17 -2 -4.89 9.48
 4 17 2 18.39 11.51
 4 17 -2 15.74 11.41
 -4 18 2 167.16 21.73
 4 18 2 159.24 21.84
 4 18 -2 162.64 23.98
 -4 18 -2 150.24 22.41
 -4 19 2 -15.61 13.99
 -4 19 -2 6.19 11.82
 4 19 2 4.06 11.64
 4 19 -2 1.65 11.45
 -4 20 2 169.7 24.88
 -4 20 -2 133.3 23.1
 4 20 2 129.96 21.97
 4 20 -2 142.67 24.34
 -4 21 2 -1.73 12.75
 -4 21 -2 16.69 14.78
 4 21 2 6.86 11.41
 4 21 -2 -14.07 14.93
 -4 -21 3 117.94 20.7
 4 -21 3 132.94 21.15
 -4 -20 3 0.82 8.4
 -4 -19 3 146.65 20.37
 -4 -18 3 -3.98 9.68
 -4 -17 -3 296.24 22.12
 -4 -17 3 262.87 24.87
 -4 -16 3 -1.33 8.31
 -4 -16 -3 0.29 5.96
 -4 -15 -3 712.3 23.63
 -4 -15 -3 788.59 33.31
 -4 -15 3 691.38 35.84
 -4 -14 -3 -8.14 4.33
 -4 -14 3 -4.86 7.82
 -4 -14 -3 1.44 5.49
 -4 -13 -3 462.16 18.15
 4 -13 3 465.21 14.8
 -4 -13 -3 504.57 24.96
 -4 -13 3 429.31 27.35
 -4 -12 -3 -3.78 3.57
 4 -12 3 -0.4 2.73
 -4 -12 3 0.44 1.64
 -4 -12 3 -7.56 8.09
 -4 -11 -3 586.67 19.24
 -4 -11 -3 616.84 26.19
 -4 -11 3 652.47 30.54
 4 -10 -3 8.97 1.33
 -4 -10 -3 12.2 3.72
 -4 -10 -3 3.71 4.9
 -4 -10 3 -3.27 7.43
 4 -10 3 11.64 2.84
 -4 -9 -3 1605.75 29.65
 -4 -9 -3 1622.19 40.82
 -4 -9 3 1655.71 45.49
 4 -8 3 -4.97 3.47
 -4 -8 -3 1.39 2.69
 -4 -8 -3 -4.39 5
 -4 -8 3 0.68 5.85
 -4 -7 -3 1431.64 26.68
 4 -7 3 1492.01 31.23
 -4 -7 -3 1411.21 36.56
 -4 -7 3 1479.11 40.76
 -4 -6 -3 30.17 4.48
 -4 -6 -3 29.28 6.31
 4 -6 3 24.64 5.05
 -4 -5 -3 2595.84 35.23
 4 -5 3 2485.66 40.47
 -4 -5 -3 2485.36 45.15
 -4 -4 -3 3.33 2.92
 4 -4 3 -0.71 2.16
 4 -3 3 891.4 24.43
 -4 -3 -3 873.35 21.17
 -4 -3 -3 918.89 22.19
 -4 -3 3 829.82 21.21
 4 -3 3 937.65 16.82
 4 -2 3 -0.72 3.18
 -4 -2 -3 2.01 1.74
 4 -2 3 -0.02 1.28
 4 -1 3 3898.95 51.05
 4 0 3 163.39 10.78
 4 1 3 3994.27 51.56
 4 2 3 1.69 2.15
 4 2 3 -3 3.57
 4 3 3 875.09 23.85
 -4 3 3 857.58 14.5
 4 3 3 935.77 21.88
 4 4 3 4.59 2.17
 -4 4 3 4.19 1.47
 4 4 3 4.72 3
 4 5 3 2499.68 40.33
 4 6 3 27.66 5.12
 -4 6 -3 22.12 3.08
 4 7 3 1427.14 30.54
 -4 7 -3 1387.37 17.79
 4 7 -3 1417.88 36.94
 4 7 3 1411.59 44.29
 4 8 3 3.7 3.34
 -4 8 -3 3.11 0.99
 4 8 3 5.54 5.4
 4 8 -3 9.03 6.22
 4 8 3 -2.19 7.22
 4 9 3 1592.09 42.69
 4 9 -3 1593.23 44.12
 4 9 3 1576.45 50.04
 4 10 3 5.84 5.48
 4 10 -3 -4.35 6.79
 4 10 3 11.5 8.13
 4 11 3 587.71 29.4
 4 11 -3 629.03 31.2
 4 11 3 616.61 34.37
 -4 11 3 552.41 27.15
 4 12 3 -2.26 2.54
 4 12 3 -3.68 7.82
 4 12 -3 6.4 7.98
 4 12 3 11.21 10.33
 -4 12 3 3.34 5.46
 -4 13 3 466.64 15.06
 4 13 3 453.8 14.76
 4 13 -3 452.82 29.71
 4 13 3 473.23 28.33
 -4 13 3 450.72 25.92
 4 14 3 -9.44 9.39
 4 14 -3 9.82 9.85
 -4 14 3 13.22 7.96
 4 15 -3 707.86 40.35
 4 15 3 680.19 37.36
 -4 15 3 710.57 34.1
 4 16 3 1.39 9.48
 4 16 -3 -0.9 9.75
 -4 16 3 7.83 7.46
 4 17 3 301.45 28.06
 4 17 -3 290.82 29.19
 -4 17 -3 305.22 28.28
 -4 17 3 228.18 24.63
 -4 18 -3 -10.67 10.1
 -4 18 3 -10.64 11.56
 4 18 3 -12.72 12.72
 4 18 -3 -11 12.01
 -4 19 -3 193.29 25.66
 -4 19 3 182.18 24.44
 4 19 3 152.99 22.59
 4 19 -3 197.18 26.89
 -4 20 3 -13.53 12.01
 -4 20 -3 -2.01 11.84
 4 20 3 4.83 11.86
 4 20 -3 -25.45 16.74
 -4 21 3 108.74 20.05
 -4 21 -3 123.17 21.25
 4 21 -3 88.74 19.49
 4 -21 4 -4.89 11.63
 -4 -21 4 1.4 9.58
 4 -20 4 -10.89 12.25
 -4 -20 4 -6.19 11.7
 -4 -19 4 -27.1 12.34
 4 -19 4 -1.31 10.35
 4 -18 4 -8.78 10.21
 -4 -18 4 -12.03 11.92
 -4 -17 -4 5.25 7.01
 4 -17 4 12.18 9.36
 -4 -17 4 10.9 8.98
 -4 -16 -4 1.73 6.55
 4 -16 4 1.18 7.27
 -4 -16 4 17.86 10.65
 -4 -15 -4 4.61 6.77
 4 -15 4 -12.8 8.69
 -4 -15 4 6.77 8.86
 -4 -14 4 -7.29 9.61
 -4 -14 -4 8.54 6.98
 -4 -13 4 34.4 5.81
 -4 -13 -4 32.76 5.29
 -4 -13 -4 15.89 7.5
 -4 -13 4 27.96 10.66
 -4 -12 -4 1.39 3.15
 -4 -12 4 3.24 3.45
 -4 -12 -4 -2.82 5.92
 -4 -12 4 4.54 8.94
 -4 -11 -4 1.84 2.78
 -4 -11 -4 5.08 6.63
 -4 -11 4 1.69 6.83
 -4 -10 -4 3.28 2.69
 4 -10 4 0.41 4.01
 -4 -10 -4 -4.35 6.31
 4 -10 4 -4.49 4.8
 -4 -10 4 6.33 6.83
 -4 -9 -4 2.37 2.68
 4 -9 4 2.89 3.82
 -4 -9 -4 -2.02 6.37
 4 -9 4 3.38 4.06
 -4 -9 4 2.11 6.95
 -4 -8 -4 -0.3 2.68
 4 -8 4 -4.57 4.86
 -4 -8 -4 0.25 5.51
 -4 -8 4 -3.42 6.81
 4 -8 4 4.17 4.92
 4 -7 4 169.52 12.36
 -4 -7 -4 180.55 10.13
 -4 -7 -4 177.69 14.07
 -4 -7 4 189.9 16.29
 -4 -6 -4 -0.28 2.68
 4 -6 4 3.18 4.32
 -4 -6 -4 -0.75 5.87
 -4 -6 4 -2.47 5.94
 4 -6 4 -3.41 3.21
 4 -5 4 42.06 6.62
 -4 -5 -4 52.06 8.41
 4 -5 4 40.9 5.49
 4 -4 4 0.52 3.83
 4 -4 4 -0.81 2.15
 4 -3 4 409.77 18.43
 -4 -3 4 391.26 14.27
 -4 -3 -4 386.34 14.37
 4 -2 4 3.29 3.79
 -4 -2 -4 2.64 2.04
 -4 -2 4 -0.05 1.66
 4 -1 4 10.62 5.14
 4 0 4 1.95 4.17
 -4 0 -4 1.43 0.99
 -4 1 -4 12.02 4.25
 4 1 4 0.1 4.25
 -4 2 -4 0.78 2.85
 4 2 4 2.96 3.97
 4 3 4 371.51 17.95
 -4 3 -4 372.05 14.76
 -4 4 4 -0.13 1.26
 4 4 4 3.14 4.97
 -4 4 -4 -0.15 2.35
 4 5 4 51.97 7.6
 -4 5 -4 37.79 4.54
 4 6 4 3.17 4.29
 -4 6 -4 -1.41 1.95
 4 6 4 6.78 7.41
 4 7 4 163.76 12.24
 -4 7 -4 169.45 7.31
 4 7 4 159.78 16.29
 4 8 4 1.91 3.87
 4 8 4 2.39 4.99
 4 8 4 8.53 7.87
 4 9 4 -0.63 3.71
 4 9 -4 0.15 5.72
 4 9 4 0.49 5.15
 4 9 4 7.85 7.62
 4 10 4 6.24 4.64
 4 10 4 6.97 6.01
 4 10 -4 -5.12 6.5
 4 10 4 1.79 8.32
 4 11 4 -0.39 3.49
 4 11 4 1.55 6.22
 4 11 4 -2.16 8.81
 4 12 4 2.01 6.16
 4 12 -4 0.22 7.58
 4 12 4 -4.57 9.28
 -4 13 4 38.02 5.91
 4 13 4 27.63 9.33
 4 13 -4 32.54 11.87
 -4 13 4 23.38 9.22
 4 13 4 28.45 11.7
 4 14 4 -4.68 7.97
 4 14 -4 -3.72 8.5
 4 14 4 -8.19 11.78
 -4 14 4 15.63 9.11
 4 15 4 6.33 9
 4 15 -4 -5.14 9.69
 -4 15 4 11.06 8.77
 -4 16 -4 0.45 10.52
 -4 16 4 -5.78 8.37
 4 16 4 2.86 9.24
 4 16 -4 7.13 11.37
 -4 16 4 6.11 8.6
 -4 17 4 15.88 11.4
 -4 17 -4 26.16 12.64
 4 17 4 1.34 10.07
 4 17 -4 31.41 13.82
 -4 18 4 -10.46 10.71
 -4 18 -4 -5.92 9.49
 4 18 4 -7.1 9.8
 4 18 -4 -4.14 10.43
 -4 19 4 17.86 12.74
 -4 19 -4 15.31 12.69
 4 19 4 1.9 10.23
 4 19 -4 30.67 16.1
 4 20 -4 40.98 18.58
 -4 20 4 -13.71 12.14
 -4 20 -4 27.59 16.47
 4 20 4 -2.91 10.32
 4 21 4 43.96 16.48
 4 21 -4 5.55 13.39
 -4 21 4 8.91 13.11
 -4 21 -4 12.22 12.78
 4 -21 5 128.34 20.55
 4 -20 5 -15.27 11.67
 -4 -20 5 0.63 10.03
 4 -19 5 105.96 18.08
 -4 -19 5 117.01 19.53
 4 -18 5 26.2 13.07
 -4 -18 5 -13.76 11.85
 4 -17 5 310.48 26.93
 -4 -17 5 319.21 28.95
 4 -16 5 -7.41 9.25
 -4 -16 -5 9.03 7.44
 -4 -16 5 14.48 11.16
 -4 -15 -5 350.36 25.71
 4 -15 5 338.09 25.13
 -4 -15 5 344.51 28.51
 -4 -14 -5 15.88 9.21
 4 -14 5 -3.46 7.59
 -4 -14 5 0.05 8.01
 -4 -13 5 549.37 22.42
 -4 -13 -5 529.41 30.23
 4 -13 5 511.5 28.07
 -4 -13 5 514.39 32.19
 -4 -12 5 3.75 4.48
 4 -12 5 0.37 4.39
 -4 -12 5 -1.61 7.75
 -4 -12 -5 10.91 8.11
 4 -12 5 -8.03 7.36
 4 -11 5 471.04 22.71
 -4 -11 -5 435.37 26.19
 4 -11 5 468.22 24.74
 -4 -11 5 420.54 28.2
 4 -10 5 11.19 5.07
 -4 -10 -5 10.94 7.35
 -4 -10 5 9.47 8.07
 4 -10 5 2.28 5.04
 4 -9 5 783.61 28.43
 -4 -9 -5 789.15 33.04
 4 -9 5 774.82 28.01
 -4 -9 5 762.02 35.07
 4 -8 5 7.68 5.6
 -4 -8 -5 4.57 5.79
 -4 -8 5 9.99 7.98
 4 -8 5 4.09 4.11
 4 -7 5 1735.56 41.55
 -4 -7 -5 1716.88 46.04
 4 -6 5 -2.03 4.34
 -4 -6 -5 6.58 6.66
 4 -5 5 515.59 23.31
 -4 -5 -5 488.99 23.89
 4 -5 5 500.77 18.21
 -4 -4 -5 2.35 5.15
 -4 -4 5 5.63 2.81
 4 -4 5 0.76 4.38
 4 -3 5 1352.84 37.16
 -4 -3 -5 1301.33 36.4
 -4 -3 -5 1405.43 26.26
 -4 -3 5 1402.34 25.9
 -4 -2 -5 -0.17 1.81
 -4 -2 5 0.71 1.73
 -4 -2 -5 1.6 4.81
 4 -2 5 4.89 5.1
 4 -1 5 1459.11 38.59
 -4 -1 -5 1419.48 23.55
 -4 -1 -5 1387.94 36.33
 -4 -1 5 1462.01 23.73
 4 0 5 -3.22 5.3
 -4 0 -5 0.01 3.97
 -4 0 -5 3.95 1.97
 4 1 5 1499.11 38.2
 -4 1 -5 1477.91 23
 4 2 5 4.37 5.61
 4 3 5 1345.87 36.56
 -4 4 -5 6.81 4.18
 4 4 5 5.63 4.75
 4 5 5 489.97 22.15
 -4 5 -5 491.22 17.13
 4 6 5 3.32 5.63
 -4 6 -5 0.65 2.55
 4 7 5 1671.92 41.49
 -4 7 -5 1583.2 26.89
 4 7 5 1698.19 54.9
 4 8 5 2.86 4.73
 4 8 5 2.42 8.55
 4 9 5 764.17 28.09
 4 9 5 797.95 41.12
 4 10 5 -4.26 5.04
 4 10 5 -1.26 5.59
 4 10 5 -1.35 9.26
 4 11 5 417.07 20.76
 4 11 5 412.11 24.7
 4 11 5 416.36 31.16
 4 12 5 -5 5.01
 -4 12 5 4.31 5.21
 4 12 -5 2 6.87
 4 12 5 16.35 8.3
 4 12 5 -11.44 9.69
 -4 13 5 494.64 21.32
 4 13 -5 489.64 31.25
 4 13 5 519.14 30.18
 4 13 5 464.69 34.64
 -4 13 5 403.23 30.74
 4 14 -5 -5.64 9.47
 -4 14 -5 4.02 7.62
 4 14 5 7.25 8.77
 -4 14 5 -4.97 8.87
 4 14 5 25.55 14.37
 -4 15 5 351.44 26.63
 4 15 -5 354.5 29.41
 4 15 5 352.3 27.59
 -4 15 -5 358.76 28.21
 -4 15 5 323.52 27.71
 4 15 5 354.86 33.44
 4 16 -5 14.31 10.79
 -4 16 -5 8.54 9.27
 -4 16 5 -7.3 10.06
 4 16 5 4.09 9.57
 -4 16 5 1.76 8.77
 4 16 5 -8.57 11.62
 -4 17 5 314.04 27.08
 4 17 5 296.18 27.84
 4 17 -5 299.2 29.86
 -4 17 -5 294.39 28.16
 -4 17 5 307.51 28.28
 4 18 5 14.56 12
 4 18 -5 3.57 11.55
 -4 18 5 2.57 9.63
 -4 18 -5 12.38 11.88
 4 19 5 83.27 17.75
 -4 19 5 136.32 20.5
 -4 19 -5 119.27 21.56
 -4 20 5 4.94 11.02
 -4 20 -5 -22.99 14.23
 -4 21 5 115.48 21.34
 -4 21 -5 75.99 19.33
 4 -20 6 63.4 16.3
 -4 -19 6 12.84 12.77
 4 -19 6 4.01 10.46
 -4 -18 6 107.65 18.52
 4 -18 6 113.48 18.21
 -4 -17 6 -12.34 11.96
 4 -17 6 -2.95 8.8
 4 -16 6 189.83 20.56
 -4 -16 6 197.86 24.23
 -4 -15 6 23.57 11.82
 -4 -15 -6 6.73 8.19
 4 -15 6 14.58 9.21
 4 -14 6 220.31 20.36
 -4 -14 -6 211.83 21.72
 -4 -14 6 214.89 24.3
 -4 -13 6 18.24 6.49
 4 -13 6 15.35 6.34
 -4 -13 6 30.38 12.97
 -4 -13 -6 17.1 9.27
 4 -13 6 1.4 6.3
 -4 -12 6 394.07 21.88
 4 -12 6 394.2 22.21
 -4 -12 -6 372.12 26.98
 4 -12 6 368.32 23.9
 -4 -12 6 336.84 27.66
 4 -11 6 8.16 6.7
 -4 -11 6 8.9 5.6
 -4 -11 -6 4.8 8.52
 -4 -11 6 -2.55 8.32
 4 -11 6 4.73 6.19
 4 -10 6 443.57 23.56
 -4 -10 -6 420.66 27.08
 4 -10 6 447.19 23.79
 -4 -10 6 453.52 29.26
 4 -9 6 2.35 5.32
 4 -9 6 -0.83 4.63
 -4 -8 -6 564.65 30.33
 4 -8 6 549.58 23.96
 4 -7 6 0.23 5.63
 4 -7 6 0.02 4.04
 4 -6 6 784.3 30.81
 -4 -6 -6 750.85 32.17
 -4 -5 -6 55.69 12.17
 4 -5 6 10.67 7.28
 4 -4 6 816.74 31.41
 -4 -4 -6 777.98 32.32
 -4 -3 -6 46.22 9.13
 4 -3 6 67.98 10.54
 4 -2 6 1111.77 36.92
 -4 -2 -6 1071.98 35.19
 4 -1 6 16.61 6.79
 -4 -1 6 20.07 2.78
 -4 -1 -6 18.9 2.7
 -4 -1 -6 13.47 5.29
 -4 -1 -6 15.1 3.35
 4 0 6 835.51 31.61
 -4 0 -6 881.39 14.97
 -4 0 -6 838.37 29.96
 -4 0 6 898.43 15.57
 -4 0 -6 850.92 20.31
 4 1 6 14.72 6.76
 -4 1 -6 19.52 6.2
 -4 1 -6 12.75 3.07
 4 2 6 1073.9 35.91
 -4 2 -6 1093.35 31.77
 -4 3 -6 64.42 8.53
 4 3 6 55.81 9.55
 4 4 6 779.91 30.62
 -4 5 6 5.28 1.41
 4 5 6 9.96 8.16
 4 6 6 730.38 30.16
 -4 6 -6 716.54 22.28
 4 7 6 116.19 13.68
 4 8 6 643.09 27.83
 4 8 6 588.09 37.53
 4 9 6 89.39 14.94
 4 9 6 195.39 25.87
 4 10 6 416.81 23.06
 4 10 6 407.94 32.9
 -4 11 6 9.6 5.92
 4 11 6 9.9 6.86
 4 11 6 6.88 13.29
 -4 12 6 357.11 20.41
 4 12 6 349.37 21.38
 -4 12 -6 363.15 24.4
 4 12 6 326.95 31.29
 4 13 6 0.82 4.83
 -4 13 6 12.79 5.62
 -4 13 6 2.23 6.51
 -4 13 -6 15.76 7.72
 4 13 6 14.81 12.1
 -4 14 -6 241.78 21.8
 -4 14 6 218.78 20.02
 4 14 6 192.65 25.69
 -4 14 6 179.55 22.67
 -4 15 6 10.02 7.59
 -4 15 -6 4.55 8.59
 -4 15 6 21.24 12.3
 4 15 6 9.9 12.14
 -4 16 -6 179.53 21.26
 -4 16 6 169.09 20.03
 -4 16 6 154.87 22.35
 4 16 6 146.38 23.59
 -4 17 6 -3.19 9.13
 -4 17 -6 -1.52 8.42
 4 17 6 -9.42 15.05
 -4 17 6 -7.48 12.77
 -4 18 6 112.68 18.16
 -4 18 -6 87.01 17.51
 -4 19 6 23.26 11.86
 -4 19 -6 -6.58 11.04
 -4 20 6 67.97 16.4
 -4 20 -6 79.68 18.6
 4 -18 7 6.6 9.59
 -4 -18 7 10.35 13.31
 4 -17 7 10.7 9.89
 -4 -17 7 12.28 12.95
 4 -16 7 -6.04 8.62
 -4 -16 7 -7.2 10.76
 -4 -15 7 19.32 12.28
 4 -15 7 17.41 8.79
 -4 -14 -7 -6.1 8.34
 4 -14 7 5.48 8.09
 -4 -13 -7 27.11 10.37
 4 -13 7 31.44 9.2
 -4 -12 7 15.15 6.85
 4 -12 7 12.73 7
 -4 -12 -7 21.67 11.11
 4 -12 7 6.13 6.51
 4 -11 7 75.58 11.73
 -4 -11 7 51.75 10.48
 -4 -11 -7 52.14 11.15
 4 -11 7 59.08 10.65
 4 -10 7 4.42 6.34
 -4 -10 7 -0.02 5.51
 4 -10 7 -2.41 5.38
 -4 -10 -7 7.98 9.16
 4 -9 7 45.61 9.96
 -4 -9 7 41.43 9.45
 -4 -9 -7 42.68 12.39
 4 -8 7 3.73 6.75
 -4 -8 -7 2.7 8.43
 4 -7 7 56.47 11.16
 -4 -7 -7 50.14 12.07
 4 -6 7 3.08 7.23
 -4 -6 -7 15.15 9.91
 4 -5 7 118.7 14.11
 -4 -5 -7 95.55 13.1
 4 -4 7 7.32 6.72
 -4 -4 -7 9.5 7.52
 4 -3 7 63.7 10.83
 -4 -3 -7 68.93 11.67
 4 -2 7 11.61 6.8
 -4 -2 -7 13.59 6.85
 4 -1 7 66.95 11.45
 -4 -1 -7 55.93 10.3
 4 0 7 31.49 8.87
 -4 0 -7 39.52 8.68
 4 1 7 66.53 11.29
 -4 1 -7 71.19 10.7
 4 2 7 21.51 8.59
 -4 2 -7 18.62 6.92
 4 3 7 69.5 10.92
 -4 3 -7 82.76 4.24
 -4 3 -7 72.22 9.81
 4 4 7 -7.96 7.21
 -4 4 -7 8.99 5.12
 4 5 7 116.4 14.37
 -4 5 -7 118.48 11.18
 4 6 7 -4.5 6.42
 4 7 7 37.74 9.48
 -4 7 -7 35.93 6.15
 4 8 7 -13.69 8.16
 -4 8 -7 -3.57 5.04
 4 9 7 36.67 9.51
 -4 9 7 52.54 8.18
 -4 9 -7 41.62 8.46
 4 9 7 41.49 13.8
 -4 10 7 6.48 6.24
 4 10 7 6.99 7.03
 -4 10 7 8.53 5.04
 -4 10 -7 -0.05 5.64
 4 10 7 5.99 11.92
 4 11 7 59.1 10.8
 -4 11 7 90.98 12.69
 -4 11 7 79.99 12.13
 -4 11 -7 70.59 11.64
 4 11 7 75.16 18.99
 -4 12 7 19.85 7
 4 12 7 18.01 7.98
 -4 12 7 18.9 7.5
 -4 12 -7 26.09 8.87
 4 12 7 1.53 10.93
 4 13 7 31.09 8.57
 -4 13 7 39.34 9.21
 -4 13 7 27.34 7.9
 -4 13 -7 32.68 9.75
 4 13 7 41.98 17.02
 -4 14 7 3.27 7.29
 -4 14 -7 -2.08 7.36
 -4 14 7 -12.44 11.55
 4 14 7 6.85 11.41
 -4 15 7 29.38 10.5
 -4 15 -7 18.88 9.5
 4 15 7 44.15 18.15
 -4 15 7 7.32 12.02
 -4 16 7 4.01 8.72
 -4 16 7 1.2 10.92
 -4 17 7 -12.37 12.11
 4 17 7 -19.12 15.43
 4 18 7 25.75 15.84
 4 -12 8 394.72 26.32
 -4 -12 8 370.49 24.69
 -4 -12 -8 330.99 28.48
 -4 -11 8 2.48 7.19
 4 -11 8 6.06 7.47
 -4 -10 8 520.41 29.88
 4 -10 8 574.65 31.97
 -4 -10 -8 543.41 35.35
 4 -9 8 -10.98 8.94
 -4 -9 8 2.82 7.08
 -4 -9 -8 3.54 9.46
 -4 -8 8 250.03 20.77
 4 -8 8 268.54 22.56
 -4 -8 -8 268.67 25.36
 4 -7 8 7.48 7.75
 -4 -7 8 -1.52 7.12
 -4 -7 -8 12.03 9.39
 4 -6 8 571.84 31.86
 -4 -6 -8 526.74 32.09
 4 -5 8 -8.51 7.79
 -4 -5 -8 -5.95 8.57
 4 -4 8 1145.06 42.62
 -4 -4 -8 1113.33 44.45
 4 -3 8 4.71 7.02
 -4 -3 -8 7.4 8.05
 4 -2 8 603.56 31.68
 -4 -2 -8 601.12 31.62
 4 -1 8 -7.96 7.33
 -4 -1 -8 5.55 7.28
 4 0 8 605.26 31.81
 -4 0 -8 575.44 29.79
 4 1 8 13.02 8.87
 -4 1 -8 -6.29 6.89
 4 2 8 582.02 31.01
 -4 2 -8 580.99 28.25
 4 3 8 -7.27 7.44
 -4 3 -8 -6.34 6.24
 4 4 8 1057.8 41.38
 4 5 8 -8.29 8.59
 4 6 8 516.46 29.52
 4 7 8 1.33 7.65
 4 8 8 261.45 21.66
 -4 8 8 234.71 19.93
 4 9 8 0.87 7.45
 -4 9 8 7.03 7.44
 4 9 8 -14.21 12.83
 4 10 8 527.9 30.75
 -4 10 8 511.13 29.39
 4 10 8 514.08 39.9
 4 11 8 -13.23 9.22
 -4 11 8 2.67 6.91
 4 11 8 4.71 12.22
 -4 12 8 329.75 23.34
 4 12 8 308.52 24.38
 4 12 8 317.95 34.56
 4 13 8 -9.55 12.87
 4 14 8 249.28 33.52
 4 15 8 15.53 15.63
 -4 15 8 -12.91 13.35
 -4 16 8 80.77 21.09
 4 16 8 126.33 24.89
 -4 17 8 -16.28 14.56
 4 17 8 13.21 16.88
 4 -12 9 29.87 11.45
 -4 -12 9 35.47 11.09
 4 -11 9 50.64 12.7
 -4 -11 9 49.13 12.14
 -4 -10 9 -1.24 8.2
 4 -10 9 -3.98 8.71
 4 -9 9 38.68 10.86
 -4 -9 9 38.18 11.74
 -4 -9 -9 49.2 13.84
 4 -8 9 -8.06 10.6
 -4 -8 9 2.52 8.58
 -4 -8 -9 -8.94 11.44
 4 -7 9 46.99 11.74
 -4 -7 9 54.71 12.4
 -4 -7 -9 40.72 13.85
 -4 -6 9 24.24 10.95
 4 -6 9 23.95 12.25
 -4 -6 -9 3.57 10.37
 -4 -5 9 83.44 14.5
 4 -5 9 92.91 15.26
 -4 -5 -9 85.88 16.34
 4 -4 9 2.72 8.48
 -4 -4 9 18.93 9.54
 -4 -4 -9 -3.43 9.06
 4 -3 9 118.01 16.93
 -4 -3 -9 79.59 15.03
 4 -2 9 33.97 11.06
 -4 -2 -9 31.52 11.2
 4 -1 9 70.1 13.31
 -4 -1 -9 69.68 13.24
 4 0 9 7.53 8.86
 -4 0 -9 6.26 7.35
 4 1 9 74.56 14.61
 4 2 9 38.71 12.75
 4 3 9 99.18 15.78
 4 4 9 -3.37 9.09
 -4 4 9 23.94 10.07
 -4 5 9 91.12 14.7
 4 5 9 87.87 14.73
 4 6 9 7.34 8.22
 -4 6 9 9.32 7.94
 4 7 9 46.87 12.16
 -4 7 9 47.64 11.78
 4 8 9 4.8 8.8
 -4 8 9 -2.88 7.79
 4 9 9 28.12 9.92
 -4 9 9 40.8 11.02
 4 9 9 24.63 13.24
 4 10 9 -11.2 9.16
 -4 10 9 -17.54 10.07
 4 10 9 10.88 14.26
 4 11 9 54.79 12.63
 -4 11 9 61.55 12.16
 4 11 9 52.33 19.7
 4 12 9 17.8 9.46
 -4 12 9 5.69 6.46
 4 12 9 19.71 15.45
 4 13 9 38.1 18.3
 4 14 9 18.75 15.43
 -4 15 9 29.44 16.12
 4 15 9 15.12 15.85
 -4 16 9 16.37 15.81
 4 -11 10 15.03 10.5
 -4 -11 10 -7.95 8.46
 -4 -10 10 89.27 15.16
 4 -10 10 95.43 17.1
 -4 -9 10 15.91 10.43
 4 -9 10 3.46 8.75
 4 -8 10 146.34 20.27
 -4 -8 10 155.37 20.17
 4 -7 10 4.54 9.45
 -4 -7 10 3.38 9.19
 -4 -6 10 123.4 18.32
 4 -6 10 122.11 17.48
 4 -5 10 -16.28 9.99
 -4 -5 10 5.79 9.21
 4 -4 10 133.88 18.47
 -4 -4 10 139.07 18.93
 4 -3 10 9.56 10.62
 -4 -3 10 -16.06 10.25
 -4 -2 10 164.58 20.32
 4 -2 10 201.9 21.3
 4 -1 10 -8.4 10.62
 -4 -1 10 8.32 8.27
 -4 0 10 128.37 17.89
 4 0 10 148.82 20.06
 4 1 10 30.38 12.09
 -4 1 10 11.88 9.7
 4 2 10 173.77 19.99
 -4 2 10 192.31 21.06
 4 3 10 -16.14 10.45
 -4 3 10 -2.25 8.92
 4 4 10 136.91 17.99
 -4 4 10 133.86 18.08
 4 5 10 1.53 9.53
 -4 5 10 -19 10.62
 4 6 10 121.98 17.54
 -4 6 10 136.77 18.2
 4 7 10 17.44 10.71
 -4 7 10 22.8 11.62
 4 8 10 128.45 18.38
 -4 8 10 136.33 18.75
 4 9 10 13.56 10.8
 -4 9 10 7.71 7.96
 4 9 10 8.19 14.37
 4 10 10 86.9 16.14
 -4 10 10 78.62 14.48
 4 10 10 108.32 25.74
 -4 11 10 3.59 7.16
 4 11 10 14.93 10.16
 4 11 10 10.3 16.06
 -4 12 10 85.31 14.66
 4 12 10 58.81 20.1
 4 13 10 36.24 20.72
 4 -11 11 78.27 15.75
 -4 -11 11 65.23 14.94
 -4 -10 11 2.9 10.13
 4 -10 11 -6.27 10.37
 4 -9 11 139.66 21.15
 -4 -9 11 172 22.41
 4 -8 11 23.63 12.04
 -4 -8 11 14.61 11.53
 4 -7 11 210.38 24.09
 -4 -7 11 206.75 23.64
 4 -6 11 -22.08 13.51
 -4 -6 11 -0.18 9.96
 4 -5 11 161.95 22.46
 -4 -5 11 122.07 19.62
 4 -4 11 -13.22 11.74
 -4 -4 11 -20.29 12.63
 4 -3 11 155.93 21.05
 -4 -3 11 161.16 21.21
 4 -2 11 -3.63 10.32
 -4 -2 11 21.07 12.78
 4 -1 11 243.18 25.28
 -4 -1 11 243.03 24.98
 4 0 11 30.37 11.33
 -4 0 11 12.97 11.1
 4 1 11 218.71 23.54
 -4 1 11 226.78 24.19
 4 2 11 5.84 9.74
 -4 2 11 3.03 8.54
 4 3 11 137.61 19.61
 -4 3 11 116 18.81
 4 4 11 -8.73 10.9
 -4 4 11 4.25 9.14
 4 5 11 118.49 18.85
 -4 5 11 91.01 15.89
 -4 6 11 -15.92 11.57
 4 6 11 2.31 8.93
 -4 7 11 208.47 22.89
 4 7 11 196.48 23.23
 4 8 11 -8.15 10.57
 -4 8 11 10.68 9.89
 4 9 11 108.45 17.79
 -4 9 11 150.64 20.55
 4 9 11 117.53 23.46
 4 10 11 -4.09 9.78
 -4 10 11 -8.57 9.69
 4 10 11 2.45 12.42
 4 11 11 93.8 16.82
 -4 11 11 82.72 15.74
 -4 -8 12 -4.61 10.4
 4 -8 12 -28.22 14.14
 4 -7 12 -15.2 12.21
 -4 -7 12 6.54 9.79
 -4 -6 12 3.51 9.92
 4 -6 12 -7.77 11.84
 4 -5 12 -0.61 10.55
 -4 -5 12 -21.25 11.41
 4 -4 12 12.78 12.81
 -4 -4 12 4.36 9.77
 4 -3 12 -3.29 10.09
 -4 -3 12 25.1 12.55
 4 -2 12 -20.21 14.59
 -4 -2 12 -18.01 10.98
 4 -1 12 -26.98 14.02
 -4 -1 12 10.08 11.07
 4 0 12 10.81 10.09
 -4 0 12 7.88 11
 4 1 12 8.99 10.68
 -4 1 12 10.03 11.15
 4 2 12 14.41 12.74
 -4 2 12 5.78 9.77
 4 3 12 15.65 12.67
 -4 3 12 21.15 12.06
 -4 4 12 -7.85 10.04
 4 4 12 7.94 10.9
 4 5 12 -13.29 10.87
 -4 5 12 -12.14 11.5
 4 6 12 -2.87 10.05
 -4 6 12 19.34 12.21
 4 7 12 -0.96 9.43
 -4 7 12 -0.84 10.03
 4 8 12 -16.45 11.53
 -4 8 12 4.45 10.72
 -5 -22 0 -14.56 11.29
 -5 -21 0 12.24 12
 -5 -20 0 -8.86 10.81
 -5 -19 0 13.84 11.3
 -5 -15 0 -8.28 4.61
 -5 -14 0 2.19 4
 -5 -13 0 4.13 3.8
 -5 -12 0 -3.82 3.4
 -5 -11 0 -1.2 3.35
 -5 -11 0 1.95 1.6
 -5 -10 0 -2.75 1.87
 -5 -9 0 1.27 1.53
 -5 -8 0 -0.23 1.52
 -5 -6 0 -0.86 3.07
 5 -5 0 1.76 2.21
 5 -5 0 4.76 2.44
 -5 -5 0 2.23 2.72
 -5 -4 0 1.84 1.6
 5 -4 0 0.87 1.98
 5 -4 0 2.04 1.69
 -5 -4 0 1.4 2.43
 -5 -3 0 3.83 2.23
 5 -3 0 0.05 2.01
 5 -3 0 -4.51 2.45
 -5 -3 0 0.85 1.79
 5 -2 0 1.18 2.29
 -5 -2 0 -0.64 1.34
 5 -2 0 1.88 1.57
 -5 -2 0 4.26 2.39
 -5 -1 0 1.48 1.38
 5 -1 0 -0.11 2.09
 5 -1 0 -0.42 1.48
 5 0 0 -0.54 2.31
 5 0 0 -0.92 1.73
 5 1 0 1.66 2.07
 -5 1 0 -1.43 1.93
 5 1 0 -1.66 1.51
 5 2 0 5.97 3.68
 -5 2 0 -0.5 1.59
 -5 2 0 4.58 2.79
 5 2 0 2.82 1.69
 -5 3 0 0.33 1.26
 5 3 0 15.92 4.5
 -5 4 0 1.08 1.62
 5 4 0 4.09 3.02
 -5 5 0 -0.61 1.44
 5 5 0 0.14 1.94
 -5 7 0 -1.61 1.38
 5 8 0 9.11 7.76
 -5 9 0 -0.21 1.59
 5 9 0 6.86 6.98
 -5 10 0 2.08 1.95
 5 10 0 1.38 6.26
 -5 11 0 2.65 2.14
 5 11 0 3.57 6.57
 5 12 0 9.84 7.29
 5 13 0 3.17 8.89
 5 14 0 10.91 10.43
 5 15 0 -6.26 10.98
 5 16 0 -1.99 8.74
 5 17 0 20.91 13.99
 5 18 0 22.66 15.81
 -5 19 0 2.68 10.6
 5 19 0 -4.2 11.5
 -5 20 0 6.73 13.51
 5 20 0 4.52 11.48
 5 21 0 10.4 13.98
 -5 21 0 -0.3 13.4
 -5 -22 -1 28.1 12.25
 -5 -21 1 93.76 18.2
 -5 -20 1 134.88 20.01
 -5 -19 1 146.72 19.84
 -5 -18 1 109.65 16.97
 -5 -17 1 179.63 20.39
 -5 -16 -1 140.91 12.92
 -5 -16 1 137.11 16.76
 -5 -15 -1 186.33 14.72
 -5 -15 1 158.5 17.74
 -5 -14 -1 280.77 16.87
 -5 -14 1 289.88 14.44
 -5 -14 1 256.95 21.24
 -5 -13 -1 494.33 22.14
 -5 -13 1 529.7 19
 -5 -13 1 491.31 27.51
 -5 -12 1 428.45 17.14
 -5 -12 -1 454.34 20.77
 -5 -12 1 402.1 24.11
 -5 -11 -1 892.38 18.32
 -5 -11 -1 812.31 26.59
 -5 -11 1 781.83 32.04
 -5 -10 -1 844.66 19
 -5 -10 -1 801.15 25.92
 -5 -10 1 772.81 30.36
 -5 -9 1 629.35 16.22
 5 -9 1 583.22 16.51
 -5 -9 -1 616.92 16.82
 -5 -9 1 566.24 24.88
 -5 -8 1 342.4 11.99
 5 -8 1 317.98 12.5
 5 -8 -1 350.46 13.99
 -5 -8 -1 342.13 12.66
 -5 -8 1 314.44 17.95
 -5 -7 1 1018.66 20.83
 5 -7 1 1014.25 21.74
 5 -7 -1 1051.99 22.97
 -5 -7 -1 1042.03 22.01
 -5 -7 1 997.6 29.71
 -5 -6 1 1092.28 21.47
 5 -6 1 1078.29 22.97
 5 -6 -1 1100.12 22.38
 -5 -6 -1 1078.89 22.47
 -5 -6 1 1093.47 29.45
 -5 -5 1 1668.41 26.69
 5 -5 1 1664.19 28.31
 -5 -5 -1 1726.37 28.38
 5 -5 -1 1702.53 26.46
 -5 -5 1 1672.24 34.83
 5 -4 1 2401.66 34.15
 -5 -4 1 2472.17 32.61
 5 -4 -1 2492.71 30.92
 -5 -4 -1 2382.25 34.42
 -5 -4 -1 2455.95 34.16
 -5 -4 1 2457.52 39.97
 5 -3 1 3344.65 40.49
 -5 -3 1 3481 38.64
 -5 -3 -1 3454.37 41.3
 5 -3 -1 3608.87 37.12
 -5 -3 -1 3507.57 40.58
 -5 -3 -1 3412.33 34.7
 -5 -3 1 3459.93 44.08
 5 -2 1 886.24 20.63
 -5 -2 1 889.25 19.46
 5 -2 1 897.7 21.77
 -5 -2 -1 882.94 20.3
 5 -2 -1 906.43 18.33
 -5 -2 -1 880.61 20.29
 -5 -2 -1 865.6 15.41
 -5 -2 -1 865.49 23.36
 5 -1 1 1371.27 25.72
 -5 -1 1 1389.28 24.45
 5 -1 1 1404.56 26.49
 -5 -1 -1 1370.09 25.11
 -5 -1 -1 1409.23 25.5
 -5 -1 -1 1431.76 27.82
 5 0 1 1719.23 28.98
 5 0 1 1782.34 29.46
 -5 0 1 1751.25 26.66
 5 0 1 1747.97 17.49
 -5 0 -1 1750.6 28.35
 5 1 1 1371.56 25.52
 5 1 1 1418.5 26.42
 -5 1 1 1362.43 22.95
 -5 1 -1 1396.99 25.22
 5 1 1 1409.85 17.09
 5 1 -1 1402.54 25.38
 -5 1 -1 1416.67 23.05
 -5 2 1 904.97 19.77
 5 2 1 820.63 19.96
 -5 2 1 840.25 18
 -5 2 -1 878.3 20.29
 5 2 -1 922.36 21.38
 -5 2 -1 873.39 16.01
 5 3 1 3386.82 40.3
 -5 3 1 3531.27 39.44
 -5 3 1 3450.49 37.3
 -5 3 -1 3464 40.19
 5 3 -1 3397.86 42.94
 -5 4 -1 2503.35 34.2
 5 4 1 2366.16 33.48
 -5 4 1 2549.01 33.83
 -5 5 -1 1686.86 28.31
 -5 5 1 1710.68 27.72
 5 5 1 1585.04 27.43
 -5 6 -1 1082.12 22.63
 -5 6 1 1117.66 22.3
 5 6 1 1040.41 22.19
 -5 7 -1 1034.38 22.26
 5 7 1 979.26 21.32
 -5 7 1 1054.06 21.94
 -5 8 -1 351.19 13.05
 -5 8 1 361.3 12.94
 5 8 1 351.24 12.85
 5 8 -1 337.52 19.92
 5 8 1 320.94 19.73
 -5 9 -1 600.22 16.99
 -5 9 1 638.8 16.97
 5 9 1 608.8 16.94
 5 9 -1 605.8 28.46
 5 9 1 639.56 28.53
 -5 9 1 606.94 19.03
 -5 10 -1 816.98 19.74
 5 10 1 800.17 33.71
 -5 10 -1 826.79 18.08
 5 10 -1 808.84 34.35
 -5 10 1 823.31 22.88
 -5 11 -1 837.09 18.57
 5 11 1 848.64 36.22
 5 11 -1 807.47 35.71
 -5 11 -1 819.47 17.73
 -5 11 1 832.82 24.37
 5 12 -1 481.86 28.14
 5 12 1 403.08 26.49
 5 13 1 481.65 29.92
 5 13 -1 506.52 31.62
 5 14 1 272.77 23.57
 5 14 -1 294.48 24.79
 5 15 1 173.64 20.24
 5 15 -1 187.97 21.82
 5 16 1 129.15 18.87
 5 16 -1 127.75 20.16
 5 17 1 217.85 24.64
 5 17 -1 187.39 23.86
 5 18 1 136.25 21.39
 5 18 -1 180.59 25.28
 -5 19 1 172.16 23.4
 -5 19 -1 219.69 27.18
 5 19 1 149.72 22.9
 5 19 -1 210.89 27.19
 -5 20 1 150.25 23.7
 -5 20 -1 126.41 22.72
 5 20 1 122.75 21.07
 5 20 -1 137.7 24.25
 5 21 1 81.68 19.18
 5 21 -1 87.85 21.92
 -5 21 1 63.12 17.67
 -5 21 -1 98.65 19.21
 -5 -21 2 61.09 16.3
 -5 -20 2 74.36 15.21
 -5 -19 2 21.97 10.84
 -5 -18 2 88.39 15.67
 -5 -17 2 103.6 16.12
 -5 -17 -2 117.64 13.53
 -5 -16 -2 163.4 15.24
 -5 -16 2 146.68 17.96
 -5 -15 -2 89.97 11.24
 -5 -15 2 101.33 15.58
 -5 -14 -2 296.39 18.83
 -5 -14 2 288.14 22.88
 -5 -13 2 273.1 12.34
 -5 -13 -2 280.31 18.12
 -5 -13 2 243.09 20.42
 5 -12 2 279.3 11.47
 -5 -12 -2 298.51 18.17
 -5 -12 2 287.81 21.83
 5 -11 2 236.84 11.06
 -5 -11 -2 269.44 16.8
 -5 -11 2 252.65 19.46
 5 -10 -2 673.24 18.11
 5 -10 2 658.98 18.65
 -5 -10 -2 589.88 24.08
 -5 -10 2 609.64 28.33
 5 -9 -2 252.59 10.64
 5 -9 2 245.99 11.98
 -5 -9 -2 230.68 15.13
 -5 -9 2 258.75 17.36
 -5 -9 -2 245.11 12.65
 5 -8 -2 728.89 16.59
 -5 -8 -2 663.7 20.25
 5 -8 2 705.28 20.18
 -5 -8 -2 660.32 23.95
 -5 -8 2 684.67 27.56
 5 -7 -2 762.49 16.17
 -5 -7 -2 703.61 20.28
 -5 -7 2 781.44 28.99
 5 -6 -2 1205.69 19.93
 -5 -6 -2 1176.03 25.73
 -5 -5 -2 160.87 9.55
 5 -5 -2 174.13 7.41
 -5 -4 -2 1605.48 28.91
 5 -4 2 1711.97 19.8
 -5 -3 -2 1220.38 25.19
 5 -3 2 1247.98 20.32
 -5 -2 -2 1299.48 26.25
 5 -2 2 1263.52 27.92
 5 -2 2 1261.25 23.44
 -5 -2 -2 1290.97 15.76
 -5 -1 -2 402.91 14.89
 5 -1 2 415.15 15.9
 5 -1 2 403.3 14.81
 -5 0 -2 2710 39.88
 5 0 2 2753.73 41.13
 5 0 2 2783.28 41.18
 5 1 2 413.31 15.68
 5 1 2 384.55 16.51
 -5 2 2 1307.17 21.74
 5 2 2 1273.18 27.53
 5 2 2 1259.64 31.66
 -5 3 2 1226.02 20.32
 5 3 2 1224.73 33.1
 -5 4 2 1675.61 24.19
 5 7 2 704.95 30.22
 5 8 2 691.42 19.76
 5 8 -2 681.15 28.09
 5 8 2 689.16 27.96
 5 8 2 666.68 31.29
 5 9 2 229 11.6
 5 9 2 235.11 18.68
 5 9 -2 234.56 17.76
 5 10 2 632.19 18.41
 5 10 -2 603.32 29.31
 5 10 2 643.32 29.91
 -5 10 -2 638.53 11.52
 5 11 2 251.48 11.48
 5 11 2 244.29 20.33
 5 11 -2 264.58 21
 -5 11 2 235.89 15.68
 5 12 2 291.67 11.81
 5 12 2 275.08 22.21
 5 12 -2 276.13 22.84
 -5 12 2 257.81 16.82
 5 13 2 283.99 23.59
 5 13 -2 281.17 23.5
 -5 13 2 257.74 17.18
 5 14 2 288.69 24.55
 5 14 -2 310.12 26.29
 -5 14 2 303.89 19.15
 5 15 2 83.7 15.42
 5 15 -2 97.37 17.49
 5 16 2 153.36 21.02
 5 16 -2 176.46 22.83
 5 17 2 145.16 21.78
 5 17 -2 109.61 18.86
 5 18 2 99.5 18.84
 5 18 -2 114.49 20.78
 -5 19 2 50.67 15.69
 -5 19 -2 70.29 17.14
 5 19 2 87.11 19.75
 5 19 -2 35.48 15.01
 5 20 -2 67.83 18.28
 -5 20 -2 51 15.88
 -5 20 2 87.45 18.59
 5 20 2 71.85 17.52
 5 21 2 46.15 14.76
 5 21 -2 65.46 19.78
 -5 21 2 49.52 17.98
 -5 21 -2 28.46 14.96
 -5 -21 3 26.2 14.58
 -5 -20 3 -7.19 10.27
 -5 -19 3 16.64 11.07
 -5 -18 3 7.8 9.98
 -5 -17 -3 31.94 9.17
 -5 -17 3 38.86 12.45
 -5 -16 -3 27.95 8.93
 -5 -16 3 31.22 12.21
 -5 -15 -3 87.67 9.53
 -5 -15 -3 87.62 12.65
 -5 -15 3 84.54 14.65
 -5 -14 -3 12.9 4.71
 -5 -14 -3 25.85 7.92
 -5 -14 3 9.81 8.16
 -5 -13 -3 52.38 7.23
 5 -13 3 56.37 5.98
 -5 -13 -3 47.93 9.12
 -5 -13 3 59.56 12.58
 -5 -12 -3 26 5.73
 5 -12 3 33.9 5.47
 -5 -12 -3 31.31 8.06
 -5 -12 3 44.28 10.87
 -5 -11 -3 100.89 8.84
 5 -11 3 109.59 9.05
 -5 -11 -3 92.4 11.57
 -5 -11 3 96.47 13.13
 5 -10 -3 2.36 1.23
 -5 -10 -3 2.05 3.64
 -5 -10 -3 2.09 5.31
 -5 -10 3 -2.29 7.07
 -5 -9 -3 241.52 12.66
 -5 -9 -3 224.71 15.91
 -5 -9 3 237.91 18
 -5 -8 -3 134.97 9.23
 -5 -8 -3 123.43 11.91
 -5 -8 3 145.97 14.68
 5 -7 3 217.93 12.9
 -5 -7 -3 208.14 11.44
 -5 -7 -3 183.46 13.78
 -5 -7 3 212.94 16.49
 5 -6 3 2.26 3.55
 -5 -6 -3 8.62 3.43
 -5 -6 -3 11.28 4.92
 -5 -5 -3 508.27 17.09
 5 -5 3 501.3 19.34
 -5 -5 -3 526.9 21.56
 5 -4 3 14.85 4.39
 -5 -4 -3 11.02 3.61
 -5 -3 -3 236.2 11.79
 5 -3 3 227.89 13.1
 5 -3 3 226.18 8.03
 -5 -2 -3 103.92 8.33
 5 -2 3 111.39 9.45
 5 -2 3 111.99 4.23
 5 -1 3 775.67 24.04
 5 0 3 25.56 5.47
 5 1 3 742.68 23.57
 5 1 3 806.46 26.4
 5 2 3 111.36 9.65
 5 2 3 101.05 10.64
 -5 3 3 230.69 8.85
 5 3 3 240.27 13.26
 5 4 3 9.47 3.77
 -5 4 3 8.57 2.18
 5 5 3 470.19 18.94
 5 6 3 6.41 3.86
 5 7 3 191.25 12.01
 5 7 3 189.27 18.33
 5 8 3 135.61 15.82
 -5 9 -3 235.94 6.13
 5 9 3 220.41 17.75
 5 9 3 209.01 19.93
 5 10 -3 -3.79 6.75
 5 10 3 9.16 6.99
 5 10 3 -3.26 7.64
 5 11 3 111.55 8.86
 5 11 3 98.93 13.38
 5 11 -3 92.63 13.82
 5 11 3 89 14.47
 5 12 3 32.65 5.29
 5 12 3 27.24 9.25
 5 12 -3 24.32 9.34
 -5 12 3 40.01 9.33
 5 13 3 53.16 6.02
 5 13 3 50.47 12.34
 5 13 -3 41.67 11.88
 -5 13 3 51.71 10.28
 5 14 3 0.37 8.67
 5 14 -3 10.39 9.99
 -5 14 3 26.25 8.88
 5 15 3 79.5 14.79
 5 15 -3 83.05 16.52
 -5 15 3 83.68 12.65
 5 16 3 22.62 10.91
 5 16 -3 33.28 13.32
 5 17 3 47.35 13.95
 5 17 -3 33.22 13.58
 5 18 -3 16.04 11.66
 -5 18 3 -9.68 12.88
 5 18 3 -0.21 11.51
 5 19 3 3.11 11.18
 5 19 -3 12.03 12.2
 -5 19 3 30.14 13.89
 -5 19 -3 -4.72 12.18
 5 20 3 -6.9 11.27
 5 20 -3 20.89 14.64
 -5 20 3 -3.95 11.32
 -5 20 -3 11.1 12.79
 -5 21 3 -3.73 14.22
 -5 21 -3 9.8 11.76
 5 -21 4 71.22 17.37
 5 -20 4 58.59 14.73
 -5 -20 4 56.41 16.01
 5 -19 4 66.2 16.52
 -5 -19 4 24.49 13.1
 -5 -18 -4 85.16 13.96
 5 -18 4 95.53 16.24
 -5 -18 4 59.23 14.76
 5 -17 4 150.7 19.34
 -5 -17 -4 130.86 16.94
 -5 -17 4 140 19.35
 -5 -16 -4 271.73 22.69
 -5 -16 4 230.63 24.49
 -5 -15 -4 277.18 21.9
 -5 -15 4 285.61 25.35
 -5 -14 -4 308.53 22.94
 -5 -14 4 250.98 24.17
 -5 -13 -4 159.44 11.07
 5 -13 4 167.99 11.62
 -5 -13 -4 160.25 16.54
 -5 -13 4 160.56 19.07
 -5 -12 -4 170.9 11.38
 -5 -12 -4 171.76 16.6
 -5 -12 4 157.22 18
 -5 -11 -4 169.49 10.91
 -5 -11 -4 161.41 15.58
 -5 -11 4 180.9 18.42
 -5 -10 -4 346.54 15.25
 -5 -10 -4 335.55 21
 -5 -10 4 370.19 24.64
 -5 -9 -4 514.55 18.22
 5 -9 4 528.8 21.96
 -5 -9 -4 493.71 24.81
 -5 -9 4 514.17 28.6
 5 -8 4 863.15 28.09
 -5 -8 -4 906.34 24.05
 -5 -8 -4 912.91 33.28
 -5 -8 4 939.06 37.06
 5 -7 4 859.1 27.64
 -5 -7 -4 837.62 23.19
 -5 -7 -4 807.7 30.72
 -5 -7 4 884.36 33.44
 -5 -6 -4 731.38 21.66
 5 -6 4 744.09 25.56
 -5 -6 -4 750.45 28.28
 5 -6 4 741.64 21.29
 -5 -5 -4 401.76 16.28
 5 -5 4 383.7 18.32
 -5 -5 -4 358.93 19.87
 5 -5 4 338.34 13.46
 5 -4 4 355.34 17.79
 5 -4 4 382.67 12.63
 5 -3 4 342.51 17.87
 5 -2 4 807.7 27.23
 -5 -2 -4 810.07 26.52
 -5 -2 4 833.04 21.76
 -5 -2 -4 808.06 21.92
 5 -1 4 1229.38 33.53
 -5 -1 -4 1244.93 13.95
 5 0 4 1719.01 39.45
 5 1 4 1196.11 33.09
 5 2 4 850.36 27.52
 -5 2 -4 767.57 23.09
 5 3 4 319.96 17.48
 -5 3 -4 302.66 14.06
 5 4 4 356.52 17.81
 -5 4 4 355.49 10.09
 -5 4 -4 340.58 14.29
 5 4 4 367.12 23.09
 -5 5 4 420.45 9.69
 5 5 4 383.88 18.6
 -5 5 -4 379.23 14.09
 5 5 4 411.02 24.94
 5 6 4 710.41 25.39
 -5 6 -4 669.46 17.97
 5 6 4 725.91 34.45
 5 7 4 790 26.89
 -5 7 -4 789.86 17.88
 5 7 4 818.78 37.61
 5 8 4 829.28 27.3
 -5 8 -4 830.7 15.82
 5 8 4 806.01 37.87
 5 9 4 501.29 21.36
 -5 9 -4 515.02 8.97
 5 9 4 503.66 31.56
 5 10 4 329.32 26.74
 5 11 4 168.19 16.63
 5 11 4 161.71 21.48
 5 12 4 158.16 17.05
 5 12 -4 166.77 18.28
 5 12 4 142.78 19.37
 5 13 4 154.58 11.41
 5 13 4 169.57 18.57
 5 13 -4 182.82 19.7
 5 13 4 139.13 20.81
 -5 13 4 150.95 17.6
 5 14 4 280.71 24.48
 5 14 -4 272.91 25.28
 -5 14 4 274.02 23.32
 5 15 -4 243.16 25.22
 5 15 4 236.69 24
 -5 15 4 239.75 22.2
 5 16 -4 263.05 26.88
 5 16 4 277.51 26.33
 -5 16 4 208 20.83
 5 17 4 136.07 19.83
 5 17 -4 110.9 20.01
 -5 17 4 135.86 19.87
 -5 17 -4 142.26 20.55
 5 18 4 57.97 15.12
 -5 18 -4 102.93 19.18
 -5 18 4 83.11 16.51
 -5 19 4 39.04 13.24
 -5 19 -4 57.8 16.23
 -5 20 4 55.98 16.11
 -5 20 -4 43.8 16.13
 -5 21 4 49.34 15.26
 -5 21 -4 49.84 16.62
 5 -21 5 3.2 11.62
 -5 -20 5 10.01 12.62
 5 -20 5 -10.76 13.46
 -5 -19 5 13.35 12.04
 5 -19 5 6.84 10.66
 -5 -18 5 19.66 11.94
 5 -18 5 9.33 9.64
 -5 -17 5 24.24 11.13
 -5 -17 -5 26.6 10.31
 5 -17 5 23.89 10.71
 -5 -16 5 31.96 10.9
 -5 -16 -5 42.23 11.42
 5 -16 5 39.31 11.23
 -5 -15 5 53.24 14.37
 5 -15 5 50.48 11.61
 -5 -15 -5 34.01 10.47
 -5 -14 5 48.38 13.48
 -5 -14 -5 54.02 12.25
 5 -14 5 70.09 12.97
 -5 -13 5 31.18 6.56
 -5 -13 -5 18.55 7.63
 5 -13 5 25.73 8.77
 -5 -13 5 41.47 12.14
 -5 -12 -5 40.65 10.91
 -5 -12 5 29.38 11.63
 5 -12 5 36.58 8.62
 5 -11 5 44.25 7.75
 -5 -11 -5 56.52 6.53
 -5 -11 -5 53.63 10.98
 5 -11 5 48.46 9.02
 -5 -11 5 41.23 10.59
 5 -10 5 93.94 10.7
 -5 -10 -5 83.46 12.74
 -5 -10 5 78.94 13.15
 5 -10 5 91.74 10.75
 5 -9 5 55.67 9.5
 -5 -9 -5 75.63 12.32
 -5 -9 5 91.85 14.52
 5 -9 5 58.81 8.66
 5 -8 5 145.42 12.78
 -5 -8 -5 140.87 15.02
 5 -8 5 156.52 12.09
 5 -7 5 112.05 11.82
 -5 -7 -5 118.11 13.47
 5 -6 5 144.82 13.43
 -5 -6 -5 174.42 19.11
 5 -6 5 133.32 9.77
 5 -5 5 72.94 9.8
 -5 -5 -5 79.58 10.73
 5 -5 5 78.67 7.1
 5 -4 5 147.8 13.84
 -5 -4 -5 131.38 12.95
 -5 -3 -5 84.88 10.67
 5 -3 5 87.11 10.5
 5 -2 5 143.15 13.6
 -5 -2 -5 143.8 8.99
 -5 -2 5 138.35 9.04
 -5 -2 -5 139.47 12.77
 5 -1 5 143.21 13.31
 -5 -1 -5 143.51 12.59
 -5 -1 -5 129.3 8.35
 -5 -1 -5 141.6 6.31
 5 0 5 447.3 22.46
 -5 0 -5 379.28 20.39
 -5 0 -5 402.52 9.94
 5 1 5 146.53 13.23
 -5 1 -5 132.53 11.63
 5 2 5 139.43 12.42
 5 3 5 73.85 9.79
 5 4 5 143.02 13.29
 -5 4 5 143.1 6.72
 -5 5 5 78.83 4.18
 5 5 5 74.23 10.01
 -5 5 -5 68.42 7.08
 5 6 5 159.84 13.56
 -5 6 -5 140.87 9.29
 5 6 5 160.52 18.83
 5 7 5 124.97 12.06
 -5 7 -5 114.86 7.88
 5 7 5 121.01 17.23
 5 8 5 126.22 13.37
 -5 8 -5 135.77 7.7
 5 8 5 170.3 21.09
 5 9 5 67.04 9.41
 5 9 5 59.69 14.4
 5 10 5 96.37 10.98
 5 10 5 91.51 17.2
 5 11 5 56.07 9
 5 11 5 38.61 12.49
 5 12 5 25.72 12.93
 -5 13 5 36.08 7.07
 5 13 5 38.35 15.05
 5 14 5 64.78 17
 -5 14 5 35.12 10.95
 -5 15 5 51.55 13.05
 5 15 5 40.62 15.7
 -5 16 -5 39.57 13.26
 -5 16 5 26.06 10.15
 -5 16 5 51.11 13.8
 -5 17 -5 26.51 10.81
 -5 17 5 30.65 12.82
 -5 18 5 33.35 13.64
 -5 18 -5 29.61 13.12
 -5 19 5 36.36 15.26
 -5 19 -5 -2.25 11.04
 -5 20 5 33.73 15.24
 -5 20 -5 9.96 10.22
 5 -20 6 14.51 11.47
 5 -19 6 71.1 17.29
 -5 -19 6 58.47 16.17
 -5 -18 6 50.48 14.05
 5 -18 6 54.71 14.38
 -5 -17 6 43.8 14.61
 5 -17 6 31.1 11.3
 -5 -16 6 63.25 15.03
 -5 -16 -6 94.33 17.15
 5 -16 6 93.35 15.67
 -5 -15 6 88.94 18.32
 5 -15 6 141.19 17.78
 -5 -15 -6 110.81 17.38
 -5 -14 -6 110.54 16.97
 -5 -14 6 110.74 18.39
 5 -14 6 109.88 15.04
 -5 -13 6 103.37 12.02
 -5 -13 6 95.93 16.79
 -5 -13 -6 107.3 16.67
 5 -13 6 73.81 11.8
 -5 -12 6 172.06 14.73
 5 -12 6 185.34 15.69
 -5 -12 6 194.24 21.77
 5 -12 6 174.23 16.65
 -5 -12 -6 198.95 20.35
 5 -11 6 197.25 16.66
 -5 -11 -6 185.26 19.23
 5 -11 6 155.82 14.96
 -5 -11 6 186 20.51
 5 -10 6 150.73 14.61
 -5 -10 -6 144.96 17.03
 5 -10 6 151.41 14.16
 5 -9 6 237.42 18.16
 -5 -9 -6 202.23 19.62
 5 -9 6 242.38 16.62
 5 -8 6 347.06 21.18
 -5 -8 -6 312.69 22.77
 5 -8 6 357.29 18.53
 -5 -7 -6 147.51 16.5
 5 -7 6 154.02 14.46
 5 -6 6 321.19 20.95
 -5 -6 -6 306.34 21.89
 5 -5 6 486.68 25.76
 -5 -5 -6 444.6 25.11
 5 -4 6 336.81 21.02
 -5 -4 -6 309.58 20.9
 5 -3 6 237.25 18.11
 -5 -3 -6 206.8 16.6
 -5 -3 6 227.75 11.42
 -5 -3 -6 229.95 11.61
 5 -2 6 513.66 26.05
 -5 -2 -6 485.19 24.31
 -5 -2 -6 517.02 15.82
 -5 -2 6 537.87 15.86
 5 -1 6 416.09 23.41
 -5 -1 6 403.98 13.39
 -5 -1 -6 381.34 13.13
 -5 -1 -6 334.26 19.85
 -5 -1 -6 416.25 12.79
 5 0 6 284.37 19.2
 -5 0 -6 278.02 10.87
 -5 0 -6 273.06 17.31
 -5 0 -6 290.79 10.46
 5 1 6 396.52 22.92
 -5 1 -6 380.81 20.08
 5 2 6 490.71 25.24
 -5 2 -6 496.11 21.65
 5 3 6 212.51 17.33
 -5 3 -6 218.75 14.52
 5 4 6 302.13 19.85
 -5 4 -6 287.5 16.11
 5 5 6 502.57 25.6
 -5 5 6 482.98 10.25
 5 6 6 282.02 19.55
 5 7 6 142.07 14.19
 -5 7 -6 140.75 10
 5 7 6 141.84 19.69
 5 8 6 280.84 19.63
 5 8 6 307.5 26.99
 5 9 6 210.96 16.86
 5 9 6 215.15 24.34
 5 10 6 160.08 15.29
 5 10 6 187.82 23.85
 5 11 6 162.1 15.44
 5 11 6 148.67 22.2
 5 12 6 184.86 15.51
 5 12 6 182.64 24.86
 -5 13 6 96.95 11.01
 5 13 6 105.84 21.25
 -5 14 6 99.39 14.7
 -5 14 -6 138.06 17.97
 5 14 6 130.2 23.71
 -5 14 6 101.18 17.84
 -5 15 6 91.51 14.69
 -5 15 -6 128.3 17.91
 -5 15 6 84.04 16.93
 5 15 6 96.12 21.63
 -5 16 6 84.05 15.41
 -5 16 -6 94.88 16.78
 -5 16 6 49.14 14.22
 5 16 6 72.33 19.91
 -5 17 6 40.86 13.33
 -5 17 -6 54.7 15.56
 -5 18 6 63.03 14.5
 -5 18 -6 41.28 13.98
 -5 19 6 54.34 15.9
 -5 19 -6 49.96 16.04
 -5 20 6 30.89 14.18
 -5 20 -6 62.98 17.89
 -5 -18 7 69.99 17.77
 5 -16 7 56.75 13.19
 5 -15 7 85.66 14.47
 -5 -15 -7 60.77 15.06
 5 -14 7 73.1 12.86
 -5 -14 -7 84.06 15.88
 -5 -13 -7 202.21 23.55
 5 -13 7 133.47 15.59
 -5 -12 7 199.8 17.26
 5 -12 7 209.28 18.7
 -5 -12 -7 181.12 21.23
 5 -12 7 192.76 17.26
 5 -11 7 227.8 19.19
 -5 -11 7 236.89 19
 5 -11 7 217.88 17.62
 -5 -11 -7 199.6 21.19
 5 -10 7 142.64 15.73
 -5 -10 -7 137.15 18.04
 5 -10 7 143.95 14.21
 5 -9 7 189.18 17.17
 -5 -9 -7 180.58 19.32
 -5 -8 -7 154.32 18.86
 5 -8 7 166.27 16.92
 -5 -7 -7 154.93 17.66
 5 -7 7 169.68 17
 -5 -6 -7 167.89 17.95
 5 -6 7 181.49 17.31
 5 -5 7 399.96 25.52
 -5 -5 -7 395.27 25.74
 5 -4 7 360.76 23.6
 -5 -4 -7 322.89 23.22
 5 -3 7 463.96 27.23
 -5 -3 -7 413.07 24.86
 5 -2 7 303.54 22.07
 -5 -2 -7 298.93 21.16
 5 -1 7 267.1 20.41
 -5 -1 -7 259.92 19.19
 -5 0 -7 102.48 11.98
 5 0 7 122 14.95
 5 1 7 247.66 20.38
 -5 1 -7 254.02 18.39
 5 2 7 307.13 21.92
 -5 2 -7 308.95 18.97
 5 3 7 446.12 25.73
 -5 3 -7 417.66 21.75
 5 4 7 337.29 23.12
 -5 4 -7 327.99 18.68
 5 5 7 408.63 24.84
 -5 5 -7 400.87 19.87
 5 6 7 183.68 16.83
 -5 6 -7 166.25 12.54
 5 7 7 170.57 16.89
 5 7 7 176.5 22.19
 5 8 7 138.25 15.59
 5 8 7 138.26 21.33
 5 9 7 205.53 18.72
 5 9 7 192.67 24.81
 5 10 7 150.4 15.4
 5 10 7 119.55 21.72
 -5 11 7 225.24 18.31
 5 11 7 211.63 18.43
 -5 11 -7 222.27 18.54
 5 11 7 232.43 27.13
 -5 12 7 166.64 15.86
 5 12 7 191.6 17.48
 -5 12 -7 180.61 17.35
 -5 12 7 187.93 17.53
 5 12 7 218.69 28
 -5 13 7 175.69 16.39
 5 13 7 172.49 17.09
 -5 13 -7 141.85 16.69
 -5 13 7 161.35 16.99
 5 13 7 146.91 23.54
 -5 14 7 58.67 11.58
 -5 14 -7 71.25 13.11
 5 14 7 90.75 20.78
 -5 15 7 66.23 13.03
 5 15 7 54.02 18.73
 -5 15 7 59.33 15.76
 -5 16 7 50.64 13.07
 -5 16 7 16.09 12.71
 5 16 7 45.7 17.7
 5 17 7 21.63 13.95
 -5 -14 -8 -1.41 10.72
 -5 -13 -8 0.34 9.84
 -5 -12 8 1.5 6.38
 5 -12 8 15.81 9.39
 -5 -12 -8 2.21 10
 5 -11 8 -1.55 7.48
 -5 -11 8 10.44 8
 -5 -11 -8 5.63 8.79
 -5 -10 8 7.34 7.86
 5 -10 8 3.17 7.33
 -5 -10 -8 0.81 8.95
 -5 -9 8 -3.08 7.68
 5 -9 8 -5.06 8.96
 -5 -9 -8 8.5 9.9
 5 -8 8 5.32 8.27
 -5 -8 -8 13.08 10.5
 5 -7 8 -5.45 8.96
 -5 -7 -8 -2.88 8.47
 5 -6 8 16.78 9.33
 -5 -6 -8 4.31 8.75
 5 -5 8 3.72 7.98
 -5 -5 -8 12.16 8.93
 5 -4 8 -0.03 7.51
 -5 -4 -8 -0.45 8.14
 5 -3 8 -4.78 8.04
 -5 -3 -8 0.36 7.59
 5 -2 8 -22.22 11.04
 -5 -2 -8 -4.11 7.87
 5 -1 8 2.85 7.53
 -5 -1 -8 13.63 6.42
 5 0 8 6.33 8.01
 -5 0 -8 8.16 7.42
 5 1 8 3.67 7.77
 -5 1 -8 4 6.1
 5 2 8 2.45 7.43
 -5 2 -8 -0.93 6.63
 5 3 8 4.98 7.57
 -5 3 -8 0.57 5.56
 5 4 8 -2.11 7.56
 -5 4 -8 -5.2 6.04
 5 5 8 2.32 7.67
 -5 5 -8 11.5 5.64
 5 6 8 -1.73 7.24
 5 7 8 6.57 8.08
 5 8 8 9.21 8.21
 5 8 8 3.49 11.5
 5 9 8 -4.12 8.24
 5 9 8 3.95 12.77
 -5 10 8 -7.66 7.02
 5 10 8 3.24 7.81
 5 10 8 11.66 13.6
 5 11 8 16.19 8.66
 -5 11 8 -8.14 8.23
 5 11 8 -4.53 14.01
 -5 12 8 -2.29 6.74
 5 12 8 12.9 8.56
 5 12 8 -16.04 15.97
 5 13 8 -19.64 17.03
 5 14 8 17.39 14.98
 5 15 8 -19.59 16.39
 -5 15 8 -13.36 13.47
 -5 16 8 12.95 13.71
 5 16 8 3.57 15.81
 5 17 8 -0.62 15.3
 5 -12 9 145.52 18.35
 -5 -12 9 142.23 17.43
 -5 -12 -9 178.39 23.59
 5 -11 9 173.7 20.34
 -5 -11 9 163.42 18.76
 -5 -11 -9 168.7 24.31
 5 -10 9 157.64 18.91
 -5 -10 9 143.63 18.39
 -5 -10 -9 106.52 19.27
 -5 -9 9 155.75 19.07
 5 -9 9 158.35 18.28
 -5 -9 -9 165.86 22.76
 5 -8 9 124.63 17.07
 -5 -8 9 141.51 17.84
 -5 -8 -9 142.76 20.22
 -5 -7 9 114.69 16.28
 5 -7 9 129.64 18.09
 -5 -7 -9 128.39 18.91
 5 -6 9 169.4 19
 -5 -6 -9 195.06 21.76
 5 -5 9 279.08 24.87
 -5 -5 -9 274.38 25.63
 5 -4 9 299.29 24.72
 -5 -4 -9 269.97 24.75
 5 -3 9 271.69 24.66
 -5 -3 -9 252.33 23.33
 5 -2 9 289.6 25.04
 -5 -2 -9 253.69 22.46
 5 -1 9 214.98 20.85
 -5 -1 -9 173.23 19.15
 5 0 9 137.78 18.57
 -5 0 -9 153.71 17.52
 5 1 9 195.84 20.51
 -5 1 -9 162.97 17.47
 5 2 9 260.75 23.7
 -5 2 -9 276.87 22.15
 5 3 9 273.06 23.87
 5 4 9 240.17 22.75
 5 5 9 272.64 23.87
 5 6 9 199.53 20.65
 5 7 9 108.64 16.34
 -5 7 9 110.82 15.92
 5 8 9 130.36 17.5
 -5 8 9 131.91 17.05
 5 8 9 112.25 21.77
 5 9 9 131.66 17.44
 -5 9 9 134.47 17.1
 5 9 9 148.38 24.7
 5 10 9 126.3 17.16
 -5 10 9 120.61 16.68
 5 10 9 133.48 23.93
 5 11 9 148.5 18.47
 -5 11 9 164.14 18.59
 5 11 9 162.66 26.87
 5 12 9 150.84 18.15
 -5 12 9 141.23 17.13
 5 12 9 127.32 25.84
 5 13 9 118.59 24.9
 5 14 9 62.06 20.11
 5 15 9 79.14 21.58
 -5 15 9 39.73 16.85
 -5 16 9 11.43 11.68
 5 -11 10 62.71 13.61
 -5 -11 10 41.89 11.52
 5 -10 10 56.62 13.52
 -5 -10 10 71.41 14.36
 -5 -9 10 70.07 14.9
 5 -9 10 105.05 17.9
 5 -8 10 72.73 15.75
 -5 -8 10 61.67 14.29
 -5 -8 -10 52.09 14.93
 5 -7 10 46.21 12.26
 -5 -7 10 76.53 15.44
 -5 -7 -10 59.96 16.07
 5 -6 10 85.55 16.62
 -5 -6 10 81.98 15.27
 -5 -6 -10 67.11 15.86
 5 -5 10 128.54 18.55
 -5 -5 10 114.55 17.06
 -5 -5 -10 94.48 17.43
 -5 -4 10 62.69 13.64
 5 -4 10 55.38 13.93
 -5 -4 -10 72.11 15.34
 -5 -3 10 101.22 17.1
 5 -3 10 121.41 18.81
 -5 -3 -10 119.42 17.87
 -5 -2 10 76.71 14.99
 5 -2 10 77.12 15.1
 -5 -2 -10 94.48 15.94
 5 -1 10 111.74 16.67
 -5 -1 10 112.02 17.19
 5 0 10 44.48 12.24
 -5 0 10 75.5 15.31
 5 1 10 127.68 18.48
 -5 1 10 85.35 15.43
 5 2 10 69.93 14.76
 -5 2 10 84.38 15.78
 -5 3 10 98.18 16.41
 5 3 10 100.64 16.95
 -5 4 10 106.36 17.5
 5 4 10 60.07 14.02
 5 5 10 109.63 17.16
 -5 5 10 99.52 15.81
 5 6 10 68.65 13.79
 -5 6 10 76.3 14.88
 5 7 10 73.69 14.83
 -5 7 10 84.64 15.73
 -5 8 10 39.05 11.12
 5 8 10 25.62 14.02
 -5 9 10 66.6 14.25
 5 9 10 81.51 15.01
 5 9 10 53.75 19.57
 -5 10 10 24.05 9.98
 5 10 10 48.37 13.63
 5 11 10 48.08 12.95
 -5 11 10 46.07 12.55
 5 11 10 38.31 16.51
 -5 12 10 43.61 11.84
 5 12 10 20.22 13.92
 5 13 10 86.36 23.43
 -5 -11 11 1.15 9.03
 5 -11 11 14.05 10.76
 -5 -10 11 25.76 12.34
 5 -10 11 7.51 10.52
 5 -9 11 6.75 10.84
 -5 -9 11 9.74 9.34
 5 -8 11 -3.2 11.4
 -5 -8 11 -8 10.81
 5 -7 11 17.59 12.49
 -5 -7 11 14.93 10.79
 5 -6 11 14.82 11.57
 -5 -6 11 36.87 13.29
 5 -5 11 21.92 13.91
 -5 -5 11 27.87 12.56
 5 -4 11 23.77 13.19
 -5 -4 11 31.33 12.5
 5 -3 11 34.66 13.29
 -5 -3 11 -5.32 10.28
 5 -2 11 27.24 13.28
 -5 -2 11 6.31 9.28
 5 -1 11 1.12 10.67
 -5 -1 11 -4.63 10.31
 5 0 11 26.97 12.63
 -5 0 11 60.84 15.44
 5 1 11 38.51 13.7
 -5 1 11 12.48 11.16
 5 2 11 13 10.7
 -5 2 11 7.38 9.32
 5 3 11 23.82 11.97
 -5 3 11 -2.1 8.17
 5 4 11 -2.74 10.81
 -5 4 11 6.59 10.88
 5 5 11 6.65 10.46
 -5 5 11 -27.23 13.59
 5 6 11 21.48 11.12
 -5 6 11 16.05 11.14
 -5 7 11 -22.09 12.26
 5 7 11 2.6 14.71
 5 8 11 19.95 11.75
 -5 8 11 5.4 9.33
 5 8 11 11.52 15.77
 5 9 11 18.48 10.58
 -5 9 11 10.96 9.71
 5 9 11 30.37 17.44
 -5 10 11 20.33 10.8
 5 10 11 0.43 9.64
 5 10 11 31.11 17.3
 5 11 11 -17.26 11.78
 -5 11 11 8.68 9.63
 5 -7 12 78.87 16.69
 -5 -7 12 33.31 12.31
 5 -6 12 68.11 16.32
 -5 -6 12 61.73 16.13
 5 -5 12 88.7 18.7
 -5 -5 12 50.89 14.8
 5 -4 12 37.64 15.04
 -5 -4 12 29.16 12.02
 -5 -3 12 35.21 15.39
 5 -3 12 29.22 12.43
 5 -2 12 67.78 16.08
 -5 -2 12 60.98 15.14
 5 -1 12 56.06 15.58
 -5 -1 12 67.26 16.41
 5 0 12 132.59 21.4
 -5 0 12 145.5 22.58
 5 1 12 106.4 19.49
 -5 1 12 110.53 20.61
 5 2 12 82.62 17.48
 -5 2 12 53.56 14.85
 5 3 12 32.85 14.32
 -5 3 12 42.73 14.48
 5 4 12 34.65 12.23
 -5 4 12 29.86 12.41
 5 5 12 43.76 13.99
 -5 5 12 43.49 13.63
 -5 6 12 80.81 16.56
 5 6 12 73.47 17.26
 5 6 12 59.6 18.44
 5 7 12 54.26 15.17
 -5 7 12 72.13 16.33
 -6 -21 0 140.54 20.67
 -6 -20 0 -10.4 9.62
 -6 -19 0 349.11 28.72
 -6 -18 0 -1.95 9.06
 -6 -17 0 164.28 20.3
 -6 -16 0 2.26 8.44
 -6 -15 0 550.38 22.92
 -6 -14 0 -1.28 4.32
 -6 -13 0 578.06 23.04
 -6 -12 0 6.06 3.75
 -6 -10 0 9.56 2.74
 -6 -9 0 1624.31 28.59
 -6 -9 0 1568.09 39.71
 -6 -8 0 -0.7 4.46
 -6 -7 0 499.99 20.71
 -6 -6 0 11.48 4.7
 6 -5 0 7273.41 62.35
 -6 -5 0 7346.08 69.2
 6 -4 0 7.54 3.11
 -6 -4 0 11.03 3.65
 6 -3 0 2181.37 34.22
 -6 -3 0 2210.21 33.13
 6 -2 0 26.55 4.63
 6 -1 0 4047.72 46.62
 6 0 0 6.2 3.1
 -6 0 0 6.72 3.12
 6 1 0 3852.32 45.37
 -6 1 0 3994.39 45.11
 6 1 0 3918.38 39.06
 6 2 0 17.24 3.53
 -6 2 0 22.49 4.37
 6 2 0 20.79 3.22
 6 3 0 2153.52 33.8
 -6 3 0 2223.36 35.57
 6 4 0 10.68 2.94
 6 5 0 7306.67 62.27
 -6 7 0 545.93 9.44
 -6 10 0 4.54 2.21
 6 10 0 23.72 9.9
 6 11 0 1729.84 52.38
 6 12 0 0.02 7.41
 6 13 0 602.85 34.1
 6 14 0 6.03 9.5
 6 15 0 561.79 36.29
 6 16 0 -2.76 10.19
 6 17 0 196.38 25.12
 6 18 0 20.71 14.29
 6 19 0 426.6 36.99
 -6 20 0 9.62 12.18
 -6 21 0 169.55 26.2
 -6 -21 -1 -1.64 9.57
 -6 -21 1 3.17 9.49
 -6 -20 -1 74.65 16.2
 -6 -20 1 39.4 14.08
 -6 -19 1 -3.58 11
 -6 -18 1 27.29 11.74
 -6 -17 1 6.04 8.47
 -6 -16 -1 63.56 9.66
 -6 -16 1 39.68 11.02
 -6 -15 -1 -4.75 5.85
 -6 -15 1 13.91 7.64
 -6 -14 1 90.58 9.06
 -6 -14 -1 80.17 10.12
 -6 -14 1 74.3 13.06
 -6 -13 -1 17.42 5.65
 -6 -13 1 15.57 4.75
 -6 -13 1 12.51 7.74
 -6 -12 -1 145.52 12.27
 -6 -12 1 129.92 14.76
 -6 -11 -1 41.92 7.11
 -6 -11 1 44.64 9.07
 -6 -10 1 228.53 17.02
 6 -9 1 3.66 2.74
 -6 -9 1 10.38 6.39
 6 -8 1 107.21 8.27
 -6 -8 1 113.84 11.57
 6 -7 1 15.96 4.14
 -6 -7 1 18.55 5.78
 6 -6 1 321.85 13.69
 6 -6 -1 340.05 13.48
 -6 -6 1 335.95 17.45
 6 -5 1 21.75 4
 -6 -5 -1 25.99 4.9
 6 -5 -1 18.78 3.25
 -6 -5 -1 28.03 4.54
 -6 -5 1 18.86 5.33
 6 -4 1 522 17.63
 -6 -4 -1 520.24 17.87
 6 -4 -1 531.97 15.82
 -6 -4 -1 530.35 15.91
 -6 -4 1 565.29 19.7
 6 -3 1 393.9 15.33
 -6 -3 -1 395.75 15.31
 6 -3 -1 415.54 14.07
 -6 -3 -1 415.17 12.8
 6 -2 1 258.44 12.59
 -6 -2 -1 264.26 12.39
 -6 -2 -1 259.52 9.13
 6 -2 -1 279.94 11.39
 6 -1 1 -2.2 2.5
 -6 -1 -1 0.89 2.06
 6 0 1 382.43 15.19
 -6 0 1 425.28 15.49
 6 0 1 398.54 9.53
 -6 0 -1 382.13 14.52
 6 1 1 1.39 2.7
 -6 1 1 -2.35 2.61
 6 1 -1 0.06 1.8
 6 1 1 2.3 1.23
 -6 1 -1 2.96 1.87
 6 2 1 262.03 12.61
 -6 2 1 255.97 11.2
 -6 2 -1 271.13 10.04
 6 3 1 384.26 15.14
 -6 3 1 396.57 14.36
 -6 3 -1 408.44 10.48
 6 4 1 507.93 17
 -6 4 1 579.24 17.37
 6 5 1 24 4.48
 6 6 1 309.41 13.35
 6 7 1 19.3 4.14
 6 8 1 112.01 8.35
 6 9 1 3.55 2.8
 -6 9 1 0.04 2.72
 6 10 -1 236.83 19.37
 6 10 1 202.87 18.81
 -6 10 1 221.75 11.78
 6 11 1 46.88 10.69
 6 11 -1 50.12 11.06
 -6 11 1 38.1 5.63
 6 12 -1 160.93 18.28
 6 12 1 136.77 17.07
 6 13 1 27.02 10.92
 6 13 -1 20.22 10.21
 6 14 1 101.68 18.51
 6 14 -1 77.33 15.29
 6 15 1 11.51 10.95
 6 15 -1 8.09 9.78
 6 16 -1 40.55 14.11
 6 16 1 50.95 13.46
 6 17 1 5.23 10.28
 6 17 -1 3.05 11.45
 6 18 1 51.69 15.2
 6 18 -1 34.77 13.41
 6 19 1 21.39 14.97
 6 19 -1 -5.29 13.06
 -6 20 -1 42.25 17.61
 -6 20 1 34.79 13.74
 -6 21 1 29.64 15.6
 -6 21 -1 -17.17 13.55
 -6 -21 2 68.8 16.41
 -6 -20 2 -10.93 10.47
 -6 -19 2 159.77 20.74
 -6 -18 2 10.67 9.85
 -6 -17 -2 267.97 17.82
 -6 -17 -2 311.47 21.3
 -6 -17 2 278.7 25.42
 -6 -16 -2 3.09 5.01
 -6 -16 -2 -4.63 5.9
 -6 -16 2 6.12 8.74
 -6 -15 -2 249.84 18.52
 -6 -15 -2 220.92 15.69
 -6 -15 2 206.58 20.52
 -6 -14 -2 -0.33 4.13
 -6 -14 2 -7.06 7.33
 -6 -13 -2 643.72 27.97
 -6 -13 -2 599.44 23.35
 -6 -13 2 581.4 31.26
 -6 -12 -2 18.44 5.48
 6 -12 2 22.17 4.44
 -6 -12 -2 28.79 7.83
 -6 -12 2 15.28 8.31
 6 -11 2 614.56 19.47
 -6 -11 -2 579.01 24.87
 -6 -11 -2 558.07 21.21
 -6 -11 2 616.92 29.38
 -6 -10 -2 -1.75 3.62
 6 -10 2 -2.27 3.13
 -6 -10 -2 -2.98 4.86
 -6 -10 2 5.11 6.53
 -6 -9 -2 868.76 25.3
 6 -9 -2 941.79 21.3
 6 -9 2 924.04 24.69
 -6 -9 -2 873.78 29.81
 -6 -9 2 905.48 34.03
 6 -8 2 37.82 5.71
 -6 -8 -2 32.74 5.91
 6 -8 -2 37.07 4.51
 -6 -8 2 33.53 8.06
 6 -7 2 1904.25 35.85
 6 -7 -2 2026.91 29.17
 -6 -7 -2 1938.58 36.09
 -6 -7 2 2013.59 47.12
 6 -6 2 9.44 3.83
 -6 -6 -2 11.34 4.27
 6 -6 -2 12.95 2.78
 -6 -6 2 5.96 5.26
 -6 -5 -2 970.25 24.24
 6 -5 -2 968.84 19.44
 -6 -5 2 1006.29 30.69
 -6 -4 -2 6.49 3.07
 -6 -4 2 14.45 5.09
 -6 -3 -2 3558.93 46.66
 -6 -3 -2 3379.08 33.2
 6 -3 2 3660.05 37.45
 6 -2 2 -2.34 2.7
 -6 -2 -2 0.98 1.07
 -6 -1 -2 2102.12 36.96
 6 -1 2 2029.61 34.94
 -6 0 -2 288.44 14.25
 6 0 2 287.05 14.52
 -6 1 2 2100.61 31.35
 6 1 2 2083.1 40.65
 -6 2 2 -0.36 2.01
 6 2 2 -4.26 4.5
 -6 3 2 3465.92 38.39
 -6 4 2 14.31 3.36
 6 7 2 1902.58 35.37
 6 8 2 30.11 5.19
 6 9 2 882.98 23.88
 6 10 2 0.9 3
 6 11 2 613.32 19.79
 6 11 2 546.21 29.73
 -6 11 2 552.36 23
 6 12 2 24.69 4.53
 6 12 2 27.17 11.06
 6 12 -2 18.64 9.04
 -6 12 2 23.3 6.28
 6 13 2 626.17 34.71
 6 13 -2 630.34 36.24
 -6 13 2 617.06 25.22
 6 14 2 -1 9.75
 6 14 -2 0.67 9.34
 -6 14 2 -1.28 4.42
 6 15 2 241.07 24.13
 6 15 -2 229.85 24.3
 6 16 2 -11.46 10.87
 6 16 -2 14.98 11.94
 6 17 2 195.74 23.32
 6 17 -2 308.64 31.14
 6 18 2 -4.81 11.89
 6 18 -2 4.24 10.69
 -6 20 -2 -5.06 13.55
 -6 20 2 3.37 11.88
 -6 21 2 85.47 20.17
 -6 21 -2 57.48 18.91
 -6 -21 3 0.97 11.9
 -6 -20 3 74.19 16.31
 -6 -19 3 -11.71 11.63
 -6 -18 3 221.85 23.96
 -6 -17 -3 -3.78 7.36
 -6 -17 3 -1.03 9.48
 -6 -16 -3 403.93 25.56
 -6 -16 3 385.69 29.37
 -6 -15 -3 9.57 5.47
 -6 -15 -3 -1.4 6.02
 -6 -15 3 14.4 10.51
 -6 -14 -3 401.82 19.34
 -6 -14 -3 428.89 25.01
 -6 -14 3 416.16 28.56
 -6 -13 -3 -0.68 4.15
 6 -13 3 -2.37 3.46
 -6 -13 -3 8.96 7.1
 -6 -13 3 6.5 8.41
 -6 -12 -3 695 23.88
 6 -12 3 733.69 22.55
 -6 -12 -3 690.18 30.02
 -6 -12 3 693.81 34.94
 -6 -11 -3 -0.32 3.92
 6 -11 3 1.38 3.43
 -6 -11 -3 2.33 5.43
 -6 -11 3 -4.53 7.67
 -6 -10 -3 408.15 17.72
 6 -10 3 410.99 18.08
 -6 -10 -3 433 22.98
 -6 -10 3 454.2 26.66
 -6 -9 -3 4.59 3.85
 -6 -9 -3 3.82 5.6
 -6 -9 3 11.38 7.96
 -6 -8 -3 2081.8 37.74
 -6 -8 -3 1963.61 45.85
 -6 -8 3 2160.86 53.88
 -6 -7 -3 17.5 4.73
 -6 -7 -3 4.94 4.66
 -6 -7 3 13.33 6.15
 -6 -6 -3 1272.24 29.19
 6 -6 3 1291.49 18.57
 -6 -6 3 1386.3 39.35
 -6 -5 -3 -3.04 3.47
 6 -5 3 5.08 2.26
 -6 -4 -3 843.57 23.99
 6 -4 3 859.35 26.84
 6 -4 3 941.49 21.23
 -6 -3 -3 -1.73 3.42
 6 -3 3 2.96 4.37
 6 -3 3 2.72 1.49
 6 -3 3 2.73 2.5
 -6 -2 -3 3456.68 48.72
 6 -2 3 3408.04 52.83
 -6 -2 -3 3538.33 22.07
 6 -2 3 3569.88 48.58
 6 -1 3 2.93 4.22
 6 -1 3 6.29 3.94
 6 0 3 1158.65 31.38
 6 0 3 1284.8 33.02
 6 1 3 6.58 4.57
 6 1 3 8.23 3.84
 -6 2 3 3479.29 39.45
 6 2 3 3401.94 53.11
 6 3 3 0.63 4.18
 -6 3 3 1.57 2.12
 -6 4 3 848.53 18.21
 6 4 3 848.16 26.06
 6 4 3 851.78 33.27
 -6 5 3 -0.61 2.01
 6 5 3 4.35 4.34
 6 5 3 7.54 6.15
 6 6 3 1283.91 42.66
 6 7 3 13.43 8.97
 6 8 3 1918.54 56.96
 6 9 3 -9.52 9.84
 6 10 3 417.07 18.06
 6 10 3 391.25 28.37
 6 11 3 -6.83 4.5
 6 12 3 718.23 22.68
 -6 12 3 640.69 29.67
 6 13 3 -2.87 3.58
 -6 13 3 0.05 5.53
 6 14 3 369.86 27.46
 -6 14 3 400.1 24.24
 6 15 3 2.46 9.01
 -6 15 3 20.42 8.38
 6 16 3 349.34 29.65
 -6 19 3 -2.87 10.55
 -6 19 -3 5.73 11.3
 -6 20 -3 99.7 21.5
 -6 20 3 96.66 19.37
 -6 21 3 -1.28 13.09
 -6 21 -3 3.94 11.72
 6 -21 4 9.48 10.84
 6 -20 4 20.85 12
 -6 -20 4 3.06 9.37
 6 -19 4 -1.5 10.3
 -6 -19 4 32.59 14.24
 -6 -18 -4 1.16 7.64
 6 -18 4 6.91 10.31
 -6 -18 4 16.77 11.78
 -6 -17 -4 -1.62 6.75
 -6 -17 4 3.81 9.98
 -6 -16 -4 26.14 9.95
 -6 -16 4 -26.23 12.55
 -6 -15 -4 13.62 8.76
 -6 -15 4 -1.53 9.78
 -6 -14 -4 -5.82 7.82
 -6 -14 4 -1.33 8.71
 -6 -13 -4 0.75 3.89
 6 -13 4 0.62 3.52
 -6 -13 -4 -6.1 7.11
 -6 -13 4 10.96 9.72
 -6 -12 -4 5.01 4.12
 6 -12 4 6.56 4.37
 -6 -12 -4 -7.88 7.11
 -6 -12 4 15.07 10.25
 -6 -11 -4 2.62 3.64
 -6 -11 -4 7.43 7.03
 -6 -11 4 -8.68 9.72
 -6 -10 -4 -1.19 3.92
 -6 -10 -4 3.21 6.07
 -6 -10 4 9.34 8.59
 -6 -9 -4 -1.54 3.53
 -6 -9 -4 6.93 6.24
 -6 -9 4 3.61 7.55
 6 -8 4 -0.96 4.8
 -6 -8 -4 11.11 4.68
 -6 -8 -4 5.67 5.45
 -6 -8 4 5.63 7.68
 6 -7 4 1.04 4.7
 -6 -7 -4 -0.57 3.73
 -6 -7 -4 2.17 5.51
 -6 -7 4 -5.24 6.54
 6 -6 4 8.06 5.21
 -6 -6 -4 6.69 3.76
 -6 -6 -4 3.03 5.03
 6 -6 4 8.58 3.58
 6 -5 4 -2.77 4.92
 -6 -5 -4 1.36 3.43
 -6 -5 -4 3.57 5.74
 6 -5 4 -1.16 2.3
 6 -4 4 4.93 5.08
 -6 -4 -4 6.09 5.4
 6 -4 4 2.92 2
 6 -3 4 -0.09 4.75
 -6 -3 -4 -2.67 5.38
 6 -2 4 72.32 8.55
 -6 -2 -4 77.36 9.79
 6 -1 4 -1.21 4.77
 6 0 4 1.32 5.45
 6 1 4 2.19 4.8
 6 2 4 71.95 9.77
 6 2 4 80.99 10.97
 6 3 4 5.08 5.15
 -6 3 4 3.42 2.41
 6 3 4 -3.76 5.88
 6 4 4 3.59 5
 -6 4 4 1.33 1.9
 6 4 4 0.48 6.05
 -6 5 4 -0.85 2.16
 6 5 4 -6.04 6.75
 6 6 4 -3.37 5.19
 -6 6 -4 5.11 3.11
 6 7 4 -0.97 4.21
 -6 7 -4 2.82 2.5
 6 7 4 0.08 7.96
 6 8 4 12.95 6.47
 -6 8 -4 2.96 2.3
 6 8 4 11.04 8.76
 -6 9 -4 0.3 1.79
 6 9 4 22.9 12.02
 6 10 4 -17.39 10.74
 6 11 4 5.99 9.48
 6 12 4 15.58 5.32
 6 12 4 -2.3 9.81
 6 13 4 5.86 4.49
 -6 13 4 4.1 6.81
 -6 14 4 0.44 6.68
 -6 15 4 -13.27 8.62
 -6 18 -4 14.37 12.6
 -6 18 4 2.91 10.48
 -6 19 4 -8.58 13.14
 -6 19 -4 -18.65 12.25
 -6 20 4 -7.91 11.49
 -6 20 -4 -17.41 14.16
 -6 21 4 22.46 14.26
 -6 21 -4 40.24 16.98
 6 -20 5 161.9 22.4
 -6 -19 5 -15.39 12.56
 6 -19 5 4.17 9.06
 -6 -18 -5 104.16 16.51
 6 -18 5 154.11 21.56
 -6 -18 5 127 20.64
 -6 -17 -5 17.36 9.63
 6 -17 5 -20.44 11.5
 -6 -17 5 -6.19 10.71
 -6 -16 -5 363.33 27.29
 6 -16 5 417.47 29.12
 -6 -16 5 382.36 31.44
 -6 -15 -5 10.11 7.68
 -6 -15 5 5.86 9.96
 6 -15 5 15.4 8.5
 -6 -14 -5 564.38 32.93
 6 -14 5 555.48 30.33
 -6 -14 5 500.11 34.69
 -6 -13 -5 -7.03 7.62
 -6 -13 5 6.05 9.49
 -6 -12 -5 347.71 16.78
 -6 -12 -5 305.51 23.82
 6 -12 5 336.92 21.68
 -6 -12 5 356.84 27.79
 -6 -11 -5 0.97 3.47
 -6 -11 -5 -8.32 7.24
 6 -11 5 -7.79 5.59
 -6 -10 -5 1185.35 30.25
 -6 -10 -5 1061.14 40.49
 6 -10 5 1141.28 35.04
 -6 -10 5 1142.82 46.27
 6 -9 5 15.14 7.17
 -6 -9 -5 10.97 4.35
 -6 -9 -5 3.86 6.25
 6 -9 5 14.37 5.69
 -6 -9 5 26.23 9.75
 6 -8 5 1036.99 34.24
 -6 -8 -5 992.47 37.24
 6 -7 5 26 7.57
 -6 -7 -5 19.09 8.53
 6 -6 5 1719.63 44.47
 -6 -6 -5 1642.63 46.5
 6 -6 5 1723.93 32.54
 6 -5 5 4.04 5.07
 -6 -5 -5 6.38 6.01
 6 -5 5 4.84 2.7
 6 -4 5 1552.22 42.1
 -6 -4 -5 1457.7 42.11
 -6 -3 -5 7.58 6.26
 6 -3 5 12.25 5.25
 6 -2 5 1120.36 35.85
 -6 -2 -5 1071.14 33.98
 6 -1 5 33.24 7.91
 -6 -1 -5 25.57 6.54
 -6 -1 -5 34.3 2.25
 6 0 5 3670.96 64.18
 -6 0 -5 3439.58 57.86
 -6 1 -5 32 6.69
 6 1 5 38.19 8.56
 6 2 5 1111.38 35.61
 -6 2 -5 1066.99 30.41
 6 3 5 8.72 5.47
 -6 4 5 1461.23 23.95
 6 4 5 1542.84 41.19
 6 4 5 1500.62 50.24
 6 5 5 11.24 6.92
 -6 5 5 11.99 2.57
 6 5 5 0.91 7.94
 6 6 5 1545.55 42.98
 -6 6 -5 1612.86 32.38
 6 6 5 1669.61 54.67
 6 7 5 34.35 7.6
 -6 7 -5 21.15 4.31
 6 7 5 33.08 11.11
 6 8 5 922.63 33.28
 6 8 5 963.19 45.01
 6 9 5 13.24 6.02
 -6 9 -5 9.31 2.44
 6 9 5 7.09 8.92
 6 10 5 1125.35 36.17
 6 10 5 1132.42 51.65
 6 11 5 -0.07 11.49
 6 12 5 301.2 29.35
 6 13 5 1.95 11.36
 -6 14 5 473.1 32.44
 6 14 5 547.75 42.22
 -6 15 5 2.62 8.08
 -6 17 5 -3.79 9.65
 -6 17 -5 -7.76 10.02
 -6 18 -5 136.05 21.67
 -6 18 5 148.92 20.62
 -6 19 5 2.9 9.45
 -6 19 -5 -17.19 13.07
 -6 20 5 184.2 25.03
 -6 20 -5 165.42 24.95
 -6 -19 6 87.5 18.13
 -6 -18 6 2.77 11.79
 -6 -18 -6 1.6 9.69
 6 -18 6 24.55 12.61
 -6 -17 -6 89.6 16.83
 -6 -17 6 109.41 21.01
 6 -17 6 92.64 16.02
 -6 -16 6 -6.12 11.28
 6 -16 6 4.76 8.88
 -6 -16 -6 10.07 8.8
 -6 -15 -6 189.15 21.45
 -6 -15 6 187.04 23.92
 6 -15 6 172.17 19
 -6 -14 6 -0.63 10.24
 6 -14 6 0.72 6.6
 -6 -14 -6 16.53 11.21
 -6 -13 -6 191.47 20.79
 -6 -13 6 202.63 23.49
 6 -13 6 202.88 18.31
 -6 -12 -6 1.05 7.92
 6 -12 6 16.65 7.07
 6 -11 6 267.97 19.74
 -6 -11 -6 240.26 22
 6 -11 6 277.15 18.93
 6 -10 6 11.4 7.07
 -6 -10 -6 3.63 7.72
 6 -10 6 21.49 7.34
 6 -9 6 386 23.36
 -6 -9 -6 405.27 26.82
 6 -9 6 395.12 20.38
 6 -8 6 8.1 7.52
 -6 -8 -6 12.25 7.11
 6 -8 6 -4.07 4.52
 6 -7 6 330.34 21.66
 -6 -7 -6 309.22 22.68
 -6 -6 -6 2.86 8.24
 6 -6 6 10.93 6.85
 6 -5 6 624.77 28.54
 -6 -5 -6 611.28 29.7
 -6 -4 -6 65.15 12.93
 6 -4 6 62.25 11.03
 6 -3 6 420.02 24.38
 -6 -3 -6 387.71 23.79
 6 -2 6 -4.16 6.32
 -6 -2 -6 -2.5 6.22
 -6 -2 -6 4.51 1.89
 6 -1 6 567.08 27.9
 -6 -1 -6 600.51 18.77
 -6 -1 -6 575.83 26.6
 -6 -1 -6 621.24 12.38
 -6 0 -6 8.36 5.58
 6 0 6 -0.76 6.06
 6 1 6 620.91 29.02
 -6 1 -6 565.21 24.88
 -6 2 -6 16.94 6.69
 6 2 6 11.48 7.57
 6 3 6 428.93 24.08
 -6 3 -6 396.62 19.62
 6 4 6 65.96 13.42
 -6 4 -6 61.59 8.48
 -6 4 6 54.24 5.38
 6 5 6 641.63 29.67
 -6 5 6 577.76 13.14
 -6 5 -6 595.82 22.4
 6 5 6 647.39 37.85
 6 6 6 31.86 8.59
 6 6 6 23.9 12.6
 6 7 6 335.83 21.93
 6 7 6 322.7 28.89
 6 8 6 4.57 6.12
 6 8 6 14.64 11.63
 -6 8 -6 3.06 2.99
 6 9 6 404.37 23.55
 6 9 6 384.43 32.36
 6 10 6 13.11 6.38
 6 10 6 11.96 12.94
 6 11 6 287.1 19.78
 6 11 6 271.57 29.13
 6 12 6 22.95 14.13
 6 13 6 202.13 26.67
 6 14 6 -9.65 14.53
 -6 15 -6 187.98 21.13
 6 15 6 177.38 26.41
 -6 15 6 155.65 21.59
 -6 16 -6 12.76 10.18
 -6 16 6 -0.86 8
 -6 17 6 116.77 18.14
 -6 17 -6 101.26 17.96
 -6 18 6 -1.45 9.81
 -6 18 -6 -6.83 9.19
 -6 19 6 107.94 18.21
 -6 19 -6 108.98 20.76
 -6 20 6 45.75 15.28
 -6 -17 -7 3.92 8.93
 -6 -16 -7 5.86 9.7
 -6 -15 -7 26.85 12.52
 6 -14 7 45.77 11.44
 -6 -14 -7 39.23 13.21
 -6 -13 -7 -4.58 8.85
 6 -13 7 -5.15 6.63
 -6 -12 7 89.94 12.87
 6 -12 7 70.83 11.95
 -6 -12 -7 88.28 15.91
 6 -12 7 69.59 11.13
 6 -11 7 3.63 6.39
 6 -11 7 8.87 6.75
 -6 -11 -7 -5.58 9.79
 6 -10 7 53.06 10.47
 -6 -10 -7 32.91 11.46
 6 -10 7 26.85 7.33
 6 -9 7 2.83 6.99
 -6 -9 -7 0.49 8.91
 6 -8 7 84.15 13.24
 -6 -8 -7 70.33 13.04
 6 -7 7 14.28 8.32
 -6 -7 -7 15.82 9.83
 6 -6 7 65.01 11.47
 -6 -6 -7 70.04 13.09
 6 -5 7 15.32 7.05
 -6 -5 -7 26.27 9.29
 6 -4 7 167.68 17.63
 -6 -4 -7 165.99 17.97
 6 -3 7 9.66 8.04
 -6 -3 -7 8.3 7.2
 6 -2 7 157.26 16.55
 -6 -2 -7 151.09 15.68
 6 -1 7 -0.71 7.67
 -6 -1 -7 2.97 6.41
 6 0 7 50.66 10.85
 -6 0 -7 64.26 11.11
 6 1 7 -2.63 7.45
 -6 1 -7 -5.67 5.9
 6 2 7 153.6 16.58
 -6 2 -7 148.26 14
 6 3 7 9.96 7.09
 -6 3 -7 4.41 5.29
 6 4 7 142.15 15.71
 -6 4 -7 150.7 13.23
 6 5 7 12.99 7.42
 -6 5 -7 15.78 5.67
 6 6 7 68.34 11.76
 -6 6 -7 72.54 9
 6 6 7 73.61 15.17
 6 7 7 0.31 6.68
 -6 7 -7 21.34 5.75
 6 7 7 14.43 12.94
 6 8 7 79.69 13.01
 6 8 7 61.5 14.99
 6 9 7 -12.3 7.61
 6 9 7 -16.29 10.35
 6 10 7 37.22 9.96
 6 10 7 48.09 15.32
 6 11 7 3.43 6.49
 6 11 7 -8.42 13.46
 6 12 7 76.51 12.71
 6 12 7 98.48 21.55
 -6 13 7 25 8.22
 -6 13 -7 5.27 7.34
 6 13 7 29.04 14.91
 -6 14 7 59.21 12.95
 -6 14 -7 40.17 11.62
 6 14 7 43.36 19.24
 -6 15 7 1.5 7.71
 6 15 7 30.73 17.39
 -6 15 7 23.11 13.53
 -6 16 7 19.9 10.51
 -6 16 7 -2.75 12.66
 6 16 7 7.12 13.53
 -6 -15 -8 63.67 16.23
 -6 -14 -8 4.27 9.9
 -6 -13 -8 274.21 27.72
 -6 -12 8 2.47 7.05
 6 -12 8 17.96 10.4
 -6 -12 -8 8.66 9.31
 -6 -11 8 340.88 24.49
 6 -11 8 356.67 25.68
 -6 -11 -8 313.17 28.57
 6 -10 8 -1.59 7.11
 -6 -10 -8 5.83 10.06
 6 -9 8 219.2 21.23
 -6 -9 -8 212.81 23.05
 6 -8 8 17.01 9.16
 -6 -8 -8 1.46 8.6
 6 -7 8 330.05 25.02
 -6 -7 -8 328.83 27.07
 -6 -6 -8 -5.69 9.41
 6 -6 8 5.36 8.35
 6 -5 8 367.34 26.97
 -6 -5 -8 334.57 26.14
 -6 -4 -8 -7.49 8.87
 6 -4 8 4.38 8.37
 6 -3 8 819.13 38.76
 -6 -3 -8 773.94 37.27
 -6 -2 -8 5.48 7.56
 6 -2 8 8.47 9.17
 6 -1 8 288.33 23.21
 -6 -1 -8 283.96 21.48
 -6 0 -8 -7.57 6.72
 6 0 8 4.4 8.04
 6 1 8 302.45 23.79
 -6 1 -8 291.6 21.52
 6 2 8 0.64 7.31
 -6 2 -8 -1.03 6.02
 6 3 8 821.97 38.52
 -6 3 -8 750.58 32.14
 6 4 8 1.69 8.26
 -6 4 -8 8.64 5.96
 6 5 8 357.92 25.24
 -6 5 -8 344.91 20.86
 6 6 8 15.22 9.54
 -6 6 -8 -5.37 5.15
 6 6 8 -8.79 12.5
 6 7 8 339.12 25.01
 6 7 8 364.92 33.28
 6 8 8 6.83 8.16
 6 8 8 -24.74 15.48
 6 9 8 210.37 20.56
 6 9 8 220.14 27.52
 6 10 8 1.45 7.09
 6 10 8 10.92 11.57
 6 11 8 360.07 26.35
 -6 11 8 286.34 22.57
 6 11 8 316.29 34.36
 -6 12 8 4.86 7.08
 6 12 8 3.2 7.12
 6 13 8 263.74 32.87
 6 14 8 -7.62 14.15
 -6 15 8 39.57 14.28
 6 15 8 74.34 21.16
 -6 16 8 13.05 13.17
 6 16 8 29.52 19.74
 -6 -13 -9 6.89 9.35
 -6 -12 9 69.25 14.11
 6 -12 9 40.83 10.86
 -6 -12 -9 42.68 15.05
 -6 -11 9 0.43 8.58
 6 -11 9 -12.4 10.47
 -6 -11 -9 7.23 12.54
 6 -10 9 44.09 11.49
 -6 -10 9 37.68 10.88
 -6 -10 -9 47.47 14.66
 -6 -9 9 3.54 8.35
 6 -9 9 -14.02 10.7
 -6 -9 -9 8.21 10.64
 6 -8 9 55.84 13.59
 -6 -8 -9 65.21 16.74
 6 -7 9 20.21 10.24
 -6 -7 -9 28.89 12.42
 6 -6 9 73.92 14.62
 -6 -6 -9 66.1 15.98
 6 -5 9 -10.83 10.5
 -6 -5 -9 12.72 9.04
 6 -4 9 98.56 15.78
 -6 -4 -9 97.44 16.45
 6 -3 9 -6.75 8.91
 -6 -3 -9 8.96 9.33
 6 -2 9 65.72 14.51
 -6 -2 -9 93.94 15.43
 6 -1 9 24.8 11.25
 -6 -1 -9 4.03 7.68
 6 0 9 53.06 13.25
 -6 0 -9 63.55 12.2
 6 1 9 13.64 9.67
 -6 1 -9 29.76 10.25
 6 2 9 110.43 16.67
 -6 2 -9 79.8 12.98
 6 3 9 -6.04 8.69
 -6 3 -9 -1.45 6.35
 6 4 9 71.58 13.71
 -6 4 -9 87.12 12.83
 6 5 9 19.84 11.4
 6 6 9 73.97 14.19
 6 6 9 62.06 17.69
 6 7 9 4.86 8.7
 6 7 9 18.05 13.1
 6 8 9 36.03 11.14
 6 8 9 46.29 17.04
 -6 9 9 -0.88 7.16
 6 9 9 26.22 10.51
 6 9 9 -7.41 12.32
 6 10 9 48.57 12.62
 -6 10 9 57.06 12.33
 6 10 9 58.75 19.21
 -6 11 9 9.67 8.38
 6 11 9 -2.46 8.26
 -6 12 9 40.36 10.94
 6 12 9 37.47 11.5
 6 12 9 53.93 18.65
 6 13 9 -23.15 19.41
 6 14 9 17.92 17.64
 -6 15 9 11.28 14.39
 -6 -11 10 75.11 14.87
 6 -11 10 103.72 16.88
 6 -10 10 -11.72 12.09
 -6 -10 10 -9.74 10.91
 -6 -10 -10 16.11 11.26
 6 -9 10 129.7 19.62
 -6 -9 10 114.64 18.04
 -6 -9 -10 104.83 19.96
 6 -8 10 16.43 12.06
 -6 -8 10 -9.17 10.17
 -6 -8 -10 -1.19 11.03
 6 -7 10 116.63 18.21
 -6 -7 10 110.57 17.42
 -6 -7 -10 123.81 20.25
 -6 -6 10 -18.1 11.69
 6 -6 10 18.99 11.62
 -6 -6 -10 18.84 12.32
 6 -5 10 190.64 22.36
 -6 -5 10 170.88 21.08
 -6 -5 -10 231.44 25.33
 6 -4 10 26.75 12.83
 -6 -4 -10 27.99 12.97
 6 -3 10 133.84 19.16
 -6 -3 -10 153.93 20.82
 6 -2 10 -16.74 11.34
 -6 -2 -10 4.67 10.12
 6 -1 10 203.57 22.85
 -6 -1 -10 187.17 21.35
 6 0 10 -11.19 9.9
 -6 0 -10 -4.8 7.98
 6 1 10 208.34 23.07
 -6 1 -10 180.38 19.68
 6 2 10 25.35 12.27
 6 3 10 162.48 20.77
 6 4 10 11.4 9.97
 6 5 10 172.93 20.9
 -6 6 10 -9.49 8.81
 6 6 10 -12.94 10.41
 6 6 10 -19.05 15.25
 6 7 10 108.67 17.42
 -6 7 10 110.34 16.82
 6 7 10 101.51 22.86
 6 8 10 -7.11 9.72
 -6 8 10 5.62 9.36
 6 8 10 -4.45 12.9
 6 9 10 110.32 17.38
 -6 9 10 104.6 16.07
 6 9 10 99.86 22.29
 6 10 10 -0.86 8.36
 -6 10 10 14.4 10.07
 6 10 10 -0.4 13.34
 -6 11 10 96.85 16.42
 6 11 10 88.1 15.49
 6 11 10 58.78 16.57
 6 12 10 39.14 19.19
 -6 -11 11 23.85 11.49
 6 -11 11 1.31 9.18
 6 -10 11 104.51 18.55
 -6 -10 11 93.66 17.51
 6 -9 11 -2.85 11.61
 -6 -9 11 -0.19 11.14
 6 -8 11 129.61 20.25
 -6 -8 11 129.57 19.92
 6 -7 11 -13.5 12.19
 -6 -7 11 10.47 11.61
 6 -6 11 111.12 20.04
 -6 -6 11 111.38 18.85
 6 -5 11 10.49 12.02
 -6 -5 11 -10.9 10.77
 6 -4 11 85.59 17.65
 -6 -4 11 105.95 18.16
 6 -3 11 1.99 9.71
 -6 -3 11 2.01 9.53
 6 -2 11 104.96 18.92
 -6 -2 11 123.49 19.26
 6 -1 11 6.15 11.66
 -6 -1 11 20.69 12.4
 6 0 11 184.1 22.56
 -6 0 11 172.78 21.43
 6 1 11 -1.23 9.84
 -6 1 11 -15.36 11.89
 6 2 11 108.74 19.11
 -6 2 11 108.24 19.27
 6 3 11 5.65 9.76
 -6 3 11 1.08 8.65
 6 4 11 91.59 17.56
 -6 4 11 69.51 16.11
 6 5 11 -6.28 10.16
 -6 5 11 0.72 8.67
 6 6 11 104.69 18.13
 -6 6 11 78.06 15.82
 6 6 11 115.74 25.2
 6 7 11 18.55 9.97
 -6 7 11 -9.02 8.79
 6 7 11 35.67 16.52
 6 8 11 98.71 18.01
 -6 8 11 97.06 17.6
 6 8 11 98.73 23.28
 -6 9 11 9.37 9.95
 6 9 11 -9.22 9.84
 6 9 11 15.03 16.13
 6 10 11 56.65 14.67
 -6 10 11 73.6 16.11
 -6 11 11 25.49 11.67
 6 11 11 8.98 10.45
 6 -6 12 -14.88 12.54
 -6 -6 12 -10.77 12.39
 6 -5 12 19.79 12.43
 -6 -5 12 13.88 12.58
 6 -4 12 0.5 11.18
 -6 -4 12 -5.85 11.47
 6 -3 12 -14.46 13.25
 -6 -3 12 -10.91 12.2
 -6 -2 12 2.96 11.19
 6 -2 12 1.81 11.54
 6 -1 12 -20.65 12.22
 -6 -1 12 28.17 13.97
 6 0 12 13.43 12.29
 -6 0 12 21.55 13.92
 6 1 12 3.93 10.65
 -6 1 12 -7.47 12.78
 6 2 12 11.54 10.95
 -6 2 12 12.98 12.24
 6 3 12 -37.01 15.85
 -6 3 12 24.73 12.12
 -6 4 12 -42.58 15.92
 6 4 12 -12 10.15
 -6 5 12 13.69 12.52
 6 5 12 24.22 12.92
 6 5 12 -1.96 12.57
 -7 -21 0 3.23 12.07
 -7 -20 0 8.87 10.71
 -7 -19 0 10.28 11.76
 -7 -18 0 7.82 10.13
 -7 -17 0 -7.83 8.18
 -7 -16 0 5.16 8.11
 -7 -15 0 -0.37 4.46
 -7 -15 0 -5.35 7.96
 -7 -14 0 0.83 4.5
 -7 -14 0 -7.62 8.07
 -7 -13 0 2.68 4.72
 -7 -13 0 0.51 6.56
 -7 -12 0 2.65 7.25
 -7 -11 0 3.14 5.85
 -7 -10 0 1.88 5.59
 -7 -9 0 8.37 5.63
 -7 -8 0 4.05 5.3
 -7 -7 0 3.45 4.18
 -7 -6 0 2.33 4.37
 7 -5 0 2.4 3.17
 -7 -5 0 4.05 3.13
 7 -4 0 -3.2 3.47
 -7 -4 0 0.84 2.9
 7 -3 0 1.73 3.15
 7 -2 0 0.57 2.81
 7 -1 0 46.17 16.31
 7 0 0 8.65 4.37
 7 1 0 8.87 4.21
 7 1 0 77.59 6.8
 7 2 0 -2.9 3.31
 -7 2 0 4.56 3.03
 7 2 0 2.03 1.97
 7 3 0 1.15 3.07
 -7 3 0 -2.65 3.5
 7 3 0 -0.31 1.64
 7 4 0 -3.7 3.46
 7 5 0 1.28 2.85
 -7 21 0 6.7 13.4
 -7 -21 -1 68.28 17.03
 -7 -21 1 64.01 16.69
 -7 -20 -1 103.5 17.69
 -7 -20 1 133.79 21.04
 -7 -19 -1 72.2 15.52
 -7 -19 1 84.16 16.7
 -7 -18 -1 149.11 19.46
 -7 -18 1 140.89 19.21
 -7 -17 -1 136.42 18.12
 -7 -17 1 145.7 20.49
 -7 -16 -1 175.29 15.38
 -7 -16 1 138.78 18.2
 -7 -15 -1 187.21 15.85
 -7 -15 1 166.69 18.93
 -7 -14 1 279.63 16.23
 -7 -14 -1 289.55 19.06
 -7 -14 1 278.01 22.97
 -7 -13 -1 225.04 16.23
 -7 -13 1 222.74 19.63
 -7 -12 -1 358.64 20.34
 -7 -12 1 338.23 22.95
 -7 -11 1 234.27 18.4
 -7 -10 1 712.7 30.63
 7 -9 1 421.76 16.81
 -7 -9 1 412.05 22.66
 7 -8 1 360.72 15.97
 -7 -8 -1 340.13 17.84
 -7 -8 1 344.26 20.2
 7 -7 1 510.09 18.83
 -7 -7 -1 485.97 19.36
 -7 -7 -1 483.87 20.03
 -7 -7 1 521.84 23.21
 7 -6 1 777.67 22.89
 -7 -6 -1 765.71 23.92
 -7 -6 -1 774.46 23.65
 -7 -6 1 805.49 27.46
 7 -5 1 524.47 19.08
 -7 -5 -1 505.62 19.21
 -7 -5 -1 533.8 17.79
 -7 -5 1 523.24 21.21
 7 -4 1 1341.48 30.4
 -7 -4 -1 1385.05 31.4
 -7 -4 -1 1400.31 26.93
 -7 -4 1 1361.23 32.22
 7 -3 1 520.02 19.03
 -7 -3 -1 512.16 18.63
 -7 -3 -1 529.01 15.19
 7 -2 1 538.86 19.4
 7 -1 1 680.47 21.65
 -7 -1 1 673.08 20.56
 7 0 1 1227.69 29.26
 -7 0 1 1236.82 27.24
 7 0 1 1295.46 19.45
 -7 0 -1 1337.9 28.64
 7 1 1 716.13 21.93
 -7 1 1 653.89 19.42
 -7 1 -1 661.73 19.02
 7 1 1 721.68 14.91
 7 2 1 543.75 19.13
 -7 2 1 535.38 17.21
 -7 2 -1 540.32 15.75
 7 3 1 520.85 18.66
 -7 3 1 512.79 17.45
 -7 3 -1 520.24 13.82
 7 4 1 1344.69 30.01
 -7 4 1 1377.07 29.14
 7 5 1 516.55 18.23
 7 6 1 743.64 22.34
 7 7 1 485.91 18.23
 7 8 1 363.26 15.63
 7 9 1 425.34 16.9
 -7 10 1 700.26 19.14
 -7 11 1 254.95 11.97
 -7 21 1 69.92 18.9
 -7 21 -1 64.46 19.37
 -7 -21 -2 35.05 11.84
 -7 -21 2 47.4 15.27
 -7 -20 -2 81.56 17.07
 -7 -20 2 59.34 14.78
 -7 -19 2 44.85 14.67
 -7 -18 2 91.26 16.99
 -7 -17 -2 174.16 15.49
 -7 -17 -2 181.92 17.15
 -7 -17 2 133.3 19.31
 -7 -16 -2 62.24 9.58
 -7 -16 -2 62.88 10.6
 -7 -15 -2 140.54 12.92
 -7 -15 -2 131.55 14.4
 -7 -15 2 177.1 20.06
 -7 -14 -2 94.56 10.81
 -7 -14 2 114.7 9.91
 -7 -14 -2 103.03 12.84
 -7 -14 2 98.92 15.7
 -7 -13 -2 238.47 15.83
 -7 -13 -2 253.57 18.74
 -7 -13 2 262.55 22.63
 -7 -12 -2 351.73 18.46
 7 -12 2 364.64 15.88
 -7 -12 -2 357.89 21.14
 -7 -12 2 360.03 24.42
 -7 -11 -2 197 13.93
 7 -11 2 207.57 12.76
 -7 -11 -2 194.58 15.21
 -7 -11 2 182.07 17.9
 -7 -10 -2 321.31 16.89
 7 -10 2 347.57 16.04
 -7 -10 -2 331.19 19.56
 -7 -10 2 337.65 23.06
 7 -9 2 451.11 18.51
 -7 -9 -2 460.91 19.13
 -7 -9 2 452.33 24.5
 7 -8 2 262.18 14.37
 -7 -8 -2 256.09 14.31
 -7 -8 2 238.43 18.03
 7 -7 2 1342.18 32.06
 7 -7 -2 1391.91 26.81
 -7 -7 -2 1318.12 31.88
 -7 -7 2 1430.72 40.2
 7 -6 2 548.56 20.42
 7 -6 -2 556 16.37
 -7 -6 -2 515.09 19.83
 -7 -6 2 549.77 24.5
 7 -5 2 221.74 13.54
 -7 -5 -2 221.59 12.8
 -7 -5 -2 224.99 11.09
 -7 -5 2 250.64 15.97
 7 -4 2 1197.9 30.27
 -7 -4 -2 1139.81 28.48
 -7 -4 -2 1152.8 22.26
 -7 -3 -2 1198.08 29.04
 -7 -3 -2 1190.49 20.23
 -7 -2 -2 980.88 26.81
 -7 -1 -2 1226.99 30.06
 -7 0 2 364.11 14.6
 -7 1 2 1201.38 26.07
 7 1 2 1241.82 33
 -7 2 2 977.85 22.57
 -7 3 2 1227.2 25.09
 7 4 2 1151.13 29.57
 -7 4 2 1178.01 25.17
 7 5 2 212.88 13.21
 7 6 2 535.13 19.86
 7 7 2 1291.1 31.1
 7 8 2 230.02 13.45
 7 9 2 458.11 18.5
 7 10 2 329.15 15.66
 7 11 2 210.86 12.6
 -7 11 2 189.26 13.24
 7 12 2 386.52 16.32
 -7 12 2 347.92 18.27
 -7 13 2 272.43 16.43
 -7 20 -2 87.93 20.33
 -7 21 2 35.56 16.71
 -7 21 -2 43.66 16.73
 -7 -20 3 20.22 10.86
 -7 -19 3 21.61 13.73
 -7 -18 3 16.62 10.88
 -7 -17 -3 42.29 10.22
 -7 -17 3 43.19 12.92
 -7 -16 -3 18.2 10.76
 -7 -16 3 12.88 9.09
 -7 -15 -3 80.76 9.98
 -7 -15 -3 98.39 13.78
 -7 -15 3 114.24 18.02
 -7 -14 -3 11.64 5.48
 -7 -14 -3 10.18 6.42
 -7 -14 3 9.86 8.93
 -7 -13 -3 32.64 6.77
 7 -13 3 38.16 6.41
 -7 -13 -3 38.63 9.63
 -7 -13 3 33.48 10.87
 -7 -12 -3 111.23 10.71
 7 -12 3 102.96 9.59
 -7 -12 -3 101.39 13.34
 -7 -12 3 110 15.27
 -7 -11 -3 57.23 7.87
 7 -11 3 48.46 7.27
 -7 -11 -3 38.9 8.59
 -7 -11 3 42.09 10.75
 -7 -10 -3 18.36 5.35
 7 -10 3 22.53 5.96
 -7 -10 -3 0.96 6.17
 -7 -10 3 16.21 9.22
 -7 -9 -3 184.47 12.24
 7 -9 3 182.51 13.16
 -7 -9 -3 173.34 15.29
 -7 -9 3 186.13 16.86
 -7 -8 -3 33.43 6.42
 -7 -8 -3 33.39 8.94
 -7 -8 3 32.3 8.78
 -7 -7 -3 329.52 16.19
 -7 -7 3 345.2 21.04
 -7 -6 -3 29.7 5.93
 -7 -6 3 21.88 7.77
 -7 -5 -3 135.53 10.57
 7 -5 3 131.62 7.35
 -7 -4 -3 104.81 9.63
 7 -4 3 120.38 8.11
 -7 -3 -3 119.43 10.39
 -7 -3 -3 113.12 5.52
 7 -3 3 127.45 9.15
 -7 -2 -3 198.33 13.05
 7 -2 3 166.79 11.48
 7 -1 3 546.64 21.55
 7 0 3 37.71 7.03
 -7 2 3 192.28 10.22
 -7 3 3 114.83 7.77
 -7 4 3 91.08 6.96
 7 4 3 105.25 12.64
 -7 5 3 138.4 8.32
 7 5 3 136.73 15.1
 7 6 3 26.92 9.42
 7 7 3 288.93 23.4
 7 8 3 49.04 11.6
 7 9 3 164.45 12.31
 7 9 3 157.29 19.47
 7 10 3 18.92 5.62
 7 11 3 54.13 7.62
 7 12 3 103.97 9.71
 7 13 3 51.33 7.47
 -7 13 3 30.9 7.99
 -7 14 3 13.75 6.49
 -7 20 3 -4.25 12.14
 -7 20 -3 -5.5 12.9
 -7 21 3 16.18 14.28
 -7 21 -3 56.88 18.19
 7 -21 4 67.7 16.91
 -7 -20 4 54.06 15.41
 7 -20 4 79.39 16.37
 7 -19 4 101.11 18.26
 -7 -19 4 80.92 19.14
 -7 -18 -4 65.4 13.31
 -7 -18 4 92.61 17.98
 -7 -17 -4 119.28 16.5
 -7 -17 4 137.19 20.98
 -7 -16 -4 122.93 16.02
 -7 -16 4 146.89 20.99
 -7 -15 -4 242.51 21.51
 -7 -15 4 228.14 24.83
 -7 -14 -4 172.69 13.15
 -7 -14 -4 172.03 18
 -7 -14 4 206.25 23.44
 -7 -13 -4 204.62 13.91
 7 -13 4 233.99 15.41
 -7 -13 -4 230.05 19.31
 -7 -13 4 249.83 24.56
 -7 -12 -4 190.02 13.36
 7 -12 4 199.43 14.48
 -7 -12 -4 196.63 18.49
 -7 -12 4 204.92 21.33
 -7 -11 -4 326.72 17.05
 7 -11 4 339.28 18.49
 -7 -11 -4 346.87 22.75
 -7 -11 4 351.96 26.83
 -7 -10 -4 353.16 17.63
 -7 -10 -4 348.26 22.65
 -7 -10 4 367.47 26.29
 -7 -9 -4 416.06 18.97
 -7 -9 -4 403.5 23.78
 -7 -9 4 435.62 27.4
 -7 -8 -4 380.42 18.14
 -7 -8 -4 362.6 22.35
 -7 -8 4 410.22 26.2
 7 -8 4 387.12 8.44
 -7 -7 -4 577.08 21.99
 -7 -7 -4 533.26 25.71
 7 -7 4 563.89 14.84
 -7 -6 -4 509.35 20.67
 7 -6 4 488.29 23.06
 -7 -6 -4 460.42 23.35
 7 -6 4 491.56 16.25
 7 -6 4 468.32 15.84
 -7 -5 -4 672.69 23.45
 7 -5 4 657.02 26.94
 -7 -5 -4 617.1 27.36
 7 -5 4 660.25 17.04
 7 -5 4 635.11 20.43
 7 -4 4 460.73 22.69
 -7 -4 -4 483.12 20.75
 7 -4 4 512.5 12.63
 7 -4 4 519.03 19.61
 7 -3 4 552.97 24.23
 7 -3 4 553.68 21.66
 7 -2 4 543.94 24.43
 7 -2 4 545.07 22.35
 7 -1 4 850.28 30.34
 7 0 4 740.42 28.58
 7 1 4 834.59 30.04
 7 2 4 548.07 23.88
 7 2 4 528.49 26.18
 -7 3 4 551.82 16.78
 7 3 4 518.2 23.62
 7 3 4 549.2 27.45
 -7 4 4 458.16 14.72
 7 4 4 457.91 22.38
 7 4 4 453.04 26.64
 -7 5 4 639.24 16.91
 7 5 4 630.03 26.13
 7 5 4 636.43 32.29
 7 6 4 462.1 22.39
 7 6 4 477.85 29.17
 7 7 4 553.16 32.33
 7 8 4 361.4 27.16
 -7 9 -4 378.39 12.94
 7 9 4 415.79 30.91
 -7 10 -4 331.56 10.12
 7 10 4 292.12 26.57
 7 11 4 340.11 18.94
 7 11 4 335.6 29.94
 7 12 4 197.99 14.47
 7 13 4 228.51 15.05
 -7 14 4 171.97 17.77
 -7 19 4 106.41 20.51
 -7 19 -4 102.54 20.85
 -7 20 4 49.68 15.57
 -7 20 -4 68.56 19.27
 7 -20 5 26.49 13.54
 -7 -19 5 4.73 10.63
 7 -19 5 1.38 9.95
 -7 -18 5 4.66 11.05
 -7 -18 -5 12.88 9.54
 7 -18 5 -0.78 10.02
 -7 -17 -5 40.19 12.31
 7 -17 5 34.13 11.84
 -7 -17 5 33.28 14.13
 -7 -16 5 10.61 9.6
 -7 -16 -5 4.92 7.96
 7 -16 5 -10.64 9.38
 -7 -15 -5 59.93 12.75
 -7 -15 5 60.81 14.48
 7 -15 5 52.27 11.63
 -7 -14 -5 35 10.14
 7 -14 5 32.93 9.23
 -7 -14 5 37.3 12.2
 7 -13 5 40.38 8.22
 -7 -13 -5 8.84 8.57
 -7 -13 5 34.18 11.86
 7 -13 5 32.87 8.15
 -7 -12 -5 52.81 7.67
 -7 -12 -5 38.51 9.8
 -7 -12 5 27.26 10.37
 7 -12 5 40.06 8.01
 -7 -11 -5 36.07 6.82
 -7 -11 -5 36.31 9.74
 -7 -11 5 28.25 11.04
 7 -11 5 42.49 8.78
 -7 -10 -5 80.61 9.29
 -7 -10 -5 66.68 11.68
 7 -10 5 90.2 10.58
 -7 -9 -5 155.6 12.23
 -7 -9 -5 142.64 16.05
 7 -9 5 156.72 12.27
 -7 -8 -5 20.24 5.67
 7 -8 5 19.12 7.74
 -7 -8 -5 24.79 8.97
 7 -7 5 187.02 15.95
 -7 -7 -5 223.89 18.64
 7 -7 5 187.46 11.65
 7 -6 5 76.73 11.1
 -7 -6 -5 53.02 9.56
 7 -6 5 70.41 6.69
 7 -5 5 115.97 13.1
 -7 -5 -5 89.19 12.77
 7 -5 5 98.47 7.15
 7 -4 5 260.17 18.2
 -7 -4 -5 275.1 19.23
 -7 -3 -5 55.64 9.61
 7 -3 5 59.19 9.83
 -7 -2 -5 61.14 9.78
 7 -2 5 66.63 10.09
 7 -1 5 315.61 20.08
 -7 -1 -5 289.14 17.99
 7 0 5 102.15 12.73
 -7 0 -5 88.95 10.74
 7 1 5 333.65 20.53
 -7 1 -5 283.1 17.25
 7 1 5 310.29 21.65
 7 2 5 61.19 11.39
 -7 2 -5 67.79 9.01
 7 2 5 79.57 13.53
 -7 3 5 66.22 6.38
 7 3 5 57.71 9.38
 -7 3 -5 56.9 8.21
 7 3 5 66.24 12.49
 -7 4 5 249.44 11.1
 7 4 5 265.12 19.26
 -7 4 -5 244.18 14.44
 7 4 5 282.18 22.66
 7 5 5 121.57 13.14
 -7 5 5 102.67 6.74
 7 5 5 112.82 15.95
 7 6 5 74.15 10.75
 7 6 5 63.4 13.09
 7 7 5 203.29 16.79
 -7 7 -5 181.6 11.14
 7 7 5 195.21 22.03
 7 8 5 10.09 6.17
 -7 8 -5 12.73 3.28
 7 8 5 25.21 10.38
 -7 9 -5 157.83 8.63
 7 9 5 180.99 22.29
 7 10 5 89.78 18
 7 11 5 33.9 14.19
 7 12 5 55.63 16.97
 7 13 5 34.43 7.54
 7 13 5 22.06 14.54
 -7 14 5 53.09 13.53
 -7 15 5 65.47 13.76
 -7 18 5 27.47 13.77
 -7 18 -5 13.59 11.36
 -7 19 5 10.35 11.29
 -7 19 -5 23.83 13.62
 -7 20 5 11.98 11.58
 -7 20 -5 -5.74 12.96
 -7 -18 -6 55.18 14.42
 -7 -18 6 76.55 18.79
 -7 -17 -6 23.9 11.34
 -7 -17 6 37.33 14.5
 -7 -16 -6 37.6 12.15
 -7 -16 6 8.46 11.09
 7 -16 6 31.99 9.7
 -7 -15 -6 107.14 17.86
 -7 -15 6 123.19 19.99
 7 -15 6 138.31 16.89
 -7 -14 -6 78.63 15.05
 7 -14 6 73.2 12.67
 -7 -13 -6 64.7 13.95
 7 -13 6 75.15 11.93
 -7 -12 -6 135.49 17.91
 7 -12 6 160.78 15.19
 -7 -11 -6 58.27 13.01
 7 -11 6 54.72 9.76
 -7 -10 -6 111.77 15.81
 7 -10 6 125.41 12.05
 7 -9 6 202.9 17.88
 -7 -9 -6 179.55 18.62
 7 -9 6 189.61 13.79
 7 -8 6 101.95 13.19
 -7 -8 -6 101.51 14.78
 7 -7 6 164.34 16.19
 -7 -7 -6 165.63 17.38
 -7 -6 -6 132.51 15.29
 7 -6 6 147.7 15.73
 -7 -5 -6 183.18 17.48
 7 -5 6 178.01 16.41
 7 -4 6 385.57 23.73
 -7 -4 -6 364.11 23.1
 7 -3 6 57.96 11.37
 -7 -3 -6 55.99 10.79
 7 -2 6 261.91 20.02
 -7 -2 -6 264.11 19
 -7 -2 -6 260.27 5.48
 7 -1 6 271.32 20.36
 -7 -1 -6 299.21 20.3
 -7 0 -6 101.91 11.91
 7 0 6 101.12 13.53
 7 1 6 284.47 20.56
 -7 1 -6 292.56 19.38
 7 2 6 254.9 19.17
 -7 2 -6 250.85 16.84
 7 3 6 59.39 10.52
 -7 3 -6 54.45 8.36
 7 3 6 66.54 12.84
 -7 4 6 345.96 13.38
 7 4 6 332.46 22.25
 -7 4 -6 361.22 18.85
 7 4 6 378.94 28.05
 -7 5 6 175.43 8.28
 7 5 6 198.71 17.14
 -7 5 -6 170.31 12.94
 7 5 6 192.09 20.71
 7 6 6 163.32 16.51
 -7 6 -6 151.25 11.83
 7 6 6 157.79 20.23
 7 7 6 149.67 16.41
 7 7 6 170.28 21.38
 7 8 6 115.28 13.93
 7 8 6 114.08 19.08
 7 9 6 155.3 16.3
 7 9 6 191.85 23.53
 7 10 6 153.79 16.37
 7 10 6 139.71 21.7
 7 11 6 78.07 20.12
 7 12 6 185.13 25.42
 7 13 6 64.47 20.61
 7 14 6 77.27 19.07
 -7 15 6 102.36 18.73
 -7 17 6 47.09 13.24
 -7 17 -6 37.57 12.89
 -7 18 6 35.73 12.35
 -7 18 -6 58.51 14.88
 -7 19 6 23.81 12.01
 -7 19 -6 8.97 10.38
 -7 -17 -7 74.97 16.63
 -7 -16 -7 60.34 14.83
 -7 -15 -7 77.56 16.48
 -7 -14 -7 102.62 17.95
 -7 -13 -7 113.82 18.44
 -7 -12 -7 249.13 24.96
 7 -11 7 118.81 15.29
 -7 -11 -7 127.95 17.8
 7 -10 7 197.53 19.09
 -7 -10 -7 199.61 21.12
 7 -9 7 214.48 19.5
 -7 -9 -7 221.67 21.77
 7 -8 7 303.86 22.65
 -7 -8 -7 304.79 25.22
 7 -7 7 280.3 22.11
 -7 -7 -7 290.49 23.83
 7 -6 7 342.62 24.99
 -7 -6 -7 316.73 24.68
 7 -5 7 270.28 21.29
 -7 -5 -7 220.85 19.93
 7 -4 7 488.8 28.48
 -7 -4 -7 455.42 28.02
 7 -3 7 337.38 24.15
 -7 -3 -7 315.81 23.08
 7 -2 7 592.99 31.37
 -7 -2 -7 557.68 28.8
 7 -1 7 357.28 24.72
 -7 -1 -7 328.79 21.82
 7 0 7 294.46 21.91
 -7 0 -7 283.73 19.96
 7 1 7 345.92 23.66
 -7 1 -7 315.41 20.3
 7 2 7 607.84 30.66
 -7 2 -7 534.2 26.08
 7 3 7 329.16 23.53
 -7 3 -7 295.31 19.04
 -7 4 7 427.54 15.17
 7 4 7 431.92 27.2
 -7 4 -7 443.33 22.41
 7 4 7 481.37 32.73
 7 5 7 239.32 20.72
 -7 5 -7 225.41 15.88
 7 5 7 251.27 26.23
 7 6 7 336.64 23.59
 -7 6 -7 297.47 17.28
 7 6 7 326.81 29.77
 7 7 7 277.09 22.34
 -7 7 -7 261.15 15.29
 7 7 7 278.27 28.4
 7 8 7 319.42 23.44
 7 8 7 300.8 29.81
 7 9 7 182.37 18.57
 7 9 7 180.35 24.62
 7 10 7 202.42 19.1
 7 10 7 188.21 25.74
 7 11 7 126.93 15.76
 7 11 7 149.83 24.99
 7 12 7 234.14 29.29
 7 13 7 122.55 23.69
 7 14 7 105.6 23.55
 -7 15 7 81.27 14.58
 7 15 7 85.92 22.81
 -7 15 7 74.46 17.26
 -7 -16 -8 2.26 10.99
 -7 -15 -8 -9.17 10.68
 -7 -14 -8 -8.57 11.22
 -7 -13 -8 8.96 11.93
 -7 -12 8 1.97 7.42
 -7 -12 -8 -7.46 11.16
 7 -11 8 7.56 8.67
 -7 -11 -8 -0.32 10.33
 7 -10 8 -6.89 9.34
 -7 -10 -8 -14.08 10.91
 7 -9 8 -10.65 8.88
 -7 -9 -8 10.48 8.83
 7 -8 8 2.09 9.57
 -7 -8 -8 -3.31 8.32
 7 -7 8 -9.1 8.57
 -7 -7 -8 6.32 9.15
 7 -6 8 3.28 9.23
 -7 -6 -8 -3.86 8.01
 7 -5 8 9.88 9.21
 -7 -5 -8 8.94 9.74
 7 -4 8 -18.1 10.2
 -7 -4 -8 11.75 8.84
 7 -3 8 -4.54 9.45
 -7 -3 -8 2.56 8.25
 7 -2 8 10.62 9.96
 -7 -2 -8 7.42 7.74
 7 -1 8 1.81 7.55
 -7 -1 -8 2.83 7.02
 7 0 8 5.56 9.15
 -7 0 -8 0.18 7.13
 7 1 8 -5.66 7.75
 -7 1 -8 -11.03 6.36
 7 2 8 5.05 7.92
 -7 2 -8 5.46 5.92
 7 3 8 0.16 7.94
 -7 3 -8 -0.23 5.56
 7 4 8 4.26 7.8
 -7 4 -8 6.59 5.57
 7 4 8 0.5 11.07
 7 5 8 -1.72 7.8
 -7 5 -8 -0.17 5.24
 7 5 8 3.07 10.12
 7 6 8 0.47 8.14
 -7 6 -8 -4.9 5.57
 7 6 8 -16.96 11.89
 7 7 8 -9.86 8.96
 7 7 8 16.53 13.4
 7 8 8 2.16 8
 7 8 8 -9.46 13.97
 7 9 8 -4.76 7.55
 7 9 8 -2.3 13.67
 7 10 8 7.43 8.06
 7 10 8 12.84 14.76
 7 11 8 -5.53 7.8
 7 11 8 9.88 16.46
 -7 12 8 -6.2 7.63
 7 12 8 9.73 9.09
 7 13 8 9.44 14.02
 7 14 8 13.4 14.3
 7 15 8 -18.79 16.27
 7 16 8 10.18 16.23
 -7 -14 -9 81.96 18.78
 -7 -13 -9 31.62 12.49
 -7 -12 9 150.78 18.07
 7 -12 9 161.23 20.11
 -7 -12 -9 139.28 21.99
 -7 -11 9 85.37 15.2
 7 -11 9 105.93 16.86
 -7 -11 -9 108.77 19.8
 -7 -10 9 148.13 18.6
 7 -10 9 171.42 21.4
 -7 -10 -9 164.09 22.57
 7 -9 9 115.29 17.52
 -7 -9 -9 106.96 18.97
 7 -8 9 155.79 20.2
 -7 -8 -9 140.52 20.22
 7 -7 9 158.55 19.97
 -7 -7 -9 132.67 20.01
 7 -6 9 194.38 21.36
 -7 -6 -9 197.01 22.71
 7 -5 9 149.47 19
 -7 -5 -9 130.78 17.96
 7 -4 9 280.4 25.16
 -7 -4 -9 228.22 23.15
 7 -3 9 134.19 18.24
 -7 -3 -9 127.13 17.92
 7 -2 9 249.67 23.76
 -7 -2 -9 265.95 24.11
 7 -1 9 207.5 21.81
 -7 -1 -9 202.85 20.68
 7 0 9 222.91 21.96
 -7 0 -9 201.41 20.59
 7 1 9 189.29 20.86
 -7 1 -9 189.98 18.48
 7 2 9 266.48 24.73
 -7 2 -9 259.76 21.97
 7 3 9 123.68 17.05
 -7 3 -9 119.8 14.93
 7 4 9 238.54 23.3
 -7 4 -9 216.62 18.62
 7 5 9 169 19.84
 -7 5 -9 156.4 16.06
 7 5 9 159.25 24.56
 7 6 9 191.26 20.91
 7 6 9 200.92 27.48
 7 7 9 114.15 17.42
 7 7 9 113.87 20.97
 7 8 9 179.81 21.03
 7 8 9 129.23 24.08
 7 9 9 106.51 16.37
 7 9 9 121.06 21.6
 -7 10 9 129.72 17.72
 7 10 9 165.39 20.58
 7 10 9 124.21 23.8
 -7 11 9 65.87 13.65
 7 11 9 90.96 15.71
 7 11 9 62.13 20.51
 -7 12 9 129.34 17.14
 7 12 9 146.86 19.46
 7 12 9 107.28 23.95
 7 13 9 32.31 17.45
 7 14 9 72.07 21.54
 -7 -12 -10 45.92 15.97
 -7 -11 10 49.9 13.48
 7 -11 10 34.87 13.16
 -7 -11 -10 49.44 15.92
 -7 -10 10 51.8 13.21
 7 -10 10 65.52 15.74
 -7 -10 -10 41.17 15.58
 7 -9 10 104.2 18.02
 -7 -9 10 93.91 17.27
 -7 -9 -10 89.82 18.22
 -7 -8 10 39.13 13.3
 -7 -8 -10 39.09 15.18
 7 -7 10 105.13 17.85
 -7 -7 10 106.65 17.69
 -7 -7 -10 100.15 18.47
 7 -6 10 41.76 13.84
 -7 -6 -10 35.32 13.13
 7 -5 10 78.71 16.44
 -7 -5 -10 87.64 17.03
 7 -4 10 94.5 16.06
 -7 -4 -10 67.96 15.46
 7 -3 10 60.33 13.73
 -7 -3 -10 60.86 14.94
 7 -2 10 54.5 14.72
 -7 -2 -10 42.24 14.03
 7 -1 10 154.76 20.88
 -7 -1 -10 168.43 20.43
 7 0 10 38.16 13.76
 -7 0 -10 14.39 9.28
 7 1 10 192.59 22.42
 -7 1 -10 145.62 18.12
 7 2 10 49.86 15.17
 -7 2 -10 40.21 11.23
 7 3 10 63.03 14.27
 -7 3 -10 67.55 13.29
 7 4 10 69.41 15.01
 7 4 10 63.47 16.84
 7 5 10 90.13 16.43
 7 5 10 96.28 20.41
 7 6 10 88.56 17.55
 7 6 10 54.25 19.43
 7 7 10 92.25 16.71
 7 7 10 82.53 20.88
 -7 8 10 22.86 10.49
 7 8 10 15.14 11.45
 7 8 10 3.53 13.14
 -7 9 10 41.83 12.2
 7 9 10 66.42 19.85
 -7 10 10 56.17 14
 7 10 10 22.14 10.96
 7 10 10 26.83 17.51
 -7 11 10 31.36 11.18
 7 11 10 37.75 12.5
 7 11 10 49.67 20.01
 7 12 10 7.18 15.94
 -7 -10 11 26.07 11.9
 7 -10 11 3.91 9.94
 -7 -9 11 25.4 13.59
 7 -9 11 20.18 14.06
 7 -8 11 4.01 10.65
 -7 -8 11 10.77 11.18
 -7 -8 -11 21.45 11.8
 7 -7 11 37.81 14.19
 -7 -7 11 27.88 13.97
 -7 -7 -11 7.27 12.13
 7 -6 11 8.57 12.52
 -7 -6 11 8.23 11.27
 -7 -6 -11 29.55 13.37
 7 -5 11 5.25 11.17
 -7 -5 11 -16 13.26
 -7 -5 -11 -15.7 12.06
 -7 -4 11 7.79 10.41
 7 -4 11 32.21 14.01
 -7 -4 -11 7.12 9.04
 -7 -3 11 8.96 9.79
 7 -3 11 20.76 11.69
 -7 -3 -11 11.39 11.23
 -7 -2 11 33.95 14.74
 7 -2 11 19.97 12.5
 -7 -2 -11 6.18 10.2
 -7 -1 11 23.32 12.15
 7 -1 11 42.4 14.94
 -7 0 11 14.13 11.55
 7 0 11 -9.52 10.88
 7 1 11 31.25 13.93
 -7 1 11 2.23 9.96
 -7 2 11 -2.45 10.61
 7 2 11 34.99 14.43
 -7 3 11 24.62 12.78
 7 3 11 15.47 10.72
 -7 4 11 10.77 11.72
 7 4 11 17.96 12.1
 -7 5 11 4.99 9.48
 7 5 11 -22.47 12.39
 7 5 11 12.87 16.17
 7 6 11 29 12.57
 -7 6 11 21.81 11.63
 7 6 11 -10.28 13.01
 7 7 11 21.79 11.36
 -7 7 11 14.96 10.37
 7 7 11 9.3 14.19
 -7 8 11 12.7 10.49
 7 8 11 -4.77 10.42
 7 8 11 0.98 14.87
 -7 9 11 -1.67 9.42
 7 9 11 -26.88 16.19
 -7 10 11 30.02 12.65
 7 10 11 20.44 12.87
 7 -4 12 69.91 16.68
 -7 -4 12 66.58 16.83
 7 -3 12 107.09 20.67
 -7 -3 12 72.06 17.67
 7 -2 12 79.3 17.03
 -7 -2 12 89.29 17.86
 7 -1 12 128.09 21.08
 -7 -1 12 70.81 16.97
 7 0 12 68.57 17.32
 -7 0 12 94.55 20.01
 7 1 12 85.07 18.62
 -7 1 12 81.24 18.48
 7 2 12 71.68 17.44
 -7 2 12 73.32 17.19
 7 3 12 76.4 17.39
 -7 3 12 112.22 19.86
 7 3 12 92.06 21.64
 7 4 12 60.36 20.21
 7 5 12 63.93 20.2
 -8 -21 0 7.57 10.83
 -8 -20 0 106.94 17.52
 -8 -19 0 1.34 8.69
 -8 -18 0 289.09 26.04
 -8 -17 0 3.66 8.23
 -8 -16 0 465.25 30.79
 -8 -15 0 8.49 5.8
 -8 -15 0 1.08 8.72
 -8 -14 0 712.72 28.68
 -8 -14 0 722.02 36
 -8 -13 0 7.08 5.53
 -8 -13 0 0.48 6.44
 -8 -12 0 677.91 31.82
 -8 -11 0 4.53 7.15
 -8 -10 0 1028.19 35.69
 -8 -9 0 18.02 6.51
 -8 -8 0 2343.3 49.32
 -8 -7 0 5.53 4.18
 -8 -6 0 2179.04 42.78
 8 -5 0 8.45 4.37
 -8 -5 0 9.57 4
 -8 -5 0 16.01 5.15
 8 -4 0 2093.82 39.41
 -8 -4 0 2158.12 37.85
 8 -3 0 16.23 4.95
 8 -2 0 3377.02 49.7
 8 -1 0 14.08 4.34
 8 0 0 3690.64 51.74
 8 1 0 16.23 4.67
 8 1 0 23.48 4
 8 2 0 3310.91 49.67
 8 3 0 12.23 4.46
 8 4 0 2007.62 38.27
 8 5 0 15.72 5.03
 -8 -21 -1 14.75 11.59
 -8 -21 1 10.36 11.08
 -8 -20 -1 14.3 10.62
 -8 -20 1 10.49 8.66
 -8 -19 -1 17.48 9.79
 -8 -19 1 36.52 13.09
 -8 -18 -1 -20.73 11.03
 -8 -18 1 3.37 9.57
 -8 -17 -1 34.15 10.98
 -8 -17 1 56.7 13.5
 -8 -16 -1 5.72 5.86
 -8 -16 -1 11.53 8.57
 -8 -16 1 4.12 9.4
 -8 -15 1 73.73 9.77
 -8 -15 -1 65.39 10.54
 -8 -15 -1 50.58 10.9
 -8 -15 1 76.44 14.21
 -8 -14 -1 0.85 5.13
 -8 -14 1 -6.06 4.47
 -8 -14 -1 4.21 6.56
 -8 -14 1 0.93 7.27
 -8 -13 -1 92.02 11.04
 -8 -13 -1 67.29 11.37
 -8 -13 1 99.1 14.41
 -8 -12 -1 -0.18 5.03
 -8 -12 -1 -3.66 5.65
 -8 -12 1 -1.63 7.43
 -8 -11 -1 103.06 12.38
 -8 -11 1 87.33 12.35
 -8 -10 -1 139.36 13.66
 -8 -10 1 131.13 14.2
 8 -9 1 191.1 12.31
 -8 -9 -1 196.99 14.64
 -8 -9 -1 196.24 14.03
 -8 -9 1 216.03 17.94
 8 -8 1 155.24 11.54
 -8 -8 -1 149.57 12.09
 -8 -8 -1 165.85 12.76
 -8 -8 1 170.2 14.46
 8 -7 1 261.31 14.83
 -8 -7 -1 257.82 15.35
 -8 -7 -1 261.11 15.24
 -8 -7 1 260.58 17.22
 8 -6 1 10.18 3.82
 -8 -6 -1 16.93 5.48
 -8 -6 1 18.69 5.47
 -8 -6 -1 18.23 4.57
 8 -5 1 196.12 12.7
 -8 -5 -1 190.28 13.17
 -8 -5 -1 218.65 11.96
 -8 -5 1 213.74 14.25
 8 -4 1 262.24 14.47
 -8 -4 -1 247.94 14.5
 -8 -4 -1 268.77 12.38
 8 -3 1 297.08 15.57
 -8 -3 -1 287.38 15.14
 8 -2 1 209.6 13.3
 8 -1 1 333.72 16.67
 8 0 1 164.92 11.98
 8 0 1 164.2 7.91
 8 1 1 324.59 16.09
 8 1 1 356.49 11.44
 -8 1 -1 353.63 14.78
 8 2 1 223.02 13.36
 -8 2 -1 206.43 10.56
 8 3 1 277.57 14.69
 -8 3 -1 300.69 11.57
 8 4 1 246.06 13.88
 -8 4 -1 261.46 9.41
 8 5 1 204.64 12.66
 8 6 1 23 5.38
 8 7 1 247.17 14.38
 8 8 1 170.53 11.88
 8 9 1 194.55 12.36
 -8 10 1 120.28 8.03
 -8 11 1 110.99 7.03
 -8 -21 -2 5.64 11.04
 -8 -20 -2 72.28 16.44
 -8 -20 2 123.36 21.75
 -8 -19 -2 30.38 12.61
 -8 -19 2 18.92 11.39
 -8 -18 -2 100.05 16.96
 -8 -18 2 114.78 18.6
 -8 -17 -2 3.5 5.5
 -8 -17 -2 -4.62 6.48
 -8 -17 -2 6.06 9.01
 -8 -17 2 22.75 12.38
 -8 -16 -2 226.17 17.39
 -8 -16 -2 206.59 18.31
 -8 -16 2 197.43 21.95
 -8 -15 -2 9.15 6.55
 -8 -15 -2 4.37 6.43
 -8 -14 -2 275.79 18.3
 -8 -14 -2 247.2 19.41
 -8 -14 2 244.81 22.81
 -8 -13 -2 17.46 6.82
 -8 -13 -2 9.77 6.99
 -8 -13 2 0.67 7.5
 -8 -12 -2 346.91 19.36
 8 -12 2 362.57 17.28
 -8 -12 -2 331.43 20.85
 -8 -12 2 383.93 25.88
 -8 -11 -2 67.14 9.28
 8 -11 2 55.67 7.53
 -8 -11 -2 53.48 9.75
 -8 -11 2 45.17 10.54
 8 -10 2 541.46 21.61
 -8 -10 -2 548.13 22.82
 -8 -10 2 577.26 29.5
 8 -9 2 -2.9 4.59
 -8 -9 -2 8.03 5.49
 -8 -9 2 1.91 6.42
 8 -8 2 594.63 22.67
 -8 -8 -2 577.03 23.11
 -8 -8 -2 564.28 22.09
 -8 -8 2 549.79 27.66
 8 -7 2 51.62 7.53
 -8 -7 -2 33.23 5.95
 -8 -7 2 48 9.04
 -8 -7 -2 50.77 6.72
 8 -6 2 937.56 28.77
 -8 -6 -2 929.4 27.75
 -8 -6 -2 954.39 25.21
 -8 -6 2 978.05 33.28
 8 -5 2 316.54 16.78
 -8 -5 -2 307.39 16.22
 -8 -5 -2 311.56 13.18
 8 -4 2 1035.21 29.92
 -8 -4 -2 1023.66 28.53
 -8 -4 -2 1022.12 21.62
 8 -3 2 40.69 7.18
 -8 -3 -2 38.38 6.69
 -8 -3 -2 42.17 4.3
 8 -2 2 1088.71 31.15
 -8 -2 -2 1090.45 29.66
 8 -1 2 10.9 4.57
 -8 -1 -2 10.91 5.02
 8 -1 2 13.38 1.91
 8 0 2 1423.91 35.39
 8 1 2 3.37 5.04
 8 2 2 1078.76 30.69
 -8 2 2 1028.01 25.1
 8 3 2 39.55 6.9
 -8 3 2 50.74 6.43
 8 4 2 1004.51 29.41
 -8 4 2 1017.94 25.49
 8 5 2 291.39 16.25
 -8 5 2 306.05 14.3
 8 6 2 889.88 27.92
 8 7 2 47.3 7.24
 8 8 2 572.84 22.51
 8 9 2 7.45 4.23
 8 10 2 521.61 21.08
 8 11 2 56.64 7.53
 8 12 2 398.92 18.02
 -8 12 2 374.87 18.01
 -8 -21 -3 140.87 21.65
 -8 -20 -3 -15.18 11.7
 -8 -20 3 -2.37 9.99
 -8 -19 3 152.53 22.63
 -8 -18 3 -12.29 12.13
 -8 -17 -3 213.81 20.09
 -8 -17 3 234.41 25.18
 -8 -16 -3 23.71 9.18
 -8 -16 3 11.61 10.64
 -8 -15 -3 301.21 18.87
 -8 -15 -3 325.16 23.19
 -8 -15 3 332.19 27.84
 -8 -14 -3 9.92 4.77
 -8 -14 -3 14.95 7.7
 -8 -14 3 -1.09 8.74
 -8 -13 -3 438.51 21.38
 8 -13 3 456.32 20.22
 -8 -13 -3 414.43 25.48
 -8 -13 3 421.54 30.15
 -8 -12 -3 1.32 4.65
 8 -12 3 0.91 4.01
 -8 -12 -3 -6.05 7.47
 -8 -12 3 -7.59 8.53
 -8 -11 -3 805.89 28.02
 8 -11 3 828.88 27.99
 -8 -11 -3 795.93 33.02
 -8 -11 3 889.29 39.74
 -8 -10 -3 42.62 7.41
 8 -10 3 43.82 7.66
 -8 -10 -3 23.27 7.94
 -8 -10 3 42.31 12.02
 -8 -9 -3 697.61 25.35
 8 -9 3 727.26 26.61
 -8 -9 -3 765.83 31.18
 -8 -9 3 767.94 34.71
 8 -8 3 29.08 5.85
 -8 -8 -3 31.65 6.75
 -8 -8 3 24.61 9.54
 8 -7 3 848.2 29.02
 -8 -7 -3 832.45 26.82
 -8 -7 3 869.74 34.92
 -8 -6 -3 70.68 8.46
 -8 -6 -3 74.59 7.25
 -8 -5 -3 1649.31 37.76
 -8 -5 -3 1638.53 27.94
 -8 -4 -3 24.77 5.76
 -8 -4 -3 27.3 3.69
 -8 -3 -3 1632.38 38.21
 -8 -3 -3 1635 19.93
 8 -3 3 1584.56 33.12
 -8 -2 -3 38.34 7.53
 8 -2 3 31.64 5.79
 -8 -1 -3 1509.96 37.59
 8 -1 3 1461.44 36.2
 -8 2 3 33.52 5.22
 -8 3 3 1520.93 29.77
 8 3 3 1576.92 46.05
 -8 4 3 20.65 4.47
 8 4 3 31.79 8.71
 -8 5 3 1651.87 31.12
 8 5 3 1625.35 50.64
 8 6 3 72.4 13.38
 8 7 3 823.63 28.38
 8 7 3 805.19 38.99
 8 8 3 36.43 7.32
 8 9 3 727.96 26.69
 8 10 3 37.45 7.28
 8 11 3 839.91 28.21
 8 12 3 0.98 4.06
 8 13 3 470.78 20.79
 -8 13 3 426.14 23.56
 8 -20 4 7.76 11.85
 -8 -19 4 0.37 11.58
 8 -19 4 2.67 9.81
 -8 -18 -4 -26.11 11.13
 -8 -18 4 8.68 11.04
 -8 -17 -4 40.24 12.21
 -8 -17 4 42.45 14.73
 -8 -16 -4 -7.25 8.07
 -8 -16 4 -3.47 11.24
 -8 -15 -4 -18.5 10.42
 -8 -15 4 2.96 9.73
 -8 -14 -4 -6.27 5.17
 -8 -14 -4 3.72 6.71
 -8 -14 4 6.93 10.62
 -8 -13 -4 27.33 6.4
 8 -13 4 32.6 6.85
 -8 -13 -4 27.12 9.96
 -8 -13 4 35.23 11.97
 -8 -12 -4 -0.3 4.8
 8 -12 4 6.54 5.74
 -8 -12 -4 2.84 7.11
 -8 -12 4 -9.01 10.04
 -8 -11 -4 10.13 5.74
 8 -11 4 14.39 5.73
 -8 -11 -4 3.17 6.34
 -8 -11 4 7.06 10.84
 -8 -10 -4 1.53 4.13
 8 -10 4 -1.96 5.87
 -8 -10 -4 4.73 8.1
 -8 -10 4 0.42 9.39
 -8 -9 -4 1.24 4.28
 -8 -9 -4 2.45 6.74
 -8 -9 4 12.49 9.86
 -8 -8 -4 1.98 4.68
 -8 -8 -4 10.42 6.75
 -8 -7 -4 203.92 14.36
 -8 -7 -4 209.14 17.74
 -8 -6 -4 5.57 4.48
 -8 -6 -4 -1.78 6.12
 8 -6 4 -1.28 2.57
 8 -6 4 0.04 2.46
 -8 -5 -4 13.04 5.66
 8 -5 4 12.77 2.91
 8 -5 4 13.17 3.78
 -8 -4 -4 -1.71 4.68
 8 -4 4 -2.28 3.61
 -8 -4 -4 5.02 2.03
 8 -4 4 1.79 1.52
 -8 -3 -4 329.9 6.58
 8 -3 4 288.22 15.84
 8 -2 4 1.16 5.74
 8 -2 4 7.56 5.48
 8 -1 4 12.73 5.85
 8 0 4 3.99 5.94
 8 1 4 36.76 8.35
 8 1 4 20.41 7.57
 8 2 4 6.28 7.34
 8 2 4 -2.15 6.41
 -8 3 4 300.41 13.62
 8 3 4 308.67 21.79
 -8 4 4 2.92 2.91
 8 4 4 4.56 7.74
 -8 5 4 12 3.38
 8 5 4 8.67 7.86
 -8 6 4 3.99 2.87
 8 6 4 2.71 8.86
 8 7 4 190.08 21.39
 8 8 4 -6.5 10.14
 8 9 4 14.26 12.7
 8 10 4 -1.05 4.87
 -8 10 -4 1.19 2.29
 8 11 4 11.04 5.68
 8 12 4 8.22 5.42
 8 13 4 35.98 7.27
 -8 20 4 -22.72 13.26
 -8 20 -4 4.98 13.89
 -8 -19 5 134.18 22.96
 -8 -18 -5 9.76 8.93
 -8 -18 5 -5.45 11.5
 8 -18 5 -5.29 8.22
 -8 -17 -5 156.24 19.63
 -8 -17 5 154.29 23.75
 8 -17 5 194.79 20.76
 -8 -16 -5 -2.64 9.72
 -8 -16 5 -0.79 11.04
 8 -16 5 17.01 9.79
 -8 -15 -5 212.21 21.88
 -8 -15 5 183.12 23.35
 8 -15 5 242.44 21.14
 -8 -14 -5 -3.32 9.49
 -8 -14 5 23.15 12.04
 8 -14 5 7.88 6.67
 8 -13 5 454.48 23.53
 -8 -13 -5 419.95 29.23
 8 -13 5 460.91 25.85
 -8 -13 5 412.14 32.15
 -8 -12 -5 24.23 7.17
 8 -12 5 8.76 6.46
 -8 -12 -5 24.38 9.88
 -8 -12 5 1.37 8.82
 8 -12 5 5.47 5.32
 -8 -11 -5 491.29 22.43
 -8 -11 -5 459.89 28.7
 8 -11 5 527.13 24.37
 -8 -10 -5 27.09 7.8
 -8 -10 -5 29.96 10.61
 8 -10 5 1.75 4.04
 -8 -9 -5 603.28 24.31
 -8 -9 -5 580.74 31.14
 8 -9 5 619.26 23.03
 -8 -8 -5 11.59 5.35
 -8 -8 -5 19.87 8.3
 8 -8 5 13.24 3
 -8 -7 -5 668.8 32.28
 8 -7 5 721.49 21.32
 8 -7 5 685.4 21.31
 8 -6 5 6.26 6.23
 -8 -6 -5 6.94 7.39
 8 -6 5 10.08 4.07
 8 -6 5 6.29 3.2
 8 -5 5 962.08 35.7
 -8 -5 -5 909.53 35.16
 8 -5 5 994.44 29.66
 8 -4 5 -2.85 6.23
 -8 -4 -5 -2.66 6.18
 8 -3 5 1331.45 41.73
 -8 -3 -5 1258.76 39.87
 8 -2 5 7.8 6.19
 -8 -2 -5 12.91 6.73
 8 -1 5 1037.25 36.14
 -8 -1 -5 954.9 33.69
 8 -1 5 985.8 35.8
 8 0 5 25.13 9.14
 -8 0 -5 10.15 4.81
 8 0 5 16.27 6.82
 8 1 5 968.54 35.08
 -8 1 -5 900.08 31.24
 8 1 5 921.53 37.61
 8 2 5 10.09 7.37
 8 2 5 13.75 7.31
 -8 3 5 1265.11 27.94
 8 3 5 1341.33 41.52
 8 3 5 1308.61 47
 -8 4 5 -0.48 2.65
 8 4 5 -2.94 7.03
 -8 4 -5 0.99 3.8
 8 4 5 8.33 8.99
 -8 5 5 937.2 21.69
 8 5 5 989.62 36.02
 -8 5 -5 902.76 28.08
 8 5 5 985.83 42.64
 -8 6 5 13.23 3.38
 8 6 5 -0.44 6.34
 8 6 5 6.31 9.24
 8 7 5 647.88 38.37
 8 8 5 8.6 10.27
 -8 9 -5 586.08 18.6
 8 9 5 631 39.51
 8 10 5 31.38 14.6
 8 11 5 483.44 37.42
 8 12 5 11.57 6.89
 8 12 5 19.44 13.17
 8 13 5 425.05 23.49
 -8 19 5 152.85 22.57
 -8 19 -5 171.87 24.48
 -8 20 5 -36.11 15.55
 -8 20 -5 26.45 14.98
 -8 -19 -6 14.01 10.61
 -8 -18 -6 73.48 16.31
 -8 -18 6 66.31 17.32
 -8 -17 -6 0.14 9.71
 -8 -16 -6 104.25 17.95
 -8 -15 -6 -0.16 9.21
 -8 -14 -6 146.19 19.22
 8 -13 6 26.85 7.9
 -8 -13 -6 22.8 10.21
 8 -13 6 24.09 7.74
 -8 -12 -6 175.97 20.2
 8 -12 6 200.2 16.53
 -8 -11 -6 14.56 8.76
 8 -11 6 21.67 6.97
 -8 -10 -6 210.48 20.75
 8 -10 6 218.7 15.1
 -8 -9 -6 7.37 9
 8 -9 6 0.24 4.04
 8 -8 6 291.83 21.47
 -8 -8 -6 305.99 24.06
 8 -7 6 10.94 7.57
 -8 -7 -6 12.62 9.4
 8 -6 6 334.91 22.94
 -8 -6 -6 328.42 23.91
 8 -5 6 -6.34 7.86
 -8 -5 -6 -0.13 6.54
 8 -4 6 384.57 24.11
 -8 -4 -6 384.98 24.81
 -8 -3 -6 129.8 15.16
 8 -3 6 144.03 15.88
 8 -2 6 475.75 26.96
 -8 -2 -6 440.98 25.15
 8 -1 6 -1.39 7.09
 -8 -1 -6 6.89 6.89
 8 -1 6 0.57 6.43
 8 0 6 368.98 24.61
 -8 0 -6 388.47 22.46
 8 0 6 400.65 25.42
 8 1 6 9.39 7.81
 -8 1 -6 11.24 6.31
 8 1 6 3.3 6.61
 8 2 6 409.58 26.02
 -8 2 -6 420.33 22.58
 8 2 6 462.78 29.49
 8 3 6 122.16 14.51
 -8 3 -6 123 12.38
 8 3 6 130.07 17.43
 -8 4 6 340.82 14.14
 8 4 6 393.48 25.31
 -8 4 -6 354.64 19.37
 8 4 6 393.72 28.6
 8 5 6 2 6.63
 -8 5 6 2.14 2.48
 -8 5 -6 -0.34 4.14
 8 5 6 -0.44 9.38
 8 6 6 340.17 22.96
 -8 6 -6 296.92 16.57
 8 6 6 344.1 28.76
 8 7 6 4.69 7.13
 -8 7 -6 6.79 4.32
 8 7 6 19.72 11.77
 8 8 6 309.37 22.74
 8 8 6 354.68 31.36
 8 9 6 -6.82 10.87
 8 10 6 228.4 26.82
 8 11 6 19.36 12.34
 8 12 6 179.68 26.71
 8 13 6 33.69 9.14
 8 13 6 37.4 15.83
 -8 18 6 70.02 16.03
 -8 18 -6 104.86 19.88
 -8 19 6 8.77 10.5
 -8 19 -6 7.79 10.81
 -8 -18 -7 25.88 12.76
 -8 -17 -7 28.84 12.99
 -8 -16 -7 36.34 14.14
 -8 -15 -7 40.98 13.82
 -8 -14 -7 19.16 12.78
 -8 -13 -7 41.86 13.92
 -8 -12 -7 19.48 9.4
 -8 -11 -7 56.4 14.09
 -8 -10 -7 -5.59 9.33
 8 -9 7 74.58 13.45
 -8 -9 -7 74.27 15.58
 8 -8 7 4.53 7.55
 -8 -8 -7 11.45 8.34
 8 -7 7 92.41 14.18
 -8 -7 -7 77.55 13.78
 8 -6 7 -6.8 8.65
 -8 -6 -7 -7.84 9.37
 8 -5 7 93.32 14.02
 -8 -5 -7 100.16 14.89
 8 -4 7 8.93 7.59
 -8 -4 -7 4.67 6.97
 8 -3 7 101.85 15.4
 -8 -3 -7 92.91 14.06
 8 -2 7 31.18 10.23
 -8 -2 -7 7.8 6.72
 8 -1 7 131.52 17.16
 -8 -1 -7 132.48 15.09
 8 0 7 66.9 13.33
 -8 0 -7 66.82 11.45
 8 1 7 140.9 17.15
 -8 1 -7 137.13 14.76
 8 1 7 130.12 17.17
 8 2 7 7.85 8.08
 -8 2 -7 11.51 6.38
 8 2 7 17.95 10.24
 8 3 7 101.53 14.94
 -8 3 -7 84.01 10.98
 8 3 7 62.67 14.21
 -8 4 7 5.91 3.22
 8 4 7 8.15 7.8
 -8 4 -7 9.96 6.25
 8 4 7 2.95 9.36
 8 5 7 101.81 15.35
 -8 5 -7 92.54 11.01
 8 5 7 103.71 18.02
 8 6 7 8.91 8.32
 -8 6 -7 2.71 4.28
 8 6 7 23.46 12.98
 8 7 7 112.9 15.72
 -8 7 -7 85.85 9.7
 8 7 7 96.42 18.53
 8 8 7 21.47 10.28
 8 8 7 -13.01 11.27
 8 9 7 59.59 12.42
 8 9 7 61.51 17.41
 8 10 7 4.78 14.45
 8 11 7 38.38 16.61
 8 12 7 27.47 16.03
 8 13 7 11.03 15.4
 8 14 7 -1.94 13.8
 8 15 7 51.03 19.77
 -8 -16 -8 179.46 24.63
 -8 -15 -8 16.54 10.49
 -8 -14 -8 163.75 22.51
 -8 -13 -8 19.87 13.25
 -8 -12 -8 176.17 21.95
 -8 -11 -8 24.05 12.48
 8 -10 8 343.7 26.98
 -8 -10 -8 290.27 27.33
 8 -9 8 -0.1 8.54
 -8 -9 -8 -19.01 11.15
 8 -8 8 413.23 29
 -8 -8 -8 359.95 29.19
 8 -7 8 8.31 10.12
 -8 -7 -8 0.86 8.81
 8 -6 8 481.99 30.75
 -8 -6 -8 412.4 29.36
 -8 -5 -8 1.31 7.89
 8 -5 8 -0.33 8.29
 8 -4 8 391.18 28.26
 -8 -4 -8 315.11 25.25
 -8 -3 -8 9.1 9.11
 8 -3 8 8.18 9.38
 8 -2 8 427.63 29.61
 -8 -2 -8 414.84 27.61
 -8 -1 -8 0.79 6.99
 8 -1 8 -17.54 10.12
 8 0 8 697.28 36.1
 -8 0 -8 593.43 31.4
 8 1 8 12.38 9.88
 -8 1 -8 -0.66 6.2
 8 2 8 414.39 28.66
 -8 2 -8 434.16 25.56
 8 2 8 419.41 32.33
 8 3 8 -7.06 9.83
 -8 3 -8 4.22 6.24
 8 3 8 -9.79 10.84
 8 4 8 346.81 26.39
 -8 4 -8 320.84 21.17
 8 4 8 308.36 28.6
 8 5 8 2.37 8.9
 -8 5 -8 -10.65 6.77
 8 5 8 7.94 11.03
 8 6 8 461.03 30.77
 -8 6 -8 394.7 21.62
 8 6 8 386.42 34.11
 8 7 8 1.42 7.84
 8 7 8 11.66 14.04
 8 8 8 401.6 29.17
 8 8 8 379.69 35.3
 8 9 8 0.73 8.26
 8 9 8 8.22 14.69
 8 10 8 293.09 25.05
 8 10 8 291.24 33.04
 8 11 8 5.1 13.15
 8 12 8 136.73 25.05
 8 13 8 -15.66 15.26
 8 14 8 136.8 27.37
 8 15 8 35.35 19.11
 -8 -14 -9 -2.83 11.82
 -8 -13 -9 -6.65 11.75
 -8 -12 -9 4.04 11.06
 -8 -11 9 37.15 11.53
 -8 -11 -9 14.21 11.13
 8 -10 9 -1.05 9.69
 -8 -10 -9 21.35 13.06
 8 -9 9 66.98 14.63
 -8 -9 -9 53.04 15.3
 8 -8 9 16.13 10.66
 -8 -8 -9 24.35 13.87
 8 -7 9 56.88 13.56
 -8 -7 -9 60.41 15.96
 8 -6 9 6.4 10.28
 -8 -6 -9 -0.59 9.12
 8 -5 9 55.72 13.57
 -8 -5 -9 59.76 14.62
 8 -4 9 31.99 12.61
 -8 -4 -9 12.2 9.64
 8 -3 9 67.54 14.91
 -8 -3 -9 79.51 15.11
 8 -2 9 16.56 10.47
 -8 -2 -9 23.48 9.81
 8 -1 9 98.23 16.64
 -8 -1 -9 76.99 13.7
 8 0 9 8.08 8.91
 -8 0 -9 15.74 8.89
 8 1 9 85.07 15.05
 -8 1 -9 75.31 13.32
 8 2 9 21.87 10.75
 -8 2 -9 26.35 9.52
 8 3 9 51.8 13.46
 -8 3 -9 57.55 11.29
 8 3 9 33.22 13.19
 8 4 9 33.23 12.72
 -8 4 -9 22.4 8.3
 8 4 9 9.36 11.3
 8 5 9 56.59 13.52
 8 5 9 53.02 15.94
 -8 5 -9 60.96 10.71
 8 6 9 -6.24 10.13
 8 6 9 12.23 13.9
 8 7 9 59.62 14.52
 8 7 9 41.62 15.89
 8 8 9 -9.4 9.61
 8 8 9 -25.48 15.85
 8 9 9 28.24 11.64
 8 9 9 76.34 22.05
 8 10 9 6.32 8.95
 8 10 9 -25.88 18.02
 8 11 9 35.45 12.29
 8 11 9 36.55 17.52
 -8 12 9 14.77 8.43
 8 12 9 5.73 14.48
 8 13 9 17.18 15.69
 8 14 9 -25.66 18.72
 -8 -11 10 6.79 9.24
 8 -11 10 24.33 12.48
 -8 -11 -10 8.01 12.67
 -8 -10 10 77.71 16.16
 8 -10 10 35.48 12.88
 -8 -10 -10 56.46 17.13
 -8 -9 10 12.5 9.22
 8 -9 10 -5.43 10.43
 -8 -9 -10 -1.16 12.84
 8 -8 10 86.26 17.2
 -8 -8 -10 82.76 17.23
 8 -7 10 0.51 9.48
 -8 -7 -10 -0.73 9.92
 8 -6 10 111.13 17.35
 -8 -6 -10 107.54 18.87
 8 -5 10 7.32 11.72
 -8 -5 -10 8.32 10.13
 8 -4 10 108.9 18.01
 -8 -4 -10 121.64 19.25
 8 -3 10 4.84 10.32
 -8 -3 -10 1.95 8.41
 8 -2 10 118.46 18.31
 -8 -2 -10 121.23 18
 8 -1 10 13.18 11.71
 -8 -1 -10 24.03 11.63
 8 0 10 122.81 18.66
 -8 0 -10 109.97 16.54
 8 1 10 10.69 10.7
 -8 1 -10 1.19 7.86
 8 2 10 110.98 17.96
 -8 2 -10 114.49 15.82
 8 2 10 118.87 21.51
 8 3 10 -3.25 9.78
 -8 3 -10 4.22 7.38
 8 3 10 1.81 11.62
 8 4 10 116.04 17.9
 -8 4 -10 113.32 15.02
 8 4 10 78.68 18.98
 8 5 10 5.12 10.4
 8 5 10 -6.4 12.54
 8 6 10 142.88 21.48
 8 6 10 91.8 20.7
 8 7 10 81.37 18.44
 8 7 10 6.76 14.85
 8 8 10 106.67 17.68
 8 8 10 72.79 20.01
 -8 9 10 8.08 9.78
 8 9 10 14.48 11.46
 8 9 10 3.56 13.9
 -8 10 10 49.47 12.86
 8 10 10 75.55 15.48
 8 10 10 38.99 16.71
 -8 11 10 12.64 9.54
 8 11 10 -11.15 10.24
 8 11 10 -1.29 14.27
 -8 -10 11 -7.11 10.24
 8 -10 11 -0.15 9.52
 -8 -9 11 135.57 21.86
 8 -9 11 77.39 16.79
 -8 -8 11 -19.12 11.58
 8 -8 11 -12.21 11.84
 -8 -8 -11 -20.41 14.46
 -8 -7 11 140.88 21.38
 8 -7 11 179.25 24.51
 -8 -7 -11 113.18 21.44
 -8 -6 11 -19.78 13.32
 8 -6 11 10.46 13
 -8 -6 -11 -7.74 10.5
 -8 -5 11 129.29 20.11
 8 -5 11 170.42 23.34
 -8 -5 -11 167.54 23.15
 8 -4 11 9.45 11.94
 -8 -4 -11 -3.67 9.9
 8 -3 11 200.63 24.49
 -8 -3 -11 184.3 23.62
 8 -2 11 -7.07 11.24
 -8 -2 -11 9.31 11.54
 8 -1 11 154.93 22.39
 -8 -1 -11 114.07 17.59
 8 0 11 -25.82 13.6
 -8 0 -11 -14.37 10.69
 8 1 11 122.04 20.05
 -8 1 -11 144.44 19.54
 8 1 11 108.85 21.56
 8 2 11 5.05 11.42
 8 2 11 26.82 15.35
 8 3 11 182.91 23.22
 8 3 11 126.62 22.56
 8 4 11 22.34 13.9
 8 4 11 3.81 11.34
 -8 5 11 161.68 21.63
 8 5 11 160.61 21.73
 8 5 11 102.47 22.9
 -8 6 11 4.24 9.84
 8 6 11 -10.07 9.79
 8 6 11 6.46 13.09
 -8 7 11 112.41 18.49
 8 7 11 102.48 18.46
 8 7 11 99.39 23.64
 -8 8 11 12.26 10.76
 8 8 11 20.68 13.19
 -8 9 11 96.07 17.25
 8 9 11 115.59 19
 -8 10 11 -21.57 11.75
 8 10 11 27.67 13.67
 8 -1 12 16.73 13.49
 8 0 12 -6.45 13.49
 8 1 12 -3.37 12.33
 8 2 12 19.97 15.06
 8 3 12 -3.88 11.67
 8 4 12 17.42 14.9
 -9 -21 0 -6.44 10.89
 -9 -20 0 0.66 10.37
 -9 -19 0 -3.39 8.93
 -9 -18 0 -4.95 9
 -9 -17 0 9.57 9.89
 -9 -16 0 -12.24 9.9
 -9 -15 0 -3.72 5.21
 -9 -15 0 7.71 8.03
 -9 -14 0 -0.53 5.57
 -9 -14 0 -1.45 8.15
 -9 -13 0 4.51 7.39
 -9 -12 0 -6.38 6.96
 -9 -11 0 -0.08 6.24
 -9 -10 0 1.83 6.44
 -9 -9 0 2.61 5.09
 -9 -8 0 0.08 4.78
 -9 -7 0 4.23 4.79
 -9 -6 0 -5.3 5.09
 -9 -6 0 0.96 4.2
 -9 -5 0 -7 5.28
 -9 -5 0 0.11 3.38
 9 -4 0 31.29 7.54
 -9 -4 0 1.66 5.22
 9 -3 0 23.37 7.23
 9 -2 0 74.75 10.13
 9 -1 0 0.38 10.57
 9 0 0 -5.78 5.27
 -9 0 0 0.56 4.17
 9 1 0 1.32 4.61
 9 2 0 1.34 4.08
 9 3 0 -0.15 3.97
 9 4 0 -2.55 4
 -9 -21 -1 85.73 17.8
 -9 -20 -1 39.64 13.39
 -9 -20 1 20.11 12.09
 -9 -19 -1 84.3 15.75
 -9 -19 1 82.26 16.25
 -9 -18 -1 65.99 11.95
 -9 -18 1 40.83 11.81
 -9 -17 -1 179.62 18.08
 -9 -17 -1 189.53 21.59
 -9 -17 1 186.1 21.93
 -9 -16 -1 196.07 17.55
 -9 -16 -1 179.29 17.27
 -9 -16 -1 183.48 20.14
 -9 -16 1 182.46 21.23
 -9 -15 1 268.39 17.74
 -9 -15 -1 288.28 20.6
 -9 -15 -1 257.85 22.37
 -9 -15 1 256.53 23.63
 -9 -15 -1 227.43 18.34
 -9 -14 -1 169.33 15.84
 -9 -14 -1 178.06 15.72
 -9 -14 -1 198.42 18.9
 -9 -14 1 184.01 19.91
 -9 -13 -1 317.63 20.92
 -9 -13 -1 306.12 22.47
 -9 -13 -1 304.11 19.68
 -9 -13 1 319.19 24.52
 -9 -12 -1 247.48 19.37
 -9 -12 1 233.87 20.73
 -9 -12 -1 205.43 15.87
 -9 -11 -1 349.08 19.92
 -9 -11 -1 337.54 21.68
 -9 -11 1 331.61 23.28
 -9 -10 -1 191.43 14.97
 -9 -10 -1 203.82 16.23
 -9 -10 1 208.36 18.6
 9 -9 1 686.41 25.09
 -9 -9 -1 661.15 26.12
 -9 -9 -1 708.43 27.25
 -9 -9 1 678.98 30.57
 9 -8 1 817.86 27.4
 -9 -8 -1 796.74 27.72
 -9 -8 -1 847.52 29.07
 -9 -8 1 871.92 32.45
 9 -7 1 1064.07 31.08
 -9 -7 -1 1081.72 32.22
 -9 -7 -1 1098.8 31.12
 -9 -7 1 1113.45 35.1
 9 -6 1 656.02 24.65
 -9 -6 -1 606.75 24.27
 -9 -6 -1 678.63 22.88
 -9 -6 1 643.05 26.3
 9 -5 1 758.75 25.91
 -9 -5 -1 782.57 26.92
 -9 -5 -1 799.7 23.39
 9 -4 1 360.08 18.23
 -9 -4 -1 375.4 18.22
 9 -3 1 1010.16 30.3
 -9 -3 -1 983.11 29.56
 -9 -3 1 1069.38 30.37
 9 -2 1 1149.62 32.3
 -9 -2 1 1139.53 31.18
 9 -1 1 1473.02 36.27
 -9 -1 1 1520.47 35.04
 9 0 1 953.97 29.38
 9 0 1 956.42 19.85
 9 1 1 1476.9 35.92
 9 1 1 1423.97 24.73
 9 2 1 1152.94 32.46
 -9 2 -1 1218.31 32.96
 9 2 1 1204.02 23.53
 -9 2 -1 1196.12 27.18
 9 3 1 1010.92 29.99
 -9 3 -1 1002.49 23.05
 9 4 1 330.19 17.59
 -9 4 -1 343.7 12.33
 9 5 1 721.89 25.53
 9 6 1 612.23 23.8
 9 7 1 1118.56 31.43
 9 8 1 787.74 26.71
 9 9 1 677.33 24.75
 -9 10 1 215.83 9.43
 -9 -21 -2 47.49 15.36
 -9 -20 -2 44.23 14.87
 -9 -20 2 49.51 14.82
 -9 -19 -2 48.94 13.71
 -9 -19 2 81.71 17.33
 -9 -18 -2 24.22 10.75
 -9 -18 2 29.81 12.19
 -9 -17 -2 40.3 9.24
 -9 -17 -2 43.01 9.68
 -9 -17 -2 30.64 10.89
 -9 -17 2 25.52 12.52
 -9 -16 -2 103.67 12.98
 -9 -16 -2 114.08 14.8
 -9 -16 -2 118.27 16.6
 -9 -16 2 116.07 18.83
 -9 -15 -2 82.06 11.26
 -9 -15 -2 89.58 13.26
 -9 -15 -2 100.94 14.53
 -9 -15 2 74.01 15.27
 -9 -14 -2 101.27 12.24
 -9 -14 -2 102.65 13.35
 -9 -14 -2 107.49 14.38
 -9 -14 2 136.16 18.23
 -9 -13 -2 91.29 11.89
 -9 -13 -2 89.82 12.82
 -9 -13 -2 85.89 12.45
 -9 -13 2 93.26 15.33
 -9 -12 -2 91.16 11.41
 9 -12 2 94.34 9.68
 -9 -12 -2 93.36 12.45
 -9 -12 -2 100.04 12.87
 -9 -12 2 110.12 15.57
 9 -11 2 210.79 14.74
 -9 -11 -2 198.08 15.66
 -9 -11 -2 190.38 16
 -9 -11 2 192.93 19.01
 9 -10 2 246.96 15.98
 -9 -10 -2 223.38 16.09
 -9 -10 -2 232.86 16.64
 -9 -10 2 237.19 20.07
 9 -9 2 243.76 15.82
 -9 -9 -2 239.47 16.3
 -9 -9 -2 242.3 15.54
 -9 -9 2 230.4 19.31
 9 -8 2 220.16 15.09
 -9 -8 -2 194.01 14.35
 -9 -8 -2 227.73 14.3
 -9 -8 2 208.08 18.41
 9 -7 2 92.08 10.21
 -9 -7 -2 89.12 10.02
 -9 -7 2 104.9 13.02
 -9 -7 -2 103.66 9.64
 9 -6 2 329.24 18.58
 -9 -6 -2 312.05 17.32
 -9 -6 -2 330.64 15.11
 9 -5 2 710.53 26.77
 -9 -5 -2 716.78 25.44
 -9 -5 -2 722.44 20.75
 9 -4 2 246.78 16.18
 -9 -4 -2 232.57 15.1
 -9 -4 -2 239.16 10.97
 9 -3 2 264.96 16.8
 -9 -3 -2 268.05 16.27
 9 -2 2 219.5 15.8
 -9 -2 -2 225.84 14.96
 9 -1 2 452.09 21.15
 -9 -1 2 468.74 19.3
 -9 -1 -2 465.89 21.27
 9 -1 2 443.71 10.4
 9 0 2 592.02 24.52
 -9 0 -2 638.77 24.86
 9 0 2 623.78 11.75
 9 1 2 424.56 20.33
 9 2 2 222.84 15.17
 9 3 2 250.81 15.92
 9 4 2 240.39 15.99
 9 5 2 710.44 26.32
 9 6 2 289.32 16.98
 9 7 2 84.46 9.54
 9 8 2 217.27 14.59
 9 9 2 220.36 14.82
 9 10 2 232.45 15.51
 9 11 2 197.67 13.99
 9 12 2 91.4 9.67
 -9 -20 3 1.37 10.96
 -9 -20 -3 41.61 14.66
 -9 -19 3 12.85 10.79
 -9 -19 -3 8.93 9.43
 -9 -18 -3 18.08 9.72
 -9 -18 3 8.88 11.92
 -9 -17 -3 19.97 8.9
 -9 -17 -3 11.24 9.44
 -9 -17 3 26.42 13.28
 -9 -16 -3 35.08 8.54
 -9 -16 -3 31.82 9.11
 -9 -16 3 37.4 13.9
 -9 -16 -3 45.48 12.1
 -9 -15 -3 12.96 6.24
 -9 -15 -3 6.2 6.85
 -9 -15 3 -10.22 11.49
 -9 -14 -3 69.31 10.14
 -9 -14 -3 83.49 13.59
 -9 -14 3 100.19 17.48
 -9 -13 -3 24.53 6.62
 9 -13 3 23.99 6.07
 -9 -13 3 41.18 12.42
 -9 -12 -3 43.52 8.34
 9 -12 3 52.26 8.11
 -9 -12 -3 48.12 10.19
 -9 -12 3 45.82 12.27
 -9 -11 -3 63.5 9.44
 9 -11 3 77.21 9.98
 -9 -11 -3 62.81 10.59
 -9 -11 3 49.47 12.16
 -9 -10 -3 155 13.22
 9 -10 3 175.2 14.49
 -9 -10 -3 154.66 15.9
 -9 -10 3 203.7 20.2
 9 -9 3 14.7 5.9
 -9 -9 -3 11.5 5.52
 -9 -9 3 14.02 8.38
 -9 -9 -3 12.95 4.99
 9 -8 3 110.89 11.56
 -9 -8 -3 122.42 11.68
 -9 -8 3 105.81 14.51
 -9 -8 -3 99.89 9.47
 9 -7 3 1.09 5.48
 -9 -7 -3 3.07 4.59
 -9 -7 -3 16.12 4.5
 9 -6 3 255.68 17.36
 -9 -6 -3 243.42 15.79
 -9 -6 -3 261.66 12.75
 9 -5 3 76.54 10.1
 -9 -5 -3 84.88 10.03
 -9 -5 -3 83.81 6.91
 -9 -4 -3 330.23 17.96
 -9 -4 -3 338.35 11.63
 -9 -3 -3 75.4 9.31
 -9 -2 -3 175.51 14.05
 -9 -1 -3 10.61 5.51
 -9 0 3 614.76 22.29
 9 2 3 198.97 17.06
 9 3 3 59.91 11.1
 9 5 3 90.36 11.1
 -9 5 3 94.07 8.69
 9 6 3 228.59 16.42
 9 7 3 3.18 4.93
 9 8 3 120.58 11.69
 9 9 3 14.13 5.8
 9 10 3 166.41 13.88
 9 11 3 66.24 9.1
 9 12 3 52.47 8.67
 9 13 3 33.85 7.46
 -9 -20 -4 111.4 19.14
 -9 -19 4 88.35 19.67
 -9 -19 -4 114.31 18.74
 -9 -18 -4 141.31 18.05
 -9 -18 4 156.57 23.17
 -9 -18 -4 157.47 20.23
 -9 -17 -4 101.3 15.42
 -9 -17 4 89.34 18.63
 -9 -16 -4 116.39 16.71
 -9 -16 4 109.27 19.48
 -9 -15 -4 101.32 15.65
 -9 -15 4 111.47 20.25
 -9 -14 -4 221.46 16.41
 -9 -14 -4 243.48 21.54
 -9 -14 4 239.85 24.92
 -9 -13 -4 289.54 18.45
 9 -13 4 293.29 18.39
 -9 -13 -4 293.53 23.16
 -9 -13 4 293.21 26.59
 -9 -12 -4 517.44 24.09
 9 -12 4 549.72 25.73
 -9 -12 -4 544.14 30.8
 -9 -12 4 555.56 34.72
 -9 -11 -4 412.06 21.3
 9 -11 4 434.94 23.34
 -9 -11 -4 451.5 27.05
 -9 -11 4 484.09 31.92
 -9 -10 -4 524.38 23.9
 -9 -10 -4 483.9 27.84
 9 -10 4 496.37 24.62
 -9 -9 -4 352.1 19.54
 -9 -9 -4 330.63 22.96
 9 -9 4 324.63 20.52
 -9 -8 -4 441.53 21.43
 -9 -8 -4 437.55 25.34
 -9 -7 -4 361.69 19.49
 -9 -7 -4 361.74 22.61
 -9 -7 -4 350.84 15.4
 -9 -6 -4 707.1 27.49
 -9 -6 -4 701.92 19.29
 -9 -5 -4 735.79 27.72
 9 -5 4 741.52 16.22
 -9 -5 -4 765.16 17.73
 9 -5 4 722.09 21.99
 -9 -4 -4 1366.86 38.11
 9 -4 4 1353.78 15.71
 -9 -4 -4 1404.91 19.01
 9 -4 4 1371.36 33.13
 9 -3 4 1106.09 31.98
 9 0 4 598.3 27.26
 -9 1 4 492.76 19.78
 9 1 4 519.82 27.2
 9 2 4 1100.03 40.7
 9 3 4 1043.07 40.83
 9 4 4 1406.79 48.44
 -9 5 4 759.13 22.06
 9 5 4 795.87 38.43
 -9 6 4 668.92 20.41
 9 6 4 677.89 37.01
 9 7 4 358.92 28.18
 9 8 4 476.62 32.81
 9 9 4 333.38 20.44
 9 10 4 514.72 25.2
 9 11 4 411.04 22.74
 9 12 4 541.49 25.81
 9 13 4 288.99 18.65
 -9 -18 -5 13.86 10.45
 -9 -18 5 37.05 15.77
 -9 -17 -5 20.65 11.01
 -9 -17 5 23.64 13.82
 -9 -16 -5 35.03 11.59
 -9 -16 5 15.07 11.7
 -9 -15 -5 -10.73 9.88
 -9 -15 5 -4.91 12.23
 9 -15 5 0.09 7.16
 -9 -14 -5 17.01 9.79
 -9 -14 5 12.99 10.56
 9 -14 5 2.88 6.47
 9 -13 5 57.69 10.52
 -9 -13 -5 29.98 9.68
 9 -13 5 54.74 10.46
 -9 -12 -5 42.2 7.71
 9 -12 5 38.07 9.18
 -9 -12 -5 43.52 12.12
 9 -12 5 36.76 8.72
 -9 -11 -5 49.31 8.47
 9 -11 5 44.85 9.29
 -9 -11 -5 33.41 10.49
 9 -11 5 53.85 8.66
 -9 -10 -5 12.03 5.17
 -9 -10 -5 28.04 10.49
 9 -10 5 21.98 5.96
 -9 -9 -5 18.71 5.79
 -9 -9 -5 7.91 7.18
 9 -9 5 31.24 6.14
 -9 -8 -5 55.07 9.04
 -9 -8 -5 55.2 11.11
 -9 -7 -5 33.65 7.07
 -9 -7 -5 52.39 11.48
 9 -7 5 38.74 5.51
 9 -7 5 33.96 5.38
 -9 -6 -5 44.57 10.87
 9 -6 5 50.19 5.07
 -9 -6 -5 53.93 5.6
 9 -6 5 47.89 6.79
 -9 -5 -5 57.35 10.81
 -9 -5 -5 69.96 5.05
 9 -5 5 78.53 9.2
 -9 -4 -5 29.19 8.96
 9 -3 5 177.63 16.81
 -9 -3 -5 159.4 15.67
 9 -2 5 90.9 14.04
 9 -2 5 80.5 11.28
 9 -1 5 34.22 9.09
 9 -1 5 28.05 7.43
 9 0 5 31.33 9.12
 9 0 5 43.77 9.66
 9 1 5 34.91 9.49
 9 1 5 21.7 7.6
 9 2 5 70.43 11.79
 9 2 5 81.37 12.83
 9 3 5 154.89 16.18
 9 3 5 174.86 18.23
 9 4 5 18.01 9.69
 -9 5 5 60.03 6.49
 9 5 5 66.71 13.68
 -9 6 5 42.14 5.35
 9 6 5 43.66 12.52
 -9 7 -5 31.91 6.36
 9 7 5 39.15 13.01
 9 8 5 45.62 14.04
 9 9 5 9.17 12.18
 9 10 5 27.39 13.97
 9 11 5 46.16 8.96
 9 11 5 43.51 15.65
 9 12 5 29.47 7.92
 9 13 5 48.88 9.46
 -9 -18 -6 34.86 13.18
 -9 -17 -6 55.33 14.33
 -9 -16 -6 51.33 14.08
 -9 -15 -6 41.53 13.43
 -9 -14 -6 63.54 13.46
 -9 -13 -6 83.22 15.06
 -9 -12 -6 80.95 14.82
 9 -12 6 77.74 12.92
 -9 -11 -6 133.64 17.65
 -9 -10 -6 118.65 16.67
 -9 -9 -6 104.23 16.46
 -9 -8 -6 208.5 20.63
 -9 -7 -6 182 18.69
 9 -6 6 191.88 19.13
 -9 -6 -6 186.04 18.84
 9 -5 6 130.04 15.38
 -9 -5 -6 123.06 14.94
 9 -4 6 185.76 17.95
 -9 -4 -6 164.03 17.08
 9 -4 6 159.39 15.08
 9 -3 6 300.3 22.76
 -9 -3 -6 298.21 21.48
 9 -3 6 261.58 19.56
 9 -2 6 244.9 20.82
 -9 -2 -6 210.28 18.69
 9 -2 6 240.4 19.1
 9 -1 6 149.66 16.71
 -9 -1 -6 154.39 15.69
 9 -1 6 139.48 15.75
 9 0 6 263.94 21.06
 -9 0 -6 263.29 19.53
 9 0 6 296.21 23.27
 9 1 6 150.85 16.13
 -9 1 -6 153.82 14.52
 9 1 6 138.16 16.41
 9 2 6 248.34 20.15
 -9 2 -6 215.8 16.94
 -9 2 6 223.82 13.78
 9 2 6 241.88 22.43
 9 3 6 320.37 22.8
 -9 3 -6 290.22 18.66
 9 3 6 286.26 25.3
 9 4 6 151.72 16.61
 -9 4 -6 133.9 12.73
 9 4 6 178.5 21.48
 -9 5 6 119.1 8.56
 9 5 6 121.01 15.57
 -9 5 -6 126.77 12.36
 9 5 6 129.89 18.33
 9 6 6 189.82 18.2
 -9 6 -6 183.89 13.87
 9 6 6 177.84 21.69
 -9 7 -6 161.95 12.79
 9 7 6 164.28 21.83
 -9 8 -6 175.89 12.61
 9 8 6 177.96 23.43
 9 9 6 100.99 19.93
 9 10 6 131.67 21.92
 9 11 6 131.45 23.42
 9 12 6 95.18 13.65
 9 12 6 183.81 28.27
 -9 18 -6 25.87 12.81
 -9 19 6 29.63 12.84
 -9 -17 -7 74.46 16.93
 -9 -16 -7 84.15 17.87
 -9 -15 -7 146.62 21.64
 -9 -14 -7 88.39 17.49
 -9 -13 -7 81.07 16.92
 -9 -12 -7 44.51 11.92
 -9 -11 -7 153.44 20.47
 -9 -10 -7 145.9 19.06
 -9 -9 -7 240.53 23.57
 -9 -8 -7 212.35 21.85
 9 -7 7 307.36 24.71
 -9 -7 -7 248.22 23.02
 9 -6 7 247.96 22.13
 -9 -6 -7 230.38 22.05
 9 -6 7 200.01 16.51
 9 -5 7 312.11 24.89
 -9 -5 -7 312.14 25.44
 9 -5 7 310.35 21.37
 9 -4 7 152.74 18.14
 -9 -4 -7 162.18 17.87
 9 -4 7 145.71 16.04
 9 -3 7 238.39 21.36
 -9 -3 -7 201.54 19.34
 9 -3 7 214.85 19.31
 9 -2 7 187.18 19.62
 -9 -2 -7 171.6 18.6
 9 -2 7 167.3 17.49
 9 -1 7 462.48 29.41
 -9 -1 -7 423.08 26.5
 9 -1 7 427.84 28.68
 9 0 7 459.23 29.02
 -9 0 -7 410.15 25.22
 9 0 7 407.63 28.26
 9 1 7 460.78 29.16
 -9 1 -7 411.67 24.78
 9 1 7 436.37 30.54
 9 2 7 200.55 20.39
 -9 2 -7 170.04 16.02
 9 2 7 180.88 21.14
 -9 3 7 206.37 12.84
 9 3 7 220.96 20.76
 -9 3 -7 192.36 16.62
 9 3 7 230.32 24.88
 9 4 7 172.4 18.83
 -9 4 -7 123.62 13.23
 9 4 7 156.61 21.08
 9 5 7 318.84 24.66
 -9 5 -7 277.61 18.42
 9 5 7 307.39 28.92
 9 6 7 240.37 22.07
 -9 6 -7 215.82 15.9
 9 6 7 215.87 24.58
 9 7 7 315.33 24.63
 -9 7 -7 292 17.24
 9 7 7 317.01 31.2
 9 8 7 213.47 26.23
 9 9 7 265.47 30.05
 9 10 7 133.19 23.55
 9 11 7 159.73 26.3
 9 12 7 83.07 21.53
 9 13 7 67.23 19.23
 -9 -15 -8 1.7 9.55
 -9 -14 -8 7.67 10.09
 -9 -13 -8 25.79 13.99
 -9 -12 -8 -6.1 9.86
 -9 -11 -8 7.2 11.08
 -9 -10 -8 22.72 12
 -9 -9 -8 -5.05 9.02
 9 -8 8 13.76 10.08
 -9 -8 -8 -0.51 9.55
 9 -7 8 7.38 9.05
 -9 -7 -8 4.7 10.28
 9 -6 8 17.45 10.98
 -9 -6 -8 0.85 8.23
 9 -5 8 3.03 9.27
 -9 -5 -8 18.86 10.89
 9 -5 8 3.74 7.4
 9 -4 8 6.56 9.95
 -9 -4 -8 -2.12 8.17
 9 -4 8 -0.29 7.19
 9 -3 8 6.84 9.53
 -9 -3 -8 -0.35 8.33
 9 -3 8 11.85 8.23
 9 -2 8 3.55 9.61
 -9 -2 -8 12.27 9.44
 9 -2 8 11.23 9.02
 9 -1 8 7.68 8.89
 -9 -1 -8 8.36 8.32
 9 -1 8 -8.82 9.08
 9 0 8 1.98 8.44
 -9 0 -8 1.83 6.7
 9 0 8 5.65 10.77
 9 1 8 -15.29 10.56
 -9 1 -8 1.76 6.54
 9 1 8 -1.97 8.97
 9 2 8 13.84 10.94
 -9 2 -8 3.37 6.56
 9 2 8 4.43 10.54
 9 3 8 3.02 9.49
 -9 3 -8 -3.3 6.52
 9 3 8 3.52 9.23
 9 4 8 -20.35 11.19
 -9 4 -8 -10.14 6.86
 9 5 8 15.52 10.48
 -9 5 -8 4.35 5.35
 9 5 8 21.58 13.88
 9 6 8 -0.18 8.77
 -9 6 -8 2.94 5.91
 9 6 8 -2.34 11.28
 9 7 8 -0.11 8.51
 9 7 8 -3.45 11.86
 9 8 8 11.57 8.76
 9 8 8 -8.15 14.43
 9 9 8 19.55 15.74
 9 10 8 0.81 13.44
 9 11 8 2.97 14.45
 9 12 8 -23.45 19.6
 9 13 8 1.43 16.85
 9 14 8 -20.31 18.82
 -9 -13 -9 95.37 19.7
 -9 -12 -9 50.73 15.64
 -9 -11 -9 79.23 18.46
 -9 -10 -9 57.81 16.13
 9 -9 9 139.44 20.52
 -9 -9 -9 116.56 19.84
 9 -8 9 112.13 18.41
 -9 -8 -9 103.17 18.95
 9 -7 9 167.09 21.18
 -9 -7 -9 142.96 20.44
 9 -6 9 92.94 17.07
 -9 -6 -9 97.38 17.02
 9 -5 9 96.95 16.86
 -9 -5 -9 104.24 18.11
 9 -4 9 69.35 14.41
 -9 -4 -9 48.98 13.1
 9 -4 9 38.2 11.16
 9 -3 9 163.57 21.51
 -9 -3 -9 126.5 18.19
 9 -3 9 112.71 17.08
 9 -2 9 97.43 17.17
 -9 -2 -9 96.2 16.84
 9 -2 9 85.58 15.98
 9 -1 9 184.39 21.15
 -9 -1 -9 180.85 19.58
 9 -1 9 217.29 24.37
 9 0 9 150.32 21
 -9 0 -9 149.24 18.33
 9 0 9 147.29 21.04
 9 1 9 215.62 23.65
 -9 1 -9 188.85 19.61
 9 1 9 172.92 21.89
 9 2 9 79.61 16.15
 -9 2 -9 82.69 13.61
 9 2 9 70.51 16.38
 9 3 9 139.5 19.32
 -9 3 -9 132.49 15.62
 9 3 9 146.81 22.85
 9 4 9 79.88 16.13
 -9 4 -9 51.99 11.05
 9 4 9 54.16 15.9
 9 5 9 109.17 16.82
 -9 5 -9 119.9 14.49
 9 5 9 126.34 22.58
 9 6 9 86.22 17.04
 9 6 9 89.88 20.9
 9 7 9 148.59 19.75
 9 7 9 152.16 24.44
 9 8 9 124.31 19.39
 9 8 9 75.73 20.16
 9 9 9 111.68 17.66
 9 9 9 128.31 24.25
 9 10 9 28.59 15.66
 9 11 9 49.86 21.13
 9 12 9 45.52 20.94
 9 13 9 97.07 25.32
 -9 -11 10 21.01 11
 -9 -10 10 33.02 11.83
 -9 -10 -10 22.47 13.98
 9 -9 10 8.08 11.32
 -9 -9 -10 16.84 11.07
 9 -8 10 95.11 18.12
 -9 -8 -10 81.85 17.52
 9 -7 10 31.46 13.58
 -9 -7 -10 21.86 12.04
 9 -6 10 83.85 17.61
 -9 -6 -10 71.42 16.97
 9 -5 10 20.59 10.84
 -9 -5 -10 36.2 13.91
 9 -4 10 30.31 11.94
 -9 -4 -10 49.82 14.33
 9 -3 10 19.54 12.07
 -9 -3 -10 24.42 10.72
 9 -3 10 31.16 12.49
 9 -2 10 100.77 18.3
 -9 -2 -10 97.79 16.8
 9 -2 10 90.64 16.97
 9 -1 10 10.9 10.55
 -9 -1 -10 7.4 9.91
 9 -1 10 -3.79 10.83
 9 0 10 125.86 19.55
 -9 0 -10 90.8 15.32
 9 0 10 97.97 19.5
 9 1 10 30.52 12.99
 -9 1 -10 20.69 10.35
 9 1 10 19.59 13.26
 9 2 10 101.15 17.35
 9 2 10 94.46 19.38
 -9 2 -10 101.41 15.27
 9 3 10 11.62 11.31
 9 3 10 18.02 13.38
 -9 3 -10 29.61 10.01
 9 4 10 79.1 16.1
 9 4 10 49.82 18.47
 9 5 10 16.14 11.36
 9 5 10 21.25 14.6
 9 6 10 81.21 16.99
 9 6 10 45.73 16.78
 9 7 10 11 11.57
 9 7 10 16.08 15.42
 9 8 10 91.01 17.13
 9 8 10 89.09 21.3
 9 9 10 18.56 11.99
 9 9 10 8.66 15.61
 9 10 10 11.61 16.35
 -9 11 10 24.32 10.94
 9 11 10 17.33 16.28
 -9 -9 11 18.21 11.74
 9 -9 11 24.67 13.62
 -9 -8 11 15.01 10.5
 9 -8 11 -5.82 11.23
 -9 -7 11 9.09 11.4
 9 -7 11 19.21 14.22
 -9 -7 -11 18.07 12.37
 9 -6 11 17.3 12.9
 -9 -6 -11 25.14 13.87
 9 -5 11 45.89 16.14
 -9 -5 -11 22.01 12.67
 9 -4 11 41.35 14.92
 -9 -4 -11 -3.56 10.82
 9 -3 11 43.86 14.22
 -9 -3 -11 17.09 11.15
 9 -2 11 -0.53 11.26
 -9 -2 -11 11.71 10.94
 9 -2 11 16.04 13.26
 9 -1 11 34.89 15.25
 -9 -1 -11 18.01 10.72
 9 -1 11 38.46 14.31
 9 0 11 6.53 11.94
 -9 0 -11 -5.69 9.92
 9 0 11 -12.34 11.61
 9 1 11 -0.02 12.02
 -9 1 -11 25 11.65
 9 1 11 28.42 14.83
 9 2 11 14.4 12.97
 9 2 11 12.01 12.96
 -9 2 -11 18.08 10.68
 9 3 11 13.08 10.91
 9 3 11 38.01 15.66
 9 4 11 -1.83 12.91
 9 4 11 6.16 12.29
 9 5 11 49.38 14.74
 9 5 11 14.74 14.49
 9 6 11 3.57 9.86
 9 6 11 11.58 14.92
 -9 7 11 -5.38 9.35
 9 7 11 14.79 10.71
 9 7 11 8.83 12.45
 -9 8 11 10.13 11.02
 9 8 11 15.44 12.44
 9 8 11 2.51 15.59
 -9 9 11 1.4 9
 9 9 11 4.29 9.92
 9 0 12 48.18 16.91
 9 1 12 9.36 13.91
 9 2 12 58.85 18.06
 9 3 12 8.35 12.3
 -10 -20 0 -17.54 10.7
 -10 -20 0 8.47 10.69
 -10 -19 0 92.59 14.91
 -10 -19 0 105.99 19.16
 -10 -18 0 9.66 10.4
 -10 -17 0 451.26 31.77
 -10 -16 0 13.16 9.58
 -10 -15 0 522.52 27.24
 -10 -15 0 496.07 31.45
 -10 -14 0 9.05 7.8
 -10 -13 0 650.82 33.5
 -10 -12 0 10.04 8.86
 -10 -11 0 528.67 28.01
 -10 -10 0 -3.74 6.38
 -10 -9 0 1089.64 36.67
 -10 -8 0 8.59 6.72
 -10 -8 0 8.54 5.81
 -10 -7 0 2658.95 53.67
 -10 -7 0 2829.73 54.04
 -10 -6 0 3.03 5.37
 -10 -6 0 12.93 4.87
 -10 -5 0 408.59 21.18
 10 -4 0 1.4 4.39
 -10 -4 0 7.84 5.83
 10 -3 0 1620.22 39.6
 -10 -3 0 1726.08 40.46
 10 -2 0 8.31 5.82
 -10 -2 0 7.67 5.18
 10 -1 0 2126.02 45.34
 -10 -1 0 2148.31 44.45
 10 0 0 10.89 5.6
 -10 0 0 12.94 5.51
 10 1 0 2102.76 44.78
 -10 1 0 2199.49 44.45
 10 2 0 10.04 5.41
 -10 2 0 8.5 4.72
 10 3 0 1628.22 39.41
 -10 3 0 1716 40.28
 10 4 0 8.66 5.43
 -10 7 0 2833.32 27.97
 -10 -20 -1 27.67 13.48
 -10 -20 1 21.51 11.82
 -10 -19 -1 -0.03 8.29
 -10 -19 1 -15.16 11.92
 -10 -18 -1 15.82 7.75
 -10 -18 -1 4.54 9.59
 -10 -18 1 32.99 11.48
 -10 -17 -1 13.8 7.59
 -10 -17 -1 -2.23 7.67
 -10 -17 1 -2.38 8.51
 -10 -16 -1 77.84 13.07
 -10 -16 -1 61.17 11.14
 -10 -16 -1 71.7 13.68
 -10 -16 1 46.8 12.48
 -10 -15 -1 0.97 6.03
 -10 -15 -1 -2.93 6.53
 -10 -15 1 9.98 6.3
 -10 -15 -1 17.59 9.22
 -10 -15 1 6.49 9.78
 -10 -14 -1 53.66 10.33
 -10 -14 -1 82.52 12.28
 -10 -14 -1 79.35 13.01
 -10 -14 1 89.87 15.56
 -10 -13 -1 3.68 5.85
 -10 -13 -1 7.29 7.09
 -10 -13 1 -5.75 7.7
 -10 -12 -1 83.91 11.59
 -10 -12 -1 68.36 11.48
 -10 -12 1 80.95 13.68
 -10 -11 -1 16.63 6.98
 -10 -11 -1 2.53 5.8
 -10 -11 1 4.79 7.25
 -10 -10 -1 120.9 12.68
 -10 -10 1 133.16 15.79
 -10 -10 -1 113.39 12.65
 10 -9 1 7.1 4.92
 -10 -9 -1 -0.31 5.43
 -10 -9 1 -2.37 6.1
 -10 -9 -1 -3.73 4.95
 10 -8 1 286.95 17.72
 -10 -8 -1 289.65 18.5
 -10 -8 -1 318.44 18.31
 -10 -8 1 323.96 21.04
 10 -7 1 32.02 7.27
 -10 -7 -1 23.23 6.88
 -10 -7 1 25.94 7.52
 -10 -7 -1 20.71 5.64
 10 -6 1 247.57 16.59
 -10 -6 -1 261.69 17.05
 -10 -6 -1 268.04 15.15
 10 -5 1 54.3 8.92
 -10 -5 -1 52.37 8.35
 -10 -5 -1 58.98 7.04
 10 -4 1 208.03 15.06
 -10 -4 1 194.97 14.58
 -10 -4 -1 198.78 14.3
 10 -3 1 26.15 7.33
 -10 -3 1 26.16 6.26
 -10 -3 -1 19.94 6.42
 10 -2 1 371.57 19.5
 -10 -2 -1 392.08 19.66
 -10 -2 1 361.96 19.12
 10 -1 1 -1.19 4.81
 -10 -1 -1 0.55 5.32
 -10 -1 1 2.25 4.77
 10 0 1 439.67 21.58
 -10 0 1 455.11 20.44
 -10 0 -1 461.58 21.29
 10 0 1 466.11 14.73
 10 1 1 -0.69 5.49
 -10 1 -1 4.95 5.21
 -10 1 1 6.06 4.33
 10 1 1 2.11 1.74
 10 2 1 366.43 19.68
 -10 2 -1 378.41 20.04
 -10 2 1 384.77 18.68
 10 2 1 397.48 14.46
 10 3 1 18.6 6.02
 -10 3 -1 22.69 4.15
 10 4 1 194.35 14.44
 -10 4 -1 194.29 10.28
 10 5 1 62.32 8.9
 -10 5 -1 51.6 4.76
 10 6 1 255.5 16.52
 10 7 1 30.78 6.88
 10 8 1 300.02 18.01
 10 9 1 -7.66 5.63
 -10 -20 -2 -11.85 11.45
 -10 -20 2 7.04 11.53
 -10 -19 -2 79.79 16.21
 -10 -19 2 108.69 19.33
 -10 -18 -2 -15.75 10.56
 -10 -18 2 21.17 13.51
 -10 -17 -2 71.84 11.58
 -10 -17 -2 66.91 12.17
 -10 -17 -2 61.25 13.23
 -10 -17 2 70.28 16.23
 -10 -16 -2 10.17 7.35
 -10 -16 -2 18.08 9.07
 -10 -16 -2 1.9 7.51
 -10 -16 2 0.07 10.74
 -10 -15 -2 176.03 17.04
 -10 -15 -2 193.52 18.72
 -10 -15 -2 168.92 18.63
 -10 -15 2 183.98 21.24
 -10 -14 -2 -6.26 6.39
 -10 -14 -2 -4.8 6.74
 -10 -14 -2 6.28 8.35
 -10 -14 2 8.53 9.3
 -10 -13 -2 146.45 14.64
 -10 -13 -2 133.18 15.1
 -10 -13 2 139.09 18.19
 -10 -13 -2 156 16.04
 -10 -12 -2 -2.33 5.68
 -10 -12 -2 -7.94 7.19
 -10 -12 2 -13.39 9.82
 -10 -12 -2 -8.69 6.51
 10 -11 2 238.61 16.38
 -10 -11 -2 249.53 17.94
 -10 -11 -2 258.76 18.75
 -10 -11 2 278.45 22.46
 10 -10 2 -7.74 6.06
 -10 -10 -2 -6 5.88
 -10 -10 -2 1.31 5.19
 10 -9 2 338.64 19.8
 -10 -9 -2 362.56 20.67
 -10 -9 -2 335.03 18.97
 -10 -9 2 347.76 24.32
 10 -8 2 25.69 6.92
 -10 -8 -2 33.03 7.66
 -10 -8 2 24.85 8.44
 -10 -8 -2 24.17 6.01
 10 -7 2 206.6 15.44
 -10 -7 -2 207.73 15.45
 -10 -7 -2 243.87 14.63
 10 -6 2 2.11 4.96
 -10 -6 -2 1.1 5.13
 -10 -6 -2 -3.84 3.64
 10 -5 2 698.21 27.95
 -10 -5 -2 648.41 26.13
 -10 -5 -2 686.08 20.55
 10 -4 2 4.78 6.2
 -10 -4 -2 0.37 4.75
 10 -3 2 283.8 18.19
 -10 -3 -2 289.39 17.97
 10 -2 2 21.28 7.43
 -10 -2 2 22.63 6.62
 -10 -2 -2 16.66 6.42
 10 -1 2 560.92 25.68
 -10 -1 2 584.12 22.88
 -10 -1 -2 593.57 24.97
 10 -1 2 574.95 13.06
 10 0 2 2.5 5.97
 -10 0 -2 1.69 5.33
 -10 0 2 5.69 5.24
 10 0 2 0.39 1.26
 10 1 2 555.71 25.08
 -10 1 -2 573.48 25.01
 -10 1 2 577.37 22.21
 10 2 2 27.29 7.82
 -10 2 2 21.11 5.04
 10 3 2 255.71 17.61
 -10 3 2 275.78 15.06
 10 4 2 4.87 4.98
 10 5 2 658.46 26.79
 10 6 2 5.43 5.68
 10 7 2 209.6 15.74
 10 8 2 25.72 6.93
 10 9 2 344.62 20.02
 10 10 2 8.2 6.09
 10 11 2 234.1 16.3
 -10 -20 -3 185.74 23.24
 -10 -19 3 11.05 11.26
 -10 -19 -3 -16.42 11.96
 -10 -18 3 197.66 24.72
 -10 -18 -3 208.52 22.73
 -10 -17 -3 -15.73 9.63
 -10 -17 3 1.39 9.85
 -10 -17 -3 -7.66 8.22
 -10 -16 -3 162.94 15.77
 -10 -16 -3 154.84 17.36
 -10 -16 3 173.12 22.55
 -10 -16 -3 167.98 18.84
 -10 -15 -3 -2.76 5.75
 -10 -15 -3 4.08 7.84
 -10 -15 3 0.77 9.83
 -10 -15 -3 13.35 8.44
 -10 -14 -3 403.63 23.12
 -10 -14 -3 387.04 26.49
 -10 -14 -3 395.29 25.29
 -10 -14 3 393.9 30.61
 -10 -13 -3 6.83 5.51
 10 -13 3 6.64 5.22
 -10 -13 -3 10.86 7.63
 -10 -13 3 21.89 10.62
 -10 -13 -3 10.74 7.27
 -10 -12 -3 457.82 23.64
 10 -12 3 531.61 25.24
 -10 -12 -3 562.6 30.61
 -10 -12 -3 508.52 25.93
 -10 -12 3 582.69 35.15
 -10 -11 -3 9.48 6.01
 10 -11 3 5.82 4.9
 -10 -11 -3 6.53 6.35
 -10 -11 3 12.8 10.69
 -10 -11 -3 5.81 4.96
 10 -10 3 1004.77 34.57
 -10 -10 -3 952.97 33.05
 -10 -10 -3 1024.06 33.2
 -10 -10 3 1012.87 42.71
 10 -9 3 11.88 6.03
 -10 -9 -3 12.62 6.05
 -10 -9 -3 -1.98 4.29
 10 -8 3 453.73 24.02
 -10 -8 -3 461.23 22.7
 -10 -8 -3 455.96 19.71
 10 -7 3 -0.3 6.98
 -10 -7 -3 1.03 5.03
 -10 -7 -3 4.55 3.29
 10 -6 3 1045.15 35.49
 -10 -6 -3 1049.86 33.59
 -10 -6 -3 1050.56 25.57
 10 -5 3 7.43 6.21
 -10 -5 -3 2.13 5.59
 -10 -5 -3 7.39 2.69
 10 -4 3 2036.6 49.81
 -10 -4 -3 2062.34 47.41
 10 -3 3 23.65 7.6
 -10 -3 -3 21.76 6.91
 10 -2 3 977.01 34.57
 -10 -2 -3 990.84 32.66
 10 -1 3 2.38 6.33
 -10 -1 -3 14.53 7.33
 -10 -1 3 5.61 4.89
 10 0 3 1469.64 42.84
 -10 0 3 1668.39 38.59
 10 1 3 7.01 6.25
 -10 1 3 10.72 4.9
 10 2 3 904.74 33.14
 -10 2 3 897.2 26.98
 10 3 3 34.45 8.31
 10 4 3 2014.22 49.09
 10 5 3 6.4 5.97
 10 6 3 955.49 34.25
 10 7 3 16.33 6.38
 10 8 3 423.92 23.13
 10 9 3 9.9 6.4
 10 10 3 958.46 33.67
 10 11 3 -0.93 5.16
 10 12 3 601.45 27.11
 10 13 3 10.74 5.73
 -10 -19 4 -15.09 13.45
 -10 -19 -4 -2.04 8.61
 -10 -18 -4 14.62 9.81
 -10 -18 4 -9.17 11.58
 -10 -18 -4 -6.69 8.41
 -10 -17 -4 8.74 9.97
 -10 -17 4 -19.16 11.62
 -10 -17 -4 -5.36 7.81
 -10 -16 -4 2.54 8.11
 -10 -16 4 -12.64 11.8
 -10 -16 -4 -0.6 7.41
 -10 -15 -4 11.81 9.12
 -10 -15 4 4.59 10.91
 -10 -15 -4 -2.82 6.69
 -10 -14 -4 -14.43 7.6
 -10 -14 4 -19.44 12.63
 -10 -14 -4 2.53 6.5
 -10 -13 -4 -3.73 6.08
 10 -13 4 4.36 5.23
 -10 -13 -4 -8.34 8.89
 -10 -13 4 10.27 10.3
 -10 -13 -4 -5.62 6.65
 -10 -12 -4 2.3 5.25
 10 -12 4 -2.74 6.11
 -10 -12 -4 1.88 7.3
 -10 -12 4 -6.17 10.43
 -10 -12 -4 6.44 6.17
 -10 -11 -4 -1.92 5.27
 10 -11 4 -0.71 6.23
 -10 -11 -4 -4.31 8.78
 -10 -11 -4 0.01 6.16
 -10 -10 -4 23.1 7.2
 10 -10 4 17.87 7.95
 -10 -10 -4 4.59 7.88
 -10 -10 -4 19.19 6.46
 -10 -9 -4 0.52 5.46
 10 -9 4 2.43 5.89
 -10 -9 -4 -6.42 7.05
 -10 -9 -4 2.3 3.98
 -10 -8 -4 4.64 5.23
 10 -8 4 3 6.04
 -10 -8 -4 -5.21 7.56
 -10 -8 -4 9.36 4.53
 10 -7 4 18.95 8.44
 -10 -7 -4 23.92 8.29
 -10 -7 -4 2.51 3.02
 -10 -6 -4 11.1 7.25
 -10 -6 -4 11.19 3.44
 -10 -5 -4 -0.92 5.9
 -10 -5 -4 1.83 2.05
 10 -5 4 0.59 1.74
 -10 -4 -4 5.69 5.84
 -10 -3 -4 -3.01 6.29
 -10 0 4 55.77 8.52
 10 0 4 41.2 9.07
 -10 1 4 8.07 4.87
 10 1 4 8.98 6.62
 -10 2 4 5.63 4.13
 10 2 4 9.68 6.69
 -10 3 4 2.14 3.48
 10 3 4 -0.19 7.5
 10 4 4 7.38 8.3
 10 5 4 -5.86 9.11
 10 6 4 18.22 10.58
 10 7 4 10.31 7.89
 10 8 4 20.93 8.58
 10 9 4 3.12 6.26
 10 10 4 13.37 7.07
 10 11 4 2.44 5.45
 10 12 4 6.7 6.44
 10 13 4 -0.13 5.28
 -10 -18 -5 123.48 18.48
 -10 -18 5 142.86 23.94
 -10 -17 -5 2.93 8.4
 -10 -17 5 -8.68 11.24
 -10 -16 -5 116.15 17.79
 -10 -15 -5 19.04 10.59
 -10 -14 -5 117.16 17.41
 -10 -13 -5 -0.83 7.76
 10 -13 5 -2.7 5.85
 -10 -12 -5 463.81 24.23
 10 -12 5 495.9 27.24
 -10 -12 -5 464.7 31.06
 -10 -11 -5 16.14 7.75
 10 -11 5 -2.8 5.7
 -10 -11 -5 22.14 10.75
 10 -11 5 2.35 4.31
 -10 -10 -5 246.54 18.05
 10 -10 5 236.35 19.62
 -10 -10 -5 256.79 22.61
 -10 -10 -5 234.56 15.57
 10 -10 5 233.81 15.12
 -10 -9 -5 44.28 9.44
 10 -9 5 -3.22 6.93
 -10 -9 -5 11.81 9.91
 -10 -9 -5 29.1 6.18
 -10 -8 -5 388.81 22.72
 -10 -8 -5 346.38 24.41
 -10 -8 -5 347.96 15.88
 10 -8 5 334.74 14.61
 -10 -7 -5 5.1 3.4
 10 -7 5 0.55 2.39
 -10 -6 -5 352.09 24.88
 -10 -6 -5 390.26 12.86
 -10 -5 -5 14.18 8.53
 10 -5 5 11.83 5.36
 10 -2 5 787.19 32.51
 10 -1 5 2.5 6.01
 10 0 5 148.24 16.03
 -10 1 5 0.38 4.27
 10 1 5 -0.23 6.92
 -10 2 5 763.23 25.53
 10 2 5 852.56 38.62
 -10 3 5 6.31 4.16
 10 3 5 -14.24 10.5
 10 4 5 597.01 35.18
 10 5 5 16.76 10.82
 -10 6 5 345.37 15.37
 10 6 5 339.66 30.46
 10 7 5 37.65 18.33
 10 8 5 447.35 35.29
 -10 9 -5 11.48 5.04
 10 9 5 66.41 17.08
 10 10 5 222.17 19.55
 10 11 5 15.23 7.94
 10 12 5 487.64 26.97
 -10 -18 -6 -26.33 12.87
 -10 -17 -6 77.17 16.11
 -10 -16 -6 32.05 13.03
 -10 -15 -6 103.61 17.99
 -10 -14 -6 1.61 8.23
 -10 -13 -6 116.45 17.42
 10 -12 6 8.94 7.09
 -10 -12 -6 -5.43 9
 10 -11 6 212.39 19.41
 -10 -11 -6 192.21 21.58
 -10 -10 -6 -5.33 9.7
 -10 -9 -6 223.19 22.36
 -10 -8 -6 -13.82 9.91
 -10 -7 -6 334.65 25.24
 -10 -6 -6 -11.31 9.19
 -10 -5 -6 306 23.38
 -10 -4 -6 12.31 9.46
 10 -4 6 2 5.87
 -10 -3 -6 398.42 25.52
 10 -3 6 433.76 24.87
 10 -2 6 -6.39 8
 -10 -2 -6 -1 6.15
 10 -2 6 -9.75 7.05
 10 -1 6 411.03 26.97
 -10 -1 -6 389.16 24.06
 10 -1 6 410.31 26.05
 10 0 6 27.46 10.59
 -10 0 -6 33.14 9.3
 10 0 6 40.68 11.09
 10 1 6 420.32 26.95
 -10 1 -6 394.17 23.92
 10 1 6 387.22 27.25
 -10 2 6 2.8 4.01
 10 2 6 -6.28 8.57
 -10 2 -6 10.99 6.63
 10 2 6 -5.19 9.98
 -10 3 6 417.86 18.76
 -10 3 -6 423.91 22.83
 10 3 6 437.59 30.98
 -10 4 -6 2.48 5.44
 10 4 6 16.48 10.71
 -10 5 -6 261.42 17.37
 10 5 6 341.54 29.77
 -10 6 -6 4.47 5.01
 10 6 6 7.46 10.86
 -10 7 -6 324.95 18.59
 10 7 6 356.33 31.77
 -10 8 -6 -2.22 3.74
 10 8 6 15.78 14.01
 10 9 6 262.18 30.49
 10 10 6 14.79 14.74
 10 11 6 188.72 18.54
 10 11 6 252.89 30.71
 10 12 6 7.7 7.38
 -10 -16 -7 30.25 12.25
 -10 -15 -7 -3.47 9.59
 -10 -14 -7 28.6 12.05
 -10 -13 -7 -23.46 12.41
 10 -12 7 37.9 11.14
 -10 -12 -7 10.54 8.75
 -10 -11 -7 -9.84 10.91
 -10 -10 -7 66.75 14.36
 -10 -9 -7 5.47 10.34
 -10 -8 -7 55.8 13.53
 -10 -7 -7 -9.26 10.14
 -10 -6 -7 62.77 13.26
 10 -5 7 7.95 9.31
 -10 -5 -7 3.52 8.39
 10 -5 7 -1.9 5.84
 10 -4 7 39.99 11.78
 -10 -4 -7 38.51 10.97
 10 -4 7 40.03 9.46
 10 -3 7 2.18 9.38
 -10 -3 -7 5.79 7.91
 10 -3 7 15.59 8.56
 10 -2 7 77.24 14.19
 -10 -2 -7 42.79 10.78
 10 -2 7 66.58 12.73
 10 -1 7 7.81 8.3
 -10 -1 -7 -1.66 6.44
 10 -1 7 -7.37 8.24
 10 0 7 144.21 18.47
 -10 0 -7 126.96 15.42
 10 0 7 141.3 18.59
 10 1 7 3.19 7.95
 -10 1 -7 -1.81 6.8
 10 1 7 -4.41 8.96
 10 2 7 72.05 14.57
 -10 2 7 46.07 7.24
 -10 2 -7 65.46 11.6
 10 2 7 67.85 14.36
 10 3 7 3.95 9.25
 -10 3 7 -2.4 4.18
 -10 3 -7 3.73 5.61
 10 3 7 6.99 9.81
 10 4 7 66.22 14.72
 -10 4 -7 48.83 9.73
 10 4 7 57.63 14.41
 10 5 7 3.1 8.38
 -10 5 -7 8.98 5.56
 10 5 7 -7.63 10.48
 -10 6 -7 69.77 10.2
 10 6 7 63.78 15.49
 -10 7 -7 0.99 4.28
 10 7 7 15.73 12.97
 10 8 7 77.83 19.82
 10 9 7 8.63 13.8
 10 10 7 48.9 17.95
 10 11 7 0.5 16.39
 10 12 7 0.55 7.27
 10 12 7 -16.6 16.61
 -10 -14 -8 13.91 12.22
 -10 -13 -8 167.92 22.95
 -10 -12 -8 11.33 9.94
 -10 -11 -8 184.63 23
 -10 -10 -8 -17.21 12.44
 -10 -9 -8 495.37 35.69
 -10 -8 -8 0.9 8.79
 -10 -7 -8 493.7 33.52
 10 -6 8 10.03 10.29
 -10 -6 -8 5.43 8.52
 10 -5 8 514.55 34
 -10 -5 -8 428.95 30.71
 10 -4 8 -4.12 9.28
 -10 -4 -8 -12.93 10.2
 10 -4 8 9.55 7.92
 10 -3 8 331.46 27.56
 -10 -3 -8 306.98 25.28
 10 -3 8 292.92 24.48
 10 -2 8 10.81 10.19
 -10 -2 -8 10.07 8.07
 10 -2 8 4.54 7.32
 10 -1 8 870.64 42.65
 -10 -1 -8 757.1 37.43
 10 -1 8 778.15 41.35
 10 0 8 4.5 9.96
 -10 0 -8 0.35 7.15
 10 0 8 3.19 8.63
 10 1 8 856.2 42.18
 -10 1 -8 726.21 35.17
 10 1 8 782.66 43.66
 10 2 8 12.37 10.56
 -10 2 -8 14.55 8.45
 10 2 8 7.75 10.82
 10 3 8 318.01 26.56
 -10 3 -8 312.49 22.07
 10 3 8 318.4 29.83
 10 4 8 -16.83 10.52
 -10 4 -8 5.59 6.48
 10 4 8 15.01 11.92
 10 5 8 502.19 33.73
 -10 5 -8 457.66 25.55
 10 5 8 466.24 36.63
 10 6 8 2.67 8.24
 -10 6 -8 -3.06 5.59
 10 7 8 517.09 41.26
 10 8 8 1.31 13.27
 10 9 8 475.66 41.64
 10 10 8 20.52 17.17
 10 11 8 153.05 27.01
 10 12 8 -0.33 14.87
 10 13 8 142.58 27.22
 -10 -12 -9 16.91 13.01
 -10 -11 -9 -9.87 10.89
 -10 -10 -9 22.63 13.07
 -10 -9 -9 0.32 10.59
 -10 -8 -9 44.51 14.67
 10 -7 9 -14.82 12.07
 -10 -7 -9 0.42 9.43
 10 -6 9 42.8 13.73
 -10 -6 -9 36.97 11.86
 10 -5 9 8.16 10.79
 -10 -5 -9 -1.28 10.02
 10 -4 9 21.73 11.9
 -10 -4 -9 22.43 10.66
 10 -3 9 -14.39 11.31
 -10 -3 -9 12.51 8.81
 10 -3 9 -17.26 10.63
 10 -2 9 30.86 12.17
 -10 -2 -9 39.27 12.62
 10 -2 9 52.23 13.16
 10 -1 9 -2.94 9.19
 -10 -1 -9 10.49 9.85
 10 -1 9 -12.43 10.98
 10 0 9 62.76 14.33
 -10 0 -9 48.68 11.95
 10 0 9 69.78 16.14
 10 1 9 0.31 9.05
 -10 1 -9 6.02 8.66
 10 1 9 -6.51 11.37
 10 2 9 42.94 13.28
 -10 2 -9 21.4 8.55
 10 2 9 32.12 13.26
 10 3 9 -9.74 10.55
 -10 3 -9 4.07 6.73
 10 3 9 0.13 9.98
 10 4 9 26.86 12.72
 -10 4 -9 27.16 9.25
 10 4 9 44.26 16.02
 10 5 9 -5.94 9.42
 10 5 9 -15.77 14.78
 10 6 9 13.85 9.91
 10 6 9 35.85 16.88
 10 7 9 -3.85 9.97
 10 7 9 25.63 15.93
 10 8 9 39.42 17.77
 10 9 9 -19.92 14.17
 10 10 9 8.32 17.53
 10 11 9 -15.12 13.82
 10 12 9 -15.06 16.31
 -10 -11 10 72.28 15.83
 -10 -10 -10 6.74 10.98
 -10 -9 -10 49.7 15.8
 -10 -8 -10 4.23 11.22
 10 -7 10 107.93 18.82
 -10 -7 -10 42.65 14.73
 10 -6 10 1.39 10.04
 -10 -6 -10 -1.14 9.51
 10 -5 10 76.28 16.94
 -10 -5 -10 50.06 14.38
 10 -4 10 -5.98 11.75
 -10 -4 -10 -1.08 9.89
 10 -3 10 99.05 18.74
 -10 -3 -10 109.04 18.17
 10 -2 10 -12.46 13.06
 -10 -2 -10 15.11 10.81
 10 -2 10 -9.3 9.87
 10 -1 10 88.56 17.74
 -10 -1 -10 86.35 16.63
 10 -1 10 50.32 14.27
 10 0 10 3.49 9.71
 -10 0 -10 1.39 8.98
 10 0 10 15.46 11.93
 10 1 10 62.82 15.59
 -10 1 -10 74.49 15.06
 10 1 10 81.89 18.79
 10 2 10 11.43 12.43
 -10 2 -10 9.45 9.36
 10 2 10 9.27 11.51
 10 3 10 118.18 19.76
 -10 3 -10 103.39 15.34
 10 3 10 75.02 18.64
 10 4 10 10.35 11.72
 10 4 10 -5.31 11.8
 10 5 10 71.94 16.31
 10 5 10 57.09 17.9
 10 6 10 -7.22 10.36
 10 6 10 -1.54 13.84
 10 7 10 88.22 17.08
 10 7 10 28.17 17.13
 10 8 10 1.96 13.54
 10 9 10 18.53 16.09
 10 10 10 -24.31 16.04
 -10 11 10 27.99 10.64
 10 -7 11 4.79 12.09
 10 -6 11 177.68 24.45
 -10 -6 -11 170.7 23.69
 10 -5 11 13.12 13.02
 -10 -5 -11 -22.36 15.09
 10 -4 11 236.59 28.17
 -10 -4 -11 225.63 25.69
 10 -3 11 -14.25 12.34
 -10 -3 -11 1.04 10.87
 10 -2 11 254.2 28.96
 -10 -2 -11 221.64 25.7
 10 -1 11 5.06 12.66
 -10 -1 -11 9.53 10.21
 10 -1 11 -24.54 14.29
 10 0 11 127.48 20.5
 -10 0 -11 131.25 19.36
 10 0 11 109.65 20.44
 10 1 11 15.45 12.6
 -10 1 -11 22.7 11.46
 10 1 11 -3.29 11.62
 10 2 11 228.49 27.41
 -10 2 -11 200.81 22.4
 10 2 11 177.54 26.69
 10 3 11 -4.57 9.62
 10 3 11 -0.32 13.23
 10 4 11 205.76 25.94
 10 4 11 210.57 29.46
 10 5 11 -1.48 10.41
 10 5 11 27.3 16.92
 10 6 11 158.17 22.54
 10 6 11 189.13 29.97
 10 7 11 -9.62 10.9
 10 7 11 -22.04 16.94
 -10 -1 -12 -11.06 11.66
 10 1 12 -4.79 11.57
 10 2 12 10.82 14.33
 -11 -20 0 8.08 8.98
 -11 -20 0 -3.83 9.52
 -11 -19 0 -3.44 7.62
 -11 -19 0 30.19 14.09
 -11 -18 0 -12.18 9.56
 -11 -18 0 -4.24 9.28
 -11 -17 0 4.14 6.85
 -11 -17 0 -1.52 8.25
 -11 -16 0 -10.06 8.42
 -11 -16 0 16.5 10.44
 -11 -15 0 -2.86 6.71
 -11 -15 0 -2.02 5.91
 -11 -15 0 1.7 7.77
 -11 -14 0 14.04 9.4
 -11 -13 0 6.55 7.66
 -11 -12 0 0.02 6.93
 -11 -12 0 10.38 8.1
 -11 -11 0 -7.55 7.93
 -11 -11 0 6.94 6.9
 -11 -10 0 0.51 6.37
 -11 -10 0 10.83 8.96
 -11 -9 0 0.46 5.87
 -11 -9 0 13.86 9.26
 -11 -8 0 14.17 7.85
 -11 -8 0 7.24 5.03
 -11 -7 0 2.08 5.74
 -11 -7 0 0.39 4.97
 -11 -6 0 0.55 5.73
 -11 -5 0 -4.87 5.91
 -11 -4 0 2.25 5.49
 -11 -3 0 -3.47 5.67
 11 -2 0 -0.39 5.58
 -11 -2 0 3.82 5.87
 11 -1 0 -3.55 5.95
 -11 -1 0 4.68 5.05
 11 0 0 4.59 5.26
 -11 0 0 2.45 5.34
 11 1 0 -1.99 6.12
 -11 1 0 -2.84 6.33
 11 2 0 5.55 5.84
 -11 2 0 -5.28 6.05
 -11 3 0 -5.95 6.67
 -11 6 0 91.57 9.85
 -11 7 0 -1.84 1.69
 -11 -20 -1 55.32 15.66
 -11 -20 1 43.84 14.9
 -11 -19 -1 60.96 15
 -11 -19 1 61.77 15.56
 -11 -18 -1 79.23 13.73
 -11 -18 -1 91.2 17.18
 -11 -18 1 108.56 19.04
 -11 -17 -1 63.92 12.48
 -11 -17 -1 79.17 15.2
 -11 -17 1 76.36 15.61
 -11 -16 -1 194.78 19.05
 -11 -16 -1 183.46 17.76
 -11 -16 -1 189.84 20.52
 -11 -16 1 188.54 21.82
 -11 -15 -1 192.26 18.33
 -11 -15 -1 174.41 17.54
 -11 -15 -1 179.64 19.53
 -11 -15 1 161.47 19.94
 -11 -14 -1 264.59 21.4
 -11 -14 -1 224.45 19.63
 -11 -14 -1 232.23 21.11
 -11 -14 1 252.76 23.46
 -11 -13 -1 146.53 15.31
 -11 -13 -1 137.29 16.07
 -11 -13 1 145.38 18.13
 -11 -12 -1 245.84 19.22
 -11 -12 -1 310.5 21.87
 -11 -12 1 281.27 23.52
 -11 -11 -1 240.4 18.45
 -11 -11 -1 231.93 18.89
 -11 -11 1 222.03 20.76
 -11 -10 -1 266.71 19.69
 -11 -10 -1 326.36 21.05
 -11 -10 1 303.84 22.65
 -11 -9 -1 395.69 22.54
 -11 -9 -1 401 22.02
 -11 -9 1 405.98 24.13
 11 -8 1 810.86 30.67
 -11 -8 -1 792.38 31.65
 -11 -8 -1 835.12 30.04
 -11 -8 1 849.38 33.54
 11 -7 1 372.27 21.05
 -11 -7 -1 386.05 21.1
 -11 -7 -1 382.86 19.67
 11 -6 1 747.27 29.37
 -11 -6 -1 751.39 28.83
 -11 -6 -1 749.18 25.4
 -11 -6 1 693 29.25
 11 -5 1 607.34 26.93
 -11 -5 1 613.84 26.97
 -11 -5 -1 598.55 26.44
 11 -4 1 499.5 24.72
 -11 -4 1 551.26 24.93
 -11 -4 -1 549.73 24.45
 11 -3 1 425.5 22.87
 -11 -3 1 431.97 22.08
 -11 -3 -1 415.16 21.06
 11 -2 1 1115.78 36.22
 -11 -2 1 1118.8 34.44
 -11 -2 -1 1088.38 34.18
 11 -1 1 764.46 29.96
 -11 -1 -1 732.31 28.34
 -11 -1 1 768.79 28.03
 11 0 1 1091.63 35.27
 -11 0 -1 1079.55 34.37
 -11 0 1 1067.08 31.99
 11 1 1 747.62 29.43
 -11 1 1 735.66 26.62
 -11 1 -1 765.88 29.01
 11 2 1 1046.88 35.04
 -11 2 -1 1080.62 34.92
 -11 2 1 1038.49 31.87
 11 3 1 390.93 21.74
 -11 3 1 424.34 20.26
 11 4 1 470.16 23.61
 -11 4 1 493.37 22.75
 -11 4 -1 483.68 17.46
 11 5 1 604.21 26.27
 -11 5 -1 573.16 16.99
 11 6 1 726.51 28.93
 11 7 1 357.45 20.67
 11 8 1 793.71 30.06
 -11 -20 -2 26.26 12.84
 -11 -19 2 78.78 18.02
 -11 -19 -2 42.24 12.4
 -11 -18 2 38.15 14.46
 -11 -18 -2 26.34 10.94
 -11 -17 -2 35.82 9.42
 -11 -17 -2 33.43 9.8
 -11 -17 2 31.65 11.08
 -11 -17 -2 42.06 11.93
 -11 -16 -2 62.82 11.45
 -11 -16 -2 53.42 11.84
 -11 -16 2 75.18 16.67
 -11 -16 -2 55.81 13
 -11 -15 -2 69.66 11.94
 -11 -15 -2 58.41 11.81
 -11 -15 2 83.19 17.34
 -11 -15 -2 89.64 14.15
 -11 -14 -2 62.07 11.05
 -11 -14 -2 66.86 12.36
 -11 -14 2 53.45 14.04
 -11 -14 -2 57.76 12.24
 -11 -13 -2 111.94 13.73
 -11 -13 -2 106.59 14.19
 -11 -13 2 108.63 17.07
 -11 -13 -2 128.74 15.06
 -11 -12 -2 63.63 10.55
 -11 -12 2 50.04 12.86
 -11 -12 -2 54.58 10.69
 11 -11 2 185.86 15.88
 -11 -11 -2 183.26 16.18
 -11 -11 2 178.23 19.51
 -11 -11 -2 172.31 15.64
 11 -10 2 55.48 9.97
 -11 -10 -2 45.87 9.19
 -11 -10 2 50.32 11.88
 -11 -10 -2 37.2 8.01
 11 -9 2 207.68 16.72
 -11 -9 -2 214.4 16.63
 -11 -9 -2 204.54 15.32
 -11 -9 2 213.35 19.55
 11 -8 2 265.02 18.44
 -11 -8 -2 236.69 17.37
 -11 -8 -2 252.49 15.91
 11 -7 2 93.91 11.68
 -11 -7 -2 90.85 11.92
 -11 -7 -2 90.1 9.32
 11 -6 2 98.81 12.08
 -11 -6 -2 109.84 12.55
 -11 -6 -2 119.65 10.04
 11 -5 2 465 24.25
 -11 -5 -2 501.1 23.84
 11 -4 2 45.54 8.68
 -11 -4 2 48.83 8.92
 -11 -4 -2 42.69 7.19
 11 -3 2 307.12 20.33
 -11 -3 2 311.43 19.05
 -11 -3 -2 300.91 19.09
 11 -2 2 211.81 16.81
 -11 -2 -2 216.13 16.42
 -11 -2 2 221.08 16.04
 11 -1 2 261.24 18.55
 -11 -1 2 267.97 17.33
 -11 -1 -2 281 18.48
 11 -1 2 263.67 9.62
 11 0 2 161.3 14.98
 -11 0 -2 150.34 13.51
 -11 0 2 151.75 13.03
 11 0 2 157.39 7.06
 11 1 2 275.77 19.65
 -11 1 2 263.53 16.25
 -11 1 -2 277.07 18.99
 11 2 2 204.44 16.95
 -11 2 2 199.77 14.01
 11 3 2 283.07 19.29
 -11 3 2 287.63 16.7
 11 4 2 51.63 9.3
 -11 4 2 33.72 6.82
 11 5 2 471.13 24.38
 -11 5 2 467.52 21.22
 11 6 2 110.69 12.01
 11 7 2 96.99 11.85
 11 8 2 243.39 17.75
 11 9 2 203.91 16.58
 11 10 2 41.12 8.76
 11 11 2 167.44 14.82
 -11 -19 3 34.04 15.04
 -11 -19 -3 -11.61 10.13
 -11 -18 3 7.31 11.06
 -11 -18 -3 19.53 10.21
 -11 -17 -3 27.71 10.48
 -11 -17 3 8.53 10.83
 -11 -17 -3 8.69 8.52
 -11 -16 -3 42.55 9.32
 -11 -16 -3 30.03 9.91
 -11 -16 3 9.61 9.96
 -11 -16 -3 18.98 8.51
 -11 -15 -3 8.39 7.29
 -11 -15 -3 13.75 8.22
 -11 -15 3 -10.99 11.16
 -11 -15 -3 -8.64 7.24
 -11 -14 -3 39.22 10.53
 -11 -14 3 66.58 15.26
 -11 -14 -3 52.82 11.05
 -11 -13 -3 42.49 9.17
 11 -13 3 49.79 9.22
 -11 -13 -3 31.87 10.36
 -11 -13 3 44.37 13.98
 -11 -13 -3 44.73 9.86
 -11 -12 -3 35.59 9.16
 11 -12 3 24.33 6.64
 -11 -12 -3 36.9 9.57
 -11 -12 3 12.04 8.5
 -11 -12 -3 30.01 8.02
 -11 -11 -3 38.23 8.71
 11 -11 3 46.35 10.07
 -11 -11 -3 45.41 11.39
 -11 -11 3 21.92 9.68
 -11 -11 -3 30.44 7.34
 11 -10 3 118.8 13.64
 -11 -10 -3 109.5 12.56
 -11 -10 -3 112.45 11.88
 11 -9 3 19.77 7.75
 -11 -9 -3 9 6.94
 -11 -9 -3 14.02 6.13
 11 -8 3 126.04 14.12
 -11 -8 -3 98.82 11.72
 -11 -8 -3 106.26 10.37
 11 -7 3 1.61 6.13
 -11 -7 -3 12.11 5.79
 -11 -7 -3 13.6 4.61
 11 -6 3 172.57 16.09
 -11 -6 -3 177.62 15.4
 -11 -6 -3 174.04 10.98
 11 -5 3 20.51 8.91
 -11 -5 -3 6.99 5.53
 11 -4 3 150.15 15.06
 -11 -4 -3 168.56 14.2
 11 -3 3 111.09 12.97
 -11 -3 -3 122.48 13.28
 11 -2 3 119.83 13.39
 -11 -2 3 127.08 12.62
 -11 -2 -3 115.95 13.1
 11 -1 3 -2.38 6.54
 -11 -1 3 -1.98 5.84
 -11 -1 -3 -1.58 5.86
 11 0 3 378.86 22.71
 -11 0 3 368.27 19.59
 11 1 3 -4.17 6.5
 -11 1 3 12.03 5.52
 11 2 3 120.87 13.89
 -11 2 3 120 11.04
 11 3 3 123 14.06
 -11 3 3 126.96 10.96
 11 4 3 151.06 14.84
 -11 4 3 159.62 12.33
 11 5 3 12.83 6.7
 -11 5 3 15.22 5.15
 11 6 3 161.89 15.19
 11 7 3 9.67 5.81
 11 8 3 107.06 12.92
 11 9 3 4.02 5.86
 11 10 3 101.04 12.34
 11 11 3 19.67 7.53
 11 12 3 45.73 9.45
 11 13 3 46.14 8.85
 -11 -18 -4 73.53 14.38
 -11 -18 4 77.78 17.58
 -11 -17 -4 129.17 17.67
 -11 -17 4 157.06 22.8
 -11 -16 -4 69.04 13.71
 -11 -16 4 74.03 17.17
 -11 -16 -4 86.36 14.02
 -11 -15 -4 131.4 17.72
 -11 -15 4 133.24 20.74
 -11 -15 -4 137.22 16.21
 -11 -14 -4 125.76 13.72
 -11 -14 -4 139.31 18.3
 -11 -14 4 122.84 19.1
 -11 -14 -4 123.52 14.85
 -11 -13 -4 291.03 20.24
 11 -13 4 311.39 21.38
 -11 -13 -4 267.25 23.93
 -11 -13 -4 298.05 20.77
 -11 -12 -4 270.5 19.61
 11 -12 4 310.32 21.63
 -11 -12 -4 287.48 23.99
 -11 -12 -4 312.24 20.47
 -11 -11 -4 450.88 24.4
 11 -11 4 500.09 27.06
 -11 -11 -4 448.14 28.81
 -11 -11 -4 473.99 23.47
 -11 -10 -4 237.36 18.58
 11 -10 4 313.27 22
 -11 -10 -4 256.99 21.95
 -11 -10 -4 293.08 17.35
 -11 -9 -4 389.38 22.52
 11 -9 4 415.7 25.4
 -11 -9 -4 403.59 26.61
 -11 -9 -4 415.18 19.51
 11 -8 4 258.21 20.37
 -11 -8 -4 254.55 18.42
 -11 -8 -4 245.49 14.2
 11 -7 4 441.92 25.9
 -11 -7 -4 479.66 25.36
 -11 -7 -4 471.47 17.5
 11 -6 4 440.66 25.76
 -11 -6 -4 423.27 23.76
 -11 -6 -4 445.4 15.06
 11 -5 4 804.35 35.19
 -11 -5 -4 780.43 31.35
 11 -5 4 797.98 13.82
 11 -4 4 678.33 31.89
 -11 -4 -4 657.46 29.33
 -11 -3 -4 1019.06 36.41
 -11 -1 4 693.12 28
 -11 0 4 368.22 19.48
 -11 1 4 652.97 25.37
 -11 2 4 562.05 22.87
 -11 3 4 951.6 28.8
 -11 4 4 639.77 23.55
 11 4 4 676.17 31.37
 -11 5 4 797.24 26.14
 11 5 4 828.12 35.02
 11 6 4 420.62 25.28
 11 7 4 451.55 25.87
 11 8 4 235.28 19.76
 11 9 4 393.88 24.41
 11 10 4 284.15 20.6
 11 11 4 451.72 25.87
 11 12 4 293.99 20.89
 11 13 4 305.01 21.29
 -11 -18 -5 -5.38 8.61
 -11 -17 -5 14.49 10.85
 -11 -16 -5 43.17 13.02
 -11 -15 -5 17.34 10.17
 -11 -14 -5 4.72 8.86
 -11 -13 -5 37.5 9.1
 -11 -13 -5 23.6 10.63
 -11 -12 -5 22.93 7.11
 -11 -12 -5 28.17 11.29
 11 -12 5 29.04 8.08
 -11 -11 -5 41.33 9.2
 -11 -11 -5 49.23 12.31
 11 -11 5 63.06 11.7
 -11 -10 -5 31.83 8.27
 -11 -10 -5 33.2 11.93
 11 -10 5 31.14 9.83
 -11 -9 -5 23.35 8
 11 -9 5 28.01 10.23
 -11 -8 -5 62.58 9.94
 -11 -8 -5 55.87 11.98
 11 -8 5 62.49 12.11
 -11 -7 -5 -8.03 7.48
 11 -7 5 4.27 7.68
 -11 -7 -5 -7.93 7.67
 -11 -6 -5 56.55 11.8
 11 -3 5 90.03 11.8
 11 -2 5 68.05 11.41
 11 -1 5 16.55 7.83
 -11 0 5 68.77 9.36
 11 0 5 73.17 11.78
 -11 1 5 17.1 5.67
 11 1 5 6.92 7.1
 -11 2 5 63.38 8
 11 2 5 68.61 13.97
 -11 3 5 74.72 8.75
 11 3 5 82.17 14.6
 -11 4 5 22.05 5.47
 11 4 5 27.05 11.4
 -11 5 5 69.12 8.18
 11 5 5 91.85 16.51
 11 6 5 59.88 14.52
 11 7 5 32.83 14.37
 11 8 5 48.19 11.17
 11 9 5 15.44 7.93
 11 10 5 32.79 8.59
 11 11 5 20.2 7.49
 11 12 5 10.36 7.22
 -11 -17 -6 42.99 14.02
 -11 -16 -6 29.55 11.39
 -11 -15 -6 21.72 11.72
 -11 -14 -6 30.15 11.92
 -11 -13 -6 102.86 17.26
 11 -12 6 5.88 6.9
 -11 -12 -6 12.95 9.19
 11 -11 6 168.11 18.86
 -11 -11 -6 147.6 20.21
 11 -10 6 77.73 13.2
 -11 -10 -6 103.93 17.49
 -11 -9 -6 82.42 15.2
 -11 -8 -6 104.18 16.68
 -11 -7 -6 161.41 19
 -11 -6 -6 138.42 17.85
 -11 -5 -6 129.07 16.87
 -11 -4 -6 65.45 12.4
 11 -4 6 66.16 10.78
 -11 -3 -6 271.56 22.03
 11 -3 6 278.51 20.74
 -11 -2 -6 79 13.3
 11 -2 6 81.62 12.79
 -11 -1 -6 143.54 16.26
 11 -1 6 152.2 17.53
 -11 0 -6 266.15 20.45
 11 0 6 275.49 23.45
 -11 1 6 140.75 12.87
 -11 1 -6 155.5 16.4
 11 1 6 152.03 18.43
 -11 2 6 67.83 8.93
 -11 2 -6 54.24 10.04
 11 2 6 86.45 14.57
 -11 3 6 294.09 16.6
 -11 3 -6 291.39 20.41
 11 3 6 288.23 26.61
 -11 4 6 64.68 7.86
 -11 4 -6 73.71 11.03
 11 4 6 81.36 16.72
 -11 5 -6 154.61 14.71
 11 5 6 163.73 22.03
 -11 6 -6 116.33 12.48
 11 6 6 194.81 24.85
 -11 7 -6 134.4 12.91
 11 7 6 129.61 20.38
 -11 8 -6 88.29 9.87
 11 8 6 228.64 28.46
 11 9 6 113.1 20.74
 11 10 6 114.89 16.58
 11 11 6 114.43 16.01
 11 12 6 35.18 10.73
 -11 -16 -7 105.95 19.78
 -11 -15 -7 32.64 12.37
 -11 -14 -7 123.86 19.49
 -11 -13 -7 86.03 17.84
 11 -12 7 82.24 14.26
 -11 -12 -7 105.27 19.13
 11 -11 7 111.08 16.5
 -11 -11 -7 74.88 16.22
 -11 -10 -7 130.61 18.43
 -11 -9 -7 142.55 19.54
 -11 -8 -7 244.99 24.56
 -11 -7 -7 178.11 21.04
 -11 -6 -7 218.76 22.35
 -11 -5 -7 137.92 17.72
 -11 -4 -7 179.34 19.68
 11 -4 7 200.19 18.4
 -11 -3 -7 128.79 16.37
 11 -3 7 146.31 16.5
 -11 -2 -7 197.82 19.75
 11 -2 7 239.94 21.85
 -11 -1 -7 170.2 18.27
 11 -1 7 175.55 19.41
 -11 0 -7 380.13 25.46
 11 0 7 395.35 29.34
 -11 1 7 185.84 15.17
 -11 1 -7 185.27 18.22
 11 1 7 206.56 22.67
 -11 2 7 229.5 15.89
 -11 2 -7 224.84 19.09
 11 2 7 235.48 24.65
 -11 3 7 162.31 13.01
 -11 3 -7 152.75 15.54
 11 3 7 134.68 19.84
 -11 4 -7 182.05 16.55
 11 4 7 175.58 22.76
 -11 5 -7 121.65 13.65
 11 5 7 125.47 21.26
 -11 6 -7 222.88 17.15
 11 6 7 239.73 27.67
 -11 7 -7 147.69 13.74
 11 7 7 195.12 26.94
 11 8 7 252.65 29.34
 11 9 7 124.22 24.28
 11 10 7 157.22 26.03
 11 11 7 87.09 15.18
 11 11 7 98.5 24.31
 11 12 7 60.14 12.78
 -11 -14 -8 4.24 9.84
 -11 -13 -8 11.19 11.77
 11 -12 8 -3.36 10.33
 -11 -12 -8 0.71 10.55
 -11 -11 -8 15.97 11.85
 -11 -10 -8 -9.86 10.27
 -11 -9 -8 2.89 10.66
 -11 -8 -8 17.45 12.3
 -11 -7 -8 4.54 9
 -11 -6 -8 -18.4 11.25
 -11 -5 -8 5.36 9.78
 -11 -4 -8 -3.09 8.6
 -11 -3 -8 0.91 8.39
 11 -3 8 10.33 8.79
 11 -2 8 -5.06 10.65
 -11 -2 -8 -5.76 8.65
 11 -2 8 -16.73 10.65
 11 -1 8 -1.43 10.53
 -11 -1 -8 -8.79 8.94
 11 -1 8 -5.49 8.59
 11 0 8 6.46 9.9
 -11 0 -8 -1.24 7.91
 11 0 8 11.67 9.98
 -11 1 8 4.48 5.74
 11 1 8 -13.37 10.28
 -11 1 -8 19.23 9.54
 11 1 8 -25.16 12.49
 11 2 8 6.57 10.41
 -11 2 -8 -4.44 6.85
 11 2 8 0.36 10.39
 -11 3 -8 1.96 6.57
 11 3 8 5.54 11.99
 -11 4 -8 -4.67 6.53
 11 4 8 -0.84 10.54
 -11 5 -8 -0.61 6.37
 11 5 8 -21.38 14.67
 11 6 8 7.77 11.57
 11 7 8 34.23 16.17
 11 8 8 24.47 17.87
 11 9 8 -17.14 16.48
 11 10 8 -9.73 15.88
 11 11 8 -5.15 13.86
 11 12 8 17.09 10.91
 11 12 8 10.25 16.86
 -11 -11 -9 26.66 14.22
 -11 -10 -9 46.31 14.64
 -11 -9 -9 40.12 14.67
 -11 -8 -9 89.91 16.99
 -11 -7 -9 60.78 14.42
 -11 -6 -9 82.92 16.39
 -11 -5 -9 43.67 12.54
 11 -4 9 77 16.2
 -11 -4 -9 66.39 15.34
 11 -3 9 96.68 18.21
 -11 -3 -9 103.95 17.23
 11 -2 9 99.8 18.55
 -11 -2 -9 63.07 12.56
 11 -2 9 86.93 16.32
 11 -1 9 65.47 14.89
 -11 -1 -9 78.61 14.11
 11 -1 9 79.16 16.22
 11 0 9 135.29 20.74
 -11 0 -9 122.87 17.05
 11 0 9 91.59 17.11
 11 1 9 44.67 13.39
 -11 1 -9 79.55 14.54
 11 1 9 73.69 16.75
 11 2 9 63.29 15.74
 -11 2 -9 74.49 13.74
 11 2 9 77.36 17.47
 11 3 9 64.06 15.49
 -11 3 -9 66.83 12.67
 11 3 9 80.36 18.11
 11 4 9 54.61 15.28
 -11 4 -9 63.33 11.78
 11 4 9 55.48 17.34
 11 5 9 40.51 15.32
 11 6 9 88.48 20.46
 11 7 9 84.87 21.1
 11 8 9 91.15 21.77
 11 9 9 21.24 14.31
 11 10 9 39.37 16.99
 11 11 9 52.89 21.37
 11 12 9 18.76 16.1
 -11 -9 -10 5.24 11.56
 -11 -8 -10 25.85 13.69
 -11 -7 -10 19.94 10.85
 -11 -6 -10 41.36 14.72
 -11 -5 -10 38.32 13.45
 11 -4 10 32.43 13.62
 -11 -4 -10 47.64 14.18
 11 -3 10 69.34 17.04
 -11 -3 -10 69.17 16.22
 11 -2 10 57.41 16.1
 -11 -2 -10 56.42 14.66
 11 -1 10 71.62 17.06
 -11 -1 -10 54.4 13.99
 11 -1 10 26.65 12.42
 11 0 10 63.55 16.31
 -11 0 -10 78.68 15
 11 0 10 80.66 17.73
 11 1 10 34.37 13.29
 -11 1 -10 23.85 10.55
 11 1 10 32.54 12.86
 11 2 10 67.91 17.29
 -11 2 -10 62.26 13.41
 11 2 10 38.97 16.17
 11 3 10 50.97 15.44
 -11 3 -10 73.39 13.6
 11 3 10 62.96 18.19
 11 4 10 45.72 15.23
 11 4 10 65.2 19.15
 11 5 10 45.6 17.63
 11 6 10 37.36 16.88
 11 7 10 54.35 20.25
 11 8 10 53.54 17.67
 11 9 10 -6.19 15.58
 -11 -5 -11 18.5 11.07
 11 -4 11 14.93 15.19
 -11 -4 -11 -6.54 10.63
 11 -3 11 19.06 13.53
 -11 -3 -11 22.71 11.67
 11 -2 11 19.6 14.11
 -11 -2 -11 6.41 9.82
 11 -1 11 45.93 17.43
 -11 -1 -11 15.28 12.11
 -11 0 -11 3.11 8.82
 11 0 11 -16.29 14.29
 11 1 11 -3.35 11.96
 -11 1 -11 -2.69 9.05
 11 1 11 26.13 14.71
 11 2 11 41.14 16.06
 11 2 11 -1.16 11.8
 11 3 11 2.21 10.07
 11 3 11 -11.4 14.2
 11 4 11 8.96 13.6
 11 4 11 -3.26 14.42
 11 5 11 21.78 16.59
 11 6 11 -0.53 15.09
 -12 -19 0 -9.38 7.77
 -12 -19 0 -4.32 11
 -12 -18 0 118.02 16.62
 -12 -18 0 165.79 22.19
 -12 -17 0 3.73 8.75
 -12 -17 0 -7.77 10.66
 -12 -16 0 334.11 25.23
 -12 -16 0 360.5 28.75
 -12 -15 0 11.38 8.95
 -12 -15 0 0.26 9.03
 -12 -14 0 480.63 29.17
 -12 -14 0 511.62 32.32
 -12 -13 0 16.16 8.18
 -12 -13 0 7.81 6.92
 -12 -12 0 371.15 24.49
 -12 -12 0 440.67 28.08
 -12 -11 0 18.25 10.85
 -12 -11 0 6.17 7.83
 -12 -10 0 1093.58 39.48
 -12 -10 0 1172.16 41.48
 -12 -9 0 5.37 6.48
 -12 -9 0 15.27 7.22
 -12 -8 0 613.68 29.86
 -12 -8 0 738.29 30.45
 -12 -7 0 15.9 7.04
 -12 -6 0 1565.67 45.28
 -12 -5 0 18.75 8.33
 -12 -4 0 1673.13 44.82
 -12 -3 0 19.43 6.15
 -12 -2 0 1052.55 34.92
 -12 -1 0 8.79 6.22
 -12 0 0 2681.24 54.3
 -12 1 0 20.5 7.35
 -12 2 0 1097.6 35.31
 -12 3 0 20.67 7.6
 -12 -20 1 6.72 8.68
 -12 -20 -1 7.74 10.31
 -12 -19 1 16.95 10.12
 -12 -19 1 15.56 11.59
 -12 -19 -1 15.43 10.88
 -12 -18 -1 19.01 10.36
 -12 -18 1 20.79 11.38
 -12 -18 -1 12.42 10.2
 -12 -17 -1 40.37 10.91
 -12 -17 1 44.55 13.84
 -12 -16 -1 1.6 8.01
 -12 -16 -1 -1.21 6.95
 -12 -16 1 19.87 10.7
 -12 -16 -1 12.33 10.19
 -12 -15 -1 53.77 10.85
 -12 -15 -1 61.73 12.01
 -12 -15 1 56.74 14.44
 -12 -15 -1 63.2 13.43
 -12 -14 -1 11.01 7.93
 -12 -14 1 9.1 9.01
 -12 -14 -1 19.61 9.51
 -12 -13 -1 58.49 12.15
 -12 -13 1 43.81 12.51
 -12 -13 -1 43.38 10.98
 -12 -12 -1 -2.44 7.6
 -12 -12 1 8.16 8.26
 -12 -12 -1 12.52 7.9
 -12 -11 -1 73.49 12.31
 -12 -11 1 85.67 13.91
 -12 -11 -1 94.32 13.06
 -12 -10 -1 27.77 8.31
 -12 -10 -1 36.67 8.08
 -12 -10 1 30.1 8.58
 -12 -9 -1 113 13.87
 -12 -9 -1 109.64 12.97
 -12 -9 1 99.2 13.76
 -12 -8 1 32.43 9.32
 -12 -8 -1 27.55 8.62
 -12 -8 -1 17.86 6.56
 12 -7 1 109.29 12.82
 -12 -7 1 114.96 13.97
 -12 -7 -1 128.04 14.39
 12 -6 1 -0.24 6.87
 -12 -6 1 1.63 7.23
 -12 -6 -1 1.22 6.35
 12 -5 1 197.79 16.73
 -12 -5 -1 170.48 15.53
 -12 -5 1 178.88 16.01
 12 -4 1 133.34 14.97
 -12 -4 1 143.83 14.26
 -12 -4 -1 131.01 13.43
 12 -3 1 121.39 13.86
 -12 -3 1 137.49 13.76
 -12 -3 -1 157.51 14.71
 12 -2 1 -2.2 6.42
 -12 -2 1 4.98 6.12
 -12 -2 -1 16.59 7.62
 12 -1 1 207.65 17.24
 -12 -1 1 209.01 16.03
 -12 -1 -1 194.11 15.99
 12 0 1 1.34 6.35
 -12 0 -1 -0.5 6.14
 -12 0 1 4.56 5.13
 12 1 1 190.94 16.94
 -12 1 1 201.89 15.35
 -12 1 -1 194.67 16.17
 12 2 1 2.2 5.59
 -12 2 1 -2.07 5.78
 -12 2 -1 -5.08 7.46
 12 3 1 129.34 13.87
 -12 3 1 142.8 13.31
 12 4 1 142.84 14.73
 -12 4 1 135.1 13.16
 12 5 1 170.19 15.13
 12 6 1 2.73 5.67
 12 7 1 121.14 13.19
 -12 -19 2 -2 10.08
 -12 -19 -2 1.04 8.97
 -12 -18 2 105.96 18.92
 -12 -18 -2 94.72 16.47
 -12 -17 -2 21.9 9.44
 -12 -17 -2 14.11 8.94
 -12 -17 2 15.81 11.43
 -12 -17 -2 -1.44 8.86
 -12 -16 -2 90.26 13.72
 -12 -16 -2 97.74 14.92
 -12 -16 2 79.08 16.93
 -12 -16 -2 83.37 15.26
 -12 -15 -2 15.58 8.53
 -12 -15 -2 22.89 9.71
 -12 -15 2 21.39 12.12
 -12 -15 -2 -2.88 9.34
 -12 -14 -2 143.25 16.17
 -12 -14 -2 122.82 15.83
 -12 -14 2 152.58 20.1
 -12 -14 -2 156.25 17.56
 -12 -13 -2 2.3 6.54
 -12 -13 -2 -1.21 6.66
 -12 -13 2 9.84 8.97
 -12 -13 -2 -0.11 6.87
 -12 -12 -2 247.36 19.77
 -12 -12 -2 253.55 19.94
 -12 -12 2 274.46 24.34
 12 -11 2 2.69 5.59
 -12 -11 -2 10.65 7.55
 -12 -11 2 15.1 8.61
 -12 -11 -2 4.52 5.97
 12 -10 2 208.85 17.73
 -12 -10 -2 192.27 17.1
 -12 -10 -2 186.28 15.77
 12 -9 2 2.02 5.59
 -12 -9 -2 -1.85 6.43
 -12 -9 -2 4.18 5.43
 12 -8 2 460.17 26.04
 -12 -8 -2 430.99 24.5
 -12 -8 -2 490.12 22.16
 12 -7 2 57.27 10.15
 -12 -7 -2 69.44 10.97
 -12 -7 -2 45.3 7.19
 12 -6 2 330.51 21.67
 -12 -6 -2 334.85 20.5
 12 -5 2 19.07 8.2
 -12 -5 2 30.45 9.11
 -12 -5 -2 40.01 9.08
 12 -4 2 453.34 24.92
 -12 -4 2 485.12 25.4
 -12 -4 -2 456.39 23.74
 12 -3 2 21.29 8.27
 -12 -3 2 20.87 7.81
 -12 -3 -2 3.59 5.87
 12 -2 2 763.28 32.34
 -12 -2 2 766.01 30.43
 -12 -2 -2 739.42 30.5
 12 -2 2 729.52 17.61
 12 -1 2 20.84 7.58
 -12 -1 -2 22.89 8.41
 -12 -1 2 21.64 7.05
 12 -1 2 21.61 3.28
 12 0 2 333.92 21.4
 -12 0 -2 309.88 20.79
 -12 0 2 315.51 18.95
 12 0 2 335.62 11.18
 12 1 2 11.78 7.45
 -12 1 -2 26.62 8.13
 -12 1 2 23.35 6.33
 12 2 2 733.84 31.73
 -12 2 2 727.93 27.38
 12 3 2 14.23 6.78
 -12 3 2 17.7 6.13
 12 4 2 423.62 23.86
 -12 4 2 431.45 21.82
 12 5 2 35.96 8.79
 -12 5 2 28.22 7.36
 12 6 2 343.76 21.97
 12 7 2 41.39 8.92
 12 8 2 470.73 25.45
 12 9 2 5.82 6.56
 12 10 2 179.43 15.97
 12 11 2 14.9 7.06
 -12 -18 3 2.21 9.5
 -12 -17 -3 202.53 21.32
 -12 -17 3 206.98 24.85
 -12 -17 -3 209.03 21.86
 -12 -16 -3 -6.07 7.8
 -12 -16 -3 10.47 8.96
 -12 -16 -3 -5.18 8.6
 -12 -15 -3 163.57 16.77
 -12 -15 -3 149.16 18.24
 -12 -15 3 159.88 21.92
 -12 -15 -3 180.25 18.67
 -12 -14 -3 -2.11 6.18
 -12 -14 -3 3.13 7.67
 -12 -14 3 -9.18 10.79
 -12 -14 -3 8.14 7.04
 -12 -13 -3 405.85 24.82
 12 -13 3 442.46 24.52
 -12 -13 -3 384.02 27.04
 -12 -13 -3 428.9 25.56
 -12 -13 3 425.94 32.68
 -12 -12 -3 14.54 7.69
 12 -12 3 12.63 7.43
 -12 -12 -3 19.51 10.21
 -12 -12 -3 3.37 5.78
 12 -11 3 454.1 25.96
 -12 -11 -3 418.95 24.32
 -12 -11 -3 445.57 24.24
 12 -10 3 -3.42 6.87
 -12 -10 -3 11.01 7.45
 -12 -10 -3 -8.74 5.78
 12 -9 3 501.26 27.46
 -12 -9 -3 537.53 27.08
 -12 -9 -3 577.42 24.37
 12 -8 3 -2.45 6.74
 -12 -8 -3 -3.32 6.17
 -12 -8 -3 -2.9 4.39
 12 -7 3 960.26 37.93
 -12 -7 -3 909.72 34.91
 -12 -7 -3 986.78 27.52
 -12 -6 -3 -2.95 5.72
 12 -6 3 -3.27 6.92
 -12 -5 -3 576.71 27.65
 12 -5 3 557.84 29.44
 -12 -4 -3 1.63 6.73
 12 -4 3 10.98 8.42
 -12 -3 3 1381.05 42.06
 -12 -3 -3 1336.88 42.16
 12 -3 3 1335.7 44.79
 -12 -2 3 -2.5 5.95
 -12 -2 -3 4.31 7.05
 12 -2 3 -9.63 8.05
 -12 -1 3 927.33 33.45
 -12 -1 -3 915.28 35.09
 12 -1 3 881.98 36.72
 -12 0 3 8.94 6
 12 0 3 12.59 6.55
 -12 1 3 894.97 30.92
 12 1 3 876.9 36.09
 -12 2 3 0.99 4.61
 12 2 3 -0.49 7.08
 -12 3 3 1268.34 35.47
 12 3 3 1299.61 43.95
 -12 4 3 7.71 5.08
 12 4 3 -4.42 6.48
 -12 5 3 549.58 24.06
 12 5 3 578.69 29.49
 12 6 3 -4.59 6.19
 12 7 3 920.91 36.67
 12 8 3 -0.57 6.3
 12 9 3 525.04 28.01
 12 10 3 8.5 7.16
 12 11 3 411.28 24.75
 12 12 3 1.81 6.01
 12 13 3 441.35 25.06
 -12 -18 -4 17.53 10.8
 -12 -17 -4 4.26 8.99
 -12 -16 -4 -0.01 8.52
 -12 -15 -4 -0.98 8.86
 -12 -14 -4 -4.89 6.95
 -12 -14 -4 -5.41 8.52
 -12 -13 -4 3.64 6.55
 -12 -13 -4 -7.66 9.55
 -12 -12 -4 9.57 6.71
 12 -12 4 2.84 6.77
 -12 -12 -4 0.48 7.58
 -12 -11 -4 24.91 8.83
 12 -11 4 7.75 7.59
 -12 -11 -4 7.39 8.2
 -12 -11 -4 18.31 6.18
 -12 -10 -4 1.59 6.38
 12 -10 4 -3.3 7.45
 -12 -10 -4 -5.62 7.45
 -12 -10 -4 -2.4 4.87
 12 -9 4 -1.08 6.81
 -12 -9 -4 -9.9 6.41
 -12 -9 -4 -1.42 4.02
 12 -8 4 -1.18 7.45
 -12 -8 -4 -1.48 5.88
 -12 -8 -4 2.84 3.32
 -12 -7 -4 46.56 10.01
 12 -7 4 53.61 11.03
 -12 -6 -4 -5.11 7.24
 12 -6 4 0.53 7.52
 -12 -5 -4 1.31 6.58
 12 -5 4 -4 7.83
 -12 -4 -4 -12.13 8.18
 12 -4 4 -18.21 9.63
 -12 -3 -4 61.82 11.28
 12 -3 4 59.01 12.9
 -12 -2 4 -10.41 6.91
 12 -2 4 -5.93 7.95
 -12 -1 4 30.69 7.81
 12 -1 4 -1.3 8.48
 -12 0 4 5.94 6.33
 12 0 4 -3.34 7.46
 -12 1 4 25.84 7.08
 12 1 4 16.72 9.09
 -12 2 4 1.85 5.37
 12 2 4 -4.65 6.92
 -12 3 4 46.76 7.88
 12 3 4 62.17 11.78
 -12 4 4 4.96 4.63
 12 4 4 -5.8 7.92
 -12 5 4 7.39 5.31
 12 5 4 7.51 7.87
 -12 6 4 -1.51 4.55
 12 6 4 -1.69 6.95
 12 7 4 45.42 10.58
 12 8 4 3.84 7.61
 12 9 4 4.03 6.66
 12 10 4 3.72 7.11
 12 11 4 6.43 6.74
 12 12 4 3.87 6.09
 -12 -18 -5 0.64 9.53
 -12 -17 -5 89.77 17.18
 -12 -16 -5 19.95 10.82
 -12 -15 -5 222.75 23.51
 -12 -14 -5 -7.84 9.17
 -12 -13 -5 136.36 15.32
 -12 -13 -5 118.93 17.97
 -12 -12 -5 11.4 7.02
 12 -12 5 3 6.77
 -12 -11 -5 340.9 22.6
 -12 -11 -5 336.56 26.81
 12 -11 5 352.38 25.36
 -12 -10 -5 12.93 7.8
 -12 -10 -5 12.5 10.6
 12 -10 5 4.49 7.41
 -12 -9 -5 410.54 24.97
 -12 -9 -5 362.23 27.21
 12 -9 5 435.56 28.21
 -12 -8 -5 2.15 6.11
 -12 -8 -5 -7.43 9.21
 12 -8 5 14.31 8.44
 -12 -7 -5 457.14 26.52
 -12 -7 -5 417.17 29.08
 12 -6 5 -6.24 8.5
 12 -5 5 772.35 37.31
 -12 -1 5 679 29.54
 -12 0 5 3.41 5.87
 -12 1 5 727.48 28.65
 -12 2 5 5.03 5.2
 -12 3 5 434.4 20.65
 -12 4 5 16.03 5.31
 -12 5 5 724.48 25.98
 12 5 5 808.44 38.43
 -12 6 5 4.86 4.76
 12 6 5 10.22 7.43
 12 7 5 438.2 28.4
 12 8 5 -3.32 7.47
 12 9 5 389.56 26.61
 12 10 5 6.57 6.86
 12 11 5 330.72 24.61
 12 12 5 0.62 6.52
 -12 -17 -6 15.65 10.74
 -12 -16 -6 86.69 17.36
 -12 -15 -6 -7.83 10.55
 -12 -14 -6 86.5 15.92
 -12 -13 -6 15.28 10.24
 12 -12 6 108.64 15.81
 -12 -12 -6 84.39 15.65
 12 -11 6 38.59 14.13
 -12 -11 -6 24.17 10.08
 12 -10 6 203.95 20.58
 -12 -10 -6 163.88 20.24
 12 -9 6 -0.67 8.01
 -12 -9 -6 12.64 8.58
 12 -8 6 182.42 20.2
 -12 -8 -6 139.98 18.59
 -12 -7 -6 2.13 8.47
 -12 -6 -6 221.33 21.55
 -12 -5 -6 -8.11 8.94
 -12 -4 -6 244.94 21.82
 -12 -3 -6 14.87 8.02
 12 -3 6 26.3 9.03
 -12 -2 -6 192.68 18.95
 12 -2 6 198.97 19.11
 -12 -1 -6 16.85 8.21
 12 -1 6 24.55 9.4
 -12 0 6 321.16 20.57
 -12 0 -6 297.92 22.29
 12 0 6 332.71 26.66
 -12 1 6 16.4 6.53
 12 1 6 18.04 9.97
 -12 2 6 194.01 15.03
 12 2 6 232.04 23.91
 -12 3 6 20.61 6.33
 12 3 6 20.61 10.8
 -12 4 6 255.2 15.9
 -12 4 -6 235.41 18.29
 12 4 6 266.72 27.83
 -12 5 6 -1.69 3.96
 -12 5 -6 -7.65 5.47
 -12 6 -6 193.37 16.29
 12 6 6 228.68 27.3
 -12 7 -6 -0.22 5.05
 12 7 6 23.26 14.4
 12 8 6 158.73 18.92
 12 9 6 12.14 7.86
 12 10 6 181.87 19.52
 12 11 6 15.69 8.9
 12 12 6 81.37 13.86
 -12 -15 -7 11.69 9.87
 -12 -14 -7 25.46 12.18
 -12 -13 -7 38.59 13.67
 12 -12 7 9.53 8.51
 -12 -12 -7 13.96 9.51
 12 -11 7 40.51 12.42
 -12 -11 -7 31.83 13.11
 12 -10 7 0.03 7.75
 -12 -10 -7 -17.42 11.56
 12 -9 7 71.79 14.89
 -12 -9 -7 41.23 12.07
 -12 -8 -7 17.06 9.73
 -12 -7 -7 73.11 16.05
 -12 -6 -7 -4.07 9.73
 -12 -5 -7 61.74 14.64
 -12 -4 -7 43.3 13.04
 -12 -3 -7 88.97 15.15
 12 -3 7 69.21 12.28
 -12 -2 -7 12.24 8.87
 12 -2 7 8.7 8.08
 -12 -1 -7 71.99 13.07
 12 -1 7 68.17 13.96
 -12 0 7 9.78 6.32
 -12 0 -7 13.43 8.5
 12 0 7 7.86 9.15
 -12 1 7 74.75 10.77
 -12 1 -7 45.94 9.62
 12 1 7 84.02 16.61
 -12 2 7 8.9 4.99
 -12 2 -7 -0.78 6.75
 12 2 7 15.54 10.61
 -12 3 7 82.41 9.95
 -12 3 -7 78.13 11.83
 12 3 7 93.32 17.35
 -12 4 -7 23.25 8.24
 12 4 7 14.04 10.85
 -12 5 -7 40.77 9.35
 12 5 7 53.45 15.55
 -12 6 -7 8.73 6.07
 12 6 7 -0.73 11.25
 12 7 7 76.71 19.01
 12 8 7 -0.15 12.11
 12 9 7 56.7 20.52
 12 10 7 -13.89 10.13
 12 11 7 29.07 10.85
 12 12 7 17.81 9.73
 -12 -13 -8 21.34 11.77
 -12 -12 -8 230.26 26.41
 12 -11 8 1.65 9.29
 -12 -11 -8 -7.58 10.67
 -12 -10 -8 146.47 21.75
 -12 -9 -8 -10.01 10.77
 -12 -8 -8 298.8 27.31
 -12 -7 -8 -4.45 8.61
 -12 -6 -8 297.75 26.91
 -12 -5 -8 -6.8 9.79
 -12 -4 -8 301.72 26.83
 -12 -3 -8 9.06 9.89
 -12 -2 -8 417.57 29.82
 12 -2 8 406.06 29.89
 -12 -1 -8 -0.42 7.39
 12 -1 8 -13.03 10.57
 -12 0 -8 287.73 24.17
 -12 0 8 325.61 21.79
 12 0 8 296.39 27.84
 -12 1 8 12.4 7.41
 -12 1 -8 -0.44 7.66
 12 1 8 -0.86 9.39
 -12 2 -8 420.94 28.04
 12 2 8 427.41 34.89
 -12 3 -8 9 8.21
 12 3 8 -3.04 10.6
 -12 4 -8 293.91 22.41
 12 4 8 319.43 31.14
 -12 5 -8 -0.54 6.38
 12 5 8 16.15 14.65
 12 6 8 313.66 32.21
 12 7 8 4.49 11.8
 12 8 8 313.47 35.19
 12 9 8 4.63 14.61
 12 10 8 156.44 27.98
 12 11 8 11.27 10.4
 12 -11 9 14.19 11.11
 -12 -10 -9 25.69 13.74
 -12 -9 -9 37.04 15.59
 -12 -8 -9 3.1 9.39
 -12 -7 -9 34.41 13.88
 -12 -6 -9 22.18 12.4
 -12 -5 -9 27.78 13.15
 -12 -4 -9 8.26 9.83
 -12 -3 -9 10.16 9.88
 -12 -2 -9 23.56 11.16
 -12 -1 -9 17.52 9.34
 12 -1 9 40.38 14.41
 -12 0 -9 9.46 9.22
 12 0 9 8.84 10.99
 -12 1 -9 28.92 9.78
 12 1 9 21.03 12.81
 -12 2 -9 -9.7 9.23
 12 2 9 6.27 11.3
 -12 3 -9 37.46 11.23
 12 3 9 34.46 14.17
 -12 4 -9 17.91 8.34
 12 4 9 12.43 10.88
 12 5 9 0.37 12.11
 12 6 9 22.65 15.12
 12 7 9 31.5 16.85
 12 8 9 49.28 19.62
 12 9 9 -1.75 15.78
 12 10 9 9.31 16.57
 12 11 9 15.33 10.1
 12 11 9 -12.6 16.92
 -12 -7 -10 43.41 15.46
 -12 -6 -10 84.51 16.83
 -12 -5 -10 -0.2 10.58
 -12 -4 -10 106.1 19.04
 -12 -3 -10 -12.46 10.41
 -12 -2 -10 59.14 15.12
 -12 -1 -10 12.22 10.78
 -12 0 -10 99.51 16.82
 12 0 10 94.39 19.36
 -12 1 -10 20.6 10.34
 12 1 10 16.76 10.92
 -12 2 -10 76.42 14.57
 12 2 10 84.86 19.76
 12 3 10 6.39 12.75
 12 4 10 65.84 19.22
 12 5 10 13.95 13.86
 12 6 10 101.78 23.96
 12 7 10 25.96 18.58
 12 8 10 57.72 20.25
 -12 -3 -11 83.75 17.32
 -12 -2 -11 6.57 10.14
 -12 -1 -11 93.76 17.6
 -12 0 -11 8.36 11.67
 -12 1 -11 85.67 16.39
 12 2 11 29.23 15.75
 12 3 11 73.52 19.1
 12 4 11 15.48 14.24
 12 5 11 95.65 22.48
 -13 -19 0 -5.06 9.65
 -13 -19 0 -0.18 11.08
 -13 -18 0 14.43 9.69
 -13 -18 0 22.78 13.59
 -13 -17 0 -10.26 9.59
 -13 -17 0 -5.61 10.19
 -13 -16 0 -8.01 8.9
 -13 -16 0 1.34 9.15
 -13 -15 0 -4.21 8.05
 -13 -15 0 6.3 9.33
 -13 -14 0 4.43 8.25
 -13 -14 0 0.35 8.58
 -13 -13 0 -24.38 10.97
 -13 -13 0 4.54 8.34
 -13 -12 0 15.41 9.41
 -13 -12 0 -0.73 6.75
 -13 -11 0 -15.25 9.02
 -13 -11 0 -2.24 6.76
 -13 -10 0 0.39 7.37
 -13 -10 0 0.99 6.71
 -13 -9 0 -2.38 7.43
 -13 -8 0 1.3 7.25
 -13 -7 0 -2.66 6.68
 -13 -6 0 -0.88 6.6
 -13 -5 0 -4.59 7
 -13 -4 0 8.11 7.46
 -13 -3 0 -2.81 6.58
 -13 -2 0 -2.09 5.77
 -13 -1 0 -5.84 6.85
 -13 0 0 11.79 7.8
 -13 1 0 -9.17 6.82
 -13 2 0 -8.03 7.21
 -13 3 0 -3.05 5.88
 -13 -19 1 74.63 15.77
 -13 -19 1 66.84 16.04
 -13 -19 -1 56.84 14.51
 -13 -18 1 77.87 16.04
 -13 -18 -1 69.74 13.52
 -13 -18 1 64.94 15.49
 -13 -18 -1 67.53 15.08
 -13 -17 1 69.26 14.29
 -13 -17 -1 67.44 13.28
 -13 -17 1 60.59 14.35
 -13 -17 -1 63.09 13.66
 -13 -16 1 47.14 12.33
 -13 -16 -1 50.63 11.85
 -13 -16 -1 45.69 11.36
 -13 -16 1 49.67 14.31
 -13 -16 -1 38.93 11.52
 -13 -15 1 112.93 16.27
 -13 -15 -1 103.45 15.37
 -13 -15 -1 122.62 16.13
 -13 -15 1 141.58 20.15
 -13 -15 -1 158.84 19.69
 -13 -14 1 99.77 14.95
 -13 -14 -1 96.81 14.74
 -13 -14 -1 111.89 15.85
 -13 -14 1 111.27 17.37
 -13 -13 1 156.62 18.33
 -13 -13 -1 148.05 16.96
 -13 -13 -1 143.28 17.12
 -13 -13 1 154.05 18.87
 -13 -12 -1 185.78 18.56
 -13 -12 1 165.18 18.39
 -13 -12 -1 190.85 18.1
 -13 -12 1 176.33 19.49
 -13 -11 1 234.59 21.05
 -13 -11 -1 191.56 18.03
 -13 -11 -1 229.17 19.45
 -13 -11 1 234.55 21.41
 -13 -10 1 219.03 19.55
 -13 -10 -1 208.65 19.53
 -13 -10 -1 226.91 18.44
 -13 -9 1 259.41 21.13
 -13 -9 -1 268.48 20.81
 -13 -9 -1 271.99 19.18
 -13 -8 1 161.06 16.59
 -13 -8 -1 158.87 15.61
 13 -7 1 239.62 19.67
 -13 -7 1 267.66 20.74
 -13 -7 -1 235.49 18.95
 13 -6 1 256.55 20.13
 -13 -6 1 259.92 20.41
 -13 -6 -1 202.51 17.81
 13 -5 1 486.49 26.87
 -13 -5 1 464.98 26.63
 -13 -5 -1 485.66 25.89
 13 -4 1 507.96 27.74
 -13 -4 1 516.1 27.28
 -13 -4 -1 487.92 25.45
 13 -3 1 332.62 22.37
 -13 -3 1 335.17 21.52
 -13 -3 -1 331.23 21.24
 13 -2 1 320.46 21.85
 -13 -2 1 331.46 21.52
 -13 -2 -1 317.14 21.13
 13 -1 1 416.77 24.74
 -13 -1 -1 410.31 23.95
 -13 -1 1 397.6 22.61
 13 0 1 242.67 19.63
 -13 0 1 246.41 17.73
 -13 0 -1 260.29 19.15
 13 1 1 432.5 24.86
 -13 1 1 396.77 22.14
 -13 1 -1 415.68 24.3
 13 2 1 309.39 21.46
 -13 2 -1 318.62 21.08
 -13 2 1 292.1 19.12
 13 3 1 306.42 21.14
 -13 3 1 332.59 20.56
 13 4 1 451.78 25.9
 -13 4 1 497.67 24.97
 13 5 1 480.25 26.6
 13 6 1 237.71 19.04
 13 7 1 213.71 17.92
 -13 -18 2 36.23 13.55
 -13 -18 -2 85.91 16.93
 -13 -17 -2 37.34 10.28
 -13 -17 -2 22.03 9.11
 -13 -17 2 40.47 13.92
 -13 -17 -2 47.5 12.44
 -13 -16 -2 42.69 11.27
 -13 -16 -2 25.14 9.47
 -13 -16 2 40.45 12.97
 -13 -16 -2 56.89 13.32
 -13 -15 -2 60.58 12.02
 -13 -15 -2 63.36 13.56
 -13 -15 2 100.24 18.25
 -13 -15 -2 73.31 13.84
 -13 -14 -2 56.01 11.35
 -13 -14 -2 82.15 14.1
 -13 -14 2 62.31 14.67
 -13 -14 -2 61.07 11.68
 -13 -13 -2 73.14 12.89
 -13 -13 2 73.95 15.61
 -13 -13 -2 61.42 11.62
 -13 -12 -2 219.51 19.52
 -13 -12 -2 243.62 19.87
 -13 -11 -2 71.41 12.61
 -13 -11 -2 71.03 11.65
 13 -10 2 123.87 14.81
 -13 -10 -2 101.54 13.55
 -13 -10 -2 139.63 14.19
 13 -9 2 127.43 15.03
 -13 -9 -2 132.07 15.09
 -13 -9 -2 145.01 13.59
 13 -8 2 197.72 18.01
 -13 -8 -2 203.38 18.23
 13 -7 2 292.1 21.46
 -13 -7 2 292.51 22.24
 -13 -7 -2 297.64 21.03
 13 -6 2 241.3 19.81
 -13 -6 2 235.09 19.53
 -13 -6 -2 241.84 19.38
 13 -5 2 115.22 14.2
 -13 -5 2 104.33 14.08
 -13 -5 -2 103.15 13.44
 13 -4 2 406.66 25.28
 -13 -4 2 419.69 24.95
 -13 -4 -2 409.82 23.78
 13 -3 2 168.19 16.74
 -13 -3 -2 172.63 16.07
 -13 -3 2 174.56 16.41
 13 -2 2 520.57 27.75
 -13 -2 -2 533.88 27.59
 -13 -2 2 520.46 26.36
 13 -1 2 307.47 22.66
 -13 -1 -2 286.77 20.9
 -13 -1 2 293.61 19.58
 13 0 2 123.05 14.74
 -13 0 -2 121.04 14.65
 -13 0 2 123.28 13.23
 13 1 2 269.05 20.87
 -13 1 2 292.45 18.71
 -13 1 -2 269.38 20.69
 13 2 2 506.03 27.76
 -13 2 2 506.57 24.44
 13 3 2 138.26 15.22
 -13 3 2 155.75 14.01
 13 4 2 357.63 23.89
 -13 4 2 379.92 21.41
 13 5 2 69.87 12.4
 -13 5 2 83.31 11.01
 13 6 2 244.6 20.19
 13 7 2 295.18 21.81
 13 8 2 211.6 18.66
 13 9 2 142.86 15.96
 13 10 2 129.05 15.17
 -13 -18 3 -7.01 12.19
 -13 -17 -3 39.02 12.6
 -13 -17 3 10.28 10.16
 -13 -16 -3 6.47 7.51
 -13 -16 -3 5.01 8.47
 -13 -15 -3 33.15 9.55
 -13 -15 -3 38.87 11.54
 -13 -14 -3 1.12 6.46
 -13 -14 -3 -5.07 8.37
 -13 -14 -3 5.13 7.32
 -13 -13 -3 52.4 11.14
 -13 -13 -3 50.76 12.44
 -13 -13 -3 49.97 10.03
 -13 -12 -3 21.72 8.82
 13 -12 3 24.93 9.27
 -13 -12 -3 18.92 8.21
 -13 -12 -3 25.08 7.79
 13 -11 3 33.23 9.94
 -13 -11 -3 8.93 7.42
 -13 -11 -3 24.06 7.25
 13 -10 3 3.28 6.69
 -13 -10 -3 5.12 6.58
 -13 -10 -3 5.64 5
 13 -9 3 117.76 15.34
 -13 -9 -3 91.02 13.63
 -13 -9 -3 105.77 10.88
 13 -8 3 -0.76 6.96
 -13 -8 -3 -6.88 7.7
 -13 -8 -3 3.54 3.93
 -13 -7 -3 215.56 18.57
 13 -7 3 203.75 18.65
 -13 -6 -3 17.56 6.64
 13 -6 3 -3.04 8.06
 -13 -5 -3 40.13 9.04
 -13 -5 3 31.53 9.92
 13 -5 3 41.46 9.67
 -13 -4 -3 14.53 7.97
 -13 -4 3 10.69 7.04
 13 -4 3 24.64 7.77
 -13 -3 -3 111.88 13.77
 -13 -3 3 126.87 14.81
 13 -3 3 101.11 14.45
 -13 -2 -3 4.12 7.12
 -13 -2 3 12.09 6.24
 13 -2 3 3.54 8.4
 -13 -1 3 218.28 17.86
 -13 -1 -3 197.7 18.44
 13 -1 3 186.99 18.52
 -13 0 3 9.96 6.17
 13 0 3 0.81 7.37
 -13 1 3 195.22 15.53
 13 1 3 182.41 18.25
 -13 2 3 14.53 5.93
 13 2 3 16.45 9.61
 -13 3 3 106.73 11.7
 13 3 3 102.1 14.63
 -13 4 3 23.77 7.38
 13 4 3 26.77 9.2
 -13 5 3 40.37 8.14
 13 5 3 47.17 11.05
 13 6 3 -2.11 6.68
 13 7 3 182.43 18.4
 13 8 3 -7.98 6.92
 13 9 3 105.59 14.57
 13 10 3 3.2 6.41
 13 11 3 25.06 8.89
 13 12 3 20.59 7.49
 -13 -18 -4 59.32 14.02
 -13 -17 -4 58.54 13.68
 -13 -16 -4 133 18.77
 -13 -15 -4 112.5 18.51
 -13 -14 -4 151.34 16.73
 -13 -14 -4 136.18 19.18
 -13 -13 -4 106.55 14.84
 -13 -13 -4 74.59 14.57
 -13 -12 -4 118.04 14.79
 -13 -12 -4 124.16 17.82
 13 -12 4 137.46 15.99
 -13 -11 -4 103.71 14.16
 -13 -11 -4 117.11 16.75
 13 -11 4 114.32 15.25
 -13 -10 -4 257.38 20.57
 -13 -10 -4 242.48 22.88
 13 -10 4 261.88 22.19
 -13 -9 -4 199.03 18.55
 13 -9 4 208.64 19.78
 -13 -8 -4 312.24 22.49
 13 -8 4 342.9 24.87
 -13 -7 -4 268.06 20.53
 13 -7 4 269.1 22.95
 -13 -6 -4 376.9 24.18
 13 -6 4 374.35 25.83
 -13 -5 -4 229.07 19.7
 13 -5 4 209.38 20.23
 -13 -4 -4 328.83 22.99
 13 -4 4 265.68 22.5
 -13 -3 4 178.1 17.05
 -13 -3 -4 186.31 17.45
 13 -3 4 173.38 18.49
 -13 -2 4 366.78 23.13
 13 -2 4 408.81 27.36
 -13 -1 4 386.92 22.8
 13 -1 4 364.49 25.48
 -13 0 4 628.67 28.41
 13 0 4 612.83 32.78
 -13 1 4 349.98 20.82
 13 1 4 353.97 24.97
 -13 2 4 356.47 20.2
 13 2 4 347.51 24.88
 -13 3 4 170.25 14.37
 13 3 4 164.14 18.34
 -13 4 4 269.51 17.45
 13 4 4 289.77 23.58
 -13 5 4 225.57 16.23
 13 5 4 180.81 18.36
 -13 6 4 356.21 20.01
 13 6 4 330.11 24.34
 13 7 4 244.7 21.22
 13 8 4 322.58 24.19
 13 9 4 195.56 19.48
 13 10 4 232.38 20.24
 13 11 4 119.66 16.04
 13 12 4 124.67 15.94
 -13 -17 -5 2.28 8.97
 -13 -16 -5 -20.46 11.23
 -13 -15 -5 25.38 9.64
 -13 -14 -5 6.75 9.71
 -13 -13 -5 17.71 7.96
 -13 -13 -5 18.71 12.02
 -13 -12 -5 23.59 9.14
 -13 -12 -5 8.09 8.67
 13 -12 5 22.45 8.63
 -13 -11 -5 11.82 7.19
 -13 -11 -5 -0.5 8.1
 13 -11 5 22.13 9.77
 -13 -10 -5 14.34 6.88
 -13 -10 -5 16.64 9.14
 13 -10 5 21.42 8.42
 -13 -9 -5 91.74 13.05
 -13 -9 -5 100.09 16.72
 13 -9 5 105.11 15.35
 -13 -8 -5 5.72 7.6
 -13 -8 -5 12.39 8.84
 13 -8 5 4.15 7.73
 -13 -7 -5 74.67 12.11
 -13 -7 -5 74.07 14.34
 13 -7 5 89.44 15.52
 13 -6 5 21.8 9.15
 13 -5 5 67.76 13.95
 13 -4 5 61.21 13.57
 13 -3 5 30.48 10.62
 -13 -2 5 26.17 8.54
 13 -2 5 25.15 9.71
 -13 -1 5 142.4 15.02
 13 -1 5 151.17 18.22
 -13 0 5 15.82 6.78
 13 0 5 17.12 11.83
 -13 1 5 148.06 14.33
 13 1 5 152.71 18.49
 -13 2 5 28.04 6.87
 13 2 5 39.09 10.97
 -13 3 5 30.97 7.57
 13 3 5 37.58 11.54
 -13 4 5 60.74 9.38
 13 4 5 59.65 12.1
 -13 5 5 61.11 8.66
 13 5 5 75.21 14.38
 -13 6 5 29.93 7.21
 13 6 5 25.71 10.22
 13 7 5 65.66 13.15
 13 8 5 -2.25 8.6
 13 9 5 54.79 12.12
 13 10 5 26.14 9.74
 13 11 5 16.52 8.67
 13 12 5 18.4 8.82
 -13 -16 -6 21.43 11.99
 -13 -15 -6 40.9 13.31
 -13 -14 -6 30.1 11.92
 -13 -13 -6 44.67 14.61
 -13 -12 -6 67.53 15.82
 13 -12 6 71.13 13.45
 -13 -11 -6 23.74 13.12
 13 -11 6 20.72 10.94
 -13 -10 -6 90.9 15.98
 13 -10 6 112.64 16.39
 -13 -9 -6 62.53 13.63
 13 -9 6 77.01 15.13
 -13 -8 -6 39.17 12.51
 13 -8 6 60.45 14.2
 -13 -7 -6 76.22 14.61
 13 -7 6 82.29 14.65
 -13 -6 -6 106.21 17.26
 13 -6 6 101.48 16.93
 -13 -5 -6 36.45 11.69
 13 -5 6 43.15 12.98
 -13 -4 -6 172.55 19.77
 -13 -3 -6 41.98 11.69
 -13 -2 -6 103.64 14.93
 -13 -1 6 98.72 13.5
 -13 0 6 123.71 13.89
 -13 1 6 100.09 12.65
 -13 2 6 106.39 12.04
 -13 3 6 39.44 7.74
 -13 4 6 178.33 13.99
 13 5 6 83.52 15.28
 13 6 6 131.23 18.09
 -13 6 -6 96.67 12.44
 13 7 6 93.73 16.71
 -13 7 -6 66.6 10.63
 13 8 6 60.25 14.12
 13 9 6 68.82 14.15
 13 10 6 108.23 16.75
 13 11 6 14.32 9.47
 13 12 6 67.09 14.07
 -13 -14 -7 15.9 11.68
 -13 -13 -7 113.09 19.37
 13 -12 7 104.4 16.11
 -13 -12 -7 96.78 17.6
 13 -11 7 128.56 18.42
 -13 -11 -7 83.12 16.93
 13 -10 7 88.1 15.63
 -13 -10 -7 62.03 14.69
 13 -9 7 153.48 20.34
 -13 -9 -7 137.11 20.38
 13 -8 7 88.58 16.39
 -13 -8 -7 57.99 15.04
 13 -7 7 233.41 24.18
 -13 -7 -7 222.12 24.02
 -13 -6 -7 113.29 17.72
 -13 -5 -7 144.52 19.8
 -13 -4 -7 186.14 21.09
 -13 -3 -7 292.41 25.36
 -13 -2 -7 188.46 19.89
 13 -2 7 220.13 21.73
 -13 -1 7 206.5 18.82
 -13 -1 -7 198.78 20.08
 13 -1 7 204.7 21.32
 -13 0 7 107.66 13.3
 -13 0 -7 93.91 14.09
 13 0 7 95.95 15.92
 -13 1 7 214.86 17.56
 -13 1 -7 212.17 20.05
 13 1 7 209.94 24.25
 -13 2 7 185.34 15.8
 -13 2 -7 181.74 18.29
 13 2 7 206.45 24.81
 -13 3 -7 276.98 21.99
 13 3 7 313.66 30.17
 -13 4 -7 204.07 19.05
 13 4 7 188.64 24.25
 -13 5 -7 151.58 15.88
 13 5 7 156.21 24.16
 -13 6 -7 136.92 15.22
 13 6 7 151.64 24.75
 13 8 7 94.34 16.69
 13 9 7 127.58 18.48
 13 10 7 70.42 14.96
 13 11 7 115.65 17.67
 13 12 7 89.63 15.94
 -13 -12 -8 27.71 12.99
 13 -11 8 -4.38 10.08
 -13 -11 -8 -9.44 11.74
 13 -10 8 11.43 11.22
 -13 -10 -8 -0.57 9.89
 13 -9 8 -1.17 9.86
 -13 -9 -8 -6.98 9.32
 -13 -8 -8 -6.5 11.09
 -13 -7 -8 -11.21 11.53
 -13 -6 -8 -28.67 14.09
 -13 -5 -8 -15.6 11.91
 -13 -4 -8 19.69 11.18
 -13 -3 -8 2.15 10.33
 -13 -2 -8 4.86 8.51
 -13 -1 8 -4.02 7.14
 -13 -1 -8 12.2 9.26
 13 -1 8 14.72 10.62
 -13 0 8 11.41 6.89
 -13 0 -8 6.1 8.38
 13 0 8 -0.33 9.71
 -13 1 -8 -2.91 8.28
 13 1 8 5.13 9.61
 -13 2 -8 -0.25 8.24
 13 2 8 12.9 11.61
 -13 3 -8 1.36 7.18
 13 3 8 -1.33 11.41
 -13 4 -8 -5.08 7.43
 13 4 8 3.11 10.77
 -13 5 -8 7.85 7.92
 13 5 8 -7.44 12.9
 13 6 8 -30.41 17.82
 13 7 8 -17.52 14.88
 13 8 8 8.62 15.14
 13 9 8 9.68 9.29
 13 10 8 26.3 12.72
 13 11 8 -1.77 9.49
 13 -11 9 72.82 17.07
 13 -10 9 78.83 17.48
 -13 -9 -9 48.02 15.41
 -13 -8 -9 24.6 12.92
 -13 -7 -9 82.89 17.91
 -13 -6 -9 50.29 14.3
 -13 -5 -9 80.75 15.7
 -13 -4 -9 85.7 16.66
 -13 -3 -9 84.03 15.56
 -13 -2 -9 66.94 14.69
 -13 -1 -9 76.74 13.53
 -13 0 -9 59.04 13.05
 13 0 9 49.76 15.27
 -13 1 -9 84.05 14.64
 13 1 9 94.11 19.35
 -13 2 -9 76.2 14.59
 13 2 9 94.32 19.65
 -13 3 -9 74.48 14.16
 13 3 9 87.98 18.38
 -13 4 -9 74.46 12.86
 13 4 9 92 20.62
 13 5 9 75.08 19.57
 13 6 9 95.94 22.12
 13 7 9 59.87 18.23
 13 8 9 25.19 17
 13 9 9 29.74 19.13
 13 10 9 64.24 16.24
 13 11 9 31.25 11.64
 -13 -6 -10 20.77 11.76
 -13 -5 -10 51.54 16.52
 -13 -4 -10 69.61 16.07
 -13 -3 -10 27.26 12.54
 -13 -2 -10 33.14 11.89
 -13 -1 -10 63.38 14.62
 -13 0 -10 53.55 14.64
 -13 1 -10 67.64 14.96
 13 1 10 86.01 19.46
 -13 2 -10 3.66 8.09
 13 2 10 55.26 17.93
 13 3 10 41.69 17.32
 13 4 10 57.04 17.43
 13 5 10 84.13 21.83
 13 6 10 41.74 18.22
 13 7 10 74.35 22.62
 -13 -2 -11 -1.9 10.27
 -13 -1 -11 -1.9 9.82
 -13 0 -11 12.85 9.94
 13 3 11 61.09 20.88
 13 4 11 19.7 14.8
 -14 -19 0 178.45 21.32
 -14 -19 0 210.66 25.25
 -14 -18 0 -4.82 8.75
 -14 -18 0 -1.01 10.03
 -14 -17 0 120.19 18.02
 -14 -17 0 127.13 19.47
 -14 -16 0 5.65 8.61
 -14 -16 0 -4.08 9.94
 -14 -15 0 134.96 17.82
 -14 -15 0 140.5 19.11
 -14 -14 0 19.36 9.35
 -14 -14 0 -6.87 10.12
 -14 -13 0 428.35 29.32
 -14 -13 0 462.61 30.87
 -14 -12 0 -6.99 9.74
 -14 -12 0 0.72 7.02
 -14 -11 0 573.37 31.87
 -14 -10 0 -2.13 9.08
 -14 -9 0 514.45 29.89
 -14 -8 0 5.65 7.93
 -14 -7 0 397.93 25.69
 -14 -6 0 1.99 7.26
 -14 -5 0 1210.57 41.52
 -14 -4 0 10.17 7.11
 -14 -3 0 1392.56 44
 -14 -2 0 6.81 7.69
 -14 -1 0 680.39 31.12
 -14 0 0 9.81 7.33
 -14 1 0 725.52 31.85
 -14 2 0 13.84 8.07
 -14 3 0 1383.12 43.68
 -14 -18 1 11.41 9.59
 -14 -18 -1 12.21 9.36
 -14 -18 -1 5.87 9.85
 -14 -18 1 15.69 10.42
 -14 -17 1 30.44 13.12
 -14 -17 -1 17.86 9.99
 -14 -17 -1 29.01 11.96
 -14 -17 1 -8.44 9.65
 -14 -16 1 8.09 8.49
 -14 -16 -1 9.7 8.51
 -14 -16 -1 8.43 7.65
 -14 -16 -1 26.98 12.4
 -14 -16 1 23.09 11.9
 -14 -15 1 22.79 10.57
 -14 -15 -1 13.45 8.92
 -14 -15 -1 1.69 7.21
 -14 -15 -1 21.45 11.05
 -14 -15 1 8.29 9.23
 -14 -14 1 39.03 12.28
 -14 -14 -1 49.67 12.37
 -14 -14 -1 18.31 9.01
 -14 -14 1 29.94 11.74
 -14 -13 1 27.32 11.39
 -14 -13 -1 37.02 10.8
 -14 -13 -1 58.68 13.01
 -14 -13 1 34 11.36
 -14 -12 1 67.07 13.61
 -14 -12 -1 47.85 11.78
 -14 -12 -1 59.89 12.87
 -14 -11 1 16.47 9.42
 -14 -11 -1 11.98 7.75
 -14 -11 -1 12.21 7.42
 -14 -10 1 50.25 11.44
 -14 -10 -1 54.77 11.99
 -14 -9 1 9.09 8.74
 -14 -9 -1 13.26 9.26
 -14 -8 1 61.36 11.86
 -14 -8 -1 59.32 11.15
 -14 -7 1 53.09 11.78
 -14 -7 -1 54.97 10.82
 14 -6 1 77.34 12.74
 -14 -6 1 76.45 13.75
 -14 -6 -1 55.36 10.26
 14 -5 1 -3.95 7.19
 -14 -5 1 -6.77 7.12
 -14 -5 -1 -3.25 6.45
 14 -4 1 135.25 15.87
 -14 -4 1 128.88 15.29
 -14 -4 -1 161.76 16.46
 14 -3 1 154.19 16.81
 -14 -3 -1 146.88 15.32
 -14 -3 1 147.89 15.8
 14 -2 1 103.38 14.19
 -14 -2 -1 100.99 13.53
 -14 -2 1 117.2 14.45
 14 -1 1 6.31 7.72
 -14 -1 -1 -4.49 7.05
 -14 -1 1 14.76 7.73
 14 0 1 64.14 12.29
 -14 0 -1 67.14 11.85
 -14 0 1 38.3 9.09
 14 1 1 -12.76 9.12
 -14 1 1 1.61 6.05
 -14 1 -1 6.4 6.57
 14 2 1 100.92 13.92
 -14 2 1 85.48 12.03
 -14 2 -1 117.94 14.42
 14 3 1 138.49 16.25
 -14 3 1 139.6 14.45
 14 4 1 127.49 15.12
 -14 4 1 144.11 15.05
 14 5 1 0.25 7
 14 6 1 70.81 12.04
 -14 -18 2 5.25 10.87
 -14 -18 2 -6.71 11.8
 -14 -17 2 82.5 15.56
 -14 -17 -2 89.65 14.22
 -14 -17 2 78.62 17.63
 -14 -16 2 -2.65 9.98
 -14 -16 -2 9.57 8.09
 -14 -16 -2 20.1 10.14
 -14 -16 -2 23.12 10.39
 -14 -15 2 119.14 17.98
 -14 -15 -2 117.75 16.07
 -14 -15 -2 111.31 16.2
 -14 -15 -2 117.22 16.85
 -14 -14 -2 17.36 9.77
 -14 -14 -2 17.98 10.16
 -14 -14 -2 8.93 7.66
 -14 -13 -2 155.93 17.66
 -14 -13 -2 170.53 17.68
 -14 -12 2 -17.65 9.93
 -14 -12 -2 -12.37 8.74
 -14 -12 -2 -7.6 6.37
 -14 -11 -2 272.92 22.04
 -14 -11 -2 270 20.61
 -14 -11 2 265.61 23.82
 -14 -10 2 18.04 8.98
 -14 -10 -2 13.33 7.84
 -14 -10 -2 19.03 7.38
 -14 -9 2 292.2 23.38
 -14 -9 -2 250.43 20.57
 14 -9 2 281.41 22.51
 -14 -8 2 15.01 9.66
 -14 -8 -2 20.21 8.24
 14 -8 2 22.2 8.28
 -14 -7 2 390.46 25.96
 -14 -7 -2 399.46 25.22
 14 -7 2 412.54 26.7
 -14 -6 2 24.21 10.83
 -14 -6 -2 28.69 8.67
 14 -6 2 38.77 9.72
 -14 -5 2 488.95 28.34
 -14 -5 -2 442.96 26.19
 14 -5 2 454.23 28.5
 -14 -4 -2 13.52 9.35
 -14 -4 2 8.1 7.22
 14 -4 2 1.27 8.7
 -14 -3 2 531.02 28.35
 -14 -3 -2 522.83 28.82
 14 -3 2 488.64 29.27
 -14 -2 -2 9.86 7.72
 -14 -2 2 13.47 8.29
 14 -2 2 14.68 9.95
 -14 -1 2 553.36 27.41
 -14 -1 -2 563.88 29.69
 14 -1 2 550.98 31.31
 -14 0 -2 95.26 13.76
 -14 0 2 88.67 11.84
 14 0 2 117.79 15.85
 -14 1 2 556.09 27.04
 -14 1 -2 518.55 29.27
 14 1 2 533.57 30.3
 -14 2 2 -1.44 5.77
 14 2 2 3.89 7.57
 -14 3 2 511.22 25.66
 14 3 2 521.37 29.5
 -14 4 2 6.93 6.72
 14 4 2 -3.52 7.39
 -14 5 2 473.72 25.05
 14 5 2 428.96 26.95
 14 6 2 28.87 9.13
 14 7 2 408.39 26.09
 14 8 2 3.89 7.55
 14 9 2 254.81 21.21
 -14 -17 -3 16.19 10.71
 -14 -16 -3 212.4 20.57
 -14 -16 -3 226.06 23.52
 -14 -15 -3 6.86 8.07
 -14 -15 -3 -13.03 10.75
 -14 -14 -3 153.29 17.16
 -14 -14 -3 178.11 21.36
 -14 -13 -3 8.02 7.47
 -14 -13 -3 6.34 8.61
 -14 -12 -3 181.89 18.8
 -14 -12 -3 180.4 20.74
 14 -12 3 195.93 18.97
 -14 -11 -3 4.88 6.8
 14 -11 3 10.43 7.6
 -14 -10 -3 324.11 23.13
 14 -10 3 276.33 22.81
 -14 -9 -3 1.59 6.62
 14 -9 3 14.29 7.87
 -14 -8 -3 533.73 29.64
 14 -8 3 534.5 31.47
 -14 -7 -3 5.4 8.22
 -14 -7 3 -2.52 7.56
 14 -7 3 -4.1 7.74
 -14 -6 3 577.68 31.62
 -14 -6 -3 600.86 30.61
 14 -6 3 569.16 31.78
 -14 -5 -3 14.03 8.07
 -14 -5 3 22.85 9.54
 14 -5 3 18.99 9.97
 -14 -4 3 340.55 24.28
 -14 -4 -3 362.51 24.49
 14 -4 3 314.32 24.27
 -14 -3 -3 -6.32 8.37
 -14 -3 3 -4.48 8.33
 14 -3 3 6.36 7.36
 -14 -2 3 599.52 29.89
 -14 -2 -3 607.6 31.19
 14 -2 3 608.82 32.97
 -14 -1 -3 -4.03 8.28
 -14 -1 3 -3.62 7.07
 14 -1 3 17.92 10.12
 -14 0 3 850.54 33.66
 14 0 3 892.67 39.89
 -14 1 3 6.01 6
 14 1 3 9.41 7.62
 -14 2 3 587.83 27.12
 14 2 3 572.11 31.64
 -14 3 3 0.47 5.08
 14 3 3 1.3 8.35
 -14 4 3 335 20.95
 14 4 3 323.01 24.42
 -14 5 3 16.88 7.67
 14 5 3 7.58 8.29
 14 6 3 542.01 30.61
 14 7 3 0.13 8.25
 14 8 3 577.39 31.78
 14 9 3 8.62 8.17
 14 10 3 282.37 22.97
 14 11 3 11.66 8.19
 14 12 3 194.01 19.15
 -14 -17 -4 8.77 9.48
 -14 -16 -4 -3.51 8.35
 -14 -15 -4 -5.05 9.26
 -14 -14 -4 0.85 7.25
 -14 -14 -4 16.24 10.74
 -14 -13 -4 3.02 6.85
 -14 -13 -4 0.24 8.09
 -14 -12 -4 10.47 7.41
 -14 -12 -4 3.29 8.49
 14 -12 4 5.79 8.34
 -14 -11 -4 -3.13 6.87
 -14 -11 -4 11.19 9.79
 14 -11 4 -2.06 7.26
 -14 -10 -4 8.95 7.84
 14 -10 4 12.87 8.91
 -14 -9 -4 1.68 7.53
 14 -9 4 2.6 8.11
 -14 -8 -4 20.54 8.78
 14 -8 4 10.07 9.52
 -14 -7 -4 12.3 9.11
 14 -7 4 0.58 7.51
 -14 -6 -4 2.7 7.33
 14 -6 4 -1.05 8.45
 -14 -5 4 8.82 8.43
 -14 -5 -4 -0.62 7.39
 14 -5 4 -14.31 11.2
 -14 -4 4 12.42 7.72
 -14 -4 -4 9.94 8.23
 14 -4 4 8.65 9.47
 -14 -3 4 0.58 7.09
 -14 -3 -4 5.92 8.1
 14 -3 4 14.76 10.89
 -14 -2 4 18.64 8.19
 14 -2 4 14.52 10
 -14 -1 4 -6.62 6.49
 14 -1 4 -4.4 7.74
 -14 0 4 53.18 10.76
 14 0 4 24.29 9.55
 -14 1 4 0.32 5.82
 14 1 4 3.68 8.49
 -14 2 4 11.66 6.75
 14 2 4 36.5 11.13
 -14 3 4 1.99 5.15
 14 3 4 -1.83 8.91
 -14 4 4 -2.4 5.41
 14 4 4 9.47 10.7
 -14 5 4 -0.03 5.12
 14 5 4 4.15 9.61
 -14 6 4 8.04 5.64
 14 6 4 20.59 10.62
 14 7 4 -3.74 8.19
 14 8 4 9.41 9
 14 9 4 -6.23 8.88
 14 10 4 10.58 8.19
 14 11 4 8.06 8.64
 14 12 4 3.57 7.7
 -14 -16 -5 113.87 18.28
 -14 -15 -5 -12.09 11.02
 -14 -14 -5 238.5 25.35
 -14 -13 -5 10.42 8.44
 -14 -13 -5 5.92 10.33
 -14 -12 -5 145.37 17.31
 -14 -12 -5 125.72 18.41
 14 -12 5 124.23 17.18
 -14 -11 -5 13.01 8.71
 -14 -11 -5 8.62 9.48
 14 -11 5 20.03 10.41
 -14 -10 -5 260.31 21.47
 -14 -10 -5 303.11 26.72
 14 -10 5 303.57 24.9
 -14 -9 -5 -0.84 7.33
 -14 -9 -5 -2.5 8.94
 14 -9 5 0.5 9.1
 -14 -8 -5 518.94 30.31
 -14 -8 -5 526.03 33.49
 14 -8 5 577.18 35.18
 14 -7 5 0.67 9.51
 -14 -7 -5 4 7.68
 14 -6 5 483.29 31.83
 14 -5 5 4.21 8.64
 14 -4 5 449.63 31.05
 -14 -4 5 416.89 27.48
 -14 -3 5 28.67 10.36
 14 -3 5 13.43 10.72
 -14 -2 5 561.81 30.03
 14 -2 5 568.73 34.95
 -14 -1 5 6.74 6.42
 14 -1 5 4.74 9.46
 -14 0 5 808.2 33.86
 14 0 5 847.68 42.15
 -14 1 5 -3.9 6.11
 14 1 5 22.43 11.24
 -14 2 5 520.15 25.86
 14 2 5 528.78 33.4
 -14 3 5 2.57 5.09
 14 3 5 36.24 13.26
 -14 4 5 389.57 21.77
 14 4 5 472.29 31.72
 -14 5 5 3.67 5.4
 14 5 5 34.88 12.23
 -14 6 5 447.85 22.71
 14 6 5 481.11 32.33
 14 7 5 19.43 10.8
 14 8 5 520.84 32.51
 14 9 5 -4.23 8.69
 14 10 5 278.72 24.71
 14 11 5 0.05 7.97
 14 12 5 171.97 19.68
 -14 -15 -6 64.08 15.52
 -14 -14 -6 27.57 13.52
 -14 -13 -6 93.6 18.02
 14 -12 6 1.36 8.03
 -14 -12 -6 -15.47 13.07
 14 -11 6 96.69 15.72
 -14 -11 -6 104.03 17.75
 14 -10 6 -7.41 9.89
 -14 -10 -6 5.87 10.2
 14 -9 6 147.46 19.18
 -14 -9 -6 117.5 18.02
 14 -8 6 12.54 9.97
 -14 -8 -6 5.35 10.11
 14 -7 6 169.45 20.92
 -14 -7 -6 149.39 19.24
 14 -6 6 -11.12 9.81
 -14 -6 -6 -6.24 9.68
 14 -5 6 182.49 21.78
 -14 -5 -6 182.54 21.01
 14 -4 6 1.11 9.22
 -14 -4 -6 3.28 8.14
 14 -3 6 231.57 23.61
 -14 -3 -6 197.86 21.32
 -14 -3 6 207.02 19.99
 -14 -2 6 14.41 7.8
 14 -2 6 3.39 9.81
 -14 -1 6 209.41 19.18
 14 -1 6 223.19 24.22
 -14 0 6 3.39 6.57
 14 0 6 19.47 12.55
 -14 1 6 194.6 17.08
 14 1 6 211.55 22.91
 -14 2 6 19.16 8.19
 14 2 6 18.44 11.83
 -14 3 6 208.68 16.68
 14 3 6 212.95 22.85
 -14 4 6 -3.76 5.95
 14 4 6 -17 12.06
 14 5 6 175.66 20.78
 14 6 6 6.88 10.2
 14 7 6 157.76 20.36
 14 8 6 10.28 9.91
 14 9 6 131.51 18.55
 14 10 6 -10.92 10.92
 14 11 6 97.41 15.99
 14 12 6 13.18 9.99
 -14 -13 -7 -23.04 13.44
 -14 -12 -7 -4.89 11.06
 -14 -11 -7 -1.98 9.11
 14 -11 7 -7.77 10.83
 -14 -10 -7 38.67 14.81
 14 -10 7 26.55 12.16
 -14 -9 -7 -2.61 8.77
 14 -9 7 13.95 11.54
 -14 -8 -7 3.85 10.47
 14 -8 7 15.69 10.83
 -14 -7 -7 -1.07 10.68
 14 -7 7 12.15 12.36
 -14 -6 -7 49.25 12.95
 14 -6 7 49.64 13.52
 -14 -5 -7 36.11 12.21
 14 -5 7 42.4 14.15
 -14 -4 -7 46.67 12.16
 14 -4 7 75.56 17.69
 -14 -3 -7 11.09 10.08
 -14 -2 7 66.3 13.03
 -14 -2 -7 34.4 10.78
 -14 -1 7 12 8.08
 -14 -1 -7 1.98 8
 -14 0 7 31.28 9.42
 -14 0 -7 43.35 11.59
 -14 1 7 19.71 7.45
 -14 1 -7 12.21 8.96
 -14 2 7 43.47 8.91
 -14 2 -7 49.82 10.73
 -14 3 -7 3.34 6.85
 -14 4 -7 53.73 11.43
 14 4 7 57.48 14.47
 -14 5 -7 28.81 9.24
 14 5 7 16.69 9.59
 -14 6 -7 33.55 9.03
 14 6 7 52.11 14.08
 14 7 7 3.39 9.43
 14 8 7 20.01 11.53
 14 9 7 7.17 9.44
 14 10 7 9.58 10.04
 14 11 7 1.91 8.4
 -14 -11 -8 176.83 24.25
 14 -11 8 207.95 23.94
 -14 -10 -8 -13.3 11.93
 14 -10 8 2.1 8.9
 -14 -9 -8 93.65 18.59
 14 -9 8 105.57 18.18
 -14 -8 -8 -6.65 12.05
 14 -8 8 19.16 12.46
 -14 -7 -8 118.5 19.82
 14 -7 8 100.61 18.71
 -14 -6 -8 -8.62 11.05
 14 -6 8 0.98 9.96
 -14 -5 -8 264.53 27.18
 -14 -4 -8 2.87 8.36
 -14 -3 -8 262.04 24.86
 -14 -2 8 -5.61 8.09
 -14 -2 -8 14.57 9.83
 -14 -1 8 127.41 16.05
 -14 -1 -8 118.66 17.45
 -14 0 8 8.49 6.88
 -14 0 -8 -7.63 8.78
 14 0 8 -9.35 10.24
 -14 1 -8 123.75 16.99
 14 1 8 157.84 22.75
 -14 2 -8 -0.94 7.18
 14 2 8 -9.85 12.12
 -14 3 -8 220.63 21.31
 14 3 8 254.57 28.74
 -14 4 -8 7.32 9.28
 14 4 8 30.13 16.05
 -14 5 -8 219.24 19.78
 14 7 8 145.26 21.14
 14 8 8 16.03 12.16
 14 9 8 82.7 16.94
 14 10 8 7.94 10.51
 14 11 8 182.46 23.07
 14 -10 9 30.55 14.15
 14 -9 9 5.67 10.75
 14 -8 9 37.55 14.84
 -14 -8 -9 4.03 11.77
 -14 -7 -9 -5.07 11.36
 -14 -6 -9 19.49 10.55
 -14 -5 -9 7.55 8.63
 -14 -4 -9 42.57 13.18
 -14 -3 -9 7.7 8.88
 -14 -2 -9 18.73 9.29
 -14 -1 -9 16.91 10.62
 -14 0 -9 32.55 11.16
 -14 1 -9 1.57 7.46
 14 1 9 -11.41 12.24
 -14 2 -9 49.88 12.94
 14 2 9 31.75 15.67
 -14 3 -9 0.75 7.57
 14 3 9 50.79 17.82
 14 4 9 31.39 14.45
 14 5 9 12.2 14.56
 14 6 9 40.13 18.14
 14 8 9 33.15 12.9
 14 9 9 -0.48 10.81
 14 10 9 19.63 11.84
 -14 -5 -10 64.03 16.33
 -14 -4 -10 6.27 8.8
 -14 -3 -10 43.78 14.16
 -14 -2 -10 -1.57 10.86
 -14 -1 -10 68.64 15.52
 -14 0 -10 2.32 8.99
 -14 1 -10 50.67 13.71
 -14 2 -10 -1.42 8.2
 14 2 10 29.61 14.94
 14 3 10 79.83 20.57
 14 4 10 14.96 16.59
 14 5 10 47.04 18.1
 14 6 10 -33.49 18.6
 -15 -18 0 12.73 11.54
 -15 -18 0 -19.35 11.43
 -15 -17 0 22.43 11.41
 -15 -17 0 -8 9.55
 -15 -16 0 10.25 10.76
 -15 -16 0 -2.19 9.91
 -15 -15 0 -14.61 10.51
 -15 -15 0 8.46 9.63
 -15 -14 0 -0.82 8.63
 -15 -13 0 -0.88 8.9
 -15 -12 0 40.7 14.87
 -15 -11 0 -3.3 9.12
 -15 -10 0 -8.31 7.45
 -15 -9 0 10.29 9.41
 -15 -8 0 10.02 8.73
 -15 -7 0 -8.59 8.88
 -15 -6 0 8.89 6.91
 -15 -5 0 0.15 7.9
 -15 -4 0 -5.84 7.51
 -15 -3 0 12.61 9.21
 -15 -2 0 -1.28 6.45
 -15 -1 0 9.94 8.32
 -15 0 0 1.34 6.81
 -15 1 0 -2.73 6.52
 -15 2 0 1.28 7.84
 -15 3 0 -19.4 9.74
 -15 -18 -1 106.12 16.98
 -15 -17 1 51.72 13.49
 -15 -17 -1 62.77 14.4
 -15 -17 -1 45.18 13.05
 -15 -16 1 74.5 15.99
 -15 -16 -1 46.97 12.2
 -15 -16 -1 58.94 12.75
 -15 -16 -1 54.98 13.42
 -15 -15 1 48.6 14.27
 -15 -15 -1 41.99 11.75
 -15 -15 -1 27.14 10.65
 -15 -15 -1 39.59 12.03
 -15 -14 1 137.01 18.8
 -15 -14 -1 119.46 17.11
 -15 -14 -1 99.99 15.23
 -15 -13 1 153.58 19.9
 -15 -13 -1 127.65 16.68
 -15 -13 -1 120.06 16.12
 -15 -12 -1 229.2 22.19
 -15 -12 1 201.13 21.29
 -15 -11 1 161.96 19.3
 -15 -11 -1 164.17 18.02
 -15 -10 -1 222.4 20.51
 -15 -10 1 251.22 22.46
 -15 -9 1 134.17 17.84
 -15 -9 -1 104.32 14.89
 -15 -8 1 176.11 18.8
 -15 -8 -1 190.41 18.94
 -15 -7 1 206.71 19.66
 -15 -7 -1 189.84 18.92
 -15 -6 1 270.84 22.63
 -15 -6 -1 256.77 21.24
 -15 -5 1 233.15 20.88
 -15 -5 -1 198.19 19.13
 -15 -4 1 513.56 29.28
 -15 -4 -1 492.71 28.89
 15 -4 1 506.49 30.08
 -15 -3 1 433.67 26.1
 -15 -3 -1 437.34 26.66
 15 -3 1 433.82 28.51
 -15 -2 1 399.16 25.02
 -15 -2 -1 392.88 25.65
 15 -2 1 397.14 27.01
 -15 -1 1 201.46 18.42
 -15 -1 -1 212.61 19.47
 15 -1 1 190.99 19.47
 -15 0 1 257.22 20.18
 -15 0 -1 224.68 20
 15 0 1 242.37 21.46
 -15 1 1 252.36 19.6
 -15 1 -1 194.66 18.11
 15 1 1 219.65 20.65
 -15 2 1 380.08 23.74
 -15 2 -1 393.84 25.85
 15 2 1 344.24 24.8
 -15 3 1 441.87 25.98
 15 3 1 403.33 26.9
 -15 4 1 504.84 27.37
 15 4 1 532.35 30.7
 -15 -17 2 48.7 14.12
 -15 -17 -2 57.48 12.87
 -15 -16 2 28.8 11.66
 -15 -16 -2 39.85 11.51
 -15 -16 -2 31.02 10.82
 -15 -15 2 77.29 15.3
 -15 -15 -2 76.73 14.09
 -15 -15 -2 72.42 14.27
 -15 -14 2 71.74 15.43
 -15 -14 -2 66.33 13.25
 -15 -14 -2 72.06 14.16
 -15 -13 2 74.98 14.84
 -15 -13 -2 47.69 11.52
 -15 -12 2 50.24 12.43
 -15 -12 -2 48.68 11.97
 -15 -11 2 121.42 18
 -15 -11 -2 128.82 16.81
 -15 -10 2 142.37 18.22
 -15 -10 -2 170.62 18.67
 -15 -9 2 147.47 17.69
 -15 -9 -2 150.7 17.86
 -15 -8 2 90.81 15.07
 -15 -8 -2 97.5 14.74
 15 -8 2 81.49 13.78
 -15 -7 2 200.55 19.97
 -15 -7 -2 194.32 18.9
 15 -7 2 201.14 20.05
 -15 -6 -2 196.83 18.92
 -15 -6 2 224.17 21.17
 15 -6 2 168.1 19.01
 -15 -5 -2 215.56 20.06
 -15 -5 2 221.06 20.39
 15 -5 2 243.09 22.47
 -15 -4 2 288.02 22.9
 -15 -4 -2 277.72 22.45
 15 -4 2 310.39 24.69
 -15 -3 2 223.85 19.43
 -15 -3 -2 209.3 19.26
 15 -3 2 185.67 19.87
 -15 -2 -2 153.41 17.29
 -15 -2 2 173.57 17.7
 15 -2 2 147.36 17.88
 -15 -1 2 291.78 21.29
 -15 -1 -2 284.09 22.76
 15 -1 2 279.42 23.7
 -15 0 2 296.87 21.13
 -15 0 -2 261.52 21.94
 15 0 2 333.66 25.89
 -15 1 2 307.41 21.27
 -15 1 -2 316.72 23.72
 15 1 2 298.71 24.07
 -15 2 2 168.51 16.66
 15 2 2 145.54 17.65
 -15 3 2 194.68 17.41
 15 3 2 193.36 19.78
 -15 4 2 258.63 19.82
 15 4 2 300.25 24.19
 -15 5 2 210.28 18.06
 15 5 2 241.96 21.58
 15 6 2 172.06 18.97
 15 7 2 207.8 20.61
 15 8 2 93.02 14.79
 -15 -17 -3 16.08 10.47
 -15 -16 3 -11.25 11.56
 -15 -16 -3 23.38 11.1
 -15 -16 -3 16.25 10.05
 -15 -15 -3 22.62 9.46
 -15 -15 -3 10.93 9.05
 -15 -14 -3 6.9 8.23
 -15 -14 -3 11.17 8.27
 -15 -13 -3 -8.96 8.78
 -15 -13 -3 -3.81 7.8
 -15 -12 -3 14.87 8.51
 -15 -11 -3 23.48 10.16
 -15 -11 3 10.84 10.66
 15 -11 3 5.56 7.75
 -15 -10 -3 35.84 10.91
 -15 -10 3 39.66 12.6
 15 -10 3 26.71 9.66
 -15 -9 -3 55.93 12.43
 -15 -9 3 22.08 9.88
 15 -9 3 52.09 12.7
 -15 -8 -3 26.06 9.93
 -15 -8 3 23.7 10.45
 15 -8 3 23.44 10.42
 -15 -7 -3 26.66 9.46
 -15 -7 3 36.02 11.12
 15 -7 3 21.55 9.84
 -15 -6 -3 37.9 10.52
 -15 -6 3 34.36 11.34
 15 -6 3 47.88 12.5
 -15 -5 -3 41.99 11.27
 -15 -5 3 56.6 12.2
 15 -5 3 35.92 10.06
 -15 -4 -3 16.61 9.42
 -15 -4 3 39.84 11.31
 15 -4 3 34.36 11.56
 -15 -3 -3 6.9 8.6
 -15 -3 3 23.25 9.41
 15 -3 3 21.17 10.81
 -15 -2 -3 51.02 12.11
 -15 -2 3 52.3 10.57
 15 -2 3 43.54 12.14
 -15 -1 -3 80.5 13.51
 -15 -1 3 85.24 12.56
 15 -1 3 101.65 15.81
 -15 0 3 38.44 8.3
 15 0 3 39.53 11.8
 -15 1 3 81.34 12.06
 15 1 3 86.66 14.86
 -15 2 3 38.01 8.73
 15 2 3 53.88 12.81
 -15 3 3 10.55 6.76
 15 3 3 8.06 9.58
 -15 4 3 22.3 8.7
 15 4 3 13.85 8.63
 -15 5 3 48.61 9.93
 15 5 3 40.56 10.64
 15 6 3 44.32 11.44
 15 7 3 17.07 9.52
 15 8 3 43.23 11.84
 15 9 3 44.34 11.12
 15 10 3 -7.38 8.67
 15 11 3 -5.24 8.95
 -15 -16 -4 53.02 14.46
 -15 -15 -4 109.34 18.49
 -15 -14 -4 72.79 13.19
 -15 -14 -4 80.62 15.6
 -15 -13 -4 93.66 14.98
 -15 -13 -4 114.19 18.3
 -15 -12 -4 33.76 10.3
 -15 -12 -4 37.72 11.47
 15 -12 4 62.29 13.41
 -15 -11 -4 80.6 14.18
 -15 -11 -4 80.01 16.15
 15 -11 4 100.39 16.2
 15 -10 4 73.96 14.28
 -15 -10 -4 89.02 14.88
 15 -9 4 231.95 22.75
 -15 -9 -4 216.09 20.09
 15 -8 4 238.69 23.1
 -15 -8 -4 205.67 19.72
 15 -7 4 316.08 26.32
 -15 -7 -4 329.45 24.53
 -15 -7 4 351.52 26.86
 -15 -6 4 139.09 17.99
 -15 -6 -4 162.58 18.36
 15 -6 4 163.79 19.99
 -15 -5 4 190.65 19.97
 -15 -5 -4 151.65 17.69
 15 -5 4 162.44 19.95
 -15 -4 4 61.31 12.01
 -15 -4 -4 86.66 14.79
 15 -4 4 76.31 15.27
 -15 -3 4 179.92 18.34
 15 -3 4 194.81 21.9
 -15 -2 4 176.51 17.8
 15 -2 4 186.15 21.37
 -15 -1 4 404.21 25.18
 15 -1 4 421.51 30.18
 -15 0 4 285.19 21.38
 15 0 4 315.34 26.25
 -15 1 4 375.43 23.09
 15 1 4 391.35 29.19
 -15 2 4 158.16 15.27
 15 2 4 155.34 18.68
 -15 3 4 184.57 16.09
 15 3 4 198.14 21.81
 -15 4 4 85.66 11.76
 15 4 4 87.02 15.22
 -15 5 4 158.65 15.45
 15 5 4 181.19 20.34
 -15 6 4 146.65 14.69
 15 6 4 175.17 20.04
 15 7 4 316.79 26.17
 15 8 4 212.79 21.49
 15 9 4 226.03 22.4
 15 10 4 87.76 14.42
 15 11 4 79.25 14.35
 15 12 4 33.62 10.96
 -15 -15 -5 5.28 9.47
 -15 -14 -5 28.88 12.66
 -15 -13 -5 -3.82 8.47
 -15 -13 -5 13.87 10.5
 -15 -12 -5 24.29 9.59
 -15 -12 -5 22.44 11.31
 15 -12 5 38.59 11.12
 -15 -11 -5 3.14 7.07
 -15 -11 -5 -0.82 8.46
 15 -11 5 -9.3 9.94
 -15 -10 -5 33.51 11.31
 -15 -10 -5 34.63 11.41
 15 -10 5 15.26 10.47
 -15 -9 -5 16.55 9.92
 -15 -9 -5 17.93 11.31
 15 -9 5 9.62 8.91
 -15 -8 -5 57.12 12.58
 -15 -8 -5 40.11 12.76
 15 -8 5 45.47 11.63
 -15 -7 -5 25.62 10.41
 15 -7 5 36.86 12.81
 -15 -6 5 60.89 14.11
 15 -6 5 46.29 12.45
 -15 -5 5 -4.44 8.49
 15 -5 5 -1.51 8.27
 -15 -4 5 51.08 11.98
 15 -4 5 36.84 11.72
 -15 -3 5 18.56 9.01
 15 -3 5 -5.14 10.9
 -15 -2 5 60.28 12.67
 15 -2 5 93.79 16.44
 -15 -1 5 36.49 10.51
 15 -1 5 32.85 13.1
 -15 0 5 71.84 12.56
 15 0 5 83.47 16.51
 -15 1 5 22.93 8.29
 15 1 5 22.66 11.81
 -15 2 5 80.47 11.37
 15 2 5 80.14 16.04
 -15 3 5 9.86 5.92
 15 3 5 -1.23 10.78
 -15 4 5 56.72 9.88
 15 4 5 59.27 13.55
 -15 5 5 -0.53 5.26
 15 5 5 -1.82 8.43
 15 6 5 55.93 13.99
 15 7 5 35.11 12.53
 15 8 5 69.28 15.03
 15 9 5 7.66 9.17
 15 10 5 22.23 10.9
 15 11 5 -0.01 9
 15 12 5 31.51 11.24
 -15 -14 -6 25.1 12.45
 -15 -13 -6 73.3 16.92
 -15 -12 -6 45.55 13.84
 15 -12 6 69.07 15.12
 -15 -11 -6 68.04 16.81
 15 -11 6 63.49 14.73
 -15 -10 -6 21.53 10.98
 15 -10 6 28.04 12.2
 -15 -9 -6 94.62 17.14
 15 -9 6 96.42 17.02
 -15 -8 -6 48.31 14.75
 15 -8 6 35.31 12.79
 -15 -7 -6 82.91 15.33
 15 -7 6 115.99 18.48
 -15 -6 -6 57.63 13.46
 15 -6 6 71.57 16.83
 -15 -5 -6 97.2 16.5
 15 -5 6 128.57 19.43
 -15 -4 6 62.01 12.72
 -15 -4 -6 61.31 14.41
 15 -4 6 81.22 15.92
 -15 -3 6 153.56 20.12
 15 -3 6 164.09 21.46
 -15 -2 6 122.79 15.77
 15 -2 6 91.09 17.38
 -15 -1 6 156.24 17.63
 15 -1 6 171.77 21.79
 -15 0 6 46.84 10.65
 15 0 6 61.28 15.63
 -15 1 6 159.86 16.19
 15 1 6 168.29 22.27
 -15 2 6 82.55 11.89
 15 2 6 109.51 18.52
 -15 3 6 133.06 13.88
 15 3 6 137.69 19.64
 15 4 6 84.07 16.07
 15 5 6 138.43 20.29
 15 6 6 61.79 15.36
 15 7 6 111.58 18.74
 15 8 6 45.85 14.11
 15 9 6 119.39 18.4
 15 10 6 33.58 12.34
 15 11 6 71.98 15.09
 -15 -12 -7 73.32 16.82
 -15 -11 -7 45.16 13.43
 15 -11 7 41.67 12.79
 -15 -10 -7 124.34 20.86
 15 -10 7 103.64 17.92
 -15 -9 -7 48.39 13.9
 15 -9 7 75.59 16.04
 -15 -8 -7 42.93 14.1
 15 -8 7 43.12 13.94
 -15 -7 -7 49.8 14.53
 15 -7 7 125.82 21.75
 -15 -6 -7 120.28 18.86
 15 -6 7 148.92 21.03
 -15 -5 -7 104.46 17.09
 15 -5 7 125.45 19.57
 -15 -4 7 185.05 21.06
 -15 -4 -7 156.87 19.73
 15 -4 7 160.71 21.91
 -15 -3 7 101.86 15.95
 -15 -3 -7 76.06 14.5
 15 -3 7 80.1 17.26
 -15 -2 7 134.23 17.07
 -15 -2 -7 132.39 17.67
 15 -2 7 135.09 19.92
 -15 -1 7 62.63 12.45
 -15 -1 -7 96.19 16.07
 15 -1 7 70.45 15.78
 -15 0 7 96.55 13.53
 -15 0 -7 92.94 14.87
 15 0 7 103.84 17.7
 -15 1 7 78.63 12.31
 -15 1 -7 94.43 14.61
 15 1 7 89.06 17.67
 -15 2 -7 120.59 15.74
 15 2 7 119.36 18.98
 -15 3 -7 73.24 12.7
 15 3 7 104.56 19.46
 -15 4 -7 178.67 18.87
 15 4 7 202.02 24.3
 -15 5 -7 105.63 14.57
 15 5 7 115.13 18.7
 -15 6 -7 116.36 15.1
 15 6 7 129.75 20.55
 15 7 7 26.94 11.8
 15 8 7 47.83 14.77
 15 9 7 67.42 16.08
 15 10 7 113.39 18.94
 15 11 7 37.36 12.75
 15 -11 8 35.83 13.51
 15 -10 8 -21.43 12.21
 -15 -9 -8 -3.01 8.92
 15 -9 8 -12.47 11.24
 -15 -8 -8 -12.68 11.53
 15 -8 8 1.23 11.37
 -15 -7 -8 6.31 10.4
 15 -7 8 22.96 13.06
 -15 -6 -8 -2.4 10.55
 15 -6 8 -16.33 12.85
 -15 -5 -8 3.36 10.4
 15 -5 8 2.38 11
 -15 -4 8 -7.96 9.19
 -15 -4 -8 3.68 8.52
 15 -4 8 -10.09 11.78
 -15 -3 8 6.98 9.14
 -15 -3 -8 0.33 10.26
 15 -3 8 16.07 12.84
 -15 -2 8 1.43 7.7
 -15 -2 -8 2.46 7.86
 15 -2 8 9.2 12.8
 -15 -1 8 8.43 8.42
 -15 -1 -8 22.96 11.88
 15 -1 8 4.38 10.05
 -15 0 -8 1.97 8.99
 -15 1 -8 13.63 9.61
 15 1 8 3.95 11.16
 -15 2 -8 6 7.89
 15 2 8 25.33 13.87
 -15 3 -8 -0.19 6.97
 15 3 8 1.35 11.22
 -15 4 -8 17.32 9.45
 15 4 8 -0.03 11.12
 15 5 8 5.73 11.01
 15 6 8 48.17 15.24
 15 7 8 -1.97 9.76
 15 8 8 1.44 10.48
 15 9 8 10.08 11.65
 15 10 8 -3.83 10.78
 15 11 8 -23.27 13.2
 15 -8 9 75.13 17.18
 -15 -7 -9 14.22 11.45
 15 -7 9 27.03 12.48
 -15 -6 -9 75.19 15.71
 15 -6 9 91.23 19.67
 -15 -5 -9 74.44 17.02
 15 -5 9 91.55 19.84
 -15 -4 9 120.26 17.72
 -15 -4 -9 119.73 18.81
 15 -4 9 141.85 22.18
 -15 -3 -9 52.55 14.02
 -15 -2 -9 148.18 19.48
 -15 -1 -9 35.88 12.59
 -15 0 -9 87.33 15.57
 -15 1 -9 60.33 13.85
 -15 2 -9 114.94 17.05
 -15 3 -9 84.74 14.71
 15 5 9 97.14 20.24
 15 6 9 64.68 17.04
 15 7 9 22.55 13.66
 15 8 9 55.3 15.14
 -15 -2 -10 9.21 10.66
 -15 -1 -10 18.72 11.06
 -15 0 -10 18.62 10.9
 -15 1 -10 31.23 11.89
 -16 -17 0 24.89 11.78
 -16 -16 0 52.12 13.3
 -16 -15 0 -2.68 8.92
 -16 -14 0 104.18 16.94
 -16 -13 0 -16.07 9.74
 -16 -12 0 368.48 27.91
 -16 -11 0 8.65 8.89
 -16 -10 0 213.23 22.15
 -16 -9 0 -0.01 9.41
 -16 -8 0 289.66 24.05
 -16 -7 0 17.84 8.87
 -16 -6 0 267.65 23.06
 -16 -5 0 -7.73 9.66
 -16 -4 0 436.09 28.88
 -16 -3 0 4 8.42
 -16 -2 0 624.43 32.53
 -16 -1 0 22.53 11.23
 -16 0 0 95.59 14.75
 -16 1 0 13.82 11.29
 -16 2 0 643.34 32.93
 -16 3 0 -0.83 8.62
 -16 -17 -1 11.58 10.21
 -16 -16 1 10.54 9.41
 -16 -16 -1 7.49 9.99
 -16 -16 -1 9.86 8.49
 -16 -15 1 26.4 11.46
 -16 -15 -1 9.43 8.51
 -16 -14 1 14.95 9.32
 -16 -14 -1 2.7 9.36
 -16 -13 1 55.11 14.27
 -16 -13 -1 55.11 14.1
 -16 -12 1 4 10.58
 -16 -12 -1 -9.3 7.91
 -16 -11 1 46.96 13.22
 -16 -11 -1 63.4 14.05
 -16 -10 1 -12.88 10.58
 -16 -10 -1 19.85 9.59
 -16 -9 1 61.24 14.43
 -16 -9 -1 65.8 13.33
 -16 -8 1 10.08 9.03
 -16 -8 -1 16.79 10.1
 -16 -7 1 74.53 14.15
 -16 -7 -1 64.73 13.3
 -16 -6 1 8.62 8.12
 -16 -6 -1 18.88 9.95
 -16 -5 1 128.42 17.18
 -16 -5 -1 104.52 15.22
 -16 -4 -1 17.41 9.57
 -16 -4 1 19.74 10.36
 -16 -3 -1 115.08 15.58
 -16 -3 1 154.27 17.96
 -16 -2 -1 -6.43 8.7
 -16 -2 1 -3.48 8.35
 16 -2 1 18.88 9.79
 -16 -1 -1 78.92 14.01
 -16 -1 1 92.02 13.62
 16 -1 1 100.23 16.64
 -16 0 1 50.79 10.82
 -16 0 -1 44.22 10.81
 16 0 1 50.18 13.25
 -16 1 1 91.4 13.64
 -16 1 -1 87.53 13.97
 16 1 1 95.87 16.08
 -16 2 1 -0.28 6.76
 -16 2 -1 -3.95 8.27
 16 2 1 -7.65 9.49
 -16 3 1 124.42 15.34
 -16 4 1 14.4 7.79
 -16 -17 -2 -8.69 8.97
 -16 -16 2 115.25 19.37
 -16 -16 -2 86.8 15.13
 -16 -16 -2 83.35 16.15
 -16 -15 2 8.89 11.61
 -16 -15 -2 -1.06 8.3
 -16 -15 -2 2.09 9.12
 -16 -14 -2 118.42 17.55
 -16 -14 -2 123.08 18.05
 -16 -13 2 19.61 11.48
 -16 -13 -2 17.01 9.69
 -16 -12 2 129.02 19.22
 -16 -12 -2 90.27 14.85
 -16 -11 2 38.23 13.47
 -16 -11 -2 4.17 8.21
 -16 -10 -2 253.9 22.84
 -16 -10 2 272.72 25.12
 -16 -9 2 1.84 9.11
 -16 -9 -2 -13.69 9.43
 -16 -8 2 199.14 21.18
 -16 -8 -2 185.06 20.34
 -16 -7 -2 -1.82 7.92
 -16 -7 2 13.83 8.72
 16 -7 2 12.13 10.51
 -16 -6 2 331.75 26.61
 -16 -6 -2 316.14 25.11
 16 -6 2 309.18 25.58
 -16 -5 -2 15.31 8.47
 -16 -5 2 12.58 8.89
 16 -5 2 23.41 10.46
 -16 -4 2 350.9 26.26
 -16 -4 -2 332.21 25.43
 16 -4 2 331.29 26.65
 -16 -3 -2 49.13 11.26
 -16 -3 2 56.1 12.22
 16 -3 2 61.11 13.77
 -16 -2 2 285.32 22.6
 -16 -2 -2 259.58 22.51
 16 -2 2 265.05 23.82
 -16 -1 -2 -0.21 8.69
 -16 -1 2 -5.58 8.03
 16 -1 2 -6.79 9.61
 -16 0 2 488.61 28.14
 -16 0 -2 480.71 30.01
 16 0 2 484.25 32.02
 -16 1 2 4.28 7.63
 16 1 2 13.34 10.49
 -16 2 2 258.59 20.5
 16 2 2 274.58 24.35
 -16 3 2 54.51 10.94
 16 3 2 46 12.71
 -16 4 2 339.7 23.61
 16 4 2 334.07 26.72
 -16 5 2 30.95 9.73
 16 5 2 6.53 8.1
 16 6 2 300.8 25.53
 16 7 2 -6.38 8.77
 -16 -16 -3 4.23 8.35
 -16 -15 -3 164.26 19.48
 -16 -15 3 223.07 26.04
 -16 -15 -3 162.58 20.26
 -16 -14 -3 20.9 10.05
 -16 -14 3 14.73 11.69
 -16 -14 -3 16.7 10.34
 -16 -13 -3 127.59 16.87
 -16 -13 3 125.98 19.96
 -16 -13 -3 124.55 19.01
 -16 -12 -3 -11.09 10.02
 -16 -12 3 10.68 10.08
 -16 -11 -3 141.4 17.53
 -16 -11 3 161.48 20.85
 -16 -10 -3 11.29 9
 -16 -10 3 23.03 12.14
 16 -10 3 5.36 8.76
 -16 -9 3 342.03 28.21
 -16 -9 -3 337.91 25.89
 16 -9 3 369.5 28.28
 -16 -8 -3 21.26 9.77
 -16 -8 3 17.64 10.72
 16 -8 3 24.79 11.67
 -16 -7 3 295.27 25.38
 -16 -7 -3 245.68 22.06
 16 -7 3 271.88 25.26
 -16 -6 -3 25.34 10.41
 -16 -6 3 16.14 10.64
 16 -6 3 23.83 11.55
 -16 -5 3 464.03 30.67
 -16 -5 -3 450 29.85
 16 -5 3 420.89 30.88
 -16 -4 -3 14.14 11.16
 -16 -4 3 1.44 8.14
 16 -4 3 7.96 9.63
 -16 -3 3 222.72 21.29
 -16 -3 -3 242.3 22.23
 16 -3 3 242.15 23.48
 -16 -2 -3 12.43 9.87
 -16 -2 3 30 11.54
 16 -2 3 25.35 11.63
 -16 -1 3 519.77 30.04
 16 -1 3 541.15 34.38
 -16 0 3 31.58 9.02
 16 0 3 18.19 10.18
 -16 1 3 496.24 28.18
 16 1 3 498.06 33.17
 -16 2 3 17.72 8.02
 16 2 3 21.98 11.4
 -16 3 3 232.64 19.38
 16 3 3 243.52 24.04
 -16 4 3 3.39 6.88
 16 4 3 9.83 9.36
 -16 5 3 398.83 25.19
 16 5 3 415.92 29.89
 16 6 3 6.65 9.3
 16 7 3 268.23 24.54
 16 8 3 30.27 12.23
 16 9 3 340.35 26.95
 16 10 3 7.04 8.41
 -16 -15 -4 -2.82 9.67
 -16 -14 -4 20.25 10.09
 -16 -14 4 6.75 11.28
 -16 -14 -4 0.6 8.45
 -16 -13 -4 12.22 9.38
 -16 -13 4 20.17 12.85
 -16 -13 -4 0.2 9.7
 -16 -12 -4 -0.63 7.61
 -16 -12 4 -12.05 12.9
 -16 -12 -4 -18.86 12.35
 16 -12 4 1.59 8.25
 -16 -11 -4 9.7 9.07
 -16 -11 4 -14.75 11.18
 -16 -11 -4 2.75 8.15
 16 -11 4 -5.85 9.72
 -16 -10 -4 6.94 8.53
 16 -10 4 -1.96 9.5
 -16 -9 -4 0.62 7.76
 -16 -9 4 -5.99 10.16
 16 -9 4 -9.93 10.31
 -16 -8 -4 -2.2 8.5
 -16 -8 4 3.76 10.19
 16 -8 4 8.34 10.07
 -16 -7 -4 4.37 8.18
 -16 -7 4 -4.17 9.11
 16 -7 4 -2.74 9.44
 -16 -6 4 -9.97 10
 -16 -6 -4 0.93 9.07
 16 -6 4 -15.76 10.71
 -16 -5 4 -0.28 8.81
 -16 -5 -4 5.99 8.36
 16 -5 4 -3.48 9.11
 -16 -4 4 4.31 8.44
 -16 -4 -4 -0.12 7.91
 16 -4 4 15.01 10.64
 -16 -3 4 6.64 9.44
 16 -3 4 7.59 11.31
 -16 -2 4 -4.51 8
 16 -2 4 0.95 9.49
 -16 -1 4 4.18 8.28
 16 -1 4 11.57 11.21
 -16 0 4 8.67 8.17
 16 0 4 11.28 12.41
 -16 1 4 10.13 7.06
 16 1 4 1.02 9.82
 -16 2 4 10.29 7.03
 16 2 4 -2.53 8.82
 -16 3 4 -1.97 6.7
 16 3 4 -8.84 11.51
 -16 4 4 3.61 6.14
 16 4 4 -9.56 9.17
 -16 5 4 9.19 6.39
 16 5 4 19.21 10.77
 16 6 4 -6.08 8.53
 16 7 4 5.6 9.99
 16 8 4 18.63 10.77
 16 9 4 -11.72 10.65
 16 10 4 -9.37 9.89
 16 11 4 -10.29 9.91
 16 12 4 -1.04 7.71
 -16 -14 -5 29.16 12.85
 -16 -13 -5 156.04 21.54
 -16 -12 -5 5.07 8.58
 -16 -12 -5 3.48 10.45
 16 -12 5 -6.64 9.62
 -16 -11 -5 149.74 18.18
 -16 -11 -5 114.36 18.13
 16 -11 5 145.83 19.16
 -16 -10 -5 -4.41 8.98
 -16 -10 -5 11.77 11.23
 16 -10 5 -0.1 8.31
 -16 -9 5 213.97 24.03
 -16 -9 -5 200.35 20.88
 -16 -9 -5 174.09 21.52
 16 -9 5 180.38 21.06
 -16 -8 5 14.63 10.03
 -16 -8 -5 4.55 8.44
 16 -8 5 1.39 10.68
 -16 -7 5 402.48 30.12
 16 -7 5 457.98 33.38
 -16 -6 5 4.82 9.62
 16 -6 5 7.44 8.98
 -16 -5 5 166.86 19.36
 16 -5 5 190.87 22.84
 -16 -4 5 1.89 8.64
 16 -4 5 10.4 10.68
 -16 -3 5 356.11 26.99
 16 -3 5 395.88 31.92
 -16 -2 5 3.28 8.3
 16 -2 5 14.58 12.11
 -16 -1 5 367.36 25.8
 16 -1 5 357.07 30.76
 -16 0 5 19.03 8.43
 16 0 5 52.08 16.42
 -16 1 5 322.75 22.53
 16 1 5 346.26 29.55
 -16 2 5 19.21 8.72
 16 2 5 32.53 12.53
 -16 3 5 349.81 23.1
 16 3 5 361.4 29.8
 -16 4 5 -16.46 8.14
 16 4 5 18.63 11.75
 -16 5 5 186.12 16.94
 16 5 5 179.36 21.8
 16 6 5 -8.38 9.73
 16 7 5 396.8 31.14
 16 8 5 1.25 9.94
 16 9 5 169.26 21.23
 16 10 5 2.64 9.09
 16 11 5 155.63 20.8
 16 12 5 15.17 11.96
 -16 -12 -6 102.04 17.89
 -16 -11 -6 3.41 8.99
 16 -11 6 25.07 12.17
 -16 -10 -6 91.57 16.49
 16 -10 6 97.41 17.79
 -16 -9 -6 -2.49 10.58
 16 -9 6 21.98 12.34
 -16 -8 -6 146.23 20.37
 16 -8 6 181.58 22.67
 -16 -7 6 -3.07 9.52
 -16 -7 -6 5.23 10.76
 16 -7 6 -1.9 10.26
 -16 -6 6 178.45 21.24
 -16 -6 -6 167.08 20.99
 16 -6 6 213 24.99
 -16 -5 6 24.59 11.7
 -16 -5 -6 13.71 8.96
 16 -5 6 30.19 13.48
 -16 -4 6 170.77 20.79
 16 -4 6 198.82 23.53
 -16 -3 6 5.76 9.11
 16 -3 6 13.17 12.99
 -16 -2 6 229.18 22.26
 16 -2 6 291.36 28.28
 -16 -1 6 14.03 8.86
 16 -1 6 -5.25 10.86
 -16 0 6 200.94 18.89
 16 0 6 214.58 25.13
 -16 1 6 7.04 8.11
 16 1 6 -11.83 12.87
 -16 2 6 245.3 19.63
 16 2 6 258.68 26.78
 -16 3 6 16.72 7.76
 16 3 6 22.59 12.73
 16 4 6 163.31 22.28
 16 5 6 22.82 12.95
 16 6 6 215.36 25
 16 7 6 -6.09 11.41
 16 8 6 156.05 21.26
 16 9 6 3.93 9.84
 16 10 6 131.99 20.03
 16 11 6 9.91 9.9
 16 -11 7 18.25 11.63
 -16 -10 -7 -18.63 12.82
 16 -10 7 -5.02 10.06
 -16 -9 -7 15.48 12.73
 16 -9 7 21.05 11.8
 -16 -8 -7 0.22 9.09
 16 -8 7 7.02 12.37
 -16 -7 -7 18.74 11.35
 16 -7 7 11.05 12.07
 -16 -6 7 9.82 10.53
 -16 -6 -7 -3.76 10.68
 -16 -5 7 28.89 11.46
 -16 -5 -7 26.12 12.41
 16 -5 7 36.52 13.88
 -16 -4 7 -3.98 9.32
 -16 -4 -7 29.84 12.82
 16 -4 7 35.09 15.36
 -16 -3 7 28.08 11.75
 -16 -3 -7 17.83 9.6
 16 -3 7 19.2 13.16
 -16 -2 7 11.16 9.74
 -16 -2 -7 -9.04 10.32
 16 -2 7 -11.03 11.43
 -16 -1 7 15.65 8.13
 -16 -1 -7 26.34 11.86
 16 -1 7 5.36 9.35
 -16 0 7 14.87 8.68
 -16 0 -7 1.42 9.3
 16 0 7 -2.41 10.42
 -16 1 7 8.25 6.63
 -16 1 -7 14.22 8.96
 16 1 7 2.81 9.51
 -16 2 -7 -2.79 7.16
 16 2 7 -3.03 10.1
 -16 3 -7 30.43 11.06
 16 3 7 49.07 16.74
 -16 4 -7 11.03 8.26
 16 4 7 -3.36 11.03
 -16 5 -7 15.95 8.11
 16 5 7 13.14 11.13
 16 6 7 7.85 11.32
 16 7 7 12.9 11.05
 16 8 7 6.21 10.63
 16 9 7 28.27 13.15
 16 10 7 0.74 10.58
 16 11 7 23.01 12.66
 16 -10 8 161.83 23.38
 16 -9 8 11.4 11.36
 -16 -8 -8 60.59 15.32
 16 -8 8 88.57 19.23
 -16 -7 -8 19.93 12.17
 16 -7 8 -7.95 12.83
 -16 -6 8 125.6 19.42
 -16 -6 -8 118.89 19.68
 16 -6 8 165.01 23.21
 -16 -5 -8 -6.04 9.85
 16 -5 8 9.86 12.36
 -16 -4 8 257.39 25.26
 -16 -4 -8 223.19 24.52
 16 -4 8 277.49 30.07
 -16 -3 8 -4.76 9.01
 -16 -3 -8 7.33 9.89
 16 -3 8 17.67 11.63
 -16 -2 8 136.68 18
 -16 -2 -8 141.16 19.74
 16 -2 8 142.78 22.08
 -16 -1 -8 -1.16 8.78
 16 -1 8 -5.35 10.8
 -16 0 -8 188.71 21.91
 16 0 8 175.79 23.98
 -16 1 -8 10.22 9.94
 16 1 8 4.57 10.84
 -16 2 -8 128.28 16.92
 16 2 8 160.74 23.44
 -16 3 -8 -7.19 9.31
 16 3 8 7.63 11.47
 -16 4 -8 207.02 20.61
 16 4 8 254.55 28.24
 16 5 8 -18.11 11.73
 16 6 8 136.44 22.6
 16 7 8 -1.58 9.84
 16 8 8 73.21 17.02
 16 9 8 1.07 10.23
 16 10 8 137.94 21.83
 -16 -6 9 -9.2 10.5
 -16 -5 9 13.14 10.25
 -16 -5 -9 4.76 11.35
 16 -5 9 13.97 12.29
 -16 -4 -9 5.64 10.07
 16 -4 9 -6.27 11.32
 -16 -3 -9 49.6 13.93
 16 -3 9 5.31 13.19
 -16 -2 -9 4.98 9.94
 16 -2 9 -17.36 13.26
 -16 -1 -9 29.29 11.64
 16 -1 9 36.02 14.9
 -16 0 -9 8.83 9.34
 16 0 9 -19.16 15.23
 -16 1 -9 23.73 10.39
 16 1 9 31.19 14.6
 -16 2 -9 -20.69 11.95
 16 2 9 0.37 9.71
 16 3 9 0.44 13.22
 16 4 9 21.55 12.24
 16 5 9 74.97 19.14
 -16 0 -10 23.66 10.71
 -17 -16 0 -19.1 11.28
 -17 -15 0 2.91 8.26
 -17 -14 0 14.49 10.21
 -17 -13 0 -25.03 12.18
 -17 -12 0 18.46 12.22
 -17 -11 0 -22.29 11.94
 -17 -10 0 16.47 11.1
 -17 -9 0 -2.21 8.99
 -17 -8 0 -9.9 10.32
 -17 -7 0 -11.44 9.34
 -17 -6 0 -10.67 9.72
 -17 -5 0 1.2 9.26
 -17 -4 0 2.29 8.06
 -17 -3 0 -9.75 9.92
 -17 -2 0 -26.8 11.66
 -17 -1 0 -8.27 7.56
 -17 0 0 -8.17 9.44
 -17 1 0 -0.95 7.92
 -17 2 0 -12.36 8.93
 -17 3 0 2.35 7.6
 -17 -16 -1 53.79 14.46
 -17 -15 1 91.75 17.91
 -17 -15 -1 85.11 16.3
 -17 -14 1 30.88 11.97
 -17 -14 -1 81.68 16.65
 -17 -13 1 138.43 19.8
 -17 -13 -1 127.99 18.52
 -17 -12 1 61.7 14.87
 -17 -12 -1 55.6 12.87
 -17 -11 1 191.71 22.75
 -17 -11 -1 225.97 22.66
 -17 -10 1 96.01 15.84
 -17 -10 -1 79.79 14.6
 -17 -9 1 214.35 21.63
 -17 -9 -1 200.03 21.85
 -17 -8 1 137.66 18.68
 -17 -8 -1 135.08 17.73
 -17 -7 1 294.62 25.45
 -17 -7 -1 307.42 25.93
 -17 -6 1 167.2 20.07
 -17 -6 -1 152.53 18.8
 -17 -5 1 303.32 25.34
 -17 -5 -1 303.81 24.52
 -17 -4 -1 123.2 17.84
 -17 -4 1 120.94 17.3
 -17 -3 1 474.28 30.07
 -17 -3 -1 448.66 29.45
 -17 -2 -1 154.38 19.42
 -17 -2 1 167.71 19.31
 -17 -1 1 360.71 26.09
 -17 -1 -1 369.39 27.15
 -17 0 1 231.6 21.65
 -17 0 -1 239.24 22.24
 -17 1 1 336.39 25.25
 -17 1 -1 305.09 24.63
 -17 2 1 132.21 16.55
 -17 2 -1 144.73 18.5
 -17 3 1 461.75 28.53
 -17 4 1 154.92 18.42
 -17 -16 -2 47.23 13.18
 -17 -16 -2 46.35 12.82
 -17 -15 2 19.38 11.17
 -17 -15 -2 -3.92 9.29
 -17 -15 -2 -6.66 8.54
 -17 -14 2 94.92 17.4
 -17 -14 -2 45.63 12.17
 -17 -13 2 32.93 11.91
 -17 -13 -2 43.63 12.44
 -17 -12 2 26.15 12.87
 -17 -12 -2 31.05 11.68
 -17 -11 2 58.45 14.08
 -17 -11 -2 85.64 16.1
 -17 -10 2 137.03 20.46
 -17 -10 -2 96.15 15.17
 -17 -9 -2 78.9 14.73
 -17 -9 2 37.55 14.27
 -17 -8 -2 169.12 20.07
 -17 -8 2 150.91 20.38
 -17 -7 -2 47.4 13.43
 -17 -7 2 31.57 12
 -17 -6 -2 148.66 18.48
 -17 -6 2 134.99 18.08
 17 -6 2 142.63 18.83
 -17 -5 -2 78.7 14.97
 -17 -5 2 69.11 13.32
 17 -5 2 76.07 15.35
 -17 -4 -2 153.13 19.01
 -17 -4 2 155.61 19.09
 17 -4 2 130.7 18.79
 -17 -3 -2 179.77 20.72
 -17 -3 2 172.23 19.11
 17 -3 2 153.44 20.6
 -17 -2 -2 138.25 18.76
 -17 -2 2 150.93 18.58
 17 -2 2 113.66 17.37
 -17 -1 -2 21.41 9.22
 -17 -1 2 30.14 10.54
 17 -1 2 47.36 12.52
 -17 0 2 331.71 25.08
 -17 0 -2 340.36 27.06
 17 0 2 342.33 28.99
 -17 1 2 41.07 10.51
 17 1 2 46.66 12.66
 -17 2 2 127.77 16.49
 17 2 2 124.95 18.09
 -17 3 2 145.28 17.07
 17 3 2 159.24 20
 -17 4 2 129.67 15.49
 17 4 2 119.93 18.05
 17 5 2 85.82 15.34
 17 6 2 140.15 18.5
 -17 -15 -3 21.95 11.11
 -17 -15 -3 -7.32 9.84
 -17 -14 -3 10.94 8.8
 -17 -14 -3 -9.89 10.7
 -17 -13 -3 20.41 10.32
 -17 -13 3 4.24 11.22
 -17 -13 -3 30.67 11.82
 -17 -12 -3 -1.08 8.87
 -17 -12 3 -7.25 11.4
 -17 -11 -3 45.14 11.97
 -17 -11 3 17 10.05
 -17 -10 -3 8.06 9.74
 -17 -10 3 17.53 11.92
 -17 -9 -3 13.52 10.58
 -17 -9 3 3.6 10.66
 17 -9 3 11.55 10.25
 -17 -8 -3 70.67 14.58
 -17 -8 3 59.24 14.71
 17 -8 3 60.47 15.21
 -17 -7 -3 -8.78 9.85
 -17 -7 3 -5.38 10.6
 17 -7 3 -1.34 9.69
 -17 -6 -3 17.61 8.93
 -17 -6 3 17.12 11.19
 17 -6 3 5.91 9.22
 -17 -5 -3 61.13 13.35
 -17 -5 3 77.13 14.53
 17 -5 3 50.21 13.59
 -17 -4 -3 -0.4 10.12
 -17 -4 3 15.7 10.88
 17 -4 3 1.88 9.92
 -17 -3 -3 37.61 12.35
 -17 -3 3 44.92 12.77
 17 -3 3 47.92 14.23
 -17 -2 -3 59.19 14.45
 -17 -2 3 37.41 11.38
 17 -2 3 58.61 15.16
 -17 -1 3 12.84 9.12
 17 -1 3 -2.27 10.27
 -17 0 3 59.37 12.42
 17 0 3 60.25 15.52
 -17 1 3 17.99 8.12
 17 1 3 19.36 11.56
 -17 2 3 45.35 10.49
 17 2 3 52.11 14.07
 -17 3 3 28.41 9.39
 17 3 3 34.58 13.56
 -17 4 3 -1.66 8.25
 17 4 3 -2.35 9.53
 -17 5 3 49.43 11.48
 17 5 3 58.43 13.98
 17 6 3 15.14 10.68
 17 7 3 0.34 10.16
 17 8 3 85.17 16.86
 17 9 3 22.96 11.66
 -17 -14 -4 84.01 15.72
 -17 -14 -4 101.91 18.29
 -17 -13 -4 67.48 14.27
 -17 -13 4 48.75 14.97
 -17 -13 -4 34.09 12.51
 -17 -12 -4 88.3 14.85
 -17 -12 4 122.35 19.77
 -17 -12 -4 131.55 19.82
 -17 -11 -4 64.01 14.36
 -17 -11 4 83.14 18.84
 -17 -11 -4 76.43 16.38
 17 -11 4 46.05 13.12
 -17 -10 -4 120.29 17.52
 -17 -10 4 131.75 20.43
 17 -10 4 82.95 15.52
 -17 -9 -4 65.21 13.18
 -17 -9 4 80.25 16.49
 17 -9 4 92.73 17.24
 -17 -8 -4 177.61 20.53
 -17 -8 4 167.92 21.31
 17 -8 4 165.79 21.98
 -17 -7 -4 86.74 15.2
 -17 -7 4 122.39 19.11
 17 -7 4 90.79 17.1
 -17 -6 4 221.82 23.82
 -17 -6 -4 172.22 20.7
 17 -6 4 208.98 23.47
 -17 -5 4 95.19 15.71
 -17 -5 -4 92.06 15.61
 17 -5 4 114.25 19.91
 -17 -4 -4 231.43 23.15
 -17 -4 4 205.36 21.49
 17 -4 4 195.69 23.48
 -17 -3 4 130.1 17.67
 17 -3 4 140.48 20
 -17 -2 4 250.53 23
 17 -2 4 237.72 24.84
 -17 -1 4 153.93 18.4
 17 -1 4 131.58 19.68
 -17 0 4 217.32 20.37
 17 0 4 234.73 25
 -17 1 4 120.47 15.7
 17 1 4 117.91 19.15
 -17 2 4 225.38 20.27
 17 2 4 242.96 25.34
 -17 3 4 130.17 15.4
 17 3 4 103.49 17.33
 -17 4 4 195.38 18.9
 17 4 4 229.34 24.5
 -17 5 4 96.18 13.54
 17 5 4 95.9 17.24
 17 6 4 210.53 24.19
 17 7 4 107.31 18.96
 17 8 4 139.66 20.2
 17 9 4 75.2 16.24
 17 10 4 134.76 20.19
 17 11 4 71.93 15.45
 -17 -13 -5 11.98 10.88
 -17 -12 5 4.16 11.96
 -17 -12 -5 0.73 9.07
 -17 -12 -5 -6.58 9.92
 -17 -11 5 27.3 11.96
 -17 -11 -5 27.44 10.48
 -17 -11 -5 33.32 12.71
 17 -11 5 29.54 12.72
 -17 -10 5 25.03 13.36
 -17 -10 -5 14.82 9.94
 -17 -10 -5 14.77 10.15
 17 -10 5 31.96 14.81
 -17 -9 5 8.17 11.62
 -17 -9 -5 8.93 9.15
 -17 -9 -5 22.17 12.47
 17 -9 5 10.81 10.67
 -17 -8 5 37.09 14.26
 17 -8 5 38.08 13.26
 -17 -7 5 9.7 10.1
 17 -7 5 8.45 9.54
 -17 -6 5 18.37 11.42
 17 -6 5 29.51 13.03
 -17 -5 5 20.07 9.65
 17 -5 5 20 11.32
 -17 -4 5 15.65 11.15
 17 -4 5 11.21 10.27
 -17 -3 5 49.49 12.29
 17 -3 5 36.6 13.09
 -17 -2 5 30.36 10.82
 17 -2 5 33.23 15.17
 -17 -1 5 16.76 9.06
 17 -1 5 -1.62 11.47
 -17 0 5 55.88 12.09
 17 0 5 50.57 16.28
 -17 1 5 8.27 7.71
 17 1 5 12.39 12.98
 -17 2 5 27.87 9
 17 2 5 20.22 12.21
 -17 3 5 49.85 10.64
 17 3 5 37.68 13.32
 -17 4 5 29.5 9.24
 17 4 5 26.33 13.34
 17 5 5 34.52 14.21
 17 6 5 -2.71 10.48
 17 7 5 -11.16 11.32
 17 8 5 49.05 14.61
 17 9 5 9.76 10.92
 17 10 5 25.34 13.09
 17 11 5 46.07 14.71
 -17 -11 6 57.75 17.05
 -17 -11 -6 77.43 16.63
 17 -11 6 66.27 15.71
 -17 -10 6 60.55 16.14
 -17 -10 -6 18.68 11.59
 17 -10 6 36.32 13.42
 -17 -9 6 36.2 12.48
 -17 -9 -6 28.24 11.89
 17 -9 6 30.16 14.59
 -17 -8 6 121.75 20.2
 -17 -8 -6 123.86 19.48
 17 -8 6 99.61 17.45
 -17 -7 6 13.98 10.37
 -17 -7 -6 4.34 9.07
 17 -7 6 21.38 13.29
 -17 -6 6 99.14 18.04
 -17 -6 -6 108.68 18.1
 17 -6 6 77.81 16.64
 -17 -5 6 109.32 17.89
 -17 -5 -6 110.07 18.99
 17 -5 6 110.91 20.53
 -17 -4 6 78.36 16.52
 17 -4 6 86.67 19.66
 -17 -3 6 64.76 13.88
 17 -3 6 112.61 18.93
 -17 -2 6 133.98 18.76
 17 -2 6 129.98 22.2
 -17 -1 6 49.69 12.12
 17 -1 6 39.99 14.11
 -17 0 6 151.1 18.12
 17 0 6 141.5 22.51
 -17 1 6 42.21 11.17
 17 1 6 40.14 14.83
 -17 2 6 139.44 16
 17 2 6 144.2 22.01
 17 3 6 52.92 14.3
 17 4 6 61.97 16.44
 17 5 6 86.11 18.6
 17 6 6 128.14 20.88
 17 7 6 57.96 17.16
 17 8 6 107.45 19.18
 17 9 6 26.96 12.83
 17 10 6 29.21 12.54
 17 11 6 63.05 15.23
 17 -11 7 94.85 18.24
 17 -10 7 27.9 14.33
 -17 -9 7 94.35 19.11
 -17 -9 -7 86.63 17.59
 17 -9 7 70.28 17.36
 -17 -8 7 50.52 14.28
 -17 -8 -7 41.91 15.08
 17 -8 7 32.61 14.11
 -17 -7 7 44.43 13.79
 -17 -7 -7 54.75 14.49
 17 -7 7 62.71 16.03
 -17 -6 7 57.79 14.62
 -17 -6 -7 23.57 10.9
 17 -6 7 28.31 12.71
 -17 -5 7 104.96 17.79
 -17 -5 -7 70.82 15.44
 17 -5 7 103.59 19.79
 -17 -4 7 4.53 9.41
 -17 -4 -7 38.16 12.69
 -17 -3 7 87.94 15.95
 -17 -3 -7 89.52 16.46
 17 -3 7 91.53 19.9
 -17 -2 7 38.66 12.12
 -17 -2 -7 10.5 9.51
 17 -2 7 65.54 18.01
 -17 -1 7 75.79 14.15
 -17 -1 -7 79.03 15.25
 17 -1 7 88.75 18.45
 -17 0 7 47.72 11.47
 -17 0 -7 33.77 11.05
 17 0 7 42.7 13.99
 -17 1 -7 71.8 14.1
 17 1 7 123.87 20.88
 -17 2 -7 44.05 12.33
 17 2 7 49.85 15.79
 -17 3 -7 78.13 14.32
 17 3 7 89.35 19.1
 -17 4 -7 25.97 9.19
 17 4 7 24.6 12.96
 -17 5 -7 86.22 13.96
 17 5 7 107.87 20.05
 17 6 7 38.49 14.46
 17 7 7 25.17 11.86
 17 8 7 30.37 12.73
 17 9 7 80.52 18.3
 17 10 7 25.72 12.64
 -17 -8 8 13 11.67
 17 -8 8 3.64 11.11
 -17 -7 8 24.39 12.77
 17 -7 8 7.31 11.35
 -17 -6 8 10.34 10.94
 -17 -6 -8 -14.05 12.85
 17 -6 8 2.24 11.17
 -17 -5 8 -3.69 10.17
 -17 -5 -8 5.16 10.3
 17 -5 8 -26.58 13.57
 -17 -4 8 12.05 11.55
 -17 -4 -8 8.55 10.54
 17 -4 8 1.1 12.46
 -17 -3 8 -4.07 9.81
 -17 -3 -8 17.82 11.1
 17 -3 8 -16.21 14.55
 -17 -2 -8 33.25 14.11
 17 -2 8 -30.51 15.82
 -17 -1 -8 4.46 10.44
 17 -1 8 16.07 12.46
 -17 0 -8 6.55 9.24
 17 0 8 -20.87 13.9
 -17 1 -8 5.43 8.01
 17 1 8 12.2 12.78
 -17 2 -8 11.26 9.6
 17 2 8 -10.96 11.43
 -17 3 -8 -10.74 8.71
 17 3 8 2.35 13.2
 17 4 8 7.46 11.23
 17 5 8 8.04 11.86
 17 6 8 -17.03 13.27
 17 7 8 -24.9 14.26
 17 8 8 -4.08 10.44
 -17 -2 -9 54.51 15.83
 -17 -1 -9 50.53 13.55
 -17 0 -9 64.06 15.52
 -17 1 -9 74.74 16.21
 -17 2 -9 40.99 12.53
 -18 -15 0 184.92 23.08
 -18 -14 0 -9.66 11.58
 -18 -13 0 96.2 17.35
 -18 -12 0 6.82 8.18
 -18 -11 0 170.16 21.59
 -18 -10 0 -16.59 11.97
 -18 -9 0 334.22 27.87
 -18 -8 0 12.14 8.95
 -18 -7 0 333.61 28.49
 -18 -6 0 1.43 9.47
 -18 -5 0 383.43 29.47
 -18 -4 0 9.74 9.94
 -18 -3 0 215.26 21.83
 -18 -2 0 -1.08 9.09
 -18 -1 0 567.01 33.75
 -18 0 0 12.13 10.15
 -18 1 0 566.36 33.39
 -18 2 0 9.05 9.02
 -18 -15 -1 8.71 10.74
 -18 -14 1 21.25 11.33
 -18 -14 -1 20.89 11.82
 -18 -13 1 -28.67 12.91
 -18 -13 -1 -11.63 10.51
 -18 -12 1 25.45 12.39
 -18 -12 -1 24.04 11.83
 -18 -11 1 24.08 13.3
 -18 -11 -1 -7.05 9.63
 -18 -10 1 24.91 11.23
 -18 -10 -1 57.27 14.57
 -18 -9 1 -5.09 9.42
 -18 -9 -1 8.94 10.26
 -18 -8 1 36.55 12.67
 -18 -8 -1 48.44 12.53
 -18 -7 1 23.19 11.5
 -18 -7 -1 1.16 9.11
 -18 -6 -1 53.43 12.7
 -18 -6 1 82.08 15.5
 -18 -5 -1 15.22 11.66
 -18 -5 1 25.31 12.29
 -18 -4 -1 52.19 13.75
 -18 -4 1 62.22 13.31
 -18 -3 -1 49.28 13.16
 -18 -3 1 47.28 13.35
 -18 -2 1 83.69 15.6
 -18 -2 -1 68.61 14.67
 -18 -1 1 -1.43 7.76
 -18 -1 -1 -0.65 8.33
 -18 0 1 124.93 17.16
 -18 0 -1 118.85 17.46
 -18 1 1 -22.23 10.84
 -18 1 -1 -0.72 8.48
 -18 2 1 76.38 14.44
 -18 3 1 34.1 11.25
 -18 -15 -2 58.45 14.04
 -18 -15 -2 40.58 13.36
 -18 -14 2 -8.82 11.6
 -18 -14 -2 3.27 8.8
 -18 -13 2 130.79 19.75
 -18 -13 -2 87.52 16.4
 -18 -12 2 15.43 11.19
 -18 -12 -2 7.06 10.74
 -18 -11 -2 83.41 15.97
 -18 -11 2 93.66 18.42
 -18 -10 -2 2.58 8.8
 -18 -10 2 -13 11.52
 -18 -9 -2 137.49 18.88
 -18 -9 2 102.52 17.4
 -18 -8 -2 -6.17 9.29
 -18 -8 2 5.7 9.24
 -18 -7 -2 201.04 22.54
 -18 -7 2 191.19 22.24
 -18 -6 -2 12 10.38
 -18 -6 2 22.83 12.8
 -18 -5 -2 158.79 20.1
 -18 -5 2 151.3 20.06
 -18 -4 -2 -2.28 8.23
 -18 -4 2 -1.3 8.49
 18 -4 2 18.72 12.66
 -18 -3 -2 227.24 23.69
 -18 -3 2 221.44 22.47
 18 -3 2 260.9 26.98
 -18 -2 -2 11.91 9.41
 -18 -2 2 7.36 9.9
 18 -2 2 -4.12 9.63
 -18 -1 2 199.97 20.99
 -18 -1 -2 190.1 21.67
 18 -1 2 203.75 23.36
 -18 0 2 23.71 10.95
 -18 0 -2 4.59 9.64
 18 0 2 0.16 9.42
 -18 1 2 232.68 22.35
 18 1 2 193.9 23
 -18 2 2 -3.3 8.47
 18 2 2 -10.53 11.44
 -18 3 2 238.55 21.98
 18 3 2 243.51 25.5
 -18 4 2 2.49 7.43
 18 4 2 8.26 9.38
 -18 -14 -3 81.96 15.56
 -18 -14 -3 65.54 15.58
 -18 -13 -3 -10.45 10.45
 -18 -13 3 2.6 11.17
 -18 -13 -3 9.89 10.05
 -18 -12 -3 210.68 22.78
 -18 -12 3 177.9 23.6
 -18 -11 -3 16.5 11.65
 -18 -11 3 21.39 10.91
 -18 -10 -3 150.08 19.2
 -18 -10 3 164.92 22.57
 -18 -9 -3 19.42 10.24
 -18 -9 3 2.09 10.05
 -18 -8 -3 222.18 23.18
 -18 -8 3 254.42 26.08
 18 -8 3 207.53 23.86
 -18 -7 -3 9.63 8.91
 -18 -7 3 5.98 10.49
 18 -7 3 22.86 13.47
 -18 -6 -3 250.65 24.93
 -18 -6 3 267.47 25.52
 18 -6 3 249.65 26.65
 -18 -5 -3 12.66 8.88
 -18 -5 3 6.86 9.54
 18 -5 3 26.23 12.47
 -18 -4 3 354.54 28.68
 -18 -4 -3 367.58 29.48
 18 -4 3 360.84 31.25
 -18 -3 -3 2.06 10.7
 -18 -3 3 11.45 8.47
 18 -3 3 13.79 11.43
 -18 -2 3 400.93 28.96
 -18 -2 -3 418.02 31.6
 18 -2 3 385.86 32.23
 -18 -1 3 21.58 10.58
 18 -1 3 3.65 10.53
 -18 0 3 184.64 19.6
 18 0 3 197.41 24.08
 -18 1 3 12.53 8.75
 18 1 3 6.79 10.27
 -18 2 3 376.57 26.37
 18 2 3 398.94 32.43
 -18 3 3 12.58 8.33
 18 3 3 -5.45 9.87
 -18 4 3 316.1 24.47
 18 4 3 348.21 29.76
 -18 5 3 5.46 7.84
 18 5 3 2.03 9.25
 18 6 3 218 24.07
 18 7 3 2.12 9.88
 18 8 3 210.75 23.4
 -18 -13 -4 17.22 10.54
 -18 -13 -4 -24.32 12.19
 -18 -12 -4 -17.93 11.07
 -18 -12 4 -8.06 12.45
 -18 -12 -4 7.03 10.23
 -18 -11 -4 13.1 9.55
 -18 -11 4 -18.77 13
 18 -11 4 -17.25 10.99
 -18 -10 -4 -0.45 9.43
 -18 -10 4 -4.19 10.27
 18 -10 4 3.68 8.95
 -18 -9 -4 -6.06 10.14
 -18 -9 4 2.88 9.3
 18 -9 4 1.09 10.27
 -18 -8 -4 -2.25 9.69
 -18 -8 4 24.74 12.22
 18 -8 4 -4.31 10.67
 -18 -7 -4 1.38 9.79
 -18 -7 4 6.76 11.68
 18 -7 4 -8.4 9.52
 -18 -6 -4 -2.84 9.22
 -18 -6 4 30.63 13.73
 18 -6 4 12.18 10.8
 -18 -5 4 8.41 9.63
 -18 -5 -4 12.61 10.54
 18 -5 4 2.52 9.68
 -18 -4 4 5.45 9.19
 18 -4 4 5.32 11.03
 -18 -3 4 -0.19 8.35
 18 -3 4 -6.13 11.86
 -18 -2 4 -3.52 8.17
 18 -2 4 25.58 12.4
 -18 -1 4 3.4 8.64
 18 -1 4 -14.07 13.09
 -18 0 4 -9.22 9.04
 18 0 4 13.79 11.66
 -18 1 4 9.53 9.09
 18 1 4 -0.37 10.38
 -18 2 4 -0.7 7.15
 18 2 4 21.04 13.09
 -18 3 4 -7.96 7.93
 18 3 4 -1.31 11.34
 -18 4 4 -6.44 7.98
 18 4 4 -11.38 11.94
 -18 5 4 -12.43 7.76
 18 5 4 6.23 10.06
 18 6 4 2.02 9.69
 18 7 4 -16.78 11.45
 18 8 4 13.97 10.97
 18 9 4 7.18 10.33
 18 10 4 2.91 9.51
 18 11 4 -25.8 12.29
 -18 -12 -5 92.17 16.38
 -18 -11 5 10.97 10.72
 -18 -11 -5 2.16 8.25
 -18 -11 -5 0.99 9.89
 18 -11 5 3.87 9.64
 -18 -10 5 169.34 23.03
 -18 -10 -5 164.44 20.57
 -18 -10 -5 163.26 21.53
 18 -10 5 170.87 22.27
 -18 -9 5 4.96 10.33
 -18 -9 -5 3.08 9.14
 18 -9 5 25.91 13.39
 -18 -8 5 88.69 18.95
 18 -8 5 113.38 20.52
 -18 -7 5 -11.12 12.2
 18 -7 5 21.28 14.13
 -18 -6 5 218.35 24.12
 18 -6 5 229.84 26.54
 -18 -5 5 24.65 12.21
 18 -5 5 11.23 11.59
 -18 -4 5 274.63 25.92
 18 -4 5 306.03 30.59
 -18 -3 5 4.11 8.42
 18 -3 5 28.19 14.81
 -18 -2 5 163.22 19.06
 18 -2 5 222.95 26.59
 -18 -1 5 21.06 10.17
 18 -1 5 35.01 14.22
 -18 0 5 212.23 21.53
 18 0 5 198.92 25.12
 -18 1 5 16.97 8.54
 18 1 5 2.06 10.83
 -18 2 5 186.16 18.91
 18 2 5 175.15 23.61
 -18 3 5 3.01 7.1
 18 3 5 23.92 12.88
 -18 4 5 285.18 22.21
 18 4 5 315.05 30.56
 18 5 5 26.15 13.53
 18 6 5 212.73 26.12
 18 7 5 54.66 15.79
 18 8 5 107.22 20.17
 18 9 5 9.26 9.52
 18 10 5 169.75 22.04
 18 11 5 -4.11 10.05
 18 -11 6 46.11 14.58
 -18 -10 6 -3.73 11.42
 18 -10 6 32.66 13.92
 -18 -9 6 77.5 16.61
 -18 -9 -6 113.13 20.68
 18 -9 6 88.27 17.36
 -18 -8 6 2.1 10.47
 -18 -8 -6 -2.78 10.15
 18 -8 6 -2.53 11.71
 -18 -7 6 67.79 15.26
 -18 -7 -6 49.81 13.7
 18 -7 6 79.13 17.48
 -18 -6 6 -3.56 10.49
 -18 -6 -6 -1.02 11.19
 18 -6 6 23.94 12.4
 -18 -5 6 126.86 18.96
 -18 -5 -6 109.4 18.79
 18 -5 6 147.05 22.01
 -18 -4 6 13.08 11.03
 18 -4 6 44.18 17.14
 -18 -3 6 109.53 17.37
 18 -3 6 109.41 20.44
 -18 -2 6 1.87 8.08
 18 -2 6 13.94 13.32
 -18 -1 6 123.87 18.16
 18 -1 6 128.79 21.78
 -18 0 6 -8.26 9.5
 18 0 6 -13.19 12.35
 -18 1 6 122.94 16.3
 18 1 6 179.37 24.12
 -18 2 6 24.86 9.77
 18 2 6 9.25 13.42
 18 3 6 146.76 22.32
 18 4 6 26.86 14.29
 18 5 6 148.74 22.68
 18 6 6 8.15 10.79
 18 7 6 62.33 15.6
 18 8 6 23 13.77
 18 9 6 60.46 15.4
 18 10 6 21.69 13.52
 18 11 6 35.69 14.08
 18 -9 7 3.78 12.81
 -18 -8 7 18.49 11.2
 18 -8 7 28 13.18
 -18 -7 7 5.61 10.96
 -18 -7 -7 -8.27 11.19
 18 -7 7 5.05 11.42
 -18 -6 7 18.53 12.3
 -18 -6 -7 53.62 15.29
 18 -6 7 47.38 17.07
 -18 -5 7 -11.02 11.08
 -18 -5 -7 6.76 10.33
 -18 -4 7 16.03 11.03
 -18 -4 -7 9.49 10.28
 18 -4 7 19.3 12.36
 -18 -3 7 9.95 9.71
 -18 -3 -7 6.04 8.07
 18 -3 7 -5.66 13.03
 -18 -2 7 24.16 10.47
 -18 -2 -7 28.12 12.52
 18 -2 7 7.96 10.35
 -18 -1 7 -1.87 7.28
 -18 -1 -7 1.55 8.2
 18 -1 7 21.02 14.24
 -18 0 -7 24.99 11.75
 18 0 7 36.6 16.64
 -18 1 -7 -6.12 9.48
 18 1 7 27.35 15.79
 -18 2 -7 24.25 10.7
 18 2 7 46.02 15.71
 -18 3 -7 4.94 9.34
 18 3 7 21.67 14
 -18 4 -7 7.46 8.21
 18 4 7 -12.75 14.03
 18 5 7 -16.16 14.73
 18 6 7 2.81 12.95
 18 7 7 -8.13 13.15
 18 8 7 14.91 12.36
 18 9 7 -14.88 12.69
 -18 -6 8 17.04 13.33
 -18 -5 8 88.65 18.83
 -18 -4 8 11.33 11.73
 -18 -4 -8 16.58 11.7
 -18 -3 8 130.08 19.47
 -18 -3 -8 141.28 21.21
 18 -3 8 152.81 25.09
 -18 -2 -8 8.07 9.64
 18 -2 8 12.62 13.47
 -18 -1 -8 163.13 20.63
 18 -1 8 184.34 26.29
 -18 0 -8 7.13 10.46
 18 0 8 -11.26 14.1
 -18 1 -8 153.59 20.4
 18 1 8 183.48 26.35
 -18 2 -8 9.54 9
 18 2 8 -3.84 10.67
 -18 3 -8 114.2 17.32
 18 3 8 166.1 25.77
 -18 1 -9 -1.53 8.28
 -19 -13 0 16.73 11.05
 -19 -12 0 -13.73 11.89
 -19 -11 0 25.47 13.05
 -19 -10 0 -4.4 10.48
 -19 -9 0 -9.9 11.45
 -19 -8 0 -6.58 9.89
 -19 -7 0 6.92 10.36
 -19 -6 0 12.15 10.09
 -19 -5 0 19.42 12.29
 -19 -4 0 12.91 10.25
 -19 -3 0 -3.54 8.83
 -19 -2 0 10.57 10.66
 -19 -1 0 12.56 10.72
 -19 0 0 -5.57 8.31
 -19 1 0 -12.67 11.12
 -19 2 0 9.04 9.87
 -19 -13 1 25.45 12.61
 -19 -13 -1 34.32 11.34
 -19 -12 1 67.88 16.2
 -19 -12 -1 59.11 14.71
 -19 -11 1 7.09 9.69
 -19 -11 -1 17.61 11.38
 -19 -10 1 117.3 18.05
 -19 -10 -1 131.18 20.15
 -19 -9 1 82.87 16.38
 -19 -9 -1 82 17.12
 -19 -8 -1 180.81 22.29
 -19 -8 1 187.59 22.67
 -19 -7 -1 94.95 17.58
 -19 -7 1 84.7 16.07
 -19 -6 -1 173.27 20.95
 -19 -6 1 185.63 22.06
 -19 -5 -1 48.89 14.08
 -19 -5 1 77.14 15.08
 -19 -4 -1 161.54 21.37
 -19 -4 1 142.21 19.87
 -19 -3 1 43.44 13.57
 -19 -3 -1 41.55 13.33
 -19 -2 1 177.56 21.43
 -19 -2 -1 165.58 21.06
 -19 -1 1 128.53 18.66
 -19 -1 -1 118.85 17.89
 -19 0 1 306.88 26.97
 -19 0 -1 300.39 27.2
 -19 1 1 119.3 17.28
 -19 1 -1 86.57 16.03
 -19 2 1 168.15 19.64
 -19 3 1 55.47 13.44
 -19 -13 -2 35.04 13.2
 -19 -12 -2 54.93 13.94
 -19 -12 2 38.54 14.94
 -19 -11 -2 41.8 12.7
 -19 -11 2 65.57 16.94
 -19 -10 -2 27.11 11.67
 -19 -10 2 6.32 9.98
 -19 -9 -2 73.38 14.92
 -19 -9 2 91.31 17.44
 -19 -8 -2 14.9 10.09
 -19 -8 2 24.19 11.86
 -19 -7 -2 120.23 17.8
 -19 -7 2 120.84 18.58
 -19 -6 -2 39.75 13.75
 -19 -6 2 38.19 12.74
 -19 -5 -2 57.93 14.72
 -19 -5 2 59.3 14.42
 -19 -4 -2 12.06 10.13
 -19 -4 2 19.92 10.45
 -19 -3 -2 118.8 17.57
 -19 -3 2 120.49 18.02
 -19 -2 -2 48.16 13.66
 -19 -2 2 46.43 13.08
 -19 -1 2 98.28 16.44
 -19 -1 -2 117.63 18.55
 -19 0 2 32.02 11.79
 19 0 2 37.94 14.35
 -19 1 2 98.11 15.53
 -19 2 2 52.74 12.82
 -19 3 2 130.29 17.39
 -19 4 2 49.8 13.02
 -19 -13 -3 -4.59 9.37
 -19 -12 -3 32.36 13.38
 -19 -12 3 12.03 10.95
 -19 -11 -3 -5.48 10.49
 -19 -11 3 -6.18 11.56
 -19 -10 -3 1.7 9.48
 -19 -10 3 27.53 13.17
 -19 -9 -3 29.43 13.7
 -19 -9 3 -1.8 9.98
 -19 -8 -3 11.97 10.84
 -19 -8 3 -3.24 9.16
 -19 -7 -3 21.78 10.48
 -19 -7 3 23.9 11.48
 -19 -6 -3 25.4 11.49
 -19 -6 3 21.19 12.18
 19 -6 3 -12.02 12.12
 -19 -5 -3 45.52 15.31
 -19 -5 3 0.57 9.32
 19 -5 3 28.32 13.42
 -19 -4 -3 17.61 10.07
 -19 -4 3 51.55 14.72
 19 -4 3 59.14 16.24
 -19 -3 -3 11.2 10.03
 -19 -3 3 40.92 13.91
 19 -3 3 18.57 12.04
 -19 -2 3 24.53 10.66
 19 -2 3 30.04 13.96
 -19 -1 3 8.62 9.8
 19 -1 3 3.8 12.15
 -19 0 3 2.8 8.05
 19 0 3 23.86 13.3
 -19 1 3 17.46 9.7
 19 1 3 -0.38 12.58
 -19 2 3 31.32 11.36
 19 2 3 45.74 15.3
 -19 3 3 25.74 10.39
 19 3 3 48.78 14.69
 -19 4 3 53.27 12.12
 19 4 3 53.42 15.89
 19 5 3 25.98 14.1
 19 6 3 16.26 11.78
 19 7 3 7.49 10.31
 -19 -12 -4 60.11 14.35
 -19 -11 -4 131.79 19.56
 -19 -11 4 166.92 24.07
 -19 -11 -4 124.69 20.28
 -19 -10 -4 75.89 15.69
 -19 -10 4 58.16 14.9
 -19 -9 -4 105.26 18.52
 -19 -9 4 96.66 18.14
 19 -9 4 85.69 17.62
 -19 -8 -4 9.42 10.28
 -19 -8 4 38.18 14.5
 19 -8 4 33.49 13.53
 -19 -7 -4 98.5 17.31
 -19 -7 4 100.93 17.64
 19 -7 4 89.97 17.77
 -19 -6 -4 76.99 15.59
 -19 -6 4 87.86 16.69
 19 -6 4 83.1 18.56
 -19 -5 4 240.1 25.68
 19 -5 4 231.43 27.25
 -19 -4 4 170.45 22.2
 19 -4 4 142.59 22.73
 -19 -3 4 247.26 25.38
 19 -3 4 229.05 26.6
 -19 -2 4 79 15.77
 19 -2 4 93.38 19.18
 -19 -1 4 150.88 18.97
 19 -1 4 135.53 21.52
 -19 0 4 70.11 14.05
 19 0 4 73.09 17.96
 -19 1 4 122.35 16.69
 19 1 4 131.5 21.87
 -19 2 4 80.31 13.93
 19 2 4 77.61 18.77
 -19 3 4 210.83 21.68
 19 3 4 255.34 28.02
 -19 4 4 140.81 17.42
 19 4 4 142.98 22.39
 -19 5 4 201.44 20.2
 19 5 4 232.42 27.24
 19 6 4 86.72 18.95
 19 7 4 152.96 22.97
 19 8 4 40.53 14.36
 19 9 4 97.92 18.51
 19 -11 5 23.54 13.09
 -19 -10 5 19.76 13.05
 19 -10 5 -0.57 10.78
 -19 -9 5 11.04 10.47
 -19 -9 -5 24.56 11.93
 19 -9 5 27.75 14.12
 -19 -8 5 -19.88 12.47
 19 -8 5 12.91 12.82
 -19 -7 5 13.3 10.85
 19 -7 5 24.32 14.92
 -19 -6 5 3.36 10.88
 19 -6 5 14.36 12.23
 -19 -5 5 18.36 9.31
 19 -5 5 37.63 13.54
 -19 -4 5 7.57 10.3
 19 -4 5 13.9 10.75
 -19 -3 5 46.83 14.73
 19 -3 5 15.26 13.22
 -19 -2 5 5.85 9.38
 19 -2 5 4.01 11.11
 -19 -1 5 50.16 14.42
 19 -1 5 76.15 19.85
 -19 0 5 24.99 10.92
 19 0 5 20.04 13.15
 -19 1 5 23.59 9.42
 19 1 5 43.8 15.57
 -19 2 5 -19.92 10.45
 19 2 5 -5.18 10
 -19 3 5 17.62 9.49
 19 3 5 0.81 13.82
 19 4 5 32.9 14.47
 19 5 5 29.59 14.32
 19 6 5 40.61 15.58
 19 7 5 27.99 13.51
 19 8 5 -1.58 10.25
 19 9 5 42.35 15.17
 19 10 5 -7.58 11.02
 19 11 5 23 12.23
 19 -10 6 7.55 10.54
 19 -9 6 37.65 14.93
 -19 -8 6 43.64 15.05
 19 -8 6 15.28 11.08
 -19 -7 6 36.6 13.79
 -19 -7 -6 30.71 13.5
 19 -7 6 35.7 15.29
 -19 -6 6 10.53 10.21
 -19 -6 -6 20.11 12.5
 19 -6 6 17.16 13.33
 -19 -5 6 27.16 12.76
 -19 -5 -6 28.66 12.93
 19 -5 6 62.17 15.87
 -19 -4 6 40.94 14.03
 19 -4 6 10.87 10.47
 -19 -3 6 17.43 11.19
 19 -3 6 73.38 19.36
 -19 -2 6 29.77 11.47
 19 -2 6 49.57 15.27
 -19 -1 6 69.81 15.07
 19 -1 6 59.87 18.26
 -19 0 6 49.18 12.68
 19 0 6 47.82 16.8
 -19 1 6 82.91 15.26
 19 1 6 57.19 16.73
 19 2 6 41.36 15.49
 19 3 6 32.23 15.22
 19 4 6 58.87 16.18
 19 5 6 43.78 14.73
 19 6 6 26.16 14.38
 19 7 6 25.91 13.02
 19 8 6 25.25 12.38
 19 9 6 20.34 11.8
 19 10 6 32.45 14
 -19 -6 7 31.44 13.53
 19 -6 7 77.38 18.64
 -19 -5 7 6.45 9.71
 -19 -5 -7 42.38 14.21
 19 -5 7 24.14 15.32
 -19 -4 7 65.23 15.01
 -19 -4 -7 67.77 16.55
 19 -4 7 69.41 18.79
 -19 -3 7 50.54 14.93
 -19 -3 -7 54.41 14.82
 19 -3 7 45.75 16.88
 -19 -2 7 124.7 18.3
 -19 -2 -7 120.58 19.27
 19 -2 7 111.95 21.64
 -19 -1 -7 61.03 15.06
 19 -1 7 95.65 20.58
 -19 0 -7 103.21 17.35
 19 0 7 96.64 20.36
 -19 1 -7 34.25 11.33
 19 1 7 48.3 16.21
 -19 2 -7 110.31 17.92
 19 2 7 126.94 22.94
 -19 3 -7 73.64 16.36
 19 3 7 42.96 15.54
 -19 4 -7 66.39 14.02
 19 4 7 51.96 16.74
 19 5 7 6.97 13.03
 -19 0 -8 4.4 10.92
 -19 1 -8 -8.82 10.25
 -19 2 -8 -17.86 12.28
 -20 -12 0 102.2 18.53
 -20 -11 0 -30.39 13.19
 -20 -10 0 219.26 24.78
 -20 -9 0 -5.73 12.54
 -20 -8 0 421.03 32.79
 -20 -7 0 32.58 13.35
 -20 -6 0 338.35 29.5
 -20 -5 0 -3.85 11.78
 -20 -4 0 291.51 27.77
 -20 -3 0 33.61 12.89
 -20 -2 0 381.08 31.25
 -20 -1 0 13.46 10.92
 -20 0 0 680.81 40.33
 -20 1 0 15.36 10.97
 -20 2 0 385.57 30.91
 -20 -12 -1 -19.43 13.27
 -20 -11 -1 26.39 11.78
 -20 -11 1 7.82 11.8
 -20 -10 -1 -21.21 13.12
 -20 -10 1 30.45 14.65
 -20 -9 -1 17.13 11.33
 -20 -9 1 46.85 14.18
 -20 -8 -1 13.27 11.73
 -20 -8 1 35.1 12.9
 -20 -7 -1 37.66 12.54
 -20 -7 1 43.11 14.92
 -20 -6 -1 1.64 10.78
 -20 -6 1 -10 12.35
 -20 -5 -1 18.3 11.85
 -20 -5 1 8.03 9.33
 -20 -4 1 25.43 13.6
 -20 -4 -1 -17.73 10.81
 -20 -3 1 29.96 12.2
 -20 -3 -1 4.22 10.4
 -20 -2 1 -4.12 10.34
 -20 -2 -1 2.91 10.76
 -20 -1 1 61.56 14.84
 -20 -1 -1 33.39 11.93
 -20 0 1 19.42 11.5
 -20 0 -1 17.63 10.38
 -20 1 1 46.97 13.36
 -20 2 1 -7.15 11.12
 -20 3 1 18.72 10.49
 -20 -11 -2 -5.42 9.8
 -20 -11 2 26.57 14.74
 -20 -10 -2 50.27 13.98
 -20 -10 2 61.36 16.74
 -20 -9 -2 -0.12 10.93
 -20 -9 2 -7.01 11.98
 -20 -8 -2 64.19 15.06
 -20 -8 2 96.61 17.22
 -20 -7 -2 4.29 11.29
 -20 -7 2 8.79 12.26
 -20 -6 -2 105.91 18.02
 -20 -6 2 128.81 20.03
 -20 -5 -2 -18.31 13.83
 -20 -5 2 15.84 10.31
 -20 -4 -2 95.82 16.88
 -20 -4 2 105.25 18.06
 -20 -3 -2 13.8 12.41
 -20 -3 2 13.95 12.18
 -20 -2 2 137.2 19.19
 -20 -2 -2 94.19 17.76
 -20 -1 2 2.32 9.4
 -20 -1 -2 0.6 10.85
 -20 0 2 83.76 15.13
 -20 1 2 3.59 9.14
 -20 2 2 114.15 17.32
 -20 3 2 16 11.05
 -20 -11 -3 151.66 20.39
 -20 -10 -3 -23.95 13.11
 -20 -10 3 10.03 12.1
 -20 -9 -3 131.75 20.29
 -20 -9 3 119.36 20.35
 -20 -8 -3 -5.01 9.61
 -20 -8 3 7.84 11.88
 -20 -7 -3 166.71 22.2
 -20 -7 3 155.04 22.39
 -20 -6 -3 16.98 12.84
 -20 -6 3 14.04 11.13
 -20 -5 -3 215.52 23.92
 -20 -5 3 225.8 25.47
 20 -5 3 221.56 26.42
 -20 -4 -3 19.44 12.14
 -20 -4 3 2.67 10.5
 20 -4 3 13.94 10.54
 -20 -3 3 306.87 27.93
 20 -3 3 314.79 31.13
 -20 -2 3 5.1 9.59
 20 -2 3 7.92 11.28
 -20 -1 3 190.08 22.33
 20 -1 3 186.5 25.44
 -20 0 3 -8.11 9.36
 20 0 3 17.71 14.04
 -20 1 3 151.91 19.65
 20 1 3 172.43 24.37
 -20 2 3 20.28 10.81
 20 2 3 -13.88 11.74
 -20 3 3 264.58 24.1
 20 3 3 245.1 27.66
 -20 4 3 11.47 10.12
 20 4 3 4.77 10.28
 20 5 3 242.52 28
 -20 -10 -4 -31.77 14.12
 -20 -9 -4 -13.85 9.74
 -20 -9 4 10.1 12.45
 -20 -8 -4 10.53 10.8
 -20 -8 4 -20.34 13.59
 20 -8 4 -7.29 12.01
 -20 -7 -4 9.28 10.47
 -20 -7 4 -9.78 12.58
 20 -7 4 10.8 12.21
 -20 -6 4 15.03 11.36
 20 -6 4 -0.43 11.41
 -20 -5 4 11.59 12.34
 20 -5 4 20.02 13.92
 -20 -4 4 -13.7 10.95
 20 -4 4 -1.27 10.2
 -20 -3 4 34.56 13.59
 20 -3 4 16.54 13.43
 -20 -2 4 7.43 11.07
 20 -2 4 1.08 10.3
 -20 -1 4 6.5 9.18
 20 -1 4 -21.49 14.33
 -20 0 4 21.22 12.03
 20 0 4 -25.93 14.62
 -20 1 4 -10.96 10.2
 20 1 4 15.09 12.42
 -20 2 4 -1.26 8.41
 20 2 4 -11.09 12.07
 -20 3 4 10.86 10.02
 20 3 4 -15.31 14.15
 -20 4 4 -0.61 8.02
 20 4 4 16 11.59
 20 5 4 -12.63 11.86
 20 6 4 37.4 16.44
 20 7 4 -24.96 13.9
 20 8 4 2.14 9.51
 20 -10 5 19.38 13.01
 20 -9 5 116.46 20.58
 -20 -8 5 16.79 12.53
 20 -8 5 -11.18 14.06
 -20 -7 5 105.29 19.3
 20 -7 5 99.41 20.5
 -20 -6 5 13.52 11.54
 20 -6 5 9.24 13.08
 -20 -5 5 167.8 22.82
 20 -5 5 208.28 27.5
 -20 -4 5 15.74 12.65
 20 -4 5 30.13 16.55
 -20 -3 5 172.77 21.83
 20 -3 5 198.99 26.53
 -20 -2 5 19.98 12.31
 20 -2 5 6.84 13.1
 -20 -1 5 114.8 18.07
 20 -1 5 146.65 24.19
 -20 0 5 12.92 10.37
 20 0 5 17.64 15.05
 -20 1 5 128.84 18.47
 20 1 5 145.79 24.84
 -20 2 5 22.73 10.9
 20 2 5 33.59 16.31
 20 3 5 161.57 24.5
 20 4 5 -16.54 15.25
 20 5 5 155 23.73
 20 6 5 -0.69 11.69
 20 7 5 86.21 18.89
 20 8 5 -13.07 14.38
 20 9 5 120.7 20.63
 20 10 5 12.27 12.15
 -20 -6 6 46.53 14.46
 20 -6 6 57.61 18.4
 -20 -5 6 3.96 11.3
 -20 -5 -6 6.96 11.63
 20 -5 6 -4.45 12.62
 -20 -4 6 75.93 16.51
 20 -4 6 67.42 18.87
 -20 -3 6 4.86 10.13
 20 -3 6 1.44 11.59
 -20 -2 6 77.66 16.88
 20 -2 6 41.71 15.86
 -20 -1 6 24.79 11.61
 20 -1 6 -2.91 12.79
 -20 0 6 38.98 12.1
 20 0 6 36.91 16.06
 20 1 6 -8.76 13.04
 20 2 6 79.81 20.04
 20 3 6 38.07 17.14
 20 4 6 50.92 17.66
 20 5 6 38.45 16.65
 20 6 6 27.77 14.79
 -20 -4 7 -18.31 11.98
 -20 -3 7 -4.67 11.15
 -20 -2 7 7.84 9.44
 -20 -1 -7 6.57 9.51
 -20 0 -7 13.81 11.35
 -20 1 -7 41.5 13.26
 -20 2 -7 -0.62 8.36
 -20 3 -7 17.01 9.54
 -21 -10 0 -17.1 11.56
 -21 -9 0 -23.16 14.22
 -21 -8 0 4.45 11.4
 -21 -7 0 -13.06 12.98
 -21 -6 0 -1.58 10.8
 -21 -5 0 -11.75 13.07
 -21 -4 0 12 11.24
 -21 -3 0 -1.66 10.14
 -21 -2 0 -9.27 10.56
 -21 -1 0 7.11 9.94
 -21 0 0 -9.22 11.39
 -21 1 0 -2.03 10.81
 -21 -10 -1 46.93 16.01
 -21 -9 -1 87.23 17.84
 -21 -9 1 80.46 18.11
 -21 -8 -1 47.12 14.54
 -21 -8 1 37.4 15.06
 -21 -7 -1 127.46 20.92
 -21 -7 1 91.07 18.14
 -21 -6 1 53.64 15.59
 -21 -6 -1 43.85 15.05
 -21 -5 1 111.31 19.99
 -21 -5 -1 58.01 15.09
 -21 -4 1 39.97 12.61
 -21 -4 -1 56.06 16.3
 -21 -3 1 83.11 17.8
 -21 -3 -1 77.94 17.39
 -21 -2 1 60.12 15.55
 -21 -2 -1 81.5 17.85
 -21 -1 1 160.94 21.26
 -21 -1 -1 152.38 21.81
 -21 0 1 66.38 15.27
 -21 0 -1 45.66 14.84
 -21 1 1 159.05 21.39
 -21 2 1 81.02 16.51
 -21 -9 -2 44.66 15.93
 -21 -9 2 26.96 13.41
 -21 -8 -2 31.22 13.32
 -21 -8 2 12.36 11.92
 -21 -7 -2 33.41 14.03
 -21 -7 2 30.97 14.78
 -21 -6 -2 50.4 15.24
 -21 -6 2 80.61 17.61
 -21 -5 -2 17.67 10.75
 -21 -5 2 43.17 13.81
 -21 -4 2 53.39 13.39
 -21 -4 -2 100.42 19.2
 -21 -3 2 23.99 11.56
 -21 -3 -2 40.09 15.29
 -21 -2 2 50.62 12.86
 -21 -2 -2 73.46 16.98
 -21 -1 2 72.04 15.63
 -21 0 2 51.3 14.32
 -21 1 2 71.63 15.8
 -21 2 2 61.21 14.61
 -21 3 2 4.11 8.75
 -21 -9 -3 -6.46 10.9
 -21 -8 -3 -2.78 10.12
 -21 -8 3 -12.81 11.63
 -21 -7 -3 14.23 11.24
 -21 -7 3 16.88 11.6
 -21 -6 -3 14.64 10.7
 -21 -6 3 25.96 14.79
 -21 -5 -3 43.46 15.78
 -21 -5 3 7.24 10.98
 -21 -4 -3 25.38 14.11
 -21 -4 3 21.22 12.73
 -21 -3 3 39.68 14.6
 -21 -2 3 22.89 12.58
 21 -1 3 31.3 12.72
 -21 -1 3 17.31 9.78
 21 0 3 14.87 14.8
 -21 0 3 2.04 10.24
 21 1 3 10.36 10.38
 -21 1 3 34.85 12.66
 -21 2 3 -1.99 8.66
 -21 3 3 -4.21 9.24
 -21 -8 -4 118.62 20.66
 -21 -7 4 53.87 16.19
 21 -6 4 104.03 19.98
 -21 -6 4 151.25 23.09
 21 -5 4 37.49 13.26
 -21 -5 4 58.38 15.06
 21 -4 4 153.42 24.23
 -21 -4 4 198.22 24.77
 21 -3 4 126.4 21.84
 -21 -3 4 110.08 19.62
 21 -2 4 135.63 23.18
 -21 -2 4 137.49 20.48
 21 -1 4 85.8 19.91
 -21 -1 4 56.99 14.6
 21 0 4 121.5 22.24
 -21 0 4 102.61 17.49
 21 1 4 62.85 19.12
 -21 1 4 64.63 15.24
 21 2 4 147.92 23.95
 -21 2 4 149.99 19.76
 21 3 4 96.94 19.37
 -21 3 4 90.53 16.01
 21 4 4 208.42 27.84
 -21 4 4 182.58 20.64
 21 5 4 55.69 16.82
 21 6 4 105.58 20.11
 21 -6 5 -12.73 13.64
 -21 -6 5 -21.78 12.72
 21 -5 5 38.14 16.1
 -21 -5 5 41.19 16.39
 21 -4 5 23.79 14.42
 -21 -4 5 7.28 10.38
 21 -3 5 40.36 17.1
 -21 -3 5 17.16 10.47
 21 -2 5 7.98 14.88
 -21 -2 5 -6.51 10.21
 21 -1 5 25.29 13.65
 -21 -1 5 10.3 10.66
 21 0 5 8.7 12.72
 -21 0 5 15.34 10.86
 21 1 5 6.5 11.6
 -21 1 5 29.24 11.37
 21 2 5 13.79 13.87
 21 3 5 -5.39 13.96
 21 4 5 30.62 14.03
 21 5 5 -19.28 13.76
 21 6 5 37.73 16.14
 -21 -4 6 22.14 12.3
 -21 -3 6 21.44 12.91
 -21 -2 6 25.17 12.04
 -21 -1 6 41.44 13.97
 -22 -7 0 203.58 25.45
 -22 -6 0 -8.13 11.01
 -22 -5 0 145.3 21.68
 -22 -4 0 8.94 12.27
 -22 -3 0 257.53 28.08
 -22 -2 0 21.85 13.28
 -22 -1 0 204.5 25.08
 -22 0 0 13.86 11.52
 -22 -7 1 18.67 12.75
 -22 -7 -1 -6.33 12.13
 -22 -6 1 23.44 13.77
 -22 -6 -1 50.62 17.68
 -22 -5 1 38.62 16.28
 -22 -5 -1 9.8 11.4
 -22 -4 1 3.88 10.08
 -22 -4 -1 4.16 11.8
 -22 -3 1 16.8 12.79
 -22 -3 -1 19.04 12.57
 -22 -2 1 -5.67 11.91
 -22 -2 -1 25.69 13.02
 -22 -1 1 0.35 10.32
 -22 -1 -1 4.1 10.98
 -22 0 1 19.83 11.05
 -22 1 1 2.22 11.26
 -22 -7 -2 10.65 11.8
 -22 -7 2 28.22 12.87
 -22 -6 -2 13.14 12.52
 -22 -6 2 19.55 12.63
 -22 -5 2 87.97 18.44
 -22 -5 -2 114.62 21.19
 -22 -4 2 -2.99 12.1
 -22 -4 -2 -14.57 12.59
 -22 -3 2 68.86 16.27
 -22 -3 -2 83.05 19.58
 -22 -2 2 -15.01 12.77
 -22 -1 2 73.88 16.6
 -22 0 2 20.83 12.11
 -22 1 2 63.78 15.21
 -22 2 2 1.92 10.27
 -22 -6 -3 120.41 20.61
 -22 -6 3 134.73 21.62
 -22 -5 -3 17.64 12.6
 -22 -5 3 22.66 13.84
 -22 -4 3 164.93 23.39
 -22 -3 3 12.3 11.58
 -22 -2 3 106.07 18.06
 -22 -1 3 -0.56 9.28
 -22 0 3 173.33 22.98
 -22 1 3 12.8 9.57
 -22 2 3 115.77 18.05
 -22 3 3 -4.7 10.13
 -22 -5 4 21.13 14.58
 22 -4 4 -15.25 13.64
 -22 -4 4 19.5 12.97
 22 -3 4 23.82 14.25
 -22 -3 4 -5.76 10.41
 22 -2 4 -17.17 14.63
 -22 -2 4 8.95 10.75
 22 -1 4 -17.09 15.09
 -22 -1 4 -3.16 10.05
 22 0 4 -34.32 17.67
 -22 0 4 9.3 11.06
 22 1 4 4.99 14.81
 -22 1 4 -8.65 11.74
 22 2 4 29.9 15.57
 -22 2 4 6.9 9.64
 22 3 4 -2.67 12.06
 -22 3 4 3.47 9.77
 22 4 4 12.02 13.54
 -22 -3 5 1.89 10.26
 -22 -2 5 109.92 18.91
 -22 -1 5 19.83 12.41
 -22 0 5 70.63 15.95
 -22 1 5 -0.11 9.56
 -23 -4 0 4.9 11.07
 -23 -3 0 -20.66 15.08
 -23 -2 0 -3.03 12.34
 -23 -1 0 -8.09 13.87
 -23 0 0 18.27 13.33
 -23 -4 1 103.7 20.04
 -23 -4 -1 74.16 16.81
 -23 -3 1 66.88 16.93
 -23 -3 -1 70.45 17.39
 -23 -2 1 87.14 19.33
 -23 -2 -1 90.84 19.57
 -23 -1 1 36.5 14.45
 -23 0 1 68.6 16.78
 -23 1 1 44.2 15.43
 -23 -4 2 10.57 12.56
 -23 -3 2 22.85 12.36
 -23 -2 2 52.02 16.35
 -23 -1 2 49.69 16.38
 -23 0 2 50.73 16.82
 -23 1 2 53.72 14.97
 -23 2 2 34.35 13.91
 -23 -3 3 4.67 10.98
 -23 -2 3 14.83 11.73
 -23 -1 3 -14.88 12.48
 -23 0 3 72.57 17.58
 -23 1 3 3.98 10.95
 -23 2 3 7.67 10.75
 -23 -1 4 131.68 21.16
 -23 0 4 85.1 18.08
 -23 1 4 102.2 18.29
 -23 2 4 52.35 15.75

_iucr_refine_fcf_details
;
data_MoC6O6_Mova_Ag_2_auto
_computing_structure_refinement   'olex2.refine 1.5-alpha (Bourhis et al., 2015)'
_shelx_refln_list_code            4
loop_
  _space_group_symop_id
  _space_group_symop_operation_xyz
  1  x,y,z
  2  x+1/2,-y+1/2,-z+1/2
  3  -x,y+1/2,-z
  4  -x+1/2,-y,z+1/2
  5  -x,-y,-z
  6  -x-1/2,y-1/2,z-1/2
  7  x,-y-1/2,z
  8  x-1/2,y,-z-1/2

_space_group_crystal_system       orthorhombic
_space_group_IT_number            62
_space_group_name_H-M_alt         'P n m a'
_space_group_name_Hall            '-P 2ac 2n'
_symmetry_space_group_name_H-M    'P n m a'
_symmetry_space_group_name_Hall   '-P 2ac 2n'
_symmetry_Int_Tables_number       62
_cell_length_a                    11.2399(7)
_cell_length_b                    11.7580(8)
_cell_length_c                    6.3622(4)
_cell_angle_alpha                 90
_cell_angle_beta                  90
_cell_angle_gamma                 90
_cell_volume                      840.82(9)
loop_
  _refln_index_h
  _refln_index_k
  _refln_index_l
  _refln_F_squared_calc
  _refln_F_squared_meas
  _refln_F_squared_sigma
  _refln_F_squared_weight
  _refln_observed_status
0 0 2 1401.490 1505.880 30.279 9.008 o
0 0 4 0.010 1.146 8.942 196.260 o
0 0 6 1977.580 1946.770 79.080 2.011 o
0 0 8 2678.270 2451.220 108.134 1.090 o
0 0 10 709.245 653.992 67.210 3.333 o
0 1 1 3349.030 3423.850 39.554 2.565 o
0 1 3 5158.190 5216.290 159.241 0.435 o
0 1 5 6649.340 6169.490 163.411 0.360 o
0 1 7 916.812 807.643 42.224 7.498 o
0 1 9 282.343 279.256 29.966 16.881 o
0 1 11 599.257 676.126 51.985 5.490 o
0 2 0 22863.400 21741.600 591.381 0.028 o
0 2 2 15758.000 15704.400 76.469 0.150 o
0 2 4 2.707 5.194 4.551 757.647 o
0 2 6 834.530 748.361 36.283 9.957 o
0 2 8 3062.930 2778.420 126.894 0.800 o
0 2 10 418.673 421.090 39.664 9.548 o
0 3 1 106.593 103.813 7.924 233.345 o
0 3 3 26232.400 25929.600 253.375 0.047 o
0 3 5 4769.120 4671.280 64.660 1.193 o
0 3 7 809.723 787.263 41.180 8.035 o
0 3 9 164.793 189.693 27.798 19.999 o
0 3 11 771.450 741.524 53.862 5.009 o
0 4 0 31115.900 28966.100 142.901 0.040 o
0 4 2 4390.990 4674.030 52.086 1.458 o
0 4 4 5.299 7.321 2.449 2611.070 o
0 4 6 1440.440 1414.210 33.676 8.031 o
0 4 8 961.485 890.332 47.764 5.960 o
0 4 10 559.260 577.242 44.727 7.374 o
0 5 1 1075.040 1090.200 14.669 23.014 o
0 5 3 4405.600 4637.490 72.898 1.175 o
0 5 5 11004.300 10717.000 158.624 0.216 o
0 5 7 351.242 352.354 29.095 17.516 o
0 5 9 144.225 162.879 25.337 24.106 o
0 5 11 851.121 1010.910 62.490 3.708 o
0 6 0 33958.000 31614.900 151.636 0.034 o
0 6 2 3188.220 3198.800 36.639 2.897 o
0 6 4 3.077 6.852 3.968 996.133 o
0 6 6 1137.720 1076.900 26.282 13.184 o
0 6 8 1961.770 1912.950 67.461 2.588 o
0 6 10 520.488 496.307 43.040 8.017 o
0 7 1 977.647 995.385 11.501 30.222 o
0 7 3 8436.640 8335.180 71.382 0.471 o
0 7 5 1534.490 1522.720 30.508 8.402 o
0 7 7 793.859 767.223 29.645 13.946 o
0 7 9 241.726 251.988 30.415 16.535 o
0 8 0 14589.100 14510.300 124.332 0.156 o
0 8 2 5534.130 5207.490 124.440 0.576 o
0 8 4 7.960 3.380 5.436 530.775 o
0 8 6 782.011 775.003 26.359 16.731 o
0 8 8 3064.430 3067.520 87.356 1.378 o
0 8 10 267.006 271.492 32.460 14.498 o
0 9 1 908.968 861.340 31.713 11.846 o
0 9 3 3011.710 2968.680 26.469 3.654 o
0 9 5 3152.940 3146.580 60.751 2.048 o
0 9 7 559.526 549.302 23.477 23.253 o
0 9 9 152.717 148.987 31.011 16.164 o
0 10 2 1079.200 1057.770 25.305 14.265 o
0 10 4 0.357 5.901 5.783 469.213 o
0 10 6 1002.770 1002.860 28.188 13.112 o
0 10 8 783.312 804.564 46.838 6.422 o
0 10 10 372.602 371.131 39.843 9.552 o
0 11 1 432.537 417.635 31.040 15.139 o
0 11 3 4651.670 4544.000 89.538 0.949 o
0 11 5 3496.160 3477.790 47.284 2.208 o
0 11 7 173.892 181.743 14.800 67.785 o
0 11 9 77.722 90.125 46.159 7.356 o
0 12 0 2080.300 2010.890 97.378 1.404 o
0 12 2 2290.760 2133.230 57.264 2.970 o
0 12 4 0.014 -0.085 5.862 456.684 o
0 12 6 472.358 508.884 23.796 23.772 o
0 12 8 859.613 999.159 83.201 2.164 o
0 13 1 228.123 208.149 26.132 22.340 o
0 13 3 3688.530 3554.180 78.039 1.376 o
0 13 5 1268.440 1259.540 29.854 10.245 o
0 13 7 242.916 269.892 17.341 48.127 o
0 13 9 76.298 -35.355 44.934 7.769 o
0 14 0 5700.190 5760.550 177.922 0.351 o
0 14 2 1010.230 940.061 52.264 5.028 o
0 14 4 1.358 20.691 17.343 52.172 o
0 14 6 561.382 678.617 39.470 9.220 o
0 14 8 780.674 696.158 91.650 1.819 o
0 15 1 472.114 481.107 67.608 3.367 o
0 15 3 733.101 700.167 34.329 11.314 o
0 15 5 1169.520 1159.300 44.334 6.254 o
0 15 7 148.183 166.311 21.630 32.874 o
0 16 0 3910.480 3983.460 163.315 0.478 o
0 16 2 585.134 582.571 46.425 6.848 o
0 16 4 0.366 -4.302 15.417 66.027 o
0 16 6 325.328 351.560 28.322 18.533 o
0 17 1 202.011 198.565 33.692 13.632 o
0 17 3 1391.530 1485.370 74.165 2.487 o
0 17 5 483.973 486.553 32.872 13.361 o
0 17 7 136.296 163.732 28.465 19.169 o
0 18 0 930.122 995.802 95.023 1.671 o
0 18 2 595.745 655.471 55.723 4.819 o
0 18 4 2.655 -15.491 35.698 12.315 o
0 18 6 235.545 216.745 25.645 23.124 o
0 19 1 84.006 50.505 26.990 21.481 o
0 19 3 871.065 948.321 53.781 4.883 o
0 19 5 723.309 794.259 50.398 5.680 o
0 20 0 875.645 1175.310 109.121 1.277 o
0 20 2 223.856 270.495 42.795 8.463 o
0 20 4 0.134 -6.024 28.550 19.254 o
0 21 1 80.484 51.489 37.169 11.343 o
1 0 2 562.874 523.353 15.782 42.419 o
1 0 3 1050.040 1092.600 35.157 9.291 o
1 0 4 3167.280 3156.350 74.577 1.641 o
1 0 5 23.397 17.630 15.561 64.758 o
1 0 6 1187.310 1140.910 44.066 6.300 o
1 0 7 2588.730 2499.510 113.226 1.016 o
1 0 8 71.653 63.814 18.702 44.626 o
1 0 9 763.656 685.222 46.944 6.481 o
1 0 10 288.596 275.181 33.572 13.536 o
1 0 11 5.470 8.045 22.811 30.160 o
1 1 1 10208.800 10128.100 51.790 0.355 o
1 1 2 8725.210 8983.520 59.483 0.454 o
1 1 3 248.857 260.061 6.190 245.825 o
1 1 4 3478.750 3501.830 57.670 1.917 o
1 1 5 1345.970 1327.020 43.944 5.924 o
1 1 6 744.067 706.834 29.486 14.483 o
1 1 7 2280.320 2176.450 47.019 3.712 o
1 1 8 38.274 54.047 13.452 86.368 o
1 1 9 789.667 740.050 33.822 11.347 o
1 1 10 324.316 311.468 25.490 22.721 o
1 1 11 97.454 108.023 20.057 38.619 o
1 2 1 8133.660 8178.420 36.613 0.562 o
1 2 2 6073.010 6199.910 44.672 0.926 o
1 2 3 1164.270 1214.090 15.053 20.005 o
1 2 4 4743.220 4876.270 72.835 1.084 o
1 2 5 177.929 188.172 7.901 207.623 o
1 2 6 468.267 428.897 23.709 24.331 o
1 2 7 2207.080 2050.110 45.592 3.987 o
1 2 8 22.544 26.298 15.985 61.368 o
1 2 9 478.990 444.516 28.101 17.892 o
1 2 10 259.015 258.828 23.008 28.216 o
1 2 11 44.378 71.413 21.427 34.096 o
1 3 1 170.695 177.757 4.095 545.821 o
1 3 2 3110.130 3163.700 28.705 3.312 o
1 3 3 1273.960 1319.570 17.675 16.059 o
1 3 4 6224.030 6438.780 80.827 0.701 o
1 3 5 573.674 575.181 12.035 56.712 o
1 3 6 532.098 502.874 25.926 20.086 o
1 3 7 1723.090 1667.590 40.097 5.665 o
1 3 8 12.408 9.969 11.977 109.364 o
1 3 9 469.629 471.104 27.834 18.182 o
1 3 10 178.888 183.991 22.658 29.810 o
1 3 11 49.940 30.930 15.543 64.759 o
1 4 1 3113.440 3192.660 26.621 3.373 o
1 4 2 1600.280 1660.790 23.573 9.771 o
1 4 3 2884.850 2907.060 22.976 4.051 o
1 4 4 6660.030 6677.640 68.764 0.697 o
1 4 5 521.301 522.959 10.079 74.541 o
1 4 6 1387.460 1333.830 16.809 15.193 o
1 4 7 1635.610 1579.030 36.370 6.626 o
1 4 8 35.913 33.705 12.116 106.540 o
1 4 9 423.767 425.300 25.860 21.186 o
1 4 10 396.630 421.768 28.190 18.242 o
1 4 11 64.478 59.461 16.726 55.785 o
1 5 1 4167.330 4023.360 69.710 1.347 o
1 5 2 3304.390 3271.620 25.677 3.140 o
1 5 3 15.760 11.453 2.652 2206.210 o
1 5 4 5488.590 5462.390 123.109 0.578 o
1 5 5 1026.360 991.120 12.553 27.561 o
1 5 6 246.824 227.101 9.449 139.656 o
1 5 7 966.787 964.131 28.853 13.016 o
1 5 8 44.324 58.922 13.434 86.499 o
1 5 9 392.355 399.825 25.979 21.286 o
1 5 10 205.263 244.398 23.030 28.563 o
1 5 11 92.236 125.693 24.645 25.657 o
1 6 1 3874.750 3843.650 37.636 2.123 o
1 6 2 896.443 900.699 14.937 28.762 o
1 6 3 981.657 977.140 16.471 23.937 o
1 6 4 3565.300 3570.410 43.574 2.246 o
1 6 5 153.749 145.648 6.094 339.227 o
1 6 6 712.156 706.737 16.042 34.175 o
1 6 7 1693.230 1574.040 53.481 3.969 o
1 6 8 51.563 49.454 12.553 98.938 o
1 6 9 489.780 467.113 27.315 18.702 o
1 6 10 237.167 239.894 23.071 28.280 o
1 6 11 21.112 1.272 19.760 40.184 o
1 7 1 2342.620 2436.180 32.459 4.744 o
1 7 2 3091.040 2997.870 52.091 2.430 o
1 7 3 1146.250 1141.680 26.280 12.918 o
1 7 4 2008.510 2012.740 28.885 6.404 o
1 7 5 461.609 459.339 11.422 72.847 o
1 7 6 789.685 749.706 19.277 25.613 o
1 7 7 2102.500 2099.330 33.677 5.410 o
1 7 8 8.651 10.371 14.597 73.639 o
1 7 9 693.725 727.848 33.866 11.661 o
1 7 10 245.198 254.206 23.416 27.390 o
1 8 1 4184.040 4044.390 37.176 1.907 o
1 8 2 1477.240 1385.680 16.407 14.183 o
1 8 3 126.895 122.823 5.604 416.178 o
1 8 4 1594.550 1604.510 19.769 11.113 o
1 8 5 14.845 15.154 3.578 1217.160 o
1 8 6 265.903 270.309 12.003 90.883 o
1 8 7 1673.990 1699.810 40.623 5.639 o
1 8 8 4.275 6.645 10.720 136.541 o
1 8 9 411.869 416.702 26.807 19.941 o
1 8 10 135.819 138.422 20.605 36.324 o
1 9 1 3161.290 3091.560 41.592 2.768 o
1 9 2 2237.160 2152.340 21.172 6.538 o
1 9 3 238.654 229.287 5.787 281.856 o
1 9 4 1947.600 1903.210 22.061 7.921 o
1 9 5 662.080 639.908 14.248 41.909 o
1 9 6 462.414 443.629 12.799 63.521 o
1 9 7 1173.660 1157.240 25.177 13.302 o
1 9 8 9.482 5.726 10.746 135.858 o
1 9 9 388.461 389.758 26.705 20.285 o
1 9 10 186.048 198.596 38.905 10.270 o
1 10 1 1853.630 1819.910 42.302 4.986 o
1 10 2 413.160 393.182 10.212 92.106 o
1 10 3 632.529 615.076 11.248 55.329 o
1 10 4 2642.200 2583.570 25.827 4.590 o
1 10 5 171.962 170.969 8.254 196.386 o
1 10 6 828.289 836.260 17.700 26.621 o
1 10 7 969.352 941.417 25.791 15.179 o
1 10 8 20.609 -0.387 10.901 131.985 o
1 10 9 328.528 344.772 24.383 24.554 o
1 10 10 197.693 233.193 23.203 28.228 o
1 11 1 972.080 961.192 32.824 10.804 o
1 11 2 865.980 865.098 12.813 33.824 o
1 11 3 157.922 144.631 5.854 359.162 o
1 11 4 2576.050 2610.930 27.838 4.544 o
1 11 5 211.128 224.166 9.846 135.845 o
1 11 6 180.872 179.734 9.574 149.911 o
1 11 7 546.769 569.947 20.052 29.889 o
1 11 8 14.738 9.075 10.963 130.492 o
1 11 9 228.587 302.411 24.596 24.886 o
1 12 1 1363.830 1348.860 39.776 6.762 o
1 12 2 1458.340 1424.400 31.921 8.453 o
1 12 3 445.271 443.920 9.806 89.514 o
1 12 4 2189.870 2153.810 23.642 6.389 o
1 12 5 222.099 233.977 9.816 134.362 o
1 12 6 325.715 330.112 13.825 67.081 o
1 12 7 645.617 684.094 18.183 31.133 o
1 12 8 7.438 13.853 10.469 143.145 o
1 12 9 184.978 201.885 18.715 43.022 o
1 13 1 800.310 784.929 32.900 11.752 o
1 13 2 646.730 619.963 22.710 23.130 o
1 13 3 338.199 319.872 13.591 68.576 o
1 13 4 1485.930 1488.010 20.187 12.150 o
1 13 5 179.823 173.845 8.841 172.799 o
1 13 6 243.206 254.326 11.210 104.594 o
1 13 7 609.902 691.358 19.846 28.215 o
1 13 8 0.534 79.411 32.919 14.478 o
1 13 9 196.994 159.559 40.695 9.399 o
1 14 1 1153.810 1184.750 41.316 6.977 o
1 14 2 276.873 252.158 22.015 30.561 o
1 14 3 128.853 116.136 12.015 104.228 o
1 14 4 892.537 885.568 26.319 15.542 o
1 14 5 37.720 47.464 11.750 113.125 o
1 14 6 285.829 284.690 16.922 49.205 o
1 14 7 593.039 624.519 23.966 21.794 o
1 14 8 4.366 37.345 30.282 17.113 o
1 15 1 1429.710 1430.580 48.166 5.001 o
1 15 2 712.452 705.466 35.119 10.936 o
1 15 3 98.584 80.742 14.274 75.745 o
1 15 4 624.673 614.046 23.478 22.243 o
1 15 5 198.792 226.864 15.801 58.779 o
1 15 6 206.078 206.571 16.012 57.403 o
1 15 7 461.481 477.120 22.144 27.175 o
1 15 8 4.761 47.064 35.546 12.419 o
1 16 1 878.493 817.942 38.760 8.733 o
1 16 2 241.803 225.935 23.040 28.367 o
1 16 3 49.656 72.495 14.947 69.832 o
1 16 4 579.961 573.013 23.399 23.045 o
1 16 5 22.326 32.111 11.208 124.676 o
1 16 6 148.633 166.561 15.532 62.571 o
1 16 7 409.565 423.321 25.421 21.953 o
1 17 1 485.770 499.601 33.353 12.985 o
1 17 2 352.960 368.890 29.269 17.283 o
1 17 3 153.172 174.914 19.885 38.683 o
1 17 4 513.686 527.654 25.157 21.197 o
1 17 5 74.101 64.576 12.071 106.234 o
1 17 6 165.915 177.415 16.150 57.623 o
1 18 1 464.256 459.949 34.290 12.441 o
1 18 2 320.875 328.756 30.367 16.279 o
1 18 3 77.018 86.499 15.068 68.344 o
1 18 4 565.627 603.513 29.965 15.212 o
1 18 5 44.483 30.013 12.810 95.276 o
1 18 6 145.649 200.192 17.773 48.049 o
1 19 1 273.465 308.535 29.910 16.927 o
1 19 2 161.405 211.796 27.376 20.591 o
1 19 3 43.332 38.819 14.625 73.134 o
1 19 4 537.501 564.291 29.812 15.566 o
1 19 5 66.173 111.108 18.170 47.160 o
1 20 1 248.702 257.904 32.649 14.381 o
1 20 2 143.342 147.950 21.476 33.418 o
1 20 3 92.485 61.370 16.241 58.898 o
1 20 4 440.325 496.806 29.926 16.015 o
1 21 1 218.283 244.760 30.281 16.739 o
1 21 2 114.447 101.713 19.121 42.361 o
2 0 0 8.072 -11.043 3.564 1234.280 o
2 0 1 3338.980 3398.330 29.741 2.907 o
2 0 2 11887.200 11803.800 259.118 0.127 o
2 0 3 13854.600 14193.800 218.690 0.125 o
2 0 4 724.187 715.017 22.799 21.561 o
2 0 5 2690.310 2706.530 120.386 0.902 o
2 0 6 14.683 18.399 12.444 101.281 o
2 0 7 598.106 593.621 36.358 10.718 o
2 0 8 3.795 9.188 15.839 62.551 o
2 0 9 285.667 291.053 32.865 14.098 o
2 0 10 21.529 1.205 18.993 43.493 o
2 0 11 655.404 684.533 51.705 5.506 o
2 1 0 21650.400 20520.500 236.235 0.066 o
2 1 1 3.239 5.018 1.333 8804.380 o
2 1 2 6689.660 7071.830 48.344 0.750 o
2 1 3 21.629 25.941 2.521 2388.790 o
2 1 4 2.210 2.443 1.885 4416.300 o
2 1 5 120.790 115.898 9.675 158.064 o
2 1 6 2383.880 2309.390 43.703 3.794 o
2 1 7 13.240 17.123 9.731 165.574 o
2 1 8 3040.040 2862.020 64.255 2.043 o
2 1 9 33.243 24.537 12.305 103.390 o
2 1 10 466.887 460.199 29.489 16.416 o
2 1 11 6.064 -11.055 15.734 63.389 o
2 2 0 0.063 1.256 1.132 12255.000 o
2 2 1 3590.690 3689.260 31.235 2.520 o
2 2 2 1.651 1.972 1.280 9570.550 o
2 2 3 6895.980 6983.820 142.990 0.396 o
2 2 4 2227.560 2212.780 29.154 5.553 o
2 2 5 5887.500 5725.500 73.926 0.823 o
2 2 6 19.340 23.319 10.190 150.892 o
2 2 7 379.887 346.819 23.469 25.931 o
2 2 8 0.881 5.212 11.173 125.716 o
2 2 9 228.795 201.568 20.173 36.818 o
2 2 10 1.716 -5.888 14.425 75.421 o
2 2 11 794.927 769.298 38.785 8.959 o
2 3 0 22911.200 22776.600 122.203 0.070 o
2 3 1 17912.200 17380.500 98.927 0.116 o
2 3 2 3117.350 3222.980 25.901 3.377 o
2 3 3 22.020 29.049 3.032 1664.400 o
2 3 4 0.013 -3.980 3.371 1380.650 o
2 3 5 2.027 -2.518 5.060 612.829 o
2 3 6 2587.050 2629.740 32.042 4.203 o
2 3 7 66.164 60.886 14.123 78.031 o
2 3 8 1973.230 1920.330 43.430 4.594 o
2 3 9 5.831 9.179 13.570 85.214 o
2 3 10 534.455 509.122 30.930 14.703 o
2 3 11 1.170 -21.408 16.218 59.668 o
2 4 0 19.230 20.665 2.192 3163.030 o
2 4 1 1873.830 1942.870 22.256 8.111 o
2 4 2 12.728 13.137 1.684 5409.750 o
2 4 3 10904.000 10759.700 132.453 0.243 o
2 4 4 0.280 1.525 2.930 1828.080 o
2 4 5 4219.120 4165.470 43.713 1.749 o
2 4 6 386.367 393.312 12.947 68.811 o
2 4 7 357.744 359.947 13.687 65.732 o
2 4 8 2.367 -10.293 10.219 150.282 o
2 4 9 205.273 173.411 18.222 45.201 o
2 4 10 29.482 27.325 15.005 69.597 o
2 4 11 724.343 805.317 40.172 8.531 o
2 5 0 5290.210 5574.570 62.535 1.012 o
2 5 1 12.632 14.000 1.954 4039.690 o
2 5 2 6137.640 6227.800 57.347 0.848 o
2 5 3 356.493 340.726 8.100 136.511 o
2 5 4 1.646 2.477 2.964 1786.410 o
2 5 5 15.135 17.486 5.932 444.753 o
2 5 6 1797.690 1792.560 20.256 9.228 o
2 5 7 405.057 405.725 12.466 70.972 o
2 5 8 2425.200 2373.500 49.245 3.308 o
2 5 9 54.181 63.367 14.843 70.815 o
2 5 10 384.703 417.046 28.674 17.737 o
2 5 11 1.681 11.412 25.759 23.652 o
2 6 0 0.389 3.318 1.838 4642.570 o
2 6 1 1533.810 1538.950 13.249 14.027 o
2 6 2 688.247 677.723 10.264 53.578 o
2 6 3 7434.570 7275.610 51.388 0.642 o
2 6 4 1.910 10.239 4.356 826.555 o
2 6 5 3092.000 3043.610 46.863 2.624 o
2 6 6 37.982 33.845 11.031 128.400 o
2 6 7 401.391 388.738 13.851 61.551 o
2 6 8 5.570 13.917 11.183 125.454 o
2 6 9 203.826 219.555 21.433 32.911 o
2 6 10 4.152 27.339 15.402 66.141 o
2 6 11 597.642 674.461 36.978 10.306 o
2 7 0 14653.000 13953.500 78.111 0.176 o
2 7 1 1634.650 1563.840 12.899 13.027 o
2 7 2 2520.710 2434.620 29.380 4.688 o
2 7 3 38.189 42.511 5.063 597.629 o
2 7 4 0.466 -2.254 3.699 1147.110 o
2 7 5 50.286 43.199 5.922 436.044 o
2 7 6 1887.640 1841.080 35.845 5.841 o
2 7 7 58.479 57.324 7.923 244.725 o
2 7 8 1885.340 1930.710 50.165 3.962 o
2 7 9 107.774 121.469 17.304 51.544 o
2 7 10 403.523 405.774 27.990 18.489 o
2 8 0 8.239 9.949 3.131 1596.190 o
2 8 1 1570.590 1574.110 12.016 13.855 o
2 8 2 318.399 294.282 10.986 98.559 o
2 8 3 3732.750 3640.270 65.794 1.600 o
2 8 4 422.693 418.129 10.819 83.465 o
2 8 5 3196.650 3252.260 31.429 3.063 o
2 8 6 191.285 205.191 10.646 121.947 o
2 8 7 281.836 260.676 14.525 65.071 o
2 8 8 0.021 11.462 10.951 130.859 o
2 8 9 176.691 188.403 19.164 41.265 o
2 8 10 28.367 21.871 14.770 71.845 o
2 9 0 6683.800 6355.220 88.850 0.623 o
2 9 1 0.133 -0.047 3.919 1022.050 o
2 9 2 2604.120 2614.680 31.565 4.222 o
2 9 3 1.177 8.629 4.123 923.103 o
2 9 4 0.012 8.211 3.011 1730.750 o
2 9 5 24.219 20.253 5.633 491.423 o
2 9 6 1263.920 1291.180 21.064 14.371 o
2 9 7 30.260 34.391 7.376 286.368 o
2 9 8 1736.690 1761.090 57.062 3.508 o
2 9 9 7.313 -13.375 13.265 89.180 o
2 9 10 301.168 312.806 25.585 22.684 o
2 10 0 0.488 0.865 10.255 149.231 o
2 10 1 727.775 705.569 18.025 29.472 o
2 10 2 197.688 196.212 5.217 366.901 o
2 10 3 4986.940 4971.880 49.795 1.265 o
2 10 4 157.554 148.627 6.623 293.794 o
2 10 5 1809.770 1782.610 23.556 8.473 o
2 10 6 136.487 162.350 9.618 155.497 o
2 10 7 273.619 288.322 13.581 72.832 o
2 10 8 1.153 -6.228 11.767 113.352 o
2 10 9 131.062 130.942 17.527 49.969 o
2 10 10 1.686 -37.377 15.278 67.231 o
2 11 0 3843.950 3776.730 81.244 1.261 o
2 11 1 369.053 378.016 15.300 54.218 o
2 11 2 2049.640 2072.360 17.708 7.821 o
2 11 3 65.578 62.285 4.765 643.979 o
2 11 4 1.807 18.502 6.191 409.199 o
2 11 5 1.179 1.708 5.013 624.469 o
2 11 6 1021.910 1084.030 20.220 18.601 o
2 11 7 90.879 84.424 9.445 169.918 o
2 11 8 1100.420 1151.230 38.222 8.005 o
2 11 9 15.318 56.345 17.371 51.952 o
2 12 0 0.268 3.237 7.375 288.507 o
2 12 1 554.276 571.727 19.158 31.862 o
2 12 2 133.719 135.815 13.604 81.608 o
2 12 3 2597.400 2550.110 35.072 4.028 o
2 12 4 159.828 162.002 7.365 243.099 o
2 12 5 2131.760 2112.950 25.904 6.332 o
2 12 6 30.877 41.981 6.892 327.090 o
2 12 7 154.795 158.995 10.756 125.103 o
2 12 8 1.659 -3.116 10.610 139.408 o
2 12 9 92.888 96.225 15.194 66.951 o
2 13 0 3863.870 3982.830 105.541 0.911 o
2 13 1 506.886 561.208 27.908 17.651 o
2 13 2 1090.540 1040.750 34.452 9.521 o
2 13 3 3.787 10.857 8.903 197.966 o
2 13 4 0.223 -2.326 4.915 649.759 o
2 13 5 0.644 2.112 4.978 633.223 o
2 13 6 779.947 818.853 18.690 26.119 o
2 13 7 9.823 -2.921 8.011 244.485 o
2 13 8 773.401 808.588 99.447 1.548 o
2 13 9 0.221 19.826 46.716 7.191 o
2 14 0 7.420 -3.246 25.554 24.033 o
2 14 1 420.441 437.423 26.323 20.500 o
2 14 2 105.127 126.343 17.470 50.584 o
2 14 3 2005.280 1943.070 31.297 6.142 o
2 14 4 12.149 22.569 9.198 185.281 o
2 14 5 1112.320 1104.150 29.804 11.365 o
2 14 6 0.056 13.884 10.389 145.388 o
2 14 7 125.072 133.862 15.273 65.436 o
2 14 8 0.225 7.755 28.844 18.863 o
2 15 0 2174.630 2113.870 100.497 1.313 o
2 15 1 99.274 118.679 19.876 39.281 o
2 15 2 1074.030 1064.410 41.871 7.095 o
2 15 3 0.274 7.434 11.556 117.521 o
2 15 4 0.169 2.630 9.656 168.323 o
2 15 5 18.018 27.254 10.458 143.261 o
2 15 6 485.239 512.484 22.596 25.798 o
2 15 7 0.728 -8.768 11.212 124.838 o
2 15 8 796.045 721.456 111.237 1.244 o
2 16 0 1.336 -25.565 22.783 30.235 o
2 16 1 271.113 323.348 27.772 19.506 o
2 16 2 90.657 81.711 16.899 54.370 o
2 16 3 1256.270 1233.940 49.980 5.027 o
2 16 4 0.590 11.882 11.210 124.885 o
2 16 5 721.806 736.161 27.275 16.431 o
2 16 6 3.830 -11.018 12.156 106.193 o
2 16 7 122.512 150.091 17.980 47.522 o
2 17 0 1817.220 1835.540 104.713 1.276 o
2 17 1 66.569 107.255 20.864 35.841 o
2 17 2 545.934 566.126 34.959 11.674 o
2 17 3 1.654 -9.314 14.827 71.387 o
2 17 4 0.282 -8.746 12.130 106.654 o
2 17 5 0.388 9.036 12.523 100.075 o
2 17 6 385.903 406.163 22.033 28.684 o
2 18 0 0.507 43.031 43.502 8.293 o
2 18 1 180.440 162.055 31.528 15.597 o
2 18 2 10.062 25.846 16.894 54.967 o
2 18 3 831.918 866.457 38.468 8.895 o
2 18 4 5.173 44.224 14.163 78.182 o
2 18 5 687.931 747.315 30.468 13.904 o
2 18 6 0.027 15.412 13.935 80.814 o
2 19 0 821.419 854.889 101.992 1.469 o
2 19 1 38.146 42.665 20.102 38.779 o
2 19 2 398.933 437.435 29.590 16.635 o
2 19 3 2.102 8.771 14.812 71.529 o
2 19 4 0.045 22.094 14.846 71.200 o
2 19 5 1.068 -7.977 13.982 80.272 o
2 20 0 0.077 10.754 28.245 19.672 o
2 20 1 91.778 137.139 24.040 26.943 o
2 20 2 0.859 21.532 16.639 56.680 o
2 20 3 661.719 715.437 33.846 11.797 o
2 21 0 577.788 643.902 62.202 3.911 o
2 21 1 7.986 12.512 16.778 55.742 o
3 0 1 8215.830 8373.570 53.797 0.519 o
3 0 2 14555.100 15090.600 248.680 0.106 o
3 0 3 4241.600 4738.000 115.987 0.739 o
3 0 4 5073.210 5061.480 51.807 1.210 o
3 0 5 1096.850 1073.500 21.565 16.703 o
3 0 6 1472.100 1443.700 49.692 4.720 o
3 0 7 1273.290 1198.380 51.052 4.859 o
3 0 8 28.386 23.490 17.813 49.413 o
3 0 9 691.325 673.290 46.600 6.651 o
3 0 10 364.756 430.206 40.740 9.127 o
3 0 11 142.405 144.863 30.933 16.262 o
3 1 1 9745.280 10149.700 45.503 0.382 o
3 1 2 1363.890 1433.900 14.941 15.803 o
3 1 3 293.754 322.293 14.240 65.509 o
3 1 4 5680.060 5680.400 54.928 0.985 o
3 1 5 12.327 13.318 2.971 1765.500 o
3 1 6 1436.450 1378.320 34.667 7.827 o
3 1 7 938.673 944.522 31.951 11.415 o
3 1 8 27.611 25.662 10.864 132.648 o
3 1 9 549.341 527.302 29.522 15.867 o
3 1 10 154.054 165.125 19.779 39.122 o
3 1 11 21.168 0.109 20.394 37.726 o
3 2 1 13618.800 13966.700 78.386 0.192 o
3 2 2 975.505 1034.550 12.417 28.513 o
3 2 3 533.628 541.513 10.232 71.419 o
3 2 4 4822.840 4916.240 60.135 1.203 o
3 2 5 1084.310 1062.450 20.471 17.771 o
3 2 6 1574.260 1546.300 36.619 6.762 o
3 2 7 681.444 659.864 26.838 17.396 o
3 2 8 19.476 6.587 14.172 78.103 o
3 2 9 707.751 716.869 35.014 10.989 o
3 2 10 353.868 336.014 26.047 21.590 o
3 2 11 77.572 58.767 20.637 36.673 o
3 3 1 19350.300 19329.600 60.078 0.102 o
3 3 2 1663.950 1731.630 16.904 11.024 o
3 3 3 357.136 365.172 8.871 120.263 o
3 3 4 4465.210 4565.380 52.130 1.451 o
3 3 5 453.398 435.390 18.363 37.609 o
3 3 6 2736.780 2790.390 58.515 2.429 o
3 3 7 951.196 915.000 31.300 11.777 o
3 3 8 25.502 36.513 15.272 67.187 o
3 3 9 787.284 783.953 34.950 10.685 o
3 3 10 375.376 349.575 26.627 20.574 o
3 3 11 64.871 42.588 15.150 67.982 o
3 4 1 7072.750 7305.880 43.291 0.703 o
3 4 2 1980.350 2027.200 17.613 8.242 o
3 4 3 272.717 281.978 5.856 242.486 o
3 4 4 3084.960 3003.510 54.608 2.334 o
3 4 5 167.469 165.660 11.906 102.639 o
3 4 6 493.009 482.911 26.283 19.949 o
3 4 7 939.536 950.086 17.718 23.434 o
3 4 8 23.755 46.657 15.129 68.451 o
3 4 9 670.099 670.091 32.101 12.969 o
3 4 10 159.201 185.928 21.147 34.227 o
3 4 11 32.441 34.951 16.512 57.467 o
3 5 1 6806.890 6872.640 62.763 0.695 o
3 5 2 4888.990 4906.350 60.914 1.180 o
3 5 3 1497.490 1478.360 17.496 13.126 o
3 5 4 2938.980 2947.400 37.070 3.245 o
3 5 5 78.637 81.605 6.711 329.920 o
3 5 6 1771.680 1726.390 35.239 6.338 o
3 5 7 1461.250 1453.160 26.643 10.054 o
3 5 8 31.170 41.077 12.092 106.983 o
3 5 9 665.585 632.120 31.733 13.319 o
3 5 10 214.252 242.066 33.480 13.755 o
3 5 11 35.307 30.434 20.169 38.537 o
3 6 1 5499.710 5550.630 42.505 1.122 o
3 6 2 2925.310 2910.610 36.338 3.316 o
3 6 3 958.147 951.989 14.520 27.220 o
3 6 4 3006.500 2955.480 34.723 3.282 o
3 6 5 611.244 569.304 19.930 29.067 o
3 6 6 1022.650 1028.090 37.979 8.427 o
3 6 7 880.528 867.199 23.167 18.599 o
3 6 8 25.476 44.420 12.635 98.055 o
3 6 9 546.194 506.425 28.684 16.759 o
3 6 10 252.859 235.932 22.880 28.642 o
3 7 1 5901.900 5881.490 36.206 1.032 o
3 7 2 300.690 282.917 7.680 167.423 o
3 7 3 11.318 12.835 3.210 1514.410 o
3 7 4 3787.710 3716.770 37.571 2.217 o
3 7 5 79.556 79.576 10.068 151.039 o
3 7 6 1068.820 1074.130 31.903 10.630 o
3 7 7 456.733 441.049 30.430 15.576 o
3 7 8 13.935 22.156 11.143 126.287 o
3 7 9 369.121 370.483 26.270 21.073 o
3 7 10 153.626 189.812 21.892 32.010 o
3 8 1 4644.830 4562.360 30.285 1.661 o
3 8 2 1845.310 1863.040 36.212 5.851 o
3 8 3 954.352 910.995 17.003 24.425 o
3 8 4 3227.850 3193.720 36.379 2.873 o
3 8 5 1076.070 1053.090 23.903 15.266 o
3 8 6 1246.030 1287.370 35.567 8.260 o
3 8 7 499.063 502.008 17.492 38.655 o
3 8 8 6.151 -6.354 10.689 137.348 o
3 8 9 520.466 572.656 31.136 14.462 o
3 8 10 342.739 353.615 26.688 20.643 o
3 9 1 2809.410 2818.440 20.543 4.376 o
3 9 2 1022.050 973.398 19.799 19.697 o
3 9 3 192.607 184.224 8.655 175.683 o
3 9 4 2610.940 2614.110 28.748 4.413 o
3 9 5 17.766 23.729 7.163 304.928 o
3 9 6 740.292 727.659 21.306 23.399 o
3 9 7 624.525 639.808 19.928 28.240 o
3 9 8 15.165 28.894 11.895 110.803 o
3 9 9 420.709 432.052 27.408 19.062 o
3 9 10 105.975 124.916 18.235 46.489 o
3 10 1 2191.200 2093.660 24.876 6.320 o
3 10 2 1795.860 1721.250 24.980 8.353 o
3 10 3 502.569 483.341 13.276 57.124 o
3 10 4 1439.410 1455.720 18.397 13.372 o
3 10 5 189.180 195.392 10.521 125.226 o
3 10 6 329.155 307.326 11.913 85.588 o
3 10 7 711.675 744.141 21.427 23.495 o
3 10 8 9.639 8.584 11.392 120.887 o
3 10 9 369.850 391.900 24.944 23.110 o
3 10 10 129.065 143.100 23.189 28.803 o
3 11 1 3124.210 2945.130 34.412 3.176 o
3 11 2 1466.060 1467.890 14.009 14.850 o
3 11 3 320.532 335.064 9.213 123.349 o
3 11 4 1262.890 1223.720 18.382 16.299 o
3 11 5 180.407 172.493 9.311 157.970 o
3 11 6 1063.660 1076.740 21.066 17.436 o
3 11 7 749.566 740.031 20.568 24.297 o
3 11 8 8.653 25.873 10.950 130.786 o
3 11 9 361.594 387.442 24.287 24.342 o
3 12 1 2076.650 2065.620 37.581 5.012 o
3 12 2 275.098 285.185 7.442 181.636 o
3 12 3 73.056 69.863 5.581 472.453 o
3 12 4 1102.880 1115.710 18.388 18.942 o
3 12 5 157.963 189.765 9.675 149.503 o
3 12 6 343.141 353.023 12.554 76.322 o
3 12 7 371.854 355.130 15.450 53.674 o
3 12 8 6.109 -4.277 11.938 110.113 o
3 12 9 294.330 304.848 24.181 25.304 o
3 13 1 1904.060 1910.200 37.376 5.506 o
3 13 2 621.700 625.337 24.037 21.409 o
3 13 3 88.646 85.490 6.254 371.991 o
3 13 4 1190.790 1165.060 22.963 14.445 o
3 13 5 113.216 104.974 7.409 262.571 o
3 13 6 624.770 640.643 16.377 36.751 o
3 13 7 369.261 380.706 17.809 42.093 o
3 13 8 9.491 16.325 37.424 11.205 o
3 13 9 288.128 403.896 80.703 2.394 o
3 14 1 1133.000 1144.540 29.590 11.269 o
3 14 2 918.553 886.324 29.610 13.008 o
3 14 3 326.186 333.583 22.823 27.821 o
3 14 4 1022.580 1017.220 26.171 14.244 o
3 14 5 192.724 196.887 13.691 77.489 o
3 14 6 284.169 313.061 16.823 49.423 o
3 14 7 346.302 379.280 23.035 26.980 o
3 14 8 5.382 -16.085 28.321 19.566 o
3 15 1 667.521 704.324 34.478 11.425 o
3 15 2 395.170 363.263 24.270 24.212 o
3 15 3 51.795 53.380 11.873 110.462 o
3 15 4 873.634 892.843 25.838 16.056 o
3 15 5 9.097 -2.649 9.339 179.902 o
3 15 6 205.944 210.878 15.889 58.192 o
3 15 7 296.362 323.586 22.270 29.428 o
3 15 8 4.317 -8.945 24.813 25.489 o
3 16 1 781.841 799.335 37.129 9.647 o
3 16 2 623.267 634.910 26.498 18.259 o
3 16 3 292.469 256.335 18.803 40.762 o
3 16 4 626.526 634.982 26.236 18.533 o
3 16 5 230.722 239.921 16.762 51.821 o
3 16 6 310.367 323.477 19.798 36.362 o
3 16 7 271.657 286.462 25.214 23.552 o
3 17 1 746.812 752.558 40.066 8.578 o
3 17 2 205.569 221.675 21.275 33.361 o
3 17 3 21.541 12.989 14.690 72.682 o
3 17 4 607.314 620.657 26.947 17.918 o
3 17 5 34.874 31.417 14.634 73.129 o
3 17 6 237.780 256.564 18.776 41.700 o
3 18 1 514.626 528.612 35.797 11.296 o
3 18 2 175.282 201.425 22.614 29.895 o
3 18 3 52.238 48.718 16.288 58.924 o
3 18 4 396.789 420.485 25.799 21.465 o
3 18 5 67.206 65.802 15.631 63.769 o
3 18 6 92.153 102.861 17.318 51.693 o
3 19 1 486.414 541.339 37.382 10.467 o
3 19 2 343.912 344.785 26.968 20.259 o
3 19 3 86.637 90.913 19.216 42.144 o
3 19 4 311.090 321.591 24.199 25.102 o
3 19 5 39.122 34.009 21.490 33.942 o
3 20 1 294.809 327.159 28.089 18.992 o
3 20 2 144.989 151.580 21.611 32.989 o
3 20 3 35.350 35.381 15.727 63.324 o
3 21 1 271.087 294.436 27.021 20.615 o
4 0 0 2308.630 2292.860 104.236 1.208 o
4 0 1 2213.990 2349.500 42.121 4.113 o
4 0 2 11135.000 11455.100 199.917 0.173 o
4 0 3 504.872 519.954 34.305 12.252 o
4 0 4 0.090 4.868 3.065 1670.070 o
4 0 5 0.230 4.699 6.478 373.958 o
4 0 6 2773.900 2783.130 41.239 3.279 o
4 0 7 139.240 114.704 19.742 39.568 o
4 0 8 1941.240 1876.750 69.195 2.506 o
4 0 9 9.566 21.754 18.002 48.416 o
4 0 10 434.252 439.730 42.489 8.342 o
4 0 11 2.160 68.676 27.686 20.468 o
4 1 0 1.475 3.038 1.686 5519.630 o
4 1 1 2409.290 2579.280 19.629 5.569 o
4 1 2 12.107 12.281 2.660 2199.060 o
4 1 3 12659.700 12559.600 151.668 0.181 o
4 1 4 22.783 23.529 11.361 121.393 o
4 1 5 4731.690 4621.590 44.153 1.457 o
4 1 6 55.074 54.967 4.226 822.974 o
4 1 7 198.922 208.106 17.352 49.441 o
4 1 8 0.707 1.385 15.075 69.057 o
4 1 9 215.457 226.953 25.131 24.113 o
4 1 10 43.080 31.377 19.448 41.427 o
4 1 11 655.871 740.918 38.933 9.215 o
4 2 0 13358.200 13683.000 110.131 0.185 o
4 2 1 1218.500 1281.340 11.661 20.909 o
4 2 2 3443.950 3572.540 28.346 2.769 o
4 2 3 2.226 1.131 2.755 2067.420 o
4 2 4 0.081 5.119 3.433 1331.620 o
4 2 5 0.491 4.435 3.668 1166.500 o
4 2 6 3600.830 3461.950 55.335 1.934 o
4 2 7 62.528 51.047 11.441 118.654 o
4 2 8 1939.980 1881.880 48.589 4.091 o
4 2 9 88.863 110.021 21.311 34.278 o
4 2 10 585.554 584.388 32.852 12.903 o
4 2 11 0.148 18.142 15.959 61.619 o
4 3 0 0.314 0.226 1.862 4525.410 o
4 3 1 4557.300 4771.890 22.911 1.725 o
4 3 2 0.148 4.066 2.082 3618.130 o
4 3 3 2789.730 2833.080 37.267 3.461 o
4 3 4 1221.650 1227.910 22.285 14.322 o
4 3 5 4404.750 4373.750 57.961 1.416 o
4 3 6 182.024 189.255 14.885 66.732 o
4 3 7 248.545 248.339 13.532 75.516 o
4 3 8 5.318 -2.285 11.814 112.442 o
4 3 9 308.030 317.949 29.367 17.414 o
4 3 10 1.210 -19.621 18.148 47.651 o
4 3 11 459.311 455.694 31.973 14.187 o
4 4 0 7437.780 7687.500 88.141 0.516 o
4 4 1 1224.820 1241.710 13.167 20.144 o
4 4 2 6187.880 6473.550 78.150 0.717 o
4 4 3 6.943 10.260 3.010 1727.400 o
4 4 4 1.003 0.332 2.986 1760.320 o
4 4 5 17.273 14.116 5.643 491.221 o
4 4 6 2648.660 2520.350 57.741 2.594 o
4 4 7 10.223 15.526 11.029 128.949 o
4 4 8 3393.570 3517.810 78.565 1.441 o
4 4 9 50.906 23.074 17.248 52.629 o
4 4 10 429.741 432.531 29.208 16.924 o
4 4 11 2.516 -26.716 17.281 52.552 o
4 5 0 7.873 367.969 294.171 0.181 o
4 5 1 2359.570 2414.730 28.987 5.058 o
4 5 2 910.197 922.930 14.298 29.118 o
4 5 3 8217.560 8035.890 80.621 0.474 o
4 5 4 138.302 137.628 8.630 191.130 o
4 5 5 1666.830 1581.480 28.985 8.199 o
4 5 6 13.181 35.919 24.047 27.130 o
4 5 7 382.335 360.546 20.674 32.445 o
4 5 8 0.942 -24.226 15.232 67.639 o
4 5 9 268.908 281.237 21.439 32.063 o
4 5 10 12.325 -20.521 19.567 40.986 o
4 5 11 365.775 389.451 34.514 12.584 o
4 6 0 2807.590 2993.710 45.920 2.905 o
4 6 1 251.148 252.795 6.405 236.479 o
4 6 2 4873.600 4956.460 94.394 0.847 o
4 6 3 82.547 82.774 6.269 373.422 o
4 6 4 1.472 -0.065 3.851 1058.030 o
4 6 5 0.611 4.570 6.229 404.409 o
4 6 6 2394.980 2357.310 44.415 3.698 o
4 6 7 0.444 10.102 14.810 71.552 o
4 6 8 1753.300 1713.100 57.121 3.508 o
4 6 9 6.460 40.502 13.574 85.120 o
4 6 10 377.028 401.660 28.439 18.078 o
4 7 0 5.878 2.546 4.646 726.700 o
4 7 1 1398.870 1387.210 15.650 15.335 o
4 7 2 267.373 263.555 9.610 130.037 o
4 7 3 4640.640 4527.690 33.079 1.640 o
4 7 4 571.701 549.314 13.661 49.983 o
4 7 5 5339.910 5275.110 84.778 0.848 o
4 7 6 1.644 121.290 115.552 1.175 o
4 7 7 113.182 136.309 15.130 66.847 o
4 7 8 1.341 13.859 12.501 100.419 o
4 7 9 147.848 152.719 17.534 49.607 o
4 7 10 20.362 35.845 16.081 60.629 o
4 8 0 3234.570 3261.730 35.397 2.873 o
4 8 1 517.977 518.580 8.921 83.922 o
4 8 2 2381.140 2371.090 37.109 4.313 o
4 8 3 1.407 5.422 4.071 946.820 o
4 8 4 1.030 2.617 5.029 620.555 o
4 8 5 5.263 16.075 7.207 302.000 o
4 8 6 2017.840 1865.170 53.718 3.540 o
4 8 7 1.712 -8.193 10.881 132.542 o
4 8 8 811.186 813.364 31.075 12.765 o
4 8 9 15.804 -6.316 13.044 92.208 o
4 8 10 420.604 450.408 30.770 15.372 o
4 9 0 0.532 1.406 2.960 1791.330 o
4 9 1 903.033 866.632 10.681 36.361 o
4 9 2 0.100 2.459 1.679 5565.130 o
4 9 3 5312.920 5118.210 52.439 1.140 o
4 9 4 2.657 5.611 4.632 731.139 o
4 9 5 2538.310 2473.460 40.746 3.742 o
4 9 6 5.204 156.468 130.108 0.927 o
4 9 7 117.453 141.002 11.777 108.252 o
4 9 8 1.651 -2.263 10.865 132.953 o
4 9 9 149.102 117.376 14.992 67.517 o
4 9 10 20.353 30.131 14.029 79.644 o
4 10 0 2013.180 1970.860 24.189 7.186 o
4 10 1 520.686 494.797 11.092 68.854 o
4 10 2 3397.100 3399.800 59.489 1.924 o
4 10 3 26.004 25.898 6.372 383.993 o
4 10 4 0.051 4.543 5.015 623.861 o
4 10 5 7.008 11.450 7.384 287.646 o
4 10 6 1323.520 1379.020 33.724 8.447 o
4 10 7 2.856 12.160 6.664 353.282 o
4 10 8 1599.030 1694.810 41.996 5.550 o
4 10 9 0.055 -17.349 13.600 84.847 o
4 11 0 11.916 14.177 2.795 1992.110 o
4 11 1 901.183 906.376 13.573 30.750 o
4 11 2 56.942 82.861 7.512 269.882 o
4 11 3 2001.120 1917.150 34.468 5.716 o
4 11 4 4.625 4.097 5.865 456.141 o
4 11 5 1360.900 1390.840 29.966 9.512 o
4 11 6 2.984 21.115 7.860 253.907 o
4 11 7 210.696 218.644 12.692 87.534 o
4 11 8 0.144 2.581 11.493 118.811 o
4 11 9 158.999 172.826 18.819 43.011 o
4 12 0 5332.850 5350.520 91.424 0.794 o
4 12 1 0.091 1.652 3.420 1342.020 o
4 12 2 1378.510 1385.080 19.197 13.874 o
4 12 3 2.280 -1.011 4.845 668.665 o
4 12 4 0.171 3.144 6.001 435.785 o
4 12 5 2.039 3.734 6.686 351.047 o
4 12 6 1194.890 1165.990 25.287 13.062 o
4 12 7 56.019 49.254 8.261 226.123 o
4 12 8 1093.580 1100.820 40.285 7.461 o
4 12 9 45.618 62.912 13.559 84.876 o
4 13 0 0.541 -16.118 10.051 155.353 o
4 13 1 649.616 642.668 23.216 22.209 o
4 13 2 6.439 11.089 5.197 580.400 o
4 13 3 1497.080 1473.030 20.799 11.892 o
4 13 4 94.613 100.168 8.000 231.715 o
4 13 5 1581.130 1607.910 33.296 7.402 o
4 13 6 36.225 35.515 7.992 243.744 o
4 13 7 108.413 103.545 11.505 114.620 o
4 13 8 2.764 -30.391 40.956 9.356 o
4 14 0 1093.230 1050.150 43.388 6.683 o
4 14 1 15.737 10.626 7.634 268.958 o
4 14 2 1347.980 1334.320 36.325 7.687 o
4 14 3 0.736 -2.135 11.129 126.707 o
4 14 4 0.016 2.139 11.716 114.330 o
4 14 5 0.118 11.516 10.031 155.949 o
4 14 6 672.863 682.242 26.625 17.600 o
4 14 7 4.308 -1.681 11.105 127.243 o
4 14 8 642.841 793.281 106.670 1.356 o
4 15 0 2.968 3.214 14.114 78.786 o
4 15 1 219.076 203.728 21.294 33.266 o
4 15 2 1.813 8.774 11.425 120.224 o
4 15 3 2245.170 2285.820 42.294 4.098 o
4 15 4 12.976 6.356 10.993 129.809 o
4 15 5 1095.700 1105.500 29.471 11.610 o
4 15 6 30.020 38.474 11.383 120.723 o
4 15 7 78.738 67.824 14.277 76.148 o
4 16 0 760.858 845.471 82.930 2.202 o
4 16 1 1.826 19.202 13.601 84.820 o
4 16 2 917.960 895.147 36.589 9.396 o
4 16 3 11.111 5.012 11.096 127.425 o
4 16 4 0.268 10.837 9.714 166.309 o
4 16 5 0.111 10.609 10.103 153.746 o
4 16 6 529.500 556.759 28.381 17.030 o
4 16 7 0.240 -6.132 15.235 67.617 o
4 17 0 0.909 5.410 33.891 13.663 o
4 17 1 205.683 236.249 38.549 10.430 o
4 17 2 13.518 7.491 16.365 58.590 o
4 17 3 829.481 896.856 33.539 11.089 o
4 17 4 37.042 41.556 11.761 112.976 o
4 17 5 941.357 974.518 33.810 10.421 o
4 17 6 0.749 -17.346 13.382 87.639 o
4 18 0 1245.270 1332.870 76.283 2.426 o
4 18 1 0.010 36.856 16.370 58.553 o
4 18 2 508.812 506.250 31.320 14.476 o
4 18 3 4.780 -30.389 15.703 63.647 o
4 18 4 0.690 -25.255 13.441 86.871 o
4 18 5 0.820 22.540 14.954 70.169 o
4 19 0 0.130 59.929 27.997 20.018 o
4 19 1 172.777 204.074 23.606 27.500 o
4 19 2 7.635 -3.873 15.713 63.564 o
4 19 3 518.804 550.616 33.646 12.613 o
4 19 4 0.002 15.283 21.430 34.170 o
4 20 0 682.749 695.312 61.438 3.960 o
4 20 1 45.428 50.147 18.719 44.676 o
4 20 2 411.778 455.148 32.074 14.249 o
4 20 3 0.142 -17.076 16.131 60.308 o
5 0 1 5215.400 5568.170 35.008 1.245 o
5 0 2 8544.300 8746.520 74.808 0.445 o
5 0 3 71.282 81.339 17.407 51.415 o
5 0 4 5436.960 5470.390 125.541 0.568 o
5 0 5 1263.170 1290.960 53.383 4.487 o
5 0 6 937.336 901.056 20.692 20.365 o
5 0 7 379.834 353.034 31.059 15.390 o
5 0 8 21.552 23.167 17.322 52.267 o
5 0 9 486.257 466.653 40.554 9.037 o
5 0 10 252.957 192.916 49.357 6.385 o
5 0 11 100.119 141.652 53.892 5.394 o
5 1 1 4139.650 4446.000 21.299 2.051 o
5 1 2 1253.270 1286.880 22.086 13.920 o
5 1 3 2408.030 2461.380 49.497 3.267 o
5 1 4 3836.380 3935.650 42.136 2.021 o
5 1 5 438.905 441.879 12.528 66.959 o
5 1 6 1266.660 1255.870 26.315 11.793 o
5 1 7 831.322 818.710 31.085 12.657 o
5 1 8 25.491 19.873 10.894 131.997 o
5 1 9 619.121 592.849 34.275 11.855 o
5 1 10 368.208 348.451 26.789 20.382 o
5 1 11 20.296 32.291 25.033 25.034 o
5 2 1 2615.510 2796.890 16.962 4.978 o
5 2 2 3994.600 4085.160 27.896 2.162 o
5 2 3 337.864 349.685 10.010 106.805 o
5 2 4 2657.630 2585.020 31.572 4.161 o
5 2 5 463.958 448.402 15.413 48.776 o
5 2 6 1589.440 1634.230 26.123 9.166 o
5 2 7 1023.410 970.359 33.275 10.380 o
5 2 8 0.343 -14.837 13.300 88.725 o
5 2 9 854.689 859.910 37.004 9.439 o
5 2 10 244.458 257.445 21.765 31.483 o
5 2 11 30.661 39.283 16.427 58.062 o
5 3 1 10479.500 11015.300 48.703 0.328 o
5 3 2 3795.050 3920.600 37.163 2.158 o
5 3 3 726.180 734.978 14.681 36.649 o
5 3 4 1084.510 1016.200 30.363 11.431 o
5 3 5 259.415 260.816 18.921 40.760 o
5 3 6 747.269 712.737 18.423 28.227 o
5 3 7 1392.510 1379.440 39.198 6.802 o
5 3 8 2.890 1.195 11.071 128.044 o
5 3 9 847.666 845.546 43.975 7.067 o
5 3 10 340.275 344.344 24.720 23.858 o
5 3 11 20.652 32.149 30.269 17.124 o
5 4 1 7379.670 7814.740 51.699 0.620 o
5 4 2 5137.500 5340.640 81.848 0.895 o
5 4 3 40.240 33.030 4.974 620.086 o
5 4 4 1144.500 1146.230 18.631 18.004 o
5 4 5 458.848 452.154 16.116 45.734 o
5 4 6 992.590 976.218 30.420 11.932 o
5 4 7 1081.620 1070.910 34.749 9.384 o
5 4 8 4.564 -6.891 11.414 120.454 o
5 4 9 838.496 860.336 44.630 6.889 o
5 4 10 200.929 230.011 23.213 28.195 o
5 4 11 28.768 43.593 23.540 28.297 o
5 5 1 5053.410 5339.850 35.567 1.322 o
5 5 2 549.419 539.050 21.099 27.806 o
5 5 3 1567.090 1595.500 30.292 8.208 o
5 5 4 1272.960 1243.150 25.626 12.120 o
5 5 5 232.856 243.648 8.962 152.844 o
5 5 6 1542.320 1532.620 29.586 8.609 o
5 5 7 1284.890 1277.050 37.508 7.601 o
5 5 8 28.658 24.346 11.492 118.562 o
5 5 9 838.546 876.199 45.488 6.653 o
5 5 10 347.335 349.328 24.385 24.403 o
5 6 1 3350.890 3454.230 25.821 2.988 o
5 6 2 3655.120 3802.010 50.141 1.961 o
5 6 3 27.236 21.828 6.093 419.790 o
5 6 4 2398.120 2290.340 28.665 5.139 o
5 6 5 479.414 467.523 17.972 37.959 o
5 6 6 968.677 964.182 38.085 8.601 o
5 6 7 583.430 553.085 24.902 20.880 o
5 6 8 10.966 18.161 15.236 67.587 o
5 6 9 576.070 597.269 37.433 10.209 o
5 6 10 213.458 242.124 21.623 32.195 o
5 7 1 3198.160 3263.060 25.964 3.255 o
5 7 2 2313.580 2362.340 62.179 2.599 o
5 7 3 656.259 642.753 17.797 32.248 o
5 7 4 2644.020 2610.920 36.227 3.841 o
5 7 5 383.638 373.217 16.110 49.449 o
5 7 6 478.985 460.415 19.735 32.770 o
5 7 7 502.446 533.185 28.808 16.784 o
5 7 8 2.788 -1.217 15.581 64.641 o
5 7 9 392.914 375.450 24.183 24.340 o
5 7 10 226.177 220.061 20.844 34.524 o
5 8 1 1076.510 1088.280 14.120 23.551 o
5 8 2 2253.670 2202.580 23.908 6.099 o
5 8 3 431.300 427.570 19.217 35.404 o
5 8 4 2897.980 2740.920 54.596 2.523 o
5 8 5 487.564 453.654 16.456 43.405 o
5 8 6 1006.750 1037.520 41.163 7.444 o
5 8 7 452.366 479.151 28.331 17.677 o
5 8 8 0.357 24.821 14.823 71.414 o
5 8 9 403.891 419.268 23.829 24.724 o
5 8 10 172.129 163.804 22.386 30.615 o
5 9 1 1982.380 1944.890 18.928 8.214 o
5 9 2 802.504 771.910 15.310 32.322 o
5 9 3 779.590 743.303 14.906 34.278 o
5 9 4 1640.960 1632.600 20.734 10.438 o
5 9 5 196.432 212.875 14.315 70.942 o
5 9 6 712.794 714.273 26.468 17.359 o
5 9 7 589.226 612.273 30.983 14.235 o
5 9 8 5.021 -1.747 12.941 93.713 o
5 9 9 427.090 471.977 25.143 22.093 o
5 9 10 225.146 248.602 23.632 27.050 o
5 10 1 2692.810 2606.840 26.331 4.442 o
5 10 2 1993.710 2033.240 27.037 6.700 o
5 10 3 8.305 4.971 4.350 828.482 o
5 10 4 1107.080 1101.000 32.457 10.178 o
5 10 5 296.346 287.923 15.715 55.764 o
5 10 6 485.066 497.073 22.993 25.136 o
5 10 7 427.447 451.093 23.458 25.065 o
5 10 8 4.024 7.245 10.645 138.492 o
5 10 9 396.001 422.746 24.277 23.961 o
5 11 1 2706.940 2667.290 30.476 4.096 o
5 11 2 844.088 791.187 18.162 26.021 o
5 11 3 336.469 324.973 12.330 79.951 o
5 11 4 574.692 536.872 21.829 26.029 o
5 11 5 176.711 161.468 10.706 124.163 o
5 11 6 523.379 552.839 24.175 22.479 o
5 11 7 688.464 706.260 21.893 23.346 o
5 11 8 10.761 10.729 11.277 123.362 o
5 11 9 483.538 519.359 26.742 19.295 o
5 12 1 1446.340 1383.020 43.651 5.774 o
5 12 2 928.974 899.020 19.233 22.173 o
5 12 3 93.857 103.156 8.003 231.430 o
5 12 4 539.964 522.542 20.744 28.825 o
5 12 5 84.967 109.228 16.953 53.952 o
5 12 6 579.067 583.258 21.179 26.904 o
5 12 7 576.460 606.482 19.406 30.522 o
5 12 8 0.008 10.604 11.858 111.599 o
5 12 9 432.826 471.070 25.159 22.030 o
5 13 1 1632.100 1610.720 35.038 6.871 o
5 13 2 868.694 859.711 23.083 18.848 o
5 13 3 154.835 168.483 9.338 161.199 o
5 13 4 511.941 512.826 15.780 44.333 o
5 13 5 101.670 100.457 10.940 126.792 o
5 13 6 299.844 306.469 17.870 44.104 o
5 13 7 468.400 515.091 23.881 23.635 o
5 13 8 0.872 -22.202 31.791 15.528 o
5 14 1 903.903 894.905 26.940 14.940 o
5 14 2 962.696 947.397 30.962 11.839 o
5 14 3 53.323 45.852 11.254 122.906 o
5 14 4 889.398 889.132 34.148 10.586 o
5 14 5 192.188 176.130 18.400 44.518 o
5 14 6 337.530 361.387 20.761 32.779 o
5 14 7 222.626 233.114 19.888 37.727 o
5 14 8 0.187 20.468 29.913 17.538 o
5 15 1 552.201 565.617 28.654 16.607 o
5 15 2 298.081 294.957 22.783 28.309 o
5 15 3 259.072 271.058 16.679 51.308 o
5 15 4 865.757 821.097 33.584 11.071 o
5 15 5 133.724 147.441 17.984 47.403 o
5 15 6 333.021 346.953 23.889 25.464 o
5 15 7 208.817 217.019 21.479 32.747 o
5 16 1 449.234 432.172 26.141 20.594 o
5 16 2 497.640 508.481 29.563 16.105 o
5 16 3 74.705 90.507 17.443 51.152 o
5 16 4 802.417 795.055 39.404 8.677 o
5 16 5 94.790 121.788 15.059 67.917 o
5 16 6 238.998 258.422 19.320 39.492 o
5 16 7 125.648 139.488 22.661 30.163 o
5 17 1 612.602 617.857 41.753 8.284 o
5 17 2 382.362 375.036 26.677 20.398 o
5 17 3 88.766 118.406 18.718 44.301 o
5 17 4 431.931 433.051 23.227 25.548 o
5 17 5 77.690 83.537 15.747 62.649 o
5 17 6 99.370 133.941 21.322 34.149 o
5 18 1 453.310 441.538 55.084 5.038 o
5 18 2 329.253 316.551 33.167 13.738 o
5 18 3 61.036 12.597 18.082 47.878 o
5 18 4 257.602 261.268 20.425 35.347 o
5 18 5 50.150 69.084 18.700 44.715 o
5 19 1 511.325 566.878 44.589 7.471 o
5 19 2 175.176 166.398 32.322 14.853 o
5 19 3 55.212 34.818 17.058 53.761 o
5 19 4 117.855 149.805 27.775 20.170 o
5 20 1 386.179 427.691 31.559 14.806 o
5 20 2 212.753 227.917 24.103 26.160 o
6 0 0 20.357 20.555 6.998 319.367 o
6 0 1 1175.130 1265.280 27.220 11.871 o
6 0 2 892.576 915.735 32.365 11.441 o
6 0 3 3786.810 3888.030 200.723 0.340 o
6 0 4 2.093 4.201 17.343 52.173 o
6 0 5 11696.800 11287.800 368.159 0.083 o
6 0 6 0.164 12.691 14.511 74.525 o
6 0 7 185.285 184.909 24.702 25.154 o
6 0 8 2.746 -6.747 19.046 43.263 o
6 0 9 188.790 188.399 28.561 18.909 o
6 0 10 2.923 -24.351 19.771 40.147 o
6 0 11 519.256 567.494 49.445 6.132 o
6 1 0 12217.600 12572.000 124.665 0.205 o
6 1 1 0.145 2.383 2.288 2998.790 o
6 1 2 6380.030 6618.300 56.487 0.789 o
6 1 3 14.845 19.270 6.547 365.236 o
6 1 4 0.128 1.542 10.767 135.370 o
6 1 5 101.575 107.273 6.092 379.126 o
6 1 6 1916.780 1918.960 33.099 6.115 o
6 1 7 3.969 -5.087 10.723 136.495 o
6 1 8 941.009 927.056 35.691 9.660 o
6 1 9 28.841 53.356 16.945 54.556 o
6 1 10 618.262 617.742 34.376 11.760 o
6 1 11 7.024 7.041 19.948 39.435 o
6 2 0 63.846 68.476 6.061 408.253 o
6 2 1 820.772 842.538 13.363 34.654 o
6 2 2 0.459 -1.692 3.316 1426.950 o
6 2 3 10654.600 11147.500 87.334 0.288 o
6 2 4 199.308 239.645 15.364 61.744 o
6 2 5 3566.750 3469.660 53.682 1.992 o
6 2 6 12.136 15.141 11.242 124.101 o
6 2 7 509.030 484.376 24.806 21.929 o
6 2 8 2.333 9.151 11.566 117.298 o
6 2 9 282.747 280.886 27.031 20.581 o
6 2 10 3.647 12.460 32.136 15.196 o
6 2 11 274.951 355.616 30.452 16.284 o
6 3 0 6829.190 6975.340 54.331 0.717 o
6 3 1 1233.630 1283.730 16.326 17.594 o
6 3 2 10900.200 11158.800 171.778 0.202 o
6 3 3 3.906 5.499 3.139 1591.840 o
6 3 4 1.697 3.386 5.646 492.259 o
6 3 5 17.962 30.677 10.313 147.290 o
6 3 6 1347.180 1296.710 36.098 7.803 o
6 3 7 30.151 24.632 10.585 139.673 o
6 3 8 2479.270 2508.670 57.835 2.695 o
6 3 9 0.289 -4.661 12.767 96.276 o
6 3 10 408.483 477.937 37.121 10.804 o
6 4 0 32.461 31.108 5.868 450.467 o
6 4 1 1635.530 1707.400 26.288 8.754 o
6 4 2 41.373 37.051 7.971 244.535 o
6 4 3 2748.480 2769.160 40.515 3.354 o
6 4 4 6.694 9.071 3.895 1032.690 o
6 4 5 4773.490 4746.600 58.930 1.250 o
6 4 6 194.699 187.681 12.185 96.119 o
6 4 7 477.869 495.026 25.096 21.695 o
6 4 8 2.144 8.142 12.046 108.152 o
6 4 9 292.056 281.685 23.022 27.858 o
6 4 10 26.950 67.130 21.416 34.168 o
6 5 0 23874.900 23250.900 118.272 0.066 o
6 5 1 68.372 72.903 5.520 484.026 o
6 5 2 2991.010 3108.630 43.267 2.830 o
6 5 3 7.021 6.471 5.915 448.345 o
6 5 4 0.016 -2.481 4.171 901.886 o
6 5 5 21.742 25.001 5.402 534.074 o
6 5 6 1944.210 1909.010 35.986 5.627 o
6 5 7 41.909 54.121 11.183 124.643 o
6 5 8 1126.850 1115.990 38.860 7.789 o
6 5 9 2.649 22.937 27.139 21.306 o
6 5 10 573.101 606.896 36.016 10.946 o
6 6 0 21.409 36.533 14.957 70.066 o
6 6 1 1042.870 1038.090 22.653 16.573 o
6 6 2 32.528 34.502 5.924 441.624 o
6 6 3 4085.940 4133.530 62.695 1.472 o
6 6 4 21.558 16.060 5.263 563.458 o
6 6 5 5275.830 5272.240 74.035 0.945 o
6 6 6 13.460 54.645 19.278 42.195 o
6 6 7 240.285 222.955 16.464 53.549 o
6 6 8 1.299 -0.596 12.806 95.690 o
6 6 9 199.135 223.385 24.584 25.250 o
6 6 10 0.325 -11.780 21.349 34.433 o
6 7 0 1668.610 1713.940 73.097 2.423 o
6 7 1 46.526 57.122 8.311 223.967 o
6 7 2 6106.870 6239.810 81.430 0.721 o
6 7 3 37.110 39.439 8.839 199.396 o
6 7 4 0.088 1.147 4.996 628.653 o
6 7 5 76.962 81.522 9.576 166.671 o
6 7 6 1038.610 1035.510 37.111 8.680 o
6 7 7 22.148 43.507 11.018 128.916 o
6 7 8 1109.970 1077.630 43.052 6.716 o
6 7 9 35.228 53.716 16.996 54.201 o
6 7 10 341.939 357.708 24.061 25.024 o
6 8 0 18.624 -2.228 14.193 77.883 o
6 8 1 343.294 351.729 16.672 48.158 o
6 8 2 108.502 110.635 7.931 231.885 o
6 8 3 6627.830 6498.590 165.591 0.351 o
6 8 4 23.342 18.786 5.263 562.752 o
6 8 5 3050.910 3122.530 65.977 1.929 o
6 8 6 13.821 14.540 7.455 281.939 o
6 8 7 263.935 240.564 21.482 32.176 o
6 8 8 2.153 9.761 21.643 33.502 o
6 8 9 147.224 161.008 22.234 31.164 o
6 8 10 1.801 -0.701 13.853 81.779 o
6 9 0 5101.170 5109.350 89.454 0.852 o
6 9 1 6.767 10.834 4.934 644.037 o
6 9 2 2914.740 2876.750 34.581 3.438 o
6 9 3 8.676 11.172 10.238 149.679 o
6 9 4 1.838 8.428 10.193 151.028 o
6 9 5 38.119 36.263 5.676 478.816 o
6 9 6 1255.090 1259.390 34.745 8.534 o
6 9 7 0.249 -17.977 14.657 73.052 o
6 9 8 655.095 684.867 36.062 10.622 o
6 9 9 6.625 8.455 14.298 76.758 o
6 10 0 17.473 27.685 15.032 69.403 o
6 10 1 755.187 709.254 25.041 18.549 o
6 10 2 0.205 -1.827 5.339 550.579 o
6 10 3 1376.510 1329.990 27.038 10.661 o
6 10 4 1.914 -1.550 14.299 76.758 o
6 10 5 3612.040 3624.130 49.557 2.042 o
6 10 6 38.338 39.650 10.859 132.421 o
6 10 7 139.622 124.692 14.276 74.358 o
6 10 8 2.056 10.239 13.326 88.368 o
6 10 9 154.406 153.824 16.716 54.314 o
6 11 0 5538.530 5504.850 166.688 0.392 o
6 11 1 159.028 135.538 11.222 116.177 o
6 11 2 1909.950 1869.050 36.465 5.669 o
6 11 3 0.828 -3.991 6.360 387.998 o
6 11 4 1.486 7.712 9.287 181.953 o
6 11 5 2.473 -10.432 8.454 219.594 o
6 11 6 839.793 861.777 30.127 13.136 o
6 11 7 13.133 6.088 10.843 133.427 o
6 11 8 1028.470 1051.870 34.198 9.814 o
6 11 9 0.395 1.785 13.218 89.823 o
6 12 0 9.124 12.826 10.648 138.371 o
6 12 1 494.283 455.506 23.949 23.555 o
6 12 2 73.305 71.971 6.956 310.735 o
6 12 3 2271.130 2234.760 34.061 4.902 o
6 12 4 22.996 18.378 10.052 155.026 o
6 12 5 1054.510 1065.550 31.988 10.667 o
6 12 6 32.945 38.658 19.803 39.967 o
6 12 7 219.887 254.770 17.411 48.350 o
6 12 8 1.061 21.026 11.211 124.847 o
6 13 0 1877.000 1865.000 60.752 3.081 o
6 13 1 45.707 55.843 9.581 169.183 o
6 13 2 2048.500 1958.310 37.248 5.201 o
6 13 3 3.001 1.002 5.947 443.642 o
6 13 4 3.782 7.019 6.386 384.735 o
6 13 5 10.100 -1.112 16.755 55.901 o
6 13 6 605.720 635.588 34.487 11.703 o
6 13 7 5.700 24.008 21.017 35.524 o
6 13 8 809.156 859.082 67.435 3.256 o
6 14 0 2.962 3.198 12.514 100.207 o
6 14 1 268.260 270.633 17.009 49.312 o
6 14 2 12.617 -5.328 8.205 232.988 o
6 14 3 1346.620 1287.060 34.464 8.295 o
6 14 4 2.766 -6.740 13.963 80.497 o
6 14 5 1675.740 1687.630 52.215 4.071 o
6 14 6 4.887 6.705 14.970 70.023 o
6 14 7 118.002 148.456 18.546 44.770 o
6 14 8 0.556 -1.987 25.814 23.551 o
6 15 0 1758.170 1761.970 61.668 3.113 o
6 15 1 19.976 18.545 12.468 100.860 o
6 15 2 744.997 731.205 28.168 15.496 o
6 15 3 9.058 26.410 11.148 126.193 o
6 15 4 0.006 -1.351 20.999 35.591 o
6 15 5 17.943 27.242 13.425 86.996 o
6 15 6 541.911 568.364 28.452 16.860 o
6 15 7 4.139 54.262 20.710 36.576 o
6 16 0 4.786 -0.045 20.685 36.679 o
6 16 1 183.309 167.850 18.530 44.075 o
6 16 2 9.663 3.536 12.465 100.995 o
6 16 3 1215.400 1220.490 51.438 4.846 o
6 16 4 2.680 9.486 83.328 2.260 o
6 16 5 1217.200 1235.410 53.533 4.530 o
6 16 6 3.348 13.505 13.132 91.001 o
6 17 0 653.366 567.571 51.076 5.676 o
6 17 1 4.143 15.647 18.066 48.082 o
6 17 2 876.034 878.601 50.601 5.472 o
6 17 3 6.763 -8.204 18.500 45.850 o
6 17 4 0.106 1.817 17.793 49.571 o
6 17 5 4.464 -11.225 14.561 74.014 o
6 17 6 268.666 323.684 25.292 23.332 o
6 18 0 3.762 21.774 36.055 12.072 o
6 18 1 131.367 119.132 24.304 26.280 o
6 18 2 4.609 12.258 19.686 40.493 o
6 18 3 695.856 705.991 76.248 2.612 o
6 18 4 0.188 23.914 14.354 76.157 o
6 18 5 378.157 424.495 28.295 18.193 o
6 19 0 1144.010 1215.570 123.298 0.997 o
6 19 1 5.331 9.486 24.933 25.244 o
6 19 2 421.008 508.434 66.001 3.537 o
6 19 3 0.262 -9.122 20.453 37.517 o
6 19 4 0.792 -0.317 28.074 19.912 o
6 20 0 1.721 -4.982 31.855 15.466 o
6 20 1 130.862 159.516 26.853 21.528 o
6 20 2 7.979 -14.232 21.625 33.557 o
7 0 1 3883.370 4073.480 77.557 1.281 o
7 0 2 1143.260 1158.700 46.461 5.842 o
7 0 3 139.473 120.004 22.372 30.920 o
7 0 4 2423.070 2356.230 90.950 1.484 o
7 0 5 294.182 301.958 26.123 21.869 o
7 0 6 326.909 323.214 28.449 18.424 o
7 0 7 911.216 918.712 46.955 6.182 o
7 0 8 0.939 8.071 17.898 48.993 o
7 0 9 642.104 674.686 47.799 6.392 o
7 0 10 102.109 76.260 37.822 10.944 o
7 1 1 2135.560 2192.040 34.698 5.127 o
7 1 2 3784.520 3883.480 53.819 1.798 o
7 1 3 1656.800 1739.570 68.578 2.688 o
7 1 4 2597.840 2680.860 67.932 2.129 o
7 1 5 989.133 970.194 27.453 13.765 o
7 1 6 959.507 914.700 32.036 11.345 o
7 1 7 1100.740 1066.660 35.691 8.975 o
7 1 8 0.063 -10.331 11.307 122.745 o
7 1 9 596.270 627.072 32.367 13.135 o
7 1 10 465.851 524.525 32.270 13.819 o
7 2 1 1684.290 1716.720 28.131 8.086 o
7 2 2 3088.800 3115.810 54.946 2.288 o
7 2 3 631.267 593.104 28.085 16.663 o
7 2 4 1703.060 1725.260 38.338 5.944 o
7 2 5 200.839 212.579 14.875 65.927 o
7 2 6 831.624 826.017 15.033 31.298 o
7 2 7 1830.570 1816.160 50.043 4.089 o
7 2 8 8.677 21.739 11.922 110.360 o
7 2 9 799.959 828.836 37.507 9.403 o
7 2 10 137.347 147.406 21.470 33.472 o
7 3 1 1637.160 1654.480 21.770 10.100 o
7 3 2 3734.260 3830.220 44.055 2.061 o
7 3 3 371.528 372.353 11.977 78.956 o
7 3 4 1766.300 1739.500 31.047 7.135 o
7 3 5 206.573 194.627 11.368 107.740 o
7 3 6 183.344 185.104 14.880 66.791 o
7 3 7 1064.650 1009.580 35.236 9.344 o
7 3 8 3.902 -1.143 11.690 114.830 o
7 3 9 428.423 399.942 26.851 19.835 o
7 3 10 208.005 201.256 22.304 30.509 o
7 4 1 4266.120 4359.890 38.801 1.765 o
7 4 2 3584.850 3701.620 37.862 2.347 o
7 4 3 377.576 335.255 13.837 64.233 o
7 4 4 1550.950 1546.060 32.677 7.738 o
7 4 5 796.339 820.653 20.858 22.616 o
7 4 6 1180.270 1136.920 25.693 13.036 o
7 4 7 1452.700 1420.760 30.166 9.009 o
7 4 8 6.143 6.943 12.098 107.203 o
7 4 9 772.414 759.847 35.203 10.637 o
7 4 10 233.373 240.932 25.138 23.990 o
7 5 1 1631.850 1658.500 27.042 8.679 o
7 5 2 714.803 716.903 18.578 28.536 o
7 5 3 444.356 429.733 14.790 53.014 o
7 5 4 2107.700 2055.440 24.931 6.623 o
7 5 5 337.242 332.227 14.239 63.334 o
7 5 6 585.151 571.270 17.444 35.739 o
7 5 7 754.959 761.717 28.495 15.070 o
7 5 8 0.220 10.324 10.918 131.641 o
7 5 9 489.869 487.057 26.948 19.096 o
7 5 10 289.266 279.521 27.643 19.695 o
7 6 1 2483.580 2455.280 33.973 4.356 o
7 6 2 1703.370 1724.900 28.047 8.019 o
7 6 3 78.040 86.493 13.415 85.953 o
7 6 4 1559.750 1530.650 24.409 10.079 o
7 6 5 221.381 218.733 13.461 78.217 o
7 6 6 479.989 478.377 21.665 27.959 o
7 6 7 1021.730 1019.210 32.620 10.597 o
7 6 8 2.738 -12.196 11.132 126.642 o
7 6 9 607.986 621.479 36.167 10.763 o
7 6 10 124.648 182.729 33.104 14.213 o
7 7 1 1621.000 1579.870 28.077 8.614 o
7 7 2 4240.010 4306.660 71.458 1.268 o
7 7 3 1027.930 1037.220 44.895 6.430 o
7 7 4 1721.920 1785.300 33.399 6.733 o
7 7 5 638.769 613.875 19.072 30.022 o
7 7 6 507.209 515.060 27.882 17.806 o
7 7 7 878.379 872.852 29.900 13.063 o
7 7 8 1.247 -1.837 19.204 42.553 o
7 7 9 404.913 418.588 30.946 15.315 o
7 7 10 274.828 314.231 25.863 22.354 o
7 8 1 1153.740 1126.680 27.281 12.372 o
7 8 2 795.208 787.970 23.505 19.521 o
7 8 3 122.805 114.605 13.308 85.813 o
7 8 4 1274.750 1222.710 24.549 12.705 o
7 8 5 46.692 53.548 7.800 253.921 o
7 8 6 335.306 343.149 23.572 26.099 o
7 8 7 969.570 980.483 39.573 8.069 o
7 8 8 7.591 -4.431 14.819 71.459 o
7 8 9 432.794 492.476 33.766 12.841 o
7 9 1 1322.560 1340.090 33.567 8.563 o
7 9 2 1452.290 1450.990 31.449 8.565 o
7 9 3 564.574 561.098 18.534 33.355 o
7 9 4 1387.570 1272.770 29.504 9.816 o
7 9 5 473.928 500.116 17.612 38.906 o
7 9 6 592.435 586.811 24.522 21.183 o
7 9 7 602.505 641.823 33.728 12.173 o
7 9 8 1.654 -5.983 14.465 75.007 o
7 9 9 330.570 356.193 29.158 17.512 o
7 10 1 2301.700 2239.690 51.654 3.304 o
7 10 2 1096.390 1061.340 25.186 14.202 o
7 10 3 52.015 51.106 8.733 202.925 o
7 10 4 1081.830 1075.630 34.116 9.626 o
7 10 5 273.004 260.919 18.093 44.048 o
7 10 6 443.707 420.142 25.869 21.059 o
7 10 7 593.066 630.332 33.112 12.625 o
7 10 8 0.881 -1.927 18.942 43.737 o
7 10 9 433.245 482.874 26.567 19.948 o
7 11 1 780.253 792.898 32.905 11.809 o
7 11 2 673.927 633.689 18.150 31.141 o
7 11 3 163.749 159.450 11.659 107.135 o
7 11 4 1066.770 1077.320 27.299 13.040 o
7 11 5 110.662 116.304 13.193 87.616 o
7 11 6 185.498 190.526 23.162 28.507 o
7 11 7 415.475 407.333 27.845 18.605 o
7 11 8 0.253 5.810 15.382 66.329 o
7 11 9 258.034 281.589 21.891 30.924 o
7 12 1 1178.500 1113.660 48.441 5.445 o
7 12 2 1206.500 1156.800 24.011 13.730 o
7 12 3 344.490 336.338 15.890 52.445 o
7 12 4 631.904 626.249 22.351 23.837 o
7 12 5 149.605 140.882 14.919 67.885 o
7 12 6 505.550 503.259 39.211 9.572 o
7 12 7 774.880 773.453 60.456 4.029 o
7 12 8 3.041 -0.992 13.511 85.963 o
7 13 1 747.944 713.189 39.805 8.712 o
7 13 2 830.942 816.162 28.469 14.485 o
7 13 3 124.513 124.444 10.115 144.635 o
7 13 4 724.559 719.325 23.632 20.449 o
7 13 5 101.267 98.411 11.786 109.790 o
7 13 6 171.994 223.131 26.410 22.048 o
7 13 7 347.689 373.176 46.307 7.150 o
7 13 8 6.275 29.215 28.914 18.771 o
7 14 1 921.761 899.272 34.630 10.233 o
7 14 2 363.928 333.303 18.732 39.144 o
7 14 3 34.078 36.507 10.388 144.775 o
7 14 4 578.194 564.951 27.034 18.194 o
7 14 5 112.650 123.990 17.349 51.217 o
7 14 6 211.524 241.560 27.497 20.231 o
7 14 7 317.838 330.115 45.430 7.454 o
7 15 1 562.736 570.660 38.673 9.667 o
7 15 2 549.974 464.487 38.231 9.993 o
7 15 3 297.682 296.598 29.003 17.904 o
7 15 4 723.753 752.813 51.737 5.427 o
7 15 5 215.622 188.909 20.717 35.165 o
7 15 6 349.259 382.758 29.058 17.509 o
7 15 7 226.767 252.766 27.223 20.561 o
7 16 1 530.684 515.860 58.093 4.503 o
7 16 2 205.477 198.986 22.618 29.717 o
7 16 3 14.398 48.741 22.097 32.122 o
7 16 4 451.795 422.490 40.526 9.122 o
7 16 5 13.653 5.571 18.316 46.773 o
7 16 6 75.788 83.645 26.137 22.891 o
7 17 1 364.662 447.568 43.196 8.142 o
7 17 2 540.733 535.889 40.791 8.816 o
7 17 3 125.265 135.696 25.508 23.877 o
7 17 4 366.389 403.275 41.273 8.913 o
7 17 5 98.529 114.823 23.246 28.812 o
7 18 1 461.998 461.634 43.505 7.934 o
7 18 2 258.821 290.416 54.067 5.316 o
7 18 3 82.354 52.890 34.623 13.069 o
7 18 4 231.471 245.956 43.295 8.274 o
7 19 1 232.614 248.855 36.178 11.786 o
7 19 2 107.077 142.726 46.684 7.182 o
7 19 3 14.695 68.769 43.693 8.219 o
8 0 0 11752.300 11744.700 164.652 0.191 o
8 0 1 484.975 523.230 21.006 29.043 o
8 0 2 4255.480 4531.290 112.621 0.775 o
8 0 4 9.527 12.697 18.903 43.915 o
8 0 5 56.631 49.698 11.726 113.166 o
8 0 6 1277.400 1229.340 44.211 6.057 o
8 0 7 206.258 212.749 27.640 20.085 o
8 0 8 2044.160 2043.990 165.240 0.542 o
8 0 9 23.227 37.915 20.027 39.098 o
8 0 10 362.443 369.053 39.389 9.780 o
8 1 0 57.176 61.362 9.340 177.110 o
8 1 1 1062.890 1100.760 23.798 15.250 o
8 1 2 31.005 37.352 5.362 537.546 o
8 1 3 4624.990 4726.280 82.978 1.008 o
8 1 4 76.431 75.323 20.469 37.251 o
8 1 5 3009.100 3057.200 51.016 2.505 o
8 1 6 13.584 15.832 8.842 200.540 o
8 1 7 422.699 428.366 22.984 26.139 o
8 1 8 11.321 -2.988 14.665 72.962 o
8 1 9 246.388 265.047 23.092 28.085 o
8 1 10 46.721 35.245 15.990 61.202 o
8 2 0 10560.000 10642.400 111.802 0.274 o
8 2 1 632.172 675.102 22.378 23.495 o
8 2 2 3331.770 3397.530 45.855 2.377 o
8 2 3 106.148 108.328 10.969 125.657 o
8 2 4 2.870 10.307 9.749 165.099 o
8 2 5 30.923 35.112 10.896 131.727 o
8 2 6 1425.130 1401.730 36.636 7.313 o
8 2 7 49.374 44.643 11.456 118.757 o
8 2 8 1388.250 1345.440 40.555 6.539 o
8 2 9 94.853 70.623 16.073 60.048 o
8 2 10 376.052 371.187 25.705 21.893 o
8 3 0 49.539 45.235 10.544 139.987 o
8 3 1 888.387 929.965 22.177 19.198 o
8 3 2 136.948 136.283 8.474 197.918 o
8 3 3 5003.920 5093.440 59.041 1.152 o
8 3 4 1015.070 1018.290 33.333 10.296 o
8 3 5 4185.340 4117.460 53.660 1.599 o
8 3 6 399.139 411.282 21.037 30.918 o
8 3 7 289.486 285.119 19.366 38.443 o
8 3 8 3.642 5.164 12.207 105.306 o
8 3 9 175.970 190.039 20.430 36.461 o
8 3 10 0.237 6.464 13.019 92.592 o
8 4 0 6588.910 6647.100 116.667 0.505 o
8 4 1 811.926 823.791 17.641 27.174 o
8 4 2 3174.590 3248.370 37.555 2.851 o
8 4 3 85.479 81.669 7.792 246.967 o
8 4 4 4.038 6.392 3.487 1289.880 o
8 4 5 0.589 -0.785 5.847 459.027 o
8 4 6 1213.290 1165.170 30.599 10.395 o
8 4 7 17.349 21.529 7.343 290.337 o
8 4 8 1065.180 1070.250 41.368 7.243 o
8 4 9 71.550 67.225 14.906 70.011 o
8 4 10 345.385 350.901 25.071 23.188 o
8 5 0 33.956 38.752 7.261 294.855 o
8 5 1 647.405 653.740 18.336 31.077 o
8 5 2 966.903 977.302 21.560 18.649 o
8 5 3 5166.580 5229.560 54.537 1.142 o
8 5 4 44.776 39.289 5.599 489.055 o
8 5 5 3005.060 3023.010 43.157 2.859 o
8 5 6 8.973 0.563 5.863 456.362 o
8 5 7 294.447 309.330 20.058 35.815 o
8 5 8 7.116 -2.451 11.756 113.549 o
8 5 9 184.056 184.377 18.939 42.158 o
8 5 10 4.237 12.624 17.617 50.563 o
8 6 0 6701.940 6934.340 136.138 0.425 o
8 6 1 57.186 55.411 6.821 328.294 o
8 6 2 2958.910 2981.820 40.202 3.055 o
8 6 3 235.826 231.993 16.201 55.166 o
8 6 4 4.410 4.195 4.382 816.854 o
8 6 5 29.201 25.582 5.572 500.489 o
8 6 6 1050.470 1030.110 31.209 11.132 o
8 6 7 2.142 9.201 15.018 69.583 o
8 6 8 1349.780 1355.070 55.791 4.083 o
8 6 9 7.491 6.926 16.678 56.414 o
8 6 10 296.618 365.914 30.863 15.797 o
8 7 0 20.046 17.598 13.302 88.619 o
8 7 1 808.427 819.030 21.802 21.234 o
8 7 2 143.175 146.985 10.097 142.297 o
8 7 3 2710.580 2662.750 43.724 3.258 o
8 7 4 647.901 645.424 31.490 13.539 o
8 7 5 2226.610 2204.080 48.057 3.667 o
8 7 6 13.539 30.637 9.628 169.019 o
8 7 7 290.539 292.095 19.077 39.449 o
8 7 8 6.300 14.943 15.173 68.161 o
[truncated: 49,610 more chars]
