# Supplementary material for: Refinement of anomalous dispersion correction parameters in single-crystal structure determinations
Source: IUCrJ. 2022 Jul 20;9(Pt 5):604–9. doi: 10.1107/S2052252522006844 (PMC9438505; doi:10.1107/S2052252522006844)
Supplement: Supplementary file 2 [file m-09-00604-sup2.zip › CIFs_Ag/MoC6O6_Mova_Ag_3_Refined_HAR.cif]

data_MoC6O6_Mova_Ag_3_auto
_chemical_formula_moiety           'C6 Mo O6'
_chemical_formula_sum              'C6 Mo O6'
_chemical_formula_weight           263.995
loop_
  _atom_type_symbol
  _atom_type_scat_dispersion_real
  _atom_type_scat_dispersion_imag
  _atom_type_scat_source
  _atom_type_scat_dispersion_source
 C 0.00030 0.00090 'NoSpherA2: Chem.Sci. 2021, DOI:10.1039/D0SC05526C' custom
 Mo -1.07(5) 3.35(10) 'NoSpherA2: Chem.Sci. 2021, DOI:10.1039/D0SC05526C' custom
 O 0.00280 0.00360 'NoSpherA2: Chem.Sci. 2021, DOI:10.1039/D0SC05526C' custom

_space_group_crystal_system        'orthorhombic'
_space_group_IT_number             62
_space_group_name_H-M_alt          'P n m a'
_space_group_name_Hall             '-P 2ac 2n'
loop_
  _space_group_symop_id
  _space_group_symop_operation_xyz
 1 x,y,z
 2 x+1/2,-y+1/2,-z+1/2
 3 -x,y+1/2,-z
 4 -x+1/2,-y,z+1/2
 5 -x,-y,-z
 6 -x-1/2,y-1/2,z-1/2
 7 x,-y-1/2,z
 8 x-1/2,y,-z-1/2

_symmetry_Int_Tables_number        62
_cell_length_a                     11.7803(4)
_cell_length_b                     11.2507(5)
_cell_length_c                     6.3684(2)
_cell_angle_alpha                  90
_cell_angle_beta                   90
_cell_angle_gamma                  90
_cell_volume                       844.05(5)
_cell_formula_units_Z              4
_exptl_absorpt_coefficient_mu      5.523
_exptl_crystal_density_diffrn      2.077
_exptl_crystal_F_000               498.772
_diffrn_reflns_av_R_equivalents    0.0357
_diffrn_reflns_av_unetI/netI       0.0279
_diffrn_reflns_Laue_measured_fraction_full  0.9988
_diffrn_reflns_Laue_measured_fraction_max  0.8958
_diffrn_reflns_limit_h_max         19
_diffrn_reflns_limit_h_min         -19
_diffrn_reflns_limit_k_max         18
_diffrn_reflns_limit_k_min         -20
_diffrn_reflns_limit_l_max         11
_diffrn_reflns_limit_l_min         -10
_diffrn_reflns_number              13962
_diffrn_reflns_point_group_measured_fraction_full  0.9988
_diffrn_reflns_point_group_measured_fraction_max  0.8958
_diffrn_reflns_theta_full          19.6651
_diffrn_reflns_theta_max           30.62
_diffrn_reflns_theta_min           2.86
_diffrn_measured_fraction_theta_full  0.9988
_diffrn_measured_fraction_theta_max  0.8958
_diffrn_radiation_type             'Ag K\a'
_diffrn_radiation_wavelength       0.56087
_reflns_Friedel_coverage           0.0
_reflns_limit_h_max                19
_reflns_limit_h_min                0
_reflns_limit_k_max                20
_reflns_limit_k_min                0
_reflns_limit_l_max                11
_reflns_limit_l_min                0
_reflns_number_gt                  1951
_reflns_number_total               2467
_reflns_threshold_expression       I>=2u(I)
_refine_diff_density_max           1.1701
_refine_diff_density_min           -0.8633
_refine_diff_density_rms           0.1913
_refine_ls_d_res_high              0.5506
_refine_ls_d_res_low               5.6253
_refine_ls_goodness_of_fit_ref     1.0559
_refine_ls_hydrogen_treatment      undef
_refine_ls_matrix_type             full
_refine_ls_number_constraints      0
_refine_ls_number_parameters       69
_refine_ls_number_reflns           2467
_refine_ls_number_restraints       0
_refine_ls_R_factor_all            0.0353
_refine_ls_R_factor_gt             0.0216
_refine_ls_restrained_S_all        1.0559
_refine_ls_shift/su_max            -0.0003
_refine_ls_shift/su_mean           0.0000
_refine_ls_structure_factor_coef   Fsqd
_refine_ls_weighting_details      
 'w=1/[\s^2^(Fo^2^)+(0.0157P)^2^+0.0302P] where P=(Fo^2^+2Fc^2^)/3'
_refine_ls_weighting_scheme        calc
_refine_ls_wR_factor_gt            0.0364
_refine_ls_wR_factor_ref           0.0406
_refine_special_details
;
Refinement using NoSpherA2, an implementation of
NOn-SPHERical Atom-form-factors in Olex2.
Please cite:
F. Kleemiss et al. Chem. Sci. DOI 10.1039/D0SC05526C - 2021
NoSpherA2 implementation of HAR makes use of
tailor-made aspherical atomic form factors calculated
on-the-fly from a Hirshfeld-partitioned electron density (ED) - not from
spherical-atom form factors.

The ED is calculated from a gaussian basis set single determinant SCF
wavefunction - either Hartree-Fock or DFT using selected funtionals
 - for a fragment of the crystal.
This fragment can be embedded in an electrostatic crystal field by employing cluster charges
or modelled using implicit solvation models, depending on the software used.
The following options were used:
   SOFTWARE:       ORCA 5.0
   PARTITIONING:   NoSpherA2
   INT ACCURACY:   Normal
   METHOD:         PBE0
   BASIS SET:      jorge-TZP-DKH
   CHARGE:         0
   MULTIPLICITY:   1
   RELATIVISTIC:   DKH2
   DATE:           2022-06-14_11-31-33
;
_olex2_refinement_description
;
;
loop_
  _atom_site_label
  _atom_site_type_symbol
  _atom_site_fract_x
  _atom_site_fract_y
  _atom_site_fract_z
  _atom_site_U_iso_or_equiv
  _atom_site_adp_type
  _atom_site_occupancy
  _atom_site_site_symmetry_order
  _atom_site_refinement_flags_posn
  _atom_site_refinement_flags_adp
  _atom_site_refinement_flags_occupancy
 Mo01 Mo 0.373700(9) 0.75 0.437231(17) 0.01147(5) Uani 1.000000 2 S T P
 O002 O 0.53523(7) 0.95000(9) 0.24364(14) 0.0269(2) Uani 1.000000 1 . . .
 O003 O 0.52114(10) 0.75 0.85859(19) 0.0277(3) Uani 1.000000 2 S T P
 O004 O 0.21597(7) 0.54705(9) 0.63279(16) 0.0286(2) Uani 1.000000 1 . . .
 O005 O 0.22414(11) 0.75 0.01953(19) 0.0289(3) Uani 1.000000 2 S T P
 C006 C 0.46933(12) 0.75 0.7083(2) 0.0171(3) Uani 1.000000 2 S T P
 C007 C 0.47735(8) 0.87898(10) 0.31193(17) 0.01669(19) Uani 1.000000 1 . . .
 C008 C 0.27752(12) 0.75 0.1677(2) 0.0171(3) Uani 1.000000 2 S T P
 C009 C 0.27128(9) 0.61964(11) 0.56317(16) 0.0173(2) Uani 1.000000 1 . . .

loop_
  _atom_site_dispersion_label
  _atom_site_dispersion_real
  _atom_site_dispersion_imag
 Mo01 -1.07(5) 3.35(10)

loop_
  _atom_site_aniso_label
  _atom_site_aniso_U_11
  _atom_site_aniso_U_22
  _atom_site_aniso_U_33
  _atom_site_aniso_U_12
  _atom_site_aniso_U_13
  _atom_site_aniso_U_23
 Mo01 0.01204(6) 0.01064(7) 0.01172(6) -0.000000 0.00009(3) 0.000000
 O002 0.0272(4) 0.0229(5) 0.0306(5) -0.0106(4) 0.0052(3) 0.0036(4)
 O003 0.0269(6) 0.0383(8) 0.0178(6) -0.000000 -0.0078(4) 0.000000
 O004 0.0257(4) 0.0242(5) 0.0360(5) -0.0081(3) 0.0023(4) 0.0113(4)
 O005 0.0264(6) 0.0423(9) 0.0179(5) -0.000000 -0.0086(4) 0.000000
 C006 0.0167(6) 0.0205(7) 0.0143(6) -0.000000 -0.0020(5) 0.000000
 C007 0.0167(4) 0.0150(5) 0.0183(4) -0.0030(3) 0.0020(4) 0.0009(4)
 C008 0.0166(6) 0.0206(7) 0.0142(6) -0.000000 -0.0023(5) 0.000000
 C009 0.0167(4) 0.0151(5) 0.0202(5) -0.0020(4) 0.0005(3) 0.0032(4)

loop_
  _geom_bond_atom_site_label_1
  _geom_bond_atom_site_label_2
  _geom_bond_distance
  _geom_bond_site_symmetry_2
  _geom_bond_publ_flag
 Mo01 C006 2.0615(15) . ?
 Mo01 C007 2.0575(11) . ?
 Mo01 C007 2.0575(11) 7_575 ?
 Mo01 C008 2.0565(15) . ?
 Mo01 C009 2.0616(11) 7_575 ?
 Mo01 C009 2.0616(11) . ?
 O002 C007 1.1369(13) . ?
 O003 C006 1.1350(18) . ?
 O004 C009 1.1350(14) . ?
 O005 C008 1.1342(18) . ?

loop_
  _geom_angle_atom_site_label_1
  _geom_angle_atom_site_label_2
  _geom_angle_atom_site_label_3
  _geom_angle
  _geom_angle_site_symmetry_1
  _geom_angle_site_symmetry_3
  _geom_angle_publ_flag
 C007 Mo01 C006 90.03(4) . . ?
 C007 Mo01 C006 90.03(4) 7_575 . ?
 C007 Mo01 C007 89.70(6) 7_575 . ?
 C008 Mo01 C006 179.69(6) . . ?
 C008 Mo01 C007 90.19(4) . . ?
 C008 Mo01 C007 90.19(4) . 7_575 ?
 C009 Mo01 C006 89.66(4) 7_575 . ?
 C009 Mo01 C006 89.66(4) . . ?
 C009 Mo01 C007 89.80(4) . 7_575 ?
 C009 Mo01 C007 179.41(4) 7_575 7_575 ?
 C009 Mo01 C007 179.41(4) . . ?
 C009 Mo01 C007 89.80(4) 7_575 . ?
 C009 Mo01 C008 90.13(4) 7_575 . ?
 C009 Mo01 C008 90.13(4) . . ?
 C009 Mo01 C009 90.70(6) 7_575 . ?
 O003 C006 Mo01 179.40(13) . . ?
 O002 C007 Mo01 179.51(10) . . ?
 O005 C008 Mo01 179.76(13) . . ?
 O004 C009 Mo01 179.20(10) . 7_575 ?

loop_
  _diffrn_refln_index_h
  _diffrn_refln_index_k
  _diffrn_refln_index_l
  _diffrn_refln_intensity_net
  _diffrn_refln_intensity_u
 0 -20 0 325.33 24.96
 0 -19 0 14.3 8.2
 0 -18 0 318.4 22.8
 0 -17 0 16.85 7.88
 0 -16 0 1233.17 43.8
 0 -15 0 4.55 5.62
 0 -14 0 1697.28 49.71
 0 -13 0 2.67 4.09
 0 -12 0 594.07 24.39
 0 -11 0 -1.22 3.36
 0 -10 0 4193.6 84.11
 0 -8 0 4172.21 79.68
 0 -7 0 1.17 2.15
 0 -6 0 9505.77 159
 0 -5 0 1.13 1.53
 0 -4 0 9026.29 147.4
 0 -3 0 -0.64 0.93
 0 2 0 6634.98 106.34
 0 3 0 0.43 1.06
 0 4 0 9277.12 150.79
 0 5 0 0.42 1.42
 0 6 0 9999 165.69
 0 7 0 0.42 2.1
 0 8 0 4381.07 81.98
 0 9 0 1.95 2.59
 0 10 0 4584.31 88.65
 0 11 0 0.68 2.62
 0 -20 -1 -10.79 8.82
 0 -19 -1 35.4 10.15
 0 -19 1 21.63 9.17
 0 -18 -1 -6.63 8.14
 0 -18 1 -5.6 7.29
 0 -17 -1 69.56 11.82
 0 -17 1 55.38 10.5
 0 -16 -1 8.49 6.64
 0 -16 1 -8.62 7
 0 -15 -1 128.74 13.1
 0 -15 1 143.02 13.68
 0 -14 1 -1.32 4.38
 0 -14 -1 3.98 5.9
 0 -13 -1 61.19 9
 0 -13 1 69.79 9.19
 0 -12 1 1.26 3.68
 0 -12 -1 -6.36 4.57
 0 -11 1 110.19 9.97
 0 -11 -1 111.49 10.03
 0 -10 -1 0.65 3.36
 0 -10 1 -4.37 3.78
 0 -7 1 287.53 12.82
 0 -6 1 -0.63 2
 0 -6 1 0.74 1.91
 0 -5 1 302.21 11.58
 0 -5 1 313.92 11.61
 0 -4 1 1.39 1.47
 0 -4 1 -0.68 1.51
 0 -3 1 29.91 3.04
 0 -2 1 0.1 0.99
 0 -2 -1 1.4 1.22
 0 -1 1 984.25 19.47
 0 -1 -1 972.04 19.52
 0 1 -1 955.02 19.21
 0 2 -1 1.22 1.1
 0 3 -1 34.57 3.02
 0 3 -1 34.71 2.93
 0 4 -1 -0.56 1.26
 0 4 -1 0.17 1.14
 0 5 -1 325.51 11.78
 0 5 -1 311.45 11.33
 0 6 -1 -0.43 1.59
 0 6 -1 1.35 1.94
 0 7 -1 309.5 13.1
 0 7 -1 297.27 12.57
 0 8 -1 2.66 2.83
 0 8 -1 -0.75 2.19
 0 9 1 297.45 13.26
 0 9 -1 273.21 13.49
 0 9 -1 281.22 13.8
 0 10 -1 2.98 3.06
 0 10 1 2.3 2.91
 0 11 1 133.94 9.75
 0 -20 -2 77.9 14.4
 0 -19 -2 4.31 8.15
 0 -18 -2 228.62 19.97
 0 -17 -2 4 6.34
 0 -16 -2 186.86 16.87
 0 -15 -2 0.34 5.4
 0 -14 -2 301.87 19.21
 0 -13 -2 -1.6 4.68
 0 -12 2 702.25 15.26
 0 -12 2 697.79 27.59
 0 -12 -2 662.01 27.06
 0 -11 2 -1.73 1.39
 0 -11 -2 -0.77 3.97
 0 -11 2 -4.09 4.4
 0 -10 2 322.92 7.95
 0 -10 2 311.33 16.13
 0 -9 2 -0.46 3.32
 0 -8 2 1551.09 39.18
 0 -7 2 -1.88 3.07
 0 -6 2 888.08 25.29
 0 -5 2 1.31 2.67
 0 -4 2 1327.73 30.72
 0 -3 2 1.13 1.76
 0 -3 -2 -0.41 1.88
 0 -2 2 4947.62 85.38
 0 -2 -2 4836.3 85.44
 0 -1 -2 2.76 1.75
 0 -1 2 1 1.47
 0 0 -2 450 13.32
 0 1 -2 -0.51 1.39
 0 2 -2 4844.7 84.82
 0 3 -2 1.65 1.75
 0 4 -2 1370.12 31.81
 0 4 -2 1369.39 31.15
 0 4 -2 1368.21 31.02
 0 5 -2 2.9 2.51
 0 5 -2 0.7 1.88
 0 5 -2 0.89 1.65
 0 6 -2 921.06 26.86
 0 6 -2 988.53 26.51
 0 6 -2 954.07 25.66
 0 7 -2 -0.68 2.64
 0 7 -2 -2.03 2.61
 0 7 -2 -0.73 2.09
 0 8 -2 1651.94 40.69
 0 8 -2 1639.05 39.74
 0 9 -2 -0.61 2.72
 0 9 -2 -3.02 3.24
 0 17 -2 -14.34 10.06
 0 18 -2 189.67 19.1
 0 -19 -3 287.72 23.07
 0 -18 -3 -5.18 7.81
 0 -17 -3 458.69 27.55
 0 -16 -3 2 7.25
 0 -15 -3 242.48 18.93
 0 -14 -3 -9.59 6.43
 0 -13 -3 1132 39.6
 0 -11 3 1228.11 38.98
 0 -10 3 0.31 4.32
 0 -9 3 856.65 29.59
 0 -8 3 -1.76 3.52
 0 -7 3 2378.3 54.63
 0 -6 3 1.78 3.31
 0 -5 3 1303.19 33.7
 0 -5 -3 1257.47 33.97
 0 -4 3 -4.14 2.89
 0 -4 -3 -3.99 3.59
 0 -3 3 7908 139.81
 0 -3 -3 8316.73 140.83
 0 -2 -3 1.45 2.55
 0 -2 3 -0.68 2.13
 0 -1 -3 1621.03 36.79
 0 0 -3 -0.87 2.26
 0 1 -3 1604.52 36.31
 0 2 -3 1.1 1.09
 0 2 -3 -1.52 2.5
 0 3 -3 8217.86 141.97
 0 4 -3 1.28 2.47
 0 5 -3 1368.21 35.3
 0 6 -3 0.96 3.52
 0 6 -3 -0.28 1.91
 0 6 -3 -0.53 2.41
 0 7 -3 2472.86 57.38
 0 7 -3 2681.24 57.69
 0 7 -3 2595.07 56.46
 0 8 -3 3.33 4.36
 0 8 -3 -1.66 2.62
 0 9 -3 871.81 30.55
 0 10 -3 1.94 4.53
 0 11 -3 1323.19 42.28
 0 12 -3 1.57 5.3
 0 13 -3 1024.8 38.83
 0 14 -3 -1.8 6.96
 0 15 -3 227.31 18.94
 0 16 -3 5.25 6.68
 0 17 -3 437.35 28.53
 0 18 -3 3.73 8.28
 0 -18 -4 10.17 9.36
 0 -17 -4 8.66 7.16
 0 -16 -4 0.8 7.65
 0 -15 -4 -5.49 5.86
 0 -12 4 -0.86 6.19
 0 -11 4 -6.6 6.17
 0 -10 4 -2.16 5.19
 0 -9 4 3.05 4.42
 0 -8 4 1.39 4.33
 0 -7 4 7.33 5.14
 0 -6 4 -2.42 3.72
 0 -6 -4 -4.13 4.6
 0 -5 4 1.27 3.53
 0 -5 -4 7.53 4.88
 0 -4 4 -2.1 3.73
 0 -4 -4 5.14 3.84
 0 -3 4 -0.5 3.28
 0 -3 -4 4.82 4.27
 0 -2 -4 10.41 4.29
 0 -2 4 0.52 2.58
 0 -1 -4 2.23 3.01
 0 -1 4 -1.96 3.07
 0 0 -4 1.8 2.85
 0 1 -4 6.19 3.35
 0 2 -4 0.19 0.98
 0 2 4 0.26 0.99
 0 3 -4 -0.38 1.51
 0 3 4 -0.24 1.28
 0 3 -4 -3.19 3.74
 0 4 -4 5 2.16
 0 4 4 2.07 1.95
 0 4 -4 0.71 3.63
 0 5 -4 8.26 4.54
 0 6 -4 6.2 4.54
 0 7 -4 0.76 4.13
 0 7 -4 4.19 3.31
 0 8 -4 -5.22 5.14
 0 9 -4 -5.3 5.9
 0 10 -4 1.5 5.31
 0 11 -4 3.31 5.97
 0 12 -4 -5.85 6.93
 0 13 -4 3.04 5.47
 0 14 -4 11.29 7.56
 0 15 -4 0.89 7.9
 0 16 -4 -3.26 7.86
 0 17 -4 2.92 8.84
 0 -17 -5 148.56 17.92
 0 -16 -5 -1.33 6.9
 0 -13 5 358.14 23.64
 0 -12 5 0.8 5.93
 0 -11 5 987.22 38.61
 0 -10 5 -4.65 6.28
 0 -9 5 938.67 35.33
 0 -8 5 -0.5 5.17
 0 -7 5 455.21 22.62
 0 -6 5 2.83 4.59
 0 -6 -5 1.08 5.23
 0 -5 5 3267.89 72.88
 0 -5 -5 3218.62 73.27
 0 -4 5 -0.09 4.28
 0 -4 -5 0.82 3.59
 0 -3 5 1399.01 39.62
 0 -3 -5 1437.2 40.56
 0 -2 -5 3.02 4.53
 0 -2 5 1.54 3.52
 0 -1 5 1990.42 48.7
 0 -1 -5 2078.79 50.69
 0 0 -5 4.91 4.27
 0 1 -5 2041.09 50.36
 0 2 -5 -3.91 3.84
 0 3 -5 1483.47 41
 0 3 5 1486.65 28.65
 0 3 -5 1507.33 29.04
 0 4 -5 -7.11 5.17
 0 4 5 -0.38 1.85
 0 4 -5 -0.51 1.85
 0 5 -5 3260.21 74.3
 0 5 -5 3485.16 65.43
 0 5 5 3391.42 64.25
 0 6 -5 1 4.05
 0 6 -5 -1.93 2.73
 0 6 5 -3.11 3.12
 0 7 -5 462.7 22.7
 0 7 -5 472.54 19.23
 0 7 5 489.37 18.81
 0 8 -5 2.34 5.21
 0 8 -5 -1.09 3.31
 0 9 -5 935.58 36.26
 0 9 5 1024.73 32.46
 0 10 -5 8.16 6.4
 0 11 -5 1005.82 39.29
 0 12 -5 4.5 6.15
 0 13 -5 372.18 24.77
 0 14 -5 -10.06 7.55
 0 15 -5 356.1 25.83
 0 16 -5 -2.81 9.89
 0 -14 6 146.16 17.16
 0 -13 6 -7.2 7.67
 0 -12 6 146.72 16.44
 0 -11 6 -1.79 8.13
 0 -10 6 306.22 21.4
 0 -9 6 1.84 6.88
 0 -8 6 237.46 18.46
 0 -7 6 8.37 6.18
 0 -7 -6 -0.98 5.68
 0 -6 6 314.94 19.43
 0 -6 -6 342.5 20.8
 0 -5 6 4.73 5.12
 0 -5 -6 -0.52 4.3
 0 -4 6 428.55 21.8
 0 -4 -6 437.91 22.67
 0 -3 6 -0.9 4.8
 0 -3 -6 0.82 5.24
 0 -2 6 256.57 15.95
 0 -2 -6 256.35 16.51
 0 -1 -6 -4.67 5.12
 0 -1 6 1.51 4.6
 0 0 -6 609.97 25.97
 0 1 -6 5.91 4.58
 0 2 -6 267.34 16.57
 0 3 -6 -5.85 5.11
 0 4 -6 428.82 22.01
 0 4 6 439.44 12.44
 0 4 -6 458.62 12.95
 0 5 -6 3.76 5.47
 0 5 6 -1.97 2.2
 0 5 -6 -2.73 2.8
 0 6 -6 362.83 20.76
 0 6 -6 358.61 15.01
 0 6 6 339.94 14.1
 0 7 -6 4 5.29
 0 7 -6 -5.38 4.31
 0 7 6 2.28 2.84
 0 8 -6 229.17 17.7
 0 8 -6 283.27 15.52
 0 9 -6 -15.13 6.79
 0 10 -6 311.79 21.73
 0 11 -6 6.82 7.27
 0 12 -6 174.18 17.61
 0 13 -6 -1.11 8.79
 0 14 -6 158.38 18.05
 0 15 -6 -10.02 10.3
 0 -14 7 -0.68 6.99
 0 -13 7 66.84 13.05
 0 -12 7 5.16 8.47
 0 -11 7 49.04 11.03
 0 -10 7 0.5 7.2
 0 -9 7 168.67 17.46
 0 -8 7 13.94 8.24
 0 -7 7 280.94 20.5
 0 -7 -7 248.49 19.73
 0 -6 7 0.73 5.84
 0 -6 -7 -3.18 6.25
 0 -5 7 88.27 11.91
 0 -5 -7 111.19 12.96
 0 -4 7 0.92 4.69
 0 -4 -7 -3.09 6.47
 0 -3 7 219.76 16.39
 0 -3 -7 229.34 17.41
 0 -2 -7 -0.31 5.13
 0 -2 7 0.44 5.22
 0 -1 7 252.33 17.31
 0 -1 -7 327.7 20.41
 0 0 -7 12.2 7.08
 0 0 7 8.86 5.6
 0 1 -7 283.02 18.9
 0 2 -7 4.56 5.65
 0 3 -7 232.16 17.06
 0 4 -7 8.7 6.42
 0 5 -7 119.87 12.93
 0 5 -7 120.52 5.92
 0 5 7 104.91 5.48
 0 6 -7 1.24 6.14
 0 7 -7 240.7 18.96
 0 8 -7 -3.88 7.44
 0 9 -7 188.31 18.05
 0 10 -7 -4.6 7.27
 0 11 -7 56.47 12.36
 0 12 -7 -1.3 7.24
 0 13 -7 93.78 14.7
 0 14 -7 19.26 9.16
 0 -12 8 282.45 24.47
 0 -11 8 -9.71 8.32
 0 -10 8 216.44 20.52
 0 -9 8 19.74 9.44
 0 -8 8 966.15 42.5
 0 -8 -8 975.47 43.13
 0 -7 8 4.17 8.11
 0 -7 -8 -2.01 8.26
 0 -6 8 567.25 30.67
 0 -6 -8 620.53 32.68
 0 -5 8 0.63 6
 0 -5 -8 5.18 7.01
 0 -4 8 275.12 20.44
 0 -4 -8 285.08 21.16
 0 -3 8 3.7 5.78
 0 -3 -8 -11.15 7.25
 0 -2 8 915.38 36.76
 0 -2 -8 983.9 39.48
 0 -1 -8 15.69 7.83
 0 -1 8 1.14 6.09
 0 0 8 802.38 33.41
 0 0 -8 865.1 36.45
 0 1 -8 -4.37 6.99
 0 1 8 1.19 4.96
 0 2 8 857.95 34.08
 0 2 -8 983.97 38.85
 0 3 -8 -0.52 5.57
 0 4 -8 313.63 22.08
 0 5 -8 -7.76 8.28
 0 6 -8 586.9 31.22
 0 7 -8 0.26 7.33
 0 8 -8 972 42.4
 0 9 -8 3.46 7.61
 0 10 -8 251.12 22.29
 0 11 -8 -0.54 9.29
 0 12 -8 315.99 26.04
 0 -10 9 10.83 10.32
 0 -9 9 50.32 12.19
 0 -8 9 -4.07 7.49
 0 -8 -9 6.53 9
 0 -7 9 63.35 12.75
 0 -7 -9 92.4 15.15
 0 -6 9 -15.73 8.67
 0 -6 -9 -21.73 10.12
 0 -5 9 36.38 10.53
 0 -5 -9 58.41 11.71
 0 -4 9 -0.29 6.84
 0 -4 -9 12.12 7.59
 0 -3 9 46.83 10.18
 0 -3 -9 57.17 11.48
 0 -2 -9 4.32 8.16
 0 -2 9 -0.28 6.86
 0 -1 -9 114.01 14.7
 0 -1 9 80.55 11.94
 0 0 -9 0.73 7.29
 0 0 9 -6.91 6.37
 0 1 -9 92.6 14.8
 0 1 9 82.54 11.8
 0 2 -9 -7.59 6.91
 0 2 9 -7.4 5.6
 0 3 -9 55.3 11.13
 0 3 9 55.02 10.03
 0 4 -9 -11.58 8.65
 0 5 -9 50.41 11.29
 0 6 -9 -2.87 9.16
 0 7 -9 52.71 12.67
 0 8 -9 -1.24 8.78
 0 9 -9 36.41 11.39
 0 10 -9 -15.18 11.02
 0 -6 10 217.05 22.47
 0 -6 -10 227.12 23.43
 0 -5 10 -1.89 8.63
 0 -5 -10 -12.51 10.78
 0 -4 10 185.56 19.03
 0 -4 -10 185.28 20.41
 0 -3 10 -10.7 9.17
 0 -3 -10 -8.23 7.5
 0 -2 10 113.81 14.98
 0 -2 -10 151.89 18.72
 0 -1 -10 7.97 8.25
 0 -1 10 -0.56 7.12
 0 0 -10 228.01 21.56
 0 0 10 223.76 19.13
 0 1 -10 11.73 10.84
 0 1 10 -6.16 7.15
 0 2 -10 147.17 17.87
 0 2 10 135.46 15.29
 0 3 -10 -19.07 10.51
 0 3 10 -1.96 6.42
 0 4 -10 198.1 20.38
 0 4 10 182.57 17.4
 0 5 -10 -0.61 8.73
 0 5 10 8.59 7.65
 0 6 -10 200.34 21.09
 0 6 10 154.15 16.02
 0 -1 11 182.94 18.89
 0 0 11 -12.57 8.97
 0 1 11 203.66 19.74
 0 2 11 5.9 8.13
 0 3 11 191.71 18.5
 0 4 11 1.89 7.34
 0 5 11 292.83 22.93
 1 -20 0 -3.59 7.82
 -1 -20 0 18.45 9.14
 -1 -19 0 7.97 7.76
 1 -19 0 4.22 6.2
 1 -18 0 -11.83 7.37
 -1 -18 0 6.56 6.3
 1 -17 0 -13.35 7.15
 -1 -17 0 -5.29 8.05
 1 -16 0 -12.53 6.59
 -1 -16 0 5.72 6.13
 1 -15 0 -4.25 5.68
 -1 -15 0 7.81 6.27
 -1 -14 0 -4.38 4.78
 1 -14 0 -3.13 4.62
 1 -13 0 -2.85 4.44
 -1 -13 0 0.53 4.38
 1 -12 0 -0.92 3.81
 -1 -12 0 1.31 4.21
 1 -11 0 -0.73 3.21
 -1 -11 0 3.87 4.48
 -1 -10 0 2.48 3.85
 1 -8 0 4.58 2.87
 1 -7 0 -2.1 2.14
 -1 -7 0 0.74 2.52
 -1 -6 0 4.45 2.95
 1 -6 0 -0.36 1.8
 -1 -5 0 0.74 1.92
 1 -5 0 -0.7 1.57
 -1 -4 0 0.92 1.33
 1 -4 0 1.37 1.27
 1 -3 0 -0.03 0.74
 1 -3 0 -0.92 0.76
 -1 -2 0 0.71 0.95
 1 -2 0 0.69 0.51
 1 -2 0 -0.18 0.57
 -1 2 0 -0.2 0.47
 1 2 0 -0.26 0.84
 -1 3 0 0.61 0.76
 1 3 0 2.79 1.51
 -1 4 0 1.66 1.01
 -1 5 0 0.92 1.34
 1 6 0 -1.95 2.08
 -1 6 0 3.65 1.57
 1 7 0 1.1 1.62
 -1 7 0 0.43 1.52
 1 8 0 -0.25 2.35
 -1 8 0 0.4 1.8
 1 9 0 -2.61 2.91
 -1 9 0 0.2 2.47
 -1 10 0 -0.92 2.35
 1 10 0 -0.04 2.72
 -1 11 0 0.84 3.02
 1 -20 -1 72.71 12.91
 -1 -20 -1 99.06 15.37
 -1 -19 -1 99.56 14.12
 -1 -19 1 96.7 14.46
 1 -19 -1 77.09 11.98
 -1 -18 -1 136.87 16.17
 1 -18 -1 134.21 15.08
 -1 -18 1 164.83 17.55
 1 -18 1 146.73 15.46
 -1 -17 1 169.3 16.86
 1 -17 1 146.96 14.87
 1 -17 -1 164.04 15.65
 -1 -17 -1 175.22 16.74
 1 -16 -1 260.88 18.62
 1 -16 1 289.94 19.57
 -1 -16 1 281.73 20.02
 -1 -16 -1 265.93 20.03
 1 -15 1 459.66 24.03
 -1 -15 -1 415.23 23.82
 -1 -15 1 439.88 24.31
 1 -15 -1 457.21 23.85
 -1 -14 1 365.19 21.23
 1 -14 1 362.68 20.18
 1 -14 -1 375.59 20.44
 -1 -14 -1 352.64 20.68
 -1 -13 1 250.85 11.68
 1 -13 1 235.61 15.7
 -1 -13 -1 240.2 16.1
 -1 -13 1 225.44 15.86
 1 -13 -1 225.38 15.07
 -1 -12 1 413.76 14.81
 -1 -12 -1 401.94 20.47
 -1 -12 1 412.9 20.85
 1 -12 1 401.39 19.53
 1 -12 -1 411 19.53
 1 -11 1 273.88 14.95
 -1 -11 1 296.29 16.61
 1 -11 -1 263.45 15
 -1 -11 -1 287.97 16.41
 -1 -10 1 528.46 21.5
 1 -10 -1 518.2 20.56
 -1 -10 -1 560.31 22.04
 -1 -9 -1 943.72 28.62
 -1 -9 1 911.74 28.52
 1 -8 -1 1171.96 30.61
 1 -8 1 1205.81 30.76
 -1 -7 -1 672.17 21.24
 1 -7 1 654.8 20.09
 -1 -7 1 683.01 21.63
 1 -7 1 675 20.23
 1 -6 1 1107.29 27.07
 -1 -6 1 1114.64 22.46
 1 -6 1 1158.11 27.06
 -1 -6 1 1112.47 28.41
 -1 -5 1 1257.4 23.12
 1 -5 1 1206.37 27.73
 -1 -5 1 1235.04 29.13
 1 -5 1 1213.43 27.22
 1 -4 1 915.18 21.87
 -1 -4 1 965.81 17.67
 -1 -4 1 897.65 22.55
 1 -4 1 969.43 21.41
 -1 -4 1 913.7 22.45
 1 -3 1 52.99 3.74
 -1 -3 1 51.8 4.06
 1 -2 1 2389.11 43.2
 -1 -2 1 2447.87 43.57
 1 -2 -1 2476.69 43.54
 -1 -2 -1 2328.28 43.3
 1 -1 1 3088.79 53.36
 -1 -1 -1 3199.12 52.24
 -1 -1 1 3047.88 52.2
 -1 -1 1 3114.45 53.12
 1 -1 -1 3183.24 53.34
 -1 -1 -1 3184.29 53.34
 1 0 -1 3014.94 50.5
 -1 0 -1 2866.26 50.42
 1 0 1 3035.31 50.48
 1 0 -1 2969.75 49.53
 -1 0 1 3035.47 49.6
 1 1 -1 3056.09 54.15
 1 1 1 3597.51 54.66
 1 1 -1 3251.14 55.42
 -1 1 -1 3211.89 55.33
 1 1 1 3263.34 55.27
 1 2 -1 2355.2 43.33
 1 2 1 2435.16 43.41
 -1 2 -1 2433.38 43.72
 1 2 -1 2586.75 44.07
 1 2 -1 2441.75 44.1
 1 2 1 2445.82 43.78
 1 3 1 59.09 4.23
 1 3 -1 56.16 4.18
 1 3 -1 56.06 2.38
 -1 3 -1 56.56 3.87
 -1 3 -1 50.48 3.41
 1 3 1 54.74 4.03
 1 3 -1 54.1 3.91
 -1 4 -1 963.47 22.07
 1 4 -1 950.2 22.78
 -1 4 -1 946.77 21.21
 1 4 -1 971.75 22.63
 -1 5 -1 1299.11 28.55
 1 5 -1 1290.84 29.56
 -1 5 -1 1245.35 27.55
 1 5 -1 1301.88 29.38
 -1 6 -1 1156.55 27.89
 1 6 -1 1185.42 29.13
 1 6 -1 1189.3 28.9
 -1 6 -1 1176.91 27.37
 1 7 -1 717.65 22.03
 -1 7 -1 727.97 21.03
 -1 7 -1 695 20.33
 1 7 -1 726.26 21.89
 -1 8 -1 1214.28 31.25
 -1 8 1 1236.51 29.58
 1 8 -1 1279.85 32.99
 1 8 -1 1233.99 32.39
 -1 8 -1 1224.98 30.78
 -1 9 1 954.11 25.97
 1 9 -1 953.52 28.76
 -1 9 -1 914.06 26.51
 1 9 -1 949.03 28.17
 -1 9 -1 962.56 27.56
 1 10 -1 546.88 21.66
 -1 10 -1 563.81 20.94
 -1 10 1 571.58 19.71
 -1 11 1 283.38 14.14
 1 11 1 315.75 15.84
 -1 12 1 418.18 18.25
 1 -19 -2 68.19 13.28
 -1 -19 -2 56.7 11.88
 -1 -18 -2 116.68 14.74
 1 -18 -2 115.99 14.47
 1 -17 -2 116.2 13.41
 -1 -17 -2 117.06 14.2
 -1 -16 -2 86.66 11.7
 1 -16 -2 92.76 12.29
 1 -15 -2 261.29 18
 -1 -15 -2 217.48 17.72
 -1 -14 2 70.84 10.2
 1 -14 -2 94.49 10.53
 -1 -14 -2 76.61 10.54
 1 -13 -2 179.64 14.01
 -1 -13 2 214.49 15.83
 -1 -13 -2 208.56 15.77
 1 -12 2 438.16 10.57
 -1 -12 2 444.57 22.17
 -1 -12 -2 430.53 21.78
 1 -12 -2 432.18 20.99
 -1 -11 -2 253.99 15.91
 1 -11 2 270.43 7.28
 1 -11 -2 254.28 14.94
 -1 -11 2 275.23 16.29
 1 -10 2 121.47 4.05
 1 -10 2 105.28 9.39
 -1 -10 2 108.83 10.17
 1 -9 2 612.95 22.71
 -1 -9 2 676.4 24.09
 1 -8 2 437.95 17.64
 -1 -8 2 390.69 17.3
 1 -7 2 866.53 25.42
 -1 -7 2 843.36 25.95
 1 -6 2 262.33 12.32
 -1 -6 2 268.54 12.77
 1 -5 2 973.38 25.5
 -1 -5 2 961.1 25.89
 1 -4 2 493.8 15.92
 -1 -4 2 480.13 16.11
 1 -3 2 954.27 23.31
 -1 -3 2 923.28 23.3
 1 -3 2 958.17 23.51
 1 -3 -2 923.56 23.55
 -1 -3 -2 934.73 23.71
 1 -2 2 1883.94 37.56
 1 -2 2 1788.14 37.55
 -1 -2 2 1836.15 37.16
 1 -2 -2 1868.52 37.69
 -1 -2 -2 1851.64 37.61
 1 -1 2 2843.43 51.53
 -1 -1 2 2750.49 46.18
 -1 -1 -2 2767.43 46.16
 -1 -1 2 2748.79 50.59
 1 -1 -2 2758.38 51.3
 -1 -1 -2 2704.22 51.21
 1 0 -2 158.88 7.31
 1 0 2 161.45 7.17
 -1 0 -2 163.79 7.52
 -1 0 2 155.14 6.66
 -1 1 -2 2577.86 50.86
 1 1 -2 2667.06 50.95
 1 1 -2 2676.73 46.23
 1 1 2 2955.73 46.48
 1 1 -2 2735.07 50.22
 1 1 2 2725.55 51.06
 1 2 -2 1893.09 34.89
 1 2 2 1901.07 34.72
 1 2 -2 1849.34 38.11
 -1 2 -2 1843.98 38.12
 1 2 2 1920.57 38.03
 1 3 -2 940.3 23.59
 -1 3 -2 951.05 23.69
 1 3 2 964.41 21.73
 1 3 -2 939.99 21.85
 -1 3 -2 952.35 17.11
 1 3 2 957.1 23.38
 -1 4 -2 496.88 16.31
 1 4 -2 527.88 16.65
 1 4 2 519.92 15.54
 1 4 -2 486.49 15.35
 -1 4 -2 507.45 16.09
 1 4 -2 499.95 16.19
 1 4 2 504.58 16.16
 1 5 -2 1008.65 27.03
 -1 5 -2 998.41 26.77
 -1 5 -2 1023.12 26.25
 1 5 -2 1037.48 26.63
 1 5 2 972.1 26.57
 -1 5 -2 1018.36 25.1
 1 5 -2 993.08 26.2
 1 6 -2 234.66 12.43
 -1 6 -2 235.36 12.6
 1 6 -2 265.58 12.34
 -1 6 -2 271.17 12.23
 -1 6 -2 271.61 11.59
 1 6 -2 274.34 12.4
 -1 7 -2 861.09 26.84
 1 7 -2 872.77 27.06
 1 7 -2 947.65 27.11
 -1 7 -2 915.95 26.21
 1 7 -2 916.03 26.35
 -1 7 -2 902.97 25.07
 1 8 -2 433.87 17.99
 -1 8 -2 445.86 17.71
 -1 8 -2 441.53 16.84
 1 8 -2 433.97 17.49
 -1 9 -2 672.5 23.61
 -1 9 -2 695.84 23
 1 9 -2 699.51 24.14
 -1 10 -2 117.58 9.31
 -1 11 2 253.14 13.05
 -1 12 2 429.49 18.41
 1 17 -2 99.93 14.9
 -1 17 -2 95.78 14.12
 -1 18 -2 116.35 15.94
 1 18 -2 82.78 14.43
 -1 -19 -3 25.68 9.35
 1 -19 -3 31.32 9.05
 -1 -18 -3 19.6 8.49
 1 -18 -3 30.23 9.64
 1 -17 -3 49.57 10.35
 -1 -17 -3 28.21 8.74
 -1 -16 -3 10.98 7.82
 1 -16 -3 8.63 6.7
 1 -15 -3 39.93 8.64
 -1 -15 -3 34.04 9.5
 -1 -14 -3 25.92 8.8
 1 -14 -3 29.62 7.16
 -1 -13 -3 103.38 11.81
 1 -13 -3 93.25 11.49
 1 -11 3 44.19 7.66
 1 -10 3 171.6 12.7
 -1 -10 3 176.73 13.46
 -1 -9 3 73.3 8.43
 1 -9 3 63.54 7.72
 1 -8 3 29.51 6.01
 -1 -8 3 32.37 5.72
 1 -7 3 351.62 16.34
 -1 -7 3 345.9 16.72
 1 -6 3 280.74 14.18
 -1 -6 3 293.71 14.6
 -1 -5 3 5.78 3.82
 1 -5 3 7.77 3.53
 1 -5 -3 2.28 3.06
 -1 -5 -3 1.73 3.11
 1 -4 3 881.72 25.43
 -1 -4 3 861.59 25.28
 -1 -4 -3 870.58 25.68
 1 -4 -3 836.79 25.41
 1 -3 3 411.77 15.36
 1 -3 3 378.68 15.18
 -1 -3 3 380.1 14.77
 1 -3 -3 387.95 15.47
 -1 -3 -3 393.6 15.51
 1 -2 3 380.31 14.33
 -1 -2 3 374.5 14.13
 -1 -2 -3 354.96 14.23
 1 -2 -3 374.06 14.67
 1 -1 3 82.93 6.34
 -1 -1 3 83.73 6.28
 1 -1 -3 74.08 6.39
 -1 -1 -3 84.4 6.84
 1 0 3 333.94 13.15
 -1 0 -3 335.45 13.28
 1 0 -3 354.11 13.46
 1 1 -3 80.68 3.32
 1 1 3 81.08 3.27
 -1 1 -3 86.52 6.64
 1 1 3 87.25 6.57
 1 1 -3 67.44 5.81
 1 2 3 330.01 9.48
 1 2 -3 346.14 9.74
 -1 2 -3 354.41 13.8
 1 2 -3 355.07 13.84
 1 2 3 382.53 14.09
 -1 3 -3 407.67 15.59
 1 3 -3 394.66 15.45
 1 3 -3 378.92 12.01
 1 3 3 387.39 11.95
 1 3 -3 408.21 14.95
 1 3 3 414.81 15.27
 1 4 3 897.48 22.27
 1 4 -3 832.04 22.05
 1 4 -3 883.48 25.5
 -1 4 -3 895.77 25.52
 1 5 3 6.45 2.62
 1 5 -3 3.24 2.46
 -1 5 -3 8.17 3.39
 1 5 -3 10.87 3.72
 1 5 -3 5.09 2.42
 1 6 -3 280.65 13.4
 1 6 3 326.35 13.89
 1 6 -3 306.29 15.07
 -1 6 -3 293.83 14.58
 -1 6 -3 310.01 14.3
 -1 6 -3 294.9 13.7
 1 6 -3 291.37 14.11
 1 7 -3 333.43 16.59
 1 7 -3 352.41 16.19
 -1 7 -3 359.06 16.96
 1 7 3 356.07 16.02
 -1 7 -3 358.91 16.25
 1 7 -3 334.27 16.06
 -1 7 -3 383.79 15.97
 1 7 -3 344.57 15.95
 1 8 -3 48.46 7.29
 -1 8 -3 34.77 6.18
 1 8 -3 36.69 5.8
 -1 8 -3 33.77 5.46
 -1 8 -3 51.09 6.32
 1 8 -3 36.18 6.04
 1 9 3 81.63 9.06
 1 9 -3 85.44 9.1
 -1 9 -3 78.2 9.48
 -1 9 -3 85.62 8.19
 -1 10 -3 189.14 14.42
 1 10 -3 172.91 13.72
 1 11 -3 47.84 8.77
 -1 11 -3 46.72 8.86
 1 12 -3 114.3 12.08
 -1 12 -3 121.44 12.73
 -1 13 -3 91.1 11.86
 1 13 -3 115.41 12.73
 1 14 -3 46.99 10.12
 -1 14 -3 43.66 9.96
 -1 15 -3 28.49 9.24
 1 15 -3 41.93 9.61
 -1 16 -3 11.22 8.29
 1 16 -3 18.35 8.99
 -1 17 -3 50.11 12.23
 1 17 -3 54.67 11.67
 -1 18 -3 35.88 10.86
 1 18 -3 30.31 10.65
 1 -19 -4 186.36 19.56
 1 -18 -4 196.3 19.4
 -1 -18 -4 186.02 19.43
 -1 -17 -4 172.22 18.23
 1 -17 -4 171.17 16.85
 1 -16 -4 185.01 17.62
 -1 -16 -4 189.69 18.49
 1 -15 -4 213.66 18.44
 -1 -15 -4 196.36 18.22
 -1 -14 -4 299.26 21.33
 1 -13 4 407.83 23.32
 1 -12 4 615.59 28.53
 -1 -11 4 728.5 30.78
 1 -11 4 730.97 30.39
 -1 -10 4 779.13 30.82
 1 -10 4 749.79 29.91
 -1 -9 4 558.68 24.99
 1 -9 4 544.68 24.38
 -1 -8 4 447.15 21.47
 1 -8 4 453.23 21.46
 1 -7 4 603.65 24.21
 -1 -7 4 601.76 24.17
 1 -6 4 1081.04 32.97
 -1 -6 4 1083.6 33.22
 -1 -6 -4 999.9 33.11
 1 -6 -4 1037.2 33.38
 -1 -5 4 1632.23 42.31
 1 -5 4 1635.55 42.12
 -1 -5 -4 1595.57 42.48
 1 -5 -4 1650.78 42.8
 1 -4 4 2017.14 48.03
 -1 -4 4 2012.83 48.05
 -1 -4 -4 1994.11 48.45
 1 -4 -4 2058.7 48.92
 -1 -3 4 1907.6 45.02
 1 -3 4 1815.96 45.03
 -1 -3 -4 1900.39 45.69
 1 -3 -4 1934.58 45.79
 -1 -2 4 1459.23 36.61
 1 -2 4 1380.46 36.55
 1 -2 -4 1494.29 37.71
 -1 -2 -4 1472.56 37.51
 -1 -1 4 1107.07 29.64
 -1 -1 -4 1086.83 30.5
 1 -1 -4 1026.78 29.97
 -1 0 4 962.76 26.72
 1 0 -4 982.16 28.55
 -1 0 -4 980.42 28.43
 1 1 -4 1043.87 29.76
 -1 1 -4 1074.66 30.18
 1 2 4 1464.48 27.73
 1 2 -4 1519.78 28.06
 -1 2 -4 1426.92 37.1
 1 2 -4 1475.65 37.41
 1 3 -4 1988.1 37.65
 1 3 4 1899.65 37.04
 -1 3 -4 1908.63 45.62
 1 3 -4 1905.07 45.67
 1 4 -4 2021.1 41.88
 1 4 4 2054.05 41.33
 1 4 -4 2047.78 48.59
 -1 4 -4 2056.22 48.54
 1 5 -4 1668.13 38.11
 1 5 4 1706.74 37.33
 1 5 -4 1651.72 42.98
 -1 5 -4 1624.81 42.75
 1 6 4 1089.9 29.23
 1 6 -4 1102.76 30.13
 -1 6 -4 1064.82 33.46
 1 6 -4 1095.9 33.72
 1 6 -4 1132.78 33.5
 1 7 -4 619.19 22.38
 1 7 4 639.02 22
 1 7 -4 565.13 23.9
 -1 7 -4 559.5 23.54
 -1 7 -4 622.17 23.07
 1 8 -4 482.52 20.74
 1 8 -4 465.87 22.06
 -1 8 -4 456.38 21.9
 1 9 4 636.66 24.96
 1 9 -4 601.76 26.21
 -1 9 -4 534.43 24.68
 1 10 -4 818.15 32.25
 -1 10 -4 820.17 32.07
 -1 11 -4 747.25 31.88
 1 11 -4 808.67 32.86
 1 12 -4 689.83 31.03
 -1 12 -4 699.56 30.98
 -1 13 -4 457.82 26.35
 1 13 -4 442.51 25.74
 -1 14 -4 281.04 21.63
 1 14 -4 266.2 21.01
 -1 15 -4 165.65 17.49
 1 15 -4 210.48 19.74
 1 16 -4 175.35 18.44
 -1 16 -4 188.9 19.15
 1 17 -4 168.46 18.2
 -1 17 -4 181.37 19.11
 1 -18 -5 3.04 7.8
 1 -17 -5 19.07 9.59
 -1 -17 -5 30.31 11.48
 1 -16 -5 6.22 8.43
 -1 -16 -5 13.27 9.78
 1 -14 5 18.44 8.33
 1 -13 5 55.51 10.65
 -1 -12 5 68.3 11.45
 1 -12 5 62.66 10.44
 1 -11 5 62.9 10.19
 -1 -11 5 65.8 10.76
 -1 -10 5 55.45 9.9
 1 -10 5 59.34 10.04
 -1 -9 5 179.45 15.05
 1 -9 5 190.8 15.61
 1 -8 5 3.4 5.46
 -1 -8 5 4.34 4.72
 -1 -7 5 138.71 12.14
 1 -7 5 128.32 11.91
 1 -6 5 41.68 7.75
 -1 -6 5 43.78 7.15
 1 -6 -5 43.25 7.8
 -1 -6 -5 35.22 7.65
 -1 -5 5 315.79 17.59
 1 -5 5 299.32 17.37
 -1 -5 -5 316.34 17.88
 1 -5 -5 323.43 18.14
 -1 -4 5 159.86 12.29
 1 -4 5 165.23 12.18
 1 -4 -5 155.96 12.57
 -1 -4 -5 159.12 12.64
 1 -3 5 181.42 12.71
 -1 -3 5 177.88 12.66
 -1 -3 -5 183.64 13.19
 1 -3 -5 184 12.77
 -1 -2 -5 51.59 7.5
 1 -2 -5 66.89 7.82
 1 -2 5 44.38 6.25
 -1 -2 5 58.18 7.21
 -1 -1 5 417.46 18.55
 -1 -1 -5 433.41 19.61
 1 -1 -5 427.36 19.35
 -1 0 -5 9.01 4.42
 1 0 -5 6.71 4.2
 -1 0 5 6 3.66
 -1 1 -5 403.47 18.68
 1 1 -5 412.83 18.99
 -1 2 -5 52.22 7.18
 1 2 -5 61.44 7.68
 1 3 -5 166.79 12.17
 -1 3 -5 177.25 6.99
 -1 3 5 172.1 6.64
 -1 3 -5 189.3 12.8
 1 3 5 178.98 6.94
 1 3 -5 175.22 7.02
 1 4 -5 169.23 12.69
 -1 4 -5 178.67 12.95
 1 4 -5 141.94 7.54
 1 4 5 166.01 7.71
 -1 5 -5 293.21 16.96
 1 5 -5 296.35 17.14
 1 5 5 302.52 12.24
 1 5 -5 309.59 12.93
 -1 6 -5 37.07 6.95
 1 6 -5 33.59 6.7
 -1 6 -5 50.54 3.28
 1 6 -5 47.91 5.64
 1 6 5 41.24 4.97
 1 7 -5 124.9 11.82
 -1 7 -5 148.43 12.87
 1 7 -5 142.48 10.18
 1 7 5 145.46 9.7
 -1 8 -5 7.75 5.81
 1 8 -5 0.14 4.41
 1 8 -5 4.88 3.75
 -1 9 -5 200.82 16.33
 1 9 -5 199.33 16.56
 1 9 5 197.8 13.37
 -1 10 -5 50.29 9.31
 1 10 -5 53.31 9.64
 1 11 -5 51.14 9.33
 -1 11 -5 71.1 11.04
 1 12 -5 64.24 10.91
 -1 12 -5 69.9 11.34
 -1 13 -5 63.13 11.35
 1 13 -5 50.06 10.03
 1 14 -5 -2.63 8.64
 -1 14 -5 23.77 8.89
 -1 15 -5 69.43 12.14
 1 15 -5 71.7 12.71
 -1 16 -5 13.77 9.4
 1 16 -5 13.12 8.85
 1 -15 6 55.14 12.02
 1 -14 6 99.91 14.83
 1 -13 6 103.13 14.31
 -1 -13 6 70.87 12.25
 1 -12 6 99.13 14.13
 -1 -12 6 89.37 13.08
 -1 -11 6 63.62 11.77
 1 -11 6 45.49 9.49
 1 -10 6 256.2 19.89
 -1 -10 6 265.06 20.34
 1 -9 6 126.9 13.45
 -1 -9 6 134.2 14.45
 -1 -8 6 72.27 11.1
 1 -8 6 87.99 12.49
 1 -7 6 234.37 17.04
 -1 -7 6 244.54 17.52
 1 -7 -6 220.26 17.38
 -1 -7 -6 217.85 16.96
 1 -6 6 201.85 16.01
 -1 -6 6 215.16 16.39
 -1 -6 -6 200.95 15.88
 1 -6 -6 194.15 15.74
 -1 -5 6 79.09 10.3
 1 -5 6 77.11 10.16
 1 -5 -6 65.99 9.29
 -1 -5 -6 88.22 10.64
 -1 -4 6 413.24 21.42
 1 -4 6 423.76 21.54
 -1 -4 -6 398.61 21.7
 1 -4 -6 433.25 22.43
 -1 -3 6 154.14 12.98
 1 -3 6 178.7 13.92
 1 -3 -6 168.57 13.78
 -1 -3 -6 169.94 13.86
 1 -2 -6 155.28 12.66
 -1 -2 6 144.02 12.04
 1 -2 6 141.36 12.28
 -1 -2 -6 148.47 13.05
 -1 -1 6 205.25 14.09
 -1 -1 -6 227.85 15.24
 1 -1 -6 226.55 15.38
 -1 0 6 341.21 17.53
 1 0 -6 381.2 19.86
 -1 0 -6 345.32 19.19
 -1 1 6 223.52 13.9
 1 1 -6 226.03 15.08
 -1 1 -6 246.79 15.77
 -1 2 -6 135.8 12.18
 1 2 -6 144.46 12.25
 1 3 -6 167.92 13.38
 -1 3 -6 162.02 13.26
 1 4 -6 386.66 20.93
 -1 4 -6 406.92 21.37
 1 4 -6 456.09 13.22
 -1 4 -6 445.28 13.08
 1 4 6 417.61 12.4
 -1 4 6 448.87 12.54
 -1 5 -6 79.21 10.04
 1 5 -6 61.72 8.79
 -1 5 6 77.34 5.72
 -1 5 -6 74.21 5.95
 1 5 -6 79.3 6.08
 1 5 6 67.89 5.55
 1 6 -6 203.71 15.79
 -1 6 -6 213.21 15.83
 1 6 6 199.98 10.36
 1 6 -6 209.04 11.04
 -1 6 6 217.3 10.66
 -1 6 -6 213.2 11.19
 1 7 -6 249.97 17.82
 -1 7 -6 244.34 17.82
 -1 7 -6 258.06 7.32
 -1 7 6 238.04 12.85
 -1 7 -6 230.64 12.99
 1 7 -6 260.27 13.87
 1 7 6 229.97 12.29
 -1 8 -6 57.92 9.61
 1 8 -6 74.57 10.66
 -1 8 -6 75.01 7.96
 1 8 -6 87.88 9.04
 1 9 -6 137.12 14.06
 -1 9 -6 147.48 14.8
 -1 10 -6 264.38 19.98
 1 10 -6 278.52 20.54
 -1 11 -6 61.84 11.68
 1 11 -6 42.12 9.22
 -1 12 -6 130.41 15.87
 1 12 -6 98.17 13.86
 1 13 -6 96.58 14.2
 -1 13 -6 73.2 12.23
 -1 14 -6 76.01 14.11
 1 14 -6 101.53 15.48
 1 15 -6 68.45 13.54
 -1 15 -6 82.4 14.62
 1 -14 7 167.16 19.11
 -1 -14 7 177.92 19.35
 1 -13 7 211.75 21.29
 -1 -13 7 247.07 22.47
 -1 -12 7 211.36 20.84
 1 -12 7 183.83 18.97
 -1 -11 7 156.97 17.34
 1 -11 7 165.61 18.34
 1 -10 7 287.37 22.75
 -1 -10 7 268.28 21.45
 1 -9 7 364.74 24.36
 -1 -9 7 385.06 25.67
 1 -8 7 476.25 27.28
 -1 -8 7 497.83 28.34
 -1 -7 7 624.56 30.82
 1 -7 7 625.28 30.51
 1 -7 -7 612.92 30.95
 -1 -7 -7 609.46 31.08
 -1 -6 7 508.92 26.86
 1 -6 7 515.08 27.14
 -1 -6 -7 498.98 27.37
 1 -6 -7 530.92 28
 1 -5 7 264.79 19.04
 -1 -5 7 290.44 19.72
 -1 -5 -7 262.77 19.42
 1 -5 -7 295.25 20.52
 1 -4 7 472.68 24.84
 -1 -4 7 482.11 25.22
 -1 -4 -7 491.87 26.13
 1 -4 -7 535.54 26.93
 1 -3 7 520.08 25.48
 -1 -3 7 522.16 25.56
 -1 -3 -7 509.47 26.1
 1 -3 -7 512.56 26
 -1 -2 7 660.73 28.68
 1 -2 7 643.81 28.68
 1 -2 -7 652.89 29.17
 -1 -2 -7 699.71 30.44
 1 -1 7 677.19 29.07
 -1 -1 7 676.69 28.57
 1 -1 -7 750.28 31.31
 -1 -1 -7 721.5 30.8
 -1 0 7 779.77 30.34
 -1 0 -7 770.98 31.8
 1 0 -7 789.12 32.22
 -1 1 7 669.8 27.49
 -1 1 -7 665.89 29.33
 1 1 -7 731.42 30.61
 -1 2 7 638.49 26.16
 -1 2 -7 680.61 29.91
 1 2 -7 684.12 29.8
 1 3 -7 530.74 26.05
 -1 3 -7 516.87 25.64
 -1 4 -7 484.7 25.24
 1 4 -7 502.78 25.71
 1 5 -7 326.6 20.99
 -1 5 -7 302.16 20.37
 -1 5 -7 322.5 10.61
 1 5 -7 293.73 10.31
 1 5 7 302.55 10.16
 1 6 -7 519.48 27.13
 -1 6 -7 505.5 26.85
 1 7 -7 630.7 30.75
 -1 7 -7 606.09 30.26
 1 8 -7 491.31 27.61
 -1 8 -7 500.67 27.76
 1 9 -7 358.22 24.18
 -1 9 -7 339.96 23.18
 1 10 -7 291.19 22.7
 -1 10 -7 338.52 24.37
 1 11 -7 172.92 18.3
 -1 11 -7 182.85 18.83
 -1 12 -7 211.99 20.34
 1 12 -7 217.29 20.55
 -1 13 -7 193.89 19.41
 1 13 -7 210.44 20.82
 -1 14 -7 205.92 21.11
 1 14 -7 225.29 21.99
 1 -12 8 2.58 8.54
 -1 -12 8 15.53 9.71
 1 -11 8 12.96 8.83
 -1 -11 8 8.21 8.09
 1 -10 8 28.85 9.84
 -1 -10 8 -2.36 8.17
 -1 -9 8 10.74 8.56
 1 -9 8 1.08 7.73
 1 -8 8 -2.69 6.75
 -1 -8 8 11.83 8.03
 -1 -8 -8 -6.8 8.26
 1 -8 -8 0.19 8.15
 1 -7 8 3.43 6.98
 -1 -7 8 9.09 7.32
 1 -7 -8 7.36 8.24
 -1 -7 -8 13.69 8.97
 -1 -6 8 10.59 7.61
 1 -6 8 20.05 8.57
 -1 -6 -8 6.49 8.93
 1 -6 -8 23.95 9.79
 1 -5 8 23.97 7.96
 -1 -5 8 5.32 6.15
 -1 -5 -8 22.89 8.55
 1 -5 -8 8.18 7.22
 -1 -4 8 1.1 7.28
 1 -4 8 13.09 7.82
 1 -4 -8 11.55 7.73
 -1 -4 -8 1.19 6.79
 1 -3 8 0.49 6.85
 -1 -3 8 16.36 6.76
 -1 -3 -8 2.74 6.41
 1 -3 -8 2.83 5.96
 -1 -2 -8 7.2 7.5
 1 -2 -8 6.65 7.28
 1 -2 8 2.99 6.16
 -1 -2 8 2.79 5.7
 -1 -1 -8 12.4 8.69
 1 -1 -8 23.17 8.81
 1 -1 8 25.8 8.23
 -1 -1 8 8.69 5.43
 1 0 -8 32.56 9.22
 -1 0 -8 34.98 9.8
 -1 0 8 24.12 7.47
 1 0 8 31.59 8.53
 -1 1 -8 6.76 7.46
 1 1 -8 12.79 8.18
 -1 1 8 11.6 5.41
 -1 2 -8 16.55 8.2
 1 2 -8 4.63 6.56
 -1 2 8 3.14 5.32
 -1 3 -8 5.52 6.41
 1 3 -8 -0.56 5.46
 -1 3 8 4.53 5.65
 1 4 -8 14.47 8.76
 -1 4 -8 9.23 7.92
 -1 5 -8 13.64 7.79
 1 5 -8 1.69 7.18
 1 6 -8 20.83 8.39
 -1 6 -8 10.28 8.36
 1 7 -8 8.04 7.91
 -1 7 -8 18.03 9.39
 -1 8 -8 13.7 9.23
 1 8 -8 1.87 7.49
 -1 9 -8 5.47 7.09
 1 9 -8 -8.12 7.54
 -1 10 -8 8.76 8.69
 1 10 -8 18.88 9.61
 1 11 -8 -2.98 9.22
 -1 11 -8 -0.28 9.53
 -1 12 -8 -19.15 9.25
 1 12 -8 3.28 7.81
 -1 -10 9 96.08 15.93
 -1 -9 9 131.43 17.02
 1 -9 9 130.12 17.54
 1 -8 9 140.91 17.64
 -1 -8 9 143.97 18.32
 -1 -8 -9 128.28 17.09
 1 -8 -9 112.03 16.05
 1 -7 9 222.1 20.85
 -1 -7 9 241.48 21.78
 -1 -7 -9 217.77 21.52
 1 -7 -9 255.37 22.8
 -1 -6 9 130.56 16.86
 1 -6 9 154.54 18.02
 1 -6 -9 136.58 17.55
 -1 -6 -9 190.37 20.42
 -1 -5 9 127.41 15.49
 1 -5 9 159.94 17.24
 -1 -5 -9 114.57 15.16
 1 -5 -9 159.71 17.59
 -1 -4 9 100.35 13.26
 1 -4 9 109.72 14.68
 1 -4 -9 129.44 15.63
 -1 -4 -9 143.43 16.37
 1 -3 9 136.88 15.59
 -1 -3 9 125.68 14.81
 -1 -3 -9 172.57 18.65
 1 -3 -9 158.05 17.52
 -1 -2 -9 161.52 17.98
 1 -2 -9 158.31 18.05
 -1 -2 9 123.05 14.38
 1 -2 9 159 16.55
 -1 -1 9 269.7 20.02
 1 -1 9 246.35 19.64
 -1 -1 -9 266.09 22.02
 1 -1 -9 278.16 22.13
 -1 0 9 237.18 18.81
 1 0 9 212.36 18.27
 1 0 -9 249.1 20.9
 -1 0 -9 261.31 21.75
 -1 1 -9 246.49 21.1
 1 1 9 245.58 19.16
 -1 1 9 250.46 19.28
 1 1 -9 277.96 22.08
 1 2 -9 163.41 17.96
 -1 2 -9 140.35 16.25
 1 2 9 128.11 14
 -1 2 9 149.04 14.49
 -1 3 -9 132.23 15.8
 1 3 -9 153.48 17.03
 -1 3 9 127.58 13.43
 -1 4 -9 115.32 14.58
 1 4 -9 144.69 16.96
 -1 4 9 143.19 14.23
 -1 5 -9 119.35 15.55
 1 5 -9 116.33 15.39
 -1 5 9 109.98 12.27
 1 6 -9 165.98 17.51
 -1 6 -9 163.94 18
 1 7 -9 270.94 22.54
 -1 7 -9 257.25 22.39
 1 8 -9 134.1 17.78
 -1 8 -9 146.1 18.07
 1 9 -9 113.32 16.38
 -1 9 -9 147.11 18.58
 1 10 -9 58.64 13.22
 -1 10 -9 94.61 16.66
 1 -6 10 62.42 12.06
 -1 -6 10 74.81 13.67
 -1 -6 -10 92.11 15.75
 1 -6 -10 109.9 17.12
 1 -5 10 73.44 13.91
 -1 -5 10 62.99 13.02
 -1 -5 -10 71.76 14.15
 1 -5 -10 56.62 13.14
 1 -4 10 134.11 16.52
 -1 -4 10 116.59 15.48
 -1 -4 -10 122.47 17.64
 1 -4 -10 151.33 18.94
 1 -3 10 43.32 10.28
 -1 -3 10 37.35 9.9
 1 -3 -10 45.13 10.8
 -1 -3 -10 42.91 11.14
 1 -2 10 100.34 14.71
 -1 -2 10 71.31 11.98
 -1 -2 -10 105.82 15.88
 1 -2 -10 75.57 14.75
 -1 -1 -10 104.73 15.09
 1 -1 -10 114.45 16.82
 -1 -1 10 95.06 13.73
 1 -1 10 98.23 13.94
 -1 0 -10 83.32 14.11
 1 0 -10 99.89 15.29
 -1 0 10 93.33 12.92
 1 0 10 104.44 14.07
 -1 1 -10 117.12 16.07
 1 1 -10 104.11 15.18
 1 1 10 97.46 13.3
 -1 1 10 106.58 14.25
 1 2 -10 104.8 15.54
 -1 2 -10 133.46 16.99
 -1 2 10 75.64 10.75
 1 2 10 69.39 11.68
 -1 3 -10 56.22 12.3
 1 3 -10 56.8 12.4
 -1 3 10 63.54 10.91
 1 3 10 56.97 10.79
 1 4 -10 132.65 17.17
 -1 4 -10 109.03 15.11
 -1 4 10 142.81 15.53
 1 4 10 119.35 14.98
 -1 5 -10 75.23 14.39
 1 5 -10 40.32 11.64
 -1 5 10 57.43 10.82
 -1 6 -10 82.53 14.12
 1 6 -10 73.12 14.26
 -1 6 10 80.23 12.38
 -1 -2 11 24.34 10.03
 1 -1 11 32.41 11.18
 -1 -1 11 15.66 8.64
 -1 0 11 0.7 7.6
 1 0 11 -7.38 8.63
 -1 1 11 39.89 10.34
 1 1 11 15.2 9.13
 -1 2 11 21.23 9.43
 1 2 11 18.43 8.73
 -1 3 11 9.53 6.76
 1 3 11 8.58 8.03
 1 4 11 19.94 10.23
 -1 4 11 3.34 6.89
 1 5 11 38.22 9.67
 -2 -19 0 272.45 23.43
 2 -19 0 312.42 22.35
 -2 -18 0 1.73 6.8
 2 -18 0 10.3 6.23
 2 -17 0 574.29 28.59
 -2 -17 0 589.78 31.1
 -2 -16 0 -6.96 7.15
 2 -16 0 -5.21 5.63
 -2 -15 0 679.36 31.22
 2 -15 0 691.44 28.93
 2 -14 0 -4.57 5.31
 -2 -14 0 -6.81 5.08
 -2 -13 0 1127.91 38.77
 2 -13 0 1194.84 36.68
 2 -12 0 3.31 3.54
 -2 -12 0 -6.03 4.56
 -2 -11 0 1074.38 34.53
 2 -11 0 1113.9 32.37
 -2 -10 0 -2.86 4.1
 -2 -9 0 1908.08 46.65
 2 -9 0 1934.76 43.54
 2 -8 0 3.06 2.04
 2 -7 0 4278.28 77.2
 2 -6 0 -0.39 1.49
 -2 -6 0 -0.37 2.45
 2 -5 0 1573.67 31.2
 2 -4 0 5.67 1.27
 2 -4 0 7.4 1.49
 -2 -3 0 6983.96 114.41
 2 -3 0 6674.97 108.52
 -2 -3 0 6732.26 110.99
 2 -3 0 6833.03 108.57
 -2 -2 0 0.19 1.3
 -2 -2 0 -0.33 0.76
 2 -2 0 0.26 0.52
 -2 -1 0 6522.09 106.25
 -2 -1 0 6414.28 103.88
 2 1 0 6417.83 103.63
 2 1 0 6401.14 103.12
 2 2 0 0.15 1.05
 2 2 0 -0.18 0.76
 2 3 0 6990.01 115.56
 -2 3 0 6967.79 111.84
 -2 4 0 8.67 1.48
 -2 5 0 1628.98 31.62
 -2 6 0 0.53 1.48
 -2 7 0 4304.38 76.84
 2 8 0 2.47 2.41
 -2 8 0 1.72 1.87
 2 9 0 2054.5 47.92
 -2 9 0 1987.9 43.61
 2 10 0 -3.83 3.16
 -2 10 0 -3.03 2.74
 -2 11 0 1107.35 30.95
 -2 12 0 -4.12 3.2
 -2 -19 1 3.83 7.63
 -2 -19 -1 4.72 7.5
 2 -19 -1 8.11 7.02
 2 -18 -1 55 10.78
 -2 -18 1 59.3 11.56
 -2 -18 -1 54.37 10.79
 2 -17 -1 37.96 8.55
 2 -17 1 15.7 6.5
 -2 -17 -1 7.19 6.71
 -2 -17 1 26.08 9.64
 2 -16 1 101.54 12.41
 -2 -16 -1 83.71 12.32
 -2 -16 1 90.23 12.78
 2 -16 -1 99.1 11.77
 2 -15 1 21.21 5.29
 -2 -15 1 33.26 8.71
 -2 -15 -1 39.7 8.84
 2 -15 -1 31.24 7.44
 2 -14 1 130.02 12.26
 2 -14 -1 125.73 11.84
 -2 -14 1 121.63 12.94
 -2 -14 -1 134.3 13.22
 -2 -13 1 165.64 9.72
 -2 -13 1 166.71 13.93
 2 -13 1 141.76 11.67
 2 -13 -1 159.82 12.36
 -2 -13 -1 127.92 12.57
 -2 -12 1 173.47 9.31
 2 -12 1 166.37 11.82
 -2 -12 -1 172.11 13.35
 2 -12 -1 161.63 11.82
 -2 -12 1 164.32 13.49
 -2 -11 1 108.27 7.08
 -2 -11 1 109.46 10.61
 2 -11 -1 117.45 9.73
 -2 -11 -1 117.03 10.76
 2 -11 1 109.25 9.17
 -2 -10 1 213.85 9.41
 -2 -10 -1 200.18 13.35
 -2 -10 1 163.03 12.45
 -2 -9 1 0.54 1.71
 -2 -9 -1 -2.08 3.52
 -2 -9 1 1.97 3.48
 -2 -8 1 472.56 13.64
 2 -8 1 431.54 16.19
 2 -8 -1 452.97 16.19
 2 -8 1 444.51 16.07
 2 -7 1 420.96 15.23
 -2 -7 1 468.33 12.93
 2 -7 1 442.31 15.07
 -2 -6 1 456.04 12.12
 2 -6 1 434.16 14.36
 -2 -6 1 433.32 16.15
 2 -6 1 418.87 14.02
 2 -5 1 6.54 2.13
 -2 -5 1 6.13 1.51
 2 -5 1 4.26 1.83
 2 -4 1 544.05 14.92
 -2 -3 1 5360.11 90.79
 -2 -3 -1 5136.08 90.65
 2 -3 1 5277.46 88.76
 -2 -2 1 1105.84 23.38
 -2 -2 -1 1066.56 23.26
 2 -2 1 1059.26 20.08
 -2 -2 1 1071.91 22.99
 2 -1 1 2.33 0.95
 -2 -1 1 0.26 0.87
 -2 -1 1 1.14 0.97
 -2 -1 -1 1.39 1
 2 -1 1 0.9 0.8
 -2 -1 1 1.69 1.04
 -2 -1 -1 2.11 1
 2 -1 -1 0.94 0.85
 -2 0 -1 1026.39 19.76
 -2 0 1 1007.11 19.67
 2 0 1 1004.92 19.71
 2 0 1 1004.58 20.84
 -2 0 1 1003.72 20.75
 2 0 -1 1013.68 20.87
 -2 0 -1 1000.58 20.65
 2 0 -1 1039.82 19.11
 -2 0 -1 1011.64 20.31
 -2 0 1 982.61 19.08
 2 0 -1 1021.78 19.67
 2 1 -1 2.21 0.98
 -2 1 1 1.45 0.88
 -2 1 -1 -0.05 0.97
 2 1 1 0.23 0.76
 2 1 -1 0.47 1.01
 2 1 1 0.49 0.96
 2 1 -1 2.65 1.04
 -2 1 -1 1.61 0.83
 2 2 1 1041.58 23.17
 2 2 -1 1076.83 23.25
 -2 2 -1 1076.19 22.17
 2 2 -1 1093.01 22.26
 2 2 -1 1088.68 23.12
 -2 2 1 1066.56 22.25
 2 2 1 1088.54 22.24
 2 3 -1 5298.35 92
 2 3 1 5220.94 91.65
 2 3 -1 5234.03 86.91
 -2 3 -1 5416.83 87.47
 2 3 -1 5213.85 90.71
 2 3 1 5433.93 90.33
 -2 3 1 5366.16 90.3
 2 4 -1 540.18 16.96
 2 4 1 563.57 17.05
 -2 4 -1 585.04 15.54
 -2 4 -1 572.02 13.99
 2 4 -1 550.03 16.23
 2 5 1 7.44 2.72
 2 5 -1 8.96 2.97
 -2 5 1 3.48 1.16
 -2 5 -1 6 2.09
 2 5 -1 3.18 1.86
 -2 5 -1 5.92 1.72
 2 5 -1 3.28 2.07
 2 6 -1 480.05 17.94
 2 6 1 457.09 17.58
 -2 6 -1 458.11 14.96
 -2 6 1 446.85 12.59
 2 6 -1 465.19 16.41
 2 6 -1 451.45 16.19
 -2 6 -1 477.69 14.2
 2 7 -1 468.92 19.15
 2 7 1 515.75 19.93
 2 7 -1 483.82 17.71
 -2 7 1 465.55 13.9
 -2 7 -1 473.22 15.95
 2 7 -1 453.14 17.17
 -2 7 -1 463.36 15.06
 2 8 -1 469.56 20.12
 -2 8 1 473.45 15.03
 -2 8 -1 464.02 16.68
 2 8 -1 454.84 17.89
 2 8 -1 437.42 17.85
 -2 8 -1 451.02 15.67
 -2 9 1 0.43 1.82
 2 9 -1 1.43 2.88
 -2 9 -1 -0.52 2.17
 2 9 -1 -4 3.03
 -2 10 1 225.21 11.23
 -2 10 -1 230.34 12.52
 -2 11 1 117.18 8.51
 -2 11 -1 108.15 9.15
 -2 12 1 172.85 11.13
 -2 13 1 162.17 11.44
 -2 -19 -2 129.55 16.73
 2 -19 -2 158.7 16.84
 -2 -18 -2 0.63 7.45
 2 -18 -2 -2.62 6.29
 2 -17 -2 176.36 16.15
 -2 -17 -2 179.36 17.77
 2 -16 -2 41.05 7.82
 -2 -16 -2 47.05 10.7
 -2 -15 2 351.31 22.75
 2 -15 -2 320.04 19.9
 -2 -15 -2 316.67 21.35
 -2 -14 2 36.44 8.37
 -2 -14 -2 37.16 8.07
 2 -14 -2 30.34 6.89
 -2 -13 -2 307.74 19.58
 -2 -13 2 342.19 20.65
 2 -13 -2 317.96 18.3
 -2 -12 2 29.26 6.84
 -2 -12 -2 25.96 6.46
 2 -12 -2 36.06 6.47
 -2 -11 -2 580.77 25.28
 2 -11 -2 600.72 23.44
 -2 -11 2 656.57 26.57
 2 -10 2 47.23 6.39
 -2 -10 -2 57.09 7.73
 -2 -10 2 46.9 7.05
 2 -9 2 740.76 25.09
 -2 -9 2 785.72 27.1
 2 -8 2 88.86 7.74
 -2 -8 2 86.55 8.35
 2 -7 2 723.17 22.7
 2 -6 2 200.08 10.38
 -2 -6 2 198.15 11.1
 2 -5 2 1760.92 39.51
 -2 -5 2 1822.04 40.66
 -2 -4 2 3.67 2
 2 -4 2 5.49 2.5
 2 -3 2 1005.55 23.75
 -2 -3 2 985.82 23.67
 -2 -3 2 929.58 22.41
 -2 -3 2 935.46 23.78
 2 -3 2 949.51 23.84
 -2 -3 -2 936.12 23.84
 2 -3 -2 920.04 23.63
 -2 -2 2 0.45 1.62
 2 -2 2 -0.19 1.31
 -2 -2 2 2.44 1.38
 -2 -2 -2 0.61 1.5
 -2 -2 2 -1.22 1.75
 -2 -2 -2 0.29 1.91
 2 -2 -2 -0.74 1.83
 2 -1 2 2147.56 41.05
 -2 -1 2 2220.74 41.26
 -2 -1 2 2121.92 38.24
 -2 -1 -2 1997.94 38.05
 -2 -1 2 2041.98 40.12
 2 -1 -2 2133.59 40.94
 -2 -1 -2 2100.96 40.85
 2 0 2 3626.74 64.77
 -2 0 2 3749.49 64.96
 -2 0 -2 3478.76 61.67
 -2 0 2 3704.16 61.79
 -2 0 2 3697.19 63.15
 2 0 -2 3736.26 63.02
 -2 0 -2 3600.41 64.7
 2 0 -2 3531.48 64.67
 -2 1 -2 2049.88 40.96
 2 1 -2 2127.73 41.02
 2 1 -2 2119.85 38.71
 2 1 2 2018.64 38.43
 -2 1 2 2202.22 38.55
 2 1 -2 2144.65 40.18
 -2 1 2 2092.11 41.08
 2 1 2 2183.7 41.35
 -2 2 -2 0.11 1.58
 -2 2 2 2.38 1.68
 2 2 2 0.33 1.47
 2 2 -2 1.1 1.63
 2 2 -2 2.66 1.62
 2 2 2 -0.12 1.26
 2 2 -2 0.44 1.1
 -2 2 -2 0.03 0.87
 -2 3 -2 963.47 23.66
 2 3 -2 966.44 23.7
 2 3 -2 871.37 22.2
 2 3 2 961.01 22.5
 -2 3 -2 922.71 18.3
 2 3 2 999.66 23.65
 2 3 -2 957.5 24.2
 -2 3 2 961.14 23.46
 2 4 2 8.43 2.56
 2 4 -2 4.39 2.13
 -2 4 -2 5.97 2.52
 2 4 -2 4.94 2.66
 2 4 -2 5.63 1.99
 -2 4 2 1.27 2.12
 2 4 2 3.2 2.1
 -2 5 -2 1851.58 40.85
 2 5 -2 1889.55 41.44
 2 5 -2 1768.97 41.23
 2 5 2 1869.71 40.99
 2 5 -2 1827.48 33.34
 2 5 -2 1922.15 41.54
 -2 5 -2 1819.92 38.18
 2 5 2 1831.92 40.74
 -2 5 2 1920.41 41.33
 -2 6 -2 179 10.45
 2 6 -2 203.34 11
 2 6 -2 200.05 11.38
 2 6 2 215.06 11.35
 -2 6 -2 208.01 10.62
 -2 6 -2 207.02 9.59
 2 6 2 189.01 10.75
 2 6 -2 186.26 10.63
 -2 6 2 200.43 11.31
 -2 7 -2 675.98 23.54
 2 7 -2 892.32 26
 2 7 -2 802.2 26.18
 2 7 -2 816.12 25.09
 -2 7 -2 779.56 23.52
 -2 7 -2 743.7 21.66
 2 7 -2 732.83 23.83
 2 7 2 767.23 24.63
 2 8 -2 94.42 9.05
 2 8 -2 97.97 8.53
 -2 8 -2 101.01 8.08
 -2 8 -2 92.57 7.23
 -2 8 2 103.45 8.92
 2 8 2 89.85 8.45
 2 8 -2 96.2 8.25
 -2 9 -2 797.71 25.74
 -2 9 -2 800.82 24.46
 -2 10 -2 56.65 6.74
 -2 10 2 59.59 5.75
 -2 10 -2 58.17 6.27
 -2 11 2 600.62 20.4
 -2 12 2 41.77 5.53
 -2 13 2 369.98 16.8
 2 17 -2 168.21 17.56
 -2 17 -2 149.85 16.93
 2 18 -2 13.92 9.27
 -2 18 -2 2.72 8.13
 2 -19 -3 3.49 6.69
 2 -18 -3 285.36 21.17
 -2 -18 -3 229.74 20.92
 2 -17 -3 -4.72 6.31
 -2 -17 -3 3.08 7.09
 -2 -16 -3 387.91 25.18
 2 -16 -3 367.47 23.7
 -2 -15 -3 -0.71 5.48
 2 -15 -3 2.25 5.33
 2 -14 -3 641.06 28.7
 -2 -14 -3 598.14 29.73
 -2 -13 -3 9.09 6.44
 2 -13 -3 2.84 4.9
 -2 -12 -3 791.73 31.85
 2 -12 3 761.85 30.05
 2 -11 3 21.47 6.17
 2 -10 3 1416.25 40.89
 -2 -9 3 -9.36 5.39
 2 -9 3 5.36 4.02
 2 -8 3 1113.96 33.04
 -2 -8 3 1051.43 33
 2 -7 3 12.56 3.66
 -2 -7 3 8.04 3.92
 2 -6 3 2252.56 50.13
 -2 -6 3 2139.61 50.54
 2 -5 3 102.09 8.17
 -2 -5 3 105.08 8.42
 -2 -4 3 3434.95 66.15
 2 -4 3 3340.43 65.94
 2 -4 3 3271.88 66.56
 -2 -4 3 3305.77 66.32
 2 -4 -3 3352.02 66.65
 -2 -4 -3 3235.35 66.34
 2 -3 3 7.87 2.5
 -2 -3 3 7.42 2.4
 2 -3 3 7.81 3.04
 -2 -3 3 6.06 2.66
 2 -3 -3 5.54 2.74
 -2 -3 -3 6.6 2.63
 -2 -2 -3 2118.21 39.9
 2 -2 3 2216.56 45.9
 -2 -2 3 2234.15 46.04
 -2 -2 3 2118.23 39.87
 -2 -2 3 2115.27 45
 2 -2 -3 2140.79 45.78
 -2 -2 -3 2099.51 45.49
 2 -1 -3 13.51 3.33
 -2 -1 -3 6.17 2.39
 2 -1 3 4.61 2.07
 -2 -1 3 8.62 2.53
 -2 -1 3 6.1 1.46
 -2 -1 -3 4.57 1.42
 -2 -1 3 5.46 2.52
 2 0 3 4515.34 80.62
 -2 0 3 4459.54 80.57
 -2 0 -3 4383.43 72.9
 -2 0 3 4376.07 72.95
 -2 0 3 4343.57 78.06
 -2 0 -3 4317.39 80.28
 2 0 -3 4291.33 80.32
 2 1 3 9.65 2.99
 -2 1 -3 6.32 2.62
 -2 1 3 8.88 2.76
 2 1 -3 3.04 2.41
 -2 1 -3 5.96 1.58
 -2 1 3 6.28 1.48
 2 1 3 7.46 1.44
 2 1 -3 5.96 1.48
 -2 1 3 4.94 1.91
 2 2 -3 2155.14 46.09
 -2 2 -3 2057.97 45.67
 2 2 -3 2146.25 41.07
 2 2 3 2188.05 40.87
 2 2 -3 2235.54 45.22
 -2 2 3 2241.6 46.14
 2 2 3 2266.25 46.03
 2 3 -3 4.67 2.98
 -2 3 3 9.84 2.67
 -2 3 -3 1.91 2.49
 2 3 3 9.59 2.63
 2 3 -3 10.1 2.27
 2 3 3 6.56 1.64
 2 3 -3 8.18 2.45
 2 4 -3 3380.34 67.1
 -2 4 -3 3313.57 66.69
 2 4 3 3380.05 63.03
 2 4 -3 3371.09 63.5
 -2 4 -3 3346.88 56.7
 -2 4 3 3417.67 66.56
 2 4 3 3273.22 66.22
 2 5 3 108.35 7.64
 2 5 -3 112.21 7.76
 -2 5 -3 105.62 8.41
 2 5 -3 108.44 8.65
 2 5 -3 104.37 8.11
 2 5 3 101.06 7.94
 -2 6 -3 2240.55 51.42
 2 6 -3 2320 52.23
 2 6 -3 2525.52 52.09
 2 6 3 2291.63 50.27
 2 6 -3 2244.24 39.92
 -2 6 -3 2271.5 49.64
 2 6 -3 2231.03 51.36
 2 6 3 2342.94 52.01
 2 7 -3 15.27 4
 -2 7 -3 9.14 3.72
 2 7 -3 10.76 4.4
 2 7 -3 12.42 3.87
 -2 7 -3 14.95 3.75
 2 7 3 13.24 3.89
 -2 7 3 12.52 4.33
 2 8 3 1175.18 34.27
 2 8 -3 1131.81 34.55
 -2 8 -3 1093.8 33.7
 2 8 -3 1061.94 33.73
 -2 8 -3 1121.66 31.24
 2 9 -3 -1.25 3.89
 -2 9 -3 0.57 3.7
 -2 9 -3 1.45 2.99
 -2 10 -3 1448.66 43.02
 2 10 -3 1455.54 43.3
 -2 11 -3 33.9 7.95
 2 11 -3 24.65 7.68
 -2 12 -3 744.25 31.45
 2 12 -3 745 31.7
 -2 12 3 790.42 25.03
 -2 13 -3 -7.23 6.46
 2 13 -3 -1.08 5.73
 -2 14 -3 582.8 29.43
 2 14 -3 572.31 29.44
 2 15 -3 13.13 7.8
 -2 15 -3 -4.9 7.16
 2 16 -3 366.24 25.79
 -2 16 -3 392.96 26.7
 -2 17 -3 7.75 8.84
 2 17 -3 0.65 6.91
 2 18 -3 283.01 24.31
 2 -18 -4 6.12 7.3
 -2 -18 -4 10.88 8.2
 2 -17 -4 7.36 7.37
 -2 -17 -4 -1.5 7.43
 -2 -16 -4 6.19 7.72
 2 -16 -4 -0.17 6.77
 -2 -15 -4 0.74 6.3
 2 -15 -4 5.91 6.73
 -2 -14 -4 13.51 7.72
 2 -13 4 8.11 5.99
 2 -12 4 48.49 8.78
 2 -11 4 3.87 4.88
 -2 -10 4 46.28 8.23
 2 -10 4 42.83 7.94
 -2 -9 4 5.28 4.59
 2 -9 4 4.41 4.84
 2 -8 4 121.13 10.8
 -2 -8 4 119.43 11.37
 -2 -7 4 -4.17 4.47
 2 -7 4 2.86 3.7
 2 -6 4 -1.68 4.07
 -2 -6 4 0.19 3.57
 2 -5 4 -1.82 3.26
 -2 -5 4 6.79 3.71
 2 -5 4 -5.71 4.43
 -2 -5 4 1.43 3.73
 -2 -5 -4 -4.97 4.07
 2 -5 -4 5.38 4.06
 2 -4 4 0.1 2.2
 -2 -4 4 1.17 3.53
 2 -4 4 3.67 3.11
 -2 -4 -4 2.14 3.58
 2 -4 -4 7.95 4.14
 2 -3 4 0.34 2.26
 -2 -3 4 -2.09 3.27
 2 -3 4 -0.63 4.08
 2 -3 -4 0.81 3.51
 -2 -3 -4 6.75 4.55
 2 -2 4 729.05 23.6
 -2 -2 4 691.56 22.61
 2 -2 -4 662.16 23.01
 -2 -2 -4 676.23 23.23
 2 -1 -4 1.77 2.87
 -2 -1 4 -0.49 2.44
 2 -1 4 -1.26 3.07
 -2 -1 -4 1.67 2.86
 -2 -1 4 3.57 1.41
 -2 -1 4 2.74 2.74
 2 0 4 215.43 11.86
 -2 0 4 224.71 12.12
 -2 0 4 240.58 6.6
 -2 0 -4 222.29 6.36
 -2 0 4 219.78 11.28
 -2 0 -4 226.9 12.16
 2 0 -4 234.05 12.42
 2 1 -4 -2.25 3.01
 2 1 4 -1.58 2.41
 -2 1 4 -1.06 2.63
 -2 1 -4 0 3.18
 -2 1 4 -0.49 2.58
 -2 1 -4 1.85 1.26
 -2 1 4 1.12 1.29
 -2 2 -4 666.33 22.69
 2 2 4 685.81 22.42
 2 2 -4 676.53 22.77
 2 2 -4 668.48 16.25
 2 2 4 649.51 16.11
 2 3 -4 2.04 3.75
 -2 3 -4 6.19 3.66
 2 3 4 -0.42 1.94
 2 3 4 2.72 1.8
 2 3 -4 -0.31 1.77
 2 4 -4 0.61 3.67
 2 4 4 3.38 3.22
 2 4 4 -3.1 2.51
 2 4 -4 -1.92 2.2
 2 5 4 4.4 2.61
 -2 5 4 -2.5 2.44
 2 5 -4 4.43 4.57
 -2 5 -4 1.57 3.95
 -2 5 -4 -0.34 1.18
 2 5 4 -0.19 2.44
 2 5 -4 -4.89 2.93
 2 6 -4 5.89 3.37
 2 6 4 0.32 2.54
 -2 6 -4 5.07 4.82
 2 6 -4 -2.01 3.89
 -2 7 -4 3.8 3.78
 2 7 -4 -0.54 3.83
 2 7 -4 -5.68 4.44
 2 7 -4 0.46 1.07
 -2 7 -4 0.81 2.53
 2 8 -4 112.65 10
 2 8 4 141.88 10.62
 -2 8 -4 112.2 10.44
 2 8 -4 125.33 11.89
 -2 8 -4 123.79 10.01
 -2 9 -4 2.82 4.57
 2 9 -4 6.31 4.25
 2 10 -4 58.08 9.48
 -2 10 -4 47.54 8.28
 -2 11 -4 1.65 4.67
 2 11 -4 -1.72 5.88
 2 12 -4 50.58 9.38
 -2 12 -4 47.5 9.24
 -2 13 -4 -3.19 6.6
 2 13 -4 -4.77 7.26
 -2 14 -4 -0.22 5.95
 2 14 -4 -1.73 6.63
 -2 15 -4 3.12 6.84
 2 15 -4 17.8 8.24
 -2 16 -4 2.95 6.85
 2 16 -4 23.37 10.72
 2 17 -4 -4.6 8.04
 -2 17 -4 3.07 7.45
 2 -18 -5 223.73 21.07
 -2 -17 -5 2.62 7.01
 2 -17 -5 7.1 8.11
 -2 -16 -5 254.56 22.22
 2 -16 -5 248.55 20.84
 2 -14 5 315.43 22.65
 2 -13 5 4.06 6.62
 2 -12 5 598.7 29.62
 2 -11 5 0.46 5.32
 -2 -11 5 2.56 5.75
 -2 -10 5 513.61 26.63
 2 -10 5 533.59 26.45
 -2 -9 5 11.54 6.37
 2 -9 5 22.91 7.53
 -2 -8 5 920.66 34.51
 2 -8 5 955.04 34.64
 2 -7 5 5.97 4.77
 -2 -7 5 15.22 6.41
 -2 -6 5 931.08 32.72
 2 -6 5 865.29 31.61
 2 -6 -5 911.55 32.6
 -2 -6 -5 885.74 32.27
 -2 -5 5 5.97 4.89
 2 -5 5 2.68 3.54
 2 -5 -5 7.27 4.79
 -2 -5 -5 10.29 5.32
 -2 -4 5 1268.54 37.84
 2 -4 5 1294.21 38.38
 2 -4 -5 1306.45 38.7
 -2 -4 -5 1281.6 38.49
 -2 -3 5 1.27 3.73
 2 -3 5 2.28 4.19
 2 -3 -5 9.25 4.44
 -2 -3 -5 -3.37 4.48
 -2 -2 5 1911.35 47.94
 2 -2 5 1923.84 47.79
 -2 -2 5 1776.7 45.69
 -2 -2 -5 1796.84 47.04
 2 -2 -5 1800.8 47.2
 -2 -1 5 46.43 6.59
 2 -1 -5 46.73 7.03
 -2 -1 -5 43.17 6.49
 2 -1 5 40.48 6.13
 -2 -1 5 43.67 6.28
 2 0 5 892.03 28.56
 -2 0 5 890.22 28.74
 -2 0 5 816.62 26.29
 -2 0 -5 815.96 28.12
 2 0 -5 788.67 27.73
 2 1 -5 31.47 5.77
 2 1 5 41.79 6.11
 -2 1 5 42.33 6.53
 -2 1 -5 39.45 6.83
 -2 1 5 30.85 5.15
 -2 2 -5 1776 45.99
 2 2 5 1900.77 46.45
 -2 2 5 1898.23 46.59
 2 2 -5 1778.5 45.88
 2 2 5 1757.33 32.73
 -2 2 -5 1786.56 32.86
 -2 2 5 1640.23 32.29
 2 2 -5 1864.44 33.02
 -2 3 -5 -1.04 3.55
 2 3 -5 -0.74 3.25
 2 3 5 -0.46 1.59
 2 3 -5 1.12 1.62
 -2 4 -5 1276.76 38.3
 2 4 -5 1257.96 38.21
 2 4 5 1406.31 30.72
 2 4 -5 1338.53 30.78
 2 5 -5 10.53 5.27
 -2 5 -5 3.9 4.2
 -2 5 -5 5.79 2.16
 2 5 -5 8.64 3.11
 2 5 5 7.9 2.8
 -2 6 -5 912.52 32.45
 2 6 -5 933.27 32.81
 -2 6 -5 969.28 20.28
 2 6 5 972.31 27.16
 2 6 -5 926.43 27.62
 2 7 -5 8.87 3.71
 2 7 5 14.46 3.95
 2 7 -5 17.82 5.92
 -2 7 -5 4.95 4.51
 2 8 -5 984.09 32.28
 2 8 -5 982.71 35.66
 -2 8 -5 952.67 35.21
 -2 9 -5 14.43 6.95
 2 9 -5 7.57 5.85
 -2 10 -5 530.75 26.79
 2 10 -5 572.43 27.87
 -2 11 -5 0.35 6.62
 2 11 -5 19.1 8.15
 -2 12 -5 627.77 31.34
 2 12 -5 665.02 32.54
 2 13 -5 9.65 8.9
 -2 13 -5 16.86 8.29
 -2 14 -5 343.4 24.51
 2 14 -5 337.77 24.59
 -2 15 -5 21.26 9.96
 2 15 -5 7.77 9.6
 -2 16 -5 235.4 22.02
 2 16 -5 237.05 22.1
 2 -17 -6 145.81 17.84
 2 -15 6 136.72 16.35
 2 -14 6 -8.57 6.45
 2 -13 6 233.14 20.33
 2 -12 6 11.86 7.72
 -2 -12 6 -4.9 7.55
 -2 -11 6 289.14 21.88
 2 -11 6 288.28 21.32
 -2 -10 6 33.2 8.8
 2 -10 6 40.74 9.21
 -2 -9 6 378.6 23.59
 2 -9 6 380.26 23.16
 2 -8 6 50.37 9.14
 -2 -8 6 44.84 9.07
 -2 -7 6 604.08 28.4
 2 -7 6 522.96 26.44
 -2 -7 -6 553.32 27.55
 2 -7 -6 571.06 27.85
 2 -6 6 6.59 4.69
 -2 -6 6 5.28 6.12
 -2 -6 -6 10.66 5.74
 2 -6 -6 19.9 7.52
 2 -5 6 536.15 24.97
 -2 -5 6 492.69 24.4
 -2 -5 -6 552.95 26.03
 2 -5 -6 545.08 25.86
 2 -4 6 130.82 12.39
 -2 -4 6 111.56 11.19
 2 -4 -6 125.92 12.4
 -2 -4 -6 130.51 12.7
 2 -3 6 784.46 30.16
 -2 -3 6 799.69 29.94
 -2 -3 -6 816.24 31.27
 2 -3 -6 783.09 30.61
 2 -2 -6 4.34 4.95
 -2 -2 -6 6.89 5.91
 -2 -2 6 6.62 4.5
 2 -2 6 15.24 6.21
 -2 -1 6 727.94 27.24
 -2 -1 -6 713.42 28.35
 2 -1 -6 737.61 28.89
 2 0 -6 3.8 4.67
 -2 0 -6 -6.21 5.68
 -2 0 6 1.91 3.92
 -2 1 6 698.26 25.99
 -2 1 -6 737.81 28.55
 2 1 -6 779.32 29.14
 2 2 -6 7.1 4.54
 -2 2 -6 11.13 5.24
 -2 2 6 4.37 3.37
 -2 3 -6 781.42 29.93
 2 3 -6 785.26 29.99
 -2 3 6 795.34 16.99
 -2 3 6 690.05 16.54
 -2 3 -6 863.25 17.57
 2 3 6 761.85 16.93
 2 3 -6 834.55 17.5
 -2 3 -6 813.01 17.17
 2 4 -6 123.93 11.76
 -2 4 -6 99.02 10.56
 2 4 6 123.13 6.57
 2 4 -6 128.64 6.96
 2 5 -6 569.2 25.96
 -2 5 -6 533.59 25.14
 2 5 -6 581.73 18.48
 2 5 6 546.47 17.59
 -2 6 -6 7.16 5.52
 2 6 -6 21.03 6.72
 -2 6 -6 10.41 2.56
 2 6 -6 11.21 3.75
 2 6 6 8.71 3.19
 -2 7 -6 586.47 27.49
 2 7 -6 549.98 27.03
 2 7 -6 599.33 22.32
 2 7 6 557.65 20.71
 -2 8 -6 43.61 9.53
 2 8 -6 62.37 10.62
 2 8 -6 64.67 3.2
 2 8 -6 56.79 7.16
 -2 9 -6 382.3 23.28
 2 9 -6 440.89 25.18
 -2 10 -6 37.25 8.62
 2 10 -6 49.28 9.74
 -2 11 -6 332.36 23.28
 2 11 -6 315.69 23.24
 -2 12 -6 -3.85 7.98
 2 12 -6 12.28 6.76
 -2 13 -6 233.23 20.74
 2 13 -6 250.62 21.45
 -2 14 -6 -9.58 9.3
 2 14 -6 -0.46 8.93
 -2 15 -6 144.16 18.15
 2 15 -6 172.72 19.91
 2 -14 7 33.83 11.49
 2 -13 7 -4.43 8.92
 -2 -13 7 5.82 9.49
 -2 -12 7 42.09 11.21
 2 -12 7 35.41 10.89
 2 -11 7 28.51 9.75
 -2 -11 7 20.06 9.46
 2 -10 7 77.35 12.62
 -2 -10 7 73.62 12.15
 2 -9 7 9.22 7.49
 -2 -9 7 2.18 6.56
 -2 -8 7 89.91 13.33
 2 -8 7 106.28 13.79
 -2 -7 7 20.75 8.46
 2 -7 7 17.22 7.7
 -2 -7 -7 20.08 8.01
 2 -7 -7 9.98 7.78
 2 -6 7 141.34 14.33
 -2 -6 7 133.09 13.91
 -2 -6 -7 134.57 14.5
 2 -6 -7 118.37 13.82
 -2 -5 7 104.32 11.94
 2 -5 7 120.01 13.39
 -2 -5 -7 132.12 14.32
 2 -5 -7 129.42 14.49
 2 -4 7 98.31 11.71
 -2 -4 7 91.14 11.62
 -2 -4 -7 97.35 12.19
 2 -4 -7 122.02 13.46
 2 -3 7 25.75 8.11
 -2 -3 7 12.61 5.8
 -2 -3 -7 22.18 6.84
 2 -3 -7 35.9 8.81
 -2 -2 -7 118.67 13.24
 2 -2 -7 94.78 11.98
 -2 -2 7 110.29 11.94
 2 -2 7 121.54 12.6
 -2 -1 -7 11.68 6.54
 2 -1 -7 16.34 6.88
 -2 -1 7 3.36 4.76
 2 0 -7 162.29 14.51
 -2 0 7 171.15 13.96
 -2 0 -7 187.01 15.48
 -2 1 -7 13.51 7.12
 2 1 -7 13.24 6.92
 -2 1 7 4.52 4.22
 -2 2 -7 134.82 13.68
 2 2 -7 108.91 12.28
 -2 2 7 111.52 10.57
 -2 3 -7 12.78 5.49
 2 3 -7 17.63 6.99
 -2 3 7 10.99 5.16
 2 4 -7 122.85 13.11
 -2 4 -7 105.4 12.26
 -2 4 7 99.73 3.91
 -2 4 7 119.57 4.29
 -2 4 -7 111.3 4.17
 -2 4 -7 108.78 4.13
 2 5 -7 114.51 13.01
 -2 5 -7 122.44 13.95
 -2 6 -7 124.04 13.88
 2 6 -7 123.83 13.9
 2 7 -7 28.16 8.53
 -2 7 -7 20.35 8.23
 -2 8 -7 72.02 11.49
 2 8 -7 89.51 12.22
 2 9 -7 -11.05 9
 -2 9 -7 16.54 8.01
 2 10 -7 68.51 12.31
 -2 10 -7 66.07 12.21
 -2 11 -7 27.36 9.47
 2 11 -7 19.28 8.56
 -2 12 -7 25.09 10.28
 2 12 -7 47.84 12.54
 2 13 -7 -9.08 11.53
 -2 13 -7 -0.51 8.4
 -2 14 -7 18.74 9.82
 2 14 -7 34.54 12.03
 2 -12 8 7.32 8.88
 -2 -12 8 5.07 7.72
 -2 -11 8 335.1 26.65
 2 -11 8 358.47 26.77
 -2 -10 8 8.59 8.5
 2 -10 8 10.78 8.15
 2 -9 8 571.51 32.24
 -2 -9 8 519.37 31.21
 2 -8 8 -10.81 8.27
 -2 -8 8 2.89 6.17
 2 -8 -8 11.66 8.6
 -2 -8 -8 -8.61 9.44
 -2 -7 8 551.02 31.18
 2 -7 8 563.23 30.93
 2 -7 -8 585.9 32.82
 -2 -7 -8 583.96 33.07
 2 -6 8 -12.49 7.94
 -2 -6 8 5.74 7.38
 2 -6 -8 -1.79 7.66
 -2 -6 -8 1.16 7.7
 2 -5 8 703.59 33.78
 -2 -5 8 703.86 33.84
 2 -5 -8 768.87 36.33
 -2 -5 -8 776.01 36.55
 -2 -4 8 -5.21 6.96
 2 -4 8 -4.32 6.18
 2 -4 -8 -8.37 9.13
 -2 -4 -8 1.62 7.46
 2 -3 8 584.76 29.57
 -2 -3 8 588.37 29.03
 2 -3 -8 575.66 30.08
 -2 -3 -8 612.13 30.83
 -2 -2 -8 -4.3 6.38
 2 -2 -8 -2.21 5.76
 -2 -2 8 -9.17 6.74
 2 -2 8 -6.74 5.93
 -2 -1 8 897.83 35.66
 2 -1 8 834.5 35.23
 2 -1 -8 903.78 37.89
 -2 -1 -8 970.53 39.08
 2 0 -8 1.48 6.16
 -2 0 -8 -4.68 7.18
 -2 0 8 2.41 5.71
 -2 1 8 890.98 34.31
 2 1 -8 940.99 38.5
 -2 1 -8 947.75 38.26
 -2 2 -8 -12.94 5.89
 2 2 -8 5.61 5.78
 -2 2 8 1.2 4.84
 -2 3 8 602.42 26.58
 2 3 -8 596.26 30.38
 -2 3 -8 587.36 29.97
 -2 4 -8 -0.22 5.85
 2 4 -8 -13.83 6.98
 -2 4 8 0.7 4.32
 -2 5 -8 747.53 34.61
 2 5 -8 738.85 34.27
 -2 5 8 671.59 28.06
 2 6 -8 2.86 7.47
 -2 6 -8 8.72 7.68
 2 7 -8 578.35 31.47
 -2 7 -8 574.73 31.28
 -2 8 -8 2.98 7.84
 2 8 -8 -14.44 8.44
 2 9 -8 585.12 32.97
 -2 9 -8 545.26 31.56
 2 10 -8 6.4 9.14
 -2 10 -8 12.61 10.08
 2 11 -8 367.52 27.75
 -2 11 -8 309.04 25.24
 2 12 -8 18.92 10.19
 -2 12 -8 -10.91 9.37
 -2 -9 9 9.99 10.36
 2 -9 9 0.95 9.12
 2 -8 9 53.35 11.7
 -2 -8 9 61.58 13.44
 2 -8 -9 58.83 13.75
 -2 -8 -9 53.51 12.07
 -2 -7 9 37.07 10.36
 2 -7 9 41.07 11.21
 2 -7 -9 19.4 10.17
 -2 -7 -9 24.7 11.73
 2 -6 9 64.38 12.5
 -2 -6 9 67.61 13.32
 2 -6 -9 57.52 11.29
 -2 -6 -9 93.76 14.52
 -2 -5 9 0.77 6.28
 2 -5 9 9.22 8.04
 2 -5 -9 22.21 8.61
 -2 -5 -9 12.68 8.51
 2 -4 9 46.48 9.91
 -2 -4 9 67.73 12.14
 -2 -4 -9 54.84 12.66
 2 -4 -9 78.11 13.92
 -2 -3 9 -20.6 9.92
 2 -3 9 -6.93 5.91
 2 -3 -9 -0.51 8.58
 -2 -3 -9 10.72 9.61
 -2 -2 9 67.86 10.85
 2 -2 9 85.72 12.9
 2 -2 -9 79.32 13.32
 -2 -2 -9 70.89 12.64
 -2 -1 -9 -2.05 7.79
 2 -1 -9 8.03 8.46
 -2 -1 9 7.1 7.18
 2 -1 9 4.72 6.37
 2 0 -9 107.05 14.94
 -2 0 -9 123.6 15.86
 -2 0 9 94.21 12.67
 2 0 9 84.95 12.51
 2 1 -9 -2.77 6.74
 -2 1 -9 3.54 6.45
 -2 1 9 11.3 6.6
 2 1 9 11.1 7.98
 2 2 -9 77.76 13.13
 -2 2 -9 76.23 13.12
 -2 2 9 73.68 11.2
 2 3 -9 -4.39 8.25
 -2 3 -9 3.9 7.94
 -2 3 9 3.94 5.2
 -2 4 -9 70.39 12.97
 2 4 -9 71.18 12.35
 -2 4 9 55.65 9.47
 -2 5 -9 21.74 9.59
 2 5 -9 12.71 9.43
 -2 5 9 11.3 6.08
 2 6 -9 65.62 13.19
 -2 6 -9 73.7 13.62
 -2 6 9 75.31 10.36
 -2 7 -9 33.02 10.1
 2 7 -9 9.34 7.63
 -2 7 9 36.43 8.3
 2 8 -9 50.28 11.7
 -2 8 -9 70.36 14.12
 -2 9 -9 -4.7 9.53
 2 9 -9 -27.87 10.16
 2 10 -9 48.95 12.61
 2 -6 10 0.41 8.72
 -2 -6 10 -2.91 8.57
 2 -6 -10 0.85 9.77
 -2 -6 -10 0.46 10.18
 2 -5 10 118.84 16.06
 -2 -5 10 125.08 17.03
 -2 -5 -10 135.32 17.84
 2 -5 -10 117.78 16.69
 -2 -4 10 0.06 7.16
 2 -4 10 -1.87 8.33
 -2 -4 -10 10.55 9.54
 2 -4 -10 -2.89 9.69
 -2 -3 10 150.63 17.59
 2 -3 10 177.15 18.91
 -2 -3 -10 202.11 21.15
 2 -3 -10 220.34 22.37
 -2 -2 10 8.68 6.6
 2 -2 10 -3.4 8.52
 2 -2 -10 -6.34 8.71
 -2 -2 -10 -12.97 8.85
 2 -1 -10 141.25 17.85
 -2 -1 -10 173.54 19.52
 -2 -1 10 157.24 16.96
 2 -1 10 156.89 16.96
 -2 0 -10 8.87 8.31
 2 0 -10 3.24 8.87
 2 0 10 4.04 7.31
 -2 0 10 -11.34 8.19
 -2 1 -10 152.71 17.92
 2 1 -10 153.7 18.02
 -2 1 10 136.04 14.75
 2 1 10 169.67 17.3
 2 2 -10 -1.93 7.88
 -2 2 -10 -2.42 8.44
 2 2 10 5.78 7.22
 -2 2 10 -13.55 9.13
 2 3 -10 191.11 20.13
 -2 3 -10 175.11 19.6
 2 3 10 196.88 18.33
 -2 3 10 160.5 16.02
 -2 4 -10 20.29 10.01
 2 4 -10 1.3 8.66
 -2 4 10 2.08 7.48
 2 5 -10 152.13 18.91
 -2 5 -10 122.29 17.27
 -2 5 10 119.94 13.54
 2 6 -10 12.38 9.22
 -2 6 -10 2.58 8.48
 -2 -2 11 256.35 22.61
 -2 -1 11 16.31 9.55
 -2 0 11 185.41 19.22
 2 1 11 14.33 9.03
 -2 1 11 3.59 7.09
 2 2 11 260.31 22.5
 -2 2 11 229.67 20.32
 -2 3 11 -6.35 8.12
 2 3 11 1.34 7.58
 2 4 11 204.12 19.91
 2 5 11 10.86 8.72
 -3 -19 0 10.12 8.79
 3 -18 0 -3.43 5.94
 -3 -18 0 -1.74 7.58
 -3 -17 0 -2.12 6.82
 3 -17 0 2.71 5.11
 -3 -16 0 -11.16 7.21
 3 -16 0 2.14 5.3
 3 -15 0 -3.8 4.79
 -3 -15 0 -1.34 6.13
 3 -14 0 -1.13 4.35
 -3 -14 0 3.94 5.71
 -3 -13 0 0.25 3.23
 -3 -13 0 -2.61 5.25
 3 -13 0 -4.74 4.36
 3 -12 0 6.91 3.97
 -3 -12 0 0.39 4.8
 -3 -11 0 1.5 3.88
 -3 -10 0 1.18 4.15
 -3 -9 0 -2.54 3.47
 3 -9 0 0.63 2.21
 3 -8 0 -1.97 2.18
 3 -7 0 -0.46 2.16
 -3 -6 0 -0.54 1.64
 3 -6 0 -0.38 1.55
 3 -6 0 -0.49 1.58
 -3 -5 0 -2.73 2.01
 3 -5 0 0.6 1.05
 3 -5 0 -0.52 1.28
 -3 -4 0 2.95 2.27
 3 -4 0 0.01 1.05
 -3 -4 0 -1.19 1.62
 3 -4 0 -0.63 0.91
 -3 -3 0 0.29 1.99
 3 -3 0 -0.34 0.69
 -3 -3 0 -0.86 1.4
 -3 -3 0 0 1.2
 3 -3 0 -0.64 0.57
 -3 -2 0 1.17 1.6
 -3 -2 0 1.83 1.26
 -3 -2 0 -0.97 1.32
 -3 -1 0 1.03 1.38
 -3 -1 0 -0.2 0.79
 -3 0 0 1.27 1.3
 3 0 0 1.26 0.65
 -3 0 0 -0.21 0.59
 3 1 0 1.04 1.08
 3 1 0 -1.4 0.93
 3 2 0 0.01 1.24
 3 2 0 -0.35 1.11
 3 3 0 4.33 1.83
 -3 5 0 1.84 1.32
 -3 6 0 0.74 1.39
 -3 7 0 1.85 1.64
 -3 8 0 0.32 1.91
 3 9 0 -1.21 3.16
 -3 9 0 0.44 1.94
 -3 10 0 -3.45 2.58
 -3 11 0 -5.89 3.28
 -3 12 0 0.91 2.9
 -3 -19 1 153.07 18.7
 -3 -19 -1 173.33 19.27
 -3 -18 -1 161.41 17.51
 -3 -18 1 174.97 18.74
 3 -18 -1 184.5 16.57
 -3 -17 1 277.98 21.81
 3 -17 -1 264.58 18.76
 -3 -17 -1 239.41 20.49
 -3 -16 -1 244.32 19.75
 -3 -16 1 247.32 19.74
 3 -16 -1 247.68 17.87
 3 -16 1 259.72 18.09
 3 -15 -1 209.71 15.8
 3 -15 1 215.94 15.67
 -3 -15 -1 203.62 17.45
 -3 -15 1 192.29 16.99
 -3 -14 -1 334.39 21.47
 3 -14 -1 361.14 19.16
 -3 -14 1 352.05 21.55
 3 -14 1 331.95 18.62
 -3 -13 1 596.63 19.8
 -3 -13 -1 543.75 26.13
 3 -13 -1 562.24 23.51
 3 -13 1 567.42 23.44
 -3 -13 1 599.49 27.64
 -3 -12 1 633.53 20.1
 -3 -12 -1 589.92 26.38
 -3 -12 1 611.55 26.69
 3 -12 1 630.89 23.84
 3 -12 -1 605.47 23.3
 -3 -11 1 935.31 25.07
 3 -11 -1 908.84 28.14
 -3 -11 1 900.24 32.04
 -3 -11 -1 875.33 31.84
 -3 -10 1 645.16 19.26
 -3 -10 1 675.01 25.58
 -3 -10 -1 597.79 24.54
 3 -9 1 780.59 23.83
 -3 -9 1 848.89 21.78
 3 -9 -1 816.79 23.97
 -3 -9 -1 826.79 27.96
 3 -9 1 828.99 23.98
 -3 -9 1 773.38 27.37
 -3 -8 1 1374.25 30.19
 3 -8 1 1332.89 32.53
 3 -8 -1 1350.61 32.01
 3 -8 1 1361.75 31.98
 -3 -8 1 1368.42 37.01
 -3 -7 1 1713.68 34.41
 3 -7 1 1588.74 36.19
 3 -7 1 1679.38 35.88
 3 -6 1 1531.4 34.03
 -3 -6 1 1621.58 32.36
 3 -6 1 1621.48 33.1
 3 -5 1 2041.31 40.34
 -3 -4 -1 2059.64 43.21
 -3 -4 1 2031.38 43.12
 3 -4 1 2021.34 39.51
 -3 -3 1 5661.34 101.52
 -3 -3 -1 5850 101.88
 -3 -3 1 6039.79 100.87
 -3 -2 -1 4182.12 73.85
 -3 -2 1 4000.43 73.37
 3 -2 1 4194.44 70.1
 -3 -2 1 4250.88 72.88
 -3 -1 1 3023.8 51.76
 3 -1 1 3078.71 51.83
 -3 -1 1 2912.97 55.34
 -3 -1 -1 3010.92 55.51
 3 -1 -1 3107.16 49.84
 3 -1 1 3003.72 53.17
 -3 -1 -1 3007.08 51.89
 3 -1 -1 3093.19 51.98
 -3 0 1 2589.01 43.48
 3 0 1 2510.78 43.29
 -3 0 -1 2513.21 47.32
 3 0 -1 2544.02 47.25
 -3 0 1 2521.05 47.17
 3 0 1 2540.53 47.18
 3 0 -1 2474.95 43.58
 3 0 1 2499.93 45.61
 -3 0 -1 2538.71 45.75
 -3 0 -1 2541.08 43.36
 3 0 -1 2520.89 43.3
 -3 1 -1 2966.34 51.24
 3 1 -1 3063.25 51.34
 3 1 -1 3022.07 54.78
 3 1 1 3051.13 54.77
 3 1 -1 3053 52.7
 -3 1 1 2990.17 51.22
 3 1 -1 2937.38 52.95
 3 1 1 2939.46 51.02
 -3 2 -1 4161.16 69.88
 3 2 -1 4237.57 70.19
 3 2 1 4126.5 73.67
 3 2 -1 4140.07 73.55
 3 2 -1 4177.1 72.14
 3 2 -1 3886.14 71.48
 -3 2 1 4160.34 70.14
 3 2 1 4109.17 70.12
 -3 3 -1 5358.82 96.49
 3 3 -1 5933.83 97.42
 3 3 -1 5756.78 100.21
 3 3 1 5852.83 100.2
 3 3 -1 5740.3 95.96
 -3 3 1 5879.32 97.26
 3 3 1 5961.2 97.28
 -3 3 -1 5640.66 93.45
 3 3 -1 5899.64 98.82
 3 4 -1 2142.05 45
 3 4 1 2174.12 44.92
 3 4 -1 2103.06 39.98
 -3 4 -1 2141.73 38.3
 3 4 -1 2159.62 43.77
 3 5 -1 1993.37 45.07
 3 5 1 2021.1 44.89
 -3 5 1 2009.81 35.05
 3 5 -1 2028.89 43.02
 -3 5 -1 2021.91 37.59
 3 6 1 1690.99 40.72
 3 6 -1 1649.73 40.62
 -3 6 -1 1704.07 35.7
 -3 6 1 1634.14 30.94
 3 6 -1 1635.32 38.18
 -3 6 -1 1622.77 33.19
 3 7 -1 1830.75 44.73
 -3 7 1 1736.36 34.21
 3 7 -1 1827.78 42.56
 -3 7 -1 1726.25 36.29
 -3 7 -1 1754.99 38.37
 3 7 -1 1750.05 41.46
 3 8 -1 1448.46 40.17
 3 8 1 1455.64 39.95
 -3 8 -1 1447.63 33.67
 -3 8 1 1312.36 29.58
 3 8 -1 1372.32 36.39
 3 8 -1 1404.38 37.18
 -3 9 1 821.01 21.78
 -3 9 -1 864.59 25.01
 -3 10 1 656.16 19.73
 -3 10 -1 658.69 22.16
 -3 11 -1 949.33 28.79
 -3 11 1 907.65 25.86
 -3 12 1 598.34 20.6
 -3 13 1 565.87 20.96
 -3 -18 -2 46.58 10.99
 3 -18 -2 50.4 10.26
 -3 -17 -2 66.68 11.69
 3 -17 -2 58.82 9.73
 3 -16 -2 185.92 15.86
 -3 -16 2 212.17 18.15
 -3 -16 -2 191.88 18.76
 -3 -15 2 111.56 13.19
 -3 -15 -2 134.02 14.58
 3 -15 -2 129.65 12.58
 -3 -14 -2 282.47 19.72
 -3 -14 2 309.54 20.8
 3 -14 -2 273.81 17.12
 -3 -13 2 215.03 16.72
 -3 -13 -2 176.72 15.23
 3 -13 -2 179.38 13.38
 -3 -12 -2 92.96 10.89
 -3 -12 2 83.79 10.68
 3 -12 -2 80.71 8.22
 3 -11 2 399.21 18.95
 3 -11 -2 449.14 18.98
 -3 -11 -2 422.84 21.5
 -3 -11 2 456.98 22.55
 3 -10 2 510.63 20.68
 -3 -10 -2 498.99 22.61
 -3 -10 2 546.83 23.71
 3 -9 2 277.09 14.17
 -3 -9 2 268.49 15.82
 3 -8 2 535.75 19.49
 -3 -8 2 558.98 21.86
 3 -7 2 83.38 7.3
 3 -6 2 847.25 24.22
 3 -6 2 855.16 17.35
 3 -5 2 1465.49 27.01
 3 -5 2 1394.56 33.48
 -3 -4 2 565.33 18.34
 -3 -4 -2 598.04 18.26
 -3 -4 2 570.6 18.46
 3 -4 2 568.53 17.9
 3 -4 2 580.12 13.44
 -3 -3 2 433.44 15.42
 3 -3 2 507.68 15.46
 -3 -3 2 583.09 16.58
 -3 -3 -2 509.51 15.87
 -3 -3 2 503.87 16.11
 -3 -3 -2 490.21 15.52
 3 -3 -2 509.42 15.7
 -3 -2 2 299.86 10.81
 3 -2 2 311.84 10.99
 -3 -2 2 290.72 10.82
 -3 -2 -2 301.01 10.76
 -3 -2 2 300.25 11.23
 -3 -2 -2 311.48 11.27
 3 -2 -2 305.36 11.29
 -3 -1 2 425.89 12.99
 3 -1 2 433.78 12.89
 -3 -1 -2 412.89 12.75
 -3 -1 2 414.57 12.62
 -3 -1 2 373.66 12.17
 3 -1 -2 428.42 12.97
 -3 -1 -2 422.03 13.05
 3 0 2 4466.95 77.95
 -3 0 2 4473.61 78.17
 -3 0 -2 4388.69 77.82
 -3 0 2 4426.27 77.86
 3 0 -2 4655.5 76.51
 -3 0 2 4481.85 76.56
 3 0 -2 4551.28 78.26
 -3 0 -2 4525.36 78.44
 3 1 -2 412.51 12.92
 -3 1 -2 425.72 12.95
 3 1 2 414.55 12.84
 3 1 -2 416.96 12.99
 3 1 -2 429.75 12.62
 -3 1 2 422.84 10.82
 -3 1 -2 431.66 12.31
 -3 1 2 438.06 13.17
 3 1 2 413.5 12.95
 -3 2 -2 324.65 11.45
 3 2 -2 297.66 11.2
 3 2 -2 323.24 11.5
 3 2 2 300.4 11.12
 -3 2 -2 308.52 9.64
 3 2 -2 321.01 11.24
 -3 2 2 316.64 8.29
 -3 2 2 332.91 11.34
 3 2 2 312.71 11.07
 3 3 -2 525.56 15.85
 -3 3 -2 477.69 15.33
 3 3 2 511.61 15.81
 3 3 -2 500.15 16.07
 3 3 -2 497.83 15.94
 3 3 -2 511.44 16.36
 3 3 2 504.13 15.46
 -3 3 2 499.19 15.5
 -3 4 -2 590.29 18.24
 3 4 -2 572.33 18.42
 3 4 2 591.14 18.51
 3 4 -2 596.99 18.69
 3 4 -2 611.74 18.93
 3 4 2 611.05 18.27
 -3 4 2 609.61 18.49
 3 4 -2 599.33 18.94
 3 5 -2 1448.8 34.89
 -3 5 -2 1414.44 34.2
 3 5 -2 1522.35 36.22
 3 5 2 1436.52 35.56
 3 5 -2 1447.93 29.24
 -3 5 2 1501.14 34.87
 3 5 -2 1525.38 35.7
 -3 5 -2 1427.74 31.27
 3 5 2 1481.87 34.6
 3 6 -2 900.25 27.31
 3 6 2 863.87 26.83
 3 6 -2 871.63 25.68
 -3 6 -2 852.88 25.29
 3 6 -2 877.44 25.8
 -3 6 2 847.7 25.58
 3 6 2 844.76 25.35
 -3 6 -2 860.29 22.2
 3 7 -2 99.56 9.02
 3 7 -2 83.24 7.76
 -3 7 -2 85.13 7.72
 3 7 2 93.53 8.04
 -3 7 -2 94.64 6.44
 3 7 -2 88.32 7.85
 -3 8 -2 528.8 20.83
 3 8 -2 560.68 21.61
 3 8 -2 568.39 23.52
 3 8 2 547.18 22.49
 3 8 -2 590.68 22.17
 -3 8 2 554.06 15.35
 -3 8 -2 557.72 18.19
 3 8 -2 561.09 21.4
 -3 8 2 576.87 21.83
 3 8 2 551.86 21.43
 -3 9 2 305.57 11.37
 -3 9 -2 314.89 15
 -3 9 -2 293.92 13.43
 -3 10 -2 570.95 21.62
 -3 10 2 506.14 16.65
 -3 10 -2 518 19.16
 -3 11 -2 447.61 18.29
 -3 11 2 429.4 15.85
 -3 12 2 83.54 7.23
 -3 13 2 194.11 11.52
 3 16 -2 172.76 17.44
 -3 16 -2 154.77 16.74
 -3 17 -2 82.06 13.4
 3 17 -2 59.91 11.58
 -3 18 -2 60.33 12.18
 3 18 -2 71.83 13.37
 -3 -18 -3 10.98 8.6
 3 -18 -3 9.25 6.48
 -3 -17 -3 0.03 6.64
 3 -17 -3 9.36 6.38
 -3 -16 -3 93.15 13.39
 3 -16 -3 107.9 12.49
 -3 -15 -3 19.06 8.4
 3 -15 -3 18 7.01
 -3 -14 -3 108.52 13.81
 3 -14 -3 94.39 10.73
 3 -13 3 21.08 6.51
 3 -13 -3 19.86 6.52
 -3 -13 -3 30.08 7.72
 3 -12 3 13.57 5
 -3 -12 -3 36.53 8.62
 3 -11 3 87.82 9.7
 3 -10 3 136.37 11.12
 3 -9 3 56.03 7.47
 3 -8 3 292.38 15.49
 3 -7 3 3.3 3.21
 -3 -7 3 3.91 3.1
 3 -6 3 276.06 14.09
 -3 -6 3 264.94 14.35
 3 -5 3 435.01 17.38
 -3 -5 3 428.49 17.78
 -3 -4 3 93.05 7.33
 3 -4 3 89.46 7.12
 -3 -4 3 80.18 7.14
 3 -4 3 88.33 7.55
 3 -4 -3 87.09 7.43
 -3 -4 -3 81.75 7.14
 3 -3 3 99.81 7.96
 -3 -3 3 117.12 7.95
 -3 -3 -3 109.74 6.77
 -3 -3 3 104.23 6.69
 -3 -3 3 112.62 8.15
 3 -3 -3 100.59 7.73
 -3 -3 -3 95.86 7.27
 -3 -2 3 171.71 9.29
 3 -2 3 176.62 9.38
 -3 -2 3 160.47 7.77
 -3 -2 -3 159.51 7.67
 -3 -2 3 156.67 8.89
 3 -2 -3 161.68 9.21
 -3 -2 -3 165.68 9.41
 -3 -1 3 94.13 6.86
 3 -1 3 90.6 6.7
 -3 -1 3 90.58 5.34
 -3 -1 -3 94.42 5.55
 -3 -1 3 105.92 6.76
 3 -1 -3 86.62 6.74
 -3 -1 -3 85.27 6.45
 -3 0 3 1340.69 31.5
 3 0 3 1293.51 30.99
 -3 0 3 1258.15 27.32
 -3 0 -3 1291.98 27.41
 -3 0 3 1330.46 29.32
 -3 0 -3 1248.81 30.84
 3 0 -3 1330.07 31.18
 -3 1 3 103.2 7.1
 -3 1 -3 89.15 6.7
 3 1 -3 94.44 6.99
 3 1 3 101.29 6.8
 3 1 3 94.5 5.51
 3 1 -3 98.66 5.73
 -3 1 3 86.29 5.36
 -3 1 -3 91.3 5.51
 -3 1 3 91.44 5.61
 3 1 -3 95.02 6.24
 3 2 -3 163.49 9.1
 -3 2 -3 167.94 9.26
 3 2 -3 165.42 8.02
 3 2 3 146.48 7.43
 -3 2 3 163.09 7.27
 3 2 -3 166.5 8.68
 -3 2 3 176.87 9.35
 3 2 3 162.95 8.94
 3 3 -3 113.45 8.06
 -3 3 -3 116.99 7.98
 3 3 -3 106.04 6.73
 3 3 3 105.52 6.61
 3 3 -3 107.96 7.3
 -3 3 -3 101.91 5.48
 3 3 3 111.37 7.63
 -3 3 3 116.8 7.79
 3 4 -3 80.11 6.54
 3 4 3 95.43 6.67
 -3 4 -3 84.39 7.31
 3 4 -3 80.47 7.08
 -3 4 3 90.3 7.39
 3 4 3 87.05 7.16
 3 4 -3 92.24 7.66
 3 5 3 474.21 17.07
 3 5 -3 455.54 16.99
 3 5 -3 432.42 17.67
 -3 5 -3 429.61 17.28
 3 5 3 444.89 17.33
 3 5 -3 441.58 17.87
 3 6 -3 287.48 14.62
 -3 6 -3 285.61 14.43
 3 6 3 299.04 14.35
 3 6 -3 283.25 14.04
 3 6 -3 271 9.22
 3 6 -3 298.4 14.77
 3 6 3 292.26 14.36
 -3 6 -3 274.55 12.6
 3 7 -3 5.09 3.81
 3 7 -3 4.34 3.83
 -3 7 -3 0.21 3.21
 -3 7 -3 3.52 2.74
 -3 7 3 1.15 2.93
 3 7 -3 4.77 3.33
 3 7 3 2.87 3.59
 3 8 -3 289.35 16.24
 3 8 3 279.6 16
 -3 8 -3 280.47 15.69
 3 8 -3 272.59 15.73
 -3 8 -3 256.51 13.23
 -3 9 -3 65.92 8.66
 3 9 -3 56.95 7.79
 -3 9 -3 53.32 6.21
 3 10 -3 145.02 12.45
 -3 10 -3 139.61 12.06
 -3 10 -3 147.24 10.37
 3 11 -3 84.46 11.67
 -3 11 -3 89.55 10.53
 -3 11 3 94.12 7.07
 -3 12 -3 14.79 6.67
 3 12 -3 20.91 6.79
 -3 12 3 15.22 3.31
 3 13 -3 29.51 8.75
 -3 13 -3 25.03 7.49
 3 14 -3 108.91 14.2
 -3 14 -3 100.92 13.18
 3 15 -3 19.14 9.09
 -3 15 -3 28.4 9.37
 3 16 -3 117.41 14.8
 -3 16 -3 102.81 14.42
 -3 17 -3 15.67 9.17
 3 17 -3 17.56 9.91
 3 -18 -4 124.78 14.77
 3 -17 -4 194.01 17.4
 -3 -17 -4 205.43 20.45
 3 -16 -4 199.06 17.5
 -3 -16 -4 211.33 20.32
 -3 -15 -4 270.5 21.94
 3 -15 -4 281.56 19.91
 3 -14 4 319.1 21.51
 -3 -14 -4 340.4 23.04
 3 -13 4 343.66 21.62
 3 -12 4 336.25 20.24
 3 -11 4 336.08 19.97
 3 -10 4 398.79 20.99
 3 -9 4 735.37 28.74
 -3 -9 4 757.43 29.93
 3 -8 4 919.01 30.75
 -3 -8 4 672.94 28.23
 3 -7 4 1088.95 34.21
 -3 -7 4 1097.05 35.12
 3 -6 4 905.07 29.94
 -3 -6 4 903.62 30.08
 3 -5 4 922 28.9
 -3 -5 4 934.08 29.31
 3 -5 4 902.93 29.37
 -3 -5 4 902.86 29.33
 -3 -5 -4 852.78 28.98
 3 -5 -4 887.65 29.37
 3 -4 4 983.68 29.19
 -3 -4 4 917.02 28.9
 3 -4 4 875.7 28.77
 3 -4 -4 936.98 29.23
 -3 -4 -4 914.4 28.8
 3 -3 4 1431.6 36.98
 -3 -3 4 1447.49 36.74
 3 -3 -4 1340.72 36.33
 -3 -3 -4 1340.43 36.41
 3 -2 4 1575.21 38.48
 -3 -2 4 1436.19 30.88
 -3 -2 -4 1480.64 31.17
 -3 -2 4 1538.18 37.47
 -3 -2 -4 1599.03 39.09
 3 -2 -4 1552.2 38.74
 -3 -1 4 1858.8 43.29
 3 -1 4 1870.26 43.15
 -3 -1 4 1737.6 34.49
 -3 -1 -4 1724.7 34.37
 -3 -1 4 1700.89 40.54
 3 -1 -4 1768.63 42.58
 -3 -1 -4 1921.61 43.53
 3 0 4 1668.74 39.52
 -3 0 4 1650.9 39.54
 -3 0 4 1541.39 31.11
 -3 0 -4 1553.85 31.22
 -3 0 4 1581.37 36.89
 3 0 -4 1593.37 38.98
 -3 0 -4 1538.11 38.78
 3 1 -4 1748.02 41.74
 -3 1 4 1790.06 42.11
 -3 1 -4 1682.65 41.43
 3 1 4 1810.13 42.13
 -3 1 4 1696.63 38.37
 -3 1 -4 1709.98 34.52
 -3 1 4 1758.67 34.54
 -3 2 -4 1463.22 37.95
 3 2 -4 1549.27 38.53
 3 2 4 1618.02 38.57
 3 2 -4 1511 32.39
 3 2 4 1534.67 32.19
 -3 2 4 1496.75 34.2
 3 3 4 1419.57 31.41
 3 3 -4 1357.36 31.44
 -3 3 -4 1358.73 36.01
 3 3 -4 1376.06 36.25
 3 3 4 1435.62 36.63
 3 4 -4 935.45 28.88
 -3 4 -4 942.73 28.97
 3 4 -4 918.85 25.18
 3 4 4 932.57 24.86
 3 4 -4 991.93 28.74
 -3 4 -4 938.61 22.23
 3 4 4 950.39 28.75
 3 5 -4 890.35 29.17
 -3 5 -4 863.64 28.74
 3 5 -4 901.99 26.3
 3 5 4 900.64 25.74
 -3 5 -4 947.82 20.54
 3 5 -4 913.1 28.51
 3 5 -4 908.22 29.56
 3 5 4 922.43 28.82
 -3 5 4 963.04 29.29
 3 6 4 940.08 27.34
 3 6 -4 907.49 27.74
 -3 6 -4 900.26 29.89
 3 6 -4 905.3 30.4
 3 7 -4 1122.4 35.66
 -3 7 -4 1102.64 35.2
 3 7 -4 1182.89 34.62
 3 7 -4 1161.59 24.43
 -3 7 -4 1226.65 33.85
 3 8 -4 957.19 32.16
 3 8 4 1016.31 32.04
 -3 8 -4 971.71 32.87
 3 8 -4 950.61 33.07
 -3 8 -4 972.77 30.26
 3 9 -4 790.07 30.6
 -3 9 -4 742.39 29.49
 3 10 -4 415.74 22.38
 -3 10 -4 420.8 22.03
 -3 11 -4 201.83 16.72
 3 11 -4 81.07 12.63
 3 12 -4 308 21.2
 -3 12 -4 280.58 20.29
 3 13 -4 360.8 23.39
 -3 13 -4 365.64 23.25
 3 14 -4 306.28 22.58
 -3 14 -4 293.65 21.9
 3 15 -4 243.09 20.78
 -3 15 -4 238.94 20.7
 -3 16 -4 198.55 19.43
 3 16 -4 174.54 19.03
 3 17 -4 200.3 20.65
 -3 17 -4 191.74 20.32
 3 -17 -5 13.27 9.21
 -3 -16 -5 61 13.44
 3 -16 -5 69.45 11.55
 3 -15 5 2.54 7.24
 -3 -15 -5 -8.35 7.81
 3 -14 5 44.84 10.5
 3 -13 5 27.95 7.8
 3 -12 5 44.36 9.18
 3 -11 5 45.9 9.14
 -3 -10 5 55.63 9.66
 3 -10 5 48.73 8.73
 3 -9 5 -3.98 5.48
 -3 -9 5 -1.97 5.91
 -3 -8 5 291.67 18.84
 3 -8 5 296.64 18.27
 3 -7 5 14.53 5.84
 -3 -7 5 21.18 5.78
 3 -6 5 169.36 13.81
 -3 -6 5 179.28 13.83
 -3 -6 -5 172.01 13.91
 3 -6 -5 178.39 14.32
 3 -5 5 27.85 6.76
 -3 -5 5 26.69 5.48
 -3 -5 -5 22.77 5.87
 3 -5 -5 25.15 6.74
 3 -4 5 54.17 7.77
 -3 -4 5 50.57 7.17
 -3 -4 -5 62.35 8.36
 3 -4 -5 44.29 7.22
 -3 -3 5 130.43 10.79
 3 -3 -5 134.86 11.12
 -3 -3 -5 142.55 11.52
 -3 -2 5 372.94 17.83
 3 -2 5 348.01 17.31
 -3 -2 5 323.14 16.35
 -3 -2 -5 278.66 16.26
 3 -2 -5 347.38 17.63
 -3 -1 -5 2.2 4.4
 3 -1 -5 12.58 5.27
 -3 -1 5 -0.01 2.42
 3 -1 5 -2.06 3.41
 -3 -1 5 3.19 1.48
 -3 -1 5 8.7 4.22
 -3 0 5 367.36 17.48
 3 0 5 341.82 16.95
 -3 0 5 331.01 9.49
 -3 0 -5 342.19 9.49
 -3 0 5 329.14 15.5
 -3 0 -5 320.68 16.76
 3 0 -5 320.32 16.59
 -3 1 5 -1.97 3.24
 3 1 -5 5.67 4.4
 -3 1 -5 1.29 4.07
 3 1 5 3.06 2.7
 -3 1 5 -0.4 2.91
 -3 1 -5 1.73 1.46
 -3 1 5 1.93 1.49
 -3 2 5 353.96 17.2
 3 2 -5 284.84 16.08
 3 2 5 349.2 17.06
 -3 2 -5 272.23 15.65
 -3 2 5 311.18 14.17
 -3 2 -5 315.6 10.8
 3 2 5 310.51 10.59
 3 2 -5 340.66 11.1
 -3 2 5 334.28 10.83
 -3 3 -5 130.63 10.92
 3 3 -5 126.88 10.78
 -3 3 5 124.25 8.7
 3 3 5 132.89 7.21
 3 3 -5 130.1 7.49
 3 4 -5 55.98 7.57
 -3 4 -5 42.26 7.31
 -3 4 -5 54.04 5.09
 3 4 -5 55.04 5.41
 3 4 5 49.55 5.1
 -3 5 -5 30.25 6.1
 3 5 -5 20.64 5.71
 -3 5 -5 22.5 3.32
 3 5 -5 18.37 3.91
 3 5 5 32.59 4.6
 3 6 -5 188.82 13.95
 -3 6 -5 180.97 13.77
 3 6 -5 186.05 11.49
 3 6 5 176.71 10.8
 3 7 -5 12.49 5.36
 -3 7 -5 35.12 7.86
 3 7 -5 17.14 4.64
 3 8 -5 344.21 20.49
 -3 8 -5 333.86 19.53
 3 8 -5 346.69 9.87
 3 8 5 301.48 16.13
 3 8 -5 331.55 17.49
 -3 9 -5 12.39 6.93
 3 9 -5 5.04 5.9
 -3 10 -5 48.62 9.36
 3 10 -5 60.62 10.43
 -3 11 -5 60.35 9.5
 3 11 -5 52.22 9.47
 3 12 -5 55.64 10.09
 -3 12 -5 39.91 9.56
 -3 13 -5 26.81 9.09
 3 13 -5 23.42 7.84
 3 14 -5 69.59 12.56
 -3 14 -5 42.11 9.71
 3 15 -5 -15.93 11.07
 -3 15 -5 0.86 8.68
 3 16 -5 62.76 13.35
 -3 16 -5 90.8 15.67
 3 -17 -6 102.12 15.3
 3 -16 6 73.2 12.7
 3 -15 6 59.29 11.84
 3 -14 6 82.9 13.39
 3 -13 6 200.27 19.01
 3 -12 6 115.29 14.55
 -3 -11 6 304.47 23.11
 3 -11 6 303.3 21.82
 -3 -10 6 104.25 13.47
 3 -10 6 85.47 12.43
 -3 -9 6 227.36 18.51
 3 -9 6 194.72 16.6
 -3 -8 6 395.32 23.4
 3 -8 6 351 21.82
 -3 -7 6 320.22 20.47
 3 -7 6 319.67 20.37
 3 -7 -6 316.41 21.04
 -3 -7 -6 302.83 20.63
 -3 -6 6 291.63 19.17
 3 -6 6 302.18 19.15
 3 -6 -6 309.94 19.77
 -3 -6 -6 288.77 19.04
 3 -5 6 508.44 24.79
 -3 -5 6 537.09 25.35
 -3 -5 -6 519.03 25.31
 3 -5 -6 546.78 25.75
 -3 -4 6 158.21 13.04
 3 -4 6 140.24 12.79
 -3 -4 -6 148.63 13.27
 3 -4 -6 149.47 13.26
 -3 -3 6 817.78 30.49
 3 -3 6 798.09 30.86
 3 -3 -6 828.02 31.42
 -3 -3 -6 864.02 32.12
 -3 -2 6 468.6 21.86
 -3 -2 -6 519.16 23.92
 3 -2 -6 458.12 22.59
 -3 -1 6 430.12 20.39
 3 -1 -6 447.76 21.6
 -3 -1 -6 461.32 22.02
 -3 0 6 439.04 20.03
 -3 0 -6 434.9 21.51
 3 0 -6 446.08 21.65
 -3 1 6 447.32 19.47
 -3 1 -6 450.78 21.92
 3 1 -6 423.23 21.3
 -3 2 6 495.42 11.86
 -3 2 -6 491.07 11.79
 -3 2 6 474 20.01
 -3 2 -6 455.98 22.5
 3 2 -6 474.87 22.76
 -3 3 -6 854.19 31.5
 3 3 -6 815.84 31.05
 -3 3 6 798.3 26.35
 -3 3 -6 818.07 19.95
 3 3 -6 876.15 20.46
 3 3 6 825.3 19.8
 -3 3 6 795.92 19.71
 3 4 -6 133.27 12.25
 -3 4 -6 146.22 13.13
 -3 4 6 148.02 10.34
 3 4 -6 154.77 8.48
 3 4 6 140.95 7.87
 -3 5 -6 545.7 25.25
 3 5 -6 531.88 25.22
 -3 5 -6 570.57 18.22
 3 5 -6 552.13 19.02
 3 5 6 577.54 18.74
 -3 6 -6 288.82 18.78
 3 6 -6 279.6 18.77
 -3 6 -6 326.36 11.77
 3 6 -6 300.78 14.77
 3 6 6 297.22 14.07
 3 7 -6 335.09 20.51
 -3 7 -6 338.74 20.74
 3 7 -6 350.32 17.08
 3 8 -6 360.05 22.19
 -3 8 -6 371.95 22.34
 3 8 -6 398.15 11.65
 3 8 6 397.39 18.6
 3 8 -6 402.73 19.4
 3 9 -6 234.14 18.59
 -3 9 -6 228.18 18.55
 3 10 -6 121.71 14.65
 -3 10 -6 76.52 12.18
 -3 11 -6 319.32 22.43
 3 11 -6 333.7 23.55
 3 12 -6 123.06 15.98
 -3 12 -6 114.17 14.91
 3 13 -6 197.87 20.41
 -3 13 -6 211.61 19.78
 -3 14 -6 86.45 14.5
 3 14 -6 90.69 15.14
 3 15 -6 76.72 15.08
 -3 15 -6 73.56 13.93
 3 -14 7 94.72 14.19
 3 -13 7 116.82 15.85
 -3 -12 7 113.85 16.31
 3 -12 7 123.48 16.45
 -3 -11 7 208.83 20.19
 3 -11 7 209.13 19.52
 3 -10 7 213.91 19.25
 -3 -10 7 237.03 20.54
 3 -9 7 198.01 18.25
 -3 -9 7 192.45 18.22
 3 -8 7 139.82 15.4
 -3 -8 7 159.37 16.53
 3 -7 7 149.58 15.13
 -3 -7 7 167.64 15.78
 -3 -7 -7 127.26 14.54
 3 -7 -7 116.14 13.99
 3 -6 7 258.46 19.62
 -3 -6 7 231.99 18.47
 3 -6 -7 269.41 20.61
 -3 -6 -7 250.78 19.96
 -3 -5 7 468.69 25.33
 3 -5 7 378.6 22.89
 -3 -5 -7 418.83 24.49
 3 -5 -7 461.32 25.54
 3 -4 7 272.32 19.4
 -3 -4 7 288.45 19.03
 3 -4 -7 279.56 19.73
 -3 -4 -7 325.63 21.34
 -3 -3 7 274.82 18.31
 3 -3 7 289.08 19.36
 3 -3 -7 280.64 19.22
 -3 -3 -7 275.29 19.12
 3 -2 7 189.72 15.38
 -3 -2 7 195.7 14.85
 -3 -2 -7 194.15 16.01
 3 -2 -7 216.97 16.78
 -3 -1 7 272.69 17.26
 -3 -1 -7 308.39 19.91
 3 -1 -7 277.53 18.91
 -3 0 7 394.05 20.4
 3 0 -7 338.23 20.74
 -3 0 -7 357.04 21.56
 -3 1 7 257.43 16.03
 -3 1 -7 257.95 17.96
 3 1 -7 280.98 18.91
 -3 2 7 200.6 14.17
 3 2 -7 192.32 15.64
 -3 2 -7 198.58 15.59
 -3 3 -7 277.01 19.32
 3 3 -7 300.17 19.36
 -3 3 7 254.78 15.55
 -3 4 -7 300.08 9.77
 3 4 -7 311.71 20.29
 -3 4 7 286.96 9.49
 -3 4 -7 313.24 20.12
 -3 4 7 281.19 15.83
 -3 4 7 295.93 9.62
 -3 4 -7 298.41 9.84
 -3 5 -7 416.65 23.89
 3 5 -7 442.77 24.85
 -3 5 7 394.02 19.09
 -3 5 -7 512.05 18.41
 -3 5 7 404.01 14.37
 -3 6 -7 253.52 18.91
 3 6 -7 263.14 19.31
 -3 7 -7 138.55 14.48
 3 7 -7 147.27 15.12
 3 8 -7 158.53 15.9
 -3 8 -7 162.17 15.92
 -3 9 -7 176.64 17.64
 3 9 -7 167.65 16.68
 -3 10 -7 209.9 19.19
 3 10 -7 219.04 19.9
 3 11 -7 262.41 22.41
 -3 11 -7 233.67 20.56
 3 12 -7 125.6 17.07
 -3 12 -7 112.8 15.49
 -3 13 -7 111.48 16.37
 3 13 -7 111.28 16.34
 3 14 -7 122.92 17.86
 -3 14 -7 108.53 16.98
 -3 -12 8 3.66 9.07
 3 -12 8 2.71 7.25
 -3 -11 8 0.17 8.01
 3 -11 8 11.09 7.91
 -3 -10 8 6.35 8.02
 3 -10 8 32.87 11.32
 3 -9 8 10.42 8.45
 -3 -9 8 8.19 8.27
 3 -8 8 -9.99 9.33
 -3 -8 8 -16.06 8.51
 3 -7 8 5.27 7.14
 -3 -7 8 5.27 7.58
 -3 -7 -8 8.84 7.01
 3 -7 -8 6.5 8.27
 3 -6 8 3.94 6.94
 -3 -6 8 6.73 7.32
 -3 -6 -8 6.87 7.39
 3 -6 -8 12.29 7.56
 -3 -5 8 6.72 6.56
 3 -5 8 7.76 7.36
 -3 -5 -8 3.3 6.33
 3 -5 -8 -0.3 6.51
 3 -4 8 13.12 6.75
 -3 -4 8 14.78 7.93
 3 -4 -8 16.74 7.92
 -3 -4 -8 8.25 7.02
 -3 -3 8 9.81 6.97
 3 -3 8 9.52 6.41
 3 -3 -8 8.29 7.28
 -3 -3 -8 4.25 7.08
 -3 -2 -8 3.05 6.92
 3 -2 -8 16.67 8.6
 3 -2 8 3.67 5.56
 -3 -2 8 15.96 5.76
 3 -1 -8 7.49 7.97
 -3 -1 -8 32.05 9.37
 -3 -1 8 15.65 7.29
 3 0 -8 10.79 7.32
 -3 0 -8 -2.33 6.88
 -3 0 8 9.47 4.94
 3 1 -8 9.36 7.07
 -3 1 -8 15.22 8.15
 -3 1 8 5.1 4.89
 3 2 -8 1.2 6.79
 -3 2 -8 19.55 7.62
 -3 2 8 15.75 6.21
 -3 3 -8 16.86 7.56
 3 3 -8 0.52 5.91
 -3 3 8 -0.37 4.75
 -3 4 -8 13 8.64
 3 4 -8 11.45 8.18
 -3 4 8 16.55 6.1
 -3 5 -8 0.98 5.79
 -3 5 8 -1.69 4.12
 3 6 -8 4.29 7.43
 -3 6 -8 -0.04 6.55
 -3 6 8 17.58 5.75
 -3 7 -8 11.51 8.56
 3 7 -8 -3.36 8.15
 -3 7 8 7.09 4.75
 3 8 -8 0.86 6.8
 -3 8 -8 1.29 7.71
 3 9 -8 14.31 8.91
 -3 9 -8 -0.78 8
 -3 10 -8 9.1 8.13
 3 10 -8 -5.07 7.63
 -3 11 -8 4.66 9.7
 3 11 -8 5.73 9.25
 -3 12 -8 -1.72 8.78
 3 12 -8 -7.07 9.63
 3 -9 9 125.15 17.04
 -3 -9 9 96.16 14.83
 3 -8 9 151.76 17.56
 -3 -8 9 144.36 17.81
 3 -8 -9 165.57 19.33
 -3 -8 -9 175.05 20.1
 3 -7 9 102.63 14.87
 -3 -7 9 130.16 16.95
 -3 -7 -9 121.91 16.91
 3 -7 -9 129.45 16.65
 -3 -6 9 189.03 19.65
 3 -6 9 152.59 17.2
 -3 -6 -9 206.79 21.05
 3 -6 -9 197.56 20.46
 -3 -5 9 213.96 20.21
 3 -5 9 206.26 19.84
 3 -5 -9 193.7 19.61
 -3 -5 -9 199.08 19.54
 3 -4 9 218.62 20.06
 -3 -4 9 216.08 19.52
 -3 -4 -9 214.55 20.09
 3 -4 -9 242.88 21.49
 -3 -3 9 240.83 19.95
 3 -3 9 228.11 19.98
 3 -3 -9 249.08 21.54
 -3 -3 -9 236.06 20.91
 -3 -2 9 192.06 17.92
 3 -2 9 192.54 17.99
 3 -2 -9 243.59 21.07
 -3 -2 -9 242.44 20.52
 -3 -1 -9 155.04 17.33
 3 -1 -9 190.35 19.1
 -3 -1 9 153.48 15.05
 3 -1 9 180.32 17.69
 -3 0 9 191.09 16.43
 3 0 9 193.51 17.66
 3 0 -9 229.84 20.35
 -3 0 -9 225.52 19.96
 3 1 -9 150.28 17.08
 -3 1 -9 211.82 19.28
 -3 1 9 166.66 15.54
 3 2 -9 217.56 19.31
 -3 2 -9 203.02 19.02
 -3 2 9 209.82 17.25
 3 3 -9 266.12 21.09
 -3 3 -9 232.36 20.29
 -3 3 9 227.72 17.21
 -3 4 -9 201.55 19.71
 3 4 -9 226.5 20.73
 -3 4 9 186.18 14.95
 3 5 -9 241.39 21.7
 -3 5 -9 211.51 20.17
 -3 5 9 199.89 15.38
 3 6 -9 179.81 19
 -3 6 -9 167.3 18.43
 -3 6 9 155.2 13.8
 3 7 -9 104.47 16.19
 -3 7 -9 119.85 16.63
 -3 8 -9 190.03 19.86
 3 8 -9 176.64 18.82
 -3 9 -9 129.13 17.02
 3 9 -9 136.56 17.24
 -3 -6 10 75.6 13.88
 3 -6 -10 101.99 16.35
 -3 -6 -10 99.05 16.2
 3 -5 10 74.47 14.17
 -3 -5 10 81.25 13.79
 -3 -5 -10 67.25 14.28
 3 -5 -10 69.41 14.4
 3 -4 10 41.35 10.48
 -3 -4 10 55.03 12.54
 -3 -4 -10 65.58 13.27
 3 -4 -10 61.01 13.03
 3 -3 10 114.69 16
 -3 -3 10 114.76 15.62
 3 -3 -10 129.27 17.32
 -3 -3 -10 114.57 17.56
 -3 -2 10 91.44 13.55
 3 -2 10 91.86 13.83
 -3 -2 -10 137.3 17.66
 3 -2 -10 109 16.5
 -3 -1 -10 48.43 11.59
 3 -1 -10 54.73 12.76
 -3 -1 10 30.18 8.6
 3 -1 10 46.32 10.54
 3 0 -10 137.87 17.84
 -3 0 -10 99.47 15.57
 3 0 10 120.15 15.31
 -3 0 10 111.9 13.94
 -3 1 -10 49.96 13.04
 3 1 -10 28.76 10.3
 -3 1 10 58.55 11.16
 3 1 10 52.01 10.98
 -3 2 -10 100.44 15.4
 3 2 -10 113.51 16.6
 3 2 10 122.41 15.68
 -3 2 10 108.07 13.45
 -3 3 -10 121.03 16.49
 3 3 -10 120.29 17.51
 -3 3 10 112.56 13.33
 3 4 -10 31.63 11.37
 -3 4 -10 35.96 11.25
 -3 4 10 47.56 9.95
 3 5 -10 72.15 13.15
 -3 5 -10 50.61 12.28
 -3 6 -10 60.44 13.58
 3 6 -10 63.98 13.74
 -3 -2 11 11.58 8.91
 -3 -1 11 13.28 9.18
 -3 0 11 38.16 9.63
 -3 1 11 3.07 7.98
 -3 2 11 19.12 7.75
 -4 -19 0 1.14 7.74
 -4 -18 0 452.76 29.25
 -4 -17 0 11.18 8.39
 4 -17 0 8.35 6.13
 -4 -16 0 246.38 20.13
 4 -16 0 236.2 16.25
 4 -15 0 11.67 5.32
 -4 -15 0 2.37 7.03
 -4 -14 0 324.67 21.21
 4 -14 0 331.91 17.86
 -4 -13 0 -2.79 3.44
 4 -13 0 -2.24 3.86
 -4 -13 0 0.8 5.21
 -4 -12 0 1667.45 41.91
 -4 -12 0 1534.42 47.01
 4 -12 0 1585.88 41.11
 -4 -11 0 6.11 4.86
 -4 -10 0 560.82 23.73
 4 -10 0 587.56 19.46
 -4 -9 0 0.27 2.29
 -4 -9 0 2.27 4.04
 4 -9 0 -4.37 2.7
 -4 -8 0 981.09 26.34
 4 -8 0 941.36 23.63
 4 -7 0 2 1.53
 -4 -7 0 8.26 2.74
 4 -7 0 1.52 1.63
 -4 -6 0 834.6 26.57
 4 -6 0 793.76 19.04
 -4 -6 0 871.15 22.79
 4 -6 0 861.62 19.01
 -4 -5 0 5.22 3.11
 -4 -5 0 4.56 1.89
 4 -5 0 4.15 1.52
 4 -5 0 3.68 1.33
 -4 -4 0 2253.23 48.32
 -4 -4 0 2262.22 44.37
 4 -4 0 2180.94 39.76
 4 -4 0 2313.84 38.06
 -4 -4 0 2226.54 45.87
 -4 -3 0 -1.84 2.06
 -4 -3 0 0.49 1.65
 -4 -3 0 -0.77 1.82
 -4 -2 0 3944.2 75.38
 -4 -2 0 4189.31 71.36
 -4 -1 0 1.78 1.89
 -4 -1 0 0.45 1.06
 -4 0 0 675.74 19.02
 4 0 0 681.05 14.01
 -4 0 0 654.52 14.01
 4 1 0 -1.16 1.66
 -4 1 0 1.03 0.55
 4 1 0 1.67 0.91
 4 2 0 4069.56 73.22
 4 2 0 4249.83 72.23
 4 3 0 0.61 1.49
 4 3 0 0.35 1.29
 -4 7 0 1.63 1.45
 -4 8 0 969.45 23.8
 -4 9 0 0.69 1.94
 -4 10 0 599.65 19.25
 -4 11 0 6.14 2.96
 -4 12 0 1556.28 38.83
 -4 13 0 -1.04 3.41
 -4 -18 1 -0.76 7.89
 -4 -18 -1 8.98 7.34
 4 -17 -1 70.32 10.17
 -4 -17 1 57.97 11.15
 -4 -17 -1 80.3 13.15
 -4 -16 1 9.05 7.72
 4 -16 -1 0.78 4.91
 -4 -16 -1 0.07 6.07
 -4 -15 -1 76.41 11.53
 -4 -15 1 59.4 11.01
 4 -15 -1 83.38 9.81
 -4 -14 1 -0.21 5.71
 4 -14 1 -1.79 4.05
 -4 -14 -1 9.03 5.51
 4 -14 -1 7.84 5.91
 -4 -13 1 208.47 16.55
 4 -13 1 200.31 13.14
 4 -13 -1 165.61 12.29
 -4 -13 -1 181.42 15.4
 -4 -12 1 -1.75 2.85
 -4 -12 1 6.2 4.77
 -4 -12 -1 -3.21 4.02
 4 -12 -1 4.85 3.3
 4 -12 1 1.24 3.07
 -4 -11 1 274.72 12.68
 -4 -11 -1 270.37 17.08
 -4 -11 1 272.32 17.07
 -4 -10 1 150.38 8.9
 -4 -10 -1 156.51 12.31
 4 -10 1 144.55 9.26
 -4 -10 1 152.73 11.93
 4 -9 1 255.39 12.23
 -4 -9 1 270.92 11.62
 4 -9 -1 256.17 11.78
 -4 -9 -1 276.67 15.63
 -4 -9 1 258.47 15.18
 4 -9 1 262.46 11.84
 -4 -8 1 160.66 8.33
 4 -8 1 134.54 8.44
 4 -8 -1 146.89 8.23
 4 -8 1 156.26 8.16
 -4 -7 1 419.07 13.78
 4 -7 1 382.85 14.06
 4 -6 1 64.9 5.06
 -4 -5 -1 698.13 22.36
 -4 -5 1 658.52 21.89
 4 -5 1 688.49 18.32
 -4 -4 -1 331.68 13.98
 -4 -4 1 342.55 14.39
 -4 -4 -1 340.12 13.02
 4 -4 1 349.46 11.51
 -4 -4 1 368.82 13.72
 -4 -3 1 1279.39 31.92
 -4 -3 -1 1303.54 31.61
 -4 -3 -1 1386.75 30.62
 -4 -3 1 1367.53 30.45
 -4 -2 1 340.36 13.48
 -4 -2 -1 349.37 13.51
 4 -2 1 358.58 11.05
 -4 -2 1 383.2 12.42
 -4 -1 1 721.33 15.31
 4 -1 1 730.8 15.4
 -4 -1 1 734.68 20.12
 -4 -1 -1 741.43 20.21
 4 -1 1 724.06 17.85
 -4 -1 -1 678.72 15.33
 4 -1 -1 739.06 15.55
 4 0 1 676.25 14.09
 -4 0 1 662.66 14.19
 -4 0 -1 661.46 19.09
 -4 0 1 661.71 18.98
 4 0 -1 674.91 18.93
 4 0 1 684.19 18.94
 4 0 1 637.14 17.1
 -4 0 -1 665.36 17.25
 4 0 -1 651.54 14.07
 -4 0 -1 675.86 14.08
 4 0 -1 706.41 15.86
 -4 1 -1 721.28 15.55
 4 1 -1 737.47 15.56
 4 1 1 742.23 20.56
 4 1 -1 731 20.42
 -4 1 1 698.95 20.05
 -4 1 -1 685.77 20.02
 4 1 1 708.98 18.75
 4 1 -1 737.79 17.61
 -4 1 1 748.12 15.68
 4 1 1 758.37 15.66
 4 2 -1 378.7 13.75
 4 2 1 381.49 13.65
 -4 2 -1 383.16 10.51
 4 2 -1 381.18 10.55
 4 2 -1 368.96 11.97
 -4 2 1 365.66 10.5
 4 2 1 358.04 10.3
 -4 3 -1 1362.48 28.15
 4 3 -1 1412.62 28.49
 4 3 -1 1349.67 32.3
 4 3 1 1401.4 32.64
 4 3 -1 1345.52 28.98
 4 3 1 1354.06 28.18
 -4 3 1 1371.97 28.44
 4 3 -1 1331.83 30.15
 4 4 -1 368.17 14.67
 4 4 1 358.61 14.6
 4 4 -1 354.92 11.71
 -4 4 -1 343.49 8.77
 4 4 -1 300.42 12.9
 4 5 -1 694.69 22.79
 4 5 1 673.25 22.41
 4 5 -1 684.74 18.63
 -4 5 -1 738.96 15.94
 4 5 -1 705.85 21.16
 4 6 1 68.57 7.02
 4 6 -1 69.38 7.01
 -4 6 1 78.18 3.69
 -4 6 -1 75.3 4.47
 4 6 -1 78.56 6.96
 4 7 -1 424.98 19.19
 -4 7 -1 413.9 12.7
 -4 7 1 397.95 11.11
 4 7 -1 430.16 17.27
 4 8 1 155.3 12.28
 4 8 -1 155.5 12.04
 4 8 -1 150.04 10.49
 -4 8 1 165.79 7.12
 4 8 -1 166.64 11.21
 -4 9 1 263.99 10.16
 -4 9 -1 273.7 12.64
 -4 10 -1 155.31 9.88
 -4 10 1 154.04 8.28
 -4 11 -1 286.23 14.34
 -4 11 1 273.3 12.05
 -4 12 1 -5.09 3.24
 -4 12 -1 -2.24 3.09
 -4 13 1 212 11.77
 -4 -18 -2 135.56 17.24
 4 -17 -2 12.36 7.02
 -4 -17 -2 18.85 9.79
 -4 -16 -2 298.05 22.74
 -4 -16 2 302.3 23.2
 4 -16 -2 318.42 19.84
 -4 -15 2 2.19 7.07
 -4 -15 -2 1.58 5.88
 4 -15 -2 -6.41 4.73
 -4 -14 -2 436.09 25.23
 -4 -14 2 419.65 24.52
 4 -14 -2 445.78 21.14
 -4 -13 2 -0.68 5.25
 -4 -13 -2 1.4 5.12
 4 -13 -2 1.38 3.89
 4 -12 -2 429.41 19.46
 -4 -12 2 441.98 23.72
 -4 -12 -2 407.78 22.55
 4 -11 2 13.08 4.34
 4 -11 -2 17.67 4.95
 -4 -11 2 22.09 6.6
 -4 -11 -2 10.05 4.5
 -4 -10 -2 916.31 32.86
 4 -10 2 955.38 29.66
 -4 -10 2 1029.8 34.42
 4 -9 2 -1.63 2.97
 -4 -9 -2 -2.68 3.85
 -4 -9 2 0.44 4.29
 4 -8 2 690.89 22.75
 -4 -8 2 733.08 26.39
 4 -7 2 73.31 6.58
 4 -6 2 1456.3 28.46
 4 -6 2 1366.62 34.02
 -4 -5 -2 269.93 12.96
 -4 -5 2 252.42 12.73
 4 -5 2 253.7 8.65
 4 -5 2 251.98 11.55
 -4 -4 -2 1834.29 41.02
 -4 -4 2 1815.94 40.99
 4 -4 2 1796.29 34.99
 4 -3 2 2.43 1.77
 -4 -3 2 0.45 1.67
 -4 -3 2 -1.5 2.69
 -4 -3 -2 -0.46 2.31
 4 -3 2 2.78 1.8
 4 -3 -2 -3.2 2.35
 -4 -3 -2 -2.29 2.03
 -4 -2 2 988.04 25.99
 -4 -2 -2 997.15 25.57
 -4 -2 2 1056.73 24.25
 4 -2 2 1044.75 24.06
 -4 -2 -2 1027.16 24.4
 4 -2 -2 1059.78 24.38
 -4 -1 -2 2.77 1.56
 -4 -1 2 4.58 1.58
 4 -1 2 2.73 1.54
 4 -1 -2 3.99 1.66
 -4 -1 2 3.39 1.98
 -4 -1 -2 3.79 1.99
 4 -1 -2 4.25 1.18
 -4 -1 -2 3.64 2.09
 -4 -1 2 2.63 1.72
 4 0 2 3359.94 60.99
 -4 0 2 3429.54 61.12
 -4 0 2 3350.61 63.51
 -4 0 -2 3355.38 63.55
 4 0 -2 3499.6 59.79
 -4 0 -2 3345.59 62.43
 -4 0 2 3448.8 60.09
 -4 0 -2 3406.4 61.19
 4 0 -2 3382.33 61.2
 -4 1 -2 1.75 1.45
 4 1 -2 1.83 1.75
 -4 1 2 2.17 1.33
 4 1 2 3.65 1.32
 -4 1 -2 3.4 2.08
 -4 1 2 3.35 1.99
 4 1 -2 1.89 1.56
 4 1 2 3.84 1.98
 -4 1 -2 2.57 1.56
 -4 1 2 2.58 1.07
 4 1 -2 5.65 1.93
 4 2 -2 1045.3 24.64
 -4 2 -2 1012.77 24.63
 4 2 -2 1034.47 26.42
 4 2 2 1261.88 27.94
 4 2 -2 1092.58 25.4
 -4 2 2 1049.44 20.12
 -4 2 -2 1034.35 23.78
 4 2 -2 1043.41 26.21
 -4 2 2 1059.23 24.67
 4 2 2 1068.66 24.59
 4 3 2 1.08 1.43
 4 3 -2 -0.32 1.89
 -4 3 -2 -1.84 1.99
 -4 3 2 1.8 1.88
 4 3 -2 1.54 2.26
 4 3 2 -3.01 2.39
 4 3 -2 0.42 1.83
 4 3 -2 0.46 1.47
 -4 4 -2 1830.71 39.82
 4 4 -2 1972.6 40.9
 4 4 2 1854.58 42.13
 4 4 -2 1799.31 42.02
 4 4 -2 1901.35 41.67
 -4 4 2 1905.92 40.45
 4 4 2 1887.17 40.27
 4 4 -2 1912.49 42.11
 4 5 -2 245.9 11.76
 -4 5 -2 252.22 11.78
 4 5 -2 260.27 13.1
 4 5 2 271.07 13.21
 4 5 -2 245.05 9.63
 4 5 -2 270.89 12.68
 4 5 2 271.57 12.06
 -4 5 -2 272.02 9.88
 -4 5 2 252.61 11.73
 4 6 -2 1461.93 36.23
 -4 6 -2 1403.65 35.5
 4 6 -2 1471.25 38.45
 4 6 2 1464.88 38.08
 -4 6 2 1437.69 25.51
 4 6 -2 1453.34 31.31
 4 6 2 1509.84 36.05
 4 6 -2 1436.67 36.85
 -4 6 -2 1471.87 31.44
 -4 6 2 1518.88 36.24
 4 7 -2 88.41 8.13
 -4 7 -2 76.24 7.52
 4 7 -2 83.85 8.38
 -4 7 2 79.37 3.85
 -4 7 -2 84.96 6
 4 7 2 74.02 7.2
 4 7 -2 76 7.3
 -4 8 -2 716.26 24.43
 4 8 -2 686.01 24.62
 4 8 -2 762.65 27.69
 4 8 2 747.02 27.18
 -4 8 2 694.11 16.42
 -4 8 2 724.7 24.97
 4 8 2 698.02 24.58
 -4 8 -2 681.24 20.29
 4 9 -2 2.66 4.26
 -4 9 -2 3.99 4.55
 -4 9 2 1.05 1.66
 -4 9 -2 -0.97 2.34
 -4 10 -2 965.97 27.32
 -4 10 2 994.69 23.71
 -4 11 2 14.63 3.14
 -4 12 2 385.61 14.47
 4 15 -2 8.59 6.94
 -4 15 -2 -10.39 5.69
 4 16 -2 274.94 21.37
 -4 16 -2 293.06 21.69
 -4 17 -2 17.85 9.51
 4 17 -2 17 9.42
 -4 18 -2 146.73 17.06
 4 18 -2 143.56 17.41
 -4 -18 -3 -4.25 7.09
 4 -17 -3 272.66 19.65
 -4 -17 -3 287.14 23.38
 -4 -16 -3 8.89 7.41
 4 -16 -3 5.92 6.16
 4 -15 -3 724.23 30.58
 -4 -15 -3 724.69 35.02
 4 -14 -3 1.47 4.79
 -4 -14 -3 -9.45 7.97
 4 -13 3 422.28 22.2
 4 -13 -3 478.22 22.48
 -4 -13 -3 448.28 25.36
 4 -12 3 -0.23 4.51
 -4 -12 -3 1.65 5.73
 4 -11 3 531.87 23.36
 4 -10 3 11.32 4.39
 4 -9 3 1534.61 41.53
 4 -8 3 2.88 3.46
 4 -7 3 1313.13 36.1
 4 -6 3 25.22 4.68
 -4 -6 3 22.65 4.9
 -4 -5 3 2417.8 54.36
 4 -5 3 2452.11 53.63
 4 -4 3 -0.54 2.17
 -4 -4 3 3.71 2.41
 -4 -4 3 4.32 3.09
 -4 -4 -3 7.88 3.17
 -4 -4 3 2.13 2.71
 4 -4 -3 -0.21 2.73
 -4 -4 -3 2.17 2.77
 4 -3 3 858.92 24.19
 -4 -3 3 891.71 24.49
 -4 -3 3 796.93 23.06
 -4 -3 -3 883.46 23.52
 -4 -3 3 807.02 24.42
 4 -3 -3 865.23 24.75
 -4 -3 -3 826.66 24.43
 -4 -2 3 -2.92 2.4
 4 -2 3 0.13 1.95
 -4 -2 3 -1.05 2.35
 -4 -2 -3 -1.44 2.38
 -4 -2 3 1.2 2.1
 -4 -2 -3 -0.03 2.47
 4 -2 -3 1.97 2.7
 4 -1 3 4102.34 73.86
 -4 -1 3 4108.53 74.37
 -4 -1 -3 3864.92 71.82
 -4 -1 3 3819.6 71.45
 -4 -1 3 3959.78 72.35
 -4 -1 -3 3819.54 73.68
 4 -1 -3 3877.09 73.42
 4 0 3 151.26 8.51
 -4 0 3 170.56 8.97
 -4 0 -3 151.71 7.98
 -4 0 3 147.52 7.95
 -4 0 3 159.37 7.91
 4 0 -3 163.69 7.71
 4 0 -3 156.17 8.73
 -4 0 -3 143.28 8.45
 4 1 3 4042.7 73.04
 4 1 -3 3753.37 72.76
 -4 1 -3 3778.9 72.68
 -4 1 3 3940.23 73.22
 -4 1 -3 3934.28 71.52
 -4 1 3 3960.6 69.04
 4 1 -3 3966.57 71.29
 4 1 3 3883.4 71.27
 -4 1 3 3747.95 71.06
 -4 1 -3 3734.98 71.2
 4 1 -3 3990.3 71.62
 4 2 -3 2.85 2.13
 -4 2 3 1.18 2.23
 4 2 3 -0.51 2
 -4 2 -3 0.56 2.21
 4 2 -3 0.34 2.11
 4 2 3 0.8 1.83
 4 2 -3 0.91 1.58
 -4 2 3 0.67 1.26
 -4 2 -3 -1.69 1.58
 4 3 -3 862.27 24.61
 -4 3 -3 836.7 24.26
 4 3 -3 870.45 24.16
 4 3 3 896.28 24.18
 4 3 -3 856.75 24.41
 -4 3 -3 844.8 21.02
 -4 3 3 876.67 18.98
 -4 3 3 854.13 24.25
 4 3 3 845.55 24.25
 -4 4 -3 3.32 2.93
 -4 4 3 0.55 2.43
 4 4 3 -2.43 2.47
 4 4 -3 0.03 2.83
 4 4 3 0.4 2.3
 4 4 -3 5.1 2.56
 -4 4 3 3.31 1.49
 4 4 -3 -2.17 2.88
 4 5 3 2535.94 54.5
 4 5 -3 2418.91 55
 4 5 -3 2676.17 55.63
 -4 5 -3 2567.53 54.59
 4 5 -3 2443.57 55.46
 4 5 3 2557.15 54.53
 4 6 -3 23.79 5.1
 -4 6 -3 20.45 4.18
 4 6 3 23.49 4.42
 4 6 -3 17.49 4.23
 4 6 -3 22.54 3.2
 -4 6 -3 27.25 4.1
 4 6 3 24.17 4.19
 4 6 -3 27.34 4.96
 -4 7 -3 1321.07 37.69
 4 7 -3 1374.89 38.17
 4 7 -3 1448.82 39.72
 4 7 -3 1436.36 30.54
 -4 7 -3 1430.78 34.37
 -4 7 3 1443.93 38.62
 4 7 3 1417.14 38.24
 4 8 3 0.69 3.47
 4 8 -3 2.74 3.38
 -4 8 -3 -2.12 4.26
 4 8 -3 5.96 4.19
 -4 8 -3 3.48 2.29
 -4 9 -3 1471.48 42.91
 4 9 -3 1599.96 44.29
 -4 9 3 1561.26 31.83
 -4 9 -3 1589.6 38.67
 4 10 -3 1 4.73
 -4 10 -3 10.26 5.19
 -4 10 3 5.3 1.99
 -4 10 -3 13.17 4.42
 -4 11 -3 505.43 24.84
 4 11 -3 575.54 26.41
 -4 11 3 570.84 17.38
 -4 11 -3 586.48 21.92
 4 12 -3 7.02 6.45
 -4 12 -3 1.69 5.61
 4 13 -3 427 24.51
 -4 13 -3 413.06 23.9
 4 14 -3 -5.46 6.12
 -4 14 -3 -2.87 5.62
 4 15 -3 638.54 32.72
 -4 15 -3 663.65 33.13
 4 16 -3 -0.35 7.95
 -4 16 -3 -10.13 9.61
 4 17 -3 229.43 20.71
 -4 17 -3 246.35 21.14
 -4 -17 -4 28.28 9.7
 4 -17 -4 33.22 9.1
 4 -16 -4 1.73 5.46
 -4 -16 -4 4.07 9.36
 4 -15 -4 13.8 6.06
 -4 -15 -4 13.75 8.61
 4 -14 4 2.9 6.35
 -4 -14 -4 0.6 6.19
 4 -13 4 32.77 8.13
 4 -12 4 -3.46 5.71
 4 -11 4 -0.34 4.78
 4 -10 4 -3.39 4.28
 4 -9 4 -1.45 4.2
 4 -8 4 -1.23 4.38
 -4 -8 4 -7.44 4.65
 -4 -7 4 160.35 12.37
 4 -7 4 161.91 12.26
 4 -6 4 2.37 4.04
 -4 -6 4 -5.86 4.61
 4 -5 4 30.6 5.72
 -4 -5 4 41.45 6.24
 4 -5 4 25.27 5.57
 -4 -5 4 41.61 6.75
 4 -5 -4 42.03 6.49
 -4 -5 -4 44.53 6.77
 4 -4 4 1.86 2.9
 -4 -4 4 0.89 2.56
 -4 -4 4 0.65 3.35
 4 -4 -4 -5.25 4.13
 -4 -4 -4 7 4.09
 4 -3 4 403.74 17.14
 -4 -3 -4 368.79 13.99
 -4 -3 4 375 14.09
 -4 -3 4 407.34 16.97
 4 -3 -4 383.09 17.22
 -4 -3 -4 363.88 16.93
 4 -2 -4 2.08 3.34
 -4 -2 -4 -0.48 2.79
 4 -2 4 1.54 3.02
 -4 -2 4 0.54 2.85
 -4 -2 -4 -1.09 2.19
 -4 -2 4 0.17 2.22
 -4 -1 -4 1.74 3.11
 4 -1 -4 10.21 4.25
 -4 -1 4 8.16 3.13
 4 -1 4 13.9 3.19
 -4 -1 4 9.02 3.15
 -4 -1 4 10.92 2.76
 -4 -1 -4 12.59 2.92
 -4 0 4 0.85 2.46
 4 0 4 -1.51 3.14
 4 0 -4 0.17 2.88
 -4 0 -4 -2.68 3.17
 -4 0 4 2.96 2.67
 -4 0 -4 -1.64 2.18
 -4 0 4 0.48 1.95
 -4 1 4 13.38 3.79
 4 1 4 10.81 3.46
 4 1 -4 3.77 2.77
 -4 1 -4 4.02 2.78
 -4 1 4 5.46 2.28
 -4 1 -4 7.08 2.48
 -4 1 4 6.65 2.31
 -4 2 -4 1.15 3.58
 4 2 4 -0.37 2.38
 4 2 -4 3.99 3.49
 4 2 4 0.03 1.81
 4 2 -4 -0.24 2.04
 -4 2 -4 0.06 2.17
 -4 2 4 -0.67 2.5
 -4 2 -4 -3.63 2.27
 4 2 -4 0.87 2.19
 -4 2 4 -2.08 1.95
 4 3 -4 368.06 16.4
 -4 3 -4 354.6 16.41
 4 3 -4 368.55 14.25
 4 3 4 389.29 14.34
 -4 3 4 370.78 12.87
 -4 3 -4 361.71 13.3
 4 3 4 398.11 16.88
 4 4 4 2.38 2.69
 4 4 -4 0.41 3.31
 -4 4 -4 3.33 3.44
 4 4 -4 0.99 2.79
 -4 4 4 3.36 1.94
 -4 4 -4 0.76 1.56
 4 4 4 -0.81 2.59
 4 4 -4 -2.66 3.02
 4 5 4 41.57 5.87
 -4 5 4 43.67 6.33
 4 5 -4 42.9 6.9
 -4 5 -4 39.21 6.35
 4 5 -4 37.57 5.67
 4 5 -4 38.83 5.55
 4 5 4 41.46 5.3
 4 6 -4 -0.44 3.39
 4 6 4 2.41 3.29
 4 6 -4 -3.53 3.82
 -4 6 -4 2.74 3.63
 4 7 -4 173.83 13.02
 -4 7 -4 170.18 12.57
 4 7 -4 182.69 12.42
 4 7 -4 174.64 8.1
 -4 7 -4 166.98 10.92
 -4 8 -4 -12.61 6.06
 4 8 -4 -5.04 4.9
 4 8 4 -9.75 4.85
 4 8 -4 -2.63 3.87
 4 8 -4 1.42 2.23
 -4 8 -4 2.12 3.13
 4 9 -4 -0.81 5.16
 -4 9 -4 11.37 6.35
 -4 9 -4 3.71 3.38
 4 10 -4 -7.8 6.04
 -4 10 -4 -3.29 5.25
 4 11 -4 7.43 6.29
 -4 11 -4 10.69 6.22
 4 12 -4 -1.59 6.09
 -4 12 -4 -2.06 6.01
 4 13 -4 26.28 8.67
 -4 13 -4 43.15 10.18
 4 14 -4 -1.92 6.39
 -4 14 -4 1.58 6.63
 4 15 -4 7.86 8.81
 -4 15 -4 5.5 8.15
 4 16 -4 4.5 8.46
 -4 16 -4 -10.68 8.69
 4 17 -4 35.63 11.35
 -4 17 -4 7.68 8.54
 4 -17 -5 299.01 23.29
 -4 -16 -5 -6.59 8.41
 4 -16 -5 -0.29 6.25
 4 -15 5 328.17 23.66
 -4 -15 -5 368.62 27.22
 4 -14 5 -8.83 6.82
 4 -13 5 456.64 26.34
 4 -12 5 1.59 5.77
 4 -11 5 339.61 22.06
 4 -10 5 -0.02 5.44
 -4 -9 5 755.78 32.23
 4 -9 5 697.48 29.85
 4 -8 5 -1.14 4.5
 -4 -8 5 -3.17 5.84
 -4 -7 5 1574.43 47.03
 4 -7 5 1523.67 45.48
 4 -6 5 -2.42 4.57
 -4 -6 5 0.93 4.83
 4 -6 -5 1.18 4.87
 -4 -6 -5 -5.6 5.94
 -4 -5 5 493.88 22.25
 4 -5 5 465.9 22.06
 4 -5 -5 494.67 22.59
 -4 -5 -5 486.05 22.51
 4 -4 5 3.77 3.95
 -4 -4 5 14.03 5.06
 -4 -4 -5 -5.4 4.91
 4 -4 -5 12.35 4.98
 -4 -3 5 1351.24 38.34
 4 -3 -5 1320.44 38.61
 -4 -3 -5 1315.46 38.67
 4 -2 5 -4.68 3.86
 4 -2 -5 -0.43 3.41
 -4 -2 5 -3.66 3.7
 -4 -2 -5 3.36 3.7
 -4 -2 -5 0.11 2.16
 -4 -2 5 -1.36 2.07
 -4 -2 5 -1.96 3.35
 4 -1 5 1504.26 40.66
 -4 -1 5 1560.58 41.52
 -4 -1 5 1376.89 30.99
 -4 -1 -5 1465.15 31.24
 -4 -1 5 1461.75 38.14
 -4 -1 -5 1453.37 40.36
 4 -1 -5 1471.22 40.43
 4 0 -5 -0.84 3.76
 -4 0 5 -2.76 4.11
 4 0 5 -1.37 3.35
 -4 0 -5 0.98 3.58
 -4 0 -5 0.96 2.04
 -4 0 5 -0.86 1.74
 -4 0 5 0.32 2.9
 -4 1 5 1517.75 40.74
 4 1 5 1475.12 40.12
 -4 1 -5 1471.54 31.56
 -4 1 5 1390.35 31.28
 -4 1 5 1455.39 36.46
 4 1 -5 1466.52 40.12
 -4 1 -5 1478.17 40.52
 -4 2 5 -2.95 4.05
 4 2 5 -2.2 2.75
 4 2 -5 -4.83 4.83
 -4 2 -5 -1.29 4.58
 -4 2 5 -2.57 3.07
 -4 2 -5 -1.45 2.44
 4 2 5 0.48 1.81
 4 2 -5 -1.92 2.07
 -4 2 5 3.42 2.44
 -4 3 -5 1301.02 37.87
 4 3 -5 1269.37 37.73
 -4 3 5 1324.09 32.76
 -4 3 -5 1352.82 32.95
 4 3 5 1381.61 31.79
 -4 3 -5 1255.83 31.59
 -4 3 5 1284.26 31.42
 4 3 -5 1370.88 32.19
 -4 4 -5 1.37 4.05
 4 4 -5 -1.47 4.05
 -4 4 5 4.97 2.52
 -4 4 -5 6.84 2.54
 4 4 -5 3.53 3.18
 4 4 5 6.55 2.9
 4 5 -5 466.42 21.82
 -4 5 -5 475.68 21.81
 -4 5 -5 490.38 15.63
 -4 5 5 481.34 16.59
 4 5 5 496.1 18.45
 4 5 -5 518.85 19.49
 4 6 -5 -1 3.92
 -4 6 -5 -0.66 3.91
 4 6 5 0.65 2.85
 4 6 -5 -2.03 3.19
 4 7 -5 1570.9 47.2
 -4 7 -5 1592.2 46.72
 4 7 -5 1647.42 43.91
 4 8 -5 -1.7 5.93
 -4 8 -5 -5.29 5.01
 4 8 -5 5.46 2.46
 4 8 5 -4.57 4.2
 4 8 -5 4.97 3.96
 -4 9 -5 737.48 31.12
 4 9 -5 756.03 31.8
 -4 10 -5 12.36 6.71
 4 10 -5 7.27 6.37
 4 11 -5 432.23 25
 -4 11 -5 409.87 23.92
 -4 12 -5 3.71 6.82
 4 12 -5 9.26 7.46
 -4 13 -5 531.95 29.33
 4 13 -5 502.45 29.32
 -4 14 -5 10.06 8.92
 4 14 -5 -14.8 9.23
 4 15 -5 323.45 24.65
 -4 15 -5 358.11 25.66
 4 16 -5 -1.05 7.79
 -4 16 -5 1.3 7.62
 4 -16 6 169.67 18.72
 4 -15 6 13.78 8.34
 4 -14 6 183.55 18.28
 4 -13 6 7.17 6.07
 4 -12 6 353.65 24.27
 4 -11 6 8.41 7.66
 -4 -10 6 419.71 25.76
 4 -10 6 401.59 24.77
 4 -9 6 4.08 6.28
 -4 -9 6 3.22 6.84
 -4 -8 6 594.69 29.8
 4 -8 6 625.47 29.01
 4 -7 6 -0.07 5.34
 -4 -7 6 -1.09 6.83
 4 -7 -6 -1.44 6.31
 -4 -7 -6 -6.1 6.33
 4 -6 6 698.76 30.03
 -4 -6 6 700.67 30.44
 -4 -6 -6 739.35 31.38
 4 -6 -6 730.92 30.91
 4 -5 6 -5.95 6.17
 -4 -5 6 5.49 5.61
 -4 -5 -6 3.86 5.39
 4 -5 -6 7.59 5.47
 -4 -4 6 855.63 31.59
 4 -4 6 778.94 31.18
 4 -4 -6 810.28 31.66
 -4 -4 -6 819.26 31.98
 -4 -3 6 50.11 8.04
 -4 -3 -6 56.05 9.01
 4 -3 -6 53.8 9.03
 -4 -2 6 1046.17 34.6
 4 -2 -6 1095.89 36.65
 -4 -2 -6 1106.38 36.95
 -4 -1 -6 19.28 6.17
 4 -1 -6 22.19 6.52
 -4 -1 6 15.43 5.17
 -4 0 6 814.73 18.07
 -4 0 -6 690.65 16.94
 -4 0 6 825.66 27.76
 -4 0 -6 842.03 30.76
 4 0 -6 825.09 30.3
 -4 1 -6 13.75 5.09
 4 1 -6 16.85 5.14
 -4 1 -6 13.3 2.44
 -4 1 6 9.98 2.12
 -4 1 6 22.12 5.6
 -4 2 6 1089.29 24.9
 -4 2 -6 1104.46 25.14
 -4 2 6 1064.67 31.67
 -4 2 -6 1096.24 36.34
 4 2 -6 1099.14 36.56
 4 3 -6 52.43 8
 -4 3 -6 52.43 8.28
 -4 3 6 49.75 6.35
 4 3 6 44.04 4.54
 -4 3 6 49.67 4.67
 -4 3 -6 51.2 5.02
 4 3 -6 55.94 5.07
 -4 4 -6 786.02 30.4
 4 4 -6 833.85 31.6
 -4 4 -6 845.09 24.83
 -4 4 6 785.61 25.25
 -4 4 -6 763.17 22.82
 -4 4 6 752.22 22.55
 4 4 6 807.21 23.01
 4 4 -6 825.75 23.59
 4 5 -6 6.52 6.35
 -4 5 -6 6.58 5.13
 -4 5 -6 0.46 2.62
 -4 5 6 4.03 3.18
 4 5 6 3.14 3.06
 4 5 -6 5.51 3.36
 -4 6 -6 710.04 30.2
 4 6 -6 740.73 30.73
 -4 6 6 665.79 22.59
 -4 6 -6 766.12 20.61
 4 6 6 752.32 24.59
 4 6 -6 707.39 24.73
 4 7 -6 -1.68 5.93
 -4 7 -6 -6.43 6.48
 4 7 -6 -3.19 3.61
 -4 8 -6 634.28 29.17
 4 8 -6 604.74 29.05
 4 8 -6 611.57 17.49
 -4 9 -6 -2.28 5.98
 4 9 -6 -9.5 6.41
 4 10 -6 389.98 24.95
 -4 10 -6 397.05 24.65
 4 11 -6 14.26 8.38
 -4 11 -6 -6.57 7.37
 4 12 -6 355.2 25.18
 -4 12 -6 372.75 25.33
 4 13 -6 21.12 9.63
 -4 13 -6 19.81 9.44
 4 14 -6 193.84 20.1
 -4 14 -6 214.04 20.76
 4 15 -6 36.49 11.8
 -4 15 -6 9.91 10
 4 -14 7 -18.24 10.14
 4 -13 7 23.53 8.71
 4 -12 7 29.51 9.9
 4 -11 7 69.92 13.07
 -4 -11 7 74.66 14.02
 4 -10 7 5.88 6.81
 -4 -10 7 -8.02 7.15
 4 -9 7 40.62 9.93
 -4 -9 7 33.97 9.83
 4 -8 7 -7.01 6.6
 -4 -8 7 0.84 7.19
 -4 -7 7 26.79 7.35
 4 -7 7 42.62 9.58
 4 -7 -7 10.03 7.68
 -4 -7 -7 44.44 10.47
 -4 -6 7 -5.33 6.68
 4 -6 7 0.1 5.39
 4 -6 -7 -2.96 6.36
 -4 -6 -7 -1.02 6.57
 4 -5 7 110.8 13.07
 -4 -5 7 116.41 12.63
 4 -5 -7 136.86 14.36
 -4 -5 -7 130.77 14.37
 4 -4 7 4.37 5.7
 -4 -4 7 6.14 5.35
 4 -4 -7 11.62 6.98
 -4 -4 -7 1.59 6.47
 4 -3 7 70.86 10.67
 -4 -3 7 78.85 10.62
 4 -3 -7 93.28 11.57
 -4 -3 -7 74.55 10.8
 -4 -2 -7 11.77 5.96
 4 -2 -7 18.39 6.2
 -4 -2 7 7.53 4.73
 4 -1 -7 68.22 10.71
 -4 -1 -7 55.48 9.57
 -4 -1 7 55.99 8.63
 -4 0 -7 36.09 8.29
 4 0 -7 37.51 8.39
 -4 0 7 41.49 7.42
 4 1 -7 55.36 8.81
 -4 1 -7 55.37 9.1
 -4 1 7 55.15 7.9
 4 2 -7 9.78 5.97
 -4 2 -7 6.48 5.72
 -4 2 7 8.07 4.69
 4 3 -7 91.43 11.91
 -4 3 -7 85.12 11.37
 -4 3 7 69.1 8.3
 -4 3 7 74.82 4.49
 -4 3 -7 79.34 4.78
 -4 4 -7 3.16 3.88
 -4 4 7 1.79 3.8
 -4 4 7 -1.58 2.43
 -4 4 -7 1.45 2.35
 -4 5 -7 118.6 12.77
 4 5 -7 120.16 13.53
 -4 5 7 112.73 9.84
 -4 5 7 112.07 7.67
 -4 5 -7 106.1 7.84
 4 6 -7 10.53 7.26
 -4 6 -7 3.05 6.81
 -4 6 7 4.39 3.94
 4 7 -7 32.78 8.45
 -4 7 -7 28.82 8.8
 -4 7 7 28.06 5.43
 4 8 -7 -5.46 6.91
 -4 8 -7 2.93 5.94
 -4 8 7 1.57 3.36
 -4 9 -7 34.36 10.13
 4 9 -7 20.15 9.63
 4 10 -7 -7.94 7.57
 -4 10 -7 14.08 8.89
 4 11 -7 72.18 12.65
 -4 11 -7 63.51 12.93
 4 12 -7 27.78 10.52
 -4 12 -7 -2.15 9.45
 4 13 -7 34.65 10.61
 -4 13 -7 32.76 10.24
 4 -12 8 341.23 27.12
 -4 -11 8 0.57 8.95
 4 -11 8 12.48 9.68
 -4 -10 8 508 32.03
 4 -10 8 504.14 31.2
 4 -9 8 -5.62 7.46
 -4 -9 8 -5.54 7.08
 4 -8 8 248.19 21.22
 -4 -8 8 272.63 22.44
 4 -7 8 -5.75 7.48
 -4 -7 8 0.09 8.44
 4 -7 -8 -12.05 9.51
 -4 -7 -8 -20.51 10.31
 4 -6 8 510.21 29.27
 -4 -6 8 547.48 30.18
 -4 -6 -8 543.39 31.02
 4 -6 -8 547.31 30.31
 4 -5 8 3.48 6.34
 -4 -5 8 -0.96 6.22
 4 -5 -8 -13.78 8.59
 -4 -5 -8 -12.32 9.17
 4 -4 8 971.56 40.41
 -4 -4 8 1022.88 40.77
 4 -4 -8 1062.36 42.77
 -4 -4 -8 1043.83 42.66
 4 -3 8 2.36 5.46
 -4 -3 8 0.28 5.76
 -4 -3 -8 -0.07 7.35
 4 -3 -8 -1.45 7.86
 -4 -2 8 580.23 28.67
 4 -2 8 580.13 29.58
 -4 -2 -8 638.96 31.43
 4 -2 -8 639.57 31.44
 4 -1 -8 -0.19 7.65
 -4 -1 -8 2.71 6.04
 -4 -1 8 2.67 5.12
 -4 0 8 561.35 26.6
 4 0 -8 599.35 30.31
 -4 0 -8 603.76 30.32
 -4 1 -8 -2.98 6.98
 4 1 -8 8.09 6.94
 -4 1 8 2.34 4.99
 -4 2 8 552.33 25.5
 -4 2 -8 602.17 30
 4 2 -8 605.19 30.59
 -4 3 -8 3.02 6.96
 4 3 -8 -14.54 8.71
 -4 3 8 0.82 5.31
 -4 4 8 995.21 34.51
 -4 4 -8 1055.92 41.97
 4 4 -8 1053.15 41.99
 4 5 -8 2.5 7.07
 -4 5 -8 5.46 7.27
 -4 5 8 4.03 3.99
 4 6 -8 546.59 30.33
 -4 6 -8 596.29 31.19
 -4 6 8 538.05 23.03
 4 7 -8 -1.83 6.43
 -4 7 -8 2.91 6.5
 -4 7 8 5.39 3.77
 4 8 -8 260.59 22.31
 -4 8 -8 273.3 21.77
 -4 9 -8 6.13 7.65
 4 9 -8 -0.12 8.18
 -4 10 -8 468.06 30.23
 4 10 -8 512.8 31.77
 4 11 -8 10 9.65
 -4 11 -8 -3.98 8.35
 4 12 -8 419.29 30.1
 -4 12 -8 395.52 28.55
 4 -9 9 48.39 11.29
 -4 -9 9 34.69 8.97
 4 -8 9 7.07 7.9
 -4 -8 9 -1.16 9.16
 4 -7 9 42.83 10.37
 -4 -7 9 67.45 13.18
 4 -7 -9 61.51 14.14
 -4 -7 -9 34.82 11
 4 -6 9 6.6 7.81
 -4 -6 9 9.66 7.84
 4 -6 -9 1.54 7.51
 -4 -6 -9 1.74 7.85
 4 -5 9 76.8 12.83
 -4 -5 9 72.68 12.8
 4 -5 -9 89.49 14.26
 -4 -5 -9 85.66 14.47
 4 -4 9 -2.71 7.32
 -4 -4 9 11.54 7.75
 4 -4 -9 11.96 9.53
 -4 -4 -9 20.67 10.53
 4 -3 9 99.67 14.06
 -4 -3 9 111.45 14.37
 4 -3 -9 98.86 14.69
 -4 -3 -9 119.24 16.17
 4 -2 9 37.72 9.16
 -4 -2 9 21.37 8.87
 4 -2 -9 21.35 8.6
 -4 -2 -9 31.79 9.05
 4 -1 -9 71.13 13.23
 -4 -1 -9 83.37 12.86
 -4 -1 9 61.14 10.75
 4 -1 9 66.75 12.19
 4 0 -9 1.85 7.48
 -4 0 -9 20.43 9.21
 -4 0 9 0.29 6.09
 4 1 -9 74.27 12.78
 -4 1 -9 73.86 12.25
 -4 1 9 70.41 10.16
 -4 2 -9 37.45 11.04
 4 2 -9 19.09 9.11
 -4 2 9 28.1 7.43
 -4 3 -9 90.43 14.1
 4 3 -9 98.51 14.89
 -4 3 9 104.1 11.82
 -4 4 -9 17.57 9.29
 4 4 -9 25.16 9.54
 -4 4 9 5.63 5.57
 -4 5 -9 104.92 15.05
 4 5 -9 98.48 14.99
 -4 5 9 63.9 8.8
 -4 6 -9 -6.39 8.97
 4 6 -9 -2.55 8.19
 -4 7 -9 41.92 11.35
 4 7 -9 48.41 11.18
 -4 8 -9 11.83 8.7
 4 8 -9 12.25 7.93
 4 9 -9 78.81 15.44
 -4 9 -9 37.16 11.62
 -4 -6 10 131.36 17.02
 4 -6 -10 112.78 17.93
 4 -5 10 2.21 7.75
 -4 -5 10 13.5 7.72
 4 -5 -10 -13.25 9.72
 -4 -5 -10 6.63 7.76
 4 -4 10 153.85 17.59
 -4 -4 10 121 15.97
 4 -4 -10 125.61 17.33
 -4 -4 -10 130.18 18.22
 4 -3 10 3.82 8.7
 -4 -3 10 0.3 7.86
 4 -3 -10 -13.23 10.51
 -4 -3 -10 2.49 8.99
 4 -2 10 195.76 19.78
 -4 -2 10 152.32 16.83
 4 -2 -10 205.56 20.97
 -4 -2 -10 217.1 21.04
 -4 -1 -10 12.4 9.04
 4 -1 -10 14.88 10.44
 -4 -1 10 18.16 7.21
 4 -1 10 2.99 6.97
 -4 0 -10 134.49 17.27
 4 0 -10 135.14 17.61
 -4 0 10 141.21 16.02
 4 0 10 152.83 17.37
 4 1 -10 8.13 7.95
 -4 1 -10 31.2 9.58
 -4 1 10 5.71 6.37
 4 1 10 19.73 8.55
 4 2 -10 198.73 20.87
 -4 2 -10 181.92 20.27
 -4 2 10 164.02 16.09
 4 3 -10 -6.52 8.27
 -4 3 -10 7.52 7.65
 -4 3 10 -8.03 7.14
 4 4 -10 157.87 19.02
 -4 4 -10 130.1 16.83
 4 5 -10 -9.28 11.56
 -4 5 -10 -2.16 9.16
 4 6 -10 96.41 16.28
 -4 -2 11 3.47 9.55
 -4 -1 11 208.58 20.24
 -4 0 11 -0.83 7.39
 -4 1 11 197.58 19.29
 -5 -18 0 0.71 8.13
 -5 -17 0 2.49 6.32
 -5 -16 0 8.84 7.96
 5 -16 0 5.01 5.84
 5 -15 0 5.06 4.29
 -5 -15 0 9.88 7.41
 5 -14 0 -0.87 3.46
 -5 -14 0 1.44 5.49
 5 -13 0 -0.62 3.55
 -5 -13 0 -10.78 6.01
 -5 -12 0 1.09 3.56
 -5 -12 0 2.83 6.06
 -5 -11 0 2.69 3.16
 -5 -11 0 -0.82 4.27
 5 -10 0 1.23 2.31
 -5 -10 0 0.6 4.44
 -5 -9 0 -0.93 4.03
 5 -9 0 0.06 2.01
 -5 -8 0 3.64 2.89
 5 -8 0 -2.31 1.95
 -5 -7 0 5.48 2.7
 5 -7 0 -0.62 1.53
 5 -7 0 -1.27 1.57
 -5 -6 0 -0.08 3.74
 -5 -6 0 0.43 2.2
 5 -6 0 0.69 1.41
 5 -6 0 -1.32 1.28
 -5 -5 0 2.89 3.52
 5 -5 0 0.59 1.15
 -5 -5 0 0.39 1.71
 -5 -5 0 -1.51 3.1
 5 -5 0 0.96 0.77
 -5 -4 0 -0.01 3.09
 -5 -4 0 -1.54 2.21
 5 -4 0 0.43 1.13
 -5 -4 0 1.59 2.15
 -5 -3 0 0.81 2.82
 -5 -3 0 0.3 1.8
 -5 -2 0 1.29 2.37
 -5 -2 0 1.72 1.47
 -5 -1 0 0.11 2.24
 -5 -1 0 2.31 1.28
 -5 0 0 1.17 2.14
 -5 0 0 0.3 1.01
 -5 1 0 2.1 2.69
 5 1 0 0.48 1.57
 -5 1 0 0.47 0.7
 5 2 0 0.38 1.94
 5 3 0 1.64 2.09
 5 4 0 -4.13 2.83
 -5 -18 1 149.94 17.78
 -5 -18 -1 149.51 17.26
 -5 -17 1 187.26 18.58
 -5 -17 -1 207.59 19.82
 5 -16 -1 140.97 12.67
 -5 -16 1 169.28 17.12
 -5 -16 -1 163.94 17.16
 -5 -15 1 200.8 17.93
 5 -15 -1 179.38 13.53
 -5 -15 -1 176.1 16.85
 -5 -14 1 275.42 20.25
 -5 -14 -1 284.48 20.43
 5 -14 -1 274.53 15.76
 5 -13 -1 494.66 20.39
 -5 -13 -1 506.33 26.57
 -5 -13 1 501.7 26.13
 -5 -12 -1 426.67 22.93
 -5 -12 1 442.28 23.53
 -5 -11 1 808.62 31.23
 -5 -11 -1 779.34 30.56
 5 -10 1 757.08 23.69
 -5 -10 1 822.09 24
 -5 -10 1 757.17 29.36
 5 -10 -1 815.8 23.57
 -5 -10 -1 765.99 29.27
 -5 -9 -1 594 22.25
 5 -9 1 549.52 18.7
 -5 -9 1 606.75 19.26
 -5 -9 1 618.78 24.69
 5 -9 -1 560.32 17.95
 -5 -9 -1 537.37 23.13
 5 -8 -1 321.44 11.83
 5 -8 1 310.53 12.78
 -5 -8 -1 324.84 16.56
 -5 -8 1 303.98 16.03
 5 -7 1 886.28 23.2
 -5 -6 1 984.76 30.05
 -5 -6 -1 972.13 29.74
 5 -6 1 955.13 23.92
 -5 -6 -1 1024.54 27.96
 -5 -5 1 1444 38.26
 -5 -5 -1 1449.15 38.15
 5 -5 1 1450.82 31.9
 -5 -5 -1 1492.58 35.88
 -5 -5 -1 1493.02 35.48
 -5 -5 1 1487.16 36.27
 -5 -4 1 2268.29 49.59
 -5 -4 -1 2213.08 49.54
 -5 -4 -1 2223.4 46.71
 -5 -4 -1 2150.8 46.24
 -5 -4 1 2224.32 46.81
 -5 -3 -1 3117.37 62.46
 -5 -3 1 2998.59 62.07
 -5 -3 -1 3194.09 60.25
 -5 -3 1 3065.92 59.37
 -5 -2 1 756.92 23.02
 -5 -2 -1 791.56 23.24
 5 -2 1 795.33 20.13
 -5 -2 1 798.97 20.68
 -5 -1 1 1263.11 23.54
 5 -1 1 1234.81 23.5
 -5 -1 1 1235.63 31.28
 -5 -1 -1 1212.8 31.4
 5 -1 1 1256.37 28.09
 5 -1 -1 1251.27 23.65
 -5 -1 -1 1236.18 23.68
 -5 0 1 1560.57 28.55
 5 0 1 1564.08 28.51
 -5 0 1 1574.19 37.05
 5 0 1 1577.67 36.52
 -5 0 -1 1554.65 36.98
 5 0 -1 1615.6 36.77
 5 0 1 1580.5 34.15
 5 0 -1 1616.68 28.49
 -5 0 -1 1617.06 28.56
 5 0 -1 1573.2 31.07
 -5 1 -1 1257.35 23.81
 5 1 -1 1271.55 23.67
 5 1 1 1238.83 31.35
 -5 1 1 1193.79 31.08
 -5 1 -1 1212.95 31.17
 5 1 -1 1265.62 31.37
 5 1 1 1224.62 29
 5 1 1 1235.53 23.72
 5 1 -1 1258.99 26.84
 -5 1 1 1242.93 23.86
 5 2 -1 826.62 23.62
 5 2 1 816.8 23.57
 -5 2 -1 803.62 17.72
 5 2 -1 769.93 17.59
 5 2 -1 810.44 20.4
 -5 2 1 798.25 17.72
 5 2 1 789 17.53
 -5 3 -1 3072.7 56.35
 5 3 -1 3207.09 56.89
 5 3 -1 3200.5 63.83
 5 3 1 3231.3 63.91
 5 3 -1 3103.89 59.35
 5 3 -1 3224.73 60.13
 -5 3 1 3192.81 56.91
 5 3 1 3124.79 56.57
 5 4 -1 2317.05 44.49
 5 4 -1 2246.37 50.14
 5 4 1 2239.32 49.83
 5 4 -1 2170.37 45.25
 -5 4 1 2294.66 44.4
 5 4 1 2227.54 44.04
 -5 4 -1 2254.18 37.87
 5 4 -1 2265.21 47.05
 5 5 1 1518.08 39.16
 5 5 -1 1499.76 39.09
 5 5 -1 1531.86 33.91
 5 5 -1 1530.59 36.36
 -5 5 -1 1497.55 27.54
 5 6 -1 948.5 30.31
 5 6 -1 990.09 28.21
 5 7 1 967.29 31.1
 5 7 -1 942.93 31.07
 5 7 -1 948.34 28.66
 -5 9 1 585.99 15.8
 -5 10 1 795.4 20.47
 -5 11 1 799.3 21.63
 -5 12 1 427.83 15.45
 -5 -18 -2 112.04 16.27
 -5 -17 -2 127.1 15.58
 5 -16 -2 164.21 13.72
 -5 -16 -2 179.67 18.18
 -5 -16 2 154.04 17.36
 -5 -15 2 113.37 14.22
 -5 -15 -2 90.95 13.2
 5 -15 -2 102.12 10.63
 -5 -14 2 296.02 21.48
 5 -14 -2 304.62 17.3
 -5 -14 -2 302.23 21.54
 -5 -13 2 268.99 19.66
 -5 -13 -2 260.16 19.02
 5 -13 -2 248.24 15.23
 5 -12 2 260.36 15.32
 -5 -12 2 268.73 19.23
 5 -12 -2 306.94 15.6
 -5 -12 -2 290.47 19.21
 5 -11 2 237.13 13.99
 -5 -11 2 230.02 16.63
 -5 -11 -2 269.09 17.63
 5 -10 2 547.6 21.02
 -5 -10 -2 548.42 24.95
 -5 -10 2 576.09 25.6
 -5 -9 -2 242.58 15.33
 5 -9 2 231.96 13.08
 -5 -9 2 249.8 16.05
 5 -8 2 633.39 21.48
 -5 -8 2 648.79 25.47
 5 -7 2 661.46 21.4
 -5 -6 -2 1055.78 31.64
 -5 -6 2 1074.06 31.95
 5 -6 2 1057.28 24.29
 5 -6 2 1049.91 28.43
 -5 -5 2 157.58 10.74
 -5 -5 -2 154.89 10.49
 5 -5 2 160.09 9.37
 5 -5 2 160.43 7.61
 -5 -4 2 1553.89 38.01
 -5 -4 -2 1535.93 38.18
 5 -4 2 1502.56 32.13
 -5 -3 -2 1147.28 29.78
 -5 -3 2 1155.32 29.88
 5 -3 2 1094.21 25.74
 -5 -2 2 1272.88 27.2
 5 -2 2 1219.3 27.15
 -5 -2 2 1188.81 30.71
 -5 -2 -2 1233.55 31.29
 5 -2 -2 1215.7 22.86
 5 -2 2 1196.66 27.85
 -5 -2 -2 1235.1 30.38
 -5 -2 -2 1182.03 27.3
 5 -2 -2 1202.42 27.19
 -5 -1 2 414.79 12.52
 5 -1 2 382.64 12.06
 -5 -1 2 380.06 14.7
 -5 -1 -2 389.55 14.95
 5 -1 -2 372.52 10.53
 -5 -1 -2 391.68 14.27
 5 -1 -2 377.11 12.19
 -5 -1 -2 379.12 12.2
 5 0 2 2641.36 48.68
 -5 0 2 2595.99 48.65
 -5 0 -2 2697.12 53.75
 -5 0 2 2510.05 52.84
 -5 0 -2 2587.48 51.4
 5 0 -2 2654.3 48.14
 5 0 -2 2534.77 48.23
 -5 0 -2 2622.84 48.73
 5 1 -2 372.16 11.97
 -5 1 2 366.93 12.05
 5 1 2 393.12 12.25
 -5 1 -2 386.83 12.38
 5 1 2 384.98 14.79
 5 1 -2 381.17 14.75
 -5 1 -2 369 14.91
 -5 1 2 339.94 14.57
 -5 1 -2 380.52 13.32
 5 1 -2 390.98 12.76
 -5 2 -2 1196.84 27.1
 5 2 -2 1196.33 26.91
 5 2 2 1215.84 30.99
 5 2 -2 1222.56 31.07
 5 2 -2 1246.55 28.62
 -5 2 2 1130.51 26.55
 5 2 2 1212.51 26.9
 5 2 -2 1190.04 28.98
 5 3 -2 1163.06 27.28
 -5 3 -2 1142.7 27.12
 5 3 -2 1168.09 31.03
 5 3 2 1150.21 30.8
 5 3 -2 1159.61 28.77
 -5 3 2 1157.16 27.18
 5 3 2 1154.99 26.82
 5 3 -2 1138.35 28.95
 -5 4 -2 1499.02 34.39
 5 4 -2 1488.16 34.68
 5 4 -2 1496.62 38.01
 5 4 2 1566.45 38.22
 5 4 -2 1559.06 36.92
 5 4 -2 1558.98 36.9
 5 4 2 1598.76 34.73
 -5 4 2 1541.58 34.72
 5 5 -2 165.67 9.55
 -5 5 -2 166.86 9.35
 5 5 -2 166.06 11.19
 5 5 2 168.43 11.18
 5 5 -2 163.02 8.46
 5 5 -2 163.1 10.09
 -5 5 2 172.33 9.54
 5 5 2 178.22 9.5
 -5 5 -2 161.73 7.18
 -5 6 -2 1049.7 29.2
 5 6 -2 1053.03 29.46
 5 6 -2 1065.88 32.37
 5 6 -2 1083.85 26.83
 5 6 -2 1105.33 31.23
 5 6 2 1105.04 29.45
 -5 6 -2 1104.98 24.56
 -5 6 2 1108.5 29.65
 5 7 2 709.94 25.71
 5 7 -2 622.56 24.85
 5 7 -2 691.37 23.41
 -5 7 -2 656.64 22.7
 -5 7 -2 690.43 18.44
 5 7 -2 700.15 24.4
 5 7 2 710.96 23.27
 -5 8 -2 635.44 23.31
 5 8 -2 626.55 23.49
 -5 8 2 641.7 13.19
 -5 8 2 625.87 23.64
 5 8 2 662.86 23.53
 -5 8 -2 681.25 18.94
 -5 9 -2 238.75 14.09
 5 9 -2 220.49 14.16
 -5 9 2 234.51 7.52
 -5 9 -2 229.54 10.81
 5 10 -2 560.49 24.18
 -5 10 -2 563.14 23.51
 -5 10 2 592.5 15.09
 -5 10 -2 590.29 19.1
 5 11 -2 243.53 16.4
 -5 11 -2 230.91 15.84
 -5 11 2 249.01 9.52
 5 12 -2 287.83 18.64
 -5 12 2 261.54 10.64
 -5 13 -2 244.17 17.9
 5 13 -2 219.18 17.08
 5 14 -2 286.97 19.6
 -5 14 -2 267.16 19.81
 5 15 -2 93.98 12.89
 -5 15 -2 88.26 12.69
 5 16 -2 174.57 17.61
 -5 16 -2 126.12 15.7
 -5 17 -2 108.71 15.71
 5 17 -2 123.15 16.02
 5 18 -2 111.69 16.32
 -5 18 -2 121.8 15.74
 -5 -17 -3 23.07 9.62
 -5 -16 -3 23.04 9.22
 5 -16 -3 38.72 8.58
 -5 -15 -3 98.91 14.62
 5 -15 -3 87.3 10.54
 5 -14 -3 11.12 5.9
 -5 -14 -3 11.13 7.64
 5 -13 3 46.6 8.04
 5 -13 -3 46.09 7.32
 -5 -13 -3 45.5 9.64
 5 -12 3 26.59 6.96
 -5 -12 -3 37.16 9
 5 -11 3 91.08 9.69
 -5 -11 -3 96.86 11.13
 5 -10 3 4.05 4.79
 5 -9 3 228.13 13.86
 5 -8 3 98.81 9.11
 5 -7 3 194.4 12.18
 5 -6 3 12.54 4.31
 -5 -5 3 438.36 18.26
 -5 -5 -3 465.67 18.49
 5 -5 3 441.99 17.97
 -5 -4 3 6.11 2.76
 -5 -4 -3 7.97 3.32
 -5 -4 3 16.42 3.91
 5 -4 3 15.65 3.42
 5 -4 -3 7.66 3
 -5 -4 -3 12.47 3.65
 -5 -3 3 228.04 11.13
 5 -3 3 228.81 11.32
 -5 -3 -3 221.21 11.44
 -5 -3 3 201.05 11.04
 -5 -3 3 224.81 11.49
 5 -3 -3 206.62 10.94
 -5 -3 -3 214.29 11.05
 -5 -2 3 104.85 7.35
 5 -2 3 105.72 7.26
 -5 -2 -3 98.3 7.24
 -5 -2 3 101.19 7.62
 -5 -2 3 112.4 7.56
 5 -2 -3 98.54 7.3
 -5 -2 -3 98.31 7.12
 -5 -1 3 769.11 21.83
 5 -1 3 768.74 21.78
 -5 -1 3 724.24 21.81
 -5 -1 -3 736.23 21.91
 5 -1 -3 754.05 18.68
 -5 -1 -3 741.77 22.67
 -5 -1 3 743.94 21.02
 5 -1 -3 745.54 21.43
 -5 -1 -3 725.38 21.35
 -5 0 3 22.6 3.5
 5 0 3 28.99 3.8
 5 0 -3 22.2 3.7
 -5 0 -3 20.98 3.66
 5 0 -3 21.98 3.1
 -5 0 -3 19.28 3.72
 -5 0 3 23.74 3.28
 -5 0 3 25.06 4.06
 -5 0 -3 25.02 3.89
 -5 1 -3 722.22 21.35
 -5 1 3 764.4 21.57
 5 1 3 763.75 21.4
 5 1 -3 743.38 21.51
 -5 1 -3 775.61 22.36
 5 1 3 767.76 22.18
 5 1 -3 764.8 22.34
 -5 1 3 657.44 21.11
 -5 1 3 723.12 18.74
 5 1 -3 764.69 20.67
 -5 1 -3 730.18 21.21
 -5 2 -3 100.93 7.34
 5 2 -3 110.69 7.78
 5 2 -3 96.96 7.49
 5 2 3 109.75 8
 -5 2 -3 99.07 7.57
 -5 2 3 102.9 7.85
 -5 2 3 100.72 5.41
 -5 2 -3 98.67 6.74
 5 2 -3 103.44 7.22
 5 2 3 109.06 7.34
 -5 2 3 99.04 7.12
 -5 3 -3 211.8 11
 5 3 -3 200.3 10.67
 5 3 -3 226.72 11.92
 5 3 3 220.91 11.63
 -5 3 3 222.79 7.26
 5 3 -3 219.2 11.28
 -5 3 3 227.7 11.16
 5 3 3 220.95 11.02
 5 3 -3 227.64 12.11
 -5 4 3 16.06 3.49
 5 4 3 13.29 3.69
 5 4 -3 16.67 3.68
 -5 4 -3 7.18 2.68
 5 4 -3 4.84 2.9
 5 4 3 8.25 2.97
 -5 4 3 11.62 1.52
 5 4 -3 8.96 3.01
 5 5 -3 478.53 18.48
 -5 5 -3 479.28 18.23
 5 5 3 481.95 18.99
 5 5 -3 496.45 19.61
 5 5 -3 495.38 19.26
 -5 5 3 454.87 9.55
 5 5 -3 483.28 19.47
 5 5 3 479.78 18.06
 5 6 -3 7.25 3.87
 -5 6 -3 6.81 3.38
 5 6 -3 8.92 4
 5 6 -3 9.13 3.4
 5 6 -3 7.53 2.7
 5 6 3 4.56 2.78
 -5 6 -3 6.47 2.24
 -5 7 -3 196.98 12.61
 5 7 -3 207.81 12.96
 5 7 3 200.09 13.31
 5 7 -3 201.27 13.48
 5 7 -3 198.78 9.6
 -5 7 -3 203.27 10.54
 5 7 3 210.72 12.61
 -5 7 3 225.99 13.06
 -5 8 -3 126.93 10.81
 5 8 -3 128.23 11.15
 -5 8 3 129.73 4.15
 -5 8 -3 139.15 8.76
 5 9 -3 219.22 15.06
 -5 9 -3 243.5 15.09
 -5 9 3 241.36 7.04
 -5 9 -3 229.48 11.89
 5 10 -3 9.9 6.25
 -5 10 -3 -5.59 4.31
 -5 10 3 -0.1 1.33
 -5 10 -3 5.98 3.13
 5 11 -3 108.36 11.72
 -5 11 -3 94.78 11.15
 -5 11 3 102.36 5.34
 -5 11 -3 107.15 8.8
 5 12 -3 15.44 6.87
 -5 12 -3 27.44 7.51
 5 13 -3 59.87 10.59
 -5 13 -3 50.46 9.53
 5 14 -3 8.91 6.32
 -5 14 -3 26.54 8.46
 -5 15 -3 71.92 12.25
 5 15 -3 84.5 12.91
 -5 16 -3 28.26 9.13
 5 16 -3 19.91 8.54
 5 17 -3 15.64 9.73
 -5 17 -3 14.39 10.29
 -5 -17 -4 145.53 17.97
 -5 -16 -4 326.19 25.35
 5 -16 -4 246.26 18.6
 5 -15 4 232.16 18.29
 5 -15 -4 283.42 19.42
 -5 -15 -4 288.46 23.39
 -5 -14 -4 297.28 22.59
 5 -14 4 240.62 18
 5 -13 4 161.45 14.72
 -5 -13 -4 135.99 15.12
 5 -12 4 153.05 14.11
 5 -11 4 173.05 14.23
 5 -10 4 314.29 18.56
 5 -9 4 458.95 21.85
 5 -8 4 863.96 30.5
 5 -7 4 779.42 28.31
 5 -6 4 697.65 26
 -5 -6 4 701.67 26.62
 -5 -5 4 396.29 16.82
 -5 -5 -4 395.94 16.8
 5 -5 4 386.66 17.45
 -5 -5 4 309.53 16.22
 5 -5 4 379.02 18.2
 -5 -5 4 391.27 18.51
 5 -5 -4 384.93 18.04
 -5 -5 -4 381.92 17.75
 5 -4 4 324.44 16.11
 -5 -4 -4 340.78 14.95
 -5 -4 4 342.45 14.97
 -5 -4 4 352.2 16.76
 -5 -4 -4 341.7 16.63
 5 -4 -4 336.91 16.36
 5 -3 4 354.79 15.74
 -5 -3 4 317.97 14.1
 -5 -3 -4 347.64 14.31
 -5 -3 4 336.71 15.73
 5 -3 -4 339.62 16.03
 -5 -3 -4 321.72 15.69
 5 -2 4 839.9 25.67
 -5 -2 4 748.58 22.59
 -5 -2 -4 804.89 23.12
 -5 -2 4 781.57 24.68
 5 -2 -4 829.02 25.74
 -5 -2 -4 798.58 25.57
 -5 -1 4 1245.26 33.14
 5 -1 4 1206.44 32.39
 -5 -1 4 1168.38 29.35
 -5 -1 -4 1129.08 29.37
 -5 -1 4 1182.42 30.72
 5 -1 -4 1187.67 32.04
 -5 -1 -4 1172.14 32.21
 5 0 4 1684.29 40.38
 -5 0 4 1746.72 41.43
 -5 0 -4 1620.06 37.41
 -5 0 4 1597.15 37.15
 -5 0 4 1654.06 37.84
 -5 0 -4 1651.38 40.43
 5 0 -4 1647.57 40.11
 -5 1 4 1219.85 32.79
 5 1 4 1215.01 32.25
 -5 1 -4 1149.11 29.78
 -5 1 4 1100.75 29.18
 -5 1 4 1186.36 28.72
 5 1 -4 1220.23 30.39
 -5 1 -4 1167.52 30.73
 -5 1 -4 1179.17 32.3
 5 1 -4 1157.97 31.81
 -5 2 -4 772.79 25.23
 5 2 4 865.43 25.71
 5 2 -4 804.18 25.44
 -5 2 4 771.79 23.4
 -5 2 -4 764.83 23.45
 5 2 4 818.24 23.78
 5 2 -4 840.63 24.16
 -5 2 4 819.99 21.28
 -5 2 -4 812.9 23.47
 -5 3 -4 314.54 15.35
 5 3 -4 334.65 15.71
 5 3 -4 353.4 15.01
 5 3 4 355.88 14.84
 -5 3 -4 316.15 12.95
 -5 3 4 323.22 11.59
 5 3 4 332.05 15.25
 5 4 -4 327.27 16.05
 -5 4 -4 331.99 16.11
 5 4 4 330.81 15.27
 5 4 -4 339.78 15.49
 -5 4 -4 344.88 12.98
 -5 4 4 323.09 11.02
 5 4 -4 357.02 16.28
 5 4 4 354.05 16.15
 -5 5 -4 368.54 17.26
 5 5 -4 387.61 18.03
 5 5 4 394.43 17.23
 5 5 -4 399.47 17.67
 -5 5 4 381.96 11.43
 -5 5 4 405.72 17.94
 5 5 4 393.23 17.7
 5 6 -4 727.7 26.75
 -5 6 -4 741.6 26.47
 5 6 -4 727.96 26
 -5 6 4 697.05 16.5
 5 7 -4 823.35 29.44
 -5 7 -4 747.03 27.99
 5 7 -4 835.67 29.39
 5 7 4 840.34 28.86
 5 7 -4 790.53 21.76
 -5 7 4 772.48 17.44
 -5 7 -4 802.06 25.49
 -5 8 -4 890.64 31.18
 5 8 -4 912.82 32.23
 5 8 -4 879.32 23.33
 -5 8 -4 910.98 27.97
 5 9 -4 490.54 23.81
 -5 9 -4 462.57 22.61
 -5 9 -4 496.49 19.91
 5 10 -4 324.67 19.99
 -5 10 -4 328.98 19.66
 -5 10 4 331.99 9.89
 -5 10 -4 314.49 16.01
 5 11 -4 164.03 15.32
 -5 11 -4 162.02 14.62
 5 12 -4 154.83 15.18
 -5 12 -4 167.03 15.19
 5 13 -4 62.5 11.88
 -5 13 -4 144.52 15.02
 5 14 -4 271.58 21.52
 -5 14 -4 263.98 20.76
 -5 15 -4 222.27 20.36
 5 15 -4 239.4 21.08
 5 16 -4 254.62 22.34
 -5 16 -4 197.78 20.12
 5 17 -4 129.73 16.64
 -5 17 -4 109.3 16.5
 5 -16 5 17.36 8.32
 5 -16 -5 30.36 8.63
 -5 -16 -5 33.51 11.87
 5 -15 5 40.89 9.67
 -5 -15 -5 41.66 11.67
 5 -14 5 57.15 11
 5 -13 5 19.95 7.25
 5 -12 5 26.37 8.26
 5 -11 5 45.08 9.39
 5 -10 5 104.22 12.08
 5 -9 5 63.24 9.55
 -5 -8 5 148.26 13.92
 5 -8 5 143.87 13.1
 5 -7 5 97.2 11.02
 -5 -7 5 110.53 11.74
 5 -6 5 138.22 12.47
 -5 -6 5 132.44 12.22
 5 -6 -5 137.72 12.73
 -5 -6 -5 131.47 12.35
 5 -5 5 65.57 8.82
 -5 -5 5 58.87 7.93
 5 -5 -5 63.84 8.54
 -5 -5 -5 72.8 9.36
 -5 -4 5 140.17 11.65
 5 -4 -5 133.92 11.24
 -5 -4 -5 119.39 11.36
 -5 -3 5 79.89 6.89
 -5 -3 -5 83.4 7.02
 -5 -3 5 92.44 9.14
 5 -3 -5 89.78 9.57
 -5 -3 -5 64.47 8.33
 -5 -2 5 171.19 11.97
 -5 -2 5 145.05 8.68
 -5 -2 -5 137.53 8.46
 -5 -2 5 152.53 11.02
 5 -2 -5 135.59 11.1
 -5 -2 -5 142.8 11.55
 -5 -1 5 151.89 11.28
 5 -1 5 130.13 10.41
 -5 -1 5 139.17 8.16
 -5 -1 -5 123.23 7.63
 -5 -1 5 133.92 10.13
 5 -1 -5 131.24 10.88
 -5 -1 -5 132.53 10.74
 -5 0 5 423.86 19.12
 5 0 5 375.52 17.91
 -5 0 -5 370.29 13.96
 -5 0 5 341.48 13.31
 -5 0 5 377.81 16.46
 5 0 -5 393.82 18.3
 -5 0 -5 394.81 18.68
 -5 1 5 132.62 10.49
 5 1 5 115.08 10.11
 -5 1 -5 124.85 10.35
 -5 1 5 124.55 7.87
 -5 1 -5 137.39 8.28
 -5 1 5 137.96 9.15
 5 1 -5 128.5 10.63
 -5 2 -5 145.21 11.3
 5 2 -5 138.52 11.12
 -5 2 5 144.87 10.96
 -5 2 -5 154.04 10.15
 -5 2 5 151.3 9.19
 -5 2 -5 142.36 8.86
 -5 2 5 140.81 8.71
 5 3 -5 87.47 9.2
 -5 3 -5 81.64 9.33
 -5 3 5 80.95 6.51
 -5 3 -5 88.15 7.22
 5 3 -5 76.84 6.92
 5 3 5 94.39 7.44
 -5 3 5 82.22 7.24
 -5 3 -5 78.41 7.11
 -5 4 -5 135.25 11.38
 5 4 -5 136.93 11.4
 -5 4 -5 137.3 8.49
 -5 4 5 143.32 8.43
 5 4 -5 130.79 9.48
 5 4 5 139.37 9.55
 5 5 -5 75.49 9.11
 -5 5 -5 72.01 8.66
 -5 5 5 58.86 5.22
 5 5 5 79.21 7.38
 5 5 -5 54.79 7.3
 -5 6 -5 123.07 11.57
 5 6 -5 131.36 11.87
 -5 6 5 134.04 7.56
 5 6 -5 136.13 10.74
 5 7 -5 116.72 11.72
 -5 7 -5 108.75 10.98
 -5 7 5 99.61 6.4
 5 7 -5 119.45 10.71
 5 7 5 121.88 10.4
 5 8 -5 156.76 13.98
 -5 8 -5 169.18 14.17
 5 8 -5 149.46 8.39
 -5 8 5 124.24 6.94
 5 9 -5 58.09 9.44
 -5 9 -5 50.3 8.76
 5 9 -5 67.23 5.47
 5 10 -5 97.72 12.4
 -5 10 -5 88.01 11.3
 5 11 -5 61.13 10.84
 -5 11 -5 45.39 9.86
 5 12 -5 32.58 9.22
 -5 12 -5 31.51 9.15
 -5 13 -5 46.35 10.76
 5 13 -5 37.09 9.56
 5 14 -5 60.98 12.86
 -5 14 -5 60.1 12.38
 5 15 -5 10.31 8.36
 -5 15 -5 38.27 9.4
 5 16 -5 14.64 8.81
 -5 16 -5 36.87 11.52
 5 -16 6 97.9 15.1
 5 -15 6 95.93 13.89
 5 -14 6 102.33 14.33
 5 -13 6 100.12 14.15
 5 -12 6 183.77 17.61
 5 -11 6 159.24 16.27
 5 -10 6 134.79 14.85
 5 -9 6 199.44 16.89
 -5 -9 6 218.36 18.62
 -5 -8 6 325.56 21.83
 5 -8 6 302.46 20.32
 5 -7 6 152.31 14.28
 -5 -7 6 137.07 13.84
 -5 -6 6 299.28 19.65
 5 -6 6 291.69 19.28
 5 -6 -6 313.55 19.99
 -5 -6 -6 293.65 19.43
 -5 -5 6 464.57 23.74
 5 -5 6 425.44 23.12
 -5 -5 -6 449.56 23.79
 5 -5 -6 466.29 23.81
 5 -4 6 284.84 18.37
 -5 -4 6 313.81 18.74
 -5 -4 -6 299.42 18.62
 5 -4 -6 295.44 18.46
 -5 -3 6 226.69 15.07
 5 -3 -6 266.35 17.07
 -5 -3 -6 223.45 15.83
 -5 -2 -6 497.53 16.08
 -5 -2 6 472.08 15.71
 -5 -2 6 451.53 21.38
 -5 -2 -6 476.35 23.14
 5 -2 -6 493.27 23.21
 -5 -1 6 378.4 13.17
 -5 -1 -6 314.59 12.25
 -5 -1 6 385.16 18.8
 5 -1 -6 388.88 20.26
 -5 -1 -6 372.61 19.85
 -5 0 -6 277.15 10.99
 -5 0 6 267.37 10.82
 -5 0 6 285.16 15.45
 5 0 -6 281.82 17.24
 -5 0 -6 266.8 16.75
 -5 1 6 373.87 13.18
 -5 1 -6 365.52 13.39
 -5 1 6 388.71 17.59
 5 1 -6 361.12 19.86
 -5 1 -6 376.6 20.11
 -5 2 6 484 16.13
 -5 2 -6 471.89 16.19
 -5 2 6 466.05 19.05
 5 2 -6 504.95 23.33
 -5 2 -6 465.27 22.56
 5 3 -6 219.28 15.7
 -5 3 -6 209.57 15.17
 -5 3 6 217.02 12.21
 -5 3 -6 247.55 13.4
 -5 3 -6 228.5 11.46
 -5 3 6 215.08 10.94
 -5 4 -6 284.47 17.93
 5 4 -6 315.17 18.8
 -5 4 6 302.1 14.12
 -5 4 -6 326.66 14.86
 5 4 -6 317.55 14.52
 5 4 6 330.78 14.4
 -5 4 -6 296.62 14.12
 -5 4 6 298.64 13.89
 -5 5 -6 477.22 23.49
 5 5 -6 473.42 23.64
 -5 5 -6 492.5 17.79
 -5 5 6 442.38 17.16
 5 5 6 452.39 18.52
 5 5 -6 486.49 19.4
 5 6 -6 293.43 18.9
 -5 6 -6 289.66 18.76
 -5 6 6 281.81 12.77
 5 6 -6 305.33 16.09
 5 7 -6 138.67 13.95
 -5 7 -6 138.77 13.84
 -5 7 6 142.21 8.66
 5 7 6 154.37 11.45
 5 7 -6 160.36 12.07
 5 8 -6 350.07 21.55
 -5 8 -6 293.97 19.81
 -5 8 6 276.27 12.25
 5 8 -6 309.98 12.69
 5 9 -6 204.97 17.22
 -5 9 -6 206.41 17.38
 -5 9 6 203.73 9.96
 5 10 -6 166.5 16.19
 -5 10 -6 155.86 15.57
 5 11 -6 177.09 17.79
 -5 11 -6 165.68 16.79
 5 12 -6 166.39 17.38
 -5 12 -6 186.19 17.99
 5 13 -6 94.86 14.87
 -5 13 -6 109.05 16.01
 5 14 -6 138.06 16.5
 -5 14 -6 95.39 13.77
 5 15 -6 112.72 16.95
 -5 15 -6 109.77 16.35
 5 -14 7 73.41 13.07
 5 -13 7 157.13 18.44
 5 -12 7 189.36 19.5
 5 -11 7 242.27 20.88
 5 -10 7 116.23 14.44
 -5 -10 7 121.56 15.33
 5 -9 7 154.13 17.26
 -5 -9 7 179.09 17.95
 5 -8 7 143.83 15.9
 -5 -8 7 139.52 16.05
 5 -7 7 127.23 14.53
 -5 -7 7 130.07 14.92
 5 -7 -7 148.32 16.34
 -5 -7 -7 176.87 17.42
 5 -6 7 163.52 15.68
 -5 -6 7 176.96 16.35
 -5 -6 -7 177.14 16.45
 5 -6 -7 201.8 17.49
 -5 -5 7 377.63 22.8
 5 -5 7 381.41 23.28
 5 -5 -7 349.81 22.43
 -5 -5 -7 382.04 23.67
 -5 -4 7 347.3 21.08
 5 -4 7 318.08 20.89
 5 -4 -7 355.27 22.19
 -5 -4 -7 344.08 21.97
 -5 -3 7 428.12 23.18
 5 -3 -7 428.53 24
 -5 -3 -7 459.13 24.93
 -5 -2 7 327.71 19.19
 5 -2 -7 287.99 19.33
 -5 -2 -7 299.84 19.9
 -5 -1 7 238.08 16.18
 5 -1 -7 255.1 18.23
 -5 -1 -7 287.84 19.06
 5 0 -7 119.59 12.62
 -5 0 -7 124.55 13.1
 -5 0 7 113.04 10.82
 -5 1 7 232.59 8.46
 -5 1 -7 264.25 8.52
 -5 1 7 256.55 15.67
 -5 1 -7 250.39 17.75
 5 1 -7 269.92 18.49
 -5 2 -7 308.59 10.73
 -5 2 7 296.12 10.58
 -5 2 7 290.86 16.19
 5 2 -7 312.4 19.74
 -5 2 -7 290.44 19.45
 -5 3 7 411.34 13.96
 -5 3 -7 420.53 14.46
 -5 3 7 430.04 19.36
 5 3 -7 439.1 24.01
 -5 3 -7 422.15 23.47
 5 4 -7 308.78 20.4
 -5 4 -7 320.67 20.66
 -5 4 7 336.15 16.7
 -5 4 -7 331.85 13.84
 -5 4 7 330.78 13.51
 5 5 -7 415.97 23.81
 -5 5 -7 396.24 22.91
 -5 5 7 365.45 17.21
 -5 5 -7 386.17 16.25
 -5 5 7 383.51 15.88
 5 6 -7 164.64 15.82
 -5 6 -7 149.55 14.89
 -5 6 7 168.68 11.07
 5 7 -7 193.31 17.26
 -5 7 -7 130.87 14.47
 -5 7 7 144.51 9.92
 5 8 -7 135.26 14.69
 -5 8 -7 126.04 13.9
 -5 9 -7 165.33 16.99
 5 9 -7 165.68 16.84
 5 10 -7 108.74 15.24
 -5 10 -7 132.43 15.8
 -5 11 -7 238.41 20.96
 5 11 -7 238.87 20.94
 5 12 -7 151.12 18.43
 -5 12 -7 200.46 19.74
 5 13 -7 151.9 18.44
 -5 13 -7 155.57 18.1
 5 -11 8 -0.37 8.14
 5 -10 8 8.66 9.13
 -5 -10 8 5.3 7.35
 5 -9 8 -9.73 9.06
 -5 -9 8 2.5 7.53
 5 -8 8 2.52 7.29
 -5 -8 8 -9.85 9.2
 5 -7 8 -6.45 9.09
 -5 -7 8 -1.29 7.78
 5 -7 -8 6.35 7.75
 -5 -7 -8 -10.8 9.02
 5 -6 8 18.12 8.82
 -5 -6 8 -7.95 8.22
 5 -6 -8 -0.17 8.46
 -5 -6 -8 6.22 8.5
 5 -5 8 4.53 7.43
 -5 -5 8 9.86 7.15
 5 -5 -8 4.36 7.43
 -5 -5 -8 9.34 8.55
 5 -4 8 7.31 7.31
 -5 -4 8 10.99 7.55
 -5 -4 -8 11.34 8.07
 5 -4 -8 19.93 8.93
 5 -3 8 11.38 7.99
 -5 -3 8 11.98 7.58
 5 -3 -8 11.05 7.73
 -5 -3 -8 9.21 7.91
 -5 -2 8 0.51 5.5
 -5 -2 -8 -1.41 6.02
 5 -2 -8 2.88 6.68
 -5 -1 -8 14.74 8
 5 -1 -8 4.6 6.31
 -5 -1 8 1.72 5.78
 -5 0 -8 11.27 7.42
 5 0 -8 9.13 6.91
 -5 0 8 12.91 6.55
 -5 1 -8 -4.61 6.16
 5 1 -8 13.11 7.52
 -5 1 8 10.48 6.12
 5 2 -8 8.74 7.2
 -5 2 -8 -4.29 7.03
 -5 2 8 1.81 4.62
 5 3 -8 20.77 9.16
 -5 3 -8 10.67 8.28
 -5 3 8 -3.35 4.3
 5 4 -8 -6.84 6.61
 -5 4 -8 11.27 7.32
 -5 4 8 17.62 5.49
 -5 5 -8 9.99 8
 5 5 -8 22.6 9.56
 -5 5 8 11.38 5.07
 5 6 -8 4.08 7.29
 -5 6 -8 6.65 8.02
 -5 6 8 10.63 5.27
 5 7 -8 -0.06 7.45
 -5 7 -8 -5.62 7.5
 5 8 -8 1.77 7.97
 -5 8 -8 4.28 7.84
 5 9 -8 -0.21 7.43
 -5 9 -8 1.34 6.85
 5 10 -8 2.12 8.46
 -5 10 -8 11.15 8.8
 -5 11 -8 0.95 8.52
 5 11 -8 3.71 9.36
 5 12 -8 -4.58 9.42
 -5 -9 9 121.86 17.31
 5 -8 9 131.63 17.08
 -5 -8 9 139.65 18.2
 5 -7 9 111.98 16.24
 -5 -7 9 112.45 15.4
 5 -7 -9 142.91 18.4
 -5 -7 -9 152.86 18.32
 5 -6 9 156.7 17.59
 -5 -6 9 189.62 19.28
 5 -6 -9 148.96 18.25
 -5 -6 -9 186.36 20.42
 -5 -5 9 262.93 21.9
 5 -5 9 243.19 21.39
 -5 -5 -9 278.12 23.41
 5 -5 -9 253.09 21.74
 -5 -4 9 271.29 21.9
 5 -4 9 310.69 24.16
 5 -4 -9 253.39 22.38
 -5 -4 -9 298.51 23.86
 -5 -3 9 284.69 21.79
 5 -3 9 262.23 21.35
 5 -3 -9 267.57 22.27
 -5 -3 -9 264.33 22.36
 -5 -2 9 279.91 20.85
 5 -2 9 272.17 21.26
 5 -2 -9 268.01 22.14
 -5 -2 -9 318.73 23.74
 5 -1 -9 182.16 17.84
 -5 -1 -9 198.83 18.83
 -5 -1 9 190.34 17.14
 5 0 -9 143.18 16.66
 -5 0 -9 155.86 17.43
 -5 0 9 159.1 15.43
 -5 1 -9 205.02 19.41
 5 1 -9 208.62 19.5
 -5 1 9 191.51 16.28
 -5 2 9 258.04 18.19
 5 2 -9 284.09 22.42
 -5 2 -9 257.26 21.97
 -5 3 9 223.1 16.4
 5 3 -9 270.73 21.8
 -5 3 -9 277.04 22.14
 -5 4 9 243.51 16.85
 5 4 -9 262.65 22.04
 -5 4 -9 286.47 23.04
 5 5 -9 274.13 23.01
 -5 5 -9 296.82 23.22
 5 6 -9 211.45 20.68
 -5 6 -9 181 19.31
 -5 7 -9 114.56 15.73
 5 7 -9 129.2 16.39
 -5 8 -9 106.9 16.45
 5 8 -9 114.7 17.27
 5 9 -9 131.3 17.8
 -5 9 -9 117.19 17.64
 -5 -6 10 82.69 14.36
 -5 -5 10 102.58 14.85
 5 -5 -10 99.5 15.4
 -5 -5 -10 117.75 17.03
 5 -4 10 89.76 14.9
 -5 -4 10 70.61 13.14
 5 -4 -10 73.72 15.09
 -5 -4 -10 72.3 14.47
 5 -3 10 132.61 17.02
 -5 -3 10 106.97 15.3
 5 -3 -10 93.32 15.22
 -5 -3 -10 100.95 14.88
 5 -2 10 81.89 14.4
 -5 -2 10 91.37 13.74
 5 -2 -10 73.53 14.06
 -5 -2 -10 85.05 15.42
 5 -1 10 104.91 14.95
 -5 -1 10 148.64 16.61
 5 -1 -10 126.6 16.89
 -5 -1 -10 128.97 17.23
 -5 0 -10 93.55 14.57
 5 0 -10 70.47 13.61
 5 0 10 107.17 16.61
 -5 0 10 89.76 12.65
 -5 1 -10 136.47 17.51
 5 1 -10 139.35 18.07
 -5 1 10 115.83 14.27
 -5 2 -10 83.51 14.37
 5 2 -10 80.4 13.95
 -5 2 10 57.8 10.24
 -5 3 -10 98.04 15.08
 5 3 -10 104.81 15.8
 -5 4 -10 68.34 13.94
 5 4 -10 73.79 14.79
 5 5 -10 99.09 16.28
 -5 5 -10 108.84 15.91
 -5 -2 11 14.3 8.87
 -5 -1 11 10.05 8.38
 -5 0 11 46.41 11.56
 -6 -18 0 -1.25 7.52
 -6 -17 0 221.93 20.96
 -6 -16 0 -6.76 7.22
 6 -15 0 531.94 22.63
 -6 -15 0 555.09 30.7
 6 -14 0 -0.63 3.47
 -6 -14 0 3.95 6.42
 -6 -13 0 536.48 27.28
 -6 -12 0 1.49 4.37
 -6 -11 0 1669.65 48.8
 6 -11 0 1658.72 38.27
 -6 -10 0 3.29 3.14
 6 -10 0 3.73 2.67
 -6 -10 0 8.85 5.44
 -6 -9 0 1525.67 38.52
 -6 -9 0 1440.93 42.02
 6 -9 0 1463.57 32.04
 6 -8 0 3.69 1.82
 6 -8 0 4.21 1.84
 -6 -8 0 3.84 3.98
 -6 -7 0 470.07 21.59
 6 -7 0 443.07 13.18
 6 -7 0 487.68 12.27
 -6 -7 0 488.27 19.99
 -6 -6 0 2.88 3.74
 6 -6 0 5.91 1.6
 -6 -6 0 1.38 2.28
 6 -6 0 6.63 1.32
 -6 -6 0 5.99 3.66
 -6 -5 0 6994.43 130.31
 -6 -5 0 7291.46 124.7
 6 -5 0 7053.98 116.15
 -6 -5 0 7066.76 125.96
 -6 -4 0 6.64 3.11
 -6 -4 0 11.65 2.87
 -6 -3 0 1935.4 46.97
 -6 -3 0 2055.75 42.23
 -6 -2 0 12.69 3.79
 -6 -2 0 18.43 2.86
 -6 -1 0 3622.77 71.79
 -6 -1 0 3563.57 63.48
 -6 0 0 6 2.82
 -6 0 0 5.9 1.65
 -6 1 0 3653.95 74.88
 6 1 0 3615.17 70.61
 -6 1 0 3918.11 63.45
 6 2 0 13.77 3.39
 6 3 0 2030.18 43.7
 6 4 0 12.67 3.54
 -6 -18 -1 57.13 12.14
 -6 -18 1 69.13 14.34
 -6 -17 1 -5.04 8.54
 -6 -17 -1 5.04 7.5
 -6 -16 1 68.84 11.53
 -6 -16 -1 64.16 11.38
 6 -15 -1 2.42 4.19
 -6 -15 1 4.39 7.09
 -6 -15 -1 9.71 5.92
 -6 -14 1 91.48 12.65
 -6 -14 -1 73.5 12
 6 -14 -1 99.97 9.39
 -6 -13 1 10.87 6.28
 -6 -13 -1 17.87 8.17
 6 -13 -1 9.73 3.98
 -6 -12 -1 143.83 13.95
 -6 -12 1 166.59 14.8
 6 -11 -1 44.85 5.08
 -6 -11 1 53.38 8.39
 -6 -11 -1 45.11 8.13
 6 -10 1 226.89 11.63
 -6 -10 -1 209.1 15.03
 -6 -10 1 219.2 15.6
 6 -10 -1 218.06 10.55
 6 -9 1 -3.8 2.91
 -6 -9 1 0.01 4.03
 -6 -9 -1 -2.83 4.69
 6 -9 -1 0.87 2.08
 6 -8 1 104.92 7.28
 -6 -8 -1 105.85 9.01
 -6 -8 1 99.59 9.77
 6 -8 -1 93.34 5.92
 -6 -8 -1 98.94 9.56
 -6 -7 1 6.06 4.52
 -6 -7 -1 18.8 5.43
 6 -7 1 5 2.2
 -6 -7 -1 11.94 3.52
 -6 -7 1 13.86 4.29
 6 -7 -1 15.45 2.52
 -6 -7 -1 10.21 3.5
 -6 -6 1 294.15 16.27
 -6 -6 -1 294.43 16.27
 6 -6 1 299.91 11.71
 -6 -6 -1 327.98 15.35
 -6 -6 1 325.9 15.25
 -6 -5 -1 19.46 4.57
 -6 -5 1 15.57 4.78
 6 -5 1 16.28 2.91
 -6 -5 1 18.16 4.16
 -6 -5 -1 18.28 4.13
 -6 -4 1 483.28 19.38
 -6 -4 -1 476.86 19.33
 -6 -4 -1 483.42 17.43
 -6 -4 -1 476.46 17.1
 -6 -4 1 498.73 17.57
 -6 -3 -1 371.78 16.51
 -6 -3 1 383.12 16.48
 -6 -3 -1 357.83 13.53
 -6 -3 1 352.81 13.91
 -6 -2 1 244.66 12.93
 -6 -2 -1 238.8 12.88
 6 -2 1 238.11 10.53
 -6 -2 1 254.1 10.79
 -6 -1 1 -1.47 3.23
 -6 -1 -1 1.01 2.66
 6 -1 1 0.71 1.96
 6 -1 -1 0.79 1.03
 -6 0 1 342.64 8.48
 6 0 1 343.09 8.43
 -6 0 1 320.41 14.82
 -6 0 -1 347.84 15.33
 6 0 1 353.74 13.58
 6 0 -1 355.24 11.03
 6 0 -1 358.77 8.52
 -6 0 -1 356.86 8.56
 -6 1 1 0.86 1.05
 6 1 1 0.1 0.96
 6 1 -1 0.13 0.9
 -6 1 -1 1.48 1.11
 -6 1 -1 2.77 2.88
 6 1 1 1.6 2.38
 6 1 -1 -0.27 2.79
 -6 1 1 1.88 2.67
 6 1 1 -0.84 2.29
 6 1 -1 0.18 1.35
 -6 2 -1 239.38 8.01
 6 2 -1 228.09 7.86
 6 2 1 241.01 12.89
 6 2 -1 235.26 12.72
 6 2 1 229.28 11.26
 6 2 -1 255.18 10.28
 -6 2 1 234.92 8.01
 6 2 1 252.69 7.92
 -6 3 -1 337.86 10.97
 6 3 -1 359.61 11.28
 6 3 1 382.39 16.57
 6 3 -1 384.05 16.67
 6 3 -1 365.58 13.94
 6 3 -1 384.08 13.94
 -6 3 1 345.99 11.15
 6 3 1 334.29 10.9
 6 4 -1 482.65 14.75
 -6 4 -1 460.86 14.29
 6 4 1 485.72 19.55
 6 4 -1 482.31 19.47
 6 4 -1 488.16 16.67
 6 4 -1 485.91 17.07
 6 4 1 490.2 14.75
 -6 4 1 479.85 14.81
 6 5 -1 22.4 4.84
 6 5 -1 22.19 4.07
 6 5 -1 19.7 3.66
 6 5 1 12.38 2.7
 6 6 1 298.16 16.23
 6 6 -1 291.35 16.32
 6 6 -1 322.36 13.71
 6 6 -1 319.57 14.73
 6 7 1 5.66 3.94
 6 7 -1 18.84 4.66
 6 7 -1 18.47 4.48
 -6 -17 -2 302.69 25.37
 -6 -16 2 13.82 8.58
 -6 -16 -2 14.52 9.3
 -6 -15 -2 246.41 20.78
 6 -15 -2 238.65 15.6
 -6 -15 2 242.27 20.3
 -6 -14 2 17.23 8.44
 -6 -14 -2 4.05 6.07
 6 -14 -2 0.35 4.04
 -6 -13 -2 600.54 30.04
 -6 -13 2 649.46 31.57
 6 -13 -2 631.09 23.77
 6 -12 2 26.89 5.71
 -6 -12 2 29.63 7.8
 6 -12 -2 22.21 4.63
 -6 -12 -2 14.07 6.26
 6 -11 2 535.48 21.45
 -6 -11 2 517 25.74
 -6 -11 -2 537.79 25.97
 6 -10 2 -3.33 3.45
 -6 -10 2 3.04 4.59
 -6 -10 -2 2.55 5.27
 6 -9 2 820.34 26.04
 -6 -9 -2 804.68 30.19
 -6 -9 2 862.72 31.58
 6 -8 2 27.18 4.7
 -6 -8 2 28.18 5.86
 -6 -8 -2 31.77 6.07
 -6 -7 -2 1734.74 47.45
 -6 -7 2 1845.68 47.6
 6 -7 2 1700.02 40.96
 -6 -7 2 1819.35 46.88
 -6 -6 -2 4.7 3.95
 -6 -6 2 10.43 4.91
 6 -6 2 8.87 2.53
 6 -6 2 13.98 3.82
 -6 -6 -2 6.69 3.14
 -6 -6 2 8.11 3.7
 -6 -5 2 856.59 28.17
 -6 -5 -2 898.23 28.43
 6 -5 2 875.89 22.71
 -6 -4 2 3.23 3.47
 -6 -4 -2 8.23 3.54
 6 -4 2 11.98 2.96
 -6 -3 2 3283.5 67.63
 -6 -3 -2 3276.83 68.05
 6 -3 2 3275.07 62.15
 6 -2 2 -0.36 1.69
 -6 -2 2 -0.55 1.47
 -6 -2 2 -4.91 3.78
 -6 -2 -2 -0.48 3.13
 6 -2 -2 0.57 0.96
 6 -2 2 3.82 2.4
 6 -2 -2 -0.59 1.8
 -6 -2 -2 -0.37 1.74
 6 -1 2 1916.23 37.93
 -6 -1 2 1972.06 38.35
 -6 -1 -2 1984.1 45.06
 -6 -1 2 1906.23 44.6
 -6 -1 -2 1990.31 43.08
 6 -1 2 1942.21 41.76
 6 -1 -2 1916.46 36.72
 -6 -1 -2 1882 38.07
 6 -1 -2 1988.08 38.22
 -6 0 2 270.87 9.8
 6 0 2 257.82 9.47
 -6 0 -2 266.44 13.01
 -6 0 2 250.8 12.84
 -6 0 -2 265.16 11.75
 6 0 -2 272.28 9.93
 6 0 -2 255.17 9.46
 -6 0 -2 276.86 9.82
 -6 1 -2 2000.79 38.71
 6 1 2 1950.21 38.36
 6 1 -2 1856.38 38.16
 -6 1 2 1907.73 38.44
 -6 1 2 1923.5 45.07
 6 1 2 1962.47 44.85
 -6 1 -2 1987.97 45.5
 6 1 -2 2051.01 45.63
 6 1 -2 1977.67 40.23
 6 1 -2 1989.9 41.42
 -6 2 -2 1.17 1.74
 -6 2 2 -0.1 1.76
 6 2 2 0.28 1.6
 6 2 -2 -0.59 1.92
 6 2 -2 1.03 2.65
 -6 2 -2 -3.42 3.68
 6 2 2 -0.53 2.49
 -6 2 2 2.89 3.02
 6 2 -2 1.53 2.07
 6 2 -2 4.12 2.55
 6 3 -2 3291.18 62.76
 -6 3 -2 3336.54 62.8
 6 3 -2 3433.22 69.6
 6 3 2 3470.46 69.51
 6 3 -2 3400.47 66.39
 6 3 2 3407.33 62.62
 -6 3 2 3377.73 62.78
 6 3 -2 3370.82 66.24
 6 4 -2 13.73 3.68
 6 4 2 9.4 3.11
 6 4 -2 10.38 3.16
 -6 4 -2 12.77 2.88
 -6 4 2 12.63 2.87
 6 4 2 6.21 2.27
 6 4 -2 8.41 2.97
 6 5 -2 872.13 24.78
 -6 5 -2 861.39 24.35
 6 5 -2 883.95 29.01
 6 5 -2 860.85 24.17
 6 5 -2 852.42 26.45
 -6 5 -2 897.44 19.97
 -6 5 2 898.71 24.99
 6 5 2 893.42 24.65
 6 6 -2 15.01 4.25
 -6 6 -2 1.41 2.67
 6 6 2 7.57 3.47
 6 6 -2 4.15 3.54
 6 6 -2 13.27 3.33
 6 6 -2 4.94 2.73
 -6 6 2 10.24 3.35
 6 6 2 8.15 3.09
 6 6 -2 10.96 3.14
 -6 6 -2 10.53 2.23
 6 7 -2 1737.62 43.69
 -6 7 -2 1748.44 42.65
 6 7 -2 1846.15 48.87
 6 7 2 1841.12 48.52
 6 7 -2 1763.8 40.54
 -6 7 -2 1796.2 35.7
 6 7 2 1815.5 43.3
 6 8 -2 31.03 5.85
 -6 8 -2 35.86 5.37
 -6 8 2 27.64 5.04
 6 8 2 27.84 4.91
 -6 8 -2 31.08 3.66
 6 9 -2 772.01 28.54
 -6 9 -2 802.65 27.93
 -6 9 -2 839.08 21.8
 6 10 -2 4.06 4.92
 -6 10 -2 -1.24 4.13
 6 11 -2 548.46 24.81
 -6 11 -2 504.94 23.67
 6 12 -2 25.04 7.7
 -6 12 -2 14.07 5.12
 -6 13 -2 542.46 26.61
 6 13 -2 480.56 25.68
 -6 14 -2 17.16 8.03
 6 14 -2 6.03 6.14
 -6 15 -2 221.42 18.85
 6 15 -2 252.53 19.65
 6 16 -2 2.06 7.44
 -6 16 -2 -2.63 8.17
 6 17 -2 246.95 21.71
 -6 17 -2 269.2 21.97
 -6 18 -2 8.76 8.78
 6 18 -2 -2.02 8.52
 -6 -17 -3 6.66 7.76
 -6 -16 -3 395.28 27.58
 6 -15 -3 0.66 4.95
 -6 -15 -3 8.61 7.05
 6 -14 3 377.35 21.4
 -6 -14 -3 458.69 27.47
 6 -14 -3 427.85 21.17
 6 -13 3 -3.48 5.25
 6 -13 -3 2 5.53
 -6 -13 -3 5.58 6.8
 -6 -12 -3 643.15 30.86
 6 -12 3 628.99 26.23
 6 -11 3 1.02 2.16
 6 -11 3 0.8 4.18
 -6 -11 -3 -2.15 5.81
 6 -10 3 395.29 19.25
 6 -10 3 415.71 12.59
 6 -9 3 3.71 3.61
 6 -9 3 4.69 2.22
 6 -8 3 1963.88 48.82
 6 -8 3 1996.02 39.95
 6 -7 3 10.92 3.91
 6 -7 3 11.98 2.94
 -6 -6 -3 1223.39 35.63
 -6 -6 3 1161.8 34.79
 6 -6 3 1118.04 32.94
 -6 -5 -3 -2.13 4.08
 -6 -5 3 0.59 3.52
 -6 -4 -3 812.2 26.56
 -6 -4 3 867.19 26.97
 -6 -4 -3 814.88 24.81
 6 -4 -3 801.66 24.61
 -6 -3 -3 -2.55 3.24
 -6 -3 3 -0.09 2.87
 -6 -3 3 2.7 2.5
 6 -3 3 -0.04 2.15
 6 -3 -3 0.24 2.51
 -6 -3 -3 2.76 2.77
 6 -2 3 3285.29 57.63
 -6 -2 -3 3180.53 61.52
 -6 -2 3 3283.87 61.73
 -6 -2 -3 3234.23 61.97
 6 -2 -3 3279.4 58.27
 -6 -2 -3 3297.83 58.76
 6 -1 -3 2.61 2.26
 -6 -1 3 5 2.36
 -6 -1 -3 2.6 2.35
 6 -1 3 4.11 2.12
 -6 -1 -3 -1.81 3.38
 -6 -1 3 1.2 2.93
 6 -1 -3 5.31 1.97
 -6 -1 -3 1.99 2.21
 -6 0 3 1205.97 29.07
 6 0 3 1148.77 28.43
 -6 0 -3 1143.71 30.82
 -6 0 3 1076.07 30.16
 6 0 -3 1173.63 26.91
 -6 0 -3 1120.33 30.05
 6 0 -3 1120.86 28.1
 -6 0 -3 1130.74 28.5
 -6 1 3 1.86 2.05
 6 1 3 2.86 1.91
 -6 1 -3 3.19 2.26
 6 1 -3 -0.75 2.5
 6 1 3 2.58 2.31
 -6 1 3 3.33 2.59
 -6 1 -3 5.04 2.6
 6 1 -3 6.89 2.94
 6 1 -3 3.18 2.37
 -6 1 -3 4.2 2.29
 -6 2 -3 3153.69 63.25
 6 2 3 3296.57 63.27
 6 2 -3 3148.39 63.19
 -6 2 3 3378.7 64.08
 6 2 -3 3375.71 67.39
 -6 2 3 3083.02 66.44
 -6 2 -3 3110.99 66.72
 6 2 3 3394.39 67.13
 -6 2 -3 3214.6 63.42
 6 2 -3 3365.53 64.01
 6 2 -3 3272.36 66.07
 6 3 -3 4.32 3.36
 6 3 3 2.35 2.83
 -6 3 3 3.07 2.12
 -6 3 -3 -0.26 2.39
 6 3 -3 3.14 2.76
 6 3 3 -1.77 2.6
 6 3 -3 1.13 2.2
 6 4 -3 833.62 27.3
 6 4 3 855.43 27.34
 6 4 -3 799.84 24.68
 -6 4 -3 812.82 24.55
 6 4 -3 824.71 26.52
 -6 4 3 863.83 25.04
 6 4 3 836.46 24.65
 6 5 -3 9.36 3.88
 6 5 3 -0.9 2.38
 -6 5 -3 7.11 3.23
 6 5 -3 4.27 3.31
 6 5 -3 2.3 2.85
 6 5 -3 1.83 2.88
 -6 6 -3 1193.4 33.21
 6 6 -3 1193.78 33.83
 6 6 3 1272.24 36.58
 6 6 -3 1234.64 36.78
 6 6 -3 1172.88 30.19
 6 6 3 1258.72 33.8
 -6 6 -3 1189.9 29.06
 6 7 -3 8.64 4.3
 -6 7 -3 6.49 3.83
 6 7 3 10.06 4.31
 6 7 -3 13.16 4.05
 -6 7 -3 12.93 3.04
 -6 7 3 20.75 5
 6 7 3 12.87 3.96
 -6 8 -3 1820.6 45.96
 6 8 -3 1973.48 41.15
 -6 8 -3 1989.61 39.94
 -6 9 -3 1.27 4.38
 6 9 -3 7.09 4.87
 -6 9 -3 4.47 2.77
 6 10 -3 401.69 20.98
 -6 10 -3 370.39 20.02
 -6 10 -3 400.71 15.94
 -6 11 -3 1.8 5.12
 6 11 -3 2.07 5.67
 -6 11 -3 1.48 2.8
 6 12 -3 720.38 31.05
 -6 12 -3 623.99 28.78
 6 13 -3 7.47 7.12
 -6 13 -3 3.3 5.94
 6 14 -3 408.07 25.06
 -6 14 -3 397.95 24.51
 6 15 -3 -6.12 7.34
 -6 15 -3 3.87 6.54
 6 16 -3 388.6 26.5
 -6 16 -3 363.17 25.64
 6 17 -3 -3.32 8.82
 -6 17 -3 10.73 8.7
 -6 -16 -4 5.4 8.03
 6 -15 4 -1.73 6
 6 -15 -4 3.76 5.21
 -6 -15 -4 3.21 8.83
 6 -14 4 -0.63 5.53
 6 -14 -4 2.52 5.1
 -6 -14 -4 4.52 7.51
 6 -13 4 -3.35 6.06
 -6 -13 -4 -7.34 7.74
 6 -12 4 12.04 6.7
 6 -11 4 1.4 4.77
 6 -10 4 9.19 5.43
 6 -9 4 4.76 4.26
 6 -8 4 6.99 4.29
 6 -7 4 1.45 3.7
 -6 -6 4 6.92 4.59
 -6 -6 -4 4.69 3.78
 6 -6 4 7.48 4.52
 -6 -5 4 3.24 3.73
 -6 -5 -4 3.03 3.67
 6 -5 -4 -4.02 3.89
 -6 -5 -4 1.6 3.7
 6 -4 4 4.94 3.53
 -6 -4 4 2.09 3.15
 -6 -4 -4 -1.67 3.98
 -6 -4 4 -2.5 3.75
 6 -4 -4 -1.82 3.36
 -6 -4 -4 6.24 4.37
 6 -3 4 0.22 2.77
 -6 -3 4 -0.83 3.09
 -6 -3 -4 -2.47 3.26
 -6 -3 4 6.75 3.87
 6 -3 -4 -0.68 3.4
 -6 -3 -4 1.08 3.19
 6 -2 4 56.78 6.52
 -6 -2 -4 70.15 6.93
 -6 -2 4 60.85 6.73
 -6 -2 4 54.76 6.34
 -6 -2 -4 52.75 6.39
 6 -2 -4 59.38 6.67
 6 -1 4 -1.32 2.62
 6 -1 -4 -2.25 2.85
 -6 -1 -4 4.6 3.46
 -6 -1 4 -3.98 2.74
 -6 -1 -4 0.35 3.16
 -6 -1 4 1.13 2.59
 -6 -1 4 4.2 2.81
 -6 -1 -4 -3.01 2.96
 -6 0 -4 -1.49 3.14
 -6 0 4 1.17 2.75
 6 0 4 -0.62 2.48
 6 0 -4 -0.38 3.05
 6 0 -4 -0.54 2.39
 -6 0 -4 1.55 2.33
 -6 0 4 5.78 3.04
 -6 0 4 2.66 2.7
 -6 0 -4 -0.82 2.62
 -6 1 4 1.82 2.34
 6 1 -4 -2.55 3.27
 -6 1 -4 5.99 3.72
 6 1 4 -2.61 2.63
 6 1 -4 3.03 2.41
 -6 1 4 1.79 2.36
 -6 1 -4 0.5 2.34
 -6 1 4 -2.29 3.13
 -6 1 -4 -0.06 2.78
 6 2 -4 65.41 7.03
 -6 2 -4 56.24 6.6
 6 2 4 62.69 6.38
 -6 2 -4 58.96 6.03
 -6 2 4 58.08 5.04
 6 2 -4 61.01 6.64
 6 2 4 55.99 6.01
 -6 2 4 61.11 6.66
 -6 2 -4 55.09 6.46
 6 3 -4 5.83 4.04
 -6 3 -4 -2.68 3.35
 6 3 4 -1.35 2.69
 -6 3 -4 -0.72 2.45
 6 3 -4 -0.83 2.4
 -6 3 4 0.57 1.78
 -6 3 -4 0.53 3.36
 -6 3 4 -0.01 3.11
 6 3 4 -0.71 3
 6 3 -4 -0.92 3.11
 -6 4 -4 4.29 3.72
 6 4 -4 3.96 3.5
 6 4 4 0.83 2.76
 6 4 -4 1.59 3.1
 -6 4 4 1.07 1.46
 6 4 4 0.05 2.69
 6 4 -4 -1.03 3.03
 -6 5 4 2.93 3.22
 6 5 4 -3.09 3.46
 6 5 -4 7.39 4.73
 -6 5 -4 2.58 3.48
 -6 5 4 0.67 1.29
 6 5 -4 2.16 3.44
 6 6 -4 4.33 3.64
 -6 6 -4 -0.22 3.77
 6 6 -4 9.76 4.58
 6 6 4 7.41 3.81
 -6 6 4 4.95 1.13
 6 7 -4 1.42 5.28
 -6 7 -4 -1.17 4.15
 6 7 4 1.26 3.51
 6 7 -4 2.72 2.81
 -6 7 -4 2.43 2.72
 6 8 -4 11.02 5.45
 -6 8 -4 -2.37 5.08
 6 8 -4 3.32 3.06
 -6 8 -4 6.53 3.02
 6 9 -4 -1.04 4.71
 -6 9 -4 -2.43 4.78
 -6 9 -4 0.46 2.84
 6 10 -4 7.89 5.44
 -6 10 -4 0.45 5.08
 -6 10 -4 5.81 3.71
 6 11 -4 1.56 6.06
 -6 11 -4 0.06 5.45
 6 12 -4 -0.99 6.49
 -6 12 -4 -6.59 6.02
 6 13 -4 -4.84 7.38
 -6 13 -4 -5.21 7.74
 6 14 -4 4.35 6.5
 -6 14 -4 21.22 9.06
 -6 15 -4 2.43 8.27
 6 15 -4 -0.54 8.29
 6 16 -4 -7.51 8.9
 -6 16 -4 -4.61 8.69
 -6 17 -4 -4.89 9.78
 6 17 -4 2.99 9.01
 6 -16 5 362.19 24.86
 6 -15 5 2.92 7.39
 -6 -15 -5 5.45 7.62
 -6 -14 -5 604.45 34.1
 6 -14 5 493.23 28.28
 6 -13 5 3.12 6.48
 6 -12 5 320.19 21.09
 6 -11 5 14.56 7.29
 6 -10 5 1041.69 38.27
 6 -9 5 2.92 4.66
 6 -8 5 887.49 33.67
 6 -7 5 23.19 6.59
 -6 -6 5 1581.88 46.18
 6 -6 5 1447.55 44.54
 -6 -5 5 4.48 3.79
 -6 -5 5 12.25 5.42
 6 -5 5 13.61 6.19
 6 -5 -5 0.39 4.08
 -6 -5 -5 21.63 6.38
 -6 -4 -5 1452.87 37.35
 -6 -4 5 1402.45 36.68
 -6 -4 5 1377.25 40.67
 -6 -4 -5 1373.61 41.01
 6 -4 -5 1462.94 41.6
 -6 -3 -5 4.69 2.86
 -6 -3 5 1.3 3.35
 -6 -3 5 7.19 4.06
 -6 -3 -5 11.18 4.23
 6 -3 -5 1.04 3.9
 -6 -2 5 1173.84 34.64
 -6 -2 -5 1077.78 29.69
 -6 -2 5 1033.65 29.28
 -6 -2 5 1090.48 32.93
 6 -2 -5 1106.53 34
 -6 -2 -5 1103.17 34.48
 -6 -1 5 23.35 4.94
 6 -1 5 34.52 5.46
 6 -1 -5 39.62 6.8
 -6 -1 -5 25.56 5.9
 -6 -1 -5 20.53 4.3
 -6 -1 5 19.85 4.04
 -6 -1 5 35.7 5.62
 -6 0 5 3822.94 78.34
 6 0 5 3841.22 77.51
 -6 0 5 3524.6 70.92
 -6 0 -5 3616.24 71.57
 -6 0 5 3569.51 72.89
 -6 0 -5 3763.35 76.95
 6 0 -5 3531.44 76.8
 -6 0 -5 3660.35 77.5
 6 1 5 30.75 5.27
 -6 1 5 31.22 5.12
 6 1 -5 27.97 5.02
 -6 1 -5 23.45 5.4
 -6 1 -5 24.02 4.98
 -6 1 5 32.96 4.92
 -6 1 5 20.46 3.68
 -6 1 -5 22.44 3.76
 6 2 -5 1084.93 33.56
 -6 2 5 1140.41 34.37
 -6 2 -5 1136.55 34.44
 -6 2 5 1078.04 28.5
 6 2 -5 1161.92 32.43
 -6 2 -5 1113.5 31.42
 -6 2 -5 1051.56 30.23
 -6 2 5 1030.43 29.8
 6 3 -5 9.67 4.09
 -6 3 -5 -4.74 5.08
 -6 3 -5 3.47 3.57
 -6 3 5 9.38 3
 6 3 -5 4.71 3
 -6 3 5 4.75 3.06
 -6 3 -5 4.08 3.19
 6 3 5 1.29 2.95
 6 4 -5 1406.53 40.9
 -6 4 -5 1416.87 40.57
 -6 4 -5 1468.9 35.89
 -6 4 5 1406.01 32.14
 6 4 5 1462.69 38.52
 6 4 -5 1453.4 38.84
 6 5 -5 10.17 5.02
 -6 5 -5 10.05 5.7
 -6 5 5 4.87 2.26
 6 5 -5 7.86 4.38
 6 6 -5 1591.19 45.51
 -6 6 -5 1577.72 45.07
 -6 6 5 1534.24 31.96
 6 6 -5 1665.31 44.62
 6 6 5 1608.89 43.38
 6 7 -5 23.19 6.35
 -6 7 -5 18.57 5.56
 -6 7 5 21.27 2.57
 6 7 5 26.12 5.89
 6 8 -5 976.67 35.79
 -6 8 -5 902.62 33.92
 6 8 -5 902.58 25.51
 -6 8 5 894.72 18.68
 6 9 -5 2.8 6.61
 -6 9 -5 7.56 6.22
 6 9 -5 6.94 3.29
 6 10 -5 1087.29 40.89
 -6 10 -5 1114.3 40.48
 -6 11 -5 17.03 8.72
 6 11 -5 -10.98 7.71
 6 12 -5 334.81 23.08
 -6 12 -5 322.7 22.23
 6 13 -5 -6.73 7.48
 -6 13 -5 -1.49 6.49
 -6 14 -5 520.36 30.53
 6 14 -5 578.25 32.43
 -6 15 -5 -6.71 7.48
 6 15 -5 -6.72 9.01
 6 16 -5 383.66 28.17
 -6 16 -5 375.12 27.57
 6 -16 6 20.35 9.41
 6 -15 6 193.07 19.44
 6 -14 6 0.2 7.49
 6 -13 6 185.11 17.66
 6 -12 6 10.69 8.52
 6 -11 6 238.38 19.94
 6 -10 6 11.47 6.92
 6 -9 6 352.58 22.4
 6 -8 6 -2.03 6.21
 -6 -8 6 -0.9 5.73
 -6 -7 6 313.02 20.94
 6 -7 6 314.05 20.32
 6 -6 6 5.4 5.57
 -6 -6 6 4.6 5.92
 6 -6 -6 6.25 6.54
 -6 -6 -6 -5.16 4.97
 -6 -5 6 581.01 26.79
 6 -5 6 512.74 25.78
 6 -5 -6 617.53 27.57
 -6 -5 -6 608.61 27.6
 -6 -4 6 73.18 9.44
 6 -4 -6 54.42 9.04
 -6 -4 -6 67.76 10.04
 -6 -3 -6 429.88 16.83
 -6 -3 6 409.62 16.37
 -6 -3 6 385.91 20.12
 6 -3 -6 400.1 21.53
 -6 -3 -6 402.17 21.76
 -6 -2 -6 2.78 3.02
 -6 -2 6 3.39 2.59
 -6 -2 6 10.63 5.17
 6 -2 -6 -4.94 5.02
 -6 -2 -6 -0.89 5.19
 -6 -1 -6 589.89 19.21
 -6 -1 6 536.8 18.49
 -6 -1 6 593.4 23.53
 6 -1 -6 583.6 25.31
 -6 -1 -6 548.71 24.88
 -6 0 -6 -2.56 4.64
 6 0 -6 6.11 5
 -6 0 -6 -1.09 2.87
 -6 0 6 -0.29 2.65
 -6 0 6 6.45 4.58
 -6 1 -6 587.15 19.58
 -6 1 6 566.81 19.09
 -6 1 6 578.62 21.97
 -6 1 -6 592.42 25.73
 6 1 -6 611.94 25.84
 6 2 -6 -1.77 5.56
 -6 2 -6 6.91 5.49
 -6 2 6 5.9 3.82
 -6 2 -6 4.28 2.93
 -6 2 6 4.92 2.77
 6 3 -6 379.31 20.5
 -6 3 -6 395.34 20.9
 -6 3 6 392.26 16.41
 -6 3 -6 428.12 18.44
 -6 3 6 385.62 16.43
 -6 3 -6 406.01 16.9
 6 4 -6 60.36 8.79
 -6 4 -6 78.02 10.11
 -6 4 6 61.44 6.37
 -6 4 -6 68.62 7.09
 6 4 -6 52.69 6.5
 -6 4 -6 59.33 7.16
 6 4 6 54.51 6.56
 -6 4 6 63.28 6.99
 6 5 -6 561.88 26.16
 -6 5 -6 577.38 26.37
 -6 5 -6 596.72 20.76
 -6 5 6 543.92 18.47
 6 5 -6 602.98 23.16
 -6 5 6 532.9 21.77
 -6 5 -6 591.54 22.81
 6 6 -6 -1.75 5.3
 -6 6 -6 9.5 5.33
 -6 6 6 4.09 2.67
 6 6 -6 -1.1 4.02
 6 7 -6 293.39 19.6
 -6 7 -6 283.74 19.64
 -6 7 6 300.05 11.63
 6 8 -6 2.66 5.32
 -6 8 -6 2.76 6.35
 6 8 -6 -0.91 3.43
 6 9 -6 383.59 23.72
 -6 9 -6 340.79 22.06
 6 10 -6 14 7.97
 -6 10 -6 10.11 6.65
 6 11 -6 264.71 21.75
 -6 11 -6 237.92 19.8
 6 12 -6 10.43 7.92
 -6 12 -6 24.32 9.25
 6 13 -6 177.49 18.47
 -6 13 -6 167.24 17.65
 6 14 -6 7.57 7.99
 -6 14 -6 3.06 9.18
 6 15 -6 173.53 19.92
 -6 15 -6 174.85 19.48
 6 -14 7 21.01 10.4
 6 -13 7 12.89 6.87
 6 -12 7 59.22 12.68
 6 -11 7 -0.05 6.33
 6 -10 7 48.46 10.57
 6 -9 7 -9.85 8.17
 6 -8 7 76.85 12
 -6 -8 7 74.02 11.96
 6 -7 7 -3.43 6.88
 -6 -7 7 5 5.55
 -6 -7 -7 1.94 7.3
 6 -7 -7 4.33 7.61
 6 -6 7 57.63 10.11
 -6 -6 7 70.75 11.59
 6 -6 -7 75.81 11.73
 -6 -6 -7 60.46 11.22
 6 -5 7 10.43 6.91
 -6 -5 7 17.32 7.3
 -6 -5 -7 15.9 6.75
 6 -5 -7 2.95 5.37
 6 -4 7 147.23 14.77
 -6 -4 7 139.37 14.38
 6 -4 -7 134.47 14.11
 -6 -4 -7 161.65 15.45
 -6 -3 7 4.59 4.75
 -6 -3 -7 15.65 7.01
 6 -3 -7 19.18 6.8
 -6 -2 7 158.64 13.87
 -6 -2 -7 146.63 14.14
 6 -2 -7 163.37 14.74
 6 -1 -7 10.17 7.06
 -6 -1 -7 -10.77 6.62
 -6 -1 7 2.74 4.27
 -6 -1 -7 3.69 2.69
 -6 -1 7 4.79 2.73
 6 0 -7 42.26 8.23
 -6 0 -7 56.14 9.42
 -6 0 7 58.91 8.04
 -6 0 7 54.81 5.26
 -6 0 -7 52.12 5.17
 6 1 -7 -6.39 6.54
 -6 1 -7 3.04 5.05
 -6 1 7 4.31 4.56
 -6 1 -7 -1.13 2.33
 -6 1 7 -3.33 3.07
 6 2 -7 148.51 14.12
 -6 2 -7 162.66 14.64
 -6 2 7 155.5 11.7
 -6 2 7 139.34 8.42
 -6 2 -7 157.36 9.02
 6 3 -7 4.77 6.53
 -6 3 -7 16.7 7.36
 -6 3 7 9.38 4.31
 -6 3 -7 9.13 3.77
 -6 3 7 7.8 3.07
 6 4 -7 142.91 14.37
 -6 4 -7 135.18 14.08
 -6 4 7 141.64 10.31
 -6 4 -7 150.78 10.07
 -6 4 7 139.94 9.51
 6 5 -7 7.36 5.65
 -6 5 -7 6.85 6.37
 -6 5 7 9.66 3.69
 -6 5 7 7.24 3.5
 -6 5 -7 -0.23 4.27
 6 6 -7 67.01 10.38
 -6 6 -7 76.87 11.5
 -6 6 7 70.78 7.04
 -6 6 7 69.54 8.12
 -6 6 -7 70.83 8.19
 6 7 -7 5.34 6.33
 -6 7 -7 14.5 7.65
 6 8 -7 69.57 12.28
 -6 8 -7 70.67 11.67
 6 9 -7 9.96 8.61
 -6 9 -7 0.63 7.68
 6 10 -7 44.03 11.23
 -6 10 -7 46.08 10.72
 6 11 -7 6.32 8.27
 -6 11 -7 3.23 7.71
 6 12 -7 80.13 13.75
 -6 12 -7 62.19 12.51
 6 13 -7 8.44 8.29
 -6 13 -7 -8.04 9.44
 6 -11 8 311.4 24.84
 6 -10 8 -0.42 6.74
 6 -9 8 215.71 20.64
 -6 -9 8 204.33 20.46
 6 -8 8 13.8 7.96
 -6 -8 8 -4.46 8.89
 6 -7 8 311.96 23.49
 -6 -7 8 331.35 24.54
 6 -7 -8 315.39 24.07
 -6 -7 -8 364.94 25.81
 6 -6 8 -0.28 6.94
 -6 -6 8 3.91 6.66
 6 -6 -8 -10.86 8.9
 -6 -6 -8 14.44 9.51
 -6 -5 8 361.97 24.32
 6 -5 8 325.89 23.32
 -6 -5 -8 351.06 24.48
 6 -5 -8 364.51 24.74
 6 -4 8 -3.88 6.32
 -6 -4 8 2.31 6.55
 6 -4 -8 -6.35 8.29
 -6 -4 -8 5.21 7.74
 -6 -3 8 713.52 32.71
 6 -3 8 676.09 33.29
 6 -3 -8 791.7 35.66
 -6 -3 -8 784.09 35.66
 -6 -2 8 2.6 5.54
 6 -2 -8 11.4 8.5
 -6 -2 -8 0.56 6.43
 -6 -1 8 300.35 19.25
 6 -1 -8 294.02 21.29
 -6 -1 -8 308.44 21.83
 -6 0 -8 1.03 6.02
 6 0 -8 -5.47 7.18
 -6 0 8 5.83 5.96
 -6 1 8 316.31 18.79
 6 1 -8 281.57 20.58
 -6 1 -8 293.77 21.26
 -6 2 -8 -5.43 6.19
 6 2 -8 -5.87 7.86
 -6 2 8 8.29 5.92
 -6 3 8 732.11 28.13
 6 3 -8 827.69 36.07
 -6 3 -8 781.3 35.5
 6 4 -8 -5.73 6.78
 -6 4 -8 0.27 6.65
 -6 4 8 6.27 3.99
 -6 5 -8 330.76 23.82
 -6 5 8 349.61 17.48
 6 5 -8 351.91 24.01
 6 6 -8 21.3 8.51
 -6 6 -8 -19.66 10.35
 6 7 -8 339.03 24.06
 -6 7 -8 304.53 22.46
 -6 8 -8 -12.48 8.16
 6 8 -8 -25.71 10.82
 6 9 -8 228.45 20.98
 -6 9 -8 214.89 20.23
 6 10 -8 12.56 9.12
 -6 10 -8 -3.49 7.91
 6 11 -8 365.29 27.91
 -6 11 -8 304.89 24.83
 -6 -9 9 -2.26 8.97
 6 -8 9 17.84 8.07
 -6 -8 9 35.29 12.03
 6 -7 9 5.13 7.98
 -6 -7 9 23.04 9.96
 6 -7 -9 5.81 8.59
 -6 -7 -9 -3.77 9.34
 6 -6 9 49.65 10.89
 -6 -6 9 56.52 11.7
 -6 -6 -9 56.8 13.09
 6 -6 -9 75.34 14.38
 6 -5 9 5.13 6.31
 -6 -5 9 -3.02 7.7
 -6 -5 -9 8.05 8.89
 6 -5 -9 6.8 8.1
 6 -4 9 79.84 12.67
 -6 -4 9 116.6 15.85
 6 -4 -9 85.81 14.06
 -6 -4 -9 109.38 15.59
 6 -3 9 4.2 8.06
 -6 -3 9 -4.34 7.37
 6 -3 -9 -5.53 8.65
 -6 -3 -9 5.17 8.73
 6 -2 9 94.89 14.05
 -6 -2 9 69.3 11.3
 6 -2 -9 100.44 15.36
 -6 -2 -9 91.42 14.25
 6 -1 -9 8.98 7.26
 -6 -1 -9 14.55 8.83
 -6 -1 9 11.53 6.43
 6 0 -9 50.62 11.1
 -6 0 -9 64.98 12.21
 -6 0 9 58.54 9.64
 6 1 -9 0.1 7.04
 -6 1 -9 -3.89 7.85
 -6 1 9 13.22 6.43
 -6 2 -9 99.82 14.56
 6 2 -9 81.19 13.65
 -6 2 9 77.61 10.79
 6 3 -9 6.82 8.51
 -6 3 -9 -3.32 7.69
 -6 3 9 -1.69 4.9
 6 4 -9 86.58 14.05
 -6 4 -9 104.34 14.97
 6 5 -9 -0.01 6.79
 -6 5 -9 -5.88 7.26
 6 6 -9 64.15 13.21
 -6 6 -9 55.87 12.57
 6 7 -9 9.21 8.52
 -6 7 -9 12.5 10.11
 6 8 -9 36.25 11.14
 -6 8 -9 51.29 12.29
 6 9 -9 -9.78 10.41
 -6 9 -9 4.37 9.07
 -6 -6 10 13.98 9.94
 -6 -5 10 181.05 19.99
 6 -5 -10 192.11 21.82
 -6 -5 -10 204.12 22.77
 -6 -4 10 21.25 8.68
 6 -4 -10 -6.05 10.54
 -6 -4 -10 22.81 10.43
 6 -3 10 137.29 17.65
 -6 -3 10 124.21 15.76
 6 -3 -10 160.55 18.65
 -6 -3 -10 165.88 19.87
 6 -2 10 6.01 8.13
 -6 -2 10 17.48 8.31
 6 -2 -10 -4.96 10.8
 -6 -2 -10 -8.68 10.55
 6 -1 10 228.71 21.24
 -6 -1 10 176.37 17.56
 6 -1 -10 197.9 20.89
 -6 -1 -10 221.91 21.66
 -6 0 -10 3.65 8.15
 6 0 -10 9 8.14
 -6 0 10 4.48 6.52
 6 1 -10 201.99 21.12
 -6 1 -10 219.34 21.37
 -6 1 10 161.73 16.36
 -6 2 -10 -2.51 9.02
 6 2 -10 11.44 10.07
 6 3 -10 132.38 17.85
 -6 3 -10 106.93 16.02
 6 4 -10 13.6 9.13
 -6 4 -10 -0.78 9.21
 6 5 -10 187.83 20.82
 -6 5 -10 181.49 20.08
 -6 -2 11 109.33 15.86
 -7 -17 0 -10.03 9.17
 -7 -16 0 0.53 7.08
 -7 -15 0 2.48 7.12
 -7 -14 0 0.8 6.62
 -7 -13 0 -9.12 6.46
 7 -12 0 -1.09 2.66
 -7 -12 0 -3.82 4.78
 7 -11 0 1.96 2.19
 -7 -11 0 -3.74 5.42
 7 -10 0 -0.92 2
 -7 -10 0 -6.73 4.89
 -7 -9 0 0.35 2.68
 7 -9 0 -0.33 1.65
 -7 -9 0 -5.81 4.35
 -7 -8 0 8.11 5.63
 -7 -8 0 0.44 2.74
 7 -8 0 -0.3 1.68
 -7 -8 0 -0.48 3.19
 -7 -7 0 -3.48 4.72
 7 -7 0 0.87 1.83
 -7 -7 0 -3.7 3.29
 -7 -6 0 -2.61 4.09
 7 -6 0 1.88 1.68
 -7 -6 0 1.02 3.19
 -7 -5 0 -4.39 3.58
 7 -5 0 -0.04 1.33
 -7 -5 0 0.47 2.89
 -7 -4 0 1.13 3.82
 -7 -4 0 2.5 2.66
 -7 -3 0 -4.48 3.57
 -7 -3 0 -3.55 2.79
 -7 -2 0 -0.53 3.32
 -7 -2 0 3.62 2.41
 -7 -1 0 1.06 3.43
 -7 -1 0 1.72 1.56
 -7 0 0 5.6 3.54
 -7 0 0 1.06 1.37
 -7 1 0 0.53 3.2
 7 1 0 1.78 2.73
 -7 1 0 0.06 0.99
 -7 2 0 3.48 3.8
 7 2 0 -0.74 2.82
 7 2 0 0.65 0.88
 7 3 0 -2.45 2.97
 7 4 0 3.74 3.03
 -7 -17 1 136.23 17.57
 -7 -17 -1 120.92 16.32
 -7 -16 1 119.18 15.23
 -7 -16 -1 186.58 19.21
 -7 -15 1 173.09 17.21
 -7 -15 -1 163.5 17.1
 -7 -14 -1 278.3 20.74
 7 -14 -1 300.68 15.35
 -7 -14 1 271.85 20.85
 -7 -13 1 199.5 17.29
 -7 -13 -1 195.71 16.7
 -7 -12 -1 342.91 21.56
 -7 -12 1 368.89 22.53
 7 -11 1 222.75 12.07
 -7 -11 -1 220.41 16.73
 7 -11 -1 226.37 11.02
 -7 -11 1 241.02 17.06
 7 -10 1 654.41 21.37
 -7 -10 -1 698.24 28.93
 7 -10 -1 691.57 19.6
 -7 -10 1 713.66 29.13
 7 -9 1 378.67 14.71
 -7 -9 -1 370.02 19.71
 7 -9 -1 384.91 12.7
 -7 -9 1 342.13 19.19
 -7 -8 -1 340.28 19.49
 -7 -8 1 349.23 19.6
 7 -8 1 319.4 13
 -7 -8 -1 325.66 17.43
 -7 -8 1 354.4 18.27
 7 -8 -1 339.34 10.91
 -7 -7 1 457.49 22.16
 -7 -7 -1 471.36 22.5
 -7 -7 -1 492.53 19.92
 7 -7 1 449.87 15.38
 7 -7 -1 486.2 12.52
 -7 -7 -1 417.99 19.58
 -7 -7 1 463.73 20.59
 -7 -6 1 746.96 27.97
 -7 -6 -1 749.72 27.76
 -7 -6 -1 744.63 24.7
 7 -6 1 710.75 20.22
 -7 -6 -1 757.26 25.42
 -7 -6 1 719.66 25.12
 -7 -5 -1 504.14 21.56
 -7 -5 1 469.28 20.79
 -7 -5 1 484.95 18.83
 -7 -5 -1 476.33 18.66
 -7 -4 -1 1228.55 35.9
 -7 -4 1 1200.04 35.52
 -7 -4 -1 1268.22 32.15
 -7 -4 1 1287.1 32.61
 -7 -3 -1 503.92 20.74
 -7 -3 1 494.51 20.52
 -7 -3 -1 479.7 16.92
 -7 -3 1 481.13 17.14
 7 -3 -1 511.83 11.75
 -7 -2 -1 506.57 20.41
 -7 -2 1 478.3 19.94
 7 -2 1 491.21 17.12
 -7 -2 -1 503.97 16.03
 7 -2 -1 510.12 12.49
 -7 -2 1 513.02 16.57
 -7 -1 1 612.02 22.92
 -7 -1 -1 606.29 22.97
 7 -1 1 601.51 19.65
 -7 -1 -1 629.81 17.23
 7 -1 -1 646.02 15.62
 -7 0 1 1148.83 21.05
 7 0 1 1178.81 20.95
 -7 0 1 1135.56 33.22
 -7 0 -1 1111.79 33.06
 7 0 1 1168.6 29.96
 -7 0 -1 1166.02 24.82
 7 0 -1 1193.39 25.57
 7 0 -1 1169.35 21.06
 -7 0 -1 1140.23 21.1
 -7 1 1 648.7 13.59
 7 1 1 623.05 13.27
 -7 1 -1 605.2 23.31
 -7 1 1 598.03 23.18
 7 1 -1 644.23 23.01
 -7 1 -1 625.21 14.59
 7 1 1 644.49 20.79
 7 1 -1 657.45 17.79
 7 1 -1 629.85 13.36
 -7 1 -1 605.65 13.42
 7 2 -1 476.1 12.29
 -7 2 -1 473.58 12.4
 -7 2 -1 488.14 20.4
 7 2 1 522.35 20.38
 -7 2 1 468.05 19.99
 7 2 -1 506.4 20.21
 -7 2 -1 486.88 10.75
 7 2 1 453.21 17.42
 7 2 -1 510.57 16.12
 -7 2 1 483.92 12.46
 7 2 1 511.75 12.28
 7 3 -1 464.5 13.45
 -7 3 -1 473.52 13.37
 7 3 -1 493.16 20.26
 7 3 -1 464.4 17.34
 7 3 -1 499.23 16.92
 -7 3 1 492.19 13.74
 7 3 1 500.01 13.5
 7 4 -1 1277.94 28.32
 -7 4 -1 1218.23 27.67
 7 4 -1 1240.72 36.35
 7 4 -1 1255.07 32.41
 7 4 1 1252.79 27.99
 -7 4 1 1289.36 28.35
 7 4 -1 1240.83 32.09
 7 5 -1 473.86 15.8
 -7 5 -1 476.25 15.52
 7 5 1 483.7 21.28
 7 5 -1 498.16 21.62
 7 5 -1 469.31 17.89
 7 5 -1 504.36 18.64
 -7 5 1 474.34 15.94
 7 5 1 483.2 15.73
 7 6 1 749.01 28.05
 7 6 -1 750.81 28.13
 7 6 -1 729.93 23.46
 7 6 -1 737.52 24.83
 7 6 1 749.97 22.29
 -7 -17 -2 191.92 20.29
 -7 -16 2 73.82 14.15
 -7 -16 -2 74.3 13.04
 -7 -15 2 171.45 18.18
 -7 -15 -2 169.76 17.67
 -7 -14 2 122.66 14.42
 -7 -14 -2 98.39 13.75
 7 -14 -2 101.61 9.51
 7 -13 2 244.68 15.02
 -7 -13 -2 261.99 19.92
 7 -13 -2 258.31 13.92
 -7 -13 2 280.25 21.21
 7 -12 2 323.4 16.98
 -7 -12 -2 385.73 23.03
 -7 -12 2 353.49 22.64
 7 -11 2 186.1 12.03
 -7 -11 -2 187.21 15.85
 -7 -11 2 201.92 16.29
 7 -10 2 307.71 15.31
 7 -10 -2 317.3 13.46
 -7 -10 -2 328.61 19.89
 -7 -10 2 322.37 19.54
 7 -9 2 431.42 17.59
 -7 -9 2 420.38 22.02
 -7 -9 -2 408.64 21.48
 -7 -8 -2 239 16.41
 -7 -8 2 260.23 17.2
 -7 -8 -2 215.93 14.81
 7 -8 2 217.41 12.01
 -7 -8 2 214.77 14.85
 -7 -7 -2 1240.75 38.71
 -7 -7 2 1248.01 38.55
 7 -7 2 1246.24 30.43
 7 -7 2 1200.98 32.26
 -7 -7 -2 1264.69 37.14
 -7 -7 2 1263.99 37.75
 -7 -6 2 420.74 20.93
 -7 -6 -2 483.16 22
 7 -6 2 512.03 16.91
 7 -6 2 478.32 17.75
 -7 -6 2 516.3 21.14
 -7 -5 2 204.53 13.72
 -7 -5 -2 221.35 14.07
 7 -5 2 194.28 10.18
 -7 -5 -2 205.19 12.44
 -7 -4 2 1059.25 32.41
 -7 -4 -2 1121.22 33.17
 7 -4 2 1054.46 27.65
 -7 -3 -2 1110.46 33.1
 -7 -3 2 1113.14 33.01
 7 -3 -2 1128.15 20.75
 7 -3 2 1128.28 28.82
 -7 -2 2 1034.5 22.71
 7 -2 2 931.62 22.19
 -7 -2 -2 937.72 29.32
 -7 -2 2 919.98 28.94
 7 -2 -2 922.58 19.93
 7 -2 2 927.54 25.82
 7 -2 -2 914.91 22.39
 -7 -2 -2 912.59 22.34
 -7 -1 2 1089.2 24.84
 7 -1 2 1122.95 24.78
 -7 -1 2 1090.89 32.82
 -7 -1 -2 1145.89 33.22
 -7 -1 -2 1135.7 30.35
 7 -1 -2 1144.72 24.69
 7 -1 2 1160.57 29.87
 7 -1 -2 1156.91 24.98
 -7 -1 -2 1089.43 24.95
 -7 0 2 347.85 11.25
 7 0 2 339.12 11.04
 -7 0 -2 330.55 16.09
 -7 0 2 324.25 15.83
 7 0 -2 353.34 12.21
 7 0 2 341.41 14.64
 7 0 -2 345.05 11.1
 -7 0 -2 335.36 11.18
 7 0 -2 344.85 12.88
 -7 1 2 1154.76 25.54
 7 1 2 1157.75 25.01
 -7 1 -2 1126.05 33.3
 -7 1 2 1086.26 32.96
 7 1 -2 1135.45 32.9
 7 1 2 1101.24 32.46
 7 1 -2 1189.03 28.16
 7 1 -2 1079.13 24.93
 7 1 -2 1136.45 28.18
 -7 1 -2 1140.9 25.29
 7 2 -2 901.62 22.26
 -7 2 -2 923.81 22.3
 -7 2 -2 886.16 29.27
 7 2 -2 917.71 29.23
 -7 2 2 848.42 29.22
 7 2 2 945.6 29.23
 7 2 -2 981.76 25.68
 -7 2 2 915.62 22.54
 7 2 2 938.54 22.24
 7 2 -2 946.59 25.59
 7 3 -2 1113.94 26.76
 -7 3 -2 1105.8 26.77
 7 3 -2 1173.26 34.05
 7 3 -2 1190.37 30.87
 7 3 -2 1117.03 30.05
 -7 3 2 1169.19 27.13
 7 3 2 1137.76 26.62
 7 4 -2 1092.94 33.6
 7 4 -2 1089.13 27.34
 -7 4 -2 1089.21 27.23
 7 4 -2 1131.78 30.72
 -7 4 2 1113.98 27.6
 7 4 2 1111.3 27.12
 7 5 -2 199.01 10.48
 -7 5 -2 198.19 10.24
 7 5 -2 217.24 14.03
 7 5 2 209.54 13.73
 7 5 -2 205.7 11.24
 7 5 -2 198.2 12.04
 -7 5 -2 202.63 7.08
 -7 5 2 197.45 10.49
 7 5 2 213 10.54
 7 5 -2 204.32 12.04
 7 6 -2 490.36 18.42
 -7 6 -2 477.79 17.81
 7 6 2 490.13 22.29
 7 6 -2 480.21 22.27
 7 6 -2 490.1 18.13
 -7 6 2 497.67 18.31
 7 6 2 524.08 18.56
 -7 6 -2 488.92 12.51
 7 7 -2 1251.87 33.95
 -7 7 -2 1229.02 33.35
 7 7 -2 1184.95 32.3
 -7 7 -2 1213 25.43
 7 7 2 1271.26 33.73
 7 8 -2 227.24 13.77
 -7 8 -2 233.83 13.29
 -7 8 -2 222.82 8.67
 -7 8 2 226 13.27
 7 8 2 241.82 13.69
 7 9 -2 422.93 19.79
 -7 9 -2 399.74 18.85
 7 10 -2 307.31 17.51
 -7 10 -2 302.03 17
 7 11 -2 175.67 14.44
 -7 11 -2 198.78 14.59
 7 12 -2 329.69 20.06
 -7 12 -2 343.03 20.12
 7 13 -2 251.56 18.48
 -7 13 -2 242.99 17.61
 7 14 -2 114.28 13.38
 -7 14 -2 105.12 13.01
 7 15 -2 166.67 17.55
 -7 15 -2 182.41 16.79
 7 16 -2 70.47 12.28
 -7 16 -2 51.51 11.06
 7 17 -2 165.41 17.88
 -7 17 -2 168.37 18.26
 7 18 -2 80.2 14.5
 -7 -16 -3 25.78 10.33
 -7 -15 -3 96.7 14.53
 7 -14 3 5.14 5.2
 7 -14 -3 8.25 4.12
 -7 -14 -3 15.53 7.68
 7 -13 3 52.63 8.53
 7 -13 -3 40.4 6.79
 -7 -13 -3 56.01 10.59
 7 -12 3 78.43 9.52
 7 -12 -3 96.37 9.22
 -7 -12 -3 107.85 13.38
 7 -11 3 55.2 4.86
 7 -11 3 46.03 7.79
 -7 -11 -3 55.73 9.47
 7 -10 3 12.88 4.92
 7 -10 3 15.58 3.19
 -7 -10 -3 16.18 7.45
 7 -9 3 153.84 11.96
 7 -9 3 166.54 8.67
 7 -8 3 36.74 6.16
 7 -8 3 34.11 4.33
 -7 -7 -3 296.3 17.97
 -7 -7 3 305.9 17.78
 7 -7 3 279.74 15.49
 7 -7 3 312.29 12.47
 -7 -6 -3 29.7 6.45
 -7 -6 3 16.7 5.62
 7 -6 3 23.7 3.87
 7 -6 3 21.47 5.03
 -7 -5 3 149.88 11.5
 -7 -5 -3 121 10.62
 7 -5 3 125.49 8.17
 -7 -4 -3 104.16 9.23
 -7 -4 3 98.58 9.21
 -7 -3 3 124.21 8.15
 7 -3 3 110.93 7.75
 -7 -3 -3 108.91 9.29
 -7 -3 3 107.04 9.41
 -7 -3 -3 119.88 9.73
 7 -3 -3 105.62 7.84
 -7 -3 -3 114.4 8.21
 -7 -2 3 186.75 9.97
 7 -2 3 190 9.83
 -7 -2 3 189.7 12.04
 -7 -2 -3 179.05 11.82
 7 -2 -3 187.37 7.51
 -7 -2 -3 196.14 11.84
 7 -2 -3 185.15 9.74
 -7 -2 -3 185.6 10.16
 -7 -1 3 523.19 17.08
 7 -1 3 507.34 16.79
 -7 -1 -3 500.6 20.09
 -7 -1 3 475.91 19.53
 -7 -1 -3 523.7 19.58
 7 -1 -3 515.26 15.02
 7 -1 -3 499.15 16.72
 -7 -1 -3 489.97 16.86
 7 0 -3 43.93 4.92
 -7 0 -3 34.23 4.49
 -7 0 3 39.38 4.5
 7 0 3 42.14 4.68
 -7 0 -3 32.55 5.52
 -7 0 3 36.26 5.39
 7 0 -3 41.11 4.29
 -7 0 -3 40.77 5.23
 -7 1 3 502.3 17.16
 7 1 3 503.1 16.55
 -7 1 -3 484.02 19.93
 -7 1 3 494.49 19.98
 7 1 3 514.16 20.24
 7 1 -3 511.42 20.23
 -7 1 -3 499.75 18.44
 7 1 -3 509.11 16.97
 7 1 -3 481.86 16.47
 -7 1 -3 518.08 17.23
 -7 2 3 198.4 10.38
 7 2 3 191.89 9.93
 -7 2 -3 195 10.17
 7 2 -3 193.28 10.21
 7 2 3 187.85 12.15
 7 2 -3 191.78 12.16
 -7 2 -3 179.49 11.99
 -7 2 3 191.47 12.34
 7 2 -3 195.38 10.55
 7 2 -3 212.25 11.86
 7 3 -3 113.84 9.56
 7 3 -3 103.75 7.84
 -7 3 -3 103.42 7.8
 7 3 -3 114.9 9.04
 7 3 3 113.02 7.74
 -7 3 3 110.88 7.89
 7 4 -3 108.22 8.23
 -7 4 -3 107.35 8.31
 7 4 -3 102.02 9.56
 7 4 -3 122.89 9.43
 7 4 -3 118.27 9.59
 -7 4 3 115.14 8.39
 7 4 3 124.58 8.44
 7 5 -3 127.83 11.03
 7 5 3 121.33 10.13
 7 5 -3 129.4 9.63
 -7 5 -3 144.44 9.77
 7 5 3 126.94 8.93
 7 6 3 21.42 4.55
 -7 6 -3 26.27 4.71
 7 6 -3 31.74 5.74
 7 6 3 22.59 5.09
 7 6 -3 18.95 5.33
 7 6 -3 24.51 4.73
 -7 6 -3 27.83 3.68
 7 7 -3 311.54 16.04
 -7 7 -3 285.16 15.24
 7 7 -3 309.79 14.37
 -7 7 -3 298.09 11.78
 -7 7 3 300.3 15.7
 7 7 3 296.69 15.39
 7 8 -3 39.58 6.56
 -7 8 -3 28.97 5.23
 7 8 -3 38.75 5.41
 -7 8 -3 37 4.51
 7 9 -3 157.73 12.88
 -7 9 -3 154.11 12.22
 -7 9 -3 141.12 9.11
 -7 10 -3 12.59 5.53
 7 10 -3 12.57 4.74
 -7 10 -3 13.83 3.4
 7 11 -3 50.86 8.57
 -7 11 -3 38.82 7.95
 -7 12 -3 91.32 11.29
 7 12 -3 109.92 12.25
 7 13 -3 54.02 10.42
 -7 13 -3 20.05 7.48
 7 14 -3 8.21 7.33
 -7 14 -3 13.89 6.94
 7 15 -3 88.17 13.27
 -7 15 -3 96.93 13.31
 7 16 -3 -4.06 8.48
 -7 16 -3 -3.58 6.92
 7 17 -3 22.35 9.51
 -7 17 -3 19.5 9.15
 -7 -16 -4 166 19.16
 7 -15 4 221.21 18.15
 -7 -15 -4 228.97 21.69
 7 -14 -4 168.12 13.9
 7 -14 4 157.35 14.78
 -7 -14 -4 192.27 19.58
 -7 -13 -4 224.14 19.96
 7 -13 4 197.82 16.37
 7 -12 4 200.57 15.71
 -7 -12 -4 179.31 17.3
 7 -11 4 311.48 19.18
 7 -10 4 295.7 18.22
 7 -9 4 415.84 21.14
 7 -8 4 350.06 18.98
 7 -7 4 472.17 21.98
 -7 -6 -4 492.37 21.92
 -7 -6 4 472.99 21.51
 7 -6 4 418.35 20.4
 -7 -5 4 609.16 23.95
 -7 -5 -4 623.82 24.67
 -7 -4 4 459.54 19.98
 -7 -4 -4 460.22 20.19
 7 -4 4 485.79 19.21
 7 -4 -4 461.06 19.24
 -7 -4 -4 450.82 19.45
 -7 -3 -4 498.33 20.45
 -7 -3 4 502.65 20.19
 7 -3 4 522.93 19.87
 7 -3 -4 511.77 19.86
 -7 -3 -4 508.12 20.12
 -7 -2 -4 517.64 20.51
 -7 -2 4 501.45 20.1
 7 -2 4 514.84 19.17
 7 -2 -4 511.2 19.49
 -7 -2 -4 497.57 19.88
 -7 -1 4 826.33 25.52
 7 -1 4 790.94 25.11
 -7 -1 4 760.86 25.56
 -7 -1 -4 777.15 25.92
 -7 -1 -4 825.23 27.21
 7 -1 -4 759.67 24.47
 -7 -1 -4 784.81 24.96
 -7 0 4 782.95 24.63
 7 0 4 742.25 23.96
 -7 0 -4 721.65 25.02
 -7 0 4 719.24 24.48
 7 0 -4 740.22 21.66
 -7 0 -4 736.68 24.86
 7 0 -4 707.92 23.45
 -7 0 -4 709.89 23.61
 -7 1 4 795.57 25.38
 7 1 4 798.82 24.85
 -7 1 -4 761.39 25.77
 -7 1 4 750.21 25.59
 -7 1 -4 797.44 25.44
 7 1 -4 817.5 23.85
 7 1 -4 764.18 24.46
 -7 1 -4 780.81 25.13
 -7 2 -4 481.03 19.03
 7 2 -4 489.54 18.9
 7 2 4 509.81 19.45
 -7 2 -4 505.6 19.14
 -7 2 -4 501.52 20.65
 -7 2 4 458.12 19.79
 7 2 4 527.87 20.84
 7 2 -4 528.04 21
 7 3 4 516.93 19.9
 7 3 -4 516.21 20.01
 -7 3 -4 508.29 19.69
 -7 3 -4 500.4 20.94
 7 3 -4 493.74 20.83
 -7 3 4 496.83 21.07
 7 3 -4 533.56 20.16
 7 4 -4 464.52 20.75
 7 4 -4 448.19 19.03
 -7 4 -4 456.66 19.27
 7 4 4 484.33 19.14
 7 5 -4 643.54 25.33
 7 5 4 626.79 24.7
 7 5 -4 595.67 22.75
 -7 5 -4 586.99 22.92
 -7 5 4 611.84 23.33
 7 5 4 641.98 23.19
 7 6 4 464.33 21.66
 7 6 -4 436.3 20.26
 -7 6 -4 462.16 20.47
 7 7 -4 525.67 23.3
 -7 7 -4 493.5 22.05
 7 7 -4 495.43 18.81
 -7 7 -4 544.11 19.45
 7 8 -4 372.11 20.29
 -7 8 -4 362.86 19.53
 7 8 -4 392.06 16.33
 -7 8 -4 405.41 16.46
 7 9 -4 433.09 22.28
 -7 9 -4 366.74 20.31
 7 9 -4 412.15 16.94
 -7 9 -4 429.86 17.32
 -7 10 -4 284.1 18.42
 7 10 -4 340.26 20.28
 7 11 -4 331.97 21.15
 -7 11 -4 309.03 20.01
 7 12 -4 207.42 17.72
 -7 12 -4 172.98 15.92
 7 13 -4 239.44 19.19
 -7 13 -4 208.28 18.08
 7 14 -4 189.25 18.3
 -7 14 -4 164.51 16.58
 7 15 -4 214.12 19.67
 -7 15 -4 207.31 19.33
 7 16 -4 132.6 16.88
 -7 16 -4 133.12 16.25
 7 -16 5 17.11 7.89
 7 -15 5 43.08 10.08
 -7 -15 -5 78.95 14.96
 7 -14 5 24.39 8.43
 -7 -14 -5 23.79 10.32
 7 -13 5 25.72 8.41
 7 -12 5 46.43 9.84
 7 -11 5 36.15 9.19
 7 -10 5 92.33 11.75
 7 -9 5 122.75 12.58
 7 -8 5 31.4 7.87
 7 -7 5 165.69 14.07
 7 -6 5 69.09 9.23
 -7 -5 -5 103.79 9.56
 -7 -5 5 101.17 9.56
 7 -5 -5 92.9 10.5
 -7 -5 -5 112.52 10.97
 -7 -4 5 232.6 13.7
 -7 -4 -5 242.58 14.24
 -7 -4 5 233.52 15.33
 -7 -4 -5 240.23 15.23
 7 -4 -5 230.42 14.96
 -7 -3 -5 47.64 6.66
 -7 -3 5 56.36 6.76
 -7 -3 5 55.77 7.63
 7 -3 -5 68.96 8.52
 -7 -3 -5 67.21 8.84
 -7 -2 5 52.98 6.51
 -7 -2 -5 57.15 6.72
 -7 -2 5 64.96 7.35
 7 -2 -5 58.42 7.66
 -7 -2 -5 67.03 8.52
 -7 -1 5 308.72 16.5
 7 -1 5 313.9 16.08
 -7 -1 5 288.84 14.45
 -7 -1 -5 299.16 14.94
 -7 -1 5 229.35 13.4
 7 -1 -5 276.74 15.4
 -7 -1 -5 261.62 15.46
 7 0 -5 97.8 9.46
 -7 0 -5 81.07 9.23
 -7 0 5 83.43 8.75
 7 0 5 113.84 9.65
 -7 0 -5 93.72 8.47
 -7 0 5 90.82 7.95
 -7 0 5 90.99 7.94
 -7 1 5 299.66 16.36
 7 1 5 284.69 15.44
 -7 1 5 276.71 14.28
 -7 1 -5 288.38 14.67
 -7 1 5 305.55 13.89
 7 1 -5 318.44 16.36
 -7 1 -5 232.3 14.81
 7 2 -5 66.08 8.35
 -7 2 -5 56.88 7.81
 -7 2 -5 68.58 7.67
 7 2 -5 64.93 7.33
 -7 2 5 68.94 6.33
 -7 2 -5 57.77 7.32
 -7 2 5 58.15 7.02
 7 3 -5 70.58 8.09
 -7 3 -5 52.81 7.68
 -7 3 5 53.97 5.26
 -7 3 -5 60.95 7.06
 7 3 -5 61.87 7.48
 -7 3 -5 47.69 6.29
 -7 3 5 49.73 6.79
 7 4 -5 235.55 14.96
 -7 4 -5 238.58 14.79
 -7 4 5 221.54 9.78
 -7 4 -5 230.91 14.16
 7 4 -5 255.89 14.96
 -7 4 5 229.08 14.16
 7 5 -5 85.41 9.68
 -7 5 -5 88.86 10.12
 -7 5 5 93.54 5.62
 7 5 5 105.77 9.97
 7 5 -5 111.85 10.64
 -7 6 -5 62.14 8.61
 7 6 -5 78.94 9.73
 -7 6 5 62.26 3.7
 7 6 5 72.1 8.42
 7 7 -5 191.47 14.82
 -7 7 -5 199.54 15.01
 7 8 -5 15.53 6.61
 -7 8 -5 6.35 5.11
 7 8 -5 20.31 4.68
 -7 8 -5 12.66 4.92
 7 9 -5 145.84 14.02
 -7 9 -5 145.52 13.95
 7 9 -5 155.06 10.05
 7 10 -5 69.91 11.03
 -7 10 -5 79.62 11.16
 7 11 -5 27.43 8.02
 -7 11 -5 32.29 8.51
 -7 12 -5 57.84 10.79
 7 12 -5 34.48 9.76
 7 13 -5 20.4 9.2
 -7 13 -5 10.3 7.95
 7 14 -5 42.9 10.97
 -7 14 -5 21.23 9.6
 7 15 -5 49.36 11.84
 -7 15 -5 71.89 12.31
 7 16 -5 0.2 8.46
 -7 16 -5 12.08 9.29
 7 -15 6 112.63 15.03
 7 -14 6 54.08 11.05
 7 -13 6 53.67 11.85
 7 -12 6 154.97 16.71
 7 -11 6 58.58 10.49
 7 -10 6 132.02 14.44
 7 -9 6 166.68 15.73
 7 -8 6 98.1 12.43
 7 -7 6 147.08 14.46
 7 -6 6 123.39 13.18
 -7 -6 6 131.73 13.22
 7 -6 -6 157.57 15.05
 -7 -6 -6 140.73 13.87
 -7 -5 6 173.43 14.88
 7 -5 6 153.94 14.07
 7 -5 -6 173.41 14.99
 -7 -5 -6 166.82 14.68
 -7 -4 -6 372.26 17.15
 -7 -4 6 344.39 16.63
 -7 -4 6 336.45 19.59
 7 -4 -6 345.37 19.98
 -7 -4 -6 327.01 19.61
 -7 -3 -6 58.9 7.12
 -7 -3 6 39.12 5.76
 -7 -3 6 57.08 7.94
 7 -3 -6 44.99 8.28
 -7 -3 -6 48.39 8.21
 -7 -2 -6 237.5 13.19
 -7 -2 6 242.5 13.1
 -7 -2 6 235.8 15.44
 7 -2 -6 254.75 16.38
 -7 -2 -6 255.18 16.64
 -7 -1 -6 282.69 14.12
 -7 -1 6 280.38 13.78
 -7 -1 6 295.71 16.41
 7 -1 -6 297.93 17.88
 -7 -1 -6 301.22 18.43
 7 0 -6 108.7 11.11
 -7 0 -6 90.93 10.35
 -7 0 6 89.12 7.66
 -7 0 -6 93.18 8.17
 -7 0 6 91.76 9.22
 -7 1 -6 274.69 14.08
 -7 1 6 263.9 13.5
 -7 1 6 283.9 14.67
 7 1 -6 287.83 17.53
 -7 1 -6 290.88 17.95
 -7 2 -6 258.42 13.78
 -7 2 6 222.38 12.74
 -7 2 6 248.85 13.27
 -7 2 -6 254.58 16.51
 7 2 -6 237.85 16.22
 7 3 -6 54.62 8.89
 -7 3 -6 58.79 8.96
 -7 3 6 53.31 5.98
 -7 3 -6 57.28 7.31
 -7 3 6 57.93 6.98
 7 4 -6 334.81 19.8
 -7 4 -6 364.33 20.31
 -7 4 6 354.98 14.46
 -7 4 -6 367.28 17.12
 -7 4 -6 347.68 17.4
 -7 4 6 363.06 17.6
 7 4 -6 354.02 17.73
 7 5 -6 183.85 14.58
 -7 5 -6 186.76 14.74
 -7 5 6 166.08 9.12
 7 5 -6 196.92 13.68
 -7 5 -6 163.09 12.54
 -7 5 6 181.57 12.95
 7 6 -6 136.89 13.18
 -7 6 -6 145.83 13.59
 -7 6 6 138.38 7.69
 7 7 -6 145.34 14.46
 -7 7 -6 152.37 14.15
 7 8 -6 105.47 12.39
 -7 8 -6 114.23 12.89
 7 8 -6 95.77 8.27
 7 9 -6 205.35 17.55
 -7 9 -6 175.59 16.2
 7 10 -6 124.33 14.44
 -7 10 -6 127.46 14.81
 7 11 -6 51.06 11.74
 -7 11 -6 62.99 11.54
 7 12 -6 153.7 17.2
 -7 12 -6 139.93 15.9
 7 13 -6 58.54 12.11
 -7 13 -6 56.84 11.97
 -7 14 -6 67.89 12.95
 7 14 -6 83.22 14.67
 7 -13 7 101.82 15.25
 7 -12 7 224.61 20.42
 7 -11 7 143.17 16.94
 7 -10 7 171.48 17.54
 7 -9 7 178.48 17.47
 7 -8 7 273.9 20.94
 -7 -7 7 283.76 21.21
 7 -7 7 229.59 18.87
 -7 -6 7 296.48 21.3
 7 -6 7 266.46 20.32
 7 -6 -7 317.83 21.86
 -7 -6 -7 293.67 21.51
 -7 -5 7 233.77 18.56
 7 -5 7 203.07 17.66
 7 -5 -7 248.87 19.01
 -7 -5 -7 225.02 18.11
 -7 -4 7 438.94 24.28
 -7 -4 -7 449.05 25.45
 7 -4 -7 469.61 25.38
 -7 -3 7 350.2 20.77
 7 -3 -7 306.66 20.19
 -7 -3 -7 309.38 20.54
 -7 -2 -7 585.39 20.17
 -7 -2 7 565.04 19.53
 -7 -2 7 531.8 25.66
 7 -2 -7 557.55 27.27
 -7 -2 -7 558.99 27.8
 -7 -1 7 318.24 13.75
 -7 -1 -7 295.38 13.41
 -7 -1 7 312.72 18.4
 7 -1 -7 340.16 20.94
 -7 -1 -7 383.96 22.2
 -7 0 7 273.51 12.74
 -7 0 -7 274.47 12.71
 -7 0 7 244.01 15.75
 7 0 -7 264.35 18.75
 -7 0 -7 256.37 18.5
 -7 1 7 329.08 14.56
 -7 1 -7 341.74 14.81
 -7 1 7 319.22 17.33
 7 1 -7 307.08 19.86
 -7 1 -7 344.25 20.92
 -7 2 7 532.14 19.24
 -7 2 -7 536.89 19.69
 -7 2 7 540.54 22.16
 7 2 -7 564.32 27.01
 -7 2 -7 508.7 26.16
 -7 3 7 302.02 14.61
 -7 3 -7 328.11 15.57
 -7 3 7 321.86 16
 7 3 -7 317.97 20.76
 -7 3 -7 325.69 20.7
 -7 4 7 433.11 18.49
 -7 4 -7 450.22 19.28
 -7 4 7 433.02 18.11
 7 4 -7 456.37 25
 -7 4 -7 453.64 24.95
 7 5 -7 237.65 18.19
 -7 5 -7 222.9 17.64
 -7 5 7 220.32 12.08
 -7 5 7 209.71 13.36
 -7 5 -7 222.8 14.15
 7 6 -7 297.89 20.98
 -7 6 -7 304.44 20.61
 -7 6 7 304.16 17.15
 -7 6 -7 287.18 16.97
 7 7 -7 261.28 20.49
 -7 7 -7 290.52 20.75
 -7 7 -7 222.65 15.96
 -7 7 7 258.17 16.53
 7 8 -7 285.14 21.5
 -7 8 -7 291.83 21.19
 7 9 -7 205.36 19.61
 -7 9 -7 182.84 17.78
 7 10 -7 179.67 18.52
 -7 10 -7 163.59 17.03
 7 11 -7 138.16 16.59
 -7 11 -7 139.59 16.39
 7 12 -7 254.23 22.83
 -7 12 -7 251.48 21.88
 7 13 -7 138.19 17.52
 -7 13 -7 129.85 16.74
 7 -11 8 -1.27 8.21
 7 -10 8 1.02 8.09
 7 -9 8 -15.99 9.16
 7 -8 8 -6.94 7.55
 7 -7 8 4.97 7.49
 -7 -7 8 5.07 7.59
 7 -7 -8 1.12 7.41
 -7 -7 -8 -8.41 9.44
 7 -6 8 18.72 9.88
 -7 -6 8 -2.83 8.68
 7 -6 -8 -7.46 9.27
 -7 -6 -8 1.6 7.56
 7 -5 8 4.27 6.19
 -7 -5 8 -7.86 7.18
 7 -5 -8 -14.23 8
 -7 -5 -8 -5.81 8.01
 7 -4 8 7.87 8.56
 -7 -4 8 4.61 5.98
 7 -4 -8 8.62 7.85
 -7 -4 -8 27.84 9.05
 -7 -3 8 3.06 6.6
 7 -3 -8 6.57 8.19
 -7 -3 -8 9.96 8.17
 -7 -2 8 3.1 5.89
 7 -2 -8 11.64 8.01
 -7 -2 -8 3.42 7.03
 -7 -1 -8 3 7.35
 7 -1 -8 1.28 6.75
 -7 -1 8 -2.04 5.59
 7 0 -8 9.05 7.43
 -7 0 -8 7.87 8.09
 -7 0 8 10.41 5.56
 7 1 -8 7.09 7.75
 -7 1 -8 7.52 7.4
 -7 1 8 -4.44 4.65
 7 2 -8 14.2 8.5
 -7 2 -8 -4.67 8.13
 -7 2 8 -3.03 5.17
 7 3 -8 4.47 7.72
 -7 3 -8 -1.56 6.67
 -7 3 8 4.26 4.78
 7 4 -8 -3.87 7.96
 -7 4 -8 -3.51 7.51
 -7 4 8 5.46 4.66
 7 5 -8 1.78 7.04
 -7 5 -8 5.45 6.1
 7 6 -8 -5.36 8.9
 -7 6 -8 14.05 8.26
 7 7 -8 -4.55 8.85
 -7 7 -8 6.51 7.6
 7 8 -8 -3.6 9.41
 -7 8 -8 -13.99 9.09
 7 9 -8 12.07 8.95
 -7 9 -8 -2.61 8.16
 7 10 -8 -19.95 10.2
 -7 10 -8 5.59 7.81
 -7 11 -8 -16.88 10.97
 7 11 -8 0.7 9
 -7 -8 9 147.69 18.34
 7 -7 9 138.4 17.23
 -7 -7 9 104.63 15.49
 7 -7 -9 134.15 17.78
 -7 -7 -9 119.51 16.38
 7 -6 9 175.55 19.4
 -7 -6 9 185.25 18.92
 7 -6 -9 207.86 20.87
 -7 -6 -9 203.59 21.12
 7 -5 9 163.78 18.12
 -7 -5 9 160.77 18.02
 7 -5 -9 129.65 16.37
 -7 -5 -9 176.63 19.01
 -7 -4 9 251.46 21.39
 7 -4 9 232.72 21.17
 7 -4 -9 265.6 22.27
 -7 -4 -9 255.07 22.2
 7 -3 9 121.49 15.97
 -7 -3 9 124.89 15.02
 7 -3 -9 139.25 16.72
 -7 -3 -9 123.74 16.25
 -7 -2 9 251.24 20
 -7 -2 -9 227.26 20.43
 7 -2 -9 265.43 21.94
 -7 -1 9 186.03 17.08
 7 -1 -9 195 18.72
 -7 -1 -9 243.65 20.72
 7 0 -9 201.29 19.64
 -7 0 -9 195.73 19.26
 -7 0 9 194.29 16.57
 7 1 -9 171.64 17.78
 -7 1 -9 198.42 19.28
 -7 1 9 200.97 16.05
 -7 2 -9 266.08 22
 -7 2 9 219.92 16.92
 7 2 -9 258.05 21.84
 7 3 -9 132.76 16.25
 -7 3 -9 142.28 16.81
 -7 4 -9 247.18 21.04
 7 4 -9 261.2 21.91
 7 5 -9 167.18 19.2
 -7 5 -9 180.37 18.8
 7 6 -9 166.77 18.17
 -7 6 -9 191.33 19.93
 7 7 -9 133.1 17.21
 -7 7 -9 124.99 16.5
 7 8 -9 148.45 18.74
 -7 8 -9 143.83 17.96
 7 9 -9 87.44 15.78
 -7 9 -9 85.5 14.88
 -7 -5 10 119.3 15.98
 -7 -4 10 70.63 13.09
 7 -4 -10 62.09 13.81
 -7 -4 -10 80.23 15.65
 -7 -3 10 42.96 10.03
 7 -3 -10 50.8 12.34
 -7 -3 -10 58.46 12.15
 -7 -2 10 23.75 8.36
 7 -2 -10 44.01 12.45
 -7 -2 -10 47.02 13.36
 -7 -1 10 145.98 15.61
 7 -1 -10 141.3 18.38
 -7 -1 -10 194.4 20.42
 7 0 -10 36.8 10.89
 -7 0 -10 36.5 11.68
 -7 0 10 15.47 6.95
 7 1 -10 162.09 18.53
 -7 1 -10 141.51 17.52
 7 2 -10 63.26 13.67
 -7 2 -10 39.4 11.74
 7 3 -10 53.95 13.08
 -7 3 -10 73.11 14.05
 7 4 -10 75.06 13.9
 -7 4 -10 61.51 12.39
 -8 -17 0 2.13 8.07
 -8 -16 0 498.28 30.88
 -8 -15 0 2.59 7.17
 -8 -14 0 728.45 35.17
 -8 -13 0 5.98 6.16
 -8 -12 0 659.4 31.04
 -8 -11 0 7.81 5.02
 -8 -10 0 974.7 35.48
 -8 -9 0 6.34 6.34
 8 -9 0 9.91 2.46
 -8 -9 0 14.5 4.93
 -8 -8 0 2207.98 58.64
 8 -8 0 2143.63 41.36
 -8 -8 0 2156.53 54.33
 -8 -7 0 1.82 4.77
 8 -7 0 6.94 1.93
 -8 -7 0 9.88 4.82
 -8 -6 0 1938.51 51.5
 8 -6 0 1859.88 36.37
 -8 -6 0 1886.43 46.53
 -8 -5 0 10.82 5.47
 -8 -5 0 10.34 3.8
 -8 -4 0 1898.84 49.67
 -8 -4 0 1921.13 44.12
 -8 -3 0 13.01 4.74
 -8 -3 0 13.57 3.19
 -8 -2 0 3101.26 68.73
 -8 -2 0 3092.22 59.62
 -8 -1 0 14.96 4.67
 -8 -1 0 16.19 2.96
 -8 0 0 3339.34 73.29
 -8 0 0 3408.9 60.79
 -8 1 0 19.15 5.26
 8 1 0 14.25 3.89
 -8 2 0 3111.9 42.66
 -8 2 0 3057.32 63.78
 8 2 0 3106.01 57.47
 -8 2 0 3168.1 43.03
 8 2 0 3040.05 42.52
 8 3 0 8.94 3.78
 8 4 0 1895.52 45.34
 8 5 0 13.41 4.46
 -8 -17 1 43.11 10.37
 -8 -17 -1 61.9 14.23
 -8 -16 1 5.87 7.57
 -8 -16 -1 -5.77 8.19
 -8 -15 1 67.05 12.78
 -8 -15 -1 83.14 13.06
 -8 -14 1 11.4 7.72
 -8 -14 -1 -0.81 6.69
 -8 -13 1 88.31 12.55
 -8 -13 -1 109.91 14.31
 8 -12 -1 -1.45 2.61
 -8 -12 1 -7.46 5.93
 -8 -12 -1 -5.85 5.33
 8 -11 1 89.7 7.54
 -8 -11 1 89.38 11.31
 8 -11 -1 94.77 6.55
 -8 -11 -1 79.02 11.12
 8 -10 1 128.7 8.56
 -8 -10 1 137.9 12.94
 8 -10 -1 121.33 6.85
 -8 -10 -1 118.47 12.02
 -8 -9 -1 200.59 16.11
 -8 -9 1 161.83 14.72
 8 -9 1 179.65 10.02
 8 -9 -1 195.15 7.78
 -8 -9 1 175.92 13.92
 -8 -9 -1 197.54 14.88
 -8 -8 -1 160.95 14.18
 -8 -8 1 136.86 13.2
 8 -8 1 146.16 8.43
 -8 -8 -1 155.03 12.61
 8 -8 -1 156.08 6.14
 -8 -8 1 156.12 12.29
 -8 -7 1 214.11 16.25
 -8 -7 -1 201.64 15.65
 8 -7 1 222.75 10.51
 8 -7 -1 241.68 6.94
 -8 -7 1 226.4 14.45
 -8 -7 -1 236.21 14.62
 -8 -6 1 18.14 5.99
 -8 -6 -1 14.68 4.7
 8 -6 1 17.56 3.32
 -8 -6 1 18.53 5.08
 8 -6 -1 17.35 1.55
 -8 -6 -1 15.48 4.95
 -8 -5 -1 179.87 13.58
 -8 -5 1 163.07 13.19
 8 -5 -1 188.2 5
 -8 -5 -1 196.47 12.2
 -8 -5 1 189.73 11.83
 -8 -5 -1 187.26 11.55
 -8 -4 -1 252.6 15.69
 -8 -4 1 247.87 15.41
 -8 -4 -1 243.18 13.25
 -8 -4 -1 242.28 12.55
 8 -4 -1 254.41 6.55
 -8 -4 1 237.02 12.63
 -8 -3 -1 279.85 16.26
 -8 -3 1 254.4 15.44
 -8 -3 -1 272.3 12.54
 8 -3 -1 273.29 7.65
 -8 -3 1 267.99 12.8
 -8 -2 1 201.05 13.56
 -8 -2 -1 190.17 13.18
 8 -2 1 192.86 10.93
 -8 -2 -1 200.52 9.85
 8 -2 -1 200.61 7.12
 -8 -2 1 193.5 9.96
 -8 -1 -1 310.59 16.52
 -8 -1 1 274.57 15.72
 8 -1 1 303.64 13.98
 -8 -1 -1 316.88 11.74
 8 -1 -1 304.73 10.06
 -8 0 1 150.74 11.61
 -8 0 -1 147.88 11.65
 8 0 1 152.28 9.89
 -8 0 -1 148.13 6.97
 8 0 -1 138.18 7.09
 -8 1 1 315.56 7.79
 8 1 1 309.11 7.59
 -8 1 -1 309.03 17.31
 8 1 -1 320.05 17.01
 -8 1 1 295.85 16.42
 8 1 1 330.03 14.93
 8 1 -1 324.54 7.62
 -8 1 -1 309.92 9.62
 -8 1 -1 320.12 7.74
 8 1 -1 314.46 11.92
 8 2 -1 195.62 6.61
 -8 2 -1 205.47 6.85
 8 2 -1 207.69 13.63
 -8 2 1 196.31 13.67
 -8 2 -1 196.91 13.9
 8 2 1 196.06 11.8
 8 2 -1 207.73 10.12
 -8 2 -1 190.58 5.98
 -8 2 1 200.26 6.93
 8 2 1 198.11 6.64
 8 3 -1 260.4 9.27
 -8 3 -1 272.33 9.4
 8 3 -1 274.13 15.77
 8 3 -1 292.73 13.92
 8 3 1 272.14 13.92
 8 3 -1 281.7 12.66
 -8 3 1 273.53 9.41
 8 3 1 267.9 9.21
 8 4 -1 225.13 9.46
 -8 4 -1 233.1 9.45
 8 4 -1 246.7 15.27
 8 4 1 245.97 15.26
 8 4 -1 224.57 12.47
 8 4 -1 257.54 12.75
 -8 4 1 249.72 9.94
 8 4 1 246.78 9.75
 8 5 -1 193.19 9.53
 -8 5 -1 196.07 9.37
 8 5 1 205.72 14.03
 8 5 -1 192.45 13.64
 8 5 -1 193.36 11.83
 8 5 -1 188.85 11.31
 -8 5 1 190.44 9.55
 8 5 1 190.09 9.24
 8 6 -1 13.47 3.15
 -8 6 -1 22.55 3.96
 8 6 -1 9.85 3.91
 8 6 1 9.95 2.67
 -8 6 1 13.42 3.44
 8 7 1 227.1 11.9
 8 18 -1 7.31 7.8
 -8 18 -1 1.93 8.62
 -8 -16 2 182.57 19.64
 -8 -16 -2 242.02 21.97
 -8 -15 2 14.26 7.71
 -8 -15 -2 -8.32 8.95
 -8 -14 2 279.13 22.23
 -8 -14 -2 227.47 19.99
 8 -13 2 -0.08 3.6
 -8 -13 2 -12.2 8.1
 -8 -13 -2 4.93 7.28
 8 -12 2 341.96 17.3
 -8 -12 -2 371 23.28
 -8 -12 2 362.76 23.27
 8 -11 2 59.19 7.05
 -8 -11 2 62.82 10.44
 8 -11 -2 53.62 5.87
 -8 -11 -2 57.56 10.03
 8 -10 2 504.05 20.3
 8 -10 -2 524.8 17.31
 -8 -10 2 533.99 26.46
 -8 -10 -2 515.65 25.74
 8 -9 2 3.33 3.17
 -8 -9 2 -3.49 5.61
 -8 -9 -2 10.87 5.7
 -8 -8 -2 561.28 26.29
 -8 -8 2 535.33 26.01
 8 -8 2 536.77 19.98
 -8 -8 2 566.96 25.06
 -8 -8 -2 531.76 24.05
 -8 -7 -2 32.1 7.1
 -8 -7 2 41.75 8.08
 8 -7 2 31.67 4.68
 8 -7 2 38.39 5.36
 -8 -7 -2 31.93 6.62
 -8 -7 2 33.61 6.5
 -8 -6 2 856.63 31.73
 -8 -6 -2 884.27 31.89
 8 -6 2 848.92 25.13
 -8 -6 -2 881.59 29.47
 -8 -5 2 283.67 17.03
 -8 -5 -2 281.29 16.8
 -8 -5 -2 297.52 15.26
 8 -5 2 288.29 13.24
 -8 -4 -2 911.91 30.77
 -8 -4 2 928.48 30.71
 8 -4 2 911.52 26.39
 -8 -3 2 31.41 6.14
 -8 -3 -2 47.84 7.08
 8 -3 2 41.37 5.52
 8 -3 -2 42.22 2.78
 -8 -2 2 998.92 32.09
 -8 -2 -2 983.7 32.07
 8 -2 -2 997.54 21.89
 8 -2 2 1001.6 28.42
 -8 -1 2 7.7 1.89
 8 -1 2 8.13 1.88
 -8 -1 2 3.54 3.65
 -8 -1 -2 7.09 3.65
 -8 -1 -2 5.74 2.42
 8 -1 2 14.03 4.28
 8 -1 -2 11.3 2.38
 8 -1 -2 6.89 1.82
 -8 -1 -2 4.78 1.81
 8 -1 -2 10.31 2.31
 -8 0 2 1366.61 27.57
 8 0 2 1278.2 27.14
 -8 0 -2 1298.7 37.48
 -8 0 2 1245.03 36.96
 8 0 -2 1363.77 30.44
 8 0 2 1273.11 34.23
 8 0 -2 1313.66 30.64
 8 0 -2 1276.7 27.06
 -8 0 -2 1272.71 27.36
 -8 1 2 6.08 1.9
 8 1 2 9 2.04
 8 1 -2 5.84 1.81
 -8 1 -2 8.92 2.29
 -8 1 2 6.44 4.16
 -8 1 -2 2.23 3.45
 8 1 -2 5.11 2.91
 8 1 -2 10.57 2.93
 8 1 -2 9.67 2.97
 -8 2 2 1014.27 23.82
 8 2 -2 994.3 23.08
 -8 2 -2 1009.8 23.58
 8 2 2 971.42 23.22
 8 2 -2 986.03 32.25
 -8 2 -2 978.66 32.3
 -8 2 2 960.17 32.42
 8 2 -2 1022.38 27.53
 8 2 -2 1029.04 27.51
 8 3 -2 45.07 7
 -8 3 2 37.07 7.14
 -8 3 -2 37.74 6.18
 -8 3 2 43.06 4.46
 8 3 -2 41.21 4.26
 8 3 2 39.93 3.99
 -8 3 -2 36.4 4.07
 8 3 -2 49.61 5.82
 8 4 -2 945.55 24.79
 -8 4 -2 970.3 24.85
 8 4 2 999.47 32.46
 8 4 -2 957.09 32.12
 8 4 -2 1009.21 29.57
 8 4 -2 928.92 28.05
 -8 4 2 955.39 24.93
 8 4 2 930.86 24.32
 8 4 -2 935.1 28.2
 8 5 -2 279.97 12.7
 -8 5 -2 294 12.69
 8 5 2 292.77 16.7
 8 5 -2 288.57 15.11
 8 5 -2 306.43 14.59
 8 5 -2 313.56 15.48
 -8 5 -2 294.73 7.91
 -8 5 2 303.28 13.04
 8 5 2 286.71 12.47
 8 6 -2 970.45 26.99
 -8 6 -2 776.97 24.74
 8 6 -2 893.14 27.4
 -8 6 2 887.78 26.11
 8 6 2 882.6 25.76
 -8 6 -2 866.79 17.26
 8 7 -2 41.75 6.2
 -8 7 -2 41.1 5.64
 8 7 -2 46.18 6.38
 8 7 2 37.46 5.61
 8 8 -2 549.24 21.76
 -8 8 -2 541.17 21.36
 -8 8 2 574.94 22.11
 8 8 2 550.27 21.43
 8 9 -2 -5.41 4.44
 -8 9 -2 0.98 4.8
 -8 10 -2 487.01 21.84
 8 10 -2 520.4 23.43
 8 11 -2 54.79 8.6
 -8 11 -2 52.67 8.5
 8 12 -2 364.49 20.96
 -8 12 -2 316.54 19.55
 8 13 -2 -1.46 5.7
 -8 13 -2 9.98 6.23
 8 14 -2 227.86 18.14
 -8 14 -2 231.72 18.53
 8 15 -2 -0.18 6.32
 -8 15 -2 13.96 8.75
 8 16 -2 201.71 18.74
 -8 16 -2 196.39 18.51
 8 17 -2 6.96 8.74
 -8 17 -2 -10.26 8.95
 -8 -16 -3 9.8 8.42
 -8 -15 -3 326.67 25.15
 8 -14 3 15.51 6.5
 -8 -14 -3 -1.07 7.46
 8 -13 3 409.85 21.56
 8 -13 -3 449.27 19.52
 -8 -13 -3 489.36 28.67
 8 -12 3 4.36 4.97
 8 -12 -3 -0.67 3.39
 -8 -12 -3 7.95 6.08
 8 -11 3 756.37 28.57
 8 -11 3 824.56 22.97
 -8 -11 -3 804.45 34.74
 8 -10 3 30.57 6.2
 8 -10 3 32.73 4.74
 -8 -10 -3 25.12 8.06
 8 -9 3 683.56 25.64
 -8 -9 -3 697.04 29.54
 8 -9 3 687.57 21.33
 -8 -8 -3 26.21 7.32
 -8 -8 3 20.88 6.64
 8 -8 3 24.73 5.73
 8 -8 3 27.91 4.51
 -8 -7 3 781.21 30.8
 -8 -7 -3 820.81 31.31
 8 -7 3 768.57 27.18
 8 -7 3 794.79 23.73
 -8 -6 -3 77.73 9.5
 -8 -6 3 68.99 9.29
 8 -6 3 77.77 6.85
 -8 -5 -3 1559.99 44.56
 -8 -5 3 1559.1 44.34
 8 -5 3 1478.66 36.85
 -8 -4 3 24.34 5.91
 -8 -4 -3 16.18 4.66
 8 -4 3 24.77 4.62
 -8 -3 3 1473.36 41.65
 -8 -3 -3 1517.15 42.18
 -8 -3 3 1571.34 35.62
 8 -3 -3 1510.88 35.81
 -8 -3 -3 1461.45 35.84
 -8 -2 3 29.85 4.1
 8 -2 3 29.87 3.91
 -8 -2 -3 21.16 5.29
 -8 -2 3 29.94 5.57
 8 -2 -3 28.08 3.24
 8 -2 -3 31.36 4.22
 -8 -2 -3 30.22 4.29
 -8 -1 3 1414.57 32.91
 8 -1 3 1414.98 32.63
 -8 -1 -3 1402.44 39.61
 -8 -1 3 1337.31 39.38
 -8 -1 -3 1395.23 37.57
 8 -1 -3 1439.34 30.91
 8 -1 -3 1375.45 32.46
 -8 -1 -3 1397.77 33.18
 -8 0 3 234.59 10.87
 8 0 3 215.81 10.19
 -8 0 3 196.56 13.14
 -8 0 -3 223.59 13.84
 -8 0 -3 214.08 12.47
 8 0 -3 229.73 10.47
 8 0 -3 215.73 10.24
 -8 0 -3 232.3 10.81
 -8 1 3 1415.02 33.29
 8 1 3 1422.42 32.52
 -8 1 3 1321.18 39.27
 -8 1 -3 1320.49 38.75
 8 1 -3 1423.44 33.83
 8 1 -3 1356.33 32.25
 8 1 -3 1410.61 35.78
 -8 1 -3 1383.22 32.83
 8 2 -3 34.63 5.92
 -8 2 -3 26.88 5.33
 -8 2 3 26.91 5.22
 8 2 3 34.68 4.43
 8 2 -3 26.67 3.78
 -8 2 -3 28.94 4.15
 -8 2 3 33.7 4.35
 8 2 -3 34.22 5.17
 -8 3 3 1384.58 41.61
 8 3 -3 1569.87 42.74
 8 3 3 1568.34 42.42
 -8 3 -3 1460.06 42.23
 8 3 -3 1403.65 34.81
 -8 3 -3 1445.82 35.47
 8 3 3 1552.07 35.82
 8 3 -3 1510.73 39.21
 -8 3 3 1535.45 36.15
 8 4 -3 17.18 4.01
 -8 4 3 29.78 4.61
 -8 4 -3 23.48 4.35
 8 4 3 21.94 3.91
 8 4 3 29.71 5.97
 8 4 -3 24.88 5.68
 8 4 -3 25.03 4.84
 8 5 -3 1526.69 38.53
 -8 5 -3 1477.06 37.7
 8 5 3 1562.99 38.05
 8 6 -3 64.43 7.38
 8 6 3 69.36 7.26
 -8 6 -3 64.42 7.25
 8 6 -3 59.14 6.54
 -8 6 -3 73.16 5.44
 8 7 -3 757.15 26.66
 -8 7 -3 723.47 25.64
 8 7 -3 789.26 25.79
 -8 7 -3 794.78 20.33
 -8 7 3 822.23 27.13
 8 7 3 791.54 26.47
 8 8 -3 21.76 5.45
 -8 8 -3 19.78 5.32
 8 8 -3 31.49 5.46
 -8 8 -3 27.82 3.6
 8 9 -3 714.53 27.76
 -8 9 -3 673.22 26.45
 -8 9 -3 692.58 19.38
 8 10 -3 38.51 7.85
 -8 10 -3 30.5 7.03
 8 11 -3 834.29 32.71
 -8 11 -3 761.07 30.84
 8 12 -3 -5.51 6.16
 -8 12 -3 4.72 6.17
 8 13 -3 422.93 24.64
 -8 13 -3 400.68 23.56
 8 14 -3 8.92 7.19
 -8 14 -3 13.18 7.96
 8 15 -3 334.29 23.69
 -8 15 -3 320.72 23.31
 8 16 -3 33.25 10.14
 -8 16 -3 32.7 11.05
 8 17 -3 230.48 20.87
 -8 17 -3 208.48 19.8
 8 -15 4 -4.33 6.16
 -8 -15 -4 -4.6 8.51
 8 -14 4 -0.86 5.78
 -8 -14 -4 -5.05 7.99
 8 -13 4 28.82 7.98
 -8 -13 -4 36.87 11.24
 8 -12 4 -10.1 6.24
 -8 -12 -4 -4.09 6.76
 8 -11 4 7.37 6.1
 -8 -11 -4 12.97 8.48
 8 -10 4 -5.85 5.44
 8 -9 4 -0.23 4.84
 8 -8 4 -1.94 4.52
 -8 -7 -4 213.73 15.66
 -8 -7 4 193.53 14.84
 8 -7 4 178.24 13.46
 -8 -6 -4 0.7 4.97
 -8 -6 4 2.71 4.21
 -8 -5 -4 8.07 4.55
 -8 -5 4 18.51 5.73
 -8 -4 -4 -2.18 4.58
 -8 -4 4 6.12 4.97
 8 -4 4 0.37 2.93
 8 -4 -4 7.27 4.54
 -8 -4 -4 -0.96 3.44
 -8 -3 -4 293.13 16.01
 -8 -3 4 296.94 15.86
 8 -3 4 309.84 14.64
 8 -3 -4 307.24 14.99
 -8 -3 -4 282.92 14.79
 -8 -2 -4 4.07 4.18
 -8 -2 4 1.47 3.47
 8 -2 4 7.66 3.44
 8 -2 -4 -0.12 3.22
 -8 -2 -4 0.1 3.38
 -8 -1 -4 19.54 5.02
 -8 -1 4 28.81 4.73
 8 -1 4 13.48 3.07
 -8 -1 4 33.51 5.98
 -8 -1 -4 21.83 5.39
 8 -1 -4 21.15 3.59
 8 -1 -4 20.65 4.47
 8 0 -4 10.57 4.1
 -8 0 -4 2.9 3.58
 -8 0 4 1.85 2.67
 8 0 4 7.52 3.37
 8 0 -4 2.24 2.48
 -8 0 -4 -0.63 4.17
 -8 0 4 12.37 4.77
 -8 1 4 26.8 5.17
 8 1 4 18.55 3.87
 8 1 -4 18.4 4.45
 -8 1 -4 28.77 5.3
 -8 1 -4 20.51 4.15
 -8 1 -4 14.1 4.54
 -8 1 4 16.05 4.87
 8 2 4 3.95 3.43
 8 2 -4 0.56 2.97
 -8 2 -4 -2.31 3.45
 -8 2 -4 -0.47 3.05
 8 2 -4 3.42 3.97
 -8 2 4 4.8 3.93
 -8 2 -4 -0.67 4.18
 8 3 4 304.1 14.63
 8 3 -4 300.05 14.84
 -8 3 -4 302.75 15.1
 8 3 -4 317.17 15.57
 8 3 4 334.5 17.36
 -8 3 4 304.5 17.04
 8 3 -4 324.02 17.34
 -8 3 -4 324.27 17.44
 8 4 4 -0.53 3.4
 8 4 -4 2.11 3.89
 -8 4 -4 -5.82 5.03
 -8 4 4 -13.78 6.06
 8 4 -4 0.29 3.58
 8 4 4 3.47 3.21
 -8 4 -4 -0.61 3.49
 8 5 -4 15.81 4.69
 -8 5 -4 11.56 4.18
 -8 5 4 20.98 5.34
 8 5 4 11.97 3.88
 8 6 -4 6.16 3.94
 -8 6 -4 0.58 4.16
 8 7 -4 199.6 13.9
 -8 7 -4 180.11 13.11
 8 7 -4 192.36 11.94
 -8 7 -4 211.38 11.3
 8 8 -4 8.82 4.9
 -8 8 -4 1.76 4.92
 8 8 -4 -0.99 3.45
 -8 8 -4 -4.01 2.8
 8 9 -4 0.63 4.91
 -8 9 -4 1.38 4.81
 8 9 -4 7.51 4.31
 8 10 -4 3.5 5.07
 -8 10 -4 -6.38 6.24
 8 11 -4 -2.97 6.51
 -8 11 -4 4.32 5.74
 8 12 -4 -1.44 6.22
 -8 12 -4 3.22 5.88
 8 13 -4 35.86 9.81
 -8 13 -4 32.08 9.45
 8 14 -4 -3.38 7.68
 -8 14 -4 -3.48 7.78
 8 15 -4 -5.83 7.92
 -8 15 -4 -14.17 9.82
 8 16 -4 0.23 8.28
 -8 16 -4 6.21 8.35
 8 -16 5 12.54 8.28
 8 -15 5 197.25 18.03
 8 -14 5 1.33 6.14
 -8 -14 -5 2.69 7.11
 8 -13 5 380.7 24.3
 -8 -13 -5 440.25 29.56
 8 -12 5 20.15 8.22
 8 -11 5 441.14 24.58
 8 -10 5 -0.31 5.83
 8 -9 5 590.97 27.65
 8 -8 5 14.22 6.13
 8 -7 5 645.4 28.5
 -8 -6 -5 6.15 4.8
 -8 -6 5 7.99 5.93
 8 -6 5 8.03 5.1
 -8 -5 5 862.33 31.1
 -8 -5 -5 954.46 32.36
 8 -5 -5 909.37 32.2
 -8 -5 -5 909.9 32.53
 -8 -4 -5 -3.62 4.66
 -8 -4 5 1.2 3.82
 8 -4 -5 -3.83 4.63
 -8 -4 -5 6.56 4.69
 -8 -3 5 1246.25 36.63
 -8 -3 -5 1317.2 37.73
 8 -3 -5 1251.79 37.47
 -8 -3 -5 1221.74 37.75
 -8 -2 5 11.66 4.91
 -8 -2 -5 9.8 3.83
 8 -2 -5 9.67 4.78
 -8 -2 -5 -0.97 4.68
 -8 -1 5 856.02 28.9
 -8 -1 -5 886.34 29.57
 -8 -1 5 1000 31.08
 8 -1 5 937.47 29.83
 8 -1 -5 928.49 30.34
 -8 -1 -5 863.11 29.83
 -8 0 5 14.78 4.44
 -8 0 -5 20.19 5.08
 8 0 -5 8.28 4.24
 -8 0 -5 18.43 5.18
 -8 0 5 14.43 4.01
 8 0 5 10.52 3.2
 -8 1 5 958.51 31.2
 8 1 5 980.26 30.6
 -8 1 -5 895.59 30.18
 -8 1 5 899.41 29.7
 8 1 -5 950.38 28.47
 8 1 -5 937.65 30.35
 -8 1 -5 905.43 30.61
 8 2 -5 11.27 4.82
 -8 2 -5 0.79 4.32
 -8 2 -5 10.95 5.03
 -8 2 5 7.84 3.7
 8 3 -5 1227.16 37.3
 -8 3 -5 1280.42 37.7
 -8 3 -5 1328.08 36.36
 -8 3 -5 1211.74 37.59
 -8 3 5 1217.77 37.48
 8 3 -5 1301.18 38.53
 8 4 -5 -18.17 5.57
 -8 4 -5 -0.12 4.11
 -8 4 5 -0.6 4.4
 -8 4 -5 -12.73 5.12
 8 4 5 -1.25 3.55
 8 4 -5 -8.37 4.64
 8 5 -5 887.61 31
 -8 5 -5 875.99 30.76
 -8 5 5 827.17 31.33
 -8 5 -5 856.77 32.18
 -8 6 -5 9.68 5.26
 8 6 -5 2.71 4.45
 8 7 -5 689.42 28.56
 -8 7 -5 647.13 27.4
 8 8 -5 7.42 5.19
 -8 8 -5 21.37 6.98
 8 8 -5 14.95 4.64
 8 9 -5 602.78 28.68
 -8 9 -5 600.83 28.1
 8 9 -5 621.66 22.65
 8 10 -5 4.58 6.66
 -8 10 -5 10.67 6.93
 8 11 -5 459.13 26.49
 -8 11 -5 451.35 25.74
 -8 12 -5 -2.34 7.26
 8 12 -5 5.85 6.76
 8 13 -5 420.79 27.12
 -8 13 -5 409.46 26.24
 8 14 -5 13.78 9.01
 -8 14 -5 7.93 7.37
 8 15 -5 221.66 21.56
 -8 15 -5 208.2 20.26
 8 -15 6 13.57 8.19
 8 -14 6 148.37 16.53
 8 -13 6 18.97 8.23
 8 -12 6 204.74 18.8
 8 -11 6 8.34 7.64
 8 -10 6 201.9 17.65
 8 -9 6 4.93 7.22
 8 -8 6 300.88 20.79
 8 -7 6 7 6.01
 8 -6 6 308.16 20.12
 -8 -5 -6 13.38 5.65
 -8 -5 6 1.66 4.53
 8 -5 -6 5.36 5.32
 -8 -5 -6 3.12 5.59
 -8 -4 -6 370.12 18.54
 -8 -4 6 343.93 17.91
 8 -4 -6 363.46 20.41
 -8 -4 -6 357.98 20.77
 -8 -3 -6 115.76 10.28
 -8 -3 6 115.61 10.07
 -8 -3 6 116.38 11.39
 8 -3 -6 106.72 11.32
 -8 -3 -6 118.55 12.03
 -8 -2 -6 446.72 19.75
 -8 -2 6 427.97 18.86
 -8 -2 6 428.91 21.02
 8 -2 -6 437.5 21.86
 -8 -2 -6 417.72 21.75
 8 -1 -6 4.31 5.23
 -8 -1 -6 3.65 4.72
 -8 -1 -6 8.61 4.07
 -8 -1 6 -1.5 4.21
 -8 -1 6 0.45 3.54
 -8 0 -6 379.08 17.94
 -8 0 6 386.9 17.81
 -8 0 6 382.98 18.06
 8 0 -6 403.6 20.63
 -8 0 -6 391.88 20.85
 8 1 -6 -2.23 4.72
 -8 1 -6 3.51 4.57
 -8 1 -6 -4.21 4.48
 -8 1 6 -2.83 3.56
 -8 1 6 8.56 4.54
 -8 2 -6 409.25 19.09
 -8 2 6 429.7 19.04
 -8 2 6 340.71 15.81
 8 2 -6 430.71 21.73
 -8 2 -6 431.32 21.56
 8 3 -6 129.44 12.15
 -8 3 -6 120.41 11.81
 -8 3 6 105.87 8.05
 -8 3 6 102.61 9.54
 -8 3 -6 123.81 10.75
 -8 4 -6 350.09 20.13
 8 4 -6 392.76 21.03
 -8 4 6 352.51 13.98
 8 4 6 353.43 18.51
 -8 4 -6 343.6 18.52
 -8 4 6 356.6 18.43
 8 4 -6 399.98 19.94
 8 5 -6 -2.51 4.96
 -8 5 -6 2.23 4.99
 -8 5 6 1.96 2.18
 -8 5 6 2.63 4.42
 -8 5 -6 -6.21 5.12
 8 6 -6 322.27 19.75
 -8 6 -6 296.3 19.15
 -8 6 6 299.08 18.32
 -8 6 -6 267.83 17.84
 8 7 -6 7.49 5.63
 -8 7 -6 -1.81 5.76
 8 8 -6 305.48 20.93
 -8 8 -6 288.76 19.95
 8 8 -6 295.08 15.59
 8 9 -6 5.96 8
 -8 9 -6 0.04 6.06
 8 10 -6 184.72 17.14
 -8 10 -6 203.23 17.83
 8 11 -6 34.49 10.15
 -8 11 -6 14.83 7.26
 8 12 -6 176.87 18.52
 -8 12 -6 171.66 17.94
 8 13 -6 19.2 10.5
 -8 13 -6 26.83 10.27
 8 14 -6 152.57 18.59
 -8 14 -6 129.72 16.21
 8 -13 7 46.7 12.57
 8 -12 7 18.55 7.99
 8 -11 7 53.34 11.56
 8 -10 7 -13.46 8.64
 8 -9 7 81.1 12.85
 8 -8 7 7.09 6.43
 8 -7 7 90.58 12.86
 8 -6 7 -2.34 6.55
 8 -6 -7 -0.03 6.82
 -8 -6 -7 -2.69 6.91
 8 -5 7 106.1 12.73
 8 -5 -7 100.78 12.4
 -8 -5 -7 87.94 12.67
 -8 -4 7 5.46 6.12
 8 -4 -7 8.79 6.42
 -8 -4 -7 -7.3 7.06
 -8 -3 -7 91.19 8.82
 -8 -3 7 92.36 9.13
 -8 -3 7 78.84 10.4
 8 -3 -7 98.65 12.24
 -8 -3 -7 95.23 12.04
 -8 -2 -7 21.13 5.13
 -8 -2 7 13.51 4.9
 -8 -2 7 9.86 5.22
 8 -2 -7 20.95 7.39
 -8 -2 -7 14.83 6.39
 8 -1 -7 131.3 13.31
 -8 -1 -7 140.55 14.12
 -8 -1 7 131.76 12.42
 -8 -1 7 117.13 9.4
 -8 -1 -7 126.12 9.88
 8 0 -7 73.35 10.37
 -8 0 -7 64.5 10.08
 -8 0 7 70.27 9.03
 -8 0 7 52.38 6.66
 -8 0 -7 61.08 7.23
 8 1 -7 147.46 14.01
 -8 1 -7 146.46 14.54
 -8 1 7 136.74 11.29
 -8 1 -7 146.05 10.84
 -8 1 7 129.64 9.97
 8 2 -7 6.21 5.37
 -8 2 -7 22.8 5.94
 -8 2 7 8 4.22
 -8 2 -7 9.1 4.33
 -8 2 7 13.33 4.62
 8 3 -7 102.59 11.99
 -8 3 -7 73.97 10.85
 -8 3 7 87.17 8.37
 -8 3 7 88.57 8.84
 -8 3 -7 82.12 8.89
 8 4 -7 -1.39 6.26
 -8 4 -7 12.01 7.25
 -8 4 7 4.71 3.01
 -8 4 -7 10.38 5.91
 -8 4 7 4.51 3.81
 8 5 -7 89.15 11.62
 -8 5 -7 94.72 11.8
 -8 5 -7 86.25 9.76
 -8 5 7 97.44 10.13
 8 6 -7 5.46 6.75
 -8 6 -7 -1.35 6.4
 -8 6 -7 -5.38 4.68
 -8 6 7 -5.92 5.48
 -8 7 -7 61.52 10.87
 8 7 -7 100.07 12.73
 -8 7 -7 75.18 9.62
 -8 7 7 90.8 10.66
 8 8 -7 8.95 7.19
 -8 8 -7 -5.67 7.38
 8 9 -7 78.15 13.28
 -8 9 -7 64.32 10.8
 -8 10 -7 9.45 7.45
 8 10 -7 0.49 7.57
 8 11 -7 75.23 13.2
 -8 11 -7 59.07 12.18
 8 12 -7 23.54 10.28
 -8 12 -7 33.67 10.92
 8 13 -7 55.13 14
 -8 13 -7 41.83 10.61
 8 -10 8 270.48 23.14
 8 -9 8 -5.23 6.65
 8 -8 8 365.34 26.33
 8 -7 8 3.75 7.28
 8 -6 8 431.22 27.62
 8 -6 -8 407.73 26.47
 -8 -6 -8 448.39 28.19
 8 -5 8 -5.5 7.47
 -8 -5 8 0.5 6.42
 8 -5 -8 2.25 7.23
 -8 -5 -8 -1.56 7.3
 -8 -4 8 353.74 23.15
 8 -4 8 306.46 23.09
 8 -4 -8 327.44 23.01
 -8 -4 -8 345.26 23.94
 -8 -3 8 -3.81 5.48
 8 -3 -8 -7.48 7.22
 -8 -3 -8 -5.84 7.58
 -8 -2 8 437.77 24.2
 8 -2 -8 468.51 26.82
 -8 -2 -8 442.56 26.87
 -8 -1 8 -1.46 5.73
 8 -1 -8 6.2 7.02
 -8 -1 -8 1.34 6.44
 -8 0 8 596.02 27.36
 -8 0 -8 642.42 31.64
 8 0 -8 640.62 31.63
 8 1 -8 -6.14 7.05
 -8 1 -8 9.71 7.6
 -8 1 8 6.62 4.97
 -8 2 8 426.27 21.05
 8 2 -8 438.6 26.01
 -8 2 -8 423.26 25.83
 8 3 -8 -2.57 7.65
 -8 3 -8 -8.09 6.37
 8 4 -8 347.43 23.28
 -8 4 -8 339.85 23.34
 8 5 -8 -0.03 7.35
 -8 5 -8 -1.04 7.02
 8 6 -8 399.03 25.9
 -8 6 -8 431.3 26.55
 8 7 -8 9.06 8.46
 -8 7 -8 -0.24 7.98
 8 8 -8 373.16 26.08
 -8 8 -8 387.27 25.8
 8 9 -8 -3.44 8.09
 -8 9 -8 0.8 7.72
 -8 10 -8 278.2 22.99
 8 10 -8 293.67 25.16
 8 11 -8 -6.18 8.15
 -8 11 -8 9.89 9.38
 8 -6 9 0.07 8.34
 -8 -6 9 -3.78 9.34
 8 -6 -9 -0.15 8.63
 -8 -6 -9 21.51 9.76
 8 -5 9 56.08 12.06
 -8 -5 9 40.56 10.01
 8 -5 -9 64.81 12.56
 -8 -5 -9 66.68 13.46
 8 -4 9 13.14 7.72
 -8 -4 9 1.88 7.24
 8 -4 -9 6.67 7.46
 -8 -4 -9 21.36 10.53
 8 -3 9 35.68 10.65
 -8 -3 9 45.45 9.78
 8 -3 -9 62.35 13.03
 -8 -3 -9 49.64 11.98
 -8 -2 9 17.31 7.81
 8 -2 -9 23.87 9.59
 -8 -2 -9 32.79 10.05
 -8 -1 9 49.9 9.86
 8 -1 -9 64.43 11.92
 -8 -1 -9 69.2 12.89
 8 0 -9 5.62 7.16
 -8 0 -9 9.69 7.03
 -8 0 9 6.55 5.58
 8 1 -9 95.26 14.47
 -8 1 -9 68.29 12.77
 -8 1 9 70.74 10.18
 8 2 -9 13.33 7.38
 -8 2 -9 19.23 8.06
 8 3 -9 54.26 11.37
 -8 3 -9 49.84 12.04
 8 4 -9 7.28 8.35
 -8 4 -9 36.14 11.03
 8 5 -9 57.47 12.36
 -8 5 -9 89.35 14.33
 8 6 -9 -14.79 8.73
 -8 6 -9 8.22 9.81
 8 7 -9 90.74 15.55
 -8 7 -9 70.29 13.88
 8 8 -9 2.55 8.62
 -8 8 -9 -3.15 8.56
 -8 -5 10 11.09 9.8
 -8 -4 10 123.09 15.65
 8 -4 -10 112.14 16.58
 -8 -4 -10 121.24 17.34
 -8 -3 10 11.18 8.51
 8 -3 -10 -2.67 10.05
 -8 -3 -10 0.77 8.3
 -8 -2 10 81.12 12.94
 8 -2 -10 130.22 17.31
 -8 -2 -10 113.2 16.01
 8 -1 -10 20.46 9.01
 -8 -1 -10 18.53 10.85
 8 0 -10 106.61 15.98
 -8 0 -10 110.83 16.41
 8 1 -10 9.03 9.4
 -8 1 -10 30.51 11.44
 8 2 -10 132.05 16.79
 -8 2 -10 121.01 16.4
 -8 3 -10 -16.89 9.57
 8 3 -10 0.42 8.07
 8 4 -10 95.39 16.84
 -8 4 -10 121.47 16.68
 -9 -16 0 -2.81 8.52
 -9 -15 0 3.45 7.4
 -9 -14 0 3.24 6.34
 -9 -13 0 -5.13 6.09
 -9 -12 0 3.22 5.54
 -9 -11 0 -8.58 5.46
 -9 -10 0 -4.93 5.75
 -9 -9 0 3.47 5.79
 9 -9 0 -1.31 1.84
 -9 -9 0 -5.69 5.56
 -9 -8 0 -2.74 5.61
 9 -8 0 2.19 1.98
 -9 -8 0 3.91 4.54
 -9 -7 0 0.79 5.14
 9 -7 0 0.57 1.79
 -9 -7 0 1.35 3.87
 -9 -6 0 0.34 4.66
 9 -6 0 1.85 1.75
 -9 -6 0 -2.86 3.85
 -9 -5 0 -5.35 6.08
 -9 -5 0 -2.27 3.23
 -9 -4 0 -2.11 4.23
 -9 -4 0 -0.09 3.13
 -9 -3 0 -11 5.76
 -9 -3 0 -4.83 3.3
 -9 -2 0 -3.41 3.94
 -9 -2 0 0.69 2.19
 -9 -1 0 2.82 3.9
 -9 -1 0 -1.74 1.92
 -9 0 0 2.24 4.39
 9 0 0 2.2 3.58
 -9 0 0 1.48 1.63
 -9 1 0 1.22 4.06
 9 1 0 -3.84 4.15
 -9 2 0 5.35 4.88
 9 2 0 1.43 3.86
 9 3 0 0.17 1.19
 -9 3 0 0.96 1.19
 -9 3 0 7.35 4.74
 9 3 0 1.87 3.52
 -9 3 0 0.85 1.18
 9 3 0 -1.2 1.18
 9 4 0 1.08 3.84
 9 5 0 6.89 4.12
 -9 -16 1 183.6 19.22
 -9 -16 -1 217.99 21.49
 -9 -15 -1 314.79 23.9
 -9 -15 1 293.79 23.7
 -9 -14 1 175.44 17.92
 -9 -14 -1 183.4 18.33
 -9 -13 -1 313.82 22.25
 -9 -13 1 303.73 22.23
 -9 -12 -1 231.22 19.02
 -9 -12 1 182.55 16.75
 9 -11 1 317.04 14.38
 9 -11 -1 333.3 11.22
 -9 -11 1 337.54 21.21
 -9 -11 -1 327.19 21.16
 9 -10 1 204.21 10.85
 -9 -10 -1 202.88 16.1
 9 -10 -1 212.75 7.69
 -9 -10 1 224.89 16.99
 -9 -9 1 651.71 30.7
 -9 -9 -1 653.16 30.7
 9 -9 1 622.77 19.85
 -9 -9 -1 631.13 27.65
 9 -9 -1 660.24 14.32
 -9 -9 1 625.29 27.46
 -9 -8 1 744.55 32.08
 -9 -8 -1 781.88 32.65
 9 -8 1 730.94 21.65
 -9 -8 -1 793.48 29.61
 -9 -8 1 750.83 29.32
 -9 -7 1 1040.7 37.08
 -9 -7 -1 1012.86 36.87
 9 -7 1 968.74 26.04
 -9 -7 -1 971.5 32.73
 -9 -7 1 973.15 32.82
 -9 -6 -1 652.87 27.61
 -9 -6 1 569.46 26.29
 -9 -6 -1 579.53 23.01
 -9 -6 1 568.47 23.18
 -9 -5 -1 692.46 28.38
 -9 -5 1 665.88 28.06
 -9 -5 -1 720.63 24.79
 -9 -5 1 712.11 24.92
 -9 -4 -1 317.72 18.18
 -9 -4 1 340.26 18.83
 -9 -4 -1 340.98 15.1
 -9 -4 1 327.71 15.27
 -9 -3 -1 917.87 33.05
 -9 -3 1 908.39 32.84
 9 -3 1 924.74 28.15
 -9 -3 -1 938.77 26.9
 -9 -3 1 996.5 28.1
 9 -3 -1 978.64 19.23
 -9 -2 1 1088.36 35.46
 -9 -2 -1 1047.44 34.81
 9 -2 1 1061.46 30.55
 9 -2 -1 1087.33 22.63
 -9 -2 -1 1039.54 27.4
 -9 -1 1 1410.8 41.51
 -9 -1 -1 1377.94 41.29
 9 -1 1 1413.96 36.8
 9 -1 -1 1397.06 29.23
 -9 -1 -1 1352.05 31.35
 -9 0 -1 823.32 30.48
 -9 0 1 843.75 30.84
 9 0 1 864.11 27.14
 9 0 -1 886.29 21.98
 -9 0 -1 846.21 21.01
 -9 1 1 1402.73 41.65
 -9 1 -1 1355.75 41.15
 9 1 1 1471.4 41.94
 9 1 -1 1491.81 42.2
 9 1 1 1403.68 37.46
 9 1 -1 1432 32.15
 -9 1 -1 1322.88 27.94
 9 2 -1 1040.87 20.64
 -9 2 1 1098.29 21.24
 -9 2 -1 1108.56 21.14
 9 2 1 1029.64 20.68
 -9 2 -1 1058.36 35.67
 -9 2 1 1014.5 35.01
 9 2 1 1124.29 36.04
 9 2 -1 1083.16 35.61
 9 2 1 1125.61 32.44
 9 2 -1 1097.82 28.09
 -9 2 -1 1082.15 21.03
 9 3 -1 875.88 20.52
 -9 3 -1 905.11 20.88
 9 3 1 1007.02 33.67
 9 3 -1 1017.98 33.88
 -9 3 -1 931.54 33.7
 -9 3 1 754.38 31.29
 9 3 -1 919.11 28.73
 9 3 1 980.75 30.18
 9 3 -1 953.58 26.7
 -9 3 1 971.93 21.19
 9 3 1 956.97 20.58
 9 4 -1 328.01 11.53
 -9 4 -1 325.42 11.48
 9 4 -1 343.34 16.31
 9 4 -1 349.44 15.4
 -9 4 1 335.77 11.62
 9 4 1 318.67 11.24
 9 5 -1 695.06 19.78
 -9 5 -1 658.06 19.2
 9 5 -1 723.86 24.39
 9 5 -1 696.29 24.85
 -9 5 1 709.16 20.09
 9 5 1 690.97 19.7
 -9 6 -1 570.09 18.48
 9 6 -1 597.28 19.31
 9 6 -1 602.69 23.12
 -9 6 1 590.98 19.51
 9 6 1 573.43 18.75
 9 7 -1 956.19 27.79
 -9 7 -1 922.6 26.8
 -9 7 1 984.2 28.07
 9 7 1 975.35 27.59
 9 8 -1 768.43 25.35
 -9 8 -1 698.65 24
 -9 8 1 764.83 25.2
 9 8 1 748.41 24.87
 9 16 -1 184.11 17.57
 9 17 -1 186.22 18.63
 -9 17 -1 178.16 18.24
 -9 -16 -2 110.95 16.86
 -9 -15 2 74.34 13.32
 -9 -15 -2 95.59 14.82
 -9 -14 2 129.37 15.52
 -9 -14 -2 103.84 14.72
 9 -13 2 83.99 8.65
 -9 -13 2 88.9 12.89
 -9 -13 -2 89.08 12.45
 9 -12 2 86.64 8.96
 -9 -12 2 102.04 13.06
 -9 -12 -2 90.86 12.55
 9 -11 2 181.55 12.08
 9 -11 -2 198.88 9.8
 -9 -11 2 189.71 16.66
 -9 -11 -2 213.46 17.61
 9 -10 2 216.06 12.83
 -9 -10 -2 220.14 16.89
 9 -10 -2 223.93 9.96
 -9 -10 2 221.02 17.21
 -9 -9 -2 227.69 17.66
 -9 -9 2 231.32 18.02
 9 -9 2 237.01 12.88
 9 -9 2 220.58 12.6
 9 -9 -2 243.5 9.7
 -9 -9 -2 226.56 16.64
 -9 -9 2 235.4 16.91
 -9 -8 -2 221.49 16.94
 -9 -8 2 221.16 16.98
 9 -8 2 210.31 11.92
 9 -8 2 209.02 12.31
 -9 -8 -2 228.35 15.59
 -9 -8 2 206.54 15.13
 -9 -7 -2 71.11 9.99
 -9 -7 2 83.92 10.57
 9 -7 2 96.66 8.19
 9 -7 2 98.14 8.31
 -9 -7 2 96.92 10.15
 -9 -7 -2 87.24 9.53
 -9 -6 -2 292.93 18.43
 -9 -6 2 287.54 18.49
 9 -6 2 283.08 14.24
 -9 -6 -2 289.3 16.48
 -9 -5 2 662.4 27.7
 -9 -5 -2 685.28 27.99
 9 -5 2 668.42 22.88
 -9 -5 -2 674.49 24.42
 -9 -4 -2 229.08 15.63
 -9 -4 2 217.7 15.1
 9 -4 2 237.25 12.73
 9 -4 -2 221.95 5.49
 -9 -4 -2 227.1 13.03
 -9 -3 -2 275.13 16.7
 -9 -3 2 251.98 16.26
 9 -3 2 265.45 13.82
 9 -3 -2 262.43 8.38
 9 -3 -2 259.5 10.05
 -9 -2 2 198.78 14.43
 -9 -2 -2 210.46 14.77
 9 -2 -2 231.49 8.82
 9 -2 2 214.26 12.31
 9 -2 -2 208.69 9.19
 -9 -1 2 406.38 12.05
 -9 -1 2 413.21 20.56
 -9 -1 -2 399.77 20.54
 9 -1 -2 448.87 14.27
 9 -1 2 425.99 18
 9 -1 -2 423.78 12.29
 -9 -1 -2 400.77 12.2
 9 -1 -2 418.98 14.42
 9 0 2 574 14.01
 -9 0 -2 571.31 23.94
 -9 0 2 593.86 24.16
 9 0 2 573.7 21.35
 9 0 -2 590.36 17.92
 9 0 -2 581.09 14.23
 -9 0 -2 591.59 14.48
 -9 1 2 426.15 12.68
 9 1 2 420.03 12.33
 -9 1 -2 397.89 20.72
 -9 1 2 386.75 20.68
 9 1 2 423.95 20.53
 9 1 -2 407.59 20.23
 9 1 -2 441.81 16.18
 9 1 2 394.67 18.2
 9 1 -2 436.82 15.99
 9 1 -2 399.75 12.11
 -9 1 -2 434.41 12.55
 -9 2 2 198.23 14.67
 9 2 2 215.98 14.89
 9 2 -2 214.73 14.8
 -9 2 -2 200.18 14.87
 9 2 -2 199.78 8.47
 -9 2 -2 211.28 8.96
 -9 2 2 227.27 9.1
 9 2 2 218.64 8.68
 9 2 -2 218.66 11.51
 9 3 2 272.16 16.58
 9 3 -2 248.73 15.76
 -9 3 -2 234.76 16.46
 -9 3 2 246.7 16.98
 9 3 -2 221.64 9.85
 -9 3 -2 261.33 10.6
 -9 3 2 255.24 10.52
 9 3 -2 258.7 13.06
 9 3 2 254.31 10.06
 9 4 -2 230.66 10.49
 -9 4 -2 228.6 10.55
 9 4 -2 244.03 13.72
 9 4 -2 234.76 13.35
 9 4 -2 219.05 12.76
 -9 4 2 244.27 10.95
 9 4 2 227.8 10.31
 9 5 -2 683.45 20.7
 -9 5 -2 669.53 20.31
 9 5 -2 619.78 23.17
 -9 5 2 674.83 20.81
 9 5 2 588.85 19.37
 9 6 -2 277.66 13.47
 -9 6 -2 280.11 13.26
 9 6 -2 302.01 15.64
 -9 6 2 300.76 13.84
 9 6 2 297.54 13.39
 -9 7 -2 96.62 8.4
 9 7 -2 49.6 6.27
 9 7 -2 100.72 9.24
 9 7 2 79.53 7.41
 9 8 -2 200.93 12.8
 -9 8 -2 191.9 12.12
 9 8 -2 216.41 13.59
 -9 8 2 191.61 12.31
 9 8 2 168.49 11.65
 9 9 -2 247.01 15.19
 -9 9 -2 238.18 14.48
 9 10 -2 202.76 14.51
 -9 10 -2 220.71 14.98
 9 11 -2 183 14.59
 -9 11 -2 172.02 13.66
 -9 12 -2 72.38 10.47
 9 12 -2 86.92 10.69
 9 13 -2 90.11 11.72
 -9 13 -2 80.63 10.71
 9 14 -2 130.77 14.5
 -9 14 -2 109.33 12.91
 9 15 -2 67.12 11.66
 -9 15 -2 72.74 12.25
 -9 16 -2 126.87 15.91
 9 16 -2 143.98 16.82
 9 17 -2 36.73 10.26
 -9 17 -2 18.09 8.22
 -9 -15 -3 10.61 9.12
 9 -14 3 70.68 9.54
 -9 -14 -3 70.91 12.82
 9 -13 3 35.85 7.71
 -9 -13 -3 23.55 9.02
 9 -12 3 39.24 7.37
 -9 -12 -3 47.55 10.42
 9 -11 3 55.12 6.3
 9 -11 3 57.74 8.23
 -9 -11 -3 62.39 11.56
 9 -10 3 143.02 11.59
 9 -10 3 159.79 10.07
 -9 -10 -3 196.08 17.23
 -9 -9 3 18.79 7.22
 9 -9 3 15.48 4.82
 9 -9 3 14.05 3.88
 -9 -9 -3 10 6.22
 -9 -8 -3 95.85 12.39
 -9 -8 3 101.67 12.21
 9 -8 3 92.13 9.14
 9 -8 3 113.34 8.48
 -9 -8 -3 107.82 11.76
 -9 -7 -3 10.64 6.12
 -9 -7 3 1.61 5.71
 9 -7 3 5.46 3.65
 9 -7 3 4.19 3.47
 -9 -6 -3 228.52 16.26
 -9 -6 3 220.09 16.22
 9 -6 3 259.14 13.19
 -9 -5 -3 85.3 9.87
 -9 -5 3 79.71 9.89
 9 -5 3 82.23 7.84
 -9 -4 3 312.6 18.07
 -9 -4 -3 310.17 17.7
 9 -4 3 323.06 15.4
 -9 -3 3 54.46 8.34
 -9 -3 -3 72.15 8.78
 9 -3 3 67.24 7.3
 9 -3 -3 69.87 4.11
 -9 -2 3 177.38 9.29
 9 -2 3 173.18 9.05
 -9 -2 -3 160.78 12.86
 -9 -2 3 170.76 12.99
 9 -2 -3 169.87 7.69
 9 -2 -3 177.21 9.51
 -9 -2 -3 179.54 9.69
 -9 -1 3 7.86 2.91
 9 -1 3 14.01 2.98
 -9 -1 -3 5.74 4.37
 -9 -1 3 8.6 4.36
 9 -1 -3 7.63 2.36
 9 -1 -3 11.46 2.91
 -9 -1 -3 9.17 2.93
 9 -1 -3 9.49 3.53
 -9 0 3 634.88 18.86
 9 0 3 591.19 17.98
 -9 0 -3 621.86 25.37
 -9 0 3 557.27 24.16
 9 0 -3 636.4 19.12
 9 0 -3 555.04 20.44
 9 0 -3 586.43 18.2
 -9 0 -3 595.3 18.65
 9 1 -3 7.39 2.91
 -9 1 -3 6.79 2.95
 -9 1 3 6.99 2.6
 9 1 3 5.24 2.25
 -9 1 3 11.32 4.53
 -9 1 -3 0.81 4.22
 9 1 -3 11.78 3.56
 9 1 -3 8.57 3.38
 -9 2 -3 147.85 13.11
 -9 2 3 173.5 13.68
 9 2 3 170.25 13.06
 9 2 -3 170.88 13.13
 -9 2 3 177.36 9.68
 9 2 3 184.69 9.41
 9 2 -3 166.25 10.97
 9 2 -3 172.38 9.3
 -9 2 -3 175.95 9.58
 -9 3 3 60.39 5.99
 9 3 3 72.54 6.24
 9 3 -3 64.91 6.09
 -9 3 -3 68.9 6.58
 -9 3 -3 58.5 8
 -9 3 3 57.25 8.81
 9 3 -3 74.43 7.6
 9 3 -3 74.2 7.53
 -9 4 3 279.15 17.82
 -9 4 -3 298.23 18.74
 9 4 -3 313.94 13.88
 -9 4 -3 279.44 13.63
 9 4 3 325.59 14.02
 -9 4 3 323.02 14.29
 9 5 3 85.5 7.58
 9 5 -3 83.55 7.43
 -9 5 -3 83.27 7.58
 9 5 -3 85.85 8.5
 9 6 -3 245.34 13.66
 -9 6 -3 233.03 13.17
 9 6 -3 237.86 13.78
 9 6 3 257.1 13.49
 -9 6 -3 242.15 9.22
 -9 7 3 8.07 4.12
 9 7 3 7.41 3.86
 9 7 -3 5.2 4
 -9 7 -3 5.74 4.23
 9 7 -3 10.66 3.79
 -9 7 -3 7.35 1.99
 9 8 -3 99.93 9.97
 -9 8 -3 110.72 9.92
 9 8 -3 114.44 9.79
 -9 8 -3 108.83 5.87
 9 9 -3 9.64 5.02
 -9 9 -3 15.26 5.84
 9 10 -3 160.98 13.65
 -9 10 -3 172.4 13.65
 9 11 -3 45.17 8.69
 -9 11 -3 51.01 9.12
 9 12 -3 43.56 8.92
 -9 12 -3 23.46 6.93
 9 13 -3 19.91 7.96
 -9 13 -3 35.19 9.14
 9 14 -3 76.16 11.79
 -9 14 -3 73.21 11.75
 9 15 -3 4.08 7.18
 -9 15 -3 15.85 8.27
 9 16 -3 39.26 11.14
 -9 16 -3 41.54 11.24
 9 17 -3 1.48 9.1
 -9 17 -3 8.81 7.97
 -9 -15 -4 66.55 14.52
 9 -14 4 203.85 16.77
 -9 -14 -4 218.21 21.44
 9 -13 4 262.18 18.41
 -9 -13 -4 306.45 24.24
 9 -12 4 492.98 24.81
 -9 -12 -4 539.02 30.82
 -9 -11 -4 418.88 26.52
 9 -11 4 404.32 22.15
 -9 -10 -4 542.79 28.83
 9 -10 4 478.1 23.54
 9 -9 4 343.39 19.53
 -9 -8 -4 463.36 24.53
 -9 -8 4 405.19 23.26
 9 -8 4 389.55 20.59
 -9 -7 -4 359.71 20.63
 -9 -7 4 325.51 20.1
 9 -7 4 299.78 17.45
 -9 -6 -4 674.05 28.51
 -9 -6 4 619.1 27.18
 -9 -5 -4 786.12 30.37
 -9 -5 4 708.68 29.23
 -9 -4 -4 1281.1 40.17
 -9 -4 4 1264 39.55
 -9 -3 4 1063.69 34.64
 -9 -3 -4 1023.2 34.76
 9 -3 4 1020.52 29.42
 9 -3 -4 1038.77 30.28
 -9 -3 -4 1035.13 30.89
 -9 -2 -4 1070.29 35.15
 -9 -2 4 954.61 33.05
 9 -2 4 1061.58 29.55
 9 -2 -4 1055.13 30.03
 -9 -2 -4 1032.99 30.44
 -9 -1 4 511.95 19.23
 9 -1 4 480.46 18.26
 -9 -1 4 500.61 22.45
 -9 -1 -4 439.97 21.48
 9 -1 -4 515.61 17.01
 9 -1 -4 500.57 18.9
 -9 -1 -4 474.57 18.69
 -9 0 4 587.88 20.79
 9 0 4 540.5 19.47
 -9 0 -4 521.07 23.23
 -9 0 4 480.09 22.49
 9 0 -4 540.78 18.58
 9 0 -4 540.72 19.8
 -9 0 -4 541.78 19.93
 -9 1 -4 440.97 21.22
 -9 1 4 456.96 21.69
 -9 1 4 528.37 19.71
 9 1 4 497.17 18.55
 9 1 -4 484.34 18.56
 -9 1 -4 475.61 18.72
 9 2 4 1025.79 29.52
 -9 2 -4 993.84 34.3
 -9 2 4 870.76 32.85
 9 2 -4 1090.13 30.8
 -9 2 -4 1018.73 29.75
 9 2 -4 997.18 29.17
 -9 3 -4 1022.6 35.31
 -9 3 4 992.88 34.61
 9 3 -4 984.06 29.37
 -9 3 -4 1004.78 30.09
 9 3 4 1014.37 29.52
 -9 4 4 1204.82 40.32
 -9 4 -4 1260.1 40.75
 9 4 -4 1264.24 35.26
 -9 4 -4 1243.17 35.22
 9 4 4 1353.8 35.65
 9 5 -4 689.11 25.26
 -9 5 -4 734.16 25.92
 -9 5 4 751.93 26.14
 9 5 4 740.76 25.48
 9 6 -4 625.23 24.48
 -9 6 -4 645.12 24.27
 9 7 -4 338.85 18.28
 -9 7 -4 335.38 18.05
 9 7 -4 342.42 17.11
 -9 7 -4 349.88 14.13
 9 8 -4 437.2 21.7
 -9 8 -4 408.32 21
 9 8 -4 423.52 19.3
 9 9 -4 306.56 19.19
 -9 9 -4 293.46 18.24
 9 9 -4 328.32 16.87
 9 10 -4 523.62 25.73
 -9 10 -4 492.5 24.62
 9 11 -4 414.84 23.99
 -9 11 -4 383.79 22.38
 9 12 -4 518.62 27.86
 -9 12 -4 529.75 27.14
 9 13 -4 362.07 23.61
 -9 13 -4 269.73 20.55
 9 14 -4 220.47 20.15
 -9 14 -4 228.27 19.33
 9 15 -4 98.17 14.33
 -9 15 -4 93.85 13.61
 9 16 -4 116.52 16.23
 -9 16 -4 104.04 14.83
 9 -15 5 -0.05 6.62
 9 -14 5 12.15 7.35
 -9 -14 -5 43.46 12.68
 9 -13 5 18.39 6.79
 -9 -13 -5 34.3 10.96
 9 -12 5 37.74 9.22
 -9 -12 -5 33.21 9.97
 9 -11 5 42.27 9.16
 9 -10 5 6.99 5.74
 9 -9 5 14.79 6.44
 9 -8 5 44.83 7.82
 -9 -7 -5 65.78 9.9
 -9 -7 5 39.21 8.24
 9 -7 5 34.98 7.84
 -9 -6 -5 56.04 8.74
 -9 -6 5 35.85 7.8
 -9 -5 -5 64.25 9.12
 -9 -5 5 55.99 8.62
 -9 -4 -5 35.78 7.78
 -9 -4 5 22.82 6.46
 9 -4 -5 33.1 6.56
 -9 -4 -5 39.81 7.04
 -9 -3 -5 158.27 12.6
 -9 -3 5 170.92 12.91
 9 -3 -5 158.88 12.1
 -9 -3 -5 143.23 11.81
 -9 -2 -5 77.67 9.29
 -9 -2 5 63.04 8.69
 9 -2 -5 86.05 9.12
 -9 -2 -5 98.72 9.5
 -9 -1 5 26.5 6.29
 -9 -1 -5 36.21 7.08
 -9 -1 5 28.97 5.72
 9 -1 5 31.79 5.88
 -9 -1 -5 27.01 6.14
 9 -1 -5 28.87 5.8
 -9 0 5 22.83 5.03
 9 0 5 41.02 6.27
 9 0 -5 26.77 5.61
 -9 0 -5 10.78 4.9
 -9 0 -5 28.33 6
 -9 0 5 33.93 6.53
 9 1 -5 31.15 5.58
 -9 1 -5 25.16 5.63
 -9 1 5 32.61 5.63
 9 1 5 32.43 5.77
 9 1 -5 30.81 5.17
 -9 1 5 35.45 6.74
 -9 1 -5 37.91 6.79
 -9 2 -5 78.64 8.99
 -9 2 5 60.64 8.85
 9 2 -5 76.59 8.44
 -9 2 -5 76.03 8.97
 -9 3 -5 132.99 11.96
 -9 3 5 158.9 13.54
 -9 3 -5 156.43 12.04
 9 3 -5 147.81 11.59
 9 4 -5 32.57 6.08
 -9 4 -5 40.48 7.09
 -9 4 5 38.2 7.3
 -9 4 -5 20.51 5.87
 9 5 -5 58.79 7.99
 -9 5 -5 62.24 8.77
 -9 5 5 55.71 8.79
 -9 5 -5 59.9 9.17
 9 6 -5 45.89 7.79
 -9 6 -5 36.04 6.8
 -9 7 -5 35.35 7.46
 9 7 -5 34.52 7.23
 9 7 -5 30.7 5.79
 9 8 -5 51.13 9.15
 -9 8 -5 40.67 7.93
 9 8 -5 58.16 7.85
 9 9 -5 19.29 7.18
 -9 9 -5 14.38 6.09
 9 9 -5 29.29 6.12
 9 10 -5 15.51 7.49
 -9 10 -5 25.83 7.92
 9 10 -5 24.81 6.4
 9 11 -5 72.21 12.39
 -9 11 -5 57.14 10.67
 9 12 -5 46.77 11.31
 -9 12 -5 31.2 9.5
 9 13 -5 30.27 9.54
 -9 13 -5 63.93 12.16
 9 14 -5 11.29 8.84
 -9 14 -5 30.2 10.28
 9 15 -5 -1.7 9.22
 -9 15 -5 -6.8 8
 9 -15 6 21.28 8.98
 9 -14 6 70.76 12.65
 9 -13 6 63.87 11.89
 9 -12 6 62.92 11.36
 9 -11 6 126.58 14.62
 9 -10 6 91.25 12.64
 9 -9 6 64.22 10.97
 9 -8 6 163.04 15.72
 9 -7 6 149.3 14.95
 -9 -6 -6 201.06 15.31
 -9 -6 6 170.71 13.86
 9 -6 6 155.13 14.76
 -9 -5 6 118.27 11.61
 -9 -5 -6 129.89 12.02
 9 -5 -6 142.7 13.21
 -9 -5 -6 110.54 12.34
 -9 -4 6 145.37 12.06
 -9 -4 -6 148.05 12.35
 9 -4 -6 138.34 12.92
 -9 -4 -6 172.02 14.84
 -9 -3 6 279.16 16.6
 -9 -3 -6 304.77 17.45
 9 -3 -6 314.74 18.57
 -9 -3 -6 295.82 18.67
 -9 -2 6 171.88 13.03
 -9 -2 -6 217.45 14.61
 9 -2 -6 207.67 15.2
 -9 -2 -6 237.05 16.34
 -9 -1 -6 144.99 12.17
 -9 -1 6 134.04 11.2
 -9 -1 -6 143.01 13
 9 -1 -6 161.2 12.95
 -9 0 -6 265.78 15.79
 -9 0 6 272.27 15.84
 9 0 -6 280.74 17.08
 -9 0 -6 274.72 17.49
 -9 1 -6 150.08 12.1
 -9 1 6 138.8 11.5
 -9 1 -6 158.26 13.28
 9 1 -6 154.42 12.94
 -9 2 -6 230.19 15.19
 -9 2 6 174.82 13.44
 9 2 -6 238.38 15.69
 -9 2 -6 216.36 15.55
 -9 3 -6 287.12 17.4
 -9 3 6 272.11 16.56
 9 3 -6 315.89 18.39
 -9 3 -6 270.19 17.39
 9 4 -6 152.93 13.48
 -9 4 -6 157 13.58
 -9 4 6 149.67 12.63
 -9 4 -6 156.86 13.21
 9 5 -6 113.67 12.02
 -9 5 -6 123.07 12.19
 -9 5 6 122.02 12.56
 -9 5 -6 124.31 12.42
 -9 6 -6 177.39 14.81
 9 6 -6 176.77 14.79
 -9 6 6 153.82 14.05
 -9 6 -6 171.28 15.24
 9 7 -6 161.4 14.78
 -9 7 -6 175.51 15.32
 -9 7 6 122.57 13.5
 -9 7 -6 142.48 14.19
 9 8 -6 178.82 15.92
 -9 8 -6 166.32 15.43
 9 8 -6 172.77 12.55
 9 9 -6 84.35 12.08
 -9 9 -6 70.63 11.04
 9 10 -6 98.02 12.74
 -9 10 -6 94.97 13.19
 9 11 -6 125.04 14.81
 -9 11 -6 126.41 15.1
 9 12 -6 51.16 11.45
 -9 12 -6 39.2 9.99
 9 13 -6 78.58 13.58
 -9 13 -6 94.97 14.77
 9 14 -6 72.29 14.31
 -9 14 -6 51.91 11.94
 9 -13 7 91.44 14.31
 9 -12 7 54.92 11.15
 9 -11 7 125.85 15.91
 9 -10 7 149.78 17.09
 9 -9 7 188.59 18.35
 9 -8 7 180.55 17.4
 9 -7 7 248.81 20.39
 9 -6 7 205.9 18.42
 9 -5 -7 298.34 20.77
 -9 -5 -7 289.58 20.85
 -9 -4 7 152.27 12.25
 -9 -4 -7 162.64 12.78
 9 -4 -7 137.51 14.04
 -9 -4 -7 154.03 15.23
 -9 -3 -7 209.26 14.09
 -9 -3 7 214.79 14.01
 9 -3 -7 202.26 16.39
 -9 -3 -7 208.86 16.93
 -9 -2 7 172.88 12.48
 -9 -2 -7 174.91 12.65
 9 -2 -7 186 15.79
 -9 -2 -7 183.41 15.81
 -9 -1 -7 444.72 19.81
 -9 -1 7 413.13 19.12
 9 -1 -7 424.29 23.55
 -9 -1 -7 406.07 23.34
 -9 0 7 378.08 18.11
 -9 0 -7 428.58 19.86
 9 0 -7 389.43 22.5
 -9 0 -7 415.53 23.8
 -9 1 -7 449.33 20.48
 -9 1 7 391.99 18.72
 9 1 -7 423.24 23.09
 -9 1 -7 399.18 22.91
 -9 2 7 154.77 11.93
 -9 2 -7 186.82 13.16
 -9 2 -7 149.06 14.26
 9 2 -7 199.32 16.22
 -9 3 -7 217.39 14.64
 -9 3 7 209.39 14.3
 -9 3 -7 183.27 16.11
 9 3 -7 221.22 16.69
 -9 4 -7 125.83 11.65
 -9 4 7 135.13 11.9
 9 4 -7 139.07 13.82
 -9 4 -7 159.49 14.88
 -9 5 -7 277.08 17.71
 -9 5 7 304.48 18.19
 -9 5 -7 290.1 20.19
 9 5 -7 270.32 19.69
 9 6 -7 227.99 18.25
 -9 6 -7 215 17.65
 -9 6 -7 221.97 16.41
 -9 6 7 200.2 15.21
 9 7 -7 258.44 20.09
 -9 7 -7 259.2 19.51
 -9 7 -7 275.64 18.6
 -9 7 7 247.62 17.75
 9 8 -7 185.4 17.28
 -9 8 -7 172.83 16.46
 -9 8 7 146.94 14.74
 -9 8 -7 169.86 16.49
 9 9 -7 235.85 20.19
 -9 9 -7 248.07 20.16
 9 10 -7 159.18 17.47
 -9 10 -7 149.63 17.3
 9 11 -7 171.87 18.23
 -9 11 -7 138.01 16.84
 9 12 -7 58.96 12.79
 -9 12 -7 59.42 11.63
 9 13 -7 115.22 16.98
 -9 13 -7 86.4 15.17
 9 -10 8 0.37 7.75
 9 -9 8 -2.22 7.17
 9 -8 8 -6.6 7.96
 9 -7 8 -1.78 7.47
 9 -6 8 2.9 8.83
 9 -6 -8 17.74 8.79
 -9 -6 -8 -3.14 7.27
 9 -5 8 3.05 7.41
 9 -5 -8 1.84 6.92
 -9 -5 -8 -5.54 8.65
 9 -4 -8 7.34 7.47
 -9 -4 -8 10.75 8.62
 9 -3 -8 -0.76 6.58
 -9 -3 -8 -0.59 8.33
 -9 -2 8 -7.57 6.75
 9 -2 -8 -0.64 6.03
 -9 -2 -8 -2.56 7.24
 -9 -1 8 0.47 5.42
 9 -1 -8 -12.59 7.43
 -9 -1 -8 -1.78 6.68
 9 0 -8 -0.24 6.14
 -9 0 -8 5.69 7.37
 -9 0 8 5.44 4.66
 9 1 -8 4.72 6.32
 -9 1 -8 18.69 9.12
 -9 1 8 0.65 4.5
 9 2 -8 9.73 7.93
 -9 2 -8 15.27 8.44
 9 3 -8 2.78 6.31
 -9 3 -8 12.16 8.79
 9 4 -8 7.86 7.71
 -9 4 -8 -1.34 7.12
 9 5 -8 1.42 7.02
 -9 5 -8 14.08 8.39
 9 6 -8 17.13 8.57
 -9 6 -8 12.91 7.44
 9 7 -8 1.23 7.24
 -9 7 -8 -1.2 6.58
 9 8 -8 -5.82 8.04
 -9 8 -8 -3.96 7.72
 9 9 -8 15.78 9.99
 -9 9 -8 2.31 7.27
 9 10 -8 1 8.79
 -9 10 -8 -8.03 8.62
 9 11 -8 4.84 8.9
 -9 11 -8 9.39 8.72
 9 -6 -9 64.25 14.17
 -9 -6 -9 70.71 13.75
 9 -5 9 124.14 15.98
 9 -5 -9 99.67 14.75
 -9 -5 -9 119.05 16.18
 9 -4 9 52.29 11.22
 9 -4 -9 54.79 12.04
 -9 -4 -9 48.39 12.14
 9 -3 -9 113.65 15.2
 -9 -3 -9 104.53 15.03
 -9 -2 9 88.19 12.6
 9 -2 -9 72.15 11.75
 -9 -2 -9 69.51 13.18
 -9 -1 9 176.54 16.14
 9 -1 -9 188.09 18.53
 -9 -1 -9 187.09 18.94
 -9 0 -9 138.59 16.59
 9 0 -9 163.18 17.66
 9 1 -9 184.78 18.62
 -9 1 -9 184.1 18.74
 9 2 -9 74.23 12.79
 -9 2 -9 83.73 13.89
 9 3 -9 142.64 17.13
 -9 3 -9 121.94 15.6
 9 4 -9 79.74 13.97
 -9 4 -9 41.72 10.53
 9 5 -9 92.1 13.48
 -9 5 -9 119.76 15.82
 9 6 -9 89.4 15.42
 -9 6 -9 66.18 12.23
 9 7 -9 147.38 17.92
 -9 7 -9 111.27 16.02
 9 8 -9 119.01 17.03
 -9 8 -9 101.9 15.46
 9 -3 -10 8.88 8.81
 -9 -3 -10 2.93 10.07
 9 -2 -10 77.36 14.32
 -9 -2 -10 128.68 17.63
 9 -1 -10 26.33 9.98
 -9 -1 -10 14.41 9.09
 9 0 -10 74 13.39
 -9 0 -10 72.26 13.58
 9 1 -10 21.86 10.63
 -9 1 -10 9.39 10.09
 9 2 -10 121.07 17.27
 -9 2 -10 66.96 13.65
 9 3 -10 7.73 9.89
 -9 3 -10 43.78 12.98
 -10 -16 0 23.18 11.5
 -10 -15 0 526.17 31.75
 -10 -14 0 0.4 7.61
 -10 -13 0 594.45 31.74
 -10 -12 0 4 6.49
 -10 -11 0 475.59 26.17
 -10 -10 0 16.09 7.55
 -10 -10 0 -2.28 5.4
 -10 -9 0 1047.61 40.24
 10 -9 0 967.96 22.35
 -10 -9 0 944.89 35.5
 -10 -8 0 5.68 6.1
 10 -8 0 5.91 2.11
 -10 -8 0 1.58 4.66
 -10 -7 0 2591.77 67.96
 10 -7 0 2453.49 46.85
 -10 -7 0 2526.13 60.87
 -10 -6 0 7.21 5.63
 10 -6 0 14.91 2.8
 -10 -6 0 3.22 4.2
 -10 -5 0 386.43 21.41
 -10 -5 0 384.9 17.71
 -10 -4 0 5.12 5.36
 -10 -4 0 7.65 3.6
 -10 -3 0 1493.57 46.22
 -10 -3 0 1566.35 38.1
 -10 -2 0 6.18 4.6
 -10 -2 0 4.44 2.82
 -10 -1 0 1878.37 53.22
 -10 -1 0 1952.15 41.27
 -10 0 0 14.04 6.06
 10 0 0 13.29 4.51
 -10 0 0 14.54 2.81
 -10 1 0 1885.54 54.05
 10 1 0 1961.66 48.03
 -10 2 0 -0.13 5.55
 10 2 0 3.2 3.99
 10 3 0 1521.78 27.81
 -10 3 0 1548.02 28.03
 -10 3 0 1462.45 46.54
 10 3 0 1566.53 41.97
 -10 3 0 1558.2 28.25
 10 3 0 1518.73 27.71
 -10 4 0 2.47 1.56
 10 4 0 5.63 2.26
 -10 4 0 1.08 6.43
 10 4 0 0.49 4.13
 -10 4 0 5.28 1.82
 10 4 0 4.25 1.49
 10 5 0 394.43 19.05
 -10 -16 1 90.43 15.65
 -10 -16 -1 73.11 14.19
 -10 -15 1 6.86 7.25
 -10 -15 -1 1.36 6.88
 -10 -14 1 74.07 13.09
 -10 -14 -1 106.45 14.71
 -10 -13 1 -1.57 6.91
 -10 -13 -1 2.56 5.75
 -10 -12 1 75.5 11.27
 -10 -12 -1 86.4 12.1
 10 -11 1 6.16 3.16
 -10 -11 1 8.35 6.35
 -10 -11 -1 19.96 7.41
 -10 -10 -1 101.39 13.52
 -10 -10 1 130.27 15.15
 10 -10 1 106.77 7.74
 -10 -10 1 108.03 12.83
 -10 -10 -1 110.54 12.59
 -10 -9 -1 -6.53 6.86
 -10 -9 1 -0.44 6.61
 10 -9 1 0.39 2.78
 -10 -9 1 1.68 4.53
 -10 -9 -1 -2.09 4.95
 -10 -8 -1 283.59 20.32
 -10 -8 1 266.07 19.49
 10 -8 1 266.14 12.2
 -10 -8 -1 296.36 17.93
 -10 -8 1 279.76 17.67
 -10 -7 -1 13.86 5.31
 -10 -7 1 11.95 5.77
 10 -7 1 18.94 3.67
 -10 -7 1 18.83 5.84
 -10 -7 -1 31.59 6.74
 -10 -6 1 236.51 17.6
 -10 -6 -1 225.02 17.07
 10 -6 -1 208.32 5.39
 -10 -6 -1 242.92 14.65
 -10 -6 1 220.5 14.29
 -10 -5 -1 49.07 8.42
 -10 -5 1 41.05 7.93
 -10 -5 1 48.26 6.89
 -10 -5 -1 63.11 7.51
 -10 -4 -1 194.53 14.98
 -10 -4 1 177.75 14.34
 -10 -4 -1 171.39 11.42
 -10 -4 1 169.67 11.38
 -10 -3 -1 25.85 6.76
 -10 -3 1 21.56 6.39
 10 -3 1 24.66 5.23
 -10 -3 1 21.78 4.78
 -10 -3 -1 25.55 4.53
 -10 -2 -1 362.96 20.14
 -10 -2 1 359.44 20.1
 10 -2 1 354.3 16.83
 10 -2 -1 356.6 10.71
 -10 -2 -1 346.65 14.48
 -10 -1 -1 2.21 4.75
 -10 -1 1 -9.27 6.21
 10 -1 1 0.07 3.54
 10 -1 -1 4.88 1.96
 -10 -1 -1 2.94 2.14
 -10 0 -1 408.98 21.39
 -10 0 1 401.87 21.24
 10 0 1 420.94 18.83
 10 0 -1 426.52 14.2
 -10 0 -1 405.11 13.47
 -10 1 -1 -0.6 5.18
 -10 1 1 1.25 5.07
 10 1 1 4.6 4.37
 10 1 -1 5.58 2.51
 -10 1 -1 4.72 1.93
 -10 2 1 352.91 8.13
 -10 2 -1 331.32 20.11
 -10 2 1 306.79 19.39
 10 2 -1 376.31 14.73
 10 2 -1 353.51 17.11
 10 2 1 371.25 17.87
 10 2 -1 328.14 7.65
 -10 2 -1 351.67 9.48
 -10 2 -1 347.98 8.06
 10 3 -1 20.61 2.37
 -10 3 -1 20.44 2.35
 -10 3 1 23.75 2.78
 10 3 1 22.36 2.35
 -10 3 -1 9.94 4.93
 -10 3 1 23.22 6.31
 10 3 1 18.98 5.38
 10 3 -1 22.82 5.57
 10 3 -1 20.79 3.86
 -10 4 -1 170.8 7.99
 10 4 -1 174.76 8.08
 -10 4 -1 162.22 14.8
 -10 4 1 162.61 15.02
 10 4 -1 182.35 12.78
 10 4 -1 176.79 11.11
 -10 4 1 187.32 8.36
 10 4 1 189.99 8.09
 10 5 -1 46.35 4.56
 -10 5 -1 62.02 5.21
 10 5 -1 53.19 7.25
 -10 5 1 47.56 4.86
 10 5 1 54.65 4.94
 10 6 -1 239.8 11.49
 -10 6 -1 229.85 11
 10 6 -1 229.04 14.57
 -10 6 1 232.71 11.45
 10 6 1 239.88 11.27
 10 7 -1 11.36 4.04
 -10 7 -1 26.57 4.86
 10 7 -1 22 5.87
 -10 7 1 22.02 4.41
 10 7 1 14.38 3.85
 10 8 -1 289.25 14.72
 -10 8 -1 280.81 14.16
 10 8 1 268.77 13.84
 10 9 -1 7.25 4.73
 -10 9 -1 5.25 3.78
 -10 10 -1 110.58 10.44
 10 10 -1 116.89 10.78
 10 11 -1 7.42 4.51
 -10 11 -1 4.66 5.02
 10 12 -1 56.68 9.12
 -10 12 -1 79.34 10.44
 10 13 -1 0.7 5.33
 -10 13 -1 9.11 6.53
 10 14 -1 85.05 11.85
 -10 14 -1 85.51 12.09
 10 15 -1 -4.63 6.89
 -10 15 -1 2.16 6.32
 10 16 -1 84.35 13.21
 -10 16 -1 72.64 12.62
 10 17 -1 12.52 8.05
 -10 17 -1 6.65 8.74
 -10 -15 -2 193.5 19.87
 -10 -14 2 1.19 7.72
 -10 -14 -2 -7.01 7.63
 -10 -13 -2 179.71 18.12
 -10 -13 2 139.49 15.72
 10 -12 2 4.06 3.63
 10 -12 2 0.73 3.99
 -10 -12 2 -2.31 6.75
 -10 -12 -2 -0.43 6.2
 10 -11 2 228.82 13.59
 10 -11 2 251.35 14.04
 -10 -11 -2 218.52 18.18
 -10 -11 2 247.66 19.18
 10 -10 2 2.24 3.12
 10 -10 2 -0.64 3.89
 -10 -10 2 8.94 7.3
 -10 -10 -2 5.88 6.02
 10 -10 -2 -0.85 1.77
 -10 -9 2 308.12 21.81
 -10 -9 -2 324.54 22.73
 10 -9 2 341.3 16.42
 10 -9 2 315.92 15.48
 10 -9 -2 343.59 10.46
 -10 -9 -2 313.24 20.31
 -10 -9 2 324.59 20.67
 -10 -8 -2 28.23 8.32
 -10 -8 2 10.02 6.56
 10 -8 2 20.96 4.97
 10 -8 2 23.59 4.9
 -10 -8 2 15.32 5.66
 -10 -8 -2 15.36 5.74
 -10 -7 -2 192.47 16.37
 -10 -7 2 173.75 15.6
 10 -7 2 200.4 12.45
 10 -7 2 205.18 12.03
 -10 -7 -2 215.62 15.04
 -10 -6 2 9.35 6.31
 -10 -6 -2 -14.04 6.63
 10 -6 2 -4.85 3.87
 -10 -6 -2 -2.28 3.75
 -10 -5 -2 637.13 28.4
 -10 -5 2 618.19 28.31
 10 -5 2 601.98 22.86
 -10 -5 -2 623.26 24.37
 10 -5 -2 674.66 16.39
 -10 -4 -2 3.61 5.02
 -10 -4 2 6.18 5.2
 10 -4 2 2.8 3.53
 10 -4 -2 2.39 1.22
 10 -4 -2 0.19 1.53
 -10 -4 -2 -3.19 3.19
 -10 -3 2 250.38 17.08
 -10 -3 -2 248.57 17.15
 10 -3 -2 246.09 8.92
 -10 -3 -2 243.49 13.16
 10 -3 2 263.59 14.54
 10 -3 -2 244.21 9.73
 -10 -2 -2 19.35 6.03
 -10 -2 2 14.86 5.63
 10 -2 2 25.44 5.64
 10 -2 -2 19.39 3.06
 -10 -2 -2 23.26 4.27
 10 -2 -2 19.78 3.19
 -10 -1 -2 495.64 24.59
 -10 -1 2 530.35 25.04
 10 -1 -2 518.62 16.71
 -10 -1 -2 519.49 17.64
 10 -1 2 514.53 21.19
 10 -1 -2 554.1 17.04
 -10 0 2 -1.84 1.62
 10 0 2 4.43 1.58
 -10 0 -2 13.82 5.74
 -10 0 2 -1.23 4.87
 10 0 2 8.95 4.94
 10 0 -2 4.3 2.79
 10 0 -2 -1.14 1.59
 -10 0 -2 0.8 1.4
 -10 0 -2 2.75 2.29
 10 0 -2 1.35 2.62
 -10 1 2 544.52 14.04
 10 1 2 530.57 13.57
 -10 1 -2 515.86 25.17
 -10 1 2 518.65 25.1
 10 1 -2 553.03 19.59
 -10 1 -2 521.1 15.58
 10 1 2 521.06 22.05
 10 1 -2 525.25 18.57
 10 1 -2 523.56 13.68
 -10 1 -2 528.49 13.97
 -10 2 -2 11.93 5.67
 -10 2 2 15.3 5.56
 -10 2 2 16.42 2.66
 10 2 2 17.55 2.62
 10 2 -2 17.69 2.91
 -10 2 -2 23.19 3.26
 -10 2 -2 18.5 2.72
 10 2 -2 22.83 4.1
 -10 3 2 254.85 10.41
 10 3 2 253.89 10.02
 10 3 -2 246.6 9.91
 -10 3 -2 270.79 10.55
 -10 3 -2 239 17.67
 -10 3 2 264.11 18.28
 -10 3 -2 252.02 7.9
 10 3 -2 252.83 13.89
 10 3 -2 255.06 13.49
 10 4 -2 -1.24 2.22
 -10 4 2 -0.41 2.3
 -10 4 -2 1.22 2.21
 10 4 2 3.59 2.11
 -10 4 -2 -2.84 4.88
 -10 4 2 -3.85 5.66
 10 4 -2 0.36 3.58
 10 5 -2 630.73 19.94
 -10 5 -2 627.11 19.8
 10 5 -2 581.55 23.38
 -10 5 2 650.74 20.42
 10 5 2 616.94 19.35
 -10 6 2 1.21 2.5
 10 6 2 2.09 2.77
 10 6 -2 3.69 3.38
 -10 6 -2 2.42 2.84
 10 6 -2 4.66 4.37
 10 7 -2 205.97 12.12
 -10 7 -2 189.66 11.52
 10 7 -2 243 15.11
 10 7 2 217.65 12.06
 -10 8 -2 19.12 5.39
 10 8 -2 14.39 5.05
 10 8 -2 35.99 6.83
 -10 8 2 36.74 6.05
 10 8 2 32.48 5.08
 10 9 -2 354.05 18.05
 -10 9 -2 298.71 16.41
 10 10 -2 -2.05 4.65
 -10 10 -2 -0.54 4.2
 10 11 -2 223.47 15.91
 -10 11 -2 225.92 15.79
 10 12 -2 0.76 6.19
 -10 12 -2 1.99 5.36
 10 13 -2 127.48 13.65
 -10 13 -2 129.26 13.47
 10 14 -2 -2.27 6.81
 -10 14 -2 1.34 6.41
 10 15 -2 163.92 16.42
 -10 15 -2 145.07 15.53
 10 16 -2 -20.47 8.93
 -10 16 -2 -19.56 9.74
 10 17 -2 64.24 12.64
 -10 17 -2 53.1 11.42
 -10 -15 -3 7.17 8.15
 -10 -14 -3 387.98 27.75
 10 -13 3 4.2 4.87
 -10 -13 -3 15.1 8.17
 10 -12 3 486.66 22.77
 -10 -12 -3 470.62 29.11
 10 -11 3 5.84 3.86
 10 -11 3 6.05 4.83
 -10 -11 -3 -3.03 6.55
 10 -10 3 857.83 30.86
 10 -10 3 956.84 28.73
 -10 -10 -3 938.17 37.98
 -10 -9 -3 2.6 6.84
 -10 -9 3 18.35 8.46
 10 -9 3 7.75 4.35
 10 -9 3 10.15 3.8
 -10 -9 -3 22.02 7.62
 -10 -8 -3 429.96 24.6
 -10 -8 3 425.59 24.9
 -10 -8 -3 435.96 23.41
 10 -8 3 384.99 19.17
 10 -8 3 362.08 17.33
 -10 -7 -3 17.24 7.52
 -10 -7 3 3.33 5.35
 10 -7 3 8.95 4.51
 10 -7 3 6.94 4.36
 -10 -7 -3 8.85 4.86
 -10 -6 -3 1010.84 37.38
 -10 -6 3 954.76 36.3
 -10 -6 -3 939.53 33.31
 10 -6 3 961.18 29.92
 -10 -5 -3 11.48 6.69
 -10 -5 3 0.64 6.66
 10 -5 3 1.2 3.49
 -10 -4 3 1866.82 52.25
 -10 -4 -3 1842.49 52.79
 10 -4 3 1805 45.9
 -10 -3 -3 38.36 7.7
 -10 -3 3 27.37 6.52
 10 -3 -3 34.15 3.2
 10 -3 3 27.22 5.9
 -10 -2 -3 889.5 33.09
 -10 -2 3 850.62 32.18
 10 -2 -3 891.06 21.87
 -10 -2 -3 885.83 24.19
 10 -2 -3 920.52 25.9
 -10 -1 3 7.22 2.22
 10 -1 3 -1.57 2.53
 -10 -1 -3 2.65 4.81
 -10 -1 3 9.52 4.83
 10 -1 -3 6.37 2.33
 10 -1 -3 6.01 2.9
 10 -1 -3 3.21 2.38
 -10 -1 -3 2.55 2.59
 -10 0 3 1461.97 32.64
 10 0 3 1378.47 31.68
 -10 0 3 1380.61 42.89
 -10 0 -3 1349.5 42.72
 10 0 -3 1458.18 34.45
 10 0 -3 1409.18 35.97
 10 0 -3 1375.39 31.73
 -10 0 -3 1411.13 32.62
 -10 1 -3 6 4.67
 -10 1 3 10.15 4.96
 10 1 -3 6.52 2.38
 -10 1 -3 6.43 3.04
 -10 1 3 3.62 2.1
 10 1 3 5.66 2.32
 10 1 -3 7.05 3.47
 -10 2 3 939.84 24.85
 10 2 3 875.06 23.62
 -10 2 3 862.53 33.26
 -10 2 -3 895.56 33.91
 10 2 -3 939.97 28.09
 10 2 -3 893.62 28
 10 2 -3 851.03 23.5
 -10 2 -3 867.61 24.16
 10 3 -3 33.69 4.61
 -10 3 -3 38.23 4.89
 -10 3 3 34.47 4.63
 10 3 3 36.39 4.8
 -10 3 -3 30.16 7.5
 -10 3 3 24.53 6.53
 10 3 -3 34.65 5.52
 -10 4 -3 1884.66 54.84
 -10 4 3 1751.79 53.53
 10 4 -3 1776.82 42.03
 -10 4 -3 1882.34 42.87
 10 4 3 1964.42 42.95
 -10 4 3 1927.23 43.69
 10 5 -3 5.8 3.66
 -10 5 -3 9.8 4.18
 -10 5 3 6.08 3.39
 10 5 3 4.47 2.93
 10 5 -3 0.73 3.82
 10 6 -3 973.62 29.54
 -10 6 -3 945.22 29
 10 6 -3 938.27 31.26
 -10 6 -3 992.88 20.81
 10 6 3 921.08 28.27
 10 7 -3 8.62 4.58
 -10 7 -3 3.87 3.69
 -10 7 3 9.12 4.36
 10 7 3 9.66 4.21
 10 7 -3 4.79 4.26
 -10 7 -3 6.13 1.57
 10 8 -3 416.61 19.91
 -10 8 -3 418.09 19.45
 10 8 -3 418.3 20.11
 10 9 -3 2.42 4.53
 -10 9 -3 5.49 4.92
 10 9 -3 14.72 5.28
 10 10 -3 959.31 34.59
 -10 10 -3 933.79 33.46
 10 11 -3 1.83 5.3
 -10 11 -3 -2.36 6.02
 10 12 -3 503.38 26.3
 -10 12 -3 489.56 25.1
 10 13 -3 26.82 8.26
 -10 13 -3 7.9 6.87
 -10 14 -3 360.58 23.13
 10 14 -3 224.11 19.69
 10 15 -3 -1.59 7.37
 -10 15 -3 2.19 6.43
 10 16 -3 156.55 17.06
 -10 16 -3 152.3 16.92
 10 17 -3 -2.91 9.25
 -10 -14 -4 -1.17 7.09
 10 -13 4 8.46 6.67
 -10 -13 -4 6.37 7.35
 10 -12 4 0.26 4.92
 -10 -12 -4 3.98 7.68
 10 -11 4 -9.35 6.4
 -10 -11 -4 3.4 7.32
 10 -10 4 12.19 5.61
 -10 -10 -4 8.95 7.24
 10 -9 4 5.4 5.11
 -10 -9 -4 -1.26 6.37
 -10 -8 4 5.74 7.49
 10 -8 4 -0.79 5.1
 -10 -7 -4 -4.75 6.17
 -10 -7 4 1.7 5.65
 10 -7 4 -0.97 4.49
 -10 -6 -4 5.35 5.32
 -10 -6 4 5.4 5.78
 -10 -5 4 4.81 5.13
 -10 -5 -4 -5.38 5.75
 -10 -4 -4 -0.67 5.25
 -10 -4 4 4.95 4.67
 -10 -3 -4 -4.47 5.42
 -10 -3 4 3.77 5.07
 10 -3 -4 4.56 3.74
 -10 -3 -4 -0.66 3.5
 10 -2 4 8.93 3.53
 -10 -2 -4 11.63 5.8
 -10 -2 4 17.55 6.37
 10 -2 -4 8.61 2.76
 10 -2 -4 14.24 4.27
 -10 -2 -4 0.39 3.35
 10 -1 4 2.01 2.51
 -10 -1 4 -0.32 2.85
 -10 -1 -4 -1.57 4.9
 -10 -1 4 2.83 4.8
 10 -1 -4 2.42 2.51
 10 -1 -4 -1.92 3
 -10 -1 -4 0.85 3.14
 10 0 -4 57.11 6.83
 -10 0 4 58.73 6.46
 10 0 4 46.43 5.46
 -10 0 -4 50.71 6.23
 10 0 -4 38.39 5.28
 -10 0 -4 55.06 8.52
 -10 0 4 38.6 7.42
 10 1 -4 1.73 3.21
 -10 1 -4 -1.9 3.72
 -10 1 4 -0.23 2.88
 10 1 4 3.2 2.76
 -10 1 -4 -9.58 5.55
 -10 1 4 6.75 4.86
 10 2 4 11.39 3.53
 10 2 -4 9.42 3.62
 -10 2 -4 14.58 4.49
 10 2 -4 16.36 4.44
 -10 2 -4 5.47 5.02
 -10 2 4 6.27 5.51
 10 3 4 -4.07 2.91
 10 3 -4 4.22 3.78
 -10 3 -4 -7.51 4.07
 -10 3 4 2.48 4.75
 -10 3 -4 2.55 5.16
 10 4 4 3.86 3.1
 10 4 -4 10.48 4.03
 -10 4 -4 7.31 4.11
 -10 4 -4 5.77 5.45
 -10 4 4 -4.36 4.86
 10 5 -4 -3.14 3.96
 -10 5 -4 5.43 4.55
 -10 5 4 -1.2 3.5
 10 5 4 -2.21 3.06
 -10 5 -4 -6.95 7.08
 -10 5 4 0.53 6.07
 10 6 -4 15.67 6.04
 -10 6 -4 9.72 4.81
 10 6 -4 7.04 4.29
 10 7 -4 2.98 4.45
 -10 7 -4 4.76 4.28
 10 7 -4 5.99 4.28
 10 8 -4 11.81 5.55
 -10 8 -4 1.64 4.73
 10 8 -4 3.19 4.4
 -10 9 -4 6.46 5.62
 10 9 -4 1.93 5.23
 10 9 -4 1.76 4.8
 10 10 -4 10.61 6
 -10 10 -4 19.38 6.52
 10 11 -4 1.29 7
 -10 11 -4 4.44 6.5
 10 12 -4 4.27 7.09
 -10 12 -4 4.77 5.92
 10 13 -4 -11.18 7.63
 -10 13 -4 -3.17 7.62
 10 14 -4 -1.36 7.43
 -10 14 -4 -8.23 7.69
 10 15 -4 -17.08 9.73
 -10 15 -4 15.48 8.47
 10 16 -4 1.74 7.53
 -10 16 -4 -3.52 8.85
 10 -14 5 93.43 12.72
 10 -13 5 -0.51 6.3
 -10 -13 -5 26.93 11.93
 10 -12 5 408.67 25.04
 -10 -12 -5 466.51 30.41
 10 -11 5 3.63 5.76
 -10 -11 -5 -5.91 7.74
 10 -10 5 218.91 17.27
 10 -9 5 -4.48 6.27
 -10 -8 5 327.5 21.25
 10 -8 5 286.12 19.38
 -10 -7 -5 9.2 6.88
 -10 -7 5 -1.56 5.65
 10 -7 5 -4.46 5.54
 -10 -6 -5 333.38 21.01
 -10 -6 5 335.2 20.92
 -10 -5 -5 8.27 5.94
 -10 -5 5 2.28 5.42
 -10 -4 -5 617.61 27.41
 -10 -4 5 578.49 26.28
 10 -4 -5 595.92 24.61
 -10 -4 -5 583.46 24.54
 -10 -3 -5 -2.4 5.48
 -10 -3 5 4.84 4.88
 10 -3 -5 2.93 4.09
 -10 -3 -5 3.21 4.32
 -10 -2 -5 721.31 29.37
 -10 -2 5 714.56 29.03
 10 -2 -5 766.24 27.44
 -10 -2 -5 788.08 28.01
 -10 -1 -5 -6.4 5.21
 -10 -1 5 -2.38 4.68
 -10 -1 5 3.34 3.48
 10 -1 5 -2.11 3.44
 10 -1 -5 -0.25 3.78
 -10 -1 -5 2.25 3.85
 -10 0 -5 120.48 11.75
 -10 0 5 142.44 12.42
 -10 0 5 161.73 11.57
 10 0 5 134.86 10.52
 -10 0 -5 104.39 10.24
 10 0 -5 151.72 11.29
 10 1 -5 0.49 4.01
 -10 1 -5 -2.07 3.92
 -10 1 5 -0.02 4.23
 10 1 5 3.09 3.79
 -10 1 -5 -13.1 6.24
 -10 1 5 4.46 4.49
 10 1 -5 3.47 3.63
 -10 2 5 717.67 29.01
 -10 2 -5 714.77 29.23
 -10 2 -5 675.34 26.05
 10 2 -5 763.05 26.64
 10 3 -5 3.88 4.26
 -10 3 -5 1.24 4.23
 -10 3 -5 0.65 6.28
 -10 3 5 0.5 5.01
 10 4 -5 551.98 23.62
 -10 4 -5 586.13 24.07
 -10 4 -5 601.93 27.69
 -10 4 5 574.09 26.96
 10 5 -5 3.48 4.51
 -10 5 -5 22.85 6.46
 -10 5 5 15.73 6.61
 -10 5 -5 8.93 5.61
 10 6 -5 342.13 18.89
 -10 6 -5 329.13 19.01
 -10 6 5 301.06 21.21
 -10 6 -5 368.42 22.56
 10 7 -5 1.79 5.28
 -10 7 -5 -2.36 5.26
 10 7 -5 -9.64 5.62
 10 8 -5 312.56 19.65
 -10 8 -5 307.98 18.88
 10 8 -5 331.65 18.15
 10 9 -5 -7.3 6.8
 -10 9 -5 0.99 5.56
 10 9 -5 -5.88 5.33
 10 10 -5 246.67 18.92
 -10 10 -5 212.03 17.48
 10 10 -5 245.71 15.23
 10 11 -5 16.55 8.79
 -10 11 -5 3.81 6.28
 10 12 -5 492.19 28.29
 -10 12 -5 428.4 26.36
 10 13 -5 5.94 8.96
 -10 13 -5 6.56 7.88
 10 14 -5 116.01 15.66
 -10 14 -5 95.47 13.55
 10 15 -5 13.89 8.86
 -10 15 -5 7.02 9.1
 10 -14 6 1.37 8.08
 10 -13 6 115.77 14.6
 10 -12 6 -2.52 7.25
 10 -11 6 182 17.15
 10 -10 6 0.81 6.08
 10 -9 6 195.23 16.98
 10 -8 6 14.39 8.07
 10 -7 6 322.71 21.58
 -10 -6 -6 12.63 6.66
 -10 -6 6 6.38 6.01
 10 -6 6 2.64 5.99
 -10 -5 -6 334.44 20.35
 -10 -5 6 258.67 17.95
 -10 -4 -6 2.94 5.01
 -10 -4 6 -4.47 5.32
 10 -4 -6 6.73 5.16
 -10 -4 -6 -6.03 6.09
 -10 -3 6 410.25 21.18
 -10 -3 -6 425.25 22.06
 10 -3 -6 451.62 22.3
 -10 -3 -6 410.08 22.21
 -10 -2 -6 1.22 4.68
 -10 -2 6 -5.93 5.76
 10 -2 -6 -0.93 4.67
 -10 -2 -6 -2.71 5.86
 -10 -1 6 408.42 20.71
 -10 -1 -6 391.29 20.66
 10 -1 -6 372.56 20.1
 -10 -1 -6 416.76 21.46
 -10 0 -6 16.74 5.54
 -10 0 6 25.35 6.22
 10 0 -6 32.52 6.95
 -10 0 -6 28.67 6.73
 -10 1 -6 349.6 19.65
 -10 1 6 361.08 19.66
 10 1 -6 388.6 20.49
 -10 1 -6 406.74 21.36
 -10 2 -6 -6.99 5.89
 -10 2 6 -0.45 5.57
 10 2 -6 5.07 5.46
 -10 2 -6 -1.97 4.68
 -10 3 -6 395.18 21.3
 -10 3 6 386.42 20.98
 10 3 -6 422.93 21.47
 -10 3 -6 416.07 21.86
 10 4 -6 -6.19 5.07
 -10 4 6 -0.3 4.96
 -10 4 -6 -0.74 5.04
 10 5 -6 308.56 19.48
 -10 5 -6 292.64 18.85
 -10 5 -6 275.57 19.03
 -10 5 6 269.33 18.54
 10 6 -6 6.8 5.9
 -10 6 -6 6.56 5.29
 -10 6 6 10.76 6.47
 -10 6 -6 3.53 5.91
 10 7 -6 349.19 21.22
 -10 7 -6 330.34 20.37
 -10 7 -6 307.32 21.36
 -10 7 6 319.53 21.87
 10 8 -6 -0.8 5.64
 -10 8 -6 -10.52 6.82
 10 8 -6 3.72 5.27
 -10 8 -6 -10.98 6.92
 -10 8 6 -10.9 7.86
 10 9 -6 200.11 17.38
 -10 9 -6 187.24 16.79
 10 10 -6 7.2 7.34
 -10 10 -6 8.06 7.34
 10 11 -6 178.59 17.77
 -10 11 -6 188.31 17.79
 10 12 -6 10.62 8.22
 -10 12 -6 -10.86 7.9
 10 13 -6 142.38 17.52
 -10 13 -6 123.41 16.28
 10 14 -6 -9.67 9.8
 -10 14 -6 -15.15 9.69
 10 -12 7 13.44 7.62
 10 -11 7 21.84 9.68
 10 -10 7 34.85 9.71
 10 -9 7 -4.89 7.92
 10 -8 7 44.61 9.63
 10 -7 7 0.79 6.66
 10 -6 7 77.31 12.7
 -10 -5 -7 -3 5.37
 -10 -5 7 8.61 5.37
 10 -5 -7 4.12 5.98
 -10 -5 -7 5.72 7.82
 -10 -4 -7 54.25 8.73
 -10 -4 7 48.7 8.37
 10 -4 -7 37.54 8.86
 -10 -4 -7 52.68 10
 -10 -3 -7 -7.99 6.16
 -10 -3 7 5.74 5.29
 10 -3 -7 -2.48 6.47
 -10 -3 -7 3.4 6.31
 -10 -2 -7 76.63 9.56
 -10 -2 7 60.94 8.55
 10 -2 -7 50.17 9.27
 -10 -2 -7 53.38 9.67
 -10 -1 -7 -2.68 5.64
 -10 -1 7 -3.51 5.41
 10 -1 -7 4.46 6.64
 -10 -1 -7 2.94 6.31
 10 0 -7 143.3 13.89
 -10 0 -7 141.76 14.13
 -10 0 7 137.22 11.98
 -10 0 -7 142.47 12.07
 10 1 -7 5.42 5.28
 -10 1 -7 10.74 6.6
 -10 1 -7 17.95 7.2
 -10 1 7 9.41 5.05
 10 2 -7 73.13 10.62
 -10 2 -7 68.33 10.76
 -10 2 -7 51.55 8.12
 -10 2 7 48.53 7.83
 10 3 -7 4.08 6.65
 -10 3 -7 2.74 6.38
 -10 3 -7 2.4 5.11
 -10 3 7 5.93 5.42
 10 4 -7 42.56 9.27
 -10 4 -7 27.51 8.01
 -10 4 -7 38.22 7.92
 -10 4 7 47.34 7.94
 10 5 -7 6.2 6.25
 -10 5 -7 6.88 6.58
 -10 5 -7 1.99 6.04
 -10 5 7 -1.75 5.68
 10 6 -7 67.76 11.14
 -10 6 -7 73.81 11.94
 -10 6 7 63.5 10.09
 -10 6 -7 49.87 9.32
 10 7 -7 -11.52 8
 -10 7 -7 -1.67 6.43
 -10 7 7 -5.24 6.47
 -10 7 -7 -6.86 6.9
 10 8 -7 62.35 10.94
 -10 8 -7 62.12 10.58
 -10 8 7 57.22 10.91
 -10 8 -7 37.03 9.92
 10 9 -7 7.01 8.24
 -10 9 -7 -4.14 7.77
 10 10 -7 61.06 12.29
 -10 10 -7 51.36 10.91
 10 11 -7 -18.19 9.77
 -10 11 -7 8.16 7.33
 10 12 -7 7.56 8.89
 -10 12 -7 25.4 11.05
 10 -9 8 469.69 30.36
 10 -8 8 6.25 8.19
 10 -7 8 467.97 29.6
 10 -6 8 -2.26 7.56
 10 -5 8 477.68 29.24
 10 -5 -8 447.58 27.1
 -10 -5 -8 386.06 26.07
 10 -4 -8 -0.16 6.4
 -10 -4 -8 -5.64 7.77
 10 -3 -8 318.29 22.4
 -10 -3 -8 362.72 24.81
 10 -2 -8 5.83 7.14
 -10 -2 -8 -1.26 7.36
 10 -1 -8 812.33 35.93
 -10 -1 -8 833.87 37.12
 10 0 -8 3.44 6.64
 -10 0 -8 -12.31 8.24
 -10 1 -8 808.63 36.13
 10 1 -8 772.15 34.99
 10 2 -8 8.54 6.87
 -10 2 -8 -4.58 6.82
 10 3 -8 331.74 22.71
 -10 3 -8 299.51 22.31
 10 4 -8 -2.82 7.27
 -10 4 -8 -9.9 7.33
 10 5 -8 423.45 26.65
 -10 5 -8 475.7 27.72
 10 6 -8 7.24 7.6
 -10 6 -8 -7.06 7.39
 -10 7 -8 470.39 28.68
 10 7 -8 477 29.11
 10 8 -8 4.27 8.52
 -10 8 -8 -3.51 7
 10 9 -8 480.85 30.13
 -10 9 -8 469.3 29.39
 10 10 -8 -16.26 9.64
 -10 10 -8 -14.33 7.97
 -10 -5 -9 1.31 9.15
 10 -5 -9 -1.14 7.31
 10 -4 -9 12.92 8.84
 -10 -4 -9 24.66 9.7
 10 -3 -9 8.23 8.67
 -10 -3 -9 -15.25 9.24
 10 -2 -9 38.23 9.93
 -10 -2 -9 40.14 11.82
 10 -1 -9 -2.51 7.62
 -10 -1 -9 8.25 7.32
 10 0 -9 47 11.58
 -10 0 -9 74.88 13.69
 10 1 -9 2.86 8.18
 -10 1 -9 -9.67 8.93
 10 2 -9 32.88 10.46
 -10 2 -9 50.74 11.8
 10 3 -9 -4.05 8.36
 -10 3 -9 -0.41 7.06
 10 4 -9 23.83 9.02
 -10 4 -9 10.04 7.41
 10 5 -9 -1.23 7.86
 -10 5 -9 -2.33 7.99
 10 6 -9 39.84 10.56
 -10 6 -9 25.09 9.45
 10 7 -9 -7.26 10.14
 -10 7 -9 -14.58 10.3
 10 8 -9 36.58 12.11
 10 -2 -10 -2.87 9.87
 10 -1 -10 50.25 11.59
 -10 -1 -10 68.65 14.36
 10 0 -10 15.51 9.72
 -10 0 -10 -5.43 9.07
 10 1 -10 79.31 14.98
 -10 1 -10 77.67 13.62
 10 2 -10 6.22 8.94
 -11 -15 0 12.66 9.35
 -11 -14 0 4.81 8.25
 -11 -13 0 10.89 8.93
 -11 -12 0 0.15 7.15
 -11 -11 0 -3.42 6.64
 -11 -10 0 -0.9 7.56
 -11 -10 0 -3.89 5.15
 -11 -9 0 7.48 7.22
 11 -9 0 -2.06 2.1
 -11 -9 0 0.87 5.78
 -11 -8 0 1.63 6.56
 11 -8 0 -0.08 1.92
 -11 -8 0 -0.64 4.65
 -11 -7 0 4.18 5.67
 11 -7 0 1.27 1.9
 -11 -7 0 -4 4.9
 -11 -6 0 -8.1 7.2
 -11 -6 0 0.69 4.12
 -11 -5 0 -9.46 6.68
 -11 -5 0 0.72 3.56
 -11 -4 0 -0.08 5.7
 -11 -4 0 1.06 3.4
 -11 -3 0 -2.02 4.73
 -11 -3 0 -3.61 3.48
 -11 -2 0 -3.14 6
 -11 -2 0 1.4 2.51
 -11 -1 0 -4.35 5.1
 11 -1 0 -0.69 3.88
 -11 -1 0 1.18 2.51
 -11 0 0 -4.52 4.89
 11 0 0 -12.03 5.74
 -11 1 0 2.54 5.02
 11 1 0 -0.17 4.17
 -11 2 0 6.56 5.44
 11 2 0 -4.5 3.8
 -11 3 0 -13.38 6.45
 11 3 0 -0.8 4.52
 11 4 0 -2.15 1.62
 -11 4 0 3.29 1.77
 -11 4 0 -5.08 7.34
 11 4 0 -4.19 5.2
 -11 4 0 -0.46 1.54
 11 4 0 -0.84 1.42
 -11 5 0 3.63 1.94
 11 5 0 -1.43 1.9
 11 5 0 -1.05 4.37
 -11 5 0 -2.36 2.16
 11 5 0 -2.43 2.26
 11 6 0 -0.75 2.82
 -11 6 0 -4.66 3
 11 6 0 0.83 2.31
 -11 -15 1 170.62 19.26
 -11 -15 -1 190.94 19.83
 -11 -14 1 236.05 21.5
 -11 -14 -1 232.7 20.89
 -11 -13 1 137.16 16.7
 -11 -13 -1 153.02 17.23
 -11 -12 -1 236.99 19.77
 -11 -12 1 231.78 19.82
 -11 -11 -1 229.68 18.7
 -11 -11 1 234.97 18.71
 -11 -10 -1 309.98 23.15
 -11 -10 1 270.18 21.64
 11 -10 1 281.08 12.72
 -11 -10 -1 309.65 20.74
 -11 -10 1 302.15 20.52
 -11 -9 -1 365.11 24.23
 -11 -9 1 341.84 23.5
 11 -9 1 318.52 13.75
 -11 -9 -1 351.06 21.11
 -11 -9 1 364.95 21.42
 -11 -8 -1 739.42 34.37
 -11 -8 1 768.41 34.93
 11 -8 1 711.13 22.04
 -11 -8 -1 763.83 30.43
 -11 -8 1 757.39 30.63
 -11 -7 -1 351.83 22.77
 -11 -7 1 364.69 22.89
 11 -7 1 334.8 14.07
 -11 -7 -1 331.45 18.74
 -11 -7 1 318.1 18.7
 -11 -6 -1 682.99 31.47
 -11 -6 1 673.12 31.08
 11 -6 -1 652.71 13.65
 -11 -6 -1 669.35 26.11
 -11 -6 1 660.43 26.44
 -11 -5 1 520.47 26.61
 -11 -5 -1 501.17 26.17
 -11 -5 -1 543.24 22.44
 -11 -5 1 526.13 22.22
 -11 -4 -1 459.79 24.66
 -11 -4 1 472.08 24.83
 11 -4 1 446.06 20.45
 -11 -4 -1 463.65 19.66
 -11 -4 1 494.39 20.56
 -11 -3 1 377.52 21.84
 -11 -3 -1 376.97 21.68
 11 -3 1 349.98 17.72
 -11 -3 -1 381.4 16.48
 -11 -2 -1 996.01 37.4
 -11 -2 1 1017.85 37.64
 11 -2 1 996.47 32.02
 -11 -2 -1 952.83 27.2
 -11 -1 -1 669.86 29.51
 -11 -1 1 666.92 29.55
 11 -1 1 663.74 25.18
 -11 -1 -1 652.51 19.96
 -11 0 -1 991.07 37.17
 -11 0 1 1006.96 37.13
 11 0 1 1011.02 32.82
 11 0 -1 1049.06 25.6
 -11 0 -1 985.09 24.75
 -11 1 -1 668.88 30.14
 -11 1 1 672.17 29.97
 11 1 -1 708.88 21.02
 11 1 1 685.29 26.26
 -11 1 -1 677.55 17.73
 -11 2 -1 964.76 37.24
 -11 2 1 970.84 37.2
 11 2 -1 985.27 32.61
 11 2 -1 983.46 27.86
 11 2 1 1015.51 33.33
 -11 2 -1 1067.22 21.46
 -11 3 -1 396.45 9.96
 -11 3 1 387.74 9.93
 11 3 1 371.65 9.34
 -11 3 -1 326.5 21.58
 -11 3 1 354.89 22.13
 11 3 -1 369.99 18.9
 11 3 -1 376.02 16.14
 11 3 1 404.95 20.05
 11 3 -1 364.79 9.34
 11 4 -1 427.87 12.8
 -11 4 -1 443.72 13.29
 -11 4 -1 448.14 25.63
 -11 4 1 429.36 25.3
 11 4 -1 462.27 21.44
 -11 4 1 470.58 13.63
 11 4 1 450.14 12.82
 11 5 -1 569.51 16.8
 -11 5 -1 551.16 16.76
 11 5 -1 570.52 24.15
 -11 5 1 565.35 17.15
 11 5 1 545.27 16.51
 11 6 -1 709.29 20.89
 -11 6 -1 701.6 20.85
 11 6 -1 666.36 27.29
 -11 6 1 688.88 21.16
 11 6 1 666.54 20.38
 11 7 -1 342.82 15.17
 -11 7 -1 312.72 14.01
 11 7 -1 334.17 19.1
 -11 7 1 327.75 14.68
 11 7 1 325.8 14.37
 11 8 -1 704.16 24.36
 -11 8 -1 715.95 23.99
 11 8 1 766.51 24.72
 -11 9 -1 320.18 16.14
 11 9 -1 339.66 17.06
 11 10 -1 302.33 17.03
 -11 10 -1 284.12 16.05
 11 11 -1 213.24 15.18
 -11 11 -1 219.76 14.96
 11 12 -1 240.11 16.73
 -11 12 -1 253.92 17.1
 11 13 -1 144.96 14.01
 -11 13 -1 128.34 13.22
 -11 14 -1 199.15 16.93
 11 14 -1 211.45 17.23
 11 15 -1 164.95 15.99
 -11 15 -1 152.32 15.67
 11 16 -1 174.3 17.53
 -11 16 -1 209.44 18.8
 11 17 -1 100.11 15.12
 -11 17 -1 87.27 14.06
 -11 -15 -2 88.02 15.13
 -11 -14 -2 67.73 14.07
 -11 -13 2 125.99 15.71
 -11 -13 -2 127.24 16.27
 11 -12 2 59.45 7.43
 -11 -12 2 56.22 10.4
 -11 -12 -2 60.75 12.12
 11 -11 2 183.28 12.77
 11 -11 2 189.75 12.48
 -11 -11 2 172.13 16.58
 -11 -11 -2 170.56 16.7
 -11 -10 -2 42.86 11.14
 -11 -10 2 32.44 10.11
 11 -10 2 31.92 5.59
 11 -10 2 47.6 7.26
 -11 -10 2 48.36 9.98
 -11 -10 -2 30.73 8.11
 -11 -9 -2 194.74 18.36
 -11 -9 2 166.61 16.75
 11 -9 2 180.61 12.53
 11 -9 2 189.95 12.1
 -11 -9 -2 179.73 15.73
 -11 -8 2 185.19 17.54
 -11 -8 -2 213.3 18.65
 11 -8 2 238.49 14.34
 11 -8 2 220.72 12.66
 -11 -8 -2 224.08 16.69
 -11 -7 -2 99.57 12.45
 -11 -7 2 89.34 12.59
 11 -7 2 85.75 8.15
 11 -7 2 83.43 8.73
 11 -7 -2 86.56 3.48
 -11 -7 -2 83.28 9.99
 -11 -6 2 84 11.99
 -11 -6 -2 111.55 12.94
 11 -6 2 103.8 9.62
 11 -6 -2 115.2 4.65
 -11 -6 -2 114.17 11.07
 -11 -5 -2 434.11 24.25
 -11 -5 2 403.88 23.61
 11 -5 2 436.02 19.92
 -11 -5 -2 426.97 20.22
 11 -5 -2 456.16 11.95
 -11 -4 -2 48.25 9.2
 -11 -4 2 49.1 9.51
 11 -4 -2 47.52 3.27
 11 -4 2 38.89 6.85
 -11 -4 -2 44.12 6.68
 11 -4 -2 41.33 3.68
 -11 -3 -2 295.21 19.41
 -11 -3 2 303.06 19.67
 11 -3 -2 267.82 10.04
 11 -3 2 261.42 15.21
 -11 -3 -2 283.13 14.77
 11 -3 -2 274.69 10.35
 -11 -2 -2 177.64 15.4
 -11 -2 2 182.32 15.56
 11 -2 -2 211.3 9.69
 11 -2 2 197.67 13.2
 -11 -2 -2 191.23 11.41
 11 -2 -2 203.39 9.39
 -11 -1 -2 236.46 17.39
 -11 -1 2 261.6 17.93
 11 -1 -2 269.08 11.8
 11 -1 2 253.99 15.42
 -11 -1 -2 242.1 12.05
 11 -1 -2 233.68 10.84
 -11 0 2 115.62 12.31
 -11 0 -2 130.79 12.95
 11 0 -2 140.54 9.18
 11 0 2 127.8 11.03
 -11 0 -2 131.09 8.05
 11 0 -2 138.22 8.57
 -11 1 2 247.13 7.91
 11 1 2 252.39 7.48
 -11 1 -2 253.62 18.02
 -11 1 2 230.31 16.92
 11 1 2 258.81 15.94
 -11 1 -2 248.59 10.26
 11 1 -2 257.43 12.55
 11 1 -2 248.71 7.7
 -11 1 -2 244.59 7.87
 -11 2 2 200.48 7.9
 11 2 2 195.88 7.39
 -11 2 2 191.24 15.76
 -11 2 -2 194.67 15.81
 11 2 -2 231.41 13.11
 -11 2 -2 182.88 7.81
 11 2 -2 199.79 7.53
 11 2 -2 194.92 11.55
 -11 2 -2 195.44 7.7
 -11 3 -2 295 10.76
 -11 3 2 284.06 10.69
 11 3 2 282.38 10.15
 -11 3 -2 280.25 19.38
 -11 3 2 287.23 19.85
 11 3 -2 275.09 16.31
 11 3 -2 270.97 10.04
 11 3 -2 288.62 14.89
 -11 3 -2 277.96 8.14
 11 4 -2 40.14 4.49
 -11 4 -2 35.93 4.53
 -11 4 2 35.87 4.42
 11 4 2 41.7 4.24
 -11 4 2 34.9 8.2
 -11 4 -2 37.01 8.61
 11 4 -2 34.87 6.31
 11 5 -2 432.51 15.68
 -11 5 -2 436.73 15.98
 -11 5 2 395.45 24.59
 -11 5 -2 399.68 24.53
 11 5 -2 429.73 20.75
 -11 5 2 454.61 16.33
 11 5 2 429.8 15.28
 11 6 -2 111.61 8.44
 -11 6 -2 106.69 8.27
 11 6 -2 105.49 10.73
 -11 6 2 104.42 8.02
 11 6 2 109.61 8.08
 11 7 2 84.1 7.41
 11 7 -2 97.92 8.29
 -11 7 -2 83.52 7.64
 11 7 -2 94.85 10.4
 11 8 -2 217.59 13.32
 -11 8 -2 214.06 13.1
 11 8 -2 238.91 16.1
 -11 8 2 234.18 13.72
 11 8 2 228.06 13.28
 11 9 -2 189.47 13.33
 -11 9 -2 179.64 12.48
 11 10 -2 46.4 8
 -11 10 -2 41.28 7.14
 11 11 -2 167.15 13.95
 -11 11 -2 175.69 14.22
 11 12 -2 48.49 9.24
 -11 12 -2 42.42 8.68
 11 13 -2 128.54 14.11
 -11 13 -2 111.11 12.58
 11 14 -2 55.08 10
 -11 14 -2 52.07 10.04
 11 15 -2 50.64 10.31
 -11 15 -2 66.59 11.37
 11 16 -2 46.76 9.93
 -11 16 -2 37.66 9.94
 11 17 -2 35.59 11.11
 -11 17 -2 5.47 8.12
 -11 -14 -3 49.33 11.3
 -11 -13 -3 39.39 10.05
 11 -12 3 30.42 7.17
 -11 -12 -3 19.27 9.13
 11 -11 3 36.31 6.88
 11 -11 3 30.47 6.04
 -11 -11 -3 16.55 8.25
 -11 -10 3 128.62 15.72
 11 -10 3 108.12 10.37
 11 -10 3 105.81 9.62
 -11 -10 -3 135.38 14.95
 -11 -9 -3 10.76 7.71
 -11 -9 3 7.88 6.2
 11 -9 3 -5.94 5.07
 11 -9 3 19.76 5.25
 -11 -9 -3 2.15 5.44
 -11 -8 -3 112.41 14.21
 -11 -8 3 94.57 12.94
 11 -8 3 101.35 10.16
 11 -8 3 113.52 10.08
 -11 -8 -3 104.93 12.26
 -11 -7 -3 13.55 6.81
 -11 -7 3 7.18 6.03
 11 -7 3 0.03 4.24
 11 -7 3 8.84 4.21
 -11 -7 -3 11.5 5.77
 -11 -6 -3 151.24 14.95
 -11 -6 3 177.19 16.1
 -11 -6 -3 164.37 13.58
 11 -6 3 162.63 12.1
 -11 -5 -3 8.18 6.36
 -11 -5 3 16.13 6.37
 11 -5 3 14.24 4.97
 -11 -5 -3 18.87 6.03
 -11 -4 -3 152.97 14.43
 -11 -4 3 137.52 13.77
 11 -4 3 139.94 11.38
 11 -4 -3 158.81 8.98
 -11 -3 -3 116.21 12.72
 -11 -3 3 130.13 13.26
 11 -3 -3 123.82 6.2
 11 -3 3 117.32 10.82
 11 -3 -3 126.04 8.29
 -11 -2 -3 133.56 13.02
 -11 -2 3 107.13 11.81
 11 -2 -3 126.27 7.11
 11 -2 -3 109.24 8.16
 -11 -1 3 1.26 2.11
 11 -1 3 -0.03 2.14
 -11 -1 -3 3.02 5.44
 -11 -1 3 4.44 4.88
 11 -1 -3 1.06 2.63
 11 -1 -3 5.69 3.16
 11 -1 -3 -0.34 2.29
 -11 -1 -3 -1.38 2.65
 -11 0 3 380.39 13.37
 11 0 3 358.62 12.76
 -11 0 -3 346.47 21.4
 -11 0 3 314.85 19.92
 11 0 -3 379.09 15.41
 11 0 -3 374.92 16.19
 11 0 -3 346.95 12.84
 -11 0 -3 359.57 13.27
 -11 1 -3 -2.34 5.04
 -11 1 3 -2.39 5.2
 -11 1 -3 -1.46 2.3
 -11 1 3 5.33 2.48
 11 1 3 0.81 1.97
 11 1 -3 -1.93 2.54
 11 1 -3 2.37 2.77
 -11 2 3 118.64 7.76
 11 2 3 112.09 7.18
 -11 2 -3 118.49 13.2
 -11 2 3 106.06 12.21
 11 2 -3 112.02 9.29
 11 2 -3 110.01 7.23
 -11 2 -3 114.93 7.66
 -11 3 -3 114.49 13.18
 -11 3 3 99.65 11.93
 -11 3 3 135.8 8.71
 11 3 3 118 7.66
 -11 3 -3 133.12 8.45
 11 3 -3 114.33 7.77
 -11 4 3 156.64 9.88
 11 4 3 154.5 9.27
 11 4 -3 156.09 9.56
 -11 4 -3 156.15 9.63
 -11 4 -3 144.99 14.73
 -11 4 3 127.16 13.33
 11 5 -3 20.27 4.48
 -11 5 -3 20.47 5.06
 -11 5 3 12.76 4.23
 11 5 3 20.22 4.26
 -11 5 3 13.78 6.73
 -11 5 -3 6.29 5.93
 11 5 -3 8.21 5.86
 11 6 -3 154.84 10.58
 -11 6 -3 172.72 11.08
 11 6 -3 132.54 11.77
 11 6 3 148.2 10.1
 -11 6 -3 138.21 4.57
 -11 7 3 20.55 5.39
 11 7 -3 10.55 4.91
 -11 7 -3 18.39 4.89
 11 7 -3 11.68 5.81
 11 8 -3 108.77 10.46
 -11 8 -3 103.21 9.62
 11 8 -3 102.28 10.49
 11 9 -3 6.61 5.06
 -11 9 -3 14.46 6.04
 11 9 -3 1.88 4.78
 11 10 -3 122.24 12.6
 -11 10 -3 111.16 11.6
 11 11 -3 27.18 6.97
 -11 11 -3 31.07 7.18
 11 12 -3 16.18 6.61
 -11 12 -3 20.55 6.94
 11 13 -3 30.24 8.85
 -11 13 -3 37.07 8.21
 11 14 -3 53.03 10.82
 -11 14 -3 52.23 10.4
 11 15 -3 -18.52 8.86
 -11 15 -3 -16.56 8.28
 11 16 -3 33.12 10.21
 -11 16 -3 33.2 10.38
 -11 -13 -4 295.09 24.87
 11 -12 4 280.44 18.73
 -11 -12 -4 284 23.76
 11 -11 4 394.18 22.02
 -11 -11 -4 480.56 29.15
 11 -10 4 254.1 17.46
 -11 -10 -4 269.91 20.88
 -11 -9 4 394.49 25.47
 -11 -9 -4 394.82 25.6
 -11 -9 -4 353.48 23.84
 11 -9 4 389.1 21.2
 -11 -8 -4 266.46 20.2
 -11 -8 4 237.53 19.26
 -11 -8 -4 237.55 18.49
 11 -8 4 225.95 16.2
 -11 -7 -4 425.35 25.43
 -11 -7 4 363.46 23.39
 11 -7 4 353.04 20.33
 -11 -6 -4 428.47 24.34
 -11 -6 4 403.52 23.85
 -11 -5 -4 784.12 33.11
 -11 -5 4 740.05 32.12
 -11 -4 -4 608.84 28.54
 -11 -4 4 598.59 28.37
 -11 -3 -4 996.79 37.69
 -11 -3 4 997.71 36.69
 -11 -2 4 420.11 19.27
 11 -2 4 526.83 18.79
 -11 -2 -4 526.3 26.11
 -11 -2 4 511.44 25.17
 11 -2 -4 517.75 16.61
 11 -2 -4 518.81 19.3
 -11 -2 -4 522.71 19.88
 11 -2 -4 563.12 21.45
 -11 -1 4 654.83 21.58
 11 -1 4 616.99 20.45
 -11 -1 -4 591.34 28.05
 -11 -1 4 615.68 28.22
 11 -1 -4 608.06 19.78
 11 -1 -4 644.65 23.87
 11 -1 -4 619.18 21
 -11 -1 -4 617.67 21.56
 -11 0 -4 320.78 20.19
 -11 0 4 325.43 19.89
 -11 0 4 367.76 15.6
 11 0 4 357.44 14.86
 11 0 -4 339.44 14.87
 -11 0 -4 353.48 15.71
 -11 1 4 672.32 22.39
 11 1 4 631.77 21.02
 -11 1 -4 599.57 27.94
 -11 1 4 554.56 27.33
 11 1 -4 648.27 22.76
 -11 1 -4 630.39 21.81
 11 1 -4 617.58 20.99
 -11 2 -4 494 25.78
 -11 2 4 530.15 26.51
 -11 2 4 554.12 20.45
 11 2 4 541.33 19.55
 11 2 -4 542.54 19.66
 -11 2 -4 550.48 20.33
 -11 3 -4 889.14 36.27
 -11 3 4 874.14 36
 11 3 4 972.7 28.21
 -11 3 -4 976.18 29
 11 3 -4 912.98 27.56
 11 4 -4 608.74 22.34
 -11 4 -4 625.03 23.06
 11 4 4 664.12 22.71
 -11 4 4 606.83 29.51
 -11 4 -4 608.76 29.77
 -11 5 4 819.17 27.59
 11 5 4 776.5 25.93
 11 5 -4 722.83 25.74
 -11 5 -4 726.75 26.01
 -11 5 4 670.39 32.61
 -11 5 -4 680.78 32.63
 11 6 -4 406.07 18.84
 -11 6 -4 394.41 18.77
 11 6 -4 356.4 19.59
 -11 6 4 361.91 23.56
 -11 6 -4 362.29 24.26
 11 7 -4 402.79 20.03
 -11 7 -4 416.07 20.03
 11 7 -4 439.08 21.67
 11 8 -4 235.26 15.8
 -11 8 -4 225.95 15.38
 11 8 -4 243.02 16.22
 11 9 -4 386.94 21.46
 -11 9 -4 370.87 20.63
 11 9 -4 375.04 20.06
 11 10 -4 282.74 19.18
 -11 10 -4 294.03 19.26
 11 11 -4 459.77 25.32
 -11 11 -4 429.41 23.62
 11 12 -4 286.35 20.87
 -11 12 -4 284.82 20.06
 11 13 -4 305.85 22.22
 -11 13 -4 301.53 21.03
 11 14 -4 136.68 15.74
 -11 14 -4 111.97 14.32
 11 15 -4 141.33 17.46
 -11 15 -4 105.71 14.28
 11 -13 5 22.21 8.9
 -11 -13 -5 23.46 10.06
 11 -12 5 23.82 8.25
 -11 -12 -5 18.99 9.88
 11 -11 5 39.58 9.17
 -11 -11 -5 42.78 11.18
 11 -10 5 31.01 8.17
 -11 -10 -5 36.74 10.79
 11 -9 5 21.4 7.47
 -11 -8 -5 62.2 10.97
 -11 -8 5 60.74 10.53
 11 -8 5 49.52 9.18
 -11 -7 -5 2.61 6.08
 -11 -7 5 8.93 6.31
 11 -7 5 4.18 5.1
 -11 -6 -5 55.71 10.49
 -11 -6 5 50.45 9.19
 -11 -5 -5 71.74 10.81
 -11 -5 5 54.88 9.14
 -11 -4 5 25.19 7.29
 -11 -4 -5 25.83 7.7
 -11 -3 -5 73.67 10.43
 -11 -3 5 68.34 9.93
 11 -3 -5 81.93 8.46
 -11 -3 -5 72.27 8.73
 -11 -2 -5 78.49 10.7
 -11 -2 5 76.54 10.48
 11 -2 -5 69.13 8.2
 -11 -2 -5 78.64 9.15
 -11 -1 -5 9.06 5.33
 -11 -1 5 31.61 7.13
 11 -1 -5 17.42 5.49
 -11 -1 -5 7.33 4.35
 -11 0 -5 63.2 9.59
 -11 0 5 60.64 9.75
 11 0 -5 67.74 6.98
 11 0 -5 62.91 7.65
 -11 0 -5 53.47 7.76
 11 1 -5 20.68 5.27
 -11 1 -5 10.78 4.48
 -11 1 -5 7.44 5.72
 -11 1 5 21.49 6.18
 11 2 -5 62.81 7.64
 -11 2 -5 66.34 8.26
 -11 2 -5 61.14 9.77
 -11 2 5 52.51 8.82
 11 3 -5 78.5 8.68
 -11 3 -5 65.95 8.32
 -11 3 -5 74.62 10.89
 -11 3 5 79.28 10.88
 11 4 -5 18.73 5.51
 -11 4 -5 33.05 7.02
 -11 4 5 19.83 6.81
 -11 4 -5 16.21 7.04
 11 5 -5 62.89 8.54
 -11 5 -5 71.17 9.05
 -11 5 5 66.48 10.58
 -11 5 -5 61.17 10.42
 -11 6 -5 60.09 8.79
 11 6 -5 64.26 9.19
 -11 6 5 32.97 7.78
 -11 6 -5 54.57 10.58
 11 7 -5 2.61 4.71
 -11 7 -5 4.68 4.93
 11 7 -5 4.2 5.09
 -11 7 -5 -11.72 8.42
 -11 7 5 -12.28 9.32
 11 8 -5 51.26 9.02
 -11 8 -5 44.74 8.36
 11 8 -5 47.68 7.83
 11 9 -5 -0.29 5.74
 -11 9 -5 20.69 6.5
 11 9 -5 19.83 6.48
 11 10 -5 29.87 8.21
 -11 10 -5 30.08 8.01
 11 10 -5 37.39 7.62
 11 11 -5 52.34 10.84
 -11 11 -5 19.91 7.66
 11 12 -5 32.88 9.41
 -11 12 -5 16.6 6.95
 11 13 -5 13.31 8.75
 -11 13 -5 15.21 8.16
 11 14 -5 14.55 10.07
 -11 14 -5 32.33 9.8
 11 15 -5 -12.29 8.93
 -11 15 -5 -0.36 8.19
 11 -13 6 89.92 13.3
 11 -12 6 5.99 7.38
 11 -11 6 118.63 14.52
 11 -10 6 77.69 12.12
 11 -9 6 79.18 12.33
 11 -8 6 68.96 11.74
 -11 -7 -6 149.11 15.12
 -11 -7 6 114.07 13.73
 11 -7 6 141.6 15.26
 -11 -6 -6 101.3 12.78
 -11 -6 6 121.45 13.51
 -11 -5 -6 157.77 15.17
 -11 -5 6 133.79 13.43
 -11 -4 -6 67.94 10.21
 -11 -4 6 57.84 9.09
 11 -4 -6 85.22 10.22
 -11 -4 -6 67.4 9.94
 -11 -3 -6 267.9 18.33
 -11 -3 6 283.48 18.48
 11 -3 -6 289.46 17.73
 -11 -3 -6 279.14 18.41
 -11 -2 -6 83.9 10.25
 -11 -2 6 47.31 8.42
 11 -2 -6 68.56 9.11
 -11 -2 -6 74.72 9.48
 -11 -1 6 120.87 12.15
 -11 -1 -6 150.3 13.58
 11 -1 -6 140.38 12.43
 -11 -1 -6 149.36 13.17
 -11 0 -6 276.47 18.14
 -11 0 6 242.59 17.27
 11 0 -6 252.82 16.13
 -11 0 -6 271.81 17.39
 -11 1 -6 146.74 13.67
 -11 1 6 122.36 12.59
 -11 1 -6 144.5 12.93
 11 1 -6 166.94 13.05
 -11 2 -6 56.56 8.83
 -11 2 6 59.92 8.82
 11 2 -6 75.36 9.3
 -11 2 -6 75.9 10.06
 -11 3 -6 274.15 18.8
 -11 3 6 251.49 18.1
 -11 3 -6 291.27 17.98
 11 3 -6 254.48 16.75
 11 4 -6 63.36 9.33
 -11 4 -6 79.4 10.34
 -11 4 -6 74.62 10.93
 -11 4 6 56.27 9.5
 11 5 -6 165.36 14.13
 -11 5 -6 154.44 13.67
 -11 5 -6 141.67 14.58
 -11 5 6 139.08 14.28
 11 6 -6 96.11 11.34
 -11 6 -6 107 12.22
 -11 6 6 112.79 13.4
 -11 6 -6 105.16 12.86
 11 7 -6 111.26 12.29
 -11 7 -6 107.21 12.44
 11 7 -6 136.53 12.76
 -11 7 -6 143.94 14.74
 -11 7 6 148.96 15.49
 11 8 -6 118.53 13.68
 -11 8 -6 76.09 11.12
 11 8 -6 82.82 10.16
 -11 8 6 88.68 13.18
 -11 8 -6 99.9 14.52
 11 9 -6 92.38 12.49
 -11 9 -6 73.77 11.01
 -11 9 6 56.44 10.83
 -11 9 -6 67.19 12.07
 11 10 -6 94.14 13.52
 -11 10 -6 73.41 11.78
 11 11 -6 121.03 15.15
 -11 11 -6 108.37 13.95
 11 12 -6 23.89 10.41
 -11 12 -6 28.74 9.23
 11 13 -6 68.69 12.74
 -11 13 -6 52.69 11.34
 11 -11 7 89.85 13.83
 11 -10 7 147.57 16.63
 11 -9 7 105.21 14.27
 11 -8 7 211.67 19.35
 11 -7 7 121.03 14.46
 11 -6 7 211.7 19.01
 -11 -5 -7 144.58 14.11
 -11 -5 7 135.52 13.56
 -11 -4 7 178.75 14.86
 -11 -4 -7 189 15.77
 11 -4 -7 191.99 16.22
 -11 -4 -7 202.29 17.38
 -11 -3 -7 183.84 14.79
 -11 -3 7 146.63 13.49
 11 -3 -7 145.3 14.03
 -11 -3 -7 167.61 15.57
 -11 -2 -7 238.54 17.04
 -11 -2 7 225.87 16.11
 11 -2 -7 206.75 17.02
 -11 -2 -7 220.96 17.46
 -11 -1 7 164.24 13.68
 -11 -1 -7 191.2 14.71
 11 -1 -7 180.22 15.81
 -11 -1 -7 187.96 16.05
 -11 0 -7 436.21 22.37
 -11 0 7 400.15 21.36
 11 0 -7 416.44 23.1
 -11 0 -7 406.99 23.59
 -11 1 7 162.13 13.82
 -11 1 -7 189.19 15.23
 11 1 -7 183.84 15.4
 -11 1 -7 189.15 15.88
 -11 2 -7 209.41 15.98
 -11 2 7 214.49 16.19
 11 2 -7 252.73 17.71
 -11 2 -7 227.34 17.5
 -11 3 -7 162.37 14.56
 -11 3 7 146.59 13.37
 11 3 -7 158.92 14.76
 -11 3 -7 164.01 15.54
 -11 4 7 150.76 14.14
 -11 4 -7 210.37 16.64
 11 4 -7 169.26 15.78
 -11 4 -7 196.84 16.78
 -11 5 -7 122.13 13.89
 -11 5 7 91.11 11.83
 11 5 -7 117.32 13.24
 -11 5 -7 131.41 14.27
 -11 6 -7 212.16 17.69
 -11 6 7 215.1 17.57
 -11 6 -7 215.34 18.14
 11 6 -7 219.65 18.27
 11 7 -7 144.08 15.66
 -11 7 -7 154.01 15.55
 -11 7 7 143.92 16.02
 11 8 -7 230.12 19.75
 -11 8 -7 253.52 20.46
 11 9 -7 137.55 16.72
 -11 9 -7 111.42 14.37
 11 10 -7 108.8 15.11
 -11 10 -7 134.39 15.53
 11 11 -7 76.52 13.24
 -11 11 -7 75.93 13.44
 11 12 -7 54.72 12.17
 -11 12 -7 77.14 14.06
 11 -8 8 1.97 7.62
 11 -7 8 2.15 7.54
 11 -6 8 0.84 7.02
 11 -5 8 14.37 8.81
 11 -5 -8 10.01 7.57
 -11 -5 -8 0.26 7.84
 11 -4 -8 16.71 8.08
 -11 -4 -8 8.33 8.74
 11 -3 -8 0.59 7.11
 -11 -3 -8 -0.42 6.8
 11 -2 -8 0.15 6.97
 -11 -2 -8 -8.69 7.95
 11 -1 -8 6.84 6.44
 -11 -1 -8 -6.83 6.73
 11 0 -8 7.48 6.82
 -11 0 -8 11.23 7.31
 11 1 -8 8.86 6.79
 -11 1 -8 -4.75 6.66
 11 2 -8 10.73 8.8
 -11 2 -8 -15.31 7.89
 11 3 -8 -9.31 8.21
 -11 3 -8 4.61 7.42
 11 4 -8 9.25 8.12
 -11 4 -8 10.66 8.13
 11 5 -8 3.43 7.46
 -11 5 -8 1.94 6.85
 11 6 -8 5.13 7.19
 -11 6 -8 10.59 7.37
 11 7 -8 3.28 8.24
 -11 7 -8 4.12 7.43
 11 8 -8 16.58 9.63
 -11 8 -8 -17.21 9.23
 11 9 -8 -10.47 8.09
 -11 9 -8 -2.71 7.57
 11 10 -8 1.35 7.97
 -11 10 -8 1.85 8.51
 11 -5 -9 57.37 12.72
 -11 -5 -9 38.99 10.71
 11 -4 -9 43.62 10.71
 -11 -4 -9 60.58 12.71
 11 -3 -9 75.06 13.08
 -11 -3 -9 77.51 13.19
 11 -2 -9 56.21 10.83
 -11 -2 -9 62.87 11.71
 11 -1 -9 50.8 10.77
 -11 -1 -9 69.64 13.22
 11 0 -9 99.53 14.52
 -11 0 -9 101.12 14.17
 -11 1 -9 54.17 10.97
 11 1 -9 80.63 12.43
 11 2 -9 70.85 12.44
 -11 2 -9 102.81 15.82
 11 3 -9 72.02 12.82
 -11 3 -9 74.41 12.7
 11 4 -9 60.72 12.26
 -11 4 -9 36.95 10.04
 11 5 -9 41.62 10.99
 -11 5 -9 48.36 11.64
 11 6 -9 62.01 12.45
 -11 6 -9 68.27 11.97
 11 7 -9 70.14 14.03
 -11 7 -9 71.48 12.9
 -12 -14 0 536.27 32.01
 -12 -13 0 -0.1 6.63
 -12 -12 0 377.79 25.14
 -12 -11 0 31.85 11.25
 -12 -11 0 8.7 7.02
 -12 -10 0 1109.13 45.75
 -12 -10 0 1049.58 40.96
 -12 -9 0 17.67 9.37
 -12 -9 0 6.56 6.06
 -12 -8 0 644.13 33.02
 12 -8 0 642.34 17.03
 -12 -8 0 681.3 29.44
 -12 -7 0 0.89 6.2
 12 -7 0 12.23 2.76
 -12 -6 0 1392.79 48.54
 -12 -6 0 1380.6 41.52
 -12 -5 0 10.4 6.54
 -12 -5 0 10.14 4.83
 -12 -4 0 1478.17 49.89
 -12 -4 0 1456.44 39.71
 -12 -3 0 13.21 6.4
 -12 -3 0 9.12 3.52
 -12 -2 0 915.56 37.81
 -12 -2 0 961.34 27.65
 -12 -1 0 7.38 5.7
 12 -1 0 18.42 5.82
 -12 -1 0 14.36 3.53
 -12 0 0 2486.18 67.66
 12 0 0 2494.46 60.7
 -12 1 0 5.05 5.99
 12 1 0 18.65 6.33
 -12 2 0 883.91 36.9
 12 2 0 921.97 32.61
 -12 3 0 21.64 7.88
 12 3 0 15.77 5.3
 12 4 0 1411.1 26.73
 -12 4 0 1533.47 27.59
 -12 4 0 1404.29 50.39
 12 4 0 1534.05 44.81
 12 4 0 1453 26.8
 -12 4 0 1534.93 27.79
 -12 5 0 9.18 2.21
 12 5 0 11.71 2.44
 -12 5 0 -1.18 6.59
 12 5 0 14.91 6.07
 12 5 0 9.69 2.59
 -12 5 0 15.81 2.7
 12 6 0 1285.46 30.64
 -12 6 0 1293.19 30.39
 -12 6 0 1356.73 31.41
 12 6 0 1306.85 30.45
 12 7 0 14.24 3.61
 -12 7 0 16.79 4.06
 -12 7 0 18.44 4.39
 12 7 0 19.22 3.77
 12 8 0 697.01 23.34
 -12 -14 1 7.38 9.05
 -12 -14 -1 2.86 7.6
 -12 -13 1 46.33 10.77
 -12 -13 -1 45.61 10.82
 -12 -12 1 13.93 7.37
 -12 -12 -1 13.92 7.22
 -12 -11 -1 101.86 15.57
 -12 -11 1 83.69 14.25
 -12 -11 1 67.01 11.6
 -12 -11 -1 67.89 10.74
 -12 -10 -1 60.07 12.48
 -12 -10 1 37.84 11.65
 -12 -10 1 45.21 9.05
 -12 -10 -1 27.8 7.66
 -12 -9 -1 91.75 13.52
 -12 -9 1 93.18 13.16
 12 -9 1 104.79 7.67
 -12 -9 1 101.18 12.18
 -12 -9 -1 101.37 11.92
 -12 -8 -1 21.23 8.84
 -12 -8 1 17.58 7.22
 12 -8 1 17.56 3.72
 -12 -8 1 30.35 7.13
 -12 -8 -1 15.82 6.13
 -12 -7 -1 98.53 14.29
 -12 -7 1 103.69 14.22
 12 -7 1 99.7 8.01
 -12 -7 1 114.18 11.97
 -12 -7 -1 114.32 11.37
 -12 -6 -1 -1.93 7.48
 -12 -6 1 1.63 5.78
 12 -6 -1 1.63 1.35
 -12 -6 1 -4.77 4.8
 -12 -6 -1 0.62 4.22
 -12 -5 -1 140.14 14.45
 -12 -5 1 133.19 13.9
 12 -5 1 164.49 12.94
 -12 -5 -1 154.27 12.07
 -12 -5 1 165.58 12.66
 -12 -4 -1 126.2 14.21
 -12 -4 1 110.49 13.1
 12 -4 1 118.25 10.73
 -12 -4 1 112.4 9.79
 -12 -4 -1 115.83 9.98
 -12 -3 -1 123.85 13.5
 -12 -3 1 116.64 13.76
 12 -3 1 123.62 11.08
 -12 -3 -1 115.43 9.36
 -12 -2 -1 4.95 5.91
 -12 -2 1 -1.41 6.89
 12 -2 1 2.21 4.18
 -12 -2 -1 5.7 3.4
 -12 -1 1 177.88 15.69
 -12 -1 -1 192.7 16.26
 12 -1 1 192.06 13.82
 -12 -1 -1 182.12 10.05
 -12 0 -1 2.02 5.51
 -12 0 1 9.7 5.63
 12 0 1 4.94 4.76
 -12 0 -1 -0.48 2.13
 -12 1 -1 177.58 15.97
 -12 1 1 190.3 16.28
 12 1 -1 172.64 13.29
 12 1 1 194.32 14.09
 -12 1 -1 180.5 8.2
 -12 2 -1 -6.94 6.49
 -12 2 1 1.08 6.29
 12 2 -1 -8.69 4.91
 12 2 1 2.47 4.41
 -12 3 -1 128.92 14.62
 -12 3 1 118.34 13.81
 12 3 1 112.98 11.39
 12 3 -1 107.55 10.44
 12 4 -1 123.45 5.37
 -12 4 -1 103.94 5.53
 -12 4 1 104.4 13.02
 -12 4 -1 121.55 14.64
 12 4 -1 151.86 13.11
 -12 4 1 127.15 5.83
 12 4 1 118.06 5.31
 12 5 -1 162.91 7.96
 -12 5 -1 151.42 8.06
 -12 5 1 126.46 15.08
 -12 5 -1 139 15.44
 12 5 -1 177.77 14.11
 -12 5 1 164.09 8.23
 12 5 1 161.98 7.75
 12 6 -1 -1.04 2.87
 -12 6 -1 6.39 2.6
 12 6 -1 5.76 5.1
 -12 6 1 2.32 2.39
 12 6 1 4.59 2.58
 12 7 -1 113.64 8.45
 -12 7 -1 114.99 8.33
 12 7 -1 91.56 10.21
 -12 7 1 101.46 8.09
 12 7 1 107.53 8.05
 12 8 -1 13.31 4.31
 -12 8 -1 18.85 4.66
 12 9 -1 84.08 8.74
 -12 9 -1 92.55 8.62
 12 10 -1 31.57 6.65
 -12 10 -1 28.51 5.94
 12 11 -1 79.27 10.19
 -12 11 -1 80.04 9.4
 -12 12 -1 12.7 5.75
 12 12 -1 -0.15 5.75
 12 13 -1 39.66 8.28
 -12 13 -1 35.07 7.91
 12 14 -1 -1.12 6.87
 -12 14 -1 0.33 6.21
 12 15 -1 39.18 9.61
 -12 15 -1 57.06 10.56
 -12 16 -1 14.64 8.4
 -12 -14 -2 167.3 18.98
 -12 -13 -2 3.32 7.04
 12 -12 2 240.83 15.56
 -12 -12 -2 267.06 21.88
 12 -11 2 6.61 4.89
 -12 -11 -2 4.49 5.99
 -12 -10 -2 170.1 18.27
 -12 -10 2 165.21 17.97
 12 -10 2 184.03 13.5
 12 -10 2 167.37 11.57
 -12 -10 -2 182.76 16.48
 -12 -9 2 11.77 8.6
 -12 -9 -2 -7.07 6.82
 12 -9 2 3.9 3.35
 12 -9 2 4.06 4.85
 -12 -9 -2 -0.25 5.86
 -12 -8 -2 416.22 26.41
 -12 -8 2 440.57 26.67
 12 -8 2 426.53 20.57
 12 -8 2 357.98 17.42
 -12 -8 -2 379.41 23.14
 -12 -7 -2 45.76 10.34
 -12 -7 2 41.96 10.08
 12 -7 2 31.33 5.93
 -12 -7 -2 59.76 9.41
 -12 -6 -2 292.35 21.31
 -12 -6 2 310.75 22.3
 12 -6 2 311.65 17.34
 -12 -6 -2 290.92 17.59
 -12 -5 -2 6.42 6.15
 -12 -5 2 17.96 7.36
 12 -5 2 12.42 4.84
 12 -5 -2 15.86 2.18
 -12 -5 -2 27.36 6.21
 -12 -4 -2 415.15 24.58
 -12 -4 2 453.35 25.56
 12 -4 2 407.89 20.21
 12 -4 -2 415.57 11.71
 12 -4 -2 414.11 11.96
 -12 -4 -2 401.11 18.93
 -12 -3 -2 13.22 7.11
 -12 -3 2 17.88 7.24
 12 -3 2 7.65 4.43
 12 -3 -2 14.91 2.89
 -12 -3 -2 16.13 4.79
 12 -3 -2 15.67 2.87
 -12 -2 -2 696.68 31.62
 -12 -2 2 665.74 31.04
 12 -2 -2 678.48 20.2
 12 -2 2 660.74 26.62
 -12 -2 -2 655.8 22.62
 12 -2 -2 640.23 18.86
 -12 -1 -2 1.7 6.06
 -12 -1 2 9.81 6.61
 12 -1 -2 13.3 3.23
 12 -1 2 14.69 5.93
 -12 -1 -2 17.68 4.16
 12 -1 -2 16.34 3.28
 -12 0 -2 294.01 20.25
 -12 0 2 294.65 20.11
 12 0 2 278.72 17.3
 12 0 -2 300.47 13.33
 -12 0 -2 293.6 12.45
 -12 1 -2 19.04 7.74
 -12 1 2 22.58 7.73
 12 1 2 6.91 4.9
 12 1 -2 18.05 4.16
 12 1 -2 12.69 3.72
 -12 1 -2 13.56 3.11
 -12 2 -2 609.88 30.79
 -12 2 2 642.73 31.38
 -12 2 2 703.2 14.98
 12 2 2 734 15.21
 12 2 -2 678.15 23.36
 -12 2 -2 637.63 16.92
 12 2 -2 650.76 14.53
 -12 2 -2 671.77 14.9
 -12 3 2 13.97 2.58
 12 3 -2 12.12 2.05
 -12 3 -2 18.78 2.81
 12 3 2 13.36 2.24
 -12 3 -2 16.71 6.78
 -12 3 2 7.62 5.47
 12 3 -2 18.96 5.92
 -12 3 -2 15.83 1.9
 -12 4 2 425.99 14.11
 12 4 -2 372.55 12.99
 12 4 2 398.23 12.94
 -12 4 -2 400.99 13.85
 12 4 -2 396.93 20.67
 -12 4 2 383.62 24.78
 -12 4 -2 384.06 24.92
 12 5 -2 20.46 3.54
 -12 5 -2 34.36 4.51
 -12 5 2 25.71 4.25
 12 5 2 23.14 3.6
 -12 5 -2 33.9 8.65
 -12 5 2 26.96 8.6
 12 5 -2 22.05 6.42
 12 6 -2 282.16 13.3
 -12 6 -2 335.26 14.25
 -12 6 2 291.82 22.36
 -12 6 -2 310.96 23.26
 12 6 -2 318.2 18.79
 -12 6 2 321.62 14.26
 12 6 2 316.96 13.41
 12 7 -2 53.27 6.65
 -12 7 -2 52.23 6.59
 12 7 -2 55.75 8.97
 12 8 -2 431.42 18.85
 -12 8 -2 419.95 18.33
 12 8 -2 421.49 22.23
 12 9 -2 -0.37 4.2
 -12 9 -2 8.17 4.64
 12 10 -2 176.61 13.51
 -12 10 -2 165.93 12.63
 12 11 -2 8.23 5.5
 -12 11 -2 5.02 5.2
 12 12 -2 241.31 17.88
 -12 12 -2 240.52 16.9
 12 13 -2 7.21 7.2
 -12 13 -2 5.7 5.96
 12 14 -2 140.97 15.17
 -12 14 -2 153.74 15.08
 12 15 -2 12.94 8.46
 -12 15 -2 -8.01 8.15
 -12 -14 -3 -1.7 8.29
 -12 -13 -3 415.4 28.54
 -12 -12 -3 -5.39 8.08
 12 -11 3 392.63 20.5
 -12 -11 -3 476.43 28.15
 -12 -10 -3 -5.49 8.85
 -12 -10 3 5.16 7.45
 12 -10 3 6.36 4.56
 12 -10 3 0.84 4.52
 -12 -10 -3 5.1 7.15
 -12 -9 3 516.13 29.8
 -12 -9 -3 505.84 30.1
 12 -9 3 454.27 21.37
 12 -9 3 486.31 22.01
 -12 -9 -3 505.59 27.82
 -12 -8 -3 -10.69 8.77
 -12 -8 3 12.07 8.03
 12 -8 3 4.48 4.65
 12 -8 3 3.8 4.61
 -12 -8 -3 20.97 7.23
 -12 -7 3 847.31 37.57
 -12 -7 -3 914.95 39.17
 12 -7 3 899.61 30.96
 -12 -7 -3 890.8 34.76
 -12 -6 -3 -6.44 7.94
 -12 -6 3 -7.39 7.91
 12 -6 3 -0.58 4.28
 -12 -6 -3 4.19 5.78
 -12 -5 -3 523.8 28.17
 -12 -5 3 541.43 28.18
 -12 -5 -3 534.31 24.36
 12 -5 3 550.64 23.64
 -12 -4 -3 6.01 7.09
 -12 -4 3 4.89 6.66
 12 -4 3 4.9 4.32
 12 -4 -3 -1.13 2.47
 -12 -4 -3 -0.11 4.02
 -12 -3 -3 1240.91 44.46
 -12 -3 3 1200.16 43.58
 -12 -3 -3 1175.18 36
 12 -3 -3 1274 27.17
 12 -3 3 1199.59 38.25
 12 -3 -3 1253.71 31.45
 -12 -2 -3 0.03 5.65
 -12 -2 3 -2.33 5.88
 12 -2 -3 -0.62 2.18
 -12 -2 -3 3.11 3.56
 12 -2 -3 -0.5 2.58
 -12 -1 -3 874.02 35.94
 -12 -1 3 852.13 35.18
 -12 -1 -3 816.62 26.2
 12 -1 -3 868.79 24.69
 12 -1 -3 858.2 26.01
 -12 0 -3 -5.59 7.4
 -12 0 3 -6.99 7.47
 12 0 3 11.6 2.54
 -12 0 3 7.64 2.21
 12 0 -3 8.62 2.4
 -12 0 -3 7.43 2.66
 12 0 -3 9.9 3.6
 -12 1 3 776.13 20.99
 12 1 3 869.33 21.32
 -12 1 -3 820.88 34.9
 -12 1 3 847.31 35.34
 12 1 -3 881.46 27.31
 12 1 -3 837.11 27.18
 12 1 -3 862.14 21.47
 -12 1 -3 825.07 21.86
 -12 2 -3 8.47 6.9
 -12 2 3 4.13 6.02
 -12 2 3 5.07 2.82
 12 2 3 3.43 2.33
 12 2 -3 2.51 2.53
 -12 2 -3 -1.93 2.9
 -12 3 -3 1213.74 44.52
 -12 3 3 1109.41 42.86
 -12 3 3 1274.21 30.71
 12 3 3 1223.36 29.25
 12 3 -3 1181.2 29.12
 -12 3 -3 1212.08 30.3
 -12 4 3 6.47 3.46
 12 4 3 6.34 3.07
 12 4 -3 0.38 2.94
 -12 4 -3 4.75 3.11
 -12 4 3 1.1 5.79
 -12 4 -3 -0.65 5.65
 12 4 -3 0.79 4.89
 -12 4 -3 4.83 1.73
 -12 5 3 541.65 19.86
 12 5 3 524.11 18.68
 12 5 -3 519.51 18.94
 -12 5 -3 547.72 19.62
 12 5 -3 516.69 24.1
 -12 5 3 466.86 28.06
 -12 5 -3 497.48 28.8
 12 6 -3 1.29 3.32
 -12 6 -3 1.53 3.41
 12 6 -3 8.08 5.92
 -12 6 3 -11.46 9.13
 -12 6 -3 -10.02 7.94
 12 7 -3 893.43 28.97
 -12 7 -3 906.36 29.03
 12 7 -3 931.3 34.02
 12 8 -3 -2.37 4.39
 -12 8 -3 0.04 3.93
 12 8 -3 6.78 5.14
 12 9 -3 514.19 23.23
 -12 9 -3 499.48 22.53
 12 9 -3 509.76 24.91
 12 10 -3 4.68 5.62
 -12 10 -3 3.42 5.46
 12 11 -3 440.9 23.28
 -12 11 -3 419.04 22.53
 12 12 -3 0.36 5.65
 -12 12 -3 1.34 5.89
 12 13 -3 387.97 24.15
 -12 13 -3 405.9 23.67
 12 14 -3 -7.23 7.54
 -12 14 -3 -9.32 8.03
 -12 15 -3 168.21 16.87
 -12 -13 -4 26.54 10.52
 -12 -12 -4 5.39 9.53
 12 -11 4 20.66 6.75
 -12 -11 -4 26.5 9.86
 12 -10 4 -1.49 5.2
 -12 -10 -4 -0.53 6.25
 -12 -9 -4 6.8 7
 -12 -9 4 6.78 8.24
 12 -9 4 -3.08 5.66
 -12 -9 -4 7.7 7.22
 -12 -8 4 -4.89 7.08
 -12 -8 -4 14.98 8.74
 12 -8 4 -4.75 5.39
 -12 -8 -4 4.75 6.32
 -12 -7 -4 50.09 10.95
 -12 -7 4 43.65 10.31
 -12 -7 -4 38.15 8.73
 -12 -6 -4 -2.24 6.87
 -12 -6 4 -11.89 8.01
 -12 -6 -4 1.62 5.51
 -12 -5 -4 2.11 6.16
 -12 -5 4 4.4 5.86
 -12 -4 -4 -17.33 7.87
 -12 -4 4 -9.4 6.92
 -12 -3 -4 54.95 9.95
 -12 -3 4 55.83 10.03
 12 -3 -4 61.13 7.03
 -12 -2 -4 -11.33 7.13
 -12 -2 4 6.12 6.53
 12 -2 -4 -0.3 3.34
 12 -1 4 21.08 4.09
 -12 -1 4 26.01 4.53
 -12 -1 -4 23.67 8.12
 -12 -1 4 24.23 7.36
 12 -1 -4 25.03 4.37
 12 -1 -4 20.89 4.32
 -12 -1 -4 19.77 4.62
 -12 0 -4 -3.14 5.69
 -12 0 4 5.14 2.89
 12 0 4 1.28 2.66
 12 0 -4 -1.99 3.14
 -12 0 -4 0.98 3.21
 -12 1 4 19.25 4.02
 12 1 4 19.29 3.89
 -12 1 -4 14.66 6.34
 -12 1 4 23.44 7.24
 12 1 -4 21.01 5.44
 -12 1 -4 27.5 5.14
 12 1 -4 20.12 3.94
 12 2 4 -2.17 2.71
 12 2 -4 0.96 3.01
 -12 2 -4 2.39 3.5
 -12 2 4 -1.35 3.02
 -12 2 -4 0.19 5.6
 -12 2 4 -0.37 5.47
 12 3 -4 49.38 6.35
 -12 3 -4 59.06 6.78
 -12 3 -4 58.67 10.53
 -12 3 4 43.61 9.06
 12 4 -4 -2.8 3.89
 -12 4 -4 0.93 3.44
 -12 4 4 -8.05 6.29
 -12 4 -4 6.98 6.28
 12 5 -4 3.05 3.53
 -12 5 -4 -6.99 4.88
 -12 5 4 -0.42 7.01
 -12 5 -4 2.45 6.66
 12 6 -4 -1.22 4.28
 -12 6 -4 3.89 5.34
 12 6 -4 -8.88 5.99
 -12 6 4 -11.77 8.75
 -12 6 -4 -2.09 6.46
 12 7 -4 46.51 7.17
 -12 7 -4 40.97 7.06
 12 7 -4 42.74 8.58
 -12 7 4 46.26 10.83
 -12 7 -4 40.21 10.02
 12 8 -4 7.94 5.44
 -12 8 -4 0.94 4.7
 12 8 -4 -9.37 6.02
 12 9 -4 1.77 5.69
 -12 9 -4 10.37 5.94
 12 9 -4 5.9 6.25
 12 10 -4 -6.82 5.92
 -12 10 -4 1.39 5.39
 12 11 -4 12.65 8.04
 -12 11 -4 5 5.89
 12 12 -4 -3.68 7.32
 -12 12 -4 -9.64 7.46
 12 13 -4 -6.73 6.82
 -12 13 -4 -1.02 6.36
 -12 14 -4 5.72 7.57
 12 -12 5 7.79 7.16
 -12 -12 -5 8.37 8.49
 12 -11 5 313.13 21.5
 -12 -11 -5 349.22 26.7
 12 -10 5 11.54 7.11
 -12 -10 -5 3.43 7.03
 -12 -9 -5 376.03 26.04
 12 -9 5 343.83 22.02
 -12 -8 5 5.16 6.94
 12 -8 5 -4.91 6.21
 -12 -7 -5 335.29 23.52
 -12 -7 5 286.33 21.4
 12 -7 5 284.93 19.61
 -12 -6 -5 1.98 6.7
 -12 -6 5 10.5 7.67
 -12 -5 -5 762.95 34.25
 -12 -5 5 699.1 32.79
 -12 -4 -5 5.54 6.79
 -12 -4 5 9.55 5.89
 -12 -3 -5 378.3 22.49
 -12 -3 5 350.74 21.85
 -12 -2 -5 -1.63 6.54
 -12 -2 5 -7.41 7.02
 12 -2 -5 5.55 3.77
 -12 -2 -5 2.06 4.27
 -12 -1 -5 696.21 31.03
 -12 -1 5 620.07 29.25
 12 -1 -5 658.88 24.29
 -12 -1 -5 658.09 25.4
 -12 0 -5 -10.99 6.53
 -12 0 5 -8.69 6.65
 12 0 -5 -0.23 4.52
 -12 0 -5 0.21 3.97
 -12 1 -5 653.96 30.4
 -12 1 5 631.1 29.76
 12 1 -5 681.29 24.66
 -12 1 -5 629.01 24.72
 -12 2 -5 -0.86 6.57
 -12 2 5 -8.37 6.99
 12 2 -5 8.5 4.47
 -12 2 -5 6.45 4.41
 -12 3 -5 365.69 22.98
 -12 3 5 390.16 23.82
 12 3 -5 358.39 17.95
 -12 3 -5 373.46 18.63
 -12 4 -5 -1.11 6.61
 -12 4 5 15.37 7.94
 12 4 -5 22.97 5.92
 -12 4 -5 20.37 5.86
 -12 5 -5 676.92 33.77
 -12 5 5 662.62 32.74
 -12 5 -5 746.72 28.34
 12 5 -5 666.62 26.61
 12 6 -5 -3.05 4.8
 -12 6 -5 1.04 4.78
 12 6 -5 -1.36 4.78
 -12 6 5 -16.73 8.45
 -12 6 -5 -3.22 7.04
 12 7 -5 279.18 17.32
 -12 7 -5 329.35 19.14
 12 7 -5 298.73 18.82
 -12 7 5 252.18 21.17
 -12 7 -5 294.31 23.16
 12 8 -5 1.57 5.09
 -12 8 -5 10.35 6
 12 8 -5 1.22 5.64
 -12 8 5 -14.69 9.66
 -12 8 -5 -3.21 8.39
 12 9 -5 403.07 22.84
 -12 9 -5 383.94 21.94
 12 9 -5 395.65 21.9
 12 10 -5 6.5 6.09
 -12 10 -5 -8.76 6.39
 12 11 -5 345.58 22.53
 -12 11 -5 310.77 21.11
 12 12 -5 -4.34 8.05
 -12 12 -5 7.66 7.25
 -12 13 -5 132.34 15.5
 12 -12 6 86.74 12.69
 12 -11 6 3.3 6.7
 -12 -11 -6 6.73 9.72
 12 -10 6 164.03 16.72
 12 -9 6 9.8 6.99
 12 -8 6 139.47 15.35
 -12 -7 -6 18.25 7.59
 -12 -7 6 4.95 7.41
 12 -7 6 -1.48 6.53
 -12 -6 6 185.86 17.1
 -12 -6 -6 237.54 19.26
 -12 -5 -6 5.57 7.58
 -12 -5 6 1.5 5.91
 -12 -4 -6 259.84 19.21
 -12 -4 6 216.75 17.37
 -12 -3 -6 0.28 6.56
 -12 -3 6 5.88 6.3
 -12 -3 -6 4.76 5.57
 12 -3 -6 12.42 5.44
 -12 -2 -6 185.99 15.75
 -12 -2 6 183.61 15.51
 -12 -2 -6 169.64 13.88
 12 -2 -6 206 14.57
 -12 -1 -6 0.07 6.39
 -12 -1 6 6.13 5.85
 12 -1 -6 9.01 4.9
 -12 -1 -6 18.1 5.89
 -12 0 -6 308.24 20.34
 -12 0 6 295 19.87
 12 0 -6 301.24 17.87
 -12 0 -6 313.42 18.56
 -12 1 -6 13.32 7.31
 -12 1 6 10.45 5.95
 12 1 -6 12.62 4.85
 -12 1 -6 13.43 5.78
 -12 2 -6 177.02 15.8
 -12 2 6 179.71 15.78
 12 2 -6 196.74 14.13
 -12 2 -6 203.54 15.06
 -12 3 -6 13.03 6.94
 -12 3 6 -5.72 6.48
 12 3 -6 9.28 5.62
 -12 3 -6 9.68 5.74
 -12 4 6 224.91 18.18
 -12 4 -6 196.62 17.5
 12 4 -6 243.25 16.55
 -12 4 -6 274.13 17.57
 12 5 -6 1.96 4.82
 -12 5 -6 0.23 5.55
 -12 5 -6 1.76 6.21
 -12 5 6 -6.47 6.48
 12 6 -6 200.2 15.9
 -12 6 -6 179.7 15.04
 -12 6 6 200.85 18.39
 -12 6 -6 206.92 18.71
 12 7 -6 -1.87 5.5
 -12 7 -6 9.88 6.19
 12 7 -6 5.81 5.59
 -12 7 6 4.86 6.67
 -12 7 -6 -2.49 7.62
 12 8 -6 140.63 14.15
 -12 8 -6 148.47 14.35
 12 8 -6 152.75 14.01
 -12 8 6 125.97 15.7
 -12 8 -6 115.51 15.62
 12 9 -6 5.36 6.68
 -12 9 -6 11.3 6.93
 -12 9 -6 3.64 8.97
 -12 9 6 7.05 8.01
 12 10 -6 156.34 16.36
 -12 10 -6 164.36 16.08
 -12 10 -6 119.05 17.53
 -12 10 6 136.17 17.36
 12 11 -6 11.36 8.4
 -12 11 -6 14.13 7.9
 -12 12 -6 112.03 14.71
 12 -11 7 30.25 9.59
 12 -10 7 13.36 7.82
 12 -9 7 36.33 9.87
 12 -8 7 -4.55 7.97
 12 -7 7 48.09 10.25
 -12 -6 7 -14.19 7.59
 12 -6 7 4.42 7.24
 -12 -5 7 41.91 8.83
 -12 -4 7 12.54 5.94
 12 -4 -7 17.05 7.04
 -12 -4 -7 -4.25 7.42
 -12 -3 -7 83.06 11.43
 -12 -3 7 94.39 11.64
 12 -3 -7 79.61 11.38
 -12 -3 -7 79.26 11.57
 -12 -2 -7 0.89 5.98
 -12 -2 7 5.94 5.91
 12 -2 -7 -10 6.93
 -12 -2 -7 7.16 6.49
 -12 -1 -7 68.75 10.21
 -12 -1 7 66.79 9.88
 12 -1 -7 65.66 10.1
 -12 -1 -7 60.93 10.38
 -12 0 -7 16.83 6.94
 -12 0 7 5.83 5.55
 12 0 -7 9.57 5.65
 -12 0 -7 15.27 6.69
 12 1 -7 48.91 8.28
 -12 1 -7 73.56 10.96
 -12 1 -7 58.26 10.09
 -12 1 7 74.46 10.31
 12 2 -7 10.07 6.54
 -12 2 -7 12.39 6.84
 -12 2 -7 -1.05 5.81
 -12 2 7 -2.78 6.7
 12 3 -7 90.92 12.1
 -12 3 -7 78.95 11.69
 -12 3 -7 62.02 10.59
 -12 3 7 84.87 11.3
 12 4 -7 15.46 6.51
 -12 4 -7 15.87 7.12
 -12 4 -7 14.39 7.33
 -12 4 7 3.3 6.31
 12 5 -7 43.73 9.65
 -12 5 -7 52.77 10.27
 -12 5 7 32.14 8.82
 12 6 -7 21.75 8.4
 -12 6 -7 3.87 7.07
 12 7 -7 68.8 11.48
 -12 7 -7 60.77 11.2
 12 8 -7 -4.13 6.69
 -12 8 -7 11.02 8.23
 12 9 -7 63.88 11.66
 -12 9 -7 42.48 10.42
 -12 10 -7 9.56 7.22
 12 -6 8 275.4 23.21
 12 -4 -8 311.42 22.63
 -12 -4 -8 290.22 22.18
 12 -3 -8 9.52 7.66
 -12 -3 -8 -1.32 7.73
 12 -2 -8 413.42 25.13
 -12 -2 -8 438.89 26.98
 12 -1 -8 -18.99 8.99
 -12 -1 -8 -13.2 8.92
 12 0 -8 344.11 22.62
 -12 0 -8 270.27 20.73
 -12 1 -8 1.63 7.29
 12 1 -8 0.9 6.76
 12 2 -8 387.59 24.65
 -12 2 -8 428.76 25.91
 12 3 -8 0.06 6.41
 -12 3 -8 8.13 6.84
 12 4 -8 307.28 21.86
 -12 4 -8 324.82 23.01
 12 5 -8 16.48 8.58
 -12 5 -8 11.03 8.1
 12 6 -8 285.9 21.98
 -12 6 -8 276.86 21.84
 -12 7 -8 12.93 8.54
 -12 -2 -9 6.29 7.76
 -12 -1 -9 11.86 8.52
 -12 0 -9 4.54 8.87
 -12 1 -9 15.53 8.9
 -12 2 -9 7.21 7.84
 -13 -14 0 -0.67 8.21
 -13 -13 0 1.16 7.11
 -13 -12 0 -6.66 7.84
 -13 -11 0 18.84 9.96
 -13 -11 0 -5.12 6.56
 -13 -10 0 24.71 10.26
 -13 -10 0 2.16 7.03
 -13 -9 0 -8.45 8.77
 -13 -9 0 -11.62 6.28
 -13 -8 0 -5.18 9.17
 -13 -8 0 -6.16 5.01
 -13 -7 0 3.38 7.71
 13 -7 0 -0.07 2.26
 -13 -7 0 -11.01 6.24
 -13 -6 0 -7.76 6.92
 -13 -6 0 -4.54 5.15
 -13 -5 0 -17.41 8.37
 -13 -5 0 -2.89 4.86
 -13 -4 0 5.9 7.97
 -13 -4 0 1.06 3.52
 -13 -3 0 -13.21 7.87
 -13 -3 0 1.02 3.28
 -13 -2 0 -3.31 6.93
 13 -2 0 0.82 5.01
 -13 -2 0 1.55 3.07
 13 -1 0 0.36 4.86
 -13 -1 0 -14.55 8.33
 13 0 0 7.11 5.31
 -13 0 0 -9.6 7.83
 13 1 0 0.59 4.31
 -13 1 0 4.66 6.05
 13 2 0 2.04 4.79
 -13 2 0 -3.37 6.92
 13 3 0 -4.35 4.52
 -13 3 0 -9.47 6.14
 13 4 0 8.5 5.97
 -13 4 0 10.8 8.28
 13 5 0 1.28 1.58
 -13 5 0 3.92 1.8
 13 5 0 1.24 1.64
 -13 5 0 -1.17 7.92
 -13 6 0 -0.82 7.66
 13 6 0 1.78 2.18
 -13 6 0 1.36 2.4
 13 7 0 1.3 2.81
 -13 7 0 -0.3 2.85
 -13 8 0 -2.22 3.05
 13 8 0 1.1 3.08
 13 9 0 -1.86 3.78
 -13 9 0 -6.1 4.14
 13 10 0 2.48 4.9
 -13 10 0 4.57 4.45
 -13 11 0 5.3 4.95
 13 11 0 1.04 4.86
 -13 12 0 -0.61 4.81
 -13 -14 -1 99.41 15.14
 -13 -14 1 87.46 15.6
 -13 -13 -1 152.25 17.56
 -13 -13 1 142.53 17.18
 -13 -12 1 175.21 17.78
 -13 -12 -1 184.15 18.23
 -13 -11 -1 247.79 23.5
 -13 -11 1 221.09 22.64
 -13 -11 1 205.84 18.84
 -13 -11 -1 229.63 19.27
 -13 -10 -1 216.11 20.83
 -13 -10 1 227.42 21.18
 -13 -10 -1 198.56 17.68
 -13 -10 1 223.7 18.45
 -13 -9 1 239.81 21.66
 -13 -9 -1 241.97 22.16
 -13 -9 -1 248.14 18.52
 -13 -9 1 242.31 18.6
 -13 -8 -1 154.67 17.5
 -13 -8 1 149.53 16.64
 13 -8 1 155.41 9.55
 -13 -8 1 140.7 13.55
 -13 -8 -1 127.5 13.29
 -13 -7 1 217.46 19.43
 -13 -7 -1 231.67 20.07
 13 -7 1 200.25 11.26
 -13 -7 -1 208.24 15.86
 -13 -7 1 200.86 15.71
 -13 -6 -1 235.48 20.12
 -13 -6 1 214.06 18.95
 13 -6 1 216.52 15.64
 13 -6 -1 219.81 7.43
 -13 -6 -1 222.07 15.59
 -13 -6 1 259.47 17.1
 -13 -5 -1 425.45 26.61
 -13 -5 1 421.49 26.21
 13 -5 1 464.39 22.51
 -13 -5 -1 424.34 20.39
 -13 -5 1 444.1 21.29
 -13 -4 -1 456.03 26.78
 -13 -4 1 465.77 27.04
 13 -4 1 410.77 21.42
 -13 -4 -1 427.69 19.55
 -13 -3 -1 319.74 22.16
 -13 -3 1 314.82 22.19
 13 -3 1 285.74 17.72
 -13 -3 -1 279.77 14.76
 -13 -2 -1 269.5 20.96
 -13 -2 1 260.85 20.46
 13 -2 1 280.31 17.49
 -13 -2 -1 293.97 14.36
 -13 -1 -1 348.01 22.82
 -13 -1 1 383.63 23.95
 13 -1 1 373.11 20.21
 -13 -1 -1 346.96 14.87
 -13 0 -1 199.35 18.43
 -13 0 1 249.05 19.6
 13 0 1 222.19 15.82
 -13 0 -1 225.2 10.63
 -13 1 -1 346.78 23.59
 -13 1 1 347.15 23.45
 13 1 -1 355.16 20.06
 13 1 1 364.11 20.31
 -13 1 -1 376.62 12.93
 13 2 -1 266.91 17.41
 13 2 1 288.83 18.3
 -13 2 -1 282.94 21.26
 -13 2 1 268.21 20.88
 13 3 -1 293.92 18.49
 13 3 1 297.92 18.96
 -13 3 -1 278.16 21.68
 -13 3 1 297.29 22.58
 13 4 -1 449.93 23.15
 -13 4 1 411.36 27.19
 -13 4 -1 465.22 28.25
 13 5 1 424.17 12.13
 13 5 -1 414.39 12.24
 -13 5 -1 433.66 12.98
 13 5 -1 442.07 22.86
 -13 5 1 394.96 27.13
 -13 5 -1 381.56 26.45
 13 6 -1 234.94 10.28
 -13 6 -1 235.3 10.55
 13 6 -1 241.99 17.42
 -13 6 1 221.98 21.43
 -13 6 -1 219.21 20.59
 13 7 -1 194.29 10.55
 -13 7 -1 212.29 10.78
 13 7 -1 203.22 16.26
 13 8 -1 151.24 10.36
 -13 8 -1 133.38 9.39
 13 9 -1 235.91 13.89
 -13 9 -1 259.6 14.24
 13 10 -1 198.67 13.85
 -13 10 -1 198.43 13.44
 13 11 -1 213.74 15.13
 -13 11 -1 219.84 14.88
 -13 12 -1 196.83 15.21
 -13 -13 -2 70.42 13.59
 -13 -12 -2 244.9 21.37
 -13 -11 -2 87 15.49
 -13 -11 2 69.17 13.78
 13 -11 2 67.63 9.06
 -13 -11 -2 52.87 10.01
 -13 -10 -2 121.83 16.85
 -13 -10 2 152.62 17.98
 13 -10 2 107.18 11.32
 -13 -10 -2 118.12 14.35
 -13 -9 -2 143 16.96
 -13 -9 2 112.33 16.01
 13 -9 2 133 10.31
 13 -9 2 127.72 12.09
 -13 -9 -2 134.49 14.54
 -13 -8 -2 196.62 19.28
 -13 -8 2 210.44 19.36
 13 -8 2 196.78 14.74
 13 -8 2 181.64 12.19
 -13 -8 -2 190.06 15.93
 -13 -7 -2 281.71 22.17
 -13 -7 2 274.82 21.85
 13 -7 2 279.33 17.41
 -13 -7 -2 282.92 18.6
 -13 -6 -2 165.71 17.28
 -13 -6 2 190.85 18.49
 13 -6 2 212.01 15.15
 -13 -6 -2 197.54 14.91
 -13 -5 -2 99.89 13.1
 -13 -5 2 79.88 12.12
 13 -5 2 92.45 10.44
 -13 -5 -2 99.87 10.26
 -13 -4 -2 385.99 24.82
 -13 -4 2 353.34 23.73
 13 -4 2 341.6 19.46
 -13 -4 -2 335.23 17.67
 -13 -3 -2 153.26 16.01
 -13 -3 2 161 16.49
 13 -3 2 138.47 13.03
 13 -3 -2 159.25 8.46
 13 -3 -2 156.88 7.56
 -13 -3 -2 142.73 11.06
 -13 -2 2 447.39 26.36
 -13 -2 -2 488.87 27.54
 13 -2 -2 507.85 17.64
 13 -2 2 474.53 23.2
 13 -2 -2 470.09 15.54
 -13 -2 -2 436.82 18.27
 -13 -1 -2 257.73 19.88
 -13 -1 2 258.3 19.9
 13 -1 2 253.92 17.07
 13 -1 -2 273.94 12.24
 -13 -1 -2 276.84 13.21
 -13 0 -2 90.91 12.35
 -13 0 2 78.31 11.61
 13 0 2 120.33 12.18
 13 0 -2 118.02 8.48
 -13 0 -2 107.66 7.59
 -13 1 -2 253.99 20.06
 -13 1 2 247.42 19.5
 13 1 -2 305.84 15.55
 13 1 2 269.73 17.88
 13 1 -2 284.25 14.01
 -13 1 -2 259.04 10.97
 -13 2 -2 492.89 27.97
 -13 2 2 495.75 28.2
 13 2 -2 426.78 22.53
 -13 2 -2 469.8 13.44
 13 3 2 145.33 5.07
 -13 3 2 162.97 5.6
 -13 3 -2 151.96 16.05
 -13 3 2 129.8 14.7
 13 3 -2 151.86 13.46
 13 3 -2 145 5.11
 -13 3 -2 148.01 5.56
 -13 4 2 357.76 24.69
 -13 4 -2 348.27 24.16
 13 4 -2 343.12 20.24
 13 4 -2 355.34 11.09
 -13 4 -2 362.75 11.87
 13 5 -2 81.8 6.07
 -13 5 -2 91.76 6.8
 13 5 -2 93.44 11.1
 -13 5 -2 86.36 13.08
 -13 5 2 96.41 13.59
 13 6 -2 209.51 10.53
 -13 6 -2 219.59 11.03
 13 6 -2 223.71 16.84
 -13 6 -2 204.04 20
 -13 6 2 194.77 19.5
 13 7 -2 261.34 13.17
 -13 7 -2 271.88 13.51
 13 7 -2 275.92 18.63
 -13 7 2 226.45 21.57
 -13 7 -2 246.91 22.46
 13 8 -2 222.73 12.9
 -13 8 -2 210.54 12.91
 13 8 -2 199.62 16.32
 -13 9 -2 139.61 11.06
 13 9 -2 122.9 10.46
 13 10 -2 111.91 10.76
 -13 10 -2 109.63 10.57
 13 11 -2 73.21 9.67
 -13 11 -2 65.69 8.91
 -13 12 -2 231.76 16.64
 -13 -13 -3 36.79 10.48
 -13 -12 -3 21.95 9.23
 -13 -11 -3 21.6 8.23
 -13 -10 -3 14.18 10.86
 -13 -10 3 18.95 10.91
 13 -10 3 0.93 4.53
 13 -10 3 30.55 7.1
 -13 -10 -3 9.23 7.83
 -13 -9 -3 113.59 16.49
 -13 -9 3 90.91 14.8
 13 -9 3 99.92 10.33
 13 -9 3 108.99 11.47
 -13 -9 -3 114.36 13.76
 -13 -8 -3 -10.35 10.15
 -13 -8 3 -8.28 8.28
 13 -8 3 8.09 5.75
 13 -8 3 5.6 5.12
 -13 -8 -3 2.22 5.86
 -13 -7 -3 195.5 18.88
 -13 -7 3 195.24 19.39
 13 -7 3 184.4 14.16
 -13 -7 -3 189.67 16.06
 -13 -6 -3 6.81 7.08
 -13 -6 3 12.2 7.95
 13 -6 3 2.3 4.77
 -13 -6 -3 7.99 5.6
 -13 -5 -3 35.79 8.36
 -13 -5 3 15.58 7.69
 13 -5 3 27.64 6.67
 -13 -5 -3 36.36 7
 -13 -4 -3 23.54 8.79
 -13 -4 3 18.45 7.72
 13 -4 3 12.91 5.43
 -13 -4 -3 21.24 5.74
 -13 -3 -3 94.64 13.4
 -13 -3 3 88.38 12.42
 13 -3 3 109.9 11.67
 -13 -3 -3 116.11 10.55
 -13 -2 -3 21.87 8.38
 -13 -2 3 13.23 5.93
 -13 -2 -3 22.48 5.31
 13 -2 -3 19.1 4.03
 -13 -1 -3 210.51 18.07
 -13 -1 3 181.5 16.73
 13 -1 -3 172.98 10.33
 -13 -1 -3 192.51 11.91
 13 -1 -3 191.89 11.28
 -13 0 -3 2.33 6.74
 -13 0 3 8.25 6.8
 -13 0 -3 2.39 3.29
 13 0 -3 -3.09 3.53
 -13 1 -3 190.9 17.52
 -13 1 3 175.53 17.1
 -13 1 -3 158.17 9.41
 13 1 -3 176.91 7.62
 -13 1 -3 184.68 8.06
 -13 2 -3 6.96 6.19
 -13 2 3 8.26 7.43
 -13 2 -3 14.4 3.08
 -13 2 -3 13.95 3.02
 13 2 -3 12.42 2.7
 -13 3 -3 113.98 14.47
 -13 3 3 126.16 15.51
 -13 3 -3 96.08 5.72
 13 3 -3 105.9 6.73
 -13 3 -3 108.23 7.31
 13 4 -3 23.26 3.98
 -13 4 -3 23.34 4.4
 13 4 -3 20.89 6.55
 -13 4 3 18.7 8.26
 -13 4 -3 15.32 7.82
 13 5 -3 34.14 4.98
 -13 5 -3 38.13 5.02
 13 5 -3 25.98 7.1
 -13 5 -3 35.86 9.46
 -13 5 3 40.39 10.06
 13 6 -3 7.48 3.76
 -13 6 -3 1.64 3.29
 13 6 -3 -0.05 4.83
 -13 6 3 12.08 8.55
 -13 6 -3 -3.35 8.45
 13 7 -3 193.12 12.23
 -13 7 -3 177.95 11.87
 13 7 -3 197.95 15.93
 -13 7 -3 153.29 17.78
 -13 7 3 189.61 19.71
 13 8 -3 0.54 3.92
 -13 8 -3 2.7 3.91
 13 8 -3 -2.5 5.98
 13 9 -3 98.47 10.09
 -13 9 -3 91.66 9.55
 13 9 -3 105.22 12.46
 13 10 -3 4.25 5.46
 -13 10 -3 10.65 5.61
 -13 11 -3 15.16 6.51
 -13 -12 -4 135.83 17
 -13 -11 -4 118.82 15.69
 -13 -10 -4 281.02 24.75
 -13 -10 4 260.8 23.25
 13 -10 4 221.36 16.66
 -13 -10 -4 260.51 22.77
 -13 -9 -4 220.01 20.65
 -13 -9 4 191.55 19.54
 13 -9 4 163.27 14.35
 -13 -9 -4 177.54 17.41
 -13 -8 -4 291.8 23.78
 -13 -8 4 321.28 23.89
 13 -8 4 274.87 18.47
 -13 -8 -4 332.57 22.73
 -13 -7 -4 231.33 20.3
 -13 -7 4 258.26 21.16
 -13 -7 -4 210.24 18.16
 -13 -6 -4 384.5 25.31
 -13 -6 4 331.08 23.91
 -13 -6 -4 351.19 21.73
 -13 -5 -4 211.6 18.62
 -13 -5 4 180.77 17.56
 -13 -5 -4 210.01 16.28
 -13 -4 -4 266.21 20.62
 -13 -4 4 245.9 19.87
 -13 -4 -4 261.93 17.18
 -13 -3 -4 171.94 16.51
 -13 -3 4 169.25 16.36
 -13 -2 -4 338.52 23.1
 -13 -2 4 347.55 22.96
 -13 -1 4 329.9 22.55
 -13 -1 -4 333.22 22.88
 -13 0 -4 561.8 29.77
 -13 0 4 534.48 28.5
 13 0 -4 544.95 18.9
 -13 0 -4 582.38 19.84
 -13 1 -4 319.44 22.2
 -13 1 4 337.73 22.73
 13 1 -4 333.88 14.17
 -13 1 -4 330.57 14.48
 -13 2 -4 356.98 23.77
 -13 2 4 310.94 21.97
 13 2 -4 356.35 14.81
 -13 2 -4 345.92 15.24
 -13 3 -4 164.16 16.48
 -13 3 4 154.9 16.16
 13 3 -4 161.58 10.17
 -13 3 -4 170 10.94
 -13 4 -4 241.93 20.02
 -13 4 4 267.04 21.15
 13 4 -4 255.52 13.18
 -13 4 -4 277.33 14.37
 -13 5 4 182.25 18.22
 -13 5 -4 202.33 19.64
 13 5 -4 214.07 16.34
 -13 5 -4 214.51 13.09
 13 5 -4 205.62 12.54
 13 6 -4 348.78 17.03
 -13 6 -4 353.86 17.54
 13 6 -4 335.71 20.68
 -13 6 4 304.53 24.3
 -13 6 -4 335.32 25.31
 13 7 -4 220.94 14.39
 -13 7 -4 213.66 14.07
 13 7 -4 200.99 16.05
 -13 7 4 199.86 20.63
 -13 7 -4 220.03 20.76
 13 8 -4 294.92 17.33
 -13 8 -4 345.2 18.81
 13 8 -4 337.99 21.02
 -13 8 4 254.91 22.99
 -13 8 -4 345.93 27.08
 13 9 -4 193.34 14.97
 -13 9 -4 191.45 14.5
 13 9 -4 216.8 17.1
 -13 10 -4 257.07 17.49
 13 -11 5 14.09 6.72
 -13 -11 -5 17.1 8.54
 13 -10 5 19.14 6.47
 -13 -10 -5 35.55 11.31
 -13 -9 -5 94.21 14.85
 -13 -9 5 112.97 16.09
 13 -9 5 69.4 10.85
 -13 -9 -5 90.71 14.77
 -13 -8 -5 8.25 7.81
 -13 -8 5 15.72 8.17
 13 -8 5 6.83 5.98
 -13 -8 -5 20.16 9.32
 -13 -7 -5 68.1 12.12
 -13 -7 5 63.68 11.74
 13 -7 5 81.52 11.5
 -13 -7 -5 73.57 12.76
 -13 -6 -5 10.03 6.78
 -13 -6 5 17.73 8.2
 -13 -5 -5 67.42 12.08
 -13 -5 5 63.13 11.51
 -13 -4 -5 45.14 9.92
 -13 -4 5 54.79 10.49
 -13 -3 -5 15.43 7.45
 -13 -3 5 6.35 6.11
 -13 -2 -5 9.92 6.8
 -13 -2 5 21.59 8.28
 13 -2 -5 22.36 4.8
 -13 -2 -5 14.58 5.57
 -13 -1 -5 139.42 14.88
 -13 -1 5 132.77 14.46
 13 -1 -5 128.56 10.12
 -13 -1 -5 143.56 11.11
 -13 0 -5 5.96 6.26
 -13 0 5 18.73 7.74
 13 0 -5 17.05 5.35
 -13 0 -5 19.16 5.15
 -13 1 -5 151.65 15.53
 -13 1 5 125.57 14.35
 13 1 -5 138.41 10.55
 -13 1 -5 157.87 11.99
 13 2 -5 19.03 5.44
 -13 2 -5 19.15 5.7
 -13 2 -5 31.38 9.41
 -13 2 5 27.43 7.89
 13 3 -5 35.06 6.21
 -13 3 -5 40.77 7.36
 -13 3 -5 43.3 9.61
 -13 3 5 9.75 6.75
 13 4 -5 47.74 7.23
 -13 4 -5 60.79 8.15
 -13 4 -5 68.88 11.77
 -13 4 5 63.8 11.89
 13 5 -5 59.97 8.3
 -13 5 -5 61.45 8.72
 -13 5 -5 71.47 12.48
 -13 5 5 67.46 11.54
 13 6 -5 16.1 5.96
 -13 6 -5 18.8 6.29
 13 6 -5 19.67 7.47
 -13 6 5 34.98 10.55
 -13 6 -5 38.53 10.5
 13 7 -5 58.7 8.57
 -13 7 -5 61.44 9.08
 13 7 -5 72.52 10.3
 -13 7 5 57.18 12
 -13 7 -5 60.42 12.95
 13 8 -5 2.13 5.45
 -13 8 -5 11.27 6.12
 13 8 -5 5.77 6.11
 -13 8 5 4.94 8.7
 -13 8 -5 0.44 8.01
 -13 9 -5 85.13 10.98
 -13 9 5 66.52 14.02
 -13 9 -5 103.58 15.78
 13 9 -5 84.06 11.3
 -13 10 5 -10.27 9.94
 -13 10 -5 18.37 11.25
 13 -11 6 5.92 6.97
 13 -10 6 83.3 12.39
 -13 -10 -6 130.82 18.17
 13 -9 6 53.55 11.43
 -13 -9 -6 47.88 11.05
 -13 -8 -6 45.82 11.19
 -13 -8 6 53.1 11.48
 13 -8 6 35.75 8.91
 -13 -7 -6 97.71 14.2
 -13 -7 6 83.85 12.51
 13 -7 6 47.86 9.94
 -13 -6 -6 95.04 13.02
 -13 -6 6 91.43 12.93
 -13 -5 -6 43.35 10.27
 -13 -5 6 45 9.06
 -13 -4 -6 188.76 17.54
 -13 -4 6 180.75 17.1
 -13 -3 -6 24.19 7.67
 -13 -3 6 39.53 9.52
 -13 -2 -6 92.73 11.99
 -13 -2 6 106.29 13.34
 13 -2 -6 95.45 10.27
 -13 -2 -6 91.44 10.65
 -13 -1 -6 88.29 12.58
 -13 -1 6 85.61 12.75
 13 -1 -6 103.2 10.3
 -13 -1 -6 81.52 9.79
 -13 0 -6 67.38 11.36
 -13 0 6 72.44 10.96
 13 0 -6 99.65 10.28
 -13 0 -6 99.77 10.84
 -13 1 -6 93.72 12.32
 -13 1 6 87.05 12.22
 13 1 -6 98 10.13
 -13 1 -6 98.02 10.69
 -13 2 -6 79.47 12
 -13 2 6 65.58 10.68
 13 2 -6 90.65 10.15
 -13 2 -6 99.4 11.37
 -13 3 6 39.88 8.94
 -13 3 -6 27.97 8.37
 13 3 -6 35.55 7.28
 -13 3 -6 34.52 7.33
 -13 4 -6 176.22 16.99
 -13 4 6 197.18 18.43
 -13 4 -6 164.09 14.04
 13 4 -6 188.36 14.53
 13 5 -6 28.87 7.43
 -13 5 -6 44.48 8.45
 -13 5 6 39.83 10.91
 -13 5 -6 27.46 9.67
 -13 6 -6 95.3 11.84
 -13 6 -6 98.4 14.07
 -13 6 6 79.36 12.2
 -13 7 -6 68.98 12.24
 -13 7 6 74.48 13.21
 13 7 -6 76.26 10.99
 -13 8 6 52.37 12.02
 -13 8 -6 32.18 11.23
 13 8 -6 44.18 9.25
 -13 9 -6 54.7 12.54
 -13 9 6 39.83 11.65
 -13 10 -6 101.01 15.84
 -13 10 6 95.45 14.66
 -13 11 6 16.02 9.43
 -13 11 -6 -14.79 11.41
 -13 12 -6 46.69 13.98
 -13 12 6 23.61 10.66
 13 -10 7 72.63 13.19
 13 -9 7 132.76 16.05
 13 -8 7 87.94 13.87
 13 -7 7 190.92 19.19
 13 -6 7 121.59 15.98
 -13 -4 7 182.48 16.49
 -13 -3 7 279.14 20.17
 -13 -2 7 184.07 16.5
 -13 -2 -7 194.66 16.69
 -13 -1 7 173.07 16.05
 -13 -1 -7 192.64 15.69
 -13 0 7 100.41 12.62
 -13 0 -7 115.08 12.58
 -13 1 7 183.18 16.31
 -13 1 -7 183.18 15.75
 -13 2 7 178.77 16.03
 -13 2 -7 184.8 16
 -13 3 7 250.02 19.29
 -14 -13 0 458.27 29.89
 -14 -12 0 10.15 7.93
 -14 -11 0 543.34 34.79
 -14 -11 0 532.34 30.26
 -14 -10 0 4.74 10.23
 -14 -10 0 -0.33 7.11
 -14 -9 0 469.52 31.72
 -14 -9 0 493.34 27.02
 -14 -8 0 14.17 8.01
 -14 -8 0 7.42 7.14
 -14 -7 0 355.96 26.45
 -14 -7 0 349.84 20.72
 -14 -6 0 0.77 7.57
 -14 -6 0 7.59 5.08
 -14 -5 0 999.12 43.51
 -14 -5 0 1001.41 34.14
 -14 -4 0 10.87 8.72
 -14 -4 0 13.41 5.08
 -14 -3 0 1243.42 48.16
 14 -3 0 1186.38 40.74
 -14 -3 0 1263.98 36.16
 -14 -2 0 1.38 7.8
 14 -2 0 18.51 6.32
 -14 -2 0 15.49 4.48
 -14 -1 0 581.27 31.99
 14 -1 0 607.21 27.54
 -14 0 0 0.23 8.69
 14 0 0 -2.06 6.51
 -14 1 0 638.25 33.33
 14 1 0 648.25 28.99
 -14 2 0 4.62 7.19
 14 2 0 9.57 6.19
 -14 3 0 1210.75 48.81
 14 3 0 1275.2 42.78
 -14 4 0 27.01 9.68
 14 4 0 20.38 7.87
 -14 5 0 1048.51 46.59
 14 5 0 1072.29 39.5
 -14 6 0 -1.05 8.14
 -14 7 0 367.94 28.2
 -14 -13 -1 31.44 10.12
 -14 -13 1 49.51 12.6
 -14 -12 -1 56.67 12.39
 -14 -12 1 47.82 11.42
 -14 -11 -1 17.3 11
 -14 -11 1 4.27 9.68
 -14 -11 -1 13.01 7.14
 -14 -11 1 17.78 7.26
 -14 -10 -1 67.52 14.32
 -14 -10 1 62.82 13.06
 -14 -10 1 42.93 9.64
 -14 -10 -1 54.49 10.58
 -14 -9 -1 -0.16 8.32
 -14 -9 1 5.68 7.91
 14 -9 1 -8.94 6.32
 -14 -9 1 -0.6 5.82
 -14 -9 -1 -8.21 7.09
 -14 -8 -1 32.35 10.45
 -14 -8 1 41.88 10.97
 14 -8 1 27.83 6.29
 -14 -8 1 53.89 9.91
 -14 -8 -1 55.16 9.84
 -14 -7 -1 65.71 12.17
 -14 -7 1 46.78 10.52
 14 -7 1 41.26 8.55
 14 -7 1 48.08 5.94
 -14 -7 1 47.86 8.71
 -14 -7 -1 58.68 9.43
 -14 -6 -1 32.47 8.71
 -14 -6 1 59.37 11.42
 14 -6 1 58.86 9.13
 -14 -6 1 65.68 9.19
 -14 -6 -1 76.49 10.17
 -14 -5 -1 -10.87 8.41
 -14 -5 1 -6.1 6.49
 14 -5 1 -10.37 6.24
 -14 -5 -1 1.5 4.24
 -14 -4 -1 123.63 15.8
 -14 -4 1 123.61 15.74
 14 -4 1 124.38 12.76
 -14 -4 -1 115.94 10.41
 -14 -3 -1 150.17 16.66
 -14 -3 1 120.81 15.36
 14 -3 1 131.53 12.67
 -14 -3 -1 136.99 10.68
 -14 -2 -1 113.9 14.73
 -14 -2 1 83.37 12.67
 14 -2 1 101.78 11.53
 -14 -2 -1 90.97 8.33
 -14 -1 -1 0.26 7.28
 -14 -1 1 5.61 7.44
 14 -1 1 -0.73 5.03
 -14 -1 -1 4.91 2.94
 -14 0 -1 35.57 8.81
 -14 0 1 37.26 8.77
 14 0 1 47.6 8.47
 14 0 -1 35.81 7.57
 -14 0 -1 55.78 5.62
 -14 1 -1 -6.81 7.74
 -14 1 1 7.89 6.8
 14 1 -1 8.34 6.05
 14 1 1 -1.79 6.16
 -14 2 -1 91.5 13.78
 -14 2 1 100.82 14.09
 14 2 1 90.03 11.41
 14 2 -1 84.91 10.68
 -14 3 -1 133.44 15.99
 -14 3 1 124.59 15.43
 14 3 -1 140.45 13.69
 14 3 1 139.65 13.94
 -14 4 -1 156.17 17.88
 -14 4 1 94.52 14.6
 14 4 -1 119.47 12.76
 -14 5 1 -4.91 9.35
 -14 5 -1 -3.59 8.3
 14 5 -1 -4.21 6.12
 -14 6 1 51.26 11.4
 -14 6 -1 57.22 12.39
 14 6 -1 79.82 11.05
 -14 7 1 43.52 10.9
 -14 7 -1 38.67 10.79
 14 7 -1 53.07 9.77
 -14 8 1 24.97 11.48
 -14 8 -1 26.26 11.47
 -14 -13 -2 144.64 18.08
 -14 -12 -2 -1.65 7.23
 -14 -11 2 291.35 25.89
 -14 -11 -2 288.07 25.81
 14 -11 2 291.04 18.87
 -14 -11 -2 286.59 22.78
 -14 -10 -2 31.28 11.19
 -14 -10 2 34.91 12.09
 14 -10 2 13.93 6.04
 -14 -10 -2 32.23 9.76
 -14 -9 -2 255.63 23.79
 -14 -9 2 249.38 23.79
 14 -9 2 241.28 16.87
 -14 -9 -2 259.78 20.15
 -14 -8 -2 13.36 9.94
 -14 -8 2 14 8.01
 14 -8 2 8.86 5.57
 14 -8 2 19.44 5.68
 -14 -8 -2 23.99 8.58
 -14 -7 -2 392.73 27.2
 -14 -7 2 353.41 26.14
 14 -7 2 376.64 21.37
 -14 -7 -2 403.23 22.88
 -14 -6 -2 15.89 7.97
 -14 -6 2 18.19 8.1
 14 -6 2 27.32 7.48
 -14 -6 -2 35.83 7.91
 -14 -5 -2 410.23 26.82
 -14 -5 2 435.28 27.28
 14 -5 2 395.42 21.86
 -14 -5 -2 413.71 21.17
 -14 -4 -2 19.54 8.42
 -14 -4 2 1 7.68
 14 -4 2 28.35 7.94
 -14 -4 -2 10.2 4.59
 -14 -3 -2 501.78 29.27
 -14 -3 2 456.6 28.05
 14 -3 2 454.75 23.82
 -14 -3 -2 466.83 20.49
 -14 -2 -2 13.67 8.04
 -14 -2 2 -3.57 8.61
 14 -2 2 -9.06 5.58
 -14 -2 -2 7.5 3.95
 -14 -1 -2 488.39 28.71
 -14 -1 2 514.66 29.23
 14 -1 2 460.74 24.26
 -14 -1 -2 465.23 18.19
 -14 0 -2 87.83 13.12
 -14 0 2 86.3 13.29
 14 0 2 97.31 11.83
 14 0 -2 95.91 7.76
 -14 0 -2 86.35 7.21
 -14 1 -2 506.43 29.98
 -14 1 2 466.19 28.87
 14 1 2 515.08 25.69
 -14 1 -2 491.2 15.91
 -14 2 -2 -1.71 7.56
 -14 2 2 3.34 7.31
 14 2 -2 -4.95 5.88
 -14 2 -2 2.78 2.09
 -14 3 -2 457.8 29.16
 -14 3 2 452.08 29.35
 14 3 -2 469.51 24.61
 -14 4 2 -7.19 8.16
 -14 4 -2 2.93 7.17
 14 4 -2 15.54 6.74
 -14 5 2 352.93 26.49
 -14 5 -2 394.68 27.77
 14 5 -2 415.44 23.01
 -14 6 -2 13.81 7.93
 -14 6 2 27.08 9.32
 14 6 -2 25.08 7.52
 -14 7 -2 374.67 28.15
 -14 7 2 376.79 28.22
 14 7 -2 368.69 22.45
 -14 8 2 -5.51 10.09
 -14 8 -2 3.37 8.91
 14 8 -2 6.72 6.61
 -14 -12 -3 208.33 20.81
 -14 -11 3 20.5 11.92
 -14 -11 -3 1.23 7.22
 -14 -10 -3 304.71 25.55
 -14 -10 3 288.55 24.78
 14 -10 3 256.66 17.38
 -14 -10 -3 283.18 21.96
 -14 -9 -3 0.64 9.23
 -14 -9 3 -6.71 9.63
 14 -9 3 3.01 4.35
 14 -9 3 4.75 5.51
 -14 -9 -3 -4.69 6.63
 -14 -8 -3 523 31.67
 -14 -8 3 514.92 31.8
 14 -8 3 467.72 22.51
 14 -8 3 531.8 25.26
 -14 -8 -3 523.52 28.1
 -14 -7 -3 -8.96 10.4
 -14 -7 3 4.82 7.83
 14 -7 3 0.02 5.25
 -14 -7 -3 -2.31 5.73
 -14 -6 -3 549.76 31.98
 -14 -6 3 537.56 30.89
 14 -6 3 541.86 25.86
 -14 -6 -3 547.19 26.53
 -14 -5 -3 -3.82 8.25
 -14 -5 3 -4 8.1
 14 -5 3 6.09 5.71
 -14 -5 -3 20.16 6.64
 -14 -4 -3 336.49 24.4
 -14 -4 3 298.25 22.88
 14 -4 3 320.45 19.93
 -14 -4 -3 305.94 17.94
 -14 -3 -3 7.84 7.06
 -14 -3 3 -2.66 6.77
 14 -3 3 3.17 5.37
 -14 -3 -3 5.74 5.04
 -14 -2 -3 567.35 30.98
 -14 -2 3 577.24 31.17
 -14 -2 -3 536.52 22.13
 -14 -1 -3 -4.88 8.02
 -14 -1 3 -4.37 7.6
 -14 -1 -3 15.91 4.8
 -14 0 -3 775.75 37.46
 -14 0 3 719.34 36.29
 -14 0 -3 755.78 24.03
 -14 1 3 -1.81 7.77
 -14 1 -3 6.61 2.82
 -14 2 -3 567.49 31.51
 -14 2 3 524.2 30.18
 -14 2 -3 521.58 16.13
 -14 3 -3 -12.02 8.92
 -14 3 3 3.69 7.5
 14 3 -3 -8.86 6.81
 -14 4 -3 294.7 23.51
 -14 4 3 296.21 23.74
 14 4 -3 282.75 19.36
 -14 5 3 11.89 9.14
 -14 5 -3 9.73 8.87
 14 5 -3 13.16 6.77
 -14 6 3 457.03 30.66
 -14 6 -3 503.16 32.64
 14 6 -3 508.08 26.33
 -14 7 -3 6.99 8.85
 14 7 -3 5.75 6.32
 -14 8 3 423.32 31.1
 -14 8 -3 479.12 33
 14 8 -3 489.44 26.04
 -14 9 -3 6.97 9.7
 -14 9 3 -18.85 12.62
 14 9 -3 1.39 6.41
 -14 -11 -4 -2.1 9.07
 -14 -10 -4 -0.01 9.35
 -14 -10 -4 14.76 7.47
 -14 -9 -4 -4.85 8.09
 -14 -9 4 0.93 8.71
 14 -9 4 -6.3 5.8
 -14 -9 -4 -2.99 6.82
 -14 -8 -4 2.73 8.49
 -14 -8 4 9.17 8.89
 14 -8 4 15.67 6.71
 -14 -8 -4 6.63 7.36
 -14 -7 -4 0.18 7.52
 -14 -7 4 10.01 8.39
 -14 -7 -4 -0.32 6.19
 -14 -6 -4 -8.2 9.43
 -14 -6 4 0.91 7.25
 -14 -6 -4 -6.38 6.05
 -14 -5 -4 5.92 6.88
 -14 -5 4 -3.99 7.77
 -14 -5 -4 7.54 6.4
 -14 -4 -4 1.75 7.31
 -14 -4 4 7.42 7.4
 -14 -4 -4 7.66 5.68
 -14 -3 -4 4.57 7.36
 -14 -3 4 0.09 6.94
 -14 -3 -4 4.55 4.43
 -14 -2 -4 13.67 7.85
 -14 -2 4 17.77 8.86
 -14 -2 -4 19.6 5.76
 -14 -1 -4 -1.37 7.43
 -14 -1 4 4.4 6.44
 -14 -1 -4 1.48 4.01
 -14 0 -4 44.43 10.28
 -14 0 4 36.18 9.51
 -14 0 -4 37.17 5.93
 -14 1 -4 -0.28 6.54
 -14 1 -4 2.22 3.11
 -14 2 4 12.32 7.21
 -14 2 -4 18.13 8.37
 -14 3 -4 6.04 6.68
 -14 3 4 -10.55 9.2
 -14 4 -4 -25.24 10.19
 -14 4 4 -10.73 9.11
 -14 5 4 -8.17 8.08
 -14 5 -4 1.37 7.85
 14 5 -4 -9.43 6.94
 -14 6 4 5.95 7.79
 -14 6 -4 -1.05 8.02
 14 6 -4 9.68 5.95
 -14 7 4 -12.93 9.61
 -14 7 -4 2.45 8.99
 14 7 -4 3.28 6.8
 -14 8 4 5.57 9.18
 -14 8 -4 11.29 8.67
 14 8 -4 -1.27 6
 -14 9 4 1.76 8.89
 -14 9 -4 14.43 9.93
 14 9 -4 0.14 6.93
 -14 10 -4 29.7 11.29
 -14 10 4 4.62 9.43
 14 -10 5 265.47 19.89
 -14 -10 -5 291.37 24.54
 -14 -9 -5 -3.73 8.36
 -14 -9 5 0.39 8.33
 14 -9 5 -3.84 5.82
 -14 -9 -5 -6.92 7.59
 -14 -8 -5 573.55 33.45
 -14 -8 5 495.09 30.44
 14 -8 5 463 26.14
 -14 -8 -5 507.61 30.53
 -14 -7 -5 11.78 8.89
 -14 -7 5 1.72 7.64
 14 -7 5 12.12 7.39
 -14 -7 -5 1.5 6.67
 -14 -6 -5 475.09 29.26
 -14 -6 5 456.34 28.59
 -14 -6 -5 411.54 25.71
 -14 -5 -5 -0.94 8.38
 -14 -5 5 -6.11 8.95
 -14 -5 -5 -0.02 6.6
 -14 -4 -5 395.78 25.96
 -14 -4 5 379.7 25.42
 -14 -3 -5 8.62 7.12
 -14 -3 5 -4.49 6.88
 -14 -2 -5 529.72 30.2
 -14 -2 5 478.37 28
 -14 -1 -5 -0.69 6.9
 -14 -1 5 -4.32 7.69
 -14 0 -5 781.69 36.58
 -14 0 5 739.44 35.24
 -14 1 -5 1.43 6.93
 -14 1 5 1.43 7.4
 -14 2 -5 508.11 29.4
 -14 2 5 453.3 27.86
 -14 3 -5 12.16 7.45
 -14 3 5 8.45 7.62
 -14 4 -5 390.13 26.38
 -14 4 5 340.03 24.79
 -14 5 -5 5.08 7.62
 -14 5 5 13.08 9.19
 14 5 -5 5.79 6.73
 -14 6 5 369.3 27.51
 -14 6 -5 439.49 29.26
 14 6 -5 430 24.42
 -14 7 5 11.96 9.15
 -14 7 -5 -5.52 9.99
 14 7 -5 10.73 6.38
 -14 8 5 439.4 31.27
 -14 8 -5 452.55 31.77
 14 8 -5 513.22 27.01
 -14 9 5 -11.09 8.81
 -14 9 -5 0.72 9.14
 14 9 -5 6.09 6.52
 -14 10 5 244.65 24.6
 -14 10 -5 251.49 25.73
 -14 11 5 -18.57 11.25
 -14 11 -5 2.41 9.71
 14 -10 6 -17.24 9.17
 14 -9 6 131.72 15.55
 -14 -9 -6 137.65 17.76
 -14 -8 -6 -8.45 8.92
 -14 -8 6 14.73 9.04
 14 -8 6 17.68 8.03
 -14 -8 -6 10.37 8.7
 -14 -7 -6 180.82 18.84
 -14 -7 6 163.53 17.46
 14 -7 6 157.34 16.47
 -14 -6 -6 -12.16 9.27
 -14 -6 6 0.98 7.34
 -14 -5 -6 179.58 17.63
 -14 -5 6 163.53 17
 -14 -4 -6 -9.4 7.92
 -14 -4 6 0.86 7.58
 -14 -3 -6 191.74 18.04
 -14 -3 6 193.61 17.43
 -14 -2 -6 13.3 8.06
 -14 -2 6 -7.14 7.48
 -14 -1 -6 189.17 18.11
 -14 -1 6 172.36 16.74
 -14 0 -6 6.1 7.14
 -14 0 6 -13.45 7.91
 -14 1 -6 189.21 17.66
 -14 1 6 182.21 17.39
 -14 2 -6 1.58 7.19
 -14 2 6 -2.97 6.97
 -14 3 -6 205.06 18.94
 -14 3 6 179.89 17.77
 -14 4 -6 4.63 7.42
 -14 4 6 -3.33 7
 -14 5 -6 178.11 18.96
 -14 5 6 159.65 17.58
 -14 6 -6 -7.08 8.63
 -14 6 6 -9.32 8.02
 14 6 -6 -2.18 6.96
 -14 7 -6 143.81 17.88
 -14 7 6 149.8 16.93
 14 7 -6 157.83 15.73
 -14 8 -6 16.6 10.03
 -14 8 6 -6.12 9.16
 -14 9 6 123.39 17.42
 -14 9 -6 118.68 17.77
 -14 10 -6 5.11 9.18
 -14 10 6 3.26 8.81
 -14 11 6 52.03 13.46
 -14 11 -6 86.69 17.58
 14 -8 7 26.46 9.94
 14 -7 7 0.48 7.15
 -15 -12 0 4.25 10.26
 -15 -12 0 5.96 7.29
 -15 -11 0 5.04 9.82
 -15 -11 0 -8.6 8.46
 -15 -10 0 -4.34 8.53
 -15 -10 0 -3.25 6.74
 -15 -9 0 -12.5 10.76
 -15 -9 0 -3.39 6.44
 -15 -8 0 -18.34 10.44
 -15 -8 0 4.9 6.36
 -15 -7 0 -9.46 9.19
 -15 -7 0 8 5.16
 -15 -6 0 -2.89 8.41
 -15 -6 0 -1.1 4.9
 -15 -5 0 -5.74 7.87
 -15 -5 0 -4.24 6.17
 -15 -4 0 2.67 8.89
 15 -4 0 -4.71 6.67
 -15 -4 0 2.5 4.08
 15 -3 0 -4.48 5.88
 -15 -3 0 0.16 4.24
 -15 -2 0 -4.3 7.3
 15 -2 0 -0.49 5.51
 -15 -1 0 3.98 7.36
 15 -1 0 4.65 5.61
 -15 0 0 -0.75 6.83
 15 0 0 -4.14 5.15
 -15 1 0 -19.1 9.84
 15 1 0 10.78 7.16
 -15 2 0 12.72 10.01
 15 2 0 -6.76 5.8
 -15 3 0 -3.02 8.42
 15 3 0 18.27 7.76
 -15 4 0 2.73 8.86
 15 4 0 -3.15 6.63
 -15 5 0 6.2 8.15
 15 5 0 -2.6 6.68
 -15 6 0 -4.85 8.85
 -15 7 0 5.33 9.5
 -15 8 0 2.81 8.81
 -15 9 0 -1.51 9.74
 15 -12 1 233.56 18.18
 -15 -12 -1 213.12 21.44
 -15 -12 1 246.02 22.31
 -15 -11 -1 188.06 22.27
 -15 -11 1 178.98 21.34
 15 -11 1 161.61 15.21
 -15 -11 -1 157.6 17.71
 -15 -11 1 164.96 17.73
 -15 -10 -1 226.64 23.84
 -15 -10 1 235.79 23.13
 15 -10 1 206.85 17.32
 -15 -10 -1 240.34 20.3
 -15 -10 1 244.97 20.12
 -15 -9 -1 121.62 17.6
 -15 -9 1 117.91 17.26
 15 -9 1 86.42 11.34
 -15 -9 -1 110.56 13.66
 -15 -9 1 120.54 13.8
 -15 -8 -1 191.47 19.86
 -15 -8 1 138.52 18.39
 15 -8 1 156.39 14.57
 -15 -8 -1 165.66 15.74
 -15 -8 1 173.76 15.78
 -15 -7 -1 175.71 19.34
 -15 -7 1 184.73 20.48
 15 -7 1 166.39 15.22
 -15 -7 -1 192.98 15.8
 -15 -6 -1 264.46 23.11
 -15 -6 1 249.41 22.69
 15 -6 1 283.4 19.53
 -15 -6 -1 244.05 17.38
 -15 -5 -1 202.65 19.73
 -15 -5 1 181.46 19.23
 15 -5 1 203.53 16.08
 -15 -5 -1 166.57 13.96
 -15 -4 -1 509.26 31.14
 -15 -4 1 442.14 29.32
 15 -4 1 439.5 24.1
 -15 -4 -1 465.7 21.57
 -15 -3 -1 382.85 27.24
 -15 -3 1 380.03 27.02
 15 -3 1 405.18 22.93
 -15 -3 -1 373.45 18.18
 -15 -2 -1 348.62 25.62
 -15 -2 1 382.89 26.82
 15 -2 1 328.67 20.96
 -15 -2 -1 341.36 16.35
 -15 -1 -1 186.66 19.05
 -15 -1 1 197.22 19.55
 15 -1 -1 182 15.95
 15 -1 1 177.46 15.43
 -15 -1 -1 189.09 11.19
 -15 0 -1 218.57 20.78
 -15 0 1 206 19.88
 15 0 -1 228.16 17.73
 15 0 1 270.78 18.69
 -15 1 -1 190.83 19.46
 -15 1 1 150.39 17.15
 15 1 -1 171.3 15.36
 15 1 1 180.3 16.13
 -15 2 -1 357.64 26.02
 -15 2 1 376.6 26.52
 15 2 -1 345.13 21.47
 15 2 1 326.99 21.58
 -15 3 -1 397.07 28.1
 -15 3 1 388.23 27.93
 15 3 -1 371.42 23
 15 3 1 390.07 23.78
 -15 4 -1 475.84 30.75
 -15 4 1 480.89 31.44
 15 4 -1 511.66 26.86
 -15 5 1 169.7 20.35
 -15 5 -1 194.3 21.44
 15 5 -1 197.93 17.14
 -15 6 1 237.98 24.12
 -15 6 -1 227.44 23.11
 15 6 -1 274.62 20.14
 -15 7 1 169.33 19.35
 -15 7 -1 175.71 20.4
 -15 8 1 142.08 20.4
 -15 8 -1 120.11 19.45
 -15 9 1 84.62 16.46
 -15 9 -1 86.31 16.71
 -15 -12 -2 82.61 13.93
 -15 -11 -2 151.55 20.79
 -15 -11 2 121.47 18.69
 15 -11 2 129.53 13.55
 -15 -11 -2 122.64 16.1
 -15 -10 -2 158.42 19.49
 -15 -10 2 179.52 20.75
 15 -10 2 124.63 13.19
 -15 -10 -2 138.39 16
 -15 -9 -2 110.59 17.52
 -15 -9 2 127.69 18.79
 15 -9 2 155.02 14.59
 -15 -9 -2 133.68 14.54
 -15 -8 -2 99.94 16.02
 -15 -8 2 92.69 15.31
 15 -8 2 85.38 11.7
 -15 -8 -2 79.89 11.95
 -15 -7 -2 200.75 20.52
 -15 -7 2 230.79 21.36
 15 -7 2 206.79 16.71
 -15 -7 -2 174.57 15.54
 -15 -6 -2 173.95 19.22
 -15 -6 2 165.03 18.59
 15 -6 2 161.85 14.84
 -15 -6 -2 163.62 14.21
 -15 -5 -2 215.6 20.21
 -15 -5 2 197.89 19.57
 15 -5 2 216.84 16.89
 -15 -5 -2 204.7 15.47
 -15 -4 -2 285.96 23.52
 -15 -4 2 258.4 22.12
 15 -4 2 261.05 18.58
 -15 -4 -2 264.84 16.59
 -15 -3 -2 188.66 19.27
 -15 -3 2 181.46 18.64
 15 -3 2 174.08 15.46
 -15 -3 -2 192.77 13.12
 -15 -2 -2 142.3 16.58
 -15 -2 2 129.99 16.16
 15 -2 2 152.33 14.34
 -15 -2 -2 133.94 10.46
 -15 -1 2 244 21.5
 -15 -1 -2 287.55 23.17
 15 -1 2 280.85 19.65
 -15 -1 -2 261.73 13.43
 -15 0 2 253.59 22.12
 -15 0 -2 273.1 22.91
 15 0 2 293.52 20.13
 -15 0 -2 279.55 12.89
 -15 1 -2 233.96 21.23
 -15 1 2 241.17 21.48
 15 1 -2 237.44 18.11
 15 1 2 267.98 19.37
 -15 2 -2 179.38 18.8
 -15 2 2 144.1 17.55
 15 2 -2 148.22 14.81
 -15 3 -2 175.23 19.48
 -15 3 2 167.42 18.54
 15 3 -2 208.8 16.86
 -15 4 -2 272.67 23.79
 -15 4 2 253.99 22.99
 15 4 -2 263.74 19.54
 -15 5 -2 179.7 21.26
 -15 5 2 152.14 18.64
 15 5 -2 215.47 17.6
 -15 6 2 193.46 22.1
 -15 6 -2 157.27 19.73
 15 6 -2 178.74 16.75
 -15 7 -2 209.24 21.98
 -15 7 2 218.02 22.78
 15 7 -2 208.67 17.71
 -15 8 -2 86.02 16.14
 -15 8 2 74.54 15.22
 15 8 -2 92.9 12.98
 -15 9 2 118.53 17.62
 -15 9 -2 139.83 19.69
 -15 10 -2 132.15 20.01
 -15 10 2 114.59 19.31
 -15 -12 -3 23.79 11.3
 -15 -11 -3 8.12 11.01
 -15 -11 3 22.43 10.85
 -15 -11 -3 16.19 9.59
 -15 -10 -3 29.54 12.7
 -15 -10 3 29.94 12.05
 -15 -10 -3 10.38 7.23
 -15 -9 -3 56.3 13.33
 -15 -9 3 36.98 11.41
 15 -9 3 54.43 9.74
 -15 -9 -3 58.61 11.65
 -15 -8 -3 43.27 12.1
 -15 -8 3 17.12 9.2
 15 -8 3 42.4 7.48
 15 -8 3 21.56 7.24
 -15 -8 -3 17.96 7.35
 -15 -7 -3 26.7 11.17
 -15 -7 3 15.87 9.11
 15 -7 3 33.92 8.46
 -15 -7 -3 32.65 8.86
 -15 -6 -3 16.95 9.94
 -15 -6 3 19.56 9.79
 15 -6 3 32.04 8.98
 -15 -6 -3 36.87 8.52
 -15 -5 -3 45.81 11.96
 -15 -5 3 52.97 11.83
 15 -5 3 50.09 9.1
 -15 -5 -3 44.03 8.44
 -15 -4 -3 37.61 11.61
 -15 -4 3 46.64 11.82
 15 -4 3 24.44 7.87
 -15 -4 -3 29.41 6.64
 -15 -3 -3 18.75 9.98
 -15 -3 3 13.42 7.92
 15 -3 3 10.92 6.89
 -15 -3 -3 15.69 5.2
 -15 -2 -3 17.47 9.24
 -15 -2 3 36.63 9.77
 -15 -2 -3 28.57 6.25
 -15 -1 -3 81.14 12.21
 -15 -1 3 87.95 13.94
 -15 -1 -3 77.65 8.15
 -15 0 -3 41.34 10.48
 -15 0 3 29.12 9.66
 -15 0 -3 30.49 4.8
 -15 1 -3 74.43 12.62
 -15 1 3 58.68 12.26
 -15 2 -3 38.83 10.86
 -15 2 3 23.68 9.35
 -15 3 -3 16.1 9.73
 -15 3 3 7.11 7.83
 15 3 -3 8.87 6.96
 -15 4 -3 14.94 9.28
 -15 4 3 35.16 11.35
 15 4 -3 14.23 8.02
 -15 5 3 31.64 12.04
 -15 5 -3 31.29 10.65
 15 5 -3 57.5 9.43
 -15 6 3 6.48 8.22
 -15 6 -3 43.37 12.39
 15 6 -3 25.89 8.65
 -15 7 3 28.45 12.36
 -15 7 -3 4.35 10.42
 15 7 -3 23.38 7.89
 -15 8 3 49.34 13.76
 -15 8 -3 21.51 9.88
 15 8 -3 31.25 8.75
 -15 9 3 46.24 13.54
 -15 9 -3 49.83 14.17
 15 9 -3 38.81 9.68
 -15 10 3 -3.46 12.07
 -15 10 -3 6.43 10.51
 -15 -11 -4 67.58 12.82
 -15 -10 -4 88.49 16.19
 -15 -10 4 96.81 16.62
 -15 -10 -4 80.85 14.52
 -15 -9 -4 280.86 24.99
 -15 -9 4 233.65 22.72
 -15 -9 -4 235.93 21.08
 -15 -8 -4 207.65 22.05
 -15 -8 4 185.61 20.98
 15 -8 4 194.63 16.23
 -15 -8 -4 200.61 18.55
 -15 -7 -4 324.53 25.41
 -15 -7 4 327.16 25.83
 -15 -7 -4 288.77 21.19
 -15 -6 -4 158.96 17.92
 -15 -6 4 123.29 17.21
 -15 -6 -4 137.14 15.03
 -15 -5 -4 158.25 18.68
 -15 -5 4 145.03 16.72
 -15 -5 -4 157.54 15.08
 -15 -4 -4 71.55 12.28
 -15 -4 4 57.97 12.22
 -15 -4 -4 75.56 10.19
 -15 -3 -4 202.86 19.44
 -15 -3 4 169.77 17.62
 -15 -3 -4 192.94 14.81
 -15 -2 -4 150.03 16.75
 -15 -2 4 152.14 16.95
 -15 -2 -4 160.12 12.88
 -15 -1 -4 393.48 26.74
 -15 -1 4 334.23 24.67
 -15 -1 -4 361.55 18.27
 -15 0 -4 266.6 22.1
 -15 0 4 263.64 22.36
 -15 0 -4 268.79 14.7
 -15 1 -4 353.28 25.71
 -15 1 4 375.57 26.35
 -15 2 -4 162.03 17.76
 -15 2 4 130.75 15.72
 -15 3 -4 161.32 18.53
 -15 3 4 167.43 18.56
 -15 4 -4 123.33 16.63
 -15 4 4 89.26 14.83
 15 4 -4 88.36 12
 -15 5 -4 179.5 19.74
 -15 5 4 156.07 18.91
 15 5 -4 148.1 15.51
 -15 6 4 121.55 17.34
 -15 6 -4 135.83 18.43
 15 6 -4 135.8 14.57
 -15 7 4 326.23 27.33
 -15 7 -4 318.49 27.3
 15 7 -4 290.67 21.12
 -15 8 4 191.91 22.13
 -15 8 -4 212.51 23.35
 15 8 -4 218.12 18.48
 -15 9 4 195.2 22.67
 -15 9 -4 218.26 23.41
 15 9 -4 251.61 20.01
 -15 10 -4 84.19 15.92
 -15 10 4 38.95 13.1
 -15 11 4 63.43 16.06
 -15 11 -4 68.83 16.36
 -15 -10 -5 23.77 11.41
 -15 -9 -5 24.13 11.11
 -15 -9 5 11.17 10.1
 15 -9 5 5.38 6.4
 -15 -9 -5 13.23 9.62
 -15 -8 -5 62.4 13.77
 -15 -8 5 55.41 12.8
 15 -8 5 66.14 10.92
 -15 -8 -5 69.45 12.61
 -15 -7 -5 28.77 11.6
 -15 -7 5 8.77 8.54
 -15 -7 -5 46.92 11.46
 -15 -6 -5 58.81 13.1
 -15 -6 5 33.13 10.14
 -15 -6 -5 49.39 10.72
 -15 -5 -5 -12.89 9.55
 -15 -5 5 -9.42 9.47
 -15 -5 -5 8.92 6.56
 -15 -4 -5 55.63 12.21
 -15 -4 5 54.51 11.2
 -15 -4 -5 49.35 9.51
 -15 -3 -5 7.89 7.36
 -15 -3 5 -1.2 7.7
 -15 -3 -5 17.07 6.62
 -15 -2 -5 53.68 10.93
 -15 -2 5 50.2 10.89
 -15 -2 -5 71.23 9.81
 -15 -1 -5 15.8 8.65
 -15 -1 5 14.81 8.3
 -15 0 -5 61.71 11.98
 -15 0 5 54.96 11.33
 -15 1 -5 26.62 9.82
 -15 1 5 8.56 7.23
 -15 2 -5 74.9 12.49
 -15 2 5 68.32 13.34
 -15 3 -5 5.03 7.78
 -15 3 5 -1.95 8.07
 -15 4 -5 47.45 12.02
 -15 4 5 56.4 12.83
 -15 5 5 2.2 8.83
 -15 5 -5 8.69 8.08
 15 5 -5 -5.05 6.96
 -15 6 -5 29.06 10.51
 -15 6 5 32.44 11.6
 15 6 -5 54.35 10.94
 -15 7 5 23.08 11.47
 -15 7 -5 20.73 11.54
 15 7 -5 32.22 9.58
 -15 8 5 47.48 12.1
 -15 8 -5 64.91 14.41
 15 8 -5 63.76 11.6
 -15 9 5 13.87 10.97
 -15 9 -5 7.06 9.62
 15 9 -5 15.89 7.7
 -15 10 5 8.25 9.73
 -15 10 -5 4.19 10.52
 15 -9 6 119.3 15
 -15 -8 -6 43.36 13.4
 -15 -8 6 77.04 14.26
 15 -8 6 54.27 11.19
 -15 -8 -6 58.88 12.31
 -15 -7 -6 130.53 17.54
 -15 -7 6 99.54 14.34
 15 -7 6 106.55 14.45
 -15 -7 -6 108.2 16.12
 -15 -6 -6 26.71 10.31
 -15 -6 6 35.31 10.29
 -15 -6 -6 56.64 11.51
 -15 -5 -6 147.35 17.75
 -15 -5 6 107.31 15.22
 -15 -4 -6 65.15 11.59
 -15 -4 6 72.53 12.85
 -15 -3 -6 135.43 16.23
 -15 -3 6 91.94 13.62
 -15 -2 -6 84.29 13.41
 -15 -2 6 67.26 12.27
 -15 -1 -6 150.21 16.76
 -15 -1 6 120.11 15.15
 -15 0 -6 40.42 11.33
 -15 0 6 15.36 8.42
 -15 1 -6 141.26 16.64
 -15 1 6 124.49 15.49
 -15 2 -6 100.47 14.28
 -15 2 6 105.84 14.98
 -15 3 -6 113.22 15.75
 -15 3 6 111.42 15.83
 -15 4 -6 33.82 10.1
 -15 4 6 42.37 10.94
 -15 5 -6 121.5 16.45
 -15 5 6 109.11 15.58
 -15 6 -6 53.33 12.79
 -15 6 6 63.2 12.39
 15 6 -6 67.82 12.06
 -15 7 -6 80.16 14.66
 -15 7 6 110.93 16.54
 15 7 -6 106.84 13.67
 -15 8 6 19.8 10.23
 -15 8 -6 40.27 12.87
 -15 9 -6 79.52 14.77
 -15 9 6 85.1 15.89
 -15 10 -6 23.2 10.75
 15 6 -7 84.89 12.67
 -16 -12 0 423.73 28.92
 -16 -11 0 -8.9 8.87
 -16 -10 0 199.94 23.04
 -16 -10 0 189.13 18.59
 -16 -9 0 7.69 9.05
 -16 -9 0 -8.53 8.36
 -16 -8 0 275.24 25.63
 -16 -8 0 281.11 20.29
 -16 -7 0 1.57 9.73
 -16 -7 0 -11.33 7.44
 -16 -6 0 249.85 23.15
 16 -6 0 272.3 20.09
 -16 -6 0 271.69 18.5
 -16 -5 0 4.27 7.78
 16 -5 0 -7.19 7.37
 -16 -5 0 4.37 5.07
 -16 -4 0 376.56 28.3
 16 -4 0 382.44 23.7
 -16 -3 0 26.09 10.44
 16 -3 0 6.63 6.05
 -16 -2 0 530.12 33.04
 16 -2 0 578.69 29.02
 -16 -1 0 7.08 8.92
 16 -1 0 14.95 8.38
 -16 0 0 82.81 14.49
 16 0 0 113.16 13.85
 -16 1 0 -9.3 9.7
 16 1 0 4.26 6.55
 -16 2 0 590.38 34.93
 16 2 0 547.21 28.94
 -16 3 0 5.9 9.17
 16 3 0 8.36 7.53
 -16 4 0 422.82 30.56
 16 4 0 424.57 25.75
 -16 5 0 22.6 11.95
 16 5 0 12.73 6.79
 -16 6 0 269.33 25.98
 -16 7 0 1.11 9.59
 -16 8 0 243.85 25.78
 -16 9 0 26.09 10.87
 -16 10 0 113.98 18.38
 -16 -12 -1 -3.21 8.57
 16 -11 1 52.65 9.92
 -16 -11 -1 66.52 12.18
 -16 -10 -1 14.87 11.08
 -16 -10 1 14.14 10.66
 16 -10 1 0.1 6.62
 -16 -10 -1 -4.4 8.47
 -16 -9 -1 29.38 10.47
 -16 -9 1 43.93 13.19
 16 -9 1 43.48 9.6
 -16 -9 -1 51.14 10.37
 -16 -8 -1 -10.99 11.56
 -16 -8 1 14.58 10.04
 16 -8 1 13.01 8.32
 -16 -8 -1 -4.1 6.84
 -16 -7 -1 89.18 15.43
 -16 -7 1 30.56 11.45
 16 -7 1 73.96 10.76
 -16 -7 -1 77.09 11.1
 -16 -6 -1 11.12 8.08
 -16 -6 1 -8.44 10.9
 16 -6 1 6.56 6.14
 -16 -6 -1 11.59 4.98
 -16 -5 -1 102.12 15.61
 -16 -5 1 78.79 13.95
 16 -5 1 91.18 12.25
 -16 -5 -1 90.37 10.38
 -16 -4 -1 7.88 10.1
 -16 -4 1 16.69 10.17
 16 -4 1 2.2 6.51
 -16 -4 -1 3.91 4.06
 -16 -3 -1 144.85 17.9
 -16 -3 1 145.68 18.58
 16 -3 1 126.88 14.33
 -16 -3 -1 114.17 10.48
 -16 -2 -1 6.29 9.37
 -16 -2 1 5.4 8.9
 16 -2 1 7.21 6.84
 16 -2 -1 -5.02 6.42
 -16 -2 -1 -2.37 3.71
 -16 -1 -1 91.14 14.97
 -16 -1 1 85.08 13.97
 16 -1 1 87.67 12.43
 16 -1 -1 74.72 11.48
 -16 0 -1 45.99 11.15
 -16 0 1 21.46 8.55
 16 0 1 37.87 9.23
 16 0 -1 61.68 10.95
 -16 1 -1 70.5 13.3
 -16 1 1 64.19 12.83
 16 1 -1 45.72 9.18
 16 1 1 78.23 12.11
 -16 2 -1 10.87 10.11
 -16 2 1 -4.35 8.42
 16 2 -1 -8.92 7.24
 16 2 1 3.83 6.79
 -16 3 -1 107.22 16.58
 -16 3 1 134.81 17.9
 16 3 -1 121.26 14.37
 16 3 1 97.22 12.62
 -16 4 -1 2.88 8.6
 -16 4 1 16.86 10.2
 16 4 -1 22.35 9.57
 -16 5 1 75.43 15.16
 -16 5 -1 81.57 14.96
 16 5 -1 85.7 12.79
 -16 6 1 -5.51 9.46
 -16 6 -1 3.73 8.77
 16 6 -1 0.24 7.09
 -16 7 1 59.45 14.98
 -16 7 -1 59.5 15.46
 -16 8 1 8.97 10.42
 -16 8 -1 -8.33 9.68
 -16 9 -1 55.28 15.22
 -16 9 1 42.85 13.09
 -16 10 1 16.85 12.62
 -16 10 -1 2.12 11.8
 -16 -11 -2 17.92 9.08
 -16 -10 -2 261.67 25.96
 -16 -10 2 233 24.26
 16 -10 2 243.48 19.05
 -16 -10 -2 241.29 21.12
 -16 -9 -2 12.53 9.55
 -16 -9 2 -5.08 10.99
 16 -9 2 10.36 7.49
 -16 -9 -2 8.07 7.25
 -16 -8 -2 193.48 21.45
 -16 -8 2 193.79 21.67
 16 -8 2 184.65 16.33
 -16 -8 -2 177.67 16.8
 -16 -7 -2 2.37 9.89
 -16 -7 2 -8.2 9.52
 16 -7 2 -2.46 5.65
 -16 -7 -2 -3.26 5.95
 -16 -6 -2 259.33 23.67
 -16 -6 2 271.78 23.99
 16 -6 2 280.1 20.04
 -16 -6 -2 293.59 19.41
 -16 -5 2 22.28 8.84
 16 -5 2 11.19 6.89
 -16 -5 -2 19.05 5.65
 -16 -4 -2 314.92 25.91
 -16 -4 2 288.61 24.41
 16 -4 2 318.75 21.58
 -16 -4 -2 295.77 17.76
 -16 -3 -2 26.98 10.53
 -16 -3 2 49.38 11.79
 16 -3 2 38.98 9.15
 -16 -3 -2 41.34 6.71
 -16 -2 -2 274.79 24.06
 -16 -2 2 239.58 22.95
 16 -2 2 254.24 19.29
 -16 -2 -2 225 13.71
 -16 -1 -2 -6.64 9.6
 -16 -1 2 -14.49 10.18
 16 -1 2 -6.25 6.89
 -16 0 -2 412.71 29.03
 -16 0 2 410.14 29.1
 16 0 -2 407.21 24.51
 16 0 2 446.16 25.96
 -16 1 -2 -2.7 8.66
 -16 1 2 4.67 7.78
 16 1 -2 -0.79 5.45
 -16 2 -2 282.91 24.58
 -16 2 2 209.14 21.57
 16 2 -2 229.52 18.65
 -16 3 -2 60.99 12.56
 -16 3 2 41.61 11.28
 16 3 -2 40.74 8.61
 -16 4 -2 307.93 26.38
 -16 4 2 339.97 28.24
 16 4 -2 315.44 21.98
 -16 5 -2 1.02 8.28
 -16 5 2 22.18 10.69
 16 5 -2 20.45 8.16
 -16 6 -2 285.03 26.6
 -16 6 2 294.28 26.87
 16 6 -2 312.15 22.22
 -16 7 2 -13.93 11.82
 -16 7 -2 -19.18 12.76
 16 7 -2 -15.87 8.74
 -16 8 -2 194.32 22.89
 -16 8 2 190 22.72
 -16 9 2 -6.52 9.28
 -16 9 -2 -5.94 9.48
 -16 10 2 192.32 24.11
 -16 10 -2 206.71 25.05
 -16 -11 -3 153.11 17.88
 -16 -10 -3 7.99 11.56
 -16 -10 3 16.05 10.33
 -16 -10 -3 8.86 8.19
 -16 -9 -3 351.21 29.12
 -16 -9 3 325.88 28.3
 16 -9 3 279.61 20.06
 -16 -9 -3 331.21 23.76
 -16 -8 -3 47.47 13.36
 -16 -8 3 45.41 13.55
 16 -8 3 25.63 8.56
 -16 -8 -3 15.03 7.49
 -16 -7 -3 278.44 24.79
 -16 -7 3 250.25 23.74
 16 -7 3 221.33 18.06
 -16 -7 -3 233.8 19.03
 -16 -6 -3 11.97 9.67
 -16 -6 3 1.26 9.7
 16 -6 3 3.43 6.24
 -16 -6 -3 13.13 6.22
 -16 -5 -3 430.67 29.67
 -16 -5 3 379.71 27.76
 16 -5 3 372.51 23.32
 -16 -5 -3 410.76 22.57
 -16 -4 -3 -2.12 7.55
 -16 -4 3 12.69 8.41
 16 -4 3 11.98 7.39
 -16 -4 -3 5.13 5.14
 -16 -3 -3 197.71 20.73
 -16 -3 3 188.89 20.45
 -16 -3 -3 195.59 14.13
 -16 -2 -3 17.15 8.76
 -16 -2 3 16.33 9.54
 -16 -2 -3 13.64 5.03
 -16 -1 -3 503.12 31.72
 -16 -1 3 435.21 29.63
 -16 0 -3 17.81 9.61
 -16 0 3 18.11 10.16
 -16 1 -3 475.23 31.51
 -16 1 3 464.64 30.64
 -16 2 -3 -3.94 9.34
 -16 2 3 2.62 8.94
 16 2 -3 17.07 7.91
 -16 3 -3 243.67 22.86
 -16 3 3 225.33 21.79
 16 3 -3 216.15 18.64
 -16 4 -3 -1.12 8.93
 -16 4 3 2.26 9.05
 16 4 -3 2.48 6.76
 -16 5 -3 418.27 30.94
 -16 5 3 395.54 30.44
 16 5 -3 410.89 25.32
 -16 6 3 5.37 9.57
 -16 6 -3 8.57 10.36
 16 6 -3 14.37 8.36
 -16 7 3 245.59 25.76
 -16 7 -3 247.86 25.47
 16 7 -3 281.18 21.38
 -16 8 3 44.83 13.88
 -16 8 -3 10.4 10.4
 16 8 -3 21.85 8.94
 -16 9 3 275.37 27.88
 -16 9 -3 310.55 30.05
 -16 10 -3 1.28 10.96
 -16 10 3 -2.55 10.64
 -16 -10 -4 6.32 10.63
 -16 -10 -4 -0.48 8.74
 -16 -9 -4 32.81 12.74
 -16 -9 4 12.91 9.35
 -16 -9 -4 4.01 6.71
 -16 -8 -4 -29.61 11.78
 -16 -8 4 -9.37 9.65
 -16 -8 -4 -2.07 7.46
 -16 -7 -4 -10.18 9.84
 -16 -7 4 -11.27 10.12
 -16 -7 -4 -2.79 6.81
 -16 -6 -4 -0.18 9.11
 -16 -6 4 -5.6 9.41
 -16 -6 -4 -9.64 7.26
 -16 -5 -4 -0.85 9.73
 -16 -5 4 4.6 8.82
 -16 -5 -4 21.92 7.12
 -16 -4 -4 12.23 9.56
 -16 -4 4 -12.79 11.78
 -16 -4 -4 -0.23 5.61
 -16 -3 -4 11.01 8.53
 -16 -3 4 1.5 9.88
 -16 -3 -4 -1.01 5.03
 -16 -2 -4 -13.44 9.57
 -16 -2 4 2.53 8.58
 -16 -1 -4 11.92 8.5
 -16 -1 4 0.01 8.09
 -16 0 -4 17.8 9.66
 -16 0 4 8.39 10.16
 -16 1 -4 -5.89 7.88
 -16 1 4 0.17 7.58
 -16 2 -4 6.65 9.3
 -16 2 4 8.36 8.82
 -16 3 -4 -0.64 8.06
 -16 3 4 10.46 10.11
 16 3 -4 0.66 5.95
 -16 4 -4 1.75 8.37
 -16 4 4 4.82 9.85
 16 4 -4 3.33 6.26
 -16 5 4 -15.83 10.55
 -16 5 -4 -21.46 12.05
 -16 6 4 -1 9.11
 16 6 -4 9.8 8.22
 -16 7 4 11.87 10.65
 -16 7 -4 -7.99 8.69
 16 7 -4 -7.37 6.51
 -16 8 4 3.86 9.64
 -16 8 -4 11.64 12.04
 16 8 -4 -10.2 7.89
 -16 9 4 -2.68 11.09
 -16 9 -4 8.61 10.85
 16 9 -4 7.63 7.27
 -16 10 -4 -22.13 13.55
 -16 -9 -5 246.8 24.98
 -16 -9 5 195.21 22.59
 -16 -9 -5 187.29 19.84
 -16 -8 -5 29.67 12.08
 -16 -8 5 13.41 9.68
 -16 -8 -5 3.87 7.51
 -16 -7 -5 409.85 29.74
 -16 -7 5 357.72 27.28
 -16 -7 -5 377.78 26.26
 -16 -6 -5 -12.74 9.76
 -16 -6 5 6.96 8.31
 -16 -6 -5 16.4 8.52
 -16 -5 -5 167.24 19.54
 -16 -5 5 168.07 19.11
 -16 -5 -5 186.67 17.08
 -16 -4 -5 -17.64 9.37
 -16 -4 5 9.56 9.71
 -16 -4 -5 1.39 6.2
 -16 -3 -5 319.65 24.58
 -16 -3 5 287.85 23.33
 -16 -2 -5 -8.18 9.2
 -16 -2 5 8.3 9.75
 -16 -1 -5 313.8 25.7
 -16 -1 5 338.71 26.06
 -16 0 -5 22.37 8.51
 -16 0 5 -2.21 9.51
 -16 1 -5 318.74 25.43
 -16 1 5 306.45 24.92
 -16 2 -5 -8.88 9.5
 -16 2 5 -0.25 9.18
 -16 3 -5 354.02 27.28
 -16 3 5 294.59 24.86
 -16 4 -5 12.75 10.21
 -16 4 5 12.88 9.68
 16 4 -5 -11.98 7.17
 -16 5 -5 180.98 20.48
 -16 5 5 173.98 20.33
 16 5 -5 199.2 18.89
 -16 6 -5 5.09 9.75
 -16 6 5 21.74 11.6
 16 6 -5 13.46 8.26
 -16 7 -5 365.51 29.22
 -16 7 5 379.49 30.23
 16 7 -5 377.87 24.94
 -16 8 5 -18.13 12.82
 -16 8 -5 10.1 10.42
 16 8 -5 2.3 6.93
 -16 9 5 187.47 21.83
 -16 9 -5 158.04 21.95
 -16 -8 -6 159.31 20.39
 -16 -8 6 162.9 19.72
 -16 -7 6 15.17 10.38
 -16 -7 -6 19.45 10.47
 16 -7 6 9.8 8.06
 -16 -7 -6 -4.77 7.8
 -16 -6 -6 226.5 21.8
 -16 -6 6 181.67 19.9
 -16 -6 -6 168.43 17.77
 -16 -5 -6 1.79 8.55
 -16 -5 6 -0.45 7.94
 -16 -5 -6 11.82 8.11
 -16 -4 -6 188.11 19.73
 -16 -4 6 176.89 19.44
 -16 -3 -6 -4.91 10.67
 -16 -3 6 -6.34 8.92
 -16 -2 -6 231.55 21.13
 -16 -2 6 219.42 20.53
 -16 -1 -6 -13.26 9.71
 -16 -1 6 16.01 9.2
 -16 0 -6 190 20.35
 -16 0 6 154.59 17.78
 -16 1 -6 4.39 9.06
 -16 1 6 -4.43 8.69
 -16 2 -6 265.79 23.3
 -16 2 6 198.08 20.27
 -16 3 -6 -2.94 8.14
 -16 3 6 -7.38 8.81
 -16 4 -6 194.8 20.74
 -16 4 6 181.33 20.22
 -16 5 -6 0.18 10.93
 -16 5 6 8.46 9.05
 16 5 -6 20.59 8.46
 -16 6 6 150.48 18.56
 -16 6 -6 166.42 20.25
 16 6 -6 194.16 18.39
 -16 7 6 -6.34 9.98
 -16 7 -6 37.09 12.99
 16 7 -6 16.21 8.17
 -16 8 -6 137.31 18.5
 -16 8 6 157.47 21.53
 16 5 -7 33.52 11.49
 -17 -11 0 1.18 8.21
 -17 -10 0 -6.54 7.69
 -17 -9 0 4.25 10.66
 17 -9 0 -7.07 7.69
 -17 -9 0 9.65 6.34
 -17 -8 0 3.05 9.45
 17 -8 0 0.92 6.53
 -17 -8 0 -4.82 7.36
 -17 -7 0 -4.45 10.79
 17 -7 0 2.62 7.02
 -17 -7 0 -4.69 6.08
 -17 -6 0 -21.01 10.97
 17 -6 0 -18.76 9.4
 -17 -6 0 2.3 6.21
 -17 -5 0 -15.23 12.81
 17 -5 0 -7.67 7.34
 -17 -4 0 10.35 9.68
 17 -4 0 -4.35 6.58
 -17 -3 0 18.41 10.39
 17 -3 0 -18.06 8.38
 -17 -2 0 17.57 10.94
 17 -2 0 0.16 7.17
 -17 -1 0 1.22 9.51
 17 -1 0 2.82 6.26
 -17 0 0 -0.76 8.08
 17 0 0 3.06 6.16
 -17 1 0 -9.57 10.71
 17 1 0 6.17 6.57
 -17 2 0 -1.72 8.65
 17 2 0 3.93 7.24
 -17 3 0 1.25 8.59
 17 3 0 -0.34 7.95
 -17 4 0 6.34 8.29
 17 4 0 3.32 6.65
 -17 5 0 10.87 11.62
 17 5 0 -12.22 7.24
 -17 6 0 -5.6 10.39
 -17 7 0 16.04 10.64
 -17 8 0 -5.72 12.78
 -17 9 0 24.75 11.99
 17 -11 1 195.53 17.79
 -17 -11 -1 219.04 20.73
 17 -10 1 110.3 14.01
 -17 -10 -1 110.27 15.35
 -17 -9 -1 216.02 23.17
 -17 -9 1 190.81 22.5
 17 -9 1 175.39 17.25
 -17 -9 -1 185.33 18.07
 -17 -8 -1 133.17 18.95
 -17 -8 1 124.34 18.73
 17 -8 1 97.09 13.12
 -17 -8 -1 105.73 13.62
 -17 -7 -1 267.91 24.93
 -17 -7 1 265.14 24.63
 17 -7 1 259.89 20.51
 -17 -7 -1 250.19 19.08
 -17 -6 -1 146.39 19.2
 -17 -6 1 165.37 20.69
 17 -6 1 167.96 16.67
 -17 -6 -1 136.49 13.58
 -17 -5 -1 272.59 24.96
 -17 -5 1 270.66 25.2
 17 -5 1 293.48 21.53
 -17 -5 -1 256.1 17.52
 -17 -4 -1 107.63 16.98
 -17 -4 1 124.85 17.92
 17 -4 -1 113.76 13.37
 17 -4 1 127.77 14.65
 -17 -4 -1 127.48 11.58
 -17 -3 -1 418.84 30.43
 -17 -3 1 420.24 30.66
 17 -3 -1 393.86 25.11
 17 -3 1 418.02 25.69
 -17 -3 -1 409.67 20.28
 -17 -2 -1 143.26 19
 -17 -2 1 140.61 18.76
 17 -2 1 143.65 15.72
 17 -2 -1 141.11 15.6
 -17 -1 -1 356.2 27.77
 -17 -1 1 315.01 26.71
 17 -1 -1 335.87 23.41
 17 -1 1 322.47 22.96
 -17 0 -1 198.49 21.33
 -17 0 1 218.84 22.08
 17 0 -1 226.51 19.32
 17 0 1 208.36 18.68
 -17 1 -1 293.7 25.38
 -17 1 1 303.11 26.09
 17 1 -1 332.65 23.11
 17 1 1 338.82 23.66
 -17 2 -1 140.37 18.93
 -17 2 1 142.07 18.79
 17 2 -1 130.25 15.72
 17 2 1 124.1 15.36
 -17 3 -1 412.52 31.57
 -17 3 1 354.71 28.97
 17 3 1 411.71 26.25
 17 3 -1 403.88 25.71
 -17 4 -1 126.37 18.89
 -17 4 1 131.48 18.47
 17 4 -1 149 16.52
 -17 5 -1 315.49 27.97
 -17 5 1 265.96 26.7
 17 5 -1 276.05 21.52
 -17 6 1 130.69 20.1
 -17 6 -1 136.4 19.97
 17 6 -1 159.54 17.17
 -17 7 1 174.99 23.57
 -17 7 -1 223.01 25.47
 -17 8 1 115.39 20.83
 -17 8 -1 97.93 18.29
 -17 9 -1 198.25 24.48
 -17 9 1 196.71 23.92
 17 -10 2 134.62 15.23
 -17 -10 -2 105.64 15.03
 -17 -9 -2 30.31 13.4
 -17 -9 2 52.11 13.22
 17 -9 2 28.65 9.46
 -17 -9 -2 30.13 9.45
 -17 -8 -2 155.67 20.79
 -17 -8 2 166.79 20.7
 17 -8 2 136.5 15
 -17 -8 -2 155.72 16.01
 -17 -7 -2 22.31 10.49
 -17 -7 2 30.86 12.3
 17 -7 2 48.31 10.78
 -17 -7 -2 37.25 8.79
 -17 -6 -2 151.28 19.21
 -17 -6 2 129.01 19.19
 17 -6 2 150.76 15.29
 -17 -6 -2 143.96 13.87
 -17 -5 -2 90.92 16.27
 -17 -5 2 54.08 13.75
 17 -5 2 75.29 12.43
 -17 -5 -2 62.32 9.2
 -17 -4 -2 127.97 18.38
 -17 -4 2 140.94 19.25
 17 -4 2 130.21 14.64
 -17 -4 -2 97.29 10.75
 -17 -3 -2 128.24 17.93
 -17 -3 2 145.76 18.44
 17 -3 2 162.25 16.18
 -17 -2 -2 110.18 16.79
 -17 -2 2 87.3 14.92
 17 -2 2 103.97 13.15
 -17 -1 -2 55.82 13.18
 -17 -1 2 42.77 11.88
 17 -1 2 54.52 11.29
 17 -1 -2 37.21 9.57
 -17 0 -2 315.59 26.34
 -17 0 2 325.19 26.83
 17 0 -2 352.82 23.69
 17 0 2 306.55 22.45
 -17 1 -2 37.3 11.12
 -17 1 2 36.67 11.4
 17 1 -2 42.46 9.94
 -17 2 -2 152.92 20.06
 -17 2 2 100.75 16.55
 17 2 -2 118.46 15.04
 -17 3 -2 134.39 18.21
 -17 3 2 137.96 19.18
 17 3 -2 157.6 16.66
 -17 4 -2 128.58 19.01
 -17 4 2 97.91 16.11
 17 4 -2 135.47 15.58
 -17 5 -2 97.42 16.73
 -17 5 2 111.13 18.42
 17 5 -2 72.8 12.68
 -17 6 -2 122.51 18.61
 -17 6 2 135.51 20.37
 17 6 -2 150.31 16.49
 -17 7 -2 19.74 9.84
 -17 7 2 45.3 14.09
 17 7 -2 38.81 10.32
 -17 8 2 134.73 21.18
 -17 8 -2 109.68 19.49
 -17 9 2 6.11 9.81
 -17 9 -2 39.24 15.09
 -17 -10 -3 13.73 9.22
 17 -9 3 27.12 9.07
 -17 -9 -3 17.04 8.4
 -17 -8 -3 81.26 16.24
 -17 -8 3 65.33 15.45
 17 -8 3 58.05 11.14
 -17 -8 -3 67.32 11.79
 -17 -7 -3 -7.63 10.31
 -17 -7 3 2.6 9.11
 17 -7 3 10.28 7.8
 -17 -7 -3 2.69 6.07
 -17 -6 -3 23.98 11.39
 -17 -6 3 19.12 12.16
 17 -6 3 32.18 9.82
 -17 -6 -3 26.59 7.85
 -17 -5 -3 35.75 9.87
 -17 -5 3 33.31 11.52
 17 -5 3 47.03 10.2
 -17 -5 -3 54.05 9.35
 -17 -4 -3 17.82 10.51
 -17 -4 3 -1.13 10.07
 17 -4 3 9.49 6.68
 -17 -4 -3 9.55 5.64
 -17 -3 -3 51.82 13.62
 -17 -3 3 46.37 12.98
 -17 -2 -3 46.82 12.26
 -17 -2 3 18.36 10.24
 -17 -1 -3 34.61 12.17
 -17 -1 3 18.45 10.4
 -17 0 -3 78.39 13.77
 -17 0 3 75.3 14.95
 -17 1 -3 0.56 10.18
 -17 1 3 -2.17 10.1
 17 1 -3 -5.61 7.69
 -17 2 -3 13.06 8.26
 -17 2 3 31.72 10.51
 17 2 -3 18.18 9.25
 -17 3 -3 32.14 10.98
 -17 3 3 23.42 10.17
 17 3 -3 34.37 9.67
 -17 4 3 5.16 10.51
 17 4 -3 -9.71 8.02
 -17 5 3 63.06 14.87
 -17 5 -3 66.15 15.08
 17 5 -3 43.58 9.75
 -17 6 -3 7.32 9.63
 -17 6 3 20.9 10.9
 17 6 -3 30.05 8.89
 -17 7 3 -18.81 12.95
 -17 7 -3 -19.56 12.53
 17 7 -3 4.91 7.12
 -17 8 3 56.01 15.45
 -17 8 -3 64.98 15.28
 17 8 -3 65.96 11.99
 -17 -9 -4 67.48 12.8
 -17 -8 -4 184.51 22.74
 -17 -8 4 146.71 20.66
 -17 -8 -4 159.94 16.69
 -17 -7 -4 139.18 19.75
 -17 -7 4 109.31 16.96
 -17 -7 -4 94.32 12.93
 -17 -6 -4 221.85 22.9
 -17 -6 4 203.46 22.82
 -17 -6 -4 210.18 17.99
 -17 -5 -4 88.56 15.46
 -17 -5 4 106.66 16.49
 -17 -5 -4 101.96 12.44
 -17 -4 -4 185.81 20.97
 -17 -4 4 188.77 20.38
 -17 -3 -4 124.18 16.75
 -17 -3 4 133.25 18.5
 -17 -2 -4 258.07 23.43
 -17 -2 4 191.74 20.72
 -17 -1 -4 108.71 16.98
 -17 -1 4 119.04 17.26
 -17 0 -4 208.61 21.96
 -17 0 4 200.39 21.15
 -17 1 -4 104.52 16.42
 -17 1 4 100.67 16.14
 -17 2 -4 214.8 22.53
 -17 2 4 226.01 22.46
 17 2 -4 215.93 19.27
 -17 3 -4 108.05 16.88
 -17 3 4 112.7 16.99
 17 3 -4 111.01 14.6
 -17 4 -4 215.53 22.76
 -17 4 4 204.07 22.99
 17 4 -4 200.76 18.72
 -17 5 4 105.42 17.21
 -17 5 -4 78.35 15.14
 17 5 -4 81.53 13.36
 -17 6 -4 186.1 22.05
 -17 6 4 160.57 21.39
 17 6 -4 190.97 18.68
 -17 7 -4 137.83 20.36
 -17 7 4 100.56 17.67
 17 7 -4 100.71 14.14
 -17 8 4 130.94 19.6
 -17 8 -4 117.08 20.48
 17 8 -4 189.34 18.63
 17 9 -4 65.39 11.8
 -17 -8 -5 40.55 10.01
 -17 -7 -5 14.18 9.09
 -17 -7 5 10.02 8.79
 -17 -7 -5 13.19 7.88
 -17 -6 -5 32.63 12.74
 -17 -6 5 19.93 10.83
 -17 -5 -5 11.2 8.66
 -17 -5 5 11.06 10.02
 -17 -4 -5 3.94 9.44
 -17 -4 5 -6.36 10.04
 -17 -3 -5 40.64 9.58
 -17 -3 5 22.17 9.94
 -17 -2 -5 20.8 10.6
 -17 -2 5 13.55 10.16
 -17 -1 -5 -10.51 10.6
 -17 -1 5 14.43 9.48
 -17 0 -5 46.92 11.8
 -17 0 5 13.57 9.21
 -17 1 -5 1.29 9.14
 -17 1 5 3.78 9.11
 -17 2 -5 19.23 9.61
 -17 2 5 13.27 10.18
 -17 3 -5 15.97 9.42
 -17 3 5 25.04 10.81
 17 3 -5 51.36 10.99
 -17 4 -5 24.75 12.12
 -17 4 5 0.67 10.53
 17 4 -5 5.5 6.97
 -17 5 -5 6.98 10.01
 17 5 -5 14.97 8.41
 -17 6 5 24.26 11.05
 -17 6 -5 39.45 13.21
 17 6 -5 34.46 10.51
 -17 7 -5 39.39 13.33
 -17 7 5 18.19 11.57
 17 7 -5 17.63 9.32
 17 8 -5 77.4 14.36
 -17 -6 -6 108.38 17.54
 -17 -6 6 75.8 16.02
 -17 -5 -6 107.75 16.98
 -17 -5 6 87.54 15.87
 -17 -4 -6 63.21 13.08
 -17 -4 6 68.08 13.86
 -17 -3 -6 60.44 12.55
 -17 -3 6 38.76 10.48
 -17 -2 -6 97.44 15.65
 -17 -2 6 94.98 14.7
 -17 -1 -6 51.3 13.32
 -17 -1 6 42.55 11.63
 -17 0 -6 98.61 15.62
 -17 0 6 102.85 15.54
 -17 1 -6 35.09 10.73
 -17 1 6 11.14 8.96
 -17 2 -6 128.4 17.6
 -17 2 6 97.02 15.94
 -17 3 -6 75.11 14.85
 -17 3 6 66.49 13.96
 -17 4 -6 51.18 12.88
 -17 4 6 51.21 12.46
 17 4 -6 72.55 12.69
 -17 5 -6 103.25 17.32
 -17 5 6 86.14 14.66
 17 5 -6 76.94 12.84
 -17 6 -6 80.92 15.62
 -17 6 6 87.81 16.52
 17 6 -6 74.33 13.04
 18 -10 0 9.27 8.82
 -18 -10 0 -0.06 6.94
 18 -9 0 289.84 22.48
 -18 -9 0 280.06 22.3
 18 -8 0 6.8 7.24
 -18 -7 0 337.08 29.14
 18 -7 0 284.04 22.13
 -18 -6 0 -3.71 12.16
 18 -6 0 -5.82 6.58
 -18 -5 0 331.38 28.67
 18 -5 0 343.92 24.18
 -18 -4 0 21.17 11.27
 18 -4 0 13.24 8.42
 -18 -3 0 223.37 23.67
 18 -3 0 207.66 19.19
 -18 -2 0 3.97 9.87
 18 -2 0 4.82 7.81
 -18 -1 0 494.3 34.78
 18 -1 0 521.85 29.73
 -18 0 0 -10.69 11.71
 18 0 0 21.23 10.11
 -18 1 0 481.34 34.32
 18 1 0 497.96 29.66
 -18 2 0 12.04 9.65
 18 2 0 14.78 8.98
 -18 3 0 165.57 21.8
 18 3 0 200.87 19.57
 -18 4 0 7.05 10.3
 18 4 0 11.77 9.29
 -18 5 0 355.36 31.29
 -18 6 0 -23.42 12.35
 -18 7 0 294.81 29.99
 18 -10 1 49.46 10.31
 -18 -10 -1 42.37 10.45
 18 -9 1 -7.59 8.93
 -18 -9 -1 5.84 6.94
 18 -8 1 47.53 10.48
 -18 -8 -1 63.69 11.5
 -18 -7 -1 18.44 11.28
 -18 -7 1 -11.92 9.72
 18 -7 1 0.61 7.73
 -18 -7 -1 6.38 5.95
 -18 -6 -1 61.48 14.5
 -18 -6 1 67.23 15.27
 18 -6 1 66.04 12.11
 -18 -6 -1 69.8 10.63
 -18 -5 -1 -16.78 12.94
 -18 -5 1 -18.3 12.64
 18 -5 1 7.44 7.48
 18 -5 -1 5.81 7.17
 -18 -4 -1 69.08 14.42
 -18 -4 1 59.85 14.65
 18 -4 1 69.7 12.4
 18 -4 -1 60.75 12.11
 -18 -3 -1 47.3 13.78
 -18 -3 1 59.45 15.61
 18 -3 1 26.03 8.4
 18 -3 -1 35.83 9.78
 -18 -2 -1 88.5 15.76
 -18 -2 1 85.95 16.97
 18 -2 1 75.61 12.67
 18 -2 -1 83.3 13.04
 -18 -1 -1 -5.95 9.15
 -18 -1 1 -6.57 9.33
 18 -1 -1 9.13 7.95
 18 -1 1 2.85 6.73
 -18 0 -1 96.86 17.11
 -18 0 1 75 14.61
 18 0 -1 97.95 14.27
 18 0 1 124.96 16.03
 -18 1 -1 -18.54 12.43
 -18 1 1 -13.38 10.6
 18 1 -1 -1.11 6.86
 18 1 1 -1.63 8.24
 -18 2 -1 51.34 14.46
 -18 2 1 66.92 17.25
 18 2 -1 77.8 12.1
 18 2 1 76.49 13.9
 -18 3 -1 16.01 12.43
 -18 3 1 50.71 13.97
 18 3 -1 17.99 10.18
 -18 4 -1 53.48 14.56
 -18 4 1 57.29 15.09
 18 4 -1 74.57 13.27
 -18 5 1 -3.36 10.86
 -18 5 -1 -15.51 13.11
 18 5 -1 3.56 8.52
 -18 6 -1 101.85 19.23
 -18 6 1 62.22 15.34
 18 6 -1 60.97 12.9
 -18 7 1 14.63 10.29
 -18 7 -1 1.36 10.24
 -18 -10 -2 -1.61 7.75
 18 -9 2 135.68 15.85
 -18 -9 -2 131.86 15.62
 18 -8 2 -1.84 7.47
 -18 -8 -2 17.49 8.17
 -18 -7 -2 191.77 22.83
 -18 -7 2 178.83 21.64
 18 -7 2 160.55 16.97
 -18 -7 -2 172.44 16.45
 -18 -6 -2 -22.47 13.37
 -18 -6 2 -37.77 14.58
 18 -6 2 -1.7 7.85
 -18 -5 -2 127.67 18.58
 -18 -5 2 132.51 18.54
 18 -5 2 130.49 15.51
 -18 -4 -2 6.67 10.99
 -18 -4 2 0.24 9.84
 18 -4 2 8.25 8.02
 -18 -3 -2 199.66 22.47
 -18 -3 2 199.36 22.49
 18 -3 2 227.38 19.89
 -18 -2 -2 -18.77 13.03
 -18 -2 2 -3.89 10.26
 18 -2 2 -8.23 8.39
 18 -2 -2 -1.12 6.96
 -18 -1 -2 184.37 20.95
 -18 -1 2 153.04 19.84
 18 -1 -2 165.4 17.17
 18 -1 2 190.23 18.74
 -18 0 -2 5.91 9.42
 -18 0 2 -0.65 11.97
 18 0 -2 18.5 8.76
 -18 1 -2 183.75 21.82
 -18 1 2 178.65 22.04
 18 1 -2 167.93 17.51
 -18 2 -2 -15.15 11.87
 -18 2 2 -7.91 10.85
 18 2 -2 5.63 7.03
 -18 3 -2 200.93 23.27
 -18 3 2 196.32 22.59
 18 3 -2 184.7 18.88
 -18 4 -2 14.24 11.8
 -18 4 2 -7.32 10.85
 18 4 -2 13.19 8.58
 -18 5 2 126.82 19.69
 -18 5 -2 113.4 19.67
 18 5 -2 147.26 16.67
 -18 6 -2 0.93 9.33
 -18 6 2 -22.94 12.77
 18 6 -2 -3 7.82
 -18 7 -2 193.16 23.55
 -18 7 2 162.86 21.99
 18 7 -2 180.75 19.31
 -18 -9 -3 6.01 7.43
 18 -8 3 225.15 19.02
 -18 -8 -3 230.83 19.87
 18 -7 3 16.98 10.2
 -18 -6 -3 223.86 23.97
 -18 -6 3 237.75 24.29
 18 -6 3 204.21 18.8
 -18 -5 -3 18 10.82
 -18 -5 3 -18.7 11.97
 -18 -4 -3 303.56 27.26
 -18 -4 3 330.97 28.18
 -18 -3 -3 5.48 9.76
 -18 -3 3 10.91 9.9
 -18 -2 -3 349.04 28.86
 -18 -2 3 349.85 29.42
 -18 -1 -3 0.89 9.65
 -18 -1 3 -3.67 11.59
 -18 0 -3 167.39 20.8
 -18 0 3 180.48 21.6
 18 0 -3 174.11 18.01
 -18 1 -3 -5.99 10.56
 -18 1 3 24.7 10.91
 18 1 -3 5.38 7.41
 -18 2 3 317.58 28.22
 -18 2 -3 372.26 29.62
 18 2 -3 380.94 25.95
 -18 3 -3 3.43 9.79
 -18 3 3 -5.55 11.92
 18 3 -3 -7.22 8.07
 -18 4 3 308.21 28.39
 -18 4 -3 338.03 29.42
 18 4 -3 331.5 24.94
 -18 5 3 0.78 8.96
 -18 5 -3 -14.59 10.81
 18 5 -3 1.16 7.72
 -18 6 -3 236.85 26.51
 -18 6 3 244.11 27.24
 18 6 -3 218.72 20.8
 18 7 -3 8.9 8.53
 18 8 -3 197.04 19.5
 -18 -6 -4 1.62 9.97
 -18 -5 -4 -4.22 9.76
 -18 -5 4 -11.57 10.93
 -18 -4 -4 -7.52 10.42
 -18 -4 4 -12.41 10.85
 -18 -3 -4 -6.37 9.38
 -18 -3 4 26.2 12.34
 -18 -2 -4 6.2 9.2
 -18 -2 4 11 11.04
 -18 -1 -4 31.63 12.49
 -18 -1 4 -28.03 11.94
 -18 0 -4 19.39 10.63
 -18 0 4 -3.6 10.21
 -18 1 -4 9.94 10.01
 -18 1 4 -0.8 8.9
 18 1 -4 -6.96 7.32
 -18 2 -4 -0.53 9.9
 -18 2 4 1.1 9.45
 18 2 -4 1.03 8.87
 -18 3 -4 -15.43 12.46
 -18 3 4 -11.09 10.68
 18 3 -4 10.86 8.76
 -18 4 -4 -4.06 9.97
 -18 4 4 8.23 9.4
 18 4 -4 5.68 9.56
 -18 5 -4 -11.86 10.06
 -18 5 4 2.37 9.36
 18 5 -4 2.82 7.9
 -18 6 -4 -6.91 11.44
 -18 6 4 13.91 13.27
 18 6 -4 -8.34 7.83
 18 7 -4 12.86 8.99
 -18 -5 -5 -2.29 10.55
 -18 -4 -5 280.82 25.55
 -18 -4 5 238.64 23.87
 -18 -3 -5 -3.99 11.95
 -18 -3 5 -14.75 12.38
 -18 -2 -5 171.07 21.64
 -18 -2 5 169.29 20.18
 -18 -1 -5 13.33 10.47
 -18 -1 5 8.27 9.99
 -18 0 -5 200.61 21.74
 -18 0 5 188.65 21.48
 -18 1 -5 -21.13 12.58
 -18 1 5 -14.26 12.34
 -18 2 5 156.03 19.74
 -18 2 -5 156.45 20.22
 -18 3 -5 -24.04 12.94
 -18 3 5 5.16 9.74
 -18 4 -5 257.1 25.64
 -18 4 5 272.01 26.32
 -18 5 -5 8.28 10.32
 -18 -2 -6 -29.79 12.92
 -18 -2 6 -20.13 12.74
 -18 -1 -6 145.26 19.11
 -18 -1 6 110.34 16.36
 -18 0 -6 -0.06 9.96
 -18 0 6 6.98 9.07
 -18 1 -6 111.6 17.65
 -18 1 6 125.64 18.79
 -18 2 -6 -15.41 11.47
 -18 2 6 -28.45 13.13
 19 -7 0 -6.52 7.52
 19 -6 0 1.91 7.26
 19 -5 0 -7.49 8.06
 -19 -4 0 11.65 11.67
 19 -4 0 3.12 6.87
 -19 -3 0 -10.3 10.26
 19 -3 0 -5.07 7.66
 -19 -2 0 -17.22 13.28
 19 -2 0 10.4 8.23
 -19 -1 0 20.61 12.67
 19 -1 0 4.02 9.2
 -19 0 0 -1 9.86
 19 0 0 16.31 8.11
 -19 1 0 16.52 12.48
 19 1 0 -10.29 8.23
 -19 2 0 6.98 10.75
 19 2 0 2.44 6.9
 -19 3 0 -7.54 9.39
 19 3 0 15.97 8.23
 -19 4 0 10.25 12.06
 19 4 0 0.47 8.5
 19 -8 1 191.27 19.25
 19 -7 1 86.78 14.03
 19 -6 1 168.91 17.77
 19 -5 1 47.82 10.33
 19 -5 -1 49.24 11.34
 -19 -4 -1 178.38 23.09
 -19 -4 1 132.14 20.22
 19 -4 1 147.42 17.25
 19 -4 -1 128.89 16.6
 -19 -3 -1 34.18 12.22
 -19 -3 1 52.17 14.4
 19 -3 -1 38.8 10.62
 19 -3 1 54.81 12.09
 -19 -2 -1 130.8 19.21
 -19 -2 1 132.57 19.22
 19 -2 -1 179.26 18.9
 19 -2 1 167.28 18.31
 -19 -1 -1 75.87 14.87
 -19 -1 1 100.31 18.26
 19 -1 -1 100.25 14.68
 19 -1 1 110.47 15.06
 -19 0 -1 277.83 26.68
 -19 0 1 278.54 27.39
 19 0 -1 235.42 21.69
 19 0 1 255.66 21.8
 -19 1 -1 103.48 18.82
 -19 1 1 95.12 17.88
 19 1 -1 106.66 15.32
 19 1 1 120.83 16.96
 -19 2 -1 86.62 16.34
 -19 2 1 124.59 20.31
 19 2 -1 165.53 19.08
 19 2 1 148.4 17.73
 -19 3 -1 -2.03 12.73
 -19 3 1 12.48 11.86
 19 3 -1 36.86 10.8
 -19 4 -1 142.39 21.38
 -19 4 1 151.81 22.51
 19 4 -1 135.52 17.27
 19 5 -1 62.67 13.55
 19 -8 2 28.31 9.46
 19 -7 2 106.75 15.36
 19 -6 2 33.9 9.6
 19 -5 2 58.09 11.99
 -19 -4 -2 49.41 15.75
 -19 -4 2 39.74 12.66
 19 -4 2 46.51 11.87
 -19 -3 -2 124.49 19.48
 -19 -3 2 104.28 18.11
 19 -3 2 134.35 16.52
 19 -3 -2 128.12 16.55
 -19 -2 -2 37.99 13.51
 -19 -2 2 39.2 13.67
 19 -2 -2 45.91 10.07
 19 -2 2 41.48 11.17
 -19 -1 -2 104.92 19.03
 -19 -1 2 104.03 17.77
 19 -1 -2 117.37 15.33
 19 -1 2 128.25 16.73
 -19 0 -2 -0.7 10.41
 -19 0 2 10.45 10.17
 19 0 -2 6.86 7.73
 -19 1 -2 60.64 13.81
 -19 1 2 95.85 16.53
 19 1 -2 101.19 14.25
 -19 2 -2 38.87 11.78
 -19 2 2 37.87 11.62
 19 2 -2 59.14 13.19
 -19 3 -2 123.33 19.7
 -19 3 2 64.32 14.25
 19 3 -2 125.33 16.16
 -19 4 -2 40.75 15.34
 -19 4 2 8.9 11.96
 19 4 -2 37.48 11.15
 19 5 -2 59.68 12.33
 -19 -3 -3 32.24 14.02
 -19 -3 3 37.2 12.39
 -19 -2 -3 22.89 11.65
 -19 -2 3 31.86 11.99
 -19 -1 -3 9.96 9.45
 -19 -1 3 8.14 11.45
 -19 0 -3 20.28 12.66
 -19 0 3 23.31 12.42
 -19 1 -3 -22.97 13.96
 -19 1 3 -8.96 10.55
 -19 2 -3 7.03 11.54
 -19 2 3 38.23 13.56
 19 2 -3 27.72 10.77
 -19 3 -3 8.91 11.12
 -19 3 3 1 10.61
 -19 -2 -4 62.11 15.11
 -19 -1 -4 98.81 17.23
 -19 -1 4 98.64 17.22
 -19 0 -4 28.09 12.16
 -19 0 4 59.04 14.51
 -19 1 -4 135.07 19.65
 -19 1 4 110.01 18.84
 -19 2 -4 67.35 15.44

_iucr_refine_fcf_details
;
data_MoC6O6_Mova_Ag_3_auto
_computing_structure_refinement   'olex2.refine 1.5-alpha (Bourhis et al., 2015)'
_shelx_refln_list_code            4
loop_
  _space_group_symop_id
  _space_group_symop_operation_xyz
  1  x,y,z
  2  x+1/2,-y+1/2,-z+1/2
  3  -x,y+1/2,-z
  4  -x+1/2,-y,z+1/2
  5  -x,-y,-z
  6  -x-1/2,y-1/2,z-1/2
  7  x,-y-1/2,z
  8  x-1/2,y,-z-1/2

_space_group_crystal_system       orthorhombic
_space_group_IT_number            62
_space_group_name_H-M_alt         'P n m a'
_space_group_name_Hall            '-P 2ac 2n'
_symmetry_space_group_name_H-M    'P n m a'
_symmetry_space_group_name_Hall   '-P 2ac 2n'
_symmetry_Int_Tables_number       62
_cell_length_a                    11.7803(4)
_cell_length_b                    11.2507(5)
_cell_length_c                    6.3684(2)
_cell_angle_alpha                 90
_cell_angle_beta                  90
_cell_angle_gamma                 90
_cell_volume                      844.05(5)
loop_
  _refln_index_h
  _refln_index_k
  _refln_index_l
  _refln_F_squared_calc
  _refln_F_squared_meas
  _refln_F_squared_sigma
  _refln_F_squared_weight
  _refln_observed_status
0 0 2 1421.470 1522.310 45.060 3.898 o
0 0 4 0.042 6.089 9.641 108.740 o
0 0 6 2018.180 2063.480 87.854 1.150 o
0 0 8 2792.840 2815.230 106.088 0.762 o
0 0 10 767.649 763.362 48.407 4.029 o
0 1 1 3358.690 3282.930 37.888 2.369 o
0 1 3 5309.640 5455.660 87.425 0.680 o
0 1 5 6782.230 6888.260 97.448 0.479 o
0 1 7 965.444 970.433 63.161 2.381 o
0 1 9 290.395 310.890 22.120 19.452 o
0 1 11 638.329 654.256 46.170 4.490 o
0 2 0 22760.000 22445.600 359.740 0.039 o
0 2 2 15890.000 16497.200 166.430 0.110 o
0 2 4 2.057 3.936 5.746 305.631 o
0 2 6 860.653 879.854 31.906 8.229 o
0 2 8 3168.510 3153.740 94.990 0.873 o
0 2 10 458.820 460.876 27.884 11.994 o
0 3 1 108.295 112.512 5.851 249.720 o
0 3 3 26413.400 27569.900 380.222 0.031 o
0 3 5 4861.470 4982.010 57.017 1.087 o
0 3 7 852.157 767.871 33.081 7.864 o
0 3 9 170.959 181.369 18.018 29.978 o
0 3 11 824.797 648.539 62.584 2.477 o
0 4 0 30573.700 30955.600 424.269 0.025 o
0 4 2 4424.780 4596.670 52.718 1.288 o
0 4 4 4.589 8.263 4.064 605.668 o
0 4 6 1469.520 1499.740 24.846 8.426 o
0 4 8 1003.020 985.008 41.397 5.087 o
0 4 10 610.038 634.465 32.443 8.680 o
0 5 1 1069.990 1060.090 19.573 14.550 o
0 5 3 4508.880 4430.460 93.457 0.732 o
0 5 5 11142.700 11295.200 158.572 0.180 o
0 5 7 376.124 376.944 16.050 33.290 o
0 5 9 147.496 167.015 21.766 20.888 o
0 5 11 909.369 990.620 77.570 1.615 o
0 6 0 33014.500 32978.200 834.278 0.010 o
0 6 2 3189.020 3175.270 65.166 1.479 o
0 6 4 2.865 -0.875 9.960 101.899 o
0 6 6 1171.510 1167.670 26.140 9.583 o
0 6 8 2045.440 2000.000 61.503 2.082 o
0 6 10 566.375 660.806 48.676 4.086 o
0 7 1 984.065 1008.760 25.048 11.244 o
0 7 3 8424.540 8570.540 207.593 0.166 o
0 7 5 1565.230 1597.820 34.845 5.401 o
0 7 7 846.767 868.824 38.733 5.931 o
0 7 9 249.003 239.065 37.483 7.087 o
0 8 0 14275.200 14466.100 353.278 0.058 o
0 8 2 5466.030 5460.350 100.313 0.576 o
0 8 4 7.331 -5.522 11.203 80.496 o
0 8 6 807.045 865.410 57.775 2.865 o
0 8 8 3203.540 3285.430 83.346 1.052 o
0 9 1 896.819 962.523 26.389 10.856 o
0 9 3 3059.800 2923.030 71.903 1.349 o
0 9 5 3228.090 3288.620 97.760 0.826 o
0 9 7 585.924 604.542 42.454 5.306 o
0 9 9 163.568 148.903 28.154 12.586 o
0 10 0 14781.600 14842.200 660.870 0.021 o
0 10 2 1092.090 1084.970 24.123 11.153 o
0 10 4 0.161 -1.187 12.556 64.157 o
0 10 6 1039.080 1045.280 51.581 3.419 o
0 10 8 822.767 790.364 58.660 2.788 o
0 11 1 432.293 405.330 25.577 14.226 o
0 11 3 4730.620 4308.350 160.824 0.324 o
0 11 5 3611.580 3370.890 93.161 0.853 o
0 11 7 183.849 177.922 27.840 12.825 o
0 12 0 2086.100 2009.690 82.509 1.278 o
0 12 2 2318.900 2347.350 40.510 3.322 o
0 12 4 0.036 -10.874 15.617 41.471 o
0 12 6 495.021 543.580 46.447 4.521 o
0 12 8 916.026 1011.890 60.325 2.601 o
0 13 1 233.098 222.199 21.752 20.515 o
0 13 3 3819.800 3653.600 181.324 0.277 o
0 13 5 1308.760 1234.650 57.853 2.668 o
0 13 7 270.019 273.971 45.568 4.810 o
0 14 0 5857.800 5741.760 168.165 0.275 o
0 14 2 1035.900 1021.200 64.986 2.240 o
0 14 4 2.088 38.193 25.575 15.453 o
0 14 6 588.236 514.902 42.072 5.423 o
0 15 1 483.319 459.895 32.008 9.242 o
0 15 3 757.325 795.473 45.294 4.555 o
0 15 5 1247.950 1204.660 87.381 1.257 o
0 16 0 4091.900 4171.710 148.172 0.385 o
0 16 2 604.160 632.132 57.070 3.003 o
0 16 4 0.604 -4.068 18.546 29.408 o
0 17 1 212.676 211.225 26.556 13.996 o
0 17 3 1485.260 1517.730 67.043 1.987 o
0 17 5 509.746 502.566 60.622 2.695 o
0 18 0 969.857 1077.120 77.130 1.624 o
0 18 2 641.124 710.736 65.882 2.263 o
0 18 4 2.263 34.404 31.664 10.084 o
0 19 1 86.750 97.035 23.291 18.484 o
0 19 3 925.228 973.333 78.044 1.596 o
0 20 0 968.026 1100.560 84.438 1.365 o
0 20 2 235.934 263.529 48.714 4.223 o
1 0 1 9672.390 10101.000 89.250 0.317 o
1 0 2 547.953 539.969 12.082 42.934 o
1 0 3 1080.500 1154.410 25.966 10.034 o
1 0 4 3229.610 3297.170 54.417 1.787 o
1 0 5 22.419 24.196 7.918 159.228 o
1 0 6 1216.890 1201.980 39.852 5.093 o
1 0 7 2679.340 2638.480 61.371 1.808 o
1 0 8 76.911 103.465 14.579 46.621 o
1 0 9 802.337 808.399 33.454 7.765 o
1 0 10 310.342 323.562 23.719 16.958 o
1 0 11 6.328 -10.432 19.295 27.160 o
1 1 1 10284.800 10836.600 103.086 0.267 o
1 1 2 8828.370 9296.750 62.709 0.420 o
1 1 3 253.482 273.780 5.671 178.437 o
1 1 4 3526.540 3614.970 45.395 1.916 o
1 1 5 1366.610 1416.800 28.780 7.544 o
1 1 6 773.842 763.810 20.525 17.127 o
1 1 7 2379.180 2361.140 41.746 3.161 o
1 1 8 40.546 46.723 8.981 122.766 o
1 1 9 834.511 878.281 24.605 12.512 o
1 1 10 348.013 352.604 17.547 29.022 o
1 1 11 104.354 87.348 20.234 24.384 o
1 2 1 8152.250 8237.990 51.618 0.522 o
1 2 2 6098.450 6310.230 39.669 0.910 o
1 2 3 1190.130 1208.390 17.012 14.930 o
1 2 4 4781.350 4963.160 40.666 1.337 o
1 2 5 180.606 188.878 9.962 89.472 o
1 2 6 486.079 490.318 17.120 27.615 o
1 2 7 2289.030 2248.900 36.930 3.738 o
1 2 8 25.214 19.469 8.273 146.010 o
1 2 9 503.756 496.803 19.090 22.913 o
1 2 10 282.749 307.829 24.375 16.215 o
1 2 11 50.052 71.707 18.264 30.093 o
1 3 1 169.833 185.378 4.039 347.176 o
1 3 2 3129.890 3201.160 22.751 3.307 o
1 3 3 1292.860 1332.970 14.764 14.938 o
1 3 4 6300.580 6468.270 51.370 0.792 o
1 3 5 582.973 599.779 9.710 51.271 o
1 3 6 553.597 564.510 18.667 22.901 o
1 3 7 1796.300 1754.930 35.633 4.805 o
1 3 8 13.616 14.781 7.867 162.180 o
1 3 9 496.573 482.014 20.561 20.348 o
1 3 10 192.415 172.816 13.128 54.245 o
1 3 11 55.091 30.770 17.495 32.837 o
1 4 1 3115.320 3200.360 26.950 3.110 o
1 4 2 1608.630 1698.530 18.068 9.760 o
1 4 3 2898.050 2943.400 29.309 3.334 o
1 4 4 6731.430 6878.500 55.510 0.693 o
1 4 5 532.864 541.881 12.561 41.353 o
1 4 6 1420.240 1459.850 22.526 9.578 o
1 4 7 1697.060 1673.710 35.426 5.038 o
1 4 8 39.469 27.294 10.560 89.593 o
1 4 9 446.549 429.708 21.374 19.526 o
1 4 10 427.901 435.053 19.462 23.129 o
1 4 11 71.502 33.899 28.078 12.787 o
1 5 1 4159.490 4248.210 39.803 1.678 o
1 5 2 3306.370 3378.920 29.539 2.733 o
1 5 3 12.672 18.557 3.383 847.141 o
1 5 4 5519.900 5578.560 49.256 0.997 o
1 5 5 1037.850 1037.770 18.838 15.534 o
1 5 6 258.730 253.257 7.958 115.836 o
1 5 7 1013.030 1018.490 19.655 15.091 o
1 5 8 47.983 40.355 11.425 76.391 o
1 5 9 419.506 436.025 23.415 16.704 o
1 5 10 222.098 213.082 16.389 35.239 o
1 5 11 98.193 129.295 32.713 9.398 o
1 6 1 3859.500 3883.860 37.676 1.939 o
1 6 2 899.859 885.005 15.521 21.756 o
1 6 3 973.016 1008.080 15.989 19.307 o
1 6 4 3595.560 3648.460 36.540 2.173 o
1 6 5 155.322 151.963 6.421 195.509 o
1 6 6 739.582 703.317 14.055 28.925 o
1 6 7 1759.280 1736.000 37.588 4.556 o
1 6 8 53.318 51.233 11.787 71.632 o
1 6 9 518.397 532.571 24.864 14.422 o
1 6 10 256.385 276.261 17.798 29.599 o
1 7 1 2351.350 2347.190 29.073 4.447 o
1 7 2 3067.720 3016.330 38.175 2.635 o
1 7 3 1142.990 1193.000 17.432 15.104 o
1 7 4 2027.400 2043.370 30.456 5.044 o
1 7 5 472.612 470.578 15.553 32.529 o
1 7 6 819.069 825.882 13.559 27.003 o
1 7 7 2202.290 2091.640 42.433 3.350 o
1 7 8 9.756 32.163 11.053 82.388 o
1 7 9 730.208 827.606 30.313 9.322 o
1 8 1 4128.130 4139.160 39.817 1.712 o
1 8 2 1470.930 1459.140 24.146 8.745 o
1 8 3 130.576 129.721 7.934 142.328 o
1 8 4 1610.500 1561.780 32.544 5.839 o
1 8 5 14.273 13.426 7.045 201.885 o
1 8 6 278.922 259.913 13.567 48.033 o
1 8 7 1744.100 1662.700 46.920 3.396 o
1 8 8 5.177 8.961 10.877 85.348 o
1 8 9 438.547 454.335 24.087 15.754 o
1 9 1 3143.580 3185.370 35.382 2.662 o
1 9 2 2214.000 2273.280 39.016 3.591 o
1 9 3 244.911 264.365 11.876 61.610 o
1 9 4 1983.610 1951.430 60.039 2.189 o
1 9 5 667.657 655.621 23.066 15.316 o
1 9 6 481.093 461.282 23.956 15.716 o
1 9 7 1230.430 1223.090 41.102 4.823 o
1 9 8 10.267 7.086 12.986 59.877 o
1 9 9 417.347 441.634 29.305 11.041 o
1 10 1 1847.310 1857.950 29.036 5.808 o
1 10 2 414.925 399.274 12.614 47.538 o
1 10 3 645.223 599.894 22.890 15.788 o
1 10 4 2699.620 2676.250 53.418 2.144 o
1 10 5 175.686 184.752 16.425 35.738 o
1 10 6 855.781 900.172 34.138 7.340 o
1 10 7 1025.170 1002.180 41.101 5.122 o
1 10 8 23.957 42.868 20.181 24.767 o
1 10 9 347.262 283.143 38.554 6.644 o
1 11 1 980.571 970.153 21.292 14.094 o
1 11 2 869.484 895.583 17.601 19.229 o
1 11 3 163.800 155.975 16.355 36.286 o
1 11 4 2635.060 2548.660 53.168 2.210 o
1 11 5 216.304 212.097 17.363 31.675 o
1 11 6 192.004 178.764 18.482 28.421 o
1 11 7 580.063 573.725 30.747 9.679 o
1 11 8 15.499 16.003 14.998 44.863 o
1 12 1 1379.670 1389.070 25.578 8.672 o
1 12 2 1484.900 1474.640 24.998 8.363 o
1 12 3 455.370 398.478 29.643 10.775 o
1 12 4 2249.100 2258.260 84.721 1.191 o
1 12 5 229.381 223.968 18.628 27.590 o
1 12 6 340.506 352.873 25.567 14.590 o
1 12 7 686.152 697.151 34.057 7.794 o
1 12 8 7.794 1.863 19.257 27.262 o
1 13 1 810.156 804.894 22.010 15.106 o
1 13 2 661.507 677.812 34.324 7.735 o
1 13 3 348.649 341.844 20.208 22.561 o
1 13 4 1536.720 1471.060 48.887 3.371 o
1 13 5 188.518 190.127 20.773 22.677 o
1 13 6 255.424 291.427 27.168 13.243 o
1 13 7 655.739 729.224 35.369 7.301 o
1 14 1 1185.210 1232.210 34.881 6.292 o
1 14 2 280.540 276.376 22.914 18.302 o
1 14 3 133.493 124.188 17.144 33.490 o
1 14 4 928.344 956.251 41.638 5.113 o
1 14 5 39.251 44.517 25.261 15.810 o
1 14 6 309.400 315.328 28.857 11.680 o
1 14 7 628.175 656.576 42.056 5.358 o
1 15 1 1485.300 1500.870 40.595 4.517 o
1 15 2 743.323 815.447 74.103 1.787 o
1 15 3 98.985 124.868 15.601 40.540 o
1 15 4 651.868 667.015 31.157 9.222 o
1 15 5 210.844 238.601 29.698 11.232 o
1 15 6 218.339 232.445 25.904 14.659 o
1 16 1 913.456 929.602 33.041 7.622 o
1 16 2 250.053 303.325 28.667 11.934 o
1 16 3 53.007 40.454 13.213 57.263 o
1 16 4 614.705 625.283 31.124 9.353 o
1 16 5 22.795 38.744 15.343 42.775 o
1 17 1 503.394 553.308 27.006 12.464 o
1 17 2 368.559 367.010 23.897 16.434 o
1 17 3 168.063 155.484 17.718 31.076 o
1 17 4 546.250 585.787 30.517 9.866 o
1 17 5 75.659 81.819 24.898 16.216 o
1 18 1 489.890 492.094 27.040 12.562 o
1 18 2 343.122 370.369 25.133 15.033 o
1 18 3 83.455 96.876 16.521 36.450 o
1 18 4 599.760 647.173 46.442 4.458 o
1 18 5 47.257 10.284 26.387 14.499 o
1 19 1 294.001 306.580 26.126 14.177 o
1 19 2 172.320 210.874 29.953 11.100 o
1 19 3 46.124 97.248 21.998 20.777 o
1 19 4 580.778 630.441 66.170 2.256 o
1 20 1 266.094 289.660 44.570 5.024 o
2 0 1 3425.850 3420.130 20.407 2.972 o
2 0 2 12025.300 12322.500 103.842 0.214 o
2 0 3 14085.700 14831.400 99.400 0.166 o
2 0 4 738.760 772.580 11.764 33.783 o
2 0 5 2731.170 2845.370 68.369 1.522 o
2 0 6 16.322 1.089 9.248 117.756 o
2 0 7 626.676 586.711 28.536 10.931 o
2 0 8 3.943 0.075 12.237 67.508 o
2 0 9 303.005 343.784 25.142 15.180 o
2 0 10 22.164 4.131 13.718 53.592 o
2 0 11 706.706 627.227 65.020 2.319 o
2 1 0 22067.900 21779.600 176.249 0.067 o
2 1 1 3.302 4.082 0.778 14141.100 o
2 1 2 6822.850 7151.620 45.708 0.716 o
2 1 3 22.238 22.077 1.611 2985.960 o
2 1 4 1.836 2.556 1.934 2660.020 o
2 1 5 120.028 137.359 6.655 194.570 o
2 1 6 2455.400 2475.270 38.615 3.309 o
2 1 7 13.557 32.010 7.857 162.053 o
2 1 8 3167.810 3082.000 47.988 2.098 o
2 1 9 38.093 17.040 8.478 138.444 o
2 1 10 503.881 523.829 20.646 19.998 o
2 1 11 6.228 36.070 16.291 38.033 o
2 2 0 0.068 0.064 1.150 7642.100 o
2 2 1 3615.670 3639.350 22.950 2.617 o
2 2 2 0.862 1.861 1.228 6545.840 o
2 2 3 7022.520 7327.530 51.125 0.661 o
2 2 4 2222.470 2284.390 23.348 5.466 o
2 2 5 5988.690 6107.920 60.263 0.793 o
2 2 6 18.026 25.337 6.001 275.321 o
2 2 7 397.881 387.064 15.619 34.392 o
2 2 8 0.795 -12.814 7.443 182.553 o
2 2 9 240.594 256.188 15.776 37.300 o
2 2 10 1.694 -8.516 9.607 109.560 o
2 2 11 856.970 839.655 42.441 5.044 o
2 3 0 22904.400 23210.800 176.882 0.062 o
2 3 1 17728.900 17922.500 96.186 0.115 o
2 3 2 3167.820 3214.500 23.241 3.233 o
2 3 3 22.389 24.633 2.306 1645.090 o
2 3 4 0.007 4.075 2.746 1334.430 o
2 3 5 2.010 2.542 3.121 1031.000 o
2 3 6 2666.220 2686.080 28.555 3.812 o
2 3 7 68.236 64.293 9.633 105.451 o
2 3 8 2057.000 2005.360 37.588 4.049 o
2 3 9 6.967 -5.370 10.172 97.618 o
2 3 10 577.439 619.672 23.503 15.412 o
2 3 11 1.423 -8.027 18.745 28.785 o
2 4 0 18.480 24.703 2.738 1230.550 o
2 4 1 1875.910 1895.840 21.778 7.210 o
2 4 2 13.360 15.886 2.533 1466.940 o
2 4 3 10996.000 11305.200 61.001 0.294 o
2 4 4 0.387 3.570 3.282 935.371 o
2 4 5 4290.650 4444.840 50.337 1.385 o
2 4 6 400.775 416.044 11.455 54.972 o
2 4 7 377.503 369.903 10.568 64.181 o
2 4 8 2.373 -12.373 7.971 159.078 o
2 4 9 214.070 213.127 14.832 42.554 o
2 4 10 30.402 12.618 10.876 84.869 o
2 4 11 785.175 690.521 67.354 2.153 o
2 5 0 5307.820 5417.520 93.555 0.635 o
2 5 1 14.191 17.846 1.941 2357.630 o
2 5 2 6147.940 6236.400 45.285 0.870 o
2 5 3 352.845 358.866 9.709 74.393 o
2 5 4 1.662 0.354 3.345 901.134 o
2 5 5 13.758 22.942 3.937 629.257 o
2 5 6 1854.680 1856.310 27.189 6.161 o
2 5 7 410.761 405.924 18.544 25.450 o
2 5 8 2527.890 2457.280 44.557 2.807 o
2 5 9 51.299 41.003 9.878 101.577 o
2 5 10 416.877 428.785 21.118 20.139 o
2 5 11 1.772 36.739 29.499 11.618 o
2 6 0 0.409 -0.105 3.265 948.127 o
2 6 1 1518.150 1529.590 15.305 11.901 o
2 6 2 670.378 673.764 10.955 40.266 o
2 6 3 7474.280 7732.080 75.760 0.505 o
2 6 4 1.373 4.125 4.828 432.668 o
2 6 5 3142.320 3153.880 32.533 2.819 o
2 6 6 38.507 35.840 4.798 412.758 o
2 6 7 424.999 437.930 19.404 23.263 o
2 6 8 5.594 2.755 10.540 90.922 o
2 6 9 215.740 242.418 15.933 37.042 o
2 6 10 3.788 7.639 12.558 64.069 o
2 7 0 14430.500 14517.600 184.237 0.118 o
2 7 1 1551.310 1569.440 18.940 10.092 o
2 7 2 2530.210 2604.520 55.442 2.127 o
2 7 3 38.818 41.659 4.429 476.992 o
2 7 4 0.392 0.230 3.601 779.398 o
2 7 5 49.385 36.992 6.987 199.544 o
2 7 6 1942.700 1926.280 30.493 5.292 o
2 7 7 57.768 65.611 11.187 79.109 o
2 7 8 1979.180 1937.220 43.862 3.448 o
2 7 9 117.860 98.517 12.830 59.143 o
2 8 0 7.227 8.093 4.048 608.356 o
2 8 1 1555.490 1543.820 17.422 10.732 o
2 8 2 314.802 320.007 9.287 83.976 o
2 8 3 3758.210 3748.420 44.865 1.808 o
2 8 4 412.148 415.546 13.652 41.992 o
2 8 5 3263.830 3247.860 52.040 1.867 o
2 8 6 191.872 204.845 13.247 52.993 o
2 8 7 295.790 302.857 21.328 20.822 o
2 8 8 0.020 -7.771 12.958 60.240 o
2 8 9 188.021 195.484 17.512 31.474 o
2 9 0 6645.800 6667.920 97.442 0.491 o
2 9 1 0.146 -0.638 3.027 1103.570 o
2 9 2 2605.570 2645.130 43.204 2.785 o
2 9 3 1.086 -0.223 6.108 270.941 o
2 9 4 0.084 16.030 7.692 170.443 o
2 9 5 24.999 46.115 11.141 80.700 o
2 9 6 1315.720 1337.880 44.284 4.160 o
2 9 7 30.062 15.559 16.909 35.263 o
2 9 8 1829.160 1879.020 54.083 2.649 o
2 9 9 8.381 -17.907 21.825 21.227 o
2 10 0 0.277 -11.024 6.251 258.779 o
2 10 1 726.717 712.964 32.285 8.483 o
2 10 2 192.591 186.233 9.072 104.291 o
2 10 3 5045.360 4869.610 82.737 0.771 o
2 10 4 163.117 164.268 14.252 47.123 o
2 10 5 1857.050 1818.850 45.531 3.411 o
2 10 6 147.735 136.863 15.329 41.378 o
2 10 7 288.912 242.131 20.836 21.951 o
2 10 8 1.316 32.284 15.023 44.742 o
2 10 9 139.794 165.594 42.659 5.528 o
2 11 0 3845.580 3721.410 63.513 1.312 o
2 11 1 368.507 379.294 11.557 56.548 o
2 11 2 2082.470 2058.220 44.575 3.254 o
2 11 3 66.639 90.448 13.922 51.229 o
2 11 4 1.891 4.903 9.900 103.110 o
2 11 5 0.949 15.584 12.179 68.104 o
2 11 6 1064.560 1035.740 37.856 5.817 o
2 11 7 93.819 80.008 15.689 40.329 o
2 11 8 1165.970 1159.010 44.919 4.239 o
2 12 0 0.130 -6.958 9.092 122.344 o
2 12 1 553.917 572.352 15.942 29.048 o
2 12 2 134.811 119.324 11.040 77.845 o
2 12 3 2664.890 2603.250 44.825 2.655 o
2 12 4 161.917 165.288 17.817 30.752 o
2 12 5 2207.420 2129.870 60.736 2.054 o
2 12 6 31.682 14.040 16.060 39.075 o
2 12 7 167.088 128.063 18.849 27.653 o
2 12 8 1.848 16.448 15.867 40.142 o
2 13 0 3945.160 3938.350 113.209 0.604 o
2 13 1 519.019 527.829 18.307 24.202 o
2 13 2 1111.070 1145.150 42.222 4.757 o
2 13 3 4.098 3.357 9.883 103.433 o
2 13 4 0.230 1.584 13.187 58.160 o
2 13 5 0.504 32.868 15.130 44.115 o
2 13 6 821.309 808.303 40.673 5.488 o
2 13 7 10.411 -5.847 15.883 40.061 o
2 14 0 7.326 -19.333 12.418 65.530 o
2 14 1 436.172 432.936 21.193 19.878 o
2 14 2 106.969 116.453 15.025 43.587 o
2 14 3 2073.020 2030.770 49.589 2.838 o
2 14 4 13.553 10.954 14.909 45.417 o
2 14 5 1163.610 1122.260 46.610 3.994 o
2 14 6 0.025 -21.770 15.418 42.547 o
2 14 7 135.217 96.066 21.458 21.622 o
2 15 0 2239.500 2320.380 71.786 1.560 o
2 15 1 106.146 102.076 11.977 67.741 o
2 15 2 1113.000 1111.950 41.480 4.913 o
2 15 3 0.303 6.849 10.468 92.246 o
2 15 4 0.106 21.255 11.716 73.568 o
2 15 5 17.633 48.683 23.383 18.465 o
2 15 6 515.452 508.786 35.081 7.716 o
2 16 0 1.512 -20.233 14.964 45.167 o
2 16 1 280.385 319.170 20.811 21.840 o
2 16 2 95.825 146.576 21.358 21.860 o
2 16 3 1321.570 1280.090 42.744 4.422 o
2 16 4 0.746 22.186 13.436 55.953 o
2 16 5 759.657 826.254 36.828 6.610 o
2 17 0 1913.510 1967.120 71.203 1.673 o
2 17 1 75.314 74.479 20.093 24.829 o
2 17 2 574.852 572.325 28.868 10.856 o
2 17 3 1.492 3.989 12.055 69.567 o
2 17 4 0.265 4.073 12.785 61.862 o
2 17 5 0.723 15.890 17.941 31.406 o
2 17 6 415.455 493.263 60.351 2.731 o
2 18 0 0.526 20.982 15.540 41.845 o
2 18 1 190.349 190.005 21.535 21.143 o
2 18 2 10.269 9.710 12.781 61.796 o
2 18 3 879.372 902.822 57.213 2.895 o
2 18 4 6.197 28.287 18.445 29.690 o
2 18 5 742.442 756.860 71.278 1.930 o
2 19 0 871.032 997.067 67.608 2.106 o
2 19 1 40.074 19.013 14.393 48.532 o
2 19 2 424.291 492.229 49.306 4.056 o
2 19 3 2.010 11.806 22.632 19.741 o
3 0 1 8428.320 8548.750 46.010 0.505 o
3 0 2 14897.800 15216.600 92.917 0.157 o
3 0 3 4327.830 4392.220 40.864 1.567 o
3 0 4 5180.250 5360.560 55.812 1.009 o
3 0 5 1099.790 1137.830 17.079 16.063 o
3 0 6 1523.390 1488.420 41.062 4.410 o
3 0 7 1327.240 1235.230 50.965 3.316 o
3 0 8 31.945 21.317 12.988 59.590 o
3 0 9 727.763 705.135 34.551 7.531 o
3 0 10 386.482 396.722 26.194 13.756 o
3 0 11 151.332 129.092 32.578 9.447 o
3 1 1 9981.310 10210.600 44.407 0.372 o
3 1 2 1378.180 1421.020 10.696 15.970 o
3 1 3 301.319 316.778 5.033 175.323 o
3 1 4 5776.500 5971.360 52.988 0.889 o
3 1 5 10.410 7.592 2.796 1244.600 o
3 1 6 1482.130 1500.110 29.079 7.048 o
3 1 7 964.239 929.826 24.896 11.601 o
3 1 8 29.097 44.502 10.331 93.619 o
3 1 9 580.664 582.595 25.500 13.470 o
3 1 10 161.725 158.002 12.998 56.153 o
3 1 11 24.513 26.448 20.374 24.314 o
3 2 1 13814.200 13999.600 70.397 0.192 o
3 2 2 1002.790 1049.710 9.104 27.430 o
3 2 3 542.933 554.175 7.457 69.454 o
3 2 4 4931.800 5157.520 45.017 1.212 o
3 2 5 1094.050 1099.510 23.474 11.500 o
3 2 6 1626.930 1640.840 23.040 8.191 o
3 2 7 706.809 670.762 19.730 19.120 o
3 2 8 22.091 35.597 9.764 105.027 o
3 2 9 751.951 723.692 24.140 13.654 o
3 2 10 367.647 368.589 18.084 27.231 o
3 2 11 81.134 52.816 19.782 25.624 o
3 3 1 19481.200 19621.400 140.965 0.089 o
3 3 2 1672.530 1708.690 15.484 10.231 o
3 3 3 359.184 364.351 6.301 122.392 o
3 3 4 4551.930 4703.660 46.698 1.343 o
3 3 5 457.339 443.935 11.185 53.452 o
3 3 6 2805.010 2797.150 25.486 3.794 o
3 3 7 980.538 939.536 23.584 12.406 o
3 3 8 25.515 21.326 8.106 151.938 o
3 3 9 830.509 810.550 25.562 11.966 o
3 3 10 394.164 398.523 20.531 21.430 o
3 4 1 7064.440 7116.610 64.267 0.606 o
3 4 2 1992.080 1993.310 16.748 7.679 o
3 4 3 275.057 294.658 6.731 137.963 o
3 4 4 3146.980 3169.410 26.757 3.104 o
3 4 5 168.731 177.327 7.264 155.149 o
3 4 6 511.166 497.173 12.334 43.877 o
3 4 7 978.468 998.758 13.740 22.119 o
3 4 8 28.556 45.519 9.408 112.599 o
3 4 9 706.806 720.705 24.460 13.590 o
3 4 10 167.901 166.770 14.726 44.202 o
3 5 1 6773.120 6832.360 55.879 0.689 o
3 5 2 4866.240 4938.010 37.533 1.360 o
3 5 3 1516.060 1500.460 20.827 9.718 o
3 5 4 2977.620 3080.590 24.233 3.477 o
3 5 5 81.967 85.321 5.583 285.904 o
3 5 6 1835.300 1857.910 25.203 6.628 o
3 5 7 1492.160 1469.590 40.816 4.490 o
3 5 8 32.040 7.707 7.996 156.092 o
3 5 9 707.874 705.740 24.531 13.556 o
3 5 10 225.065 236.422 18.800 27.101 o
3 6 1 5439.090 5521.850 39.423 1.115 o
3 6 2 2932.440 2912.570 25.607 3.550 o
3 6 3 963.683 953.491 14.194 22.118 o
3 6 4 3053.210 3083.240 40.263 2.515 o
3 6 5 618.299 606.678 15.591 28.532 o
3 6 6 1048.050 1024.210 18.540 15.774 o
3 6 7 917.477 860.842 26.852 10.683 o
3 6 8 28.014 25.818 8.826 128.180 o
3 6 9 576.933 594.952 24.116 14.815 o
3 6 10 270.159 274.380 27.783 12.671 o
3 7 1 5827.290 5847.660 61.569 0.820 o
3 7 2 298.471 303.937 9.755 80.008 o
3 7 3 10.030 10.726 3.664 735.217 o
3 7 4 3841.130 3875.510 60.314 1.366 o
3 7 5 75.637 67.717 10.879 83.004 o
3 7 6 1104.750 1110.980 25.547 10.244 o
3 7 7 473.354 479.589 20.812 20.105 o
3 7 8 15.110 20.269 8.883 127.238 o
3 7 9 394.983 400.206 22.534 18.112 o
3 8 1 4589.610 4665.720 40.953 1.434 o
3 8 2 1851.760 1884.530 19.963 7.732 o
3 8 3 958.114 939.064 21.109 14.509 o
3 8 4 3264.730 3137.730 97.479 0.832 o
3 8 5 1083.720 1109.720 27.322 9.427 o
3 8 6 1295.060 1313.380 24.139 9.741 o
3 8 7 523.110 524.908 26.932 12.509 o
3 8 8 6.821 -17.973 13.770 53.308 o
3 8 9 554.944 566.097 26.018 13.126 o
3 9 1 2789.140 2782.530 28.935 3.572 o
3 9 2 1032.430 997.057 25.606 10.729 o
3 9 3 195.039 194.220 12.464 59.300 o
3 9 4 2638.490 2557.460 50.180 2.366 o
3 9 5 17.719 8.045 11.416 77.321 o
3 9 6 768.086 746.769 30.444 9.260 o
3 9 7 653.772 621.299 29.875 9.979 o
3 9 8 16.251 26.496 14.188 50.073 o
3 9 9 445.580 412.578 27.800 12.151 o
3 10 1 2187.790 2192.720 33.402 4.284 o
3 10 2 1793.870 1771.810 33.163 5.217 o
3 10 3 506.379 481.534 19.303 22.543 o
3 10 4 1479.060 1392.170 42.531 4.268 o
3 10 5 191.928 180.236 16.047 37.204 o
3 10 6 344.807 330.035 31.235 9.972 o
3 10 7 744.257 743.890 33.317 7.972 o
3 10 8 12.350 30.059 19.868 25.582 o
3 11 1 3127.640 3097.980 39.020 2.524 o
3 11 2 1481.360 1468.650 26.209 7.976 o
3 11 3 329.118 305.996 15.605 36.301 o
3 11 4 1295.940 767.250 223.246 0.202 o
3 11 5 188.823 180.346 18.292 29.004 o
3 11 6 1106.240 1066.360 38.394 5.616 o
3 11 7 779.226 772.788 38.145 6.217 o
3 11 8 8.666 18.456 14.573 47.536 o
3 12 1 2094.780 2074.790 31.861 4.703 o
3 12 2 277.260 285.895 14.961 40.203 o
3 12 3 73.501 63.358 11.024 81.004 o
3 12 4 1141.110 1048.900 46.029 4.119 o
3 12 5 165.065 159.526 18.727 27.926 o
3 12 6 360.335 396.978 29.514 11.037 o
3 12 7 389.795 402.132 27.572 12.483 o
3 12 8 7.136 -1.109 14.433 48.520 o
3 13 1 1951.870 1942.380 31.923 5.027 o
3 13 2 628.051 646.569 25.898 12.823 o
3 13 3 89.788 84.521 10.988 80.722 o
3 13 4 1236.440 1205.320 44.354 4.261 o
3 13 5 114.450 88.464 15.981 38.702 o
3 13 6 665.755 688.256 38.493 6.269 o
3 13 7 385.265 383.383 31.604 9.662 o
3 14 1 1155.020 1168.120 33.947 6.663 o
3 14 2 953.189 971.629 37.144 6.186 o
3 14 3 338.035 345.834 21.549 20.101 o
3 14 4 1059.630 1066.690 37.608 5.868 o
3 14 5 199.173 177.036 27.886 12.764 o
3 14 6 297.320 292.550 27.905 12.501 o
3 14 7 373.147 364.537 31.451 9.782 o
3 15 1 686.665 698.137 27.782 11.115 o
3 15 2 410.235 424.285 26.122 13.720 o
3 15 3 55.957 70.578 14.045 50.571 o
3 15 4 911.905 879.489 35.175 6.908 o
3 15 5 8.607 -14.761 14.181 50.250 o
3 15 6 221.050 234.094 26.190 14.342 o
3 16 1 813.846 846.514 31.799 8.405 o
3 16 2 649.351 623.933 26.388 12.385 o
3 16 3 307.872 357.347 23.146 17.702 o
3 16 4 659.168 664.351 32.113 8.730 o
3 16 5 242.997 240.693 22.445 19.246 o
3 16 6 333.558 247.630 42.963 5.386 o
3 17 1 789.901 883.479 39.525 5.770 o
3 17 2 212.121 224.095 19.243 26.049 o
3 17 3 21.342 32.386 12.848 60.935 o
3 17 4 643.624 668.617 33.075 8.303 o
3 17 5 38.241 44.891 31.157 10.402 o
3 17 6 255.836 345.464 51.759 3.736 o
3 18 1 548.311 590.444 34.258 7.975 o
3 18 2 181.767 193.099 19.494 25.666 o
3 18 3 54.023 33.807 17.508 32.787 o
3 18 4 428.985 422.121 49.966 3.960 o
3 19 1 514.039 553.193 45.398 4.715 o
4 0 0 2348.150 2265.560 29.723 4.440 o
4 0 1 2264.530 2264.410 16.516 6.312 o
4 0 2 11398.600 11502.000 69.352 0.271 o
4 0 3 519.985 526.909 9.861 56.158 o
4 0 4 0.167 -0.395 3.225 972.285 o
4 0 5 0.161 -1.278 3.406 871.716 o
4 0 6 2847.970 2645.760 91.534 0.976 o
4 0 7 150.470 131.102 15.617 39.923 o
4 0 8 2029.960 1983.700 56.464 2.382 o
4 0 9 10.196 20.916 19.514 26.531 o
4 0 10 460.920 478.068 28.809 11.268 o
4 0 11 3.048 -2.808 25.000 16.182 o
4 1 0 1.693 2.965 1.459 4609.330 o
4 1 1 2473.630 2459.790 14.150 5.701 o
4 1 2 10.687 10.781 1.194 5692.470 o
4 1 3 12848.000 13216.400 78.656 0.211 o
4 1 4 25.959 28.818 2.945 1046.320 o
4 1 5 4832.830 4945.260 33.178 1.428 o
4 1 6 53.726 49.344 4.742 408.920 o
4 1 7 203.886 193.707 12.432 59.325 o
4 1 8 0.784 7.437 8.351 144.840 o
4 1 9 229.895 241.779 15.187 40.271 o
4 1 10 45.817 45.618 9.520 109.318 o
4 1 11 708.496 686.613 47.239 4.261 o
4 2 0 13659.700 13940.300 207.705 0.112 o
4 2 1 1259.340 1248.430 13.207 16.853 o
4 2 2 3478.290 3569.110 29.598 2.523 o
4 2 3 2.186 0.674 1.660 3602.850 o
4 2 4 0.073 -0.296 2.028 2458.320 o
4 2 5 0.466 -3.723 2.334 1853.230 o
4 2 6 3678.420 3683.350 37.799 2.077 o
4 2 7 58.069 34.028 7.509 172.848 o
4 2 8 2042.470 2021.340 37.586 4.057 o
4 2 9 90.286 96.367 11.357 75.559 o
4 2 10 618.774 630.415 26.149 12.676 o
4 2 11 0.266 11.739 32.307 9.690 o
4 3 0 0.193 -0.371 2.419 1727.830 o
4 3 1 4579.870 4592.980 29.328 1.640 o
4 3 2 0.100 0.227 1.656 3681.950 o
4 3 3 2818.020 2895.210 19.885 4.095 o
4 3 4 1258.610 1275.700 14.257 15.939 o
4 3 5 4495.960 4474.590 35.189 1.598 o
4 3 6 189.568 172.186 6.534 178.835 o
4 3 7 258.174 264.386 8.555 103.518 o
4 3 8 6.224 -2.518 8.262 147.915 o
4 3 9 322.006 349.848 18.068 27.831 o
4 3 10 1.084 -5.776 10.585 90.266 o
4 4 0 7502.140 7611.030 64.693 0.550 o
4 4 1 1226.620 1170.610 15.981 15.543 o
4 4 2 6256.120 6305.540 49.827 0.819 o
4 4 3 7.063 6.060 2.150 2091.890 o
4 4 4 0.701 3.572 2.483 1627.690 o
4 4 5 17.860 15.853 4.842 420.784 o
4 4 6 2721.170 2716.240 27.646 3.795 o
4 4 7 9.558 8.511 4.381 518.891 o
4 4 8 3537.790 3475.070 51.681 1.738 o
4 4 9 52.133 38.960 10.193 95.512 o
4 4 10 455.874 462.560 24.048 15.712 o
4 5 0 7.864 14.350 2.878 1174.550 o
4 5 1 2348.740 2359.860 23.901 5.049 o
4 5 2 905.817 875.176 10.678 29.894 o
4 5 3 8240.340 8493.920 96.600 0.380 o
4 5 4 132.483 133.900 5.678 249.083 o
4 5 5 1711.410 1651.660 21.181 8.405 o
4 5 6 13.106 12.125 4.267 542.890 o
4 5 7 393.231 391.029 12.191 50.991 o
4 5 8 0.981 -1.382 8.472 140.899 o
4 5 9 284.482 278.503 16.345 34.251 o
4 5 10 12.157 2.399 11.959 70.583 o
4 6 0 2840.510 2839.910 50.981 2.166 o
4 6 1 244.839 250.161 7.360 132.076 o
4 6 2 4867.790 4917.270 32.468 1.431 o
4 6 3 83.470 79.804 4.583 402.100 o
4 6 4 0.921 -0.531 5.146 381.678 o
4 6 5 0.873 -3.203 4.723 453.161 o
4 6 6 2456.130 2448.540 28.582 4.265 o
4 6 7 0.888 4.611 7.388 185.096 o
4 6 8 1842.590 1848.550 36.925 4.483 o
4 6 9 6.230 6.679 11.036 82.907 o
4 6 10 403.320 388.681 33.275 8.732 o
4 7 0 6.290 9.308 4.206 564.424 o
4 7 1 1391.480 1382.940 22.620 9.840 o
4 7 2 265.834 269.279 7.500 123.577 o
4 7 3 4659.600 4741.110 58.332 1.131 o
4 7 4 580.700 578.112 14.356 33.021 o
4 7 5 5453.190 5358.250 69.618 0.826 o
4 7 6 2.063 -9.536 6.970 208.021 o
4 7 7 113.747 102.742 11.149 77.440 o
4 7 8 1.408 -7.962 9.317 116.483 o
4 7 9 160.039 168.899 16.112 37.317 o
4 8 0 3253.550 3257.850 47.853 2.025 o
4 8 1 513.725 525.287 10.269 54.098 o
4 8 2 2391.190 2397.720 26.324 4.652 o
4 8 3 1.113 8.132 4.533 489.627 o
4 8 4 1.104 -10.531 5.517 332.041 o
4 8 5 5.858 0.505 5.277 361.541 o
4 8 6 2071.040 2076.570 37.956 3.951 o
4 8 7 1.125 -2.909 7.970 159.178 o
4 8 8 863.258 892.374 37.075 6.368 o
4 8 9 16.139 26.059 14.163 50.257 o
4 9 0 0.574 -1.256 4.180 578.387 o
4 9 1 895.006 894.686 14.721 22.951 o
4 9 2 0.232 0.844 3.598 780.607 o
4 9 3 5344.410 5259.250 64.303 0.899 o
4 9 4 3.557 9.118 8.467 140.762 o
4 9 5 2602.300 2490.210 52.791 2.257 o
4 9 6 4.325 -3.998 10.750 87.461 o
4 9 7 125.318 111.474 16.703 35.338 o
4 9 8 1.992 -4.798 12.791 61.810 o
4 9 9 157.001 166.229 27.757 12.942 o
4 10 0 2036.370 1981.930 40.105 3.787 o
4 10 1 521.393 514.082 13.505 38.267 o
4 10 2 3416.300 3298.160 54.727 1.714 o
4 10 3 25.805 25.882 7.036 200.478 o
4 10 4 0.015 -15.547 9.836 104.542 o
4 10 5 6.579 20.578 11.912 71.092 o
4 10 6 1372.670 1360.150 42.323 4.411 o
4 10 7 3.575 1.762 17.539 32.871 o
4 10 8 1692.920 1685.220 52.916 2.846 o
4 11 0 13.321 20.733 8.552 137.286 o
4 11 1 908.475 932.852 21.469 14.549 o
4 11 2 59.510 51.025 6.539 223.490 o
4 11 3 2031.070 1890.600 46.242 3.194 o
4 11 4 5.039 18.091 10.982 83.656 o
4 11 5 1407.540 1332.630 86.562 1.264 o
4 11 6 3.214 16.742 19.369 26.944 o
4 11 7 223.143 237.337 22.223 19.696 o
4 11 8 0.158 14.758 15.403 42.606 o
4 12 0 5408.300 5375.340 82.423 0.716 o
4 12 1 0.047 -0.874 4.799 439.259 o
4 12 2 1400.930 1387.320 38.086 5.128 o
4 12 3 1.931 7.543 9.192 119.533 o
4 12 4 0.148 -8.093 11.582 75.407 o
4 12 5 2.609 15.357 12.832 61.350 o
4 12 6 1243.970 1219.610 48.659 3.638 o
4 12 7 56.926 60.444 33.148 9.184 o
4 12 8 1162.850 1304.020 70.254 1.897 o
4 13 0 0.459 -5.043 6.457 242.525 o
4 13 1 657.044 659.552 26.652 12.089 o
4 13 2 6.685 2.624 9.025 123.935 o
4 13 3 1528.480 1486.790 35.703 5.367 o
4 13 4 102.579 116.362 17.335 32.993 o
4 13 5 1654.150 1678.100 65.152 2.033 o
4 13 6 38.598 49.435 15.267 43.079 o
4 13 7 111.731 101.716 19.030 27.463 o
4 14 0 1108.560 1112.790 46.216 4.091 o
4 14 1 15.332 10.886 9.214 118.494 o
4 14 2 1392.850 1472.690 45.732 3.846 o
4 14 3 0.592 -11.425 9.861 104.004 o
4 14 4 0.108 2.654 10.799 86.718 o
4 14 5 0.106 -16.316 23.017 19.091 o
4 14 6 708.696 665.456 38.333 6.286 o
4 14 7 4.948 -61.704 34.303 8.595 o
4 15 0 2.530 25.926 15.731 40.820 o
4 15 1 227.584 254.466 20.915 22.069 o
4 15 2 1.935 -5.479 10.412 93.259 o
4 15 3 2332.830 2334.720 71.646 1.546 o
4 15 4 13.694 35.579 12.911 60.414 o
4 15 5 1146.530 1163.260 42.619 4.645 o
4 15 6 31.819 64.198 25.338 15.713 o
4 16 0 785.348 812.981 42.775 5.035 o
4 16 1 2.273 9.122 11.576 75.399 o
4 16 2 956.162 1010.240 32.784 7.562 o
4 16 3 12.200 6.820 12.677 62.810 o
4 16 4 0.247 0.353 12.592 63.786 o
4 16 5 0.115 -4.989 12.483 64.908 o
4 16 6 566.377 573.980 63.328 2.463 o
4 17 0 1.310 32.289 16.744 36.027 o
4 17 1 215.604 235.525 22.070 19.992 o
4 17 2 14.499 54.670 14.687 46.666 o
4 17 3 863.923 878.565 41.026 5.338 o
4 17 4 42.026 87.525 18.411 29.620 o
4 17 5 1007.300 1011.530 78.788 1.559 o
4 18 0 1313.870 1531.650 98.950 0.981 o
4 18 1 0.036 14.499 18.180 30.589 o
4 18 2 533.890 480.814 33.662 8.330 o
4 18 3 5.201 -14.377 23.985 17.579 o
4 19 0 0.091 3.857 26.184 14.752 o
5 0 1 5362.150 5360.900 34.247 1.203 o
5 0 2 8794.200 8818.070 61.906 0.437 o
5 0 3 79.768 79.365 4.059 494.805 o
5 0 4 5534.000 5600.450 50.060 0.985 o
5 0 5 1264.520 1279.630 24.791 9.639 o
5 0 6 958.604 929.559 20.239 15.331 o
5 0 7 400.010 400.789 23.543 16.698 o
5 0 8 22.833 37.661 13.541 54.857 o
5 0 9 510.072 518.539 32.117 9.099 o
5 0 10 265.406 305.742 23.931 16.851 o
5 0 11 107.866 157.001 39.106 6.581 o
5 1 1 4225.390 4206.380 21.725 2.032 o
5 1 2 1287.230 1290.290 10.345 18.254 o
5 1 3 2489.140 2519.230 16.088 5.408 o
5 1 4 3905.020 3990.010 26.197 2.194 o
5 1 5 446.735 445.754 8.568 74.417 o
5 1 6 1300.900 1242.330 17.372 13.589 o
5 1 7 851.302 857.365 16.897 20.626 o
5 1 8 24.795 20.613 9.234 117.474 o
5 1 9 652.299 661.722 24.923 13.547 o
5 1 10 385.386 434.817 20.897 20.704 o
5 1 11 21.709 33.998 28.349 12.571 o
5 2 1 2654.450 2690.990 20.439 4.501 o
5 2 2 4077.360 4090.690 22.911 2.131 o
5 2 3 349.895 347.556 5.754 137.360 o
5 2 4 2717.070 2723.130 23.137 4.152 o
5 2 5 480.722 493.898 9.390 62.934 o
5 2 6 1623.130 1619.760 20.200 9.161 o
5 2 7 1046.890 1021.530 18.197 16.113 o
5 2 8 0.601 4.368 8.218 149.629 o
5 2 9 902.050 934.153 27.251 10.373 o
5 2 10 254.321 264.948 17.152 31.775 o
5 2 11 33.621 48.376 30.006 11.215 o
5 3 1 10668.900 10640.600 65.216 0.311 o
5 3 2 3854.340 3881.610 28.904 2.188 o
5 3 3 734.589 741.727 9.132 42.279 o
5 3 4 1110.370 1130.010 13.705 19.142 o
5 3 5 265.327 281.638 7.171 130.283 o
5 3 6 751.536 769.385 15.365 25.281 o
5 3 7 1434.700 1440.290 23.159 9.303 o
5 3 8 2.165 29.049 8.842 128.768 o
5 3 9 889.356 885.666 26.596 10.897 o
5 3 10 362.918 360.243 21.412 20.162 o
5 4 1 7497.270 7577.280 43.094 0.632 o
5 4 2 5190.940 5195.980 36.634 1.244 o
5 4 3 36.304 38.201 3.432 764.514 o
5 4 4 1154.770 1144.710 13.622 18.511 o
5 4 5 464.859 460.566 11.373 51.564 o
5 4 6 1033.170 1039.790 15.624 18.764 o
5 4 7 1109.280 1124.600 20.335 13.440 o
5 4 8 5.244 34.349 9.078 121.999 o
5 4 9 889.472 922.646 27.607 10.229 o
5 4 10 208.273 253.836 19.803 24.598 o
5 5 1 5079.770 5044.740 35.788 1.305 o
5 5 2 554.666 556.396 8.733 59.899 o
5 5 3 1576.430 1586.220 18.195 10.191 o
5 5 4 1291.540 1299.490 14.652 15.193 o
5 5 5 234.485 224.419 8.646 106.609 o
5 5 6 1564.980 1571.340 22.352 8.788 o
5 5 7 1329.590 1291.360 22.634 10.336 o
5 5 8 29.653 33.818 9.209 117.635 o
5 5 9 873.293 906.860 30.940 8.598 o
5 5 10 364.897 357.120 23.967 16.376 o
5 6 1 3366.770 3312.270 38.779 2.318 o
5 6 2 3669.090 3643.210 28.043 2.413 o
5 6 3 27.995 25.681 3.729 678.376 o
5 6 4 2429.400 2409.150 32.451 3.936 o
5 6 5 484.874 450.810 13.110 41.914 o
5 6 6 993.225 997.048 20.953 14.200 o
5 6 7 606.642 579.404 19.079 21.526 o
5 6 8 10.876 19.087 9.536 110.664 o
5 6 9 610.467 606.704 26.462 12.488 o
5 6 10 223.816 279.733 48.579 4.247 o
5 7 1 3182.420 3145.480 55.007 1.808 o
5 7 2 2322.390 2306.000 31.785 4.214 o
5 7 3 670.617 690.501 13.571 31.862 o
5 7 4 2679.270 2687.840 33.877 3.374 o
5 7 5 388.289 369.026 12.483 49.770 o
5 7 6 491.450 496.936 15.391 32.456 o
5 7 7 514.015 505.732 27.161 12.373 o
5 7 8 2.417 -9.118 11.072 82.481 o
5 7 9 421.121 430.272 22.962 17.311 o
5 8 1 1080.960 1068.150 23.453 11.657 o
5 8 2 2243.420 2185.300 24.230 5.407 o
5 8 3 434.991 432.364 14.737 36.563 o
5 8 4 2948.610 3013.030 43.026 2.461 o
5 8 5 498.244 485.107 17.573 26.360 o
5 8 6 1024.250 1029.050 28.470 9.192 o
5 8 7 468.645 459.227 25.466 14.130 o
5 8 8 0.190 0.292 13.516 55.365 o
5 8 9 428.396 418.886 29.121 11.172 o
5 9 1 1987.810 1958.560 35.386 4.448 o
5 9 2 813.947 793.219 15.092 24.531 o
5 9 3 779.916 797.663 16.655 22.328 o
5 9 4 1668.400 1618.510 37.049 4.831 o
5 9 5 204.532 211.647 12.912 55.118 o
5 9 6 741.303 695.533 22.232 15.661 o
5 9 7 608.032 562.420 29.169 10.590 o
5 9 8 4.635 -3.711 12.856 61.166 o
5 9 9 455.206 418.324 34.336 8.153 o
5 10 1 2715.180 2672.170 38.591 3.006 o
5 10 2 2012.700 1940.710 26.704 5.793 o
5 10 3 7.229 6.004 8.067 154.926 o
5 10 4 1118.840 1101.410 22.747 11.820 o
5 10 5 302.649 327.177 23.241 17.644 o
5 10 6 508.940 516.304 30.288 10.144 o
5 10 7 442.244 405.995 25.674 14.094 o
5 10 8 5.081 22.584 14.121 50.635 o
5 11 1 2721.940 2695.010 51.993 2.201 o
5 11 2 854.992 826.817 19.314 17.608 o
5 11 3 335.738 342.327 11.812 56.884 o
5 11 4 590.843 563.952 28.717 10.929 o
5 11 5 180.469 171.680 19.487 25.747 o
5 11 6 536.825 565.338 33.038 8.562 o
5 11 7 722.502 811.454 40.872 5.520 o
5 11 8 10.077 4.507 16.855 35.570 o
5 12 1 1466.760 1457.850 38.067 5.007 o
5 12 2 941.274 935.696 23.856 12.418 o
5 12 3 100.898 90.642 12.616 61.513 o
5 12 4 553.810 535.441 28.906 10.925 o
5 12 5 88.537 101.942 17.271 33.356 o
5 12 6 607.911 605.576 34.482 7.793 o
5 12 7 598.540 614.352 45.526 4.639 o
5 12 8 0.006 -15.494 31.867 9.960 o
5 13 1 1660.690 1690.740 46.528 3.486 o
5 13 2 889.363 838.150 26.569 11.001 o
5 13 3 160.690 166.477 13.287 53.811 o
5 13 4 528.150 448.723 55.748 3.176 o
5 13 5 104.682 116.085 23.263 18.480 o
5 13 6 309.428 342.551 29.204 11.393 o
5 13 7 490.971 524.035 35.790 7.448 o
5 14 1 932.291 938.867 35.938 6.591 o
5 14 2 986.529 989.097 29.883 8.700 o
5 14 3 54.791 46.669 11.612 73.783 o
5 14 4 923.813 901.744 34.661 7.045 o
5 14 5 198.201 200.381 23.436 17.902 o
5 14 6 350.675 378.977 41.755 5.663 o
5 14 7 236.784 248.340 44.215 5.118 o
5 15 1 564.723 624.078 30.760 9.653 o
5 15 2 303.291 332.670 18.982 25.681 o
5 15 3 274.396 290.155 20.843 21.889 o
5 15 4 902.103 859.530 44.698 4.559 o
5 15 5 139.802 112.164 21.581 21.344 o
5 15 6 358.622 356.449 30.374 10.483 o
5 16 1 467.121 525.872 29.628 10.639 o
5 16 2 519.008 543.730 26.238 13.089 o
5 16 3 76.290 97.510 14.972 44.289 o
5 16 4 838.705 865.335 67.930 2.100 o
5 16 5 99.811 87.361 14.518 46.846 o
5 16 6 252.249 331.188 51.082 3.836 o
5 17 1 642.998 667.423 45.856 4.542 o
5 17 2 406.151 406.551 30.795 10.103 o
5 17 3 90.466 60.154 19.272 26.942 o
5 17 4 457.474 436.096 33.202 8.676 o
5 18 1 473.905 506.487 41.895 5.534 o
5 18 2 346.830 390.816 31.452 9.798 o
6 0 0 16.513 20.071 4.818 424.591 o
6 0 1 1178.680 1182.080 12.124 19.266 o
6 0 2 909.620 897.004 12.567 26.143 o
6 0 3 3830.420 3864.430 35.814 2.011 o
6 0 4 1.677 2.621 3.021 1101.020 o
6 0 5 11998.300 12394.300 136.329 0.183 o
6 0 6 0.140 3.954 5.977 282.767 o
6 0 7 190.685 180.704 9.973 88.915 o
6 0 8 2.686 2.770 12.341 66.378 o
6 0 9 189.486 197.012 21.150 21.885 o
6 0 10 2.852 19.001 14.602 47.378 o
6 1 0 12484.500 12470.200 176.373 0.145 o
6 1 1 0.093 2.088 1.299 5914.830 o
6 1 2 6506.710 6600.270 31.597 0.864 o
6 1 3 14.638 10.288 1.867 2574.890 o
6 1 4 0.120 0.941 2.263 1970.190 o
6 1 5 96.945 92.232 4.843 354.019 o
6 1 6 1937.270 1952.910 23.317 6.609 o
6 1 7 3.145 3.372 5.454 338.904 o
6 1 8 989.294 1015.010 28.182 9.459 o
6 1 9 31.431 25.439 9.908 101.891 o
6 1 10 645.714 674.211 26.961 11.868 o
6 2 0 59.937 54.032 6.406 231.922 o
6 2 1 825.197 815.331 9.667 35.562 o
6 2 2 0.535 0.996 1.502 4441.570 o
6 2 3 10839.500 11025.200 66.015 0.298 o
6 2 4 205.501 200.640 5.563 213.691 o
6 2 5 3666.540 3708.230 32.775 2.239 o
6 2 6 13.289 11.392 3.896 648.230 o
6 2 7 527.516 516.129 14.024 36.128 o
6 2 8 2.433 6.213 8.995 124.823 o
6 2 9 290.222 293.479 16.762 32.563 o
6 2 10 3.526 12.766 12.880 60.897 o
6 2 11 291.287 369.854 53.653 3.472 o
6 3 0 6918.110 6809.230 109.798 0.423 o
6 3 1 1249.310 1214.980 15.600 15.381 o
6 3 2 11125.100 11352.500 66.629 0.284 o
6 3 3 5.210 3.879 2.405 1704.900 o
6 3 4 1.528 0.236 2.434 1697.610 o
6 3 5 18.241 15.447 3.207 929.635 o
6 3 6 1360.300 1362.940 18.756 11.919 o
6 3 7 31.665 33.903 5.738 296.038 o
6 3 8 2590.140 2558.680 60.512 1.881 o
6 3 9 0.386 -0.324 9.288 117.238 o
6 3 10 426.411 466.375 25.553 14.170 o
6 4 0 34.687 35.617 6.130 259.815 o
6 4 1 1650.910 1631.370 15.735 10.511 o
6 4 2 36.709 34.014 3.220 859.667 o
6 4 3 2754.380 2804.400 26.169 3.807 o
6 4 4 7.410 4.255 2.707 1343.240 o
6 4 5 4894.770 4827.610 39.001 1.347 o
6 4 6 201.846 211.092 7.812 130.430 o
6 4 7 487.176 486.524 13.946 37.810 o
6 4 8 2.231 1.259 7.828 164.916 o
6 4 9 304.563 328.295 19.896 23.561 o
6 4 10 25.675 35.284 18.288 30.146 o
6 5 0 24160.300 24032.300 209.658 0.054 o
6 5 1 64.477 60.784 4.225 487.512 o
6 5 2 3000.300 2972.220 25.331 3.450 o
6 5 3 7.862 8.889 3.885 658.728 o
6 5 4 0.116 4.774 2.993 1123.080 o
6 5 5 20.688 28.180 5.552 319.475 o
6 5 6 1966.140 1943.030 29.296 5.436 o
6 5 7 42.475 26.810 5.621 305.942 o
6 5 8 1191.470 1178.040 29.006 8.265 o
6 5 9 2.030 5.661 10.175 97.604 o
6 5 10 600.465 638.925 31.798 9.014 o
6 6 0 17.657 17.905 3.037 1028.320 o
6 6 1 1043.950 1046.510 16.899 17.272 o
6 6 2 30.598 29.785 2.688 1208.810 o
6 6 3 4088.030 4060.650 40.581 1.726 o
6 6 4 22.128 17.950 3.073 994.064 o
6 6 5 5403.160 5311.720 65.644 0.874 o
6 6 6 12.876 8.694 5.365 346.830 o
6 6 7 244.129 234.674 10.723 74.079 o
6 6 8 1.398 6.750 17.764 32.044 o
6 6 9 205.013 201.205 17.248 32.227 o
6 6 10 0.335 47.293 33.626 8.941 o
6 7 0 1655.270 1594.600 30.669 6.139 o
6 7 1 46.774 42.618 5.249 343.666 o
6 7 2 6120.890 6034.730 48.188 0.869 o
6 7 3 38.864 41.150 4.262 512.266 o
6 7 4 0.071 5.145 4.737 449.639 o
6 7 5 73.260 74.430 6.629 212.909 o
6 7 6 1060.350 1016.880 25.726 10.509 o
6 7 7 19.836 15.240 9.323 115.529 o
6 7 8 1164.230 1108.040 33.157 6.944 o
6 7 9 37.907 28.194 12.406 65.153 o
6 8 0 17.855 13.289 4.163 565.437 o
6 8 1 339.800 337.477 11.876 56.331 o
6 8 2 106.288 102.270 5.972 243.495 o
6 8 3 6668.170 6618.340 78.887 0.584 o
6 8 4 23.315 17.115 6.269 252.546 o
6 8 5 3133.600 3066.580 40.624 2.452 o
6 8 6 13.366 0.645 7.536 177.187 o
6 8 7 277.068 246.605 20.250 23.219 o
6 8 8 2.020 -19.962 23.208 18.778 o
6 8 9 151.210 117.295 17.600 31.726 o
6 9 0 5087.770 4998.080 78.633 0.801 o
6 9 1 7.157 -3.916 5.008 400.872 o
6 9 2 2922.220 2771.060 37.384 2.879 o
6 9 3 7.496 14.446 4.764 439.483 o
6 9 4 2.404 1.846 6.536 236.431 o
6 9 5 38.865 17.819 7.819 162.214 o
6 9 6 1273.140 1213.660 44.324 4.234 o
6 9 7 0.365 0.305 16.226 38.415 o
6 9 8 693.632 730.770 34.797 7.466 o
6 9 9 7.107 -7.554 18.397 29.871 o
6 10 0 16.793 15.709 6.445 240.233 o
6 10 1 757.864 742.351 21.433 16.276 o
6 10 2 0.148 2.090 6.542 236.229 o
6 10 3 1383.720 1358.630 25.420 8.773 o
6 10 4 1.686 19.451 7.993 157.702 o
6 10 5 3727.760 3654.910 77.791 1.061 o
6 10 6 41.148 39.711 13.899 51.918 o
6 10 7 147.191 156.790 21.151 22.111 o
6 10 8 2.173 7.688 15.126 44.184 o
6 11 0 5595.140 5625.450 101.874 0.553 o
6 11 1 158.361 158.797 12.965 56.490 o
6 11 2 1917.780 1790.190 36.532 4.483 o
6 11 3 0.796 3.247 4.794 439.205 o
6 11 4 1.790 3.406 10.447 92.608 o
6 11 5 2.428 22.397 28.665 12.306 o
6 11 6 863.054 834.108 39.924 5.623 o
6 11 7 13.074 9.730 14.245 49.752 o
6 11 8 1091.000 1104.250 60.137 2.564 o
6 12 0 8.673 5.041 14.783 46.231 o
6 12 1 505.448 525.613 38.498 6.475 o
6 12 2 73.068 75.133 8.103 146.106 o
6 12 3 2299.700 2208.920 63.564 1.882 o
6 12 4 24.248 3.962 16.578 36.723 o
6 12 5 1095.150 1101.480 43.141 4.618 o
6 12 6 33.789 50.019 16.625 36.390 o
6 12 7 228.197 228.896 25.286 15.346 o
6 13 0 1887.460 1814.870 92.286 1.073 o
6 13 1 45.271 40.393 10.517 89.994 o
6 13 2 2104.420 1974.810 92.797 1.041 o
6 13 3 2.786 8.687 9.084 122.346 o
6 13 4 3.294 -17.130 12.038 69.769 o
6 13 5 10.346 -4.957 13.225 57.757 o
6 13 6 626.757 598.426 34.989 7.567 o
6 13 7 6.614 18.570 19.042 27.870 o
6 14 0 3.219 3.305 10.327 94.758 o
6 14 1 268.507 310.154 21.597 20.451 o
6 14 2 13.227 24.455 10.551 90.386 o
6 14 3 1376.360 1396.600 39.245 4.928 o
6 14 4 3.022 17.448 9.579 109.939 o
6 14 5 1761.200 1848.970 82.573 1.320 o
6 14 6 5.032 12.032 15.885 40.050 o
6 14 7 122.377 71.075 35.182 8.133 o
6 15 0 1819.190 1827.850 61.623 2.166 o
6 15 1 20.576 17.493 10.421 92.562 o
6 15 2 765.489 812.183 28.333 10.359 o
6 15 3 9.519 5.946 10.547 90.704 o
6 15 4 0.010 4.863 10.361 94.188 o
6 15 5 17.374 -3.524 13.196 57.962 o
6 15 6 568.679 612.466 38.300 6.450 o
6 16 0 4.254 -22.869 24.425 16.953 o
6 16 1 190.783 225.139 27.400 13.189 o
6 16 2 9.224 21.998 14.116 50.645 o
6 16 3 1259.410 1292.590 51.832 3.240 o
6 16 4 3.314 -6.746 16.631 36.560 o
6 16 5 1293.630 1261.540 52.238 3.188 o
6 16 6 3.496 68.842 31.833 9.972 o
6 17 0 667.319 750.771 70.906 1.957 o
6 17 1 5.013 1.105 19.064 27.823 o
6 17 2 918.062 919.601 46.547 4.211 o
6 17 3 6.972 16.244 16.376 37.670 o
6 17 4 0.079 -2.668 22.417 20.128 o
6 18 0 4.128 -4.229 25.439 15.627 o
6 18 1 137.765 212.121 31.345 10.177 o
6 18 2 4.141 11.126 20.684 23.630 o
7 0 1 3920.030 3925.130 27.508 2.172 o
7 0 2 1156.470 1155.760 14.111 17.971 o
7 0 3 139.608 133.111 5.767 240.492 o
7 0 4 2465.070 2479.970 28.572 4.229 o
7 0 5 317.124 316.135 11.133 63.938 o
7 0 6 334.876 317.619 13.672 45.255 o
7 0 7 907.862 898.105 22.731 13.572 o
7 0 8 0.530 31.378 13.194 57.987 o
7 0 9 682.307 665.763 35.798 7.150 o
7 0 10 105.234 93.369 24.104 17.243 o
7 1 1 2150.700 2123.630 15.149 7.111 o
7 1 2 3838.410 3822.370 21.543 2.412 o
7 1 3 1686.330 1703.840 14.215 10.564 o
7 1 4 2654.820 2660.970 22.054 4.392 o
7 1 5 1001.990 965.256 19.474 15.560 o
7 1 6 961.228 961.199 16.585 19.035 o
7 1 7 1125.980 1103.490 21.036 12.902 o
7 1 8 0.102 4.341 8.631 135.691 o
7 1 9 624.481 674.337 24.976 13.591 o
7 1 10 490.221 530.459 28.587 11.303 o
7 2 1 1685.540 1667.860 13.849 10.802 o
7 2 2 3151.560 3150.450 20.536 3.418 o
7 2 3 630.336 645.823 8.421 53.393 o
7 2 4 1718.740 1703.230 18.583 9.037 o
7 2 5 206.138 209.830 7.127 149.558 o
7 2 6 849.340 826.184 15.492 23.007 o
7 2 7 1869.040 1859.590 24.297 6.730 o
7 2 8 8.380 11.560 9.346 115.402 o
7 2 9 827.650 833.449 27.970 10.357 o
7 2 10 144.869 146.056 17.137 33.355 o
7 3 1 1653.220 1654.190 15.129 10.633 o
7 3 2 3823.600 3837.960 28.654 2.227 o
7 3 3 382.349 377.545 7.867 92.748 o
7 3 4 1754.270 1724.300 19.769 8.487 o
7 3 5 202.994 193.884 6.885 159.860 o
7 3 6 190.135 179.947 7.813 134.385 o
7 3 7 1092.550 1081.410 21.608 12.781 o
7 3 8 2.878 14.230 9.178 119.786 o
7 3 9 451.823 442.440 22.285 18.072 o
7 3 10 218.718 188.271 18.295 28.759 o
7 4 1 4332.940 4239.990 31.923 1.774 o
7 4 2 3642.030 3707.890 33.056 2.245 o
7 4 3 375.343 379.062 10.016 69.006 o
7 4 4 1561.210 1569.290 22.059 8.909 o
7 4 5 800.610 792.723 14.141 26.570 o
7 4 6 1196.000 1192.380 17.444 14.627 o
7 4 7 1484.460 1508.260 26.207 7.904 o
7 4 8 6.883 20.881 9.433 113.182 o
7 4 9 810.237 853.417 29.896 9.314 o
7 4 10 244.423 236.074 20.644 22.585 o
7 5 1 1645.850 1630.680 17.673 9.877 o
7 5 2 707.132 690.019 9.965 41.883 o
7 5 3 451.295 442.283 11.730 50.431 o
7 5 4 2132.460 2087.760 28.473 5.115 o
7 5 5 336.409 334.248 10.188 71.403 o
7 5 6 582.008 589.512 14.089 33.695 o
7 5 7 782.391 756.139 17.927 20.561 o
7 5 8 0.133 -6.961 9.935 102.481 o
7 5 9 513.057 552.076 25.099 14.168 o
7 5 10 306.111 403.582 54.059 3.416 o
7 6 1 2501.250 2499.620 25.371 4.481 o
7 6 2 1697.670 1659.690 17.195 9.680 o
7 6 3 78.153 83.784 4.893 362.117 o
7 6 4 1574.210 1548.540 30.684 6.355 o
7 6 5 227.615 222.959 10.089 83.467 o
7 6 6 496.035 470.174 15.256 33.066 o
7 6 7 1037.450 1002.050 23.698 11.882 o
7 6 8 2.540 10.170 13.322 56.945 o
7 6 9 641.652 636.272 27.142 11.807 o
7 7 1 1627.150 1578.790 25.195 7.652 o
7 7 2 4244.200 4177.520 33.900 1.787 o
7 7 3 1026.550 1016.350 15.880 18.711 o
7 7 4 1733.050 1719.520 39.572 4.299 o
7 7 5 654.572 628.912 31.425 9.115 o
7 7 6 514.678 501.971 28.036 11.686 o
7 7 7 903.638 865.995 32.655 7.850 o
7 7 8 1.328 4.210 10.993 83.650 o
7 7 9 424.353 425.941 23.084 17.140 o
7 8 1 1152.340 1137.620 21.044 12.622 o
7 8 2 798.071 772.349 14.002 27.102 o
7 8 3 121.917 121.180 7.167 172.375 o
7 8 4 1296.000 1287.390 31.460 7.024 o
7 8 5 49.564 58.391 11.648 73.332 o
7 8 6 344.331 344.653 18.448 26.624 o
7 8 7 987.440 959.824 41.419 5.107 o
7 8 8 6.606 -27.558 16.720 36.166 o
7 8 9 455.928 496.002 35.817 7.486 o
7 9 1 1324.280 1265.670 26.652 8.657 o
7 9 2 1447.090 1412.330 29.867 7.013 o
7 9 3 570.722 525.514 15.935 29.178 o
7 9 4 1420.030 1398.350 29.277 7.273 o
7 9 5 478.566 489.810 20.802 20.048 o
7 9 6 603.024 617.306 36.326 7.079 o
7 9 7 617.457 637.422 35.580 7.327 o
7 9 8 1.960 -7.061 22.791 19.472 o
7 9 9 353.844 292.365 36.623 7.337 o
7 10 1 2310.000 2319.460 39.962 3.391 o
7 10 2 1109.410 1060.990 22.989 11.823 o
7 10 3 50.897 47.871 5.968 268.036 o
7 10 4 1095.760 1036.270 53.252 3.208 o
7 10 5 282.584 274.595 22.072 19.645 o
7 10 6 454.048 433.094 28.438 11.608 o
7 10 7 608.411 579.773 34.502 7.801 o
7 10 8 0.903 -10.777 23.718 17.980 o
7 11 1 793.793 767.077 22.752 14.598 o
7 11 2 679.797 641.349 21.768 16.763 o
7 11 3 166.715 173.476 10.730 79.485 o
7 11 4 1079.100 1072.790 39.190 5.457 o
7 11 5 109.846 108.141 16.667 35.611 o
7 11 6 192.215 196.450 21.904 20.439 o
7 11 7 433.116 474.598 32.491 9.045 o
7 11 8 0.378 -16.866 17.957 31.368 o
7 12 1 1194.260 1203.650 52.695 3.195 o
7 12 2 1218.690 1164.720 30.552 7.638 o
7 12 3 348.363 324.089 16.437 32.741 o
7 12 4 642.152 645.304 28.071 11.125 o
7 12 5 148.950 160.464 19.725 25.324 o
7 12 6 526.488 505.582 32.377 8.948 o
7 12 7 813.909 822.106 42.268 5.121 o
7 13 1 757.323 668.320 40.635 5.609 o
7 13 2 853.194 863.694 23.634 13.223 o
7 13 3 129.741 153.888 19.188 26.829 o
7 13 4 733.963 732.646 30.861 9.138 o
7 13 5 104.646 63.062 16.551 36.291 o
7 13 6 175.164 190.755 23.389 18.046 o
7 13 7 369.164 417.951 34.026 8.388 o
7 14 1 942.917 974.023 35.921 6.557 o
7 14 2 368.857 364.084 18.722 25.621 o
7 14 3 34.866 32.537 8.671 132.227 o
7 14 4 599.945 583.424 24.552 14.293 o
7 14 5 119.273 96.490 16.386 36.788 o
7 14 6 223.409 229.150 24.673 16.105 o
7 15 1 575.536 569.686 41.036 5.676 o
7 15 2 556.720 585.392 29.645 10.377 o
7 15 3 308.509 317.816 26.694 13.561 o
7 15 4 757.434 736.605 33.137 8.032 o
7 15 5 227.109 205.940 28.516 12.162 o
7 15 6 358.826 381.018 50.845 3.847 o
7 16 1 545.684 516.263 114.004 0.773 o
7 16 2 213.782 228.259 21.110 21.800 o
7 16 3 14.114 14.121 29.976 11.251 o
7 16 4 472.004 485.137 34.835 7.880 o
7 16 5 14.813 33.509 16.582 36.688 o
7 17 1 380.376 434.591 40.451 5.994 o
7 17 2 571.661 591.052 36.572 7.038 o
7 17 3 131.276 70.695 22.306 20.072 o
7 18 2 274.059 271.310 49.052 4.158 o
8 0 0 11853.900 11437.300 158.285 0.171 o
8 0 1 509.794 494.658 13.219 40.032 o
8 0 2 4375.970 4405.040 40.668 1.552 o
8 0 3 746.069 750.496 13.504 29.541 o
8 0 4 11.004 15.959 5.686 308.868 o
8 0 5 56.585 48.221 5.783 282.702 o
8 0 6 1296.740 1312.910 28.616 7.932 o
8 0 7 209.570 212.744 12.514 58.173 o
8 0 8 2101.100 2111.240 58.585 2.206 o
8 0 9 25.291 24.482 12.620 63.150 o
8 0 10 379.547 367.740 38.730 6.542 o
8 1 0 54.237 54.265 6.606 219.853 o
8 1 1 1066.730 1060.680 9.363 25.373 o
8 1 2 30.951 26.216 1.836 2263.300 o
8 1 3 4701.580 4714.610 29.155 1.571 o
8 1 4 77.884 73.374 4.292 456.283 o
8 1 5 3058.800 3125.110 34.786 2.781 o
8 1 6 11.886 5.721 4.570 477.055 o
8 1 7 439.340 453.017 12.357 47.138 o
8 1 8 10.779 9.200 8.655 134.429 o
8 1 9 246.297 234.624 16.146 35.809 o
8 1 10 49.773 64.823 16.963 34.861 o
8 2 0 10725.700 10488.500 65.294 0.312 o
8 2 1 672.571 670.687 7.414 54.288 o
8 2 2 3397.500 3375.680 25.163 2.839 o
8 2 3 104.482 101.665 3.859 489.558 o
8 2 4 2.492 5.997 3.410 861.328 o
8 2 5 30.199 25.558 5.294 347.606 o
8 2 6 1445.770 1412.700 21.989 9.790 o
8 2 7 46.291 47.082 5.499 314.371 o
8 2 8 1430.640 1483.510 34.319 5.822 o
8 2 9 91.210 70.160 12.703 61.062 o
8 2 10 394.102 389.179 25.006 14.984 o
8 3 0 47.674 40.968 7.334 181.696 o
8 3 1 923.856 919.922 10.483 29.142 o
8 3 2 137.864 139.958 4.634 332.925 o
8 3 3 5018.060 5070.880 47.514 1.170 o
8 3 4 1028.900 1039.450 14.741 19.808 o
8 3 5 4252.180 4268.480 42.171 1.589 o
8 3 6 408.446 387.946 11.229 56.858 o
8 3 7 294.364 300.958 10.549 71.297 o
8 3 8 3.128 -18.763 10.126 98.592 o
8 3 9 182.931 168.365 15.644 39.219 o
8 3 10 0.191 -3.419 13.320 57.005 o
8 4 0 6687.110 6447.540 90.235 0.530 o
8 4 1 821.002 825.982 10.016 34.683 o
8 4 2 3196.990 3207.950 27.008 3.023 o
8 4 3 86.148 80.883 5.039 340.682 o
8 4 4 2.406 0.162 3.749 717.017 o
8 4 5 0.393 -11.979 5.921 288.426 o
8 4 6 1226.530 1222.400 18.945 13.220 o
8 4 7 17.372 15.925 5.948 281.272 o
8 4 8 1112.040 1140.970 32.173 7.338 o
8 4 9 69.528 44.138 13.820 52.202 o
8 4 10 361.138 391.700 25.099 14.983 o
8 5 0 32.915 38.902 8.650 132.776 o
8 5 1 661.429 642.633 8.945 49.249 o
8 5 2 976.909 993.009 12.392 24.052 o
8 5 3 5176.610 5157.210 54.759 1.040 o
8 5 4 42.710 48.736 6.360 239.183 o
8 5 5 3037.950 2997.650 38.212 2.661 o
8 5 6 9.371 7.474 4.656 460.616 o
8 5 7 304.863 319.724 14.594 41.126 o
8 5 8 7.142 -2.860 9.811 104.909 o
8 5 9 191.162 212.742 16.887 33.621 o
8 5 10 4.134 37.517 33.153 9.198 o
8 6 0 6690.620 6382.460 84.708 0.560 o
8 6 1 56.680 54.869 3.258 773.194 o
8 6 2 2997.030 2957.840 34.035 2.942 o
8 6 3 233.060 235.952 8.524 108.529 o
8 6 4 5.254 9.020 7.227 192.891 o
8 6 5 27.248 22.781 7.623 171.279 o
8 6 6 1064.360 1009.740 28.712 8.990 o
8 6 7 2.425 -7.043 7.739 168.736 o
8 6 8 1399.580 1432.030 40.708 4.621 o
8 6 9 6.540 4.774 12.911 60.614 o
8 7 0 18.978 21.967 6.783 216.562 o
8 7 1 794.423 779.718 15.261 24.666 o
8 7 2 144.011 128.160 6.440 200.670 o
8 7 3 2725.870 2655.310 27.769 3.819 o
8 7 4 651.869 664.534 16.919 24.553 o
8 7 5 2267.310 2235.660 54.957 2.330 o
8 7 6 15.122 14.253 11.316 78.685 o
8 7 7 304.696 284.259 20.542 22.339 o
8 7 8 5.983 13.820 15.354 42.855 o
8 7 9 171.689 272.862 35.030 8.133 o
8 8 0 7567.770 7317.100 97.085 0.432 o
8 8 1 524.707 516.748 13.349 38.752 o
8 8 2 1881.900 1859.390 25.736 6.389 o
8 8 3 89.091 88.654 6.169 236.903 o
8 8 4 0.926 0.025 5.929 287.545 o
8 8 5 60.507 47.663 9.357 112.349 o
8 8 6 1027.260 1005.040 31.932 7.743 o
8 8 7 4.559 12.420 14.383 48.839 o
8 8 8 1243.720 1270.710 50.913 3.354 o
8 8 9 5.235 -1.049 20.548 23.951 o
8 9 0 41.360 34.898 7.035 198.146 o
8 9 1 629.360 634.300 19.133 20.939 o
8 9 2 16.872 4.053 7.888 161.462 o
8 9 3 2410.730 2337.370 33.407 3.907 o
8 9 4 8.355 8.396 7.947 159.490 o
8 9 5 1979.980 2051.080 44.654 3.325 o
8 9 6 0.272 11.324 13.582 54.796 o
8 9 7 232.009 250.309 23.744 17.293 o
8 9 8 4.456 -9.289 14.468 48.299 o
8 10 0 3306.300 3297.330 120.026 0.588 o
8 10 1 437.838 424.153 15.465 33.895 o
8 10 2 1740.940 1739.750 30.114 5.934 o
8 10 3 103.462 108.609 9.670 101.745 o
8 10 4 2.323 -8.796 10.786 86.914 o
8 10 5 3.423 15.784 12.539 64.235 o
8 10 6 683.760 665.441 34.243 7.745 o
8 10 7 3.467 -1.989 19.127 27.642 o
8 10 8 933.818 948.541 46.297 4.235 o
8 11 0 5.846 26.421 16.982 35.021 o
8 11 1 332.733 306.188 14.194 42.668 o
8 11 2 183.059 190.449 10.940 75.621 o
8 11 3 2704.300 2703.840 49.593 2.331 o
8 11 4 29.189 16.835 10.991 83.097 o
8 11 5 1621.930 1523.010 49.935 3.198 o
8 11 6 55.204 62.130 23.670 17.971 o
8 11 7 178.880 212.738 23.943 17.205 o
8 11 8 6.197 4.368 27.182 13.687 o
8 12 0 2346.250 2230.700 105.006 0.815 o
8 12 1 0.199 -13.319 7.374 185.978 o
8 12 2 1206.480 1182.430 30.978 7.498 o
8 12 3 5.801 6.380 7.432 182.481 o
8 12 4 0.933 -10.098 10.575 90.433 o
8 12 5 2.711 24.869 19.130 27.615 o
8 12 6 612.743 626.105 35.956 7.198 o
8 12 7 72.829 83.149 18.479 29.299 o
8 13 0 12.740 20.230 20.839 23.265 o
8 13 1 315.248 334.483 36.535 7.383 o
8 13 2 7.597 1.913 9.883 103.358 o
8 13 3 1463.210 1466.450 46.906 3.649 o
8 13 4 105.385 111.574 15.911 39.018 o
8 13 5 1431.710 1390.210 45.006 3.947 o
8 13 6 93.367 72.652 18.534 29.069 o
8 13 7 99.964 159.985 23.735 17.729 o
8 14 0 2372.650 2464.290 118.977 0.646 o
8 14 1 14.033 16.436 20.653 23.686 o
8 14 2 805.567 813.219 35.576 6.972 o
8 14 3 35.899 31.460 12.210 67.246 o
8 14 4 0.008 -10.134 12.030 69.887 o
8 14 5 13.482 19.678 12.188 67.846 o
8 14 6 443.667 485.096 33.238 8.645 o
8 15 0 4.657 8.762 24.256 17.187 o
8 15 1 237.639 256.372 30.900 10.355 o
8 15 2 0.289 16.369 17.930 31.446 o
8 15 3 1055.040 1107.140 46.898 4.022 o
8 15 4 9.833 -22.794 13.121 58.681 o
8 15 5 651.228 703.844 38.643 6.230 o
8 15 6 25.136 45.906 27.706 13.156 o
8 16 0 1502.460 1685.640 104.465 0.875 o
8 16 1 5.042 0.944 19.689 26.086 o
8 16 2 696.536 695.285 35.355 7.276 o
8 16 3 52.452 82.235 25.389 15.623 o
8 16 4 1.385 10.850 19.890 25.559 o
8 16 5 13.612 42.422 28.011 12.878 o
8 17 0 6.500 7.206 27.300 13.568 o
8 17 1 164.950 173.338 31.782 9.896 o
8 17 2 5.907 -5.236 29.127 11.921 o
8 17 3 698.737 742.391 48.593 4.033 o
8 18 1 0.062 16.084 19.566 26.410 o
9 0 1 2981.770 2899.050 38.253 2.734 o
9 0 2 1972.690 1970.680 22.036 6.736 o
9 0 3 1995.740 2029.200 33.178 4.700 o
9 0 4 1827.200 1825.020 26.141 6.488 o
9 0 5 101.906 96.287 10.884 81.606 o
9 0 6 945.428 923.962 27.908 9.880 o
9 0 7 1371.000 1361.350 37.402 5.322 o
9 0 8 1.557 12.528 11.215 80.312 o
9 0 9 499.940 511.229 41.593 5.596 o
9 0 10 275.202 247.469 32.255 9.490 o
9 1 1 4725.040 4724.560 36.417 1.453 o
9 1 2 1421.340 1415.200 11.675 14.993 o
9 1 3 34.191 28.986 2.610 1256.090 o
9 1 4 1682.890 1652.390 21.774 8.340 o
9 1 5 109.517 105.615 5.582 271.135 o
9 1 6 504.932 499.889 14.745 34.298 o
9 1 7 1383.390 1420.810 25.256 8.725 o
9 1 8 0.110 3.762 9.805 105.176 o
9 1 9 593.047 621.570 27.376 11.804 o
9 1 10 51.257 60.469 16.745 35.772 o
9 2 1 3688.780 3634.680 24.835 2.503 o
9 2 2 737.466 724.985 9.839 40.263 o
9 2 3 586.923 586.381 8.736 56.594 o
9 2 4 3528.440 3453.280 46.680 1.907 o
9 2 5 253.211 264.760 10.722 72.773 o
9 2 6 751.019 714.920 25.955 12.182 o
9 2 7 588.262 592.973 16.611 26.666 o
9 2 8 1.309 7.065 12.807 61.629 o
9 2 9 269.293 263.842 19.340 25.304 o
9 2 10 303.237 338.318 51.480 3.768 o
9 3 1 3272.380 3183.980 36.256 2.529 o
9 3 2 857.428 862.623 10.944 30.906 o
9 3 3 227.720 228.467 6.482 163.973 o
9 3 4 3457.660 3448.900 33.824 2.418 o
9 3 5 513.534 519.455 14.682 34.113 o
9 3 6 990.952 988.814 21.023 14.185 o
9 3 7 706.849 707.916 18.255 21.178 o
9 3 8 3.646 10.179 12.306 66.707 o
9 3 9 439.441 408.904 26.520 13.281 o
9 3 10 96.772 49.599 26.154 14.700 o
9 4 1 1134.180 1121.510 14.704 17.922 o
9 4 2 785.879 773.547 10.361 35.959 o
9 4 3 1061.090 1045.800 17.581 16.440 o
9 4 4 4333.830 4298.860 48.458 1.430 o
9 4 5 103.790 113.747 8.004 144.241 o
9 4 6 519.590 514.716 15.623 31.055 o
9 4 7 491.443 492.867 15.713 31.483 o
9 4 8 0.016 19.912 12.980 59.962 o
9 4 9 199.354 189.142 17.887 30.166 o
9 5 1 2434.610 2353.970 24.305 4.841 o
9 5 2 2244.730 2223.780 29.634 4.645 o
9 5 3 280.889 283.371 10.514 72.989 o
9 5 4 2455.320 2484.480 37.101 3.434 o
9 5 5 209.800 201.385 12.037 62.557 o
9 5 6 418.612 417.202 14.679 37.308 o
9 5 7 953.318 976.419 26.861 10.346 o
9 5 8 0.074 9.878 11.472 76.797 o
9 5 9 372.060 374.753 22.896 17.755 o
9 6 1 2038.460 1987.000 24.250 6.115 o
9 6 2 1011.420 980.945 16.796 18.097 o
9 6 3 804.963 819.995 15.607 23.554 o
9 6 4 2202.860 2165.880 43.855 3.191 o
9 6 5 156.814 147.967 14.668 44.831 o
9 6 6 600.976 585.059 18.747 22.148 o
9 6 7 726.174 723.925 25.798 12.382 o
9 6 8 0.011 31.039 13.141 58.459 o
9 6 9 259.689 245.817 23.255 17.917 o
9 7 1 3359.920 3293.330 33.712 2.543 o
9 7 2 306.220 293.440 13.380 48.033 o
9 7 3 25.675 22.728 3.825 651.308 o
9 7 4 1149.370 1141.120 22.505 11.700 o
9 7 5 124.167 134.393 12.589 60.805 o
9 7 6 559.032 510.560 24.859 14.310 o
9 7 7 914.323 874.237 29.035 9.454 o
9 7 8 2.448 -2.001 13.800 53.100 o
9 7 9 472.855 439.233 61.079 2.664 o
9 8 1 2625.810 2539.120 29.865 3.847 o
9 8 2 708.747 691.016 14.350 29.012 o
9 8 3 367.017 360.582 10.390 66.665 o
9 8 4 1420.450 1422.990 30.515 6.876 o
9 8 5 178.309 167.494 13.762 50.030 o
9 8 6 614.401 577.342 24.844 13.960 o
9 8 7 624.282 577.214 24.789 13.971 o
9 8 8 0.735 -18.415 15.436 42.449 o
9 8 9 330.996 373.107 38.724 6.571 o
9 9 1 2211.670 2180.440 30.664 4.601 o
9 9 2 792.687 797.126 15.868 23.474 o
9 9 3 47.194 46.550 7.156 190.249 o
9 9 4 1114.600 1078.990 35.005 6.493 o
9 9 5 76.301 70.437 10.973 81.562 o
9 9 6 263.057 247.957 22.130 19.681 o
9 9 7 773.770 761.092 56.094 3.051 o
9 9 8 0.015 14.242 15.867 40.150 o
9 10 1 719.260 713.297 18.700 20.315 o
9 10 2 755.111 738.791 18.840 19.610 o
9 10 3 565.937 553.057 23.063 16.146 o
9 10 4 1662.630 1714.920 46.782 3.448 o
9 10 5 77.090 61.934 13.740 52.613 o
9 10 6 347.878 320.720 25.098 15.133 o
9 10 7 491.866 517.338 33.759 8.316 o
9 10 8 0.227 -7.260 16.304 38.049 o
9 11 1 1112.580 1111.860 25.768 10.096 o
9 11 2 657.421 643.399 18.306 22.006 o
9 11 3 209.241 184.011 12.546 58.336 o
9 11 4 1348.150 1368.390 39.884 4.855 o
9 11 5 172.099 192.377 24.090 17.039 o
9 11 6 414.979 426.294 28.983 11.291 o
9 11 7 500.978 492.717 42.785 5.305 o
9 11 8 0.149 24.148 21.071 22.768 o
9 12 1 719.964 699.141 82.323 1.461 o
9 12 2 305.134 295.347 16.402 33.655 o
9 12 3 144.433 130.121 14.630 45.348 o
9 12 4 1730.410 1753.280 46.366 3.434 o
9 12 5 113.167 126.598 16.764 35.122 o
9 12 6 234.589 175.829 21.228 21.590 o
9 12 7 185.961 195.144 23.044 18.541 o
9 13 1 1029.490 1044.820 53.200 3.237 o
9 13 2 288.061 290.919 16.540 33.400 o
9 13 3 89.745 101.032 14.186 49.048 o
9 13 4 993.781 1008.450 66.704 2.141 o
9 13 5 145.456 126.101 27.110 13.597 o
9 13 6 250.739 267.090 25.885 14.576 o
9 13 7 292.573 330.410 30.022 10.836 o
9 14 1 595.636 606.957 43.348 5.094 o
9 14 2 390.915 401.508 24.211 15.894 o
9 14 3 266.116 245.679 19.058 26.098 o
9 14 4 772.667 733.823 32.447 8.307 o
9 14 5 56.574 75.816 24.521 16.741 o
9 14 6 217.058 220.923 25.113 15.586 o
9 15 1 876.112 1030.320 56.930 2.906 o
9 15 2 285.832 260.547 21.742 20.228 o
9 15 3 24.672 33.370 15.766 40.528 o
9 15 4 303.832 300.441 29.230 11.415 o
9 15 5 12.183 -9.167 15.098 44.324 o
9 15 6 79.490 71.989 30.379 10.915 o
9 16 1 610.201 656.841 37.561 6.628 o
9 16 2 365.103 435.215 32.250 9.289 o
9 16 3 110.418 136.744 26.767 13.979 o
9 16 4 343.624 372.360 37.036 7.158 o
9 17 1 575.210 616.347 44.091 4.941 o
9 17 2 112.906 92.017 31.529 10.114 o
9 17 3 31.508 18.226 20.283 24.528 o
10 0 0 49.032 47.972 7.508 173.145 o
10 0 1 1427.390 1400.330 25.432 8.540 o
10 0 2 3.880 6.799 4.094 597.906 o
10 0 3 4758.340 4760.310 41.719 1.357 o
10 0 4 160.731 167.610 9.597 97.660 o
10 0 5 443.695 465.008 24.247 15.525 o
10 0 6 90.797 88.770 10.633 85.869 o
10 0 7 442.945 477.063 21.826 18.701 o
10 0 8 11.482 -12.139 26.640 14.247 o
10 0 9 176.242 209.239 47.158 4.519 o
10 0 10 2.148 15.825 35.419 8.061 o
10 1 0 6789.380 6518.160 81.665 0.565 o
10 1 1 13.683 9.301 3.277 907.620 o
10 1 2 1808.850 1787.700 14.902 9.409 o
10 1 3 21.283 17.400 2.428 1532.780 o
10 1 4 0.246 2.021 3.045 1087.770 o
10 1 5 6.531 -0.659 3.804 692.574 o
10 1 6 1313.320 1308.710 24.750 9.405 o
10 1 7 11.703 17.613 7.043 202.057 o
10 1 8 2562.470 2728.170 60.924 1.847 o
10 1 9 0.510 0.434 13.438 56.004 o
10 1 10 246.261 233.749 22.735 18.779 o
10 2 0 22.322 12.470 6.531 233.485 o
10 2 1 1207.670 1179.320 12.307 18.704 o
10 2 2 65.910 65.202 3.214 756.137 o
10 2 3 3014.900 3012.950 24.925 3.432 o
10 2 4 37.444 34.301 3.966 589.601 o
10 2 5 2510.800 2484.370 38.757 3.245 o
10 2 6 0.298 -4.881 6.271 257.185 o
10 2 7 195.442 204.747 12.051 62.855 o
10 2 8 15.565 7.246 11.904 71.168 o
10 2 9 112.583 138.165 18.450 29.094 o
10 2 10 0.955 6.427 22.415 20.128 o
10 3 0 5321.210 5191.780 39.574 1.179 o
10 3 1 81.657 73.651 3.309 680.164 o
10 3 2 891.785 853.521 10.121 31.703 o
10 3 3 114.767 114.485 5.222 297.810 o
10 3 4 0.240 -0.249 4.567 484.896 o
10 3 5 5.686 6.833 5.601 320.497 o
10 3 6 1412.040 1403.740 25.900 8.416 o
10 3 7 9.763 6.382 7.045 202.682 o
10 3 8 1020.810 1109.000 38.893 5.571 o
10 3 9 12.188 -8.678 13.882 52.417 o
10 4 0 13.573 14.098 2.714 1292.270 o
10 4 1 620.335 603.335 10.270 46.618 o
10 4 2 2.226 2.838 2.374 1770.490 o
10 4 3 6445.650 6298.310 64.795 0.700 o
10 4 4 19.301 14.135 5.466 331.743 o
10 4 5 1965.560 1980.770 30.516 5.198 o
10 4 6 2.110 -3.445 6.652 228.350 o
10 4 7 152.071 151.189 10.239 87.887 o
10 4 8 10.540 -15.067 12.073 69.284 o
10 4 9 75.641 58.579 14.568 46.930 o
10 5 0 1357.270 1314.570 37.529 5.344 o
10 5 1 186.609 177.941 7.081 158.075 o
10 5 2 2143.450 2137.440 22.927 5.887 o
10 5 3 18.975 16.257 4.643 455.984 o
10 5 4 0.031 -2.993 5.246 367.525 o
10 5 5 18.942 33.394 8.917 125.864 o
10 5 6 978.027 981.630 33.301 7.359 o
10 5 7 13.136 11.584 7.200 193.560 o
10 5 8 1516.050 1496.810 50.401 3.215 o
10 5 9 1.305 -3.128 13.531 55.240 o
10 6 0 40.383 37.061 12.307 66.092 o
10 6 1 801.663 758.863 11.490 32.809 o
10 6 2 0.615 2.397 5.643 317.246 o
10 6 3 3288.240 3256.100 33.154 2.634 o
10 6 4 33.065 28.657 7.756 164.848 o
10 6 5 1164.440 1134.620 28.282 8.700 o
10 6 6 26.966 23.365 7.659 169.697 o
10 6 7 236.260 222.786 16.389 35.022 o
10 6 8 8.627 -2.556 14.678 46.911 o
10 6 9 104.549 111.298 24.949 16.094 o
10 7 0 8647.230 8482.120 125.243 0.297 o
10 7 1 73.007 66.587 5.889 265.759 o
10 7 2 731.530 697.347 16.911 23.237 o
10 7 3 27.442 24.650 3.591 729.446 o
10 7 4 0.225 6.736 6.548 235.470 o
10 7 5 1.595 -5.006 7.787 166.700 o
10 7 6 1109.010 1104.950 32.166 7.384 o
10 7 7 1.528 -15.684 10.330 94.764 o
10 7 8 1556.920 1596.210 56.880 2.601 o
10 7 9 3.396 -36.844 24.445 16.925 o
10 8 0 17.334 16.156 6.202 259.052 o
10 8 1 945.863 939.999 18.648 16.988 o
10 8 2 75.246 84.147 8.685 127.560 o
10 8 3 1430.340 1380.810 26.333 8.238 o
10 8 4 24.578 13.593 7.863 161.653 o
10 8 5 1083.910 1062.200 29.325 8.589 o
10 8 6 0.765 -8.068 12.534 64.375 o
10 8 7 205.314 181.979 15.665 38.760 o
10 8 8 14.160 6.750 15.268 43.318 o
10 8 9 120.397 123.747 40.967 6.001 o
10 9 0 3336.110 3309.260 90.091 0.925 o
10 9 1 0.130 4.332 5.504 333.361 o
10 9 2 1115.730 1114.910 18.942 14.480 o
10 9 3 27.666 32.272 7.509 175.992 o
10 9 4 0.004 9.980 8.097 154.044 o
10 9 5 5.261 -13.617 9.993 101.188 o
10 9 6 669.756 656.946 33.291 8.175 o
10 9 7 3.904 -2.692 15.566 41.733 o
10 9 8 1511.360 1601.110 58.499 2.496 o
10 10 0 16.318 18.200 31.072 10.470 o
10 10 1 380.823 376.202 14.209 40.665 o
10 10 2 5.342 3.038 4.348 531.001 o
10 10 3 3183.710 3144.620 49.430 2.018 o
10 10 4 62.578 43.321 10.584 88.337 o
10 10 5 750.615 786.079 30.000 9.488 o
10 10 6 25.942 17.127 13.354 56.458 o
10 10 7 185.409 167.625 22.342 19.736 o
10 10 8 4.521 -51.432 20.780 23.420 o
10 11 0 1517.020 1608.880 88.531 1.194 o
10 11 1 30.049 28.026 7.023 200.581 o
10 11 2 814.291 790.432 21.749 15.388 o
10 11 3 10.386 7.840 7.632 172.739 o
10 11 4 0.892 -0.741 11.459 77.019 o
10 11 5 10.793 13.842 11.594 75.025 o
10 11 6 641.185 619.163 34.301 7.813 o
10 11 7 0.174 14.909 34.911 8.298 o
10 12 0 13.611 13.532 21.955 20.964 o
10 12 1 266.660 250.719 17.854 29.449 o
10 12 2 5.419 3.955 6.799 218.083 o
10 12 3 1681.060 1652.550 43.166 3.889 o
10 12 4 5.781 10.405 10.357 94.094 o
10 12 5 1517.870 1513.840 59.390 2.444 o
10 12 6 0.199 -3.770 18.248 30.375 o
10 12 7 60.021 49.727 17.339 33.366 o
10 13 0 1969.680 2010.980 107.374 0.806 o
10 13 1 18.582 8.950 10.207 96.597 o
10 13 2 477.023 480.661 33.032 8.706 o
10 13 3 34.072 41.283 14.561 47.389 o
10 13 4 0.475 1.566 14.248 49.819 o
10 13 5 2.700 25.821 14.749 46.426 o
10 13 6 428.256 428.168 31.245 9.779 o
10 14 0 8.174 1.353 25.744 15.258 o
10 14 1 257.609 297.395 21.648 20.440 o
10 14 2 2.530 -5.337 11.971 70.555 o
10 14 3 1285.000 1094.420 160.218 0.388 o
10 14 4 1.230 -11.827 14.436 48.533 o
10 14 5 388.241 341.360 26.994 13.066 o
10 14 6 0.691 -24.479 17.736 32.152 o
10 15 0 1627.400 1779.990 107.408 0.824 o
10 15 1 14.476 4.692 11.519 76.021 o
10 15 2 611.946 560.816 40.098 5.905 o
10 15 3 2.125 8.211 14.089 50.922 o
10 15 4 0.156 1.106 55.074 3.335 o
10 15 5 3.648 35.524 21.475 21.909 o
10 16 0 15.248 78.416 38.904 6.677 o
10 16 1 223.341 270.826 23.312 17.911 o
10 16 2 1.305 -67.776 22.267 20.399 o
10 16 3 541.681 522.447 40.641 5.819 o
10 16 4 9.490 -2.294 19.401 26.858 o
10 17 1 5.270 32.833 20.031 25.179 o
10 17 2 209.834 198.358 28.666 12.064 o
10 17 3 3.974 -9.844 31.292 10.329 o
11 0 1 3398.140 3421.360 45.467 2.014 o
11 0 2 478.569 449.136 13.620 39.868 o
11 0 3 1229.920 1222.450 20.883 11.988 o
11 0 4 1181.490 1177.200 23.457 10.895 o
11 0 5 216.400 210.711 12.303 59.797 o
11 0 6 882.709 882.741 29.070 9.512 o
11 0 7 1349.430 1404.670 38.155 5.168 o
11 0 8 14.205 31.427 16.870 35.455 o
11 0 9 381.970 339.478 34.307 8.282 o
11 1 1 2350.760 2284.990 27.181 4.720 o
11 1 2 858.850 842.697 9.514 34.234 o
11 1 3 6.446 2.969 2.353 1773.960 o
11 1 4 2089.240 2114.850 19.874 6.565 o
11 1 5 51.990 53.601 9.045 120.311 o
11 1 6 481.760 485.096 15.449 32.563 o
11 1 7 619.517 611.144 17.935 23.314 o
11 1 8 2.033 3.594 13.320 56.981 o
11 1 9 246.021 217.854 22.119 19.826 o
11 2 1 3393.620 3394.560 33.027 2.512 o
11 2 2 673.366 668.741 8.725 48.761 o
11 2 3 395.753 390.999 8.912 78.074 o
11 2 4 1818.640 1775.360 20.135 8.024 o
11 2 5 222.289 231.172 10.710 75.492 o
11 2 6 243.232 231.532 12.429 57.533 o
11 2 7 739.639 760.419 20.140 17.894 o
11 2 8 0.453 -11.900 17.031 34.870 o
11 2 9 240.153 244.276 27.977 12.575 o
11 3 1 1296.690 1274.110 14.111 15.638 o
11 3 2 971.745 947.299 10.753 27.110 o
11 3 3 411.067 415.332 9.222 72.577 o
11 3 4 3189.060 3208.220 62.890 1.541 o
11 3 5 261.222 252.457 11.213 67.459 o
11 3 6 934.977 928.009 21.579 14.291 o
11 3 7 534.213 539.276 17.283 26.237 o
11 3 8 0.009 -3.055 12.402 65.764 o
11 3 9 240.598 252.897 21.893 20.173 o
11 4 1 1587.920 1534.650 17.108 10.687 o
11 4 2 140.190 140.530 4.820 313.010 o
11 4 3 506.401 512.615 11.669 47.018 o
11 4 4 2123.470 2101.450 32.904 4.499 o
11 4 5 80.334 80.111 9.359 110.421 o
11 4 6 243.151 235.141 11.837 62.593 o
11 4 7 611.169 629.127 19.144 21.125 o
11 4 8 2.944 38.217 13.962 51.753 o
11 4 9 182.511 171.559 19.888 24.743 o
11 5 1 1900.630 1858.330 22.537 7.023 o
11 5 2 1519.500 1472.610 17.559 11.115 o
11 5 3 58.223 52.799 5.370 322.908 o
11 5 4 2511.690 2524.440 52.975 2.279 o
11 5 5 243.642 219.689 13.311 51.097 o
11 5 6 508.726 504.914 19.578 21.895 o
11 5 7 434.613 420.440 20.411 21.291 o
11 5 8 3.630 19.316 11.543 75.745 o
11 5 9 159.149 157.993 19.352 26.239 o
11 6 1 2283.610 2284.790 23.409 5.324 o
11 6 2 356.910 370.848 8.843 83.405 o
11 6 3 541.316 504.670 15.481 31.169 o
11 6 4 1342.590 1315.980 32.132 6.697 o
11 6 5 183.030 182.780 12.681 57.941 o
11 6 6 378.047 362.316 17.425 28.975 o
11 6 7 752.901 726.804 27.406 11.118 o
11 6 8 5.846 18.406 14.041 51.218 o
11 6 9 245.759 221.286 29.190 11.584 o
11 7 1 1183.880 1122.830 17.765 14.793 o
11 7 2 290.192 296.452 7.707 113.343 o
11 7 3 43.271 38.876 5.815 284.904 o
11 7 4 1450.940 1358.610 41.244 4.515 o
11 7 5 19.539 5.693 7.109 198.165 o
11 7 6 458.456 444.006 19.995 21.794 o
11 7 7 519.483 477.241 26.028 13.387 o
11 7 8 0.078 10.775 15.064 44.552 o
11 7 9 244.813 239.756 32.124 9.598 o
11 8 1 2530.250 2490.630 32.358 3.772 o
11 8 2 762.783 755.783 15.584 24.787 o
11 8 3 356.339 356.832 13.154 47.032 o
11 8 4 786.153 804.026 21.875 15.401 o
11 8 5 178.795 176.030 12.598 58.851 o
11 8 6 287.707 301.822 20.252 22.987 o
11 8 7 780.018 785.665 38.745 6.038 o
11 8 8 0.130 1.139 28.245 12.678 o
11 9 1 1205.320 1142.530 23.626 10.772 o
11 9 2 621.751 621.117 17.874 23.345 o
11 9 3 17.173 24.415 7.697 168.763 o
11 9 4 1274.450 1287.010 28.532 8.061 o
11 9 5 49.437 50.110 15.911 39.626 o
11 9 6 290.747 252.687 17.676 29.761 o
11 9 7 408.974 398.006 30.756 10.129 o
11 9 8 0.046 -21.858 18.699 28.928 o
11 10 1 979.208 988.286 22.699 12.931 o
11 10 2 145.887 137.052 9.408 103.368 o
11 10 3 376.010 392.099 16.437 31.859 o
11 10 4 951.636 930.820 32.272 7.844 o
11 10 5 99.527 112.109 12.677 60.757 o
11 10 6 294.640 276.170 24.235 16.406 o
11 10 7 515.116 443.489 33.540 8.435 o
11 10 8 5.508 5.385 19.679 26.107 o
11 11 1 749.824 754.609 28.070 10.653 o
11 11 2 575.409 602.604 19.577 20.858 o
11 11 3 109.446 100.849 10.530 86.529 o
11 11 4 1498.200 1478.700 57.002 2.633 o
11 11 5 123.266 132.000 17.945 30.674 o
11 11 6 386.645 392.179 28.350 11.864 o
11 11 7 251.389 274.196 26.361 14.064 o
11 12 1 824.256 818.275 30.758 8.895 o
11 12 2 178.292 182.856 13.909 48.898 o
11 12 3 97.351 75.954 12.345 64.378 o
11 12 4 965.206 959.835 34.887 6.860 o
11 12 5 83.694 77.776 14.178 49.311 o
11 12 6 55.747 62.330 22.498 19.883 o
11 12 7 227.986 224.072 37.922 6.939 o
11 13 1 467.818 474.175 25.377 14.196 o
11 13 2 380.270 414.354 24.433 15.645 o
11 13 3 140.569 120.986 17.468 32.253 o
11 13 4 941.599 1019.300 44.030 4.602 o
11 13 5 78.231 61.932 15.041 44.028 o
11 13 6 267.931 243.057 32.204 9.528 o
11 14 1 729.905 736.501 31.807 8.678 o
11 14 2 188.024 192.987 21.407 21.391 o
11 14 3 179.656 174.750 21.136 21.994 o
11 14 4 392.854 420.797 41.796 5.623 o
11 14 5 40.596 81.130 30.074 11.154 o
11 15 1 560.052 569.324 29.419 10.530 o
11 15 2 226.091 226.845 30.177 10.875 o
11 15 3 3.067 -59.224 20.465 24.147 o
11 15 4 396.165 414.496 60.250 2.747 o
11 15 5 11.387 -20.525 20.419 24.246 o
11 16 1 647.149 650.381 59.438 2.767 o
11 16 2 187.591 144.467 23.765 17.518 o
11 16 3 121.319 112.175 24.624 16.491 o
11 17 1 242.391 316.858 34.831 8.165 o
11 17 2 104.521 63.168 50.947 3.890 o
12 0 0 8569.040 8426.090 152.848 0.244 o
12 0 1 3.032 9.452 6.396 246.234 o
12 0 2 1007.490 992.554 23.725 12.037 o
12 0 3 36.974 25.399 6.985 202.071 o
12 0 4 3.966 3.055 4.831 431.347 o
12 0 5 0.694 -13.014 9.600 109.744 o
12 0 6 990.034 1030.840 32.278 7.663 o
12 0 7 31.791 38.739 10.347 93.332 o
12 0 8 952.195 1043.380 124.897 0.637 o
12 0 9 0.195 15.358 30.006 11.232 o
12 1 0 50.436 44.245 8.769 128.149 o
12 1 1 646.182 621.240 14.264 31.333 o
12 1 2 55.395 48.079 4.285 489.830 o
12 1 3 2824.680 2855.170 24.411 3.805 o
12 1 4 76.448 74.225 4.357 446.001 o
12 1 5 2208.480 2214.350 32.337 4.371 o
12 1 6 58.394 35.423 6.854 205.805 o
12 1 7 221.169 218.809 11.882 63.304 o
12 1 8 10.350 -21.527 16.953 35.166 o
12 1 9 83.232 46.194 20.820 23.154 o
12 2 0 3287.890 3139.450 55.748 1.748 o
12 2 1 4.677 1.553 5.842 295.416 o
12 2 2 2255.110 2278.280 23.396 5.394 o
12 2 3 2.041 5.637 3.177 991.947 o
12 2 4 0.871 -1.521 4.242 561.473 o
12 2 5 20.225 5.897 6.526 234.621 o
12 2 6 652.124 638.639 17.947 22.738 o
12 2 7 24.087 9.620 7.752 166.467 o
12 2 8 1406.060 1410.150 43.340 4.200 o
12 2 9 54.188 22.827 18.657 28.908 o
12 3 0 57.657 46.438 8.542 134.295 o
12 3 1 404.210 397.935 14.153 40.102 o
12 3 2 51.137 49.818 2.810 1005.440 o
12 3 3 4214.460 4133.040 35.556 1.774 o
12 3 4 190.915 187.341 10.292 83.926 o
12 3 5 1307.230 1247.490 28.889 7.896 o
12 3 6 48.800 21.563 7.195 189.554 o
12 3 7 264.950 277.979 13.683 47.442 o
12 3 8 11.138 13.661 11.999 70.064 o
12 4 0 5091.130 5007.580 57.532 1.035 o
12 4 1 413.198 402.981 8.932 75.784 o
12 4 2 1415.840 1372.140 15.065 13.446 o
12 4 3 13.399 10.240 3.131 990.502 o
12 4 4 0.190 -12.425 10.058 99.978 o
12 4 5 53.320 44.362 11.279 78.197 o
12 4 6 812.466 806.170 35.033 7.157 o
12 4 7 50.176 36.148 8.721 129.770 o
12 4 8 961.890 1043.930 37.901 5.925 o
12 5 0 39.578 37.958 4.258 513.828 o
12 5 1 544.443 533.060 12.949 39.527 o
12 5 2 87.124 74.685 6.482 218.851 o
12 5 3 1836.820 1785.700 23.357 7.148 o
12 5 4 6.524 2.530 7.202 194.373 o
12 5 5 2381.370 2380.050 53.332 2.347 o
12 5 6 1.221 2.431 8.174 151.279 o
12 5 7 151.137 145.744 15.790 39.004 o
12 5 8 11.674 46.267 19.925 25.424 o
12 6 0 4652.390 4484.300 61.680 1.107 o
12 6 1 7.654 6.665 3.029 1075.070 o
12 6 2 1067.400 1048.180 17.239 16.688 o
12 6 3 1.315 -3.002 6.739 222.614 o
12 6 4 2.913 -10.918 7.144 197.983 o
12 6 5 5.561 -4.277 7.483 180.280 o
12 6 6 676.237 679.658 23.740 14.514 o
12 6 7 4.510 11.976 18.140 30.719 o
12 6 8 915.407 945.845 43.591 4.729 o
12 7 0 47.837 50.077 6.831 207.666 o
12 7 1 384.513 361.272 10.253 66.799 o
12 7 2 154.554 166.334 10.415 84.679 o
12 7 3 2996.190 3041.820 42.046 2.474 o
12 7 4 161.665 147.241 10.569 82.575 o
12 7 5 1022.180 1001.700 25.357 10.909 o
12 7 6 17.397 15.330 7.763 166.242 o
12 7 7 204.744 201.856 21.362 21.397 o
12 7 8 8.343 43.741 28.890 12.108 o
12 8 0 2278.420 2243.570 44.844 3.025 o
12 8 1 58.128 63.809 6.760 208.975 o
12 8 2 1446.330 1389.050 28.187 7.556 o
12 8 3 4.897 13.120 8.554 137.774 o
12 8 4 0.017 2.901 9.226 118.789 o
12 8 5 1.265 0.948 8.219 149.670 o
12 8 6 483.809 471.275 20.457 20.660 o
12 8 7 6.077 1.287 16.011 39.434 o
12 9 0 24.310 36.953 18.792 28.556 o
12 9 1 321.347 325.767 12.919 50.004 o
12 9 2 11.330 9.633 6.460 240.342 o
12 9 3 1672.480 1680.140 29.433 6.294 o
12 9 4 4.375 16.602 8.196 149.965 o
12 9 5 1255.400 1291.080 34.497 6.231 o
12 9 6 33.277 25.726 11.171 80.312 o
12 9 7 154.418 164.983 26.982 13.688 o
12 10 0 3539.730 3643.030 103.235 0.727 o
12 10 1 121.508 123.660 13.929 50.229 o
12 10 2 582.257 586.006 18.218 23.345 o
12 10 3 1.166 10.886 7.337 187.415 o
12 10 4 0.659 -6.057 9.548 110.938 o
12 10 5 12.857 10.130 11.836 71.992 o
12 10 6 563.673 511.049 26.537 12.738 o
12 10 7 7.593 38.512 17.946 31.348 o
12 11 0 20.647 59.523 39.157 6.591 o
12 11 1 259.828 267.417 15.756 37.035 o
12 11 2 21.084 20.704 9.050 122.392 o
12 11 3 1367.920 1447.000 51.592 3.179 o
12 11 4 41.740 50.940 14.409 48.287 o
12 11 5 1094.720 1109.960 38.353 5.614 o
12 11 6 19.271 29.400 13.472 55.484 o
12 11 7 75.290 102.333 32.442 9.571 o
12 12 0 1330.200 1278.030 85.047 1.314 o
12 12 1 31.662 32.636 10.802 85.796 o
12 12 2 822.422 830.534 29.845 9.339 o
12 12 3 21.052 -2.702 12.314 66.495 o
12 12 4 0.217 -11.073 15.499 42.108 o
12 12 5 17.153 16.871 12.989 59.748 o
12 12 6 296.722 335.365 42.777 5.430 o
12 13 0 21.526 -0.338 22.429 20.088 o
12 13 1 151.570 138.394 15.484 40.535 o
12 13 2 1.778 18.315 13.009 59.682 o
12 13 3 1366.360 1360.510 49.203 3.464 o
12 13 4 12.217 11.666 30.091 11.166 o
12 13 5 459.887 447.695 52.435 3.594 o
12 14 0 1554.630 1814.160 108.287 0.813 o
12 14 1 23.716 6.671 12.220 67.456 o
12 14 2 472.832 517.147 31.520 9.482 o
12 14 3 1.080 -20.816 15.498 42.110 o
12 14 4 0.200 19.350 25.609 15.419 o
12 15 1 174.538 165.612 30.243 10.910 o
12 15 2 33.487 7.678 35.436 8.049 o
12 15 3 526.194 569.041 57.070 3.024 o
12 16 1 12.805 49.526 28.416 12.512 o
13 0 1 772.965 759.876 25.737 12.173 o
13 0 2 373.329 364.355 23.401 17.070 o
13 0 3 6.028 5.404 7.274 190.491 o
13 0 4 1917.210 1890.100 38.553 4.146 o
13 0 5 54.602 52.818 9.982 99.172 o
13 0 6 328.240 298.658 29.102 11.475 o
13 0 7 364.091 366.260 30.140 10.623 o
13 1 1 1282.670 1225.200 21.335 11.416 o
13 1 2 921.981 914.937 15.658 21.030 o
13 1 3 611.896 611.959 12.021 39.651 o
13 1 4 1102.190 1120.740 25.506 10.256 o
13 1 5 464.343 474.073 14.820 35.179 o
13 1 6 316.443 314.437 13.361 47.583 o
13 1 7 666.143 620.399 26.969 11.883 o
13 2 1 979.943 943.352 22.033 13.577 o
13 2 2 1598.790 1593.930 23.569 8.216 o
13 2 3 52.840 50.273 5.158 350.730 o
13 2 4 1168.540 1168.900 26.354 9.491 o
13 2 5 80.906 68.969 7.494 168.746 o
13 2 6 324.311 307.729 13.369 47.406 o
13 2 7 632.539 627.830 27.566 11.536 o
13 3 1 1037.270 994.580 22.998 12.377 o
13 3 2 502.877 510.062 7.407 76.093 o
13 3 3 354.640 354.907 11.488 58.251 o
13 3 4 571.467 559.627 18.639 22.792 o
13 3 5 90.654 94.137 22.088 20.528 o
13 3 6 117.675 115.327 11.135 77.281 o
13 3 7 906.821 895.568 49.255 3.811 o
13 4 1 1501.570 1484.480 30.844 6.539 o
13 4 2 1211.570 1198.930 19.445 13.083 o
13 4 3 70.237 70.249 6.595 215.966 o
13 4 4 881.059 883.298 22.020 14.393 o
13 4 5 188.330 190.513 12.999 55.128 o
13 4 6 574.801 615.221 22.361 16.777 o
13 4 7 630.461 617.315 55.784 3.134 o
13 5 1 1491.690 1441.870 18.466 10.986 o
13 5 2 319.433 304.880 10.727 67.922 o
13 5 3 134.558 113.521 7.661 152.003 o
13 5 4 679.625 693.441 19.077 20.240 o
13 5 5 226.408 217.241 14.296 45.279 o
13 5 6 137.620 131.800 12.531 61.058 o
13 6 1 763.396 773.807 13.667 28.525 o
13 6 2 720.461 699.127 16.702 23.762 o
13 6 3 26.585 16.026 5.757 297.735 o
13 6 4 1159.510 1168.080 25.414 9.982 o
13 6 5 67.107 71.539 10.777 84.740 o
13 6 6 328.545 311.322 19.281 24.843 o
13 6 7 414.995 411.329 54.059 3.398 o
13 7 1 709.777 696.441 16.425 24.463 o
13 7 2 896.061 909.239 20.012 16.129 o
13 7 3 641.850 631.862 17.402 23.946 o
13 7 4 774.890 739.534 20.930 16.737 o
13 7 5 231.501 225.039 12.284 59.235 o
13 7 6 245.449 254.168 16.768 33.290 o
13 7 7 642.074 645.867 64.918 2.333 o
13 8 1 486.192 490.691 15.188 33.281 o
13 8 2 671.503 683.389 17.733 22.625 o
13 8 3 5.921 2.989 6.390 246.764 o
13 8 4 1064.300 1056.610 33.773 6.976 o
13 8 5 19.145 26.752 7.827 163.053 o
13 8 6 159.178 149.687 14.463 46.000 o
13 8 7 319.469 297.494 46.921 4.526 o
13 9 1 832.231 831.434 23.868 13.221 o
13 9 2 430.444 443.371 15.829 32.608 o
13 9 3 327.132 345.013 14.080 42.931 o
13 9 4 627.535 650.911 21.078 17.973 o
13 9 5 289.532 296.256 15.653 36.810 o
13 9 6 219.534 167.445 19.672 25.089 o
13 9 7 392.687 449.116 54.296 3.369 o
13 10 1 699.057 702.143 23.114 14.963 o
13 10 2 388.852 395.139 17.620 28.108 o
13 10 3 33.043 40.989 10.010 99.561 o
13 10 4 791.108 854.317 30.524 9.043 o
13 10 5 69.629 53.075 25.367 15.647 o
13 10 6 323.923 341.202 25.918 14.278 o
13 10 7 272.151 245.701 44.621 5.017 o
13 11 1 710.236 748.194 25.106 12.957 o
13 11 2 205.330 231.134 14.440 44.711 o
13 11 3 76.772 60.907 17.272 33.520 o
13 11 4 356.953 401.958 53.078 3.534 o
13 11 5 55.501 52.149 17.865 31.457 o
13 11 6 39.684 12.562 26.326 14.570 o
13 12 1 585.211 633.037 33.022 8.447 o
13 12 2 764.485 801.383 44.415 4.716 o
13 12 3 72.474 74.255 31.224 10.337 o
13 12 4 398.240 459.502 57.510 3.008 o
13 12 6 228.358 115.719 39.039 6.573 o
13 13 1 478.156 498.791 41.543 5.625 o
13 13 2 204.113 238.225 45.974 4.745 o
13 13 3 140.962 124.458 35.453 7.993 o
13 14 1 343.882 317.977 36.754 7.284 o
14 0 0 40.945 -3.651 17.625 32.454 o
14 0 1 180.768 158.113 14.032 48.279 o
14 0 2 326.579 308.235 14.496 41.271 o
14 0 3 2636.310 2544.290 59.767 1.901 o
14 0 4 129.832 130.529 15.289 41.823 o
14 0 5 2532.010 2572.250 85.855 1.119 o
14 0 6 1.512 -10.740 33.068 9.250 o
14 1 0 2140.770 2097.460 51.082 2.672 o
14 1 1 10.286 8.808 6.346 249.161 o
14 1 2 1689.130 1645.460 27.730 6.702 o
14 1 3 21.513 16.011 12.961 59.966 o
14 1 4 0.285 5.136 7.036 204.090 o
14 1 5 8.112 -1.600 12.191 67.976 o
14 1 6 628.422 619.505 29.522 10.252 o
14 2 0 43.771 37.179 9.953 100.409 o
14 2 1 317.079 317.785 13.866 44.634 o
14 2 2 9.189 4.849 7.445 181.681 o
14 2 3 1860.820 1829.370 33.725 4.970 o
14 2 4 55.925 55.858 11.116 80.263 o
14 2 5 1680.480 1665.050 51.836 2.951 o
14 2 6 20.575 3.063 12.504 64.486 o
14 3 0 4197.520 4191.210 64.339 1.177 o
14 3 1 469.288 457.695 16.620 29.441 o
14 3 2 1594.880 1575.340 32.904 5.776 o
14 3 3 6.100 0.921 8.623 135.770 o
14 3 4 0.006 6.280 9.591 109.876 o
14 3 5 22.559 20.246 12.264 66.908 o
14 3 6 653.964 651.577 30.479 9.600 o
14 4 0 60.573 57.846 12.057 68.316 o
14 4 1 413.717 412.411 17.499 28.041 o
14 4 2 38.544 35.425 13.211 57.465 o
14 4 3 1033.320 1032.090 27.202 9.786 o
14 4 4 15.543 -5.488 18.411 29.812 o
14 4 5 1262.340 1274.650 43.329 4.378 o
14 4 6 3.847 -5.841 12.615 63.533 o
14 5 0 3588.560 3480.630 67.824 1.295 o
14 5 1 0.597 -16.552 8.161 151.853 o
14 5 2 1369.630 1368.300 31.317 6.819 o
14 5 3 38.277 27.018 9.605 108.073 o
14 5 4 1.024 -2.747 10.001 101.101 o
14 5 5 9.961 9.441 10.654 88.861 o
14 5 6 545.304 575.952 30.024 10.174 o
14 6 0 28.214 10.983 12.670 62.698 o
14 6 1 222.842 212.099 14.098 46.572 o
14 6 2 81.376 82.114 10.203 93.481 o
14 6 3 1739.850 1772.580 36.940 4.658 o
14 6 4 9.167 1.879 9.854 103.943 o
14 6 5 1418.350 1458.060 40.364 4.647 o
14 6 6 0.379 -18.703 11.974 70.541 o
14 7 0 1204.370 1205.240 47.765 3.782 o
14 7 1 169.398 167.883 10.213 86.879 o
14 7 2 1257.920 1282.230 31.660 7.049 o
14 7 3 3.487 4.147 9.379 114.836 o
14 7 4 0.043 2.505 10.550 90.851 o
14 7 5 9.022 22.124 9.886 103.029 o
14 7 6 502.547 538.088 23.660 15.793 o
14 7 7 0.282 1.624 24.188 17.288 o
14 8 0 25.976 35.863 18.031 31.008 o
14 8 1 158.032 133.692 15.594 39.942 o
14 8 2 31.898 38.138 9.166 118.539 o
14 8 3 1664.150 1679.080 37.342 4.749 o
14 8 4 21.607 23.470 9.760 105.312 o
14 8 5 1656.630 1669.560 47.547 3.384 o
14 8 6 38.155 25.521 14.842 45.647 o
14 8 7 65.510 89.512 33.626 8.917 o
14 9 0 1564.290 1636.010 69.583 1.836 o
14 9 1 6.839 -9.318 10.446 92.577 o
14 9 2 866.295 847.342 34.689 7.168 o
14 9 3 7.715 -1.031 8.150 151.916 o
14 9 4 0.018 -1.279 9.634 108.981 o
14 9 5 5.141 -8.156 9.608 109.451 o
14 9 6 445.283 434.664 28.831 11.333 o
14 10 0 22.221 5.916 19.751 25.891 o
14 10 1 180.886 188.482 19.392 25.945 o
14 10 2 61.060 87.303 16.053 38.755 o
14 10 3 942.932 943.778 36.597 6.375 o
14 10 4 62.596 39.586 19.458 26.547 o
14 10 5 880.849 895.976 39.456 5.693 o
14 10 6 10.280 -9.729 22.714 19.598 o
14 11 0 1733.300 1817.080 77.238 1.491 o
14 11 1 37.852 45.045 14.105 50.433 o
14 11 2 856.198 979.109 38.481 5.929 o
14 11 3 20.381 28.752 32.594 9.513 o
14 11 4 0.336 -7.104 30.683 10.744 o
14 11 5 9.906 -24.727 35.487 8.031 o
14 11 6 305.821 233.949 58.626 2.919 o
14 12 0 18.879 34.337 26.826 14.038 o
14 12 1 188.055 176.791 28.407 12.322 o
14 12 2 0.712 -5.582 24.459 16.908 o
14 12 3 610.635 704.763 70.398 1.992 o
14 13 0 1357.390 1550.290 101.115 0.940 o
14 13 1 95.339 137.164 30.565 10.755 o
14 13 2 489.862 489.305 61.163 2.652 o
15 0 1 749.652 794.101 42.738 5.074 o
15 0 2 927.150 939.125 30.336 8.707 o
15 0 3 124.802 109.294 13.454 53.761 o
15 0 4 913.782 903.584 36.320 6.524 o
15 0 5 202.898 197.367 27.847 12.780 o
15 0 6 109.647 91.734 42.388 5.611 o
15 1 1 627.248 614.068 17.927 23.221 o
15 1 2 901.514 873.643 22.674 13.727 o
15 1 3 271.934 260.055 16.948 32.315 o
15 1 4 1210.910 1229.050 35.678 6.043 o
15 1 5 69.382 53.316 14.122 49.978 o
15 1 6 475.359 453.585 27.002 12.689 o
15 2 1 1184.250 1176.930 26.623 9.297 o
15 2 2 489.527 492.148 18.880 23.499 o
15 2 3 126.789 98.751 13.001 57.481 o
15 2 4 526.698 515.048 23.749 15.632 o
15 2 5 232.410 218.917 17.081 32.479 o
15 2 6 314.245 304.092 26.738 13.521 o
15 3 1 1256.330 1302.710 28.743 8.012 o
15 3 2 626.097 629.671 21.557 17.426 o
15 3 3 33.956 43.332 9.327 114.349 o
15 3 4 555.790 612.603 26.545 12.593 o
[truncated: 13,150 more chars]
