# Supplementary material for: Refinement of anomalous dispersion correction parameters in single-crystal structure determinations
Source: IUCrJ. 2022 Jul 20;9(Pt 5):604–9. doi: 10.1107/S2052252522006844 (PMC9438505; doi:10.1107/S2052252522006844)
Supplement: Supplementary file 2 [file m-09-00604-sup2.zip › CIFs_Ag/MoC6O6_Mova_Ag_3_Refined_IAM.cif]

data_MoC6O6_Mova_Ag_3_auto
_chemical_formula_moiety           'C6 Mo O6'
_chemical_formula_sum              'C6 Mo O6'
_chemical_formula_weight           263.995
loop_
  _atom_type_symbol
  _atom_type_scat_dispersion_real
  _atom_type_scat_dispersion_imag
  _atom_type_scat_Cromer_Mann_a1
  _atom_type_scat_Cromer_Mann_a2
  _atom_type_scat_Cromer_Mann_a3
  _atom_type_scat_Cromer_Mann_a4
  _atom_type_scat_Cromer_Mann_b1
  _atom_type_scat_Cromer_Mann_b2
  _atom_type_scat_Cromer_Mann_b3
  _atom_type_scat_Cromer_Mann_b4
  _atom_type_scat_Cromer_Mann_c
  _atom_type_scat_source
  _atom_type_scat_dispersion_source
 C 0.00031 0.00091 2.31000 1.02000 1.58860 0.86500 20.84390 10.20750 0.56870
 51.65120 0.21560 'International Tables Volume C Table 6.1.1.4 (pp. 500-502)'
 custom
 Mo -1.97(6) 3.20(13) 3.70250 17.23560 12.88760 3.74290 0.27720 1.09580 11.00400
 61.65840 4.38750 'International Tables Volume C Table 6.1.1.4 (pp. 500-502)'
 custom
 O 0.00283 0.00361 3.04850 2.28680 1.54630 0.86700 13.27710 5.70110 0.32390
 32.90890 0.25080 'International Tables Volume C Table 6.1.1.4 (pp. 500-502)'
 custom

_space_group_crystal_system        'orthorhombic'
_space_group_IT_number             62
_space_group_name_H-M_alt          'P n m a'
_space_group_name_Hall             '-P 2ac 2n'
loop_
  _space_group_symop_id
  _space_group_symop_operation_xyz
 1 x,y,z
 2 x+1/2,-y+1/2,-z+1/2
 3 -x,y+1/2,-z
 4 -x+1/2,-y,z+1/2
 5 -x,-y,-z
 6 -x-1/2,y-1/2,z-1/2
 7 x,-y-1/2,z
 8 x-1/2,y,-z-1/2

_symmetry_Int_Tables_number        62
_cell_length_a                     11.7803(4)
_cell_length_b                     11.2507(5)
_cell_length_c                     6.3684(2)
_cell_angle_alpha                  90
_cell_angle_beta                   90
_cell_angle_gamma                  90
_cell_volume                       844.05(5)
_cell_formula_units_Z              4
_exptl_absorpt_coefficient_mu      5.523
_exptl_crystal_density_diffrn      2.077
_exptl_crystal_F_000               498.773
_diffrn_reflns_av_R_equivalents    0.0357
_diffrn_reflns_av_unetI/netI       0.0279
_diffrn_reflns_Laue_measured_fraction_full  0.9988
_diffrn_reflns_Laue_measured_fraction_max  0.8958
_diffrn_reflns_limit_h_max         19
_diffrn_reflns_limit_h_min         -19
_diffrn_reflns_limit_k_max         18
_diffrn_reflns_limit_k_min         -20
_diffrn_reflns_limit_l_max         11
_diffrn_reflns_limit_l_min         -10
_diffrn_reflns_number              13962
_diffrn_reflns_point_group_measured_fraction_full  0.9988
_diffrn_reflns_point_group_measured_fraction_max  0.8958
_diffrn_reflns_theta_full          19.6651
_diffrn_reflns_theta_max           30.62
_diffrn_reflns_theta_min           2.86
_diffrn_measured_fraction_theta_full  0.9988
_diffrn_measured_fraction_theta_max  0.8958
_diffrn_radiation_type             'Ag K\a'
_diffrn_radiation_wavelength       0.56087
_reflns_Friedel_coverage           0.0
_reflns_limit_h_max                19
_reflns_limit_h_min                0
_reflns_limit_k_max                20
_reflns_limit_k_min                0
_reflns_limit_l_max                11
_reflns_limit_l_min                0
_reflns_number_gt                  1951
_reflns_number_total               2467
_reflns_threshold_expression       I>=2u(I)
_refine_diff_density_max           0.9806
_refine_diff_density_min           -0.8520
_refine_diff_density_rms           0.1909
_refine_ls_d_res_high              0.5506
_refine_ls_d_res_low               5.6253
_refine_ls_goodness_of_fit_ref     1.0572
_refine_ls_hydrogen_treatment      undef
_refine_ls_matrix_type             full
_refine_ls_number_constraints      0
_refine_ls_number_parameters       69
_refine_ls_number_reflns           2467
_refine_ls_number_restraints       0
_refine_ls_R_factor_all            0.0365
_refine_ls_R_factor_gt             0.0227
_refine_ls_restrained_S_all        1.0572
_refine_ls_shift/su_max            -0.0007
_refine_ls_shift/su_mean           0.0002
_refine_ls_structure_factor_coef   Fsqd
_refine_ls_weighting_details      
 'w=1/[\s^2^(Fo^2^)+(0.0175P)^2^+0.2039P] where P=(Fo^2^+2Fc^2^)/3'
_refine_ls_weighting_scheme        calc
_refine_ls_wR_factor_gt            0.0415
_refine_ls_wR_factor_ref           0.0464
_olex2_refinement_description
;
;
loop_
  _atom_site_label
  _atom_site_type_symbol
  _atom_site_fract_x
  _atom_site_fract_y
  _atom_site_fract_z
  _atom_site_U_iso_or_equiv
  _atom_site_adp_type
  _atom_site_occupancy
  _atom_site_site_symmetry_order
  _atom_site_refinement_flags_posn
  _atom_site_refinement_flags_adp
  _atom_site_refinement_flags_occupancy
 Mo01 Mo 0.373699(10) 0.75 0.43722(2) 0.01055(7) Uani 1.000000 2 S T P
 O002 O 0.53519(9) 0.94997(10) 0.24361(17) 0.0278(2) Uani 1.000000 1 . . .
 O003 O 0.52115(12) 0.75 0.8585(2) 0.0284(3) Uani 1.000000 2 S T P
 O004 O 0.21601(9) 0.54712(10) 0.63274(18) 0.0296(3) Uani 1.000000 1 . . .
 O005 O 0.22412(13) 0.75 0.0194(2) 0.0297(4) Uani 1.000000 2 S T P
 C006 C 0.46920(14) 0.75 0.7082(3) 0.0183(3) Uani 1.000000 2 S T P
 C007 C 0.47729(9) 0.87894(11) 0.3121(2) 0.0177(2) Uani 1.000000 1 . . .
 C008 C 0.27749(14) 0.75 0.1680(3) 0.0182(3) Uani 1.000000 2 S T P
 C009 C 0.27125(10) 0.61963(12) 0.56311(19) 0.0185(2) Uani 1.000000 1 . . .

loop_
  _atom_site_dispersion_label
  _atom_site_dispersion_real
  _atom_site_dispersion_imag
 Mo01 -1.97(6) 3.20(13)

loop_
  _atom_site_aniso_label
  _atom_site_aniso_U_11
  _atom_site_aniso_U_22
  _atom_site_aniso_U_33
  _atom_site_aniso_U_12
  _atom_site_aniso_U_13
  _atom_site_aniso_U_23
 Mo01 0.01107(8) 0.00973(8) 0.01086(7) -0.000000 0.00011(4) 0.000000
 O002 0.0280(5) 0.0246(5) 0.0309(6) -0.0090(4) 0.0042(4) 0.0024(4)
 O003 0.0274(7) 0.0381(9) 0.0198(6) -0.000000 -0.0061(5) 0.000000
 O004 0.0266(5) 0.0259(6) 0.0361(6) -0.0067(4) 0.0014(4) 0.0101(5)
 O005 0.0269(7) 0.0418(10) 0.0203(6) -0.000000 -0.0067(5) 0.000000
 C006 0.0181(7) 0.0190(8) 0.0178(7) -0.000000 0.0013(6) 0.000000
 C007 0.0179(5) 0.0171(5) 0.0181(5) 0.0000(4) 0.0005(4) -0.0008(5)
 C008 0.0173(6) 0.0195(8) 0.0176(7) -0.000000 0.0009(5) 0.000000
 C009 0.0179(5) 0.0173(6) 0.0202(5) 0.0008(4) -0.0012(4) 0.0012(5)

loop_
  _geom_bond_atom_site_label_1
  _geom_bond_atom_site_label_2
  _geom_bond_distance
  _geom_bond_site_symmetry_2
  _geom_bond_publ_flag
 Mo01 C006 2.0602(18) . ?
 Mo01 C007 2.0563(12) . ?
 Mo01 C007 2.0563(12) 7_575 ?
 Mo01 C008 2.0554(17) . ?
 Mo01 C009 2.0618(13) 7_575 ?
 Mo01 C009 2.0618(13) . ?
 O002 C007 1.1376(16) . ?
 O003 C006 1.136(2) . ?
 O004 C009 1.1338(16) . ?
 O005 C008 1.136(2) . ?

loop_
  _geom_angle_atom_site_label_1
  _geom_angle_atom_site_label_2
  _geom_angle_atom_site_label_3
  _geom_angle
  _geom_angle_site_symmetry_1
  _geom_angle_site_symmetry_3
  _geom_angle_publ_flag
 C007 Mo01 C006 90.03(5) . . ?
 C007 Mo01 C006 90.03(5) 7_575 . ?
 C007 Mo01 C007 89.73(7) 7_575 . ?
 C008 Mo01 C006 179.63(7) . . ?
 C008 Mo01 C007 90.23(5) . . ?
 C008 Mo01 C007 90.23(5) . 7_575 ?
 C009 Mo01 C006 89.65(5) 7_575 . ?
 C009 Mo01 C006 89.65(5) . . ?
 C009 Mo01 C007 89.78(5) . 7_575 ?
 C009 Mo01 C007 179.42(5) 7_575 7_575 ?
 C009 Mo01 C007 179.42(5) . . ?
 C009 Mo01 C007 89.78(5) 7_575 . ?
 C009 Mo01 C008 90.09(5) 7_575 . ?
 C009 Mo01 C008 90.09(5) . . ?
 C009 Mo01 C009 90.70(7) 7_575 . ?
 O003 C006 Mo01 179.50(15) . . ?
 O002 C007 Mo01 179.54(11) . . ?
 O005 C008 Mo01 179.86(15) . . ?
 O004 C009 Mo01 179.19(11) . 7_575 ?

loop_
  _diffrn_refln_index_h
  _diffrn_refln_index_k
  _diffrn_refln_index_l
  _diffrn_refln_intensity_net
  _diffrn_refln_intensity_u
 0 -20 0 325.33 24.96
 0 -19 0 14.3 8.2
 0 -18 0 318.4 22.8
 0 -17 0 16.85 7.88
 0 -16 0 1233.17 43.8
 0 -15 0 4.55 5.62
 0 -14 0 1697.28 49.71
 0 -13 0 2.67 4.09
 0 -12 0 594.07 24.39
 0 -11 0 -1.22 3.36
 0 -10 0 4193.6 84.11
 0 -8 0 4172.21 79.68
 0 -7 0 1.17 2.15
 0 -6 0 9505.77 159
 0 -5 0 1.13 1.53
 0 -4 0 9026.29 147.4
 0 -3 0 -0.64 0.93
 0 2 0 6634.98 106.34
 0 3 0 0.43 1.06
 0 4 0 9277.12 150.79
 0 5 0 0.42 1.42
 0 6 0 9999 165.69
 0 7 0 0.42 2.1
 0 8 0 4381.07 81.98
 0 9 0 1.95 2.59
 0 10 0 4584.31 88.65
 0 11 0 0.68 2.62
 0 -20 -1 -10.79 8.82
 0 -19 -1 35.4 10.15
 0 -19 1 21.63 9.17
 0 -18 -1 -6.63 8.14
 0 -18 1 -5.6 7.29
 0 -17 -1 69.56 11.82
 0 -17 1 55.38 10.5
 0 -16 -1 8.49 6.64
 0 -16 1 -8.62 7
 0 -15 -1 128.74 13.1
 0 -15 1 143.02 13.68
 0 -14 1 -1.32 4.38
 0 -14 -1 3.98 5.9
 0 -13 -1 61.19 9
 0 -13 1 69.79 9.19
 0 -12 1 1.26 3.68
 0 -12 -1 -6.36 4.57
 0 -11 1 110.19 9.97
 0 -11 -1 111.49 10.03
 0 -10 -1 0.65 3.36
 0 -10 1 -4.37 3.78
 0 -7 1 287.53 12.82
 0 -6 1 -0.63 2
 0 -6 1 0.74 1.91
 0 -5 1 302.21 11.58
 0 -5 1 313.92 11.61
 0 -4 1 1.39 1.47
 0 -4 1 -0.68 1.51
 0 -3 1 29.91 3.04
 0 -2 1 0.1 0.99
 0 -2 -1 1.4 1.22
 0 -1 1 984.25 19.47
 0 -1 -1 972.04 19.52
 0 1 -1 955.02 19.21
 0 2 -1 1.22 1.1
 0 3 -1 34.57 3.02
 0 3 -1 34.71 2.93
 0 4 -1 -0.56 1.26
 0 4 -1 0.17 1.14
 0 5 -1 325.51 11.78
 0 5 -1 311.45 11.33
 0 6 -1 -0.43 1.59
 0 6 -1 1.35 1.94
 0 7 -1 309.5 13.1
 0 7 -1 297.27 12.57
 0 8 -1 2.66 2.83
 0 8 -1 -0.75 2.19
 0 9 1 297.45 13.26
 0 9 -1 273.21 13.49
 0 9 -1 281.22 13.8
 0 10 -1 2.98 3.06
 0 10 1 2.3 2.91
 0 11 1 133.94 9.75
 0 -20 -2 77.9 14.4
 0 -19 -2 4.31 8.15
 0 -18 -2 228.62 19.97
 0 -17 -2 4 6.34
 0 -16 -2 186.86 16.87
 0 -15 -2 0.34 5.4
 0 -14 -2 301.87 19.21
 0 -13 -2 -1.6 4.68
 0 -12 2 702.25 15.26
 0 -12 2 697.79 27.59
 0 -12 -2 662.01 27.06
 0 -11 2 -1.73 1.39
 0 -11 -2 -0.77 3.97
 0 -11 2 -4.09 4.4
 0 -10 2 322.92 7.95
 0 -10 2 311.33 16.13
 0 -9 2 -0.46 3.32
 0 -8 2 1551.09 39.18
 0 -7 2 -1.88 3.07
 0 -6 2 888.08 25.29
 0 -5 2 1.31 2.67
 0 -4 2 1327.73 30.72
 0 -3 2 1.13 1.76
 0 -3 -2 -0.41 1.88
 0 -2 2 4947.62 85.38
 0 -2 -2 4836.3 85.44
 0 -1 -2 2.76 1.75
 0 -1 2 1 1.47
 0 0 -2 450 13.32
 0 1 -2 -0.51 1.39
 0 2 -2 4844.7 84.82
 0 3 -2 1.65 1.75
 0 4 -2 1370.12 31.81
 0 4 -2 1369.39 31.15
 0 4 -2 1368.21 31.02
 0 5 -2 2.9 2.51
 0 5 -2 0.7 1.88
 0 5 -2 0.89 1.65
 0 6 -2 921.06 26.86
 0 6 -2 988.53 26.51
 0 6 -2 954.07 25.66
 0 7 -2 -0.68 2.64
 0 7 -2 -2.03 2.61
 0 7 -2 -0.73 2.09
 0 8 -2 1651.94 40.69
 0 8 -2 1639.05 39.74
 0 9 -2 -0.61 2.72
 0 9 -2 -3.02 3.24
 0 17 -2 -14.34 10.06
 0 18 -2 189.67 19.1
 0 -19 -3 287.72 23.07
 0 -18 -3 -5.18 7.81
 0 -17 -3 458.69 27.55
 0 -16 -3 2 7.25
 0 -15 -3 242.48 18.93
 0 -14 -3 -9.59 6.43
 0 -13 -3 1132 39.6
 0 -11 3 1228.11 38.98
 0 -10 3 0.31 4.32
 0 -9 3 856.65 29.59
 0 -8 3 -1.76 3.52
 0 -7 3 2378.3 54.63
 0 -6 3 1.78 3.31
 0 -5 3 1303.19 33.7
 0 -5 -3 1257.47 33.97
 0 -4 3 -4.14 2.89
 0 -4 -3 -3.99 3.59
 0 -3 3 7908 139.81
 0 -3 -3 8316.73 140.83
 0 -2 -3 1.45 2.55
 0 -2 3 -0.68 2.13
 0 -1 -3 1621.03 36.79
 0 0 -3 -0.87 2.26
 0 1 -3 1604.52 36.31
 0 2 -3 1.1 1.09
 0 2 -3 -1.52 2.5
 0 3 -3 8217.86 141.97
 0 4 -3 1.28 2.47
 0 5 -3 1368.21 35.3
 0 6 -3 0.96 3.52
 0 6 -3 -0.28 1.91
 0 6 -3 -0.53 2.41
 0 7 -3 2472.86 57.38
 0 7 -3 2681.24 57.69
 0 7 -3 2595.07 56.46
 0 8 -3 3.33 4.36
 0 8 -3 -1.66 2.62
 0 9 -3 871.81 30.55
 0 10 -3 1.94 4.53
 0 11 -3 1323.19 42.28
 0 12 -3 1.57 5.3
 0 13 -3 1024.8 38.83
 0 14 -3 -1.8 6.96
 0 15 -3 227.31 18.94
 0 16 -3 5.25 6.68
 0 17 -3 437.35 28.53
 0 18 -3 3.73 8.28
 0 -18 -4 10.17 9.36
 0 -17 -4 8.66 7.16
 0 -16 -4 0.8 7.65
 0 -15 -4 -5.49 5.86
 0 -12 4 -0.86 6.19
 0 -11 4 -6.6 6.17
 0 -10 4 -2.16 5.19
 0 -9 4 3.05 4.42
 0 -8 4 1.39 4.33
 0 -7 4 7.33 5.14
 0 -6 4 -2.42 3.72
 0 -6 -4 -4.13 4.6
 0 -5 4 1.27 3.53
 0 -5 -4 7.53 4.88
 0 -4 4 -2.1 3.73
 0 -4 -4 5.14 3.84
 0 -3 4 -0.5 3.28
 0 -3 -4 4.82 4.27
 0 -2 -4 10.41 4.29
 0 -2 4 0.52 2.58
 0 -1 -4 2.23 3.01
 0 -1 4 -1.96 3.07
 0 0 -4 1.8 2.85
 0 1 -4 6.19 3.35
 0 2 -4 0.19 0.98
 0 2 4 0.26 0.99
 0 3 -4 -0.38 1.51
 0 3 4 -0.24 1.28
 0 3 -4 -3.19 3.74
 0 4 -4 5 2.16
 0 4 4 2.07 1.95
 0 4 -4 0.71 3.63
 0 5 -4 8.26 4.54
 0 6 -4 6.2 4.54
 0 7 -4 0.76 4.13
 0 7 -4 4.19 3.31
 0 8 -4 -5.22 5.14
 0 9 -4 -5.3 5.9
 0 10 -4 1.5 5.31
 0 11 -4 3.31 5.97
 0 12 -4 -5.85 6.93
 0 13 -4 3.04 5.47
 0 14 -4 11.29 7.56
 0 15 -4 0.89 7.9
 0 16 -4 -3.26 7.86
 0 17 -4 2.92 8.84
 0 -17 -5 148.56 17.92
 0 -16 -5 -1.33 6.9
 0 -13 5 358.14 23.64
 0 -12 5 0.8 5.93
 0 -11 5 987.22 38.61
 0 -10 5 -4.65 6.28
 0 -9 5 938.67 35.33
 0 -8 5 -0.5 5.17
 0 -7 5 455.21 22.62
 0 -6 5 2.83 4.59
 0 -6 -5 1.08 5.23
 0 -5 5 3267.89 72.88
 0 -5 -5 3218.62 73.27
 0 -4 5 -0.09 4.28
 0 -4 -5 0.82 3.59
 0 -3 5 1399.01 39.62
 0 -3 -5 1437.2 40.56
 0 -2 -5 3.02 4.53
 0 -2 5 1.54 3.52
 0 -1 5 1990.42 48.7
 0 -1 -5 2078.79 50.69
 0 0 -5 4.91 4.27
 0 1 -5 2041.09 50.36
 0 2 -5 -3.91 3.84
 0 3 -5 1483.47 41
 0 3 5 1486.65 28.65
 0 3 -5 1507.33 29.04
 0 4 -5 -7.11 5.17
 0 4 5 -0.38 1.85
 0 4 -5 -0.51 1.85
 0 5 -5 3260.21 74.3
 0 5 -5 3485.16 65.43
 0 5 5 3391.42 64.25
 0 6 -5 1 4.05
 0 6 -5 -1.93 2.73
 0 6 5 -3.11 3.12
 0 7 -5 462.7 22.7
 0 7 -5 472.54 19.23
 0 7 5 489.37 18.81
 0 8 -5 2.34 5.21
 0 8 -5 -1.09 3.31
 0 9 -5 935.58 36.26
 0 9 5 1024.73 32.46
 0 10 -5 8.16 6.4
 0 11 -5 1005.82 39.29
 0 12 -5 4.5 6.15
 0 13 -5 372.18 24.77
 0 14 -5 -10.06 7.55
 0 15 -5 356.1 25.83
 0 16 -5 -2.81 9.89
 0 -14 6 146.16 17.16
 0 -13 6 -7.2 7.67
 0 -12 6 146.72 16.44
 0 -11 6 -1.79 8.13
 0 -10 6 306.22 21.4
 0 -9 6 1.84 6.88
 0 -8 6 237.46 18.46
 0 -7 6 8.37 6.18
 0 -7 -6 -0.98 5.68
 0 -6 6 314.94 19.43
 0 -6 -6 342.5 20.8
 0 -5 6 4.73 5.12
 0 -5 -6 -0.52 4.3
 0 -4 6 428.55 21.8
 0 -4 -6 437.91 22.67
 0 -3 6 -0.9 4.8
 0 -3 -6 0.82 5.24
 0 -2 6 256.57 15.95
 0 -2 -6 256.35 16.51
 0 -1 -6 -4.67 5.12
 0 -1 6 1.51 4.6
 0 0 -6 609.97 25.97
 0 1 -6 5.91 4.58
 0 2 -6 267.34 16.57
 0 3 -6 -5.85 5.11
 0 4 -6 428.82 22.01
 0 4 6 439.44 12.44
 0 4 -6 458.62 12.95
 0 5 -6 3.76 5.47
 0 5 6 -1.97 2.2
 0 5 -6 -2.73 2.8
 0 6 -6 362.83 20.76
 0 6 -6 358.61 15.01
 0 6 6 339.94 14.1
 0 7 -6 4 5.29
 0 7 -6 -5.38 4.31
 0 7 6 2.28 2.84
 0 8 -6 229.17 17.7
 0 8 -6 283.27 15.52
 0 9 -6 -15.13 6.79
 0 10 -6 311.79 21.73
 0 11 -6 6.82 7.27
 0 12 -6 174.18 17.61
 0 13 -6 -1.11 8.79
 0 14 -6 158.38 18.05
 0 15 -6 -10.02 10.3
 0 -14 7 -0.68 6.99
 0 -13 7 66.84 13.05
 0 -12 7 5.16 8.47
 0 -11 7 49.04 11.03
 0 -10 7 0.5 7.2
 0 -9 7 168.67 17.46
 0 -8 7 13.94 8.24
 0 -7 7 280.94 20.5
 0 -7 -7 248.49 19.73
 0 -6 7 0.73 5.84
 0 -6 -7 -3.18 6.25
 0 -5 7 88.27 11.91
 0 -5 -7 111.19 12.96
 0 -4 7 0.92 4.69
 0 -4 -7 -3.09 6.47
 0 -3 7 219.76 16.39
 0 -3 -7 229.34 17.41
 0 -2 -7 -0.31 5.13
 0 -2 7 0.44 5.22
 0 -1 7 252.33 17.31
 0 -1 -7 327.7 20.41
 0 0 -7 12.2 7.08
 0 0 7 8.86 5.6
 0 1 -7 283.02 18.9
 0 2 -7 4.56 5.65
 0 3 -7 232.16 17.06
 0 4 -7 8.7 6.42
 0 5 -7 119.87 12.93
 0 5 -7 120.52 5.92
 0 5 7 104.91 5.48
 0 6 -7 1.24 6.14
 0 7 -7 240.7 18.96
 0 8 -7 -3.88 7.44
 0 9 -7 188.31 18.05
 0 10 -7 -4.6 7.27
 0 11 -7 56.47 12.36
 0 12 -7 -1.3 7.24
 0 13 -7 93.78 14.7
 0 14 -7 19.26 9.16
 0 -12 8 282.45 24.47
 0 -11 8 -9.71 8.32
 0 -10 8 216.44 20.52
 0 -9 8 19.74 9.44
 0 -8 8 966.15 42.5
 0 -8 -8 975.47 43.13
 0 -7 8 4.17 8.11
 0 -7 -8 -2.01 8.26
 0 -6 8 567.25 30.67
 0 -6 -8 620.53 32.68
 0 -5 8 0.63 6
 0 -5 -8 5.18 7.01
 0 -4 8 275.12 20.44
 0 -4 -8 285.08 21.16
 0 -3 8 3.7 5.78
 0 -3 -8 -11.15 7.25
 0 -2 8 915.38 36.76
 0 -2 -8 983.9 39.48
 0 -1 -8 15.69 7.83
 0 -1 8 1.14 6.09
 0 0 8 802.38 33.41
 0 0 -8 865.1 36.45
 0 1 -8 -4.37 6.99
 0 1 8 1.19 4.96
 0 2 8 857.95 34.08
 0 2 -8 983.97 38.85
 0 3 -8 -0.52 5.57
 0 4 -8 313.63 22.08
 0 5 -8 -7.76 8.28
 0 6 -8 586.9 31.22
 0 7 -8 0.26 7.33
 0 8 -8 972 42.4
 0 9 -8 3.46 7.61
 0 10 -8 251.12 22.29
 0 11 -8 -0.54 9.29
 0 12 -8 315.99 26.04
 0 -10 9 10.83 10.32
 0 -9 9 50.32 12.19
 0 -8 9 -4.07 7.49
 0 -8 -9 6.53 9
 0 -7 9 63.35 12.75
 0 -7 -9 92.4 15.15
 0 -6 9 -15.73 8.67
 0 -6 -9 -21.73 10.12
 0 -5 9 36.38 10.53
 0 -5 -9 58.41 11.71
 0 -4 9 -0.29 6.84
 0 -4 -9 12.12 7.59
 0 -3 9 46.83 10.18
 0 -3 -9 57.17 11.48
 0 -2 -9 4.32 8.16
 0 -2 9 -0.28 6.86
 0 -1 -9 114.01 14.7
 0 -1 9 80.55 11.94
 0 0 -9 0.73 7.29
 0 0 9 -6.91 6.37
 0 1 -9 92.6 14.8
 0 1 9 82.54 11.8
 0 2 -9 -7.59 6.91
 0 2 9 -7.4 5.6
 0 3 -9 55.3 11.13
 0 3 9 55.02 10.03
 0 4 -9 -11.58 8.65
 0 5 -9 50.41 11.29
 0 6 -9 -2.87 9.16
 0 7 -9 52.71 12.67
 0 8 -9 -1.24 8.78
 0 9 -9 36.41 11.39
 0 10 -9 -15.18 11.02
 0 -6 10 217.05 22.47
 0 -6 -10 227.12 23.43
 0 -5 10 -1.89 8.63
 0 -5 -10 -12.51 10.78
 0 -4 10 185.56 19.03
 0 -4 -10 185.28 20.41
 0 -3 10 -10.7 9.17
 0 -3 -10 -8.23 7.5
 0 -2 10 113.81 14.98
 0 -2 -10 151.89 18.72
 0 -1 -10 7.97 8.25
 0 -1 10 -0.56 7.12
 0 0 -10 228.01 21.56
 0 0 10 223.76 19.13
 0 1 -10 11.73 10.84
 0 1 10 -6.16 7.15
 0 2 -10 147.17 17.87
 0 2 10 135.46 15.29
 0 3 -10 -19.07 10.51
 0 3 10 -1.96 6.42
 0 4 -10 198.1 20.38
 0 4 10 182.57 17.4
 0 5 -10 -0.61 8.73
 0 5 10 8.59 7.65
 0 6 -10 200.34 21.09
 0 6 10 154.15 16.02
 0 -1 11 182.94 18.89
 0 0 11 -12.57 8.97
 0 1 11 203.66 19.74
 0 2 11 5.9 8.13
 0 3 11 191.71 18.5
 0 4 11 1.89 7.34
 0 5 11 292.83 22.93
 1 -20 0 -3.59 7.82
 -1 -20 0 18.45 9.14
 -1 -19 0 7.97 7.76
 1 -19 0 4.22 6.2
 1 -18 0 -11.83 7.37
 -1 -18 0 6.56 6.3
 1 -17 0 -13.35 7.15
 -1 -17 0 -5.29 8.05
 1 -16 0 -12.53 6.59
 -1 -16 0 5.72 6.13
 1 -15 0 -4.25 5.68
 -1 -15 0 7.81 6.27
 -1 -14 0 -4.38 4.78
 1 -14 0 -3.13 4.62
 1 -13 0 -2.85 4.44
 -1 -13 0 0.53 4.38
 1 -12 0 -0.92 3.81
 -1 -12 0 1.31 4.21
 1 -11 0 -0.73 3.21
 -1 -11 0 3.87 4.48
 -1 -10 0 2.48 3.85
 1 -8 0 4.58 2.87
 1 -7 0 -2.1 2.14
 -1 -7 0 0.74 2.52
 -1 -6 0 4.45 2.95
 1 -6 0 -0.36 1.8
 -1 -5 0 0.74 1.92
 1 -5 0 -0.7 1.57
 -1 -4 0 0.92 1.33
 1 -4 0 1.37 1.27
 1 -3 0 -0.03 0.74
 1 -3 0 -0.92 0.76
 -1 -2 0 0.71 0.95
 1 -2 0 0.69 0.51
 1 -2 0 -0.18 0.57
 -1 2 0 -0.2 0.47
 1 2 0 -0.26 0.84
 -1 3 0 0.61 0.76
 1 3 0 2.79 1.51
 -1 4 0 1.66 1.01
 -1 5 0 0.92 1.34
 1 6 0 -1.95 2.08
 -1 6 0 3.65 1.57
 1 7 0 1.1 1.62
 -1 7 0 0.43 1.52
 1 8 0 -0.25 2.35
 -1 8 0 0.4 1.8
 1 9 0 -2.61 2.91
 -1 9 0 0.2 2.47
 -1 10 0 -0.92 2.35
 1 10 0 -0.04 2.72
 -1 11 0 0.84 3.02
 1 -20 -1 72.71 12.91
 -1 -20 -1 99.06 15.37
 -1 -19 -1 99.56 14.12
 -1 -19 1 96.7 14.46
 1 -19 -1 77.09 11.98
 -1 -18 -1 136.87 16.17
 1 -18 -1 134.21 15.08
 -1 -18 1 164.83 17.55
 1 -18 1 146.73 15.46
 -1 -17 1 169.3 16.86
 1 -17 1 146.96 14.87
 1 -17 -1 164.04 15.65
 -1 -17 -1 175.22 16.74
 1 -16 -1 260.88 18.62
 1 -16 1 289.94 19.57
 -1 -16 1 281.73 20.02
 -1 -16 -1 265.93 20.03
 1 -15 1 459.66 24.03
 -1 -15 -1 415.23 23.82
 -1 -15 1 439.88 24.31
 1 -15 -1 457.21 23.85
 -1 -14 1 365.19 21.23
 1 -14 1 362.68 20.18
 1 -14 -1 375.59 20.44
 -1 -14 -1 352.64 20.68
 -1 -13 1 250.85 11.68
 1 -13 1 235.61 15.7
 -1 -13 -1 240.2 16.1
 -1 -13 1 225.44 15.86
 1 -13 -1 225.38 15.07
 -1 -12 1 413.76 14.81
 -1 -12 -1 401.94 20.47
 -1 -12 1 412.9 20.85
 1 -12 1 401.39 19.53
 1 -12 -1 411 19.53
 1 -11 1 273.88 14.95
 -1 -11 1 296.29 16.61
 1 -11 -1 263.45 15
 -1 -11 -1 287.97 16.41
 -1 -10 1 528.46 21.5
 1 -10 -1 518.2 20.56
 -1 -10 -1 560.31 22.04
 -1 -9 -1 943.72 28.62
 -1 -9 1 911.74 28.52
 1 -8 -1 1171.96 30.61
 1 -8 1 1205.81 30.76
 -1 -7 -1 672.17 21.24
 1 -7 1 654.8 20.09
 -1 -7 1 683.01 21.63
 1 -7 1 675 20.23
 1 -6 1 1107.29 27.07
 -1 -6 1 1114.64 22.46
 1 -6 1 1158.11 27.06
 -1 -6 1 1112.47 28.41
 -1 -5 1 1257.4 23.12
 1 -5 1 1206.37 27.73
 -1 -5 1 1235.04 29.13
 1 -5 1 1213.43 27.22
 1 -4 1 915.18 21.87
 -1 -4 1 965.81 17.67
 -1 -4 1 897.65 22.55
 1 -4 1 969.43 21.41
 -1 -4 1 913.7 22.45
 1 -3 1 52.99 3.74
 -1 -3 1 51.8 4.06
 1 -2 1 2389.11 43.2
 -1 -2 1 2447.87 43.57
 1 -2 -1 2476.69 43.54
 -1 -2 -1 2328.28 43.3
 1 -1 1 3088.79 53.36
 -1 -1 -1 3199.12 52.24
 -1 -1 1 3047.88 52.2
 -1 -1 1 3114.45 53.12
 1 -1 -1 3183.24 53.34
 -1 -1 -1 3184.29 53.34
 1 0 -1 3014.94 50.5
 -1 0 -1 2866.26 50.42
 1 0 1 3035.31 50.48
 1 0 -1 2969.75 49.53
 -1 0 1 3035.47 49.6
 1 1 -1 3056.09 54.15
 1 1 1 3597.51 54.66
 1 1 -1 3251.14 55.42
 -1 1 -1 3211.89 55.33
 1 1 1 3263.34 55.27
 1 2 -1 2355.2 43.33
 1 2 1 2435.16 43.41
 -1 2 -1 2433.38 43.72
 1 2 -1 2586.75 44.07
 1 2 -1 2441.75 44.1
 1 2 1 2445.82 43.78
 1 3 1 59.09 4.23
 1 3 -1 56.16 4.18
 1 3 -1 56.06 2.38
 -1 3 -1 56.56 3.87
 -1 3 -1 50.48 3.41
 1 3 1 54.74 4.03
 1 3 -1 54.1 3.91
 -1 4 -1 963.47 22.07
 1 4 -1 950.2 22.78
 -1 4 -1 946.77 21.21
 1 4 -1 971.75 22.63
 -1 5 -1 1299.11 28.55
 1 5 -1 1290.84 29.56
 -1 5 -1 1245.35 27.55
 1 5 -1 1301.88 29.38
 -1 6 -1 1156.55 27.89
 1 6 -1 1185.42 29.13
 1 6 -1 1189.3 28.9
 -1 6 -1 1176.91 27.37
 1 7 -1 717.65 22.03
 -1 7 -1 727.97 21.03
 -1 7 -1 695 20.33
 1 7 -1 726.26 21.89
 -1 8 -1 1214.28 31.25
 -1 8 1 1236.51 29.58
 1 8 -1 1279.85 32.99
 1 8 -1 1233.99 32.39
 -1 8 -1 1224.98 30.78
 -1 9 1 954.11 25.97
 1 9 -1 953.52 28.76
 -1 9 -1 914.06 26.51
 1 9 -1 949.03 28.17
 -1 9 -1 962.56 27.56
 1 10 -1 546.88 21.66
 -1 10 -1 563.81 20.94
 -1 10 1 571.58 19.71
 -1 11 1 283.38 14.14
 1 11 1 315.75 15.84
 -1 12 1 418.18 18.25
 1 -19 -2 68.19 13.28
 -1 -19 -2 56.7 11.88
 -1 -18 -2 116.68 14.74
 1 -18 -2 115.99 14.47
 1 -17 -2 116.2 13.41
 -1 -17 -2 117.06 14.2
 -1 -16 -2 86.66 11.7
 1 -16 -2 92.76 12.29
 1 -15 -2 261.29 18
 -1 -15 -2 217.48 17.72
 -1 -14 2 70.84 10.2
 1 -14 -2 94.49 10.53
 -1 -14 -2 76.61 10.54
 1 -13 -2 179.64 14.01
 -1 -13 2 214.49 15.83
 -1 -13 -2 208.56 15.77
 1 -12 2 438.16 10.57
 -1 -12 2 444.57 22.17
 -1 -12 -2 430.53 21.78
 1 -12 -2 432.18 20.99
 -1 -11 -2 253.99 15.91
 1 -11 2 270.43 7.28
 1 -11 -2 254.28 14.94
 -1 -11 2 275.23 16.29
 1 -10 2 121.47 4.05
 1 -10 2 105.28 9.39
 -1 -10 2 108.83 10.17
 1 -9 2 612.95 22.71
 -1 -9 2 676.4 24.09
 1 -8 2 437.95 17.64
 -1 -8 2 390.69 17.3
 1 -7 2 866.53 25.42
 -1 -7 2 843.36 25.95
 1 -6 2 262.33 12.32
 -1 -6 2 268.54 12.77
 1 -5 2 973.38 25.5
 -1 -5 2 961.1 25.89
 1 -4 2 493.8 15.92
 -1 -4 2 480.13 16.11
 1 -3 2 954.27 23.31
 -1 -3 2 923.28 23.3
 1 -3 2 958.17 23.51
 1 -3 -2 923.56 23.55
 -1 -3 -2 934.73 23.71
 1 -2 2 1883.94 37.56
 1 -2 2 1788.14 37.55
 -1 -2 2 1836.15 37.16
 1 -2 -2 1868.52 37.69
 -1 -2 -2 1851.64 37.61
 1 -1 2 2843.43 51.53
 -1 -1 2 2750.49 46.18
 -1 -1 -2 2767.43 46.16
 -1 -1 2 2748.79 50.59
 1 -1 -2 2758.38 51.3
 -1 -1 -2 2704.22 51.21
 1 0 -2 158.88 7.31
 1 0 2 161.45 7.17
 -1 0 -2 163.79 7.52
 -1 0 2 155.14 6.66
 -1 1 -2 2577.86 50.86
 1 1 -2 2667.06 50.95
 1 1 -2 2676.73 46.23
 1 1 2 2955.73 46.48
 1 1 -2 2735.07 50.22
 1 1 2 2725.55 51.06
 1 2 -2 1893.09 34.89
 1 2 2 1901.07 34.72
 1 2 -2 1849.34 38.11
 -1 2 -2 1843.98 38.12
 1 2 2 1920.57 38.03
 1 3 -2 940.3 23.59
 -1 3 -2 951.05 23.69
 1 3 2 964.41 21.73
 1 3 -2 939.99 21.85
 -1 3 -2 952.35 17.11
 1 3 2 957.1 23.38
 -1 4 -2 496.88 16.31
 1 4 -2 527.88 16.65
 1 4 2 519.92 15.54
 1 4 -2 486.49 15.35
 -1 4 -2 507.45 16.09
 1 4 -2 499.95 16.19
 1 4 2 504.58 16.16
 1 5 -2 1008.65 27.03
 -1 5 -2 998.41 26.77
 -1 5 -2 1023.12 26.25
 1 5 -2 1037.48 26.63
 1 5 2 972.1 26.57
 -1 5 -2 1018.36 25.1
 1 5 -2 993.08 26.2
 1 6 -2 234.66 12.43
 -1 6 -2 235.36 12.6
 1 6 -2 265.58 12.34
 -1 6 -2 271.17 12.23
 -1 6 -2 271.61 11.59
 1 6 -2 274.34 12.4
 -1 7 -2 861.09 26.84
 1 7 -2 872.77 27.06
 1 7 -2 947.65 27.11
 -1 7 -2 915.95 26.21
 1 7 -2 916.03 26.35
 -1 7 -2 902.97 25.07
 1 8 -2 433.87 17.99
 -1 8 -2 445.86 17.71
 -1 8 -2 441.53 16.84
 1 8 -2 433.97 17.49
 -1 9 -2 672.5 23.61
 -1 9 -2 695.84 23
 1 9 -2 699.51 24.14
 -1 10 -2 117.58 9.31
 -1 11 2 253.14 13.05
 -1 12 2 429.49 18.41
 1 17 -2 99.93 14.9
 -1 17 -2 95.78 14.12
 -1 18 -2 116.35 15.94
 1 18 -2 82.78 14.43
 -1 -19 -3 25.68 9.35
 1 -19 -3 31.32 9.05
 -1 -18 -3 19.6 8.49
 1 -18 -3 30.23 9.64
 1 -17 -3 49.57 10.35
 -1 -17 -3 28.21 8.74
 -1 -16 -3 10.98 7.82
 1 -16 -3 8.63 6.7
 1 -15 -3 39.93 8.64
 -1 -15 -3 34.04 9.5
 -1 -14 -3 25.92 8.8
 1 -14 -3 29.62 7.16
 -1 -13 -3 103.38 11.81
 1 -13 -3 93.25 11.49
 1 -11 3 44.19 7.66
 1 -10 3 171.6 12.7
 -1 -10 3 176.73 13.46
 -1 -9 3 73.3 8.43
 1 -9 3 63.54 7.72
 1 -8 3 29.51 6.01
 -1 -8 3 32.37 5.72
 1 -7 3 351.62 16.34
 -1 -7 3 345.9 16.72
 1 -6 3 280.74 14.18
 -1 -6 3 293.71 14.6
 -1 -5 3 5.78 3.82
 1 -5 3 7.77 3.53
 1 -5 -3 2.28 3.06
 -1 -5 -3 1.73 3.11
 1 -4 3 881.72 25.43
 -1 -4 3 861.59 25.28
 -1 -4 -3 870.58 25.68
 1 -4 -3 836.79 25.41
 1 -3 3 411.77 15.36
 1 -3 3 378.68 15.18
 -1 -3 3 380.1 14.77
 1 -3 -3 387.95 15.47
 -1 -3 -3 393.6 15.51
 1 -2 3 380.31 14.33
 -1 -2 3 374.5 14.13
 -1 -2 -3 354.96 14.23
 1 -2 -3 374.06 14.67
 1 -1 3 82.93 6.34
 -1 -1 3 83.73 6.28
 1 -1 -3 74.08 6.39
 -1 -1 -3 84.4 6.84
 1 0 3 333.94 13.15
 -1 0 -3 335.45 13.28
 1 0 -3 354.11 13.46
 1 1 -3 80.68 3.32
 1 1 3 81.08 3.27
 -1 1 -3 86.52 6.64
 1 1 3 87.25 6.57
 1 1 -3 67.44 5.81
 1 2 3 330.01 9.48
 1 2 -3 346.14 9.74
 -1 2 -3 354.41 13.8
 1 2 -3 355.07 13.84
 1 2 3 382.53 14.09
 -1 3 -3 407.67 15.59
 1 3 -3 394.66 15.45
 1 3 -3 378.92 12.01
 1 3 3 387.39 11.95
 1 3 -3 408.21 14.95
 1 3 3 414.81 15.27
 1 4 3 897.48 22.27
 1 4 -3 832.04 22.05
 1 4 -3 883.48 25.5
 -1 4 -3 895.77 25.52
 1 5 3 6.45 2.62
 1 5 -3 3.24 2.46
 -1 5 -3 8.17 3.39
 1 5 -3 10.87 3.72
 1 5 -3 5.09 2.42
 1 6 -3 280.65 13.4
 1 6 3 326.35 13.89
 1 6 -3 306.29 15.07
 -1 6 -3 293.83 14.58
 -1 6 -3 310.01 14.3
 -1 6 -3 294.9 13.7
 1 6 -3 291.37 14.11
 1 7 -3 333.43 16.59
 1 7 -3 352.41 16.19
 -1 7 -3 359.06 16.96
 1 7 3 356.07 16.02
 -1 7 -3 358.91 16.25
 1 7 -3 334.27 16.06
 -1 7 -3 383.79 15.97
 1 7 -3 344.57 15.95
 1 8 -3 48.46 7.29
 -1 8 -3 34.77 6.18
 1 8 -3 36.69 5.8
 -1 8 -3 33.77 5.46
 -1 8 -3 51.09 6.32
 1 8 -3 36.18 6.04
 1 9 3 81.63 9.06
 1 9 -3 85.44 9.1
 -1 9 -3 78.2 9.48
 -1 9 -3 85.62 8.19
 -1 10 -3 189.14 14.42
 1 10 -3 172.91 13.72
 1 11 -3 47.84 8.77
 -1 11 -3 46.72 8.86
 1 12 -3 114.3 12.08
 -1 12 -3 121.44 12.73
 -1 13 -3 91.1 11.86
 1 13 -3 115.41 12.73
 1 14 -3 46.99 10.12
 -1 14 -3 43.66 9.96
 -1 15 -3 28.49 9.24
 1 15 -3 41.93 9.61
 -1 16 -3 11.22 8.29
 1 16 -3 18.35 8.99
 -1 17 -3 50.11 12.23
 1 17 -3 54.67 11.67
 -1 18 -3 35.88 10.86
 1 18 -3 30.31 10.65
 1 -19 -4 186.36 19.56
 1 -18 -4 196.3 19.4
 -1 -18 -4 186.02 19.43
 -1 -17 -4 172.22 18.23
 1 -17 -4 171.17 16.85
 1 -16 -4 185.01 17.62
 -1 -16 -4 189.69 18.49
 1 -15 -4 213.66 18.44
 -1 -15 -4 196.36 18.22
 -1 -14 -4 299.26 21.33
 1 -13 4 407.83 23.32
 1 -12 4 615.59 28.53
 -1 -11 4 728.5 30.78
 1 -11 4 730.97 30.39
 -1 -10 4 779.13 30.82
 1 -10 4 749.79 29.91
 -1 -9 4 558.68 24.99
 1 -9 4 544.68 24.38
 -1 -8 4 447.15 21.47
 1 -8 4 453.23 21.46
 1 -7 4 603.65 24.21
 -1 -7 4 601.76 24.17
 1 -6 4 1081.04 32.97
 -1 -6 4 1083.6 33.22
 -1 -6 -4 999.9 33.11
 1 -6 -4 1037.2 33.38
 -1 -5 4 1632.23 42.31
 1 -5 4 1635.55 42.12
 -1 -5 -4 1595.57 42.48
 1 -5 -4 1650.78 42.8
 1 -4 4 2017.14 48.03
 -1 -4 4 2012.83 48.05
 -1 -4 -4 1994.11 48.45
 1 -4 -4 2058.7 48.92
 -1 -3 4 1907.6 45.02
 1 -3 4 1815.96 45.03
 -1 -3 -4 1900.39 45.69
 1 -3 -4 1934.58 45.79
 -1 -2 4 1459.23 36.61
 1 -2 4 1380.46 36.55
 1 -2 -4 1494.29 37.71
 -1 -2 -4 1472.56 37.51
 -1 -1 4 1107.07 29.64
 -1 -1 -4 1086.83 30.5
 1 -1 -4 1026.78 29.97
 -1 0 4 962.76 26.72
 1 0 -4 982.16 28.55
 -1 0 -4 980.42 28.43
 1 1 -4 1043.87 29.76
 -1 1 -4 1074.66 30.18
 1 2 4 1464.48 27.73
 1 2 -4 1519.78 28.06
 -1 2 -4 1426.92 37.1
 1 2 -4 1475.65 37.41
 1 3 -4 1988.1 37.65
 1 3 4 1899.65 37.04
 -1 3 -4 1908.63 45.62
 1 3 -4 1905.07 45.67
 1 4 -4 2021.1 41.88
 1 4 4 2054.05 41.33
 1 4 -4 2047.78 48.59
 -1 4 -4 2056.22 48.54
 1 5 -4 1668.13 38.11
 1 5 4 1706.74 37.33
 1 5 -4 1651.72 42.98
 -1 5 -4 1624.81 42.75
 1 6 4 1089.9 29.23
 1 6 -4 1102.76 30.13
 -1 6 -4 1064.82 33.46
 1 6 -4 1095.9 33.72
 1 6 -4 1132.78 33.5
 1 7 -4 619.19 22.38
 1 7 4 639.02 22
 1 7 -4 565.13 23.9
 -1 7 -4 559.5 23.54
 -1 7 -4 622.17 23.07
 1 8 -4 482.52 20.74
 1 8 -4 465.87 22.06
 -1 8 -4 456.38 21.9
 1 9 4 636.66 24.96
 1 9 -4 601.76 26.21
 -1 9 -4 534.43 24.68
 1 10 -4 818.15 32.25
 -1 10 -4 820.17 32.07
 -1 11 -4 747.25 31.88
 1 11 -4 808.67 32.86
 1 12 -4 689.83 31.03
 -1 12 -4 699.56 30.98
 -1 13 -4 457.82 26.35
 1 13 -4 442.51 25.74
 -1 14 -4 281.04 21.63
 1 14 -4 266.2 21.01
 -1 15 -4 165.65 17.49
 1 15 -4 210.48 19.74
 1 16 -4 175.35 18.44
 -1 16 -4 188.9 19.15
 1 17 -4 168.46 18.2
 -1 17 -4 181.37 19.11
 1 -18 -5 3.04 7.8
 1 -17 -5 19.07 9.59
 -1 -17 -5 30.31 11.48
 1 -16 -5 6.22 8.43
 -1 -16 -5 13.27 9.78
 1 -14 5 18.44 8.33
 1 -13 5 55.51 10.65
 -1 -12 5 68.3 11.45
 1 -12 5 62.66 10.44
 1 -11 5 62.9 10.19
 -1 -11 5 65.8 10.76
 -1 -10 5 55.45 9.9
 1 -10 5 59.34 10.04
 -1 -9 5 179.45 15.05
 1 -9 5 190.8 15.61
 1 -8 5 3.4 5.46
 -1 -8 5 4.34 4.72
 -1 -7 5 138.71 12.14
 1 -7 5 128.32 11.91
 1 -6 5 41.68 7.75
 -1 -6 5 43.78 7.15
 1 -6 -5 43.25 7.8
 -1 -6 -5 35.22 7.65
 -1 -5 5 315.79 17.59
 1 -5 5 299.32 17.37
 -1 -5 -5 316.34 17.88
 1 -5 -5 323.43 18.14
 -1 -4 5 159.86 12.29
 1 -4 5 165.23 12.18
 1 -4 -5 155.96 12.57
 -1 -4 -5 159.12 12.64
 1 -3 5 181.42 12.71
 -1 -3 5 177.88 12.66
 -1 -3 -5 183.64 13.19
 1 -3 -5 184 12.77
 -1 -2 -5 51.59 7.5
 1 -2 -5 66.89 7.82
 1 -2 5 44.38 6.25
 -1 -2 5 58.18 7.21
 -1 -1 5 417.46 18.55
 -1 -1 -5 433.41 19.61
 1 -1 -5 427.36 19.35
 -1 0 -5 9.01 4.42
 1 0 -5 6.71 4.2
 -1 0 5 6 3.66
 -1 1 -5 403.47 18.68
 1 1 -5 412.83 18.99
 -1 2 -5 52.22 7.18
 1 2 -5 61.44 7.68
 1 3 -5 166.79 12.17
 -1 3 -5 177.25 6.99
 -1 3 5 172.1 6.64
 -1 3 -5 189.3 12.8
 1 3 5 178.98 6.94
 1 3 -5 175.22 7.02
 1 4 -5 169.23 12.69
 -1 4 -5 178.67 12.95
 1 4 -5 141.94 7.54
 1 4 5 166.01 7.71
 -1 5 -5 293.21 16.96
 1 5 -5 296.35 17.14
 1 5 5 302.52 12.24
 1 5 -5 309.59 12.93
 -1 6 -5 37.07 6.95
 1 6 -5 33.59 6.7
 -1 6 -5 50.54 3.28
 1 6 -5 47.91 5.64
 1 6 5 41.24 4.97
 1 7 -5 124.9 11.82
 -1 7 -5 148.43 12.87
 1 7 -5 142.48 10.18
 1 7 5 145.46 9.7
 -1 8 -5 7.75 5.81
 1 8 -5 0.14 4.41
 1 8 -5 4.88 3.75
 -1 9 -5 200.82 16.33
 1 9 -5 199.33 16.56
 1 9 5 197.8 13.37
 -1 10 -5 50.29 9.31
 1 10 -5 53.31 9.64
 1 11 -5 51.14 9.33
 -1 11 -5 71.1 11.04
 1 12 -5 64.24 10.91
 -1 12 -5 69.9 11.34
 -1 13 -5 63.13 11.35
 1 13 -5 50.06 10.03
 1 14 -5 -2.63 8.64
 -1 14 -5 23.77 8.89
 -1 15 -5 69.43 12.14
 1 15 -5 71.7 12.71
 -1 16 -5 13.77 9.4
 1 16 -5 13.12 8.85
 1 -15 6 55.14 12.02
 1 -14 6 99.91 14.83
 1 -13 6 103.13 14.31
 -1 -13 6 70.87 12.25
 1 -12 6 99.13 14.13
 -1 -12 6 89.37 13.08
 -1 -11 6 63.62 11.77
 1 -11 6 45.49 9.49
 1 -10 6 256.2 19.89
 -1 -10 6 265.06 20.34
 1 -9 6 126.9 13.45
 -1 -9 6 134.2 14.45
 -1 -8 6 72.27 11.1
 1 -8 6 87.99 12.49
 1 -7 6 234.37 17.04
 -1 -7 6 244.54 17.52
 1 -7 -6 220.26 17.38
 -1 -7 -6 217.85 16.96
 1 -6 6 201.85 16.01
 -1 -6 6 215.16 16.39
 -1 -6 -6 200.95 15.88
 1 -6 -6 194.15 15.74
 -1 -5 6 79.09 10.3
 1 -5 6 77.11 10.16
 1 -5 -6 65.99 9.29
 -1 -5 -6 88.22 10.64
 -1 -4 6 413.24 21.42
 1 -4 6 423.76 21.54
 -1 -4 -6 398.61 21.7
 1 -4 -6 433.25 22.43
 -1 -3 6 154.14 12.98
 1 -3 6 178.7 13.92
 1 -3 -6 168.57 13.78
 -1 -3 -6 169.94 13.86
 1 -2 -6 155.28 12.66
 -1 -2 6 144.02 12.04
 1 -2 6 141.36 12.28
 -1 -2 -6 148.47 13.05
 -1 -1 6 205.25 14.09
 -1 -1 -6 227.85 15.24
 1 -1 -6 226.55 15.38
 -1 0 6 341.21 17.53
 1 0 -6 381.2 19.86
 -1 0 -6 345.32 19.19
 -1 1 6 223.52 13.9
 1 1 -6 226.03 15.08
 -1 1 -6 246.79 15.77
 -1 2 -6 135.8 12.18
 1 2 -6 144.46 12.25
 1 3 -6 167.92 13.38
 -1 3 -6 162.02 13.26
 1 4 -6 386.66 20.93
 -1 4 -6 406.92 21.37
 1 4 -6 456.09 13.22
 -1 4 -6 445.28 13.08
 1 4 6 417.61 12.4
 -1 4 6 448.87 12.54
 -1 5 -6 79.21 10.04
 1 5 -6 61.72 8.79
 -1 5 6 77.34 5.72
 -1 5 -6 74.21 5.95
 1 5 -6 79.3 6.08
 1 5 6 67.89 5.55
 1 6 -6 203.71 15.79
 -1 6 -6 213.21 15.83
 1 6 6 199.98 10.36
 1 6 -6 209.04 11.04
 -1 6 6 217.3 10.66
 -1 6 -6 213.2 11.19
 1 7 -6 249.97 17.82
 -1 7 -6 244.34 17.82
 -1 7 -6 258.06 7.32
 -1 7 6 238.04 12.85
 -1 7 -6 230.64 12.99
 1 7 -6 260.27 13.87
 1 7 6 229.97 12.29
 -1 8 -6 57.92 9.61
 1 8 -6 74.57 10.66
 -1 8 -6 75.01 7.96
 1 8 -6 87.88 9.04
 1 9 -6 137.12 14.06
 -1 9 -6 147.48 14.8
 -1 10 -6 264.38 19.98
 1 10 -6 278.52 20.54
 -1 11 -6 61.84 11.68
 1 11 -6 42.12 9.22
 -1 12 -6 130.41 15.87
 1 12 -6 98.17 13.86
 1 13 -6 96.58 14.2
 -1 13 -6 73.2 12.23
 -1 14 -6 76.01 14.11
 1 14 -6 101.53 15.48
 1 15 -6 68.45 13.54
 -1 15 -6 82.4 14.62
 1 -14 7 167.16 19.11
 -1 -14 7 177.92 19.35
 1 -13 7 211.75 21.29
 -1 -13 7 247.07 22.47
 -1 -12 7 211.36 20.84
 1 -12 7 183.83 18.97
 -1 -11 7 156.97 17.34
 1 -11 7 165.61 18.34
 1 -10 7 287.37 22.75
 -1 -10 7 268.28 21.45
 1 -9 7 364.74 24.36
 -1 -9 7 385.06 25.67
 1 -8 7 476.25 27.28
 -1 -8 7 497.83 28.34
 -1 -7 7 624.56 30.82
 1 -7 7 625.28 30.51
 1 -7 -7 612.92 30.95
 -1 -7 -7 609.46 31.08
 -1 -6 7 508.92 26.86
 1 -6 7 515.08 27.14
 -1 -6 -7 498.98 27.37
 1 -6 -7 530.92 28
 1 -5 7 264.79 19.04
 -1 -5 7 290.44 19.72
 -1 -5 -7 262.77 19.42
 1 -5 -7 295.25 20.52
 1 -4 7 472.68 24.84
 -1 -4 7 482.11 25.22
 -1 -4 -7 491.87 26.13
 1 -4 -7 535.54 26.93
 1 -3 7 520.08 25.48
 -1 -3 7 522.16 25.56
 -1 -3 -7 509.47 26.1
 1 -3 -7 512.56 26
 -1 -2 7 660.73 28.68
 1 -2 7 643.81 28.68
 1 -2 -7 652.89 29.17
 -1 -2 -7 699.71 30.44
 1 -1 7 677.19 29.07
 -1 -1 7 676.69 28.57
 1 -1 -7 750.28 31.31
 -1 -1 -7 721.5 30.8
 -1 0 7 779.77 30.34
 -1 0 -7 770.98 31.8
 1 0 -7 789.12 32.22
 -1 1 7 669.8 27.49
 -1 1 -7 665.89 29.33
 1 1 -7 731.42 30.61
 -1 2 7 638.49 26.16
 -1 2 -7 680.61 29.91
 1 2 -7 684.12 29.8
 1 3 -7 530.74 26.05
 -1 3 -7 516.87 25.64
 -1 4 -7 484.7 25.24
 1 4 -7 502.78 25.71
 1 5 -7 326.6 20.99
 -1 5 -7 302.16 20.37
 -1 5 -7 322.5 10.61
 1 5 -7 293.73 10.31
 1 5 7 302.55 10.16
 1 6 -7 519.48 27.13
 -1 6 -7 505.5 26.85
 1 7 -7 630.7 30.75
 -1 7 -7 606.09 30.26
 1 8 -7 491.31 27.61
 -1 8 -7 500.67 27.76
 1 9 -7 358.22 24.18
 -1 9 -7 339.96 23.18
 1 10 -7 291.19 22.7
 -1 10 -7 338.52 24.37
 1 11 -7 172.92 18.3
 -1 11 -7 182.85 18.83
 -1 12 -7 211.99 20.34
 1 12 -7 217.29 20.55
 -1 13 -7 193.89 19.41
 1 13 -7 210.44 20.82
 -1 14 -7 205.92 21.11
 1 14 -7 225.29 21.99
 1 -12 8 2.58 8.54
 -1 -12 8 15.53 9.71
 1 -11 8 12.96 8.83
 -1 -11 8 8.21 8.09
 1 -10 8 28.85 9.84
 -1 -10 8 -2.36 8.17
 -1 -9 8 10.74 8.56
 1 -9 8 1.08 7.73
 1 -8 8 -2.69 6.75
 -1 -8 8 11.83 8.03
 -1 -8 -8 -6.8 8.26
 1 -8 -8 0.19 8.15
 1 -7 8 3.43 6.98
 -1 -7 8 9.09 7.32
 1 -7 -8 7.36 8.24
 -1 -7 -8 13.69 8.97
 -1 -6 8 10.59 7.61
 1 -6 8 20.05 8.57
 -1 -6 -8 6.49 8.93
 1 -6 -8 23.95 9.79
 1 -5 8 23.97 7.96
 -1 -5 8 5.32 6.15
 -1 -5 -8 22.89 8.55
 1 -5 -8 8.18 7.22
 -1 -4 8 1.1 7.28
 1 -4 8 13.09 7.82
 1 -4 -8 11.55 7.73
 -1 -4 -8 1.19 6.79
 1 -3 8 0.49 6.85
 -1 -3 8 16.36 6.76
 -1 -3 -8 2.74 6.41
 1 -3 -8 2.83 5.96
 -1 -2 -8 7.2 7.5
 1 -2 -8 6.65 7.28
 1 -2 8 2.99 6.16
 -1 -2 8 2.79 5.7
 -1 -1 -8 12.4 8.69
 1 -1 -8 23.17 8.81
 1 -1 8 25.8 8.23
 -1 -1 8 8.69 5.43
 1 0 -8 32.56 9.22
 -1 0 -8 34.98 9.8
 -1 0 8 24.12 7.47
 1 0 8 31.59 8.53
 -1 1 -8 6.76 7.46
 1 1 -8 12.79 8.18
 -1 1 8 11.6 5.41
 -1 2 -8 16.55 8.2
 1 2 -8 4.63 6.56
 -1 2 8 3.14 5.32
 -1 3 -8 5.52 6.41
 1 3 -8 -0.56 5.46
 -1 3 8 4.53 5.65
 1 4 -8 14.47 8.76
 -1 4 -8 9.23 7.92
 -1 5 -8 13.64 7.79
 1 5 -8 1.69 7.18
 1 6 -8 20.83 8.39
 -1 6 -8 10.28 8.36
 1 7 -8 8.04 7.91
 -1 7 -8 18.03 9.39
 -1 8 -8 13.7 9.23
 1 8 -8 1.87 7.49
 -1 9 -8 5.47 7.09
 1 9 -8 -8.12 7.54
 -1 10 -8 8.76 8.69
 1 10 -8 18.88 9.61
 1 11 -8 -2.98 9.22
 -1 11 -8 -0.28 9.53
 -1 12 -8 -19.15 9.25
 1 12 -8 3.28 7.81
 -1 -10 9 96.08 15.93
 -1 -9 9 131.43 17.02
 1 -9 9 130.12 17.54
 1 -8 9 140.91 17.64
 -1 -8 9 143.97 18.32
 -1 -8 -9 128.28 17.09
 1 -8 -9 112.03 16.05
 1 -7 9 222.1 20.85
 -1 -7 9 241.48 21.78
 -1 -7 -9 217.77 21.52
 1 -7 -9 255.37 22.8
 -1 -6 9 130.56 16.86
 1 -6 9 154.54 18.02
 1 -6 -9 136.58 17.55
 -1 -6 -9 190.37 20.42
 -1 -5 9 127.41 15.49
 1 -5 9 159.94 17.24
 -1 -5 -9 114.57 15.16
 1 -5 -9 159.71 17.59
 -1 -4 9 100.35 13.26
 1 -4 9 109.72 14.68
 1 -4 -9 129.44 15.63
 -1 -4 -9 143.43 16.37
 1 -3 9 136.88 15.59
 -1 -3 9 125.68 14.81
 -1 -3 -9 172.57 18.65
 1 -3 -9 158.05 17.52
 -1 -2 -9 161.52 17.98
 1 -2 -9 158.31 18.05
 -1 -2 9 123.05 14.38
 1 -2 9 159 16.55
 -1 -1 9 269.7 20.02
 1 -1 9 246.35 19.64
 -1 -1 -9 266.09 22.02
 1 -1 -9 278.16 22.13
 -1 0 9 237.18 18.81
 1 0 9 212.36 18.27
 1 0 -9 249.1 20.9
 -1 0 -9 261.31 21.75
 -1 1 -9 246.49 21.1
 1 1 9 245.58 19.16
 -1 1 9 250.46 19.28
 1 1 -9 277.96 22.08
 1 2 -9 163.41 17.96
 -1 2 -9 140.35 16.25
 1 2 9 128.11 14
 -1 2 9 149.04 14.49
 -1 3 -9 132.23 15.8
 1 3 -9 153.48 17.03
 -1 3 9 127.58 13.43
 -1 4 -9 115.32 14.58
 1 4 -9 144.69 16.96
 -1 4 9 143.19 14.23
 -1 5 -9 119.35 15.55
 1 5 -9 116.33 15.39
 -1 5 9 109.98 12.27
 1 6 -9 165.98 17.51
 -1 6 -9 163.94 18
 1 7 -9 270.94 22.54
 -1 7 -9 257.25 22.39
 1 8 -9 134.1 17.78
 -1 8 -9 146.1 18.07
 1 9 -9 113.32 16.38
 -1 9 -9 147.11 18.58
 1 10 -9 58.64 13.22
 -1 10 -9 94.61 16.66
 1 -6 10 62.42 12.06
 -1 -6 10 74.81 13.67
 -1 -6 -10 92.11 15.75
 1 -6 -10 109.9 17.12
 1 -5 10 73.44 13.91
 -1 -5 10 62.99 13.02
 -1 -5 -10 71.76 14.15
 1 -5 -10 56.62 13.14
 1 -4 10 134.11 16.52
 -1 -4 10 116.59 15.48
 -1 -4 -10 122.47 17.64
 1 -4 -10 151.33 18.94
 1 -3 10 43.32 10.28
 -1 -3 10 37.35 9.9
 1 -3 -10 45.13 10.8
 -1 -3 -10 42.91 11.14
 1 -2 10 100.34 14.71
 -1 -2 10 71.31 11.98
 -1 -2 -10 105.82 15.88
 1 -2 -10 75.57 14.75
 -1 -1 -10 104.73 15.09
 1 -1 -10 114.45 16.82
 -1 -1 10 95.06 13.73
 1 -1 10 98.23 13.94
 -1 0 -10 83.32 14.11
 1 0 -10 99.89 15.29
 -1 0 10 93.33 12.92
 1 0 10 104.44 14.07
 -1 1 -10 117.12 16.07
 1 1 -10 104.11 15.18
 1 1 10 97.46 13.3
 -1 1 10 106.58 14.25
 1 2 -10 104.8 15.54
 -1 2 -10 133.46 16.99
 -1 2 10 75.64 10.75
 1 2 10 69.39 11.68
 -1 3 -10 56.22 12.3
 1 3 -10 56.8 12.4
 -1 3 10 63.54 10.91
 1 3 10 56.97 10.79
 1 4 -10 132.65 17.17
 -1 4 -10 109.03 15.11
 -1 4 10 142.81 15.53
 1 4 10 119.35 14.98
 -1 5 -10 75.23 14.39
 1 5 -10 40.32 11.64
 -1 5 10 57.43 10.82
 -1 6 -10 82.53 14.12
 1 6 -10 73.12 14.26
 -1 6 10 80.23 12.38
 -1 -2 11 24.34 10.03
 1 -1 11 32.41 11.18
 -1 -1 11 15.66 8.64
 -1 0 11 0.7 7.6
 1 0 11 -7.38 8.63
 -1 1 11 39.89 10.34
 1 1 11 15.2 9.13
 -1 2 11 21.23 9.43
 1 2 11 18.43 8.73
 -1 3 11 9.53 6.76
 1 3 11 8.58 8.03
 1 4 11 19.94 10.23
 -1 4 11 3.34 6.89
 1 5 11 38.22 9.67
 -2 -19 0 272.45 23.43
 2 -19 0 312.42 22.35
 -2 -18 0 1.73 6.8
 2 -18 0 10.3 6.23
 2 -17 0 574.29 28.59
 -2 -17 0 589.78 31.1
 -2 -16 0 -6.96 7.15
 2 -16 0 -5.21 5.63
 -2 -15 0 679.36 31.22
 2 -15 0 691.44 28.93
 2 -14 0 -4.57 5.31
 -2 -14 0 -6.81 5.08
 -2 -13 0 1127.91 38.77
 2 -13 0 1194.84 36.68
 2 -12 0 3.31 3.54
 -2 -12 0 -6.03 4.56
 -2 -11 0 1074.38 34.53
 2 -11 0 1113.9 32.37
 -2 -10 0 -2.86 4.1
 -2 -9 0 1908.08 46.65
 2 -9 0 1934.76 43.54
 2 -8 0 3.06 2.04
 2 -7 0 4278.28 77.2
 2 -6 0 -0.39 1.49
 -2 -6 0 -0.37 2.45
 2 -5 0 1573.67 31.2
 2 -4 0 5.67 1.27
 2 -4 0 7.4 1.49
 -2 -3 0 6983.96 114.41
 2 -3 0 6674.97 108.52
 -2 -3 0 6732.26 110.99
 2 -3 0 6833.03 108.57
 -2 -2 0 0.19 1.3
 -2 -2 0 -0.33 0.76
 2 -2 0 0.26 0.52
 -2 -1 0 6522.09 106.25
 -2 -1 0 6414.28 103.88
 2 1 0 6417.83 103.63
 2 1 0 6401.14 103.12
 2 2 0 0.15 1.05
 2 2 0 -0.18 0.76
 2 3 0 6990.01 115.56
 -2 3 0 6967.79 111.84
 -2 4 0 8.67 1.48
 -2 5 0 1628.98 31.62
 -2 6 0 0.53 1.48
 -2 7 0 4304.38 76.84
 2 8 0 2.47 2.41
 -2 8 0 1.72 1.87
 2 9 0 2054.5 47.92
 -2 9 0 1987.9 43.61
 2 10 0 -3.83 3.16
 -2 10 0 -3.03 2.74
 -2 11 0 1107.35 30.95
 -2 12 0 -4.12 3.2
 -2 -19 1 3.83 7.63
 -2 -19 -1 4.72 7.5
 2 -19 -1 8.11 7.02
 2 -18 -1 55 10.78
 -2 -18 1 59.3 11.56
 -2 -18 -1 54.37 10.79
 2 -17 -1 37.96 8.55
 2 -17 1 15.7 6.5
 -2 -17 -1 7.19 6.71
 -2 -17 1 26.08 9.64
 2 -16 1 101.54 12.41
 -2 -16 -1 83.71 12.32
 -2 -16 1 90.23 12.78
 2 -16 -1 99.1 11.77
 2 -15 1 21.21 5.29
 -2 -15 1 33.26 8.71
 -2 -15 -1 39.7 8.84
 2 -15 -1 31.24 7.44
 2 -14 1 130.02 12.26
 2 -14 -1 125.73 11.84
 -2 -14 1 121.63 12.94
 -2 -14 -1 134.3 13.22
 -2 -13 1 165.64 9.72
 -2 -13 1 166.71 13.93
 2 -13 1 141.76 11.67
 2 -13 -1 159.82 12.36
 -2 -13 -1 127.92 12.57
 -2 -12 1 173.47 9.31
 2 -12 1 166.37 11.82
 -2 -12 -1 172.11 13.35
 2 -12 -1 161.63 11.82
 -2 -12 1 164.32 13.49
 -2 -11 1 108.27 7.08
 -2 -11 1 109.46 10.61
 2 -11 -1 117.45 9.73
 -2 -11 -1 117.03 10.76
 2 -11 1 109.25 9.17
 -2 -10 1 213.85 9.41
 -2 -10 -1 200.18 13.35
 -2 -10 1 163.03 12.45
 -2 -9 1 0.54 1.71
 -2 -9 -1 -2.08 3.52
 -2 -9 1 1.97 3.48
 -2 -8 1 472.56 13.64
 2 -8 1 431.54 16.19
 2 -8 -1 452.97 16.19
 2 -8 1 444.51 16.07
 2 -7 1 420.96 15.23
 -2 -7 1 468.33 12.93
 2 -7 1 442.31 15.07
 -2 -6 1 456.04 12.12
 2 -6 1 434.16 14.36
 -2 -6 1 433.32 16.15
 2 -6 1 418.87 14.02
 2 -5 1 6.54 2.13
 -2 -5 1 6.13 1.51
 2 -5 1 4.26 1.83
 2 -4 1 544.05 14.92
 -2 -3 1 5360.11 90.79
 -2 -3 -1 5136.08 90.65
 2 -3 1 5277.46 88.76
 -2 -2 1 1105.84 23.38
 -2 -2 -1 1066.56 23.26
 2 -2 1 1059.26 20.08
 -2 -2 1 1071.91 22.99
 2 -1 1 2.33 0.95
 -2 -1 1 0.26 0.87
 -2 -1 1 1.14 0.97
 -2 -1 -1 1.39 1
 2 -1 1 0.9 0.8
 -2 -1 1 1.69 1.04
 -2 -1 -1 2.11 1
 2 -1 -1 0.94 0.85
 -2 0 -1 1026.39 19.76
 -2 0 1 1007.11 19.67
 2 0 1 1004.92 19.71
 2 0 1 1004.58 20.84
 -2 0 1 1003.72 20.75
 2 0 -1 1013.68 20.87
 -2 0 -1 1000.58 20.65
 2 0 -1 1039.82 19.11
 -2 0 -1 1011.64 20.31
 -2 0 1 982.61 19.08
 2 0 -1 1021.78 19.67
 2 1 -1 2.21 0.98
 -2 1 1 1.45 0.88
 -2 1 -1 -0.05 0.97
 2 1 1 0.23 0.76
 2 1 -1 0.47 1.01
 2 1 1 0.49 0.96
 2 1 -1 2.65 1.04
 -2 1 -1 1.61 0.83
 2 2 1 1041.58 23.17
 2 2 -1 1076.83 23.25
 -2 2 -1 1076.19 22.17
 2 2 -1 1093.01 22.26
 2 2 -1 1088.68 23.12
 -2 2 1 1066.56 22.25
 2 2 1 1088.54 22.24
 2 3 -1 5298.35 92
 2 3 1 5220.94 91.65
 2 3 -1 5234.03 86.91
 -2 3 -1 5416.83 87.47
 2 3 -1 5213.85 90.71
 2 3 1 5433.93 90.33
 -2 3 1 5366.16 90.3
 2 4 -1 540.18 16.96
 2 4 1 563.57 17.05
 -2 4 -1 585.04 15.54
 -2 4 -1 572.02 13.99
 2 4 -1 550.03 16.23
 2 5 1 7.44 2.72
 2 5 -1 8.96 2.97
 -2 5 1 3.48 1.16
 -2 5 -1 6 2.09
 2 5 -1 3.18 1.86
 -2 5 -1 5.92 1.72
 2 5 -1 3.28 2.07
 2 6 -1 480.05 17.94
 2 6 1 457.09 17.58
 -2 6 -1 458.11 14.96
 -2 6 1 446.85 12.59
 2 6 -1 465.19 16.41
 2 6 -1 451.45 16.19
 -2 6 -1 477.69 14.2
 2 7 -1 468.92 19.15
 2 7 1 515.75 19.93
 2 7 -1 483.82 17.71
 -2 7 1 465.55 13.9
 -2 7 -1 473.22 15.95
 2 7 -1 453.14 17.17
 -2 7 -1 463.36 15.06
 2 8 -1 469.56 20.12
 -2 8 1 473.45 15.03
 -2 8 -1 464.02 16.68
 2 8 -1 454.84 17.89
 2 8 -1 437.42 17.85
 -2 8 -1 451.02 15.67
 -2 9 1 0.43 1.82
 2 9 -1 1.43 2.88
 -2 9 -1 -0.52 2.17
 2 9 -1 -4 3.03
 -2 10 1 225.21 11.23
 -2 10 -1 230.34 12.52
 -2 11 1 117.18 8.51
 -2 11 -1 108.15 9.15
 -2 12 1 172.85 11.13
 -2 13 1 162.17 11.44
 -2 -19 -2 129.55 16.73
 2 -19 -2 158.7 16.84
 -2 -18 -2 0.63 7.45
 2 -18 -2 -2.62 6.29
 2 -17 -2 176.36 16.15
 -2 -17 -2 179.36 17.77
 2 -16 -2 41.05 7.82
 -2 -16 -2 47.05 10.7
 -2 -15 2 351.31 22.75
 2 -15 -2 320.04 19.9
 -2 -15 -2 316.67 21.35
 -2 -14 2 36.44 8.37
 -2 -14 -2 37.16 8.07
 2 -14 -2 30.34 6.89
 -2 -13 -2 307.74 19.58
 -2 -13 2 342.19 20.65
 2 -13 -2 317.96 18.3
 -2 -12 2 29.26 6.84
 -2 -12 -2 25.96 6.46
 2 -12 -2 36.06 6.47
 -2 -11 -2 580.77 25.28
 2 -11 -2 600.72 23.44
 -2 -11 2 656.57 26.57
 2 -10 2 47.23 6.39
 -2 -10 -2 57.09 7.73
 -2 -10 2 46.9 7.05
 2 -9 2 740.76 25.09
 -2 -9 2 785.72 27.1
 2 -8 2 88.86 7.74
 -2 -8 2 86.55 8.35
 2 -7 2 723.17 22.7
 2 -6 2 200.08 10.38
 -2 -6 2 198.15 11.1
 2 -5 2 1760.92 39.51
 -2 -5 2 1822.04 40.66
 -2 -4 2 3.67 2
 2 -4 2 5.49 2.5
 2 -3 2 1005.55 23.75
 -2 -3 2 985.82 23.67
 -2 -3 2 929.58 22.41
 -2 -3 2 935.46 23.78
 2 -3 2 949.51 23.84
 -2 -3 -2 936.12 23.84
 2 -3 -2 920.04 23.63
 -2 -2 2 0.45 1.62
 2 -2 2 -0.19 1.31
 -2 -2 2 2.44 1.38
 -2 -2 -2 0.61 1.5
 -2 -2 2 -1.22 1.75
 -2 -2 -2 0.29 1.91
 2 -2 -2 -0.74 1.83
 2 -1 2 2147.56 41.05
 -2 -1 2 2220.74 41.26
 -2 -1 2 2121.92 38.24
 -2 -1 -2 1997.94 38.05
 -2 -1 2 2041.98 40.12
 2 -1 -2 2133.59 40.94
 -2 -1 -2 2100.96 40.85
 2 0 2 3626.74 64.77
 -2 0 2 3749.49 64.96
 -2 0 -2 3478.76 61.67
 -2 0 2 3704.16 61.79
 -2 0 2 3697.19 63.15
 2 0 -2 3736.26 63.02
 -2 0 -2 3600.41 64.7
 2 0 -2 3531.48 64.67
 -2 1 -2 2049.88 40.96
 2 1 -2 2127.73 41.02
 2 1 -2 2119.85 38.71
 2 1 2 2018.64 38.43
 -2 1 2 2202.22 38.55
 2 1 -2 2144.65 40.18
 -2 1 2 2092.11 41.08
 2 1 2 2183.7 41.35
 -2 2 -2 0.11 1.58
 -2 2 2 2.38 1.68
 2 2 2 0.33 1.47
 2 2 -2 1.1 1.63
 2 2 -2 2.66 1.62
 2 2 2 -0.12 1.26
 2 2 -2 0.44 1.1
 -2 2 -2 0.03 0.87
 -2 3 -2 963.47 23.66
 2 3 -2 966.44 23.7
 2 3 -2 871.37 22.2
 2 3 2 961.01 22.5
 -2 3 -2 922.71 18.3
 2 3 2 999.66 23.65
 2 3 -2 957.5 24.2
 -2 3 2 961.14 23.46
 2 4 2 8.43 2.56
 2 4 -2 4.39 2.13
 -2 4 -2 5.97 2.52
 2 4 -2 4.94 2.66
 2 4 -2 5.63 1.99
 -2 4 2 1.27 2.12
 2 4 2 3.2 2.1
 -2 5 -2 1851.58 40.85
 2 5 -2 1889.55 41.44
 2 5 -2 1768.97 41.23
 2 5 2 1869.71 40.99
 2 5 -2 1827.48 33.34
 2 5 -2 1922.15 41.54
 -2 5 -2 1819.92 38.18
 2 5 2 1831.92 40.74
 -2 5 2 1920.41 41.33
 -2 6 -2 179 10.45
 2 6 -2 203.34 11
 2 6 -2 200.05 11.38
 2 6 2 215.06 11.35
 -2 6 -2 208.01 10.62
 -2 6 -2 207.02 9.59
 2 6 2 189.01 10.75
 2 6 -2 186.26 10.63
 -2 6 2 200.43 11.31
 -2 7 -2 675.98 23.54
 2 7 -2 892.32 26
 2 7 -2 802.2 26.18
 2 7 -2 816.12 25.09
 -2 7 -2 779.56 23.52
 -2 7 -2 743.7 21.66
 2 7 -2 732.83 23.83
 2 7 2 767.23 24.63
 2 8 -2 94.42 9.05
 2 8 -2 97.97 8.53
 -2 8 -2 101.01 8.08
 -2 8 -2 92.57 7.23
 -2 8 2 103.45 8.92
 2 8 2 89.85 8.45
 2 8 -2 96.2 8.25
 -2 9 -2 797.71 25.74
 -2 9 -2 800.82 24.46
 -2 10 -2 56.65 6.74
 -2 10 2 59.59 5.75
 -2 10 -2 58.17 6.27
 -2 11 2 600.62 20.4
 -2 12 2 41.77 5.53
 -2 13 2 369.98 16.8
 2 17 -2 168.21 17.56
 -2 17 -2 149.85 16.93
 2 18 -2 13.92 9.27
 -2 18 -2 2.72 8.13
 2 -19 -3 3.49 6.69
 2 -18 -3 285.36 21.17
 -2 -18 -3 229.74 20.92
 2 -17 -3 -4.72 6.31
 -2 -17 -3 3.08 7.09
 -2 -16 -3 387.91 25.18
 2 -16 -3 367.47 23.7
 -2 -15 -3 -0.71 5.48
 2 -15 -3 2.25 5.33
 2 -14 -3 641.06 28.7
 -2 -14 -3 598.14 29.73
 -2 -13 -3 9.09 6.44
 2 -13 -3 2.84 4.9
 -2 -12 -3 791.73 31.85
 2 -12 3 761.85 30.05
 2 -11 3 21.47 6.17
 2 -10 3 1416.25 40.89
 -2 -9 3 -9.36 5.39
 2 -9 3 5.36 4.02
 2 -8 3 1113.96 33.04
 -2 -8 3 1051.43 33
 2 -7 3 12.56 3.66
 -2 -7 3 8.04 3.92
 2 -6 3 2252.56 50.13
 -2 -6 3 2139.61 50.54
 2 -5 3 102.09 8.17
 -2 -5 3 105.08 8.42
 -2 -4 3 3434.95 66.15
 2 -4 3 3340.43 65.94
 2 -4 3 3271.88 66.56
 -2 -4 3 3305.77 66.32
 2 -4 -3 3352.02 66.65
 -2 -4 -3 3235.35 66.34
 2 -3 3 7.87 2.5
 -2 -3 3 7.42 2.4
 2 -3 3 7.81 3.04
 -2 -3 3 6.06 2.66
 2 -3 -3 5.54 2.74
 -2 -3 -3 6.6 2.63
 -2 -2 -3 2118.21 39.9
 2 -2 3 2216.56 45.9
 -2 -2 3 2234.15 46.04
 -2 -2 3 2118.23 39.87
 -2 -2 3 2115.27 45
 2 -2 -3 2140.79 45.78
 -2 -2 -3 2099.51 45.49
 2 -1 -3 13.51 3.33
 -2 -1 -3 6.17 2.39
 2 -1 3 4.61 2.07
 -2 -1 3 8.62 2.53
 -2 -1 3 6.1 1.46
 -2 -1 -3 4.57 1.42
 -2 -1 3 5.46 2.52
 2 0 3 4515.34 80.62
 -2 0 3 4459.54 80.57
 -2 0 -3 4383.43 72.9
 -2 0 3 4376.07 72.95
 -2 0 3 4343.57 78.06
 -2 0 -3 4317.39 80.28
 2 0 -3 4291.33 80.32
 2 1 3 9.65 2.99
 -2 1 -3 6.32 2.62
 -2 1 3 8.88 2.76
 2 1 -3 3.04 2.41
 -2 1 -3 5.96 1.58
 -2 1 3 6.28 1.48
 2 1 3 7.46 1.44
 2 1 -3 5.96 1.48
 -2 1 3 4.94 1.91
 2 2 -3 2155.14 46.09
 -2 2 -3 2057.97 45.67
 2 2 -3 2146.25 41.07
 2 2 3 2188.05 40.87
 2 2 -3 2235.54 45.22
 -2 2 3 2241.6 46.14
 2 2 3 2266.25 46.03
 2 3 -3 4.67 2.98
 -2 3 3 9.84 2.67
 -2 3 -3 1.91 2.49
 2 3 3 9.59 2.63
 2 3 -3 10.1 2.27
 2 3 3 6.56 1.64
 2 3 -3 8.18 2.45
 2 4 -3 3380.34 67.1
 -2 4 -3 3313.57 66.69
 2 4 3 3380.05 63.03
 2 4 -3 3371.09 63.5
 -2 4 -3 3346.88 56.7
 -2 4 3 3417.67 66.56
 2 4 3 3273.22 66.22
 2 5 3 108.35 7.64
 2 5 -3 112.21 7.76
 -2 5 -3 105.62 8.41
 2 5 -3 108.44 8.65
 2 5 -3 104.37 8.11
 2 5 3 101.06 7.94
 -2 6 -3 2240.55 51.42
 2 6 -3 2320 52.23
 2 6 -3 2525.52 52.09
 2 6 3 2291.63 50.27
 2 6 -3 2244.24 39.92
 -2 6 -3 2271.5 49.64
 2 6 -3 2231.03 51.36
 2 6 3 2342.94 52.01
 2 7 -3 15.27 4
 -2 7 -3 9.14 3.72
 2 7 -3 10.76 4.4
 2 7 -3 12.42 3.87
 -2 7 -3 14.95 3.75
 2 7 3 13.24 3.89
 -2 7 3 12.52 4.33
 2 8 3 1175.18 34.27
 2 8 -3 1131.81 34.55
 -2 8 -3 1093.8 33.7
 2 8 -3 1061.94 33.73
 -2 8 -3 1121.66 31.24
 2 9 -3 -1.25 3.89
 -2 9 -3 0.57 3.7
 -2 9 -3 1.45 2.99
 -2 10 -3 1448.66 43.02
 2 10 -3 1455.54 43.3
 -2 11 -3 33.9 7.95
 2 11 -3 24.65 7.68
 -2 12 -3 744.25 31.45
 2 12 -3 745 31.7
 -2 12 3 790.42 25.03
 -2 13 -3 -7.23 6.46
 2 13 -3 -1.08 5.73
 -2 14 -3 582.8 29.43
 2 14 -3 572.31 29.44
 2 15 -3 13.13 7.8
 -2 15 -3 -4.9 7.16
 2 16 -3 366.24 25.79
 -2 16 -3 392.96 26.7
 -2 17 -3 7.75 8.84
 2 17 -3 0.65 6.91
 2 18 -3 283.01 24.31
 2 -18 -4 6.12 7.3
 -2 -18 -4 10.88 8.2
 2 -17 -4 7.36 7.37
 -2 -17 -4 -1.5 7.43
 -2 -16 -4 6.19 7.72
 2 -16 -4 -0.17 6.77
 -2 -15 -4 0.74 6.3
 2 -15 -4 5.91 6.73
 -2 -14 -4 13.51 7.72
 2 -13 4 8.11 5.99
 2 -12 4 48.49 8.78
 2 -11 4 3.87 4.88
 -2 -10 4 46.28 8.23
 2 -10 4 42.83 7.94
 -2 -9 4 5.28 4.59
 2 -9 4 4.41 4.84
 2 -8 4 121.13 10.8
 -2 -8 4 119.43 11.37
 -2 -7 4 -4.17 4.47
 2 -7 4 2.86 3.7
 2 -6 4 -1.68 4.07
 -2 -6 4 0.19 3.57
 2 -5 4 -1.82 3.26
 -2 -5 4 6.79 3.71
 2 -5 4 -5.71 4.43
 -2 -5 4 1.43 3.73
 -2 -5 -4 -4.97 4.07
 2 -5 -4 5.38 4.06
 2 -4 4 0.1 2.2
 -2 -4 4 1.17 3.53
 2 -4 4 3.67 3.11
 -2 -4 -4 2.14 3.58
 2 -4 -4 7.95 4.14
 2 -3 4 0.34 2.26
 -2 -3 4 -2.09 3.27
 2 -3 4 -0.63 4.08
 2 -3 -4 0.81 3.51
 -2 -3 -4 6.75 4.55
 2 -2 4 729.05 23.6
 -2 -2 4 691.56 22.61
 2 -2 -4 662.16 23.01
 -2 -2 -4 676.23 23.23
 2 -1 -4 1.77 2.87
 -2 -1 4 -0.49 2.44
 2 -1 4 -1.26 3.07
 -2 -1 -4 1.67 2.86
 -2 -1 4 3.57 1.41
 -2 -1 4 2.74 2.74
 2 0 4 215.43 11.86
 -2 0 4 224.71 12.12
 -2 0 4 240.58 6.6
 -2 0 -4 222.29 6.36
 -2 0 4 219.78 11.28
 -2 0 -4 226.9 12.16
 2 0 -4 234.05 12.42
 2 1 -4 -2.25 3.01
 2 1 4 -1.58 2.41
 -2 1 4 -1.06 2.63
 -2 1 -4 0 3.18
 -2 1 4 -0.49 2.58
 -2 1 -4 1.85 1.26
 -2 1 4 1.12 1.29
 -2 2 -4 666.33 22.69
 2 2 4 685.81 22.42
 2 2 -4 676.53 22.77
 2 2 -4 668.48 16.25
 2 2 4 649.51 16.11
 2 3 -4 2.04 3.75
 -2 3 -4 6.19 3.66
 2 3 4 -0.42 1.94
 2 3 4 2.72 1.8
 2 3 -4 -0.31 1.77
 2 4 -4 0.61 3.67
 2 4 4 3.38 3.22
 2 4 4 -3.1 2.51
 2 4 -4 -1.92 2.2
 2 5 4 4.4 2.61
 -2 5 4 -2.5 2.44
 2 5 -4 4.43 4.57
 -2 5 -4 1.57 3.95
 -2 5 -4 -0.34 1.18
 2 5 4 -0.19 2.44
 2 5 -4 -4.89 2.93
 2 6 -4 5.89 3.37
 2 6 4 0.32 2.54
 -2 6 -4 5.07 4.82
 2 6 -4 -2.01 3.89
 -2 7 -4 3.8 3.78
 2 7 -4 -0.54 3.83
 2 7 -4 -5.68 4.44
 2 7 -4 0.46 1.07
 -2 7 -4 0.81 2.53
 2 8 -4 112.65 10
 2 8 4 141.88 10.62
 -2 8 -4 112.2 10.44
 2 8 -4 125.33 11.89
 -2 8 -4 123.79 10.01
 -2 9 -4 2.82 4.57
 2 9 -4 6.31 4.25
 2 10 -4 58.08 9.48
 -2 10 -4 47.54 8.28
 -2 11 -4 1.65 4.67
 2 11 -4 -1.72 5.88
 2 12 -4 50.58 9.38
 -2 12 -4 47.5 9.24
 -2 13 -4 -3.19 6.6
 2 13 -4 -4.77 7.26
 -2 14 -4 -0.22 5.95
 2 14 -4 -1.73 6.63
 -2 15 -4 3.12 6.84
 2 15 -4 17.8 8.24
 -2 16 -4 2.95 6.85
 2 16 -4 23.37 10.72
 2 17 -4 -4.6 8.04
 -2 17 -4 3.07 7.45
 2 -18 -5 223.73 21.07
 -2 -17 -5 2.62 7.01
 2 -17 -5 7.1 8.11
 -2 -16 -5 254.56 22.22
 2 -16 -5 248.55 20.84
 2 -14 5 315.43 22.65
 2 -13 5 4.06 6.62
 2 -12 5 598.7 29.62
 2 -11 5 0.46 5.32
 -2 -11 5 2.56 5.75
 -2 -10 5 513.61 26.63
 2 -10 5 533.59 26.45
 -2 -9 5 11.54 6.37
 2 -9 5 22.91 7.53
 -2 -8 5 920.66 34.51
 2 -8 5 955.04 34.64
 2 -7 5 5.97 4.77
 -2 -7 5 15.22 6.41
 -2 -6 5 931.08 32.72
 2 -6 5 865.29 31.61
 2 -6 -5 911.55 32.6
 -2 -6 -5 885.74 32.27
 -2 -5 5 5.97 4.89
 2 -5 5 2.68 3.54
 2 -5 -5 7.27 4.79
 -2 -5 -5 10.29 5.32
 -2 -4 5 1268.54 37.84
 2 -4 5 1294.21 38.38
 2 -4 -5 1306.45 38.7
 -2 -4 -5 1281.6 38.49
 -2 -3 5 1.27 3.73
 2 -3 5 2.28 4.19
 2 -3 -5 9.25 4.44
 -2 -3 -5 -3.37 4.48
 -2 -2 5 1911.35 47.94
 2 -2 5 1923.84 47.79
 -2 -2 5 1776.7 45.69
 -2 -2 -5 1796.84 47.04
 2 -2 -5 1800.8 47.2
 -2 -1 5 46.43 6.59
 2 -1 -5 46.73 7.03
 -2 -1 -5 43.17 6.49
 2 -1 5 40.48 6.13
 -2 -1 5 43.67 6.28
 2 0 5 892.03 28.56
 -2 0 5 890.22 28.74
 -2 0 5 816.62 26.29
 -2 0 -5 815.96 28.12
 2 0 -5 788.67 27.73
 2 1 -5 31.47 5.77
 2 1 5 41.79 6.11
 -2 1 5 42.33 6.53
 -2 1 -5 39.45 6.83
 -2 1 5 30.85 5.15
 -2 2 -5 1776 45.99
 2 2 5 1900.77 46.45
 -2 2 5 1898.23 46.59
 2 2 -5 1778.5 45.88
 2 2 5 1757.33 32.73
 -2 2 -5 1786.56 32.86
 -2 2 5 1640.23 32.29
 2 2 -5 1864.44 33.02
 -2 3 -5 -1.04 3.55
 2 3 -5 -0.74 3.25
 2 3 5 -0.46 1.59
 2 3 -5 1.12 1.62
 -2 4 -5 1276.76 38.3
 2 4 -5 1257.96 38.21
 2 4 5 1406.31 30.72
 2 4 -5 1338.53 30.78
 2 5 -5 10.53 5.27
 -2 5 -5 3.9 4.2
 -2 5 -5 5.79 2.16
 2 5 -5 8.64 3.11
 2 5 5 7.9 2.8
 -2 6 -5 912.52 32.45
 2 6 -5 933.27 32.81
 -2 6 -5 969.28 20.28
 2 6 5 972.31 27.16
 2 6 -5 926.43 27.62
 2 7 -5 8.87 3.71
 2 7 5 14.46 3.95
 2 7 -5 17.82 5.92
 -2 7 -5 4.95 4.51
 2 8 -5 984.09 32.28
 2 8 -5 982.71 35.66
 -2 8 -5 952.67 35.21
 -2 9 -5 14.43 6.95
 2 9 -5 7.57 5.85
 -2 10 -5 530.75 26.79
 2 10 -5 572.43 27.87
 -2 11 -5 0.35 6.62
 2 11 -5 19.1 8.15
 -2 12 -5 627.77 31.34
 2 12 -5 665.02 32.54
 2 13 -5 9.65 8.9
 -2 13 -5 16.86 8.29
 -2 14 -5 343.4 24.51
 2 14 -5 337.77 24.59
 -2 15 -5 21.26 9.96
 2 15 -5 7.77 9.6
 -2 16 -5 235.4 22.02
 2 16 -5 237.05 22.1
 2 -17 -6 145.81 17.84
 2 -15 6 136.72 16.35
 2 -14 6 -8.57 6.45
 2 -13 6 233.14 20.33
 2 -12 6 11.86 7.72
 -2 -12 6 -4.9 7.55
 -2 -11 6 289.14 21.88
 2 -11 6 288.28 21.32
 -2 -10 6 33.2 8.8
 2 -10 6 40.74 9.21
 -2 -9 6 378.6 23.59
 2 -9 6 380.26 23.16
 2 -8 6 50.37 9.14
 -2 -8 6 44.84 9.07
 -2 -7 6 604.08 28.4
 2 -7 6 522.96 26.44
 -2 -7 -6 553.32 27.55
 2 -7 -6 571.06 27.85
 2 -6 6 6.59 4.69
 -2 -6 6 5.28 6.12
 -2 -6 -6 10.66 5.74
 2 -6 -6 19.9 7.52
 2 -5 6 536.15 24.97
 -2 -5 6 492.69 24.4
 -2 -5 -6 552.95 26.03
 2 -5 -6 545.08 25.86
 2 -4 6 130.82 12.39
 -2 -4 6 111.56 11.19
 2 -4 -6 125.92 12.4
 -2 -4 -6 130.51 12.7
 2 -3 6 784.46 30.16
 -2 -3 6 799.69 29.94
 -2 -3 -6 816.24 31.27
 2 -3 -6 783.09 30.61
 2 -2 -6 4.34 4.95
 -2 -2 -6 6.89 5.91
 -2 -2 6 6.62 4.5
 2 -2 6 15.24 6.21
 -2 -1 6 727.94 27.24
 -2 -1 -6 713.42 28.35
 2 -1 -6 737.61 28.89
 2 0 -6 3.8 4.67
 -2 0 -6 -6.21 5.68
 -2 0 6 1.91 3.92
 -2 1 6 698.26 25.99
 -2 1 -6 737.81 28.55
 2 1 -6 779.32 29.14
 2 2 -6 7.1 4.54
 -2 2 -6 11.13 5.24
 -2 2 6 4.37 3.37
 -2 3 -6 781.42 29.93
 2 3 -6 785.26 29.99
 -2 3 6 795.34 16.99
 -2 3 6 690.05 16.54
 -2 3 -6 863.25 17.57
 2 3 6 761.85 16.93
 2 3 -6 834.55 17.5
 -2 3 -6 813.01 17.17
 2 4 -6 123.93 11.76
 -2 4 -6 99.02 10.56
 2 4 6 123.13 6.57
 2 4 -6 128.64 6.96
 2 5 -6 569.2 25.96
 -2 5 -6 533.59 25.14
 2 5 -6 581.73 18.48
 2 5 6 546.47 17.59
 -2 6 -6 7.16 5.52
 2 6 -6 21.03 6.72
 -2 6 -6 10.41 2.56
 2 6 -6 11.21 3.75
 2 6 6 8.71 3.19
 -2 7 -6 586.47 27.49
 2 7 -6 549.98 27.03
 2 7 -6 599.33 22.32
 2 7 6 557.65 20.71
 -2 8 -6 43.61 9.53
 2 8 -6 62.37 10.62
 2 8 -6 64.67 3.2
 2 8 -6 56.79 7.16
 -2 9 -6 382.3 23.28
 2 9 -6 440.89 25.18
 -2 10 -6 37.25 8.62
 2 10 -6 49.28 9.74
 -2 11 -6 332.36 23.28
 2 11 -6 315.69 23.24
 -2 12 -6 -3.85 7.98
 2 12 -6 12.28 6.76
 -2 13 -6 233.23 20.74
 2 13 -6 250.62 21.45
 -2 14 -6 -9.58 9.3
 2 14 -6 -0.46 8.93
 -2 15 -6 144.16 18.15
 2 15 -6 172.72 19.91
 2 -14 7 33.83 11.49
 2 -13 7 -4.43 8.92
 -2 -13 7 5.82 9.49
 -2 -12 7 42.09 11.21
 2 -12 7 35.41 10.89
 2 -11 7 28.51 9.75
 -2 -11 7 20.06 9.46
 2 -10 7 77.35 12.62
 -2 -10 7 73.62 12.15
 2 -9 7 9.22 7.49
 -2 -9 7 2.18 6.56
 -2 -8 7 89.91 13.33
 2 -8 7 106.28 13.79
 -2 -7 7 20.75 8.46
 2 -7 7 17.22 7.7
 -2 -7 -7 20.08 8.01
 2 -7 -7 9.98 7.78
 2 -6 7 141.34 14.33
 -2 -6 7 133.09 13.91
 -2 -6 -7 134.57 14.5
 2 -6 -7 118.37 13.82
 -2 -5 7 104.32 11.94
 2 -5 7 120.01 13.39
 -2 -5 -7 132.12 14.32
 2 -5 -7 129.42 14.49
 2 -4 7 98.31 11.71
 -2 -4 7 91.14 11.62
 -2 -4 -7 97.35 12.19
 2 -4 -7 122.02 13.46
 2 -3 7 25.75 8.11
 -2 -3 7 12.61 5.8
 -2 -3 -7 22.18 6.84
 2 -3 -7 35.9 8.81
 -2 -2 -7 118.67 13.24
 2 -2 -7 94.78 11.98
 -2 -2 7 110.29 11.94
 2 -2 7 121.54 12.6
 -2 -1 -7 11.68 6.54
 2 -1 -7 16.34 6.88
 -2 -1 7 3.36 4.76
 2 0 -7 162.29 14.51
 -2 0 7 171.15 13.96
 -2 0 -7 187.01 15.48
 -2 1 -7 13.51 7.12
 2 1 -7 13.24 6.92
 -2 1 7 4.52 4.22
 -2 2 -7 134.82 13.68
 2 2 -7 108.91 12.28
 -2 2 7 111.52 10.57
 -2 3 -7 12.78 5.49
 2 3 -7 17.63 6.99
 -2 3 7 10.99 5.16
 2 4 -7 122.85 13.11
 -2 4 -7 105.4 12.26
 -2 4 7 99.73 3.91
 -2 4 7 119.57 4.29
 -2 4 -7 111.3 4.17
 -2 4 -7 108.78 4.13
 2 5 -7 114.51 13.01
 -2 5 -7 122.44 13.95
 -2 6 -7 124.04 13.88
 2 6 -7 123.83 13.9
 2 7 -7 28.16 8.53
 -2 7 -7 20.35 8.23
 -2 8 -7 72.02 11.49
 2 8 -7 89.51 12.22
 2 9 -7 -11.05 9
 -2 9 -7 16.54 8.01
 2 10 -7 68.51 12.31
 -2 10 -7 66.07 12.21
 -2 11 -7 27.36 9.47
 2 11 -7 19.28 8.56
 -2 12 -7 25.09 10.28
 2 12 -7 47.84 12.54
 2 13 -7 -9.08 11.53
 -2 13 -7 -0.51 8.4
 -2 14 -7 18.74 9.82
 2 14 -7 34.54 12.03
 2 -12 8 7.32 8.88
 -2 -12 8 5.07 7.72
 -2 -11 8 335.1 26.65
 2 -11 8 358.47 26.77
 -2 -10 8 8.59 8.5
 2 -10 8 10.78 8.15
 2 -9 8 571.51 32.24
 -2 -9 8 519.37 31.21
 2 -8 8 -10.81 8.27
 -2 -8 8 2.89 6.17
 2 -8 -8 11.66 8.6
 -2 -8 -8 -8.61 9.44
 -2 -7 8 551.02 31.18
 2 -7 8 563.23 30.93
 2 -7 -8 585.9 32.82
 -2 -7 -8 583.96 33.07
 2 -6 8 -12.49 7.94
 -2 -6 8 5.74 7.38
 2 -6 -8 -1.79 7.66
 -2 -6 -8 1.16 7.7
 2 -5 8 703.59 33.78
 -2 -5 8 703.86 33.84
 2 -5 -8 768.87 36.33
 -2 -5 -8 776.01 36.55
 -2 -4 8 -5.21 6.96
 2 -4 8 -4.32 6.18
 2 -4 -8 -8.37 9.13
 -2 -4 -8 1.62 7.46
 2 -3 8 584.76 29.57
 -2 -3 8 588.37 29.03
 2 -3 -8 575.66 30.08
 -2 -3 -8 612.13 30.83
 -2 -2 -8 -4.3 6.38
 2 -2 -8 -2.21 5.76
 -2 -2 8 -9.17 6.74
 2 -2 8 -6.74 5.93
 -2 -1 8 897.83 35.66
 2 -1 8 834.5 35.23
 2 -1 -8 903.78 37.89
 -2 -1 -8 970.53 39.08
 2 0 -8 1.48 6.16
 -2 0 -8 -4.68 7.18
 -2 0 8 2.41 5.71
 -2 1 8 890.98 34.31
 2 1 -8 940.99 38.5
 -2 1 -8 947.75 38.26
 -2 2 -8 -12.94 5.89
 2 2 -8 5.61 5.78
 -2 2 8 1.2 4.84
 -2 3 8 602.42 26.58
 2 3 -8 596.26 30.38
 -2 3 -8 587.36 29.97
 -2 4 -8 -0.22 5.85
 2 4 -8 -13.83 6.98
 -2 4 8 0.7 4.32
 -2 5 -8 747.53 34.61
 2 5 -8 738.85 34.27
 -2 5 8 671.59 28.06
 2 6 -8 2.86 7.47
 -2 6 -8 8.72 7.68
 2 7 -8 578.35 31.47
 -2 7 -8 574.73 31.28
 -2 8 -8 2.98 7.84
 2 8 -8 -14.44 8.44
 2 9 -8 585.12 32.97
 -2 9 -8 545.26 31.56
 2 10 -8 6.4 9.14
 -2 10 -8 12.61 10.08
 2 11 -8 367.52 27.75
 -2 11 -8 309.04 25.24
 2 12 -8 18.92 10.19
 -2 12 -8 -10.91 9.37
 -2 -9 9 9.99 10.36
 2 -9 9 0.95 9.12
 2 -8 9 53.35 11.7
 -2 -8 9 61.58 13.44
 2 -8 -9 58.83 13.75
 -2 -8 -9 53.51 12.07
 -2 -7 9 37.07 10.36
 2 -7 9 41.07 11.21
 2 -7 -9 19.4 10.17
 -2 -7 -9 24.7 11.73
 2 -6 9 64.38 12.5
 -2 -6 9 67.61 13.32
 2 -6 -9 57.52 11.29
 -2 -6 -9 93.76 14.52
 -2 -5 9 0.77 6.28
 2 -5 9 9.22 8.04
 2 -5 -9 22.21 8.61
 -2 -5 -9 12.68 8.51
 2 -4 9 46.48 9.91
 -2 -4 9 67.73 12.14
 -2 -4 -9 54.84 12.66
 2 -4 -9 78.11 13.92
 -2 -3 9 -20.6 9.92
 2 -3 9 -6.93 5.91
 2 -3 -9 -0.51 8.58
 -2 -3 -9 10.72 9.61
 -2 -2 9 67.86 10.85
 2 -2 9 85.72 12.9
 2 -2 -9 79.32 13.32
 -2 -2 -9 70.89 12.64
 -2 -1 -9 -2.05 7.79
 2 -1 -9 8.03 8.46
 -2 -1 9 7.1 7.18
 2 -1 9 4.72 6.37
 2 0 -9 107.05 14.94
 -2 0 -9 123.6 15.86
 -2 0 9 94.21 12.67
 2 0 9 84.95 12.51
 2 1 -9 -2.77 6.74
 -2 1 -9 3.54 6.45
 -2 1 9 11.3 6.6
 2 1 9 11.1 7.98
 2 2 -9 77.76 13.13
 -2 2 -9 76.23 13.12
 -2 2 9 73.68 11.2
 2 3 -9 -4.39 8.25
 -2 3 -9 3.9 7.94
 -2 3 9 3.94 5.2
 -2 4 -9 70.39 12.97
 2 4 -9 71.18 12.35
 -2 4 9 55.65 9.47
 -2 5 -9 21.74 9.59
 2 5 -9 12.71 9.43
 -2 5 9 11.3 6.08
 2 6 -9 65.62 13.19
 -2 6 -9 73.7 13.62
 -2 6 9 75.31 10.36
 -2 7 -9 33.02 10.1
 2 7 -9 9.34 7.63
 -2 7 9 36.43 8.3
 2 8 -9 50.28 11.7
 -2 8 -9 70.36 14.12
 -2 9 -9 -4.7 9.53
 2 9 -9 -27.87 10.16
 2 10 -9 48.95 12.61
 2 -6 10 0.41 8.72
 -2 -6 10 -2.91 8.57
 2 -6 -10 0.85 9.77
 -2 -6 -10 0.46 10.18
 2 -5 10 118.84 16.06
 -2 -5 10 125.08 17.03
 -2 -5 -10 135.32 17.84
 2 -5 -10 117.78 16.69
 -2 -4 10 0.06 7.16
 2 -4 10 -1.87 8.33
 -2 -4 -10 10.55 9.54
 2 -4 -10 -2.89 9.69
 -2 -3 10 150.63 17.59
 2 -3 10 177.15 18.91
 -2 -3 -10 202.11 21.15
 2 -3 -10 220.34 22.37
 -2 -2 10 8.68 6.6
 2 -2 10 -3.4 8.52
 2 -2 -10 -6.34 8.71
 -2 -2 -10 -12.97 8.85
 2 -1 -10 141.25 17.85
 -2 -1 -10 173.54 19.52
 -2 -1 10 157.24 16.96
 2 -1 10 156.89 16.96
 -2 0 -10 8.87 8.31
 2 0 -10 3.24 8.87
 2 0 10 4.04 7.31
 -2 0 10 -11.34 8.19
 -2 1 -10 152.71 17.92
 2 1 -10 153.7 18.02
 -2 1 10 136.04 14.75
 2 1 10 169.67 17.3
 2 2 -10 -1.93 7.88
 -2 2 -10 -2.42 8.44
 2 2 10 5.78 7.22
 -2 2 10 -13.55 9.13
 2 3 -10 191.11 20.13
 -2 3 -10 175.11 19.6
 2 3 10 196.88 18.33
 -2 3 10 160.5 16.02
 -2 4 -10 20.29 10.01
 2 4 -10 1.3 8.66
 -2 4 10 2.08 7.48
 2 5 -10 152.13 18.91
 -2 5 -10 122.29 17.27
 -2 5 10 119.94 13.54
 2 6 -10 12.38 9.22
 -2 6 -10 2.58 8.48
 -2 -2 11 256.35 22.61
 -2 -1 11 16.31 9.55
 -2 0 11 185.41 19.22
 2 1 11 14.33 9.03
 -2 1 11 3.59 7.09
 2 2 11 260.31 22.5
 -2 2 11 229.67 20.32
 -2 3 11 -6.35 8.12
 2 3 11 1.34 7.58
 2 4 11 204.12 19.91
 2 5 11 10.86 8.72
 -3 -19 0 10.12 8.79
 3 -18 0 -3.43 5.94
 -3 -18 0 -1.74 7.58
 -3 -17 0 -2.12 6.82
 3 -17 0 2.71 5.11
 -3 -16 0 -11.16 7.21
 3 -16 0 2.14 5.3
 3 -15 0 -3.8 4.79
 -3 -15 0 -1.34 6.13
 3 -14 0 -1.13 4.35
 -3 -14 0 3.94 5.71
 -3 -13 0 0.25 3.23
 -3 -13 0 -2.61 5.25
 3 -13 0 -4.74 4.36
 3 -12 0 6.91 3.97
 -3 -12 0 0.39 4.8
 -3 -11 0 1.5 3.88
 -3 -10 0 1.18 4.15
 -3 -9 0 -2.54 3.47
 3 -9 0 0.63 2.21
 3 -8 0 -1.97 2.18
 3 -7 0 -0.46 2.16
 -3 -6 0 -0.54 1.64
 3 -6 0 -0.38 1.55
 3 -6 0 -0.49 1.58
 -3 -5 0 -2.73 2.01
 3 -5 0 0.6 1.05
 3 -5 0 -0.52 1.28
 -3 -4 0 2.95 2.27
 3 -4 0 0.01 1.05
 -3 -4 0 -1.19 1.62
 3 -4 0 -0.63 0.91
 -3 -3 0 0.29 1.99
 3 -3 0 -0.34 0.69
 -3 -3 0 -0.86 1.4
 -3 -3 0 0 1.2
 3 -3 0 -0.64 0.57
 -3 -2 0 1.17 1.6
 -3 -2 0 1.83 1.26
 -3 -2 0 -0.97 1.32
 -3 -1 0 1.03 1.38
 -3 -1 0 -0.2 0.79
 -3 0 0 1.27 1.3
 3 0 0 1.26 0.65
 -3 0 0 -0.21 0.59
 3 1 0 1.04 1.08
 3 1 0 -1.4 0.93
 3 2 0 0.01 1.24
 3 2 0 -0.35 1.11
 3 3 0 4.33 1.83
 -3 5 0 1.84 1.32
 -3 6 0 0.74 1.39
 -3 7 0 1.85 1.64
 -3 8 0 0.32 1.91
 3 9 0 -1.21 3.16
 -3 9 0 0.44 1.94
 -3 10 0 -3.45 2.58
 -3 11 0 -5.89 3.28
 -3 12 0 0.91 2.9
 -3 -19 1 153.07 18.7
 -3 -19 -1 173.33 19.27
 -3 -18 -1 161.41 17.51
 -3 -18 1 174.97 18.74
 3 -18 -1 184.5 16.57
 -3 -17 1 277.98 21.81
 3 -17 -1 264.58 18.76
 -3 -17 -1 239.41 20.49
 -3 -16 -1 244.32 19.75
 -3 -16 1 247.32 19.74
 3 -16 -1 247.68 17.87
 3 -16 1 259.72 18.09
 3 -15 -1 209.71 15.8
 3 -15 1 215.94 15.67
 -3 -15 -1 203.62 17.45
 -3 -15 1 192.29 16.99
 -3 -14 -1 334.39 21.47
 3 -14 -1 361.14 19.16
 -3 -14 1 352.05 21.55
 3 -14 1 331.95 18.62
 -3 -13 1 596.63 19.8
 -3 -13 -1 543.75 26.13
 3 -13 -1 562.24 23.51
 3 -13 1 567.42 23.44
 -3 -13 1 599.49 27.64
 -3 -12 1 633.53 20.1
 -3 -12 -1 589.92 26.38
 -3 -12 1 611.55 26.69
 3 -12 1 630.89 23.84
 3 -12 -1 605.47 23.3
 -3 -11 1 935.31 25.07
 3 -11 -1 908.84 28.14
 -3 -11 1 900.24 32.04
 -3 -11 -1 875.33 31.84
 -3 -10 1 645.16 19.26
 -3 -10 1 675.01 25.58
 -3 -10 -1 597.79 24.54
 3 -9 1 780.59 23.83
 -3 -9 1 848.89 21.78
 3 -9 -1 816.79 23.97
 -3 -9 -1 826.79 27.96
 3 -9 1 828.99 23.98
 -3 -9 1 773.38 27.37
 -3 -8 1 1374.25 30.19
 3 -8 1 1332.89 32.53
 3 -8 -1 1350.61 32.01
 3 -8 1 1361.75 31.98
 -3 -8 1 1368.42 37.01
 -3 -7 1 1713.68 34.41
 3 -7 1 1588.74 36.19
 3 -7 1 1679.38 35.88
 3 -6 1 1531.4 34.03
 -3 -6 1 1621.58 32.36
 3 -6 1 1621.48 33.1
 3 -5 1 2041.31 40.34
 -3 -4 -1 2059.64 43.21
 -3 -4 1 2031.38 43.12
 3 -4 1 2021.34 39.51
 -3 -3 1 5661.34 101.52
 -3 -3 -1 5850 101.88
 -3 -3 1 6039.79 100.87
 -3 -2 -1 4182.12 73.85
 -3 -2 1 4000.43 73.37
 3 -2 1 4194.44 70.1
 -3 -2 1 4250.88 72.88
 -3 -1 1 3023.8 51.76
 3 -1 1 3078.71 51.83
 -3 -1 1 2912.97 55.34
 -3 -1 -1 3010.92 55.51
 3 -1 -1 3107.16 49.84
 3 -1 1 3003.72 53.17
 -3 -1 -1 3007.08 51.89
 3 -1 -1 3093.19 51.98
 -3 0 1 2589.01 43.48
 3 0 1 2510.78 43.29
 -3 0 -1 2513.21 47.32
 3 0 -1 2544.02 47.25
 -3 0 1 2521.05 47.17
 3 0 1 2540.53 47.18
 3 0 -1 2474.95 43.58
 3 0 1 2499.93 45.61
 -3 0 -1 2538.71 45.75
 -3 0 -1 2541.08 43.36
 3 0 -1 2520.89 43.3
 -3 1 -1 2966.34 51.24
 3 1 -1 3063.25 51.34
 3 1 -1 3022.07 54.78
 3 1 1 3051.13 54.77
 3 1 -1 3053 52.7
 -3 1 1 2990.17 51.22
 3 1 -1 2937.38 52.95
 3 1 1 2939.46 51.02
 -3 2 -1 4161.16 69.88
 3 2 -1 4237.57 70.19
 3 2 1 4126.5 73.67
 3 2 -1 4140.07 73.55
 3 2 -1 4177.1 72.14
 3 2 -1 3886.14 71.48
 -3 2 1 4160.34 70.14
 3 2 1 4109.17 70.12
 -3 3 -1 5358.82 96.49
 3 3 -1 5933.83 97.42
 3 3 -1 5756.78 100.21
 3 3 1 5852.83 100.2
 3 3 -1 5740.3 95.96
 -3 3 1 5879.32 97.26
 3 3 1 5961.2 97.28
 -3 3 -1 5640.66 93.45
 3 3 -1 5899.64 98.82
 3 4 -1 2142.05 45
 3 4 1 2174.12 44.92
 3 4 -1 2103.06 39.98
 -3 4 -1 2141.73 38.3
 3 4 -1 2159.62 43.77
 3 5 -1 1993.37 45.07
 3 5 1 2021.1 44.89
 -3 5 1 2009.81 35.05
 3 5 -1 2028.89 43.02
 -3 5 -1 2021.91 37.59
 3 6 1 1690.99 40.72
 3 6 -1 1649.73 40.62
 -3 6 -1 1704.07 35.7
 -3 6 1 1634.14 30.94
 3 6 -1 1635.32 38.18
 -3 6 -1 1622.77 33.19
 3 7 -1 1830.75 44.73
 -3 7 1 1736.36 34.21
 3 7 -1 1827.78 42.56
 -3 7 -1 1726.25 36.29
 -3 7 -1 1754.99 38.37
 3 7 -1 1750.05 41.46
 3 8 -1 1448.46 40.17
 3 8 1 1455.64 39.95
 -3 8 -1 1447.63 33.67
 -3 8 1 1312.36 29.58
 3 8 -1 1372.32 36.39
 3 8 -1 1404.38 37.18
 -3 9 1 821.01 21.78
 -3 9 -1 864.59 25.01
 -3 10 1 656.16 19.73
 -3 10 -1 658.69 22.16
 -3 11 -1 949.33 28.79
 -3 11 1 907.65 25.86
 -3 12 1 598.34 20.6
 -3 13 1 565.87 20.96
 -3 -18 -2 46.58 10.99
 3 -18 -2 50.4 10.26
 -3 -17 -2 66.68 11.69
 3 -17 -2 58.82 9.73
 3 -16 -2 185.92 15.86
 -3 -16 2 212.17 18.15
 -3 -16 -2 191.88 18.76
 -3 -15 2 111.56 13.19
 -3 -15 -2 134.02 14.58
 3 -15 -2 129.65 12.58
 -3 -14 -2 282.47 19.72
 -3 -14 2 309.54 20.8
 3 -14 -2 273.81 17.12
 -3 -13 2 215.03 16.72
 -3 -13 -2 176.72 15.23
 3 -13 -2 179.38 13.38
 -3 -12 -2 92.96 10.89
 -3 -12 2 83.79 10.68
 3 -12 -2 80.71 8.22
 3 -11 2 399.21 18.95
 3 -11 -2 449.14 18.98
 -3 -11 -2 422.84 21.5
 -3 -11 2 456.98 22.55
 3 -10 2 510.63 20.68
 -3 -10 -2 498.99 22.61
 -3 -10 2 546.83 23.71
 3 -9 2 277.09 14.17
 -3 -9 2 268.49 15.82
 3 -8 2 535.75 19.49
 -3 -8 2 558.98 21.86
 3 -7 2 83.38 7.3
 3 -6 2 847.25 24.22
 3 -6 2 855.16 17.35
 3 -5 2 1465.49 27.01
 3 -5 2 1394.56 33.48
 -3 -4 2 565.33 18.34
 -3 -4 -2 598.04 18.26
 -3 -4 2 570.6 18.46
 3 -4 2 568.53 17.9
 3 -4 2 580.12 13.44
 -3 -3 2 433.44 15.42
 3 -3 2 507.68 15.46
 -3 -3 2 583.09 16.58
 -3 -3 -2 509.51 15.87
 -3 -3 2 503.87 16.11
 -3 -3 -2 490.21 15.52
 3 -3 -2 509.42 15.7
 -3 -2 2 299.86 10.81
 3 -2 2 311.84 10.99
 -3 -2 2 290.72 10.82
 -3 -2 -2 301.01 10.76
 -3 -2 2 300.25 11.23
 -3 -2 -2 311.48 11.27
 3 -2 -2 305.36 11.29
 -3 -1 2 425.89 12.99
 3 -1 2 433.78 12.89
 -3 -1 -2 412.89 12.75
 -3 -1 2 414.57 12.62
 -3 -1 2 373.66 12.17
 3 -1 -2 428.42 12.97
 -3 -1 -2 422.03 13.05
 3 0 2 4466.95 77.95
 -3 0 2 4473.61 78.17
 -3 0 -2 4388.69 77.82
 -3 0 2 4426.27 77.86
 3 0 -2 4655.5 76.51
 -3 0 2 4481.85 76.56
 3 0 -2 4551.28 78.26
 -3 0 -2 4525.36 78.44
 3 1 -2 412.51 12.92
 -3 1 -2 425.72 12.95
 3 1 2 414.55 12.84
 3 1 -2 416.96 12.99
 3 1 -2 429.75 12.62
 -3 1 2 422.84 10.82
 -3 1 -2 431.66 12.31
 -3 1 2 438.06 13.17
 3 1 2 413.5 12.95
 -3 2 -2 324.65 11.45
 3 2 -2 297.66 11.2
 3 2 -2 323.24 11.5
 3 2 2 300.4 11.12
 -3 2 -2 308.52 9.64
 3 2 -2 321.01 11.24
 -3 2 2 316.64 8.29
 -3 2 2 332.91 11.34
 3 2 2 312.71 11.07
 3 3 -2 525.56 15.85
 -3 3 -2 477.69 15.33
 3 3 2 511.61 15.81
 3 3 -2 500.15 16.07
 3 3 -2 497.83 15.94
 3 3 -2 511.44 16.36
 3 3 2 504.13 15.46
 -3 3 2 499.19 15.5
 -3 4 -2 590.29 18.24
 3 4 -2 572.33 18.42
 3 4 2 591.14 18.51
 3 4 -2 596.99 18.69
 3 4 -2 611.74 18.93
 3 4 2 611.05 18.27
 -3 4 2 609.61 18.49
 3 4 -2 599.33 18.94
 3 5 -2 1448.8 34.89
 -3 5 -2 1414.44 34.2
 3 5 -2 1522.35 36.22
 3 5 2 1436.52 35.56
 3 5 -2 1447.93 29.24
 -3 5 2 1501.14 34.87
 3 5 -2 1525.38 35.7
 -3 5 -2 1427.74 31.27
 3 5 2 1481.87 34.6
 3 6 -2 900.25 27.31
 3 6 2 863.87 26.83
 3 6 -2 871.63 25.68
 -3 6 -2 852.88 25.29
 3 6 -2 877.44 25.8
 -3 6 2 847.7 25.58
 3 6 2 844.76 25.35
 -3 6 -2 860.29 22.2
 3 7 -2 99.56 9.02
 3 7 -2 83.24 7.76
 -3 7 -2 85.13 7.72
 3 7 2 93.53 8.04
 -3 7 -2 94.64 6.44
 3 7 -2 88.32 7.85
 -3 8 -2 528.8 20.83
 3 8 -2 560.68 21.61
 3 8 -2 568.39 23.52
 3 8 2 547.18 22.49
 3 8 -2 590.68 22.17
 -3 8 2 554.06 15.35
 -3 8 -2 557.72 18.19
 3 8 -2 561.09 21.4
 -3 8 2 576.87 21.83
 3 8 2 551.86 21.43
 -3 9 2 305.57 11.37
 -3 9 -2 314.89 15
 -3 9 -2 293.92 13.43
 -3 10 -2 570.95 21.62
 -3 10 2 506.14 16.65
 -3 10 -2 518 19.16
 -3 11 -2 447.61 18.29
 -3 11 2 429.4 15.85
 -3 12 2 83.54 7.23
 -3 13 2 194.11 11.52
 3 16 -2 172.76 17.44
 -3 16 -2 154.77 16.74
 -3 17 -2 82.06 13.4
 3 17 -2 59.91 11.58
 -3 18 -2 60.33 12.18
 3 18 -2 71.83 13.37
 -3 -18 -3 10.98 8.6
 3 -18 -3 9.25 6.48
 -3 -17 -3 0.03 6.64
 3 -17 -3 9.36 6.38
 -3 -16 -3 93.15 13.39
 3 -16 -3 107.9 12.49
 -3 -15 -3 19.06 8.4
 3 -15 -3 18 7.01
 -3 -14 -3 108.52 13.81
 3 -14 -3 94.39 10.73
 3 -13 3 21.08 6.51
 3 -13 -3 19.86 6.52
 -3 -13 -3 30.08 7.72
 3 -12 3 13.57 5
 -3 -12 -3 36.53 8.62
 3 -11 3 87.82 9.7
 3 -10 3 136.37 11.12
 3 -9 3 56.03 7.47
 3 -8 3 292.38 15.49
 3 -7 3 3.3 3.21
 -3 -7 3 3.91 3.1
 3 -6 3 276.06 14.09
 -3 -6 3 264.94 14.35
 3 -5 3 435.01 17.38
 -3 -5 3 428.49 17.78
 -3 -4 3 93.05 7.33
 3 -4 3 89.46 7.12
 -3 -4 3 80.18 7.14
 3 -4 3 88.33 7.55
 3 -4 -3 87.09 7.43
 -3 -4 -3 81.75 7.14
 3 -3 3 99.81 7.96
 -3 -3 3 117.12 7.95
 -3 -3 -3 109.74 6.77
 -3 -3 3 104.23 6.69
 -3 -3 3 112.62 8.15
 3 -3 -3 100.59 7.73
 -3 -3 -3 95.86 7.27
 -3 -2 3 171.71 9.29
 3 -2 3 176.62 9.38
 -3 -2 3 160.47 7.77
 -3 -2 -3 159.51 7.67
 -3 -2 3 156.67 8.89
 3 -2 -3 161.68 9.21
 -3 -2 -3 165.68 9.41
 -3 -1 3 94.13 6.86
 3 -1 3 90.6 6.7
 -3 -1 3 90.58 5.34
 -3 -1 -3 94.42 5.55
 -3 -1 3 105.92 6.76
 3 -1 -3 86.62 6.74
 -3 -1 -3 85.27 6.45
 -3 0 3 1340.69 31.5
 3 0 3 1293.51 30.99
 -3 0 3 1258.15 27.32
 -3 0 -3 1291.98 27.41
 -3 0 3 1330.46 29.32
 -3 0 -3 1248.81 30.84
 3 0 -3 1330.07 31.18
 -3 1 3 103.2 7.1
 -3 1 -3 89.15 6.7
 3 1 -3 94.44 6.99
 3 1 3 101.29 6.8
 3 1 3 94.5 5.51
 3 1 -3 98.66 5.73
 -3 1 3 86.29 5.36
 -3 1 -3 91.3 5.51
 -3 1 3 91.44 5.61
 3 1 -3 95.02 6.24
 3 2 -3 163.49 9.1
 -3 2 -3 167.94 9.26
 3 2 -3 165.42 8.02
 3 2 3 146.48 7.43
 -3 2 3 163.09 7.27
 3 2 -3 166.5 8.68
 -3 2 3 176.87 9.35
 3 2 3 162.95 8.94
 3 3 -3 113.45 8.06
 -3 3 -3 116.99 7.98
 3 3 -3 106.04 6.73
 3 3 3 105.52 6.61
 3 3 -3 107.96 7.3
 -3 3 -3 101.91 5.48
 3 3 3 111.37 7.63
 -3 3 3 116.8 7.79
 3 4 -3 80.11 6.54
 3 4 3 95.43 6.67
 -3 4 -3 84.39 7.31
 3 4 -3 80.47 7.08
 -3 4 3 90.3 7.39
 3 4 3 87.05 7.16
 3 4 -3 92.24 7.66
 3 5 3 474.21 17.07
 3 5 -3 455.54 16.99
 3 5 -3 432.42 17.67
 -3 5 -3 429.61 17.28
 3 5 3 444.89 17.33
 3 5 -3 441.58 17.87
 3 6 -3 287.48 14.62
 -3 6 -3 285.61 14.43
 3 6 3 299.04 14.35
 3 6 -3 283.25 14.04
 3 6 -3 271 9.22
 3 6 -3 298.4 14.77
 3 6 3 292.26 14.36
 -3 6 -3 274.55 12.6
 3 7 -3 5.09 3.81
 3 7 -3 4.34 3.83
 -3 7 -3 0.21 3.21
 -3 7 -3 3.52 2.74
 -3 7 3 1.15 2.93
 3 7 -3 4.77 3.33
 3 7 3 2.87 3.59
 3 8 -3 289.35 16.24
 3 8 3 279.6 16
 -3 8 -3 280.47 15.69
 3 8 -3 272.59 15.73
 -3 8 -3 256.51 13.23
 -3 9 -3 65.92 8.66
 3 9 -3 56.95 7.79
 -3 9 -3 53.32 6.21
 3 10 -3 145.02 12.45
 -3 10 -3 139.61 12.06
 -3 10 -3 147.24 10.37
 3 11 -3 84.46 11.67
 -3 11 -3 89.55 10.53
 -3 11 3 94.12 7.07
 -3 12 -3 14.79 6.67
 3 12 -3 20.91 6.79
 -3 12 3 15.22 3.31
 3 13 -3 29.51 8.75
 -3 13 -3 25.03 7.49
 3 14 -3 108.91 14.2
 -3 14 -3 100.92 13.18
 3 15 -3 19.14 9.09
 -3 15 -3 28.4 9.37
 3 16 -3 117.41 14.8
 -3 16 -3 102.81 14.42
 -3 17 -3 15.67 9.17
 3 17 -3 17.56 9.91
 3 -18 -4 124.78 14.77
 3 -17 -4 194.01 17.4
 -3 -17 -4 205.43 20.45
 3 -16 -4 199.06 17.5
 -3 -16 -4 211.33 20.32
 -3 -15 -4 270.5 21.94
 3 -15 -4 281.56 19.91
 3 -14 4 319.1 21.51
 -3 -14 -4 340.4 23.04
 3 -13 4 343.66 21.62
 3 -12 4 336.25 20.24
 3 -11 4 336.08 19.97
 3 -10 4 398.79 20.99
 3 -9 4 735.37 28.74
 -3 -9 4 757.43 29.93
 3 -8 4 919.01 30.75
 -3 -8 4 672.94 28.23
 3 -7 4 1088.95 34.21
 -3 -7 4 1097.05 35.12
 3 -6 4 905.07 29.94
 -3 -6 4 903.62 30.08
 3 -5 4 922 28.9
 -3 -5 4 934.08 29.31
 3 -5 4 902.93 29.37
 -3 -5 4 902.86 29.33
 -3 -5 -4 852.78 28.98
 3 -5 -4 887.65 29.37
 3 -4 4 983.68 29.19
 -3 -4 4 917.02 28.9
 3 -4 4 875.7 28.77
 3 -4 -4 936.98 29.23
 -3 -4 -4 914.4 28.8
 3 -3 4 1431.6 36.98
 -3 -3 4 1447.49 36.74
 3 -3 -4 1340.72 36.33
 -3 -3 -4 1340.43 36.41
 3 -2 4 1575.21 38.48
 -3 -2 4 1436.19 30.88
 -3 -2 -4 1480.64 31.17
 -3 -2 4 1538.18 37.47
 -3 -2 -4 1599.03 39.09
 3 -2 -4 1552.2 38.74
 -3 -1 4 1858.8 43.29
 3 -1 4 1870.26 43.15
 -3 -1 4 1737.6 34.49
 -3 -1 -4 1724.7 34.37
 -3 -1 4 1700.89 40.54
 3 -1 -4 1768.63 42.58
 -3 -1 -4 1921.61 43.53
 3 0 4 1668.74 39.52
 -3 0 4 1650.9 39.54
 -3 0 4 1541.39 31.11
 -3 0 -4 1553.85 31.22
 -3 0 4 1581.37 36.89
 3 0 -4 1593.37 38.98
 -3 0 -4 1538.11 38.78
 3 1 -4 1748.02 41.74
 -3 1 4 1790.06 42.11
 -3 1 -4 1682.65 41.43
 3 1 4 1810.13 42.13
 -3 1 4 1696.63 38.37
 -3 1 -4 1709.98 34.52
 -3 1 4 1758.67 34.54
 -3 2 -4 1463.22 37.95
 3 2 -4 1549.27 38.53
 3 2 4 1618.02 38.57
 3 2 -4 1511 32.39
 3 2 4 1534.67 32.19
 -3 2 4 1496.75 34.2
 3 3 4 1419.57 31.41
 3 3 -4 1357.36 31.44
 -3 3 -4 1358.73 36.01
 3 3 -4 1376.06 36.25
 3 3 4 1435.62 36.63
 3 4 -4 935.45 28.88
 -3 4 -4 942.73 28.97
 3 4 -4 918.85 25.18
 3 4 4 932.57 24.86
 3 4 -4 991.93 28.74
 -3 4 -4 938.61 22.23
 3 4 4 950.39 28.75
 3 5 -4 890.35 29.17
 -3 5 -4 863.64 28.74
 3 5 -4 901.99 26.3
 3 5 4 900.64 25.74
 -3 5 -4 947.82 20.54
 3 5 -4 913.1 28.51
 3 5 -4 908.22 29.56
 3 5 4 922.43 28.82
 -3 5 4 963.04 29.29
 3 6 4 940.08 27.34
 3 6 -4 907.49 27.74
 -3 6 -4 900.26 29.89
 3 6 -4 905.3 30.4
 3 7 -4 1122.4 35.66
 -3 7 -4 1102.64 35.2
 3 7 -4 1182.89 34.62
 3 7 -4 1161.59 24.43
 -3 7 -4 1226.65 33.85
 3 8 -4 957.19 32.16
 3 8 4 1016.31 32.04
 -3 8 -4 971.71 32.87
 3 8 -4 950.61 33.07
 -3 8 -4 972.77 30.26
 3 9 -4 790.07 30.6
 -3 9 -4 742.39 29.49
 3 10 -4 415.74 22.38
 -3 10 -4 420.8 22.03
 -3 11 -4 201.83 16.72
 3 11 -4 81.07 12.63
 3 12 -4 308 21.2
 -3 12 -4 280.58 20.29
 3 13 -4 360.8 23.39
 -3 13 -4 365.64 23.25
 3 14 -4 306.28 22.58
 -3 14 -4 293.65 21.9
 3 15 -4 243.09 20.78
 -3 15 -4 238.94 20.7
 -3 16 -4 198.55 19.43
 3 16 -4 174.54 19.03
 3 17 -4 200.3 20.65
 -3 17 -4 191.74 20.32
 3 -17 -5 13.27 9.21
 -3 -16 -5 61 13.44
 3 -16 -5 69.45 11.55
 3 -15 5 2.54 7.24
 -3 -15 -5 -8.35 7.81
 3 -14 5 44.84 10.5
 3 -13 5 27.95 7.8
 3 -12 5 44.36 9.18
 3 -11 5 45.9 9.14
 -3 -10 5 55.63 9.66
 3 -10 5 48.73 8.73
 3 -9 5 -3.98 5.48
 -3 -9 5 -1.97 5.91
 -3 -8 5 291.67 18.84
 3 -8 5 296.64 18.27
 3 -7 5 14.53 5.84
 -3 -7 5 21.18 5.78
 3 -6 5 169.36 13.81
 -3 -6 5 179.28 13.83
 -3 -6 -5 172.01 13.91
 3 -6 -5 178.39 14.32
 3 -5 5 27.85 6.76
 -3 -5 5 26.69 5.48
 -3 -5 -5 22.77 5.87
 3 -5 -5 25.15 6.74
 3 -4 5 54.17 7.77
 -3 -4 5 50.57 7.17
 -3 -4 -5 62.35 8.36
 3 -4 -5 44.29 7.22
 -3 -3 5 130.43 10.79
 3 -3 -5 134.86 11.12
 -3 -3 -5 142.55 11.52
 -3 -2 5 372.94 17.83
 3 -2 5 348.01 17.31
 -3 -2 5 323.14 16.35
 -3 -2 -5 278.66 16.26
 3 -2 -5 347.38 17.63
 -3 -1 -5 2.2 4.4
 3 -1 -5 12.58 5.27
 -3 -1 5 -0.01 2.42
 3 -1 5 -2.06 3.41
 -3 -1 5 3.19 1.48
 -3 -1 5 8.7 4.22
 -3 0 5 367.36 17.48
 3 0 5 341.82 16.95
 -3 0 5 331.01 9.49
 -3 0 -5 342.19 9.49
 -3 0 5 329.14 15.5
 -3 0 -5 320.68 16.76
 3 0 -5 320.32 16.59
 -3 1 5 -1.97 3.24
 3 1 -5 5.67 4.4
 -3 1 -5 1.29 4.07
 3 1 5 3.06 2.7
 -3 1 5 -0.4 2.91
 -3 1 -5 1.73 1.46
 -3 1 5 1.93 1.49
 -3 2 5 353.96 17.2
 3 2 -5 284.84 16.08
 3 2 5 349.2 17.06
 -3 2 -5 272.23 15.65
 -3 2 5 311.18 14.17
 -3 2 -5 315.6 10.8
 3 2 5 310.51 10.59
 3 2 -5 340.66 11.1
 -3 2 5 334.28 10.83
 -3 3 -5 130.63 10.92
 3 3 -5 126.88 10.78
 -3 3 5 124.25 8.7
 3 3 5 132.89 7.21
 3 3 -5 130.1 7.49
 3 4 -5 55.98 7.57
 -3 4 -5 42.26 7.31
 -3 4 -5 54.04 5.09
 3 4 -5 55.04 5.41
 3 4 5 49.55 5.1
 -3 5 -5 30.25 6.1
 3 5 -5 20.64 5.71
 -3 5 -5 22.5 3.32
 3 5 -5 18.37 3.91
 3 5 5 32.59 4.6
 3 6 -5 188.82 13.95
 -3 6 -5 180.97 13.77
 3 6 -5 186.05 11.49
 3 6 5 176.71 10.8
 3 7 -5 12.49 5.36
 -3 7 -5 35.12 7.86
 3 7 -5 17.14 4.64
 3 8 -5 344.21 20.49
 -3 8 -5 333.86 19.53
 3 8 -5 346.69 9.87
 3 8 5 301.48 16.13
 3 8 -5 331.55 17.49
 -3 9 -5 12.39 6.93
 3 9 -5 5.04 5.9
 -3 10 -5 48.62 9.36
 3 10 -5 60.62 10.43
 -3 11 -5 60.35 9.5
 3 11 -5 52.22 9.47
 3 12 -5 55.64 10.09
 -3 12 -5 39.91 9.56
 -3 13 -5 26.81 9.09
 3 13 -5 23.42 7.84
 3 14 -5 69.59 12.56
 -3 14 -5 42.11 9.71
 3 15 -5 -15.93 11.07
 -3 15 -5 0.86 8.68
 3 16 -5 62.76 13.35
 -3 16 -5 90.8 15.67
 3 -17 -6 102.12 15.3
 3 -16 6 73.2 12.7
 3 -15 6 59.29 11.84
 3 -14 6 82.9 13.39
 3 -13 6 200.27 19.01
 3 -12 6 115.29 14.55
 -3 -11 6 304.47 23.11
 3 -11 6 303.3 21.82
 -3 -10 6 104.25 13.47
 3 -10 6 85.47 12.43
 -3 -9 6 227.36 18.51
 3 -9 6 194.72 16.6
 -3 -8 6 395.32 23.4
 3 -8 6 351 21.82
 -3 -7 6 320.22 20.47
 3 -7 6 319.67 20.37
 3 -7 -6 316.41 21.04
 -3 -7 -6 302.83 20.63
 -3 -6 6 291.63 19.17
 3 -6 6 302.18 19.15
 3 -6 -6 309.94 19.77
 -3 -6 -6 288.77 19.04
 3 -5 6 508.44 24.79
 -3 -5 6 537.09 25.35
 -3 -5 -6 519.03 25.31
 3 -5 -6 546.78 25.75
 -3 -4 6 158.21 13.04
 3 -4 6 140.24 12.79
 -3 -4 -6 148.63 13.27
 3 -4 -6 149.47 13.26
 -3 -3 6 817.78 30.49
 3 -3 6 798.09 30.86
 3 -3 -6 828.02 31.42
 -3 -3 -6 864.02 32.12
 -3 -2 6 468.6 21.86
 -3 -2 -6 519.16 23.92
 3 -2 -6 458.12 22.59
 -3 -1 6 430.12 20.39
 3 -1 -6 447.76 21.6
 -3 -1 -6 461.32 22.02
 -3 0 6 439.04 20.03
 -3 0 -6 434.9 21.51
 3 0 -6 446.08 21.65
 -3 1 6 447.32 19.47
 -3 1 -6 450.78 21.92
 3 1 -6 423.23 21.3
 -3 2 6 495.42 11.86
 -3 2 -6 491.07 11.79
 -3 2 6 474 20.01
 -3 2 -6 455.98 22.5
 3 2 -6 474.87 22.76
 -3 3 -6 854.19 31.5
 3 3 -6 815.84 31.05
 -3 3 6 798.3 26.35
 -3 3 -6 818.07 19.95
 3 3 -6 876.15 20.46
 3 3 6 825.3 19.8
 -3 3 6 795.92 19.71
 3 4 -6 133.27 12.25
 -3 4 -6 146.22 13.13
 -3 4 6 148.02 10.34
 3 4 -6 154.77 8.48
 3 4 6 140.95 7.87
 -3 5 -6 545.7 25.25
 3 5 -6 531.88 25.22
 -3 5 -6 570.57 18.22
 3 5 -6 552.13 19.02
 3 5 6 577.54 18.74
 -3 6 -6 288.82 18.78
 3 6 -6 279.6 18.77
 -3 6 -6 326.36 11.77
 3 6 -6 300.78 14.77
 3 6 6 297.22 14.07
 3 7 -6 335.09 20.51
 -3 7 -6 338.74 20.74
 3 7 -6 350.32 17.08
 3 8 -6 360.05 22.19
 -3 8 -6 371.95 22.34
 3 8 -6 398.15 11.65
 3 8 6 397.39 18.6
 3 8 -6 402.73 19.4
 3 9 -6 234.14 18.59
 -3 9 -6 228.18 18.55
 3 10 -6 121.71 14.65
 -3 10 -6 76.52 12.18
 -3 11 -6 319.32 22.43
 3 11 -6 333.7 23.55
 3 12 -6 123.06 15.98
 -3 12 -6 114.17 14.91
 3 13 -6 197.87 20.41
 -3 13 -6 211.61 19.78
 -3 14 -6 86.45 14.5
 3 14 -6 90.69 15.14
 3 15 -6 76.72 15.08
 -3 15 -6 73.56 13.93
 3 -14 7 94.72 14.19
 3 -13 7 116.82 15.85
 -3 -12 7 113.85 16.31
 3 -12 7 123.48 16.45
 -3 -11 7 208.83 20.19
 3 -11 7 209.13 19.52
 3 -10 7 213.91 19.25
 -3 -10 7 237.03 20.54
 3 -9 7 198.01 18.25
 -3 -9 7 192.45 18.22
 3 -8 7 139.82 15.4
 -3 -8 7 159.37 16.53
 3 -7 7 149.58 15.13
 -3 -7 7 167.64 15.78
 -3 -7 -7 127.26 14.54
 3 -7 -7 116.14 13.99
 3 -6 7 258.46 19.62
 -3 -6 7 231.99 18.47
 3 -6 -7 269.41 20.61
 -3 -6 -7 250.78 19.96
 -3 -5 7 468.69 25.33
 3 -5 7 378.6 22.89
 -3 -5 -7 418.83 24.49
 3 -5 -7 461.32 25.54
 3 -4 7 272.32 19.4
 -3 -4 7 288.45 19.03
 3 -4 -7 279.56 19.73
 -3 -4 -7 325.63 21.34
 -3 -3 7 274.82 18.31
 3 -3 7 289.08 19.36
 3 -3 -7 280.64 19.22
 -3 -3 -7 275.29 19.12
 3 -2 7 189.72 15.38
 -3 -2 7 195.7 14.85
 -3 -2 -7 194.15 16.01
 3 -2 -7 216.97 16.78
 -3 -1 7 272.69 17.26
 -3 -1 -7 308.39 19.91
 3 -1 -7 277.53 18.91
 -3 0 7 394.05 20.4
 3 0 -7 338.23 20.74
 -3 0 -7 357.04 21.56
 -3 1 7 257.43 16.03
 -3 1 -7 257.95 17.96
 3 1 -7 280.98 18.91
 -3 2 7 200.6 14.17
 3 2 -7 192.32 15.64
 -3 2 -7 198.58 15.59
 -3 3 -7 277.01 19.32
 3 3 -7 300.17 19.36
 -3 3 7 254.78 15.55
 -3 4 -7 300.08 9.77
 3 4 -7 311.71 20.29
 -3 4 7 286.96 9.49
 -3 4 -7 313.24 20.12
 -3 4 7 281.19 15.83
 -3 4 7 295.93 9.62
 -3 4 -7 298.41 9.84
 -3 5 -7 416.65 23.89
 3 5 -7 442.77 24.85
 -3 5 7 394.02 19.09
 -3 5 -7 512.05 18.41
 -3 5 7 404.01 14.37
 -3 6 -7 253.52 18.91
 3 6 -7 263.14 19.31
 -3 7 -7 138.55 14.48
 3 7 -7 147.27 15.12
 3 8 -7 158.53 15.9
 -3 8 -7 162.17 15.92
 -3 9 -7 176.64 17.64
 3 9 -7 167.65 16.68
 -3 10 -7 209.9 19.19
 3 10 -7 219.04 19.9
 3 11 -7 262.41 22.41
 -3 11 -7 233.67 20.56
 3 12 -7 125.6 17.07
 -3 12 -7 112.8 15.49
 -3 13 -7 111.48 16.37
 3 13 -7 111.28 16.34
 3 14 -7 122.92 17.86
 -3 14 -7 108.53 16.98
 -3 -12 8 3.66 9.07
 3 -12 8 2.71 7.25
 -3 -11 8 0.17 8.01
 3 -11 8 11.09 7.91
 -3 -10 8 6.35 8.02
 3 -10 8 32.87 11.32
 3 -9 8 10.42 8.45
 -3 -9 8 8.19 8.27
 3 -8 8 -9.99 9.33
 -3 -8 8 -16.06 8.51
 3 -7 8 5.27 7.14
 -3 -7 8 5.27 7.58
 -3 -7 -8 8.84 7.01
 3 -7 -8 6.5 8.27
 3 -6 8 3.94 6.94
 -3 -6 8 6.73 7.32
 -3 -6 -8 6.87 7.39
 3 -6 -8 12.29 7.56
 -3 -5 8 6.72 6.56
 3 -5 8 7.76 7.36
 -3 -5 -8 3.3 6.33
 3 -5 -8 -0.3 6.51
 3 -4 8 13.12 6.75
 -3 -4 8 14.78 7.93
 3 -4 -8 16.74 7.92
 -3 -4 -8 8.25 7.02
 -3 -3 8 9.81 6.97
 3 -3 8 9.52 6.41
 3 -3 -8 8.29 7.28
 -3 -3 -8 4.25 7.08
 -3 -2 -8 3.05 6.92
 3 -2 -8 16.67 8.6
 3 -2 8 3.67 5.56
 -3 -2 8 15.96 5.76
 3 -1 -8 7.49 7.97
 -3 -1 -8 32.05 9.37
 -3 -1 8 15.65 7.29
 3 0 -8 10.79 7.32
 -3 0 -8 -2.33 6.88
 -3 0 8 9.47 4.94
 3 1 -8 9.36 7.07
 -3 1 -8 15.22 8.15
 -3 1 8 5.1 4.89
 3 2 -8 1.2 6.79
 -3 2 -8 19.55 7.62
 -3 2 8 15.75 6.21
 -3 3 -8 16.86 7.56
 3 3 -8 0.52 5.91
 -3 3 8 -0.37 4.75
 -3 4 -8 13 8.64
 3 4 -8 11.45 8.18
 -3 4 8 16.55 6.1
 -3 5 -8 0.98 5.79
 -3 5 8 -1.69 4.12
 3 6 -8 4.29 7.43
 -3 6 -8 -0.04 6.55
 -3 6 8 17.58 5.75
 -3 7 -8 11.51 8.56
 3 7 -8 -3.36 8.15
 -3 7 8 7.09 4.75
 3 8 -8 0.86 6.8
 -3 8 -8 1.29 7.71
 3 9 -8 14.31 8.91
 -3 9 -8 -0.78 8
 -3 10 -8 9.1 8.13
 3 10 -8 -5.07 7.63
 -3 11 -8 4.66 9.7
 3 11 -8 5.73 9.25
 -3 12 -8 -1.72 8.78
 3 12 -8 -7.07 9.63
 3 -9 9 125.15 17.04
 -3 -9 9 96.16 14.83
 3 -8 9 151.76 17.56
 -3 -8 9 144.36 17.81
 3 -8 -9 165.57 19.33
 -3 -8 -9 175.05 20.1
 3 -7 9 102.63 14.87
 -3 -7 9 130.16 16.95
 -3 -7 -9 121.91 16.91
 3 -7 -9 129.45 16.65
 -3 -6 9 189.03 19.65
 3 -6 9 152.59 17.2
 -3 -6 -9 206.79 21.05
 3 -6 -9 197.56 20.46
 -3 -5 9 213.96 20.21
 3 -5 9 206.26 19.84
 3 -5 -9 193.7 19.61
 -3 -5 -9 199.08 19.54
 3 -4 9 218.62 20.06
 -3 -4 9 216.08 19.52
 -3 -4 -9 214.55 20.09
 3 -4 -9 242.88 21.49
 -3 -3 9 240.83 19.95
 3 -3 9 228.11 19.98
 3 -3 -9 249.08 21.54
 -3 -3 -9 236.06 20.91
 -3 -2 9 192.06 17.92
 3 -2 9 192.54 17.99
 3 -2 -9 243.59 21.07
 -3 -2 -9 242.44 20.52
 -3 -1 -9 155.04 17.33
 3 -1 -9 190.35 19.1
 -3 -1 9 153.48 15.05
 3 -1 9 180.32 17.69
 -3 0 9 191.09 16.43
 3 0 9 193.51 17.66
 3 0 -9 229.84 20.35
 -3 0 -9 225.52 19.96
 3 1 -9 150.28 17.08
 -3 1 -9 211.82 19.28
 -3 1 9 166.66 15.54
 3 2 -9 217.56 19.31
 -3 2 -9 203.02 19.02
 -3 2 9 209.82 17.25
 3 3 -9 266.12 21.09
 -3 3 -9 232.36 20.29
 -3 3 9 227.72 17.21
 -3 4 -9 201.55 19.71
 3 4 -9 226.5 20.73
 -3 4 9 186.18 14.95
 3 5 -9 241.39 21.7
 -3 5 -9 211.51 20.17
 -3 5 9 199.89 15.38
 3 6 -9 179.81 19
 -3 6 -9 167.3 18.43
 -3 6 9 155.2 13.8
 3 7 -9 104.47 16.19
 -3 7 -9 119.85 16.63
 -3 8 -9 190.03 19.86
 3 8 -9 176.64 18.82
 -3 9 -9 129.13 17.02
 3 9 -9 136.56 17.24
 -3 -6 10 75.6 13.88
 3 -6 -10 101.99 16.35
 -3 -6 -10 99.05 16.2
 3 -5 10 74.47 14.17
 -3 -5 10 81.25 13.79
 -3 -5 -10 67.25 14.28
 3 -5 -10 69.41 14.4
 3 -4 10 41.35 10.48
 -3 -4 10 55.03 12.54
 -3 -4 -10 65.58 13.27
 3 -4 -10 61.01 13.03
 3 -3 10 114.69 16
 -3 -3 10 114.76 15.62
 3 -3 -10 129.27 17.32
 -3 -3 -10 114.57 17.56
 -3 -2 10 91.44 13.55
 3 -2 10 91.86 13.83
 -3 -2 -10 137.3 17.66
 3 -2 -10 109 16.5
 -3 -1 -10 48.43 11.59
 3 -1 -10 54.73 12.76
 -3 -1 10 30.18 8.6
 3 -1 10 46.32 10.54
 3 0 -10 137.87 17.84
 -3 0 -10 99.47 15.57
 3 0 10 120.15 15.31
 -3 0 10 111.9 13.94
 -3 1 -10 49.96 13.04
 3 1 -10 28.76 10.3
 -3 1 10 58.55 11.16
 3 1 10 52.01 10.98
 -3 2 -10 100.44 15.4
 3 2 -10 113.51 16.6
 3 2 10 122.41 15.68
 -3 2 10 108.07 13.45
 -3 3 -10 121.03 16.49
 3 3 -10 120.29 17.51
 -3 3 10 112.56 13.33
 3 4 -10 31.63 11.37
 -3 4 -10 35.96 11.25
 -3 4 10 47.56 9.95
 3 5 -10 72.15 13.15
 -3 5 -10 50.61 12.28
 -3 6 -10 60.44 13.58
 3 6 -10 63.98 13.74
 -3 -2 11 11.58 8.91
 -3 -1 11 13.28 9.18
 -3 0 11 38.16 9.63
 -3 1 11 3.07 7.98
 -3 2 11 19.12 7.75
 -4 -19 0 1.14 7.74
 -4 -18 0 452.76 29.25
 -4 -17 0 11.18 8.39
 4 -17 0 8.35 6.13
 -4 -16 0 246.38 20.13
 4 -16 0 236.2 16.25
 4 -15 0 11.67 5.32
 -4 -15 0 2.37 7.03
 -4 -14 0 324.67 21.21
 4 -14 0 331.91 17.86
 -4 -13 0 -2.79 3.44
 4 -13 0 -2.24 3.86
 -4 -13 0 0.8 5.21
 -4 -12 0 1667.45 41.91
 -4 -12 0 1534.42 47.01
 4 -12 0 1585.88 41.11
 -4 -11 0 6.11 4.86
 -4 -10 0 560.82 23.73
 4 -10 0 587.56 19.46
 -4 -9 0 0.27 2.29
 -4 -9 0 2.27 4.04
 4 -9 0 -4.37 2.7
 -4 -8 0 981.09 26.34
 4 -8 0 941.36 23.63
 4 -7 0 2 1.53
 -4 -7 0 8.26 2.74
 4 -7 0 1.52 1.63
 -4 -6 0 834.6 26.57
 4 -6 0 793.76 19.04
 -4 -6 0 871.15 22.79
 4 -6 0 861.62 19.01
 -4 -5 0 5.22 3.11
 -4 -5 0 4.56 1.89
 4 -5 0 4.15 1.52
 4 -5 0 3.68 1.33
 -4 -4 0 2253.23 48.32
 -4 -4 0 2262.22 44.37
 4 -4 0 2180.94 39.76
 4 -4 0 2313.84 38.06
 -4 -4 0 2226.54 45.87
 -4 -3 0 -1.84 2.06
 -4 -3 0 0.49 1.65
 -4 -3 0 -0.77 1.82
 -4 -2 0 3944.2 75.38
 -4 -2 0 4189.31 71.36
 -4 -1 0 1.78 1.89
 -4 -1 0 0.45 1.06
 -4 0 0 675.74 19.02
 4 0 0 681.05 14.01
 -4 0 0 654.52 14.01
 4 1 0 -1.16 1.66
 -4 1 0 1.03 0.55
 4 1 0 1.67 0.91
 4 2 0 4069.56 73.22
 4 2 0 4249.83 72.23
 4 3 0 0.61 1.49
 4 3 0 0.35 1.29
 -4 7 0 1.63 1.45
 -4 8 0 969.45 23.8
 -4 9 0 0.69 1.94
 -4 10 0 599.65 19.25
 -4 11 0 6.14 2.96
 -4 12 0 1556.28 38.83
 -4 13 0 -1.04 3.41
 -4 -18 1 -0.76 7.89
 -4 -18 -1 8.98 7.34
 4 -17 -1 70.32 10.17
 -4 -17 1 57.97 11.15
 -4 -17 -1 80.3 13.15
 -4 -16 1 9.05 7.72
 4 -16 -1 0.78 4.91
 -4 -16 -1 0.07 6.07
 -4 -15 -1 76.41 11.53
 -4 -15 1 59.4 11.01
 4 -15 -1 83.38 9.81
 -4 -14 1 -0.21 5.71
 4 -14 1 -1.79 4.05
 -4 -14 -1 9.03 5.51
 4 -14 -1 7.84 5.91
 -4 -13 1 208.47 16.55
 4 -13 1 200.31 13.14
 4 -13 -1 165.61 12.29
 -4 -13 -1 181.42 15.4
 -4 -12 1 -1.75 2.85
 -4 -12 1 6.2 4.77
 -4 -12 -1 -3.21 4.02
 4 -12 -1 4.85 3.3
 4 -12 1 1.24 3.07
 -4 -11 1 274.72 12.68
 -4 -11 -1 270.37 17.08
 -4 -11 1 272.32 17.07
 -4 -10 1 150.38 8.9
 -4 -10 -1 156.51 12.31
 4 -10 1 144.55 9.26
 -4 -10 1 152.73 11.93
 4 -9 1 255.39 12.23
 -4 -9 1 270.92 11.62
 4 -9 -1 256.17 11.78
 -4 -9 -1 276.67 15.63
 -4 -9 1 258.47 15.18
 4 -9 1 262.46 11.84
 -4 -8 1 160.66 8.33
 4 -8 1 134.54 8.44
 4 -8 -1 146.89 8.23
 4 -8 1 156.26 8.16
 -4 -7 1 419.07 13.78
 4 -7 1 382.85 14.06
 4 -6 1 64.9 5.06
 -4 -5 -1 698.13 22.36
 -4 -5 1 658.52 21.89
 4 -5 1 688.49 18.32
 -4 -4 -1 331.68 13.98
 -4 -4 1 342.55 14.39
 -4 -4 -1 340.12 13.02
 4 -4 1 349.46 11.51
 -4 -4 1 368.82 13.72
 -4 -3 1 1279.39 31.92
 -4 -3 -1 1303.54 31.61
 -4 -3 -1 1386.75 30.62
 -4 -3 1 1367.53 30.45
 -4 -2 1 340.36 13.48
 -4 -2 -1 349.37 13.51
 4 -2 1 358.58 11.05
 -4 -2 1 383.2 12.42
 -4 -1 1 721.33 15.31
 4 -1 1 730.8 15.4
 -4 -1 1 734.68 20.12
 -4 -1 -1 741.43 20.21
 4 -1 1 724.06 17.85
 -4 -1 -1 678.72 15.33
 4 -1 -1 739.06 15.55
 4 0 1 676.25 14.09
 -4 0 1 662.66 14.19
 -4 0 -1 661.46 19.09
 -4 0 1 661.71 18.98
 4 0 -1 674.91 18.93
 4 0 1 684.19 18.94
 4 0 1 637.14 17.1
 -4 0 -1 665.36 17.25
 4 0 -1 651.54 14.07
 -4 0 -1 675.86 14.08
 4 0 -1 706.41 15.86
 -4 1 -1 721.28 15.55
 4 1 -1 737.47 15.56
 4 1 1 742.23 20.56
 4 1 -1 731 20.42
 -4 1 1 698.95 20.05
 -4 1 -1 685.77 20.02
 4 1 1 708.98 18.75
 4 1 -1 737.79 17.61
 -4 1 1 748.12 15.68
 4 1 1 758.37 15.66
 4 2 -1 378.7 13.75
 4 2 1 381.49 13.65
 -4 2 -1 383.16 10.51
 4 2 -1 381.18 10.55
 4 2 -1 368.96 11.97
 -4 2 1 365.66 10.5
 4 2 1 358.04 10.3
 -4 3 -1 1362.48 28.15
 4 3 -1 1412.62 28.49
 4 3 -1 1349.67 32.3
 4 3 1 1401.4 32.64
 4 3 -1 1345.52 28.98
 4 3 1 1354.06 28.18
 -4 3 1 1371.97 28.44
 4 3 -1 1331.83 30.15
 4 4 -1 368.17 14.67
 4 4 1 358.61 14.6
 4 4 -1 354.92 11.71
 -4 4 -1 343.49 8.77
 4 4 -1 300.42 12.9
 4 5 -1 694.69 22.79
 4 5 1 673.25 22.41
 4 5 -1 684.74 18.63
 -4 5 -1 738.96 15.94
 4 5 -1 705.85 21.16
 4 6 1 68.57 7.02
 4 6 -1 69.38 7.01
 -4 6 1 78.18 3.69
 -4 6 -1 75.3 4.47
 4 6 -1 78.56 6.96
 4 7 -1 424.98 19.19
 -4 7 -1 413.9 12.7
 -4 7 1 397.95 11.11
 4 7 -1 430.16 17.27
 4 8 1 155.3 12.28
 4 8 -1 155.5 12.04
 4 8 -1 150.04 10.49
 -4 8 1 165.79 7.12
 4 8 -1 166.64 11.21
 -4 9 1 263.99 10.16
 -4 9 -1 273.7 12.64
 -4 10 -1 155.31 9.88
 -4 10 1 154.04 8.28
 -4 11 -1 286.23 14.34
 -4 11 1 273.3 12.05
 -4 12 1 -5.09 3.24
 -4 12 -1 -2.24 3.09
 -4 13 1 212 11.77
 -4 -18 -2 135.56 17.24
 4 -17 -2 12.36 7.02
 -4 -17 -2 18.85 9.79
 -4 -16 -2 298.05 22.74
 -4 -16 2 302.3 23.2
 4 -16 -2 318.42 19.84
 -4 -15 2 2.19 7.07
 -4 -15 -2 1.58 5.88
 4 -15 -2 -6.41 4.73
 -4 -14 -2 436.09 25.23
 -4 -14 2 419.65 24.52
 4 -14 -2 445.78 21.14
 -4 -13 2 -0.68 5.25
 -4 -13 -2 1.4 5.12
 4 -13 -2 1.38 3.89
 4 -12 -2 429.41 19.46
 -4 -12 2 441.98 23.72
 -4 -12 -2 407.78 22.55
 4 -11 2 13.08 4.34
 4 -11 -2 17.67 4.95
 -4 -11 2 22.09 6.6
 -4 -11 -2 10.05 4.5
 -4 -10 -2 916.31 32.86
 4 -10 2 955.38 29.66
 -4 -10 2 1029.8 34.42
 4 -9 2 -1.63 2.97
 -4 -9 -2 -2.68 3.85
 -4 -9 2 0.44 4.29
 4 -8 2 690.89 22.75
 -4 -8 2 733.08 26.39
 4 -7 2 73.31 6.58
 4 -6 2 1456.3 28.46
 4 -6 2 1366.62 34.02
 -4 -5 -2 269.93 12.96
 -4 -5 2 252.42 12.73
 4 -5 2 253.7 8.65
 4 -5 2 251.98 11.55
 -4 -4 -2 1834.29 41.02
 -4 -4 2 1815.94 40.99
 4 -4 2 1796.29 34.99
 4 -3 2 2.43 1.77
 -4 -3 2 0.45 1.67
 -4 -3 2 -1.5 2.69
 -4 -3 -2 -0.46 2.31
 4 -3 2 2.78 1.8
 4 -3 -2 -3.2 2.35
 -4 -3 -2 -2.29 2.03
 -4 -2 2 988.04 25.99
 -4 -2 -2 997.15 25.57
 -4 -2 2 1056.73 24.25
 4 -2 2 1044.75 24.06
 -4 -2 -2 1027.16 24.4
 4 -2 -2 1059.78 24.38
 -4 -1 -2 2.77 1.56
 -4 -1 2 4.58 1.58
 4 -1 2 2.73 1.54
 4 -1 -2 3.99 1.66
 -4 -1 2 3.39 1.98
 -4 -1 -2 3.79 1.99
 4 -1 -2 4.25 1.18
 -4 -1 -2 3.64 2.09
 -4 -1 2 2.63 1.72
 4 0 2 3359.94 60.99
 -4 0 2 3429.54 61.12
 -4 0 2 3350.61 63.51
 -4 0 -2 3355.38 63.55
 4 0 -2 3499.6 59.79
 -4 0 -2 3345.59 62.43
 -4 0 2 3448.8 60.09
 -4 0 -2 3406.4 61.19
 4 0 -2 3382.33 61.2
 -4 1 -2 1.75 1.45
 4 1 -2 1.83 1.75
 -4 1 2 2.17 1.33
 4 1 2 3.65 1.32
 -4 1 -2 3.4 2.08
 -4 1 2 3.35 1.99
 4 1 -2 1.89 1.56
 4 1 2 3.84 1.98
 -4 1 -2 2.57 1.56
 -4 1 2 2.58 1.07
 4 1 -2 5.65 1.93
 4 2 -2 1045.3 24.64
 -4 2 -2 1012.77 24.63
 4 2 -2 1034.47 26.42
 4 2 2 1261.88 27.94
 4 2 -2 1092.58 25.4
 -4 2 2 1049.44 20.12
 -4 2 -2 1034.35 23.78
 4 2 -2 1043.41 26.21
 -4 2 2 1059.23 24.67
 4 2 2 1068.66 24.59
 4 3 2 1.08 1.43
 4 3 -2 -0.32 1.89
 -4 3 -2 -1.84 1.99
 -4 3 2 1.8 1.88
 4 3 -2 1.54 2.26
 4 3 2 -3.01 2.39
 4 3 -2 0.42 1.83
 4 3 -2 0.46 1.47
 -4 4 -2 1830.71 39.82
 4 4 -2 1972.6 40.9
 4 4 2 1854.58 42.13
 4 4 -2 1799.31 42.02
 4 4 -2 1901.35 41.67
 -4 4 2 1905.92 40.45
 4 4 2 1887.17 40.27
 4 4 -2 1912.49 42.11
 4 5 -2 245.9 11.76
 -4 5 -2 252.22 11.78
 4 5 -2 260.27 13.1
 4 5 2 271.07 13.21
 4 5 -2 245.05 9.63
 4 5 -2 270.89 12.68
 4 5 2 271.57 12.06
 -4 5 -2 272.02 9.88
 -4 5 2 252.61 11.73
 4 6 -2 1461.93 36.23
 -4 6 -2 1403.65 35.5
 4 6 -2 1471.25 38.45
 4 6 2 1464.88 38.08
 -4 6 2 1437.69 25.51
 4 6 -2 1453.34 31.31
 4 6 2 1509.84 36.05
 4 6 -2 1436.67 36.85
 -4 6 -2 1471.87 31.44
 -4 6 2 1518.88 36.24
 4 7 -2 88.41 8.13
 -4 7 -2 76.24 7.52
 4 7 -2 83.85 8.38
 -4 7 2 79.37 3.85
 -4 7 -2 84.96 6
 4 7 2 74.02 7.2
 4 7 -2 76 7.3
 -4 8 -2 716.26 24.43
 4 8 -2 686.01 24.62
 4 8 -2 762.65 27.69
 4 8 2 747.02 27.18
 -4 8 2 694.11 16.42
 -4 8 2 724.7 24.97
 4 8 2 698.02 24.58
 -4 8 -2 681.24 20.29
 4 9 -2 2.66 4.26
 -4 9 -2 3.99 4.55
 -4 9 2 1.05 1.66
 -4 9 -2 -0.97 2.34
 -4 10 -2 965.97 27.32
 -4 10 2 994.69 23.71
 -4 11 2 14.63 3.14
 -4 12 2 385.61 14.47
 4 15 -2 8.59 6.94
 -4 15 -2 -10.39 5.69
 4 16 -2 274.94 21.37
 -4 16 -2 293.06 21.69
 -4 17 -2 17.85 9.51
 4 17 -2 17 9.42
 -4 18 -2 146.73 17.06
 4 18 -2 143.56 17.41
 -4 -18 -3 -4.25 7.09
 4 -17 -3 272.66 19.65
 -4 -17 -3 287.14 23.38
 -4 -16 -3 8.89 7.41
 4 -16 -3 5.92 6.16
 4 -15 -3 724.23 30.58
 -4 -15 -3 724.69 35.02
 4 -14 -3 1.47 4.79
 -4 -14 -3 -9.45 7.97
 4 -13 3 422.28 22.2
 4 -13 -3 478.22 22.48
 -4 -13 -3 448.28 25.36
 4 -12 3 -0.23 4.51
 -4 -12 -3 1.65 5.73
 4 -11 3 531.87 23.36
 4 -10 3 11.32 4.39
 4 -9 3 1534.61 41.53
 4 -8 3 2.88 3.46
 4 -7 3 1313.13 36.1
 4 -6 3 25.22 4.68
 -4 -6 3 22.65 4.9
 -4 -5 3 2417.8 54.36
 4 -5 3 2452.11 53.63
 4 -4 3 -0.54 2.17
 -4 -4 3 3.71 2.41
 -4 -4 3 4.32 3.09
 -4 -4 -3 7.88 3.17
 -4 -4 3 2.13 2.71
 4 -4 -3 -0.21 2.73
 -4 -4 -3 2.17 2.77
 4 -3 3 858.92 24.19
 -4 -3 3 891.71 24.49
 -4 -3 3 796.93 23.06
 -4 -3 -3 883.46 23.52
 -4 -3 3 807.02 24.42
 4 -3 -3 865.23 24.75
 -4 -3 -3 826.66 24.43
 -4 -2 3 -2.92 2.4
 4 -2 3 0.13 1.95
 -4 -2 3 -1.05 2.35
 -4 -2 -3 -1.44 2.38
 -4 -2 3 1.2 2.1
 -4 -2 -3 -0.03 2.47
 4 -2 -3 1.97 2.7
 4 -1 3 4102.34 73.86
 -4 -1 3 4108.53 74.37
 -4 -1 -3 3864.92 71.82
 -4 -1 3 3819.6 71.45
 -4 -1 3 3959.78 72.35
 -4 -1 -3 3819.54 73.68
 4 -1 -3 3877.09 73.42
 4 0 3 151.26 8.51
 -4 0 3 170.56 8.97
 -4 0 -3 151.71 7.98
 -4 0 3 147.52 7.95
 -4 0 3 159.37 7.91
 4 0 -3 163.69 7.71
 4 0 -3 156.17 8.73
 -4 0 -3 143.28 8.45
 4 1 3 4042.7 73.04
 4 1 -3 3753.37 72.76
 -4 1 -3 3778.9 72.68
 -4 1 3 3940.23 73.22
 -4 1 -3 3934.28 71.52
 -4 1 3 3960.6 69.04
 4 1 -3 3966.57 71.29
 4 1 3 3883.4 71.27
 -4 1 3 3747.95 71.06
 -4 1 -3 3734.98 71.2
 4 1 -3 3990.3 71.62
 4 2 -3 2.85 2.13
 -4 2 3 1.18 2.23
 4 2 3 -0.51 2
 -4 2 -3 0.56 2.21
 4 2 -3 0.34 2.11
 4 2 3 0.8 1.83
 4 2 -3 0.91 1.58
 -4 2 3 0.67 1.26
 -4 2 -3 -1.69 1.58
 4 3 -3 862.27 24.61
 -4 3 -3 836.7 24.26
 4 3 -3 870.45 24.16
 4 3 3 896.28 24.18
 4 3 -3 856.75 24.41
 -4 3 -3 844.8 21.02
 -4 3 3 876.67 18.98
 -4 3 3 854.13 24.25
 4 3 3 845.55 24.25
 -4 4 -3 3.32 2.93
 -4 4 3 0.55 2.43
 4 4 3 -2.43 2.47
 4 4 -3 0.03 2.83
 4 4 3 0.4 2.3
 4 4 -3 5.1 2.56
 -4 4 3 3.31 1.49
 4 4 -3 -2.17 2.88
 4 5 3 2535.94 54.5
 4 5 -3 2418.91 55
 4 5 -3 2676.17 55.63
 -4 5 -3 2567.53 54.59
 4 5 -3 2443.57 55.46
 4 5 3 2557.15 54.53
 4 6 -3 23.79 5.1
 -4 6 -3 20.45 4.18
 4 6 3 23.49 4.42
 4 6 -3 17.49 4.23
 4 6 -3 22.54 3.2
 -4 6 -3 27.25 4.1
 4 6 3 24.17 4.19
 4 6 -3 27.34 4.96
 -4 7 -3 1321.07 37.69
 4 7 -3 1374.89 38.17
 4 7 -3 1448.82 39.72
 4 7 -3 1436.36 30.54
 -4 7 -3 1430.78 34.37
 -4 7 3 1443.93 38.62
 4 7 3 1417.14 38.24
 4 8 3 0.69 3.47
 4 8 -3 2.74 3.38
 -4 8 -3 -2.12 4.26
 4 8 -3 5.96 4.19
 -4 8 -3 3.48 2.29
 -4 9 -3 1471.48 42.91
 4 9 -3 1599.96 44.29
 -4 9 3 1561.26 31.83
 -4 9 -3 1589.6 38.67
 4 10 -3 1 4.73
 -4 10 -3 10.26 5.19
 -4 10 3 5.3 1.99
 -4 10 -3 13.17 4.42
 -4 11 -3 505.43 24.84
 4 11 -3 575.54 26.41
 -4 11 3 570.84 17.38
 -4 11 -3 586.48 21.92
 4 12 -3 7.02 6.45
 -4 12 -3 1.69 5.61
 4 13 -3 427 24.51
 -4 13 -3 413.06 23.9
 4 14 -3 -5.46 6.12
 -4 14 -3 -2.87 5.62
 4 15 -3 638.54 32.72
 -4 15 -3 663.65 33.13
 4 16 -3 -0.35 7.95
 -4 16 -3 -10.13 9.61
 4 17 -3 229.43 20.71
 -4 17 -3 246.35 21.14
 -4 -17 -4 28.28 9.7
 4 -17 -4 33.22 9.1
 4 -16 -4 1.73 5.46
 -4 -16 -4 4.07 9.36
 4 -15 -4 13.8 6.06
 -4 -15 -4 13.75 8.61
 4 -14 4 2.9 6.35
 -4 -14 -4 0.6 6.19
 4 -13 4 32.77 8.13
 4 -12 4 -3.46 5.71
 4 -11 4 -0.34 4.78
 4 -10 4 -3.39 4.28
 4 -9 4 -1.45 4.2
 4 -8 4 -1.23 4.38
 -4 -8 4 -7.44 4.65
 -4 -7 4 160.35 12.37
 4 -7 4 161.91 12.26
 4 -6 4 2.37 4.04
 -4 -6 4 -5.86 4.61
 4 -5 4 30.6 5.72
 -4 -5 4 41.45 6.24
 4 -5 4 25.27 5.57
 -4 -5 4 41.61 6.75
 4 -5 -4 42.03 6.49
 -4 -5 -4 44.53 6.77
 4 -4 4 1.86 2.9
 -4 -4 4 0.89 2.56
 -4 -4 4 0.65 3.35
 4 -4 -4 -5.25 4.13
 -4 -4 -4 7 4.09
 4 -3 4 403.74 17.14
 -4 -3 -4 368.79 13.99
 -4 -3 4 375 14.09
 -4 -3 4 407.34 16.97
 4 -3 -4 383.09 17.22
 -4 -3 -4 363.88 16.93
 4 -2 -4 2.08 3.34
 -4 -2 -4 -0.48 2.79
 4 -2 4 1.54 3.02
 -4 -2 4 0.54 2.85
 -4 -2 -4 -1.09 2.19
 -4 -2 4 0.17 2.22
 -4 -1 -4 1.74 3.11
 4 -1 -4 10.21 4.25
 -4 -1 4 8.16 3.13
 4 -1 4 13.9 3.19
 -4 -1 4 9.02 3.15
 -4 -1 4 10.92 2.76
 -4 -1 -4 12.59 2.92
 -4 0 4 0.85 2.46
 4 0 4 -1.51 3.14
 4 0 -4 0.17 2.88
 -4 0 -4 -2.68 3.17
 -4 0 4 2.96 2.67
 -4 0 -4 -1.64 2.18
 -4 0 4 0.48 1.95
 -4 1 4 13.38 3.79
 4 1 4 10.81 3.46
 4 1 -4 3.77 2.77
 -4 1 -4 4.02 2.78
 -4 1 4 5.46 2.28
 -4 1 -4 7.08 2.48
 -4 1 4 6.65 2.31
 -4 2 -4 1.15 3.58
 4 2 4 -0.37 2.38
 4 2 -4 3.99 3.49
 4 2 4 0.03 1.81
 4 2 -4 -0.24 2.04
 -4 2 -4 0.06 2.17
 -4 2 4 -0.67 2.5
 -4 2 -4 -3.63 2.27
 4 2 -4 0.87 2.19
 -4 2 4 -2.08 1.95
 4 3 -4 368.06 16.4
 -4 3 -4 354.6 16.41
 4 3 -4 368.55 14.25
 4 3 4 389.29 14.34
 -4 3 4 370.78 12.87
 -4 3 -4 361.71 13.3
 4 3 4 398.11 16.88
 4 4 4 2.38 2.69
 4 4 -4 0.41 3.31
 -4 4 -4 3.33 3.44
 4 4 -4 0.99 2.79
 -4 4 4 3.36 1.94
 -4 4 -4 0.76 1.56
 4 4 4 -0.81 2.59
 4 4 -4 -2.66 3.02
 4 5 4 41.57 5.87
 -4 5 4 43.67 6.33
 4 5 -4 42.9 6.9
 -4 5 -4 39.21 6.35
 4 5 -4 37.57 5.67
 4 5 -4 38.83 5.55
 4 5 4 41.46 5.3
 4 6 -4 -0.44 3.39
 4 6 4 2.41 3.29
 4 6 -4 -3.53 3.82
 -4 6 -4 2.74 3.63
 4 7 -4 173.83 13.02
 -4 7 -4 170.18 12.57
 4 7 -4 182.69 12.42
 4 7 -4 174.64 8.1
 -4 7 -4 166.98 10.92
 -4 8 -4 -12.61 6.06
 4 8 -4 -5.04 4.9
 4 8 4 -9.75 4.85
 4 8 -4 -2.63 3.87
 4 8 -4 1.42 2.23
 -4 8 -4 2.12 3.13
 4 9 -4 -0.81 5.16
 -4 9 -4 11.37 6.35
 -4 9 -4 3.71 3.38
 4 10 -4 -7.8 6.04
 -4 10 -4 -3.29 5.25
 4 11 -4 7.43 6.29
 -4 11 -4 10.69 6.22
 4 12 -4 -1.59 6.09
 -4 12 -4 -2.06 6.01
 4 13 -4 26.28 8.67
 -4 13 -4 43.15 10.18
 4 14 -4 -1.92 6.39
 -4 14 -4 1.58 6.63
 4 15 -4 7.86 8.81
 -4 15 -4 5.5 8.15
 4 16 -4 4.5 8.46
 -4 16 -4 -10.68 8.69
 4 17 -4 35.63 11.35
 -4 17 -4 7.68 8.54
 4 -17 -5 299.01 23.29
 -4 -16 -5 -6.59 8.41
 4 -16 -5 -0.29 6.25
 4 -15 5 328.17 23.66
 -4 -15 -5 368.62 27.22
 4 -14 5 -8.83 6.82
 4 -13 5 456.64 26.34
 4 -12 5 1.59 5.77
 4 -11 5 339.61 22.06
 4 -10 5 -0.02 5.44
 -4 -9 5 755.78 32.23
 4 -9 5 697.48 29.85
 4 -8 5 -1.14 4.5
 -4 -8 5 -3.17 5.84
 -4 -7 5 1574.43 47.03
 4 -7 5 1523.67 45.48
 4 -6 5 -2.42 4.57
 -4 -6 5 0.93 4.83
 4 -6 -5 1.18 4.87
 -4 -6 -5 -5.6 5.94
 -4 -5 5 493.88 22.25
 4 -5 5 465.9 22.06
 4 -5 -5 494.67 22.59
 -4 -5 -5 486.05 22.51
 4 -4 5 3.77 3.95
 -4 -4 5 14.03 5.06
 -4 -4 -5 -5.4 4.91
 4 -4 -5 12.35 4.98
 -4 -3 5 1351.24 38.34
 4 -3 -5 1320.44 38.61
 -4 -3 -5 1315.46 38.67
 4 -2 5 -4.68 3.86
 4 -2 -5 -0.43 3.41
 -4 -2 5 -3.66 3.7
 -4 -2 -5 3.36 3.7
 -4 -2 -5 0.11 2.16
 -4 -2 5 -1.36 2.07
 -4 -2 5 -1.96 3.35
 4 -1 5 1504.26 40.66
 -4 -1 5 1560.58 41.52
 -4 -1 5 1376.89 30.99
 -4 -1 -5 1465.15 31.24
 -4 -1 5 1461.75 38.14
 -4 -1 -5 1453.37 40.36
 4 -1 -5 1471.22 40.43
 4 0 -5 -0.84 3.76
 -4 0 5 -2.76 4.11
 4 0 5 -1.37 3.35
 -4 0 -5 0.98 3.58
 -4 0 -5 0.96 2.04
 -4 0 5 -0.86 1.74
 -4 0 5 0.32 2.9
 -4 1 5 1517.75 40.74
 4 1 5 1475.12 40.12
 -4 1 -5 1471.54 31.56
 -4 1 5 1390.35 31.28
 -4 1 5 1455.39 36.46
 4 1 -5 1466.52 40.12
 -4 1 -5 1478.17 40.52
 -4 2 5 -2.95 4.05
 4 2 5 -2.2 2.75
 4 2 -5 -4.83 4.83
 -4 2 -5 -1.29 4.58
 -4 2 5 -2.57 3.07
 -4 2 -5 -1.45 2.44
 4 2 5 0.48 1.81
 4 2 -5 -1.92 2.07
 -4 2 5 3.42 2.44
 -4 3 -5 1301.02 37.87
 4 3 -5 1269.37 37.73
 -4 3 5 1324.09 32.76
 -4 3 -5 1352.82 32.95
 4 3 5 1381.61 31.79
 -4 3 -5 1255.83 31.59
 -4 3 5 1284.26 31.42
 4 3 -5 1370.88 32.19
 -4 4 -5 1.37 4.05
 4 4 -5 -1.47 4.05
 -4 4 5 4.97 2.52
 -4 4 -5 6.84 2.54
 4 4 -5 3.53 3.18
 4 4 5 6.55 2.9
 4 5 -5 466.42 21.82
 -4 5 -5 475.68 21.81
 -4 5 -5 490.38 15.63
 -4 5 5 481.34 16.59
 4 5 5 496.1 18.45
 4 5 -5 518.85 19.49
 4 6 -5 -1 3.92
 -4 6 -5 -0.66 3.91
 4 6 5 0.65 2.85
 4 6 -5 -2.03 3.19
 4 7 -5 1570.9 47.2
 -4 7 -5 1592.2 46.72
 4 7 -5 1647.42 43.91
 4 8 -5 -1.7 5.93
 -4 8 -5 -5.29 5.01
 4 8 -5 5.46 2.46
 4 8 5 -4.57 4.2
 4 8 -5 4.97 3.96
 -4 9 -5 737.48 31.12
 4 9 -5 756.03 31.8
 -4 10 -5 12.36 6.71
 4 10 -5 7.27 6.37
 4 11 -5 432.23 25
 -4 11 -5 409.87 23.92
 -4 12 -5 3.71 6.82
 4 12 -5 9.26 7.46
 -4 13 -5 531.95 29.33
 4 13 -5 502.45 29.32
 -4 14 -5 10.06 8.92
 4 14 -5 -14.8 9.23
 4 15 -5 323.45 24.65
 -4 15 -5 358.11 25.66
 4 16 -5 -1.05 7.79
 -4 16 -5 1.3 7.62
 4 -16 6 169.67 18.72
 4 -15 6 13.78 8.34
 4 -14 6 183.55 18.28
 4 -13 6 7.17 6.07
 4 -12 6 353.65 24.27
 4 -11 6 8.41 7.66
 -4 -10 6 419.71 25.76
 4 -10 6 401.59 24.77
 4 -9 6 4.08 6.28
 -4 -9 6 3.22 6.84
 -4 -8 6 594.69 29.8
 4 -8 6 625.47 29.01
 4 -7 6 -0.07 5.34
 -4 -7 6 -1.09 6.83
 4 -7 -6 -1.44 6.31
 -4 -7 -6 -6.1 6.33
 4 -6 6 698.76 30.03
 -4 -6 6 700.67 30.44
 -4 -6 -6 739.35 31.38
 4 -6 -6 730.92 30.91
 4 -5 6 -5.95 6.17
 -4 -5 6 5.49 5.61
 -4 -5 -6 3.86 5.39
 4 -5 -6 7.59 5.47
 -4 -4 6 855.63 31.59
 4 -4 6 778.94 31.18
 4 -4 -6 810.28 31.66
 -4 -4 -6 819.26 31.98
 -4 -3 6 50.11 8.04
 -4 -3 -6 56.05 9.01
 4 -3 -6 53.8 9.03
 -4 -2 6 1046.17 34.6
 4 -2 -6 1095.89 36.65
 -4 -2 -6 1106.38 36.95
 -4 -1 -6 19.28 6.17
 4 -1 -6 22.19 6.52
 -4 -1 6 15.43 5.17
 -4 0 6 814.73 18.07
 -4 0 -6 690.65 16.94
 -4 0 6 825.66 27.76
 -4 0 -6 842.03 30.76
 4 0 -6 825.09 30.3
 -4 1 -6 13.75 5.09
 4 1 -6 16.85 5.14
 -4 1 -6 13.3 2.44
 -4 1 6 9.98 2.12
 -4 1 6 22.12 5.6
 -4 2 6 1089.29 24.9
 -4 2 -6 1104.46 25.14
 -4 2 6 1064.67 31.67
 -4 2 -6 1096.24 36.34
 4 2 -6 1099.14 36.56
 4 3 -6 52.43 8
 -4 3 -6 52.43 8.28
 -4 3 6 49.75 6.35
 4 3 6 44.04 4.54
 -4 3 6 49.67 4.67
 -4 3 -6 51.2 5.02
 4 3 -6 55.94 5.07
 -4 4 -6 786.02 30.4
 4 4 -6 833.85 31.6
 -4 4 -6 845.09 24.83
 -4 4 6 785.61 25.25
 -4 4 -6 763.17 22.82
 -4 4 6 752.22 22.55
 4 4 6 807.21 23.01
 4 4 -6 825.75 23.59
 4 5 -6 6.52 6.35
 -4 5 -6 6.58 5.13
 -4 5 -6 0.46 2.62
 -4 5 6 4.03 3.18
 4 5 6 3.14 3.06
 4 5 -6 5.51 3.36
 -4 6 -6 710.04 30.2
 4 6 -6 740.73 30.73
 -4 6 6 665.79 22.59
 -4 6 -6 766.12 20.61
 4 6 6 752.32 24.59
 4 6 -6 707.39 24.73
 4 7 -6 -1.68 5.93
 -4 7 -6 -6.43 6.48
 4 7 -6 -3.19 3.61
 -4 8 -6 634.28 29.17
 4 8 -6 604.74 29.05
 4 8 -6 611.57 17.49
 -4 9 -6 -2.28 5.98
 4 9 -6 -9.5 6.41
 4 10 -6 389.98 24.95
 -4 10 -6 397.05 24.65
 4 11 -6 14.26 8.38
 -4 11 -6 -6.57 7.37
 4 12 -6 355.2 25.18
 -4 12 -6 372.75 25.33
 4 13 -6 21.12 9.63
 -4 13 -6 19.81 9.44
 4 14 -6 193.84 20.1
 -4 14 -6 214.04 20.76
 4 15 -6 36.49 11.8
 -4 15 -6 9.91 10
 4 -14 7 -18.24 10.14
 4 -13 7 23.53 8.71
 4 -12 7 29.51 9.9
 4 -11 7 69.92 13.07
 -4 -11 7 74.66 14.02
 4 -10 7 5.88 6.81
 -4 -10 7 -8.02 7.15
 4 -9 7 40.62 9.93
 -4 -9 7 33.97 9.83
 4 -8 7 -7.01 6.6
 -4 -8 7 0.84 7.19
 -4 -7 7 26.79 7.35
 4 -7 7 42.62 9.58
 4 -7 -7 10.03 7.68
 -4 -7 -7 44.44 10.47
 -4 -6 7 -5.33 6.68
 4 -6 7 0.1 5.39
 4 -6 -7 -2.96 6.36
 -4 -6 -7 -1.02 6.57
 4 -5 7 110.8 13.07
 -4 -5 7 116.41 12.63
 4 -5 -7 136.86 14.36
 -4 -5 -7 130.77 14.37
 4 -4 7 4.37 5.7
 -4 -4 7 6.14 5.35
 4 -4 -7 11.62 6.98
 -4 -4 -7 1.59 6.47
 4 -3 7 70.86 10.67
 -4 -3 7 78.85 10.62
 4 -3 -7 93.28 11.57
 -4 -3 -7 74.55 10.8
 -4 -2 -7 11.77 5.96
 4 -2 -7 18.39 6.2
 -4 -2 7 7.53 4.73
 4 -1 -7 68.22 10.71
 -4 -1 -7 55.48 9.57
 -4 -1 7 55.99 8.63
 -4 0 -7 36.09 8.29
 4 0 -7 37.51 8.39
 -4 0 7 41.49 7.42
 4 1 -7 55.36 8.81
 -4 1 -7 55.37 9.1
 -4 1 7 55.15 7.9
 4 2 -7 9.78 5.97
 -4 2 -7 6.48 5.72
 -4 2 7 8.07 4.69
 4 3 -7 91.43 11.91
 -4 3 -7 85.12 11.37
 -4 3 7 69.1 8.3
 -4 3 7 74.82 4.49
 -4 3 -7 79.34 4.78
 -4 4 -7 3.16 3.88
 -4 4 7 1.79 3.8
 -4 4 7 -1.58 2.43
 -4 4 -7 1.45 2.35
 -4 5 -7 118.6 12.77
 4 5 -7 120.16 13.53
 -4 5 7 112.73 9.84
 -4 5 7 112.07 7.67
 -4 5 -7 106.1 7.84
 4 6 -7 10.53 7.26
 -4 6 -7 3.05 6.81
 -4 6 7 4.39 3.94
 4 7 -7 32.78 8.45
 -4 7 -7 28.82 8.8
 -4 7 7 28.06 5.43
 4 8 -7 -5.46 6.91
 -4 8 -7 2.93 5.94
 -4 8 7 1.57 3.36
 -4 9 -7 34.36 10.13
 4 9 -7 20.15 9.63
 4 10 -7 -7.94 7.57
 -4 10 -7 14.08 8.89
 4 11 -7 72.18 12.65
 -4 11 -7 63.51 12.93
 4 12 -7 27.78 10.52
 -4 12 -7 -2.15 9.45
 4 13 -7 34.65 10.61
 -4 13 -7 32.76 10.24
 4 -12 8 341.23 27.12
 -4 -11 8 0.57 8.95
 4 -11 8 12.48 9.68
 -4 -10 8 508 32.03
 4 -10 8 504.14 31.2
 4 -9 8 -5.62 7.46
 -4 -9 8 -5.54 7.08
 4 -8 8 248.19 21.22
 -4 -8 8 272.63 22.44
 4 -7 8 -5.75 7.48
 -4 -7 8 0.09 8.44
 4 -7 -8 -12.05 9.51
 -4 -7 -8 -20.51 10.31
 4 -6 8 510.21 29.27
 -4 -6 8 547.48 30.18
 -4 -6 -8 543.39 31.02
 4 -6 -8 547.31 30.31
 4 -5 8 3.48 6.34
 -4 -5 8 -0.96 6.22
 4 -5 -8 -13.78 8.59
 -4 -5 -8 -12.32 9.17
 4 -4 8 971.56 40.41
 -4 -4 8 1022.88 40.77
 4 -4 -8 1062.36 42.77
 -4 -4 -8 1043.83 42.66
 4 -3 8 2.36 5.46
 -4 -3 8 0.28 5.76
 -4 -3 -8 -0.07 7.35
 4 -3 -8 -1.45 7.86
 -4 -2 8 580.23 28.67
 4 -2 8 580.13 29.58
 -4 -2 -8 638.96 31.43
 4 -2 -8 639.57 31.44
 4 -1 -8 -0.19 7.65
 -4 -1 -8 2.71 6.04
 -4 -1 8 2.67 5.12
 -4 0 8 561.35 26.6
 4 0 -8 599.35 30.31
 -4 0 -8 603.76 30.32
 -4 1 -8 -2.98 6.98
 4 1 -8 8.09 6.94
 -4 1 8 2.34 4.99
 -4 2 8 552.33 25.5
 -4 2 -8 602.17 30
 4 2 -8 605.19 30.59
 -4 3 -8 3.02 6.96
 4 3 -8 -14.54 8.71
 -4 3 8 0.82 5.31
 -4 4 8 995.21 34.51
 -4 4 -8 1055.92 41.97
 4 4 -8 1053.15 41.99
 4 5 -8 2.5 7.07
 -4 5 -8 5.46 7.27
 -4 5 8 4.03 3.99
 4 6 -8 546.59 30.33
 -4 6 -8 596.29 31.19
 -4 6 8 538.05 23.03
 4 7 -8 -1.83 6.43
 -4 7 -8 2.91 6.5
 -4 7 8 5.39 3.77
 4 8 -8 260.59 22.31
 -4 8 -8 273.3 21.77
 -4 9 -8 6.13 7.65
 4 9 -8 -0.12 8.18
 -4 10 -8 468.06 30.23
 4 10 -8 512.8 31.77
 4 11 -8 10 9.65
 -4 11 -8 -3.98 8.35
 4 12 -8 419.29 30.1
 -4 12 -8 395.52 28.55
 4 -9 9 48.39 11.29
 -4 -9 9 34.69 8.97
 4 -8 9 7.07 7.9
 -4 -8 9 -1.16 9.16
 4 -7 9 42.83 10.37
 -4 -7 9 67.45 13.18
 4 -7 -9 61.51 14.14
 -4 -7 -9 34.82 11
 4 -6 9 6.6 7.81
 -4 -6 9 9.66 7.84
 4 -6 -9 1.54 7.51
 -4 -6 -9 1.74 7.85
 4 -5 9 76.8 12.83
 -4 -5 9 72.68 12.8
 4 -5 -9 89.49 14.26
 -4 -5 -9 85.66 14.47
 4 -4 9 -2.71 7.32
 -4 -4 9 11.54 7.75
 4 -4 -9 11.96 9.53
 -4 -4 -9 20.67 10.53
 4 -3 9 99.67 14.06
 -4 -3 9 111.45 14.37
 4 -3 -9 98.86 14.69
 -4 -3 -9 119.24 16.17
 4 -2 9 37.72 9.16
 -4 -2 9 21.37 8.87
 4 -2 -9 21.35 8.6
 -4 -2 -9 31.79 9.05
 4 -1 -9 71.13 13.23
 -4 -1 -9 83.37 12.86
 -4 -1 9 61.14 10.75
 4 -1 9 66.75 12.19
 4 0 -9 1.85 7.48
 -4 0 -9 20.43 9.21
 -4 0 9 0.29 6.09
 4 1 -9 74.27 12.78
 -4 1 -9 73.86 12.25
 -4 1 9 70.41 10.16
 -4 2 -9 37.45 11.04
 4 2 -9 19.09 9.11
 -4 2 9 28.1 7.43
 -4 3 -9 90.43 14.1
 4 3 -9 98.51 14.89
 -4 3 9 104.1 11.82
 -4 4 -9 17.57 9.29
 4 4 -9 25.16 9.54
 -4 4 9 5.63 5.57
 -4 5 -9 104.92 15.05
 4 5 -9 98.48 14.99
 -4 5 9 63.9 8.8
 -4 6 -9 -6.39 8.97
 4 6 -9 -2.55 8.19
 -4 7 -9 41.92 11.35
 4 7 -9 48.41 11.18
 -4 8 -9 11.83 8.7
 4 8 -9 12.25 7.93
 4 9 -9 78.81 15.44
 -4 9 -9 37.16 11.62
 -4 -6 10 131.36 17.02
 4 -6 -10 112.78 17.93
 4 -5 10 2.21 7.75
 -4 -5 10 13.5 7.72
 4 -5 -10 -13.25 9.72
 -4 -5 -10 6.63 7.76
 4 -4 10 153.85 17.59
 -4 -4 10 121 15.97
 4 -4 -10 125.61 17.33
 -4 -4 -10 130.18 18.22
 4 -3 10 3.82 8.7
 -4 -3 10 0.3 7.86
 4 -3 -10 -13.23 10.51
 -4 -3 -10 2.49 8.99
 4 -2 10 195.76 19.78
 -4 -2 10 152.32 16.83
 4 -2 -10 205.56 20.97
 -4 -2 -10 217.1 21.04
 -4 -1 -10 12.4 9.04
 4 -1 -10 14.88 10.44
 -4 -1 10 18.16 7.21
 4 -1 10 2.99 6.97
 -4 0 -10 134.49 17.27
 4 0 -10 135.14 17.61
 -4 0 10 141.21 16.02
 4 0 10 152.83 17.37
 4 1 -10 8.13 7.95
 -4 1 -10 31.2 9.58
 -4 1 10 5.71 6.37
 4 1 10 19.73 8.55
 4 2 -10 198.73 20.87
 -4 2 -10 181.92 20.27
 -4 2 10 164.02 16.09
 4 3 -10 -6.52 8.27
 -4 3 -10 7.52 7.65
 -4 3 10 -8.03 7.14
 4 4 -10 157.87 19.02
 -4 4 -10 130.1 16.83
 4 5 -10 -9.28 11.56
 -4 5 -10 -2.16 9.16
 4 6 -10 96.41 16.28
 -4 -2 11 3.47 9.55
 -4 -1 11 208.58 20.24
 -4 0 11 -0.83 7.39
 -4 1 11 197.58 19.29
 -5 -18 0 0.71 8.13
 -5 -17 0 2.49 6.32
 -5 -16 0 8.84 7.96
 5 -16 0 5.01 5.84
 5 -15 0 5.06 4.29
 -5 -15 0 9.88 7.41
 5 -14 0 -0.87 3.46
 -5 -14 0 1.44 5.49
 5 -13 0 -0.62 3.55
 -5 -13 0 -10.78 6.01
 -5 -12 0 1.09 3.56
 -5 -12 0 2.83 6.06
 -5 -11 0 2.69 3.16
 -5 -11 0 -0.82 4.27
 5 -10 0 1.23 2.31
 -5 -10 0 0.6 4.44
 -5 -9 0 -0.93 4.03
 5 -9 0 0.06 2.01
 -5 -8 0 3.64 2.89
 5 -8 0 -2.31 1.95
 -5 -7 0 5.48 2.7
 5 -7 0 -0.62 1.53
 5 -7 0 -1.27 1.57
 -5 -6 0 -0.08 3.74
 -5 -6 0 0.43 2.2
 5 -6 0 0.69 1.41
 5 -6 0 -1.32 1.28
 -5 -5 0 2.89 3.52
 5 -5 0 0.59 1.15
 -5 -5 0 0.39 1.71
 -5 -5 0 -1.51 3.1
 5 -5 0 0.96 0.77
 -5 -4 0 -0.01 3.09
 -5 -4 0 -1.54 2.21
 5 -4 0 0.43 1.13
 -5 -4 0 1.59 2.15
 -5 -3 0 0.81 2.82
 -5 -3 0 0.3 1.8
 -5 -2 0 1.29 2.37
 -5 -2 0 1.72 1.47
 -5 -1 0 0.11 2.24
 -5 -1 0 2.31 1.28
 -5 0 0 1.17 2.14
 -5 0 0 0.3 1.01
 -5 1 0 2.1 2.69
 5 1 0 0.48 1.57
 -5 1 0 0.47 0.7
 5 2 0 0.38 1.94
 5 3 0 1.64 2.09
 5 4 0 -4.13 2.83
 -5 -18 1 149.94 17.78
 -5 -18 -1 149.51 17.26
 -5 -17 1 187.26 18.58
 -5 -17 -1 207.59 19.82
 5 -16 -1 140.97 12.67
 -5 -16 1 169.28 17.12
 -5 -16 -1 163.94 17.16
 -5 -15 1 200.8 17.93
 5 -15 -1 179.38 13.53
 -5 -15 -1 176.1 16.85
 -5 -14 1 275.42 20.25
 -5 -14 -1 284.48 20.43
 5 -14 -1 274.53 15.76
 5 -13 -1 494.66 20.39
 -5 -13 -1 506.33 26.57
 -5 -13 1 501.7 26.13
 -5 -12 -1 426.67 22.93
 -5 -12 1 442.28 23.53
 -5 -11 1 808.62 31.23
 -5 -11 -1 779.34 30.56
 5 -10 1 757.08 23.69
 -5 -10 1 822.09 24
 -5 -10 1 757.17 29.36
 5 -10 -1 815.8 23.57
 -5 -10 -1 765.99 29.27
 -5 -9 -1 594 22.25
 5 -9 1 549.52 18.7
 -5 -9 1 606.75 19.26
 -5 -9 1 618.78 24.69
 5 -9 -1 560.32 17.95
 -5 -9 -1 537.37 23.13
 5 -8 -1 321.44 11.83
 5 -8 1 310.53 12.78
 -5 -8 -1 324.84 16.56
 -5 -8 1 303.98 16.03
 5 -7 1 886.28 23.2
 -5 -6 1 984.76 30.05
 -5 -6 -1 972.13 29.74
 5 -6 1 955.13 23.92
 -5 -6 -1 1024.54 27.96
 -5 -5 1 1444 38.26
 -5 -5 -1 1449.15 38.15
 5 -5 1 1450.82 31.9
 -5 -5 -1 1492.58 35.88
 -5 -5 -1 1493.02 35.48
 -5 -5 1 1487.16 36.27
 -5 -4 1 2268.29 49.59
 -5 -4 -1 2213.08 49.54
 -5 -4 -1 2223.4 46.71
 -5 -4 -1 2150.8 46.24
 -5 -4 1 2224.32 46.81
 -5 -3 -1 3117.37 62.46
 -5 -3 1 2998.59 62.07
 -5 -3 -1 3194.09 60.25
 -5 -3 1 3065.92 59.37
 -5 -2 1 756.92 23.02
 -5 -2 -1 791.56 23.24
 5 -2 1 795.33 20.13
 -5 -2 1 798.97 20.68
 -5 -1 1 1263.11 23.54
 5 -1 1 1234.81 23.5
 -5 -1 1 1235.63 31.28
 -5 -1 -1 1212.8 31.4
 5 -1 1 1256.37 28.09
 5 -1 -1 1251.27 23.65
 -5 -1 -1 1236.18 23.68
 -5 0 1 1560.57 28.55
 5 0 1 1564.08 28.51
 -5 0 1 1574.19 37.05
 5 0 1 1577.67 36.52
 -5 0 -1 1554.65 36.98
 5 0 -1 1615.6 36.77
 5 0 1 1580.5 34.15
 5 0 -1 1616.68 28.49
 -5 0 -1 1617.06 28.56
 5 0 -1 1573.2 31.07
 -5 1 -1 1257.35 23.81
 5 1 -1 1271.55 23.67
 5 1 1 1238.83 31.35
 -5 1 1 1193.79 31.08
 -5 1 -1 1212.95 31.17
 5 1 -1 1265.62 31.37
 5 1 1 1224.62 29
 5 1 1 1235.53 23.72
 5 1 -1 1258.99 26.84
 -5 1 1 1242.93 23.86
 5 2 -1 826.62 23.62
 5 2 1 816.8 23.57
 -5 2 -1 803.62 17.72
 5 2 -1 769.93 17.59
 5 2 -1 810.44 20.4
 -5 2 1 798.25 17.72
 5 2 1 789 17.53
 -5 3 -1 3072.7 56.35
 5 3 -1 3207.09 56.89
 5 3 -1 3200.5 63.83
 5 3 1 3231.3 63.91
 5 3 -1 3103.89 59.35
 5 3 -1 3224.73 60.13
 -5 3 1 3192.81 56.91
 5 3 1 3124.79 56.57
 5 4 -1 2317.05 44.49
 5 4 -1 2246.37 50.14
 5 4 1 2239.32 49.83
 5 4 -1 2170.37 45.25
 -5 4 1 2294.66 44.4
 5 4 1 2227.54 44.04
 -5 4 -1 2254.18 37.87
 5 4 -1 2265.21 47.05
 5 5 1 1518.08 39.16
 5 5 -1 1499.76 39.09
 5 5 -1 1531.86 33.91
 5 5 -1 1530.59 36.36
 -5 5 -1 1497.55 27.54
 5 6 -1 948.5 30.31
 5 6 -1 990.09 28.21
 5 7 1 967.29 31.1
 5 7 -1 942.93 31.07
 5 7 -1 948.34 28.66
 -5 9 1 585.99 15.8
 -5 10 1 795.4 20.47
 -5 11 1 799.3 21.63
 -5 12 1 427.83 15.45
 -5 -18 -2 112.04 16.27
 -5 -17 -2 127.1 15.58
 5 -16 -2 164.21 13.72
 -5 -16 -2 179.67 18.18
 -5 -16 2 154.04 17.36
 -5 -15 2 113.37 14.22
 -5 -15 -2 90.95 13.2
 5 -15 -2 102.12 10.63
 -5 -14 2 296.02 21.48
 5 -14 -2 304.62 17.3
 -5 -14 -2 302.23 21.54
 -5 -13 2 268.99 19.66
 -5 -13 -2 260.16 19.02
 5 -13 -2 248.24 15.23
 5 -12 2 260.36 15.32
 -5 -12 2 268.73 19.23
 5 -12 -2 306.94 15.6
 -5 -12 -2 290.47 19.21
 5 -11 2 237.13 13.99
 -5 -11 2 230.02 16.63
 -5 -11 -2 269.09 17.63
 5 -10 2 547.6 21.02
 -5 -10 -2 548.42 24.95
 -5 -10 2 576.09 25.6
 -5 -9 -2 242.58 15.33
 5 -9 2 231.96 13.08
 -5 -9 2 249.8 16.05
 5 -8 2 633.39 21.48
 -5 -8 2 648.79 25.47
 5 -7 2 661.46 21.4
 -5 -6 -2 1055.78 31.64
 -5 -6 2 1074.06 31.95
 5 -6 2 1057.28 24.29
 5 -6 2 1049.91 28.43
 -5 -5 2 157.58 10.74
 -5 -5 -2 154.89 10.49
 5 -5 2 160.09 9.37
 5 -5 2 160.43 7.61
 -5 -4 2 1553.89 38.01
 -5 -4 -2 1535.93 38.18
 5 -4 2 1502.56 32.13
 -5 -3 -2 1147.28 29.78
 -5 -3 2 1155.32 29.88
 5 -3 2 1094.21 25.74
 -5 -2 2 1272.88 27.2
 5 -2 2 1219.3 27.15
 -5 -2 2 1188.81 30.71
 -5 -2 -2 1233.55 31.29
 5 -2 -2 1215.7 22.86
 5 -2 2 1196.66 27.85
 -5 -2 -2 1235.1 30.38
 -5 -2 -2 1182.03 27.3
 5 -2 -2 1202.42 27.19
 -5 -1 2 414.79 12.52
 5 -1 2 382.64 12.06
 -5 -1 2 380.06 14.7
 -5 -1 -2 389.55 14.95
 5 -1 -2 372.52 10.53
 -5 -1 -2 391.68 14.27
 5 -1 -2 377.11 12.19
 -5 -1 -2 379.12 12.2
 5 0 2 2641.36 48.68
 -5 0 2 2595.99 48.65
 -5 0 -2 2697.12 53.75
 -5 0 2 2510.05 52.84
 -5 0 -2 2587.48 51.4
 5 0 -2 2654.3 48.14
 5 0 -2 2534.77 48.23
 -5 0 -2 2622.84 48.73
 5 1 -2 372.16 11.97
 -5 1 2 366.93 12.05
 5 1 2 393.12 12.25
 -5 1 -2 386.83 12.38
 5 1 2 384.98 14.79
 5 1 -2 381.17 14.75
 -5 1 -2 369 14.91
 -5 1 2 339.94 14.57
 -5 1 -2 380.52 13.32
 5 1 -2 390.98 12.76
 -5 2 -2 1196.84 27.1
 5 2 -2 1196.33 26.91
 5 2 2 1215.84 30.99
 5 2 -2 1222.56 31.07
 5 2 -2 1246.55 28.62
 -5 2 2 1130.51 26.55
 5 2 2 1212.51 26.9
 5 2 -2 1190.04 28.98
 5 3 -2 1163.06 27.28
 -5 3 -2 1142.7 27.12
 5 3 -2 1168.09 31.03
 5 3 2 1150.21 30.8
 5 3 -2 1159.61 28.77
 -5 3 2 1157.16 27.18
 5 3 2 1154.99 26.82
 5 3 -2 1138.35 28.95
 -5 4 -2 1499.02 34.39
 5 4 -2 1488.16 34.68
 5 4 -2 1496.62 38.01
 5 4 2 1566.45 38.22
 5 4 -2 1559.06 36.92
 5 4 -2 1558.98 36.9
 5 4 2 1598.76 34.73
 -5 4 2 1541.58 34.72
 5 5 -2 165.67 9.55
 -5 5 -2 166.86 9.35
 5 5 -2 166.06 11.19
 5 5 2 168.43 11.18
 5 5 -2 163.02 8.46
 5 5 -2 163.1 10.09
 -5 5 2 172.33 9.54
 5 5 2 178.22 9.5
 -5 5 -2 161.73 7.18
 -5 6 -2 1049.7 29.2
 5 6 -2 1053.03 29.46
 5 6 -2 1065.88 32.37
 5 6 -2 1083.85 26.83
 5 6 -2 1105.33 31.23
 5 6 2 1105.04 29.45
 -5 6 -2 1104.98 24.56
 -5 6 2 1108.5 29.65
 5 7 2 709.94 25.71
 5 7 -2 622.56 24.85
 5 7 -2 691.37 23.41
 -5 7 -2 656.64 22.7
 -5 7 -2 690.43 18.44
 5 7 -2 700.15 24.4
 5 7 2 710.96 23.27
 -5 8 -2 635.44 23.31
 5 8 -2 626.55 23.49
 -5 8 2 641.7 13.19
 -5 8 2 625.87 23.64
 5 8 2 662.86 23.53
 -5 8 -2 681.25 18.94
 -5 9 -2 238.75 14.09
 5 9 -2 220.49 14.16
 -5 9 2 234.51 7.52
 -5 9 -2 229.54 10.81
 5 10 -2 560.49 24.18
 -5 10 -2 563.14 23.51
 -5 10 2 592.5 15.09
 -5 10 -2 590.29 19.1
 5 11 -2 243.53 16.4
 -5 11 -2 230.91 15.84
 -5 11 2 249.01 9.52
 5 12 -2 287.83 18.64
 -5 12 2 261.54 10.64
 -5 13 -2 244.17 17.9
 5 13 -2 219.18 17.08
 5 14 -2 286.97 19.6
 -5 14 -2 267.16 19.81
 5 15 -2 93.98 12.89
 -5 15 -2 88.26 12.69
 5 16 -2 174.57 17.61
 -5 16 -2 126.12 15.7
 -5 17 -2 108.71 15.71
 5 17 -2 123.15 16.02
 5 18 -2 111.69 16.32
 -5 18 -2 121.8 15.74
 -5 -17 -3 23.07 9.62
 -5 -16 -3 23.04 9.22
 5 -16 -3 38.72 8.58
 -5 -15 -3 98.91 14.62
 5 -15 -3 87.3 10.54
 5 -14 -3 11.12 5.9
 -5 -14 -3 11.13 7.64
 5 -13 3 46.6 8.04
 5 -13 -3 46.09 7.32
 -5 -13 -3 45.5 9.64
 5 -12 3 26.59 6.96
 -5 -12 -3 37.16 9
 5 -11 3 91.08 9.69
 -5 -11 -3 96.86 11.13
 5 -10 3 4.05 4.79
 5 -9 3 228.13 13.86
 5 -8 3 98.81 9.11
 5 -7 3 194.4 12.18
 5 -6 3 12.54 4.31
 -5 -5 3 438.36 18.26
 -5 -5 -3 465.67 18.49
 5 -5 3 441.99 17.97
 -5 -4 3 6.11 2.76
 -5 -4 -3 7.97 3.32
 -5 -4 3 16.42 3.91
 5 -4 3 15.65 3.42
 5 -4 -3 7.66 3
 -5 -4 -3 12.47 3.65
 -5 -3 3 228.04 11.13
 5 -3 3 228.81 11.32
 -5 -3 -3 221.21 11.44
 -5 -3 3 201.05 11.04
 -5 -3 3 224.81 11.49
 5 -3 -3 206.62 10.94
 -5 -3 -3 214.29 11.05
 -5 -2 3 104.85 7.35
 5 -2 3 105.72 7.26
 -5 -2 -3 98.3 7.24
 -5 -2 3 101.19 7.62
 -5 -2 3 112.4 7.56
 5 -2 -3 98.54 7.3
 -5 -2 -3 98.31 7.12
 -5 -1 3 769.11 21.83
 5 -1 3 768.74 21.78
 -5 -1 3 724.24 21.81
 -5 -1 -3 736.23 21.91
 5 -1 -3 754.05 18.68
 -5 -1 -3 741.77 22.67
 -5 -1 3 743.94 21.02
 5 -1 -3 745.54 21.43
 -5 -1 -3 725.38 21.35
 -5 0 3 22.6 3.5
 5 0 3 28.99 3.8
 5 0 -3 22.2 3.7
 -5 0 -3 20.98 3.66
 5 0 -3 21.98 3.1
 -5 0 -3 19.28 3.72
 -5 0 3 23.74 3.28
 -5 0 3 25.06 4.06
 -5 0 -3 25.02 3.89
 -5 1 -3 722.22 21.35
 -5 1 3 764.4 21.57
 5 1 3 763.75 21.4
 5 1 -3 743.38 21.51
 -5 1 -3 775.61 22.36
 5 1 3 767.76 22.18
 5 1 -3 764.8 22.34
 -5 1 3 657.44 21.11
 -5 1 3 723.12 18.74
 5 1 -3 764.69 20.67
 -5 1 -3 730.18 21.21
 -5 2 -3 100.93 7.34
 5 2 -3 110.69 7.78
 5 2 -3 96.96 7.49
 5 2 3 109.75 8
 -5 2 -3 99.07 7.57
 -5 2 3 102.9 7.85
 -5 2 3 100.72 5.41
 -5 2 -3 98.67 6.74
 5 2 -3 103.44 7.22
 5 2 3 109.06 7.34
 -5 2 3 99.04 7.12
 -5 3 -3 211.8 11
 5 3 -3 200.3 10.67
 5 3 -3 226.72 11.92
 5 3 3 220.91 11.63
 -5 3 3 222.79 7.26
 5 3 -3 219.2 11.28
 -5 3 3 227.7 11.16
 5 3 3 220.95 11.02
 5 3 -3 227.64 12.11
 -5 4 3 16.06 3.49
 5 4 3 13.29 3.69
 5 4 -3 16.67 3.68
 -5 4 -3 7.18 2.68
 5 4 -3 4.84 2.9
 5 4 3 8.25 2.97
 -5 4 3 11.62 1.52
 5 4 -3 8.96 3.01
 5 5 -3 478.53 18.48
 -5 5 -3 479.28 18.23
 5 5 3 481.95 18.99
 5 5 -3 496.45 19.61
 5 5 -3 495.38 19.26
 -5 5 3 454.87 9.55
 5 5 -3 483.28 19.47
 5 5 3 479.78 18.06
 5 6 -3 7.25 3.87
 -5 6 -3 6.81 3.38
 5 6 -3 8.92 4
 5 6 -3 9.13 3.4
 5 6 -3 7.53 2.7
 5 6 3 4.56 2.78
 -5 6 -3 6.47 2.24
 -5 7 -3 196.98 12.61
 5 7 -3 207.81 12.96
 5 7 3 200.09 13.31
 5 7 -3 201.27 13.48
 5 7 -3 198.78 9.6
 -5 7 -3 203.27 10.54
 5 7 3 210.72 12.61
 -5 7 3 225.99 13.06
 -5 8 -3 126.93 10.81
 5 8 -3 128.23 11.15
 -5 8 3 129.73 4.15
 -5 8 -3 139.15 8.76
 5 9 -3 219.22 15.06
 -5 9 -3 243.5 15.09
 -5 9 3 241.36 7.04
 -5 9 -3 229.48 11.89
 5 10 -3 9.9 6.25
 -5 10 -3 -5.59 4.31
 -5 10 3 -0.1 1.33
 -5 10 -3 5.98 3.13
 5 11 -3 108.36 11.72
 -5 11 -3 94.78 11.15
 -5 11 3 102.36 5.34
 -5 11 -3 107.15 8.8
 5 12 -3 15.44 6.87
 -5 12 -3 27.44 7.51
 5 13 -3 59.87 10.59
 -5 13 -3 50.46 9.53
 5 14 -3 8.91 6.32
 -5 14 -3 26.54 8.46
 -5 15 -3 71.92 12.25
 5 15 -3 84.5 12.91
 -5 16 -3 28.26 9.13
 5 16 -3 19.91 8.54
 5 17 -3 15.64 9.73
 -5 17 -3 14.39 10.29
 -5 -17 -4 145.53 17.97
 -5 -16 -4 326.19 25.35
 5 -16 -4 246.26 18.6
 5 -15 4 232.16 18.29
 5 -15 -4 283.42 19.42
 -5 -15 -4 288.46 23.39
 -5 -14 -4 297.28 22.59
 5 -14 4 240.62 18
 5 -13 4 161.45 14.72
 -5 -13 -4 135.99 15.12
 5 -12 4 153.05 14.11
 5 -11 4 173.05 14.23
 5 -10 4 314.29 18.56
 5 -9 4 458.95 21.85
 5 -8 4 863.96 30.5
 5 -7 4 779.42 28.31
 5 -6 4 697.65 26
 -5 -6 4 701.67 26.62
 -5 -5 4 396.29 16.82
 -5 -5 -4 395.94 16.8
 5 -5 4 386.66 17.45
 -5 -5 4 309.53 16.22
 5 -5 4 379.02 18.2
 -5 -5 4 391.27 18.51
 5 -5 -4 384.93 18.04
 -5 -5 -4 381.92 17.75
 5 -4 4 324.44 16.11
 -5 -4 -4 340.78 14.95
 -5 -4 4 342.45 14.97
 -5 -4 4 352.2 16.76
 -5 -4 -4 341.7 16.63
 5 -4 -4 336.91 16.36
 5 -3 4 354.79 15.74
 -5 -3 4 317.97 14.1
 -5 -3 -4 347.64 14.31
 -5 -3 4 336.71 15.73
 5 -3 -4 339.62 16.03
 -5 -3 -4 321.72 15.69
 5 -2 4 839.9 25.67
 -5 -2 4 748.58 22.59
 -5 -2 -4 804.89 23.12
 -5 -2 4 781.57 24.68
 5 -2 -4 829.02 25.74
 -5 -2 -4 798.58 25.57
 -5 -1 4 1245.26 33.14
 5 -1 4 1206.44 32.39
 -5 -1 4 1168.38 29.35
 -5 -1 -4 1129.08 29.37
 -5 -1 4 1182.42 30.72
 5 -1 -4 1187.67 32.04
 -5 -1 -4 1172.14 32.21
 5 0 4 1684.29 40.38
 -5 0 4 1746.72 41.43
 -5 0 -4 1620.06 37.41
 -5 0 4 1597.15 37.15
 -5 0 4 1654.06 37.84
 -5 0 -4 1651.38 40.43
 5 0 -4 1647.57 40.11
 -5 1 4 1219.85 32.79
 5 1 4 1215.01 32.25
 -5 1 -4 1149.11 29.78
 -5 1 4 1100.75 29.18
 -5 1 4 1186.36 28.72
 5 1 -4 1220.23 30.39
 -5 1 -4 1167.52 30.73
 -5 1 -4 1179.17 32.3
 5 1 -4 1157.97 31.81
 -5 2 -4 772.79 25.23
 5 2 4 865.43 25.71
 5 2 -4 804.18 25.44
 -5 2 4 771.79 23.4
 -5 2 -4 764.83 23.45
 5 2 4 818.24 23.78
 5 2 -4 840.63 24.16
 -5 2 4 819.99 21.28
 -5 2 -4 812.9 23.47
 -5 3 -4 314.54 15.35
 5 3 -4 334.65 15.71
 5 3 -4 353.4 15.01
 5 3 4 355.88 14.84
 -5 3 -4 316.15 12.95
 -5 3 4 323.22 11.59
 5 3 4 332.05 15.25
 5 4 -4 327.27 16.05
 -5 4 -4 331.99 16.11
 5 4 4 330.81 15.27
 5 4 -4 339.78 15.49
 -5 4 -4 344.88 12.98
 -5 4 4 323.09 11.02
 5 4 -4 357.02 16.28
 5 4 4 354.05 16.15
 -5 5 -4 368.54 17.26
 5 5 -4 387.61 18.03
 5 5 4 394.43 17.23
 5 5 -4 399.47 17.67
 -5 5 4 381.96 11.43
 -5 5 4 405.72 17.94
 5 5 4 393.23 17.7
 5 6 -4 727.7 26.75
 -5 6 -4 741.6 26.47
 5 6 -4 727.96 26
 -5 6 4 697.05 16.5
 5 7 -4 823.35 29.44
 -5 7 -4 747.03 27.99
 5 7 -4 835.67 29.39
 5 7 4 840.34 28.86
 5 7 -4 790.53 21.76
 -5 7 4 772.48 17.44
 -5 7 -4 802.06 25.49
 -5 8 -4 890.64 31.18
 5 8 -4 912.82 32.23
 5 8 -4 879.32 23.33
 -5 8 -4 910.98 27.97
 5 9 -4 490.54 23.81
 -5 9 -4 462.57 22.61
 -5 9 -4 496.49 19.91
 5 10 -4 324.67 19.99
 -5 10 -4 328.98 19.66
 -5 10 4 331.99 9.89
 -5 10 -4 314.49 16.01
 5 11 -4 164.03 15.32
 -5 11 -4 162.02 14.62
 5 12 -4 154.83 15.18
 -5 12 -4 167.03 15.19
 5 13 -4 62.5 11.88
 -5 13 -4 144.52 15.02
 5 14 -4 271.58 21.52
 -5 14 -4 263.98 20.76
 -5 15 -4 222.27 20.36
 5 15 -4 239.4 21.08
 5 16 -4 254.62 22.34
 -5 16 -4 197.78 20.12
 5 17 -4 129.73 16.64
 -5 17 -4 109.3 16.5
 5 -16 5 17.36 8.32
 5 -16 -5 30.36 8.63
 -5 -16 -5 33.51 11.87
 5 -15 5 40.89 9.67
 -5 -15 -5 41.66 11.67
 5 -14 5 57.15 11
 5 -13 5 19.95 7.25
 5 -12 5 26.37 8.26
 5 -11 5 45.08 9.39
 5 -10 5 104.22 12.08
 5 -9 5 63.24 9.55
 -5 -8 5 148.26 13.92
 5 -8 5 143.87 13.1
 5 -7 5 97.2 11.02
 -5 -7 5 110.53 11.74
 5 -6 5 138.22 12.47
 -5 -6 5 132.44 12.22
 5 -6 -5 137.72 12.73
 -5 -6 -5 131.47 12.35
 5 -5 5 65.57 8.82
 -5 -5 5 58.87 7.93
 5 -5 -5 63.84 8.54
 -5 -5 -5 72.8 9.36
 -5 -4 5 140.17 11.65
 5 -4 -5 133.92 11.24
 -5 -4 -5 119.39 11.36
 -5 -3 5 79.89 6.89
 -5 -3 -5 83.4 7.02
 -5 -3 5 92.44 9.14
 5 -3 -5 89.78 9.57
 -5 -3 -5 64.47 8.33
 -5 -2 5 171.19 11.97
 -5 -2 5 145.05 8.68
 -5 -2 -5 137.53 8.46
 -5 -2 5 152.53 11.02
 5 -2 -5 135.59 11.1
 -5 -2 -5 142.8 11.55
 -5 -1 5 151.89 11.28
 5 -1 5 130.13 10.41
 -5 -1 5 139.17 8.16
 -5 -1 -5 123.23 7.63
 -5 -1 5 133.92 10.13
 5 -1 -5 131.24 10.88
 -5 -1 -5 132.53 10.74
 -5 0 5 423.86 19.12
 5 0 5 375.52 17.91
 -5 0 -5 370.29 13.96
 -5 0 5 341.48 13.31
 -5 0 5 377.81 16.46
 5 0 -5 393.82 18.3
 -5 0 -5 394.81 18.68
 -5 1 5 132.62 10.49
 5 1 5 115.08 10.11
 -5 1 -5 124.85 10.35
 -5 1 5 124.55 7.87
 -5 1 -5 137.39 8.28
 -5 1 5 137.96 9.15
 5 1 -5 128.5 10.63
 -5 2 -5 145.21 11.3
 5 2 -5 138.52 11.12
 -5 2 5 144.87 10.96
 -5 2 -5 154.04 10.15
 -5 2 5 151.3 9.19
 -5 2 -5 142.36 8.86
 -5 2 5 140.81 8.71
 5 3 -5 87.47 9.2
 -5 3 -5 81.64 9.33
 -5 3 5 80.95 6.51
 -5 3 -5 88.15 7.22
 5 3 -5 76.84 6.92
 5 3 5 94.39 7.44
 -5 3 5 82.22 7.24
 -5 3 -5 78.41 7.11
 -5 4 -5 135.25 11.38
 5 4 -5 136.93 11.4
 -5 4 -5 137.3 8.49
 -5 4 5 143.32 8.43
 5 4 -5 130.79 9.48
 5 4 5 139.37 9.55
 5 5 -5 75.49 9.11
 -5 5 -5 72.01 8.66
 -5 5 5 58.86 5.22
 5 5 5 79.21 7.38
 5 5 -5 54.79 7.3
 -5 6 -5 123.07 11.57
 5 6 -5 131.36 11.87
 -5 6 5 134.04 7.56
 5 6 -5 136.13 10.74
 5 7 -5 116.72 11.72
 -5 7 -5 108.75 10.98
 -5 7 5 99.61 6.4
 5 7 -5 119.45 10.71
 5 7 5 121.88 10.4
 5 8 -5 156.76 13.98
 -5 8 -5 169.18 14.17
 5 8 -5 149.46 8.39
 -5 8 5 124.24 6.94
 5 9 -5 58.09 9.44
 -5 9 -5 50.3 8.76
 5 9 -5 67.23 5.47
 5 10 -5 97.72 12.4
 -5 10 -5 88.01 11.3
 5 11 -5 61.13 10.84
 -5 11 -5 45.39 9.86
 5 12 -5 32.58 9.22
 -5 12 -5 31.51 9.15
 -5 13 -5 46.35 10.76
 5 13 -5 37.09 9.56
 5 14 -5 60.98 12.86
 -5 14 -5 60.1 12.38
 5 15 -5 10.31 8.36
 -5 15 -5 38.27 9.4
 5 16 -5 14.64 8.81
 -5 16 -5 36.87 11.52
 5 -16 6 97.9 15.1
 5 -15 6 95.93 13.89
 5 -14 6 102.33 14.33
 5 -13 6 100.12 14.15
 5 -12 6 183.77 17.61
 5 -11 6 159.24 16.27
 5 -10 6 134.79 14.85
 5 -9 6 199.44 16.89
 -5 -9 6 218.36 18.62
 -5 -8 6 325.56 21.83
 5 -8 6 302.46 20.32
 5 -7 6 152.31 14.28
 -5 -7 6 137.07 13.84
 -5 -6 6 299.28 19.65
 5 -6 6 291.69 19.28
 5 -6 -6 313.55 19.99
 -5 -6 -6 293.65 19.43
 -5 -5 6 464.57 23.74
 5 -5 6 425.44 23.12
 -5 -5 -6 449.56 23.79
 5 -5 -6 466.29 23.81
 5 -4 6 284.84 18.37
 -5 -4 6 313.81 18.74
 -5 -4 -6 299.42 18.62
 5 -4 -6 295.44 18.46
 -5 -3 6 226.69 15.07
 5 -3 -6 266.35 17.07
 -5 -3 -6 223.45 15.83
 -5 -2 -6 497.53 16.08
 -5 -2 6 472.08 15.71
 -5 -2 6 451.53 21.38
 -5 -2 -6 476.35 23.14
 5 -2 -6 493.27 23.21
 -5 -1 6 378.4 13.17
 -5 -1 -6 314.59 12.25
 -5 -1 6 385.16 18.8
 5 -1 -6 388.88 20.26
 -5 -1 -6 372.61 19.85
 -5 0 -6 277.15 10.99
 -5 0 6 267.37 10.82
 -5 0 6 285.16 15.45
 5 0 -6 281.82 17.24
 -5 0 -6 266.8 16.75
 -5 1 6 373.87 13.18
 -5 1 -6 365.52 13.39
 -5 1 6 388.71 17.59
 5 1 -6 361.12 19.86
 -5 1 -6 376.6 20.11
 -5 2 6 484 16.13
 -5 2 -6 471.89 16.19
 -5 2 6 466.05 19.05
 5 2 -6 504.95 23.33
 -5 2 -6 465.27 22.56
 5 3 -6 219.28 15.7
 -5 3 -6 209.57 15.17
 -5 3 6 217.02 12.21
 -5 3 -6 247.55 13.4
 -5 3 -6 228.5 11.46
 -5 3 6 215.08 10.94
 -5 4 -6 284.47 17.93
 5 4 -6 315.17 18.8
 -5 4 6 302.1 14.12
 -5 4 -6 326.66 14.86
 5 4 -6 317.55 14.52
 5 4 6 330.78 14.4
 -5 4 -6 296.62 14.12
 -5 4 6 298.64 13.89
 -5 5 -6 477.22 23.49
 5 5 -6 473.42 23.64
 -5 5 -6 492.5 17.79
 -5 5 6 442.38 17.16
 5 5 6 452.39 18.52
 5 5 -6 486.49 19.4
 5 6 -6 293.43 18.9
 -5 6 -6 289.66 18.76
 -5 6 6 281.81 12.77
 5 6 -6 305.33 16.09
 5 7 -6 138.67 13.95
 -5 7 -6 138.77 13.84
 -5 7 6 142.21 8.66
 5 7 6 154.37 11.45
 5 7 -6 160.36 12.07
 5 8 -6 350.07 21.55
 -5 8 -6 293.97 19.81
 -5 8 6 276.27 12.25
 5 8 -6 309.98 12.69
 5 9 -6 204.97 17.22
 -5 9 -6 206.41 17.38
 -5 9 6 203.73 9.96
 5 10 -6 166.5 16.19
 -5 10 -6 155.86 15.57
 5 11 -6 177.09 17.79
 -5 11 -6 165.68 16.79
 5 12 -6 166.39 17.38
 -5 12 -6 186.19 17.99
 5 13 -6 94.86 14.87
 -5 13 -6 109.05 16.01
 5 14 -6 138.06 16.5
 -5 14 -6 95.39 13.77
 5 15 -6 112.72 16.95
 -5 15 -6 109.77 16.35
 5 -14 7 73.41 13.07
 5 -13 7 157.13 18.44
 5 -12 7 189.36 19.5
 5 -11 7 242.27 20.88
 5 -10 7 116.23 14.44
 -5 -10 7 121.56 15.33
 5 -9 7 154.13 17.26
 -5 -9 7 179.09 17.95
 5 -8 7 143.83 15.9
 -5 -8 7 139.52 16.05
 5 -7 7 127.23 14.53
 -5 -7 7 130.07 14.92
 5 -7 -7 148.32 16.34
 -5 -7 -7 176.87 17.42
 5 -6 7 163.52 15.68
 -5 -6 7 176.96 16.35
 -5 -6 -7 177.14 16.45
 5 -6 -7 201.8 17.49
 -5 -5 7 377.63 22.8
 5 -5 7 381.41 23.28
 5 -5 -7 349.81 22.43
 -5 -5 -7 382.04 23.67
 -5 -4 7 347.3 21.08
 5 -4 7 318.08 20.89
 5 -4 -7 355.27 22.19
 -5 -4 -7 344.08 21.97
 -5 -3 7 428.12 23.18
 5 -3 -7 428.53 24
 -5 -3 -7 459.13 24.93
 -5 -2 7 327.71 19.19
 5 -2 -7 287.99 19.33
 -5 -2 -7 299.84 19.9
 -5 -1 7 238.08 16.18
 5 -1 -7 255.1 18.23
 -5 -1 -7 287.84 19.06
 5 0 -7 119.59 12.62
 -5 0 -7 124.55 13.1
 -5 0 7 113.04 10.82
 -5 1 7 232.59 8.46
 -5 1 -7 264.25 8.52
 -5 1 7 256.55 15.67
 -5 1 -7 250.39 17.75
 5 1 -7 269.92 18.49
 -5 2 -7 308.59 10.73
 -5 2 7 296.12 10.58
 -5 2 7 290.86 16.19
 5 2 -7 312.4 19.74
 -5 2 -7 290.44 19.45
 -5 3 7 411.34 13.96
 -5 3 -7 420.53 14.46
 -5 3 7 430.04 19.36
 5 3 -7 439.1 24.01
 -5 3 -7 422.15 23.47
 5 4 -7 308.78 20.4
 -5 4 -7 320.67 20.66
 -5 4 7 336.15 16.7
 -5 4 -7 331.85 13.84
 -5 4 7 330.78 13.51
 5 5 -7 415.97 23.81
 -5 5 -7 396.24 22.91
 -5 5 7 365.45 17.21
 -5 5 -7 386.17 16.25
 -5 5 7 383.51 15.88
 5 6 -7 164.64 15.82
 -5 6 -7 149.55 14.89
 -5 6 7 168.68 11.07
 5 7 -7 193.31 17.26
 -5 7 -7 130.87 14.47
 -5 7 7 144.51 9.92
 5 8 -7 135.26 14.69
 -5 8 -7 126.04 13.9
 -5 9 -7 165.33 16.99
 5 9 -7 165.68 16.84
 5 10 -7 108.74 15.24
 -5 10 -7 132.43 15.8
 -5 11 -7 238.41 20.96
 5 11 -7 238.87 20.94
 5 12 -7 151.12 18.43
 -5 12 -7 200.46 19.74
 5 13 -7 151.9 18.44
 -5 13 -7 155.57 18.1
 5 -11 8 -0.37 8.14
 5 -10 8 8.66 9.13
 -5 -10 8 5.3 7.35
 5 -9 8 -9.73 9.06
 -5 -9 8 2.5 7.53
 5 -8 8 2.52 7.29
 -5 -8 8 -9.85 9.2
 5 -7 8 -6.45 9.09
 -5 -7 8 -1.29 7.78
 5 -7 -8 6.35 7.75
 -5 -7 -8 -10.8 9.02
 5 -6 8 18.12 8.82
 -5 -6 8 -7.95 8.22
 5 -6 -8 -0.17 8.46
 -5 -6 -8 6.22 8.5
 5 -5 8 4.53 7.43
 -5 -5 8 9.86 7.15
 5 -5 -8 4.36 7.43
 -5 -5 -8 9.34 8.55
 5 -4 8 7.31 7.31
 -5 -4 8 10.99 7.55
 -5 -4 -8 11.34 8.07
 5 -4 -8 19.93 8.93
 5 -3 8 11.38 7.99
 -5 -3 8 11.98 7.58
 5 -3 -8 11.05 7.73
 -5 -3 -8 9.21 7.91
 -5 -2 8 0.51 5.5
 -5 -2 -8 -1.41 6.02
 5 -2 -8 2.88 6.68
 -5 -1 -8 14.74 8
 5 -1 -8 4.6 6.31
 -5 -1 8 1.72 5.78
 -5 0 -8 11.27 7.42
 5 0 -8 9.13 6.91
 -5 0 8 12.91 6.55
 -5 1 -8 -4.61 6.16
 5 1 -8 13.11 7.52
 -5 1 8 10.48 6.12
 5 2 -8 8.74 7.2
 -5 2 -8 -4.29 7.03
 -5 2 8 1.81 4.62
 5 3 -8 20.77 9.16
 -5 3 -8 10.67 8.28
 -5 3 8 -3.35 4.3
 5 4 -8 -6.84 6.61
 -5 4 -8 11.27 7.32
 -5 4 8 17.62 5.49
 -5 5 -8 9.99 8
 5 5 -8 22.6 9.56
 -5 5 8 11.38 5.07
 5 6 -8 4.08 7.29
 -5 6 -8 6.65 8.02
 -5 6 8 10.63 5.27
 5 7 -8 -0.06 7.45
 -5 7 -8 -5.62 7.5
 5 8 -8 1.77 7.97
 -5 8 -8 4.28 7.84
 5 9 -8 -0.21 7.43
 -5 9 -8 1.34 6.85
 5 10 -8 2.12 8.46
 -5 10 -8 11.15 8.8
 -5 11 -8 0.95 8.52
 5 11 -8 3.71 9.36
 5 12 -8 -4.58 9.42
 -5 -9 9 121.86 17.31
 5 -8 9 131.63 17.08
 -5 -8 9 139.65 18.2
 5 -7 9 111.98 16.24
 -5 -7 9 112.45 15.4
 5 -7 -9 142.91 18.4
 -5 -7 -9 152.86 18.32
 5 -6 9 156.7 17.59
 -5 -6 9 189.62 19.28
 5 -6 -9 148.96 18.25
 -5 -6 -9 186.36 20.42
 -5 -5 9 262.93 21.9
 5 -5 9 243.19 21.39
 -5 -5 -9 278.12 23.41
 5 -5 -9 253.09 21.74
 -5 -4 9 271.29 21.9
 5 -4 9 310.69 24.16
 5 -4 -9 253.39 22.38
 -5 -4 -9 298.51 23.86
 -5 -3 9 284.69 21.79
 5 -3 9 262.23 21.35
 5 -3 -9 267.57 22.27
 -5 -3 -9 264.33 22.36
 -5 -2 9 279.91 20.85
 5 -2 9 272.17 21.26
 5 -2 -9 268.01 22.14
 -5 -2 -9 318.73 23.74
 5 -1 -9 182.16 17.84
 -5 -1 -9 198.83 18.83
 -5 -1 9 190.34 17.14
 5 0 -9 143.18 16.66
 -5 0 -9 155.86 17.43
 -5 0 9 159.1 15.43
 -5 1 -9 205.02 19.41
 5 1 -9 208.62 19.5
 -5 1 9 191.51 16.28
 -5 2 9 258.04 18.19
 5 2 -9 284.09 22.42
 -5 2 -9 257.26 21.97
 -5 3 9 223.1 16.4
 5 3 -9 270.73 21.8
 -5 3 -9 277.04 22.14
 -5 4 9 243.51 16.85
 5 4 -9 262.65 22.04
 -5 4 -9 286.47 23.04
 5 5 -9 274.13 23.01
 -5 5 -9 296.82 23.22
 5 6 -9 211.45 20.68
 -5 6 -9 181 19.31
 -5 7 -9 114.56 15.73
 5 7 -9 129.2 16.39
 -5 8 -9 106.9 16.45
 5 8 -9 114.7 17.27
 5 9 -9 131.3 17.8
 -5 9 -9 117.19 17.64
 -5 -6 10 82.69 14.36
 -5 -5 10 102.58 14.85
 5 -5 -10 99.5 15.4
 -5 -5 -10 117.75 17.03
 5 -4 10 89.76 14.9
 -5 -4 10 70.61 13.14
 5 -4 -10 73.72 15.09
 -5 -4 -10 72.3 14.47
 5 -3 10 132.61 17.02
 -5 -3 10 106.97 15.3
 5 -3 -10 93.32 15.22
 -5 -3 -10 100.95 14.88
 5 -2 10 81.89 14.4
 -5 -2 10 91.37 13.74
 5 -2 -10 73.53 14.06
 -5 -2 -10 85.05 15.42
 5 -1 10 104.91 14.95
 -5 -1 10 148.64 16.61
 5 -1 -10 126.6 16.89
 -5 -1 -10 128.97 17.23
 -5 0 -10 93.55 14.57
 5 0 -10 70.47 13.61
 5 0 10 107.17 16.61
 -5 0 10 89.76 12.65
 -5 1 -10 136.47 17.51
 5 1 -10 139.35 18.07
 -5 1 10 115.83 14.27
 -5 2 -10 83.51 14.37
 5 2 -10 80.4 13.95
 -5 2 10 57.8 10.24
 -5 3 -10 98.04 15.08
 5 3 -10 104.81 15.8
 -5 4 -10 68.34 13.94
 5 4 -10 73.79 14.79
 5 5 -10 99.09 16.28
 -5 5 -10 108.84 15.91
 -5 -2 11 14.3 8.87
 -5 -1 11 10.05 8.38
 -5 0 11 46.41 11.56
 -6 -18 0 -1.25 7.52
 -6 -17 0 221.93 20.96
 -6 -16 0 -6.76 7.22
 6 -15 0 531.94 22.63
 -6 -15 0 555.09 30.7
 6 -14 0 -0.63 3.47
 -6 -14 0 3.95 6.42
 -6 -13 0 536.48 27.28
 -6 -12 0 1.49 4.37
 -6 -11 0 1669.65 48.8
 6 -11 0 1658.72 38.27
 -6 -10 0 3.29 3.14
 6 -10 0 3.73 2.67
 -6 -10 0 8.85 5.44
 -6 -9 0 1525.67 38.52
 -6 -9 0 1440.93 42.02
 6 -9 0 1463.57 32.04
 6 -8 0 3.69 1.82
 6 -8 0 4.21 1.84
 -6 -8 0 3.84 3.98
 -6 -7 0 470.07 21.59
 6 -7 0 443.07 13.18
 6 -7 0 487.68 12.27
 -6 -7 0 488.27 19.99
 -6 -6 0 2.88 3.74
 6 -6 0 5.91 1.6
 -6 -6 0 1.38 2.28
 6 -6 0 6.63 1.32
 -6 -6 0 5.99 3.66
 -6 -5 0 6994.43 130.31
 -6 -5 0 7291.46 124.7
 6 -5 0 7053.98 116.15
 -6 -5 0 7066.76 125.96
 -6 -4 0 6.64 3.11
 -6 -4 0 11.65 2.87
 -6 -3 0 1935.4 46.97
 -6 -3 0 2055.75 42.23
 -6 -2 0 12.69 3.79
 -6 -2 0 18.43 2.86
 -6 -1 0 3622.77 71.79
 -6 -1 0 3563.57 63.48
 -6 0 0 6 2.82
 -6 0 0 5.9 1.65
 -6 1 0 3653.95 74.88
 6 1 0 3615.17 70.61
 -6 1 0 3918.11 63.45
 6 2 0 13.77 3.39
 6 3 0 2030.18 43.7
 6 4 0 12.67 3.54
 -6 -18 -1 57.13 12.14
 -6 -18 1 69.13 14.34
 -6 -17 1 -5.04 8.54
 -6 -17 -1 5.04 7.5
 -6 -16 1 68.84 11.53
 -6 -16 -1 64.16 11.38
 6 -15 -1 2.42 4.19
 -6 -15 1 4.39 7.09
 -6 -15 -1 9.71 5.92
 -6 -14 1 91.48 12.65
 -6 -14 -1 73.5 12
 6 -14 -1 99.97 9.39
 -6 -13 1 10.87 6.28
 -6 -13 -1 17.87 8.17
 6 -13 -1 9.73 3.98
 -6 -12 -1 143.83 13.95
 -6 -12 1 166.59 14.8
 6 -11 -1 44.85 5.08
 -6 -11 1 53.38 8.39
 -6 -11 -1 45.11 8.13
 6 -10 1 226.89 11.63
 -6 -10 -1 209.1 15.03
 -6 -10 1 219.2 15.6
 6 -10 -1 218.06 10.55
 6 -9 1 -3.8 2.91
 -6 -9 1 0.01 4.03
 -6 -9 -1 -2.83 4.69
 6 -9 -1 0.87 2.08
 6 -8 1 104.92 7.28
 -6 -8 -1 105.85 9.01
 -6 -8 1 99.59 9.77
 6 -8 -1 93.34 5.92
 -6 -8 -1 98.94 9.56
 -6 -7 1 6.06 4.52
 -6 -7 -1 18.8 5.43
 6 -7 1 5 2.2
 -6 -7 -1 11.94 3.52
 -6 -7 1 13.86 4.29
 6 -7 -1 15.45 2.52
 -6 -7 -1 10.21 3.5
 -6 -6 1 294.15 16.27
 -6 -6 -1 294.43 16.27
 6 -6 1 299.91 11.71
 -6 -6 -1 327.98 15.35
 -6 -6 1 325.9 15.25
 -6 -5 -1 19.46 4.57
 -6 -5 1 15.57 4.78
 6 -5 1 16.28 2.91
 -6 -5 1 18.16 4.16
 -6 -5 -1 18.28 4.13
 -6 -4 1 483.28 19.38
 -6 -4 -1 476.86 19.33
 -6 -4 -1 483.42 17.43
 -6 -4 -1 476.46 17.1
 -6 -4 1 498.73 17.57
 -6 -3 -1 371.78 16.51
 -6 -3 1 383.12 16.48
 -6 -3 -1 357.83 13.53
 -6 -3 1 352.81 13.91
 -6 -2 1 244.66 12.93
 -6 -2 -1 238.8 12.88
 6 -2 1 238.11 10.53
 -6 -2 1 254.1 10.79
 -6 -1 1 -1.47 3.23
 -6 -1 -1 1.01 2.66
 6 -1 1 0.71 1.96
 6 -1 -1 0.79 1.03
 -6 0 1 342.64 8.48
 6 0 1 343.09 8.43
 -6 0 1 320.41 14.82
 -6 0 -1 347.84 15.33
 6 0 1 353.74 13.58
 6 0 -1 355.24 11.03
 6 0 -1 358.77 8.52
 -6 0 -1 356.86 8.56
 -6 1 1 0.86 1.05
 6 1 1 0.1 0.96
 6 1 -1 0.13 0.9
 -6 1 -1 1.48 1.11
 -6 1 -1 2.77 2.88
 6 1 1 1.6 2.38
 6 1 -1 -0.27 2.79
 -6 1 1 1.88 2.67
 6 1 1 -0.84 2.29
 6 1 -1 0.18 1.35
 -6 2 -1 239.38 8.01
 6 2 -1 228.09 7.86
 6 2 1 241.01 12.89
 6 2 -1 235.26 12.72
 6 2 1 229.28 11.26
 6 2 -1 255.18 10.28
 -6 2 1 234.92 8.01
 6 2 1 252.69 7.92
 -6 3 -1 337.86 10.97
 6 3 -1 359.61 11.28
 6 3 1 382.39 16.57
 6 3 -1 384.05 16.67
 6 3 -1 365.58 13.94
 6 3 -1 384.08 13.94
 -6 3 1 345.99 11.15
 6 3 1 334.29 10.9
 6 4 -1 482.65 14.75
 -6 4 -1 460.86 14.29
 6 4 1 485.72 19.55
 6 4 -1 482.31 19.47
 6 4 -1 488.16 16.67
 6 4 -1 485.91 17.07
 6 4 1 490.2 14.75
 -6 4 1 479.85 14.81
 6 5 -1 22.4 4.84
 6 5 -1 22.19 4.07
 6 5 -1 19.7 3.66
 6 5 1 12.38 2.7
 6 6 1 298.16 16.23
 6 6 -1 291.35 16.32
 6 6 -1 322.36 13.71
 6 6 -1 319.57 14.73
 6 7 1 5.66 3.94
 6 7 -1 18.84 4.66
 6 7 -1 18.47 4.48
 -6 -17 -2 302.69 25.37
 -6 -16 2 13.82 8.58
 -6 -16 -2 14.52 9.3
 -6 -15 -2 246.41 20.78
 6 -15 -2 238.65 15.6
 -6 -15 2 242.27 20.3
 -6 -14 2 17.23 8.44
 -6 -14 -2 4.05 6.07
 6 -14 -2 0.35 4.04
 -6 -13 -2 600.54 30.04
 -6 -13 2 649.46 31.57
 6 -13 -2 631.09 23.77
 6 -12 2 26.89 5.71
 -6 -12 2 29.63 7.8
 6 -12 -2 22.21 4.63
 -6 -12 -2 14.07 6.26
 6 -11 2 535.48 21.45
 -6 -11 2 517 25.74
 -6 -11 -2 537.79 25.97
 6 -10 2 -3.33 3.45
 -6 -10 2 3.04 4.59
 -6 -10 -2 2.55 5.27
 6 -9 2 820.34 26.04
 -6 -9 -2 804.68 30.19
 -6 -9 2 862.72 31.58
 6 -8 2 27.18 4.7
 -6 -8 2 28.18 5.86
 -6 -8 -2 31.77 6.07
 -6 -7 -2 1734.74 47.45
 -6 -7 2 1845.68 47.6
 6 -7 2 1700.02 40.96
 -6 -7 2 1819.35 46.88
 -6 -6 -2 4.7 3.95
 -6 -6 2 10.43 4.91
 6 -6 2 8.87 2.53
 6 -6 2 13.98 3.82
 -6 -6 -2 6.69 3.14
 -6 -6 2 8.11 3.7
 -6 -5 2 856.59 28.17
 -6 -5 -2 898.23 28.43
 6 -5 2 875.89 22.71
 -6 -4 2 3.23 3.47
 -6 -4 -2 8.23 3.54
 6 -4 2 11.98 2.96
 -6 -3 2 3283.5 67.63
 -6 -3 -2 3276.83 68.05
 6 -3 2 3275.07 62.15
 6 -2 2 -0.36 1.69
 -6 -2 2 -0.55 1.47
 -6 -2 2 -4.91 3.78
 -6 -2 -2 -0.48 3.13
 6 -2 -2 0.57 0.96
 6 -2 2 3.82 2.4
 6 -2 -2 -0.59 1.8
 -6 -2 -2 -0.37 1.74
 6 -1 2 1916.23 37.93
 -6 -1 2 1972.06 38.35
 -6 -1 -2 1984.1 45.06
 -6 -1 2 1906.23 44.6
 -6 -1 -2 1990.31 43.08
 6 -1 2 1942.21 41.76
 6 -1 -2 1916.46 36.72
 -6 -1 -2 1882 38.07
 6 -1 -2 1988.08 38.22
 -6 0 2 270.87 9.8
 6 0 2 257.82 9.47
 -6 0 -2 266.44 13.01
 -6 0 2 250.8 12.84
 -6 0 -2 265.16 11.75
 6 0 -2 272.28 9.93
 6 0 -2 255.17 9.46
 -6 0 -2 276.86 9.82
 -6 1 -2 2000.79 38.71
 6 1 2 1950.21 38.36
 6 1 -2 1856.38 38.16
 -6 1 2 1907.73 38.44
 -6 1 2 1923.5 45.07
 6 1 2 1962.47 44.85
 -6 1 -2 1987.97 45.5
 6 1 -2 2051.01 45.63
 6 1 -2 1977.67 40.23
 6 1 -2 1989.9 41.42
 -6 2 -2 1.17 1.74
 -6 2 2 -0.1 1.76
 6 2 2 0.28 1.6
 6 2 -2 -0.59 1.92
 6 2 -2 1.03 2.65
 -6 2 -2 -3.42 3.68
 6 2 2 -0.53 2.49
 -6 2 2 2.89 3.02
 6 2 -2 1.53 2.07
 6 2 -2 4.12 2.55
 6 3 -2 3291.18 62.76
 -6 3 -2 3336.54 62.8
 6 3 -2 3433.22 69.6
 6 3 2 3470.46 69.51
 6 3 -2 3400.47 66.39
 6 3 2 3407.33 62.62
 -6 3 2 3377.73 62.78
 6 3 -2 3370.82 66.24
 6 4 -2 13.73 3.68
 6 4 2 9.4 3.11
 6 4 -2 10.38 3.16
 -6 4 -2 12.77 2.88
 -6 4 2 12.63 2.87
 6 4 2 6.21 2.27
 6 4 -2 8.41 2.97
 6 5 -2 872.13 24.78
 -6 5 -2 861.39 24.35
 6 5 -2 883.95 29.01
 6 5 -2 860.85 24.17
 6 5 -2 852.42 26.45
 -6 5 -2 897.44 19.97
 -6 5 2 898.71 24.99
 6 5 2 893.42 24.65
 6 6 -2 15.01 4.25
 -6 6 -2 1.41 2.67
 6 6 2 7.57 3.47
 6 6 -2 4.15 3.54
 6 6 -2 13.27 3.33
 6 6 -2 4.94 2.73
 -6 6 2 10.24 3.35
 6 6 2 8.15 3.09
 6 6 -2 10.96 3.14
 -6 6 -2 10.53 2.23
 6 7 -2 1737.62 43.69
 -6 7 -2 1748.44 42.65
 6 7 -2 1846.15 48.87
 6 7 2 1841.12 48.52
 6 7 -2 1763.8 40.54
 -6 7 -2 1796.2 35.7
 6 7 2 1815.5 43.3
 6 8 -2 31.03 5.85
 -6 8 -2 35.86 5.37
 -6 8 2 27.64 5.04
 6 8 2 27.84 4.91
 -6 8 -2 31.08 3.66
 6 9 -2 772.01 28.54
 -6 9 -2 802.65 27.93
 -6 9 -2 839.08 21.8
 6 10 -2 4.06 4.92
 -6 10 -2 -1.24 4.13
 6 11 -2 548.46 24.81
 -6 11 -2 504.94 23.67
 6 12 -2 25.04 7.7
 -6 12 -2 14.07 5.12
 -6 13 -2 542.46 26.61
 6 13 -2 480.56 25.68
 -6 14 -2 17.16 8.03
 6 14 -2 6.03 6.14
 -6 15 -2 221.42 18.85
 6 15 -2 252.53 19.65
 6 16 -2 2.06 7.44
 -6 16 -2 -2.63 8.17
 6 17 -2 246.95 21.71
 -6 17 -2 269.2 21.97
 -6 18 -2 8.76 8.78
 6 18 -2 -2.02 8.52
 -6 -17 -3 6.66 7.76
 -6 -16 -3 395.28 27.58
 6 -15 -3 0.66 4.95
 -6 -15 -3 8.61 7.05
 6 -14 3 377.35 21.4
 -6 -14 -3 458.69 27.47
 6 -14 -3 427.85 21.17
 6 -13 3 -3.48 5.25
 6 -13 -3 2 5.53
 -6 -13 -3 5.58 6.8
 -6 -12 -3 643.15 30.86
 6 -12 3 628.99 26.23
 6 -11 3 1.02 2.16
 6 -11 3 0.8 4.18
 -6 -11 -3 -2.15 5.81
 6 -10 3 395.29 19.25
 6 -10 3 415.71 12.59
 6 -9 3 3.71 3.61
 6 -9 3 4.69 2.22
 6 -8 3 1963.88 48.82
 6 -8 3 1996.02 39.95
 6 -7 3 10.92 3.91
 6 -7 3 11.98 2.94
 -6 -6 -3 1223.39 35.63
 -6 -6 3 1161.8 34.79
 6 -6 3 1118.04 32.94
 -6 -5 -3 -2.13 4.08
 -6 -5 3 0.59 3.52
 -6 -4 -3 812.2 26.56
 -6 -4 3 867.19 26.97
 -6 -4 -3 814.88 24.81
 6 -4 -3 801.66 24.61
 -6 -3 -3 -2.55 3.24
 -6 -3 3 -0.09 2.87
 -6 -3 3 2.7 2.5
 6 -3 3 -0.04 2.15
 6 -3 -3 0.24 2.51
 -6 -3 -3 2.76 2.77
 6 -2 3 3285.29 57.63
 -6 -2 -3 3180.53 61.52
 -6 -2 3 3283.87 61.73
 -6 -2 -3 3234.23 61.97
 6 -2 -3 3279.4 58.27
 -6 -2 -3 3297.83 58.76
 6 -1 -3 2.61 2.26
 -6 -1 3 5 2.36
 -6 -1 -3 2.6 2.35
 6 -1 3 4.11 2.12
 -6 -1 -3 -1.81 3.38
 -6 -1 3 1.2 2.93
 6 -1 -3 5.31 1.97
 -6 -1 -3 1.99 2.21
 -6 0 3 1205.97 29.07
 6 0 3 1148.77 28.43
 -6 0 -3 1143.71 30.82
 -6 0 3 1076.07 30.16
 6 0 -3 1173.63 26.91
 -6 0 -3 1120.33 30.05
 6 0 -3 1120.86 28.1
 -6 0 -3 1130.74 28.5
 -6 1 3 1.86 2.05
 6 1 3 2.86 1.91
 -6 1 -3 3.19 2.26
 6 1 -3 -0.75 2.5
 6 1 3 2.58 2.31
 -6 1 3 3.33 2.59
 -6 1 -3 5.04 2.6
 6 1 -3 6.89 2.94
 6 1 -3 3.18 2.37
 -6 1 -3 4.2 2.29
 -6 2 -3 3153.69 63.25
 6 2 3 3296.57 63.27
 6 2 -3 3148.39 63.19
 -6 2 3 3378.7 64.08
 6 2 -3 3375.71 67.39
 -6 2 3 3083.02 66.44
 -6 2 -3 3110.99 66.72
 6 2 3 3394.39 67.13
 -6 2 -3 3214.6 63.42
 6 2 -3 3365.53 64.01
 6 2 -3 3272.36 66.07
 6 3 -3 4.32 3.36
 6 3 3 2.35 2.83
 -6 3 3 3.07 2.12
 -6 3 -3 -0.26 2.39
 6 3 -3 3.14 2.76
 6 3 3 -1.77 2.6
 6 3 -3 1.13 2.2
 6 4 -3 833.62 27.3
 6 4 3 855.43 27.34
 6 4 -3 799.84 24.68
 -6 4 -3 812.82 24.55
 6 4 -3 824.71 26.52
 -6 4 3 863.83 25.04
 6 4 3 836.46 24.65
 6 5 -3 9.36 3.88
 6 5 3 -0.9 2.38
 -6 5 -3 7.11 3.23
 6 5 -3 4.27 3.31
 6 5 -3 2.3 2.85
 6 5 -3 1.83 2.88
 -6 6 -3 1193.4 33.21
 6 6 -3 1193.78 33.83
 6 6 3 1272.24 36.58
 6 6 -3 1234.64 36.78
 6 6 -3 1172.88 30.19
 6 6 3 1258.72 33.8
 -6 6 -3 1189.9 29.06
 6 7 -3 8.64 4.3
 -6 7 -3 6.49 3.83
 6 7 3 10.06 4.31
 6 7 -3 13.16 4.05
 -6 7 -3 12.93 3.04
 -6 7 3 20.75 5
 6 7 3 12.87 3.96
 -6 8 -3 1820.6 45.96
 6 8 -3 1973.48 41.15
 -6 8 -3 1989.61 39.94
 -6 9 -3 1.27 4.38
 6 9 -3 7.09 4.87
 -6 9 -3 4.47 2.77
 6 10 -3 401.69 20.98
 -6 10 -3 370.39 20.02
 -6 10 -3 400.71 15.94
 -6 11 -3 1.8 5.12
 6 11 -3 2.07 5.67
 -6 11 -3 1.48 2.8
 6 12 -3 720.38 31.05
 -6 12 -3 623.99 28.78
 6 13 -3 7.47 7.12
 -6 13 -3 3.3 5.94
 6 14 -3 408.07 25.06
 -6 14 -3 397.95 24.51
 6 15 -3 -6.12 7.34
 -6 15 -3 3.87 6.54
 6 16 -3 388.6 26.5
 -6 16 -3 363.17 25.64
 6 17 -3 -3.32 8.82
 -6 17 -3 10.73 8.7
 -6 -16 -4 5.4 8.03
 6 -15 4 -1.73 6
 6 -15 -4 3.76 5.21
 -6 -15 -4 3.21 8.83
 6 -14 4 -0.63 5.53
 6 -14 -4 2.52 5.1
 -6 -14 -4 4.52 7.51
 6 -13 4 -3.35 6.06
 -6 -13 -4 -7.34 7.74
 6 -12 4 12.04 6.7
 6 -11 4 1.4 4.77
 6 -10 4 9.19 5.43
 6 -9 4 4.76 4.26
 6 -8 4 6.99 4.29
 6 -7 4 1.45 3.7
 -6 -6 4 6.92 4.59
 -6 -6 -4 4.69 3.78
 6 -6 4 7.48 4.52
 -6 -5 4 3.24 3.73
 -6 -5 -4 3.03 3.67
 6 -5 -4 -4.02 3.89
 -6 -5 -4 1.6 3.7
 6 -4 4 4.94 3.53
 -6 -4 4 2.09 3.15
 -6 -4 -4 -1.67 3.98
 -6 -4 4 -2.5 3.75
 6 -4 -4 -1.82 3.36
 -6 -4 -4 6.24 4.37
 6 -3 4 0.22 2.77
 -6 -3 4 -0.83 3.09
 -6 -3 -4 -2.47 3.26
 -6 -3 4 6.75 3.87
 6 -3 -4 -0.68 3.4
 -6 -3 -4 1.08 3.19
 6 -2 4 56.78 6.52
 -6 -2 -4 70.15 6.93
 -6 -2 4 60.85 6.73
 -6 -2 4 54.76 6.34
 -6 -2 -4 52.75 6.39
 6 -2 -4 59.38 6.67
 6 -1 4 -1.32 2.62
 6 -1 -4 -2.25 2.85
 -6 -1 -4 4.6 3.46
 -6 -1 4 -3.98 2.74
 -6 -1 -4 0.35 3.16
 -6 -1 4 1.13 2.59
 -6 -1 4 4.2 2.81
 -6 -1 -4 -3.01 2.96
 -6 0 -4 -1.49 3.14
 -6 0 4 1.17 2.75
 6 0 4 -0.62 2.48
 6 0 -4 -0.38 3.05
 6 0 -4 -0.54 2.39
 -6 0 -4 1.55 2.33
 -6 0 4 5.78 3.04
 -6 0 4 2.66 2.7
 -6 0 -4 -0.82 2.62
 -6 1 4 1.82 2.34
 6 1 -4 -2.55 3.27
 -6 1 -4 5.99 3.72
 6 1 4 -2.61 2.63
 6 1 -4 3.03 2.41
 -6 1 4 1.79 2.36
 -6 1 -4 0.5 2.34
 -6 1 4 -2.29 3.13
 -6 1 -4 -0.06 2.78
 6 2 -4 65.41 7.03
 -6 2 -4 56.24 6.6
 6 2 4 62.69 6.38
 -6 2 -4 58.96 6.03
 -6 2 4 58.08 5.04
 6 2 -4 61.01 6.64
 6 2 4 55.99 6.01
 -6 2 4 61.11 6.66
 -6 2 -4 55.09 6.46
 6 3 -4 5.83 4.04
 -6 3 -4 -2.68 3.35
 6 3 4 -1.35 2.69
 -6 3 -4 -0.72 2.45
 6 3 -4 -0.83 2.4
 -6 3 4 0.57 1.78
 -6 3 -4 0.53 3.36
 -6 3 4 -0.01 3.11
 6 3 4 -0.71 3
 6 3 -4 -0.92 3.11
 -6 4 -4 4.29 3.72
 6 4 -4 3.96 3.5
 6 4 4 0.83 2.76
 6 4 -4 1.59 3.1
 -6 4 4 1.07 1.46
 6 4 4 0.05 2.69
 6 4 -4 -1.03 3.03
 -6 5 4 2.93 3.22
 6 5 4 -3.09 3.46
 6 5 -4 7.39 4.73
 -6 5 -4 2.58 3.48
 -6 5 4 0.67 1.29
 6 5 -4 2.16 3.44
 6 6 -4 4.33 3.64
 -6 6 -4 -0.22 3.77
 6 6 -4 9.76 4.58
 6 6 4 7.41 3.81
 -6 6 4 4.95 1.13
 6 7 -4 1.42 5.28
 -6 7 -4 -1.17 4.15
 6 7 4 1.26 3.51
 6 7 -4 2.72 2.81
 -6 7 -4 2.43 2.72
 6 8 -4 11.02 5.45
 -6 8 -4 -2.37 5.08
 6 8 -4 3.32 3.06
 -6 8 -4 6.53 3.02
 6 9 -4 -1.04 4.71
 -6 9 -4 -2.43 4.78
 -6 9 -4 0.46 2.84
 6 10 -4 7.89 5.44
 -6 10 -4 0.45 5.08
 -6 10 -4 5.81 3.71
 6 11 -4 1.56 6.06
 -6 11 -4 0.06 5.45
 6 12 -4 -0.99 6.49
 -6 12 -4 -6.59 6.02
 6 13 -4 -4.84 7.38
 -6 13 -4 -5.21 7.74
 6 14 -4 4.35 6.5
 -6 14 -4 21.22 9.06
 -6 15 -4 2.43 8.27
 6 15 -4 -0.54 8.29
 6 16 -4 -7.51 8.9
 -6 16 -4 -4.61 8.69
 -6 17 -4 -4.89 9.78
 6 17 -4 2.99 9.01
 6 -16 5 362.19 24.86
 6 -15 5 2.92 7.39
 -6 -15 -5 5.45 7.62
 -6 -14 -5 604.45 34.1
 6 -14 5 493.23 28.28
 6 -13 5 3.12 6.48
 6 -12 5 320.19 21.09
 6 -11 5 14.56 7.29
 6 -10 5 1041.69 38.27
 6 -9 5 2.92 4.66
 6 -8 5 887.49 33.67
 6 -7 5 23.19 6.59
 -6 -6 5 1581.88 46.18
 6 -6 5 1447.55 44.54
 -6 -5 5 4.48 3.79
 -6 -5 5 12.25 5.42
 6 -5 5 13.61 6.19
 6 -5 -5 0.39 4.08
 -6 -5 -5 21.63 6.38
 -6 -4 -5 1452.87 37.35
 -6 -4 5 1402.45 36.68
 -6 -4 5 1377.25 40.67
 -6 -4 -5 1373.61 41.01
 6 -4 -5 1462.94 41.6
 -6 -3 -5 4.69 2.86
 -6 -3 5 1.3 3.35
 -6 -3 5 7.19 4.06
 -6 -3 -5 11.18 4.23
 6 -3 -5 1.04 3.9
 -6 -2 5 1173.84 34.64
 -6 -2 -5 1077.78 29.69
 -6 -2 5 1033.65 29.28
 -6 -2 5 1090.48 32.93
 6 -2 -5 1106.53 34
 -6 -2 -5 1103.17 34.48
 -6 -1 5 23.35 4.94
 6 -1 5 34.52 5.46
 6 -1 -5 39.62 6.8
 -6 -1 -5 25.56 5.9
 -6 -1 -5 20.53 4.3
 -6 -1 5 19.85 4.04
 -6 -1 5 35.7 5.62
 -6 0 5 3822.94 78.34
 6 0 5 3841.22 77.51
 -6 0 5 3524.6 70.92
 -6 0 -5 3616.24 71.57
 -6 0 5 3569.51 72.89
 -6 0 -5 3763.35 76.95
 6 0 -5 3531.44 76.8
 -6 0 -5 3660.35 77.5
 6 1 5 30.75 5.27
 -6 1 5 31.22 5.12
 6 1 -5 27.97 5.02
 -6 1 -5 23.45 5.4
 -6 1 -5 24.02 4.98
 -6 1 5 32.96 4.92
 -6 1 5 20.46 3.68
 -6 1 -5 22.44 3.76
 6 2 -5 1084.93 33.56
 -6 2 5 1140.41 34.37
 -6 2 -5 1136.55 34.44
 -6 2 5 1078.04 28.5
 6 2 -5 1161.92 32.43
 -6 2 -5 1113.5 31.42
 -6 2 -5 1051.56 30.23
 -6 2 5 1030.43 29.8
 6 3 -5 9.67 4.09
 -6 3 -5 -4.74 5.08
 -6 3 -5 3.47 3.57
 -6 3 5 9.38 3
 6 3 -5 4.71 3
 -6 3 5 4.75 3.06
 -6 3 -5 4.08 3.19
 6 3 5 1.29 2.95
 6 4 -5 1406.53 40.9
 -6 4 -5 1416.87 40.57
 -6 4 -5 1468.9 35.89
 -6 4 5 1406.01 32.14
 6 4 5 1462.69 38.52
 6 4 -5 1453.4 38.84
 6 5 -5 10.17 5.02
 -6 5 -5 10.05 5.7
 -6 5 5 4.87 2.26
 6 5 -5 7.86 4.38
 6 6 -5 1591.19 45.51
 -6 6 -5 1577.72 45.07
 -6 6 5 1534.24 31.96
 6 6 -5 1665.31 44.62
 6 6 5 1608.89 43.38
 6 7 -5 23.19 6.35
 -6 7 -5 18.57 5.56
 -6 7 5 21.27 2.57
 6 7 5 26.12 5.89
 6 8 -5 976.67 35.79
 -6 8 -5 902.62 33.92
 6 8 -5 902.58 25.51
 -6 8 5 894.72 18.68
 6 9 -5 2.8 6.61
 -6 9 -5 7.56 6.22
 6 9 -5 6.94 3.29
 6 10 -5 1087.29 40.89
 -6 10 -5 1114.3 40.48
 -6 11 -5 17.03 8.72
 6 11 -5 -10.98 7.71
 6 12 -5 334.81 23.08
 -6 12 -5 322.7 22.23
 6 13 -5 -6.73 7.48
 -6 13 -5 -1.49 6.49
 -6 14 -5 520.36 30.53
 6 14 -5 578.25 32.43
 -6 15 -5 -6.71 7.48
 6 15 -5 -6.72 9.01
 6 16 -5 383.66 28.17
 -6 16 -5 375.12 27.57
 6 -16 6 20.35 9.41
 6 -15 6 193.07 19.44
 6 -14 6 0.2 7.49
 6 -13 6 185.11 17.66
 6 -12 6 10.69 8.52
 6 -11 6 238.38 19.94
 6 -10 6 11.47 6.92
 6 -9 6 352.58 22.4
 6 -8 6 -2.03 6.21
 -6 -8 6 -0.9 5.73
 -6 -7 6 313.02 20.94
 6 -7 6 314.05 20.32
 6 -6 6 5.4 5.57
 -6 -6 6 4.6 5.92
 6 -6 -6 6.25 6.54
 -6 -6 -6 -5.16 4.97
 -6 -5 6 581.01 26.79
 6 -5 6 512.74 25.78
 6 -5 -6 617.53 27.57
 -6 -5 -6 608.61 27.6
 -6 -4 6 73.18 9.44
 6 -4 -6 54.42 9.04
 -6 -4 -6 67.76 10.04
 -6 -3 -6 429.88 16.83
 -6 -3 6 409.62 16.37
 -6 -3 6 385.91 20.12
 6 -3 -6 400.1 21.53
 -6 -3 -6 402.17 21.76
 -6 -2 -6 2.78 3.02
 -6 -2 6 3.39 2.59
 -6 -2 6 10.63 5.17
 6 -2 -6 -4.94 5.02
 -6 -2 -6 -0.89 5.19
 -6 -1 -6 589.89 19.21
 -6 -1 6 536.8 18.49
 -6 -1 6 593.4 23.53
 6 -1 -6 583.6 25.31
 -6 -1 -6 548.71 24.88
 -6 0 -6 -2.56 4.64
 6 0 -6 6.11 5
 -6 0 -6 -1.09 2.87
 -6 0 6 -0.29 2.65
 -6 0 6 6.45 4.58
 -6 1 -6 587.15 19.58
 -6 1 6 566.81 19.09
 -6 1 6 578.62 21.97
 -6 1 -6 592.42 25.73
 6 1 -6 611.94 25.84
 6 2 -6 -1.77 5.56
 -6 2 -6 6.91 5.49
 -6 2 6 5.9 3.82
 -6 2 -6 4.28 2.93
 -6 2 6 4.92 2.77
 6 3 -6 379.31 20.5
 -6 3 -6 395.34 20.9
 -6 3 6 392.26 16.41
 -6 3 -6 428.12 18.44
 -6 3 6 385.62 16.43
 -6 3 -6 406.01 16.9
 6 4 -6 60.36 8.79
 -6 4 -6 78.02 10.11
 -6 4 6 61.44 6.37
 -6 4 -6 68.62 7.09
 6 4 -6 52.69 6.5
 -6 4 -6 59.33 7.16
 6 4 6 54.51 6.56
 -6 4 6 63.28 6.99
 6 5 -6 561.88 26.16
 -6 5 -6 577.38 26.37
 -6 5 -6 596.72 20.76
 -6 5 6 543.92 18.47
 6 5 -6 602.98 23.16
 -6 5 6 532.9 21.77
 -6 5 -6 591.54 22.81
 6 6 -6 -1.75 5.3
 -6 6 -6 9.5 5.33
 -6 6 6 4.09 2.67
 6 6 -6 -1.1 4.02
 6 7 -6 293.39 19.6
 -6 7 -6 283.74 19.64
 -6 7 6 300.05 11.63
 6 8 -6 2.66 5.32
 -6 8 -6 2.76 6.35
 6 8 -6 -0.91 3.43
 6 9 -6 383.59 23.72
 -6 9 -6 340.79 22.06
 6 10 -6 14 7.97
 -6 10 -6 10.11 6.65
 6 11 -6 264.71 21.75
 -6 11 -6 237.92 19.8
 6 12 -6 10.43 7.92
 -6 12 -6 24.32 9.25
 6 13 -6 177.49 18.47
 -6 13 -6 167.24 17.65
 6 14 -6 7.57 7.99
 -6 14 -6 3.06 9.18
 6 15 -6 173.53 19.92
 -6 15 -6 174.85 19.48
 6 -14 7 21.01 10.4
 6 -13 7 12.89 6.87
 6 -12 7 59.22 12.68
 6 -11 7 -0.05 6.33
 6 -10 7 48.46 10.57
 6 -9 7 -9.85 8.17
 6 -8 7 76.85 12
 -6 -8 7 74.02 11.96
 6 -7 7 -3.43 6.88
 -6 -7 7 5 5.55
 -6 -7 -7 1.94 7.3
 6 -7 -7 4.33 7.61
 6 -6 7 57.63 10.11
 -6 -6 7 70.75 11.59
 6 -6 -7 75.81 11.73
 -6 -6 -7 60.46 11.22
 6 -5 7 10.43 6.91
 -6 -5 7 17.32 7.3
 -6 -5 -7 15.9 6.75
 6 -5 -7 2.95 5.37
 6 -4 7 147.23 14.77
 -6 -4 7 139.37 14.38
 6 -4 -7 134.47 14.11
 -6 -4 -7 161.65 15.45
 -6 -3 7 4.59 4.75
 -6 -3 -7 15.65 7.01
 6 -3 -7 19.18 6.8
 -6 -2 7 158.64 13.87
 -6 -2 -7 146.63 14.14
 6 -2 -7 163.37 14.74
 6 -1 -7 10.17 7.06
 -6 -1 -7 -10.77 6.62
 -6 -1 7 2.74 4.27
 -6 -1 -7 3.69 2.69
 -6 -1 7 4.79 2.73
 6 0 -7 42.26 8.23
 -6 0 -7 56.14 9.42
 -6 0 7 58.91 8.04
 -6 0 7 54.81 5.26
 -6 0 -7 52.12 5.17
 6 1 -7 -6.39 6.54
 -6 1 -7 3.04 5.05
 -6 1 7 4.31 4.56
 -6 1 -7 -1.13 2.33
 -6 1 7 -3.33 3.07
 6 2 -7 148.51 14.12
 -6 2 -7 162.66 14.64
 -6 2 7 155.5 11.7
 -6 2 7 139.34 8.42
 -6 2 -7 157.36 9.02
 6 3 -7 4.77 6.53
 -6 3 -7 16.7 7.36
 -6 3 7 9.38 4.31
 -6 3 -7 9.13 3.77
 -6 3 7 7.8 3.07
 6 4 -7 142.91 14.37
 -6 4 -7 135.18 14.08
 -6 4 7 141.64 10.31
 -6 4 -7 150.78 10.07
 -6 4 7 139.94 9.51
 6 5 -7 7.36 5.65
 -6 5 -7 6.85 6.37
 -6 5 7 9.66 3.69
 -6 5 7 7.24 3.5
 -6 5 -7 -0.23 4.27
 6 6 -7 67.01 10.38
 -6 6 -7 76.87 11.5
 -6 6 7 70.78 7.04
 -6 6 7 69.54 8.12
 -6 6 -7 70.83 8.19
 6 7 -7 5.34 6.33
 -6 7 -7 14.5 7.65
 6 8 -7 69.57 12.28
 -6 8 -7 70.67 11.67
 6 9 -7 9.96 8.61
 -6 9 -7 0.63 7.68
 6 10 -7 44.03 11.23
 -6 10 -7 46.08 10.72
 6 11 -7 6.32 8.27
 -6 11 -7 3.23 7.71
 6 12 -7 80.13 13.75
 -6 12 -7 62.19 12.51
 6 13 -7 8.44 8.29
 -6 13 -7 -8.04 9.44
 6 -11 8 311.4 24.84
 6 -10 8 -0.42 6.74
 6 -9 8 215.71 20.64
 -6 -9 8 204.33 20.46
 6 -8 8 13.8 7.96
 -6 -8 8 -4.46 8.89
 6 -7 8 311.96 23.49
 -6 -7 8 331.35 24.54
 6 -7 -8 315.39 24.07
 -6 -7 -8 364.94 25.81
 6 -6 8 -0.28 6.94
 -6 -6 8 3.91 6.66
 6 -6 -8 -10.86 8.9
 -6 -6 -8 14.44 9.51
 -6 -5 8 361.97 24.32
 6 -5 8 325.89 23.32
 -6 -5 -8 351.06 24.48
 6 -5 -8 364.51 24.74
 6 -4 8 -3.88 6.32
 -6 -4 8 2.31 6.55
 6 -4 -8 -6.35 8.29
 -6 -4 -8 5.21 7.74
 -6 -3 8 713.52 32.71
 6 -3 8 676.09 33.29
 6 -3 -8 791.7 35.66
 -6 -3 -8 784.09 35.66
 -6 -2 8 2.6 5.54
 6 -2 -8 11.4 8.5
 -6 -2 -8 0.56 6.43
 -6 -1 8 300.35 19.25
 6 -1 -8 294.02 21.29
 -6 -1 -8 308.44 21.83
 -6 0 -8 1.03 6.02
 6 0 -8 -5.47 7.18
 -6 0 8 5.83 5.96
 -6 1 8 316.31 18.79
 6 1 -8 281.57 20.58
 -6 1 -8 293.77 21.26
 -6 2 -8 -5.43 6.19
 6 2 -8 -5.87 7.86
 -6 2 8 8.29 5.92
 -6 3 8 732.11 28.13
 6 3 -8 827.69 36.07
 -6 3 -8 781.3 35.5
 6 4 -8 -5.73 6.78
 -6 4 -8 0.27 6.65
 -6 4 8 6.27 3.99
 -6 5 -8 330.76 23.82
 -6 5 8 349.61 17.48
 6 5 -8 351.91 24.01
 6 6 -8 21.3 8.51
 -6 6 -8 -19.66 10.35
 6 7 -8 339.03 24.06
 -6 7 -8 304.53 22.46
 -6 8 -8 -12.48 8.16
 6 8 -8 -25.71 10.82
 6 9 -8 228.45 20.98
 -6 9 -8 214.89 20.23
 6 10 -8 12.56 9.12
 -6 10 -8 -3.49 7.91
 6 11 -8 365.29 27.91
 -6 11 -8 304.89 24.83
 -6 -9 9 -2.26 8.97
 6 -8 9 17.84 8.07
 -6 -8 9 35.29 12.03
 6 -7 9 5.13 7.98
 -6 -7 9 23.04 9.96
 6 -7 -9 5.81 8.59
 -6 -7 -9 -3.77 9.34
 6 -6 9 49.65 10.89
 -6 -6 9 56.52 11.7
 -6 -6 -9 56.8 13.09
 6 -6 -9 75.34 14.38
 6 -5 9 5.13 6.31
 -6 -5 9 -3.02 7.7
 -6 -5 -9 8.05 8.89
 6 -5 -9 6.8 8.1
 6 -4 9 79.84 12.67
 -6 -4 9 116.6 15.85
 6 -4 -9 85.81 14.06
 -6 -4 -9 109.38 15.59
 6 -3 9 4.2 8.06
 -6 -3 9 -4.34 7.37
 6 -3 -9 -5.53 8.65
 -6 -3 -9 5.17 8.73
 6 -2 9 94.89 14.05
 -6 -2 9 69.3 11.3
 6 -2 -9 100.44 15.36
 -6 -2 -9 91.42 14.25
 6 -1 -9 8.98 7.26
 -6 -1 -9 14.55 8.83
 -6 -1 9 11.53 6.43
 6 0 -9 50.62 11.1
 -6 0 -9 64.98 12.21
 -6 0 9 58.54 9.64
 6 1 -9 0.1 7.04
 -6 1 -9 -3.89 7.85
 -6 1 9 13.22 6.43
 -6 2 -9 99.82 14.56
 6 2 -9 81.19 13.65
 -6 2 9 77.61 10.79
 6 3 -9 6.82 8.51
 -6 3 -9 -3.32 7.69
 -6 3 9 -1.69 4.9
 6 4 -9 86.58 14.05
 -6 4 -9 104.34 14.97
 6 5 -9 -0.01 6.79
 -6 5 -9 -5.88 7.26
 6 6 -9 64.15 13.21
 -6 6 -9 55.87 12.57
 6 7 -9 9.21 8.52
 -6 7 -9 12.5 10.11
 6 8 -9 36.25 11.14
 -6 8 -9 51.29 12.29
 6 9 -9 -9.78 10.41
 -6 9 -9 4.37 9.07
 -6 -6 10 13.98 9.94
 -6 -5 10 181.05 19.99
 6 -5 -10 192.11 21.82
 -6 -5 -10 204.12 22.77
 -6 -4 10 21.25 8.68
 6 -4 -10 -6.05 10.54
 -6 -4 -10 22.81 10.43
 6 -3 10 137.29 17.65
 -6 -3 10 124.21 15.76
 6 -3 -10 160.55 18.65
 -6 -3 -10 165.88 19.87
 6 -2 10 6.01 8.13
 -6 -2 10 17.48 8.31
 6 -2 -10 -4.96 10.8
 -6 -2 -10 -8.68 10.55
 6 -1 10 228.71 21.24
 -6 -1 10 176.37 17.56
 6 -1 -10 197.9 20.89
 -6 -1 -10 221.91 21.66
 -6 0 -10 3.65 8.15
 6 0 -10 9 8.14
 -6 0 10 4.48 6.52
 6 1 -10 201.99 21.12
 -6 1 -10 219.34 21.37
 -6 1 10 161.73 16.36
 -6 2 -10 -2.51 9.02
 6 2 -10 11.44 10.07
 6 3 -10 132.38 17.85
 -6 3 -10 106.93 16.02
 6 4 -10 13.6 9.13
 -6 4 -10 -0.78 9.21
 6 5 -10 187.83 20.82
 -6 5 -10 181.49 20.08
 -6 -2 11 109.33 15.86
 -7 -17 0 -10.03 9.17
 -7 -16 0 0.53 7.08
 -7 -15 0 2.48 7.12
 -7 -14 0 0.8 6.62
 -7 -13 0 -9.12 6.46
 7 -12 0 -1.09 2.66
 -7 -12 0 -3.82 4.78
 7 -11 0 1.96 2.19
 -7 -11 0 -3.74 5.42
 7 -10 0 -0.92 2
 -7 -10 0 -6.73 4.89
 -7 -9 0 0.35 2.68
 7 -9 0 -0.33 1.65
 -7 -9 0 -5.81 4.35
 -7 -8 0 8.11 5.63
 -7 -8 0 0.44 2.74
 7 -8 0 -0.3 1.68
 -7 -8 0 -0.48 3.19
 -7 -7 0 -3.48 4.72
 7 -7 0 0.87 1.83
 -7 -7 0 -3.7 3.29
 -7 -6 0 -2.61 4.09
 7 -6 0 1.88 1.68
 -7 -6 0 1.02 3.19
 -7 -5 0 -4.39 3.58
 7 -5 0 -0.04 1.33
 -7 -5 0 0.47 2.89
 -7 -4 0 1.13 3.82
 -7 -4 0 2.5 2.66
 -7 -3 0 -4.48 3.57
 -7 -3 0 -3.55 2.79
 -7 -2 0 -0.53 3.32
 -7 -2 0 3.62 2.41
 -7 -1 0 1.06 3.43
 -7 -1 0 1.72 1.56
 -7 0 0 5.6 3.54
 -7 0 0 1.06 1.37
 -7 1 0 0.53 3.2
 7 1 0 1.78 2.73
 -7 1 0 0.06 0.99
 -7 2 0 3.48 3.8
 7 2 0 -0.74 2.82
 7 2 0 0.65 0.88
 7 3 0 -2.45 2.97
 7 4 0 3.74 3.03
 -7 -17 1 136.23 17.57
 -7 -17 -1 120.92 16.32
 -7 -16 1 119.18 15.23
 -7 -16 -1 186.58 19.21
 -7 -15 1 173.09 17.21
 -7 -15 -1 163.5 17.1
 -7 -14 -1 278.3 20.74
 7 -14 -1 300.68 15.35
 -7 -14 1 271.85 20.85
 -7 -13 1 199.5 17.29
 -7 -13 -1 195.71 16.7
 -7 -12 -1 342.91 21.56
 -7 -12 1 368.89 22.53
 7 -11 1 222.75 12.07
 -7 -11 -1 220.41 16.73
 7 -11 -1 226.37 11.02
 -7 -11 1 241.02 17.06
 7 -10 1 654.41 21.37
 -7 -10 -1 698.24 28.93
 7 -10 -1 691.57 19.6
 -7 -10 1 713.66 29.13
 7 -9 1 378.67 14.71
 -7 -9 -1 370.02 19.71
 7 -9 -1 384.91 12.7
 -7 -9 1 342.13 19.19
 -7 -8 -1 340.28 19.49
 -7 -8 1 349.23 19.6
 7 -8 1 319.4 13
 -7 -8 -1 325.66 17.43
 -7 -8 1 354.4 18.27
 7 -8 -1 339.34 10.91
 -7 -7 1 457.49 22.16
 -7 -7 -1 471.36 22.5
 -7 -7 -1 492.53 19.92
 7 -7 1 449.87 15.38
 7 -7 -1 486.2 12.52
 -7 -7 -1 417.99 19.58
 -7 -7 1 463.73 20.59
 -7 -6 1 746.96 27.97
 -7 -6 -1 749.72 27.76
 -7 -6 -1 744.63 24.7
 7 -6 1 710.75 20.22
 -7 -6 -1 757.26 25.42
 -7 -6 1 719.66 25.12
 -7 -5 -1 504.14 21.56
 -7 -5 1 469.28 20.79
 -7 -5 1 484.95 18.83
 -7 -5 -1 476.33 18.66
 -7 -4 -1 1228.55 35.9
 -7 -4 1 1200.04 35.52
 -7 -4 -1 1268.22 32.15
 -7 -4 1 1287.1 32.61
 -7 -3 -1 503.92 20.74
 -7 -3 1 494.51 20.52
 -7 -3 -1 479.7 16.92
 -7 -3 1 481.13 17.14
 7 -3 -1 511.83 11.75
 -7 -2 -1 506.57 20.41
 -7 -2 1 478.3 19.94
 7 -2 1 491.21 17.12
 -7 -2 -1 503.97 16.03
 7 -2 -1 510.12 12.49
 -7 -2 1 513.02 16.57
 -7 -1 1 612.02 22.92
 -7 -1 -1 606.29 22.97
 7 -1 1 601.51 19.65
 -7 -1 -1 629.81 17.23
 7 -1 -1 646.02 15.62
 -7 0 1 1148.83 21.05
 7 0 1 1178.81 20.95
 -7 0 1 1135.56 33.22
 -7 0 -1 1111.79 33.06
 7 0 1 1168.6 29.96
 -7 0 -1 1166.02 24.82
 7 0 -1 1193.39 25.57
 7 0 -1 1169.35 21.06
 -7 0 -1 1140.23 21.1
 -7 1 1 648.7 13.59
 7 1 1 623.05 13.27
 -7 1 -1 605.2 23.31
 -7 1 1 598.03 23.18
 7 1 -1 644.23 23.01
 -7 1 -1 625.21 14.59
 7 1 1 644.49 20.79
 7 1 -1 657.45 17.79
 7 1 -1 629.85 13.36
 -7 1 -1 605.65 13.42
 7 2 -1 476.1 12.29
 -7 2 -1 473.58 12.4
 -7 2 -1 488.14 20.4
 7 2 1 522.35 20.38
 -7 2 1 468.05 19.99
 7 2 -1 506.4 20.21
 -7 2 -1 486.88 10.75
 7 2 1 453.21 17.42
 7 2 -1 510.57 16.12
 -7 2 1 483.92 12.46
 7 2 1 511.75 12.28
 7 3 -1 464.5 13.45
 -7 3 -1 473.52 13.37
 7 3 -1 493.16 20.26
 7 3 -1 464.4 17.34
 7 3 -1 499.23 16.92
 -7 3 1 492.19 13.74
 7 3 1 500.01 13.5
 7 4 -1 1277.94 28.32
 -7 4 -1 1218.23 27.67
 7 4 -1 1240.72 36.35
 7 4 -1 1255.07 32.41
 7 4 1 1252.79 27.99
 -7 4 1 1289.36 28.35
 7 4 -1 1240.83 32.09
 7 5 -1 473.86 15.8
 -7 5 -1 476.25 15.52
 7 5 1 483.7 21.28
 7 5 -1 498.16 21.62
 7 5 -1 469.31 17.89
 7 5 -1 504.36 18.64
 -7 5 1 474.34 15.94
 7 5 1 483.2 15.73
 7 6 1 749.01 28.05
 7 6 -1 750.81 28.13
 7 6 -1 729.93 23.46
 7 6 -1 737.52 24.83
 7 6 1 749.97 22.29
 -7 -17 -2 191.92 20.29
 -7 -16 2 73.82 14.15
 -7 -16 -2 74.3 13.04
 -7 -15 2 171.45 18.18
 -7 -15 -2 169.76 17.67
 -7 -14 2 122.66 14.42
 -7 -14 -2 98.39 13.75
 7 -14 -2 101.61 9.51
 7 -13 2 244.68 15.02
 -7 -13 -2 261.99 19.92
 7 -13 -2 258.31 13.92
 -7 -13 2 280.25 21.21
 7 -12 2 323.4 16.98
 -7 -12 -2 385.73 23.03
 -7 -12 2 353.49 22.64
 7 -11 2 186.1 12.03
 -7 -11 -2 187.21 15.85
 -7 -11 2 201.92 16.29
 7 -10 2 307.71 15.31
 7 -10 -2 317.3 13.46
 -7 -10 -2 328.61 19.89
 -7 -10 2 322.37 19.54
 7 -9 2 431.42 17.59
 -7 -9 2 420.38 22.02
 -7 -9 -2 408.64 21.48
 -7 -8 -2 239 16.41
 -7 -8 2 260.23 17.2
 -7 -8 -2 215.93 14.81
 7 -8 2 217.41 12.01
 -7 -8 2 214.77 14.85
 -7 -7 -2 1240.75 38.71
 -7 -7 2 1248.01 38.55
 7 -7 2 1246.24 30.43
 7 -7 2 1200.98 32.26
 -7 -7 -2 1264.69 37.14
 -7 -7 2 1263.99 37.75
 -7 -6 2 420.74 20.93
 -7 -6 -2 483.16 22
 7 -6 2 512.03 16.91
 7 -6 2 478.32 17.75
 -7 -6 2 516.3 21.14
 -7 -5 2 204.53 13.72
 -7 -5 -2 221.35 14.07
 7 -5 2 194.28 10.18
 -7 -5 -2 205.19 12.44
 -7 -4 2 1059.25 32.41
 -7 -4 -2 1121.22 33.17
 7 -4 2 1054.46 27.65
 -7 -3 -2 1110.46 33.1
 -7 -3 2 1113.14 33.01
 7 -3 -2 1128.15 20.75
 7 -3 2 1128.28 28.82
 -7 -2 2 1034.5 22.71
 7 -2 2 931.62 22.19
 -7 -2 -2 937.72 29.32
 -7 -2 2 919.98 28.94
 7 -2 -2 922.58 19.93
 7 -2 2 927.54 25.82
 7 -2 -2 914.91 22.39
 -7 -2 -2 912.59 22.34
 -7 -1 2 1089.2 24.84
 7 -1 2 1122.95 24.78
 -7 -1 2 1090.89 32.82
 -7 -1 -2 1145.89 33.22
 -7 -1 -2 1135.7 30.35
 7 -1 -2 1144.72 24.69
 7 -1 2 1160.57 29.87
 7 -1 -2 1156.91 24.98
 -7 -1 -2 1089.43 24.95
 -7 0 2 347.85 11.25
 7 0 2 339.12 11.04
 -7 0 -2 330.55 16.09
 -7 0 2 324.25 15.83
 7 0 -2 353.34 12.21
 7 0 2 341.41 14.64
 7 0 -2 345.05 11.1
 -7 0 -2 335.36 11.18
 7 0 -2 344.85 12.88
 -7 1 2 1154.76 25.54
 7 1 2 1157.75 25.01
 -7 1 -2 1126.05 33.3
 -7 1 2 1086.26 32.96
 7 1 -2 1135.45 32.9
 7 1 2 1101.24 32.46
 7 1 -2 1189.03 28.16
 7 1 -2 1079.13 24.93
 7 1 -2 1136.45 28.18
 -7 1 -2 1140.9 25.29
 7 2 -2 901.62 22.26
 -7 2 -2 923.81 22.3
 -7 2 -2 886.16 29.27
 7 2 -2 917.71 29.23
 -7 2 2 848.42 29.22
 7 2 2 945.6 29.23
 7 2 -2 981.76 25.68
 -7 2 2 915.62 22.54
 7 2 2 938.54 22.24
 7 2 -2 946.59 25.59
 7 3 -2 1113.94 26.76
 -7 3 -2 1105.8 26.77
 7 3 -2 1173.26 34.05
 7 3 -2 1190.37 30.87
 7 3 -2 1117.03 30.05
 -7 3 2 1169.19 27.13
 7 3 2 1137.76 26.62
 7 4 -2 1092.94 33.6
 7 4 -2 1089.13 27.34
 -7 4 -2 1089.21 27.23
 7 4 -2 1131.78 30.72
 -7 4 2 1113.98 27.6
 7 4 2 1111.3 27.12
 7 5 -2 199.01 10.48
 -7 5 -2 198.19 10.24
 7 5 -2 217.24 14.03
 7 5 2 209.54 13.73
 7 5 -2 205.7 11.24
 7 5 -2 198.2 12.04
 -7 5 -2 202.63 7.08
 -7 5 2 197.45 10.49
 7 5 2 213 10.54
 7 5 -2 204.32 12.04
 7 6 -2 490.36 18.42
 -7 6 -2 477.79 17.81
 7 6 2 490.13 22.29
 7 6 -2 480.21 22.27
 7 6 -2 490.1 18.13
 -7 6 2 497.67 18.31
 7 6 2 524.08 18.56
 -7 6 -2 488.92 12.51
 7 7 -2 1251.87 33.95
 -7 7 -2 1229.02 33.35
 7 7 -2 1184.95 32.3
 -7 7 -2 1213 25.43
 7 7 2 1271.26 33.73
 7 8 -2 227.24 13.77
 -7 8 -2 233.83 13.29
 -7 8 -2 222.82 8.67
 -7 8 2 226 13.27
 7 8 2 241.82 13.69
 7 9 -2 422.93 19.79
 -7 9 -2 399.74 18.85
 7 10 -2 307.31 17.51
 -7 10 -2 302.03 17
 7 11 -2 175.67 14.44
 -7 11 -2 198.78 14.59
 7 12 -2 329.69 20.06
 -7 12 -2 343.03 20.12
 7 13 -2 251.56 18.48
 -7 13 -2 242.99 17.61
 7 14 -2 114.28 13.38
 -7 14 -2 105.12 13.01
 7 15 -2 166.67 17.55
 -7 15 -2 182.41 16.79
 7 16 -2 70.47 12.28
 -7 16 -2 51.51 11.06
 7 17 -2 165.41 17.88
 -7 17 -2 168.37 18.26
 7 18 -2 80.2 14.5
 -7 -16 -3 25.78 10.33
 -7 -15 -3 96.7 14.53
 7 -14 3 5.14 5.2
 7 -14 -3 8.25 4.12
 -7 -14 -3 15.53 7.68
 7 -13 3 52.63 8.53
 7 -13 -3 40.4 6.79
 -7 -13 -3 56.01 10.59
 7 -12 3 78.43 9.52
 7 -12 -3 96.37 9.22
 -7 -12 -3 107.85 13.38
 7 -11 3 55.2 4.86
 7 -11 3 46.03 7.79
 -7 -11 -3 55.73 9.47
 7 -10 3 12.88 4.92
 7 -10 3 15.58 3.19
 -7 -10 -3 16.18 7.45
 7 -9 3 153.84 11.96
 7 -9 3 166.54 8.67
 7 -8 3 36.74 6.16
 7 -8 3 34.11 4.33
 -7 -7 -3 296.3 17.97
 -7 -7 3 305.9 17.78
 7 -7 3 279.74 15.49
 7 -7 3 312.29 12.47
 -7 -6 -3 29.7 6.45
 -7 -6 3 16.7 5.62
 7 -6 3 23.7 3.87
 7 -6 3 21.47 5.03
 -7 -5 3 149.88 11.5
 -7 -5 -3 121 10.62
 7 -5 3 125.49 8.17
 -7 -4 -3 104.16 9.23
 -7 -4 3 98.58 9.21
 -7 -3 3 124.21 8.15
 7 -3 3 110.93 7.75
 -7 -3 -3 108.91 9.29
 -7 -3 3 107.04 9.41
 -7 -3 -3 119.88 9.73
 7 -3 -3 105.62 7.84
 -7 -3 -3 114.4 8.21
 -7 -2 3 186.75 9.97
 7 -2 3 190 9.83
 -7 -2 3 189.7 12.04
 -7 -2 -3 179.05 11.82
 7 -2 -3 187.37 7.51
 -7 -2 -3 196.14 11.84
 7 -2 -3 185.15 9.74
 -7 -2 -3 185.6 10.16
 -7 -1 3 523.19 17.08
 7 -1 3 507.34 16.79
 -7 -1 -3 500.6 20.09
 -7 -1 3 475.91 19.53
 -7 -1 -3 523.7 19.58
 7 -1 -3 515.26 15.02
 7 -1 -3 499.15 16.72
 -7 -1 -3 489.97 16.86
 7 0 -3 43.93 4.92
 -7 0 -3 34.23 4.49
 -7 0 3 39.38 4.5
 7 0 3 42.14 4.68
 -7 0 -3 32.55 5.52
 -7 0 3 36.26 5.39
 7 0 -3 41.11 4.29
 -7 0 -3 40.77 5.23
 -7 1 3 502.3 17.16
 7 1 3 503.1 16.55
 -7 1 -3 484.02 19.93
 -7 1 3 494.49 19.98
 7 1 3 514.16 20.24
 7 1 -3 511.42 20.23
 -7 1 -3 499.75 18.44
 7 1 -3 509.11 16.97
 7 1 -3 481.86 16.47
 -7 1 -3 518.08 17.23
 -7 2 3 198.4 10.38
 7 2 3 191.89 9.93
 -7 2 -3 195 10.17
 7 2 -3 193.28 10.21
 7 2 3 187.85 12.15
 7 2 -3 191.78 12.16
 -7 2 -3 179.49 11.99
 -7 2 3 191.47 12.34
 7 2 -3 195.38 10.55
 7 2 -3 212.25 11.86
 7 3 -3 113.84 9.56
 7 3 -3 103.75 7.84
 -7 3 -3 103.42 7.8
 7 3 -3 114.9 9.04
 7 3 3 113.02 7.74
 -7 3 3 110.88 7.89
 7 4 -3 108.22 8.23
 -7 4 -3 107.35 8.31
 7 4 -3 102.02 9.56
 7 4 -3 122.89 9.43
 7 4 -3 118.27 9.59
 -7 4 3 115.14 8.39
 7 4 3 124.58 8.44
 7 5 -3 127.83 11.03
 7 5 3 121.33 10.13
 7 5 -3 129.4 9.63
 -7 5 -3 144.44 9.77
 7 5 3 126.94 8.93
 7 6 3 21.42 4.55
 -7 6 -3 26.27 4.71
 7 6 -3 31.74 5.74
 7 6 3 22.59 5.09
 7 6 -3 18.95 5.33
 7 6 -3 24.51 4.73
 -7 6 -3 27.83 3.68
 7 7 -3 311.54 16.04
 -7 7 -3 285.16 15.24
 7 7 -3 309.79 14.37
 -7 7 -3 298.09 11.78
 -7 7 3 300.3 15.7
 7 7 3 296.69 15.39
 7 8 -3 39.58 6.56
 -7 8 -3 28.97 5.23
 7 8 -3 38.75 5.41
 -7 8 -3 37 4.51
 7 9 -3 157.73 12.88
 -7 9 -3 154.11 12.22
 -7 9 -3 141.12 9.11
 -7 10 -3 12.59 5.53
 7 10 -3 12.57 4.74
 -7 10 -3 13.83 3.4
 7 11 -3 50.86 8.57
 -7 11 -3 38.82 7.95
 -7 12 -3 91.32 11.29
 7 12 -3 109.92 12.25
 7 13 -3 54.02 10.42
 -7 13 -3 20.05 7.48
 7 14 -3 8.21 7.33
 -7 14 -3 13.89 6.94
 7 15 -3 88.17 13.27
 -7 15 -3 96.93 13.31
 7 16 -3 -4.06 8.48
 -7 16 -3 -3.58 6.92
 7 17 -3 22.35 9.51
 -7 17 -3 19.5 9.15
 -7 -16 -4 166 19.16
 7 -15 4 221.21 18.15
 -7 -15 -4 228.97 21.69
 7 -14 -4 168.12 13.9
 7 -14 4 157.35 14.78
 -7 -14 -4 192.27 19.58
 -7 -13 -4 224.14 19.96
 7 -13 4 197.82 16.37
 7 -12 4 200.57 15.71
 -7 -12 -4 179.31 17.3
 7 -11 4 311.48 19.18
 7 -10 4 295.7 18.22
 7 -9 4 415.84 21.14
 7 -8 4 350.06 18.98
 7 -7 4 472.17 21.98
 -7 -6 -4 492.37 21.92
 -7 -6 4 472.99 21.51
 7 -6 4 418.35 20.4
 -7 -5 4 609.16 23.95
 -7 -5 -4 623.82 24.67
 -7 -4 4 459.54 19.98
 -7 -4 -4 460.22 20.19
 7 -4 4 485.79 19.21
 7 -4 -4 461.06 19.24
 -7 -4 -4 450.82 19.45
 -7 -3 -4 498.33 20.45
 -7 -3 4 502.65 20.19
 7 -3 4 522.93 19.87
 7 -3 -4 511.77 19.86
 -7 -3 -4 508.12 20.12
 -7 -2 -4 517.64 20.51
 -7 -2 4 501.45 20.1
 7 -2 4 514.84 19.17
 7 -2 -4 511.2 19.49
 -7 -2 -4 497.57 19.88
 -7 -1 4 826.33 25.52
 7 -1 4 790.94 25.11
 -7 -1 4 760.86 25.56
 -7 -1 -4 777.15 25.92
 -7 -1 -4 825.23 27.21
 7 -1 -4 759.67 24.47
 -7 -1 -4 784.81 24.96
 -7 0 4 782.95 24.63
 7 0 4 742.25 23.96
 -7 0 -4 721.65 25.02
 -7 0 4 719.24 24.48
 7 0 -4 740.22 21.66
 -7 0 -4 736.68 24.86
 7 0 -4 707.92 23.45
 -7 0 -4 709.89 23.61
 -7 1 4 795.57 25.38
 7 1 4 798.82 24.85
 -7 1 -4 761.39 25.77
 -7 1 4 750.21 25.59
 -7 1 -4 797.44 25.44
 7 1 -4 817.5 23.85
 7 1 -4 764.18 24.46
 -7 1 -4 780.81 25.13
 -7 2 -4 481.03 19.03
 7 2 -4 489.54 18.9
 7 2 4 509.81 19.45
 -7 2 -4 505.6 19.14
 -7 2 -4 501.52 20.65
 -7 2 4 458.12 19.79
 7 2 4 527.87 20.84
 7 2 -4 528.04 21
 7 3 4 516.93 19.9
 7 3 -4 516.21 20.01
 -7 3 -4 508.29 19.69
 -7 3 -4 500.4 20.94
 7 3 -4 493.74 20.83
 -7 3 4 496.83 21.07
 7 3 -4 533.56 20.16
 7 4 -4 464.52 20.75
 7 4 -4 448.19 19.03
 -7 4 -4 456.66 19.27
 7 4 4 484.33 19.14
 7 5 -4 643.54 25.33
 7 5 4 626.79 24.7
 7 5 -4 595.67 22.75
 -7 5 -4 586.99 22.92
 -7 5 4 611.84 23.33
 7 5 4 641.98 23.19
 7 6 4 464.33 21.66
 7 6 -4 436.3 20.26
 -7 6 -4 462.16 20.47
 7 7 -4 525.67 23.3
 -7 7 -4 493.5 22.05
 7 7 -4 495.43 18.81
 -7 7 -4 544.11 19.45
 7 8 -4 372.11 20.29
 -7 8 -4 362.86 19.53
 7 8 -4 392.06 16.33
 -7 8 -4 405.41 16.46
 7 9 -4 433.09 22.28
 -7 9 -4 366.74 20.31
 7 9 -4 412.15 16.94
 -7 9 -4 429.86 17.32
 -7 10 -4 284.1 18.42
 7 10 -4 340.26 20.28
 7 11 -4 331.97 21.15
 -7 11 -4 309.03 20.01
 7 12 -4 207.42 17.72
 -7 12 -4 172.98 15.92
 7 13 -4 239.44 19.19
 -7 13 -4 208.28 18.08
 7 14 -4 189.25 18.3
 -7 14 -4 164.51 16.58
 7 15 -4 214.12 19.67
 -7 15 -4 207.31 19.33
 7 16 -4 132.6 16.88
 -7 16 -4 133.12 16.25
 7 -16 5 17.11 7.89
 7 -15 5 43.08 10.08
 -7 -15 -5 78.95 14.96
 7 -14 5 24.39 8.43
 -7 -14 -5 23.79 10.32
 7 -13 5 25.72 8.41
 7 -12 5 46.43 9.84
 7 -11 5 36.15 9.19
 7 -10 5 92.33 11.75
 7 -9 5 122.75 12.58
 7 -8 5 31.4 7.87
 7 -7 5 165.69 14.07
 7 -6 5 69.09 9.23
 -7 -5 -5 103.79 9.56
 -7 -5 5 101.17 9.56
 7 -5 -5 92.9 10.5
 -7 -5 -5 112.52 10.97
 -7 -4 5 232.6 13.7
 -7 -4 -5 242.58 14.24
 -7 -4 5 233.52 15.33
 -7 -4 -5 240.23 15.23
 7 -4 -5 230.42 14.96
 -7 -3 -5 47.64 6.66
 -7 -3 5 56.36 6.76
 -7 -3 5 55.77 7.63
 7 -3 -5 68.96 8.52
 -7 -3 -5 67.21 8.84
 -7 -2 5 52.98 6.51
 -7 -2 -5 57.15 6.72
 -7 -2 5 64.96 7.35
 7 -2 -5 58.42 7.66
 -7 -2 -5 67.03 8.52
 -7 -1 5 308.72 16.5
 7 -1 5 313.9 16.08
 -7 -1 5 288.84 14.45
 -7 -1 -5 299.16 14.94
 -7 -1 5 229.35 13.4
 7 -1 -5 276.74 15.4
 -7 -1 -5 261.62 15.46
 7 0 -5 97.8 9.46
 -7 0 -5 81.07 9.23
 -7 0 5 83.43 8.75
 7 0 5 113.84 9.65
 -7 0 -5 93.72 8.47
 -7 0 5 90.82 7.95
 -7 0 5 90.99 7.94
 -7 1 5 299.66 16.36
 7 1 5 284.69 15.44
 -7 1 5 276.71 14.28
 -7 1 -5 288.38 14.67
 -7 1 5 305.55 13.89
 7 1 -5 318.44 16.36
 -7 1 -5 232.3 14.81
 7 2 -5 66.08 8.35
 -7 2 -5 56.88 7.81
 -7 2 -5 68.58 7.67
 7 2 -5 64.93 7.33
 -7 2 5 68.94 6.33
 -7 2 -5 57.77 7.32
 -7 2 5 58.15 7.02
 7 3 -5 70.58 8.09
 -7 3 -5 52.81 7.68
 -7 3 5 53.97 5.26
 -7 3 -5 60.95 7.06
 7 3 -5 61.87 7.48
 -7 3 -5 47.69 6.29
 -7 3 5 49.73 6.79
 7 4 -5 235.55 14.96
 -7 4 -5 238.58 14.79
 -7 4 5 221.54 9.78
 -7 4 -5 230.91 14.16
 7 4 -5 255.89 14.96
 -7 4 5 229.08 14.16
 7 5 -5 85.41 9.68
 -7 5 -5 88.86 10.12
 -7 5 5 93.54 5.62
 7 5 5 105.77 9.97
 7 5 -5 111.85 10.64
 -7 6 -5 62.14 8.61
 7 6 -5 78.94 9.73
 -7 6 5 62.26 3.7
 7 6 5 72.1 8.42
 7 7 -5 191.47 14.82
 -7 7 -5 199.54 15.01
 7 8 -5 15.53 6.61
 -7 8 -5 6.35 5.11
 7 8 -5 20.31 4.68
 -7 8 -5 12.66 4.92
 7 9 -5 145.84 14.02
 -7 9 -5 145.52 13.95
 7 9 -5 155.06 10.05
 7 10 -5 69.91 11.03
 -7 10 -5 79.62 11.16
 7 11 -5 27.43 8.02
 -7 11 -5 32.29 8.51
 -7 12 -5 57.84 10.79
 7 12 -5 34.48 9.76
 7 13 -5 20.4 9.2
 -7 13 -5 10.3 7.95
 7 14 -5 42.9 10.97
 -7 14 -5 21.23 9.6
 7 15 -5 49.36 11.84
 -7 15 -5 71.89 12.31
 7 16 -5 0.2 8.46
 -7 16 -5 12.08 9.29
 7 -15 6 112.63 15.03
 7 -14 6 54.08 11.05
 7 -13 6 53.67 11.85
 7 -12 6 154.97 16.71
 7 -11 6 58.58 10.49
 7 -10 6 132.02 14.44
 7 -9 6 166.68 15.73
 7 -8 6 98.1 12.43
 7 -7 6 147.08 14.46
 7 -6 6 123.39 13.18
 -7 -6 6 131.73 13.22
 7 -6 -6 157.57 15.05
 -7 -6 -6 140.73 13.87
 -7 -5 6 173.43 14.88
 7 -5 6 153.94 14.07
 7 -5 -6 173.41 14.99
 -7 -5 -6 166.82 14.68
 -7 -4 -6 372.26 17.15
 -7 -4 6 344.39 16.63
 -7 -4 6 336.45 19.59
 7 -4 -6 345.37 19.98
 -7 -4 -6 327.01 19.61
 -7 -3 -6 58.9 7.12
 -7 -3 6 39.12 5.76
 -7 -3 6 57.08 7.94
 7 -3 -6 44.99 8.28
 -7 -3 -6 48.39 8.21
 -7 -2 -6 237.5 13.19
 -7 -2 6 242.5 13.1
 -7 -2 6 235.8 15.44
 7 -2 -6 254.75 16.38
 -7 -2 -6 255.18 16.64
 -7 -1 -6 282.69 14.12
 -7 -1 6 280.38 13.78
 -7 -1 6 295.71 16.41
 7 -1 -6 297.93 17.88
 -7 -1 -6 301.22 18.43
 7 0 -6 108.7 11.11
 -7 0 -6 90.93 10.35
 -7 0 6 89.12 7.66
 -7 0 -6 93.18 8.17
 -7 0 6 91.76 9.22
 -7 1 -6 274.69 14.08
 -7 1 6 263.9 13.5
 -7 1 6 283.9 14.67
 7 1 -6 287.83 17.53
 -7 1 -6 290.88 17.95
 -7 2 -6 258.42 13.78
 -7 2 6 222.38 12.74
 -7 2 6 248.85 13.27
 -7 2 -6 254.58 16.51
 7 2 -6 237.85 16.22
 7 3 -6 54.62 8.89
 -7 3 -6 58.79 8.96
 -7 3 6 53.31 5.98
 -7 3 -6 57.28 7.31
 -7 3 6 57.93 6.98
 7 4 -6 334.81 19.8
 -7 4 -6 364.33 20.31
 -7 4 6 354.98 14.46
 -7 4 -6 367.28 17.12
 -7 4 -6 347.68 17.4
 -7 4 6 363.06 17.6
 7 4 -6 354.02 17.73
 7 5 -6 183.85 14.58
 -7 5 -6 186.76 14.74
 -7 5 6 166.08 9.12
 7 5 -6 196.92 13.68
 -7 5 -6 163.09 12.54
 -7 5 6 181.57 12.95
 7 6 -6 136.89 13.18
 -7 6 -6 145.83 13.59
 -7 6 6 138.38 7.69
 7 7 -6 145.34 14.46
 -7 7 -6 152.37 14.15
 7 8 -6 105.47 12.39
 -7 8 -6 114.23 12.89
 7 8 -6 95.77 8.27
 7 9 -6 205.35 17.55
 -7 9 -6 175.59 16.2
 7 10 -6 124.33 14.44
 -7 10 -6 127.46 14.81
 7 11 -6 51.06 11.74
 -7 11 -6 62.99 11.54
 7 12 -6 153.7 17.2
 -7 12 -6 139.93 15.9
 7 13 -6 58.54 12.11
 -7 13 -6 56.84 11.97
 -7 14 -6 67.89 12.95
 7 14 -6 83.22 14.67
 7 -13 7 101.82 15.25
 7 -12 7 224.61 20.42
 7 -11 7 143.17 16.94
 7 -10 7 171.48 17.54
 7 -9 7 178.48 17.47
 7 -8 7 273.9 20.94
 -7 -7 7 283.76 21.21
 7 -7 7 229.59 18.87
 -7 -6 7 296.48 21.3
 7 -6 7 266.46 20.32
 7 -6 -7 317.83 21.86
 -7 -6 -7 293.67 21.51
 -7 -5 7 233.77 18.56
 7 -5 7 203.07 17.66
 7 -5 -7 248.87 19.01
 -7 -5 -7 225.02 18.11
 -7 -4 7 438.94 24.28
 -7 -4 -7 449.05 25.45
 7 -4 -7 469.61 25.38
 -7 -3 7 350.2 20.77
 7 -3 -7 306.66 20.19
 -7 -3 -7 309.38 20.54
 -7 -2 -7 585.39 20.17
 -7 -2 7 565.04 19.53
 -7 -2 7 531.8 25.66
 7 -2 -7 557.55 27.27
 -7 -2 -7 558.99 27.8
 -7 -1 7 318.24 13.75
 -7 -1 -7 295.38 13.41
 -7 -1 7 312.72 18.4
 7 -1 -7 340.16 20.94
 -7 -1 -7 383.96 22.2
 -7 0 7 273.51 12.74
 -7 0 -7 274.47 12.71
 -7 0 7 244.01 15.75
 7 0 -7 264.35 18.75
 -7 0 -7 256.37 18.5
 -7 1 7 329.08 14.56
 -7 1 -7 341.74 14.81
 -7 1 7 319.22 17.33
 7 1 -7 307.08 19.86
 -7 1 -7 344.25 20.92
 -7 2 7 532.14 19.24
 -7 2 -7 536.89 19.69
 -7 2 7 540.54 22.16
 7 2 -7 564.32 27.01
 -7 2 -7 508.7 26.16
 -7 3 7 302.02 14.61
 -7 3 -7 328.11 15.57
 -7 3 7 321.86 16
 7 3 -7 317.97 20.76
 -7 3 -7 325.69 20.7
 -7 4 7 433.11 18.49
 -7 4 -7 450.22 19.28
 -7 4 7 433.02 18.11
 7 4 -7 456.37 25
 -7 4 -7 453.64 24.95
 7 5 -7 237.65 18.19
 -7 5 -7 222.9 17.64
 -7 5 7 220.32 12.08
 -7 5 7 209.71 13.36
 -7 5 -7 222.8 14.15
 7 6 -7 297.89 20.98
 -7 6 -7 304.44 20.61
 -7 6 7 304.16 17.15
 -7 6 -7 287.18 16.97
 7 7 -7 261.28 20.49
 -7 7 -7 290.52 20.75
 -7 7 -7 222.65 15.96
 -7 7 7 258.17 16.53
 7 8 -7 285.14 21.5
 -7 8 -7 291.83 21.19
 7 9 -7 205.36 19.61
 -7 9 -7 182.84 17.78
 7 10 -7 179.67 18.52
 -7 10 -7 163.59 17.03
 7 11 -7 138.16 16.59
 -7 11 -7 139.59 16.39
 7 12 -7 254.23 22.83
 -7 12 -7 251.48 21.88
 7 13 -7 138.19 17.52
 -7 13 -7 129.85 16.74
 7 -11 8 -1.27 8.21
 7 -10 8 1.02 8.09
 7 -9 8 -15.99 9.16
 7 -8 8 -6.94 7.55
 7 -7 8 4.97 7.49
 -7 -7 8 5.07 7.59
 7 -7 -8 1.12 7.41
 -7 -7 -8 -8.41 9.44
 7 -6 8 18.72 9.88
 -7 -6 8 -2.83 8.68
 7 -6 -8 -7.46 9.27
 -7 -6 -8 1.6 7.56
 7 -5 8 4.27 6.19
 -7 -5 8 -7.86 7.18
 7 -5 -8 -14.23 8
 -7 -5 -8 -5.81 8.01
 7 -4 8 7.87 8.56
 -7 -4 8 4.61 5.98
 7 -4 -8 8.62 7.85
 -7 -4 -8 27.84 9.05
 -7 -3 8 3.06 6.6
 7 -3 -8 6.57 8.19
 -7 -3 -8 9.96 8.17
 -7 -2 8 3.1 5.89
 7 -2 -8 11.64 8.01
 -7 -2 -8 3.42 7.03
 -7 -1 -8 3 7.35
 7 -1 -8 1.28 6.75
 -7 -1 8 -2.04 5.59
 7 0 -8 9.05 7.43
 -7 0 -8 7.87 8.09
 -7 0 8 10.41 5.56
 7 1 -8 7.09 7.75
 -7 1 -8 7.52 7.4
 -7 1 8 -4.44 4.65
 7 2 -8 14.2 8.5
 -7 2 -8 -4.67 8.13
 -7 2 8 -3.03 5.17
 7 3 -8 4.47 7.72
 -7 3 -8 -1.56 6.67
 -7 3 8 4.26 4.78
 7 4 -8 -3.87 7.96
 -7 4 -8 -3.51 7.51
 -7 4 8 5.46 4.66
 7 5 -8 1.78 7.04
 -7 5 -8 5.45 6.1
 7 6 -8 -5.36 8.9
 -7 6 -8 14.05 8.26
 7 7 -8 -4.55 8.85
 -7 7 -8 6.51 7.6
 7 8 -8 -3.6 9.41
 -7 8 -8 -13.99 9.09
 7 9 -8 12.07 8.95
 -7 9 -8 -2.61 8.16
 7 10 -8 -19.95 10.2
 -7 10 -8 5.59 7.81
 -7 11 -8 -16.88 10.97
 7 11 -8 0.7 9
 -7 -8 9 147.69 18.34
 7 -7 9 138.4 17.23
 -7 -7 9 104.63 15.49
 7 -7 -9 134.15 17.78
 -7 -7 -9 119.51 16.38
 7 -6 9 175.55 19.4
 -7 -6 9 185.25 18.92
 7 -6 -9 207.86 20.87
 -7 -6 -9 203.59 21.12
 7 -5 9 163.78 18.12
 -7 -5 9 160.77 18.02
 7 -5 -9 129.65 16.37
 -7 -5 -9 176.63 19.01
 -7 -4 9 251.46 21.39
 7 -4 9 232.72 21.17
 7 -4 -9 265.6 22.27
 -7 -4 -9 255.07 22.2
 7 -3 9 121.49 15.97
 -7 -3 9 124.89 15.02
 7 -3 -9 139.25 16.72
 -7 -3 -9 123.74 16.25
 -7 -2 9 251.24 20
 -7 -2 -9 227.26 20.43
 7 -2 -9 265.43 21.94
 -7 -1 9 186.03 17.08
 7 -1 -9 195 18.72
 -7 -1 -9 243.65 20.72
 7 0 -9 201.29 19.64
 -7 0 -9 195.73 19.26
 -7 0 9 194.29 16.57
 7 1 -9 171.64 17.78
 -7 1 -9 198.42 19.28
 -7 1 9 200.97 16.05
 -7 2 -9 266.08 22
 -7 2 9 219.92 16.92
 7 2 -9 258.05 21.84
 7 3 -9 132.76 16.25
 -7 3 -9 142.28 16.81
 -7 4 -9 247.18 21.04
 7 4 -9 261.2 21.91
 7 5 -9 167.18 19.2
 -7 5 -9 180.37 18.8
 7 6 -9 166.77 18.17
 -7 6 -9 191.33 19.93
 7 7 -9 133.1 17.21
 -7 7 -9 124.99 16.5
 7 8 -9 148.45 18.74
 -7 8 -9 143.83 17.96
 7 9 -9 87.44 15.78
 -7 9 -9 85.5 14.88
 -7 -5 10 119.3 15.98
 -7 -4 10 70.63 13.09
 7 -4 -10 62.09 13.81
 -7 -4 -10 80.23 15.65
 -7 -3 10 42.96 10.03
 7 -3 -10 50.8 12.34
 -7 -3 -10 58.46 12.15
 -7 -2 10 23.75 8.36
 7 -2 -10 44.01 12.45
 -7 -2 -10 47.02 13.36
 -7 -1 10 145.98 15.61
 7 -1 -10 141.3 18.38
 -7 -1 -10 194.4 20.42
 7 0 -10 36.8 10.89
 -7 0 -10 36.5 11.68
 -7 0 10 15.47 6.95
 7 1 -10 162.09 18.53
 -7 1 -10 141.51 17.52
 7 2 -10 63.26 13.67
 -7 2 -10 39.4 11.74
 7 3 -10 53.95 13.08
 -7 3 -10 73.11 14.05
 7 4 -10 75.06 13.9
 -7 4 -10 61.51 12.39
 -8 -17 0 2.13 8.07
 -8 -16 0 498.28 30.88
 -8 -15 0 2.59 7.17
 -8 -14 0 728.45 35.17
 -8 -13 0 5.98 6.16
 -8 -12 0 659.4 31.04
 -8 -11 0 7.81 5.02
 -8 -10 0 974.7 35.48
 -8 -9 0 6.34 6.34
 8 -9 0 9.91 2.46
 -8 -9 0 14.5 4.93
 -8 -8 0 2207.98 58.64
 8 -8 0 2143.63 41.36
 -8 -8 0 2156.53 54.33
 -8 -7 0 1.82 4.77
 8 -7 0 6.94 1.93
 -8 -7 0 9.88 4.82
 -8 -6 0 1938.51 51.5
 8 -6 0 1859.88 36.37
 -8 -6 0 1886.43 46.53
 -8 -5 0 10.82 5.47
 -8 -5 0 10.34 3.8
 -8 -4 0 1898.84 49.67
 -8 -4 0 1921.13 44.12
 -8 -3 0 13.01 4.74
 -8 -3 0 13.57 3.19
 -8 -2 0 3101.26 68.73
 -8 -2 0 3092.22 59.62
 -8 -1 0 14.96 4.67
 -8 -1 0 16.19 2.96
 -8 0 0 3339.34 73.29
 -8 0 0 3408.9 60.79
 -8 1 0 19.15 5.26
 8 1 0 14.25 3.89
 -8 2 0 3111.9 42.66
 -8 2 0 3057.32 63.78
 8 2 0 3106.01 57.47
 -8 2 0 3168.1 43.03
 8 2 0 3040.05 42.52
 8 3 0 8.94 3.78
 8 4 0 1895.52 45.34
 8 5 0 13.41 4.46
 -8 -17 1 43.11 10.37
 -8 -17 -1 61.9 14.23
 -8 -16 1 5.87 7.57
 -8 -16 -1 -5.77 8.19
 -8 -15 1 67.05 12.78
 -8 -15 -1 83.14 13.06
 -8 -14 1 11.4 7.72
 -8 -14 -1 -0.81 6.69
 -8 -13 1 88.31 12.55
 -8 -13 -1 109.91 14.31
 8 -12 -1 -1.45 2.61
 -8 -12 1 -7.46 5.93
 -8 -12 -1 -5.85 5.33
 8 -11 1 89.7 7.54
 -8 -11 1 89.38 11.31
 8 -11 -1 94.77 6.55
 -8 -11 -1 79.02 11.12
 8 -10 1 128.7 8.56
 -8 -10 1 137.9 12.94
 8 -10 -1 121.33 6.85
 -8 -10 -1 118.47 12.02
 -8 -9 -1 200.59 16.11
 -8 -9 1 161.83 14.72
 8 -9 1 179.65 10.02
 8 -9 -1 195.15 7.78
 -8 -9 1 175.92 13.92
 -8 -9 -1 197.54 14.88
 -8 -8 -1 160.95 14.18
 -8 -8 1 136.86 13.2
 8 -8 1 146.16 8.43
 -8 -8 -1 155.03 12.61
 8 -8 -1 156.08 6.14
 -8 -8 1 156.12 12.29
 -8 -7 1 214.11 16.25
 -8 -7 -1 201.64 15.65
 8 -7 1 222.75 10.51
 8 -7 -1 241.68 6.94
 -8 -7 1 226.4 14.45
 -8 -7 -1 236.21 14.62
 -8 -6 1 18.14 5.99
 -8 -6 -1 14.68 4.7
 8 -6 1 17.56 3.32
 -8 -6 1 18.53 5.08
 8 -6 -1 17.35 1.55
 -8 -6 -1 15.48 4.95
 -8 -5 -1 179.87 13.58
 -8 -5 1 163.07 13.19
 8 -5 -1 188.2 5
 -8 -5 -1 196.47 12.2
 -8 -5 1 189.73 11.83
 -8 -5 -1 187.26 11.55
 -8 -4 -1 252.6 15.69
 -8 -4 1 247.87 15.41
 -8 -4 -1 243.18 13.25
 -8 -4 -1 242.28 12.55
 8 -4 -1 254.41 6.55
 -8 -4 1 237.02 12.63
 -8 -3 -1 279.85 16.26
 -8 -3 1 254.4 15.44
 -8 -3 -1 272.3 12.54
 8 -3 -1 273.29 7.65
 -8 -3 1 267.99 12.8
 -8 -2 1 201.05 13.56
 -8 -2 -1 190.17 13.18
 8 -2 1 192.86 10.93
 -8 -2 -1 200.52 9.85
 8 -2 -1 200.61 7.12
 -8 -2 1 193.5 9.96
 -8 -1 -1 310.59 16.52
 -8 -1 1 274.57 15.72
 8 -1 1 303.64 13.98
 -8 -1 -1 316.88 11.74
 8 -1 -1 304.73 10.06
 -8 0 1 150.74 11.61
 -8 0 -1 147.88 11.65
 8 0 1 152.28 9.89
 -8 0 -1 148.13 6.97
 8 0 -1 138.18 7.09
 -8 1 1 315.56 7.79
 8 1 1 309.11 7.59
 -8 1 -1 309.03 17.31
 8 1 -1 320.05 17.01
 -8 1 1 295.85 16.42
 8 1 1 330.03 14.93
 8 1 -1 324.54 7.62
 -8 1 -1 309.92 9.62
 -8 1 -1 320.12 7.74
 8 1 -1 314.46 11.92
 8 2 -1 195.62 6.61
 -8 2 -1 205.47 6.85
 8 2 -1 207.69 13.63
 -8 2 1 196.31 13.67
 -8 2 -1 196.91 13.9
 8 2 1 196.06 11.8
 8 2 -1 207.73 10.12
 -8 2 -1 190.58 5.98
 -8 2 1 200.26 6.93
 8 2 1 198.11 6.64
 8 3 -1 260.4 9.27
 -8 3 -1 272.33 9.4
 8 3 -1 274.13 15.77
 8 3 -1 292.73 13.92
 8 3 1 272.14 13.92
 8 3 -1 281.7 12.66
 -8 3 1 273.53 9.41
 8 3 1 267.9 9.21
 8 4 -1 225.13 9.46
 -8 4 -1 233.1 9.45
 8 4 -1 246.7 15.27
 8 4 1 245.97 15.26
 8 4 -1 224.57 12.47
 8 4 -1 257.54 12.75
 -8 4 1 249.72 9.94
 8 4 1 246.78 9.75
 8 5 -1 193.19 9.53
 -8 5 -1 196.07 9.37
 8 5 1 205.72 14.03
 8 5 -1 192.45 13.64
 8 5 -1 193.36 11.83
 8 5 -1 188.85 11.31
 -8 5 1 190.44 9.55
 8 5 1 190.09 9.24
 8 6 -1 13.47 3.15
 -8 6 -1 22.55 3.96
 8 6 -1 9.85 3.91
 8 6 1 9.95 2.67
 -8 6 1 13.42 3.44
 8 7 1 227.1 11.9
 8 18 -1 7.31 7.8
 -8 18 -1 1.93 8.62
 -8 -16 2 182.57 19.64
 -8 -16 -2 242.02 21.97
 -8 -15 2 14.26 7.71
 -8 -15 -2 -8.32 8.95
 -8 -14 2 279.13 22.23
 -8 -14 -2 227.47 19.99
 8 -13 2 -0.08 3.6
 -8 -13 2 -12.2 8.1
 -8 -13 -2 4.93 7.28
 8 -12 2 341.96 17.3
 -8 -12 -2 371 23.28
 -8 -12 2 362.76 23.27
 8 -11 2 59.19 7.05
 -8 -11 2 62.82 10.44
 8 -11 -2 53.62 5.87
 -8 -11 -2 57.56 10.03
 8 -10 2 504.05 20.3
 8 -10 -2 524.8 17.31
 -8 -10 2 533.99 26.46
 -8 -10 -2 515.65 25.74
 8 -9 2 3.33 3.17
 -8 -9 2 -3.49 5.61
 -8 -9 -2 10.87 5.7
 -8 -8 -2 561.28 26.29
 -8 -8 2 535.33 26.01
 8 -8 2 536.77 19.98
 -8 -8 2 566.96 25.06
 -8 -8 -2 531.76 24.05
 -8 -7 -2 32.1 7.1
 -8 -7 2 41.75 8.08
 8 -7 2 31.67 4.68
 8 -7 2 38.39 5.36
 -8 -7 -2 31.93 6.62
 -8 -7 2 33.61 6.5
 -8 -6 2 856.63 31.73
 -8 -6 -2 884.27 31.89
 8 -6 2 848.92 25.13
 -8 -6 -2 881.59 29.47
 -8 -5 2 283.67 17.03
 -8 -5 -2 281.29 16.8
 -8 -5 -2 297.52 15.26
 8 -5 2 288.29 13.24
 -8 -4 -2 911.91 30.77
 -8 -4 2 928.48 30.71
 8 -4 2 911.52 26.39
 -8 -3 2 31.41 6.14
 -8 -3 -2 47.84 7.08
 8 -3 2 41.37 5.52
 8 -3 -2 42.22 2.78
 -8 -2 2 998.92 32.09
 -8 -2 -2 983.7 32.07
 8 -2 -2 997.54 21.89
 8 -2 2 1001.6 28.42
 -8 -1 2 7.7 1.89
 8 -1 2 8.13 1.88
 -8 -1 2 3.54 3.65
 -8 -1 -2 7.09 3.65
 -8 -1 -2 5.74 2.42
 8 -1 2 14.03 4.28
 8 -1 -2 11.3 2.38
 8 -1 -2 6.89 1.82
 -8 -1 -2 4.78 1.81
 8 -1 -2 10.31 2.31
 -8 0 2 1366.61 27.57
 8 0 2 1278.2 27.14
 -8 0 -2 1298.7 37.48
 -8 0 2 1245.03 36.96
 8 0 -2 1363.77 30.44
 8 0 2 1273.11 34.23
 8 0 -2 1313.66 30.64
 8 0 -2 1276.7 27.06
 -8 0 -2 1272.71 27.36
 -8 1 2 6.08 1.9
 8 1 2 9 2.04
 8 1 -2 5.84 1.81
 -8 1 -2 8.92 2.29
 -8 1 2 6.44 4.16
 -8 1 -2 2.23 3.45
 8 1 -2 5.11 2.91
 8 1 -2 10.57 2.93
 8 1 -2 9.67 2.97
 -8 2 2 1014.27 23.82
 8 2 -2 994.3 23.08
 -8 2 -2 1009.8 23.58
 8 2 2 971.42 23.22
 8 2 -2 986.03 32.25
 -8 2 -2 978.66 32.3
 -8 2 2 960.17 32.42
 8 2 -2 1022.38 27.53
 8 2 -2 1029.04 27.51
 8 3 -2 45.07 7
 -8 3 2 37.07 7.14
 -8 3 -2 37.74 6.18
 -8 3 2 43.06 4.46
 8 3 -2 41.21 4.26
 8 3 2 39.93 3.99
 -8 3 -2 36.4 4.07
 8 3 -2 49.61 5.82
 8 4 -2 945.55 24.79
 -8 4 -2 970.3 24.85
 8 4 2 999.47 32.46
 8 4 -2 957.09 32.12
 8 4 -2 1009.21 29.57
 8 4 -2 928.92 28.05
 -8 4 2 955.39 24.93
 8 4 2 930.86 24.32
 8 4 -2 935.1 28.2
 8 5 -2 279.97 12.7
 -8 5 -2 294 12.69
 8 5 2 292.77 16.7
 8 5 -2 288.57 15.11
 8 5 -2 306.43 14.59
 8 5 -2 313.56 15.48
 -8 5 -2 294.73 7.91
 -8 5 2 303.28 13.04
 8 5 2 286.71 12.47
 8 6 -2 970.45 26.99
 -8 6 -2 776.97 24.74
 8 6 -2 893.14 27.4
 -8 6 2 887.78 26.11
 8 6 2 882.6 25.76
 -8 6 -2 866.79 17.26
 8 7 -2 41.75 6.2
 -8 7 -2 41.1 5.64
 8 7 -2 46.18 6.38
 8 7 2 37.46 5.61
 8 8 -2 549.24 21.76
 -8 8 -2 541.17 21.36
 -8 8 2 574.94 22.11
 8 8 2 550.27 21.43
 8 9 -2 -5.41 4.44
 -8 9 -2 0.98 4.8
 -8 10 -2 487.01 21.84
 8 10 -2 520.4 23.43
 8 11 -2 54.79 8.6
 -8 11 -2 52.67 8.5
 8 12 -2 364.49 20.96
 -8 12 -2 316.54 19.55
 8 13 -2 -1.46 5.7
 -8 13 -2 9.98 6.23
 8 14 -2 227.86 18.14
 -8 14 -2 231.72 18.53
 8 15 -2 -0.18 6.32
 -8 15 -2 13.96 8.75
 8 16 -2 201.71 18.74
 -8 16 -2 196.39 18.51
 8 17 -2 6.96 8.74
 -8 17 -2 -10.26 8.95
 -8 -16 -3 9.8 8.42
 -8 -15 -3 326.67 25.15
 8 -14 3 15.51 6.5
 -8 -14 -3 -1.07 7.46
 8 -13 3 409.85 21.56
 8 -13 -3 449.27 19.52
 -8 -13 -3 489.36 28.67
 8 -12 3 4.36 4.97
 8 -12 -3 -0.67 3.39
 -8 -12 -3 7.95 6.08
 8 -11 3 756.37 28.57
 8 -11 3 824.56 22.97
 -8 -11 -3 804.45 34.74
 8 -10 3 30.57 6.2
 8 -10 3 32.73 4.74
 -8 -10 -3 25.12 8.06
 8 -9 3 683.56 25.64
 -8 -9 -3 697.04 29.54
 8 -9 3 687.57 21.33
 -8 -8 -3 26.21 7.32
 -8 -8 3 20.88 6.64
 8 -8 3 24.73 5.73
 8 -8 3 27.91 4.51
 -8 -7 3 781.21 30.8
 -8 -7 -3 820.81 31.31
 8 -7 3 768.57 27.18
 8 -7 3 794.79 23.73
 -8 -6 -3 77.73 9.5
 -8 -6 3 68.99 9.29
 8 -6 3 77.77 6.85
 -8 -5 -3 1559.99 44.56
 -8 -5 3 1559.1 44.34
 8 -5 3 1478.66 36.85
 -8 -4 3 24.34 5.91
 -8 -4 -3 16.18 4.66
 8 -4 3 24.77 4.62
 -8 -3 3 1473.36 41.65
 -8 -3 -3 1517.15 42.18
 -8 -3 3 1571.34 35.62
 8 -3 -3 1510.88 35.81
 -8 -3 -3 1461.45 35.84
 -8 -2 3 29.85 4.1
 8 -2 3 29.87 3.91
 -8 -2 -3 21.16 5.29
 -8 -2 3 29.94 5.57
 8 -2 -3 28.08 3.24
 8 -2 -3 31.36 4.22
 -8 -2 -3 30.22 4.29
 -8 -1 3 1414.57 32.91
 8 -1 3 1414.98 32.63
 -8 -1 -3 1402.44 39.61
 -8 -1 3 1337.31 39.38
 -8 -1 -3 1395.23 37.57
 8 -1 -3 1439.34 30.91
 8 -1 -3 1375.45 32.46
 -8 -1 -3 1397.77 33.18
 -8 0 3 234.59 10.87
 8 0 3 215.81 10.19
 -8 0 3 196.56 13.14
 -8 0 -3 223.59 13.84
 -8 0 -3 214.08 12.47
 8 0 -3 229.73 10.47
 8 0 -3 215.73 10.24
 -8 0 -3 232.3 10.81
 -8 1 3 1415.02 33.29
 8 1 3 1422.42 32.52
 -8 1 3 1321.18 39.27
 -8 1 -3 1320.49 38.75
 8 1 -3 1423.44 33.83
 8 1 -3 1356.33 32.25
 8 1 -3 1410.61 35.78
 -8 1 -3 1383.22 32.83
 8 2 -3 34.63 5.92
 -8 2 -3 26.88 5.33
 -8 2 3 26.91 5.22
 8 2 3 34.68 4.43
 8 2 -3 26.67 3.78
 -8 2 -3 28.94 4.15
 -8 2 3 33.7 4.35
 8 2 -3 34.22 5.17
 -8 3 3 1384.58 41.61
 8 3 -3 1569.87 42.74
 8 3 3 1568.34 42.42
 -8 3 -3 1460.06 42.23
 8 3 -3 1403.65 34.81
 -8 3 -3 1445.82 35.47
 8 3 3 1552.07 35.82
 8 3 -3 1510.73 39.21
 -8 3 3 1535.45 36.15
 8 4 -3 17.18 4.01
 -8 4 3 29.78 4.61
 -8 4 -3 23.48 4.35
 8 4 3 21.94 3.91
 8 4 3 29.71 5.97
 8 4 -3 24.88 5.68
 8 4 -3 25.03 4.84
 8 5 -3 1526.69 38.53
 -8 5 -3 1477.06 37.7
 8 5 3 1562.99 38.05
 8 6 -3 64.43 7.38
 8 6 3 69.36 7.26
 -8 6 -3 64.42 7.25
 8 6 -3 59.14 6.54
 -8 6 -3 73.16 5.44
 8 7 -3 757.15 26.66
 -8 7 -3 723.47 25.64
 8 7 -3 789.26 25.79
 -8 7 -3 794.78 20.33
 -8 7 3 822.23 27.13
 8 7 3 791.54 26.47
 8 8 -3 21.76 5.45
 -8 8 -3 19.78 5.32
 8 8 -3 31.49 5.46
 -8 8 -3 27.82 3.6
 8 9 -3 714.53 27.76
 -8 9 -3 673.22 26.45
 -8 9 -3 692.58 19.38
 8 10 -3 38.51 7.85
 -8 10 -3 30.5 7.03
 8 11 -3 834.29 32.71
 -8 11 -3 761.07 30.84
 8 12 -3 -5.51 6.16
 -8 12 -3 4.72 6.17
 8 13 -3 422.93 24.64
 -8 13 -3 400.68 23.56
 8 14 -3 8.92 7.19
 -8 14 -3 13.18 7.96
 8 15 -3 334.29 23.69
 -8 15 -3 320.72 23.31
 8 16 -3 33.25 10.14
 -8 16 -3 32.7 11.05
 8 17 -3 230.48 20.87
 -8 17 -3 208.48 19.8
 8 -15 4 -4.33 6.16
 -8 -15 -4 -4.6 8.51
 8 -14 4 -0.86 5.78
 -8 -14 -4 -5.05 7.99
 8 -13 4 28.82 7.98
 -8 -13 -4 36.87 11.24
 8 -12 4 -10.1 6.24
 -8 -12 -4 -4.09 6.76
 8 -11 4 7.37 6.1
 -8 -11 -4 12.97 8.48
 8 -10 4 -5.85 5.44
 8 -9 4 -0.23 4.84
 8 -8 4 -1.94 4.52
 -8 -7 -4 213.73 15.66
 -8 -7 4 193.53 14.84
 8 -7 4 178.24 13.46
 -8 -6 -4 0.7 4.97
 -8 -6 4 2.71 4.21
 -8 -5 -4 8.07 4.55
 -8 -5 4 18.51 5.73
 -8 -4 -4 -2.18 4.58
 -8 -4 4 6.12 4.97
 8 -4 4 0.37 2.93
 8 -4 -4 7.27 4.54
 -8 -4 -4 -0.96 3.44
 -8 -3 -4 293.13 16.01
 -8 -3 4 296.94 15.86
 8 -3 4 309.84 14.64
 8 -3 -4 307.24 14.99
 -8 -3 -4 282.92 14.79
 -8 -2 -4 4.07 4.18
 -8 -2 4 1.47 3.47
 8 -2 4 7.66 3.44
 8 -2 -4 -0.12 3.22
 -8 -2 -4 0.1 3.38
 -8 -1 -4 19.54 5.02
 -8 -1 4 28.81 4.73
 8 -1 4 13.48 3.07
 -8 -1 4 33.51 5.98
 -8 -1 -4 21.83 5.39
 8 -1 -4 21.15 3.59
 8 -1 -4 20.65 4.47
 8 0 -4 10.57 4.1
 -8 0 -4 2.9 3.58
 -8 0 4 1.85 2.67
 8 0 4 7.52 3.37
 8 0 -4 2.24 2.48
 -8 0 -4 -0.63 4.17
 -8 0 4 12.37 4.77
 -8 1 4 26.8 5.17
 8 1 4 18.55 3.87
 8 1 -4 18.4 4.45
 -8 1 -4 28.77 5.3
 -8 1 -4 20.51 4.15
 -8 1 -4 14.1 4.54
 -8 1 4 16.05 4.87
 8 2 4 3.95 3.43
 8 2 -4 0.56 2.97
 -8 2 -4 -2.31 3.45
 -8 2 -4 -0.47 3.05
 8 2 -4 3.42 3.97
 -8 2 4 4.8 3.93
 -8 2 -4 -0.67 4.18
 8 3 4 304.1 14.63
 8 3 -4 300.05 14.84
 -8 3 -4 302.75 15.1
 8 3 -4 317.17 15.57
 8 3 4 334.5 17.36
 -8 3 4 304.5 17.04
 8 3 -4 324.02 17.34
 -8 3 -4 324.27 17.44
 8 4 4 -0.53 3.4
 8 4 -4 2.11 3.89
 -8 4 -4 -5.82 5.03
 -8 4 4 -13.78 6.06
 8 4 -4 0.29 3.58
 8 4 4 3.47 3.21
 -8 4 -4 -0.61 3.49
 8 5 -4 15.81 4.69
 -8 5 -4 11.56 4.18
 -8 5 4 20.98 5.34
 8 5 4 11.97 3.88
 8 6 -4 6.16 3.94
 -8 6 -4 0.58 4.16
 8 7 -4 199.6 13.9
 -8 7 -4 180.11 13.11
 8 7 -4 192.36 11.94
 -8 7 -4 211.38 11.3
 8 8 -4 8.82 4.9
 -8 8 -4 1.76 4.92
 8 8 -4 -0.99 3.45
 -8 8 -4 -4.01 2.8
 8 9 -4 0.63 4.91
 -8 9 -4 1.38 4.81
 8 9 -4 7.51 4.31
 8 10 -4 3.5 5.07
 -8 10 -4 -6.38 6.24
 8 11 -4 -2.97 6.51
 -8 11 -4 4.32 5.74
 8 12 -4 -1.44 6.22
 -8 12 -4 3.22 5.88
 8 13 -4 35.86 9.81
 -8 13 -4 32.08 9.45
 8 14 -4 -3.38 7.68
 -8 14 -4 -3.48 7.78
 8 15 -4 -5.83 7.92
 -8 15 -4 -14.17 9.82
 8 16 -4 0.23 8.28
 -8 16 -4 6.21 8.35
 8 -16 5 12.54 8.28
 8 -15 5 197.25 18.03
 8 -14 5 1.33 6.14
 -8 -14 -5 2.69 7.11
 8 -13 5 380.7 24.3
 -8 -13 -5 440.25 29.56
 8 -12 5 20.15 8.22
 8 -11 5 441.14 24.58
 8 -10 5 -0.31 5.83
 8 -9 5 590.97 27.65
 8 -8 5 14.22 6.13
 8 -7 5 645.4 28.5
 -8 -6 -5 6.15 4.8
 -8 -6 5 7.99 5.93
 8 -6 5 8.03 5.1
 -8 -5 5 862.33 31.1
 -8 -5 -5 954.46 32.36
 8 -5 -5 909.37 32.2
 -8 -5 -5 909.9 32.53
 -8 -4 -5 -3.62 4.66
 -8 -4 5 1.2 3.82
 8 -4 -5 -3.83 4.63
 -8 -4 -5 6.56 4.69
 -8 -3 5 1246.25 36.63
 -8 -3 -5 1317.2 37.73
 8 -3 -5 1251.79 37.47
 -8 -3 -5 1221.74 37.75
 -8 -2 5 11.66 4.91
 -8 -2 -5 9.8 3.83
 8 -2 -5 9.67 4.78
 -8 -2 -5 -0.97 4.68
 -8 -1 5 856.02 28.9
 -8 -1 -5 886.34 29.57
 -8 -1 5 1000 31.08
 8 -1 5 937.47 29.83
 8 -1 -5 928.49 30.34
 -8 -1 -5 863.11 29.83
 -8 0 5 14.78 4.44
 -8 0 -5 20.19 5.08
 8 0 -5 8.28 4.24
 -8 0 -5 18.43 5.18
 -8 0 5 14.43 4.01
 8 0 5 10.52 3.2
 -8 1 5 958.51 31.2
 8 1 5 980.26 30.6
 -8 1 -5 895.59 30.18
 -8 1 5 899.41 29.7
 8 1 -5 950.38 28.47
 8 1 -5 937.65 30.35
 -8 1 -5 905.43 30.61
 8 2 -5 11.27 4.82
 -8 2 -5 0.79 4.32
 -8 2 -5 10.95 5.03
 -8 2 5 7.84 3.7
 8 3 -5 1227.16 37.3
 -8 3 -5 1280.42 37.7
 -8 3 -5 1328.08 36.36
 -8 3 -5 1211.74 37.59
 -8 3 5 1217.77 37.48
 8 3 -5 1301.18 38.53
 8 4 -5 -18.17 5.57
 -8 4 -5 -0.12 4.11
 -8 4 5 -0.6 4.4
 -8 4 -5 -12.73 5.12
 8 4 5 -1.25 3.55
 8 4 -5 -8.37 4.64
 8 5 -5 887.61 31
 -8 5 -5 875.99 30.76
 -8 5 5 827.17 31.33
 -8 5 -5 856.77 32.18
 -8 6 -5 9.68 5.26
 8 6 -5 2.71 4.45
 8 7 -5 689.42 28.56
 -8 7 -5 647.13 27.4
 8 8 -5 7.42 5.19
 -8 8 -5 21.37 6.98
 8 8 -5 14.95 4.64
 8 9 -5 602.78 28.68
 -8 9 -5 600.83 28.1
 8 9 -5 621.66 22.65
 8 10 -5 4.58 6.66
 -8 10 -5 10.67 6.93
 8 11 -5 459.13 26.49
 -8 11 -5 451.35 25.74
 -8 12 -5 -2.34 7.26
 8 12 -5 5.85 6.76
 8 13 -5 420.79 27.12
 -8 13 -5 409.46 26.24
 8 14 -5 13.78 9.01
 -8 14 -5 7.93 7.37
 8 15 -5 221.66 21.56
 -8 15 -5 208.2 20.26
 8 -15 6 13.57 8.19
 8 -14 6 148.37 16.53
 8 -13 6 18.97 8.23
 8 -12 6 204.74 18.8
 8 -11 6 8.34 7.64
 8 -10 6 201.9 17.65
 8 -9 6 4.93 7.22
 8 -8 6 300.88 20.79
 8 -7 6 7 6.01
 8 -6 6 308.16 20.12
 -8 -5 -6 13.38 5.65
 -8 -5 6 1.66 4.53
 8 -5 -6 5.36 5.32
 -8 -5 -6 3.12 5.59
 -8 -4 -6 370.12 18.54
 -8 -4 6 343.93 17.91
 8 -4 -6 363.46 20.41
 -8 -4 -6 357.98 20.77
 -8 -3 -6 115.76 10.28
 -8 -3 6 115.61 10.07
 -8 -3 6 116.38 11.39
 8 -3 -6 106.72 11.32
 -8 -3 -6 118.55 12.03
 -8 -2 -6 446.72 19.75
 -8 -2 6 427.97 18.86
 -8 -2 6 428.91 21.02
 8 -2 -6 437.5 21.86
 -8 -2 -6 417.72 21.75
 8 -1 -6 4.31 5.23
 -8 -1 -6 3.65 4.72
 -8 -1 -6 8.61 4.07
 -8 -1 6 -1.5 4.21
 -8 -1 6 0.45 3.54
 -8 0 -6 379.08 17.94
 -8 0 6 386.9 17.81
 -8 0 6 382.98 18.06
 8 0 -6 403.6 20.63
 -8 0 -6 391.88 20.85
 8 1 -6 -2.23 4.72
 -8 1 -6 3.51 4.57
 -8 1 -6 -4.21 4.48
 -8 1 6 -2.83 3.56
 -8 1 6 8.56 4.54
 -8 2 -6 409.25 19.09
 -8 2 6 429.7 19.04
 -8 2 6 340.71 15.81
 8 2 -6 430.71 21.73
 -8 2 -6 431.32 21.56
 8 3 -6 129.44 12.15
 -8 3 -6 120.41 11.81
 -8 3 6 105.87 8.05
 -8 3 6 102.61 9.54
 -8 3 -6 123.81 10.75
 -8 4 -6 350.09 20.13
 8 4 -6 392.76 21.03
 -8 4 6 352.51 13.98
 8 4 6 353.43 18.51
 -8 4 -6 343.6 18.52
 -8 4 6 356.6 18.43
 8 4 -6 399.98 19.94
 8 5 -6 -2.51 4.96
 -8 5 -6 2.23 4.99
 -8 5 6 1.96 2.18
 -8 5 6 2.63 4.42
 -8 5 -6 -6.21 5.12
 8 6 -6 322.27 19.75
 -8 6 -6 296.3 19.15
 -8 6 6 299.08 18.32
 -8 6 -6 267.83 17.84
 8 7 -6 7.49 5.63
 -8 7 -6 -1.81 5.76
 8 8 -6 305.48 20.93
 -8 8 -6 288.76 19.95
 8 8 -6 295.08 15.59
 8 9 -6 5.96 8
 -8 9 -6 0.04 6.06
 8 10 -6 184.72 17.14
 -8 10 -6 203.23 17.83
 8 11 -6 34.49 10.15
 -8 11 -6 14.83 7.26
 8 12 -6 176.87 18.52
 -8 12 -6 171.66 17.94
 8 13 -6 19.2 10.5
 -8 13 -6 26.83 10.27
 8 14 -6 152.57 18.59
 -8 14 -6 129.72 16.21
 8 -13 7 46.7 12.57
 8 -12 7 18.55 7.99
 8 -11 7 53.34 11.56
 8 -10 7 -13.46 8.64
 8 -9 7 81.1 12.85
 8 -8 7 7.09 6.43
 8 -7 7 90.58 12.86
 8 -6 7 -2.34 6.55
 8 -6 -7 -0.03 6.82
 -8 -6 -7 -2.69 6.91
 8 -5 7 106.1 12.73
 8 -5 -7 100.78 12.4
 -8 -5 -7 87.94 12.67
 -8 -4 7 5.46 6.12
 8 -4 -7 8.79 6.42
 -8 -4 -7 -7.3 7.06
 -8 -3 -7 91.19 8.82
 -8 -3 7 92.36 9.13
 -8 -3 7 78.84 10.4
 8 -3 -7 98.65 12.24
 -8 -3 -7 95.23 12.04
 -8 -2 -7 21.13 5.13
 -8 -2 7 13.51 4.9
 -8 -2 7 9.86 5.22
 8 -2 -7 20.95 7.39
 -8 -2 -7 14.83 6.39
 8 -1 -7 131.3 13.31
 -8 -1 -7 140.55 14.12
 -8 -1 7 131.76 12.42
 -8 -1 7 117.13 9.4
 -8 -1 -7 126.12 9.88
 8 0 -7 73.35 10.37
 -8 0 -7 64.5 10.08
 -8 0 7 70.27 9.03
 -8 0 7 52.38 6.66
 -8 0 -7 61.08 7.23
 8 1 -7 147.46 14.01
 -8 1 -7 146.46 14.54
 -8 1 7 136.74 11.29
 -8 1 -7 146.05 10.84
 -8 1 7 129.64 9.97
 8 2 -7 6.21 5.37
 -8 2 -7 22.8 5.94
 -8 2 7 8 4.22
 -8 2 -7 9.1 4.33
 -8 2 7 13.33 4.62
 8 3 -7 102.59 11.99
 -8 3 -7 73.97 10.85
 -8 3 7 87.17 8.37
 -8 3 7 88.57 8.84
 -8 3 -7 82.12 8.89
 8 4 -7 -1.39 6.26
 -8 4 -7 12.01 7.25
 -8 4 7 4.71 3.01
 -8 4 -7 10.38 5.91
 -8 4 7 4.51 3.81
 8 5 -7 89.15 11.62
 -8 5 -7 94.72 11.8
 -8 5 -7 86.25 9.76
 -8 5 7 97.44 10.13
 8 6 -7 5.46 6.75
 -8 6 -7 -1.35 6.4
 -8 6 -7 -5.38 4.68
 -8 6 7 -5.92 5.48
 -8 7 -7 61.52 10.87
 8 7 -7 100.07 12.73
 -8 7 -7 75.18 9.62
 -8 7 7 90.8 10.66
 8 8 -7 8.95 7.19
 -8 8 -7 -5.67 7.38
 8 9 -7 78.15 13.28
 -8 9 -7 64.32 10.8
 -8 10 -7 9.45 7.45
 8 10 -7 0.49 7.57
 8 11 -7 75.23 13.2
 -8 11 -7 59.07 12.18
 8 12 -7 23.54 10.28
 -8 12 -7 33.67 10.92
 8 13 -7 55.13 14
 -8 13 -7 41.83 10.61
 8 -10 8 270.48 23.14
 8 -9 8 -5.23 6.65
 8 -8 8 365.34 26.33
 8 -7 8 3.75 7.28
 8 -6 8 431.22 27.62
 8 -6 -8 407.73 26.47
 -8 -6 -8 448.39 28.19
 8 -5 8 -5.5 7.47
 -8 -5 8 0.5 6.42
 8 -5 -8 2.25 7.23
 -8 -5 -8 -1.56 7.3
 -8 -4 8 353.74 23.15
 8 -4 8 306.46 23.09
 8 -4 -8 327.44 23.01
 -8 -4 -8 345.26 23.94
 -8 -3 8 -3.81 5.48
 8 -3 -8 -7.48 7.22
 -8 -3 -8 -5.84 7.58
 -8 -2 8 437.77 24.2
 8 -2 -8 468.51 26.82
 -8 -2 -8 442.56 26.87
 -8 -1 8 -1.46 5.73
 8 -1 -8 6.2 7.02
 -8 -1 -8 1.34 6.44
 -8 0 8 596.02 27.36
 -8 0 -8 642.42 31.64
 8 0 -8 640.62 31.63
 8 1 -8 -6.14 7.05
 -8 1 -8 9.71 7.6
 -8 1 8 6.62 4.97
 -8 2 8 426.27 21.05
 8 2 -8 438.6 26.01
 -8 2 -8 423.26 25.83
 8 3 -8 -2.57 7.65
 -8 3 -8 -8.09 6.37
 8 4 -8 347.43 23.28
 -8 4 -8 339.85 23.34
 8 5 -8 -0.03 7.35
 -8 5 -8 -1.04 7.02
 8 6 -8 399.03 25.9
 -8 6 -8 431.3 26.55
 8 7 -8 9.06 8.46
 -8 7 -8 -0.24 7.98
 8 8 -8 373.16 26.08
 -8 8 -8 387.27 25.8
 8 9 -8 -3.44 8.09
 -8 9 -8 0.8 7.72
 -8 10 -8 278.2 22.99
 8 10 -8 293.67 25.16
 8 11 -8 -6.18 8.15
 -8 11 -8 9.89 9.38
 8 -6 9 0.07 8.34
 -8 -6 9 -3.78 9.34
 8 -6 -9 -0.15 8.63
 -8 -6 -9 21.51 9.76
 8 -5 9 56.08 12.06
 -8 -5 9 40.56 10.01
 8 -5 -9 64.81 12.56
 -8 -5 -9 66.68 13.46
 8 -4 9 13.14 7.72
 -8 -4 9 1.88 7.24
 8 -4 -9 6.67 7.46
 -8 -4 -9 21.36 10.53
 8 -3 9 35.68 10.65
 -8 -3 9 45.45 9.78
 8 -3 -9 62.35 13.03
 -8 -3 -9 49.64 11.98
 -8 -2 9 17.31 7.81
 8 -2 -9 23.87 9.59
 -8 -2 -9 32.79 10.05
 -8 -1 9 49.9 9.86
 8 -1 -9 64.43 11.92
 -8 -1 -9 69.2 12.89
 8 0 -9 5.62 7.16
 -8 0 -9 9.69 7.03
 -8 0 9 6.55 5.58
 8 1 -9 95.26 14.47
 -8 1 -9 68.29 12.77
 -8 1 9 70.74 10.18
 8 2 -9 13.33 7.38
 -8 2 -9 19.23 8.06
 8 3 -9 54.26 11.37
 -8 3 -9 49.84 12.04
 8 4 -9 7.28 8.35
 -8 4 -9 36.14 11.03
 8 5 -9 57.47 12.36
 -8 5 -9 89.35 14.33
 8 6 -9 -14.79 8.73
 -8 6 -9 8.22 9.81
 8 7 -9 90.74 15.55
 -8 7 -9 70.29 13.88
 8 8 -9 2.55 8.62
 -8 8 -9 -3.15 8.56
 -8 -5 10 11.09 9.8
 -8 -4 10 123.09 15.65
 8 -4 -10 112.14 16.58
 -8 -4 -10 121.24 17.34
 -8 -3 10 11.18 8.51
 8 -3 -10 -2.67 10.05
 -8 -3 -10 0.77 8.3
 -8 -2 10 81.12 12.94
 8 -2 -10 130.22 17.31
 -8 -2 -10 113.2 16.01
 8 -1 -10 20.46 9.01
 -8 -1 -10 18.53 10.85
 8 0 -10 106.61 15.98
 -8 0 -10 110.83 16.41
 8 1 -10 9.03 9.4
 -8 1 -10 30.51 11.44
 8 2 -10 132.05 16.79
 -8 2 -10 121.01 16.4
 -8 3 -10 -16.89 9.57
 8 3 -10 0.42 8.07
 8 4 -10 95.39 16.84
 -8 4 -10 121.47 16.68
 -9 -16 0 -2.81 8.52
 -9 -15 0 3.45 7.4
 -9 -14 0 3.24 6.34
 -9 -13 0 -5.13 6.09
 -9 -12 0 3.22 5.54
 -9 -11 0 -8.58 5.46
 -9 -10 0 -4.93 5.75
 -9 -9 0 3.47 5.79
 9 -9 0 -1.31 1.84
 -9 -9 0 -5.69 5.56
 -9 -8 0 -2.74 5.61
 9 -8 0 2.19 1.98
 -9 -8 0 3.91 4.54
 -9 -7 0 0.79 5.14
 9 -7 0 0.57 1.79
 -9 -7 0 1.35 3.87
 -9 -6 0 0.34 4.66
 9 -6 0 1.85 1.75
 -9 -6 0 -2.86 3.85
 -9 -5 0 -5.35 6.08
 -9 -5 0 -2.27 3.23
 -9 -4 0 -2.11 4.23
 -9 -4 0 -0.09 3.13
 -9 -3 0 -11 5.76
 -9 -3 0 -4.83 3.3
 -9 -2 0 -3.41 3.94
 -9 -2 0 0.69 2.19
 -9 -1 0 2.82 3.9
 -9 -1 0 -1.74 1.92
 -9 0 0 2.24 4.39
 9 0 0 2.2 3.58
 -9 0 0 1.48 1.63
 -9 1 0 1.22 4.06
 9 1 0 -3.84 4.15
 -9 2 0 5.35 4.88
 9 2 0 1.43 3.86
 9 3 0 0.17 1.19
 -9 3 0 0.96 1.19
 -9 3 0 7.35 4.74
 9 3 0 1.87 3.52
 -9 3 0 0.85 1.18
 9 3 0 -1.2 1.18
 9 4 0 1.08 3.84
 9 5 0 6.89 4.12
 -9 -16 1 183.6 19.22
 -9 -16 -1 217.99 21.49
 -9 -15 -1 314.79 23.9
 -9 -15 1 293.79 23.7
 -9 -14 1 175.44 17.92
 -9 -14 -1 183.4 18.33
 -9 -13 -1 313.82 22.25
 -9 -13 1 303.73 22.23
 -9 -12 -1 231.22 19.02
 -9 -12 1 182.55 16.75
 9 -11 1 317.04 14.38
 9 -11 -1 333.3 11.22
 -9 -11 1 337.54 21.21
 -9 -11 -1 327.19 21.16
 9 -10 1 204.21 10.85
 -9 -10 -1 202.88 16.1
 9 -10 -1 212.75 7.69
 -9 -10 1 224.89 16.99
 -9 -9 1 651.71 30.7
 -9 -9 -1 653.16 30.7
 9 -9 1 622.77 19.85
 -9 -9 -1 631.13 27.65
 9 -9 -1 660.24 14.32
 -9 -9 1 625.29 27.46
 -9 -8 1 744.55 32.08
 -9 -8 -1 781.88 32.65
 9 -8 1 730.94 21.65
 -9 -8 -1 793.48 29.61
 -9 -8 1 750.83 29.32
 -9 -7 1 1040.7 37.08
 -9 -7 -1 1012.86 36.87
 9 -7 1 968.74 26.04
 -9 -7 -1 971.5 32.73
 -9 -7 1 973.15 32.82
 -9 -6 -1 652.87 27.61
 -9 -6 1 569.46 26.29
 -9 -6 -1 579.53 23.01
 -9 -6 1 568.47 23.18
 -9 -5 -1 692.46 28.38
 -9 -5 1 665.88 28.06
 -9 -5 -1 720.63 24.79
 -9 -5 1 712.11 24.92
 -9 -4 -1 317.72 18.18
 -9 -4 1 340.26 18.83
 -9 -4 -1 340.98 15.1
 -9 -4 1 327.71 15.27
 -9 -3 -1 917.87 33.05
 -9 -3 1 908.39 32.84
 9 -3 1 924.74 28.15
 -9 -3 -1 938.77 26.9
 -9 -3 1 996.5 28.1
 9 -3 -1 978.64 19.23
 -9 -2 1 1088.36 35.46
 -9 -2 -1 1047.44 34.81
 9 -2 1 1061.46 30.55
 9 -2 -1 1087.33 22.63
 -9 -2 -1 1039.54 27.4
 -9 -1 1 1410.8 41.51
 -9 -1 -1 1377.94 41.29
 9 -1 1 1413.96 36.8
 9 -1 -1 1397.06 29.23
 -9 -1 -1 1352.05 31.35
 -9 0 -1 823.32 30.48
 -9 0 1 843.75 30.84
 9 0 1 864.11 27.14
 9 0 -1 886.29 21.98
 -9 0 -1 846.21 21.01
 -9 1 1 1402.73 41.65
 -9 1 -1 1355.75 41.15
 9 1 1 1471.4 41.94
 9 1 -1 1491.81 42.2
 9 1 1 1403.68 37.46
 9 1 -1 1432 32.15
 -9 1 -1 1322.88 27.94
 9 2 -1 1040.87 20.64
 -9 2 1 1098.29 21.24
 -9 2 -1 1108.56 21.14
 9 2 1 1029.64 20.68
 -9 2 -1 1058.36 35.67
 -9 2 1 1014.5 35.01
 9 2 1 1124.29 36.04
 9 2 -1 1083.16 35.61
 9 2 1 1125.61 32.44
 9 2 -1 1097.82 28.09
 -9 2 -1 1082.15 21.03
 9 3 -1 875.88 20.52
 -9 3 -1 905.11 20.88
 9 3 1 1007.02 33.67
 9 3 -1 1017.98 33.88
 -9 3 -1 931.54 33.7
 -9 3 1 754.38 31.29
 9 3 -1 919.11 28.73
 9 3 1 980.75 30.18
 9 3 -1 953.58 26.7
 -9 3 1 971.93 21.19
 9 3 1 956.97 20.58
 9 4 -1 328.01 11.53
 -9 4 -1 325.42 11.48
 9 4 -1 343.34 16.31
 9 4 -1 349.44 15.4
 -9 4 1 335.77 11.62
 9 4 1 318.67 11.24
 9 5 -1 695.06 19.78
 -9 5 -1 658.06 19.2
 9 5 -1 723.86 24.39
 9 5 -1 696.29 24.85
 -9 5 1 709.16 20.09
 9 5 1 690.97 19.7
 -9 6 -1 570.09 18.48
 9 6 -1 597.28 19.31
 9 6 -1 602.69 23.12
 -9 6 1 590.98 19.51
 9 6 1 573.43 18.75
 9 7 -1 956.19 27.79
 -9 7 -1 922.6 26.8
 -9 7 1 984.2 28.07
 9 7 1 975.35 27.59
 9 8 -1 768.43 25.35
 -9 8 -1 698.65 24
 -9 8 1 764.83 25.2
 9 8 1 748.41 24.87
 9 16 -1 184.11 17.57
 9 17 -1 186.22 18.63
 -9 17 -1 178.16 18.24
 -9 -16 -2 110.95 16.86
 -9 -15 2 74.34 13.32
 -9 -15 -2 95.59 14.82
 -9 -14 2 129.37 15.52
 -9 -14 -2 103.84 14.72
 9 -13 2 83.99 8.65
 -9 -13 2 88.9 12.89
 -9 -13 -2 89.08 12.45
 9 -12 2 86.64 8.96
 -9 -12 2 102.04 13.06
 -9 -12 -2 90.86 12.55
 9 -11 2 181.55 12.08
 9 -11 -2 198.88 9.8
 -9 -11 2 189.71 16.66
 -9 -11 -2 213.46 17.61
 9 -10 2 216.06 12.83
 -9 -10 -2 220.14 16.89
 9 -10 -2 223.93 9.96
 -9 -10 2 221.02 17.21
 -9 -9 -2 227.69 17.66
 -9 -9 2 231.32 18.02
 9 -9 2 237.01 12.88
 9 -9 2 220.58 12.6
 9 -9 -2 243.5 9.7
 -9 -9 -2 226.56 16.64
 -9 -9 2 235.4 16.91
 -9 -8 -2 221.49 16.94
 -9 -8 2 221.16 16.98
 9 -8 2 210.31 11.92
 9 -8 2 209.02 12.31
 -9 -8 -2 228.35 15.59
 -9 -8 2 206.54 15.13
 -9 -7 -2 71.11 9.99
 -9 -7 2 83.92 10.57
 9 -7 2 96.66 8.19
 9 -7 2 98.14 8.31
 -9 -7 2 96.92 10.15
 -9 -7 -2 87.24 9.53
 -9 -6 -2 292.93 18.43
 -9 -6 2 287.54 18.49
 9 -6 2 283.08 14.24
 -9 -6 -2 289.3 16.48
 -9 -5 2 662.4 27.7
 -9 -5 -2 685.28 27.99
 9 -5 2 668.42 22.88
 -9 -5 -2 674.49 24.42
 -9 -4 -2 229.08 15.63
 -9 -4 2 217.7 15.1
 9 -4 2 237.25 12.73
 9 -4 -2 221.95 5.49
 -9 -4 -2 227.1 13.03
 -9 -3 -2 275.13 16.7
 -9 -3 2 251.98 16.26
 9 -3 2 265.45 13.82
 9 -3 -2 262.43 8.38
 9 -3 -2 259.5 10.05
 -9 -2 2 198.78 14.43
 -9 -2 -2 210.46 14.77
 9 -2 -2 231.49 8.82
 9 -2 2 214.26 12.31
 9 -2 -2 208.69 9.19
 -9 -1 2 406.38 12.05
 -9 -1 2 413.21 20.56
 -9 -1 -2 399.77 20.54
 9 -1 -2 448.87 14.27
 9 -1 2 425.99 18
 9 -1 -2 423.78 12.29
 -9 -1 -2 400.77 12.2
 9 -1 -2 418.98 14.42
 9 0 2 574 14.01
 -9 0 -2 571.31 23.94
 -9 0 2 593.86 24.16
 9 0 2 573.7 21.35
 9 0 -2 590.36 17.92
 9 0 -2 581.09 14.23
 -9 0 -2 591.59 14.48
 -9 1 2 426.15 12.68
 9 1 2 420.03 12.33
 -9 1 -2 397.89 20.72
 -9 1 2 386.75 20.68
 9 1 2 423.95 20.53
 9 1 -2 407.59 20.23
 9 1 -2 441.81 16.18
 9 1 2 394.67 18.2
 9 1 -2 436.82 15.99
 9 1 -2 399.75 12.11
 -9 1 -2 434.41 12.55
 -9 2 2 198.23 14.67
 9 2 2 215.98 14.89
 9 2 -2 214.73 14.8
 -9 2 -2 200.18 14.87
 9 2 -2 199.78 8.47
 -9 2 -2 211.28 8.96
 -9 2 2 227.27 9.1
 9 2 2 218.64 8.68
 9 2 -2 218.66 11.51
 9 3 2 272.16 16.58
 9 3 -2 248.73 15.76
 -9 3 -2 234.76 16.46
 -9 3 2 246.7 16.98
 9 3 -2 221.64 9.85
 -9 3 -2 261.33 10.6
 -9 3 2 255.24 10.52
 9 3 -2 258.7 13.06
 9 3 2 254.31 10.06
 9 4 -2 230.66 10.49
 -9 4 -2 228.6 10.55
 9 4 -2 244.03 13.72
 9 4 -2 234.76 13.35
 9 4 -2 219.05 12.76
 -9 4 2 244.27 10.95
 9 4 2 227.8 10.31
 9 5 -2 683.45 20.7
 -9 5 -2 669.53 20.31
 9 5 -2 619.78 23.17
 -9 5 2 674.83 20.81
 9 5 2 588.85 19.37
 9 6 -2 277.66 13.47
 -9 6 -2 280.11 13.26
 9 6 -2 302.01 15.64
 -9 6 2 300.76 13.84
 9 6 2 297.54 13.39
 -9 7 -2 96.62 8.4
 9 7 -2 49.6 6.27
 9 7 -2 100.72 9.24
 9 7 2 79.53 7.41
 9 8 -2 200.93 12.8
 -9 8 -2 191.9 12.12
 9 8 -2 216.41 13.59
 -9 8 2 191.61 12.31
 9 8 2 168.49 11.65
 9 9 -2 247.01 15.19
 -9 9 -2 238.18 14.48
 9 10 -2 202.76 14.51
 -9 10 -2 220.71 14.98
 9 11 -2 183 14.59
 -9 11 -2 172.02 13.66
 -9 12 -2 72.38 10.47
 9 12 -2 86.92 10.69
 9 13 -2 90.11 11.72
 -9 13 -2 80.63 10.71
 9 14 -2 130.77 14.5
 -9 14 -2 109.33 12.91
 9 15 -2 67.12 11.66
 -9 15 -2 72.74 12.25
 -9 16 -2 126.87 15.91
 9 16 -2 143.98 16.82
 9 17 -2 36.73 10.26
 -9 17 -2 18.09 8.22
 -9 -15 -3 10.61 9.12
 9 -14 3 70.68 9.54
 -9 -14 -3 70.91 12.82
 9 -13 3 35.85 7.71
 -9 -13 -3 23.55 9.02
 9 -12 3 39.24 7.37
 -9 -12 -3 47.55 10.42
 9 -11 3 55.12 6.3
 9 -11 3 57.74 8.23
 -9 -11 -3 62.39 11.56
 9 -10 3 143.02 11.59
 9 -10 3 159.79 10.07
 -9 -10 -3 196.08 17.23
 -9 -9 3 18.79 7.22
 9 -9 3 15.48 4.82
 9 -9 3 14.05 3.88
 -9 -9 -3 10 6.22
 -9 -8 -3 95.85 12.39
 -9 -8 3 101.67 12.21
 9 -8 3 92.13 9.14
 9 -8 3 113.34 8.48
 -9 -8 -3 107.82 11.76
 -9 -7 -3 10.64 6.12
 -9 -7 3 1.61 5.71
 9 -7 3 5.46 3.65
 9 -7 3 4.19 3.47
 -9 -6 -3 228.52 16.26
 -9 -6 3 220.09 16.22
 9 -6 3 259.14 13.19
 -9 -5 -3 85.3 9.87
 -9 -5 3 79.71 9.89
 9 -5 3 82.23 7.84
 -9 -4 3 312.6 18.07
 -9 -4 -3 310.17 17.7
 9 -4 3 323.06 15.4
 -9 -3 3 54.46 8.34
 -9 -3 -3 72.15 8.78
 9 -3 3 67.24 7.3
 9 -3 -3 69.87 4.11
 -9 -2 3 177.38 9.29
 9 -2 3 173.18 9.05
 -9 -2 -3 160.78 12.86
 -9 -2 3 170.76 12.99
 9 -2 -3 169.87 7.69
 9 -2 -3 177.21 9.51
 -9 -2 -3 179.54 9.69
 -9 -1 3 7.86 2.91
 9 -1 3 14.01 2.98
 -9 -1 -3 5.74 4.37
 -9 -1 3 8.6 4.36
 9 -1 -3 7.63 2.36
 9 -1 -3 11.46 2.91
 -9 -1 -3 9.17 2.93
 9 -1 -3 9.49 3.53
 -9 0 3 634.88 18.86
 9 0 3 591.19 17.98
 -9 0 -3 621.86 25.37
 -9 0 3 557.27 24.16
 9 0 -3 636.4 19.12
 9 0 -3 555.04 20.44
 9 0 -3 586.43 18.2
 -9 0 -3 595.3 18.65
 9 1 -3 7.39 2.91
 -9 1 -3 6.79 2.95
 -9 1 3 6.99 2.6
 9 1 3 5.24 2.25
 -9 1 3 11.32 4.53
 -9 1 -3 0.81 4.22
 9 1 -3 11.78 3.56
 9 1 -3 8.57 3.38
 -9 2 -3 147.85 13.11
 -9 2 3 173.5 13.68
 9 2 3 170.25 13.06
 9 2 -3 170.88 13.13
 -9 2 3 177.36 9.68
 9 2 3 184.69 9.41
 9 2 -3 166.25 10.97
 9 2 -3 172.38 9.3
 -9 2 -3 175.95 9.58
 -9 3 3 60.39 5.99
 9 3 3 72.54 6.24
 9 3 -3 64.91 6.09
 -9 3 -3 68.9 6.58
 -9 3 -3 58.5 8
 -9 3 3 57.25 8.81
 9 3 -3 74.43 7.6
 9 3 -3 74.2 7.53
 -9 4 3 279.15 17.82
 -9 4 -3 298.23 18.74
 9 4 -3 313.94 13.88
 -9 4 -3 279.44 13.63
 9 4 3 325.59 14.02
 -9 4 3 323.02 14.29
 9 5 3 85.5 7.58
 9 5 -3 83.55 7.43
 -9 5 -3 83.27 7.58
 9 5 -3 85.85 8.5
 9 6 -3 245.34 13.66
 -9 6 -3 233.03 13.17
 9 6 -3 237.86 13.78
 9 6 3 257.1 13.49
 -9 6 -3 242.15 9.22
 -9 7 3 8.07 4.12
 9 7 3 7.41 3.86
 9 7 -3 5.2 4
 -9 7 -3 5.74 4.23
 9 7 -3 10.66 3.79
 -9 7 -3 7.35 1.99
 9 8 -3 99.93 9.97
 -9 8 -3 110.72 9.92
 9 8 -3 114.44 9.79
 -9 8 -3 108.83 5.87
 9 9 -3 9.64 5.02
 -9 9 -3 15.26 5.84
 9 10 -3 160.98 13.65
 -9 10 -3 172.4 13.65
 9 11 -3 45.17 8.69
 -9 11 -3 51.01 9.12
 9 12 -3 43.56 8.92
 -9 12 -3 23.46 6.93
 9 13 -3 19.91 7.96
 -9 13 -3 35.19 9.14
 9 14 -3 76.16 11.79
 -9 14 -3 73.21 11.75
 9 15 -3 4.08 7.18
 -9 15 -3 15.85 8.27
 9 16 -3 39.26 11.14
 -9 16 -3 41.54 11.24
 9 17 -3 1.48 9.1
 -9 17 -3 8.81 7.97
 -9 -15 -4 66.55 14.52
 9 -14 4 203.85 16.77
 -9 -14 -4 218.21 21.44
 9 -13 4 262.18 18.41
 -9 -13 -4 306.45 24.24
 9 -12 4 492.98 24.81
 -9 -12 -4 539.02 30.82
 -9 -11 -4 418.88 26.52
 9 -11 4 404.32 22.15
 -9 -10 -4 542.79 28.83
 9 -10 4 478.1 23.54
 9 -9 4 343.39 19.53
 -9 -8 -4 463.36 24.53
 -9 -8 4 405.19 23.26
 9 -8 4 389.55 20.59
 -9 -7 -4 359.71 20.63
 -9 -7 4 325.51 20.1
 9 -7 4 299.78 17.45
 -9 -6 -4 674.05 28.51
 -9 -6 4 619.1 27.18
 -9 -5 -4 786.12 30.37
 -9 -5 4 708.68 29.23
 -9 -4 -4 1281.1 40.17
 -9 -4 4 1264 39.55
 -9 -3 4 1063.69 34.64
 -9 -3 -4 1023.2 34.76
 9 -3 4 1020.52 29.42
 9 -3 -4 1038.77 30.28
 -9 -3 -4 1035.13 30.89
 -9 -2 -4 1070.29 35.15
 -9 -2 4 954.61 33.05
 9 -2 4 1061.58 29.55
 9 -2 -4 1055.13 30.03
 -9 -2 -4 1032.99 30.44
 -9 -1 4 511.95 19.23
 9 -1 4 480.46 18.26
 -9 -1 4 500.61 22.45
 -9 -1 -4 439.97 21.48
 9 -1 -4 515.61 17.01
 9 -1 -4 500.57 18.9
 -9 -1 -4 474.57 18.69
 -9 0 4 587.88 20.79
 9 0 4 540.5 19.47
 -9 0 -4 521.07 23.23
 -9 0 4 480.09 22.49
 9 0 -4 540.78 18.58
 9 0 -4 540.72 19.8
 -9 0 -4 541.78 19.93
 -9 1 -4 440.97 21.22
 -9 1 4 456.96 21.69
 -9 1 4 528.37 19.71
 9 1 4 497.17 18.55
 9 1 -4 484.34 18.56
 -9 1 -4 475.61 18.72
 9 2 4 1025.79 29.52
 -9 2 -4 993.84 34.3
 -9 2 4 870.76 32.85
 9 2 -4 1090.13 30.8
 -9 2 -4 1018.73 29.75
 9 2 -4 997.18 29.17
 -9 3 -4 1022.6 35.31
 -9 3 4 992.88 34.61
 9 3 -4 984.06 29.37
 -9 3 -4 1004.78 30.09
 9 3 4 1014.37 29.52
 -9 4 4 1204.82 40.32
 -9 4 -4 1260.1 40.75
 9 4 -4 1264.24 35.26
 -9 4 -4 1243.17 35.22
 9 4 4 1353.8 35.65
 9 5 -4 689.11 25.26
 -9 5 -4 734.16 25.92
 -9 5 4 751.93 26.14
 9 5 4 740.76 25.48
 9 6 -4 625.23 24.48
 -9 6 -4 645.12 24.27
 9 7 -4 338.85 18.28
 -9 7 -4 335.38 18.05
 9 7 -4 342.42 17.11
 -9 7 -4 349.88 14.13
 9 8 -4 437.2 21.7
 -9 8 -4 408.32 21
 9 8 -4 423.52 19.3
 9 9 -4 306.56 19.19
 -9 9 -4 293.46 18.24
 9 9 -4 328.32 16.87
 9 10 -4 523.62 25.73
 -9 10 -4 492.5 24.62
 9 11 -4 414.84 23.99
 -9 11 -4 383.79 22.38
 9 12 -4 518.62 27.86
 -9 12 -4 529.75 27.14
 9 13 -4 362.07 23.61
 -9 13 -4 269.73 20.55
 9 14 -4 220.47 20.15
 -9 14 -4 228.27 19.33
 9 15 -4 98.17 14.33
 -9 15 -4 93.85 13.61
 9 16 -4 116.52 16.23
 -9 16 -4 104.04 14.83
 9 -15 5 -0.05 6.62
 9 -14 5 12.15 7.35
 -9 -14 -5 43.46 12.68
 9 -13 5 18.39 6.79
 -9 -13 -5 34.3 10.96
 9 -12 5 37.74 9.22
 -9 -12 -5 33.21 9.97
 9 -11 5 42.27 9.16
 9 -10 5 6.99 5.74
 9 -9 5 14.79 6.44
 9 -8 5 44.83 7.82
 -9 -7 -5 65.78 9.9
 -9 -7 5 39.21 8.24
 9 -7 5 34.98 7.84
 -9 -6 -5 56.04 8.74
 -9 -6 5 35.85 7.8
 -9 -5 -5 64.25 9.12
 -9 -5 5 55.99 8.62
 -9 -4 -5 35.78 7.78
 -9 -4 5 22.82 6.46
 9 -4 -5 33.1 6.56
 -9 -4 -5 39.81 7.04
 -9 -3 -5 158.27 12.6
 -9 -3 5 170.92 12.91
 9 -3 -5 158.88 12.1
 -9 -3 -5 143.23 11.81
 -9 -2 -5 77.67 9.29
 -9 -2 5 63.04 8.69
 9 -2 -5 86.05 9.12
 -9 -2 -5 98.72 9.5
 -9 -1 5 26.5 6.29
 -9 -1 -5 36.21 7.08
 -9 -1 5 28.97 5.72
 9 -1 5 31.79 5.88
 -9 -1 -5 27.01 6.14
 9 -1 -5 28.87 5.8
 -9 0 5 22.83 5.03
 9 0 5 41.02 6.27
 9 0 -5 26.77 5.61
 -9 0 -5 10.78 4.9
 -9 0 -5 28.33 6
 -9 0 5 33.93 6.53
 9 1 -5 31.15 5.58
 -9 1 -5 25.16 5.63
 -9 1 5 32.61 5.63
 9 1 5 32.43 5.77
 9 1 -5 30.81 5.17
 -9 1 5 35.45 6.74
 -9 1 -5 37.91 6.79
 -9 2 -5 78.64 8.99
 -9 2 5 60.64 8.85
 9 2 -5 76.59 8.44
 -9 2 -5 76.03 8.97
 -9 3 -5 132.99 11.96
 -9 3 5 158.9 13.54
 -9 3 -5 156.43 12.04
 9 3 -5 147.81 11.59
 9 4 -5 32.57 6.08
 -9 4 -5 40.48 7.09
 -9 4 5 38.2 7.3
 -9 4 -5 20.51 5.87
 9 5 -5 58.79 7.99
 -9 5 -5 62.24 8.77
 -9 5 5 55.71 8.79
 -9 5 -5 59.9 9.17
 9 6 -5 45.89 7.79
 -9 6 -5 36.04 6.8
 -9 7 -5 35.35 7.46
 9 7 -5 34.52 7.23
 9 7 -5 30.7 5.79
 9 8 -5 51.13 9.15
 -9 8 -5 40.67 7.93
 9 8 -5 58.16 7.85
 9 9 -5 19.29 7.18
 -9 9 -5 14.38 6.09
 9 9 -5 29.29 6.12
 9 10 -5 15.51 7.49
 -9 10 -5 25.83 7.92
 9 10 -5 24.81 6.4
 9 11 -5 72.21 12.39
 -9 11 -5 57.14 10.67
 9 12 -5 46.77 11.31
 -9 12 -5 31.2 9.5
 9 13 -5 30.27 9.54
 -9 13 -5 63.93 12.16
 9 14 -5 11.29 8.84
 -9 14 -5 30.2 10.28
 9 15 -5 -1.7 9.22
 -9 15 -5 -6.8 8
 9 -15 6 21.28 8.98
 9 -14 6 70.76 12.65
 9 -13 6 63.87 11.89
 9 -12 6 62.92 11.36
 9 -11 6 126.58 14.62
 9 -10 6 91.25 12.64
 9 -9 6 64.22 10.97
 9 -8 6 163.04 15.72
 9 -7 6 149.3 14.95
 -9 -6 -6 201.06 15.31
 -9 -6 6 170.71 13.86
 9 -6 6 155.13 14.76
 -9 -5 6 118.27 11.61
 -9 -5 -6 129.89 12.02
 9 -5 -6 142.7 13.21
 -9 -5 -6 110.54 12.34
 -9 -4 6 145.37 12.06
 -9 -4 -6 148.05 12.35
 9 -4 -6 138.34 12.92
 -9 -4 -6 172.02 14.84
 -9 -3 6 279.16 16.6
 -9 -3 -6 304.77 17.45
 9 -3 -6 314.74 18.57
 -9 -3 -6 295.82 18.67
 -9 -2 6 171.88 13.03
 -9 -2 -6 217.45 14.61
 9 -2 -6 207.67 15.2
 -9 -2 -6 237.05 16.34
 -9 -1 -6 144.99 12.17
 -9 -1 6 134.04 11.2
 -9 -1 -6 143.01 13
 9 -1 -6 161.2 12.95
 -9 0 -6 265.78 15.79
 -9 0 6 272.27 15.84
 9 0 -6 280.74 17.08
 -9 0 -6 274.72 17.49
 -9 1 -6 150.08 12.1
 -9 1 6 138.8 11.5
 -9 1 -6 158.26 13.28
 9 1 -6 154.42 12.94
 -9 2 -6 230.19 15.19
 -9 2 6 174.82 13.44
 9 2 -6 238.38 15.69
 -9 2 -6 216.36 15.55
 -9 3 -6 287.12 17.4
 -9 3 6 272.11 16.56
 9 3 -6 315.89 18.39
 -9 3 -6 270.19 17.39
 9 4 -6 152.93 13.48
 -9 4 -6 157 13.58
 -9 4 6 149.67 12.63
 -9 4 -6 156.86 13.21
 9 5 -6 113.67 12.02
 -9 5 -6 123.07 12.19
 -9 5 6 122.02 12.56
 -9 5 -6 124.31 12.42
 -9 6 -6 177.39 14.81
 9 6 -6 176.77 14.79
 -9 6 6 153.82 14.05
 -9 6 -6 171.28 15.24
 9 7 -6 161.4 14.78
 -9 7 -6 175.51 15.32
 -9 7 6 122.57 13.5
 -9 7 -6 142.48 14.19
 9 8 -6 178.82 15.92
 -9 8 -6 166.32 15.43
 9 8 -6 172.77 12.55
 9 9 -6 84.35 12.08
 -9 9 -6 70.63 11.04
 9 10 -6 98.02 12.74
 -9 10 -6 94.97 13.19
 9 11 -6 125.04 14.81
 -9 11 -6 126.41 15.1
 9 12 -6 51.16 11.45
 -9 12 -6 39.2 9.99
 9 13 -6 78.58 13.58
 -9 13 -6 94.97 14.77
 9 14 -6 72.29 14.31
 -9 14 -6 51.91 11.94
 9 -13 7 91.44 14.31
 9 -12 7 54.92 11.15
 9 -11 7 125.85 15.91
 9 -10 7 149.78 17.09
 9 -9 7 188.59 18.35
 9 -8 7 180.55 17.4
 9 -7 7 248.81 20.39
 9 -6 7 205.9 18.42
 9 -5 -7 298.34 20.77
 -9 -5 -7 289.58 20.85
 -9 -4 7 152.27 12.25
 -9 -4 -7 162.64 12.78
 9 -4 -7 137.51 14.04
 -9 -4 -7 154.03 15.23
 -9 -3 -7 209.26 14.09
 -9 -3 7 214.79 14.01
 9 -3 -7 202.26 16.39
 -9 -3 -7 208.86 16.93
 -9 -2 7 172.88 12.48
 -9 -2 -7 174.91 12.65
 9 -2 -7 186 15.79
 -9 -2 -7 183.41 15.81
 -9 -1 -7 444.72 19.81
 -9 -1 7 413.13 19.12
 9 -1 -7 424.29 23.55
 -9 -1 -7 406.07 23.34
 -9 0 7 378.08 18.11
 -9 0 -7 428.58 19.86
 9 0 -7 389.43 22.5
 -9 0 -7 415.53 23.8
 -9 1 -7 449.33 20.48
 -9 1 7 391.99 18.72
 9 1 -7 423.24 23.09
 -9 1 -7 399.18 22.91
 -9 2 7 154.77 11.93
 -9 2 -7 186.82 13.16
 -9 2 -7 149.06 14.26
 9 2 -7 199.32 16.22
 -9 3 -7 217.39 14.64
 -9 3 7 209.39 14.3
 -9 3 -7 183.27 16.11
 9 3 -7 221.22 16.69
 -9 4 -7 125.83 11.65
 -9 4 7 135.13 11.9
 9 4 -7 139.07 13.82
 -9 4 -7 159.49 14.88
 -9 5 -7 277.08 17.71
 -9 5 7 304.48 18.19
 -9 5 -7 290.1 20.19
 9 5 -7 270.32 19.69
 9 6 -7 227.99 18.25
 -9 6 -7 215 17.65
 -9 6 -7 221.97 16.41
 -9 6 7 200.2 15.21
 9 7 -7 258.44 20.09
 -9 7 -7 259.2 19.51
 -9 7 -7 275.64 18.6
 -9 7 7 247.62 17.75
 9 8 -7 185.4 17.28
 -9 8 -7 172.83 16.46
 -9 8 7 146.94 14.74
 -9 8 -7 169.86 16.49
 9 9 -7 235.85 20.19
 -9 9 -7 248.07 20.16
 9 10 -7 159.18 17.47
 -9 10 -7 149.63 17.3
 9 11 -7 171.87 18.23
 -9 11 -7 138.01 16.84
 9 12 -7 58.96 12.79
 -9 12 -7 59.42 11.63
 9 13 -7 115.22 16.98
 -9 13 -7 86.4 15.17
 9 -10 8 0.37 7.75
 9 -9 8 -2.22 7.17
 9 -8 8 -6.6 7.96
 9 -7 8 -1.78 7.47
 9 -6 8 2.9 8.83
 9 -6 -8 17.74 8.79
 -9 -6 -8 -3.14 7.27
 9 -5 8 3.05 7.41
 9 -5 -8 1.84 6.92
 -9 -5 -8 -5.54 8.65
 9 -4 -8 7.34 7.47
 -9 -4 -8 10.75 8.62
 9 -3 -8 -0.76 6.58
 -9 -3 -8 -0.59 8.33
 -9 -2 8 -7.57 6.75
 9 -2 -8 -0.64 6.03
 -9 -2 -8 -2.56 7.24
 -9 -1 8 0.47 5.42
 9 -1 -8 -12.59 7.43
 -9 -1 -8 -1.78 6.68
 9 0 -8 -0.24 6.14
 -9 0 -8 5.69 7.37
 -9 0 8 5.44 4.66
 9 1 -8 4.72 6.32
 -9 1 -8 18.69 9.12
 -9 1 8 0.65 4.5
 9 2 -8 9.73 7.93
 -9 2 -8 15.27 8.44
 9 3 -8 2.78 6.31
 -9 3 -8 12.16 8.79
 9 4 -8 7.86 7.71
 -9 4 -8 -1.34 7.12
 9 5 -8 1.42 7.02
 -9 5 -8 14.08 8.39
 9 6 -8 17.13 8.57
 -9 6 -8 12.91 7.44
 9 7 -8 1.23 7.24
 -9 7 -8 -1.2 6.58
 9 8 -8 -5.82 8.04
 -9 8 -8 -3.96 7.72
 9 9 -8 15.78 9.99
 -9 9 -8 2.31 7.27
 9 10 -8 1 8.79
 -9 10 -8 -8.03 8.62
 9 11 -8 4.84 8.9
 -9 11 -8 9.39 8.72
 9 -6 -9 64.25 14.17
 -9 -6 -9 70.71 13.75
 9 -5 9 124.14 15.98
 9 -5 -9 99.67 14.75
 -9 -5 -9 119.05 16.18
 9 -4 9 52.29 11.22
 9 -4 -9 54.79 12.04
 -9 -4 -9 48.39 12.14
 9 -3 -9 113.65 15.2
 -9 -3 -9 104.53 15.03
 -9 -2 9 88.19 12.6
 9 -2 -9 72.15 11.75
 -9 -2 -9 69.51 13.18
 -9 -1 9 176.54 16.14
 9 -1 -9 188.09 18.53
 -9 -1 -9 187.09 18.94
 -9 0 -9 138.59 16.59
 9 0 -9 163.18 17.66
 9 1 -9 184.78 18.62
 -9 1 -9 184.1 18.74
 9 2 -9 74.23 12.79
 -9 2 -9 83.73 13.89
 9 3 -9 142.64 17.13
 -9 3 -9 121.94 15.6
 9 4 -9 79.74 13.97
 -9 4 -9 41.72 10.53
 9 5 -9 92.1 13.48
 -9 5 -9 119.76 15.82
 9 6 -9 89.4 15.42
 -9 6 -9 66.18 12.23
 9 7 -9 147.38 17.92
 -9 7 -9 111.27 16.02
 9 8 -9 119.01 17.03
 -9 8 -9 101.9 15.46
 9 -3 -10 8.88 8.81
 -9 -3 -10 2.93 10.07
 9 -2 -10 77.36 14.32
 -9 -2 -10 128.68 17.63
 9 -1 -10 26.33 9.98
 -9 -1 -10 14.41 9.09
 9 0 -10 74 13.39
 -9 0 -10 72.26 13.58
 9 1 -10 21.86 10.63
 -9 1 -10 9.39 10.09
 9 2 -10 121.07 17.27
 -9 2 -10 66.96 13.65
 9 3 -10 7.73 9.89
 -9 3 -10 43.78 12.98
 -10 -16 0 23.18 11.5
 -10 -15 0 526.17 31.75
 -10 -14 0 0.4 7.61
 -10 -13 0 594.45 31.74
 -10 -12 0 4 6.49
 -10 -11 0 475.59 26.17
 -10 -10 0 16.09 7.55
 -10 -10 0 -2.28 5.4
 -10 -9 0 1047.61 40.24
 10 -9 0 967.96 22.35
 -10 -9 0 944.89 35.5
 -10 -8 0 5.68 6.1
 10 -8 0 5.91 2.11
 -10 -8 0 1.58 4.66
 -10 -7 0 2591.77 67.96
 10 -7 0 2453.49 46.85
 -10 -7 0 2526.13 60.87
 -10 -6 0 7.21 5.63
 10 -6 0 14.91 2.8
 -10 -6 0 3.22 4.2
 -10 -5 0 386.43 21.41
 -10 -5 0 384.9 17.71
 -10 -4 0 5.12 5.36
 -10 -4 0 7.65 3.6
 -10 -3 0 1493.57 46.22
 -10 -3 0 1566.35 38.1
 -10 -2 0 6.18 4.6
 -10 -2 0 4.44 2.82
 -10 -1 0 1878.37 53.22
 -10 -1 0 1952.15 41.27
 -10 0 0 14.04 6.06
 10 0 0 13.29 4.51
 -10 0 0 14.54 2.81
 -10 1 0 1885.54 54.05
 10 1 0 1961.66 48.03
 -10 2 0 -0.13 5.55
 10 2 0 3.2 3.99
 10 3 0 1521.78 27.81
 -10 3 0 1548.02 28.03
 -10 3 0 1462.45 46.54
 10 3 0 1566.53 41.97
 -10 3 0 1558.2 28.25
 10 3 0 1518.73 27.71
 -10 4 0 2.47 1.56
 10 4 0 5.63 2.26
 -10 4 0 1.08 6.43
 10 4 0 0.49 4.13
 -10 4 0 5.28 1.82
 10 4 0 4.25 1.49
 10 5 0 394.43 19.05
 -10 -16 1 90.43 15.65
 -10 -16 -1 73.11 14.19
 -10 -15 1 6.86 7.25
 -10 -15 -1 1.36 6.88
 -10 -14 1 74.07 13.09
 -10 -14 -1 106.45 14.71
 -10 -13 1 -1.57 6.91
 -10 -13 -1 2.56 5.75
 -10 -12 1 75.5 11.27
 -10 -12 -1 86.4 12.1
 10 -11 1 6.16 3.16
 -10 -11 1 8.35 6.35
 -10 -11 -1 19.96 7.41
 -10 -10 -1 101.39 13.52
 -10 -10 1 130.27 15.15
 10 -10 1 106.77 7.74
 -10 -10 1 108.03 12.83
 -10 -10 -1 110.54 12.59
 -10 -9 -1 -6.53 6.86
 -10 -9 1 -0.44 6.61
 10 -9 1 0.39 2.78
 -10 -9 1 1.68 4.53
 -10 -9 -1 -2.09 4.95
 -10 -8 -1 283.59 20.32
 -10 -8 1 266.07 19.49
 10 -8 1 266.14 12.2
 -10 -8 -1 296.36 17.93
 -10 -8 1 279.76 17.67
 -10 -7 -1 13.86 5.31
 -10 -7 1 11.95 5.77
 10 -7 1 18.94 3.67
 -10 -7 1 18.83 5.84
 -10 -7 -1 31.59 6.74
 -10 -6 1 236.51 17.6
 -10 -6 -1 225.02 17.07
 10 -6 -1 208.32 5.39
 -10 -6 -1 242.92 14.65
 -10 -6 1 220.5 14.29
 -10 -5 -1 49.07 8.42
 -10 -5 1 41.05 7.93
 -10 -5 1 48.26 6.89
 -10 -5 -1 63.11 7.51
 -10 -4 -1 194.53 14.98
 -10 -4 1 177.75 14.34
 -10 -4 -1 171.39 11.42
 -10 -4 1 169.67 11.38
 -10 -3 -1 25.85 6.76
 -10 -3 1 21.56 6.39
 10 -3 1 24.66 5.23
 -10 -3 1 21.78 4.78
 -10 -3 -1 25.55 4.53
 -10 -2 -1 362.96 20.14
 -10 -2 1 359.44 20.1
 10 -2 1 354.3 16.83
 10 -2 -1 356.6 10.71
 -10 -2 -1 346.65 14.48
 -10 -1 -1 2.21 4.75
 -10 -1 1 -9.27 6.21
 10 -1 1 0.07 3.54
 10 -1 -1 4.88 1.96
 -10 -1 -1 2.94 2.14
 -10 0 -1 408.98 21.39
 -10 0 1 401.87 21.24
 10 0 1 420.94 18.83
 10 0 -1 426.52 14.2
 -10 0 -1 405.11 13.47
 -10 1 -1 -0.6 5.18
 -10 1 1 1.25 5.07
 10 1 1 4.6 4.37
 10 1 -1 5.58 2.51
 -10 1 -1 4.72 1.93
 -10 2 1 352.91 8.13
 -10 2 -1 331.32 20.11
 -10 2 1 306.79 19.39
 10 2 -1 376.31 14.73
 10 2 -1 353.51 17.11
 10 2 1 371.25 17.87
 10 2 -1 328.14 7.65
 -10 2 -1 351.67 9.48
 -10 2 -1 347.98 8.06
 10 3 -1 20.61 2.37
 -10 3 -1 20.44 2.35
 -10 3 1 23.75 2.78
 10 3 1 22.36 2.35
 -10 3 -1 9.94 4.93
 -10 3 1 23.22 6.31
 10 3 1 18.98 5.38
 10 3 -1 22.82 5.57
 10 3 -1 20.79 3.86
 -10 4 -1 170.8 7.99
 10 4 -1 174.76 8.08
 -10 4 -1 162.22 14.8
 -10 4 1 162.61 15.02
 10 4 -1 182.35 12.78
 10 4 -1 176.79 11.11
 -10 4 1 187.32 8.36
 10 4 1 189.99 8.09
 10 5 -1 46.35 4.56
 -10 5 -1 62.02 5.21
 10 5 -1 53.19 7.25
 -10 5 1 47.56 4.86
 10 5 1 54.65 4.94
 10 6 -1 239.8 11.49
 -10 6 -1 229.85 11
 10 6 -1 229.04 14.57
 -10 6 1 232.71 11.45
 10 6 1 239.88 11.27
 10 7 -1 11.36 4.04
 -10 7 -1 26.57 4.86
 10 7 -1 22 5.87
 -10 7 1 22.02 4.41
 10 7 1 14.38 3.85
 10 8 -1 289.25 14.72
 -10 8 -1 280.81 14.16
 10 8 1 268.77 13.84
 10 9 -1 7.25 4.73
 -10 9 -1 5.25 3.78
 -10 10 -1 110.58 10.44
 10 10 -1 116.89 10.78
 10 11 -1 7.42 4.51
 -10 11 -1 4.66 5.02
 10 12 -1 56.68 9.12
 -10 12 -1 79.34 10.44
 10 13 -1 0.7 5.33
 -10 13 -1 9.11 6.53
 10 14 -1 85.05 11.85
 -10 14 -1 85.51 12.09
 10 15 -1 -4.63 6.89
 -10 15 -1 2.16 6.32
 10 16 -1 84.35 13.21
 -10 16 -1 72.64 12.62
 10 17 -1 12.52 8.05
 -10 17 -1 6.65 8.74
 -10 -15 -2 193.5 19.87
 -10 -14 2 1.19 7.72
 -10 -14 -2 -7.01 7.63
 -10 -13 -2 179.71 18.12
 -10 -13 2 139.49 15.72
 10 -12 2 4.06 3.63
 10 -12 2 0.73 3.99
 -10 -12 2 -2.31 6.75
 -10 -12 -2 -0.43 6.2
 10 -11 2 228.82 13.59
 10 -11 2 251.35 14.04
 -10 -11 -2 218.52 18.18
 -10 -11 2 247.66 19.18
 10 -10 2 2.24 3.12
 10 -10 2 -0.64 3.89
 -10 -10 2 8.94 7.3
 -10 -10 -2 5.88 6.02
 10 -10 -2 -0.85 1.77
 -10 -9 2 308.12 21.81
 -10 -9 -2 324.54 22.73
 10 -9 2 341.3 16.42
 10 -9 2 315.92 15.48
 10 -9 -2 343.59 10.46
 -10 -9 -2 313.24 20.31
 -10 -9 2 324.59 20.67
 -10 -8 -2 28.23 8.32
 -10 -8 2 10.02 6.56
 10 -8 2 20.96 4.97
 10 -8 2 23.59 4.9
 -10 -8 2 15.32 5.66
 -10 -8 -2 15.36 5.74
 -10 -7 -2 192.47 16.37
 -10 -7 2 173.75 15.6
 10 -7 2 200.4 12.45
 10 -7 2 205.18 12.03
 -10 -7 -2 215.62 15.04
 -10 -6 2 9.35 6.31
 -10 -6 -2 -14.04 6.63
 10 -6 2 -4.85 3.87
 -10 -6 -2 -2.28 3.75
 -10 -5 -2 637.13 28.4
 -10 -5 2 618.19 28.31
 10 -5 2 601.98 22.86
 -10 -5 -2 623.26 24.37
 10 -5 -2 674.66 16.39
 -10 -4 -2 3.61 5.02
 -10 -4 2 6.18 5.2
 10 -4 2 2.8 3.53
 10 -4 -2 2.39 1.22
 10 -4 -2 0.19 1.53
 -10 -4 -2 -3.19 3.19
 -10 -3 2 250.38 17.08
 -10 -3 -2 248.57 17.15
 10 -3 -2 246.09 8.92
 -10 -3 -2 243.49 13.16
 10 -3 2 263.59 14.54
 10 -3 -2 244.21 9.73
 -10 -2 -2 19.35 6.03
 -10 -2 2 14.86 5.63
 10 -2 2 25.44 5.64
 10 -2 -2 19.39 3.06
 -10 -2 -2 23.26 4.27
 10 -2 -2 19.78 3.19
 -10 -1 -2 495.64 24.59
 -10 -1 2 530.35 25.04
 10 -1 -2 518.62 16.71
 -10 -1 -2 519.49 17.64
 10 -1 2 514.53 21.19
 10 -1 -2 554.1 17.04
 -10 0 2 -1.84 1.62
 10 0 2 4.43 1.58
 -10 0 -2 13.82 5.74
 -10 0 2 -1.23 4.87
 10 0 2 8.95 4.94
 10 0 -2 4.3 2.79
 10 0 -2 -1.14 1.59
 -10 0 -2 0.8 1.4
 -10 0 -2 2.75 2.29
 10 0 -2 1.35 2.62
 -10 1 2 544.52 14.04
 10 1 2 530.57 13.57
 -10 1 -2 515.86 25.17
 -10 1 2 518.65 25.1
 10 1 -2 553.03 19.59
 -10 1 -2 521.1 15.58
 10 1 2 521.06 22.05
 10 1 -2 525.25 18.57
 10 1 -2 523.56 13.68
 -10 1 -2 528.49 13.97
 -10 2 -2 11.93 5.67
 -10 2 2 15.3 5.56
 -10 2 2 16.42 2.66
 10 2 2 17.55 2.62
 10 2 -2 17.69 2.91
 -10 2 -2 23.19 3.26
 -10 2 -2 18.5 2.72
 10 2 -2 22.83 4.1
 -10 3 2 254.85 10.41
 10 3 2 253.89 10.02
 10 3 -2 246.6 9.91
 -10 3 -2 270.79 10.55
 -10 3 -2 239 17.67
 -10 3 2 264.11 18.28
 -10 3 -2 252.02 7.9
 10 3 -2 252.83 13.89
 10 3 -2 255.06 13.49
 10 4 -2 -1.24 2.22
 -10 4 2 -0.41 2.3
 -10 4 -2 1.22 2.21
 10 4 2 3.59 2.11
 -10 4 -2 -2.84 4.88
 -10 4 2 -3.85 5.66
 10 4 -2 0.36 3.58
 10 5 -2 630.73 19.94
 -10 5 -2 627.11 19.8
 10 5 -2 581.55 23.38
 -10 5 2 650.74 20.42
 10 5 2 616.94 19.35
 -10 6 2 1.21 2.5
 10 6 2 2.09 2.77
 10 6 -2 3.69 3.38
 -10 6 -2 2.42 2.84
 10 6 -2 4.66 4.37
 10 7 -2 205.97 12.12
 -10 7 -2 189.66 11.52
 10 7 -2 243 15.11
 10 7 2 217.65 12.06
 -10 8 -2 19.12 5.39
 10 8 -2 14.39 5.05
 10 8 -2 35.99 6.83
 -10 8 2 36.74 6.05
 10 8 2 32.48 5.08
 10 9 -2 354.05 18.05
 -10 9 -2 298.71 16.41
 10 10 -2 -2.05 4.65
 -10 10 -2 -0.54 4.2
 10 11 -2 223.47 15.91
 -10 11 -2 225.92 15.79
 10 12 -2 0.76 6.19
 -10 12 -2 1.99 5.36
 10 13 -2 127.48 13.65
 -10 13 -2 129.26 13.47
 10 14 -2 -2.27 6.81
 -10 14 -2 1.34 6.41
 10 15 -2 163.92 16.42
 -10 15 -2 145.07 15.53
 10 16 -2 -20.47 8.93
 -10 16 -2 -19.56 9.74
 10 17 -2 64.24 12.64
 -10 17 -2 53.1 11.42
 -10 -15 -3 7.17 8.15
 -10 -14 -3 387.98 27.75
 10 -13 3 4.2 4.87
 -10 -13 -3 15.1 8.17
 10 -12 3 486.66 22.77
 -10 -12 -3 470.62 29.11
 10 -11 3 5.84 3.86
 10 -11 3 6.05 4.83
 -10 -11 -3 -3.03 6.55
 10 -10 3 857.83 30.86
 10 -10 3 956.84 28.73
 -10 -10 -3 938.17 37.98
 -10 -9 -3 2.6 6.84
 -10 -9 3 18.35 8.46
 10 -9 3 7.75 4.35
 10 -9 3 10.15 3.8
 -10 -9 -3 22.02 7.62
 -10 -8 -3 429.96 24.6
 -10 -8 3 425.59 24.9
 -10 -8 -3 435.96 23.41
 10 -8 3 384.99 19.17
 10 -8 3 362.08 17.33
 -10 -7 -3 17.24 7.52
 -10 -7 3 3.33 5.35
 10 -7 3 8.95 4.51
 10 -7 3 6.94 4.36
 -10 -7 -3 8.85 4.86
 -10 -6 -3 1010.84 37.38
 -10 -6 3 954.76 36.3
 -10 -6 -3 939.53 33.31
 10 -6 3 961.18 29.92
 -10 -5 -3 11.48 6.69
 -10 -5 3 0.64 6.66
 10 -5 3 1.2 3.49
 -10 -4 3 1866.82 52.25
 -10 -4 -3 1842.49 52.79
 10 -4 3 1805 45.9
 -10 -3 -3 38.36 7.7
 -10 -3 3 27.37 6.52
 10 -3 -3 34.15 3.2
 10 -3 3 27.22 5.9
 -10 -2 -3 889.5 33.09
 -10 -2 3 850.62 32.18
 10 -2 -3 891.06 21.87
 -10 -2 -3 885.83 24.19
 10 -2 -3 920.52 25.9
 -10 -1 3 7.22 2.22
 10 -1 3 -1.57 2.53
 -10 -1 -3 2.65 4.81
 -10 -1 3 9.52 4.83
 10 -1 -3 6.37 2.33
 10 -1 -3 6.01 2.9
 10 -1 -3 3.21 2.38
 -10 -1 -3 2.55 2.59
 -10 0 3 1461.97 32.64
 10 0 3 1378.47 31.68
 -10 0 3 1380.61 42.89
 -10 0 -3 1349.5 42.72
 10 0 -3 1458.18 34.45
 10 0 -3 1409.18 35.97
 10 0 -3 1375.39 31.73
 -10 0 -3 1411.13 32.62
 -10 1 -3 6 4.67
 -10 1 3 10.15 4.96
 10 1 -3 6.52 2.38
 -10 1 -3 6.43 3.04
 -10 1 3 3.62 2.1
 10 1 3 5.66 2.32
 10 1 -3 7.05 3.47
 -10 2 3 939.84 24.85
 10 2 3 875.06 23.62
 -10 2 3 862.53 33.26
 -10 2 -3 895.56 33.91
 10 2 -3 939.97 28.09
 10 2 -3 893.62 28
 10 2 -3 851.03 23.5
 -10 2 -3 867.61 24.16
 10 3 -3 33.69 4.61
 -10 3 -3 38.23 4.89
 -10 3 3 34.47 4.63
 10 3 3 36.39 4.8
 -10 3 -3 30.16 7.5
 -10 3 3 24.53 6.53
 10 3 -3 34.65 5.52
 -10 4 -3 1884.66 54.84
 -10 4 3 1751.79 53.53
 10 4 -3 1776.82 42.03
 -10 4 -3 1882.34 42.87
 10 4 3 1964.42 42.95
 -10 4 3 1927.23 43.69
 10 5 -3 5.8 3.66
 -10 5 -3 9.8 4.18
 -10 5 3 6.08 3.39
 10 5 3 4.47 2.93
 10 5 -3 0.73 3.82
 10 6 -3 973.62 29.54
 -10 6 -3 945.22 29
 10 6 -3 938.27 31.26
 -10 6 -3 992.88 20.81
 10 6 3 921.08 28.27
 10 7 -3 8.62 4.58
 -10 7 -3 3.87 3.69
 -10 7 3 9.12 4.36
 10 7 3 9.66 4.21
 10 7 -3 4.79 4.26
 -10 7 -3 6.13 1.57
 10 8 -3 416.61 19.91
 -10 8 -3 418.09 19.45
 10 8 -3 418.3 20.11
 10 9 -3 2.42 4.53
 -10 9 -3 5.49 4.92
 10 9 -3 14.72 5.28
 10 10 -3 959.31 34.59
 -10 10 -3 933.79 33.46
 10 11 -3 1.83 5.3
 -10 11 -3 -2.36 6.02
 10 12 -3 503.38 26.3
 -10 12 -3 489.56 25.1
 10 13 -3 26.82 8.26
 -10 13 -3 7.9 6.87
 -10 14 -3 360.58 23.13
 10 14 -3 224.11 19.69
 10 15 -3 -1.59 7.37
 -10 15 -3 2.19 6.43
 10 16 -3 156.55 17.06
 -10 16 -3 152.3 16.92
 10 17 -3 -2.91 9.25
 -10 -14 -4 -1.17 7.09
 10 -13 4 8.46 6.67
 -10 -13 -4 6.37 7.35
 10 -12 4 0.26 4.92
 -10 -12 -4 3.98 7.68
 10 -11 4 -9.35 6.4
 -10 -11 -4 3.4 7.32
 10 -10 4 12.19 5.61
 -10 -10 -4 8.95 7.24
 10 -9 4 5.4 5.11
 -10 -9 -4 -1.26 6.37
 -10 -8 4 5.74 7.49
 10 -8 4 -0.79 5.1
 -10 -7 -4 -4.75 6.17
 -10 -7 4 1.7 5.65
 10 -7 4 -0.97 4.49
 -10 -6 -4 5.35 5.32
 -10 -6 4 5.4 5.78
 -10 -5 4 4.81 5.13
 -10 -5 -4 -5.38 5.75
 -10 -4 -4 -0.67 5.25
 -10 -4 4 4.95 4.67
 -10 -3 -4 -4.47 5.42
 -10 -3 4 3.77 5.07
 10 -3 -4 4.56 3.74
 -10 -3 -4 -0.66 3.5
 10 -2 4 8.93 3.53
 -10 -2 -4 11.63 5.8
 -10 -2 4 17.55 6.37
 10 -2 -4 8.61 2.76
 10 -2 -4 14.24 4.27
 -10 -2 -4 0.39 3.35
 10 -1 4 2.01 2.51
 -10 -1 4 -0.32 2.85
 -10 -1 -4 -1.57 4.9
 -10 -1 4 2.83 4.8
 10 -1 -4 2.42 2.51
 10 -1 -4 -1.92 3
 -10 -1 -4 0.85 3.14
 10 0 -4 57.11 6.83
 -10 0 4 58.73 6.46
 10 0 4 46.43 5.46
 -10 0 -4 50.71 6.23
 10 0 -4 38.39 5.28
 -10 0 -4 55.06 8.52
 -10 0 4 38.6 7.42
 10 1 -4 1.73 3.21
 -10 1 -4 -1.9 3.72
 -10 1 4 -0.23 2.88
 10 1 4 3.2 2.76
 -10 1 -4 -9.58 5.55
 -10 1 4 6.75 4.86
 10 2 4 11.39 3.53
 10 2 -4 9.42 3.62
 -10 2 -4 14.58 4.49
 10 2 -4 16.36 4.44
 -10 2 -4 5.47 5.02
 -10 2 4 6.27 5.51
 10 3 4 -4.07 2.91
 10 3 -4 4.22 3.78
 -10 3 -4 -7.51 4.07
 -10 3 4 2.48 4.75
 -10 3 -4 2.55 5.16
 10 4 4 3.86 3.1
 10 4 -4 10.48 4.03
 -10 4 -4 7.31 4.11
 -10 4 -4 5.77 5.45
 -10 4 4 -4.36 4.86
 10 5 -4 -3.14 3.96
 -10 5 -4 5.43 4.55
 -10 5 4 -1.2 3.5
 10 5 4 -2.21 3.06
 -10 5 -4 -6.95 7.08
 -10 5 4 0.53 6.07
 10 6 -4 15.67 6.04
 -10 6 -4 9.72 4.81
 10 6 -4 7.04 4.29
 10 7 -4 2.98 4.45
 -10 7 -4 4.76 4.28
 10 7 -4 5.99 4.28
 10 8 -4 11.81 5.55
 -10 8 -4 1.64 4.73
 10 8 -4 3.19 4.4
 -10 9 -4 6.46 5.62
 10 9 -4 1.93 5.23
 10 9 -4 1.76 4.8
 10 10 -4 10.61 6
 -10 10 -4 19.38 6.52
 10 11 -4 1.29 7
 -10 11 -4 4.44 6.5
 10 12 -4 4.27 7.09
 -10 12 -4 4.77 5.92
 10 13 -4 -11.18 7.63
 -10 13 -4 -3.17 7.62
 10 14 -4 -1.36 7.43
 -10 14 -4 -8.23 7.69
 10 15 -4 -17.08 9.73
 -10 15 -4 15.48 8.47
 10 16 -4 1.74 7.53
 -10 16 -4 -3.52 8.85
 10 -14 5 93.43 12.72
 10 -13 5 -0.51 6.3
 -10 -13 -5 26.93 11.93
 10 -12 5 408.67 25.04
 -10 -12 -5 466.51 30.41
 10 -11 5 3.63 5.76
 -10 -11 -5 -5.91 7.74
 10 -10 5 218.91 17.27
 10 -9 5 -4.48 6.27
 -10 -8 5 327.5 21.25
 10 -8 5 286.12 19.38
 -10 -7 -5 9.2 6.88
 -10 -7 5 -1.56 5.65
 10 -7 5 -4.46 5.54
 -10 -6 -5 333.38 21.01
 -10 -6 5 335.2 20.92
 -10 -5 -5 8.27 5.94
 -10 -5 5 2.28 5.42
 -10 -4 -5 617.61 27.41
 -10 -4 5 578.49 26.28
 10 -4 -5 595.92 24.61
 -10 -4 -5 583.46 24.54
 -10 -3 -5 -2.4 5.48
 -10 -3 5 4.84 4.88
 10 -3 -5 2.93 4.09
 -10 -3 -5 3.21 4.32
 -10 -2 -5 721.31 29.37
 -10 -2 5 714.56 29.03
 10 -2 -5 766.24 27.44
 -10 -2 -5 788.08 28.01
 -10 -1 -5 -6.4 5.21
 -10 -1 5 -2.38 4.68
 -10 -1 5 3.34 3.48
 10 -1 5 -2.11 3.44
 10 -1 -5 -0.25 3.78
 -10 -1 -5 2.25 3.85
 -10 0 -5 120.48 11.75
 -10 0 5 142.44 12.42
 -10 0 5 161.73 11.57
 10 0 5 134.86 10.52
 -10 0 -5 104.39 10.24
 10 0 -5 151.72 11.29
 10 1 -5 0.49 4.01
 -10 1 -5 -2.07 3.92
 -10 1 5 -0.02 4.23
 10 1 5 3.09 3.79
 -10 1 -5 -13.1 6.24
 -10 1 5 4.46 4.49
 10 1 -5 3.47 3.63
 -10 2 5 717.67 29.01
 -10 2 -5 714.77 29.23
 -10 2 -5 675.34 26.05
 10 2 -5 763.05 26.64
 10 3 -5 3.88 4.26
 -10 3 -5 1.24 4.23
 -10 3 -5 0.65 6.28
 -10 3 5 0.5 5.01
 10 4 -5 551.98 23.62
 -10 4 -5 586.13 24.07
 -10 4 -5 601.93 27.69
 -10 4 5 574.09 26.96
 10 5 -5 3.48 4.51
 -10 5 -5 22.85 6.46
 -10 5 5 15.73 6.61
 -10 5 -5 8.93 5.61
 10 6 -5 342.13 18.89
 -10 6 -5 329.13 19.01
 -10 6 5 301.06 21.21
 -10 6 -5 368.42 22.56
 10 7 -5 1.79 5.28
 -10 7 -5 -2.36 5.26
 10 7 -5 -9.64 5.62
 10 8 -5 312.56 19.65
 -10 8 -5 307.98 18.88
 10 8 -5 331.65 18.15
 10 9 -5 -7.3 6.8
 -10 9 -5 0.99 5.56
 10 9 -5 -5.88 5.33
 10 10 -5 246.67 18.92
 -10 10 -5 212.03 17.48
 10 10 -5 245.71 15.23
 10 11 -5 16.55 8.79
 -10 11 -5 3.81 6.28
 10 12 -5 492.19 28.29
 -10 12 -5 428.4 26.36
 10 13 -5 5.94 8.96
 -10 13 -5 6.56 7.88
 10 14 -5 116.01 15.66
 -10 14 -5 95.47 13.55
 10 15 -5 13.89 8.86
 -10 15 -5 7.02 9.1
 10 -14 6 1.37 8.08
 10 -13 6 115.77 14.6
 10 -12 6 -2.52 7.25
 10 -11 6 182 17.15
 10 -10 6 0.81 6.08
 10 -9 6 195.23 16.98
 10 -8 6 14.39 8.07
 10 -7 6 322.71 21.58
 -10 -6 -6 12.63 6.66
 -10 -6 6 6.38 6.01
 10 -6 6 2.64 5.99
 -10 -5 -6 334.44 20.35
 -10 -5 6 258.67 17.95
 -10 -4 -6 2.94 5.01
 -10 -4 6 -4.47 5.32
 10 -4 -6 6.73 5.16
 -10 -4 -6 -6.03 6.09
 -10 -3 6 410.25 21.18
 -10 -3 -6 425.25 22.06
 10 -3 -6 451.62 22.3
 -10 -3 -6 410.08 22.21
 -10 -2 -6 1.22 4.68
 -10 -2 6 -5.93 5.76
 10 -2 -6 -0.93 4.67
 -10 -2 -6 -2.71 5.86
 -10 -1 6 408.42 20.71
 -10 -1 -6 391.29 20.66
 10 -1 -6 372.56 20.1
 -10 -1 -6 416.76 21.46
 -10 0 -6 16.74 5.54
 -10 0 6 25.35 6.22
 10 0 -6 32.52 6.95
 -10 0 -6 28.67 6.73
 -10 1 -6 349.6 19.65
 -10 1 6 361.08 19.66
 10 1 -6 388.6 20.49
 -10 1 -6 406.74 21.36
 -10 2 -6 -6.99 5.89
 -10 2 6 -0.45 5.57
 10 2 -6 5.07 5.46
 -10 2 -6 -1.97 4.68
 -10 3 -6 395.18 21.3
 -10 3 6 386.42 20.98
 10 3 -6 422.93 21.47
 -10 3 -6 416.07 21.86
 10 4 -6 -6.19 5.07
 -10 4 6 -0.3 4.96
 -10 4 -6 -0.74 5.04
 10 5 -6 308.56 19.48
 -10 5 -6 292.64 18.85
 -10 5 -6 275.57 19.03
 -10 5 6 269.33 18.54
 10 6 -6 6.8 5.9
 -10 6 -6 6.56 5.29
 -10 6 6 10.76 6.47
 -10 6 -6 3.53 5.91
 10 7 -6 349.19 21.22
 -10 7 -6 330.34 20.37
 -10 7 -6 307.32 21.36
 -10 7 6 319.53 21.87
 10 8 -6 -0.8 5.64
 -10 8 -6 -10.52 6.82
 10 8 -6 3.72 5.27
 -10 8 -6 -10.98 6.92
 -10 8 6 -10.9 7.86
 10 9 -6 200.11 17.38
 -10 9 -6 187.24 16.79
 10 10 -6 7.2 7.34
 -10 10 -6 8.06 7.34
 10 11 -6 178.59 17.77
 -10 11 -6 188.31 17.79
 10 12 -6 10.62 8.22
 -10 12 -6 -10.86 7.9
 10 13 -6 142.38 17.52
 -10 13 -6 123.41 16.28
 10 14 -6 -9.67 9.8
 -10 14 -6 -15.15 9.69
 10 -12 7 13.44 7.62
 10 -11 7 21.84 9.68
 10 -10 7 34.85 9.71
 10 -9 7 -4.89 7.92
 10 -8 7 44.61 9.63
 10 -7 7 0.79 6.66
 10 -6 7 77.31 12.7
 -10 -5 -7 -3 5.37
 -10 -5 7 8.61 5.37
 10 -5 -7 4.12 5.98
 -10 -5 -7 5.72 7.82
 -10 -4 -7 54.25 8.73
 -10 -4 7 48.7 8.37
 10 -4 -7 37.54 8.86
 -10 -4 -7 52.68 10
 -10 -3 -7 -7.99 6.16
 -10 -3 7 5.74 5.29
 10 -3 -7 -2.48 6.47
 -10 -3 -7 3.4 6.31
 -10 -2 -7 76.63 9.56
 -10 -2 7 60.94 8.55
 10 -2 -7 50.17 9.27
 -10 -2 -7 53.38 9.67
 -10 -1 -7 -2.68 5.64
 -10 -1 7 -3.51 5.41
 10 -1 -7 4.46 6.64
 -10 -1 -7 2.94 6.31
 10 0 -7 143.3 13.89
 -10 0 -7 141.76 14.13
 -10 0 7 137.22 11.98
 -10 0 -7 142.47 12.07
 10 1 -7 5.42 5.28
 -10 1 -7 10.74 6.6
 -10 1 -7 17.95 7.2
 -10 1 7 9.41 5.05
 10 2 -7 73.13 10.62
 -10 2 -7 68.33 10.76
 -10 2 -7 51.55 8.12
 -10 2 7 48.53 7.83
 10 3 -7 4.08 6.65
 -10 3 -7 2.74 6.38
 -10 3 -7 2.4 5.11
 -10 3 7 5.93 5.42
 10 4 -7 42.56 9.27
 -10 4 -7 27.51 8.01
 -10 4 -7 38.22 7.92
 -10 4 7 47.34 7.94
 10 5 -7 6.2 6.25
 -10 5 -7 6.88 6.58
 -10 5 -7 1.99 6.04
 -10 5 7 -1.75 5.68
 10 6 -7 67.76 11.14
 -10 6 -7 73.81 11.94
 -10 6 7 63.5 10.09
 -10 6 -7 49.87 9.32
 10 7 -7 -11.52 8
 -10 7 -7 -1.67 6.43
 -10 7 7 -5.24 6.47
 -10 7 -7 -6.86 6.9
 10 8 -7 62.35 10.94
 -10 8 -7 62.12 10.58
 -10 8 7 57.22 10.91
 -10 8 -7 37.03 9.92
 10 9 -7 7.01 8.24
 -10 9 -7 -4.14 7.77
 10 10 -7 61.06 12.29
 -10 10 -7 51.36 10.91
 10 11 -7 -18.19 9.77
 -10 11 -7 8.16 7.33
 10 12 -7 7.56 8.89
 -10 12 -7 25.4 11.05
 10 -9 8 469.69 30.36
 10 -8 8 6.25 8.19
 10 -7 8 467.97 29.6
 10 -6 8 -2.26 7.56
 10 -5 8 477.68 29.24
 10 -5 -8 447.58 27.1
 -10 -5 -8 386.06 26.07
 10 -4 -8 -0.16 6.4
 -10 -4 -8 -5.64 7.77
 10 -3 -8 318.29 22.4
 -10 -3 -8 362.72 24.81
 10 -2 -8 5.83 7.14
 -10 -2 -8 -1.26 7.36
 10 -1 -8 812.33 35.93
 -10 -1 -8 833.87 37.12
 10 0 -8 3.44 6.64
 -10 0 -8 -12.31 8.24
 -10 1 -8 808.63 36.13
 10 1 -8 772.15 34.99
 10 2 -8 8.54 6.87
 -10 2 -8 -4.58 6.82
 10 3 -8 331.74 22.71
 -10 3 -8 299.51 22.31
 10 4 -8 -2.82 7.27
 -10 4 -8 -9.9 7.33
 10 5 -8 423.45 26.65
 -10 5 -8 475.7 27.72
 10 6 -8 7.24 7.6
 -10 6 -8 -7.06 7.39
 -10 7 -8 470.39 28.68
 10 7 -8 477 29.11
 10 8 -8 4.27 8.52
 -10 8 -8 -3.51 7
 10 9 -8 480.85 30.13
 -10 9 -8 469.3 29.39
 10 10 -8 -16.26 9.64
 -10 10 -8 -14.33 7.97
 -10 -5 -9 1.31 9.15
 10 -5 -9 -1.14 7.31
 10 -4 -9 12.92 8.84
 -10 -4 -9 24.66 9.7
 10 -3 -9 8.23 8.67
 -10 -3 -9 -15.25 9.24
 10 -2 -9 38.23 9.93
 -10 -2 -9 40.14 11.82
 10 -1 -9 -2.51 7.62
 -10 -1 -9 8.25 7.32
 10 0 -9 47 11.58
 -10 0 -9 74.88 13.69
 10 1 -9 2.86 8.18
 -10 1 -9 -9.67 8.93
 10 2 -9 32.88 10.46
 -10 2 -9 50.74 11.8
 10 3 -9 -4.05 8.36
 -10 3 -9 -0.41 7.06
 10 4 -9 23.83 9.02
 -10 4 -9 10.04 7.41
 10 5 -9 -1.23 7.86
 -10 5 -9 -2.33 7.99
 10 6 -9 39.84 10.56
 -10 6 -9 25.09 9.45
 10 7 -9 -7.26 10.14
 -10 7 -9 -14.58 10.3
 10 8 -9 36.58 12.11
 10 -2 -10 -2.87 9.87
 10 -1 -10 50.25 11.59
 -10 -1 -10 68.65 14.36
 10 0 -10 15.51 9.72
 -10 0 -10 -5.43 9.07
 10 1 -10 79.31 14.98
 -10 1 -10 77.67 13.62
 10 2 -10 6.22 8.94
 -11 -15 0 12.66 9.35
 -11 -14 0 4.81 8.25
 -11 -13 0 10.89 8.93
 -11 -12 0 0.15 7.15
 -11 -11 0 -3.42 6.64
 -11 -10 0 -0.9 7.56
 -11 -10 0 -3.89 5.15
 -11 -9 0 7.48 7.22
 11 -9 0 -2.06 2.1
 -11 -9 0 0.87 5.78
 -11 -8 0 1.63 6.56
 11 -8 0 -0.08 1.92
 -11 -8 0 -0.64 4.65
 -11 -7 0 4.18 5.67
 11 -7 0 1.27 1.9
 -11 -7 0 -4 4.9
 -11 -6 0 -8.1 7.2
 -11 -6 0 0.69 4.12
 -11 -5 0 -9.46 6.68
 -11 -5 0 0.72 3.56
 -11 -4 0 -0.08 5.7
 -11 -4 0 1.06 3.4
 -11 -3 0 -2.02 4.73
 -11 -3 0 -3.61 3.48
 -11 -2 0 -3.14 6
 -11 -2 0 1.4 2.51
 -11 -1 0 -4.35 5.1
 11 -1 0 -0.69 3.88
 -11 -1 0 1.18 2.51
 -11 0 0 -4.52 4.89
 11 0 0 -12.03 5.74
 -11 1 0 2.54 5.02
 11 1 0 -0.17 4.17
 -11 2 0 6.56 5.44
 11 2 0 -4.5 3.8
 -11 3 0 -13.38 6.45
 11 3 0 -0.8 4.52
 11 4 0 -2.15 1.62
 -11 4 0 3.29 1.77
 -11 4 0 -5.08 7.34
 11 4 0 -4.19 5.2
 -11 4 0 -0.46 1.54
 11 4 0 -0.84 1.42
 -11 5 0 3.63 1.94
 11 5 0 -1.43 1.9
 11 5 0 -1.05 4.37
 -11 5 0 -2.36 2.16
 11 5 0 -2.43 2.26
 11 6 0 -0.75 2.82
 -11 6 0 -4.66 3
 11 6 0 0.83 2.31
 -11 -15 1 170.62 19.26
 -11 -15 -1 190.94 19.83
 -11 -14 1 236.05 21.5
 -11 -14 -1 232.7 20.89
 -11 -13 1 137.16 16.7
 -11 -13 -1 153.02 17.23
 -11 -12 -1 236.99 19.77
 -11 -12 1 231.78 19.82
 -11 -11 -1 229.68 18.7
 -11 -11 1 234.97 18.71
 -11 -10 -1 309.98 23.15
 -11 -10 1 270.18 21.64
 11 -10 1 281.08 12.72
 -11 -10 -1 309.65 20.74
 -11 -10 1 302.15 20.52
 -11 -9 -1 365.11 24.23
 -11 -9 1 341.84 23.5
 11 -9 1 318.52 13.75
 -11 -9 -1 351.06 21.11
 -11 -9 1 364.95 21.42
 -11 -8 -1 739.42 34.37
 -11 -8 1 768.41 34.93
 11 -8 1 711.13 22.04
 -11 -8 -1 763.83 30.43
 -11 -8 1 757.39 30.63
 -11 -7 -1 351.83 22.77
 -11 -7 1 364.69 22.89
 11 -7 1 334.8 14.07
 -11 -7 -1 331.45 18.74
 -11 -7 1 318.1 18.7
 -11 -6 -1 682.99 31.47
 -11 -6 1 673.12 31.08
 11 -6 -1 652.71 13.65
 -11 -6 -1 669.35 26.11
 -11 -6 1 660.43 26.44
 -11 -5 1 520.47 26.61
 -11 -5 -1 501.17 26.17
 -11 -5 -1 543.24 22.44
 -11 -5 1 526.13 22.22
 -11 -4 -1 459.79 24.66
 -11 -4 1 472.08 24.83
 11 -4 1 446.06 20.45
 -11 -4 -1 463.65 19.66
 -11 -4 1 494.39 20.56
 -11 -3 1 377.52 21.84
 -11 -3 -1 376.97 21.68
 11 -3 1 349.98 17.72
 -11 -3 -1 381.4 16.48
 -11 -2 -1 996.01 37.4
 -11 -2 1 1017.85 37.64
 11 -2 1 996.47 32.02
 -11 -2 -1 952.83 27.2
 -11 -1 -1 669.86 29.51
 -11 -1 1 666.92 29.55
 11 -1 1 663.74 25.18
 -11 -1 -1 652.51 19.96
 -11 0 -1 991.07 37.17
 -11 0 1 1006.96 37.13
 11 0 1 1011.02 32.82
 11 0 -1 1049.06 25.6
 -11 0 -1 985.09 24.75
 -11 1 -1 668.88 30.14
 -11 1 1 672.17 29.97
 11 1 -1 708.88 21.02
 11 1 1 685.29 26.26
 -11 1 -1 677.55 17.73
 -11 2 -1 964.76 37.24
 -11 2 1 970.84 37.2
 11 2 -1 985.27 32.61
 11 2 -1 983.46 27.86
 11 2 1 1015.51 33.33
 -11 2 -1 1067.22 21.46
 -11 3 -1 396.45 9.96
 -11 3 1 387.74 9.93
 11 3 1 371.65 9.34
 -11 3 -1 326.5 21.58
 -11 3 1 354.89 22.13
 11 3 -1 369.99 18.9
 11 3 -1 376.02 16.14
 11 3 1 404.95 20.05
 11 3 -1 364.79 9.34
 11 4 -1 427.87 12.8
 -11 4 -1 443.72 13.29
 -11 4 -1 448.14 25.63
 -11 4 1 429.36 25.3
 11 4 -1 462.27 21.44
 -11 4 1 470.58 13.63
 11 4 1 450.14 12.82
 11 5 -1 569.51 16.8
 -11 5 -1 551.16 16.76
 11 5 -1 570.52 24.15
 -11 5 1 565.35 17.15
 11 5 1 545.27 16.51
 11 6 -1 709.29 20.89
 -11 6 -1 701.6 20.85
 11 6 -1 666.36 27.29
 -11 6 1 688.88 21.16
 11 6 1 666.54 20.38
 11 7 -1 342.82 15.17
 -11 7 -1 312.72 14.01
 11 7 -1 334.17 19.1
 -11 7 1 327.75 14.68
 11 7 1 325.8 14.37
 11 8 -1 704.16 24.36
 -11 8 -1 715.95 23.99
 11 8 1 766.51 24.72
 -11 9 -1 320.18 16.14
 11 9 -1 339.66 17.06
 11 10 -1 302.33 17.03
 -11 10 -1 284.12 16.05
 11 11 -1 213.24 15.18
 -11 11 -1 219.76 14.96
 11 12 -1 240.11 16.73
 -11 12 -1 253.92 17.1
 11 13 -1 144.96 14.01
 -11 13 -1 128.34 13.22
 -11 14 -1 199.15 16.93
 11 14 -1 211.45 17.23
 11 15 -1 164.95 15.99
 -11 15 -1 152.32 15.67
 11 16 -1 174.3 17.53
 -11 16 -1 209.44 18.8
 11 17 -1 100.11 15.12
 -11 17 -1 87.27 14.06
 -11 -15 -2 88.02 15.13
 -11 -14 -2 67.73 14.07
 -11 -13 2 125.99 15.71
 -11 -13 -2 127.24 16.27
 11 -12 2 59.45 7.43
 -11 -12 2 56.22 10.4
 -11 -12 -2 60.75 12.12
 11 -11 2 183.28 12.77
 11 -11 2 189.75 12.48
 -11 -11 2 172.13 16.58
 -11 -11 -2 170.56 16.7
 -11 -10 -2 42.86 11.14
 -11 -10 2 32.44 10.11
 11 -10 2 31.92 5.59
 11 -10 2 47.6 7.26
 -11 -10 2 48.36 9.98
 -11 -10 -2 30.73 8.11
 -11 -9 -2 194.74 18.36
 -11 -9 2 166.61 16.75
 11 -9 2 180.61 12.53
 11 -9 2 189.95 12.1
 -11 -9 -2 179.73 15.73
 -11 -8 2 185.19 17.54
 -11 -8 -2 213.3 18.65
 11 -8 2 238.49 14.34
 11 -8 2 220.72 12.66
 -11 -8 -2 224.08 16.69
 -11 -7 -2 99.57 12.45
 -11 -7 2 89.34 12.59
 11 -7 2 85.75 8.15
 11 -7 2 83.43 8.73
 11 -7 -2 86.56 3.48
 -11 -7 -2 83.28 9.99
 -11 -6 2 84 11.99
 -11 -6 -2 111.55 12.94
 11 -6 2 103.8 9.62
 11 -6 -2 115.2 4.65
 -11 -6 -2 114.17 11.07
 -11 -5 -2 434.11 24.25
 -11 -5 2 403.88 23.61
 11 -5 2 436.02 19.92
 -11 -5 -2 426.97 20.22
 11 -5 -2 456.16 11.95
 -11 -4 -2 48.25 9.2
 -11 -4 2 49.1 9.51
 11 -4 -2 47.52 3.27
 11 -4 2 38.89 6.85
 -11 -4 -2 44.12 6.68
 11 -4 -2 41.33 3.68
 -11 -3 -2 295.21 19.41
 -11 -3 2 303.06 19.67
 11 -3 -2 267.82 10.04
 11 -3 2 261.42 15.21
 -11 -3 -2 283.13 14.77
 11 -3 -2 274.69 10.35
 -11 -2 -2 177.64 15.4
 -11 -2 2 182.32 15.56
 11 -2 -2 211.3 9.69
 11 -2 2 197.67 13.2
 -11 -2 -2 191.23 11.41
 11 -2 -2 203.39 9.39
 -11 -1 -2 236.46 17.39
 -11 -1 2 261.6 17.93
 11 -1 -2 269.08 11.8
 11 -1 2 253.99 15.42
 -11 -1 -2 242.1 12.05
 11 -1 -2 233.68 10.84
 -11 0 2 115.62 12.31
 -11 0 -2 130.79 12.95
 11 0 -2 140.54 9.18
 11 0 2 127.8 11.03
 -11 0 -2 131.09 8.05
 11 0 -2 138.22 8.57
 -11 1 2 247.13 7.91
 11 1 2 252.39 7.48
 -11 1 -2 253.62 18.02
 -11 1 2 230.31 16.92
 11 1 2 258.81 15.94
 -11 1 -2 248.59 10.26
 11 1 -2 257.43 12.55
 11 1 -2 248.71 7.7
 -11 1 -2 244.59 7.87
 -11 2 2 200.48 7.9
 11 2 2 195.88 7.39
 -11 2 2 191.24 15.76
 -11 2 -2 194.67 15.81
 11 2 -2 231.41 13.11
 -11 2 -2 182.88 7.81
 11 2 -2 199.79 7.53
 11 2 -2 194.92 11.55
 -11 2 -2 195.44 7.7
 -11 3 -2 295 10.76
 -11 3 2 284.06 10.69
 11 3 2 282.38 10.15
 -11 3 -2 280.25 19.38
 -11 3 2 287.23 19.85
 11 3 -2 275.09 16.31
 11 3 -2 270.97 10.04
 11 3 -2 288.62 14.89
 -11 3 -2 277.96 8.14
 11 4 -2 40.14 4.49
 -11 4 -2 35.93 4.53
 -11 4 2 35.87 4.42
 11 4 2 41.7 4.24
 -11 4 2 34.9 8.2
 -11 4 -2 37.01 8.61
 11 4 -2 34.87 6.31
 11 5 -2 432.51 15.68
 -11 5 -2 436.73 15.98
 -11 5 2 395.45 24.59
 -11 5 -2 399.68 24.53
 11 5 -2 429.73 20.75
 -11 5 2 454.61 16.33
 11 5 2 429.8 15.28
 11 6 -2 111.61 8.44
 -11 6 -2 106.69 8.27
 11 6 -2 105.49 10.73
 -11 6 2 104.42 8.02
 11 6 2 109.61 8.08
 11 7 2 84.1 7.41
 11 7 -2 97.92 8.29
 -11 7 -2 83.52 7.64
 11 7 -2 94.85 10.4
 11 8 -2 217.59 13.32
 -11 8 -2 214.06 13.1
 11 8 -2 238.91 16.1
 -11 8 2 234.18 13.72
 11 8 2 228.06 13.28
 11 9 -2 189.47 13.33
 -11 9 -2 179.64 12.48
 11 10 -2 46.4 8
 -11 10 -2 41.28 7.14
 11 11 -2 167.15 13.95
 -11 11 -2 175.69 14.22
 11 12 -2 48.49 9.24
 -11 12 -2 42.42 8.68
 11 13 -2 128.54 14.11
 -11 13 -2 111.11 12.58
 11 14 -2 55.08 10
 -11 14 -2 52.07 10.04
 11 15 -2 50.64 10.31
 -11 15 -2 66.59 11.37
 11 16 -2 46.76 9.93
 -11 16 -2 37.66 9.94
 11 17 -2 35.59 11.11
 -11 17 -2 5.47 8.12
 -11 -14 -3 49.33 11.3
 -11 -13 -3 39.39 10.05
 11 -12 3 30.42 7.17
 -11 -12 -3 19.27 9.13
 11 -11 3 36.31 6.88
 11 -11 3 30.47 6.04
 -11 -11 -3 16.55 8.25
 -11 -10 3 128.62 15.72
 11 -10 3 108.12 10.37
 11 -10 3 105.81 9.62
 -11 -10 -3 135.38 14.95
 -11 -9 -3 10.76 7.71
 -11 -9 3 7.88 6.2
 11 -9 3 -5.94 5.07
 11 -9 3 19.76 5.25
 -11 -9 -3 2.15 5.44
 -11 -8 -3 112.41 14.21
 -11 -8 3 94.57 12.94
 11 -8 3 101.35 10.16
 11 -8 3 113.52 10.08
 -11 -8 -3 104.93 12.26
 -11 -7 -3 13.55 6.81
 -11 -7 3 7.18 6.03
 11 -7 3 0.03 4.24
 11 -7 3 8.84 4.21
 -11 -7 -3 11.5 5.77
 -11 -6 -3 151.24 14.95
 -11 -6 3 177.19 16.1
 -11 -6 -3 164.37 13.58
 11 -6 3 162.63 12.1
 -11 -5 -3 8.18 6.36
 -11 -5 3 16.13 6.37
 11 -5 3 14.24 4.97
 -11 -5 -3 18.87 6.03
 -11 -4 -3 152.97 14.43
 -11 -4 3 137.52 13.77
 11 -4 3 139.94 11.38
 11 -4 -3 158.81 8.98
 -11 -3 -3 116.21 12.72
 -11 -3 3 130.13 13.26
 11 -3 -3 123.82 6.2
 11 -3 3 117.32 10.82
 11 -3 -3 126.04 8.29
 -11 -2 -3 133.56 13.02
 -11 -2 3 107.13 11.81
 11 -2 -3 126.27 7.11
 11 -2 -3 109.24 8.16
 -11 -1 3 1.26 2.11
 11 -1 3 -0.03 2.14
 -11 -1 -3 3.02 5.44
 -11 -1 3 4.44 4.88
 11 -1 -3 1.06 2.63
 11 -1 -3 5.69 3.16
 11 -1 -3 -0.34 2.29
 -11 -1 -3 -1.38 2.65
 -11 0 3 380.39 13.37
 11 0 3 358.62 12.76
 -11 0 -3 346.47 21.4
 -11 0 3 314.85 19.92
 11 0 -3 379.09 15.41
 11 0 -3 374.92 16.19
 11 0 -3 346.95 12.84
 -11 0 -3 359.57 13.27
 -11 1 -3 -2.34 5.04
 -11 1 3 -2.39 5.2
 -11 1 -3 -1.46 2.3
 -11 1 3 5.33 2.48
 11 1 3 0.81 1.97
 11 1 -3 -1.93 2.54
 11 1 -3 2.37 2.77
 -11 2 3 118.64 7.76
 11 2 3 112.09 7.18
 -11 2 -3 118.49 13.2
 -11 2 3 106.06 12.21
 11 2 -3 112.02 9.29
 11 2 -3 110.01 7.23
 -11 2 -3 114.93 7.66
 -11 3 -3 114.49 13.18
 -11 3 3 99.65 11.93
 -11 3 3 135.8 8.71
 11 3 3 118 7.66
 -11 3 -3 133.12 8.45
 11 3 -3 114.33 7.77
 -11 4 3 156.64 9.88
 11 4 3 154.5 9.27
 11 4 -3 156.09 9.56
 -11 4 -3 156.15 9.63
 -11 4 -3 144.99 14.73
 -11 4 3 127.16 13.33
 11 5 -3 20.27 4.48
 -11 5 -3 20.47 5.06
 -11 5 3 12.76 4.23
 11 5 3 20.22 4.26
 -11 5 3 13.78 6.73
 -11 5 -3 6.29 5.93
 11 5 -3 8.21 5.86
 11 6 -3 154.84 10.58
 -11 6 -3 172.72 11.08
 11 6 -3 132.54 11.77
 11 6 3 148.2 10.1
 -11 6 -3 138.21 4.57
 -11 7 3 20.55 5.39
 11 7 -3 10.55 4.91
 -11 7 -3 18.39 4.89
 11 7 -3 11.68 5.81
 11 8 -3 108.77 10.46
 -11 8 -3 103.21 9.62
 11 8 -3 102.28 10.49
 11 9 -3 6.61 5.06
 -11 9 -3 14.46 6.04
 11 9 -3 1.88 4.78
 11 10 -3 122.24 12.6
 -11 10 -3 111.16 11.6
 11 11 -3 27.18 6.97
 -11 11 -3 31.07 7.18
 11 12 -3 16.18 6.61
 -11 12 -3 20.55 6.94
 11 13 -3 30.24 8.85
 -11 13 -3 37.07 8.21
 11 14 -3 53.03 10.82
 -11 14 -3 52.23 10.4
 11 15 -3 -18.52 8.86
 -11 15 -3 -16.56 8.28
 11 16 -3 33.12 10.21
 -11 16 -3 33.2 10.38
 -11 -13 -4 295.09 24.87
 11 -12 4 280.44 18.73
 -11 -12 -4 284 23.76
 11 -11 4 394.18 22.02
 -11 -11 -4 480.56 29.15
 11 -10 4 254.1 17.46
 -11 -10 -4 269.91 20.88
 -11 -9 4 394.49 25.47
 -11 -9 -4 394.82 25.6
 -11 -9 -4 353.48 23.84
 11 -9 4 389.1 21.2
 -11 -8 -4 266.46 20.2
 -11 -8 4 237.53 19.26
 -11 -8 -4 237.55 18.49
 11 -8 4 225.95 16.2
 -11 -7 -4 425.35 25.43
 -11 -7 4 363.46 23.39
 11 -7 4 353.04 20.33
 -11 -6 -4 428.47 24.34
 -11 -6 4 403.52 23.85
 -11 -5 -4 784.12 33.11
 -11 -5 4 740.05 32.12
 -11 -4 -4 608.84 28.54
 -11 -4 4 598.59 28.37
 -11 -3 -4 996.79 37.69
 -11 -3 4 997.71 36.69
 -11 -2 4 420.11 19.27
 11 -2 4 526.83 18.79
 -11 -2 -4 526.3 26.11
 -11 -2 4 511.44 25.17
 11 -2 -4 517.75 16.61
 11 -2 -4 518.81 19.3
 -11 -2 -4 522.71 19.88
 11 -2 -4 563.12 21.45
 -11 -1 4 654.83 21.58
 11 -1 4 616.99 20.45
 -11 -1 -4 591.34 28.05
 -11 -1 4 615.68 28.22
 11 -1 -4 608.06 19.78
 11 -1 -4 644.65 23.87
 11 -1 -4 619.18 21
 -11 -1 -4 617.67 21.56
 -11 0 -4 320.78 20.19
 -11 0 4 325.43 19.89
 -11 0 4 367.76 15.6
 11 0 4 357.44 14.86
 11 0 -4 339.44 14.87
 -11 0 -4 353.48 15.71
 -11 1 4 672.32 22.39
 11 1 4 631.77 21.02
 -11 1 -4 599.57 27.94
 -11 1 4 554.56 27.33
 11 1 -4 648.27 22.76
 -11 1 -4 630.39 21.81
 11 1 -4 617.58 20.99
 -11 2 -4 494 25.78
 -11 2 4 530.15 26.51
 -11 2 4 554.12 20.45
 11 2 4 541.33 19.55
 11 2 -4 542.54 19.66
 -11 2 -4 550.48 20.33
 -11 3 -4 889.14 36.27
 -11 3 4 874.14 36
 11 3 4 972.7 28.21
 -11 3 -4 976.18 29
 11 3 -4 912.98 27.56
 11 4 -4 608.74 22.34
 -11 4 -4 625.03 23.06
 11 4 4 664.12 22.71
 -11 4 4 606.83 29.51
 -11 4 -4 608.76 29.77
 -11 5 4 819.17 27.59
 11 5 4 776.5 25.93
 11 5 -4 722.83 25.74
 -11 5 -4 726.75 26.01
 -11 5 4 670.39 32.61
 -11 5 -4 680.78 32.63
 11 6 -4 406.07 18.84
 -11 6 -4 394.41 18.77
 11 6 -4 356.4 19.59
 -11 6 4 361.91 23.56
 -11 6 -4 362.29 24.26
 11 7 -4 402.79 20.03
 -11 7 -4 416.07 20.03
 11 7 -4 439.08 21.67
 11 8 -4 235.26 15.8
 -11 8 -4 225.95 15.38
 11 8 -4 243.02 16.22
 11 9 -4 386.94 21.46
 -11 9 -4 370.87 20.63
 11 9 -4 375.04 20.06
 11 10 -4 282.74 19.18
 -11 10 -4 294.03 19.26
 11 11 -4 459.77 25.32
 -11 11 -4 429.41 23.62
 11 12 -4 286.35 20.87
 -11 12 -4 284.82 20.06
 11 13 -4 305.85 22.22
 -11 13 -4 301.53 21.03
 11 14 -4 136.68 15.74
 -11 14 -4 111.97 14.32
 11 15 -4 141.33 17.46
 -11 15 -4 105.71 14.28
 11 -13 5 22.21 8.9
 -11 -13 -5 23.46 10.06
 11 -12 5 23.82 8.25
 -11 -12 -5 18.99 9.88
 11 -11 5 39.58 9.17
 -11 -11 -5 42.78 11.18
 11 -10 5 31.01 8.17
 -11 -10 -5 36.74 10.79
 11 -9 5 21.4 7.47
 -11 -8 -5 62.2 10.97
 -11 -8 5 60.74 10.53
 11 -8 5 49.52 9.18
 -11 -7 -5 2.61 6.08
 -11 -7 5 8.93 6.31
 11 -7 5 4.18 5.1
 -11 -6 -5 55.71 10.49
 -11 -6 5 50.45 9.19
 -11 -5 -5 71.74 10.81
 -11 -5 5 54.88 9.14
 -11 -4 5 25.19 7.29
 -11 -4 -5 25.83 7.7
 -11 -3 -5 73.67 10.43
 -11 -3 5 68.34 9.93
 11 -3 -5 81.93 8.46
 -11 -3 -5 72.27 8.73
 -11 -2 -5 78.49 10.7
 -11 -2 5 76.54 10.48
 11 -2 -5 69.13 8.2
 -11 -2 -5 78.64 9.15
 -11 -1 -5 9.06 5.33
 -11 -1 5 31.61 7.13
 11 -1 -5 17.42 5.49
 -11 -1 -5 7.33 4.35
 -11 0 -5 63.2 9.59
 -11 0 5 60.64 9.75
 11 0 -5 67.74 6.98
 11 0 -5 62.91 7.65
 -11 0 -5 53.47 7.76
 11 1 -5 20.68 5.27
 -11 1 -5 10.78 4.48
 -11 1 -5 7.44 5.72
 -11 1 5 21.49 6.18
 11 2 -5 62.81 7.64
 -11 2 -5 66.34 8.26
 -11 2 -5 61.14 9.77
 -11 2 5 52.51 8.82
 11 3 -5 78.5 8.68
 -11 3 -5 65.95 8.32
 -11 3 -5 74.62 10.89
 -11 3 5 79.28 10.88
 11 4 -5 18.73 5.51
 -11 4 -5 33.05 7.02
 -11 4 5 19.83 6.81
 -11 4 -5 16.21 7.04
 11 5 -5 62.89 8.54
 -11 5 -5 71.17 9.05
 -11 5 5 66.48 10.58
 -11 5 -5 61.17 10.42
 -11 6 -5 60.09 8.79
 11 6 -5 64.26 9.19
 -11 6 5 32.97 7.78
 -11 6 -5 54.57 10.58
 11 7 -5 2.61 4.71
 -11 7 -5 4.68 4.93
 11 7 -5 4.2 5.09
 -11 7 -5 -11.72 8.42
 -11 7 5 -12.28 9.32
 11 8 -5 51.26 9.02
 -11 8 -5 44.74 8.36
 11 8 -5 47.68 7.83
 11 9 -5 -0.29 5.74
 -11 9 -5 20.69 6.5
 11 9 -5 19.83 6.48
 11 10 -5 29.87 8.21
 -11 10 -5 30.08 8.01
 11 10 -5 37.39 7.62
 11 11 -5 52.34 10.84
 -11 11 -5 19.91 7.66
 11 12 -5 32.88 9.41
 -11 12 -5 16.6 6.95
 11 13 -5 13.31 8.75
 -11 13 -5 15.21 8.16
 11 14 -5 14.55 10.07
 -11 14 -5 32.33 9.8
 11 15 -5 -12.29 8.93
 -11 15 -5 -0.36 8.19
 11 -13 6 89.92 13.3
 11 -12 6 5.99 7.38
 11 -11 6 118.63 14.52
 11 -10 6 77.69 12.12
 11 -9 6 79.18 12.33
 11 -8 6 68.96 11.74
 -11 -7 -6 149.11 15.12
 -11 -7 6 114.07 13.73
 11 -7 6 141.6 15.26
 -11 -6 -6 101.3 12.78
 -11 -6 6 121.45 13.51
 -11 -5 -6 157.77 15.17
 -11 -5 6 133.79 13.43
 -11 -4 -6 67.94 10.21
 -11 -4 6 57.84 9.09
 11 -4 -6 85.22 10.22
 -11 -4 -6 67.4 9.94
 -11 -3 -6 267.9 18.33
 -11 -3 6 283.48 18.48
 11 -3 -6 289.46 17.73
 -11 -3 -6 279.14 18.41
 -11 -2 -6 83.9 10.25
 -11 -2 6 47.31 8.42
 11 -2 -6 68.56 9.11
 -11 -2 -6 74.72 9.48
 -11 -1 6 120.87 12.15
 -11 -1 -6 150.3 13.58
 11 -1 -6 140.38 12.43
 -11 -1 -6 149.36 13.17
 -11 0 -6 276.47 18.14
 -11 0 6 242.59 17.27
 11 0 -6 252.82 16.13
 -11 0 -6 271.81 17.39
 -11 1 -6 146.74 13.67
 -11 1 6 122.36 12.59
 -11 1 -6 144.5 12.93
 11 1 -6 166.94 13.05
 -11 2 -6 56.56 8.83
 -11 2 6 59.92 8.82
 11 2 -6 75.36 9.3
 -11 2 -6 75.9 10.06
 -11 3 -6 274.15 18.8
 -11 3 6 251.49 18.1
 -11 3 -6 291.27 17.98
 11 3 -6 254.48 16.75
 11 4 -6 63.36 9.33
 -11 4 -6 79.4 10.34
 -11 4 -6 74.62 10.93
 -11 4 6 56.27 9.5
 11 5 -6 165.36 14.13
 -11 5 -6 154.44 13.67
 -11 5 -6 141.67 14.58
 -11 5 6 139.08 14.28
 11 6 -6 96.11 11.34
 -11 6 -6 107 12.22
 -11 6 6 112.79 13.4
 -11 6 -6 105.16 12.86
 11 7 -6 111.26 12.29
 -11 7 -6 107.21 12.44
 11 7 -6 136.53 12.76
 -11 7 -6 143.94 14.74
 -11 7 6 148.96 15.49
 11 8 -6 118.53 13.68
 -11 8 -6 76.09 11.12
 11 8 -6 82.82 10.16
 -11 8 6 88.68 13.18
 -11 8 -6 99.9 14.52
 11 9 -6 92.38 12.49
 -11 9 -6 73.77 11.01
 -11 9 6 56.44 10.83
 -11 9 -6 67.19 12.07
 11 10 -6 94.14 13.52
 -11 10 -6 73.41 11.78
 11 11 -6 121.03 15.15
 -11 11 -6 108.37 13.95
 11 12 -6 23.89 10.41
 -11 12 -6 28.74 9.23
 11 13 -6 68.69 12.74
 -11 13 -6 52.69 11.34
 11 -11 7 89.85 13.83
 11 -10 7 147.57 16.63
 11 -9 7 105.21 14.27
 11 -8 7 211.67 19.35
 11 -7 7 121.03 14.46
 11 -6 7 211.7 19.01
 -11 -5 -7 144.58 14.11
 -11 -5 7 135.52 13.56
 -11 -4 7 178.75 14.86
 -11 -4 -7 189 15.77
 11 -4 -7 191.99 16.22
 -11 -4 -7 202.29 17.38
 -11 -3 -7 183.84 14.79
 -11 -3 7 146.63 13.49
 11 -3 -7 145.3 14.03
 -11 -3 -7 167.61 15.57
 -11 -2 -7 238.54 17.04
 -11 -2 7 225.87 16.11
 11 -2 -7 206.75 17.02
 -11 -2 -7 220.96 17.46
 -11 -1 7 164.24 13.68
 -11 -1 -7 191.2 14.71
 11 -1 -7 180.22 15.81
 -11 -1 -7 187.96 16.05
 -11 0 -7 436.21 22.37
 -11 0 7 400.15 21.36
 11 0 -7 416.44 23.1
 -11 0 -7 406.99 23.59
 -11 1 7 162.13 13.82
 -11 1 -7 189.19 15.23
 11 1 -7 183.84 15.4
 -11 1 -7 189.15 15.88
 -11 2 -7 209.41 15.98
 -11 2 7 214.49 16.19
 11 2 -7 252.73 17.71
 -11 2 -7 227.34 17.5
 -11 3 -7 162.37 14.56
 -11 3 7 146.59 13.37
 11 3 -7 158.92 14.76
 -11 3 -7 164.01 15.54
 -11 4 7 150.76 14.14
 -11 4 -7 210.37 16.64
 11 4 -7 169.26 15.78
 -11 4 -7 196.84 16.78
 -11 5 -7 122.13 13.89
 -11 5 7 91.11 11.83
 11 5 -7 117.32 13.24
 -11 5 -7 131.41 14.27
 -11 6 -7 212.16 17.69
 -11 6 7 215.1 17.57
 -11 6 -7 215.34 18.14
 11 6 -7 219.65 18.27
 11 7 -7 144.08 15.66
 -11 7 -7 154.01 15.55
 -11 7 7 143.92 16.02
 11 8 -7 230.12 19.75
 -11 8 -7 253.52 20.46
 11 9 -7 137.55 16.72
 -11 9 -7 111.42 14.37
 11 10 -7 108.8 15.11
 -11 10 -7 134.39 15.53
 11 11 -7 76.52 13.24
 -11 11 -7 75.93 13.44
 11 12 -7 54.72 12.17
 -11 12 -7 77.14 14.06
 11 -8 8 1.97 7.62
 11 -7 8 2.15 7.54
 11 -6 8 0.84 7.02
 11 -5 8 14.37 8.81
 11 -5 -8 10.01 7.57
 -11 -5 -8 0.26 7.84
 11 -4 -8 16.71 8.08
 -11 -4 -8 8.33 8.74
 11 -3 -8 0.59 7.11
 -11 -3 -8 -0.42 6.8
 11 -2 -8 0.15 6.97
 -11 -2 -8 -8.69 7.95
 11 -1 -8 6.84 6.44
 -11 -1 -8 -6.83 6.73
 11 0 -8 7.48 6.82
 -11 0 -8 11.23 7.31
 11 1 -8 8.86 6.79
 -11 1 -8 -4.75 6.66
 11 2 -8 10.73 8.8
 -11 2 -8 -15.31 7.89
 11 3 -8 -9.31 8.21
 -11 3 -8 4.61 7.42
 11 4 -8 9.25 8.12
 -11 4 -8 10.66 8.13
 11 5 -8 3.43 7.46
 -11 5 -8 1.94 6.85
 11 6 -8 5.13 7.19
 -11 6 -8 10.59 7.37
 11 7 -8 3.28 8.24
 -11 7 -8 4.12 7.43
 11 8 -8 16.58 9.63
 -11 8 -8 -17.21 9.23
 11 9 -8 -10.47 8.09
 -11 9 -8 -2.71 7.57
 11 10 -8 1.35 7.97
 -11 10 -8 1.85 8.51
 11 -5 -9 57.37 12.72
 -11 -5 -9 38.99 10.71
 11 -4 -9 43.62 10.71
 -11 -4 -9 60.58 12.71
 11 -3 -9 75.06 13.08
 -11 -3 -9 77.51 13.19
 11 -2 -9 56.21 10.83
 -11 -2 -9 62.87 11.71
 11 -1 -9 50.8 10.77
 -11 -1 -9 69.64 13.22
 11 0 -9 99.53 14.52
 -11 0 -9 101.12 14.17
 -11 1 -9 54.17 10.97
 11 1 -9 80.63 12.43
 11 2 -9 70.85 12.44
 -11 2 -9 102.81 15.82
 11 3 -9 72.02 12.82
 -11 3 -9 74.41 12.7
 11 4 -9 60.72 12.26
 -11 4 -9 36.95 10.04
 11 5 -9 41.62 10.99
 -11 5 -9 48.36 11.64
 11 6 -9 62.01 12.45
 -11 6 -9 68.27 11.97
 11 7 -9 70.14 14.03
 -11 7 -9 71.48 12.9
 -12 -14 0 536.27 32.01
 -12 -13 0 -0.1 6.63
 -12 -12 0 377.79 25.14
 -12 -11 0 31.85 11.25
 -12 -11 0 8.7 7.02
 -12 -10 0 1109.13 45.75
 -12 -10 0 1049.58 40.96
 -12 -9 0 17.67 9.37
 -12 -9 0 6.56 6.06
 -12 -8 0 644.13 33.02
 12 -8 0 642.34 17.03
 -12 -8 0 681.3 29.44
 -12 -7 0 0.89 6.2
 12 -7 0 12.23 2.76
 -12 -6 0 1392.79 48.54
 -12 -6 0 1380.6 41.52
 -12 -5 0 10.4 6.54
 -12 -5 0 10.14 4.83
 -12 -4 0 1478.17 49.89
 -12 -4 0 1456.44 39.71
 -12 -3 0 13.21 6.4
 -12 -3 0 9.12 3.52
 -12 -2 0 915.56 37.81
 -12 -2 0 961.34 27.65
 -12 -1 0 7.38 5.7
 12 -1 0 18.42 5.82
 -12 -1 0 14.36 3.53
 -12 0 0 2486.18 67.66
 12 0 0 2494.46 60.7
 -12 1 0 5.05 5.99
 12 1 0 18.65 6.33
 -12 2 0 883.91 36.9
 12 2 0 921.97 32.61
 -12 3 0 21.64 7.88
 12 3 0 15.77 5.3
 12 4 0 1411.1 26.73
 -12 4 0 1533.47 27.59
 -12 4 0 1404.29 50.39
 12 4 0 1534.05 44.81
 12 4 0 1453 26.8
 -12 4 0 1534.93 27.79
 -12 5 0 9.18 2.21
 12 5 0 11.71 2.44
 -12 5 0 -1.18 6.59
 12 5 0 14.91 6.07
 12 5 0 9.69 2.59
 -12 5 0 15.81 2.7
 12 6 0 1285.46 30.64
 -12 6 0 1293.19 30.39
 -12 6 0 1356.73 31.41
 12 6 0 1306.85 30.45
 12 7 0 14.24 3.61
 -12 7 0 16.79 4.06
 -12 7 0 18.44 4.39
 12 7 0 19.22 3.77
 12 8 0 697.01 23.34
 -12 -14 1 7.38 9.05
 -12 -14 -1 2.86 7.6
 -12 -13 1 46.33 10.77
 -12 -13 -1 45.61 10.82
 -12 -12 1 13.93 7.37
 -12 -12 -1 13.92 7.22
 -12 -11 -1 101.86 15.57
 -12 -11 1 83.69 14.25
 -12 -11 1 67.01 11.6
 -12 -11 -1 67.89 10.74
 -12 -10 -1 60.07 12.48
 -12 -10 1 37.84 11.65
 -12 -10 1 45.21 9.05
 -12 -10 -1 27.8 7.66
 -12 -9 -1 91.75 13.52
 -12 -9 1 93.18 13.16
 12 -9 1 104.79 7.67
 -12 -9 1 101.18 12.18
 -12 -9 -1 101.37 11.92
 -12 -8 -1 21.23 8.84
 -12 -8 1 17.58 7.22
 12 -8 1 17.56 3.72
 -12 -8 1 30.35 7.13
 -12 -8 -1 15.82 6.13
 -12 -7 -1 98.53 14.29
 -12 -7 1 103.69 14.22
 12 -7 1 99.7 8.01
 -12 -7 1 114.18 11.97
 -12 -7 -1 114.32 11.37
 -12 -6 -1 -1.93 7.48
 -12 -6 1 1.63 5.78
 12 -6 -1 1.63 1.35
 -12 -6 1 -4.77 4.8
 -12 -6 -1 0.62 4.22
 -12 -5 -1 140.14 14.45
 -12 -5 1 133.19 13.9
 12 -5 1 164.49 12.94
 -12 -5 -1 154.27 12.07
 -12 -5 1 165.58 12.66
 -12 -4 -1 126.2 14.21
 -12 -4 1 110.49 13.1
 12 -4 1 118.25 10.73
 -12 -4 1 112.4 9.79
 -12 -4 -1 115.83 9.98
 -12 -3 -1 123.85 13.5
 -12 -3 1 116.64 13.76
 12 -3 1 123.62 11.08
 -12 -3 -1 115.43 9.36
 -12 -2 -1 4.95 5.91
 -12 -2 1 -1.41 6.89
 12 -2 1 2.21 4.18
 -12 -2 -1 5.7 3.4
 -12 -1 1 177.88 15.69
 -12 -1 -1 192.7 16.26
 12 -1 1 192.06 13.82
 -12 -1 -1 182.12 10.05
 -12 0 -1 2.02 5.51
 -12 0 1 9.7 5.63
 12 0 1 4.94 4.76
 -12 0 -1 -0.48 2.13
 -12 1 -1 177.58 15.97
 -12 1 1 190.3 16.28
 12 1 -1 172.64 13.29
 12 1 1 194.32 14.09
 -12 1 -1 180.5 8.2
 -12 2 -1 -6.94 6.49
 -12 2 1 1.08 6.29
 12 2 -1 -8.69 4.91
 12 2 1 2.47 4.41
 -12 3 -1 128.92 14.62
 -12 3 1 118.34 13.81
 12 3 1 112.98 11.39
 12 3 -1 107.55 10.44
 12 4 -1 123.45 5.37
 -12 4 -1 103.94 5.53
 -12 4 1 104.4 13.02
 -12 4 -1 121.55 14.64
 12 4 -1 151.86 13.11
 -12 4 1 127.15 5.83
 12 4 1 118.06 5.31
 12 5 -1 162.91 7.96
 -12 5 -1 151.42 8.06
 -12 5 1 126.46 15.08
 -12 5 -1 139 15.44
 12 5 -1 177.77 14.11
 -12 5 1 164.09 8.23
 12 5 1 161.98 7.75
 12 6 -1 -1.04 2.87
 -12 6 -1 6.39 2.6
 12 6 -1 5.76 5.1
 -12 6 1 2.32 2.39
 12 6 1 4.59 2.58
 12 7 -1 113.64 8.45
 -12 7 -1 114.99 8.33
 12 7 -1 91.56 10.21
 -12 7 1 101.46 8.09
 12 7 1 107.53 8.05
 12 8 -1 13.31 4.31
 -12 8 -1 18.85 4.66
 12 9 -1 84.08 8.74
 -12 9 -1 92.55 8.62
 12 10 -1 31.57 6.65
 -12 10 -1 28.51 5.94
 12 11 -1 79.27 10.19
 -12 11 -1 80.04 9.4
 -12 12 -1 12.7 5.75
 12 12 -1 -0.15 5.75
 12 13 -1 39.66 8.28
 -12 13 -1 35.07 7.91
 12 14 -1 -1.12 6.87
 -12 14 -1 0.33 6.21
 12 15 -1 39.18 9.61
 -12 15 -1 57.06 10.56
 -12 16 -1 14.64 8.4
 -12 -14 -2 167.3 18.98
 -12 -13 -2 3.32 7.04
 12 -12 2 240.83 15.56
 -12 -12 -2 267.06 21.88
 12 -11 2 6.61 4.89
 -12 -11 -2 4.49 5.99
 -12 -10 -2 170.1 18.27
 -12 -10 2 165.21 17.97
 12 -10 2 184.03 13.5
 12 -10 2 167.37 11.57
 -12 -10 -2 182.76 16.48
 -12 -9 2 11.77 8.6
 -12 -9 -2 -7.07 6.82
 12 -9 2 3.9 3.35
 12 -9 2 4.06 4.85
 -12 -9 -2 -0.25 5.86
 -12 -8 -2 416.22 26.41
 -12 -8 2 440.57 26.67
 12 -8 2 426.53 20.57
 12 -8 2 357.98 17.42
 -12 -8 -2 379.41 23.14
 -12 -7 -2 45.76 10.34
 -12 -7 2 41.96 10.08
 12 -7 2 31.33 5.93
 -12 -7 -2 59.76 9.41
 -12 -6 -2 292.35 21.31
 -12 -6 2 310.75 22.3
 12 -6 2 311.65 17.34
 -12 -6 -2 290.92 17.59
 -12 -5 -2 6.42 6.15
 -12 -5 2 17.96 7.36
 12 -5 2 12.42 4.84
 12 -5 -2 15.86 2.18
 -12 -5 -2 27.36 6.21
 -12 -4 -2 415.15 24.58
 -12 -4 2 453.35 25.56
 12 -4 2 407.89 20.21
 12 -4 -2 415.57 11.71
 12 -4 -2 414.11 11.96
 -12 -4 -2 401.11 18.93
 -12 -3 -2 13.22 7.11
 -12 -3 2 17.88 7.24
 12 -3 2 7.65 4.43
 12 -3 -2 14.91 2.89
 -12 -3 -2 16.13 4.79
 12 -3 -2 15.67 2.87
 -12 -2 -2 696.68 31.62
 -12 -2 2 665.74 31.04
 12 -2 -2 678.48 20.2
 12 -2 2 660.74 26.62
 -12 -2 -2 655.8 22.62
 12 -2 -2 640.23 18.86
 -12 -1 -2 1.7 6.06
 -12 -1 2 9.81 6.61
 12 -1 -2 13.3 3.23
 12 -1 2 14.69 5.93
 -12 -1 -2 17.68 4.16
 12 -1 -2 16.34 3.28
 -12 0 -2 294.01 20.25
 -12 0 2 294.65 20.11
 12 0 2 278.72 17.3
 12 0 -2 300.47 13.33
 -12 0 -2 293.6 12.45
 -12 1 -2 19.04 7.74
 -12 1 2 22.58 7.73
 12 1 2 6.91 4.9
 12 1 -2 18.05 4.16
 12 1 -2 12.69 3.72
 -12 1 -2 13.56 3.11
 -12 2 -2 609.88 30.79
 -12 2 2 642.73 31.38
 -12 2 2 703.2 14.98
 12 2 2 734 15.21
 12 2 -2 678.15 23.36
 -12 2 -2 637.63 16.92
 12 2 -2 650.76 14.53
 -12 2 -2 671.77 14.9
 -12 3 2 13.97 2.58
 12 3 -2 12.12 2.05
 -12 3 -2 18.78 2.81
 12 3 2 13.36 2.24
 -12 3 -2 16.71 6.78
 -12 3 2 7.62 5.47
 12 3 -2 18.96 5.92
 -12 3 -2 15.83 1.9
 -12 4 2 425.99 14.11
 12 4 -2 372.55 12.99
 12 4 2 398.23 12.94
 -12 4 -2 400.99 13.85
 12 4 -2 396.93 20.67
 -12 4 2 383.62 24.78
 -12 4 -2 384.06 24.92
 12 5 -2 20.46 3.54
 -12 5 -2 34.36 4.51
 -12 5 2 25.71 4.25
 12 5 2 23.14 3.6
 -12 5 -2 33.9 8.65
 -12 5 2 26.96 8.6
 12 5 -2 22.05 6.42
 12 6 -2 282.16 13.3
 -12 6 -2 335.26 14.25
 -12 6 2 291.82 22.36
 -12 6 -2 310.96 23.26
 12 6 -2 318.2 18.79
 -12 6 2 321.62 14.26
 12 6 2 316.96 13.41
 12 7 -2 53.27 6.65
 -12 7 -2 52.23 6.59
 12 7 -2 55.75 8.97
 12 8 -2 431.42 18.85
 -12 8 -2 419.95 18.33
 12 8 -2 421.49 22.23
 12 9 -2 -0.37 4.2
 -12 9 -2 8.17 4.64
 12 10 -2 176.61 13.51
 -12 10 -2 165.93 12.63
 12 11 -2 8.23 5.5
 -12 11 -2 5.02 5.2
 12 12 -2 241.31 17.88
 -12 12 -2 240.52 16.9
 12 13 -2 7.21 7.2
 -12 13 -2 5.7 5.96
 12 14 -2 140.97 15.17
 -12 14 -2 153.74 15.08
 12 15 -2 12.94 8.46
 -12 15 -2 -8.01 8.15
 -12 -14 -3 -1.7 8.29
 -12 -13 -3 415.4 28.54
 -12 -12 -3 -5.39 8.08
 12 -11 3 392.63 20.5
 -12 -11 -3 476.43 28.15
 -12 -10 -3 -5.49 8.85
 -12 -10 3 5.16 7.45
 12 -10 3 6.36 4.56
 12 -10 3 0.84 4.52
 -12 -10 -3 5.1 7.15
 -12 -9 3 516.13 29.8
 -12 -9 -3 505.84 30.1
 12 -9 3 454.27 21.37
 12 -9 3 486.31 22.01
 -12 -9 -3 505.59 27.82
 -12 -8 -3 -10.69 8.77
 -12 -8 3 12.07 8.03
 12 -8 3 4.48 4.65
 12 -8 3 3.8 4.61
 -12 -8 -3 20.97 7.23
 -12 -7 3 847.31 37.57
 -12 -7 -3 914.95 39.17
 12 -7 3 899.61 30.96
 -12 -7 -3 890.8 34.76
 -12 -6 -3 -6.44 7.94
 -12 -6 3 -7.39 7.91
 12 -6 3 -0.58 4.28
 -12 -6 -3 4.19 5.78
 -12 -5 -3 523.8 28.17
 -12 -5 3 541.43 28.18
 -12 -5 -3 534.31 24.36
 12 -5 3 550.64 23.64
 -12 -4 -3 6.01 7.09
 -12 -4 3 4.89 6.66
 12 -4 3 4.9 4.32
 12 -4 -3 -1.13 2.47
 -12 -4 -3 -0.11 4.02
 -12 -3 -3 1240.91 44.46
 -12 -3 3 1200.16 43.58
 -12 -3 -3 1175.18 36
 12 -3 -3 1274 27.17
 12 -3 3 1199.59 38.25
 12 -3 -3 1253.71 31.45
 -12 -2 -3 0.03 5.65
 -12 -2 3 -2.33 5.88
 12 -2 -3 -0.62 2.18
 -12 -2 -3 3.11 3.56
 12 -2 -3 -0.5 2.58
 -12 -1 -3 874.02 35.94
 -12 -1 3 852.13 35.18
 -12 -1 -3 816.62 26.2
 12 -1 -3 868.79 24.69
 12 -1 -3 858.2 26.01
 -12 0 -3 -5.59 7.4
 -12 0 3 -6.99 7.47
 12 0 3 11.6 2.54
 -12 0 3 7.64 2.21
 12 0 -3 8.62 2.4
 -12 0 -3 7.43 2.66
 12 0 -3 9.9 3.6
 -12 1 3 776.13 20.99
 12 1 3 869.33 21.32
 -12 1 -3 820.88 34.9
 -12 1 3 847.31 35.34
 12 1 -3 881.46 27.31
 12 1 -3 837.11 27.18
 12 1 -3 862.14 21.47
 -12 1 -3 825.07 21.86
 -12 2 -3 8.47 6.9
 -12 2 3 4.13 6.02
 -12 2 3 5.07 2.82
 12 2 3 3.43 2.33
 12 2 -3 2.51 2.53
 -12 2 -3 -1.93 2.9
 -12 3 -3 1213.74 44.52
 -12 3 3 1109.41 42.86
 -12 3 3 1274.21 30.71
 12 3 3 1223.36 29.25
 12 3 -3 1181.2 29.12
 -12 3 -3 1212.08 30.3
 -12 4 3 6.47 3.46
 12 4 3 6.34 3.07
 12 4 -3 0.38 2.94
 -12 4 -3 4.75 3.11
 -12 4 3 1.1 5.79
 -12 4 -3 -0.65 5.65
 12 4 -3 0.79 4.89
 -12 4 -3 4.83 1.73
 -12 5 3 541.65 19.86
 12 5 3 524.11 18.68
 12 5 -3 519.51 18.94
 -12 5 -3 547.72 19.62
 12 5 -3 516.69 24.1
 -12 5 3 466.86 28.06
 -12 5 -3 497.48 28.8
 12 6 -3 1.29 3.32
 -12 6 -3 1.53 3.41
 12 6 -3 8.08 5.92
 -12 6 3 -11.46 9.13
 -12 6 -3 -10.02 7.94
 12 7 -3 893.43 28.97
 -12 7 -3 906.36 29.03
 12 7 -3 931.3 34.02
 12 8 -3 -2.37 4.39
 -12 8 -3 0.04 3.93
 12 8 -3 6.78 5.14
 12 9 -3 514.19 23.23
 -12 9 -3 499.48 22.53
 12 9 -3 509.76 24.91
 12 10 -3 4.68 5.62
 -12 10 -3 3.42 5.46
 12 11 -3 440.9 23.28
 -12 11 -3 419.04 22.53
 12 12 -3 0.36 5.65
 -12 12 -3 1.34 5.89
 12 13 -3 387.97 24.15
 -12 13 -3 405.9 23.67
 12 14 -3 -7.23 7.54
 -12 14 -3 -9.32 8.03
 -12 15 -3 168.21 16.87
 -12 -13 -4 26.54 10.52
 -12 -12 -4 5.39 9.53
 12 -11 4 20.66 6.75
 -12 -11 -4 26.5 9.86
 12 -10 4 -1.49 5.2
 -12 -10 -4 -0.53 6.25
 -12 -9 -4 6.8 7
 -12 -9 4 6.78 8.24
 12 -9 4 -3.08 5.66
 -12 -9 -4 7.7 7.22
 -12 -8 4 -4.89 7.08
 -12 -8 -4 14.98 8.74
 12 -8 4 -4.75 5.39
 -12 -8 -4 4.75 6.32
 -12 -7 -4 50.09 10.95
 -12 -7 4 43.65 10.31
 -12 -7 -4 38.15 8.73
 -12 -6 -4 -2.24 6.87
 -12 -6 4 -11.89 8.01
 -12 -6 -4 1.62 5.51
 -12 -5 -4 2.11 6.16
 -12 -5 4 4.4 5.86
 -12 -4 -4 -17.33 7.87
 -12 -4 4 -9.4 6.92
 -12 -3 -4 54.95 9.95
 -12 -3 4 55.83 10.03
 12 -3 -4 61.13 7.03
 -12 -2 -4 -11.33 7.13
 -12 -2 4 6.12 6.53
 12 -2 -4 -0.3 3.34
 12 -1 4 21.08 4.09
 -12 -1 4 26.01 4.53
 -12 -1 -4 23.67 8.12
 -12 -1 4 24.23 7.36
 12 -1 -4 25.03 4.37
 12 -1 -4 20.89 4.32
 -12 -1 -4 19.77 4.62
 -12 0 -4 -3.14 5.69
 -12 0 4 5.14 2.89
 12 0 4 1.28 2.66
 12 0 -4 -1.99 3.14
 -12 0 -4 0.98 3.21
 -12 1 4 19.25 4.02
 12 1 4 19.29 3.89
 -12 1 -4 14.66 6.34
 -12 1 4 23.44 7.24
 12 1 -4 21.01 5.44
 -12 1 -4 27.5 5.14
 12 1 -4 20.12 3.94
 12 2 4 -2.17 2.71
 12 2 -4 0.96 3.01
 -12 2 -4 2.39 3.5
 -12 2 4 -1.35 3.02
 -12 2 -4 0.19 5.6
 -12 2 4 -0.37 5.47
 12 3 -4 49.38 6.35
 -12 3 -4 59.06 6.78
 -12 3 -4 58.67 10.53
 -12 3 4 43.61 9.06
 12 4 -4 -2.8 3.89
 -12 4 -4 0.93 3.44
 -12 4 4 -8.05 6.29
 -12 4 -4 6.98 6.28
 12 5 -4 3.05 3.53
 -12 5 -4 -6.99 4.88
 -12 5 4 -0.42 7.01
 -12 5 -4 2.45 6.66
 12 6 -4 -1.22 4.28
 -12 6 -4 3.89 5.34
 12 6 -4 -8.88 5.99
 -12 6 4 -11.77 8.75
 -12 6 -4 -2.09 6.46
 12 7 -4 46.51 7.17
 -12 7 -4 40.97 7.06
 12 7 -4 42.74 8.58
 -12 7 4 46.26 10.83
 -12 7 -4 40.21 10.02
 12 8 -4 7.94 5.44
 -12 8 -4 0.94 4.7
 12 8 -4 -9.37 6.02
 12 9 -4 1.77 5.69
 -12 9 -4 10.37 5.94
 12 9 -4 5.9 6.25
 12 10 -4 -6.82 5.92
 -12 10 -4 1.39 5.39
 12 11 -4 12.65 8.04
 -12 11 -4 5 5.89
 12 12 -4 -3.68 7.32
 -12 12 -4 -9.64 7.46
 12 13 -4 -6.73 6.82
 -12 13 -4 -1.02 6.36
 -12 14 -4 5.72 7.57
 12 -12 5 7.79 7.16
 -12 -12 -5 8.37 8.49
 12 -11 5 313.13 21.5
 -12 -11 -5 349.22 26.7
 12 -10 5 11.54 7.11
 -12 -10 -5 3.43 7.03
 -12 -9 -5 376.03 26.04
 12 -9 5 343.83 22.02
 -12 -8 5 5.16 6.94
 12 -8 5 -4.91 6.21
 -12 -7 -5 335.29 23.52
 -12 -7 5 286.33 21.4
 12 -7 5 284.93 19.61
 -12 -6 -5 1.98 6.7
 -12 -6 5 10.5 7.67
 -12 -5 -5 762.95 34.25
 -12 -5 5 699.1 32.79
 -12 -4 -5 5.54 6.79
 -12 -4 5 9.55 5.89
 -12 -3 -5 378.3 22.49
 -12 -3 5 350.74 21.85
 -12 -2 -5 -1.63 6.54
 -12 -2 5 -7.41 7.02
 12 -2 -5 5.55 3.77
 -12 -2 -5 2.06 4.27
 -12 -1 -5 696.21 31.03
 -12 -1 5 620.07 29.25
 12 -1 -5 658.88 24.29
 -12 -1 -5 658.09 25.4
 -12 0 -5 -10.99 6.53
 -12 0 5 -8.69 6.65
 12 0 -5 -0.23 4.52
 -12 0 -5 0.21 3.97
 -12 1 -5 653.96 30.4
 -12 1 5 631.1 29.76
 12 1 -5 681.29 24.66
 -12 1 -5 629.01 24.72
 -12 2 -5 -0.86 6.57
 -12 2 5 -8.37 6.99
 12 2 -5 8.5 4.47
 -12 2 -5 6.45 4.41
 -12 3 -5 365.69 22.98
 -12 3 5 390.16 23.82
 12 3 -5 358.39 17.95
 -12 3 -5 373.46 18.63
 -12 4 -5 -1.11 6.61
 -12 4 5 15.37 7.94
 12 4 -5 22.97 5.92
 -12 4 -5 20.37 5.86
 -12 5 -5 676.92 33.77
 -12 5 5 662.62 32.74
 -12 5 -5 746.72 28.34
 12 5 -5 666.62 26.61
 12 6 -5 -3.05 4.8
 -12 6 -5 1.04 4.78
 12 6 -5 -1.36 4.78
 -12 6 5 -16.73 8.45
 -12 6 -5 -3.22 7.04
 12 7 -5 279.18 17.32
 -12 7 -5 329.35 19.14
 12 7 -5 298.73 18.82
 -12 7 5 252.18 21.17
 -12 7 -5 294.31 23.16
 12 8 -5 1.57 5.09
 -12 8 -5 10.35 6
 12 8 -5 1.22 5.64
 -12 8 5 -14.69 9.66
 -12 8 -5 -3.21 8.39
 12 9 -5 403.07 22.84
 -12 9 -5 383.94 21.94
 12 9 -5 395.65 21.9
 12 10 -5 6.5 6.09
 -12 10 -5 -8.76 6.39
 12 11 -5 345.58 22.53
 -12 11 -5 310.77 21.11
 12 12 -5 -4.34 8.05
 -12 12 -5 7.66 7.25
 -12 13 -5 132.34 15.5
 12 -12 6 86.74 12.69
 12 -11 6 3.3 6.7
 -12 -11 -6 6.73 9.72
 12 -10 6 164.03 16.72
 12 -9 6 9.8 6.99
 12 -8 6 139.47 15.35
 -12 -7 -6 18.25 7.59
 -12 -7 6 4.95 7.41
 12 -7 6 -1.48 6.53
 -12 -6 6 185.86 17.1
 -12 -6 -6 237.54 19.26
 -12 -5 -6 5.57 7.58
 -12 -5 6 1.5 5.91
 -12 -4 -6 259.84 19.21
 -12 -4 6 216.75 17.37
 -12 -3 -6 0.28 6.56
 -12 -3 6 5.88 6.3
 -12 -3 -6 4.76 5.57
 12 -3 -6 12.42 5.44
 -12 -2 -6 185.99 15.75
 -12 -2 6 183.61 15.51
 -12 -2 -6 169.64 13.88
 12 -2 -6 206 14.57
 -12 -1 -6 0.07 6.39
 -12 -1 6 6.13 5.85
 12 -1 -6 9.01 4.9
 -12 -1 -6 18.1 5.89
 -12 0 -6 308.24 20.34
 -12 0 6 295 19.87
 12 0 -6 301.24 17.87
 -12 0 -6 313.42 18.56
 -12 1 -6 13.32 7.31
 -12 1 6 10.45 5.95
 12 1 -6 12.62 4.85
 -12 1 -6 13.43 5.78
 -12 2 -6 177.02 15.8
 -12 2 6 179.71 15.78
 12 2 -6 196.74 14.13
 -12 2 -6 203.54 15.06
 -12 3 -6 13.03 6.94
 -12 3 6 -5.72 6.48
 12 3 -6 9.28 5.62
 -12 3 -6 9.68 5.74
 -12 4 6 224.91 18.18
 -12 4 -6 196.62 17.5
 12 4 -6 243.25 16.55
 -12 4 -6 274.13 17.57
 12 5 -6 1.96 4.82
 -12 5 -6 0.23 5.55
 -12 5 -6 1.76 6.21
 -12 5 6 -6.47 6.48
 12 6 -6 200.2 15.9
 -12 6 -6 179.7 15.04
 -12 6 6 200.85 18.39
 -12 6 -6 206.92 18.71
 12 7 -6 -1.87 5.5
 -12 7 -6 9.88 6.19
 12 7 -6 5.81 5.59
 -12 7 6 4.86 6.67
 -12 7 -6 -2.49 7.62
 12 8 -6 140.63 14.15
 -12 8 -6 148.47 14.35
 12 8 -6 152.75 14.01
 -12 8 6 125.97 15.7
 -12 8 -6 115.51 15.62
 12 9 -6 5.36 6.68
 -12 9 -6 11.3 6.93
 -12 9 -6 3.64 8.97
 -12 9 6 7.05 8.01
 12 10 -6 156.34 16.36
 -12 10 -6 164.36 16.08
 -12 10 -6 119.05 17.53
 -12 10 6 136.17 17.36
 12 11 -6 11.36 8.4
 -12 11 -6 14.13 7.9
 -12 12 -6 112.03 14.71
 12 -11 7 30.25 9.59
 12 -10 7 13.36 7.82
 12 -9 7 36.33 9.87
 12 -8 7 -4.55 7.97
 12 -7 7 48.09 10.25
 -12 -6 7 -14.19 7.59
 12 -6 7 4.42 7.24
 -12 -5 7 41.91 8.83
 -12 -4 7 12.54 5.94
 12 -4 -7 17.05 7.04
 -12 -4 -7 -4.25 7.42
 -12 -3 -7 83.06 11.43
 -12 -3 7 94.39 11.64
 12 -3 -7 79.61 11.38
 -12 -3 -7 79.26 11.57
 -12 -2 -7 0.89 5.98
 -12 -2 7 5.94 5.91
 12 -2 -7 -10 6.93
 -12 -2 -7 7.16 6.49
 -12 -1 -7 68.75 10.21
 -12 -1 7 66.79 9.88
 12 -1 -7 65.66 10.1
 -12 -1 -7 60.93 10.38
 -12 0 -7 16.83 6.94
 -12 0 7 5.83 5.55
 12 0 -7 9.57 5.65
 -12 0 -7 15.27 6.69
 12 1 -7 48.91 8.28
 -12 1 -7 73.56 10.96
 -12 1 -7 58.26 10.09
 -12 1 7 74.46 10.31
 12 2 -7 10.07 6.54
 -12 2 -7 12.39 6.84
 -12 2 -7 -1.05 5.81
 -12 2 7 -2.78 6.7
 12 3 -7 90.92 12.1
 -12 3 -7 78.95 11.69
 -12 3 -7 62.02 10.59
 -12 3 7 84.87 11.3
 12 4 -7 15.46 6.51
 -12 4 -7 15.87 7.12
 -12 4 -7 14.39 7.33
 -12 4 7 3.3 6.31
 12 5 -7 43.73 9.65
 -12 5 -7 52.77 10.27
 -12 5 7 32.14 8.82
 12 6 -7 21.75 8.4
 -12 6 -7 3.87 7.07
 12 7 -7 68.8 11.48
 -12 7 -7 60.77 11.2
 12 8 -7 -4.13 6.69
 -12 8 -7 11.02 8.23
 12 9 -7 63.88 11.66
 -12 9 -7 42.48 10.42
 -12 10 -7 9.56 7.22
 12 -6 8 275.4 23.21
 12 -4 -8 311.42 22.63
 -12 -4 -8 290.22 22.18
 12 -3 -8 9.52 7.66
 -12 -3 -8 -1.32 7.73
 12 -2 -8 413.42 25.13
 -12 -2 -8 438.89 26.98
 12 -1 -8 -18.99 8.99
 -12 -1 -8 -13.2 8.92
 12 0 -8 344.11 22.62
 -12 0 -8 270.27 20.73
 -12 1 -8 1.63 7.29
 12 1 -8 0.9 6.76
 12 2 -8 387.59 24.65
 -12 2 -8 428.76 25.91
 12 3 -8 0.06 6.41
 -12 3 -8 8.13 6.84
 12 4 -8 307.28 21.86
 -12 4 -8 324.82 23.01
 12 5 -8 16.48 8.58
 -12 5 -8 11.03 8.1
 12 6 -8 285.9 21.98
 -12 6 -8 276.86 21.84
 -12 7 -8 12.93 8.54
 -12 -2 -9 6.29 7.76
 -12 -1 -9 11.86 8.52
 -12 0 -9 4.54 8.87
 -12 1 -9 15.53 8.9
 -12 2 -9 7.21 7.84
 -13 -14 0 -0.67 8.21
 -13 -13 0 1.16 7.11
 -13 -12 0 -6.66 7.84
 -13 -11 0 18.84 9.96
 -13 -11 0 -5.12 6.56
 -13 -10 0 24.71 10.26
 -13 -10 0 2.16 7.03
 -13 -9 0 -8.45 8.77
 -13 -9 0 -11.62 6.28
 -13 -8 0 -5.18 9.17
 -13 -8 0 -6.16 5.01
 -13 -7 0 3.38 7.71
 13 -7 0 -0.07 2.26
 -13 -7 0 -11.01 6.24
 -13 -6 0 -7.76 6.92
 -13 -6 0 -4.54 5.15
 -13 -5 0 -17.41 8.37
 -13 -5 0 -2.89 4.86
 -13 -4 0 5.9 7.97
 -13 -4 0 1.06 3.52
 -13 -3 0 -13.21 7.87
 -13 -3 0 1.02 3.28
 -13 -2 0 -3.31 6.93
 13 -2 0 0.82 5.01
 -13 -2 0 1.55 3.07
 13 -1 0 0.36 4.86
 -13 -1 0 -14.55 8.33
 13 0 0 7.11 5.31
 -13 0 0 -9.6 7.83
 13 1 0 0.59 4.31
 -13 1 0 4.66 6.05
 13 2 0 2.04 4.79
 -13 2 0 -3.37 6.92
 13 3 0 -4.35 4.52
 -13 3 0 -9.47 6.14
 13 4 0 8.5 5.97
 -13 4 0 10.8 8.28
 13 5 0 1.28 1.58
 -13 5 0 3.92 1.8
 13 5 0 1.24 1.64
 -13 5 0 -1.17 7.92
 -13 6 0 -0.82 7.66
 13 6 0 1.78 2.18
 -13 6 0 1.36 2.4
 13 7 0 1.3 2.81
 -13 7 0 -0.3 2.85
 -13 8 0 -2.22 3.05
 13 8 0 1.1 3.08
 13 9 0 -1.86 3.78
 -13 9 0 -6.1 4.14
 13 10 0 2.48 4.9
 -13 10 0 4.57 4.45
 -13 11 0 5.3 4.95
 13 11 0 1.04 4.86
 -13 12 0 -0.61 4.81
 -13 -14 -1 99.41 15.14
 -13 -14 1 87.46 15.6
 -13 -13 -1 152.25 17.56
 -13 -13 1 142.53 17.18
 -13 -12 1 175.21 17.78
 -13 -12 -1 184.15 18.23
 -13 -11 -1 247.79 23.5
 -13 -11 1 221.09 22.64
 -13 -11 1 205.84 18.84
 -13 -11 -1 229.63 19.27
 -13 -10 -1 216.11 20.83
 -13 -10 1 227.42 21.18
 -13 -10 -1 198.56 17.68
 -13 -10 1 223.7 18.45
 -13 -9 1 239.81 21.66
 -13 -9 -1 241.97 22.16
 -13 -9 -1 248.14 18.52
 -13 -9 1 242.31 18.6
 -13 -8 -1 154.67 17.5
 -13 -8 1 149.53 16.64
 13 -8 1 155.41 9.55
 -13 -8 1 140.7 13.55
 -13 -8 -1 127.5 13.29
 -13 -7 1 217.46 19.43
 -13 -7 -1 231.67 20.07
 13 -7 1 200.25 11.26
 -13 -7 -1 208.24 15.86
 -13 -7 1 200.86 15.71
 -13 -6 -1 235.48 20.12
 -13 -6 1 214.06 18.95
 13 -6 1 216.52 15.64
 13 -6 -1 219.81 7.43
 -13 -6 -1 222.07 15.59
 -13 -6 1 259.47 17.1
 -13 -5 -1 425.45 26.61
 -13 -5 1 421.49 26.21
 13 -5 1 464.39 22.51
 -13 -5 -1 424.34 20.39
 -13 -5 1 444.1 21.29
 -13 -4 -1 456.03 26.78
 -13 -4 1 465.77 27.04
 13 -4 1 410.77 21.42
 -13 -4 -1 427.69 19.55
 -13 -3 -1 319.74 22.16
 -13 -3 1 314.82 22.19
 13 -3 1 285.74 17.72
 -13 -3 -1 279.77 14.76
 -13 -2 -1 269.5 20.96
 -13 -2 1 260.85 20.46
 13 -2 1 280.31 17.49
 -13 -2 -1 293.97 14.36
 -13 -1 -1 348.01 22.82
 -13 -1 1 383.63 23.95
 13 -1 1 373.11 20.21
 -13 -1 -1 346.96 14.87
 -13 0 -1 199.35 18.43
 -13 0 1 249.05 19.6
 13 0 1 222.19 15.82
 -13 0 -1 225.2 10.63
 -13 1 -1 346.78 23.59
 -13 1 1 347.15 23.45
 13 1 -1 355.16 20.06
 13 1 1 364.11 20.31
 -13 1 -1 376.62 12.93
 13 2 -1 266.91 17.41
 13 2 1 288.83 18.3
 -13 2 -1 282.94 21.26
 -13 2 1 268.21 20.88
 13 3 -1 293.92 18.49
 13 3 1 297.92 18.96
 -13 3 -1 278.16 21.68
 -13 3 1 297.29 22.58
 13 4 -1 449.93 23.15
 -13 4 1 411.36 27.19
 -13 4 -1 465.22 28.25
 13 5 1 424.17 12.13
 13 5 -1 414.39 12.24
 -13 5 -1 433.66 12.98
 13 5 -1 442.07 22.86
 -13 5 1 394.96 27.13
 -13 5 -1 381.56 26.45
 13 6 -1 234.94 10.28
 -13 6 -1 235.3 10.55
 13 6 -1 241.99 17.42
 -13 6 1 221.98 21.43
 -13 6 -1 219.21 20.59
 13 7 -1 194.29 10.55
 -13 7 -1 212.29 10.78
 13 7 -1 203.22 16.26
 13 8 -1 151.24 10.36
 -13 8 -1 133.38 9.39
 13 9 -1 235.91 13.89
 -13 9 -1 259.6 14.24
 13 10 -1 198.67 13.85
 -13 10 -1 198.43 13.44
 13 11 -1 213.74 15.13
 -13 11 -1 219.84 14.88
 -13 12 -1 196.83 15.21
 -13 -13 -2 70.42 13.59
 -13 -12 -2 244.9 21.37
 -13 -11 -2 87 15.49
 -13 -11 2 69.17 13.78
 13 -11 2 67.63 9.06
 -13 -11 -2 52.87 10.01
 -13 -10 -2 121.83 16.85
 -13 -10 2 152.62 17.98
 13 -10 2 107.18 11.32
 -13 -10 -2 118.12 14.35
 -13 -9 -2 143 16.96
 -13 -9 2 112.33 16.01
 13 -9 2 133 10.31
 13 -9 2 127.72 12.09
 -13 -9 -2 134.49 14.54
 -13 -8 -2 196.62 19.28
 -13 -8 2 210.44 19.36
 13 -8 2 196.78 14.74
 13 -8 2 181.64 12.19
 -13 -8 -2 190.06 15.93
 -13 -7 -2 281.71 22.17
 -13 -7 2 274.82 21.85
 13 -7 2 279.33 17.41
 -13 -7 -2 282.92 18.6
 -13 -6 -2 165.71 17.28
 -13 -6 2 190.85 18.49
 13 -6 2 212.01 15.15
 -13 -6 -2 197.54 14.91
 -13 -5 -2 99.89 13.1
 -13 -5 2 79.88 12.12
 13 -5 2 92.45 10.44
 -13 -5 -2 99.87 10.26
 -13 -4 -2 385.99 24.82
 -13 -4 2 353.34 23.73
 13 -4 2 341.6 19.46
 -13 -4 -2 335.23 17.67
 -13 -3 -2 153.26 16.01
 -13 -3 2 161 16.49
 13 -3 2 138.47 13.03
 13 -3 -2 159.25 8.46
 13 -3 -2 156.88 7.56
 -13 -3 -2 142.73 11.06
 -13 -2 2 447.39 26.36
 -13 -2 -2 488.87 27.54
 13 -2 -2 507.85 17.64
 13 -2 2 474.53 23.2
 13 -2 -2 470.09 15.54
 -13 -2 -2 436.82 18.27
 -13 -1 -2 257.73 19.88
 -13 -1 2 258.3 19.9
 13 -1 2 253.92 17.07
 13 -1 -2 273.94 12.24
 -13 -1 -2 276.84 13.21
 -13 0 -2 90.91 12.35
 -13 0 2 78.31 11.61
 13 0 2 120.33 12.18
 13 0 -2 118.02 8.48
 -13 0 -2 107.66 7.59
 -13 1 -2 253.99 20.06
 -13 1 2 247.42 19.5
 13 1 -2 305.84 15.55
 13 1 2 269.73 17.88
 13 1 -2 284.25 14.01
 -13 1 -2 259.04 10.97
 -13 2 -2 492.89 27.97
 -13 2 2 495.75 28.2
 13 2 -2 426.78 22.53
 -13 2 -2 469.8 13.44
 13 3 2 145.33 5.07
 -13 3 2 162.97 5.6
 -13 3 -2 151.96 16.05
 -13 3 2 129.8 14.7
 13 3 -2 151.86 13.46
 13 3 -2 145 5.11
 -13 3 -2 148.01 5.56
 -13 4 2 357.76 24.69
 -13 4 -2 348.27 24.16
 13 4 -2 343.12 20.24
 13 4 -2 355.34 11.09
 -13 4 -2 362.75 11.87
 13 5 -2 81.8 6.07
 -13 5 -2 91.76 6.8
 13 5 -2 93.44 11.1
 -13 5 -2 86.36 13.08
 -13 5 2 96.41 13.59
 13 6 -2 209.51 10.53
 -13 6 -2 219.59 11.03
 13 6 -2 223.71 16.84
 -13 6 -2 204.04 20
 -13 6 2 194.77 19.5
 13 7 -2 261.34 13.17
 -13 7 -2 271.88 13.51
 13 7 -2 275.92 18.63
 -13 7 2 226.45 21.57
 -13 7 -2 246.91 22.46
 13 8 -2 222.73 12.9
 -13 8 -2 210.54 12.91
 13 8 -2 199.62 16.32
 -13 9 -2 139.61 11.06
 13 9 -2 122.9 10.46
 13 10 -2 111.91 10.76
 -13 10 -2 109.63 10.57
 13 11 -2 73.21 9.67
 -13 11 -2 65.69 8.91
 -13 12 -2 231.76 16.64
 -13 -13 -3 36.79 10.48
 -13 -12 -3 21.95 9.23
 -13 -11 -3 21.6 8.23
 -13 -10 -3 14.18 10.86
 -13 -10 3 18.95 10.91
 13 -10 3 0.93 4.53
 13 -10 3 30.55 7.1
 -13 -10 -3 9.23 7.83
 -13 -9 -3 113.59 16.49
 -13 -9 3 90.91 14.8
 13 -9 3 99.92 10.33
 13 -9 3 108.99 11.47
 -13 -9 -3 114.36 13.76
 -13 -8 -3 -10.35 10.15
 -13 -8 3 -8.28 8.28
 13 -8 3 8.09 5.75
 13 -8 3 5.6 5.12
 -13 -8 -3 2.22 5.86
 -13 -7 -3 195.5 18.88
 -13 -7 3 195.24 19.39
 13 -7 3 184.4 14.16
 -13 -7 -3 189.67 16.06
 -13 -6 -3 6.81 7.08
 -13 -6 3 12.2 7.95
 13 -6 3 2.3 4.77
 -13 -6 -3 7.99 5.6
 -13 -5 -3 35.79 8.36
 -13 -5 3 15.58 7.69
 13 -5 3 27.64 6.67
 -13 -5 -3 36.36 7
 -13 -4 -3 23.54 8.79
 -13 -4 3 18.45 7.72
 13 -4 3 12.91 5.43
 -13 -4 -3 21.24 5.74
 -13 -3 -3 94.64 13.4
 -13 -3 3 88.38 12.42
 13 -3 3 109.9 11.67
 -13 -3 -3 116.11 10.55
 -13 -2 -3 21.87 8.38
 -13 -2 3 13.23 5.93
 -13 -2 -3 22.48 5.31
 13 -2 -3 19.1 4.03
 -13 -1 -3 210.51 18.07
 -13 -1 3 181.5 16.73
 13 -1 -3 172.98 10.33
 -13 -1 -3 192.51 11.91
 13 -1 -3 191.89 11.28
 -13 0 -3 2.33 6.74
 -13 0 3 8.25 6.8
 -13 0 -3 2.39 3.29
 13 0 -3 -3.09 3.53
 -13 1 -3 190.9 17.52
 -13 1 3 175.53 17.1
 -13 1 -3 158.17 9.41
 13 1 -3 176.91 7.62
 -13 1 -3 184.68 8.06
 -13 2 -3 6.96 6.19
 -13 2 3 8.26 7.43
 -13 2 -3 14.4 3.08
 -13 2 -3 13.95 3.02
 13 2 -3 12.42 2.7
 -13 3 -3 113.98 14.47
 -13 3 3 126.16 15.51
 -13 3 -3 96.08 5.72
 13 3 -3 105.9 6.73
 -13 3 -3 108.23 7.31
 13 4 -3 23.26 3.98
 -13 4 -3 23.34 4.4
 13 4 -3 20.89 6.55
 -13 4 3 18.7 8.26
 -13 4 -3 15.32 7.82
 13 5 -3 34.14 4.98
 -13 5 -3 38.13 5.02
 13 5 -3 25.98 7.1
 -13 5 -3 35.86 9.46
 -13 5 3 40.39 10.06
 13 6 -3 7.48 3.76
 -13 6 -3 1.64 3.29
 13 6 -3 -0.05 4.83
 -13 6 3 12.08 8.55
 -13 6 -3 -3.35 8.45
 13 7 -3 193.12 12.23
 -13 7 -3 177.95 11.87
 13 7 -3 197.95 15.93
 -13 7 -3 153.29 17.78
 -13 7 3 189.61 19.71
 13 8 -3 0.54 3.92
 -13 8 -3 2.7 3.91
 13 8 -3 -2.5 5.98
 13 9 -3 98.47 10.09
 -13 9 -3 91.66 9.55
 13 9 -3 105.22 12.46
 13 10 -3 4.25 5.46
 -13 10 -3 10.65 5.61
 -13 11 -3 15.16 6.51
 -13 -12 -4 135.83 17
 -13 -11 -4 118.82 15.69
 -13 -10 -4 281.02 24.75
 -13 -10 4 260.8 23.25
 13 -10 4 221.36 16.66
 -13 -10 -4 260.51 22.77
 -13 -9 -4 220.01 20.65
 -13 -9 4 191.55 19.54
 13 -9 4 163.27 14.35
 -13 -9 -4 177.54 17.41
 -13 -8 -4 291.8 23.78
 -13 -8 4 321.28 23.89
 13 -8 4 274.87 18.47
 -13 -8 -4 332.57 22.73
 -13 -7 -4 231.33 20.3
 -13 -7 4 258.26 21.16
 -13 -7 -4 210.24 18.16
 -13 -6 -4 384.5 25.31
 -13 -6 4 331.08 23.91
 -13 -6 -4 351.19 21.73
 -13 -5 -4 211.6 18.62
 -13 -5 4 180.77 17.56
 -13 -5 -4 210.01 16.28
 -13 -4 -4 266.21 20.62
 -13 -4 4 245.9 19.87
 -13 -4 -4 261.93 17.18
 -13 -3 -4 171.94 16.51
 -13 -3 4 169.25 16.36
 -13 -2 -4 338.52 23.1
 -13 -2 4 347.55 22.96
 -13 -1 4 329.9 22.55
 -13 -1 -4 333.22 22.88
 -13 0 -4 561.8 29.77
 -13 0 4 534.48 28.5
 13 0 -4 544.95 18.9
 -13 0 -4 582.38 19.84
 -13 1 -4 319.44 22.2
 -13 1 4 337.73 22.73
 13 1 -4 333.88 14.17
 -13 1 -4 330.57 14.48
 -13 2 -4 356.98 23.77
 -13 2 4 310.94 21.97
 13 2 -4 356.35 14.81
 -13 2 -4 345.92 15.24
 -13 3 -4 164.16 16.48
 -13 3 4 154.9 16.16
 13 3 -4 161.58 10.17
 -13 3 -4 170 10.94
 -13 4 -4 241.93 20.02
 -13 4 4 267.04 21.15
 13 4 -4 255.52 13.18
 -13 4 -4 277.33 14.37
 -13 5 4 182.25 18.22
 -13 5 -4 202.33 19.64
 13 5 -4 214.07 16.34
 -13 5 -4 214.51 13.09
 13 5 -4 205.62 12.54
 13 6 -4 348.78 17.03
 -13 6 -4 353.86 17.54
 13 6 -4 335.71 20.68
 -13 6 4 304.53 24.3
 -13 6 -4 335.32 25.31
 13 7 -4 220.94 14.39
 -13 7 -4 213.66 14.07
 13 7 -4 200.99 16.05
 -13 7 4 199.86 20.63
 -13 7 -4 220.03 20.76
 13 8 -4 294.92 17.33
 -13 8 -4 345.2 18.81
 13 8 -4 337.99 21.02
 -13 8 4 254.91 22.99
 -13 8 -4 345.93 27.08
 13 9 -4 193.34 14.97
 -13 9 -4 191.45 14.5
 13 9 -4 216.8 17.1
 -13 10 -4 257.07 17.49
 13 -11 5 14.09 6.72
 -13 -11 -5 17.1 8.54
 13 -10 5 19.14 6.47
 -13 -10 -5 35.55 11.31
 -13 -9 -5 94.21 14.85
 -13 -9 5 112.97 16.09
 13 -9 5 69.4 10.85
 -13 -9 -5 90.71 14.77
 -13 -8 -5 8.25 7.81
 -13 -8 5 15.72 8.17
 13 -8 5 6.83 5.98
 -13 -8 -5 20.16 9.32
 -13 -7 -5 68.1 12.12
 -13 -7 5 63.68 11.74
 13 -7 5 81.52 11.5
 -13 -7 -5 73.57 12.76
 -13 -6 -5 10.03 6.78
 -13 -6 5 17.73 8.2
 -13 -5 -5 67.42 12.08
 -13 -5 5 63.13 11.51
 -13 -4 -5 45.14 9.92
 -13 -4 5 54.79 10.49
 -13 -3 -5 15.43 7.45
 -13 -3 5 6.35 6.11
 -13 -2 -5 9.92 6.8
 -13 -2 5 21.59 8.28
 13 -2 -5 22.36 4.8
 -13 -2 -5 14.58 5.57
 -13 -1 -5 139.42 14.88
 -13 -1 5 132.77 14.46
 13 -1 -5 128.56 10.12
 -13 -1 -5 143.56 11.11
 -13 0 -5 5.96 6.26
 -13 0 5 18.73 7.74
 13 0 -5 17.05 5.35
 -13 0 -5 19.16 5.15
 -13 1 -5 151.65 15.53
 -13 1 5 125.57 14.35
 13 1 -5 138.41 10.55
 -13 1 -5 157.87 11.99
 13 2 -5 19.03 5.44
 -13 2 -5 19.15 5.7
 -13 2 -5 31.38 9.41
 -13 2 5 27.43 7.89
 13 3 -5 35.06 6.21
 -13 3 -5 40.77 7.36
 -13 3 -5 43.3 9.61
 -13 3 5 9.75 6.75
 13 4 -5 47.74 7.23
 -13 4 -5 60.79 8.15
 -13 4 -5 68.88 11.77
 -13 4 5 63.8 11.89
 13 5 -5 59.97 8.3
 -13 5 -5 61.45 8.72
 -13 5 -5 71.47 12.48
 -13 5 5 67.46 11.54
 13 6 -5 16.1 5.96
 -13 6 -5 18.8 6.29
 13 6 -5 19.67 7.47
 -13 6 5 34.98 10.55
 -13 6 -5 38.53 10.5
 13 7 -5 58.7 8.57
 -13 7 -5 61.44 9.08
 13 7 -5 72.52 10.3
 -13 7 5 57.18 12
 -13 7 -5 60.42 12.95
 13 8 -5 2.13 5.45
 -13 8 -5 11.27 6.12
 13 8 -5 5.77 6.11
 -13 8 5 4.94 8.7
 -13 8 -5 0.44 8.01
 -13 9 -5 85.13 10.98
 -13 9 5 66.52 14.02
 -13 9 -5 103.58 15.78
 13 9 -5 84.06 11.3
 -13 10 5 -10.27 9.94
 -13 10 -5 18.37 11.25
 13 -11 6 5.92 6.97
 13 -10 6 83.3 12.39
 -13 -10 -6 130.82 18.17
 13 -9 6 53.55 11.43
 -13 -9 -6 47.88 11.05
 -13 -8 -6 45.82 11.19
 -13 -8 6 53.1 11.48
 13 -8 6 35.75 8.91
 -13 -7 -6 97.71 14.2
 -13 -7 6 83.85 12.51
 13 -7 6 47.86 9.94
 -13 -6 -6 95.04 13.02
 -13 -6 6 91.43 12.93
 -13 -5 -6 43.35 10.27
 -13 -5 6 45 9.06
 -13 -4 -6 188.76 17.54
 -13 -4 6 180.75 17.1
 -13 -3 -6 24.19 7.67
 -13 -3 6 39.53 9.52
 -13 -2 -6 92.73 11.99
 -13 -2 6 106.29 13.34
 13 -2 -6 95.45 10.27
 -13 -2 -6 91.44 10.65
 -13 -1 -6 88.29 12.58
 -13 -1 6 85.61 12.75
 13 -1 -6 103.2 10.3
 -13 -1 -6 81.52 9.79
 -13 0 -6 67.38 11.36
 -13 0 6 72.44 10.96
 13 0 -6 99.65 10.28
 -13 0 -6 99.77 10.84
 -13 1 -6 93.72 12.32
 -13 1 6 87.05 12.22
 13 1 -6 98 10.13
 -13 1 -6 98.02 10.69
 -13 2 -6 79.47 12
 -13 2 6 65.58 10.68
 13 2 -6 90.65 10.15
 -13 2 -6 99.4 11.37
 -13 3 6 39.88 8.94
 -13 3 -6 27.97 8.37
 13 3 -6 35.55 7.28
 -13 3 -6 34.52 7.33
 -13 4 -6 176.22 16.99
 -13 4 6 197.18 18.43
 -13 4 -6 164.09 14.04
 13 4 -6 188.36 14.53
 13 5 -6 28.87 7.43
 -13 5 -6 44.48 8.45
 -13 5 6 39.83 10.91
 -13 5 -6 27.46 9.67
 -13 6 -6 95.3 11.84
 -13 6 -6 98.4 14.07
 -13 6 6 79.36 12.2
 -13 7 -6 68.98 12.24
 -13 7 6 74.48 13.21
 13 7 -6 76.26 10.99
 -13 8 6 52.37 12.02
 -13 8 -6 32.18 11.23
 13 8 -6 44.18 9.25
 -13 9 -6 54.7 12.54
 -13 9 6 39.83 11.65
 -13 10 -6 101.01 15.84
 -13 10 6 95.45 14.66
 -13 11 6 16.02 9.43
 -13 11 -6 -14.79 11.41
 -13 12 -6 46.69 13.98
 -13 12 6 23.61 10.66
 13 -10 7 72.63 13.19
 13 -9 7 132.76 16.05
 13 -8 7 87.94 13.87
 13 -7 7 190.92 19.19
 13 -6 7 121.59 15.98
 -13 -4 7 182.48 16.49
 -13 -3 7 279.14 20.17
 -13 -2 7 184.07 16.5
 -13 -2 -7 194.66 16.69
 -13 -1 7 173.07 16.05
 -13 -1 -7 192.64 15.69
 -13 0 7 100.41 12.62
 -13 0 -7 115.08 12.58
 -13 1 7 183.18 16.31
 -13 1 -7 183.18 15.75
 -13 2 7 178.77 16.03
 -13 2 -7 184.8 16
 -13 3 7 250.02 19.29
 -14 -13 0 458.27 29.89
 -14 -12 0 10.15 7.93
 -14 -11 0 543.34 34.79
 -14 -11 0 532.34 30.26
 -14 -10 0 4.74 10.23
 -14 -10 0 -0.33 7.11
 -14 -9 0 469.52 31.72
 -14 -9 0 493.34 27.02
 -14 -8 0 14.17 8.01
 -14 -8 0 7.42 7.14
 -14 -7 0 355.96 26.45
 -14 -7 0 349.84 20.72
 -14 -6 0 0.77 7.57
 -14 -6 0 7.59 5.08
 -14 -5 0 999.12 43.51
 -14 -5 0 1001.41 34.14
 -14 -4 0 10.87 8.72
 -14 -4 0 13.41 5.08
 -14 -3 0 1243.42 48.16
 14 -3 0 1186.38 40.74
 -14 -3 0 1263.98 36.16
 -14 -2 0 1.38 7.8
 14 -2 0 18.51 6.32
 -14 -2 0 15.49 4.48
 -14 -1 0 581.27 31.99
 14 -1 0 607.21 27.54
 -14 0 0 0.23 8.69
 14 0 0 -2.06 6.51
 -14 1 0 638.25 33.33
 14 1 0 648.25 28.99
 -14 2 0 4.62 7.19
 14 2 0 9.57 6.19
 -14 3 0 1210.75 48.81
 14 3 0 1275.2 42.78
 -14 4 0 27.01 9.68
 14 4 0 20.38 7.87
 -14 5 0 1048.51 46.59
 14 5 0 1072.29 39.5
 -14 6 0 -1.05 8.14
 -14 7 0 367.94 28.2
 -14 -13 -1 31.44 10.12
 -14 -13 1 49.51 12.6
 -14 -12 -1 56.67 12.39
 -14 -12 1 47.82 11.42
 -14 -11 -1 17.3 11
 -14 -11 1 4.27 9.68
 -14 -11 -1 13.01 7.14
 -14 -11 1 17.78 7.26
 -14 -10 -1 67.52 14.32
 -14 -10 1 62.82 13.06
 -14 -10 1 42.93 9.64
 -14 -10 -1 54.49 10.58
 -14 -9 -1 -0.16 8.32
 -14 -9 1 5.68 7.91
 14 -9 1 -8.94 6.32
 -14 -9 1 -0.6 5.82
 -14 -9 -1 -8.21 7.09
 -14 -8 -1 32.35 10.45
 -14 -8 1 41.88 10.97
 14 -8 1 27.83 6.29
 -14 -8 1 53.89 9.91
 -14 -8 -1 55.16 9.84
 -14 -7 -1 65.71 12.17
 -14 -7 1 46.78 10.52
 14 -7 1 41.26 8.55
 14 -7 1 48.08 5.94
 -14 -7 1 47.86 8.71
 -14 -7 -1 58.68 9.43
 -14 -6 -1 32.47 8.71
 -14 -6 1 59.37 11.42
 14 -6 1 58.86 9.13
 -14 -6 1 65.68 9.19
 -14 -6 -1 76.49 10.17
 -14 -5 -1 -10.87 8.41
 -14 -5 1 -6.1 6.49
 14 -5 1 -10.37 6.24
 -14 -5 -1 1.5 4.24
 -14 -4 -1 123.63 15.8
 -14 -4 1 123.61 15.74
 14 -4 1 124.38 12.76
 -14 -4 -1 115.94 10.41
 -14 -3 -1 150.17 16.66
 -14 -3 1 120.81 15.36
 14 -3 1 131.53 12.67
 -14 -3 -1 136.99 10.68
 -14 -2 -1 113.9 14.73
 -14 -2 1 83.37 12.67
 14 -2 1 101.78 11.53
 -14 -2 -1 90.97 8.33
 -14 -1 -1 0.26 7.28
 -14 -1 1 5.61 7.44
 14 -1 1 -0.73 5.03
 -14 -1 -1 4.91 2.94
 -14 0 -1 35.57 8.81
 -14 0 1 37.26 8.77
 14 0 1 47.6 8.47
 14 0 -1 35.81 7.57
 -14 0 -1 55.78 5.62
 -14 1 -1 -6.81 7.74
 -14 1 1 7.89 6.8
 14 1 -1 8.34 6.05
 14 1 1 -1.79 6.16
 -14 2 -1 91.5 13.78
 -14 2 1 100.82 14.09
 14 2 1 90.03 11.41
 14 2 -1 84.91 10.68
 -14 3 -1 133.44 15.99
 -14 3 1 124.59 15.43
 14 3 -1 140.45 13.69
 14 3 1 139.65 13.94
 -14 4 -1 156.17 17.88
 -14 4 1 94.52 14.6
 14 4 -1 119.47 12.76
 -14 5 1 -4.91 9.35
 -14 5 -1 -3.59 8.3
 14 5 -1 -4.21 6.12
 -14 6 1 51.26 11.4
 -14 6 -1 57.22 12.39
 14 6 -1 79.82 11.05
 -14 7 1 43.52 10.9
 -14 7 -1 38.67 10.79
 14 7 -1 53.07 9.77
 -14 8 1 24.97 11.48
 -14 8 -1 26.26 11.47
 -14 -13 -2 144.64 18.08
 -14 -12 -2 -1.65 7.23
 -14 -11 2 291.35 25.89
 -14 -11 -2 288.07 25.81
 14 -11 2 291.04 18.87
 -14 -11 -2 286.59 22.78
 -14 -10 -2 31.28 11.19
 -14 -10 2 34.91 12.09
 14 -10 2 13.93 6.04
 -14 -10 -2 32.23 9.76
 -14 -9 -2 255.63 23.79
 -14 -9 2 249.38 23.79
 14 -9 2 241.28 16.87
 -14 -9 -2 259.78 20.15
 -14 -8 -2 13.36 9.94
 -14 -8 2 14 8.01
 14 -8 2 8.86 5.57
 14 -8 2 19.44 5.68
 -14 -8 -2 23.99 8.58
 -14 -7 -2 392.73 27.2
 -14 -7 2 353.41 26.14
 14 -7 2 376.64 21.37
 -14 -7 -2 403.23 22.88
 -14 -6 -2 15.89 7.97
 -14 -6 2 18.19 8.1
 14 -6 2 27.32 7.48
 -14 -6 -2 35.83 7.91
 -14 -5 -2 410.23 26.82
 -14 -5 2 435.28 27.28
 14 -5 2 395.42 21.86
 -14 -5 -2 413.71 21.17
 -14 -4 -2 19.54 8.42
 -14 -4 2 1 7.68
 14 -4 2 28.35 7.94
 -14 -4 -2 10.2 4.59
 -14 -3 -2 501.78 29.27
 -14 -3 2 456.6 28.05
 14 -3 2 454.75 23.82
 -14 -3 -2 466.83 20.49
 -14 -2 -2 13.67 8.04
 -14 -2 2 -3.57 8.61
 14 -2 2 -9.06 5.58
 -14 -2 -2 7.5 3.95
 -14 -1 -2 488.39 28.71
 -14 -1 2 514.66 29.23
 14 -1 2 460.74 24.26
 -14 -1 -2 465.23 18.19
 -14 0 -2 87.83 13.12
 -14 0 2 86.3 13.29
 14 0 2 97.31 11.83
 14 0 -2 95.91 7.76
 -14 0 -2 86.35 7.21
 -14 1 -2 506.43 29.98
 -14 1 2 466.19 28.87
 14 1 2 515.08 25.69
 -14 1 -2 491.2 15.91
 -14 2 -2 -1.71 7.56
 -14 2 2 3.34 7.31
 14 2 -2 -4.95 5.88
 -14 2 -2 2.78 2.09
 -14 3 -2 457.8 29.16
 -14 3 2 452.08 29.35
 14 3 -2 469.51 24.61
 -14 4 2 -7.19 8.16
 -14 4 -2 2.93 7.17
 14 4 -2 15.54 6.74
 -14 5 2 352.93 26.49
 -14 5 -2 394.68 27.77
 14 5 -2 415.44 23.01
 -14 6 -2 13.81 7.93
 -14 6 2 27.08 9.32
 14 6 -2 25.08 7.52
 -14 7 -2 374.67 28.15
 -14 7 2 376.79 28.22
 14 7 -2 368.69 22.45
 -14 8 2 -5.51 10.09
 -14 8 -2 3.37 8.91
 14 8 -2 6.72 6.61
 -14 -12 -3 208.33 20.81
 -14 -11 3 20.5 11.92
 -14 -11 -3 1.23 7.22
 -14 -10 -3 304.71 25.55
 -14 -10 3 288.55 24.78
 14 -10 3 256.66 17.38
 -14 -10 -3 283.18 21.96
 -14 -9 -3 0.64 9.23
 -14 -9 3 -6.71 9.63
 14 -9 3 3.01 4.35
 14 -9 3 4.75 5.51
 -14 -9 -3 -4.69 6.63
 -14 -8 -3 523 31.67
 -14 -8 3 514.92 31.8
 14 -8 3 467.72 22.51
 14 -8 3 531.8 25.26
 -14 -8 -3 523.52 28.1
 -14 -7 -3 -8.96 10.4
 -14 -7 3 4.82 7.83
 14 -7 3 0.02 5.25
 -14 -7 -3 -2.31 5.73
 -14 -6 -3 549.76 31.98
 -14 -6 3 537.56 30.89
 14 -6 3 541.86 25.86
 -14 -6 -3 547.19 26.53
 -14 -5 -3 -3.82 8.25
 -14 -5 3 -4 8.1
 14 -5 3 6.09 5.71
 -14 -5 -3 20.16 6.64
 -14 -4 -3 336.49 24.4
 -14 -4 3 298.25 22.88
 14 -4 3 320.45 19.93
 -14 -4 -3 305.94 17.94
 -14 -3 -3 7.84 7.06
 -14 -3 3 -2.66 6.77
 14 -3 3 3.17 5.37
 -14 -3 -3 5.74 5.04
 -14 -2 -3 567.35 30.98
 -14 -2 3 577.24 31.17
 -14 -2 -3 536.52 22.13
 -14 -1 -3 -4.88 8.02
 -14 -1 3 -4.37 7.6
 -14 -1 -3 15.91 4.8
 -14 0 -3 775.75 37.46
 -14 0 3 719.34 36.29
 -14 0 -3 755.78 24.03
 -14 1 3 -1.81 7.77
 -14 1 -3 6.61 2.82
 -14 2 -3 567.49 31.51
 -14 2 3 524.2 30.18
 -14 2 -3 521.58 16.13
 -14 3 -3 -12.02 8.92
 -14 3 3 3.69 7.5
 14 3 -3 -8.86 6.81
 -14 4 -3 294.7 23.51
 -14 4 3 296.21 23.74
 14 4 -3 282.75 19.36
 -14 5 3 11.89 9.14
 -14 5 -3 9.73 8.87
 14 5 -3 13.16 6.77
 -14 6 3 457.03 30.66
 -14 6 -3 503.16 32.64
 14 6 -3 508.08 26.33
 -14 7 -3 6.99 8.85
 14 7 -3 5.75 6.32
 -14 8 3 423.32 31.1
 -14 8 -3 479.12 33
 14 8 -3 489.44 26.04
 -14 9 -3 6.97 9.7
 -14 9 3 -18.85 12.62
 14 9 -3 1.39 6.41
 -14 -11 -4 -2.1 9.07
 -14 -10 -4 -0.01 9.35
 -14 -10 -4 14.76 7.47
 -14 -9 -4 -4.85 8.09
 -14 -9 4 0.93 8.71
 14 -9 4 -6.3 5.8
 -14 -9 -4 -2.99 6.82
 -14 -8 -4 2.73 8.49
 -14 -8 4 9.17 8.89
 14 -8 4 15.67 6.71
 -14 -8 -4 6.63 7.36
 -14 -7 -4 0.18 7.52
 -14 -7 4 10.01 8.39
 -14 -7 -4 -0.32 6.19
 -14 -6 -4 -8.2 9.43
 -14 -6 4 0.91 7.25
 -14 -6 -4 -6.38 6.05
 -14 -5 -4 5.92 6.88
 -14 -5 4 -3.99 7.77
 -14 -5 -4 7.54 6.4
 -14 -4 -4 1.75 7.31
 -14 -4 4 7.42 7.4
 -14 -4 -4 7.66 5.68
 -14 -3 -4 4.57 7.36
 -14 -3 4 0.09 6.94
 -14 -3 -4 4.55 4.43
 -14 -2 -4 13.67 7.85
 -14 -2 4 17.77 8.86
 -14 -2 -4 19.6 5.76
 -14 -1 -4 -1.37 7.43
 -14 -1 4 4.4 6.44
 -14 -1 -4 1.48 4.01
 -14 0 -4 44.43 10.28
 -14 0 4 36.18 9.51
 -14 0 -4 37.17 5.93
 -14 1 -4 -0.28 6.54
 -14 1 -4 2.22 3.11
 -14 2 4 12.32 7.21
 -14 2 -4 18.13 8.37
 -14 3 -4 6.04 6.68
 -14 3 4 -10.55 9.2
 -14 4 -4 -25.24 10.19
 -14 4 4 -10.73 9.11
 -14 5 4 -8.17 8.08
 -14 5 -4 1.37 7.85
 14 5 -4 -9.43 6.94
 -14 6 4 5.95 7.79
 -14 6 -4 -1.05 8.02
 14 6 -4 9.68 5.95
 -14 7 4 -12.93 9.61
 -14 7 -4 2.45 8.99
 14 7 -4 3.28 6.8
 -14 8 4 5.57 9.18
 -14 8 -4 11.29 8.67
 14 8 -4 -1.27 6
 -14 9 4 1.76 8.89
 -14 9 -4 14.43 9.93
 14 9 -4 0.14 6.93
 -14 10 -4 29.7 11.29
 -14 10 4 4.62 9.43
 14 -10 5 265.47 19.89
 -14 -10 -5 291.37 24.54
 -14 -9 -5 -3.73 8.36
 -14 -9 5 0.39 8.33
 14 -9 5 -3.84 5.82
 -14 -9 -5 -6.92 7.59
 -14 -8 -5 573.55 33.45
 -14 -8 5 495.09 30.44
 14 -8 5 463 26.14
 -14 -8 -5 507.61 30.53
 -14 -7 -5 11.78 8.89
 -14 -7 5 1.72 7.64
 14 -7 5 12.12 7.39
 -14 -7 -5 1.5 6.67
 -14 -6 -5 475.09 29.26
 -14 -6 5 456.34 28.59
 -14 -6 -5 411.54 25.71
 -14 -5 -5 -0.94 8.38
 -14 -5 5 -6.11 8.95
 -14 -5 -5 -0.02 6.6
 -14 -4 -5 395.78 25.96
 -14 -4 5 379.7 25.42
 -14 -3 -5 8.62 7.12
 -14 -3 5 -4.49 6.88
 -14 -2 -5 529.72 30.2
 -14 -2 5 478.37 28
 -14 -1 -5 -0.69 6.9
 -14 -1 5 -4.32 7.69
 -14 0 -5 781.69 36.58
 -14 0 5 739.44 35.24
 -14 1 -5 1.43 6.93
 -14 1 5 1.43 7.4
 -14 2 -5 508.11 29.4
 -14 2 5 453.3 27.86
 -14 3 -5 12.16 7.45
 -14 3 5 8.45 7.62
 -14 4 -5 390.13 26.38
 -14 4 5 340.03 24.79
 -14 5 -5 5.08 7.62
 -14 5 5 13.08 9.19
 14 5 -5 5.79 6.73
 -14 6 5 369.3 27.51
 -14 6 -5 439.49 29.26
 14 6 -5 430 24.42
 -14 7 5 11.96 9.15
 -14 7 -5 -5.52 9.99
 14 7 -5 10.73 6.38
 -14 8 5 439.4 31.27
 -14 8 -5 452.55 31.77
 14 8 -5 513.22 27.01
 -14 9 5 -11.09 8.81
 -14 9 -5 0.72 9.14
 14 9 -5 6.09 6.52
 -14 10 5 244.65 24.6
 -14 10 -5 251.49 25.73
 -14 11 5 -18.57 11.25
 -14 11 -5 2.41 9.71
 14 -10 6 -17.24 9.17
 14 -9 6 131.72 15.55
 -14 -9 -6 137.65 17.76
 -14 -8 -6 -8.45 8.92
 -14 -8 6 14.73 9.04
 14 -8 6 17.68 8.03
 -14 -8 -6 10.37 8.7
 -14 -7 -6 180.82 18.84
 -14 -7 6 163.53 17.46
 14 -7 6 157.34 16.47
 -14 -6 -6 -12.16 9.27
 -14 -6 6 0.98 7.34
 -14 -5 -6 179.58 17.63
 -14 -5 6 163.53 17
 -14 -4 -6 -9.4 7.92
 -14 -4 6 0.86 7.58
 -14 -3 -6 191.74 18.04
 -14 -3 6 193.61 17.43
 -14 -2 -6 13.3 8.06
 -14 -2 6 -7.14 7.48
 -14 -1 -6 189.17 18.11
 -14 -1 6 172.36 16.74
 -14 0 -6 6.1 7.14
 -14 0 6 -13.45 7.91
 -14 1 -6 189.21 17.66
 -14 1 6 182.21 17.39
 -14 2 -6 1.58 7.19
 -14 2 6 -2.97 6.97
 -14 3 -6 205.06 18.94
 -14 3 6 179.89 17.77
 -14 4 -6 4.63 7.42
 -14 4 6 -3.33 7
 -14 5 -6 178.11 18.96
 -14 5 6 159.65 17.58
 -14 6 -6 -7.08 8.63
 -14 6 6 -9.32 8.02
 14 6 -6 -2.18 6.96
 -14 7 -6 143.81 17.88
 -14 7 6 149.8 16.93
 14 7 -6 157.83 15.73
 -14 8 -6 16.6 10.03
 -14 8 6 -6.12 9.16
 -14 9 6 123.39 17.42
 -14 9 -6 118.68 17.77
 -14 10 -6 5.11 9.18
 -14 10 6 3.26 8.81
 -14 11 6 52.03 13.46
 -14 11 -6 86.69 17.58
 14 -8 7 26.46 9.94
 14 -7 7 0.48 7.15
 -15 -12 0 4.25 10.26
 -15 -12 0 5.96 7.29
 -15 -11 0 5.04 9.82
 -15 -11 0 -8.6 8.46
 -15 -10 0 -4.34 8.53
 -15 -10 0 -3.25 6.74
 -15 -9 0 -12.5 10.76
 -15 -9 0 -3.39 6.44
 -15 -8 0 -18.34 10.44
 -15 -8 0 4.9 6.36
 -15 -7 0 -9.46 9.19
 -15 -7 0 8 5.16
 -15 -6 0 -2.89 8.41
 -15 -6 0 -1.1 4.9
 -15 -5 0 -5.74 7.87
 -15 -5 0 -4.24 6.17
 -15 -4 0 2.67 8.89
 15 -4 0 -4.71 6.67
 -15 -4 0 2.5 4.08
 15 -3 0 -4.48 5.88
 -15 -3 0 0.16 4.24
 -15 -2 0 -4.3 7.3
 15 -2 0 -0.49 5.51
 -15 -1 0 3.98 7.36
 15 -1 0 4.65 5.61
 -15 0 0 -0.75 6.83
 15 0 0 -4.14 5.15
 -15 1 0 -19.1 9.84
 15 1 0 10.78 7.16
 -15 2 0 12.72 10.01
 15 2 0 -6.76 5.8
 -15 3 0 -3.02 8.42
 15 3 0 18.27 7.76
 -15 4 0 2.73 8.86
 15 4 0 -3.15 6.63
 -15 5 0 6.2 8.15
 15 5 0 -2.6 6.68
 -15 6 0 -4.85 8.85
 -15 7 0 5.33 9.5
 -15 8 0 2.81 8.81
 -15 9 0 -1.51 9.74
 15 -12 1 233.56 18.18
 -15 -12 -1 213.12 21.44
 -15 -12 1 246.02 22.31
 -15 -11 -1 188.06 22.27
 -15 -11 1 178.98 21.34
 15 -11 1 161.61 15.21
 -15 -11 -1 157.6 17.71
 -15 -11 1 164.96 17.73
 -15 -10 -1 226.64 23.84
 -15 -10 1 235.79 23.13
 15 -10 1 206.85 17.32
 -15 -10 -1 240.34 20.3
 -15 -10 1 244.97 20.12
 -15 -9 -1 121.62 17.6
 -15 -9 1 117.91 17.26
 15 -9 1 86.42 11.34
 -15 -9 -1 110.56 13.66
 -15 -9 1 120.54 13.8
 -15 -8 -1 191.47 19.86
 -15 -8 1 138.52 18.39
 15 -8 1 156.39 14.57
 -15 -8 -1 165.66 15.74
 -15 -8 1 173.76 15.78
 -15 -7 -1 175.71 19.34
 -15 -7 1 184.73 20.48
 15 -7 1 166.39 15.22
 -15 -7 -1 192.98 15.8
 -15 -6 -1 264.46 23.11
 -15 -6 1 249.41 22.69
 15 -6 1 283.4 19.53
 -15 -6 -1 244.05 17.38
 -15 -5 -1 202.65 19.73
 -15 -5 1 181.46 19.23
 15 -5 1 203.53 16.08
 -15 -5 -1 166.57 13.96
 -15 -4 -1 509.26 31.14
 -15 -4 1 442.14 29.32
 15 -4 1 439.5 24.1
 -15 -4 -1 465.7 21.57
 -15 -3 -1 382.85 27.24
 -15 -3 1 380.03 27.02
 15 -3 1 405.18 22.93
 -15 -3 -1 373.45 18.18
 -15 -2 -1 348.62 25.62
 -15 -2 1 382.89 26.82
 15 -2 1 328.67 20.96
 -15 -2 -1 341.36 16.35
 -15 -1 -1 186.66 19.05
 -15 -1 1 197.22 19.55
 15 -1 -1 182 15.95
 15 -1 1 177.46 15.43
 -15 -1 -1 189.09 11.19
 -15 0 -1 218.57 20.78
 -15 0 1 206 19.88
 15 0 -1 228.16 17.73
 15 0 1 270.78 18.69
 -15 1 -1 190.83 19.46
 -15 1 1 150.39 17.15
 15 1 -1 171.3 15.36
 15 1 1 180.3 16.13
 -15 2 -1 357.64 26.02
 -15 2 1 376.6 26.52
 15 2 -1 345.13 21.47
 15 2 1 326.99 21.58
 -15 3 -1 397.07 28.1
 -15 3 1 388.23 27.93
 15 3 -1 371.42 23
 15 3 1 390.07 23.78
 -15 4 -1 475.84 30.75
 -15 4 1 480.89 31.44
 15 4 -1 511.66 26.86
 -15 5 1 169.7 20.35
 -15 5 -1 194.3 21.44
 15 5 -1 197.93 17.14
 -15 6 1 237.98 24.12
 -15 6 -1 227.44 23.11
 15 6 -1 274.62 20.14
 -15 7 1 169.33 19.35
 -15 7 -1 175.71 20.4
 -15 8 1 142.08 20.4
 -15 8 -1 120.11 19.45
 -15 9 1 84.62 16.46
 -15 9 -1 86.31 16.71
 -15 -12 -2 82.61 13.93
 -15 -11 -2 151.55 20.79
 -15 -11 2 121.47 18.69
 15 -11 2 129.53 13.55
 -15 -11 -2 122.64 16.1
 -15 -10 -2 158.42 19.49
 -15 -10 2 179.52 20.75
 15 -10 2 124.63 13.19
 -15 -10 -2 138.39 16
 -15 -9 -2 110.59 17.52
 -15 -9 2 127.69 18.79
 15 -9 2 155.02 14.59
 -15 -9 -2 133.68 14.54
 -15 -8 -2 99.94 16.02
 -15 -8 2 92.69 15.31
 15 -8 2 85.38 11.7
 -15 -8 -2 79.89 11.95
 -15 -7 -2 200.75 20.52
 -15 -7 2 230.79 21.36
 15 -7 2 206.79 16.71
 -15 -7 -2 174.57 15.54
 -15 -6 -2 173.95 19.22
 -15 -6 2 165.03 18.59
 15 -6 2 161.85 14.84
 -15 -6 -2 163.62 14.21
 -15 -5 -2 215.6 20.21
 -15 -5 2 197.89 19.57
 15 -5 2 216.84 16.89
 -15 -5 -2 204.7 15.47
 -15 -4 -2 285.96 23.52
 -15 -4 2 258.4 22.12
 15 -4 2 261.05 18.58
 -15 -4 -2 264.84 16.59
 -15 -3 -2 188.66 19.27
 -15 -3 2 181.46 18.64
 15 -3 2 174.08 15.46
 -15 -3 -2 192.77 13.12
 -15 -2 -2 142.3 16.58
 -15 -2 2 129.99 16.16
 15 -2 2 152.33 14.34
 -15 -2 -2 133.94 10.46
 -15 -1 2 244 21.5
 -15 -1 -2 287.55 23.17
 15 -1 2 280.85 19.65
 -15 -1 -2 261.73 13.43
 -15 0 2 253.59 22.12
 -15 0 -2 273.1 22.91
 15 0 2 293.52 20.13
 -15 0 -2 279.55 12.89
 -15 1 -2 233.96 21.23
 -15 1 2 241.17 21.48
 15 1 -2 237.44 18.11
 15 1 2 267.98 19.37
 -15 2 -2 179.38 18.8
 -15 2 2 144.1 17.55
 15 2 -2 148.22 14.81
 -15 3 -2 175.23 19.48
 -15 3 2 167.42 18.54
 15 3 -2 208.8 16.86
 -15 4 -2 272.67 23.79
 -15 4 2 253.99 22.99
 15 4 -2 263.74 19.54
 -15 5 -2 179.7 21.26
 -15 5 2 152.14 18.64
 15 5 -2 215.47 17.6
 -15 6 2 193.46 22.1
 -15 6 -2 157.27 19.73
 15 6 -2 178.74 16.75
 -15 7 -2 209.24 21.98
 -15 7 2 218.02 22.78
 15 7 -2 208.67 17.71
 -15 8 -2 86.02 16.14
 -15 8 2 74.54 15.22
 15 8 -2 92.9 12.98
 -15 9 2 118.53 17.62
 -15 9 -2 139.83 19.69
 -15 10 -2 132.15 20.01
 -15 10 2 114.59 19.31
 -15 -12 -3 23.79 11.3
 -15 -11 -3 8.12 11.01
 -15 -11 3 22.43 10.85
 -15 -11 -3 16.19 9.59
 -15 -10 -3 29.54 12.7
 -15 -10 3 29.94 12.05
 -15 -10 -3 10.38 7.23
 -15 -9 -3 56.3 13.33
 -15 -9 3 36.98 11.41
 15 -9 3 54.43 9.74
 -15 -9 -3 58.61 11.65
 -15 -8 -3 43.27 12.1
 -15 -8 3 17.12 9.2
 15 -8 3 42.4 7.48
 15 -8 3 21.56 7.24
 -15 -8 -3 17.96 7.35
 -15 -7 -3 26.7 11.17
 -15 -7 3 15.87 9.11
 15 -7 3 33.92 8.46
 -15 -7 -3 32.65 8.86
 -15 -6 -3 16.95 9.94
 -15 -6 3 19.56 9.79
 15 -6 3 32.04 8.98
 -15 -6 -3 36.87 8.52
 -15 -5 -3 45.81 11.96
 -15 -5 3 52.97 11.83
 15 -5 3 50.09 9.1
 -15 -5 -3 44.03 8.44
 -15 -4 -3 37.61 11.61
 -15 -4 3 46.64 11.82
 15 -4 3 24.44 7.87
 -15 -4 -3 29.41 6.64
 -15 -3 -3 18.75 9.98
 -15 -3 3 13.42 7.92
 15 -3 3 10.92 6.89
 -15 -3 -3 15.69 5.2
 -15 -2 -3 17.47 9.24
 -15 -2 3 36.63 9.77
 -15 -2 -3 28.57 6.25
 -15 -1 -3 81.14 12.21
 -15 -1 3 87.95 13.94
 -15 -1 -3 77.65 8.15
 -15 0 -3 41.34 10.48
 -15 0 3 29.12 9.66
 -15 0 -3 30.49 4.8
 -15 1 -3 74.43 12.62
 -15 1 3 58.68 12.26
 -15 2 -3 38.83 10.86
 -15 2 3 23.68 9.35
 -15 3 -3 16.1 9.73
 -15 3 3 7.11 7.83
 15 3 -3 8.87 6.96
 -15 4 -3 14.94 9.28
 -15 4 3 35.16 11.35
 15 4 -3 14.23 8.02
 -15 5 3 31.64 12.04
 -15 5 -3 31.29 10.65
 15 5 -3 57.5 9.43
 -15 6 3 6.48 8.22
 -15 6 -3 43.37 12.39
 15 6 -3 25.89 8.65
 -15 7 3 28.45 12.36
 -15 7 -3 4.35 10.42
 15 7 -3 23.38 7.89
 -15 8 3 49.34 13.76
 -15 8 -3 21.51 9.88
 15 8 -3 31.25 8.75
 -15 9 3 46.24 13.54
 -15 9 -3 49.83 14.17
 15 9 -3 38.81 9.68
 -15 10 3 -3.46 12.07
 -15 10 -3 6.43 10.51
 -15 -11 -4 67.58 12.82
 -15 -10 -4 88.49 16.19
 -15 -10 4 96.81 16.62
 -15 -10 -4 80.85 14.52
 -15 -9 -4 280.86 24.99
 -15 -9 4 233.65 22.72
 -15 -9 -4 235.93 21.08
 -15 -8 -4 207.65 22.05
 -15 -8 4 185.61 20.98
 15 -8 4 194.63 16.23
 -15 -8 -4 200.61 18.55
 -15 -7 -4 324.53 25.41
 -15 -7 4 327.16 25.83
 -15 -7 -4 288.77 21.19
 -15 -6 -4 158.96 17.92
 -15 -6 4 123.29 17.21
 -15 -6 -4 137.14 15.03
 -15 -5 -4 158.25 18.68
 -15 -5 4 145.03 16.72
 -15 -5 -4 157.54 15.08
 -15 -4 -4 71.55 12.28
 -15 -4 4 57.97 12.22
 -15 -4 -4 75.56 10.19
 -15 -3 -4 202.86 19.44
 -15 -3 4 169.77 17.62
 -15 -3 -4 192.94 14.81
 -15 -2 -4 150.03 16.75
 -15 -2 4 152.14 16.95
 -15 -2 -4 160.12 12.88
 -15 -1 -4 393.48 26.74
 -15 -1 4 334.23 24.67
 -15 -1 -4 361.55 18.27
 -15 0 -4 266.6 22.1
 -15 0 4 263.64 22.36
 -15 0 -4 268.79 14.7
 -15 1 -4 353.28 25.71
 -15 1 4 375.57 26.35
 -15 2 -4 162.03 17.76
 -15 2 4 130.75 15.72
 -15 3 -4 161.32 18.53
 -15 3 4 167.43 18.56
 -15 4 -4 123.33 16.63
 -15 4 4 89.26 14.83
 15 4 -4 88.36 12
 -15 5 -4 179.5 19.74
 -15 5 4 156.07 18.91
 15 5 -4 148.1 15.51
 -15 6 4 121.55 17.34
 -15 6 -4 135.83 18.43
 15 6 -4 135.8 14.57
 -15 7 4 326.23 27.33
 -15 7 -4 318.49 27.3
 15 7 -4 290.67 21.12
 -15 8 4 191.91 22.13
 -15 8 -4 212.51 23.35
 15 8 -4 218.12 18.48
 -15 9 4 195.2 22.67
 -15 9 -4 218.26 23.41
 15 9 -4 251.61 20.01
 -15 10 -4 84.19 15.92
 -15 10 4 38.95 13.1
 -15 11 4 63.43 16.06
 -15 11 -4 68.83 16.36
 -15 -10 -5 23.77 11.41
 -15 -9 -5 24.13 11.11
 -15 -9 5 11.17 10.1
 15 -9 5 5.38 6.4
 -15 -9 -5 13.23 9.62
 -15 -8 -5 62.4 13.77
 -15 -8 5 55.41 12.8
 15 -8 5 66.14 10.92
 -15 -8 -5 69.45 12.61
 -15 -7 -5 28.77 11.6
 -15 -7 5 8.77 8.54
 -15 -7 -5 46.92 11.46
 -15 -6 -5 58.81 13.1
 -15 -6 5 33.13 10.14
 -15 -6 -5 49.39 10.72
 -15 -5 -5 -12.89 9.55
 -15 -5 5 -9.42 9.47
 -15 -5 -5 8.92 6.56
 -15 -4 -5 55.63 12.21
 -15 -4 5 54.51 11.2
 -15 -4 -5 49.35 9.51
 -15 -3 -5 7.89 7.36
 -15 -3 5 -1.2 7.7
 -15 -3 -5 17.07 6.62
 -15 -2 -5 53.68 10.93
 -15 -2 5 50.2 10.89
 -15 -2 -5 71.23 9.81
 -15 -1 -5 15.8 8.65
 -15 -1 5 14.81 8.3
 -15 0 -5 61.71 11.98
 -15 0 5 54.96 11.33
 -15 1 -5 26.62 9.82
 -15 1 5 8.56 7.23
 -15 2 -5 74.9 12.49
 -15 2 5 68.32 13.34
 -15 3 -5 5.03 7.78
 -15 3 5 -1.95 8.07
 -15 4 -5 47.45 12.02
 -15 4 5 56.4 12.83
 -15 5 5 2.2 8.83
 -15 5 -5 8.69 8.08
 15 5 -5 -5.05 6.96
 -15 6 -5 29.06 10.51
 -15 6 5 32.44 11.6
 15 6 -5 54.35 10.94
 -15 7 5 23.08 11.47
 -15 7 -5 20.73 11.54
 15 7 -5 32.22 9.58
 -15 8 5 47.48 12.1
 -15 8 -5 64.91 14.41
 15 8 -5 63.76 11.6
 -15 9 5 13.87 10.97
 -15 9 -5 7.06 9.62
 15 9 -5 15.89 7.7
 -15 10 5 8.25 9.73
 -15 10 -5 4.19 10.52
 15 -9 6 119.3 15
 -15 -8 -6 43.36 13.4
 -15 -8 6 77.04 14.26
 15 -8 6 54.27 11.19
 -15 -8 -6 58.88 12.31
 -15 -7 -6 130.53 17.54
 -15 -7 6 99.54 14.34
 15 -7 6 106.55 14.45
 -15 -7 -6 108.2 16.12
 -15 -6 -6 26.71 10.31
 -15 -6 6 35.31 10.29
 -15 -6 -6 56.64 11.51
 -15 -5 -6 147.35 17.75
 -15 -5 6 107.31 15.22
 -15 -4 -6 65.15 11.59
 -15 -4 6 72.53 12.85
 -15 -3 -6 135.43 16.23
 -15 -3 6 91.94 13.62
 -15 -2 -6 84.29 13.41
 -15 -2 6 67.26 12.27
 -15 -1 -6 150.21 16.76
 -15 -1 6 120.11 15.15
 -15 0 -6 40.42 11.33
 -15 0 6 15.36 8.42
 -15 1 -6 141.26 16.64
 -15 1 6 124.49 15.49
 -15 2 -6 100.47 14.28
 -15 2 6 105.84 14.98
 -15 3 -6 113.22 15.75
 -15 3 6 111.42 15.83
 -15 4 -6 33.82 10.1
 -15 4 6 42.37 10.94
 -15 5 -6 121.5 16.45
 -15 5 6 109.11 15.58
 -15 6 -6 53.33 12.79
 -15 6 6 63.2 12.39
 15 6 -6 67.82 12.06
 -15 7 -6 80.16 14.66
 -15 7 6 110.93 16.54
 15 7 -6 106.84 13.67
 -15 8 6 19.8 10.23
 -15 8 -6 40.27 12.87
 -15 9 -6 79.52 14.77
 -15 9 6 85.1 15.89
 -15 10 -6 23.2 10.75
 15 6 -7 84.89 12.67
 -16 -12 0 423.73 28.92
 -16 -11 0 -8.9 8.87
 -16 -10 0 199.94 23.04
 -16 -10 0 189.13 18.59
 -16 -9 0 7.69 9.05
 -16 -9 0 -8.53 8.36
 -16 -8 0 275.24 25.63
 -16 -8 0 281.11 20.29
 -16 -7 0 1.57 9.73
 -16 -7 0 -11.33 7.44
 -16 -6 0 249.85 23.15
 16 -6 0 272.3 20.09
 -16 -6 0 271.69 18.5
 -16 -5 0 4.27 7.78
 16 -5 0 -7.19 7.37
 -16 -5 0 4.37 5.07
 -16 -4 0 376.56 28.3
 16 -4 0 382.44 23.7
 -16 -3 0 26.09 10.44
 16 -3 0 6.63 6.05
 -16 -2 0 530.12 33.04
 16 -2 0 578.69 29.02
 -16 -1 0 7.08 8.92
 16 -1 0 14.95 8.38
 -16 0 0 82.81 14.49
 16 0 0 113.16 13.85
 -16 1 0 -9.3 9.7
 16 1 0 4.26 6.55
 -16 2 0 590.38 34.93
 16 2 0 547.21 28.94
 -16 3 0 5.9 9.17
 16 3 0 8.36 7.53
 -16 4 0 422.82 30.56
 16 4 0 424.57 25.75
 -16 5 0 22.6 11.95
 16 5 0 12.73 6.79
 -16 6 0 269.33 25.98
 -16 7 0 1.11 9.59
 -16 8 0 243.85 25.78
 -16 9 0 26.09 10.87
 -16 10 0 113.98 18.38
 -16 -12 -1 -3.21 8.57
 16 -11 1 52.65 9.92
 -16 -11 -1 66.52 12.18
 -16 -10 -1 14.87 11.08
 -16 -10 1 14.14 10.66
 16 -10 1 0.1 6.62
 -16 -10 -1 -4.4 8.47
 -16 -9 -1 29.38 10.47
 -16 -9 1 43.93 13.19
 16 -9 1 43.48 9.6
 -16 -9 -1 51.14 10.37
 -16 -8 -1 -10.99 11.56
 -16 -8 1 14.58 10.04
 16 -8 1 13.01 8.32
 -16 -8 -1 -4.1 6.84
 -16 -7 -1 89.18 15.43
 -16 -7 1 30.56 11.45
 16 -7 1 73.96 10.76
 -16 -7 -1 77.09 11.1
 -16 -6 -1 11.12 8.08
 -16 -6 1 -8.44 10.9
 16 -6 1 6.56 6.14
 -16 -6 -1 11.59 4.98
 -16 -5 -1 102.12 15.61
 -16 -5 1 78.79 13.95
 16 -5 1 91.18 12.25
 -16 -5 -1 90.37 10.38
 -16 -4 -1 7.88 10.1
 -16 -4 1 16.69 10.17
 16 -4 1 2.2 6.51
 -16 -4 -1 3.91 4.06
 -16 -3 -1 144.85 17.9
 -16 -3 1 145.68 18.58
 16 -3 1 126.88 14.33
 -16 -3 -1 114.17 10.48
 -16 -2 -1 6.29 9.37
 -16 -2 1 5.4 8.9
 16 -2 1 7.21 6.84
 16 -2 -1 -5.02 6.42
 -16 -2 -1 -2.37 3.71
 -16 -1 -1 91.14 14.97
 -16 -1 1 85.08 13.97
 16 -1 1 87.67 12.43
 16 -1 -1 74.72 11.48
 -16 0 -1 45.99 11.15
 -16 0 1 21.46 8.55
 16 0 1 37.87 9.23
 16 0 -1 61.68 10.95
 -16 1 -1 70.5 13.3
 -16 1 1 64.19 12.83
 16 1 -1 45.72 9.18
 16 1 1 78.23 12.11
 -16 2 -1 10.87 10.11
 -16 2 1 -4.35 8.42
 16 2 -1 -8.92 7.24
 16 2 1 3.83 6.79
 -16 3 -1 107.22 16.58
 -16 3 1 134.81 17.9
 16 3 -1 121.26 14.37
 16 3 1 97.22 12.62
 -16 4 -1 2.88 8.6
 -16 4 1 16.86 10.2
 16 4 -1 22.35 9.57
 -16 5 1 75.43 15.16
 -16 5 -1 81.57 14.96
 16 5 -1 85.7 12.79
 -16 6 1 -5.51 9.46
 -16 6 -1 3.73 8.77
 16 6 -1 0.24 7.09
 -16 7 1 59.45 14.98
 -16 7 -1 59.5 15.46
 -16 8 1 8.97 10.42
 -16 8 -1 -8.33 9.68
 -16 9 -1 55.28 15.22
 -16 9 1 42.85 13.09
 -16 10 1 16.85 12.62
 -16 10 -1 2.12 11.8
 -16 -11 -2 17.92 9.08
 -16 -10 -2 261.67 25.96
 -16 -10 2 233 24.26
 16 -10 2 243.48 19.05
 -16 -10 -2 241.29 21.12
 -16 -9 -2 12.53 9.55
 -16 -9 2 -5.08 10.99
 16 -9 2 10.36 7.49
 -16 -9 -2 8.07 7.25
 -16 -8 -2 193.48 21.45
 -16 -8 2 193.79 21.67
 16 -8 2 184.65 16.33
 -16 -8 -2 177.67 16.8
 -16 -7 -2 2.37 9.89
 -16 -7 2 -8.2 9.52
 16 -7 2 -2.46 5.65
 -16 -7 -2 -3.26 5.95
 -16 -6 -2 259.33 23.67
 -16 -6 2 271.78 23.99
 16 -6 2 280.1 20.04
 -16 -6 -2 293.59 19.41
 -16 -5 2 22.28 8.84
 16 -5 2 11.19 6.89
 -16 -5 -2 19.05 5.65
 -16 -4 -2 314.92 25.91
 -16 -4 2 288.61 24.41
 16 -4 2 318.75 21.58
 -16 -4 -2 295.77 17.76
 -16 -3 -2 26.98 10.53
 -16 -3 2 49.38 11.79
 16 -3 2 38.98 9.15
 -16 -3 -2 41.34 6.71
 -16 -2 -2 274.79 24.06
 -16 -2 2 239.58 22.95
 16 -2 2 254.24 19.29
 -16 -2 -2 225 13.71
 -16 -1 -2 -6.64 9.6
 -16 -1 2 -14.49 10.18
 16 -1 2 -6.25 6.89
 -16 0 -2 412.71 29.03
 -16 0 2 410.14 29.1
 16 0 -2 407.21 24.51
 16 0 2 446.16 25.96
 -16 1 -2 -2.7 8.66
 -16 1 2 4.67 7.78
 16 1 -2 -0.79 5.45
 -16 2 -2 282.91 24.58
 -16 2 2 209.14 21.57
 16 2 -2 229.52 18.65
 -16 3 -2 60.99 12.56
 -16 3 2 41.61 11.28
 16 3 -2 40.74 8.61
 -16 4 -2 307.93 26.38
 -16 4 2 339.97 28.24
 16 4 -2 315.44 21.98
 -16 5 -2 1.02 8.28
 -16 5 2 22.18 10.69
 16 5 -2 20.45 8.16
 -16 6 -2 285.03 26.6
 -16 6 2 294.28 26.87
 16 6 -2 312.15 22.22
 -16 7 2 -13.93 11.82
 -16 7 -2 -19.18 12.76
 16 7 -2 -15.87 8.74
 -16 8 -2 194.32 22.89
 -16 8 2 190 22.72
 -16 9 2 -6.52 9.28
 -16 9 -2 -5.94 9.48
 -16 10 2 192.32 24.11
 -16 10 -2 206.71 25.05
 -16 -11 -3 153.11 17.88
 -16 -10 -3 7.99 11.56
 -16 -10 3 16.05 10.33
 -16 -10 -3 8.86 8.19
 -16 -9 -3 351.21 29.12
 -16 -9 3 325.88 28.3
 16 -9 3 279.61 20.06
 -16 -9 -3 331.21 23.76
 -16 -8 -3 47.47 13.36
 -16 -8 3 45.41 13.55
 16 -8 3 25.63 8.56
 -16 -8 -3 15.03 7.49
 -16 -7 -3 278.44 24.79
 -16 -7 3 250.25 23.74
 16 -7 3 221.33 18.06
 -16 -7 -3 233.8 19.03
 -16 -6 -3 11.97 9.67
 -16 -6 3 1.26 9.7
 16 -6 3 3.43 6.24
 -16 -6 -3 13.13 6.22
 -16 -5 -3 430.67 29.67
 -16 -5 3 379.71 27.76
 16 -5 3 372.51 23.32
 -16 -5 -3 410.76 22.57
 -16 -4 -3 -2.12 7.55
 -16 -4 3 12.69 8.41
 16 -4 3 11.98 7.39
 -16 -4 -3 5.13 5.14
 -16 -3 -3 197.71 20.73
 -16 -3 3 188.89 20.45
 -16 -3 -3 195.59 14.13
 -16 -2 -3 17.15 8.76
 -16 -2 3 16.33 9.54
 -16 -2 -3 13.64 5.03
 -16 -1 -3 503.12 31.72
 -16 -1 3 435.21 29.63
 -16 0 -3 17.81 9.61
 -16 0 3 18.11 10.16
 -16 1 -3 475.23 31.51
 -16 1 3 464.64 30.64
 -16 2 -3 -3.94 9.34
 -16 2 3 2.62 8.94
 16 2 -3 17.07 7.91
 -16 3 -3 243.67 22.86
 -16 3 3 225.33 21.79
 16 3 -3 216.15 18.64
 -16 4 -3 -1.12 8.93
 -16 4 3 2.26 9.05
 16 4 -3 2.48 6.76
 -16 5 -3 418.27 30.94
 -16 5 3 395.54 30.44
 16 5 -3 410.89 25.32
 -16 6 3 5.37 9.57
 -16 6 -3 8.57 10.36
 16 6 -3 14.37 8.36
 -16 7 3 245.59 25.76
 -16 7 -3 247.86 25.47
 16 7 -3 281.18 21.38
 -16 8 3 44.83 13.88
 -16 8 -3 10.4 10.4
 16 8 -3 21.85 8.94
 -16 9 3 275.37 27.88
 -16 9 -3 310.55 30.05
 -16 10 -3 1.28 10.96
 -16 10 3 -2.55 10.64
 -16 -10 -4 6.32 10.63
 -16 -10 -4 -0.48 8.74
 -16 -9 -4 32.81 12.74
 -16 -9 4 12.91 9.35
 -16 -9 -4 4.01 6.71
 -16 -8 -4 -29.61 11.78
 -16 -8 4 -9.37 9.65
 -16 -8 -4 -2.07 7.46
 -16 -7 -4 -10.18 9.84
 -16 -7 4 -11.27 10.12
 -16 -7 -4 -2.79 6.81
 -16 -6 -4 -0.18 9.11
 -16 -6 4 -5.6 9.41
 -16 -6 -4 -9.64 7.26
 -16 -5 -4 -0.85 9.73
 -16 -5 4 4.6 8.82
 -16 -5 -4 21.92 7.12
 -16 -4 -4 12.23 9.56
 -16 -4 4 -12.79 11.78
 -16 -4 -4 -0.23 5.61
 -16 -3 -4 11.01 8.53
 -16 -3 4 1.5 9.88
 -16 -3 -4 -1.01 5.03
 -16 -2 -4 -13.44 9.57
 -16 -2 4 2.53 8.58
 -16 -1 -4 11.92 8.5
 -16 -1 4 0.01 8.09
 -16 0 -4 17.8 9.66
 -16 0 4 8.39 10.16
 -16 1 -4 -5.89 7.88
 -16 1 4 0.17 7.58
 -16 2 -4 6.65 9.3
 -16 2 4 8.36 8.82
 -16 3 -4 -0.64 8.06
 -16 3 4 10.46 10.11
 16 3 -4 0.66 5.95
 -16 4 -4 1.75 8.37
 -16 4 4 4.82 9.85
 16 4 -4 3.33 6.26
 -16 5 4 -15.83 10.55
 -16 5 -4 -21.46 12.05
 -16 6 4 -1 9.11
 16 6 -4 9.8 8.22
 -16 7 4 11.87 10.65
 -16 7 -4 -7.99 8.69
 16 7 -4 -7.37 6.51
 -16 8 4 3.86 9.64
 -16 8 -4 11.64 12.04
 16 8 -4 -10.2 7.89
 -16 9 4 -2.68 11.09
 -16 9 -4 8.61 10.85
 16 9 -4 7.63 7.27
 -16 10 -4 -22.13 13.55
 -16 -9 -5 246.8 24.98
 -16 -9 5 195.21 22.59
 -16 -9 -5 187.29 19.84
 -16 -8 -5 29.67 12.08
 -16 -8 5 13.41 9.68
 -16 -8 -5 3.87 7.51
 -16 -7 -5 409.85 29.74
 -16 -7 5 357.72 27.28
 -16 -7 -5 377.78 26.26
 -16 -6 -5 -12.74 9.76
 -16 -6 5 6.96 8.31
 -16 -6 -5 16.4 8.52
 -16 -5 -5 167.24 19.54
 -16 -5 5 168.07 19.11
 -16 -5 -5 186.67 17.08
 -16 -4 -5 -17.64 9.37
 -16 -4 5 9.56 9.71
 -16 -4 -5 1.39 6.2
 -16 -3 -5 319.65 24.58
 -16 -3 5 287.85 23.33
 -16 -2 -5 -8.18 9.2
 -16 -2 5 8.3 9.75
 -16 -1 -5 313.8 25.7
 -16 -1 5 338.71 26.06
 -16 0 -5 22.37 8.51
 -16 0 5 -2.21 9.51
 -16 1 -5 318.74 25.43
 -16 1 5 306.45 24.92
 -16 2 -5 -8.88 9.5
 -16 2 5 -0.25 9.18
 -16 3 -5 354.02 27.28
 -16 3 5 294.59 24.86
 -16 4 -5 12.75 10.21
 -16 4 5 12.88 9.68
 16 4 -5 -11.98 7.17
 -16 5 -5 180.98 20.48
 -16 5 5 173.98 20.33
 16 5 -5 199.2 18.89
 -16 6 -5 5.09 9.75
 -16 6 5 21.74 11.6
 16 6 -5 13.46 8.26
 -16 7 -5 365.51 29.22
 -16 7 5 379.49 30.23
 16 7 -5 377.87 24.94
 -16 8 5 -18.13 12.82
 -16 8 -5 10.1 10.42
 16 8 -5 2.3 6.93
 -16 9 5 187.47 21.83
 -16 9 -5 158.04 21.95
 -16 -8 -6 159.31 20.39
 -16 -8 6 162.9 19.72
 -16 -7 6 15.17 10.38
 -16 -7 -6 19.45 10.47
 16 -7 6 9.8 8.06
 -16 -7 -6 -4.77 7.8
 -16 -6 -6 226.5 21.8
 -16 -6 6 181.67 19.9
 -16 -6 -6 168.43 17.77
 -16 -5 -6 1.79 8.55
 -16 -5 6 -0.45 7.94
 -16 -5 -6 11.82 8.11
 -16 -4 -6 188.11 19.73
 -16 -4 6 176.89 19.44
 -16 -3 -6 -4.91 10.67
 -16 -3 6 -6.34 8.92
 -16 -2 -6 231.55 21.13
 -16 -2 6 219.42 20.53
 -16 -1 -6 -13.26 9.71
 -16 -1 6 16.01 9.2
 -16 0 -6 190 20.35
 -16 0 6 154.59 17.78
 -16 1 -6 4.39 9.06
 -16 1 6 -4.43 8.69
 -16 2 -6 265.79 23.3
 -16 2 6 198.08 20.27
 -16 3 -6 -2.94 8.14
 -16 3 6 -7.38 8.81
 -16 4 -6 194.8 20.74
 -16 4 6 181.33 20.22
 -16 5 -6 0.18 10.93
 -16 5 6 8.46 9.05
 16 5 -6 20.59 8.46
 -16 6 6 150.48 18.56
 -16 6 -6 166.42 20.25
 16 6 -6 194.16 18.39
 -16 7 6 -6.34 9.98
 -16 7 -6 37.09 12.99
 16 7 -6 16.21 8.17
 -16 8 -6 137.31 18.5
 -16 8 6 157.47 21.53
 16 5 -7 33.52 11.49
 -17 -11 0 1.18 8.21
 -17 -10 0 -6.54 7.69
 -17 -9 0 4.25 10.66
 17 -9 0 -7.07 7.69
 -17 -9 0 9.65 6.34
 -17 -8 0 3.05 9.45
 17 -8 0 0.92 6.53
 -17 -8 0 -4.82 7.36
 -17 -7 0 -4.45 10.79
 17 -7 0 2.62 7.02
 -17 -7 0 -4.69 6.08
 -17 -6 0 -21.01 10.97
 17 -6 0 -18.76 9.4
 -17 -6 0 2.3 6.21
 -17 -5 0 -15.23 12.81
 17 -5 0 -7.67 7.34
 -17 -4 0 10.35 9.68
 17 -4 0 -4.35 6.58
 -17 -3 0 18.41 10.39
 17 -3 0 -18.06 8.38
 -17 -2 0 17.57 10.94
 17 -2 0 0.16 7.17
 -17 -1 0 1.22 9.51
 17 -1 0 2.82 6.26
 -17 0 0 -0.76 8.08
 17 0 0 3.06 6.16
 -17 1 0 -9.57 10.71
 17 1 0 6.17 6.57
 -17 2 0 -1.72 8.65
 17 2 0 3.93 7.24
 -17 3 0 1.25 8.59
 17 3 0 -0.34 7.95
 -17 4 0 6.34 8.29
 17 4 0 3.32 6.65
 -17 5 0 10.87 11.62
 17 5 0 -12.22 7.24
 -17 6 0 -5.6 10.39
 -17 7 0 16.04 10.64
 -17 8 0 -5.72 12.78
 -17 9 0 24.75 11.99
 17 -11 1 195.53 17.79
 -17 -11 -1 219.04 20.73
 17 -10 1 110.3 14.01
 -17 -10 -1 110.27 15.35
 -17 -9 -1 216.02 23.17
 -17 -9 1 190.81 22.5
 17 -9 1 175.39 17.25
 -17 -9 -1 185.33 18.07
 -17 -8 -1 133.17 18.95
 -17 -8 1 124.34 18.73
 17 -8 1 97.09 13.12
 -17 -8 -1 105.73 13.62
 -17 -7 -1 267.91 24.93
 -17 -7 1 265.14 24.63
 17 -7 1 259.89 20.51
 -17 -7 -1 250.19 19.08
 -17 -6 -1 146.39 19.2
 -17 -6 1 165.37 20.69
 17 -6 1 167.96 16.67
 -17 -6 -1 136.49 13.58
 -17 -5 -1 272.59 24.96
 -17 -5 1 270.66 25.2
 17 -5 1 293.48 21.53
 -17 -5 -1 256.1 17.52
 -17 -4 -1 107.63 16.98
 -17 -4 1 124.85 17.92
 17 -4 -1 113.76 13.37
 17 -4 1 127.77 14.65
 -17 -4 -1 127.48 11.58
 -17 -3 -1 418.84 30.43
 -17 -3 1 420.24 30.66
 17 -3 -1 393.86 25.11
 17 -3 1 418.02 25.69
 -17 -3 -1 409.67 20.28
 -17 -2 -1 143.26 19
 -17 -2 1 140.61 18.76
 17 -2 1 143.65 15.72
 17 -2 -1 141.11 15.6
 -17 -1 -1 356.2 27.77
 -17 -1 1 315.01 26.71
 17 -1 -1 335.87 23.41
 17 -1 1 322.47 22.96
 -17 0 -1 198.49 21.33
 -17 0 1 218.84 22.08
 17 0 -1 226.51 19.32
 17 0 1 208.36 18.68
 -17 1 -1 293.7 25.38
 -17 1 1 303.11 26.09
 17 1 -1 332.65 23.11
 17 1 1 338.82 23.66
 -17 2 -1 140.37 18.93
 -17 2 1 142.07 18.79
 17 2 -1 130.25 15.72
 17 2 1 124.1 15.36
 -17 3 -1 412.52 31.57
 -17 3 1 354.71 28.97
 17 3 1 411.71 26.25
 17 3 -1 403.88 25.71
 -17 4 -1 126.37 18.89
 -17 4 1 131.48 18.47
 17 4 -1 149 16.52
 -17 5 -1 315.49 27.97
 -17 5 1 265.96 26.7
 17 5 -1 276.05 21.52
 -17 6 1 130.69 20.1
 -17 6 -1 136.4 19.97
 17 6 -1 159.54 17.17
 -17 7 1 174.99 23.57
 -17 7 -1 223.01 25.47
 -17 8 1 115.39 20.83
 -17 8 -1 97.93 18.29
 -17 9 -1 198.25 24.48
 -17 9 1 196.71 23.92
 17 -10 2 134.62 15.23
 -17 -10 -2 105.64 15.03
 -17 -9 -2 30.31 13.4
 -17 -9 2 52.11 13.22
 17 -9 2 28.65 9.46
 -17 -9 -2 30.13 9.45
 -17 -8 -2 155.67 20.79
 -17 -8 2 166.79 20.7
 17 -8 2 136.5 15
 -17 -8 -2 155.72 16.01
 -17 -7 -2 22.31 10.49
 -17 -7 2 30.86 12.3
 17 -7 2 48.31 10.78
 -17 -7 -2 37.25 8.79
 -17 -6 -2 151.28 19.21
 -17 -6 2 129.01 19.19
 17 -6 2 150.76 15.29
 -17 -6 -2 143.96 13.87
 -17 -5 -2 90.92 16.27
 -17 -5 2 54.08 13.75
 17 -5 2 75.29 12.43
 -17 -5 -2 62.32 9.2
 -17 -4 -2 127.97 18.38
 -17 -4 2 140.94 19.25
 17 -4 2 130.21 14.64
 -17 -4 -2 97.29 10.75
 -17 -3 -2 128.24 17.93
 -17 -3 2 145.76 18.44
 17 -3 2 162.25 16.18
 -17 -2 -2 110.18 16.79
 -17 -2 2 87.3 14.92
 17 -2 2 103.97 13.15
 -17 -1 -2 55.82 13.18
 -17 -1 2 42.77 11.88
 17 -1 2 54.52 11.29
 17 -1 -2 37.21 9.57
 -17 0 -2 315.59 26.34
 -17 0 2 325.19 26.83
 17 0 -2 352.82 23.69
 17 0 2 306.55 22.45
 -17 1 -2 37.3 11.12
 -17 1 2 36.67 11.4
 17 1 -2 42.46 9.94
 -17 2 -2 152.92 20.06
 -17 2 2 100.75 16.55
 17 2 -2 118.46 15.04
 -17 3 -2 134.39 18.21
 -17 3 2 137.96 19.18
 17 3 -2 157.6 16.66
 -17 4 -2 128.58 19.01
 -17 4 2 97.91 16.11
 17 4 -2 135.47 15.58
 -17 5 -2 97.42 16.73
 -17 5 2 111.13 18.42
 17 5 -2 72.8 12.68
 -17 6 -2 122.51 18.61
 -17 6 2 135.51 20.37
 17 6 -2 150.31 16.49
 -17 7 -2 19.74 9.84
 -17 7 2 45.3 14.09
 17 7 -2 38.81 10.32
 -17 8 2 134.73 21.18
 -17 8 -2 109.68 19.49
 -17 9 2 6.11 9.81
 -17 9 -2 39.24 15.09
 -17 -10 -3 13.73 9.22
 17 -9 3 27.12 9.07
 -17 -9 -3 17.04 8.4
 -17 -8 -3 81.26 16.24
 -17 -8 3 65.33 15.45
 17 -8 3 58.05 11.14
 -17 -8 -3 67.32 11.79
 -17 -7 -3 -7.63 10.31
 -17 -7 3 2.6 9.11
 17 -7 3 10.28 7.8
 -17 -7 -3 2.69 6.07
 -17 -6 -3 23.98 11.39
 -17 -6 3 19.12 12.16
 17 -6 3 32.18 9.82
 -17 -6 -3 26.59 7.85
 -17 -5 -3 35.75 9.87
 -17 -5 3 33.31 11.52
 17 -5 3 47.03 10.2
 -17 -5 -3 54.05 9.35
 -17 -4 -3 17.82 10.51
 -17 -4 3 -1.13 10.07
 17 -4 3 9.49 6.68
 -17 -4 -3 9.55 5.64
 -17 -3 -3 51.82 13.62
 -17 -3 3 46.37 12.98
 -17 -2 -3 46.82 12.26
 -17 -2 3 18.36 10.24
 -17 -1 -3 34.61 12.17
 -17 -1 3 18.45 10.4
 -17 0 -3 78.39 13.77
 -17 0 3 75.3 14.95
 -17 1 -3 0.56 10.18
 -17 1 3 -2.17 10.1
 17 1 -3 -5.61 7.69
 -17 2 -3 13.06 8.26
 -17 2 3 31.72 10.51
 17 2 -3 18.18 9.25
 -17 3 -3 32.14 10.98
 -17 3 3 23.42 10.17
 17 3 -3 34.37 9.67
 -17 4 3 5.16 10.51
 17 4 -3 -9.71 8.02
 -17 5 3 63.06 14.87
 -17 5 -3 66.15 15.08
 17 5 -3 43.58 9.75
 -17 6 -3 7.32 9.63
 -17 6 3 20.9 10.9
 17 6 -3 30.05 8.89
 -17 7 3 -18.81 12.95
 -17 7 -3 -19.56 12.53
 17 7 -3 4.91 7.12
 -17 8 3 56.01 15.45
 -17 8 -3 64.98 15.28
 17 8 -3 65.96 11.99
 -17 -9 -4 67.48 12.8
 -17 -8 -4 184.51 22.74
 -17 -8 4 146.71 20.66
 -17 -8 -4 159.94 16.69
 -17 -7 -4 139.18 19.75
 -17 -7 4 109.31 16.96
 -17 -7 -4 94.32 12.93
 -17 -6 -4 221.85 22.9
 -17 -6 4 203.46 22.82
 -17 -6 -4 210.18 17.99
 -17 -5 -4 88.56 15.46
 -17 -5 4 106.66 16.49
 -17 -5 -4 101.96 12.44
 -17 -4 -4 185.81 20.97
 -17 -4 4 188.77 20.38
 -17 -3 -4 124.18 16.75
 -17 -3 4 133.25 18.5
 -17 -2 -4 258.07 23.43
 -17 -2 4 191.74 20.72
 -17 -1 -4 108.71 16.98
 -17 -1 4 119.04 17.26
 -17 0 -4 208.61 21.96
 -17 0 4 200.39 21.15
 -17 1 -4 104.52 16.42
 -17 1 4 100.67 16.14
 -17 2 -4 214.8 22.53
 -17 2 4 226.01 22.46
 17 2 -4 215.93 19.27
 -17 3 -4 108.05 16.88
 -17 3 4 112.7 16.99
 17 3 -4 111.01 14.6
 -17 4 -4 215.53 22.76
 -17 4 4 204.07 22.99
 17 4 -4 200.76 18.72
 -17 5 4 105.42 17.21
 -17 5 -4 78.35 15.14
 17 5 -4 81.53 13.36
 -17 6 -4 186.1 22.05
 -17 6 4 160.57 21.39
 17 6 -4 190.97 18.68
 -17 7 -4 137.83 20.36
 -17 7 4 100.56 17.67
 17 7 -4 100.71 14.14
 -17 8 4 130.94 19.6
 -17 8 -4 117.08 20.48
 17 8 -4 189.34 18.63
 17 9 -4 65.39 11.8
 -17 -8 -5 40.55 10.01
 -17 -7 -5 14.18 9.09
 -17 -7 5 10.02 8.79
 -17 -7 -5 13.19 7.88
 -17 -6 -5 32.63 12.74
 -17 -6 5 19.93 10.83
 -17 -5 -5 11.2 8.66
 -17 -5 5 11.06 10.02
 -17 -4 -5 3.94 9.44
 -17 -4 5 -6.36 10.04
 -17 -3 -5 40.64 9.58
 -17 -3 5 22.17 9.94
 -17 -2 -5 20.8 10.6
 -17 -2 5 13.55 10.16
 -17 -1 -5 -10.51 10.6
 -17 -1 5 14.43 9.48
 -17 0 -5 46.92 11.8
 -17 0 5 13.57 9.21
 -17 1 -5 1.29 9.14
 -17 1 5 3.78 9.11
 -17 2 -5 19.23 9.61
 -17 2 5 13.27 10.18
 -17 3 -5 15.97 9.42
 -17 3 5 25.04 10.81
 17 3 -5 51.36 10.99
 -17 4 -5 24.75 12.12
 -17 4 5 0.67 10.53
 17 4 -5 5.5 6.97
 -17 5 -5 6.98 10.01
 17 5 -5 14.97 8.41
 -17 6 5 24.26 11.05
 -17 6 -5 39.45 13.21
 17 6 -5 34.46 10.51
 -17 7 -5 39.39 13.33
 -17 7 5 18.19 11.57
 17 7 -5 17.63 9.32
 17 8 -5 77.4 14.36
 -17 -6 -6 108.38 17.54
 -17 -6 6 75.8 16.02
 -17 -5 -6 107.75 16.98
 -17 -5 6 87.54 15.87
 -17 -4 -6 63.21 13.08
 -17 -4 6 68.08 13.86
 -17 -3 -6 60.44 12.55
 -17 -3 6 38.76 10.48
 -17 -2 -6 97.44 15.65
 -17 -2 6 94.98 14.7
 -17 -1 -6 51.3 13.32
 -17 -1 6 42.55 11.63
 -17 0 -6 98.61 15.62
 -17 0 6 102.85 15.54
 -17 1 -6 35.09 10.73
 -17 1 6 11.14 8.96
 -17 2 -6 128.4 17.6
 -17 2 6 97.02 15.94
 -17 3 -6 75.11 14.85
 -17 3 6 66.49 13.96
 -17 4 -6 51.18 12.88
 -17 4 6 51.21 12.46
 17 4 -6 72.55 12.69
 -17 5 -6 103.25 17.32
 -17 5 6 86.14 14.66
 17 5 -6 76.94 12.84
 -17 6 -6 80.92 15.62
 -17 6 6 87.81 16.52
 17 6 -6 74.33 13.04
 18 -10 0 9.27 8.82
 -18 -10 0 -0.06 6.94
 18 -9 0 289.84 22.48
 -18 -9 0 280.06 22.3
 18 -8 0 6.8 7.24
 -18 -7 0 337.08 29.14
 18 -7 0 284.04 22.13
 -18 -6 0 -3.71 12.16
 18 -6 0 -5.82 6.58
 -18 -5 0 331.38 28.67
 18 -5 0 343.92 24.18
 -18 -4 0 21.17 11.27
 18 -4 0 13.24 8.42
 -18 -3 0 223.37 23.67
 18 -3 0 207.66 19.19
 -18 -2 0 3.97 9.87
 18 -2 0 4.82 7.81
 -18 -1 0 494.3 34.78
 18 -1 0 521.85 29.73
 -18 0 0 -10.69 11.71
 18 0 0 21.23 10.11
 -18 1 0 481.34 34.32
 18 1 0 497.96 29.66
 -18 2 0 12.04 9.65
 18 2 0 14.78 8.98
 -18 3 0 165.57 21.8
 18 3 0 200.87 19.57
 -18 4 0 7.05 10.3
 18 4 0 11.77 9.29
 -18 5 0 355.36 31.29
 -18 6 0 -23.42 12.35
 -18 7 0 294.81 29.99
 18 -10 1 49.46 10.31
 -18 -10 -1 42.37 10.45
 18 -9 1 -7.59 8.93
 -18 -9 -1 5.84 6.94
 18 -8 1 47.53 10.48
 -18 -8 -1 63.69 11.5
 -18 -7 -1 18.44 11.28
 -18 -7 1 -11.92 9.72
 18 -7 1 0.61 7.73
 -18 -7 -1 6.38 5.95
 -18 -6 -1 61.48 14.5
 -18 -6 1 67.23 15.27
 18 -6 1 66.04 12.11
 -18 -6 -1 69.8 10.63
 -18 -5 -1 -16.78 12.94
 -18 -5 1 -18.3 12.64
 18 -5 1 7.44 7.48
 18 -5 -1 5.81 7.17
 -18 -4 -1 69.08 14.42
 -18 -4 1 59.85 14.65
 18 -4 1 69.7 12.4
 18 -4 -1 60.75 12.11
 -18 -3 -1 47.3 13.78
 -18 -3 1 59.45 15.61
 18 -3 1 26.03 8.4
 18 -3 -1 35.83 9.78
 -18 -2 -1 88.5 15.76
 -18 -2 1 85.95 16.97
 18 -2 1 75.61 12.67
 18 -2 -1 83.3 13.04
 -18 -1 -1 -5.95 9.15
 -18 -1 1 -6.57 9.33
 18 -1 -1 9.13 7.95
 18 -1 1 2.85 6.73
 -18 0 -1 96.86 17.11
 -18 0 1 75 14.61
 18 0 -1 97.95 14.27
 18 0 1 124.96 16.03
 -18 1 -1 -18.54 12.43
 -18 1 1 -13.38 10.6
 18 1 -1 -1.11 6.86
 18 1 1 -1.63 8.24
 -18 2 -1 51.34 14.46
 -18 2 1 66.92 17.25
 18 2 -1 77.8 12.1
 18 2 1 76.49 13.9
 -18 3 -1 16.01 12.43
 -18 3 1 50.71 13.97
 18 3 -1 17.99 10.18
 -18 4 -1 53.48 14.56
 -18 4 1 57.29 15.09
 18 4 -1 74.57 13.27
 -18 5 1 -3.36 10.86
 -18 5 -1 -15.51 13.11
 18 5 -1 3.56 8.52
 -18 6 -1 101.85 19.23
 -18 6 1 62.22 15.34
 18 6 -1 60.97 12.9
 -18 7 1 14.63 10.29
 -18 7 -1 1.36 10.24
 -18 -10 -2 -1.61 7.75
 18 -9 2 135.68 15.85
 -18 -9 -2 131.86 15.62
 18 -8 2 -1.84 7.47
 -18 -8 -2 17.49 8.17
 -18 -7 -2 191.77 22.83
 -18 -7 2 178.83 21.64
 18 -7 2 160.55 16.97
 -18 -7 -2 172.44 16.45
 -18 -6 -2 -22.47 13.37
 -18 -6 2 -37.77 14.58
 18 -6 2 -1.7 7.85
 -18 -5 -2 127.67 18.58
 -18 -5 2 132.51 18.54
 18 -5 2 130.49 15.51
 -18 -4 -2 6.67 10.99
 -18 -4 2 0.24 9.84
 18 -4 2 8.25 8.02
 -18 -3 -2 199.66 22.47
 -18 -3 2 199.36 22.49
 18 -3 2 227.38 19.89
 -18 -2 -2 -18.77 13.03
 -18 -2 2 -3.89 10.26
 18 -2 2 -8.23 8.39
 18 -2 -2 -1.12 6.96
 -18 -1 -2 184.37 20.95
 -18 -1 2 153.04 19.84
 18 -1 -2 165.4 17.17
 18 -1 2 190.23 18.74
 -18 0 -2 5.91 9.42
 -18 0 2 -0.65 11.97
 18 0 -2 18.5 8.76
 -18 1 -2 183.75 21.82
 -18 1 2 178.65 22.04
 18 1 -2 167.93 17.51
 -18 2 -2 -15.15 11.87
 -18 2 2 -7.91 10.85
 18 2 -2 5.63 7.03
 -18 3 -2 200.93 23.27
 -18 3 2 196.32 22.59
 18 3 -2 184.7 18.88
 -18 4 -2 14.24 11.8
 -18 4 2 -7.32 10.85
 18 4 -2 13.19 8.58
 -18 5 2 126.82 19.69
 -18 5 -2 113.4 19.67
 18 5 -2 147.26 16.67
 -18 6 -2 0.93 9.33
 -18 6 2 -22.94 12.77
 18 6 -2 -3 7.82
 -18 7 -2 193.16 23.55
 -18 7 2 162.86 21.99
 18 7 -2 180.75 19.31
 -18 -9 -3 6.01 7.43
 18 -8 3 225.15 19.02
 -18 -8 -3 230.83 19.87
 18 -7 3 16.98 10.2
 -18 -6 -3 223.86 23.97
 -18 -6 3 237.75 24.29
 18 -6 3 204.21 18.8
 -18 -5 -3 18 10.82
 -18 -5 3 -18.7 11.97
 -18 -4 -3 303.56 27.26
 -18 -4 3 330.97 28.18
 -18 -3 -3 5.48 9.76
 -18 -3 3 10.91 9.9
 -18 -2 -3 349.04 28.86
 -18 -2 3 349.85 29.42
 -18 -1 -3 0.89 9.65
 -18 -1 3 -3.67 11.59
 -18 0 -3 167.39 20.8
 -18 0 3 180.48 21.6
 18 0 -3 174.11 18.01
 -18 1 -3 -5.99 10.56
 -18 1 3 24.7 10.91
 18 1 -3 5.38 7.41
 -18 2 3 317.58 28.22
 -18 2 -3 372.26 29.62
 18 2 -3 380.94 25.95
 -18 3 -3 3.43 9.79
 -18 3 3 -5.55 11.92
 18 3 -3 -7.22 8.07
 -18 4 3 308.21 28.39
 -18 4 -3 338.03 29.42
 18 4 -3 331.5 24.94
 -18 5 3 0.78 8.96
 -18 5 -3 -14.59 10.81
 18 5 -3 1.16 7.72
 -18 6 -3 236.85 26.51
 -18 6 3 244.11 27.24
 18 6 -3 218.72 20.8
 18 7 -3 8.9 8.53
 18 8 -3 197.04 19.5
 -18 -6 -4 1.62 9.97
 -18 -5 -4 -4.22 9.76
 -18 -5 4 -11.57 10.93
 -18 -4 -4 -7.52 10.42
 -18 -4 4 -12.41 10.85
 -18 -3 -4 -6.37 9.38
 -18 -3 4 26.2 12.34
 -18 -2 -4 6.2 9.2
 -18 -2 4 11 11.04
 -18 -1 -4 31.63 12.49
 -18 -1 4 -28.03 11.94
 -18 0 -4 19.39 10.63
 -18 0 4 -3.6 10.21
 -18 1 -4 9.94 10.01
 -18 1 4 -0.8 8.9
 18 1 -4 -6.96 7.32
 -18 2 -4 -0.53 9.9
 -18 2 4 1.1 9.45
 18 2 -4 1.03 8.87
 -18 3 -4 -15.43 12.46
 -18 3 4 -11.09 10.68
 18 3 -4 10.86 8.76
 -18 4 -4 -4.06 9.97
 -18 4 4 8.23 9.4
 18 4 -4 5.68 9.56
 -18 5 -4 -11.86 10.06
 -18 5 4 2.37 9.36
 18 5 -4 2.82 7.9
 -18 6 -4 -6.91 11.44
 -18 6 4 13.91 13.27
 18 6 -4 -8.34 7.83
 18 7 -4 12.86 8.99
 -18 -5 -5 -2.29 10.55
 -18 -4 -5 280.82 25.55
 -18 -4 5 238.64 23.87
 -18 -3 -5 -3.99 11.95
 -18 -3 5 -14.75 12.38
 -18 -2 -5 171.07 21.64
 -18 -2 5 169.29 20.18
 -18 -1 -5 13.33 10.47
 -18 -1 5 8.27 9.99
 -18 0 -5 200.61 21.74
 -18 0 5 188.65 21.48
 -18 1 -5 -21.13 12.58
 -18 1 5 -14.26 12.34
 -18 2 5 156.03 19.74
 -18 2 -5 156.45 20.22
 -18 3 -5 -24.04 12.94
 -18 3 5 5.16 9.74
 -18 4 -5 257.1 25.64
 -18 4 5 272.01 26.32
 -18 5 -5 8.28 10.32
 -18 -2 -6 -29.79 12.92
 -18 -2 6 -20.13 12.74
 -18 -1 -6 145.26 19.11
 -18 -1 6 110.34 16.36
 -18 0 -6 -0.06 9.96
 -18 0 6 6.98 9.07
 -18 1 -6 111.6 17.65
 -18 1 6 125.64 18.79
 -18 2 -6 -15.41 11.47
 -18 2 6 -28.45 13.13
 19 -7 0 -6.52 7.52
 19 -6 0 1.91 7.26
 19 -5 0 -7.49 8.06
 -19 -4 0 11.65 11.67
 19 -4 0 3.12 6.87
 -19 -3 0 -10.3 10.26
 19 -3 0 -5.07 7.66
 -19 -2 0 -17.22 13.28
 19 -2 0 10.4 8.23
 -19 -1 0 20.61 12.67
 19 -1 0 4.02 9.2
 -19 0 0 -1 9.86
 19 0 0 16.31 8.11
 -19 1 0 16.52 12.48
 19 1 0 -10.29 8.23
 -19 2 0 6.98 10.75
 19 2 0 2.44 6.9
 -19 3 0 -7.54 9.39
 19 3 0 15.97 8.23
 -19 4 0 10.25 12.06
 19 4 0 0.47 8.5
 19 -8 1 191.27 19.25
 19 -7 1 86.78 14.03
 19 -6 1 168.91 17.77
 19 -5 1 47.82 10.33
 19 -5 -1 49.24 11.34
 -19 -4 -1 178.38 23.09
 -19 -4 1 132.14 20.22
 19 -4 1 147.42 17.25
 19 -4 -1 128.89 16.6
 -19 -3 -1 34.18 12.22
 -19 -3 1 52.17 14.4
 19 -3 -1 38.8 10.62
 19 -3 1 54.81 12.09
 -19 -2 -1 130.8 19.21
 -19 -2 1 132.57 19.22
 19 -2 -1 179.26 18.9
 19 -2 1 167.28 18.31
 -19 -1 -1 75.87 14.87
 -19 -1 1 100.31 18.26
 19 -1 -1 100.25 14.68
 19 -1 1 110.47 15.06
 -19 0 -1 277.83 26.68
 -19 0 1 278.54 27.39
 19 0 -1 235.42 21.69
 19 0 1 255.66 21.8
 -19 1 -1 103.48 18.82
 -19 1 1 95.12 17.88
 19 1 -1 106.66 15.32
 19 1 1 120.83 16.96
 -19 2 -1 86.62 16.34
 -19 2 1 124.59 20.31
 19 2 -1 165.53 19.08
 19 2 1 148.4 17.73
 -19 3 -1 -2.03 12.73
 -19 3 1 12.48 11.86
 19 3 -1 36.86 10.8
 -19 4 -1 142.39 21.38
 -19 4 1 151.81 22.51
 19 4 -1 135.52 17.27
 19 5 -1 62.67 13.55
 19 -8 2 28.31 9.46
 19 -7 2 106.75 15.36
 19 -6 2 33.9 9.6
 19 -5 2 58.09 11.99
 -19 -4 -2 49.41 15.75
 -19 -4 2 39.74 12.66
 19 -4 2 46.51 11.87
 -19 -3 -2 124.49 19.48
 -19 -3 2 104.28 18.11
 19 -3 2 134.35 16.52
 19 -3 -2 128.12 16.55
 -19 -2 -2 37.99 13.51
 -19 -2 2 39.2 13.67
 19 -2 -2 45.91 10.07
 19 -2 2 41.48 11.17
 -19 -1 -2 104.92 19.03
 -19 -1 2 104.03 17.77
 19 -1 -2 117.37 15.33
 19 -1 2 128.25 16.73
 -19 0 -2 -0.7 10.41
 -19 0 2 10.45 10.17
 19 0 -2 6.86 7.73
 -19 1 -2 60.64 13.81
 -19 1 2 95.85 16.53
 19 1 -2 101.19 14.25
 -19 2 -2 38.87 11.78
 -19 2 2 37.87 11.62
 19 2 -2 59.14 13.19
 -19 3 -2 123.33 19.7
 -19 3 2 64.32 14.25
 19 3 -2 125.33 16.16
 -19 4 -2 40.75 15.34
 -19 4 2 8.9 11.96
 19 4 -2 37.48 11.15
 19 5 -2 59.68 12.33
 -19 -3 -3 32.24 14.02
 -19 -3 3 37.2 12.39
 -19 -2 -3 22.89 11.65
 -19 -2 3 31.86 11.99
 -19 -1 -3 9.96 9.45
 -19 -1 3 8.14 11.45
 -19 0 -3 20.28 12.66
 -19 0 3 23.31 12.42
 -19 1 -3 -22.97 13.96
 -19 1 3 -8.96 10.55
 -19 2 -3 7.03 11.54
 -19 2 3 38.23 13.56
 19 2 -3 27.72 10.77
 -19 3 -3 8.91 11.12
 -19 3 3 1 10.61
 -19 -2 -4 62.11 15.11
 -19 -1 -4 98.81 17.23
 -19 -1 4 98.64 17.22
 -19 0 -4 28.09 12.16
 -19 0 4 59.04 14.51
 -19 1 -4 135.07 19.65
 -19 1 4 110.01 18.84
 -19 2 -4 67.35 15.44

_iucr_refine_fcf_details
;
data_MoC6O6_Mova_Ag_3_auto
_computing_structure_refinement   'olex2.refine 1.5-alpha (Bourhis et al., 2015)'
_shelx_refln_list_code            4
loop_
  _space_group_symop_id
  _space_group_symop_operation_xyz
  1  x,y,z
  2  x+1/2,-y+1/2,-z+1/2
  3  -x,y+1/2,-z
  4  -x+1/2,-y,z+1/2
  5  -x,-y,-z
  6  -x-1/2,y-1/2,z-1/2
  7  x,-y-1/2,z
  8  x-1/2,y,-z-1/2

_space_group_crystal_system       orthorhombic
_space_group_IT_number            62
_space_group_name_H-M_alt         'P n m a'
_space_group_name_Hall            '-P 2ac 2n'
_symmetry_space_group_name_H-M    'P n m a'
_symmetry_space_group_name_Hall   '-P 2ac 2n'
_symmetry_Int_Tables_number       62
_cell_length_a                    11.7803(4)
_cell_length_b                    11.2507(5)
_cell_length_c                    6.3684(2)
_cell_angle_alpha                 90
_cell_angle_beta                  90
_cell_angle_gamma                 90
_cell_volume                      844.05(5)
loop_
  _refln_index_h
  _refln_index_k
  _refln_index_l
  _refln_F_squared_calc
  _refln_F_squared_meas
  _refln_F_squared_sigma
  _refln_F_squared_weight
  _refln_observed_status
0 0 2 1375.910 1452.450 42.992 4.049 o
0 0 4 0.014 5.810 9.199 130.162 o
0 0 6 1846.730 1968.770 83.822 1.302 o
0 0 8 2661.040 2686.030 101.219 0.854 o
0 0 10 748.986 728.327 46.185 4.512 o
0 1 1 3224.230 3132.260 36.149 2.183 o
0 1 3 5390.440 5205.270 83.413 0.662 o
0 1 5 6406.320 6572.120 92.976 0.488 o
0 1 7 901.708 925.895 60.262 2.719 o
0 1 9 288.086 296.622 21.105 20.858 o
0 1 11 612.066 624.228 44.051 5.072 o
0 2 0 21888.800 21415.400 343.229 0.042 o
0 2 2 15318.200 15740.000 158.792 0.109 o
0 2 4 1.864 3.755 5.482 362.084 o
0 2 6 779.497 839.473 30.442 8.614 o
0 2 8 3021.080 3008.990 90.631 0.954 o
0 2 10 451.682 439.724 26.604 12.864 o
0 3 1 104.708 107.348 5.582 197.295 o
0 3 3 25449.700 26304.600 362.772 0.033 o
0 3 5 4540.990 4753.360 54.400 1.065 o
0 3 7 790.133 732.629 31.562 8.291 o
0 3 9 169.670 173.045 17.191 32.618 o
0 3 11 793.917 618.774 59.712 2.852 o
0 4 0 29493.200 29534.900 404.797 0.025 o
0 4 2 4437.080 4385.710 50.299 1.179 o
0 4 4 4.220 7.884 3.877 685.048 o
0 4 6 1360.020 1430.910 23.705 7.750 o
0 4 8 953.452 939.801 39.497 5.456 o
0 4 10 594.858 605.347 30.954 9.304 o
0 5 1 1081.340 1011.430 18.675 12.216 o
0 5 3 4388.610 4227.130 89.168 0.760 o
0 5 5 10480.400 10776.800 151.294 0.187 o
0 5 7 349.724 359.644 15.314 32.121 o
0 5 9 143.891 159.350 20.767 23.624 o
0 5 11 866.934 945.155 74.010 1.875 o
0 6 0 31912.500 31464.700 795.989 0.012 o
0 6 2 3209.670 3029.540 62.175 1.469 o
0 6 4 2.552 -0.835 9.503 122.066 o
0 6 6 1096.010 1114.080 24.940 9.092 o
0 6 8 1946.150 1908.210 58.681 2.223 o
0 6 10 537.653 630.478 46.442 4.666 o
0 7 1 957.147 962.466 23.898 10.569 o
0 7 3 7996.410 8177.190 198.066 0.182 o
0 7 5 1443.320 1524.490 33.245 5.360 o
0 7 7 795.550 828.949 36.956 6.402 o
0 7 9 244.485 228.093 35.762 8.227 o
0 8 0 13566.900 13802.200 337.064 0.064 o
0 8 2 5194.510 5209.740 95.709 0.599 o
0 8 4 6.844 -5.269 10.689 96.073 o
0 8 6 743.088 825.692 55.123 3.277 o
0 8 8 3080.940 3134.640 79.521 1.120 o
0 9 1 844.608 918.348 25.178 10.624 o
0 9 3 2811.970 2788.870 68.603 1.442 o
0 9 5 3004.880 3137.680 93.273 0.910 o
0 9 7 545.761 576.797 40.505 5.987 o
0 9 9 168.417 142.069 26.862 14.524 o
0 10 0 13918.700 14161.000 630.539 0.024 o
0 10 2 998.199 1035.180 23.016 10.567 o
0 10 4 0.149 -1.133 11.980 77.096 o
0 10 6 974.002 997.306 49.214 3.795 o
0 10 8 810.102 754.090 55.968 3.176 o
0 11 1 399.752 386.727 24.403 15.289 o
0 11 3 4405.910 4110.620 153.443 0.368 o
0 11 5 3424.630 3216.180 88.885 0.921 o
0 11 7 175.165 169.756 26.562 14.753 o
0 12 0 1957.070 1917.450 78.723 1.429 o
0 12 2 2158.490 2239.620 38.651 3.258 o
0 12 4 0.039 -10.375 14.901 49.839 o
0 12 6 490.937 518.632 44.316 5.166 o
0 12 8 893.224 965.451 57.556 2.946 o
0 13 1 215.885 212.002 20.754 22.651 o
0 13 3 3618.680 3485.910 173.002 0.320 o
0 13 5 1283.440 1177.990 55.198 2.930 o
0 13 7 258.787 261.397 43.477 5.635 o
0 14 0 5536.790 5478.240 160.447 0.306 o
0 14 2 975.736 974.333 62.003 2.554 o
0 14 4 1.918 36.440 24.401 18.498 o
0 14 6 583.617 491.270 40.141 6.089 o
0 15 1 451.891 438.788 30.538 10.200 o
0 15 3 752.650 758.964 43.215 5.041 o
0 15 5 1210.890 1149.370 83.370 1.451 o
0 16 0 3932.970 3980.250 141.371 0.433 o
0 16 2 584.296 603.120 54.451 3.467 o
0 16 4 0.547 -3.881 17.694 35.336 o
0 17 1 205.679 201.530 25.337 15.891 o
0 17 3 1448.290 1448.080 63.966 2.201 o
0 17 5 503.058 479.501 57.840 3.143 o
0 18 0 1007.150 1027.690 73.591 1.864 o
0 18 2 616.151 678.116 62.859 2.632 o
0 18 4 1.815 32.825 30.211 12.091 o
0 19 1 87.729 92.582 22.222 21.509 o
0 19 3 909.328 928.662 74.462 1.848 o
0 20 0 988.863 1050.050 80.562 1.579 o
0 20 2 235.215 251.435 46.478 4.969 o
1 0 1 9309.250 9637.410 85.154 0.305 o
1 0 2 514.119 515.187 11.528 34.743 o
1 0 3 1075.160 1101.430 24.775 9.275 o
1 0 4 3211.710 3145.850 51.919 1.716 o
1 0 5 20.502 23.086 7.555 179.728 o
1 0 6 1135.060 1146.820 38.023 5.337 o
1 0 7 2519.360 2517.380 58.554 1.883 o
1 0 8 70.600 98.716 13.910 52.259 o
1 0 9 783.225 771.297 31.919 8.120 o
1 0 10 302.670 308.712 22.630 18.365 o
1 0 11 6.379 -9.953 18.409 32.569 o
1 1 1 9860.900 10339.200 98.355 0.261 o
1 1 2 8565.100 8870.070 59.831 0.392 o
1 1 3 262.663 261.215 5.411 106.714 o
1 1 4 3466.010 3449.060 43.311 1.775 o
1 1 5 1303.950 1351.770 27.460 7.119 o
1 1 6 704.470 728.755 19.583 16.187 o
1 1 7 2219.340 2252.780 39.830 3.110 o
1 1 8 37.393 44.578 8.569 134.919 o
1 1 9 812.144 837.972 23.476 11.978 o
1 1 10 343.100 336.421 16.742 28.725 o
1 1 11 95.842 83.339 19.306 28.088 o
1 2 1 7794.750 7859.910 49.249 0.489 o
1 2 2 5932.330 6020.620 37.849 0.820 o
1 2 3 1162.490 1152.930 16.232 12.164 o
1 2 4 4628.220 4735.370 38.800 1.217 o
1 2 5 159.781 180.209 9.505 83.347 o
1 2 6 440.661 467.815 16.334 26.336 o
1 2 7 2153.750 2145.680 35.235 3.580 o
1 2 8 22.815 18.575 7.893 165.650 o
1 2 9 492.195 474.002 18.214 22.002 o
1 2 10 276.200 293.701 23.257 17.773 o
1 2 11 49.706 68.416 17.426 35.016 o
1 3 1 163.938 176.870 3.853 191.497 o
1 3 2 3091.500 3054.240 21.707 2.773 o
1 3 3 1261.290 1271.790 14.087 11.720 o
1 3 4 5999.870 6171.410 49.012 0.746 o
1 3 5 562.027 572.252 9.265 37.056 o
1 3 6 509.779 538.602 17.811 21.896 o
1 3 7 1680.870 1674.390 33.998 4.694 o
1 3 8 12.359 14.103 7.506 187.448 o
1 3 9 485.815 459.892 19.617 20.062 o
1 3 10 188.829 164.885 12.526 54.314 o
1 3 11 50.445 29.358 16.692 38.418 o
1 4 1 3129.010 3053.480 25.713 2.615 o
1 4 2 1643.020 1620.580 17.238 7.651 o
1 4 3 2780.700 2808.310 27.963 2.971 o
1 4 4 6386.260 6562.810 52.962 0.659 o
1 4 5 488.605 517.011 11.984 34.491 o
1 4 6 1320.210 1392.850 21.492 8.597 o
1 4 7 1595.080 1596.900 33.800 4.931 o
1 4 8 35.929 26.041 10.076 101.994 o
1 4 9 433.453 409.987 20.393 19.834 o
1 4 10 412.810 415.087 18.569 22.992 o
1 4 11 71.534 32.343 26.790 15.145 o
1 5 1 4182.030 4053.230 37.977 1.473 o
1 5 2 3269.460 3223.840 28.183 2.361 o
1 5 3 11.021 17.706 3.228 840.012 o
1 5 4 5215.040 5322.530 46.995 0.947 o
1 5 5 983.463 990.138 17.973 13.490 o
1 5 6 235.940 241.634 7.592 89.684 o
1 5 7 945.654 971.742 18.753 13.430 o
1 5 8 42.089 38.503 10.900 86.677 o
1 5 9 404.946 416.014 22.341 17.472 o
1 5 10 213.059 203.302 15.637 36.798 o
1 5 11 89.008 123.361 31.212 11.091 o
1 6 1 3838.380 3705.610 35.947 1.714 o
1 6 2 917.082 844.387 14.809 17.171 o
1 6 3 924.386 961.812 15.255 16.005 o
1 6 4 3381.020 3481.020 34.863 2.024 o
1 6 5 143.701 144.989 6.126 151.067 o
1 6 6 690.783 671.038 13.410 23.948 o
1 6 7 1668.800 1656.320 35.863 4.479 o
1 6 8 44.949 48.881 11.246 81.034 o
1 6 9 495.376 508.129 23.723 14.938 o
1 6 10 246.972 263.582 16.981 30.800 o
1 7 1 2304.830 2239.470 27.738 3.918 o
1 7 2 2952.400 2877.890 36.423 2.439 o
1 7 3 1084.990 1138.240 16.632 12.686 o
1 7 4 1885.100 1949.590 29.058 4.726 o
1 7 5 441.343 448.980 14.840 29.843 o
1 7 6 768.098 787.978 12.936 21.768 o
1 7 7 2072.730 1995.640 40.486 3.319 o
1 7 8 7.652 30.687 10.546 96.716 o
1 7 9 711.030 789.623 28.922 9.601 o
1 8 1 3921.560 3949.200 37.989 1.591 o
1 8 2 1390.850 1392.170 23.038 7.878 o
1 8 3 118.631 123.767 7.570 128.283 o
1 8 4 1490.920 1490.100 31.050 5.687 o
1 8 5 13.121 12.810 6.722 231.090 o
1 8 6 254.630 247.985 12.944 46.407 o
1 8 7 1634.390 1586.390 44.767 3.532 o
1 8 8 4.948 8.550 10.378 101.557 o
1 8 9 439.172 433.483 22.982 16.379 o
1 9 1 2963.480 3039.180 33.758 2.474 o
1 9 2 2079.770 2168.950 37.225 3.488 o
1 9 3 223.003 252.232 11.331 57.527 o
1 9 4 1845.390 1861.870 57.284 2.353 o
1 9 5 623.891 625.531 22.008 15.147 o
1 9 6 447.883 440.112 22.857 16.426 o
1 9 7 1162.510 1166.960 39.215 5.057 o
1 9 8 10.935 6.761 12.390 71.173 o
1 9 9 419.104 421.365 27.960 12.014 o
1 10 1 1712.170 1772.680 27.704 5.435 o
1 10 2 377.219 380.949 12.035 41.651 o
1 10 3 604.807 572.361 21.840 15.681 o
1 10 4 2525.070 2553.420 50.966 2.181 o
1 10 5 163.920 176.273 15.671 38.363 o
1 10 6 799.968 858.858 32.571 7.723 o
1 10 7 965.290 956.187 39.215 5.488 o
1 10 8 23.427 40.901 19.255 29.355 o
1 10 9 351.464 270.148 36.785 7.625 o
1 11 1 906.995 925.628 20.315 12.970 o
1 11 2 810.839 854.480 16.794 16.816 o
1 11 3 148.797 148.816 15.604 39.438 o
1 11 4 2475.570 2431.690 50.728 2.248 o
1 11 5 209.993 202.363 16.566 33.547 o
1 11 6 185.872 170.560 17.633 30.932 o
1 11 7 557.472 547.394 29.336 10.369 o
1 11 8 13.569 15.269 14.309 53.279 o
1 12 1 1288.350 1325.320 24.404 8.038 o
1 12 2 1389.400 1406.960 23.851 7.647 o
1 12 3 431.014 380.189 28.283 11.815 o
1 12 4 2131.600 2154.620 80.832 1.323 o
1 12 5 215.235 213.689 17.773 29.610 o
1 12 6 330.607 336.678 24.393 15.886 o
1 12 7 666.949 665.155 32.494 8.338 o
1 12 8 6.286 1.777 18.373 32.685 o
1 13 1 752.089 767.953 21.000 14.365 o
1 13 2 617.284 646.703 32.749 8.382 o
1 13 3 324.889 326.155 19.280 23.527 o
1 13 4 1473.140 1403.550 46.644 3.555 o
1 13 5 185.230 181.401 19.820 25.112 o
1 13 6 250.748 278.052 25.921 14.844 o
1 13 7 637.318 695.756 33.746 7.880 o
1 14 1 1117.940 1175.660 33.280 6.383 o
1 14 2 267.554 263.692 21.863 19.979 o
1 14 3 129.881 118.488 16.357 37.121 o
1 14 4 904.467 912.364 39.727 5.494 o
1 14 5 39.585 42.474 24.102 18.767 o
1 14 6 304.721 300.856 27.533 13.050 o
1 14 7 612.082 626.442 40.126 5.975 o
1 15 1 1392.430 1431.990 38.732 4.631 o
1 15 2 701.317 778.022 70.702 2.085 o
1 15 3 96.422 119.137 14.885 44.969 o
1 15 4 645.261 636.402 29.727 9.703 o
1 15 5 205.809 227.651 28.335 12.865 o
1 15 6 214.865 221.777 24.715 16.528 o
1 16 1 878.076 886.937 31.524 7.847 o
1 16 2 242.426 289.404 27.351 13.478 o
1 16 3 51.504 38.598 12.606 65.392 o
1 16 4 608.168 596.585 29.696 9.912 o
1 16 5 22.235 36.965 14.639 50.285 o
1 17 1 489.664 527.913 25.766 13.122 o
1 17 2 358.067 350.166 22.800 17.541 o
1 17 3 162.955 148.348 16.905 33.983 o
1 17 4 538.558 558.902 29.117 10.542 o
1 17 5 71.372 78.064 23.755 19.047 o
1 18 1 483.254 469.509 25.799 13.284 o
1 18 2 330.338 353.371 23.980 16.302 o
1 18 3 80.241 92.430 15.762 41.319 o
1 18 4 586.787 617.471 44.311 5.044 o
1 18 5 47.549 9.812 25.176 17.255 o
1 19 1 295.071 292.509 24.927 15.635 o
1 19 2 171.593 201.196 28.578 12.811 o
1 19 3 48.280 92.785 20.989 24.341 o
1 19 4 562.346 601.506 63.133 2.632 o
1 20 1 268.039 276.366 42.524 5.868 o
2 0 1 3276.900 3263.170 19.471 2.566 o
2 0 2 11578.100 11756.900 99.076 0.207 o
2 0 3 13921.100 14150.700 94.838 0.155 o
2 0 4 706.340 737.123 11.224 25.814 o
2 0 5 2534.750 2714.780 65.231 1.618 o
2 0 6 17.241 1.039 8.824 137.787 o
2 0 7 588.266 559.784 27.226 11.510 o
2 0 8 3.540 0.071 11.676 80.887 o
2 0 9 295.041 328.006 23.988 16.606 o
2 0 10 20.500 3.941 13.088 63.441 o
2 0 11 675.780 598.440 62.036 2.693 o
2 1 0 21154.600 20780.000 168.160 0.066 o
2 1 1 3.164 3.894 0.742 8862.840 o
2 1 2 6706.440 6823.400 43.611 0.645 o
2 1 3 21.246 21.063 1.537 1622.700 o
2 1 4 1.774 2.438 1.845 2903.250 o
2 1 5 116.614 131.055 6.350 159.054 o
2 1 6 2295.530 2361.660 36.843 3.191 o
2 1 7 14.678 30.541 7.496 183.265 o
2 1 8 3003.560 2940.560 45.786 2.043 o
2 1 9 36.265 16.257 8.089 154.254 o
2 1 10 490.554 499.787 19.699 19.655 o
2 1 11 4.960 34.415 15.543 45.228 o
2 2 0 0.062 0.061 1.097 9103.390 o
2 2 1 3479.220 3472.320 21.897 2.270 o
2 2 2 0.758 1.776 1.172 6926.760 o
2 2 3 7036.380 6991.230 48.779 0.587 o
2 2 4 2077.100 2179.550 22.276 4.841 o
2 2 5 5596.210 5827.590 57.497 0.775 o
2 2 6 16.981 24.174 5.726 300.277 o
2 2 7 372.477 369.300 14.902 32.559 o
2 2 8 0.833 -12.226 7.101 218.966 o
2 2 9 234.630 244.430 15.052 37.854 o
2 2 10 1.236 -8.125 9.166 131.456 o
2 2 11 813.296 801.119 40.494 5.521 o
2 3 0 22180.000 22145.600 168.764 0.061 o
2 3 1 17096.000 17099.900 91.772 0.110 o
2 3 2 3221.300 3066.970 22.174 2.633 o
2 3 3 21.266 23.502 2.200 1167.740 o
2 3 4 0.007 3.888 2.620 1552.490 o
2 3 5 1.000 2.425 2.978 1206.620 o
2 3 6 2498.530 2562.810 27.245 3.466 o
2 3 7 66.473 61.343 9.191 111.826 o
2 3 8 1949.570 1913.330 35.863 3.916 o
2 3 9 5.993 -5.123 9.705 116.470 o
2 3 10 557.412 591.232 22.424 15.425 o
2 3 11 1.827 -7.658 17.884 34.571 o
2 4 0 17.745 23.570 2.612 1010.160 o
2 4 1 1865.480 1808.830 20.779 5.988 o
2 4 2 13.639 15.157 2.417 1259.490 o
2 4 3 10717.200 10786.300 58.202 0.272 o
2 4 4 0.387 3.406 3.131 1096.900 o
2 4 5 3975.850 4240.840 48.027 1.354 o
2 4 6 379.644 396.950 10.929 45.476 o
2 4 7 354.050 352.927 10.083 52.216 o
2 4 8 2.440 -11.805 7.605 190.234 o
2 4 9 206.167 203.345 14.152 43.403 o
2 4 10 30.951 12.039 10.377 98.019 o
2 4 11 749.712 658.830 64.263 2.496 o
2 5 0 5449.640 5168.880 89.261 0.621 o
2 5 1 14.270 17.027 1.852 1677.760 o
2 5 2 6048.530 5950.180 43.207 0.783 o
2 5 3 328.033 342.396 9.264 59.032 o
2 5 4 1.622 0.338 3.191 1061.210 o
2 5 5 13.769 21.889 3.756 630.586 o
2 5 6 1734.330 1771.110 25.941 5.648 o
2 5 7 406.038 387.294 17.693 24.962 o
2 5 8 2400.070 2344.500 42.512 2.751 o
2 5 9 47.466 39.121 9.424 112.302 o
2 5 10 402.629 409.105 20.149 20.550 o
2 5 11 1.043 35.052 28.145 13.924 o
2 6 0 0.258 -0.101 3.115 1136.250 o
2 6 1 1497.790 1459.390 14.602 9.311 o
2 6 2 633.594 642.841 10.452 30.512 o
2 6 3 7091.090 7377.210 72.283 0.493 o
2 6 4 3.010 3.935 4.606 505.365 o
2 6 5 2904.570 3009.140 31.040 2.636 o
2 6 6 35.719 34.196 4.578 388.097 o
2 6 7 399.267 417.831 18.513 23.271 o
2 6 8 5.319 2.628 10.057 108.442 o
2 6 9 209.544 231.292 15.202 38.207 o
2 6 10 2.748 7.289 11.982 76.610 o
2 7 0 13938.100 13851.300 175.781 0.119 o
2 7 1 1446.340 1497.410 18.070 8.659 o
2 7 2 2403.020 2484.980 52.898 2.172 o
2 7 3 38.881 39.747 4.226 420.599 o
2 7 4 0.418 0.220 3.436 931.764 o
2 7 5 46.921 35.294 6.666 205.756 o
2 7 6 1821.060 1837.870 29.093 4.948 o
2 7 7 54.005 62.600 10.673 87.481 o
2 7 8 1903.880 1848.310 41.849 3.437 o
2 7 9 113.889 93.995 12.241 63.155 o
2 8 0 6.921 7.722 3.862 674.862 o
2 8 1 1472.150 1472.970 16.622 8.941 o
2 8 2 302.590 305.320 8.860 65.682 o
2 8 3 3492.590 3576.380 42.806 1.748 o
2 8 4 401.300 396.475 13.025 36.902 o
2 8 5 3055.160 3098.800 49.652 1.855 o
2 8 6 187.044 195.443 12.639 52.837 o
2 8 7 280.478 288.957 20.349 22.295 o
2 8 8 0.024 -7.415 12.363 72.397 o
2 8 9 186.230 186.512 16.709 33.762 o
2 9 0 6194.190 6361.900 92.969 0.507 o
2 9 1 0.870 -0.608 2.888 1308.150 o
2 9 2 2421.830 2523.730 41.222 2.740 o
2 9 3 0.955 -0.213 5.828 324.571 o
2 9 4 0.072 15.294 7.339 201.475 o
2 9 5 23.656 43.998 10.630 92.622 o
2 9 6 1240.470 1276.480 42.252 4.393 o
2 9 7 23.102 14.845 16.133 41.828 o
2 9 8 1769.070 1792.780 51.600 2.775 o
2 9 9 6.549 -17.085 20.823 25.468 o
2 10 0 0.311 -10.518 5.965 310.679 o
2 10 1 676.166 680.242 30.803 9.019 o
2 10 2 185.094 177.686 8.656 90.458 o
2 10 3 4733.280 4646.120 78.940 0.794 o
2 10 4 158.317 156.728 13.598 49.253 o
2 10 5 1751.220 1735.370 43.442 3.488 o
2 10 6 135.255 130.582 14.626 44.870 o
2 10 7 274.752 231.018 19.880 23.599 o
2 10 8 1.244 30.802 14.333 53.267 o
2 10 9 138.847 157.994 40.701 6.538 o
2 11 0 3561.810 3550.620 60.598 1.340 o
2 11 1 347.509 361.886 11.027 47.847 o
2 11 2 1946.410 1963.760 42.529 3.285 o
2 11 3 64.083 86.296 13.283 57.463 o
2 11 4 1.738 4.678 9.446 123.263 o
2 11 5 0.742 14.868 11.620 81.276 o
2 11 6 1012.890 988.204 36.119 6.089 o
2 11 7 87.575 76.336 14.969 45.480 o
2 11 8 1142.070 1105.820 42.858 4.505 o
2 12 0 0.102 -6.639 8.675 147.012 o
2 12 1 517.880 546.084 15.210 26.121 o
2 12 2 127.455 113.848 10.533 78.693 o
2 12 3 2517.940 2483.780 42.768 2.600 o
2 12 4 145.175 157.702 16.999 33.920 o
2 12 5 2105.930 2032.120 57.949 2.168 o
2 12 6 29.303 13.396 15.322 46.137 o
2 12 7 161.003 122.185 17.984 30.714 o
2 12 8 1.909 15.694 15.139 48.004 o
2 13 0 3710.690 3757.600 108.014 0.664 o
2 13 1 505.043 503.605 17.467 22.788 o
2 13 2 1047.830 1092.590 40.284 5.067 o
2 13 3 3.617 3.203 9.429 123.470 o
2 13 4 0.175 1.511 12.582 69.850 o
2 13 5 0.595 31.360 14.435 52.537 o
2 13 6 801.951 771.206 38.807 5.954 o
2 13 7 10.925 -5.579 15.154 47.876 o
2 14 0 6.811 -18.445 11.848 78.313 o
2 14 1 410.223 413.066 20.220 20.333 o
2 14 2 98.261 111.108 14.335 48.193 o
2 14 3 1977.880 1937.570 47.313 2.900 o
2 14 4 14.258 10.452 14.225 53.967 o
2 14 5 1142.340 1070.750 44.471 4.277 o
2 14 6 0.014 -20.771 14.711 51.133 o
2 14 7 132.440 91.657 20.473 24.718 o
2 15 0 2145.330 2213.890 68.491 1.685 o
2 15 1 87.832 97.391 11.427 72.961 o
2 15 2 1054.230 1060.920 39.577 5.215 o
2 15 3 0.328 6.534 9.987 110.397 o
2 15 4 0.101 20.279 11.178 87.577 o
2 15 5 16.556 46.449 22.309 21.985 o
2 15 6 502.172 485.435 33.471 8.534 o
2 16 0 1.388 -19.304 14.277 54.239 o
2 16 1 270.379 304.522 19.856 23.251 o
2 16 2 89.290 139.849 20.378 25.130 o
2 16 3 1283.660 1221.340 40.782 4.597 o
2 16 4 0.722 21.168 12.819 66.709 o
2 16 5 747.967 788.333 35.138 7.063 o
2 17 0 1860.580 1876.840 67.935 1.827 o
2 17 1 75.036 71.061 19.171 28.802 o
2 17 2 559.918 546.058 27.543 11.457 o
2 17 3 1.470 3.806 11.502 83.358 o
2 17 4 0.213 3.886 12.198 74.221 o
2 17 5 0.468 15.160 17.118 37.624 o
2 17 6 397.939 470.625 57.581 3.202 o
2 18 0 0.426 20.019 14.826 50.013 o
2 18 1 185.828 181.285 20.546 23.540 o
2 18 2 7.985 9.264 12.194 73.558 o
2 18 3 859.314 861.387 54.587 3.273 o
2 18 4 7.215 26.989 17.599 35.402 o
2 18 5 712.472 722.124 68.007 2.246 o
2 19 0 875.805 951.306 64.505 2.410 o
2 19 1 39.110 18.140 13.732 56.623 o
2 19 2 415.586 469.638 47.043 4.691 o
2 19 3 1.298 11.264 21.593 23.685 o
3 0 1 8108.190 8156.400 43.898 0.467 o
3 0 2 14499.900 14518.200 88.652 0.148 o
3 0 3 4112.300 4190.640 38.989 1.459 o
3 0 4 4859.330 5114.530 53.251 0.979 o
3 0 5 1028.570 1085.610 16.295 13.598 o
3 0 6 1415.590 1420.110 39.178 4.542 o
3 0 7 1244.390 1178.540 48.626 3.605 o
3 0 8 28.029 20.339 12.392 69.621 o
3 0 9 708.375 672.773 32.965 8.038 o
3 0 10 368.829 378.514 24.992 14.900 o
3 0 11 144.843 123.167 31.082 11.066 o
3 1 1 9622.970 9742.020 42.369 0.343 o
3 1 2 1397.160 1355.800 10.205 11.411 o
3 1 3 315.421 302.239 4.802 95.416 o
3 1 4 5453.920 5697.300 50.556 0.849 o
3 1 5 9.157 7.244 2.668 1246.640 o
3 1 6 1412.100 1431.270 27.744 6.616 o
3 1 7 912.371 887.151 23.753 11.091 o
3 1 8 27.562 42.460 9.856 106.298 o
3 1 9 564.174 555.856 24.329 13.789 o
3 1 10 161.057 150.750 12.401 57.186 o
3 1 11 24.012 25.234 19.439 28.890 o
3 2 1 13381.500 13357.000 67.167 0.179 o
3 2 2 1031.040 1001.530 8.686 18.391 o
3 2 3 531.569 528.741 7.115 45.227 o
3 2 4 4684.450 4920.820 42.951 1.137 o
3 2 5 1043.320 1049.050 22.397 10.560 o
3 2 6 1524.370 1565.530 21.983 7.288 o
3 2 7 659.351 639.978 18.825 17.921 o
3 2 8 19.765 33.963 9.316 120.337 o
3 2 9 728.735 690.478 23.032 13.288 o
3 2 10 347.310 351.673 17.254 27.263 o
3 2 11 76.012 50.392 18.874 29.798 o
3 3 1 18998.700 18720.900 134.495 0.085 o
3 3 2 1699.290 1630.270 14.774 7.810 o
3 3 3 361.436 347.629 6.012 74.909 o
3 3 4 4324.320 4487.780 44.555 1.268 o
3 3 5 415.704 423.560 10.672 43.818 o
3 3 6 2654.000 2668.770 24.316 3.364 o
3 3 7 930.627 896.416 22.501 11.631 o
3 3 8 23.358 20.347 7.734 171.517 o
3 3 9 795.523 773.350 24.389 11.710 o
3 3 10 385.744 380.233 19.589 21.828 o
3 4 1 7018.770 6789.990 61.317 0.557 o
3 4 2 2001.040 1901.830 15.980 6.022 o
3 4 3 282.220 281.134 6.422 90.013 o
3 4 4 2960.660 3023.950 25.529 2.787 o
3 4 5 158.594 169.189 6.931 124.189 o
3 4 6 474.177 474.355 11.768 36.430 o
3 4 7 920.194 952.919 13.110 17.675 o
3 4 8 23.129 43.429 8.976 127.283 o
3 4 9 683.851 687.628 23.337 13.373 o
3 4 10 155.184 159.117 14.050 46.732 o
3 5 1 6630.980 6518.780 53.315 0.634 o
3 5 2 4652.080 4711.380 35.810 1.245 o
3 5 3 1408.840 1431.600 19.871 8.542 o
3 5 4 2764.700 2939.200 23.120 3.126 o
3 5 5 71.795 81.405 5.327 243.845 o
3 5 6 1721.880 1772.640 24.046 5.966 o
3 5 7 1421.310 1402.140 38.943 4.581 o
3 5 8 26.406 7.353 7.629 177.299 o
3 5 9 679.970 673.350 23.405 13.396 o
3 5 10 226.640 225.571 17.937 28.856 o
3 6 1 5321.520 5268.420 37.614 0.999 o
3 6 2 2807.100 2778.890 24.432 3.113 o
3 6 3 926.644 909.731 13.543 17.568 o
3 6 4 2835.400 2941.740 38.415 2.419 o
3 6 5 577.483 578.835 14.876 25.094 o
3 6 6 975.198 977.204 17.689 13.793 o
3 6 7 857.440 821.334 25.620 10.572 o
3 6 8 21.953 24.633 8.421 146.115 o
3 6 9 568.988 567.646 23.009 14.876 o
3 6 10 257.429 261.787 26.508 14.262 o
3 7 1 5528.550 5579.280 58.743 0.793 o
3 7 2 267.693 289.988 9.308 66.738 o
3 7 3 8.816 10.234 3.495 782.705 o
3 7 4 3586.220 3697.640 57.546 1.374 o
3 7 5 68.516 64.609 10.379 90.105 o
3 7 6 1030.100 1059.990 24.374 9.741 o
3 7 7 449.357 457.578 19.857 20.163 o
3 7 8 13.142 19.339 8.476 147.525 o
3 7 9 388.792 381.838 21.499 18.866 o
3 8 1 4336.070 4451.580 39.074 1.341 o
3 8 2 1732.820 1798.040 19.047 6.669 o
3 8 3 890.225 895.966 20.140 13.328 o
3 8 4 3063.270 2993.720 93.005 0.915 o
3 8 5 1031.710 1058.790 26.068 9.055 o
3 8 6 1239.370 1253.100 23.032 8.811 o
3 8 7 505.587 500.817 25.696 13.166 o
3 8 8 6.398 -17.148 13.138 63.791 o
3 8 9 537.024 540.116 24.824 13.591 o
3 9 1 2587.860 2654.830 27.607 3.282 o
3 9 2 966.036 951.297 24.431 10.298 o
3 9 3 187.825 185.306 11.892 58.178 o
3 9 4 2484.320 2440.080 47.877 2.377 o
3 9 5 15.809 7.675 10.892 91.182 o
3 9 6 723.166 712.495 29.047 9.636 o
3 9 7 632.833 592.785 28.503 10.481 o
3 9 8 17.319 25.280 13.537 59.033 o
3 9 9 432.074 393.643 26.524 13.133 o
3 10 1 2034.760 2092.080 31.869 4.067 o
3 10 2 1678.930 1690.490 31.641 5.012 o
3 10 3 469.218 459.434 18.417 22.114 o
3 10 4 1395.370 1328.280 40.578 4.424 o
3 10 5 182.645 171.964 15.310 39.423 o
3 10 6 334.392 314.888 29.802 11.203 o
3 10 7 723.714 709.749 31.788 8.417 o
3 10 8 12.409 28.679 18.956 30.478 o
3 11 1 2942.640 2955.800 37.229 2.387 o
3 11 2 1408.270 1401.250 25.006 7.305 o
3 11 3 316.134 291.952 14.889 35.306 o
3 11 4 1230.050 732.037 213.000 0.241 o
3 11 5 176.883 172.069 17.453 31.643 o
3 11 6 1037.910 1017.420 36.632 5.898 o
3 11 7 748.953 737.321 36.394 6.724 o
3 11 8 8.306 17.609 13.905 56.544 o
3 12 1 1968.060 1979.570 30.398 4.405 o
3 12 2 257.971 272.773 14.274 39.743 o
3 12 3 69.215 60.450 10.518 88.177 o
3 12 4 1089.740 1000.760 43.917 4.449 o
3 12 5 162.371 152.205 17.868 30.791 o
3 12 6 345.095 378.759 28.160 12.237 o
3 12 7 379.360 383.676 26.306 13.597 o
3 12 8 5.575 -1.058 13.771 58.120 o
3 13 1 1859.840 1853.240 30.458 4.691 o
3 13 2 599.949 616.894 24.710 13.082 o
3 13 3 86.522 80.642 10.484 85.562 o
3 13 4 1179.480 1150.000 42.319 4.523 o
3 13 5 105.977 84.403 15.248 43.291 o
3 13 6 635.881 656.668 36.726 6.891 o
3 13 7 377.953 365.788 30.154 10.763 o
3 14 1 1097.140 1114.510 32.389 6.728 o
3 14 2 896.121 927.036 35.439 6.543 o
3 14 3 315.518 329.962 20.560 21.308 o
3 14 4 1023.210 1017.730 35.882 6.101 o
3 14 5 199.619 168.911 26.606 14.610 o
3 14 6 288.267 279.123 26.625 13.975 o
3 14 7 356.076 347.806 30.007 10.950 o
3 15 1 670.709 666.096 26.507 11.342 o
3 15 2 398.945 404.813 24.924 14.717 o
3 15 3 55.257 67.339 13.400 57.416 o
3 15 4 889.191 839.125 33.560 7.203 o
3 15 5 8.667 -14.084 13.530 60.056 o
3 15 6 217.218 223.350 24.988 16.184 o
3 16 1 784.066 807.663 30.340 8.691 o
3 16 2 619.182 595.298 25.177 12.684 o
3 16 3 294.411 340.946 22.083 19.074 o
3 16 4 641.439 633.860 30.639 9.272 o
3 16 5 228.593 229.646 21.415 21.228 o
3 16 6 310.315 236.265 40.991 6.275 o
3 17 1 773.346 842.931 37.711 6.224 o
3 17 2 211.766 213.810 18.360 28.075 o
3 17 3 19.543 30.900 12.259 71.300 o
3 17 4 616.882 637.930 31.557 8.911 o
3 17 5 40.498 42.831 29.727 12.397 o
3 17 6 248.054 329.608 49.383 4.395 o
3 18 1 537.051 563.346 32.686 8.710 o
3 18 2 184.648 184.237 18.600 28.090 o
3 18 3 58.763 32.255 16.704 38.162 o
3 18 4 410.845 402.747 47.672 4.598 o
3 19 1 503.119 527.804 43.315 5.371 o
4 0 0 2189.140 2161.580 28.359 4.102 o
4 0 1 2140.630 2160.490 15.758 5.289 o
4 0 2 11176.200 10974.100 66.169 0.250 o
4 0 3 472.821 502.726 9.408 42.886 o
4 0 4 0.213 -0.377 3.077 1165.330 o
4 0 5 0.211 -1.220 3.250 1045.090 o
4 0 6 2707.010 2524.330 87.333 1.074 o
4 0 7 143.286 125.085 14.901 43.268 o
4 0 8 1929.540 1892.660 53.872 2.507 o
4 0 9 10.995 19.956 18.618 31.658 o
4 0 10 440.508 456.127 27.487 12.200 o
4 0 11 2.380 -2.679 23.852 19.439 o
4 1 0 1.520 2.829 1.392 4732.170 o
4 1 1 2421.500 2346.900 13.501 4.568 o
4 1 2 9.625 10.286 1.139 3319.320 o
4 1 3 12453.600 12609.800 75.046 0.198 o
4 1 4 36.765 27.496 2.810 732.384 o
4 1 5 4505.480 4718.300 31.655 1.330 o
4 1 6 46.123 47.079 4.524 361.697 o
4 1 7 190.285 184.817 11.861 58.257 o
4 1 8 0.730 7.096 7.968 172.714 o
4 1 9 220.196 230.682 14.490 40.859 o
4 1 10 39.241 43.525 9.083 121.207 o
4 1 11 710.335 655.100 45.071 4.773 o
4 2 0 13468.700 13300.500 198.173 0.114 o
4 2 1 1169.260 1191.130 12.601 13.482 o
4 2 2 3519.850 3405.300 28.240 2.126 o
4 2 3 1.247 0.643 1.584 4064.850 o
4 2 4 0.052 -0.282 1.935 2949.970 o
4 2 5 0.349 -3.552 2.227 2209.920 o
4 2 6 3492.620 3514.300 36.064 1.925 o
4 2 7 57.367 32.466 7.165 178.279 o
4 2 8 1939.600 1928.570 35.861 3.919 o
4 2 9 82.243 91.945 10.836 80.732 o
4 2 10 581.533 601.482 24.949 13.051 o
4 2 11 0.164 11.200 30.824 11.637 o
4 3 0 0.160 -0.354 2.308 2069.470 o
4 3 1 4469.220 4382.180 27.982 1.437 o
4 3 2 0.152 0.217 1.580 4370.000 o
4 3 3 2845.170 2762.330 18.973 3.298 o
4 3 4 1230.060 1217.150 13.603 12.390 o
4 3 5 4187.030 4269.230 33.574 1.495 o
4 3 6 187.871 164.283 6.235 129.497 o
4 3 7 245.555 252.252 8.162 81.445 o
4 3 8 6.037 -2.403 7.882 175.769 o
4 3 9 307.861 333.791 17.238 28.212 o
4 3 10 0.393 -5.511 10.099 108.447 o
4 4 0 7592.070 7261.720 61.724 0.494 o
4 4 1 1147.280 1116.880 15.248 12.887 o
4 4 2 6083.460 6016.140 47.540 0.753 o
4 4 3 7.915 5.782 2.051 1944.470 o
4 4 4 0.578 3.408 2.369 1868.770 o
4 4 5 17.154 15.126 4.620 446.467 o
4 4 6 2563.750 2591.580 26.377 3.416 o
4 4 7 11.511 8.120 4.180 563.956 o
4 4 8 3381.730 3315.580 49.309 1.687 o
4 4 9 46.031 37.172 9.725 106.476 o
4 4 10 433.216 441.331 22.944 16.436 o
4 5 0 8.030 13.691 2.746 1153.530 o
4 5 1 2276.360 2251.550 22.804 4.337 o
4 5 2 811.912 835.010 10.188 23.259 o
4 5 3 7813.700 8104.090 92.166 0.379 o
4 5 4 129.252 127.754 5.418 182.432 o
4 5 5 1560.090 1575.850 20.209 7.503 o
4 5 6 11.678 11.569 4.071 582.804 o
4 5 7 370.866 373.083 11.631 43.710 o
4 5 8 1.069 -1.318 8.083 169.005 o
4 5 9 276.432 265.721 15.595 34.416 o
4 5 10 8.557 2.289 11.410 84.138 o
4 6 0 2870.100 2709.570 48.642 2.065 o
4 6 1 200.244 238.680 7.022 103.810 o
4 6 2 4541.020 4691.590 30.978 1.329 o
4 6 3 83.339 76.141 4.373 294.131 o
4 6 4 0.872 -0.506 4.910 456.781 o
4 6 5 0.781 -3.056 4.506 542.209 o
4 6 6 2305.140 2336.160 27.270 3.882 o
4 6 7 0.538 4.399 7.049 221.058 o
4 6 8 1774.420 1763.710 35.231 4.325 o
4 6 9 5.309 6.372 10.530 98.767 o
4 6 10 392.846 370.843 31.748 9.777 o
4 7 0 5.616 8.881 4.013 633.011 o
4 7 1 1319.000 1319.470 21.582 8.745 o
4 7 2 264.633 256.921 7.156 88.117 o
4 7 3 4342.190 4523.520 55.655 1.117 o
4 7 4 566.862 551.579 13.697 27.776 o
4 7 5 5125.150 5112.330 66.423 0.823 o
4 7 6 1.652 -9.098 6.650 248.953 o
4 7 7 107.996 98.027 10.638 80.279 o
4 7 8 1.321 -7.597 8.889 139.719 o
4 7 9 155.309 161.148 15.372 40.106 o
4 8 0 3036.670 3108.330 45.657 1.988 o
4 8 1 507.385 501.179 9.797 39.966 o
4 8 2 2222.540 2287.670 25.116 4.217 o
4 8 3 0.789 7.759 4.325 572.019 o
4 8 4 1.031 -10.048 5.264 397.334 o
4 8 5 5.976 0.482 5.035 422.325 o
4 8 6 1977.130 1981.260 36.214 3.805 o
4 8 7 0.959 -2.775 7.604 190.940 o
4 8 8 835.084 851.419 35.373 6.755 o
4 8 9 15.158 24.863 13.513 59.352 o
4 9 0 0.677 -1.199 3.989 691.573 o
4 9 1 833.867 853.624 14.045 18.947 o
4 9 2 0.062 0.805 3.433 934.093 o
4 9 3 5057.490 5017.880 61.352 0.882 o
4 9 4 4.875 8.700 8.078 166.347 o
4 9 5 2466.360 2375.920 50.368 2.285 o
4 9 6 5.299 -3.814 10.257 104.474 o
4 9 7 123.432 106.358 15.937 39.212 o
4 9 8 1.806 -4.578 12.204 74.180 o
4 9 9 149.415 158.600 26.483 14.964 o
4 10 0 1862.100 1890.970 38.264 3.797 o
4 10 1 508.023 490.488 12.886 32.044 o
4 10 2 3232.630 3146.790 52.215 1.700 o
4 10 3 22.994 24.694 6.713 221.134 o
4 10 4 0.009 -14.834 9.385 125.639 o
4 10 5 6.053 19.633 11.366 84.234 o
4 10 6 1316.570 1297.730 40.380 4.570 o
4 10 7 3.946 1.681 16.734 39.425 o
4 10 8 1648.910 1607.880 50.487 2.993 o
4 11 0 11.971 19.781 8.160 158.957 o
4 11 1 854.022 890.038 20.484 13.415 o
4 11 2 60.934 48.683 6.239 214.882 o
4 11 3 1920.890 1803.830 44.120 3.245 o
4 11 4 4.574 17.261 10.478 99.151 o
4 11 5 1335.940 1271.470 82.590 1.453 o
4 11 6 2.407 15.973 18.480 32.269 o
4 11 7 218.684 226.444 21.203 21.713 o
4 11 8 0.204 14.080 14.696 51.004 o
4 12 0 5077.580 5128.640 78.641 0.731 o
4 12 1 0.050 -0.834 4.578 527.759 o
4 12 2 1330.870 1323.650 36.338 5.196 o
4 12 3 1.669 7.196 8.771 142.524 o
4 12 4 0.185 -7.721 11.050 90.609 o
4 12 5 2.224 14.652 12.243 73.189 o
4 12 6 1186.190 1163.640 46.426 3.925 o
4 12 7 55.544 57.670 31.627 10.927 o
4 12 8 1134.550 1244.170 67.029 2.149 o
4 13 0 0.473 -4.811 6.161 291.042 o
4 13 1 624.462 629.281 25.429 12.380 o
4 13 2 5.323 2.504 8.611 147.465 o
4 13 3 1453.410 1418.560 34.064 5.299 o
4 13 4 101.804 111.022 16.540 37.097 o
4 13 5 1596.160 1601.080 62.162 2.227 o
4 13 6 33.845 47.166 14.566 50.201 o
4 13 7 107.015 97.048 18.157 31.252 o
4 14 0 1058.930 1061.720 44.095 4.421 o
4 14 1 16.610 10.386 8.791 137.790 o
4 14 2 1333.820 1405.100 43.633 4.035 o
4 14 3 0.540 -10.901 9.409 124.905 o
4 14 4 0.108 2.533 10.303 104.061 o
4 14 5 0.124 -15.567 21.961 22.944 o
4 14 6 674.955 634.915 36.574 6.890 o
4 14 7 2.161 -58.873 32.728 10.328 o
4 15 0 2.257 24.736 15.009 48.689 o
4 15 1 222.931 242.787 19.955 24.001 o
4 15 2 1.391 -5.228 9.935 111.906 o
4 15 3 2228.010 2227.570 68.357 1.666 o
4 15 4 10.614 33.946 12.318 71.124 o
4 15 5 1107.320 1109.870 40.663 4.910 o
4 15 6 26.555 61.251 24.175 18.672 o
4 16 0 766.043 775.669 40.811 5.525 o
4 16 1 2.753 8.703 11.045 89.995 o
4 16 2 934.798 963.879 31.280 7.668 o
4 16 3 10.919 6.507 12.095 74.650 o
4 16 4 0.268 0.337 12.014 76.631 o
4 16 5 0.069 -4.760 11.910 78.003 o
4 16 6 553.410 547.637 60.422 2.870 o
4 17 0 1.108 30.807 15.976 42.974 o
4 17 1 211.315 224.716 21.057 22.061 o
4 17 2 14.382 52.161 14.013 54.757 o
4 17 3 826.843 838.243 39.143 5.788 o
4 17 4 33.136 83.508 17.566 34.636 o
4 17 5 979.084 965.102 75.172 1.803 o
4 18 0 1265.610 1461.350 94.409 1.138 o
4 18 1 0.008 13.833 17.346 36.664 o
4 18 2 524.091 458.747 32.117 9.139 o
4 18 3 3.344 -13.717 22.884 21.113 o
4 19 0 0.099 3.680 24.982 17.723 o
5 0 1 5311.860 5114.860 32.675 1.051 o
5 0 2 8508.170 8413.360 59.065 0.408 o
5 0 3 65.795 75.723 3.873 362.292 o
5 0 4 5141.340 5343.420 47.762 0.953 o
5 0 5 1216.050 1220.900 23.653 8.783 o
5 0 6 916.480 886.897 19.310 13.689 o
5 0 7 374.302 382.395 22.462 17.712 o
5 0 8 21.279 35.933 12.919 64.167 o
5 0 9 486.106 494.740 30.643 9.955 o
5 0 10 259.726 291.710 22.833 18.482 o
5 0 11 99.767 149.796 37.312 7.793 o
5 1 1 4234.020 4013.330 20.727 1.688 o
5 1 2 1297.710 1231.080 9.870 12.964 o
5 1 3 2318.890 2403.610 15.349 4.622 o
5 1 4 3634.440 3806.890 24.994 2.000 o
5 1 5 409.783 425.296 8.175 54.258 o
5 1 6 1219.890 1185.310 16.575 11.451 o
5 1 7 806.791 818.016 16.122 17.691 o
5 1 8 24.457 19.667 8.810 134.239 o
5 1 9 617.710 631.352 23.779 13.655 o
5 1 10 352.715 414.861 19.938 21.438 o
5 1 11 27.951 32.438 27.048 14.998 o
5 2 1 2688.790 2567.490 19.500 3.617 o
5 2 2 4012.230 3902.950 21.859 1.811 o
5 2 3 353.144 331.605 5.490 80.667 o
5 2 4 2522.290 2598.150 22.076 3.706 o
5 2 5 467.483 471.230 8.959 45.568 o
5 2 6 1558.480 1545.420 19.273 7.766 o
5 2 7 996.138 974.646 17.362 13.809 o
5 2 8 0.859 4.168 7.841 178.811 o
5 2 9 852.785 891.280 26.000 10.237 o
5 2 10 247.611 252.789 16.364 32.779 o
5 2 11 31.182 46.156 28.629 13.374 o
5 3 1 10382.500 10152.200 62.223 0.288 o
5 3 2 3752.960 3703.460 27.578 1.915 o
5 3 3 698.894 707.685 8.713 29.971 o
5 3 4 1035.300 1078.150 13.076 15.349 o
5 3 5 238.528 268.712 6.842 95.115 o
5 3 6 695.686 734.074 14.660 21.595 o
5 3 7 1356.530 1374.190 22.096 8.307 o
5 3 8 3.240 27.716 8.436 150.483 o
5 3 9 850.161 845.018 25.376 10.677 o
5 3 10 332.708 343.709 20.430 21.262 o
5 4 1 7213.000 7229.520 41.116 0.581 o
5 4 2 4907.710 4957.510 34.953 1.150 o
5 4 3 37.766 36.448 3.274 589.940 o
5 4 4 1063.080 1092.170 12.997 14.982 o
5 4 5 445.106 439.428 10.851 41.290 o
5 4 6 979.978 992.072 14.907 15.409 o
5 4 7 1053.920 1072.990 19.402 11.830 o
5 4 8 6.571 32.773 8.661 141.500 o
5 4 9 856.923 880.301 26.340 10.077 o
5 4 10 211.386 242.186 18.895 26.526 o
5 5 1 4880.550 4813.210 34.145 1.183 o
5 5 2 546.383 530.860 8.332 41.123 o
5 5 3 1517.550 1513.420 17.360 8.437 o
5 5 4 1197.850 1239.850 13.980 12.428 o
5 5 5 215.789 214.119 8.249 87.783 o
5 5 6 1471.180 1499.220 21.326 7.765 o
5 5 7 1260.500 1232.100 21.595 9.232 o
5 5 8 29.996 32.266 8.787 132.111 o
5 5 9 850.630 865.240 29.520 8.720 o
5 5 10 343.663 340.730 22.867 17.604 o
5 6 1 3132.820 3160.260 36.999 2.204 o
5 6 2 3360.830 3476.010 26.756 2.243 o
5 6 3 23.263 24.502 3.558 626.731 o
5 6 4 2260.980 2298.580 30.961 3.691 o
5 6 5 452.430 430.120 12.508 35.979 o
5 6 6 938.922 951.288 19.991 12.820 o
5 6 7 578.375 552.812 18.203 20.246 o
5 6 8 9.713 18.211 9.099 129.587 o
5 6 9 594.228 578.860 25.248 12.817 o
5 6 10 226.184 266.895 46.349 4.997 o
5 7 1 2994.690 3001.120 52.482 1.813 o
5 7 2 2194.860 2200.170 30.326 3.898 o
5 7 3 622.057 658.810 12.948 26.367 o
5 7 4 2524.850 2564.480 32.322 3.138 o
5 7 5 373.255 352.090 11.910 42.989 o
5 7 6 466.929 474.129 14.685 29.235 o
5 7 7 496.867 482.522 25.915 13.084 o
5 7 8 2.233 -8.700 10.563 98.897 o
5 7 9 401.324 410.525 21.908 18.073 o
5 8 1 998.895 1019.130 22.376 10.912 o
5 8 2 2130.850 2085.010 23.118 4.748 o
5 8 3 428.437 412.521 14.060 32.685 o
5 8 4 2788.180 2874.750 41.052 2.365 o
5 8 5 458.239 462.843 16.767 25.188 o
5 8 6 971.653 981.824 27.163 9.022 o
5 8 7 459.129 438.151 24.297 14.856 o
5 8 8 0.186 0.278 12.896 66.523 o
5 8 9 409.335 399.661 27.784 12.227 o
5 9 1 1846.560 1868.680 33.761 4.313 o
5 9 2 749.675 756.814 14.399 20.756 o
5 9 3 727.007 761.054 15.891 19.437 o
5 9 4 1576.910 1544.230 35.349 4.777 o
5 9 5 203.434 201.933 12.320 53.793 o
5 9 6 719.357 663.612 21.212 14.902 o
5 9 7 594.304 536.607 27.830 11.148 o
5 9 8 4.737 -3.541 12.266 73.238 o
5 9 9 433.371 399.125 32.760 9.119 o
5 10 1 2574.360 2549.530 36.820 2.847 o
5 10 2 1934.380 1851.640 25.479 5.155 o
5 10 3 6.904 5.729 7.696 182.680 o
5 10 4 1055.430 1050.860 21.703 10.800 o
5 10 5 282.683 312.161 22.174 19.164 o
5 10 6 485.137 492.608 28.898 10.989 o
5 10 7 440.880 387.362 24.495 14.937 o
5 10 8 4.855 21.548 13.473 60.247 o
5 11 1 2563.160 2571.320 49.606 2.217 o
5 11 2 792.876 788.870 18.427 15.991 o
5 11 3 317.235 326.616 11.270 49.485 o
5 11 4 559.461 538.069 27.399 11.571 o
5 11 5 175.630 163.801 18.592 28.398 o
5 11 6 529.725 539.392 31.522 9.308 o
5 11 7 714.068 774.212 38.996 6.031 o
5 11 8 9.848 4.300 16.082 42.517 o
5 12 1 1391.900 1390.950 36.320 5.045 o
5 12 2 905.263 892.752 22.761 11.656 o
5 12 3 94.757 86.481 12.037 66.575 o
5 12 4 527.768 510.867 27.579 11.646 o
5 12 5 82.391 97.264 16.479 37.938 o
5 12 6 582.764 577.783 32.899 8.487 o
5 12 7 578.165 586.156 43.437 5.249 o
5 12 8 0.026 -14.783 30.404 11.970 o
5 13 1 1578.270 1613.140 44.392 3.610 o
5 13 2 839.533 799.682 25.350 10.857 o
5 13 3 150.908 158.837 12.677 55.548 o
5 13 4 514.520 428.129 53.190 3.688 o
5 13 5 103.845 110.757 22.195 21.375 o
5 13 6 291.860 326.829 27.864 12.773 o
5 13 7 458.530 499.984 34.148 8.318 o
5 14 1 895.447 895.777 34.289 6.904 o
5 14 2 964.277 943.702 28.512 8.594 o
5 14 3 57.017 44.527 11.079 82.347 o
5 14 4 888.989 860.358 33.071 7.334 o
5 14 5 186.522 191.185 22.360 20.152 o
5 14 6 334.377 361.584 39.839 6.536 o
5 14 7 232.693 236.942 42.185 6.001 o
5 15 1 553.952 595.436 29.348 10.290 o
5 15 2 295.352 317.402 18.110 26.496 o
5 15 3 259.307 276.838 19.886 23.497 o
5 15 4 852.109 820.082 42.647 5.016 o
5 15 5 129.535 107.016 20.591 24.407 o
5 15 6 335.964 340.090 28.980 11.731 o
5 16 1 461.338 501.737 28.268 11.472 o
5 16 2 513.239 518.776 25.034 13.617 o
5 16 3 70.544 93.035 14.284 49.888 o
5 16 4 783.743 825.620 64.813 2.428 o
5 16 5 99.549 83.351 13.852 51.765 o
5 16 6 249.078 315.988 48.738 4.511 o
5 17 1 628.302 636.792 43.752 5.113 o
5 17 2 396.512 387.892 29.381 11.169 o
5 17 3 92.653 57.393 18.387 31.032 o
5 17 4 437.505 416.081 31.678 9.642 o
5 18 1 454.512 483.242 39.973 6.294 o
5 18 2 328.226 372.879 30.009 10.996 o
6 0 0 15.978 19.149 4.597 448.180 o
6 0 1 1179.530 1127.830 11.568 14.137 o
6 0 2 827.974 855.836 11.990 20.948 o
6 0 3 3599.520 3687.070 34.170 1.868 o
6 0 4 0.236 2.501 2.882 1300.410 o
6 0 5 11401.700 11825.500 130.073 0.185 o
6 0 6 0.196 3.773 5.703 337.302 o
6 0 7 178.398 172.411 9.515 81.368 o
6 0 8 2.498 2.643 11.774 79.519 o
6 0 9 177.138 187.970 20.179 24.374 o
6 0 10 2.852 18.129 13.932 56.533 o
6 1 0 12484.900 11897.900 168.278 0.144 o
6 1 1 0.108 1.992 1.239 6563.270 o
6 1 2 6337.980 6297.350 30.147 0.769 o
6 1 3 15.987 9.816 1.782 1821.990 o
6 1 4 0.104 0.898 2.159 2335.610 o
6 1 5 96.757 87.999 4.620 256.354 o
6 1 6 1837.020 1863.280 22.247 5.793 o
6 1 7 3.041 3.218 5.204 399.304 o
6 1 8 953.671 968.430 26.889 9.232 o
6 1 9 33.242 24.271 9.453 115.497 o
6 1 10 612.339 643.268 25.723 12.202 o
6 2 0 57.811 51.552 6.112 222.819 o
6 2 1 826.143 777.911 9.223 24.572 o
6 2 2 0.374 0.950 1.433 5100.600 o
6 2 3 10235.700 10519.200 62.986 0.287 o
6 2 4 203.435 191.432 5.308 136.675 o
6 2 5 3453.220 3538.040 31.271 2.055 o
6 2 6 10.875 10.869 3.718 688.469 o
6 2 7 496.950 492.442 13.381 31.179 o
6 2 8 2.188 5.928 8.583 148.805 o
6 2 9 273.520 280.010 15.992 33.019 o
6 2 10 3.041 12.180 12.289 72.677 o
6 2 11 317.188 352.880 51.191 4.067 o
6 3 0 6933.950 6496.720 104.759 0.419 o
6 3 1 1146.940 1159.210 14.884 12.864 o
6 3 2 10613.300 10831.500 63.571 0.270 o
6 3 3 4.948 3.701 2.294 1786.300 o
6 3 4 1.493 0.225 2.322 1971.840 o
6 3 5 19.734 14.738 3.060 841.836 o
6 3 6 1271.850 1300.380 17.895 10.225 o
6 3 7 27.237 32.347 5.475 306.261 o
6 3 8 2503.400 2441.250 57.735 1.935 o
6 3 9 0.456 -0.309 8.862 140.799 o
6 3 10 412.439 444.971 24.381 15.048 o
6 4 0 33.086 33.983 5.848 267.622 o
6 4 1 1585.440 1556.500 15.013 8.487 o
6 4 2 40.177 32.453 3.072 631.028 o
6 4 3 2552.140 2675.690 24.968 3.455 o
6 4 4 6.992 4.060 2.583 1399.290 o
6 4 5 4607.250 4606.050 37.211 1.258 o
6 4 6 187.489 201.403 7.454 104.410 o
6 4 7 460.140 464.194 13.306 32.926 o
6 4 8 2.038 1.201 7.469 197.117 o
6 4 9 295.638 313.228 18.983 24.616 o
6 4 10 23.967 33.664 17.449 35.670 o
6 5 0 23004.300 22929.300 200.036 0.054 o
6 5 1 70.704 57.994 4.031 355.237 o
6 5 2 2782.070 2835.810 24.168 3.121 o
6 5 3 7.986 8.481 3.706 717.660 o
6 5 4 0.108 4.555 2.855 1305.380 o
6 5 5 20.088 26.887 5.297 337.649 o
6 5 6 1855.460 1853.850 27.951 5.010 o
6 5 7 41.268 25.580 5.363 303.139 o
6 5 8 1170.050 1123.980 27.675 7.860 o
6 5 9 1.167 5.402 9.708 116.762 o
6 5 10 587.387 609.601 30.338 9.626 o
6 6 0 16.248 17.084 2.898 933.959 o
6 6 1 971.848 998.476 16.123 14.691 o
6 6 2 23.045 28.418 2.565 935.502 o
6 6 3 3838.540 3874.290 38.718 1.626 o
6 6 4 26.838 17.126 2.932 815.004 o
6 6 5 5107.620 5067.940 62.631 0.859 o
6 6 6 11.943 8.295 5.119 389.304 o
6 6 7 233.819 223.904 10.231 65.920 o
6 6 8 1.306 6.440 16.948 38.441 o
6 6 9 197.811 191.971 16.456 34.319 o
6 6 10 0.236 45.123 32.083 10.718 o
6 7 0 1513.020 1521.420 29.261 5.930 o
6 7 1 47.681 40.662 5.008 316.583 o
6 7 2 5790.060 5757.760 45.977 0.821 o
6 7 3 39.935 39.261 4.066 440.694 o
6 7 4 0.055 4.909 4.520 532.764 o
6 7 5 67.615 71.014 6.325 199.512 o
6 7 6 1013.200 970.214 24.546 9.966 o
6 7 7 19.296 14.540 8.895 133.601 o
6 7 8 1130.790 1057.190 31.635 6.918 o
6 7 9 42.008 26.900 11.836 74.741 o
6 8 0 16.077 12.679 3.972 585.803 o
6 8 1 314.946 321.988 11.331 49.448 o
6 8 2 108.967 97.577 5.697 193.198 o
6 8 3 6350.910 6314.590 75.267 0.576 o
6 8 4 27.640 16.329 5.981 271.129 o
6 8 5 2955.890 2925.840 38.760 2.330 o
6 8 6 12.970 0.615 7.190 206.744 o
6 8 7 265.079 235.287 19.320 24.859 o
6 8 8 1.959 -19.046 22.143 22.557 o
6 8 9 142.652 111.911 16.793 35.204 o
6 9 0 4795.060 4768.690 75.024 0.814 o
6 9 1 10.360 -3.737 4.778 456.223 o
6 9 2 2783.750 2643.880 35.669 2.689 o
6 9 3 8.038 13.783 4.545 487.073 o
6 9 4 2.369 1.761 6.236 281.393 o
6 9 5 35.035 17.001 7.460 178.963 o
6 9 6 1230.700 1157.960 42.289 4.465 o
6 9 7 0.210 0.291 15.482 46.160 o
6 9 8 677.948 697.231 33.200 7.992 o
6 9 9 7.214 -7.207 17.553 35.801 o
6 10 0 15.776 14.988 6.149 269.559 o
6 10 1 714.120 708.281 20.449 15.411 o
6 10 2 0.159 1.994 6.241 282.921 o
6 10 3 1299.820 1296.280 24.254 8.093 o
6 10 4 1.577 18.558 7.627 185.496 o
6 10 5 3554.220 3487.160 74.221 1.103 o
6 10 6 42.658 37.888 13.261 59.897 o
6 10 7 145.912 149.594 20.180 24.932 o
6 10 8 2.041 7.335 14.432 52.932 o
6 11 0 5319.570 5367.270 97.198 0.576 o
6 11 1 144.669 151.509 12.370 58.378 o
6 11 2 1813.010 1708.030 34.856 4.354 o
6 11 3 0.847 3.098 4.574 520.850 o
6 11 4 1.534 3.250 9.968 110.890 o
6 11 5 1.978 21.369 27.349 14.760 o
6 11 6 848.161 795.827 38.092 6.044 o
6 11 7 11.903 9.284 13.591 59.177 o
6 11 8 1044.640 1053.570 57.377 2.881 o
6 12 0 8.339 4.809 14.105 55.213 o
6 12 1 481.718 501.490 36.731 7.273 o
6 12 2 65.449 71.685 7.731 147.679 o
6 12 3 2184.260 2107.550 60.647 1.998 o
6 12 4 23.273 3.780 15.817 43.620 o
6 12 5 1061.140 1050.930 41.160 4.916 o
6 12 6 32.919 47.724 15.862 42.601 o
6 12 7 217.695 218.391 24.126 17.265 o
6 13 0 1807.270 1731.570 88.050 1.218 o
6 13 1 43.344 38.539 10.034 100.848 o
6 13 2 2015.970 1884.180 88.538 1.174 o
6 13 3 3.245 8.288 8.667 145.345 o
6 13 4 2.934 -16.343 11.485 83.636 o
6 13 5 9.964 -4.730 12.618 68.908 o
6 13 6 590.192 570.961 33.384 8.274 o
6 13 7 4.536 17.718 18.168 33.340 o
6 14 0 2.990 3.153 9.853 113.261 o
6 14 1 263.098 295.920 20.606 21.983 o
6 14 2 14.245 23.333 10.067 105.438 o
6 14 3 1339.760 1332.500 37.444 4.984 o
6 14 4 3.182 16.647 9.139 130.026 o
6 14 5 1640.980 1764.110 78.784 1.493 o
6 14 6 3.322 11.480 15.155 47.918 o
6 14 7 118.432 67.813 33.568 9.617 o
6 15 0 1754.290 1743.960 58.795 2.330 o
6 15 1 19.374 16.690 9.942 107.724 o
6 15 2 764.980 774.907 27.033 10.367 o
6 15 3 9.274 5.673 10.063 107.505 o
6 15 4 0.030 4.640 9.885 112.879 o
6 15 5 16.553 -3.362 12.590 68.820 o
6 15 6 558.134 584.357 36.543 7.144 o
6 16 0 4.224 -21.819 23.304 20.355 o
6 16 1 186.265 214.806 26.142 15.055 o
6 16 2 8.178 20.988 13.468 60.147 o
6 16 3 1199.660 1233.270 49.453 3.525 o
6 16 4 1.827 -6.436 15.868 43.906 o
6 16 5 1252.370 1203.640 49.840 3.456 o
6 16 6 1.596 65.683 30.372 11.933 o
6 17 0 651.072 716.314 67.652 2.281 o
6 17 1 6.395 1.055 18.189 33.353 o
6 17 2 879.158 877.396 44.411 4.636 o
6 17 3 5.645 15.499 15.625 44.988 o
6 17 4 0.031 -2.545 21.388 24.190 o
6 18 0 3.768 -4.035 24.272 18.767 o
6 18 1 133.064 202.385 29.906 11.852 o
6 18 2 4.867 10.616 19.735 28.311 o
7 0 1 3871.620 3744.990 26.245 1.862 o
7 0 2 1144.340 1102.720 13.463 13.807 o
7 0 3 140.992 127.002 5.502 173.610 o
7 0 4 2327.530 2366.150 27.261 3.828 o
7 0 5 294.287 301.626 10.622 55.280 o
7 0 6 311.706 303.042 13.044 42.203 o
7 0 7 871.975 856.886 21.688 12.628 o
7 0 8 0.672 29.938 12.588 68.893 o
7 0 9 617.275 635.207 34.155 7.837 o
7 0 10 106.592 89.084 22.998 20.027 o
7 1 1 2136.210 2026.160 14.454 5.585 o
7 1 2 3672.240 3646.940 20.554 2.103 o
7 1 3 1611.520 1625.640 13.563 8.447 o
7 1 4 2487.730 2538.850 21.042 3.860 o
7 1 5 980.933 920.955 18.580 13.450 o
7 1 6 916.710 917.084 15.824 15.952 o
7 1 7 1084.360 1052.840 20.071 11.368 o
7 1 8 0.257 4.141 8.235 162.417 o
7 1 9 579.586 643.389 23.829 13.825 o
7 1 10 467.614 506.114 27.275 12.130 o
7 2 1 1670.010 1591.310 13.214 8.297 o
7 2 2 3021.560 3005.860 19.593 2.933 o
7 2 3 579.402 616.183 8.034 37.905 o
7 2 4 1601.200 1625.060 17.730 7.727 o
7 2 5 185.619 200.200 6.800 115.108 o
7 2 6 788.854 788.266 14.781 19.450 o
7 2 7 1775.780 1774.240 23.181 5.948 o
7 2 8 9.828 11.029 8.917 135.569 o
7 2 9 771.654 795.198 26.686 10.475 o
7 2 10 150.333 139.353 16.350 36.425 o
7 3 1 1623.720 1578.270 14.434 8.349 o
7 3 2 3612.150 3661.820 27.339 2.011 o
7 3 3 353.462 360.217 7.506 66.081 o
7 3 4 1625.210 1645.160 18.862 7.374 o
7 3 5 200.968 184.986 6.569 116.843 o
7 3 6 177.140 171.688 7.455 109.898 o
7 3 7 1039.410 1031.780 20.616 11.476 o
7 3 8 3.515 13.577 8.756 141.708 o
7 3 9 433.150 422.134 21.262 18.570 o
7 3 10 215.695 179.630 17.455 30.836 o
7 4 1 4101.230 4045.390 30.458 1.617 o
7 4 2 3443.310 3537.720 31.539 2.055 o
7 4 3 342.626 361.665 9.556 55.437 o
7 4 4 1454.910 1497.270 21.046 7.901 o
7 4 5 747.598 756.341 13.492 21.834 o
7 4 6 1121.510 1137.660 16.643 12.378 o
7 4 7 1416.870 1439.040 25.004 7.213 o
7 4 8 6.539 19.923 9.000 132.868 o
7 4 9 762.813 814.249 28.524 9.555 o
7 4 10 256.747 225.239 19.697 24.232 o
7 5 1 1518.620 1555.840 16.862 8.439 o
7 5 2 645.671 658.350 9.507 31.464 o
7 5 3 431.195 421.984 11.192 41.223 o
7 5 4 1999.170 1991.940 27.166 4.687 o
7 5 5 320.434 318.907 9.721 57.958 o
7 5 6 557.255 562.456 13.442 28.377 o
7 5 7 751.522 721.436 17.104 18.099 o
7 5 8 0.051 -6.641 9.479 123.157 o
7 5 9 493.542 526.738 23.947 14.676 o
7 5 10 298.971 385.060 51.578 4.010 o
7 6 1 2315.540 2384.900 24.206 4.052 o
7 6 2 1607.440 1583.520 16.406 8.045 o
7 6 3 67.939 79.939 4.668 290.919 o
7 6 4 1481.410 1477.470 29.276 6.057 o
7 6 5 219.177 212.726 9.626 73.154 o
7 6 6 475.718 448.595 14.555 29.633 o
7 6 7 1008.210 956.063 22.610 10.928 o
7 6 8 2.140 9.703 12.710 68.095 o
7 6 9 599.596 607.070 25.896 12.242 o
7 7 1 1521.110 1506.330 24.039 6.968 o
7 7 2 4062.450 3985.790 32.344 1.618 o
7 7 3 1006.490 969.704 15.152 15.082 o
7 7 4 1628.350 1640.600 37.755 4.304 o
7 7 5 615.503 600.048 29.983 9.732 o
7 7 6 495.877 478.933 26.749 12.451 o
7 7 7 880.148 826.250 31.157 8.058 o
7 7 8 1.206 4.017 10.489 100.191 o
7 7 9 406.445 406.392 22.025 17.896 o
7 8 1 1069.040 1085.410 20.078 11.358 o
7 8 2 739.697 736.902 13.359 22.331 o
7 8 3 110.218 115.618 6.838 150.719 o
7 8 4 1219.310 1228.310 30.016 6.891 o
7 8 5 48.013 55.711 11.113 82.218 o
7 8 6 328.037 328.835 17.601 27.015 o
7 8 7 960.225 915.773 39.518 5.459 o
7 8 8 6.353 -26.293 15.952 43.338 o
7 8 9 427.282 473.238 34.173 8.397 o
7 9 1 1262.510 1207.580 25.429 8.063 o
7 9 2 1392.290 1347.510 28.496 6.621 o
7 9 3 553.687 501.396 15.204 25.843 o
7 9 4 1336.400 1334.170 27.933 6.931 o
7 9 5 451.485 467.330 19.848 20.095 o
7 9 6 585.864 588.974 34.658 7.761 o
7 9 7 601.067 608.167 33.947 7.981 o
7 9 8 2.319 -6.737 21.745 23.388 o
7 9 9 330.532 278.947 34.942 8.416 o
7 10 1 2174.320 2213.010 38.128 3.295 o
7 10 2 1035.670 1012.300 21.934 10.925 o
7 10 3 47.119 45.673 5.694 259.795 o
7 10 4 1044.260 988.714 50.808 3.556 o
7 10 5 284.521 261.993 21.059 21.145 o
7 10 6 448.860 413.217 27.133 12.525 o
7 10 7 593.049 553.164 32.918 8.484 o
7 10 8 1.728 -10.283 22.630 21.599 o
7 11 1 746.674 731.872 21.708 14.003 o
7 11 2 642.048 611.914 20.769 16.226 o
7 11 3 161.711 165.515 10.237 75.726 o
7 11 4 1033.540 1023.560 37.391 5.728 o
7 11 5 99.461 103.178 15.902 40.020 o
7 11 6 191.606 187.434 20.899 22.742 o
7 11 7 421.670 452.816 31.000 10.005 o
7 11 8 0.082 -16.091 17.133 37.698 o
7 12 1 1134.720 1148.410 50.277 3.506 o
7 12 2 1155.210 1111.270 29.150 7.482 o
7 12 3 324.624 309.215 15.683 32.336 o
7 12 4 613.724 615.688 26.783 11.555 o
7 12 5 145.085 153.099 18.819 28.305 o
7 12 6 500.883 482.378 30.891 9.795 o
7 12 7 772.478 784.375 40.328 5.622 o
7 13 1 728.024 637.648 38.770 6.168 o
7 13 2 837.946 824.055 22.549 12.432 o
7 13 3 132.260 146.825 18.307 30.001 o
7 13 4 695.076 699.021 29.444 9.566 o
7 13 5 103.306 60.168 15.792 40.997 o
7 13 6 173.163 182.000 22.316 20.366 o
7 13 7 363.305 398.769 32.464 9.431 o
7 14 1 919.006 929.320 34.273 6.822 o
7 14 2 358.355 347.375 17.863 25.749 o
7 14 3 33.808 31.044 8.273 146.622 o
7 14 4 557.593 556.647 23.425 14.617 o
7 14 5 103.278 92.061 15.634 41.331 o
7 14 6 215.780 218.633 23.541 18.062 o
7 15 1 563.837 543.541 39.152 6.356 o
7 15 2 544.630 558.525 28.284 11.022 o
7 15 3 286.057 303.230 25.469 15.074 o
7 15 4 705.023 702.798 31.616 8.549 o
7 15 5 217.558 196.489 27.207 13.890 o
7 15 6 350.732 363.531 48.512 4.491 o
7 16 1 534.475 492.569 108.772 0.921 o
7 16 2 213.429 217.783 20.141 23.872 o
7 16 3 15.402 13.473 28.600 13.478 o
7 16 4 460.845 462.871 33.236 8.757 o
7 16 5 19.911 31.971 15.821 43.337 o
7 17 1 354.121 414.645 38.595 6.879 o
7 17 2 534.617 563.925 34.894 7.799 o
7 17 3 130.665 67.450 21.282 23.105 o
7 18 2 267.770 258.858 46.801 4.884 o
8 0 0 11311.700 10912.400 151.021 0.175 o
8 0 1 480.927 471.955 12.613 33.925 o
8 0 2 4186.110 4202.870 38.801 1.434 o
8 0 3 707.435 716.051 12.884 23.813 o
8 0 4 11.201 15.227 5.425 345.461 o
8 0 5 54.672 46.008 5.517 264.619 o
8 0 6 1238.450 1252.660 27.302 7.527 o
8 0 7 216.103 202.981 11.940 55.498 o
8 0 8 2002.720 2014.350 55.896 2.324 o
8 0 9 28.191 23.358 12.041 73.472 o
8 0 10 383.577 350.862 36.952 7.458 o
8 1 0 52.069 51.774 6.303 216.343 o
8 1 1 1034.360 1012.000 8.933 18.118 o
8 1 2 31.782 25.013 1.751 1183.160 o
8 1 3 4378.070 4498.230 27.817 1.451 o
8 1 4 80.398 70.007 4.095 322.966 o
8 1 5 2896.780 2981.690 33.189 2.569 o
8 1 6 12.181 5.459 4.360 525.304 o
8 1 7 423.385 432.226 11.790 39.330 o
8 1 8 10.338 8.778 8.258 157.589 o
8 1 9 230.827 223.856 15.405 36.909 o
8 1 10 40.014 61.848 16.185 40.644 o
8 2 0 10342.900 10007.200 62.298 0.292 o
8 2 1 649.725 639.906 7.074 35.779 o
8 2 2 3196.940 3220.750 24.009 2.537 o
8 2 3 97.367 96.999 3.682 305.097 o
8 2 4 2.504 5.721 3.254 977.595 o
8 2 5 30.381 24.385 5.051 350.750 o
8 2 6 1358.490 1347.860 20.980 8.670 o
8 2 7 40.471 44.921 5.246 302.230 o
8 2 8 1371.070 1415.420 32.744 5.703 o
8 2 9 78.900 66.941 12.120 67.526 o
8 2 10 411.210 371.318 23.858 15.840 o
8 3 0 44.706 39.088 6.997 189.951 o
8 3 1 890.650 877.702 10.002 21.268 o
8 3 2 134.427 133.534 4.421 211.260 o
8 3 3 4606.540 4838.150 45.334 1.141 o
8 3 4 1005.920 991.746 14.065 15.638 o
8 3 5 4018.540 4072.580 40.236 1.493 o
8 3 6 388.817 370.141 10.714 46.608 o
8 3 7 280.592 287.145 10.065 60.358 o
8 3 8 2.915 -17.901 9.661 118.061 o
8 3 9 176.872 160.638 14.926 41.491 o
8 3 10 1.055 -3.262 12.709 68.451 o
8 4 0 6309.230 6151.630 86.094 0.537 o
8 4 1 782.114 788.074 9.556 25.225 o
8 4 2 2974.190 3060.720 25.768 2.748 o
8 4 3 83.399 77.171 4.807 265.314 o
8 4 4 2.307 0.155 3.577 843.423 o
8 4 5 0.408 -11.430 5.649 346.111 o
8 4 6 1161.100 1166.300 18.076 11.336 o
8 4 7 17.697 15.194 5.675 309.691 o
8 4 8 1071.890 1088.610 30.697 7.299 o
8 4 9 58.529 42.112 13.186 59.640 o
8 4 10 378.698 373.723 23.947 15.953 o
8 5 0 29.699 37.116 8.253 147.567 o
8 5 1 617.593 613.139 8.535 35.218 o
8 5 2 931.962 947.435 11.823 18.484 o
8 5 3 4862.320 4920.510 52.246 1.007 o
8 5 4 45.213 46.500 6.068 236.656 o
8 5 5 2882.470 2860.070 36.458 2.495 o
8 5 6 9.391 7.131 4.442 514.302 o
8 5 7 296.840 305.050 13.924 39.196 o
8 5 8 6.472 -2.729 9.361 125.014 o
8 5 9 181.874 202.978 16.112 35.812 o
8 5 10 1.857 35.795 31.631 11.030 o
8 6 0 6156.490 6089.540 80.820 0.575 o
8 6 1 49.852 52.351 3.108 532.540 o
8 6 2 2844.000 2822.090 32.473 2.708 o
8 6 3 229.760 225.123 8.133 86.079 o
8 6 4 5.063 8.606 6.895 226.614 o
8 6 5 25.186 21.735 7.273 190.864 o
8 6 6 1025.880 963.395 27.394 8.759 o
8 6 7 2.244 -6.720 7.384 201.826 o
8 6 8 1354.500 1366.300 38.840 4.712 o
8 6 9 3.863 4.555 12.318 72.528 o
8 7 0 18.125 20.959 6.471 241.204 o
8 7 1 747.118 743.932 14.560 20.728 o
8 7 2 146.129 122.278 6.145 154.218 o
8 7 3 2592.850 2533.450 26.495 3.410 o
8 7 4 608.526 634.035 16.143 22.022 o
8 7 5 2140.520 2133.060 52.435 2.416 o
8 7 6 14.040 13.599 10.796 92.637 o
8 7 7 298.931 271.213 19.599 23.606 o
8 7 8 5.905 13.185 14.649 51.154 o
8 7 9 164.349 260.339 33.422 9.468 o
8 8 0 7156.450 6981.280 92.629 0.436 o
8 8 1 530.113 493.032 12.737 31.659 o
8 8 2 1792.520 1774.060 24.555 5.703 o
8 8 3 87.123 84.586 5.886 203.008 o
8 8 4 0.988 0.024 5.657 344.299 o
8 8 5 57.100 45.475 8.928 121.048 o
8 8 6 997.477 958.910 30.467 7.768 o
8 8 7 4.535 11.850 13.723 58.315 o
8 8 8 1203.090 1212.390 48.576 3.629 o
8 8 9 4.166 -1.000 19.605 28.749 o
8 9 0 40.110 33.296 6.712 208.014 o
8 9 1 594.662 605.189 18.255 19.609 o
8 9 2 14.043 3.867 7.526 188.033 o
8 9 3 2291.960 2230.100 31.873 3.625 o
8 9 4 7.055 8.011 7.582 187.539 o
8 9 5 1894.770 1956.950 42.604 3.328 o
8 9 6 0.253 10.804 12.959 65.597 o
8 9 7 225.736 238.821 22.654 19.203 o
8 9 8 4.325 -8.863 13.804 57.893 o
8 10 0 3145.270 3146.000 114.517 0.660 o
8 10 1 413.562 404.686 14.755 31.363 o
8 10 2 1639.420 1659.910 28.732 5.567 o
8 10 3 100.745 103.625 9.226 101.505 o
8 10 4 2.170 -8.392 10.291 104.206 o
8 10 5 2.886 15.060 11.963 76.552 o
8 10 6 672.118 634.900 32.672 8.291 o
8 10 7 4.875 -1.898 18.249 33.161 o
8 10 8 870.848 905.008 44.172 4.672 o
8 11 0 5.750 25.208 16.203 41.747 o
8 11 1 316.457 292.135 13.543 40.201 o
8 11 2 173.269 181.708 10.438 71.713 o
8 11 3 2602.760 2579.740 47.317 2.295 o
8 11 4 22.208 16.062 10.487 96.891 o
8 11 5 1574.990 1453.110 47.643 3.353 o
8 11 6 49.769 59.279 22.584 21.212 o
8 11 7 167.185 202.974 22.844 19.477 o
8 11 8 5.636 4.168 25.934 16.427 o
8 12 0 2247.200 2128.320 100.187 0.924 o
8 12 1 0.384 -12.708 7.036 223.292 o
8 12 2 1157.970 1128.160 29.556 7.331 o
8 12 3 6.962 6.087 7.091 214.211 o
8 12 4 0.811 -9.635 10.090 108.585 o
8 12 5 2.792 23.728 18.252 33.018 o
8 12 6 591.589 597.369 34.306 7.874 o
8 12 7 68.444 79.333 17.631 33.826 o
8 13 0 12.107 19.301 19.882 27.781 o
8 13 1 307.125 319.132 34.859 8.460 o
8 13 2 7.098 1.825 9.430 122.930 o
8 13 3 1417.920 1399.150 44.754 3.818 o
8 13 4 107.172 106.453 15.180 43.272 o
8 13 5 1325.700 1326.410 42.940 4.175 o
8 13 6 85.696 69.318 17.683 33.429 o
8 13 7 104.724 152.643 22.646 20.421 o
8 14 0 2326.220 2351.190 113.517 0.737 o
8 14 1 13.444 15.682 19.705 28.285 o
8 14 2 787.325 775.897 33.943 7.382 o
8 14 3 33.287 30.017 11.650 77.605 o
8 14 4 0.043 -9.669 11.478 83.988 o
8 14 5 13.277 18.775 11.629 79.966 o
8 14 6 451.028 462.832 31.712 9.527 o
8 15 0 4.895 8.360 23.142 20.614 o
8 15 1 233.630 244.605 29.482 11.838 o
8 15 2 0.150 15.618 17.107 37.673 o
8 15 3 1008.980 1056.330 44.746 4.372 o
8 15 4 7.123 -21.748 12.519 70.173 o
8 15 5 650.326 671.541 36.870 6.809 o
8 15 6 17.783 43.799 26.434 15.710 o
8 16 0 1455.730 1608.280 99.670 1.012 o
8 16 1 2.781 0.900 18.785 31.320 o
8 16 2 660.419 663.375 33.732 7.870 o
8 16 3 49.424 78.461 24.224 18.446 o
8 16 4 1.218 10.352 18.977 30.654 o
8 16 5 11.711 40.475 26.725 15.397 o
8 17 0 6.220 6.875 26.047 16.279 o
8 17 1 157.404 165.383 30.324 11.527 o
8 17 2 5.340 -4.996 27.790 14.315 o
8 17 3 724.473 708.319 46.362 4.510 o
8 18 1 0.090 15.345 18.668 31.658 o
9 0 1 2831.670 2766.000 36.498 2.566 o
9 0 2 1869.220 1880.230 21.024 5.844 o
9 0 3 1894.810 1936.070 31.655 4.423 o
9 0 4 1725.700 1741.260 24.941 5.859 o
9 0 5 98.353 91.868 10.384 84.944 o
9 0 6 906.150 881.557 26.627 9.724 o
9 0 7 1345.230 1298.870 35.686 5.310 o
9 0 8 1.314 11.953 10.700 95.811 o
9 0 9 474.606 487.766 39.684 6.351 o
9 0 10 272.080 236.112 30.774 10.841 o
9 1 1 4486.500 4507.730 34.746 1.336 o
9 1 2 1336.780 1350.250 11.139 11.695 o
9 1 3 30.535 27.656 2.490 885.376 o
9 1 4 1591.380 1576.550 20.774 7.268 o
9 1 5 100.551 100.767 5.325 212.951 o
9 1 6 472.079 476.946 14.068 30.491 o
9 1 7 1325.340 1355.610 24.097 7.922 o
9 1 8 0.132 3.590 9.355 126.077 o
9 1 9 572.555 593.043 26.119 12.258 o
9 1 10 62.690 57.694 15.976 41.164 o
9 2 1 3502.340 3467.860 23.695 2.218 o
9 2 2 679.199 691.712 9.387 29.918 o
9 2 3 549.090 559.469 8.335 40.204 o
9 2 4 3330.640 3294.790 44.538 1.839 o
9 2 5 250.355 252.608 10.230 63.203 o
9 2 6 716.554 682.108 24.764 12.179 o
9 2 7 569.623 565.758 15.848 23.769 o
9 2 8 0.485 6.741 12.219 73.851 o
9 2 9 264.487 251.733 18.453 26.715 o
9 2 10 300.959 322.790 49.117 4.419 o
9 3 1 3097.920 3037.850 34.592 2.348 o
9 3 2 797.232 823.033 10.441 23.477 o
9 3 3 209.057 217.981 6.184 116.253 o
9 3 4 3259.630 3290.610 32.271 2.227 o
9 3 5 477.026 495.614 14.009 30.237 o
9 3 6 938.296 943.432 20.058 12.816 o
9 3 7 683.262 675.426 17.417 18.968 o
9 3 8 1.755 9.712 11.742 79.744 o
9 3 9 424.940 390.137 25.303 14.249 o
9 3 10 115.547 47.323 24.954 17.177 o
9 4 1 1059.740 1070.030 14.030 14.593 o
9 4 2 727.231 738.045 9.886 27.015 o
9 4 3 1014.390 997.803 16.774 13.877 o
9 4 4 4105.270 4101.560 46.234 1.364 o
9 4 5 100.987 108.526 7.637 133.824 o
9 4 6 495.208 491.093 14.906 27.857 o
9 4 7 479.192 470.246 14.992 28.301 o
9 4 8 0.465 18.998 12.384 71.516 o
9 4 9 195.078 180.461 17.066 32.446 o
9 5 1 2270.500 2245.930 23.190 4.323 o
9 5 2 2112.570 2121.720 28.274 4.263 o
9 5 3 255.940 270.366 10.032 63.404 o
9 5 4 2321.290 2370.460 35.398 3.258 o
9 5 5 200.941 192.142 11.485 60.066 o
9 5 6 404.661 398.054 14.005 33.778 o
9 5 7 930.409 931.606 25.628 9.962 o
9 5 8 0.427 9.424 10.945 91.830 o
9 5 9 357.004 357.553 21.845 18.790 o
9 6 1 1926.530 1895.810 23.137 5.409 o
9 6 2 973.421 935.924 16.025 15.070 o
9 6 3 788.017 782.362 14.891 19.397 o
9 6 4 2082.980 2066.480 41.843 3.170 o
9 6 5 149.618 141.176 13.995 47.624 o
9 6 6 577.042 558.208 17.886 20.659 o
9 6 7 711.734 690.700 24.614 12.282 o
9 6 8 0.097 29.614 12.538 69.486 o
9 6 9 252.387 234.535 22.188 19.723 o
9 7 1 3165.400 3142.190 32.165 2.345 o
9 7 2 282.765 279.972 12.766 45.230 o
9 7 3 22.367 21.684 3.650 615.288 o
9 7 4 1078.570 1088.750 21.472 10.654 o
9 7 5 117.706 128.225 12.011 63.791 o
9 7 6 540.611 487.128 23.718 14.706 o
9 7 7 900.142 834.114 27.703 9.365 o
9 7 8 1.577 -1.909 13.166 63.755 o
9 7 9 458.759 419.074 58.275 3.119 o
9 8 1 2510.950 2422.580 28.494 3.463 o
9 8 2 675.664 659.302 13.691 24.000 o
9 8 3 356.245 344.033 9.913 53.226 o
9 8 4 1334.120 1357.680 29.114 6.624 o
9 8 5 174.080 159.807 13.130 51.309 o
9 8 6 600.304 550.845 23.704 14.100 o
9 8 7 610.885 550.722 23.652 14.073 o
9 8 8 0.554 -17.569 14.727 51.002 o
9 8 9 314.687 355.983 36.946 7.554 o
9 9 1 2093.390 2080.370 29.257 4.235 o
9 9 2 740.773 760.542 15.139 20.050 o
9 9 3 41.642 44.414 6.827 198.162 o
9 9 4 1063.850 1029.470 33.398 6.635 o
9 9 5 73.729 67.204 10.469 87.992 o
9 9 6 254.656 236.577 21.115 21.472 o
9 9 7 743.373 726.161 53.519 3.479 o
9 9 8 0.081 13.589 15.139 48.084 o
9 10 1 678.721 680.560 17.842 18.518 o
9 10 2 719.089 704.884 17.975 17.723 o
9 10 3 567.906 527.675 22.005 16.014 o
9 10 4 1605.200 1636.220 44.635 3.549 o
9 10 5 76.307 59.092 13.110 58.933 o
9 10 6 343.274 306.001 23.946 16.412 o
9 10 7 470.998 493.594 32.210 9.184 o
9 10 8 0.223 -6.927 15.556 45.723 o
9 11 1 1057.730 1060.840 24.585 9.522 o
9 11 2 626.277 613.870 17.466 20.122 o
9 11 3 192.118 175.566 11.970 57.651 o
9 11 4 1301.420 1305.590 38.054 4.959 o
9 11 5 159.891 183.548 22.985 19.377 o
9 11 6 378.544 406.729 27.653 12.438 o
9 11 7 473.828 470.104 40.822 6.044 o
9 11 8 0.006 23.040 20.104 27.273 o
9 12 1 692.473 667.053 78.545 1.715 o
9 12 2 298.195 281.792 15.649 33.462 o
9 12 3 147.211 124.149 13.958 48.276 o
9 12 4 1645.490 1672.810 44.238 3.536 o
9 12 5 115.458 120.787 15.995 38.975 o
9 12 6 229.786 167.759 20.253 23.738 o
9 12 7 187.219 186.188 21.987 20.794 o
9 13 1 1004.040 996.872 50.758 3.585 o
9 13 2 285.169 277.567 15.781 33.430 o
9 13 3 90.607 96.395 13.535 54.065 o
9 13 4 922.785 962.164 63.643 2.455 o
9 13 5 134.658 120.313 25.866 15.793 o
9 13 6 262.156 254.832 24.697 16.191 o
9 13 7 321.954 315.246 28.644 12.070 o
9 14 1 582.198 579.101 41.359 5.728 o
9 14 2 362.397 383.081 23.100 17.011 o
9 14 3 236.101 234.404 18.183 27.975 o
9 14 4 730.289 700.144 30.957 8.759 o
9 14 5 53.623 72.336 23.396 19.737 o
9 14 6 217.586 210.784 23.960 17.506 o
9 15 1 851.474 983.029 54.317 3.276 o
9 15 2 283.816 248.589 20.744 21.767 o
9 15 3 25.669 31.838 15.042 47.666 o
9 15 4 305.633 286.653 27.889 12.776 o
9 15 5 16.214 -8.746 14.405 52.761 o
9 15 6 89.617 68.685 28.984 12.882 o
9 16 1 571.604 626.695 35.837 7.325 o
9 16 2 346.988 415.241 30.770 10.402 o
9 16 3 119.642 130.468 25.538 16.227 o
9 16 4 366.546 355.270 35.336 8.120 o
9 17 1 547.527 588.060 42.067 5.589 o
9 17 2 109.723 87.794 30.082 11.912 o
9 17 3 28.309 17.389 19.352 29.143 o
10 0 0 47.346 45.770 7.163 179.863 o
10 0 1 1348.670 1336.070 24.265 7.825 o
10 0 2 4.989 6.487 3.907 675.192 o
10 0 3 4472.010 4541.830 39.805 1.277 o
10 0 4 157.597 159.917 9.157 89.395 o
10 0 5 404.354 443.667 23.134 16.432 o
10 0 6 83.126 84.696 10.146 90.615 o
10 0 7 427.241 455.168 20.824 19.054 o
10 0 8 11.466 -11.582 25.418 17.087 o
10 0 9 179.388 199.636 44.994 5.338 o
10 0 10 2.749 15.098 33.794 9.678 o
10 1 0 6312.050 6219.000 77.917 0.571 o
10 1 1 13.389 8.874 3.127 903.979 o
10 1 2 1681.260 1705.650 14.218 7.810 o
10 1 3 19.456 16.602 2.317 1196.950 o
10 1 4 0.291 1.929 2.905 1284.870 o
10 1 5 6.442 -0.629 3.629 787.495 o
10 1 6 1247.970 1248.640 23.614 8.597 o
10 1 7 8.529 16.805 6.719 233.007 o
10 1 8 2423.060 2602.960 58.128 1.919 o
10 1 9 1.746 0.414 12.822 67.204 o
10 1 10 253.154 223.021 21.692 20.564 o
10 2 0 20.676 11.898 6.231 260.093 o
10 2 1 1144.600 1125.190 11.742 14.466 o
10 2 2 61.983 62.209 3.067 476.314 o
10 2 3 2786.850 2874.670 23.781 3.110 o
10 2 4 33.354 32.727 3.784 516.814 o
10 2 5 2368.170 2370.350 36.978 3.107 o
10 2 6 0.381 -4.657 5.983 308.689 o
10 2 7 191.048 195.350 11.498 60.553 o
10 2 8 15.022 6.913 11.357 84.120 o
10 2 9 115.243 131.824 17.603 32.649 o
10 2 10 0.408 6.132 21.386 24.169 o
10 3 0 4951.330 4953.500 37.757 1.116 o
10 3 1 83.501 70.271 3.157 395.196 o
10 3 2 816.276 814.349 9.657 23.930 o
10 3 3 110.044 109.231 4.982 217.509 o
10 3 4 0.237 -0.238 4.357 581.902 o
10 3 5 5.988 6.520 5.344 371.056 o
10 3 6 1367.370 1339.310 24.711 7.632 o
10 3 7 8.205 6.090 6.721 236.850 o
10 3 8 951.850 1058.100 37.108 5.900 o
10 3 9 9.905 -8.280 13.245 62.597 o
10 4 0 12.416 13.451 2.589 1182.730 o
10 4 1 581.404 575.645 9.799 34.955 o
10 4 2 2.312 2.708 2.265 1964.630 o
10 4 3 6066.510 6009.240 61.822 0.683 o
10 4 4 17.734 13.486 5.216 361.502 o
10 4 5 1875.070 1889.870 29.116 4.793 o
10 4 6 1.944 -3.287 6.347 272.908 o
10 4 7 148.565 144.250 9.769 83.811 o
10 4 8 10.110 -14.376 11.519 82.531 o
10 4 9 76.778 55.891 13.899 52.972 o
10 5 0 1219.800 1254.230 35.807 5.545 o
10 5 1 180.828 169.774 6.756 121.171 o
10 5 2 2029.440 2039.340 21.875 5.140 o
10 5 3 19.216 15.511 4.430 473.153 o
10 5 4 0.036 -2.856 5.005 441.619 o
10 5 5 18.289 31.861 8.507 143.367 o
10 5 6 946.524 936.578 31.773 7.512 o
10 5 7 13.618 11.053 6.869 222.033 o
10 5 8 1431.880 1428.120 48.088 3.428 o
10 5 9 2.259 -2.984 12.910 66.275 o
10 6 0 38.069 35.360 11.743 75.851 o
10 6 1 757.048 724.035 10.963 25.035 o
10 6 2 0.397 2.287 5.384 378.970 o
10 6 3 3120.970 3106.660 31.632 2.407 o
10 6 4 28.621 27.342 7.400 182.143 o
10 6 5 1106.320 1082.550 26.984 8.383 o
10 6 6 26.674 22.293 7.308 188.398 o
10 6 7 232.631 212.561 15.637 36.146 o
10 6 8 8.387 -2.439 14.004 56.097 o
10 6 9 105.881 106.190 23.804 18.703 o
10 7 0 8191.070 8092.830 119.495 0.305 o
10 7 1 64.570 63.531 5.619 240.956 o
10 7 2 688.563 665.342 16.135 20.473 o
10 7 3 26.647 23.518 3.426 644.997 o
10 7 4 0.237 6.426 6.248 280.102 o
10 7 5 1.607 -4.776 7.430 199.658 o
10 7 6 1079.150 1054.230 30.690 7.329 o
10 7 7 1.175 -14.964 9.856 113.734 o
10 7 8 1480.840 1522.950 54.270 2.815 o
10 7 9 1.013 -35.154 23.323 20.338 o
10 8 0 17.138 15.415 5.917 287.619 o
10 8 1 904.936 896.858 17.792 14.779 o
10 8 2 69.434 80.285 8.286 129.906 o
10 8 3 1337.060 1317.440 25.124 7.672 o
10 8 4 27.139 12.969 7.502 181.380 o
10 8 5 1050.910 1013.450 27.979 8.362 o
10 8 6 0.817 -7.698 11.959 77.314 o
10 8 7 200.470 173.627 14.946 40.442 o
10 8 8 13.631 6.440 14.567 51.581 o
10 8 9 122.057 118.068 39.087 7.108 o
10 9 0 3193.270 3157.380 85.956 0.995 o
10 9 1 0.094 4.134 5.251 397.021 o
10 9 2 1048.010 1063.740 18.073 12.580 o
10 9 3 28.246 30.791 7.164 192.402 o
10 9 4 0.010 9.522 7.725 183.422 o
10 9 5 5.429 -12.992 9.534 120.756 o
10 9 6 646.679 626.795 31.763 8.753 o
10 9 7 2.328 -2.569 14.851 50.101 o
10 9 8 1427.030 1527.620 55.814 2.723 o
10 10 0 16.037 17.365 29.646 12.542 o
10 10 1 365.140 358.936 13.557 37.132 o
10 10 2 6.314 2.899 4.148 605.585 o
10 10 3 3065.180 3000.300 47.162 1.952 o
10 10 4 50.003 41.333 10.099 98.570 o
10 10 5 719.011 750.002 28.623 9.791 o
10 10 6 18.766 16.341 12.741 66.624 o
10 10 7 175.082 159.932 21.316 22.226 o
10 10 8 4.644 -49.072 19.826 28.107 o
10 11 0 1443.410 1535.040 84.468 1.367 o
10 11 1 29.511 26.739 6.701 217.057 o
10 11 2 793.402 754.155 20.751 14.271 o
10 11 3 12.116 7.480 7.282 200.431 o
10 11 4 0.828 -0.707 10.933 92.489 o
10 11 5 11.926 13.207 11.062 88.571 o
10 11 6 610.297 590.746 32.727 8.477 o
10 11 7 0.285 14.225 33.309 9.965 o
10 12 0 13.242 12.911 20.948 25.063 o
10 12 1 258.124 239.212 17.035 30.665 o
10 12 2 5.607 3.774 6.487 256.715 o
10 12 3 1626.420 1576.710 41.185 3.931 o
10 12 4 4.884 9.928 9.881 111.783 o
10 12 5 1438.170 1444.360 56.664 2.675 o
10 12 6 0.191 -3.597 17.411 36.502 o
10 12 7 64.667 47.445 16.543 38.590 o
10 13 0 1938.340 1918.680 102.446 0.920 o
10 13 1 18.757 8.539 9.739 112.864 o
10 13 2 454.850 458.601 31.516 9.625 o
10 13 3 29.418 39.388 13.892 55.330 o
10 13 4 0.367 1.494 13.594 59.831 o
10 13 5 2.502 24.636 14.072 55.312 o
10 13 6 446.908 408.517 29.811 10.695 o
10 14 0 8.183 1.291 24.562 18.305 o
10 14 1 249.895 283.746 20.654 22.103 o
10 14 2 4.825 -5.092 11.422 84.399 o
10 14 3 1225.760 1044.190 152.865 0.461 o
10 14 4 0.555 -11.284 13.773 58.311 o
10 14 5 419.726 325.693 25.756 14.034 o
10 14 6 2.222 -23.355 16.922 38.602 o
10 15 0 1563.490 1698.300 102.478 0.952 o
10 15 1 9.444 4.477 10.990 90.416 o
10 15 2 576.620 535.077 38.258 6.607 o
10 15 3 2.477 7.834 13.443 60.944 o
10 15 4 0.079 1.056 52.546 4.008 o
10 15 5 3.344 33.893 20.490 26.183 o
10 16 0 14.124 74.817 37.118 7.989 o
10 16 1 212.156 258.396 22.242 19.871 o
10 16 2 0.957 -64.665 21.245 24.510 o
10 16 3 573.810 498.469 38.775 6.482 o
10 16 4 5.084 -2.189 18.511 32.230 o
10 17 1 2.375 31.326 19.111 30.091 o
10 17 2 222.678 189.254 27.350 13.750 o
10 17 3 5.636 -9.392 29.856 12.404 o
11 0 1 3176.770 3264.330 43.380 1.952 o
11 0 2 440.005 428.523 12.995 35.040 o
11 0 3 1161.740 1166.350 19.925 10.571 o
11 0 4 1121.660 1123.170 22.381 9.936 o
11 0 5 199.666 201.041 11.738 57.998 o
11 0 6 820.355 842.227 27.736 9.648 o
11 0 7 1278.880 1340.200 36.404 5.257 o
11 0 8 12.079 29.985 16.095 42.101 o
11 0 9 421.790 323.898 32.732 9.245 o
11 1 1 2196.550 2180.120 25.934 4.284 o
11 1 2 800.981 804.022 9.078 25.032 o
11 1 3 5.993 2.833 2.245 1828.080 o
11 1 4 1985.220 2017.780 18.962 5.584 o
11 1 5 50.689 51.141 8.630 129.240 o
11 1 6 464.060 462.833 14.740 29.324 o
11 1 7 586.166 583.095 17.112 21.423 o
11 1 8 1.218 3.430 12.709 68.342 o
11 1 9 255.698 207.855 21.104 21.622 o
11 2 1 3186.030 3238.770 31.511 2.317 o
11 2 2 624.725 638.049 8.325 34.766 o
11 2 3 370.303 373.054 8.503 58.236 o
11 2 4 1718.740 1693.880 19.211 6.873 o
11 2 5 207.847 220.563 10.218 68.574 o
11 2 6 232.335 220.906 11.859 54.471 o
11 2 7 719.487 725.520 19.216 16.392 o
11 2 8 0.043 -11.353 16.250 41.907 o
11 2 9 259.514 233.065 26.693 14.136 o
11 3 1 1200.860 1215.630 13.463 12.712 o
11 3 2 900.115 903.823 10.259 20.615 o
11 3 3 387.626 396.270 8.799 54.364 o
11 3 4 3040.650 3060.980 60.004 1.569 o
11 3 5 256.656 240.870 10.698 59.823 o
11 3 6 916.694 885.418 20.589 12.880 o
11 3 7 516.929 514.526 16.489 24.142 o
11 3 8 0.289 -2.914 11.833 79.014 o
11 3 9 241.098 241.290 20.888 21.991 o
11 4 1 1483.510 1464.210 16.322 8.975 o
11 4 2 128.094 134.080 4.599 209.445 o
11 4 3 475.035 489.089 11.134 37.903 o
11 4 4 2031.670 2005.000 31.394 4.182 o
11 4 5 77.158 76.434 8.930 113.820 o
11 4 6 236.646 224.350 11.293 57.802 o
11 4 7 595.391 600.253 18.265 19.619 o
11 4 8 1.305 36.463 13.322 61.419 o
11 4 9 197.032 163.685 18.975 27.089 o
11 5 1 1788.380 1773.040 21.503 6.162 o
11 5 2 1441.930 1405.030 16.753 9.257 o
11 5 3 56.876 50.376 5.123 288.794 o
11 5 4 2425.600 2408.580 50.544 2.289 o
11 5 5 239.841 209.606 12.700 49.351 o
11 5 6 492.237 481.741 18.679 21.223 o
11 5 7 413.531 401.144 19.475 21.535 o
11 5 8 2.122 18.429 11.014 90.070 o
11 5 9 161.593 150.742 18.464 29.065 o
11 6 1 2151.580 2179.930 22.334 4.682 o
11 6 2 335.610 353.828 8.437 62.713 o
11 6 3 512.975 481.508 14.771 27.830 o
11 6 4 1291.400 1255.590 30.657 6.510 o
11 6 5 176.794 174.391 12.099 57.720 o
11 6 6 367.780 345.687 16.625 28.410 o
11 6 7 733.145 693.447 26.148 11.194 o
11 6 8 4.469 17.561 13.397 61.037 o
11 6 9 261.230 211.130 27.851 13.115 o
11 7 1 1124.200 1071.290 16.950 12.485 o
11 7 2 272.177 282.847 7.353 82.906 o
11 7 3 41.253 37.092 5.548 280.931 o
11 7 4 1399.990 1296.260 39.351 4.620 o
11 7 5 19.061 5.432 6.783 225.703 o
11 7 6 443.522 423.628 19.077 21.646 o
11 7 7 495.458 455.337 24.834 14.081 o
11 7 8 0.122 10.281 14.373 53.384 o
11 7 9 240.186 228.752 30.650 11.015 o
11 8 1 2419.800 2376.330 30.873 3.450 o
11 8 2 724.141 721.096 14.869 20.959 o
11 8 3 329.067 340.456 12.550 42.698 o
11 8 4 759.104 767.125 20.871 14.411 o
11 8 5 174.986 167.951 12.020 58.621 o
11 8 6 275.563 287.970 19.323 24.361 o
11 8 7 740.257 749.606 36.967 6.561 o
11 8 8 0.101 1.087 26.949 15.236 o
11 9 1 1158.860 1090.100 22.542 9.765 o
11 9 2 596.678 592.611 17.054 21.268 o
11 9 3 19.137 23.294 7.344 189.980 o
11 9 4 1234.010 1227.950 27.222 7.605 o
11 9 5 50.998 47.810 15.180 45.843 o
11 9 6 283.686 241.090 16.865 30.610 o
11 9 7 389.322 379.739 29.344 11.231 o
11 9 8 0.013 -20.854 17.841 34.766 o
11 10 1 948.651 942.928 21.657 11.830 o
11 10 2 139.132 130.762 8.976 97.037 o
11 10 3 343.815 374.104 15.683 31.057 o
11 10 4 908.260 888.100 30.791 8.020 o
11 10 5 83.879 106.964 12.095 66.059 o
11 10 6 263.659 263.495 23.123 18.153 o
11 10 7 503.264 423.135 32.000 9.296 o
11 10 8 2.486 5.138 18.776 31.328 o
11 11 1 735.310 719.976 26.782 10.757 o
11 11 2 570.523 574.947 18.678 19.576 o
11 11 3 107.670 96.220 10.047 88.245 o
11 11 4 1423.350 1410.840 54.386 2.866 o
11 11 5 130.234 125.942 17.121 34.106 o
11 11 6 378.261 374.180 27.049 12.991 o
11 11 7 249.791 261.612 25.151 15.720 o
11 12 1 802.784 780.720 29.346 9.098 o
11 12 2 176.698 174.463 13.271 49.974 o
11 12 3 97.408 72.468 11.778 69.463 o
11 12 4 925.379 915.783 33.286 7.115 o
11 12 5 82.159 74.207 13.527 55.021 o
11 12 6 64.149 59.469 21.465 23.311 o
11 12 7 245.348 213.788 36.182 8.055 o
11 13 1 446.255 452.412 24.212 14.976 o
11 13 2 341.766 395.337 23.311 16.864 o
11 13 3 123.969 115.433 16.667 36.052 o
11 13 4 943.856 972.516 42.009 4.948 o
11 13 5 72.644 59.090 14.351 50.015 o
11 13 6 262.917 231.902 30.726 10.902 o
11 14 1 700.220 702.699 30.347 9.117 o
11 14 2 190.539 184.130 20.425 23.725 o
11 14 3 177.525 166.730 20.166 24.518 o
11 14 4 414.309 401.484 39.878 6.415 o
11 14 5 51.427 77.407 28.694 13.226 o
11 15 1 524.948 543.195 28.069 11.267 o
11 15 2 218.968 216.434 28.792 12.462 o
11 15 3 3.177 -56.506 19.526 28.992 o
11 15 4 423.978 395.473 57.485 3.216 o
11 15 5 12.130 -19.583 19.482 29.029 o
11 16 1 621.069 620.532 56.710 3.198 o
11 16 2 178.844 137.837 22.675 19.898 o
11 16 3 113.182 107.027 23.494 19.132 o
11 17 1 258.747 302.315 33.233 9.355 o
11 17 2 118.171 60.269 48.608 4.638 o
12 0 0 8062.780 8039.370 145.833 0.259 o
12 0 1 2.961 9.018 6.103 289.164 o
12 0 2 933.596 947.001 22.636 11.385 o
12 0 3 35.903 24.234 6.664 215.922 o
12 0 4 3.899 2.914 4.609 503.580 o
12 0 5 0.754 -12.417 9.159 131.751 o
12 0 6 929.829 983.525 30.796 7.817 o
12 0 7 37.099 36.961 9.872 104.960 o
12 0 8 947.853 995.497 119.165 0.754 o
12 0 9 1.221 14.654 28.629 13.482 o
12 1 0 48.222 42.215 8.366 138.200 o
12 1 1 607.130 592.728 13.610 26.431 o
12 1 2 49.042 45.873 4.088 406.852 o
12 1 3 2643.990 2724.130 23.290 3.392 o
12 1 4 71.046 70.819 4.157 332.458 o
12 1 5 2097.350 2112.720 30.853 4.056 o
12 1 6 51.511 33.797 6.540 209.977 o
12 1 7 207.054 208.767 11.336 60.143 o
12 1 8 10.306 -20.539 16.175 42.068 o
12 1 9 92.640 44.074 19.865 26.861 o
12 2 0 3062.320 2995.370 53.190 1.766 o
12 2 1 5.587 1.482 5.574 346.557 o
12 2 2 2113.860 2173.720 22.322 4.766 o
12 2 3 1.857 5.379 3.032 1127.820 o
12 2 4 0.804 -1.451 4.048 670.966 o
12 2 5 19.244 5.627 6.226 264.541 o
12 2 6 636.705 609.329 17.124 20.444 o
12 2 7 19.209 9.178 7.396 190.756 o
12 2 8 1378.650 1345.430 41.351 4.324 o
12 2 9 42.854 21.779 17.801 34.093 o
12 3 0 54.937 44.306 8.150 142.394 o
12 3 1 374.738 379.671 13.503 36.608 o
12 3 2 49.607 47.531 2.681 618.528 o
12 3 3 3957.420 3943.350 33.924 1.646 o
12 3 4 188.612 178.743 9.820 76.479 o
12 3 5 1269.180 1190.240 27.563 7.456 o
12 3 6 50.174 20.573 6.865 198.161 o
12 3 7 254.278 265.221 13.055 45.480 o
12 3 8 11.095 13.034 11.448 82.895 o
12 4 0 4757.060 4777.760 54.891 1.015 o
12 4 1 388.762 384.486 8.522 56.071 o
12 4 2 1334.630 1309.170 14.374 10.921 o
12 4 3 13.149 9.770 2.987 969.206 o
12 4 4 0.163 -11.855 9.597 120.130 o
12 4 5 51.403 42.327 10.761 87.564 o
12 4 6 801.009 769.170 33.426 7.533 o
12 4 7 42.887 34.489 8.321 142.049 o
12 4 8 945.601 996.021 36.161 6.195 o
12 5 0 38.281 36.216 4.063 449.827 o
12 5 1 510.831 508.595 12.354 32.936 o
12 5 2 88.802 71.257 6.185 193.256 o
12 5 3 1736.950 1703.740 22.285 6.299 o
12 5 4 6.354 2.413 6.872 229.309 o
12 5 5 2322.660 2270.820 50.884 2.364 o
12 5 6 1.564 2.320 7.799 180.841 o
12 5 7 143.460 139.055 15.065 42.226 o
12 5 8 11.639 44.143 19.011 30.223 o
12 6 0 4384.070 4278.490 58.850 1.094 o
12 6 1 8.330 6.359 2.890 1113.990 o
12 6 2 1011.180 1000.070 16.448 14.088 o
12 6 3 1.303 -2.864 6.429 266.555 o
12 6 4 2.856 -10.417 6.816 236.237 o
12 6 5 5.570 -4.081 7.139 213.914 o
12 6 6 658.675 648.465 22.651 14.231 o
12 6 7 2.670 11.427 17.307 36.803 o
12 6 8 882.804 902.435 41.590 5.141 o
12 7 0 46.188 47.778 6.517 210.120 o
12 7 1 364.597 344.691 9.782 53.264 o
12 7 2 144.792 158.700 9.937 81.349 o
12 7 3 2843.200 2902.210 40.117 2.358 o
12 7 4 160.205 140.483 10.084 78.927 o
12 7 5 1011.900 955.730 24.193 10.165 o
12 7 6 16.435 14.626 7.407 190.236 o
12 7 7 189.371 192.591 20.382 23.782 o
12 7 8 8.112 41.734 27.564 14.487 o
12 8 0 2195.920 2140.600 42.786 2.974 o
12 8 1 58.746 60.880 6.450 201.917 o
12 8 2 1377.390 1325.300 26.894 7.072 o
12 8 3 4.189 12.518 8.161 162.630 o
12 8 4 0.033 2.768 8.803 142.458 o
12 8 5 1.234 0.904 7.841 179.300 o
12 8 6 458.221 449.645 19.519 20.605 o
12 8 7 5.990 1.227 15.276 47.235 o
12 9 0 23.691 35.257 17.930 33.808 o
12 9 1 314.161 310.816 12.326 45.050 o
12 9 2 10.330 9.191 6.163 276.319 o
12 9 3 1584.930 1603.030 28.082 5.871 o
12 9 4 5.527 15.840 7.820 175.642 o
12 9 5 1191.440 1231.830 32.914 6.246 o
12 9 6 26.293 24.545 10.658 92.964 o
12 9 7 148.347 157.411 25.744 15.795 o
12 10 0 3461.130 3475.830 98.497 0.786 o
12 10 1 120.822 117.985 13.289 53.867 o
12 10 2 572.033 559.111 17.382 21.438 o
12 10 3 1.237 10.387 7.000 221.833 o
12 10 4 0.572 -5.779 9.110 133.222 o
12 10 5 13.941 9.665 11.293 85.032 o
12 10 6 541.453 487.594 25.319 13.311 o
12 10 7 3.848 36.744 17.122 37.353 o
12 11 0 20.628 56.791 37.360 7.889 o
12 11 1 255.368 255.144 15.033 37.144 o
12 11 2 21.153 19.754 8.635 140.244 o
12 11 3 1282.860 1380.590 49.224 3.438 o
12 11 4 33.545 48.602 13.748 56.081 o
12 11 5 1058.450 1059.020 36.593 5.834 o
12 11 6 16.045 28.051 12.854 65.315 o
12 11 7 80.058 97.637 30.953 11.316 o
12 12 0 1303.360 1219.380 81.143 1.508 o
12 12 1 30.933 31.138 10.306 98.080 o
12 12 2 782.078 792.416 28.475 9.546 o
12 12 3 17.916 -2.578 11.749 78.749 o
12 12 4 0.190 -10.565 14.787 50.600 o
12 12 5 15.867 16.096 12.392 70.528 o
12 12 6 308.801 319.973 40.814 6.290 o
12 13 0 20.661 -0.323 21.399 24.015 o
12 13 1 143.349 132.043 14.774 43.798 o
12 13 2 0.816 17.474 12.412 71.220 o
12 13 3 1331.250 1298.070 46.945 3.683 o
12 13 4 17.970 11.130 28.710 13.372 o
12 13 5 508.908 427.148 50.029 4.142 o
12 14 0 1442.920 1730.900 103.317 0.945 o
12 14 1 18.456 6.365 11.659 79.649 o
12 14 2 460.860 493.412 30.074 10.357 o
12 14 3 0.630 -19.860 14.786 50.594 o
12 14 4 0.098 18.462 24.433 18.497 o
12 15 1 164.299 158.011 28.855 12.665 o
12 15 2 28.395 7.325 33.810 9.643 o
12 15 3 553.002 542.924 54.451 3.492 o
12 16 1 6.265 47.253 27.112 14.969 o
13 0 1 726.827 725.001 24.556 12.135 o
13 0 2 351.798 347.633 22.327 18.219 o
13 0 3 6.326 5.156 6.940 224.052 o
13 0 4 1828.730 1803.360 36.784 4.047 o
13 0 5 55.407 50.394 9.524 107.915 o
13 0 6 313.853 284.951 27.766 12.849 o
13 0 7 326.255 349.451 28.757 11.911 o
13 1 1 1202.970 1168.970 20.356 10.149 o
13 1 2 865.472 872.946 14.940 17.567 o
13 1 3 578.868 583.873 11.470 31.375 o
13 1 4 1045.790 1069.310 24.335 9.660 o
13 1 5 439.729 452.315 14.140 31.569 o
13 1 6 299.935 300.006 12.747 44.071 o
13 1 7 631.778 591.926 25.731 12.229 o
13 2 1 914.699 900.056 21.021 12.577 o
13 2 2 1502.600 1520.770 22.487 7.341 o
13 2 3 47.567 47.965 4.921 319.481 o
13 2 4 1125.620 1115.250 25.145 8.888 o
13 2 5 76.239 65.804 7.150 163.760 o
13 2 6 311.428 293.606 12.756 43.660 o
13 2 7 588.839 599.016 26.300 12.036 o
13 3 1 974.476 948.934 21.942 11.492 o
13 3 2 473.385 486.653 7.067 50.998 o
13 3 3 331.888 338.619 10.961 49.777 o
13 3 4 551.945 533.943 17.784 21.343 o
13 3 5 93.249 89.816 21.074 23.772 o
13 3 6 114.312 110.034 10.624 79.171 o
13 3 7 870.149 854.466 46.995 4.235 o
13 4 1 1411.840 1416.350 29.428 6.276 o
13 4 2 1150.330 1143.910 18.553 11.288 o
13 4 3 67.972 67.025 6.293 201.976 o
13 4 4 858.127 842.759 21.009 13.218 o
13 4 5 182.504 181.769 12.402 55.024 o
13 4 6 562.556 586.986 21.334 16.495 o
13 4 7 597.047 588.983 53.224 3.614 o
13 5 1 1405.020 1375.700 17.619 9.310 o
13 5 2 293.556 290.888 10.235 58.075 o
13 5 3 123.825 108.311 7.309 135.098 o
13 5 4 664.220 661.615 18.201 18.421 o
13 5 5 222.500 207.270 13.640 45.206 o
13 5 6 133.390 125.751 11.956 63.290 o
13 6 1 726.334 738.293 13.040 22.978 o
13 6 2 690.749 667.040 15.936 20.670 o
13 6 3 26.069 15.290 5.493 316.995 o
13 6 4 1147.410 1114.470 24.247 9.119 o
13 6 5 66.533 68.256 10.282 91.624 o
13 6 6 317.565 297.034 18.396 25.662 o
13 6 7 381.022 392.451 51.578 3.975 o
13 7 1 676.644 664.478 15.672 21.253 o
13 7 2 845.806 867.509 19.094 14.553 o
13 7 3 605.805 602.863 16.603 21.675 o
13 7 4 767.877 705.593 19.969 15.341 o
13 7 5 228.482 214.711 11.720 55.806 o
13 7 6 227.673 242.503 15.998 34.594 o
13 7 7 591.052 616.224 61.939 2.720 o
13 8 1 467.034 468.171 14.491 29.753 o
13 8 2 649.444 652.025 16.919 20.201 o
13 8 3 6.193 2.852 6.097 289.565 o
13 8 4 1044.320 1008.120 32.222 7.032 o
13 8 5 18.919 25.524 7.468 183.785 o
13 8 6 150.434 142.817 13.799 48.695 o
13 8 7 294.901 283.840 44.768 5.296 o
13 9 1 821.459 793.276 22.773 12.500 o
13 9 2 422.128 423.023 15.103 30.018 o
13 9 3 310.044 329.179 13.434 40.163 o
13 9 4 593.928 621.038 20.111 17.338 o
13 9 5 268.796 282.660 14.935 36.691 o
13 9 6 206.786 159.760 18.770 27.500 o
13 9 7 395.673 428.504 51.804 3.928 o
13 10 1 695.963 669.918 22.053 14.361 o
13 10 2 377.688 377.004 16.811 27.458 o
13 10 3 26.251 39.108 9.551 113.234 o
13 10 4 743.996 815.108 29.123 9.343 o
13 10 5 66.782 50.639 24.203 18.460 o
13 10 6 312.989 325.543 24.729 15.655 o
13 10 7 268.365 234.425 42.573 5.870 o
13 11 1 702.526 713.856 23.953 12.721 o
13 11 2 200.613 220.526 13.777 45.138 o
13 11 3 76.518 58.112 16.480 38.498 o
13 11 4 343.197 383.510 50.642 4.135 o
13 11 5 62.153 49.756 17.045 36.473 o
13 11 6 49.042 11.985 25.118 17.323 o
13 12 1 559.794 603.984 31.506 9.142 o
13 12 2 716.972 764.604 42.377 5.247 o
13 12 3 66.835 70.847 29.791 12.257 o
13 12 4 418.082 438.413 54.870 3.510 o
13 12 6 225.405 110.408 37.247 7.705 o
13 13 1 450.330 475.899 39.636 6.401 o
13 13 2 197.910 227.292 43.864 5.590 o
13 13 3 131.725 118.746 33.826 9.417 o
13 14 1 325.890 303.383 35.067 8.348 o
14 0 0 38.366 -3.483 16.817 38.395 o
14 0 1 170.277 150.856 13.388 50.114 o
14 0 2 308.076 294.089 13.831 39.348 o
14 0 3 2487.320 2427.520 57.024 1.972 o
14 0 4 110.359 124.539 14.588 46.051 o
14 0 5 2463.440 2454.190 81.915 1.222 o
14 0 6 1.127 -10.247 31.550 11.115 o
14 1 0 2042.400 2001.190 48.738 2.736 o
14 1 1 9.191 8.404 6.055 287.363 o
14 1 2 1590.590 1569.950 26.457 6.190 o
14 1 3 20.018 15.276 12.366 70.581 o
14 1 4 0.300 4.900 6.713 243.542 o
14 1 5 8.247 -1.526 11.632 81.111 o
14 1 6 603.031 591.073 28.167 10.796 o
14 2 0 42.454 35.472 9.496 111.954 o
14 2 1 296.473 303.200 13.229 42.054 o
14 2 2 8.459 4.626 7.103 213.076 o
14 2 3 1777.050 1745.410 32.178 4.715 o
14 2 4 55.709 53.295 10.606 88.815 o
14 2 5 1649.600 1588.640 49.457 3.084 o
14 2 6 21.489 2.922 11.930 76.043 o
14 3 0 3963.430 3998.850 61.386 1.177 o
14 3 1 442.047 436.689 15.857 27.642 o
14 3 2 1513.430 1503.040 31.393 5.564 o
14 3 3 5.754 0.878 8.228 161.451 o
14 3 4 0.003 5.992 9.151 131.501 o
14 3 5 20.857 19.317 11.701 78.379 o
14 3 6 625.569 621.673 29.081 10.135 o
14 4 0 58.888 55.191 11.504 76.258 o
14 4 1 388.192 393.484 16.696 27.348 o
14 4 2 33.557 33.799 12.605 66.627 o
14 4 3 994.008 984.719 25.953 9.417 o
14 4 4 14.931 -5.236 17.566 35.626 o
14 4 5 1248.050 1216.150 41.341 4.557 o
14 4 6 3.164 -5.573 12.036 76.165 o
14 5 0 3426.370 3320.880 64.711 1.320 o
14 5 1 0.313 -15.793 7.786 182.404 o
14 5 2 1300.630 1305.510 29.880 6.605 o
14 5 3 37.616 25.779 9.164 121.346 o
14 5 4 1.019 -2.621 9.542 121.345 o
14 5 5 9.522 9.008 10.165 105.128 o
14 5 6 530.445 549.519 28.646 10.871 o
14 6 0 27.566 10.479 12.088 73.415 o
14 6 1 212.078 202.365 13.450 46.732 o
14 6 2 70.240 78.346 9.735 99.464 o
14 6 3 1668.230 1691.230 35.244 4.535 o
14 6 4 8.200 1.793 9.402 123.454 o
14 6 5 1415.510 1391.150 38.511 4.661 o
14 6 6 0.401 -17.845 11.425 84.746 o
14 7 0 1165.870 1149.920 45.572 4.062 o
14 7 1 164.345 160.178 9.744 81.204 o
14 7 2 1205.230 1223.380 30.207 6.887 o
14 7 3 3.862 3.957 8.949 136.828 o
14 7 4 0.044 2.390 10.066 109.031 o
14 7 5 9.187 21.108 9.432 120.679 o
14 7 6 471.145 513.393 22.575 16.265 o
14 7 7 0.259 1.549 23.078 20.772 o
14 8 0 25.305 34.217 17.203 36.648 o
14 8 1 153.085 127.556 14.879 43.021 o
14 8 2 29.346 36.387 8.745 132.922 o
14 8 3 1619.930 1602.020 35.628 4.625 o
14 8 4 24.770 22.393 9.312 120.577 o
14 8 5 1589.290 1592.930 45.365 3.509 o
14 8 6 36.148 24.350 14.161 53.353 o
14 8 7 63.657 85.404 32.083 10.586 o
14 9 0 1529.160 1560.930 66.390 2.032 o
14 9 1 5.926 -8.890 9.966 110.504 o
14 9 2 847.289 808.453 33.097 7.488 o
14 9 3 6.394 -0.984 7.776 180.411 o
14 9 4 0.004 -1.221 9.192 130.974 o
14 9 5 5.129 -7.781 9.167 130.603 o
14 9 6 434.868 414.715 27.507 12.297 o
14 10 0 21.742 5.645 18.844 30.865 o
14 10 1 179.357 179.832 18.502 28.466 o
14 10 2 64.405 83.296 15.316 44.172 o
14 10 3 884.032 900.464 34.917 6.740 o
14 10 4 51.353 37.769 18.565 31.183 o
14 10 5 886.542 854.855 37.645 6.048 o
14 10 6 5.015 -9.283 21.671 23.528 o
14 11 0 1725.070 1733.680 73.693 1.653 o
14 11 1 32.083 42.977 13.457 58.621 o
14 11 2 805.843 934.172 36.715 6.357 o
14 11 3 17.765 27.432 31.099 11.390 o
14 11 4 0.307 -6.778 29.275 12.912 o
14 11 5 8.155 -23.592 33.858 9.644 o
14 11 6 311.297 223.211 55.935 3.447 o
14 12 0 17.947 32.761 25.595 16.768 o
14 12 1 179.862 168.677 27.103 14.188 o
14 12 2 0.641 -5.326 23.336 20.317 o
14 12 3 610.222 672.418 67.168 2.324 o
14 13 0 1245.210 1479.140 96.475 1.094 o
14 13 1 96.957 130.869 29.162 12.631 o
14 13 2 497.336 466.848 58.356 3.094 o
15 0 1 716.773 757.656 40.776 5.605 o
15 0 2 875.104 896.023 28.944 8.818 o
15 0 3 123.756 104.277 12.836 57.373 o
15 0 4 873.284 862.114 34.653 6.879 o
15 0 5 198.572 188.309 26.569 14.612 o
15 0 6 115.466 87.523 40.443 6.663 o
15 1 1 598.748 585.886 17.104 21.219 o
15 1 2 851.842 833.547 21.633 12.889 o
15 1 3 250.313 248.120 16.171 33.395 o
15 1 4 1168.080 1172.640 34.040 6.099 o
15 1 5 67.536 50.869 13.474 56.643 o
15 1 6 444.029 432.768 25.763 13.618 o
15 2 1 1124.760 1122.920 25.401 8.784 o
15 2 2 463.438 469.561 18.014 22.794 o
15 2 3 123.197 94.219 12.404 61.156 o
15 2 4 515.645 491.410 22.659 15.911 o
15 2 5 227.892 208.870 16.297 33.972 o
15 2 6 307.397 290.136 25.511 14.953 o
15 3 1 1194.590 1242.920 27.424 7.653 o
15 3 2 603.889 600.772 20.568 16.849 o
15 3 3 33.492 41.343 8.899 127.261 o
15 3 4 544.462 584.488 25.326 13.018 o
15 3 5 24.145 18.807 10.758 91.880 o
15 3 6 356.946 365.557 24.604 15.407 o
15 4 1 1497.370 1528.980 33.079 5.282 o
15 4 2 802.756 856.603 25.007 11.087 o
15 4 3 80.263 91.621 12.579 62.335 o
15 4 4 257.655 271.330 23.064 18.249 o
15 4 5 171.865 169.453 16.400 35.381 o
15 4 6 199.723 179.786 28.646 12.700 o
15 5 1 655.043 606.939 21.631 15.312 o
15 5 2 659.117 649.920 22.875 14.038 o
15 5 3 163.112 152.167 12.450 56.670 o
15 5 4 507.373 505.941 22.620 15.959 o
15 5 5 11.857 -1.674 11.348 84.857 o
15 5 6 367.203 392.067 26.089 13.829 o
15 6 1 815.818 830.091 25.675 10.724 o
[truncated: 12,565 more chars]
