# Supplementary material for: Refinement of anomalous dispersion correction parameters in single-crystal structure determinations
Source: IUCrJ. 2022 Jul 20;9(Pt 5):604–9. doi: 10.1107/S2052252522006844 (PMC9438505; doi:10.1107/S2052252522006844)
Supplement: Supplementary file 2 [file m-09-00604-sup2.zip › CIFs_Ag/MoC6O6_Mova_Ag_3_Sasaki_HAR.cif]

data_MoC6O6_Mova_Ag_3_auto
_chemical_formula_moiety           'C6 Mo O6'
_chemical_formula_sum              'C6 Mo O6'
_chemical_formula_weight           263.995
loop_
  _atom_type_symbol
  _atom_type_scat_dispersion_real
  _atom_type_scat_dispersion_imag
  _atom_type_scat_source
  _atom_type_scat_dispersion_source
 C 0.00030 0.00090 'NoSpherA2: Chem.Sci. 2021, DOI:10.1039/D0SC05526C' custom
 Mo -1.44470 3.11140 'NoSpherA2: Chem.Sci. 2021, DOI:10.1039/D0SC05526C' custom
 O 0.00280 0.00360 'NoSpherA2: Chem.Sci. 2021, DOI:10.1039/D0SC05526C' custom

_space_group_crystal_system        'orthorhombic'
_space_group_IT_number             62
_space_group_name_H-M_alt          'P n m a'
_space_group_name_Hall             '-P 2ac 2n'
loop_
  _space_group_symop_id
  _space_group_symop_operation_xyz
 1 x,y,z
 2 x+1/2,-y+1/2,-z+1/2
 3 -x,y+1/2,-z
 4 -x+1/2,-y,z+1/2
 5 -x,-y,-z
 6 -x-1/2,y-1/2,z-1/2
 7 x,-y-1/2,z
 8 x-1/2,y,-z-1/2

_symmetry_Int_Tables_number        62
_cell_length_a                     11.7803(4)
_cell_length_b                     11.2507(5)
_cell_length_c                     6.3684(2)
_cell_angle_alpha                  90
_cell_angle_beta                   90
_cell_angle_gamma                  90
_cell_volume                       844.05(5)
_cell_formula_units_Z              4
_exptl_absorpt_coefficient_mu      5.523
_exptl_crystal_density_diffrn      2.077
_exptl_crystal_F_000               498.772
_diffrn_reflns_av_R_equivalents    0.0357
_diffrn_reflns_av_unetI/netI       0.0279
_diffrn_reflns_Laue_measured_fraction_full  0.9988
_diffrn_reflns_Laue_measured_fraction_max  0.8958
_diffrn_reflns_limit_h_max         19
_diffrn_reflns_limit_h_min         -19
_diffrn_reflns_limit_k_max         18
_diffrn_reflns_limit_k_min         -20
_diffrn_reflns_limit_l_max         11
_diffrn_reflns_limit_l_min         -10
_diffrn_reflns_number              13962
_diffrn_reflns_point_group_measured_fraction_full  0.9988
_diffrn_reflns_point_group_measured_fraction_max  0.8958
_diffrn_reflns_theta_full          19.6651
_diffrn_reflns_theta_max           30.62
_diffrn_reflns_theta_min           2.86
_diffrn_measured_fraction_theta_full  0.9988
_diffrn_measured_fraction_theta_max  0.8958
_diffrn_radiation_type             'Ag K\a'
_diffrn_radiation_wavelength       0.56087
_reflns_Friedel_coverage           0.0
_reflns_limit_h_max                19
_reflns_limit_h_min                0
_reflns_limit_k_max                20
_reflns_limit_k_min                0
_reflns_limit_l_max                11
_reflns_limit_l_min                0
_reflns_number_gt                  1951
_reflns_number_total               2467
_reflns_threshold_expression       I>=2u(I)
_refine_diff_density_max           1.1639
_refine_diff_density_min           -0.8434
_refine_diff_density_rms           0.1888
_refine_ls_d_res_high              0.5506
_refine_ls_d_res_low               5.6253
_refine_ls_goodness_of_fit_ref     1.0543
_refine_ls_hydrogen_treatment      undef
_refine_ls_matrix_type             full
_refine_ls_number_constraints      0
_refine_ls_number_parameters       67
_refine_ls_number_reflns           2467
_refine_ls_number_restraints       0
_refine_ls_R_factor_all            0.0351
_refine_ls_R_factor_gt             0.0215
_refine_ls_restrained_S_all        1.0543
_refine_ls_shift/su_max            -0.0000
_refine_ls_shift/su_mean           0.0000
_refine_ls_structure_factor_coef   Fsqd
_refine_ls_weighting_details      
 'w=1/[\s^2^(Fo^2^)+(0.0159P)^2^+0.0611P] where P=(Fo^2^+2Fc^2^)/3'
_refine_ls_weighting_scheme        calc
_refine_ls_wR_factor_gt            0.0372
_refine_ls_wR_factor_ref           0.0415
_refine_special_details
;
Refinement using NoSpherA2, an implementation of
NOn-SPHERical Atom-form-factors in Olex2.
Please cite:
F. Kleemiss et al. Chem. Sci. DOI 10.1039/D0SC05526C - 2021
NoSpherA2 implementation of HAR makes use of
tailor-made aspherical atomic form factors calculated
on-the-fly from a Hirshfeld-partitioned electron density (ED) - not from
spherical-atom form factors.

The ED is calculated from a gaussian basis set single determinant SCF
wavefunction - either Hartree-Fock or DFT using selected funtionals
 - for a fragment of the crystal.
This fragment can be embedded in an electrostatic crystal field by employing cluster charges
or modelled using implicit solvation models, depending on the software used.
The following options were used:
   SOFTWARE:       ORCA 5.0
   PARTITIONING:   NoSpherA2
   INT ACCURACY:   Normal
   METHOD:         PBE0
   BASIS SET:      jorge-TZP-DKH
   CHARGE:         0
   MULTIPLICITY:   1
   RELATIVISTIC:   DKH2
   DATE:           2022-06-14_11-28-59
;
_olex2_refinement_description
;
;
loop_
  _atom_site_label
  _atom_site_type_symbol
  _atom_site_fract_x
  _atom_site_fract_y
  _atom_site_fract_z
  _atom_site_U_iso_or_equiv
  _atom_site_adp_type
  _atom_site_occupancy
  _atom_site_site_symmetry_order
  _atom_site_refinement_flags_posn
  _atom_site_refinement_flags_adp
  _atom_site_refinement_flags_occupancy
 Mo01 Mo 0.373699(9) 0.75 0.437229(17) 0.01112(3) Uani 1.000000 2 S T P
 O002 O 0.53525(8) 0.94999(9) 0.24365(15) 0.0276(2) Uani 1.000000 1 . . .
 O003 O 0.52115(11) 0.75 0.8586(2) 0.0284(3) Uani 1.000000 2 S T P
 O004 O 0.21595(7) 0.54704(9) 0.63278(16) 0.0294(2) Uani 1.000000 1 . . .
 O005 O 0.22412(11) 0.75 0.0195(2) 0.0296(3) Uani 1.000000 2 S T P
 C006 C 0.46930(12) 0.75 0.7083(3) 0.0177(3) Uani 1.000000 2 S T P
 C007 C 0.47733(8) 0.87898(10) 0.31194(18) 0.01723(18) Uani 1.000000 1 . . .
 C008 C 0.27752(12) 0.75 0.1678(2) 0.0177(3) Uani 1.000000 2 S T P
 C009 C 0.27128(9) 0.61967(11) 0.56316(17) 0.01788(19) Uani 1.000000 1 . . .

loop_
  _atom_site_aniso_label
  _atom_site_aniso_U_11
  _atom_site_aniso_U_22
  _atom_site_aniso_U_33
  _atom_site_aniso_U_12
  _atom_site_aniso_U_13
  _atom_site_aniso_U_23
 Mo01 0.01168(5) 0.01030(5) 0.01139(5) -0.000000 0.00009(3) 0.000000
 O002 0.0279(4) 0.0236(5) 0.0313(5) -0.0107(4) 0.0052(3) 0.0036(4)
 O003 0.0276(6) 0.0391(8) 0.0184(6) -0.000000 -0.0079(4) 0.000000
 O004 0.0264(4) 0.0249(5) 0.0369(5) -0.0082(4) 0.0024(4) 0.0114(4)
 O005 0.0271(6) 0.0433(9) 0.0184(6) -0.000000 -0.0087(5) 0.000000
 C006 0.0173(6) 0.0210(7) 0.0148(6) -0.000000 -0.0021(5) 0.000000
 C007 0.0173(4) 0.0156(5) 0.0188(4) -0.0030(3) 0.0020(4) 0.0009(4)
 C008 0.0171(6) 0.0212(7) 0.0148(6) -0.000000 -0.0024(5) 0.000000
 C009 0.0173(4) 0.0156(5) 0.0207(5) -0.0020(4) 0.0005(4) 0.0032(4)

loop_
  _geom_bond_atom_site_label_1
  _geom_bond_atom_site_label_2
  _geom_bond_distance
  _geom_bond_site_symmetry_2
  _geom_bond_publ_flag
 Mo01 C006 2.0612(16) . ?
 Mo01 C007 2.0574(11) . ?
 Mo01 C007 2.0574(11) 7_575 ?
 Mo01 C008 2.0561(15) . ?
 Mo01 C009 2.0613(11) 7_575 ?
 Mo01 C009 2.0613(11) . ?
 O002 C007 1.1371(14) . ?
 O003 C006 1.1354(19) . ?
 O004 C009 1.1354(14) . ?
 O005 C008 1.1349(19) . ?

loop_
  _geom_angle_atom_site_label_1
  _geom_angle_atom_site_label_2
  _geom_angle_atom_site_label_3
  _geom_angle
  _geom_angle_site_symmetry_1
  _geom_angle_site_symmetry_3
  _geom_angle_publ_flag
 C007 Mo01 C006 90.03(4) . . ?
 C007 Mo01 C006 90.03(4) 7_575 . ?
 C007 Mo01 C007 89.71(6) 7_575 . ?
 C008 Mo01 C006 179.68(6) . . ?
 C008 Mo01 C007 90.19(4) . . ?
 C008 Mo01 C007 90.19(4) . 7_575 ?
 C009 Mo01 C006 89.65(4) 7_575 . ?
 C009 Mo01 C006 89.65(4) . . ?
 C009 Mo01 C007 89.80(4) . 7_575 ?
 C009 Mo01 C007 179.42(4) 7_575 7_575 ?
 C009 Mo01 C007 179.42(4) . . ?
 C009 Mo01 C007 89.80(4) 7_575 . ?
 C009 Mo01 C008 90.12(4) 7_575 . ?
 C009 Mo01 C008 90.12(4) . . ?
 C009 Mo01 C009 90.69(6) 7_575 . ?
 O003 C006 Mo01 179.43(13) . . ?
 O002 C007 Mo01 179.49(10) . . ?
 O005 C008 Mo01 179.78(13) . . ?
 O004 C009 Mo01 179.20(10) . 7_575 ?

loop_
  _diffrn_refln_index_h
  _diffrn_refln_index_k
  _diffrn_refln_index_l
  _diffrn_refln_intensity_net
  _diffrn_refln_intensity_u
 0 -20 0 325.33 24.96
 0 -19 0 14.3 8.2
 0 -18 0 318.4 22.8
 0 -17 0 16.85 7.88
 0 -16 0 1233.17 43.8
 0 -15 0 4.55 5.62
 0 -14 0 1697.28 49.71
 0 -13 0 2.67 4.09
 0 -12 0 594.07 24.39
 0 -11 0 -1.22 3.36
 0 -10 0 4193.6 84.11
 0 -8 0 4172.21 79.68
 0 -7 0 1.17 2.15
 0 -6 0 9505.77 159
 0 -5 0 1.13 1.53
 0 -4 0 9026.29 147.4
 0 -3 0 -0.64 0.93
 0 2 0 6634.98 106.34
 0 3 0 0.43 1.06
 0 4 0 9277.12 150.79
 0 5 0 0.42 1.42
 0 6 0 9999 165.69
 0 7 0 0.42 2.1
 0 8 0 4381.07 81.98
 0 9 0 1.95 2.59
 0 10 0 4584.31 88.65
 0 11 0 0.68 2.62
 0 -20 -1 -10.79 8.82
 0 -19 -1 35.4 10.15
 0 -19 1 21.63 9.17
 0 -18 -1 -6.63 8.14
 0 -18 1 -5.6 7.29
 0 -17 -1 69.56 11.82
 0 -17 1 55.38 10.5
 0 -16 -1 8.49 6.64
 0 -16 1 -8.62 7
 0 -15 -1 128.74 13.1
 0 -15 1 143.02 13.68
 0 -14 1 -1.32 4.38
 0 -14 -1 3.98 5.9
 0 -13 -1 61.19 9
 0 -13 1 69.79 9.19
 0 -12 1 1.26 3.68
 0 -12 -1 -6.36 4.57
 0 -11 1 110.19 9.97
 0 -11 -1 111.49 10.03
 0 -10 -1 0.65 3.36
 0 -10 1 -4.37 3.78
 0 -7 1 287.53 12.82
 0 -6 1 -0.63 2
 0 -6 1 0.74 1.91
 0 -5 1 302.21 11.58
 0 -5 1 313.92 11.61
 0 -4 1 1.39 1.47
 0 -4 1 -0.68 1.51
 0 -3 1 29.91 3.04
 0 -2 1 0.1 0.99
 0 -2 -1 1.4 1.22
 0 -1 1 984.25 19.47
 0 -1 -1 972.04 19.52
 0 1 -1 955.02 19.21
 0 2 -1 1.22 1.1
 0 3 -1 34.57 3.02
 0 3 -1 34.71 2.93
 0 4 -1 -0.56 1.26
 0 4 -1 0.17 1.14
 0 5 -1 325.51 11.78
 0 5 -1 311.45 11.33
 0 6 -1 -0.43 1.59
 0 6 -1 1.35 1.94
 0 7 -1 309.5 13.1
 0 7 -1 297.27 12.57
 0 8 -1 2.66 2.83
 0 8 -1 -0.75 2.19
 0 9 1 297.45 13.26
 0 9 -1 273.21 13.49
 0 9 -1 281.22 13.8
 0 10 -1 2.98 3.06
 0 10 1 2.3 2.91
 0 11 1 133.94 9.75
 0 -20 -2 77.9 14.4
 0 -19 -2 4.31 8.15
 0 -18 -2 228.62 19.97
 0 -17 -2 4 6.34
 0 -16 -2 186.86 16.87
 0 -15 -2 0.34 5.4
 0 -14 -2 301.87 19.21
 0 -13 -2 -1.6 4.68
 0 -12 2 702.25 15.26
 0 -12 2 697.79 27.59
 0 -12 -2 662.01 27.06
 0 -11 2 -1.73 1.39
 0 -11 -2 -0.77 3.97
 0 -11 2 -4.09 4.4
 0 -10 2 322.92 7.95
 0 -10 2 311.33 16.13
 0 -9 2 -0.46 3.32
 0 -8 2 1551.09 39.18
 0 -7 2 -1.88 3.07
 0 -6 2 888.08 25.29
 0 -5 2 1.31 2.67
 0 -4 2 1327.73 30.72
 0 -3 2 1.13 1.76
 0 -3 -2 -0.41 1.88
 0 -2 2 4947.62 85.38
 0 -2 -2 4836.3 85.44
 0 -1 -2 2.76 1.75
 0 -1 2 1 1.47
 0 0 -2 450 13.32
 0 1 -2 -0.51 1.39
 0 2 -2 4844.7 84.82
 0 3 -2 1.65 1.75
 0 4 -2 1370.12 31.81
 0 4 -2 1369.39 31.15
 0 4 -2 1368.21 31.02
 0 5 -2 2.9 2.51
 0 5 -2 0.7 1.88
 0 5 -2 0.89 1.65
 0 6 -2 921.06 26.86
 0 6 -2 988.53 26.51
 0 6 -2 954.07 25.66
 0 7 -2 -0.68 2.64
 0 7 -2 -2.03 2.61
 0 7 -2 -0.73 2.09
 0 8 -2 1651.94 40.69
 0 8 -2 1639.05 39.74
 0 9 -2 -0.61 2.72
 0 9 -2 -3.02 3.24
 0 17 -2 -14.34 10.06
 0 18 -2 189.67 19.1
 0 -19 -3 287.72 23.07
 0 -18 -3 -5.18 7.81
 0 -17 -3 458.69 27.55
 0 -16 -3 2 7.25
 0 -15 -3 242.48 18.93
 0 -14 -3 -9.59 6.43
 0 -13 -3 1132 39.6
 0 -11 3 1228.11 38.98
 0 -10 3 0.31 4.32
 0 -9 3 856.65 29.59
 0 -8 3 -1.76 3.52
 0 -7 3 2378.3 54.63
 0 -6 3 1.78 3.31
 0 -5 3 1303.19 33.7
 0 -5 -3 1257.47 33.97
 0 -4 3 -4.14 2.89
 0 -4 -3 -3.99 3.59
 0 -3 3 7908 139.81
 0 -3 -3 8316.73 140.83
 0 -2 -3 1.45 2.55
 0 -2 3 -0.68 2.13
 0 -1 -3 1621.03 36.79
 0 0 -3 -0.87 2.26
 0 1 -3 1604.52 36.31
 0 2 -3 1.1 1.09
 0 2 -3 -1.52 2.5
 0 3 -3 8217.86 141.97
 0 4 -3 1.28 2.47
 0 5 -3 1368.21 35.3
 0 6 -3 0.96 3.52
 0 6 -3 -0.28 1.91
 0 6 -3 -0.53 2.41
 0 7 -3 2472.86 57.38
 0 7 -3 2681.24 57.69
 0 7 -3 2595.07 56.46
 0 8 -3 3.33 4.36
 0 8 -3 -1.66 2.62
 0 9 -3 871.81 30.55
 0 10 -3 1.94 4.53
 0 11 -3 1323.19 42.28
 0 12 -3 1.57 5.3
 0 13 -3 1024.8 38.83
 0 14 -3 -1.8 6.96
 0 15 -3 227.31 18.94
 0 16 -3 5.25 6.68
 0 17 -3 437.35 28.53
 0 18 -3 3.73 8.28
 0 -18 -4 10.17 9.36
 0 -17 -4 8.66 7.16
 0 -16 -4 0.8 7.65
 0 -15 -4 -5.49 5.86
 0 -12 4 -0.86 6.19
 0 -11 4 -6.6 6.17
 0 -10 4 -2.16 5.19
 0 -9 4 3.05 4.42
 0 -8 4 1.39 4.33
 0 -7 4 7.33 5.14
 0 -6 4 -2.42 3.72
 0 -6 -4 -4.13 4.6
 0 -5 4 1.27 3.53
 0 -5 -4 7.53 4.88
 0 -4 4 -2.1 3.73
 0 -4 -4 5.14 3.84
 0 -3 4 -0.5 3.28
 0 -3 -4 4.82 4.27
 0 -2 -4 10.41 4.29
 0 -2 4 0.52 2.58
 0 -1 -4 2.23 3.01
 0 -1 4 -1.96 3.07
 0 0 -4 1.8 2.85
 0 1 -4 6.19 3.35
 0 2 -4 0.19 0.98
 0 2 4 0.26 0.99
 0 3 -4 -0.38 1.51
 0 3 4 -0.24 1.28
 0 3 -4 -3.19 3.74
 0 4 -4 5 2.16
 0 4 4 2.07 1.95
 0 4 -4 0.71 3.63
 0 5 -4 8.26 4.54
 0 6 -4 6.2 4.54
 0 7 -4 0.76 4.13
 0 7 -4 4.19 3.31
 0 8 -4 -5.22 5.14
 0 9 -4 -5.3 5.9
 0 10 -4 1.5 5.31
 0 11 -4 3.31 5.97
 0 12 -4 -5.85 6.93
 0 13 -4 3.04 5.47
 0 14 -4 11.29 7.56
 0 15 -4 0.89 7.9
 0 16 -4 -3.26 7.86
 0 17 -4 2.92 8.84
 0 -17 -5 148.56 17.92
 0 -16 -5 -1.33 6.9
 0 -13 5 358.14 23.64
 0 -12 5 0.8 5.93
 0 -11 5 987.22 38.61
 0 -10 5 -4.65 6.28
 0 -9 5 938.67 35.33
 0 -8 5 -0.5 5.17
 0 -7 5 455.21 22.62
 0 -6 5 2.83 4.59
 0 -6 -5 1.08 5.23
 0 -5 5 3267.89 72.88
 0 -5 -5 3218.62 73.27
 0 -4 5 -0.09 4.28
 0 -4 -5 0.82 3.59
 0 -3 5 1399.01 39.62
 0 -3 -5 1437.2 40.56
 0 -2 -5 3.02 4.53
 0 -2 5 1.54 3.52
 0 -1 5 1990.42 48.7
 0 -1 -5 2078.79 50.69
 0 0 -5 4.91 4.27
 0 1 -5 2041.09 50.36
 0 2 -5 -3.91 3.84
 0 3 -5 1483.47 41
 0 3 5 1486.65 28.65
 0 3 -5 1507.33 29.04
 0 4 -5 -7.11 5.17
 0 4 5 -0.38 1.85
 0 4 -5 -0.51 1.85
 0 5 -5 3260.21 74.3
 0 5 -5 3485.16 65.43
 0 5 5 3391.42 64.25
 0 6 -5 1 4.05
 0 6 -5 -1.93 2.73
 0 6 5 -3.11 3.12
 0 7 -5 462.7 22.7
 0 7 -5 472.54 19.23
 0 7 5 489.37 18.81
 0 8 -5 2.34 5.21
 0 8 -5 -1.09 3.31
 0 9 -5 935.58 36.26
 0 9 5 1024.73 32.46
 0 10 -5 8.16 6.4
 0 11 -5 1005.82 39.29
 0 12 -5 4.5 6.15
 0 13 -5 372.18 24.77
 0 14 -5 -10.06 7.55
 0 15 -5 356.1 25.83
 0 16 -5 -2.81 9.89
 0 -14 6 146.16 17.16
 0 -13 6 -7.2 7.67
 0 -12 6 146.72 16.44
 0 -11 6 -1.79 8.13
 0 -10 6 306.22 21.4
 0 -9 6 1.84 6.88
 0 -8 6 237.46 18.46
 0 -7 6 8.37 6.18
 0 -7 -6 -0.98 5.68
 0 -6 6 314.94 19.43
 0 -6 -6 342.5 20.8
 0 -5 6 4.73 5.12
 0 -5 -6 -0.52 4.3
 0 -4 6 428.55 21.8
 0 -4 -6 437.91 22.67
 0 -3 6 -0.9 4.8
 0 -3 -6 0.82 5.24
 0 -2 6 256.57 15.95
 0 -2 -6 256.35 16.51
 0 -1 -6 -4.67 5.12
 0 -1 6 1.51 4.6
 0 0 -6 609.97 25.97
 0 1 -6 5.91 4.58
 0 2 -6 267.34 16.57
 0 3 -6 -5.85 5.11
 0 4 -6 428.82 22.01
 0 4 6 439.44 12.44
 0 4 -6 458.62 12.95
 0 5 -6 3.76 5.47
 0 5 6 -1.97 2.2
 0 5 -6 -2.73 2.8
 0 6 -6 362.83 20.76
 0 6 -6 358.61 15.01
 0 6 6 339.94 14.1
 0 7 -6 4 5.29
 0 7 -6 -5.38 4.31
 0 7 6 2.28 2.84
 0 8 -6 229.17 17.7
 0 8 -6 283.27 15.52
 0 9 -6 -15.13 6.79
 0 10 -6 311.79 21.73
 0 11 -6 6.82 7.27
 0 12 -6 174.18 17.61
 0 13 -6 -1.11 8.79
 0 14 -6 158.38 18.05
 0 15 -6 -10.02 10.3
 0 -14 7 -0.68 6.99
 0 -13 7 66.84 13.05
 0 -12 7 5.16 8.47
 0 -11 7 49.04 11.03
 0 -10 7 0.5 7.2
 0 -9 7 168.67 17.46
 0 -8 7 13.94 8.24
 0 -7 7 280.94 20.5
 0 -7 -7 248.49 19.73
 0 -6 7 0.73 5.84
 0 -6 -7 -3.18 6.25
 0 -5 7 88.27 11.91
 0 -5 -7 111.19 12.96
 0 -4 7 0.92 4.69
 0 -4 -7 -3.09 6.47
 0 -3 7 219.76 16.39
 0 -3 -7 229.34 17.41
 0 -2 -7 -0.31 5.13
 0 -2 7 0.44 5.22
 0 -1 7 252.33 17.31
 0 -1 -7 327.7 20.41
 0 0 -7 12.2 7.08
 0 0 7 8.86 5.6
 0 1 -7 283.02 18.9
 0 2 -7 4.56 5.65
 0 3 -7 232.16 17.06
 0 4 -7 8.7 6.42
 0 5 -7 119.87 12.93
 0 5 -7 120.52 5.92
 0 5 7 104.91 5.48
 0 6 -7 1.24 6.14
 0 7 -7 240.7 18.96
 0 8 -7 -3.88 7.44
 0 9 -7 188.31 18.05
 0 10 -7 -4.6 7.27
 0 11 -7 56.47 12.36
 0 12 -7 -1.3 7.24
 0 13 -7 93.78 14.7
 0 14 -7 19.26 9.16
 0 -12 8 282.45 24.47
 0 -11 8 -9.71 8.32
 0 -10 8 216.44 20.52
 0 -9 8 19.74 9.44
 0 -8 8 966.15 42.5
 0 -8 -8 975.47 43.13
 0 -7 8 4.17 8.11
 0 -7 -8 -2.01 8.26
 0 -6 8 567.25 30.67
 0 -6 -8 620.53 32.68
 0 -5 8 0.63 6
 0 -5 -8 5.18 7.01
 0 -4 8 275.12 20.44
 0 -4 -8 285.08 21.16
 0 -3 8 3.7 5.78
 0 -3 -8 -11.15 7.25
 0 -2 8 915.38 36.76
 0 -2 -8 983.9 39.48
 0 -1 -8 15.69 7.83
 0 -1 8 1.14 6.09
 0 0 8 802.38 33.41
 0 0 -8 865.1 36.45
 0 1 -8 -4.37 6.99
 0 1 8 1.19 4.96
 0 2 8 857.95 34.08
 0 2 -8 983.97 38.85
 0 3 -8 -0.52 5.57
 0 4 -8 313.63 22.08
 0 5 -8 -7.76 8.28
 0 6 -8 586.9 31.22
 0 7 -8 0.26 7.33
 0 8 -8 972 42.4
 0 9 -8 3.46 7.61
 0 10 -8 251.12 22.29
 0 11 -8 -0.54 9.29
 0 12 -8 315.99 26.04
 0 -10 9 10.83 10.32
 0 -9 9 50.32 12.19
 0 -8 9 -4.07 7.49
 0 -8 -9 6.53 9
 0 -7 9 63.35 12.75
 0 -7 -9 92.4 15.15
 0 -6 9 -15.73 8.67
 0 -6 -9 -21.73 10.12
 0 -5 9 36.38 10.53
 0 -5 -9 58.41 11.71
 0 -4 9 -0.29 6.84
 0 -4 -9 12.12 7.59
 0 -3 9 46.83 10.18
 0 -3 -9 57.17 11.48
 0 -2 -9 4.32 8.16
 0 -2 9 -0.28 6.86
 0 -1 -9 114.01 14.7
 0 -1 9 80.55 11.94
 0 0 -9 0.73 7.29
 0 0 9 -6.91 6.37
 0 1 -9 92.6 14.8
 0 1 9 82.54 11.8
 0 2 -9 -7.59 6.91
 0 2 9 -7.4 5.6
 0 3 -9 55.3 11.13
 0 3 9 55.02 10.03
 0 4 -9 -11.58 8.65
 0 5 -9 50.41 11.29
 0 6 -9 -2.87 9.16
 0 7 -9 52.71 12.67
 0 8 -9 -1.24 8.78
 0 9 -9 36.41 11.39
 0 10 -9 -15.18 11.02
 0 -6 10 217.05 22.47
 0 -6 -10 227.12 23.43
 0 -5 10 -1.89 8.63
 0 -5 -10 -12.51 10.78
 0 -4 10 185.56 19.03
 0 -4 -10 185.28 20.41
 0 -3 10 -10.7 9.17
 0 -3 -10 -8.23 7.5
 0 -2 10 113.81 14.98
 0 -2 -10 151.89 18.72
 0 -1 -10 7.97 8.25
 0 -1 10 -0.56 7.12
 0 0 -10 228.01 21.56
 0 0 10 223.76 19.13
 0 1 -10 11.73 10.84
 0 1 10 -6.16 7.15
 0 2 -10 147.17 17.87
 0 2 10 135.46 15.29
 0 3 -10 -19.07 10.51
 0 3 10 -1.96 6.42
 0 4 -10 198.1 20.38
 0 4 10 182.57 17.4
 0 5 -10 -0.61 8.73
 0 5 10 8.59 7.65
 0 6 -10 200.34 21.09
 0 6 10 154.15 16.02
 0 -1 11 182.94 18.89
 0 0 11 -12.57 8.97
 0 1 11 203.66 19.74
 0 2 11 5.9 8.13
 0 3 11 191.71 18.5
 0 4 11 1.89 7.34
 0 5 11 292.83 22.93
 1 -20 0 -3.59 7.82
 -1 -20 0 18.45 9.14
 -1 -19 0 7.97 7.76
 1 -19 0 4.22 6.2
 1 -18 0 -11.83 7.37
 -1 -18 0 6.56 6.3
 1 -17 0 -13.35 7.15
 -1 -17 0 -5.29 8.05
 1 -16 0 -12.53 6.59
 -1 -16 0 5.72 6.13
 1 -15 0 -4.25 5.68
 -1 -15 0 7.81 6.27
 -1 -14 0 -4.38 4.78
 1 -14 0 -3.13 4.62
 1 -13 0 -2.85 4.44
 -1 -13 0 0.53 4.38
 1 -12 0 -0.92 3.81
 -1 -12 0 1.31 4.21
 1 -11 0 -0.73 3.21
 -1 -11 0 3.87 4.48
 -1 -10 0 2.48 3.85
 1 -8 0 4.58 2.87
 1 -7 0 -2.1 2.14
 -1 -7 0 0.74 2.52
 -1 -6 0 4.45 2.95
 1 -6 0 -0.36 1.8
 -1 -5 0 0.74 1.92
 1 -5 0 -0.7 1.57
 -1 -4 0 0.92 1.33
 1 -4 0 1.37 1.27
 1 -3 0 -0.03 0.74
 1 -3 0 -0.92 0.76
 -1 -2 0 0.71 0.95
 1 -2 0 0.69 0.51
 1 -2 0 -0.18 0.57
 -1 2 0 -0.2 0.47
 1 2 0 -0.26 0.84
 -1 3 0 0.61 0.76
 1 3 0 2.79 1.51
 -1 4 0 1.66 1.01
 -1 5 0 0.92 1.34
 1 6 0 -1.95 2.08
 -1 6 0 3.65 1.57
 1 7 0 1.1 1.62
 -1 7 0 0.43 1.52
 1 8 0 -0.25 2.35
 -1 8 0 0.4 1.8
 1 9 0 -2.61 2.91
 -1 9 0 0.2 2.47
 -1 10 0 -0.92 2.35
 1 10 0 -0.04 2.72
 -1 11 0 0.84 3.02
 1 -20 -1 72.71 12.91
 -1 -20 -1 99.06 15.37
 -1 -19 -1 99.56 14.12
 -1 -19 1 96.7 14.46
 1 -19 -1 77.09 11.98
 -1 -18 -1 136.87 16.17
 1 -18 -1 134.21 15.08
 -1 -18 1 164.83 17.55
 1 -18 1 146.73 15.46
 -1 -17 1 169.3 16.86
 1 -17 1 146.96 14.87
 1 -17 -1 164.04 15.65
 -1 -17 -1 175.22 16.74
 1 -16 -1 260.88 18.62
 1 -16 1 289.94 19.57
 -1 -16 1 281.73 20.02
 -1 -16 -1 265.93 20.03
 1 -15 1 459.66 24.03
 -1 -15 -1 415.23 23.82
 -1 -15 1 439.88 24.31
 1 -15 -1 457.21 23.85
 -1 -14 1 365.19 21.23
 1 -14 1 362.68 20.18
 1 -14 -1 375.59 20.44
 -1 -14 -1 352.64 20.68
 -1 -13 1 250.85 11.68
 1 -13 1 235.61 15.7
 -1 -13 -1 240.2 16.1
 -1 -13 1 225.44 15.86
 1 -13 -1 225.38 15.07
 -1 -12 1 413.76 14.81
 -1 -12 -1 401.94 20.47
 -1 -12 1 412.9 20.85
 1 -12 1 401.39 19.53
 1 -12 -1 411 19.53
 1 -11 1 273.88 14.95
 -1 -11 1 296.29 16.61
 1 -11 -1 263.45 15
 -1 -11 -1 287.97 16.41
 -1 -10 1 528.46 21.5
 1 -10 -1 518.2 20.56
 -1 -10 -1 560.31 22.04
 -1 -9 -1 943.72 28.62
 -1 -9 1 911.74 28.52
 1 -8 -1 1171.96 30.61
 1 -8 1 1205.81 30.76
 -1 -7 -1 672.17 21.24
 1 -7 1 654.8 20.09
 -1 -7 1 683.01 21.63
 1 -7 1 675 20.23
 1 -6 1 1107.29 27.07
 -1 -6 1 1114.64 22.46
 1 -6 1 1158.11 27.06
 -1 -6 1 1112.47 28.41
 -1 -5 1 1257.4 23.12
 1 -5 1 1206.37 27.73
 -1 -5 1 1235.04 29.13
 1 -5 1 1213.43 27.22
 1 -4 1 915.18 21.87
 -1 -4 1 965.81 17.67
 -1 -4 1 897.65 22.55
 1 -4 1 969.43 21.41
 -1 -4 1 913.7 22.45
 1 -3 1 52.99 3.74
 -1 -3 1 51.8 4.06
 1 -2 1 2389.11 43.2
 -1 -2 1 2447.87 43.57
 1 -2 -1 2476.69 43.54
 -1 -2 -1 2328.28 43.3
 1 -1 1 3088.79 53.36
 -1 -1 -1 3199.12 52.24
 -1 -1 1 3047.88 52.2
 -1 -1 1 3114.45 53.12
 1 -1 -1 3183.24 53.34
 -1 -1 -1 3184.29 53.34
 1 0 -1 3014.94 50.5
 -1 0 -1 2866.26 50.42
 1 0 1 3035.31 50.48
 1 0 -1 2969.75 49.53
 -1 0 1 3035.47 49.6
 1 1 -1 3056.09 54.15
 1 1 1 3597.51 54.66
 1 1 -1 3251.14 55.42
 -1 1 -1 3211.89 55.33
 1 1 1 3263.34 55.27
 1 2 -1 2355.2 43.33
 1 2 1 2435.16 43.41
 -1 2 -1 2433.38 43.72
 1 2 -1 2586.75 44.07
 1 2 -1 2441.75 44.1
 1 2 1 2445.82 43.78
 1 3 1 59.09 4.23
 1 3 -1 56.16 4.18
 1 3 -1 56.06 2.38
 -1 3 -1 56.56 3.87
 -1 3 -1 50.48 3.41
 1 3 1 54.74 4.03
 1 3 -1 54.1 3.91
 -1 4 -1 963.47 22.07
 1 4 -1 950.2 22.78
 -1 4 -1 946.77 21.21
 1 4 -1 971.75 22.63
 -1 5 -1 1299.11 28.55
 1 5 -1 1290.84 29.56
 -1 5 -1 1245.35 27.55
 1 5 -1 1301.88 29.38
 -1 6 -1 1156.55 27.89
 1 6 -1 1185.42 29.13
 1 6 -1 1189.3 28.9
 -1 6 -1 1176.91 27.37
 1 7 -1 717.65 22.03
 -1 7 -1 727.97 21.03
 -1 7 -1 695 20.33
 1 7 -1 726.26 21.89
 -1 8 -1 1214.28 31.25
 -1 8 1 1236.51 29.58
 1 8 -1 1279.85 32.99
 1 8 -1 1233.99 32.39
 -1 8 -1 1224.98 30.78
 -1 9 1 954.11 25.97
 1 9 -1 953.52 28.76
 -1 9 -1 914.06 26.51
 1 9 -1 949.03 28.17
 -1 9 -1 962.56 27.56
 1 10 -1 546.88 21.66
 -1 10 -1 563.81 20.94
 -1 10 1 571.58 19.71
 -1 11 1 283.38 14.14
 1 11 1 315.75 15.84
 -1 12 1 418.18 18.25
 1 -19 -2 68.19 13.28
 -1 -19 -2 56.7 11.88
 -1 -18 -2 116.68 14.74
 1 -18 -2 115.99 14.47
 1 -17 -2 116.2 13.41
 -1 -17 -2 117.06 14.2
 -1 -16 -2 86.66 11.7
 1 -16 -2 92.76 12.29
 1 -15 -2 261.29 18
 -1 -15 -2 217.48 17.72
 -1 -14 2 70.84 10.2
 1 -14 -2 94.49 10.53
 -1 -14 -2 76.61 10.54
 1 -13 -2 179.64 14.01
 -1 -13 2 214.49 15.83
 -1 -13 -2 208.56 15.77
 1 -12 2 438.16 10.57
 -1 -12 2 444.57 22.17
 -1 -12 -2 430.53 21.78
 1 -12 -2 432.18 20.99
 -1 -11 -2 253.99 15.91
 1 -11 2 270.43 7.28
 1 -11 -2 254.28 14.94
 -1 -11 2 275.23 16.29
 1 -10 2 121.47 4.05
 1 -10 2 105.28 9.39
 -1 -10 2 108.83 10.17
 1 -9 2 612.95 22.71
 -1 -9 2 676.4 24.09
 1 -8 2 437.95 17.64
 -1 -8 2 390.69 17.3
 1 -7 2 866.53 25.42
 -1 -7 2 843.36 25.95
 1 -6 2 262.33 12.32
 -1 -6 2 268.54 12.77
 1 -5 2 973.38 25.5
 -1 -5 2 961.1 25.89
 1 -4 2 493.8 15.92
 -1 -4 2 480.13 16.11
 1 -3 2 954.27 23.31
 -1 -3 2 923.28 23.3
 1 -3 2 958.17 23.51
 1 -3 -2 923.56 23.55
 -1 -3 -2 934.73 23.71
 1 -2 2 1883.94 37.56
 1 -2 2 1788.14 37.55
 -1 -2 2 1836.15 37.16
 1 -2 -2 1868.52 37.69
 -1 -2 -2 1851.64 37.61
 1 -1 2 2843.43 51.53
 -1 -1 2 2750.49 46.18
 -1 -1 -2 2767.43 46.16
 -1 -1 2 2748.79 50.59
 1 -1 -2 2758.38 51.3
 -1 -1 -2 2704.22 51.21
 1 0 -2 158.88 7.31
 1 0 2 161.45 7.17
 -1 0 -2 163.79 7.52
 -1 0 2 155.14 6.66
 -1 1 -2 2577.86 50.86
 1 1 -2 2667.06 50.95
 1 1 -2 2676.73 46.23
 1 1 2 2955.73 46.48
 1 1 -2 2735.07 50.22
 1 1 2 2725.55 51.06
 1 2 -2 1893.09 34.89
 1 2 2 1901.07 34.72
 1 2 -2 1849.34 38.11
 -1 2 -2 1843.98 38.12
 1 2 2 1920.57 38.03
 1 3 -2 940.3 23.59
 -1 3 -2 951.05 23.69
 1 3 2 964.41 21.73
 1 3 -2 939.99 21.85
 -1 3 -2 952.35 17.11
 1 3 2 957.1 23.38
 -1 4 -2 496.88 16.31
 1 4 -2 527.88 16.65
 1 4 2 519.92 15.54
 1 4 -2 486.49 15.35
 -1 4 -2 507.45 16.09
 1 4 -2 499.95 16.19
 1 4 2 504.58 16.16
 1 5 -2 1008.65 27.03
 -1 5 -2 998.41 26.77
 -1 5 -2 1023.12 26.25
 1 5 -2 1037.48 26.63
 1 5 2 972.1 26.57
 -1 5 -2 1018.36 25.1
 1 5 -2 993.08 26.2
 1 6 -2 234.66 12.43
 -1 6 -2 235.36 12.6
 1 6 -2 265.58 12.34
 -1 6 -2 271.17 12.23
 -1 6 -2 271.61 11.59
 1 6 -2 274.34 12.4
 -1 7 -2 861.09 26.84
 1 7 -2 872.77 27.06
 1 7 -2 947.65 27.11
 -1 7 -2 915.95 26.21
 1 7 -2 916.03 26.35
 -1 7 -2 902.97 25.07
 1 8 -2 433.87 17.99
 -1 8 -2 445.86 17.71
 -1 8 -2 441.53 16.84
 1 8 -2 433.97 17.49
 -1 9 -2 672.5 23.61
 -1 9 -2 695.84 23
 1 9 -2 699.51 24.14
 -1 10 -2 117.58 9.31
 -1 11 2 253.14 13.05
 -1 12 2 429.49 18.41
 1 17 -2 99.93 14.9
 -1 17 -2 95.78 14.12
 -1 18 -2 116.35 15.94
 1 18 -2 82.78 14.43
 -1 -19 -3 25.68 9.35
 1 -19 -3 31.32 9.05
 -1 -18 -3 19.6 8.49
 1 -18 -3 30.23 9.64
 1 -17 -3 49.57 10.35
 -1 -17 -3 28.21 8.74
 -1 -16 -3 10.98 7.82
 1 -16 -3 8.63 6.7
 1 -15 -3 39.93 8.64
 -1 -15 -3 34.04 9.5
 -1 -14 -3 25.92 8.8
 1 -14 -3 29.62 7.16
 -1 -13 -3 103.38 11.81
 1 -13 -3 93.25 11.49
 1 -11 3 44.19 7.66
 1 -10 3 171.6 12.7
 -1 -10 3 176.73 13.46
 -1 -9 3 73.3 8.43
 1 -9 3 63.54 7.72
 1 -8 3 29.51 6.01
 -1 -8 3 32.37 5.72
 1 -7 3 351.62 16.34
 -1 -7 3 345.9 16.72
 1 -6 3 280.74 14.18
 -1 -6 3 293.71 14.6
 -1 -5 3 5.78 3.82
 1 -5 3 7.77 3.53
 1 -5 -3 2.28 3.06
 -1 -5 -3 1.73 3.11
 1 -4 3 881.72 25.43
 -1 -4 3 861.59 25.28
 -1 -4 -3 870.58 25.68
 1 -4 -3 836.79 25.41
 1 -3 3 411.77 15.36
 1 -3 3 378.68 15.18
 -1 -3 3 380.1 14.77
 1 -3 -3 387.95 15.47
 -1 -3 -3 393.6 15.51
 1 -2 3 380.31 14.33
 -1 -2 3 374.5 14.13
 -1 -2 -3 354.96 14.23
 1 -2 -3 374.06 14.67
 1 -1 3 82.93 6.34
 -1 -1 3 83.73 6.28
 1 -1 -3 74.08 6.39
 -1 -1 -3 84.4 6.84
 1 0 3 333.94 13.15
 -1 0 -3 335.45 13.28
 1 0 -3 354.11 13.46
 1 1 -3 80.68 3.32
 1 1 3 81.08 3.27
 -1 1 -3 86.52 6.64
 1 1 3 87.25 6.57
 1 1 -3 67.44 5.81
 1 2 3 330.01 9.48
 1 2 -3 346.14 9.74
 -1 2 -3 354.41 13.8
 1 2 -3 355.07 13.84
 1 2 3 382.53 14.09
 -1 3 -3 407.67 15.59
 1 3 -3 394.66 15.45
 1 3 -3 378.92 12.01
 1 3 3 387.39 11.95
 1 3 -3 408.21 14.95
 1 3 3 414.81 15.27
 1 4 3 897.48 22.27
 1 4 -3 832.04 22.05
 1 4 -3 883.48 25.5
 -1 4 -3 895.77 25.52
 1 5 3 6.45 2.62
 1 5 -3 3.24 2.46
 -1 5 -3 8.17 3.39
 1 5 -3 10.87 3.72
 1 5 -3 5.09 2.42
 1 6 -3 280.65 13.4
 1 6 3 326.35 13.89
 1 6 -3 306.29 15.07
 -1 6 -3 293.83 14.58
 -1 6 -3 310.01 14.3
 -1 6 -3 294.9 13.7
 1 6 -3 291.37 14.11
 1 7 -3 333.43 16.59
 1 7 -3 352.41 16.19
 -1 7 -3 359.06 16.96
 1 7 3 356.07 16.02
 -1 7 -3 358.91 16.25
 1 7 -3 334.27 16.06
 -1 7 -3 383.79 15.97
 1 7 -3 344.57 15.95
 1 8 -3 48.46 7.29
 -1 8 -3 34.77 6.18
 1 8 -3 36.69 5.8
 -1 8 -3 33.77 5.46
 -1 8 -3 51.09 6.32
 1 8 -3 36.18 6.04
 1 9 3 81.63 9.06
 1 9 -3 85.44 9.1
 -1 9 -3 78.2 9.48
 -1 9 -3 85.62 8.19
 -1 10 -3 189.14 14.42
 1 10 -3 172.91 13.72
 1 11 -3 47.84 8.77
 -1 11 -3 46.72 8.86
 1 12 -3 114.3 12.08
 -1 12 -3 121.44 12.73
 -1 13 -3 91.1 11.86
 1 13 -3 115.41 12.73
 1 14 -3 46.99 10.12
 -1 14 -3 43.66 9.96
 -1 15 -3 28.49 9.24
 1 15 -3 41.93 9.61
 -1 16 -3 11.22 8.29
 1 16 -3 18.35 8.99
 -1 17 -3 50.11 12.23
 1 17 -3 54.67 11.67
 -1 18 -3 35.88 10.86
 1 18 -3 30.31 10.65
 1 -19 -4 186.36 19.56
 1 -18 -4 196.3 19.4
 -1 -18 -4 186.02 19.43
 -1 -17 -4 172.22 18.23
 1 -17 -4 171.17 16.85
 1 -16 -4 185.01 17.62
 -1 -16 -4 189.69 18.49
 1 -15 -4 213.66 18.44
 -1 -15 -4 196.36 18.22
 -1 -14 -4 299.26 21.33
 1 -13 4 407.83 23.32
 1 -12 4 615.59 28.53
 -1 -11 4 728.5 30.78
 1 -11 4 730.97 30.39
 -1 -10 4 779.13 30.82
 1 -10 4 749.79 29.91
 -1 -9 4 558.68 24.99
 1 -9 4 544.68 24.38
 -1 -8 4 447.15 21.47
 1 -8 4 453.23 21.46
 1 -7 4 603.65 24.21
 -1 -7 4 601.76 24.17
 1 -6 4 1081.04 32.97
 -1 -6 4 1083.6 33.22
 -1 -6 -4 999.9 33.11
 1 -6 -4 1037.2 33.38
 -1 -5 4 1632.23 42.31
 1 -5 4 1635.55 42.12
 -1 -5 -4 1595.57 42.48
 1 -5 -4 1650.78 42.8
 1 -4 4 2017.14 48.03
 -1 -4 4 2012.83 48.05
 -1 -4 -4 1994.11 48.45
 1 -4 -4 2058.7 48.92
 -1 -3 4 1907.6 45.02
 1 -3 4 1815.96 45.03
 -1 -3 -4 1900.39 45.69
 1 -3 -4 1934.58 45.79
 -1 -2 4 1459.23 36.61
 1 -2 4 1380.46 36.55
 1 -2 -4 1494.29 37.71
 -1 -2 -4 1472.56 37.51
 -1 -1 4 1107.07 29.64
 -1 -1 -4 1086.83 30.5
 1 -1 -4 1026.78 29.97
 -1 0 4 962.76 26.72
 1 0 -4 982.16 28.55
 -1 0 -4 980.42 28.43
 1 1 -4 1043.87 29.76
 -1 1 -4 1074.66 30.18
 1 2 4 1464.48 27.73
 1 2 -4 1519.78 28.06
 -1 2 -4 1426.92 37.1
 1 2 -4 1475.65 37.41
 1 3 -4 1988.1 37.65
 1 3 4 1899.65 37.04
 -1 3 -4 1908.63 45.62
 1 3 -4 1905.07 45.67
 1 4 -4 2021.1 41.88
 1 4 4 2054.05 41.33
 1 4 -4 2047.78 48.59
 -1 4 -4 2056.22 48.54
 1 5 -4 1668.13 38.11
 1 5 4 1706.74 37.33
 1 5 -4 1651.72 42.98
 -1 5 -4 1624.81 42.75
 1 6 4 1089.9 29.23
 1 6 -4 1102.76 30.13
 -1 6 -4 1064.82 33.46
 1 6 -4 1095.9 33.72
 1 6 -4 1132.78 33.5
 1 7 -4 619.19 22.38
 1 7 4 639.02 22
 1 7 -4 565.13 23.9
 -1 7 -4 559.5 23.54
 -1 7 -4 622.17 23.07
 1 8 -4 482.52 20.74
 1 8 -4 465.87 22.06
 -1 8 -4 456.38 21.9
 1 9 4 636.66 24.96
 1 9 -4 601.76 26.21
 -1 9 -4 534.43 24.68
 1 10 -4 818.15 32.25
 -1 10 -4 820.17 32.07
 -1 11 -4 747.25 31.88
 1 11 -4 808.67 32.86
 1 12 -4 689.83 31.03
 -1 12 -4 699.56 30.98
 -1 13 -4 457.82 26.35
 1 13 -4 442.51 25.74
 -1 14 -4 281.04 21.63
 1 14 -4 266.2 21.01
 -1 15 -4 165.65 17.49
 1 15 -4 210.48 19.74
 1 16 -4 175.35 18.44
 -1 16 -4 188.9 19.15
 1 17 -4 168.46 18.2
 -1 17 -4 181.37 19.11
 1 -18 -5 3.04 7.8
 1 -17 -5 19.07 9.59
 -1 -17 -5 30.31 11.48
 1 -16 -5 6.22 8.43
 -1 -16 -5 13.27 9.78
 1 -14 5 18.44 8.33
 1 -13 5 55.51 10.65
 -1 -12 5 68.3 11.45
 1 -12 5 62.66 10.44
 1 -11 5 62.9 10.19
 -1 -11 5 65.8 10.76
 -1 -10 5 55.45 9.9
 1 -10 5 59.34 10.04
 -1 -9 5 179.45 15.05
 1 -9 5 190.8 15.61
 1 -8 5 3.4 5.46
 -1 -8 5 4.34 4.72
 -1 -7 5 138.71 12.14
 1 -7 5 128.32 11.91
 1 -6 5 41.68 7.75
 -1 -6 5 43.78 7.15
 1 -6 -5 43.25 7.8
 -1 -6 -5 35.22 7.65
 -1 -5 5 315.79 17.59
 1 -5 5 299.32 17.37
 -1 -5 -5 316.34 17.88
 1 -5 -5 323.43 18.14
 -1 -4 5 159.86 12.29
 1 -4 5 165.23 12.18
 1 -4 -5 155.96 12.57
 -1 -4 -5 159.12 12.64
 1 -3 5 181.42 12.71
 -1 -3 5 177.88 12.66
 -1 -3 -5 183.64 13.19
 1 -3 -5 184 12.77
 -1 -2 -5 51.59 7.5
 1 -2 -5 66.89 7.82
 1 -2 5 44.38 6.25
 -1 -2 5 58.18 7.21
 -1 -1 5 417.46 18.55
 -1 -1 -5 433.41 19.61
 1 -1 -5 427.36 19.35
 -1 0 -5 9.01 4.42
 1 0 -5 6.71 4.2
 -1 0 5 6 3.66
 -1 1 -5 403.47 18.68
 1 1 -5 412.83 18.99
 -1 2 -5 52.22 7.18
 1 2 -5 61.44 7.68
 1 3 -5 166.79 12.17
 -1 3 -5 177.25 6.99
 -1 3 5 172.1 6.64
 -1 3 -5 189.3 12.8
 1 3 5 178.98 6.94
 1 3 -5 175.22 7.02
 1 4 -5 169.23 12.69
 -1 4 -5 178.67 12.95
 1 4 -5 141.94 7.54
 1 4 5 166.01 7.71
 -1 5 -5 293.21 16.96
 1 5 -5 296.35 17.14
 1 5 5 302.52 12.24
 1 5 -5 309.59 12.93
 -1 6 -5 37.07 6.95
 1 6 -5 33.59 6.7
 -1 6 -5 50.54 3.28
 1 6 -5 47.91 5.64
 1 6 5 41.24 4.97
 1 7 -5 124.9 11.82
 -1 7 -5 148.43 12.87
 1 7 -5 142.48 10.18
 1 7 5 145.46 9.7
 -1 8 -5 7.75 5.81
 1 8 -5 0.14 4.41
 1 8 -5 4.88 3.75
 -1 9 -5 200.82 16.33
 1 9 -5 199.33 16.56
 1 9 5 197.8 13.37
 -1 10 -5 50.29 9.31
 1 10 -5 53.31 9.64
 1 11 -5 51.14 9.33
 -1 11 -5 71.1 11.04
 1 12 -5 64.24 10.91
 -1 12 -5 69.9 11.34
 -1 13 -5 63.13 11.35
 1 13 -5 50.06 10.03
 1 14 -5 -2.63 8.64
 -1 14 -5 23.77 8.89
 -1 15 -5 69.43 12.14
 1 15 -5 71.7 12.71
 -1 16 -5 13.77 9.4
 1 16 -5 13.12 8.85
 1 -15 6 55.14 12.02
 1 -14 6 99.91 14.83
 1 -13 6 103.13 14.31
 -1 -13 6 70.87 12.25
 1 -12 6 99.13 14.13
 -1 -12 6 89.37 13.08
 -1 -11 6 63.62 11.77
 1 -11 6 45.49 9.49
 1 -10 6 256.2 19.89
 -1 -10 6 265.06 20.34
 1 -9 6 126.9 13.45
 -1 -9 6 134.2 14.45
 -1 -8 6 72.27 11.1
 1 -8 6 87.99 12.49
 1 -7 6 234.37 17.04
 -1 -7 6 244.54 17.52
 1 -7 -6 220.26 17.38
 -1 -7 -6 217.85 16.96
 1 -6 6 201.85 16.01
 -1 -6 6 215.16 16.39
 -1 -6 -6 200.95 15.88
 1 -6 -6 194.15 15.74
 -1 -5 6 79.09 10.3
 1 -5 6 77.11 10.16
 1 -5 -6 65.99 9.29
 -1 -5 -6 88.22 10.64
 -1 -4 6 413.24 21.42
 1 -4 6 423.76 21.54
 -1 -4 -6 398.61 21.7
 1 -4 -6 433.25 22.43
 -1 -3 6 154.14 12.98
 1 -3 6 178.7 13.92
 1 -3 -6 168.57 13.78
 -1 -3 -6 169.94 13.86
 1 -2 -6 155.28 12.66
 -1 -2 6 144.02 12.04
 1 -2 6 141.36 12.28
 -1 -2 -6 148.47 13.05
 -1 -1 6 205.25 14.09
 -1 -1 -6 227.85 15.24
 1 -1 -6 226.55 15.38
 -1 0 6 341.21 17.53
 1 0 -6 381.2 19.86
 -1 0 -6 345.32 19.19
 -1 1 6 223.52 13.9
 1 1 -6 226.03 15.08
 -1 1 -6 246.79 15.77
 -1 2 -6 135.8 12.18
 1 2 -6 144.46 12.25
 1 3 -6 167.92 13.38
 -1 3 -6 162.02 13.26
 1 4 -6 386.66 20.93
 -1 4 -6 406.92 21.37
 1 4 -6 456.09 13.22
 -1 4 -6 445.28 13.08
 1 4 6 417.61 12.4
 -1 4 6 448.87 12.54
 -1 5 -6 79.21 10.04
 1 5 -6 61.72 8.79
 -1 5 6 77.34 5.72
 -1 5 -6 74.21 5.95
 1 5 -6 79.3 6.08
 1 5 6 67.89 5.55
 1 6 -6 203.71 15.79
 -1 6 -6 213.21 15.83
 1 6 6 199.98 10.36
 1 6 -6 209.04 11.04
 -1 6 6 217.3 10.66
 -1 6 -6 213.2 11.19
 1 7 -6 249.97 17.82
 -1 7 -6 244.34 17.82
 -1 7 -6 258.06 7.32
 -1 7 6 238.04 12.85
 -1 7 -6 230.64 12.99
 1 7 -6 260.27 13.87
 1 7 6 229.97 12.29
 -1 8 -6 57.92 9.61
 1 8 -6 74.57 10.66
 -1 8 -6 75.01 7.96
 1 8 -6 87.88 9.04
 1 9 -6 137.12 14.06
 -1 9 -6 147.48 14.8
 -1 10 -6 264.38 19.98
 1 10 -6 278.52 20.54
 -1 11 -6 61.84 11.68
 1 11 -6 42.12 9.22
 -1 12 -6 130.41 15.87
 1 12 -6 98.17 13.86
 1 13 -6 96.58 14.2
 -1 13 -6 73.2 12.23
 -1 14 -6 76.01 14.11
 1 14 -6 101.53 15.48
 1 15 -6 68.45 13.54
 -1 15 -6 82.4 14.62
 1 -14 7 167.16 19.11
 -1 -14 7 177.92 19.35
 1 -13 7 211.75 21.29
 -1 -13 7 247.07 22.47
 -1 -12 7 211.36 20.84
 1 -12 7 183.83 18.97
 -1 -11 7 156.97 17.34
 1 -11 7 165.61 18.34
 1 -10 7 287.37 22.75
 -1 -10 7 268.28 21.45
 1 -9 7 364.74 24.36
 -1 -9 7 385.06 25.67
 1 -8 7 476.25 27.28
 -1 -8 7 497.83 28.34
 -1 -7 7 624.56 30.82
 1 -7 7 625.28 30.51
 1 -7 -7 612.92 30.95
 -1 -7 -7 609.46 31.08
 -1 -6 7 508.92 26.86
 1 -6 7 515.08 27.14
 -1 -6 -7 498.98 27.37
 1 -6 -7 530.92 28
 1 -5 7 264.79 19.04
 -1 -5 7 290.44 19.72
 -1 -5 -7 262.77 19.42
 1 -5 -7 295.25 20.52
 1 -4 7 472.68 24.84
 -1 -4 7 482.11 25.22
 -1 -4 -7 491.87 26.13
 1 -4 -7 535.54 26.93
 1 -3 7 520.08 25.48
 -1 -3 7 522.16 25.56
 -1 -3 -7 509.47 26.1
 1 -3 -7 512.56 26
 -1 -2 7 660.73 28.68
 1 -2 7 643.81 28.68
 1 -2 -7 652.89 29.17
 -1 -2 -7 699.71 30.44
 1 -1 7 677.19 29.07
 -1 -1 7 676.69 28.57
 1 -1 -7 750.28 31.31
 -1 -1 -7 721.5 30.8
 -1 0 7 779.77 30.34
 -1 0 -7 770.98 31.8
 1 0 -7 789.12 32.22
 -1 1 7 669.8 27.49
 -1 1 -7 665.89 29.33
 1 1 -7 731.42 30.61
 -1 2 7 638.49 26.16
 -1 2 -7 680.61 29.91
 1 2 -7 684.12 29.8
 1 3 -7 530.74 26.05
 -1 3 -7 516.87 25.64
 -1 4 -7 484.7 25.24
 1 4 -7 502.78 25.71
 1 5 -7 326.6 20.99
 -1 5 -7 302.16 20.37
 -1 5 -7 322.5 10.61
 1 5 -7 293.73 10.31
 1 5 7 302.55 10.16
 1 6 -7 519.48 27.13
 -1 6 -7 505.5 26.85
 1 7 -7 630.7 30.75
 -1 7 -7 606.09 30.26
 1 8 -7 491.31 27.61
 -1 8 -7 500.67 27.76
 1 9 -7 358.22 24.18
 -1 9 -7 339.96 23.18
 1 10 -7 291.19 22.7
 -1 10 -7 338.52 24.37
 1 11 -7 172.92 18.3
 -1 11 -7 182.85 18.83
 -1 12 -7 211.99 20.34
 1 12 -7 217.29 20.55
 -1 13 -7 193.89 19.41
 1 13 -7 210.44 20.82
 -1 14 -7 205.92 21.11
 1 14 -7 225.29 21.99
 1 -12 8 2.58 8.54
 -1 -12 8 15.53 9.71
 1 -11 8 12.96 8.83
 -1 -11 8 8.21 8.09
 1 -10 8 28.85 9.84
 -1 -10 8 -2.36 8.17
 -1 -9 8 10.74 8.56
 1 -9 8 1.08 7.73
 1 -8 8 -2.69 6.75
 -1 -8 8 11.83 8.03
 -1 -8 -8 -6.8 8.26
 1 -8 -8 0.19 8.15
 1 -7 8 3.43 6.98
 -1 -7 8 9.09 7.32
 1 -7 -8 7.36 8.24
 -1 -7 -8 13.69 8.97
 -1 -6 8 10.59 7.61
 1 -6 8 20.05 8.57
 -1 -6 -8 6.49 8.93
 1 -6 -8 23.95 9.79
 1 -5 8 23.97 7.96
 -1 -5 8 5.32 6.15
 -1 -5 -8 22.89 8.55
 1 -5 -8 8.18 7.22
 -1 -4 8 1.1 7.28
 1 -4 8 13.09 7.82
 1 -4 -8 11.55 7.73
 -1 -4 -8 1.19 6.79
 1 -3 8 0.49 6.85
 -1 -3 8 16.36 6.76
 -1 -3 -8 2.74 6.41
 1 -3 -8 2.83 5.96
 -1 -2 -8 7.2 7.5
 1 -2 -8 6.65 7.28
 1 -2 8 2.99 6.16
 -1 -2 8 2.79 5.7
 -1 -1 -8 12.4 8.69
 1 -1 -8 23.17 8.81
 1 -1 8 25.8 8.23
 -1 -1 8 8.69 5.43
 1 0 -8 32.56 9.22
 -1 0 -8 34.98 9.8
 -1 0 8 24.12 7.47
 1 0 8 31.59 8.53
 -1 1 -8 6.76 7.46
 1 1 -8 12.79 8.18
 -1 1 8 11.6 5.41
 -1 2 -8 16.55 8.2
 1 2 -8 4.63 6.56
 -1 2 8 3.14 5.32
 -1 3 -8 5.52 6.41
 1 3 -8 -0.56 5.46
 -1 3 8 4.53 5.65
 1 4 -8 14.47 8.76
 -1 4 -8 9.23 7.92
 -1 5 -8 13.64 7.79
 1 5 -8 1.69 7.18
 1 6 -8 20.83 8.39
 -1 6 -8 10.28 8.36
 1 7 -8 8.04 7.91
 -1 7 -8 18.03 9.39
 -1 8 -8 13.7 9.23
 1 8 -8 1.87 7.49
 -1 9 -8 5.47 7.09
 1 9 -8 -8.12 7.54
 -1 10 -8 8.76 8.69
 1 10 -8 18.88 9.61
 1 11 -8 -2.98 9.22
 -1 11 -8 -0.28 9.53
 -1 12 -8 -19.15 9.25
 1 12 -8 3.28 7.81
 -1 -10 9 96.08 15.93
 -1 -9 9 131.43 17.02
 1 -9 9 130.12 17.54
 1 -8 9 140.91 17.64
 -1 -8 9 143.97 18.32
 -1 -8 -9 128.28 17.09
 1 -8 -9 112.03 16.05
 1 -7 9 222.1 20.85
 -1 -7 9 241.48 21.78
 -1 -7 -9 217.77 21.52
 1 -7 -9 255.37 22.8
 -1 -6 9 130.56 16.86
 1 -6 9 154.54 18.02
 1 -6 -9 136.58 17.55
 -1 -6 -9 190.37 20.42
 -1 -5 9 127.41 15.49
 1 -5 9 159.94 17.24
 -1 -5 -9 114.57 15.16
 1 -5 -9 159.71 17.59
 -1 -4 9 100.35 13.26
 1 -4 9 109.72 14.68
 1 -4 -9 129.44 15.63
 -1 -4 -9 143.43 16.37
 1 -3 9 136.88 15.59
 -1 -3 9 125.68 14.81
 -1 -3 -9 172.57 18.65
 1 -3 -9 158.05 17.52
 -1 -2 -9 161.52 17.98
 1 -2 -9 158.31 18.05
 -1 -2 9 123.05 14.38
 1 -2 9 159 16.55
 -1 -1 9 269.7 20.02
 1 -1 9 246.35 19.64
 -1 -1 -9 266.09 22.02
 1 -1 -9 278.16 22.13
 -1 0 9 237.18 18.81
 1 0 9 212.36 18.27
 1 0 -9 249.1 20.9
 -1 0 -9 261.31 21.75
 -1 1 -9 246.49 21.1
 1 1 9 245.58 19.16
 -1 1 9 250.46 19.28
 1 1 -9 277.96 22.08
 1 2 -9 163.41 17.96
 -1 2 -9 140.35 16.25
 1 2 9 128.11 14
 -1 2 9 149.04 14.49
 -1 3 -9 132.23 15.8
 1 3 -9 153.48 17.03
 -1 3 9 127.58 13.43
 -1 4 -9 115.32 14.58
 1 4 -9 144.69 16.96
 -1 4 9 143.19 14.23
 -1 5 -9 119.35 15.55
 1 5 -9 116.33 15.39
 -1 5 9 109.98 12.27
 1 6 -9 165.98 17.51
 -1 6 -9 163.94 18
 1 7 -9 270.94 22.54
 -1 7 -9 257.25 22.39
 1 8 -9 134.1 17.78
 -1 8 -9 146.1 18.07
 1 9 -9 113.32 16.38
 -1 9 -9 147.11 18.58
 1 10 -9 58.64 13.22
 -1 10 -9 94.61 16.66
 1 -6 10 62.42 12.06
 -1 -6 10 74.81 13.67
 -1 -6 -10 92.11 15.75
 1 -6 -10 109.9 17.12
 1 -5 10 73.44 13.91
 -1 -5 10 62.99 13.02
 -1 -5 -10 71.76 14.15
 1 -5 -10 56.62 13.14
 1 -4 10 134.11 16.52
 -1 -4 10 116.59 15.48
 -1 -4 -10 122.47 17.64
 1 -4 -10 151.33 18.94
 1 -3 10 43.32 10.28
 -1 -3 10 37.35 9.9
 1 -3 -10 45.13 10.8
 -1 -3 -10 42.91 11.14
 1 -2 10 100.34 14.71
 -1 -2 10 71.31 11.98
 -1 -2 -10 105.82 15.88
 1 -2 -10 75.57 14.75
 -1 -1 -10 104.73 15.09
 1 -1 -10 114.45 16.82
 -1 -1 10 95.06 13.73
 1 -1 10 98.23 13.94
 -1 0 -10 83.32 14.11
 1 0 -10 99.89 15.29
 -1 0 10 93.33 12.92
 1 0 10 104.44 14.07
 -1 1 -10 117.12 16.07
 1 1 -10 104.11 15.18
 1 1 10 97.46 13.3
 -1 1 10 106.58 14.25
 1 2 -10 104.8 15.54
 -1 2 -10 133.46 16.99
 -1 2 10 75.64 10.75
 1 2 10 69.39 11.68
 -1 3 -10 56.22 12.3
 1 3 -10 56.8 12.4
 -1 3 10 63.54 10.91
 1 3 10 56.97 10.79
 1 4 -10 132.65 17.17
 -1 4 -10 109.03 15.11
 -1 4 10 142.81 15.53
 1 4 10 119.35 14.98
 -1 5 -10 75.23 14.39
 1 5 -10 40.32 11.64
 -1 5 10 57.43 10.82
 -1 6 -10 82.53 14.12
 1 6 -10 73.12 14.26
 -1 6 10 80.23 12.38
 -1 -2 11 24.34 10.03
 1 -1 11 32.41 11.18
 -1 -1 11 15.66 8.64
 -1 0 11 0.7 7.6
 1 0 11 -7.38 8.63
 -1 1 11 39.89 10.34
 1 1 11 15.2 9.13
 -1 2 11 21.23 9.43
 1 2 11 18.43 8.73
 -1 3 11 9.53 6.76
 1 3 11 8.58 8.03
 1 4 11 19.94 10.23
 -1 4 11 3.34 6.89
 1 5 11 38.22 9.67
 -2 -19 0 272.45 23.43
 2 -19 0 312.42 22.35
 -2 -18 0 1.73 6.8
 2 -18 0 10.3 6.23
 2 -17 0 574.29 28.59
 -2 -17 0 589.78 31.1
 -2 -16 0 -6.96 7.15
 2 -16 0 -5.21 5.63
 -2 -15 0 679.36 31.22
 2 -15 0 691.44 28.93
 2 -14 0 -4.57 5.31
 -2 -14 0 -6.81 5.08
 -2 -13 0 1127.91 38.77
 2 -13 0 1194.84 36.68
 2 -12 0 3.31 3.54
 -2 -12 0 -6.03 4.56
 -2 -11 0 1074.38 34.53
 2 -11 0 1113.9 32.37
 -2 -10 0 -2.86 4.1
 -2 -9 0 1908.08 46.65
 2 -9 0 1934.76 43.54
 2 -8 0 3.06 2.04
 2 -7 0 4278.28 77.2
 2 -6 0 -0.39 1.49
 -2 -6 0 -0.37 2.45
 2 -5 0 1573.67 31.2
 2 -4 0 5.67 1.27
 2 -4 0 7.4 1.49
 -2 -3 0 6983.96 114.41
 2 -3 0 6674.97 108.52
 -2 -3 0 6732.26 110.99
 2 -3 0 6833.03 108.57
 -2 -2 0 0.19 1.3
 -2 -2 0 -0.33 0.76
 2 -2 0 0.26 0.52
 -2 -1 0 6522.09 106.25
 -2 -1 0 6414.28 103.88
 2 1 0 6417.83 103.63
 2 1 0 6401.14 103.12
 2 2 0 0.15 1.05
 2 2 0 -0.18 0.76
 2 3 0 6990.01 115.56
 -2 3 0 6967.79 111.84
 -2 4 0 8.67 1.48
 -2 5 0 1628.98 31.62
 -2 6 0 0.53 1.48
 -2 7 0 4304.38 76.84
 2 8 0 2.47 2.41
 -2 8 0 1.72 1.87
 2 9 0 2054.5 47.92
 -2 9 0 1987.9 43.61
 2 10 0 -3.83 3.16
 -2 10 0 -3.03 2.74
 -2 11 0 1107.35 30.95
 -2 12 0 -4.12 3.2
 -2 -19 1 3.83 7.63
 -2 -19 -1 4.72 7.5
 2 -19 -1 8.11 7.02
 2 -18 -1 55 10.78
 -2 -18 1 59.3 11.56
 -2 -18 -1 54.37 10.79
 2 -17 -1 37.96 8.55
 2 -17 1 15.7 6.5
 -2 -17 -1 7.19 6.71
 -2 -17 1 26.08 9.64
 2 -16 1 101.54 12.41
 -2 -16 -1 83.71 12.32
 -2 -16 1 90.23 12.78
 2 -16 -1 99.1 11.77
 2 -15 1 21.21 5.29
 -2 -15 1 33.26 8.71
 -2 -15 -1 39.7 8.84
 2 -15 -1 31.24 7.44
 2 -14 1 130.02 12.26
 2 -14 -1 125.73 11.84
 -2 -14 1 121.63 12.94
 -2 -14 -1 134.3 13.22
 -2 -13 1 165.64 9.72
 -2 -13 1 166.71 13.93
 2 -13 1 141.76 11.67
 2 -13 -1 159.82 12.36
 -2 -13 -1 127.92 12.57
 -2 -12 1 173.47 9.31
 2 -12 1 166.37 11.82
 -2 -12 -1 172.11 13.35
 2 -12 -1 161.63 11.82
 -2 -12 1 164.32 13.49
 -2 -11 1 108.27 7.08
 -2 -11 1 109.46 10.61
 2 -11 -1 117.45 9.73
 -2 -11 -1 117.03 10.76
 2 -11 1 109.25 9.17
 -2 -10 1 213.85 9.41
 -2 -10 -1 200.18 13.35
 -2 -10 1 163.03 12.45
 -2 -9 1 0.54 1.71
 -2 -9 -1 -2.08 3.52
 -2 -9 1 1.97 3.48
 -2 -8 1 472.56 13.64
 2 -8 1 431.54 16.19
 2 -8 -1 452.97 16.19
 2 -8 1 444.51 16.07
 2 -7 1 420.96 15.23
 -2 -7 1 468.33 12.93
 2 -7 1 442.31 15.07
 -2 -6 1 456.04 12.12
 2 -6 1 434.16 14.36
 -2 -6 1 433.32 16.15
 2 -6 1 418.87 14.02
 2 -5 1 6.54 2.13
 -2 -5 1 6.13 1.51
 2 -5 1 4.26 1.83
 2 -4 1 544.05 14.92
 -2 -3 1 5360.11 90.79
 -2 -3 -1 5136.08 90.65
 2 -3 1 5277.46 88.76
 -2 -2 1 1105.84 23.38
 -2 -2 -1 1066.56 23.26
 2 -2 1 1059.26 20.08
 -2 -2 1 1071.91 22.99
 2 -1 1 2.33 0.95
 -2 -1 1 0.26 0.87
 -2 -1 1 1.14 0.97
 -2 -1 -1 1.39 1
 2 -1 1 0.9 0.8
 -2 -1 1 1.69 1.04
 -2 -1 -1 2.11 1
 2 -1 -1 0.94 0.85
 -2 0 -1 1026.39 19.76
 -2 0 1 1007.11 19.67
 2 0 1 1004.92 19.71
 2 0 1 1004.58 20.84
 -2 0 1 1003.72 20.75
 2 0 -1 1013.68 20.87
 -2 0 -1 1000.58 20.65
 2 0 -1 1039.82 19.11
 -2 0 -1 1011.64 20.31
 -2 0 1 982.61 19.08
 2 0 -1 1021.78 19.67
 2 1 -1 2.21 0.98
 -2 1 1 1.45 0.88
 -2 1 -1 -0.05 0.97
 2 1 1 0.23 0.76
 2 1 -1 0.47 1.01
 2 1 1 0.49 0.96
 2 1 -1 2.65 1.04
 -2 1 -1 1.61 0.83
 2 2 1 1041.58 23.17
 2 2 -1 1076.83 23.25
 -2 2 -1 1076.19 22.17
 2 2 -1 1093.01 22.26
 2 2 -1 1088.68 23.12
 -2 2 1 1066.56 22.25
 2 2 1 1088.54 22.24
 2 3 -1 5298.35 92
 2 3 1 5220.94 91.65
 2 3 -1 5234.03 86.91
 -2 3 -1 5416.83 87.47
 2 3 -1 5213.85 90.71
 2 3 1 5433.93 90.33
 -2 3 1 5366.16 90.3
 2 4 -1 540.18 16.96
 2 4 1 563.57 17.05
 -2 4 -1 585.04 15.54
 -2 4 -1 572.02 13.99
 2 4 -1 550.03 16.23
 2 5 1 7.44 2.72
 2 5 -1 8.96 2.97
 -2 5 1 3.48 1.16
 -2 5 -1 6 2.09
 2 5 -1 3.18 1.86
 -2 5 -1 5.92 1.72
 2 5 -1 3.28 2.07
 2 6 -1 480.05 17.94
 2 6 1 457.09 17.58
 -2 6 -1 458.11 14.96
 -2 6 1 446.85 12.59
 2 6 -1 465.19 16.41
 2 6 -1 451.45 16.19
 -2 6 -1 477.69 14.2
 2 7 -1 468.92 19.15
 2 7 1 515.75 19.93
 2 7 -1 483.82 17.71
 -2 7 1 465.55 13.9
 -2 7 -1 473.22 15.95
 2 7 -1 453.14 17.17
 -2 7 -1 463.36 15.06
 2 8 -1 469.56 20.12
 -2 8 1 473.45 15.03
 -2 8 -1 464.02 16.68
 2 8 -1 454.84 17.89
 2 8 -1 437.42 17.85
 -2 8 -1 451.02 15.67
 -2 9 1 0.43 1.82
 2 9 -1 1.43 2.88
 -2 9 -1 -0.52 2.17
 2 9 -1 -4 3.03
 -2 10 1 225.21 11.23
 -2 10 -1 230.34 12.52
 -2 11 1 117.18 8.51
 -2 11 -1 108.15 9.15
 -2 12 1 172.85 11.13
 -2 13 1 162.17 11.44
 -2 -19 -2 129.55 16.73
 2 -19 -2 158.7 16.84
 -2 -18 -2 0.63 7.45
 2 -18 -2 -2.62 6.29
 2 -17 -2 176.36 16.15
 -2 -17 -2 179.36 17.77
 2 -16 -2 41.05 7.82
 -2 -16 -2 47.05 10.7
 -2 -15 2 351.31 22.75
 2 -15 -2 320.04 19.9
 -2 -15 -2 316.67 21.35
 -2 -14 2 36.44 8.37
 -2 -14 -2 37.16 8.07
 2 -14 -2 30.34 6.89
 -2 -13 -2 307.74 19.58
 -2 -13 2 342.19 20.65
 2 -13 -2 317.96 18.3
 -2 -12 2 29.26 6.84
 -2 -12 -2 25.96 6.46
 2 -12 -2 36.06 6.47
 -2 -11 -2 580.77 25.28
 2 -11 -2 600.72 23.44
 -2 -11 2 656.57 26.57
 2 -10 2 47.23 6.39
 -2 -10 -2 57.09 7.73
 -2 -10 2 46.9 7.05
 2 -9 2 740.76 25.09
 -2 -9 2 785.72 27.1
 2 -8 2 88.86 7.74
 -2 -8 2 86.55 8.35
 2 -7 2 723.17 22.7
 2 -6 2 200.08 10.38
 -2 -6 2 198.15 11.1
 2 -5 2 1760.92 39.51
 -2 -5 2 1822.04 40.66
 -2 -4 2 3.67 2
 2 -4 2 5.49 2.5
 2 -3 2 1005.55 23.75
 -2 -3 2 985.82 23.67
 -2 -3 2 929.58 22.41
 -2 -3 2 935.46 23.78
 2 -3 2 949.51 23.84
 -2 -3 -2 936.12 23.84
 2 -3 -2 920.04 23.63
 -2 -2 2 0.45 1.62
 2 -2 2 -0.19 1.31
 -2 -2 2 2.44 1.38
 -2 -2 -2 0.61 1.5
 -2 -2 2 -1.22 1.75
 -2 -2 -2 0.29 1.91
 2 -2 -2 -0.74 1.83
 2 -1 2 2147.56 41.05
 -2 -1 2 2220.74 41.26
 -2 -1 2 2121.92 38.24
 -2 -1 -2 1997.94 38.05
 -2 -1 2 2041.98 40.12
 2 -1 -2 2133.59 40.94
 -2 -1 -2 2100.96 40.85
 2 0 2 3626.74 64.77
 -2 0 2 3749.49 64.96
 -2 0 -2 3478.76 61.67
 -2 0 2 3704.16 61.79
 -2 0 2 3697.19 63.15
 2 0 -2 3736.26 63.02
 -2 0 -2 3600.41 64.7
 2 0 -2 3531.48 64.67
 -2 1 -2 2049.88 40.96
 2 1 -2 2127.73 41.02
 2 1 -2 2119.85 38.71
 2 1 2 2018.64 38.43
 -2 1 2 2202.22 38.55
 2 1 -2 2144.65 40.18
 -2 1 2 2092.11 41.08
 2 1 2 2183.7 41.35
 -2 2 -2 0.11 1.58
 -2 2 2 2.38 1.68
 2 2 2 0.33 1.47
 2 2 -2 1.1 1.63
 2 2 -2 2.66 1.62
 2 2 2 -0.12 1.26
 2 2 -2 0.44 1.1
 -2 2 -2 0.03 0.87
 -2 3 -2 963.47 23.66
 2 3 -2 966.44 23.7
 2 3 -2 871.37 22.2
 2 3 2 961.01 22.5
 -2 3 -2 922.71 18.3
 2 3 2 999.66 23.65
 2 3 -2 957.5 24.2
 -2 3 2 961.14 23.46
 2 4 2 8.43 2.56
 2 4 -2 4.39 2.13
 -2 4 -2 5.97 2.52
 2 4 -2 4.94 2.66
 2 4 -2 5.63 1.99
 -2 4 2 1.27 2.12
 2 4 2 3.2 2.1
 -2 5 -2 1851.58 40.85
 2 5 -2 1889.55 41.44
 2 5 -2 1768.97 41.23
 2 5 2 1869.71 40.99
 2 5 -2 1827.48 33.34
 2 5 -2 1922.15 41.54
 -2 5 -2 1819.92 38.18
 2 5 2 1831.92 40.74
 -2 5 2 1920.41 41.33
 -2 6 -2 179 10.45
 2 6 -2 203.34 11
 2 6 -2 200.05 11.38
 2 6 2 215.06 11.35
 -2 6 -2 208.01 10.62
 -2 6 -2 207.02 9.59
 2 6 2 189.01 10.75
 2 6 -2 186.26 10.63
 -2 6 2 200.43 11.31
 -2 7 -2 675.98 23.54
 2 7 -2 892.32 26
 2 7 -2 802.2 26.18
 2 7 -2 816.12 25.09
 -2 7 -2 779.56 23.52
 -2 7 -2 743.7 21.66
 2 7 -2 732.83 23.83
 2 7 2 767.23 24.63
 2 8 -2 94.42 9.05
 2 8 -2 97.97 8.53
 -2 8 -2 101.01 8.08
 -2 8 -2 92.57 7.23
 -2 8 2 103.45 8.92
 2 8 2 89.85 8.45
 2 8 -2 96.2 8.25
 -2 9 -2 797.71 25.74
 -2 9 -2 800.82 24.46
 -2 10 -2 56.65 6.74
 -2 10 2 59.59 5.75
 -2 10 -2 58.17 6.27
 -2 11 2 600.62 20.4
 -2 12 2 41.77 5.53
 -2 13 2 369.98 16.8
 2 17 -2 168.21 17.56
 -2 17 -2 149.85 16.93
 2 18 -2 13.92 9.27
 -2 18 -2 2.72 8.13
 2 -19 -3 3.49 6.69
 2 -18 -3 285.36 21.17
 -2 -18 -3 229.74 20.92
 2 -17 -3 -4.72 6.31
 -2 -17 -3 3.08 7.09
 -2 -16 -3 387.91 25.18
 2 -16 -3 367.47 23.7
 -2 -15 -3 -0.71 5.48
 2 -15 -3 2.25 5.33
 2 -14 -3 641.06 28.7
 -2 -14 -3 598.14 29.73
 -2 -13 -3 9.09 6.44
 2 -13 -3 2.84 4.9
 -2 -12 -3 791.73 31.85
 2 -12 3 761.85 30.05
 2 -11 3 21.47 6.17
 2 -10 3 1416.25 40.89
 -2 -9 3 -9.36 5.39
 2 -9 3 5.36 4.02
 2 -8 3 1113.96 33.04
 -2 -8 3 1051.43 33
 2 -7 3 12.56 3.66
 -2 -7 3 8.04 3.92
 2 -6 3 2252.56 50.13
 -2 -6 3 2139.61 50.54
 2 -5 3 102.09 8.17
 -2 -5 3 105.08 8.42
 -2 -4 3 3434.95 66.15
 2 -4 3 3340.43 65.94
 2 -4 3 3271.88 66.56
 -2 -4 3 3305.77 66.32
 2 -4 -3 3352.02 66.65
 -2 -4 -3 3235.35 66.34
 2 -3 3 7.87 2.5
 -2 -3 3 7.42 2.4
 2 -3 3 7.81 3.04
 -2 -3 3 6.06 2.66
 2 -3 -3 5.54 2.74
 -2 -3 -3 6.6 2.63
 -2 -2 -3 2118.21 39.9
 2 -2 3 2216.56 45.9
 -2 -2 3 2234.15 46.04
 -2 -2 3 2118.23 39.87
 -2 -2 3 2115.27 45
 2 -2 -3 2140.79 45.78
 -2 -2 -3 2099.51 45.49
 2 -1 -3 13.51 3.33
 -2 -1 -3 6.17 2.39
 2 -1 3 4.61 2.07
 -2 -1 3 8.62 2.53
 -2 -1 3 6.1 1.46
 -2 -1 -3 4.57 1.42
 -2 -1 3 5.46 2.52
 2 0 3 4515.34 80.62
 -2 0 3 4459.54 80.57
 -2 0 -3 4383.43 72.9
 -2 0 3 4376.07 72.95
 -2 0 3 4343.57 78.06
 -2 0 -3 4317.39 80.28
 2 0 -3 4291.33 80.32
 2 1 3 9.65 2.99
 -2 1 -3 6.32 2.62
 -2 1 3 8.88 2.76
 2 1 -3 3.04 2.41
 -2 1 -3 5.96 1.58
 -2 1 3 6.28 1.48
 2 1 3 7.46 1.44
 2 1 -3 5.96 1.48
 -2 1 3 4.94 1.91
 2 2 -3 2155.14 46.09
 -2 2 -3 2057.97 45.67
 2 2 -3 2146.25 41.07
 2 2 3 2188.05 40.87
 2 2 -3 2235.54 45.22
 -2 2 3 2241.6 46.14
 2 2 3 2266.25 46.03
 2 3 -3 4.67 2.98
 -2 3 3 9.84 2.67
 -2 3 -3 1.91 2.49
 2 3 3 9.59 2.63
 2 3 -3 10.1 2.27
 2 3 3 6.56 1.64
 2 3 -3 8.18 2.45
 2 4 -3 3380.34 67.1
 -2 4 -3 3313.57 66.69
 2 4 3 3380.05 63.03
 2 4 -3 3371.09 63.5
 -2 4 -3 3346.88 56.7
 -2 4 3 3417.67 66.56
 2 4 3 3273.22 66.22
 2 5 3 108.35 7.64
 2 5 -3 112.21 7.76
 -2 5 -3 105.62 8.41
 2 5 -3 108.44 8.65
 2 5 -3 104.37 8.11
 2 5 3 101.06 7.94
 -2 6 -3 2240.55 51.42
 2 6 -3 2320 52.23
 2 6 -3 2525.52 52.09
 2 6 3 2291.63 50.27
 2 6 -3 2244.24 39.92
 -2 6 -3 2271.5 49.64
 2 6 -3 2231.03 51.36
 2 6 3 2342.94 52.01
 2 7 -3 15.27 4
 -2 7 -3 9.14 3.72
 2 7 -3 10.76 4.4
 2 7 -3 12.42 3.87
 -2 7 -3 14.95 3.75
 2 7 3 13.24 3.89
 -2 7 3 12.52 4.33
 2 8 3 1175.18 34.27
 2 8 -3 1131.81 34.55
 -2 8 -3 1093.8 33.7
 2 8 -3 1061.94 33.73
 -2 8 -3 1121.66 31.24
 2 9 -3 -1.25 3.89
 -2 9 -3 0.57 3.7
 -2 9 -3 1.45 2.99
 -2 10 -3 1448.66 43.02
 2 10 -3 1455.54 43.3
 -2 11 -3 33.9 7.95
 2 11 -3 24.65 7.68
 -2 12 -3 744.25 31.45
 2 12 -3 745 31.7
 -2 12 3 790.42 25.03
 -2 13 -3 -7.23 6.46
 2 13 -3 -1.08 5.73
 -2 14 -3 582.8 29.43
 2 14 -3 572.31 29.44
 2 15 -3 13.13 7.8
 -2 15 -3 -4.9 7.16
 2 16 -3 366.24 25.79
 -2 16 -3 392.96 26.7
 -2 17 -3 7.75 8.84
 2 17 -3 0.65 6.91
 2 18 -3 283.01 24.31
 2 -18 -4 6.12 7.3
 -2 -18 -4 10.88 8.2
 2 -17 -4 7.36 7.37
 -2 -17 -4 -1.5 7.43
 -2 -16 -4 6.19 7.72
 2 -16 -4 -0.17 6.77
 -2 -15 -4 0.74 6.3
 2 -15 -4 5.91 6.73
 -2 -14 -4 13.51 7.72
 2 -13 4 8.11 5.99
 2 -12 4 48.49 8.78
 2 -11 4 3.87 4.88
 -2 -10 4 46.28 8.23
 2 -10 4 42.83 7.94
 -2 -9 4 5.28 4.59
 2 -9 4 4.41 4.84
 2 -8 4 121.13 10.8
 -2 -8 4 119.43 11.37
 -2 -7 4 -4.17 4.47
 2 -7 4 2.86 3.7
 2 -6 4 -1.68 4.07
 -2 -6 4 0.19 3.57
 2 -5 4 -1.82 3.26
 -2 -5 4 6.79 3.71
 2 -5 4 -5.71 4.43
 -2 -5 4 1.43 3.73
 -2 -5 -4 -4.97 4.07
 2 -5 -4 5.38 4.06
 2 -4 4 0.1 2.2
 -2 -4 4 1.17 3.53
 2 -4 4 3.67 3.11
 -2 -4 -4 2.14 3.58
 2 -4 -4 7.95 4.14
 2 -3 4 0.34 2.26
 -2 -3 4 -2.09 3.27
 2 -3 4 -0.63 4.08
 2 -3 -4 0.81 3.51
 -2 -3 -4 6.75 4.55
 2 -2 4 729.05 23.6
 -2 -2 4 691.56 22.61
 2 -2 -4 662.16 23.01
 -2 -2 -4 676.23 23.23
 2 -1 -4 1.77 2.87
 -2 -1 4 -0.49 2.44
 2 -1 4 -1.26 3.07
 -2 -1 -4 1.67 2.86
 -2 -1 4 3.57 1.41
 -2 -1 4 2.74 2.74
 2 0 4 215.43 11.86
 -2 0 4 224.71 12.12
 -2 0 4 240.58 6.6
 -2 0 -4 222.29 6.36
 -2 0 4 219.78 11.28
 -2 0 -4 226.9 12.16
 2 0 -4 234.05 12.42
 2 1 -4 -2.25 3.01
 2 1 4 -1.58 2.41
 -2 1 4 -1.06 2.63
 -2 1 -4 0 3.18
 -2 1 4 -0.49 2.58
 -2 1 -4 1.85 1.26
 -2 1 4 1.12 1.29
 -2 2 -4 666.33 22.69
 2 2 4 685.81 22.42
 2 2 -4 676.53 22.77
 2 2 -4 668.48 16.25
 2 2 4 649.51 16.11
 2 3 -4 2.04 3.75
 -2 3 -4 6.19 3.66
 2 3 4 -0.42 1.94
 2 3 4 2.72 1.8
 2 3 -4 -0.31 1.77
 2 4 -4 0.61 3.67
 2 4 4 3.38 3.22
 2 4 4 -3.1 2.51
 2 4 -4 -1.92 2.2
 2 5 4 4.4 2.61
 -2 5 4 -2.5 2.44
 2 5 -4 4.43 4.57
 -2 5 -4 1.57 3.95
 -2 5 -4 -0.34 1.18
 2 5 4 -0.19 2.44
 2 5 -4 -4.89 2.93
 2 6 -4 5.89 3.37
 2 6 4 0.32 2.54
 -2 6 -4 5.07 4.82
 2 6 -4 -2.01 3.89
 -2 7 -4 3.8 3.78
 2 7 -4 -0.54 3.83
 2 7 -4 -5.68 4.44
 2 7 -4 0.46 1.07
 -2 7 -4 0.81 2.53
 2 8 -4 112.65 10
 2 8 4 141.88 10.62
 -2 8 -4 112.2 10.44
 2 8 -4 125.33 11.89
 -2 8 -4 123.79 10.01
 -2 9 -4 2.82 4.57
 2 9 -4 6.31 4.25
 2 10 -4 58.08 9.48
 -2 10 -4 47.54 8.28
 -2 11 -4 1.65 4.67
 2 11 -4 -1.72 5.88
 2 12 -4 50.58 9.38
 -2 12 -4 47.5 9.24
 -2 13 -4 -3.19 6.6
 2 13 -4 -4.77 7.26
 -2 14 -4 -0.22 5.95
 2 14 -4 -1.73 6.63
 -2 15 -4 3.12 6.84
 2 15 -4 17.8 8.24
 -2 16 -4 2.95 6.85
 2 16 -4 23.37 10.72
 2 17 -4 -4.6 8.04
 -2 17 -4 3.07 7.45
 2 -18 -5 223.73 21.07
 -2 -17 -5 2.62 7.01
 2 -17 -5 7.1 8.11
 -2 -16 -5 254.56 22.22
 2 -16 -5 248.55 20.84
 2 -14 5 315.43 22.65
 2 -13 5 4.06 6.62
 2 -12 5 598.7 29.62
 2 -11 5 0.46 5.32
 -2 -11 5 2.56 5.75
 -2 -10 5 513.61 26.63
 2 -10 5 533.59 26.45
 -2 -9 5 11.54 6.37
 2 -9 5 22.91 7.53
 -2 -8 5 920.66 34.51
 2 -8 5 955.04 34.64
 2 -7 5 5.97 4.77
 -2 -7 5 15.22 6.41
 -2 -6 5 931.08 32.72
 2 -6 5 865.29 31.61
 2 -6 -5 911.55 32.6
 -2 -6 -5 885.74 32.27
 -2 -5 5 5.97 4.89
 2 -5 5 2.68 3.54
 2 -5 -5 7.27 4.79
 -2 -5 -5 10.29 5.32
 -2 -4 5 1268.54 37.84
 2 -4 5 1294.21 38.38
 2 -4 -5 1306.45 38.7
 -2 -4 -5 1281.6 38.49
 -2 -3 5 1.27 3.73
 2 -3 5 2.28 4.19
 2 -3 -5 9.25 4.44
 -2 -3 -5 -3.37 4.48
 -2 -2 5 1911.35 47.94
 2 -2 5 1923.84 47.79
 -2 -2 5 1776.7 45.69
 -2 -2 -5 1796.84 47.04
 2 -2 -5 1800.8 47.2
 -2 -1 5 46.43 6.59
 2 -1 -5 46.73 7.03
 -2 -1 -5 43.17 6.49
 2 -1 5 40.48 6.13
 -2 -1 5 43.67 6.28
 2 0 5 892.03 28.56
 -2 0 5 890.22 28.74
 -2 0 5 816.62 26.29
 -2 0 -5 815.96 28.12
 2 0 -5 788.67 27.73
 2 1 -5 31.47 5.77
 2 1 5 41.79 6.11
 -2 1 5 42.33 6.53
 -2 1 -5 39.45 6.83
 -2 1 5 30.85 5.15
 -2 2 -5 1776 45.99
 2 2 5 1900.77 46.45
 -2 2 5 1898.23 46.59
 2 2 -5 1778.5 45.88
 2 2 5 1757.33 32.73
 -2 2 -5 1786.56 32.86
 -2 2 5 1640.23 32.29
 2 2 -5 1864.44 33.02
 -2 3 -5 -1.04 3.55
 2 3 -5 -0.74 3.25
 2 3 5 -0.46 1.59
 2 3 -5 1.12 1.62
 -2 4 -5 1276.76 38.3
 2 4 -5 1257.96 38.21
 2 4 5 1406.31 30.72
 2 4 -5 1338.53 30.78
 2 5 -5 10.53 5.27
 -2 5 -5 3.9 4.2
 -2 5 -5 5.79 2.16
 2 5 -5 8.64 3.11
 2 5 5 7.9 2.8
 -2 6 -5 912.52 32.45
 2 6 -5 933.27 32.81
 -2 6 -5 969.28 20.28
 2 6 5 972.31 27.16
 2 6 -5 926.43 27.62
 2 7 -5 8.87 3.71
 2 7 5 14.46 3.95
 2 7 -5 17.82 5.92
 -2 7 -5 4.95 4.51
 2 8 -5 984.09 32.28
 2 8 -5 982.71 35.66
 -2 8 -5 952.67 35.21
 -2 9 -5 14.43 6.95
 2 9 -5 7.57 5.85
 -2 10 -5 530.75 26.79
 2 10 -5 572.43 27.87
 -2 11 -5 0.35 6.62
 2 11 -5 19.1 8.15
 -2 12 -5 627.77 31.34
 2 12 -5 665.02 32.54
 2 13 -5 9.65 8.9
 -2 13 -5 16.86 8.29
 -2 14 -5 343.4 24.51
 2 14 -5 337.77 24.59
 -2 15 -5 21.26 9.96
 2 15 -5 7.77 9.6
 -2 16 -5 235.4 22.02
 2 16 -5 237.05 22.1
 2 -17 -6 145.81 17.84
 2 -15 6 136.72 16.35
 2 -14 6 -8.57 6.45
 2 -13 6 233.14 20.33
 2 -12 6 11.86 7.72
 -2 -12 6 -4.9 7.55
 -2 -11 6 289.14 21.88
 2 -11 6 288.28 21.32
 -2 -10 6 33.2 8.8
 2 -10 6 40.74 9.21
 -2 -9 6 378.6 23.59
 2 -9 6 380.26 23.16
 2 -8 6 50.37 9.14
 -2 -8 6 44.84 9.07
 -2 -7 6 604.08 28.4
 2 -7 6 522.96 26.44
 -2 -7 -6 553.32 27.55
 2 -7 -6 571.06 27.85
 2 -6 6 6.59 4.69
 -2 -6 6 5.28 6.12
 -2 -6 -6 10.66 5.74
 2 -6 -6 19.9 7.52
 2 -5 6 536.15 24.97
 -2 -5 6 492.69 24.4
 -2 -5 -6 552.95 26.03
 2 -5 -6 545.08 25.86
 2 -4 6 130.82 12.39
 -2 -4 6 111.56 11.19
 2 -4 -6 125.92 12.4
 -2 -4 -6 130.51 12.7
 2 -3 6 784.46 30.16
 -2 -3 6 799.69 29.94
 -2 -3 -6 816.24 31.27
 2 -3 -6 783.09 30.61
 2 -2 -6 4.34 4.95
 -2 -2 -6 6.89 5.91
 -2 -2 6 6.62 4.5
 2 -2 6 15.24 6.21
 -2 -1 6 727.94 27.24
 -2 -1 -6 713.42 28.35
 2 -1 -6 737.61 28.89
 2 0 -6 3.8 4.67
 -2 0 -6 -6.21 5.68
 -2 0 6 1.91 3.92
 -2 1 6 698.26 25.99
 -2 1 -6 737.81 28.55
 2 1 -6 779.32 29.14
 2 2 -6 7.1 4.54
 -2 2 -6 11.13 5.24
 -2 2 6 4.37 3.37
 -2 3 -6 781.42 29.93
 2 3 -6 785.26 29.99
 -2 3 6 795.34 16.99
 -2 3 6 690.05 16.54
 -2 3 -6 863.25 17.57
 2 3 6 761.85 16.93
 2 3 -6 834.55 17.5
 -2 3 -6 813.01 17.17
 2 4 -6 123.93 11.76
 -2 4 -6 99.02 10.56
 2 4 6 123.13 6.57
 2 4 -6 128.64 6.96
 2 5 -6 569.2 25.96
 -2 5 -6 533.59 25.14
 2 5 -6 581.73 18.48
 2 5 6 546.47 17.59
 -2 6 -6 7.16 5.52
 2 6 -6 21.03 6.72
 -2 6 -6 10.41 2.56
 2 6 -6 11.21 3.75
 2 6 6 8.71 3.19
 -2 7 -6 586.47 27.49
 2 7 -6 549.98 27.03
 2 7 -6 599.33 22.32
 2 7 6 557.65 20.71
 -2 8 -6 43.61 9.53
 2 8 -6 62.37 10.62
 2 8 -6 64.67 3.2
 2 8 -6 56.79 7.16
 -2 9 -6 382.3 23.28
 2 9 -6 440.89 25.18
 -2 10 -6 37.25 8.62
 2 10 -6 49.28 9.74
 -2 11 -6 332.36 23.28
 2 11 -6 315.69 23.24
 -2 12 -6 -3.85 7.98
 2 12 -6 12.28 6.76
 -2 13 -6 233.23 20.74
 2 13 -6 250.62 21.45
 -2 14 -6 -9.58 9.3
 2 14 -6 -0.46 8.93
 -2 15 -6 144.16 18.15
 2 15 -6 172.72 19.91
 2 -14 7 33.83 11.49
 2 -13 7 -4.43 8.92
 -2 -13 7 5.82 9.49
 -2 -12 7 42.09 11.21
 2 -12 7 35.41 10.89
 2 -11 7 28.51 9.75
 -2 -11 7 20.06 9.46
 2 -10 7 77.35 12.62
 -2 -10 7 73.62 12.15
 2 -9 7 9.22 7.49
 -2 -9 7 2.18 6.56
 -2 -8 7 89.91 13.33
 2 -8 7 106.28 13.79
 -2 -7 7 20.75 8.46
 2 -7 7 17.22 7.7
 -2 -7 -7 20.08 8.01
 2 -7 -7 9.98 7.78
 2 -6 7 141.34 14.33
 -2 -6 7 133.09 13.91
 -2 -6 -7 134.57 14.5
 2 -6 -7 118.37 13.82
 -2 -5 7 104.32 11.94
 2 -5 7 120.01 13.39
 -2 -5 -7 132.12 14.32
 2 -5 -7 129.42 14.49
 2 -4 7 98.31 11.71
 -2 -4 7 91.14 11.62
 -2 -4 -7 97.35 12.19
 2 -4 -7 122.02 13.46
 2 -3 7 25.75 8.11
 -2 -3 7 12.61 5.8
 -2 -3 -7 22.18 6.84
 2 -3 -7 35.9 8.81
 -2 -2 -7 118.67 13.24
 2 -2 -7 94.78 11.98
 -2 -2 7 110.29 11.94
 2 -2 7 121.54 12.6
 -2 -1 -7 11.68 6.54
 2 -1 -7 16.34 6.88
 -2 -1 7 3.36 4.76
 2 0 -7 162.29 14.51
 -2 0 7 171.15 13.96
 -2 0 -7 187.01 15.48
 -2 1 -7 13.51 7.12
 2 1 -7 13.24 6.92
 -2 1 7 4.52 4.22
 -2 2 -7 134.82 13.68
 2 2 -7 108.91 12.28
 -2 2 7 111.52 10.57
 -2 3 -7 12.78 5.49
 2 3 -7 17.63 6.99
 -2 3 7 10.99 5.16
 2 4 -7 122.85 13.11
 -2 4 -7 105.4 12.26
 -2 4 7 99.73 3.91
 -2 4 7 119.57 4.29
 -2 4 -7 111.3 4.17
 -2 4 -7 108.78 4.13
 2 5 -7 114.51 13.01
 -2 5 -7 122.44 13.95
 -2 6 -7 124.04 13.88
 2 6 -7 123.83 13.9
 2 7 -7 28.16 8.53
 -2 7 -7 20.35 8.23
 -2 8 -7 72.02 11.49
 2 8 -7 89.51 12.22
 2 9 -7 -11.05 9
 -2 9 -7 16.54 8.01
 2 10 -7 68.51 12.31
 -2 10 -7 66.07 12.21
 -2 11 -7 27.36 9.47
 2 11 -7 19.28 8.56
 -2 12 -7 25.09 10.28
 2 12 -7 47.84 12.54
 2 13 -7 -9.08 11.53
 -2 13 -7 -0.51 8.4
 -2 14 -7 18.74 9.82
 2 14 -7 34.54 12.03
 2 -12 8 7.32 8.88
 -2 -12 8 5.07 7.72
 -2 -11 8 335.1 26.65
 2 -11 8 358.47 26.77
 -2 -10 8 8.59 8.5
 2 -10 8 10.78 8.15
 2 -9 8 571.51 32.24
 -2 -9 8 519.37 31.21
 2 -8 8 -10.81 8.27
 -2 -8 8 2.89 6.17
 2 -8 -8 11.66 8.6
 -2 -8 -8 -8.61 9.44
 -2 -7 8 551.02 31.18
 2 -7 8 563.23 30.93
 2 -7 -8 585.9 32.82
 -2 -7 -8 583.96 33.07
 2 -6 8 -12.49 7.94
 -2 -6 8 5.74 7.38
 2 -6 -8 -1.79 7.66
 -2 -6 -8 1.16 7.7
 2 -5 8 703.59 33.78
 -2 -5 8 703.86 33.84
 2 -5 -8 768.87 36.33
 -2 -5 -8 776.01 36.55
 -2 -4 8 -5.21 6.96
 2 -4 8 -4.32 6.18
 2 -4 -8 -8.37 9.13
 -2 -4 -8 1.62 7.46
 2 -3 8 584.76 29.57
 -2 -3 8 588.37 29.03
 2 -3 -8 575.66 30.08
 -2 -3 -8 612.13 30.83
 -2 -2 -8 -4.3 6.38
 2 -2 -8 -2.21 5.76
 -2 -2 8 -9.17 6.74
 2 -2 8 -6.74 5.93
 -2 -1 8 897.83 35.66
 2 -1 8 834.5 35.23
 2 -1 -8 903.78 37.89
 -2 -1 -8 970.53 39.08
 2 0 -8 1.48 6.16
 -2 0 -8 -4.68 7.18
 -2 0 8 2.41 5.71
 -2 1 8 890.98 34.31
 2 1 -8 940.99 38.5
 -2 1 -8 947.75 38.26
 -2 2 -8 -12.94 5.89
 2 2 -8 5.61 5.78
 -2 2 8 1.2 4.84
 -2 3 8 602.42 26.58
 2 3 -8 596.26 30.38
 -2 3 -8 587.36 29.97
 -2 4 -8 -0.22 5.85
 2 4 -8 -13.83 6.98
 -2 4 8 0.7 4.32
 -2 5 -8 747.53 34.61
 2 5 -8 738.85 34.27
 -2 5 8 671.59 28.06
 2 6 -8 2.86 7.47
 -2 6 -8 8.72 7.68
 2 7 -8 578.35 31.47
 -2 7 -8 574.73 31.28
 -2 8 -8 2.98 7.84
 2 8 -8 -14.44 8.44
 2 9 -8 585.12 32.97
 -2 9 -8 545.26 31.56
 2 10 -8 6.4 9.14
 -2 10 -8 12.61 10.08
 2 11 -8 367.52 27.75
 -2 11 -8 309.04 25.24
 2 12 -8 18.92 10.19
 -2 12 -8 -10.91 9.37
 -2 -9 9 9.99 10.36
 2 -9 9 0.95 9.12
 2 -8 9 53.35 11.7
 -2 -8 9 61.58 13.44
 2 -8 -9 58.83 13.75
 -2 -8 -9 53.51 12.07
 -2 -7 9 37.07 10.36
 2 -7 9 41.07 11.21
 2 -7 -9 19.4 10.17
 -2 -7 -9 24.7 11.73
 2 -6 9 64.38 12.5
 -2 -6 9 67.61 13.32
 2 -6 -9 57.52 11.29
 -2 -6 -9 93.76 14.52
 -2 -5 9 0.77 6.28
 2 -5 9 9.22 8.04
 2 -5 -9 22.21 8.61
 -2 -5 -9 12.68 8.51
 2 -4 9 46.48 9.91
 -2 -4 9 67.73 12.14
 -2 -4 -9 54.84 12.66
 2 -4 -9 78.11 13.92
 -2 -3 9 -20.6 9.92
 2 -3 9 -6.93 5.91
 2 -3 -9 -0.51 8.58
 -2 -3 -9 10.72 9.61
 -2 -2 9 67.86 10.85
 2 -2 9 85.72 12.9
 2 -2 -9 79.32 13.32
 -2 -2 -9 70.89 12.64
 -2 -1 -9 -2.05 7.79
 2 -1 -9 8.03 8.46
 -2 -1 9 7.1 7.18
 2 -1 9 4.72 6.37
 2 0 -9 107.05 14.94
 -2 0 -9 123.6 15.86
 -2 0 9 94.21 12.67
 2 0 9 84.95 12.51
 2 1 -9 -2.77 6.74
 -2 1 -9 3.54 6.45
 -2 1 9 11.3 6.6
 2 1 9 11.1 7.98
 2 2 -9 77.76 13.13
 -2 2 -9 76.23 13.12
 -2 2 9 73.68 11.2
 2 3 -9 -4.39 8.25
 -2 3 -9 3.9 7.94
 -2 3 9 3.94 5.2
 -2 4 -9 70.39 12.97
 2 4 -9 71.18 12.35
 -2 4 9 55.65 9.47
 -2 5 -9 21.74 9.59
 2 5 -9 12.71 9.43
 -2 5 9 11.3 6.08
 2 6 -9 65.62 13.19
 -2 6 -9 73.7 13.62
 -2 6 9 75.31 10.36
 -2 7 -9 33.02 10.1
 2 7 -9 9.34 7.63
 -2 7 9 36.43 8.3
 2 8 -9 50.28 11.7
 -2 8 -9 70.36 14.12
 -2 9 -9 -4.7 9.53
 2 9 -9 -27.87 10.16
 2 10 -9 48.95 12.61
 2 -6 10 0.41 8.72
 -2 -6 10 -2.91 8.57
 2 -6 -10 0.85 9.77
 -2 -6 -10 0.46 10.18
 2 -5 10 118.84 16.06
 -2 -5 10 125.08 17.03
 -2 -5 -10 135.32 17.84
 2 -5 -10 117.78 16.69
 -2 -4 10 0.06 7.16
 2 -4 10 -1.87 8.33
 -2 -4 -10 10.55 9.54
 2 -4 -10 -2.89 9.69
 -2 -3 10 150.63 17.59
 2 -3 10 177.15 18.91
 -2 -3 -10 202.11 21.15
 2 -3 -10 220.34 22.37
 -2 -2 10 8.68 6.6
 2 -2 10 -3.4 8.52
 2 -2 -10 -6.34 8.71
 -2 -2 -10 -12.97 8.85
 2 -1 -10 141.25 17.85
 -2 -1 -10 173.54 19.52
 -2 -1 10 157.24 16.96
 2 -1 10 156.89 16.96
 -2 0 -10 8.87 8.31
 2 0 -10 3.24 8.87
 2 0 10 4.04 7.31
 -2 0 10 -11.34 8.19
 -2 1 -10 152.71 17.92
 2 1 -10 153.7 18.02
 -2 1 10 136.04 14.75
 2 1 10 169.67 17.3
 2 2 -10 -1.93 7.88
 -2 2 -10 -2.42 8.44
 2 2 10 5.78 7.22
 -2 2 10 -13.55 9.13
 2 3 -10 191.11 20.13
 -2 3 -10 175.11 19.6
 2 3 10 196.88 18.33
 -2 3 10 160.5 16.02
 -2 4 -10 20.29 10.01
 2 4 -10 1.3 8.66
 -2 4 10 2.08 7.48
 2 5 -10 152.13 18.91
 -2 5 -10 122.29 17.27
 -2 5 10 119.94 13.54
 2 6 -10 12.38 9.22
 -2 6 -10 2.58 8.48
 -2 -2 11 256.35 22.61
 -2 -1 11 16.31 9.55
 -2 0 11 185.41 19.22
 2 1 11 14.33 9.03
 -2 1 11 3.59 7.09
 2 2 11 260.31 22.5
 -2 2 11 229.67 20.32
 -2 3 11 -6.35 8.12
 2 3 11 1.34 7.58
 2 4 11 204.12 19.91
 2 5 11 10.86 8.72
 -3 -19 0 10.12 8.79
 3 -18 0 -3.43 5.94
 -3 -18 0 -1.74 7.58
 -3 -17 0 -2.12 6.82
 3 -17 0 2.71 5.11
 -3 -16 0 -11.16 7.21
 3 -16 0 2.14 5.3
 3 -15 0 -3.8 4.79
 -3 -15 0 -1.34 6.13
 3 -14 0 -1.13 4.35
 -3 -14 0 3.94 5.71
 -3 -13 0 0.25 3.23
 -3 -13 0 -2.61 5.25
 3 -13 0 -4.74 4.36
 3 -12 0 6.91 3.97
 -3 -12 0 0.39 4.8
 -3 -11 0 1.5 3.88
 -3 -10 0 1.18 4.15
 -3 -9 0 -2.54 3.47
 3 -9 0 0.63 2.21
 3 -8 0 -1.97 2.18
 3 -7 0 -0.46 2.16
 -3 -6 0 -0.54 1.64
 3 -6 0 -0.38 1.55
 3 -6 0 -0.49 1.58
 -3 -5 0 -2.73 2.01
 3 -5 0 0.6 1.05
 3 -5 0 -0.52 1.28
 -3 -4 0 2.95 2.27
 3 -4 0 0.01 1.05
 -3 -4 0 -1.19 1.62
 3 -4 0 -0.63 0.91
 -3 -3 0 0.29 1.99
 3 -3 0 -0.34 0.69
 -3 -3 0 -0.86 1.4
 -3 -3 0 0 1.2
 3 -3 0 -0.64 0.57
 -3 -2 0 1.17 1.6
 -3 -2 0 1.83 1.26
 -3 -2 0 -0.97 1.32
 -3 -1 0 1.03 1.38
 -3 -1 0 -0.2 0.79
 -3 0 0 1.27 1.3
 3 0 0 1.26 0.65
 -3 0 0 -0.21 0.59
 3 1 0 1.04 1.08
 3 1 0 -1.4 0.93
 3 2 0 0.01 1.24
 3 2 0 -0.35 1.11
 3 3 0 4.33 1.83
 -3 5 0 1.84 1.32
 -3 6 0 0.74 1.39
 -3 7 0 1.85 1.64
 -3 8 0 0.32 1.91
 3 9 0 -1.21 3.16
 -3 9 0 0.44 1.94
 -3 10 0 -3.45 2.58
 -3 11 0 -5.89 3.28
 -3 12 0 0.91 2.9
 -3 -19 1 153.07 18.7
 -3 -19 -1 173.33 19.27
 -3 -18 -1 161.41 17.51
 -3 -18 1 174.97 18.74
 3 -18 -1 184.5 16.57
 -3 -17 1 277.98 21.81
 3 -17 -1 264.58 18.76
 -3 -17 -1 239.41 20.49
 -3 -16 -1 244.32 19.75
 -3 -16 1 247.32 19.74
 3 -16 -1 247.68 17.87
 3 -16 1 259.72 18.09
 3 -15 -1 209.71 15.8
 3 -15 1 215.94 15.67
 -3 -15 -1 203.62 17.45
 -3 -15 1 192.29 16.99
 -3 -14 -1 334.39 21.47
 3 -14 -1 361.14 19.16
 -3 -14 1 352.05 21.55
 3 -14 1 331.95 18.62
 -3 -13 1 596.63 19.8
 -3 -13 -1 543.75 26.13
 3 -13 -1 562.24 23.51
 3 -13 1 567.42 23.44
 -3 -13 1 599.49 27.64
 -3 -12 1 633.53 20.1
 -3 -12 -1 589.92 26.38
 -3 -12 1 611.55 26.69
 3 -12 1 630.89 23.84
 3 -12 -1 605.47 23.3
 -3 -11 1 935.31 25.07
 3 -11 -1 908.84 28.14
 -3 -11 1 900.24 32.04
 -3 -11 -1 875.33 31.84
 -3 -10 1 645.16 19.26
 -3 -10 1 675.01 25.58
 -3 -10 -1 597.79 24.54
 3 -9 1 780.59 23.83
 -3 -9 1 848.89 21.78
 3 -9 -1 816.79 23.97
 -3 -9 -1 826.79 27.96
 3 -9 1 828.99 23.98
 -3 -9 1 773.38 27.37
 -3 -8 1 1374.25 30.19
 3 -8 1 1332.89 32.53
 3 -8 -1 1350.61 32.01
 3 -8 1 1361.75 31.98
 -3 -8 1 1368.42 37.01
 -3 -7 1 1713.68 34.41
 3 -7 1 1588.74 36.19
 3 -7 1 1679.38 35.88
 3 -6 1 1531.4 34.03
 -3 -6 1 1621.58 32.36
 3 -6 1 1621.48 33.1
 3 -5 1 2041.31 40.34
 -3 -4 -1 2059.64 43.21
 -3 -4 1 2031.38 43.12
 3 -4 1 2021.34 39.51
 -3 -3 1 5661.34 101.52
 -3 -3 -1 5850 101.88
 -3 -3 1 6039.79 100.87
 -3 -2 -1 4182.12 73.85
 -3 -2 1 4000.43 73.37
 3 -2 1 4194.44 70.1
 -3 -2 1 4250.88 72.88
 -3 -1 1 3023.8 51.76
 3 -1 1 3078.71 51.83
 -3 -1 1 2912.97 55.34
 -3 -1 -1 3010.92 55.51
 3 -1 -1 3107.16 49.84
 3 -1 1 3003.72 53.17
 -3 -1 -1 3007.08 51.89
 3 -1 -1 3093.19 51.98
 -3 0 1 2589.01 43.48
 3 0 1 2510.78 43.29
 -3 0 -1 2513.21 47.32
 3 0 -1 2544.02 47.25
 -3 0 1 2521.05 47.17
 3 0 1 2540.53 47.18
 3 0 -1 2474.95 43.58
 3 0 1 2499.93 45.61
 -3 0 -1 2538.71 45.75
 -3 0 -1 2541.08 43.36
 3 0 -1 2520.89 43.3
 -3 1 -1 2966.34 51.24
 3 1 -1 3063.25 51.34
 3 1 -1 3022.07 54.78
 3 1 1 3051.13 54.77
 3 1 -1 3053 52.7
 -3 1 1 2990.17 51.22
 3 1 -1 2937.38 52.95
 3 1 1 2939.46 51.02
 -3 2 -1 4161.16 69.88
 3 2 -1 4237.57 70.19
 3 2 1 4126.5 73.67
 3 2 -1 4140.07 73.55
 3 2 -1 4177.1 72.14
 3 2 -1 3886.14 71.48
 -3 2 1 4160.34 70.14
 3 2 1 4109.17 70.12
 -3 3 -1 5358.82 96.49
 3 3 -1 5933.83 97.42
 3 3 -1 5756.78 100.21
 3 3 1 5852.83 100.2
 3 3 -1 5740.3 95.96
 -3 3 1 5879.32 97.26
 3 3 1 5961.2 97.28
 -3 3 -1 5640.66 93.45
 3 3 -1 5899.64 98.82
 3 4 -1 2142.05 45
 3 4 1 2174.12 44.92
 3 4 -1 2103.06 39.98
 -3 4 -1 2141.73 38.3
 3 4 -1 2159.62 43.77
 3 5 -1 1993.37 45.07
 3 5 1 2021.1 44.89
 -3 5 1 2009.81 35.05
 3 5 -1 2028.89 43.02
 -3 5 -1 2021.91 37.59
 3 6 1 1690.99 40.72
 3 6 -1 1649.73 40.62
 -3 6 -1 1704.07 35.7
 -3 6 1 1634.14 30.94
 3 6 -1 1635.32 38.18
 -3 6 -1 1622.77 33.19
 3 7 -1 1830.75 44.73
 -3 7 1 1736.36 34.21
 3 7 -1 1827.78 42.56
 -3 7 -1 1726.25 36.29
 -3 7 -1 1754.99 38.37
 3 7 -1 1750.05 41.46
 3 8 -1 1448.46 40.17
 3 8 1 1455.64 39.95
 -3 8 -1 1447.63 33.67
 -3 8 1 1312.36 29.58
 3 8 -1 1372.32 36.39
 3 8 -1 1404.38 37.18
 -3 9 1 821.01 21.78
 -3 9 -1 864.59 25.01
 -3 10 1 656.16 19.73
 -3 10 -1 658.69 22.16
 -3 11 -1 949.33 28.79
 -3 11 1 907.65 25.86
 -3 12 1 598.34 20.6
 -3 13 1 565.87 20.96
 -3 -18 -2 46.58 10.99
 3 -18 -2 50.4 10.26
 -3 -17 -2 66.68 11.69
 3 -17 -2 58.82 9.73
 3 -16 -2 185.92 15.86
 -3 -16 2 212.17 18.15
 -3 -16 -2 191.88 18.76
 -3 -15 2 111.56 13.19
 -3 -15 -2 134.02 14.58
 3 -15 -2 129.65 12.58
 -3 -14 -2 282.47 19.72
 -3 -14 2 309.54 20.8
 3 -14 -2 273.81 17.12
 -3 -13 2 215.03 16.72
 -3 -13 -2 176.72 15.23
 3 -13 -2 179.38 13.38
 -3 -12 -2 92.96 10.89
 -3 -12 2 83.79 10.68
 3 -12 -2 80.71 8.22
 3 -11 2 399.21 18.95
 3 -11 -2 449.14 18.98
 -3 -11 -2 422.84 21.5
 -3 -11 2 456.98 22.55
 3 -10 2 510.63 20.68
 -3 -10 -2 498.99 22.61
 -3 -10 2 546.83 23.71
 3 -9 2 277.09 14.17
 -3 -9 2 268.49 15.82
 3 -8 2 535.75 19.49
 -3 -8 2 558.98 21.86
 3 -7 2 83.38 7.3
 3 -6 2 847.25 24.22
 3 -6 2 855.16 17.35
 3 -5 2 1465.49 27.01
 3 -5 2 1394.56 33.48
 -3 -4 2 565.33 18.34
 -3 -4 -2 598.04 18.26
 -3 -4 2 570.6 18.46
 3 -4 2 568.53 17.9
 3 -4 2 580.12 13.44
 -3 -3 2 433.44 15.42
 3 -3 2 507.68 15.46
 -3 -3 2 583.09 16.58
 -3 -3 -2 509.51 15.87
 -3 -3 2 503.87 16.11
 -3 -3 -2 490.21 15.52
 3 -3 -2 509.42 15.7
 -3 -2 2 299.86 10.81
 3 -2 2 311.84 10.99
 -3 -2 2 290.72 10.82
 -3 -2 -2 301.01 10.76
 -3 -2 2 300.25 11.23
 -3 -2 -2 311.48 11.27
 3 -2 -2 305.36 11.29
 -3 -1 2 425.89 12.99
 3 -1 2 433.78 12.89
 -3 -1 -2 412.89 12.75
 -3 -1 2 414.57 12.62
 -3 -1 2 373.66 12.17
 3 -1 -2 428.42 12.97
 -3 -1 -2 422.03 13.05
 3 0 2 4466.95 77.95
 -3 0 2 4473.61 78.17
 -3 0 -2 4388.69 77.82
 -3 0 2 4426.27 77.86
 3 0 -2 4655.5 76.51
 -3 0 2 4481.85 76.56
 3 0 -2 4551.28 78.26
 -3 0 -2 4525.36 78.44
 3 1 -2 412.51 12.92
 -3 1 -2 425.72 12.95
 3 1 2 414.55 12.84
 3 1 -2 416.96 12.99
 3 1 -2 429.75 12.62
 -3 1 2 422.84 10.82
 -3 1 -2 431.66 12.31
 -3 1 2 438.06 13.17
 3 1 2 413.5 12.95
 -3 2 -2 324.65 11.45
 3 2 -2 297.66 11.2
 3 2 -2 323.24 11.5
 3 2 2 300.4 11.12
 -3 2 -2 308.52 9.64
 3 2 -2 321.01 11.24
 -3 2 2 316.64 8.29
 -3 2 2 332.91 11.34
 3 2 2 312.71 11.07
 3 3 -2 525.56 15.85
 -3 3 -2 477.69 15.33
 3 3 2 511.61 15.81
 3 3 -2 500.15 16.07
 3 3 -2 497.83 15.94
 3 3 -2 511.44 16.36
 3 3 2 504.13 15.46
 -3 3 2 499.19 15.5
 -3 4 -2 590.29 18.24
 3 4 -2 572.33 18.42
 3 4 2 591.14 18.51
 3 4 -2 596.99 18.69
 3 4 -2 611.74 18.93
 3 4 2 611.05 18.27
 -3 4 2 609.61 18.49
 3 4 -2 599.33 18.94
 3 5 -2 1448.8 34.89
 -3 5 -2 1414.44 34.2
 3 5 -2 1522.35 36.22
 3 5 2 1436.52 35.56
 3 5 -2 1447.93 29.24
 -3 5 2 1501.14 34.87
 3 5 -2 1525.38 35.7
 -3 5 -2 1427.74 31.27
 3 5 2 1481.87 34.6
 3 6 -2 900.25 27.31
 3 6 2 863.87 26.83
 3 6 -2 871.63 25.68
 -3 6 -2 852.88 25.29
 3 6 -2 877.44 25.8
 -3 6 2 847.7 25.58
 3 6 2 844.76 25.35
 -3 6 -2 860.29 22.2
 3 7 -2 99.56 9.02
 3 7 -2 83.24 7.76
 -3 7 -2 85.13 7.72
 3 7 2 93.53 8.04
 -3 7 -2 94.64 6.44
 3 7 -2 88.32 7.85
 -3 8 -2 528.8 20.83
 3 8 -2 560.68 21.61
 3 8 -2 568.39 23.52
 3 8 2 547.18 22.49
 3 8 -2 590.68 22.17
 -3 8 2 554.06 15.35
 -3 8 -2 557.72 18.19
 3 8 -2 561.09 21.4
 -3 8 2 576.87 21.83
 3 8 2 551.86 21.43
 -3 9 2 305.57 11.37
 -3 9 -2 314.89 15
 -3 9 -2 293.92 13.43
 -3 10 -2 570.95 21.62
 -3 10 2 506.14 16.65
 -3 10 -2 518 19.16
 -3 11 -2 447.61 18.29
 -3 11 2 429.4 15.85
 -3 12 2 83.54 7.23
 -3 13 2 194.11 11.52
 3 16 -2 172.76 17.44
 -3 16 -2 154.77 16.74
 -3 17 -2 82.06 13.4
 3 17 -2 59.91 11.58
 -3 18 -2 60.33 12.18
 3 18 -2 71.83 13.37
 -3 -18 -3 10.98 8.6
 3 -18 -3 9.25 6.48
 -3 -17 -3 0.03 6.64
 3 -17 -3 9.36 6.38
 -3 -16 -3 93.15 13.39
 3 -16 -3 107.9 12.49
 -3 -15 -3 19.06 8.4
 3 -15 -3 18 7.01
 -3 -14 -3 108.52 13.81
 3 -14 -3 94.39 10.73
 3 -13 3 21.08 6.51
 3 -13 -3 19.86 6.52
 -3 -13 -3 30.08 7.72
 3 -12 3 13.57 5
 -3 -12 -3 36.53 8.62
 3 -11 3 87.82 9.7
 3 -10 3 136.37 11.12
 3 -9 3 56.03 7.47
 3 -8 3 292.38 15.49
 3 -7 3 3.3 3.21
 -3 -7 3 3.91 3.1
 3 -6 3 276.06 14.09
 -3 -6 3 264.94 14.35
 3 -5 3 435.01 17.38
 -3 -5 3 428.49 17.78
 -3 -4 3 93.05 7.33
 3 -4 3 89.46 7.12
 -3 -4 3 80.18 7.14
 3 -4 3 88.33 7.55
 3 -4 -3 87.09 7.43
 -3 -4 -3 81.75 7.14
 3 -3 3 99.81 7.96
 -3 -3 3 117.12 7.95
 -3 -3 -3 109.74 6.77
 -3 -3 3 104.23 6.69
 -3 -3 3 112.62 8.15
 3 -3 -3 100.59 7.73
 -3 -3 -3 95.86 7.27
 -3 -2 3 171.71 9.29
 3 -2 3 176.62 9.38
 -3 -2 3 160.47 7.77
 -3 -2 -3 159.51 7.67
 -3 -2 3 156.67 8.89
 3 -2 -3 161.68 9.21
 -3 -2 -3 165.68 9.41
 -3 -1 3 94.13 6.86
 3 -1 3 90.6 6.7
 -3 -1 3 90.58 5.34
 -3 -1 -3 94.42 5.55
 -3 -1 3 105.92 6.76
 3 -1 -3 86.62 6.74
 -3 -1 -3 85.27 6.45
 -3 0 3 1340.69 31.5
 3 0 3 1293.51 30.99
 -3 0 3 1258.15 27.32
 -3 0 -3 1291.98 27.41
 -3 0 3 1330.46 29.32
 -3 0 -3 1248.81 30.84
 3 0 -3 1330.07 31.18
 -3 1 3 103.2 7.1
 -3 1 -3 89.15 6.7
 3 1 -3 94.44 6.99
 3 1 3 101.29 6.8
 3 1 3 94.5 5.51
 3 1 -3 98.66 5.73
 -3 1 3 86.29 5.36
 -3 1 -3 91.3 5.51
 -3 1 3 91.44 5.61
 3 1 -3 95.02 6.24
 3 2 -3 163.49 9.1
 -3 2 -3 167.94 9.26
 3 2 -3 165.42 8.02
 3 2 3 146.48 7.43
 -3 2 3 163.09 7.27
 3 2 -3 166.5 8.68
 -3 2 3 176.87 9.35
 3 2 3 162.95 8.94
 3 3 -3 113.45 8.06
 -3 3 -3 116.99 7.98
 3 3 -3 106.04 6.73
 3 3 3 105.52 6.61
 3 3 -3 107.96 7.3
 -3 3 -3 101.91 5.48
 3 3 3 111.37 7.63
 -3 3 3 116.8 7.79
 3 4 -3 80.11 6.54
 3 4 3 95.43 6.67
 -3 4 -3 84.39 7.31
 3 4 -3 80.47 7.08
 -3 4 3 90.3 7.39
 3 4 3 87.05 7.16
 3 4 -3 92.24 7.66
 3 5 3 474.21 17.07
 3 5 -3 455.54 16.99
 3 5 -3 432.42 17.67
 -3 5 -3 429.61 17.28
 3 5 3 444.89 17.33
 3 5 -3 441.58 17.87
 3 6 -3 287.48 14.62
 -3 6 -3 285.61 14.43
 3 6 3 299.04 14.35
 3 6 -3 283.25 14.04
 3 6 -3 271 9.22
 3 6 -3 298.4 14.77
 3 6 3 292.26 14.36
 -3 6 -3 274.55 12.6
 3 7 -3 5.09 3.81
 3 7 -3 4.34 3.83
 -3 7 -3 0.21 3.21
 -3 7 -3 3.52 2.74
 -3 7 3 1.15 2.93
 3 7 -3 4.77 3.33
 3 7 3 2.87 3.59
 3 8 -3 289.35 16.24
 3 8 3 279.6 16
 -3 8 -3 280.47 15.69
 3 8 -3 272.59 15.73
 -3 8 -3 256.51 13.23
 -3 9 -3 65.92 8.66
 3 9 -3 56.95 7.79
 -3 9 -3 53.32 6.21
 3 10 -3 145.02 12.45
 -3 10 -3 139.61 12.06
 -3 10 -3 147.24 10.37
 3 11 -3 84.46 11.67
 -3 11 -3 89.55 10.53
 -3 11 3 94.12 7.07
 -3 12 -3 14.79 6.67
 3 12 -3 20.91 6.79
 -3 12 3 15.22 3.31
 3 13 -3 29.51 8.75
 -3 13 -3 25.03 7.49
 3 14 -3 108.91 14.2
 -3 14 -3 100.92 13.18
 3 15 -3 19.14 9.09
 -3 15 -3 28.4 9.37
 3 16 -3 117.41 14.8
 -3 16 -3 102.81 14.42
 -3 17 -3 15.67 9.17
 3 17 -3 17.56 9.91
 3 -18 -4 124.78 14.77
 3 -17 -4 194.01 17.4
 -3 -17 -4 205.43 20.45
 3 -16 -4 199.06 17.5
 -3 -16 -4 211.33 20.32
 -3 -15 -4 270.5 21.94
 3 -15 -4 281.56 19.91
 3 -14 4 319.1 21.51
 -3 -14 -4 340.4 23.04
 3 -13 4 343.66 21.62
 3 -12 4 336.25 20.24
 3 -11 4 336.08 19.97
 3 -10 4 398.79 20.99
 3 -9 4 735.37 28.74
 -3 -9 4 757.43 29.93
 3 -8 4 919.01 30.75
 -3 -8 4 672.94 28.23
 3 -7 4 1088.95 34.21
 -3 -7 4 1097.05 35.12
 3 -6 4 905.07 29.94
 -3 -6 4 903.62 30.08
 3 -5 4 922 28.9
 -3 -5 4 934.08 29.31
 3 -5 4 902.93 29.37
 -3 -5 4 902.86 29.33
 -3 -5 -4 852.78 28.98
 3 -5 -4 887.65 29.37
 3 -4 4 983.68 29.19
 -3 -4 4 917.02 28.9
 3 -4 4 875.7 28.77
 3 -4 -4 936.98 29.23
 -3 -4 -4 914.4 28.8
 3 -3 4 1431.6 36.98
 -3 -3 4 1447.49 36.74
 3 -3 -4 1340.72 36.33
 -3 -3 -4 1340.43 36.41
 3 -2 4 1575.21 38.48
 -3 -2 4 1436.19 30.88
 -3 -2 -4 1480.64 31.17
 -3 -2 4 1538.18 37.47
 -3 -2 -4 1599.03 39.09
 3 -2 -4 1552.2 38.74
 -3 -1 4 1858.8 43.29
 3 -1 4 1870.26 43.15
 -3 -1 4 1737.6 34.49
 -3 -1 -4 1724.7 34.37
 -3 -1 4 1700.89 40.54
 3 -1 -4 1768.63 42.58
 -3 -1 -4 1921.61 43.53
 3 0 4 1668.74 39.52
 -3 0 4 1650.9 39.54
 -3 0 4 1541.39 31.11
 -3 0 -4 1553.85 31.22
 -3 0 4 1581.37 36.89
 3 0 -4 1593.37 38.98
 -3 0 -4 1538.11 38.78
 3 1 -4 1748.02 41.74
 -3 1 4 1790.06 42.11
 -3 1 -4 1682.65 41.43
 3 1 4 1810.13 42.13
 -3 1 4 1696.63 38.37
 -3 1 -4 1709.98 34.52
 -3 1 4 1758.67 34.54
 -3 2 -4 1463.22 37.95
 3 2 -4 1549.27 38.53
 3 2 4 1618.02 38.57
 3 2 -4 1511 32.39
 3 2 4 1534.67 32.19
 -3 2 4 1496.75 34.2
 3 3 4 1419.57 31.41
 3 3 -4 1357.36 31.44
 -3 3 -4 1358.73 36.01
 3 3 -4 1376.06 36.25
 3 3 4 1435.62 36.63
 3 4 -4 935.45 28.88
 -3 4 -4 942.73 28.97
 3 4 -4 918.85 25.18
 3 4 4 932.57 24.86
 3 4 -4 991.93 28.74
 -3 4 -4 938.61 22.23
 3 4 4 950.39 28.75
 3 5 -4 890.35 29.17
 -3 5 -4 863.64 28.74
 3 5 -4 901.99 26.3
 3 5 4 900.64 25.74
 -3 5 -4 947.82 20.54
 3 5 -4 913.1 28.51
 3 5 -4 908.22 29.56
 3 5 4 922.43 28.82
 -3 5 4 963.04 29.29
 3 6 4 940.08 27.34
 3 6 -4 907.49 27.74
 -3 6 -4 900.26 29.89
 3 6 -4 905.3 30.4
 3 7 -4 1122.4 35.66
 -3 7 -4 1102.64 35.2
 3 7 -4 1182.89 34.62
 3 7 -4 1161.59 24.43
 -3 7 -4 1226.65 33.85
 3 8 -4 957.19 32.16
 3 8 4 1016.31 32.04
 -3 8 -4 971.71 32.87
 3 8 -4 950.61 33.07
 -3 8 -4 972.77 30.26
 3 9 -4 790.07 30.6
 -3 9 -4 742.39 29.49
 3 10 -4 415.74 22.38
 -3 10 -4 420.8 22.03
 -3 11 -4 201.83 16.72
 3 11 -4 81.07 12.63
 3 12 -4 308 21.2
 -3 12 -4 280.58 20.29
 3 13 -4 360.8 23.39
 -3 13 -4 365.64 23.25
 3 14 -4 306.28 22.58
 -3 14 -4 293.65 21.9
 3 15 -4 243.09 20.78
 -3 15 -4 238.94 20.7
 -3 16 -4 198.55 19.43
 3 16 -4 174.54 19.03
 3 17 -4 200.3 20.65
 -3 17 -4 191.74 20.32
 3 -17 -5 13.27 9.21
 -3 -16 -5 61 13.44
 3 -16 -5 69.45 11.55
 3 -15 5 2.54 7.24
 -3 -15 -5 -8.35 7.81
 3 -14 5 44.84 10.5
 3 -13 5 27.95 7.8
 3 -12 5 44.36 9.18
 3 -11 5 45.9 9.14
 -3 -10 5 55.63 9.66
 3 -10 5 48.73 8.73
 3 -9 5 -3.98 5.48
 -3 -9 5 -1.97 5.91
 -3 -8 5 291.67 18.84
 3 -8 5 296.64 18.27
 3 -7 5 14.53 5.84
 -3 -7 5 21.18 5.78
 3 -6 5 169.36 13.81
 -3 -6 5 179.28 13.83
 -3 -6 -5 172.01 13.91
 3 -6 -5 178.39 14.32
 3 -5 5 27.85 6.76
 -3 -5 5 26.69 5.48
 -3 -5 -5 22.77 5.87
 3 -5 -5 25.15 6.74
 3 -4 5 54.17 7.77
 -3 -4 5 50.57 7.17
 -3 -4 -5 62.35 8.36
 3 -4 -5 44.29 7.22
 -3 -3 5 130.43 10.79
 3 -3 -5 134.86 11.12
 -3 -3 -5 142.55 11.52
 -3 -2 5 372.94 17.83
 3 -2 5 348.01 17.31
 -3 -2 5 323.14 16.35
 -3 -2 -5 278.66 16.26
 3 -2 -5 347.38 17.63
 -3 -1 -5 2.2 4.4
 3 -1 -5 12.58 5.27
 -3 -1 5 -0.01 2.42
 3 -1 5 -2.06 3.41
 -3 -1 5 3.19 1.48
 -3 -1 5 8.7 4.22
 -3 0 5 367.36 17.48
 3 0 5 341.82 16.95
 -3 0 5 331.01 9.49
 -3 0 -5 342.19 9.49
 -3 0 5 329.14 15.5
 -3 0 -5 320.68 16.76
 3 0 -5 320.32 16.59
 -3 1 5 -1.97 3.24
 3 1 -5 5.67 4.4
 -3 1 -5 1.29 4.07
 3 1 5 3.06 2.7
 -3 1 5 -0.4 2.91
 -3 1 -5 1.73 1.46
 -3 1 5 1.93 1.49
 -3 2 5 353.96 17.2
 3 2 -5 284.84 16.08
 3 2 5 349.2 17.06
 -3 2 -5 272.23 15.65
 -3 2 5 311.18 14.17
 -3 2 -5 315.6 10.8
 3 2 5 310.51 10.59
 3 2 -5 340.66 11.1
 -3 2 5 334.28 10.83
 -3 3 -5 130.63 10.92
 3 3 -5 126.88 10.78
 -3 3 5 124.25 8.7
 3 3 5 132.89 7.21
 3 3 -5 130.1 7.49
 3 4 -5 55.98 7.57
 -3 4 -5 42.26 7.31
 -3 4 -5 54.04 5.09
 3 4 -5 55.04 5.41
 3 4 5 49.55 5.1
 -3 5 -5 30.25 6.1
 3 5 -5 20.64 5.71
 -3 5 -5 22.5 3.32
 3 5 -5 18.37 3.91
 3 5 5 32.59 4.6
 3 6 -5 188.82 13.95
 -3 6 -5 180.97 13.77
 3 6 -5 186.05 11.49
 3 6 5 176.71 10.8
 3 7 -5 12.49 5.36
 -3 7 -5 35.12 7.86
 3 7 -5 17.14 4.64
 3 8 -5 344.21 20.49
 -3 8 -5 333.86 19.53
 3 8 -5 346.69 9.87
 3 8 5 301.48 16.13
 3 8 -5 331.55 17.49
 -3 9 -5 12.39 6.93
 3 9 -5 5.04 5.9
 -3 10 -5 48.62 9.36
 3 10 -5 60.62 10.43
 -3 11 -5 60.35 9.5
 3 11 -5 52.22 9.47
 3 12 -5 55.64 10.09
 -3 12 -5 39.91 9.56
 -3 13 -5 26.81 9.09
 3 13 -5 23.42 7.84
 3 14 -5 69.59 12.56
 -3 14 -5 42.11 9.71
 3 15 -5 -15.93 11.07
 -3 15 -5 0.86 8.68
 3 16 -5 62.76 13.35
 -3 16 -5 90.8 15.67
 3 -17 -6 102.12 15.3
 3 -16 6 73.2 12.7
 3 -15 6 59.29 11.84
 3 -14 6 82.9 13.39
 3 -13 6 200.27 19.01
 3 -12 6 115.29 14.55
 -3 -11 6 304.47 23.11
 3 -11 6 303.3 21.82
 -3 -10 6 104.25 13.47
 3 -10 6 85.47 12.43
 -3 -9 6 227.36 18.51
 3 -9 6 194.72 16.6
 -3 -8 6 395.32 23.4
 3 -8 6 351 21.82
 -3 -7 6 320.22 20.47
 3 -7 6 319.67 20.37
 3 -7 -6 316.41 21.04
 -3 -7 -6 302.83 20.63
 -3 -6 6 291.63 19.17
 3 -6 6 302.18 19.15
 3 -6 -6 309.94 19.77
 -3 -6 -6 288.77 19.04
 3 -5 6 508.44 24.79
 -3 -5 6 537.09 25.35
 -3 -5 -6 519.03 25.31
 3 -5 -6 546.78 25.75
 -3 -4 6 158.21 13.04
 3 -4 6 140.24 12.79
 -3 -4 -6 148.63 13.27
 3 -4 -6 149.47 13.26
 -3 -3 6 817.78 30.49
 3 -3 6 798.09 30.86
 3 -3 -6 828.02 31.42
 -3 -3 -6 864.02 32.12
 -3 -2 6 468.6 21.86
 -3 -2 -6 519.16 23.92
 3 -2 -6 458.12 22.59
 -3 -1 6 430.12 20.39
 3 -1 -6 447.76 21.6
 -3 -1 -6 461.32 22.02
 -3 0 6 439.04 20.03
 -3 0 -6 434.9 21.51
 3 0 -6 446.08 21.65
 -3 1 6 447.32 19.47
 -3 1 -6 450.78 21.92
 3 1 -6 423.23 21.3
 -3 2 6 495.42 11.86
 -3 2 -6 491.07 11.79
 -3 2 6 474 20.01
 -3 2 -6 455.98 22.5
 3 2 -6 474.87 22.76
 -3 3 -6 854.19 31.5
 3 3 -6 815.84 31.05
 -3 3 6 798.3 26.35
 -3 3 -6 818.07 19.95
 3 3 -6 876.15 20.46
 3 3 6 825.3 19.8
 -3 3 6 795.92 19.71
 3 4 -6 133.27 12.25
 -3 4 -6 146.22 13.13
 -3 4 6 148.02 10.34
 3 4 -6 154.77 8.48
 3 4 6 140.95 7.87
 -3 5 -6 545.7 25.25
 3 5 -6 531.88 25.22
 -3 5 -6 570.57 18.22
 3 5 -6 552.13 19.02
 3 5 6 577.54 18.74
 -3 6 -6 288.82 18.78
 3 6 -6 279.6 18.77
 -3 6 -6 326.36 11.77
 3 6 -6 300.78 14.77
 3 6 6 297.22 14.07
 3 7 -6 335.09 20.51
 -3 7 -6 338.74 20.74
 3 7 -6 350.32 17.08
 3 8 -6 360.05 22.19
 -3 8 -6 371.95 22.34
 3 8 -6 398.15 11.65
 3 8 6 397.39 18.6
 3 8 -6 402.73 19.4
 3 9 -6 234.14 18.59
 -3 9 -6 228.18 18.55
 3 10 -6 121.71 14.65
 -3 10 -6 76.52 12.18
 -3 11 -6 319.32 22.43
 3 11 -6 333.7 23.55
 3 12 -6 123.06 15.98
 -3 12 -6 114.17 14.91
 3 13 -6 197.87 20.41
 -3 13 -6 211.61 19.78
 -3 14 -6 86.45 14.5
 3 14 -6 90.69 15.14
 3 15 -6 76.72 15.08
 -3 15 -6 73.56 13.93
 3 -14 7 94.72 14.19
 3 -13 7 116.82 15.85
 -3 -12 7 113.85 16.31
 3 -12 7 123.48 16.45
 -3 -11 7 208.83 20.19
 3 -11 7 209.13 19.52
 3 -10 7 213.91 19.25
 -3 -10 7 237.03 20.54
 3 -9 7 198.01 18.25
 -3 -9 7 192.45 18.22
 3 -8 7 139.82 15.4
 -3 -8 7 159.37 16.53
 3 -7 7 149.58 15.13
 -3 -7 7 167.64 15.78
 -3 -7 -7 127.26 14.54
 3 -7 -7 116.14 13.99
 3 -6 7 258.46 19.62
 -3 -6 7 231.99 18.47
 3 -6 -7 269.41 20.61
 -3 -6 -7 250.78 19.96
 -3 -5 7 468.69 25.33
 3 -5 7 378.6 22.89
 -3 -5 -7 418.83 24.49
 3 -5 -7 461.32 25.54
 3 -4 7 272.32 19.4
 -3 -4 7 288.45 19.03
 3 -4 -7 279.56 19.73
 -3 -4 -7 325.63 21.34
 -3 -3 7 274.82 18.31
 3 -3 7 289.08 19.36
 3 -3 -7 280.64 19.22
 -3 -3 -7 275.29 19.12
 3 -2 7 189.72 15.38
 -3 -2 7 195.7 14.85
 -3 -2 -7 194.15 16.01
 3 -2 -7 216.97 16.78
 -3 -1 7 272.69 17.26
 -3 -1 -7 308.39 19.91
 3 -1 -7 277.53 18.91
 -3 0 7 394.05 20.4
 3 0 -7 338.23 20.74
 -3 0 -7 357.04 21.56
 -3 1 7 257.43 16.03
 -3 1 -7 257.95 17.96
 3 1 -7 280.98 18.91
 -3 2 7 200.6 14.17
 3 2 -7 192.32 15.64
 -3 2 -7 198.58 15.59
 -3 3 -7 277.01 19.32
 3 3 -7 300.17 19.36
 -3 3 7 254.78 15.55
 -3 4 -7 300.08 9.77
 3 4 -7 311.71 20.29
 -3 4 7 286.96 9.49
 -3 4 -7 313.24 20.12
 -3 4 7 281.19 15.83
 -3 4 7 295.93 9.62
 -3 4 -7 298.41 9.84
 -3 5 -7 416.65 23.89
 3 5 -7 442.77 24.85
 -3 5 7 394.02 19.09
 -3 5 -7 512.05 18.41
 -3 5 7 404.01 14.37
 -3 6 -7 253.52 18.91
 3 6 -7 263.14 19.31
 -3 7 -7 138.55 14.48
 3 7 -7 147.27 15.12
 3 8 -7 158.53 15.9
 -3 8 -7 162.17 15.92
 -3 9 -7 176.64 17.64
 3 9 -7 167.65 16.68
 -3 10 -7 209.9 19.19
 3 10 -7 219.04 19.9
 3 11 -7 262.41 22.41
 -3 11 -7 233.67 20.56
 3 12 -7 125.6 17.07
 -3 12 -7 112.8 15.49
 -3 13 -7 111.48 16.37
 3 13 -7 111.28 16.34
 3 14 -7 122.92 17.86
 -3 14 -7 108.53 16.98
 -3 -12 8 3.66 9.07
 3 -12 8 2.71 7.25
 -3 -11 8 0.17 8.01
 3 -11 8 11.09 7.91
 -3 -10 8 6.35 8.02
 3 -10 8 32.87 11.32
 3 -9 8 10.42 8.45
 -3 -9 8 8.19 8.27
 3 -8 8 -9.99 9.33
 -3 -8 8 -16.06 8.51
 3 -7 8 5.27 7.14
 -3 -7 8 5.27 7.58
 -3 -7 -8 8.84 7.01
 3 -7 -8 6.5 8.27
 3 -6 8 3.94 6.94
 -3 -6 8 6.73 7.32
 -3 -6 -8 6.87 7.39
 3 -6 -8 12.29 7.56
 -3 -5 8 6.72 6.56
 3 -5 8 7.76 7.36
 -3 -5 -8 3.3 6.33
 3 -5 -8 -0.3 6.51
 3 -4 8 13.12 6.75
 -3 -4 8 14.78 7.93
 3 -4 -8 16.74 7.92
 -3 -4 -8 8.25 7.02
 -3 -3 8 9.81 6.97
 3 -3 8 9.52 6.41
 3 -3 -8 8.29 7.28
 -3 -3 -8 4.25 7.08
 -3 -2 -8 3.05 6.92
 3 -2 -8 16.67 8.6
 3 -2 8 3.67 5.56
 -3 -2 8 15.96 5.76
 3 -1 -8 7.49 7.97
 -3 -1 -8 32.05 9.37
 -3 -1 8 15.65 7.29
 3 0 -8 10.79 7.32
 -3 0 -8 -2.33 6.88
 -3 0 8 9.47 4.94
 3 1 -8 9.36 7.07
 -3 1 -8 15.22 8.15
 -3 1 8 5.1 4.89
 3 2 -8 1.2 6.79
 -3 2 -8 19.55 7.62
 -3 2 8 15.75 6.21
 -3 3 -8 16.86 7.56
 3 3 -8 0.52 5.91
 -3 3 8 -0.37 4.75
 -3 4 -8 13 8.64
 3 4 -8 11.45 8.18
 -3 4 8 16.55 6.1
 -3 5 -8 0.98 5.79
 -3 5 8 -1.69 4.12
 3 6 -8 4.29 7.43
 -3 6 -8 -0.04 6.55
 -3 6 8 17.58 5.75
 -3 7 -8 11.51 8.56
 3 7 -8 -3.36 8.15
 -3 7 8 7.09 4.75
 3 8 -8 0.86 6.8
 -3 8 -8 1.29 7.71
 3 9 -8 14.31 8.91
 -3 9 -8 -0.78 8
 -3 10 -8 9.1 8.13
 3 10 -8 -5.07 7.63
 -3 11 -8 4.66 9.7
 3 11 -8 5.73 9.25
 -3 12 -8 -1.72 8.78
 3 12 -8 -7.07 9.63
 3 -9 9 125.15 17.04
 -3 -9 9 96.16 14.83
 3 -8 9 151.76 17.56
 -3 -8 9 144.36 17.81
 3 -8 -9 165.57 19.33
 -3 -8 -9 175.05 20.1
 3 -7 9 102.63 14.87
 -3 -7 9 130.16 16.95
 -3 -7 -9 121.91 16.91
 3 -7 -9 129.45 16.65
 -3 -6 9 189.03 19.65
 3 -6 9 152.59 17.2
 -3 -6 -9 206.79 21.05
 3 -6 -9 197.56 20.46
 -3 -5 9 213.96 20.21
 3 -5 9 206.26 19.84
 3 -5 -9 193.7 19.61
 -3 -5 -9 199.08 19.54
 3 -4 9 218.62 20.06
 -3 -4 9 216.08 19.52
 -3 -4 -9 214.55 20.09
 3 -4 -9 242.88 21.49
 -3 -3 9 240.83 19.95
 3 -3 9 228.11 19.98
 3 -3 -9 249.08 21.54
 -3 -3 -9 236.06 20.91
 -3 -2 9 192.06 17.92
 3 -2 9 192.54 17.99
 3 -2 -9 243.59 21.07
 -3 -2 -9 242.44 20.52
 -3 -1 -9 155.04 17.33
 3 -1 -9 190.35 19.1
 -3 -1 9 153.48 15.05
 3 -1 9 180.32 17.69
 -3 0 9 191.09 16.43
 3 0 9 193.51 17.66
 3 0 -9 229.84 20.35
 -3 0 -9 225.52 19.96
 3 1 -9 150.28 17.08
 -3 1 -9 211.82 19.28
 -3 1 9 166.66 15.54
 3 2 -9 217.56 19.31
 -3 2 -9 203.02 19.02
 -3 2 9 209.82 17.25
 3 3 -9 266.12 21.09
 -3 3 -9 232.36 20.29
 -3 3 9 227.72 17.21
 -3 4 -9 201.55 19.71
 3 4 -9 226.5 20.73
 -3 4 9 186.18 14.95
 3 5 -9 241.39 21.7
 -3 5 -9 211.51 20.17
 -3 5 9 199.89 15.38
 3 6 -9 179.81 19
 -3 6 -9 167.3 18.43
 -3 6 9 155.2 13.8
 3 7 -9 104.47 16.19
 -3 7 -9 119.85 16.63
 -3 8 -9 190.03 19.86
 3 8 -9 176.64 18.82
 -3 9 -9 129.13 17.02
 3 9 -9 136.56 17.24
 -3 -6 10 75.6 13.88
 3 -6 -10 101.99 16.35
 -3 -6 -10 99.05 16.2
 3 -5 10 74.47 14.17
 -3 -5 10 81.25 13.79
 -3 -5 -10 67.25 14.28
 3 -5 -10 69.41 14.4
 3 -4 10 41.35 10.48
 -3 -4 10 55.03 12.54
 -3 -4 -10 65.58 13.27
 3 -4 -10 61.01 13.03
 3 -3 10 114.69 16
 -3 -3 10 114.76 15.62
 3 -3 -10 129.27 17.32
 -3 -3 -10 114.57 17.56
 -3 -2 10 91.44 13.55
 3 -2 10 91.86 13.83
 -3 -2 -10 137.3 17.66
 3 -2 -10 109 16.5
 -3 -1 -10 48.43 11.59
 3 -1 -10 54.73 12.76
 -3 -1 10 30.18 8.6
 3 -1 10 46.32 10.54
 3 0 -10 137.87 17.84
 -3 0 -10 99.47 15.57
 3 0 10 120.15 15.31
 -3 0 10 111.9 13.94
 -3 1 -10 49.96 13.04
 3 1 -10 28.76 10.3
 -3 1 10 58.55 11.16
 3 1 10 52.01 10.98
 -3 2 -10 100.44 15.4
 3 2 -10 113.51 16.6
 3 2 10 122.41 15.68
 -3 2 10 108.07 13.45
 -3 3 -10 121.03 16.49
 3 3 -10 120.29 17.51
 -3 3 10 112.56 13.33
 3 4 -10 31.63 11.37
 -3 4 -10 35.96 11.25
 -3 4 10 47.56 9.95
 3 5 -10 72.15 13.15
 -3 5 -10 50.61 12.28
 -3 6 -10 60.44 13.58
 3 6 -10 63.98 13.74
 -3 -2 11 11.58 8.91
 -3 -1 11 13.28 9.18
 -3 0 11 38.16 9.63
 -3 1 11 3.07 7.98
 -3 2 11 19.12 7.75
 -4 -19 0 1.14 7.74
 -4 -18 0 452.76 29.25
 -4 -17 0 11.18 8.39
 4 -17 0 8.35 6.13
 -4 -16 0 246.38 20.13
 4 -16 0 236.2 16.25
 4 -15 0 11.67 5.32
 -4 -15 0 2.37 7.03
 -4 -14 0 324.67 21.21
 4 -14 0 331.91 17.86
 -4 -13 0 -2.79 3.44
 4 -13 0 -2.24 3.86
 -4 -13 0 0.8 5.21
 -4 -12 0 1667.45 41.91
 -4 -12 0 1534.42 47.01
 4 -12 0 1585.88 41.11
 -4 -11 0 6.11 4.86
 -4 -10 0 560.82 23.73
 4 -10 0 587.56 19.46
 -4 -9 0 0.27 2.29
 -4 -9 0 2.27 4.04
 4 -9 0 -4.37 2.7
 -4 -8 0 981.09 26.34
 4 -8 0 941.36 23.63
 4 -7 0 2 1.53
 -4 -7 0 8.26 2.74
 4 -7 0 1.52 1.63
 -4 -6 0 834.6 26.57
 4 -6 0 793.76 19.04
 -4 -6 0 871.15 22.79
 4 -6 0 861.62 19.01
 -4 -5 0 5.22 3.11
 -4 -5 0 4.56 1.89
 4 -5 0 4.15 1.52
 4 -5 0 3.68 1.33
 -4 -4 0 2253.23 48.32
 -4 -4 0 2262.22 44.37
 4 -4 0 2180.94 39.76
 4 -4 0 2313.84 38.06
 -4 -4 0 2226.54 45.87
 -4 -3 0 -1.84 2.06
 -4 -3 0 0.49 1.65
 -4 -3 0 -0.77 1.82
 -4 -2 0 3944.2 75.38
 -4 -2 0 4189.31 71.36
 -4 -1 0 1.78 1.89
 -4 -1 0 0.45 1.06
 -4 0 0 675.74 19.02
 4 0 0 681.05 14.01
 -4 0 0 654.52 14.01
 4 1 0 -1.16 1.66
 -4 1 0 1.03 0.55
 4 1 0 1.67 0.91
 4 2 0 4069.56 73.22
 4 2 0 4249.83 72.23
 4 3 0 0.61 1.49
 4 3 0 0.35 1.29
 -4 7 0 1.63 1.45
 -4 8 0 969.45 23.8
 -4 9 0 0.69 1.94
 -4 10 0 599.65 19.25
 -4 11 0 6.14 2.96
 -4 12 0 1556.28 38.83
 -4 13 0 -1.04 3.41
 -4 -18 1 -0.76 7.89
 -4 -18 -1 8.98 7.34
 4 -17 -1 70.32 10.17
 -4 -17 1 57.97 11.15
 -4 -17 -1 80.3 13.15
 -4 -16 1 9.05 7.72
 4 -16 -1 0.78 4.91
 -4 -16 -1 0.07 6.07
 -4 -15 -1 76.41 11.53
 -4 -15 1 59.4 11.01
 4 -15 -1 83.38 9.81
 -4 -14 1 -0.21 5.71
 4 -14 1 -1.79 4.05
 -4 -14 -1 9.03 5.51
 4 -14 -1 7.84 5.91
 -4 -13 1 208.47 16.55
 4 -13 1 200.31 13.14
 4 -13 -1 165.61 12.29
 -4 -13 -1 181.42 15.4
 -4 -12 1 -1.75 2.85
 -4 -12 1 6.2 4.77
 -4 -12 -1 -3.21 4.02
 4 -12 -1 4.85 3.3
 4 -12 1 1.24 3.07
 -4 -11 1 274.72 12.68
 -4 -11 -1 270.37 17.08
 -4 -11 1 272.32 17.07
 -4 -10 1 150.38 8.9
 -4 -10 -1 156.51 12.31
 4 -10 1 144.55 9.26
 -4 -10 1 152.73 11.93
 4 -9 1 255.39 12.23
 -4 -9 1 270.92 11.62
 4 -9 -1 256.17 11.78
 -4 -9 -1 276.67 15.63
 -4 -9 1 258.47 15.18
 4 -9 1 262.46 11.84
 -4 -8 1 160.66 8.33
 4 -8 1 134.54 8.44
 4 -8 -1 146.89 8.23
 4 -8 1 156.26 8.16
 -4 -7 1 419.07 13.78
 4 -7 1 382.85 14.06
 4 -6 1 64.9 5.06
 -4 -5 -1 698.13 22.36
 -4 -5 1 658.52 21.89
 4 -5 1 688.49 18.32
 -4 -4 -1 331.68 13.98
 -4 -4 1 342.55 14.39
 -4 -4 -1 340.12 13.02
 4 -4 1 349.46 11.51
 -4 -4 1 368.82 13.72
 -4 -3 1 1279.39 31.92
 -4 -3 -1 1303.54 31.61
 -4 -3 -1 1386.75 30.62
 -4 -3 1 1367.53 30.45
 -4 -2 1 340.36 13.48
 -4 -2 -1 349.37 13.51
 4 -2 1 358.58 11.05
 -4 -2 1 383.2 12.42
 -4 -1 1 721.33 15.31
 4 -1 1 730.8 15.4
 -4 -1 1 734.68 20.12
 -4 -1 -1 741.43 20.21
 4 -1 1 724.06 17.85
 -4 -1 -1 678.72 15.33
 4 -1 -1 739.06 15.55
 4 0 1 676.25 14.09
 -4 0 1 662.66 14.19
 -4 0 -1 661.46 19.09
 -4 0 1 661.71 18.98
 4 0 -1 674.91 18.93
 4 0 1 684.19 18.94
 4 0 1 637.14 17.1
 -4 0 -1 665.36 17.25
 4 0 -1 651.54 14.07
 -4 0 -1 675.86 14.08
 4 0 -1 706.41 15.86
 -4 1 -1 721.28 15.55
 4 1 -1 737.47 15.56
 4 1 1 742.23 20.56
 4 1 -1 731 20.42
 -4 1 1 698.95 20.05
 -4 1 -1 685.77 20.02
 4 1 1 708.98 18.75
 4 1 -1 737.79 17.61
 -4 1 1 748.12 15.68
 4 1 1 758.37 15.66
 4 2 -1 378.7 13.75
 4 2 1 381.49 13.65
 -4 2 -1 383.16 10.51
 4 2 -1 381.18 10.55
 4 2 -1 368.96 11.97
 -4 2 1 365.66 10.5
 4 2 1 358.04 10.3
 -4 3 -1 1362.48 28.15
 4 3 -1 1412.62 28.49
 4 3 -1 1349.67 32.3
 4 3 1 1401.4 32.64
 4 3 -1 1345.52 28.98
 4 3 1 1354.06 28.18
 -4 3 1 1371.97 28.44
 4 3 -1 1331.83 30.15
 4 4 -1 368.17 14.67
 4 4 1 358.61 14.6
 4 4 -1 354.92 11.71
 -4 4 -1 343.49 8.77
 4 4 -1 300.42 12.9
 4 5 -1 694.69 22.79
 4 5 1 673.25 22.41
 4 5 -1 684.74 18.63
 -4 5 -1 738.96 15.94
 4 5 -1 705.85 21.16
 4 6 1 68.57 7.02
 4 6 -1 69.38 7.01
 -4 6 1 78.18 3.69
 -4 6 -1 75.3 4.47
 4 6 -1 78.56 6.96
 4 7 -1 424.98 19.19
 -4 7 -1 413.9 12.7
 -4 7 1 397.95 11.11
 4 7 -1 430.16 17.27
 4 8 1 155.3 12.28
 4 8 -1 155.5 12.04
 4 8 -1 150.04 10.49
 -4 8 1 165.79 7.12
 4 8 -1 166.64 11.21
 -4 9 1 263.99 10.16
 -4 9 -1 273.7 12.64
 -4 10 -1 155.31 9.88
 -4 10 1 154.04 8.28
 -4 11 -1 286.23 14.34
 -4 11 1 273.3 12.05
 -4 12 1 -5.09 3.24
 -4 12 -1 -2.24 3.09
 -4 13 1 212 11.77
 -4 -18 -2 135.56 17.24
 4 -17 -2 12.36 7.02
 -4 -17 -2 18.85 9.79
 -4 -16 -2 298.05 22.74
 -4 -16 2 302.3 23.2
 4 -16 -2 318.42 19.84
 -4 -15 2 2.19 7.07
 -4 -15 -2 1.58 5.88
 4 -15 -2 -6.41 4.73
 -4 -14 -2 436.09 25.23
 -4 -14 2 419.65 24.52
 4 -14 -2 445.78 21.14
 -4 -13 2 -0.68 5.25
 -4 -13 -2 1.4 5.12
 4 -13 -2 1.38 3.89
 4 -12 -2 429.41 19.46
 -4 -12 2 441.98 23.72
 -4 -12 -2 407.78 22.55
 4 -11 2 13.08 4.34
 4 -11 -2 17.67 4.95
 -4 -11 2 22.09 6.6
 -4 -11 -2 10.05 4.5
 -4 -10 -2 916.31 32.86
 4 -10 2 955.38 29.66
 -4 -10 2 1029.8 34.42
 4 -9 2 -1.63 2.97
 -4 -9 -2 -2.68 3.85
 -4 -9 2 0.44 4.29
 4 -8 2 690.89 22.75
 -4 -8 2 733.08 26.39
 4 -7 2 73.31 6.58
 4 -6 2 1456.3 28.46
 4 -6 2 1366.62 34.02
 -4 -5 -2 269.93 12.96
 -4 -5 2 252.42 12.73
 4 -5 2 253.7 8.65
 4 -5 2 251.98 11.55
 -4 -4 -2 1834.29 41.02
 -4 -4 2 1815.94 40.99
 4 -4 2 1796.29 34.99
 4 -3 2 2.43 1.77
 -4 -3 2 0.45 1.67
 -4 -3 2 -1.5 2.69
 -4 -3 -2 -0.46 2.31
 4 -3 2 2.78 1.8
 4 -3 -2 -3.2 2.35
 -4 -3 -2 -2.29 2.03
 -4 -2 2 988.04 25.99
 -4 -2 -2 997.15 25.57
 -4 -2 2 1056.73 24.25
 4 -2 2 1044.75 24.06
 -4 -2 -2 1027.16 24.4
 4 -2 -2 1059.78 24.38
 -4 -1 -2 2.77 1.56
 -4 -1 2 4.58 1.58
 4 -1 2 2.73 1.54
 4 -1 -2 3.99 1.66
 -4 -1 2 3.39 1.98
 -4 -1 -2 3.79 1.99
 4 -1 -2 4.25 1.18
 -4 -1 -2 3.64 2.09
 -4 -1 2 2.63 1.72
 4 0 2 3359.94 60.99
 -4 0 2 3429.54 61.12
 -4 0 2 3350.61 63.51
 -4 0 -2 3355.38 63.55
 4 0 -2 3499.6 59.79
 -4 0 -2 3345.59 62.43
 -4 0 2 3448.8 60.09
 -4 0 -2 3406.4 61.19
 4 0 -2 3382.33 61.2
 -4 1 -2 1.75 1.45
 4 1 -2 1.83 1.75
 -4 1 2 2.17 1.33
 4 1 2 3.65 1.32
 -4 1 -2 3.4 2.08
 -4 1 2 3.35 1.99
 4 1 -2 1.89 1.56
 4 1 2 3.84 1.98
 -4 1 -2 2.57 1.56
 -4 1 2 2.58 1.07
 4 1 -2 5.65 1.93
 4 2 -2 1045.3 24.64
 -4 2 -2 1012.77 24.63
 4 2 -2 1034.47 26.42
 4 2 2 1261.88 27.94
 4 2 -2 1092.58 25.4
 -4 2 2 1049.44 20.12
 -4 2 -2 1034.35 23.78
 4 2 -2 1043.41 26.21
 -4 2 2 1059.23 24.67
 4 2 2 1068.66 24.59
 4 3 2 1.08 1.43
 4 3 -2 -0.32 1.89
 -4 3 -2 -1.84 1.99
 -4 3 2 1.8 1.88
 4 3 -2 1.54 2.26
 4 3 2 -3.01 2.39
 4 3 -2 0.42 1.83
 4 3 -2 0.46 1.47
 -4 4 -2 1830.71 39.82
 4 4 -2 1972.6 40.9
 4 4 2 1854.58 42.13
 4 4 -2 1799.31 42.02
 4 4 -2 1901.35 41.67
 -4 4 2 1905.92 40.45
 4 4 2 1887.17 40.27
 4 4 -2 1912.49 42.11
 4 5 -2 245.9 11.76
 -4 5 -2 252.22 11.78
 4 5 -2 260.27 13.1
 4 5 2 271.07 13.21
 4 5 -2 245.05 9.63
 4 5 -2 270.89 12.68
 4 5 2 271.57 12.06
 -4 5 -2 272.02 9.88
 -4 5 2 252.61 11.73
 4 6 -2 1461.93 36.23
 -4 6 -2 1403.65 35.5
 4 6 -2 1471.25 38.45
 4 6 2 1464.88 38.08
 -4 6 2 1437.69 25.51
 4 6 -2 1453.34 31.31
 4 6 2 1509.84 36.05
 4 6 -2 1436.67 36.85
 -4 6 -2 1471.87 31.44
 -4 6 2 1518.88 36.24
 4 7 -2 88.41 8.13
 -4 7 -2 76.24 7.52
 4 7 -2 83.85 8.38
 -4 7 2 79.37 3.85
 -4 7 -2 84.96 6
 4 7 2 74.02 7.2
 4 7 -2 76 7.3
 -4 8 -2 716.26 24.43
 4 8 -2 686.01 24.62
 4 8 -2 762.65 27.69
 4 8 2 747.02 27.18
 -4 8 2 694.11 16.42
 -4 8 2 724.7 24.97
 4 8 2 698.02 24.58
 -4 8 -2 681.24 20.29
 4 9 -2 2.66 4.26
 -4 9 -2 3.99 4.55
 -4 9 2 1.05 1.66
 -4 9 -2 -0.97 2.34
 -4 10 -2 965.97 27.32
 -4 10 2 994.69 23.71
 -4 11 2 14.63 3.14
 -4 12 2 385.61 14.47
 4 15 -2 8.59 6.94
 -4 15 -2 -10.39 5.69
 4 16 -2 274.94 21.37
 -4 16 -2 293.06 21.69
 -4 17 -2 17.85 9.51
 4 17 -2 17 9.42
 -4 18 -2 146.73 17.06
 4 18 -2 143.56 17.41
 -4 -18 -3 -4.25 7.09
 4 -17 -3 272.66 19.65
 -4 -17 -3 287.14 23.38
 -4 -16 -3 8.89 7.41
 4 -16 -3 5.92 6.16
 4 -15 -3 724.23 30.58
 -4 -15 -3 724.69 35.02
 4 -14 -3 1.47 4.79
 -4 -14 -3 -9.45 7.97
 4 -13 3 422.28 22.2
 4 -13 -3 478.22 22.48
 -4 -13 -3 448.28 25.36
 4 -12 3 -0.23 4.51
 -4 -12 -3 1.65 5.73
 4 -11 3 531.87 23.36
 4 -10 3 11.32 4.39
 4 -9 3 1534.61 41.53
 4 -8 3 2.88 3.46
 4 -7 3 1313.13 36.1
 4 -6 3 25.22 4.68
 -4 -6 3 22.65 4.9
 -4 -5 3 2417.8 54.36
 4 -5 3 2452.11 53.63
 4 -4 3 -0.54 2.17
 -4 -4 3 3.71 2.41
 -4 -4 3 4.32 3.09
 -4 -4 -3 7.88 3.17
 -4 -4 3 2.13 2.71
 4 -4 -3 -0.21 2.73
 -4 -4 -3 2.17 2.77
 4 -3 3 858.92 24.19
 -4 -3 3 891.71 24.49
 -4 -3 3 796.93 23.06
 -4 -3 -3 883.46 23.52
 -4 -3 3 807.02 24.42
 4 -3 -3 865.23 24.75
 -4 -3 -3 826.66 24.43
 -4 -2 3 -2.92 2.4
 4 -2 3 0.13 1.95
 -4 -2 3 -1.05 2.35
 -4 -2 -3 -1.44 2.38
 -4 -2 3 1.2 2.1
 -4 -2 -3 -0.03 2.47
 4 -2 -3 1.97 2.7
 4 -1 3 4102.34 73.86
 -4 -1 3 4108.53 74.37
 -4 -1 -3 3864.92 71.82
 -4 -1 3 3819.6 71.45
 -4 -1 3 3959.78 72.35
 -4 -1 -3 3819.54 73.68
 4 -1 -3 3877.09 73.42
 4 0 3 151.26 8.51
 -4 0 3 170.56 8.97
 -4 0 -3 151.71 7.98
 -4 0 3 147.52 7.95
 -4 0 3 159.37 7.91
 4 0 -3 163.69 7.71
 4 0 -3 156.17 8.73
 -4 0 -3 143.28 8.45
 4 1 3 4042.7 73.04
 4 1 -3 3753.37 72.76
 -4 1 -3 3778.9 72.68
 -4 1 3 3940.23 73.22
 -4 1 -3 3934.28 71.52
 -4 1 3 3960.6 69.04
 4 1 -3 3966.57 71.29
 4 1 3 3883.4 71.27
 -4 1 3 3747.95 71.06
 -4 1 -3 3734.98 71.2
 4 1 -3 3990.3 71.62
 4 2 -3 2.85 2.13
 -4 2 3 1.18 2.23
 4 2 3 -0.51 2
 -4 2 -3 0.56 2.21
 4 2 -3 0.34 2.11
 4 2 3 0.8 1.83
 4 2 -3 0.91 1.58
 -4 2 3 0.67 1.26
 -4 2 -3 -1.69 1.58
 4 3 -3 862.27 24.61
 -4 3 -3 836.7 24.26
 4 3 -3 870.45 24.16
 4 3 3 896.28 24.18
 4 3 -3 856.75 24.41
 -4 3 -3 844.8 21.02
 -4 3 3 876.67 18.98
 -4 3 3 854.13 24.25
 4 3 3 845.55 24.25
 -4 4 -3 3.32 2.93
 -4 4 3 0.55 2.43
 4 4 3 -2.43 2.47
 4 4 -3 0.03 2.83
 4 4 3 0.4 2.3
 4 4 -3 5.1 2.56
 -4 4 3 3.31 1.49
 4 4 -3 -2.17 2.88
 4 5 3 2535.94 54.5
 4 5 -3 2418.91 55
 4 5 -3 2676.17 55.63
 -4 5 -3 2567.53 54.59
 4 5 -3 2443.57 55.46
 4 5 3 2557.15 54.53
 4 6 -3 23.79 5.1
 -4 6 -3 20.45 4.18
 4 6 3 23.49 4.42
 4 6 -3 17.49 4.23
 4 6 -3 22.54 3.2
 -4 6 -3 27.25 4.1
 4 6 3 24.17 4.19
 4 6 -3 27.34 4.96
 -4 7 -3 1321.07 37.69
 4 7 -3 1374.89 38.17
 4 7 -3 1448.82 39.72
 4 7 -3 1436.36 30.54
 -4 7 -3 1430.78 34.37
 -4 7 3 1443.93 38.62
 4 7 3 1417.14 38.24
 4 8 3 0.69 3.47
 4 8 -3 2.74 3.38
 -4 8 -3 -2.12 4.26
 4 8 -3 5.96 4.19
 -4 8 -3 3.48 2.29
 -4 9 -3 1471.48 42.91
 4 9 -3 1599.96 44.29
 -4 9 3 1561.26 31.83
 -4 9 -3 1589.6 38.67
 4 10 -3 1 4.73
 -4 10 -3 10.26 5.19
 -4 10 3 5.3 1.99
 -4 10 -3 13.17 4.42
 -4 11 -3 505.43 24.84
 4 11 -3 575.54 26.41
 -4 11 3 570.84 17.38
 -4 11 -3 586.48 21.92
 4 12 -3 7.02 6.45
 -4 12 -3 1.69 5.61
 4 13 -3 427 24.51
 -4 13 -3 413.06 23.9
 4 14 -3 -5.46 6.12
 -4 14 -3 -2.87 5.62
 4 15 -3 638.54 32.72
 -4 15 -3 663.65 33.13
 4 16 -3 -0.35 7.95
 -4 16 -3 -10.13 9.61
 4 17 -3 229.43 20.71
 -4 17 -3 246.35 21.14
 -4 -17 -4 28.28 9.7
 4 -17 -4 33.22 9.1
 4 -16 -4 1.73 5.46
 -4 -16 -4 4.07 9.36
 4 -15 -4 13.8 6.06
 -4 -15 -4 13.75 8.61
 4 -14 4 2.9 6.35
 -4 -14 -4 0.6 6.19
 4 -13 4 32.77 8.13
 4 -12 4 -3.46 5.71
 4 -11 4 -0.34 4.78
 4 -10 4 -3.39 4.28
 4 -9 4 -1.45 4.2
 4 -8 4 -1.23 4.38
 -4 -8 4 -7.44 4.65
 -4 -7 4 160.35 12.37
 4 -7 4 161.91 12.26
 4 -6 4 2.37 4.04
 -4 -6 4 -5.86 4.61
 4 -5 4 30.6 5.72
 -4 -5 4 41.45 6.24
 4 -5 4 25.27 5.57
 -4 -5 4 41.61 6.75
 4 -5 -4 42.03 6.49
 -4 -5 -4 44.53 6.77
 4 -4 4 1.86 2.9
 -4 -4 4 0.89 2.56
 -4 -4 4 0.65 3.35
 4 -4 -4 -5.25 4.13
 -4 -4 -4 7 4.09
 4 -3 4 403.74 17.14
 -4 -3 -4 368.79 13.99
 -4 -3 4 375 14.09
 -4 -3 4 407.34 16.97
 4 -3 -4 383.09 17.22
 -4 -3 -4 363.88 16.93
 4 -2 -4 2.08 3.34
 -4 -2 -4 -0.48 2.79
 4 -2 4 1.54 3.02
 -4 -2 4 0.54 2.85
 -4 -2 -4 -1.09 2.19
 -4 -2 4 0.17 2.22
 -4 -1 -4 1.74 3.11
 4 -1 -4 10.21 4.25
 -4 -1 4 8.16 3.13
 4 -1 4 13.9 3.19
 -4 -1 4 9.02 3.15
 -4 -1 4 10.92 2.76
 -4 -1 -4 12.59 2.92
 -4 0 4 0.85 2.46
 4 0 4 -1.51 3.14
 4 0 -4 0.17 2.88
 -4 0 -4 -2.68 3.17
 -4 0 4 2.96 2.67
 -4 0 -4 -1.64 2.18
 -4 0 4 0.48 1.95
 -4 1 4 13.38 3.79
 4 1 4 10.81 3.46
 4 1 -4 3.77 2.77
 -4 1 -4 4.02 2.78
 -4 1 4 5.46 2.28
 -4 1 -4 7.08 2.48
 -4 1 4 6.65 2.31
 -4 2 -4 1.15 3.58
 4 2 4 -0.37 2.38
 4 2 -4 3.99 3.49
 4 2 4 0.03 1.81
 4 2 -4 -0.24 2.04
 -4 2 -4 0.06 2.17
 -4 2 4 -0.67 2.5
 -4 2 -4 -3.63 2.27
 4 2 -4 0.87 2.19
 -4 2 4 -2.08 1.95
 4 3 -4 368.06 16.4
 -4 3 -4 354.6 16.41
 4 3 -4 368.55 14.25
 4 3 4 389.29 14.34
 -4 3 4 370.78 12.87
 -4 3 -4 361.71 13.3
 4 3 4 398.11 16.88
 4 4 4 2.38 2.69
 4 4 -4 0.41 3.31
 -4 4 -4 3.33 3.44
 4 4 -4 0.99 2.79
 -4 4 4 3.36 1.94
 -4 4 -4 0.76 1.56
 4 4 4 -0.81 2.59
 4 4 -4 -2.66 3.02
 4 5 4 41.57 5.87
 -4 5 4 43.67 6.33
 4 5 -4 42.9 6.9
 -4 5 -4 39.21 6.35
 4 5 -4 37.57 5.67
 4 5 -4 38.83 5.55
 4 5 4 41.46 5.3
 4 6 -4 -0.44 3.39
 4 6 4 2.41 3.29
 4 6 -4 -3.53 3.82
 -4 6 -4 2.74 3.63
 4 7 -4 173.83 13.02
 -4 7 -4 170.18 12.57
 4 7 -4 182.69 12.42
 4 7 -4 174.64 8.1
 -4 7 -4 166.98 10.92
 -4 8 -4 -12.61 6.06
 4 8 -4 -5.04 4.9
 4 8 4 -9.75 4.85
 4 8 -4 -2.63 3.87
 4 8 -4 1.42 2.23
 -4 8 -4 2.12 3.13
 4 9 -4 -0.81 5.16
 -4 9 -4 11.37 6.35
 -4 9 -4 3.71 3.38
 4 10 -4 -7.8 6.04
 -4 10 -4 -3.29 5.25
 4 11 -4 7.43 6.29
 -4 11 -4 10.69 6.22
 4 12 -4 -1.59 6.09
 -4 12 -4 -2.06 6.01
 4 13 -4 26.28 8.67
 -4 13 -4 43.15 10.18
 4 14 -4 -1.92 6.39
 -4 14 -4 1.58 6.63
 4 15 -4 7.86 8.81
 -4 15 -4 5.5 8.15
 4 16 -4 4.5 8.46
 -4 16 -4 -10.68 8.69
 4 17 -4 35.63 11.35
 -4 17 -4 7.68 8.54
 4 -17 -5 299.01 23.29
 -4 -16 -5 -6.59 8.41
 4 -16 -5 -0.29 6.25
 4 -15 5 328.17 23.66
 -4 -15 -5 368.62 27.22
 4 -14 5 -8.83 6.82
 4 -13 5 456.64 26.34
 4 -12 5 1.59 5.77
 4 -11 5 339.61 22.06
 4 -10 5 -0.02 5.44
 -4 -9 5 755.78 32.23
 4 -9 5 697.48 29.85
 4 -8 5 -1.14 4.5
 -4 -8 5 -3.17 5.84
 -4 -7 5 1574.43 47.03
 4 -7 5 1523.67 45.48
 4 -6 5 -2.42 4.57
 -4 -6 5 0.93 4.83
 4 -6 -5 1.18 4.87
 -4 -6 -5 -5.6 5.94
 -4 -5 5 493.88 22.25
 4 -5 5 465.9 22.06
 4 -5 -5 494.67 22.59
 -4 -5 -5 486.05 22.51
 4 -4 5 3.77 3.95
 -4 -4 5 14.03 5.06
 -4 -4 -5 -5.4 4.91
 4 -4 -5 12.35 4.98
 -4 -3 5 1351.24 38.34
 4 -3 -5 1320.44 38.61
 -4 -3 -5 1315.46 38.67
 4 -2 5 -4.68 3.86
 4 -2 -5 -0.43 3.41
 -4 -2 5 -3.66 3.7
 -4 -2 -5 3.36 3.7
 -4 -2 -5 0.11 2.16
 -4 -2 5 -1.36 2.07
 -4 -2 5 -1.96 3.35
 4 -1 5 1504.26 40.66
 -4 -1 5 1560.58 41.52
 -4 -1 5 1376.89 30.99
 -4 -1 -5 1465.15 31.24
 -4 -1 5 1461.75 38.14
 -4 -1 -5 1453.37 40.36
 4 -1 -5 1471.22 40.43
 4 0 -5 -0.84 3.76
 -4 0 5 -2.76 4.11
 4 0 5 -1.37 3.35
 -4 0 -5 0.98 3.58
 -4 0 -5 0.96 2.04
 -4 0 5 -0.86 1.74
 -4 0 5 0.32 2.9
 -4 1 5 1517.75 40.74
 4 1 5 1475.12 40.12
 -4 1 -5 1471.54 31.56
 -4 1 5 1390.35 31.28
 -4 1 5 1455.39 36.46
 4 1 -5 1466.52 40.12
 -4 1 -5 1478.17 40.52
 -4 2 5 -2.95 4.05
 4 2 5 -2.2 2.75
 4 2 -5 -4.83 4.83
 -4 2 -5 -1.29 4.58
 -4 2 5 -2.57 3.07
 -4 2 -5 -1.45 2.44
 4 2 5 0.48 1.81
 4 2 -5 -1.92 2.07
 -4 2 5 3.42 2.44
 -4 3 -5 1301.02 37.87
 4 3 -5 1269.37 37.73
 -4 3 5 1324.09 32.76
 -4 3 -5 1352.82 32.95
 4 3 5 1381.61 31.79
 -4 3 -5 1255.83 31.59
 -4 3 5 1284.26 31.42
 4 3 -5 1370.88 32.19
 -4 4 -5 1.37 4.05
 4 4 -5 -1.47 4.05
 -4 4 5 4.97 2.52
 -4 4 -5 6.84 2.54
 4 4 -5 3.53 3.18
 4 4 5 6.55 2.9
 4 5 -5 466.42 21.82
 -4 5 -5 475.68 21.81
 -4 5 -5 490.38 15.63
 -4 5 5 481.34 16.59
 4 5 5 496.1 18.45
 4 5 -5 518.85 19.49
 4 6 -5 -1 3.92
 -4 6 -5 -0.66 3.91
 4 6 5 0.65 2.85
 4 6 -5 -2.03 3.19
 4 7 -5 1570.9 47.2
 -4 7 -5 1592.2 46.72
 4 7 -5 1647.42 43.91
 4 8 -5 -1.7 5.93
 -4 8 -5 -5.29 5.01
 4 8 -5 5.46 2.46
 4 8 5 -4.57 4.2
 4 8 -5 4.97 3.96
 -4 9 -5 737.48 31.12
 4 9 -5 756.03 31.8
 -4 10 -5 12.36 6.71
 4 10 -5 7.27 6.37
 4 11 -5 432.23 25
 -4 11 -5 409.87 23.92
 -4 12 -5 3.71 6.82
 4 12 -5 9.26 7.46
 -4 13 -5 531.95 29.33
 4 13 -5 502.45 29.32
 -4 14 -5 10.06 8.92
 4 14 -5 -14.8 9.23
 4 15 -5 323.45 24.65
 -4 15 -5 358.11 25.66
 4 16 -5 -1.05 7.79
 -4 16 -5 1.3 7.62
 4 -16 6 169.67 18.72
 4 -15 6 13.78 8.34
 4 -14 6 183.55 18.28
 4 -13 6 7.17 6.07
 4 -12 6 353.65 24.27
 4 -11 6 8.41 7.66
 -4 -10 6 419.71 25.76
 4 -10 6 401.59 24.77
 4 -9 6 4.08 6.28
 -4 -9 6 3.22 6.84
 -4 -8 6 594.69 29.8
 4 -8 6 625.47 29.01
 4 -7 6 -0.07 5.34
 -4 -7 6 -1.09 6.83
 4 -7 -6 -1.44 6.31
 -4 -7 -6 -6.1 6.33
 4 -6 6 698.76 30.03
 -4 -6 6 700.67 30.44
 -4 -6 -6 739.35 31.38
 4 -6 -6 730.92 30.91
 4 -5 6 -5.95 6.17
 -4 -5 6 5.49 5.61
 -4 -5 -6 3.86 5.39
 4 -5 -6 7.59 5.47
 -4 -4 6 855.63 31.59
 4 -4 6 778.94 31.18
 4 -4 -6 810.28 31.66
 -4 -4 -6 819.26 31.98
 -4 -3 6 50.11 8.04
 -4 -3 -6 56.05 9.01
 4 -3 -6 53.8 9.03
 -4 -2 6 1046.17 34.6
 4 -2 -6 1095.89 36.65
 -4 -2 -6 1106.38 36.95
 -4 -1 -6 19.28 6.17
 4 -1 -6 22.19 6.52
 -4 -1 6 15.43 5.17
 -4 0 6 814.73 18.07
 -4 0 -6 690.65 16.94
 -4 0 6 825.66 27.76
 -4 0 -6 842.03 30.76
 4 0 -6 825.09 30.3
 -4 1 -6 13.75 5.09
 4 1 -6 16.85 5.14
 -4 1 -6 13.3 2.44
 -4 1 6 9.98 2.12
 -4 1 6 22.12 5.6
 -4 2 6 1089.29 24.9
 -4 2 -6 1104.46 25.14
 -4 2 6 1064.67 31.67
 -4 2 -6 1096.24 36.34
 4 2 -6 1099.14 36.56
 4 3 -6 52.43 8
 -4 3 -6 52.43 8.28
 -4 3 6 49.75 6.35
 4 3 6 44.04 4.54
 -4 3 6 49.67 4.67
 -4 3 -6 51.2 5.02
 4 3 -6 55.94 5.07
 -4 4 -6 786.02 30.4
 4 4 -6 833.85 31.6
 -4 4 -6 845.09 24.83
 -4 4 6 785.61 25.25
 -4 4 -6 763.17 22.82
 -4 4 6 752.22 22.55
 4 4 6 807.21 23.01
 4 4 -6 825.75 23.59
 4 5 -6 6.52 6.35
 -4 5 -6 6.58 5.13
 -4 5 -6 0.46 2.62
 -4 5 6 4.03 3.18
 4 5 6 3.14 3.06
 4 5 -6 5.51 3.36
 -4 6 -6 710.04 30.2
 4 6 -6 740.73 30.73
 -4 6 6 665.79 22.59
 -4 6 -6 766.12 20.61
 4 6 6 752.32 24.59
 4 6 -6 707.39 24.73
 4 7 -6 -1.68 5.93
 -4 7 -6 -6.43 6.48
 4 7 -6 -3.19 3.61
 -4 8 -6 634.28 29.17
 4 8 -6 604.74 29.05
 4 8 -6 611.57 17.49
 -4 9 -6 -2.28 5.98
 4 9 -6 -9.5 6.41
 4 10 -6 389.98 24.95
 -4 10 -6 397.05 24.65
 4 11 -6 14.26 8.38
 -4 11 -6 -6.57 7.37
 4 12 -6 355.2 25.18
 -4 12 -6 372.75 25.33
 4 13 -6 21.12 9.63
 -4 13 -6 19.81 9.44
 4 14 -6 193.84 20.1
 -4 14 -6 214.04 20.76
 4 15 -6 36.49 11.8
 -4 15 -6 9.91 10
 4 -14 7 -18.24 10.14
 4 -13 7 23.53 8.71
 4 -12 7 29.51 9.9
 4 -11 7 69.92 13.07
 -4 -11 7 74.66 14.02
 4 -10 7 5.88 6.81
 -4 -10 7 -8.02 7.15
 4 -9 7 40.62 9.93
 -4 -9 7 33.97 9.83
 4 -8 7 -7.01 6.6
 -4 -8 7 0.84 7.19
 -4 -7 7 26.79 7.35
 4 -7 7 42.62 9.58
 4 -7 -7 10.03 7.68
 -4 -7 -7 44.44 10.47
 -4 -6 7 -5.33 6.68
 4 -6 7 0.1 5.39
 4 -6 -7 -2.96 6.36
 -4 -6 -7 -1.02 6.57
 4 -5 7 110.8 13.07
 -4 -5 7 116.41 12.63
 4 -5 -7 136.86 14.36
 -4 -5 -7 130.77 14.37
 4 -4 7 4.37 5.7
 -4 -4 7 6.14 5.35
 4 -4 -7 11.62 6.98
 -4 -4 -7 1.59 6.47
 4 -3 7 70.86 10.67
 -4 -3 7 78.85 10.62
 4 -3 -7 93.28 11.57
 -4 -3 -7 74.55 10.8
 -4 -2 -7 11.77 5.96
 4 -2 -7 18.39 6.2
 -4 -2 7 7.53 4.73
 4 -1 -7 68.22 10.71
 -4 -1 -7 55.48 9.57
 -4 -1 7 55.99 8.63
 -4 0 -7 36.09 8.29
 4 0 -7 37.51 8.39
 -4 0 7 41.49 7.42
 4 1 -7 55.36 8.81
 -4 1 -7 55.37 9.1
 -4 1 7 55.15 7.9
 4 2 -7 9.78 5.97
 -4 2 -7 6.48 5.72
 -4 2 7 8.07 4.69
 4 3 -7 91.43 11.91
 -4 3 -7 85.12 11.37
 -4 3 7 69.1 8.3
 -4 3 7 74.82 4.49
 -4 3 -7 79.34 4.78
 -4 4 -7 3.16 3.88
 -4 4 7 1.79 3.8
 -4 4 7 -1.58 2.43
 -4 4 -7 1.45 2.35
 -4 5 -7 118.6 12.77
 4 5 -7 120.16 13.53
 -4 5 7 112.73 9.84
 -4 5 7 112.07 7.67
 -4 5 -7 106.1 7.84
 4 6 -7 10.53 7.26
 -4 6 -7 3.05 6.81
 -4 6 7 4.39 3.94
 4 7 -7 32.78 8.45
 -4 7 -7 28.82 8.8
 -4 7 7 28.06 5.43
 4 8 -7 -5.46 6.91
 -4 8 -7 2.93 5.94
 -4 8 7 1.57 3.36
 -4 9 -7 34.36 10.13
 4 9 -7 20.15 9.63
 4 10 -7 -7.94 7.57
 -4 10 -7 14.08 8.89
 4 11 -7 72.18 12.65
 -4 11 -7 63.51 12.93
 4 12 -7 27.78 10.52
 -4 12 -7 -2.15 9.45
 4 13 -7 34.65 10.61
 -4 13 -7 32.76 10.24
 4 -12 8 341.23 27.12
 -4 -11 8 0.57 8.95
 4 -11 8 12.48 9.68
 -4 -10 8 508 32.03
 4 -10 8 504.14 31.2
 4 -9 8 -5.62 7.46
 -4 -9 8 -5.54 7.08
 4 -8 8 248.19 21.22
 -4 -8 8 272.63 22.44
 4 -7 8 -5.75 7.48
 -4 -7 8 0.09 8.44
 4 -7 -8 -12.05 9.51
 -4 -7 -8 -20.51 10.31
 4 -6 8 510.21 29.27
 -4 -6 8 547.48 30.18
 -4 -6 -8 543.39 31.02
 4 -6 -8 547.31 30.31
 4 -5 8 3.48 6.34
 -4 -5 8 -0.96 6.22
 4 -5 -8 -13.78 8.59
 -4 -5 -8 -12.32 9.17
 4 -4 8 971.56 40.41
 -4 -4 8 1022.88 40.77
 4 -4 -8 1062.36 42.77
 -4 -4 -8 1043.83 42.66
 4 -3 8 2.36 5.46
 -4 -3 8 0.28 5.76
 -4 -3 -8 -0.07 7.35
 4 -3 -8 -1.45 7.86
 -4 -2 8 580.23 28.67
 4 -2 8 580.13 29.58
 -4 -2 -8 638.96 31.43
 4 -2 -8 639.57 31.44
 4 -1 -8 -0.19 7.65
 -4 -1 -8 2.71 6.04
 -4 -1 8 2.67 5.12
 -4 0 8 561.35 26.6
 4 0 -8 599.35 30.31
 -4 0 -8 603.76 30.32
 -4 1 -8 -2.98 6.98
 4 1 -8 8.09 6.94
 -4 1 8 2.34 4.99
 -4 2 8 552.33 25.5
 -4 2 -8 602.17 30
 4 2 -8 605.19 30.59
 -4 3 -8 3.02 6.96
 4 3 -8 -14.54 8.71
 -4 3 8 0.82 5.31
 -4 4 8 995.21 34.51
 -4 4 -8 1055.92 41.97
 4 4 -8 1053.15 41.99
 4 5 -8 2.5 7.07
 -4 5 -8 5.46 7.27
 -4 5 8 4.03 3.99
 4 6 -8 546.59 30.33
 -4 6 -8 596.29 31.19
 -4 6 8 538.05 23.03
 4 7 -8 -1.83 6.43
 -4 7 -8 2.91 6.5
 -4 7 8 5.39 3.77
 4 8 -8 260.59 22.31
 -4 8 -8 273.3 21.77
 -4 9 -8 6.13 7.65
 4 9 -8 -0.12 8.18
 -4 10 -8 468.06 30.23
 4 10 -8 512.8 31.77
 4 11 -8 10 9.65
 -4 11 -8 -3.98 8.35
 4 12 -8 419.29 30.1
 -4 12 -8 395.52 28.55
 4 -9 9 48.39 11.29
 -4 -9 9 34.69 8.97
 4 -8 9 7.07 7.9
 -4 -8 9 -1.16 9.16
 4 -7 9 42.83 10.37
 -4 -7 9 67.45 13.18
 4 -7 -9 61.51 14.14
 -4 -7 -9 34.82 11
 4 -6 9 6.6 7.81
 -4 -6 9 9.66 7.84
 4 -6 -9 1.54 7.51
 -4 -6 -9 1.74 7.85
 4 -5 9 76.8 12.83
 -4 -5 9 72.68 12.8
 4 -5 -9 89.49 14.26
 -4 -5 -9 85.66 14.47
 4 -4 9 -2.71 7.32
 -4 -4 9 11.54 7.75
 4 -4 -9 11.96 9.53
 -4 -4 -9 20.67 10.53
 4 -3 9 99.67 14.06
 -4 -3 9 111.45 14.37
 4 -3 -9 98.86 14.69
 -4 -3 -9 119.24 16.17
 4 -2 9 37.72 9.16
 -4 -2 9 21.37 8.87
 4 -2 -9 21.35 8.6
 -4 -2 -9 31.79 9.05
 4 -1 -9 71.13 13.23
 -4 -1 -9 83.37 12.86
 -4 -1 9 61.14 10.75
 4 -1 9 66.75 12.19
 4 0 -9 1.85 7.48
 -4 0 -9 20.43 9.21
 -4 0 9 0.29 6.09
 4 1 -9 74.27 12.78
 -4 1 -9 73.86 12.25
 -4 1 9 70.41 10.16
 -4 2 -9 37.45 11.04
 4 2 -9 19.09 9.11
 -4 2 9 28.1 7.43
 -4 3 -9 90.43 14.1
 4 3 -9 98.51 14.89
 -4 3 9 104.1 11.82
 -4 4 -9 17.57 9.29
 4 4 -9 25.16 9.54
 -4 4 9 5.63 5.57
 -4 5 -9 104.92 15.05
 4 5 -9 98.48 14.99
 -4 5 9 63.9 8.8
 -4 6 -9 -6.39 8.97
 4 6 -9 -2.55 8.19
 -4 7 -9 41.92 11.35
 4 7 -9 48.41 11.18
 -4 8 -9 11.83 8.7
 4 8 -9 12.25 7.93
 4 9 -9 78.81 15.44
 -4 9 -9 37.16 11.62
 -4 -6 10 131.36 17.02
 4 -6 -10 112.78 17.93
 4 -5 10 2.21 7.75
 -4 -5 10 13.5 7.72
 4 -5 -10 -13.25 9.72
 -4 -5 -10 6.63 7.76
 4 -4 10 153.85 17.59
 -4 -4 10 121 15.97
 4 -4 -10 125.61 17.33
 -4 -4 -10 130.18 18.22
 4 -3 10 3.82 8.7
 -4 -3 10 0.3 7.86
 4 -3 -10 -13.23 10.51
 -4 -3 -10 2.49 8.99
 4 -2 10 195.76 19.78
 -4 -2 10 152.32 16.83
 4 -2 -10 205.56 20.97
 -4 -2 -10 217.1 21.04
 -4 -1 -10 12.4 9.04
 4 -1 -10 14.88 10.44
 -4 -1 10 18.16 7.21
 4 -1 10 2.99 6.97
 -4 0 -10 134.49 17.27
 4 0 -10 135.14 17.61
 -4 0 10 141.21 16.02
 4 0 10 152.83 17.37
 4 1 -10 8.13 7.95
 -4 1 -10 31.2 9.58
 -4 1 10 5.71 6.37
 4 1 10 19.73 8.55
 4 2 -10 198.73 20.87
 -4 2 -10 181.92 20.27
 -4 2 10 164.02 16.09
 4 3 -10 -6.52 8.27
 -4 3 -10 7.52 7.65
 -4 3 10 -8.03 7.14
 4 4 -10 157.87 19.02
 -4 4 -10 130.1 16.83
 4 5 -10 -9.28 11.56
 -4 5 -10 -2.16 9.16
 4 6 -10 96.41 16.28
 -4 -2 11 3.47 9.55
 -4 -1 11 208.58 20.24
 -4 0 11 -0.83 7.39
 -4 1 11 197.58 19.29
 -5 -18 0 0.71 8.13
 -5 -17 0 2.49 6.32
 -5 -16 0 8.84 7.96
 5 -16 0 5.01 5.84
 5 -15 0 5.06 4.29
 -5 -15 0 9.88 7.41
 5 -14 0 -0.87 3.46
 -5 -14 0 1.44 5.49
 5 -13 0 -0.62 3.55
 -5 -13 0 -10.78 6.01
 -5 -12 0 1.09 3.56
 -5 -12 0 2.83 6.06
 -5 -11 0 2.69 3.16
 -5 -11 0 -0.82 4.27
 5 -10 0 1.23 2.31
 -5 -10 0 0.6 4.44
 -5 -9 0 -0.93 4.03
 5 -9 0 0.06 2.01
 -5 -8 0 3.64 2.89
 5 -8 0 -2.31 1.95
 -5 -7 0 5.48 2.7
 5 -7 0 -0.62 1.53
 5 -7 0 -1.27 1.57
 -5 -6 0 -0.08 3.74
 -5 -6 0 0.43 2.2
 5 -6 0 0.69 1.41
 5 -6 0 -1.32 1.28
 -5 -5 0 2.89 3.52
 5 -5 0 0.59 1.15
 -5 -5 0 0.39 1.71
 -5 -5 0 -1.51 3.1
 5 -5 0 0.96 0.77
 -5 -4 0 -0.01 3.09
 -5 -4 0 -1.54 2.21
 5 -4 0 0.43 1.13
 -5 -4 0 1.59 2.15
 -5 -3 0 0.81 2.82
 -5 -3 0 0.3 1.8
 -5 -2 0 1.29 2.37
 -5 -2 0 1.72 1.47
 -5 -1 0 0.11 2.24
 -5 -1 0 2.31 1.28
 -5 0 0 1.17 2.14
 -5 0 0 0.3 1.01
 -5 1 0 2.1 2.69
 5 1 0 0.48 1.57
 -5 1 0 0.47 0.7
 5 2 0 0.38 1.94
 5 3 0 1.64 2.09
 5 4 0 -4.13 2.83
 -5 -18 1 149.94 17.78
 -5 -18 -1 149.51 17.26
 -5 -17 1 187.26 18.58
 -5 -17 -1 207.59 19.82
 5 -16 -1 140.97 12.67
 -5 -16 1 169.28 17.12
 -5 -16 -1 163.94 17.16
 -5 -15 1 200.8 17.93
 5 -15 -1 179.38 13.53
 -5 -15 -1 176.1 16.85
 -5 -14 1 275.42 20.25
 -5 -14 -1 284.48 20.43
 5 -14 -1 274.53 15.76
 5 -13 -1 494.66 20.39
 -5 -13 -1 506.33 26.57
 -5 -13 1 501.7 26.13
 -5 -12 -1 426.67 22.93
 -5 -12 1 442.28 23.53
 -5 -11 1 808.62 31.23
 -5 -11 -1 779.34 30.56
 5 -10 1 757.08 23.69
 -5 -10 1 822.09 24
 -5 -10 1 757.17 29.36
 5 -10 -1 815.8 23.57
 -5 -10 -1 765.99 29.27
 -5 -9 -1 594 22.25
 5 -9 1 549.52 18.7
 -5 -9 1 606.75 19.26
 -5 -9 1 618.78 24.69
 5 -9 -1 560.32 17.95
 -5 -9 -1 537.37 23.13
 5 -8 -1 321.44 11.83
 5 -8 1 310.53 12.78
 -5 -8 -1 324.84 16.56
 -5 -8 1 303.98 16.03
 5 -7 1 886.28 23.2
 -5 -6 1 984.76 30.05
 -5 -6 -1 972.13 29.74
 5 -6 1 955.13 23.92
 -5 -6 -1 1024.54 27.96
 -5 -5 1 1444 38.26
 -5 -5 -1 1449.15 38.15
 5 -5 1 1450.82 31.9
 -5 -5 -1 1492.58 35.88
 -5 -5 -1 1493.02 35.48
 -5 -5 1 1487.16 36.27
 -5 -4 1 2268.29 49.59
 -5 -4 -1 2213.08 49.54
 -5 -4 -1 2223.4 46.71
 -5 -4 -1 2150.8 46.24
 -5 -4 1 2224.32 46.81
 -5 -3 -1 3117.37 62.46
 -5 -3 1 2998.59 62.07
 -5 -3 -1 3194.09 60.25
 -5 -3 1 3065.92 59.37
 -5 -2 1 756.92 23.02
 -5 -2 -1 791.56 23.24
 5 -2 1 795.33 20.13
 -5 -2 1 798.97 20.68
 -5 -1 1 1263.11 23.54
 5 -1 1 1234.81 23.5
 -5 -1 1 1235.63 31.28
 -5 -1 -1 1212.8 31.4
 5 -1 1 1256.37 28.09
 5 -1 -1 1251.27 23.65
 -5 -1 -1 1236.18 23.68
 -5 0 1 1560.57 28.55
 5 0 1 1564.08 28.51
 -5 0 1 1574.19 37.05
 5 0 1 1577.67 36.52
 -5 0 -1 1554.65 36.98
 5 0 -1 1615.6 36.77
 5 0 1 1580.5 34.15
 5 0 -1 1616.68 28.49
 -5 0 -1 1617.06 28.56
 5 0 -1 1573.2 31.07
 -5 1 -1 1257.35 23.81
 5 1 -1 1271.55 23.67
 5 1 1 1238.83 31.35
 -5 1 1 1193.79 31.08
 -5 1 -1 1212.95 31.17
 5 1 -1 1265.62 31.37
 5 1 1 1224.62 29
 5 1 1 1235.53 23.72
 5 1 -1 1258.99 26.84
 -5 1 1 1242.93 23.86
 5 2 -1 826.62 23.62
 5 2 1 816.8 23.57
 -5 2 -1 803.62 17.72
 5 2 -1 769.93 17.59
 5 2 -1 810.44 20.4
 -5 2 1 798.25 17.72
 5 2 1 789 17.53
 -5 3 -1 3072.7 56.35
 5 3 -1 3207.09 56.89
 5 3 -1 3200.5 63.83
 5 3 1 3231.3 63.91
 5 3 -1 3103.89 59.35
 5 3 -1 3224.73 60.13
 -5 3 1 3192.81 56.91
 5 3 1 3124.79 56.57
 5 4 -1 2317.05 44.49
 5 4 -1 2246.37 50.14
 5 4 1 2239.32 49.83
 5 4 -1 2170.37 45.25
 -5 4 1 2294.66 44.4
 5 4 1 2227.54 44.04
 -5 4 -1 2254.18 37.87
 5 4 -1 2265.21 47.05
 5 5 1 1518.08 39.16
 5 5 -1 1499.76 39.09
 5 5 -1 1531.86 33.91
 5 5 -1 1530.59 36.36
 -5 5 -1 1497.55 27.54
 5 6 -1 948.5 30.31
 5 6 -1 990.09 28.21
 5 7 1 967.29 31.1
 5 7 -1 942.93 31.07
 5 7 -1 948.34 28.66
 -5 9 1 585.99 15.8
 -5 10 1 795.4 20.47
 -5 11 1 799.3 21.63
 -5 12 1 427.83 15.45
 -5 -18 -2 112.04 16.27
 -5 -17 -2 127.1 15.58
 5 -16 -2 164.21 13.72
 -5 -16 -2 179.67 18.18
 -5 -16 2 154.04 17.36
 -5 -15 2 113.37 14.22
 -5 -15 -2 90.95 13.2
 5 -15 -2 102.12 10.63
 -5 -14 2 296.02 21.48
 5 -14 -2 304.62 17.3
 -5 -14 -2 302.23 21.54
 -5 -13 2 268.99 19.66
 -5 -13 -2 260.16 19.02
 5 -13 -2 248.24 15.23
 5 -12 2 260.36 15.32
 -5 -12 2 268.73 19.23
 5 -12 -2 306.94 15.6
 -5 -12 -2 290.47 19.21
 5 -11 2 237.13 13.99
 -5 -11 2 230.02 16.63
 -5 -11 -2 269.09 17.63
 5 -10 2 547.6 21.02
 -5 -10 -2 548.42 24.95
 -5 -10 2 576.09 25.6
 -5 -9 -2 242.58 15.33
 5 -9 2 231.96 13.08
 -5 -9 2 249.8 16.05
 5 -8 2 633.39 21.48
 -5 -8 2 648.79 25.47
 5 -7 2 661.46 21.4
 -5 -6 -2 1055.78 31.64
 -5 -6 2 1074.06 31.95
 5 -6 2 1057.28 24.29
 5 -6 2 1049.91 28.43
 -5 -5 2 157.58 10.74
 -5 -5 -2 154.89 10.49
 5 -5 2 160.09 9.37
 5 -5 2 160.43 7.61
 -5 -4 2 1553.89 38.01
 -5 -4 -2 1535.93 38.18
 5 -4 2 1502.56 32.13
 -5 -3 -2 1147.28 29.78
 -5 -3 2 1155.32 29.88
 5 -3 2 1094.21 25.74
 -5 -2 2 1272.88 27.2
 5 -2 2 1219.3 27.15
 -5 -2 2 1188.81 30.71
 -5 -2 -2 1233.55 31.29
 5 -2 -2 1215.7 22.86
 5 -2 2 1196.66 27.85
 -5 -2 -2 1235.1 30.38
 -5 -2 -2 1182.03 27.3
 5 -2 -2 1202.42 27.19
 -5 -1 2 414.79 12.52
 5 -1 2 382.64 12.06
 -5 -1 2 380.06 14.7
 -5 -1 -2 389.55 14.95
 5 -1 -2 372.52 10.53
 -5 -1 -2 391.68 14.27
 5 -1 -2 377.11 12.19
 -5 -1 -2 379.12 12.2
 5 0 2 2641.36 48.68
 -5 0 2 2595.99 48.65
 -5 0 -2 2697.12 53.75
 -5 0 2 2510.05 52.84
 -5 0 -2 2587.48 51.4
 5 0 -2 2654.3 48.14
 5 0 -2 2534.77 48.23
 -5 0 -2 2622.84 48.73
 5 1 -2 372.16 11.97
 -5 1 2 366.93 12.05
 5 1 2 393.12 12.25
 -5 1 -2 386.83 12.38
 5 1 2 384.98 14.79
 5 1 -2 381.17 14.75
 -5 1 -2 369 14.91
 -5 1 2 339.94 14.57
 -5 1 -2 380.52 13.32
 5 1 -2 390.98 12.76
 -5 2 -2 1196.84 27.1
 5 2 -2 1196.33 26.91
 5 2 2 1215.84 30.99
 5 2 -2 1222.56 31.07
 5 2 -2 1246.55 28.62
 -5 2 2 1130.51 26.55
 5 2 2 1212.51 26.9
 5 2 -2 1190.04 28.98
 5 3 -2 1163.06 27.28
 -5 3 -2 1142.7 27.12
 5 3 -2 1168.09 31.03
 5 3 2 1150.21 30.8
 5 3 -2 1159.61 28.77
 -5 3 2 1157.16 27.18
 5 3 2 1154.99 26.82
 5 3 -2 1138.35 28.95
 -5 4 -2 1499.02 34.39
 5 4 -2 1488.16 34.68
 5 4 -2 1496.62 38.01
 5 4 2 1566.45 38.22
 5 4 -2 1559.06 36.92
 5 4 -2 1558.98 36.9
 5 4 2 1598.76 34.73
 -5 4 2 1541.58 34.72
 5 5 -2 165.67 9.55
 -5 5 -2 166.86 9.35
 5 5 -2 166.06 11.19
 5 5 2 168.43 11.18
 5 5 -2 163.02 8.46
 5 5 -2 163.1 10.09
 -5 5 2 172.33 9.54
 5 5 2 178.22 9.5
 -5 5 -2 161.73 7.18
 -5 6 -2 1049.7 29.2
 5 6 -2 1053.03 29.46
 5 6 -2 1065.88 32.37
 5 6 -2 1083.85 26.83
 5 6 -2 1105.33 31.23
 5 6 2 1105.04 29.45
 -5 6 -2 1104.98 24.56
 -5 6 2 1108.5 29.65
 5 7 2 709.94 25.71
 5 7 -2 622.56 24.85
 5 7 -2 691.37 23.41
 -5 7 -2 656.64 22.7
 -5 7 -2 690.43 18.44
 5 7 -2 700.15 24.4
 5 7 2 710.96 23.27
 -5 8 -2 635.44 23.31
 5 8 -2 626.55 23.49
 -5 8 2 641.7 13.19
 -5 8 2 625.87 23.64
 5 8 2 662.86 23.53
 -5 8 -2 681.25 18.94
 -5 9 -2 238.75 14.09
 5 9 -2 220.49 14.16
 -5 9 2 234.51 7.52
 -5 9 -2 229.54 10.81
 5 10 -2 560.49 24.18
 -5 10 -2 563.14 23.51
 -5 10 2 592.5 15.09
 -5 10 -2 590.29 19.1
 5 11 -2 243.53 16.4
 -5 11 -2 230.91 15.84
 -5 11 2 249.01 9.52
 5 12 -2 287.83 18.64
 -5 12 2 261.54 10.64
 -5 13 -2 244.17 17.9
 5 13 -2 219.18 17.08
 5 14 -2 286.97 19.6
 -5 14 -2 267.16 19.81
 5 15 -2 93.98 12.89
 -5 15 -2 88.26 12.69
 5 16 -2 174.57 17.61
 -5 16 -2 126.12 15.7
 -5 17 -2 108.71 15.71
 5 17 -2 123.15 16.02
 5 18 -2 111.69 16.32
 -5 18 -2 121.8 15.74
 -5 -17 -3 23.07 9.62
 -5 -16 -3 23.04 9.22
 5 -16 -3 38.72 8.58
 -5 -15 -3 98.91 14.62
 5 -15 -3 87.3 10.54
 5 -14 -3 11.12 5.9
 -5 -14 -3 11.13 7.64
 5 -13 3 46.6 8.04
 5 -13 -3 46.09 7.32
 -5 -13 -3 45.5 9.64
 5 -12 3 26.59 6.96
 -5 -12 -3 37.16 9
 5 -11 3 91.08 9.69
 -5 -11 -3 96.86 11.13
 5 -10 3 4.05 4.79
 5 -9 3 228.13 13.86
 5 -8 3 98.81 9.11
 5 -7 3 194.4 12.18
 5 -6 3 12.54 4.31
 -5 -5 3 438.36 18.26
 -5 -5 -3 465.67 18.49
 5 -5 3 441.99 17.97
 -5 -4 3 6.11 2.76
 -5 -4 -3 7.97 3.32
 -5 -4 3 16.42 3.91
 5 -4 3 15.65 3.42
 5 -4 -3 7.66 3
 -5 -4 -3 12.47 3.65
 -5 -3 3 228.04 11.13
 5 -3 3 228.81 11.32
 -5 -3 -3 221.21 11.44
 -5 -3 3 201.05 11.04
 -5 -3 3 224.81 11.49
 5 -3 -3 206.62 10.94
 -5 -3 -3 214.29 11.05
 -5 -2 3 104.85 7.35
 5 -2 3 105.72 7.26
 -5 -2 -3 98.3 7.24
 -5 -2 3 101.19 7.62
 -5 -2 3 112.4 7.56
 5 -2 -3 98.54 7.3
 -5 -2 -3 98.31 7.12
 -5 -1 3 769.11 21.83
 5 -1 3 768.74 21.78
 -5 -1 3 724.24 21.81
 -5 -1 -3 736.23 21.91
 5 -1 -3 754.05 18.68
 -5 -1 -3 741.77 22.67
 -5 -1 3 743.94 21.02
 5 -1 -3 745.54 21.43
 -5 -1 -3 725.38 21.35
 -5 0 3 22.6 3.5
 5 0 3 28.99 3.8
 5 0 -3 22.2 3.7
 -5 0 -3 20.98 3.66
 5 0 -3 21.98 3.1
 -5 0 -3 19.28 3.72
 -5 0 3 23.74 3.28
 -5 0 3 25.06 4.06
 -5 0 -3 25.02 3.89
 -5 1 -3 722.22 21.35
 -5 1 3 764.4 21.57
 5 1 3 763.75 21.4
 5 1 -3 743.38 21.51
 -5 1 -3 775.61 22.36
 5 1 3 767.76 22.18
 5 1 -3 764.8 22.34
 -5 1 3 657.44 21.11
 -5 1 3 723.12 18.74
 5 1 -3 764.69 20.67
 -5 1 -3 730.18 21.21
 -5 2 -3 100.93 7.34
 5 2 -3 110.69 7.78
 5 2 -3 96.96 7.49
 5 2 3 109.75 8
 -5 2 -3 99.07 7.57
 -5 2 3 102.9 7.85
 -5 2 3 100.72 5.41
 -5 2 -3 98.67 6.74
 5 2 -3 103.44 7.22
 5 2 3 109.06 7.34
 -5 2 3 99.04 7.12
 -5 3 -3 211.8 11
 5 3 -3 200.3 10.67
 5 3 -3 226.72 11.92
 5 3 3 220.91 11.63
 -5 3 3 222.79 7.26
 5 3 -3 219.2 11.28
 -5 3 3 227.7 11.16
 5 3 3 220.95 11.02
 5 3 -3 227.64 12.11
 -5 4 3 16.06 3.49
 5 4 3 13.29 3.69
 5 4 -3 16.67 3.68
 -5 4 -3 7.18 2.68
 5 4 -3 4.84 2.9
 5 4 3 8.25 2.97
 -5 4 3 11.62 1.52
 5 4 -3 8.96 3.01
 5 5 -3 478.53 18.48
 -5 5 -3 479.28 18.23
 5 5 3 481.95 18.99
 5 5 -3 496.45 19.61
 5 5 -3 495.38 19.26
 -5 5 3 454.87 9.55
 5 5 -3 483.28 19.47
 5 5 3 479.78 18.06
 5 6 -3 7.25 3.87
 -5 6 -3 6.81 3.38
 5 6 -3 8.92 4
 5 6 -3 9.13 3.4
 5 6 -3 7.53 2.7
 5 6 3 4.56 2.78
 -5 6 -3 6.47 2.24
 -5 7 -3 196.98 12.61
 5 7 -3 207.81 12.96
 5 7 3 200.09 13.31
 5 7 -3 201.27 13.48
 5 7 -3 198.78 9.6
 -5 7 -3 203.27 10.54
 5 7 3 210.72 12.61
 -5 7 3 225.99 13.06
 -5 8 -3 126.93 10.81
 5 8 -3 128.23 11.15
 -5 8 3 129.73 4.15
 -5 8 -3 139.15 8.76
 5 9 -3 219.22 15.06
 -5 9 -3 243.5 15.09
 -5 9 3 241.36 7.04
 -5 9 -3 229.48 11.89
 5 10 -3 9.9 6.25
 -5 10 -3 -5.59 4.31
 -5 10 3 -0.1 1.33
 -5 10 -3 5.98 3.13
 5 11 -3 108.36 11.72
 -5 11 -3 94.78 11.15
 -5 11 3 102.36 5.34
 -5 11 -3 107.15 8.8
 5 12 -3 15.44 6.87
 -5 12 -3 27.44 7.51
 5 13 -3 59.87 10.59
 -5 13 -3 50.46 9.53
 5 14 -3 8.91 6.32
 -5 14 -3 26.54 8.46
 -5 15 -3 71.92 12.25
 5 15 -3 84.5 12.91
 -5 16 -3 28.26 9.13
 5 16 -3 19.91 8.54
 5 17 -3 15.64 9.73
 -5 17 -3 14.39 10.29
 -5 -17 -4 145.53 17.97
 -5 -16 -4 326.19 25.35
 5 -16 -4 246.26 18.6
 5 -15 4 232.16 18.29
 5 -15 -4 283.42 19.42
 -5 -15 -4 288.46 23.39
 -5 -14 -4 297.28 22.59
 5 -14 4 240.62 18
 5 -13 4 161.45 14.72
 -5 -13 -4 135.99 15.12
 5 -12 4 153.05 14.11
 5 -11 4 173.05 14.23
 5 -10 4 314.29 18.56
 5 -9 4 458.95 21.85
 5 -8 4 863.96 30.5
 5 -7 4 779.42 28.31
 5 -6 4 697.65 26
 -5 -6 4 701.67 26.62
 -5 -5 4 396.29 16.82
 -5 -5 -4 395.94 16.8
 5 -5 4 386.66 17.45
 -5 -5 4 309.53 16.22
 5 -5 4 379.02 18.2
 -5 -5 4 391.27 18.51
 5 -5 -4 384.93 18.04
 -5 -5 -4 381.92 17.75
 5 -4 4 324.44 16.11
 -5 -4 -4 340.78 14.95
 -5 -4 4 342.45 14.97
 -5 -4 4 352.2 16.76
 -5 -4 -4 341.7 16.63
 5 -4 -4 336.91 16.36
 5 -3 4 354.79 15.74
 -5 -3 4 317.97 14.1
 -5 -3 -4 347.64 14.31
 -5 -3 4 336.71 15.73
 5 -3 -4 339.62 16.03
 -5 -3 -4 321.72 15.69
 5 -2 4 839.9 25.67
 -5 -2 4 748.58 22.59
 -5 -2 -4 804.89 23.12
 -5 -2 4 781.57 24.68
 5 -2 -4 829.02 25.74
 -5 -2 -4 798.58 25.57
 -5 -1 4 1245.26 33.14
 5 -1 4 1206.44 32.39
 -5 -1 4 1168.38 29.35
 -5 -1 -4 1129.08 29.37
 -5 -1 4 1182.42 30.72
 5 -1 -4 1187.67 32.04
 -5 -1 -4 1172.14 32.21
 5 0 4 1684.29 40.38
 -5 0 4 1746.72 41.43
 -5 0 -4 1620.06 37.41
 -5 0 4 1597.15 37.15
 -5 0 4 1654.06 37.84
 -5 0 -4 1651.38 40.43
 5 0 -4 1647.57 40.11
 -5 1 4 1219.85 32.79
 5 1 4 1215.01 32.25
 -5 1 -4 1149.11 29.78
 -5 1 4 1100.75 29.18
 -5 1 4 1186.36 28.72
 5 1 -4 1220.23 30.39
 -5 1 -4 1167.52 30.73
 -5 1 -4 1179.17 32.3
 5 1 -4 1157.97 31.81
 -5 2 -4 772.79 25.23
 5 2 4 865.43 25.71
 5 2 -4 804.18 25.44
 -5 2 4 771.79 23.4
 -5 2 -4 764.83 23.45
 5 2 4 818.24 23.78
 5 2 -4 840.63 24.16
 -5 2 4 819.99 21.28
 -5 2 -4 812.9 23.47
 -5 3 -4 314.54 15.35
 5 3 -4 334.65 15.71
 5 3 -4 353.4 15.01
 5 3 4 355.88 14.84
 -5 3 -4 316.15 12.95
 -5 3 4 323.22 11.59
 5 3 4 332.05 15.25
 5 4 -4 327.27 16.05
 -5 4 -4 331.99 16.11
 5 4 4 330.81 15.27
 5 4 -4 339.78 15.49
 -5 4 -4 344.88 12.98
 -5 4 4 323.09 11.02
 5 4 -4 357.02 16.28
 5 4 4 354.05 16.15
 -5 5 -4 368.54 17.26
 5 5 -4 387.61 18.03
 5 5 4 394.43 17.23
 5 5 -4 399.47 17.67
 -5 5 4 381.96 11.43
 -5 5 4 405.72 17.94
 5 5 4 393.23 17.7
 5 6 -4 727.7 26.75
 -5 6 -4 741.6 26.47
 5 6 -4 727.96 26
 -5 6 4 697.05 16.5
 5 7 -4 823.35 29.44
 -5 7 -4 747.03 27.99
 5 7 -4 835.67 29.39
 5 7 4 840.34 28.86
 5 7 -4 790.53 21.76
 -5 7 4 772.48 17.44
 -5 7 -4 802.06 25.49
 -5 8 -4 890.64 31.18
 5 8 -4 912.82 32.23
 5 8 -4 879.32 23.33
 -5 8 -4 910.98 27.97
 5 9 -4 490.54 23.81
 -5 9 -4 462.57 22.61
 -5 9 -4 496.49 19.91
 5 10 -4 324.67 19.99
 -5 10 -4 328.98 19.66
 -5 10 4 331.99 9.89
 -5 10 -4 314.49 16.01
 5 11 -4 164.03 15.32
 -5 11 -4 162.02 14.62
 5 12 -4 154.83 15.18
 -5 12 -4 167.03 15.19
 5 13 -4 62.5 11.88
 -5 13 -4 144.52 15.02
 5 14 -4 271.58 21.52
 -5 14 -4 263.98 20.76
 -5 15 -4 222.27 20.36
 5 15 -4 239.4 21.08
 5 16 -4 254.62 22.34
 -5 16 -4 197.78 20.12
 5 17 -4 129.73 16.64
 -5 17 -4 109.3 16.5
 5 -16 5 17.36 8.32
 5 -16 -5 30.36 8.63
 -5 -16 -5 33.51 11.87
 5 -15 5 40.89 9.67
 -5 -15 -5 41.66 11.67
 5 -14 5 57.15 11
 5 -13 5 19.95 7.25
 5 -12 5 26.37 8.26
 5 -11 5 45.08 9.39
 5 -10 5 104.22 12.08
 5 -9 5 63.24 9.55
 -5 -8 5 148.26 13.92
 5 -8 5 143.87 13.1
 5 -7 5 97.2 11.02
 -5 -7 5 110.53 11.74
 5 -6 5 138.22 12.47
 -5 -6 5 132.44 12.22
 5 -6 -5 137.72 12.73
 -5 -6 -5 131.47 12.35
 5 -5 5 65.57 8.82
 -5 -5 5 58.87 7.93
 5 -5 -5 63.84 8.54
 -5 -5 -5 72.8 9.36
 -5 -4 5 140.17 11.65
 5 -4 -5 133.92 11.24
 -5 -4 -5 119.39 11.36
 -5 -3 5 79.89 6.89
 -5 -3 -5 83.4 7.02
 -5 -3 5 92.44 9.14
 5 -3 -5 89.78 9.57
 -5 -3 -5 64.47 8.33
 -5 -2 5 171.19 11.97
 -5 -2 5 145.05 8.68
 -5 -2 -5 137.53 8.46
 -5 -2 5 152.53 11.02
 5 -2 -5 135.59 11.1
 -5 -2 -5 142.8 11.55
 -5 -1 5 151.89 11.28
 5 -1 5 130.13 10.41
 -5 -1 5 139.17 8.16
 -5 -1 -5 123.23 7.63
 -5 -1 5 133.92 10.13
 5 -1 -5 131.24 10.88
 -5 -1 -5 132.53 10.74
 -5 0 5 423.86 19.12
 5 0 5 375.52 17.91
 -5 0 -5 370.29 13.96
 -5 0 5 341.48 13.31
 -5 0 5 377.81 16.46
 5 0 -5 393.82 18.3
 -5 0 -5 394.81 18.68
 -5 1 5 132.62 10.49
 5 1 5 115.08 10.11
 -5 1 -5 124.85 10.35
 -5 1 5 124.55 7.87
 -5 1 -5 137.39 8.28
 -5 1 5 137.96 9.15
 5 1 -5 128.5 10.63
 -5 2 -5 145.21 11.3
 5 2 -5 138.52 11.12
 -5 2 5 144.87 10.96
 -5 2 -5 154.04 10.15
 -5 2 5 151.3 9.19
 -5 2 -5 142.36 8.86
 -5 2 5 140.81 8.71
 5 3 -5 87.47 9.2
 -5 3 -5 81.64 9.33
 -5 3 5 80.95 6.51
 -5 3 -5 88.15 7.22
 5 3 -5 76.84 6.92
 5 3 5 94.39 7.44
 -5 3 5 82.22 7.24
 -5 3 -5 78.41 7.11
 -5 4 -5 135.25 11.38
 5 4 -5 136.93 11.4
 -5 4 -5 137.3 8.49
 -5 4 5 143.32 8.43
 5 4 -5 130.79 9.48
 5 4 5 139.37 9.55
 5 5 -5 75.49 9.11
 -5 5 -5 72.01 8.66
 -5 5 5 58.86 5.22
 5 5 5 79.21 7.38
 5 5 -5 54.79 7.3
 -5 6 -5 123.07 11.57
 5 6 -5 131.36 11.87
 -5 6 5 134.04 7.56
 5 6 -5 136.13 10.74
 5 7 -5 116.72 11.72
 -5 7 -5 108.75 10.98
 -5 7 5 99.61 6.4
 5 7 -5 119.45 10.71
 5 7 5 121.88 10.4
 5 8 -5 156.76 13.98
 -5 8 -5 169.18 14.17
 5 8 -5 149.46 8.39
 -5 8 5 124.24 6.94
 5 9 -5 58.09 9.44
 -5 9 -5 50.3 8.76
 5 9 -5 67.23 5.47
 5 10 -5 97.72 12.4
 -5 10 -5 88.01 11.3
 5 11 -5 61.13 10.84
 -5 11 -5 45.39 9.86
 5 12 -5 32.58 9.22
 -5 12 -5 31.51 9.15
 -5 13 -5 46.35 10.76
 5 13 -5 37.09 9.56
 5 14 -5 60.98 12.86
 -5 14 -5 60.1 12.38
 5 15 -5 10.31 8.36
 -5 15 -5 38.27 9.4
 5 16 -5 14.64 8.81
 -5 16 -5 36.87 11.52
 5 -16 6 97.9 15.1
 5 -15 6 95.93 13.89
 5 -14 6 102.33 14.33
 5 -13 6 100.12 14.15
 5 -12 6 183.77 17.61
 5 -11 6 159.24 16.27
 5 -10 6 134.79 14.85
 5 -9 6 199.44 16.89
 -5 -9 6 218.36 18.62
 -5 -8 6 325.56 21.83
 5 -8 6 302.46 20.32
 5 -7 6 152.31 14.28
 -5 -7 6 137.07 13.84
 -5 -6 6 299.28 19.65
 5 -6 6 291.69 19.28
 5 -6 -6 313.55 19.99
 -5 -6 -6 293.65 19.43
 -5 -5 6 464.57 23.74
 5 -5 6 425.44 23.12
 -5 -5 -6 449.56 23.79
 5 -5 -6 466.29 23.81
 5 -4 6 284.84 18.37
 -5 -4 6 313.81 18.74
 -5 -4 -6 299.42 18.62
 5 -4 -6 295.44 18.46
 -5 -3 6 226.69 15.07
 5 -3 -6 266.35 17.07
 -5 -3 -6 223.45 15.83
 -5 -2 -6 497.53 16.08
 -5 -2 6 472.08 15.71
 -5 -2 6 451.53 21.38
 -5 -2 -6 476.35 23.14
 5 -2 -6 493.27 23.21
 -5 -1 6 378.4 13.17
 -5 -1 -6 314.59 12.25
 -5 -1 6 385.16 18.8
 5 -1 -6 388.88 20.26
 -5 -1 -6 372.61 19.85
 -5 0 -6 277.15 10.99
 -5 0 6 267.37 10.82
 -5 0 6 285.16 15.45
 5 0 -6 281.82 17.24
 -5 0 -6 266.8 16.75
 -5 1 6 373.87 13.18
 -5 1 -6 365.52 13.39
 -5 1 6 388.71 17.59
 5 1 -6 361.12 19.86
 -5 1 -6 376.6 20.11
 -5 2 6 484 16.13
 -5 2 -6 471.89 16.19
 -5 2 6 466.05 19.05
 5 2 -6 504.95 23.33
 -5 2 -6 465.27 22.56
 5 3 -6 219.28 15.7
 -5 3 -6 209.57 15.17
 -5 3 6 217.02 12.21
 -5 3 -6 247.55 13.4
 -5 3 -6 228.5 11.46
 -5 3 6 215.08 10.94
 -5 4 -6 284.47 17.93
 5 4 -6 315.17 18.8
 -5 4 6 302.1 14.12
 -5 4 -6 326.66 14.86
 5 4 -6 317.55 14.52
 5 4 6 330.78 14.4
 -5 4 -6 296.62 14.12
 -5 4 6 298.64 13.89
 -5 5 -6 477.22 23.49
 5 5 -6 473.42 23.64
 -5 5 -6 492.5 17.79
 -5 5 6 442.38 17.16
 5 5 6 452.39 18.52
 5 5 -6 486.49 19.4
 5 6 -6 293.43 18.9
 -5 6 -6 289.66 18.76
 -5 6 6 281.81 12.77
 5 6 -6 305.33 16.09
 5 7 -6 138.67 13.95
 -5 7 -6 138.77 13.84
 -5 7 6 142.21 8.66
 5 7 6 154.37 11.45
 5 7 -6 160.36 12.07
 5 8 -6 350.07 21.55
 -5 8 -6 293.97 19.81
 -5 8 6 276.27 12.25
 5 8 -6 309.98 12.69
 5 9 -6 204.97 17.22
 -5 9 -6 206.41 17.38
 -5 9 6 203.73 9.96
 5 10 -6 166.5 16.19
 -5 10 -6 155.86 15.57
 5 11 -6 177.09 17.79
 -5 11 -6 165.68 16.79
 5 12 -6 166.39 17.38
 -5 12 -6 186.19 17.99
 5 13 -6 94.86 14.87
 -5 13 -6 109.05 16.01
 5 14 -6 138.06 16.5
 -5 14 -6 95.39 13.77
 5 15 -6 112.72 16.95
 -5 15 -6 109.77 16.35
 5 -14 7 73.41 13.07
 5 -13 7 157.13 18.44
 5 -12 7 189.36 19.5
 5 -11 7 242.27 20.88
 5 -10 7 116.23 14.44
 -5 -10 7 121.56 15.33
 5 -9 7 154.13 17.26
 -5 -9 7 179.09 17.95
 5 -8 7 143.83 15.9
 -5 -8 7 139.52 16.05
 5 -7 7 127.23 14.53
 -5 -7 7 130.07 14.92
 5 -7 -7 148.32 16.34
 -5 -7 -7 176.87 17.42
 5 -6 7 163.52 15.68
 -5 -6 7 176.96 16.35
 -5 -6 -7 177.14 16.45
 5 -6 -7 201.8 17.49
 -5 -5 7 377.63 22.8
 5 -5 7 381.41 23.28
 5 -5 -7 349.81 22.43
 -5 -5 -7 382.04 23.67
 -5 -4 7 347.3 21.08
 5 -4 7 318.08 20.89
 5 -4 -7 355.27 22.19
 -5 -4 -7 344.08 21.97
 -5 -3 7 428.12 23.18
 5 -3 -7 428.53 24
 -5 -3 -7 459.13 24.93
 -5 -2 7 327.71 19.19
 5 -2 -7 287.99 19.33
 -5 -2 -7 299.84 19.9
 -5 -1 7 238.08 16.18
 5 -1 -7 255.1 18.23
 -5 -1 -7 287.84 19.06
 5 0 -7 119.59 12.62
 -5 0 -7 124.55 13.1
 -5 0 7 113.04 10.82
 -5 1 7 232.59 8.46
 -5 1 -7 264.25 8.52
 -5 1 7 256.55 15.67
 -5 1 -7 250.39 17.75
 5 1 -7 269.92 18.49
 -5 2 -7 308.59 10.73
 -5 2 7 296.12 10.58
 -5 2 7 290.86 16.19
 5 2 -7 312.4 19.74
 -5 2 -7 290.44 19.45
 -5 3 7 411.34 13.96
 -5 3 -7 420.53 14.46
 -5 3 7 430.04 19.36
 5 3 -7 439.1 24.01
 -5 3 -7 422.15 23.47
 5 4 -7 308.78 20.4
 -5 4 -7 320.67 20.66
 -5 4 7 336.15 16.7
 -5 4 -7 331.85 13.84
 -5 4 7 330.78 13.51
 5 5 -7 415.97 23.81
 -5 5 -7 396.24 22.91
 -5 5 7 365.45 17.21
 -5 5 -7 386.17 16.25
 -5 5 7 383.51 15.88
 5 6 -7 164.64 15.82
 -5 6 -7 149.55 14.89
 -5 6 7 168.68 11.07
 5 7 -7 193.31 17.26
 -5 7 -7 130.87 14.47
 -5 7 7 144.51 9.92
 5 8 -7 135.26 14.69
 -5 8 -7 126.04 13.9
 -5 9 -7 165.33 16.99
 5 9 -7 165.68 16.84
 5 10 -7 108.74 15.24
 -5 10 -7 132.43 15.8
 -5 11 -7 238.41 20.96
 5 11 -7 238.87 20.94
 5 12 -7 151.12 18.43
 -5 12 -7 200.46 19.74
 5 13 -7 151.9 18.44
 -5 13 -7 155.57 18.1
 5 -11 8 -0.37 8.14
 5 -10 8 8.66 9.13
 -5 -10 8 5.3 7.35
 5 -9 8 -9.73 9.06
 -5 -9 8 2.5 7.53
 5 -8 8 2.52 7.29
 -5 -8 8 -9.85 9.2
 5 -7 8 -6.45 9.09
 -5 -7 8 -1.29 7.78
 5 -7 -8 6.35 7.75
 -5 -7 -8 -10.8 9.02
 5 -6 8 18.12 8.82
 -5 -6 8 -7.95 8.22
 5 -6 -8 -0.17 8.46
 -5 -6 -8 6.22 8.5
 5 -5 8 4.53 7.43
 -5 -5 8 9.86 7.15
 5 -5 -8 4.36 7.43
 -5 -5 -8 9.34 8.55
 5 -4 8 7.31 7.31
 -5 -4 8 10.99 7.55
 -5 -4 -8 11.34 8.07
 5 -4 -8 19.93 8.93
 5 -3 8 11.38 7.99
 -5 -3 8 11.98 7.58
 5 -3 -8 11.05 7.73
 -5 -3 -8 9.21 7.91
 -5 -2 8 0.51 5.5
 -5 -2 -8 -1.41 6.02
 5 -2 -8 2.88 6.68
 -5 -1 -8 14.74 8
 5 -1 -8 4.6 6.31
 -5 -1 8 1.72 5.78
 -5 0 -8 11.27 7.42
 5 0 -8 9.13 6.91
 -5 0 8 12.91 6.55
 -5 1 -8 -4.61 6.16
 5 1 -8 13.11 7.52
 -5 1 8 10.48 6.12
 5 2 -8 8.74 7.2
 -5 2 -8 -4.29 7.03
 -5 2 8 1.81 4.62
 5 3 -8 20.77 9.16
 -5 3 -8 10.67 8.28
 -5 3 8 -3.35 4.3
 5 4 -8 -6.84 6.61
 -5 4 -8 11.27 7.32
 -5 4 8 17.62 5.49
 -5 5 -8 9.99 8
 5 5 -8 22.6 9.56
 -5 5 8 11.38 5.07
 5 6 -8 4.08 7.29
 -5 6 -8 6.65 8.02
 -5 6 8 10.63 5.27
 5 7 -8 -0.06 7.45
 -5 7 -8 -5.62 7.5
 5 8 -8 1.77 7.97
 -5 8 -8 4.28 7.84
 5 9 -8 -0.21 7.43
 -5 9 -8 1.34 6.85
 5 10 -8 2.12 8.46
 -5 10 -8 11.15 8.8
 -5 11 -8 0.95 8.52
 5 11 -8 3.71 9.36
 5 12 -8 -4.58 9.42
 -5 -9 9 121.86 17.31
 5 -8 9 131.63 17.08
 -5 -8 9 139.65 18.2
 5 -7 9 111.98 16.24
 -5 -7 9 112.45 15.4
 5 -7 -9 142.91 18.4
 -5 -7 -9 152.86 18.32
 5 -6 9 156.7 17.59
 -5 -6 9 189.62 19.28
 5 -6 -9 148.96 18.25
 -5 -6 -9 186.36 20.42
 -5 -5 9 262.93 21.9
 5 -5 9 243.19 21.39
 -5 -5 -9 278.12 23.41
 5 -5 -9 253.09 21.74
 -5 -4 9 271.29 21.9
 5 -4 9 310.69 24.16
 5 -4 -9 253.39 22.38
 -5 -4 -9 298.51 23.86
 -5 -3 9 284.69 21.79
 5 -3 9 262.23 21.35
 5 -3 -9 267.57 22.27
 -5 -3 -9 264.33 22.36
 -5 -2 9 279.91 20.85
 5 -2 9 272.17 21.26
 5 -2 -9 268.01 22.14
 -5 -2 -9 318.73 23.74
 5 -1 -9 182.16 17.84
 -5 -1 -9 198.83 18.83
 -5 -1 9 190.34 17.14
 5 0 -9 143.18 16.66
 -5 0 -9 155.86 17.43
 -5 0 9 159.1 15.43
 -5 1 -9 205.02 19.41
 5 1 -9 208.62 19.5
 -5 1 9 191.51 16.28
 -5 2 9 258.04 18.19
 5 2 -9 284.09 22.42
 -5 2 -9 257.26 21.97
 -5 3 9 223.1 16.4
 5 3 -9 270.73 21.8
 -5 3 -9 277.04 22.14
 -5 4 9 243.51 16.85
 5 4 -9 262.65 22.04
 -5 4 -9 286.47 23.04
 5 5 -9 274.13 23.01
 -5 5 -9 296.82 23.22
 5 6 -9 211.45 20.68
 -5 6 -9 181 19.31
 -5 7 -9 114.56 15.73
 5 7 -9 129.2 16.39
 -5 8 -9 106.9 16.45
 5 8 -9 114.7 17.27
 5 9 -9 131.3 17.8
 -5 9 -9 117.19 17.64
 -5 -6 10 82.69 14.36
 -5 -5 10 102.58 14.85
 5 -5 -10 99.5 15.4
 -5 -5 -10 117.75 17.03
 5 -4 10 89.76 14.9
 -5 -4 10 70.61 13.14
 5 -4 -10 73.72 15.09
 -5 -4 -10 72.3 14.47
 5 -3 10 132.61 17.02
 -5 -3 10 106.97 15.3
 5 -3 -10 93.32 15.22
 -5 -3 -10 100.95 14.88
 5 -2 10 81.89 14.4
 -5 -2 10 91.37 13.74
 5 -2 -10 73.53 14.06
 -5 -2 -10 85.05 15.42
 5 -1 10 104.91 14.95
 -5 -1 10 148.64 16.61
 5 -1 -10 126.6 16.89
 -5 -1 -10 128.97 17.23
 -5 0 -10 93.55 14.57
 5 0 -10 70.47 13.61
 5 0 10 107.17 16.61
 -5 0 10 89.76 12.65
 -5 1 -10 136.47 17.51
 5 1 -10 139.35 18.07
 -5 1 10 115.83 14.27
 -5 2 -10 83.51 14.37
 5 2 -10 80.4 13.95
 -5 2 10 57.8 10.24
 -5 3 -10 98.04 15.08
 5 3 -10 104.81 15.8
 -5 4 -10 68.34 13.94
 5 4 -10 73.79 14.79
 5 5 -10 99.09 16.28
 -5 5 -10 108.84 15.91
 -5 -2 11 14.3 8.87
 -5 -1 11 10.05 8.38
 -5 0 11 46.41 11.56
 -6 -18 0 -1.25 7.52
 -6 -17 0 221.93 20.96
 -6 -16 0 -6.76 7.22
 6 -15 0 531.94 22.63
 -6 -15 0 555.09 30.7
 6 -14 0 -0.63 3.47
 -6 -14 0 3.95 6.42
 -6 -13 0 536.48 27.28
 -6 -12 0 1.49 4.37
 -6 -11 0 1669.65 48.8
 6 -11 0 1658.72 38.27
 -6 -10 0 3.29 3.14
 6 -10 0 3.73 2.67
 -6 -10 0 8.85 5.44
 -6 -9 0 1525.67 38.52
 -6 -9 0 1440.93 42.02
 6 -9 0 1463.57 32.04
 6 -8 0 3.69 1.82
 6 -8 0 4.21 1.84
 -6 -8 0 3.84 3.98
 -6 -7 0 470.07 21.59
 6 -7 0 443.07 13.18
 6 -7 0 487.68 12.27
 -6 -7 0 488.27 19.99
 -6 -6 0 2.88 3.74
 6 -6 0 5.91 1.6
 -6 -6 0 1.38 2.28
 6 -6 0 6.63 1.32
 -6 -6 0 5.99 3.66
 -6 -5 0 6994.43 130.31
 -6 -5 0 7291.46 124.7
 6 -5 0 7053.98 116.15
 -6 -5 0 7066.76 125.96
 -6 -4 0 6.64 3.11
 -6 -4 0 11.65 2.87
 -6 -3 0 1935.4 46.97
 -6 -3 0 2055.75 42.23
 -6 -2 0 12.69 3.79
 -6 -2 0 18.43 2.86
 -6 -1 0 3622.77 71.79
 -6 -1 0 3563.57 63.48
 -6 0 0 6 2.82
 -6 0 0 5.9 1.65
 -6 1 0 3653.95 74.88
 6 1 0 3615.17 70.61
 -6 1 0 3918.11 63.45
 6 2 0 13.77 3.39
 6 3 0 2030.18 43.7
 6 4 0 12.67 3.54
 -6 -18 -1 57.13 12.14
 -6 -18 1 69.13 14.34
 -6 -17 1 -5.04 8.54
 -6 -17 -1 5.04 7.5
 -6 -16 1 68.84 11.53
 -6 -16 -1 64.16 11.38
 6 -15 -1 2.42 4.19
 -6 -15 1 4.39 7.09
 -6 -15 -1 9.71 5.92
 -6 -14 1 91.48 12.65
 -6 -14 -1 73.5 12
 6 -14 -1 99.97 9.39
 -6 -13 1 10.87 6.28
 -6 -13 -1 17.87 8.17
 6 -13 -1 9.73 3.98
 -6 -12 -1 143.83 13.95
 -6 -12 1 166.59 14.8
 6 -11 -1 44.85 5.08
 -6 -11 1 53.38 8.39
 -6 -11 -1 45.11 8.13
 6 -10 1 226.89 11.63
 -6 -10 -1 209.1 15.03
 -6 -10 1 219.2 15.6
 6 -10 -1 218.06 10.55
 6 -9 1 -3.8 2.91
 -6 -9 1 0.01 4.03
 -6 -9 -1 -2.83 4.69
 6 -9 -1 0.87 2.08
 6 -8 1 104.92 7.28
 -6 -8 -1 105.85 9.01
 -6 -8 1 99.59 9.77
 6 -8 -1 93.34 5.92
 -6 -8 -1 98.94 9.56
 -6 -7 1 6.06 4.52
 -6 -7 -1 18.8 5.43
 6 -7 1 5 2.2
 -6 -7 -1 11.94 3.52
 -6 -7 1 13.86 4.29
 6 -7 -1 15.45 2.52
 -6 -7 -1 10.21 3.5
 -6 -6 1 294.15 16.27
 -6 -6 -1 294.43 16.27
 6 -6 1 299.91 11.71
 -6 -6 -1 327.98 15.35
 -6 -6 1 325.9 15.25
 -6 -5 -1 19.46 4.57
 -6 -5 1 15.57 4.78
 6 -5 1 16.28 2.91
 -6 -5 1 18.16 4.16
 -6 -5 -1 18.28 4.13
 -6 -4 1 483.28 19.38
 -6 -4 -1 476.86 19.33
 -6 -4 -1 483.42 17.43
 -6 -4 -1 476.46 17.1
 -6 -4 1 498.73 17.57
 -6 -3 -1 371.78 16.51
 -6 -3 1 383.12 16.48
 -6 -3 -1 357.83 13.53
 -6 -3 1 352.81 13.91
 -6 -2 1 244.66 12.93
 -6 -2 -1 238.8 12.88
 6 -2 1 238.11 10.53
 -6 -2 1 254.1 10.79
 -6 -1 1 -1.47 3.23
 -6 -1 -1 1.01 2.66
 6 -1 1 0.71 1.96
 6 -1 -1 0.79 1.03
 -6 0 1 342.64 8.48
 6 0 1 343.09 8.43
 -6 0 1 320.41 14.82
 -6 0 -1 347.84 15.33
 6 0 1 353.74 13.58
 6 0 -1 355.24 11.03
 6 0 -1 358.77 8.52
 -6 0 -1 356.86 8.56
 -6 1 1 0.86 1.05
 6 1 1 0.1 0.96
 6 1 -1 0.13 0.9
 -6 1 -1 1.48 1.11
 -6 1 -1 2.77 2.88
 6 1 1 1.6 2.38
 6 1 -1 -0.27 2.79
 -6 1 1 1.88 2.67
 6 1 1 -0.84 2.29
 6 1 -1 0.18 1.35
 -6 2 -1 239.38 8.01
 6 2 -1 228.09 7.86
 6 2 1 241.01 12.89
 6 2 -1 235.26 12.72
 6 2 1 229.28 11.26
 6 2 -1 255.18 10.28
 -6 2 1 234.92 8.01
 6 2 1 252.69 7.92
 -6 3 -1 337.86 10.97
 6 3 -1 359.61 11.28
 6 3 1 382.39 16.57
 6 3 -1 384.05 16.67
 6 3 -1 365.58 13.94
 6 3 -1 384.08 13.94
 -6 3 1 345.99 11.15
 6 3 1 334.29 10.9
 6 4 -1 482.65 14.75
 -6 4 -1 460.86 14.29
 6 4 1 485.72 19.55
 6 4 -1 482.31 19.47
 6 4 -1 488.16 16.67
 6 4 -1 485.91 17.07
 6 4 1 490.2 14.75
 -6 4 1 479.85 14.81
 6 5 -1 22.4 4.84
 6 5 -1 22.19 4.07
 6 5 -1 19.7 3.66
 6 5 1 12.38 2.7
 6 6 1 298.16 16.23
 6 6 -1 291.35 16.32
 6 6 -1 322.36 13.71
 6 6 -1 319.57 14.73
 6 7 1 5.66 3.94
 6 7 -1 18.84 4.66
 6 7 -1 18.47 4.48
 -6 -17 -2 302.69 25.37
 -6 -16 2 13.82 8.58
 -6 -16 -2 14.52 9.3
 -6 -15 -2 246.41 20.78
 6 -15 -2 238.65 15.6
 -6 -15 2 242.27 20.3
 -6 -14 2 17.23 8.44
 -6 -14 -2 4.05 6.07
 6 -14 -2 0.35 4.04
 -6 -13 -2 600.54 30.04
 -6 -13 2 649.46 31.57
 6 -13 -2 631.09 23.77
 6 -12 2 26.89 5.71
 -6 -12 2 29.63 7.8
 6 -12 -2 22.21 4.63
 -6 -12 -2 14.07 6.26
 6 -11 2 535.48 21.45
 -6 -11 2 517 25.74
 -6 -11 -2 537.79 25.97
 6 -10 2 -3.33 3.45
 -6 -10 2 3.04 4.59
 -6 -10 -2 2.55 5.27
 6 -9 2 820.34 26.04
 -6 -9 -2 804.68 30.19
 -6 -9 2 862.72 31.58
 6 -8 2 27.18 4.7
 -6 -8 2 28.18 5.86
 -6 -8 -2 31.77 6.07
 -6 -7 -2 1734.74 47.45
 -6 -7 2 1845.68 47.6
 6 -7 2 1700.02 40.96
 -6 -7 2 1819.35 46.88
 -6 -6 -2 4.7 3.95
 -6 -6 2 10.43 4.91
 6 -6 2 8.87 2.53
 6 -6 2 13.98 3.82
 -6 -6 -2 6.69 3.14
 -6 -6 2 8.11 3.7
 -6 -5 2 856.59 28.17
 -6 -5 -2 898.23 28.43
 6 -5 2 875.89 22.71
 -6 -4 2 3.23 3.47
 -6 -4 -2 8.23 3.54
 6 -4 2 11.98 2.96
 -6 -3 2 3283.5 67.63
 -6 -3 -2 3276.83 68.05
 6 -3 2 3275.07 62.15
 6 -2 2 -0.36 1.69
 -6 -2 2 -0.55 1.47
 -6 -2 2 -4.91 3.78
 -6 -2 -2 -0.48 3.13
 6 -2 -2 0.57 0.96
 6 -2 2 3.82 2.4
 6 -2 -2 -0.59 1.8
 -6 -2 -2 -0.37 1.74
 6 -1 2 1916.23 37.93
 -6 -1 2 1972.06 38.35
 -6 -1 -2 1984.1 45.06
 -6 -1 2 1906.23 44.6
 -6 -1 -2 1990.31 43.08
 6 -1 2 1942.21 41.76
 6 -1 -2 1916.46 36.72
 -6 -1 -2 1882 38.07
 6 -1 -2 1988.08 38.22
 -6 0 2 270.87 9.8
 6 0 2 257.82 9.47
 -6 0 -2 266.44 13.01
 -6 0 2 250.8 12.84
 -6 0 -2 265.16 11.75
 6 0 -2 272.28 9.93
 6 0 -2 255.17 9.46
 -6 0 -2 276.86 9.82
 -6 1 -2 2000.79 38.71
 6 1 2 1950.21 38.36
 6 1 -2 1856.38 38.16
 -6 1 2 1907.73 38.44
 -6 1 2 1923.5 45.07
 6 1 2 1962.47 44.85
 -6 1 -2 1987.97 45.5
 6 1 -2 2051.01 45.63
 6 1 -2 1977.67 40.23
 6 1 -2 1989.9 41.42
 -6 2 -2 1.17 1.74
 -6 2 2 -0.1 1.76
 6 2 2 0.28 1.6
 6 2 -2 -0.59 1.92
 6 2 -2 1.03 2.65
 -6 2 -2 -3.42 3.68
 6 2 2 -0.53 2.49
 -6 2 2 2.89 3.02
 6 2 -2 1.53 2.07
 6 2 -2 4.12 2.55
 6 3 -2 3291.18 62.76
 -6 3 -2 3336.54 62.8
 6 3 -2 3433.22 69.6
 6 3 2 3470.46 69.51
 6 3 -2 3400.47 66.39
 6 3 2 3407.33 62.62
 -6 3 2 3377.73 62.78
 6 3 -2 3370.82 66.24
 6 4 -2 13.73 3.68
 6 4 2 9.4 3.11
 6 4 -2 10.38 3.16
 -6 4 -2 12.77 2.88
 -6 4 2 12.63 2.87
 6 4 2 6.21 2.27
 6 4 -2 8.41 2.97
 6 5 -2 872.13 24.78
 -6 5 -2 861.39 24.35
 6 5 -2 883.95 29.01
 6 5 -2 860.85 24.17
 6 5 -2 852.42 26.45
 -6 5 -2 897.44 19.97
 -6 5 2 898.71 24.99
 6 5 2 893.42 24.65
 6 6 -2 15.01 4.25
 -6 6 -2 1.41 2.67
 6 6 2 7.57 3.47
 6 6 -2 4.15 3.54
 6 6 -2 13.27 3.33
 6 6 -2 4.94 2.73
 -6 6 2 10.24 3.35
 6 6 2 8.15 3.09
 6 6 -2 10.96 3.14
 -6 6 -2 10.53 2.23
 6 7 -2 1737.62 43.69
 -6 7 -2 1748.44 42.65
 6 7 -2 1846.15 48.87
 6 7 2 1841.12 48.52
 6 7 -2 1763.8 40.54
 -6 7 -2 1796.2 35.7
 6 7 2 1815.5 43.3
 6 8 -2 31.03 5.85
 -6 8 -2 35.86 5.37
 -6 8 2 27.64 5.04
 6 8 2 27.84 4.91
 -6 8 -2 31.08 3.66
 6 9 -2 772.01 28.54
 -6 9 -2 802.65 27.93
 -6 9 -2 839.08 21.8
 6 10 -2 4.06 4.92
 -6 10 -2 -1.24 4.13
 6 11 -2 548.46 24.81
 -6 11 -2 504.94 23.67
 6 12 -2 25.04 7.7
 -6 12 -2 14.07 5.12
 -6 13 -2 542.46 26.61
 6 13 -2 480.56 25.68
 -6 14 -2 17.16 8.03
 6 14 -2 6.03 6.14
 -6 15 -2 221.42 18.85
 6 15 -2 252.53 19.65
 6 16 -2 2.06 7.44
 -6 16 -2 -2.63 8.17
 6 17 -2 246.95 21.71
 -6 17 -2 269.2 21.97
 -6 18 -2 8.76 8.78
 6 18 -2 -2.02 8.52
 -6 -17 -3 6.66 7.76
 -6 -16 -3 395.28 27.58
 6 -15 -3 0.66 4.95
 -6 -15 -3 8.61 7.05
 6 -14 3 377.35 21.4
 -6 -14 -3 458.69 27.47
 6 -14 -3 427.85 21.17
 6 -13 3 -3.48 5.25
 6 -13 -3 2 5.53
 -6 -13 -3 5.58 6.8
 -6 -12 -3 643.15 30.86
 6 -12 3 628.99 26.23
 6 -11 3 1.02 2.16
 6 -11 3 0.8 4.18
 -6 -11 -3 -2.15 5.81
 6 -10 3 395.29 19.25
 6 -10 3 415.71 12.59
 6 -9 3 3.71 3.61
 6 -9 3 4.69 2.22
 6 -8 3 1963.88 48.82
 6 -8 3 1996.02 39.95
 6 -7 3 10.92 3.91
 6 -7 3 11.98 2.94
 -6 -6 -3 1223.39 35.63
 -6 -6 3 1161.8 34.79
 6 -6 3 1118.04 32.94
 -6 -5 -3 -2.13 4.08
 -6 -5 3 0.59 3.52
 -6 -4 -3 812.2 26.56
 -6 -4 3 867.19 26.97
 -6 -4 -3 814.88 24.81
 6 -4 -3 801.66 24.61
 -6 -3 -3 -2.55 3.24
 -6 -3 3 -0.09 2.87
 -6 -3 3 2.7 2.5
 6 -3 3 -0.04 2.15
 6 -3 -3 0.24 2.51
 -6 -3 -3 2.76 2.77
 6 -2 3 3285.29 57.63
 -6 -2 -3 3180.53 61.52
 -6 -2 3 3283.87 61.73
 -6 -2 -3 3234.23 61.97
 6 -2 -3 3279.4 58.27
 -6 -2 -3 3297.83 58.76
 6 -1 -3 2.61 2.26
 -6 -1 3 5 2.36
 -6 -1 -3 2.6 2.35
 6 -1 3 4.11 2.12
 -6 -1 -3 -1.81 3.38
 -6 -1 3 1.2 2.93
 6 -1 -3 5.31 1.97
 -6 -1 -3 1.99 2.21
 -6 0 3 1205.97 29.07
 6 0 3 1148.77 28.43
 -6 0 -3 1143.71 30.82
 -6 0 3 1076.07 30.16
 6 0 -3 1173.63 26.91
 -6 0 -3 1120.33 30.05
 6 0 -3 1120.86 28.1
 -6 0 -3 1130.74 28.5
 -6 1 3 1.86 2.05
 6 1 3 2.86 1.91
 -6 1 -3 3.19 2.26
 6 1 -3 -0.75 2.5
 6 1 3 2.58 2.31
 -6 1 3 3.33 2.59
 -6 1 -3 5.04 2.6
 6 1 -3 6.89 2.94
 6 1 -3 3.18 2.37
 -6 1 -3 4.2 2.29
 -6 2 -3 3153.69 63.25
 6 2 3 3296.57 63.27
 6 2 -3 3148.39 63.19
 -6 2 3 3378.7 64.08
 6 2 -3 3375.71 67.39
 -6 2 3 3083.02 66.44
 -6 2 -3 3110.99 66.72
 6 2 3 3394.39 67.13
 -6 2 -3 3214.6 63.42
 6 2 -3 3365.53 64.01
 6 2 -3 3272.36 66.07
 6 3 -3 4.32 3.36
 6 3 3 2.35 2.83
 -6 3 3 3.07 2.12
 -6 3 -3 -0.26 2.39
 6 3 -3 3.14 2.76
 6 3 3 -1.77 2.6
 6 3 -3 1.13 2.2
 6 4 -3 833.62 27.3
 6 4 3 855.43 27.34
 6 4 -3 799.84 24.68
 -6 4 -3 812.82 24.55
 6 4 -3 824.71 26.52
 -6 4 3 863.83 25.04
 6 4 3 836.46 24.65
 6 5 -3 9.36 3.88
 6 5 3 -0.9 2.38
 -6 5 -3 7.11 3.23
 6 5 -3 4.27 3.31
 6 5 -3 2.3 2.85
 6 5 -3 1.83 2.88
 -6 6 -3 1193.4 33.21
 6 6 -3 1193.78 33.83
 6 6 3 1272.24 36.58
 6 6 -3 1234.64 36.78
 6 6 -3 1172.88 30.19
 6 6 3 1258.72 33.8
 -6 6 -3 1189.9 29.06
 6 7 -3 8.64 4.3
 -6 7 -3 6.49 3.83
 6 7 3 10.06 4.31
 6 7 -3 13.16 4.05
 -6 7 -3 12.93 3.04
 -6 7 3 20.75 5
 6 7 3 12.87 3.96
 -6 8 -3 1820.6 45.96
 6 8 -3 1973.48 41.15
 -6 8 -3 1989.61 39.94
 -6 9 -3 1.27 4.38
 6 9 -3 7.09 4.87
 -6 9 -3 4.47 2.77
 6 10 -3 401.69 20.98
 -6 10 -3 370.39 20.02
 -6 10 -3 400.71 15.94
 -6 11 -3 1.8 5.12
 6 11 -3 2.07 5.67
 -6 11 -3 1.48 2.8
 6 12 -3 720.38 31.05
 -6 12 -3 623.99 28.78
 6 13 -3 7.47 7.12
 -6 13 -3 3.3 5.94
 6 14 -3 408.07 25.06
 -6 14 -3 397.95 24.51
 6 15 -3 -6.12 7.34
 -6 15 -3 3.87 6.54
 6 16 -3 388.6 26.5
 -6 16 -3 363.17 25.64
 6 17 -3 -3.32 8.82
 -6 17 -3 10.73 8.7
 -6 -16 -4 5.4 8.03
 6 -15 4 -1.73 6
 6 -15 -4 3.76 5.21
 -6 -15 -4 3.21 8.83
 6 -14 4 -0.63 5.53
 6 -14 -4 2.52 5.1
 -6 -14 -4 4.52 7.51
 6 -13 4 -3.35 6.06
 -6 -13 -4 -7.34 7.74
 6 -12 4 12.04 6.7
 6 -11 4 1.4 4.77
 6 -10 4 9.19 5.43
 6 -9 4 4.76 4.26
 6 -8 4 6.99 4.29
 6 -7 4 1.45 3.7
 -6 -6 4 6.92 4.59
 -6 -6 -4 4.69 3.78
 6 -6 4 7.48 4.52
 -6 -5 4 3.24 3.73
 -6 -5 -4 3.03 3.67
 6 -5 -4 -4.02 3.89
 -6 -5 -4 1.6 3.7
 6 -4 4 4.94 3.53
 -6 -4 4 2.09 3.15
 -6 -4 -4 -1.67 3.98
 -6 -4 4 -2.5 3.75
 6 -4 -4 -1.82 3.36
 -6 -4 -4 6.24 4.37
 6 -3 4 0.22 2.77
 -6 -3 4 -0.83 3.09
 -6 -3 -4 -2.47 3.26
 -6 -3 4 6.75 3.87
 6 -3 -4 -0.68 3.4
 -6 -3 -4 1.08 3.19
 6 -2 4 56.78 6.52
 -6 -2 -4 70.15 6.93
 -6 -2 4 60.85 6.73
 -6 -2 4 54.76 6.34
 -6 -2 -4 52.75 6.39
 6 -2 -4 59.38 6.67
 6 -1 4 -1.32 2.62
 6 -1 -4 -2.25 2.85
 -6 -1 -4 4.6 3.46
 -6 -1 4 -3.98 2.74
 -6 -1 -4 0.35 3.16
 -6 -1 4 1.13 2.59
 -6 -1 4 4.2 2.81
 -6 -1 -4 -3.01 2.96
 -6 0 -4 -1.49 3.14
 -6 0 4 1.17 2.75
 6 0 4 -0.62 2.48
 6 0 -4 -0.38 3.05
 6 0 -4 -0.54 2.39
 -6 0 -4 1.55 2.33
 -6 0 4 5.78 3.04
 -6 0 4 2.66 2.7
 -6 0 -4 -0.82 2.62
 -6 1 4 1.82 2.34
 6 1 -4 -2.55 3.27
 -6 1 -4 5.99 3.72
 6 1 4 -2.61 2.63
 6 1 -4 3.03 2.41
 -6 1 4 1.79 2.36
 -6 1 -4 0.5 2.34
 -6 1 4 -2.29 3.13
 -6 1 -4 -0.06 2.78
 6 2 -4 65.41 7.03
 -6 2 -4 56.24 6.6
 6 2 4 62.69 6.38
 -6 2 -4 58.96 6.03
 -6 2 4 58.08 5.04
 6 2 -4 61.01 6.64
 6 2 4 55.99 6.01
 -6 2 4 61.11 6.66
 -6 2 -4 55.09 6.46
 6 3 -4 5.83 4.04
 -6 3 -4 -2.68 3.35
 6 3 4 -1.35 2.69
 -6 3 -4 -0.72 2.45
 6 3 -4 -0.83 2.4
 -6 3 4 0.57 1.78
 -6 3 -4 0.53 3.36
 -6 3 4 -0.01 3.11
 6 3 4 -0.71 3
 6 3 -4 -0.92 3.11
 -6 4 -4 4.29 3.72
 6 4 -4 3.96 3.5
 6 4 4 0.83 2.76
 6 4 -4 1.59 3.1
 -6 4 4 1.07 1.46
 6 4 4 0.05 2.69
 6 4 -4 -1.03 3.03
 -6 5 4 2.93 3.22
 6 5 4 -3.09 3.46
 6 5 -4 7.39 4.73
 -6 5 -4 2.58 3.48
 -6 5 4 0.67 1.29
 6 5 -4 2.16 3.44
 6 6 -4 4.33 3.64
 -6 6 -4 -0.22 3.77
 6 6 -4 9.76 4.58
 6 6 4 7.41 3.81
 -6 6 4 4.95 1.13
 6 7 -4 1.42 5.28
 -6 7 -4 -1.17 4.15
 6 7 4 1.26 3.51
 6 7 -4 2.72 2.81
 -6 7 -4 2.43 2.72
 6 8 -4 11.02 5.45
 -6 8 -4 -2.37 5.08
 6 8 -4 3.32 3.06
 -6 8 -4 6.53 3.02
 6 9 -4 -1.04 4.71
 -6 9 -4 -2.43 4.78
 -6 9 -4 0.46 2.84
 6 10 -4 7.89 5.44
 -6 10 -4 0.45 5.08
 -6 10 -4 5.81 3.71
 6 11 -4 1.56 6.06
 -6 11 -4 0.06 5.45
 6 12 -4 -0.99 6.49
 -6 12 -4 -6.59 6.02
 6 13 -4 -4.84 7.38
 -6 13 -4 -5.21 7.74
 6 14 -4 4.35 6.5
 -6 14 -4 21.22 9.06
 -6 15 -4 2.43 8.27
 6 15 -4 -0.54 8.29
 6 16 -4 -7.51 8.9
 -6 16 -4 -4.61 8.69
 -6 17 -4 -4.89 9.78
 6 17 -4 2.99 9.01
 6 -16 5 362.19 24.86
 6 -15 5 2.92 7.39
 -6 -15 -5 5.45 7.62
 -6 -14 -5 604.45 34.1
 6 -14 5 493.23 28.28
 6 -13 5 3.12 6.48
 6 -12 5 320.19 21.09
 6 -11 5 14.56 7.29
 6 -10 5 1041.69 38.27
 6 -9 5 2.92 4.66
 6 -8 5 887.49 33.67
 6 -7 5 23.19 6.59
 -6 -6 5 1581.88 46.18
 6 -6 5 1447.55 44.54
 -6 -5 5 4.48 3.79
 -6 -5 5 12.25 5.42
 6 -5 5 13.61 6.19
 6 -5 -5 0.39 4.08
 -6 -5 -5 21.63 6.38
 -6 -4 -5 1452.87 37.35
 -6 -4 5 1402.45 36.68
 -6 -4 5 1377.25 40.67
 -6 -4 -5 1373.61 41.01
 6 -4 -5 1462.94 41.6
 -6 -3 -5 4.69 2.86
 -6 -3 5 1.3 3.35
 -6 -3 5 7.19 4.06
 -6 -3 -5 11.18 4.23
 6 -3 -5 1.04 3.9
 -6 -2 5 1173.84 34.64
 -6 -2 -5 1077.78 29.69
 -6 -2 5 1033.65 29.28
 -6 -2 5 1090.48 32.93
 6 -2 -5 1106.53 34
 -6 -2 -5 1103.17 34.48
 -6 -1 5 23.35 4.94
 6 -1 5 34.52 5.46
 6 -1 -5 39.62 6.8
 -6 -1 -5 25.56 5.9
 -6 -1 -5 20.53 4.3
 -6 -1 5 19.85 4.04
 -6 -1 5 35.7 5.62
 -6 0 5 3822.94 78.34
 6 0 5 3841.22 77.51
 -6 0 5 3524.6 70.92
 -6 0 -5 3616.24 71.57
 -6 0 5 3569.51 72.89
 -6 0 -5 3763.35 76.95
 6 0 -5 3531.44 76.8
 -6 0 -5 3660.35 77.5
 6 1 5 30.75 5.27
 -6 1 5 31.22 5.12
 6 1 -5 27.97 5.02
 -6 1 -5 23.45 5.4
 -6 1 -5 24.02 4.98
 -6 1 5 32.96 4.92
 -6 1 5 20.46 3.68
 -6 1 -5 22.44 3.76
 6 2 -5 1084.93 33.56
 -6 2 5 1140.41 34.37
 -6 2 -5 1136.55 34.44
 -6 2 5 1078.04 28.5
 6 2 -5 1161.92 32.43
 -6 2 -5 1113.5 31.42
 -6 2 -5 1051.56 30.23
 -6 2 5 1030.43 29.8
 6 3 -5 9.67 4.09
 -6 3 -5 -4.74 5.08
 -6 3 -5 3.47 3.57
 -6 3 5 9.38 3
 6 3 -5 4.71 3
 -6 3 5 4.75 3.06
 -6 3 -5 4.08 3.19
 6 3 5 1.29 2.95
 6 4 -5 1406.53 40.9
 -6 4 -5 1416.87 40.57
 -6 4 -5 1468.9 35.89
 -6 4 5 1406.01 32.14
 6 4 5 1462.69 38.52
 6 4 -5 1453.4 38.84
 6 5 -5 10.17 5.02
 -6 5 -5 10.05 5.7
 -6 5 5 4.87 2.26
 6 5 -5 7.86 4.38
 6 6 -5 1591.19 45.51
 -6 6 -5 1577.72 45.07
 -6 6 5 1534.24 31.96
 6 6 -5 1665.31 44.62
 6 6 5 1608.89 43.38
 6 7 -5 23.19 6.35
 -6 7 -5 18.57 5.56
 -6 7 5 21.27 2.57
 6 7 5 26.12 5.89
 6 8 -5 976.67 35.79
 -6 8 -5 902.62 33.92
 6 8 -5 902.58 25.51
 -6 8 5 894.72 18.68
 6 9 -5 2.8 6.61
 -6 9 -5 7.56 6.22
 6 9 -5 6.94 3.29
 6 10 -5 1087.29 40.89
 -6 10 -5 1114.3 40.48
 -6 11 -5 17.03 8.72
 6 11 -5 -10.98 7.71
 6 12 -5 334.81 23.08
 -6 12 -5 322.7 22.23
 6 13 -5 -6.73 7.48
 -6 13 -5 -1.49 6.49
 -6 14 -5 520.36 30.53
 6 14 -5 578.25 32.43
 -6 15 -5 -6.71 7.48
 6 15 -5 -6.72 9.01
 6 16 -5 383.66 28.17
 -6 16 -5 375.12 27.57
 6 -16 6 20.35 9.41
 6 -15 6 193.07 19.44
 6 -14 6 0.2 7.49
 6 -13 6 185.11 17.66
 6 -12 6 10.69 8.52
 6 -11 6 238.38 19.94
 6 -10 6 11.47 6.92
 6 -9 6 352.58 22.4
 6 -8 6 -2.03 6.21
 -6 -8 6 -0.9 5.73
 -6 -7 6 313.02 20.94
 6 -7 6 314.05 20.32
 6 -6 6 5.4 5.57
 -6 -6 6 4.6 5.92
 6 -6 -6 6.25 6.54
 -6 -6 -6 -5.16 4.97
 -6 -5 6 581.01 26.79
 6 -5 6 512.74 25.78
 6 -5 -6 617.53 27.57
 -6 -5 -6 608.61 27.6
 -6 -4 6 73.18 9.44
 6 -4 -6 54.42 9.04
 -6 -4 -6 67.76 10.04
 -6 -3 -6 429.88 16.83
 -6 -3 6 409.62 16.37
 -6 -3 6 385.91 20.12
 6 -3 -6 400.1 21.53
 -6 -3 -6 402.17 21.76
 -6 -2 -6 2.78 3.02
 -6 -2 6 3.39 2.59
 -6 -2 6 10.63 5.17
 6 -2 -6 -4.94 5.02
 -6 -2 -6 -0.89 5.19
 -6 -1 -6 589.89 19.21
 -6 -1 6 536.8 18.49
 -6 -1 6 593.4 23.53
 6 -1 -6 583.6 25.31
 -6 -1 -6 548.71 24.88
 -6 0 -6 -2.56 4.64
 6 0 -6 6.11 5
 -6 0 -6 -1.09 2.87
 -6 0 6 -0.29 2.65
 -6 0 6 6.45 4.58
 -6 1 -6 587.15 19.58
 -6 1 6 566.81 19.09
 -6 1 6 578.62 21.97
 -6 1 -6 592.42 25.73
 6 1 -6 611.94 25.84
 6 2 -6 -1.77 5.56
 -6 2 -6 6.91 5.49
 -6 2 6 5.9 3.82
 -6 2 -6 4.28 2.93
 -6 2 6 4.92 2.77
 6 3 -6 379.31 20.5
 -6 3 -6 395.34 20.9
 -6 3 6 392.26 16.41
 -6 3 -6 428.12 18.44
 -6 3 6 385.62 16.43
 -6 3 -6 406.01 16.9
 6 4 -6 60.36 8.79
 -6 4 -6 78.02 10.11
 -6 4 6 61.44 6.37
 -6 4 -6 68.62 7.09
 6 4 -6 52.69 6.5
 -6 4 -6 59.33 7.16
 6 4 6 54.51 6.56
 -6 4 6 63.28 6.99
 6 5 -6 561.88 26.16
 -6 5 -6 577.38 26.37
 -6 5 -6 596.72 20.76
 -6 5 6 543.92 18.47
 6 5 -6 602.98 23.16
 -6 5 6 532.9 21.77
 -6 5 -6 591.54 22.81
 6 6 -6 -1.75 5.3
 -6 6 -6 9.5 5.33
 -6 6 6 4.09 2.67
 6 6 -6 -1.1 4.02
 6 7 -6 293.39 19.6
 -6 7 -6 283.74 19.64
 -6 7 6 300.05 11.63
 6 8 -6 2.66 5.32
 -6 8 -6 2.76 6.35
 6 8 -6 -0.91 3.43
 6 9 -6 383.59 23.72
 -6 9 -6 340.79 22.06
 6 10 -6 14 7.97
 -6 10 -6 10.11 6.65
 6 11 -6 264.71 21.75
 -6 11 -6 237.92 19.8
 6 12 -6 10.43 7.92
 -6 12 -6 24.32 9.25
 6 13 -6 177.49 18.47
 -6 13 -6 167.24 17.65
 6 14 -6 7.57 7.99
 -6 14 -6 3.06 9.18
 6 15 -6 173.53 19.92
 -6 15 -6 174.85 19.48
 6 -14 7 21.01 10.4
 6 -13 7 12.89 6.87
 6 -12 7 59.22 12.68
 6 -11 7 -0.05 6.33
 6 -10 7 48.46 10.57
 6 -9 7 -9.85 8.17
 6 -8 7 76.85 12
 -6 -8 7 74.02 11.96
 6 -7 7 -3.43 6.88
 -6 -7 7 5 5.55
 -6 -7 -7 1.94 7.3
 6 -7 -7 4.33 7.61
 6 -6 7 57.63 10.11
 -6 -6 7 70.75 11.59
 6 -6 -7 75.81 11.73
 -6 -6 -7 60.46 11.22
 6 -5 7 10.43 6.91
 -6 -5 7 17.32 7.3
 -6 -5 -7 15.9 6.75
 6 -5 -7 2.95 5.37
 6 -4 7 147.23 14.77
 -6 -4 7 139.37 14.38
 6 -4 -7 134.47 14.11
 -6 -4 -7 161.65 15.45
 -6 -3 7 4.59 4.75
 -6 -3 -7 15.65 7.01
 6 -3 -7 19.18 6.8
 -6 -2 7 158.64 13.87
 -6 -2 -7 146.63 14.14
 6 -2 -7 163.37 14.74
 6 -1 -7 10.17 7.06
 -6 -1 -7 -10.77 6.62
 -6 -1 7 2.74 4.27
 -6 -1 -7 3.69 2.69
 -6 -1 7 4.79 2.73
 6 0 -7 42.26 8.23
 -6 0 -7 56.14 9.42
 -6 0 7 58.91 8.04
 -6 0 7 54.81 5.26
 -6 0 -7 52.12 5.17
 6 1 -7 -6.39 6.54
 -6 1 -7 3.04 5.05
 -6 1 7 4.31 4.56
 -6 1 -7 -1.13 2.33
 -6 1 7 -3.33 3.07
 6 2 -7 148.51 14.12
 -6 2 -7 162.66 14.64
 -6 2 7 155.5 11.7
 -6 2 7 139.34 8.42
 -6 2 -7 157.36 9.02
 6 3 -7 4.77 6.53
 -6 3 -7 16.7 7.36
 -6 3 7 9.38 4.31
 -6 3 -7 9.13 3.77
 -6 3 7 7.8 3.07
 6 4 -7 142.91 14.37
 -6 4 -7 135.18 14.08
 -6 4 7 141.64 10.31
 -6 4 -7 150.78 10.07
 -6 4 7 139.94 9.51
 6 5 -7 7.36 5.65
 -6 5 -7 6.85 6.37
 -6 5 7 9.66 3.69
 -6 5 7 7.24 3.5
 -6 5 -7 -0.23 4.27
 6 6 -7 67.01 10.38
 -6 6 -7 76.87 11.5
 -6 6 7 70.78 7.04
 -6 6 7 69.54 8.12
 -6 6 -7 70.83 8.19
 6 7 -7 5.34 6.33
 -6 7 -7 14.5 7.65
 6 8 -7 69.57 12.28
 -6 8 -7 70.67 11.67
 6 9 -7 9.96 8.61
 -6 9 -7 0.63 7.68
 6 10 -7 44.03 11.23
 -6 10 -7 46.08 10.72
 6 11 -7 6.32 8.27
 -6 11 -7 3.23 7.71
 6 12 -7 80.13 13.75
 -6 12 -7 62.19 12.51
 6 13 -7 8.44 8.29
 -6 13 -7 -8.04 9.44
 6 -11 8 311.4 24.84
 6 -10 8 -0.42 6.74
 6 -9 8 215.71 20.64
 -6 -9 8 204.33 20.46
 6 -8 8 13.8 7.96
 -6 -8 8 -4.46 8.89
 6 -7 8 311.96 23.49
 -6 -7 8 331.35 24.54
 6 -7 -8 315.39 24.07
 -6 -7 -8 364.94 25.81
 6 -6 8 -0.28 6.94
 -6 -6 8 3.91 6.66
 6 -6 -8 -10.86 8.9
 -6 -6 -8 14.44 9.51
 -6 -5 8 361.97 24.32
 6 -5 8 325.89 23.32
 -6 -5 -8 351.06 24.48
 6 -5 -8 364.51 24.74
 6 -4 8 -3.88 6.32
 -6 -4 8 2.31 6.55
 6 -4 -8 -6.35 8.29
 -6 -4 -8 5.21 7.74
 -6 -3 8 713.52 32.71
 6 -3 8 676.09 33.29
 6 -3 -8 791.7 35.66
 -6 -3 -8 784.09 35.66
 -6 -2 8 2.6 5.54
 6 -2 -8 11.4 8.5
 -6 -2 -8 0.56 6.43
 -6 -1 8 300.35 19.25
 6 -1 -8 294.02 21.29
 -6 -1 -8 308.44 21.83
 -6 0 -8 1.03 6.02
 6 0 -8 -5.47 7.18
 -6 0 8 5.83 5.96
 -6 1 8 316.31 18.79
 6 1 -8 281.57 20.58
 -6 1 -8 293.77 21.26
 -6 2 -8 -5.43 6.19
 6 2 -8 -5.87 7.86
 -6 2 8 8.29 5.92
 -6 3 8 732.11 28.13
 6 3 -8 827.69 36.07
 -6 3 -8 781.3 35.5
 6 4 -8 -5.73 6.78
 -6 4 -8 0.27 6.65
 -6 4 8 6.27 3.99
 -6 5 -8 330.76 23.82
 -6 5 8 349.61 17.48
 6 5 -8 351.91 24.01
 6 6 -8 21.3 8.51
 -6 6 -8 -19.66 10.35
 6 7 -8 339.03 24.06
 -6 7 -8 304.53 22.46
 -6 8 -8 -12.48 8.16
 6 8 -8 -25.71 10.82
 6 9 -8 228.45 20.98
 -6 9 -8 214.89 20.23
 6 10 -8 12.56 9.12
 -6 10 -8 -3.49 7.91
 6 11 -8 365.29 27.91
 -6 11 -8 304.89 24.83
 -6 -9 9 -2.26 8.97
 6 -8 9 17.84 8.07
 -6 -8 9 35.29 12.03
 6 -7 9 5.13 7.98
 -6 -7 9 23.04 9.96
 6 -7 -9 5.81 8.59
 -6 -7 -9 -3.77 9.34
 6 -6 9 49.65 10.89
 -6 -6 9 56.52 11.7
 -6 -6 -9 56.8 13.09
 6 -6 -9 75.34 14.38
 6 -5 9 5.13 6.31
 -6 -5 9 -3.02 7.7
 -6 -5 -9 8.05 8.89
 6 -5 -9 6.8 8.1
 6 -4 9 79.84 12.67
 -6 -4 9 116.6 15.85
 6 -4 -9 85.81 14.06
 -6 -4 -9 109.38 15.59
 6 -3 9 4.2 8.06
 -6 -3 9 -4.34 7.37
 6 -3 -9 -5.53 8.65
 -6 -3 -9 5.17 8.73
 6 -2 9 94.89 14.05
 -6 -2 9 69.3 11.3
 6 -2 -9 100.44 15.36
 -6 -2 -9 91.42 14.25
 6 -1 -9 8.98 7.26
 -6 -1 -9 14.55 8.83
 -6 -1 9 11.53 6.43
 6 0 -9 50.62 11.1
 -6 0 -9 64.98 12.21
 -6 0 9 58.54 9.64
 6 1 -9 0.1 7.04
 -6 1 -9 -3.89 7.85
 -6 1 9 13.22 6.43
 -6 2 -9 99.82 14.56
 6 2 -9 81.19 13.65
 -6 2 9 77.61 10.79
 6 3 -9 6.82 8.51
 -6 3 -9 -3.32 7.69
 -6 3 9 -1.69 4.9
 6 4 -9 86.58 14.05
 -6 4 -9 104.34 14.97
 6 5 -9 -0.01 6.79
 -6 5 -9 -5.88 7.26
 6 6 -9 64.15 13.21
 -6 6 -9 55.87 12.57
 6 7 -9 9.21 8.52
 -6 7 -9 12.5 10.11
 6 8 -9 36.25 11.14
 -6 8 -9 51.29 12.29
 6 9 -9 -9.78 10.41
 -6 9 -9 4.37 9.07
 -6 -6 10 13.98 9.94
 -6 -5 10 181.05 19.99
 6 -5 -10 192.11 21.82
 -6 -5 -10 204.12 22.77
 -6 -4 10 21.25 8.68
 6 -4 -10 -6.05 10.54
 -6 -4 -10 22.81 10.43
 6 -3 10 137.29 17.65
 -6 -3 10 124.21 15.76
 6 -3 -10 160.55 18.65
 -6 -3 -10 165.88 19.87
 6 -2 10 6.01 8.13
 -6 -2 10 17.48 8.31
 6 -2 -10 -4.96 10.8
 -6 -2 -10 -8.68 10.55
 6 -1 10 228.71 21.24
 -6 -1 10 176.37 17.56
 6 -1 -10 197.9 20.89
 -6 -1 -10 221.91 21.66
 -6 0 -10 3.65 8.15
 6 0 -10 9 8.14
 -6 0 10 4.48 6.52
 6 1 -10 201.99 21.12
 -6 1 -10 219.34 21.37
 -6 1 10 161.73 16.36
 -6 2 -10 -2.51 9.02
 6 2 -10 11.44 10.07
 6 3 -10 132.38 17.85
 -6 3 -10 106.93 16.02
 6 4 -10 13.6 9.13
 -6 4 -10 -0.78 9.21
 6 5 -10 187.83 20.82
 -6 5 -10 181.49 20.08
 -6 -2 11 109.33 15.86
 -7 -17 0 -10.03 9.17
 -7 -16 0 0.53 7.08
 -7 -15 0 2.48 7.12
 -7 -14 0 0.8 6.62
 -7 -13 0 -9.12 6.46
 7 -12 0 -1.09 2.66
 -7 -12 0 -3.82 4.78
 7 -11 0 1.96 2.19
 -7 -11 0 -3.74 5.42
 7 -10 0 -0.92 2
 -7 -10 0 -6.73 4.89
 -7 -9 0 0.35 2.68
 7 -9 0 -0.33 1.65
 -7 -9 0 -5.81 4.35
 -7 -8 0 8.11 5.63
 -7 -8 0 0.44 2.74
 7 -8 0 -0.3 1.68
 -7 -8 0 -0.48 3.19
 -7 -7 0 -3.48 4.72
 7 -7 0 0.87 1.83
 -7 -7 0 -3.7 3.29
 -7 -6 0 -2.61 4.09
 7 -6 0 1.88 1.68
 -7 -6 0 1.02 3.19
 -7 -5 0 -4.39 3.58
 7 -5 0 -0.04 1.33
 -7 -5 0 0.47 2.89
 -7 -4 0 1.13 3.82
 -7 -4 0 2.5 2.66
 -7 -3 0 -4.48 3.57
 -7 -3 0 -3.55 2.79
 -7 -2 0 -0.53 3.32
 -7 -2 0 3.62 2.41
 -7 -1 0 1.06 3.43
 -7 -1 0 1.72 1.56
 -7 0 0 5.6 3.54
 -7 0 0 1.06 1.37
 -7 1 0 0.53 3.2
 7 1 0 1.78 2.73
 -7 1 0 0.06 0.99
 -7 2 0 3.48 3.8
 7 2 0 -0.74 2.82
 7 2 0 0.65 0.88
 7 3 0 -2.45 2.97
 7 4 0 3.74 3.03
 -7 -17 1 136.23 17.57
 -7 -17 -1 120.92 16.32
 -7 -16 1 119.18 15.23
 -7 -16 -1 186.58 19.21
 -7 -15 1 173.09 17.21
 -7 -15 -1 163.5 17.1
 -7 -14 -1 278.3 20.74
 7 -14 -1 300.68 15.35
 -7 -14 1 271.85 20.85
 -7 -13 1 199.5 17.29
 -7 -13 -1 195.71 16.7
 -7 -12 -1 342.91 21.56
 -7 -12 1 368.89 22.53
 7 -11 1 222.75 12.07
 -7 -11 -1 220.41 16.73
 7 -11 -1 226.37 11.02
 -7 -11 1 241.02 17.06
 7 -10 1 654.41 21.37
 -7 -10 -1 698.24 28.93
 7 -10 -1 691.57 19.6
 -7 -10 1 713.66 29.13
 7 -9 1 378.67 14.71
 -7 -9 -1 370.02 19.71
 7 -9 -1 384.91 12.7
 -7 -9 1 342.13 19.19
 -7 -8 -1 340.28 19.49
 -7 -8 1 349.23 19.6
 7 -8 1 319.4 13
 -7 -8 -1 325.66 17.43
 -7 -8 1 354.4 18.27
 7 -8 -1 339.34 10.91
 -7 -7 1 457.49 22.16
 -7 -7 -1 471.36 22.5
 -7 -7 -1 492.53 19.92
 7 -7 1 449.87 15.38
 7 -7 -1 486.2 12.52
 -7 -7 -1 417.99 19.58
 -7 -7 1 463.73 20.59
 -7 -6 1 746.96 27.97
 -7 -6 -1 749.72 27.76
 -7 -6 -1 744.63 24.7
 7 -6 1 710.75 20.22
 -7 -6 -1 757.26 25.42
 -7 -6 1 719.66 25.12
 -7 -5 -1 504.14 21.56
 -7 -5 1 469.28 20.79
 -7 -5 1 484.95 18.83
 -7 -5 -1 476.33 18.66
 -7 -4 -1 1228.55 35.9
 -7 -4 1 1200.04 35.52
 -7 -4 -1 1268.22 32.15
 -7 -4 1 1287.1 32.61
 -7 -3 -1 503.92 20.74
 -7 -3 1 494.51 20.52
 -7 -3 -1 479.7 16.92
 -7 -3 1 481.13 17.14
 7 -3 -1 511.83 11.75
 -7 -2 -1 506.57 20.41
 -7 -2 1 478.3 19.94
 7 -2 1 491.21 17.12
 -7 -2 -1 503.97 16.03
 7 -2 -1 510.12 12.49
 -7 -2 1 513.02 16.57
 -7 -1 1 612.02 22.92
 -7 -1 -1 606.29 22.97
 7 -1 1 601.51 19.65
 -7 -1 -1 629.81 17.23
 7 -1 -1 646.02 15.62
 -7 0 1 1148.83 21.05
 7 0 1 1178.81 20.95
 -7 0 1 1135.56 33.22
 -7 0 -1 1111.79 33.06
 7 0 1 1168.6 29.96
 -7 0 -1 1166.02 24.82
 7 0 -1 1193.39 25.57
 7 0 -1 1169.35 21.06
 -7 0 -1 1140.23 21.1
 -7 1 1 648.7 13.59
 7 1 1 623.05 13.27
 -7 1 -1 605.2 23.31
 -7 1 1 598.03 23.18
 7 1 -1 644.23 23.01
 -7 1 -1 625.21 14.59
 7 1 1 644.49 20.79
 7 1 -1 657.45 17.79
 7 1 -1 629.85 13.36
 -7 1 -1 605.65 13.42
 7 2 -1 476.1 12.29
 -7 2 -1 473.58 12.4
 -7 2 -1 488.14 20.4
 7 2 1 522.35 20.38
 -7 2 1 468.05 19.99
 7 2 -1 506.4 20.21
 -7 2 -1 486.88 10.75
 7 2 1 453.21 17.42
 7 2 -1 510.57 16.12
 -7 2 1 483.92 12.46
 7 2 1 511.75 12.28
 7 3 -1 464.5 13.45
 -7 3 -1 473.52 13.37
 7 3 -1 493.16 20.26
 7 3 -1 464.4 17.34
 7 3 -1 499.23 16.92
 -7 3 1 492.19 13.74
 7 3 1 500.01 13.5
 7 4 -1 1277.94 28.32
 -7 4 -1 1218.23 27.67
 7 4 -1 1240.72 36.35
 7 4 -1 1255.07 32.41
 7 4 1 1252.79 27.99
 -7 4 1 1289.36 28.35
 7 4 -1 1240.83 32.09
 7 5 -1 473.86 15.8
 -7 5 -1 476.25 15.52
 7 5 1 483.7 21.28
 7 5 -1 498.16 21.62
 7 5 -1 469.31 17.89
 7 5 -1 504.36 18.64
 -7 5 1 474.34 15.94
 7 5 1 483.2 15.73
 7 6 1 749.01 28.05
 7 6 -1 750.81 28.13
 7 6 -1 729.93 23.46
 7 6 -1 737.52 24.83
 7 6 1 749.97 22.29
 -7 -17 -2 191.92 20.29
 -7 -16 2 73.82 14.15
 -7 -16 -2 74.3 13.04
 -7 -15 2 171.45 18.18
 -7 -15 -2 169.76 17.67
 -7 -14 2 122.66 14.42
 -7 -14 -2 98.39 13.75
 7 -14 -2 101.61 9.51
 7 -13 2 244.68 15.02
 -7 -13 -2 261.99 19.92
 7 -13 -2 258.31 13.92
 -7 -13 2 280.25 21.21
 7 -12 2 323.4 16.98
 -7 -12 -2 385.73 23.03
 -7 -12 2 353.49 22.64
 7 -11 2 186.1 12.03
 -7 -11 -2 187.21 15.85
 -7 -11 2 201.92 16.29
 7 -10 2 307.71 15.31
 7 -10 -2 317.3 13.46
 -7 -10 -2 328.61 19.89
 -7 -10 2 322.37 19.54
 7 -9 2 431.42 17.59
 -7 -9 2 420.38 22.02
 -7 -9 -2 408.64 21.48
 -7 -8 -2 239 16.41
 -7 -8 2 260.23 17.2
 -7 -8 -2 215.93 14.81
 7 -8 2 217.41 12.01
 -7 -8 2 214.77 14.85
 -7 -7 -2 1240.75 38.71
 -7 -7 2 1248.01 38.55
 7 -7 2 1246.24 30.43
 7 -7 2 1200.98 32.26
 -7 -7 -2 1264.69 37.14
 -7 -7 2 1263.99 37.75
 -7 -6 2 420.74 20.93
 -7 -6 -2 483.16 22
 7 -6 2 512.03 16.91
 7 -6 2 478.32 17.75
 -7 -6 2 516.3 21.14
 -7 -5 2 204.53 13.72
 -7 -5 -2 221.35 14.07
 7 -5 2 194.28 10.18
 -7 -5 -2 205.19 12.44
 -7 -4 2 1059.25 32.41
 -7 -4 -2 1121.22 33.17
 7 -4 2 1054.46 27.65
 -7 -3 -2 1110.46 33.1
 -7 -3 2 1113.14 33.01
 7 -3 -2 1128.15 20.75
 7 -3 2 1128.28 28.82
 -7 -2 2 1034.5 22.71
 7 -2 2 931.62 22.19
 -7 -2 -2 937.72 29.32
 -7 -2 2 919.98 28.94
 7 -2 -2 922.58 19.93
 7 -2 2 927.54 25.82
 7 -2 -2 914.91 22.39
 -7 -2 -2 912.59 22.34
 -7 -1 2 1089.2 24.84
 7 -1 2 1122.95 24.78
 -7 -1 2 1090.89 32.82
 -7 -1 -2 1145.89 33.22
 -7 -1 -2 1135.7 30.35
 7 -1 -2 1144.72 24.69
 7 -1 2 1160.57 29.87
 7 -1 -2 1156.91 24.98
 -7 -1 -2 1089.43 24.95
 -7 0 2 347.85 11.25
 7 0 2 339.12 11.04
 -7 0 -2 330.55 16.09
 -7 0 2 324.25 15.83
 7 0 -2 353.34 12.21
 7 0 2 341.41 14.64
 7 0 -2 345.05 11.1
 -7 0 -2 335.36 11.18
 7 0 -2 344.85 12.88
 -7 1 2 1154.76 25.54
 7 1 2 1157.75 25.01
 -7 1 -2 1126.05 33.3
 -7 1 2 1086.26 32.96
 7 1 -2 1135.45 32.9
 7 1 2 1101.24 32.46
 7 1 -2 1189.03 28.16
 7 1 -2 1079.13 24.93
 7 1 -2 1136.45 28.18
 -7 1 -2 1140.9 25.29
 7 2 -2 901.62 22.26
 -7 2 -2 923.81 22.3
 -7 2 -2 886.16 29.27
 7 2 -2 917.71 29.23
 -7 2 2 848.42 29.22
 7 2 2 945.6 29.23
 7 2 -2 981.76 25.68
 -7 2 2 915.62 22.54
 7 2 2 938.54 22.24
 7 2 -2 946.59 25.59
 7 3 -2 1113.94 26.76
 -7 3 -2 1105.8 26.77
 7 3 -2 1173.26 34.05
 7 3 -2 1190.37 30.87
 7 3 -2 1117.03 30.05
 -7 3 2 1169.19 27.13
 7 3 2 1137.76 26.62
 7 4 -2 1092.94 33.6
 7 4 -2 1089.13 27.34
 -7 4 -2 1089.21 27.23
 7 4 -2 1131.78 30.72
 -7 4 2 1113.98 27.6
 7 4 2 1111.3 27.12
 7 5 -2 199.01 10.48
 -7 5 -2 198.19 10.24
 7 5 -2 217.24 14.03
 7 5 2 209.54 13.73
 7 5 -2 205.7 11.24
 7 5 -2 198.2 12.04
 -7 5 -2 202.63 7.08
 -7 5 2 197.45 10.49
 7 5 2 213 10.54
 7 5 -2 204.32 12.04
 7 6 -2 490.36 18.42
 -7 6 -2 477.79 17.81
 7 6 2 490.13 22.29
 7 6 -2 480.21 22.27
 7 6 -2 490.1 18.13
 -7 6 2 497.67 18.31
 7 6 2 524.08 18.56
 -7 6 -2 488.92 12.51
 7 7 -2 1251.87 33.95
 -7 7 -2 1229.02 33.35
 7 7 -2 1184.95 32.3
 -7 7 -2 1213 25.43
 7 7 2 1271.26 33.73
 7 8 -2 227.24 13.77
 -7 8 -2 233.83 13.29
 -7 8 -2 222.82 8.67
 -7 8 2 226 13.27
 7 8 2 241.82 13.69
 7 9 -2 422.93 19.79
 -7 9 -2 399.74 18.85
 7 10 -2 307.31 17.51
 -7 10 -2 302.03 17
 7 11 -2 175.67 14.44
 -7 11 -2 198.78 14.59
 7 12 -2 329.69 20.06
 -7 12 -2 343.03 20.12
 7 13 -2 251.56 18.48
 -7 13 -2 242.99 17.61
 7 14 -2 114.28 13.38
 -7 14 -2 105.12 13.01
 7 15 -2 166.67 17.55
 -7 15 -2 182.41 16.79
 7 16 -2 70.47 12.28
 -7 16 -2 51.51 11.06
 7 17 -2 165.41 17.88
 -7 17 -2 168.37 18.26
 7 18 -2 80.2 14.5
 -7 -16 -3 25.78 10.33
 -7 -15 -3 96.7 14.53
 7 -14 3 5.14 5.2
 7 -14 -3 8.25 4.12
 -7 -14 -3 15.53 7.68
 7 -13 3 52.63 8.53
 7 -13 -3 40.4 6.79
 -7 -13 -3 56.01 10.59
 7 -12 3 78.43 9.52
 7 -12 -3 96.37 9.22
 -7 -12 -3 107.85 13.38
 7 -11 3 55.2 4.86
 7 -11 3 46.03 7.79
 -7 -11 -3 55.73 9.47
 7 -10 3 12.88 4.92
 7 -10 3 15.58 3.19
 -7 -10 -3 16.18 7.45
 7 -9 3 153.84 11.96
 7 -9 3 166.54 8.67
 7 -8 3 36.74 6.16
 7 -8 3 34.11 4.33
 -7 -7 -3 296.3 17.97
 -7 -7 3 305.9 17.78
 7 -7 3 279.74 15.49
 7 -7 3 312.29 12.47
 -7 -6 -3 29.7 6.45
 -7 -6 3 16.7 5.62
 7 -6 3 23.7 3.87
 7 -6 3 21.47 5.03
 -7 -5 3 149.88 11.5
 -7 -5 -3 121 10.62
 7 -5 3 125.49 8.17
 -7 -4 -3 104.16 9.23
 -7 -4 3 98.58 9.21
 -7 -3 3 124.21 8.15
 7 -3 3 110.93 7.75
 -7 -3 -3 108.91 9.29
 -7 -3 3 107.04 9.41
 -7 -3 -3 119.88 9.73
 7 -3 -3 105.62 7.84
 -7 -3 -3 114.4 8.21
 -7 -2 3 186.75 9.97
 7 -2 3 190 9.83
 -7 -2 3 189.7 12.04
 -7 -2 -3 179.05 11.82
 7 -2 -3 187.37 7.51
 -7 -2 -3 196.14 11.84
 7 -2 -3 185.15 9.74
 -7 -2 -3 185.6 10.16
 -7 -1 3 523.19 17.08
 7 -1 3 507.34 16.79
 -7 -1 -3 500.6 20.09
 -7 -1 3 475.91 19.53
 -7 -1 -3 523.7 19.58
 7 -1 -3 515.26 15.02
 7 -1 -3 499.15 16.72
 -7 -1 -3 489.97 16.86
 7 0 -3 43.93 4.92
 -7 0 -3 34.23 4.49
 -7 0 3 39.38 4.5
 7 0 3 42.14 4.68
 -7 0 -3 32.55 5.52
 -7 0 3 36.26 5.39
 7 0 -3 41.11 4.29
 -7 0 -3 40.77 5.23
 -7 1 3 502.3 17.16
 7 1 3 503.1 16.55
 -7 1 -3 484.02 19.93
 -7 1 3 494.49 19.98
 7 1 3 514.16 20.24
 7 1 -3 511.42 20.23
 -7 1 -3 499.75 18.44
 7 1 -3 509.11 16.97
 7 1 -3 481.86 16.47
 -7 1 -3 518.08 17.23
 -7 2 3 198.4 10.38
 7 2 3 191.89 9.93
 -7 2 -3 195 10.17
 7 2 -3 193.28 10.21
 7 2 3 187.85 12.15
 7 2 -3 191.78 12.16
 -7 2 -3 179.49 11.99
 -7 2 3 191.47 12.34
 7 2 -3 195.38 10.55
 7 2 -3 212.25 11.86
 7 3 -3 113.84 9.56
 7 3 -3 103.75 7.84
 -7 3 -3 103.42 7.8
 7 3 -3 114.9 9.04
 7 3 3 113.02 7.74
 -7 3 3 110.88 7.89
 7 4 -3 108.22 8.23
 -7 4 -3 107.35 8.31
 7 4 -3 102.02 9.56
 7 4 -3 122.89 9.43
 7 4 -3 118.27 9.59
 -7 4 3 115.14 8.39
 7 4 3 124.58 8.44
 7 5 -3 127.83 11.03
 7 5 3 121.33 10.13
 7 5 -3 129.4 9.63
 -7 5 -3 144.44 9.77
 7 5 3 126.94 8.93
 7 6 3 21.42 4.55
 -7 6 -3 26.27 4.71
 7 6 -3 31.74 5.74
 7 6 3 22.59 5.09
 7 6 -3 18.95 5.33
 7 6 -3 24.51 4.73
 -7 6 -3 27.83 3.68
 7 7 -3 311.54 16.04
 -7 7 -3 285.16 15.24
 7 7 -3 309.79 14.37
 -7 7 -3 298.09 11.78
 -7 7 3 300.3 15.7
 7 7 3 296.69 15.39
 7 8 -3 39.58 6.56
 -7 8 -3 28.97 5.23
 7 8 -3 38.75 5.41
 -7 8 -3 37 4.51
 7 9 -3 157.73 12.88
 -7 9 -3 154.11 12.22
 -7 9 -3 141.12 9.11
 -7 10 -3 12.59 5.53
 7 10 -3 12.57 4.74
 -7 10 -3 13.83 3.4
 7 11 -3 50.86 8.57
 -7 11 -3 38.82 7.95
 -7 12 -3 91.32 11.29
 7 12 -3 109.92 12.25
 7 13 -3 54.02 10.42
 -7 13 -3 20.05 7.48
 7 14 -3 8.21 7.33
 -7 14 -3 13.89 6.94
 7 15 -3 88.17 13.27
 -7 15 -3 96.93 13.31
 7 16 -3 -4.06 8.48
 -7 16 -3 -3.58 6.92
 7 17 -3 22.35 9.51
 -7 17 -3 19.5 9.15
 -7 -16 -4 166 19.16
 7 -15 4 221.21 18.15
 -7 -15 -4 228.97 21.69
 7 -14 -4 168.12 13.9
 7 -14 4 157.35 14.78
 -7 -14 -4 192.27 19.58
 -7 -13 -4 224.14 19.96
 7 -13 4 197.82 16.37
 7 -12 4 200.57 15.71
 -7 -12 -4 179.31 17.3
 7 -11 4 311.48 19.18
 7 -10 4 295.7 18.22
 7 -9 4 415.84 21.14
 7 -8 4 350.06 18.98
 7 -7 4 472.17 21.98
 -7 -6 -4 492.37 21.92
 -7 -6 4 472.99 21.51
 7 -6 4 418.35 20.4
 -7 -5 4 609.16 23.95
 -7 -5 -4 623.82 24.67
 -7 -4 4 459.54 19.98
 -7 -4 -4 460.22 20.19
 7 -4 4 485.79 19.21
 7 -4 -4 461.06 19.24
 -7 -4 -4 450.82 19.45
 -7 -3 -4 498.33 20.45
 -7 -3 4 502.65 20.19
 7 -3 4 522.93 19.87
 7 -3 -4 511.77 19.86
 -7 -3 -4 508.12 20.12
 -7 -2 -4 517.64 20.51
 -7 -2 4 501.45 20.1
 7 -2 4 514.84 19.17
 7 -2 -4 511.2 19.49
 -7 -2 -4 497.57 19.88
 -7 -1 4 826.33 25.52
 7 -1 4 790.94 25.11
 -7 -1 4 760.86 25.56
 -7 -1 -4 777.15 25.92
 -7 -1 -4 825.23 27.21
 7 -1 -4 759.67 24.47
 -7 -1 -4 784.81 24.96
 -7 0 4 782.95 24.63
 7 0 4 742.25 23.96
 -7 0 -4 721.65 25.02
 -7 0 4 719.24 24.48
 7 0 -4 740.22 21.66
 -7 0 -4 736.68 24.86
 7 0 -4 707.92 23.45
 -7 0 -4 709.89 23.61
 -7 1 4 795.57 25.38
 7 1 4 798.82 24.85
 -7 1 -4 761.39 25.77
 -7 1 4 750.21 25.59
 -7 1 -4 797.44 25.44
 7 1 -4 817.5 23.85
 7 1 -4 764.18 24.46
 -7 1 -4 780.81 25.13
 -7 2 -4 481.03 19.03
 7 2 -4 489.54 18.9
 7 2 4 509.81 19.45
 -7 2 -4 505.6 19.14
 -7 2 -4 501.52 20.65
 -7 2 4 458.12 19.79
 7 2 4 527.87 20.84
 7 2 -4 528.04 21
 7 3 4 516.93 19.9
 7 3 -4 516.21 20.01
 -7 3 -4 508.29 19.69
 -7 3 -4 500.4 20.94
 7 3 -4 493.74 20.83
 -7 3 4 496.83 21.07
 7 3 -4 533.56 20.16
 7 4 -4 464.52 20.75
 7 4 -4 448.19 19.03
 -7 4 -4 456.66 19.27
 7 4 4 484.33 19.14
 7 5 -4 643.54 25.33
 7 5 4 626.79 24.7
 7 5 -4 595.67 22.75
 -7 5 -4 586.99 22.92
 -7 5 4 611.84 23.33
 7 5 4 641.98 23.19
 7 6 4 464.33 21.66
 7 6 -4 436.3 20.26
 -7 6 -4 462.16 20.47
 7 7 -4 525.67 23.3
 -7 7 -4 493.5 22.05
 7 7 -4 495.43 18.81
 -7 7 -4 544.11 19.45
 7 8 -4 372.11 20.29
 -7 8 -4 362.86 19.53
 7 8 -4 392.06 16.33
 -7 8 -4 405.41 16.46
 7 9 -4 433.09 22.28
 -7 9 -4 366.74 20.31
 7 9 -4 412.15 16.94
 -7 9 -4 429.86 17.32
 -7 10 -4 284.1 18.42
 7 10 -4 340.26 20.28
 7 11 -4 331.97 21.15
 -7 11 -4 309.03 20.01
 7 12 -4 207.42 17.72
 -7 12 -4 172.98 15.92
 7 13 -4 239.44 19.19
 -7 13 -4 208.28 18.08
 7 14 -4 189.25 18.3
 -7 14 -4 164.51 16.58
 7 15 -4 214.12 19.67
 -7 15 -4 207.31 19.33
 7 16 -4 132.6 16.88
 -7 16 -4 133.12 16.25
 7 -16 5 17.11 7.89
 7 -15 5 43.08 10.08
 -7 -15 -5 78.95 14.96
 7 -14 5 24.39 8.43
 -7 -14 -5 23.79 10.32
 7 -13 5 25.72 8.41
 7 -12 5 46.43 9.84
 7 -11 5 36.15 9.19
 7 -10 5 92.33 11.75
 7 -9 5 122.75 12.58
 7 -8 5 31.4 7.87
 7 -7 5 165.69 14.07
 7 -6 5 69.09 9.23
 -7 -5 -5 103.79 9.56
 -7 -5 5 101.17 9.56
 7 -5 -5 92.9 10.5
 -7 -5 -5 112.52 10.97
 -7 -4 5 232.6 13.7
 -7 -4 -5 242.58 14.24
 -7 -4 5 233.52 15.33
 -7 -4 -5 240.23 15.23
 7 -4 -5 230.42 14.96
 -7 -3 -5 47.64 6.66
 -7 -3 5 56.36 6.76
 -7 -3 5 55.77 7.63
 7 -3 -5 68.96 8.52
 -7 -3 -5 67.21 8.84
 -7 -2 5 52.98 6.51
 -7 -2 -5 57.15 6.72
 -7 -2 5 64.96 7.35
 7 -2 -5 58.42 7.66
 -7 -2 -5 67.03 8.52
 -7 -1 5 308.72 16.5
 7 -1 5 313.9 16.08
 -7 -1 5 288.84 14.45
 -7 -1 -5 299.16 14.94
 -7 -1 5 229.35 13.4
 7 -1 -5 276.74 15.4
 -7 -1 -5 261.62 15.46
 7 0 -5 97.8 9.46
 -7 0 -5 81.07 9.23
 -7 0 5 83.43 8.75
 7 0 5 113.84 9.65
 -7 0 -5 93.72 8.47
 -7 0 5 90.82 7.95
 -7 0 5 90.99 7.94
 -7 1 5 299.66 16.36
 7 1 5 284.69 15.44
 -7 1 5 276.71 14.28
 -7 1 -5 288.38 14.67
 -7 1 5 305.55 13.89
 7 1 -5 318.44 16.36
 -7 1 -5 232.3 14.81
 7 2 -5 66.08 8.35
 -7 2 -5 56.88 7.81
 -7 2 -5 68.58 7.67
 7 2 -5 64.93 7.33
 -7 2 5 68.94 6.33
 -7 2 -5 57.77 7.32
 -7 2 5 58.15 7.02
 7 3 -5 70.58 8.09
 -7 3 -5 52.81 7.68
 -7 3 5 53.97 5.26
 -7 3 -5 60.95 7.06
 7 3 -5 61.87 7.48
 -7 3 -5 47.69 6.29
 -7 3 5 49.73 6.79
 7 4 -5 235.55 14.96
 -7 4 -5 238.58 14.79
 -7 4 5 221.54 9.78
 -7 4 -5 230.91 14.16
 7 4 -5 255.89 14.96
 -7 4 5 229.08 14.16
 7 5 -5 85.41 9.68
 -7 5 -5 88.86 10.12
 -7 5 5 93.54 5.62
 7 5 5 105.77 9.97
 7 5 -5 111.85 10.64
 -7 6 -5 62.14 8.61
 7 6 -5 78.94 9.73
 -7 6 5 62.26 3.7
 7 6 5 72.1 8.42
 7 7 -5 191.47 14.82
 -7 7 -5 199.54 15.01
 7 8 -5 15.53 6.61
 -7 8 -5 6.35 5.11
 7 8 -5 20.31 4.68
 -7 8 -5 12.66 4.92
 7 9 -5 145.84 14.02
 -7 9 -5 145.52 13.95
 7 9 -5 155.06 10.05
 7 10 -5 69.91 11.03
 -7 10 -5 79.62 11.16
 7 11 -5 27.43 8.02
 -7 11 -5 32.29 8.51
 -7 12 -5 57.84 10.79
 7 12 -5 34.48 9.76
 7 13 -5 20.4 9.2
 -7 13 -5 10.3 7.95
 7 14 -5 42.9 10.97
 -7 14 -5 21.23 9.6
 7 15 -5 49.36 11.84
 -7 15 -5 71.89 12.31
 7 16 -5 0.2 8.46
 -7 16 -5 12.08 9.29
 7 -15 6 112.63 15.03
 7 -14 6 54.08 11.05
 7 -13 6 53.67 11.85
 7 -12 6 154.97 16.71
 7 -11 6 58.58 10.49
 7 -10 6 132.02 14.44
 7 -9 6 166.68 15.73
 7 -8 6 98.1 12.43
 7 -7 6 147.08 14.46
 7 -6 6 123.39 13.18
 -7 -6 6 131.73 13.22
 7 -6 -6 157.57 15.05
 -7 -6 -6 140.73 13.87
 -7 -5 6 173.43 14.88
 7 -5 6 153.94 14.07
 7 -5 -6 173.41 14.99
 -7 -5 -6 166.82 14.68
 -7 -4 -6 372.26 17.15
 -7 -4 6 344.39 16.63
 -7 -4 6 336.45 19.59
 7 -4 -6 345.37 19.98
 -7 -4 -6 327.01 19.61
 -7 -3 -6 58.9 7.12
 -7 -3 6 39.12 5.76
 -7 -3 6 57.08 7.94
 7 -3 -6 44.99 8.28
 -7 -3 -6 48.39 8.21
 -7 -2 -6 237.5 13.19
 -7 -2 6 242.5 13.1
 -7 -2 6 235.8 15.44
 7 -2 -6 254.75 16.38
 -7 -2 -6 255.18 16.64
 -7 -1 -6 282.69 14.12
 -7 -1 6 280.38 13.78
 -7 -1 6 295.71 16.41
 7 -1 -6 297.93 17.88
 -7 -1 -6 301.22 18.43
 7 0 -6 108.7 11.11
 -7 0 -6 90.93 10.35
 -7 0 6 89.12 7.66
 -7 0 -6 93.18 8.17
 -7 0 6 91.76 9.22
 -7 1 -6 274.69 14.08
 -7 1 6 263.9 13.5
 -7 1 6 283.9 14.67
 7 1 -6 287.83 17.53
 -7 1 -6 290.88 17.95
 -7 2 -6 258.42 13.78
 -7 2 6 222.38 12.74
 -7 2 6 248.85 13.27
 -7 2 -6 254.58 16.51
 7 2 -6 237.85 16.22
 7 3 -6 54.62 8.89
 -7 3 -6 58.79 8.96
 -7 3 6 53.31 5.98
 -7 3 -6 57.28 7.31
 -7 3 6 57.93 6.98
 7 4 -6 334.81 19.8
 -7 4 -6 364.33 20.31
 -7 4 6 354.98 14.46
 -7 4 -6 367.28 17.12
 -7 4 -6 347.68 17.4
 -7 4 6 363.06 17.6
 7 4 -6 354.02 17.73
 7 5 -6 183.85 14.58
 -7 5 -6 186.76 14.74
 -7 5 6 166.08 9.12
 7 5 -6 196.92 13.68
 -7 5 -6 163.09 12.54
 -7 5 6 181.57 12.95
 7 6 -6 136.89 13.18
 -7 6 -6 145.83 13.59
 -7 6 6 138.38 7.69
 7 7 -6 145.34 14.46
 -7 7 -6 152.37 14.15
 7 8 -6 105.47 12.39
 -7 8 -6 114.23 12.89
 7 8 -6 95.77 8.27
 7 9 -6 205.35 17.55
 -7 9 -6 175.59 16.2
 7 10 -6 124.33 14.44
 -7 10 -6 127.46 14.81
 7 11 -6 51.06 11.74
 -7 11 -6 62.99 11.54
 7 12 -6 153.7 17.2
 -7 12 -6 139.93 15.9
 7 13 -6 58.54 12.11
 -7 13 -6 56.84 11.97
 -7 14 -6 67.89 12.95
 7 14 -6 83.22 14.67
 7 -13 7 101.82 15.25
 7 -12 7 224.61 20.42
 7 -11 7 143.17 16.94
 7 -10 7 171.48 17.54
 7 -9 7 178.48 17.47
 7 -8 7 273.9 20.94
 -7 -7 7 283.76 21.21
 7 -7 7 229.59 18.87
 -7 -6 7 296.48 21.3
 7 -6 7 266.46 20.32
 7 -6 -7 317.83 21.86
 -7 -6 -7 293.67 21.51
 -7 -5 7 233.77 18.56
 7 -5 7 203.07 17.66
 7 -5 -7 248.87 19.01
 -7 -5 -7 225.02 18.11
 -7 -4 7 438.94 24.28
 -7 -4 -7 449.05 25.45
 7 -4 -7 469.61 25.38
 -7 -3 7 350.2 20.77
 7 -3 -7 306.66 20.19
 -7 -3 -7 309.38 20.54
 -7 -2 -7 585.39 20.17
 -7 -2 7 565.04 19.53
 -7 -2 7 531.8 25.66
 7 -2 -7 557.55 27.27
 -7 -2 -7 558.99 27.8
 -7 -1 7 318.24 13.75
 -7 -1 -7 295.38 13.41
 -7 -1 7 312.72 18.4
 7 -1 -7 340.16 20.94
 -7 -1 -7 383.96 22.2
 -7 0 7 273.51 12.74
 -7 0 -7 274.47 12.71
 -7 0 7 244.01 15.75
 7 0 -7 264.35 18.75
 -7 0 -7 256.37 18.5
 -7 1 7 329.08 14.56
 -7 1 -7 341.74 14.81
 -7 1 7 319.22 17.33
 7 1 -7 307.08 19.86
 -7 1 -7 344.25 20.92
 -7 2 7 532.14 19.24
 -7 2 -7 536.89 19.69
 -7 2 7 540.54 22.16
 7 2 -7 564.32 27.01
 -7 2 -7 508.7 26.16
 -7 3 7 302.02 14.61
 -7 3 -7 328.11 15.57
 -7 3 7 321.86 16
 7 3 -7 317.97 20.76
 -7 3 -7 325.69 20.7
 -7 4 7 433.11 18.49
 -7 4 -7 450.22 19.28
 -7 4 7 433.02 18.11
 7 4 -7 456.37 25
 -7 4 -7 453.64 24.95
 7 5 -7 237.65 18.19
 -7 5 -7 222.9 17.64
 -7 5 7 220.32 12.08
 -7 5 7 209.71 13.36
 -7 5 -7 222.8 14.15
 7 6 -7 297.89 20.98
 -7 6 -7 304.44 20.61
 -7 6 7 304.16 17.15
 -7 6 -7 287.18 16.97
 7 7 -7 261.28 20.49
 -7 7 -7 290.52 20.75
 -7 7 -7 222.65 15.96
 -7 7 7 258.17 16.53
 7 8 -7 285.14 21.5
 -7 8 -7 291.83 21.19
 7 9 -7 205.36 19.61
 -7 9 -7 182.84 17.78
 7 10 -7 179.67 18.52
 -7 10 -7 163.59 17.03
 7 11 -7 138.16 16.59
 -7 11 -7 139.59 16.39
 7 12 -7 254.23 22.83
 -7 12 -7 251.48 21.88
 7 13 -7 138.19 17.52
 -7 13 -7 129.85 16.74
 7 -11 8 -1.27 8.21
 7 -10 8 1.02 8.09
 7 -9 8 -15.99 9.16
 7 -8 8 -6.94 7.55
 7 -7 8 4.97 7.49
 -7 -7 8 5.07 7.59
 7 -7 -8 1.12 7.41
 -7 -7 -8 -8.41 9.44
 7 -6 8 18.72 9.88
 -7 -6 8 -2.83 8.68
 7 -6 -8 -7.46 9.27
 -7 -6 -8 1.6 7.56
 7 -5 8 4.27 6.19
 -7 -5 8 -7.86 7.18
 7 -5 -8 -14.23 8
 -7 -5 -8 -5.81 8.01
 7 -4 8 7.87 8.56
 -7 -4 8 4.61 5.98
 7 -4 -8 8.62 7.85
 -7 -4 -8 27.84 9.05
 -7 -3 8 3.06 6.6
 7 -3 -8 6.57 8.19
 -7 -3 -8 9.96 8.17
 -7 -2 8 3.1 5.89
 7 -2 -8 11.64 8.01
 -7 -2 -8 3.42 7.03
 -7 -1 -8 3 7.35
 7 -1 -8 1.28 6.75
 -7 -1 8 -2.04 5.59
 7 0 -8 9.05 7.43
 -7 0 -8 7.87 8.09
 -7 0 8 10.41 5.56
 7 1 -8 7.09 7.75
 -7 1 -8 7.52 7.4
 -7 1 8 -4.44 4.65
 7 2 -8 14.2 8.5
 -7 2 -8 -4.67 8.13
 -7 2 8 -3.03 5.17
 7 3 -8 4.47 7.72
 -7 3 -8 -1.56 6.67
 -7 3 8 4.26 4.78
 7 4 -8 -3.87 7.96
 -7 4 -8 -3.51 7.51
 -7 4 8 5.46 4.66
 7 5 -8 1.78 7.04
 -7 5 -8 5.45 6.1
 7 6 -8 -5.36 8.9
 -7 6 -8 14.05 8.26
 7 7 -8 -4.55 8.85
 -7 7 -8 6.51 7.6
 7 8 -8 -3.6 9.41
 -7 8 -8 -13.99 9.09
 7 9 -8 12.07 8.95
 -7 9 -8 -2.61 8.16
 7 10 -8 -19.95 10.2
 -7 10 -8 5.59 7.81
 -7 11 -8 -16.88 10.97
 7 11 -8 0.7 9
 -7 -8 9 147.69 18.34
 7 -7 9 138.4 17.23
 -7 -7 9 104.63 15.49
 7 -7 -9 134.15 17.78
 -7 -7 -9 119.51 16.38
 7 -6 9 175.55 19.4
 -7 -6 9 185.25 18.92
 7 -6 -9 207.86 20.87
 -7 -6 -9 203.59 21.12
 7 -5 9 163.78 18.12
 -7 -5 9 160.77 18.02
 7 -5 -9 129.65 16.37
 -7 -5 -9 176.63 19.01
 -7 -4 9 251.46 21.39
 7 -4 9 232.72 21.17
 7 -4 -9 265.6 22.27
 -7 -4 -9 255.07 22.2
 7 -3 9 121.49 15.97
 -7 -3 9 124.89 15.02
 7 -3 -9 139.25 16.72
 -7 -3 -9 123.74 16.25
 -7 -2 9 251.24 20
 -7 -2 -9 227.26 20.43
 7 -2 -9 265.43 21.94
 -7 -1 9 186.03 17.08
 7 -1 -9 195 18.72
 -7 -1 -9 243.65 20.72
 7 0 -9 201.29 19.64
 -7 0 -9 195.73 19.26
 -7 0 9 194.29 16.57
 7 1 -9 171.64 17.78
 -7 1 -9 198.42 19.28
 -7 1 9 200.97 16.05
 -7 2 -9 266.08 22
 -7 2 9 219.92 16.92
 7 2 -9 258.05 21.84
 7 3 -9 132.76 16.25
 -7 3 -9 142.28 16.81
 -7 4 -9 247.18 21.04
 7 4 -9 261.2 21.91
 7 5 -9 167.18 19.2
 -7 5 -9 180.37 18.8
 7 6 -9 166.77 18.17
 -7 6 -9 191.33 19.93
 7 7 -9 133.1 17.21
 -7 7 -9 124.99 16.5
 7 8 -9 148.45 18.74
 -7 8 -9 143.83 17.96
 7 9 -9 87.44 15.78
 -7 9 -9 85.5 14.88
 -7 -5 10 119.3 15.98
 -7 -4 10 70.63 13.09
 7 -4 -10 62.09 13.81
 -7 -4 -10 80.23 15.65
 -7 -3 10 42.96 10.03
 7 -3 -10 50.8 12.34
 -7 -3 -10 58.46 12.15
 -7 -2 10 23.75 8.36
 7 -2 -10 44.01 12.45
 -7 -2 -10 47.02 13.36
 -7 -1 10 145.98 15.61
 7 -1 -10 141.3 18.38
 -7 -1 -10 194.4 20.42
 7 0 -10 36.8 10.89
 -7 0 -10 36.5 11.68
 -7 0 10 15.47 6.95
 7 1 -10 162.09 18.53
 -7 1 -10 141.51 17.52
 7 2 -10 63.26 13.67
 -7 2 -10 39.4 11.74
 7 3 -10 53.95 13.08
 -7 3 -10 73.11 14.05
 7 4 -10 75.06 13.9
 -7 4 -10 61.51 12.39
 -8 -17 0 2.13 8.07
 -8 -16 0 498.28 30.88
 -8 -15 0 2.59 7.17
 -8 -14 0 728.45 35.17
 -8 -13 0 5.98 6.16
 -8 -12 0 659.4 31.04
 -8 -11 0 7.81 5.02
 -8 -10 0 974.7 35.48
 -8 -9 0 6.34 6.34
 8 -9 0 9.91 2.46
 -8 -9 0 14.5 4.93
 -8 -8 0 2207.98 58.64
 8 -8 0 2143.63 41.36
 -8 -8 0 2156.53 54.33
 -8 -7 0 1.82 4.77
 8 -7 0 6.94 1.93
 -8 -7 0 9.88 4.82
 -8 -6 0 1938.51 51.5
 8 -6 0 1859.88 36.37
 -8 -6 0 1886.43 46.53
 -8 -5 0 10.82 5.47
 -8 -5 0 10.34 3.8
 -8 -4 0 1898.84 49.67
 -8 -4 0 1921.13 44.12
 -8 -3 0 13.01 4.74
 -8 -3 0 13.57 3.19
 -8 -2 0 3101.26 68.73
 -8 -2 0 3092.22 59.62
 -8 -1 0 14.96 4.67
 -8 -1 0 16.19 2.96
 -8 0 0 3339.34 73.29
 -8 0 0 3408.9 60.79
 -8 1 0 19.15 5.26
 8 1 0 14.25 3.89
 -8 2 0 3111.9 42.66
 -8 2 0 3057.32 63.78
 8 2 0 3106.01 57.47
 -8 2 0 3168.1 43.03
 8 2 0 3040.05 42.52
 8 3 0 8.94 3.78
 8 4 0 1895.52 45.34
 8 5 0 13.41 4.46
 -8 -17 1 43.11 10.37
 -8 -17 -1 61.9 14.23
 -8 -16 1 5.87 7.57
 -8 -16 -1 -5.77 8.19
 -8 -15 1 67.05 12.78
 -8 -15 -1 83.14 13.06
 -8 -14 1 11.4 7.72
 -8 -14 -1 -0.81 6.69
 -8 -13 1 88.31 12.55
 -8 -13 -1 109.91 14.31
 8 -12 -1 -1.45 2.61
 -8 -12 1 -7.46 5.93
 -8 -12 -1 -5.85 5.33
 8 -11 1 89.7 7.54
 -8 -11 1 89.38 11.31
 8 -11 -1 94.77 6.55
 -8 -11 -1 79.02 11.12
 8 -10 1 128.7 8.56
 -8 -10 1 137.9 12.94
 8 -10 -1 121.33 6.85
 -8 -10 -1 118.47 12.02
 -8 -9 -1 200.59 16.11
 -8 -9 1 161.83 14.72
 8 -9 1 179.65 10.02
 8 -9 -1 195.15 7.78
 -8 -9 1 175.92 13.92
 -8 -9 -1 197.54 14.88
 -8 -8 -1 160.95 14.18
 -8 -8 1 136.86 13.2
 8 -8 1 146.16 8.43
 -8 -8 -1 155.03 12.61
 8 -8 -1 156.08 6.14
 -8 -8 1 156.12 12.29
 -8 -7 1 214.11 16.25
 -8 -7 -1 201.64 15.65
 8 -7 1 222.75 10.51
 8 -7 -1 241.68 6.94
 -8 -7 1 226.4 14.45
 -8 -7 -1 236.21 14.62
 -8 -6 1 18.14 5.99
 -8 -6 -1 14.68 4.7
 8 -6 1 17.56 3.32
 -8 -6 1 18.53 5.08
 8 -6 -1 17.35 1.55
 -8 -6 -1 15.48 4.95
 -8 -5 -1 179.87 13.58
 -8 -5 1 163.07 13.19
 8 -5 -1 188.2 5
 -8 -5 -1 196.47 12.2
 -8 -5 1 189.73 11.83
 -8 -5 -1 187.26 11.55
 -8 -4 -1 252.6 15.69
 -8 -4 1 247.87 15.41
 -8 -4 -1 243.18 13.25
 -8 -4 -1 242.28 12.55
 8 -4 -1 254.41 6.55
 -8 -4 1 237.02 12.63
 -8 -3 -1 279.85 16.26
 -8 -3 1 254.4 15.44
 -8 -3 -1 272.3 12.54
 8 -3 -1 273.29 7.65
 -8 -3 1 267.99 12.8
 -8 -2 1 201.05 13.56
 -8 -2 -1 190.17 13.18
 8 -2 1 192.86 10.93
 -8 -2 -1 200.52 9.85
 8 -2 -1 200.61 7.12
 -8 -2 1 193.5 9.96
 -8 -1 -1 310.59 16.52
 -8 -1 1 274.57 15.72
 8 -1 1 303.64 13.98
 -8 -1 -1 316.88 11.74
 8 -1 -1 304.73 10.06
 -8 0 1 150.74 11.61
 -8 0 -1 147.88 11.65
 8 0 1 152.28 9.89
 -8 0 -1 148.13 6.97
 8 0 -1 138.18 7.09
 -8 1 1 315.56 7.79
 8 1 1 309.11 7.59
 -8 1 -1 309.03 17.31
 8 1 -1 320.05 17.01
 -8 1 1 295.85 16.42
 8 1 1 330.03 14.93
 8 1 -1 324.54 7.62
 -8 1 -1 309.92 9.62
 -8 1 -1 320.12 7.74
 8 1 -1 314.46 11.92
 8 2 -1 195.62 6.61
 -8 2 -1 205.47 6.85
 8 2 -1 207.69 13.63
 -8 2 1 196.31 13.67
 -8 2 -1 196.91 13.9
 8 2 1 196.06 11.8
 8 2 -1 207.73 10.12
 -8 2 -1 190.58 5.98
 -8 2 1 200.26 6.93
 8 2 1 198.11 6.64
 8 3 -1 260.4 9.27
 -8 3 -1 272.33 9.4
 8 3 -1 274.13 15.77
 8 3 -1 292.73 13.92
 8 3 1 272.14 13.92
 8 3 -1 281.7 12.66
 -8 3 1 273.53 9.41
 8 3 1 267.9 9.21
 8 4 -1 225.13 9.46
 -8 4 -1 233.1 9.45
 8 4 -1 246.7 15.27
 8 4 1 245.97 15.26
 8 4 -1 224.57 12.47
 8 4 -1 257.54 12.75
 -8 4 1 249.72 9.94
 8 4 1 246.78 9.75
 8 5 -1 193.19 9.53
 -8 5 -1 196.07 9.37
 8 5 1 205.72 14.03
 8 5 -1 192.45 13.64
 8 5 -1 193.36 11.83
 8 5 -1 188.85 11.31
 -8 5 1 190.44 9.55
 8 5 1 190.09 9.24
 8 6 -1 13.47 3.15
 -8 6 -1 22.55 3.96
 8 6 -1 9.85 3.91
 8 6 1 9.95 2.67
 -8 6 1 13.42 3.44
 8 7 1 227.1 11.9
 8 18 -1 7.31 7.8
 -8 18 -1 1.93 8.62
 -8 -16 2 182.57 19.64
 -8 -16 -2 242.02 21.97
 -8 -15 2 14.26 7.71
 -8 -15 -2 -8.32 8.95
 -8 -14 2 279.13 22.23
 -8 -14 -2 227.47 19.99
 8 -13 2 -0.08 3.6
 -8 -13 2 -12.2 8.1
 -8 -13 -2 4.93 7.28
 8 -12 2 341.96 17.3
 -8 -12 -2 371 23.28
 -8 -12 2 362.76 23.27
 8 -11 2 59.19 7.05
 -8 -11 2 62.82 10.44
 8 -11 -2 53.62 5.87
 -8 -11 -2 57.56 10.03
 8 -10 2 504.05 20.3
 8 -10 -2 524.8 17.31
 -8 -10 2 533.99 26.46
 -8 -10 -2 515.65 25.74
 8 -9 2 3.33 3.17
 -8 -9 2 -3.49 5.61
 -8 -9 -2 10.87 5.7
 -8 -8 -2 561.28 26.29
 -8 -8 2 535.33 26.01
 8 -8 2 536.77 19.98
 -8 -8 2 566.96 25.06
 -8 -8 -2 531.76 24.05
 -8 -7 -2 32.1 7.1
 -8 -7 2 41.75 8.08
 8 -7 2 31.67 4.68
 8 -7 2 38.39 5.36
 -8 -7 -2 31.93 6.62
 -8 -7 2 33.61 6.5
 -8 -6 2 856.63 31.73
 -8 -6 -2 884.27 31.89
 8 -6 2 848.92 25.13
 -8 -6 -2 881.59 29.47
 -8 -5 2 283.67 17.03
 -8 -5 -2 281.29 16.8
 -8 -5 -2 297.52 15.26
 8 -5 2 288.29 13.24
 -8 -4 -2 911.91 30.77
 -8 -4 2 928.48 30.71
 8 -4 2 911.52 26.39
 -8 -3 2 31.41 6.14
 -8 -3 -2 47.84 7.08
 8 -3 2 41.37 5.52
 8 -3 -2 42.22 2.78
 -8 -2 2 998.92 32.09
 -8 -2 -2 983.7 32.07
 8 -2 -2 997.54 21.89
 8 -2 2 1001.6 28.42
 -8 -1 2 7.7 1.89
 8 -1 2 8.13 1.88
 -8 -1 2 3.54 3.65
 -8 -1 -2 7.09 3.65
 -8 -1 -2 5.74 2.42
 8 -1 2 14.03 4.28
 8 -1 -2 11.3 2.38
 8 -1 -2 6.89 1.82
 -8 -1 -2 4.78 1.81
 8 -1 -2 10.31 2.31
 -8 0 2 1366.61 27.57
 8 0 2 1278.2 27.14
 -8 0 -2 1298.7 37.48
 -8 0 2 1245.03 36.96
 8 0 -2 1363.77 30.44
 8 0 2 1273.11 34.23
 8 0 -2 1313.66 30.64
 8 0 -2 1276.7 27.06
 -8 0 -2 1272.71 27.36
 -8 1 2 6.08 1.9
 8 1 2 9 2.04
 8 1 -2 5.84 1.81
 -8 1 -2 8.92 2.29
 -8 1 2 6.44 4.16
 -8 1 -2 2.23 3.45
 8 1 -2 5.11 2.91
 8 1 -2 10.57 2.93
 8 1 -2 9.67 2.97
 -8 2 2 1014.27 23.82
 8 2 -2 994.3 23.08
 -8 2 -2 1009.8 23.58
 8 2 2 971.42 23.22
 8 2 -2 986.03 32.25
 -8 2 -2 978.66 32.3
 -8 2 2 960.17 32.42
 8 2 -2 1022.38 27.53
 8 2 -2 1029.04 27.51
 8 3 -2 45.07 7
 -8 3 2 37.07 7.14
 -8 3 -2 37.74 6.18
 -8 3 2 43.06 4.46
 8 3 -2 41.21 4.26
 8 3 2 39.93 3.99
 -8 3 -2 36.4 4.07
 8 3 -2 49.61 5.82
 8 4 -2 945.55 24.79
 -8 4 -2 970.3 24.85
 8 4 2 999.47 32.46
 8 4 -2 957.09 32.12
 8 4 -2 1009.21 29.57
 8 4 -2 928.92 28.05
 -8 4 2 955.39 24.93
 8 4 2 930.86 24.32
 8 4 -2 935.1 28.2
 8 5 -2 279.97 12.7
 -8 5 -2 294 12.69
 8 5 2 292.77 16.7
 8 5 -2 288.57 15.11
 8 5 -2 306.43 14.59
 8 5 -2 313.56 15.48
 -8 5 -2 294.73 7.91
 -8 5 2 303.28 13.04
 8 5 2 286.71 12.47
 8 6 -2 970.45 26.99
 -8 6 -2 776.97 24.74
 8 6 -2 893.14 27.4
 -8 6 2 887.78 26.11
 8 6 2 882.6 25.76
 -8 6 -2 866.79 17.26
 8 7 -2 41.75 6.2
 -8 7 -2 41.1 5.64
 8 7 -2 46.18 6.38
 8 7 2 37.46 5.61
 8 8 -2 549.24 21.76
 -8 8 -2 541.17 21.36
 -8 8 2 574.94 22.11
 8 8 2 550.27 21.43
 8 9 -2 -5.41 4.44
 -8 9 -2 0.98 4.8
 -8 10 -2 487.01 21.84
 8 10 -2 520.4 23.43
 8 11 -2 54.79 8.6
 -8 11 -2 52.67 8.5
 8 12 -2 364.49 20.96
 -8 12 -2 316.54 19.55
 8 13 -2 -1.46 5.7
 -8 13 -2 9.98 6.23
 8 14 -2 227.86 18.14
 -8 14 -2 231.72 18.53
 8 15 -2 -0.18 6.32
 -8 15 -2 13.96 8.75
 8 16 -2 201.71 18.74
 -8 16 -2 196.39 18.51
 8 17 -2 6.96 8.74
 -8 17 -2 -10.26 8.95
 -8 -16 -3 9.8 8.42
 -8 -15 -3 326.67 25.15
 8 -14 3 15.51 6.5
 -8 -14 -3 -1.07 7.46
 8 -13 3 409.85 21.56
 8 -13 -3 449.27 19.52
 -8 -13 -3 489.36 28.67
 8 -12 3 4.36 4.97
 8 -12 -3 -0.67 3.39
 -8 -12 -3 7.95 6.08
 8 -11 3 756.37 28.57
 8 -11 3 824.56 22.97
 -8 -11 -3 804.45 34.74
 8 -10 3 30.57 6.2
 8 -10 3 32.73 4.74
 -8 -10 -3 25.12 8.06
 8 -9 3 683.56 25.64
 -8 -9 -3 697.04 29.54
 8 -9 3 687.57 21.33
 -8 -8 -3 26.21 7.32
 -8 -8 3 20.88 6.64
 8 -8 3 24.73 5.73
 8 -8 3 27.91 4.51
 -8 -7 3 781.21 30.8
 -8 -7 -3 820.81 31.31
 8 -7 3 768.57 27.18
 8 -7 3 794.79 23.73
 -8 -6 -3 77.73 9.5
 -8 -6 3 68.99 9.29
 8 -6 3 77.77 6.85
 -8 -5 -3 1559.99 44.56
 -8 -5 3 1559.1 44.34
 8 -5 3 1478.66 36.85
 -8 -4 3 24.34 5.91
 -8 -4 -3 16.18 4.66
 8 -4 3 24.77 4.62
 -8 -3 3 1473.36 41.65
 -8 -3 -3 1517.15 42.18
 -8 -3 3 1571.34 35.62
 8 -3 -3 1510.88 35.81
 -8 -3 -3 1461.45 35.84
 -8 -2 3 29.85 4.1
 8 -2 3 29.87 3.91
 -8 -2 -3 21.16 5.29
 -8 -2 3 29.94 5.57
 8 -2 -3 28.08 3.24
 8 -2 -3 31.36 4.22
 -8 -2 -3 30.22 4.29
 -8 -1 3 1414.57 32.91
 8 -1 3 1414.98 32.63
 -8 -1 -3 1402.44 39.61
 -8 -1 3 1337.31 39.38
 -8 -1 -3 1395.23 37.57
 8 -1 -3 1439.34 30.91
 8 -1 -3 1375.45 32.46
 -8 -1 -3 1397.77 33.18
 -8 0 3 234.59 10.87
 8 0 3 215.81 10.19
 -8 0 3 196.56 13.14
 -8 0 -3 223.59 13.84
 -8 0 -3 214.08 12.47
 8 0 -3 229.73 10.47
 8 0 -3 215.73 10.24
 -8 0 -3 232.3 10.81
 -8 1 3 1415.02 33.29
 8 1 3 1422.42 32.52
 -8 1 3 1321.18 39.27
 -8 1 -3 1320.49 38.75
 8 1 -3 1423.44 33.83
 8 1 -3 1356.33 32.25
 8 1 -3 1410.61 35.78
 -8 1 -3 1383.22 32.83
 8 2 -3 34.63 5.92
 -8 2 -3 26.88 5.33
 -8 2 3 26.91 5.22
 8 2 3 34.68 4.43
 8 2 -3 26.67 3.78
 -8 2 -3 28.94 4.15
 -8 2 3 33.7 4.35
 8 2 -3 34.22 5.17
 -8 3 3 1384.58 41.61
 8 3 -3 1569.87 42.74
 8 3 3 1568.34 42.42
 -8 3 -3 1460.06 42.23
 8 3 -3 1403.65 34.81
 -8 3 -3 1445.82 35.47
 8 3 3 1552.07 35.82
 8 3 -3 1510.73 39.21
 -8 3 3 1535.45 36.15
 8 4 -3 17.18 4.01
 -8 4 3 29.78 4.61
 -8 4 -3 23.48 4.35
 8 4 3 21.94 3.91
 8 4 3 29.71 5.97
 8 4 -3 24.88 5.68
 8 4 -3 25.03 4.84
 8 5 -3 1526.69 38.53
 -8 5 -3 1477.06 37.7
 8 5 3 1562.99 38.05
 8 6 -3 64.43 7.38
 8 6 3 69.36 7.26
 -8 6 -3 64.42 7.25
 8 6 -3 59.14 6.54
 -8 6 -3 73.16 5.44
 8 7 -3 757.15 26.66
 -8 7 -3 723.47 25.64
 8 7 -3 789.26 25.79
 -8 7 -3 794.78 20.33
 -8 7 3 822.23 27.13
 8 7 3 791.54 26.47
 8 8 -3 21.76 5.45
 -8 8 -3 19.78 5.32
 8 8 -3 31.49 5.46
 -8 8 -3 27.82 3.6
 8 9 -3 714.53 27.76
 -8 9 -3 673.22 26.45
 -8 9 -3 692.58 19.38
 8 10 -3 38.51 7.85
 -8 10 -3 30.5 7.03
 8 11 -3 834.29 32.71
 -8 11 -3 761.07 30.84
 8 12 -3 -5.51 6.16
 -8 12 -3 4.72 6.17
 8 13 -3 422.93 24.64
 -8 13 -3 400.68 23.56
 8 14 -3 8.92 7.19
 -8 14 -3 13.18 7.96
 8 15 -3 334.29 23.69
 -8 15 -3 320.72 23.31
 8 16 -3 33.25 10.14
 -8 16 -3 32.7 11.05
 8 17 -3 230.48 20.87
 -8 17 -3 208.48 19.8
 8 -15 4 -4.33 6.16
 -8 -15 -4 -4.6 8.51
 8 -14 4 -0.86 5.78
 -8 -14 -4 -5.05 7.99
 8 -13 4 28.82 7.98
 -8 -13 -4 36.87 11.24
 8 -12 4 -10.1 6.24
 -8 -12 -4 -4.09 6.76
 8 -11 4 7.37 6.1
 -8 -11 -4 12.97 8.48
 8 -10 4 -5.85 5.44
 8 -9 4 -0.23 4.84
 8 -8 4 -1.94 4.52
 -8 -7 -4 213.73 15.66
 -8 -7 4 193.53 14.84
 8 -7 4 178.24 13.46
 -8 -6 -4 0.7 4.97
 -8 -6 4 2.71 4.21
 -8 -5 -4 8.07 4.55
 -8 -5 4 18.51 5.73
 -8 -4 -4 -2.18 4.58
 -8 -4 4 6.12 4.97
 8 -4 4 0.37 2.93
 8 -4 -4 7.27 4.54
 -8 -4 -4 -0.96 3.44
 -8 -3 -4 293.13 16.01
 -8 -3 4 296.94 15.86
 8 -3 4 309.84 14.64
 8 -3 -4 307.24 14.99
 -8 -3 -4 282.92 14.79
 -8 -2 -4 4.07 4.18
 -8 -2 4 1.47 3.47
 8 -2 4 7.66 3.44
 8 -2 -4 -0.12 3.22
 -8 -2 -4 0.1 3.38
 -8 -1 -4 19.54 5.02
 -8 -1 4 28.81 4.73
 8 -1 4 13.48 3.07
 -8 -1 4 33.51 5.98
 -8 -1 -4 21.83 5.39
 8 -1 -4 21.15 3.59
 8 -1 -4 20.65 4.47
 8 0 -4 10.57 4.1
 -8 0 -4 2.9 3.58
 -8 0 4 1.85 2.67
 8 0 4 7.52 3.37
 8 0 -4 2.24 2.48
 -8 0 -4 -0.63 4.17
 -8 0 4 12.37 4.77
 -8 1 4 26.8 5.17
 8 1 4 18.55 3.87
 8 1 -4 18.4 4.45
 -8 1 -4 28.77 5.3
 -8 1 -4 20.51 4.15
 -8 1 -4 14.1 4.54
 -8 1 4 16.05 4.87
 8 2 4 3.95 3.43
 8 2 -4 0.56 2.97
 -8 2 -4 -2.31 3.45
 -8 2 -4 -0.47 3.05
 8 2 -4 3.42 3.97
 -8 2 4 4.8 3.93
 -8 2 -4 -0.67 4.18
 8 3 4 304.1 14.63
 8 3 -4 300.05 14.84
 -8 3 -4 302.75 15.1
 8 3 -4 317.17 15.57
 8 3 4 334.5 17.36
 -8 3 4 304.5 17.04
 8 3 -4 324.02 17.34
 -8 3 -4 324.27 17.44
 8 4 4 -0.53 3.4
 8 4 -4 2.11 3.89
 -8 4 -4 -5.82 5.03
 -8 4 4 -13.78 6.06
 8 4 -4 0.29 3.58
 8 4 4 3.47 3.21
 -8 4 -4 -0.61 3.49
 8 5 -4 15.81 4.69
 -8 5 -4 11.56 4.18
 -8 5 4 20.98 5.34
 8 5 4 11.97 3.88
 8 6 -4 6.16 3.94
 -8 6 -4 0.58 4.16
 8 7 -4 199.6 13.9
 -8 7 -4 180.11 13.11
 8 7 -4 192.36 11.94
 -8 7 -4 211.38 11.3
 8 8 -4 8.82 4.9
 -8 8 -4 1.76 4.92
 8 8 -4 -0.99 3.45
 -8 8 -4 -4.01 2.8
 8 9 -4 0.63 4.91
 -8 9 -4 1.38 4.81
 8 9 -4 7.51 4.31
 8 10 -4 3.5 5.07
 -8 10 -4 -6.38 6.24
 8 11 -4 -2.97 6.51
 -8 11 -4 4.32 5.74
 8 12 -4 -1.44 6.22
 -8 12 -4 3.22 5.88
 8 13 -4 35.86 9.81
 -8 13 -4 32.08 9.45
 8 14 -4 -3.38 7.68
 -8 14 -4 -3.48 7.78
 8 15 -4 -5.83 7.92
 -8 15 -4 -14.17 9.82
 8 16 -4 0.23 8.28
 -8 16 -4 6.21 8.35
 8 -16 5 12.54 8.28
 8 -15 5 197.25 18.03
 8 -14 5 1.33 6.14
 -8 -14 -5 2.69 7.11
 8 -13 5 380.7 24.3
 -8 -13 -5 440.25 29.56
 8 -12 5 20.15 8.22
 8 -11 5 441.14 24.58
 8 -10 5 -0.31 5.83
 8 -9 5 590.97 27.65
 8 -8 5 14.22 6.13
 8 -7 5 645.4 28.5
 -8 -6 -5 6.15 4.8
 -8 -6 5 7.99 5.93
 8 -6 5 8.03 5.1
 -8 -5 5 862.33 31.1
 -8 -5 -5 954.46 32.36
 8 -5 -5 909.37 32.2
 -8 -5 -5 909.9 32.53
 -8 -4 -5 -3.62 4.66
 -8 -4 5 1.2 3.82
 8 -4 -5 -3.83 4.63
 -8 -4 -5 6.56 4.69
 -8 -3 5 1246.25 36.63
 -8 -3 -5 1317.2 37.73
 8 -3 -5 1251.79 37.47
 -8 -3 -5 1221.74 37.75
 -8 -2 5 11.66 4.91
 -8 -2 -5 9.8 3.83
 8 -2 -5 9.67 4.78
 -8 -2 -5 -0.97 4.68
 -8 -1 5 856.02 28.9
 -8 -1 -5 886.34 29.57
 -8 -1 5 1000 31.08
 8 -1 5 937.47 29.83
 8 -1 -5 928.49 30.34
 -8 -1 -5 863.11 29.83
 -8 0 5 14.78 4.44
 -8 0 -5 20.19 5.08
 8 0 -5 8.28 4.24
 -8 0 -5 18.43 5.18
 -8 0 5 14.43 4.01
 8 0 5 10.52 3.2
 -8 1 5 958.51 31.2
 8 1 5 980.26 30.6
 -8 1 -5 895.59 30.18
 -8 1 5 899.41 29.7
 8 1 -5 950.38 28.47
 8 1 -5 937.65 30.35
 -8 1 -5 905.43 30.61
 8 2 -5 11.27 4.82
 -8 2 -5 0.79 4.32
 -8 2 -5 10.95 5.03
 -8 2 5 7.84 3.7
 8 3 -5 1227.16 37.3
 -8 3 -5 1280.42 37.7
 -8 3 -5 1328.08 36.36
 -8 3 -5 1211.74 37.59
 -8 3 5 1217.77 37.48
 8 3 -5 1301.18 38.53
 8 4 -5 -18.17 5.57
 -8 4 -5 -0.12 4.11
 -8 4 5 -0.6 4.4
 -8 4 -5 -12.73 5.12
 8 4 5 -1.25 3.55
 8 4 -5 -8.37 4.64
 8 5 -5 887.61 31
 -8 5 -5 875.99 30.76
 -8 5 5 827.17 31.33
 -8 5 -5 856.77 32.18
 -8 6 -5 9.68 5.26
 8 6 -5 2.71 4.45
 8 7 -5 689.42 28.56
 -8 7 -5 647.13 27.4
 8 8 -5 7.42 5.19
 -8 8 -5 21.37 6.98
 8 8 -5 14.95 4.64
 8 9 -5 602.78 28.68
 -8 9 -5 600.83 28.1
 8 9 -5 621.66 22.65
 8 10 -5 4.58 6.66
 -8 10 -5 10.67 6.93
 8 11 -5 459.13 26.49
 -8 11 -5 451.35 25.74
 -8 12 -5 -2.34 7.26
 8 12 -5 5.85 6.76
 8 13 -5 420.79 27.12
 -8 13 -5 409.46 26.24
 8 14 -5 13.78 9.01
 -8 14 -5 7.93 7.37
 8 15 -5 221.66 21.56
 -8 15 -5 208.2 20.26
 8 -15 6 13.57 8.19
 8 -14 6 148.37 16.53
 8 -13 6 18.97 8.23
 8 -12 6 204.74 18.8
 8 -11 6 8.34 7.64
 8 -10 6 201.9 17.65
 8 -9 6 4.93 7.22
 8 -8 6 300.88 20.79
 8 -7 6 7 6.01
 8 -6 6 308.16 20.12
 -8 -5 -6 13.38 5.65
 -8 -5 6 1.66 4.53
 8 -5 -6 5.36 5.32
 -8 -5 -6 3.12 5.59
 -8 -4 -6 370.12 18.54
 -8 -4 6 343.93 17.91
 8 -4 -6 363.46 20.41
 -8 -4 -6 357.98 20.77
 -8 -3 -6 115.76 10.28
 -8 -3 6 115.61 10.07
 -8 -3 6 116.38 11.39
 8 -3 -6 106.72 11.32
 -8 -3 -6 118.55 12.03
 -8 -2 -6 446.72 19.75
 -8 -2 6 427.97 18.86
 -8 -2 6 428.91 21.02
 8 -2 -6 437.5 21.86
 -8 -2 -6 417.72 21.75
 8 -1 -6 4.31 5.23
 -8 -1 -6 3.65 4.72
 -8 -1 -6 8.61 4.07
 -8 -1 6 -1.5 4.21
 -8 -1 6 0.45 3.54
 -8 0 -6 379.08 17.94
 -8 0 6 386.9 17.81
 -8 0 6 382.98 18.06
 8 0 -6 403.6 20.63
 -8 0 -6 391.88 20.85
 8 1 -6 -2.23 4.72
 -8 1 -6 3.51 4.57
 -8 1 -6 -4.21 4.48
 -8 1 6 -2.83 3.56
 -8 1 6 8.56 4.54
 -8 2 -6 409.25 19.09
 -8 2 6 429.7 19.04
 -8 2 6 340.71 15.81
 8 2 -6 430.71 21.73
 -8 2 -6 431.32 21.56
 8 3 -6 129.44 12.15
 -8 3 -6 120.41 11.81
 -8 3 6 105.87 8.05
 -8 3 6 102.61 9.54
 -8 3 -6 123.81 10.75
 -8 4 -6 350.09 20.13
 8 4 -6 392.76 21.03
 -8 4 6 352.51 13.98
 8 4 6 353.43 18.51
 -8 4 -6 343.6 18.52
 -8 4 6 356.6 18.43
 8 4 -6 399.98 19.94
 8 5 -6 -2.51 4.96
 -8 5 -6 2.23 4.99
 -8 5 6 1.96 2.18
 -8 5 6 2.63 4.42
 -8 5 -6 -6.21 5.12
 8 6 -6 322.27 19.75
 -8 6 -6 296.3 19.15
 -8 6 6 299.08 18.32
 -8 6 -6 267.83 17.84
 8 7 -6 7.49 5.63
 -8 7 -6 -1.81 5.76
 8 8 -6 305.48 20.93
 -8 8 -6 288.76 19.95
 8 8 -6 295.08 15.59
 8 9 -6 5.96 8
 -8 9 -6 0.04 6.06
 8 10 -6 184.72 17.14
 -8 10 -6 203.23 17.83
 8 11 -6 34.49 10.15
 -8 11 -6 14.83 7.26
 8 12 -6 176.87 18.52
 -8 12 -6 171.66 17.94
 8 13 -6 19.2 10.5
 -8 13 -6 26.83 10.27
 8 14 -6 152.57 18.59
 -8 14 -6 129.72 16.21
 8 -13 7 46.7 12.57
 8 -12 7 18.55 7.99
 8 -11 7 53.34 11.56
 8 -10 7 -13.46 8.64
 8 -9 7 81.1 12.85
 8 -8 7 7.09 6.43
 8 -7 7 90.58 12.86
 8 -6 7 -2.34 6.55
 8 -6 -7 -0.03 6.82
 -8 -6 -7 -2.69 6.91
 8 -5 7 106.1 12.73
 8 -5 -7 100.78 12.4
 -8 -5 -7 87.94 12.67
 -8 -4 7 5.46 6.12
 8 -4 -7 8.79 6.42
 -8 -4 -7 -7.3 7.06
 -8 -3 -7 91.19 8.82
 -8 -3 7 92.36 9.13
 -8 -3 7 78.84 10.4
 8 -3 -7 98.65 12.24
 -8 -3 -7 95.23 12.04
 -8 -2 -7 21.13 5.13
 -8 -2 7 13.51 4.9
 -8 -2 7 9.86 5.22
 8 -2 -7 20.95 7.39
 -8 -2 -7 14.83 6.39
 8 -1 -7 131.3 13.31
 -8 -1 -7 140.55 14.12
 -8 -1 7 131.76 12.42
 -8 -1 7 117.13 9.4
 -8 -1 -7 126.12 9.88
 8 0 -7 73.35 10.37
 -8 0 -7 64.5 10.08
 -8 0 7 70.27 9.03
 -8 0 7 52.38 6.66
 -8 0 -7 61.08 7.23
 8 1 -7 147.46 14.01
 -8 1 -7 146.46 14.54
 -8 1 7 136.74 11.29
 -8 1 -7 146.05 10.84
 -8 1 7 129.64 9.97
 8 2 -7 6.21 5.37
 -8 2 -7 22.8 5.94
 -8 2 7 8 4.22
 -8 2 -7 9.1 4.33
 -8 2 7 13.33 4.62
 8 3 -7 102.59 11.99
 -8 3 -7 73.97 10.85
 -8 3 7 87.17 8.37
 -8 3 7 88.57 8.84
 -8 3 -7 82.12 8.89
 8 4 -7 -1.39 6.26
 -8 4 -7 12.01 7.25
 -8 4 7 4.71 3.01
 -8 4 -7 10.38 5.91
 -8 4 7 4.51 3.81
 8 5 -7 89.15 11.62
 -8 5 -7 94.72 11.8
 -8 5 -7 86.25 9.76
 -8 5 7 97.44 10.13
 8 6 -7 5.46 6.75
 -8 6 -7 -1.35 6.4
 -8 6 -7 -5.38 4.68
 -8 6 7 -5.92 5.48
 -8 7 -7 61.52 10.87
 8 7 -7 100.07 12.73
 -8 7 -7 75.18 9.62
 -8 7 7 90.8 10.66
 8 8 -7 8.95 7.19
 -8 8 -7 -5.67 7.38
 8 9 -7 78.15 13.28
 -8 9 -7 64.32 10.8
 -8 10 -7 9.45 7.45
 8 10 -7 0.49 7.57
 8 11 -7 75.23 13.2
 -8 11 -7 59.07 12.18
 8 12 -7 23.54 10.28
 -8 12 -7 33.67 10.92
 8 13 -7 55.13 14
 -8 13 -7 41.83 10.61
 8 -10 8 270.48 23.14
 8 -9 8 -5.23 6.65
 8 -8 8 365.34 26.33
 8 -7 8 3.75 7.28
 8 -6 8 431.22 27.62
 8 -6 -8 407.73 26.47
 -8 -6 -8 448.39 28.19
 8 -5 8 -5.5 7.47
 -8 -5 8 0.5 6.42
 8 -5 -8 2.25 7.23
 -8 -5 -8 -1.56 7.3
 -8 -4 8 353.74 23.15
 8 -4 8 306.46 23.09
 8 -4 -8 327.44 23.01
 -8 -4 -8 345.26 23.94
 -8 -3 8 -3.81 5.48
 8 -3 -8 -7.48 7.22
 -8 -3 -8 -5.84 7.58
 -8 -2 8 437.77 24.2
 8 -2 -8 468.51 26.82
 -8 -2 -8 442.56 26.87
 -8 -1 8 -1.46 5.73
 8 -1 -8 6.2 7.02
 -8 -1 -8 1.34 6.44
 -8 0 8 596.02 27.36
 -8 0 -8 642.42 31.64
 8 0 -8 640.62 31.63
 8 1 -8 -6.14 7.05
 -8 1 -8 9.71 7.6
 -8 1 8 6.62 4.97
 -8 2 8 426.27 21.05
 8 2 -8 438.6 26.01
 -8 2 -8 423.26 25.83
 8 3 -8 -2.57 7.65
 -8 3 -8 -8.09 6.37
 8 4 -8 347.43 23.28
 -8 4 -8 339.85 23.34
 8 5 -8 -0.03 7.35
 -8 5 -8 -1.04 7.02
 8 6 -8 399.03 25.9
 -8 6 -8 431.3 26.55
 8 7 -8 9.06 8.46
 -8 7 -8 -0.24 7.98
 8 8 -8 373.16 26.08
 -8 8 -8 387.27 25.8
 8 9 -8 -3.44 8.09
 -8 9 -8 0.8 7.72
 -8 10 -8 278.2 22.99
 8 10 -8 293.67 25.16
 8 11 -8 -6.18 8.15
 -8 11 -8 9.89 9.38
 8 -6 9 0.07 8.34
 -8 -6 9 -3.78 9.34
 8 -6 -9 -0.15 8.63
 -8 -6 -9 21.51 9.76
 8 -5 9 56.08 12.06
 -8 -5 9 40.56 10.01
 8 -5 -9 64.81 12.56
 -8 -5 -9 66.68 13.46
 8 -4 9 13.14 7.72
 -8 -4 9 1.88 7.24
 8 -4 -9 6.67 7.46
 -8 -4 -9 21.36 10.53
 8 -3 9 35.68 10.65
 -8 -3 9 45.45 9.78
 8 -3 -9 62.35 13.03
 -8 -3 -9 49.64 11.98
 -8 -2 9 17.31 7.81
 8 -2 -9 23.87 9.59
 -8 -2 -9 32.79 10.05
 -8 -1 9 49.9 9.86
 8 -1 -9 64.43 11.92
 -8 -1 -9 69.2 12.89
 8 0 -9 5.62 7.16
 -8 0 -9 9.69 7.03
 -8 0 9 6.55 5.58
 8 1 -9 95.26 14.47
 -8 1 -9 68.29 12.77
 -8 1 9 70.74 10.18
 8 2 -9 13.33 7.38
 -8 2 -9 19.23 8.06
 8 3 -9 54.26 11.37
 -8 3 -9 49.84 12.04
 8 4 -9 7.28 8.35
 -8 4 -9 36.14 11.03
 8 5 -9 57.47 12.36
 -8 5 -9 89.35 14.33
 8 6 -9 -14.79 8.73
 -8 6 -9 8.22 9.81
 8 7 -9 90.74 15.55
 -8 7 -9 70.29 13.88
 8 8 -9 2.55 8.62
 -8 8 -9 -3.15 8.56
 -8 -5 10 11.09 9.8
 -8 -4 10 123.09 15.65
 8 -4 -10 112.14 16.58
 -8 -4 -10 121.24 17.34
 -8 -3 10 11.18 8.51
 8 -3 -10 -2.67 10.05
 -8 -3 -10 0.77 8.3
 -8 -2 10 81.12 12.94
 8 -2 -10 130.22 17.31
 -8 -2 -10 113.2 16.01
 8 -1 -10 20.46 9.01
 -8 -1 -10 18.53 10.85
 8 0 -10 106.61 15.98
 -8 0 -10 110.83 16.41
 8 1 -10 9.03 9.4
 -8 1 -10 30.51 11.44
 8 2 -10 132.05 16.79
 -8 2 -10 121.01 16.4
 -8 3 -10 -16.89 9.57
 8 3 -10 0.42 8.07
 8 4 -10 95.39 16.84
 -8 4 -10 121.47 16.68
 -9 -16 0 -2.81 8.52
 -9 -15 0 3.45 7.4
 -9 -14 0 3.24 6.34
 -9 -13 0 -5.13 6.09
 -9 -12 0 3.22 5.54
 -9 -11 0 -8.58 5.46
 -9 -10 0 -4.93 5.75
 -9 -9 0 3.47 5.79
 9 -9 0 -1.31 1.84
 -9 -9 0 -5.69 5.56
 -9 -8 0 -2.74 5.61
 9 -8 0 2.19 1.98
 -9 -8 0 3.91 4.54
 -9 -7 0 0.79 5.14
 9 -7 0 0.57 1.79
 -9 -7 0 1.35 3.87
 -9 -6 0 0.34 4.66
 9 -6 0 1.85 1.75
 -9 -6 0 -2.86 3.85
 -9 -5 0 -5.35 6.08
 -9 -5 0 -2.27 3.23
 -9 -4 0 -2.11 4.23
 -9 -4 0 -0.09 3.13
 -9 -3 0 -11 5.76
 -9 -3 0 -4.83 3.3
 -9 -2 0 -3.41 3.94
 -9 -2 0 0.69 2.19
 -9 -1 0 2.82 3.9
 -9 -1 0 -1.74 1.92
 -9 0 0 2.24 4.39
 9 0 0 2.2 3.58
 -9 0 0 1.48 1.63
 -9 1 0 1.22 4.06
 9 1 0 -3.84 4.15
 -9 2 0 5.35 4.88
 9 2 0 1.43 3.86
 9 3 0 0.17 1.19
 -9 3 0 0.96 1.19
 -9 3 0 7.35 4.74
 9 3 0 1.87 3.52
 -9 3 0 0.85 1.18
 9 3 0 -1.2 1.18
 9 4 0 1.08 3.84
 9 5 0 6.89 4.12
 -9 -16 1 183.6 19.22
 -9 -16 -1 217.99 21.49
 -9 -15 -1 314.79 23.9
 -9 -15 1 293.79 23.7
 -9 -14 1 175.44 17.92
 -9 -14 -1 183.4 18.33
 -9 -13 -1 313.82 22.25
 -9 -13 1 303.73 22.23
 -9 -12 -1 231.22 19.02
 -9 -12 1 182.55 16.75
 9 -11 1 317.04 14.38
 9 -11 -1 333.3 11.22
 -9 -11 1 337.54 21.21
 -9 -11 -1 327.19 21.16
 9 -10 1 204.21 10.85
 -9 -10 -1 202.88 16.1
 9 -10 -1 212.75 7.69
 -9 -10 1 224.89 16.99
 -9 -9 1 651.71 30.7
 -9 -9 -1 653.16 30.7
 9 -9 1 622.77 19.85
 -9 -9 -1 631.13 27.65
 9 -9 -1 660.24 14.32
 -9 -9 1 625.29 27.46
 -9 -8 1 744.55 32.08
 -9 -8 -1 781.88 32.65
 9 -8 1 730.94 21.65
 -9 -8 -1 793.48 29.61
 -9 -8 1 750.83 29.32
 -9 -7 1 1040.7 37.08
 -9 -7 -1 1012.86 36.87
 9 -7 1 968.74 26.04
 -9 -7 -1 971.5 32.73
 -9 -7 1 973.15 32.82
 -9 -6 -1 652.87 27.61
 -9 -6 1 569.46 26.29
 -9 -6 -1 579.53 23.01
 -9 -6 1 568.47 23.18
 -9 -5 -1 692.46 28.38
 -9 -5 1 665.88 28.06
 -9 -5 -1 720.63 24.79
 -9 -5 1 712.11 24.92
 -9 -4 -1 317.72 18.18
 -9 -4 1 340.26 18.83
 -9 -4 -1 340.98 15.1
 -9 -4 1 327.71 15.27
 -9 -3 -1 917.87 33.05
 -9 -3 1 908.39 32.84
 9 -3 1 924.74 28.15
 -9 -3 -1 938.77 26.9
 -9 -3 1 996.5 28.1
 9 -3 -1 978.64 19.23
 -9 -2 1 1088.36 35.46
 -9 -2 -1 1047.44 34.81
 9 -2 1 1061.46 30.55
 9 -2 -1 1087.33 22.63
 -9 -2 -1 1039.54 27.4
 -9 -1 1 1410.8 41.51
 -9 -1 -1 1377.94 41.29
 9 -1 1 1413.96 36.8
 9 -1 -1 1397.06 29.23
 -9 -1 -1 1352.05 31.35
 -9 0 -1 823.32 30.48
 -9 0 1 843.75 30.84
 9 0 1 864.11 27.14
 9 0 -1 886.29 21.98
 -9 0 -1 846.21 21.01
 -9 1 1 1402.73 41.65
 -9 1 -1 1355.75 41.15
 9 1 1 1471.4 41.94
 9 1 -1 1491.81 42.2
 9 1 1 1403.68 37.46
 9 1 -1 1432 32.15
 -9 1 -1 1322.88 27.94
 9 2 -1 1040.87 20.64
 -9 2 1 1098.29 21.24
 -9 2 -1 1108.56 21.14
 9 2 1 1029.64 20.68
 -9 2 -1 1058.36 35.67
 -9 2 1 1014.5 35.01
 9 2 1 1124.29 36.04
 9 2 -1 1083.16 35.61
 9 2 1 1125.61 32.44
 9 2 -1 1097.82 28.09
 -9 2 -1 1082.15 21.03
 9 3 -1 875.88 20.52
 -9 3 -1 905.11 20.88
 9 3 1 1007.02 33.67
 9 3 -1 1017.98 33.88
 -9 3 -1 931.54 33.7
 -9 3 1 754.38 31.29
 9 3 -1 919.11 28.73
 9 3 1 980.75 30.18
 9 3 -1 953.58 26.7
 -9 3 1 971.93 21.19
 9 3 1 956.97 20.58
 9 4 -1 328.01 11.53
 -9 4 -1 325.42 11.48
 9 4 -1 343.34 16.31
 9 4 -1 349.44 15.4
 -9 4 1 335.77 11.62
 9 4 1 318.67 11.24
 9 5 -1 695.06 19.78
 -9 5 -1 658.06 19.2
 9 5 -1 723.86 24.39
 9 5 -1 696.29 24.85
 -9 5 1 709.16 20.09
 9 5 1 690.97 19.7
 -9 6 -1 570.09 18.48
 9 6 -1 597.28 19.31
 9 6 -1 602.69 23.12
 -9 6 1 590.98 19.51
 9 6 1 573.43 18.75
 9 7 -1 956.19 27.79
 -9 7 -1 922.6 26.8
 -9 7 1 984.2 28.07
 9 7 1 975.35 27.59
 9 8 -1 768.43 25.35
 -9 8 -1 698.65 24
 -9 8 1 764.83 25.2
 9 8 1 748.41 24.87
 9 16 -1 184.11 17.57
 9 17 -1 186.22 18.63
 -9 17 -1 178.16 18.24
 -9 -16 -2 110.95 16.86
 -9 -15 2 74.34 13.32
 -9 -15 -2 95.59 14.82
 -9 -14 2 129.37 15.52
 -9 -14 -2 103.84 14.72
 9 -13 2 83.99 8.65
 -9 -13 2 88.9 12.89
 -9 -13 -2 89.08 12.45
 9 -12 2 86.64 8.96
 -9 -12 2 102.04 13.06
 -9 -12 -2 90.86 12.55
 9 -11 2 181.55 12.08
 9 -11 -2 198.88 9.8
 -9 -11 2 189.71 16.66
 -9 -11 -2 213.46 17.61
 9 -10 2 216.06 12.83
 -9 -10 -2 220.14 16.89
 9 -10 -2 223.93 9.96
 -9 -10 2 221.02 17.21
 -9 -9 -2 227.69 17.66
 -9 -9 2 231.32 18.02
 9 -9 2 237.01 12.88
 9 -9 2 220.58 12.6
 9 -9 -2 243.5 9.7
 -9 -9 -2 226.56 16.64
 -9 -9 2 235.4 16.91
 -9 -8 -2 221.49 16.94
 -9 -8 2 221.16 16.98
 9 -8 2 210.31 11.92
 9 -8 2 209.02 12.31
 -9 -8 -2 228.35 15.59
 -9 -8 2 206.54 15.13
 -9 -7 -2 71.11 9.99
 -9 -7 2 83.92 10.57
 9 -7 2 96.66 8.19
 9 -7 2 98.14 8.31
 -9 -7 2 96.92 10.15
 -9 -7 -2 87.24 9.53
 -9 -6 -2 292.93 18.43
 -9 -6 2 287.54 18.49
 9 -6 2 283.08 14.24
 -9 -6 -2 289.3 16.48
 -9 -5 2 662.4 27.7
 -9 -5 -2 685.28 27.99
 9 -5 2 668.42 22.88
 -9 -5 -2 674.49 24.42
 -9 -4 -2 229.08 15.63
 -9 -4 2 217.7 15.1
 9 -4 2 237.25 12.73
 9 -4 -2 221.95 5.49
 -9 -4 -2 227.1 13.03
 -9 -3 -2 275.13 16.7
 -9 -3 2 251.98 16.26
 9 -3 2 265.45 13.82
 9 -3 -2 262.43 8.38
 9 -3 -2 259.5 10.05
 -9 -2 2 198.78 14.43
 -9 -2 -2 210.46 14.77
 9 -2 -2 231.49 8.82
 9 -2 2 214.26 12.31
 9 -2 -2 208.69 9.19
 -9 -1 2 406.38 12.05
 -9 -1 2 413.21 20.56
 -9 -1 -2 399.77 20.54
 9 -1 -2 448.87 14.27
 9 -1 2 425.99 18
 9 -1 -2 423.78 12.29
 -9 -1 -2 400.77 12.2
 9 -1 -2 418.98 14.42
 9 0 2 574 14.01
 -9 0 -2 571.31 23.94
 -9 0 2 593.86 24.16
 9 0 2 573.7 21.35
 9 0 -2 590.36 17.92
 9 0 -2 581.09 14.23
 -9 0 -2 591.59 14.48
 -9 1 2 426.15 12.68
 9 1 2 420.03 12.33
 -9 1 -2 397.89 20.72
 -9 1 2 386.75 20.68
 9 1 2 423.95 20.53
 9 1 -2 407.59 20.23
 9 1 -2 441.81 16.18
 9 1 2 394.67 18.2
 9 1 -2 436.82 15.99
 9 1 -2 399.75 12.11
 -9 1 -2 434.41 12.55
 -9 2 2 198.23 14.67
 9 2 2 215.98 14.89
 9 2 -2 214.73 14.8
 -9 2 -2 200.18 14.87
 9 2 -2 199.78 8.47
 -9 2 -2 211.28 8.96
 -9 2 2 227.27 9.1
 9 2 2 218.64 8.68
 9 2 -2 218.66 11.51
 9 3 2 272.16 16.58
 9 3 -2 248.73 15.76
 -9 3 -2 234.76 16.46
 -9 3 2 246.7 16.98
 9 3 -2 221.64 9.85
 -9 3 -2 261.33 10.6
 -9 3 2 255.24 10.52
 9 3 -2 258.7 13.06
 9 3 2 254.31 10.06
 9 4 -2 230.66 10.49
 -9 4 -2 228.6 10.55
 9 4 -2 244.03 13.72
 9 4 -2 234.76 13.35
 9 4 -2 219.05 12.76
 -9 4 2 244.27 10.95
 9 4 2 227.8 10.31
 9 5 -2 683.45 20.7
 -9 5 -2 669.53 20.31
 9 5 -2 619.78 23.17
 -9 5 2 674.83 20.81
 9 5 2 588.85 19.37
 9 6 -2 277.66 13.47
 -9 6 -2 280.11 13.26
 9 6 -2 302.01 15.64
 -9 6 2 300.76 13.84
 9 6 2 297.54 13.39
 -9 7 -2 96.62 8.4
 9 7 -2 49.6 6.27
 9 7 -2 100.72 9.24
 9 7 2 79.53 7.41
 9 8 -2 200.93 12.8
 -9 8 -2 191.9 12.12
 9 8 -2 216.41 13.59
 -9 8 2 191.61 12.31
 9 8 2 168.49 11.65
 9 9 -2 247.01 15.19
 -9 9 -2 238.18 14.48
 9 10 -2 202.76 14.51
 -9 10 -2 220.71 14.98
 9 11 -2 183 14.59
 -9 11 -2 172.02 13.66
 -9 12 -2 72.38 10.47
 9 12 -2 86.92 10.69
 9 13 -2 90.11 11.72
 -9 13 -2 80.63 10.71
 9 14 -2 130.77 14.5
 -9 14 -2 109.33 12.91
 9 15 -2 67.12 11.66
 -9 15 -2 72.74 12.25
 -9 16 -2 126.87 15.91
 9 16 -2 143.98 16.82
 9 17 -2 36.73 10.26
 -9 17 -2 18.09 8.22
 -9 -15 -3 10.61 9.12
 9 -14 3 70.68 9.54
 -9 -14 -3 70.91 12.82
 9 -13 3 35.85 7.71
 -9 -13 -3 23.55 9.02
 9 -12 3 39.24 7.37
 -9 -12 -3 47.55 10.42
 9 -11 3 55.12 6.3
 9 -11 3 57.74 8.23
 -9 -11 -3 62.39 11.56
 9 -10 3 143.02 11.59
 9 -10 3 159.79 10.07
 -9 -10 -3 196.08 17.23
 -9 -9 3 18.79 7.22
 9 -9 3 15.48 4.82
 9 -9 3 14.05 3.88
 -9 -9 -3 10 6.22
 -9 -8 -3 95.85 12.39
 -9 -8 3 101.67 12.21
 9 -8 3 92.13 9.14
 9 -8 3 113.34 8.48
 -9 -8 -3 107.82 11.76
 -9 -7 -3 10.64 6.12
 -9 -7 3 1.61 5.71
 9 -7 3 5.46 3.65
 9 -7 3 4.19 3.47
 -9 -6 -3 228.52 16.26
 -9 -6 3 220.09 16.22
 9 -6 3 259.14 13.19
 -9 -5 -3 85.3 9.87
 -9 -5 3 79.71 9.89
 9 -5 3 82.23 7.84
 -9 -4 3 312.6 18.07
 -9 -4 -3 310.17 17.7
 9 -4 3 323.06 15.4
 -9 -3 3 54.46 8.34
 -9 -3 -3 72.15 8.78
 9 -3 3 67.24 7.3
 9 -3 -3 69.87 4.11
 -9 -2 3 177.38 9.29
 9 -2 3 173.18 9.05
 -9 -2 -3 160.78 12.86
 -9 -2 3 170.76 12.99
 9 -2 -3 169.87 7.69
 9 -2 -3 177.21 9.51
 -9 -2 -3 179.54 9.69
 -9 -1 3 7.86 2.91
 9 -1 3 14.01 2.98
 -9 -1 -3 5.74 4.37
 -9 -1 3 8.6 4.36
 9 -1 -3 7.63 2.36
 9 -1 -3 11.46 2.91
 -9 -1 -3 9.17 2.93
 9 -1 -3 9.49 3.53
 -9 0 3 634.88 18.86
 9 0 3 591.19 17.98
 -9 0 -3 621.86 25.37
 -9 0 3 557.27 24.16
 9 0 -3 636.4 19.12
 9 0 -3 555.04 20.44
 9 0 -3 586.43 18.2
 -9 0 -3 595.3 18.65
 9 1 -3 7.39 2.91
 -9 1 -3 6.79 2.95
 -9 1 3 6.99 2.6
 9 1 3 5.24 2.25
 -9 1 3 11.32 4.53
 -9 1 -3 0.81 4.22
 9 1 -3 11.78 3.56
 9 1 -3 8.57 3.38
 -9 2 -3 147.85 13.11
 -9 2 3 173.5 13.68
 9 2 3 170.25 13.06
 9 2 -3 170.88 13.13
 -9 2 3 177.36 9.68
 9 2 3 184.69 9.41
 9 2 -3 166.25 10.97
 9 2 -3 172.38 9.3
 -9 2 -3 175.95 9.58
 -9 3 3 60.39 5.99
 9 3 3 72.54 6.24
 9 3 -3 64.91 6.09
 -9 3 -3 68.9 6.58
 -9 3 -3 58.5 8
 -9 3 3 57.25 8.81
 9 3 -3 74.43 7.6
 9 3 -3 74.2 7.53
 -9 4 3 279.15 17.82
 -9 4 -3 298.23 18.74
 9 4 -3 313.94 13.88
 -9 4 -3 279.44 13.63
 9 4 3 325.59 14.02
 -9 4 3 323.02 14.29
 9 5 3 85.5 7.58
 9 5 -3 83.55 7.43
 -9 5 -3 83.27 7.58
 9 5 -3 85.85 8.5
 9 6 -3 245.34 13.66
 -9 6 -3 233.03 13.17
 9 6 -3 237.86 13.78
 9 6 3 257.1 13.49
 -9 6 -3 242.15 9.22
 -9 7 3 8.07 4.12
 9 7 3 7.41 3.86
 9 7 -3 5.2 4
 -9 7 -3 5.74 4.23
 9 7 -3 10.66 3.79
 -9 7 -3 7.35 1.99
 9 8 -3 99.93 9.97
 -9 8 -3 110.72 9.92
 9 8 -3 114.44 9.79
 -9 8 -3 108.83 5.87
 9 9 -3 9.64 5.02
 -9 9 -3 15.26 5.84
 9 10 -3 160.98 13.65
 -9 10 -3 172.4 13.65
 9 11 -3 45.17 8.69
 -9 11 -3 51.01 9.12
 9 12 -3 43.56 8.92
 -9 12 -3 23.46 6.93
 9 13 -3 19.91 7.96
 -9 13 -3 35.19 9.14
 9 14 -3 76.16 11.79
 -9 14 -3 73.21 11.75
 9 15 -3 4.08 7.18
 -9 15 -3 15.85 8.27
 9 16 -3 39.26 11.14
 -9 16 -3 41.54 11.24
 9 17 -3 1.48 9.1
 -9 17 -3 8.81 7.97
 -9 -15 -4 66.55 14.52
 9 -14 4 203.85 16.77
 -9 -14 -4 218.21 21.44
 9 -13 4 262.18 18.41
 -9 -13 -4 306.45 24.24
 9 -12 4 492.98 24.81
 -9 -12 -4 539.02 30.82
 -9 -11 -4 418.88 26.52
 9 -11 4 404.32 22.15
 -9 -10 -4 542.79 28.83
 9 -10 4 478.1 23.54
 9 -9 4 343.39 19.53
 -9 -8 -4 463.36 24.53
 -9 -8 4 405.19 23.26
 9 -8 4 389.55 20.59
 -9 -7 -4 359.71 20.63
 -9 -7 4 325.51 20.1
 9 -7 4 299.78 17.45
 -9 -6 -4 674.05 28.51
 -9 -6 4 619.1 27.18
 -9 -5 -4 786.12 30.37
 -9 -5 4 708.68 29.23
 -9 -4 -4 1281.1 40.17
 -9 -4 4 1264 39.55
 -9 -3 4 1063.69 34.64
 -9 -3 -4 1023.2 34.76
 9 -3 4 1020.52 29.42
 9 -3 -4 1038.77 30.28
 -9 -3 -4 1035.13 30.89
 -9 -2 -4 1070.29 35.15
 -9 -2 4 954.61 33.05
 9 -2 4 1061.58 29.55
 9 -2 -4 1055.13 30.03
 -9 -2 -4 1032.99 30.44
 -9 -1 4 511.95 19.23
 9 -1 4 480.46 18.26
 -9 -1 4 500.61 22.45
 -9 -1 -4 439.97 21.48
 9 -1 -4 515.61 17.01
 9 -1 -4 500.57 18.9
 -9 -1 -4 474.57 18.69
 -9 0 4 587.88 20.79
 9 0 4 540.5 19.47
 -9 0 -4 521.07 23.23
 -9 0 4 480.09 22.49
 9 0 -4 540.78 18.58
 9 0 -4 540.72 19.8
 -9 0 -4 541.78 19.93
 -9 1 -4 440.97 21.22
 -9 1 4 456.96 21.69
 -9 1 4 528.37 19.71
 9 1 4 497.17 18.55
 9 1 -4 484.34 18.56
 -9 1 -4 475.61 18.72
 9 2 4 1025.79 29.52
 -9 2 -4 993.84 34.3
 -9 2 4 870.76 32.85
 9 2 -4 1090.13 30.8
 -9 2 -4 1018.73 29.75
 9 2 -4 997.18 29.17
 -9 3 -4 1022.6 35.31
 -9 3 4 992.88 34.61
 9 3 -4 984.06 29.37
 -9 3 -4 1004.78 30.09
 9 3 4 1014.37 29.52
 -9 4 4 1204.82 40.32
 -9 4 -4 1260.1 40.75
 9 4 -4 1264.24 35.26
 -9 4 -4 1243.17 35.22
 9 4 4 1353.8 35.65
 9 5 -4 689.11 25.26
 -9 5 -4 734.16 25.92
 -9 5 4 751.93 26.14
 9 5 4 740.76 25.48
 9 6 -4 625.23 24.48
 -9 6 -4 645.12 24.27
 9 7 -4 338.85 18.28
 -9 7 -4 335.38 18.05
 9 7 -4 342.42 17.11
 -9 7 -4 349.88 14.13
 9 8 -4 437.2 21.7
 -9 8 -4 408.32 21
 9 8 -4 423.52 19.3
 9 9 -4 306.56 19.19
 -9 9 -4 293.46 18.24
 9 9 -4 328.32 16.87
 9 10 -4 523.62 25.73
 -9 10 -4 492.5 24.62
 9 11 -4 414.84 23.99
 -9 11 -4 383.79 22.38
 9 12 -4 518.62 27.86
 -9 12 -4 529.75 27.14
 9 13 -4 362.07 23.61
 -9 13 -4 269.73 20.55
 9 14 -4 220.47 20.15
 -9 14 -4 228.27 19.33
 9 15 -4 98.17 14.33
 -9 15 -4 93.85 13.61
 9 16 -4 116.52 16.23
 -9 16 -4 104.04 14.83
 9 -15 5 -0.05 6.62
 9 -14 5 12.15 7.35
 -9 -14 -5 43.46 12.68
 9 -13 5 18.39 6.79
 -9 -13 -5 34.3 10.96
 9 -12 5 37.74 9.22
 -9 -12 -5 33.21 9.97
 9 -11 5 42.27 9.16
 9 -10 5 6.99 5.74
 9 -9 5 14.79 6.44
 9 -8 5 44.83 7.82
 -9 -7 -5 65.78 9.9
 -9 -7 5 39.21 8.24
 9 -7 5 34.98 7.84
 -9 -6 -5 56.04 8.74
 -9 -6 5 35.85 7.8
 -9 -5 -5 64.25 9.12
 -9 -5 5 55.99 8.62
 -9 -4 -5 35.78 7.78
 -9 -4 5 22.82 6.46
 9 -4 -5 33.1 6.56
 -9 -4 -5 39.81 7.04
 -9 -3 -5 158.27 12.6
 -9 -3 5 170.92 12.91
 9 -3 -5 158.88 12.1
 -9 -3 -5 143.23 11.81
 -9 -2 -5 77.67 9.29
 -9 -2 5 63.04 8.69
 9 -2 -5 86.05 9.12
 -9 -2 -5 98.72 9.5
 -9 -1 5 26.5 6.29
 -9 -1 -5 36.21 7.08
 -9 -1 5 28.97 5.72
 9 -1 5 31.79 5.88
 -9 -1 -5 27.01 6.14
 9 -1 -5 28.87 5.8
 -9 0 5 22.83 5.03
 9 0 5 41.02 6.27
 9 0 -5 26.77 5.61
 -9 0 -5 10.78 4.9
 -9 0 -5 28.33 6
 -9 0 5 33.93 6.53
 9 1 -5 31.15 5.58
 -9 1 -5 25.16 5.63
 -9 1 5 32.61 5.63
 9 1 5 32.43 5.77
 9 1 -5 30.81 5.17
 -9 1 5 35.45 6.74
 -9 1 -5 37.91 6.79
 -9 2 -5 78.64 8.99
 -9 2 5 60.64 8.85
 9 2 -5 76.59 8.44
 -9 2 -5 76.03 8.97
 -9 3 -5 132.99 11.96
 -9 3 5 158.9 13.54
 -9 3 -5 156.43 12.04
 9 3 -5 147.81 11.59
 9 4 -5 32.57 6.08
 -9 4 -5 40.48 7.09
 -9 4 5 38.2 7.3
 -9 4 -5 20.51 5.87
 9 5 -5 58.79 7.99
 -9 5 -5 62.24 8.77
 -9 5 5 55.71 8.79
 -9 5 -5 59.9 9.17
 9 6 -5 45.89 7.79
 -9 6 -5 36.04 6.8
 -9 7 -5 35.35 7.46
 9 7 -5 34.52 7.23
 9 7 -5 30.7 5.79
 9 8 -5 51.13 9.15
 -9 8 -5 40.67 7.93
 9 8 -5 58.16 7.85
 9 9 -5 19.29 7.18
 -9 9 -5 14.38 6.09
 9 9 -5 29.29 6.12
 9 10 -5 15.51 7.49
 -9 10 -5 25.83 7.92
 9 10 -5 24.81 6.4
 9 11 -5 72.21 12.39
 -9 11 -5 57.14 10.67
 9 12 -5 46.77 11.31
 -9 12 -5 31.2 9.5
 9 13 -5 30.27 9.54
 -9 13 -5 63.93 12.16
 9 14 -5 11.29 8.84
 -9 14 -5 30.2 10.28
 9 15 -5 -1.7 9.22
 -9 15 -5 -6.8 8
 9 -15 6 21.28 8.98
 9 -14 6 70.76 12.65
 9 -13 6 63.87 11.89
 9 -12 6 62.92 11.36
 9 -11 6 126.58 14.62
 9 -10 6 91.25 12.64
 9 -9 6 64.22 10.97
 9 -8 6 163.04 15.72
 9 -7 6 149.3 14.95
 -9 -6 -6 201.06 15.31
 -9 -6 6 170.71 13.86
 9 -6 6 155.13 14.76
 -9 -5 6 118.27 11.61
 -9 -5 -6 129.89 12.02
 9 -5 -6 142.7 13.21
 -9 -5 -6 110.54 12.34
 -9 -4 6 145.37 12.06
 -9 -4 -6 148.05 12.35
 9 -4 -6 138.34 12.92
 -9 -4 -6 172.02 14.84
 -9 -3 6 279.16 16.6
 -9 -3 -6 304.77 17.45
 9 -3 -6 314.74 18.57
 -9 -3 -6 295.82 18.67
 -9 -2 6 171.88 13.03
 -9 -2 -6 217.45 14.61
 9 -2 -6 207.67 15.2
 -9 -2 -6 237.05 16.34
 -9 -1 -6 144.99 12.17
 -9 -1 6 134.04 11.2
 -9 -1 -6 143.01 13
 9 -1 -6 161.2 12.95
 -9 0 -6 265.78 15.79
 -9 0 6 272.27 15.84
 9 0 -6 280.74 17.08
 -9 0 -6 274.72 17.49
 -9 1 -6 150.08 12.1
 -9 1 6 138.8 11.5
 -9 1 -6 158.26 13.28
 9 1 -6 154.42 12.94
 -9 2 -6 230.19 15.19
 -9 2 6 174.82 13.44
 9 2 -6 238.38 15.69
 -9 2 -6 216.36 15.55
 -9 3 -6 287.12 17.4
 -9 3 6 272.11 16.56
 9 3 -6 315.89 18.39
 -9 3 -6 270.19 17.39
 9 4 -6 152.93 13.48
 -9 4 -6 157 13.58
 -9 4 6 149.67 12.63
 -9 4 -6 156.86 13.21
 9 5 -6 113.67 12.02
 -9 5 -6 123.07 12.19
 -9 5 6 122.02 12.56
 -9 5 -6 124.31 12.42
 -9 6 -6 177.39 14.81
 9 6 -6 176.77 14.79
 -9 6 6 153.82 14.05
 -9 6 -6 171.28 15.24
 9 7 -6 161.4 14.78
 -9 7 -6 175.51 15.32
 -9 7 6 122.57 13.5
 -9 7 -6 142.48 14.19
 9 8 -6 178.82 15.92
 -9 8 -6 166.32 15.43
 9 8 -6 172.77 12.55
 9 9 -6 84.35 12.08
 -9 9 -6 70.63 11.04
 9 10 -6 98.02 12.74
 -9 10 -6 94.97 13.19
 9 11 -6 125.04 14.81
 -9 11 -6 126.41 15.1
 9 12 -6 51.16 11.45
 -9 12 -6 39.2 9.99
 9 13 -6 78.58 13.58
 -9 13 -6 94.97 14.77
 9 14 -6 72.29 14.31
 -9 14 -6 51.91 11.94
 9 -13 7 91.44 14.31
 9 -12 7 54.92 11.15
 9 -11 7 125.85 15.91
 9 -10 7 149.78 17.09
 9 -9 7 188.59 18.35
 9 -8 7 180.55 17.4
 9 -7 7 248.81 20.39
 9 -6 7 205.9 18.42
 9 -5 -7 298.34 20.77
 -9 -5 -7 289.58 20.85
 -9 -4 7 152.27 12.25
 -9 -4 -7 162.64 12.78
 9 -4 -7 137.51 14.04
 -9 -4 -7 154.03 15.23
 -9 -3 -7 209.26 14.09
 -9 -3 7 214.79 14.01
 9 -3 -7 202.26 16.39
 -9 -3 -7 208.86 16.93
 -9 -2 7 172.88 12.48
 -9 -2 -7 174.91 12.65
 9 -2 -7 186 15.79
 -9 -2 -7 183.41 15.81
 -9 -1 -7 444.72 19.81
 -9 -1 7 413.13 19.12
 9 -1 -7 424.29 23.55
 -9 -1 -7 406.07 23.34
 -9 0 7 378.08 18.11
 -9 0 -7 428.58 19.86
 9 0 -7 389.43 22.5
 -9 0 -7 415.53 23.8
 -9 1 -7 449.33 20.48
 -9 1 7 391.99 18.72
 9 1 -7 423.24 23.09
 -9 1 -7 399.18 22.91
 -9 2 7 154.77 11.93
 -9 2 -7 186.82 13.16
 -9 2 -7 149.06 14.26
 9 2 -7 199.32 16.22
 -9 3 -7 217.39 14.64
 -9 3 7 209.39 14.3
 -9 3 -7 183.27 16.11
 9 3 -7 221.22 16.69
 -9 4 -7 125.83 11.65
 -9 4 7 135.13 11.9
 9 4 -7 139.07 13.82
 -9 4 -7 159.49 14.88
 -9 5 -7 277.08 17.71
 -9 5 7 304.48 18.19
 -9 5 -7 290.1 20.19
 9 5 -7 270.32 19.69
 9 6 -7 227.99 18.25
 -9 6 -7 215 17.65
 -9 6 -7 221.97 16.41
 -9 6 7 200.2 15.21
 9 7 -7 258.44 20.09
 -9 7 -7 259.2 19.51
 -9 7 -7 275.64 18.6
 -9 7 7 247.62 17.75
 9 8 -7 185.4 17.28
 -9 8 -7 172.83 16.46
 -9 8 7 146.94 14.74
 -9 8 -7 169.86 16.49
 9 9 -7 235.85 20.19
 -9 9 -7 248.07 20.16
 9 10 -7 159.18 17.47
 -9 10 -7 149.63 17.3
 9 11 -7 171.87 18.23
 -9 11 -7 138.01 16.84
 9 12 -7 58.96 12.79
 -9 12 -7 59.42 11.63
 9 13 -7 115.22 16.98
 -9 13 -7 86.4 15.17
 9 -10 8 0.37 7.75
 9 -9 8 -2.22 7.17
 9 -8 8 -6.6 7.96
 9 -7 8 -1.78 7.47
 9 -6 8 2.9 8.83
 9 -6 -8 17.74 8.79
 -9 -6 -8 -3.14 7.27
 9 -5 8 3.05 7.41
 9 -5 -8 1.84 6.92
 -9 -5 -8 -5.54 8.65
 9 -4 -8 7.34 7.47
 -9 -4 -8 10.75 8.62
 9 -3 -8 -0.76 6.58
 -9 -3 -8 -0.59 8.33
 -9 -2 8 -7.57 6.75
 9 -2 -8 -0.64 6.03
 -9 -2 -8 -2.56 7.24
 -9 -1 8 0.47 5.42
 9 -1 -8 -12.59 7.43
 -9 -1 -8 -1.78 6.68
 9 0 -8 -0.24 6.14
 -9 0 -8 5.69 7.37
 -9 0 8 5.44 4.66
 9 1 -8 4.72 6.32
 -9 1 -8 18.69 9.12
 -9 1 8 0.65 4.5
 9 2 -8 9.73 7.93
 -9 2 -8 15.27 8.44
 9 3 -8 2.78 6.31
 -9 3 -8 12.16 8.79
 9 4 -8 7.86 7.71
 -9 4 -8 -1.34 7.12
 9 5 -8 1.42 7.02
 -9 5 -8 14.08 8.39
 9 6 -8 17.13 8.57
 -9 6 -8 12.91 7.44
 9 7 -8 1.23 7.24
 -9 7 -8 -1.2 6.58
 9 8 -8 -5.82 8.04
 -9 8 -8 -3.96 7.72
 9 9 -8 15.78 9.99
 -9 9 -8 2.31 7.27
 9 10 -8 1 8.79
 -9 10 -8 -8.03 8.62
 9 11 -8 4.84 8.9
 -9 11 -8 9.39 8.72
 9 -6 -9 64.25 14.17
 -9 -6 -9 70.71 13.75
 9 -5 9 124.14 15.98
 9 -5 -9 99.67 14.75
 -9 -5 -9 119.05 16.18
 9 -4 9 52.29 11.22
 9 -4 -9 54.79 12.04
 -9 -4 -9 48.39 12.14
 9 -3 -9 113.65 15.2
 -9 -3 -9 104.53 15.03
 -9 -2 9 88.19 12.6
 9 -2 -9 72.15 11.75
 -9 -2 -9 69.51 13.18
 -9 -1 9 176.54 16.14
 9 -1 -9 188.09 18.53
 -9 -1 -9 187.09 18.94
 -9 0 -9 138.59 16.59
 9 0 -9 163.18 17.66
 9 1 -9 184.78 18.62
 -9 1 -9 184.1 18.74
 9 2 -9 74.23 12.79
 -9 2 -9 83.73 13.89
 9 3 -9 142.64 17.13
 -9 3 -9 121.94 15.6
 9 4 -9 79.74 13.97
 -9 4 -9 41.72 10.53
 9 5 -9 92.1 13.48
 -9 5 -9 119.76 15.82
 9 6 -9 89.4 15.42
 -9 6 -9 66.18 12.23
 9 7 -9 147.38 17.92
 -9 7 -9 111.27 16.02
 9 8 -9 119.01 17.03
 -9 8 -9 101.9 15.46
 9 -3 -10 8.88 8.81
 -9 -3 -10 2.93 10.07
 9 -2 -10 77.36 14.32
 -9 -2 -10 128.68 17.63
 9 -1 -10 26.33 9.98
 -9 -1 -10 14.41 9.09
 9 0 -10 74 13.39
 -9 0 -10 72.26 13.58
 9 1 -10 21.86 10.63
 -9 1 -10 9.39 10.09
 9 2 -10 121.07 17.27
 -9 2 -10 66.96 13.65
 9 3 -10 7.73 9.89
 -9 3 -10 43.78 12.98
 -10 -16 0 23.18 11.5
 -10 -15 0 526.17 31.75
 -10 -14 0 0.4 7.61
 -10 -13 0 594.45 31.74
 -10 -12 0 4 6.49
 -10 -11 0 475.59 26.17
 -10 -10 0 16.09 7.55
 -10 -10 0 -2.28 5.4
 -10 -9 0 1047.61 40.24
 10 -9 0 967.96 22.35
 -10 -9 0 944.89 35.5
 -10 -8 0 5.68 6.1
 10 -8 0 5.91 2.11
 -10 -8 0 1.58 4.66
 -10 -7 0 2591.77 67.96
 10 -7 0 2453.49 46.85
 -10 -7 0 2526.13 60.87
 -10 -6 0 7.21 5.63
 10 -6 0 14.91 2.8
 -10 -6 0 3.22 4.2
 -10 -5 0 386.43 21.41
 -10 -5 0 384.9 17.71
 -10 -4 0 5.12 5.36
 -10 -4 0 7.65 3.6
 -10 -3 0 1493.57 46.22
 -10 -3 0 1566.35 38.1
 -10 -2 0 6.18 4.6
 -10 -2 0 4.44 2.82
 -10 -1 0 1878.37 53.22
 -10 -1 0 1952.15 41.27
 -10 0 0 14.04 6.06
 10 0 0 13.29 4.51
 -10 0 0 14.54 2.81
 -10 1 0 1885.54 54.05
 10 1 0 1961.66 48.03
 -10 2 0 -0.13 5.55
 10 2 0 3.2 3.99
 10 3 0 1521.78 27.81
 -10 3 0 1548.02 28.03
 -10 3 0 1462.45 46.54
 10 3 0 1566.53 41.97
 -10 3 0 1558.2 28.25
 10 3 0 1518.73 27.71
 -10 4 0 2.47 1.56
 10 4 0 5.63 2.26
 -10 4 0 1.08 6.43
 10 4 0 0.49 4.13
 -10 4 0 5.28 1.82
 10 4 0 4.25 1.49
 10 5 0 394.43 19.05
 -10 -16 1 90.43 15.65
 -10 -16 -1 73.11 14.19
 -10 -15 1 6.86 7.25
 -10 -15 -1 1.36 6.88
 -10 -14 1 74.07 13.09
 -10 -14 -1 106.45 14.71
 -10 -13 1 -1.57 6.91
 -10 -13 -1 2.56 5.75
 -10 -12 1 75.5 11.27
 -10 -12 -1 86.4 12.1
 10 -11 1 6.16 3.16
 -10 -11 1 8.35 6.35
 -10 -11 -1 19.96 7.41
 -10 -10 -1 101.39 13.52
 -10 -10 1 130.27 15.15
 10 -10 1 106.77 7.74
 -10 -10 1 108.03 12.83
 -10 -10 -1 110.54 12.59
 -10 -9 -1 -6.53 6.86
 -10 -9 1 -0.44 6.61
 10 -9 1 0.39 2.78
 -10 -9 1 1.68 4.53
 -10 -9 -1 -2.09 4.95
 -10 -8 -1 283.59 20.32
 -10 -8 1 266.07 19.49
 10 -8 1 266.14 12.2
 -10 -8 -1 296.36 17.93
 -10 -8 1 279.76 17.67
 -10 -7 -1 13.86 5.31
 -10 -7 1 11.95 5.77
 10 -7 1 18.94 3.67
 -10 -7 1 18.83 5.84
 -10 -7 -1 31.59 6.74
 -10 -6 1 236.51 17.6
 -10 -6 -1 225.02 17.07
 10 -6 -1 208.32 5.39
 -10 -6 -1 242.92 14.65
 -10 -6 1 220.5 14.29
 -10 -5 -1 49.07 8.42
 -10 -5 1 41.05 7.93
 -10 -5 1 48.26 6.89
 -10 -5 -1 63.11 7.51
 -10 -4 -1 194.53 14.98
 -10 -4 1 177.75 14.34
 -10 -4 -1 171.39 11.42
 -10 -4 1 169.67 11.38
 -10 -3 -1 25.85 6.76
 -10 -3 1 21.56 6.39
 10 -3 1 24.66 5.23
 -10 -3 1 21.78 4.78
 -10 -3 -1 25.55 4.53
 -10 -2 -1 362.96 20.14
 -10 -2 1 359.44 20.1
 10 -2 1 354.3 16.83
 10 -2 -1 356.6 10.71
 -10 -2 -1 346.65 14.48
 -10 -1 -1 2.21 4.75
 -10 -1 1 -9.27 6.21
 10 -1 1 0.07 3.54
 10 -1 -1 4.88 1.96
 -10 -1 -1 2.94 2.14
 -10 0 -1 408.98 21.39
 -10 0 1 401.87 21.24
 10 0 1 420.94 18.83
 10 0 -1 426.52 14.2
 -10 0 -1 405.11 13.47
 -10 1 -1 -0.6 5.18
 -10 1 1 1.25 5.07
 10 1 1 4.6 4.37
 10 1 -1 5.58 2.51
 -10 1 -1 4.72 1.93
 -10 2 1 352.91 8.13
 -10 2 -1 331.32 20.11
 -10 2 1 306.79 19.39
 10 2 -1 376.31 14.73
 10 2 -1 353.51 17.11
 10 2 1 371.25 17.87
 10 2 -1 328.14 7.65
 -10 2 -1 351.67 9.48
 -10 2 -1 347.98 8.06
 10 3 -1 20.61 2.37
 -10 3 -1 20.44 2.35
 -10 3 1 23.75 2.78
 10 3 1 22.36 2.35
 -10 3 -1 9.94 4.93
 -10 3 1 23.22 6.31
 10 3 1 18.98 5.38
 10 3 -1 22.82 5.57
 10 3 -1 20.79 3.86
 -10 4 -1 170.8 7.99
 10 4 -1 174.76 8.08
 -10 4 -1 162.22 14.8
 -10 4 1 162.61 15.02
 10 4 -1 182.35 12.78
 10 4 -1 176.79 11.11
 -10 4 1 187.32 8.36
 10 4 1 189.99 8.09
 10 5 -1 46.35 4.56
 -10 5 -1 62.02 5.21
 10 5 -1 53.19 7.25
 -10 5 1 47.56 4.86
 10 5 1 54.65 4.94
 10 6 -1 239.8 11.49
 -10 6 -1 229.85 11
 10 6 -1 229.04 14.57
 -10 6 1 232.71 11.45
 10 6 1 239.88 11.27
 10 7 -1 11.36 4.04
 -10 7 -1 26.57 4.86
 10 7 -1 22 5.87
 -10 7 1 22.02 4.41
 10 7 1 14.38 3.85
 10 8 -1 289.25 14.72
 -10 8 -1 280.81 14.16
 10 8 1 268.77 13.84
 10 9 -1 7.25 4.73
 -10 9 -1 5.25 3.78
 -10 10 -1 110.58 10.44
 10 10 -1 116.89 10.78
 10 11 -1 7.42 4.51
 -10 11 -1 4.66 5.02
 10 12 -1 56.68 9.12
 -10 12 -1 79.34 10.44
 10 13 -1 0.7 5.33
 -10 13 -1 9.11 6.53
 10 14 -1 85.05 11.85
 -10 14 -1 85.51 12.09
 10 15 -1 -4.63 6.89
 -10 15 -1 2.16 6.32
 10 16 -1 84.35 13.21
 -10 16 -1 72.64 12.62
 10 17 -1 12.52 8.05
 -10 17 -1 6.65 8.74
 -10 -15 -2 193.5 19.87
 -10 -14 2 1.19 7.72
 -10 -14 -2 -7.01 7.63
 -10 -13 -2 179.71 18.12
 -10 -13 2 139.49 15.72
 10 -12 2 4.06 3.63
 10 -12 2 0.73 3.99
 -10 -12 2 -2.31 6.75
 -10 -12 -2 -0.43 6.2
 10 -11 2 228.82 13.59
 10 -11 2 251.35 14.04
 -10 -11 -2 218.52 18.18
 -10 -11 2 247.66 19.18
 10 -10 2 2.24 3.12
 10 -10 2 -0.64 3.89
 -10 -10 2 8.94 7.3
 -10 -10 -2 5.88 6.02
 10 -10 -2 -0.85 1.77
 -10 -9 2 308.12 21.81
 -10 -9 -2 324.54 22.73
 10 -9 2 341.3 16.42
 10 -9 2 315.92 15.48
 10 -9 -2 343.59 10.46
 -10 -9 -2 313.24 20.31
 -10 -9 2 324.59 20.67
 -10 -8 -2 28.23 8.32
 -10 -8 2 10.02 6.56
 10 -8 2 20.96 4.97
 10 -8 2 23.59 4.9
 -10 -8 2 15.32 5.66
 -10 -8 -2 15.36 5.74
 -10 -7 -2 192.47 16.37
 -10 -7 2 173.75 15.6
 10 -7 2 200.4 12.45
 10 -7 2 205.18 12.03
 -10 -7 -2 215.62 15.04
 -10 -6 2 9.35 6.31
 -10 -6 -2 -14.04 6.63
 10 -6 2 -4.85 3.87
 -10 -6 -2 -2.28 3.75
 -10 -5 -2 637.13 28.4
 -10 -5 2 618.19 28.31
 10 -5 2 601.98 22.86
 -10 -5 -2 623.26 24.37
 10 -5 -2 674.66 16.39
 -10 -4 -2 3.61 5.02
 -10 -4 2 6.18 5.2
 10 -4 2 2.8 3.53
 10 -4 -2 2.39 1.22
 10 -4 -2 0.19 1.53
 -10 -4 -2 -3.19 3.19
 -10 -3 2 250.38 17.08
 -10 -3 -2 248.57 17.15
 10 -3 -2 246.09 8.92
 -10 -3 -2 243.49 13.16
 10 -3 2 263.59 14.54
 10 -3 -2 244.21 9.73
 -10 -2 -2 19.35 6.03
 -10 -2 2 14.86 5.63
 10 -2 2 25.44 5.64
 10 -2 -2 19.39 3.06
 -10 -2 -2 23.26 4.27
 10 -2 -2 19.78 3.19
 -10 -1 -2 495.64 24.59
 -10 -1 2 530.35 25.04
 10 -1 -2 518.62 16.71
 -10 -1 -2 519.49 17.64
 10 -1 2 514.53 21.19
 10 -1 -2 554.1 17.04
 -10 0 2 -1.84 1.62
 10 0 2 4.43 1.58
 -10 0 -2 13.82 5.74
 -10 0 2 -1.23 4.87
 10 0 2 8.95 4.94
 10 0 -2 4.3 2.79
 10 0 -2 -1.14 1.59
 -10 0 -2 0.8 1.4
 -10 0 -2 2.75 2.29
 10 0 -2 1.35 2.62
 -10 1 2 544.52 14.04
 10 1 2 530.57 13.57
 -10 1 -2 515.86 25.17
 -10 1 2 518.65 25.1
 10 1 -2 553.03 19.59
 -10 1 -2 521.1 15.58
 10 1 2 521.06 22.05
 10 1 -2 525.25 18.57
 10 1 -2 523.56 13.68
 -10 1 -2 528.49 13.97
 -10 2 -2 11.93 5.67
 -10 2 2 15.3 5.56
 -10 2 2 16.42 2.66
 10 2 2 17.55 2.62
 10 2 -2 17.69 2.91
 -10 2 -2 23.19 3.26
 -10 2 -2 18.5 2.72
 10 2 -2 22.83 4.1
 -10 3 2 254.85 10.41
 10 3 2 253.89 10.02
 10 3 -2 246.6 9.91
 -10 3 -2 270.79 10.55
 -10 3 -2 239 17.67
 -10 3 2 264.11 18.28
 -10 3 -2 252.02 7.9
 10 3 -2 252.83 13.89
 10 3 -2 255.06 13.49
 10 4 -2 -1.24 2.22
 -10 4 2 -0.41 2.3
 -10 4 -2 1.22 2.21
 10 4 2 3.59 2.11
 -10 4 -2 -2.84 4.88
 -10 4 2 -3.85 5.66
 10 4 -2 0.36 3.58
 10 5 -2 630.73 19.94
 -10 5 -2 627.11 19.8
 10 5 -2 581.55 23.38
 -10 5 2 650.74 20.42
 10 5 2 616.94 19.35
 -10 6 2 1.21 2.5
 10 6 2 2.09 2.77
 10 6 -2 3.69 3.38
 -10 6 -2 2.42 2.84
 10 6 -2 4.66 4.37
 10 7 -2 205.97 12.12
 -10 7 -2 189.66 11.52
 10 7 -2 243 15.11
 10 7 2 217.65 12.06
 -10 8 -2 19.12 5.39
 10 8 -2 14.39 5.05
 10 8 -2 35.99 6.83
 -10 8 2 36.74 6.05
 10 8 2 32.48 5.08
 10 9 -2 354.05 18.05
 -10 9 -2 298.71 16.41
 10 10 -2 -2.05 4.65
 -10 10 -2 -0.54 4.2
 10 11 -2 223.47 15.91
 -10 11 -2 225.92 15.79
 10 12 -2 0.76 6.19
 -10 12 -2 1.99 5.36
 10 13 -2 127.48 13.65
 -10 13 -2 129.26 13.47
 10 14 -2 -2.27 6.81
 -10 14 -2 1.34 6.41
 10 15 -2 163.92 16.42
 -10 15 -2 145.07 15.53
 10 16 -2 -20.47 8.93
 -10 16 -2 -19.56 9.74
 10 17 -2 64.24 12.64
 -10 17 -2 53.1 11.42
 -10 -15 -3 7.17 8.15
 -10 -14 -3 387.98 27.75
 10 -13 3 4.2 4.87
 -10 -13 -3 15.1 8.17
 10 -12 3 486.66 22.77
 -10 -12 -3 470.62 29.11
 10 -11 3 5.84 3.86
 10 -11 3 6.05 4.83
 -10 -11 -3 -3.03 6.55
 10 -10 3 857.83 30.86
 10 -10 3 956.84 28.73
 -10 -10 -3 938.17 37.98
 -10 -9 -3 2.6 6.84
 -10 -9 3 18.35 8.46
 10 -9 3 7.75 4.35
 10 -9 3 10.15 3.8
 -10 -9 -3 22.02 7.62
 -10 -8 -3 429.96 24.6
 -10 -8 3 425.59 24.9
 -10 -8 -3 435.96 23.41
 10 -8 3 384.99 19.17
 10 -8 3 362.08 17.33
 -10 -7 -3 17.24 7.52
 -10 -7 3 3.33 5.35
 10 -7 3 8.95 4.51
 10 -7 3 6.94 4.36
 -10 -7 -3 8.85 4.86
 -10 -6 -3 1010.84 37.38
 -10 -6 3 954.76 36.3
 -10 -6 -3 939.53 33.31
 10 -6 3 961.18 29.92
 -10 -5 -3 11.48 6.69
 -10 -5 3 0.64 6.66
 10 -5 3 1.2 3.49
 -10 -4 3 1866.82 52.25
 -10 -4 -3 1842.49 52.79
 10 -4 3 1805 45.9
 -10 -3 -3 38.36 7.7
 -10 -3 3 27.37 6.52
 10 -3 -3 34.15 3.2
 10 -3 3 27.22 5.9
 -10 -2 -3 889.5 33.09
 -10 -2 3 850.62 32.18
 10 -2 -3 891.06 21.87
 -10 -2 -3 885.83 24.19
 10 -2 -3 920.52 25.9
 -10 -1 3 7.22 2.22
 10 -1 3 -1.57 2.53
 -10 -1 -3 2.65 4.81
 -10 -1 3 9.52 4.83
 10 -1 -3 6.37 2.33
 10 -1 -3 6.01 2.9
 10 -1 -3 3.21 2.38
 -10 -1 -3 2.55 2.59
 -10 0 3 1461.97 32.64
 10 0 3 1378.47 31.68
 -10 0 3 1380.61 42.89
 -10 0 -3 1349.5 42.72
 10 0 -3 1458.18 34.45
 10 0 -3 1409.18 35.97
 10 0 -3 1375.39 31.73
 -10 0 -3 1411.13 32.62
 -10 1 -3 6 4.67
 -10 1 3 10.15 4.96
 10 1 -3 6.52 2.38
 -10 1 -3 6.43 3.04
 -10 1 3 3.62 2.1
 10 1 3 5.66 2.32
 10 1 -3 7.05 3.47
 -10 2 3 939.84 24.85
 10 2 3 875.06 23.62
 -10 2 3 862.53 33.26
 -10 2 -3 895.56 33.91
 10 2 -3 939.97 28.09
 10 2 -3 893.62 28
 10 2 -3 851.03 23.5
 -10 2 -3 867.61 24.16
 10 3 -3 33.69 4.61
 -10 3 -3 38.23 4.89
 -10 3 3 34.47 4.63
 10 3 3 36.39 4.8
 -10 3 -3 30.16 7.5
 -10 3 3 24.53 6.53
 10 3 -3 34.65 5.52
 -10 4 -3 1884.66 54.84
 -10 4 3 1751.79 53.53
 10 4 -3 1776.82 42.03
 -10 4 -3 1882.34 42.87
 10 4 3 1964.42 42.95
 -10 4 3 1927.23 43.69
 10 5 -3 5.8 3.66
 -10 5 -3 9.8 4.18
 -10 5 3 6.08 3.39
 10 5 3 4.47 2.93
 10 5 -3 0.73 3.82
 10 6 -3 973.62 29.54
 -10 6 -3 945.22 29
 10 6 -3 938.27 31.26
 -10 6 -3 992.88 20.81
 10 6 3 921.08 28.27
 10 7 -3 8.62 4.58
 -10 7 -3 3.87 3.69
 -10 7 3 9.12 4.36
 10 7 3 9.66 4.21
 10 7 -3 4.79 4.26
 -10 7 -3 6.13 1.57
 10 8 -3 416.61 19.91
 -10 8 -3 418.09 19.45
 10 8 -3 418.3 20.11
 10 9 -3 2.42 4.53
 -10 9 -3 5.49 4.92
 10 9 -3 14.72 5.28
 10 10 -3 959.31 34.59
 -10 10 -3 933.79 33.46
 10 11 -3 1.83 5.3
 -10 11 -3 -2.36 6.02
 10 12 -3 503.38 26.3
 -10 12 -3 489.56 25.1
 10 13 -3 26.82 8.26
 -10 13 -3 7.9 6.87
 -10 14 -3 360.58 23.13
 10 14 -3 224.11 19.69
 10 15 -3 -1.59 7.37
 -10 15 -3 2.19 6.43
 10 16 -3 156.55 17.06
 -10 16 -3 152.3 16.92
 10 17 -3 -2.91 9.25
 -10 -14 -4 -1.17 7.09
 10 -13 4 8.46 6.67
 -10 -13 -4 6.37 7.35
 10 -12 4 0.26 4.92
 -10 -12 -4 3.98 7.68
 10 -11 4 -9.35 6.4
 -10 -11 -4 3.4 7.32
 10 -10 4 12.19 5.61
 -10 -10 -4 8.95 7.24
 10 -9 4 5.4 5.11
 -10 -9 -4 -1.26 6.37
 -10 -8 4 5.74 7.49
 10 -8 4 -0.79 5.1
 -10 -7 -4 -4.75 6.17
 -10 -7 4 1.7 5.65
 10 -7 4 -0.97 4.49
 -10 -6 -4 5.35 5.32
 -10 -6 4 5.4 5.78
 -10 -5 4 4.81 5.13
 -10 -5 -4 -5.38 5.75
 -10 -4 -4 -0.67 5.25
 -10 -4 4 4.95 4.67
 -10 -3 -4 -4.47 5.42
 -10 -3 4 3.77 5.07
 10 -3 -4 4.56 3.74
 -10 -3 -4 -0.66 3.5
 10 -2 4 8.93 3.53
 -10 -2 -4 11.63 5.8
 -10 -2 4 17.55 6.37
 10 -2 -4 8.61 2.76
 10 -2 -4 14.24 4.27
 -10 -2 -4 0.39 3.35
 10 -1 4 2.01 2.51
 -10 -1 4 -0.32 2.85
 -10 -1 -4 -1.57 4.9
 -10 -1 4 2.83 4.8
 10 -1 -4 2.42 2.51
 10 -1 -4 -1.92 3
 -10 -1 -4 0.85 3.14
 10 0 -4 57.11 6.83
 -10 0 4 58.73 6.46
 10 0 4 46.43 5.46
 -10 0 -4 50.71 6.23
 10 0 -4 38.39 5.28
 -10 0 -4 55.06 8.52
 -10 0 4 38.6 7.42
 10 1 -4 1.73 3.21
 -10 1 -4 -1.9 3.72
 -10 1 4 -0.23 2.88
 10 1 4 3.2 2.76
 -10 1 -4 -9.58 5.55
 -10 1 4 6.75 4.86
 10 2 4 11.39 3.53
 10 2 -4 9.42 3.62
 -10 2 -4 14.58 4.49
 10 2 -4 16.36 4.44
 -10 2 -4 5.47 5.02
 -10 2 4 6.27 5.51
 10 3 4 -4.07 2.91
 10 3 -4 4.22 3.78
 -10 3 -4 -7.51 4.07
 -10 3 4 2.48 4.75
 -10 3 -4 2.55 5.16
 10 4 4 3.86 3.1
 10 4 -4 10.48 4.03
 -10 4 -4 7.31 4.11
 -10 4 -4 5.77 5.45
 -10 4 4 -4.36 4.86
 10 5 -4 -3.14 3.96
 -10 5 -4 5.43 4.55
 -10 5 4 -1.2 3.5
 10 5 4 -2.21 3.06
 -10 5 -4 -6.95 7.08
 -10 5 4 0.53 6.07
 10 6 -4 15.67 6.04
 -10 6 -4 9.72 4.81
 10 6 -4 7.04 4.29
 10 7 -4 2.98 4.45
 -10 7 -4 4.76 4.28
 10 7 -4 5.99 4.28
 10 8 -4 11.81 5.55
 -10 8 -4 1.64 4.73
 10 8 -4 3.19 4.4
 -10 9 -4 6.46 5.62
 10 9 -4 1.93 5.23
 10 9 -4 1.76 4.8
 10 10 -4 10.61 6
 -10 10 -4 19.38 6.52
 10 11 -4 1.29 7
 -10 11 -4 4.44 6.5
 10 12 -4 4.27 7.09
 -10 12 -4 4.77 5.92
 10 13 -4 -11.18 7.63
 -10 13 -4 -3.17 7.62
 10 14 -4 -1.36 7.43
 -10 14 -4 -8.23 7.69
 10 15 -4 -17.08 9.73
 -10 15 -4 15.48 8.47
 10 16 -4 1.74 7.53
 -10 16 -4 -3.52 8.85
 10 -14 5 93.43 12.72
 10 -13 5 -0.51 6.3
 -10 -13 -5 26.93 11.93
 10 -12 5 408.67 25.04
 -10 -12 -5 466.51 30.41
 10 -11 5 3.63 5.76
 -10 -11 -5 -5.91 7.74
 10 -10 5 218.91 17.27
 10 -9 5 -4.48 6.27
 -10 -8 5 327.5 21.25
 10 -8 5 286.12 19.38
 -10 -7 -5 9.2 6.88
 -10 -7 5 -1.56 5.65
 10 -7 5 -4.46 5.54
 -10 -6 -5 333.38 21.01
 -10 -6 5 335.2 20.92
 -10 -5 -5 8.27 5.94
 -10 -5 5 2.28 5.42
 -10 -4 -5 617.61 27.41
 -10 -4 5 578.49 26.28
 10 -4 -5 595.92 24.61
 -10 -4 -5 583.46 24.54
 -10 -3 -5 -2.4 5.48
 -10 -3 5 4.84 4.88
 10 -3 -5 2.93 4.09
 -10 -3 -5 3.21 4.32
 -10 -2 -5 721.31 29.37
 -10 -2 5 714.56 29.03
 10 -2 -5 766.24 27.44
 -10 -2 -5 788.08 28.01
 -10 -1 -5 -6.4 5.21
 -10 -1 5 -2.38 4.68
 -10 -1 5 3.34 3.48
 10 -1 5 -2.11 3.44
 10 -1 -5 -0.25 3.78
 -10 -1 -5 2.25 3.85
 -10 0 -5 120.48 11.75
 -10 0 5 142.44 12.42
 -10 0 5 161.73 11.57
 10 0 5 134.86 10.52
 -10 0 -5 104.39 10.24
 10 0 -5 151.72 11.29
 10 1 -5 0.49 4.01
 -10 1 -5 -2.07 3.92
 -10 1 5 -0.02 4.23
 10 1 5 3.09 3.79
 -10 1 -5 -13.1 6.24
 -10 1 5 4.46 4.49
 10 1 -5 3.47 3.63
 -10 2 5 717.67 29.01
 -10 2 -5 714.77 29.23
 -10 2 -5 675.34 26.05
 10 2 -5 763.05 26.64
 10 3 -5 3.88 4.26
 -10 3 -5 1.24 4.23
 -10 3 -5 0.65 6.28
 -10 3 5 0.5 5.01
 10 4 -5 551.98 23.62
 -10 4 -5 586.13 24.07
 -10 4 -5 601.93 27.69
 -10 4 5 574.09 26.96
 10 5 -5 3.48 4.51
 -10 5 -5 22.85 6.46
 -10 5 5 15.73 6.61
 -10 5 -5 8.93 5.61
 10 6 -5 342.13 18.89
 -10 6 -5 329.13 19.01
 -10 6 5 301.06 21.21
 -10 6 -5 368.42 22.56
 10 7 -5 1.79 5.28
 -10 7 -5 -2.36 5.26
 10 7 -5 -9.64 5.62
 10 8 -5 312.56 19.65
 -10 8 -5 307.98 18.88
 10 8 -5 331.65 18.15
 10 9 -5 -7.3 6.8
 -10 9 -5 0.99 5.56
 10 9 -5 -5.88 5.33
 10 10 -5 246.67 18.92
 -10 10 -5 212.03 17.48
 10 10 -5 245.71 15.23
 10 11 -5 16.55 8.79
 -10 11 -5 3.81 6.28
 10 12 -5 492.19 28.29
 -10 12 -5 428.4 26.36
 10 13 -5 5.94 8.96
 -10 13 -5 6.56 7.88
 10 14 -5 116.01 15.66
 -10 14 -5 95.47 13.55
 10 15 -5 13.89 8.86
 -10 15 -5 7.02 9.1
 10 -14 6 1.37 8.08
 10 -13 6 115.77 14.6
 10 -12 6 -2.52 7.25
 10 -11 6 182 17.15
 10 -10 6 0.81 6.08
 10 -9 6 195.23 16.98
 10 -8 6 14.39 8.07
 10 -7 6 322.71 21.58
 -10 -6 -6 12.63 6.66
 -10 -6 6 6.38 6.01
 10 -6 6 2.64 5.99
 -10 -5 -6 334.44 20.35
 -10 -5 6 258.67 17.95
 -10 -4 -6 2.94 5.01
 -10 -4 6 -4.47 5.32
 10 -4 -6 6.73 5.16
 -10 -4 -6 -6.03 6.09
 -10 -3 6 410.25 21.18
 -10 -3 -6 425.25 22.06
 10 -3 -6 451.62 22.3
 -10 -3 -6 410.08 22.21
 -10 -2 -6 1.22 4.68
 -10 -2 6 -5.93 5.76
 10 -2 -6 -0.93 4.67
 -10 -2 -6 -2.71 5.86
 -10 -1 6 408.42 20.71
 -10 -1 -6 391.29 20.66
 10 -1 -6 372.56 20.1
 -10 -1 -6 416.76 21.46
 -10 0 -6 16.74 5.54
 -10 0 6 25.35 6.22
 10 0 -6 32.52 6.95
 -10 0 -6 28.67 6.73
 -10 1 -6 349.6 19.65
 -10 1 6 361.08 19.66
 10 1 -6 388.6 20.49
 -10 1 -6 406.74 21.36
 -10 2 -6 -6.99 5.89
 -10 2 6 -0.45 5.57
 10 2 -6 5.07 5.46
 -10 2 -6 -1.97 4.68
 -10 3 -6 395.18 21.3
 -10 3 6 386.42 20.98
 10 3 -6 422.93 21.47
 -10 3 -6 416.07 21.86
 10 4 -6 -6.19 5.07
 -10 4 6 -0.3 4.96
 -10 4 -6 -0.74 5.04
 10 5 -6 308.56 19.48
 -10 5 -6 292.64 18.85
 -10 5 -6 275.57 19.03
 -10 5 6 269.33 18.54
 10 6 -6 6.8 5.9
 -10 6 -6 6.56 5.29
 -10 6 6 10.76 6.47
 -10 6 -6 3.53 5.91
 10 7 -6 349.19 21.22
 -10 7 -6 330.34 20.37
 -10 7 -6 307.32 21.36
 -10 7 6 319.53 21.87
 10 8 -6 -0.8 5.64
 -10 8 -6 -10.52 6.82
 10 8 -6 3.72 5.27
 -10 8 -6 -10.98 6.92
 -10 8 6 -10.9 7.86
 10 9 -6 200.11 17.38
 -10 9 -6 187.24 16.79
 10 10 -6 7.2 7.34
 -10 10 -6 8.06 7.34
 10 11 -6 178.59 17.77
 -10 11 -6 188.31 17.79
 10 12 -6 10.62 8.22
 -10 12 -6 -10.86 7.9
 10 13 -6 142.38 17.52
 -10 13 -6 123.41 16.28
 10 14 -6 -9.67 9.8
 -10 14 -6 -15.15 9.69
 10 -12 7 13.44 7.62
 10 -11 7 21.84 9.68
 10 -10 7 34.85 9.71
 10 -9 7 -4.89 7.92
 10 -8 7 44.61 9.63
 10 -7 7 0.79 6.66
 10 -6 7 77.31 12.7
 -10 -5 -7 -3 5.37
 -10 -5 7 8.61 5.37
 10 -5 -7 4.12 5.98
 -10 -5 -7 5.72 7.82
 -10 -4 -7 54.25 8.73
 -10 -4 7 48.7 8.37
 10 -4 -7 37.54 8.86
 -10 -4 -7 52.68 10
 -10 -3 -7 -7.99 6.16
 -10 -3 7 5.74 5.29
 10 -3 -7 -2.48 6.47
 -10 -3 -7 3.4 6.31
 -10 -2 -7 76.63 9.56
 -10 -2 7 60.94 8.55
 10 -2 -7 50.17 9.27
 -10 -2 -7 53.38 9.67
 -10 -1 -7 -2.68 5.64
 -10 -1 7 -3.51 5.41
 10 -1 -7 4.46 6.64
 -10 -1 -7 2.94 6.31
 10 0 -7 143.3 13.89
 -10 0 -7 141.76 14.13
 -10 0 7 137.22 11.98
 -10 0 -7 142.47 12.07
 10 1 -7 5.42 5.28
 -10 1 -7 10.74 6.6
 -10 1 -7 17.95 7.2
 -10 1 7 9.41 5.05
 10 2 -7 73.13 10.62
 -10 2 -7 68.33 10.76
 -10 2 -7 51.55 8.12
 -10 2 7 48.53 7.83
 10 3 -7 4.08 6.65
 -10 3 -7 2.74 6.38
 -10 3 -7 2.4 5.11
 -10 3 7 5.93 5.42
 10 4 -7 42.56 9.27
 -10 4 -7 27.51 8.01
 -10 4 -7 38.22 7.92
 -10 4 7 47.34 7.94
 10 5 -7 6.2 6.25
 -10 5 -7 6.88 6.58
 -10 5 -7 1.99 6.04
 -10 5 7 -1.75 5.68
 10 6 -7 67.76 11.14
 -10 6 -7 73.81 11.94
 -10 6 7 63.5 10.09
 -10 6 -7 49.87 9.32
 10 7 -7 -11.52 8
 -10 7 -7 -1.67 6.43
 -10 7 7 -5.24 6.47
 -10 7 -7 -6.86 6.9
 10 8 -7 62.35 10.94
 -10 8 -7 62.12 10.58
 -10 8 7 57.22 10.91
 -10 8 -7 37.03 9.92
 10 9 -7 7.01 8.24
 -10 9 -7 -4.14 7.77
 10 10 -7 61.06 12.29
 -10 10 -7 51.36 10.91
 10 11 -7 -18.19 9.77
 -10 11 -7 8.16 7.33
 10 12 -7 7.56 8.89
 -10 12 -7 25.4 11.05
 10 -9 8 469.69 30.36
 10 -8 8 6.25 8.19
 10 -7 8 467.97 29.6
 10 -6 8 -2.26 7.56
 10 -5 8 477.68 29.24
 10 -5 -8 447.58 27.1
 -10 -5 -8 386.06 26.07
 10 -4 -8 -0.16 6.4
 -10 -4 -8 -5.64 7.77
 10 -3 -8 318.29 22.4
 -10 -3 -8 362.72 24.81
 10 -2 -8 5.83 7.14
 -10 -2 -8 -1.26 7.36
 10 -1 -8 812.33 35.93
 -10 -1 -8 833.87 37.12
 10 0 -8 3.44 6.64
 -10 0 -8 -12.31 8.24
 -10 1 -8 808.63 36.13
 10 1 -8 772.15 34.99
 10 2 -8 8.54 6.87
 -10 2 -8 -4.58 6.82
 10 3 -8 331.74 22.71
 -10 3 -8 299.51 22.31
 10 4 -8 -2.82 7.27
 -10 4 -8 -9.9 7.33
 10 5 -8 423.45 26.65
 -10 5 -8 475.7 27.72
 10 6 -8 7.24 7.6
 -10 6 -8 -7.06 7.39
 -10 7 -8 470.39 28.68
 10 7 -8 477 29.11
 10 8 -8 4.27 8.52
 -10 8 -8 -3.51 7
 10 9 -8 480.85 30.13
 -10 9 -8 469.3 29.39
 10 10 -8 -16.26 9.64
 -10 10 -8 -14.33 7.97
 -10 -5 -9 1.31 9.15
 10 -5 -9 -1.14 7.31
 10 -4 -9 12.92 8.84
 -10 -4 -9 24.66 9.7
 10 -3 -9 8.23 8.67
 -10 -3 -9 -15.25 9.24
 10 -2 -9 38.23 9.93
 -10 -2 -9 40.14 11.82
 10 -1 -9 -2.51 7.62
 -10 -1 -9 8.25 7.32
 10 0 -9 47 11.58
 -10 0 -9 74.88 13.69
 10 1 -9 2.86 8.18
 -10 1 -9 -9.67 8.93
 10 2 -9 32.88 10.46
 -10 2 -9 50.74 11.8
 10 3 -9 -4.05 8.36
 -10 3 -9 -0.41 7.06
 10 4 -9 23.83 9.02
 -10 4 -9 10.04 7.41
 10 5 -9 -1.23 7.86
 -10 5 -9 -2.33 7.99
 10 6 -9 39.84 10.56
 -10 6 -9 25.09 9.45
 10 7 -9 -7.26 10.14
 -10 7 -9 -14.58 10.3
 10 8 -9 36.58 12.11
 10 -2 -10 -2.87 9.87
 10 -1 -10 50.25 11.59
 -10 -1 -10 68.65 14.36
 10 0 -10 15.51 9.72
 -10 0 -10 -5.43 9.07
 10 1 -10 79.31 14.98
 -10 1 -10 77.67 13.62
 10 2 -10 6.22 8.94
 -11 -15 0 12.66 9.35
 -11 -14 0 4.81 8.25
 -11 -13 0 10.89 8.93
 -11 -12 0 0.15 7.15
 -11 -11 0 -3.42 6.64
 -11 -10 0 -0.9 7.56
 -11 -10 0 -3.89 5.15
 -11 -9 0 7.48 7.22
 11 -9 0 -2.06 2.1
 -11 -9 0 0.87 5.78
 -11 -8 0 1.63 6.56
 11 -8 0 -0.08 1.92
 -11 -8 0 -0.64 4.65
 -11 -7 0 4.18 5.67
 11 -7 0 1.27 1.9
 -11 -7 0 -4 4.9
 -11 -6 0 -8.1 7.2
 -11 -6 0 0.69 4.12
 -11 -5 0 -9.46 6.68
 -11 -5 0 0.72 3.56
 -11 -4 0 -0.08 5.7
 -11 -4 0 1.06 3.4
 -11 -3 0 -2.02 4.73
 -11 -3 0 -3.61 3.48
 -11 -2 0 -3.14 6
 -11 -2 0 1.4 2.51
 -11 -1 0 -4.35 5.1
 11 -1 0 -0.69 3.88
 -11 -1 0 1.18 2.51
 -11 0 0 -4.52 4.89
 11 0 0 -12.03 5.74
 -11 1 0 2.54 5.02
 11 1 0 -0.17 4.17
 -11 2 0 6.56 5.44
 11 2 0 -4.5 3.8
 -11 3 0 -13.38 6.45
 11 3 0 -0.8 4.52
 11 4 0 -2.15 1.62
 -11 4 0 3.29 1.77
 -11 4 0 -5.08 7.34
 11 4 0 -4.19 5.2
 -11 4 0 -0.46 1.54
 11 4 0 -0.84 1.42
 -11 5 0 3.63 1.94
 11 5 0 -1.43 1.9
 11 5 0 -1.05 4.37
 -11 5 0 -2.36 2.16
 11 5 0 -2.43 2.26
 11 6 0 -0.75 2.82
 -11 6 0 -4.66 3
 11 6 0 0.83 2.31
 -11 -15 1 170.62 19.26
 -11 -15 -1 190.94 19.83
 -11 -14 1 236.05 21.5
 -11 -14 -1 232.7 20.89
 -11 -13 1 137.16 16.7
 -11 -13 -1 153.02 17.23
 -11 -12 -1 236.99 19.77
 -11 -12 1 231.78 19.82
 -11 -11 -1 229.68 18.7
 -11 -11 1 234.97 18.71
 -11 -10 -1 309.98 23.15
 -11 -10 1 270.18 21.64
 11 -10 1 281.08 12.72
 -11 -10 -1 309.65 20.74
 -11 -10 1 302.15 20.52
 -11 -9 -1 365.11 24.23
 -11 -9 1 341.84 23.5
 11 -9 1 318.52 13.75
 -11 -9 -1 351.06 21.11
 -11 -9 1 364.95 21.42
 -11 -8 -1 739.42 34.37
 -11 -8 1 768.41 34.93
 11 -8 1 711.13 22.04
 -11 -8 -1 763.83 30.43
 -11 -8 1 757.39 30.63
 -11 -7 -1 351.83 22.77
 -11 -7 1 364.69 22.89
 11 -7 1 334.8 14.07
 -11 -7 -1 331.45 18.74
 -11 -7 1 318.1 18.7
 -11 -6 -1 682.99 31.47
 -11 -6 1 673.12 31.08
 11 -6 -1 652.71 13.65
 -11 -6 -1 669.35 26.11
 -11 -6 1 660.43 26.44
 -11 -5 1 520.47 26.61
 -11 -5 -1 501.17 26.17
 -11 -5 -1 543.24 22.44
 -11 -5 1 526.13 22.22
 -11 -4 -1 459.79 24.66
 -11 -4 1 472.08 24.83
 11 -4 1 446.06 20.45
 -11 -4 -1 463.65 19.66
 -11 -4 1 494.39 20.56
 -11 -3 1 377.52 21.84
 -11 -3 -1 376.97 21.68
 11 -3 1 349.98 17.72
 -11 -3 -1 381.4 16.48
 -11 -2 -1 996.01 37.4
 -11 -2 1 1017.85 37.64
 11 -2 1 996.47 32.02
 -11 -2 -1 952.83 27.2
 -11 -1 -1 669.86 29.51
 -11 -1 1 666.92 29.55
 11 -1 1 663.74 25.18
 -11 -1 -1 652.51 19.96
 -11 0 -1 991.07 37.17
 -11 0 1 1006.96 37.13
 11 0 1 1011.02 32.82
 11 0 -1 1049.06 25.6
 -11 0 -1 985.09 24.75
 -11 1 -1 668.88 30.14
 -11 1 1 672.17 29.97
 11 1 -1 708.88 21.02
 11 1 1 685.29 26.26
 -11 1 -1 677.55 17.73
 -11 2 -1 964.76 37.24
 -11 2 1 970.84 37.2
 11 2 -1 985.27 32.61
 11 2 -1 983.46 27.86
 11 2 1 1015.51 33.33
 -11 2 -1 1067.22 21.46
 -11 3 -1 396.45 9.96
 -11 3 1 387.74 9.93
 11 3 1 371.65 9.34
 -11 3 -1 326.5 21.58
 -11 3 1 354.89 22.13
 11 3 -1 369.99 18.9
 11 3 -1 376.02 16.14
 11 3 1 404.95 20.05
 11 3 -1 364.79 9.34
 11 4 -1 427.87 12.8
 -11 4 -1 443.72 13.29
 -11 4 -1 448.14 25.63
 -11 4 1 429.36 25.3
 11 4 -1 462.27 21.44
 -11 4 1 470.58 13.63
 11 4 1 450.14 12.82
 11 5 -1 569.51 16.8
 -11 5 -1 551.16 16.76
 11 5 -1 570.52 24.15
 -11 5 1 565.35 17.15
 11 5 1 545.27 16.51
 11 6 -1 709.29 20.89
 -11 6 -1 701.6 20.85
 11 6 -1 666.36 27.29
 -11 6 1 688.88 21.16
 11 6 1 666.54 20.38
 11 7 -1 342.82 15.17
 -11 7 -1 312.72 14.01
 11 7 -1 334.17 19.1
 -11 7 1 327.75 14.68
 11 7 1 325.8 14.37
 11 8 -1 704.16 24.36
 -11 8 -1 715.95 23.99
 11 8 1 766.51 24.72
 -11 9 -1 320.18 16.14
 11 9 -1 339.66 17.06
 11 10 -1 302.33 17.03
 -11 10 -1 284.12 16.05
 11 11 -1 213.24 15.18
 -11 11 -1 219.76 14.96
 11 12 -1 240.11 16.73
 -11 12 -1 253.92 17.1
 11 13 -1 144.96 14.01
 -11 13 -1 128.34 13.22
 -11 14 -1 199.15 16.93
 11 14 -1 211.45 17.23
 11 15 -1 164.95 15.99
 -11 15 -1 152.32 15.67
 11 16 -1 174.3 17.53
 -11 16 -1 209.44 18.8
 11 17 -1 100.11 15.12
 -11 17 -1 87.27 14.06
 -11 -15 -2 88.02 15.13
 -11 -14 -2 67.73 14.07
 -11 -13 2 125.99 15.71
 -11 -13 -2 127.24 16.27
 11 -12 2 59.45 7.43
 -11 -12 2 56.22 10.4
 -11 -12 -2 60.75 12.12
 11 -11 2 183.28 12.77
 11 -11 2 189.75 12.48
 -11 -11 2 172.13 16.58
 -11 -11 -2 170.56 16.7
 -11 -10 -2 42.86 11.14
 -11 -10 2 32.44 10.11
 11 -10 2 31.92 5.59
 11 -10 2 47.6 7.26
 -11 -10 2 48.36 9.98
 -11 -10 -2 30.73 8.11
 -11 -9 -2 194.74 18.36
 -11 -9 2 166.61 16.75
 11 -9 2 180.61 12.53
 11 -9 2 189.95 12.1
 -11 -9 -2 179.73 15.73
 -11 -8 2 185.19 17.54
 -11 -8 -2 213.3 18.65
 11 -8 2 238.49 14.34
 11 -8 2 220.72 12.66
 -11 -8 -2 224.08 16.69
 -11 -7 -2 99.57 12.45
 -11 -7 2 89.34 12.59
 11 -7 2 85.75 8.15
 11 -7 2 83.43 8.73
 11 -7 -2 86.56 3.48
 -11 -7 -2 83.28 9.99
 -11 -6 2 84 11.99
 -11 -6 -2 111.55 12.94
 11 -6 2 103.8 9.62
 11 -6 -2 115.2 4.65
 -11 -6 -2 114.17 11.07
 -11 -5 -2 434.11 24.25
 -11 -5 2 403.88 23.61
 11 -5 2 436.02 19.92
 -11 -5 -2 426.97 20.22
 11 -5 -2 456.16 11.95
 -11 -4 -2 48.25 9.2
 -11 -4 2 49.1 9.51
 11 -4 -2 47.52 3.27
 11 -4 2 38.89 6.85
 -11 -4 -2 44.12 6.68
 11 -4 -2 41.33 3.68
 -11 -3 -2 295.21 19.41
 -11 -3 2 303.06 19.67
 11 -3 -2 267.82 10.04
 11 -3 2 261.42 15.21
 -11 -3 -2 283.13 14.77
 11 -3 -2 274.69 10.35
 -11 -2 -2 177.64 15.4
 -11 -2 2 182.32 15.56
 11 -2 -2 211.3 9.69
 11 -2 2 197.67 13.2
 -11 -2 -2 191.23 11.41
 11 -2 -2 203.39 9.39
 -11 -1 -2 236.46 17.39
 -11 -1 2 261.6 17.93
 11 -1 -2 269.08 11.8
 11 -1 2 253.99 15.42
 -11 -1 -2 242.1 12.05
 11 -1 -2 233.68 10.84
 -11 0 2 115.62 12.31
 -11 0 -2 130.79 12.95
 11 0 -2 140.54 9.18
 11 0 2 127.8 11.03
 -11 0 -2 131.09 8.05
 11 0 -2 138.22 8.57
 -11 1 2 247.13 7.91
 11 1 2 252.39 7.48
 -11 1 -2 253.62 18.02
 -11 1 2 230.31 16.92
 11 1 2 258.81 15.94
 -11 1 -2 248.59 10.26
 11 1 -2 257.43 12.55
 11 1 -2 248.71 7.7
 -11 1 -2 244.59 7.87
 -11 2 2 200.48 7.9
 11 2 2 195.88 7.39
 -11 2 2 191.24 15.76
 -11 2 -2 194.67 15.81
 11 2 -2 231.41 13.11
 -11 2 -2 182.88 7.81
 11 2 -2 199.79 7.53
 11 2 -2 194.92 11.55
 -11 2 -2 195.44 7.7
 -11 3 -2 295 10.76
 -11 3 2 284.06 10.69
 11 3 2 282.38 10.15
 -11 3 -2 280.25 19.38
 -11 3 2 287.23 19.85
 11 3 -2 275.09 16.31
 11 3 -2 270.97 10.04
 11 3 -2 288.62 14.89
 -11 3 -2 277.96 8.14
 11 4 -2 40.14 4.49
 -11 4 -2 35.93 4.53
 -11 4 2 35.87 4.42
 11 4 2 41.7 4.24
 -11 4 2 34.9 8.2
 -11 4 -2 37.01 8.61
 11 4 -2 34.87 6.31
 11 5 -2 432.51 15.68
 -11 5 -2 436.73 15.98
 -11 5 2 395.45 24.59
 -11 5 -2 399.68 24.53
 11 5 -2 429.73 20.75
 -11 5 2 454.61 16.33
 11 5 2 429.8 15.28
 11 6 -2 111.61 8.44
 -11 6 -2 106.69 8.27
 11 6 -2 105.49 10.73
 -11 6 2 104.42 8.02
 11 6 2 109.61 8.08
 11 7 2 84.1 7.41
 11 7 -2 97.92 8.29
 -11 7 -2 83.52 7.64
 11 7 -2 94.85 10.4
 11 8 -2 217.59 13.32
 -11 8 -2 214.06 13.1
 11 8 -2 238.91 16.1
 -11 8 2 234.18 13.72
 11 8 2 228.06 13.28
 11 9 -2 189.47 13.33
 -11 9 -2 179.64 12.48
 11 10 -2 46.4 8
 -11 10 -2 41.28 7.14
 11 11 -2 167.15 13.95
 -11 11 -2 175.69 14.22
 11 12 -2 48.49 9.24
 -11 12 -2 42.42 8.68
 11 13 -2 128.54 14.11
 -11 13 -2 111.11 12.58
 11 14 -2 55.08 10
 -11 14 -2 52.07 10.04
 11 15 -2 50.64 10.31
 -11 15 -2 66.59 11.37
 11 16 -2 46.76 9.93
 -11 16 -2 37.66 9.94
 11 17 -2 35.59 11.11
 -11 17 -2 5.47 8.12
 -11 -14 -3 49.33 11.3
 -11 -13 -3 39.39 10.05
 11 -12 3 30.42 7.17
 -11 -12 -3 19.27 9.13
 11 -11 3 36.31 6.88
 11 -11 3 30.47 6.04
 -11 -11 -3 16.55 8.25
 -11 -10 3 128.62 15.72
 11 -10 3 108.12 10.37
 11 -10 3 105.81 9.62
 -11 -10 -3 135.38 14.95
 -11 -9 -3 10.76 7.71
 -11 -9 3 7.88 6.2
 11 -9 3 -5.94 5.07
 11 -9 3 19.76 5.25
 -11 -9 -3 2.15 5.44
 -11 -8 -3 112.41 14.21
 -11 -8 3 94.57 12.94
 11 -8 3 101.35 10.16
 11 -8 3 113.52 10.08
 -11 -8 -3 104.93 12.26
 -11 -7 -3 13.55 6.81
 -11 -7 3 7.18 6.03
 11 -7 3 0.03 4.24
 11 -7 3 8.84 4.21
 -11 -7 -3 11.5 5.77
 -11 -6 -3 151.24 14.95
 -11 -6 3 177.19 16.1
 -11 -6 -3 164.37 13.58
 11 -6 3 162.63 12.1
 -11 -5 -3 8.18 6.36
 -11 -5 3 16.13 6.37
 11 -5 3 14.24 4.97
 -11 -5 -3 18.87 6.03
 -11 -4 -3 152.97 14.43
 -11 -4 3 137.52 13.77
 11 -4 3 139.94 11.38
 11 -4 -3 158.81 8.98
 -11 -3 -3 116.21 12.72
 -11 -3 3 130.13 13.26
 11 -3 -3 123.82 6.2
 11 -3 3 117.32 10.82
 11 -3 -3 126.04 8.29
 -11 -2 -3 133.56 13.02
 -11 -2 3 107.13 11.81
 11 -2 -3 126.27 7.11
 11 -2 -3 109.24 8.16
 -11 -1 3 1.26 2.11
 11 -1 3 -0.03 2.14
 -11 -1 -3 3.02 5.44
 -11 -1 3 4.44 4.88
 11 -1 -3 1.06 2.63
 11 -1 -3 5.69 3.16
 11 -1 -3 -0.34 2.29
 -11 -1 -3 -1.38 2.65
 -11 0 3 380.39 13.37
 11 0 3 358.62 12.76
 -11 0 -3 346.47 21.4
 -11 0 3 314.85 19.92
 11 0 -3 379.09 15.41
 11 0 -3 374.92 16.19
 11 0 -3 346.95 12.84
 -11 0 -3 359.57 13.27
 -11 1 -3 -2.34 5.04
 -11 1 3 -2.39 5.2
 -11 1 -3 -1.46 2.3
 -11 1 3 5.33 2.48
 11 1 3 0.81 1.97
 11 1 -3 -1.93 2.54
 11 1 -3 2.37 2.77
 -11 2 3 118.64 7.76
 11 2 3 112.09 7.18
 -11 2 -3 118.49 13.2
 -11 2 3 106.06 12.21
 11 2 -3 112.02 9.29
 11 2 -3 110.01 7.23
 -11 2 -3 114.93 7.66
 -11 3 -3 114.49 13.18
 -11 3 3 99.65 11.93
 -11 3 3 135.8 8.71
 11 3 3 118 7.66
 -11 3 -3 133.12 8.45
 11 3 -3 114.33 7.77
 -11 4 3 156.64 9.88
 11 4 3 154.5 9.27
 11 4 -3 156.09 9.56
 -11 4 -3 156.15 9.63
 -11 4 -3 144.99 14.73
 -11 4 3 127.16 13.33
 11 5 -3 20.27 4.48
 -11 5 -3 20.47 5.06
 -11 5 3 12.76 4.23
 11 5 3 20.22 4.26
 -11 5 3 13.78 6.73
 -11 5 -3 6.29 5.93
 11 5 -3 8.21 5.86
 11 6 -3 154.84 10.58
 -11 6 -3 172.72 11.08
 11 6 -3 132.54 11.77
 11 6 3 148.2 10.1
 -11 6 -3 138.21 4.57
 -11 7 3 20.55 5.39
 11 7 -3 10.55 4.91
 -11 7 -3 18.39 4.89
 11 7 -3 11.68 5.81
 11 8 -3 108.77 10.46
 -11 8 -3 103.21 9.62
 11 8 -3 102.28 10.49
 11 9 -3 6.61 5.06
 -11 9 -3 14.46 6.04
 11 9 -3 1.88 4.78
 11 10 -3 122.24 12.6
 -11 10 -3 111.16 11.6
 11 11 -3 27.18 6.97
 -11 11 -3 31.07 7.18
 11 12 -3 16.18 6.61
 -11 12 -3 20.55 6.94
 11 13 -3 30.24 8.85
 -11 13 -3 37.07 8.21
 11 14 -3 53.03 10.82
 -11 14 -3 52.23 10.4
 11 15 -3 -18.52 8.86
 -11 15 -3 -16.56 8.28
 11 16 -3 33.12 10.21
 -11 16 -3 33.2 10.38
 -11 -13 -4 295.09 24.87
 11 -12 4 280.44 18.73
 -11 -12 -4 284 23.76
 11 -11 4 394.18 22.02
 -11 -11 -4 480.56 29.15
 11 -10 4 254.1 17.46
 -11 -10 -4 269.91 20.88
 -11 -9 4 394.49 25.47
 -11 -9 -4 394.82 25.6
 -11 -9 -4 353.48 23.84
 11 -9 4 389.1 21.2
 -11 -8 -4 266.46 20.2
 -11 -8 4 237.53 19.26
 -11 -8 -4 237.55 18.49
 11 -8 4 225.95 16.2
 -11 -7 -4 425.35 25.43
 -11 -7 4 363.46 23.39
 11 -7 4 353.04 20.33
 -11 -6 -4 428.47 24.34
 -11 -6 4 403.52 23.85
 -11 -5 -4 784.12 33.11
 -11 -5 4 740.05 32.12
 -11 -4 -4 608.84 28.54
 -11 -4 4 598.59 28.37
 -11 -3 -4 996.79 37.69
 -11 -3 4 997.71 36.69
 -11 -2 4 420.11 19.27
 11 -2 4 526.83 18.79
 -11 -2 -4 526.3 26.11
 -11 -2 4 511.44 25.17
 11 -2 -4 517.75 16.61
 11 -2 -4 518.81 19.3
 -11 -2 -4 522.71 19.88
 11 -2 -4 563.12 21.45
 -11 -1 4 654.83 21.58
 11 -1 4 616.99 20.45
 -11 -1 -4 591.34 28.05
 -11 -1 4 615.68 28.22
 11 -1 -4 608.06 19.78
 11 -1 -4 644.65 23.87
 11 -1 -4 619.18 21
 -11 -1 -4 617.67 21.56
 -11 0 -4 320.78 20.19
 -11 0 4 325.43 19.89
 -11 0 4 367.76 15.6
 11 0 4 357.44 14.86
 11 0 -4 339.44 14.87
 -11 0 -4 353.48 15.71
 -11 1 4 672.32 22.39
 11 1 4 631.77 21.02
 -11 1 -4 599.57 27.94
 -11 1 4 554.56 27.33
 11 1 -4 648.27 22.76
 -11 1 -4 630.39 21.81
 11 1 -4 617.58 20.99
 -11 2 -4 494 25.78
 -11 2 4 530.15 26.51
 -11 2 4 554.12 20.45
 11 2 4 541.33 19.55
 11 2 -4 542.54 19.66
 -11 2 -4 550.48 20.33
 -11 3 -4 889.14 36.27
 -11 3 4 874.14 36
 11 3 4 972.7 28.21
 -11 3 -4 976.18 29
 11 3 -4 912.98 27.56
 11 4 -4 608.74 22.34
 -11 4 -4 625.03 23.06
 11 4 4 664.12 22.71
 -11 4 4 606.83 29.51
 -11 4 -4 608.76 29.77
 -11 5 4 819.17 27.59
 11 5 4 776.5 25.93
 11 5 -4 722.83 25.74
 -11 5 -4 726.75 26.01
 -11 5 4 670.39 32.61
 -11 5 -4 680.78 32.63
 11 6 -4 406.07 18.84
 -11 6 -4 394.41 18.77
 11 6 -4 356.4 19.59
 -11 6 4 361.91 23.56
 -11 6 -4 362.29 24.26
 11 7 -4 402.79 20.03
 -11 7 -4 416.07 20.03
 11 7 -4 439.08 21.67
 11 8 -4 235.26 15.8
 -11 8 -4 225.95 15.38
 11 8 -4 243.02 16.22
 11 9 -4 386.94 21.46
 -11 9 -4 370.87 20.63
 11 9 -4 375.04 20.06
 11 10 -4 282.74 19.18
 -11 10 -4 294.03 19.26
 11 11 -4 459.77 25.32
 -11 11 -4 429.41 23.62
 11 12 -4 286.35 20.87
 -11 12 -4 284.82 20.06
 11 13 -4 305.85 22.22
 -11 13 -4 301.53 21.03
 11 14 -4 136.68 15.74
 -11 14 -4 111.97 14.32
 11 15 -4 141.33 17.46
 -11 15 -4 105.71 14.28
 11 -13 5 22.21 8.9
 -11 -13 -5 23.46 10.06
 11 -12 5 23.82 8.25
 -11 -12 -5 18.99 9.88
 11 -11 5 39.58 9.17
 -11 -11 -5 42.78 11.18
 11 -10 5 31.01 8.17
 -11 -10 -5 36.74 10.79
 11 -9 5 21.4 7.47
 -11 -8 -5 62.2 10.97
 -11 -8 5 60.74 10.53
 11 -8 5 49.52 9.18
 -11 -7 -5 2.61 6.08
 -11 -7 5 8.93 6.31
 11 -7 5 4.18 5.1
 -11 -6 -5 55.71 10.49
 -11 -6 5 50.45 9.19
 -11 -5 -5 71.74 10.81
 -11 -5 5 54.88 9.14
 -11 -4 5 25.19 7.29
 -11 -4 -5 25.83 7.7
 -11 -3 -5 73.67 10.43
 -11 -3 5 68.34 9.93
 11 -3 -5 81.93 8.46
 -11 -3 -5 72.27 8.73
 -11 -2 -5 78.49 10.7
 -11 -2 5 76.54 10.48
 11 -2 -5 69.13 8.2
 -11 -2 -5 78.64 9.15
 -11 -1 -5 9.06 5.33
 -11 -1 5 31.61 7.13
 11 -1 -5 17.42 5.49
 -11 -1 -5 7.33 4.35
 -11 0 -5 63.2 9.59
 -11 0 5 60.64 9.75
 11 0 -5 67.74 6.98
 11 0 -5 62.91 7.65
 -11 0 -5 53.47 7.76
 11 1 -5 20.68 5.27
 -11 1 -5 10.78 4.48
 -11 1 -5 7.44 5.72
 -11 1 5 21.49 6.18
 11 2 -5 62.81 7.64
 -11 2 -5 66.34 8.26
 -11 2 -5 61.14 9.77
 -11 2 5 52.51 8.82
 11 3 -5 78.5 8.68
 -11 3 -5 65.95 8.32
 -11 3 -5 74.62 10.89
 -11 3 5 79.28 10.88
 11 4 -5 18.73 5.51
 -11 4 -5 33.05 7.02
 -11 4 5 19.83 6.81
 -11 4 -5 16.21 7.04
 11 5 -5 62.89 8.54
 -11 5 -5 71.17 9.05
 -11 5 5 66.48 10.58
 -11 5 -5 61.17 10.42
 -11 6 -5 60.09 8.79
 11 6 -5 64.26 9.19
 -11 6 5 32.97 7.78
 -11 6 -5 54.57 10.58
 11 7 -5 2.61 4.71
 -11 7 -5 4.68 4.93
 11 7 -5 4.2 5.09
 -11 7 -5 -11.72 8.42
 -11 7 5 -12.28 9.32
 11 8 -5 51.26 9.02
 -11 8 -5 44.74 8.36
 11 8 -5 47.68 7.83
 11 9 -5 -0.29 5.74
 -11 9 -5 20.69 6.5
 11 9 -5 19.83 6.48
 11 10 -5 29.87 8.21
 -11 10 -5 30.08 8.01
 11 10 -5 37.39 7.62
 11 11 -5 52.34 10.84
 -11 11 -5 19.91 7.66
 11 12 -5 32.88 9.41
 -11 12 -5 16.6 6.95
 11 13 -5 13.31 8.75
 -11 13 -5 15.21 8.16
 11 14 -5 14.55 10.07
 -11 14 -5 32.33 9.8
 11 15 -5 -12.29 8.93
 -11 15 -5 -0.36 8.19
 11 -13 6 89.92 13.3
 11 -12 6 5.99 7.38
 11 -11 6 118.63 14.52
 11 -10 6 77.69 12.12
 11 -9 6 79.18 12.33
 11 -8 6 68.96 11.74
 -11 -7 -6 149.11 15.12
 -11 -7 6 114.07 13.73
 11 -7 6 141.6 15.26
 -11 -6 -6 101.3 12.78
 -11 -6 6 121.45 13.51
 -11 -5 -6 157.77 15.17
 -11 -5 6 133.79 13.43
 -11 -4 -6 67.94 10.21
 -11 -4 6 57.84 9.09
 11 -4 -6 85.22 10.22
 -11 -4 -6 67.4 9.94
 -11 -3 -6 267.9 18.33
 -11 -3 6 283.48 18.48
 11 -3 -6 289.46 17.73
 -11 -3 -6 279.14 18.41
 -11 -2 -6 83.9 10.25
 -11 -2 6 47.31 8.42
 11 -2 -6 68.56 9.11
 -11 -2 -6 74.72 9.48
 -11 -1 6 120.87 12.15
 -11 -1 -6 150.3 13.58
 11 -1 -6 140.38 12.43
 -11 -1 -6 149.36 13.17
 -11 0 -6 276.47 18.14
 -11 0 6 242.59 17.27
 11 0 -6 252.82 16.13
 -11 0 -6 271.81 17.39
 -11 1 -6 146.74 13.67
 -11 1 6 122.36 12.59
 -11 1 -6 144.5 12.93
 11 1 -6 166.94 13.05
 -11 2 -6 56.56 8.83
 -11 2 6 59.92 8.82
 11 2 -6 75.36 9.3
 -11 2 -6 75.9 10.06
 -11 3 -6 274.15 18.8
 -11 3 6 251.49 18.1
 -11 3 -6 291.27 17.98
 11 3 -6 254.48 16.75
 11 4 -6 63.36 9.33
 -11 4 -6 79.4 10.34
 -11 4 -6 74.62 10.93
 -11 4 6 56.27 9.5
 11 5 -6 165.36 14.13
 -11 5 -6 154.44 13.67
 -11 5 -6 141.67 14.58
 -11 5 6 139.08 14.28
 11 6 -6 96.11 11.34
 -11 6 -6 107 12.22
 -11 6 6 112.79 13.4
 -11 6 -6 105.16 12.86
 11 7 -6 111.26 12.29
 -11 7 -6 107.21 12.44
 11 7 -6 136.53 12.76
 -11 7 -6 143.94 14.74
 -11 7 6 148.96 15.49
 11 8 -6 118.53 13.68
 -11 8 -6 76.09 11.12
 11 8 -6 82.82 10.16
 -11 8 6 88.68 13.18
 -11 8 -6 99.9 14.52
 11 9 -6 92.38 12.49
 -11 9 -6 73.77 11.01
 -11 9 6 56.44 10.83
 -11 9 -6 67.19 12.07
 11 10 -6 94.14 13.52
 -11 10 -6 73.41 11.78
 11 11 -6 121.03 15.15
 -11 11 -6 108.37 13.95
 11 12 -6 23.89 10.41
 -11 12 -6 28.74 9.23
 11 13 -6 68.69 12.74
 -11 13 -6 52.69 11.34
 11 -11 7 89.85 13.83
 11 -10 7 147.57 16.63
 11 -9 7 105.21 14.27
 11 -8 7 211.67 19.35
 11 -7 7 121.03 14.46
 11 -6 7 211.7 19.01
 -11 -5 -7 144.58 14.11
 -11 -5 7 135.52 13.56
 -11 -4 7 178.75 14.86
 -11 -4 -7 189 15.77
 11 -4 -7 191.99 16.22
 -11 -4 -7 202.29 17.38
 -11 -3 -7 183.84 14.79
 -11 -3 7 146.63 13.49
 11 -3 -7 145.3 14.03
 -11 -3 -7 167.61 15.57
 -11 -2 -7 238.54 17.04
 -11 -2 7 225.87 16.11
 11 -2 -7 206.75 17.02
 -11 -2 -7 220.96 17.46
 -11 -1 7 164.24 13.68
 -11 -1 -7 191.2 14.71
 11 -1 -7 180.22 15.81
 -11 -1 -7 187.96 16.05
 -11 0 -7 436.21 22.37
 -11 0 7 400.15 21.36
 11 0 -7 416.44 23.1
 -11 0 -7 406.99 23.59
 -11 1 7 162.13 13.82
 -11 1 -7 189.19 15.23
 11 1 -7 183.84 15.4
 -11 1 -7 189.15 15.88
 -11 2 -7 209.41 15.98
 -11 2 7 214.49 16.19
 11 2 -7 252.73 17.71
 -11 2 -7 227.34 17.5
 -11 3 -7 162.37 14.56
 -11 3 7 146.59 13.37
 11 3 -7 158.92 14.76
 -11 3 -7 164.01 15.54
 -11 4 7 150.76 14.14
 -11 4 -7 210.37 16.64
 11 4 -7 169.26 15.78
 -11 4 -7 196.84 16.78
 -11 5 -7 122.13 13.89
 -11 5 7 91.11 11.83
 11 5 -7 117.32 13.24
 -11 5 -7 131.41 14.27
 -11 6 -7 212.16 17.69
 -11 6 7 215.1 17.57
 -11 6 -7 215.34 18.14
 11 6 -7 219.65 18.27
 11 7 -7 144.08 15.66
 -11 7 -7 154.01 15.55
 -11 7 7 143.92 16.02
 11 8 -7 230.12 19.75
 -11 8 -7 253.52 20.46
 11 9 -7 137.55 16.72
 -11 9 -7 111.42 14.37
 11 10 -7 108.8 15.11
 -11 10 -7 134.39 15.53
 11 11 -7 76.52 13.24
 -11 11 -7 75.93 13.44
 11 12 -7 54.72 12.17
 -11 12 -7 77.14 14.06
 11 -8 8 1.97 7.62
 11 -7 8 2.15 7.54
 11 -6 8 0.84 7.02
 11 -5 8 14.37 8.81
 11 -5 -8 10.01 7.57
 -11 -5 -8 0.26 7.84
 11 -4 -8 16.71 8.08
 -11 -4 -8 8.33 8.74
 11 -3 -8 0.59 7.11
 -11 -3 -8 -0.42 6.8
 11 -2 -8 0.15 6.97
 -11 -2 -8 -8.69 7.95
 11 -1 -8 6.84 6.44
 -11 -1 -8 -6.83 6.73
 11 0 -8 7.48 6.82
 -11 0 -8 11.23 7.31
 11 1 -8 8.86 6.79
 -11 1 -8 -4.75 6.66
 11 2 -8 10.73 8.8
 -11 2 -8 -15.31 7.89
 11 3 -8 -9.31 8.21
 -11 3 -8 4.61 7.42
 11 4 -8 9.25 8.12
 -11 4 -8 10.66 8.13
 11 5 -8 3.43 7.46
 -11 5 -8 1.94 6.85
 11 6 -8 5.13 7.19
 -11 6 -8 10.59 7.37
 11 7 -8 3.28 8.24
 -11 7 -8 4.12 7.43
 11 8 -8 16.58 9.63
 -11 8 -8 -17.21 9.23
 11 9 -8 -10.47 8.09
 -11 9 -8 -2.71 7.57
 11 10 -8 1.35 7.97
 -11 10 -8 1.85 8.51
 11 -5 -9 57.37 12.72
 -11 -5 -9 38.99 10.71
 11 -4 -9 43.62 10.71
 -11 -4 -9 60.58 12.71
 11 -3 -9 75.06 13.08
 -11 -3 -9 77.51 13.19
 11 -2 -9 56.21 10.83
 -11 -2 -9 62.87 11.71
 11 -1 -9 50.8 10.77
 -11 -1 -9 69.64 13.22
 11 0 -9 99.53 14.52
 -11 0 -9 101.12 14.17
 -11 1 -9 54.17 10.97
 11 1 -9 80.63 12.43
 11 2 -9 70.85 12.44
 -11 2 -9 102.81 15.82
 11 3 -9 72.02 12.82
 -11 3 -9 74.41 12.7
 11 4 -9 60.72 12.26
 -11 4 -9 36.95 10.04
 11 5 -9 41.62 10.99
 -11 5 -9 48.36 11.64
 11 6 -9 62.01 12.45
 -11 6 -9 68.27 11.97
 11 7 -9 70.14 14.03
 -11 7 -9 71.48 12.9
 -12 -14 0 536.27 32.01
 -12 -13 0 -0.1 6.63
 -12 -12 0 377.79 25.14
 -12 -11 0 31.85 11.25
 -12 -11 0 8.7 7.02
 -12 -10 0 1109.13 45.75
 -12 -10 0 1049.58 40.96
 -12 -9 0 17.67 9.37
 -12 -9 0 6.56 6.06
 -12 -8 0 644.13 33.02
 12 -8 0 642.34 17.03
 -12 -8 0 681.3 29.44
 -12 -7 0 0.89 6.2
 12 -7 0 12.23 2.76
 -12 -6 0 1392.79 48.54
 -12 -6 0 1380.6 41.52
 -12 -5 0 10.4 6.54
 -12 -5 0 10.14 4.83
 -12 -4 0 1478.17 49.89
 -12 -4 0 1456.44 39.71
 -12 -3 0 13.21 6.4
 -12 -3 0 9.12 3.52
 -12 -2 0 915.56 37.81
 -12 -2 0 961.34 27.65
 -12 -1 0 7.38 5.7
 12 -1 0 18.42 5.82
 -12 -1 0 14.36 3.53
 -12 0 0 2486.18 67.66
 12 0 0 2494.46 60.7
 -12 1 0 5.05 5.99
 12 1 0 18.65 6.33
 -12 2 0 883.91 36.9
 12 2 0 921.97 32.61
 -12 3 0 21.64 7.88
 12 3 0 15.77 5.3
 12 4 0 1411.1 26.73
 -12 4 0 1533.47 27.59
 -12 4 0 1404.29 50.39
 12 4 0 1534.05 44.81
 12 4 0 1453 26.8
 -12 4 0 1534.93 27.79
 -12 5 0 9.18 2.21
 12 5 0 11.71 2.44
 -12 5 0 -1.18 6.59
 12 5 0 14.91 6.07
 12 5 0 9.69 2.59
 -12 5 0 15.81 2.7
 12 6 0 1285.46 30.64
 -12 6 0 1293.19 30.39
 -12 6 0 1356.73 31.41
 12 6 0 1306.85 30.45
 12 7 0 14.24 3.61
 -12 7 0 16.79 4.06
 -12 7 0 18.44 4.39
 12 7 0 19.22 3.77
 12 8 0 697.01 23.34
 -12 -14 1 7.38 9.05
 -12 -14 -1 2.86 7.6
 -12 -13 1 46.33 10.77
 -12 -13 -1 45.61 10.82
 -12 -12 1 13.93 7.37
 -12 -12 -1 13.92 7.22
 -12 -11 -1 101.86 15.57
 -12 -11 1 83.69 14.25
 -12 -11 1 67.01 11.6
 -12 -11 -1 67.89 10.74
 -12 -10 -1 60.07 12.48
 -12 -10 1 37.84 11.65
 -12 -10 1 45.21 9.05
 -12 -10 -1 27.8 7.66
 -12 -9 -1 91.75 13.52
 -12 -9 1 93.18 13.16
 12 -9 1 104.79 7.67
 -12 -9 1 101.18 12.18
 -12 -9 -1 101.37 11.92
 -12 -8 -1 21.23 8.84
 -12 -8 1 17.58 7.22
 12 -8 1 17.56 3.72
 -12 -8 1 30.35 7.13
 -12 -8 -1 15.82 6.13
 -12 -7 -1 98.53 14.29
 -12 -7 1 103.69 14.22
 12 -7 1 99.7 8.01
 -12 -7 1 114.18 11.97
 -12 -7 -1 114.32 11.37
 -12 -6 -1 -1.93 7.48
 -12 -6 1 1.63 5.78
 12 -6 -1 1.63 1.35
 -12 -6 1 -4.77 4.8
 -12 -6 -1 0.62 4.22
 -12 -5 -1 140.14 14.45
 -12 -5 1 133.19 13.9
 12 -5 1 164.49 12.94
 -12 -5 -1 154.27 12.07
 -12 -5 1 165.58 12.66
 -12 -4 -1 126.2 14.21
 -12 -4 1 110.49 13.1
 12 -4 1 118.25 10.73
 -12 -4 1 112.4 9.79
 -12 -4 -1 115.83 9.98
 -12 -3 -1 123.85 13.5
 -12 -3 1 116.64 13.76
 12 -3 1 123.62 11.08
 -12 -3 -1 115.43 9.36
 -12 -2 -1 4.95 5.91
 -12 -2 1 -1.41 6.89
 12 -2 1 2.21 4.18
 -12 -2 -1 5.7 3.4
 -12 -1 1 177.88 15.69
 -12 -1 -1 192.7 16.26
 12 -1 1 192.06 13.82
 -12 -1 -1 182.12 10.05
 -12 0 -1 2.02 5.51
 -12 0 1 9.7 5.63
 12 0 1 4.94 4.76
 -12 0 -1 -0.48 2.13
 -12 1 -1 177.58 15.97
 -12 1 1 190.3 16.28
 12 1 -1 172.64 13.29
 12 1 1 194.32 14.09
 -12 1 -1 180.5 8.2
 -12 2 -1 -6.94 6.49
 -12 2 1 1.08 6.29
 12 2 -1 -8.69 4.91
 12 2 1 2.47 4.41
 -12 3 -1 128.92 14.62
 -12 3 1 118.34 13.81
 12 3 1 112.98 11.39
 12 3 -1 107.55 10.44
 12 4 -1 123.45 5.37
 -12 4 -1 103.94 5.53
 -12 4 1 104.4 13.02
 -12 4 -1 121.55 14.64
 12 4 -1 151.86 13.11
 -12 4 1 127.15 5.83
 12 4 1 118.06 5.31
 12 5 -1 162.91 7.96
 -12 5 -1 151.42 8.06
 -12 5 1 126.46 15.08
 -12 5 -1 139 15.44
 12 5 -1 177.77 14.11
 -12 5 1 164.09 8.23
 12 5 1 161.98 7.75
 12 6 -1 -1.04 2.87
 -12 6 -1 6.39 2.6
 12 6 -1 5.76 5.1
 -12 6 1 2.32 2.39
 12 6 1 4.59 2.58
 12 7 -1 113.64 8.45
 -12 7 -1 114.99 8.33
 12 7 -1 91.56 10.21
 -12 7 1 101.46 8.09
 12 7 1 107.53 8.05
 12 8 -1 13.31 4.31
 -12 8 -1 18.85 4.66
 12 9 -1 84.08 8.74
 -12 9 -1 92.55 8.62
 12 10 -1 31.57 6.65
 -12 10 -1 28.51 5.94
 12 11 -1 79.27 10.19
 -12 11 -1 80.04 9.4
 -12 12 -1 12.7 5.75
 12 12 -1 -0.15 5.75
 12 13 -1 39.66 8.28
 -12 13 -1 35.07 7.91
 12 14 -1 -1.12 6.87
 -12 14 -1 0.33 6.21
 12 15 -1 39.18 9.61
 -12 15 -1 57.06 10.56
 -12 16 -1 14.64 8.4
 -12 -14 -2 167.3 18.98
 -12 -13 -2 3.32 7.04
 12 -12 2 240.83 15.56
 -12 -12 -2 267.06 21.88
 12 -11 2 6.61 4.89
 -12 -11 -2 4.49 5.99
 -12 -10 -2 170.1 18.27
 -12 -10 2 165.21 17.97
 12 -10 2 184.03 13.5
 12 -10 2 167.37 11.57
 -12 -10 -2 182.76 16.48
 -12 -9 2 11.77 8.6
 -12 -9 -2 -7.07 6.82
 12 -9 2 3.9 3.35
 12 -9 2 4.06 4.85
 -12 -9 -2 -0.25 5.86
 -12 -8 -2 416.22 26.41
 -12 -8 2 440.57 26.67
 12 -8 2 426.53 20.57
 12 -8 2 357.98 17.42
 -12 -8 -2 379.41 23.14
 -12 -7 -2 45.76 10.34
 -12 -7 2 41.96 10.08
 12 -7 2 31.33 5.93
 -12 -7 -2 59.76 9.41
 -12 -6 -2 292.35 21.31
 -12 -6 2 310.75 22.3
 12 -6 2 311.65 17.34
 -12 -6 -2 290.92 17.59
 -12 -5 -2 6.42 6.15
 -12 -5 2 17.96 7.36
 12 -5 2 12.42 4.84
 12 -5 -2 15.86 2.18
 -12 -5 -2 27.36 6.21
 -12 -4 -2 415.15 24.58
 -12 -4 2 453.35 25.56
 12 -4 2 407.89 20.21
 12 -4 -2 415.57 11.71
 12 -4 -2 414.11 11.96
 -12 -4 -2 401.11 18.93
 -12 -3 -2 13.22 7.11
 -12 -3 2 17.88 7.24
 12 -3 2 7.65 4.43
 12 -3 -2 14.91 2.89
 -12 -3 -2 16.13 4.79
 12 -3 -2 15.67 2.87
 -12 -2 -2 696.68 31.62
 -12 -2 2 665.74 31.04
 12 -2 -2 678.48 20.2
 12 -2 2 660.74 26.62
 -12 -2 -2 655.8 22.62
 12 -2 -2 640.23 18.86
 -12 -1 -2 1.7 6.06
 -12 -1 2 9.81 6.61
 12 -1 -2 13.3 3.23
 12 -1 2 14.69 5.93
 -12 -1 -2 17.68 4.16
 12 -1 -2 16.34 3.28
 -12 0 -2 294.01 20.25
 -12 0 2 294.65 20.11
 12 0 2 278.72 17.3
 12 0 -2 300.47 13.33
 -12 0 -2 293.6 12.45
 -12 1 -2 19.04 7.74
 -12 1 2 22.58 7.73
 12 1 2 6.91 4.9
 12 1 -2 18.05 4.16
 12 1 -2 12.69 3.72
 -12 1 -2 13.56 3.11
 -12 2 -2 609.88 30.79
 -12 2 2 642.73 31.38
 -12 2 2 703.2 14.98
 12 2 2 734 15.21
 12 2 -2 678.15 23.36
 -12 2 -2 637.63 16.92
 12 2 -2 650.76 14.53
 -12 2 -2 671.77 14.9
 -12 3 2 13.97 2.58
 12 3 -2 12.12 2.05
 -12 3 -2 18.78 2.81
 12 3 2 13.36 2.24
 -12 3 -2 16.71 6.78
 -12 3 2 7.62 5.47
 12 3 -2 18.96 5.92
 -12 3 -2 15.83 1.9
 -12 4 2 425.99 14.11
 12 4 -2 372.55 12.99
 12 4 2 398.23 12.94
 -12 4 -2 400.99 13.85
 12 4 -2 396.93 20.67
 -12 4 2 383.62 24.78
 -12 4 -2 384.06 24.92
 12 5 -2 20.46 3.54
 -12 5 -2 34.36 4.51
 -12 5 2 25.71 4.25
 12 5 2 23.14 3.6
 -12 5 -2 33.9 8.65
 -12 5 2 26.96 8.6
 12 5 -2 22.05 6.42
 12 6 -2 282.16 13.3
 -12 6 -2 335.26 14.25
 -12 6 2 291.82 22.36
 -12 6 -2 310.96 23.26
 12 6 -2 318.2 18.79
 -12 6 2 321.62 14.26
 12 6 2 316.96 13.41
 12 7 -2 53.27 6.65
 -12 7 -2 52.23 6.59
 12 7 -2 55.75 8.97
 12 8 -2 431.42 18.85
 -12 8 -2 419.95 18.33
 12 8 -2 421.49 22.23
 12 9 -2 -0.37 4.2
 -12 9 -2 8.17 4.64
 12 10 -2 176.61 13.51
 -12 10 -2 165.93 12.63
 12 11 -2 8.23 5.5
 -12 11 -2 5.02 5.2
 12 12 -2 241.31 17.88
 -12 12 -2 240.52 16.9
 12 13 -2 7.21 7.2
 -12 13 -2 5.7 5.96
 12 14 -2 140.97 15.17
 -12 14 -2 153.74 15.08
 12 15 -2 12.94 8.46
 -12 15 -2 -8.01 8.15
 -12 -14 -3 -1.7 8.29
 -12 -13 -3 415.4 28.54
 -12 -12 -3 -5.39 8.08
 12 -11 3 392.63 20.5
 -12 -11 -3 476.43 28.15
 -12 -10 -3 -5.49 8.85
 -12 -10 3 5.16 7.45
 12 -10 3 6.36 4.56
 12 -10 3 0.84 4.52
 -12 -10 -3 5.1 7.15
 -12 -9 3 516.13 29.8
 -12 -9 -3 505.84 30.1
 12 -9 3 454.27 21.37
 12 -9 3 486.31 22.01
 -12 -9 -3 505.59 27.82
 -12 -8 -3 -10.69 8.77
 -12 -8 3 12.07 8.03
 12 -8 3 4.48 4.65
 12 -8 3 3.8 4.61
 -12 -8 -3 20.97 7.23
 -12 -7 3 847.31 37.57
 -12 -7 -3 914.95 39.17
 12 -7 3 899.61 30.96
 -12 -7 -3 890.8 34.76
 -12 -6 -3 -6.44 7.94
 -12 -6 3 -7.39 7.91
 12 -6 3 -0.58 4.28
 -12 -6 -3 4.19 5.78
 -12 -5 -3 523.8 28.17
 -12 -5 3 541.43 28.18
 -12 -5 -3 534.31 24.36
 12 -5 3 550.64 23.64
 -12 -4 -3 6.01 7.09
 -12 -4 3 4.89 6.66
 12 -4 3 4.9 4.32
 12 -4 -3 -1.13 2.47
 -12 -4 -3 -0.11 4.02
 -12 -3 -3 1240.91 44.46
 -12 -3 3 1200.16 43.58
 -12 -3 -3 1175.18 36
 12 -3 -3 1274 27.17
 12 -3 3 1199.59 38.25
 12 -3 -3 1253.71 31.45
 -12 -2 -3 0.03 5.65
 -12 -2 3 -2.33 5.88
 12 -2 -3 -0.62 2.18
 -12 -2 -3 3.11 3.56
 12 -2 -3 -0.5 2.58
 -12 -1 -3 874.02 35.94
 -12 -1 3 852.13 35.18
 -12 -1 -3 816.62 26.2
 12 -1 -3 868.79 24.69
 12 -1 -3 858.2 26.01
 -12 0 -3 -5.59 7.4
 -12 0 3 -6.99 7.47
 12 0 3 11.6 2.54
 -12 0 3 7.64 2.21
 12 0 -3 8.62 2.4
 -12 0 -3 7.43 2.66
 12 0 -3 9.9 3.6
 -12 1 3 776.13 20.99
 12 1 3 869.33 21.32
 -12 1 -3 820.88 34.9
 -12 1 3 847.31 35.34
 12 1 -3 881.46 27.31
 12 1 -3 837.11 27.18
 12 1 -3 862.14 21.47
 -12 1 -3 825.07 21.86
 -12 2 -3 8.47 6.9
 -12 2 3 4.13 6.02
 -12 2 3 5.07 2.82
 12 2 3 3.43 2.33
 12 2 -3 2.51 2.53
 -12 2 -3 -1.93 2.9
 -12 3 -3 1213.74 44.52
 -12 3 3 1109.41 42.86
 -12 3 3 1274.21 30.71
 12 3 3 1223.36 29.25
 12 3 -3 1181.2 29.12
 -12 3 -3 1212.08 30.3
 -12 4 3 6.47 3.46
 12 4 3 6.34 3.07
 12 4 -3 0.38 2.94
 -12 4 -3 4.75 3.11
 -12 4 3 1.1 5.79
 -12 4 -3 -0.65 5.65
 12 4 -3 0.79 4.89
 -12 4 -3 4.83 1.73
 -12 5 3 541.65 19.86
 12 5 3 524.11 18.68
 12 5 -3 519.51 18.94
 -12 5 -3 547.72 19.62
 12 5 -3 516.69 24.1
 -12 5 3 466.86 28.06
 -12 5 -3 497.48 28.8
 12 6 -3 1.29 3.32
 -12 6 -3 1.53 3.41
 12 6 -3 8.08 5.92
 -12 6 3 -11.46 9.13
 -12 6 -3 -10.02 7.94
 12 7 -3 893.43 28.97
 -12 7 -3 906.36 29.03
 12 7 -3 931.3 34.02
 12 8 -3 -2.37 4.39
 -12 8 -3 0.04 3.93
 12 8 -3 6.78 5.14
 12 9 -3 514.19 23.23
 -12 9 -3 499.48 22.53
 12 9 -3 509.76 24.91
 12 10 -3 4.68 5.62
 -12 10 -3 3.42 5.46
 12 11 -3 440.9 23.28
 -12 11 -3 419.04 22.53
 12 12 -3 0.36 5.65
 -12 12 -3 1.34 5.89
 12 13 -3 387.97 24.15
 -12 13 -3 405.9 23.67
 12 14 -3 -7.23 7.54
 -12 14 -3 -9.32 8.03
 -12 15 -3 168.21 16.87
 -12 -13 -4 26.54 10.52
 -12 -12 -4 5.39 9.53
 12 -11 4 20.66 6.75
 -12 -11 -4 26.5 9.86
 12 -10 4 -1.49 5.2
 -12 -10 -4 -0.53 6.25
 -12 -9 -4 6.8 7
 -12 -9 4 6.78 8.24
 12 -9 4 -3.08 5.66
 -12 -9 -4 7.7 7.22
 -12 -8 4 -4.89 7.08
 -12 -8 -4 14.98 8.74
 12 -8 4 -4.75 5.39
 -12 -8 -4 4.75 6.32
 -12 -7 -4 50.09 10.95
 -12 -7 4 43.65 10.31
 -12 -7 -4 38.15 8.73
 -12 -6 -4 -2.24 6.87
 -12 -6 4 -11.89 8.01
 -12 -6 -4 1.62 5.51
 -12 -5 -4 2.11 6.16
 -12 -5 4 4.4 5.86
 -12 -4 -4 -17.33 7.87
 -12 -4 4 -9.4 6.92
 -12 -3 -4 54.95 9.95
 -12 -3 4 55.83 10.03
 12 -3 -4 61.13 7.03
 -12 -2 -4 -11.33 7.13
 -12 -2 4 6.12 6.53
 12 -2 -4 -0.3 3.34
 12 -1 4 21.08 4.09
 -12 -1 4 26.01 4.53
 -12 -1 -4 23.67 8.12
 -12 -1 4 24.23 7.36
 12 -1 -4 25.03 4.37
 12 -1 -4 20.89 4.32
 -12 -1 -4 19.77 4.62
 -12 0 -4 -3.14 5.69
 -12 0 4 5.14 2.89
 12 0 4 1.28 2.66
 12 0 -4 -1.99 3.14
 -12 0 -4 0.98 3.21
 -12 1 4 19.25 4.02
 12 1 4 19.29 3.89
 -12 1 -4 14.66 6.34
 -12 1 4 23.44 7.24
 12 1 -4 21.01 5.44
 -12 1 -4 27.5 5.14
 12 1 -4 20.12 3.94
 12 2 4 -2.17 2.71
 12 2 -4 0.96 3.01
 -12 2 -4 2.39 3.5
 -12 2 4 -1.35 3.02
 -12 2 -4 0.19 5.6
 -12 2 4 -0.37 5.47
 12 3 -4 49.38 6.35
 -12 3 -4 59.06 6.78
 -12 3 -4 58.67 10.53
 -12 3 4 43.61 9.06
 12 4 -4 -2.8 3.89
 -12 4 -4 0.93 3.44
 -12 4 4 -8.05 6.29
 -12 4 -4 6.98 6.28
 12 5 -4 3.05 3.53
 -12 5 -4 -6.99 4.88
 -12 5 4 -0.42 7.01
 -12 5 -4 2.45 6.66
 12 6 -4 -1.22 4.28
 -12 6 -4 3.89 5.34
 12 6 -4 -8.88 5.99
 -12 6 4 -11.77 8.75
 -12 6 -4 -2.09 6.46
 12 7 -4 46.51 7.17
 -12 7 -4 40.97 7.06
 12 7 -4 42.74 8.58
 -12 7 4 46.26 10.83
 -12 7 -4 40.21 10.02
 12 8 -4 7.94 5.44
 -12 8 -4 0.94 4.7
 12 8 -4 -9.37 6.02
 12 9 -4 1.77 5.69
 -12 9 -4 10.37 5.94
 12 9 -4 5.9 6.25
 12 10 -4 -6.82 5.92
 -12 10 -4 1.39 5.39
 12 11 -4 12.65 8.04
 -12 11 -4 5 5.89
 12 12 -4 -3.68 7.32
 -12 12 -4 -9.64 7.46
 12 13 -4 -6.73 6.82
 -12 13 -4 -1.02 6.36
 -12 14 -4 5.72 7.57
 12 -12 5 7.79 7.16
 -12 -12 -5 8.37 8.49
 12 -11 5 313.13 21.5
 -12 -11 -5 349.22 26.7
 12 -10 5 11.54 7.11
 -12 -10 -5 3.43 7.03
 -12 -9 -5 376.03 26.04
 12 -9 5 343.83 22.02
 -12 -8 5 5.16 6.94
 12 -8 5 -4.91 6.21
 -12 -7 -5 335.29 23.52
 -12 -7 5 286.33 21.4
 12 -7 5 284.93 19.61
 -12 -6 -5 1.98 6.7
 -12 -6 5 10.5 7.67
 -12 -5 -5 762.95 34.25
 -12 -5 5 699.1 32.79
 -12 -4 -5 5.54 6.79
 -12 -4 5 9.55 5.89
 -12 -3 -5 378.3 22.49
 -12 -3 5 350.74 21.85
 -12 -2 -5 -1.63 6.54
 -12 -2 5 -7.41 7.02
 12 -2 -5 5.55 3.77
 -12 -2 -5 2.06 4.27
 -12 -1 -5 696.21 31.03
 -12 -1 5 620.07 29.25
 12 -1 -5 658.88 24.29
 -12 -1 -5 658.09 25.4
 -12 0 -5 -10.99 6.53
 -12 0 5 -8.69 6.65
 12 0 -5 -0.23 4.52
 -12 0 -5 0.21 3.97
 -12 1 -5 653.96 30.4
 -12 1 5 631.1 29.76
 12 1 -5 681.29 24.66
 -12 1 -5 629.01 24.72
 -12 2 -5 -0.86 6.57
 -12 2 5 -8.37 6.99
 12 2 -5 8.5 4.47
 -12 2 -5 6.45 4.41
 -12 3 -5 365.69 22.98
 -12 3 5 390.16 23.82
 12 3 -5 358.39 17.95
 -12 3 -5 373.46 18.63
 -12 4 -5 -1.11 6.61
 -12 4 5 15.37 7.94
 12 4 -5 22.97 5.92
 -12 4 -5 20.37 5.86
 -12 5 -5 676.92 33.77
 -12 5 5 662.62 32.74
 -12 5 -5 746.72 28.34
 12 5 -5 666.62 26.61
 12 6 -5 -3.05 4.8
 -12 6 -5 1.04 4.78
 12 6 -5 -1.36 4.78
 -12 6 5 -16.73 8.45
 -12 6 -5 -3.22 7.04
 12 7 -5 279.18 17.32
 -12 7 -5 329.35 19.14
 12 7 -5 298.73 18.82
 -12 7 5 252.18 21.17
 -12 7 -5 294.31 23.16
 12 8 -5 1.57 5.09
 -12 8 -5 10.35 6
 12 8 -5 1.22 5.64
 -12 8 5 -14.69 9.66
 -12 8 -5 -3.21 8.39
 12 9 -5 403.07 22.84
 -12 9 -5 383.94 21.94
 12 9 -5 395.65 21.9
 12 10 -5 6.5 6.09
 -12 10 -5 -8.76 6.39
 12 11 -5 345.58 22.53
 -12 11 -5 310.77 21.11
 12 12 -5 -4.34 8.05
 -12 12 -5 7.66 7.25
 -12 13 -5 132.34 15.5
 12 -12 6 86.74 12.69
 12 -11 6 3.3 6.7
 -12 -11 -6 6.73 9.72
 12 -10 6 164.03 16.72
 12 -9 6 9.8 6.99
 12 -8 6 139.47 15.35
 -12 -7 -6 18.25 7.59
 -12 -7 6 4.95 7.41
 12 -7 6 -1.48 6.53
 -12 -6 6 185.86 17.1
 -12 -6 -6 237.54 19.26
 -12 -5 -6 5.57 7.58
 -12 -5 6 1.5 5.91
 -12 -4 -6 259.84 19.21
 -12 -4 6 216.75 17.37
 -12 -3 -6 0.28 6.56
 -12 -3 6 5.88 6.3
 -12 -3 -6 4.76 5.57
 12 -3 -6 12.42 5.44
 -12 -2 -6 185.99 15.75
 -12 -2 6 183.61 15.51
 -12 -2 -6 169.64 13.88
 12 -2 -6 206 14.57
 -12 -1 -6 0.07 6.39
 -12 -1 6 6.13 5.85
 12 -1 -6 9.01 4.9
 -12 -1 -6 18.1 5.89
 -12 0 -6 308.24 20.34
 -12 0 6 295 19.87
 12 0 -6 301.24 17.87
 -12 0 -6 313.42 18.56
 -12 1 -6 13.32 7.31
 -12 1 6 10.45 5.95
 12 1 -6 12.62 4.85
 -12 1 -6 13.43 5.78
 -12 2 -6 177.02 15.8
 -12 2 6 179.71 15.78
 12 2 -6 196.74 14.13
 -12 2 -6 203.54 15.06
 -12 3 -6 13.03 6.94
 -12 3 6 -5.72 6.48
 12 3 -6 9.28 5.62
 -12 3 -6 9.68 5.74
 -12 4 6 224.91 18.18
 -12 4 -6 196.62 17.5
 12 4 -6 243.25 16.55
 -12 4 -6 274.13 17.57
 12 5 -6 1.96 4.82
 -12 5 -6 0.23 5.55
 -12 5 -6 1.76 6.21
 -12 5 6 -6.47 6.48
 12 6 -6 200.2 15.9
 -12 6 -6 179.7 15.04
 -12 6 6 200.85 18.39
 -12 6 -6 206.92 18.71
 12 7 -6 -1.87 5.5
 -12 7 -6 9.88 6.19
 12 7 -6 5.81 5.59
 -12 7 6 4.86 6.67
 -12 7 -6 -2.49 7.62
 12 8 -6 140.63 14.15
 -12 8 -6 148.47 14.35
 12 8 -6 152.75 14.01
 -12 8 6 125.97 15.7
 -12 8 -6 115.51 15.62
 12 9 -6 5.36 6.68
 -12 9 -6 11.3 6.93
 -12 9 -6 3.64 8.97
 -12 9 6 7.05 8.01
 12 10 -6 156.34 16.36
 -12 10 -6 164.36 16.08
 -12 10 -6 119.05 17.53
 -12 10 6 136.17 17.36
 12 11 -6 11.36 8.4
 -12 11 -6 14.13 7.9
 -12 12 -6 112.03 14.71
 12 -11 7 30.25 9.59
 12 -10 7 13.36 7.82
 12 -9 7 36.33 9.87
 12 -8 7 -4.55 7.97
 12 -7 7 48.09 10.25
 -12 -6 7 -14.19 7.59
 12 -6 7 4.42 7.24
 -12 -5 7 41.91 8.83
 -12 -4 7 12.54 5.94
 12 -4 -7 17.05 7.04
 -12 -4 -7 -4.25 7.42
 -12 -3 -7 83.06 11.43
 -12 -3 7 94.39 11.64
 12 -3 -7 79.61 11.38
 -12 -3 -7 79.26 11.57
 -12 -2 -7 0.89 5.98
 -12 -2 7 5.94 5.91
 12 -2 -7 -10 6.93
 -12 -2 -7 7.16 6.49
 -12 -1 -7 68.75 10.21
 -12 -1 7 66.79 9.88
 12 -1 -7 65.66 10.1
 -12 -1 -7 60.93 10.38
 -12 0 -7 16.83 6.94
 -12 0 7 5.83 5.55
 12 0 -7 9.57 5.65
 -12 0 -7 15.27 6.69
 12 1 -7 48.91 8.28
 -12 1 -7 73.56 10.96
 -12 1 -7 58.26 10.09
 -12 1 7 74.46 10.31
 12 2 -7 10.07 6.54
 -12 2 -7 12.39 6.84
 -12 2 -7 -1.05 5.81
 -12 2 7 -2.78 6.7
 12 3 -7 90.92 12.1
 -12 3 -7 78.95 11.69
 -12 3 -7 62.02 10.59
 -12 3 7 84.87 11.3
 12 4 -7 15.46 6.51
 -12 4 -7 15.87 7.12
 -12 4 -7 14.39 7.33
 -12 4 7 3.3 6.31
 12 5 -7 43.73 9.65
 -12 5 -7 52.77 10.27
 -12 5 7 32.14 8.82
 12 6 -7 21.75 8.4
 -12 6 -7 3.87 7.07
 12 7 -7 68.8 11.48
 -12 7 -7 60.77 11.2
 12 8 -7 -4.13 6.69
 -12 8 -7 11.02 8.23
 12 9 -7 63.88 11.66
 -12 9 -7 42.48 10.42
 -12 10 -7 9.56 7.22
 12 -6 8 275.4 23.21
 12 -4 -8 311.42 22.63
 -12 -4 -8 290.22 22.18
 12 -3 -8 9.52 7.66
 -12 -3 -8 -1.32 7.73
 12 -2 -8 413.42 25.13
 -12 -2 -8 438.89 26.98
 12 -1 -8 -18.99 8.99
 -12 -1 -8 -13.2 8.92
 12 0 -8 344.11 22.62
 -12 0 -8 270.27 20.73
 -12 1 -8 1.63 7.29
 12 1 -8 0.9 6.76
 12 2 -8 387.59 24.65
 -12 2 -8 428.76 25.91
 12 3 -8 0.06 6.41
 -12 3 -8 8.13 6.84
 12 4 -8 307.28 21.86
 -12 4 -8 324.82 23.01
 12 5 -8 16.48 8.58
 -12 5 -8 11.03 8.1
 12 6 -8 285.9 21.98
 -12 6 -8 276.86 21.84
 -12 7 -8 12.93 8.54
 -12 -2 -9 6.29 7.76
 -12 -1 -9 11.86 8.52
 -12 0 -9 4.54 8.87
 -12 1 -9 15.53 8.9
 -12 2 -9 7.21 7.84
 -13 -14 0 -0.67 8.21
 -13 -13 0 1.16 7.11
 -13 -12 0 -6.66 7.84
 -13 -11 0 18.84 9.96
 -13 -11 0 -5.12 6.56
 -13 -10 0 24.71 10.26
 -13 -10 0 2.16 7.03
 -13 -9 0 -8.45 8.77
 -13 -9 0 -11.62 6.28
 -13 -8 0 -5.18 9.17
 -13 -8 0 -6.16 5.01
 -13 -7 0 3.38 7.71
 13 -7 0 -0.07 2.26
 -13 -7 0 -11.01 6.24
 -13 -6 0 -7.76 6.92
 -13 -6 0 -4.54 5.15
 -13 -5 0 -17.41 8.37
 -13 -5 0 -2.89 4.86
 -13 -4 0 5.9 7.97
 -13 -4 0 1.06 3.52
 -13 -3 0 -13.21 7.87
 -13 -3 0 1.02 3.28
 -13 -2 0 -3.31 6.93
 13 -2 0 0.82 5.01
 -13 -2 0 1.55 3.07
 13 -1 0 0.36 4.86
 -13 -1 0 -14.55 8.33
 13 0 0 7.11 5.31
 -13 0 0 -9.6 7.83
 13 1 0 0.59 4.31
 -13 1 0 4.66 6.05
 13 2 0 2.04 4.79
 -13 2 0 -3.37 6.92
 13 3 0 -4.35 4.52
 -13 3 0 -9.47 6.14
 13 4 0 8.5 5.97
 -13 4 0 10.8 8.28
 13 5 0 1.28 1.58
 -13 5 0 3.92 1.8
 13 5 0 1.24 1.64
 -13 5 0 -1.17 7.92
 -13 6 0 -0.82 7.66
 13 6 0 1.78 2.18
 -13 6 0 1.36 2.4
 13 7 0 1.3 2.81
 -13 7 0 -0.3 2.85
 -13 8 0 -2.22 3.05
 13 8 0 1.1 3.08
 13 9 0 -1.86 3.78
 -13 9 0 -6.1 4.14
 13 10 0 2.48 4.9
 -13 10 0 4.57 4.45
 -13 11 0 5.3 4.95
 13 11 0 1.04 4.86
 -13 12 0 -0.61 4.81
 -13 -14 -1 99.41 15.14
 -13 -14 1 87.46 15.6
 -13 -13 -1 152.25 17.56
 -13 -13 1 142.53 17.18
 -13 -12 1 175.21 17.78
 -13 -12 -1 184.15 18.23
 -13 -11 -1 247.79 23.5
 -13 -11 1 221.09 22.64
 -13 -11 1 205.84 18.84
 -13 -11 -1 229.63 19.27
 -13 -10 -1 216.11 20.83
 -13 -10 1 227.42 21.18
 -13 -10 -1 198.56 17.68
 -13 -10 1 223.7 18.45
 -13 -9 1 239.81 21.66
 -13 -9 -1 241.97 22.16
 -13 -9 -1 248.14 18.52
 -13 -9 1 242.31 18.6
 -13 -8 -1 154.67 17.5
 -13 -8 1 149.53 16.64
 13 -8 1 155.41 9.55
 -13 -8 1 140.7 13.55
 -13 -8 -1 127.5 13.29
 -13 -7 1 217.46 19.43
 -13 -7 -1 231.67 20.07
 13 -7 1 200.25 11.26
 -13 -7 -1 208.24 15.86
 -13 -7 1 200.86 15.71
 -13 -6 -1 235.48 20.12
 -13 -6 1 214.06 18.95
 13 -6 1 216.52 15.64
 13 -6 -1 219.81 7.43
 -13 -6 -1 222.07 15.59
 -13 -6 1 259.47 17.1
 -13 -5 -1 425.45 26.61
 -13 -5 1 421.49 26.21
 13 -5 1 464.39 22.51
 -13 -5 -1 424.34 20.39
 -13 -5 1 444.1 21.29
 -13 -4 -1 456.03 26.78
 -13 -4 1 465.77 27.04
 13 -4 1 410.77 21.42
 -13 -4 -1 427.69 19.55
 -13 -3 -1 319.74 22.16
 -13 -3 1 314.82 22.19
 13 -3 1 285.74 17.72
 -13 -3 -1 279.77 14.76
 -13 -2 -1 269.5 20.96
 -13 -2 1 260.85 20.46
 13 -2 1 280.31 17.49
 -13 -2 -1 293.97 14.36
 -13 -1 -1 348.01 22.82
 -13 -1 1 383.63 23.95
 13 -1 1 373.11 20.21
 -13 -1 -1 346.96 14.87
 -13 0 -1 199.35 18.43
 -13 0 1 249.05 19.6
 13 0 1 222.19 15.82
 -13 0 -1 225.2 10.63
 -13 1 -1 346.78 23.59
 -13 1 1 347.15 23.45
 13 1 -1 355.16 20.06
 13 1 1 364.11 20.31
 -13 1 -1 376.62 12.93
 13 2 -1 266.91 17.41
 13 2 1 288.83 18.3
 -13 2 -1 282.94 21.26
 -13 2 1 268.21 20.88
 13 3 -1 293.92 18.49
 13 3 1 297.92 18.96
 -13 3 -1 278.16 21.68
 -13 3 1 297.29 22.58
 13 4 -1 449.93 23.15
 -13 4 1 411.36 27.19
 -13 4 -1 465.22 28.25
 13 5 1 424.17 12.13
 13 5 -1 414.39 12.24
 -13 5 -1 433.66 12.98
 13 5 -1 442.07 22.86
 -13 5 1 394.96 27.13
 -13 5 -1 381.56 26.45
 13 6 -1 234.94 10.28
 -13 6 -1 235.3 10.55
 13 6 -1 241.99 17.42
 -13 6 1 221.98 21.43
 -13 6 -1 219.21 20.59
 13 7 -1 194.29 10.55
 -13 7 -1 212.29 10.78
 13 7 -1 203.22 16.26
 13 8 -1 151.24 10.36
 -13 8 -1 133.38 9.39
 13 9 -1 235.91 13.89
 -13 9 -1 259.6 14.24
 13 10 -1 198.67 13.85
 -13 10 -1 198.43 13.44
 13 11 -1 213.74 15.13
 -13 11 -1 219.84 14.88
 -13 12 -1 196.83 15.21
 -13 -13 -2 70.42 13.59
 -13 -12 -2 244.9 21.37
 -13 -11 -2 87 15.49
 -13 -11 2 69.17 13.78
 13 -11 2 67.63 9.06
 -13 -11 -2 52.87 10.01
 -13 -10 -2 121.83 16.85
 -13 -10 2 152.62 17.98
 13 -10 2 107.18 11.32
 -13 -10 -2 118.12 14.35
 -13 -9 -2 143 16.96
 -13 -9 2 112.33 16.01
 13 -9 2 133 10.31
 13 -9 2 127.72 12.09
 -13 -9 -2 134.49 14.54
 -13 -8 -2 196.62 19.28
 -13 -8 2 210.44 19.36
 13 -8 2 196.78 14.74
 13 -8 2 181.64 12.19
 -13 -8 -2 190.06 15.93
 -13 -7 -2 281.71 22.17
 -13 -7 2 274.82 21.85
 13 -7 2 279.33 17.41
 -13 -7 -2 282.92 18.6
 -13 -6 -2 165.71 17.28
 -13 -6 2 190.85 18.49
 13 -6 2 212.01 15.15
 -13 -6 -2 197.54 14.91
 -13 -5 -2 99.89 13.1
 -13 -5 2 79.88 12.12
 13 -5 2 92.45 10.44
 -13 -5 -2 99.87 10.26
 -13 -4 -2 385.99 24.82
 -13 -4 2 353.34 23.73
 13 -4 2 341.6 19.46
 -13 -4 -2 335.23 17.67
 -13 -3 -2 153.26 16.01
 -13 -3 2 161 16.49
 13 -3 2 138.47 13.03
 13 -3 -2 159.25 8.46
 13 -3 -2 156.88 7.56
 -13 -3 -2 142.73 11.06
 -13 -2 2 447.39 26.36
 -13 -2 -2 488.87 27.54
 13 -2 -2 507.85 17.64
 13 -2 2 474.53 23.2
 13 -2 -2 470.09 15.54
 -13 -2 -2 436.82 18.27
 -13 -1 -2 257.73 19.88
 -13 -1 2 258.3 19.9
 13 -1 2 253.92 17.07
 13 -1 -2 273.94 12.24
 -13 -1 -2 276.84 13.21
 -13 0 -2 90.91 12.35
 -13 0 2 78.31 11.61
 13 0 2 120.33 12.18
 13 0 -2 118.02 8.48
 -13 0 -2 107.66 7.59
 -13 1 -2 253.99 20.06
 -13 1 2 247.42 19.5
 13 1 -2 305.84 15.55
 13 1 2 269.73 17.88
 13 1 -2 284.25 14.01
 -13 1 -2 259.04 10.97
 -13 2 -2 492.89 27.97
 -13 2 2 495.75 28.2
 13 2 -2 426.78 22.53
 -13 2 -2 469.8 13.44
 13 3 2 145.33 5.07
 -13 3 2 162.97 5.6
 -13 3 -2 151.96 16.05
 -13 3 2 129.8 14.7
 13 3 -2 151.86 13.46
 13 3 -2 145 5.11
 -13 3 -2 148.01 5.56
 -13 4 2 357.76 24.69
 -13 4 -2 348.27 24.16
 13 4 -2 343.12 20.24
 13 4 -2 355.34 11.09
 -13 4 -2 362.75 11.87
 13 5 -2 81.8 6.07
 -13 5 -2 91.76 6.8
 13 5 -2 93.44 11.1
 -13 5 -2 86.36 13.08
 -13 5 2 96.41 13.59
 13 6 -2 209.51 10.53
 -13 6 -2 219.59 11.03
 13 6 -2 223.71 16.84
 -13 6 -2 204.04 20
 -13 6 2 194.77 19.5
 13 7 -2 261.34 13.17
 -13 7 -2 271.88 13.51
 13 7 -2 275.92 18.63
 -13 7 2 226.45 21.57
 -13 7 -2 246.91 22.46
 13 8 -2 222.73 12.9
 -13 8 -2 210.54 12.91
 13 8 -2 199.62 16.32
 -13 9 -2 139.61 11.06
 13 9 -2 122.9 10.46
 13 10 -2 111.91 10.76
 -13 10 -2 109.63 10.57
 13 11 -2 73.21 9.67
 -13 11 -2 65.69 8.91
 -13 12 -2 231.76 16.64
 -13 -13 -3 36.79 10.48
 -13 -12 -3 21.95 9.23
 -13 -11 -3 21.6 8.23
 -13 -10 -3 14.18 10.86
 -13 -10 3 18.95 10.91
 13 -10 3 0.93 4.53
 13 -10 3 30.55 7.1
 -13 -10 -3 9.23 7.83
 -13 -9 -3 113.59 16.49
 -13 -9 3 90.91 14.8
 13 -9 3 99.92 10.33
 13 -9 3 108.99 11.47
 -13 -9 -3 114.36 13.76
 -13 -8 -3 -10.35 10.15
 -13 -8 3 -8.28 8.28
 13 -8 3 8.09 5.75
 13 -8 3 5.6 5.12
 -13 -8 -3 2.22 5.86
 -13 -7 -3 195.5 18.88
 -13 -7 3 195.24 19.39
 13 -7 3 184.4 14.16
 -13 -7 -3 189.67 16.06
 -13 -6 -3 6.81 7.08
 -13 -6 3 12.2 7.95
 13 -6 3 2.3 4.77
 -13 -6 -3 7.99 5.6
 -13 -5 -3 35.79 8.36
 -13 -5 3 15.58 7.69
 13 -5 3 27.64 6.67
 -13 -5 -3 36.36 7
 -13 -4 -3 23.54 8.79
 -13 -4 3 18.45 7.72
 13 -4 3 12.91 5.43
 -13 -4 -3 21.24 5.74
 -13 -3 -3 94.64 13.4
 -13 -3 3 88.38 12.42
 13 -3 3 109.9 11.67
 -13 -3 -3 116.11 10.55
 -13 -2 -3 21.87 8.38
 -13 -2 3 13.23 5.93
 -13 -2 -3 22.48 5.31
 13 -2 -3 19.1 4.03
 -13 -1 -3 210.51 18.07
 -13 -1 3 181.5 16.73
 13 -1 -3 172.98 10.33
 -13 -1 -3 192.51 11.91
 13 -1 -3 191.89 11.28
 -13 0 -3 2.33 6.74
 -13 0 3 8.25 6.8
 -13 0 -3 2.39 3.29
 13 0 -3 -3.09 3.53
 -13 1 -3 190.9 17.52
 -13 1 3 175.53 17.1
 -13 1 -3 158.17 9.41
 13 1 -3 176.91 7.62
 -13 1 -3 184.68 8.06
 -13 2 -3 6.96 6.19
 -13 2 3 8.26 7.43
 -13 2 -3 14.4 3.08
 -13 2 -3 13.95 3.02
 13 2 -3 12.42 2.7
 -13 3 -3 113.98 14.47
 -13 3 3 126.16 15.51
 -13 3 -3 96.08 5.72
 13 3 -3 105.9 6.73
 -13 3 -3 108.23 7.31
 13 4 -3 23.26 3.98
 -13 4 -3 23.34 4.4
 13 4 -3 20.89 6.55
 -13 4 3 18.7 8.26
 -13 4 -3 15.32 7.82
 13 5 -3 34.14 4.98
 -13 5 -3 38.13 5.02
 13 5 -3 25.98 7.1
 -13 5 -3 35.86 9.46
 -13 5 3 40.39 10.06
 13 6 -3 7.48 3.76
 -13 6 -3 1.64 3.29
 13 6 -3 -0.05 4.83
 -13 6 3 12.08 8.55
 -13 6 -3 -3.35 8.45
 13 7 -3 193.12 12.23
 -13 7 -3 177.95 11.87
 13 7 -3 197.95 15.93
 -13 7 -3 153.29 17.78
 -13 7 3 189.61 19.71
 13 8 -3 0.54 3.92
 -13 8 -3 2.7 3.91
 13 8 -3 -2.5 5.98
 13 9 -3 98.47 10.09
 -13 9 -3 91.66 9.55
 13 9 -3 105.22 12.46
 13 10 -3 4.25 5.46
 -13 10 -3 10.65 5.61
 -13 11 -3 15.16 6.51
 -13 -12 -4 135.83 17
 -13 -11 -4 118.82 15.69
 -13 -10 -4 281.02 24.75
 -13 -10 4 260.8 23.25
 13 -10 4 221.36 16.66
 -13 -10 -4 260.51 22.77
 -13 -9 -4 220.01 20.65
 -13 -9 4 191.55 19.54
 13 -9 4 163.27 14.35
 -13 -9 -4 177.54 17.41
 -13 -8 -4 291.8 23.78
 -13 -8 4 321.28 23.89
 13 -8 4 274.87 18.47
 -13 -8 -4 332.57 22.73
 -13 -7 -4 231.33 20.3
 -13 -7 4 258.26 21.16
 -13 -7 -4 210.24 18.16
 -13 -6 -4 384.5 25.31
 -13 -6 4 331.08 23.91
 -13 -6 -4 351.19 21.73
 -13 -5 -4 211.6 18.62
 -13 -5 4 180.77 17.56
 -13 -5 -4 210.01 16.28
 -13 -4 -4 266.21 20.62
 -13 -4 4 245.9 19.87
 -13 -4 -4 261.93 17.18
 -13 -3 -4 171.94 16.51
 -13 -3 4 169.25 16.36
 -13 -2 -4 338.52 23.1
 -13 -2 4 347.55 22.96
 -13 -1 4 329.9 22.55
 -13 -1 -4 333.22 22.88
 -13 0 -4 561.8 29.77
 -13 0 4 534.48 28.5
 13 0 -4 544.95 18.9
 -13 0 -4 582.38 19.84
 -13 1 -4 319.44 22.2
 -13 1 4 337.73 22.73
 13 1 -4 333.88 14.17
 -13 1 -4 330.57 14.48
 -13 2 -4 356.98 23.77
 -13 2 4 310.94 21.97
 13 2 -4 356.35 14.81
 -13 2 -4 345.92 15.24
 -13 3 -4 164.16 16.48
 -13 3 4 154.9 16.16
 13 3 -4 161.58 10.17
 -13 3 -4 170 10.94
 -13 4 -4 241.93 20.02
 -13 4 4 267.04 21.15
 13 4 -4 255.52 13.18
 -13 4 -4 277.33 14.37
 -13 5 4 182.25 18.22
 -13 5 -4 202.33 19.64
 13 5 -4 214.07 16.34
 -13 5 -4 214.51 13.09
 13 5 -4 205.62 12.54
 13 6 -4 348.78 17.03
 -13 6 -4 353.86 17.54
 13 6 -4 335.71 20.68
 -13 6 4 304.53 24.3
 -13 6 -4 335.32 25.31
 13 7 -4 220.94 14.39
 -13 7 -4 213.66 14.07
 13 7 -4 200.99 16.05
 -13 7 4 199.86 20.63
 -13 7 -4 220.03 20.76
 13 8 -4 294.92 17.33
 -13 8 -4 345.2 18.81
 13 8 -4 337.99 21.02
 -13 8 4 254.91 22.99
 -13 8 -4 345.93 27.08
 13 9 -4 193.34 14.97
 -13 9 -4 191.45 14.5
 13 9 -4 216.8 17.1
 -13 10 -4 257.07 17.49
 13 -11 5 14.09 6.72
 -13 -11 -5 17.1 8.54
 13 -10 5 19.14 6.47
 -13 -10 -5 35.55 11.31
 -13 -9 -5 94.21 14.85
 -13 -9 5 112.97 16.09
 13 -9 5 69.4 10.85
 -13 -9 -5 90.71 14.77
 -13 -8 -5 8.25 7.81
 -13 -8 5 15.72 8.17
 13 -8 5 6.83 5.98
 -13 -8 -5 20.16 9.32
 -13 -7 -5 68.1 12.12
 -13 -7 5 63.68 11.74
 13 -7 5 81.52 11.5
 -13 -7 -5 73.57 12.76
 -13 -6 -5 10.03 6.78
 -13 -6 5 17.73 8.2
 -13 -5 -5 67.42 12.08
 -13 -5 5 63.13 11.51
 -13 -4 -5 45.14 9.92
 -13 -4 5 54.79 10.49
 -13 -3 -5 15.43 7.45
 -13 -3 5 6.35 6.11
 -13 -2 -5 9.92 6.8
 -13 -2 5 21.59 8.28
 13 -2 -5 22.36 4.8
 -13 -2 -5 14.58 5.57
 -13 -1 -5 139.42 14.88
 -13 -1 5 132.77 14.46
 13 -1 -5 128.56 10.12
 -13 -1 -5 143.56 11.11
 -13 0 -5 5.96 6.26
 -13 0 5 18.73 7.74
 13 0 -5 17.05 5.35
 -13 0 -5 19.16 5.15
 -13 1 -5 151.65 15.53
 -13 1 5 125.57 14.35
 13 1 -5 138.41 10.55
 -13 1 -5 157.87 11.99
 13 2 -5 19.03 5.44
 -13 2 -5 19.15 5.7
 -13 2 -5 31.38 9.41
 -13 2 5 27.43 7.89
 13 3 -5 35.06 6.21
 -13 3 -5 40.77 7.36
 -13 3 -5 43.3 9.61
 -13 3 5 9.75 6.75
 13 4 -5 47.74 7.23
 -13 4 -5 60.79 8.15
 -13 4 -5 68.88 11.77
 -13 4 5 63.8 11.89
 13 5 -5 59.97 8.3
 -13 5 -5 61.45 8.72
 -13 5 -5 71.47 12.48
 -13 5 5 67.46 11.54
 13 6 -5 16.1 5.96
 -13 6 -5 18.8 6.29
 13 6 -5 19.67 7.47
 -13 6 5 34.98 10.55
 -13 6 -5 38.53 10.5
 13 7 -5 58.7 8.57
 -13 7 -5 61.44 9.08
 13 7 -5 72.52 10.3
 -13 7 5 57.18 12
 -13 7 -5 60.42 12.95
 13 8 -5 2.13 5.45
 -13 8 -5 11.27 6.12
 13 8 -5 5.77 6.11
 -13 8 5 4.94 8.7
 -13 8 -5 0.44 8.01
 -13 9 -5 85.13 10.98
 -13 9 5 66.52 14.02
 -13 9 -5 103.58 15.78
 13 9 -5 84.06 11.3
 -13 10 5 -10.27 9.94
 -13 10 -5 18.37 11.25
 13 -11 6 5.92 6.97
 13 -10 6 83.3 12.39
 -13 -10 -6 130.82 18.17
 13 -9 6 53.55 11.43
 -13 -9 -6 47.88 11.05
 -13 -8 -6 45.82 11.19
 -13 -8 6 53.1 11.48
 13 -8 6 35.75 8.91
 -13 -7 -6 97.71 14.2
 -13 -7 6 83.85 12.51
 13 -7 6 47.86 9.94
 -13 -6 -6 95.04 13.02
 -13 -6 6 91.43 12.93
 -13 -5 -6 43.35 10.27
 -13 -5 6 45 9.06
 -13 -4 -6 188.76 17.54
 -13 -4 6 180.75 17.1
 -13 -3 -6 24.19 7.67
 -13 -3 6 39.53 9.52
 -13 -2 -6 92.73 11.99
 -13 -2 6 106.29 13.34
 13 -2 -6 95.45 10.27
 -13 -2 -6 91.44 10.65
 -13 -1 -6 88.29 12.58
 -13 -1 6 85.61 12.75
 13 -1 -6 103.2 10.3
 -13 -1 -6 81.52 9.79
 -13 0 -6 67.38 11.36
 -13 0 6 72.44 10.96
 13 0 -6 99.65 10.28
 -13 0 -6 99.77 10.84
 -13 1 -6 93.72 12.32
 -13 1 6 87.05 12.22
 13 1 -6 98 10.13
 -13 1 -6 98.02 10.69
 -13 2 -6 79.47 12
 -13 2 6 65.58 10.68
 13 2 -6 90.65 10.15
 -13 2 -6 99.4 11.37
 -13 3 6 39.88 8.94
 -13 3 -6 27.97 8.37
 13 3 -6 35.55 7.28
 -13 3 -6 34.52 7.33
 -13 4 -6 176.22 16.99
 -13 4 6 197.18 18.43
 -13 4 -6 164.09 14.04
 13 4 -6 188.36 14.53
 13 5 -6 28.87 7.43
 -13 5 -6 44.48 8.45
 -13 5 6 39.83 10.91
 -13 5 -6 27.46 9.67
 -13 6 -6 95.3 11.84
 -13 6 -6 98.4 14.07
 -13 6 6 79.36 12.2
 -13 7 -6 68.98 12.24
 -13 7 6 74.48 13.21
 13 7 -6 76.26 10.99
 -13 8 6 52.37 12.02
 -13 8 -6 32.18 11.23
 13 8 -6 44.18 9.25
 -13 9 -6 54.7 12.54
 -13 9 6 39.83 11.65
 -13 10 -6 101.01 15.84
 -13 10 6 95.45 14.66
 -13 11 6 16.02 9.43
 -13 11 -6 -14.79 11.41
 -13 12 -6 46.69 13.98
 -13 12 6 23.61 10.66
 13 -10 7 72.63 13.19
 13 -9 7 132.76 16.05
 13 -8 7 87.94 13.87
 13 -7 7 190.92 19.19
 13 -6 7 121.59 15.98
 -13 -4 7 182.48 16.49
 -13 -3 7 279.14 20.17
 -13 -2 7 184.07 16.5
 -13 -2 -7 194.66 16.69
 -13 -1 7 173.07 16.05
 -13 -1 -7 192.64 15.69
 -13 0 7 100.41 12.62
 -13 0 -7 115.08 12.58
 -13 1 7 183.18 16.31
 -13 1 -7 183.18 15.75
 -13 2 7 178.77 16.03
 -13 2 -7 184.8 16
 -13 3 7 250.02 19.29
 -14 -13 0 458.27 29.89
 -14 -12 0 10.15 7.93
 -14 -11 0 543.34 34.79
 -14 -11 0 532.34 30.26
 -14 -10 0 4.74 10.23
 -14 -10 0 -0.33 7.11
 -14 -9 0 469.52 31.72
 -14 -9 0 493.34 27.02
 -14 -8 0 14.17 8.01
 -14 -8 0 7.42 7.14
 -14 -7 0 355.96 26.45
 -14 -7 0 349.84 20.72
 -14 -6 0 0.77 7.57
 -14 -6 0 7.59 5.08
 -14 -5 0 999.12 43.51
 -14 -5 0 1001.41 34.14
 -14 -4 0 10.87 8.72
 -14 -4 0 13.41 5.08
 -14 -3 0 1243.42 48.16
 14 -3 0 1186.38 40.74
 -14 -3 0 1263.98 36.16
 -14 -2 0 1.38 7.8
 14 -2 0 18.51 6.32
 -14 -2 0 15.49 4.48
 -14 -1 0 581.27 31.99
 14 -1 0 607.21 27.54
 -14 0 0 0.23 8.69
 14 0 0 -2.06 6.51
 -14 1 0 638.25 33.33
 14 1 0 648.25 28.99
 -14 2 0 4.62 7.19
 14 2 0 9.57 6.19
 -14 3 0 1210.75 48.81
 14 3 0 1275.2 42.78
 -14 4 0 27.01 9.68
 14 4 0 20.38 7.87
 -14 5 0 1048.51 46.59
 14 5 0 1072.29 39.5
 -14 6 0 -1.05 8.14
 -14 7 0 367.94 28.2
 -14 -13 -1 31.44 10.12
 -14 -13 1 49.51 12.6
 -14 -12 -1 56.67 12.39
 -14 -12 1 47.82 11.42
 -14 -11 -1 17.3 11
 -14 -11 1 4.27 9.68
 -14 -11 -1 13.01 7.14
 -14 -11 1 17.78 7.26
 -14 -10 -1 67.52 14.32
 -14 -10 1 62.82 13.06
 -14 -10 1 42.93 9.64
 -14 -10 -1 54.49 10.58
 -14 -9 -1 -0.16 8.32
 -14 -9 1 5.68 7.91
 14 -9 1 -8.94 6.32
 -14 -9 1 -0.6 5.82
 -14 -9 -1 -8.21 7.09
 -14 -8 -1 32.35 10.45
 -14 -8 1 41.88 10.97
 14 -8 1 27.83 6.29
 -14 -8 1 53.89 9.91
 -14 -8 -1 55.16 9.84
 -14 -7 -1 65.71 12.17
 -14 -7 1 46.78 10.52
 14 -7 1 41.26 8.55
 14 -7 1 48.08 5.94
 -14 -7 1 47.86 8.71
 -14 -7 -1 58.68 9.43
 -14 -6 -1 32.47 8.71
 -14 -6 1 59.37 11.42
 14 -6 1 58.86 9.13
 -14 -6 1 65.68 9.19
 -14 -6 -1 76.49 10.17
 -14 -5 -1 -10.87 8.41
 -14 -5 1 -6.1 6.49
 14 -5 1 -10.37 6.24
 -14 -5 -1 1.5 4.24
 -14 -4 -1 123.63 15.8
 -14 -4 1 123.61 15.74
 14 -4 1 124.38 12.76
 -14 -4 -1 115.94 10.41
 -14 -3 -1 150.17 16.66
 -14 -3 1 120.81 15.36
 14 -3 1 131.53 12.67
 -14 -3 -1 136.99 10.68
 -14 -2 -1 113.9 14.73
 -14 -2 1 83.37 12.67
 14 -2 1 101.78 11.53
 -14 -2 -1 90.97 8.33
 -14 -1 -1 0.26 7.28
 -14 -1 1 5.61 7.44
 14 -1 1 -0.73 5.03
 -14 -1 -1 4.91 2.94
 -14 0 -1 35.57 8.81
 -14 0 1 37.26 8.77
 14 0 1 47.6 8.47
 14 0 -1 35.81 7.57
 -14 0 -1 55.78 5.62
 -14 1 -1 -6.81 7.74
 -14 1 1 7.89 6.8
 14 1 -1 8.34 6.05
 14 1 1 -1.79 6.16
 -14 2 -1 91.5 13.78
 -14 2 1 100.82 14.09
 14 2 1 90.03 11.41
 14 2 -1 84.91 10.68
 -14 3 -1 133.44 15.99
 -14 3 1 124.59 15.43
 14 3 -1 140.45 13.69
 14 3 1 139.65 13.94
 -14 4 -1 156.17 17.88
 -14 4 1 94.52 14.6
 14 4 -1 119.47 12.76
 -14 5 1 -4.91 9.35
 -14 5 -1 -3.59 8.3
 14 5 -1 -4.21 6.12
 -14 6 1 51.26 11.4
 -14 6 -1 57.22 12.39
 14 6 -1 79.82 11.05
 -14 7 1 43.52 10.9
 -14 7 -1 38.67 10.79
 14 7 -1 53.07 9.77
 -14 8 1 24.97 11.48
 -14 8 -1 26.26 11.47
 -14 -13 -2 144.64 18.08
 -14 -12 -2 -1.65 7.23
 -14 -11 2 291.35 25.89
 -14 -11 -2 288.07 25.81
 14 -11 2 291.04 18.87
 -14 -11 -2 286.59 22.78
 -14 -10 -2 31.28 11.19
 -14 -10 2 34.91 12.09
 14 -10 2 13.93 6.04
 -14 -10 -2 32.23 9.76
 -14 -9 -2 255.63 23.79
 -14 -9 2 249.38 23.79
 14 -9 2 241.28 16.87
 -14 -9 -2 259.78 20.15
 -14 -8 -2 13.36 9.94
 -14 -8 2 14 8.01
 14 -8 2 8.86 5.57
 14 -8 2 19.44 5.68
 -14 -8 -2 23.99 8.58
 -14 -7 -2 392.73 27.2
 -14 -7 2 353.41 26.14
 14 -7 2 376.64 21.37
 -14 -7 -2 403.23 22.88
 -14 -6 -2 15.89 7.97
 -14 -6 2 18.19 8.1
 14 -6 2 27.32 7.48
 -14 -6 -2 35.83 7.91
 -14 -5 -2 410.23 26.82
 -14 -5 2 435.28 27.28
 14 -5 2 395.42 21.86
 -14 -5 -2 413.71 21.17
 -14 -4 -2 19.54 8.42
 -14 -4 2 1 7.68
 14 -4 2 28.35 7.94
 -14 -4 -2 10.2 4.59
 -14 -3 -2 501.78 29.27
 -14 -3 2 456.6 28.05
 14 -3 2 454.75 23.82
 -14 -3 -2 466.83 20.49
 -14 -2 -2 13.67 8.04
 -14 -2 2 -3.57 8.61
 14 -2 2 -9.06 5.58
 -14 -2 -2 7.5 3.95
 -14 -1 -2 488.39 28.71
 -14 -1 2 514.66 29.23
 14 -1 2 460.74 24.26
 -14 -1 -2 465.23 18.19
 -14 0 -2 87.83 13.12
 -14 0 2 86.3 13.29
 14 0 2 97.31 11.83
 14 0 -2 95.91 7.76
 -14 0 -2 86.35 7.21
 -14 1 -2 506.43 29.98
 -14 1 2 466.19 28.87
 14 1 2 515.08 25.69
 -14 1 -2 491.2 15.91
 -14 2 -2 -1.71 7.56
 -14 2 2 3.34 7.31
 14 2 -2 -4.95 5.88
 -14 2 -2 2.78 2.09
 -14 3 -2 457.8 29.16
 -14 3 2 452.08 29.35
 14 3 -2 469.51 24.61
 -14 4 2 -7.19 8.16
 -14 4 -2 2.93 7.17
 14 4 -2 15.54 6.74
 -14 5 2 352.93 26.49
 -14 5 -2 394.68 27.77
 14 5 -2 415.44 23.01
 -14 6 -2 13.81 7.93
 -14 6 2 27.08 9.32
 14 6 -2 25.08 7.52
 -14 7 -2 374.67 28.15
 -14 7 2 376.79 28.22
 14 7 -2 368.69 22.45
 -14 8 2 -5.51 10.09
 -14 8 -2 3.37 8.91
 14 8 -2 6.72 6.61
 -14 -12 -3 208.33 20.81
 -14 -11 3 20.5 11.92
 -14 -11 -3 1.23 7.22
 -14 -10 -3 304.71 25.55
 -14 -10 3 288.55 24.78
 14 -10 3 256.66 17.38
 -14 -10 -3 283.18 21.96
 -14 -9 -3 0.64 9.23
 -14 -9 3 -6.71 9.63
 14 -9 3 3.01 4.35
 14 -9 3 4.75 5.51
 -14 -9 -3 -4.69 6.63
 -14 -8 -3 523 31.67
 -14 -8 3 514.92 31.8
 14 -8 3 467.72 22.51
 14 -8 3 531.8 25.26
 -14 -8 -3 523.52 28.1
 -14 -7 -3 -8.96 10.4
 -14 -7 3 4.82 7.83
 14 -7 3 0.02 5.25
 -14 -7 -3 -2.31 5.73
 -14 -6 -3 549.76 31.98
 -14 -6 3 537.56 30.89
 14 -6 3 541.86 25.86
 -14 -6 -3 547.19 26.53
 -14 -5 -3 -3.82 8.25
 -14 -5 3 -4 8.1
 14 -5 3 6.09 5.71
 -14 -5 -3 20.16 6.64
 -14 -4 -3 336.49 24.4
 -14 -4 3 298.25 22.88
 14 -4 3 320.45 19.93
 -14 -4 -3 305.94 17.94
 -14 -3 -3 7.84 7.06
 -14 -3 3 -2.66 6.77
 14 -3 3 3.17 5.37
 -14 -3 -3 5.74 5.04
 -14 -2 -3 567.35 30.98
 -14 -2 3 577.24 31.17
 -14 -2 -3 536.52 22.13
 -14 -1 -3 -4.88 8.02
 -14 -1 3 -4.37 7.6
 -14 -1 -3 15.91 4.8
 -14 0 -3 775.75 37.46
 -14 0 3 719.34 36.29
 -14 0 -3 755.78 24.03
 -14 1 3 -1.81 7.77
 -14 1 -3 6.61 2.82
 -14 2 -3 567.49 31.51
 -14 2 3 524.2 30.18
 -14 2 -3 521.58 16.13
 -14 3 -3 -12.02 8.92
 -14 3 3 3.69 7.5
 14 3 -3 -8.86 6.81
 -14 4 -3 294.7 23.51
 -14 4 3 296.21 23.74
 14 4 -3 282.75 19.36
 -14 5 3 11.89 9.14
 -14 5 -3 9.73 8.87
 14 5 -3 13.16 6.77
 -14 6 3 457.03 30.66
 -14 6 -3 503.16 32.64
 14 6 -3 508.08 26.33
 -14 7 -3 6.99 8.85
 14 7 -3 5.75 6.32
 -14 8 3 423.32 31.1
 -14 8 -3 479.12 33
 14 8 -3 489.44 26.04
 -14 9 -3 6.97 9.7
 -14 9 3 -18.85 12.62
 14 9 -3 1.39 6.41
 -14 -11 -4 -2.1 9.07
 -14 -10 -4 -0.01 9.35
 -14 -10 -4 14.76 7.47
 -14 -9 -4 -4.85 8.09
 -14 -9 4 0.93 8.71
 14 -9 4 -6.3 5.8
 -14 -9 -4 -2.99 6.82
 -14 -8 -4 2.73 8.49
 -14 -8 4 9.17 8.89
 14 -8 4 15.67 6.71
 -14 -8 -4 6.63 7.36
 -14 -7 -4 0.18 7.52
 -14 -7 4 10.01 8.39
 -14 -7 -4 -0.32 6.19
 -14 -6 -4 -8.2 9.43
 -14 -6 4 0.91 7.25
 -14 -6 -4 -6.38 6.05
 -14 -5 -4 5.92 6.88
 -14 -5 4 -3.99 7.77
 -14 -5 -4 7.54 6.4
 -14 -4 -4 1.75 7.31
 -14 -4 4 7.42 7.4
 -14 -4 -4 7.66 5.68
 -14 -3 -4 4.57 7.36
 -14 -3 4 0.09 6.94
 -14 -3 -4 4.55 4.43
 -14 -2 -4 13.67 7.85
 -14 -2 4 17.77 8.86
 -14 -2 -4 19.6 5.76
 -14 -1 -4 -1.37 7.43
 -14 -1 4 4.4 6.44
 -14 -1 -4 1.48 4.01
 -14 0 -4 44.43 10.28
 -14 0 4 36.18 9.51
 -14 0 -4 37.17 5.93
 -14 1 -4 -0.28 6.54
 -14 1 -4 2.22 3.11
 -14 2 4 12.32 7.21
 -14 2 -4 18.13 8.37
 -14 3 -4 6.04 6.68
 -14 3 4 -10.55 9.2
 -14 4 -4 -25.24 10.19
 -14 4 4 -10.73 9.11
 -14 5 4 -8.17 8.08
 -14 5 -4 1.37 7.85
 14 5 -4 -9.43 6.94
 -14 6 4 5.95 7.79
 -14 6 -4 -1.05 8.02
 14 6 -4 9.68 5.95
 -14 7 4 -12.93 9.61
 -14 7 -4 2.45 8.99
 14 7 -4 3.28 6.8
 -14 8 4 5.57 9.18
 -14 8 -4 11.29 8.67
 14 8 -4 -1.27 6
 -14 9 4 1.76 8.89
 -14 9 -4 14.43 9.93
 14 9 -4 0.14 6.93
 -14 10 -4 29.7 11.29
 -14 10 4 4.62 9.43
 14 -10 5 265.47 19.89
 -14 -10 -5 291.37 24.54
 -14 -9 -5 -3.73 8.36
 -14 -9 5 0.39 8.33
 14 -9 5 -3.84 5.82
 -14 -9 -5 -6.92 7.59
 -14 -8 -5 573.55 33.45
 -14 -8 5 495.09 30.44
 14 -8 5 463 26.14
 -14 -8 -5 507.61 30.53
 -14 -7 -5 11.78 8.89
 -14 -7 5 1.72 7.64
 14 -7 5 12.12 7.39
 -14 -7 -5 1.5 6.67
 -14 -6 -5 475.09 29.26
 -14 -6 5 456.34 28.59
 -14 -6 -5 411.54 25.71
 -14 -5 -5 -0.94 8.38
 -14 -5 5 -6.11 8.95
 -14 -5 -5 -0.02 6.6
 -14 -4 -5 395.78 25.96
 -14 -4 5 379.7 25.42
 -14 -3 -5 8.62 7.12
 -14 -3 5 -4.49 6.88
 -14 -2 -5 529.72 30.2
 -14 -2 5 478.37 28
 -14 -1 -5 -0.69 6.9
 -14 -1 5 -4.32 7.69
 -14 0 -5 781.69 36.58
 -14 0 5 739.44 35.24
 -14 1 -5 1.43 6.93
 -14 1 5 1.43 7.4
 -14 2 -5 508.11 29.4
 -14 2 5 453.3 27.86
 -14 3 -5 12.16 7.45
 -14 3 5 8.45 7.62
 -14 4 -5 390.13 26.38
 -14 4 5 340.03 24.79
 -14 5 -5 5.08 7.62
 -14 5 5 13.08 9.19
 14 5 -5 5.79 6.73
 -14 6 5 369.3 27.51
 -14 6 -5 439.49 29.26
 14 6 -5 430 24.42
 -14 7 5 11.96 9.15
 -14 7 -5 -5.52 9.99
 14 7 -5 10.73 6.38
 -14 8 5 439.4 31.27
 -14 8 -5 452.55 31.77
 14 8 -5 513.22 27.01
 -14 9 5 -11.09 8.81
 -14 9 -5 0.72 9.14
 14 9 -5 6.09 6.52
 -14 10 5 244.65 24.6
 -14 10 -5 251.49 25.73
 -14 11 5 -18.57 11.25
 -14 11 -5 2.41 9.71
 14 -10 6 -17.24 9.17
 14 -9 6 131.72 15.55
 -14 -9 -6 137.65 17.76
 -14 -8 -6 -8.45 8.92
 -14 -8 6 14.73 9.04
 14 -8 6 17.68 8.03
 -14 -8 -6 10.37 8.7
 -14 -7 -6 180.82 18.84
 -14 -7 6 163.53 17.46
 14 -7 6 157.34 16.47
 -14 -6 -6 -12.16 9.27
 -14 -6 6 0.98 7.34
 -14 -5 -6 179.58 17.63
 -14 -5 6 163.53 17
 -14 -4 -6 -9.4 7.92
 -14 -4 6 0.86 7.58
 -14 -3 -6 191.74 18.04
 -14 -3 6 193.61 17.43
 -14 -2 -6 13.3 8.06
 -14 -2 6 -7.14 7.48
 -14 -1 -6 189.17 18.11
 -14 -1 6 172.36 16.74
 -14 0 -6 6.1 7.14
 -14 0 6 -13.45 7.91
 -14 1 -6 189.21 17.66
 -14 1 6 182.21 17.39
 -14 2 -6 1.58 7.19
 -14 2 6 -2.97 6.97
 -14 3 -6 205.06 18.94
 -14 3 6 179.89 17.77
 -14 4 -6 4.63 7.42
 -14 4 6 -3.33 7
 -14 5 -6 178.11 18.96
 -14 5 6 159.65 17.58
 -14 6 -6 -7.08 8.63
 -14 6 6 -9.32 8.02
 14 6 -6 -2.18 6.96
 -14 7 -6 143.81 17.88
 -14 7 6 149.8 16.93
 14 7 -6 157.83 15.73
 -14 8 -6 16.6 10.03
 -14 8 6 -6.12 9.16
 -14 9 6 123.39 17.42
 -14 9 -6 118.68 17.77
 -14 10 -6 5.11 9.18
 -14 10 6 3.26 8.81
 -14 11 6 52.03 13.46
 -14 11 -6 86.69 17.58
 14 -8 7 26.46 9.94
 14 -7 7 0.48 7.15
 -15 -12 0 4.25 10.26
 -15 -12 0 5.96 7.29
 -15 -11 0 5.04 9.82
 -15 -11 0 -8.6 8.46
 -15 -10 0 -4.34 8.53
 -15 -10 0 -3.25 6.74
 -15 -9 0 -12.5 10.76
 -15 -9 0 -3.39 6.44
 -15 -8 0 -18.34 10.44
 -15 -8 0 4.9 6.36
 -15 -7 0 -9.46 9.19
 -15 -7 0 8 5.16
 -15 -6 0 -2.89 8.41
 -15 -6 0 -1.1 4.9
 -15 -5 0 -5.74 7.87
 -15 -5 0 -4.24 6.17
 -15 -4 0 2.67 8.89
 15 -4 0 -4.71 6.67
 -15 -4 0 2.5 4.08
 15 -3 0 -4.48 5.88
 -15 -3 0 0.16 4.24
 -15 -2 0 -4.3 7.3
 15 -2 0 -0.49 5.51
 -15 -1 0 3.98 7.36
 15 -1 0 4.65 5.61
 -15 0 0 -0.75 6.83
 15 0 0 -4.14 5.15
 -15 1 0 -19.1 9.84
 15 1 0 10.78 7.16
 -15 2 0 12.72 10.01
 15 2 0 -6.76 5.8
 -15 3 0 -3.02 8.42
 15 3 0 18.27 7.76
 -15 4 0 2.73 8.86
 15 4 0 -3.15 6.63
 -15 5 0 6.2 8.15
 15 5 0 -2.6 6.68
 -15 6 0 -4.85 8.85
 -15 7 0 5.33 9.5
 -15 8 0 2.81 8.81
 -15 9 0 -1.51 9.74
 15 -12 1 233.56 18.18
 -15 -12 -1 213.12 21.44
 -15 -12 1 246.02 22.31
 -15 -11 -1 188.06 22.27
 -15 -11 1 178.98 21.34
 15 -11 1 161.61 15.21
 -15 -11 -1 157.6 17.71
 -15 -11 1 164.96 17.73
 -15 -10 -1 226.64 23.84
 -15 -10 1 235.79 23.13
 15 -10 1 206.85 17.32
 -15 -10 -1 240.34 20.3
 -15 -10 1 244.97 20.12
 -15 -9 -1 121.62 17.6
 -15 -9 1 117.91 17.26
 15 -9 1 86.42 11.34
 -15 -9 -1 110.56 13.66
 -15 -9 1 120.54 13.8
 -15 -8 -1 191.47 19.86
 -15 -8 1 138.52 18.39
 15 -8 1 156.39 14.57
 -15 -8 -1 165.66 15.74
 -15 -8 1 173.76 15.78
 -15 -7 -1 175.71 19.34
 -15 -7 1 184.73 20.48
 15 -7 1 166.39 15.22
 -15 -7 -1 192.98 15.8
 -15 -6 -1 264.46 23.11
 -15 -6 1 249.41 22.69
 15 -6 1 283.4 19.53
 -15 -6 -1 244.05 17.38
 -15 -5 -1 202.65 19.73
 -15 -5 1 181.46 19.23
 15 -5 1 203.53 16.08
 -15 -5 -1 166.57 13.96
 -15 -4 -1 509.26 31.14
 -15 -4 1 442.14 29.32
 15 -4 1 439.5 24.1
 -15 -4 -1 465.7 21.57
 -15 -3 -1 382.85 27.24
 -15 -3 1 380.03 27.02
 15 -3 1 405.18 22.93
 -15 -3 -1 373.45 18.18
 -15 -2 -1 348.62 25.62
 -15 -2 1 382.89 26.82
 15 -2 1 328.67 20.96
 -15 -2 -1 341.36 16.35
 -15 -1 -1 186.66 19.05
 -15 -1 1 197.22 19.55
 15 -1 -1 182 15.95
 15 -1 1 177.46 15.43
 -15 -1 -1 189.09 11.19
 -15 0 -1 218.57 20.78
 -15 0 1 206 19.88
 15 0 -1 228.16 17.73
 15 0 1 270.78 18.69
 -15 1 -1 190.83 19.46
 -15 1 1 150.39 17.15
 15 1 -1 171.3 15.36
 15 1 1 180.3 16.13
 -15 2 -1 357.64 26.02
 -15 2 1 376.6 26.52
 15 2 -1 345.13 21.47
 15 2 1 326.99 21.58
 -15 3 -1 397.07 28.1
 -15 3 1 388.23 27.93
 15 3 -1 371.42 23
 15 3 1 390.07 23.78
 -15 4 -1 475.84 30.75
 -15 4 1 480.89 31.44
 15 4 -1 511.66 26.86
 -15 5 1 169.7 20.35
 -15 5 -1 194.3 21.44
 15 5 -1 197.93 17.14
 -15 6 1 237.98 24.12
 -15 6 -1 227.44 23.11
 15 6 -1 274.62 20.14
 -15 7 1 169.33 19.35
 -15 7 -1 175.71 20.4
 -15 8 1 142.08 20.4
 -15 8 -1 120.11 19.45
 -15 9 1 84.62 16.46
 -15 9 -1 86.31 16.71
 -15 -12 -2 82.61 13.93
 -15 -11 -2 151.55 20.79
 -15 -11 2 121.47 18.69
 15 -11 2 129.53 13.55
 -15 -11 -2 122.64 16.1
 -15 -10 -2 158.42 19.49
 -15 -10 2 179.52 20.75
 15 -10 2 124.63 13.19
 -15 -10 -2 138.39 16
 -15 -9 -2 110.59 17.52
 -15 -9 2 127.69 18.79
 15 -9 2 155.02 14.59
 -15 -9 -2 133.68 14.54
 -15 -8 -2 99.94 16.02
 -15 -8 2 92.69 15.31
 15 -8 2 85.38 11.7
 -15 -8 -2 79.89 11.95
 -15 -7 -2 200.75 20.52
 -15 -7 2 230.79 21.36
 15 -7 2 206.79 16.71
 -15 -7 -2 174.57 15.54
 -15 -6 -2 173.95 19.22
 -15 -6 2 165.03 18.59
 15 -6 2 161.85 14.84
 -15 -6 -2 163.62 14.21
 -15 -5 -2 215.6 20.21
 -15 -5 2 197.89 19.57
 15 -5 2 216.84 16.89
 -15 -5 -2 204.7 15.47
 -15 -4 -2 285.96 23.52
 -15 -4 2 258.4 22.12
 15 -4 2 261.05 18.58
 -15 -4 -2 264.84 16.59
 -15 -3 -2 188.66 19.27
 -15 -3 2 181.46 18.64
 15 -3 2 174.08 15.46
 -15 -3 -2 192.77 13.12
 -15 -2 -2 142.3 16.58
 -15 -2 2 129.99 16.16
 15 -2 2 152.33 14.34
 -15 -2 -2 133.94 10.46
 -15 -1 2 244 21.5
 -15 -1 -2 287.55 23.17
 15 -1 2 280.85 19.65
 -15 -1 -2 261.73 13.43
 -15 0 2 253.59 22.12
 -15 0 -2 273.1 22.91
 15 0 2 293.52 20.13
 -15 0 -2 279.55 12.89
 -15 1 -2 233.96 21.23
 -15 1 2 241.17 21.48
 15 1 -2 237.44 18.11
 15 1 2 267.98 19.37
 -15 2 -2 179.38 18.8
 -15 2 2 144.1 17.55
 15 2 -2 148.22 14.81
 -15 3 -2 175.23 19.48
 -15 3 2 167.42 18.54
 15 3 -2 208.8 16.86
 -15 4 -2 272.67 23.79
 -15 4 2 253.99 22.99
 15 4 -2 263.74 19.54
 -15 5 -2 179.7 21.26
 -15 5 2 152.14 18.64
 15 5 -2 215.47 17.6
 -15 6 2 193.46 22.1
 -15 6 -2 157.27 19.73
 15 6 -2 178.74 16.75
 -15 7 -2 209.24 21.98
 -15 7 2 218.02 22.78
 15 7 -2 208.67 17.71
 -15 8 -2 86.02 16.14
 -15 8 2 74.54 15.22
 15 8 -2 92.9 12.98
 -15 9 2 118.53 17.62
 -15 9 -2 139.83 19.69
 -15 10 -2 132.15 20.01
 -15 10 2 114.59 19.31
 -15 -12 -3 23.79 11.3
 -15 -11 -3 8.12 11.01
 -15 -11 3 22.43 10.85
 -15 -11 -3 16.19 9.59
 -15 -10 -3 29.54 12.7
 -15 -10 3 29.94 12.05
 -15 -10 -3 10.38 7.23
 -15 -9 -3 56.3 13.33
 -15 -9 3 36.98 11.41
 15 -9 3 54.43 9.74
 -15 -9 -3 58.61 11.65
 -15 -8 -3 43.27 12.1
 -15 -8 3 17.12 9.2
 15 -8 3 42.4 7.48
 15 -8 3 21.56 7.24
 -15 -8 -3 17.96 7.35
 -15 -7 -3 26.7 11.17
 -15 -7 3 15.87 9.11
 15 -7 3 33.92 8.46
 -15 -7 -3 32.65 8.86
 -15 -6 -3 16.95 9.94
 -15 -6 3 19.56 9.79
 15 -6 3 32.04 8.98
 -15 -6 -3 36.87 8.52
 -15 -5 -3 45.81 11.96
 -15 -5 3 52.97 11.83
 15 -5 3 50.09 9.1
 -15 -5 -3 44.03 8.44
 -15 -4 -3 37.61 11.61
 -15 -4 3 46.64 11.82
 15 -4 3 24.44 7.87
 -15 -4 -3 29.41 6.64
 -15 -3 -3 18.75 9.98
 -15 -3 3 13.42 7.92
 15 -3 3 10.92 6.89
 -15 -3 -3 15.69 5.2
 -15 -2 -3 17.47 9.24
 -15 -2 3 36.63 9.77
 -15 -2 -3 28.57 6.25
 -15 -1 -3 81.14 12.21
 -15 -1 3 87.95 13.94
 -15 -1 -3 77.65 8.15
 -15 0 -3 41.34 10.48
 -15 0 3 29.12 9.66
 -15 0 -3 30.49 4.8
 -15 1 -3 74.43 12.62
 -15 1 3 58.68 12.26
 -15 2 -3 38.83 10.86
 -15 2 3 23.68 9.35
 -15 3 -3 16.1 9.73
 -15 3 3 7.11 7.83
 15 3 -3 8.87 6.96
 -15 4 -3 14.94 9.28
 -15 4 3 35.16 11.35
 15 4 -3 14.23 8.02
 -15 5 3 31.64 12.04
 -15 5 -3 31.29 10.65
 15 5 -3 57.5 9.43
 -15 6 3 6.48 8.22
 -15 6 -3 43.37 12.39
 15 6 -3 25.89 8.65
 -15 7 3 28.45 12.36
 -15 7 -3 4.35 10.42
 15 7 -3 23.38 7.89
 -15 8 3 49.34 13.76
 -15 8 -3 21.51 9.88
 15 8 -3 31.25 8.75
 -15 9 3 46.24 13.54
 -15 9 -3 49.83 14.17
 15 9 -3 38.81 9.68
 -15 10 3 -3.46 12.07
 -15 10 -3 6.43 10.51
 -15 -11 -4 67.58 12.82
 -15 -10 -4 88.49 16.19
 -15 -10 4 96.81 16.62
 -15 -10 -4 80.85 14.52
 -15 -9 -4 280.86 24.99
 -15 -9 4 233.65 22.72
 -15 -9 -4 235.93 21.08
 -15 -8 -4 207.65 22.05
 -15 -8 4 185.61 20.98
 15 -8 4 194.63 16.23
 -15 -8 -4 200.61 18.55
 -15 -7 -4 324.53 25.41
 -15 -7 4 327.16 25.83
 -15 -7 -4 288.77 21.19
 -15 -6 -4 158.96 17.92
 -15 -6 4 123.29 17.21
 -15 -6 -4 137.14 15.03
 -15 -5 -4 158.25 18.68
 -15 -5 4 145.03 16.72
 -15 -5 -4 157.54 15.08
 -15 -4 -4 71.55 12.28
 -15 -4 4 57.97 12.22
 -15 -4 -4 75.56 10.19
 -15 -3 -4 202.86 19.44
 -15 -3 4 169.77 17.62
 -15 -3 -4 192.94 14.81
 -15 -2 -4 150.03 16.75
 -15 -2 4 152.14 16.95
 -15 -2 -4 160.12 12.88
 -15 -1 -4 393.48 26.74
 -15 -1 4 334.23 24.67
 -15 -1 -4 361.55 18.27
 -15 0 -4 266.6 22.1
 -15 0 4 263.64 22.36
 -15 0 -4 268.79 14.7
 -15 1 -4 353.28 25.71
 -15 1 4 375.57 26.35
 -15 2 -4 162.03 17.76
 -15 2 4 130.75 15.72
 -15 3 -4 161.32 18.53
 -15 3 4 167.43 18.56
 -15 4 -4 123.33 16.63
 -15 4 4 89.26 14.83
 15 4 -4 88.36 12
 -15 5 -4 179.5 19.74
 -15 5 4 156.07 18.91
 15 5 -4 148.1 15.51
 -15 6 4 121.55 17.34
 -15 6 -4 135.83 18.43
 15 6 -4 135.8 14.57
 -15 7 4 326.23 27.33
 -15 7 -4 318.49 27.3
 15 7 -4 290.67 21.12
 -15 8 4 191.91 22.13
 -15 8 -4 212.51 23.35
 15 8 -4 218.12 18.48
 -15 9 4 195.2 22.67
 -15 9 -4 218.26 23.41
 15 9 -4 251.61 20.01
 -15 10 -4 84.19 15.92
 -15 10 4 38.95 13.1
 -15 11 4 63.43 16.06
 -15 11 -4 68.83 16.36
 -15 -10 -5 23.77 11.41
 -15 -9 -5 24.13 11.11
 -15 -9 5 11.17 10.1
 15 -9 5 5.38 6.4
 -15 -9 -5 13.23 9.62
 -15 -8 -5 62.4 13.77
 -15 -8 5 55.41 12.8
 15 -8 5 66.14 10.92
 -15 -8 -5 69.45 12.61
 -15 -7 -5 28.77 11.6
 -15 -7 5 8.77 8.54
 -15 -7 -5 46.92 11.46
 -15 -6 -5 58.81 13.1
 -15 -6 5 33.13 10.14
 -15 -6 -5 49.39 10.72
 -15 -5 -5 -12.89 9.55
 -15 -5 5 -9.42 9.47
 -15 -5 -5 8.92 6.56
 -15 -4 -5 55.63 12.21
 -15 -4 5 54.51 11.2
 -15 -4 -5 49.35 9.51
 -15 -3 -5 7.89 7.36
 -15 -3 5 -1.2 7.7
 -15 -3 -5 17.07 6.62
 -15 -2 -5 53.68 10.93
 -15 -2 5 50.2 10.89
 -15 -2 -5 71.23 9.81
 -15 -1 -5 15.8 8.65
 -15 -1 5 14.81 8.3
 -15 0 -5 61.71 11.98
 -15 0 5 54.96 11.33
 -15 1 -5 26.62 9.82
 -15 1 5 8.56 7.23
 -15 2 -5 74.9 12.49
 -15 2 5 68.32 13.34
 -15 3 -5 5.03 7.78
 -15 3 5 -1.95 8.07
 -15 4 -5 47.45 12.02
 -15 4 5 56.4 12.83
 -15 5 5 2.2 8.83
 -15 5 -5 8.69 8.08
 15 5 -5 -5.05 6.96
 -15 6 -5 29.06 10.51
 -15 6 5 32.44 11.6
 15 6 -5 54.35 10.94
 -15 7 5 23.08 11.47
 -15 7 -5 20.73 11.54
 15 7 -5 32.22 9.58
 -15 8 5 47.48 12.1
 -15 8 -5 64.91 14.41
 15 8 -5 63.76 11.6
 -15 9 5 13.87 10.97
 -15 9 -5 7.06 9.62
 15 9 -5 15.89 7.7
 -15 10 5 8.25 9.73
 -15 10 -5 4.19 10.52
 15 -9 6 119.3 15
 -15 -8 -6 43.36 13.4
 -15 -8 6 77.04 14.26
 15 -8 6 54.27 11.19
 -15 -8 -6 58.88 12.31
 -15 -7 -6 130.53 17.54
 -15 -7 6 99.54 14.34
 15 -7 6 106.55 14.45
 -15 -7 -6 108.2 16.12
 -15 -6 -6 26.71 10.31
 -15 -6 6 35.31 10.29
 -15 -6 -6 56.64 11.51
 -15 -5 -6 147.35 17.75
 -15 -5 6 107.31 15.22
 -15 -4 -6 65.15 11.59
 -15 -4 6 72.53 12.85
 -15 -3 -6 135.43 16.23
 -15 -3 6 91.94 13.62
 -15 -2 -6 84.29 13.41
 -15 -2 6 67.26 12.27
 -15 -1 -6 150.21 16.76
 -15 -1 6 120.11 15.15
 -15 0 -6 40.42 11.33
 -15 0 6 15.36 8.42
 -15 1 -6 141.26 16.64
 -15 1 6 124.49 15.49
 -15 2 -6 100.47 14.28
 -15 2 6 105.84 14.98
 -15 3 -6 113.22 15.75
 -15 3 6 111.42 15.83
 -15 4 -6 33.82 10.1
 -15 4 6 42.37 10.94
 -15 5 -6 121.5 16.45
 -15 5 6 109.11 15.58
 -15 6 -6 53.33 12.79
 -15 6 6 63.2 12.39
 15 6 -6 67.82 12.06
 -15 7 -6 80.16 14.66
 -15 7 6 110.93 16.54
 15 7 -6 106.84 13.67
 -15 8 6 19.8 10.23
 -15 8 -6 40.27 12.87
 -15 9 -6 79.52 14.77
 -15 9 6 85.1 15.89
 -15 10 -6 23.2 10.75
 15 6 -7 84.89 12.67
 -16 -12 0 423.73 28.92
 -16 -11 0 -8.9 8.87
 -16 -10 0 199.94 23.04
 -16 -10 0 189.13 18.59
 -16 -9 0 7.69 9.05
 -16 -9 0 -8.53 8.36
 -16 -8 0 275.24 25.63
 -16 -8 0 281.11 20.29
 -16 -7 0 1.57 9.73
 -16 -7 0 -11.33 7.44
 -16 -6 0 249.85 23.15
 16 -6 0 272.3 20.09
 -16 -6 0 271.69 18.5
 -16 -5 0 4.27 7.78
 16 -5 0 -7.19 7.37
 -16 -5 0 4.37 5.07
 -16 -4 0 376.56 28.3
 16 -4 0 382.44 23.7
 -16 -3 0 26.09 10.44
 16 -3 0 6.63 6.05
 -16 -2 0 530.12 33.04
 16 -2 0 578.69 29.02
 -16 -1 0 7.08 8.92
 16 -1 0 14.95 8.38
 -16 0 0 82.81 14.49
 16 0 0 113.16 13.85
 -16 1 0 -9.3 9.7
 16 1 0 4.26 6.55
 -16 2 0 590.38 34.93
 16 2 0 547.21 28.94
 -16 3 0 5.9 9.17
 16 3 0 8.36 7.53
 -16 4 0 422.82 30.56
 16 4 0 424.57 25.75
 -16 5 0 22.6 11.95
 16 5 0 12.73 6.79
 -16 6 0 269.33 25.98
 -16 7 0 1.11 9.59
 -16 8 0 243.85 25.78
 -16 9 0 26.09 10.87
 -16 10 0 113.98 18.38
 -16 -12 -1 -3.21 8.57
 16 -11 1 52.65 9.92
 -16 -11 -1 66.52 12.18
 -16 -10 -1 14.87 11.08
 -16 -10 1 14.14 10.66
 16 -10 1 0.1 6.62
 -16 -10 -1 -4.4 8.47
 -16 -9 -1 29.38 10.47
 -16 -9 1 43.93 13.19
 16 -9 1 43.48 9.6
 -16 -9 -1 51.14 10.37
 -16 -8 -1 -10.99 11.56
 -16 -8 1 14.58 10.04
 16 -8 1 13.01 8.32
 -16 -8 -1 -4.1 6.84
 -16 -7 -1 89.18 15.43
 -16 -7 1 30.56 11.45
 16 -7 1 73.96 10.76
 -16 -7 -1 77.09 11.1
 -16 -6 -1 11.12 8.08
 -16 -6 1 -8.44 10.9
 16 -6 1 6.56 6.14
 -16 -6 -1 11.59 4.98
 -16 -5 -1 102.12 15.61
 -16 -5 1 78.79 13.95
 16 -5 1 91.18 12.25
 -16 -5 -1 90.37 10.38
 -16 -4 -1 7.88 10.1
 -16 -4 1 16.69 10.17
 16 -4 1 2.2 6.51
 -16 -4 -1 3.91 4.06
 -16 -3 -1 144.85 17.9
 -16 -3 1 145.68 18.58
 16 -3 1 126.88 14.33
 -16 -3 -1 114.17 10.48
 -16 -2 -1 6.29 9.37
 -16 -2 1 5.4 8.9
 16 -2 1 7.21 6.84
 16 -2 -1 -5.02 6.42
 -16 -2 -1 -2.37 3.71
 -16 -1 -1 91.14 14.97
 -16 -1 1 85.08 13.97
 16 -1 1 87.67 12.43
 16 -1 -1 74.72 11.48
 -16 0 -1 45.99 11.15
 -16 0 1 21.46 8.55
 16 0 1 37.87 9.23
 16 0 -1 61.68 10.95
 -16 1 -1 70.5 13.3
 -16 1 1 64.19 12.83
 16 1 -1 45.72 9.18
 16 1 1 78.23 12.11
 -16 2 -1 10.87 10.11
 -16 2 1 -4.35 8.42
 16 2 -1 -8.92 7.24
 16 2 1 3.83 6.79
 -16 3 -1 107.22 16.58
 -16 3 1 134.81 17.9
 16 3 -1 121.26 14.37
 16 3 1 97.22 12.62
 -16 4 -1 2.88 8.6
 -16 4 1 16.86 10.2
 16 4 -1 22.35 9.57
 -16 5 1 75.43 15.16
 -16 5 -1 81.57 14.96
 16 5 -1 85.7 12.79
 -16 6 1 -5.51 9.46
 -16 6 -1 3.73 8.77
 16 6 -1 0.24 7.09
 -16 7 1 59.45 14.98
 -16 7 -1 59.5 15.46
 -16 8 1 8.97 10.42
 -16 8 -1 -8.33 9.68
 -16 9 -1 55.28 15.22
 -16 9 1 42.85 13.09
 -16 10 1 16.85 12.62
 -16 10 -1 2.12 11.8
 -16 -11 -2 17.92 9.08
 -16 -10 -2 261.67 25.96
 -16 -10 2 233 24.26
 16 -10 2 243.48 19.05
 -16 -10 -2 241.29 21.12
 -16 -9 -2 12.53 9.55
 -16 -9 2 -5.08 10.99
 16 -9 2 10.36 7.49
 -16 -9 -2 8.07 7.25
 -16 -8 -2 193.48 21.45
 -16 -8 2 193.79 21.67
 16 -8 2 184.65 16.33
 -16 -8 -2 177.67 16.8
 -16 -7 -2 2.37 9.89
 -16 -7 2 -8.2 9.52
 16 -7 2 -2.46 5.65
 -16 -7 -2 -3.26 5.95
 -16 -6 -2 259.33 23.67
 -16 -6 2 271.78 23.99
 16 -6 2 280.1 20.04
 -16 -6 -2 293.59 19.41
 -16 -5 2 22.28 8.84
 16 -5 2 11.19 6.89
 -16 -5 -2 19.05 5.65
 -16 -4 -2 314.92 25.91
 -16 -4 2 288.61 24.41
 16 -4 2 318.75 21.58
 -16 -4 -2 295.77 17.76
 -16 -3 -2 26.98 10.53
 -16 -3 2 49.38 11.79
 16 -3 2 38.98 9.15
 -16 -3 -2 41.34 6.71
 -16 -2 -2 274.79 24.06
 -16 -2 2 239.58 22.95
 16 -2 2 254.24 19.29
 -16 -2 -2 225 13.71
 -16 -1 -2 -6.64 9.6
 -16 -1 2 -14.49 10.18
 16 -1 2 -6.25 6.89
 -16 0 -2 412.71 29.03
 -16 0 2 410.14 29.1
 16 0 -2 407.21 24.51
 16 0 2 446.16 25.96
 -16 1 -2 -2.7 8.66
 -16 1 2 4.67 7.78
 16 1 -2 -0.79 5.45
 -16 2 -2 282.91 24.58
 -16 2 2 209.14 21.57
 16 2 -2 229.52 18.65
 -16 3 -2 60.99 12.56
 -16 3 2 41.61 11.28
 16 3 -2 40.74 8.61
 -16 4 -2 307.93 26.38
 -16 4 2 339.97 28.24
 16 4 -2 315.44 21.98
 -16 5 -2 1.02 8.28
 -16 5 2 22.18 10.69
 16 5 -2 20.45 8.16
 -16 6 -2 285.03 26.6
 -16 6 2 294.28 26.87
 16 6 -2 312.15 22.22
 -16 7 2 -13.93 11.82
 -16 7 -2 -19.18 12.76
 16 7 -2 -15.87 8.74
 -16 8 -2 194.32 22.89
 -16 8 2 190 22.72
 -16 9 2 -6.52 9.28
 -16 9 -2 -5.94 9.48
 -16 10 2 192.32 24.11
 -16 10 -2 206.71 25.05
 -16 -11 -3 153.11 17.88
 -16 -10 -3 7.99 11.56
 -16 -10 3 16.05 10.33
 -16 -10 -3 8.86 8.19
 -16 -9 -3 351.21 29.12
 -16 -9 3 325.88 28.3
 16 -9 3 279.61 20.06
 -16 -9 -3 331.21 23.76
 -16 -8 -3 47.47 13.36
 -16 -8 3 45.41 13.55
 16 -8 3 25.63 8.56
 -16 -8 -3 15.03 7.49
 -16 -7 -3 278.44 24.79
 -16 -7 3 250.25 23.74
 16 -7 3 221.33 18.06
 -16 -7 -3 233.8 19.03
 -16 -6 -3 11.97 9.67
 -16 -6 3 1.26 9.7
 16 -6 3 3.43 6.24
 -16 -6 -3 13.13 6.22
 -16 -5 -3 430.67 29.67
 -16 -5 3 379.71 27.76
 16 -5 3 372.51 23.32
 -16 -5 -3 410.76 22.57
 -16 -4 -3 -2.12 7.55
 -16 -4 3 12.69 8.41
 16 -4 3 11.98 7.39
 -16 -4 -3 5.13 5.14
 -16 -3 -3 197.71 20.73
 -16 -3 3 188.89 20.45
 -16 -3 -3 195.59 14.13
 -16 -2 -3 17.15 8.76
 -16 -2 3 16.33 9.54
 -16 -2 -3 13.64 5.03
 -16 -1 -3 503.12 31.72
 -16 -1 3 435.21 29.63
 -16 0 -3 17.81 9.61
 -16 0 3 18.11 10.16
 -16 1 -3 475.23 31.51
 -16 1 3 464.64 30.64
 -16 2 -3 -3.94 9.34
 -16 2 3 2.62 8.94
 16 2 -3 17.07 7.91
 -16 3 -3 243.67 22.86
 -16 3 3 225.33 21.79
 16 3 -3 216.15 18.64
 -16 4 -3 -1.12 8.93
 -16 4 3 2.26 9.05
 16 4 -3 2.48 6.76
 -16 5 -3 418.27 30.94
 -16 5 3 395.54 30.44
 16 5 -3 410.89 25.32
 -16 6 3 5.37 9.57
 -16 6 -3 8.57 10.36
 16 6 -3 14.37 8.36
 -16 7 3 245.59 25.76
 -16 7 -3 247.86 25.47
 16 7 -3 281.18 21.38
 -16 8 3 44.83 13.88
 -16 8 -3 10.4 10.4
 16 8 -3 21.85 8.94
 -16 9 3 275.37 27.88
 -16 9 -3 310.55 30.05
 -16 10 -3 1.28 10.96
 -16 10 3 -2.55 10.64
 -16 -10 -4 6.32 10.63
 -16 -10 -4 -0.48 8.74
 -16 -9 -4 32.81 12.74
 -16 -9 4 12.91 9.35
 -16 -9 -4 4.01 6.71
 -16 -8 -4 -29.61 11.78
 -16 -8 4 -9.37 9.65
 -16 -8 -4 -2.07 7.46
 -16 -7 -4 -10.18 9.84
 -16 -7 4 -11.27 10.12
 -16 -7 -4 -2.79 6.81
 -16 -6 -4 -0.18 9.11
 -16 -6 4 -5.6 9.41
 -16 -6 -4 -9.64 7.26
 -16 -5 -4 -0.85 9.73
 -16 -5 4 4.6 8.82
 -16 -5 -4 21.92 7.12
 -16 -4 -4 12.23 9.56
 -16 -4 4 -12.79 11.78
 -16 -4 -4 -0.23 5.61
 -16 -3 -4 11.01 8.53
 -16 -3 4 1.5 9.88
 -16 -3 -4 -1.01 5.03
 -16 -2 -4 -13.44 9.57
 -16 -2 4 2.53 8.58
 -16 -1 -4 11.92 8.5
 -16 -1 4 0.01 8.09
 -16 0 -4 17.8 9.66
 -16 0 4 8.39 10.16
 -16 1 -4 -5.89 7.88
 -16 1 4 0.17 7.58
 -16 2 -4 6.65 9.3
 -16 2 4 8.36 8.82
 -16 3 -4 -0.64 8.06
 -16 3 4 10.46 10.11
 16 3 -4 0.66 5.95
 -16 4 -4 1.75 8.37
 -16 4 4 4.82 9.85
 16 4 -4 3.33 6.26
 -16 5 4 -15.83 10.55
 -16 5 -4 -21.46 12.05
 -16 6 4 -1 9.11
 16 6 -4 9.8 8.22
 -16 7 4 11.87 10.65
 -16 7 -4 -7.99 8.69
 16 7 -4 -7.37 6.51
 -16 8 4 3.86 9.64
 -16 8 -4 11.64 12.04
 16 8 -4 -10.2 7.89
 -16 9 4 -2.68 11.09
 -16 9 -4 8.61 10.85
 16 9 -4 7.63 7.27
 -16 10 -4 -22.13 13.55
 -16 -9 -5 246.8 24.98
 -16 -9 5 195.21 22.59
 -16 -9 -5 187.29 19.84
 -16 -8 -5 29.67 12.08
 -16 -8 5 13.41 9.68
 -16 -8 -5 3.87 7.51
 -16 -7 -5 409.85 29.74
 -16 -7 5 357.72 27.28
 -16 -7 -5 377.78 26.26
 -16 -6 -5 -12.74 9.76
 -16 -6 5 6.96 8.31
 -16 -6 -5 16.4 8.52
 -16 -5 -5 167.24 19.54
 -16 -5 5 168.07 19.11
 -16 -5 -5 186.67 17.08
 -16 -4 -5 -17.64 9.37
 -16 -4 5 9.56 9.71
 -16 -4 -5 1.39 6.2
 -16 -3 -5 319.65 24.58
 -16 -3 5 287.85 23.33
 -16 -2 -5 -8.18 9.2
 -16 -2 5 8.3 9.75
 -16 -1 -5 313.8 25.7
 -16 -1 5 338.71 26.06
 -16 0 -5 22.37 8.51
 -16 0 5 -2.21 9.51
 -16 1 -5 318.74 25.43
 -16 1 5 306.45 24.92
 -16 2 -5 -8.88 9.5
 -16 2 5 -0.25 9.18
 -16 3 -5 354.02 27.28
 -16 3 5 294.59 24.86
 -16 4 -5 12.75 10.21
 -16 4 5 12.88 9.68
 16 4 -5 -11.98 7.17
 -16 5 -5 180.98 20.48
 -16 5 5 173.98 20.33
 16 5 -5 199.2 18.89
 -16 6 -5 5.09 9.75
 -16 6 5 21.74 11.6
 16 6 -5 13.46 8.26
 -16 7 -5 365.51 29.22
 -16 7 5 379.49 30.23
 16 7 -5 377.87 24.94
 -16 8 5 -18.13 12.82
 -16 8 -5 10.1 10.42
 16 8 -5 2.3 6.93
 -16 9 5 187.47 21.83
 -16 9 -5 158.04 21.95
 -16 -8 -6 159.31 20.39
 -16 -8 6 162.9 19.72
 -16 -7 6 15.17 10.38
 -16 -7 -6 19.45 10.47
 16 -7 6 9.8 8.06
 -16 -7 -6 -4.77 7.8
 -16 -6 -6 226.5 21.8
 -16 -6 6 181.67 19.9
 -16 -6 -6 168.43 17.77
 -16 -5 -6 1.79 8.55
 -16 -5 6 -0.45 7.94
 -16 -5 -6 11.82 8.11
 -16 -4 -6 188.11 19.73
 -16 -4 6 176.89 19.44
 -16 -3 -6 -4.91 10.67
 -16 -3 6 -6.34 8.92
 -16 -2 -6 231.55 21.13
 -16 -2 6 219.42 20.53
 -16 -1 -6 -13.26 9.71
 -16 -1 6 16.01 9.2
 -16 0 -6 190 20.35
 -16 0 6 154.59 17.78
 -16 1 -6 4.39 9.06
 -16 1 6 -4.43 8.69
 -16 2 -6 265.79 23.3
 -16 2 6 198.08 20.27
 -16 3 -6 -2.94 8.14
 -16 3 6 -7.38 8.81
 -16 4 -6 194.8 20.74
 -16 4 6 181.33 20.22
 -16 5 -6 0.18 10.93
 -16 5 6 8.46 9.05
 16 5 -6 20.59 8.46
 -16 6 6 150.48 18.56
 -16 6 -6 166.42 20.25
 16 6 -6 194.16 18.39
 -16 7 6 -6.34 9.98
 -16 7 -6 37.09 12.99
 16 7 -6 16.21 8.17
 -16 8 -6 137.31 18.5
 -16 8 6 157.47 21.53
 16 5 -7 33.52 11.49
 -17 -11 0 1.18 8.21
 -17 -10 0 -6.54 7.69
 -17 -9 0 4.25 10.66
 17 -9 0 -7.07 7.69
 -17 -9 0 9.65 6.34
 -17 -8 0 3.05 9.45
 17 -8 0 0.92 6.53
 -17 -8 0 -4.82 7.36
 -17 -7 0 -4.45 10.79
 17 -7 0 2.62 7.02
 -17 -7 0 -4.69 6.08
 -17 -6 0 -21.01 10.97
 17 -6 0 -18.76 9.4
 -17 -6 0 2.3 6.21
 -17 -5 0 -15.23 12.81
 17 -5 0 -7.67 7.34
 -17 -4 0 10.35 9.68
 17 -4 0 -4.35 6.58
 -17 -3 0 18.41 10.39
 17 -3 0 -18.06 8.38
 -17 -2 0 17.57 10.94
 17 -2 0 0.16 7.17
 -17 -1 0 1.22 9.51
 17 -1 0 2.82 6.26
 -17 0 0 -0.76 8.08
 17 0 0 3.06 6.16
 -17 1 0 -9.57 10.71
 17 1 0 6.17 6.57
 -17 2 0 -1.72 8.65
 17 2 0 3.93 7.24
 -17 3 0 1.25 8.59
 17 3 0 -0.34 7.95
 -17 4 0 6.34 8.29
 17 4 0 3.32 6.65
 -17 5 0 10.87 11.62
 17 5 0 -12.22 7.24
 -17 6 0 -5.6 10.39
 -17 7 0 16.04 10.64
 -17 8 0 -5.72 12.78
 -17 9 0 24.75 11.99
 17 -11 1 195.53 17.79
 -17 -11 -1 219.04 20.73
 17 -10 1 110.3 14.01
 -17 -10 -1 110.27 15.35
 -17 -9 -1 216.02 23.17
 -17 -9 1 190.81 22.5
 17 -9 1 175.39 17.25
 -17 -9 -1 185.33 18.07
 -17 -8 -1 133.17 18.95
 -17 -8 1 124.34 18.73
 17 -8 1 97.09 13.12
 -17 -8 -1 105.73 13.62
 -17 -7 -1 267.91 24.93
 -17 -7 1 265.14 24.63
 17 -7 1 259.89 20.51
 -17 -7 -1 250.19 19.08
 -17 -6 -1 146.39 19.2
 -17 -6 1 165.37 20.69
 17 -6 1 167.96 16.67
 -17 -6 -1 136.49 13.58
 -17 -5 -1 272.59 24.96
 -17 -5 1 270.66 25.2
 17 -5 1 293.48 21.53
 -17 -5 -1 256.1 17.52
 -17 -4 -1 107.63 16.98
 -17 -4 1 124.85 17.92
 17 -4 -1 113.76 13.37
 17 -4 1 127.77 14.65
 -17 -4 -1 127.48 11.58
 -17 -3 -1 418.84 30.43
 -17 -3 1 420.24 30.66
 17 -3 -1 393.86 25.11
 17 -3 1 418.02 25.69
 -17 -3 -1 409.67 20.28
 -17 -2 -1 143.26 19
 -17 -2 1 140.61 18.76
 17 -2 1 143.65 15.72
 17 -2 -1 141.11 15.6
 -17 -1 -1 356.2 27.77
 -17 -1 1 315.01 26.71
 17 -1 -1 335.87 23.41
 17 -1 1 322.47 22.96
 -17 0 -1 198.49 21.33
 -17 0 1 218.84 22.08
 17 0 -1 226.51 19.32
 17 0 1 208.36 18.68
 -17 1 -1 293.7 25.38
 -17 1 1 303.11 26.09
 17 1 -1 332.65 23.11
 17 1 1 338.82 23.66
 -17 2 -1 140.37 18.93
 -17 2 1 142.07 18.79
 17 2 -1 130.25 15.72
 17 2 1 124.1 15.36
 -17 3 -1 412.52 31.57
 -17 3 1 354.71 28.97
 17 3 1 411.71 26.25
 17 3 -1 403.88 25.71
 -17 4 -1 126.37 18.89
 -17 4 1 131.48 18.47
 17 4 -1 149 16.52
 -17 5 -1 315.49 27.97
 -17 5 1 265.96 26.7
 17 5 -1 276.05 21.52
 -17 6 1 130.69 20.1
 -17 6 -1 136.4 19.97
 17 6 -1 159.54 17.17
 -17 7 1 174.99 23.57
 -17 7 -1 223.01 25.47
 -17 8 1 115.39 20.83
 -17 8 -1 97.93 18.29
 -17 9 -1 198.25 24.48
 -17 9 1 196.71 23.92
 17 -10 2 134.62 15.23
 -17 -10 -2 105.64 15.03
 -17 -9 -2 30.31 13.4
 -17 -9 2 52.11 13.22
 17 -9 2 28.65 9.46
 -17 -9 -2 30.13 9.45
 -17 -8 -2 155.67 20.79
 -17 -8 2 166.79 20.7
 17 -8 2 136.5 15
 -17 -8 -2 155.72 16.01
 -17 -7 -2 22.31 10.49
 -17 -7 2 30.86 12.3
 17 -7 2 48.31 10.78
 -17 -7 -2 37.25 8.79
 -17 -6 -2 151.28 19.21
 -17 -6 2 129.01 19.19
 17 -6 2 150.76 15.29
 -17 -6 -2 143.96 13.87
 -17 -5 -2 90.92 16.27
 -17 -5 2 54.08 13.75
 17 -5 2 75.29 12.43
 -17 -5 -2 62.32 9.2
 -17 -4 -2 127.97 18.38
 -17 -4 2 140.94 19.25
 17 -4 2 130.21 14.64
 -17 -4 -2 97.29 10.75
 -17 -3 -2 128.24 17.93
 -17 -3 2 145.76 18.44
 17 -3 2 162.25 16.18
 -17 -2 -2 110.18 16.79
 -17 -2 2 87.3 14.92
 17 -2 2 103.97 13.15
 -17 -1 -2 55.82 13.18
 -17 -1 2 42.77 11.88
 17 -1 2 54.52 11.29
 17 -1 -2 37.21 9.57
 -17 0 -2 315.59 26.34
 -17 0 2 325.19 26.83
 17 0 -2 352.82 23.69
 17 0 2 306.55 22.45
 -17 1 -2 37.3 11.12
 -17 1 2 36.67 11.4
 17 1 -2 42.46 9.94
 -17 2 -2 152.92 20.06
 -17 2 2 100.75 16.55
 17 2 -2 118.46 15.04
 -17 3 -2 134.39 18.21
 -17 3 2 137.96 19.18
 17 3 -2 157.6 16.66
 -17 4 -2 128.58 19.01
 -17 4 2 97.91 16.11
 17 4 -2 135.47 15.58
 -17 5 -2 97.42 16.73
 -17 5 2 111.13 18.42
 17 5 -2 72.8 12.68
 -17 6 -2 122.51 18.61
 -17 6 2 135.51 20.37
 17 6 -2 150.31 16.49
 -17 7 -2 19.74 9.84
 -17 7 2 45.3 14.09
 17 7 -2 38.81 10.32
 -17 8 2 134.73 21.18
 -17 8 -2 109.68 19.49
 -17 9 2 6.11 9.81
 -17 9 -2 39.24 15.09
 -17 -10 -3 13.73 9.22
 17 -9 3 27.12 9.07
 -17 -9 -3 17.04 8.4
 -17 -8 -3 81.26 16.24
 -17 -8 3 65.33 15.45
 17 -8 3 58.05 11.14
 -17 -8 -3 67.32 11.79
 -17 -7 -3 -7.63 10.31
 -17 -7 3 2.6 9.11
 17 -7 3 10.28 7.8
 -17 -7 -3 2.69 6.07
 -17 -6 -3 23.98 11.39
 -17 -6 3 19.12 12.16
 17 -6 3 32.18 9.82
 -17 -6 -3 26.59 7.85
 -17 -5 -3 35.75 9.87
 -17 -5 3 33.31 11.52
 17 -5 3 47.03 10.2
 -17 -5 -3 54.05 9.35
 -17 -4 -3 17.82 10.51
 -17 -4 3 -1.13 10.07
 17 -4 3 9.49 6.68
 -17 -4 -3 9.55 5.64
 -17 -3 -3 51.82 13.62
 -17 -3 3 46.37 12.98
 -17 -2 -3 46.82 12.26
 -17 -2 3 18.36 10.24
 -17 -1 -3 34.61 12.17
 -17 -1 3 18.45 10.4
 -17 0 -3 78.39 13.77
 -17 0 3 75.3 14.95
 -17 1 -3 0.56 10.18
 -17 1 3 -2.17 10.1
 17 1 -3 -5.61 7.69
 -17 2 -3 13.06 8.26
 -17 2 3 31.72 10.51
 17 2 -3 18.18 9.25
 -17 3 -3 32.14 10.98
 -17 3 3 23.42 10.17
 17 3 -3 34.37 9.67
 -17 4 3 5.16 10.51
 17 4 -3 -9.71 8.02
 -17 5 3 63.06 14.87
 -17 5 -3 66.15 15.08
 17 5 -3 43.58 9.75
 -17 6 -3 7.32 9.63
 -17 6 3 20.9 10.9
 17 6 -3 30.05 8.89
 -17 7 3 -18.81 12.95
 -17 7 -3 -19.56 12.53
 17 7 -3 4.91 7.12
 -17 8 3 56.01 15.45
 -17 8 -3 64.98 15.28
 17 8 -3 65.96 11.99
 -17 -9 -4 67.48 12.8
 -17 -8 -4 184.51 22.74
 -17 -8 4 146.71 20.66
 -17 -8 -4 159.94 16.69
 -17 -7 -4 139.18 19.75
 -17 -7 4 109.31 16.96
 -17 -7 -4 94.32 12.93
 -17 -6 -4 221.85 22.9
 -17 -6 4 203.46 22.82
 -17 -6 -4 210.18 17.99
 -17 -5 -4 88.56 15.46
 -17 -5 4 106.66 16.49
 -17 -5 -4 101.96 12.44
 -17 -4 -4 185.81 20.97
 -17 -4 4 188.77 20.38
 -17 -3 -4 124.18 16.75
 -17 -3 4 133.25 18.5
 -17 -2 -4 258.07 23.43
 -17 -2 4 191.74 20.72
 -17 -1 -4 108.71 16.98
 -17 -1 4 119.04 17.26
 -17 0 -4 208.61 21.96
 -17 0 4 200.39 21.15
 -17 1 -4 104.52 16.42
 -17 1 4 100.67 16.14
 -17 2 -4 214.8 22.53
 -17 2 4 226.01 22.46
 17 2 -4 215.93 19.27
 -17 3 -4 108.05 16.88
 -17 3 4 112.7 16.99
 17 3 -4 111.01 14.6
 -17 4 -4 215.53 22.76
 -17 4 4 204.07 22.99
 17 4 -4 200.76 18.72
 -17 5 4 105.42 17.21
 -17 5 -4 78.35 15.14
 17 5 -4 81.53 13.36
 -17 6 -4 186.1 22.05
 -17 6 4 160.57 21.39
 17 6 -4 190.97 18.68
 -17 7 -4 137.83 20.36
 -17 7 4 100.56 17.67
 17 7 -4 100.71 14.14
 -17 8 4 130.94 19.6
 -17 8 -4 117.08 20.48
 17 8 -4 189.34 18.63
 17 9 -4 65.39 11.8
 -17 -8 -5 40.55 10.01
 -17 -7 -5 14.18 9.09
 -17 -7 5 10.02 8.79
 -17 -7 -5 13.19 7.88
 -17 -6 -5 32.63 12.74
 -17 -6 5 19.93 10.83
 -17 -5 -5 11.2 8.66
 -17 -5 5 11.06 10.02
 -17 -4 -5 3.94 9.44
 -17 -4 5 -6.36 10.04
 -17 -3 -5 40.64 9.58
 -17 -3 5 22.17 9.94
 -17 -2 -5 20.8 10.6
 -17 -2 5 13.55 10.16
 -17 -1 -5 -10.51 10.6
 -17 -1 5 14.43 9.48
 -17 0 -5 46.92 11.8
 -17 0 5 13.57 9.21
 -17 1 -5 1.29 9.14
 -17 1 5 3.78 9.11
 -17 2 -5 19.23 9.61
 -17 2 5 13.27 10.18
 -17 3 -5 15.97 9.42
 -17 3 5 25.04 10.81
 17 3 -5 51.36 10.99
 -17 4 -5 24.75 12.12
 -17 4 5 0.67 10.53
 17 4 -5 5.5 6.97
 -17 5 -5 6.98 10.01
 17 5 -5 14.97 8.41
 -17 6 5 24.26 11.05
 -17 6 -5 39.45 13.21
 17 6 -5 34.46 10.51
 -17 7 -5 39.39 13.33
 -17 7 5 18.19 11.57
 17 7 -5 17.63 9.32
 17 8 -5 77.4 14.36
 -17 -6 -6 108.38 17.54
 -17 -6 6 75.8 16.02
 -17 -5 -6 107.75 16.98
 -17 -5 6 87.54 15.87
 -17 -4 -6 63.21 13.08
 -17 -4 6 68.08 13.86
 -17 -3 -6 60.44 12.55
 -17 -3 6 38.76 10.48
 -17 -2 -6 97.44 15.65
 -17 -2 6 94.98 14.7
 -17 -1 -6 51.3 13.32
 -17 -1 6 42.55 11.63
 -17 0 -6 98.61 15.62
 -17 0 6 102.85 15.54
 -17 1 -6 35.09 10.73
 -17 1 6 11.14 8.96
 -17 2 -6 128.4 17.6
 -17 2 6 97.02 15.94
 -17 3 -6 75.11 14.85
 -17 3 6 66.49 13.96
 -17 4 -6 51.18 12.88
 -17 4 6 51.21 12.46
 17 4 -6 72.55 12.69
 -17 5 -6 103.25 17.32
 -17 5 6 86.14 14.66
 17 5 -6 76.94 12.84
 -17 6 -6 80.92 15.62
 -17 6 6 87.81 16.52
 17 6 -6 74.33 13.04
 18 -10 0 9.27 8.82
 -18 -10 0 -0.06 6.94
 18 -9 0 289.84 22.48
 -18 -9 0 280.06 22.3
 18 -8 0 6.8 7.24
 -18 -7 0 337.08 29.14
 18 -7 0 284.04 22.13
 -18 -6 0 -3.71 12.16
 18 -6 0 -5.82 6.58
 -18 -5 0 331.38 28.67
 18 -5 0 343.92 24.18
 -18 -4 0 21.17 11.27
 18 -4 0 13.24 8.42
 -18 -3 0 223.37 23.67
 18 -3 0 207.66 19.19
 -18 -2 0 3.97 9.87
 18 -2 0 4.82 7.81
 -18 -1 0 494.3 34.78
 18 -1 0 521.85 29.73
 -18 0 0 -10.69 11.71
 18 0 0 21.23 10.11
 -18 1 0 481.34 34.32
 18 1 0 497.96 29.66
 -18 2 0 12.04 9.65
 18 2 0 14.78 8.98
 -18 3 0 165.57 21.8
 18 3 0 200.87 19.57
 -18 4 0 7.05 10.3
 18 4 0 11.77 9.29
 -18 5 0 355.36 31.29
 -18 6 0 -23.42 12.35
 -18 7 0 294.81 29.99
 18 -10 1 49.46 10.31
 -18 -10 -1 42.37 10.45
 18 -9 1 -7.59 8.93
 -18 -9 -1 5.84 6.94
 18 -8 1 47.53 10.48
 -18 -8 -1 63.69 11.5
 -18 -7 -1 18.44 11.28
 -18 -7 1 -11.92 9.72
 18 -7 1 0.61 7.73
 -18 -7 -1 6.38 5.95
 -18 -6 -1 61.48 14.5
 -18 -6 1 67.23 15.27
 18 -6 1 66.04 12.11
 -18 -6 -1 69.8 10.63
 -18 -5 -1 -16.78 12.94
 -18 -5 1 -18.3 12.64
 18 -5 1 7.44 7.48
 18 -5 -1 5.81 7.17
 -18 -4 -1 69.08 14.42
 -18 -4 1 59.85 14.65
 18 -4 1 69.7 12.4
 18 -4 -1 60.75 12.11
 -18 -3 -1 47.3 13.78
 -18 -3 1 59.45 15.61
 18 -3 1 26.03 8.4
 18 -3 -1 35.83 9.78
 -18 -2 -1 88.5 15.76
 -18 -2 1 85.95 16.97
 18 -2 1 75.61 12.67
 18 -2 -1 83.3 13.04
 -18 -1 -1 -5.95 9.15
 -18 -1 1 -6.57 9.33
 18 -1 -1 9.13 7.95
 18 -1 1 2.85 6.73
 -18 0 -1 96.86 17.11
 -18 0 1 75 14.61
 18 0 -1 97.95 14.27
 18 0 1 124.96 16.03
 -18 1 -1 -18.54 12.43
 -18 1 1 -13.38 10.6
 18 1 -1 -1.11 6.86
 18 1 1 -1.63 8.24
 -18 2 -1 51.34 14.46
 -18 2 1 66.92 17.25
 18 2 -1 77.8 12.1
 18 2 1 76.49 13.9
 -18 3 -1 16.01 12.43
 -18 3 1 50.71 13.97
 18 3 -1 17.99 10.18
 -18 4 -1 53.48 14.56
 -18 4 1 57.29 15.09
 18 4 -1 74.57 13.27
 -18 5 1 -3.36 10.86
 -18 5 -1 -15.51 13.11
 18 5 -1 3.56 8.52
 -18 6 -1 101.85 19.23
 -18 6 1 62.22 15.34
 18 6 -1 60.97 12.9
 -18 7 1 14.63 10.29
 -18 7 -1 1.36 10.24
 -18 -10 -2 -1.61 7.75
 18 -9 2 135.68 15.85
 -18 -9 -2 131.86 15.62
 18 -8 2 -1.84 7.47
 -18 -8 -2 17.49 8.17
 -18 -7 -2 191.77 22.83
 -18 -7 2 178.83 21.64
 18 -7 2 160.55 16.97
 -18 -7 -2 172.44 16.45
 -18 -6 -2 -22.47 13.37
 -18 -6 2 -37.77 14.58
 18 -6 2 -1.7 7.85
 -18 -5 -2 127.67 18.58
 -18 -5 2 132.51 18.54
 18 -5 2 130.49 15.51
 -18 -4 -2 6.67 10.99
 -18 -4 2 0.24 9.84
 18 -4 2 8.25 8.02
 -18 -3 -2 199.66 22.47
 -18 -3 2 199.36 22.49
 18 -3 2 227.38 19.89
 -18 -2 -2 -18.77 13.03
 -18 -2 2 -3.89 10.26
 18 -2 2 -8.23 8.39
 18 -2 -2 -1.12 6.96
 -18 -1 -2 184.37 20.95
 -18 -1 2 153.04 19.84
 18 -1 -2 165.4 17.17
 18 -1 2 190.23 18.74
 -18 0 -2 5.91 9.42
 -18 0 2 -0.65 11.97
 18 0 -2 18.5 8.76
 -18 1 -2 183.75 21.82
 -18 1 2 178.65 22.04
 18 1 -2 167.93 17.51
 -18 2 -2 -15.15 11.87
 -18 2 2 -7.91 10.85
 18 2 -2 5.63 7.03
 -18 3 -2 200.93 23.27
 -18 3 2 196.32 22.59
 18 3 -2 184.7 18.88
 -18 4 -2 14.24 11.8
 -18 4 2 -7.32 10.85
 18 4 -2 13.19 8.58
 -18 5 2 126.82 19.69
 -18 5 -2 113.4 19.67
 18 5 -2 147.26 16.67
 -18 6 -2 0.93 9.33
 -18 6 2 -22.94 12.77
 18 6 -2 -3 7.82
 -18 7 -2 193.16 23.55
 -18 7 2 162.86 21.99
 18 7 -2 180.75 19.31
 -18 -9 -3 6.01 7.43
 18 -8 3 225.15 19.02
 -18 -8 -3 230.83 19.87
 18 -7 3 16.98 10.2
 -18 -6 -3 223.86 23.97
 -18 -6 3 237.75 24.29
 18 -6 3 204.21 18.8
 -18 -5 -3 18 10.82
 -18 -5 3 -18.7 11.97
 -18 -4 -3 303.56 27.26
 -18 -4 3 330.97 28.18
 -18 -3 -3 5.48 9.76
 -18 -3 3 10.91 9.9
 -18 -2 -3 349.04 28.86
 -18 -2 3 349.85 29.42
 -18 -1 -3 0.89 9.65
 -18 -1 3 -3.67 11.59
 -18 0 -3 167.39 20.8
 -18 0 3 180.48 21.6
 18 0 -3 174.11 18.01
 -18 1 -3 -5.99 10.56
 -18 1 3 24.7 10.91
 18 1 -3 5.38 7.41
 -18 2 3 317.58 28.22
 -18 2 -3 372.26 29.62
 18 2 -3 380.94 25.95
 -18 3 -3 3.43 9.79
 -18 3 3 -5.55 11.92
 18 3 -3 -7.22 8.07
 -18 4 3 308.21 28.39
 -18 4 -3 338.03 29.42
 18 4 -3 331.5 24.94
 -18 5 3 0.78 8.96
 -18 5 -3 -14.59 10.81
 18 5 -3 1.16 7.72
 -18 6 -3 236.85 26.51
 -18 6 3 244.11 27.24
 18 6 -3 218.72 20.8
 18 7 -3 8.9 8.53
 18 8 -3 197.04 19.5
 -18 -6 -4 1.62 9.97
 -18 -5 -4 -4.22 9.76
 -18 -5 4 -11.57 10.93
 -18 -4 -4 -7.52 10.42
 -18 -4 4 -12.41 10.85
 -18 -3 -4 -6.37 9.38
 -18 -3 4 26.2 12.34
 -18 -2 -4 6.2 9.2
 -18 -2 4 11 11.04
 -18 -1 -4 31.63 12.49
 -18 -1 4 -28.03 11.94
 -18 0 -4 19.39 10.63
 -18 0 4 -3.6 10.21
 -18 1 -4 9.94 10.01
 -18 1 4 -0.8 8.9
 18 1 -4 -6.96 7.32
 -18 2 -4 -0.53 9.9
 -18 2 4 1.1 9.45
 18 2 -4 1.03 8.87
 -18 3 -4 -15.43 12.46
 -18 3 4 -11.09 10.68
 18 3 -4 10.86 8.76
 -18 4 -4 -4.06 9.97
 -18 4 4 8.23 9.4
 18 4 -4 5.68 9.56
 -18 5 -4 -11.86 10.06
 -18 5 4 2.37 9.36
 18 5 -4 2.82 7.9
 -18 6 -4 -6.91 11.44
 -18 6 4 13.91 13.27
 18 6 -4 -8.34 7.83
 18 7 -4 12.86 8.99
 -18 -5 -5 -2.29 10.55
 -18 -4 -5 280.82 25.55
 -18 -4 5 238.64 23.87
 -18 -3 -5 -3.99 11.95
 -18 -3 5 -14.75 12.38
 -18 -2 -5 171.07 21.64
 -18 -2 5 169.29 20.18
 -18 -1 -5 13.33 10.47
 -18 -1 5 8.27 9.99
 -18 0 -5 200.61 21.74
 -18 0 5 188.65 21.48
 -18 1 -5 -21.13 12.58
 -18 1 5 -14.26 12.34
 -18 2 5 156.03 19.74
 -18 2 -5 156.45 20.22
 -18 3 -5 -24.04 12.94
 -18 3 5 5.16 9.74
 -18 4 -5 257.1 25.64
 -18 4 5 272.01 26.32
 -18 5 -5 8.28 10.32
 -18 -2 -6 -29.79 12.92
 -18 -2 6 -20.13 12.74
 -18 -1 -6 145.26 19.11
 -18 -1 6 110.34 16.36
 -18 0 -6 -0.06 9.96
 -18 0 6 6.98 9.07
 -18 1 -6 111.6 17.65
 -18 1 6 125.64 18.79
 -18 2 -6 -15.41 11.47
 -18 2 6 -28.45 13.13
 19 -7 0 -6.52 7.52
 19 -6 0 1.91 7.26
 19 -5 0 -7.49 8.06
 -19 -4 0 11.65 11.67
 19 -4 0 3.12 6.87
 -19 -3 0 -10.3 10.26
 19 -3 0 -5.07 7.66
 -19 -2 0 -17.22 13.28
 19 -2 0 10.4 8.23
 -19 -1 0 20.61 12.67
 19 -1 0 4.02 9.2
 -19 0 0 -1 9.86
 19 0 0 16.31 8.11
 -19 1 0 16.52 12.48
 19 1 0 -10.29 8.23
 -19 2 0 6.98 10.75
 19 2 0 2.44 6.9
 -19 3 0 -7.54 9.39
 19 3 0 15.97 8.23
 -19 4 0 10.25 12.06
 19 4 0 0.47 8.5
 19 -8 1 191.27 19.25
 19 -7 1 86.78 14.03
 19 -6 1 168.91 17.77
 19 -5 1 47.82 10.33
 19 -5 -1 49.24 11.34
 -19 -4 -1 178.38 23.09
 -19 -4 1 132.14 20.22
 19 -4 1 147.42 17.25
 19 -4 -1 128.89 16.6
 -19 -3 -1 34.18 12.22
 -19 -3 1 52.17 14.4
 19 -3 -1 38.8 10.62
 19 -3 1 54.81 12.09
 -19 -2 -1 130.8 19.21
 -19 -2 1 132.57 19.22
 19 -2 -1 179.26 18.9
 19 -2 1 167.28 18.31
 -19 -1 -1 75.87 14.87
 -19 -1 1 100.31 18.26
 19 -1 -1 100.25 14.68
 19 -1 1 110.47 15.06
 -19 0 -1 277.83 26.68
 -19 0 1 278.54 27.39
 19 0 -1 235.42 21.69
 19 0 1 255.66 21.8
 -19 1 -1 103.48 18.82
 -19 1 1 95.12 17.88
 19 1 -1 106.66 15.32
 19 1 1 120.83 16.96
 -19 2 -1 86.62 16.34
 -19 2 1 124.59 20.31
 19 2 -1 165.53 19.08
 19 2 1 148.4 17.73
 -19 3 -1 -2.03 12.73
 -19 3 1 12.48 11.86
 19 3 -1 36.86 10.8
 -19 4 -1 142.39 21.38
 -19 4 1 151.81 22.51
 19 4 -1 135.52 17.27
 19 5 -1 62.67 13.55
 19 -8 2 28.31 9.46
 19 -7 2 106.75 15.36
 19 -6 2 33.9 9.6
 19 -5 2 58.09 11.99
 -19 -4 -2 49.41 15.75
 -19 -4 2 39.74 12.66
 19 -4 2 46.51 11.87
 -19 -3 -2 124.49 19.48
 -19 -3 2 104.28 18.11
 19 -3 2 134.35 16.52
 19 -3 -2 128.12 16.55
 -19 -2 -2 37.99 13.51
 -19 -2 2 39.2 13.67
 19 -2 -2 45.91 10.07
 19 -2 2 41.48 11.17
 -19 -1 -2 104.92 19.03
 -19 -1 2 104.03 17.77
 19 -1 -2 117.37 15.33
 19 -1 2 128.25 16.73
 -19 0 -2 -0.7 10.41
 -19 0 2 10.45 10.17
 19 0 -2 6.86 7.73
 -19 1 -2 60.64 13.81
 -19 1 2 95.85 16.53
 19 1 -2 101.19 14.25
 -19 2 -2 38.87 11.78
 -19 2 2 37.87 11.62
 19 2 -2 59.14 13.19
 -19 3 -2 123.33 19.7
 -19 3 2 64.32 14.25
 19 3 -2 125.33 16.16
 -19 4 -2 40.75 15.34
 -19 4 2 8.9 11.96
 19 4 -2 37.48 11.15
 19 5 -2 59.68 12.33
 -19 -3 -3 32.24 14.02
 -19 -3 3 37.2 12.39
 -19 -2 -3 22.89 11.65
 -19 -2 3 31.86 11.99
 -19 -1 -3 9.96 9.45
 -19 -1 3 8.14 11.45
 -19 0 -3 20.28 12.66
 -19 0 3 23.31 12.42
 -19 1 -3 -22.97 13.96
 -19 1 3 -8.96 10.55
 -19 2 -3 7.03 11.54
 -19 2 3 38.23 13.56
 19 2 -3 27.72 10.77
 -19 3 -3 8.91 11.12
 -19 3 3 1 10.61
 -19 -2 -4 62.11 15.11
 -19 -1 -4 98.81 17.23
 -19 -1 4 98.64 17.22
 -19 0 -4 28.09 12.16
 -19 0 4 59.04 14.51
 -19 1 -4 135.07 19.65
 -19 1 4 110.01 18.84
 -19 2 -4 67.35 15.44

_iucr_refine_fcf_details
;
data_MoC6O6_Mova_Ag_3_auto
_computing_structure_refinement   'olex2.refine 1.5-alpha (Bourhis et al., 2015)'
_shelx_refln_list_code            4
loop_
  _space_group_symop_id
  _space_group_symop_operation_xyz
  1  x,y,z
  2  x+1/2,-y+1/2,-z+1/2
  3  -x,y+1/2,-z
  4  -x+1/2,-y,z+1/2
  5  -x,-y,-z
  6  -x-1/2,y-1/2,z-1/2
  7  x,-y-1/2,z
  8  x-1/2,y,-z-1/2

_space_group_crystal_system       orthorhombic
_space_group_IT_number            62
_space_group_name_H-M_alt         'P n m a'
_space_group_name_Hall            '-P 2ac 2n'
_symmetry_space_group_name_H-M    'P n m a'
_symmetry_space_group_name_Hall   '-P 2ac 2n'
_symmetry_Int_Tables_number       62
_cell_length_a                    11.7803(4)
_cell_length_b                    11.2507(5)
_cell_length_c                    6.3684(2)
_cell_angle_alpha                 90
_cell_angle_beta                  90
_cell_angle_gamma                 90
_cell_volume                      844.05(5)
loop_
  _refln_index_h
  _refln_index_k
  _refln_index_l
  _refln_F_squared_calc
  _refln_F_squared_meas
  _refln_F_squared_sigma
  _refln_F_squared_weight
  _refln_observed_status
0 0 2 1346.090 1486.310 43.995 4.013 o
0 0 4 0.057 5.945 9.413 113.453 o
0 0 6 1963.160 2014.670 85.776 1.189 o
0 0 8 2734.740 2748.640 103.579 0.788 o
0 0 10 745.204 745.306 47.262 4.162 o
0 1 1 3291.590 3205.280 36.992 2.372 o
0 1 3 5137.120 5326.620 85.357 0.699 o
0 1 5 6612.280 6725.330 95.144 0.489 o
0 1 7 941.524 947.479 61.667 2.465 o
0 1 9 284.355 303.536 21.597 19.918 o
0 1 11 626.346 638.780 45.078 4.638 o
0 2 0 22305.800 21914.700 351.230 0.041 o
0 2 2 15621.600 16107.000 162.493 0.112 o
0 2 4 2.020 3.843 5.610 318.269 o
0 2 6 834.221 859.042 31.152 8.387 o
0 2 8 3086.390 3079.140 92.744 0.900 o
0 2 10 450.875 449.975 27.224 12.281 o
0 3 1 96.380 109.850 5.712 243.441 o
0 3 3 25945.600 26917.800 371.229 0.032 o
0 3 5 4742.290 4864.170 55.668 1.101 o
0 3 7 829.539 749.708 32.298 8.026 o
0 3 9 168.067 177.079 17.592 30.759 o
0 3 11 806.313 633.199 61.104 2.568 o
0 4 0 30042.600 30223.400 414.233 0.025 o
0 4 2 4304.380 4487.950 51.471 1.306 o
0 4 4 4.491 8.068 3.968 625.303 o
0 4 6 1432.960 1464.270 24.258 8.386 o
0 4 8 984.648 961.709 40.417 5.207 o
0 4 10 594.570 619.458 31.676 8.896 o
0 5 1 1038.240 1035.010 19.110 14.401 o
0 5 3 4377.300 4325.670 91.246 0.753 o
0 5 5 10883.300 11028.000 154.821 0.184 o
0 5 7 367.028 368.028 15.671 33.339 o
0 5 9 145.029 163.064 21.251 21.577 o
0 5 11 883.682 967.189 75.736 1.678 o
0 6 0 32443.100 32198.200 814.545 0.011 o
0 6 2 3089.740 3100.170 63.625 1.515 o
0 6 4 2.852 -0.854 9.725 106.324 o
0 6 6 1141.090 1140.050 25.521 9.604 o
0 6 8 2001.170 1952.690 60.049 2.134 o
0 6 10 551.726 645.176 47.525 4.231 o
0 7 1 958.301 984.903 24.456 11.281 o
0 7 3 8221.930 8367.820 202.683 0.171 o
0 7 5 1522.920 1560.030 34.020 5.460 o
0 7 7 822.996 848.273 37.817 6.084 o
0 7 9 244.030 233.411 36.596 7.356 o
0 8 0 13971.700 14123.900 344.922 0.059 o
0 8 2 5337.100 5331.190 97.940 0.590 o
0 8 4 7.213 -5.391 10.938 83.939 o
0 8 6 790.284 844.940 56.408 2.965 o
0 8 8 3115.280 3207.720 81.374 1.082 o
0 9 1 874.161 939.756 25.765 10.937 o
0 9 3 2974.330 2853.890 70.202 1.384 o
0 9 5 3140.730 3210.830 95.447 0.852 o
0 9 7 569.659 590.243 41.450 5.481 o
0 9 9 160.827 145.381 27.488 13.054 o
0 10 0 14436.500 14491.100 645.238 0.021 o
0 10 2 1060.490 1059.310 23.553 11.160 o
0 10 4 0.159 -1.159 12.259 66.985 o
0 10 6 1016.370 1020.560 50.361 3.521 o
0 10 8 814.957 771.669 57.272 2.884 o
0 11 1 420.599 395.742 24.972 14.558 o
0 11 3 4617.570 4206.440 157.020 0.336 o
0 11 5 3518.110 3291.160 90.957 0.878 o
0 11 7 179.391 173.713 27.181 13.288 o
0 12 0 2031.330 1962.150 80.558 1.320 o
0 12 2 2255.300 2291.830 39.552 3.361 o
0 12 4 0.033 -10.616 15.248 43.300 o
0 12 6 488.995 530.723 45.349 4.681 o
0 12 8 898.425 987.957 58.898 2.690 o
0 13 1 228.521 216.944 21.238 21.084 o
0 13 3 3719.320 3567.180 177.035 0.288 o
0 13 5 1284.360 1205.450 56.485 2.747 o
0 13 7 262.377 267.490 44.490 5.001 o
0 14 0 5694.280 5605.950 164.187 0.285 o
0 14 2 1011.900 997.047 63.449 2.318 o
0 14 4 2.039 37.290 24.970 16.123 o
0 14 6 578.261 502.723 41.077 5.599 o
0 15 1 471.375 449.017 31.250 9.506 o
0 15 3 748.752 776.657 44.223 4.690 o
0 15 5 1217.440 1176.160 85.314 1.305 o
0 16 0 3974.370 4073.040 144.667 0.399 o
0 16 2 592.947 617.180 55.720 3.115 o
0 16 4 0.562 -3.972 18.107 30.704 o
0 17 1 208.703 206.228 25.928 14.468 o
0 17 3 1446.140 1481.830 65.457 2.051 o
0 17 5 505.325 490.679 59.188 2.799 o
0 18 0 956.035 1051.640 75.306 1.684 o
0 18 2 626.541 693.925 64.324 2.350 o
0 18 4 2.115 33.590 30.915 10.524 o
0 19 1 86.095 94.740 22.741 19.192 o
0 19 3 904.704 950.311 76.198 1.657 o
0 20 0 942.304 1074.530 82.440 1.418 o
0 20 2 234.776 257.296 47.562 4.393 o
1 0 1 9480.800 9862.080 87.139 0.321 o
1 0 2 566.738 527.197 11.796 40.262 o
1 0 3 1054.830 1127.110 25.352 10.053 o
1 0 4 3138.150 3219.190 53.130 1.819 o
1 0 5 20.120 23.624 7.731 164.543 o
1 0 6 1181.470 1173.550 38.909 5.202 o
1 0 7 2612.530 2576.070 59.919 1.847 o
1 0 8 73.885 101.017 14.235 48.072 o
1 0 9 783.849 789.278 32.663 7.926 o
1 0 10 303.167 315.908 23.158 17.392 o
1 0 11 6.482 -10.185 18.838 28.346 o
1 1 1 10086.200 10580.300 100.648 0.271 o
1 1 2 8690.430 9076.850 61.226 0.422 o
1 1 3 242.867 267.304 5.537 162.780 o
1 1 4 3431.270 3529.460 44.321 1.939 o
1 1 5 1338.610 1383.280 28.100 7.553 o
1 1 6 753.195 745.743 20.040 17.087 o
1 1 7 2320.890 2305.300 40.759 3.195 o
1 1 8 39.004 45.618 8.768 126.104 o
1 1 9 815.920 857.507 24.023 12.569 o
1 1 10 340.356 344.263 17.132 29.286 o
1 1 11 101.133 85.282 19.756 25.265 o
1 2 1 7980.540 8043.140 50.397 0.526 o
1 2 2 5983.860 6160.970 38.731 0.911 o
1 2 3 1165.680 1179.810 16.610 14.551 o
1 2 4 4668.660 4845.760 39.704 1.345 o
1 2 5 174.617 184.410 9.726 88.753 o
1 2 6 472.271 478.720 16.715 27.582 o
1 2 7 2231.220 2195.700 36.057 3.765 o
1 2 8 24.429 19.008 8.077 150.820 o
1 2 9 494.772 485.052 18.639 22.974 o
1 2 10 277.783 300.548 23.799 16.659 o
1 2 11 49.034 70.011 17.832 31.245 o
1 3 1 145.566 180.994 3.943 320.646 o
1 3 2 3052.490 3125.440 22.213 3.288 o
1 3 3 1265.580 1301.440 14.415 14.459 o
1 3 4 6166.030 6315.280 50.155 0.798 o
1 3 5 570.708 585.592 9.481 48.308 o
1 3 6 537.140 551.158 18.226 22.927 o
1 3 7 1748.850 1713.420 34.791 4.851 o
1 3 8 13.093 14.432 7.681 168.132 o
1 3 9 487.094 470.613 20.075 20.514 o
1 3 10 189.615 168.729 12.818 54.759 o
1 3 11 54.295 30.043 17.081 34.112 o
1 4 1 3018.240 3124.670 26.312 3.123 o
1 4 2 1558.770 1658.360 17.640 9.627 o
1 4 3 2850.130 2873.780 28.615 3.304 o
1 4 4 6586.660 6715.800 54.197 0.699 o
1 4 5 519.951 529.063 12.264 40.086 o
1 4 6 1384.070 1425.320 21.993 9.494 o
1 4 7 1654.210 1634.130 34.588 5.086 o
1 4 8 37.673 26.648 10.310 92.636 o
1 4 9 438.288 419.544 20.869 19.784 o
1 4 10 416.238 424.763 19.002 23.366 o
1 4 11 69.899 33.097 27.414 13.318 o
1 5 1 4049.210 4147.720 38.862 1.692 o
1 5 2 3230.640 3298.990 28.840 2.727 o
1 5 3 11.675 18.119 3.303 852.936 o
1 5 4 5397.850 5446.610 48.091 1.005 o
1 5 5 1014.130 1013.220 18.392 15.284 o
1 5 6 251.264 247.267 7.769 110.208 o
1 5 7 989.700 994.395 19.190 14.895 o
1 5 8 45.713 39.401 11.155 78.916 o
1 5 9 412.869 425.712 22.861 17.008 o
1 5 10 217.979 208.042 16.002 35.857 o
1 5 11 94.569 126.237 31.939 9.781 o
1 6 1 3761.000 3792.000 36.785 1.951 o
1 6 2 869.590 864.072 15.154 21.328 o
1 6 3 951.053 984.234 15.611 18.808 o
1 6 4 3513.630 3562.160 35.675 2.178 o
1 6 5 150.794 148.369 6.269 186.001 o
1 6 6 720.719 686.681 13.722 28.106 o
1 6 7 1714.680 1694.930 36.699 4.608 o
1 6 8 50.990 50.021 11.508 73.925 o
1 6 9 508.142 519.974 24.276 14.663 o
1 6 10 251.058 269.727 17.377 30.112 o
1 7 1 2285.050 2291.680 28.385 4.453 o
1 7 2 2998.190 2944.980 37.272 2.646 o
1 7 3 1117.960 1164.780 17.020 14.760 o
1 7 4 1972.800 1995.040 29.735 5.056 o
1 7 5 460.875 459.447 15.186 32.263 o
1 7 6 798.806 806.347 13.238 26.103 o
1 7 7 2141.040 2042.160 41.429 3.398 o
1 7 8 9.335 31.402 10.792 85.638 o
1 7 9 712.109 808.030 29.596 9.492 o
1 8 1 4033.130 4041.260 38.875 1.720 o
1 8 2 1431.070 1424.620 23.575 8.705 o
1 8 3 125.292 126.652 7.747 140.459 o
1 8 4 1566.430 1524.840 31.774 5.885 o
1 8 5 13.249 13.109 6.878 209.029 o
1 8 6 273.066 253.766 13.246 48.022 o
1 8 7 1697.530 1623.380 45.811 3.466 o
1 8 8 4.932 8.749 10.620 88.959 o
1 8 9 431.158 443.589 23.517 16.048 o
1 9 1 3073.280 3110.030 34.545 2.666 o
1 9 2 2160.780 2219.510 38.093 3.622 o
1 9 3 240.177 258.112 11.595 61.116 o
1 9 4 1934.410 1905.270 58.619 2.244 o
1 9 5 651.166 640.113 22.521 15.437 o
1 9 6 470.605 450.371 23.390 15.992 o
1 9 7 1200.350 1194.160 40.130 4.924 o
1 9 8 9.650 6.919 12.678 62.413 o
1 9 9 410.138 431.188 28.611 11.339 o
1 10 1 1799.930 1814.000 28.349 5.810 o
1 10 2 402.675 389.830 12.315 46.623 o
1 10 3 628.451 585.704 22.349 15.932 o
1 10 4 2634.460 2612.940 52.155 2.181 o
1 10 5 171.634 180.382 16.036 36.543 o
1 10 6 832.145 878.880 33.330 7.494 o
1 10 7 999.393 978.477 40.129 5.247 o
1 10 8 22.567 41.855 19.703 25.800 o
1 10 9 341.308 276.446 37.642 6.885 o
1 11 1 955.180 947.206 20.788 14.011 o
1 11 2 846.211 874.399 17.185 18.934 o
1 11 3 160.261 152.285 15.968 37.167 o
1 11 4 2570.900 2488.370 51.911 2.249 o
1 11 5 210.456 207.080 16.952 32.350 o
1 11 6 189.026 174.536 18.044 29.147 o
1 11 7 567.982 560.154 30.020 9.907 o
1 11 8 14.503 15.625 14.643 46.742 o
1 12 1 1345.730 1356.210 24.973 8.650 o
1 12 2 1448.350 1439.760 24.407 8.324 o
1 12 3 443.698 389.052 28.942 11.073 o
1 12 4 2196.220 2204.850 82.717 1.229 o
1 12 5 224.341 218.671 18.187 28.214 o
1 12 6 335.021 344.527 24.962 14.969 o
1 12 7 669.968 680.661 33.252 7.984 o
1 12 8 7.302 1.819 18.802 28.451 o
1 13 1 793.020 785.856 21.489 15.087 o
1 13 2 645.089 661.779 33.512 7.931 o
1 13 3 339.938 333.758 19.730 22.951 o
1 13 4 1500.420 1436.260 47.731 3.449 o
1 13 5 184.198 185.630 20.282 23.345 o
1 13 6 251.117 284.533 26.525 13.661 o
1 13 7 639.209 711.976 34.533 7.492 o
1 14 1 1158.240 1203.070 34.056 6.381 o
1 14 2 276.267 269.839 22.372 18.776 o
1 14 3 129.930 121.251 16.738 34.478 o
1 14 4 909.165 933.632 40.654 5.242 o
1 14 5 38.931 43.464 24.663 16.472 o
1 14 6 303.672 307.869 28.175 12.044 o
1 14 7 611.860 641.046 41.061 5.528 o
1 15 1 1448.480 1465.370 39.635 4.594 o
1 15 2 724.312 796.159 72.350 1.857 o
1 15 3 97.834 121.915 15.232 41.718 o
1 15 4 639.388 651.238 30.420 9.419 o
1 15 5 204.125 232.958 28.996 11.634 o
1 15 6 215.353 226.947 25.292 15.135 o
1 16 1 893.008 907.614 32.259 7.754 o
1 16 2 246.544 296.150 27.989 12.324 o
1 16 3 52.141 39.497 12.900 59.245 o
1 16 4 603.910 610.493 30.388 9.562 o
1 16 5 22.932 37.827 14.980 44.483 o
1 17 1 497.058 540.220 26.367 12.707 o
1 17 2 360.494 358.329 23.332 16.809 o
1 17 3 163.640 151.806 17.299 31.916 o
1 17 4 536.056 571.931 29.795 10.100 o
1 17 5 74.127 79.884 24.309 16.862 o
1 18 1 480.833 480.454 26.400 12.834 o
1 18 2 335.135 361.609 24.539 15.418 o
1 18 3 81.611 94.584 16.130 37.664 o
1 18 4 585.556 631.865 45.344 4.610 o
1 18 5 46.775 10.041 25.763 15.113 o
1 19 1 291.107 299.328 25.508 14.583 o
1 19 2 169.854 205.886 29.244 11.510 o
1 19 3 45.893 94.948 21.478 21.599 o
1 19 4 565.392 615.529 64.605 2.344 o
1 20 1 263.003 282.809 43.516 5.221 o
2 0 1 3359.110 3339.240 19.924 2.937 o
2 0 2 11980.200 12031.000 101.386 0.213 o
2 0 3 13785.500 14480.600 97.049 0.169 o
2 0 4 726.239 754.306 11.485 32.171 o
2 0 5 2647.710 2778.070 66.751 1.563 o
2 0 6 15.591 1.063 9.029 122.452 o
2 0 7 610.962 572.834 27.861 11.151 o
2 0 8 3.829 0.073 11.948 70.445 o
2 0 9 296.571 335.652 24.547 15.594 o
2 0 10 21.097 4.033 13.393 55.808 o
2 0 11 692.803 612.391 63.482 2.407 o
2 1 0 21616.700 21264.400 172.080 0.068 o
2 1 1 3.324 3.985 0.759 12646.200 o
2 1 2 6659.040 6982.460 44.627 0.723 o
2 1 3 21.811 21.554 1.573 2567.300 o
2 1 4 1.810 2.495 1.888 2728.520 o
2 1 5 118.257 134.110 6.498 187.787 o
2 1 6 2394.220 2416.720 37.701 3.335 o
2 1 7 12.946 31.253 7.671 167.519 o
2 1 8 3089.150 3009.110 46.853 2.124 o
2 1 9 36.284 16.636 8.278 142.669 o
2 1 10 494.055 511.438 20.158 20.146 o
2 1 11 5.817 35.217 15.905 39.634 o
2 2 0 0.060 0.062 1.122 7967.700 o
2 2 1 3547.210 3553.270 22.407 2.590 o
2 2 2 0.902 1.817 1.199 6656.520 o
2 2 3 6829.720 7154.210 49.916 0.670 o
2 2 4 2196.050 2230.360 22.795 5.355 o
2 2 5 5835.980 5963.450 58.838 0.805 o
2 2 6 17.350 24.738 5.859 282.445 o
2 2 7 388.150 377.909 15.250 34.325 o
2 2 8 0.768 -12.511 7.266 190.545 o
2 2 9 235.614 250.129 15.403 37.777 o
2 2 10 1.591 -8.315 9.379 114.349 o
2 2 11 836.166 819.794 41.438 5.186 o
2 3 0 22467.500 22661.800 172.698 0.063 o
2 3 1 17665.500 17498.600 93.911 0.115 o
2 3 2 3064.540 3138.460 22.691 3.244 o
2 3 3 21.797 24.050 2.251 1531.100 o
2 3 4 0.007 3.979 2.681 1385.210 o
2 3 5 1.965 2.482 3.048 1068.730 o
2 3 6 2600.590 2622.550 27.880 3.804 o
2 3 7 67.008 62.773 9.405 107.614 o
2 3 8 2010.710 1957.930 36.699 4.080 o
2 3 9 6.254 -5.243 9.931 101.799 o
2 3 10 564.475 605.015 22.947 15.587 o
2 3 11 1.310 -7.837 18.301 30.052 o
2 4 0 18.212 24.119 2.673 1187.120 o
2 4 1 1830.600 1851.000 21.263 7.123 o
2 4 2 13.031 15.511 2.473 1435.760 o
2 4 3 10750.900 11037.800 59.559 0.298 o
2 4 4 0.375 3.486 3.204 972.412 o
2 4 5 4181.500 4339.700 49.147 1.402 o
2 4 6 391.030 406.204 11.184 53.338 o
2 4 7 367.864 361.154 10.318 61.980 o
2 4 8 2.343 -12.081 7.782 165.956 o
2 4 9 209.863 208.086 14.482 43.111 o
2 4 10 28.814 12.320 10.619 88.056 o
2 4 11 766.938 674.188 65.761 2.234 o
2 5 0 5125.270 5289.370 91.342 0.653 o
2 5 1 13.947 17.424 1.895 2202.480 o
2 5 2 6005.330 6088.890 44.214 0.877 o
2 5 3 348.413 350.378 9.480 70.976 o
2 5 4 1.633 0.346 3.266 937.520 o
2 5 5 13.475 22.399 3.843 635.335 o
2 5 6 1808.720 1812.400 26.546 6.142 o
2 5 7 396.794 396.323 18.106 25.706 o
2 5 8 2464.310 2399.160 43.504 2.842 o
2 5 9 48.766 40.033 9.644 104.498 o
2 5 10 410.048 418.642 20.619 20.411 o
2 5 11 1.617 35.870 28.801 12.124 o
2 6 0 0.469 -0.103 3.188 988.844 o
2 6 1 1480.920 1493.410 14.943 11.590 o
2 6 2 659.322 657.827 10.695 38.162 o
2 6 3 7293.100 7549.190 73.968 0.513 o
2 6 4 1.369 4.027 4.714 450.295 o
2 6 5 3059.530 3079.280 31.764 2.828 o
2 6 6 37.484 34.993 4.684 410.526 o
2 6 7 414.981 427.571 18.945 23.483 o
2 6 8 5.380 2.689 10.291 94.807 o
2 6 9 211.399 236.684 15.556 37.623 o
2 6 10 3.576 7.458 12.261 66.827 o
2 7 0 14123.200 14174.200 179.879 0.121 o
2 7 1 1531.060 1532.320 18.492 9.819 o
2 7 2 2459.250 2542.910 54.131 2.171 o
2 7 3 38.357 40.674 4.324 468.794 o
2 7 4 0.383 0.225 3.516 813.083 o
2 7 5 47.971 36.117 6.822 202.501 o
2 7 6 1895.230 1880.720 29.772 5.297 o
2 7 7 55.579 64.059 10.922 81.374 o
2 7 8 1935.070 1891.400 42.825 3.497 o
2 7 9 110.442 96.186 12.526 60.581 o
2 8 0 7.033 7.902 3.952 626.046 o
2 8 1 1519.870 1507.300 17.010 10.491 o
2 8 2 310.319 312.438 9.067 80.189 o
2 8 3 3657.580 3659.750 43.803 1.828 o
2 8 4 401.135 405.717 13.329 41.421 o
2 8 5 3182.410 3171.040 50.809 1.894 o
2 8 6 186.078 199.999 12.933 53.528 o
2 8 7 289.258 295.693 20.824 21.293 o
2 8 8 0.018 -7.588 12.651 62.897 o
2 8 9 184.350 190.860 17.098 32.215 o
2 9 0 6486.230 6510.210 95.137 0.502 o
2 9 1 0.149 -0.623 2.955 1151.810 o
2 9 2 2536.860 2582.560 42.182 2.818 o
2 9 3 1.193 -0.218 5.964 282.669 o
2 9 4 0.087 15.651 7.511 177.435 o
2 9 5 24.428 45.024 10.877 83.563 o
2 9 6 1284.600 1306.240 43.237 4.251 o
2 9 7 28.557 15.191 16.509 36.718 o
2 9 8 1785.130 1834.570 52.803 2.710 o
2 9 9 7.791 -17.484 21.308 22.156 o
2 10 0 0.263 -10.763 6.104 270.152 o
2 10 1 708.084 696.100 31.521 8.669 o
2 10 2 187.084 181.828 8.858 102.283 o
2 10 3 4921.510 4754.430 80.780 0.788 o
2 10 4 157.830 160.382 13.915 48.016 o
2 10 5 1815.920 1775.830 44.454 3.467 o
2 10 6 141.179 133.626 14.967 42.422 o
2 10 7 281.779 236.404 20.343 22.470 o
2 10 8 1.302 31.520 14.668 46.637 o
2 10 9 137.328 161.677 41.650 5.756 o
2 11 0 3748.130 3633.390 62.010 1.336 o
2 11 1 360.086 370.322 11.284 55.081 o
2 11 2 2033.050 2009.530 43.521 3.302 o
2 11 3 64.592 88.308 13.593 52.842 o
2 11 4 1.835 4.787 9.666 107.554 o
2 11 5 0.943 15.215 11.891 71.017 o
2 11 6 1040.850 1011.240 36.961 5.934 o
2 11 7 89.113 78.115 15.318 41.651 o
2 11 8 1141.880 1131.600 43.857 4.341 o
2 12 0 0.111 -6.793 8.877 127.736 o
2 12 1 539.911 558.814 15.565 28.709 o
2 12 2 131.656 116.502 10.779 78.678 o
2 12 3 2603.370 2541.680 43.765 2.684 o
2 12 4 154.550 161.379 17.396 31.620 o
2 12 5 2153.900 2079.490 59.299 2.103 o
2 12 6 30.521 13.708 15.680 40.670 o
2 12 7 164.181 125.034 18.403 28.466 o
2 12 8 1.797 16.059 15.492 41.876 o
2 13 0 3850.620 3845.200 110.532 0.622 o
2 13 1 501.387 515.345 17.874 24.270 o
2 13 2 1085.950 1118.060 41.223 4.866 o
2 13 3 3.942 3.278 9.649 107.860 o
2 13 4 0.218 1.546 12.875 60.717 o
2 13 5 0.467 32.091 14.772 45.987 o
2 13 6 802.902 789.184 39.711 5.637 o
2 13 7 10.086 -5.709 15.507 41.791 o
2 14 0 6.933 -18.875 12.124 68.354 o
2 14 1 426.125 422.696 20.692 20.153 o
2 14 2 102.396 113.698 14.669 44.839 o
2 14 3 2024.810 1982.740 48.416 2.890 o
2 14 4 13.075 10.695 14.556 47.334 o
2 14 5 1142.650 1095.710 45.508 4.094 o
2 14 6 0.016 -21.255 15.054 44.423 o
2 14 7 132.661 93.793 20.951 22.379 o
2 15 0 2193.250 2265.500 70.088 1.602 o
2 15 1 101.246 99.662 11.694 69.214 o
2 15 2 1086.890 1085.650 40.499 5.025 o
2 15 3 0.305 6.687 10.220 96.243 o
2 15 4 0.098 20.752 11.439 76.683 o
2 15 5 16.472 47.532 22.830 19.248 o
2 15 6 506.366 496.751 34.251 7.942 o
2 16 0 1.412 -19.754 14.610 47.152 o
2 16 1 274.257 311.621 20.319 22.319 o
2 16 2 91.035 143.109 20.853 22.652 o
2 16 3 1294.100 1249.810 41.733 4.512 o
2 16 4 0.710 21.661 13.118 58.338 o
2 16 5 747.937 806.710 35.957 6.766 o
2 17 0 1867.870 1920.590 69.518 1.723 o
2 17 1 70.721 72.717 19.618 25.781 o
2 17 2 565.839 558.788 28.185 11.079 o
2 17 3 1.424 3.894 11.770 72.598 o
2 17 4 0.256 3.976 12.483 64.570 o
2 17 5 0.683 15.514 17.517 32.772 o
2 17 6 407.250 481.596 58.924 2.840 o
2 18 0 0.515 20.486 15.172 43.648 o
2 18 1 186.204 185.511 21.025 21.784 o
2 18 2 9.542 9.480 12.479 64.401 o
2 18 3 863.857 881.467 55.860 2.993 o
2 18 4 5.605 27.618 18.009 30.962 o
2 18 5 726.615 738.958 69.592 2.005 o
2 19 0 858.098 973.483 66.008 2.182 o
2 19 1 37.832 18.563 14.052 50.429 o
2 19 2 417.007 480.586 48.140 4.208 o
2 19 3 1.860 11.527 22.096 20.605 o
3 0 1 8250.640 8346.540 44.922 0.509 o
3 0 2 14694.200 14856.600 90.719 0.158 o
3 0 3 4267.870 4288.330 39.898 1.561 o
3 0 4 5060.670 5233.760 54.492 1.020 o
3 0 5 1077.990 1110.910 16.675 15.662 o
3 0 6 1489.870 1453.210 40.091 4.481 o
3 0 7 1293.230 1206.010 49.760 3.407 o
3 0 8 30.568 20.813 12.681 61.893 o
3 0 9 711.065 688.457 33.734 7.712 o
3 0 10 377.957 387.338 25.574 14.102 o
3 0 11 146.130 126.039 31.807 9.821 o
3 1 1 9794.000 9969.130 43.357 0.374 o
3 1 2 1328.890 1387.410 10.443 15.521 o
3 1 3 289.767 309.285 4.914 156.502 o
3 1 4 5644.120 5830.120 51.734 0.898 o
3 1 5 9.013 7.413 2.730 1260.040 o
3 1 6 1445.230 1464.630 28.391 7.066 o
3 1 7 940.595 907.832 24.307 11.639 o
3 1 8 28.013 43.450 10.086 96.768 o
3 1 9 567.818 568.815 24.897 13.683 o
3 1 10 160.167 154.265 12.690 56.874 o
3 1 11 24.300 25.822 19.892 25.335 o
3 2 1 13586.400 13668.400 68.732 0.193 o
3 2 2 963.544 1024.880 8.889 26.312 o
3 2 3 528.923 541.067 7.281 64.118 o
3 2 4 4814.300 5035.530 43.953 1.222 o
3 2 5 1070.510 1073.510 22.919 11.447 o
3 2 6 1586.000 1602.030 22.495 8.119 o
3 2 7 691.161 654.897 19.264 19.047 o
3 2 8 21.176 34.755 9.533 108.705 o
3 2 9 734.576 706.575 23.569 13.751 o
3 2 10 357.933 359.871 17.656 27.507 o
3 2 11 78.783 51.566 19.314 26.598 o
3 3 1 19194.300 19157.300 137.630 0.089 o
3 3 2 1621.800 1668.270 15.118 10.040 o
3 3 3 348.097 355.733 6.152 111.620 o
3 3 4 4440.020 4592.400 45.593 1.356 o
3 3 5 444.192 433.434 10.921 51.626 o
3 3 6 2736.620 2730.990 24.883 3.775 o
3 3 7 958.860 917.313 23.026 12.390 o
3 3 8 24.469 20.821 7.914 156.844 o
3 3 9 809.819 791.378 24.958 12.065 o
3 3 10 384.472 389.097 20.046 21.748 o
3 4 1 6909.850 6948.280 62.747 0.613 o
3 4 2 1935.550 1946.160 16.352 7.562 o
3 4 3 265.002 287.688 6.572 128.202 o
3 4 4 3067.340 3094.440 26.124 3.098 o
3 4 5 163.364 173.133 7.092 149.221 o
3 4 6 496.768 485.413 12.042 42.612 o
3 4 7 954.701 975.134 13.415 21.365 o
3 4 8 27.206 44.442 9.185 116.171 o
3 4 9 691.304 703.658 23.881 13.707 o
3 4 10 166.005 162.826 14.378 45.013 o
3 5 1 6632.920 6670.750 54.557 0.695 o
3 5 2 4772.310 4821.210 36.645 1.360 o
3 5 3 1485.370 1464.970 20.334 9.556 o
3 5 4 2900.090 3007.720 23.660 3.464 o
3 5 5 79.281 83.303 5.451 277.525 o
3 5 6 1790.620 1813.970 24.607 6.586 o
3 5 7 1454.120 1434.830 39.851 4.569 o
3 5 8 30.690 7.524 7.807 161.116 o
3 5 9 690.945 689.047 23.951 13.685 o
3 5 10 222.221 230.830 18.355 27.702 o
3 6 1 5312.990 5391.240 38.491 1.122 o
3 6 2 2863.220 2843.680 25.002 3.530 o
3 6 3 943.524 930.938 13.859 21.359 o
3 6 4 2971.570 3010.310 39.310 2.538 o
3 6 5 604.835 592.328 15.223 28.029 o
3 6 6 1022.200 999.984 18.102 15.521 o
3 6 7 897.159 840.481 26.217 10.768 o
3 6 8 26.622 25.207 8.618 132.407 o
3 6 9 564.756 580.879 23.545 15.004 o
3 6 10 264.458 267.890 27.126 13.078 o
3 7 1 5698.670 5709.340 60.113 0.829 o
3 7 2 283.839 296.748 9.525 77.914 o
3 7 3 8.675 10.472 3.577 752.256 o
3 7 4 3745.770 3783.840 58.887 1.389 o
3 7 5 72.845 66.115 10.621 85.041 o
3 7 6 1075.780 1084.700 24.943 10.266 o
3 7 7 466.285 468.245 20.320 20.286 o
3 7 8 14.395 19.790 8.673 131.971 o
3 7 9 387.929 390.740 22.000 18.444 o
3 8 1 4480.810 4555.360 39.985 1.443 o
3 8 2 1809.140 1839.950 19.491 7.607 o
3 8 3 937.683 916.852 20.610 14.393 o
3 8 4 3185.420 3063.510 95.174 0.858 o
3 8 5 1057.390 1083.470 26.676 9.475 o
3 8 6 1260.900 1282.310 23.568 9.706 o
3 8 7 514.510 512.492 26.295 12.756 o
3 8 8 6.389 -17.548 13.444 55.619 o
3 8 9 542.232 552.707 25.402 13.360 o
3 9 1 2714.050 2716.720 28.250 3.573 o
3 9 2 1004.630 973.474 25.001 10.774 o
3 9 3 188.474 189.626 12.169 59.709 o
3 9 4 2574.900 2496.970 48.993 2.403 o
3 9 5 16.951 7.854 11.146 80.452 o
3 9 6 748.598 729.105 29.724 9.432 o
3 9 7 640.210 606.603 29.168 10.182 o
3 9 8 15.550 25.869 13.853 52.120 o
3 9 9 435.697 402.819 27.143 12.459 o
3 10 1 2131.010 2140.850 32.612 4.303 o
3 10 2 1748.730 1729.900 32.379 5.248 o
3 10 3 494.144 470.144 18.847 22.657 o
3 10 4 1443.690 1359.240 41.525 4.349 o
3 10 5 187.855 175.973 15.667 37.961 o
3 10 6 338.110 322.229 30.497 10.291 o
3 10 7 728.207 726.295 32.529 8.147 o
3 10 8 11.614 29.348 19.398 26.672 o
3 11 1 3049.550 3024.700 38.097 2.540 o
3 11 2 1447.200 1433.910 25.589 7.950 o
3 11 3 320.446 298.758 15.236 36.483 o
3 11 4 1263.450 749.102 217.966 0.210 o
3 11 5 185.178 176.081 17.860 29.745 o
3 11 6 1074.610 1041.140 37.486 5.738 o
3 11 7 761.445 754.509 37.242 6.379 o
3 11 8 8.160 18.020 14.229 49.546 o
3 12 1 2041.250 2025.720 31.107 4.717 o
3 12 2 270.820 279.132 14.607 40.446 o
3 12 3 72.035 61.859 10.764 83.036 o
3 12 4 1112.880 1024.090 44.941 4.228 o
3 12 5 161.424 155.753 18.285 28.724 o
3 12 6 351.620 387.588 28.816 11.365 o
3 12 7 385.307 392.620 26.919 12.806 o
3 12 8 6.590 -1.083 14.092 50.626 o
3 13 1 1901.260 1896.440 31.168 5.046 o
3 13 2 614.945 631.275 25.286 13.005 o
3 13 3 87.860 82.522 10.728 82.370 o
3 13 4 1207.430 1176.810 43.305 4.360 o
3 13 5 111.784 86.371 15.603 39.876 o
3 13 6 646.891 671.976 37.582 6.451 o
3 13 7 380.335 374.315 30.857 9.955 o
3 14 1 1127.240 1140.490 33.144 6.758 o
3 14 2 927.937 948.647 36.266 6.323 o
3 14 3 328.602 337.654 21.039 20.521 o
3 14 4 1033.670 1041.460 36.718 5.987 o
3 14 5 194.241 172.849 27.226 13.220 o
3 14 6 290.767 285.630 27.245 12.890 o
3 14 7 367.241 355.914 30.707 10.084 o
3 15 1 672.368 681.623 27.125 11.289 o
3 15 2 401.908 414.249 25.505 14.046 o
3 15 3 54.783 68.909 13.713 52.279 o
3 15 4 891.786 858.686 34.343 7.048 o
3 15 5 8.749 -14.412 13.846 52.413 o
3 15 6 217.214 228.556 25.571 14.812 o
3 16 1 795.482 826.491 31.047 8.557 o
3 16 2 632.370 609.175 25.764 12.583 o
3 16 3 298.801 348.895 22.598 18.140 o
3 16 4 644.883 648.637 31.354 8.929 o
3 16 5 235.295 234.999 21.915 19.797 o
3 16 6 324.669 241.772 41.947 5.593 o
3 17 1 768.231 862.582 38.590 5.926 o
3 17 2 210.166 218.795 18.788 26.675 o
3 17 3 21.375 31.620 12.545 63.301 o
3 17 4 629.013 652.802 32.293 8.504 o
3 17 5 37.971 43.830 30.420 10.846 o
3 17 6 249.066 337.292 50.534 3.887 o
3 18 1 536.707 576.478 33.448 8.195 o
3 18 2 180.009 188.532 19.033 26.364 o
3 18 3 53.418 33.007 17.094 34.058 o
3 18 4 421.364 412.136 48.784 4.110 o
3 19 1 501.333 540.108 44.325 4.881 o
4 0 0 2421.790 2211.970 29.020 4.236 o
4 0 1 2253.970 2210.850 16.125 6.072 o
4 0 2 11180.100 11229.900 67.712 0.274 o
4 0 3 516.796 514.446 9.628 52.658 o
4 0 4 0.146 -0.386 3.149 1014.880 o
4 0 5 0.150 -1.248 3.325 909.912 o
4 0 6 2781.110 2583.180 89.368 1.006 o
4 0 7 145.914 128.001 15.248 40.926 o
4 0 8 1977.940 1936.780 55.128 2.438 o
4 0 9 9.454 20.422 19.052 27.670 o
4 0 10 454.181 466.760 28.128 11.544 o
4 0 11 2.891 -2.741 24.408 16.894 o
4 1 0 1.563 2.895 1.425 4674.860 o
4 1 1 2419.460 2401.610 13.815 5.584 o
4 1 2 10.754 10.526 1.165 4936.150 o
4 1 3 12577.500 12903.800 76.795 0.214 o
4 1 4 25.764 28.137 2.876 999.662 o
4 1 5 4714.310 4828.290 32.393 1.434 o
4 1 6 52.551 48.176 4.630 399.294 o
4 1 7 198.807 189.126 12.138 59.604 o
4 1 8 0.773 7.261 8.154 151.016 o
4 1 9 224.721 236.060 14.828 40.764 o
4 1 10 43.408 44.539 9.295 112.419 o
4 1 11 693.699 670.372 46.121 4.401 o
4 2 0 13335.000 13610.600 202.793 0.115 o
4 2 1 1253.320 1218.900 12.894 15.982 o
4 2 2 3375.230 3484.690 28.898 2.536 o
4 2 3 2.281 0.658 1.621 3681.940 o
4 2 4 0.071 -0.289 1.980 2565.760 o
4 2 5 0.463 -3.635 2.279 1931.280 o
4 2 6 3588.350 3596.220 36.905 2.087 o
4 2 7 55.892 33.223 7.332 175.706 o
4 2 8 1997.650 1973.520 36.696 4.086 o
4 2 9 85.900 94.088 11.088 77.235 o
4 2 10 604.731 615.503 25.531 12.873 o
4 2 11 0.269 11.461 31.543 10.116 o
4 3 0 0.178 -0.362 2.361 1802.890 o
4 3 1 4500.430 4484.340 28.634 1.630 o
4 3 2 0.082 0.222 1.617 3838.810 o
4 3 3 2724.270 2826.730 19.415 4.095 o
4 3 4 1239.210 1245.530 13.920 15.322 o
4 3 5 4376.560 4368.750 34.357 1.609 o
4 3 6 184.621 168.113 6.380 168.576 o
4 3 7 252.346 258.132 8.353 99.119 o
4 3 8 6.145 -2.459 8.066 154.129 o
4 3 9 313.981 341.572 17.640 28.184 o
4 3 10 1.022 -5.639 10.334 94.228 o
4 4 0 7288.630 7431.010 63.163 0.560 o
4 4 1 1217.400 1142.920 15.603 14.938 o
4 4 2 6117.250 6156.390 48.648 0.826 o
4 4 3 6.958 5.917 2.099 2088.690 o
4 4 4 0.666 3.487 2.424 1685.120 o
4 4 5 17.613 15.478 4.728 429.218 o
4 4 6 2652.110 2651.990 26.992 3.786 o
4 4 7 9.300 8.309 4.277 533.637 o
4 4 8 3443.840 3392.870 50.459 1.764 o
4 4 9 50.227 38.039 9.952 98.314 o
4 4 10 448.307 451.619 23.479 15.992 o
4 5 0 7.610 14.010 2.810 1182.130 o
4 5 1 2298.300 2304.040 23.335 4.995 o
4 5 2 897.551 854.475 10.425 28.058 o
4 5 3 8042.220 8293.020 94.315 0.387 o
4 5 4 129.722 130.732 5.544 234.456 o
4 5 5 1663.600 1612.590 20.680 8.320 o
4 5 6 12.537 11.838 4.166 554.843 o
4 5 7 383.754 381.780 11.902 49.841 o
4 5 8 0.975 -1.349 8.271 147.068 o
4 5 9 277.724 271.916 15.958 34.638 o
4 5 10 11.411 2.342 11.676 73.558 o
4 6 0 2740.290 2772.730 49.776 2.213 o
4 6 1 243.081 244.244 7.186 123.635 o
4 6 2 4756.360 4800.960 31.701 1.434 o
4 6 3 82.727 77.916 4.475 377.938 o
4 6 4 0.911 -0.518 5.024 398.204 o
4 6 5 0.852 -3.127 4.611 472.747 o
4 6 6 2396.790 2390.620 27.906 4.253 o
4 6 7 0.836 4.502 7.213 193.020 o
4 6 8 1799.260 1804.820 36.052 4.524 o
4 6 9 5.966 6.521 10.775 86.420 o
4 6 10 397.129 379.488 32.488 9.006 o
4 7 0 6.162 9.088 4.106 581.606 o
4 7 1 1357.630 1350.220 22.085 9.752 o
4 7 2 262.408 262.910 7.323 115.706 o
4 7 3 4543.670 4628.970 56.952 1.147 o
4 7 4 566.768 564.437 14.017 32.307 o
4 7 5 5318.420 5231.510 67.972 0.840 o
4 7 6 1.866 -9.310 6.805 217.024 o
4 7 7 111.787 100.312 10.886 78.633 o
4 7 8 1.375 -7.774 9.097 121.577 o
4 7 9 156.785 164.904 15.731 38.191 o
4 8 0 3149.960 3180.790 46.721 2.060 o
4 8 1 505.854 512.862 10.026 51.229 o
4 8 2 2330.310 2341.000 25.701 4.633 o
4 8 3 1.069 7.939 4.426 508.484 o
4 8 4 1.080 -10.282 5.387 346.412 o
4 8 5 5.622 0.493 5.152 375.769 o
4 8 6 2017.200 2027.450 37.059 3.990 o
4 8 7 1.038 -2.840 7.781 166.141 o
4 8 8 850.450 871.267 36.198 6.505 o
4 8 9 15.079 25.443 13.828 52.318 o
4 9 0 0.550 -1.227 4.082 603.483 o
4 9 1 871.648 873.524 14.373 22.312 o
4 9 2 0.242 0.824 3.513 814.103 o
4 9 3 5220.630 5134.850 62.782 0.912 o
4 9 4 3.467 8.902 8.267 146.612 o
4 9 5 2544.200 2431.310 51.542 2.293 o
4 9 6 4.082 -3.903 10.496 91.249 o
4 9 7 123.491 108.837 16.308 36.377 o
4 9 8 1.962 -4.684 12.488 64.519 o
4 9 9 153.675 162.297 27.100 13.420 o
4 10 0 1981.920 1935.050 39.157 3.834 o
4 10 1 510.047 501.922 13.186 37.341 o
4 10 2 3333.290 3220.140 53.432 1.740 o
4 10 3 25.005 25.269 6.870 205.930 o
4 10 4 0.013 -15.180 9.604 109.152 o
4 10 5 6.409 20.091 11.631 74.038 o
4 10 6 1339.630 1327.980 41.322 4.499 o
4 10 7 3.292 1.720 17.124 34.311 o
4 10 8 1646.630 1645.360 51.664 2.917 o
4 11 0 13.161 20.242 8.350 142.335 o
4 11 1 886.710 910.787 20.961 14.478 o
4 11 2 57.580 49.818 6.384 224.321 o
4 11 3 1981.190 1845.880 45.148 3.248 o
4 11 4 4.758 17.663 10.722 87.131 o
4 11 5 1379.750 1301.110 84.515 1.310 o
4 11 6 3.029 16.346 18.911 28.114 o
4 11 7 218.648 231.723 21.698 20.259 o
4 11 8 0.168 14.408 15.039 44.454 o
4 12 0 5280.170 5248.200 80.474 0.731 o
4 12 1 0.026 -0.854 4.685 458.627 o
4 12 2 1370.690 1354.500 37.185 5.203 o
4 12 3 1.848 7.364 8.975 124.626 o
4 12 4 0.142 -7.901 11.308 78.731 o
4 12 5 2.581 14.993 12.528 63.968 o
4 12 6 1210.280 1190.760 47.508 3.736 o
4 12 7 53.987 59.015 32.364 9.573 o
4 12 8 1137.310 1273.180 68.592 1.963 o
4 13 0 0.449 -4.924 6.305 253.160 o
4 13 1 639.620 643.951 26.022 12.282 o
4 13 2 6.510 2.562 8.811 129.129 o
4 13 3 1498.670 1451.630 34.858 5.416 o
4 13 4 97.729 113.610 16.925 34.076 o
4 13 5 1614.410 1638.410 63.611 2.094 o
4 13 6 36.392 48.266 14.906 44.731 o
4 13 7 110.216 99.310 18.580 28.392 o
4 14 0 1091.490 1086.470 45.123 4.192 o
4 14 1 14.619 10.629 8.996 123.095 o
4 14 2 1361.630 1437.850 44.651 3.929 o
4 14 3 0.505 -11.155 9.628 108.580 o
4 14 4 0.101 2.592 10.543 90.518 o
4 14 5 0.085 -15.930 22.473 19.933 o
4 14 6 692.591 649.716 37.427 6.462 o
4 14 7 4.577 -60.245 33.491 8.974 o
4 15 0 2.454 25.313 15.358 42.563 o
4 15 1 223.000 248.447 20.420 22.643 o
4 15 2 2.003 -5.349 10.166 97.329 o
4 15 3 2270.020 2279.500 69.951 1.590 o
4 15 4 12.882 34.737 12.605 62.832 o
4 15 5 1124.980 1135.740 41.611 4.747 o
4 15 6 29.925 62.679 24.738 16.372 o
4 16 0 777.449 793.752 41.763 5.173 o
4 16 1 2.217 8.906 11.302 78.638 o
4 16 2 934.158 986.349 32.009 7.683 o
4 16 3 11.456 6.658 12.377 65.452 o
4 16 4 0.238 0.345 12.294 66.595 o
4 16 5 0.099 -4.871 12.188 67.770 o
4 16 6 553.210 560.403 61.830 2.559 o
4 17 0 1.323 31.525 16.348 37.565 o
4 17 1 210.973 229.954 21.548 20.567 o
4 17 2 13.834 53.377 14.340 48.524 o
4 17 3 851.607 857.784 40.055 5.472 o
4 17 4 38.994 85.454 17.975 30.769 o
4 17 5 983.173 987.600 76.925 1.618 o
4 18 0 1284.160 1495.420 96.610 1.019 o
4 18 1 0.022 14.156 17.750 31.923 o
4 18 2 524.229 469.441 32.866 8.565 o
4 18 3 4.949 -14.037 23.418 18.351 o
4 19 0 0.096 3.765 25.564 15.402 o
5 0 1 5236.080 5234.090 33.437 1.209 o
5 0 2 8640.990 8609.490 60.442 0.439 o
5 0 3 80.107 77.488 3.963 454.966 o
5 0 4 5403.010 5467.980 48.876 0.995 o
5 0 5 1236.010 1249.360 24.204 9.601 o
5 0 6 936.425 907.572 19.760 15.182 o
5 0 7 392.434 391.309 22.986 17.035 o
5 0 8 21.648 36.770 13.221 57.007 o
5 0 9 498.882 506.274 31.357 9.346 o
5 0 10 260.828 298.510 23.365 17.315 o
5 0 11 103.730 153.288 38.181 6.854 o
5 1 1 4110.120 4106.880 21.211 2.035 o
5 1 2 1246.770 1259.770 10.100 17.599 o
5 1 3 2445.700 2459.640 15.707 5.281 o
5 1 4 3809.320 3895.640 25.577 2.192 o
5 1 5 436.273 435.211 8.366 69.712 o
5 1 6 1268.490 1212.940 16.962 13.300 o
5 1 7 830.983 837.085 16.497 20.233 o
5 1 8 23.828 20.125 9.015 121.608 o
5 1 9 637.407 646.070 24.334 13.709 o
5 1 10 374.841 424.532 20.402 21.030 o
5 1 11 21.710 33.194 27.678 13.111 o
5 2 1 2571.560 2627.340 19.955 4.488 o
5 2 2 3991.640 3993.930 22.369 2.118 o
5 2 3 339.155 339.335 5.618 123.935 o
5 2 4 2640.830 2658.720 22.590 4.137 o
5 2 5 469.303 482.215 9.168 59.427 o
5 2 6 1581.820 1581.450 19.722 9.032 o
5 2 7 1021.120 997.367 17.767 15.836 o
5 2 8 0.550 4.265 8.024 156.092 o
5 2 9 876.874 912.057 26.606 10.479 o
5 2 10 250.066 258.682 16.746 32.269 o
5 2 11 33.309 47.231 29.297 11.693 o
5 3 1 10462.700 10388.900 63.674 0.314 o
5 3 2 3774.250 3789.790 28.220 2.180 o
5 3 3 717.346 724.182 8.916 39.684 o
5 3 4 1071.240 1103.280 13.381 18.660 o
5 3 5 257.224 274.976 7.001 122.005 o
5 3 6 733.898 751.187 15.002 24.685 o
5 3 7 1401.260 1406.220 22.611 9.220 o
5 3 8 2.070 28.362 8.633 133.835 o
5 3 9 867.420 864.717 25.967 10.990 o
5 3 10 353.972 351.722 20.906 20.544 o
5 4 1 7350.660 7398.050 42.074 0.635 o
5 4 2 5089.550 5073.080 35.768 1.245 o
5 4 3 35.667 37.298 3.351 731.037 o
5 4 4 1112.500 1117.630 13.300 18.069 o
5 4 5 453.701 449.672 11.104 49.742 o
5 4 6 1008.780 1015.200 15.255 18.256 o
5 4 7 1084.550 1098.000 19.854 13.265 o
5 4 8 4.820 33.537 8.863 126.659 o
5 4 9 865.239 900.823 26.954 10.341 o
5 4 10 205.658 247.832 19.335 25.205 o
5 5 1 4964.870 4925.410 34.941 1.309 o
5 5 2 534.225 543.235 8.526 56.525 o
5 5 3 1542.650 1548.700 17.765 9.968 o
5 5 4 1250.520 1268.760 14.306 14.838 o
5 5 5 228.621 219.111 8.442 102.915 o
5 5 6 1523.390 1534.170 21.823 8.710 o
5 5 7 1298.170 1260.820 22.098 10.246 o
5 5 8 28.115 33.018 8.991 121.458 o
5 5 9 849.785 885.410 30.208 8.740 o
5 5 10 354.327 348.673 23.400 16.769 o
5 6 1 3284.550 3233.930 37.862 2.331 o
5 6 2 3584.200 3557.040 27.379 2.407 o
5 6 3 26.076 25.073 3.641 671.352 o
5 6 4 2363.480 2352.160 31.683 3.951 o
5 6 5 471.820 440.147 12.800 41.004 o
5 6 6 968.950 973.465 20.457 14.088 o
5 6 7 594.466 565.699 18.628 21.476 o
5 6 8 10.190 18.635 9.311 115.014 o
5 6 9 595.339 592.354 25.836 12.700 o
5 6 10 220.110 273.117 47.430 4.419 o
5 7 1 3098.930 3071.080 53.706 1.839 o
5 7 2 2269.400 2251.460 31.033 4.213 o
5 7 3 655.371 674.169 13.250 30.873 o
5 7 4 2615.240 2624.260 33.076 3.381 o
5 7 5 379.757 360.298 12.188 48.778 o
5 7 6 480.892 485.182 15.027 32.082 o
5 7 7 504.639 493.770 26.519 12.632 o
5 7 8 2.354 -8.903 10.810 86.082 o
5 7 9 414.314 420.095 22.419 17.612 o
5 8 1 1047.810 1042.890 22.898 11.659 o
5 8 2 2191.400 2133.610 23.657 5.358 o
5 8 3 425.557 422.137 14.388 36.180 o
5 8 4 2877.610 2941.760 42.009 2.483 o
5 8 5 485.849 473.633 17.157 26.341 o
5 8 6 997.354 1004.710 27.797 9.278 o
5 8 7 460.118 448.365 24.863 14.415 o
5 8 8 0.194 0.285 13.197 57.804 o
5 8 9 418.171 408.978 28.432 11.478 o
5 9 1 1932.860 1912.240 34.549 4.486 o
5 9 2 794.191 774.456 14.735 23.900 o
5 9 3 759.151 778.796 16.261 21.950 o
5 9 4 1626.020 1580.220 36.173 4.889 o
5 9 5 199.843 206.641 12.607 55.448 o
5 9 6 722.822 679.082 21.706 15.716 o
5 9 7 596.444 549.117 28.479 10.810 o
5 9 8 4.327 -3.623 12.552 63.828 o
5 9 9 445.257 408.429 33.523 8.407 o
5 10 1 2649.100 2608.970 37.678 3.025 o
5 10 2 1963.040 1894.810 26.073 5.769 o
5 10 3 6.473 5.862 7.876 161.277 o
5 10 4 1091.200 1075.360 22.209 11.759 o
5 10 5 294.372 319.438 22.691 18.093 o
5 10 6 499.816 504.092 29.572 10.397 o
5 10 7 435.562 396.392 25.066 14.402 o
5 10 8 4.643 22.050 13.787 52.778 o
5 11 1 2654.990 2631.260 50.763 2.237 o
5 11 2 835.336 807.260 18.857 17.429 o
5 11 3 326.332 334.230 11.532 55.832 o
5 11 4 578.977 550.612 28.037 11.155 o
5 11 5 176.681 167.619 19.026 26.480 o
5 11 6 523.611 551.966 32.257 8.796 o
5 11 7 706.862 792.260 39.906 5.677 o
5 11 8 9.432 4.401 16.456 37.106 o
5 12 1 1433.130 1423.370 37.167 5.077 o
5 12 2 918.193 913.564 23.291 12.432 o
5 12 3 98.800 88.498 12.317 62.988 o
5 12 4 543.158 522.776 28.222 11.166 o
5 12 5 86.633 99.531 16.863 34.477 o
5 12 6 591.764 591.252 33.666 8.005 o
5 12 7 584.232 599.820 44.449 4.796 o
5 12 8 0.006 -15.127 31.113 10.399 o
5 13 1 1619.430 1650.740 45.427 3.556 o
5 13 2 867.759 818.325 25.941 11.097 o
5 13 3 157.239 162.539 12.973 54.602 o
5 13 4 518.192 438.109 54.430 3.297 o
5 13 5 102.820 113.339 22.713 19.168 o
5 13 6 303.281 334.448 28.513 11.748 o
5 13 7 481.980 511.640 34.944 7.673 o
5 14 1 911.543 916.659 35.088 6.726 o
5 14 2 959.648 965.701 29.177 8.811 o
5 14 3 54.573 45.565 11.338 76.057 o
5 14 4 903.187 880.415 33.841 7.182 o
5 14 5 192.233 195.642 22.882 18.479 o
5 14 6 342.637 370.013 40.768 5.871 o
5 14 7 234.901 242.466 43.169 5.320 o
5 15 1 555.078 609.317 30.032 9.874 o
5 15 2 298.906 324.802 18.533 26.078 o
5 15 3 265.821 283.291 20.350 22.408 o
5 15 4 880.090 839.200 43.641 4.691 o
5 15 5 137.040 109.511 21.071 22.082 o
5 15 6 348.410 348.018 29.655 10.811 o
5 16 1 458.922 513.434 28.927 10.905 o
5 16 2 506.372 530.869 25.618 13.347 o
5 16 3 75.173 95.204 14.617 45.685 o
5 16 4 819.081 844.867 66.323 2.178 o
5 16 5 97.005 85.294 14.175 48.216 o
5 16 6 247.209 323.354 49.874 3.991 o
5 17 1 628.106 651.636 44.772 4.693 o
5 17 2 395.825 396.934 30.066 10.404 o
5 17 3 88.322 58.731 18.816 27.934 o
5 17 4 449.510 425.781 32.417 8.934 o
5 18 1 464.307 494.507 40.904 5.724 o
5 18 2 339.426 381.572 30.708 10.107 o
6 0 0 15.918 19.596 4.704 433.046 o
6 0 1 1145.840 1154.120 11.838 18.573 o
6 0 2 898.731 875.787 12.270 24.878 o
6 0 3 3721.210 3773.020 34.967 2.028 o
6 0 4 1.472 2.559 2.949 1142.450 o
6 0 5 11715.900 12101.200 133.105 0.187 o
6 0 6 0.124 3.861 5.836 294.865 o
6 0 7 186.203 176.430 9.737 87.991 o
6 0 8 2.648 2.704 12.049 69.265 o
6 0 9 185.044 192.352 20.649 22.537 o
6 0 10 2.618 18.551 14.257 49.407 o
6 1 0 12190.500 12175.300 172.201 0.149 o
6 1 1 0.081 2.039 1.268 6089.770 o
6 1 2 6364.810 6444.160 30.850 0.867 o
6 1 3 14.451 10.045 1.823 2420.080 o
6 1 4 0.116 0.919 2.210 2052.000 o
6 1 5 94.915 90.050 4.728 332.836 o
6 1 6 1888.530 1906.710 22.765 6.552 o
6 1 7 3.130 3.293 5.325 352.586 o
6 1 8 971.814 991.006 27.515 9.520 o
6 1 9 29.887 24.837 9.674 105.412 o
6 1 10 629.773 658.264 26.323 12.060 o
6 2 0 58.476 52.754 6.254 232.076 o
6 2 1 800.054 796.045 9.438 33.748 o
6 2 2 0.513 0.972 1.467 4593.230 o
6 2 3 10599.800 10764.400 64.454 0.302 o
6 2 4 201.893 195.894 5.432 194.469 o
6 2 5 3578.150 3620.520 32.000 2.243 o
6 2 6 13.094 11.122 3.804 659.225 o
6 2 7 513.628 503.921 13.693 35.424 o
6 2 8 2.413 6.066 8.783 130.133 o
6 2 9 283.040 286.538 16.365 32.953 o
6 2 10 3.414 12.464 12.575 63.501 o
6 2 11 291.510 361.106 52.384 3.611 o
6 3 0 6725.210 6648.170 107.201 0.434 o
6 3 1 1233.390 1186.240 15.231 14.822 o
6 3 2 10911.700 11084.000 65.053 0.286 o
6 3 3 5.114 3.787 2.348 1734.560 o
6 3 4 1.540 0.231 2.377 1761.350 o
6 3 5 17.970 15.082 3.131 922.308 o
6 3 6 1327.360 1330.700 18.313 11.702 o
6 3 7 30.843 33.101 5.603 299.865 o
6 3 8 2522.900 2498.160 59.081 1.923 o
6 3 9 0.347 -0.316 9.068 122.398 o
6 3 10 419.189 455.344 24.949 14.473 o
6 4 0 34.140 34.775 5.985 263.456 o
6 4 1 1613.720 1592.790 15.363 10.238 o
6 4 2 36.322 33.210 3.144 814.926 o
6 4 3 2667.340 2738.070 25.550 3.816 o
6 4 4 7.178 4.155 2.643 1365.560 o
6 4 5 4768.890 4713.420 38.078 1.358 o
6 4 6 196.953 206.099 7.627 125.123 o
6 4 7 475.450 475.016 13.616 37.115 o
6 4 8 2.189 1.229 7.643 172.015 o
6 4 9 296.604 320.530 19.425 24.011 o
6 4 10 24.389 34.449 17.855 31.390 o
6 5 0 23693.500 23463.900 204.699 0.055 o
6 5 1 63.972 59.346 4.125 461.498 o
6 5 2 2923.530 2901.920 24.732 3.438 o
6 5 3 7.797 8.679 3.793 675.825 o
6 5 4 0.111 4.661 2.922 1165.620 o
6 5 5 20.188 27.513 5.421 325.811 o
6 5 6 1917.150 1897.070 28.603 5.434 o
6 5 7 40.723 26.176 5.488 308.492 o
6 5 8 1172.880 1150.180 28.320 8.288 o
6 5 9 1.898 5.528 9.934 101.809 o
6 5 10 583.535 623.812 31.046 9.237 o
6 6 0 17.216 17.482 2.965 1014.360 o
6 6 1 1017.380 1021.750 16.499 16.906 o
6 6 2 29.315 29.080 2.624 1132.520 o
6 6 3 3984.590 3964.610 39.621 1.738 o
6 6 4 21.940 17.526 3.000 971.931 o
6 6 5 5268.040 5186.080 64.091 0.888 o
6 6 6 12.561 8.488 5.238 357.562 o
6 6 7 238.069 229.124 10.469 73.020 o
6 6 8 1.402 6.590 17.344 33.446 o
6 6 9 200.286 196.446 16.840 32.931 o
6 6 10 0.340 46.175 32.831 9.331 o
6 7 0 1589.650 1556.880 29.944 6.215 o
6 7 1 45.945 41.610 5.125 341.449 o
6 7 2 5979.610 5891.990 47.048 0.877 o
6 7 3 38.359 40.176 4.161 501.453 o
6 7 4 0.076 5.023 4.625 468.273 o
6 7 5 71.225 72.670 6.473 211.631 o
6 7 6 1036.990 992.831 25.118 10.529 o
6 7 7 19.081 14.879 9.102 119.829 o
6 7 8 1139.660 1081.830 32.372 7.030 o
6 7 9 35.567 27.527 12.112 67.569 o
6 8 0 17.376 12.975 4.064 573.456 o
6 8 1 329.606 329.494 11.595 55.343 o
6 8 2 104.173 99.851 5.830 234.525 o
6 8 3 6505.650 6461.790 77.021 0.595 o
6 8 4 22.373 16.710 6.121 259.338 o
6 8 5 3058.640 2994.050 39.664 2.469 o
6 8 6 12.750 0.630 7.358 184.091 o
6 8 7 269.941 240.772 19.771 23.754 o
6 8 8 2.008 -19.490 22.659 19.604 o
6 8 9 148.012 114.520 17.184 32.647 o
6 9 0 4950.900 4879.860 76.773 0.819 o
6 9 1 7.274 -3.824 4.890 415.792 o
6 9 2 2852.250 2705.520 36.500 2.893 o
6 9 3 7.404 14.104 4.651 452.528 o
6 9 4 2.406 1.802 6.381 246.429 o
6 9 5 37.946 17.398 7.634 166.597 o
6 9 6 1244.330 1184.950 43.275 4.331 o
6 9 7 0.316 0.297 15.842 40.108 o
6 9 8 686.255 713.485 33.974 7.637 o
6 9 9 6.645 -7.375 17.962 31.176 o
6 10 0 16.371 15.337 6.293 247.695 o
6 10 1 739.866 724.792 20.925 16.275 o
6 10 2 0.146 2.040 6.387 246.498 o
6 10 3 1352.490 1326.500 24.819 8.737 o
6 10 4 1.597 18.991 7.804 164.031 o
6 10 5 3623.890 3568.460 75.951 1.087 o
6 10 6 39.484 38.772 13.570 53.852 o
6 10 7 144.897 153.081 20.651 22.831 o
6 10 8 2.112 7.506 14.768 46.107 o
6 11 0 5454.070 5492.390 99.464 0.567 o
6 11 1 154.115 155.041 12.658 57.310 o
6 11 2 1868.290 1747.850 35.668 4.526 o
6 11 3 0.701 3.170 4.680 457.601 o
6 11 4 1.690 3.325 10.200 96.628 o
6 11 5 2.395 21.867 27.987 12.844 o
6 11 6 844.012 814.379 38.980 5.768 o
6 11 7 12.235 9.500 13.908 51.854 o
6 11 8 1069.040 1078.130 58.715 2.648 o
6 12 0 8.468 4.921 14.434 48.217 o
6 12 1 494.058 513.181 37.587 6.683 o
6 12 2 71.421 73.356 7.912 147.388 o
6 12 3 2242.530 2156.680 62.060 1.929 o
6 12 4 22.976 3.868 16.186 38.268 o
6 12 5 1075.750 1075.430 42.120 4.725 o
6 12 6 32.370 48.836 16.232 37.826 o
6 12 7 221.657 223.482 24.688 15.841 o
6 13 0 1846.510 1771.940 90.103 1.111 o
6 13 1 43.178 39.438 10.268 92.835 o
6 13 2 2049.090 1928.100 90.602 1.077 o
6 13 3 2.722 8.482 8.869 127.504 o
6 13 4 3.187 -16.724 11.753 72.811 o
6 13 5 9.998 -4.840 12.912 60.228 o
6 13 6 615.992 584.271 34.162 7.767 o
6 13 7 6.311 18.131 18.591 29.072 o
6 14 0 3.238 3.227 10.083 98.835 o
6 14 1 262.777 302.818 21.086 20.943 o
6 14 2 12.320 23.877 10.301 93.934 o
6 14 3 1349.000 1363.560 38.316 5.004 o
6 14 4 2.953 17.035 9.352 114.471 o
6 14 5 1711.650 1805.230 80.620 1.366 o
6 14 6 4.897 11.748 15.509 41.777 o
6 14 7 119.765 69.394 34.350 8.468 o
6 15 0 1773.130 1784.610 60.165 2.226 o
6 15 1 19.663 17.079 10.174 96.104 o
6 15 2 751.228 792.972 27.663 10.495 o
6 15 3 9.237 5.805 10.298 94.478 o
6 15 4 0.014 4.748 10.115 98.293 o
6 15 5 16.554 -3.441 12.883 60.395 o
6 15 6 555.742 597.979 37.394 6.646 o
6 16 0 4.116 -22.328 23.847 17.698 o
6 16 1 187.252 219.814 26.752 13.648 o
6 16 2 8.490 21.477 13.782 52.769 o
6 16 3 1232.940 1262.020 50.606 3.328 o
6 16 4 3.175 -6.586 16.238 38.163 o
6 16 5 1257.790 1231.700 51.002 3.279 o
6 16 6 3.212 67.214 31.080 10.404 o
6 17 0 662.316 733.013 69.229 2.033 o
6 17 1 4.579 1.079 18.613 29.041 o
6 17 2 891.393 897.849 45.446 4.338 o
6 17 3 6.858 15.860 15.989 39.283 o
6 17 4 0.068 -2.604 21.887 21.015 o
6 18 0 3.995 -4.129 24.838 16.314 o
6 18 1 135.925 207.103 30.603 10.567 o
6 18 2 3.939 10.863 20.195 24.660 o
7 0 1 3817.140 3832.290 26.857 2.175 o
7 0 2 1124.800 1128.430 13.777 17.435 o
7 0 3 138.653 129.962 5.631 225.536 o
7 0 4 2405.250 2421.310 27.896 4.218 o
7 0 5 308.567 308.657 10.870 62.547 o
7 0 6 326.090 310.106 13.348 45.011 o
7 0 7 888.337 876.861 22.193 13.544 o
7 0 8 0.509 30.636 12.882 60.423 o
7 0 9 668.563 650.015 34.951 7.336 o
7 0 10 104.259 91.160 23.534 17.898 o
7 1 1 2087.880 2073.390 14.791 7.005 o
7 1 2 3756.270 3731.950 21.033 2.395 o
7 1 3 1655.930 1663.540 13.879 10.215 o
7 1 4 2587.260 2598.030 21.532 4.359 o
7 1 5 979.467 942.425 19.013 15.351 o
7 1 6 937.283 938.463 16.193 18.622 o
7 1 7 1097.770 1077.390 20.538 12.779 o
7 1 8 0.081 4.238 8.427 141.583 o
7 1 9 609.799 658.387 24.385 13.764 o
7 1 10 475.657 517.912 27.911 11.581 o
7 2 1 1628.380 1628.410 13.522 10.607 o
7 2 2 3082.970 3075.940 20.050 3.382 o
7 2 3 612.409 630.548 8.221 49.945 o
7 2 4 1672.220 1662.940 18.144 8.896 o
7 2 5 200.590 204.867 6.958 141.744 o
7 2 6 829.103 806.642 15.125 22.435 o
7 2 7 1819.490 1815.600 23.722 6.689 o
7 2 8 7.893 11.286 9.125 120.090 o
7 2 9 807.083 813.736 27.308 10.488 o
7 2 10 143.131 142.602 16.732 34.263 o
7 3 1 1605.070 1615.060 14.771 10.411 o
7 3 2 3738.340 3747.180 27.977 2.222 o
7 3 3 372.143 368.615 7.681 86.577 o
7 3 4 1704.930 1683.510 19.301 8.382 o
7 3 5 198.469 189.298 6.722 150.872 o
7 3 6 186.438 175.691 7.628 129.435 o
7 3 7 1065.280 1055.830 21.096 12.685 o
7 3 8 2.576 13.893 8.961 124.765 o
7 3 9 442.986 431.975 21.758 18.344 o
7 3 10 215.175 183.817 17.862 29.427 o
7 4 1 4232.910 4139.700 31.168 1.776 o
7 4 2 3567.220 3620.190 32.274 2.241 o
7 4 3 365.730 370.096 9.779 66.243 o
7 4 4 1519.750 1532.170 21.537 8.824 o
7 4 5 781.232 773.973 13.806 25.765 o
7 4 6 1168.160 1164.180 17.031 14.306 o
7 4 7 1449.630 1472.580 25.587 7.879 o
7 4 8 6.536 20.387 9.210 117.691 o
7 4 9 789.725 833.231 29.189 9.464 o
7 4 10 238.439 230.490 20.156 23.161 o
7 5 1 1597.480 1592.110 17.255 9.722 o
7 5 2 684.002 673.698 9.729 39.837 o
7 5 3 440.201 431.821 11.453 48.869 o
7 5 4 2078.210 2038.380 27.799 5.107 o
7 5 5 327.629 326.342 9.947 69.017 o
7 5 6 567.475 575.568 13.756 32.920 o
7 5 7 764.444 738.254 17.503 20.291 o
7 5 8 0.108 -6.796 9.700 106.998 o
7 5 9 501.059 539.017 24.506 14.417 o
7 5 10 297.563 394.036 52.780 3.553 o
7 6 1 2437.150 2440.500 24.770 4.460 o
7 6 2 1658.850 1620.430 16.789 9.464 o
7 6 3 75.143 81.802 4.777 346.507 o
7 6 4 1536.790 1511.920 29.959 6.378 o
7 6 5 221.290 217.686 9.850 82.076 o
7 6 6 484.690 459.053 14.895 32.690 o
7 6 7 1013.160 978.351 23.137 11.861 o
7 6 8 2.390 9.929 13.007 59.402 o
7 6 9 626.899 621.222 26.500 12.004 o
7 7 1 1584.860 1541.440 24.599 7.620 o
7 7 2 4147.560 4078.710 33.098 1.790 o
7 7 3 1004.430 992.309 15.505 18.199 o
7 7 4 1692.280 1678.850 38.636 4.354 o
7 7 5 639.253 614.036 30.682 9.321 o
7 7 6 505.039 490.098 27.373 11.946 o
7 7 7 879.586 845.512 31.883 7.995 o
7 7 8 1.180 4.110 10.733 87.289 o
7 7 9 415.053 415.866 22.538 17.456 o
7 8 1 1122.230 1110.710 20.546 12.506 o
7 8 2 775.900 754.080 13.671 26.326 o
7 8 3 118.301 118.314 6.997 168.599 o
7 8 4 1265.200 1256.940 30.716 7.083 o
7 8 5 48.554 57.010 11.372 75.621 o
7 8 6 337.183 336.501 18.012 26.949 o
7 8 7 962.084 937.121 40.439 5.237 o
7 8 8 6.223 -26.906 16.324 37.743 o
7 8 9 446.732 484.270 34.970 7.720 o
7 9 1 1293.700 1235.730 26.022 8.654 o
7 9 2 1412.460 1378.930 29.160 7.042 o
7 9 3 556.370 513.084 15.558 28.843 o
7 9 4 1386.590 1365.270 28.585 7.296 o
7 9 5 465.377 478.224 20.310 20.269 o
7 9 6 590.005 602.704 35.466 7.279 o
7 9 7 603.231 622.345 34.738 7.527 o
7 9 8 1.846 -6.894 22.252 20.329 o
7 9 9 346.486 285.450 35.757 7.596 o
7 10 1 2254.790 2264.600 39.017 3.421 o
7 10 2 1082.670 1035.900 22.445 11.770 o
7 10 3 49.879 46.738 5.827 268.198 o
7 10 4 1069.790 1011.760 51.993 3.306 o
7 10 5 274.626 268.100 21.549 20.146 o
7 10 6 443.574 422.850 27.765 11.906 o
7 10 7 596.780 566.060 33.686 8.008 o
7 10 8 0.877 -10.523 23.157 18.772 o
7 11 1 776.018 748.933 22.214 14.627 o
7 11 2 664.070 626.179 21.253 16.829 o
7 11 3 162.900 169.373 10.476 79.467 o
7 11 4 1057.120 1047.420 38.263 5.569 o
7 11 5 107.470 105.583 16.273 36.713 o
7 11 6 190.702 191.804 21.386 21.051 o
7 11 7 424.768 463.372 31.723 9.311 o
7 11 8 0.390 -16.467 17.532 32.750 o
7 12 1 1170.110 1175.180 51.449 3.286 o
7 12 2 1186.400 1137.170 29.830 7.711 o
7 12 3 338.978 316.424 16.048 32.961 o
7 12 4 629.812 630.040 27.407 11.319 o
7 12 5 145.385 156.668 19.258 26.109 o
7 12 6 512.865 493.623 31.611 9.196 o
7 12 7 791.267 802.661 41.268 5.269 o
7 13 1 741.274 652.513 39.674 5.770 o
7 13 2 830.657 843.265 23.075 13.269 o
7 13 3 126.596 150.248 18.734 27.677 o
7 13 4 720.404 715.316 30.131 9.307 o
7 13 5 102.730 61.570 16.160 37.484 o
7 13 6 174.229 186.243 22.836 18.630 o
7 13 7 360.572 408.065 33.221 8.662 o
7 14 1 923.665 950.984 35.072 6.686 o
7 14 2 361.245 355.472 18.279 25.909 o
7 14 3 35.081 31.768 8.466 135.983 o
7 14 4 589.627 569.624 23.971 14.471 o
7 14 5 116.721 94.207 15.999 37.899 o
7 14 6 219.463 223.730 24.089 16.611 o
7 15 1 563.953 556.211 40.065 5.857 o
7 15 2 544.439 571.545 28.943 10.613 o
7 15 3 298.381 310.299 26.063 13.968 o
7 15 4 742.284 719.182 32.353 8.203 o
7 15 5 218.636 201.069 27.841 12.591 o
7 15 6 349.102 372.006 49.643 3.998 o
7 16 1 536.749 504.051 111.308 0.806 o
7 16 2 210.433 222.860 20.610 22.398 o
7 16 3 14.284 13.787 29.267 11.740 o
7 16 4 462.762 473.662 34.011 8.119 o
7 16 5 15.018 32.717 16.189 38.208 o
7 17 1 375.037 424.312 39.494 6.206 o
7 17 2 554.714 577.071 35.707 7.249 o
7 17 3 127.458 69.022 21.778 20.808 o
7 18 2 266.841 264.893 47.892 4.325 o
8 0 0 11570.900 11166.800 154.541 0.175 o
8 0 1 502.245 482.957 12.907 38.914 o
8 0 2 4274.890 4300.850 39.706 1.560 o
8 0 3 733.323 732.744 13.185 28.455 o
8 0 4 10.802 15.582 5.551 318.468 o
8 0 5 55.184 47.081 5.646 281.373 o
8 0 6 1264.010 1281.860 27.939 7.966 o
8 0 7 200.977 207.712 12.218 58.502 o
8 0 8 2050.720 2061.300 57.199 2.258 o
8 0 9 23.830 23.903 12.321 65.619 o
8 0 10 372.439 359.042 37.813 6.773 o
8 1 0 53.128 52.981 6.450 220.981 o
8 1 1 1040.330 1035.590 9.141 24.064 o
8 1 2 30.161 25.596 1.792 1947.790 o
8 1 3 4578.890 4603.100 28.465 1.578 o
8 1 4 76.365 71.639 4.191 427.638 o
8 1 5 2978.760 3051.190 33.963 2.793 o
8 1 6 11.393 5.586 4.462 490.935 o
8 1 7 427.914 442.302 12.065 45.950 o
8 1 8 10.494 8.983 8.450 139.742 o
8 1 9 240.690 229.075 15.764 36.334 o
8 1 10 46.220 63.289 16.562 36.194 o
8 2 0 10477.000 10240.500 63.750 0.316 o
8 2 1 661.052 654.823 7.239 49.872 o
8 2 2 3314.050 3295.830 24.568 2.830 o
8 2 3 102.723 99.260 3.768 437.681 o
8 2 4 2.467 5.855 3.330 890.210 o
8 2 5 29.578 24.953 5.169 351.610 o
8 2 6 1411.820 1379.280 21.469 9.679 o
8 2 7 44.197 45.968 5.369 313.976 o
8 2 8 1401.660 1448.420 33.507 5.872 o
8 2 9 85.323 68.501 12.402 62.806 o
8 2 10 385.460 379.974 24.414 15.334 o
8 3 0 46.597 39.999 7.161 184.777 o
8 3 1 902.035 898.163 10.235 27.672 o
8 3 2 136.300 136.647 4.524 300.639 o
8 3 3 4882.150 4950.930 46.391 1.184 o
8 3 4 1001.860 1014.870 14.393 19.241 o
8 3 5 4147.330 4167.520 41.174 1.601 o
8 3 6 395.577 378.770 10.963 55.232 o
8 3 7 287.521 293.839 10.299 69.492 o
8 3 8 3.014 -18.319 9.886 102.874 o
8 3 9 179.327 164.383 15.274 40.015 o
8 3 10 0.204 -3.338 13.005 59.518 o
8 4 0 6518.070 6295.030 88.101 0.541 o
8 4 1 810.228 806.445 9.779 32.514 o
8 4 2 3113.500 3132.070 26.369 3.020 o
8 4 3 84.151 78.970 4.919 325.299 o
8 4 4 2.326 0.158 3.660 745.851 o
8 4 5 0.348 -11.696 5.781 301.086 o
8 4 6 1198.840 1193.490 18.497 12.980 o
8 4 7 16.850 15.549 5.807 289.307 o
8 4 8 1091.850 1113.990 31.412 7.415 o
8 4 9 65.767 43.094 13.493 53.985 o
8 4 10 353.500 382.435 24.505 15.350 o
8 5 0 32.210 37.982 8.446 136.585 o
8 5 1 644.778 627.432 8.733 46.180 o
8 5 2 957.750 969.521 12.098 23.001 o
8 5 3 5049.660 5035.220 53.464 1.052 o
8 5 4 41.229 47.584 6.209 241.552 o
8 5 5 2964.150 2926.750 37.308 2.675 o
8 5 6 9.391 7.297 4.546 474.565 o
8 5 7 297.201 312.161 14.248 41.183 o
8 5 8 6.963 -2.793 9.579 109.361 o
8 5 9 187.065 207.710 16.488 34.340 o
8 5 10 3.653 36.629 32.368 9.600 o
8 6 0 6510.260 6231.500 82.704 0.572 o
8 6 1 55.657 53.571 3.181 707.125 o
8 6 2 2926.370 2887.880 33.230 2.946 o
8 6 3 227.826 230.371 8.322 104.446 o
8 6 4 5.172 8.806 7.056 200.583 o
8 6 5 26.604 22.242 7.443 176.330 o
8 6 6 1040.000 985.854 28.033 9.062 o
8 6 7 2.254 -6.876 7.556 176.038 o
8 6 8 1369.830 1398.150 39.745 4.699 o
8 6 9 6.052 4.661 12.605 63.220 o
8 7 0 18.547 21.448 6.622 223.009 o
8 7 1 774.881 761.275 14.900 24.067 o
8 7 2 141.088 125.128 6.288 191.851 o
8 7 3 2656.990 2592.510 27.113 3.810 o
8 7 4 630.416 648.815 16.519 24.336 o
8 7 5 2210.960 2182.780 53.657 2.379 o
8 7 6 14.426 13.916 11.048 81.858 o
8 7 7 297.318 277.535 20.056 22.814 o
8 7 8 5.861 13.493 14.991 44.691 o
8 7 9 167.956 266.408 34.201 8.445 o
8 8 0 7388.300 7144.030 94.789 0.440 o
8 8 1 510.743 504.525 13.034 37.843 o
8 8 2 1834.920 1815.410 25.127 6.357 o
8 8 3 86.775 86.558 6.024 231.574 o
8 8 4 0.915 0.024 5.789 300.048 o
8 8 5 58.646 46.536 9.136 114.989 o
8 8 6 1004.420 981.264 31.177 7.848 o
8 8 7 4.521 12.127 14.043 50.934 o
8 8 8 1217.620 1240.660 49.709 3.444 o
8 8 9 4.622 -1.024 20.062 25.002 o
8 9 0 40.102 34.072 6.868 201.891 o
8 9 1 615.476 619.297 18.680 20.873 o
8 9 2 16.340 3.957 7.702 167.506 o
8 9 3 2349.070 2282.080 32.616 3.921 o
8 9 4 7.944 8.198 7.759 165.840 o
8 9 5 1933.860 2002.570 43.597 3.375 o
8 9 6 0.223 11.056 13.261 57.173 o
8 9 7 226.029 244.388 23.182 17.814 o
8 9 8 4.355 -9.070 14.126 50.406 o
8 10 0 3225.340 3219.340 117.187 0.609 o
8 10 1 424.356 414.120 15.099 33.753 o
8 10 2 1698.480 1698.600 29.401 5.944 o
8 10 3 100.361 106.040 9.442 102.703 o
8 10 4 2.232 -8.588 10.530 90.709 o
8 10 5 3.411 15.411 12.242 66.962 o
8 10 6 670.538 649.701 33.434 7.933 o
8 10 7 3.174 -1.942 18.675 28.856 o
8 10 8 917.316 926.105 45.202 4.354 o
8 11 0 5.663 25.796 16.581 36.514 o
8 11 1 325.429 298.946 13.858 42.548 o
8 11 2 176.488 185.944 10.681 75.588 o
8 11 3 2638.470 2639.880 48.420 2.365 o
8 11 4 27.881 16.437 10.731 86.207 o
8 11 5 1583.380 1486.980 48.754 3.272 o
8 11 6 53.007 60.661 23.110 18.703 o
8 11 7 174.886 207.706 23.377 17.771 o
8 11 8 5.963 4.265 26.539 14.287 o
8 12 0 2289.170 2177.930 102.522 0.844 o
8 12 1 0.223 -13.004 7.200 194.159 o
8 12 2 1179.290 1154.460 30.245 7.563 o
8 12 3 5.677 6.229 7.257 189.861 o
8 12 4 0.921 -9.859 10.325 94.404 o
8 12 5 2.667 24.281 18.677 28.807 o
8 12 6 601.661 611.295 35.105 7.395 o
8 12 7 68.289 81.182 18.042 30.388 o
8 13 0 12.473 19.751 20.346 24.263 o
8 13 1 308.752 326.572 35.671 7.646 o
8 13 2 7.485 1.868 9.650 107.710 o
8 13 3 1431.730 1431.760 45.797 3.728 o
8 13 4 99.199 108.935 15.534 40.234 o
8 13 5 1399.690 1357.330 43.941 4.030 o
8 13 6 88.520 70.934 18.096 30.121 o
8 13 7 98.391 156.201 23.174 18.381 o
8 14 0 2313.990 2406.000 116.163 0.670 o
8 14 1 13.256 16.048 20.164 24.704 o
8 14 2 787.383 793.984 34.735 7.132 o
8 14 3 34.340 30.716 11.921 69.710 o
8 14 4 0.008 -9.894 11.746 72.969 o
8 14 5 12.911 19.212 11.900 70.604 o
8 14 6 435.812 473.622 32.452 8.901 o
8 15 0 4.590 8.555 23.682 17.939 o
8 15 1 232.815 250.308 30.169 10.720 o
8 15 2 0.279 15.982 17.506 32.814 o
8 15 3 1035.770 1080.950 45.789 4.128 o
8 15 4 9.185 -22.255 12.811 61.200 o
8 15 5 641.833 687.196 37.729 6.403 o
8 15 6 22.964 44.820 27.051 13.719 o
8 16 0 1467.820 1645.770 101.994 0.908 o
8 16 1 4.849 0.921 19.223 27.228 o
8 16 2 682.135 678.839 34.518 7.458 o
8 16 3 50.022 80.290 24.788 16.262 o
8 16 4 1.320 10.594 19.419 26.677 o
8 16 5 13.115 41.418 27.348 13.433 o
8 17 0 6.282 7.035 26.654 14.162 o
8 17 1 161.737 169.238 31.031 10.275 o
8 17 2 5.408 -5.112 28.438 12.445 o
8 17 3 686.759 724.831 47.443 4.166 o
8 18 1 0.063 15.703 19.103 27.562 o
9 0 1 2912.690 2830.480 37.348 2.747 o
9 0 2 1928.000 1924.070 21.514 6.649 o
9 0 3 1952.280 1981.200 32.393 4.711 o
9 0 4 1782.200 1781.860 25.523 6.458 o
9 0 5 100.196 94.010 10.627 82.963 o
9 0 6 922.187 902.107 27.248 9.976 o
9 0 7 1328.990 1329.150 36.518 5.416 o
9 0 8 1.513 12.232 10.950 83.742 o
9 0 9 489.217 499.136 40.609 5.785 o
9 0 10 269.359 241.616 31.492 9.825 o
9 1 1 4617.100 4612.810 35.556 1.458 o
9 1 2 1383.550 1381.730 11.398 14.478 o
9 1 3 32.217 28.300 2.548 1167.340 o
9 1 4 1641.070 1613.300 21.259 8.244 o
9 1 5 106.649 103.116 5.450 258.514 o
9 1 6 492.687 488.065 14.396 33.791 o
9 1 7 1349.740 1387.210 24.659 8.694 o
9 1 8 0.102 3.673 9.573 109.766 o
9 1 9 580.820 606.868 26.728 12.016 o
9 1 10 51.744 59.039 16.349 37.102 o
9 2 1 3603.120 3548.710 24.247 2.493 o
9 2 2 715.445 707.837 9.606 38.184 o
9 2 3 573.380 572.511 8.530 52.884 o
9 2 4 3443.130 3371.600 45.576 1.926 o
9 2 5 246.265 258.497 10.469 71.573 o
9 2 6 732.873 698.009 25.341 12.321 o
9 2 7 575.919 578.947 16.218 26.355 o
9 2 8 1.249 6.898 12.504 64.306 o
9 2 9 266.170 257.601 18.883 25.807 o
9 2 10 294.935 330.315 50.262 3.919 o
9 3 1 3194.190 3108.670 35.398 2.538 o
9 3 2 835.498 842.219 10.685 29.451 o
9 3 3 221.872 223.063 6.329 152.397 o
9 3 4 3374.200 3367.320 33.024 2.423 o
9 3 5 502.059 507.168 14.335 33.547 o
9 3 6 964.213 965.426 20.525 14.096 o
9 3 7 693.631 691.172 17.823 20.943 o
9 3 8 3.552 9.938 12.015 69.563 o
9 3 9 431.582 399.232 25.893 13.592 o
9 3 10 95.485 48.426 25.535 15.287 o
9 4 1 1099.950 1094.980 14.357 17.461 o
9 4 2 763.600 755.250 10.116 34.198 o
9 4 3 1035.020 1021.060 17.165 16.119 o
9 4 4 4233.640 4197.170 47.312 1.443 o
9 4 5 101.310 111.056 7.815 143.384 o
9 4 6 507.833 502.542 15.253 30.694 o
9 4 7 480.416 481.209 15.341 31.184 o
9 4 8 0.014 19.441 12.673 62.526 o
9 4 9 197.669 184.668 17.464 30.862 o
9 5 1 2371.720 2298.290 23.730 4.812 o
9 5 2 2188.200 2171.180 28.933 4.643 o
9 5 3 273.939 276.668 10.265 71.310 o
9 5 4 2397.060 2425.720 36.223 3.453 o
9 5 5 205.080 196.621 11.753 62.618 o
9 5 6 410.286 407.334 14.332 36.938 o
9 5 7 930.963 953.323 26.226 10.415 o
9 5 8 0.058 9.644 11.201 80.118 o
9 5 9 366.582 365.888 22.354 18.111 o
9 6 1 1987.470 1940.010 23.676 6.070 o
9 6 2 988.488 957.742 16.398 17.683 o
9 6 3 784.220 800.600 15.238 23.023 o
9 6 4 2150.220 2114.650 42.818 3.233 o
9 6 5 154.080 144.468 14.321 45.752 o
9 6 6 587.324 571.220 18.303 22.090 o
9 6 7 707.449 706.802 25.187 12.531 o
9 6 8 0.010 30.305 12.830 60.919 o
9 6 9 256.040 240.003 22.705 18.416 o
9 7 1 3279.440 3215.440 32.915 2.548 o
9 7 2 297.734 286.499 13.064 47.856 o
9 7 3 24.732 22.190 3.735 647.276 o
9 7 4 1121.500 1114.130 21.973 11.624 o
9 7 5 121.383 131.214 12.291 61.911 o
9 7 6 543.651 498.484 24.271 14.556 o
9 7 7 894.212 853.559 28.349 9.565 o
9 7 8 2.323 -1.954 13.473 55.428 o
9 7 9 462.261 428.844 59.634 2.770 o
9 8 1 2558.830 2479.060 29.159 3.846 o
9 8 2 691.973 674.671 14.010 28.229 o
9 8 3 357.424 352.053 10.145 64.348 o
9 8 4 1387.210 1389.330 29.793 6.910 o
9 8 5 174.074 163.533 13.436 50.774 o
9 8 6 599.738 563.686 24.256 14.156 o
9 8 7 609.292 563.561 24.203 14.163 o
9 8 8 0.677 -17.979 15.071 44.319 o
9 8 9 324.647 364.282 37.807 6.808 o
9 9 1 2159.340 2128.870 29.939 4.599 o
9 9 2 772.226 778.272 15.492 22.981 o
9 9 3 46.305 45.449 6.986 193.022 o
9 9 4 1088.500 1053.470 34.177 6.600 o
9 9 5 75.047 68.771 10.713 83.492 o
9 9 6 257.453 242.092 21.607 20.203 o
9 9 7 755.835 743.089 54.767 3.158 o
9 9 8 0.018 13.905 15.492 41.895 o
9 10 1 703.234 696.425 18.258 20.145 o
9 10 2 737.730 721.316 18.394 19.438 o
9 10 3 547.932 539.976 22.518 16.366 o
9 10 4 1622.940 1674.360 45.676 3.516 o
9 10 5 76.272 60.469 13.415 54.248 o
9 10 6 340.393 313.134 24.504 15.528 o
9 10 7 479.650 505.101 32.961 8.559 o
9 10 8 0.216 -7.088 15.919 39.726 o
9 11 1 1087.480 1085.570 25.158 10.104 o
9 11 2 640.808 628.181 17.873 21.873 o
9 11 3 205.233 179.659 12.249 58.600 o
9 11 4 1311.150 1336.020 38.941 4.948 o
9 11 5 168.417 187.827 23.521 17.612 o
9 11 6 404.559 416.211 28.298 11.602 o
9 11 7 491.878 481.063 41.773 5.487 o
9 11 8 0.158 23.577 20.573 23.758 o
9 12 1 702.311 682.604 80.376 1.520 o
9 12 2 300.578 288.361 16.014 33.934 o
9 12 3 140.546 127.043 14.284 46.394 o
9 12 4 1683.380 1711.810 45.269 3.504 o
9 12 5 110.565 123.603 16.367 36.182 o
9 12 6 231.043 171.670 20.726 22.190 o
9 12 7 185.013 190.529 22.500 19.124 o
9 13 1 1005.670 1020.110 51.942 3.337 o
9 13 2 282.988 284.037 16.149 33.751 o
9 13 3 88.315 98.642 13.851 50.446 o
9 13 4 968.635 984.594 65.126 2.218 o
9 13 5 141.939 123.118 26.469 14.109 o
9 13 6 244.593 260.773 25.273 15.032 o
9 13 7 289.018 322.595 29.312 11.183 o
9 14 1 581.852 592.601 42.323 5.262 o
9 14 2 384.148 392.011 23.639 16.236 o
9 14 3 256.718 239.868 18.607 26.673 o
9 14 4 757.546 716.466 31.679 8.473 o
9 14 5 56.099 74.022 23.942 17.419 o
9 14 6 213.519 215.698 24.518 16.087 o
9 15 1 855.156 1005.950 55.584 3.004 o
9 15 2 278.807 254.384 21.228 20.732 o
9 15 3 24.851 32.580 15.393 42.157 o
9 15 4 300.303 293.335 28.539 11.774 o
9 15 5 12.389 -8.950 14.741 46.221 o
9 15 6 79.313 70.286 29.660 11.364 o
9 16 1 594.895 641.304 36.672 6.821 o
9 16 2 357.767 424.921 31.487 9.578 o
9 16 3 106.961 133.510 26.134 14.518 o
9 16 4 339.671 363.552 36.160 7.407 o
9 17 1 562.774 601.768 43.048 5.106 o
9 17 2 112.462 89.841 30.783 10.522 o
9 17 3 31.775 17.795 19.803 25.552 o
10 0 0 48.201 46.837 7.330 175.935 o
10 0 1 1395.390 1367.210 24.831 8.501 o
10 0 2 3.955 6.638 3.998 618.254 o
10 0 3 4632.650 4647.710 40.733 1.370 o
10 0 4 156.768 163.645 9.370 96.906 o
10 0 5 434.377 454.009 23.673 15.823 o
10 0 6 87.546 86.670 10.382 87.515 o
10 0 7 431.368 465.779 21.310 18.977 o
10 0 8 11.228 -11.852 26.010 14.870 o
10 0 9 173.116 204.290 46.042 4.705 o
10 0 10 2.071 15.450 34.581 8.415 o
10 1 0 6634.130 6363.980 79.733 0.574 o
10 1 1 13.325 9.081 3.199 915.202 o
10 1 2 1760.150 1745.410 14.550 9.205 o
10 1 3 20.727 16.989 2.371 1457.490 o
10 1 4 0.250 1.974 2.973 1132.380 o
10 1 5 6.373 -0.643 3.714 716.204 o
10 1 6 1282.150 1277.750 24.165 9.368 o
10 1 7 11.266 17.197 6.876 209.146 o
10 1 8 2490.840 2663.640 59.483 1.890 o
10 1 9 0.400 0.424 13.121 58.471 o
10 1 10 243.405 228.220 22.197 19.302 o
10 2 0 21.975 12.175 6.377 240.301 o
10 2 1 1179.260 1151.420 12.016 17.975 o
10 2 2 64.159 63.660 3.138 680.688 o
10 2 3 2940.790 2941.690 24.335 3.416 o
10 2 4 36.276 33.489 3.872 576.287 o
10 2 5 2448.800 2425.600 37.840 3.269 o
10 2 6 0.262 -4.765 6.122 268.491 o
10 2 7 191.616 199.904 11.766 62.991 o
10 2 8 15.135 7.075 11.622 74.091 o
10 2 9 111.180 134.897 18.013 30.022 o
10 2 10 0.823 6.275 21.885 21.012 o
10 3 0 5183.330 5068.970 38.638 1.189 o
10 3 1 80.966 71.909 3.231 601.747 o
10 3 2 866.414 833.333 9.882 30.149 o
10 3 3 112.210 111.777 5.098 279.662 o
10 3 4 0.234 -0.243 4.459 506.155 o
10 3 5 5.473 6.672 5.468 332.594 o
10 3 6 1376.200 1370.530 25.287 8.401 o
10 3 7 9.305 6.232 6.878 210.482 o
10 3 8 1005.130 1082.770 37.973 5.681 o
10 3 9 11.587 -8.473 13.553 54.658 o
10 4 0 13.175 13.765 2.650 1277.040 o
10 4 1 604.193 589.064 10.027 44.265 o
10 4 2 2.150 2.771 2.318 1823.760 o
10 4 3 6290.240 6149.330 63.263 0.710 o
10 4 4 18.443 13.800 5.337 340.219 o
10 4 5 1923.920 1933.920 29.794 5.191 o
10 4 6 2.036 -3.364 6.495 238.181 o
10 4 7 149.277 147.613 9.997 87.855 o
10 4 8 10.278 -14.711 11.788 72.227 o
10 4 9 75.258 57.194 14.223 48.463 o
10 5 0 1319.720 1283.470 36.641 5.435 o
10 5 1 181.705 173.732 6.913 150.717 o
10 5 2 2088.260 2086.880 22.385 5.837 o
10 5 3 18.745 15.873 4.533 463.601 o
10 5 4 0.035 -2.922 5.122 383.720 o
10 5 5 18.474 32.604 8.706 130.165 o
10 5 6 956.912 958.411 32.514 7.479 o
10 5 7 12.371 11.310 7.029 200.606 o
10 5 8 1476.470 1461.410 49.209 3.294 o
10 5 9 1.099 -3.054 13.211 57.669 o
10 6 0 39.734 36.184 12.016 68.426 o
10 6 1 783.128 740.914 11.218 31.307 o
10 6 2 0.530 2.340 5.510 330.861 o
10 6 3 3203.630 3179.090 32.369 2.642 o
10 6 4 32.239 27.979 7.573 169.286 o
10 6 5 1144.000 1107.780 27.613 8.725 o
10 6 6 26.132 22.812 7.478 174.753 o
10 6 7 231.174 217.516 16.001 35.598 o
10 6 8 8.431 -2.496 14.331 48.937 o
10 6 9 103.165 108.666 24.359 16.708 o
10 7 0 8440.740 8281.490 122.280 0.304 o
10 7 1 70.532 65.011 5.750 261.845 o
10 7 2 714.149 680.852 16.511 22.887 o
10 7 3 26.578 24.067 3.506 717.560 o
10 7 4 0.214 6.576 6.394 245.413 o
10 7 5 1.582 -4.887 7.603 173.949 o
10 7 6 1080.910 1078.810 31.405 7.481 o
10 7 7 1.455 -15.313 10.085 98.914 o
10 7 8 1518.950 1558.460 55.535 2.672 o
10 7 9 3.310 -35.973 23.867 17.669 o
10 8 0 17.134 15.774 6.055 266.649 o
10 8 1 921.705 917.765 18.207 16.758 o
10 8 2 72.996 82.157 8.479 129.061 o
10 8 3 1401.270 1348.150 25.710 8.206 o
10 8 4 23.509 13.272 7.677 167.032 o
10 8 5 1062.420 1037.070 28.631 8.653 o
10 8 6 0.778 -7.878 12.238 67.206 o
10 8 7 201.001 177.675 15.295 39.460 o
10 8 8 13.721 6.590 14.907 45.156 o
10 8 9 118.256 120.820 39.998 6.250 o
10 9 0 3261.380 3230.990 87.960 0.950 o
10 9 1 0.137 4.230 5.374 347.490 o
10 9 2 1091.770 1088.540 18.494 14.223 o
10 9 3 27.107 31.509 7.331 180.749 o
10 9 4 0.003 9.744 7.905 160.574 o
10 9 5 5.182 -13.295 9.756 105.528 o
10 9 6 655.384 641.407 32.503 8.371 o
10 9 7 3.665 -2.629 15.197 43.560 o
10 9 8 1467.610 1563.230 57.115 2.569 o
10 10 0 16.043 17.770 30.337 10.926 o
10 10 1 371.794 367.304 13.873 40.339 o
10 10 2 4.963 2.966 4.245 550.457 o
10 10 3 3096.820 3070.240 48.261 2.048 o
10 10 4 59.775 42.296 10.334 90.841 o
10 10 5 742.625 767.486 29.291 9.628 o
10 10 6 24.945 16.722 13.038 58.709 o
10 10 7 180.855 163.660 21.813 20.369 o
10 10 8 4.474 -50.216 20.288 24.447 o
10 11 0 1491.280 1570.830 86.437 1.236 o
10 11 1 28.996 27.363 6.857 205.602 o
10 11 2 798.004 771.736 21.235 15.351 o
10 11 3 10.126 7.654 7.451 179.411 o
10 11 4 0.846 -0.723 11.188 80.405 o
10 11 5 10.480 13.515 11.320 78.113 o
10 11 6 627.918 604.517 33.490 8.014 o
10 11 7 0.148 14.556 34.085 8.663 o
10 12 0 13.427 13.212 21.436 21.868 o
10 12 1 261.014 244.788 17.432 29.969 o
10 12 2 5.250 3.862 6.638 226.928 o
10 12 3 1644.650 1613.460 42.145 3.952 o
10 12 4 5.462 10.159 10.112 98.034 o
10 12 5 1480.980 1478.030 57.985 2.515 o
10 12 6 0.170 -3.680 17.817 31.714 o
10 12 7 59.873 48.551 16.929 34.617 o
10 13 0 1923.600 1963.410 104.834 0.835 o
10 13 1 17.562 8.738 9.966 100.405 o
10 13 2 470.636 469.292 32.251 8.953 o
10 13 3 33.072 40.306 14.216 49.208 o
10 13 4 0.445 1.529 13.911 52.009 o
10 13 5 2.721 25.210 14.400 48.398 o
10 13 6 419.210 418.040 30.506 10.064 o
10 14 0 8.052 1.321 25.135 15.926 o
10 14 1 251.566 290.361 21.136 20.952 o
10 14 2 2.445 -5.211 11.688 73.639 o
10 14 3 1256.440 1068.540 156.429 0.404 o
10 14 4 1.129 -11.547 14.094 50.667 o
10 14 5 388.157 333.285 26.356 13.393 o
10 14 6 0.665 -23.900 17.317 33.569 o
10 15 0 1594.980 1737.890 104.867 0.855 o
10 15 1 13.795 4.581 11.246 79.167 o
10 15 2 599.281 547.550 39.150 6.089 o
10 15 3 2.171 8.017 13.756 53.131 o
10 15 4 0.150 1.080 53.771 3.482 o
10 15 5 3.621 34.683 20.967 22.853 o
10 16 0 14.923 76.561 37.983 6.966 o
10 16 1 217.854 264.420 22.760 18.438 o
10 16 2 1.303 -66.173 21.740 21.297 o
10 16 3 534.602 510.089 39.679 6.006 o
10 16 4 8.936 -2.240 18.942 28.028 o
10 17 1 4.809 32.057 19.557 26.260 o
10 17 2 210.121 193.666 27.988 12.485 o
10 17 3 3.847 -9.611 30.552 10.784 o
11 0 1 3319.950 3340.430 44.392 2.031 o
11 0 2 466.036 438.512 13.297 39.137 o
11 0 3 1198.340 1193.540 20.389 11.858 o
11 0 4 1150.100 1149.350 22.902 10.857 o
11 0 5 211.964 205.727 12.012 59.858 o
11 0 6 857.795 861.861 28.383 9.646 o
11 0 7 1314.670 1371.440 37.252 5.253 o
11 0 8 13.331 30.684 16.471 36.938 o
11 0 9 374.116 331.448 33.495 8.557 o
11 1 1 2292.720 2230.950 26.539 4.702 o
11 1 2 836.121 822.765 9.289 32.367 o
11 1 3 5.707 2.899 2.297 1806.180 o
11 1 4 2036.950 2064.820 19.404 6.477 o
11 1 5 50.836 52.333 8.831 123.097 o
11 1 6 471.170 473.622 15.084 32.227 o
11 1 7 605.731 596.688 17.511 23.153 o
11 1 8 1.891 3.509 13.005 59.468 o
11 1 9 242.418 212.701 21.596 20.371 o
11 2 1 3309.430 3314.270 32.246 2.518 o
11 2 2 656.089 652.923 8.519 45.658 o
11 2 3 387.353 381.751 8.701 73.676 o
11 2 4 1773.580 1733.370 19.659 7.908 o
11 2 5 217.565 225.704 10.456 74.571 o
11 2 6 238.831 226.056 12.135 57.383 o
11 2 7 725.077 742.433 19.663 17.798 o
11 2 8 0.458 -11.618 16.628 36.406 o
11 2 9 238.457 238.498 27.315 12.990 o
11 3 1 1262.140 1243.970 13.777 15.178 o
11 3 2 948.935 924.893 10.498 25.791 o
11 3 3 401.344 405.508 9.004 68.729 o
11 3 4 3111.250 3132.330 61.403 1.572 o
11 3 5 254.321 246.486 10.947 66.598 o
11 3 6 906.758 906.059 21.069 14.261 o
11 3 7 522.032 526.520 16.874 26.105 o
11 3 8 0.009 -2.982 12.108 68.664 o
11 3 9 236.640 246.915 21.375 20.712 o
11 4 1 1546.530 1498.350 16.703 10.470 o
11 4 2 135.946 137.206 4.706 286.340 o
11 4 3 493.672 500.490 11.393 45.355 o
11 4 4 2067.850 2051.740 32.126 4.519 o
11 4 5 79.348 78.216 9.138 111.991 o
11 4 6 237.944 229.580 11.557 62.207 o
11 4 7 598.996 614.246 18.691 21.060 o
11 4 8 2.817 37.313 13.632 53.904 o
11 4 9 182.066 167.501 19.417 25.438 o
11 5 1 1853.250 1814.370 22.004 6.952 o
11 5 2 1481.280 1437.780 17.144 10.889 o
11 5 3 57.228 51.550 5.243 318.171 o
11 5 4 2448.590 2464.730 51.722 2.320 o
11 5 5 237.117 214.492 12.996 51.317 o
11 5 6 497.930 492.971 19.115 21.998 o
11 5 7 426.845 410.496 19.929 21.532 o
11 5 8 3.426 18.859 11.270 78.919 o
11 5 9 158.132 154.256 18.894 27.007 o
11 6 1 2227.580 2230.750 22.855 5.278 o
11 6 2 348.291 362.077 8.634 79.007 o
11 6 3 526.532 492.733 15.115 30.813 o
11 6 4 1308.500 1284.860 31.372 6.761 o
11 6 5 179.658 178.456 12.381 58.419 o
11 6 6 368.976 353.746 17.013 29.182 o
11 6 7 736.352 709.613 26.758 11.267 o
11 6 8 5.527 17.971 13.709 53.392 o
11 6 9 242.851 216.052 28.500 11.980 o
11 7 1 1155.210 1096.270 17.345 14.496 o
11 7 2 284.197 289.440 7.525 106.354 o
11 7 3 42.252 37.957 5.677 286.464 o
11 7 4 1416.800 1326.480 40.268 4.597 o
11 7 5 19.323 5.558 6.941 204.911 o
11 7 6 447.137 433.504 19.522 22.009 o
11 7 7 507.382 465.952 25.413 13.655 o
11 7 8 0.076 10.521 14.708 46.492 o
11 7 9 240.141 234.085 31.365 9.942 o
11 8 1 2463.950 2431.720 31.593 3.783 o
11 8 2 744.573 737.906 15.216 24.232 o
11 8 3 347.583 348.392 12.843 46.472 o
11 8 4 768.179 785.008 21.357 15.394 o
11 8 5 174.504 171.866 12.300 59.397 o
11 8 6 281.922 294.683 19.773 23.463 o
11 8 7 762.536 767.081 37.829 6.197 o
11 8 8 0.122 1.112 27.577 13.237 o
11 9 1 1174.300 1115.510 23.068 10.733 o
11 9 2 607.519 606.426 17.451 23.177 o
11 9 3 17.056 23.837 7.515 174.313 o
11 9 4 1244.350 1256.570 27.857 8.091 o
11 9 5 48.804 48.924 15.534 41.107 o
11 9 6 285.112 246.710 17.258 30.220 o
11 9 7 400.464 388.592 30.028 10.427 o
11 9 8 0.035 -21.341 18.257 30.203 o
11 10 1 958.479 964.909 22.162 12.876 o
11 10 2 144.453 133.810 9.185 102.752 o
11 10 3 365.187 382.825 16.049 31.974 o
11 10 4 928.073 908.803 31.509 7.973 o
11 10 5 98.624 109.457 12.377 62.119 o
11 10 6 287.473 269.638 23.662 16.862 o
11 10 7 504.434 432.999 32.746 8.680 o
11 10 8 5.099 5.258 19.214 27.247 o
11 11 1 732.009 736.760 27.406 10.810 o
11 11 2 561.698 588.350 19.114 20.883 o
11 11 3 107.124 98.463 10.281 87.693 o
11 11 4 1458.750 1443.730 55.654 2.708 o
11 11 5 119.722 128.878 17.520 31.632 o
11 11 6 376.375 382.902 27.680 12.198 o
11 11 7 247.210 267.711 25.737 14.503 o
11 12 1 805.083 798.920 30.030 9.045 o
11 12 2 175.834 178.530 13.580 49.573 o
11 12 3 95.621 74.158 12.053 65.954 o
11 12 4 939.083 937.132 34.062 6.996 o
11 12 5 82.687 75.937 13.842 50.804 o
11 12 6 56.156 60.855 21.965 20.678 o
11 12 7 226.469 218.772 37.026 7.205 o
11 13 1 459.101 462.959 24.777 14.479 o
11 13 2 374.308 404.553 23.855 15.988 o
11 13 3 137.073 118.124 17.055 33.206 o
11 13 4 919.002 995.188 42.988 4.726 o
11 13 5 76.390 60.467 14.685 45.496 o
11 13 6 261.280 237.308 31.442 9.867 o
11 14 1 713.476 719.080 31.054 8.856 o
11 14 2 185.488 188.422 20.901 22.029 o
11 14 3 173.488 170.617 20.636 22.681 o
11 14 4 384.458 410.844 40.807 5.825 o
11 14 5 40.431 79.212 29.363 11.623 o
11 15 1 545.844 555.858 28.724 10.773 o
11 15 2 222.919 221.480 29.463 11.259 o
11 15 3 2.676 -57.823 19.981 25.209 o
11 15 4 390.089 404.692 58.825 2.857 o
11 15 5 11.616 -20.039 19.936 25.299 o
11 16 1 631.285 634.998 58.032 2.871 o
11 16 2 184.329 141.050 23.203 18.105 o
11 16 3 117.605 109.522 24.042 17.111 o
11 17 1 238.423 309.363 34.008 8.461 o
11 17 2 104.673 61.674 49.742 4.056 o
12 0 0 8366.560 8226.780 149.233 0.251 o
12 0 1 2.891 9.228 6.245 256.067 o
12 0 2 982.364 969.077 23.164 12.031 o
12 0 3 35.455 24.799 6.819 206.673 o
12 0 4 3.862 2.982 4.716 448.110 o
12 0 5 0.632 -12.706 9.373 114.568 o
12 0 6 968.036 1006.450 31.514 7.774 o
12 0 7 29.674 37.823 10.102 96.524 o
12 0 8 937.365 1018.700 121.943 0.664 o
12 0 9 0.147 14.995 29.297 11.725 o
12 1 0 49.509 43.199 8.561 131.150 o
12 1 1 630.199 606.546 13.927 30.565 o
12 1 2 54.263 46.942 4.183 471.657 o
12 1 3 2758.300 2787.640 23.833 3.779 o
12 1 4 73.801 72.469 4.254 420.674 o
12 1 5 2156.730 2161.970 31.572 4.377 o
12 1 6 56.830 34.585 6.692 207.917 o
12 1 7 216.470 213.633 11.601 63.145 o
12 1 8 10.214 -21.018 16.552 36.688 o
12 1 9 82.317 45.101 20.328 24.043 o
12 2 0 3211.680 3065.200 54.430 1.775 o
12 2 1 4.339 1.517 5.704 307.476 o
12 2 2 2197.190 2224.390 22.842 5.353 o
12 2 3 2.011 5.504 3.102 1025.060 o
12 2 4 0.843 -1.485 4.142 585.633 o
12 2 5 19.672 5.758 6.371 242.170 o
12 2 6 639.894 623.533 17.523 22.520 o
12 2 7 23.015 9.392 7.568 172.105 o
12 2 8 1369.420 1376.800 42.315 4.288 o
12 2 9 50.953 22.287 18.216 30.070 o
12 3 0 56.411 45.339 8.340 136.999 o
12 3 1 393.700 388.522 13.818 39.708 o
12 3 2 49.788 48.639 2.744 902.042 o
12 3 3 4112.700 4035.280 34.715 1.780 o
12 3 4 182.714 182.910 10.049 83.507 o
12 3 5 1282.540 1217.980 28.206 7.912 o
12 3 6 45.673 21.053 7.025 193.616 o
12 3 7 257.841 271.404 13.360 47.526 o
12 3 8 11.044 13.338 11.715 72.953 o
12 4 0 4964.990 4889.140 56.171 1.050 o
12 4 1 403.165 393.449 8.721 71.544 o
12 4 2 1383.580 1339.690 14.709 13.053 o
12 4 3 13.255 9.998 3.057 994.375 o
12 4 4 0.176 -12.131 9.820 104.383 o
12 4 5 51.762 43.313 11.012 80.632 o
12 4 6 794.703 787.101 34.205 7.315 o
12 4 7 48.285 35.293 8.515 133.029 o
12 4 8 943.551 1019.240 37.005 6.048 o
12 5 0 38.767 37.060 4.157 503.741 o
12 5 1 530.572 520.451 12.643 38.433 o
12 5 2 83.648 72.918 6.329 216.224 o
12 5 3 1798.680 1743.460 22.804 7.061 o
12 5 4 6.383 2.470 7.032 202.288 o
12 5 5 2317.810 2323.760 52.070 2.393 o
12 5 6 1.067 2.374 7.981 157.839 o
12 5 7 148.528 142.297 15.417 39.946 o
12 5 8 11.442 45.172 19.454 26.495 o
12 6 0 4543.810 4378.230 60.221 1.123 o
12 6 1 7.403 6.507 2.957 1095.210 o
12 6 2 1041.650 1023.390 16.831 16.337 o
12 6 3 1.116 -2.931 6.579 232.323 o
12 6 4 2.801 -10.660 6.975 206.468 o
12 6 5 5.470 -4.176 7.306 187.822 o
12 6 6 662.655 663.582 23.179 14.627 o
12 6 7 4.496 11.693 17.710 32.052 o
12 6 8 897.976 923.473 42.560 4.856 o
12 7 0 46.692 48.892 6.669 209.988 o
12 7 1 375.864 352.727 10.011 64.207 o
12 7 2 149.919 162.400 10.169 84.742 o
12 7 3 2918.550 2969.870 41.052 2.497 o
12 7 4 153.786 143.758 10.319 82.949 o
12 7 5 1005.880 978.010 24.757 10.900 o
12 7 6 17.052 14.967 7.580 172.030 o
12 7 7 199.515 197.081 20.857 22.025 o
12 7 8 8.229 42.706 28.207 12.633 o
12 8 0 2230.030 2190.500 43.783 3.062 o
12 8 1 55.022 62.299 6.600 210.141 o
12 8 2 1409.610 1356.200 27.521 7.572 o
12 8 3 4.443 12.809 8.352 143.396 o
12 8 4 0.015 2.833 9.008 123.982 o
12 8 5 1.270 0.925 8.024 156.180 o
12 8 6 476.868 460.127 19.974 20.817 o
12 8 7 5.700 1.256 15.633 41.151 o
12 9 0 24.139 36.079 18.348 29.736 o
12 9 1 313.733 318.062 12.613 49.511 o
12 9 2 11.154 9.405 6.307 248.851 o
12 9 3 1637.240 1640.400 28.736 6.289 o
12 9 4 3.986 16.209 8.002 155.975 o
12 9 5 1227.810 1260.540 33.681 6.308 o
12 9 6 32.215 25.118 10.906 83.202 o
12 9 7 151.004 161.081 26.344 14.190 o
12 10 0 3441.970 3556.860 100.793 0.750 o
12 10 1 116.575 120.735 13.599 51.456 o
12 10 2 572.584 572.145 17.788 23.208 o
12 10 3 1.162 10.629 7.163 195.160 o
12 10 4 0.614 -5.914 9.322 115.814 o
12 10 5 12.449 9.890 11.557 74.962 o
12 10 6 551.790 498.961 25.909 12.979 o
12 10 7 7.399 37.601 17.521 32.672 o
12 11 0 20.241 58.115 38.231 6.877 o
12 11 1 253.772 261.091 15.383 37.450 o
12 11 2 19.388 20.215 8.836 126.835 o
12 11 3 1340.630 1412.780 50.372 3.259 o
12 11 4 39.565 49.735 14.068 50.083 o
12 11 5 1070.800 1083.710 37.446 5.725 o
12 11 6 17.657 28.704 13.153 57.716 o
12 11 7 74.169 99.913 31.675 9.967 o
12 12 0 1307.340 1247.800 83.035 1.362 o
12 12 1 30.652 31.864 10.546 88.806 o
12 12 2 802.802 810.889 29.139 9.484 o
12 12 3 20.752 -2.638 12.023 69.215 o
12 12 4 0.199 -10.811 15.132 43.964 o
12 12 5 16.607 16.472 12.681 62.182 o
12 12 6 293.247 327.432 41.765 5.636 o
12 13 0 20.965 -0.330 21.898 20.954 o
12 13 1 149.120 135.121 15.118 41.492 o
12 13 2 1.606 17.882 12.702 62.229 o
12 13 3 1331.330 1328.330 48.039 3.552 o
12 13 4 11.153 11.390 29.379 11.654 o
12 13 5 455.597 437.106 51.195 3.730 o
12 14 0 1517.910 1771.250 105.726 0.844 o
12 14 1 22.856 6.513 11.931 70.164 o
12 14 2 465.089 504.915 30.775 9.738 o
12 14 3 0.883 -20.323 15.131 43.965 o
12 14 4 0.195 18.893 25.003 16.093 o
12 15 1 170.626 161.694 29.528 11.321 o
12 15 2 32.232 7.496 34.598 8.399 o
12 15 3 520.323 555.581 55.720 3.138 o
12 16 1 11.830 48.355 27.744 13.051 o
13 0 1 754.041 741.902 25.129 12.296 o
13 0 2 364.695 355.737 22.848 17.447 o
13 0 3 5.245 5.276 7.102 198.294 o
13 0 4 1870.570 1845.400 37.641 4.190 o
13 0 5 53.028 51.569 9.746 101.801 o
13 0 6 321.593 291.594 28.413 11.833 o
13 0 7 359.239 357.597 29.427 10.940 o
13 1 1 1253.070 1196.220 20.831 11.282 o
13 1 2 900.564 893.296 15.288 20.485 o
13 1 3 595.153 597.484 11.737 38.209 o
13 1 4 1075.630 1094.230 24.903 10.267 o
13 1 5 451.321 462.859 14.469 34.802 o
13 1 6 310.566 307.000 13.045 47.233 o
13 1 7 653.000 605.725 26.331 12.065 o
13 2 1 957.636 921.038 21.512 13.508 o
13 2 2 1556.700 1556.230 23.011 8.159 o
13 2 3 51.829 49.083 5.036 345.667 o
13 2 4 1144.530 1141.250 25.731 9.491 o
13 2 5 79.494 67.338 7.317 168.975 o
13 2 6 319.126 300.450 13.053 47.015 o
13 2 7 615.928 612.980 26.913 11.747 o
13 3 1 1014.560 971.055 22.454 12.326 o
13 3 2 490.309 497.997 7.232 70.150 o
13 3 3 344.751 346.513 11.216 56.909 o
13 3 4 560.291 546.390 18.198 22.736 o
13 3 5 89.285 91.910 21.566 21.300 o
13 3 6 116.843 112.599 10.872 78.283 o
13 3 7 882.002 874.385 48.090 3.931 o
13 4 1 1465.880 1449.370 30.114 6.570 o
13 4 2 1181.740 1170.570 18.985 12.884 o
13 4 3 69.056 68.587 6.439 214.786 o
13 4 4 864.055 862.405 21.499 14.331 o
13 4 5 183.065 186.006 12.691 55.668 o
13 4 6 559.867 600.669 21.832 16.938 o
13 4 7 613.503 602.713 54.465 3.250 o
13 5 1 1457.160 1407.770 18.029 10.767 o
13 5 2 313.595 297.669 10.473 66.043 o
13 5 3 132.053 110.836 7.480 149.118 o
13 5 4 664.965 677.039 18.626 20.121 o
13 5 5 220.521 212.102 13.958 45.752 o
13 5 6 135.907 128.682 12.235 62.017 o
13 6 1 746.867 755.504 13.344 27.565 o
13 6 2 703.288 682.590 16.307 23.389 o
13 6 3 26.348 15.647 5.621 303.978 o
13 6 4 1134.680 1140.450 24.813 9.968 o
13 6 5 65.479 69.847 10.522 86.844 o
13 6 6 322.287 303.958 18.825 25.241 o
13 6 7 406.423 401.600 52.780 3.530 o
13 7 1 697.672 679.968 16.037 23.982 o
13 7 2 872.073 887.732 19.539 16.008 o
13 7 3 620.772 616.916 16.990 23.798 o
13 7 4 756.484 722.042 20.435 16.704 o
13 7 5 225.526 219.716 11.993 59.193 o
13 7 6 241.333 248.156 16.371 33.802 o
13 7 7 626.324 630.590 63.383 2.423 o
13 8 1 477.736 479.085 14.829 32.832 o
13 8 2 654.812 667.224 17.313 22.411 o
13 8 3 5.698 2.919 6.239 256.666 o
13 8 4 1041.340 1031.620 32.974 7.081 o
13 8 5 19.109 26.119 7.642 168.275 o
13 8 6 158.643 146.147 14.121 46.857 o
13 8 7 313.127 290.457 45.811 4.702 o
13 9 1 815.779 811.768 23.303 13.253 o
13 9 2 420.798 432.884 15.455 32.453 o
13 9 3 317.910 336.853 13.747 42.796 o
13 9 4 614.487 635.515 20.580 18.021 o
13 9 5 280.608 289.249 15.283 37.133 o
13 9 6 215.673 163.484 19.207 25.753 o
13 9 7 385.893 438.493 53.012 3.501 o
13 10 1 682.101 685.535 22.568 15.061 o
13 10 2 382.150 385.792 17.203 28.253 o
13 10 3 32.980 40.019 9.773 102.736 o
13 10 4 776.438 834.109 29.802 9.186 o
13 10 5 67.761 51.819 24.767 16.284 o
13 10 6 316.267 333.132 25.305 14.674 o
13 10 7 266.444 239.890 43.565 5.215 o
13 11 1 696.797 730.497 24.512 13.072 o
13 11 2 202.240 225.667 14.098 45.207 o
13 11 3 75.522 59.466 16.864 34.724 o
13 11 4 352.199 392.451 51.822 3.672 o
13 11 5 54.797 50.916 17.443 32.660 o
13 11 6 40.228 12.264 25.704 15.189 o
13 12 1 572.727 618.064 32.241 8.661 o
13 12 2 741.499 782.428 43.364 4.863 o
13 12 3 71.255 72.499 30.486 10.766 o
13 12 4 394.689 448.633 56.149 3.126 o
13 12 6 224.088 112.982 38.115 6.834 o
13 13 1 472.281 486.993 40.560 5.814 o
13 13 2 200.041 232.590 44.886 4.938 o
13 13 3 136.871 121.514 34.614 8.316 o
13 14 1 338.253 310.456 35.885 7.541 o
14 0 0 39.990 -3.565 17.209 33.789 o
14 0 1 177.137 154.373 13.700 49.041 o
14 0 2 316.300 300.944 14.153 41.312 o
14 0 3 2575.770 2484.110 58.354 1.940 o
14 0 4 124.087 127.442 14.928 42.944 o
14 0 5 2460.510 2511.410 83.824 1.154 o
14 0 6 1.220 -10.486 32.286 9.657 o
14 1 0 2089.480 2047.840 49.874 2.723 o
14 1 1 10.139 8.599 6.196 258.101 o
14 1 2 1647.430 1606.540 27.074 6.694 o
14 1 3 21.089 15.632 12.654 62.373 o
14 1 4 0.261 5.014 6.869 212.829 o
14 1 5 8.017 -1.562 11.903 70.888 o
14 1 6 617.053 604.852 28.824 10.457 o
14 2 0 42.790 36.299 9.717 103.442 o
14 2 1 309.806 310.268 13.538 44.471 o
14 2 2 9.111 4.734 7.269 188.820 o
14 2 3 1819.440 1786.100 32.928 4.991 o
14 2 4 52.873 54.537 10.853 82.674 o
14 2 5 1639.080 1625.670 50.610 3.020 o
14 2 6 19.811 2.991 12.208 67.131 o
14 3 0 4093.120 4092.070 62.817 1.197 o
14 3 1 453.568 446.869 16.227 29.426 o
14 3 2 1555.590 1538.080 32.125 5.817 o
14 3 3 6.039 0.899 8.419 141.481 o
14 3 4 0.006 6.131 9.364 114.637 o
14 3 5 22.123 19.767 11.974 69.531 o
14 3 6 641.708 636.165 29.759 9.797 o
14 4 0 59.142 56.478 11.772 70.401 o
14 4 1 403.954 402.657 17.085 28.159 o
14 4 2 37.383 34.587 12.899 59.590 o
14 4 3 1015.300 1007.680 26.558 9.820 o
14 4 4 14.731 -5.358 17.975 31.097 o
14 4 5 1233.140 1244.500 42.304 4.474 o
14 4 6 3.365 -5.703 12.316 66.307 o
14 5 0 3494.920 3398.300 66.219 1.323 o
14 5 1 0.475 -16.161 7.968 158.530 o
14 5 2 1337.280 1335.940 30.577 6.867 o
14 5 3 37.125 26.379 9.378 111.515 o
14 5 4 0.957 -2.682 9.765 105.538 o
14 5 5 9.858 9.218 10.402 92.516 o
14 5 6 535.370 562.329 29.314 10.410 o
14 6 0 27.576 10.723 12.370 65.167 o
14 6 1 218.153 207.082 13.764 47.016 o
14 6 2 78.815 80.172 9.961 95.283 o
14 6 3 1702.590 1730.660 36.066 4.699 o
14 6 4 8.750 1.834 9.621 108.293 o
14 6 5 1381.240 1423.580 39.409 4.731 o
14 6 6 0.351 -18.261 11.691 73.648 o
14 7 0 1181.990 1176.730 46.635 3.876 o
14 7 1 161.933 163.912 9.971 86.775 o
14 7 2 1227.050 1251.900 30.912 7.116 o
14 7 3 3.505 4.049 9.157 119.731 o
14 7 4 0.042 2.446 10.301 94.834 o
14 7 5 8.902 21.601 9.652 107.094 o
14 7 6 494.510 525.361 23.101 16.016 o
14 7 7 0.226 1.585 23.616 18.050 o
14 8 0 25.353 35.015 17.604 32.282 o
14 8 1 155.698 130.530 15.225 40.878 o
14 8 2 31.235 37.236 8.949 122.175 o
14 8 3 1623.990 1639.360 36.459 4.803 o
14 8 4 19.995 22.915 9.529 109.198 o
14 8 5 1610.970 1630.070 46.422 3.458 o
14 8 6 36.500 24.918 14.491 47.432 o
14 8 7 64.940 87.395 32.831 9.290 o
14 9 0 1530.570 1597.320 67.938 1.894 o
14 9 1 6.778 -9.097 10.199 96.525 o
14 9 2 844.867 827.300 33.868 7.320 o
14 9 3 7.620 -1.006 7.957 158.210 o
14 9 4 0.018 -1.249 9.406 113.786 o
14 9 5 5.099 -7.963 9.380 114.137 o
14 9 6 437.622 424.383 28.149 11.625 o
14 10 0 21.713 5.776 19.284 26.995 o
14 10 1 177.588 184.024 18.933 26.664 o
14 10 2 58.214 85.238 15.673 40.126 o
14 10 3 928.570 921.455 35.731 6.499 o
14 10 4 58.674 38.650 18.998 27.598 o
14 10 5 861.071 874.783 38.523 5.835 o
14 10 6 9.140 -9.499 22.176 20.454 o
14 11 0 1687.300 1774.100 75.411 1.541 o
14 11 1 36.524 43.979 13.771 52.322 o
14 11 2 835.598 955.950 37.571 6.072 o
14 11 3 19.842 28.072 31.823 9.926 o
14 11 4 0.326 -6.936 29.957 11.217 o
14 11 5 9.791 -24.142 34.647 8.383 o
14 11 6 301.450 228.415 57.239 3.039 o
14 12 0 18.486 33.524 26.192 14.641 o
14 12 1 183.849 172.609 27.735 12.769 o
14 12 2 0.592 -5.450 23.880 17.653 o
14 12 3 603.118 688.093 68.733 2.070 o
14 13 0 1326.560 1513.620 98.724 0.976 o
14 13 1 89.716 133.920 29.842 11.190 o
14 13 2 479.843 477.732 59.717 2.756 o
15 0 1 735.021 775.318 41.727 5.222 o
15 0 2 899.730 916.911 29.619 8.841 o
15 0 3 122.598 106.708 13.136 54.959 o
15 0 4 892.106 882.212 35.461 6.665 o
15 0 5 197.942 192.699 27.189 13.231 o
15 0 6 109.416 89.564 41.385 5.847 o
15 1 1 614.318 599.544 17.502 23.039 o
15 1 2 880.945 852.979 22.137 13.709 o
15 1 3 263.308 253.904 16.547 32.820 o
15 1 4 1184.680 1199.970 34.834 6.131 o
15 1 5 67.837 52.055 13.788 51.646 o
15 1 6 463.982 442.857 26.363 12.982 o
15 2 1 1159.070 1149.100 25.993 9.303 o
15 2 2 478.230 480.507 18.433 23.590 o
15 2 3 124.267 96.415 12.694 58.709 o
15 2 4 516.344 502.866 23.188 15.858 o
15 2 5 225.964 213.739 16.677 33.108 o
15 2 6 305.690 296.899 26.106 13.923 o
15 3 1 1223.510 1271.890 28.063 8.056 o
15 3 2 613.087 614.777 21.047 17.503 o
15 3 3 33.523 42.307 9.107 117.756 o
15 3 4 547.621 598.113 25.917 12.803 o
15 3 5 26.278 19.245 11.008 81.986 o
15 3 6 380.968 374.079 25.178 14.524 o
15 4 1 1532.720 1564.620 33.850 5.474 o
15 4 2 827.529 876.572 25.590 11.369 o
15 4 3 82.772 93.756 12.872 58.240 o
[truncated: 12,902 more chars]
