# Supplementary material for: Refinement of anomalous dispersion correction parameters in single-crystal structure determinations
Source: IUCrJ. 2022 Jul 20;9(Pt 5):604–9. doi: 10.1107/S2052252522006844 (PMC9438505; doi:10.1107/S2052252522006844)
Supplement: Supplementary file 2 [file m-09-00604-sup2.zip › CIFs_Ag/MoC6O6_Mova_Ag_3_Sasaki_IAM.cif]

data_MoC6O6_Mova_Ag_3_auto
_chemical_formula_moiety           'C6 Mo O6'
_chemical_formula_sum              'C6 Mo O6'
_chemical_formula_weight           263.995
loop_
  _atom_type_symbol
  _atom_type_scat_dispersion_real
  _atom_type_scat_dispersion_imag
  _atom_type_scat_Cromer_Mann_a1
  _atom_type_scat_Cromer_Mann_a2
  _atom_type_scat_Cromer_Mann_a3
  _atom_type_scat_Cromer_Mann_a4
  _atom_type_scat_Cromer_Mann_b1
  _atom_type_scat_Cromer_Mann_b2
  _atom_type_scat_Cromer_Mann_b3
  _atom_type_scat_Cromer_Mann_b4
  _atom_type_scat_Cromer_Mann_c
  _atom_type_scat_source
  _atom_type_scat_dispersion_source
 C 0.00031 0.00091 2.31000 1.02000 1.58860 0.86500 20.84390 10.20750 0.56870
 51.65120 0.21560 'International Tables Volume C Table 6.1.1.4 (pp. 500-502)'
 custom
 Mo -1.44465 3.11141 3.70250 17.23560 12.88760 3.74290 0.27720 1.09580 11.00400
 61.65840 4.38750 'International Tables Volume C Table 6.1.1.4 (pp. 500-502)'
 custom
 O 0.00283 0.00361 3.04850 2.28680 1.54630 0.86700 13.27710 5.70110 0.32390
 32.90890 0.25080 'International Tables Volume C Table 6.1.1.4 (pp. 500-502)'
 custom

_space_group_crystal_system        'orthorhombic'
_space_group_IT_number             62
_space_group_name_H-M_alt          'P n m a'
_space_group_name_Hall             '-P 2ac 2n'
loop_
  _space_group_symop_id
  _space_group_symop_operation_xyz
 1 x,y,z
 2 x+1/2,-y+1/2,-z+1/2
 3 -x,y+1/2,-z
 4 -x+1/2,-y,z+1/2
 5 -x,-y,-z
 6 -x-1/2,y-1/2,z-1/2
 7 x,-y-1/2,z
 8 x-1/2,y,-z-1/2

_symmetry_Int_Tables_number        62
_cell_length_a                     11.7803(4)
_cell_length_b                     11.2507(5)
_cell_length_c                     6.3684(2)
_cell_angle_alpha                  90
_cell_angle_beta                   90
_cell_angle_gamma                  90
_cell_volume                       844.05(5)
_cell_formula_units_Z              4
_exptl_absorpt_coefficient_mu      5.523
_exptl_crystal_density_diffrn      2.077
_exptl_crystal_F_000               498.773
_diffrn_reflns_av_R_equivalents    0.0357
_diffrn_reflns_av_unetI/netI       0.0279
_diffrn_reflns_Laue_measured_fraction_full  0.9988
_diffrn_reflns_Laue_measured_fraction_max  0.8958
_diffrn_reflns_limit_h_max         19
_diffrn_reflns_limit_h_min         -19
_diffrn_reflns_limit_k_max         18
_diffrn_reflns_limit_k_min         -20
_diffrn_reflns_limit_l_max         11
_diffrn_reflns_limit_l_min         -10
_diffrn_reflns_number              13962
_diffrn_reflns_point_group_measured_fraction_full  0.9988
_diffrn_reflns_point_group_measured_fraction_max  0.8958
_diffrn_reflns_theta_full          19.6651
_diffrn_reflns_theta_max           30.62
_diffrn_reflns_theta_min           2.86
_diffrn_measured_fraction_theta_full  0.9988
_diffrn_measured_fraction_theta_max  0.8958
_diffrn_radiation_type             'Ag K\a'
_diffrn_radiation_wavelength       0.56087
_reflns_Friedel_coverage           0.0
_reflns_limit_h_max                19
_reflns_limit_h_min                0
_reflns_limit_k_max                20
_reflns_limit_k_min                0
_reflns_limit_l_max                11
_reflns_limit_l_min                0
_reflns_number_gt                  1951
_reflns_number_total               2467
_reflns_threshold_expression       I>=2u(I)
_refine_diff_density_max           1.0019
_refine_diff_density_min           -0.8598
_refine_diff_density_rms           0.1942
_refine_ls_d_res_high              0.5506
_refine_ls_d_res_low               5.6253
_refine_ls_goodness_of_fit_ref     1.0528
_refine_ls_hydrogen_treatment      undef
_refine_ls_matrix_type             full
_refine_ls_number_constraints      0
_refine_ls_number_parameters       67
_refine_ls_number_reflns           2467
_refine_ls_number_restraints       0
_refine_ls_R_factor_all            0.0367
_refine_ls_R_factor_gt             0.0229
_refine_ls_restrained_S_all        1.0528
_refine_ls_shift/su_max            0.0007
_refine_ls_shift/su_mean           0.0002
_refine_ls_structure_factor_coef   Fsqd
_refine_ls_weighting_details      
 'w=1/[\s^2^(Fo^2^)+(0.0202P)^2^+0.1829P] where P=(Fo^2^+2Fc^2^)/3'
_refine_ls_weighting_scheme        calc
_refine_ls_wR_factor_gt            0.0437
_refine_ls_wR_factor_ref           0.0489
_olex2_refinement_description
;
;
loop_
  _atom_site_label
  _atom_site_type_symbol
  _atom_site_fract_x
  _atom_site_fract_y
  _atom_site_fract_z
  _atom_site_U_iso_or_equiv
  _atom_site_adp_type
  _atom_site_occupancy
  _atom_site_site_symmetry_order
  _atom_site_refinement_flags_posn
  _atom_site_refinement_flags_adp
  _atom_site_refinement_flags_occupancy
 Mo01 Mo 0.373702(10) 0.75 0.43721(2) 0.01095(4) Uani 1.000000 2 S T P
 O002 O 0.53516(9) 0.94998(11) 0.24359(17) 0.0270(2) Uani 1.000000 1 . . .
 O003 O 0.52114(13) 0.75 0.8585(2) 0.0277(3) Uani 1.000000 2 S T P
 O004 O 0.21604(9) 0.54710(11) 0.63280(19) 0.0287(2) Uani 1.000000 1 . . .
 O005 O 0.22414(13) 0.75 0.0195(2) 0.0289(3) Uani 1.000000 2 S T P
 C006 C 0.46925(14) 0.75 0.7083(3) 0.0177(3) Uani 1.000000 2 S T P
 C007 C 0.47733(10) 0.87895(11) 0.3121(2) 0.0172(2) Uani 1.000000 1 . . .
 C008 C 0.27748(14) 0.75 0.1679(3) 0.0175(3) Uani 1.000000 2 S T P
 C009 C 0.27123(10) 0.61961(12) 0.5631(2) 0.0179(2) Uani 1.000000 1 . . .

loop_
  _atom_site_aniso_label
  _atom_site_aniso_U_11
  _atom_site_aniso_U_22
  _atom_site_aniso_U_33
  _atom_site_aniso_U_12
  _atom_site_aniso_U_13
  _atom_site_aniso_U_23
 Mo01 0.01147(5) 0.01012(6) 0.01126(5) -0.000000 0.00010(4) 0.000000
 O002 0.0272(5) 0.0237(5) 0.0302(6) -0.0089(4) 0.0042(4) 0.0024(4)
 O003 0.0267(7) 0.0373(9) 0.0191(6) -0.000000 -0.0060(5) 0.000000
 O004 0.0258(5) 0.0253(6) 0.0352(6) -0.0067(4) 0.0013(4) 0.0100(5)
 O005 0.0261(7) 0.0408(10) 0.0197(6) -0.000000 -0.0066(5) 0.000000
 C006 0.0175(7) 0.0183(8) 0.0172(7) -0.000000 0.0013(6) 0.000000
 C007 0.0172(4) 0.0165(5) 0.0177(5) -0.0000(4) 0.0006(4) -0.0007(5)
 C008 0.0167(6) 0.0191(8) 0.0168(7) -0.000000 0.0009(5) 0.000000
 C009 0.0172(5) 0.0167(6) 0.0198(5) 0.0007(4) -0.0011(4) 0.0013(5)

loop_
  _geom_bond_atom_site_label_1
  _geom_bond_atom_site_label_2
  _geom_bond_distance
  _geom_bond_site_symmetry_2
  _geom_bond_publ_flag
 Mo01 C006 2.0607(18) . ?
 Mo01 C007 2.0567(13) . ?
 Mo01 C007 2.0567(13) 7_575 ?
 Mo01 C008 2.0560(18) . ?
 Mo01 C009 2.0621(13) 7_575 ?
 Mo01 C009 2.0621(13) . ?
 O002 C007 1.1371(16) . ?
 O003 C006 1.135(2) . ?
 O004 C009 1.1336(17) . ?
 O005 C008 1.135(2) . ?

loop_
  _geom_angle_atom_site_label_1
  _geom_angle_atom_site_label_2
  _geom_angle_atom_site_label_3
  _geom_angle
  _geom_angle_site_symmetry_1
  _geom_angle_site_symmetry_3
  _geom_angle_publ_flag
 C007 Mo01 C006 90.02(5) . . ?
 C007 Mo01 C006 90.02(5) 7_575 . ?
 C007 Mo01 C007 89.72(7) 7_575 . ?
 C008 Mo01 C006 179.65(7) . . ?
 C008 Mo01 C007 90.23(5) . . ?
 C008 Mo01 C007 90.23(5) . 7_575 ?
 C009 Mo01 C006 89.66(5) 7_575 . ?
 C009 Mo01 C006 89.66(5) . . ?
 C009 Mo01 C007 89.79(5) . 7_575 ?
 C009 Mo01 C007 179.41(5) 7_575 7_575 ?
 C009 Mo01 C007 179.41(5) . . ?
 C009 Mo01 C007 89.79(5) 7_575 . ?
 C009 Mo01 C008 90.10(5) 7_575 . ?
 C009 Mo01 C008 90.10(5) . . ?
 C009 Mo01 C009 90.70(7) 7_575 . ?
 O003 C006 Mo01 179.47(15) . . ?
 O002 C007 Mo01 179.58(11) . . ?
 O005 C008 Mo01 179.84(15) . . ?
 O004 C009 Mo01 179.16(11) . 7_575 ?

loop_
  _diffrn_refln_index_h
  _diffrn_refln_index_k
  _diffrn_refln_index_l
  _diffrn_refln_intensity_net
  _diffrn_refln_intensity_u
 0 -20 0 325.33 24.96
 0 -19 0 14.3 8.2
 0 -18 0 318.4 22.8
 0 -17 0 16.85 7.88
 0 -16 0 1233.17 43.8
 0 -15 0 4.55 5.62
 0 -14 0 1697.28 49.71
 0 -13 0 2.67 4.09
 0 -12 0 594.07 24.39
 0 -11 0 -1.22 3.36
 0 -10 0 4193.6 84.11
 0 -8 0 4172.21 79.68
 0 -7 0 1.17 2.15
 0 -6 0 9505.77 159
 0 -5 0 1.13 1.53
 0 -4 0 9026.29 147.4
 0 -3 0 -0.64 0.93
 0 2 0 6634.98 106.34
 0 3 0 0.43 1.06
 0 4 0 9277.12 150.79
 0 5 0 0.42 1.42
 0 6 0 9999 165.69
 0 7 0 0.42 2.1
 0 8 0 4381.07 81.98
 0 9 0 1.95 2.59
 0 10 0 4584.31 88.65
 0 11 0 0.68 2.62
 0 -20 -1 -10.79 8.82
 0 -19 -1 35.4 10.15
 0 -19 1 21.63 9.17
 0 -18 -1 -6.63 8.14
 0 -18 1 -5.6 7.29
 0 -17 -1 69.56 11.82
 0 -17 1 55.38 10.5
 0 -16 -1 8.49 6.64
 0 -16 1 -8.62 7
 0 -15 -1 128.74 13.1
 0 -15 1 143.02 13.68
 0 -14 1 -1.32 4.38
 0 -14 -1 3.98 5.9
 0 -13 -1 61.19 9
 0 -13 1 69.79 9.19
 0 -12 1 1.26 3.68
 0 -12 -1 -6.36 4.57
 0 -11 1 110.19 9.97
 0 -11 -1 111.49 10.03
 0 -10 -1 0.65 3.36
 0 -10 1 -4.37 3.78
 0 -7 1 287.53 12.82
 0 -6 1 -0.63 2
 0 -6 1 0.74 1.91
 0 -5 1 302.21 11.58
 0 -5 1 313.92 11.61
 0 -4 1 1.39 1.47
 0 -4 1 -0.68 1.51
 0 -3 1 29.91 3.04
 0 -2 1 0.1 0.99
 0 -2 -1 1.4 1.22
 0 -1 1 984.25 19.47
 0 -1 -1 972.04 19.52
 0 1 -1 955.02 19.21
 0 2 -1 1.22 1.1
 0 3 -1 34.57 3.02
 0 3 -1 34.71 2.93
 0 4 -1 -0.56 1.26
 0 4 -1 0.17 1.14
 0 5 -1 325.51 11.78
 0 5 -1 311.45 11.33
 0 6 -1 -0.43 1.59
 0 6 -1 1.35 1.94
 0 7 -1 309.5 13.1
 0 7 -1 297.27 12.57
 0 8 -1 2.66 2.83
 0 8 -1 -0.75 2.19
 0 9 1 297.45 13.26
 0 9 -1 273.21 13.49
 0 9 -1 281.22 13.8
 0 10 -1 2.98 3.06
 0 10 1 2.3 2.91
 0 11 1 133.94 9.75
 0 -20 -2 77.9 14.4
 0 -19 -2 4.31 8.15
 0 -18 -2 228.62 19.97
 0 -17 -2 4 6.34
 0 -16 -2 186.86 16.87
 0 -15 -2 0.34 5.4
 0 -14 -2 301.87 19.21
 0 -13 -2 -1.6 4.68
 0 -12 2 702.25 15.26
 0 -12 2 697.79 27.59
 0 -12 -2 662.01 27.06
 0 -11 2 -1.73 1.39
 0 -11 -2 -0.77 3.97
 0 -11 2 -4.09 4.4
 0 -10 2 322.92 7.95
 0 -10 2 311.33 16.13
 0 -9 2 -0.46 3.32
 0 -8 2 1551.09 39.18
 0 -7 2 -1.88 3.07
 0 -6 2 888.08 25.29
 0 -5 2 1.31 2.67
 0 -4 2 1327.73 30.72
 0 -3 2 1.13 1.76
 0 -3 -2 -0.41 1.88
 0 -2 2 4947.62 85.38
 0 -2 -2 4836.3 85.44
 0 -1 -2 2.76 1.75
 0 -1 2 1 1.47
 0 0 -2 450 13.32
 0 1 -2 -0.51 1.39
 0 2 -2 4844.7 84.82
 0 3 -2 1.65 1.75
 0 4 -2 1370.12 31.81
 0 4 -2 1369.39 31.15
 0 4 -2 1368.21 31.02
 0 5 -2 2.9 2.51
 0 5 -2 0.7 1.88
 0 5 -2 0.89 1.65
 0 6 -2 921.06 26.86
 0 6 -2 988.53 26.51
 0 6 -2 954.07 25.66
 0 7 -2 -0.68 2.64
 0 7 -2 -2.03 2.61
 0 7 -2 -0.73 2.09
 0 8 -2 1651.94 40.69
 0 8 -2 1639.05 39.74
 0 9 -2 -0.61 2.72
 0 9 -2 -3.02 3.24
 0 17 -2 -14.34 10.06
 0 18 -2 189.67 19.1
 0 -19 -3 287.72 23.07
 0 -18 -3 -5.18 7.81
 0 -17 -3 458.69 27.55
 0 -16 -3 2 7.25
 0 -15 -3 242.48 18.93
 0 -14 -3 -9.59 6.43
 0 -13 -3 1132 39.6
 0 -11 3 1228.11 38.98
 0 -10 3 0.31 4.32
 0 -9 3 856.65 29.59
 0 -8 3 -1.76 3.52
 0 -7 3 2378.3 54.63
 0 -6 3 1.78 3.31
 0 -5 3 1303.19 33.7
 0 -5 -3 1257.47 33.97
 0 -4 3 -4.14 2.89
 0 -4 -3 -3.99 3.59
 0 -3 3 7908 139.81
 0 -3 -3 8316.73 140.83
 0 -2 -3 1.45 2.55
 0 -2 3 -0.68 2.13
 0 -1 -3 1621.03 36.79
 0 0 -3 -0.87 2.26
 0 1 -3 1604.52 36.31
 0 2 -3 1.1 1.09
 0 2 -3 -1.52 2.5
 0 3 -3 8217.86 141.97
 0 4 -3 1.28 2.47
 0 5 -3 1368.21 35.3
 0 6 -3 0.96 3.52
 0 6 -3 -0.28 1.91
 0 6 -3 -0.53 2.41
 0 7 -3 2472.86 57.38
 0 7 -3 2681.24 57.69
 0 7 -3 2595.07 56.46
 0 8 -3 3.33 4.36
 0 8 -3 -1.66 2.62
 0 9 -3 871.81 30.55
 0 10 -3 1.94 4.53
 0 11 -3 1323.19 42.28
 0 12 -3 1.57 5.3
 0 13 -3 1024.8 38.83
 0 14 -3 -1.8 6.96
 0 15 -3 227.31 18.94
 0 16 -3 5.25 6.68
 0 17 -3 437.35 28.53
 0 18 -3 3.73 8.28
 0 -18 -4 10.17 9.36
 0 -17 -4 8.66 7.16
 0 -16 -4 0.8 7.65
 0 -15 -4 -5.49 5.86
 0 -12 4 -0.86 6.19
 0 -11 4 -6.6 6.17
 0 -10 4 -2.16 5.19
 0 -9 4 3.05 4.42
 0 -8 4 1.39 4.33
 0 -7 4 7.33 5.14
 0 -6 4 -2.42 3.72
 0 -6 -4 -4.13 4.6
 0 -5 4 1.27 3.53
 0 -5 -4 7.53 4.88
 0 -4 4 -2.1 3.73
 0 -4 -4 5.14 3.84
 0 -3 4 -0.5 3.28
 0 -3 -4 4.82 4.27
 0 -2 -4 10.41 4.29
 0 -2 4 0.52 2.58
 0 -1 -4 2.23 3.01
 0 -1 4 -1.96 3.07
 0 0 -4 1.8 2.85
 0 1 -4 6.19 3.35
 0 2 -4 0.19 0.98
 0 2 4 0.26 0.99
 0 3 -4 -0.38 1.51
 0 3 4 -0.24 1.28
 0 3 -4 -3.19 3.74
 0 4 -4 5 2.16
 0 4 4 2.07 1.95
 0 4 -4 0.71 3.63
 0 5 -4 8.26 4.54
 0 6 -4 6.2 4.54
 0 7 -4 0.76 4.13
 0 7 -4 4.19 3.31
 0 8 -4 -5.22 5.14
 0 9 -4 -5.3 5.9
 0 10 -4 1.5 5.31
 0 11 -4 3.31 5.97
 0 12 -4 -5.85 6.93
 0 13 -4 3.04 5.47
 0 14 -4 11.29 7.56
 0 15 -4 0.89 7.9
 0 16 -4 -3.26 7.86
 0 17 -4 2.92 8.84
 0 -17 -5 148.56 17.92
 0 -16 -5 -1.33 6.9
 0 -13 5 358.14 23.64
 0 -12 5 0.8 5.93
 0 -11 5 987.22 38.61
 0 -10 5 -4.65 6.28
 0 -9 5 938.67 35.33
 0 -8 5 -0.5 5.17
 0 -7 5 455.21 22.62
 0 -6 5 2.83 4.59
 0 -6 -5 1.08 5.23
 0 -5 5 3267.89 72.88
 0 -5 -5 3218.62 73.27
 0 -4 5 -0.09 4.28
 0 -4 -5 0.82 3.59
 0 -3 5 1399.01 39.62
 0 -3 -5 1437.2 40.56
 0 -2 -5 3.02 4.53
 0 -2 5 1.54 3.52
 0 -1 5 1990.42 48.7
 0 -1 -5 2078.79 50.69
 0 0 -5 4.91 4.27
 0 1 -5 2041.09 50.36
 0 2 -5 -3.91 3.84
 0 3 -5 1483.47 41
 0 3 5 1486.65 28.65
 0 3 -5 1507.33 29.04
 0 4 -5 -7.11 5.17
 0 4 5 -0.38 1.85
 0 4 -5 -0.51 1.85
 0 5 -5 3260.21 74.3
 0 5 -5 3485.16 65.43
 0 5 5 3391.42 64.25
 0 6 -5 1 4.05
 0 6 -5 -1.93 2.73
 0 6 5 -3.11 3.12
 0 7 -5 462.7 22.7
 0 7 -5 472.54 19.23
 0 7 5 489.37 18.81
 0 8 -5 2.34 5.21
 0 8 -5 -1.09 3.31
 0 9 -5 935.58 36.26
 0 9 5 1024.73 32.46
 0 10 -5 8.16 6.4
 0 11 -5 1005.82 39.29
 0 12 -5 4.5 6.15
 0 13 -5 372.18 24.77
 0 14 -5 -10.06 7.55
 0 15 -5 356.1 25.83
 0 16 -5 -2.81 9.89
 0 -14 6 146.16 17.16
 0 -13 6 -7.2 7.67
 0 -12 6 146.72 16.44
 0 -11 6 -1.79 8.13
 0 -10 6 306.22 21.4
 0 -9 6 1.84 6.88
 0 -8 6 237.46 18.46
 0 -7 6 8.37 6.18
 0 -7 -6 -0.98 5.68
 0 -6 6 314.94 19.43
 0 -6 -6 342.5 20.8
 0 -5 6 4.73 5.12
 0 -5 -6 -0.52 4.3
 0 -4 6 428.55 21.8
 0 -4 -6 437.91 22.67
 0 -3 6 -0.9 4.8
 0 -3 -6 0.82 5.24
 0 -2 6 256.57 15.95
 0 -2 -6 256.35 16.51
 0 -1 -6 -4.67 5.12
 0 -1 6 1.51 4.6
 0 0 -6 609.97 25.97
 0 1 -6 5.91 4.58
 0 2 -6 267.34 16.57
 0 3 -6 -5.85 5.11
 0 4 -6 428.82 22.01
 0 4 6 439.44 12.44
 0 4 -6 458.62 12.95
 0 5 -6 3.76 5.47
 0 5 6 -1.97 2.2
 0 5 -6 -2.73 2.8
 0 6 -6 362.83 20.76
 0 6 -6 358.61 15.01
 0 6 6 339.94 14.1
 0 7 -6 4 5.29
 0 7 -6 -5.38 4.31
 0 7 6 2.28 2.84
 0 8 -6 229.17 17.7
 0 8 -6 283.27 15.52
 0 9 -6 -15.13 6.79
 0 10 -6 311.79 21.73
 0 11 -6 6.82 7.27
 0 12 -6 174.18 17.61
 0 13 -6 -1.11 8.79
 0 14 -6 158.38 18.05
 0 15 -6 -10.02 10.3
 0 -14 7 -0.68 6.99
 0 -13 7 66.84 13.05
 0 -12 7 5.16 8.47
 0 -11 7 49.04 11.03
 0 -10 7 0.5 7.2
 0 -9 7 168.67 17.46
 0 -8 7 13.94 8.24
 0 -7 7 280.94 20.5
 0 -7 -7 248.49 19.73
 0 -6 7 0.73 5.84
 0 -6 -7 -3.18 6.25
 0 -5 7 88.27 11.91
 0 -5 -7 111.19 12.96
 0 -4 7 0.92 4.69
 0 -4 -7 -3.09 6.47
 0 -3 7 219.76 16.39
 0 -3 -7 229.34 17.41
 0 -2 -7 -0.31 5.13
 0 -2 7 0.44 5.22
 0 -1 7 252.33 17.31
 0 -1 -7 327.7 20.41
 0 0 -7 12.2 7.08
 0 0 7 8.86 5.6
 0 1 -7 283.02 18.9
 0 2 -7 4.56 5.65
 0 3 -7 232.16 17.06
 0 4 -7 8.7 6.42
 0 5 -7 119.87 12.93
 0 5 -7 120.52 5.92
 0 5 7 104.91 5.48
 0 6 -7 1.24 6.14
 0 7 -7 240.7 18.96
 0 8 -7 -3.88 7.44
 0 9 -7 188.31 18.05
 0 10 -7 -4.6 7.27
 0 11 -7 56.47 12.36
 0 12 -7 -1.3 7.24
 0 13 -7 93.78 14.7
 0 14 -7 19.26 9.16
 0 -12 8 282.45 24.47
 0 -11 8 -9.71 8.32
 0 -10 8 216.44 20.52
 0 -9 8 19.74 9.44
 0 -8 8 966.15 42.5
 0 -8 -8 975.47 43.13
 0 -7 8 4.17 8.11
 0 -7 -8 -2.01 8.26
 0 -6 8 567.25 30.67
 0 -6 -8 620.53 32.68
 0 -5 8 0.63 6
 0 -5 -8 5.18 7.01
 0 -4 8 275.12 20.44
 0 -4 -8 285.08 21.16
 0 -3 8 3.7 5.78
 0 -3 -8 -11.15 7.25
 0 -2 8 915.38 36.76
 0 -2 -8 983.9 39.48
 0 -1 -8 15.69 7.83
 0 -1 8 1.14 6.09
 0 0 8 802.38 33.41
 0 0 -8 865.1 36.45
 0 1 -8 -4.37 6.99
 0 1 8 1.19 4.96
 0 2 8 857.95 34.08
 0 2 -8 983.97 38.85
 0 3 -8 -0.52 5.57
 0 4 -8 313.63 22.08
 0 5 -8 -7.76 8.28
 0 6 -8 586.9 31.22
 0 7 -8 0.26 7.33
 0 8 -8 972 42.4
 0 9 -8 3.46 7.61
 0 10 -8 251.12 22.29
 0 11 -8 -0.54 9.29
 0 12 -8 315.99 26.04
 0 -10 9 10.83 10.32
 0 -9 9 50.32 12.19
 0 -8 9 -4.07 7.49
 0 -8 -9 6.53 9
 0 -7 9 63.35 12.75
 0 -7 -9 92.4 15.15
 0 -6 9 -15.73 8.67
 0 -6 -9 -21.73 10.12
 0 -5 9 36.38 10.53
 0 -5 -9 58.41 11.71
 0 -4 9 -0.29 6.84
 0 -4 -9 12.12 7.59
 0 -3 9 46.83 10.18
 0 -3 -9 57.17 11.48
 0 -2 -9 4.32 8.16
 0 -2 9 -0.28 6.86
 0 -1 -9 114.01 14.7
 0 -1 9 80.55 11.94
 0 0 -9 0.73 7.29
 0 0 9 -6.91 6.37
 0 1 -9 92.6 14.8
 0 1 9 82.54 11.8
 0 2 -9 -7.59 6.91
 0 2 9 -7.4 5.6
 0 3 -9 55.3 11.13
 0 3 9 55.02 10.03
 0 4 -9 -11.58 8.65
 0 5 -9 50.41 11.29
 0 6 -9 -2.87 9.16
 0 7 -9 52.71 12.67
 0 8 -9 -1.24 8.78
 0 9 -9 36.41 11.39
 0 10 -9 -15.18 11.02
 0 -6 10 217.05 22.47
 0 -6 -10 227.12 23.43
 0 -5 10 -1.89 8.63
 0 -5 -10 -12.51 10.78
 0 -4 10 185.56 19.03
 0 -4 -10 185.28 20.41
 0 -3 10 -10.7 9.17
 0 -3 -10 -8.23 7.5
 0 -2 10 113.81 14.98
 0 -2 -10 151.89 18.72
 0 -1 -10 7.97 8.25
 0 -1 10 -0.56 7.12
 0 0 -10 228.01 21.56
 0 0 10 223.76 19.13
 0 1 -10 11.73 10.84
 0 1 10 -6.16 7.15
 0 2 -10 147.17 17.87
 0 2 10 135.46 15.29
 0 3 -10 -19.07 10.51
 0 3 10 -1.96 6.42
 0 4 -10 198.1 20.38
 0 4 10 182.57 17.4
 0 5 -10 -0.61 8.73
 0 5 10 8.59 7.65
 0 6 -10 200.34 21.09
 0 6 10 154.15 16.02
 0 -1 11 182.94 18.89
 0 0 11 -12.57 8.97
 0 1 11 203.66 19.74
 0 2 11 5.9 8.13
 0 3 11 191.71 18.5
 0 4 11 1.89 7.34
 0 5 11 292.83 22.93
 1 -20 0 -3.59 7.82
 -1 -20 0 18.45 9.14
 -1 -19 0 7.97 7.76
 1 -19 0 4.22 6.2
 1 -18 0 -11.83 7.37
 -1 -18 0 6.56 6.3
 1 -17 0 -13.35 7.15
 -1 -17 0 -5.29 8.05
 1 -16 0 -12.53 6.59
 -1 -16 0 5.72 6.13
 1 -15 0 -4.25 5.68
 -1 -15 0 7.81 6.27
 -1 -14 0 -4.38 4.78
 1 -14 0 -3.13 4.62
 1 -13 0 -2.85 4.44
 -1 -13 0 0.53 4.38
 1 -12 0 -0.92 3.81
 -1 -12 0 1.31 4.21
 1 -11 0 -0.73 3.21
 -1 -11 0 3.87 4.48
 -1 -10 0 2.48 3.85
 1 -8 0 4.58 2.87
 1 -7 0 -2.1 2.14
 -1 -7 0 0.74 2.52
 -1 -6 0 4.45 2.95
 1 -6 0 -0.36 1.8
 -1 -5 0 0.74 1.92
 1 -5 0 -0.7 1.57
 -1 -4 0 0.92 1.33
 1 -4 0 1.37 1.27
 1 -3 0 -0.03 0.74
 1 -3 0 -0.92 0.76
 -1 -2 0 0.71 0.95
 1 -2 0 0.69 0.51
 1 -2 0 -0.18 0.57
 -1 2 0 -0.2 0.47
 1 2 0 -0.26 0.84
 -1 3 0 0.61 0.76
 1 3 0 2.79 1.51
 -1 4 0 1.66 1.01
 -1 5 0 0.92 1.34
 1 6 0 -1.95 2.08
 -1 6 0 3.65 1.57
 1 7 0 1.1 1.62
 -1 7 0 0.43 1.52
 1 8 0 -0.25 2.35
 -1 8 0 0.4 1.8
 1 9 0 -2.61 2.91
 -1 9 0 0.2 2.47
 -1 10 0 -0.92 2.35
 1 10 0 -0.04 2.72
 -1 11 0 0.84 3.02
 1 -20 -1 72.71 12.91
 -1 -20 -1 99.06 15.37
 -1 -19 -1 99.56 14.12
 -1 -19 1 96.7 14.46
 1 -19 -1 77.09 11.98
 -1 -18 -1 136.87 16.17
 1 -18 -1 134.21 15.08
 -1 -18 1 164.83 17.55
 1 -18 1 146.73 15.46
 -1 -17 1 169.3 16.86
 1 -17 1 146.96 14.87
 1 -17 -1 164.04 15.65
 -1 -17 -1 175.22 16.74
 1 -16 -1 260.88 18.62
 1 -16 1 289.94 19.57
 -1 -16 1 281.73 20.02
 -1 -16 -1 265.93 20.03
 1 -15 1 459.66 24.03
 -1 -15 -1 415.23 23.82
 -1 -15 1 439.88 24.31
 1 -15 -1 457.21 23.85
 -1 -14 1 365.19 21.23
 1 -14 1 362.68 20.18
 1 -14 -1 375.59 20.44
 -1 -14 -1 352.64 20.68
 -1 -13 1 250.85 11.68
 1 -13 1 235.61 15.7
 -1 -13 -1 240.2 16.1
 -1 -13 1 225.44 15.86
 1 -13 -1 225.38 15.07
 -1 -12 1 413.76 14.81
 -1 -12 -1 401.94 20.47
 -1 -12 1 412.9 20.85
 1 -12 1 401.39 19.53
 1 -12 -1 411 19.53
 1 -11 1 273.88 14.95
 -1 -11 1 296.29 16.61
 1 -11 -1 263.45 15
 -1 -11 -1 287.97 16.41
 -1 -10 1 528.46 21.5
 1 -10 -1 518.2 20.56
 -1 -10 -1 560.31 22.04
 -1 -9 -1 943.72 28.62
 -1 -9 1 911.74 28.52
 1 -8 -1 1171.96 30.61
 1 -8 1 1205.81 30.76
 -1 -7 -1 672.17 21.24
 1 -7 1 654.8 20.09
 -1 -7 1 683.01 21.63
 1 -7 1 675 20.23
 1 -6 1 1107.29 27.07
 -1 -6 1 1114.64 22.46
 1 -6 1 1158.11 27.06
 -1 -6 1 1112.47 28.41
 -1 -5 1 1257.4 23.12
 1 -5 1 1206.37 27.73
 -1 -5 1 1235.04 29.13
 1 -5 1 1213.43 27.22
 1 -4 1 915.18 21.87
 -1 -4 1 965.81 17.67
 -1 -4 1 897.65 22.55
 1 -4 1 969.43 21.41
 -1 -4 1 913.7 22.45
 1 -3 1 52.99 3.74
 -1 -3 1 51.8 4.06
 1 -2 1 2389.11 43.2
 -1 -2 1 2447.87 43.57
 1 -2 -1 2476.69 43.54
 -1 -2 -1 2328.28 43.3
 1 -1 1 3088.79 53.36
 -1 -1 -1 3199.12 52.24
 -1 -1 1 3047.88 52.2
 -1 -1 1 3114.45 53.12
 1 -1 -1 3183.24 53.34
 -1 -1 -1 3184.29 53.34
 1 0 -1 3014.94 50.5
 -1 0 -1 2866.26 50.42
 1 0 1 3035.31 50.48
 1 0 -1 2969.75 49.53
 -1 0 1 3035.47 49.6
 1 1 -1 3056.09 54.15
 1 1 1 3597.51 54.66
 1 1 -1 3251.14 55.42
 -1 1 -1 3211.89 55.33
 1 1 1 3263.34 55.27
 1 2 -1 2355.2 43.33
 1 2 1 2435.16 43.41
 -1 2 -1 2433.38 43.72
 1 2 -1 2586.75 44.07
 1 2 -1 2441.75 44.1
 1 2 1 2445.82 43.78
 1 3 1 59.09 4.23
 1 3 -1 56.16 4.18
 1 3 -1 56.06 2.38
 -1 3 -1 56.56 3.87
 -1 3 -1 50.48 3.41
 1 3 1 54.74 4.03
 1 3 -1 54.1 3.91
 -1 4 -1 963.47 22.07
 1 4 -1 950.2 22.78
 -1 4 -1 946.77 21.21
 1 4 -1 971.75 22.63
 -1 5 -1 1299.11 28.55
 1 5 -1 1290.84 29.56
 -1 5 -1 1245.35 27.55
 1 5 -1 1301.88 29.38
 -1 6 -1 1156.55 27.89
 1 6 -1 1185.42 29.13
 1 6 -1 1189.3 28.9
 -1 6 -1 1176.91 27.37
 1 7 -1 717.65 22.03
 -1 7 -1 727.97 21.03
 -1 7 -1 695 20.33
 1 7 -1 726.26 21.89
 -1 8 -1 1214.28 31.25
 -1 8 1 1236.51 29.58
 1 8 -1 1279.85 32.99
 1 8 -1 1233.99 32.39
 -1 8 -1 1224.98 30.78
 -1 9 1 954.11 25.97
 1 9 -1 953.52 28.76
 -1 9 -1 914.06 26.51
 1 9 -1 949.03 28.17
 -1 9 -1 962.56 27.56
 1 10 -1 546.88 21.66
 -1 10 -1 563.81 20.94
 -1 10 1 571.58 19.71
 -1 11 1 283.38 14.14
 1 11 1 315.75 15.84
 -1 12 1 418.18 18.25
 1 -19 -2 68.19 13.28
 -1 -19 -2 56.7 11.88
 -1 -18 -2 116.68 14.74
 1 -18 -2 115.99 14.47
 1 -17 -2 116.2 13.41
 -1 -17 -2 117.06 14.2
 -1 -16 -2 86.66 11.7
 1 -16 -2 92.76 12.29
 1 -15 -2 261.29 18
 -1 -15 -2 217.48 17.72
 -1 -14 2 70.84 10.2
 1 -14 -2 94.49 10.53
 -1 -14 -2 76.61 10.54
 1 -13 -2 179.64 14.01
 -1 -13 2 214.49 15.83
 -1 -13 -2 208.56 15.77
 1 -12 2 438.16 10.57
 -1 -12 2 444.57 22.17
 -1 -12 -2 430.53 21.78
 1 -12 -2 432.18 20.99
 -1 -11 -2 253.99 15.91
 1 -11 2 270.43 7.28
 1 -11 -2 254.28 14.94
 -1 -11 2 275.23 16.29
 1 -10 2 121.47 4.05
 1 -10 2 105.28 9.39
 -1 -10 2 108.83 10.17
 1 -9 2 612.95 22.71
 -1 -9 2 676.4 24.09
 1 -8 2 437.95 17.64
 -1 -8 2 390.69 17.3
 1 -7 2 866.53 25.42
 -1 -7 2 843.36 25.95
 1 -6 2 262.33 12.32
 -1 -6 2 268.54 12.77
 1 -5 2 973.38 25.5
 -1 -5 2 961.1 25.89
 1 -4 2 493.8 15.92
 -1 -4 2 480.13 16.11
 1 -3 2 954.27 23.31
 -1 -3 2 923.28 23.3
 1 -3 2 958.17 23.51
 1 -3 -2 923.56 23.55
 -1 -3 -2 934.73 23.71
 1 -2 2 1883.94 37.56
 1 -2 2 1788.14 37.55
 -1 -2 2 1836.15 37.16
 1 -2 -2 1868.52 37.69
 -1 -2 -2 1851.64 37.61
 1 -1 2 2843.43 51.53
 -1 -1 2 2750.49 46.18
 -1 -1 -2 2767.43 46.16
 -1 -1 2 2748.79 50.59
 1 -1 -2 2758.38 51.3
 -1 -1 -2 2704.22 51.21
 1 0 -2 158.88 7.31
 1 0 2 161.45 7.17
 -1 0 -2 163.79 7.52
 -1 0 2 155.14 6.66
 -1 1 -2 2577.86 50.86
 1 1 -2 2667.06 50.95
 1 1 -2 2676.73 46.23
 1 1 2 2955.73 46.48
 1 1 -2 2735.07 50.22
 1 1 2 2725.55 51.06
 1 2 -2 1893.09 34.89
 1 2 2 1901.07 34.72
 1 2 -2 1849.34 38.11
 -1 2 -2 1843.98 38.12
 1 2 2 1920.57 38.03
 1 3 -2 940.3 23.59
 -1 3 -2 951.05 23.69
 1 3 2 964.41 21.73
 1 3 -2 939.99 21.85
 -1 3 -2 952.35 17.11
 1 3 2 957.1 23.38
 -1 4 -2 496.88 16.31
 1 4 -2 527.88 16.65
 1 4 2 519.92 15.54
 1 4 -2 486.49 15.35
 -1 4 -2 507.45 16.09
 1 4 -2 499.95 16.19
 1 4 2 504.58 16.16
 1 5 -2 1008.65 27.03
 -1 5 -2 998.41 26.77
 -1 5 -2 1023.12 26.25
 1 5 -2 1037.48 26.63
 1 5 2 972.1 26.57
 -1 5 -2 1018.36 25.1
 1 5 -2 993.08 26.2
 1 6 -2 234.66 12.43
 -1 6 -2 235.36 12.6
 1 6 -2 265.58 12.34
 -1 6 -2 271.17 12.23
 -1 6 -2 271.61 11.59
 1 6 -2 274.34 12.4
 -1 7 -2 861.09 26.84
 1 7 -2 872.77 27.06
 1 7 -2 947.65 27.11
 -1 7 -2 915.95 26.21
 1 7 -2 916.03 26.35
 -1 7 -2 902.97 25.07
 1 8 -2 433.87 17.99
 -1 8 -2 445.86 17.71
 -1 8 -2 441.53 16.84
 1 8 -2 433.97 17.49
 -1 9 -2 672.5 23.61
 -1 9 -2 695.84 23
 1 9 -2 699.51 24.14
 -1 10 -2 117.58 9.31
 -1 11 2 253.14 13.05
 -1 12 2 429.49 18.41
 1 17 -2 99.93 14.9
 -1 17 -2 95.78 14.12
 -1 18 -2 116.35 15.94
 1 18 -2 82.78 14.43
 -1 -19 -3 25.68 9.35
 1 -19 -3 31.32 9.05
 -1 -18 -3 19.6 8.49
 1 -18 -3 30.23 9.64
 1 -17 -3 49.57 10.35
 -1 -17 -3 28.21 8.74
 -1 -16 -3 10.98 7.82
 1 -16 -3 8.63 6.7
 1 -15 -3 39.93 8.64
 -1 -15 -3 34.04 9.5
 -1 -14 -3 25.92 8.8
 1 -14 -3 29.62 7.16
 -1 -13 -3 103.38 11.81
 1 -13 -3 93.25 11.49
 1 -11 3 44.19 7.66
 1 -10 3 171.6 12.7
 -1 -10 3 176.73 13.46
 -1 -9 3 73.3 8.43
 1 -9 3 63.54 7.72
 1 -8 3 29.51 6.01
 -1 -8 3 32.37 5.72
 1 -7 3 351.62 16.34
 -1 -7 3 345.9 16.72
 1 -6 3 280.74 14.18
 -1 -6 3 293.71 14.6
 -1 -5 3 5.78 3.82
 1 -5 3 7.77 3.53
 1 -5 -3 2.28 3.06
 -1 -5 -3 1.73 3.11
 1 -4 3 881.72 25.43
 -1 -4 3 861.59 25.28
 -1 -4 -3 870.58 25.68
 1 -4 -3 836.79 25.41
 1 -3 3 411.77 15.36
 1 -3 3 378.68 15.18
 -1 -3 3 380.1 14.77
 1 -3 -3 387.95 15.47
 -1 -3 -3 393.6 15.51
 1 -2 3 380.31 14.33
 -1 -2 3 374.5 14.13
 -1 -2 -3 354.96 14.23
 1 -2 -3 374.06 14.67
 1 -1 3 82.93 6.34
 -1 -1 3 83.73 6.28
 1 -1 -3 74.08 6.39
 -1 -1 -3 84.4 6.84
 1 0 3 333.94 13.15
 -1 0 -3 335.45 13.28
 1 0 -3 354.11 13.46
 1 1 -3 80.68 3.32
 1 1 3 81.08 3.27
 -1 1 -3 86.52 6.64
 1 1 3 87.25 6.57
 1 1 -3 67.44 5.81
 1 2 3 330.01 9.48
 1 2 -3 346.14 9.74
 -1 2 -3 354.41 13.8
 1 2 -3 355.07 13.84
 1 2 3 382.53 14.09
 -1 3 -3 407.67 15.59
 1 3 -3 394.66 15.45
 1 3 -3 378.92 12.01
 1 3 3 387.39 11.95
 1 3 -3 408.21 14.95
 1 3 3 414.81 15.27
 1 4 3 897.48 22.27
 1 4 -3 832.04 22.05
 1 4 -3 883.48 25.5
 -1 4 -3 895.77 25.52
 1 5 3 6.45 2.62
 1 5 -3 3.24 2.46
 -1 5 -3 8.17 3.39
 1 5 -3 10.87 3.72
 1 5 -3 5.09 2.42
 1 6 -3 280.65 13.4
 1 6 3 326.35 13.89
 1 6 -3 306.29 15.07
 -1 6 -3 293.83 14.58
 -1 6 -3 310.01 14.3
 -1 6 -3 294.9 13.7
 1 6 -3 291.37 14.11
 1 7 -3 333.43 16.59
 1 7 -3 352.41 16.19
 -1 7 -3 359.06 16.96
 1 7 3 356.07 16.02
 -1 7 -3 358.91 16.25
 1 7 -3 334.27 16.06
 -1 7 -3 383.79 15.97
 1 7 -3 344.57 15.95
 1 8 -3 48.46 7.29
 -1 8 -3 34.77 6.18
 1 8 -3 36.69 5.8
 -1 8 -3 33.77 5.46
 -1 8 -3 51.09 6.32
 1 8 -3 36.18 6.04
 1 9 3 81.63 9.06
 1 9 -3 85.44 9.1
 -1 9 -3 78.2 9.48
 -1 9 -3 85.62 8.19
 -1 10 -3 189.14 14.42
 1 10 -3 172.91 13.72
 1 11 -3 47.84 8.77
 -1 11 -3 46.72 8.86
 1 12 -3 114.3 12.08
 -1 12 -3 121.44 12.73
 -1 13 -3 91.1 11.86
 1 13 -3 115.41 12.73
 1 14 -3 46.99 10.12
 -1 14 -3 43.66 9.96
 -1 15 -3 28.49 9.24
 1 15 -3 41.93 9.61
 -1 16 -3 11.22 8.29
 1 16 -3 18.35 8.99
 -1 17 -3 50.11 12.23
 1 17 -3 54.67 11.67
 -1 18 -3 35.88 10.86
 1 18 -3 30.31 10.65
 1 -19 -4 186.36 19.56
 1 -18 -4 196.3 19.4
 -1 -18 -4 186.02 19.43
 -1 -17 -4 172.22 18.23
 1 -17 -4 171.17 16.85
 1 -16 -4 185.01 17.62
 -1 -16 -4 189.69 18.49
 1 -15 -4 213.66 18.44
 -1 -15 -4 196.36 18.22
 -1 -14 -4 299.26 21.33
 1 -13 4 407.83 23.32
 1 -12 4 615.59 28.53
 -1 -11 4 728.5 30.78
 1 -11 4 730.97 30.39
 -1 -10 4 779.13 30.82
 1 -10 4 749.79 29.91
 -1 -9 4 558.68 24.99
 1 -9 4 544.68 24.38
 -1 -8 4 447.15 21.47
 1 -8 4 453.23 21.46
 1 -7 4 603.65 24.21
 -1 -7 4 601.76 24.17
 1 -6 4 1081.04 32.97
 -1 -6 4 1083.6 33.22
 -1 -6 -4 999.9 33.11
 1 -6 -4 1037.2 33.38
 -1 -5 4 1632.23 42.31
 1 -5 4 1635.55 42.12
 -1 -5 -4 1595.57 42.48
 1 -5 -4 1650.78 42.8
 1 -4 4 2017.14 48.03
 -1 -4 4 2012.83 48.05
 -1 -4 -4 1994.11 48.45
 1 -4 -4 2058.7 48.92
 -1 -3 4 1907.6 45.02
 1 -3 4 1815.96 45.03
 -1 -3 -4 1900.39 45.69
 1 -3 -4 1934.58 45.79
 -1 -2 4 1459.23 36.61
 1 -2 4 1380.46 36.55
 1 -2 -4 1494.29 37.71
 -1 -2 -4 1472.56 37.51
 -1 -1 4 1107.07 29.64
 -1 -1 -4 1086.83 30.5
 1 -1 -4 1026.78 29.97
 -1 0 4 962.76 26.72
 1 0 -4 982.16 28.55
 -1 0 -4 980.42 28.43
 1 1 -4 1043.87 29.76
 -1 1 -4 1074.66 30.18
 1 2 4 1464.48 27.73
 1 2 -4 1519.78 28.06
 -1 2 -4 1426.92 37.1
 1 2 -4 1475.65 37.41
 1 3 -4 1988.1 37.65
 1 3 4 1899.65 37.04
 -1 3 -4 1908.63 45.62
 1 3 -4 1905.07 45.67
 1 4 -4 2021.1 41.88
 1 4 4 2054.05 41.33
 1 4 -4 2047.78 48.59
 -1 4 -4 2056.22 48.54
 1 5 -4 1668.13 38.11
 1 5 4 1706.74 37.33
 1 5 -4 1651.72 42.98
 -1 5 -4 1624.81 42.75
 1 6 4 1089.9 29.23
 1 6 -4 1102.76 30.13
 -1 6 -4 1064.82 33.46
 1 6 -4 1095.9 33.72
 1 6 -4 1132.78 33.5
 1 7 -4 619.19 22.38
 1 7 4 639.02 22
 1 7 -4 565.13 23.9
 -1 7 -4 559.5 23.54
 -1 7 -4 622.17 23.07
 1 8 -4 482.52 20.74
 1 8 -4 465.87 22.06
 -1 8 -4 456.38 21.9
 1 9 4 636.66 24.96
 1 9 -4 601.76 26.21
 -1 9 -4 534.43 24.68
 1 10 -4 818.15 32.25
 -1 10 -4 820.17 32.07
 -1 11 -4 747.25 31.88
 1 11 -4 808.67 32.86
 1 12 -4 689.83 31.03
 -1 12 -4 699.56 30.98
 -1 13 -4 457.82 26.35
 1 13 -4 442.51 25.74
 -1 14 -4 281.04 21.63
 1 14 -4 266.2 21.01
 -1 15 -4 165.65 17.49
 1 15 -4 210.48 19.74
 1 16 -4 175.35 18.44
 -1 16 -4 188.9 19.15
 1 17 -4 168.46 18.2
 -1 17 -4 181.37 19.11
 1 -18 -5 3.04 7.8
 1 -17 -5 19.07 9.59
 -1 -17 -5 30.31 11.48
 1 -16 -5 6.22 8.43
 -1 -16 -5 13.27 9.78
 1 -14 5 18.44 8.33
 1 -13 5 55.51 10.65
 -1 -12 5 68.3 11.45
 1 -12 5 62.66 10.44
 1 -11 5 62.9 10.19
 -1 -11 5 65.8 10.76
 -1 -10 5 55.45 9.9
 1 -10 5 59.34 10.04
 -1 -9 5 179.45 15.05
 1 -9 5 190.8 15.61
 1 -8 5 3.4 5.46
 -1 -8 5 4.34 4.72
 -1 -7 5 138.71 12.14
 1 -7 5 128.32 11.91
 1 -6 5 41.68 7.75
 -1 -6 5 43.78 7.15
 1 -6 -5 43.25 7.8
 -1 -6 -5 35.22 7.65
 -1 -5 5 315.79 17.59
 1 -5 5 299.32 17.37
 -1 -5 -5 316.34 17.88
 1 -5 -5 323.43 18.14
 -1 -4 5 159.86 12.29
 1 -4 5 165.23 12.18
 1 -4 -5 155.96 12.57
 -1 -4 -5 159.12 12.64
 1 -3 5 181.42 12.71
 -1 -3 5 177.88 12.66
 -1 -3 -5 183.64 13.19
 1 -3 -5 184 12.77
 -1 -2 -5 51.59 7.5
 1 -2 -5 66.89 7.82
 1 -2 5 44.38 6.25
 -1 -2 5 58.18 7.21
 -1 -1 5 417.46 18.55
 -1 -1 -5 433.41 19.61
 1 -1 -5 427.36 19.35
 -1 0 -5 9.01 4.42
 1 0 -5 6.71 4.2
 -1 0 5 6 3.66
 -1 1 -5 403.47 18.68
 1 1 -5 412.83 18.99
 -1 2 -5 52.22 7.18
 1 2 -5 61.44 7.68
 1 3 -5 166.79 12.17
 -1 3 -5 177.25 6.99
 -1 3 5 172.1 6.64
 -1 3 -5 189.3 12.8
 1 3 5 178.98 6.94
 1 3 -5 175.22 7.02
 1 4 -5 169.23 12.69
 -1 4 -5 178.67 12.95
 1 4 -5 141.94 7.54
 1 4 5 166.01 7.71
 -1 5 -5 293.21 16.96
 1 5 -5 296.35 17.14
 1 5 5 302.52 12.24
 1 5 -5 309.59 12.93
 -1 6 -5 37.07 6.95
 1 6 -5 33.59 6.7
 -1 6 -5 50.54 3.28
 1 6 -5 47.91 5.64
 1 6 5 41.24 4.97
 1 7 -5 124.9 11.82
 -1 7 -5 148.43 12.87
 1 7 -5 142.48 10.18
 1 7 5 145.46 9.7
 -1 8 -5 7.75 5.81
 1 8 -5 0.14 4.41
 1 8 -5 4.88 3.75
 -1 9 -5 200.82 16.33
 1 9 -5 199.33 16.56
 1 9 5 197.8 13.37
 -1 10 -5 50.29 9.31
 1 10 -5 53.31 9.64
 1 11 -5 51.14 9.33
 -1 11 -5 71.1 11.04
 1 12 -5 64.24 10.91
 -1 12 -5 69.9 11.34
 -1 13 -5 63.13 11.35
 1 13 -5 50.06 10.03
 1 14 -5 -2.63 8.64
 -1 14 -5 23.77 8.89
 -1 15 -5 69.43 12.14
 1 15 -5 71.7 12.71
 -1 16 -5 13.77 9.4
 1 16 -5 13.12 8.85
 1 -15 6 55.14 12.02
 1 -14 6 99.91 14.83
 1 -13 6 103.13 14.31
 -1 -13 6 70.87 12.25
 1 -12 6 99.13 14.13
 -1 -12 6 89.37 13.08
 -1 -11 6 63.62 11.77
 1 -11 6 45.49 9.49
 1 -10 6 256.2 19.89
 -1 -10 6 265.06 20.34
 1 -9 6 126.9 13.45
 -1 -9 6 134.2 14.45
 -1 -8 6 72.27 11.1
 1 -8 6 87.99 12.49
 1 -7 6 234.37 17.04
 -1 -7 6 244.54 17.52
 1 -7 -6 220.26 17.38
 -1 -7 -6 217.85 16.96
 1 -6 6 201.85 16.01
 -1 -6 6 215.16 16.39
 -1 -6 -6 200.95 15.88
 1 -6 -6 194.15 15.74
 -1 -5 6 79.09 10.3
 1 -5 6 77.11 10.16
 1 -5 -6 65.99 9.29
 -1 -5 -6 88.22 10.64
 -1 -4 6 413.24 21.42
 1 -4 6 423.76 21.54
 -1 -4 -6 398.61 21.7
 1 -4 -6 433.25 22.43
 -1 -3 6 154.14 12.98
 1 -3 6 178.7 13.92
 1 -3 -6 168.57 13.78
 -1 -3 -6 169.94 13.86
 1 -2 -6 155.28 12.66
 -1 -2 6 144.02 12.04
 1 -2 6 141.36 12.28
 -1 -2 -6 148.47 13.05
 -1 -1 6 205.25 14.09
 -1 -1 -6 227.85 15.24
 1 -1 -6 226.55 15.38
 -1 0 6 341.21 17.53
 1 0 -6 381.2 19.86
 -1 0 -6 345.32 19.19
 -1 1 6 223.52 13.9
 1 1 -6 226.03 15.08
 -1 1 -6 246.79 15.77
 -1 2 -6 135.8 12.18
 1 2 -6 144.46 12.25
 1 3 -6 167.92 13.38
 -1 3 -6 162.02 13.26
 1 4 -6 386.66 20.93
 -1 4 -6 406.92 21.37
 1 4 -6 456.09 13.22
 -1 4 -6 445.28 13.08
 1 4 6 417.61 12.4
 -1 4 6 448.87 12.54
 -1 5 -6 79.21 10.04
 1 5 -6 61.72 8.79
 -1 5 6 77.34 5.72
 -1 5 -6 74.21 5.95
 1 5 -6 79.3 6.08
 1 5 6 67.89 5.55
 1 6 -6 203.71 15.79
 -1 6 -6 213.21 15.83
 1 6 6 199.98 10.36
 1 6 -6 209.04 11.04
 -1 6 6 217.3 10.66
 -1 6 -6 213.2 11.19
 1 7 -6 249.97 17.82
 -1 7 -6 244.34 17.82
 -1 7 -6 258.06 7.32
 -1 7 6 238.04 12.85
 -1 7 -6 230.64 12.99
 1 7 -6 260.27 13.87
 1 7 6 229.97 12.29
 -1 8 -6 57.92 9.61
 1 8 -6 74.57 10.66
 -1 8 -6 75.01 7.96
 1 8 -6 87.88 9.04
 1 9 -6 137.12 14.06
 -1 9 -6 147.48 14.8
 -1 10 -6 264.38 19.98
 1 10 -6 278.52 20.54
 -1 11 -6 61.84 11.68
 1 11 -6 42.12 9.22
 -1 12 -6 130.41 15.87
 1 12 -6 98.17 13.86
 1 13 -6 96.58 14.2
 -1 13 -6 73.2 12.23
 -1 14 -6 76.01 14.11
 1 14 -6 101.53 15.48
 1 15 -6 68.45 13.54
 -1 15 -6 82.4 14.62
 1 -14 7 167.16 19.11
 -1 -14 7 177.92 19.35
 1 -13 7 211.75 21.29
 -1 -13 7 247.07 22.47
 -1 -12 7 211.36 20.84
 1 -12 7 183.83 18.97
 -1 -11 7 156.97 17.34
 1 -11 7 165.61 18.34
 1 -10 7 287.37 22.75
 -1 -10 7 268.28 21.45
 1 -9 7 364.74 24.36
 -1 -9 7 385.06 25.67
 1 -8 7 476.25 27.28
 -1 -8 7 497.83 28.34
 -1 -7 7 624.56 30.82
 1 -7 7 625.28 30.51
 1 -7 -7 612.92 30.95
 -1 -7 -7 609.46 31.08
 -1 -6 7 508.92 26.86
 1 -6 7 515.08 27.14
 -1 -6 -7 498.98 27.37
 1 -6 -7 530.92 28
 1 -5 7 264.79 19.04
 -1 -5 7 290.44 19.72
 -1 -5 -7 262.77 19.42
 1 -5 -7 295.25 20.52
 1 -4 7 472.68 24.84
 -1 -4 7 482.11 25.22
 -1 -4 -7 491.87 26.13
 1 -4 -7 535.54 26.93
 1 -3 7 520.08 25.48
 -1 -3 7 522.16 25.56
 -1 -3 -7 509.47 26.1
 1 -3 -7 512.56 26
 -1 -2 7 660.73 28.68
 1 -2 7 643.81 28.68
 1 -2 -7 652.89 29.17
 -1 -2 -7 699.71 30.44
 1 -1 7 677.19 29.07
 -1 -1 7 676.69 28.57
 1 -1 -7 750.28 31.31
 -1 -1 -7 721.5 30.8
 -1 0 7 779.77 30.34
 -1 0 -7 770.98 31.8
 1 0 -7 789.12 32.22
 -1 1 7 669.8 27.49
 -1 1 -7 665.89 29.33
 1 1 -7 731.42 30.61
 -1 2 7 638.49 26.16
 -1 2 -7 680.61 29.91
 1 2 -7 684.12 29.8
 1 3 -7 530.74 26.05
 -1 3 -7 516.87 25.64
 -1 4 -7 484.7 25.24
 1 4 -7 502.78 25.71
 1 5 -7 326.6 20.99
 -1 5 -7 302.16 20.37
 -1 5 -7 322.5 10.61
 1 5 -7 293.73 10.31
 1 5 7 302.55 10.16
 1 6 -7 519.48 27.13
 -1 6 -7 505.5 26.85
 1 7 -7 630.7 30.75
 -1 7 -7 606.09 30.26
 1 8 -7 491.31 27.61
 -1 8 -7 500.67 27.76
 1 9 -7 358.22 24.18
 -1 9 -7 339.96 23.18
 1 10 -7 291.19 22.7
 -1 10 -7 338.52 24.37
 1 11 -7 172.92 18.3
 -1 11 -7 182.85 18.83
 -1 12 -7 211.99 20.34
 1 12 -7 217.29 20.55
 -1 13 -7 193.89 19.41
 1 13 -7 210.44 20.82
 -1 14 -7 205.92 21.11
 1 14 -7 225.29 21.99
 1 -12 8 2.58 8.54
 -1 -12 8 15.53 9.71
 1 -11 8 12.96 8.83
 -1 -11 8 8.21 8.09
 1 -10 8 28.85 9.84
 -1 -10 8 -2.36 8.17
 -1 -9 8 10.74 8.56
 1 -9 8 1.08 7.73
 1 -8 8 -2.69 6.75
 -1 -8 8 11.83 8.03
 -1 -8 -8 -6.8 8.26
 1 -8 -8 0.19 8.15
 1 -7 8 3.43 6.98
 -1 -7 8 9.09 7.32
 1 -7 -8 7.36 8.24
 -1 -7 -8 13.69 8.97
 -1 -6 8 10.59 7.61
 1 -6 8 20.05 8.57
 -1 -6 -8 6.49 8.93
 1 -6 -8 23.95 9.79
 1 -5 8 23.97 7.96
 -1 -5 8 5.32 6.15
 -1 -5 -8 22.89 8.55
 1 -5 -8 8.18 7.22
 -1 -4 8 1.1 7.28
 1 -4 8 13.09 7.82
 1 -4 -8 11.55 7.73
 -1 -4 -8 1.19 6.79
 1 -3 8 0.49 6.85
 -1 -3 8 16.36 6.76
 -1 -3 -8 2.74 6.41
 1 -3 -8 2.83 5.96
 -1 -2 -8 7.2 7.5
 1 -2 -8 6.65 7.28
 1 -2 8 2.99 6.16
 -1 -2 8 2.79 5.7
 -1 -1 -8 12.4 8.69
 1 -1 -8 23.17 8.81
 1 -1 8 25.8 8.23
 -1 -1 8 8.69 5.43
 1 0 -8 32.56 9.22
 -1 0 -8 34.98 9.8
 -1 0 8 24.12 7.47
 1 0 8 31.59 8.53
 -1 1 -8 6.76 7.46
 1 1 -8 12.79 8.18
 -1 1 8 11.6 5.41
 -1 2 -8 16.55 8.2
 1 2 -8 4.63 6.56
 -1 2 8 3.14 5.32
 -1 3 -8 5.52 6.41
 1 3 -8 -0.56 5.46
 -1 3 8 4.53 5.65
 1 4 -8 14.47 8.76
 -1 4 -8 9.23 7.92
 -1 5 -8 13.64 7.79
 1 5 -8 1.69 7.18
 1 6 -8 20.83 8.39
 -1 6 -8 10.28 8.36
 1 7 -8 8.04 7.91
 -1 7 -8 18.03 9.39
 -1 8 -8 13.7 9.23
 1 8 -8 1.87 7.49
 -1 9 -8 5.47 7.09
 1 9 -8 -8.12 7.54
 -1 10 -8 8.76 8.69
 1 10 -8 18.88 9.61
 1 11 -8 -2.98 9.22
 -1 11 -8 -0.28 9.53
 -1 12 -8 -19.15 9.25
 1 12 -8 3.28 7.81
 -1 -10 9 96.08 15.93
 -1 -9 9 131.43 17.02
 1 -9 9 130.12 17.54
 1 -8 9 140.91 17.64
 -1 -8 9 143.97 18.32
 -1 -8 -9 128.28 17.09
 1 -8 -9 112.03 16.05
 1 -7 9 222.1 20.85
 -1 -7 9 241.48 21.78
 -1 -7 -9 217.77 21.52
 1 -7 -9 255.37 22.8
 -1 -6 9 130.56 16.86
 1 -6 9 154.54 18.02
 1 -6 -9 136.58 17.55
 -1 -6 -9 190.37 20.42
 -1 -5 9 127.41 15.49
 1 -5 9 159.94 17.24
 -1 -5 -9 114.57 15.16
 1 -5 -9 159.71 17.59
 -1 -4 9 100.35 13.26
 1 -4 9 109.72 14.68
 1 -4 -9 129.44 15.63
 -1 -4 -9 143.43 16.37
 1 -3 9 136.88 15.59
 -1 -3 9 125.68 14.81
 -1 -3 -9 172.57 18.65
 1 -3 -9 158.05 17.52
 -1 -2 -9 161.52 17.98
 1 -2 -9 158.31 18.05
 -1 -2 9 123.05 14.38
 1 -2 9 159 16.55
 -1 -1 9 269.7 20.02
 1 -1 9 246.35 19.64
 -1 -1 -9 266.09 22.02
 1 -1 -9 278.16 22.13
 -1 0 9 237.18 18.81
 1 0 9 212.36 18.27
 1 0 -9 249.1 20.9
 -1 0 -9 261.31 21.75
 -1 1 -9 246.49 21.1
 1 1 9 245.58 19.16
 -1 1 9 250.46 19.28
 1 1 -9 277.96 22.08
 1 2 -9 163.41 17.96
 -1 2 -9 140.35 16.25
 1 2 9 128.11 14
 -1 2 9 149.04 14.49
 -1 3 -9 132.23 15.8
 1 3 -9 153.48 17.03
 -1 3 9 127.58 13.43
 -1 4 -9 115.32 14.58
 1 4 -9 144.69 16.96
 -1 4 9 143.19 14.23
 -1 5 -9 119.35 15.55
 1 5 -9 116.33 15.39
 -1 5 9 109.98 12.27
 1 6 -9 165.98 17.51
 -1 6 -9 163.94 18
 1 7 -9 270.94 22.54
 -1 7 -9 257.25 22.39
 1 8 -9 134.1 17.78
 -1 8 -9 146.1 18.07
 1 9 -9 113.32 16.38
 -1 9 -9 147.11 18.58
 1 10 -9 58.64 13.22
 -1 10 -9 94.61 16.66
 1 -6 10 62.42 12.06
 -1 -6 10 74.81 13.67
 -1 -6 -10 92.11 15.75
 1 -6 -10 109.9 17.12
 1 -5 10 73.44 13.91
 -1 -5 10 62.99 13.02
 -1 -5 -10 71.76 14.15
 1 -5 -10 56.62 13.14
 1 -4 10 134.11 16.52
 -1 -4 10 116.59 15.48
 -1 -4 -10 122.47 17.64
 1 -4 -10 151.33 18.94
 1 -3 10 43.32 10.28
 -1 -3 10 37.35 9.9
 1 -3 -10 45.13 10.8
 -1 -3 -10 42.91 11.14
 1 -2 10 100.34 14.71
 -1 -2 10 71.31 11.98
 -1 -2 -10 105.82 15.88
 1 -2 -10 75.57 14.75
 -1 -1 -10 104.73 15.09
 1 -1 -10 114.45 16.82
 -1 -1 10 95.06 13.73
 1 -1 10 98.23 13.94
 -1 0 -10 83.32 14.11
 1 0 -10 99.89 15.29
 -1 0 10 93.33 12.92
 1 0 10 104.44 14.07
 -1 1 -10 117.12 16.07
 1 1 -10 104.11 15.18
 1 1 10 97.46 13.3
 -1 1 10 106.58 14.25
 1 2 -10 104.8 15.54
 -1 2 -10 133.46 16.99
 -1 2 10 75.64 10.75
 1 2 10 69.39 11.68
 -1 3 -10 56.22 12.3
 1 3 -10 56.8 12.4
 -1 3 10 63.54 10.91
 1 3 10 56.97 10.79
 1 4 -10 132.65 17.17
 -1 4 -10 109.03 15.11
 -1 4 10 142.81 15.53
 1 4 10 119.35 14.98
 -1 5 -10 75.23 14.39
 1 5 -10 40.32 11.64
 -1 5 10 57.43 10.82
 -1 6 -10 82.53 14.12
 1 6 -10 73.12 14.26
 -1 6 10 80.23 12.38
 -1 -2 11 24.34 10.03
 1 -1 11 32.41 11.18
 -1 -1 11 15.66 8.64
 -1 0 11 0.7 7.6
 1 0 11 -7.38 8.63
 -1 1 11 39.89 10.34
 1 1 11 15.2 9.13
 -1 2 11 21.23 9.43
 1 2 11 18.43 8.73
 -1 3 11 9.53 6.76
 1 3 11 8.58 8.03
 1 4 11 19.94 10.23
 -1 4 11 3.34 6.89
 1 5 11 38.22 9.67
 -2 -19 0 272.45 23.43
 2 -19 0 312.42 22.35
 -2 -18 0 1.73 6.8
 2 -18 0 10.3 6.23
 2 -17 0 574.29 28.59
 -2 -17 0 589.78 31.1
 -2 -16 0 -6.96 7.15
 2 -16 0 -5.21 5.63
 -2 -15 0 679.36 31.22
 2 -15 0 691.44 28.93
 2 -14 0 -4.57 5.31
 -2 -14 0 -6.81 5.08
 -2 -13 0 1127.91 38.77
 2 -13 0 1194.84 36.68
 2 -12 0 3.31 3.54
 -2 -12 0 -6.03 4.56
 -2 -11 0 1074.38 34.53
 2 -11 0 1113.9 32.37
 -2 -10 0 -2.86 4.1
 -2 -9 0 1908.08 46.65
 2 -9 0 1934.76 43.54
 2 -8 0 3.06 2.04
 2 -7 0 4278.28 77.2
 2 -6 0 -0.39 1.49
 -2 -6 0 -0.37 2.45
 2 -5 0 1573.67 31.2
 2 -4 0 5.67 1.27
 2 -4 0 7.4 1.49
 -2 -3 0 6983.96 114.41
 2 -3 0 6674.97 108.52
 -2 -3 0 6732.26 110.99
 2 -3 0 6833.03 108.57
 -2 -2 0 0.19 1.3
 -2 -2 0 -0.33 0.76
 2 -2 0 0.26 0.52
 -2 -1 0 6522.09 106.25
 -2 -1 0 6414.28 103.88
 2 1 0 6417.83 103.63
 2 1 0 6401.14 103.12
 2 2 0 0.15 1.05
 2 2 0 -0.18 0.76
 2 3 0 6990.01 115.56
 -2 3 0 6967.79 111.84
 -2 4 0 8.67 1.48
 -2 5 0 1628.98 31.62
 -2 6 0 0.53 1.48
 -2 7 0 4304.38 76.84
 2 8 0 2.47 2.41
 -2 8 0 1.72 1.87
 2 9 0 2054.5 47.92
 -2 9 0 1987.9 43.61
 2 10 0 -3.83 3.16
 -2 10 0 -3.03 2.74
 -2 11 0 1107.35 30.95
 -2 12 0 -4.12 3.2
 -2 -19 1 3.83 7.63
 -2 -19 -1 4.72 7.5
 2 -19 -1 8.11 7.02
 2 -18 -1 55 10.78
 -2 -18 1 59.3 11.56
 -2 -18 -1 54.37 10.79
 2 -17 -1 37.96 8.55
 2 -17 1 15.7 6.5
 -2 -17 -1 7.19 6.71
 -2 -17 1 26.08 9.64
 2 -16 1 101.54 12.41
 -2 -16 -1 83.71 12.32
 -2 -16 1 90.23 12.78
 2 -16 -1 99.1 11.77
 2 -15 1 21.21 5.29
 -2 -15 1 33.26 8.71
 -2 -15 -1 39.7 8.84
 2 -15 -1 31.24 7.44
 2 -14 1 130.02 12.26
 2 -14 -1 125.73 11.84
 -2 -14 1 121.63 12.94
 -2 -14 -1 134.3 13.22
 -2 -13 1 165.64 9.72
 -2 -13 1 166.71 13.93
 2 -13 1 141.76 11.67
 2 -13 -1 159.82 12.36
 -2 -13 -1 127.92 12.57
 -2 -12 1 173.47 9.31
 2 -12 1 166.37 11.82
 -2 -12 -1 172.11 13.35
 2 -12 -1 161.63 11.82
 -2 -12 1 164.32 13.49
 -2 -11 1 108.27 7.08
 -2 -11 1 109.46 10.61
 2 -11 -1 117.45 9.73
 -2 -11 -1 117.03 10.76
 2 -11 1 109.25 9.17
 -2 -10 1 213.85 9.41
 -2 -10 -1 200.18 13.35
 -2 -10 1 163.03 12.45
 -2 -9 1 0.54 1.71
 -2 -9 -1 -2.08 3.52
 -2 -9 1 1.97 3.48
 -2 -8 1 472.56 13.64
 2 -8 1 431.54 16.19
 2 -8 -1 452.97 16.19
 2 -8 1 444.51 16.07
 2 -7 1 420.96 15.23
 -2 -7 1 468.33 12.93
 2 -7 1 442.31 15.07
 -2 -6 1 456.04 12.12
 2 -6 1 434.16 14.36
 -2 -6 1 433.32 16.15
 2 -6 1 418.87 14.02
 2 -5 1 6.54 2.13
 -2 -5 1 6.13 1.51
 2 -5 1 4.26 1.83
 2 -4 1 544.05 14.92
 -2 -3 1 5360.11 90.79
 -2 -3 -1 5136.08 90.65
 2 -3 1 5277.46 88.76
 -2 -2 1 1105.84 23.38
 -2 -2 -1 1066.56 23.26
 2 -2 1 1059.26 20.08
 -2 -2 1 1071.91 22.99
 2 -1 1 2.33 0.95
 -2 -1 1 0.26 0.87
 -2 -1 1 1.14 0.97
 -2 -1 -1 1.39 1
 2 -1 1 0.9 0.8
 -2 -1 1 1.69 1.04
 -2 -1 -1 2.11 1
 2 -1 -1 0.94 0.85
 -2 0 -1 1026.39 19.76
 -2 0 1 1007.11 19.67
 2 0 1 1004.92 19.71
 2 0 1 1004.58 20.84
 -2 0 1 1003.72 20.75
 2 0 -1 1013.68 20.87
 -2 0 -1 1000.58 20.65
 2 0 -1 1039.82 19.11
 -2 0 -1 1011.64 20.31
 -2 0 1 982.61 19.08
 2 0 -1 1021.78 19.67
 2 1 -1 2.21 0.98
 -2 1 1 1.45 0.88
 -2 1 -1 -0.05 0.97
 2 1 1 0.23 0.76
 2 1 -1 0.47 1.01
 2 1 1 0.49 0.96
 2 1 -1 2.65 1.04
 -2 1 -1 1.61 0.83
 2 2 1 1041.58 23.17
 2 2 -1 1076.83 23.25
 -2 2 -1 1076.19 22.17
 2 2 -1 1093.01 22.26
 2 2 -1 1088.68 23.12
 -2 2 1 1066.56 22.25
 2 2 1 1088.54 22.24
 2 3 -1 5298.35 92
 2 3 1 5220.94 91.65
 2 3 -1 5234.03 86.91
 -2 3 -1 5416.83 87.47
 2 3 -1 5213.85 90.71
 2 3 1 5433.93 90.33
 -2 3 1 5366.16 90.3
 2 4 -1 540.18 16.96
 2 4 1 563.57 17.05
 -2 4 -1 585.04 15.54
 -2 4 -1 572.02 13.99
 2 4 -1 550.03 16.23
 2 5 1 7.44 2.72
 2 5 -1 8.96 2.97
 -2 5 1 3.48 1.16
 -2 5 -1 6 2.09
 2 5 -1 3.18 1.86
 -2 5 -1 5.92 1.72
 2 5 -1 3.28 2.07
 2 6 -1 480.05 17.94
 2 6 1 457.09 17.58
 -2 6 -1 458.11 14.96
 -2 6 1 446.85 12.59
 2 6 -1 465.19 16.41
 2 6 -1 451.45 16.19
 -2 6 -1 477.69 14.2
 2 7 -1 468.92 19.15
 2 7 1 515.75 19.93
 2 7 -1 483.82 17.71
 -2 7 1 465.55 13.9
 -2 7 -1 473.22 15.95
 2 7 -1 453.14 17.17
 -2 7 -1 463.36 15.06
 2 8 -1 469.56 20.12
 -2 8 1 473.45 15.03
 -2 8 -1 464.02 16.68
 2 8 -1 454.84 17.89
 2 8 -1 437.42 17.85
 -2 8 -1 451.02 15.67
 -2 9 1 0.43 1.82
 2 9 -1 1.43 2.88
 -2 9 -1 -0.52 2.17
 2 9 -1 -4 3.03
 -2 10 1 225.21 11.23
 -2 10 -1 230.34 12.52
 -2 11 1 117.18 8.51
 -2 11 -1 108.15 9.15
 -2 12 1 172.85 11.13
 -2 13 1 162.17 11.44
 -2 -19 -2 129.55 16.73
 2 -19 -2 158.7 16.84
 -2 -18 -2 0.63 7.45
 2 -18 -2 -2.62 6.29
 2 -17 -2 176.36 16.15
 -2 -17 -2 179.36 17.77
 2 -16 -2 41.05 7.82
 -2 -16 -2 47.05 10.7
 -2 -15 2 351.31 22.75
 2 -15 -2 320.04 19.9
 -2 -15 -2 316.67 21.35
 -2 -14 2 36.44 8.37
 -2 -14 -2 37.16 8.07
 2 -14 -2 30.34 6.89
 -2 -13 -2 307.74 19.58
 -2 -13 2 342.19 20.65
 2 -13 -2 317.96 18.3
 -2 -12 2 29.26 6.84
 -2 -12 -2 25.96 6.46
 2 -12 -2 36.06 6.47
 -2 -11 -2 580.77 25.28
 2 -11 -2 600.72 23.44
 -2 -11 2 656.57 26.57
 2 -10 2 47.23 6.39
 -2 -10 -2 57.09 7.73
 -2 -10 2 46.9 7.05
 2 -9 2 740.76 25.09
 -2 -9 2 785.72 27.1
 2 -8 2 88.86 7.74
 -2 -8 2 86.55 8.35
 2 -7 2 723.17 22.7
 2 -6 2 200.08 10.38
 -2 -6 2 198.15 11.1
 2 -5 2 1760.92 39.51
 -2 -5 2 1822.04 40.66
 -2 -4 2 3.67 2
 2 -4 2 5.49 2.5
 2 -3 2 1005.55 23.75
 -2 -3 2 985.82 23.67
 -2 -3 2 929.58 22.41
 -2 -3 2 935.46 23.78
 2 -3 2 949.51 23.84
 -2 -3 -2 936.12 23.84
 2 -3 -2 920.04 23.63
 -2 -2 2 0.45 1.62
 2 -2 2 -0.19 1.31
 -2 -2 2 2.44 1.38
 -2 -2 -2 0.61 1.5
 -2 -2 2 -1.22 1.75
 -2 -2 -2 0.29 1.91
 2 -2 -2 -0.74 1.83
 2 -1 2 2147.56 41.05
 -2 -1 2 2220.74 41.26
 -2 -1 2 2121.92 38.24
 -2 -1 -2 1997.94 38.05
 -2 -1 2 2041.98 40.12
 2 -1 -2 2133.59 40.94
 -2 -1 -2 2100.96 40.85
 2 0 2 3626.74 64.77
 -2 0 2 3749.49 64.96
 -2 0 -2 3478.76 61.67
 -2 0 2 3704.16 61.79
 -2 0 2 3697.19 63.15
 2 0 -2 3736.26 63.02
 -2 0 -2 3600.41 64.7
 2 0 -2 3531.48 64.67
 -2 1 -2 2049.88 40.96
 2 1 -2 2127.73 41.02
 2 1 -2 2119.85 38.71
 2 1 2 2018.64 38.43
 -2 1 2 2202.22 38.55
 2 1 -2 2144.65 40.18
 -2 1 2 2092.11 41.08
 2 1 2 2183.7 41.35
 -2 2 -2 0.11 1.58
 -2 2 2 2.38 1.68
 2 2 2 0.33 1.47
 2 2 -2 1.1 1.63
 2 2 -2 2.66 1.62
 2 2 2 -0.12 1.26
 2 2 -2 0.44 1.1
 -2 2 -2 0.03 0.87
 -2 3 -2 963.47 23.66
 2 3 -2 966.44 23.7
 2 3 -2 871.37 22.2
 2 3 2 961.01 22.5
 -2 3 -2 922.71 18.3
 2 3 2 999.66 23.65
 2 3 -2 957.5 24.2
 -2 3 2 961.14 23.46
 2 4 2 8.43 2.56
 2 4 -2 4.39 2.13
 -2 4 -2 5.97 2.52
 2 4 -2 4.94 2.66
 2 4 -2 5.63 1.99
 -2 4 2 1.27 2.12
 2 4 2 3.2 2.1
 -2 5 -2 1851.58 40.85
 2 5 -2 1889.55 41.44
 2 5 -2 1768.97 41.23
 2 5 2 1869.71 40.99
 2 5 -2 1827.48 33.34
 2 5 -2 1922.15 41.54
 -2 5 -2 1819.92 38.18
 2 5 2 1831.92 40.74
 -2 5 2 1920.41 41.33
 -2 6 -2 179 10.45
 2 6 -2 203.34 11
 2 6 -2 200.05 11.38
 2 6 2 215.06 11.35
 -2 6 -2 208.01 10.62
 -2 6 -2 207.02 9.59
 2 6 2 189.01 10.75
 2 6 -2 186.26 10.63
 -2 6 2 200.43 11.31
 -2 7 -2 675.98 23.54
 2 7 -2 892.32 26
 2 7 -2 802.2 26.18
 2 7 -2 816.12 25.09
 -2 7 -2 779.56 23.52
 -2 7 -2 743.7 21.66
 2 7 -2 732.83 23.83
 2 7 2 767.23 24.63
 2 8 -2 94.42 9.05
 2 8 -2 97.97 8.53
 -2 8 -2 101.01 8.08
 -2 8 -2 92.57 7.23
 -2 8 2 103.45 8.92
 2 8 2 89.85 8.45
 2 8 -2 96.2 8.25
 -2 9 -2 797.71 25.74
 -2 9 -2 800.82 24.46
 -2 10 -2 56.65 6.74
 -2 10 2 59.59 5.75
 -2 10 -2 58.17 6.27
 -2 11 2 600.62 20.4
 -2 12 2 41.77 5.53
 -2 13 2 369.98 16.8
 2 17 -2 168.21 17.56
 -2 17 -2 149.85 16.93
 2 18 -2 13.92 9.27
 -2 18 -2 2.72 8.13
 2 -19 -3 3.49 6.69
 2 -18 -3 285.36 21.17
 -2 -18 -3 229.74 20.92
 2 -17 -3 -4.72 6.31
 -2 -17 -3 3.08 7.09
 -2 -16 -3 387.91 25.18
 2 -16 -3 367.47 23.7
 -2 -15 -3 -0.71 5.48
 2 -15 -3 2.25 5.33
 2 -14 -3 641.06 28.7
 -2 -14 -3 598.14 29.73
 -2 -13 -3 9.09 6.44
 2 -13 -3 2.84 4.9
 -2 -12 -3 791.73 31.85
 2 -12 3 761.85 30.05
 2 -11 3 21.47 6.17
 2 -10 3 1416.25 40.89
 -2 -9 3 -9.36 5.39
 2 -9 3 5.36 4.02
 2 -8 3 1113.96 33.04
 -2 -8 3 1051.43 33
 2 -7 3 12.56 3.66
 -2 -7 3 8.04 3.92
 2 -6 3 2252.56 50.13
 -2 -6 3 2139.61 50.54
 2 -5 3 102.09 8.17
 -2 -5 3 105.08 8.42
 -2 -4 3 3434.95 66.15
 2 -4 3 3340.43 65.94
 2 -4 3 3271.88 66.56
 -2 -4 3 3305.77 66.32
 2 -4 -3 3352.02 66.65
 -2 -4 -3 3235.35 66.34
 2 -3 3 7.87 2.5
 -2 -3 3 7.42 2.4
 2 -3 3 7.81 3.04
 -2 -3 3 6.06 2.66
 2 -3 -3 5.54 2.74
 -2 -3 -3 6.6 2.63
 -2 -2 -3 2118.21 39.9
 2 -2 3 2216.56 45.9
 -2 -2 3 2234.15 46.04
 -2 -2 3 2118.23 39.87
 -2 -2 3 2115.27 45
 2 -2 -3 2140.79 45.78
 -2 -2 -3 2099.51 45.49
 2 -1 -3 13.51 3.33
 -2 -1 -3 6.17 2.39
 2 -1 3 4.61 2.07
 -2 -1 3 8.62 2.53
 -2 -1 3 6.1 1.46
 -2 -1 -3 4.57 1.42
 -2 -1 3 5.46 2.52
 2 0 3 4515.34 80.62
 -2 0 3 4459.54 80.57
 -2 0 -3 4383.43 72.9
 -2 0 3 4376.07 72.95
 -2 0 3 4343.57 78.06
 -2 0 -3 4317.39 80.28
 2 0 -3 4291.33 80.32
 2 1 3 9.65 2.99
 -2 1 -3 6.32 2.62
 -2 1 3 8.88 2.76
 2 1 -3 3.04 2.41
 -2 1 -3 5.96 1.58
 -2 1 3 6.28 1.48
 2 1 3 7.46 1.44
 2 1 -3 5.96 1.48
 -2 1 3 4.94 1.91
 2 2 -3 2155.14 46.09
 -2 2 -3 2057.97 45.67
 2 2 -3 2146.25 41.07
 2 2 3 2188.05 40.87
 2 2 -3 2235.54 45.22
 -2 2 3 2241.6 46.14
 2 2 3 2266.25 46.03
 2 3 -3 4.67 2.98
 -2 3 3 9.84 2.67
 -2 3 -3 1.91 2.49
 2 3 3 9.59 2.63
 2 3 -3 10.1 2.27
 2 3 3 6.56 1.64
 2 3 -3 8.18 2.45
 2 4 -3 3380.34 67.1
 -2 4 -3 3313.57 66.69
 2 4 3 3380.05 63.03
 2 4 -3 3371.09 63.5
 -2 4 -3 3346.88 56.7
 -2 4 3 3417.67 66.56
 2 4 3 3273.22 66.22
 2 5 3 108.35 7.64
 2 5 -3 112.21 7.76
 -2 5 -3 105.62 8.41
 2 5 -3 108.44 8.65
 2 5 -3 104.37 8.11
 2 5 3 101.06 7.94
 -2 6 -3 2240.55 51.42
 2 6 -3 2320 52.23
 2 6 -3 2525.52 52.09
 2 6 3 2291.63 50.27
 2 6 -3 2244.24 39.92
 -2 6 -3 2271.5 49.64
 2 6 -3 2231.03 51.36
 2 6 3 2342.94 52.01
 2 7 -3 15.27 4
 -2 7 -3 9.14 3.72
 2 7 -3 10.76 4.4
 2 7 -3 12.42 3.87
 -2 7 -3 14.95 3.75
 2 7 3 13.24 3.89
 -2 7 3 12.52 4.33
 2 8 3 1175.18 34.27
 2 8 -3 1131.81 34.55
 -2 8 -3 1093.8 33.7
 2 8 -3 1061.94 33.73
 -2 8 -3 1121.66 31.24
 2 9 -3 -1.25 3.89
 -2 9 -3 0.57 3.7
 -2 9 -3 1.45 2.99
 -2 10 -3 1448.66 43.02
 2 10 -3 1455.54 43.3
 -2 11 -3 33.9 7.95
 2 11 -3 24.65 7.68
 -2 12 -3 744.25 31.45
 2 12 -3 745 31.7
 -2 12 3 790.42 25.03
 -2 13 -3 -7.23 6.46
 2 13 -3 -1.08 5.73
 -2 14 -3 582.8 29.43
 2 14 -3 572.31 29.44
 2 15 -3 13.13 7.8
 -2 15 -3 -4.9 7.16
 2 16 -3 366.24 25.79
 -2 16 -3 392.96 26.7
 -2 17 -3 7.75 8.84
 2 17 -3 0.65 6.91
 2 18 -3 283.01 24.31
 2 -18 -4 6.12 7.3
 -2 -18 -4 10.88 8.2
 2 -17 -4 7.36 7.37
 -2 -17 -4 -1.5 7.43
 -2 -16 -4 6.19 7.72
 2 -16 -4 -0.17 6.77
 -2 -15 -4 0.74 6.3
 2 -15 -4 5.91 6.73
 -2 -14 -4 13.51 7.72
 2 -13 4 8.11 5.99
 2 -12 4 48.49 8.78
 2 -11 4 3.87 4.88
 -2 -10 4 46.28 8.23
 2 -10 4 42.83 7.94
 -2 -9 4 5.28 4.59
 2 -9 4 4.41 4.84
 2 -8 4 121.13 10.8
 -2 -8 4 119.43 11.37
 -2 -7 4 -4.17 4.47
 2 -7 4 2.86 3.7
 2 -6 4 -1.68 4.07
 -2 -6 4 0.19 3.57
 2 -5 4 -1.82 3.26
 -2 -5 4 6.79 3.71
 2 -5 4 -5.71 4.43
 -2 -5 4 1.43 3.73
 -2 -5 -4 -4.97 4.07
 2 -5 -4 5.38 4.06
 2 -4 4 0.1 2.2
 -2 -4 4 1.17 3.53
 2 -4 4 3.67 3.11
 -2 -4 -4 2.14 3.58
 2 -4 -4 7.95 4.14
 2 -3 4 0.34 2.26
 -2 -3 4 -2.09 3.27
 2 -3 4 -0.63 4.08
 2 -3 -4 0.81 3.51
 -2 -3 -4 6.75 4.55
 2 -2 4 729.05 23.6
 -2 -2 4 691.56 22.61
 2 -2 -4 662.16 23.01
 -2 -2 -4 676.23 23.23
 2 -1 -4 1.77 2.87
 -2 -1 4 -0.49 2.44
 2 -1 4 -1.26 3.07
 -2 -1 -4 1.67 2.86
 -2 -1 4 3.57 1.41
 -2 -1 4 2.74 2.74
 2 0 4 215.43 11.86
 -2 0 4 224.71 12.12
 -2 0 4 240.58 6.6
 -2 0 -4 222.29 6.36
 -2 0 4 219.78 11.28
 -2 0 -4 226.9 12.16
 2 0 -4 234.05 12.42
 2 1 -4 -2.25 3.01
 2 1 4 -1.58 2.41
 -2 1 4 -1.06 2.63
 -2 1 -4 0 3.18
 -2 1 4 -0.49 2.58
 -2 1 -4 1.85 1.26
 -2 1 4 1.12 1.29
 -2 2 -4 666.33 22.69
 2 2 4 685.81 22.42
 2 2 -4 676.53 22.77
 2 2 -4 668.48 16.25
 2 2 4 649.51 16.11
 2 3 -4 2.04 3.75
 -2 3 -4 6.19 3.66
 2 3 4 -0.42 1.94
 2 3 4 2.72 1.8
 2 3 -4 -0.31 1.77
 2 4 -4 0.61 3.67
 2 4 4 3.38 3.22
 2 4 4 -3.1 2.51
 2 4 -4 -1.92 2.2
 2 5 4 4.4 2.61
 -2 5 4 -2.5 2.44
 2 5 -4 4.43 4.57
 -2 5 -4 1.57 3.95
 -2 5 -4 -0.34 1.18
 2 5 4 -0.19 2.44
 2 5 -4 -4.89 2.93
 2 6 -4 5.89 3.37
 2 6 4 0.32 2.54
 -2 6 -4 5.07 4.82
 2 6 -4 -2.01 3.89
 -2 7 -4 3.8 3.78
 2 7 -4 -0.54 3.83
 2 7 -4 -5.68 4.44
 2 7 -4 0.46 1.07
 -2 7 -4 0.81 2.53
 2 8 -4 112.65 10
 2 8 4 141.88 10.62
 -2 8 -4 112.2 10.44
 2 8 -4 125.33 11.89
 -2 8 -4 123.79 10.01
 -2 9 -4 2.82 4.57
 2 9 -4 6.31 4.25
 2 10 -4 58.08 9.48
 -2 10 -4 47.54 8.28
 -2 11 -4 1.65 4.67
 2 11 -4 -1.72 5.88
 2 12 -4 50.58 9.38
 -2 12 -4 47.5 9.24
 -2 13 -4 -3.19 6.6
 2 13 -4 -4.77 7.26
 -2 14 -4 -0.22 5.95
 2 14 -4 -1.73 6.63
 -2 15 -4 3.12 6.84
 2 15 -4 17.8 8.24
 -2 16 -4 2.95 6.85
 2 16 -4 23.37 10.72
 2 17 -4 -4.6 8.04
 -2 17 -4 3.07 7.45
 2 -18 -5 223.73 21.07
 -2 -17 -5 2.62 7.01
 2 -17 -5 7.1 8.11
 -2 -16 -5 254.56 22.22
 2 -16 -5 248.55 20.84
 2 -14 5 315.43 22.65
 2 -13 5 4.06 6.62
 2 -12 5 598.7 29.62
 2 -11 5 0.46 5.32
 -2 -11 5 2.56 5.75
 -2 -10 5 513.61 26.63
 2 -10 5 533.59 26.45
 -2 -9 5 11.54 6.37
 2 -9 5 22.91 7.53
 -2 -8 5 920.66 34.51
 2 -8 5 955.04 34.64
 2 -7 5 5.97 4.77
 -2 -7 5 15.22 6.41
 -2 -6 5 931.08 32.72
 2 -6 5 865.29 31.61
 2 -6 -5 911.55 32.6
 -2 -6 -5 885.74 32.27
 -2 -5 5 5.97 4.89
 2 -5 5 2.68 3.54
 2 -5 -5 7.27 4.79
 -2 -5 -5 10.29 5.32
 -2 -4 5 1268.54 37.84
 2 -4 5 1294.21 38.38
 2 -4 -5 1306.45 38.7
 -2 -4 -5 1281.6 38.49
 -2 -3 5 1.27 3.73
 2 -3 5 2.28 4.19
 2 -3 -5 9.25 4.44
 -2 -3 -5 -3.37 4.48
 -2 -2 5 1911.35 47.94
 2 -2 5 1923.84 47.79
 -2 -2 5 1776.7 45.69
 -2 -2 -5 1796.84 47.04
 2 -2 -5 1800.8 47.2
 -2 -1 5 46.43 6.59
 2 -1 -5 46.73 7.03
 -2 -1 -5 43.17 6.49
 2 -1 5 40.48 6.13
 -2 -1 5 43.67 6.28
 2 0 5 892.03 28.56
 -2 0 5 890.22 28.74
 -2 0 5 816.62 26.29
 -2 0 -5 815.96 28.12
 2 0 -5 788.67 27.73
 2 1 -5 31.47 5.77
 2 1 5 41.79 6.11
 -2 1 5 42.33 6.53
 -2 1 -5 39.45 6.83
 -2 1 5 30.85 5.15
 -2 2 -5 1776 45.99
 2 2 5 1900.77 46.45
 -2 2 5 1898.23 46.59
 2 2 -5 1778.5 45.88
 2 2 5 1757.33 32.73
 -2 2 -5 1786.56 32.86
 -2 2 5 1640.23 32.29
 2 2 -5 1864.44 33.02
 -2 3 -5 -1.04 3.55
 2 3 -5 -0.74 3.25
 2 3 5 -0.46 1.59
 2 3 -5 1.12 1.62
 -2 4 -5 1276.76 38.3
 2 4 -5 1257.96 38.21
 2 4 5 1406.31 30.72
 2 4 -5 1338.53 30.78
 2 5 -5 10.53 5.27
 -2 5 -5 3.9 4.2
 -2 5 -5 5.79 2.16
 2 5 -5 8.64 3.11
 2 5 5 7.9 2.8
 -2 6 -5 912.52 32.45
 2 6 -5 933.27 32.81
 -2 6 -5 969.28 20.28
 2 6 5 972.31 27.16
 2 6 -5 926.43 27.62
 2 7 -5 8.87 3.71
 2 7 5 14.46 3.95
 2 7 -5 17.82 5.92
 -2 7 -5 4.95 4.51
 2 8 -5 984.09 32.28
 2 8 -5 982.71 35.66
 -2 8 -5 952.67 35.21
 -2 9 -5 14.43 6.95
 2 9 -5 7.57 5.85
 -2 10 -5 530.75 26.79
 2 10 -5 572.43 27.87
 -2 11 -5 0.35 6.62
 2 11 -5 19.1 8.15
 -2 12 -5 627.77 31.34
 2 12 -5 665.02 32.54
 2 13 -5 9.65 8.9
 -2 13 -5 16.86 8.29
 -2 14 -5 343.4 24.51
 2 14 -5 337.77 24.59
 -2 15 -5 21.26 9.96
 2 15 -5 7.77 9.6
 -2 16 -5 235.4 22.02
 2 16 -5 237.05 22.1
 2 -17 -6 145.81 17.84
 2 -15 6 136.72 16.35
 2 -14 6 -8.57 6.45
 2 -13 6 233.14 20.33
 2 -12 6 11.86 7.72
 -2 -12 6 -4.9 7.55
 -2 -11 6 289.14 21.88
 2 -11 6 288.28 21.32
 -2 -10 6 33.2 8.8
 2 -10 6 40.74 9.21
 -2 -9 6 378.6 23.59
 2 -9 6 380.26 23.16
 2 -8 6 50.37 9.14
 -2 -8 6 44.84 9.07
 -2 -7 6 604.08 28.4
 2 -7 6 522.96 26.44
 -2 -7 -6 553.32 27.55
 2 -7 -6 571.06 27.85
 2 -6 6 6.59 4.69
 -2 -6 6 5.28 6.12
 -2 -6 -6 10.66 5.74
 2 -6 -6 19.9 7.52
 2 -5 6 536.15 24.97
 -2 -5 6 492.69 24.4
 -2 -5 -6 552.95 26.03
 2 -5 -6 545.08 25.86
 2 -4 6 130.82 12.39
 -2 -4 6 111.56 11.19
 2 -4 -6 125.92 12.4
 -2 -4 -6 130.51 12.7
 2 -3 6 784.46 30.16
 -2 -3 6 799.69 29.94
 -2 -3 -6 816.24 31.27
 2 -3 -6 783.09 30.61
 2 -2 -6 4.34 4.95
 -2 -2 -6 6.89 5.91
 -2 -2 6 6.62 4.5
 2 -2 6 15.24 6.21
 -2 -1 6 727.94 27.24
 -2 -1 -6 713.42 28.35
 2 -1 -6 737.61 28.89
 2 0 -6 3.8 4.67
 -2 0 -6 -6.21 5.68
 -2 0 6 1.91 3.92
 -2 1 6 698.26 25.99
 -2 1 -6 737.81 28.55
 2 1 -6 779.32 29.14
 2 2 -6 7.1 4.54
 -2 2 -6 11.13 5.24
 -2 2 6 4.37 3.37
 -2 3 -6 781.42 29.93
 2 3 -6 785.26 29.99
 -2 3 6 795.34 16.99
 -2 3 6 690.05 16.54
 -2 3 -6 863.25 17.57
 2 3 6 761.85 16.93
 2 3 -6 834.55 17.5
 -2 3 -6 813.01 17.17
 2 4 -6 123.93 11.76
 -2 4 -6 99.02 10.56
 2 4 6 123.13 6.57
 2 4 -6 128.64 6.96
 2 5 -6 569.2 25.96
 -2 5 -6 533.59 25.14
 2 5 -6 581.73 18.48
 2 5 6 546.47 17.59
 -2 6 -6 7.16 5.52
 2 6 -6 21.03 6.72
 -2 6 -6 10.41 2.56
 2 6 -6 11.21 3.75
 2 6 6 8.71 3.19
 -2 7 -6 586.47 27.49
 2 7 -6 549.98 27.03
 2 7 -6 599.33 22.32
 2 7 6 557.65 20.71
 -2 8 -6 43.61 9.53
 2 8 -6 62.37 10.62
 2 8 -6 64.67 3.2
 2 8 -6 56.79 7.16
 -2 9 -6 382.3 23.28
 2 9 -6 440.89 25.18
 -2 10 -6 37.25 8.62
 2 10 -6 49.28 9.74
 -2 11 -6 332.36 23.28
 2 11 -6 315.69 23.24
 -2 12 -6 -3.85 7.98
 2 12 -6 12.28 6.76
 -2 13 -6 233.23 20.74
 2 13 -6 250.62 21.45
 -2 14 -6 -9.58 9.3
 2 14 -6 -0.46 8.93
 -2 15 -6 144.16 18.15
 2 15 -6 172.72 19.91
 2 -14 7 33.83 11.49
 2 -13 7 -4.43 8.92
 -2 -13 7 5.82 9.49
 -2 -12 7 42.09 11.21
 2 -12 7 35.41 10.89
 2 -11 7 28.51 9.75
 -2 -11 7 20.06 9.46
 2 -10 7 77.35 12.62
 -2 -10 7 73.62 12.15
 2 -9 7 9.22 7.49
 -2 -9 7 2.18 6.56
 -2 -8 7 89.91 13.33
 2 -8 7 106.28 13.79
 -2 -7 7 20.75 8.46
 2 -7 7 17.22 7.7
 -2 -7 -7 20.08 8.01
 2 -7 -7 9.98 7.78
 2 -6 7 141.34 14.33
 -2 -6 7 133.09 13.91
 -2 -6 -7 134.57 14.5
 2 -6 -7 118.37 13.82
 -2 -5 7 104.32 11.94
 2 -5 7 120.01 13.39
 -2 -5 -7 132.12 14.32
 2 -5 -7 129.42 14.49
 2 -4 7 98.31 11.71
 -2 -4 7 91.14 11.62
 -2 -4 -7 97.35 12.19
 2 -4 -7 122.02 13.46
 2 -3 7 25.75 8.11
 -2 -3 7 12.61 5.8
 -2 -3 -7 22.18 6.84
 2 -3 -7 35.9 8.81
 -2 -2 -7 118.67 13.24
 2 -2 -7 94.78 11.98
 -2 -2 7 110.29 11.94
 2 -2 7 121.54 12.6
 -2 -1 -7 11.68 6.54
 2 -1 -7 16.34 6.88
 -2 -1 7 3.36 4.76
 2 0 -7 162.29 14.51
 -2 0 7 171.15 13.96
 -2 0 -7 187.01 15.48
 -2 1 -7 13.51 7.12
 2 1 -7 13.24 6.92
 -2 1 7 4.52 4.22
 -2 2 -7 134.82 13.68
 2 2 -7 108.91 12.28
 -2 2 7 111.52 10.57
 -2 3 -7 12.78 5.49
 2 3 -7 17.63 6.99
 -2 3 7 10.99 5.16
 2 4 -7 122.85 13.11
 -2 4 -7 105.4 12.26
 -2 4 7 99.73 3.91
 -2 4 7 119.57 4.29
 -2 4 -7 111.3 4.17
 -2 4 -7 108.78 4.13
 2 5 -7 114.51 13.01
 -2 5 -7 122.44 13.95
 -2 6 -7 124.04 13.88
 2 6 -7 123.83 13.9
 2 7 -7 28.16 8.53
 -2 7 -7 20.35 8.23
 -2 8 -7 72.02 11.49
 2 8 -7 89.51 12.22
 2 9 -7 -11.05 9
 -2 9 -7 16.54 8.01
 2 10 -7 68.51 12.31
 -2 10 -7 66.07 12.21
 -2 11 -7 27.36 9.47
 2 11 -7 19.28 8.56
 -2 12 -7 25.09 10.28
 2 12 -7 47.84 12.54
 2 13 -7 -9.08 11.53
 -2 13 -7 -0.51 8.4
 -2 14 -7 18.74 9.82
 2 14 -7 34.54 12.03
 2 -12 8 7.32 8.88
 -2 -12 8 5.07 7.72
 -2 -11 8 335.1 26.65
 2 -11 8 358.47 26.77
 -2 -10 8 8.59 8.5
 2 -10 8 10.78 8.15
 2 -9 8 571.51 32.24
 -2 -9 8 519.37 31.21
 2 -8 8 -10.81 8.27
 -2 -8 8 2.89 6.17
 2 -8 -8 11.66 8.6
 -2 -8 -8 -8.61 9.44
 -2 -7 8 551.02 31.18
 2 -7 8 563.23 30.93
 2 -7 -8 585.9 32.82
 -2 -7 -8 583.96 33.07
 2 -6 8 -12.49 7.94
 -2 -6 8 5.74 7.38
 2 -6 -8 -1.79 7.66
 -2 -6 -8 1.16 7.7
 2 -5 8 703.59 33.78
 -2 -5 8 703.86 33.84
 2 -5 -8 768.87 36.33
 -2 -5 -8 776.01 36.55
 -2 -4 8 -5.21 6.96
 2 -4 8 -4.32 6.18
 2 -4 -8 -8.37 9.13
 -2 -4 -8 1.62 7.46
 2 -3 8 584.76 29.57
 -2 -3 8 588.37 29.03
 2 -3 -8 575.66 30.08
 -2 -3 -8 612.13 30.83
 -2 -2 -8 -4.3 6.38
 2 -2 -8 -2.21 5.76
 -2 -2 8 -9.17 6.74
 2 -2 8 -6.74 5.93
 -2 -1 8 897.83 35.66
 2 -1 8 834.5 35.23
 2 -1 -8 903.78 37.89
 -2 -1 -8 970.53 39.08
 2 0 -8 1.48 6.16
 -2 0 -8 -4.68 7.18
 -2 0 8 2.41 5.71
 -2 1 8 890.98 34.31
 2 1 -8 940.99 38.5
 -2 1 -8 947.75 38.26
 -2 2 -8 -12.94 5.89
 2 2 -8 5.61 5.78
 -2 2 8 1.2 4.84
 -2 3 8 602.42 26.58
 2 3 -8 596.26 30.38
 -2 3 -8 587.36 29.97
 -2 4 -8 -0.22 5.85
 2 4 -8 -13.83 6.98
 -2 4 8 0.7 4.32
 -2 5 -8 747.53 34.61
 2 5 -8 738.85 34.27
 -2 5 8 671.59 28.06
 2 6 -8 2.86 7.47
 -2 6 -8 8.72 7.68
 2 7 -8 578.35 31.47
 -2 7 -8 574.73 31.28
 -2 8 -8 2.98 7.84
 2 8 -8 -14.44 8.44
 2 9 -8 585.12 32.97
 -2 9 -8 545.26 31.56
 2 10 -8 6.4 9.14
 -2 10 -8 12.61 10.08
 2 11 -8 367.52 27.75
 -2 11 -8 309.04 25.24
 2 12 -8 18.92 10.19
 -2 12 -8 -10.91 9.37
 -2 -9 9 9.99 10.36
 2 -9 9 0.95 9.12
 2 -8 9 53.35 11.7
 -2 -8 9 61.58 13.44
 2 -8 -9 58.83 13.75
 -2 -8 -9 53.51 12.07
 -2 -7 9 37.07 10.36
 2 -7 9 41.07 11.21
 2 -7 -9 19.4 10.17
 -2 -7 -9 24.7 11.73
 2 -6 9 64.38 12.5
 -2 -6 9 67.61 13.32
 2 -6 -9 57.52 11.29
 -2 -6 -9 93.76 14.52
 -2 -5 9 0.77 6.28
 2 -5 9 9.22 8.04
 2 -5 -9 22.21 8.61
 -2 -5 -9 12.68 8.51
 2 -4 9 46.48 9.91
 -2 -4 9 67.73 12.14
 -2 -4 -9 54.84 12.66
 2 -4 -9 78.11 13.92
 -2 -3 9 -20.6 9.92
 2 -3 9 -6.93 5.91
 2 -3 -9 -0.51 8.58
 -2 -3 -9 10.72 9.61
 -2 -2 9 67.86 10.85
 2 -2 9 85.72 12.9
 2 -2 -9 79.32 13.32
 -2 -2 -9 70.89 12.64
 -2 -1 -9 -2.05 7.79
 2 -1 -9 8.03 8.46
 -2 -1 9 7.1 7.18
 2 -1 9 4.72 6.37
 2 0 -9 107.05 14.94
 -2 0 -9 123.6 15.86
 -2 0 9 94.21 12.67
 2 0 9 84.95 12.51
 2 1 -9 -2.77 6.74
 -2 1 -9 3.54 6.45
 -2 1 9 11.3 6.6
 2 1 9 11.1 7.98
 2 2 -9 77.76 13.13
 -2 2 -9 76.23 13.12
 -2 2 9 73.68 11.2
 2 3 -9 -4.39 8.25
 -2 3 -9 3.9 7.94
 -2 3 9 3.94 5.2
 -2 4 -9 70.39 12.97
 2 4 -9 71.18 12.35
 -2 4 9 55.65 9.47
 -2 5 -9 21.74 9.59
 2 5 -9 12.71 9.43
 -2 5 9 11.3 6.08
 2 6 -9 65.62 13.19
 -2 6 -9 73.7 13.62
 -2 6 9 75.31 10.36
 -2 7 -9 33.02 10.1
 2 7 -9 9.34 7.63
 -2 7 9 36.43 8.3
 2 8 -9 50.28 11.7
 -2 8 -9 70.36 14.12
 -2 9 -9 -4.7 9.53
 2 9 -9 -27.87 10.16
 2 10 -9 48.95 12.61
 2 -6 10 0.41 8.72
 -2 -6 10 -2.91 8.57
 2 -6 -10 0.85 9.77
 -2 -6 -10 0.46 10.18
 2 -5 10 118.84 16.06
 -2 -5 10 125.08 17.03
 -2 -5 -10 135.32 17.84
 2 -5 -10 117.78 16.69
 -2 -4 10 0.06 7.16
 2 -4 10 -1.87 8.33
 -2 -4 -10 10.55 9.54
 2 -4 -10 -2.89 9.69
 -2 -3 10 150.63 17.59
 2 -3 10 177.15 18.91
 -2 -3 -10 202.11 21.15
 2 -3 -10 220.34 22.37
 -2 -2 10 8.68 6.6
 2 -2 10 -3.4 8.52
 2 -2 -10 -6.34 8.71
 -2 -2 -10 -12.97 8.85
 2 -1 -10 141.25 17.85
 -2 -1 -10 173.54 19.52
 -2 -1 10 157.24 16.96
 2 -1 10 156.89 16.96
 -2 0 -10 8.87 8.31
 2 0 -10 3.24 8.87
 2 0 10 4.04 7.31
 -2 0 10 -11.34 8.19
 -2 1 -10 152.71 17.92
 2 1 -10 153.7 18.02
 -2 1 10 136.04 14.75
 2 1 10 169.67 17.3
 2 2 -10 -1.93 7.88
 -2 2 -10 -2.42 8.44
 2 2 10 5.78 7.22
 -2 2 10 -13.55 9.13
 2 3 -10 191.11 20.13
 -2 3 -10 175.11 19.6
 2 3 10 196.88 18.33
 -2 3 10 160.5 16.02
 -2 4 -10 20.29 10.01
 2 4 -10 1.3 8.66
 -2 4 10 2.08 7.48
 2 5 -10 152.13 18.91
 -2 5 -10 122.29 17.27
 -2 5 10 119.94 13.54
 2 6 -10 12.38 9.22
 -2 6 -10 2.58 8.48
 -2 -2 11 256.35 22.61
 -2 -1 11 16.31 9.55
 -2 0 11 185.41 19.22
 2 1 11 14.33 9.03
 -2 1 11 3.59 7.09
 2 2 11 260.31 22.5
 -2 2 11 229.67 20.32
 -2 3 11 -6.35 8.12
 2 3 11 1.34 7.58
 2 4 11 204.12 19.91
 2 5 11 10.86 8.72
 -3 -19 0 10.12 8.79
 3 -18 0 -3.43 5.94
 -3 -18 0 -1.74 7.58
 -3 -17 0 -2.12 6.82
 3 -17 0 2.71 5.11
 -3 -16 0 -11.16 7.21
 3 -16 0 2.14 5.3
 3 -15 0 -3.8 4.79
 -3 -15 0 -1.34 6.13
 3 -14 0 -1.13 4.35
 -3 -14 0 3.94 5.71
 -3 -13 0 0.25 3.23
 -3 -13 0 -2.61 5.25
 3 -13 0 -4.74 4.36
 3 -12 0 6.91 3.97
 -3 -12 0 0.39 4.8
 -3 -11 0 1.5 3.88
 -3 -10 0 1.18 4.15
 -3 -9 0 -2.54 3.47
 3 -9 0 0.63 2.21
 3 -8 0 -1.97 2.18
 3 -7 0 -0.46 2.16
 -3 -6 0 -0.54 1.64
 3 -6 0 -0.38 1.55
 3 -6 0 -0.49 1.58
 -3 -5 0 -2.73 2.01
 3 -5 0 0.6 1.05
 3 -5 0 -0.52 1.28
 -3 -4 0 2.95 2.27
 3 -4 0 0.01 1.05
 -3 -4 0 -1.19 1.62
 3 -4 0 -0.63 0.91
 -3 -3 0 0.29 1.99
 3 -3 0 -0.34 0.69
 -3 -3 0 -0.86 1.4
 -3 -3 0 0 1.2
 3 -3 0 -0.64 0.57
 -3 -2 0 1.17 1.6
 -3 -2 0 1.83 1.26
 -3 -2 0 -0.97 1.32
 -3 -1 0 1.03 1.38
 -3 -1 0 -0.2 0.79
 -3 0 0 1.27 1.3
 3 0 0 1.26 0.65
 -3 0 0 -0.21 0.59
 3 1 0 1.04 1.08
 3 1 0 -1.4 0.93
 3 2 0 0.01 1.24
 3 2 0 -0.35 1.11
 3 3 0 4.33 1.83
 -3 5 0 1.84 1.32
 -3 6 0 0.74 1.39
 -3 7 0 1.85 1.64
 -3 8 0 0.32 1.91
 3 9 0 -1.21 3.16
 -3 9 0 0.44 1.94
 -3 10 0 -3.45 2.58
 -3 11 0 -5.89 3.28
 -3 12 0 0.91 2.9
 -3 -19 1 153.07 18.7
 -3 -19 -1 173.33 19.27
 -3 -18 -1 161.41 17.51
 -3 -18 1 174.97 18.74
 3 -18 -1 184.5 16.57
 -3 -17 1 277.98 21.81
 3 -17 -1 264.58 18.76
 -3 -17 -1 239.41 20.49
 -3 -16 -1 244.32 19.75
 -3 -16 1 247.32 19.74
 3 -16 -1 247.68 17.87
 3 -16 1 259.72 18.09
 3 -15 -1 209.71 15.8
 3 -15 1 215.94 15.67
 -3 -15 -1 203.62 17.45
 -3 -15 1 192.29 16.99
 -3 -14 -1 334.39 21.47
 3 -14 -1 361.14 19.16
 -3 -14 1 352.05 21.55
 3 -14 1 331.95 18.62
 -3 -13 1 596.63 19.8
 -3 -13 -1 543.75 26.13
 3 -13 -1 562.24 23.51
 3 -13 1 567.42 23.44
 -3 -13 1 599.49 27.64
 -3 -12 1 633.53 20.1
 -3 -12 -1 589.92 26.38
 -3 -12 1 611.55 26.69
 3 -12 1 630.89 23.84
 3 -12 -1 605.47 23.3
 -3 -11 1 935.31 25.07
 3 -11 -1 908.84 28.14
 -3 -11 1 900.24 32.04
 -3 -11 -1 875.33 31.84
 -3 -10 1 645.16 19.26
 -3 -10 1 675.01 25.58
 -3 -10 -1 597.79 24.54
 3 -9 1 780.59 23.83
 -3 -9 1 848.89 21.78
 3 -9 -1 816.79 23.97
 -3 -9 -1 826.79 27.96
 3 -9 1 828.99 23.98
 -3 -9 1 773.38 27.37
 -3 -8 1 1374.25 30.19
 3 -8 1 1332.89 32.53
 3 -8 -1 1350.61 32.01
 3 -8 1 1361.75 31.98
 -3 -8 1 1368.42 37.01
 -3 -7 1 1713.68 34.41
 3 -7 1 1588.74 36.19
 3 -7 1 1679.38 35.88
 3 -6 1 1531.4 34.03
 -3 -6 1 1621.58 32.36
 3 -6 1 1621.48 33.1
 3 -5 1 2041.31 40.34
 -3 -4 -1 2059.64 43.21
 -3 -4 1 2031.38 43.12
 3 -4 1 2021.34 39.51
 -3 -3 1 5661.34 101.52
 -3 -3 -1 5850 101.88
 -3 -3 1 6039.79 100.87
 -3 -2 -1 4182.12 73.85
 -3 -2 1 4000.43 73.37
 3 -2 1 4194.44 70.1
 -3 -2 1 4250.88 72.88
 -3 -1 1 3023.8 51.76
 3 -1 1 3078.71 51.83
 -3 -1 1 2912.97 55.34
 -3 -1 -1 3010.92 55.51
 3 -1 -1 3107.16 49.84
 3 -1 1 3003.72 53.17
 -3 -1 -1 3007.08 51.89
 3 -1 -1 3093.19 51.98
 -3 0 1 2589.01 43.48
 3 0 1 2510.78 43.29
 -3 0 -1 2513.21 47.32
 3 0 -1 2544.02 47.25
 -3 0 1 2521.05 47.17
 3 0 1 2540.53 47.18
 3 0 -1 2474.95 43.58
 3 0 1 2499.93 45.61
 -3 0 -1 2538.71 45.75
 -3 0 -1 2541.08 43.36
 3 0 -1 2520.89 43.3
 -3 1 -1 2966.34 51.24
 3 1 -1 3063.25 51.34
 3 1 -1 3022.07 54.78
 3 1 1 3051.13 54.77
 3 1 -1 3053 52.7
 -3 1 1 2990.17 51.22
 3 1 -1 2937.38 52.95
 3 1 1 2939.46 51.02
 -3 2 -1 4161.16 69.88
 3 2 -1 4237.57 70.19
 3 2 1 4126.5 73.67
 3 2 -1 4140.07 73.55
 3 2 -1 4177.1 72.14
 3 2 -1 3886.14 71.48
 -3 2 1 4160.34 70.14
 3 2 1 4109.17 70.12
 -3 3 -1 5358.82 96.49
 3 3 -1 5933.83 97.42
 3 3 -1 5756.78 100.21
 3 3 1 5852.83 100.2
 3 3 -1 5740.3 95.96
 -3 3 1 5879.32 97.26
 3 3 1 5961.2 97.28
 -3 3 -1 5640.66 93.45
 3 3 -1 5899.64 98.82
 3 4 -1 2142.05 45
 3 4 1 2174.12 44.92
 3 4 -1 2103.06 39.98
 -3 4 -1 2141.73 38.3
 3 4 -1 2159.62 43.77
 3 5 -1 1993.37 45.07
 3 5 1 2021.1 44.89
 -3 5 1 2009.81 35.05
 3 5 -1 2028.89 43.02
 -3 5 -1 2021.91 37.59
 3 6 1 1690.99 40.72
 3 6 -1 1649.73 40.62
 -3 6 -1 1704.07 35.7
 -3 6 1 1634.14 30.94
 3 6 -1 1635.32 38.18
 -3 6 -1 1622.77 33.19
 3 7 -1 1830.75 44.73
 -3 7 1 1736.36 34.21
 3 7 -1 1827.78 42.56
 -3 7 -1 1726.25 36.29
 -3 7 -1 1754.99 38.37
 3 7 -1 1750.05 41.46
 3 8 -1 1448.46 40.17
 3 8 1 1455.64 39.95
 -3 8 -1 1447.63 33.67
 -3 8 1 1312.36 29.58
 3 8 -1 1372.32 36.39
 3 8 -1 1404.38 37.18
 -3 9 1 821.01 21.78
 -3 9 -1 864.59 25.01
 -3 10 1 656.16 19.73
 -3 10 -1 658.69 22.16
 -3 11 -1 949.33 28.79
 -3 11 1 907.65 25.86
 -3 12 1 598.34 20.6
 -3 13 1 565.87 20.96
 -3 -18 -2 46.58 10.99
 3 -18 -2 50.4 10.26
 -3 -17 -2 66.68 11.69
 3 -17 -2 58.82 9.73
 3 -16 -2 185.92 15.86
 -3 -16 2 212.17 18.15
 -3 -16 -2 191.88 18.76
 -3 -15 2 111.56 13.19
 -3 -15 -2 134.02 14.58
 3 -15 -2 129.65 12.58
 -3 -14 -2 282.47 19.72
 -3 -14 2 309.54 20.8
 3 -14 -2 273.81 17.12
 -3 -13 2 215.03 16.72
 -3 -13 -2 176.72 15.23
 3 -13 -2 179.38 13.38
 -3 -12 -2 92.96 10.89
 -3 -12 2 83.79 10.68
 3 -12 -2 80.71 8.22
 3 -11 2 399.21 18.95
 3 -11 -2 449.14 18.98
 -3 -11 -2 422.84 21.5
 -3 -11 2 456.98 22.55
 3 -10 2 510.63 20.68
 -3 -10 -2 498.99 22.61
 -3 -10 2 546.83 23.71
 3 -9 2 277.09 14.17
 -3 -9 2 268.49 15.82
 3 -8 2 535.75 19.49
 -3 -8 2 558.98 21.86
 3 -7 2 83.38 7.3
 3 -6 2 847.25 24.22
 3 -6 2 855.16 17.35
 3 -5 2 1465.49 27.01
 3 -5 2 1394.56 33.48
 -3 -4 2 565.33 18.34
 -3 -4 -2 598.04 18.26
 -3 -4 2 570.6 18.46
 3 -4 2 568.53 17.9
 3 -4 2 580.12 13.44
 -3 -3 2 433.44 15.42
 3 -3 2 507.68 15.46
 -3 -3 2 583.09 16.58
 -3 -3 -2 509.51 15.87
 -3 -3 2 503.87 16.11
 -3 -3 -2 490.21 15.52
 3 -3 -2 509.42 15.7
 -3 -2 2 299.86 10.81
 3 -2 2 311.84 10.99
 -3 -2 2 290.72 10.82
 -3 -2 -2 301.01 10.76
 -3 -2 2 300.25 11.23
 -3 -2 -2 311.48 11.27
 3 -2 -2 305.36 11.29
 -3 -1 2 425.89 12.99
 3 -1 2 433.78 12.89
 -3 -1 -2 412.89 12.75
 -3 -1 2 414.57 12.62
 -3 -1 2 373.66 12.17
 3 -1 -2 428.42 12.97
 -3 -1 -2 422.03 13.05
 3 0 2 4466.95 77.95
 -3 0 2 4473.61 78.17
 -3 0 -2 4388.69 77.82
 -3 0 2 4426.27 77.86
 3 0 -2 4655.5 76.51
 -3 0 2 4481.85 76.56
 3 0 -2 4551.28 78.26
 -3 0 -2 4525.36 78.44
 3 1 -2 412.51 12.92
 -3 1 -2 425.72 12.95
 3 1 2 414.55 12.84
 3 1 -2 416.96 12.99
 3 1 -2 429.75 12.62
 -3 1 2 422.84 10.82
 -3 1 -2 431.66 12.31
 -3 1 2 438.06 13.17
 3 1 2 413.5 12.95
 -3 2 -2 324.65 11.45
 3 2 -2 297.66 11.2
 3 2 -2 323.24 11.5
 3 2 2 300.4 11.12
 -3 2 -2 308.52 9.64
 3 2 -2 321.01 11.24
 -3 2 2 316.64 8.29
 -3 2 2 332.91 11.34
 3 2 2 312.71 11.07
 3 3 -2 525.56 15.85
 -3 3 -2 477.69 15.33
 3 3 2 511.61 15.81
 3 3 -2 500.15 16.07
 3 3 -2 497.83 15.94
 3 3 -2 511.44 16.36
 3 3 2 504.13 15.46
 -3 3 2 499.19 15.5
 -3 4 -2 590.29 18.24
 3 4 -2 572.33 18.42
 3 4 2 591.14 18.51
 3 4 -2 596.99 18.69
 3 4 -2 611.74 18.93
 3 4 2 611.05 18.27
 -3 4 2 609.61 18.49
 3 4 -2 599.33 18.94
 3 5 -2 1448.8 34.89
 -3 5 -2 1414.44 34.2
 3 5 -2 1522.35 36.22
 3 5 2 1436.52 35.56
 3 5 -2 1447.93 29.24
 -3 5 2 1501.14 34.87
 3 5 -2 1525.38 35.7
 -3 5 -2 1427.74 31.27
 3 5 2 1481.87 34.6
 3 6 -2 900.25 27.31
 3 6 2 863.87 26.83
 3 6 -2 871.63 25.68
 -3 6 -2 852.88 25.29
 3 6 -2 877.44 25.8
 -3 6 2 847.7 25.58
 3 6 2 844.76 25.35
 -3 6 -2 860.29 22.2
 3 7 -2 99.56 9.02
 3 7 -2 83.24 7.76
 -3 7 -2 85.13 7.72
 3 7 2 93.53 8.04
 -3 7 -2 94.64 6.44
 3 7 -2 88.32 7.85
 -3 8 -2 528.8 20.83
 3 8 -2 560.68 21.61
 3 8 -2 568.39 23.52
 3 8 2 547.18 22.49
 3 8 -2 590.68 22.17
 -3 8 2 554.06 15.35
 -3 8 -2 557.72 18.19
 3 8 -2 561.09 21.4
 -3 8 2 576.87 21.83
 3 8 2 551.86 21.43
 -3 9 2 305.57 11.37
 -3 9 -2 314.89 15
 -3 9 -2 293.92 13.43
 -3 10 -2 570.95 21.62
 -3 10 2 506.14 16.65
 -3 10 -2 518 19.16
 -3 11 -2 447.61 18.29
 -3 11 2 429.4 15.85
 -3 12 2 83.54 7.23
 -3 13 2 194.11 11.52
 3 16 -2 172.76 17.44
 -3 16 -2 154.77 16.74
 -3 17 -2 82.06 13.4
 3 17 -2 59.91 11.58
 -3 18 -2 60.33 12.18
 3 18 -2 71.83 13.37
 -3 -18 -3 10.98 8.6
 3 -18 -3 9.25 6.48
 -3 -17 -3 0.03 6.64
 3 -17 -3 9.36 6.38
 -3 -16 -3 93.15 13.39
 3 -16 -3 107.9 12.49
 -3 -15 -3 19.06 8.4
 3 -15 -3 18 7.01
 -3 -14 -3 108.52 13.81
 3 -14 -3 94.39 10.73
 3 -13 3 21.08 6.51
 3 -13 -3 19.86 6.52
 -3 -13 -3 30.08 7.72
 3 -12 3 13.57 5
 -3 -12 -3 36.53 8.62
 3 -11 3 87.82 9.7
 3 -10 3 136.37 11.12
 3 -9 3 56.03 7.47
 3 -8 3 292.38 15.49
 3 -7 3 3.3 3.21
 -3 -7 3 3.91 3.1
 3 -6 3 276.06 14.09
 -3 -6 3 264.94 14.35
 3 -5 3 435.01 17.38
 -3 -5 3 428.49 17.78
 -3 -4 3 93.05 7.33
 3 -4 3 89.46 7.12
 -3 -4 3 80.18 7.14
 3 -4 3 88.33 7.55
 3 -4 -3 87.09 7.43
 -3 -4 -3 81.75 7.14
 3 -3 3 99.81 7.96
 -3 -3 3 117.12 7.95
 -3 -3 -3 109.74 6.77
 -3 -3 3 104.23 6.69
 -3 -3 3 112.62 8.15
 3 -3 -3 100.59 7.73
 -3 -3 -3 95.86 7.27
 -3 -2 3 171.71 9.29
 3 -2 3 176.62 9.38
 -3 -2 3 160.47 7.77
 -3 -2 -3 159.51 7.67
 -3 -2 3 156.67 8.89
 3 -2 -3 161.68 9.21
 -3 -2 -3 165.68 9.41
 -3 -1 3 94.13 6.86
 3 -1 3 90.6 6.7
 -3 -1 3 90.58 5.34
 -3 -1 -3 94.42 5.55
 -3 -1 3 105.92 6.76
 3 -1 -3 86.62 6.74
 -3 -1 -3 85.27 6.45
 -3 0 3 1340.69 31.5
 3 0 3 1293.51 30.99
 -3 0 3 1258.15 27.32
 -3 0 -3 1291.98 27.41
 -3 0 3 1330.46 29.32
 -3 0 -3 1248.81 30.84
 3 0 -3 1330.07 31.18
 -3 1 3 103.2 7.1
 -3 1 -3 89.15 6.7
 3 1 -3 94.44 6.99
 3 1 3 101.29 6.8
 3 1 3 94.5 5.51
 3 1 -3 98.66 5.73
 -3 1 3 86.29 5.36
 -3 1 -3 91.3 5.51
 -3 1 3 91.44 5.61
 3 1 -3 95.02 6.24
 3 2 -3 163.49 9.1
 -3 2 -3 167.94 9.26
 3 2 -3 165.42 8.02
 3 2 3 146.48 7.43
 -3 2 3 163.09 7.27
 3 2 -3 166.5 8.68
 -3 2 3 176.87 9.35
 3 2 3 162.95 8.94
 3 3 -3 113.45 8.06
 -3 3 -3 116.99 7.98
 3 3 -3 106.04 6.73
 3 3 3 105.52 6.61
 3 3 -3 107.96 7.3
 -3 3 -3 101.91 5.48
 3 3 3 111.37 7.63
 -3 3 3 116.8 7.79
 3 4 -3 80.11 6.54
 3 4 3 95.43 6.67
 -3 4 -3 84.39 7.31
 3 4 -3 80.47 7.08
 -3 4 3 90.3 7.39
 3 4 3 87.05 7.16
 3 4 -3 92.24 7.66
 3 5 3 474.21 17.07
 3 5 -3 455.54 16.99
 3 5 -3 432.42 17.67
 -3 5 -3 429.61 17.28
 3 5 3 444.89 17.33
 3 5 -3 441.58 17.87
 3 6 -3 287.48 14.62
 -3 6 -3 285.61 14.43
 3 6 3 299.04 14.35
 3 6 -3 283.25 14.04
 3 6 -3 271 9.22
 3 6 -3 298.4 14.77
 3 6 3 292.26 14.36
 -3 6 -3 274.55 12.6
 3 7 -3 5.09 3.81
 3 7 -3 4.34 3.83
 -3 7 -3 0.21 3.21
 -3 7 -3 3.52 2.74
 -3 7 3 1.15 2.93
 3 7 -3 4.77 3.33
 3 7 3 2.87 3.59
 3 8 -3 289.35 16.24
 3 8 3 279.6 16
 -3 8 -3 280.47 15.69
 3 8 -3 272.59 15.73
 -3 8 -3 256.51 13.23
 -3 9 -3 65.92 8.66
 3 9 -3 56.95 7.79
 -3 9 -3 53.32 6.21
 3 10 -3 145.02 12.45
 -3 10 -3 139.61 12.06
 -3 10 -3 147.24 10.37
 3 11 -3 84.46 11.67
 -3 11 -3 89.55 10.53
 -3 11 3 94.12 7.07
 -3 12 -3 14.79 6.67
 3 12 -3 20.91 6.79
 -3 12 3 15.22 3.31
 3 13 -3 29.51 8.75
 -3 13 -3 25.03 7.49
 3 14 -3 108.91 14.2
 -3 14 -3 100.92 13.18
 3 15 -3 19.14 9.09
 -3 15 -3 28.4 9.37
 3 16 -3 117.41 14.8
 -3 16 -3 102.81 14.42
 -3 17 -3 15.67 9.17
 3 17 -3 17.56 9.91
 3 -18 -4 124.78 14.77
 3 -17 -4 194.01 17.4
 -3 -17 -4 205.43 20.45
 3 -16 -4 199.06 17.5
 -3 -16 -4 211.33 20.32
 -3 -15 -4 270.5 21.94
 3 -15 -4 281.56 19.91
 3 -14 4 319.1 21.51
 -3 -14 -4 340.4 23.04
 3 -13 4 343.66 21.62
 3 -12 4 336.25 20.24
 3 -11 4 336.08 19.97
 3 -10 4 398.79 20.99
 3 -9 4 735.37 28.74
 -3 -9 4 757.43 29.93
 3 -8 4 919.01 30.75
 -3 -8 4 672.94 28.23
 3 -7 4 1088.95 34.21
 -3 -7 4 1097.05 35.12
 3 -6 4 905.07 29.94
 -3 -6 4 903.62 30.08
 3 -5 4 922 28.9
 -3 -5 4 934.08 29.31
 3 -5 4 902.93 29.37
 -3 -5 4 902.86 29.33
 -3 -5 -4 852.78 28.98
 3 -5 -4 887.65 29.37
 3 -4 4 983.68 29.19
 -3 -4 4 917.02 28.9
 3 -4 4 875.7 28.77
 3 -4 -4 936.98 29.23
 -3 -4 -4 914.4 28.8
 3 -3 4 1431.6 36.98
 -3 -3 4 1447.49 36.74
 3 -3 -4 1340.72 36.33
 -3 -3 -4 1340.43 36.41
 3 -2 4 1575.21 38.48
 -3 -2 4 1436.19 30.88
 -3 -2 -4 1480.64 31.17
 -3 -2 4 1538.18 37.47
 -3 -2 -4 1599.03 39.09
 3 -2 -4 1552.2 38.74
 -3 -1 4 1858.8 43.29
 3 -1 4 1870.26 43.15
 -3 -1 4 1737.6 34.49
 -3 -1 -4 1724.7 34.37
 -3 -1 4 1700.89 40.54
 3 -1 -4 1768.63 42.58
 -3 -1 -4 1921.61 43.53
 3 0 4 1668.74 39.52
 -3 0 4 1650.9 39.54
 -3 0 4 1541.39 31.11
 -3 0 -4 1553.85 31.22
 -3 0 4 1581.37 36.89
 3 0 -4 1593.37 38.98
 -3 0 -4 1538.11 38.78
 3 1 -4 1748.02 41.74
 -3 1 4 1790.06 42.11
 -3 1 -4 1682.65 41.43
 3 1 4 1810.13 42.13
 -3 1 4 1696.63 38.37
 -3 1 -4 1709.98 34.52
 -3 1 4 1758.67 34.54
 -3 2 -4 1463.22 37.95
 3 2 -4 1549.27 38.53
 3 2 4 1618.02 38.57
 3 2 -4 1511 32.39
 3 2 4 1534.67 32.19
 -3 2 4 1496.75 34.2
 3 3 4 1419.57 31.41
 3 3 -4 1357.36 31.44
 -3 3 -4 1358.73 36.01
 3 3 -4 1376.06 36.25
 3 3 4 1435.62 36.63
 3 4 -4 935.45 28.88
 -3 4 -4 942.73 28.97
 3 4 -4 918.85 25.18
 3 4 4 932.57 24.86
 3 4 -4 991.93 28.74
 -3 4 -4 938.61 22.23
 3 4 4 950.39 28.75
 3 5 -4 890.35 29.17
 -3 5 -4 863.64 28.74
 3 5 -4 901.99 26.3
 3 5 4 900.64 25.74
 -3 5 -4 947.82 20.54
 3 5 -4 913.1 28.51
 3 5 -4 908.22 29.56
 3 5 4 922.43 28.82
 -3 5 4 963.04 29.29
 3 6 4 940.08 27.34
 3 6 -4 907.49 27.74
 -3 6 -4 900.26 29.89
 3 6 -4 905.3 30.4
 3 7 -4 1122.4 35.66
 -3 7 -4 1102.64 35.2
 3 7 -4 1182.89 34.62
 3 7 -4 1161.59 24.43
 -3 7 -4 1226.65 33.85
 3 8 -4 957.19 32.16
 3 8 4 1016.31 32.04
 -3 8 -4 971.71 32.87
 3 8 -4 950.61 33.07
 -3 8 -4 972.77 30.26
 3 9 -4 790.07 30.6
 -3 9 -4 742.39 29.49
 3 10 -4 415.74 22.38
 -3 10 -4 420.8 22.03
 -3 11 -4 201.83 16.72
 3 11 -4 81.07 12.63
 3 12 -4 308 21.2
 -3 12 -4 280.58 20.29
 3 13 -4 360.8 23.39
 -3 13 -4 365.64 23.25
 3 14 -4 306.28 22.58
 -3 14 -4 293.65 21.9
 3 15 -4 243.09 20.78
 -3 15 -4 238.94 20.7
 -3 16 -4 198.55 19.43
 3 16 -4 174.54 19.03
 3 17 -4 200.3 20.65
 -3 17 -4 191.74 20.32
 3 -17 -5 13.27 9.21
 -3 -16 -5 61 13.44
 3 -16 -5 69.45 11.55
 3 -15 5 2.54 7.24
 -3 -15 -5 -8.35 7.81
 3 -14 5 44.84 10.5
 3 -13 5 27.95 7.8
 3 -12 5 44.36 9.18
 3 -11 5 45.9 9.14
 -3 -10 5 55.63 9.66
 3 -10 5 48.73 8.73
 3 -9 5 -3.98 5.48
 -3 -9 5 -1.97 5.91
 -3 -8 5 291.67 18.84
 3 -8 5 296.64 18.27
 3 -7 5 14.53 5.84
 -3 -7 5 21.18 5.78
 3 -6 5 169.36 13.81
 -3 -6 5 179.28 13.83
 -3 -6 -5 172.01 13.91
 3 -6 -5 178.39 14.32
 3 -5 5 27.85 6.76
 -3 -5 5 26.69 5.48
 -3 -5 -5 22.77 5.87
 3 -5 -5 25.15 6.74
 3 -4 5 54.17 7.77
 -3 -4 5 50.57 7.17
 -3 -4 -5 62.35 8.36
 3 -4 -5 44.29 7.22
 -3 -3 5 130.43 10.79
 3 -3 -5 134.86 11.12
 -3 -3 -5 142.55 11.52
 -3 -2 5 372.94 17.83
 3 -2 5 348.01 17.31
 -3 -2 5 323.14 16.35
 -3 -2 -5 278.66 16.26
 3 -2 -5 347.38 17.63
 -3 -1 -5 2.2 4.4
 3 -1 -5 12.58 5.27
 -3 -1 5 -0.01 2.42
 3 -1 5 -2.06 3.41
 -3 -1 5 3.19 1.48
 -3 -1 5 8.7 4.22
 -3 0 5 367.36 17.48
 3 0 5 341.82 16.95
 -3 0 5 331.01 9.49
 -3 0 -5 342.19 9.49
 -3 0 5 329.14 15.5
 -3 0 -5 320.68 16.76
 3 0 -5 320.32 16.59
 -3 1 5 -1.97 3.24
 3 1 -5 5.67 4.4
 -3 1 -5 1.29 4.07
 3 1 5 3.06 2.7
 -3 1 5 -0.4 2.91
 -3 1 -5 1.73 1.46
 -3 1 5 1.93 1.49
 -3 2 5 353.96 17.2
 3 2 -5 284.84 16.08
 3 2 5 349.2 17.06
 -3 2 -5 272.23 15.65
 -3 2 5 311.18 14.17
 -3 2 -5 315.6 10.8
 3 2 5 310.51 10.59
 3 2 -5 340.66 11.1
 -3 2 5 334.28 10.83
 -3 3 -5 130.63 10.92
 3 3 -5 126.88 10.78
 -3 3 5 124.25 8.7
 3 3 5 132.89 7.21
 3 3 -5 130.1 7.49
 3 4 -5 55.98 7.57
 -3 4 -5 42.26 7.31
 -3 4 -5 54.04 5.09
 3 4 -5 55.04 5.41
 3 4 5 49.55 5.1
 -3 5 -5 30.25 6.1
 3 5 -5 20.64 5.71
 -3 5 -5 22.5 3.32
 3 5 -5 18.37 3.91
 3 5 5 32.59 4.6
 3 6 -5 188.82 13.95
 -3 6 -5 180.97 13.77
 3 6 -5 186.05 11.49
 3 6 5 176.71 10.8
 3 7 -5 12.49 5.36
 -3 7 -5 35.12 7.86
 3 7 -5 17.14 4.64
 3 8 -5 344.21 20.49
 -3 8 -5 333.86 19.53
 3 8 -5 346.69 9.87
 3 8 5 301.48 16.13
 3 8 -5 331.55 17.49
 -3 9 -5 12.39 6.93
 3 9 -5 5.04 5.9
 -3 10 -5 48.62 9.36
 3 10 -5 60.62 10.43
 -3 11 -5 60.35 9.5
 3 11 -5 52.22 9.47
 3 12 -5 55.64 10.09
 -3 12 -5 39.91 9.56
 -3 13 -5 26.81 9.09
 3 13 -5 23.42 7.84
 3 14 -5 69.59 12.56
 -3 14 -5 42.11 9.71
 3 15 -5 -15.93 11.07
 -3 15 -5 0.86 8.68
 3 16 -5 62.76 13.35
 -3 16 -5 90.8 15.67
 3 -17 -6 102.12 15.3
 3 -16 6 73.2 12.7
 3 -15 6 59.29 11.84
 3 -14 6 82.9 13.39
 3 -13 6 200.27 19.01
 3 -12 6 115.29 14.55
 -3 -11 6 304.47 23.11
 3 -11 6 303.3 21.82
 -3 -10 6 104.25 13.47
 3 -10 6 85.47 12.43
 -3 -9 6 227.36 18.51
 3 -9 6 194.72 16.6
 -3 -8 6 395.32 23.4
 3 -8 6 351 21.82
 -3 -7 6 320.22 20.47
 3 -7 6 319.67 20.37
 3 -7 -6 316.41 21.04
 -3 -7 -6 302.83 20.63
 -3 -6 6 291.63 19.17
 3 -6 6 302.18 19.15
 3 -6 -6 309.94 19.77
 -3 -6 -6 288.77 19.04
 3 -5 6 508.44 24.79
 -3 -5 6 537.09 25.35
 -3 -5 -6 519.03 25.31
 3 -5 -6 546.78 25.75
 -3 -4 6 158.21 13.04
 3 -4 6 140.24 12.79
 -3 -4 -6 148.63 13.27
 3 -4 -6 149.47 13.26
 -3 -3 6 817.78 30.49
 3 -3 6 798.09 30.86
 3 -3 -6 828.02 31.42
 -3 -3 -6 864.02 32.12
 -3 -2 6 468.6 21.86
 -3 -2 -6 519.16 23.92
 3 -2 -6 458.12 22.59
 -3 -1 6 430.12 20.39
 3 -1 -6 447.76 21.6
 -3 -1 -6 461.32 22.02
 -3 0 6 439.04 20.03
 -3 0 -6 434.9 21.51
 3 0 -6 446.08 21.65
 -3 1 6 447.32 19.47
 -3 1 -6 450.78 21.92
 3 1 -6 423.23 21.3
 -3 2 6 495.42 11.86
 -3 2 -6 491.07 11.79
 -3 2 6 474 20.01
 -3 2 -6 455.98 22.5
 3 2 -6 474.87 22.76
 -3 3 -6 854.19 31.5
 3 3 -6 815.84 31.05
 -3 3 6 798.3 26.35
 -3 3 -6 818.07 19.95
 3 3 -6 876.15 20.46
 3 3 6 825.3 19.8
 -3 3 6 795.92 19.71
 3 4 -6 133.27 12.25
 -3 4 -6 146.22 13.13
 -3 4 6 148.02 10.34
 3 4 -6 154.77 8.48
 3 4 6 140.95 7.87
 -3 5 -6 545.7 25.25
 3 5 -6 531.88 25.22
 -3 5 -6 570.57 18.22
 3 5 -6 552.13 19.02
 3 5 6 577.54 18.74
 -3 6 -6 288.82 18.78
 3 6 -6 279.6 18.77
 -3 6 -6 326.36 11.77
 3 6 -6 300.78 14.77
 3 6 6 297.22 14.07
 3 7 -6 335.09 20.51
 -3 7 -6 338.74 20.74
 3 7 -6 350.32 17.08
 3 8 -6 360.05 22.19
 -3 8 -6 371.95 22.34
 3 8 -6 398.15 11.65
 3 8 6 397.39 18.6
 3 8 -6 402.73 19.4
 3 9 -6 234.14 18.59
 -3 9 -6 228.18 18.55
 3 10 -6 121.71 14.65
 -3 10 -6 76.52 12.18
 -3 11 -6 319.32 22.43
 3 11 -6 333.7 23.55
 3 12 -6 123.06 15.98
 -3 12 -6 114.17 14.91
 3 13 -6 197.87 20.41
 -3 13 -6 211.61 19.78
 -3 14 -6 86.45 14.5
 3 14 -6 90.69 15.14
 3 15 -6 76.72 15.08
 -3 15 -6 73.56 13.93
 3 -14 7 94.72 14.19
 3 -13 7 116.82 15.85
 -3 -12 7 113.85 16.31
 3 -12 7 123.48 16.45
 -3 -11 7 208.83 20.19
 3 -11 7 209.13 19.52
 3 -10 7 213.91 19.25
 -3 -10 7 237.03 20.54
 3 -9 7 198.01 18.25
 -3 -9 7 192.45 18.22
 3 -8 7 139.82 15.4
 -3 -8 7 159.37 16.53
 3 -7 7 149.58 15.13
 -3 -7 7 167.64 15.78
 -3 -7 -7 127.26 14.54
 3 -7 -7 116.14 13.99
 3 -6 7 258.46 19.62
 -3 -6 7 231.99 18.47
 3 -6 -7 269.41 20.61
 -3 -6 -7 250.78 19.96
 -3 -5 7 468.69 25.33
 3 -5 7 378.6 22.89
 -3 -5 -7 418.83 24.49
 3 -5 -7 461.32 25.54
 3 -4 7 272.32 19.4
 -3 -4 7 288.45 19.03
 3 -4 -7 279.56 19.73
 -3 -4 -7 325.63 21.34
 -3 -3 7 274.82 18.31
 3 -3 7 289.08 19.36
 3 -3 -7 280.64 19.22
 -3 -3 -7 275.29 19.12
 3 -2 7 189.72 15.38
 -3 -2 7 195.7 14.85
 -3 -2 -7 194.15 16.01
 3 -2 -7 216.97 16.78
 -3 -1 7 272.69 17.26
 -3 -1 -7 308.39 19.91
 3 -1 -7 277.53 18.91
 -3 0 7 394.05 20.4
 3 0 -7 338.23 20.74
 -3 0 -7 357.04 21.56
 -3 1 7 257.43 16.03
 -3 1 -7 257.95 17.96
 3 1 -7 280.98 18.91
 -3 2 7 200.6 14.17
 3 2 -7 192.32 15.64
 -3 2 -7 198.58 15.59
 -3 3 -7 277.01 19.32
 3 3 -7 300.17 19.36
 -3 3 7 254.78 15.55
 -3 4 -7 300.08 9.77
 3 4 -7 311.71 20.29
 -3 4 7 286.96 9.49
 -3 4 -7 313.24 20.12
 -3 4 7 281.19 15.83
 -3 4 7 295.93 9.62
 -3 4 -7 298.41 9.84
 -3 5 -7 416.65 23.89
 3 5 -7 442.77 24.85
 -3 5 7 394.02 19.09
 -3 5 -7 512.05 18.41
 -3 5 7 404.01 14.37
 -3 6 -7 253.52 18.91
 3 6 -7 263.14 19.31
 -3 7 -7 138.55 14.48
 3 7 -7 147.27 15.12
 3 8 -7 158.53 15.9
 -3 8 -7 162.17 15.92
 -3 9 -7 176.64 17.64
 3 9 -7 167.65 16.68
 -3 10 -7 209.9 19.19
 3 10 -7 219.04 19.9
 3 11 -7 262.41 22.41
 -3 11 -7 233.67 20.56
 3 12 -7 125.6 17.07
 -3 12 -7 112.8 15.49
 -3 13 -7 111.48 16.37
 3 13 -7 111.28 16.34
 3 14 -7 122.92 17.86
 -3 14 -7 108.53 16.98
 -3 -12 8 3.66 9.07
 3 -12 8 2.71 7.25
 -3 -11 8 0.17 8.01
 3 -11 8 11.09 7.91
 -3 -10 8 6.35 8.02
 3 -10 8 32.87 11.32
 3 -9 8 10.42 8.45
 -3 -9 8 8.19 8.27
 3 -8 8 -9.99 9.33
 -3 -8 8 -16.06 8.51
 3 -7 8 5.27 7.14
 -3 -7 8 5.27 7.58
 -3 -7 -8 8.84 7.01
 3 -7 -8 6.5 8.27
 3 -6 8 3.94 6.94
 -3 -6 8 6.73 7.32
 -3 -6 -8 6.87 7.39
 3 -6 -8 12.29 7.56
 -3 -5 8 6.72 6.56
 3 -5 8 7.76 7.36
 -3 -5 -8 3.3 6.33
 3 -5 -8 -0.3 6.51
 3 -4 8 13.12 6.75
 -3 -4 8 14.78 7.93
 3 -4 -8 16.74 7.92
 -3 -4 -8 8.25 7.02
 -3 -3 8 9.81 6.97
 3 -3 8 9.52 6.41
 3 -3 -8 8.29 7.28
 -3 -3 -8 4.25 7.08
 -3 -2 -8 3.05 6.92
 3 -2 -8 16.67 8.6
 3 -2 8 3.67 5.56
 -3 -2 8 15.96 5.76
 3 -1 -8 7.49 7.97
 -3 -1 -8 32.05 9.37
 -3 -1 8 15.65 7.29
 3 0 -8 10.79 7.32
 -3 0 -8 -2.33 6.88
 -3 0 8 9.47 4.94
 3 1 -8 9.36 7.07
 -3 1 -8 15.22 8.15
 -3 1 8 5.1 4.89
 3 2 -8 1.2 6.79
 -3 2 -8 19.55 7.62
 -3 2 8 15.75 6.21
 -3 3 -8 16.86 7.56
 3 3 -8 0.52 5.91
 -3 3 8 -0.37 4.75
 -3 4 -8 13 8.64
 3 4 -8 11.45 8.18
 -3 4 8 16.55 6.1
 -3 5 -8 0.98 5.79
 -3 5 8 -1.69 4.12
 3 6 -8 4.29 7.43
 -3 6 -8 -0.04 6.55
 -3 6 8 17.58 5.75
 -3 7 -8 11.51 8.56
 3 7 -8 -3.36 8.15
 -3 7 8 7.09 4.75
 3 8 -8 0.86 6.8
 -3 8 -8 1.29 7.71
 3 9 -8 14.31 8.91
 -3 9 -8 -0.78 8
 -3 10 -8 9.1 8.13
 3 10 -8 -5.07 7.63
 -3 11 -8 4.66 9.7
 3 11 -8 5.73 9.25
 -3 12 -8 -1.72 8.78
 3 12 -8 -7.07 9.63
 3 -9 9 125.15 17.04
 -3 -9 9 96.16 14.83
 3 -8 9 151.76 17.56
 -3 -8 9 144.36 17.81
 3 -8 -9 165.57 19.33
 -3 -8 -9 175.05 20.1
 3 -7 9 102.63 14.87
 -3 -7 9 130.16 16.95
 -3 -7 -9 121.91 16.91
 3 -7 -9 129.45 16.65
 -3 -6 9 189.03 19.65
 3 -6 9 152.59 17.2
 -3 -6 -9 206.79 21.05
 3 -6 -9 197.56 20.46
 -3 -5 9 213.96 20.21
 3 -5 9 206.26 19.84
 3 -5 -9 193.7 19.61
 -3 -5 -9 199.08 19.54
 3 -4 9 218.62 20.06
 -3 -4 9 216.08 19.52
 -3 -4 -9 214.55 20.09
 3 -4 -9 242.88 21.49
 -3 -3 9 240.83 19.95
 3 -3 9 228.11 19.98
 3 -3 -9 249.08 21.54
 -3 -3 -9 236.06 20.91
 -3 -2 9 192.06 17.92
 3 -2 9 192.54 17.99
 3 -2 -9 243.59 21.07
 -3 -2 -9 242.44 20.52
 -3 -1 -9 155.04 17.33
 3 -1 -9 190.35 19.1
 -3 -1 9 153.48 15.05
 3 -1 9 180.32 17.69
 -3 0 9 191.09 16.43
 3 0 9 193.51 17.66
 3 0 -9 229.84 20.35
 -3 0 -9 225.52 19.96
 3 1 -9 150.28 17.08
 -3 1 -9 211.82 19.28
 -3 1 9 166.66 15.54
 3 2 -9 217.56 19.31
 -3 2 -9 203.02 19.02
 -3 2 9 209.82 17.25
 3 3 -9 266.12 21.09
 -3 3 -9 232.36 20.29
 -3 3 9 227.72 17.21
 -3 4 -9 201.55 19.71
 3 4 -9 226.5 20.73
 -3 4 9 186.18 14.95
 3 5 -9 241.39 21.7
 -3 5 -9 211.51 20.17
 -3 5 9 199.89 15.38
 3 6 -9 179.81 19
 -3 6 -9 167.3 18.43
 -3 6 9 155.2 13.8
 3 7 -9 104.47 16.19
 -3 7 -9 119.85 16.63
 -3 8 -9 190.03 19.86
 3 8 -9 176.64 18.82
 -3 9 -9 129.13 17.02
 3 9 -9 136.56 17.24
 -3 -6 10 75.6 13.88
 3 -6 -10 101.99 16.35
 -3 -6 -10 99.05 16.2
 3 -5 10 74.47 14.17
 -3 -5 10 81.25 13.79
 -3 -5 -10 67.25 14.28
 3 -5 -10 69.41 14.4
 3 -4 10 41.35 10.48
 -3 -4 10 55.03 12.54
 -3 -4 -10 65.58 13.27
 3 -4 -10 61.01 13.03
 3 -3 10 114.69 16
 -3 -3 10 114.76 15.62
 3 -3 -10 129.27 17.32
 -3 -3 -10 114.57 17.56
 -3 -2 10 91.44 13.55
 3 -2 10 91.86 13.83
 -3 -2 -10 137.3 17.66
 3 -2 -10 109 16.5
 -3 -1 -10 48.43 11.59
 3 -1 -10 54.73 12.76
 -3 -1 10 30.18 8.6
 3 -1 10 46.32 10.54
 3 0 -10 137.87 17.84
 -3 0 -10 99.47 15.57
 3 0 10 120.15 15.31
 -3 0 10 111.9 13.94
 -3 1 -10 49.96 13.04
 3 1 -10 28.76 10.3
 -3 1 10 58.55 11.16
 3 1 10 52.01 10.98
 -3 2 -10 100.44 15.4
 3 2 -10 113.51 16.6
 3 2 10 122.41 15.68
 -3 2 10 108.07 13.45
 -3 3 -10 121.03 16.49
 3 3 -10 120.29 17.51
 -3 3 10 112.56 13.33
 3 4 -10 31.63 11.37
 -3 4 -10 35.96 11.25
 -3 4 10 47.56 9.95
 3 5 -10 72.15 13.15
 -3 5 -10 50.61 12.28
 -3 6 -10 60.44 13.58
 3 6 -10 63.98 13.74
 -3 -2 11 11.58 8.91
 -3 -1 11 13.28 9.18
 -3 0 11 38.16 9.63
 -3 1 11 3.07 7.98
 -3 2 11 19.12 7.75
 -4 -19 0 1.14 7.74
 -4 -18 0 452.76 29.25
 -4 -17 0 11.18 8.39
 4 -17 0 8.35 6.13
 -4 -16 0 246.38 20.13
 4 -16 0 236.2 16.25
 4 -15 0 11.67 5.32
 -4 -15 0 2.37 7.03
 -4 -14 0 324.67 21.21
 4 -14 0 331.91 17.86
 -4 -13 0 -2.79 3.44
 4 -13 0 -2.24 3.86
 -4 -13 0 0.8 5.21
 -4 -12 0 1667.45 41.91
 -4 -12 0 1534.42 47.01
 4 -12 0 1585.88 41.11
 -4 -11 0 6.11 4.86
 -4 -10 0 560.82 23.73
 4 -10 0 587.56 19.46
 -4 -9 0 0.27 2.29
 -4 -9 0 2.27 4.04
 4 -9 0 -4.37 2.7
 -4 -8 0 981.09 26.34
 4 -8 0 941.36 23.63
 4 -7 0 2 1.53
 -4 -7 0 8.26 2.74
 4 -7 0 1.52 1.63
 -4 -6 0 834.6 26.57
 4 -6 0 793.76 19.04
 -4 -6 0 871.15 22.79
 4 -6 0 861.62 19.01
 -4 -5 0 5.22 3.11
 -4 -5 0 4.56 1.89
 4 -5 0 4.15 1.52
 4 -5 0 3.68 1.33
 -4 -4 0 2253.23 48.32
 -4 -4 0 2262.22 44.37
 4 -4 0 2180.94 39.76
 4 -4 0 2313.84 38.06
 -4 -4 0 2226.54 45.87
 -4 -3 0 -1.84 2.06
 -4 -3 0 0.49 1.65
 -4 -3 0 -0.77 1.82
 -4 -2 0 3944.2 75.38
 -4 -2 0 4189.31 71.36
 -4 -1 0 1.78 1.89
 -4 -1 0 0.45 1.06
 -4 0 0 675.74 19.02
 4 0 0 681.05 14.01
 -4 0 0 654.52 14.01
 4 1 0 -1.16 1.66
 -4 1 0 1.03 0.55
 4 1 0 1.67 0.91
 4 2 0 4069.56 73.22
 4 2 0 4249.83 72.23
 4 3 0 0.61 1.49
 4 3 0 0.35 1.29
 -4 7 0 1.63 1.45
 -4 8 0 969.45 23.8
 -4 9 0 0.69 1.94
 -4 10 0 599.65 19.25
 -4 11 0 6.14 2.96
 -4 12 0 1556.28 38.83
 -4 13 0 -1.04 3.41
 -4 -18 1 -0.76 7.89
 -4 -18 -1 8.98 7.34
 4 -17 -1 70.32 10.17
 -4 -17 1 57.97 11.15
 -4 -17 -1 80.3 13.15
 -4 -16 1 9.05 7.72
 4 -16 -1 0.78 4.91
 -4 -16 -1 0.07 6.07
 -4 -15 -1 76.41 11.53
 -4 -15 1 59.4 11.01
 4 -15 -1 83.38 9.81
 -4 -14 1 -0.21 5.71
 4 -14 1 -1.79 4.05
 -4 -14 -1 9.03 5.51
 4 -14 -1 7.84 5.91
 -4 -13 1 208.47 16.55
 4 -13 1 200.31 13.14
 4 -13 -1 165.61 12.29
 -4 -13 -1 181.42 15.4
 -4 -12 1 -1.75 2.85
 -4 -12 1 6.2 4.77
 -4 -12 -1 -3.21 4.02
 4 -12 -1 4.85 3.3
 4 -12 1 1.24 3.07
 -4 -11 1 274.72 12.68
 -4 -11 -1 270.37 17.08
 -4 -11 1 272.32 17.07
 -4 -10 1 150.38 8.9
 -4 -10 -1 156.51 12.31
 4 -10 1 144.55 9.26
 -4 -10 1 152.73 11.93
 4 -9 1 255.39 12.23
 -4 -9 1 270.92 11.62
 4 -9 -1 256.17 11.78
 -4 -9 -1 276.67 15.63
 -4 -9 1 258.47 15.18
 4 -9 1 262.46 11.84
 -4 -8 1 160.66 8.33
 4 -8 1 134.54 8.44
 4 -8 -1 146.89 8.23
 4 -8 1 156.26 8.16
 -4 -7 1 419.07 13.78
 4 -7 1 382.85 14.06
 4 -6 1 64.9 5.06
 -4 -5 -1 698.13 22.36
 -4 -5 1 658.52 21.89
 4 -5 1 688.49 18.32
 -4 -4 -1 331.68 13.98
 -4 -4 1 342.55 14.39
 -4 -4 -1 340.12 13.02
 4 -4 1 349.46 11.51
 -4 -4 1 368.82 13.72
 -4 -3 1 1279.39 31.92
 -4 -3 -1 1303.54 31.61
 -4 -3 -1 1386.75 30.62
 -4 -3 1 1367.53 30.45
 -4 -2 1 340.36 13.48
 -4 -2 -1 349.37 13.51
 4 -2 1 358.58 11.05
 -4 -2 1 383.2 12.42
 -4 -1 1 721.33 15.31
 4 -1 1 730.8 15.4
 -4 -1 1 734.68 20.12
 -4 -1 -1 741.43 20.21
 4 -1 1 724.06 17.85
 -4 -1 -1 678.72 15.33
 4 -1 -1 739.06 15.55
 4 0 1 676.25 14.09
 -4 0 1 662.66 14.19
 -4 0 -1 661.46 19.09
 -4 0 1 661.71 18.98
 4 0 -1 674.91 18.93
 4 0 1 684.19 18.94
 4 0 1 637.14 17.1
 -4 0 -1 665.36 17.25
 4 0 -1 651.54 14.07
 -4 0 -1 675.86 14.08
 4 0 -1 706.41 15.86
 -4 1 -1 721.28 15.55
 4 1 -1 737.47 15.56
 4 1 1 742.23 20.56
 4 1 -1 731 20.42
 -4 1 1 698.95 20.05
 -4 1 -1 685.77 20.02
 4 1 1 708.98 18.75
 4 1 -1 737.79 17.61
 -4 1 1 748.12 15.68
 4 1 1 758.37 15.66
 4 2 -1 378.7 13.75
 4 2 1 381.49 13.65
 -4 2 -1 383.16 10.51
 4 2 -1 381.18 10.55
 4 2 -1 368.96 11.97
 -4 2 1 365.66 10.5
 4 2 1 358.04 10.3
 -4 3 -1 1362.48 28.15
 4 3 -1 1412.62 28.49
 4 3 -1 1349.67 32.3
 4 3 1 1401.4 32.64
 4 3 -1 1345.52 28.98
 4 3 1 1354.06 28.18
 -4 3 1 1371.97 28.44
 4 3 -1 1331.83 30.15
 4 4 -1 368.17 14.67
 4 4 1 358.61 14.6
 4 4 -1 354.92 11.71
 -4 4 -1 343.49 8.77
 4 4 -1 300.42 12.9
 4 5 -1 694.69 22.79
 4 5 1 673.25 22.41
 4 5 -1 684.74 18.63
 -4 5 -1 738.96 15.94
 4 5 -1 705.85 21.16
 4 6 1 68.57 7.02
 4 6 -1 69.38 7.01
 -4 6 1 78.18 3.69
 -4 6 -1 75.3 4.47
 4 6 -1 78.56 6.96
 4 7 -1 424.98 19.19
 -4 7 -1 413.9 12.7
 -4 7 1 397.95 11.11
 4 7 -1 430.16 17.27
 4 8 1 155.3 12.28
 4 8 -1 155.5 12.04
 4 8 -1 150.04 10.49
 -4 8 1 165.79 7.12
 4 8 -1 166.64 11.21
 -4 9 1 263.99 10.16
 -4 9 -1 273.7 12.64
 -4 10 -1 155.31 9.88
 -4 10 1 154.04 8.28
 -4 11 -1 286.23 14.34
 -4 11 1 273.3 12.05
 -4 12 1 -5.09 3.24
 -4 12 -1 -2.24 3.09
 -4 13 1 212 11.77
 -4 -18 -2 135.56 17.24
 4 -17 -2 12.36 7.02
 -4 -17 -2 18.85 9.79
 -4 -16 -2 298.05 22.74
 -4 -16 2 302.3 23.2
 4 -16 -2 318.42 19.84
 -4 -15 2 2.19 7.07
 -4 -15 -2 1.58 5.88
 4 -15 -2 -6.41 4.73
 -4 -14 -2 436.09 25.23
 -4 -14 2 419.65 24.52
 4 -14 -2 445.78 21.14
 -4 -13 2 -0.68 5.25
 -4 -13 -2 1.4 5.12
 4 -13 -2 1.38 3.89
 4 -12 -2 429.41 19.46
 -4 -12 2 441.98 23.72
 -4 -12 -2 407.78 22.55
 4 -11 2 13.08 4.34
 4 -11 -2 17.67 4.95
 -4 -11 2 22.09 6.6
 -4 -11 -2 10.05 4.5
 -4 -10 -2 916.31 32.86
 4 -10 2 955.38 29.66
 -4 -10 2 1029.8 34.42
 4 -9 2 -1.63 2.97
 -4 -9 -2 -2.68 3.85
 -4 -9 2 0.44 4.29
 4 -8 2 690.89 22.75
 -4 -8 2 733.08 26.39
 4 -7 2 73.31 6.58
 4 -6 2 1456.3 28.46
 4 -6 2 1366.62 34.02
 -4 -5 -2 269.93 12.96
 -4 -5 2 252.42 12.73
 4 -5 2 253.7 8.65
 4 -5 2 251.98 11.55
 -4 -4 -2 1834.29 41.02
 -4 -4 2 1815.94 40.99
 4 -4 2 1796.29 34.99
 4 -3 2 2.43 1.77
 -4 -3 2 0.45 1.67
 -4 -3 2 -1.5 2.69
 -4 -3 -2 -0.46 2.31
 4 -3 2 2.78 1.8
 4 -3 -2 -3.2 2.35
 -4 -3 -2 -2.29 2.03
 -4 -2 2 988.04 25.99
 -4 -2 -2 997.15 25.57
 -4 -2 2 1056.73 24.25
 4 -2 2 1044.75 24.06
 -4 -2 -2 1027.16 24.4
 4 -2 -2 1059.78 24.38
 -4 -1 -2 2.77 1.56
 -4 -1 2 4.58 1.58
 4 -1 2 2.73 1.54
 4 -1 -2 3.99 1.66
 -4 -1 2 3.39 1.98
 -4 -1 -2 3.79 1.99
 4 -1 -2 4.25 1.18
 -4 -1 -2 3.64 2.09
 -4 -1 2 2.63 1.72
 4 0 2 3359.94 60.99
 -4 0 2 3429.54 61.12
 -4 0 2 3350.61 63.51
 -4 0 -2 3355.38 63.55
 4 0 -2 3499.6 59.79
 -4 0 -2 3345.59 62.43
 -4 0 2 3448.8 60.09
 -4 0 -2 3406.4 61.19
 4 0 -2 3382.33 61.2
 -4 1 -2 1.75 1.45
 4 1 -2 1.83 1.75
 -4 1 2 2.17 1.33
 4 1 2 3.65 1.32
 -4 1 -2 3.4 2.08
 -4 1 2 3.35 1.99
 4 1 -2 1.89 1.56
 4 1 2 3.84 1.98
 -4 1 -2 2.57 1.56
 -4 1 2 2.58 1.07
 4 1 -2 5.65 1.93
 4 2 -2 1045.3 24.64
 -4 2 -2 1012.77 24.63
 4 2 -2 1034.47 26.42
 4 2 2 1261.88 27.94
 4 2 -2 1092.58 25.4
 -4 2 2 1049.44 20.12
 -4 2 -2 1034.35 23.78
 4 2 -2 1043.41 26.21
 -4 2 2 1059.23 24.67
 4 2 2 1068.66 24.59
 4 3 2 1.08 1.43
 4 3 -2 -0.32 1.89
 -4 3 -2 -1.84 1.99
 -4 3 2 1.8 1.88
 4 3 -2 1.54 2.26
 4 3 2 -3.01 2.39
 4 3 -2 0.42 1.83
 4 3 -2 0.46 1.47
 -4 4 -2 1830.71 39.82
 4 4 -2 1972.6 40.9
 4 4 2 1854.58 42.13
 4 4 -2 1799.31 42.02
 4 4 -2 1901.35 41.67
 -4 4 2 1905.92 40.45
 4 4 2 1887.17 40.27
 4 4 -2 1912.49 42.11
 4 5 -2 245.9 11.76
 -4 5 -2 252.22 11.78
 4 5 -2 260.27 13.1
 4 5 2 271.07 13.21
 4 5 -2 245.05 9.63
 4 5 -2 270.89 12.68
 4 5 2 271.57 12.06
 -4 5 -2 272.02 9.88
 -4 5 2 252.61 11.73
 4 6 -2 1461.93 36.23
 -4 6 -2 1403.65 35.5
 4 6 -2 1471.25 38.45
 4 6 2 1464.88 38.08
 -4 6 2 1437.69 25.51
 4 6 -2 1453.34 31.31
 4 6 2 1509.84 36.05
 4 6 -2 1436.67 36.85
 -4 6 -2 1471.87 31.44
 -4 6 2 1518.88 36.24
 4 7 -2 88.41 8.13
 -4 7 -2 76.24 7.52
 4 7 -2 83.85 8.38
 -4 7 2 79.37 3.85
 -4 7 -2 84.96 6
 4 7 2 74.02 7.2
 4 7 -2 76 7.3
 -4 8 -2 716.26 24.43
 4 8 -2 686.01 24.62
 4 8 -2 762.65 27.69
 4 8 2 747.02 27.18
 -4 8 2 694.11 16.42
 -4 8 2 724.7 24.97
 4 8 2 698.02 24.58
 -4 8 -2 681.24 20.29
 4 9 -2 2.66 4.26
 -4 9 -2 3.99 4.55
 -4 9 2 1.05 1.66
 -4 9 -2 -0.97 2.34
 -4 10 -2 965.97 27.32
 -4 10 2 994.69 23.71
 -4 11 2 14.63 3.14
 -4 12 2 385.61 14.47
 4 15 -2 8.59 6.94
 -4 15 -2 -10.39 5.69
 4 16 -2 274.94 21.37
 -4 16 -2 293.06 21.69
 -4 17 -2 17.85 9.51
 4 17 -2 17 9.42
 -4 18 -2 146.73 17.06
 4 18 -2 143.56 17.41
 -4 -18 -3 -4.25 7.09
 4 -17 -3 272.66 19.65
 -4 -17 -3 287.14 23.38
 -4 -16 -3 8.89 7.41
 4 -16 -3 5.92 6.16
 4 -15 -3 724.23 30.58
 -4 -15 -3 724.69 35.02
 4 -14 -3 1.47 4.79
 -4 -14 -3 -9.45 7.97
 4 -13 3 422.28 22.2
 4 -13 -3 478.22 22.48
 -4 -13 -3 448.28 25.36
 4 -12 3 -0.23 4.51
 -4 -12 -3 1.65 5.73
 4 -11 3 531.87 23.36
 4 -10 3 11.32 4.39
 4 -9 3 1534.61 41.53
 4 -8 3 2.88 3.46
 4 -7 3 1313.13 36.1
 4 -6 3 25.22 4.68
 -4 -6 3 22.65 4.9
 -4 -5 3 2417.8 54.36
 4 -5 3 2452.11 53.63
 4 -4 3 -0.54 2.17
 -4 -4 3 3.71 2.41
 -4 -4 3 4.32 3.09
 -4 -4 -3 7.88 3.17
 -4 -4 3 2.13 2.71
 4 -4 -3 -0.21 2.73
 -4 -4 -3 2.17 2.77
 4 -3 3 858.92 24.19
 -4 -3 3 891.71 24.49
 -4 -3 3 796.93 23.06
 -4 -3 -3 883.46 23.52
 -4 -3 3 807.02 24.42
 4 -3 -3 865.23 24.75
 -4 -3 -3 826.66 24.43
 -4 -2 3 -2.92 2.4
 4 -2 3 0.13 1.95
 -4 -2 3 -1.05 2.35
 -4 -2 -3 -1.44 2.38
 -4 -2 3 1.2 2.1
 -4 -2 -3 -0.03 2.47
 4 -2 -3 1.97 2.7
 4 -1 3 4102.34 73.86
 -4 -1 3 4108.53 74.37
 -4 -1 -3 3864.92 71.82
 -4 -1 3 3819.6 71.45
 -4 -1 3 3959.78 72.35
 -4 -1 -3 3819.54 73.68
 4 -1 -3 3877.09 73.42
 4 0 3 151.26 8.51
 -4 0 3 170.56 8.97
 -4 0 -3 151.71 7.98
 -4 0 3 147.52 7.95
 -4 0 3 159.37 7.91
 4 0 -3 163.69 7.71
 4 0 -3 156.17 8.73
 -4 0 -3 143.28 8.45
 4 1 3 4042.7 73.04
 4 1 -3 3753.37 72.76
 -4 1 -3 3778.9 72.68
 -4 1 3 3940.23 73.22
 -4 1 -3 3934.28 71.52
 -4 1 3 3960.6 69.04
 4 1 -3 3966.57 71.29
 4 1 3 3883.4 71.27
 -4 1 3 3747.95 71.06
 -4 1 -3 3734.98 71.2
 4 1 -3 3990.3 71.62
 4 2 -3 2.85 2.13
 -4 2 3 1.18 2.23
 4 2 3 -0.51 2
 -4 2 -3 0.56 2.21
 4 2 -3 0.34 2.11
 4 2 3 0.8 1.83
 4 2 -3 0.91 1.58
 -4 2 3 0.67 1.26
 -4 2 -3 -1.69 1.58
 4 3 -3 862.27 24.61
 -4 3 -3 836.7 24.26
 4 3 -3 870.45 24.16
 4 3 3 896.28 24.18
 4 3 -3 856.75 24.41
 -4 3 -3 844.8 21.02
 -4 3 3 876.67 18.98
 -4 3 3 854.13 24.25
 4 3 3 845.55 24.25
 -4 4 -3 3.32 2.93
 -4 4 3 0.55 2.43
 4 4 3 -2.43 2.47
 4 4 -3 0.03 2.83
 4 4 3 0.4 2.3
 4 4 -3 5.1 2.56
 -4 4 3 3.31 1.49
 4 4 -3 -2.17 2.88
 4 5 3 2535.94 54.5
 4 5 -3 2418.91 55
 4 5 -3 2676.17 55.63
 -4 5 -3 2567.53 54.59
 4 5 -3 2443.57 55.46
 4 5 3 2557.15 54.53
 4 6 -3 23.79 5.1
 -4 6 -3 20.45 4.18
 4 6 3 23.49 4.42
 4 6 -3 17.49 4.23
 4 6 -3 22.54 3.2
 -4 6 -3 27.25 4.1
 4 6 3 24.17 4.19
 4 6 -3 27.34 4.96
 -4 7 -3 1321.07 37.69
 4 7 -3 1374.89 38.17
 4 7 -3 1448.82 39.72
 4 7 -3 1436.36 30.54
 -4 7 -3 1430.78 34.37
 -4 7 3 1443.93 38.62
 4 7 3 1417.14 38.24
 4 8 3 0.69 3.47
 4 8 -3 2.74 3.38
 -4 8 -3 -2.12 4.26
 4 8 -3 5.96 4.19
 -4 8 -3 3.48 2.29
 -4 9 -3 1471.48 42.91
 4 9 -3 1599.96 44.29
 -4 9 3 1561.26 31.83
 -4 9 -3 1589.6 38.67
 4 10 -3 1 4.73
 -4 10 -3 10.26 5.19
 -4 10 3 5.3 1.99
 -4 10 -3 13.17 4.42
 -4 11 -3 505.43 24.84
 4 11 -3 575.54 26.41
 -4 11 3 570.84 17.38
 -4 11 -3 586.48 21.92
 4 12 -3 7.02 6.45
 -4 12 -3 1.69 5.61
 4 13 -3 427 24.51
 -4 13 -3 413.06 23.9
 4 14 -3 -5.46 6.12
 -4 14 -3 -2.87 5.62
 4 15 -3 638.54 32.72
 -4 15 -3 663.65 33.13
 4 16 -3 -0.35 7.95
 -4 16 -3 -10.13 9.61
 4 17 -3 229.43 20.71
 -4 17 -3 246.35 21.14
 -4 -17 -4 28.28 9.7
 4 -17 -4 33.22 9.1
 4 -16 -4 1.73 5.46
 -4 -16 -4 4.07 9.36
 4 -15 -4 13.8 6.06
 -4 -15 -4 13.75 8.61
 4 -14 4 2.9 6.35
 -4 -14 -4 0.6 6.19
 4 -13 4 32.77 8.13
 4 -12 4 -3.46 5.71
 4 -11 4 -0.34 4.78
 4 -10 4 -3.39 4.28
 4 -9 4 -1.45 4.2
 4 -8 4 -1.23 4.38
 -4 -8 4 -7.44 4.65
 -4 -7 4 160.35 12.37
 4 -7 4 161.91 12.26
 4 -6 4 2.37 4.04
 -4 -6 4 -5.86 4.61
 4 -5 4 30.6 5.72
 -4 -5 4 41.45 6.24
 4 -5 4 25.27 5.57
 -4 -5 4 41.61 6.75
 4 -5 -4 42.03 6.49
 -4 -5 -4 44.53 6.77
 4 -4 4 1.86 2.9
 -4 -4 4 0.89 2.56
 -4 -4 4 0.65 3.35
 4 -4 -4 -5.25 4.13
 -4 -4 -4 7 4.09
 4 -3 4 403.74 17.14
 -4 -3 -4 368.79 13.99
 -4 -3 4 375 14.09
 -4 -3 4 407.34 16.97
 4 -3 -4 383.09 17.22
 -4 -3 -4 363.88 16.93
 4 -2 -4 2.08 3.34
 -4 -2 -4 -0.48 2.79
 4 -2 4 1.54 3.02
 -4 -2 4 0.54 2.85
 -4 -2 -4 -1.09 2.19
 -4 -2 4 0.17 2.22
 -4 -1 -4 1.74 3.11
 4 -1 -4 10.21 4.25
 -4 -1 4 8.16 3.13
 4 -1 4 13.9 3.19
 -4 -1 4 9.02 3.15
 -4 -1 4 10.92 2.76
 -4 -1 -4 12.59 2.92
 -4 0 4 0.85 2.46
 4 0 4 -1.51 3.14
 4 0 -4 0.17 2.88
 -4 0 -4 -2.68 3.17
 -4 0 4 2.96 2.67
 -4 0 -4 -1.64 2.18
 -4 0 4 0.48 1.95
 -4 1 4 13.38 3.79
 4 1 4 10.81 3.46
 4 1 -4 3.77 2.77
 -4 1 -4 4.02 2.78
 -4 1 4 5.46 2.28
 -4 1 -4 7.08 2.48
 -4 1 4 6.65 2.31
 -4 2 -4 1.15 3.58
 4 2 4 -0.37 2.38
 4 2 -4 3.99 3.49
 4 2 4 0.03 1.81
 4 2 -4 -0.24 2.04
 -4 2 -4 0.06 2.17
 -4 2 4 -0.67 2.5
 -4 2 -4 -3.63 2.27
 4 2 -4 0.87 2.19
 -4 2 4 -2.08 1.95
 4 3 -4 368.06 16.4
 -4 3 -4 354.6 16.41
 4 3 -4 368.55 14.25
 4 3 4 389.29 14.34
 -4 3 4 370.78 12.87
 -4 3 -4 361.71 13.3
 4 3 4 398.11 16.88
 4 4 4 2.38 2.69
 4 4 -4 0.41 3.31
 -4 4 -4 3.33 3.44
 4 4 -4 0.99 2.79
 -4 4 4 3.36 1.94
 -4 4 -4 0.76 1.56
 4 4 4 -0.81 2.59
 4 4 -4 -2.66 3.02
 4 5 4 41.57 5.87
 -4 5 4 43.67 6.33
 4 5 -4 42.9 6.9
 -4 5 -4 39.21 6.35
 4 5 -4 37.57 5.67
 4 5 -4 38.83 5.55
 4 5 4 41.46 5.3
 4 6 -4 -0.44 3.39
 4 6 4 2.41 3.29
 4 6 -4 -3.53 3.82
 -4 6 -4 2.74 3.63
 4 7 -4 173.83 13.02
 -4 7 -4 170.18 12.57
 4 7 -4 182.69 12.42
 4 7 -4 174.64 8.1
 -4 7 -4 166.98 10.92
 -4 8 -4 -12.61 6.06
 4 8 -4 -5.04 4.9
 4 8 4 -9.75 4.85
 4 8 -4 -2.63 3.87
 4 8 -4 1.42 2.23
 -4 8 -4 2.12 3.13
 4 9 -4 -0.81 5.16
 -4 9 -4 11.37 6.35
 -4 9 -4 3.71 3.38
 4 10 -4 -7.8 6.04
 -4 10 -4 -3.29 5.25
 4 11 -4 7.43 6.29
 -4 11 -4 10.69 6.22
 4 12 -4 -1.59 6.09
 -4 12 -4 -2.06 6.01
 4 13 -4 26.28 8.67
 -4 13 -4 43.15 10.18
 4 14 -4 -1.92 6.39
 -4 14 -4 1.58 6.63
 4 15 -4 7.86 8.81
 -4 15 -4 5.5 8.15
 4 16 -4 4.5 8.46
 -4 16 -4 -10.68 8.69
 4 17 -4 35.63 11.35
 -4 17 -4 7.68 8.54
 4 -17 -5 299.01 23.29
 -4 -16 -5 -6.59 8.41
 4 -16 -5 -0.29 6.25
 4 -15 5 328.17 23.66
 -4 -15 -5 368.62 27.22
 4 -14 5 -8.83 6.82
 4 -13 5 456.64 26.34
 4 -12 5 1.59 5.77
 4 -11 5 339.61 22.06
 4 -10 5 -0.02 5.44
 -4 -9 5 755.78 32.23
 4 -9 5 697.48 29.85
 4 -8 5 -1.14 4.5
 -4 -8 5 -3.17 5.84
 -4 -7 5 1574.43 47.03
 4 -7 5 1523.67 45.48
 4 -6 5 -2.42 4.57
 -4 -6 5 0.93 4.83
 4 -6 -5 1.18 4.87
 -4 -6 -5 -5.6 5.94
 -4 -5 5 493.88 22.25
 4 -5 5 465.9 22.06
 4 -5 -5 494.67 22.59
 -4 -5 -5 486.05 22.51
 4 -4 5 3.77 3.95
 -4 -4 5 14.03 5.06
 -4 -4 -5 -5.4 4.91
 4 -4 -5 12.35 4.98
 -4 -3 5 1351.24 38.34
 4 -3 -5 1320.44 38.61
 -4 -3 -5 1315.46 38.67
 4 -2 5 -4.68 3.86
 4 -2 -5 -0.43 3.41
 -4 -2 5 -3.66 3.7
 -4 -2 -5 3.36 3.7
 -4 -2 -5 0.11 2.16
 -4 -2 5 -1.36 2.07
 -4 -2 5 -1.96 3.35
 4 -1 5 1504.26 40.66
 -4 -1 5 1560.58 41.52
 -4 -1 5 1376.89 30.99
 -4 -1 -5 1465.15 31.24
 -4 -1 5 1461.75 38.14
 -4 -1 -5 1453.37 40.36
 4 -1 -5 1471.22 40.43
 4 0 -5 -0.84 3.76
 -4 0 5 -2.76 4.11
 4 0 5 -1.37 3.35
 -4 0 -5 0.98 3.58
 -4 0 -5 0.96 2.04
 -4 0 5 -0.86 1.74
 -4 0 5 0.32 2.9
 -4 1 5 1517.75 40.74
 4 1 5 1475.12 40.12
 -4 1 -5 1471.54 31.56
 -4 1 5 1390.35 31.28
 -4 1 5 1455.39 36.46
 4 1 -5 1466.52 40.12
 -4 1 -5 1478.17 40.52
 -4 2 5 -2.95 4.05
 4 2 5 -2.2 2.75
 4 2 -5 -4.83 4.83
 -4 2 -5 -1.29 4.58
 -4 2 5 -2.57 3.07
 -4 2 -5 -1.45 2.44
 4 2 5 0.48 1.81
 4 2 -5 -1.92 2.07
 -4 2 5 3.42 2.44
 -4 3 -5 1301.02 37.87
 4 3 -5 1269.37 37.73
 -4 3 5 1324.09 32.76
 -4 3 -5 1352.82 32.95
 4 3 5 1381.61 31.79
 -4 3 -5 1255.83 31.59
 -4 3 5 1284.26 31.42
 4 3 -5 1370.88 32.19
 -4 4 -5 1.37 4.05
 4 4 -5 -1.47 4.05
 -4 4 5 4.97 2.52
 -4 4 -5 6.84 2.54
 4 4 -5 3.53 3.18
 4 4 5 6.55 2.9
 4 5 -5 466.42 21.82
 -4 5 -5 475.68 21.81
 -4 5 -5 490.38 15.63
 -4 5 5 481.34 16.59
 4 5 5 496.1 18.45
 4 5 -5 518.85 19.49
 4 6 -5 -1 3.92
 -4 6 -5 -0.66 3.91
 4 6 5 0.65 2.85
 4 6 -5 -2.03 3.19
 4 7 -5 1570.9 47.2
 -4 7 -5 1592.2 46.72
 4 7 -5 1647.42 43.91
 4 8 -5 -1.7 5.93
 -4 8 -5 -5.29 5.01
 4 8 -5 5.46 2.46
 4 8 5 -4.57 4.2
 4 8 -5 4.97 3.96
 -4 9 -5 737.48 31.12
 4 9 -5 756.03 31.8
 -4 10 -5 12.36 6.71
 4 10 -5 7.27 6.37
 4 11 -5 432.23 25
 -4 11 -5 409.87 23.92
 -4 12 -5 3.71 6.82
 4 12 -5 9.26 7.46
 -4 13 -5 531.95 29.33
 4 13 -5 502.45 29.32
 -4 14 -5 10.06 8.92
 4 14 -5 -14.8 9.23
 4 15 -5 323.45 24.65
 -4 15 -5 358.11 25.66
 4 16 -5 -1.05 7.79
 -4 16 -5 1.3 7.62
 4 -16 6 169.67 18.72
 4 -15 6 13.78 8.34
 4 -14 6 183.55 18.28
 4 -13 6 7.17 6.07
 4 -12 6 353.65 24.27
 4 -11 6 8.41 7.66
 -4 -10 6 419.71 25.76
 4 -10 6 401.59 24.77
 4 -9 6 4.08 6.28
 -4 -9 6 3.22 6.84
 -4 -8 6 594.69 29.8
 4 -8 6 625.47 29.01
 4 -7 6 -0.07 5.34
 -4 -7 6 -1.09 6.83
 4 -7 -6 -1.44 6.31
 -4 -7 -6 -6.1 6.33
 4 -6 6 698.76 30.03
 -4 -6 6 700.67 30.44
 -4 -6 -6 739.35 31.38
 4 -6 -6 730.92 30.91
 4 -5 6 -5.95 6.17
 -4 -5 6 5.49 5.61
 -4 -5 -6 3.86 5.39
 4 -5 -6 7.59 5.47
 -4 -4 6 855.63 31.59
 4 -4 6 778.94 31.18
 4 -4 -6 810.28 31.66
 -4 -4 -6 819.26 31.98
 -4 -3 6 50.11 8.04
 -4 -3 -6 56.05 9.01
 4 -3 -6 53.8 9.03
 -4 -2 6 1046.17 34.6
 4 -2 -6 1095.89 36.65
 -4 -2 -6 1106.38 36.95
 -4 -1 -6 19.28 6.17
 4 -1 -6 22.19 6.52
 -4 -1 6 15.43 5.17
 -4 0 6 814.73 18.07
 -4 0 -6 690.65 16.94
 -4 0 6 825.66 27.76
 -4 0 -6 842.03 30.76
 4 0 -6 825.09 30.3
 -4 1 -6 13.75 5.09
 4 1 -6 16.85 5.14
 -4 1 -6 13.3 2.44
 -4 1 6 9.98 2.12
 -4 1 6 22.12 5.6
 -4 2 6 1089.29 24.9
 -4 2 -6 1104.46 25.14
 -4 2 6 1064.67 31.67
 -4 2 -6 1096.24 36.34
 4 2 -6 1099.14 36.56
 4 3 -6 52.43 8
 -4 3 -6 52.43 8.28
 -4 3 6 49.75 6.35
 4 3 6 44.04 4.54
 -4 3 6 49.67 4.67
 -4 3 -6 51.2 5.02
 4 3 -6 55.94 5.07
 -4 4 -6 786.02 30.4
 4 4 -6 833.85 31.6
 -4 4 -6 845.09 24.83
 -4 4 6 785.61 25.25
 -4 4 -6 763.17 22.82
 -4 4 6 752.22 22.55
 4 4 6 807.21 23.01
 4 4 -6 825.75 23.59
 4 5 -6 6.52 6.35
 -4 5 -6 6.58 5.13
 -4 5 -6 0.46 2.62
 -4 5 6 4.03 3.18
 4 5 6 3.14 3.06
 4 5 -6 5.51 3.36
 -4 6 -6 710.04 30.2
 4 6 -6 740.73 30.73
 -4 6 6 665.79 22.59
 -4 6 -6 766.12 20.61
 4 6 6 752.32 24.59
 4 6 -6 707.39 24.73
 4 7 -6 -1.68 5.93
 -4 7 -6 -6.43 6.48
 4 7 -6 -3.19 3.61
 -4 8 -6 634.28 29.17
 4 8 -6 604.74 29.05
 4 8 -6 611.57 17.49
 -4 9 -6 -2.28 5.98
 4 9 -6 -9.5 6.41
 4 10 -6 389.98 24.95
 -4 10 -6 397.05 24.65
 4 11 -6 14.26 8.38
 -4 11 -6 -6.57 7.37
 4 12 -6 355.2 25.18
 -4 12 -6 372.75 25.33
 4 13 -6 21.12 9.63
 -4 13 -6 19.81 9.44
 4 14 -6 193.84 20.1
 -4 14 -6 214.04 20.76
 4 15 -6 36.49 11.8
 -4 15 -6 9.91 10
 4 -14 7 -18.24 10.14
 4 -13 7 23.53 8.71
 4 -12 7 29.51 9.9
 4 -11 7 69.92 13.07
 -4 -11 7 74.66 14.02
 4 -10 7 5.88 6.81
 -4 -10 7 -8.02 7.15
 4 -9 7 40.62 9.93
 -4 -9 7 33.97 9.83
 4 -8 7 -7.01 6.6
 -4 -8 7 0.84 7.19
 -4 -7 7 26.79 7.35
 4 -7 7 42.62 9.58
 4 -7 -7 10.03 7.68
 -4 -7 -7 44.44 10.47
 -4 -6 7 -5.33 6.68
 4 -6 7 0.1 5.39
 4 -6 -7 -2.96 6.36
 -4 -6 -7 -1.02 6.57
 4 -5 7 110.8 13.07
 -4 -5 7 116.41 12.63
 4 -5 -7 136.86 14.36
 -4 -5 -7 130.77 14.37
 4 -4 7 4.37 5.7
 -4 -4 7 6.14 5.35
 4 -4 -7 11.62 6.98
 -4 -4 -7 1.59 6.47
 4 -3 7 70.86 10.67
 -4 -3 7 78.85 10.62
 4 -3 -7 93.28 11.57
 -4 -3 -7 74.55 10.8
 -4 -2 -7 11.77 5.96
 4 -2 -7 18.39 6.2
 -4 -2 7 7.53 4.73
 4 -1 -7 68.22 10.71
 -4 -1 -7 55.48 9.57
 -4 -1 7 55.99 8.63
 -4 0 -7 36.09 8.29
 4 0 -7 37.51 8.39
 -4 0 7 41.49 7.42
 4 1 -7 55.36 8.81
 -4 1 -7 55.37 9.1
 -4 1 7 55.15 7.9
 4 2 -7 9.78 5.97
 -4 2 -7 6.48 5.72
 -4 2 7 8.07 4.69
 4 3 -7 91.43 11.91
 -4 3 -7 85.12 11.37
 -4 3 7 69.1 8.3
 -4 3 7 74.82 4.49
 -4 3 -7 79.34 4.78
 -4 4 -7 3.16 3.88
 -4 4 7 1.79 3.8
 -4 4 7 -1.58 2.43
 -4 4 -7 1.45 2.35
 -4 5 -7 118.6 12.77
 4 5 -7 120.16 13.53
 -4 5 7 112.73 9.84
 -4 5 7 112.07 7.67
 -4 5 -7 106.1 7.84
 4 6 -7 10.53 7.26
 -4 6 -7 3.05 6.81
 -4 6 7 4.39 3.94
 4 7 -7 32.78 8.45
 -4 7 -7 28.82 8.8
 -4 7 7 28.06 5.43
 4 8 -7 -5.46 6.91
 -4 8 -7 2.93 5.94
 -4 8 7 1.57 3.36
 -4 9 -7 34.36 10.13
 4 9 -7 20.15 9.63
 4 10 -7 -7.94 7.57
 -4 10 -7 14.08 8.89
 4 11 -7 72.18 12.65
 -4 11 -7 63.51 12.93
 4 12 -7 27.78 10.52
 -4 12 -7 -2.15 9.45
 4 13 -7 34.65 10.61
 -4 13 -7 32.76 10.24
 4 -12 8 341.23 27.12
 -4 -11 8 0.57 8.95
 4 -11 8 12.48 9.68
 -4 -10 8 508 32.03
 4 -10 8 504.14 31.2
 4 -9 8 -5.62 7.46
 -4 -9 8 -5.54 7.08
 4 -8 8 248.19 21.22
 -4 -8 8 272.63 22.44
 4 -7 8 -5.75 7.48
 -4 -7 8 0.09 8.44
 4 -7 -8 -12.05 9.51
 -4 -7 -8 -20.51 10.31
 4 -6 8 510.21 29.27
 -4 -6 8 547.48 30.18
 -4 -6 -8 543.39 31.02
 4 -6 -8 547.31 30.31
 4 -5 8 3.48 6.34
 -4 -5 8 -0.96 6.22
 4 -5 -8 -13.78 8.59
 -4 -5 -8 -12.32 9.17
 4 -4 8 971.56 40.41
 -4 -4 8 1022.88 40.77
 4 -4 -8 1062.36 42.77
 -4 -4 -8 1043.83 42.66
 4 -3 8 2.36 5.46
 -4 -3 8 0.28 5.76
 -4 -3 -8 -0.07 7.35
 4 -3 -8 -1.45 7.86
 -4 -2 8 580.23 28.67
 4 -2 8 580.13 29.58
 -4 -2 -8 638.96 31.43
 4 -2 -8 639.57 31.44
 4 -1 -8 -0.19 7.65
 -4 -1 -8 2.71 6.04
 -4 -1 8 2.67 5.12
 -4 0 8 561.35 26.6
 4 0 -8 599.35 30.31
 -4 0 -8 603.76 30.32
 -4 1 -8 -2.98 6.98
 4 1 -8 8.09 6.94
 -4 1 8 2.34 4.99
 -4 2 8 552.33 25.5
 -4 2 -8 602.17 30
 4 2 -8 605.19 30.59
 -4 3 -8 3.02 6.96
 4 3 -8 -14.54 8.71
 -4 3 8 0.82 5.31
 -4 4 8 995.21 34.51
 -4 4 -8 1055.92 41.97
 4 4 -8 1053.15 41.99
 4 5 -8 2.5 7.07
 -4 5 -8 5.46 7.27
 -4 5 8 4.03 3.99
 4 6 -8 546.59 30.33
 -4 6 -8 596.29 31.19
 -4 6 8 538.05 23.03
 4 7 -8 -1.83 6.43
 -4 7 -8 2.91 6.5
 -4 7 8 5.39 3.77
 4 8 -8 260.59 22.31
 -4 8 -8 273.3 21.77
 -4 9 -8 6.13 7.65
 4 9 -8 -0.12 8.18
 -4 10 -8 468.06 30.23
 4 10 -8 512.8 31.77
 4 11 -8 10 9.65
 -4 11 -8 -3.98 8.35
 4 12 -8 419.29 30.1
 -4 12 -8 395.52 28.55
 4 -9 9 48.39 11.29
 -4 -9 9 34.69 8.97
 4 -8 9 7.07 7.9
 -4 -8 9 -1.16 9.16
 4 -7 9 42.83 10.37
 -4 -7 9 67.45 13.18
 4 -7 -9 61.51 14.14
 -4 -7 -9 34.82 11
 4 -6 9 6.6 7.81
 -4 -6 9 9.66 7.84
 4 -6 -9 1.54 7.51
 -4 -6 -9 1.74 7.85
 4 -5 9 76.8 12.83
 -4 -5 9 72.68 12.8
 4 -5 -9 89.49 14.26
 -4 -5 -9 85.66 14.47
 4 -4 9 -2.71 7.32
 -4 -4 9 11.54 7.75
 4 -4 -9 11.96 9.53
 -4 -4 -9 20.67 10.53
 4 -3 9 99.67 14.06
 -4 -3 9 111.45 14.37
 4 -3 -9 98.86 14.69
 -4 -3 -9 119.24 16.17
 4 -2 9 37.72 9.16
 -4 -2 9 21.37 8.87
 4 -2 -9 21.35 8.6
 -4 -2 -9 31.79 9.05
 4 -1 -9 71.13 13.23
 -4 -1 -9 83.37 12.86
 -4 -1 9 61.14 10.75
 4 -1 9 66.75 12.19
 4 0 -9 1.85 7.48
 -4 0 -9 20.43 9.21
 -4 0 9 0.29 6.09
 4 1 -9 74.27 12.78
 -4 1 -9 73.86 12.25
 -4 1 9 70.41 10.16
 -4 2 -9 37.45 11.04
 4 2 -9 19.09 9.11
 -4 2 9 28.1 7.43
 -4 3 -9 90.43 14.1
 4 3 -9 98.51 14.89
 -4 3 9 104.1 11.82
 -4 4 -9 17.57 9.29
 4 4 -9 25.16 9.54
 -4 4 9 5.63 5.57
 -4 5 -9 104.92 15.05
 4 5 -9 98.48 14.99
 -4 5 9 63.9 8.8
 -4 6 -9 -6.39 8.97
 4 6 -9 -2.55 8.19
 -4 7 -9 41.92 11.35
 4 7 -9 48.41 11.18
 -4 8 -9 11.83 8.7
 4 8 -9 12.25 7.93
 4 9 -9 78.81 15.44
 -4 9 -9 37.16 11.62
 -4 -6 10 131.36 17.02
 4 -6 -10 112.78 17.93
 4 -5 10 2.21 7.75
 -4 -5 10 13.5 7.72
 4 -5 -10 -13.25 9.72
 -4 -5 -10 6.63 7.76
 4 -4 10 153.85 17.59
 -4 -4 10 121 15.97
 4 -4 -10 125.61 17.33
 -4 -4 -10 130.18 18.22
 4 -3 10 3.82 8.7
 -4 -3 10 0.3 7.86
 4 -3 -10 -13.23 10.51
 -4 -3 -10 2.49 8.99
 4 -2 10 195.76 19.78
 -4 -2 10 152.32 16.83
 4 -2 -10 205.56 20.97
 -4 -2 -10 217.1 21.04
 -4 -1 -10 12.4 9.04
 4 -1 -10 14.88 10.44
 -4 -1 10 18.16 7.21
 4 -1 10 2.99 6.97
 -4 0 -10 134.49 17.27
 4 0 -10 135.14 17.61
 -4 0 10 141.21 16.02
 4 0 10 152.83 17.37
 4 1 -10 8.13 7.95
 -4 1 -10 31.2 9.58
 -4 1 10 5.71 6.37
 4 1 10 19.73 8.55
 4 2 -10 198.73 20.87
 -4 2 -10 181.92 20.27
 -4 2 10 164.02 16.09
 4 3 -10 -6.52 8.27
 -4 3 -10 7.52 7.65
 -4 3 10 -8.03 7.14
 4 4 -10 157.87 19.02
 -4 4 -10 130.1 16.83
 4 5 -10 -9.28 11.56
 -4 5 -10 -2.16 9.16
 4 6 -10 96.41 16.28
 -4 -2 11 3.47 9.55
 -4 -1 11 208.58 20.24
 -4 0 11 -0.83 7.39
 -4 1 11 197.58 19.29
 -5 -18 0 0.71 8.13
 -5 -17 0 2.49 6.32
 -5 -16 0 8.84 7.96
 5 -16 0 5.01 5.84
 5 -15 0 5.06 4.29
 -5 -15 0 9.88 7.41
 5 -14 0 -0.87 3.46
 -5 -14 0 1.44 5.49
 5 -13 0 -0.62 3.55
 -5 -13 0 -10.78 6.01
 -5 -12 0 1.09 3.56
 -5 -12 0 2.83 6.06
 -5 -11 0 2.69 3.16
 -5 -11 0 -0.82 4.27
 5 -10 0 1.23 2.31
 -5 -10 0 0.6 4.44
 -5 -9 0 -0.93 4.03
 5 -9 0 0.06 2.01
 -5 -8 0 3.64 2.89
 5 -8 0 -2.31 1.95
 -5 -7 0 5.48 2.7
 5 -7 0 -0.62 1.53
 5 -7 0 -1.27 1.57
 -5 -6 0 -0.08 3.74
 -5 -6 0 0.43 2.2
 5 -6 0 0.69 1.41
 5 -6 0 -1.32 1.28
 -5 -5 0 2.89 3.52
 5 -5 0 0.59 1.15
 -5 -5 0 0.39 1.71
 -5 -5 0 -1.51 3.1
 5 -5 0 0.96 0.77
 -5 -4 0 -0.01 3.09
 -5 -4 0 -1.54 2.21
 5 -4 0 0.43 1.13
 -5 -4 0 1.59 2.15
 -5 -3 0 0.81 2.82
 -5 -3 0 0.3 1.8
 -5 -2 0 1.29 2.37
 -5 -2 0 1.72 1.47
 -5 -1 0 0.11 2.24
 -5 -1 0 2.31 1.28
 -5 0 0 1.17 2.14
 -5 0 0 0.3 1.01
 -5 1 0 2.1 2.69
 5 1 0 0.48 1.57
 -5 1 0 0.47 0.7
 5 2 0 0.38 1.94
 5 3 0 1.64 2.09
 5 4 0 -4.13 2.83
 -5 -18 1 149.94 17.78
 -5 -18 -1 149.51 17.26
 -5 -17 1 187.26 18.58
 -5 -17 -1 207.59 19.82
 5 -16 -1 140.97 12.67
 -5 -16 1 169.28 17.12
 -5 -16 -1 163.94 17.16
 -5 -15 1 200.8 17.93
 5 -15 -1 179.38 13.53
 -5 -15 -1 176.1 16.85
 -5 -14 1 275.42 20.25
 -5 -14 -1 284.48 20.43
 5 -14 -1 274.53 15.76
 5 -13 -1 494.66 20.39
 -5 -13 -1 506.33 26.57
 -5 -13 1 501.7 26.13
 -5 -12 -1 426.67 22.93
 -5 -12 1 442.28 23.53
 -5 -11 1 808.62 31.23
 -5 -11 -1 779.34 30.56
 5 -10 1 757.08 23.69
 -5 -10 1 822.09 24
 -5 -10 1 757.17 29.36
 5 -10 -1 815.8 23.57
 -5 -10 -1 765.99 29.27
 -5 -9 -1 594 22.25
 5 -9 1 549.52 18.7
 -5 -9 1 606.75 19.26
 -5 -9 1 618.78 24.69
 5 -9 -1 560.32 17.95
 -5 -9 -1 537.37 23.13
 5 -8 -1 321.44 11.83
 5 -8 1 310.53 12.78
 -5 -8 -1 324.84 16.56
 -5 -8 1 303.98 16.03
 5 -7 1 886.28 23.2
 -5 -6 1 984.76 30.05
 -5 -6 -1 972.13 29.74
 5 -6 1 955.13 23.92
 -5 -6 -1 1024.54 27.96
 -5 -5 1 1444 38.26
 -5 -5 -1 1449.15 38.15
 5 -5 1 1450.82 31.9
 -5 -5 -1 1492.58 35.88
 -5 -5 -1 1493.02 35.48
 -5 -5 1 1487.16 36.27
 -5 -4 1 2268.29 49.59
 -5 -4 -1 2213.08 49.54
 -5 -4 -1 2223.4 46.71
 -5 -4 -1 2150.8 46.24
 -5 -4 1 2224.32 46.81
 -5 -3 -1 3117.37 62.46
 -5 -3 1 2998.59 62.07
 -5 -3 -1 3194.09 60.25
 -5 -3 1 3065.92 59.37
 -5 -2 1 756.92 23.02
 -5 -2 -1 791.56 23.24
 5 -2 1 795.33 20.13
 -5 -2 1 798.97 20.68
 -5 -1 1 1263.11 23.54
 5 -1 1 1234.81 23.5
 -5 -1 1 1235.63 31.28
 -5 -1 -1 1212.8 31.4
 5 -1 1 1256.37 28.09
 5 -1 -1 1251.27 23.65
 -5 -1 -1 1236.18 23.68
 -5 0 1 1560.57 28.55
 5 0 1 1564.08 28.51
 -5 0 1 1574.19 37.05
 5 0 1 1577.67 36.52
 -5 0 -1 1554.65 36.98
 5 0 -1 1615.6 36.77
 5 0 1 1580.5 34.15
 5 0 -1 1616.68 28.49
 -5 0 -1 1617.06 28.56
 5 0 -1 1573.2 31.07
 -5 1 -1 1257.35 23.81
 5 1 -1 1271.55 23.67
 5 1 1 1238.83 31.35
 -5 1 1 1193.79 31.08
 -5 1 -1 1212.95 31.17
 5 1 -1 1265.62 31.37
 5 1 1 1224.62 29
 5 1 1 1235.53 23.72
 5 1 -1 1258.99 26.84
 -5 1 1 1242.93 23.86
 5 2 -1 826.62 23.62
 5 2 1 816.8 23.57
 -5 2 -1 803.62 17.72
 5 2 -1 769.93 17.59
 5 2 -1 810.44 20.4
 -5 2 1 798.25 17.72
 5 2 1 789 17.53
 -5 3 -1 3072.7 56.35
 5 3 -1 3207.09 56.89
 5 3 -1 3200.5 63.83
 5 3 1 3231.3 63.91
 5 3 -1 3103.89 59.35
 5 3 -1 3224.73 60.13
 -5 3 1 3192.81 56.91
 5 3 1 3124.79 56.57
 5 4 -1 2317.05 44.49
 5 4 -1 2246.37 50.14
 5 4 1 2239.32 49.83
 5 4 -1 2170.37 45.25
 -5 4 1 2294.66 44.4
 5 4 1 2227.54 44.04
 -5 4 -1 2254.18 37.87
 5 4 -1 2265.21 47.05
 5 5 1 1518.08 39.16
 5 5 -1 1499.76 39.09
 5 5 -1 1531.86 33.91
 5 5 -1 1530.59 36.36
 -5 5 -1 1497.55 27.54
 5 6 -1 948.5 30.31
 5 6 -1 990.09 28.21
 5 7 1 967.29 31.1
 5 7 -1 942.93 31.07
 5 7 -1 948.34 28.66
 -5 9 1 585.99 15.8
 -5 10 1 795.4 20.47
 -5 11 1 799.3 21.63
 -5 12 1 427.83 15.45
 -5 -18 -2 112.04 16.27
 -5 -17 -2 127.1 15.58
 5 -16 -2 164.21 13.72
 -5 -16 -2 179.67 18.18
 -5 -16 2 154.04 17.36
 -5 -15 2 113.37 14.22
 -5 -15 -2 90.95 13.2
 5 -15 -2 102.12 10.63
 -5 -14 2 296.02 21.48
 5 -14 -2 304.62 17.3
 -5 -14 -2 302.23 21.54
 -5 -13 2 268.99 19.66
 -5 -13 -2 260.16 19.02
 5 -13 -2 248.24 15.23
 5 -12 2 260.36 15.32
 -5 -12 2 268.73 19.23
 5 -12 -2 306.94 15.6
 -5 -12 -2 290.47 19.21
 5 -11 2 237.13 13.99
 -5 -11 2 230.02 16.63
 -5 -11 -2 269.09 17.63
 5 -10 2 547.6 21.02
 -5 -10 -2 548.42 24.95
 -5 -10 2 576.09 25.6
 -5 -9 -2 242.58 15.33
 5 -9 2 231.96 13.08
 -5 -9 2 249.8 16.05
 5 -8 2 633.39 21.48
 -5 -8 2 648.79 25.47
 5 -7 2 661.46 21.4
 -5 -6 -2 1055.78 31.64
 -5 -6 2 1074.06 31.95
 5 -6 2 1057.28 24.29
 5 -6 2 1049.91 28.43
 -5 -5 2 157.58 10.74
 -5 -5 -2 154.89 10.49
 5 -5 2 160.09 9.37
 5 -5 2 160.43 7.61
 -5 -4 2 1553.89 38.01
 -5 -4 -2 1535.93 38.18
 5 -4 2 1502.56 32.13
 -5 -3 -2 1147.28 29.78
 -5 -3 2 1155.32 29.88
 5 -3 2 1094.21 25.74
 -5 -2 2 1272.88 27.2
 5 -2 2 1219.3 27.15
 -5 -2 2 1188.81 30.71
 -5 -2 -2 1233.55 31.29
 5 -2 -2 1215.7 22.86
 5 -2 2 1196.66 27.85
 -5 -2 -2 1235.1 30.38
 -5 -2 -2 1182.03 27.3
 5 -2 -2 1202.42 27.19
 -5 -1 2 414.79 12.52
 5 -1 2 382.64 12.06
 -5 -1 2 380.06 14.7
 -5 -1 -2 389.55 14.95
 5 -1 -2 372.52 10.53
 -5 -1 -2 391.68 14.27
 5 -1 -2 377.11 12.19
 -5 -1 -2 379.12 12.2
 5 0 2 2641.36 48.68
 -5 0 2 2595.99 48.65
 -5 0 -2 2697.12 53.75
 -5 0 2 2510.05 52.84
 -5 0 -2 2587.48 51.4
 5 0 -2 2654.3 48.14
 5 0 -2 2534.77 48.23
 -5 0 -2 2622.84 48.73
 5 1 -2 372.16 11.97
 -5 1 2 366.93 12.05
 5 1 2 393.12 12.25
 -5 1 -2 386.83 12.38
 5 1 2 384.98 14.79
 5 1 -2 381.17 14.75
 -5 1 -2 369 14.91
 -5 1 2 339.94 14.57
 -5 1 -2 380.52 13.32
 5 1 -2 390.98 12.76
 -5 2 -2 1196.84 27.1
 5 2 -2 1196.33 26.91
 5 2 2 1215.84 30.99
 5 2 -2 1222.56 31.07
 5 2 -2 1246.55 28.62
 -5 2 2 1130.51 26.55
 5 2 2 1212.51 26.9
 5 2 -2 1190.04 28.98
 5 3 -2 1163.06 27.28
 -5 3 -2 1142.7 27.12
 5 3 -2 1168.09 31.03
 5 3 2 1150.21 30.8
 5 3 -2 1159.61 28.77
 -5 3 2 1157.16 27.18
 5 3 2 1154.99 26.82
 5 3 -2 1138.35 28.95
 -5 4 -2 1499.02 34.39
 5 4 -2 1488.16 34.68
 5 4 -2 1496.62 38.01
 5 4 2 1566.45 38.22
 5 4 -2 1559.06 36.92
 5 4 -2 1558.98 36.9
 5 4 2 1598.76 34.73
 -5 4 2 1541.58 34.72
 5 5 -2 165.67 9.55
 -5 5 -2 166.86 9.35
 5 5 -2 166.06 11.19
 5 5 2 168.43 11.18
 5 5 -2 163.02 8.46
 5 5 -2 163.1 10.09
 -5 5 2 172.33 9.54
 5 5 2 178.22 9.5
 -5 5 -2 161.73 7.18
 -5 6 -2 1049.7 29.2
 5 6 -2 1053.03 29.46
 5 6 -2 1065.88 32.37
 5 6 -2 1083.85 26.83
 5 6 -2 1105.33 31.23
 5 6 2 1105.04 29.45
 -5 6 -2 1104.98 24.56
 -5 6 2 1108.5 29.65
 5 7 2 709.94 25.71
 5 7 -2 622.56 24.85
 5 7 -2 691.37 23.41
 -5 7 -2 656.64 22.7
 -5 7 -2 690.43 18.44
 5 7 -2 700.15 24.4
 5 7 2 710.96 23.27
 -5 8 -2 635.44 23.31
 5 8 -2 626.55 23.49
 -5 8 2 641.7 13.19
 -5 8 2 625.87 23.64
 5 8 2 662.86 23.53
 -5 8 -2 681.25 18.94
 -5 9 -2 238.75 14.09
 5 9 -2 220.49 14.16
 -5 9 2 234.51 7.52
 -5 9 -2 229.54 10.81
 5 10 -2 560.49 24.18
 -5 10 -2 563.14 23.51
 -5 10 2 592.5 15.09
 -5 10 -2 590.29 19.1
 5 11 -2 243.53 16.4
 -5 11 -2 230.91 15.84
 -5 11 2 249.01 9.52
 5 12 -2 287.83 18.64
 -5 12 2 261.54 10.64
 -5 13 -2 244.17 17.9
 5 13 -2 219.18 17.08
 5 14 -2 286.97 19.6
 -5 14 -2 267.16 19.81
 5 15 -2 93.98 12.89
 -5 15 -2 88.26 12.69
 5 16 -2 174.57 17.61
 -5 16 -2 126.12 15.7
 -5 17 -2 108.71 15.71
 5 17 -2 123.15 16.02
 5 18 -2 111.69 16.32
 -5 18 -2 121.8 15.74
 -5 -17 -3 23.07 9.62
 -5 -16 -3 23.04 9.22
 5 -16 -3 38.72 8.58
 -5 -15 -3 98.91 14.62
 5 -15 -3 87.3 10.54
 5 -14 -3 11.12 5.9
 -5 -14 -3 11.13 7.64
 5 -13 3 46.6 8.04
 5 -13 -3 46.09 7.32
 -5 -13 -3 45.5 9.64
 5 -12 3 26.59 6.96
 -5 -12 -3 37.16 9
 5 -11 3 91.08 9.69
 -5 -11 -3 96.86 11.13
 5 -10 3 4.05 4.79
 5 -9 3 228.13 13.86
 5 -8 3 98.81 9.11
 5 -7 3 194.4 12.18
 5 -6 3 12.54 4.31
 -5 -5 3 438.36 18.26
 -5 -5 -3 465.67 18.49
 5 -5 3 441.99 17.97
 -5 -4 3 6.11 2.76
 -5 -4 -3 7.97 3.32
 -5 -4 3 16.42 3.91
 5 -4 3 15.65 3.42
 5 -4 -3 7.66 3
 -5 -4 -3 12.47 3.65
 -5 -3 3 228.04 11.13
 5 -3 3 228.81 11.32
 -5 -3 -3 221.21 11.44
 -5 -3 3 201.05 11.04
 -5 -3 3 224.81 11.49
 5 -3 -3 206.62 10.94
 -5 -3 -3 214.29 11.05
 -5 -2 3 104.85 7.35
 5 -2 3 105.72 7.26
 -5 -2 -3 98.3 7.24
 -5 -2 3 101.19 7.62
 -5 -2 3 112.4 7.56
 5 -2 -3 98.54 7.3
 -5 -2 -3 98.31 7.12
 -5 -1 3 769.11 21.83
 5 -1 3 768.74 21.78
 -5 -1 3 724.24 21.81
 -5 -1 -3 736.23 21.91
 5 -1 -3 754.05 18.68
 -5 -1 -3 741.77 22.67
 -5 -1 3 743.94 21.02
 5 -1 -3 745.54 21.43
 -5 -1 -3 725.38 21.35
 -5 0 3 22.6 3.5
 5 0 3 28.99 3.8
 5 0 -3 22.2 3.7
 -5 0 -3 20.98 3.66
 5 0 -3 21.98 3.1
 -5 0 -3 19.28 3.72
 -5 0 3 23.74 3.28
 -5 0 3 25.06 4.06
 -5 0 -3 25.02 3.89
 -5 1 -3 722.22 21.35
 -5 1 3 764.4 21.57
 5 1 3 763.75 21.4
 5 1 -3 743.38 21.51
 -5 1 -3 775.61 22.36
 5 1 3 767.76 22.18
 5 1 -3 764.8 22.34
 -5 1 3 657.44 21.11
 -5 1 3 723.12 18.74
 5 1 -3 764.69 20.67
 -5 1 -3 730.18 21.21
 -5 2 -3 100.93 7.34
 5 2 -3 110.69 7.78
 5 2 -3 96.96 7.49
 5 2 3 109.75 8
 -5 2 -3 99.07 7.57
 -5 2 3 102.9 7.85
 -5 2 3 100.72 5.41
 -5 2 -3 98.67 6.74
 5 2 -3 103.44 7.22
 5 2 3 109.06 7.34
 -5 2 3 99.04 7.12
 -5 3 -3 211.8 11
 5 3 -3 200.3 10.67
 5 3 -3 226.72 11.92
 5 3 3 220.91 11.63
 -5 3 3 222.79 7.26
 5 3 -3 219.2 11.28
 -5 3 3 227.7 11.16
 5 3 3 220.95 11.02
 5 3 -3 227.64 12.11
 -5 4 3 16.06 3.49
 5 4 3 13.29 3.69
 5 4 -3 16.67 3.68
 -5 4 -3 7.18 2.68
 5 4 -3 4.84 2.9
 5 4 3 8.25 2.97
 -5 4 3 11.62 1.52
 5 4 -3 8.96 3.01
 5 5 -3 478.53 18.48
 -5 5 -3 479.28 18.23
 5 5 3 481.95 18.99
 5 5 -3 496.45 19.61
 5 5 -3 495.38 19.26
 -5 5 3 454.87 9.55
 5 5 -3 483.28 19.47
 5 5 3 479.78 18.06
 5 6 -3 7.25 3.87
 -5 6 -3 6.81 3.38
 5 6 -3 8.92 4
 5 6 -3 9.13 3.4
 5 6 -3 7.53 2.7
 5 6 3 4.56 2.78
 -5 6 -3 6.47 2.24
 -5 7 -3 196.98 12.61
 5 7 -3 207.81 12.96
 5 7 3 200.09 13.31
 5 7 -3 201.27 13.48
 5 7 -3 198.78 9.6
 -5 7 -3 203.27 10.54
 5 7 3 210.72 12.61
 -5 7 3 225.99 13.06
 -5 8 -3 126.93 10.81
 5 8 -3 128.23 11.15
 -5 8 3 129.73 4.15
 -5 8 -3 139.15 8.76
 5 9 -3 219.22 15.06
 -5 9 -3 243.5 15.09
 -5 9 3 241.36 7.04
 -5 9 -3 229.48 11.89
 5 10 -3 9.9 6.25
 -5 10 -3 -5.59 4.31
 -5 10 3 -0.1 1.33
 -5 10 -3 5.98 3.13
 5 11 -3 108.36 11.72
 -5 11 -3 94.78 11.15
 -5 11 3 102.36 5.34
 -5 11 -3 107.15 8.8
 5 12 -3 15.44 6.87
 -5 12 -3 27.44 7.51
 5 13 -3 59.87 10.59
 -5 13 -3 50.46 9.53
 5 14 -3 8.91 6.32
 -5 14 -3 26.54 8.46
 -5 15 -3 71.92 12.25
 5 15 -3 84.5 12.91
 -5 16 -3 28.26 9.13
 5 16 -3 19.91 8.54
 5 17 -3 15.64 9.73
 -5 17 -3 14.39 10.29
 -5 -17 -4 145.53 17.97
 -5 -16 -4 326.19 25.35
 5 -16 -4 246.26 18.6
 5 -15 4 232.16 18.29
 5 -15 -4 283.42 19.42
 -5 -15 -4 288.46 23.39
 -5 -14 -4 297.28 22.59
 5 -14 4 240.62 18
 5 -13 4 161.45 14.72
 -5 -13 -4 135.99 15.12
 5 -12 4 153.05 14.11
 5 -11 4 173.05 14.23
 5 -10 4 314.29 18.56
 5 -9 4 458.95 21.85
 5 -8 4 863.96 30.5
 5 -7 4 779.42 28.31
 5 -6 4 697.65 26
 -5 -6 4 701.67 26.62
 -5 -5 4 396.29 16.82
 -5 -5 -4 395.94 16.8
 5 -5 4 386.66 17.45
 -5 -5 4 309.53 16.22
 5 -5 4 379.02 18.2
 -5 -5 4 391.27 18.51
 5 -5 -4 384.93 18.04
 -5 -5 -4 381.92 17.75
 5 -4 4 324.44 16.11
 -5 -4 -4 340.78 14.95
 -5 -4 4 342.45 14.97
 -5 -4 4 352.2 16.76
 -5 -4 -4 341.7 16.63
 5 -4 -4 336.91 16.36
 5 -3 4 354.79 15.74
 -5 -3 4 317.97 14.1
 -5 -3 -4 347.64 14.31
 -5 -3 4 336.71 15.73
 5 -3 -4 339.62 16.03
 -5 -3 -4 321.72 15.69
 5 -2 4 839.9 25.67
 -5 -2 4 748.58 22.59
 -5 -2 -4 804.89 23.12
 -5 -2 4 781.57 24.68
 5 -2 -4 829.02 25.74
 -5 -2 -4 798.58 25.57
 -5 -1 4 1245.26 33.14
 5 -1 4 1206.44 32.39
 -5 -1 4 1168.38 29.35
 -5 -1 -4 1129.08 29.37
 -5 -1 4 1182.42 30.72
 5 -1 -4 1187.67 32.04
 -5 -1 -4 1172.14 32.21
 5 0 4 1684.29 40.38
 -5 0 4 1746.72 41.43
 -5 0 -4 1620.06 37.41
 -5 0 4 1597.15 37.15
 -5 0 4 1654.06 37.84
 -5 0 -4 1651.38 40.43
 5 0 -4 1647.57 40.11
 -5 1 4 1219.85 32.79
 5 1 4 1215.01 32.25
 -5 1 -4 1149.11 29.78
 -5 1 4 1100.75 29.18
 -5 1 4 1186.36 28.72
 5 1 -4 1220.23 30.39
 -5 1 -4 1167.52 30.73
 -5 1 -4 1179.17 32.3
 5 1 -4 1157.97 31.81
 -5 2 -4 772.79 25.23
 5 2 4 865.43 25.71
 5 2 -4 804.18 25.44
 -5 2 4 771.79 23.4
 -5 2 -4 764.83 23.45
 5 2 4 818.24 23.78
 5 2 -4 840.63 24.16
 -5 2 4 819.99 21.28
 -5 2 -4 812.9 23.47
 -5 3 -4 314.54 15.35
 5 3 -4 334.65 15.71
 5 3 -4 353.4 15.01
 5 3 4 355.88 14.84
 -5 3 -4 316.15 12.95
 -5 3 4 323.22 11.59
 5 3 4 332.05 15.25
 5 4 -4 327.27 16.05
 -5 4 -4 331.99 16.11
 5 4 4 330.81 15.27
 5 4 -4 339.78 15.49
 -5 4 -4 344.88 12.98
 -5 4 4 323.09 11.02
 5 4 -4 357.02 16.28
 5 4 4 354.05 16.15
 -5 5 -4 368.54 17.26
 5 5 -4 387.61 18.03
 5 5 4 394.43 17.23
 5 5 -4 399.47 17.67
 -5 5 4 381.96 11.43
 -5 5 4 405.72 17.94
 5 5 4 393.23 17.7
 5 6 -4 727.7 26.75
 -5 6 -4 741.6 26.47
 5 6 -4 727.96 26
 -5 6 4 697.05 16.5
 5 7 -4 823.35 29.44
 -5 7 -4 747.03 27.99
 5 7 -4 835.67 29.39
 5 7 4 840.34 28.86
 5 7 -4 790.53 21.76
 -5 7 4 772.48 17.44
 -5 7 -4 802.06 25.49
 -5 8 -4 890.64 31.18
 5 8 -4 912.82 32.23
 5 8 -4 879.32 23.33
 -5 8 -4 910.98 27.97
 5 9 -4 490.54 23.81
 -5 9 -4 462.57 22.61
 -5 9 -4 496.49 19.91
 5 10 -4 324.67 19.99
 -5 10 -4 328.98 19.66
 -5 10 4 331.99 9.89
 -5 10 -4 314.49 16.01
 5 11 -4 164.03 15.32
 -5 11 -4 162.02 14.62
 5 12 -4 154.83 15.18
 -5 12 -4 167.03 15.19
 5 13 -4 62.5 11.88
 -5 13 -4 144.52 15.02
 5 14 -4 271.58 21.52
 -5 14 -4 263.98 20.76
 -5 15 -4 222.27 20.36
 5 15 -4 239.4 21.08
 5 16 -4 254.62 22.34
 -5 16 -4 197.78 20.12
 5 17 -4 129.73 16.64
 -5 17 -4 109.3 16.5
 5 -16 5 17.36 8.32
 5 -16 -5 30.36 8.63
 -5 -16 -5 33.51 11.87
 5 -15 5 40.89 9.67
 -5 -15 -5 41.66 11.67
 5 -14 5 57.15 11
 5 -13 5 19.95 7.25
 5 -12 5 26.37 8.26
 5 -11 5 45.08 9.39
 5 -10 5 104.22 12.08
 5 -9 5 63.24 9.55
 -5 -8 5 148.26 13.92
 5 -8 5 143.87 13.1
 5 -7 5 97.2 11.02
 -5 -7 5 110.53 11.74
 5 -6 5 138.22 12.47
 -5 -6 5 132.44 12.22
 5 -6 -5 137.72 12.73
 -5 -6 -5 131.47 12.35
 5 -5 5 65.57 8.82
 -5 -5 5 58.87 7.93
 5 -5 -5 63.84 8.54
 -5 -5 -5 72.8 9.36
 -5 -4 5 140.17 11.65
 5 -4 -5 133.92 11.24
 -5 -4 -5 119.39 11.36
 -5 -3 5 79.89 6.89
 -5 -3 -5 83.4 7.02
 -5 -3 5 92.44 9.14
 5 -3 -5 89.78 9.57
 -5 -3 -5 64.47 8.33
 -5 -2 5 171.19 11.97
 -5 -2 5 145.05 8.68
 -5 -2 -5 137.53 8.46
 -5 -2 5 152.53 11.02
 5 -2 -5 135.59 11.1
 -5 -2 -5 142.8 11.55
 -5 -1 5 151.89 11.28
 5 -1 5 130.13 10.41
 -5 -1 5 139.17 8.16
 -5 -1 -5 123.23 7.63
 -5 -1 5 133.92 10.13
 5 -1 -5 131.24 10.88
 -5 -1 -5 132.53 10.74
 -5 0 5 423.86 19.12
 5 0 5 375.52 17.91
 -5 0 -5 370.29 13.96
 -5 0 5 341.48 13.31
 -5 0 5 377.81 16.46
 5 0 -5 393.82 18.3
 -5 0 -5 394.81 18.68
 -5 1 5 132.62 10.49
 5 1 5 115.08 10.11
 -5 1 -5 124.85 10.35
 -5 1 5 124.55 7.87
 -5 1 -5 137.39 8.28
 -5 1 5 137.96 9.15
 5 1 -5 128.5 10.63
 -5 2 -5 145.21 11.3
 5 2 -5 138.52 11.12
 -5 2 5 144.87 10.96
 -5 2 -5 154.04 10.15
 -5 2 5 151.3 9.19
 -5 2 -5 142.36 8.86
 -5 2 5 140.81 8.71
 5 3 -5 87.47 9.2
 -5 3 -5 81.64 9.33
 -5 3 5 80.95 6.51
 -5 3 -5 88.15 7.22
 5 3 -5 76.84 6.92
 5 3 5 94.39 7.44
 -5 3 5 82.22 7.24
 -5 3 -5 78.41 7.11
 -5 4 -5 135.25 11.38
 5 4 -5 136.93 11.4
 -5 4 -5 137.3 8.49
 -5 4 5 143.32 8.43
 5 4 -5 130.79 9.48
 5 4 5 139.37 9.55
 5 5 -5 75.49 9.11
 -5 5 -5 72.01 8.66
 -5 5 5 58.86 5.22
 5 5 5 79.21 7.38
 5 5 -5 54.79 7.3
 -5 6 -5 123.07 11.57
 5 6 -5 131.36 11.87
 -5 6 5 134.04 7.56
 5 6 -5 136.13 10.74
 5 7 -5 116.72 11.72
 -5 7 -5 108.75 10.98
 -5 7 5 99.61 6.4
 5 7 -5 119.45 10.71
 5 7 5 121.88 10.4
 5 8 -5 156.76 13.98
 -5 8 -5 169.18 14.17
 5 8 -5 149.46 8.39
 -5 8 5 124.24 6.94
 5 9 -5 58.09 9.44
 -5 9 -5 50.3 8.76
 5 9 -5 67.23 5.47
 5 10 -5 97.72 12.4
 -5 10 -5 88.01 11.3
 5 11 -5 61.13 10.84
 -5 11 -5 45.39 9.86
 5 12 -5 32.58 9.22
 -5 12 -5 31.51 9.15
 -5 13 -5 46.35 10.76
 5 13 -5 37.09 9.56
 5 14 -5 60.98 12.86
 -5 14 -5 60.1 12.38
 5 15 -5 10.31 8.36
 -5 15 -5 38.27 9.4
 5 16 -5 14.64 8.81
 -5 16 -5 36.87 11.52
 5 -16 6 97.9 15.1
 5 -15 6 95.93 13.89
 5 -14 6 102.33 14.33
 5 -13 6 100.12 14.15
 5 -12 6 183.77 17.61
 5 -11 6 159.24 16.27
 5 -10 6 134.79 14.85
 5 -9 6 199.44 16.89
 -5 -9 6 218.36 18.62
 -5 -8 6 325.56 21.83
 5 -8 6 302.46 20.32
 5 -7 6 152.31 14.28
 -5 -7 6 137.07 13.84
 -5 -6 6 299.28 19.65
 5 -6 6 291.69 19.28
 5 -6 -6 313.55 19.99
 -5 -6 -6 293.65 19.43
 -5 -5 6 464.57 23.74
 5 -5 6 425.44 23.12
 -5 -5 -6 449.56 23.79
 5 -5 -6 466.29 23.81
 5 -4 6 284.84 18.37
 -5 -4 6 313.81 18.74
 -5 -4 -6 299.42 18.62
 5 -4 -6 295.44 18.46
 -5 -3 6 226.69 15.07
 5 -3 -6 266.35 17.07
 -5 -3 -6 223.45 15.83
 -5 -2 -6 497.53 16.08
 -5 -2 6 472.08 15.71
 -5 -2 6 451.53 21.38
 -5 -2 -6 476.35 23.14
 5 -2 -6 493.27 23.21
 -5 -1 6 378.4 13.17
 -5 -1 -6 314.59 12.25
 -5 -1 6 385.16 18.8
 5 -1 -6 388.88 20.26
 -5 -1 -6 372.61 19.85
 -5 0 -6 277.15 10.99
 -5 0 6 267.37 10.82
 -5 0 6 285.16 15.45
 5 0 -6 281.82 17.24
 -5 0 -6 266.8 16.75
 -5 1 6 373.87 13.18
 -5 1 -6 365.52 13.39
 -5 1 6 388.71 17.59
 5 1 -6 361.12 19.86
 -5 1 -6 376.6 20.11
 -5 2 6 484 16.13
 -5 2 -6 471.89 16.19
 -5 2 6 466.05 19.05
 5 2 -6 504.95 23.33
 -5 2 -6 465.27 22.56
 5 3 -6 219.28 15.7
 -5 3 -6 209.57 15.17
 -5 3 6 217.02 12.21
 -5 3 -6 247.55 13.4
 -5 3 -6 228.5 11.46
 -5 3 6 215.08 10.94
 -5 4 -6 284.47 17.93
 5 4 -6 315.17 18.8
 -5 4 6 302.1 14.12
 -5 4 -6 326.66 14.86
 5 4 -6 317.55 14.52
 5 4 6 330.78 14.4
 -5 4 -6 296.62 14.12
 -5 4 6 298.64 13.89
 -5 5 -6 477.22 23.49
 5 5 -6 473.42 23.64
 -5 5 -6 492.5 17.79
 -5 5 6 442.38 17.16
 5 5 6 452.39 18.52
 5 5 -6 486.49 19.4
 5 6 -6 293.43 18.9
 -5 6 -6 289.66 18.76
 -5 6 6 281.81 12.77
 5 6 -6 305.33 16.09
 5 7 -6 138.67 13.95
 -5 7 -6 138.77 13.84
 -5 7 6 142.21 8.66
 5 7 6 154.37 11.45
 5 7 -6 160.36 12.07
 5 8 -6 350.07 21.55
 -5 8 -6 293.97 19.81
 -5 8 6 276.27 12.25
 5 8 -6 309.98 12.69
 5 9 -6 204.97 17.22
 -5 9 -6 206.41 17.38
 -5 9 6 203.73 9.96
 5 10 -6 166.5 16.19
 -5 10 -6 155.86 15.57
 5 11 -6 177.09 17.79
 -5 11 -6 165.68 16.79
 5 12 -6 166.39 17.38
 -5 12 -6 186.19 17.99
 5 13 -6 94.86 14.87
 -5 13 -6 109.05 16.01
 5 14 -6 138.06 16.5
 -5 14 -6 95.39 13.77
 5 15 -6 112.72 16.95
 -5 15 -6 109.77 16.35
 5 -14 7 73.41 13.07
 5 -13 7 157.13 18.44
 5 -12 7 189.36 19.5
 5 -11 7 242.27 20.88
 5 -10 7 116.23 14.44
 -5 -10 7 121.56 15.33
 5 -9 7 154.13 17.26
 -5 -9 7 179.09 17.95
 5 -8 7 143.83 15.9
 -5 -8 7 139.52 16.05
 5 -7 7 127.23 14.53
 -5 -7 7 130.07 14.92
 5 -7 -7 148.32 16.34
 -5 -7 -7 176.87 17.42
 5 -6 7 163.52 15.68
 -5 -6 7 176.96 16.35
 -5 -6 -7 177.14 16.45
 5 -6 -7 201.8 17.49
 -5 -5 7 377.63 22.8
 5 -5 7 381.41 23.28
 5 -5 -7 349.81 22.43
 -5 -5 -7 382.04 23.67
 -5 -4 7 347.3 21.08
 5 -4 7 318.08 20.89
 5 -4 -7 355.27 22.19
 -5 -4 -7 344.08 21.97
 -5 -3 7 428.12 23.18
 5 -3 -7 428.53 24
 -5 -3 -7 459.13 24.93
 -5 -2 7 327.71 19.19
 5 -2 -7 287.99 19.33
 -5 -2 -7 299.84 19.9
 -5 -1 7 238.08 16.18
 5 -1 -7 255.1 18.23
 -5 -1 -7 287.84 19.06
 5 0 -7 119.59 12.62
 -5 0 -7 124.55 13.1
 -5 0 7 113.04 10.82
 -5 1 7 232.59 8.46
 -5 1 -7 264.25 8.52
 -5 1 7 256.55 15.67
 -5 1 -7 250.39 17.75
 5 1 -7 269.92 18.49
 -5 2 -7 308.59 10.73
 -5 2 7 296.12 10.58
 -5 2 7 290.86 16.19
 5 2 -7 312.4 19.74
 -5 2 -7 290.44 19.45
 -5 3 7 411.34 13.96
 -5 3 -7 420.53 14.46
 -5 3 7 430.04 19.36
 5 3 -7 439.1 24.01
 -5 3 -7 422.15 23.47
 5 4 -7 308.78 20.4
 -5 4 -7 320.67 20.66
 -5 4 7 336.15 16.7
 -5 4 -7 331.85 13.84
 -5 4 7 330.78 13.51
 5 5 -7 415.97 23.81
 -5 5 -7 396.24 22.91
 -5 5 7 365.45 17.21
 -5 5 -7 386.17 16.25
 -5 5 7 383.51 15.88
 5 6 -7 164.64 15.82
 -5 6 -7 149.55 14.89
 -5 6 7 168.68 11.07
 5 7 -7 193.31 17.26
 -5 7 -7 130.87 14.47
 -5 7 7 144.51 9.92
 5 8 -7 135.26 14.69
 -5 8 -7 126.04 13.9
 -5 9 -7 165.33 16.99
 5 9 -7 165.68 16.84
 5 10 -7 108.74 15.24
 -5 10 -7 132.43 15.8
 -5 11 -7 238.41 20.96
 5 11 -7 238.87 20.94
 5 12 -7 151.12 18.43
 -5 12 -7 200.46 19.74
 5 13 -7 151.9 18.44
 -5 13 -7 155.57 18.1
 5 -11 8 -0.37 8.14
 5 -10 8 8.66 9.13
 -5 -10 8 5.3 7.35
 5 -9 8 -9.73 9.06
 -5 -9 8 2.5 7.53
 5 -8 8 2.52 7.29
 -5 -8 8 -9.85 9.2
 5 -7 8 -6.45 9.09
 -5 -7 8 -1.29 7.78
 5 -7 -8 6.35 7.75
 -5 -7 -8 -10.8 9.02
 5 -6 8 18.12 8.82
 -5 -6 8 -7.95 8.22
 5 -6 -8 -0.17 8.46
 -5 -6 -8 6.22 8.5
 5 -5 8 4.53 7.43
 -5 -5 8 9.86 7.15
 5 -5 -8 4.36 7.43
 -5 -5 -8 9.34 8.55
 5 -4 8 7.31 7.31
 -5 -4 8 10.99 7.55
 -5 -4 -8 11.34 8.07
 5 -4 -8 19.93 8.93
 5 -3 8 11.38 7.99
 -5 -3 8 11.98 7.58
 5 -3 -8 11.05 7.73
 -5 -3 -8 9.21 7.91
 -5 -2 8 0.51 5.5
 -5 -2 -8 -1.41 6.02
 5 -2 -8 2.88 6.68
 -5 -1 -8 14.74 8
 5 -1 -8 4.6 6.31
 -5 -1 8 1.72 5.78
 -5 0 -8 11.27 7.42
 5 0 -8 9.13 6.91
 -5 0 8 12.91 6.55
 -5 1 -8 -4.61 6.16
 5 1 -8 13.11 7.52
 -5 1 8 10.48 6.12
 5 2 -8 8.74 7.2
 -5 2 -8 -4.29 7.03
 -5 2 8 1.81 4.62
 5 3 -8 20.77 9.16
 -5 3 -8 10.67 8.28
 -5 3 8 -3.35 4.3
 5 4 -8 -6.84 6.61
 -5 4 -8 11.27 7.32
 -5 4 8 17.62 5.49
 -5 5 -8 9.99 8
 5 5 -8 22.6 9.56
 -5 5 8 11.38 5.07
 5 6 -8 4.08 7.29
 -5 6 -8 6.65 8.02
 -5 6 8 10.63 5.27
 5 7 -8 -0.06 7.45
 -5 7 -8 -5.62 7.5
 5 8 -8 1.77 7.97
 -5 8 -8 4.28 7.84
 5 9 -8 -0.21 7.43
 -5 9 -8 1.34 6.85
 5 10 -8 2.12 8.46
 -5 10 -8 11.15 8.8
 -5 11 -8 0.95 8.52
 5 11 -8 3.71 9.36
 5 12 -8 -4.58 9.42
 -5 -9 9 121.86 17.31
 5 -8 9 131.63 17.08
 -5 -8 9 139.65 18.2
 5 -7 9 111.98 16.24
 -5 -7 9 112.45 15.4
 5 -7 -9 142.91 18.4
 -5 -7 -9 152.86 18.32
 5 -6 9 156.7 17.59
 -5 -6 9 189.62 19.28
 5 -6 -9 148.96 18.25
 -5 -6 -9 186.36 20.42
 -5 -5 9 262.93 21.9
 5 -5 9 243.19 21.39
 -5 -5 -9 278.12 23.41
 5 -5 -9 253.09 21.74
 -5 -4 9 271.29 21.9
 5 -4 9 310.69 24.16
 5 -4 -9 253.39 22.38
 -5 -4 -9 298.51 23.86
 -5 -3 9 284.69 21.79
 5 -3 9 262.23 21.35
 5 -3 -9 267.57 22.27
 -5 -3 -9 264.33 22.36
 -5 -2 9 279.91 20.85
 5 -2 9 272.17 21.26
 5 -2 -9 268.01 22.14
 -5 -2 -9 318.73 23.74
 5 -1 -9 182.16 17.84
 -5 -1 -9 198.83 18.83
 -5 -1 9 190.34 17.14
 5 0 -9 143.18 16.66
 -5 0 -9 155.86 17.43
 -5 0 9 159.1 15.43
 -5 1 -9 205.02 19.41
 5 1 -9 208.62 19.5
 -5 1 9 191.51 16.28
 -5 2 9 258.04 18.19
 5 2 -9 284.09 22.42
 -5 2 -9 257.26 21.97
 -5 3 9 223.1 16.4
 5 3 -9 270.73 21.8
 -5 3 -9 277.04 22.14
 -5 4 9 243.51 16.85
 5 4 -9 262.65 22.04
 -5 4 -9 286.47 23.04
 5 5 -9 274.13 23.01
 -5 5 -9 296.82 23.22
 5 6 -9 211.45 20.68
 -5 6 -9 181 19.31
 -5 7 -9 114.56 15.73
 5 7 -9 129.2 16.39
 -5 8 -9 106.9 16.45
 5 8 -9 114.7 17.27
 5 9 -9 131.3 17.8
 -5 9 -9 117.19 17.64
 -5 -6 10 82.69 14.36
 -5 -5 10 102.58 14.85
 5 -5 -10 99.5 15.4
 -5 -5 -10 117.75 17.03
 5 -4 10 89.76 14.9
 -5 -4 10 70.61 13.14
 5 -4 -10 73.72 15.09
 -5 -4 -10 72.3 14.47
 5 -3 10 132.61 17.02
 -5 -3 10 106.97 15.3
 5 -3 -10 93.32 15.22
 -5 -3 -10 100.95 14.88
 5 -2 10 81.89 14.4
 -5 -2 10 91.37 13.74
 5 -2 -10 73.53 14.06
 -5 -2 -10 85.05 15.42
 5 -1 10 104.91 14.95
 -5 -1 10 148.64 16.61
 5 -1 -10 126.6 16.89
 -5 -1 -10 128.97 17.23
 -5 0 -10 93.55 14.57
 5 0 -10 70.47 13.61
 5 0 10 107.17 16.61
 -5 0 10 89.76 12.65
 -5 1 -10 136.47 17.51
 5 1 -10 139.35 18.07
 -5 1 10 115.83 14.27
 -5 2 -10 83.51 14.37
 5 2 -10 80.4 13.95
 -5 2 10 57.8 10.24
 -5 3 -10 98.04 15.08
 5 3 -10 104.81 15.8
 -5 4 -10 68.34 13.94
 5 4 -10 73.79 14.79
 5 5 -10 99.09 16.28
 -5 5 -10 108.84 15.91
 -5 -2 11 14.3 8.87
 -5 -1 11 10.05 8.38
 -5 0 11 46.41 11.56
 -6 -18 0 -1.25 7.52
 -6 -17 0 221.93 20.96
 -6 -16 0 -6.76 7.22
 6 -15 0 531.94 22.63
 -6 -15 0 555.09 30.7
 6 -14 0 -0.63 3.47
 -6 -14 0 3.95 6.42
 -6 -13 0 536.48 27.28
 -6 -12 0 1.49 4.37
 -6 -11 0 1669.65 48.8
 6 -11 0 1658.72 38.27
 -6 -10 0 3.29 3.14
 6 -10 0 3.73 2.67
 -6 -10 0 8.85 5.44
 -6 -9 0 1525.67 38.52
 -6 -9 0 1440.93 42.02
 6 -9 0 1463.57 32.04
 6 -8 0 3.69 1.82
 6 -8 0 4.21 1.84
 -6 -8 0 3.84 3.98
 -6 -7 0 470.07 21.59
 6 -7 0 443.07 13.18
 6 -7 0 487.68 12.27
 -6 -7 0 488.27 19.99
 -6 -6 0 2.88 3.74
 6 -6 0 5.91 1.6
 -6 -6 0 1.38 2.28
 6 -6 0 6.63 1.32
 -6 -6 0 5.99 3.66
 -6 -5 0 6994.43 130.31
 -6 -5 0 7291.46 124.7
 6 -5 0 7053.98 116.15
 -6 -5 0 7066.76 125.96
 -6 -4 0 6.64 3.11
 -6 -4 0 11.65 2.87
 -6 -3 0 1935.4 46.97
 -6 -3 0 2055.75 42.23
 -6 -2 0 12.69 3.79
 -6 -2 0 18.43 2.86
 -6 -1 0 3622.77 71.79
 -6 -1 0 3563.57 63.48
 -6 0 0 6 2.82
 -6 0 0 5.9 1.65
 -6 1 0 3653.95 74.88
 6 1 0 3615.17 70.61
 -6 1 0 3918.11 63.45
 6 2 0 13.77 3.39
 6 3 0 2030.18 43.7
 6 4 0 12.67 3.54
 -6 -18 -1 57.13 12.14
 -6 -18 1 69.13 14.34
 -6 -17 1 -5.04 8.54
 -6 -17 -1 5.04 7.5
 -6 -16 1 68.84 11.53
 -6 -16 -1 64.16 11.38
 6 -15 -1 2.42 4.19
 -6 -15 1 4.39 7.09
 -6 -15 -1 9.71 5.92
 -6 -14 1 91.48 12.65
 -6 -14 -1 73.5 12
 6 -14 -1 99.97 9.39
 -6 -13 1 10.87 6.28
 -6 -13 -1 17.87 8.17
 6 -13 -1 9.73 3.98
 -6 -12 -1 143.83 13.95
 -6 -12 1 166.59 14.8
 6 -11 -1 44.85 5.08
 -6 -11 1 53.38 8.39
 -6 -11 -1 45.11 8.13
 6 -10 1 226.89 11.63
 -6 -10 -1 209.1 15.03
 -6 -10 1 219.2 15.6
 6 -10 -1 218.06 10.55
 6 -9 1 -3.8 2.91
 -6 -9 1 0.01 4.03
 -6 -9 -1 -2.83 4.69
 6 -9 -1 0.87 2.08
 6 -8 1 104.92 7.28
 -6 -8 -1 105.85 9.01
 -6 -8 1 99.59 9.77
 6 -8 -1 93.34 5.92
 -6 -8 -1 98.94 9.56
 -6 -7 1 6.06 4.52
 -6 -7 -1 18.8 5.43
 6 -7 1 5 2.2
 -6 -7 -1 11.94 3.52
 -6 -7 1 13.86 4.29
 6 -7 -1 15.45 2.52
 -6 -7 -1 10.21 3.5
 -6 -6 1 294.15 16.27
 -6 -6 -1 294.43 16.27
 6 -6 1 299.91 11.71
 -6 -6 -1 327.98 15.35
 -6 -6 1 325.9 15.25
 -6 -5 -1 19.46 4.57
 -6 -5 1 15.57 4.78
 6 -5 1 16.28 2.91
 -6 -5 1 18.16 4.16
 -6 -5 -1 18.28 4.13
 -6 -4 1 483.28 19.38
 -6 -4 -1 476.86 19.33
 -6 -4 -1 483.42 17.43
 -6 -4 -1 476.46 17.1
 -6 -4 1 498.73 17.57
 -6 -3 -1 371.78 16.51
 -6 -3 1 383.12 16.48
 -6 -3 -1 357.83 13.53
 -6 -3 1 352.81 13.91
 -6 -2 1 244.66 12.93
 -6 -2 -1 238.8 12.88
 6 -2 1 238.11 10.53
 -6 -2 1 254.1 10.79
 -6 -1 1 -1.47 3.23
 -6 -1 -1 1.01 2.66
 6 -1 1 0.71 1.96
 6 -1 -1 0.79 1.03
 -6 0 1 342.64 8.48
 6 0 1 343.09 8.43
 -6 0 1 320.41 14.82
 -6 0 -1 347.84 15.33
 6 0 1 353.74 13.58
 6 0 -1 355.24 11.03
 6 0 -1 358.77 8.52
 -6 0 -1 356.86 8.56
 -6 1 1 0.86 1.05
 6 1 1 0.1 0.96
 6 1 -1 0.13 0.9
 -6 1 -1 1.48 1.11
 -6 1 -1 2.77 2.88
 6 1 1 1.6 2.38
 6 1 -1 -0.27 2.79
 -6 1 1 1.88 2.67
 6 1 1 -0.84 2.29
 6 1 -1 0.18 1.35
 -6 2 -1 239.38 8.01
 6 2 -1 228.09 7.86
 6 2 1 241.01 12.89
 6 2 -1 235.26 12.72
 6 2 1 229.28 11.26
 6 2 -1 255.18 10.28
 -6 2 1 234.92 8.01
 6 2 1 252.69 7.92
 -6 3 -1 337.86 10.97
 6 3 -1 359.61 11.28
 6 3 1 382.39 16.57
 6 3 -1 384.05 16.67
 6 3 -1 365.58 13.94
 6 3 -1 384.08 13.94
 -6 3 1 345.99 11.15
 6 3 1 334.29 10.9
 6 4 -1 482.65 14.75
 -6 4 -1 460.86 14.29
 6 4 1 485.72 19.55
 6 4 -1 482.31 19.47
 6 4 -1 488.16 16.67
 6 4 -1 485.91 17.07
 6 4 1 490.2 14.75
 -6 4 1 479.85 14.81
 6 5 -1 22.4 4.84
 6 5 -1 22.19 4.07
 6 5 -1 19.7 3.66
 6 5 1 12.38 2.7
 6 6 1 298.16 16.23
 6 6 -1 291.35 16.32
 6 6 -1 322.36 13.71
 6 6 -1 319.57 14.73
 6 7 1 5.66 3.94
 6 7 -1 18.84 4.66
 6 7 -1 18.47 4.48
 -6 -17 -2 302.69 25.37
 -6 -16 2 13.82 8.58
 -6 -16 -2 14.52 9.3
 -6 -15 -2 246.41 20.78
 6 -15 -2 238.65 15.6
 -6 -15 2 242.27 20.3
 -6 -14 2 17.23 8.44
 -6 -14 -2 4.05 6.07
 6 -14 -2 0.35 4.04
 -6 -13 -2 600.54 30.04
 -6 -13 2 649.46 31.57
 6 -13 -2 631.09 23.77
 6 -12 2 26.89 5.71
 -6 -12 2 29.63 7.8
 6 -12 -2 22.21 4.63
 -6 -12 -2 14.07 6.26
 6 -11 2 535.48 21.45
 -6 -11 2 517 25.74
 -6 -11 -2 537.79 25.97
 6 -10 2 -3.33 3.45
 -6 -10 2 3.04 4.59
 -6 -10 -2 2.55 5.27
 6 -9 2 820.34 26.04
 -6 -9 -2 804.68 30.19
 -6 -9 2 862.72 31.58
 6 -8 2 27.18 4.7
 -6 -8 2 28.18 5.86
 -6 -8 -2 31.77 6.07
 -6 -7 -2 1734.74 47.45
 -6 -7 2 1845.68 47.6
 6 -7 2 1700.02 40.96
 -6 -7 2 1819.35 46.88
 -6 -6 -2 4.7 3.95
 -6 -6 2 10.43 4.91
 6 -6 2 8.87 2.53
 6 -6 2 13.98 3.82
 -6 -6 -2 6.69 3.14
 -6 -6 2 8.11 3.7
 -6 -5 2 856.59 28.17
 -6 -5 -2 898.23 28.43
 6 -5 2 875.89 22.71
 -6 -4 2 3.23 3.47
 -6 -4 -2 8.23 3.54
 6 -4 2 11.98 2.96
 -6 -3 2 3283.5 67.63
 -6 -3 -2 3276.83 68.05
 6 -3 2 3275.07 62.15
 6 -2 2 -0.36 1.69
 -6 -2 2 -0.55 1.47
 -6 -2 2 -4.91 3.78
 -6 -2 -2 -0.48 3.13
 6 -2 -2 0.57 0.96
 6 -2 2 3.82 2.4
 6 -2 -2 -0.59 1.8
 -6 -2 -2 -0.37 1.74
 6 -1 2 1916.23 37.93
 -6 -1 2 1972.06 38.35
 -6 -1 -2 1984.1 45.06
 -6 -1 2 1906.23 44.6
 -6 -1 -2 1990.31 43.08
 6 -1 2 1942.21 41.76
 6 -1 -2 1916.46 36.72
 -6 -1 -2 1882 38.07
 6 -1 -2 1988.08 38.22
 -6 0 2 270.87 9.8
 6 0 2 257.82 9.47
 -6 0 -2 266.44 13.01
 -6 0 2 250.8 12.84
 -6 0 -2 265.16 11.75
 6 0 -2 272.28 9.93
 6 0 -2 255.17 9.46
 -6 0 -2 276.86 9.82
 -6 1 -2 2000.79 38.71
 6 1 2 1950.21 38.36
 6 1 -2 1856.38 38.16
 -6 1 2 1907.73 38.44
 -6 1 2 1923.5 45.07
 6 1 2 1962.47 44.85
 -6 1 -2 1987.97 45.5
 6 1 -2 2051.01 45.63
 6 1 -2 1977.67 40.23
 6 1 -2 1989.9 41.42
 -6 2 -2 1.17 1.74
 -6 2 2 -0.1 1.76
 6 2 2 0.28 1.6
 6 2 -2 -0.59 1.92
 6 2 -2 1.03 2.65
 -6 2 -2 -3.42 3.68
 6 2 2 -0.53 2.49
 -6 2 2 2.89 3.02
 6 2 -2 1.53 2.07
 6 2 -2 4.12 2.55
 6 3 -2 3291.18 62.76
 -6 3 -2 3336.54 62.8
 6 3 -2 3433.22 69.6
 6 3 2 3470.46 69.51
 6 3 -2 3400.47 66.39
 6 3 2 3407.33 62.62
 -6 3 2 3377.73 62.78
 6 3 -2 3370.82 66.24
 6 4 -2 13.73 3.68
 6 4 2 9.4 3.11
 6 4 -2 10.38 3.16
 -6 4 -2 12.77 2.88
 -6 4 2 12.63 2.87
 6 4 2 6.21 2.27
 6 4 -2 8.41 2.97
 6 5 -2 872.13 24.78
 -6 5 -2 861.39 24.35
 6 5 -2 883.95 29.01
 6 5 -2 860.85 24.17
 6 5 -2 852.42 26.45
 -6 5 -2 897.44 19.97
 -6 5 2 898.71 24.99
 6 5 2 893.42 24.65
 6 6 -2 15.01 4.25
 -6 6 -2 1.41 2.67
 6 6 2 7.57 3.47
 6 6 -2 4.15 3.54
 6 6 -2 13.27 3.33
 6 6 -2 4.94 2.73
 -6 6 2 10.24 3.35
 6 6 2 8.15 3.09
 6 6 -2 10.96 3.14
 -6 6 -2 10.53 2.23
 6 7 -2 1737.62 43.69
 -6 7 -2 1748.44 42.65
 6 7 -2 1846.15 48.87
 6 7 2 1841.12 48.52
 6 7 -2 1763.8 40.54
 -6 7 -2 1796.2 35.7
 6 7 2 1815.5 43.3
 6 8 -2 31.03 5.85
 -6 8 -2 35.86 5.37
 -6 8 2 27.64 5.04
 6 8 2 27.84 4.91
 -6 8 -2 31.08 3.66
 6 9 -2 772.01 28.54
 -6 9 -2 802.65 27.93
 -6 9 -2 839.08 21.8
 6 10 -2 4.06 4.92
 -6 10 -2 -1.24 4.13
 6 11 -2 548.46 24.81
 -6 11 -2 504.94 23.67
 6 12 -2 25.04 7.7
 -6 12 -2 14.07 5.12
 -6 13 -2 542.46 26.61
 6 13 -2 480.56 25.68
 -6 14 -2 17.16 8.03
 6 14 -2 6.03 6.14
 -6 15 -2 221.42 18.85
 6 15 -2 252.53 19.65
 6 16 -2 2.06 7.44
 -6 16 -2 -2.63 8.17
 6 17 -2 246.95 21.71
 -6 17 -2 269.2 21.97
 -6 18 -2 8.76 8.78
 6 18 -2 -2.02 8.52
 -6 -17 -3 6.66 7.76
 -6 -16 -3 395.28 27.58
 6 -15 -3 0.66 4.95
 -6 -15 -3 8.61 7.05
 6 -14 3 377.35 21.4
 -6 -14 -3 458.69 27.47
 6 -14 -3 427.85 21.17
 6 -13 3 -3.48 5.25
 6 -13 -3 2 5.53
 -6 -13 -3 5.58 6.8
 -6 -12 -3 643.15 30.86
 6 -12 3 628.99 26.23
 6 -11 3 1.02 2.16
 6 -11 3 0.8 4.18
 -6 -11 -3 -2.15 5.81
 6 -10 3 395.29 19.25
 6 -10 3 415.71 12.59
 6 -9 3 3.71 3.61
 6 -9 3 4.69 2.22
 6 -8 3 1963.88 48.82
 6 -8 3 1996.02 39.95
 6 -7 3 10.92 3.91
 6 -7 3 11.98 2.94
 -6 -6 -3 1223.39 35.63
 -6 -6 3 1161.8 34.79
 6 -6 3 1118.04 32.94
 -6 -5 -3 -2.13 4.08
 -6 -5 3 0.59 3.52
 -6 -4 -3 812.2 26.56
 -6 -4 3 867.19 26.97
 -6 -4 -3 814.88 24.81
 6 -4 -3 801.66 24.61
 -6 -3 -3 -2.55 3.24
 -6 -3 3 -0.09 2.87
 -6 -3 3 2.7 2.5
 6 -3 3 -0.04 2.15
 6 -3 -3 0.24 2.51
 -6 -3 -3 2.76 2.77
 6 -2 3 3285.29 57.63
 -6 -2 -3 3180.53 61.52
 -6 -2 3 3283.87 61.73
 -6 -2 -3 3234.23 61.97
 6 -2 -3 3279.4 58.27
 -6 -2 -3 3297.83 58.76
 6 -1 -3 2.61 2.26
 -6 -1 3 5 2.36
 -6 -1 -3 2.6 2.35
 6 -1 3 4.11 2.12
 -6 -1 -3 -1.81 3.38
 -6 -1 3 1.2 2.93
 6 -1 -3 5.31 1.97
 -6 -1 -3 1.99 2.21
 -6 0 3 1205.97 29.07
 6 0 3 1148.77 28.43
 -6 0 -3 1143.71 30.82
 -6 0 3 1076.07 30.16
 6 0 -3 1173.63 26.91
 -6 0 -3 1120.33 30.05
 6 0 -3 1120.86 28.1
 -6 0 -3 1130.74 28.5
 -6 1 3 1.86 2.05
 6 1 3 2.86 1.91
 -6 1 -3 3.19 2.26
 6 1 -3 -0.75 2.5
 6 1 3 2.58 2.31
 -6 1 3 3.33 2.59
 -6 1 -3 5.04 2.6
 6 1 -3 6.89 2.94
 6 1 -3 3.18 2.37
 -6 1 -3 4.2 2.29
 -6 2 -3 3153.69 63.25
 6 2 3 3296.57 63.27
 6 2 -3 3148.39 63.19
 -6 2 3 3378.7 64.08
 6 2 -3 3375.71 67.39
 -6 2 3 3083.02 66.44
 -6 2 -3 3110.99 66.72
 6 2 3 3394.39 67.13
 -6 2 -3 3214.6 63.42
 6 2 -3 3365.53 64.01
 6 2 -3 3272.36 66.07
 6 3 -3 4.32 3.36
 6 3 3 2.35 2.83
 -6 3 3 3.07 2.12
 -6 3 -3 -0.26 2.39
 6 3 -3 3.14 2.76
 6 3 3 -1.77 2.6
 6 3 -3 1.13 2.2
 6 4 -3 833.62 27.3
 6 4 3 855.43 27.34
 6 4 -3 799.84 24.68
 -6 4 -3 812.82 24.55
 6 4 -3 824.71 26.52
 -6 4 3 863.83 25.04
 6 4 3 836.46 24.65
 6 5 -3 9.36 3.88
 6 5 3 -0.9 2.38
 -6 5 -3 7.11 3.23
 6 5 -3 4.27 3.31
 6 5 -3 2.3 2.85
 6 5 -3 1.83 2.88
 -6 6 -3 1193.4 33.21
 6 6 -3 1193.78 33.83
 6 6 3 1272.24 36.58
 6 6 -3 1234.64 36.78
 6 6 -3 1172.88 30.19
 6 6 3 1258.72 33.8
 -6 6 -3 1189.9 29.06
 6 7 -3 8.64 4.3
 -6 7 -3 6.49 3.83
 6 7 3 10.06 4.31
 6 7 -3 13.16 4.05
 -6 7 -3 12.93 3.04
 -6 7 3 20.75 5
 6 7 3 12.87 3.96
 -6 8 -3 1820.6 45.96
 6 8 -3 1973.48 41.15
 -6 8 -3 1989.61 39.94
 -6 9 -3 1.27 4.38
 6 9 -3 7.09 4.87
 -6 9 -3 4.47 2.77
 6 10 -3 401.69 20.98
 -6 10 -3 370.39 20.02
 -6 10 -3 400.71 15.94
 -6 11 -3 1.8 5.12
 6 11 -3 2.07 5.67
 -6 11 -3 1.48 2.8
 6 12 -3 720.38 31.05
 -6 12 -3 623.99 28.78
 6 13 -3 7.47 7.12
 -6 13 -3 3.3 5.94
 6 14 -3 408.07 25.06
 -6 14 -3 397.95 24.51
 6 15 -3 -6.12 7.34
 -6 15 -3 3.87 6.54
 6 16 -3 388.6 26.5
 -6 16 -3 363.17 25.64
 6 17 -3 -3.32 8.82
 -6 17 -3 10.73 8.7
 -6 -16 -4 5.4 8.03
 6 -15 4 -1.73 6
 6 -15 -4 3.76 5.21
 -6 -15 -4 3.21 8.83
 6 -14 4 -0.63 5.53
 6 -14 -4 2.52 5.1
 -6 -14 -4 4.52 7.51
 6 -13 4 -3.35 6.06
 -6 -13 -4 -7.34 7.74
 6 -12 4 12.04 6.7
 6 -11 4 1.4 4.77
 6 -10 4 9.19 5.43
 6 -9 4 4.76 4.26
 6 -8 4 6.99 4.29
 6 -7 4 1.45 3.7
 -6 -6 4 6.92 4.59
 -6 -6 -4 4.69 3.78
 6 -6 4 7.48 4.52
 -6 -5 4 3.24 3.73
 -6 -5 -4 3.03 3.67
 6 -5 -4 -4.02 3.89
 -6 -5 -4 1.6 3.7
 6 -4 4 4.94 3.53
 -6 -4 4 2.09 3.15
 -6 -4 -4 -1.67 3.98
 -6 -4 4 -2.5 3.75
 6 -4 -4 -1.82 3.36
 -6 -4 -4 6.24 4.37
 6 -3 4 0.22 2.77
 -6 -3 4 -0.83 3.09
 -6 -3 -4 -2.47 3.26
 -6 -3 4 6.75 3.87
 6 -3 -4 -0.68 3.4
 -6 -3 -4 1.08 3.19
 6 -2 4 56.78 6.52
 -6 -2 -4 70.15 6.93
 -6 -2 4 60.85 6.73
 -6 -2 4 54.76 6.34
 -6 -2 -4 52.75 6.39
 6 -2 -4 59.38 6.67
 6 -1 4 -1.32 2.62
 6 -1 -4 -2.25 2.85
 -6 -1 -4 4.6 3.46
 -6 -1 4 -3.98 2.74
 -6 -1 -4 0.35 3.16
 -6 -1 4 1.13 2.59
 -6 -1 4 4.2 2.81
 -6 -1 -4 -3.01 2.96
 -6 0 -4 -1.49 3.14
 -6 0 4 1.17 2.75
 6 0 4 -0.62 2.48
 6 0 -4 -0.38 3.05
 6 0 -4 -0.54 2.39
 -6 0 -4 1.55 2.33
 -6 0 4 5.78 3.04
 -6 0 4 2.66 2.7
 -6 0 -4 -0.82 2.62
 -6 1 4 1.82 2.34
 6 1 -4 -2.55 3.27
 -6 1 -4 5.99 3.72
 6 1 4 -2.61 2.63
 6 1 -4 3.03 2.41
 -6 1 4 1.79 2.36
 -6 1 -4 0.5 2.34
 -6 1 4 -2.29 3.13
 -6 1 -4 -0.06 2.78
 6 2 -4 65.41 7.03
 -6 2 -4 56.24 6.6
 6 2 4 62.69 6.38
 -6 2 -4 58.96 6.03
 -6 2 4 58.08 5.04
 6 2 -4 61.01 6.64
 6 2 4 55.99 6.01
 -6 2 4 61.11 6.66
 -6 2 -4 55.09 6.46
 6 3 -4 5.83 4.04
 -6 3 -4 -2.68 3.35
 6 3 4 -1.35 2.69
 -6 3 -4 -0.72 2.45
 6 3 -4 -0.83 2.4
 -6 3 4 0.57 1.78
 -6 3 -4 0.53 3.36
 -6 3 4 -0.01 3.11
 6 3 4 -0.71 3
 6 3 -4 -0.92 3.11
 -6 4 -4 4.29 3.72
 6 4 -4 3.96 3.5
 6 4 4 0.83 2.76
 6 4 -4 1.59 3.1
 -6 4 4 1.07 1.46
 6 4 4 0.05 2.69
 6 4 -4 -1.03 3.03
 -6 5 4 2.93 3.22
 6 5 4 -3.09 3.46
 6 5 -4 7.39 4.73
 -6 5 -4 2.58 3.48
 -6 5 4 0.67 1.29
 6 5 -4 2.16 3.44
 6 6 -4 4.33 3.64
 -6 6 -4 -0.22 3.77
 6 6 -4 9.76 4.58
 6 6 4 7.41 3.81
 -6 6 4 4.95 1.13
 6 7 -4 1.42 5.28
 -6 7 -4 -1.17 4.15
 6 7 4 1.26 3.51
 6 7 -4 2.72 2.81
 -6 7 -4 2.43 2.72
 6 8 -4 11.02 5.45
 -6 8 -4 -2.37 5.08
 6 8 -4 3.32 3.06
 -6 8 -4 6.53 3.02
 6 9 -4 -1.04 4.71
 -6 9 -4 -2.43 4.78
 -6 9 -4 0.46 2.84
 6 10 -4 7.89 5.44
 -6 10 -4 0.45 5.08
 -6 10 -4 5.81 3.71
 6 11 -4 1.56 6.06
 -6 11 -4 0.06 5.45
 6 12 -4 -0.99 6.49
 -6 12 -4 -6.59 6.02
 6 13 -4 -4.84 7.38
 -6 13 -4 -5.21 7.74
 6 14 -4 4.35 6.5
 -6 14 -4 21.22 9.06
 -6 15 -4 2.43 8.27
 6 15 -4 -0.54 8.29
 6 16 -4 -7.51 8.9
 -6 16 -4 -4.61 8.69
 -6 17 -4 -4.89 9.78
 6 17 -4 2.99 9.01
 6 -16 5 362.19 24.86
 6 -15 5 2.92 7.39
 -6 -15 -5 5.45 7.62
 -6 -14 -5 604.45 34.1
 6 -14 5 493.23 28.28
 6 -13 5 3.12 6.48
 6 -12 5 320.19 21.09
 6 -11 5 14.56 7.29
 6 -10 5 1041.69 38.27
 6 -9 5 2.92 4.66
 6 -8 5 887.49 33.67
 6 -7 5 23.19 6.59
 -6 -6 5 1581.88 46.18
 6 -6 5 1447.55 44.54
 -6 -5 5 4.48 3.79
 -6 -5 5 12.25 5.42
 6 -5 5 13.61 6.19
 6 -5 -5 0.39 4.08
 -6 -5 -5 21.63 6.38
 -6 -4 -5 1452.87 37.35
 -6 -4 5 1402.45 36.68
 -6 -4 5 1377.25 40.67
 -6 -4 -5 1373.61 41.01
 6 -4 -5 1462.94 41.6
 -6 -3 -5 4.69 2.86
 -6 -3 5 1.3 3.35
 -6 -3 5 7.19 4.06
 -6 -3 -5 11.18 4.23
 6 -3 -5 1.04 3.9
 -6 -2 5 1173.84 34.64
 -6 -2 -5 1077.78 29.69
 -6 -2 5 1033.65 29.28
 -6 -2 5 1090.48 32.93
 6 -2 -5 1106.53 34
 -6 -2 -5 1103.17 34.48
 -6 -1 5 23.35 4.94
 6 -1 5 34.52 5.46
 6 -1 -5 39.62 6.8
 -6 -1 -5 25.56 5.9
 -6 -1 -5 20.53 4.3
 -6 -1 5 19.85 4.04
 -6 -1 5 35.7 5.62
 -6 0 5 3822.94 78.34
 6 0 5 3841.22 77.51
 -6 0 5 3524.6 70.92
 -6 0 -5 3616.24 71.57
 -6 0 5 3569.51 72.89
 -6 0 -5 3763.35 76.95
 6 0 -5 3531.44 76.8
 -6 0 -5 3660.35 77.5
 6 1 5 30.75 5.27
 -6 1 5 31.22 5.12
 6 1 -5 27.97 5.02
 -6 1 -5 23.45 5.4
 -6 1 -5 24.02 4.98
 -6 1 5 32.96 4.92
 -6 1 5 20.46 3.68
 -6 1 -5 22.44 3.76
 6 2 -5 1084.93 33.56
 -6 2 5 1140.41 34.37
 -6 2 -5 1136.55 34.44
 -6 2 5 1078.04 28.5
 6 2 -5 1161.92 32.43
 -6 2 -5 1113.5 31.42
 -6 2 -5 1051.56 30.23
 -6 2 5 1030.43 29.8
 6 3 -5 9.67 4.09
 -6 3 -5 -4.74 5.08
 -6 3 -5 3.47 3.57
 -6 3 5 9.38 3
 6 3 -5 4.71 3
 -6 3 5 4.75 3.06
 -6 3 -5 4.08 3.19
 6 3 5 1.29 2.95
 6 4 -5 1406.53 40.9
 -6 4 -5 1416.87 40.57
 -6 4 -5 1468.9 35.89
 -6 4 5 1406.01 32.14
 6 4 5 1462.69 38.52
 6 4 -5 1453.4 38.84
 6 5 -5 10.17 5.02
 -6 5 -5 10.05 5.7
 -6 5 5 4.87 2.26
 6 5 -5 7.86 4.38
 6 6 -5 1591.19 45.51
 -6 6 -5 1577.72 45.07
 -6 6 5 1534.24 31.96
 6 6 -5 1665.31 44.62
 6 6 5 1608.89 43.38
 6 7 -5 23.19 6.35
 -6 7 -5 18.57 5.56
 -6 7 5 21.27 2.57
 6 7 5 26.12 5.89
 6 8 -5 976.67 35.79
 -6 8 -5 902.62 33.92
 6 8 -5 902.58 25.51
 -6 8 5 894.72 18.68
 6 9 -5 2.8 6.61
 -6 9 -5 7.56 6.22
 6 9 -5 6.94 3.29
 6 10 -5 1087.29 40.89
 -6 10 -5 1114.3 40.48
 -6 11 -5 17.03 8.72
 6 11 -5 -10.98 7.71
 6 12 -5 334.81 23.08
 -6 12 -5 322.7 22.23
 6 13 -5 -6.73 7.48
 -6 13 -5 -1.49 6.49
 -6 14 -5 520.36 30.53
 6 14 -5 578.25 32.43
 -6 15 -5 -6.71 7.48
 6 15 -5 -6.72 9.01
 6 16 -5 383.66 28.17
 -6 16 -5 375.12 27.57
 6 -16 6 20.35 9.41
 6 -15 6 193.07 19.44
 6 -14 6 0.2 7.49
 6 -13 6 185.11 17.66
 6 -12 6 10.69 8.52
 6 -11 6 238.38 19.94
 6 -10 6 11.47 6.92
 6 -9 6 352.58 22.4
 6 -8 6 -2.03 6.21
 -6 -8 6 -0.9 5.73
 -6 -7 6 313.02 20.94
 6 -7 6 314.05 20.32
 6 -6 6 5.4 5.57
 -6 -6 6 4.6 5.92
 6 -6 -6 6.25 6.54
 -6 -6 -6 -5.16 4.97
 -6 -5 6 581.01 26.79
 6 -5 6 512.74 25.78
 6 -5 -6 617.53 27.57
 -6 -5 -6 608.61 27.6
 -6 -4 6 73.18 9.44
 6 -4 -6 54.42 9.04
 -6 -4 -6 67.76 10.04
 -6 -3 -6 429.88 16.83
 -6 -3 6 409.62 16.37
 -6 -3 6 385.91 20.12
 6 -3 -6 400.1 21.53
 -6 -3 -6 402.17 21.76
 -6 -2 -6 2.78 3.02
 -6 -2 6 3.39 2.59
 -6 -2 6 10.63 5.17
 6 -2 -6 -4.94 5.02
 -6 -2 -6 -0.89 5.19
 -6 -1 -6 589.89 19.21
 -6 -1 6 536.8 18.49
 -6 -1 6 593.4 23.53
 6 -1 -6 583.6 25.31
 -6 -1 -6 548.71 24.88
 -6 0 -6 -2.56 4.64
 6 0 -6 6.11 5
 -6 0 -6 -1.09 2.87
 -6 0 6 -0.29 2.65
 -6 0 6 6.45 4.58
 -6 1 -6 587.15 19.58
 -6 1 6 566.81 19.09
 -6 1 6 578.62 21.97
 -6 1 -6 592.42 25.73
 6 1 -6 611.94 25.84
 6 2 -6 -1.77 5.56
 -6 2 -6 6.91 5.49
 -6 2 6 5.9 3.82
 -6 2 -6 4.28 2.93
 -6 2 6 4.92 2.77
 6 3 -6 379.31 20.5
 -6 3 -6 395.34 20.9
 -6 3 6 392.26 16.41
 -6 3 -6 428.12 18.44
 -6 3 6 385.62 16.43
 -6 3 -6 406.01 16.9
 6 4 -6 60.36 8.79
 -6 4 -6 78.02 10.11
 -6 4 6 61.44 6.37
 -6 4 -6 68.62 7.09
 6 4 -6 52.69 6.5
 -6 4 -6 59.33 7.16
 6 4 6 54.51 6.56
 -6 4 6 63.28 6.99
 6 5 -6 561.88 26.16
 -6 5 -6 577.38 26.37
 -6 5 -6 596.72 20.76
 -6 5 6 543.92 18.47
 6 5 -6 602.98 23.16
 -6 5 6 532.9 21.77
 -6 5 -6 591.54 22.81
 6 6 -6 -1.75 5.3
 -6 6 -6 9.5 5.33
 -6 6 6 4.09 2.67
 6 6 -6 -1.1 4.02
 6 7 -6 293.39 19.6
 -6 7 -6 283.74 19.64
 -6 7 6 300.05 11.63
 6 8 -6 2.66 5.32
 -6 8 -6 2.76 6.35
 6 8 -6 -0.91 3.43
 6 9 -6 383.59 23.72
 -6 9 -6 340.79 22.06
 6 10 -6 14 7.97
 -6 10 -6 10.11 6.65
 6 11 -6 264.71 21.75
 -6 11 -6 237.92 19.8
 6 12 -6 10.43 7.92
 -6 12 -6 24.32 9.25
 6 13 -6 177.49 18.47
 -6 13 -6 167.24 17.65
 6 14 -6 7.57 7.99
 -6 14 -6 3.06 9.18
 6 15 -6 173.53 19.92
 -6 15 -6 174.85 19.48
 6 -14 7 21.01 10.4
 6 -13 7 12.89 6.87
 6 -12 7 59.22 12.68
 6 -11 7 -0.05 6.33
 6 -10 7 48.46 10.57
 6 -9 7 -9.85 8.17
 6 -8 7 76.85 12
 -6 -8 7 74.02 11.96
 6 -7 7 -3.43 6.88
 -6 -7 7 5 5.55
 -6 -7 -7 1.94 7.3
 6 -7 -7 4.33 7.61
 6 -6 7 57.63 10.11
 -6 -6 7 70.75 11.59
 6 -6 -7 75.81 11.73
 -6 -6 -7 60.46 11.22
 6 -5 7 10.43 6.91
 -6 -5 7 17.32 7.3
 -6 -5 -7 15.9 6.75
 6 -5 -7 2.95 5.37
 6 -4 7 147.23 14.77
 -6 -4 7 139.37 14.38
 6 -4 -7 134.47 14.11
 -6 -4 -7 161.65 15.45
 -6 -3 7 4.59 4.75
 -6 -3 -7 15.65 7.01
 6 -3 -7 19.18 6.8
 -6 -2 7 158.64 13.87
 -6 -2 -7 146.63 14.14
 6 -2 -7 163.37 14.74
 6 -1 -7 10.17 7.06
 -6 -1 -7 -10.77 6.62
 -6 -1 7 2.74 4.27
 -6 -1 -7 3.69 2.69
 -6 -1 7 4.79 2.73
 6 0 -7 42.26 8.23
 -6 0 -7 56.14 9.42
 -6 0 7 58.91 8.04
 -6 0 7 54.81 5.26
 -6 0 -7 52.12 5.17
 6 1 -7 -6.39 6.54
 -6 1 -7 3.04 5.05
 -6 1 7 4.31 4.56
 -6 1 -7 -1.13 2.33
 -6 1 7 -3.33 3.07
 6 2 -7 148.51 14.12
 -6 2 -7 162.66 14.64
 -6 2 7 155.5 11.7
 -6 2 7 139.34 8.42
 -6 2 -7 157.36 9.02
 6 3 -7 4.77 6.53
 -6 3 -7 16.7 7.36
 -6 3 7 9.38 4.31
 -6 3 -7 9.13 3.77
 -6 3 7 7.8 3.07
 6 4 -7 142.91 14.37
 -6 4 -7 135.18 14.08
 -6 4 7 141.64 10.31
 -6 4 -7 150.78 10.07
 -6 4 7 139.94 9.51
 6 5 -7 7.36 5.65
 -6 5 -7 6.85 6.37
 -6 5 7 9.66 3.69
 -6 5 7 7.24 3.5
 -6 5 -7 -0.23 4.27
 6 6 -7 67.01 10.38
 -6 6 -7 76.87 11.5
 -6 6 7 70.78 7.04
 -6 6 7 69.54 8.12
 -6 6 -7 70.83 8.19
 6 7 -7 5.34 6.33
 -6 7 -7 14.5 7.65
 6 8 -7 69.57 12.28
 -6 8 -7 70.67 11.67
 6 9 -7 9.96 8.61
 -6 9 -7 0.63 7.68
 6 10 -7 44.03 11.23
 -6 10 -7 46.08 10.72
 6 11 -7 6.32 8.27
 -6 11 -7 3.23 7.71
 6 12 -7 80.13 13.75
 -6 12 -7 62.19 12.51
 6 13 -7 8.44 8.29
 -6 13 -7 -8.04 9.44
 6 -11 8 311.4 24.84
 6 -10 8 -0.42 6.74
 6 -9 8 215.71 20.64
 -6 -9 8 204.33 20.46
 6 -8 8 13.8 7.96
 -6 -8 8 -4.46 8.89
 6 -7 8 311.96 23.49
 -6 -7 8 331.35 24.54
 6 -7 -8 315.39 24.07
 -6 -7 -8 364.94 25.81
 6 -6 8 -0.28 6.94
 -6 -6 8 3.91 6.66
 6 -6 -8 -10.86 8.9
 -6 -6 -8 14.44 9.51
 -6 -5 8 361.97 24.32
 6 -5 8 325.89 23.32
 -6 -5 -8 351.06 24.48
 6 -5 -8 364.51 24.74
 6 -4 8 -3.88 6.32
 -6 -4 8 2.31 6.55
 6 -4 -8 -6.35 8.29
 -6 -4 -8 5.21 7.74
 -6 -3 8 713.52 32.71
 6 -3 8 676.09 33.29
 6 -3 -8 791.7 35.66
 -6 -3 -8 784.09 35.66
 -6 -2 8 2.6 5.54
 6 -2 -8 11.4 8.5
 -6 -2 -8 0.56 6.43
 -6 -1 8 300.35 19.25
 6 -1 -8 294.02 21.29
 -6 -1 -8 308.44 21.83
 -6 0 -8 1.03 6.02
 6 0 -8 -5.47 7.18
 -6 0 8 5.83 5.96
 -6 1 8 316.31 18.79
 6 1 -8 281.57 20.58
 -6 1 -8 293.77 21.26
 -6 2 -8 -5.43 6.19
 6 2 -8 -5.87 7.86
 -6 2 8 8.29 5.92
 -6 3 8 732.11 28.13
 6 3 -8 827.69 36.07
 -6 3 -8 781.3 35.5
 6 4 -8 -5.73 6.78
 -6 4 -8 0.27 6.65
 -6 4 8 6.27 3.99
 -6 5 -8 330.76 23.82
 -6 5 8 349.61 17.48
 6 5 -8 351.91 24.01
 6 6 -8 21.3 8.51
 -6 6 -8 -19.66 10.35
 6 7 -8 339.03 24.06
 -6 7 -8 304.53 22.46
 -6 8 -8 -12.48 8.16
 6 8 -8 -25.71 10.82
 6 9 -8 228.45 20.98
 -6 9 -8 214.89 20.23
 6 10 -8 12.56 9.12
 -6 10 -8 -3.49 7.91
 6 11 -8 365.29 27.91
 -6 11 -8 304.89 24.83
 -6 -9 9 -2.26 8.97
 6 -8 9 17.84 8.07
 -6 -8 9 35.29 12.03
 6 -7 9 5.13 7.98
 -6 -7 9 23.04 9.96
 6 -7 -9 5.81 8.59
 -6 -7 -9 -3.77 9.34
 6 -6 9 49.65 10.89
 -6 -6 9 56.52 11.7
 -6 -6 -9 56.8 13.09
 6 -6 -9 75.34 14.38
 6 -5 9 5.13 6.31
 -6 -5 9 -3.02 7.7
 -6 -5 -9 8.05 8.89
 6 -5 -9 6.8 8.1
 6 -4 9 79.84 12.67
 -6 -4 9 116.6 15.85
 6 -4 -9 85.81 14.06
 -6 -4 -9 109.38 15.59
 6 -3 9 4.2 8.06
 -6 -3 9 -4.34 7.37
 6 -3 -9 -5.53 8.65
 -6 -3 -9 5.17 8.73
 6 -2 9 94.89 14.05
 -6 -2 9 69.3 11.3
 6 -2 -9 100.44 15.36
 -6 -2 -9 91.42 14.25
 6 -1 -9 8.98 7.26
 -6 -1 -9 14.55 8.83
 -6 -1 9 11.53 6.43
 6 0 -9 50.62 11.1
 -6 0 -9 64.98 12.21
 -6 0 9 58.54 9.64
 6 1 -9 0.1 7.04
 -6 1 -9 -3.89 7.85
 -6 1 9 13.22 6.43
 -6 2 -9 99.82 14.56
 6 2 -9 81.19 13.65
 -6 2 9 77.61 10.79
 6 3 -9 6.82 8.51
 -6 3 -9 -3.32 7.69
 -6 3 9 -1.69 4.9
 6 4 -9 86.58 14.05
 -6 4 -9 104.34 14.97
 6 5 -9 -0.01 6.79
 -6 5 -9 -5.88 7.26
 6 6 -9 64.15 13.21
 -6 6 -9 55.87 12.57
 6 7 -9 9.21 8.52
 -6 7 -9 12.5 10.11
 6 8 -9 36.25 11.14
 -6 8 -9 51.29 12.29
 6 9 -9 -9.78 10.41
 -6 9 -9 4.37 9.07
 -6 -6 10 13.98 9.94
 -6 -5 10 181.05 19.99
 6 -5 -10 192.11 21.82
 -6 -5 -10 204.12 22.77
 -6 -4 10 21.25 8.68
 6 -4 -10 -6.05 10.54
 -6 -4 -10 22.81 10.43
 6 -3 10 137.29 17.65
 -6 -3 10 124.21 15.76
 6 -3 -10 160.55 18.65
 -6 -3 -10 165.88 19.87
 6 -2 10 6.01 8.13
 -6 -2 10 17.48 8.31
 6 -2 -10 -4.96 10.8
 -6 -2 -10 -8.68 10.55
 6 -1 10 228.71 21.24
 -6 -1 10 176.37 17.56
 6 -1 -10 197.9 20.89
 -6 -1 -10 221.91 21.66
 -6 0 -10 3.65 8.15
 6 0 -10 9 8.14
 -6 0 10 4.48 6.52
 6 1 -10 201.99 21.12
 -6 1 -10 219.34 21.37
 -6 1 10 161.73 16.36
 -6 2 -10 -2.51 9.02
 6 2 -10 11.44 10.07
 6 3 -10 132.38 17.85
 -6 3 -10 106.93 16.02
 6 4 -10 13.6 9.13
 -6 4 -10 -0.78 9.21
 6 5 -10 187.83 20.82
 -6 5 -10 181.49 20.08
 -6 -2 11 109.33 15.86
 -7 -17 0 -10.03 9.17
 -7 -16 0 0.53 7.08
 -7 -15 0 2.48 7.12
 -7 -14 0 0.8 6.62
 -7 -13 0 -9.12 6.46
 7 -12 0 -1.09 2.66
 -7 -12 0 -3.82 4.78
 7 -11 0 1.96 2.19
 -7 -11 0 -3.74 5.42
 7 -10 0 -0.92 2
 -7 -10 0 -6.73 4.89
 -7 -9 0 0.35 2.68
 7 -9 0 -0.33 1.65
 -7 -9 0 -5.81 4.35
 -7 -8 0 8.11 5.63
 -7 -8 0 0.44 2.74
 7 -8 0 -0.3 1.68
 -7 -8 0 -0.48 3.19
 -7 -7 0 -3.48 4.72
 7 -7 0 0.87 1.83
 -7 -7 0 -3.7 3.29
 -7 -6 0 -2.61 4.09
 7 -6 0 1.88 1.68
 -7 -6 0 1.02 3.19
 -7 -5 0 -4.39 3.58
 7 -5 0 -0.04 1.33
 -7 -5 0 0.47 2.89
 -7 -4 0 1.13 3.82
 -7 -4 0 2.5 2.66
 -7 -3 0 -4.48 3.57
 -7 -3 0 -3.55 2.79
 -7 -2 0 -0.53 3.32
 -7 -2 0 3.62 2.41
 -7 -1 0 1.06 3.43
 -7 -1 0 1.72 1.56
 -7 0 0 5.6 3.54
 -7 0 0 1.06 1.37
 -7 1 0 0.53 3.2
 7 1 0 1.78 2.73
 -7 1 0 0.06 0.99
 -7 2 0 3.48 3.8
 7 2 0 -0.74 2.82
 7 2 0 0.65 0.88
 7 3 0 -2.45 2.97
 7 4 0 3.74 3.03
 -7 -17 1 136.23 17.57
 -7 -17 -1 120.92 16.32
 -7 -16 1 119.18 15.23
 -7 -16 -1 186.58 19.21
 -7 -15 1 173.09 17.21
 -7 -15 -1 163.5 17.1
 -7 -14 -1 278.3 20.74
 7 -14 -1 300.68 15.35
 -7 -14 1 271.85 20.85
 -7 -13 1 199.5 17.29
 -7 -13 -1 195.71 16.7
 -7 -12 -1 342.91 21.56
 -7 -12 1 368.89 22.53
 7 -11 1 222.75 12.07
 -7 -11 -1 220.41 16.73
 7 -11 -1 226.37 11.02
 -7 -11 1 241.02 17.06
 7 -10 1 654.41 21.37
 -7 -10 -1 698.24 28.93
 7 -10 -1 691.57 19.6
 -7 -10 1 713.66 29.13
 7 -9 1 378.67 14.71
 -7 -9 -1 370.02 19.71
 7 -9 -1 384.91 12.7
 -7 -9 1 342.13 19.19
 -7 -8 -1 340.28 19.49
 -7 -8 1 349.23 19.6
 7 -8 1 319.4 13
 -7 -8 -1 325.66 17.43
 -7 -8 1 354.4 18.27
 7 -8 -1 339.34 10.91
 -7 -7 1 457.49 22.16
 -7 -7 -1 471.36 22.5
 -7 -7 -1 492.53 19.92
 7 -7 1 449.87 15.38
 7 -7 -1 486.2 12.52
 -7 -7 -1 417.99 19.58
 -7 -7 1 463.73 20.59
 -7 -6 1 746.96 27.97
 -7 -6 -1 749.72 27.76
 -7 -6 -1 744.63 24.7
 7 -6 1 710.75 20.22
 -7 -6 -1 757.26 25.42
 -7 -6 1 719.66 25.12
 -7 -5 -1 504.14 21.56
 -7 -5 1 469.28 20.79
 -7 -5 1 484.95 18.83
 -7 -5 -1 476.33 18.66
 -7 -4 -1 1228.55 35.9
 -7 -4 1 1200.04 35.52
 -7 -4 -1 1268.22 32.15
 -7 -4 1 1287.1 32.61
 -7 -3 -1 503.92 20.74
 -7 -3 1 494.51 20.52
 -7 -3 -1 479.7 16.92
 -7 -3 1 481.13 17.14
 7 -3 -1 511.83 11.75
 -7 -2 -1 506.57 20.41
 -7 -2 1 478.3 19.94
 7 -2 1 491.21 17.12
 -7 -2 -1 503.97 16.03
 7 -2 -1 510.12 12.49
 -7 -2 1 513.02 16.57
 -7 -1 1 612.02 22.92
 -7 -1 -1 606.29 22.97
 7 -1 1 601.51 19.65
 -7 -1 -1 629.81 17.23
 7 -1 -1 646.02 15.62
 -7 0 1 1148.83 21.05
 7 0 1 1178.81 20.95
 -7 0 1 1135.56 33.22
 -7 0 -1 1111.79 33.06
 7 0 1 1168.6 29.96
 -7 0 -1 1166.02 24.82
 7 0 -1 1193.39 25.57
 7 0 -1 1169.35 21.06
 -7 0 -1 1140.23 21.1
 -7 1 1 648.7 13.59
 7 1 1 623.05 13.27
 -7 1 -1 605.2 23.31
 -7 1 1 598.03 23.18
 7 1 -1 644.23 23.01
 -7 1 -1 625.21 14.59
 7 1 1 644.49 20.79
 7 1 -1 657.45 17.79
 7 1 -1 629.85 13.36
 -7 1 -1 605.65 13.42
 7 2 -1 476.1 12.29
 -7 2 -1 473.58 12.4
 -7 2 -1 488.14 20.4
 7 2 1 522.35 20.38
 -7 2 1 468.05 19.99
 7 2 -1 506.4 20.21
 -7 2 -1 486.88 10.75
 7 2 1 453.21 17.42
 7 2 -1 510.57 16.12
 -7 2 1 483.92 12.46
 7 2 1 511.75 12.28
 7 3 -1 464.5 13.45
 -7 3 -1 473.52 13.37
 7 3 -1 493.16 20.26
 7 3 -1 464.4 17.34
 7 3 -1 499.23 16.92
 -7 3 1 492.19 13.74
 7 3 1 500.01 13.5
 7 4 -1 1277.94 28.32
 -7 4 -1 1218.23 27.67
 7 4 -1 1240.72 36.35
 7 4 -1 1255.07 32.41
 7 4 1 1252.79 27.99
 -7 4 1 1289.36 28.35
 7 4 -1 1240.83 32.09
 7 5 -1 473.86 15.8
 -7 5 -1 476.25 15.52
 7 5 1 483.7 21.28
 7 5 -1 498.16 21.62
 7 5 -1 469.31 17.89
 7 5 -1 504.36 18.64
 -7 5 1 474.34 15.94
 7 5 1 483.2 15.73
 7 6 1 749.01 28.05
 7 6 -1 750.81 28.13
 7 6 -1 729.93 23.46
 7 6 -1 737.52 24.83
 7 6 1 749.97 22.29
 -7 -17 -2 191.92 20.29
 -7 -16 2 73.82 14.15
 -7 -16 -2 74.3 13.04
 -7 -15 2 171.45 18.18
 -7 -15 -2 169.76 17.67
 -7 -14 2 122.66 14.42
 -7 -14 -2 98.39 13.75
 7 -14 -2 101.61 9.51
 7 -13 2 244.68 15.02
 -7 -13 -2 261.99 19.92
 7 -13 -2 258.31 13.92
 -7 -13 2 280.25 21.21
 7 -12 2 323.4 16.98
 -7 -12 -2 385.73 23.03
 -7 -12 2 353.49 22.64
 7 -11 2 186.1 12.03
 -7 -11 -2 187.21 15.85
 -7 -11 2 201.92 16.29
 7 -10 2 307.71 15.31
 7 -10 -2 317.3 13.46
 -7 -10 -2 328.61 19.89
 -7 -10 2 322.37 19.54
 7 -9 2 431.42 17.59
 -7 -9 2 420.38 22.02
 -7 -9 -2 408.64 21.48
 -7 -8 -2 239 16.41
 -7 -8 2 260.23 17.2
 -7 -8 -2 215.93 14.81
 7 -8 2 217.41 12.01
 -7 -8 2 214.77 14.85
 -7 -7 -2 1240.75 38.71
 -7 -7 2 1248.01 38.55
 7 -7 2 1246.24 30.43
 7 -7 2 1200.98 32.26
 -7 -7 -2 1264.69 37.14
 -7 -7 2 1263.99 37.75
 -7 -6 2 420.74 20.93
 -7 -6 -2 483.16 22
 7 -6 2 512.03 16.91
 7 -6 2 478.32 17.75
 -7 -6 2 516.3 21.14
 -7 -5 2 204.53 13.72
 -7 -5 -2 221.35 14.07
 7 -5 2 194.28 10.18
 -7 -5 -2 205.19 12.44
 -7 -4 2 1059.25 32.41
 -7 -4 -2 1121.22 33.17
 7 -4 2 1054.46 27.65
 -7 -3 -2 1110.46 33.1
 -7 -3 2 1113.14 33.01
 7 -3 -2 1128.15 20.75
 7 -3 2 1128.28 28.82
 -7 -2 2 1034.5 22.71
 7 -2 2 931.62 22.19
 -7 -2 -2 937.72 29.32
 -7 -2 2 919.98 28.94
 7 -2 -2 922.58 19.93
 7 -2 2 927.54 25.82
 7 -2 -2 914.91 22.39
 -7 -2 -2 912.59 22.34
 -7 -1 2 1089.2 24.84
 7 -1 2 1122.95 24.78
 -7 -1 2 1090.89 32.82
 -7 -1 -2 1145.89 33.22
 -7 -1 -2 1135.7 30.35
 7 -1 -2 1144.72 24.69
 7 -1 2 1160.57 29.87
 7 -1 -2 1156.91 24.98
 -7 -1 -2 1089.43 24.95
 -7 0 2 347.85 11.25
 7 0 2 339.12 11.04
 -7 0 -2 330.55 16.09
 -7 0 2 324.25 15.83
 7 0 -2 353.34 12.21
 7 0 2 341.41 14.64
 7 0 -2 345.05 11.1
 -7 0 -2 335.36 11.18
 7 0 -2 344.85 12.88
 -7 1 2 1154.76 25.54
 7 1 2 1157.75 25.01
 -7 1 -2 1126.05 33.3
 -7 1 2 1086.26 32.96
 7 1 -2 1135.45 32.9
 7 1 2 1101.24 32.46
 7 1 -2 1189.03 28.16
 7 1 -2 1079.13 24.93
 7 1 -2 1136.45 28.18
 -7 1 -2 1140.9 25.29
 7 2 -2 901.62 22.26
 -7 2 -2 923.81 22.3
 -7 2 -2 886.16 29.27
 7 2 -2 917.71 29.23
 -7 2 2 848.42 29.22
 7 2 2 945.6 29.23
 7 2 -2 981.76 25.68
 -7 2 2 915.62 22.54
 7 2 2 938.54 22.24
 7 2 -2 946.59 25.59
 7 3 -2 1113.94 26.76
 -7 3 -2 1105.8 26.77
 7 3 -2 1173.26 34.05
 7 3 -2 1190.37 30.87
 7 3 -2 1117.03 30.05
 -7 3 2 1169.19 27.13
 7 3 2 1137.76 26.62
 7 4 -2 1092.94 33.6
 7 4 -2 1089.13 27.34
 -7 4 -2 1089.21 27.23
 7 4 -2 1131.78 30.72
 -7 4 2 1113.98 27.6
 7 4 2 1111.3 27.12
 7 5 -2 199.01 10.48
 -7 5 -2 198.19 10.24
 7 5 -2 217.24 14.03
 7 5 2 209.54 13.73
 7 5 -2 205.7 11.24
 7 5 -2 198.2 12.04
 -7 5 -2 202.63 7.08
 -7 5 2 197.45 10.49
 7 5 2 213 10.54
 7 5 -2 204.32 12.04
 7 6 -2 490.36 18.42
 -7 6 -2 477.79 17.81
 7 6 2 490.13 22.29
 7 6 -2 480.21 22.27
 7 6 -2 490.1 18.13
 -7 6 2 497.67 18.31
 7 6 2 524.08 18.56
 -7 6 -2 488.92 12.51
 7 7 -2 1251.87 33.95
 -7 7 -2 1229.02 33.35
 7 7 -2 1184.95 32.3
 -7 7 -2 1213 25.43
 7 7 2 1271.26 33.73
 7 8 -2 227.24 13.77
 -7 8 -2 233.83 13.29
 -7 8 -2 222.82 8.67
 -7 8 2 226 13.27
 7 8 2 241.82 13.69
 7 9 -2 422.93 19.79
 -7 9 -2 399.74 18.85
 7 10 -2 307.31 17.51
 -7 10 -2 302.03 17
 7 11 -2 175.67 14.44
 -7 11 -2 198.78 14.59
 7 12 -2 329.69 20.06
 -7 12 -2 343.03 20.12
 7 13 -2 251.56 18.48
 -7 13 -2 242.99 17.61
 7 14 -2 114.28 13.38
 -7 14 -2 105.12 13.01
 7 15 -2 166.67 17.55
 -7 15 -2 182.41 16.79
 7 16 -2 70.47 12.28
 -7 16 -2 51.51 11.06
 7 17 -2 165.41 17.88
 -7 17 -2 168.37 18.26
 7 18 -2 80.2 14.5
 -7 -16 -3 25.78 10.33
 -7 -15 -3 96.7 14.53
 7 -14 3 5.14 5.2
 7 -14 -3 8.25 4.12
 -7 -14 -3 15.53 7.68
 7 -13 3 52.63 8.53
 7 -13 -3 40.4 6.79
 -7 -13 -3 56.01 10.59
 7 -12 3 78.43 9.52
 7 -12 -3 96.37 9.22
 -7 -12 -3 107.85 13.38
 7 -11 3 55.2 4.86
 7 -11 3 46.03 7.79
 -7 -11 -3 55.73 9.47
 7 -10 3 12.88 4.92
 7 -10 3 15.58 3.19
 -7 -10 -3 16.18 7.45
 7 -9 3 153.84 11.96
 7 -9 3 166.54 8.67
 7 -8 3 36.74 6.16
 7 -8 3 34.11 4.33
 -7 -7 -3 296.3 17.97
 -7 -7 3 305.9 17.78
 7 -7 3 279.74 15.49
 7 -7 3 312.29 12.47
 -7 -6 -3 29.7 6.45
 -7 -6 3 16.7 5.62
 7 -6 3 23.7 3.87
 7 -6 3 21.47 5.03
 -7 -5 3 149.88 11.5
 -7 -5 -3 121 10.62
 7 -5 3 125.49 8.17
 -7 -4 -3 104.16 9.23
 -7 -4 3 98.58 9.21
 -7 -3 3 124.21 8.15
 7 -3 3 110.93 7.75
 -7 -3 -3 108.91 9.29
 -7 -3 3 107.04 9.41
 -7 -3 -3 119.88 9.73
 7 -3 -3 105.62 7.84
 -7 -3 -3 114.4 8.21
 -7 -2 3 186.75 9.97
 7 -2 3 190 9.83
 -7 -2 3 189.7 12.04
 -7 -2 -3 179.05 11.82
 7 -2 -3 187.37 7.51
 -7 -2 -3 196.14 11.84
 7 -2 -3 185.15 9.74
 -7 -2 -3 185.6 10.16
 -7 -1 3 523.19 17.08
 7 -1 3 507.34 16.79
 -7 -1 -3 500.6 20.09
 -7 -1 3 475.91 19.53
 -7 -1 -3 523.7 19.58
 7 -1 -3 515.26 15.02
 7 -1 -3 499.15 16.72
 -7 -1 -3 489.97 16.86
 7 0 -3 43.93 4.92
 -7 0 -3 34.23 4.49
 -7 0 3 39.38 4.5
 7 0 3 42.14 4.68
 -7 0 -3 32.55 5.52
 -7 0 3 36.26 5.39
 7 0 -3 41.11 4.29
 -7 0 -3 40.77 5.23
 -7 1 3 502.3 17.16
 7 1 3 503.1 16.55
 -7 1 -3 484.02 19.93
 -7 1 3 494.49 19.98
 7 1 3 514.16 20.24
 7 1 -3 511.42 20.23
 -7 1 -3 499.75 18.44
 7 1 -3 509.11 16.97
 7 1 -3 481.86 16.47
 -7 1 -3 518.08 17.23
 -7 2 3 198.4 10.38
 7 2 3 191.89 9.93
 -7 2 -3 195 10.17
 7 2 -3 193.28 10.21
 7 2 3 187.85 12.15
 7 2 -3 191.78 12.16
 -7 2 -3 179.49 11.99
 -7 2 3 191.47 12.34
 7 2 -3 195.38 10.55
 7 2 -3 212.25 11.86
 7 3 -3 113.84 9.56
 7 3 -3 103.75 7.84
 -7 3 -3 103.42 7.8
 7 3 -3 114.9 9.04
 7 3 3 113.02 7.74
 -7 3 3 110.88 7.89
 7 4 -3 108.22 8.23
 -7 4 -3 107.35 8.31
 7 4 -3 102.02 9.56
 7 4 -3 122.89 9.43
 7 4 -3 118.27 9.59
 -7 4 3 115.14 8.39
 7 4 3 124.58 8.44
 7 5 -3 127.83 11.03
 7 5 3 121.33 10.13
 7 5 -3 129.4 9.63
 -7 5 -3 144.44 9.77
 7 5 3 126.94 8.93
 7 6 3 21.42 4.55
 -7 6 -3 26.27 4.71
 7 6 -3 31.74 5.74
 7 6 3 22.59 5.09
 7 6 -3 18.95 5.33
 7 6 -3 24.51 4.73
 -7 6 -3 27.83 3.68
 7 7 -3 311.54 16.04
 -7 7 -3 285.16 15.24
 7 7 -3 309.79 14.37
 -7 7 -3 298.09 11.78
 -7 7 3 300.3 15.7
 7 7 3 296.69 15.39
 7 8 -3 39.58 6.56
 -7 8 -3 28.97 5.23
 7 8 -3 38.75 5.41
 -7 8 -3 37 4.51
 7 9 -3 157.73 12.88
 -7 9 -3 154.11 12.22
 -7 9 -3 141.12 9.11
 -7 10 -3 12.59 5.53
 7 10 -3 12.57 4.74
 -7 10 -3 13.83 3.4
 7 11 -3 50.86 8.57
 -7 11 -3 38.82 7.95
 -7 12 -3 91.32 11.29
 7 12 -3 109.92 12.25
 7 13 -3 54.02 10.42
 -7 13 -3 20.05 7.48
 7 14 -3 8.21 7.33
 -7 14 -3 13.89 6.94
 7 15 -3 88.17 13.27
 -7 15 -3 96.93 13.31
 7 16 -3 -4.06 8.48
 -7 16 -3 -3.58 6.92
 7 17 -3 22.35 9.51
 -7 17 -3 19.5 9.15
 -7 -16 -4 166 19.16
 7 -15 4 221.21 18.15
 -7 -15 -4 228.97 21.69
 7 -14 -4 168.12 13.9
 7 -14 4 157.35 14.78
 -7 -14 -4 192.27 19.58
 -7 -13 -4 224.14 19.96
 7 -13 4 197.82 16.37
 7 -12 4 200.57 15.71
 -7 -12 -4 179.31 17.3
 7 -11 4 311.48 19.18
 7 -10 4 295.7 18.22
 7 -9 4 415.84 21.14
 7 -8 4 350.06 18.98
 7 -7 4 472.17 21.98
 -7 -6 -4 492.37 21.92
 -7 -6 4 472.99 21.51
 7 -6 4 418.35 20.4
 -7 -5 4 609.16 23.95
 -7 -5 -4 623.82 24.67
 -7 -4 4 459.54 19.98
 -7 -4 -4 460.22 20.19
 7 -4 4 485.79 19.21
 7 -4 -4 461.06 19.24
 -7 -4 -4 450.82 19.45
 -7 -3 -4 498.33 20.45
 -7 -3 4 502.65 20.19
 7 -3 4 522.93 19.87
 7 -3 -4 511.77 19.86
 -7 -3 -4 508.12 20.12
 -7 -2 -4 517.64 20.51
 -7 -2 4 501.45 20.1
 7 -2 4 514.84 19.17
 7 -2 -4 511.2 19.49
 -7 -2 -4 497.57 19.88
 -7 -1 4 826.33 25.52
 7 -1 4 790.94 25.11
 -7 -1 4 760.86 25.56
 -7 -1 -4 777.15 25.92
 -7 -1 -4 825.23 27.21
 7 -1 -4 759.67 24.47
 -7 -1 -4 784.81 24.96
 -7 0 4 782.95 24.63
 7 0 4 742.25 23.96
 -7 0 -4 721.65 25.02
 -7 0 4 719.24 24.48
 7 0 -4 740.22 21.66
 -7 0 -4 736.68 24.86
 7 0 -4 707.92 23.45
 -7 0 -4 709.89 23.61
 -7 1 4 795.57 25.38
 7 1 4 798.82 24.85
 -7 1 -4 761.39 25.77
 -7 1 4 750.21 25.59
 -7 1 -4 797.44 25.44
 7 1 -4 817.5 23.85
 7 1 -4 764.18 24.46
 -7 1 -4 780.81 25.13
 -7 2 -4 481.03 19.03
 7 2 -4 489.54 18.9
 7 2 4 509.81 19.45
 -7 2 -4 505.6 19.14
 -7 2 -4 501.52 20.65
 -7 2 4 458.12 19.79
 7 2 4 527.87 20.84
 7 2 -4 528.04 21
 7 3 4 516.93 19.9
 7 3 -4 516.21 20.01
 -7 3 -4 508.29 19.69
 -7 3 -4 500.4 20.94
 7 3 -4 493.74 20.83
 -7 3 4 496.83 21.07
 7 3 -4 533.56 20.16
 7 4 -4 464.52 20.75
 7 4 -4 448.19 19.03
 -7 4 -4 456.66 19.27
 7 4 4 484.33 19.14
 7 5 -4 643.54 25.33
 7 5 4 626.79 24.7
 7 5 -4 595.67 22.75
 -7 5 -4 586.99 22.92
 -7 5 4 611.84 23.33
 7 5 4 641.98 23.19
 7 6 4 464.33 21.66
 7 6 -4 436.3 20.26
 -7 6 -4 462.16 20.47
 7 7 -4 525.67 23.3
 -7 7 -4 493.5 22.05
 7 7 -4 495.43 18.81
 -7 7 -4 544.11 19.45
 7 8 -4 372.11 20.29
 -7 8 -4 362.86 19.53
 7 8 -4 392.06 16.33
 -7 8 -4 405.41 16.46
 7 9 -4 433.09 22.28
 -7 9 -4 366.74 20.31
 7 9 -4 412.15 16.94
 -7 9 -4 429.86 17.32
 -7 10 -4 284.1 18.42
 7 10 -4 340.26 20.28
 7 11 -4 331.97 21.15
 -7 11 -4 309.03 20.01
 7 12 -4 207.42 17.72
 -7 12 -4 172.98 15.92
 7 13 -4 239.44 19.19
 -7 13 -4 208.28 18.08
 7 14 -4 189.25 18.3
 -7 14 -4 164.51 16.58
 7 15 -4 214.12 19.67
 -7 15 -4 207.31 19.33
 7 16 -4 132.6 16.88
 -7 16 -4 133.12 16.25
 7 -16 5 17.11 7.89
 7 -15 5 43.08 10.08
 -7 -15 -5 78.95 14.96
 7 -14 5 24.39 8.43
 -7 -14 -5 23.79 10.32
 7 -13 5 25.72 8.41
 7 -12 5 46.43 9.84
 7 -11 5 36.15 9.19
 7 -10 5 92.33 11.75
 7 -9 5 122.75 12.58
 7 -8 5 31.4 7.87
 7 -7 5 165.69 14.07
 7 -6 5 69.09 9.23
 -7 -5 -5 103.79 9.56
 -7 -5 5 101.17 9.56
 7 -5 -5 92.9 10.5
 -7 -5 -5 112.52 10.97
 -7 -4 5 232.6 13.7
 -7 -4 -5 242.58 14.24
 -7 -4 5 233.52 15.33
 -7 -4 -5 240.23 15.23
 7 -4 -5 230.42 14.96
 -7 -3 -5 47.64 6.66
 -7 -3 5 56.36 6.76
 -7 -3 5 55.77 7.63
 7 -3 -5 68.96 8.52
 -7 -3 -5 67.21 8.84
 -7 -2 5 52.98 6.51
 -7 -2 -5 57.15 6.72
 -7 -2 5 64.96 7.35
 7 -2 -5 58.42 7.66
 -7 -2 -5 67.03 8.52
 -7 -1 5 308.72 16.5
 7 -1 5 313.9 16.08
 -7 -1 5 288.84 14.45
 -7 -1 -5 299.16 14.94
 -7 -1 5 229.35 13.4
 7 -1 -5 276.74 15.4
 -7 -1 -5 261.62 15.46
 7 0 -5 97.8 9.46
 -7 0 -5 81.07 9.23
 -7 0 5 83.43 8.75
 7 0 5 113.84 9.65
 -7 0 -5 93.72 8.47
 -7 0 5 90.82 7.95
 -7 0 5 90.99 7.94
 -7 1 5 299.66 16.36
 7 1 5 284.69 15.44
 -7 1 5 276.71 14.28
 -7 1 -5 288.38 14.67
 -7 1 5 305.55 13.89
 7 1 -5 318.44 16.36
 -7 1 -5 232.3 14.81
 7 2 -5 66.08 8.35
 -7 2 -5 56.88 7.81
 -7 2 -5 68.58 7.67
 7 2 -5 64.93 7.33
 -7 2 5 68.94 6.33
 -7 2 -5 57.77 7.32
 -7 2 5 58.15 7.02
 7 3 -5 70.58 8.09
 -7 3 -5 52.81 7.68
 -7 3 5 53.97 5.26
 -7 3 -5 60.95 7.06
 7 3 -5 61.87 7.48
 -7 3 -5 47.69 6.29
 -7 3 5 49.73 6.79
 7 4 -5 235.55 14.96
 -7 4 -5 238.58 14.79
 -7 4 5 221.54 9.78
 -7 4 -5 230.91 14.16
 7 4 -5 255.89 14.96
 -7 4 5 229.08 14.16
 7 5 -5 85.41 9.68
 -7 5 -5 88.86 10.12
 -7 5 5 93.54 5.62
 7 5 5 105.77 9.97
 7 5 -5 111.85 10.64
 -7 6 -5 62.14 8.61
 7 6 -5 78.94 9.73
 -7 6 5 62.26 3.7
 7 6 5 72.1 8.42
 7 7 -5 191.47 14.82
 -7 7 -5 199.54 15.01
 7 8 -5 15.53 6.61
 -7 8 -5 6.35 5.11
 7 8 -5 20.31 4.68
 -7 8 -5 12.66 4.92
 7 9 -5 145.84 14.02
 -7 9 -5 145.52 13.95
 7 9 -5 155.06 10.05
 7 10 -5 69.91 11.03
 -7 10 -5 79.62 11.16
 7 11 -5 27.43 8.02
 -7 11 -5 32.29 8.51
 -7 12 -5 57.84 10.79
 7 12 -5 34.48 9.76
 7 13 -5 20.4 9.2
 -7 13 -5 10.3 7.95
 7 14 -5 42.9 10.97
 -7 14 -5 21.23 9.6
 7 15 -5 49.36 11.84
 -7 15 -5 71.89 12.31
 7 16 -5 0.2 8.46
 -7 16 -5 12.08 9.29
 7 -15 6 112.63 15.03
 7 -14 6 54.08 11.05
 7 -13 6 53.67 11.85
 7 -12 6 154.97 16.71
 7 -11 6 58.58 10.49
 7 -10 6 132.02 14.44
 7 -9 6 166.68 15.73
 7 -8 6 98.1 12.43
 7 -7 6 147.08 14.46
 7 -6 6 123.39 13.18
 -7 -6 6 131.73 13.22
 7 -6 -6 157.57 15.05
 -7 -6 -6 140.73 13.87
 -7 -5 6 173.43 14.88
 7 -5 6 153.94 14.07
 7 -5 -6 173.41 14.99
 -7 -5 -6 166.82 14.68
 -7 -4 -6 372.26 17.15
 -7 -4 6 344.39 16.63
 -7 -4 6 336.45 19.59
 7 -4 -6 345.37 19.98
 -7 -4 -6 327.01 19.61
 -7 -3 -6 58.9 7.12
 -7 -3 6 39.12 5.76
 -7 -3 6 57.08 7.94
 7 -3 -6 44.99 8.28
 -7 -3 -6 48.39 8.21
 -7 -2 -6 237.5 13.19
 -7 -2 6 242.5 13.1
 -7 -2 6 235.8 15.44
 7 -2 -6 254.75 16.38
 -7 -2 -6 255.18 16.64
 -7 -1 -6 282.69 14.12
 -7 -1 6 280.38 13.78
 -7 -1 6 295.71 16.41
 7 -1 -6 297.93 17.88
 -7 -1 -6 301.22 18.43
 7 0 -6 108.7 11.11
 -7 0 -6 90.93 10.35
 -7 0 6 89.12 7.66
 -7 0 -6 93.18 8.17
 -7 0 6 91.76 9.22
 -7 1 -6 274.69 14.08
 -7 1 6 263.9 13.5
 -7 1 6 283.9 14.67
 7 1 -6 287.83 17.53
 -7 1 -6 290.88 17.95
 -7 2 -6 258.42 13.78
 -7 2 6 222.38 12.74
 -7 2 6 248.85 13.27
 -7 2 -6 254.58 16.51
 7 2 -6 237.85 16.22
 7 3 -6 54.62 8.89
 -7 3 -6 58.79 8.96
 -7 3 6 53.31 5.98
 -7 3 -6 57.28 7.31
 -7 3 6 57.93 6.98
 7 4 -6 334.81 19.8
 -7 4 -6 364.33 20.31
 -7 4 6 354.98 14.46
 -7 4 -6 367.28 17.12
 -7 4 -6 347.68 17.4
 -7 4 6 363.06 17.6
 7 4 -6 354.02 17.73
 7 5 -6 183.85 14.58
 -7 5 -6 186.76 14.74
 -7 5 6 166.08 9.12
 7 5 -6 196.92 13.68
 -7 5 -6 163.09 12.54
 -7 5 6 181.57 12.95
 7 6 -6 136.89 13.18
 -7 6 -6 145.83 13.59
 -7 6 6 138.38 7.69
 7 7 -6 145.34 14.46
 -7 7 -6 152.37 14.15
 7 8 -6 105.47 12.39
 -7 8 -6 114.23 12.89
 7 8 -6 95.77 8.27
 7 9 -6 205.35 17.55
 -7 9 -6 175.59 16.2
 7 10 -6 124.33 14.44
 -7 10 -6 127.46 14.81
 7 11 -6 51.06 11.74
 -7 11 -6 62.99 11.54
 7 12 -6 153.7 17.2
 -7 12 -6 139.93 15.9
 7 13 -6 58.54 12.11
 -7 13 -6 56.84 11.97
 -7 14 -6 67.89 12.95
 7 14 -6 83.22 14.67
 7 -13 7 101.82 15.25
 7 -12 7 224.61 20.42
 7 -11 7 143.17 16.94
 7 -10 7 171.48 17.54
 7 -9 7 178.48 17.47
 7 -8 7 273.9 20.94
 -7 -7 7 283.76 21.21
 7 -7 7 229.59 18.87
 -7 -6 7 296.48 21.3
 7 -6 7 266.46 20.32
 7 -6 -7 317.83 21.86
 -7 -6 -7 293.67 21.51
 -7 -5 7 233.77 18.56
 7 -5 7 203.07 17.66
 7 -5 -7 248.87 19.01
 -7 -5 -7 225.02 18.11
 -7 -4 7 438.94 24.28
 -7 -4 -7 449.05 25.45
 7 -4 -7 469.61 25.38
 -7 -3 7 350.2 20.77
 7 -3 -7 306.66 20.19
 -7 -3 -7 309.38 20.54
 -7 -2 -7 585.39 20.17
 -7 -2 7 565.04 19.53
 -7 -2 7 531.8 25.66
 7 -2 -7 557.55 27.27
 -7 -2 -7 558.99 27.8
 -7 -1 7 318.24 13.75
 -7 -1 -7 295.38 13.41
 -7 -1 7 312.72 18.4
 7 -1 -7 340.16 20.94
 -7 -1 -7 383.96 22.2
 -7 0 7 273.51 12.74
 -7 0 -7 274.47 12.71
 -7 0 7 244.01 15.75
 7 0 -7 264.35 18.75
 -7 0 -7 256.37 18.5
 -7 1 7 329.08 14.56
 -7 1 -7 341.74 14.81
 -7 1 7 319.22 17.33
 7 1 -7 307.08 19.86
 -7 1 -7 344.25 20.92
 -7 2 7 532.14 19.24
 -7 2 -7 536.89 19.69
 -7 2 7 540.54 22.16
 7 2 -7 564.32 27.01
 -7 2 -7 508.7 26.16
 -7 3 7 302.02 14.61
 -7 3 -7 328.11 15.57
 -7 3 7 321.86 16
 7 3 -7 317.97 20.76
 -7 3 -7 325.69 20.7
 -7 4 7 433.11 18.49
 -7 4 -7 450.22 19.28
 -7 4 7 433.02 18.11
 7 4 -7 456.37 25
 -7 4 -7 453.64 24.95
 7 5 -7 237.65 18.19
 -7 5 -7 222.9 17.64
 -7 5 7 220.32 12.08
 -7 5 7 209.71 13.36
 -7 5 -7 222.8 14.15
 7 6 -7 297.89 20.98
 -7 6 -7 304.44 20.61
 -7 6 7 304.16 17.15
 -7 6 -7 287.18 16.97
 7 7 -7 261.28 20.49
 -7 7 -7 290.52 20.75
 -7 7 -7 222.65 15.96
 -7 7 7 258.17 16.53
 7 8 -7 285.14 21.5
 -7 8 -7 291.83 21.19
 7 9 -7 205.36 19.61
 -7 9 -7 182.84 17.78
 7 10 -7 179.67 18.52
 -7 10 -7 163.59 17.03
 7 11 -7 138.16 16.59
 -7 11 -7 139.59 16.39
 7 12 -7 254.23 22.83
 -7 12 -7 251.48 21.88
 7 13 -7 138.19 17.52
 -7 13 -7 129.85 16.74
 7 -11 8 -1.27 8.21
 7 -10 8 1.02 8.09
 7 -9 8 -15.99 9.16
 7 -8 8 -6.94 7.55
 7 -7 8 4.97 7.49
 -7 -7 8 5.07 7.59
 7 -7 -8 1.12 7.41
 -7 -7 -8 -8.41 9.44
 7 -6 8 18.72 9.88
 -7 -6 8 -2.83 8.68
 7 -6 -8 -7.46 9.27
 -7 -6 -8 1.6 7.56
 7 -5 8 4.27 6.19
 -7 -5 8 -7.86 7.18
 7 -5 -8 -14.23 8
 -7 -5 -8 -5.81 8.01
 7 -4 8 7.87 8.56
 -7 -4 8 4.61 5.98
 7 -4 -8 8.62 7.85
 -7 -4 -8 27.84 9.05
 -7 -3 8 3.06 6.6
 7 -3 -8 6.57 8.19
 -7 -3 -8 9.96 8.17
 -7 -2 8 3.1 5.89
 7 -2 -8 11.64 8.01
 -7 -2 -8 3.42 7.03
 -7 -1 -8 3 7.35
 7 -1 -8 1.28 6.75
 -7 -1 8 -2.04 5.59
 7 0 -8 9.05 7.43
 -7 0 -8 7.87 8.09
 -7 0 8 10.41 5.56
 7 1 -8 7.09 7.75
 -7 1 -8 7.52 7.4
 -7 1 8 -4.44 4.65
 7 2 -8 14.2 8.5
 -7 2 -8 -4.67 8.13
 -7 2 8 -3.03 5.17
 7 3 -8 4.47 7.72
 -7 3 -8 -1.56 6.67
 -7 3 8 4.26 4.78
 7 4 -8 -3.87 7.96
 -7 4 -8 -3.51 7.51
 -7 4 8 5.46 4.66
 7 5 -8 1.78 7.04
 -7 5 -8 5.45 6.1
 7 6 -8 -5.36 8.9
 -7 6 -8 14.05 8.26
 7 7 -8 -4.55 8.85
 -7 7 -8 6.51 7.6
 7 8 -8 -3.6 9.41
 -7 8 -8 -13.99 9.09
 7 9 -8 12.07 8.95
 -7 9 -8 -2.61 8.16
 7 10 -8 -19.95 10.2
 -7 10 -8 5.59 7.81
 -7 11 -8 -16.88 10.97
 7 11 -8 0.7 9
 -7 -8 9 147.69 18.34
 7 -7 9 138.4 17.23
 -7 -7 9 104.63 15.49
 7 -7 -9 134.15 17.78
 -7 -7 -9 119.51 16.38
 7 -6 9 175.55 19.4
 -7 -6 9 185.25 18.92
 7 -6 -9 207.86 20.87
 -7 -6 -9 203.59 21.12
 7 -5 9 163.78 18.12
 -7 -5 9 160.77 18.02
 7 -5 -9 129.65 16.37
 -7 -5 -9 176.63 19.01
 -7 -4 9 251.46 21.39
 7 -4 9 232.72 21.17
 7 -4 -9 265.6 22.27
 -7 -4 -9 255.07 22.2
 7 -3 9 121.49 15.97
 -7 -3 9 124.89 15.02
 7 -3 -9 139.25 16.72
 -7 -3 -9 123.74 16.25
 -7 -2 9 251.24 20
 -7 -2 -9 227.26 20.43
 7 -2 -9 265.43 21.94
 -7 -1 9 186.03 17.08
 7 -1 -9 195 18.72
 -7 -1 -9 243.65 20.72
 7 0 -9 201.29 19.64
 -7 0 -9 195.73 19.26
 -7 0 9 194.29 16.57
 7 1 -9 171.64 17.78
 -7 1 -9 198.42 19.28
 -7 1 9 200.97 16.05
 -7 2 -9 266.08 22
 -7 2 9 219.92 16.92
 7 2 -9 258.05 21.84
 7 3 -9 132.76 16.25
 -7 3 -9 142.28 16.81
 -7 4 -9 247.18 21.04
 7 4 -9 261.2 21.91
 7 5 -9 167.18 19.2
 -7 5 -9 180.37 18.8
 7 6 -9 166.77 18.17
 -7 6 -9 191.33 19.93
 7 7 -9 133.1 17.21
 -7 7 -9 124.99 16.5
 7 8 -9 148.45 18.74
 -7 8 -9 143.83 17.96
 7 9 -9 87.44 15.78
 -7 9 -9 85.5 14.88
 -7 -5 10 119.3 15.98
 -7 -4 10 70.63 13.09
 7 -4 -10 62.09 13.81
 -7 -4 -10 80.23 15.65
 -7 -3 10 42.96 10.03
 7 -3 -10 50.8 12.34
 -7 -3 -10 58.46 12.15
 -7 -2 10 23.75 8.36
 7 -2 -10 44.01 12.45
 -7 -2 -10 47.02 13.36
 -7 -1 10 145.98 15.61
 7 -1 -10 141.3 18.38
 -7 -1 -10 194.4 20.42
 7 0 -10 36.8 10.89
 -7 0 -10 36.5 11.68
 -7 0 10 15.47 6.95
 7 1 -10 162.09 18.53
 -7 1 -10 141.51 17.52
 7 2 -10 63.26 13.67
 -7 2 -10 39.4 11.74
 7 3 -10 53.95 13.08
 -7 3 -10 73.11 14.05
 7 4 -10 75.06 13.9
 -7 4 -10 61.51 12.39
 -8 -17 0 2.13 8.07
 -8 -16 0 498.28 30.88
 -8 -15 0 2.59 7.17
 -8 -14 0 728.45 35.17
 -8 -13 0 5.98 6.16
 -8 -12 0 659.4 31.04
 -8 -11 0 7.81 5.02
 -8 -10 0 974.7 35.48
 -8 -9 0 6.34 6.34
 8 -9 0 9.91 2.46
 -8 -9 0 14.5 4.93
 -8 -8 0 2207.98 58.64
 8 -8 0 2143.63 41.36
 -8 -8 0 2156.53 54.33
 -8 -7 0 1.82 4.77
 8 -7 0 6.94 1.93
 -8 -7 0 9.88 4.82
 -8 -6 0 1938.51 51.5
 8 -6 0 1859.88 36.37
 -8 -6 0 1886.43 46.53
 -8 -5 0 10.82 5.47
 -8 -5 0 10.34 3.8
 -8 -4 0 1898.84 49.67
 -8 -4 0 1921.13 44.12
 -8 -3 0 13.01 4.74
 -8 -3 0 13.57 3.19
 -8 -2 0 3101.26 68.73
 -8 -2 0 3092.22 59.62
 -8 -1 0 14.96 4.67
 -8 -1 0 16.19 2.96
 -8 0 0 3339.34 73.29
 -8 0 0 3408.9 60.79
 -8 1 0 19.15 5.26
 8 1 0 14.25 3.89
 -8 2 0 3111.9 42.66
 -8 2 0 3057.32 63.78
 8 2 0 3106.01 57.47
 -8 2 0 3168.1 43.03
 8 2 0 3040.05 42.52
 8 3 0 8.94 3.78
 8 4 0 1895.52 45.34
 8 5 0 13.41 4.46
 -8 -17 1 43.11 10.37
 -8 -17 -1 61.9 14.23
 -8 -16 1 5.87 7.57
 -8 -16 -1 -5.77 8.19
 -8 -15 1 67.05 12.78
 -8 -15 -1 83.14 13.06
 -8 -14 1 11.4 7.72
 -8 -14 -1 -0.81 6.69
 -8 -13 1 88.31 12.55
 -8 -13 -1 109.91 14.31
 8 -12 -1 -1.45 2.61
 -8 -12 1 -7.46 5.93
 -8 -12 -1 -5.85 5.33
 8 -11 1 89.7 7.54
 -8 -11 1 89.38 11.31
 8 -11 -1 94.77 6.55
 -8 -11 -1 79.02 11.12
 8 -10 1 128.7 8.56
 -8 -10 1 137.9 12.94
 8 -10 -1 121.33 6.85
 -8 -10 -1 118.47 12.02
 -8 -9 -1 200.59 16.11
 -8 -9 1 161.83 14.72
 8 -9 1 179.65 10.02
 8 -9 -1 195.15 7.78
 -8 -9 1 175.92 13.92
 -8 -9 -1 197.54 14.88
 -8 -8 -1 160.95 14.18
 -8 -8 1 136.86 13.2
 8 -8 1 146.16 8.43
 -8 -8 -1 155.03 12.61
 8 -8 -1 156.08 6.14
 -8 -8 1 156.12 12.29
 -8 -7 1 214.11 16.25
 -8 -7 -1 201.64 15.65
 8 -7 1 222.75 10.51
 8 -7 -1 241.68 6.94
 -8 -7 1 226.4 14.45
 -8 -7 -1 236.21 14.62
 -8 -6 1 18.14 5.99
 -8 -6 -1 14.68 4.7
 8 -6 1 17.56 3.32
 -8 -6 1 18.53 5.08
 8 -6 -1 17.35 1.55
 -8 -6 -1 15.48 4.95
 -8 -5 -1 179.87 13.58
 -8 -5 1 163.07 13.19
 8 -5 -1 188.2 5
 -8 -5 -1 196.47 12.2
 -8 -5 1 189.73 11.83
 -8 -5 -1 187.26 11.55
 -8 -4 -1 252.6 15.69
 -8 -4 1 247.87 15.41
 -8 -4 -1 243.18 13.25
 -8 -4 -1 242.28 12.55
 8 -4 -1 254.41 6.55
 -8 -4 1 237.02 12.63
 -8 -3 -1 279.85 16.26
 -8 -3 1 254.4 15.44
 -8 -3 -1 272.3 12.54
 8 -3 -1 273.29 7.65
 -8 -3 1 267.99 12.8
 -8 -2 1 201.05 13.56
 -8 -2 -1 190.17 13.18
 8 -2 1 192.86 10.93
 -8 -2 -1 200.52 9.85
 8 -2 -1 200.61 7.12
 -8 -2 1 193.5 9.96
 -8 -1 -1 310.59 16.52
 -8 -1 1 274.57 15.72
 8 -1 1 303.64 13.98
 -8 -1 -1 316.88 11.74
 8 -1 -1 304.73 10.06
 -8 0 1 150.74 11.61
 -8 0 -1 147.88 11.65
 8 0 1 152.28 9.89
 -8 0 -1 148.13 6.97
 8 0 -1 138.18 7.09
 -8 1 1 315.56 7.79
 8 1 1 309.11 7.59
 -8 1 -1 309.03 17.31
 8 1 -1 320.05 17.01
 -8 1 1 295.85 16.42
 8 1 1 330.03 14.93
 8 1 -1 324.54 7.62
 -8 1 -1 309.92 9.62
 -8 1 -1 320.12 7.74
 8 1 -1 314.46 11.92
 8 2 -1 195.62 6.61
 -8 2 -1 205.47 6.85
 8 2 -1 207.69 13.63
 -8 2 1 196.31 13.67
 -8 2 -1 196.91 13.9
 8 2 1 196.06 11.8
 8 2 -1 207.73 10.12
 -8 2 -1 190.58 5.98
 -8 2 1 200.26 6.93
 8 2 1 198.11 6.64
 8 3 -1 260.4 9.27
 -8 3 -1 272.33 9.4
 8 3 -1 274.13 15.77
 8 3 -1 292.73 13.92
 8 3 1 272.14 13.92
 8 3 -1 281.7 12.66
 -8 3 1 273.53 9.41
 8 3 1 267.9 9.21
 8 4 -1 225.13 9.46
 -8 4 -1 233.1 9.45
 8 4 -1 246.7 15.27
 8 4 1 245.97 15.26
 8 4 -1 224.57 12.47
 8 4 -1 257.54 12.75
 -8 4 1 249.72 9.94
 8 4 1 246.78 9.75
 8 5 -1 193.19 9.53
 -8 5 -1 196.07 9.37
 8 5 1 205.72 14.03
 8 5 -1 192.45 13.64
 8 5 -1 193.36 11.83
 8 5 -1 188.85 11.31
 -8 5 1 190.44 9.55
 8 5 1 190.09 9.24
 8 6 -1 13.47 3.15
 -8 6 -1 22.55 3.96
 8 6 -1 9.85 3.91
 8 6 1 9.95 2.67
 -8 6 1 13.42 3.44
 8 7 1 227.1 11.9
 8 18 -1 7.31 7.8
 -8 18 -1 1.93 8.62
 -8 -16 2 182.57 19.64
 -8 -16 -2 242.02 21.97
 -8 -15 2 14.26 7.71
 -8 -15 -2 -8.32 8.95
 -8 -14 2 279.13 22.23
 -8 -14 -2 227.47 19.99
 8 -13 2 -0.08 3.6
 -8 -13 2 -12.2 8.1
 -8 -13 -2 4.93 7.28
 8 -12 2 341.96 17.3
 -8 -12 -2 371 23.28
 -8 -12 2 362.76 23.27
 8 -11 2 59.19 7.05
 -8 -11 2 62.82 10.44
 8 -11 -2 53.62 5.87
 -8 -11 -2 57.56 10.03
 8 -10 2 504.05 20.3
 8 -10 -2 524.8 17.31
 -8 -10 2 533.99 26.46
 -8 -10 -2 515.65 25.74
 8 -9 2 3.33 3.17
 -8 -9 2 -3.49 5.61
 -8 -9 -2 10.87 5.7
 -8 -8 -2 561.28 26.29
 -8 -8 2 535.33 26.01
 8 -8 2 536.77 19.98
 -8 -8 2 566.96 25.06
 -8 -8 -2 531.76 24.05
 -8 -7 -2 32.1 7.1
 -8 -7 2 41.75 8.08
 8 -7 2 31.67 4.68
 8 -7 2 38.39 5.36
 -8 -7 -2 31.93 6.62
 -8 -7 2 33.61 6.5
 -8 -6 2 856.63 31.73
 -8 -6 -2 884.27 31.89
 8 -6 2 848.92 25.13
 -8 -6 -2 881.59 29.47
 -8 -5 2 283.67 17.03
 -8 -5 -2 281.29 16.8
 -8 -5 -2 297.52 15.26
 8 -5 2 288.29 13.24
 -8 -4 -2 911.91 30.77
 -8 -4 2 928.48 30.71
 8 -4 2 911.52 26.39
 -8 -3 2 31.41 6.14
 -8 -3 -2 47.84 7.08
 8 -3 2 41.37 5.52
 8 -3 -2 42.22 2.78
 -8 -2 2 998.92 32.09
 -8 -2 -2 983.7 32.07
 8 -2 -2 997.54 21.89
 8 -2 2 1001.6 28.42
 -8 -1 2 7.7 1.89
 8 -1 2 8.13 1.88
 -8 -1 2 3.54 3.65
 -8 -1 -2 7.09 3.65
 -8 -1 -2 5.74 2.42
 8 -1 2 14.03 4.28
 8 -1 -2 11.3 2.38
 8 -1 -2 6.89 1.82
 -8 -1 -2 4.78 1.81
 8 -1 -2 10.31 2.31
 -8 0 2 1366.61 27.57
 8 0 2 1278.2 27.14
 -8 0 -2 1298.7 37.48
 -8 0 2 1245.03 36.96
 8 0 -2 1363.77 30.44
 8 0 2 1273.11 34.23
 8 0 -2 1313.66 30.64
 8 0 -2 1276.7 27.06
 -8 0 -2 1272.71 27.36
 -8 1 2 6.08 1.9
 8 1 2 9 2.04
 8 1 -2 5.84 1.81
 -8 1 -2 8.92 2.29
 -8 1 2 6.44 4.16
 -8 1 -2 2.23 3.45
 8 1 -2 5.11 2.91
 8 1 -2 10.57 2.93
 8 1 -2 9.67 2.97
 -8 2 2 1014.27 23.82
 8 2 -2 994.3 23.08
 -8 2 -2 1009.8 23.58
 8 2 2 971.42 23.22
 8 2 -2 986.03 32.25
 -8 2 -2 978.66 32.3
 -8 2 2 960.17 32.42
 8 2 -2 1022.38 27.53
 8 2 -2 1029.04 27.51
 8 3 -2 45.07 7
 -8 3 2 37.07 7.14
 -8 3 -2 37.74 6.18
 -8 3 2 43.06 4.46
 8 3 -2 41.21 4.26
 8 3 2 39.93 3.99
 -8 3 -2 36.4 4.07
 8 3 -2 49.61 5.82
 8 4 -2 945.55 24.79
 -8 4 -2 970.3 24.85
 8 4 2 999.47 32.46
 8 4 -2 957.09 32.12
 8 4 -2 1009.21 29.57
 8 4 -2 928.92 28.05
 -8 4 2 955.39 24.93
 8 4 2 930.86 24.32
 8 4 -2 935.1 28.2
 8 5 -2 279.97 12.7
 -8 5 -2 294 12.69
 8 5 2 292.77 16.7
 8 5 -2 288.57 15.11
 8 5 -2 306.43 14.59
 8 5 -2 313.56 15.48
 -8 5 -2 294.73 7.91
 -8 5 2 303.28 13.04
 8 5 2 286.71 12.47
 8 6 -2 970.45 26.99
 -8 6 -2 776.97 24.74
 8 6 -2 893.14 27.4
 -8 6 2 887.78 26.11
 8 6 2 882.6 25.76
 -8 6 -2 866.79 17.26
 8 7 -2 41.75 6.2
 -8 7 -2 41.1 5.64
 8 7 -2 46.18 6.38
 8 7 2 37.46 5.61
 8 8 -2 549.24 21.76
 -8 8 -2 541.17 21.36
 -8 8 2 574.94 22.11
 8 8 2 550.27 21.43
 8 9 -2 -5.41 4.44
 -8 9 -2 0.98 4.8
 -8 10 -2 487.01 21.84
 8 10 -2 520.4 23.43
 8 11 -2 54.79 8.6
 -8 11 -2 52.67 8.5
 8 12 -2 364.49 20.96
 -8 12 -2 316.54 19.55
 8 13 -2 -1.46 5.7
 -8 13 -2 9.98 6.23
 8 14 -2 227.86 18.14
 -8 14 -2 231.72 18.53
 8 15 -2 -0.18 6.32
 -8 15 -2 13.96 8.75
 8 16 -2 201.71 18.74
 -8 16 -2 196.39 18.51
 8 17 -2 6.96 8.74
 -8 17 -2 -10.26 8.95
 -8 -16 -3 9.8 8.42
 -8 -15 -3 326.67 25.15
 8 -14 3 15.51 6.5
 -8 -14 -3 -1.07 7.46
 8 -13 3 409.85 21.56
 8 -13 -3 449.27 19.52
 -8 -13 -3 489.36 28.67
 8 -12 3 4.36 4.97
 8 -12 -3 -0.67 3.39
 -8 -12 -3 7.95 6.08
 8 -11 3 756.37 28.57
 8 -11 3 824.56 22.97
 -8 -11 -3 804.45 34.74
 8 -10 3 30.57 6.2
 8 -10 3 32.73 4.74
 -8 -10 -3 25.12 8.06
 8 -9 3 683.56 25.64
 -8 -9 -3 697.04 29.54
 8 -9 3 687.57 21.33
 -8 -8 -3 26.21 7.32
 -8 -8 3 20.88 6.64
 8 -8 3 24.73 5.73
 8 -8 3 27.91 4.51
 -8 -7 3 781.21 30.8
 -8 -7 -3 820.81 31.31
 8 -7 3 768.57 27.18
 8 -7 3 794.79 23.73
 -8 -6 -3 77.73 9.5
 -8 -6 3 68.99 9.29
 8 -6 3 77.77 6.85
 -8 -5 -3 1559.99 44.56
 -8 -5 3 1559.1 44.34
 8 -5 3 1478.66 36.85
 -8 -4 3 24.34 5.91
 -8 -4 -3 16.18 4.66
 8 -4 3 24.77 4.62
 -8 -3 3 1473.36 41.65
 -8 -3 -3 1517.15 42.18
 -8 -3 3 1571.34 35.62
 8 -3 -3 1510.88 35.81
 -8 -3 -3 1461.45 35.84
 -8 -2 3 29.85 4.1
 8 -2 3 29.87 3.91
 -8 -2 -3 21.16 5.29
 -8 -2 3 29.94 5.57
 8 -2 -3 28.08 3.24
 8 -2 -3 31.36 4.22
 -8 -2 -3 30.22 4.29
 -8 -1 3 1414.57 32.91
 8 -1 3 1414.98 32.63
 -8 -1 -3 1402.44 39.61
 -8 -1 3 1337.31 39.38
 -8 -1 -3 1395.23 37.57
 8 -1 -3 1439.34 30.91
 8 -1 -3 1375.45 32.46
 -8 -1 -3 1397.77 33.18
 -8 0 3 234.59 10.87
 8 0 3 215.81 10.19
 -8 0 3 196.56 13.14
 -8 0 -3 223.59 13.84
 -8 0 -3 214.08 12.47
 8 0 -3 229.73 10.47
 8 0 -3 215.73 10.24
 -8 0 -3 232.3 10.81
 -8 1 3 1415.02 33.29
 8 1 3 1422.42 32.52
 -8 1 3 1321.18 39.27
 -8 1 -3 1320.49 38.75
 8 1 -3 1423.44 33.83
 8 1 -3 1356.33 32.25
 8 1 -3 1410.61 35.78
 -8 1 -3 1383.22 32.83
 8 2 -3 34.63 5.92
 -8 2 -3 26.88 5.33
 -8 2 3 26.91 5.22
 8 2 3 34.68 4.43
 8 2 -3 26.67 3.78
 -8 2 -3 28.94 4.15
 -8 2 3 33.7 4.35
 8 2 -3 34.22 5.17
 -8 3 3 1384.58 41.61
 8 3 -3 1569.87 42.74
 8 3 3 1568.34 42.42
 -8 3 -3 1460.06 42.23
 8 3 -3 1403.65 34.81
 -8 3 -3 1445.82 35.47
 8 3 3 1552.07 35.82
 8 3 -3 1510.73 39.21
 -8 3 3 1535.45 36.15
 8 4 -3 17.18 4.01
 -8 4 3 29.78 4.61
 -8 4 -3 23.48 4.35
 8 4 3 21.94 3.91
 8 4 3 29.71 5.97
 8 4 -3 24.88 5.68
 8 4 -3 25.03 4.84
 8 5 -3 1526.69 38.53
 -8 5 -3 1477.06 37.7
 8 5 3 1562.99 38.05
 8 6 -3 64.43 7.38
 8 6 3 69.36 7.26
 -8 6 -3 64.42 7.25
 8 6 -3 59.14 6.54
 -8 6 -3 73.16 5.44
 8 7 -3 757.15 26.66
 -8 7 -3 723.47 25.64
 8 7 -3 789.26 25.79
 -8 7 -3 794.78 20.33
 -8 7 3 822.23 27.13
 8 7 3 791.54 26.47
 8 8 -3 21.76 5.45
 -8 8 -3 19.78 5.32
 8 8 -3 31.49 5.46
 -8 8 -3 27.82 3.6
 8 9 -3 714.53 27.76
 -8 9 -3 673.22 26.45
 -8 9 -3 692.58 19.38
 8 10 -3 38.51 7.85
 -8 10 -3 30.5 7.03
 8 11 -3 834.29 32.71
 -8 11 -3 761.07 30.84
 8 12 -3 -5.51 6.16
 -8 12 -3 4.72 6.17
 8 13 -3 422.93 24.64
 -8 13 -3 400.68 23.56
 8 14 -3 8.92 7.19
 -8 14 -3 13.18 7.96
 8 15 -3 334.29 23.69
 -8 15 -3 320.72 23.31
 8 16 -3 33.25 10.14
 -8 16 -3 32.7 11.05
 8 17 -3 230.48 20.87
 -8 17 -3 208.48 19.8
 8 -15 4 -4.33 6.16
 -8 -15 -4 -4.6 8.51
 8 -14 4 -0.86 5.78
 -8 -14 -4 -5.05 7.99
 8 -13 4 28.82 7.98
 -8 -13 -4 36.87 11.24
 8 -12 4 -10.1 6.24
 -8 -12 -4 -4.09 6.76
 8 -11 4 7.37 6.1
 -8 -11 -4 12.97 8.48
 8 -10 4 -5.85 5.44
 8 -9 4 -0.23 4.84
 8 -8 4 -1.94 4.52
 -8 -7 -4 213.73 15.66
 -8 -7 4 193.53 14.84
 8 -7 4 178.24 13.46
 -8 -6 -4 0.7 4.97
 -8 -6 4 2.71 4.21
 -8 -5 -4 8.07 4.55
 -8 -5 4 18.51 5.73
 -8 -4 -4 -2.18 4.58
 -8 -4 4 6.12 4.97
 8 -4 4 0.37 2.93
 8 -4 -4 7.27 4.54
 -8 -4 -4 -0.96 3.44
 -8 -3 -4 293.13 16.01
 -8 -3 4 296.94 15.86
 8 -3 4 309.84 14.64
 8 -3 -4 307.24 14.99
 -8 -3 -4 282.92 14.79
 -8 -2 -4 4.07 4.18
 -8 -2 4 1.47 3.47
 8 -2 4 7.66 3.44
 8 -2 -4 -0.12 3.22
 -8 -2 -4 0.1 3.38
 -8 -1 -4 19.54 5.02
 -8 -1 4 28.81 4.73
 8 -1 4 13.48 3.07
 -8 -1 4 33.51 5.98
 -8 -1 -4 21.83 5.39
 8 -1 -4 21.15 3.59
 8 -1 -4 20.65 4.47
 8 0 -4 10.57 4.1
 -8 0 -4 2.9 3.58
 -8 0 4 1.85 2.67
 8 0 4 7.52 3.37
 8 0 -4 2.24 2.48
 -8 0 -4 -0.63 4.17
 -8 0 4 12.37 4.77
 -8 1 4 26.8 5.17
 8 1 4 18.55 3.87
 8 1 -4 18.4 4.45
 -8 1 -4 28.77 5.3
 -8 1 -4 20.51 4.15
 -8 1 -4 14.1 4.54
 -8 1 4 16.05 4.87
 8 2 4 3.95 3.43
 8 2 -4 0.56 2.97
 -8 2 -4 -2.31 3.45
 -8 2 -4 -0.47 3.05
 8 2 -4 3.42 3.97
 -8 2 4 4.8 3.93
 -8 2 -4 -0.67 4.18
 8 3 4 304.1 14.63
 8 3 -4 300.05 14.84
 -8 3 -4 302.75 15.1
 8 3 -4 317.17 15.57
 8 3 4 334.5 17.36
 -8 3 4 304.5 17.04
 8 3 -4 324.02 17.34
 -8 3 -4 324.27 17.44
 8 4 4 -0.53 3.4
 8 4 -4 2.11 3.89
 -8 4 -4 -5.82 5.03
 -8 4 4 -13.78 6.06
 8 4 -4 0.29 3.58
 8 4 4 3.47 3.21
 -8 4 -4 -0.61 3.49
 8 5 -4 15.81 4.69
 -8 5 -4 11.56 4.18
 -8 5 4 20.98 5.34
 8 5 4 11.97 3.88
 8 6 -4 6.16 3.94
 -8 6 -4 0.58 4.16
 8 7 -4 199.6 13.9
 -8 7 -4 180.11 13.11
 8 7 -4 192.36 11.94
 -8 7 -4 211.38 11.3
 8 8 -4 8.82 4.9
 -8 8 -4 1.76 4.92
 8 8 -4 -0.99 3.45
 -8 8 -4 -4.01 2.8
 8 9 -4 0.63 4.91
 -8 9 -4 1.38 4.81
 8 9 -4 7.51 4.31
 8 10 -4 3.5 5.07
 -8 10 -4 -6.38 6.24
 8 11 -4 -2.97 6.51
 -8 11 -4 4.32 5.74
 8 12 -4 -1.44 6.22
 -8 12 -4 3.22 5.88
 8 13 -4 35.86 9.81
 -8 13 -4 32.08 9.45
 8 14 -4 -3.38 7.68
 -8 14 -4 -3.48 7.78
 8 15 -4 -5.83 7.92
 -8 15 -4 -14.17 9.82
 8 16 -4 0.23 8.28
 -8 16 -4 6.21 8.35
 8 -16 5 12.54 8.28
 8 -15 5 197.25 18.03
 8 -14 5 1.33 6.14
 -8 -14 -5 2.69 7.11
 8 -13 5 380.7 24.3
 -8 -13 -5 440.25 29.56
 8 -12 5 20.15 8.22
 8 -11 5 441.14 24.58
 8 -10 5 -0.31 5.83
 8 -9 5 590.97 27.65
 8 -8 5 14.22 6.13
 8 -7 5 645.4 28.5
 -8 -6 -5 6.15 4.8
 -8 -6 5 7.99 5.93
 8 -6 5 8.03 5.1
 -8 -5 5 862.33 31.1
 -8 -5 -5 954.46 32.36
 8 -5 -5 909.37 32.2
 -8 -5 -5 909.9 32.53
 -8 -4 -5 -3.62 4.66
 -8 -4 5 1.2 3.82
 8 -4 -5 -3.83 4.63
 -8 -4 -5 6.56 4.69
 -8 -3 5 1246.25 36.63
 -8 -3 -5 1317.2 37.73
 8 -3 -5 1251.79 37.47
 -8 -3 -5 1221.74 37.75
 -8 -2 5 11.66 4.91
 -8 -2 -5 9.8 3.83
 8 -2 -5 9.67 4.78
 -8 -2 -5 -0.97 4.68
 -8 -1 5 856.02 28.9
 -8 -1 -5 886.34 29.57
 -8 -1 5 1000 31.08
 8 -1 5 937.47 29.83
 8 -1 -5 928.49 30.34
 -8 -1 -5 863.11 29.83
 -8 0 5 14.78 4.44
 -8 0 -5 20.19 5.08
 8 0 -5 8.28 4.24
 -8 0 -5 18.43 5.18
 -8 0 5 14.43 4.01
 8 0 5 10.52 3.2
 -8 1 5 958.51 31.2
 8 1 5 980.26 30.6
 -8 1 -5 895.59 30.18
 -8 1 5 899.41 29.7
 8 1 -5 950.38 28.47
 8 1 -5 937.65 30.35
 -8 1 -5 905.43 30.61
 8 2 -5 11.27 4.82
 -8 2 -5 0.79 4.32
 -8 2 -5 10.95 5.03
 -8 2 5 7.84 3.7
 8 3 -5 1227.16 37.3
 -8 3 -5 1280.42 37.7
 -8 3 -5 1328.08 36.36
 -8 3 -5 1211.74 37.59
 -8 3 5 1217.77 37.48
 8 3 -5 1301.18 38.53
 8 4 -5 -18.17 5.57
 -8 4 -5 -0.12 4.11
 -8 4 5 -0.6 4.4
 -8 4 -5 -12.73 5.12
 8 4 5 -1.25 3.55
 8 4 -5 -8.37 4.64
 8 5 -5 887.61 31
 -8 5 -5 875.99 30.76
 -8 5 5 827.17 31.33
 -8 5 -5 856.77 32.18
 -8 6 -5 9.68 5.26
 8 6 -5 2.71 4.45
 8 7 -5 689.42 28.56
 -8 7 -5 647.13 27.4
 8 8 -5 7.42 5.19
 -8 8 -5 21.37 6.98
 8 8 -5 14.95 4.64
 8 9 -5 602.78 28.68
 -8 9 -5 600.83 28.1
 8 9 -5 621.66 22.65
 8 10 -5 4.58 6.66
 -8 10 -5 10.67 6.93
 8 11 -5 459.13 26.49
 -8 11 -5 451.35 25.74
 -8 12 -5 -2.34 7.26
 8 12 -5 5.85 6.76
 8 13 -5 420.79 27.12
 -8 13 -5 409.46 26.24
 8 14 -5 13.78 9.01
 -8 14 -5 7.93 7.37
 8 15 -5 221.66 21.56
 -8 15 -5 208.2 20.26
 8 -15 6 13.57 8.19
 8 -14 6 148.37 16.53
 8 -13 6 18.97 8.23
 8 -12 6 204.74 18.8
 8 -11 6 8.34 7.64
 8 -10 6 201.9 17.65
 8 -9 6 4.93 7.22
 8 -8 6 300.88 20.79
 8 -7 6 7 6.01
 8 -6 6 308.16 20.12
 -8 -5 -6 13.38 5.65
 -8 -5 6 1.66 4.53
 8 -5 -6 5.36 5.32
 -8 -5 -6 3.12 5.59
 -8 -4 -6 370.12 18.54
 -8 -4 6 343.93 17.91
 8 -4 -6 363.46 20.41
 -8 -4 -6 357.98 20.77
 -8 -3 -6 115.76 10.28
 -8 -3 6 115.61 10.07
 -8 -3 6 116.38 11.39
 8 -3 -6 106.72 11.32
 -8 -3 -6 118.55 12.03
 -8 -2 -6 446.72 19.75
 -8 -2 6 427.97 18.86
 -8 -2 6 428.91 21.02
 8 -2 -6 437.5 21.86
 -8 -2 -6 417.72 21.75
 8 -1 -6 4.31 5.23
 -8 -1 -6 3.65 4.72
 -8 -1 -6 8.61 4.07
 -8 -1 6 -1.5 4.21
 -8 -1 6 0.45 3.54
 -8 0 -6 379.08 17.94
 -8 0 6 386.9 17.81
 -8 0 6 382.98 18.06
 8 0 -6 403.6 20.63
 -8 0 -6 391.88 20.85
 8 1 -6 -2.23 4.72
 -8 1 -6 3.51 4.57
 -8 1 -6 -4.21 4.48
 -8 1 6 -2.83 3.56
 -8 1 6 8.56 4.54
 -8 2 -6 409.25 19.09
 -8 2 6 429.7 19.04
 -8 2 6 340.71 15.81
 8 2 -6 430.71 21.73
 -8 2 -6 431.32 21.56
 8 3 -6 129.44 12.15
 -8 3 -6 120.41 11.81
 -8 3 6 105.87 8.05
 -8 3 6 102.61 9.54
 -8 3 -6 123.81 10.75
 -8 4 -6 350.09 20.13
 8 4 -6 392.76 21.03
 -8 4 6 352.51 13.98
 8 4 6 353.43 18.51
 -8 4 -6 343.6 18.52
 -8 4 6 356.6 18.43
 8 4 -6 399.98 19.94
 8 5 -6 -2.51 4.96
 -8 5 -6 2.23 4.99
 -8 5 6 1.96 2.18
 -8 5 6 2.63 4.42
 -8 5 -6 -6.21 5.12
 8 6 -6 322.27 19.75
 -8 6 -6 296.3 19.15
 -8 6 6 299.08 18.32
 -8 6 -6 267.83 17.84
 8 7 -6 7.49 5.63
 -8 7 -6 -1.81 5.76
 8 8 -6 305.48 20.93
 -8 8 -6 288.76 19.95
 8 8 -6 295.08 15.59
 8 9 -6 5.96 8
 -8 9 -6 0.04 6.06
 8 10 -6 184.72 17.14
 -8 10 -6 203.23 17.83
 8 11 -6 34.49 10.15
 -8 11 -6 14.83 7.26
 8 12 -6 176.87 18.52
 -8 12 -6 171.66 17.94
 8 13 -6 19.2 10.5
 -8 13 -6 26.83 10.27
 8 14 -6 152.57 18.59
 -8 14 -6 129.72 16.21
 8 -13 7 46.7 12.57
 8 -12 7 18.55 7.99
 8 -11 7 53.34 11.56
 8 -10 7 -13.46 8.64
 8 -9 7 81.1 12.85
 8 -8 7 7.09 6.43
 8 -7 7 90.58 12.86
 8 -6 7 -2.34 6.55
 8 -6 -7 -0.03 6.82
 -8 -6 -7 -2.69 6.91
 8 -5 7 106.1 12.73
 8 -5 -7 100.78 12.4
 -8 -5 -7 87.94 12.67
 -8 -4 7 5.46 6.12
 8 -4 -7 8.79 6.42
 -8 -4 -7 -7.3 7.06
 -8 -3 -7 91.19 8.82
 -8 -3 7 92.36 9.13
 -8 -3 7 78.84 10.4
 8 -3 -7 98.65 12.24
 -8 -3 -7 95.23 12.04
 -8 -2 -7 21.13 5.13
 -8 -2 7 13.51 4.9
 -8 -2 7 9.86 5.22
 8 -2 -7 20.95 7.39
 -8 -2 -7 14.83 6.39
 8 -1 -7 131.3 13.31
 -8 -1 -7 140.55 14.12
 -8 -1 7 131.76 12.42
 -8 -1 7 117.13 9.4
 -8 -1 -7 126.12 9.88
 8 0 -7 73.35 10.37
 -8 0 -7 64.5 10.08
 -8 0 7 70.27 9.03
 -8 0 7 52.38 6.66
 -8 0 -7 61.08 7.23
 8 1 -7 147.46 14.01
 -8 1 -7 146.46 14.54
 -8 1 7 136.74 11.29
 -8 1 -7 146.05 10.84
 -8 1 7 129.64 9.97
 8 2 -7 6.21 5.37
 -8 2 -7 22.8 5.94
 -8 2 7 8 4.22
 -8 2 -7 9.1 4.33
 -8 2 7 13.33 4.62
 8 3 -7 102.59 11.99
 -8 3 -7 73.97 10.85
 -8 3 7 87.17 8.37
 -8 3 7 88.57 8.84
 -8 3 -7 82.12 8.89
 8 4 -7 -1.39 6.26
 -8 4 -7 12.01 7.25
 -8 4 7 4.71 3.01
 -8 4 -7 10.38 5.91
 -8 4 7 4.51 3.81
 8 5 -7 89.15 11.62
 -8 5 -7 94.72 11.8
 -8 5 -7 86.25 9.76
 -8 5 7 97.44 10.13
 8 6 -7 5.46 6.75
 -8 6 -7 -1.35 6.4
 -8 6 -7 -5.38 4.68
 -8 6 7 -5.92 5.48
 -8 7 -7 61.52 10.87
 8 7 -7 100.07 12.73
 -8 7 -7 75.18 9.62
 -8 7 7 90.8 10.66
 8 8 -7 8.95 7.19
 -8 8 -7 -5.67 7.38
 8 9 -7 78.15 13.28
 -8 9 -7 64.32 10.8
 -8 10 -7 9.45 7.45
 8 10 -7 0.49 7.57
 8 11 -7 75.23 13.2
 -8 11 -7 59.07 12.18
 8 12 -7 23.54 10.28
 -8 12 -7 33.67 10.92
 8 13 -7 55.13 14
 -8 13 -7 41.83 10.61
 8 -10 8 270.48 23.14
 8 -9 8 -5.23 6.65
 8 -8 8 365.34 26.33
 8 -7 8 3.75 7.28
 8 -6 8 431.22 27.62
 8 -6 -8 407.73 26.47
 -8 -6 -8 448.39 28.19
 8 -5 8 -5.5 7.47
 -8 -5 8 0.5 6.42
 8 -5 -8 2.25 7.23
 -8 -5 -8 -1.56 7.3
 -8 -4 8 353.74 23.15
 8 -4 8 306.46 23.09
 8 -4 -8 327.44 23.01
 -8 -4 -8 345.26 23.94
 -8 -3 8 -3.81 5.48
 8 -3 -8 -7.48 7.22
 -8 -3 -8 -5.84 7.58
 -8 -2 8 437.77 24.2
 8 -2 -8 468.51 26.82
 -8 -2 -8 442.56 26.87
 -8 -1 8 -1.46 5.73
 8 -1 -8 6.2 7.02
 -8 -1 -8 1.34 6.44
 -8 0 8 596.02 27.36
 -8 0 -8 642.42 31.64
 8 0 -8 640.62 31.63
 8 1 -8 -6.14 7.05
 -8 1 -8 9.71 7.6
 -8 1 8 6.62 4.97
 -8 2 8 426.27 21.05
 8 2 -8 438.6 26.01
 -8 2 -8 423.26 25.83
 8 3 -8 -2.57 7.65
 -8 3 -8 -8.09 6.37
 8 4 -8 347.43 23.28
 -8 4 -8 339.85 23.34
 8 5 -8 -0.03 7.35
 -8 5 -8 -1.04 7.02
 8 6 -8 399.03 25.9
 -8 6 -8 431.3 26.55
 8 7 -8 9.06 8.46
 -8 7 -8 -0.24 7.98
 8 8 -8 373.16 26.08
 -8 8 -8 387.27 25.8
 8 9 -8 -3.44 8.09
 -8 9 -8 0.8 7.72
 -8 10 -8 278.2 22.99
 8 10 -8 293.67 25.16
 8 11 -8 -6.18 8.15
 -8 11 -8 9.89 9.38
 8 -6 9 0.07 8.34
 -8 -6 9 -3.78 9.34
 8 -6 -9 -0.15 8.63
 -8 -6 -9 21.51 9.76
 8 -5 9 56.08 12.06
 -8 -5 9 40.56 10.01
 8 -5 -9 64.81 12.56
 -8 -5 -9 66.68 13.46
 8 -4 9 13.14 7.72
 -8 -4 9 1.88 7.24
 8 -4 -9 6.67 7.46
 -8 -4 -9 21.36 10.53
 8 -3 9 35.68 10.65
 -8 -3 9 45.45 9.78
 8 -3 -9 62.35 13.03
 -8 -3 -9 49.64 11.98
 -8 -2 9 17.31 7.81
 8 -2 -9 23.87 9.59
 -8 -2 -9 32.79 10.05
 -8 -1 9 49.9 9.86
 8 -1 -9 64.43 11.92
 -8 -1 -9 69.2 12.89
 8 0 -9 5.62 7.16
 -8 0 -9 9.69 7.03
 -8 0 9 6.55 5.58
 8 1 -9 95.26 14.47
 -8 1 -9 68.29 12.77
 -8 1 9 70.74 10.18
 8 2 -9 13.33 7.38
 -8 2 -9 19.23 8.06
 8 3 -9 54.26 11.37
 -8 3 -9 49.84 12.04
 8 4 -9 7.28 8.35
 -8 4 -9 36.14 11.03
 8 5 -9 57.47 12.36
 -8 5 -9 89.35 14.33
 8 6 -9 -14.79 8.73
 -8 6 -9 8.22 9.81
 8 7 -9 90.74 15.55
 -8 7 -9 70.29 13.88
 8 8 -9 2.55 8.62
 -8 8 -9 -3.15 8.56
 -8 -5 10 11.09 9.8
 -8 -4 10 123.09 15.65
 8 -4 -10 112.14 16.58
 -8 -4 -10 121.24 17.34
 -8 -3 10 11.18 8.51
 8 -3 -10 -2.67 10.05
 -8 -3 -10 0.77 8.3
 -8 -2 10 81.12 12.94
 8 -2 -10 130.22 17.31
 -8 -2 -10 113.2 16.01
 8 -1 -10 20.46 9.01
 -8 -1 -10 18.53 10.85
 8 0 -10 106.61 15.98
 -8 0 -10 110.83 16.41
 8 1 -10 9.03 9.4
 -8 1 -10 30.51 11.44
 8 2 -10 132.05 16.79
 -8 2 -10 121.01 16.4
 -8 3 -10 -16.89 9.57
 8 3 -10 0.42 8.07
 8 4 -10 95.39 16.84
 -8 4 -10 121.47 16.68
 -9 -16 0 -2.81 8.52
 -9 -15 0 3.45 7.4
 -9 -14 0 3.24 6.34
 -9 -13 0 -5.13 6.09
 -9 -12 0 3.22 5.54
 -9 -11 0 -8.58 5.46
 -9 -10 0 -4.93 5.75
 -9 -9 0 3.47 5.79
 9 -9 0 -1.31 1.84
 -9 -9 0 -5.69 5.56
 -9 -8 0 -2.74 5.61
 9 -8 0 2.19 1.98
 -9 -8 0 3.91 4.54
 -9 -7 0 0.79 5.14
 9 -7 0 0.57 1.79
 -9 -7 0 1.35 3.87
 -9 -6 0 0.34 4.66
 9 -6 0 1.85 1.75
 -9 -6 0 -2.86 3.85
 -9 -5 0 -5.35 6.08
 -9 -5 0 -2.27 3.23
 -9 -4 0 -2.11 4.23
 -9 -4 0 -0.09 3.13
 -9 -3 0 -11 5.76
 -9 -3 0 -4.83 3.3
 -9 -2 0 -3.41 3.94
 -9 -2 0 0.69 2.19
 -9 -1 0 2.82 3.9
 -9 -1 0 -1.74 1.92
 -9 0 0 2.24 4.39
 9 0 0 2.2 3.58
 -9 0 0 1.48 1.63
 -9 1 0 1.22 4.06
 9 1 0 -3.84 4.15
 -9 2 0 5.35 4.88
 9 2 0 1.43 3.86
 9 3 0 0.17 1.19
 -9 3 0 0.96 1.19
 -9 3 0 7.35 4.74
 9 3 0 1.87 3.52
 -9 3 0 0.85 1.18
 9 3 0 -1.2 1.18
 9 4 0 1.08 3.84
 9 5 0 6.89 4.12
 -9 -16 1 183.6 19.22
 -9 -16 -1 217.99 21.49
 -9 -15 -1 314.79 23.9
 -9 -15 1 293.79 23.7
 -9 -14 1 175.44 17.92
 -9 -14 -1 183.4 18.33
 -9 -13 -1 313.82 22.25
 -9 -13 1 303.73 22.23
 -9 -12 -1 231.22 19.02
 -9 -12 1 182.55 16.75
 9 -11 1 317.04 14.38
 9 -11 -1 333.3 11.22
 -9 -11 1 337.54 21.21
 -9 -11 -1 327.19 21.16
 9 -10 1 204.21 10.85
 -9 -10 -1 202.88 16.1
 9 -10 -1 212.75 7.69
 -9 -10 1 224.89 16.99
 -9 -9 1 651.71 30.7
 -9 -9 -1 653.16 30.7
 9 -9 1 622.77 19.85
 -9 -9 -1 631.13 27.65
 9 -9 -1 660.24 14.32
 -9 -9 1 625.29 27.46
 -9 -8 1 744.55 32.08
 -9 -8 -1 781.88 32.65
 9 -8 1 730.94 21.65
 -9 -8 -1 793.48 29.61
 -9 -8 1 750.83 29.32
 -9 -7 1 1040.7 37.08
 -9 -7 -1 1012.86 36.87
 9 -7 1 968.74 26.04
 -9 -7 -1 971.5 32.73
 -9 -7 1 973.15 32.82
 -9 -6 -1 652.87 27.61
 -9 -6 1 569.46 26.29
 -9 -6 -1 579.53 23.01
 -9 -6 1 568.47 23.18
 -9 -5 -1 692.46 28.38
 -9 -5 1 665.88 28.06
 -9 -5 -1 720.63 24.79
 -9 -5 1 712.11 24.92
 -9 -4 -1 317.72 18.18
 -9 -4 1 340.26 18.83
 -9 -4 -1 340.98 15.1
 -9 -4 1 327.71 15.27
 -9 -3 -1 917.87 33.05
 -9 -3 1 908.39 32.84
 9 -3 1 924.74 28.15
 -9 -3 -1 938.77 26.9
 -9 -3 1 996.5 28.1
 9 -3 -1 978.64 19.23
 -9 -2 1 1088.36 35.46
 -9 -2 -1 1047.44 34.81
 9 -2 1 1061.46 30.55
 9 -2 -1 1087.33 22.63
 -9 -2 -1 1039.54 27.4
 -9 -1 1 1410.8 41.51
 -9 -1 -1 1377.94 41.29
 9 -1 1 1413.96 36.8
 9 -1 -1 1397.06 29.23
 -9 -1 -1 1352.05 31.35
 -9 0 -1 823.32 30.48
 -9 0 1 843.75 30.84
 9 0 1 864.11 27.14
 9 0 -1 886.29 21.98
 -9 0 -1 846.21 21.01
 -9 1 1 1402.73 41.65
 -9 1 -1 1355.75 41.15
 9 1 1 1471.4 41.94
 9 1 -1 1491.81 42.2
 9 1 1 1403.68 37.46
 9 1 -1 1432 32.15
 -9 1 -1 1322.88 27.94
 9 2 -1 1040.87 20.64
 -9 2 1 1098.29 21.24
 -9 2 -1 1108.56 21.14
 9 2 1 1029.64 20.68
 -9 2 -1 1058.36 35.67
 -9 2 1 1014.5 35.01
 9 2 1 1124.29 36.04
 9 2 -1 1083.16 35.61
 9 2 1 1125.61 32.44
 9 2 -1 1097.82 28.09
 -9 2 -1 1082.15 21.03
 9 3 -1 875.88 20.52
 -9 3 -1 905.11 20.88
 9 3 1 1007.02 33.67
 9 3 -1 1017.98 33.88
 -9 3 -1 931.54 33.7
 -9 3 1 754.38 31.29
 9 3 -1 919.11 28.73
 9 3 1 980.75 30.18
 9 3 -1 953.58 26.7
 -9 3 1 971.93 21.19
 9 3 1 956.97 20.58
 9 4 -1 328.01 11.53
 -9 4 -1 325.42 11.48
 9 4 -1 343.34 16.31
 9 4 -1 349.44 15.4
 -9 4 1 335.77 11.62
 9 4 1 318.67 11.24
 9 5 -1 695.06 19.78
 -9 5 -1 658.06 19.2
 9 5 -1 723.86 24.39
 9 5 -1 696.29 24.85
 -9 5 1 709.16 20.09
 9 5 1 690.97 19.7
 -9 6 -1 570.09 18.48
 9 6 -1 597.28 19.31
 9 6 -1 602.69 23.12
 -9 6 1 590.98 19.51
 9 6 1 573.43 18.75
 9 7 -1 956.19 27.79
 -9 7 -1 922.6 26.8
 -9 7 1 984.2 28.07
 9 7 1 975.35 27.59
 9 8 -1 768.43 25.35
 -9 8 -1 698.65 24
 -9 8 1 764.83 25.2
 9 8 1 748.41 24.87
 9 16 -1 184.11 17.57
 9 17 -1 186.22 18.63
 -9 17 -1 178.16 18.24
 -9 -16 -2 110.95 16.86
 -9 -15 2 74.34 13.32
 -9 -15 -2 95.59 14.82
 -9 -14 2 129.37 15.52
 -9 -14 -2 103.84 14.72
 9 -13 2 83.99 8.65
 -9 -13 2 88.9 12.89
 -9 -13 -2 89.08 12.45
 9 -12 2 86.64 8.96
 -9 -12 2 102.04 13.06
 -9 -12 -2 90.86 12.55
 9 -11 2 181.55 12.08
 9 -11 -2 198.88 9.8
 -9 -11 2 189.71 16.66
 -9 -11 -2 213.46 17.61
 9 -10 2 216.06 12.83
 -9 -10 -2 220.14 16.89
 9 -10 -2 223.93 9.96
 -9 -10 2 221.02 17.21
 -9 -9 -2 227.69 17.66
 -9 -9 2 231.32 18.02
 9 -9 2 237.01 12.88
 9 -9 2 220.58 12.6
 9 -9 -2 243.5 9.7
 -9 -9 -2 226.56 16.64
 -9 -9 2 235.4 16.91
 -9 -8 -2 221.49 16.94
 -9 -8 2 221.16 16.98
 9 -8 2 210.31 11.92
 9 -8 2 209.02 12.31
 -9 -8 -2 228.35 15.59
 -9 -8 2 206.54 15.13
 -9 -7 -2 71.11 9.99
 -9 -7 2 83.92 10.57
 9 -7 2 96.66 8.19
 9 -7 2 98.14 8.31
 -9 -7 2 96.92 10.15
 -9 -7 -2 87.24 9.53
 -9 -6 -2 292.93 18.43
 -9 -6 2 287.54 18.49
 9 -6 2 283.08 14.24
 -9 -6 -2 289.3 16.48
 -9 -5 2 662.4 27.7
 -9 -5 -2 685.28 27.99
 9 -5 2 668.42 22.88
 -9 -5 -2 674.49 24.42
 -9 -4 -2 229.08 15.63
 -9 -4 2 217.7 15.1
 9 -4 2 237.25 12.73
 9 -4 -2 221.95 5.49
 -9 -4 -2 227.1 13.03
 -9 -3 -2 275.13 16.7
 -9 -3 2 251.98 16.26
 9 -3 2 265.45 13.82
 9 -3 -2 262.43 8.38
 9 -3 -2 259.5 10.05
 -9 -2 2 198.78 14.43
 -9 -2 -2 210.46 14.77
 9 -2 -2 231.49 8.82
 9 -2 2 214.26 12.31
 9 -2 -2 208.69 9.19
 -9 -1 2 406.38 12.05
 -9 -1 2 413.21 20.56
 -9 -1 -2 399.77 20.54
 9 -1 -2 448.87 14.27
 9 -1 2 425.99 18
 9 -1 -2 423.78 12.29
 -9 -1 -2 400.77 12.2
 9 -1 -2 418.98 14.42
 9 0 2 574 14.01
 -9 0 -2 571.31 23.94
 -9 0 2 593.86 24.16
 9 0 2 573.7 21.35
 9 0 -2 590.36 17.92
 9 0 -2 581.09 14.23
 -9 0 -2 591.59 14.48
 -9 1 2 426.15 12.68
 9 1 2 420.03 12.33
 -9 1 -2 397.89 20.72
 -9 1 2 386.75 20.68
 9 1 2 423.95 20.53
 9 1 -2 407.59 20.23
 9 1 -2 441.81 16.18
 9 1 2 394.67 18.2
 9 1 -2 436.82 15.99
 9 1 -2 399.75 12.11
 -9 1 -2 434.41 12.55
 -9 2 2 198.23 14.67
 9 2 2 215.98 14.89
 9 2 -2 214.73 14.8
 -9 2 -2 200.18 14.87
 9 2 -2 199.78 8.47
 -9 2 -2 211.28 8.96
 -9 2 2 227.27 9.1
 9 2 2 218.64 8.68
 9 2 -2 218.66 11.51
 9 3 2 272.16 16.58
 9 3 -2 248.73 15.76
 -9 3 -2 234.76 16.46
 -9 3 2 246.7 16.98
 9 3 -2 221.64 9.85
 -9 3 -2 261.33 10.6
 -9 3 2 255.24 10.52
 9 3 -2 258.7 13.06
 9 3 2 254.31 10.06
 9 4 -2 230.66 10.49
 -9 4 -2 228.6 10.55
 9 4 -2 244.03 13.72
 9 4 -2 234.76 13.35
 9 4 -2 219.05 12.76
 -9 4 2 244.27 10.95
 9 4 2 227.8 10.31
 9 5 -2 683.45 20.7
 -9 5 -2 669.53 20.31
 9 5 -2 619.78 23.17
 -9 5 2 674.83 20.81
 9 5 2 588.85 19.37
 9 6 -2 277.66 13.47
 -9 6 -2 280.11 13.26
 9 6 -2 302.01 15.64
 -9 6 2 300.76 13.84
 9 6 2 297.54 13.39
 -9 7 -2 96.62 8.4
 9 7 -2 49.6 6.27
 9 7 -2 100.72 9.24
 9 7 2 79.53 7.41
 9 8 -2 200.93 12.8
 -9 8 -2 191.9 12.12
 9 8 -2 216.41 13.59
 -9 8 2 191.61 12.31
 9 8 2 168.49 11.65
 9 9 -2 247.01 15.19
 -9 9 -2 238.18 14.48
 9 10 -2 202.76 14.51
 -9 10 -2 220.71 14.98
 9 11 -2 183 14.59
 -9 11 -2 172.02 13.66
 -9 12 -2 72.38 10.47
 9 12 -2 86.92 10.69
 9 13 -2 90.11 11.72
 -9 13 -2 80.63 10.71
 9 14 -2 130.77 14.5
 -9 14 -2 109.33 12.91
 9 15 -2 67.12 11.66
 -9 15 -2 72.74 12.25
 -9 16 -2 126.87 15.91
 9 16 -2 143.98 16.82
 9 17 -2 36.73 10.26
 -9 17 -2 18.09 8.22
 -9 -15 -3 10.61 9.12
 9 -14 3 70.68 9.54
 -9 -14 -3 70.91 12.82
 9 -13 3 35.85 7.71
 -9 -13 -3 23.55 9.02
 9 -12 3 39.24 7.37
 -9 -12 -3 47.55 10.42
 9 -11 3 55.12 6.3
 9 -11 3 57.74 8.23
 -9 -11 -3 62.39 11.56
 9 -10 3 143.02 11.59
 9 -10 3 159.79 10.07
 -9 -10 -3 196.08 17.23
 -9 -9 3 18.79 7.22
 9 -9 3 15.48 4.82
 9 -9 3 14.05 3.88
 -9 -9 -3 10 6.22
 -9 -8 -3 95.85 12.39
 -9 -8 3 101.67 12.21
 9 -8 3 92.13 9.14
 9 -8 3 113.34 8.48
 -9 -8 -3 107.82 11.76
 -9 -7 -3 10.64 6.12
 -9 -7 3 1.61 5.71
 9 -7 3 5.46 3.65
 9 -7 3 4.19 3.47
 -9 -6 -3 228.52 16.26
 -9 -6 3 220.09 16.22
 9 -6 3 259.14 13.19
 -9 -5 -3 85.3 9.87
 -9 -5 3 79.71 9.89
 9 -5 3 82.23 7.84
 -9 -4 3 312.6 18.07
 -9 -4 -3 310.17 17.7
 9 -4 3 323.06 15.4
 -9 -3 3 54.46 8.34
 -9 -3 -3 72.15 8.78
 9 -3 3 67.24 7.3
 9 -3 -3 69.87 4.11
 -9 -2 3 177.38 9.29
 9 -2 3 173.18 9.05
 -9 -2 -3 160.78 12.86
 -9 -2 3 170.76 12.99
 9 -2 -3 169.87 7.69
 9 -2 -3 177.21 9.51
 -9 -2 -3 179.54 9.69
 -9 -1 3 7.86 2.91
 9 -1 3 14.01 2.98
 -9 -1 -3 5.74 4.37
 -9 -1 3 8.6 4.36
 9 -1 -3 7.63 2.36
 9 -1 -3 11.46 2.91
 -9 -1 -3 9.17 2.93
 9 -1 -3 9.49 3.53
 -9 0 3 634.88 18.86
 9 0 3 591.19 17.98
 -9 0 -3 621.86 25.37
 -9 0 3 557.27 24.16
 9 0 -3 636.4 19.12
 9 0 -3 555.04 20.44
 9 0 -3 586.43 18.2
 -9 0 -3 595.3 18.65
 9 1 -3 7.39 2.91
 -9 1 -3 6.79 2.95
 -9 1 3 6.99 2.6
 9 1 3 5.24 2.25
 -9 1 3 11.32 4.53
 -9 1 -3 0.81 4.22
 9 1 -3 11.78 3.56
 9 1 -3 8.57 3.38
 -9 2 -3 147.85 13.11
 -9 2 3 173.5 13.68
 9 2 3 170.25 13.06
 9 2 -3 170.88 13.13
 -9 2 3 177.36 9.68
 9 2 3 184.69 9.41
 9 2 -3 166.25 10.97
 9 2 -3 172.38 9.3
 -9 2 -3 175.95 9.58
 -9 3 3 60.39 5.99
 9 3 3 72.54 6.24
 9 3 -3 64.91 6.09
 -9 3 -3 68.9 6.58
 -9 3 -3 58.5 8
 -9 3 3 57.25 8.81
 9 3 -3 74.43 7.6
 9 3 -3 74.2 7.53
 -9 4 3 279.15 17.82
 -9 4 -3 298.23 18.74
 9 4 -3 313.94 13.88
 -9 4 -3 279.44 13.63
 9 4 3 325.59 14.02
 -9 4 3 323.02 14.29
 9 5 3 85.5 7.58
 9 5 -3 83.55 7.43
 -9 5 -3 83.27 7.58
 9 5 -3 85.85 8.5
 9 6 -3 245.34 13.66
 -9 6 -3 233.03 13.17
 9 6 -3 237.86 13.78
 9 6 3 257.1 13.49
 -9 6 -3 242.15 9.22
 -9 7 3 8.07 4.12
 9 7 3 7.41 3.86
 9 7 -3 5.2 4
 -9 7 -3 5.74 4.23
 9 7 -3 10.66 3.79
 -9 7 -3 7.35 1.99
 9 8 -3 99.93 9.97
 -9 8 -3 110.72 9.92
 9 8 -3 114.44 9.79
 -9 8 -3 108.83 5.87
 9 9 -3 9.64 5.02
 -9 9 -3 15.26 5.84
 9 10 -3 160.98 13.65
 -9 10 -3 172.4 13.65
 9 11 -3 45.17 8.69
 -9 11 -3 51.01 9.12
 9 12 -3 43.56 8.92
 -9 12 -3 23.46 6.93
 9 13 -3 19.91 7.96
 -9 13 -3 35.19 9.14
 9 14 -3 76.16 11.79
 -9 14 -3 73.21 11.75
 9 15 -3 4.08 7.18
 -9 15 -3 15.85 8.27
 9 16 -3 39.26 11.14
 -9 16 -3 41.54 11.24
 9 17 -3 1.48 9.1
 -9 17 -3 8.81 7.97
 -9 -15 -4 66.55 14.52
 9 -14 4 203.85 16.77
 -9 -14 -4 218.21 21.44
 9 -13 4 262.18 18.41
 -9 -13 -4 306.45 24.24
 9 -12 4 492.98 24.81
 -9 -12 -4 539.02 30.82
 -9 -11 -4 418.88 26.52
 9 -11 4 404.32 22.15
 -9 -10 -4 542.79 28.83
 9 -10 4 478.1 23.54
 9 -9 4 343.39 19.53
 -9 -8 -4 463.36 24.53
 -9 -8 4 405.19 23.26
 9 -8 4 389.55 20.59
 -9 -7 -4 359.71 20.63
 -9 -7 4 325.51 20.1
 9 -7 4 299.78 17.45
 -9 -6 -4 674.05 28.51
 -9 -6 4 619.1 27.18
 -9 -5 -4 786.12 30.37
 -9 -5 4 708.68 29.23
 -9 -4 -4 1281.1 40.17
 -9 -4 4 1264 39.55
 -9 -3 4 1063.69 34.64
 -9 -3 -4 1023.2 34.76
 9 -3 4 1020.52 29.42
 9 -3 -4 1038.77 30.28
 -9 -3 -4 1035.13 30.89
 -9 -2 -4 1070.29 35.15
 -9 -2 4 954.61 33.05
 9 -2 4 1061.58 29.55
 9 -2 -4 1055.13 30.03
 -9 -2 -4 1032.99 30.44
 -9 -1 4 511.95 19.23
 9 -1 4 480.46 18.26
 -9 -1 4 500.61 22.45
 -9 -1 -4 439.97 21.48
 9 -1 -4 515.61 17.01
 9 -1 -4 500.57 18.9
 -9 -1 -4 474.57 18.69
 -9 0 4 587.88 20.79
 9 0 4 540.5 19.47
 -9 0 -4 521.07 23.23
 -9 0 4 480.09 22.49
 9 0 -4 540.78 18.58
 9 0 -4 540.72 19.8
 -9 0 -4 541.78 19.93
 -9 1 -4 440.97 21.22
 -9 1 4 456.96 21.69
 -9 1 4 528.37 19.71
 9 1 4 497.17 18.55
 9 1 -4 484.34 18.56
 -9 1 -4 475.61 18.72
 9 2 4 1025.79 29.52
 -9 2 -4 993.84 34.3
 -9 2 4 870.76 32.85
 9 2 -4 1090.13 30.8
 -9 2 -4 1018.73 29.75
 9 2 -4 997.18 29.17
 -9 3 -4 1022.6 35.31
 -9 3 4 992.88 34.61
 9 3 -4 984.06 29.37
 -9 3 -4 1004.78 30.09
 9 3 4 1014.37 29.52
 -9 4 4 1204.82 40.32
 -9 4 -4 1260.1 40.75
 9 4 -4 1264.24 35.26
 -9 4 -4 1243.17 35.22
 9 4 4 1353.8 35.65
 9 5 -4 689.11 25.26
 -9 5 -4 734.16 25.92
 -9 5 4 751.93 26.14
 9 5 4 740.76 25.48
 9 6 -4 625.23 24.48
 -9 6 -4 645.12 24.27
 9 7 -4 338.85 18.28
 -9 7 -4 335.38 18.05
 9 7 -4 342.42 17.11
 -9 7 -4 349.88 14.13
 9 8 -4 437.2 21.7
 -9 8 -4 408.32 21
 9 8 -4 423.52 19.3
 9 9 -4 306.56 19.19
 -9 9 -4 293.46 18.24
 9 9 -4 328.32 16.87
 9 10 -4 523.62 25.73
 -9 10 -4 492.5 24.62
 9 11 -4 414.84 23.99
 -9 11 -4 383.79 22.38
 9 12 -4 518.62 27.86
 -9 12 -4 529.75 27.14
 9 13 -4 362.07 23.61
 -9 13 -4 269.73 20.55
 9 14 -4 220.47 20.15
 -9 14 -4 228.27 19.33
 9 15 -4 98.17 14.33
 -9 15 -4 93.85 13.61
 9 16 -4 116.52 16.23
 -9 16 -4 104.04 14.83
 9 -15 5 -0.05 6.62
 9 -14 5 12.15 7.35
 -9 -14 -5 43.46 12.68
 9 -13 5 18.39 6.79
 -9 -13 -5 34.3 10.96
 9 -12 5 37.74 9.22
 -9 -12 -5 33.21 9.97
 9 -11 5 42.27 9.16
 9 -10 5 6.99 5.74
 9 -9 5 14.79 6.44
 9 -8 5 44.83 7.82
 -9 -7 -5 65.78 9.9
 -9 -7 5 39.21 8.24
 9 -7 5 34.98 7.84
 -9 -6 -5 56.04 8.74
 -9 -6 5 35.85 7.8
 -9 -5 -5 64.25 9.12
 -9 -5 5 55.99 8.62
 -9 -4 -5 35.78 7.78
 -9 -4 5 22.82 6.46
 9 -4 -5 33.1 6.56
 -9 -4 -5 39.81 7.04
 -9 -3 -5 158.27 12.6
 -9 -3 5 170.92 12.91
 9 -3 -5 158.88 12.1
 -9 -3 -5 143.23 11.81
 -9 -2 -5 77.67 9.29
 -9 -2 5 63.04 8.69
 9 -2 -5 86.05 9.12
 -9 -2 -5 98.72 9.5
 -9 -1 5 26.5 6.29
 -9 -1 -5 36.21 7.08
 -9 -1 5 28.97 5.72
 9 -1 5 31.79 5.88
 -9 -1 -5 27.01 6.14
 9 -1 -5 28.87 5.8
 -9 0 5 22.83 5.03
 9 0 5 41.02 6.27
 9 0 -5 26.77 5.61
 -9 0 -5 10.78 4.9
 -9 0 -5 28.33 6
 -9 0 5 33.93 6.53
 9 1 -5 31.15 5.58
 -9 1 -5 25.16 5.63
 -9 1 5 32.61 5.63
 9 1 5 32.43 5.77
 9 1 -5 30.81 5.17
 -9 1 5 35.45 6.74
 -9 1 -5 37.91 6.79
 -9 2 -5 78.64 8.99
 -9 2 5 60.64 8.85
 9 2 -5 76.59 8.44
 -9 2 -5 76.03 8.97
 -9 3 -5 132.99 11.96
 -9 3 5 158.9 13.54
 -9 3 -5 156.43 12.04
 9 3 -5 147.81 11.59
 9 4 -5 32.57 6.08
 -9 4 -5 40.48 7.09
 -9 4 5 38.2 7.3
 -9 4 -5 20.51 5.87
 9 5 -5 58.79 7.99
 -9 5 -5 62.24 8.77
 -9 5 5 55.71 8.79
 -9 5 -5 59.9 9.17
 9 6 -5 45.89 7.79
 -9 6 -5 36.04 6.8
 -9 7 -5 35.35 7.46
 9 7 -5 34.52 7.23
 9 7 -5 30.7 5.79
 9 8 -5 51.13 9.15
 -9 8 -5 40.67 7.93
 9 8 -5 58.16 7.85
 9 9 -5 19.29 7.18
 -9 9 -5 14.38 6.09
 9 9 -5 29.29 6.12
 9 10 -5 15.51 7.49
 -9 10 -5 25.83 7.92
 9 10 -5 24.81 6.4
 9 11 -5 72.21 12.39
 -9 11 -5 57.14 10.67
 9 12 -5 46.77 11.31
 -9 12 -5 31.2 9.5
 9 13 -5 30.27 9.54
 -9 13 -5 63.93 12.16
 9 14 -5 11.29 8.84
 -9 14 -5 30.2 10.28
 9 15 -5 -1.7 9.22
 -9 15 -5 -6.8 8
 9 -15 6 21.28 8.98
 9 -14 6 70.76 12.65
 9 -13 6 63.87 11.89
 9 -12 6 62.92 11.36
 9 -11 6 126.58 14.62
 9 -10 6 91.25 12.64
 9 -9 6 64.22 10.97
 9 -8 6 163.04 15.72
 9 -7 6 149.3 14.95
 -9 -6 -6 201.06 15.31
 -9 -6 6 170.71 13.86
 9 -6 6 155.13 14.76
 -9 -5 6 118.27 11.61
 -9 -5 -6 129.89 12.02
 9 -5 -6 142.7 13.21
 -9 -5 -6 110.54 12.34
 -9 -4 6 145.37 12.06
 -9 -4 -6 148.05 12.35
 9 -4 -6 138.34 12.92
 -9 -4 -6 172.02 14.84
 -9 -3 6 279.16 16.6
 -9 -3 -6 304.77 17.45
 9 -3 -6 314.74 18.57
 -9 -3 -6 295.82 18.67
 -9 -2 6 171.88 13.03
 -9 -2 -6 217.45 14.61
 9 -2 -6 207.67 15.2
 -9 -2 -6 237.05 16.34
 -9 -1 -6 144.99 12.17
 -9 -1 6 134.04 11.2
 -9 -1 -6 143.01 13
 9 -1 -6 161.2 12.95
 -9 0 -6 265.78 15.79
 -9 0 6 272.27 15.84
 9 0 -6 280.74 17.08
 -9 0 -6 274.72 17.49
 -9 1 -6 150.08 12.1
 -9 1 6 138.8 11.5
 -9 1 -6 158.26 13.28
 9 1 -6 154.42 12.94
 -9 2 -6 230.19 15.19
 -9 2 6 174.82 13.44
 9 2 -6 238.38 15.69
 -9 2 -6 216.36 15.55
 -9 3 -6 287.12 17.4
 -9 3 6 272.11 16.56
 9 3 -6 315.89 18.39
 -9 3 -6 270.19 17.39
 9 4 -6 152.93 13.48
 -9 4 -6 157 13.58
 -9 4 6 149.67 12.63
 -9 4 -6 156.86 13.21
 9 5 -6 113.67 12.02
 -9 5 -6 123.07 12.19
 -9 5 6 122.02 12.56
 -9 5 -6 124.31 12.42
 -9 6 -6 177.39 14.81
 9 6 -6 176.77 14.79
 -9 6 6 153.82 14.05
 -9 6 -6 171.28 15.24
 9 7 -6 161.4 14.78
 -9 7 -6 175.51 15.32
 -9 7 6 122.57 13.5
 -9 7 -6 142.48 14.19
 9 8 -6 178.82 15.92
 -9 8 -6 166.32 15.43
 9 8 -6 172.77 12.55
 9 9 -6 84.35 12.08
 -9 9 -6 70.63 11.04
 9 10 -6 98.02 12.74
 -9 10 -6 94.97 13.19
 9 11 -6 125.04 14.81
 -9 11 -6 126.41 15.1
 9 12 -6 51.16 11.45
 -9 12 -6 39.2 9.99
 9 13 -6 78.58 13.58
 -9 13 -6 94.97 14.77
 9 14 -6 72.29 14.31
 -9 14 -6 51.91 11.94
 9 -13 7 91.44 14.31
 9 -12 7 54.92 11.15
 9 -11 7 125.85 15.91
 9 -10 7 149.78 17.09
 9 -9 7 188.59 18.35
 9 -8 7 180.55 17.4
 9 -7 7 248.81 20.39
 9 -6 7 205.9 18.42
 9 -5 -7 298.34 20.77
 -9 -5 -7 289.58 20.85
 -9 -4 7 152.27 12.25
 -9 -4 -7 162.64 12.78
 9 -4 -7 137.51 14.04
 -9 -4 -7 154.03 15.23
 -9 -3 -7 209.26 14.09
 -9 -3 7 214.79 14.01
 9 -3 -7 202.26 16.39
 -9 -3 -7 208.86 16.93
 -9 -2 7 172.88 12.48
 -9 -2 -7 174.91 12.65
 9 -2 -7 186 15.79
 -9 -2 -7 183.41 15.81
 -9 -1 -7 444.72 19.81
 -9 -1 7 413.13 19.12
 9 -1 -7 424.29 23.55
 -9 -1 -7 406.07 23.34
 -9 0 7 378.08 18.11
 -9 0 -7 428.58 19.86
 9 0 -7 389.43 22.5
 -9 0 -7 415.53 23.8
 -9 1 -7 449.33 20.48
 -9 1 7 391.99 18.72
 9 1 -7 423.24 23.09
 -9 1 -7 399.18 22.91
 -9 2 7 154.77 11.93
 -9 2 -7 186.82 13.16
 -9 2 -7 149.06 14.26
 9 2 -7 199.32 16.22
 -9 3 -7 217.39 14.64
 -9 3 7 209.39 14.3
 -9 3 -7 183.27 16.11
 9 3 -7 221.22 16.69
 -9 4 -7 125.83 11.65
 -9 4 7 135.13 11.9
 9 4 -7 139.07 13.82
 -9 4 -7 159.49 14.88
 -9 5 -7 277.08 17.71
 -9 5 7 304.48 18.19
 -9 5 -7 290.1 20.19
 9 5 -7 270.32 19.69
 9 6 -7 227.99 18.25
 -9 6 -7 215 17.65
 -9 6 -7 221.97 16.41
 -9 6 7 200.2 15.21
 9 7 -7 258.44 20.09
 -9 7 -7 259.2 19.51
 -9 7 -7 275.64 18.6
 -9 7 7 247.62 17.75
 9 8 -7 185.4 17.28
 -9 8 -7 172.83 16.46
 -9 8 7 146.94 14.74
 -9 8 -7 169.86 16.49
 9 9 -7 235.85 20.19
 -9 9 -7 248.07 20.16
 9 10 -7 159.18 17.47
 -9 10 -7 149.63 17.3
 9 11 -7 171.87 18.23
 -9 11 -7 138.01 16.84
 9 12 -7 58.96 12.79
 -9 12 -7 59.42 11.63
 9 13 -7 115.22 16.98
 -9 13 -7 86.4 15.17
 9 -10 8 0.37 7.75
 9 -9 8 -2.22 7.17
 9 -8 8 -6.6 7.96
 9 -7 8 -1.78 7.47
 9 -6 8 2.9 8.83
 9 -6 -8 17.74 8.79
 -9 -6 -8 -3.14 7.27
 9 -5 8 3.05 7.41
 9 -5 -8 1.84 6.92
 -9 -5 -8 -5.54 8.65
 9 -4 -8 7.34 7.47
 -9 -4 -8 10.75 8.62
 9 -3 -8 -0.76 6.58
 -9 -3 -8 -0.59 8.33
 -9 -2 8 -7.57 6.75
 9 -2 -8 -0.64 6.03
 -9 -2 -8 -2.56 7.24
 -9 -1 8 0.47 5.42
 9 -1 -8 -12.59 7.43
 -9 -1 -8 -1.78 6.68
 9 0 -8 -0.24 6.14
 -9 0 -8 5.69 7.37
 -9 0 8 5.44 4.66
 9 1 -8 4.72 6.32
 -9 1 -8 18.69 9.12
 -9 1 8 0.65 4.5
 9 2 -8 9.73 7.93
 -9 2 -8 15.27 8.44
 9 3 -8 2.78 6.31
 -9 3 -8 12.16 8.79
 9 4 -8 7.86 7.71
 -9 4 -8 -1.34 7.12
 9 5 -8 1.42 7.02
 -9 5 -8 14.08 8.39
 9 6 -8 17.13 8.57
 -9 6 -8 12.91 7.44
 9 7 -8 1.23 7.24
 -9 7 -8 -1.2 6.58
 9 8 -8 -5.82 8.04
 -9 8 -8 -3.96 7.72
 9 9 -8 15.78 9.99
 -9 9 -8 2.31 7.27
 9 10 -8 1 8.79
 -9 10 -8 -8.03 8.62
 9 11 -8 4.84 8.9
 -9 11 -8 9.39 8.72
 9 -6 -9 64.25 14.17
 -9 -6 -9 70.71 13.75
 9 -5 9 124.14 15.98
 9 -5 -9 99.67 14.75
 -9 -5 -9 119.05 16.18
 9 -4 9 52.29 11.22
 9 -4 -9 54.79 12.04
 -9 -4 -9 48.39 12.14
 9 -3 -9 113.65 15.2
 -9 -3 -9 104.53 15.03
 -9 -2 9 88.19 12.6
 9 -2 -9 72.15 11.75
 -9 -2 -9 69.51 13.18
 -9 -1 9 176.54 16.14
 9 -1 -9 188.09 18.53
 -9 -1 -9 187.09 18.94
 -9 0 -9 138.59 16.59
 9 0 -9 163.18 17.66
 9 1 -9 184.78 18.62
 -9 1 -9 184.1 18.74
 9 2 -9 74.23 12.79
 -9 2 -9 83.73 13.89
 9 3 -9 142.64 17.13
 -9 3 -9 121.94 15.6
 9 4 -9 79.74 13.97
 -9 4 -9 41.72 10.53
 9 5 -9 92.1 13.48
 -9 5 -9 119.76 15.82
 9 6 -9 89.4 15.42
 -9 6 -9 66.18 12.23
 9 7 -9 147.38 17.92
 -9 7 -9 111.27 16.02
 9 8 -9 119.01 17.03
 -9 8 -9 101.9 15.46
 9 -3 -10 8.88 8.81
 -9 -3 -10 2.93 10.07
 9 -2 -10 77.36 14.32
 -9 -2 -10 128.68 17.63
 9 -1 -10 26.33 9.98
 -9 -1 -10 14.41 9.09
 9 0 -10 74 13.39
 -9 0 -10 72.26 13.58
 9 1 -10 21.86 10.63
 -9 1 -10 9.39 10.09
 9 2 -10 121.07 17.27
 -9 2 -10 66.96 13.65
 9 3 -10 7.73 9.89
 -9 3 -10 43.78 12.98
 -10 -16 0 23.18 11.5
 -10 -15 0 526.17 31.75
 -10 -14 0 0.4 7.61
 -10 -13 0 594.45 31.74
 -10 -12 0 4 6.49
 -10 -11 0 475.59 26.17
 -10 -10 0 16.09 7.55
 -10 -10 0 -2.28 5.4
 -10 -9 0 1047.61 40.24
 10 -9 0 967.96 22.35
 -10 -9 0 944.89 35.5
 -10 -8 0 5.68 6.1
 10 -8 0 5.91 2.11
 -10 -8 0 1.58 4.66
 -10 -7 0 2591.77 67.96
 10 -7 0 2453.49 46.85
 -10 -7 0 2526.13 60.87
 -10 -6 0 7.21 5.63
 10 -6 0 14.91 2.8
 -10 -6 0 3.22 4.2
 -10 -5 0 386.43 21.41
 -10 -5 0 384.9 17.71
 -10 -4 0 5.12 5.36
 -10 -4 0 7.65 3.6
 -10 -3 0 1493.57 46.22
 -10 -3 0 1566.35 38.1
 -10 -2 0 6.18 4.6
 -10 -2 0 4.44 2.82
 -10 -1 0 1878.37 53.22
 -10 -1 0 1952.15 41.27
 -10 0 0 14.04 6.06
 10 0 0 13.29 4.51
 -10 0 0 14.54 2.81
 -10 1 0 1885.54 54.05
 10 1 0 1961.66 48.03
 -10 2 0 -0.13 5.55
 10 2 0 3.2 3.99
 10 3 0 1521.78 27.81
 -10 3 0 1548.02 28.03
 -10 3 0 1462.45 46.54
 10 3 0 1566.53 41.97
 -10 3 0 1558.2 28.25
 10 3 0 1518.73 27.71
 -10 4 0 2.47 1.56
 10 4 0 5.63 2.26
 -10 4 0 1.08 6.43
 10 4 0 0.49 4.13
 -10 4 0 5.28 1.82
 10 4 0 4.25 1.49
 10 5 0 394.43 19.05
 -10 -16 1 90.43 15.65
 -10 -16 -1 73.11 14.19
 -10 -15 1 6.86 7.25
 -10 -15 -1 1.36 6.88
 -10 -14 1 74.07 13.09
 -10 -14 -1 106.45 14.71
 -10 -13 1 -1.57 6.91
 -10 -13 -1 2.56 5.75
 -10 -12 1 75.5 11.27
 -10 -12 -1 86.4 12.1
 10 -11 1 6.16 3.16
 -10 -11 1 8.35 6.35
 -10 -11 -1 19.96 7.41
 -10 -10 -1 101.39 13.52
 -10 -10 1 130.27 15.15
 10 -10 1 106.77 7.74
 -10 -10 1 108.03 12.83
 -10 -10 -1 110.54 12.59
 -10 -9 -1 -6.53 6.86
 -10 -9 1 -0.44 6.61
 10 -9 1 0.39 2.78
 -10 -9 1 1.68 4.53
 -10 -9 -1 -2.09 4.95
 -10 -8 -1 283.59 20.32
 -10 -8 1 266.07 19.49
 10 -8 1 266.14 12.2
 -10 -8 -1 296.36 17.93
 -10 -8 1 279.76 17.67
 -10 -7 -1 13.86 5.31
 -10 -7 1 11.95 5.77
 10 -7 1 18.94 3.67
 -10 -7 1 18.83 5.84
 -10 -7 -1 31.59 6.74
 -10 -6 1 236.51 17.6
 -10 -6 -1 225.02 17.07
 10 -6 -1 208.32 5.39
 -10 -6 -1 242.92 14.65
 -10 -6 1 220.5 14.29
 -10 -5 -1 49.07 8.42
 -10 -5 1 41.05 7.93
 -10 -5 1 48.26 6.89
 -10 -5 -1 63.11 7.51
 -10 -4 -1 194.53 14.98
 -10 -4 1 177.75 14.34
 -10 -4 -1 171.39 11.42
 -10 -4 1 169.67 11.38
 -10 -3 -1 25.85 6.76
 -10 -3 1 21.56 6.39
 10 -3 1 24.66 5.23
 -10 -3 1 21.78 4.78
 -10 -3 -1 25.55 4.53
 -10 -2 -1 362.96 20.14
 -10 -2 1 359.44 20.1
 10 -2 1 354.3 16.83
 10 -2 -1 356.6 10.71
 -10 -2 -1 346.65 14.48
 -10 -1 -1 2.21 4.75
 -10 -1 1 -9.27 6.21
 10 -1 1 0.07 3.54
 10 -1 -1 4.88 1.96
 -10 -1 -1 2.94 2.14
 -10 0 -1 408.98 21.39
 -10 0 1 401.87 21.24
 10 0 1 420.94 18.83
 10 0 -1 426.52 14.2
 -10 0 -1 405.11 13.47
 -10 1 -1 -0.6 5.18
 -10 1 1 1.25 5.07
 10 1 1 4.6 4.37
 10 1 -1 5.58 2.51
 -10 1 -1 4.72 1.93
 -10 2 1 352.91 8.13
 -10 2 -1 331.32 20.11
 -10 2 1 306.79 19.39
 10 2 -1 376.31 14.73
 10 2 -1 353.51 17.11
 10 2 1 371.25 17.87
 10 2 -1 328.14 7.65
 -10 2 -1 351.67 9.48
 -10 2 -1 347.98 8.06
 10 3 -1 20.61 2.37
 -10 3 -1 20.44 2.35
 -10 3 1 23.75 2.78
 10 3 1 22.36 2.35
 -10 3 -1 9.94 4.93
 -10 3 1 23.22 6.31
 10 3 1 18.98 5.38
 10 3 -1 22.82 5.57
 10 3 -1 20.79 3.86
 -10 4 -1 170.8 7.99
 10 4 -1 174.76 8.08
 -10 4 -1 162.22 14.8
 -10 4 1 162.61 15.02
 10 4 -1 182.35 12.78
 10 4 -1 176.79 11.11
 -10 4 1 187.32 8.36
 10 4 1 189.99 8.09
 10 5 -1 46.35 4.56
 -10 5 -1 62.02 5.21
 10 5 -1 53.19 7.25
 -10 5 1 47.56 4.86
 10 5 1 54.65 4.94
 10 6 -1 239.8 11.49
 -10 6 -1 229.85 11
 10 6 -1 229.04 14.57
 -10 6 1 232.71 11.45
 10 6 1 239.88 11.27
 10 7 -1 11.36 4.04
 -10 7 -1 26.57 4.86
 10 7 -1 22 5.87
 -10 7 1 22.02 4.41
 10 7 1 14.38 3.85
 10 8 -1 289.25 14.72
 -10 8 -1 280.81 14.16
 10 8 1 268.77 13.84
 10 9 -1 7.25 4.73
 -10 9 -1 5.25 3.78
 -10 10 -1 110.58 10.44
 10 10 -1 116.89 10.78
 10 11 -1 7.42 4.51
 -10 11 -1 4.66 5.02
 10 12 -1 56.68 9.12
 -10 12 -1 79.34 10.44
 10 13 -1 0.7 5.33
 -10 13 -1 9.11 6.53
 10 14 -1 85.05 11.85
 -10 14 -1 85.51 12.09
 10 15 -1 -4.63 6.89
 -10 15 -1 2.16 6.32
 10 16 -1 84.35 13.21
 -10 16 -1 72.64 12.62
 10 17 -1 12.52 8.05
 -10 17 -1 6.65 8.74
 -10 -15 -2 193.5 19.87
 -10 -14 2 1.19 7.72
 -10 -14 -2 -7.01 7.63
 -10 -13 -2 179.71 18.12
 -10 -13 2 139.49 15.72
 10 -12 2 4.06 3.63
 10 -12 2 0.73 3.99
 -10 -12 2 -2.31 6.75
 -10 -12 -2 -0.43 6.2
 10 -11 2 228.82 13.59
 10 -11 2 251.35 14.04
 -10 -11 -2 218.52 18.18
 -10 -11 2 247.66 19.18
 10 -10 2 2.24 3.12
 10 -10 2 -0.64 3.89
 -10 -10 2 8.94 7.3
 -10 -10 -2 5.88 6.02
 10 -10 -2 -0.85 1.77
 -10 -9 2 308.12 21.81
 -10 -9 -2 324.54 22.73
 10 -9 2 341.3 16.42
 10 -9 2 315.92 15.48
 10 -9 -2 343.59 10.46
 -10 -9 -2 313.24 20.31
 -10 -9 2 324.59 20.67
 -10 -8 -2 28.23 8.32
 -10 -8 2 10.02 6.56
 10 -8 2 20.96 4.97
 10 -8 2 23.59 4.9
 -10 -8 2 15.32 5.66
 -10 -8 -2 15.36 5.74
 -10 -7 -2 192.47 16.37
 -10 -7 2 173.75 15.6
 10 -7 2 200.4 12.45
 10 -7 2 205.18 12.03
 -10 -7 -2 215.62 15.04
 -10 -6 2 9.35 6.31
 -10 -6 -2 -14.04 6.63
 10 -6 2 -4.85 3.87
 -10 -6 -2 -2.28 3.75
 -10 -5 -2 637.13 28.4
 -10 -5 2 618.19 28.31
 10 -5 2 601.98 22.86
 -10 -5 -2 623.26 24.37
 10 -5 -2 674.66 16.39
 -10 -4 -2 3.61 5.02
 -10 -4 2 6.18 5.2
 10 -4 2 2.8 3.53
 10 -4 -2 2.39 1.22
 10 -4 -2 0.19 1.53
 -10 -4 -2 -3.19 3.19
 -10 -3 2 250.38 17.08
 -10 -3 -2 248.57 17.15
 10 -3 -2 246.09 8.92
 -10 -3 -2 243.49 13.16
 10 -3 2 263.59 14.54
 10 -3 -2 244.21 9.73
 -10 -2 -2 19.35 6.03
 -10 -2 2 14.86 5.63
 10 -2 2 25.44 5.64
 10 -2 -2 19.39 3.06
 -10 -2 -2 23.26 4.27
 10 -2 -2 19.78 3.19
 -10 -1 -2 495.64 24.59
 -10 -1 2 530.35 25.04
 10 -1 -2 518.62 16.71
 -10 -1 -2 519.49 17.64
 10 -1 2 514.53 21.19
 10 -1 -2 554.1 17.04
 -10 0 2 -1.84 1.62
 10 0 2 4.43 1.58
 -10 0 -2 13.82 5.74
 -10 0 2 -1.23 4.87
 10 0 2 8.95 4.94
 10 0 -2 4.3 2.79
 10 0 -2 -1.14 1.59
 -10 0 -2 0.8 1.4
 -10 0 -2 2.75 2.29
 10 0 -2 1.35 2.62
 -10 1 2 544.52 14.04
 10 1 2 530.57 13.57
 -10 1 -2 515.86 25.17
 -10 1 2 518.65 25.1
 10 1 -2 553.03 19.59
 -10 1 -2 521.1 15.58
 10 1 2 521.06 22.05
 10 1 -2 525.25 18.57
 10 1 -2 523.56 13.68
 -10 1 -2 528.49 13.97
 -10 2 -2 11.93 5.67
 -10 2 2 15.3 5.56
 -10 2 2 16.42 2.66
 10 2 2 17.55 2.62
 10 2 -2 17.69 2.91
 -10 2 -2 23.19 3.26
 -10 2 -2 18.5 2.72
 10 2 -2 22.83 4.1
 -10 3 2 254.85 10.41
 10 3 2 253.89 10.02
 10 3 -2 246.6 9.91
 -10 3 -2 270.79 10.55
 -10 3 -2 239 17.67
 -10 3 2 264.11 18.28
 -10 3 -2 252.02 7.9
 10 3 -2 252.83 13.89
 10 3 -2 255.06 13.49
 10 4 -2 -1.24 2.22
 -10 4 2 -0.41 2.3
 -10 4 -2 1.22 2.21
 10 4 2 3.59 2.11
 -10 4 -2 -2.84 4.88
 -10 4 2 -3.85 5.66
 10 4 -2 0.36 3.58
 10 5 -2 630.73 19.94
 -10 5 -2 627.11 19.8
 10 5 -2 581.55 23.38
 -10 5 2 650.74 20.42
 10 5 2 616.94 19.35
 -10 6 2 1.21 2.5
 10 6 2 2.09 2.77
 10 6 -2 3.69 3.38
 -10 6 -2 2.42 2.84
 10 6 -2 4.66 4.37
 10 7 -2 205.97 12.12
 -10 7 -2 189.66 11.52
 10 7 -2 243 15.11
 10 7 2 217.65 12.06
 -10 8 -2 19.12 5.39
 10 8 -2 14.39 5.05
 10 8 -2 35.99 6.83
 -10 8 2 36.74 6.05
 10 8 2 32.48 5.08
 10 9 -2 354.05 18.05
 -10 9 -2 298.71 16.41
 10 10 -2 -2.05 4.65
 -10 10 -2 -0.54 4.2
 10 11 -2 223.47 15.91
 -10 11 -2 225.92 15.79
 10 12 -2 0.76 6.19
 -10 12 -2 1.99 5.36
 10 13 -2 127.48 13.65
 -10 13 -2 129.26 13.47
 10 14 -2 -2.27 6.81
 -10 14 -2 1.34 6.41
 10 15 -2 163.92 16.42
 -10 15 -2 145.07 15.53
 10 16 -2 -20.47 8.93
 -10 16 -2 -19.56 9.74
 10 17 -2 64.24 12.64
 -10 17 -2 53.1 11.42
 -10 -15 -3 7.17 8.15
 -10 -14 -3 387.98 27.75
 10 -13 3 4.2 4.87
 -10 -13 -3 15.1 8.17
 10 -12 3 486.66 22.77
 -10 -12 -3 470.62 29.11
 10 -11 3 5.84 3.86
 10 -11 3 6.05 4.83
 -10 -11 -3 -3.03 6.55
 10 -10 3 857.83 30.86
 10 -10 3 956.84 28.73
 -10 -10 -3 938.17 37.98
 -10 -9 -3 2.6 6.84
 -10 -9 3 18.35 8.46
 10 -9 3 7.75 4.35
 10 -9 3 10.15 3.8
 -10 -9 -3 22.02 7.62
 -10 -8 -3 429.96 24.6
 -10 -8 3 425.59 24.9
 -10 -8 -3 435.96 23.41
 10 -8 3 384.99 19.17
 10 -8 3 362.08 17.33
 -10 -7 -3 17.24 7.52
 -10 -7 3 3.33 5.35
 10 -7 3 8.95 4.51
 10 -7 3 6.94 4.36
 -10 -7 -3 8.85 4.86
 -10 -6 -3 1010.84 37.38
 -10 -6 3 954.76 36.3
 -10 -6 -3 939.53 33.31
 10 -6 3 961.18 29.92
 -10 -5 -3 11.48 6.69
 -10 -5 3 0.64 6.66
 10 -5 3 1.2 3.49
 -10 -4 3 1866.82 52.25
 -10 -4 -3 1842.49 52.79
 10 -4 3 1805 45.9
 -10 -3 -3 38.36 7.7
 -10 -3 3 27.37 6.52
 10 -3 -3 34.15 3.2
 10 -3 3 27.22 5.9
 -10 -2 -3 889.5 33.09
 -10 -2 3 850.62 32.18
 10 -2 -3 891.06 21.87
 -10 -2 -3 885.83 24.19
 10 -2 -3 920.52 25.9
 -10 -1 3 7.22 2.22
 10 -1 3 -1.57 2.53
 -10 -1 -3 2.65 4.81
 -10 -1 3 9.52 4.83
 10 -1 -3 6.37 2.33
 10 -1 -3 6.01 2.9
 10 -1 -3 3.21 2.38
 -10 -1 -3 2.55 2.59
 -10 0 3 1461.97 32.64
 10 0 3 1378.47 31.68
 -10 0 3 1380.61 42.89
 -10 0 -3 1349.5 42.72
 10 0 -3 1458.18 34.45
 10 0 -3 1409.18 35.97
 10 0 -3 1375.39 31.73
 -10 0 -3 1411.13 32.62
 -10 1 -3 6 4.67
 -10 1 3 10.15 4.96
 10 1 -3 6.52 2.38
 -10 1 -3 6.43 3.04
 -10 1 3 3.62 2.1
 10 1 3 5.66 2.32
 10 1 -3 7.05 3.47
 -10 2 3 939.84 24.85
 10 2 3 875.06 23.62
 -10 2 3 862.53 33.26
 -10 2 -3 895.56 33.91
 10 2 -3 939.97 28.09
 10 2 -3 893.62 28
 10 2 -3 851.03 23.5
 -10 2 -3 867.61 24.16
 10 3 -3 33.69 4.61
 -10 3 -3 38.23 4.89
 -10 3 3 34.47 4.63
 10 3 3 36.39 4.8
 -10 3 -3 30.16 7.5
 -10 3 3 24.53 6.53
 10 3 -3 34.65 5.52
 -10 4 -3 1884.66 54.84
 -10 4 3 1751.79 53.53
 10 4 -3 1776.82 42.03
 -10 4 -3 1882.34 42.87
 10 4 3 1964.42 42.95
 -10 4 3 1927.23 43.69
 10 5 -3 5.8 3.66
 -10 5 -3 9.8 4.18
 -10 5 3 6.08 3.39
 10 5 3 4.47 2.93
 10 5 -3 0.73 3.82
 10 6 -3 973.62 29.54
 -10 6 -3 945.22 29
 10 6 -3 938.27 31.26
 -10 6 -3 992.88 20.81
 10 6 3 921.08 28.27
 10 7 -3 8.62 4.58
 -10 7 -3 3.87 3.69
 -10 7 3 9.12 4.36
 10 7 3 9.66 4.21
 10 7 -3 4.79 4.26
 -10 7 -3 6.13 1.57
 10 8 -3 416.61 19.91
 -10 8 -3 418.09 19.45
 10 8 -3 418.3 20.11
 10 9 -3 2.42 4.53
 -10 9 -3 5.49 4.92
 10 9 -3 14.72 5.28
 10 10 -3 959.31 34.59
 -10 10 -3 933.79 33.46
 10 11 -3 1.83 5.3
 -10 11 -3 -2.36 6.02
 10 12 -3 503.38 26.3
 -10 12 -3 489.56 25.1
 10 13 -3 26.82 8.26
 -10 13 -3 7.9 6.87
 -10 14 -3 360.58 23.13
 10 14 -3 224.11 19.69
 10 15 -3 -1.59 7.37
 -10 15 -3 2.19 6.43
 10 16 -3 156.55 17.06
 -10 16 -3 152.3 16.92
 10 17 -3 -2.91 9.25
 -10 -14 -4 -1.17 7.09
 10 -13 4 8.46 6.67
 -10 -13 -4 6.37 7.35
 10 -12 4 0.26 4.92
 -10 -12 -4 3.98 7.68
 10 -11 4 -9.35 6.4
 -10 -11 -4 3.4 7.32
 10 -10 4 12.19 5.61
 -10 -10 -4 8.95 7.24
 10 -9 4 5.4 5.11
 -10 -9 -4 -1.26 6.37
 -10 -8 4 5.74 7.49
 10 -8 4 -0.79 5.1
 -10 -7 -4 -4.75 6.17
 -10 -7 4 1.7 5.65
 10 -7 4 -0.97 4.49
 -10 -6 -4 5.35 5.32
 -10 -6 4 5.4 5.78
 -10 -5 4 4.81 5.13
 -10 -5 -4 -5.38 5.75
 -10 -4 -4 -0.67 5.25
 -10 -4 4 4.95 4.67
 -10 -3 -4 -4.47 5.42
 -10 -3 4 3.77 5.07
 10 -3 -4 4.56 3.74
 -10 -3 -4 -0.66 3.5
 10 -2 4 8.93 3.53
 -10 -2 -4 11.63 5.8
 -10 -2 4 17.55 6.37
 10 -2 -4 8.61 2.76
 10 -2 -4 14.24 4.27
 -10 -2 -4 0.39 3.35
 10 -1 4 2.01 2.51
 -10 -1 4 -0.32 2.85
 -10 -1 -4 -1.57 4.9
 -10 -1 4 2.83 4.8
 10 -1 -4 2.42 2.51
 10 -1 -4 -1.92 3
 -10 -1 -4 0.85 3.14
 10 0 -4 57.11 6.83
 -10 0 4 58.73 6.46
 10 0 4 46.43 5.46
 -10 0 -4 50.71 6.23
 10 0 -4 38.39 5.28
 -10 0 -4 55.06 8.52
 -10 0 4 38.6 7.42
 10 1 -4 1.73 3.21
 -10 1 -4 -1.9 3.72
 -10 1 4 -0.23 2.88
 10 1 4 3.2 2.76
 -10 1 -4 -9.58 5.55
 -10 1 4 6.75 4.86
 10 2 4 11.39 3.53
 10 2 -4 9.42 3.62
 -10 2 -4 14.58 4.49
 10 2 -4 16.36 4.44
 -10 2 -4 5.47 5.02
 -10 2 4 6.27 5.51
 10 3 4 -4.07 2.91
 10 3 -4 4.22 3.78
 -10 3 -4 -7.51 4.07
 -10 3 4 2.48 4.75
 -10 3 -4 2.55 5.16
 10 4 4 3.86 3.1
 10 4 -4 10.48 4.03
 -10 4 -4 7.31 4.11
 -10 4 -4 5.77 5.45
 -10 4 4 -4.36 4.86
 10 5 -4 -3.14 3.96
 -10 5 -4 5.43 4.55
 -10 5 4 -1.2 3.5
 10 5 4 -2.21 3.06
 -10 5 -4 -6.95 7.08
 -10 5 4 0.53 6.07
 10 6 -4 15.67 6.04
 -10 6 -4 9.72 4.81
 10 6 -4 7.04 4.29
 10 7 -4 2.98 4.45
 -10 7 -4 4.76 4.28
 10 7 -4 5.99 4.28
 10 8 -4 11.81 5.55
 -10 8 -4 1.64 4.73
 10 8 -4 3.19 4.4
 -10 9 -4 6.46 5.62
 10 9 -4 1.93 5.23
 10 9 -4 1.76 4.8
 10 10 -4 10.61 6
 -10 10 -4 19.38 6.52
 10 11 -4 1.29 7
 -10 11 -4 4.44 6.5
 10 12 -4 4.27 7.09
 -10 12 -4 4.77 5.92
 10 13 -4 -11.18 7.63
 -10 13 -4 -3.17 7.62
 10 14 -4 -1.36 7.43
 -10 14 -4 -8.23 7.69
 10 15 -4 -17.08 9.73
 -10 15 -4 15.48 8.47
 10 16 -4 1.74 7.53
 -10 16 -4 -3.52 8.85
 10 -14 5 93.43 12.72
 10 -13 5 -0.51 6.3
 -10 -13 -5 26.93 11.93
 10 -12 5 408.67 25.04
 -10 -12 -5 466.51 30.41
 10 -11 5 3.63 5.76
 -10 -11 -5 -5.91 7.74
 10 -10 5 218.91 17.27
 10 -9 5 -4.48 6.27
 -10 -8 5 327.5 21.25
 10 -8 5 286.12 19.38
 -10 -7 -5 9.2 6.88
 -10 -7 5 -1.56 5.65
 10 -7 5 -4.46 5.54
 -10 -6 -5 333.38 21.01
 -10 -6 5 335.2 20.92
 -10 -5 -5 8.27 5.94
 -10 -5 5 2.28 5.42
 -10 -4 -5 617.61 27.41
 -10 -4 5 578.49 26.28
 10 -4 -5 595.92 24.61
 -10 -4 -5 583.46 24.54
 -10 -3 -5 -2.4 5.48
 -10 -3 5 4.84 4.88
 10 -3 -5 2.93 4.09
 -10 -3 -5 3.21 4.32
 -10 -2 -5 721.31 29.37
 -10 -2 5 714.56 29.03
 10 -2 -5 766.24 27.44
 -10 -2 -5 788.08 28.01
 -10 -1 -5 -6.4 5.21
 -10 -1 5 -2.38 4.68
 -10 -1 5 3.34 3.48
 10 -1 5 -2.11 3.44
 10 -1 -5 -0.25 3.78
 -10 -1 -5 2.25 3.85
 -10 0 -5 120.48 11.75
 -10 0 5 142.44 12.42
 -10 0 5 161.73 11.57
 10 0 5 134.86 10.52
 -10 0 -5 104.39 10.24
 10 0 -5 151.72 11.29
 10 1 -5 0.49 4.01
 -10 1 -5 -2.07 3.92
 -10 1 5 -0.02 4.23
 10 1 5 3.09 3.79
 -10 1 -5 -13.1 6.24
 -10 1 5 4.46 4.49
 10 1 -5 3.47 3.63
 -10 2 5 717.67 29.01
 -10 2 -5 714.77 29.23
 -10 2 -5 675.34 26.05
 10 2 -5 763.05 26.64
 10 3 -5 3.88 4.26
 -10 3 -5 1.24 4.23
 -10 3 -5 0.65 6.28
 -10 3 5 0.5 5.01
 10 4 -5 551.98 23.62
 -10 4 -5 586.13 24.07
 -10 4 -5 601.93 27.69
 -10 4 5 574.09 26.96
 10 5 -5 3.48 4.51
 -10 5 -5 22.85 6.46
 -10 5 5 15.73 6.61
 -10 5 -5 8.93 5.61
 10 6 -5 342.13 18.89
 -10 6 -5 329.13 19.01
 -10 6 5 301.06 21.21
 -10 6 -5 368.42 22.56
 10 7 -5 1.79 5.28
 -10 7 -5 -2.36 5.26
 10 7 -5 -9.64 5.62
 10 8 -5 312.56 19.65
 -10 8 -5 307.98 18.88
 10 8 -5 331.65 18.15
 10 9 -5 -7.3 6.8
 -10 9 -5 0.99 5.56
 10 9 -5 -5.88 5.33
 10 10 -5 246.67 18.92
 -10 10 -5 212.03 17.48
 10 10 -5 245.71 15.23
 10 11 -5 16.55 8.79
 -10 11 -5 3.81 6.28
 10 12 -5 492.19 28.29
 -10 12 -5 428.4 26.36
 10 13 -5 5.94 8.96
 -10 13 -5 6.56 7.88
 10 14 -5 116.01 15.66
 -10 14 -5 95.47 13.55
 10 15 -5 13.89 8.86
 -10 15 -5 7.02 9.1
 10 -14 6 1.37 8.08
 10 -13 6 115.77 14.6
 10 -12 6 -2.52 7.25
 10 -11 6 182 17.15
 10 -10 6 0.81 6.08
 10 -9 6 195.23 16.98
 10 -8 6 14.39 8.07
 10 -7 6 322.71 21.58
 -10 -6 -6 12.63 6.66
 -10 -6 6 6.38 6.01
 10 -6 6 2.64 5.99
 -10 -5 -6 334.44 20.35
 -10 -5 6 258.67 17.95
 -10 -4 -6 2.94 5.01
 -10 -4 6 -4.47 5.32
 10 -4 -6 6.73 5.16
 -10 -4 -6 -6.03 6.09
 -10 -3 6 410.25 21.18
 -10 -3 -6 425.25 22.06
 10 -3 -6 451.62 22.3
 -10 -3 -6 410.08 22.21
 -10 -2 -6 1.22 4.68
 -10 -2 6 -5.93 5.76
 10 -2 -6 -0.93 4.67
 -10 -2 -6 -2.71 5.86
 -10 -1 6 408.42 20.71
 -10 -1 -6 391.29 20.66
 10 -1 -6 372.56 20.1
 -10 -1 -6 416.76 21.46
 -10 0 -6 16.74 5.54
 -10 0 6 25.35 6.22
 10 0 -6 32.52 6.95
 -10 0 -6 28.67 6.73
 -10 1 -6 349.6 19.65
 -10 1 6 361.08 19.66
 10 1 -6 388.6 20.49
 -10 1 -6 406.74 21.36
 -10 2 -6 -6.99 5.89
 -10 2 6 -0.45 5.57
 10 2 -6 5.07 5.46
 -10 2 -6 -1.97 4.68
 -10 3 -6 395.18 21.3
 -10 3 6 386.42 20.98
 10 3 -6 422.93 21.47
 -10 3 -6 416.07 21.86
 10 4 -6 -6.19 5.07
 -10 4 6 -0.3 4.96
 -10 4 -6 -0.74 5.04
 10 5 -6 308.56 19.48
 -10 5 -6 292.64 18.85
 -10 5 -6 275.57 19.03
 -10 5 6 269.33 18.54
 10 6 -6 6.8 5.9
 -10 6 -6 6.56 5.29
 -10 6 6 10.76 6.47
 -10 6 -6 3.53 5.91
 10 7 -6 349.19 21.22
 -10 7 -6 330.34 20.37
 -10 7 -6 307.32 21.36
 -10 7 6 319.53 21.87
 10 8 -6 -0.8 5.64
 -10 8 -6 -10.52 6.82
 10 8 -6 3.72 5.27
 -10 8 -6 -10.98 6.92
 -10 8 6 -10.9 7.86
 10 9 -6 200.11 17.38
 -10 9 -6 187.24 16.79
 10 10 -6 7.2 7.34
 -10 10 -6 8.06 7.34
 10 11 -6 178.59 17.77
 -10 11 -6 188.31 17.79
 10 12 -6 10.62 8.22
 -10 12 -6 -10.86 7.9
 10 13 -6 142.38 17.52
 -10 13 -6 123.41 16.28
 10 14 -6 -9.67 9.8
 -10 14 -6 -15.15 9.69
 10 -12 7 13.44 7.62
 10 -11 7 21.84 9.68
 10 -10 7 34.85 9.71
 10 -9 7 -4.89 7.92
 10 -8 7 44.61 9.63
 10 -7 7 0.79 6.66
 10 -6 7 77.31 12.7
 -10 -5 -7 -3 5.37
 -10 -5 7 8.61 5.37
 10 -5 -7 4.12 5.98
 -10 -5 -7 5.72 7.82
 -10 -4 -7 54.25 8.73
 -10 -4 7 48.7 8.37
 10 -4 -7 37.54 8.86
 -10 -4 -7 52.68 10
 -10 -3 -7 -7.99 6.16
 -10 -3 7 5.74 5.29
 10 -3 -7 -2.48 6.47
 -10 -3 -7 3.4 6.31
 -10 -2 -7 76.63 9.56
 -10 -2 7 60.94 8.55
 10 -2 -7 50.17 9.27
 -10 -2 -7 53.38 9.67
 -10 -1 -7 -2.68 5.64
 -10 -1 7 -3.51 5.41
 10 -1 -7 4.46 6.64
 -10 -1 -7 2.94 6.31
 10 0 -7 143.3 13.89
 -10 0 -7 141.76 14.13
 -10 0 7 137.22 11.98
 -10 0 -7 142.47 12.07
 10 1 -7 5.42 5.28
 -10 1 -7 10.74 6.6
 -10 1 -7 17.95 7.2
 -10 1 7 9.41 5.05
 10 2 -7 73.13 10.62
 -10 2 -7 68.33 10.76
 -10 2 -7 51.55 8.12
 -10 2 7 48.53 7.83
 10 3 -7 4.08 6.65
 -10 3 -7 2.74 6.38
 -10 3 -7 2.4 5.11
 -10 3 7 5.93 5.42
 10 4 -7 42.56 9.27
 -10 4 -7 27.51 8.01
 -10 4 -7 38.22 7.92
 -10 4 7 47.34 7.94
 10 5 -7 6.2 6.25
 -10 5 -7 6.88 6.58
 -10 5 -7 1.99 6.04
 -10 5 7 -1.75 5.68
 10 6 -7 67.76 11.14
 -10 6 -7 73.81 11.94
 -10 6 7 63.5 10.09
 -10 6 -7 49.87 9.32
 10 7 -7 -11.52 8
 -10 7 -7 -1.67 6.43
 -10 7 7 -5.24 6.47
 -10 7 -7 -6.86 6.9
 10 8 -7 62.35 10.94
 -10 8 -7 62.12 10.58
 -10 8 7 57.22 10.91
 -10 8 -7 37.03 9.92
 10 9 -7 7.01 8.24
 -10 9 -7 -4.14 7.77
 10 10 -7 61.06 12.29
 -10 10 -7 51.36 10.91
 10 11 -7 -18.19 9.77
 -10 11 -7 8.16 7.33
 10 12 -7 7.56 8.89
 -10 12 -7 25.4 11.05
 10 -9 8 469.69 30.36
 10 -8 8 6.25 8.19
 10 -7 8 467.97 29.6
 10 -6 8 -2.26 7.56
 10 -5 8 477.68 29.24
 10 -5 -8 447.58 27.1
 -10 -5 -8 386.06 26.07
 10 -4 -8 -0.16 6.4
 -10 -4 -8 -5.64 7.77
 10 -3 -8 318.29 22.4
 -10 -3 -8 362.72 24.81
 10 -2 -8 5.83 7.14
 -10 -2 -8 -1.26 7.36
 10 -1 -8 812.33 35.93
 -10 -1 -8 833.87 37.12
 10 0 -8 3.44 6.64
 -10 0 -8 -12.31 8.24
 -10 1 -8 808.63 36.13
 10 1 -8 772.15 34.99
 10 2 -8 8.54 6.87
 -10 2 -8 -4.58 6.82
 10 3 -8 331.74 22.71
 -10 3 -8 299.51 22.31
 10 4 -8 -2.82 7.27
 -10 4 -8 -9.9 7.33
 10 5 -8 423.45 26.65
 -10 5 -8 475.7 27.72
 10 6 -8 7.24 7.6
 -10 6 -8 -7.06 7.39
 -10 7 -8 470.39 28.68
 10 7 -8 477 29.11
 10 8 -8 4.27 8.52
 -10 8 -8 -3.51 7
 10 9 -8 480.85 30.13
 -10 9 -8 469.3 29.39
 10 10 -8 -16.26 9.64
 -10 10 -8 -14.33 7.97
 -10 -5 -9 1.31 9.15
 10 -5 -9 -1.14 7.31
 10 -4 -9 12.92 8.84
 -10 -4 -9 24.66 9.7
 10 -3 -9 8.23 8.67
 -10 -3 -9 -15.25 9.24
 10 -2 -9 38.23 9.93
 -10 -2 -9 40.14 11.82
 10 -1 -9 -2.51 7.62
 -10 -1 -9 8.25 7.32
 10 0 -9 47 11.58
 -10 0 -9 74.88 13.69
 10 1 -9 2.86 8.18
 -10 1 -9 -9.67 8.93
 10 2 -9 32.88 10.46
 -10 2 -9 50.74 11.8
 10 3 -9 -4.05 8.36
 -10 3 -9 -0.41 7.06
 10 4 -9 23.83 9.02
 -10 4 -9 10.04 7.41
 10 5 -9 -1.23 7.86
 -10 5 -9 -2.33 7.99
 10 6 -9 39.84 10.56
 -10 6 -9 25.09 9.45
 10 7 -9 -7.26 10.14
 -10 7 -9 -14.58 10.3
 10 8 -9 36.58 12.11
 10 -2 -10 -2.87 9.87
 10 -1 -10 50.25 11.59
 -10 -1 -10 68.65 14.36
 10 0 -10 15.51 9.72
 -10 0 -10 -5.43 9.07
 10 1 -10 79.31 14.98
 -10 1 -10 77.67 13.62
 10 2 -10 6.22 8.94
 -11 -15 0 12.66 9.35
 -11 -14 0 4.81 8.25
 -11 -13 0 10.89 8.93
 -11 -12 0 0.15 7.15
 -11 -11 0 -3.42 6.64
 -11 -10 0 -0.9 7.56
 -11 -10 0 -3.89 5.15
 -11 -9 0 7.48 7.22
 11 -9 0 -2.06 2.1
 -11 -9 0 0.87 5.78
 -11 -8 0 1.63 6.56
 11 -8 0 -0.08 1.92
 -11 -8 0 -0.64 4.65
 -11 -7 0 4.18 5.67
 11 -7 0 1.27 1.9
 -11 -7 0 -4 4.9
 -11 -6 0 -8.1 7.2
 -11 -6 0 0.69 4.12
 -11 -5 0 -9.46 6.68
 -11 -5 0 0.72 3.56
 -11 -4 0 -0.08 5.7
 -11 -4 0 1.06 3.4
 -11 -3 0 -2.02 4.73
 -11 -3 0 -3.61 3.48
 -11 -2 0 -3.14 6
 -11 -2 0 1.4 2.51
 -11 -1 0 -4.35 5.1
 11 -1 0 -0.69 3.88
 -11 -1 0 1.18 2.51
 -11 0 0 -4.52 4.89
 11 0 0 -12.03 5.74
 -11 1 0 2.54 5.02
 11 1 0 -0.17 4.17
 -11 2 0 6.56 5.44
 11 2 0 -4.5 3.8
 -11 3 0 -13.38 6.45
 11 3 0 -0.8 4.52
 11 4 0 -2.15 1.62
 -11 4 0 3.29 1.77
 -11 4 0 -5.08 7.34
 11 4 0 -4.19 5.2
 -11 4 0 -0.46 1.54
 11 4 0 -0.84 1.42
 -11 5 0 3.63 1.94
 11 5 0 -1.43 1.9
 11 5 0 -1.05 4.37
 -11 5 0 -2.36 2.16
 11 5 0 -2.43 2.26
 11 6 0 -0.75 2.82
 -11 6 0 -4.66 3
 11 6 0 0.83 2.31
 -11 -15 1 170.62 19.26
 -11 -15 -1 190.94 19.83
 -11 -14 1 236.05 21.5
 -11 -14 -1 232.7 20.89
 -11 -13 1 137.16 16.7
 -11 -13 -1 153.02 17.23
 -11 -12 -1 236.99 19.77
 -11 -12 1 231.78 19.82
 -11 -11 -1 229.68 18.7
 -11 -11 1 234.97 18.71
 -11 -10 -1 309.98 23.15
 -11 -10 1 270.18 21.64
 11 -10 1 281.08 12.72
 -11 -10 -1 309.65 20.74
 -11 -10 1 302.15 20.52
 -11 -9 -1 365.11 24.23
 -11 -9 1 341.84 23.5
 11 -9 1 318.52 13.75
 -11 -9 -1 351.06 21.11
 -11 -9 1 364.95 21.42
 -11 -8 -1 739.42 34.37
 -11 -8 1 768.41 34.93
 11 -8 1 711.13 22.04
 -11 -8 -1 763.83 30.43
 -11 -8 1 757.39 30.63
 -11 -7 -1 351.83 22.77
 -11 -7 1 364.69 22.89
 11 -7 1 334.8 14.07
 -11 -7 -1 331.45 18.74
 -11 -7 1 318.1 18.7
 -11 -6 -1 682.99 31.47
 -11 -6 1 673.12 31.08
 11 -6 -1 652.71 13.65
 -11 -6 -1 669.35 26.11
 -11 -6 1 660.43 26.44
 -11 -5 1 520.47 26.61
 -11 -5 -1 501.17 26.17
 -11 -5 -1 543.24 22.44
 -11 -5 1 526.13 22.22
 -11 -4 -1 459.79 24.66
 -11 -4 1 472.08 24.83
 11 -4 1 446.06 20.45
 -11 -4 -1 463.65 19.66
 -11 -4 1 494.39 20.56
 -11 -3 1 377.52 21.84
 -11 -3 -1 376.97 21.68
 11 -3 1 349.98 17.72
 -11 -3 -1 381.4 16.48
 -11 -2 -1 996.01 37.4
 -11 -2 1 1017.85 37.64
 11 -2 1 996.47 32.02
 -11 -2 -1 952.83 27.2
 -11 -1 -1 669.86 29.51
 -11 -1 1 666.92 29.55
 11 -1 1 663.74 25.18
 -11 -1 -1 652.51 19.96
 -11 0 -1 991.07 37.17
 -11 0 1 1006.96 37.13
 11 0 1 1011.02 32.82
 11 0 -1 1049.06 25.6
 -11 0 -1 985.09 24.75
 -11 1 -1 668.88 30.14
 -11 1 1 672.17 29.97
 11 1 -1 708.88 21.02
 11 1 1 685.29 26.26
 -11 1 -1 677.55 17.73
 -11 2 -1 964.76 37.24
 -11 2 1 970.84 37.2
 11 2 -1 985.27 32.61
 11 2 -1 983.46 27.86
 11 2 1 1015.51 33.33
 -11 2 -1 1067.22 21.46
 -11 3 -1 396.45 9.96
 -11 3 1 387.74 9.93
 11 3 1 371.65 9.34
 -11 3 -1 326.5 21.58
 -11 3 1 354.89 22.13
 11 3 -1 369.99 18.9
 11 3 -1 376.02 16.14
 11 3 1 404.95 20.05
 11 3 -1 364.79 9.34
 11 4 -1 427.87 12.8
 -11 4 -1 443.72 13.29
 -11 4 -1 448.14 25.63
 -11 4 1 429.36 25.3
 11 4 -1 462.27 21.44
 -11 4 1 470.58 13.63
 11 4 1 450.14 12.82
 11 5 -1 569.51 16.8
 -11 5 -1 551.16 16.76
 11 5 -1 570.52 24.15
 -11 5 1 565.35 17.15
 11 5 1 545.27 16.51
 11 6 -1 709.29 20.89
 -11 6 -1 701.6 20.85
 11 6 -1 666.36 27.29
 -11 6 1 688.88 21.16
 11 6 1 666.54 20.38
 11 7 -1 342.82 15.17
 -11 7 -1 312.72 14.01
 11 7 -1 334.17 19.1
 -11 7 1 327.75 14.68
 11 7 1 325.8 14.37
 11 8 -1 704.16 24.36
 -11 8 -1 715.95 23.99
 11 8 1 766.51 24.72
 -11 9 -1 320.18 16.14
 11 9 -1 339.66 17.06
 11 10 -1 302.33 17.03
 -11 10 -1 284.12 16.05
 11 11 -1 213.24 15.18
 -11 11 -1 219.76 14.96
 11 12 -1 240.11 16.73
 -11 12 -1 253.92 17.1
 11 13 -1 144.96 14.01
 -11 13 -1 128.34 13.22
 -11 14 -1 199.15 16.93
 11 14 -1 211.45 17.23
 11 15 -1 164.95 15.99
 -11 15 -1 152.32 15.67
 11 16 -1 174.3 17.53
 -11 16 -1 209.44 18.8
 11 17 -1 100.11 15.12
 -11 17 -1 87.27 14.06
 -11 -15 -2 88.02 15.13
 -11 -14 -2 67.73 14.07
 -11 -13 2 125.99 15.71
 -11 -13 -2 127.24 16.27
 11 -12 2 59.45 7.43
 -11 -12 2 56.22 10.4
 -11 -12 -2 60.75 12.12
 11 -11 2 183.28 12.77
 11 -11 2 189.75 12.48
 -11 -11 2 172.13 16.58
 -11 -11 -2 170.56 16.7
 -11 -10 -2 42.86 11.14
 -11 -10 2 32.44 10.11
 11 -10 2 31.92 5.59
 11 -10 2 47.6 7.26
 -11 -10 2 48.36 9.98
 -11 -10 -2 30.73 8.11
 -11 -9 -2 194.74 18.36
 -11 -9 2 166.61 16.75
 11 -9 2 180.61 12.53
 11 -9 2 189.95 12.1
 -11 -9 -2 179.73 15.73
 -11 -8 2 185.19 17.54
 -11 -8 -2 213.3 18.65
 11 -8 2 238.49 14.34
 11 -8 2 220.72 12.66
 -11 -8 -2 224.08 16.69
 -11 -7 -2 99.57 12.45
 -11 -7 2 89.34 12.59
 11 -7 2 85.75 8.15
 11 -7 2 83.43 8.73
 11 -7 -2 86.56 3.48
 -11 -7 -2 83.28 9.99
 -11 -6 2 84 11.99
 -11 -6 -2 111.55 12.94
 11 -6 2 103.8 9.62
 11 -6 -2 115.2 4.65
 -11 -6 -2 114.17 11.07
 -11 -5 -2 434.11 24.25
 -11 -5 2 403.88 23.61
 11 -5 2 436.02 19.92
 -11 -5 -2 426.97 20.22
 11 -5 -2 456.16 11.95
 -11 -4 -2 48.25 9.2
 -11 -4 2 49.1 9.51
 11 -4 -2 47.52 3.27
 11 -4 2 38.89 6.85
 -11 -4 -2 44.12 6.68
 11 -4 -2 41.33 3.68
 -11 -3 -2 295.21 19.41
 -11 -3 2 303.06 19.67
 11 -3 -2 267.82 10.04
 11 -3 2 261.42 15.21
 -11 -3 -2 283.13 14.77
 11 -3 -2 274.69 10.35
 -11 -2 -2 177.64 15.4
 -11 -2 2 182.32 15.56
 11 -2 -2 211.3 9.69
 11 -2 2 197.67 13.2
 -11 -2 -2 191.23 11.41
 11 -2 -2 203.39 9.39
 -11 -1 -2 236.46 17.39
 -11 -1 2 261.6 17.93
 11 -1 -2 269.08 11.8
 11 -1 2 253.99 15.42
 -11 -1 -2 242.1 12.05
 11 -1 -2 233.68 10.84
 -11 0 2 115.62 12.31
 -11 0 -2 130.79 12.95
 11 0 -2 140.54 9.18
 11 0 2 127.8 11.03
 -11 0 -2 131.09 8.05
 11 0 -2 138.22 8.57
 -11 1 2 247.13 7.91
 11 1 2 252.39 7.48
 -11 1 -2 253.62 18.02
 -11 1 2 230.31 16.92
 11 1 2 258.81 15.94
 -11 1 -2 248.59 10.26
 11 1 -2 257.43 12.55
 11 1 -2 248.71 7.7
 -11 1 -2 244.59 7.87
 -11 2 2 200.48 7.9
 11 2 2 195.88 7.39
 -11 2 2 191.24 15.76
 -11 2 -2 194.67 15.81
 11 2 -2 231.41 13.11
 -11 2 -2 182.88 7.81
 11 2 -2 199.79 7.53
 11 2 -2 194.92 11.55
 -11 2 -2 195.44 7.7
 -11 3 -2 295 10.76
 -11 3 2 284.06 10.69
 11 3 2 282.38 10.15
 -11 3 -2 280.25 19.38
 -11 3 2 287.23 19.85
 11 3 -2 275.09 16.31
 11 3 -2 270.97 10.04
 11 3 -2 288.62 14.89
 -11 3 -2 277.96 8.14
 11 4 -2 40.14 4.49
 -11 4 -2 35.93 4.53
 -11 4 2 35.87 4.42
 11 4 2 41.7 4.24
 -11 4 2 34.9 8.2
 -11 4 -2 37.01 8.61
 11 4 -2 34.87 6.31
 11 5 -2 432.51 15.68
 -11 5 -2 436.73 15.98
 -11 5 2 395.45 24.59
 -11 5 -2 399.68 24.53
 11 5 -2 429.73 20.75
 -11 5 2 454.61 16.33
 11 5 2 429.8 15.28
 11 6 -2 111.61 8.44
 -11 6 -2 106.69 8.27
 11 6 -2 105.49 10.73
 -11 6 2 104.42 8.02
 11 6 2 109.61 8.08
 11 7 2 84.1 7.41
 11 7 -2 97.92 8.29
 -11 7 -2 83.52 7.64
 11 7 -2 94.85 10.4
 11 8 -2 217.59 13.32
 -11 8 -2 214.06 13.1
 11 8 -2 238.91 16.1
 -11 8 2 234.18 13.72
 11 8 2 228.06 13.28
 11 9 -2 189.47 13.33
 -11 9 -2 179.64 12.48
 11 10 -2 46.4 8
 -11 10 -2 41.28 7.14
 11 11 -2 167.15 13.95
 -11 11 -2 175.69 14.22
 11 12 -2 48.49 9.24
 -11 12 -2 42.42 8.68
 11 13 -2 128.54 14.11
 -11 13 -2 111.11 12.58
 11 14 -2 55.08 10
 -11 14 -2 52.07 10.04
 11 15 -2 50.64 10.31
 -11 15 -2 66.59 11.37
 11 16 -2 46.76 9.93
 -11 16 -2 37.66 9.94
 11 17 -2 35.59 11.11
 -11 17 -2 5.47 8.12
 -11 -14 -3 49.33 11.3
 -11 -13 -3 39.39 10.05
 11 -12 3 30.42 7.17
 -11 -12 -3 19.27 9.13
 11 -11 3 36.31 6.88
 11 -11 3 30.47 6.04
 -11 -11 -3 16.55 8.25
 -11 -10 3 128.62 15.72
 11 -10 3 108.12 10.37
 11 -10 3 105.81 9.62
 -11 -10 -3 135.38 14.95
 -11 -9 -3 10.76 7.71
 -11 -9 3 7.88 6.2
 11 -9 3 -5.94 5.07
 11 -9 3 19.76 5.25
 -11 -9 -3 2.15 5.44
 -11 -8 -3 112.41 14.21
 -11 -8 3 94.57 12.94
 11 -8 3 101.35 10.16
 11 -8 3 113.52 10.08
 -11 -8 -3 104.93 12.26
 -11 -7 -3 13.55 6.81
 -11 -7 3 7.18 6.03
 11 -7 3 0.03 4.24
 11 -7 3 8.84 4.21
 -11 -7 -3 11.5 5.77
 -11 -6 -3 151.24 14.95
 -11 -6 3 177.19 16.1
 -11 -6 -3 164.37 13.58
 11 -6 3 162.63 12.1
 -11 -5 -3 8.18 6.36
 -11 -5 3 16.13 6.37
 11 -5 3 14.24 4.97
 -11 -5 -3 18.87 6.03
 -11 -4 -3 152.97 14.43
 -11 -4 3 137.52 13.77
 11 -4 3 139.94 11.38
 11 -4 -3 158.81 8.98
 -11 -3 -3 116.21 12.72
 -11 -3 3 130.13 13.26
 11 -3 -3 123.82 6.2
 11 -3 3 117.32 10.82
 11 -3 -3 126.04 8.29
 -11 -2 -3 133.56 13.02
 -11 -2 3 107.13 11.81
 11 -2 -3 126.27 7.11
 11 -2 -3 109.24 8.16
 -11 -1 3 1.26 2.11
 11 -1 3 -0.03 2.14
 -11 -1 -3 3.02 5.44
 -11 -1 3 4.44 4.88
 11 -1 -3 1.06 2.63
 11 -1 -3 5.69 3.16
 11 -1 -3 -0.34 2.29
 -11 -1 -3 -1.38 2.65
 -11 0 3 380.39 13.37
 11 0 3 358.62 12.76
 -11 0 -3 346.47 21.4
 -11 0 3 314.85 19.92
 11 0 -3 379.09 15.41
 11 0 -3 374.92 16.19
 11 0 -3 346.95 12.84
 -11 0 -3 359.57 13.27
 -11 1 -3 -2.34 5.04
 -11 1 3 -2.39 5.2
 -11 1 -3 -1.46 2.3
 -11 1 3 5.33 2.48
 11 1 3 0.81 1.97
 11 1 -3 -1.93 2.54
 11 1 -3 2.37 2.77
 -11 2 3 118.64 7.76
 11 2 3 112.09 7.18
 -11 2 -3 118.49 13.2
 -11 2 3 106.06 12.21
 11 2 -3 112.02 9.29
 11 2 -3 110.01 7.23
 -11 2 -3 114.93 7.66
 -11 3 -3 114.49 13.18
 -11 3 3 99.65 11.93
 -11 3 3 135.8 8.71
 11 3 3 118 7.66
 -11 3 -3 133.12 8.45
 11 3 -3 114.33 7.77
 -11 4 3 156.64 9.88
 11 4 3 154.5 9.27
 11 4 -3 156.09 9.56
 -11 4 -3 156.15 9.63
 -11 4 -3 144.99 14.73
 -11 4 3 127.16 13.33
 11 5 -3 20.27 4.48
 -11 5 -3 20.47 5.06
 -11 5 3 12.76 4.23
 11 5 3 20.22 4.26
 -11 5 3 13.78 6.73
 -11 5 -3 6.29 5.93
 11 5 -3 8.21 5.86
 11 6 -3 154.84 10.58
 -11 6 -3 172.72 11.08
 11 6 -3 132.54 11.77
 11 6 3 148.2 10.1
 -11 6 -3 138.21 4.57
 -11 7 3 20.55 5.39
 11 7 -3 10.55 4.91
 -11 7 -3 18.39 4.89
 11 7 -3 11.68 5.81
 11 8 -3 108.77 10.46
 -11 8 -3 103.21 9.62
 11 8 -3 102.28 10.49
 11 9 -3 6.61 5.06
 -11 9 -3 14.46 6.04
 11 9 -3 1.88 4.78
 11 10 -3 122.24 12.6
 -11 10 -3 111.16 11.6
 11 11 -3 27.18 6.97
 -11 11 -3 31.07 7.18
 11 12 -3 16.18 6.61
 -11 12 -3 20.55 6.94
 11 13 -3 30.24 8.85
 -11 13 -3 37.07 8.21
 11 14 -3 53.03 10.82
 -11 14 -3 52.23 10.4
 11 15 -3 -18.52 8.86
 -11 15 -3 -16.56 8.28
 11 16 -3 33.12 10.21
 -11 16 -3 33.2 10.38
 -11 -13 -4 295.09 24.87
 11 -12 4 280.44 18.73
 -11 -12 -4 284 23.76
 11 -11 4 394.18 22.02
 -11 -11 -4 480.56 29.15
 11 -10 4 254.1 17.46
 -11 -10 -4 269.91 20.88
 -11 -9 4 394.49 25.47
 -11 -9 -4 394.82 25.6
 -11 -9 -4 353.48 23.84
 11 -9 4 389.1 21.2
 -11 -8 -4 266.46 20.2
 -11 -8 4 237.53 19.26
 -11 -8 -4 237.55 18.49
 11 -8 4 225.95 16.2
 -11 -7 -4 425.35 25.43
 -11 -7 4 363.46 23.39
 11 -7 4 353.04 20.33
 -11 -6 -4 428.47 24.34
 -11 -6 4 403.52 23.85
 -11 -5 -4 784.12 33.11
 -11 -5 4 740.05 32.12
 -11 -4 -4 608.84 28.54
 -11 -4 4 598.59 28.37
 -11 -3 -4 996.79 37.69
 -11 -3 4 997.71 36.69
 -11 -2 4 420.11 19.27
 11 -2 4 526.83 18.79
 -11 -2 -4 526.3 26.11
 -11 -2 4 511.44 25.17
 11 -2 -4 517.75 16.61
 11 -2 -4 518.81 19.3
 -11 -2 -4 522.71 19.88
 11 -2 -4 563.12 21.45
 -11 -1 4 654.83 21.58
 11 -1 4 616.99 20.45
 -11 -1 -4 591.34 28.05
 -11 -1 4 615.68 28.22
 11 -1 -4 608.06 19.78
 11 -1 -4 644.65 23.87
 11 -1 -4 619.18 21
 -11 -1 -4 617.67 21.56
 -11 0 -4 320.78 20.19
 -11 0 4 325.43 19.89
 -11 0 4 367.76 15.6
 11 0 4 357.44 14.86
 11 0 -4 339.44 14.87
 -11 0 -4 353.48 15.71
 -11 1 4 672.32 22.39
 11 1 4 631.77 21.02
 -11 1 -4 599.57 27.94
 -11 1 4 554.56 27.33
 11 1 -4 648.27 22.76
 -11 1 -4 630.39 21.81
 11 1 -4 617.58 20.99
 -11 2 -4 494 25.78
 -11 2 4 530.15 26.51
 -11 2 4 554.12 20.45
 11 2 4 541.33 19.55
 11 2 -4 542.54 19.66
 -11 2 -4 550.48 20.33
 -11 3 -4 889.14 36.27
 -11 3 4 874.14 36
 11 3 4 972.7 28.21
 -11 3 -4 976.18 29
 11 3 -4 912.98 27.56
 11 4 -4 608.74 22.34
 -11 4 -4 625.03 23.06
 11 4 4 664.12 22.71
 -11 4 4 606.83 29.51
 -11 4 -4 608.76 29.77
 -11 5 4 819.17 27.59
 11 5 4 776.5 25.93
 11 5 -4 722.83 25.74
 -11 5 -4 726.75 26.01
 -11 5 4 670.39 32.61
 -11 5 -4 680.78 32.63
 11 6 -4 406.07 18.84
 -11 6 -4 394.41 18.77
 11 6 -4 356.4 19.59
 -11 6 4 361.91 23.56
 -11 6 -4 362.29 24.26
 11 7 -4 402.79 20.03
 -11 7 -4 416.07 20.03
 11 7 -4 439.08 21.67
 11 8 -4 235.26 15.8
 -11 8 -4 225.95 15.38
 11 8 -4 243.02 16.22
 11 9 -4 386.94 21.46
 -11 9 -4 370.87 20.63
 11 9 -4 375.04 20.06
 11 10 -4 282.74 19.18
 -11 10 -4 294.03 19.26
 11 11 -4 459.77 25.32
 -11 11 -4 429.41 23.62
 11 12 -4 286.35 20.87
 -11 12 -4 284.82 20.06
 11 13 -4 305.85 22.22
 -11 13 -4 301.53 21.03
 11 14 -4 136.68 15.74
 -11 14 -4 111.97 14.32
 11 15 -4 141.33 17.46
 -11 15 -4 105.71 14.28
 11 -13 5 22.21 8.9
 -11 -13 -5 23.46 10.06
 11 -12 5 23.82 8.25
 -11 -12 -5 18.99 9.88
 11 -11 5 39.58 9.17
 -11 -11 -5 42.78 11.18
 11 -10 5 31.01 8.17
 -11 -10 -5 36.74 10.79
 11 -9 5 21.4 7.47
 -11 -8 -5 62.2 10.97
 -11 -8 5 60.74 10.53
 11 -8 5 49.52 9.18
 -11 -7 -5 2.61 6.08
 -11 -7 5 8.93 6.31
 11 -7 5 4.18 5.1
 -11 -6 -5 55.71 10.49
 -11 -6 5 50.45 9.19
 -11 -5 -5 71.74 10.81
 -11 -5 5 54.88 9.14
 -11 -4 5 25.19 7.29
 -11 -4 -5 25.83 7.7
 -11 -3 -5 73.67 10.43
 -11 -3 5 68.34 9.93
 11 -3 -5 81.93 8.46
 -11 -3 -5 72.27 8.73
 -11 -2 -5 78.49 10.7
 -11 -2 5 76.54 10.48
 11 -2 -5 69.13 8.2
 -11 -2 -5 78.64 9.15
 -11 -1 -5 9.06 5.33
 -11 -1 5 31.61 7.13
 11 -1 -5 17.42 5.49
 -11 -1 -5 7.33 4.35
 -11 0 -5 63.2 9.59
 -11 0 5 60.64 9.75
 11 0 -5 67.74 6.98
 11 0 -5 62.91 7.65
 -11 0 -5 53.47 7.76
 11 1 -5 20.68 5.27
 -11 1 -5 10.78 4.48
 -11 1 -5 7.44 5.72
 -11 1 5 21.49 6.18
 11 2 -5 62.81 7.64
 -11 2 -5 66.34 8.26
 -11 2 -5 61.14 9.77
 -11 2 5 52.51 8.82
 11 3 -5 78.5 8.68
 -11 3 -5 65.95 8.32
 -11 3 -5 74.62 10.89
 -11 3 5 79.28 10.88
 11 4 -5 18.73 5.51
 -11 4 -5 33.05 7.02
 -11 4 5 19.83 6.81
 -11 4 -5 16.21 7.04
 11 5 -5 62.89 8.54
 -11 5 -5 71.17 9.05
 -11 5 5 66.48 10.58
 -11 5 -5 61.17 10.42
 -11 6 -5 60.09 8.79
 11 6 -5 64.26 9.19
 -11 6 5 32.97 7.78
 -11 6 -5 54.57 10.58
 11 7 -5 2.61 4.71
 -11 7 -5 4.68 4.93
 11 7 -5 4.2 5.09
 -11 7 -5 -11.72 8.42
 -11 7 5 -12.28 9.32
 11 8 -5 51.26 9.02
 -11 8 -5 44.74 8.36
 11 8 -5 47.68 7.83
 11 9 -5 -0.29 5.74
 -11 9 -5 20.69 6.5
 11 9 -5 19.83 6.48
 11 10 -5 29.87 8.21
 -11 10 -5 30.08 8.01
 11 10 -5 37.39 7.62
 11 11 -5 52.34 10.84
 -11 11 -5 19.91 7.66
 11 12 -5 32.88 9.41
 -11 12 -5 16.6 6.95
 11 13 -5 13.31 8.75
 -11 13 -5 15.21 8.16
 11 14 -5 14.55 10.07
 -11 14 -5 32.33 9.8
 11 15 -5 -12.29 8.93
 -11 15 -5 -0.36 8.19
 11 -13 6 89.92 13.3
 11 -12 6 5.99 7.38
 11 -11 6 118.63 14.52
 11 -10 6 77.69 12.12
 11 -9 6 79.18 12.33
 11 -8 6 68.96 11.74
 -11 -7 -6 149.11 15.12
 -11 -7 6 114.07 13.73
 11 -7 6 141.6 15.26
 -11 -6 -6 101.3 12.78
 -11 -6 6 121.45 13.51
 -11 -5 -6 157.77 15.17
 -11 -5 6 133.79 13.43
 -11 -4 -6 67.94 10.21
 -11 -4 6 57.84 9.09
 11 -4 -6 85.22 10.22
 -11 -4 -6 67.4 9.94
 -11 -3 -6 267.9 18.33
 -11 -3 6 283.48 18.48
 11 -3 -6 289.46 17.73
 -11 -3 -6 279.14 18.41
 -11 -2 -6 83.9 10.25
 -11 -2 6 47.31 8.42
 11 -2 -6 68.56 9.11
 -11 -2 -6 74.72 9.48
 -11 -1 6 120.87 12.15
 -11 -1 -6 150.3 13.58
 11 -1 -6 140.38 12.43
 -11 -1 -6 149.36 13.17
 -11 0 -6 276.47 18.14
 -11 0 6 242.59 17.27
 11 0 -6 252.82 16.13
 -11 0 -6 271.81 17.39
 -11 1 -6 146.74 13.67
 -11 1 6 122.36 12.59
 -11 1 -6 144.5 12.93
 11 1 -6 166.94 13.05
 -11 2 -6 56.56 8.83
 -11 2 6 59.92 8.82
 11 2 -6 75.36 9.3
 -11 2 -6 75.9 10.06
 -11 3 -6 274.15 18.8
 -11 3 6 251.49 18.1
 -11 3 -6 291.27 17.98
 11 3 -6 254.48 16.75
 11 4 -6 63.36 9.33
 -11 4 -6 79.4 10.34
 -11 4 -6 74.62 10.93
 -11 4 6 56.27 9.5
 11 5 -6 165.36 14.13
 -11 5 -6 154.44 13.67
 -11 5 -6 141.67 14.58
 -11 5 6 139.08 14.28
 11 6 -6 96.11 11.34
 -11 6 -6 107 12.22
 -11 6 6 112.79 13.4
 -11 6 -6 105.16 12.86
 11 7 -6 111.26 12.29
 -11 7 -6 107.21 12.44
 11 7 -6 136.53 12.76
 -11 7 -6 143.94 14.74
 -11 7 6 148.96 15.49
 11 8 -6 118.53 13.68
 -11 8 -6 76.09 11.12
 11 8 -6 82.82 10.16
 -11 8 6 88.68 13.18
 -11 8 -6 99.9 14.52
 11 9 -6 92.38 12.49
 -11 9 -6 73.77 11.01
 -11 9 6 56.44 10.83
 -11 9 -6 67.19 12.07
 11 10 -6 94.14 13.52
 -11 10 -6 73.41 11.78
 11 11 -6 121.03 15.15
 -11 11 -6 108.37 13.95
 11 12 -6 23.89 10.41
 -11 12 -6 28.74 9.23
 11 13 -6 68.69 12.74
 -11 13 -6 52.69 11.34
 11 -11 7 89.85 13.83
 11 -10 7 147.57 16.63
 11 -9 7 105.21 14.27
 11 -8 7 211.67 19.35
 11 -7 7 121.03 14.46
 11 -6 7 211.7 19.01
 -11 -5 -7 144.58 14.11
 -11 -5 7 135.52 13.56
 -11 -4 7 178.75 14.86
 -11 -4 -7 189 15.77
 11 -4 -7 191.99 16.22
 -11 -4 -7 202.29 17.38
 -11 -3 -7 183.84 14.79
 -11 -3 7 146.63 13.49
 11 -3 -7 145.3 14.03
 -11 -3 -7 167.61 15.57
 -11 -2 -7 238.54 17.04
 -11 -2 7 225.87 16.11
 11 -2 -7 206.75 17.02
 -11 -2 -7 220.96 17.46
 -11 -1 7 164.24 13.68
 -11 -1 -7 191.2 14.71
 11 -1 -7 180.22 15.81
 -11 -1 -7 187.96 16.05
 -11 0 -7 436.21 22.37
 -11 0 7 400.15 21.36
 11 0 -7 416.44 23.1
 -11 0 -7 406.99 23.59
 -11 1 7 162.13 13.82
 -11 1 -7 189.19 15.23
 11 1 -7 183.84 15.4
 -11 1 -7 189.15 15.88
 -11 2 -7 209.41 15.98
 -11 2 7 214.49 16.19
 11 2 -7 252.73 17.71
 -11 2 -7 227.34 17.5
 -11 3 -7 162.37 14.56
 -11 3 7 146.59 13.37
 11 3 -7 158.92 14.76
 -11 3 -7 164.01 15.54
 -11 4 7 150.76 14.14
 -11 4 -7 210.37 16.64
 11 4 -7 169.26 15.78
 -11 4 -7 196.84 16.78
 -11 5 -7 122.13 13.89
 -11 5 7 91.11 11.83
 11 5 -7 117.32 13.24
 -11 5 -7 131.41 14.27
 -11 6 -7 212.16 17.69
 -11 6 7 215.1 17.57
 -11 6 -7 215.34 18.14
 11 6 -7 219.65 18.27
 11 7 -7 144.08 15.66
 -11 7 -7 154.01 15.55
 -11 7 7 143.92 16.02
 11 8 -7 230.12 19.75
 -11 8 -7 253.52 20.46
 11 9 -7 137.55 16.72
 -11 9 -7 111.42 14.37
 11 10 -7 108.8 15.11
 -11 10 -7 134.39 15.53
 11 11 -7 76.52 13.24
 -11 11 -7 75.93 13.44
 11 12 -7 54.72 12.17
 -11 12 -7 77.14 14.06
 11 -8 8 1.97 7.62
 11 -7 8 2.15 7.54
 11 -6 8 0.84 7.02
 11 -5 8 14.37 8.81
 11 -5 -8 10.01 7.57
 -11 -5 -8 0.26 7.84
 11 -4 -8 16.71 8.08
 -11 -4 -8 8.33 8.74
 11 -3 -8 0.59 7.11
 -11 -3 -8 -0.42 6.8
 11 -2 -8 0.15 6.97
 -11 -2 -8 -8.69 7.95
 11 -1 -8 6.84 6.44
 -11 -1 -8 -6.83 6.73
 11 0 -8 7.48 6.82
 -11 0 -8 11.23 7.31
 11 1 -8 8.86 6.79
 -11 1 -8 -4.75 6.66
 11 2 -8 10.73 8.8
 -11 2 -8 -15.31 7.89
 11 3 -8 -9.31 8.21
 -11 3 -8 4.61 7.42
 11 4 -8 9.25 8.12
 -11 4 -8 10.66 8.13
 11 5 -8 3.43 7.46
 -11 5 -8 1.94 6.85
 11 6 -8 5.13 7.19
 -11 6 -8 10.59 7.37
 11 7 -8 3.28 8.24
 -11 7 -8 4.12 7.43
 11 8 -8 16.58 9.63
 -11 8 -8 -17.21 9.23
 11 9 -8 -10.47 8.09
 -11 9 -8 -2.71 7.57
 11 10 -8 1.35 7.97
 -11 10 -8 1.85 8.51
 11 -5 -9 57.37 12.72
 -11 -5 -9 38.99 10.71
 11 -4 -9 43.62 10.71
 -11 -4 -9 60.58 12.71
 11 -3 -9 75.06 13.08
 -11 -3 -9 77.51 13.19
 11 -2 -9 56.21 10.83
 -11 -2 -9 62.87 11.71
 11 -1 -9 50.8 10.77
 -11 -1 -9 69.64 13.22
 11 0 -9 99.53 14.52
 -11 0 -9 101.12 14.17
 -11 1 -9 54.17 10.97
 11 1 -9 80.63 12.43
 11 2 -9 70.85 12.44
 -11 2 -9 102.81 15.82
 11 3 -9 72.02 12.82
 -11 3 -9 74.41 12.7
 11 4 -9 60.72 12.26
 -11 4 -9 36.95 10.04
 11 5 -9 41.62 10.99
 -11 5 -9 48.36 11.64
 11 6 -9 62.01 12.45
 -11 6 -9 68.27 11.97
 11 7 -9 70.14 14.03
 -11 7 -9 71.48 12.9
 -12 -14 0 536.27 32.01
 -12 -13 0 -0.1 6.63
 -12 -12 0 377.79 25.14
 -12 -11 0 31.85 11.25
 -12 -11 0 8.7 7.02
 -12 -10 0 1109.13 45.75
 -12 -10 0 1049.58 40.96
 -12 -9 0 17.67 9.37
 -12 -9 0 6.56 6.06
 -12 -8 0 644.13 33.02
 12 -8 0 642.34 17.03
 -12 -8 0 681.3 29.44
 -12 -7 0 0.89 6.2
 12 -7 0 12.23 2.76
 -12 -6 0 1392.79 48.54
 -12 -6 0 1380.6 41.52
 -12 -5 0 10.4 6.54
 -12 -5 0 10.14 4.83
 -12 -4 0 1478.17 49.89
 -12 -4 0 1456.44 39.71
 -12 -3 0 13.21 6.4
 -12 -3 0 9.12 3.52
 -12 -2 0 915.56 37.81
 -12 -2 0 961.34 27.65
 -12 -1 0 7.38 5.7
 12 -1 0 18.42 5.82
 -12 -1 0 14.36 3.53
 -12 0 0 2486.18 67.66
 12 0 0 2494.46 60.7
 -12 1 0 5.05 5.99
 12 1 0 18.65 6.33
 -12 2 0 883.91 36.9
 12 2 0 921.97 32.61
 -12 3 0 21.64 7.88
 12 3 0 15.77 5.3
 12 4 0 1411.1 26.73
 -12 4 0 1533.47 27.59
 -12 4 0 1404.29 50.39
 12 4 0 1534.05 44.81
 12 4 0 1453 26.8
 -12 4 0 1534.93 27.79
 -12 5 0 9.18 2.21
 12 5 0 11.71 2.44
 -12 5 0 -1.18 6.59
 12 5 0 14.91 6.07
 12 5 0 9.69 2.59
 -12 5 0 15.81 2.7
 12 6 0 1285.46 30.64
 -12 6 0 1293.19 30.39
 -12 6 0 1356.73 31.41
 12 6 0 1306.85 30.45
 12 7 0 14.24 3.61
 -12 7 0 16.79 4.06
 -12 7 0 18.44 4.39
 12 7 0 19.22 3.77
 12 8 0 697.01 23.34
 -12 -14 1 7.38 9.05
 -12 -14 -1 2.86 7.6
 -12 -13 1 46.33 10.77
 -12 -13 -1 45.61 10.82
 -12 -12 1 13.93 7.37
 -12 -12 -1 13.92 7.22
 -12 -11 -1 101.86 15.57
 -12 -11 1 83.69 14.25
 -12 -11 1 67.01 11.6
 -12 -11 -1 67.89 10.74
 -12 -10 -1 60.07 12.48
 -12 -10 1 37.84 11.65
 -12 -10 1 45.21 9.05
 -12 -10 -1 27.8 7.66
 -12 -9 -1 91.75 13.52
 -12 -9 1 93.18 13.16
 12 -9 1 104.79 7.67
 -12 -9 1 101.18 12.18
 -12 -9 -1 101.37 11.92
 -12 -8 -1 21.23 8.84
 -12 -8 1 17.58 7.22
 12 -8 1 17.56 3.72
 -12 -8 1 30.35 7.13
 -12 -8 -1 15.82 6.13
 -12 -7 -1 98.53 14.29
 -12 -7 1 103.69 14.22
 12 -7 1 99.7 8.01
 -12 -7 1 114.18 11.97
 -12 -7 -1 114.32 11.37
 -12 -6 -1 -1.93 7.48
 -12 -6 1 1.63 5.78
 12 -6 -1 1.63 1.35
 -12 -6 1 -4.77 4.8
 -12 -6 -1 0.62 4.22
 -12 -5 -1 140.14 14.45
 -12 -5 1 133.19 13.9
 12 -5 1 164.49 12.94
 -12 -5 -1 154.27 12.07
 -12 -5 1 165.58 12.66
 -12 -4 -1 126.2 14.21
 -12 -4 1 110.49 13.1
 12 -4 1 118.25 10.73
 -12 -4 1 112.4 9.79
 -12 -4 -1 115.83 9.98
 -12 -3 -1 123.85 13.5
 -12 -3 1 116.64 13.76
 12 -3 1 123.62 11.08
 -12 -3 -1 115.43 9.36
 -12 -2 -1 4.95 5.91
 -12 -2 1 -1.41 6.89
 12 -2 1 2.21 4.18
 -12 -2 -1 5.7 3.4
 -12 -1 1 177.88 15.69
 -12 -1 -1 192.7 16.26
 12 -1 1 192.06 13.82
 -12 -1 -1 182.12 10.05
 -12 0 -1 2.02 5.51
 -12 0 1 9.7 5.63
 12 0 1 4.94 4.76
 -12 0 -1 -0.48 2.13
 -12 1 -1 177.58 15.97
 -12 1 1 190.3 16.28
 12 1 -1 172.64 13.29
 12 1 1 194.32 14.09
 -12 1 -1 180.5 8.2
 -12 2 -1 -6.94 6.49
 -12 2 1 1.08 6.29
 12 2 -1 -8.69 4.91
 12 2 1 2.47 4.41
 -12 3 -1 128.92 14.62
 -12 3 1 118.34 13.81
 12 3 1 112.98 11.39
 12 3 -1 107.55 10.44
 12 4 -1 123.45 5.37
 -12 4 -1 103.94 5.53
 -12 4 1 104.4 13.02
 -12 4 -1 121.55 14.64
 12 4 -1 151.86 13.11
 -12 4 1 127.15 5.83
 12 4 1 118.06 5.31
 12 5 -1 162.91 7.96
 -12 5 -1 151.42 8.06
 -12 5 1 126.46 15.08
 -12 5 -1 139 15.44
 12 5 -1 177.77 14.11
 -12 5 1 164.09 8.23
 12 5 1 161.98 7.75
 12 6 -1 -1.04 2.87
 -12 6 -1 6.39 2.6
 12 6 -1 5.76 5.1
 -12 6 1 2.32 2.39
 12 6 1 4.59 2.58
 12 7 -1 113.64 8.45
 -12 7 -1 114.99 8.33
 12 7 -1 91.56 10.21
 -12 7 1 101.46 8.09
 12 7 1 107.53 8.05
 12 8 -1 13.31 4.31
 -12 8 -1 18.85 4.66
 12 9 -1 84.08 8.74
 -12 9 -1 92.55 8.62
 12 10 -1 31.57 6.65
 -12 10 -1 28.51 5.94
 12 11 -1 79.27 10.19
 -12 11 -1 80.04 9.4
 -12 12 -1 12.7 5.75
 12 12 -1 -0.15 5.75
 12 13 -1 39.66 8.28
 -12 13 -1 35.07 7.91
 12 14 -1 -1.12 6.87
 -12 14 -1 0.33 6.21
 12 15 -1 39.18 9.61
 -12 15 -1 57.06 10.56
 -12 16 -1 14.64 8.4
 -12 -14 -2 167.3 18.98
 -12 -13 -2 3.32 7.04
 12 -12 2 240.83 15.56
 -12 -12 -2 267.06 21.88
 12 -11 2 6.61 4.89
 -12 -11 -2 4.49 5.99
 -12 -10 -2 170.1 18.27
 -12 -10 2 165.21 17.97
 12 -10 2 184.03 13.5
 12 -10 2 167.37 11.57
 -12 -10 -2 182.76 16.48
 -12 -9 2 11.77 8.6
 -12 -9 -2 -7.07 6.82
 12 -9 2 3.9 3.35
 12 -9 2 4.06 4.85
 -12 -9 -2 -0.25 5.86
 -12 -8 -2 416.22 26.41
 -12 -8 2 440.57 26.67
 12 -8 2 426.53 20.57
 12 -8 2 357.98 17.42
 -12 -8 -2 379.41 23.14
 -12 -7 -2 45.76 10.34
 -12 -7 2 41.96 10.08
 12 -7 2 31.33 5.93
 -12 -7 -2 59.76 9.41
 -12 -6 -2 292.35 21.31
 -12 -6 2 310.75 22.3
 12 -6 2 311.65 17.34
 -12 -6 -2 290.92 17.59
 -12 -5 -2 6.42 6.15
 -12 -5 2 17.96 7.36
 12 -5 2 12.42 4.84
 12 -5 -2 15.86 2.18
 -12 -5 -2 27.36 6.21
 -12 -4 -2 415.15 24.58
 -12 -4 2 453.35 25.56
 12 -4 2 407.89 20.21
 12 -4 -2 415.57 11.71
 12 -4 -2 414.11 11.96
 -12 -4 -2 401.11 18.93
 -12 -3 -2 13.22 7.11
 -12 -3 2 17.88 7.24
 12 -3 2 7.65 4.43
 12 -3 -2 14.91 2.89
 -12 -3 -2 16.13 4.79
 12 -3 -2 15.67 2.87
 -12 -2 -2 696.68 31.62
 -12 -2 2 665.74 31.04
 12 -2 -2 678.48 20.2
 12 -2 2 660.74 26.62
 -12 -2 -2 655.8 22.62
 12 -2 -2 640.23 18.86
 -12 -1 -2 1.7 6.06
 -12 -1 2 9.81 6.61
 12 -1 -2 13.3 3.23
 12 -1 2 14.69 5.93
 -12 -1 -2 17.68 4.16
 12 -1 -2 16.34 3.28
 -12 0 -2 294.01 20.25
 -12 0 2 294.65 20.11
 12 0 2 278.72 17.3
 12 0 -2 300.47 13.33
 -12 0 -2 293.6 12.45
 -12 1 -2 19.04 7.74
 -12 1 2 22.58 7.73
 12 1 2 6.91 4.9
 12 1 -2 18.05 4.16
 12 1 -2 12.69 3.72
 -12 1 -2 13.56 3.11
 -12 2 -2 609.88 30.79
 -12 2 2 642.73 31.38
 -12 2 2 703.2 14.98
 12 2 2 734 15.21
 12 2 -2 678.15 23.36
 -12 2 -2 637.63 16.92
 12 2 -2 650.76 14.53
 -12 2 -2 671.77 14.9
 -12 3 2 13.97 2.58
 12 3 -2 12.12 2.05
 -12 3 -2 18.78 2.81
 12 3 2 13.36 2.24
 -12 3 -2 16.71 6.78
 -12 3 2 7.62 5.47
 12 3 -2 18.96 5.92
 -12 3 -2 15.83 1.9
 -12 4 2 425.99 14.11
 12 4 -2 372.55 12.99
 12 4 2 398.23 12.94
 -12 4 -2 400.99 13.85
 12 4 -2 396.93 20.67
 -12 4 2 383.62 24.78
 -12 4 -2 384.06 24.92
 12 5 -2 20.46 3.54
 -12 5 -2 34.36 4.51
 -12 5 2 25.71 4.25
 12 5 2 23.14 3.6
 -12 5 -2 33.9 8.65
 -12 5 2 26.96 8.6
 12 5 -2 22.05 6.42
 12 6 -2 282.16 13.3
 -12 6 -2 335.26 14.25
 -12 6 2 291.82 22.36
 -12 6 -2 310.96 23.26
 12 6 -2 318.2 18.79
 -12 6 2 321.62 14.26
 12 6 2 316.96 13.41
 12 7 -2 53.27 6.65
 -12 7 -2 52.23 6.59
 12 7 -2 55.75 8.97
 12 8 -2 431.42 18.85
 -12 8 -2 419.95 18.33
 12 8 -2 421.49 22.23
 12 9 -2 -0.37 4.2
 -12 9 -2 8.17 4.64
 12 10 -2 176.61 13.51
 -12 10 -2 165.93 12.63
 12 11 -2 8.23 5.5
 -12 11 -2 5.02 5.2
 12 12 -2 241.31 17.88
 -12 12 -2 240.52 16.9
 12 13 -2 7.21 7.2
 -12 13 -2 5.7 5.96
 12 14 -2 140.97 15.17
 -12 14 -2 153.74 15.08
 12 15 -2 12.94 8.46
 -12 15 -2 -8.01 8.15
 -12 -14 -3 -1.7 8.29
 -12 -13 -3 415.4 28.54
 -12 -12 -3 -5.39 8.08
 12 -11 3 392.63 20.5
 -12 -11 -3 476.43 28.15
 -12 -10 -3 -5.49 8.85
 -12 -10 3 5.16 7.45
 12 -10 3 6.36 4.56
 12 -10 3 0.84 4.52
 -12 -10 -3 5.1 7.15
 -12 -9 3 516.13 29.8
 -12 -9 -3 505.84 30.1
 12 -9 3 454.27 21.37
 12 -9 3 486.31 22.01
 -12 -9 -3 505.59 27.82
 -12 -8 -3 -10.69 8.77
 -12 -8 3 12.07 8.03
 12 -8 3 4.48 4.65
 12 -8 3 3.8 4.61
 -12 -8 -3 20.97 7.23
 -12 -7 3 847.31 37.57
 -12 -7 -3 914.95 39.17
 12 -7 3 899.61 30.96
 -12 -7 -3 890.8 34.76
 -12 -6 -3 -6.44 7.94
 -12 -6 3 -7.39 7.91
 12 -6 3 -0.58 4.28
 -12 -6 -3 4.19 5.78
 -12 -5 -3 523.8 28.17
 -12 -5 3 541.43 28.18
 -12 -5 -3 534.31 24.36
 12 -5 3 550.64 23.64
 -12 -4 -3 6.01 7.09
 -12 -4 3 4.89 6.66
 12 -4 3 4.9 4.32
 12 -4 -3 -1.13 2.47
 -12 -4 -3 -0.11 4.02
 -12 -3 -3 1240.91 44.46
 -12 -3 3 1200.16 43.58
 -12 -3 -3 1175.18 36
 12 -3 -3 1274 27.17
 12 -3 3 1199.59 38.25
 12 -3 -3 1253.71 31.45
 -12 -2 -3 0.03 5.65
 -12 -2 3 -2.33 5.88
 12 -2 -3 -0.62 2.18
 -12 -2 -3 3.11 3.56
 12 -2 -3 -0.5 2.58
 -12 -1 -3 874.02 35.94
 -12 -1 3 852.13 35.18
 -12 -1 -3 816.62 26.2
 12 -1 -3 868.79 24.69
 12 -1 -3 858.2 26.01
 -12 0 -3 -5.59 7.4
 -12 0 3 -6.99 7.47
 12 0 3 11.6 2.54
 -12 0 3 7.64 2.21
 12 0 -3 8.62 2.4
 -12 0 -3 7.43 2.66
 12 0 -3 9.9 3.6
 -12 1 3 776.13 20.99
 12 1 3 869.33 21.32
 -12 1 -3 820.88 34.9
 -12 1 3 847.31 35.34
 12 1 -3 881.46 27.31
 12 1 -3 837.11 27.18
 12 1 -3 862.14 21.47
 -12 1 -3 825.07 21.86
 -12 2 -3 8.47 6.9
 -12 2 3 4.13 6.02
 -12 2 3 5.07 2.82
 12 2 3 3.43 2.33
 12 2 -3 2.51 2.53
 -12 2 -3 -1.93 2.9
 -12 3 -3 1213.74 44.52
 -12 3 3 1109.41 42.86
 -12 3 3 1274.21 30.71
 12 3 3 1223.36 29.25
 12 3 -3 1181.2 29.12
 -12 3 -3 1212.08 30.3
 -12 4 3 6.47 3.46
 12 4 3 6.34 3.07
 12 4 -3 0.38 2.94
 -12 4 -3 4.75 3.11
 -12 4 3 1.1 5.79
 -12 4 -3 -0.65 5.65
 12 4 -3 0.79 4.89
 -12 4 -3 4.83 1.73
 -12 5 3 541.65 19.86
 12 5 3 524.11 18.68
 12 5 -3 519.51 18.94
 -12 5 -3 547.72 19.62
 12 5 -3 516.69 24.1
 -12 5 3 466.86 28.06
 -12 5 -3 497.48 28.8
 12 6 -3 1.29 3.32
 -12 6 -3 1.53 3.41
 12 6 -3 8.08 5.92
 -12 6 3 -11.46 9.13
 -12 6 -3 -10.02 7.94
 12 7 -3 893.43 28.97
 -12 7 -3 906.36 29.03
 12 7 -3 931.3 34.02
 12 8 -3 -2.37 4.39
 -12 8 -3 0.04 3.93
 12 8 -3 6.78 5.14
 12 9 -3 514.19 23.23
 -12 9 -3 499.48 22.53
 12 9 -3 509.76 24.91
 12 10 -3 4.68 5.62
 -12 10 -3 3.42 5.46
 12 11 -3 440.9 23.28
 -12 11 -3 419.04 22.53
 12 12 -3 0.36 5.65
 -12 12 -3 1.34 5.89
 12 13 -3 387.97 24.15
 -12 13 -3 405.9 23.67
 12 14 -3 -7.23 7.54
 -12 14 -3 -9.32 8.03
 -12 15 -3 168.21 16.87
 -12 -13 -4 26.54 10.52
 -12 -12 -4 5.39 9.53
 12 -11 4 20.66 6.75
 -12 -11 -4 26.5 9.86
 12 -10 4 -1.49 5.2
 -12 -10 -4 -0.53 6.25
 -12 -9 -4 6.8 7
 -12 -9 4 6.78 8.24
 12 -9 4 -3.08 5.66
 -12 -9 -4 7.7 7.22
 -12 -8 4 -4.89 7.08
 -12 -8 -4 14.98 8.74
 12 -8 4 -4.75 5.39
 -12 -8 -4 4.75 6.32
 -12 -7 -4 50.09 10.95
 -12 -7 4 43.65 10.31
 -12 -7 -4 38.15 8.73
 -12 -6 -4 -2.24 6.87
 -12 -6 4 -11.89 8.01
 -12 -6 -4 1.62 5.51
 -12 -5 -4 2.11 6.16
 -12 -5 4 4.4 5.86
 -12 -4 -4 -17.33 7.87
 -12 -4 4 -9.4 6.92
 -12 -3 -4 54.95 9.95
 -12 -3 4 55.83 10.03
 12 -3 -4 61.13 7.03
 -12 -2 -4 -11.33 7.13
 -12 -2 4 6.12 6.53
 12 -2 -4 -0.3 3.34
 12 -1 4 21.08 4.09
 -12 -1 4 26.01 4.53
 -12 -1 -4 23.67 8.12
 -12 -1 4 24.23 7.36
 12 -1 -4 25.03 4.37
 12 -1 -4 20.89 4.32
 -12 -1 -4 19.77 4.62
 -12 0 -4 -3.14 5.69
 -12 0 4 5.14 2.89
 12 0 4 1.28 2.66
 12 0 -4 -1.99 3.14
 -12 0 -4 0.98 3.21
 -12 1 4 19.25 4.02
 12 1 4 19.29 3.89
 -12 1 -4 14.66 6.34
 -12 1 4 23.44 7.24
 12 1 -4 21.01 5.44
 -12 1 -4 27.5 5.14
 12 1 -4 20.12 3.94
 12 2 4 -2.17 2.71
 12 2 -4 0.96 3.01
 -12 2 -4 2.39 3.5
 -12 2 4 -1.35 3.02
 -12 2 -4 0.19 5.6
 -12 2 4 -0.37 5.47
 12 3 -4 49.38 6.35
 -12 3 -4 59.06 6.78
 -12 3 -4 58.67 10.53
 -12 3 4 43.61 9.06
 12 4 -4 -2.8 3.89
 -12 4 -4 0.93 3.44
 -12 4 4 -8.05 6.29
 -12 4 -4 6.98 6.28
 12 5 -4 3.05 3.53
 -12 5 -4 -6.99 4.88
 -12 5 4 -0.42 7.01
 -12 5 -4 2.45 6.66
 12 6 -4 -1.22 4.28
 -12 6 -4 3.89 5.34
 12 6 -4 -8.88 5.99
 -12 6 4 -11.77 8.75
 -12 6 -4 -2.09 6.46
 12 7 -4 46.51 7.17
 -12 7 -4 40.97 7.06
 12 7 -4 42.74 8.58
 -12 7 4 46.26 10.83
 -12 7 -4 40.21 10.02
 12 8 -4 7.94 5.44
 -12 8 -4 0.94 4.7
 12 8 -4 -9.37 6.02
 12 9 -4 1.77 5.69
 -12 9 -4 10.37 5.94
 12 9 -4 5.9 6.25
 12 10 -4 -6.82 5.92
 -12 10 -4 1.39 5.39
 12 11 -4 12.65 8.04
 -12 11 -4 5 5.89
 12 12 -4 -3.68 7.32
 -12 12 -4 -9.64 7.46
 12 13 -4 -6.73 6.82
 -12 13 -4 -1.02 6.36
 -12 14 -4 5.72 7.57
 12 -12 5 7.79 7.16
 -12 -12 -5 8.37 8.49
 12 -11 5 313.13 21.5
 -12 -11 -5 349.22 26.7
 12 -10 5 11.54 7.11
 -12 -10 -5 3.43 7.03
 -12 -9 -5 376.03 26.04
 12 -9 5 343.83 22.02
 -12 -8 5 5.16 6.94
 12 -8 5 -4.91 6.21
 -12 -7 -5 335.29 23.52
 -12 -7 5 286.33 21.4
 12 -7 5 284.93 19.61
 -12 -6 -5 1.98 6.7
 -12 -6 5 10.5 7.67
 -12 -5 -5 762.95 34.25
 -12 -5 5 699.1 32.79
 -12 -4 -5 5.54 6.79
 -12 -4 5 9.55 5.89
 -12 -3 -5 378.3 22.49
 -12 -3 5 350.74 21.85
 -12 -2 -5 -1.63 6.54
 -12 -2 5 -7.41 7.02
 12 -2 -5 5.55 3.77
 -12 -2 -5 2.06 4.27
 -12 -1 -5 696.21 31.03
 -12 -1 5 620.07 29.25
 12 -1 -5 658.88 24.29
 -12 -1 -5 658.09 25.4
 -12 0 -5 -10.99 6.53
 -12 0 5 -8.69 6.65
 12 0 -5 -0.23 4.52
 -12 0 -5 0.21 3.97
 -12 1 -5 653.96 30.4
 -12 1 5 631.1 29.76
 12 1 -5 681.29 24.66
 -12 1 -5 629.01 24.72
 -12 2 -5 -0.86 6.57
 -12 2 5 -8.37 6.99
 12 2 -5 8.5 4.47
 -12 2 -5 6.45 4.41
 -12 3 -5 365.69 22.98
 -12 3 5 390.16 23.82
 12 3 -5 358.39 17.95
 -12 3 -5 373.46 18.63
 -12 4 -5 -1.11 6.61
 -12 4 5 15.37 7.94
 12 4 -5 22.97 5.92
 -12 4 -5 20.37 5.86
 -12 5 -5 676.92 33.77
 -12 5 5 662.62 32.74
 -12 5 -5 746.72 28.34
 12 5 -5 666.62 26.61
 12 6 -5 -3.05 4.8
 -12 6 -5 1.04 4.78
 12 6 -5 -1.36 4.78
 -12 6 5 -16.73 8.45
 -12 6 -5 -3.22 7.04
 12 7 -5 279.18 17.32
 -12 7 -5 329.35 19.14
 12 7 -5 298.73 18.82
 -12 7 5 252.18 21.17
 -12 7 -5 294.31 23.16
 12 8 -5 1.57 5.09
 -12 8 -5 10.35 6
 12 8 -5 1.22 5.64
 -12 8 5 -14.69 9.66
 -12 8 -5 -3.21 8.39
 12 9 -5 403.07 22.84
 -12 9 -5 383.94 21.94
 12 9 -5 395.65 21.9
 12 10 -5 6.5 6.09
 -12 10 -5 -8.76 6.39
 12 11 -5 345.58 22.53
 -12 11 -5 310.77 21.11
 12 12 -5 -4.34 8.05
 -12 12 -5 7.66 7.25
 -12 13 -5 132.34 15.5
 12 -12 6 86.74 12.69
 12 -11 6 3.3 6.7
 -12 -11 -6 6.73 9.72
 12 -10 6 164.03 16.72
 12 -9 6 9.8 6.99
 12 -8 6 139.47 15.35
 -12 -7 -6 18.25 7.59
 -12 -7 6 4.95 7.41
 12 -7 6 -1.48 6.53
 -12 -6 6 185.86 17.1
 -12 -6 -6 237.54 19.26
 -12 -5 -6 5.57 7.58
 -12 -5 6 1.5 5.91
 -12 -4 -6 259.84 19.21
 -12 -4 6 216.75 17.37
 -12 -3 -6 0.28 6.56
 -12 -3 6 5.88 6.3
 -12 -3 -6 4.76 5.57
 12 -3 -6 12.42 5.44
 -12 -2 -6 185.99 15.75
 -12 -2 6 183.61 15.51
 -12 -2 -6 169.64 13.88
 12 -2 -6 206 14.57
 -12 -1 -6 0.07 6.39
 -12 -1 6 6.13 5.85
 12 -1 -6 9.01 4.9
 -12 -1 -6 18.1 5.89
 -12 0 -6 308.24 20.34
 -12 0 6 295 19.87
 12 0 -6 301.24 17.87
 -12 0 -6 313.42 18.56
 -12 1 -6 13.32 7.31
 -12 1 6 10.45 5.95
 12 1 -6 12.62 4.85
 -12 1 -6 13.43 5.78
 -12 2 -6 177.02 15.8
 -12 2 6 179.71 15.78
 12 2 -6 196.74 14.13
 -12 2 -6 203.54 15.06
 -12 3 -6 13.03 6.94
 -12 3 6 -5.72 6.48
 12 3 -6 9.28 5.62
 -12 3 -6 9.68 5.74
 -12 4 6 224.91 18.18
 -12 4 -6 196.62 17.5
 12 4 -6 243.25 16.55
 -12 4 -6 274.13 17.57
 12 5 -6 1.96 4.82
 -12 5 -6 0.23 5.55
 -12 5 -6 1.76 6.21
 -12 5 6 -6.47 6.48
 12 6 -6 200.2 15.9
 -12 6 -6 179.7 15.04
 -12 6 6 200.85 18.39
 -12 6 -6 206.92 18.71
 12 7 -6 -1.87 5.5
 -12 7 -6 9.88 6.19
 12 7 -6 5.81 5.59
 -12 7 6 4.86 6.67
 -12 7 -6 -2.49 7.62
 12 8 -6 140.63 14.15
 -12 8 -6 148.47 14.35
 12 8 -6 152.75 14.01
 -12 8 6 125.97 15.7
 -12 8 -6 115.51 15.62
 12 9 -6 5.36 6.68
 -12 9 -6 11.3 6.93
 -12 9 -6 3.64 8.97
 -12 9 6 7.05 8.01
 12 10 -6 156.34 16.36
 -12 10 -6 164.36 16.08
 -12 10 -6 119.05 17.53
 -12 10 6 136.17 17.36
 12 11 -6 11.36 8.4
 -12 11 -6 14.13 7.9
 -12 12 -6 112.03 14.71
 12 -11 7 30.25 9.59
 12 -10 7 13.36 7.82
 12 -9 7 36.33 9.87
 12 -8 7 -4.55 7.97
 12 -7 7 48.09 10.25
 -12 -6 7 -14.19 7.59
 12 -6 7 4.42 7.24
 -12 -5 7 41.91 8.83
 -12 -4 7 12.54 5.94
 12 -4 -7 17.05 7.04
 -12 -4 -7 -4.25 7.42
 -12 -3 -7 83.06 11.43
 -12 -3 7 94.39 11.64
 12 -3 -7 79.61 11.38
 -12 -3 -7 79.26 11.57
 -12 -2 -7 0.89 5.98
 -12 -2 7 5.94 5.91
 12 -2 -7 -10 6.93
 -12 -2 -7 7.16 6.49
 -12 -1 -7 68.75 10.21
 -12 -1 7 66.79 9.88
 12 -1 -7 65.66 10.1
 -12 -1 -7 60.93 10.38
 -12 0 -7 16.83 6.94
 -12 0 7 5.83 5.55
 12 0 -7 9.57 5.65
 -12 0 -7 15.27 6.69
 12 1 -7 48.91 8.28
 -12 1 -7 73.56 10.96
 -12 1 -7 58.26 10.09
 -12 1 7 74.46 10.31
 12 2 -7 10.07 6.54
 -12 2 -7 12.39 6.84
 -12 2 -7 -1.05 5.81
 -12 2 7 -2.78 6.7
 12 3 -7 90.92 12.1
 -12 3 -7 78.95 11.69
 -12 3 -7 62.02 10.59
 -12 3 7 84.87 11.3
 12 4 -7 15.46 6.51
 -12 4 -7 15.87 7.12
 -12 4 -7 14.39 7.33
 -12 4 7 3.3 6.31
 12 5 -7 43.73 9.65
 -12 5 -7 52.77 10.27
 -12 5 7 32.14 8.82
 12 6 -7 21.75 8.4
 -12 6 -7 3.87 7.07
 12 7 -7 68.8 11.48
 -12 7 -7 60.77 11.2
 12 8 -7 -4.13 6.69
 -12 8 -7 11.02 8.23
 12 9 -7 63.88 11.66
 -12 9 -7 42.48 10.42
 -12 10 -7 9.56 7.22
 12 -6 8 275.4 23.21
 12 -4 -8 311.42 22.63
 -12 -4 -8 290.22 22.18
 12 -3 -8 9.52 7.66
 -12 -3 -8 -1.32 7.73
 12 -2 -8 413.42 25.13
 -12 -2 -8 438.89 26.98
 12 -1 -8 -18.99 8.99
 -12 -1 -8 -13.2 8.92
 12 0 -8 344.11 22.62
 -12 0 -8 270.27 20.73
 -12 1 -8 1.63 7.29
 12 1 -8 0.9 6.76
 12 2 -8 387.59 24.65
 -12 2 -8 428.76 25.91
 12 3 -8 0.06 6.41
 -12 3 -8 8.13 6.84
 12 4 -8 307.28 21.86
 -12 4 -8 324.82 23.01
 12 5 -8 16.48 8.58
 -12 5 -8 11.03 8.1
 12 6 -8 285.9 21.98
 -12 6 -8 276.86 21.84
 -12 7 -8 12.93 8.54
 -12 -2 -9 6.29 7.76
 -12 -1 -9 11.86 8.52
 -12 0 -9 4.54 8.87
 -12 1 -9 15.53 8.9
 -12 2 -9 7.21 7.84
 -13 -14 0 -0.67 8.21
 -13 -13 0 1.16 7.11
 -13 -12 0 -6.66 7.84
 -13 -11 0 18.84 9.96
 -13 -11 0 -5.12 6.56
 -13 -10 0 24.71 10.26
 -13 -10 0 2.16 7.03
 -13 -9 0 -8.45 8.77
 -13 -9 0 -11.62 6.28
 -13 -8 0 -5.18 9.17
 -13 -8 0 -6.16 5.01
 -13 -7 0 3.38 7.71
 13 -7 0 -0.07 2.26
 -13 -7 0 -11.01 6.24
 -13 -6 0 -7.76 6.92
 -13 -6 0 -4.54 5.15
 -13 -5 0 -17.41 8.37
 -13 -5 0 -2.89 4.86
 -13 -4 0 5.9 7.97
 -13 -4 0 1.06 3.52
 -13 -3 0 -13.21 7.87
 -13 -3 0 1.02 3.28
 -13 -2 0 -3.31 6.93
 13 -2 0 0.82 5.01
 -13 -2 0 1.55 3.07
 13 -1 0 0.36 4.86
 -13 -1 0 -14.55 8.33
 13 0 0 7.11 5.31
 -13 0 0 -9.6 7.83
 13 1 0 0.59 4.31
 -13 1 0 4.66 6.05
 13 2 0 2.04 4.79
 -13 2 0 -3.37 6.92
 13 3 0 -4.35 4.52
 -13 3 0 -9.47 6.14
 13 4 0 8.5 5.97
 -13 4 0 10.8 8.28
 13 5 0 1.28 1.58
 -13 5 0 3.92 1.8
 13 5 0 1.24 1.64
 -13 5 0 -1.17 7.92
 -13 6 0 -0.82 7.66
 13 6 0 1.78 2.18
 -13 6 0 1.36 2.4
 13 7 0 1.3 2.81
 -13 7 0 -0.3 2.85
 -13 8 0 -2.22 3.05
 13 8 0 1.1 3.08
 13 9 0 -1.86 3.78
 -13 9 0 -6.1 4.14
 13 10 0 2.48 4.9
 -13 10 0 4.57 4.45
 -13 11 0 5.3 4.95
 13 11 0 1.04 4.86
 -13 12 0 -0.61 4.81
 -13 -14 -1 99.41 15.14
 -13 -14 1 87.46 15.6
 -13 -13 -1 152.25 17.56
 -13 -13 1 142.53 17.18
 -13 -12 1 175.21 17.78
 -13 -12 -1 184.15 18.23
 -13 -11 -1 247.79 23.5
 -13 -11 1 221.09 22.64
 -13 -11 1 205.84 18.84
 -13 -11 -1 229.63 19.27
 -13 -10 -1 216.11 20.83
 -13 -10 1 227.42 21.18
 -13 -10 -1 198.56 17.68
 -13 -10 1 223.7 18.45
 -13 -9 1 239.81 21.66
 -13 -9 -1 241.97 22.16
 -13 -9 -1 248.14 18.52
 -13 -9 1 242.31 18.6
 -13 -8 -1 154.67 17.5
 -13 -8 1 149.53 16.64
 13 -8 1 155.41 9.55
 -13 -8 1 140.7 13.55
 -13 -8 -1 127.5 13.29
 -13 -7 1 217.46 19.43
 -13 -7 -1 231.67 20.07
 13 -7 1 200.25 11.26
 -13 -7 -1 208.24 15.86
 -13 -7 1 200.86 15.71
 -13 -6 -1 235.48 20.12
 -13 -6 1 214.06 18.95
 13 -6 1 216.52 15.64
 13 -6 -1 219.81 7.43
 -13 -6 -1 222.07 15.59
 -13 -6 1 259.47 17.1
 -13 -5 -1 425.45 26.61
 -13 -5 1 421.49 26.21
 13 -5 1 464.39 22.51
 -13 -5 -1 424.34 20.39
 -13 -5 1 444.1 21.29
 -13 -4 -1 456.03 26.78
 -13 -4 1 465.77 27.04
 13 -4 1 410.77 21.42
 -13 -4 -1 427.69 19.55
 -13 -3 -1 319.74 22.16
 -13 -3 1 314.82 22.19
 13 -3 1 285.74 17.72
 -13 -3 -1 279.77 14.76
 -13 -2 -1 269.5 20.96
 -13 -2 1 260.85 20.46
 13 -2 1 280.31 17.49
 -13 -2 -1 293.97 14.36
 -13 -1 -1 348.01 22.82
 -13 -1 1 383.63 23.95
 13 -1 1 373.11 20.21
 -13 -1 -1 346.96 14.87
 -13 0 -1 199.35 18.43
 -13 0 1 249.05 19.6
 13 0 1 222.19 15.82
 -13 0 -1 225.2 10.63
 -13 1 -1 346.78 23.59
 -13 1 1 347.15 23.45
 13 1 -1 355.16 20.06
 13 1 1 364.11 20.31
 -13 1 -1 376.62 12.93
 13 2 -1 266.91 17.41
 13 2 1 288.83 18.3
 -13 2 -1 282.94 21.26
 -13 2 1 268.21 20.88
 13 3 -1 293.92 18.49
 13 3 1 297.92 18.96
 -13 3 -1 278.16 21.68
 -13 3 1 297.29 22.58
 13 4 -1 449.93 23.15
 -13 4 1 411.36 27.19
 -13 4 -1 465.22 28.25
 13 5 1 424.17 12.13
 13 5 -1 414.39 12.24
 -13 5 -1 433.66 12.98
 13 5 -1 442.07 22.86
 -13 5 1 394.96 27.13
 -13 5 -1 381.56 26.45
 13 6 -1 234.94 10.28
 -13 6 -1 235.3 10.55
 13 6 -1 241.99 17.42
 -13 6 1 221.98 21.43
 -13 6 -1 219.21 20.59
 13 7 -1 194.29 10.55
 -13 7 -1 212.29 10.78
 13 7 -1 203.22 16.26
 13 8 -1 151.24 10.36
 -13 8 -1 133.38 9.39
 13 9 -1 235.91 13.89
 -13 9 -1 259.6 14.24
 13 10 -1 198.67 13.85
 -13 10 -1 198.43 13.44
 13 11 -1 213.74 15.13
 -13 11 -1 219.84 14.88
 -13 12 -1 196.83 15.21
 -13 -13 -2 70.42 13.59
 -13 -12 -2 244.9 21.37
 -13 -11 -2 87 15.49
 -13 -11 2 69.17 13.78
 13 -11 2 67.63 9.06
 -13 -11 -2 52.87 10.01
 -13 -10 -2 121.83 16.85
 -13 -10 2 152.62 17.98
 13 -10 2 107.18 11.32
 -13 -10 -2 118.12 14.35
 -13 -9 -2 143 16.96
 -13 -9 2 112.33 16.01
 13 -9 2 133 10.31
 13 -9 2 127.72 12.09
 -13 -9 -2 134.49 14.54
 -13 -8 -2 196.62 19.28
 -13 -8 2 210.44 19.36
 13 -8 2 196.78 14.74
 13 -8 2 181.64 12.19
 -13 -8 -2 190.06 15.93
 -13 -7 -2 281.71 22.17
 -13 -7 2 274.82 21.85
 13 -7 2 279.33 17.41
 -13 -7 -2 282.92 18.6
 -13 -6 -2 165.71 17.28
 -13 -6 2 190.85 18.49
 13 -6 2 212.01 15.15
 -13 -6 -2 197.54 14.91
 -13 -5 -2 99.89 13.1
 -13 -5 2 79.88 12.12
 13 -5 2 92.45 10.44
 -13 -5 -2 99.87 10.26
 -13 -4 -2 385.99 24.82
 -13 -4 2 353.34 23.73
 13 -4 2 341.6 19.46
 -13 -4 -2 335.23 17.67
 -13 -3 -2 153.26 16.01
 -13 -3 2 161 16.49
 13 -3 2 138.47 13.03
 13 -3 -2 159.25 8.46
 13 -3 -2 156.88 7.56
 -13 -3 -2 142.73 11.06
 -13 -2 2 447.39 26.36
 -13 -2 -2 488.87 27.54
 13 -2 -2 507.85 17.64
 13 -2 2 474.53 23.2
 13 -2 -2 470.09 15.54
 -13 -2 -2 436.82 18.27
 -13 -1 -2 257.73 19.88
 -13 -1 2 258.3 19.9
 13 -1 2 253.92 17.07
 13 -1 -2 273.94 12.24
 -13 -1 -2 276.84 13.21
 -13 0 -2 90.91 12.35
 -13 0 2 78.31 11.61
 13 0 2 120.33 12.18
 13 0 -2 118.02 8.48
 -13 0 -2 107.66 7.59
 -13 1 -2 253.99 20.06
 -13 1 2 247.42 19.5
 13 1 -2 305.84 15.55
 13 1 2 269.73 17.88
 13 1 -2 284.25 14.01
 -13 1 -2 259.04 10.97
 -13 2 -2 492.89 27.97
 -13 2 2 495.75 28.2
 13 2 -2 426.78 22.53
 -13 2 -2 469.8 13.44
 13 3 2 145.33 5.07
 -13 3 2 162.97 5.6
 -13 3 -2 151.96 16.05
 -13 3 2 129.8 14.7
 13 3 -2 151.86 13.46
 13 3 -2 145 5.11
 -13 3 -2 148.01 5.56
 -13 4 2 357.76 24.69
 -13 4 -2 348.27 24.16
 13 4 -2 343.12 20.24
 13 4 -2 355.34 11.09
 -13 4 -2 362.75 11.87
 13 5 -2 81.8 6.07
 -13 5 -2 91.76 6.8
 13 5 -2 93.44 11.1
 -13 5 -2 86.36 13.08
 -13 5 2 96.41 13.59
 13 6 -2 209.51 10.53
 -13 6 -2 219.59 11.03
 13 6 -2 223.71 16.84
 -13 6 -2 204.04 20
 -13 6 2 194.77 19.5
 13 7 -2 261.34 13.17
 -13 7 -2 271.88 13.51
 13 7 -2 275.92 18.63
 -13 7 2 226.45 21.57
 -13 7 -2 246.91 22.46
 13 8 -2 222.73 12.9
 -13 8 -2 210.54 12.91
 13 8 -2 199.62 16.32
 -13 9 -2 139.61 11.06
 13 9 -2 122.9 10.46
 13 10 -2 111.91 10.76
 -13 10 -2 109.63 10.57
 13 11 -2 73.21 9.67
 -13 11 -2 65.69 8.91
 -13 12 -2 231.76 16.64
 -13 -13 -3 36.79 10.48
 -13 -12 -3 21.95 9.23
 -13 -11 -3 21.6 8.23
 -13 -10 -3 14.18 10.86
 -13 -10 3 18.95 10.91
 13 -10 3 0.93 4.53
 13 -10 3 30.55 7.1
 -13 -10 -3 9.23 7.83
 -13 -9 -3 113.59 16.49
 -13 -9 3 90.91 14.8
 13 -9 3 99.92 10.33
 13 -9 3 108.99 11.47
 -13 -9 -3 114.36 13.76
 -13 -8 -3 -10.35 10.15
 -13 -8 3 -8.28 8.28
 13 -8 3 8.09 5.75
 13 -8 3 5.6 5.12
 -13 -8 -3 2.22 5.86
 -13 -7 -3 195.5 18.88
 -13 -7 3 195.24 19.39
 13 -7 3 184.4 14.16
 -13 -7 -3 189.67 16.06
 -13 -6 -3 6.81 7.08
 -13 -6 3 12.2 7.95
 13 -6 3 2.3 4.77
 -13 -6 -3 7.99 5.6
 -13 -5 -3 35.79 8.36
 -13 -5 3 15.58 7.69
 13 -5 3 27.64 6.67
 -13 -5 -3 36.36 7
 -13 -4 -3 23.54 8.79
 -13 -4 3 18.45 7.72
 13 -4 3 12.91 5.43
 -13 -4 -3 21.24 5.74
 -13 -3 -3 94.64 13.4
 -13 -3 3 88.38 12.42
 13 -3 3 109.9 11.67
 -13 -3 -3 116.11 10.55
 -13 -2 -3 21.87 8.38
 -13 -2 3 13.23 5.93
 -13 -2 -3 22.48 5.31
 13 -2 -3 19.1 4.03
 -13 -1 -3 210.51 18.07
 -13 -1 3 181.5 16.73
 13 -1 -3 172.98 10.33
 -13 -1 -3 192.51 11.91
 13 -1 -3 191.89 11.28
 -13 0 -3 2.33 6.74
 -13 0 3 8.25 6.8
 -13 0 -3 2.39 3.29
 13 0 -3 -3.09 3.53
 -13 1 -3 190.9 17.52
 -13 1 3 175.53 17.1
 -13 1 -3 158.17 9.41
 13 1 -3 176.91 7.62
 -13 1 -3 184.68 8.06
 -13 2 -3 6.96 6.19
 -13 2 3 8.26 7.43
 -13 2 -3 14.4 3.08
 -13 2 -3 13.95 3.02
 13 2 -3 12.42 2.7
 -13 3 -3 113.98 14.47
 -13 3 3 126.16 15.51
 -13 3 -3 96.08 5.72
 13 3 -3 105.9 6.73
 -13 3 -3 108.23 7.31
 13 4 -3 23.26 3.98
 -13 4 -3 23.34 4.4
 13 4 -3 20.89 6.55
 -13 4 3 18.7 8.26
 -13 4 -3 15.32 7.82
 13 5 -3 34.14 4.98
 -13 5 -3 38.13 5.02
 13 5 -3 25.98 7.1
 -13 5 -3 35.86 9.46
 -13 5 3 40.39 10.06
 13 6 -3 7.48 3.76
 -13 6 -3 1.64 3.29
 13 6 -3 -0.05 4.83
 -13 6 3 12.08 8.55
 -13 6 -3 -3.35 8.45
 13 7 -3 193.12 12.23
 -13 7 -3 177.95 11.87
 13 7 -3 197.95 15.93
 -13 7 -3 153.29 17.78
 -13 7 3 189.61 19.71
 13 8 -3 0.54 3.92
 -13 8 -3 2.7 3.91
 13 8 -3 -2.5 5.98
 13 9 -3 98.47 10.09
 -13 9 -3 91.66 9.55
 13 9 -3 105.22 12.46
 13 10 -3 4.25 5.46
 -13 10 -3 10.65 5.61
 -13 11 -3 15.16 6.51
 -13 -12 -4 135.83 17
 -13 -11 -4 118.82 15.69
 -13 -10 -4 281.02 24.75
 -13 -10 4 260.8 23.25
 13 -10 4 221.36 16.66
 -13 -10 -4 260.51 22.77
 -13 -9 -4 220.01 20.65
 -13 -9 4 191.55 19.54
 13 -9 4 163.27 14.35
 -13 -9 -4 177.54 17.41
 -13 -8 -4 291.8 23.78
 -13 -8 4 321.28 23.89
 13 -8 4 274.87 18.47
 -13 -8 -4 332.57 22.73
 -13 -7 -4 231.33 20.3
 -13 -7 4 258.26 21.16
 -13 -7 -4 210.24 18.16
 -13 -6 -4 384.5 25.31
 -13 -6 4 331.08 23.91
 -13 -6 -4 351.19 21.73
 -13 -5 -4 211.6 18.62
 -13 -5 4 180.77 17.56
 -13 -5 -4 210.01 16.28
 -13 -4 -4 266.21 20.62
 -13 -4 4 245.9 19.87
 -13 -4 -4 261.93 17.18
 -13 -3 -4 171.94 16.51
 -13 -3 4 169.25 16.36
 -13 -2 -4 338.52 23.1
 -13 -2 4 347.55 22.96
 -13 -1 4 329.9 22.55
 -13 -1 -4 333.22 22.88
 -13 0 -4 561.8 29.77
 -13 0 4 534.48 28.5
 13 0 -4 544.95 18.9
 -13 0 -4 582.38 19.84
 -13 1 -4 319.44 22.2
 -13 1 4 337.73 22.73
 13 1 -4 333.88 14.17
 -13 1 -4 330.57 14.48
 -13 2 -4 356.98 23.77
 -13 2 4 310.94 21.97
 13 2 -4 356.35 14.81
 -13 2 -4 345.92 15.24
 -13 3 -4 164.16 16.48
 -13 3 4 154.9 16.16
 13 3 -4 161.58 10.17
 -13 3 -4 170 10.94
 -13 4 -4 241.93 20.02
 -13 4 4 267.04 21.15
 13 4 -4 255.52 13.18
 -13 4 -4 277.33 14.37
 -13 5 4 182.25 18.22
 -13 5 -4 202.33 19.64
 13 5 -4 214.07 16.34
 -13 5 -4 214.51 13.09
 13 5 -4 205.62 12.54
 13 6 -4 348.78 17.03
 -13 6 -4 353.86 17.54
 13 6 -4 335.71 20.68
 -13 6 4 304.53 24.3
 -13 6 -4 335.32 25.31
 13 7 -4 220.94 14.39
 -13 7 -4 213.66 14.07
 13 7 -4 200.99 16.05
 -13 7 4 199.86 20.63
 -13 7 -4 220.03 20.76
 13 8 -4 294.92 17.33
 -13 8 -4 345.2 18.81
 13 8 -4 337.99 21.02
 -13 8 4 254.91 22.99
 -13 8 -4 345.93 27.08
 13 9 -4 193.34 14.97
 -13 9 -4 191.45 14.5
 13 9 -4 216.8 17.1
 -13 10 -4 257.07 17.49
 13 -11 5 14.09 6.72
 -13 -11 -5 17.1 8.54
 13 -10 5 19.14 6.47
 -13 -10 -5 35.55 11.31
 -13 -9 -5 94.21 14.85
 -13 -9 5 112.97 16.09
 13 -9 5 69.4 10.85
 -13 -9 -5 90.71 14.77
 -13 -8 -5 8.25 7.81
 -13 -8 5 15.72 8.17
 13 -8 5 6.83 5.98
 -13 -8 -5 20.16 9.32
 -13 -7 -5 68.1 12.12
 -13 -7 5 63.68 11.74
 13 -7 5 81.52 11.5
 -13 -7 -5 73.57 12.76
 -13 -6 -5 10.03 6.78
 -13 -6 5 17.73 8.2
 -13 -5 -5 67.42 12.08
 -13 -5 5 63.13 11.51
 -13 -4 -5 45.14 9.92
 -13 -4 5 54.79 10.49
 -13 -3 -5 15.43 7.45
 -13 -3 5 6.35 6.11
 -13 -2 -5 9.92 6.8
 -13 -2 5 21.59 8.28
 13 -2 -5 22.36 4.8
 -13 -2 -5 14.58 5.57
 -13 -1 -5 139.42 14.88
 -13 -1 5 132.77 14.46
 13 -1 -5 128.56 10.12
 -13 -1 -5 143.56 11.11
 -13 0 -5 5.96 6.26
 -13 0 5 18.73 7.74
 13 0 -5 17.05 5.35
 -13 0 -5 19.16 5.15
 -13 1 -5 151.65 15.53
 -13 1 5 125.57 14.35
 13 1 -5 138.41 10.55
 -13 1 -5 157.87 11.99
 13 2 -5 19.03 5.44
 -13 2 -5 19.15 5.7
 -13 2 -5 31.38 9.41
 -13 2 5 27.43 7.89
 13 3 -5 35.06 6.21
 -13 3 -5 40.77 7.36
 -13 3 -5 43.3 9.61
 -13 3 5 9.75 6.75
 13 4 -5 47.74 7.23
 -13 4 -5 60.79 8.15
 -13 4 -5 68.88 11.77
 -13 4 5 63.8 11.89
 13 5 -5 59.97 8.3
 -13 5 -5 61.45 8.72
 -13 5 -5 71.47 12.48
 -13 5 5 67.46 11.54
 13 6 -5 16.1 5.96
 -13 6 -5 18.8 6.29
 13 6 -5 19.67 7.47
 -13 6 5 34.98 10.55
 -13 6 -5 38.53 10.5
 13 7 -5 58.7 8.57
 -13 7 -5 61.44 9.08
 13 7 -5 72.52 10.3
 -13 7 5 57.18 12
 -13 7 -5 60.42 12.95
 13 8 -5 2.13 5.45
 -13 8 -5 11.27 6.12
 13 8 -5 5.77 6.11
 -13 8 5 4.94 8.7
 -13 8 -5 0.44 8.01
 -13 9 -5 85.13 10.98
 -13 9 5 66.52 14.02
 -13 9 -5 103.58 15.78
 13 9 -5 84.06 11.3
 -13 10 5 -10.27 9.94
 -13 10 -5 18.37 11.25
 13 -11 6 5.92 6.97
 13 -10 6 83.3 12.39
 -13 -10 -6 130.82 18.17
 13 -9 6 53.55 11.43
 -13 -9 -6 47.88 11.05
 -13 -8 -6 45.82 11.19
 -13 -8 6 53.1 11.48
 13 -8 6 35.75 8.91
 -13 -7 -6 97.71 14.2
 -13 -7 6 83.85 12.51
 13 -7 6 47.86 9.94
 -13 -6 -6 95.04 13.02
 -13 -6 6 91.43 12.93
 -13 -5 -6 43.35 10.27
 -13 -5 6 45 9.06
 -13 -4 -6 188.76 17.54
 -13 -4 6 180.75 17.1
 -13 -3 -6 24.19 7.67
 -13 -3 6 39.53 9.52
 -13 -2 -6 92.73 11.99
 -13 -2 6 106.29 13.34
 13 -2 -6 95.45 10.27
 -13 -2 -6 91.44 10.65
 -13 -1 -6 88.29 12.58
 -13 -1 6 85.61 12.75
 13 -1 -6 103.2 10.3
 -13 -1 -6 81.52 9.79
 -13 0 -6 67.38 11.36
 -13 0 6 72.44 10.96
 13 0 -6 99.65 10.28
 -13 0 -6 99.77 10.84
 -13 1 -6 93.72 12.32
 -13 1 6 87.05 12.22
 13 1 -6 98 10.13
 -13 1 -6 98.02 10.69
 -13 2 -6 79.47 12
 -13 2 6 65.58 10.68
 13 2 -6 90.65 10.15
 -13 2 -6 99.4 11.37
 -13 3 6 39.88 8.94
 -13 3 -6 27.97 8.37
 13 3 -6 35.55 7.28
 -13 3 -6 34.52 7.33
 -13 4 -6 176.22 16.99
 -13 4 6 197.18 18.43
 -13 4 -6 164.09 14.04
 13 4 -6 188.36 14.53
 13 5 -6 28.87 7.43
 -13 5 -6 44.48 8.45
 -13 5 6 39.83 10.91
 -13 5 -6 27.46 9.67
 -13 6 -6 95.3 11.84
 -13 6 -6 98.4 14.07
 -13 6 6 79.36 12.2
 -13 7 -6 68.98 12.24
 -13 7 6 74.48 13.21
 13 7 -6 76.26 10.99
 -13 8 6 52.37 12.02
 -13 8 -6 32.18 11.23
 13 8 -6 44.18 9.25
 -13 9 -6 54.7 12.54
 -13 9 6 39.83 11.65
 -13 10 -6 101.01 15.84
 -13 10 6 95.45 14.66
 -13 11 6 16.02 9.43
 -13 11 -6 -14.79 11.41
 -13 12 -6 46.69 13.98
 -13 12 6 23.61 10.66
 13 -10 7 72.63 13.19
 13 -9 7 132.76 16.05
 13 -8 7 87.94 13.87
 13 -7 7 190.92 19.19
 13 -6 7 121.59 15.98
 -13 -4 7 182.48 16.49
 -13 -3 7 279.14 20.17
 -13 -2 7 184.07 16.5
 -13 -2 -7 194.66 16.69
 -13 -1 7 173.07 16.05
 -13 -1 -7 192.64 15.69
 -13 0 7 100.41 12.62
 -13 0 -7 115.08 12.58
 -13 1 7 183.18 16.31
 -13 1 -7 183.18 15.75
 -13 2 7 178.77 16.03
 -13 2 -7 184.8 16
 -13 3 7 250.02 19.29
 -14 -13 0 458.27 29.89
 -14 -12 0 10.15 7.93
 -14 -11 0 543.34 34.79
 -14 -11 0 532.34 30.26
 -14 -10 0 4.74 10.23
 -14 -10 0 -0.33 7.11
 -14 -9 0 469.52 31.72
 -14 -9 0 493.34 27.02
 -14 -8 0 14.17 8.01
 -14 -8 0 7.42 7.14
 -14 -7 0 355.96 26.45
 -14 -7 0 349.84 20.72
 -14 -6 0 0.77 7.57
 -14 -6 0 7.59 5.08
 -14 -5 0 999.12 43.51
 -14 -5 0 1001.41 34.14
 -14 -4 0 10.87 8.72
 -14 -4 0 13.41 5.08
 -14 -3 0 1243.42 48.16
 14 -3 0 1186.38 40.74
 -14 -3 0 1263.98 36.16
 -14 -2 0 1.38 7.8
 14 -2 0 18.51 6.32
 -14 -2 0 15.49 4.48
 -14 -1 0 581.27 31.99
 14 -1 0 607.21 27.54
 -14 0 0 0.23 8.69
 14 0 0 -2.06 6.51
 -14 1 0 638.25 33.33
 14 1 0 648.25 28.99
 -14 2 0 4.62 7.19
 14 2 0 9.57 6.19
 -14 3 0 1210.75 48.81
 14 3 0 1275.2 42.78
 -14 4 0 27.01 9.68
 14 4 0 20.38 7.87
 -14 5 0 1048.51 46.59
 14 5 0 1072.29 39.5
 -14 6 0 -1.05 8.14
 -14 7 0 367.94 28.2
 -14 -13 -1 31.44 10.12
 -14 -13 1 49.51 12.6
 -14 -12 -1 56.67 12.39
 -14 -12 1 47.82 11.42
 -14 -11 -1 17.3 11
 -14 -11 1 4.27 9.68
 -14 -11 -1 13.01 7.14
 -14 -11 1 17.78 7.26
 -14 -10 -1 67.52 14.32
 -14 -10 1 62.82 13.06
 -14 -10 1 42.93 9.64
 -14 -10 -1 54.49 10.58
 -14 -9 -1 -0.16 8.32
 -14 -9 1 5.68 7.91
 14 -9 1 -8.94 6.32
 -14 -9 1 -0.6 5.82
 -14 -9 -1 -8.21 7.09
 -14 -8 -1 32.35 10.45
 -14 -8 1 41.88 10.97
 14 -8 1 27.83 6.29
 -14 -8 1 53.89 9.91
 -14 -8 -1 55.16 9.84
 -14 -7 -1 65.71 12.17
 -14 -7 1 46.78 10.52
 14 -7 1 41.26 8.55
 14 -7 1 48.08 5.94
 -14 -7 1 47.86 8.71
 -14 -7 -1 58.68 9.43
 -14 -6 -1 32.47 8.71
 -14 -6 1 59.37 11.42
 14 -6 1 58.86 9.13
 -14 -6 1 65.68 9.19
 -14 -6 -1 76.49 10.17
 -14 -5 -1 -10.87 8.41
 -14 -5 1 -6.1 6.49
 14 -5 1 -10.37 6.24
 -14 -5 -1 1.5 4.24
 -14 -4 -1 123.63 15.8
 -14 -4 1 123.61 15.74
 14 -4 1 124.38 12.76
 -14 -4 -1 115.94 10.41
 -14 -3 -1 150.17 16.66
 -14 -3 1 120.81 15.36
 14 -3 1 131.53 12.67
 -14 -3 -1 136.99 10.68
 -14 -2 -1 113.9 14.73
 -14 -2 1 83.37 12.67
 14 -2 1 101.78 11.53
 -14 -2 -1 90.97 8.33
 -14 -1 -1 0.26 7.28
 -14 -1 1 5.61 7.44
 14 -1 1 -0.73 5.03
 -14 -1 -1 4.91 2.94
 -14 0 -1 35.57 8.81
 -14 0 1 37.26 8.77
 14 0 1 47.6 8.47
 14 0 -1 35.81 7.57
 -14 0 -1 55.78 5.62
 -14 1 -1 -6.81 7.74
 -14 1 1 7.89 6.8
 14 1 -1 8.34 6.05
 14 1 1 -1.79 6.16
 -14 2 -1 91.5 13.78
 -14 2 1 100.82 14.09
 14 2 1 90.03 11.41
 14 2 -1 84.91 10.68
 -14 3 -1 133.44 15.99
 -14 3 1 124.59 15.43
 14 3 -1 140.45 13.69
 14 3 1 139.65 13.94
 -14 4 -1 156.17 17.88
 -14 4 1 94.52 14.6
 14 4 -1 119.47 12.76
 -14 5 1 -4.91 9.35
 -14 5 -1 -3.59 8.3
 14 5 -1 -4.21 6.12
 -14 6 1 51.26 11.4
 -14 6 -1 57.22 12.39
 14 6 -1 79.82 11.05
 -14 7 1 43.52 10.9
 -14 7 -1 38.67 10.79
 14 7 -1 53.07 9.77
 -14 8 1 24.97 11.48
 -14 8 -1 26.26 11.47
 -14 -13 -2 144.64 18.08
 -14 -12 -2 -1.65 7.23
 -14 -11 2 291.35 25.89
 -14 -11 -2 288.07 25.81
 14 -11 2 291.04 18.87
 -14 -11 -2 286.59 22.78
 -14 -10 -2 31.28 11.19
 -14 -10 2 34.91 12.09
 14 -10 2 13.93 6.04
 -14 -10 -2 32.23 9.76
 -14 -9 -2 255.63 23.79
 -14 -9 2 249.38 23.79
 14 -9 2 241.28 16.87
 -14 -9 -2 259.78 20.15
 -14 -8 -2 13.36 9.94
 -14 -8 2 14 8.01
 14 -8 2 8.86 5.57
 14 -8 2 19.44 5.68
 -14 -8 -2 23.99 8.58
 -14 -7 -2 392.73 27.2
 -14 -7 2 353.41 26.14
 14 -7 2 376.64 21.37
 -14 -7 -2 403.23 22.88
 -14 -6 -2 15.89 7.97
 -14 -6 2 18.19 8.1
 14 -6 2 27.32 7.48
 -14 -6 -2 35.83 7.91
 -14 -5 -2 410.23 26.82
 -14 -5 2 435.28 27.28
 14 -5 2 395.42 21.86
 -14 -5 -2 413.71 21.17
 -14 -4 -2 19.54 8.42
 -14 -4 2 1 7.68
 14 -4 2 28.35 7.94
 -14 -4 -2 10.2 4.59
 -14 -3 -2 501.78 29.27
 -14 -3 2 456.6 28.05
 14 -3 2 454.75 23.82
 -14 -3 -2 466.83 20.49
 -14 -2 -2 13.67 8.04
 -14 -2 2 -3.57 8.61
 14 -2 2 -9.06 5.58
 -14 -2 -2 7.5 3.95
 -14 -1 -2 488.39 28.71
 -14 -1 2 514.66 29.23
 14 -1 2 460.74 24.26
 -14 -1 -2 465.23 18.19
 -14 0 -2 87.83 13.12
 -14 0 2 86.3 13.29
 14 0 2 97.31 11.83
 14 0 -2 95.91 7.76
 -14 0 -2 86.35 7.21
 -14 1 -2 506.43 29.98
 -14 1 2 466.19 28.87
 14 1 2 515.08 25.69
 -14 1 -2 491.2 15.91
 -14 2 -2 -1.71 7.56
 -14 2 2 3.34 7.31
 14 2 -2 -4.95 5.88
 -14 2 -2 2.78 2.09
 -14 3 -2 457.8 29.16
 -14 3 2 452.08 29.35
 14 3 -2 469.51 24.61
 -14 4 2 -7.19 8.16
 -14 4 -2 2.93 7.17
 14 4 -2 15.54 6.74
 -14 5 2 352.93 26.49
 -14 5 -2 394.68 27.77
 14 5 -2 415.44 23.01
 -14 6 -2 13.81 7.93
 -14 6 2 27.08 9.32
 14 6 -2 25.08 7.52
 -14 7 -2 374.67 28.15
 -14 7 2 376.79 28.22
 14 7 -2 368.69 22.45
 -14 8 2 -5.51 10.09
 -14 8 -2 3.37 8.91
 14 8 -2 6.72 6.61
 -14 -12 -3 208.33 20.81
 -14 -11 3 20.5 11.92
 -14 -11 -3 1.23 7.22
 -14 -10 -3 304.71 25.55
 -14 -10 3 288.55 24.78
 14 -10 3 256.66 17.38
 -14 -10 -3 283.18 21.96
 -14 -9 -3 0.64 9.23
 -14 -9 3 -6.71 9.63
 14 -9 3 3.01 4.35
 14 -9 3 4.75 5.51
 -14 -9 -3 -4.69 6.63
 -14 -8 -3 523 31.67
 -14 -8 3 514.92 31.8
 14 -8 3 467.72 22.51
 14 -8 3 531.8 25.26
 -14 -8 -3 523.52 28.1
 -14 -7 -3 -8.96 10.4
 -14 -7 3 4.82 7.83
 14 -7 3 0.02 5.25
 -14 -7 -3 -2.31 5.73
 -14 -6 -3 549.76 31.98
 -14 -6 3 537.56 30.89
 14 -6 3 541.86 25.86
 -14 -6 -3 547.19 26.53
 -14 -5 -3 -3.82 8.25
 -14 -5 3 -4 8.1
 14 -5 3 6.09 5.71
 -14 -5 -3 20.16 6.64
 -14 -4 -3 336.49 24.4
 -14 -4 3 298.25 22.88
 14 -4 3 320.45 19.93
 -14 -4 -3 305.94 17.94
 -14 -3 -3 7.84 7.06
 -14 -3 3 -2.66 6.77
 14 -3 3 3.17 5.37
 -14 -3 -3 5.74 5.04
 -14 -2 -3 567.35 30.98
 -14 -2 3 577.24 31.17
 -14 -2 -3 536.52 22.13
 -14 -1 -3 -4.88 8.02
 -14 -1 3 -4.37 7.6
 -14 -1 -3 15.91 4.8
 -14 0 -3 775.75 37.46
 -14 0 3 719.34 36.29
 -14 0 -3 755.78 24.03
 -14 1 3 -1.81 7.77
 -14 1 -3 6.61 2.82
 -14 2 -3 567.49 31.51
 -14 2 3 524.2 30.18
 -14 2 -3 521.58 16.13
 -14 3 -3 -12.02 8.92
 -14 3 3 3.69 7.5
 14 3 -3 -8.86 6.81
 -14 4 -3 294.7 23.51
 -14 4 3 296.21 23.74
 14 4 -3 282.75 19.36
 -14 5 3 11.89 9.14
 -14 5 -3 9.73 8.87
 14 5 -3 13.16 6.77
 -14 6 3 457.03 30.66
 -14 6 -3 503.16 32.64
 14 6 -3 508.08 26.33
 -14 7 -3 6.99 8.85
 14 7 -3 5.75 6.32
 -14 8 3 423.32 31.1
 -14 8 -3 479.12 33
 14 8 -3 489.44 26.04
 -14 9 -3 6.97 9.7
 -14 9 3 -18.85 12.62
 14 9 -3 1.39 6.41
 -14 -11 -4 -2.1 9.07
 -14 -10 -4 -0.01 9.35
 -14 -10 -4 14.76 7.47
 -14 -9 -4 -4.85 8.09
 -14 -9 4 0.93 8.71
 14 -9 4 -6.3 5.8
 -14 -9 -4 -2.99 6.82
 -14 -8 -4 2.73 8.49
 -14 -8 4 9.17 8.89
 14 -8 4 15.67 6.71
 -14 -8 -4 6.63 7.36
 -14 -7 -4 0.18 7.52
 -14 -7 4 10.01 8.39
 -14 -7 -4 -0.32 6.19
 -14 -6 -4 -8.2 9.43
 -14 -6 4 0.91 7.25
 -14 -6 -4 -6.38 6.05
 -14 -5 -4 5.92 6.88
 -14 -5 4 -3.99 7.77
 -14 -5 -4 7.54 6.4
 -14 -4 -4 1.75 7.31
 -14 -4 4 7.42 7.4
 -14 -4 -4 7.66 5.68
 -14 -3 -4 4.57 7.36
 -14 -3 4 0.09 6.94
 -14 -3 -4 4.55 4.43
 -14 -2 -4 13.67 7.85
 -14 -2 4 17.77 8.86
 -14 -2 -4 19.6 5.76
 -14 -1 -4 -1.37 7.43
 -14 -1 4 4.4 6.44
 -14 -1 -4 1.48 4.01
 -14 0 -4 44.43 10.28
 -14 0 4 36.18 9.51
 -14 0 -4 37.17 5.93
 -14 1 -4 -0.28 6.54
 -14 1 -4 2.22 3.11
 -14 2 4 12.32 7.21
 -14 2 -4 18.13 8.37
 -14 3 -4 6.04 6.68
 -14 3 4 -10.55 9.2
 -14 4 -4 -25.24 10.19
 -14 4 4 -10.73 9.11
 -14 5 4 -8.17 8.08
 -14 5 -4 1.37 7.85
 14 5 -4 -9.43 6.94
 -14 6 4 5.95 7.79
 -14 6 -4 -1.05 8.02
 14 6 -4 9.68 5.95
 -14 7 4 -12.93 9.61
 -14 7 -4 2.45 8.99
 14 7 -4 3.28 6.8
 -14 8 4 5.57 9.18
 -14 8 -4 11.29 8.67
 14 8 -4 -1.27 6
 -14 9 4 1.76 8.89
 -14 9 -4 14.43 9.93
 14 9 -4 0.14 6.93
 -14 10 -4 29.7 11.29
 -14 10 4 4.62 9.43
 14 -10 5 265.47 19.89
 -14 -10 -5 291.37 24.54
 -14 -9 -5 -3.73 8.36
 -14 -9 5 0.39 8.33
 14 -9 5 -3.84 5.82
 -14 -9 -5 -6.92 7.59
 -14 -8 -5 573.55 33.45
 -14 -8 5 495.09 30.44
 14 -8 5 463 26.14
 -14 -8 -5 507.61 30.53
 -14 -7 -5 11.78 8.89
 -14 -7 5 1.72 7.64
 14 -7 5 12.12 7.39
 -14 -7 -5 1.5 6.67
 -14 -6 -5 475.09 29.26
 -14 -6 5 456.34 28.59
 -14 -6 -5 411.54 25.71
 -14 -5 -5 -0.94 8.38
 -14 -5 5 -6.11 8.95
 -14 -5 -5 -0.02 6.6
 -14 -4 -5 395.78 25.96
 -14 -4 5 379.7 25.42
 -14 -3 -5 8.62 7.12
 -14 -3 5 -4.49 6.88
 -14 -2 -5 529.72 30.2
 -14 -2 5 478.37 28
 -14 -1 -5 -0.69 6.9
 -14 -1 5 -4.32 7.69
 -14 0 -5 781.69 36.58
 -14 0 5 739.44 35.24
 -14 1 -5 1.43 6.93
 -14 1 5 1.43 7.4
 -14 2 -5 508.11 29.4
 -14 2 5 453.3 27.86
 -14 3 -5 12.16 7.45
 -14 3 5 8.45 7.62
 -14 4 -5 390.13 26.38
 -14 4 5 340.03 24.79
 -14 5 -5 5.08 7.62
 -14 5 5 13.08 9.19
 14 5 -5 5.79 6.73
 -14 6 5 369.3 27.51
 -14 6 -5 439.49 29.26
 14 6 -5 430 24.42
 -14 7 5 11.96 9.15
 -14 7 -5 -5.52 9.99
 14 7 -5 10.73 6.38
 -14 8 5 439.4 31.27
 -14 8 -5 452.55 31.77
 14 8 -5 513.22 27.01
 -14 9 5 -11.09 8.81
 -14 9 -5 0.72 9.14
 14 9 -5 6.09 6.52
 -14 10 5 244.65 24.6
 -14 10 -5 251.49 25.73
 -14 11 5 -18.57 11.25
 -14 11 -5 2.41 9.71
 14 -10 6 -17.24 9.17
 14 -9 6 131.72 15.55
 -14 -9 -6 137.65 17.76
 -14 -8 -6 -8.45 8.92
 -14 -8 6 14.73 9.04
 14 -8 6 17.68 8.03
 -14 -8 -6 10.37 8.7
 -14 -7 -6 180.82 18.84
 -14 -7 6 163.53 17.46
 14 -7 6 157.34 16.47
 -14 -6 -6 -12.16 9.27
 -14 -6 6 0.98 7.34
 -14 -5 -6 179.58 17.63
 -14 -5 6 163.53 17
 -14 -4 -6 -9.4 7.92
 -14 -4 6 0.86 7.58
 -14 -3 -6 191.74 18.04
 -14 -3 6 193.61 17.43
 -14 -2 -6 13.3 8.06
 -14 -2 6 -7.14 7.48
 -14 -1 -6 189.17 18.11
 -14 -1 6 172.36 16.74
 -14 0 -6 6.1 7.14
 -14 0 6 -13.45 7.91
 -14 1 -6 189.21 17.66
 -14 1 6 182.21 17.39
 -14 2 -6 1.58 7.19
 -14 2 6 -2.97 6.97
 -14 3 -6 205.06 18.94
 -14 3 6 179.89 17.77
 -14 4 -6 4.63 7.42
 -14 4 6 -3.33 7
 -14 5 -6 178.11 18.96
 -14 5 6 159.65 17.58
 -14 6 -6 -7.08 8.63
 -14 6 6 -9.32 8.02
 14 6 -6 -2.18 6.96
 -14 7 -6 143.81 17.88
 -14 7 6 149.8 16.93
 14 7 -6 157.83 15.73
 -14 8 -6 16.6 10.03
 -14 8 6 -6.12 9.16
 -14 9 6 123.39 17.42
 -14 9 -6 118.68 17.77
 -14 10 -6 5.11 9.18
 -14 10 6 3.26 8.81
 -14 11 6 52.03 13.46
 -14 11 -6 86.69 17.58
 14 -8 7 26.46 9.94
 14 -7 7 0.48 7.15
 -15 -12 0 4.25 10.26
 -15 -12 0 5.96 7.29
 -15 -11 0 5.04 9.82
 -15 -11 0 -8.6 8.46
 -15 -10 0 -4.34 8.53
 -15 -10 0 -3.25 6.74
 -15 -9 0 -12.5 10.76
 -15 -9 0 -3.39 6.44
 -15 -8 0 -18.34 10.44
 -15 -8 0 4.9 6.36
 -15 -7 0 -9.46 9.19
 -15 -7 0 8 5.16
 -15 -6 0 -2.89 8.41
 -15 -6 0 -1.1 4.9
 -15 -5 0 -5.74 7.87
 -15 -5 0 -4.24 6.17
 -15 -4 0 2.67 8.89
 15 -4 0 -4.71 6.67
 -15 -4 0 2.5 4.08
 15 -3 0 -4.48 5.88
 -15 -3 0 0.16 4.24
 -15 -2 0 -4.3 7.3
 15 -2 0 -0.49 5.51
 -15 -1 0 3.98 7.36
 15 -1 0 4.65 5.61
 -15 0 0 -0.75 6.83
 15 0 0 -4.14 5.15
 -15 1 0 -19.1 9.84
 15 1 0 10.78 7.16
 -15 2 0 12.72 10.01
 15 2 0 -6.76 5.8
 -15 3 0 -3.02 8.42
 15 3 0 18.27 7.76
 -15 4 0 2.73 8.86
 15 4 0 -3.15 6.63
 -15 5 0 6.2 8.15
 15 5 0 -2.6 6.68
 -15 6 0 -4.85 8.85
 -15 7 0 5.33 9.5
 -15 8 0 2.81 8.81
 -15 9 0 -1.51 9.74
 15 -12 1 233.56 18.18
 -15 -12 -1 213.12 21.44
 -15 -12 1 246.02 22.31
 -15 -11 -1 188.06 22.27
 -15 -11 1 178.98 21.34
 15 -11 1 161.61 15.21
 -15 -11 -1 157.6 17.71
 -15 -11 1 164.96 17.73
 -15 -10 -1 226.64 23.84
 -15 -10 1 235.79 23.13
 15 -10 1 206.85 17.32
 -15 -10 -1 240.34 20.3
 -15 -10 1 244.97 20.12
 -15 -9 -1 121.62 17.6
 -15 -9 1 117.91 17.26
 15 -9 1 86.42 11.34
 -15 -9 -1 110.56 13.66
 -15 -9 1 120.54 13.8
 -15 -8 -1 191.47 19.86
 -15 -8 1 138.52 18.39
 15 -8 1 156.39 14.57
 -15 -8 -1 165.66 15.74
 -15 -8 1 173.76 15.78
 -15 -7 -1 175.71 19.34
 -15 -7 1 184.73 20.48
 15 -7 1 166.39 15.22
 -15 -7 -1 192.98 15.8
 -15 -6 -1 264.46 23.11
 -15 -6 1 249.41 22.69
 15 -6 1 283.4 19.53
 -15 -6 -1 244.05 17.38
 -15 -5 -1 202.65 19.73
 -15 -5 1 181.46 19.23
 15 -5 1 203.53 16.08
 -15 -5 -1 166.57 13.96
 -15 -4 -1 509.26 31.14
 -15 -4 1 442.14 29.32
 15 -4 1 439.5 24.1
 -15 -4 -1 465.7 21.57
 -15 -3 -1 382.85 27.24
 -15 -3 1 380.03 27.02
 15 -3 1 405.18 22.93
 -15 -3 -1 373.45 18.18
 -15 -2 -1 348.62 25.62
 -15 -2 1 382.89 26.82
 15 -2 1 328.67 20.96
 -15 -2 -1 341.36 16.35
 -15 -1 -1 186.66 19.05
 -15 -1 1 197.22 19.55
 15 -1 -1 182 15.95
 15 -1 1 177.46 15.43
 -15 -1 -1 189.09 11.19
 -15 0 -1 218.57 20.78
 -15 0 1 206 19.88
 15 0 -1 228.16 17.73
 15 0 1 270.78 18.69
 -15 1 -1 190.83 19.46
 -15 1 1 150.39 17.15
 15 1 -1 171.3 15.36
 15 1 1 180.3 16.13
 -15 2 -1 357.64 26.02
 -15 2 1 376.6 26.52
 15 2 -1 345.13 21.47
 15 2 1 326.99 21.58
 -15 3 -1 397.07 28.1
 -15 3 1 388.23 27.93
 15 3 -1 371.42 23
 15 3 1 390.07 23.78
 -15 4 -1 475.84 30.75
 -15 4 1 480.89 31.44
 15 4 -1 511.66 26.86
 -15 5 1 169.7 20.35
 -15 5 -1 194.3 21.44
 15 5 -1 197.93 17.14
 -15 6 1 237.98 24.12
 -15 6 -1 227.44 23.11
 15 6 -1 274.62 20.14
 -15 7 1 169.33 19.35
 -15 7 -1 175.71 20.4
 -15 8 1 142.08 20.4
 -15 8 -1 120.11 19.45
 -15 9 1 84.62 16.46
 -15 9 -1 86.31 16.71
 -15 -12 -2 82.61 13.93
 -15 -11 -2 151.55 20.79
 -15 -11 2 121.47 18.69
 15 -11 2 129.53 13.55
 -15 -11 -2 122.64 16.1
 -15 -10 -2 158.42 19.49
 -15 -10 2 179.52 20.75
 15 -10 2 124.63 13.19
 -15 -10 -2 138.39 16
 -15 -9 -2 110.59 17.52
 -15 -9 2 127.69 18.79
 15 -9 2 155.02 14.59
 -15 -9 -2 133.68 14.54
 -15 -8 -2 99.94 16.02
 -15 -8 2 92.69 15.31
 15 -8 2 85.38 11.7
 -15 -8 -2 79.89 11.95
 -15 -7 -2 200.75 20.52
 -15 -7 2 230.79 21.36
 15 -7 2 206.79 16.71
 -15 -7 -2 174.57 15.54
 -15 -6 -2 173.95 19.22
 -15 -6 2 165.03 18.59
 15 -6 2 161.85 14.84
 -15 -6 -2 163.62 14.21
 -15 -5 -2 215.6 20.21
 -15 -5 2 197.89 19.57
 15 -5 2 216.84 16.89
 -15 -5 -2 204.7 15.47
 -15 -4 -2 285.96 23.52
 -15 -4 2 258.4 22.12
 15 -4 2 261.05 18.58
 -15 -4 -2 264.84 16.59
 -15 -3 -2 188.66 19.27
 -15 -3 2 181.46 18.64
 15 -3 2 174.08 15.46
 -15 -3 -2 192.77 13.12
 -15 -2 -2 142.3 16.58
 -15 -2 2 129.99 16.16
 15 -2 2 152.33 14.34
 -15 -2 -2 133.94 10.46
 -15 -1 2 244 21.5
 -15 -1 -2 287.55 23.17
 15 -1 2 280.85 19.65
 -15 -1 -2 261.73 13.43
 -15 0 2 253.59 22.12
 -15 0 -2 273.1 22.91
 15 0 2 293.52 20.13
 -15 0 -2 279.55 12.89
 -15 1 -2 233.96 21.23
 -15 1 2 241.17 21.48
 15 1 -2 237.44 18.11
 15 1 2 267.98 19.37
 -15 2 -2 179.38 18.8
 -15 2 2 144.1 17.55
 15 2 -2 148.22 14.81
 -15 3 -2 175.23 19.48
 -15 3 2 167.42 18.54
 15 3 -2 208.8 16.86
 -15 4 -2 272.67 23.79
 -15 4 2 253.99 22.99
 15 4 -2 263.74 19.54
 -15 5 -2 179.7 21.26
 -15 5 2 152.14 18.64
 15 5 -2 215.47 17.6
 -15 6 2 193.46 22.1
 -15 6 -2 157.27 19.73
 15 6 -2 178.74 16.75
 -15 7 -2 209.24 21.98
 -15 7 2 218.02 22.78
 15 7 -2 208.67 17.71
 -15 8 -2 86.02 16.14
 -15 8 2 74.54 15.22
 15 8 -2 92.9 12.98
 -15 9 2 118.53 17.62
 -15 9 -2 139.83 19.69
 -15 10 -2 132.15 20.01
 -15 10 2 114.59 19.31
 -15 -12 -3 23.79 11.3
 -15 -11 -3 8.12 11.01
 -15 -11 3 22.43 10.85
 -15 -11 -3 16.19 9.59
 -15 -10 -3 29.54 12.7
 -15 -10 3 29.94 12.05
 -15 -10 -3 10.38 7.23
 -15 -9 -3 56.3 13.33
 -15 -9 3 36.98 11.41
 15 -9 3 54.43 9.74
 -15 -9 -3 58.61 11.65
 -15 -8 -3 43.27 12.1
 -15 -8 3 17.12 9.2
 15 -8 3 42.4 7.48
 15 -8 3 21.56 7.24
 -15 -8 -3 17.96 7.35
 -15 -7 -3 26.7 11.17
 -15 -7 3 15.87 9.11
 15 -7 3 33.92 8.46
 -15 -7 -3 32.65 8.86
 -15 -6 -3 16.95 9.94
 -15 -6 3 19.56 9.79
 15 -6 3 32.04 8.98
 -15 -6 -3 36.87 8.52
 -15 -5 -3 45.81 11.96
 -15 -5 3 52.97 11.83
 15 -5 3 50.09 9.1
 -15 -5 -3 44.03 8.44
 -15 -4 -3 37.61 11.61
 -15 -4 3 46.64 11.82
 15 -4 3 24.44 7.87
 -15 -4 -3 29.41 6.64
 -15 -3 -3 18.75 9.98
 -15 -3 3 13.42 7.92
 15 -3 3 10.92 6.89
 -15 -3 -3 15.69 5.2
 -15 -2 -3 17.47 9.24
 -15 -2 3 36.63 9.77
 -15 -2 -3 28.57 6.25
 -15 -1 -3 81.14 12.21
 -15 -1 3 87.95 13.94
 -15 -1 -3 77.65 8.15
 -15 0 -3 41.34 10.48
 -15 0 3 29.12 9.66
 -15 0 -3 30.49 4.8
 -15 1 -3 74.43 12.62
 -15 1 3 58.68 12.26
 -15 2 -3 38.83 10.86
 -15 2 3 23.68 9.35
 -15 3 -3 16.1 9.73
 -15 3 3 7.11 7.83
 15 3 -3 8.87 6.96
 -15 4 -3 14.94 9.28
 -15 4 3 35.16 11.35
 15 4 -3 14.23 8.02
 -15 5 3 31.64 12.04
 -15 5 -3 31.29 10.65
 15 5 -3 57.5 9.43
 -15 6 3 6.48 8.22
 -15 6 -3 43.37 12.39
 15 6 -3 25.89 8.65
 -15 7 3 28.45 12.36
 -15 7 -3 4.35 10.42
 15 7 -3 23.38 7.89
 -15 8 3 49.34 13.76
 -15 8 -3 21.51 9.88
 15 8 -3 31.25 8.75
 -15 9 3 46.24 13.54
 -15 9 -3 49.83 14.17
 15 9 -3 38.81 9.68
 -15 10 3 -3.46 12.07
 -15 10 -3 6.43 10.51
 -15 -11 -4 67.58 12.82
 -15 -10 -4 88.49 16.19
 -15 -10 4 96.81 16.62
 -15 -10 -4 80.85 14.52
 -15 -9 -4 280.86 24.99
 -15 -9 4 233.65 22.72
 -15 -9 -4 235.93 21.08
 -15 -8 -4 207.65 22.05
 -15 -8 4 185.61 20.98
 15 -8 4 194.63 16.23
 -15 -8 -4 200.61 18.55
 -15 -7 -4 324.53 25.41
 -15 -7 4 327.16 25.83
 -15 -7 -4 288.77 21.19
 -15 -6 -4 158.96 17.92
 -15 -6 4 123.29 17.21
 -15 -6 -4 137.14 15.03
 -15 -5 -4 158.25 18.68
 -15 -5 4 145.03 16.72
 -15 -5 -4 157.54 15.08
 -15 -4 -4 71.55 12.28
 -15 -4 4 57.97 12.22
 -15 -4 -4 75.56 10.19
 -15 -3 -4 202.86 19.44
 -15 -3 4 169.77 17.62
 -15 -3 -4 192.94 14.81
 -15 -2 -4 150.03 16.75
 -15 -2 4 152.14 16.95
 -15 -2 -4 160.12 12.88
 -15 -1 -4 393.48 26.74
 -15 -1 4 334.23 24.67
 -15 -1 -4 361.55 18.27
 -15 0 -4 266.6 22.1
 -15 0 4 263.64 22.36
 -15 0 -4 268.79 14.7
 -15 1 -4 353.28 25.71
 -15 1 4 375.57 26.35
 -15 2 -4 162.03 17.76
 -15 2 4 130.75 15.72
 -15 3 -4 161.32 18.53
 -15 3 4 167.43 18.56
 -15 4 -4 123.33 16.63
 -15 4 4 89.26 14.83
 15 4 -4 88.36 12
 -15 5 -4 179.5 19.74
 -15 5 4 156.07 18.91
 15 5 -4 148.1 15.51
 -15 6 4 121.55 17.34
 -15 6 -4 135.83 18.43
 15 6 -4 135.8 14.57
 -15 7 4 326.23 27.33
 -15 7 -4 318.49 27.3
 15 7 -4 290.67 21.12
 -15 8 4 191.91 22.13
 -15 8 -4 212.51 23.35
 15 8 -4 218.12 18.48
 -15 9 4 195.2 22.67
 -15 9 -4 218.26 23.41
 15 9 -4 251.61 20.01
 -15 10 -4 84.19 15.92
 -15 10 4 38.95 13.1
 -15 11 4 63.43 16.06
 -15 11 -4 68.83 16.36
 -15 -10 -5 23.77 11.41
 -15 -9 -5 24.13 11.11
 -15 -9 5 11.17 10.1
 15 -9 5 5.38 6.4
 -15 -9 -5 13.23 9.62
 -15 -8 -5 62.4 13.77
 -15 -8 5 55.41 12.8
 15 -8 5 66.14 10.92
 -15 -8 -5 69.45 12.61
 -15 -7 -5 28.77 11.6
 -15 -7 5 8.77 8.54
 -15 -7 -5 46.92 11.46
 -15 -6 -5 58.81 13.1
 -15 -6 5 33.13 10.14
 -15 -6 -5 49.39 10.72
 -15 -5 -5 -12.89 9.55
 -15 -5 5 -9.42 9.47
 -15 -5 -5 8.92 6.56
 -15 -4 -5 55.63 12.21
 -15 -4 5 54.51 11.2
 -15 -4 -5 49.35 9.51
 -15 -3 -5 7.89 7.36
 -15 -3 5 -1.2 7.7
 -15 -3 -5 17.07 6.62
 -15 -2 -5 53.68 10.93
 -15 -2 5 50.2 10.89
 -15 -2 -5 71.23 9.81
 -15 -1 -5 15.8 8.65
 -15 -1 5 14.81 8.3
 -15 0 -5 61.71 11.98
 -15 0 5 54.96 11.33
 -15 1 -5 26.62 9.82
 -15 1 5 8.56 7.23
 -15 2 -5 74.9 12.49
 -15 2 5 68.32 13.34
 -15 3 -5 5.03 7.78
 -15 3 5 -1.95 8.07
 -15 4 -5 47.45 12.02
 -15 4 5 56.4 12.83
 -15 5 5 2.2 8.83
 -15 5 -5 8.69 8.08
 15 5 -5 -5.05 6.96
 -15 6 -5 29.06 10.51
 -15 6 5 32.44 11.6
 15 6 -5 54.35 10.94
 -15 7 5 23.08 11.47
 -15 7 -5 20.73 11.54
 15 7 -5 32.22 9.58
 -15 8 5 47.48 12.1
 -15 8 -5 64.91 14.41
 15 8 -5 63.76 11.6
 -15 9 5 13.87 10.97
 -15 9 -5 7.06 9.62
 15 9 -5 15.89 7.7
 -15 10 5 8.25 9.73
 -15 10 -5 4.19 10.52
 15 -9 6 119.3 15
 -15 -8 -6 43.36 13.4
 -15 -8 6 77.04 14.26
 15 -8 6 54.27 11.19
 -15 -8 -6 58.88 12.31
 -15 -7 -6 130.53 17.54
 -15 -7 6 99.54 14.34
 15 -7 6 106.55 14.45
 -15 -7 -6 108.2 16.12
 -15 -6 -6 26.71 10.31
 -15 -6 6 35.31 10.29
 -15 -6 -6 56.64 11.51
 -15 -5 -6 147.35 17.75
 -15 -5 6 107.31 15.22
 -15 -4 -6 65.15 11.59
 -15 -4 6 72.53 12.85
 -15 -3 -6 135.43 16.23
 -15 -3 6 91.94 13.62
 -15 -2 -6 84.29 13.41
 -15 -2 6 67.26 12.27
 -15 -1 -6 150.21 16.76
 -15 -1 6 120.11 15.15
 -15 0 -6 40.42 11.33
 -15 0 6 15.36 8.42
 -15 1 -6 141.26 16.64
 -15 1 6 124.49 15.49
 -15 2 -6 100.47 14.28
 -15 2 6 105.84 14.98
 -15 3 -6 113.22 15.75
 -15 3 6 111.42 15.83
 -15 4 -6 33.82 10.1
 -15 4 6 42.37 10.94
 -15 5 -6 121.5 16.45
 -15 5 6 109.11 15.58
 -15 6 -6 53.33 12.79
 -15 6 6 63.2 12.39
 15 6 -6 67.82 12.06
 -15 7 -6 80.16 14.66
 -15 7 6 110.93 16.54
 15 7 -6 106.84 13.67
 -15 8 6 19.8 10.23
 -15 8 -6 40.27 12.87
 -15 9 -6 79.52 14.77
 -15 9 6 85.1 15.89
 -15 10 -6 23.2 10.75
 15 6 -7 84.89 12.67
 -16 -12 0 423.73 28.92
 -16 -11 0 -8.9 8.87
 -16 -10 0 199.94 23.04
 -16 -10 0 189.13 18.59
 -16 -9 0 7.69 9.05
 -16 -9 0 -8.53 8.36
 -16 -8 0 275.24 25.63
 -16 -8 0 281.11 20.29
 -16 -7 0 1.57 9.73
 -16 -7 0 -11.33 7.44
 -16 -6 0 249.85 23.15
 16 -6 0 272.3 20.09
 -16 -6 0 271.69 18.5
 -16 -5 0 4.27 7.78
 16 -5 0 -7.19 7.37
 -16 -5 0 4.37 5.07
 -16 -4 0 376.56 28.3
 16 -4 0 382.44 23.7
 -16 -3 0 26.09 10.44
 16 -3 0 6.63 6.05
 -16 -2 0 530.12 33.04
 16 -2 0 578.69 29.02
 -16 -1 0 7.08 8.92
 16 -1 0 14.95 8.38
 -16 0 0 82.81 14.49
 16 0 0 113.16 13.85
 -16 1 0 -9.3 9.7
 16 1 0 4.26 6.55
 -16 2 0 590.38 34.93
 16 2 0 547.21 28.94
 -16 3 0 5.9 9.17
 16 3 0 8.36 7.53
 -16 4 0 422.82 30.56
 16 4 0 424.57 25.75
 -16 5 0 22.6 11.95
 16 5 0 12.73 6.79
 -16 6 0 269.33 25.98
 -16 7 0 1.11 9.59
 -16 8 0 243.85 25.78
 -16 9 0 26.09 10.87
 -16 10 0 113.98 18.38
 -16 -12 -1 -3.21 8.57
 16 -11 1 52.65 9.92
 -16 -11 -1 66.52 12.18
 -16 -10 -1 14.87 11.08
 -16 -10 1 14.14 10.66
 16 -10 1 0.1 6.62
 -16 -10 -1 -4.4 8.47
 -16 -9 -1 29.38 10.47
 -16 -9 1 43.93 13.19
 16 -9 1 43.48 9.6
 -16 -9 -1 51.14 10.37
 -16 -8 -1 -10.99 11.56
 -16 -8 1 14.58 10.04
 16 -8 1 13.01 8.32
 -16 -8 -1 -4.1 6.84
 -16 -7 -1 89.18 15.43
 -16 -7 1 30.56 11.45
 16 -7 1 73.96 10.76
 -16 -7 -1 77.09 11.1
 -16 -6 -1 11.12 8.08
 -16 -6 1 -8.44 10.9
 16 -6 1 6.56 6.14
 -16 -6 -1 11.59 4.98
 -16 -5 -1 102.12 15.61
 -16 -5 1 78.79 13.95
 16 -5 1 91.18 12.25
 -16 -5 -1 90.37 10.38
 -16 -4 -1 7.88 10.1
 -16 -4 1 16.69 10.17
 16 -4 1 2.2 6.51
 -16 -4 -1 3.91 4.06
 -16 -3 -1 144.85 17.9
 -16 -3 1 145.68 18.58
 16 -3 1 126.88 14.33
 -16 -3 -1 114.17 10.48
 -16 -2 -1 6.29 9.37
 -16 -2 1 5.4 8.9
 16 -2 1 7.21 6.84
 16 -2 -1 -5.02 6.42
 -16 -2 -1 -2.37 3.71
 -16 -1 -1 91.14 14.97
 -16 -1 1 85.08 13.97
 16 -1 1 87.67 12.43
 16 -1 -1 74.72 11.48
 -16 0 -1 45.99 11.15
 -16 0 1 21.46 8.55
 16 0 1 37.87 9.23
 16 0 -1 61.68 10.95
 -16 1 -1 70.5 13.3
 -16 1 1 64.19 12.83
 16 1 -1 45.72 9.18
 16 1 1 78.23 12.11
 -16 2 -1 10.87 10.11
 -16 2 1 -4.35 8.42
 16 2 -1 -8.92 7.24
 16 2 1 3.83 6.79
 -16 3 -1 107.22 16.58
 -16 3 1 134.81 17.9
 16 3 -1 121.26 14.37
 16 3 1 97.22 12.62
 -16 4 -1 2.88 8.6
 -16 4 1 16.86 10.2
 16 4 -1 22.35 9.57
 -16 5 1 75.43 15.16
 -16 5 -1 81.57 14.96
 16 5 -1 85.7 12.79
 -16 6 1 -5.51 9.46
 -16 6 -1 3.73 8.77
 16 6 -1 0.24 7.09
 -16 7 1 59.45 14.98
 -16 7 -1 59.5 15.46
 -16 8 1 8.97 10.42
 -16 8 -1 -8.33 9.68
 -16 9 -1 55.28 15.22
 -16 9 1 42.85 13.09
 -16 10 1 16.85 12.62
 -16 10 -1 2.12 11.8
 -16 -11 -2 17.92 9.08
 -16 -10 -2 261.67 25.96
 -16 -10 2 233 24.26
 16 -10 2 243.48 19.05
 -16 -10 -2 241.29 21.12
 -16 -9 -2 12.53 9.55
 -16 -9 2 -5.08 10.99
 16 -9 2 10.36 7.49
 -16 -9 -2 8.07 7.25
 -16 -8 -2 193.48 21.45
 -16 -8 2 193.79 21.67
 16 -8 2 184.65 16.33
 -16 -8 -2 177.67 16.8
 -16 -7 -2 2.37 9.89
 -16 -7 2 -8.2 9.52
 16 -7 2 -2.46 5.65
 -16 -7 -2 -3.26 5.95
 -16 -6 -2 259.33 23.67
 -16 -6 2 271.78 23.99
 16 -6 2 280.1 20.04
 -16 -6 -2 293.59 19.41
 -16 -5 2 22.28 8.84
 16 -5 2 11.19 6.89
 -16 -5 -2 19.05 5.65
 -16 -4 -2 314.92 25.91
 -16 -4 2 288.61 24.41
 16 -4 2 318.75 21.58
 -16 -4 -2 295.77 17.76
 -16 -3 -2 26.98 10.53
 -16 -3 2 49.38 11.79
 16 -3 2 38.98 9.15
 -16 -3 -2 41.34 6.71
 -16 -2 -2 274.79 24.06
 -16 -2 2 239.58 22.95
 16 -2 2 254.24 19.29
 -16 -2 -2 225 13.71
 -16 -1 -2 -6.64 9.6
 -16 -1 2 -14.49 10.18
 16 -1 2 -6.25 6.89
 -16 0 -2 412.71 29.03
 -16 0 2 410.14 29.1
 16 0 -2 407.21 24.51
 16 0 2 446.16 25.96
 -16 1 -2 -2.7 8.66
 -16 1 2 4.67 7.78
 16 1 -2 -0.79 5.45
 -16 2 -2 282.91 24.58
 -16 2 2 209.14 21.57
 16 2 -2 229.52 18.65
 -16 3 -2 60.99 12.56
 -16 3 2 41.61 11.28
 16 3 -2 40.74 8.61
 -16 4 -2 307.93 26.38
 -16 4 2 339.97 28.24
 16 4 -2 315.44 21.98
 -16 5 -2 1.02 8.28
 -16 5 2 22.18 10.69
 16 5 -2 20.45 8.16
 -16 6 -2 285.03 26.6
 -16 6 2 294.28 26.87
 16 6 -2 312.15 22.22
 -16 7 2 -13.93 11.82
 -16 7 -2 -19.18 12.76
 16 7 -2 -15.87 8.74
 -16 8 -2 194.32 22.89
 -16 8 2 190 22.72
 -16 9 2 -6.52 9.28
 -16 9 -2 -5.94 9.48
 -16 10 2 192.32 24.11
 -16 10 -2 206.71 25.05
 -16 -11 -3 153.11 17.88
 -16 -10 -3 7.99 11.56
 -16 -10 3 16.05 10.33
 -16 -10 -3 8.86 8.19
 -16 -9 -3 351.21 29.12
 -16 -9 3 325.88 28.3
 16 -9 3 279.61 20.06
 -16 -9 -3 331.21 23.76
 -16 -8 -3 47.47 13.36
 -16 -8 3 45.41 13.55
 16 -8 3 25.63 8.56
 -16 -8 -3 15.03 7.49
 -16 -7 -3 278.44 24.79
 -16 -7 3 250.25 23.74
 16 -7 3 221.33 18.06
 -16 -7 -3 233.8 19.03
 -16 -6 -3 11.97 9.67
 -16 -6 3 1.26 9.7
 16 -6 3 3.43 6.24
 -16 -6 -3 13.13 6.22
 -16 -5 -3 430.67 29.67
 -16 -5 3 379.71 27.76
 16 -5 3 372.51 23.32
 -16 -5 -3 410.76 22.57
 -16 -4 -3 -2.12 7.55
 -16 -4 3 12.69 8.41
 16 -4 3 11.98 7.39
 -16 -4 -3 5.13 5.14
 -16 -3 -3 197.71 20.73
 -16 -3 3 188.89 20.45
 -16 -3 -3 195.59 14.13
 -16 -2 -3 17.15 8.76
 -16 -2 3 16.33 9.54
 -16 -2 -3 13.64 5.03
 -16 -1 -3 503.12 31.72
 -16 -1 3 435.21 29.63
 -16 0 -3 17.81 9.61
 -16 0 3 18.11 10.16
 -16 1 -3 475.23 31.51
 -16 1 3 464.64 30.64
 -16 2 -3 -3.94 9.34
 -16 2 3 2.62 8.94
 16 2 -3 17.07 7.91
 -16 3 -3 243.67 22.86
 -16 3 3 225.33 21.79
 16 3 -3 216.15 18.64
 -16 4 -3 -1.12 8.93
 -16 4 3 2.26 9.05
 16 4 -3 2.48 6.76
 -16 5 -3 418.27 30.94
 -16 5 3 395.54 30.44
 16 5 -3 410.89 25.32
 -16 6 3 5.37 9.57
 -16 6 -3 8.57 10.36
 16 6 -3 14.37 8.36
 -16 7 3 245.59 25.76
 -16 7 -3 247.86 25.47
 16 7 -3 281.18 21.38
 -16 8 3 44.83 13.88
 -16 8 -3 10.4 10.4
 16 8 -3 21.85 8.94
 -16 9 3 275.37 27.88
 -16 9 -3 310.55 30.05
 -16 10 -3 1.28 10.96
 -16 10 3 -2.55 10.64
 -16 -10 -4 6.32 10.63
 -16 -10 -4 -0.48 8.74
 -16 -9 -4 32.81 12.74
 -16 -9 4 12.91 9.35
 -16 -9 -4 4.01 6.71
 -16 -8 -4 -29.61 11.78
 -16 -8 4 -9.37 9.65
 -16 -8 -4 -2.07 7.46
 -16 -7 -4 -10.18 9.84
 -16 -7 4 -11.27 10.12
 -16 -7 -4 -2.79 6.81
 -16 -6 -4 -0.18 9.11
 -16 -6 4 -5.6 9.41
 -16 -6 -4 -9.64 7.26
 -16 -5 -4 -0.85 9.73
 -16 -5 4 4.6 8.82
 -16 -5 -4 21.92 7.12
 -16 -4 -4 12.23 9.56
 -16 -4 4 -12.79 11.78
 -16 -4 -4 -0.23 5.61
 -16 -3 -4 11.01 8.53
 -16 -3 4 1.5 9.88
 -16 -3 -4 -1.01 5.03
 -16 -2 -4 -13.44 9.57
 -16 -2 4 2.53 8.58
 -16 -1 -4 11.92 8.5
 -16 -1 4 0.01 8.09
 -16 0 -4 17.8 9.66
 -16 0 4 8.39 10.16
 -16 1 -4 -5.89 7.88
 -16 1 4 0.17 7.58
 -16 2 -4 6.65 9.3
 -16 2 4 8.36 8.82
 -16 3 -4 -0.64 8.06
 -16 3 4 10.46 10.11
 16 3 -4 0.66 5.95
 -16 4 -4 1.75 8.37
 -16 4 4 4.82 9.85
 16 4 -4 3.33 6.26
 -16 5 4 -15.83 10.55
 -16 5 -4 -21.46 12.05
 -16 6 4 -1 9.11
 16 6 -4 9.8 8.22
 -16 7 4 11.87 10.65
 -16 7 -4 -7.99 8.69
 16 7 -4 -7.37 6.51
 -16 8 4 3.86 9.64
 -16 8 -4 11.64 12.04
 16 8 -4 -10.2 7.89
 -16 9 4 -2.68 11.09
 -16 9 -4 8.61 10.85
 16 9 -4 7.63 7.27
 -16 10 -4 -22.13 13.55
 -16 -9 -5 246.8 24.98
 -16 -9 5 195.21 22.59
 -16 -9 -5 187.29 19.84
 -16 -8 -5 29.67 12.08
 -16 -8 5 13.41 9.68
 -16 -8 -5 3.87 7.51
 -16 -7 -5 409.85 29.74
 -16 -7 5 357.72 27.28
 -16 -7 -5 377.78 26.26
 -16 -6 -5 -12.74 9.76
 -16 -6 5 6.96 8.31
 -16 -6 -5 16.4 8.52
 -16 -5 -5 167.24 19.54
 -16 -5 5 168.07 19.11
 -16 -5 -5 186.67 17.08
 -16 -4 -5 -17.64 9.37
 -16 -4 5 9.56 9.71
 -16 -4 -5 1.39 6.2
 -16 -3 -5 319.65 24.58
 -16 -3 5 287.85 23.33
 -16 -2 -5 -8.18 9.2
 -16 -2 5 8.3 9.75
 -16 -1 -5 313.8 25.7
 -16 -1 5 338.71 26.06
 -16 0 -5 22.37 8.51
 -16 0 5 -2.21 9.51
 -16 1 -5 318.74 25.43
 -16 1 5 306.45 24.92
 -16 2 -5 -8.88 9.5
 -16 2 5 -0.25 9.18
 -16 3 -5 354.02 27.28
 -16 3 5 294.59 24.86
 -16 4 -5 12.75 10.21
 -16 4 5 12.88 9.68
 16 4 -5 -11.98 7.17
 -16 5 -5 180.98 20.48
 -16 5 5 173.98 20.33
 16 5 -5 199.2 18.89
 -16 6 -5 5.09 9.75
 -16 6 5 21.74 11.6
 16 6 -5 13.46 8.26
 -16 7 -5 365.51 29.22
 -16 7 5 379.49 30.23
 16 7 -5 377.87 24.94
 -16 8 5 -18.13 12.82
 -16 8 -5 10.1 10.42
 16 8 -5 2.3 6.93
 -16 9 5 187.47 21.83
 -16 9 -5 158.04 21.95
 -16 -8 -6 159.31 20.39
 -16 -8 6 162.9 19.72
 -16 -7 6 15.17 10.38
 -16 -7 -6 19.45 10.47
 16 -7 6 9.8 8.06
 -16 -7 -6 -4.77 7.8
 -16 -6 -6 226.5 21.8
 -16 -6 6 181.67 19.9
 -16 -6 -6 168.43 17.77
 -16 -5 -6 1.79 8.55
 -16 -5 6 -0.45 7.94
 -16 -5 -6 11.82 8.11
 -16 -4 -6 188.11 19.73
 -16 -4 6 176.89 19.44
 -16 -3 -6 -4.91 10.67
 -16 -3 6 -6.34 8.92
 -16 -2 -6 231.55 21.13
 -16 -2 6 219.42 20.53
 -16 -1 -6 -13.26 9.71
 -16 -1 6 16.01 9.2
 -16 0 -6 190 20.35
 -16 0 6 154.59 17.78
 -16 1 -6 4.39 9.06
 -16 1 6 -4.43 8.69
 -16 2 -6 265.79 23.3
 -16 2 6 198.08 20.27
 -16 3 -6 -2.94 8.14
 -16 3 6 -7.38 8.81
 -16 4 -6 194.8 20.74
 -16 4 6 181.33 20.22
 -16 5 -6 0.18 10.93
 -16 5 6 8.46 9.05
 16 5 -6 20.59 8.46
 -16 6 6 150.48 18.56
 -16 6 -6 166.42 20.25
 16 6 -6 194.16 18.39
 -16 7 6 -6.34 9.98
 -16 7 -6 37.09 12.99
 16 7 -6 16.21 8.17
 -16 8 -6 137.31 18.5
 -16 8 6 157.47 21.53
 16 5 -7 33.52 11.49
 -17 -11 0 1.18 8.21
 -17 -10 0 -6.54 7.69
 -17 -9 0 4.25 10.66
 17 -9 0 -7.07 7.69
 -17 -9 0 9.65 6.34
 -17 -8 0 3.05 9.45
 17 -8 0 0.92 6.53
 -17 -8 0 -4.82 7.36
 -17 -7 0 -4.45 10.79
 17 -7 0 2.62 7.02
 -17 -7 0 -4.69 6.08
 -17 -6 0 -21.01 10.97
 17 -6 0 -18.76 9.4
 -17 -6 0 2.3 6.21
 -17 -5 0 -15.23 12.81
 17 -5 0 -7.67 7.34
 -17 -4 0 10.35 9.68
 17 -4 0 -4.35 6.58
 -17 -3 0 18.41 10.39
 17 -3 0 -18.06 8.38
 -17 -2 0 17.57 10.94
 17 -2 0 0.16 7.17
 -17 -1 0 1.22 9.51
 17 -1 0 2.82 6.26
 -17 0 0 -0.76 8.08
 17 0 0 3.06 6.16
 -17 1 0 -9.57 10.71
 17 1 0 6.17 6.57
 -17 2 0 -1.72 8.65
 17 2 0 3.93 7.24
 -17 3 0 1.25 8.59
 17 3 0 -0.34 7.95
 -17 4 0 6.34 8.29
 17 4 0 3.32 6.65
 -17 5 0 10.87 11.62
 17 5 0 -12.22 7.24
 -17 6 0 -5.6 10.39
 -17 7 0 16.04 10.64
 -17 8 0 -5.72 12.78
 -17 9 0 24.75 11.99
 17 -11 1 195.53 17.79
 -17 -11 -1 219.04 20.73
 17 -10 1 110.3 14.01
 -17 -10 -1 110.27 15.35
 -17 -9 -1 216.02 23.17
 -17 -9 1 190.81 22.5
 17 -9 1 175.39 17.25
 -17 -9 -1 185.33 18.07
 -17 -8 -1 133.17 18.95
 -17 -8 1 124.34 18.73
 17 -8 1 97.09 13.12
 -17 -8 -1 105.73 13.62
 -17 -7 -1 267.91 24.93
 -17 -7 1 265.14 24.63
 17 -7 1 259.89 20.51
 -17 -7 -1 250.19 19.08
 -17 -6 -1 146.39 19.2
 -17 -6 1 165.37 20.69
 17 -6 1 167.96 16.67
 -17 -6 -1 136.49 13.58
 -17 -5 -1 272.59 24.96
 -17 -5 1 270.66 25.2
 17 -5 1 293.48 21.53
 -17 -5 -1 256.1 17.52
 -17 -4 -1 107.63 16.98
 -17 -4 1 124.85 17.92
 17 -4 -1 113.76 13.37
 17 -4 1 127.77 14.65
 -17 -4 -1 127.48 11.58
 -17 -3 -1 418.84 30.43
 -17 -3 1 420.24 30.66
 17 -3 -1 393.86 25.11
 17 -3 1 418.02 25.69
 -17 -3 -1 409.67 20.28
 -17 -2 -1 143.26 19
 -17 -2 1 140.61 18.76
 17 -2 1 143.65 15.72
 17 -2 -1 141.11 15.6
 -17 -1 -1 356.2 27.77
 -17 -1 1 315.01 26.71
 17 -1 -1 335.87 23.41
 17 -1 1 322.47 22.96
 -17 0 -1 198.49 21.33
 -17 0 1 218.84 22.08
 17 0 -1 226.51 19.32
 17 0 1 208.36 18.68
 -17 1 -1 293.7 25.38
 -17 1 1 303.11 26.09
 17 1 -1 332.65 23.11
 17 1 1 338.82 23.66
 -17 2 -1 140.37 18.93
 -17 2 1 142.07 18.79
 17 2 -1 130.25 15.72
 17 2 1 124.1 15.36
 -17 3 -1 412.52 31.57
 -17 3 1 354.71 28.97
 17 3 1 411.71 26.25
 17 3 -1 403.88 25.71
 -17 4 -1 126.37 18.89
 -17 4 1 131.48 18.47
 17 4 -1 149 16.52
 -17 5 -1 315.49 27.97
 -17 5 1 265.96 26.7
 17 5 -1 276.05 21.52
 -17 6 1 130.69 20.1
 -17 6 -1 136.4 19.97
 17 6 -1 159.54 17.17
 -17 7 1 174.99 23.57
 -17 7 -1 223.01 25.47
 -17 8 1 115.39 20.83
 -17 8 -1 97.93 18.29
 -17 9 -1 198.25 24.48
 -17 9 1 196.71 23.92
 17 -10 2 134.62 15.23
 -17 -10 -2 105.64 15.03
 -17 -9 -2 30.31 13.4
 -17 -9 2 52.11 13.22
 17 -9 2 28.65 9.46
 -17 -9 -2 30.13 9.45
 -17 -8 -2 155.67 20.79
 -17 -8 2 166.79 20.7
 17 -8 2 136.5 15
 -17 -8 -2 155.72 16.01
 -17 -7 -2 22.31 10.49
 -17 -7 2 30.86 12.3
 17 -7 2 48.31 10.78
 -17 -7 -2 37.25 8.79
 -17 -6 -2 151.28 19.21
 -17 -6 2 129.01 19.19
 17 -6 2 150.76 15.29
 -17 -6 -2 143.96 13.87
 -17 -5 -2 90.92 16.27
 -17 -5 2 54.08 13.75
 17 -5 2 75.29 12.43
 -17 -5 -2 62.32 9.2
 -17 -4 -2 127.97 18.38
 -17 -4 2 140.94 19.25
 17 -4 2 130.21 14.64
 -17 -4 -2 97.29 10.75
 -17 -3 -2 128.24 17.93
 -17 -3 2 145.76 18.44
 17 -3 2 162.25 16.18
 -17 -2 -2 110.18 16.79
 -17 -2 2 87.3 14.92
 17 -2 2 103.97 13.15
 -17 -1 -2 55.82 13.18
 -17 -1 2 42.77 11.88
 17 -1 2 54.52 11.29
 17 -1 -2 37.21 9.57
 -17 0 -2 315.59 26.34
 -17 0 2 325.19 26.83
 17 0 -2 352.82 23.69
 17 0 2 306.55 22.45
 -17 1 -2 37.3 11.12
 -17 1 2 36.67 11.4
 17 1 -2 42.46 9.94
 -17 2 -2 152.92 20.06
 -17 2 2 100.75 16.55
 17 2 -2 118.46 15.04
 -17 3 -2 134.39 18.21
 -17 3 2 137.96 19.18
 17 3 -2 157.6 16.66
 -17 4 -2 128.58 19.01
 -17 4 2 97.91 16.11
 17 4 -2 135.47 15.58
 -17 5 -2 97.42 16.73
 -17 5 2 111.13 18.42
 17 5 -2 72.8 12.68
 -17 6 -2 122.51 18.61
 -17 6 2 135.51 20.37
 17 6 -2 150.31 16.49
 -17 7 -2 19.74 9.84
 -17 7 2 45.3 14.09
 17 7 -2 38.81 10.32
 -17 8 2 134.73 21.18
 -17 8 -2 109.68 19.49
 -17 9 2 6.11 9.81
 -17 9 -2 39.24 15.09
 -17 -10 -3 13.73 9.22
 17 -9 3 27.12 9.07
 -17 -9 -3 17.04 8.4
 -17 -8 -3 81.26 16.24
 -17 -8 3 65.33 15.45
 17 -8 3 58.05 11.14
 -17 -8 -3 67.32 11.79
 -17 -7 -3 -7.63 10.31
 -17 -7 3 2.6 9.11
 17 -7 3 10.28 7.8
 -17 -7 -3 2.69 6.07
 -17 -6 -3 23.98 11.39
 -17 -6 3 19.12 12.16
 17 -6 3 32.18 9.82
 -17 -6 -3 26.59 7.85
 -17 -5 -3 35.75 9.87
 -17 -5 3 33.31 11.52
 17 -5 3 47.03 10.2
 -17 -5 -3 54.05 9.35
 -17 -4 -3 17.82 10.51
 -17 -4 3 -1.13 10.07
 17 -4 3 9.49 6.68
 -17 -4 -3 9.55 5.64
 -17 -3 -3 51.82 13.62
 -17 -3 3 46.37 12.98
 -17 -2 -3 46.82 12.26
 -17 -2 3 18.36 10.24
 -17 -1 -3 34.61 12.17
 -17 -1 3 18.45 10.4
 -17 0 -3 78.39 13.77
 -17 0 3 75.3 14.95
 -17 1 -3 0.56 10.18
 -17 1 3 -2.17 10.1
 17 1 -3 -5.61 7.69
 -17 2 -3 13.06 8.26
 -17 2 3 31.72 10.51
 17 2 -3 18.18 9.25
 -17 3 -3 32.14 10.98
 -17 3 3 23.42 10.17
 17 3 -3 34.37 9.67
 -17 4 3 5.16 10.51
 17 4 -3 -9.71 8.02
 -17 5 3 63.06 14.87
 -17 5 -3 66.15 15.08
 17 5 -3 43.58 9.75
 -17 6 -3 7.32 9.63
 -17 6 3 20.9 10.9
 17 6 -3 30.05 8.89
 -17 7 3 -18.81 12.95
 -17 7 -3 -19.56 12.53
 17 7 -3 4.91 7.12
 -17 8 3 56.01 15.45
 -17 8 -3 64.98 15.28
 17 8 -3 65.96 11.99
 -17 -9 -4 67.48 12.8
 -17 -8 -4 184.51 22.74
 -17 -8 4 146.71 20.66
 -17 -8 -4 159.94 16.69
 -17 -7 -4 139.18 19.75
 -17 -7 4 109.31 16.96
 -17 -7 -4 94.32 12.93
 -17 -6 -4 221.85 22.9
 -17 -6 4 203.46 22.82
 -17 -6 -4 210.18 17.99
 -17 -5 -4 88.56 15.46
 -17 -5 4 106.66 16.49
 -17 -5 -4 101.96 12.44
 -17 -4 -4 185.81 20.97
 -17 -4 4 188.77 20.38
 -17 -3 -4 124.18 16.75
 -17 -3 4 133.25 18.5
 -17 -2 -4 258.07 23.43
 -17 -2 4 191.74 20.72
 -17 -1 -4 108.71 16.98
 -17 -1 4 119.04 17.26
 -17 0 -4 208.61 21.96
 -17 0 4 200.39 21.15
 -17 1 -4 104.52 16.42
 -17 1 4 100.67 16.14
 -17 2 -4 214.8 22.53
 -17 2 4 226.01 22.46
 17 2 -4 215.93 19.27
 -17 3 -4 108.05 16.88
 -17 3 4 112.7 16.99
 17 3 -4 111.01 14.6
 -17 4 -4 215.53 22.76
 -17 4 4 204.07 22.99
 17 4 -4 200.76 18.72
 -17 5 4 105.42 17.21
 -17 5 -4 78.35 15.14
 17 5 -4 81.53 13.36
 -17 6 -4 186.1 22.05
 -17 6 4 160.57 21.39
 17 6 -4 190.97 18.68
 -17 7 -4 137.83 20.36
 -17 7 4 100.56 17.67
 17 7 -4 100.71 14.14
 -17 8 4 130.94 19.6
 -17 8 -4 117.08 20.48
 17 8 -4 189.34 18.63
 17 9 -4 65.39 11.8
 -17 -8 -5 40.55 10.01
 -17 -7 -5 14.18 9.09
 -17 -7 5 10.02 8.79
 -17 -7 -5 13.19 7.88
 -17 -6 -5 32.63 12.74
 -17 -6 5 19.93 10.83
 -17 -5 -5 11.2 8.66
 -17 -5 5 11.06 10.02
 -17 -4 -5 3.94 9.44
 -17 -4 5 -6.36 10.04
 -17 -3 -5 40.64 9.58
 -17 -3 5 22.17 9.94
 -17 -2 -5 20.8 10.6
 -17 -2 5 13.55 10.16
 -17 -1 -5 -10.51 10.6
 -17 -1 5 14.43 9.48
 -17 0 -5 46.92 11.8
 -17 0 5 13.57 9.21
 -17 1 -5 1.29 9.14
 -17 1 5 3.78 9.11
 -17 2 -5 19.23 9.61
 -17 2 5 13.27 10.18
 -17 3 -5 15.97 9.42
 -17 3 5 25.04 10.81
 17 3 -5 51.36 10.99
 -17 4 -5 24.75 12.12
 -17 4 5 0.67 10.53
 17 4 -5 5.5 6.97
 -17 5 -5 6.98 10.01
 17 5 -5 14.97 8.41
 -17 6 5 24.26 11.05
 -17 6 -5 39.45 13.21
 17 6 -5 34.46 10.51
 -17 7 -5 39.39 13.33
 -17 7 5 18.19 11.57
 17 7 -5 17.63 9.32
 17 8 -5 77.4 14.36
 -17 -6 -6 108.38 17.54
 -17 -6 6 75.8 16.02
 -17 -5 -6 107.75 16.98
 -17 -5 6 87.54 15.87
 -17 -4 -6 63.21 13.08
 -17 -4 6 68.08 13.86
 -17 -3 -6 60.44 12.55
 -17 -3 6 38.76 10.48
 -17 -2 -6 97.44 15.65
 -17 -2 6 94.98 14.7
 -17 -1 -6 51.3 13.32
 -17 -1 6 42.55 11.63
 -17 0 -6 98.61 15.62
 -17 0 6 102.85 15.54
 -17 1 -6 35.09 10.73
 -17 1 6 11.14 8.96
 -17 2 -6 128.4 17.6
 -17 2 6 97.02 15.94
 -17 3 -6 75.11 14.85
 -17 3 6 66.49 13.96
 -17 4 -6 51.18 12.88
 -17 4 6 51.21 12.46
 17 4 -6 72.55 12.69
 -17 5 -6 103.25 17.32
 -17 5 6 86.14 14.66
 17 5 -6 76.94 12.84
 -17 6 -6 80.92 15.62
 -17 6 6 87.81 16.52
 17 6 -6 74.33 13.04
 18 -10 0 9.27 8.82
 -18 -10 0 -0.06 6.94
 18 -9 0 289.84 22.48
 -18 -9 0 280.06 22.3
 18 -8 0 6.8 7.24
 -18 -7 0 337.08 29.14
 18 -7 0 284.04 22.13
 -18 -6 0 -3.71 12.16
 18 -6 0 -5.82 6.58
 -18 -5 0 331.38 28.67
 18 -5 0 343.92 24.18
 -18 -4 0 21.17 11.27
 18 -4 0 13.24 8.42
 -18 -3 0 223.37 23.67
 18 -3 0 207.66 19.19
 -18 -2 0 3.97 9.87
 18 -2 0 4.82 7.81
 -18 -1 0 494.3 34.78
 18 -1 0 521.85 29.73
 -18 0 0 -10.69 11.71
 18 0 0 21.23 10.11
 -18 1 0 481.34 34.32
 18 1 0 497.96 29.66
 -18 2 0 12.04 9.65
 18 2 0 14.78 8.98
 -18 3 0 165.57 21.8
 18 3 0 200.87 19.57
 -18 4 0 7.05 10.3
 18 4 0 11.77 9.29
 -18 5 0 355.36 31.29
 -18 6 0 -23.42 12.35
 -18 7 0 294.81 29.99
 18 -10 1 49.46 10.31
 -18 -10 -1 42.37 10.45
 18 -9 1 -7.59 8.93
 -18 -9 -1 5.84 6.94
 18 -8 1 47.53 10.48
 -18 -8 -1 63.69 11.5
 -18 -7 -1 18.44 11.28
 -18 -7 1 -11.92 9.72
 18 -7 1 0.61 7.73
 -18 -7 -1 6.38 5.95
 -18 -6 -1 61.48 14.5
 -18 -6 1 67.23 15.27
 18 -6 1 66.04 12.11
 -18 -6 -1 69.8 10.63
 -18 -5 -1 -16.78 12.94
 -18 -5 1 -18.3 12.64
 18 -5 1 7.44 7.48
 18 -5 -1 5.81 7.17
 -18 -4 -1 69.08 14.42
 -18 -4 1 59.85 14.65
 18 -4 1 69.7 12.4
 18 -4 -1 60.75 12.11
 -18 -3 -1 47.3 13.78
 -18 -3 1 59.45 15.61
 18 -3 1 26.03 8.4
 18 -3 -1 35.83 9.78
 -18 -2 -1 88.5 15.76
 -18 -2 1 85.95 16.97
 18 -2 1 75.61 12.67
 18 -2 -1 83.3 13.04
 -18 -1 -1 -5.95 9.15
 -18 -1 1 -6.57 9.33
 18 -1 -1 9.13 7.95
 18 -1 1 2.85 6.73
 -18 0 -1 96.86 17.11
 -18 0 1 75 14.61
 18 0 -1 97.95 14.27
 18 0 1 124.96 16.03
 -18 1 -1 -18.54 12.43
 -18 1 1 -13.38 10.6
 18 1 -1 -1.11 6.86
 18 1 1 -1.63 8.24
 -18 2 -1 51.34 14.46
 -18 2 1 66.92 17.25
 18 2 -1 77.8 12.1
 18 2 1 76.49 13.9
 -18 3 -1 16.01 12.43
 -18 3 1 50.71 13.97
 18 3 -1 17.99 10.18
 -18 4 -1 53.48 14.56
 -18 4 1 57.29 15.09
 18 4 -1 74.57 13.27
 -18 5 1 -3.36 10.86
 -18 5 -1 -15.51 13.11
 18 5 -1 3.56 8.52
 -18 6 -1 101.85 19.23
 -18 6 1 62.22 15.34
 18 6 -1 60.97 12.9
 -18 7 1 14.63 10.29
 -18 7 -1 1.36 10.24
 -18 -10 -2 -1.61 7.75
 18 -9 2 135.68 15.85
 -18 -9 -2 131.86 15.62
 18 -8 2 -1.84 7.47
 -18 -8 -2 17.49 8.17
 -18 -7 -2 191.77 22.83
 -18 -7 2 178.83 21.64
 18 -7 2 160.55 16.97
 -18 -7 -2 172.44 16.45
 -18 -6 -2 -22.47 13.37
 -18 -6 2 -37.77 14.58
 18 -6 2 -1.7 7.85
 -18 -5 -2 127.67 18.58
 -18 -5 2 132.51 18.54
 18 -5 2 130.49 15.51
 -18 -4 -2 6.67 10.99
 -18 -4 2 0.24 9.84
 18 -4 2 8.25 8.02
 -18 -3 -2 199.66 22.47
 -18 -3 2 199.36 22.49
 18 -3 2 227.38 19.89
 -18 -2 -2 -18.77 13.03
 -18 -2 2 -3.89 10.26
 18 -2 2 -8.23 8.39
 18 -2 -2 -1.12 6.96
 -18 -1 -2 184.37 20.95
 -18 -1 2 153.04 19.84
 18 -1 -2 165.4 17.17
 18 -1 2 190.23 18.74
 -18 0 -2 5.91 9.42
 -18 0 2 -0.65 11.97
 18 0 -2 18.5 8.76
 -18 1 -2 183.75 21.82
 -18 1 2 178.65 22.04
 18 1 -2 167.93 17.51
 -18 2 -2 -15.15 11.87
 -18 2 2 -7.91 10.85
 18 2 -2 5.63 7.03
 -18 3 -2 200.93 23.27
 -18 3 2 196.32 22.59
 18 3 -2 184.7 18.88
 -18 4 -2 14.24 11.8
 -18 4 2 -7.32 10.85
 18 4 -2 13.19 8.58
 -18 5 2 126.82 19.69
 -18 5 -2 113.4 19.67
 18 5 -2 147.26 16.67
 -18 6 -2 0.93 9.33
 -18 6 2 -22.94 12.77
 18 6 -2 -3 7.82
 -18 7 -2 193.16 23.55
 -18 7 2 162.86 21.99
 18 7 -2 180.75 19.31
 -18 -9 -3 6.01 7.43
 18 -8 3 225.15 19.02
 -18 -8 -3 230.83 19.87
 18 -7 3 16.98 10.2
 -18 -6 -3 223.86 23.97
 -18 -6 3 237.75 24.29
 18 -6 3 204.21 18.8
 -18 -5 -3 18 10.82
 -18 -5 3 -18.7 11.97
 -18 -4 -3 303.56 27.26
 -18 -4 3 330.97 28.18
 -18 -3 -3 5.48 9.76
 -18 -3 3 10.91 9.9
 -18 -2 -3 349.04 28.86
 -18 -2 3 349.85 29.42
 -18 -1 -3 0.89 9.65
 -18 -1 3 -3.67 11.59
 -18 0 -3 167.39 20.8
 -18 0 3 180.48 21.6
 18 0 -3 174.11 18.01
 -18 1 -3 -5.99 10.56
 -18 1 3 24.7 10.91
 18 1 -3 5.38 7.41
 -18 2 3 317.58 28.22
 -18 2 -3 372.26 29.62
 18 2 -3 380.94 25.95
 -18 3 -3 3.43 9.79
 -18 3 3 -5.55 11.92
 18 3 -3 -7.22 8.07
 -18 4 3 308.21 28.39
 -18 4 -3 338.03 29.42
 18 4 -3 331.5 24.94
 -18 5 3 0.78 8.96
 -18 5 -3 -14.59 10.81
 18 5 -3 1.16 7.72
 -18 6 -3 236.85 26.51
 -18 6 3 244.11 27.24
 18 6 -3 218.72 20.8
 18 7 -3 8.9 8.53
 18 8 -3 197.04 19.5
 -18 -6 -4 1.62 9.97
 -18 -5 -4 -4.22 9.76
 -18 -5 4 -11.57 10.93
 -18 -4 -4 -7.52 10.42
 -18 -4 4 -12.41 10.85
 -18 -3 -4 -6.37 9.38
 -18 -3 4 26.2 12.34
 -18 -2 -4 6.2 9.2
 -18 -2 4 11 11.04
 -18 -1 -4 31.63 12.49
 -18 -1 4 -28.03 11.94
 -18 0 -4 19.39 10.63
 -18 0 4 -3.6 10.21
 -18 1 -4 9.94 10.01
 -18 1 4 -0.8 8.9
 18 1 -4 -6.96 7.32
 -18 2 -4 -0.53 9.9
 -18 2 4 1.1 9.45
 18 2 -4 1.03 8.87
 -18 3 -4 -15.43 12.46
 -18 3 4 -11.09 10.68
 18 3 -4 10.86 8.76
 -18 4 -4 -4.06 9.97
 -18 4 4 8.23 9.4
 18 4 -4 5.68 9.56
 -18 5 -4 -11.86 10.06
 -18 5 4 2.37 9.36
 18 5 -4 2.82 7.9
 -18 6 -4 -6.91 11.44
 -18 6 4 13.91 13.27
 18 6 -4 -8.34 7.83
 18 7 -4 12.86 8.99
 -18 -5 -5 -2.29 10.55
 -18 -4 -5 280.82 25.55
 -18 -4 5 238.64 23.87
 -18 -3 -5 -3.99 11.95
 -18 -3 5 -14.75 12.38
 -18 -2 -5 171.07 21.64
 -18 -2 5 169.29 20.18
 -18 -1 -5 13.33 10.47
 -18 -1 5 8.27 9.99
 -18 0 -5 200.61 21.74
 -18 0 5 188.65 21.48
 -18 1 -5 -21.13 12.58
 -18 1 5 -14.26 12.34
 -18 2 5 156.03 19.74
 -18 2 -5 156.45 20.22
 -18 3 -5 -24.04 12.94
 -18 3 5 5.16 9.74
 -18 4 -5 257.1 25.64
 -18 4 5 272.01 26.32
 -18 5 -5 8.28 10.32
 -18 -2 -6 -29.79 12.92
 -18 -2 6 -20.13 12.74
 -18 -1 -6 145.26 19.11
 -18 -1 6 110.34 16.36
 -18 0 -6 -0.06 9.96
 -18 0 6 6.98 9.07
 -18 1 -6 111.6 17.65
 -18 1 6 125.64 18.79
 -18 2 -6 -15.41 11.47
 -18 2 6 -28.45 13.13
 19 -7 0 -6.52 7.52
 19 -6 0 1.91 7.26
 19 -5 0 -7.49 8.06
 -19 -4 0 11.65 11.67
 19 -4 0 3.12 6.87
 -19 -3 0 -10.3 10.26
 19 -3 0 -5.07 7.66
 -19 -2 0 -17.22 13.28
 19 -2 0 10.4 8.23
 -19 -1 0 20.61 12.67
 19 -1 0 4.02 9.2
 -19 0 0 -1 9.86
 19 0 0 16.31 8.11
 -19 1 0 16.52 12.48
 19 1 0 -10.29 8.23
 -19 2 0 6.98 10.75
 19 2 0 2.44 6.9
 -19 3 0 -7.54 9.39
 19 3 0 15.97 8.23
 -19 4 0 10.25 12.06
 19 4 0 0.47 8.5
 19 -8 1 191.27 19.25
 19 -7 1 86.78 14.03
 19 -6 1 168.91 17.77
 19 -5 1 47.82 10.33
 19 -5 -1 49.24 11.34
 -19 -4 -1 178.38 23.09
 -19 -4 1 132.14 20.22
 19 -4 1 147.42 17.25
 19 -4 -1 128.89 16.6
 -19 -3 -1 34.18 12.22
 -19 -3 1 52.17 14.4
 19 -3 -1 38.8 10.62
 19 -3 1 54.81 12.09
 -19 -2 -1 130.8 19.21
 -19 -2 1 132.57 19.22
 19 -2 -1 179.26 18.9
 19 -2 1 167.28 18.31
 -19 -1 -1 75.87 14.87
 -19 -1 1 100.31 18.26
 19 -1 -1 100.25 14.68
 19 -1 1 110.47 15.06
 -19 0 -1 277.83 26.68
 -19 0 1 278.54 27.39
 19 0 -1 235.42 21.69
 19 0 1 255.66 21.8
 -19 1 -1 103.48 18.82
 -19 1 1 95.12 17.88
 19 1 -1 106.66 15.32
 19 1 1 120.83 16.96
 -19 2 -1 86.62 16.34
 -19 2 1 124.59 20.31
 19 2 -1 165.53 19.08
 19 2 1 148.4 17.73
 -19 3 -1 -2.03 12.73
 -19 3 1 12.48 11.86
 19 3 -1 36.86 10.8
 -19 4 -1 142.39 21.38
 -19 4 1 151.81 22.51
 19 4 -1 135.52 17.27
 19 5 -1 62.67 13.55
 19 -8 2 28.31 9.46
 19 -7 2 106.75 15.36
 19 -6 2 33.9 9.6
 19 -5 2 58.09 11.99
 -19 -4 -2 49.41 15.75
 -19 -4 2 39.74 12.66
 19 -4 2 46.51 11.87
 -19 -3 -2 124.49 19.48
 -19 -3 2 104.28 18.11
 19 -3 2 134.35 16.52
 19 -3 -2 128.12 16.55
 -19 -2 -2 37.99 13.51
 -19 -2 2 39.2 13.67
 19 -2 -2 45.91 10.07
 19 -2 2 41.48 11.17
 -19 -1 -2 104.92 19.03
 -19 -1 2 104.03 17.77
 19 -1 -2 117.37 15.33
 19 -1 2 128.25 16.73
 -19 0 -2 -0.7 10.41
 -19 0 2 10.45 10.17
 19 0 -2 6.86 7.73
 -19 1 -2 60.64 13.81
 -19 1 2 95.85 16.53
 19 1 -2 101.19 14.25
 -19 2 -2 38.87 11.78
 -19 2 2 37.87 11.62
 19 2 -2 59.14 13.19
 -19 3 -2 123.33 19.7
 -19 3 2 64.32 14.25
 19 3 -2 125.33 16.16
 -19 4 -2 40.75 15.34
 -19 4 2 8.9 11.96
 19 4 -2 37.48 11.15
 19 5 -2 59.68 12.33
 -19 -3 -3 32.24 14.02
 -19 -3 3 37.2 12.39
 -19 -2 -3 22.89 11.65
 -19 -2 3 31.86 11.99
 -19 -1 -3 9.96 9.45
 -19 -1 3 8.14 11.45
 -19 0 -3 20.28 12.66
 -19 0 3 23.31 12.42
 -19 1 -3 -22.97 13.96
 -19 1 3 -8.96 10.55
 -19 2 -3 7.03 11.54
 -19 2 3 38.23 13.56
 19 2 -3 27.72 10.77
 -19 3 -3 8.91 11.12
 -19 3 3 1 10.61
 -19 -2 -4 62.11 15.11
 -19 -1 -4 98.81 17.23
 -19 -1 4 98.64 17.22
 -19 0 -4 28.09 12.16
 -19 0 4 59.04 14.51
 -19 1 -4 135.07 19.65
 -19 1 4 110.01 18.84
 -19 2 -4 67.35 15.44

_iucr_refine_fcf_details
;
data_MoC6O6_Mova_Ag_3_auto
_computing_structure_refinement   'olex2.refine 1.5-alpha (Bourhis et al., 2015)'
_shelx_refln_list_code            4
loop_
  _space_group_symop_id
  _space_group_symop_operation_xyz
  1  x,y,z
  2  x+1/2,-y+1/2,-z+1/2
  3  -x,y+1/2,-z
  4  -x+1/2,-y,z+1/2
  5  -x,-y,-z
  6  -x-1/2,y-1/2,z-1/2
  7  x,-y-1/2,z
  8  x-1/2,y,-z-1/2

_space_group_crystal_system       orthorhombic
_space_group_IT_number            62
_space_group_name_H-M_alt         'P n m a'
_space_group_name_Hall            '-P 2ac 2n'
_symmetry_space_group_name_H-M    'P n m a'
_symmetry_space_group_name_Hall   '-P 2ac 2n'
_symmetry_Int_Tables_number       62
_cell_length_a                    11.7803(4)
_cell_length_b                    11.2507(5)
_cell_length_c                    6.3684(2)
_cell_angle_alpha                 90
_cell_angle_beta                  90
_cell_angle_gamma                 90
_cell_volume                      844.05(5)
loop_
  _refln_index_h
  _refln_index_k
  _refln_index_l
  _refln_F_squared_calc
  _refln_F_squared_meas
  _refln_F_squared_sigma
  _refln_F_squared_weight
  _refln_observed_status
0 0 2 1464.670 1499.870 44.396 3.707 o
0 0 4 0.007 5.999 9.499 128.230 o
0 0 6 1913.890 2033.050 86.559 1.234 o
0 0 8 2733.840 2773.720 104.524 0.800 o
0 0 10 778.304 752.107 47.693 4.371 o
0 1 1 3312.650 3234.530 37.329 1.810 o
0 1 3 5624.090 5375.220 86.136 0.553 o
0 1 5 6628.800 6786.700 96.012 0.404 o
0 1 7 931.720 956.125 62.230 2.637 o
0 1 9 296.253 306.306 21.794 20.507 o
0 1 11 627.050 644.609 45.489 4.946 o
0 2 0 22489.700 22114.700 354.435 0.035 o
0 2 2 15678.400 16253.900 163.976 0.087 o
0 2 4 1.904 3.878 5.661 357.292 o
0 2 6 812.324 866.881 31.436 8.166 o
0 2 8 3128.420 3107.240 93.590 0.872 o
0 2 10 461.902 454.081 27.473 12.558 o
0 3 1 116.647 110.853 5.764 194.946 o
0 3 3 26050.900 27163.400 374.616 0.027 o
0 3 5 4692.610 4908.560 56.176 0.872 o
0 3 7 819.610 756.549 32.593 7.905 o
0 3 9 173.826 178.695 17.753 32.286 o
0 3 11 815.755 638.977 61.661 2.783 o
0 4 0 30201.400 30499.200 418.013 0.021 o
0 4 2 4596.510 4528.900 51.941 0.960 o
0 4 4 4.403 8.142 4.004 680.252 o
0 4 6 1406.060 1477.630 24.479 6.841 o
0 4 8 978.328 970.485 40.786 5.205 o
0 4 10 614.738 625.111 31.965 8.997 o
0 5 1 1125.560 1044.460 19.284 10.887 o
0 5 3 4568.340 4365.140 92.079 0.660 o
0 5 5 10807.400 11128.600 156.234 0.154 o
0 5 7 361.575 371.387 15.814 31.288 o
0 5 9 147.966 164.552 21.445 23.348 o
0 5 11 897.416 976.014 76.427 1.827 o
0 6 0 32645.000 32492.000 821.978 0.010 o
0 6 2 3339.900 3128.460 64.205 1.277 o
0 6 4 2.561 -0.862 9.813 120.252 o
0 6 6 1133.290 1150.460 25.754 8.280 o
0 6 8 2004.720 1970.510 60.597 2.051 o
0 6 10 556.407 651.063 47.958 4.558 o
0 7 1 991.507 993.890 24.679 9.731 o
0 7 3 8265.730 8444.180 204.532 0.162 o
0 7 5 1494.840 1574.260 34.331 4.831 o
0 7 7 825.108 856.014 38.162 6.131 o
0 7 9 250.853 235.540 36.930 8.105 o
0 8 0 13972.700 14252.800 348.069 0.057 o
0 8 2 5363.770 5379.840 98.834 0.515 o
0 8 4 7.138 -5.441 11.038 94.680 o
0 8 6 766.049 852.650 56.923 3.188 o
0 8 8 3190.650 3236.990 82.117 1.007 o
0 9 1 873.720 948.331 26.000 9.920 o
0 9 3 2919.970 2879.930 70.842 1.289 o
0 9 5 3120.790 3240.130 96.318 0.833 o
0 9 7 565.618 595.629 41.828 5.836 o
0 9 9 172.545 146.708 27.739 14.335 o
0 10 0 14353.700 14623.300 651.126 0.023 o
0 10 2 1036.750 1068.970 23.768 9.634 o
0 10 4 0.137 -1.170 12.371 75.907 o
0 10 6 1006.270 1029.870 50.820 3.643 o
0 10 8 822.019 778.711 57.795 3.094 o
0 11 1 414.699 399.354 25.200 14.921 o
0 11 3 4556.610 4244.830 158.453 0.341 o
0 11 5 3545.790 3321.190 91.787 0.830 o
0 11 7 180.574 175.299 27.430 14.556 o
0 12 0 2026.600 1980.060 81.293 1.346 o
0 12 2 2242.740 2312.740 39.913 2.826 o
0 12 4 0.035 -10.713 15.387 49.069 o
0 12 6 500.018 535.566 45.763 5.062 o
0 12 8 917.669 996.972 59.435 2.854 o
0 13 1 221.225 218.923 21.432 22.362 o
0 13 3 3753.900 3599.730 178.651 0.304 o
0 13 5 1317.280 1216.450 57.000 2.794 o
0 13 7 268.845 269.931 44.896 5.547 o
0 14 0 5746.920 5657.100 165.685 0.277 o
0 14 2 1007.070 1006.140 64.028 2.472 o
0 14 4 1.978 37.630 25.198 18.223 o
0 14 6 596.769 507.310 41.452 5.947 o
0 15 1 468.971 453.114 31.536 9.952 o
0 15 3 766.398 783.744 44.626 4.888 o
0 15 5 1251.580 1186.900 86.092 1.407 o
0 16 0 4086.670 4110.200 145.987 0.402 o
0 16 2 599.724 622.812 56.228 3.393 o
0 16 4 0.605 -4.008 18.272 34.790 o
0 17 1 210.092 208.110 26.164 15.682 o
0 17 3 1499.700 1495.360 66.055 2.091 o
0 17 5 510.054 495.156 59.728 3.086 o
0 18 0 1029.610 1061.240 75.993 1.813 o
0 18 2 636.255 700.257 64.911 2.576 o
0 18 4 1.997 33.897 31.197 11.908 o
0 19 1 88.472 95.605 22.948 21.255 o
0 19 3 938.546 958.982 76.893 1.801 o
0 20 0 1022.930 1084.340 83.193 1.537 o
0 20 2 236.988 259.644 47.996 4.896 o
1 0 1 9563.760 9952.070 87.934 0.242 o
1 0 2 476.949 532.008 11.904 34.911 o
1 0 3 1110.310 1137.390 25.584 8.465 o
1 0 4 3339.280 3248.560 53.614 1.458 o
1 0 5 22.142 23.840 7.801 178.117 o
1 0 6 1180.770 1184.260 39.264 4.986 o
1 0 7 2604.460 2599.580 60.466 1.682 o
1 0 8 74.511 101.939 14.364 51.751 o
1 0 9 806.402 796.480 32.961 7.758 o
1 0 10 312.131 318.791 23.369 18.038 o
1 0 11 5.893 -10.278 19.010 32.084 o
1 1 1 10121.300 10676.800 101.566 0.209 o
1 1 2 8750.130 9159.670 61.784 0.307 o
1 1 3 276.291 269.743 5.588 103.614 o
1 1 4 3593.160 3561.670 44.725 1.468 o
1 1 5 1340.800 1395.910 28.356 6.421 o
1 1 6 730.234 752.548 20.223 15.151 o
1 1 7 2293.850 2326.330 41.130 2.709 o
1 1 8 38.895 46.034 8.849 134.247 o
1 1 9 834.918 865.332 24.242 11.227 o
1 1 10 352.816 347.405 17.289 28.092 o
1 1 11 99.579 86.060 19.936 27.759 o
1 2 1 8020.900 8116.530 50.857 0.379 o
1 2 2 6085.040 6217.190 39.084 0.644 o
1 2 3 1194.970 1190.580 16.762 10.730 o
1 2 4 4774.160 4889.980 40.066 0.970 o
1 2 5 167.041 186.093 9.815 82.774 o
1 2 6 456.829 483.089 16.868 25.341 o
1 2 7 2228.950 2215.740 36.386 3.091 o
1 2 8 23.731 19.182 8.151 164.332 o
1 2 9 503.581 489.478 18.809 21.241 o
1 2 10 282.360 303.290 24.016 17.498 o
1 2 11 51.024 70.650 17.995 34.608 o
1 3 1 185.068 182.645 3.979 183.139 o
1 3 2 3195.360 3153.960 22.415 2.221 o
1 3 3 1298.200 1313.320 14.547 10.140 o
1 3 4 6175.480 6372.900 50.612 0.591 o
1 3 5 580.224 590.936 9.567 34.381 o
1 3 6 530.827 556.187 18.392 20.895 o
1 3 7 1744.640 1729.050 35.108 4.164 o
1 3 8 12.770 14.563 7.751 185.584 o
1 3 9 497.983 474.907 20.258 19.411 o
1 3 10 192.767 170.268 12.935 53.976 o
1 3 11 51.313 30.317 17.237 37.966 o
1 4 1 3258.360 3153.180 26.552 2.093 o
1 4 2 1709.770 1673.490 17.801 6.425 o
1 4 3 2842.120 2900.000 28.877 2.466 o
1 4 4 6574.830 6777.090 54.691 0.521 o
1 4 5 505.091 533.891 12.376 32.653 o
1 4 6 1365.750 1438.320 22.194 7.553 o
1 4 7 1651.530 1649.040 34.903 4.407 o
1 4 8 38.165 26.891 10.405 100.998 o
1 4 9 444.465 423.373 21.059 19.303 o
1 4 10 427.300 428.639 19.175 22.305 o
1 4 11 73.243 33.400 27.664 14.938 o
1 5 1 4328.670 4185.570 39.217 1.182 o
1 5 2 3371.930 3329.100 29.103 1.911 o
1 5 3 9.944 18.284 3.333 860.397 o
1 5 4 5372.600 5496.310 48.530 0.757 o
1 5 5 1012.700 1022.470 18.560 12.189 o
1 5 6 244.115 249.523 7.840 88.541 o
1 5 7 975.566 1003.470 19.365 12.198 o
1 5 8 44.416 39.760 11.256 85.870 o
1 5 9 413.701 429.597 23.070 17.066 o
1 5 10 218.776 209.940 16.148 36.386 o
1 5 11 93.321 127.389 32.230 10.935 o
1 6 1 3973.860 3826.600 37.121 1.382 o
1 6 2 960.488 871.956 15.292 15.303 o
1 6 3 951.764 993.215 15.753 14.402 o
1 6 4 3491.720 3594.670 36.001 1.652 o
1 6 5 149.618 149.723 6.326 151.747 o
1 6 6 714.453 692.947 13.847 22.086 o
1 6 7 1726.200 1710.400 37.034 4.007 o
1 6 8 47.620 50.477 11.613 80.281 o
1 6 9 508.669 524.719 24.498 14.479 o
1 6 10 253.843 272.188 17.535 30.357 o
1 7 1 2395.310 2312.590 28.644 3.272 o
1 7 2 3046.490 2971.850 37.612 2.035 o
1 7 3 1117.990 1175.410 17.175 11.250 o
1 7 4 1955.880 2013.240 30.007 4.063 o
1 7 5 456.696 463.639 15.324 28.680 o
1 7 6 794.273 813.705 13.359 19.773 o
1 7 7 2150.290 2060.800 41.807 2.921 o
1 7 8 8.012 31.689 10.890 95.533 o
1 7 9 732.955 815.404 29.866 9.163 o
1 8 1 4047.880 4078.140 39.230 1.287 o
1 8 2 1441.470 1437.620 23.790 6.919 o
1 8 3 124.720 127.808 7.817 128.256 o
1 8 4 1547.360 1538.750 32.064 5.078 o
1 8 5 13.233 13.228 6.941 229.289 o
1 8 6 262.082 256.081 13.367 45.749 o
1 8 7 1693.220 1638.190 46.229 3.234 o
1 8 8 5.242 8.829 10.717 100.121 o
1 8 9 448.867 447.636 23.732 15.967 o
1 9 1 3061.430 3138.410 34.860 2.044 o
1 9 2 2148.520 2239.770 38.441 3.040 o
1 9 3 229.130 260.468 11.701 56.887 o
1 9 4 1911.560 1922.650 59.154 2.171 o
1 9 5 645.780 645.954 22.726 14.424 o
1 9 6 461.664 454.481 23.603 15.970 o
1 9 7 1201.710 1205.060 40.496 4.737 o
1 9 8 11.565 6.982 12.794 70.170 o
1 9 9 428.307 435.123 28.872 11.755 o
1 10 1 1774.550 1830.560 28.608 4.715 o
1 10 2 392.785 393.387 12.428 40.120 o
1 10 3 626.547 591.049 22.553 14.974 o
1 10 4 2611.170 2636.790 52.630 1.917 o
1 10 5 169.563 182.028 16.183 37.967 o
1 10 6 829.742 886.900 33.634 7.346 o
1 10 7 999.635 987.406 40.495 5.215 o
1 10 8 25.084 42.236 19.883 28.946 o
1 10 9 359.093 278.968 37.986 7.501 o
1 11 1 940.386 955.849 20.978 11.864 o
1 11 2 840.927 882.378 17.342 15.360 o
1 11 3 153.740 153.675 16.114 39.059 o
1 11 4 2560.200 2511.080 52.385 1.982 o
1 11 5 217.810 208.970 17.107 33.113 o
1 11 6 189.802 176.129 18.209 30.614 o
1 11 7 574.318 565.266 30.294 10.051 o
1 11 8 14.426 15.767 14.777 52.533 o
1 12 1 1334.100 1368.590 25.201 7.158 o
1 12 2 1438.350 1452.900 24.630 6.740 o
1 12 3 445.948 392.602 29.206 11.544 o
1 12 4 2201.260 2224.970 83.472 1.240 o
1 12 5 221.843 220.666 18.353 29.233 o
1 12 6 338.210 347.670 25.190 15.601 o
1 12 7 688.946 686.872 33.555 8.035 o
1 12 8 6.758 1.835 18.973 32.189 o
1 13 1 776.538 793.027 21.685 13.450 o
1 13 2 639.829 667.818 33.818 8.096 o
1 13 3 335.562 336.804 19.910 23.047 o
1 13 4 1522.110 1449.370 48.166 3.307 o
1 13 5 190.953 187.324 20.467 24.806 o
1 13 6 256.248 287.130 26.767 14.626 o
1 13 7 658.546 718.472 34.848 7.608 o
1 14 1 1155.840 1214.040 34.367 5.922 o
1 14 2 274.436 272.301 22.576 19.677 o
1 14 3 134.290 122.357 16.891 36.756 o
1 14 4 931.947 942.152 41.025 5.251 o
1 14 5 40.001 43.861 24.889 18.509 o
1 14 6 312.876 310.678 28.432 12.832 o
1 14 7 632.832 646.895 41.436 5.809 o
1 15 1 1440.820 1478.750 39.997 4.254 o
1 15 2 726.794 803.424 73.010 2.038 o
1 15 3 98.366 123.027 15.371 44.612 o
1 15 4 662.903 657.180 30.698 9.352 o
1 15 5 213.913 235.083 29.260 12.675 o
1 15 6 219.032 229.018 25.522 16.310 o
1 16 1 906.851 915.896 32.554 7.422 o
1 16 2 247.778 298.853 28.244 13.279 o
1 16 3 52.392 39.858 13.018 64.819 o
1 16 4 623.232 616.063 30.665 9.587 o
1 16 5 21.839 38.172 15.117 49.687 o
1 17 1 500.996 545.149 26.608 12.750 o
1 17 2 369.237 361.599 23.544 17.174 o
1 17 3 168.494 153.191 17.457 33.621 o
1 17 4 553.380 577.150 30.067 10.229 o
1 17 5 73.711 80.612 24.531 18.799 o
1 18 1 496.151 484.838 26.641 12.922 o
1 18 2 340.536 364.909 24.763 15.986 o
1 18 3 82.884 95.447 16.277 40.912 o
1 18 4 605.775 637.631 45.758 4.918 o
1 18 5 48.327 10.132 25.998 17.012 o
1 19 1 299.784 302.059 25.741 15.397 o
1 19 2 174.849 207.765 29.511 12.641 o
1 19 3 48.711 95.814 21.674 24.042 o
1 19 4 583.341 621.145 65.194 2.579 o
1 20 1 273.080 285.389 43.913 5.779 o
2 0 1 3365.920 3369.710 20.106 2.051 o
2 0 2 11619.600 12140.800 102.311 0.167 o
2 0 3 14319.700 14612.700 97.935 0.119 o
2 0 4 720.176 761.189 11.590 23.751 o
2 0 5 2639.730 2803.420 67.361 1.451 o
2 0 6 18.499 1.072 9.112 136.029 o
2 0 7 608.211 578.061 28.115 11.102 o
2 0 8 3.681 0.074 12.057 79.673 o
2 0 9 303.613 338.715 24.771 16.318 o
2 0 10 21.426 4.070 13.516 62.585 o
2 0 11 693.113 617.979 64.061 2.635 o
2 1 0 21746.900 21458.400 173.650 0.051 o
2 1 1 3.118 4.021 0.766 9547.470 o
2 1 2 6924.620 7046.180 45.034 0.501 o
2 1 3 21.818 21.751 1.587 1733.990 o
2 1 4 1.828 2.518 1.905 2899.140 o
2 1 5 118.266 135.334 6.557 161.460 o
2 1 6 2377.600 2438.770 38.045 2.739 o
2 1 7 15.686 31.538 7.741 181.720 o
2 1 8 3103.440 3036.560 47.281 1.737 o
2 1 9 37.982 16.788 8.353 153.221 o
2 1 10 502.975 516.105 20.342 18.983 o
2 1 11 5.258 35.538 16.051 44.594 o
2 2 0 0.067 0.063 1.133 8971.980 o
2 2 1 3569.460 3585.690 22.612 1.815 o
2 2 2 0.670 1.834 1.210 7005.170 o
2 2 3 7297.020 7219.490 50.371 0.455 o
2 2 4 2103.210 2250.710 23.003 4.119 o
2 2 5 5792.060 6017.860 59.375 0.621 o
2 2 6 17.778 24.964 5.913 299.292 o
2 2 7 384.971 381.357 15.389 31.628 o
2 2 8 0.903 -12.625 7.333 215.625 o
2 2 9 241.801 252.411 15.544 37.342 o
2 2 10 1.316 -8.391 9.465 129.452 o
2 2 11 838.658 827.275 41.816 5.313 o
2 3 0 22760.200 22868.600 174.274 0.047 o
2 3 1 17164.100 17658.200 94.768 0.086 o
2 3 2 3359.070 3167.100 22.898 2.084 o
2 3 3 21.703 24.270 2.272 1223.530 o
2 3 4 0.007 4.015 2.705 1535.970 o
2 3 5 0.968 2.505 3.075 1194.060 o
2 3 6 2583.760 2646.480 28.134 2.870 o
2 3 7 67.934 63.345 9.491 111.681 o
2 3 8 2010.320 1975.790 37.034 3.443 o
2 3 9 6.932 -5.291 10.022 114.693 o
2 3 10 574.062 610.535 23.156 14.815 o
2 3 11 2.027 -7.908 18.468 34.038 o
2 4 0 18.099 24.339 2.697 1043.650 o
2 4 1 1927.380 1867.890 21.457 5.051 o
2 4 2 14.065 15.652 2.496 1293.120 o
2 4 3 11045.600 11138.500 60.102 0.208 o
2 4 4 0.424 3.517 3.233 1083.660 o
2 4 5 4113.530 4379.300 49.595 1.110 o
2 4 6 389.456 409.910 11.286 43.978 o
2 4 7 366.531 364.449 10.412 50.481 o
2 4 8 2.463 -12.191 7.853 187.455 o
2 4 9 212.132 209.985 14.614 42.945 o
2 4 10 32.332 12.432 10.716 96.976 o
2 4 11 771.993 680.340 66.361 2.438 o
2 5 0 5697.110 5337.640 92.175 0.522 o
2 5 1 14.543 17.583 1.912 1760.380 o
2 5 2 6241.270 6144.450 44.617 0.614 o
2 5 3 333.644 353.575 9.566 57.750 o
2 5 4 1.687 0.349 3.295 1047.870 o
2 5 5 13.888 22.603 3.878 637.335 o
2 5 6 1795.110 1828.940 26.788 4.872 o
2 5 7 420.384 399.939 18.271 24.228 o
2 5 8 2482.780 2421.050 43.900 2.390 o
2 5 9 50.122 40.398 9.732 111.513 o
2 5 10 411.291 422.463 20.807 20.053 o
2 5 11 1.145 36.197 29.064 13.714 o
2 6 0 0.256 -0.104 3.217 1119.360 o
2 6 1 1548.220 1507.030 15.079 7.889 o
2 6 2 644.659 663.830 10.793 28.392 o
2 6 3 7329.410 7618.070 74.643 0.394 o
2 6 4 3.147 4.064 4.757 499.456 o
2 6 5 3010.040 3107.380 32.053 2.161 o
2 6 6 36.856 35.312 4.727 393.389 o
2 6 7 412.450 431.473 19.117 22.607 o
2 6 8 5.579 2.714 10.385 106.878 o
2 6 9 215.670 238.843 15.698 37.754 o
2 6 10 2.912 7.527 12.373 75.481 o
2 7 0 14348.800 14303.500 181.520 0.097 o
2 7 1 1467.560 1546.300 18.660 7.566 o
2 7 2 2495.750 2566.120 54.625 1.922 o
2 7 3 39.545 41.045 4.364 429.975 o
2 7 4 0.437 0.227 3.548 918.050 o
2 7 5 48.247 36.446 6.884 206.369 o
2 7 6 1884.010 1897.880 30.043 4.288 o
2 7 7 55.967 64.644 11.021 86.924 o
2 7 8 1961.130 1908.660 43.215 3.081 o
2 7 9 121.698 97.064 12.641 62.525 o
2 8 0 7.255 7.974 3.988 671.586 o
2 8 1 1519.670 1521.060 17.165 7.647 o
2 8 2 307.619 315.289 9.150 64.598 o
2 8 3 3625.240 3693.150 44.203 1.439 o
2 8 4 412.049 409.419 13.451 35.707 o
2 8 5 3163.520 3199.970 51.273 1.583 o
2 8 6 193.339 201.824 13.051 52.339 o
2 8 7 288.809 298.391 21.014 21.924 o
2 8 8 0.022 -7.657 12.767 71.278 o
2 8 9 191.360 192.602 17.254 33.400 o
2 9 0 6404.430 6569.610 96.005 0.423 o
2 9 1 0.930 -0.628 2.982 1289.750 o
2 9 2 2512.180 2606.130 42.567 2.358 o
2 9 3 0.849 -0.220 6.018 319.863 o
2 9 4 0.066 15.794 7.579 198.856 o
2 9 5 24.268 45.435 10.976 91.759 o
2 9 6 1283.290 1318.160 43.631 4.109 o
2 9 7 24.808 15.330 16.660 41.242 o
2 9 8 1826.030 1851.310 53.285 2.551 o
2 9 9 7.074 -17.643 21.503 25.079 o
2 10 0 0.352 -10.862 6.159 305.897 o
2 10 1 699.734 702.452 31.809 8.663 o
2 10 2 191.387 183.487 8.939 90.055 o
2 10 3 4897.700 4797.810 81.517 0.674 o
2 10 4 164.805 161.846 14.042 48.788 o
2 10 5 1806.930 1792.030 44.860 3.164 o
2 10 6 142.273 134.845 15.103 44.398 o
2 10 7 283.973 238.561 20.529 23.226 o
2 10 8 1.296 31.808 14.801 52.515 o
2 10 9 142.298 163.152 42.030 6.444 o
2 11 0 3690.920 3666.540 62.576 1.145 o
2 11 1 356.904 373.702 11.387 46.511 o
2 11 2 2013.890 2027.870 43.918 2.928 o
2 11 3 66.397 89.114 13.717 56.974 o
2 11 4 1.826 4.831 9.754 121.451 o
2 11 5 0.713 15.354 12.000 80.108 o
2 11 6 1045.030 1020.470 37.298 5.748 o
2 11 7 92.523 78.828 15.458 44.996 o
2 11 8 1174.440 1141.920 44.257 4.262 o
2 12 0 0.123 -6.855 8.958 144.740 o
2 12 1 536.890 563.913 15.707 24.792 o
2 12 2 130.957 117.565 10.877 78.499 o
2 12 3 2602.980 2564.870 44.165 2.246 o
2 12 4 152.923 162.851 17.554 33.508 o
2 12 5 2176.590 2098.460 59.840 1.980 o
2 12 6 30.244 13.833 15.823 45.535 o
2 12 7 164.905 126.175 18.571 30.403 o
2 12 8 1.968 16.206 15.633 47.297 o
2 13 0 3839.190 3880.280 111.540 0.604 o
2 13 1 524.090 520.047 18.037 21.802 o
2 13 2 1082.120 1128.260 41.599 4.792 o
2 13 3 3.832 3.308 9.737 121.672 o
2 13 4 0.188 1.560 12.992 68.777 o
2 13 5 0.576 32.383 14.907 51.795 o
2 13 6 826.931 796.385 40.074 5.727 o
2 13 7 11.197 -5.761 15.649 47.177 o
2 14 0 6.981 -19.048 12.235 77.172 o
2 14 1 423.995 426.553 20.880 19.771 o
2 14 2 103.232 114.736 14.803 47.729 o
2 14 3 2043.730 2000.830 48.858 2.613 o
2 14 4 14.686 10.793 14.689 53.220 o
2 14 5 1171.840 1105.710 45.923 4.061 o
2 14 6 0.020 -21.449 15.191 50.343 o
2 14 7 135.928 94.649 21.142 24.437 o
2 15 0 2211.940 2286.170 70.727 1.557 o
2 15 1 92.842 100.571 11.800 72.418 o
2 15 2 1089.730 1095.560 40.869 4.927 o
2 15 3 0.295 6.748 10.313 108.766 o
2 15 4 0.117 20.942 11.543 86.345 o
2 15 5 17.727 47.965 23.038 21.669 o
2 15 6 515.133 501.284 34.564 8.330 o
2 16 0 1.552 -19.935 14.743 53.404 o
2 16 1 278.602 314.465 20.505 22.863 o
2 16 2 94.926 144.415 21.043 24.809 o
2 16 3 1322.470 1261.220 42.114 4.293 o
2 16 4 0.773 21.859 13.238 65.754 o
2 16 5 765.281 814.072 36.285 6.795 o
2 17 0 1922.520 1938.120 70.153 1.709 o
2 17 1 80.007 73.381 19.797 28.433 o
2 17 2 573.146 563.887 28.442 11.104 o
2 17 3 1.607 3.930 11.877 82.101 o
2 17 4 0.215 4.013 12.597 73.093 o
2 17 5 0.496 15.655 17.677 37.060 o
2 17 6 409.216 485.991 59.461 3.146 o
2 18 0 0.468 20.673 15.311 49.280 o
2 18 1 191.609 187.204 21.217 23.247 o
2 18 2 8.650 9.566 12.592 72.504 o
2 18 3 882.001 889.511 56.370 3.174 o
2 18 4 7.839 27.870 18.173 34.888 o
2 18 5 733.314 745.701 70.227 2.196 o
2 19 0 895.649 982.366 66.611 2.344 o
2 19 1 41.719 18.733 14.180 55.913 o
2 19 2 426.178 484.972 48.579 4.605 o
2 19 3 1.435 11.632 22.298 23.325 o
3 0 1 8344.560 8422.710 45.332 0.360 o
3 0 2 14768.900 14992.200 91.547 0.115 o
3 0 3 4187.450 4327.460 40.262 1.193 o
3 0 4 5011.070 5281.520 54.989 0.795 o
3 0 5 1056.360 1121.050 16.827 12.149 o
3 0 6 1457.990 1466.470 40.457 4.182 o
3 0 7 1290.350 1217.020 50.214 3.408 o
3 0 8 29.512 21.003 12.796 68.780 o
3 0 9 729.279 694.739 34.041 7.739 o
3 0 10 378.964 390.873 25.808 14.593 o
3 0 11 150.338 127.189 32.097 10.913 o
3 1 1 9871.090 10060.100 43.752 0.263 o
3 1 2 1462.580 1400.070 10.538 9.474 o
3 1 3 331.334 312.107 4.959 91.294 o
3 1 4 5625.770 5883.320 52.207 0.678 o
3 1 5 9.012 7.480 2.755 1266.410 o
3 1 6 1461.860 1478.000 28.650 5.894 o
3 1 7 943.869 916.116 24.529 10.277 o
3 1 8 28.830 43.846 10.178 105.377 o
3 1 9 581.414 574.005 25.124 13.287 o
3 1 10 163.113 155.672 12.806 56.967 o
3 1 11 24.215 26.058 20.074 28.494 o
3 2 1 13685.100 13793.100 69.360 0.138 o
3 2 2 1083.330 1034.230 8.970 15.658 o
3 2 3 549.812 546.004 7.347 41.857 o
3 2 4 4840.860 5081.480 44.354 0.908 o
3 2 5 1074.270 1083.300 23.128 9.622 o
3 2 6 1577.780 1616.650 22.700 6.304 o
3 2 7 678.709 660.873 19.439 16.927 o
3 2 8 20.595 35.072 9.620 119.217 o
3 2 9 751.342 713.022 23.784 12.570 o
3 2 10 359.934 363.155 17.817 26.594 o
3 2 11 78.803 52.037 19.490 29.440 o
3 3 1 19374.200 19332.100 138.886 0.066 o
3 3 2 1769.200 1683.500 15.256 6.482 o
3 3 3 375.306 358.979 6.208 71.620 o
3 3 4 4473.650 4634.310 46.010 1.024 o
3 3 5 431.140 437.389 11.020 41.858 o
3 3 6 2738.340 2755.910 25.110 2.755 o
3 3 7 957.797 925.683 23.236 10.752 o
3 3 8 24.615 21.011 7.986 170.145 o
3 3 9 822.444 798.599 25.186 11.012 o
3 3 10 397.867 392.647 20.229 21.281 o
3 4 1 7228.180 7011.680 63.319 0.442 o
3 4 2 2080.180 1963.920 16.502 4.938 o
3 4 3 295.656 290.313 6.632 87.289 o
3 4 4 3063.480 3122.680 26.362 2.254 o
3 4 5 165.445 174.713 7.157 124.022 o
3 4 6 492.484 489.843 12.152 34.518 o
3 4 7 951.524 984.032 13.538 15.728 o
3 4 8 24.602 44.847 9.269 126.209 o
3 4 9 703.818 710.079 24.099 12.711 o
3 4 10 158.006 164.312 14.509 46.416 o
3 5 1 6823.230 6731.620 55.055 0.501 o
3 5 2 4776.940 4865.210 36.979 0.992 o
3 5 3 1446.830 1478.340 20.520 7.458 o
3 5 4 2863.650 3035.170 23.875 2.526 o
3 5 5 75.001 84.063 5.501 247.095 o
3 5 6 1778.450 1830.520 24.831 5.127 o
3 5 7 1471.200 1447.920 40.215 4.206 o
3 5 8 27.918 7.593 7.878 175.726 o
3 5 9 702.302 695.335 24.169 12.726 o
3 5 10 230.139 232.936 18.523 28.530 o
3 6 1 5490.360 5440.430 38.842 0.786 o
3 6 2 2895.720 2869.620 25.230 2.537 o
3 6 3 953.837 939.433 13.985 15.740 o
3 6 4 2937.970 3037.780 39.669 2.026 o
3 6 5 595.378 597.733 15.362 23.681 o
3 6 6 1009.050 1009.110 18.267 12.421 o
3 6 7 885.000 848.150 26.456 9.917 o
3 6 8 23.420 25.437 8.696 144.743 o
3 6 9 584.500 586.180 23.760 14.312 o
3 6 10 264.955 270.334 27.373 14.044 o
3 7 1 5695.740 5761.440 60.661 0.641 o
3 7 2 283.151 299.456 9.612 64.806 o
3 7 3 8.632 10.568 3.610 787.104 o
3 7 4 3711.390 3818.370 59.424 1.165 o
3 7 5 71.733 66.719 10.718 89.575 o
3 7 6 1068.140 1094.600 25.170 8.898 o
3 7 7 458.980 472.518 20.505 19.584 o
3 7 8 14.037 19.970 8.753 145.881 o
3 7 9 398.799 394.305 22.201 18.435 o
3 8 1 4475.870 4596.920 40.350 1.075 o
3 8 2 1791.500 1856.740 19.669 5.625 o
3 8 3 916.351 925.219 20.798 12.269 o
3 8 4 3168.810 3091.460 96.042 0.839 o
3 8 5 1064.630 1093.360 26.919 8.335 o
3 8 6 1282.690 1294.020 23.784 7.856 o
3 8 7 517.363 517.169 26.535 12.790 o
3 8 8 6.741 -17.708 13.566 62.840 o
3 8 9 553.225 557.751 25.634 13.133 o
3 9 1 2681.180 2741.510 28.508 2.704 o
3 9 2 1003.900 982.357 25.229 9.478 o
3 9 3 197.025 191.356 12.280 57.489 o
3 9 4 2568.110 2519.750 49.440 2.082 o
3 9 5 15.839 7.926 11.248 90.064 o
3 9 6 748.756 735.758 29.995 9.200 o
3 9 7 651.948 612.139 29.434 10.100 o
3 9 8 18.113 26.105 13.979 58.266 o
3 9 9 444.628 406.495 27.390 12.828 o
3 10 1 2110.700 2160.390 32.909 3.493 o
3 10 2 1736.780 1745.680 32.674 4.425 o
3 10 3 484.042 474.434 19.019 21.343 o
3 10 4 1444.340 1371.650 41.903 4.088 o
3 10 5 188.583 177.578 15.810 39.015 o
3 10 6 343.508 325.169 30.775 11.008 o
3 10 7 745.176 732.922 32.826 8.079 o
3 10 8 13.170 29.616 19.575 30.040 o
3 11 1 3044.450 3052.300 38.445 1.990 o
3 11 2 1455.820 1447.000 25.823 6.464 o
3 11 3 327.582 301.485 15.375 34.540 o
3 11 4 1272.940 755.938 219.955 0.237 o
3 11 5 182.286 177.687 18.023 31.294 o
3 11 6 1076.770 1050.640 37.828 5.549 o
3 11 7 771.651 761.394 37.582 6.473 o
3 11 8 8.845 18.184 14.358 55.745 o
3 12 1 2038.560 2044.200 31.391 3.791 o
3 12 2 266.033 281.679 14.740 39.115 o
3 12 3 71.043 62.423 10.862 87.781 o
3 12 4 1128.090 1033.430 45.351 4.225 o
3 12 5 167.424 157.174 18.451 30.456 o
3 12 6 356.354 391.125 29.079 11.998 o
3 12 7 385.609 396.203 27.165 13.336 o
3 12 8 6.102 -1.093 14.220 57.240 o
3 13 1 1927.020 1913.750 31.452 4.069 o
3 13 2 619.183 637.036 25.517 12.553 o
3 13 3 89.022 83.275 10.826 85.276 o
3 13 4 1218.160 1187.550 43.700 4.258 o
3 13 5 109.559 87.159 15.746 42.892 o
3 13 6 659.881 678.108 37.925 6.670 o
3 13 7 385.721 377.730 31.138 10.564 o
3 14 1 1134.940 1150.900 33.446 6.247 o
3 14 2 928.780 957.304 36.596 6.208 o
3 14 3 327.786 340.735 21.231 20.870 o
3 14 4 1056.880 1050.960 37.053 5.746 o
3 14 5 206.391 174.426 27.474 14.408 o
3 14 6 296.983 288.236 27.494 13.747 o
3 14 7 364.615 359.162 30.987 10.753 o
3 15 1 691.539 687.843 27.373 10.851 o
3 15 2 410.106 418.029 25.737 14.384 o
3 15 3 56.586 69.538 13.838 56.910 o
3 15 4 916.827 866.522 34.656 6.844 o
3 15 5 8.048 -14.544 13.972 59.210 o
3 15 6 222.920 230.642 25.804 15.961 o
3 16 1 809.342 834.033 31.331 8.269 o
3 16 2 641.216 614.734 25.999 12.160 o
3 16 3 305.876 352.078 22.804 18.706 o
3 16 4 662.313 654.556 31.640 8.937 o
3 16 5 238.500 237.144 22.114 20.903 o
3 16 6 321.313 243.979 42.330 6.174 o
3 17 1 800.849 870.453 38.942 5.972 o
3 17 2 215.569 220.791 18.959 27.759 o
3 17 3 19.460 31.909 12.659 70.499 o
3 17 4 636.334 658.758 32.588 8.609 o
3 17 5 40.883 44.229 30.697 12.220 o
3 17 6 256.559 340.370 50.995 4.326 o
3 18 1 553.297 581.739 33.753 8.468 o
3 18 2 187.873 190.252 19.207 27.795 o
3 18 3 59.771 33.308 17.250 37.730 o
3 18 4 422.054 415.897 49.229 4.516 o
3 19 1 520.576 545.036 44.729 5.252 o
4 0 0 2042.880 2232.150 29.285 3.797 o
4 0 1 2151.530 2231.020 16.273 4.457 o
4 0 2 11474.200 11332.400 68.330 0.193 o
4 0 3 475.217 519.140 9.715 41.158 o
4 0 4 0.240 -0.389 3.177 1147.500 o
4 0 5 0.189 -1.259 3.356 1029.640 o
4 0 6 2800.490 2606.750 90.184 0.993 o
4 0 7 147.400 129.169 15.387 42.904 o
4 0 8 1998.950 1954.460 55.631 2.291 o
4 0 9 11.867 20.608 19.226 31.195 o
4 0 10 447.989 471.020 28.385 11.927 o
4 0 11 2.598 -2.766 24.631 19.140 o
4 1 0 1.680 2.921 1.438 4738.830 o
4 1 1 2493.540 2423.520 13.941 3.693 o
4 1 2 9.525 10.622 1.176 3595.140 o
4 1 3 12811.700 13021.500 77.496 0.152 o
4 1 4 37.449 28.393 2.902 764.178 o
4 1 5 4658.960 4872.350 32.689 1.047 o
4 1 6 46.980 48.616 4.672 369.510 o
4 1 7 196.252 190.851 12.249 57.779 o
4 1 8 0.767 7.327 8.228 170.242 o
4 1 9 227.371 238.214 14.963 40.341 o
4 1 10 41.470 44.946 9.380 120.374 o
4 1 11 728.970 676.489 46.542 4.640 o
4 2 0 13908.300 13734.800 204.643 0.094 o
4 2 1 1175.200 1230.020 13.012 11.963 o
4 2 2 3655.570 3516.490 29.162 1.697 o
4 2 3 1.112 0.664 1.636 4074.020 o
4 2 4 0.045 -0.291 1.998 2905.800 o
4 2 5 0.313 -3.668 2.300 2180.870 o
4 2 6 3610.100 3629.040 37.242 1.569 o
4 2 7 59.579 33.526 7.399 178.445 o
4 2 8 1996.830 1991.530 37.031 3.451 o
4 2 9 86.913 94.947 11.190 80.192 o
4 2 10 598.621 621.120 25.764 12.558 o
4 2 11 0.164 11.566 31.831 11.459 o
4 3 0 0.150 -0.366 2.383 2039.230 o
4 3 1 4577.160 4525.260 28.896 1.140 o
4 3 2 0.164 0.224 1.632 4308.960 o
4 3 3 2972.180 2852.520 19.592 2.615 o
4 3 4 1250.260 1256.890 14.047 10.868 o
4 3 5 4342.610 4408.610 34.670 1.185 o
4 3 6 193.354 169.647 6.438 129.880 o
4 3 7 252.316 260.488 8.429 80.495 o
4 3 8 6.166 -2.481 8.140 173.367 o
4 3 9 318.345 344.689 17.801 27.626 o
4 3 10 0.444 -5.691 10.428 106.774 o
4 4 0 7879.680 7498.820 63.739 0.386 o
4 4 1 1156.460 1153.350 15.745 11.547 o
4 4 2 6272.330 6212.570 49.092 0.594 o
4 4 3 7.983 5.971 2.118 1987.840 o
4 4 4 0.594 3.519 2.446 1852.660 o
4 4 5 17.477 15.620 4.771 447.559 o
4 4 6 2655.650 2676.190 27.239 2.811 o
4 4 7 11.584 8.385 4.316 563.961 o
4 4 8 3497.960 3423.830 50.919 1.422 o
4 4 9 47.744 38.386 10.043 105.779 o
4 4 10 442.385 455.740 23.693 16.028 o
4 5 0 8.359 14.138 2.836 1165.810 o
4 5 1 2342.280 2325.060 23.548 3.610 o
4 5 2 818.132 862.272 10.521 21.233 o
4 5 3 8071.010 8368.690 95.176 0.307 o
4 5 4 132.510 131.925 5.595 185.394 o
4 5 5 1618.800 1627.300 20.869 6.421 o
4 5 6 12.422 11.946 4.204 581.590 o
4 5 7 382.815 385.264 12.011 42.291 o
4 5 8 1.092 -1.361 8.347 166.446 o
4 5 9 284.940 274.397 16.104 33.848 o
4 5 10 9.207 2.364 11.783 82.917 o
4 6 0 3007.170 2798.030 50.230 1.762 o
4 6 1 201.190 246.473 7.252 104.383 o
4 6 2 4688.190 4844.770 31.990 1.047 o
4 6 3 84.103 78.627 4.516 304.061 o
4 6 4 0.916 -0.523 5.070 449.981 o
4 6 5 0.813 -3.156 4.653 534.178 o
4 6 6 2386.700 2412.440 28.161 3.244 o
4 6 7 0.596 4.543 7.279 217.834 o
4 6 8 1831.110 1821.290 36.381 3.839 o
4 6 9 5.564 6.581 10.874 97.362 o
4 6 10 400.197 382.950 32.785 9.596 o
4 7 0 5.665 9.171 4.144 630.111 o
4 7 1 1364.010 1362.550 22.287 7.705 o
4 7 2 268.941 265.309 7.389 87.400 o
4 7 3 4492.470 4671.210 57.472 0.920 o
4 7 4 582.397 569.588 14.145 26.242 o
4 7 5 5303.040 5279.250 68.592 0.677 o
4 7 6 1.888 -9.395 6.867 245.153 o
4 7 7 110.009 101.227 10.985 80.152 o
4 7 8 1.367 -7.845 9.180 137.600 o
4 7 9 160.080 166.409 15.874 39.729 o
4 8 0 3167.370 3209.810 47.147 1.671 o
4 8 1 515.711 517.542 10.117 37.968 o
4 8 2 2302.570 2362.360 25.936 3.513 o
4 8 3 0.745 8.012 4.466 565.828 o
4 8 4 1.078 -10.376 5.436 391.431 o
4 8 5 6.196 0.498 5.199 417.495 o
4 8 6 2048.140 2045.950 37.397 3.329 o
4 8 7 1.083 -2.866 7.853 188.011 o
4 8 8 852.381 879.217 36.528 6.470 o
4 8 9 16.360 25.675 13.954 58.551 o
4 9 0 0.651 -1.238 4.119 681.636 o
4 9 1 865.106 881.495 14.504 17.084 o
4 9 2 0.056 0.831 3.545 920.381 o
4 9 3 5229.070 5181.710 63.355 0.722 o
4 9 4 5.075 8.984 8.342 164.162 o
4 9 5 2543.340 2453.490 52.013 2.019 o
4 9 6 5.532 -3.939 10.591 102.944 o
4 9 7 125.731 109.830 16.457 38.883 o
4 9 8 1.887 -4.727 12.602 73.049 o
4 9 9 153.843 163.778 27.347 14.767 o
4 10 0 1932.160 1952.710 39.514 3.361 o
4 10 1 520.868 506.502 13.306 30.530 o
4 10 2 3345.170 3249.530 53.920 1.450 o
4 10 3 23.835 25.500 6.933 220.191 o
4 10 4 0.007 -15.318 9.691 123.698 o
4 10 5 6.264 20.274 11.737 83.104 o
4 10 6 1359.540 1340.100 41.699 4.246 o
4 10 7 4.225 1.736 17.280 38.825 o
4 10 8 1707.670 1660.370 52.136 2.766 o
4 11 0 12.284 20.427 8.426 157.356 o
4 11 1 883.757 919.098 21.152 12.363 o
4 11 2 62.982 50.273 6.442 216.512 o
4 11 3 1988.450 1862.730 45.560 2.916 o
4 11 4 4.853 17.824 10.820 97.805 o
4 11 5 1373.960 1312.980 85.286 1.405 o
4 11 6 2.549 16.495 19.083 31.786 o
4 11 7 224.869 233.838 21.896 21.421 o
4 11 8 0.185 14.540 15.176 50.246 o
4 12 0 5255.200 5296.090 81.208 0.614 o
4 12 1 0.028 -0.861 4.728 519.693 o
4 12 2 1372.050 1366.860 37.525 4.785 o
4 12 3 1.781 7.431 9.057 140.478 o
4 12 4 0.194 -7.973 11.411 89.211 o
4 12 5 2.292 15.130 12.643 72.138 o
4 12 6 1230.100 1201.630 47.941 3.709 o
4 12 7 58.433 59.553 32.660 10.769 o
4 12 8 1167.270 1284.790 69.218 2.072 o
4 13 0 0.427 -4.968 6.362 286.662 o
4 13 1 648.845 649.827 26.259 11.844 o
4 13 2 5.642 2.585 8.892 145.378 o
4 13 3 1493.540 1464.870 35.176 4.819 o
4 13 4 106.693 114.647 17.080 36.695 o
4 13 5 1649.670 1653.360 64.191 2.097 o
4 13 6 35.948 48.706 15.042 49.592 o
4 13 7 108.816 100.216 18.749 30.939 o
4 14 0 1083.570 1096.390 45.535 4.214 o
4 14 1 17.323 10.726 9.078 136.249 o
4 14 2 1378.100 1450.970 45.058 3.757 o
4 14 3 0.619 -11.257 9.716 122.979 o
4 14 4 0.110 2.615 10.639 102.477 o
4 14 5 0.132 -16.075 22.678 22.589 o
4 14 6 697.747 655.645 37.768 6.666 o
4 14 7 2.418 -60.795 33.797 10.169 o
4 15 0 2.373 25.544 15.499 47.989 o
4 15 1 228.961 250.714 20.606 23.678 o
4 15 2 1.357 -5.398 10.259 110.214 o
4 15 3 2309.930 2300.300 70.589 1.532 o
4 15 4 11.331 35.054 12.720 70.211 o
4 15 5 1137.510 1146.110 41.991 4.639 o
4 15 6 28.503 63.251 24.964 18.406 o
4 16 0 777.082 800.995 42.144 5.349 o
4 16 1 2.819 8.987 11.405 88.697 o
4 16 2 965.604 995.350 32.301 7.209 o
4 16 3 11.640 6.719 12.490 73.596 o
4 16 4 0.293 0.348 12.407 75.450 o
4 16 5 0.066 -4.915 12.299 76.799 o
4 16 6 570.592 565.517 62.395 2.813 o
4 17 0 1.054 31.813 16.497 42.358 o
4 17 1 218.775 232.053 21.745 21.754 o
4 17 2 15.206 53.864 14.471 54.072 o
4 17 3 845.934 865.612 40.421 5.566 o
4 17 4 36.093 86.234 18.139 34.188 o
4 17 5 1011.160 996.612 77.626 1.754 o
4 18 0 1305.820 1509.070 97.491 1.103 o
4 18 1 0.009 14.285 17.912 36.112 o
4 18 2 537.728 473.725 33.166 8.912 o
4 18 3 3.586 -14.165 23.631 20.788 o
4 19 0 0.087 3.800 25.798 17.451 o
5 0 1 5479.510 5281.850 33.742 0.822 o
5 0 2 8714.040 8688.060 60.993 0.320 o
5 0 3 62.154 78.195 3.999 384.660 o
5 0 4 5303.430 5517.880 49.322 0.762 o
5 0 5 1250.610 1260.760 24.425 7.903 o
5 0 6 945.708 915.854 19.940 12.526 o
5 0 7 383.609 394.880 23.195 17.331 o
5 0 8 22.748 37.106 13.341 63.371 o
5 0 9 501.058 510.894 31.643 9.700 o
5 0 10 266.194 301.234 23.578 18.199 o
5 0 11 104.509 154.686 38.530 7.680 o
5 1 1 4391.010 4144.360 21.404 1.312 o
5 1 2 1352.560 1271.270 10.192 10.898 o
5 1 3 2371.020 2482.090 15.851 3.788 o
5 1 4 3756.760 3931.180 25.810 1.586 o
5 1 5 423.207 439.182 8.442 51.666 o
5 1 6 1261.290 1224.010 17.116 10.013 o
5 1 7 833.357 844.724 16.648 16.195 o
5 1 8 25.698 20.309 9.098 132.975 o
5 1 9 637.633 651.966 24.556 13.061 o
5 1 10 365.878 428.406 20.589 20.900 o
5 1 11 27.810 33.497 27.931 14.783 o
5 2 1 2799.450 2651.320 20.137 2.899 o
5 2 2 4128.030 4030.380 22.573 1.429 o
5 2 3 368.397 342.432 5.669 76.969 o
5 2 4 2621.200 2682.980 22.796 3.008 o
5 2 5 483.938 486.616 9.252 42.941 o
5 2 6 1612.860 1595.880 19.902 6.645 o
5 2 7 1029.900 1006.470 17.929 12.408 o
5 2 8 0.915 4.304 8.097 176.188 o
5 2 9 884.792 920.380 26.849 9.568 o
5 2 10 253.662 261.042 16.899 32.337 o
5 2 11 31.333 47.663 29.564 13.183 o
5 3 1 10653.800 10483.700 64.255 0.223 o
5 3 2 3860.570 3824.380 28.478 1.532 o
5 3 3 720.940 730.791 8.997 27.128 o
5 3 4 1083.260 1113.350 13.503 13.324 o
5 3 5 248.183 277.485 7.065 93.432 o
5 3 6 717.548 758.041 15.139 19.969 o
5 3 7 1399.320 1419.050 22.817 7.318 o
5 3 8 3.282 28.621 8.712 148.764 o
5 3 9 877.440 872.607 26.204 10.006 o
5 3 10 343.967 354.931 21.097 20.815 o
5 4 1 7408.730 7465.560 42.458 0.451 o
5 4 2 5039.890 5119.370 36.094 0.912 o
5 4 3 35.679 37.638 3.381 624.010 o
5 4 4 1114.830 1127.830 13.422 12.938 o
5 4 5 460.911 453.775 11.205 39.312 o
5 4 6 1012.120 1024.460 15.394 13.734 o
5 4 7 1085.150 1108.020 20.035 10.654 o
5 4 8 7.066 33.843 8.944 139.942 o
5 4 9 887.367 909.043 27.200 9.436 o
5 4 10 214.979 250.093 19.511 26.214 o
5 5 1 5035.170 4970.360 35.260 0.933 o
5 5 2 573.748 548.192 8.604 37.687 o
5 5 3 1562.140 1562.830 17.927 7.229 o
5 5 4 1250.280 1280.330 14.436 10.662 o
5 5 5 224.008 221.110 8.519 86.875 o
5 5 6 1524.800 1548.170 22.023 6.725 o
5 5 7 1303.150 1272.320 22.300 8.190 o
5 5 8 31.826 33.319 9.073 131.030 o
5 5 9 879.722 893.489 30.484 8.232 o
5 5 10 356.812 351.855 23.614 17.231 o
5 6 1 3238.200 3263.440 38.207 1.823 o
5 6 2 3463.040 3589.500 27.629 1.805 o
5 6 3 24.528 25.302 3.674 635.477 o
5 6 4 2345.690 2373.630 31.972 3.119 o
5 6 5 468.901 444.163 12.916 34.372 o
5 6 6 971.298 982.348 20.644 11.689 o
5 6 7 595.142 570.861 18.798 19.302 o
5 6 8 10.394 18.805 9.396 127.999 o
5 6 9 613.869 597.759 26.072 12.324 o
5 6 10 231.115 275.609 47.862 4.922 o
5 7 1 3104.610 3099.100 54.196 1.560 o
5 7 2 2264.290 2272.000 31.316 3.319 o
5 7 3 640.951 680.320 13.371 24.528 o
5 7 4 2609.390 2648.210 33.378 2.634 o
5 7 5 385.306 363.585 12.299 41.648 o
5 7 6 480.911 489.610 15.164 28.041 o
5 7 7 509.360 498.276 26.761 12.720 o
5 7 8 2.315 -8.984 10.908 97.403 o
5 7 9 410.833 423.928 22.623 17.647 o
5 8 1 1041.790 1052.400 23.107 9.906 o
5 8 2 2202.310 2153.080 23.873 3.969 o
5 8 3 442.703 425.989 14.519 31.482 o
5 8 4 2882.580 2968.600 42.392 2.002 o
5 8 5 474.495 477.955 17.314 24.232 o
5 8 6 1005.870 1013.880 28.050 8.370 o
5 8 7 471.310 452.456 25.090 14.466 o
5 8 8 0.175 0.287 13.317 65.498 o
5 8 9 422.584 412.710 28.691 11.954 o
5 9 1 1916.820 1929.690 34.864 3.773 o
5 9 2 776.216 781.523 14.869 19.005 o
5 9 3 752.487 785.903 16.409 17.934 o
5 9 4 1633.430 1594.640 36.503 4.296 o
5 9 5 209.616 208.526 12.722 53.281 o
5 9 6 743.441 685.278 21.905 14.048 o
5 9 7 609.563 554.127 28.738 10.786 o
5 9 8 5.141 -3.657 12.666 72.133 o
5 9 9 446.883 412.156 33.829 8.926 o
5 10 1 2662.100 2632.770 38.022 2.414 o
5 10 2 2002.290 1912.100 26.311 4.390 o
5 10 3 6.502 5.916 7.948 180.585 o
5 10 4 1091.760 1085.170 22.412 9.780 o
5 10 5 293.232 322.353 22.898 18.820 o
5 10 6 498.076 508.691 29.842 10.704 o
5 10 7 449.834 400.009 25.295 14.596 o
5 10 8 5.339 22.251 13.913 59.390 o
5 11 1 2652.520 2655.270 51.226 1.938 o
5 11 2 820.612 814.626 19.029 14.775 o
5 11 3 328.874 337.280 11.637 48.177 o
5 11 4 575.254 555.637 28.293 11.203 o
5 11 5 180.782 169.149 19.199 28.077 o
5 11 6 546.909 557.003 32.551 9.047 o
5 11 7 735.105 799.489 40.270 5.825 o
5 11 8 10.490 4.441 16.607 41.888 o
5 12 1 1438.880 1436.360 37.506 4.616 o
5 12 2 935.768 921.900 23.504 10.778 o
5 12 3 97.495 89.305 12.430 66.199 o
5 12 4 541.697 527.547 28.480 11.308 o
5 12 5 85.264 100.439 17.017 37.547 o
5 12 6 604.126 596.647 33.973 8.225 o
5 12 7 596.872 605.293 44.855 5.120 o
5 12 8 0.030 -15.265 31.397 11.785 o
5 13 1 1633.440 1665.810 45.842 3.310 o
5 13 2 867.749 825.792 26.177 10.191 o
5 13 3 156.192 164.023 13.091 55.126 o
5 13 4 528.409 442.107 54.926 3.619 o
5 13 5 106.943 114.373 22.920 21.114 o
5 13 6 300.669 337.500 28.773 12.556 o
5 13 7 470.909 516.308 35.263 8.130 o
5 14 1 923.573 925.024 35.408 6.554 o
5 14 2 998.338 974.513 29.443 8.013 o
5 14 3 57.621 45.980 11.441 81.868 o
5 14 4 917.145 888.449 34.150 6.958 o
5 14 5 194.081 197.427 23.091 19.878 o
5 14 6 344.594 373.390 41.140 6.424 o
5 14 7 235.828 244.678 43.563 5.913 o
5 15 1 567.969 614.877 30.306 9.975 o
5 15 2 302.431 327.765 18.702 26.038 o
5 15 3 270.298 285.877 20.535 23.090 o
5 15 4 881.743 846.857 44.039 4.823 o
5 15 5 133.719 110.510 21.263 24.121 o
5 15 6 348.653 351.194 29.926 11.508 o
5 16 1 472.912 518.119 29.191 11.183 o
5 16 2 531.119 535.713 25.852 13.173 o
5 16 3 72.578 96.072 14.751 49.450 o
5 16 4 809.641 852.576 66.929 2.367 o
5 16 5 103.531 86.073 14.304 51.319 o
5 16 6 256.184 326.305 50.329 4.441 o
5 17 1 648.055 657.583 45.180 4.978 o
5 17 2 409.994 400.556 30.340 10.932 o
5 17 3 95.585 59.267 18.988 30.682 o
5 17 4 448.754 429.666 32.712 9.436 o
5 18 1 468.291 499.019 41.278 6.163 o
5 18 2 339.002 385.054 30.988 10.792 o
6 0 0 16.767 19.775 4.747 448.399 o
6 0 1 1224.340 1164.660 11.946 12.136 o
6 0 2 838.240 883.778 12.382 19.116 o
6 0 3 3744.030 3807.450 35.286 1.501 o
6 0 4 0.309 2.582 2.976 1283.190 o
6 0 5 11761.700 12211.600 134.319 0.148 o
6 0 6 0.176 3.896 5.889 332.497 o
6 0 7 183.548 178.040 9.826 81.070 o
6 0 8 2.550 2.729 12.159 78.330 o
6 0 9 183.264 194.107 20.838 24.069 o
6 0 10 3.024 18.721 14.387 55.715 o
6 1 0 12888.000 12286.400 173.773 0.118 o
6 1 1 0.119 2.057 1.280 6535.110 o
6 1 2 6527.770 6502.960 31.131 0.594 o
6 1 3 16.323 10.137 1.840 1912.150 o
6 1 4 0.103 0.928 2.230 2304.610 o
6 1 5 99.180 90.872 4.771 262.831 o
6 1 6 1899.630 1924.110 22.973 4.907 o
6 1 7 2.978 3.323 5.374 394.571 o
6 1 8 977.341 1000.050 27.767 8.615 o
6 1 9 34.912 25.064 9.762 114.476 o
6 1 10 631.792 664.270 26.563 11.708 o
6 2 0 59.358 53.236 6.311 224.892 o
6 2 1 860.609 803.309 9.524 21.727 o
6 2 2 0.351 0.981 1.480 5066.680 o
6 2 3 10550.000 10862.600 65.042 0.221 o
6 2 4 207.670 197.682 5.481 137.466 o
6 2 5 3570.380 3653.550 32.292 1.659 o
6 2 6 11.041 11.224 3.839 690.807 o
6 2 7 513.998 508.520 13.818 29.633 o
6 2 8 2.199 6.122 8.863 146.699 o
6 2 9 282.174 289.152 16.514 32.461 o
6 2 10 3.145 12.578 12.690 71.629 o
6 2 11 317.053 364.401 52.862 4.005 o
6 3 0 7196.770 6708.840 108.179 0.349 o
6 3 1 1163.620 1197.060 15.370 11.430 o
6 3 2 10892.900 11185.100 65.647 0.208 o
6 3 3 4.871 3.822 2.369 1801.510 o
6 3 4 1.489 0.233 2.398 1953.380 o
6 3 5 20.408 15.220 3.160 857.986 o
6 3 6 1317.050 1342.840 18.480 8.910 o
6 3 7 28.213 33.403 5.654 307.287 o
6 3 8 2589.720 2520.950 59.620 1.728 o
6 3 9 0.541 -0.319 9.151 138.624 o
6 3 10 420.769 459.499 25.177 14.702 o
6 4 0 33.649 35.092 6.039 268.995 o
6 4 1 1634.820 1607.320 15.503 7.170 o
6 4 2 40.795 33.513 3.173 656.988 o
6 4 3 2661.960 2763.050 25.783 2.810 o
6 4 4 7.091 4.193 2.667 1408.420 o
6 4 5 4778.720 4756.430 38.426 0.995 o
6 4 6 193.019 207.979 7.697 104.186 o
6 4 7 474.216 479.350 13.740 31.518 o
6 4 8 2.094 1.240 7.712 194.238 o
6 4 9 305.576 323.455 19.602 24.155 o
6 4 10 25.119 34.764 18.018 35.187 o
6 5 0 23606.500 23678.000 206.567 0.042 o
6 5 1 71.222 59.887 4.163 368.517 o
6 5 2 2879.540 2928.400 24.957 2.532 o
6 5 3 8.026 8.758 3.827 717.643 o
6 5 4 0.113 4.704 2.948 1291.660 o
6 5 5 20.750 27.765 5.470 338.069 o
6 5 6 1921.110 1914.380 28.864 4.315 o
6 5 7 43.297 26.415 5.538 304.624 o
6 5 8 1194.330 1160.680 28.578 7.232 o
6 5 9 1.252 5.578 10.025 115.034 o
6 5 10 608.185 629.504 31.329 9.301 o
6 6 0 16.991 17.641 2.992 950.691 o
6 6 1 1006.890 1031.080 16.650 13.130 o
6 6 2 23.831 29.346 2.648 970.011 o
6 6 3 3977.730 4000.780 39.982 1.315 o
6 6 4 27.423 17.686 3.028 840.243 o
6 6 5 5287.170 5233.410 64.676 0.703 o
6 6 6 12.375 8.566 5.286 386.971 o
6 6 7 240.839 231.214 10.565 65.196 o
6 6 8 1.300 6.650 17.502 37.858 o
6 6 9 203.780 198.238 16.994 33.930 o
6 6 10 0.232 46.596 33.130 10.556 o
6 7 0 1589.030 1571.090 30.217 5.212 o
6 7 1 48.852 41.989 5.172 321.381 o
6 7 2 5976.520 5945.750 47.478 0.648 o
6 7 3 40.828 40.543 4.199 451.044 o
6 7 4 0.056 5.069 4.667 525.663 o
6 7 5 69.727 73.333 6.532 201.377 o
6 7 6 1045.310 1001.890 25.347 9.175 o
6 7 7 20.052 15.015 9.185 132.217 o
6 7 8 1164.790 1091.700 32.668 6.424 o
6 7 9 44.662 27.778 12.223 73.924 o
6 8 0 16.600 13.093 4.101 588.514 o
6 8 1 327.806 332.501 11.701 48.090 o
6 8 2 111.134 100.762 5.884 196.730 o
6 8 3 6566.070 6520.760 77.724 0.468 o
6 8 4 28.871 16.863 6.176 270.509 o
6 8 5 3052.520 3021.370 40.026 1.953 o
6 8 6 13.624 0.635 7.425 204.319 o
6 8 7 274.388 242.969 19.951 24.467 o
6 8 8 1.982 -19.668 22.866 22.210 o
6 8 9 146.891 115.565 17.341 34.859 o
6 9 0 4980.450 4924.390 77.474 0.684 o
6 9 1 10.540 -3.859 4.934 452.886 o
6 9 2 2877.000 2730.200 36.833 2.256 o
6 9 3 8.247 14.233 4.694 485.161 o
6 9 4 2.424 1.819 6.439 277.470 o
6 9 5 36.203 17.556 7.704 178.177 o
6 9 6 1268.100 1195.760 43.670 4.196 o
6 9 7 0.257 0.300 15.987 45.447 o
6 9 8 688.612 719.995 34.284 7.728 o
6 9 9 7.746 -7.442 18.126 35.258 o
6 10 0 16.351 15.477 6.350 267.896 o
6 10 1 741.195 731.406 21.116 14.451 o
6 10 2 0.175 2.059 6.445 278.688 o
6 10 3 1341.250 1338.600 25.046 7.223 o
6 10 4 1.746 19.164 7.876 183.166 o
6 10 5 3687.790 3601.020 76.644 0.966 o
6 10 6 44.587 39.125 13.694 59.244 o
6 10 7 148.761 154.478 20.839 24.661 o
6 10 8 2.090 7.575 14.903 52.140 o
6 11 0 5509.800 5542.510 100.372 0.493 o
6 11 1 149.147 156.455 12.774 58.004 o
6 11 2 1877.390 1763.800 35.994 3.849 o
6 11 3 0.897 3.199 4.723 513.767 o
6 11 4 1.635 3.356 10.293 109.232 o
6 11 5 2.081 22.067 28.242 14.536 o
6 11 6 874.719 821.810 39.336 5.795 o
6 11 7 12.812 9.587 14.034 58.332 o
6 11 8 1073.100 1087.970 59.251 2.777 o
6 12 0 8.583 4.966 14.565 54.411 o
6 12 1 497.236 517.864 37.930 7.106 o
6 12 2 67.612 74.025 7.984 148.022 o
6 12 3 2260.140 2176.360 62.627 1.823 o
6 12 4 24.642 3.903 16.334 43.004 o
6 12 5 1089.030 1085.240 42.504 4.665 o
6 12 6 34.478 49.282 16.380 42.072 o
6 12 7 225.796 225.521 24.913 17.015 o
6 13 0 1863.670 1788.110 90.925 1.163 o
6 13 1 45.804 39.797 10.362 100.013 o
6 13 2 2089.830 1945.700 91.428 1.113 o
6 13 3 3.333 8.559 8.950 143.347 o
6 13 4 3.134 -16.877 11.860 82.368 o
6 13 5 10.284 -4.884 13.030 67.917 o
6 13 6 605.798 589.603 34.474 8.035 o
6 13 7 4.773 18.296 18.761 32.847 o
6 14 0 3.069 3.256 10.175 111.606 o
6 14 1 271.343 305.581 21.279 21.625 o
6 14 2 15.141 24.094 10.395 104.184 o
6 14 3 1378.580 1376.010 38.666 4.602 o
6 14 4 3.233 17.190 9.438 128.327 o
6 14 5 1705.000 1821.710 81.356 1.420 o
6 14 6 3.458 11.855 15.650 47.209 o
6 14 7 121.534 70.027 34.664 9.483 o
6 15 0 1815.030 1800.900 60.714 2.168 o
6 15 1 20.450 17.235 10.267 106.479 o
6 15 2 785.765 800.208 27.915 9.847 o
6 15 3 9.580 5.858 10.392 106.059 o
6 15 4 0.022 4.792 10.208 111.184 o
6 15 5 17.434 -3.472 13.001 67.859 o
6 15 6 575.780 603.436 37.736 6.952 o
6 16 0 4.442 -22.531 24.064 20.043 o
6 16 1 192.037 221.820 26.996 14.849 o
6 16 2 8.974 21.673 13.908 59.299 o
6 16 3 1235.900 1273.530 51.068 3.344 o
6 16 4 1.921 -6.646 16.386 43.233 o
6 16 5 1298.030 1242.940 51.468 3.269 o
6 16 6 1.780 67.827 31.364 11.756 o
6 17 0 660.059 739.702 69.861 2.235 o
6 17 1 6.886 1.089 18.783 32.846 o
6 17 2 914.442 906.042 45.861 4.451 o
6 17 3 5.853 16.005 16.135 44.334 o
6 17 4 0.028 -2.628 22.087 23.816 o
6 18 0 3.890 -4.166 25.064 18.479 o
6 18 1 136.027 208.993 30.882 11.693 o
6 18 2 5.111 10.962 20.380 27.885 o
7 0 1 4011.180 3867.260 27.102 1.472 o
7 0 2 1187.300 1138.720 13.902 11.986 o
7 0 3 137.905 131.148 5.682 179.761 o
7 0 4 2408.290 2443.410 28.151 3.197 o
7 0 5 305.662 311.474 10.969 53.956 o
7 0 6 322.569 312.936 13.470 41.252 o
7 0 7 895.815 884.863 22.396 11.726 o
7 0 8 0.702 30.915 12.999 67.942 o
7 0 9 636.288 655.947 35.270 7.589 o
7 0 10 108.383 91.992 23.749 19.787 o
7 1 1 2222.460 2092.310 14.926 4.526 o
7 1 2 3781.300 3766.010 21.225 1.664 o
7 1 3 1650.120 1678.720 14.006 7.136 o
7 1 4 2576.760 2621.740 21.729 3.142 o
7 1 5 1010.500 951.024 19.187 12.212 o
7 1 6 945.904 947.027 16.341 14.398 o
7 1 7 1121.390 1087.220 20.726 10.215 o
7 1 8 0.293 4.277 8.504 159.997 o
7 1 9 597.918 664.395 24.608 13.256 o
7 1 10 486.188 522.638 28.166 11.781 o
7 2 1 1745.690 1643.270 13.645 6.837 o
7 2 2 3112.780 3104.000 20.233 2.352 o
7 2 3 601.140 636.301 8.296 34.703 o
7 2 4 1661.470 1678.120 18.309 6.532 o
7 2 5 192.374 206.737 7.022 114.711 o
7 2 6 814.737 814.003 15.263 17.773 o
7 2 7 1841.090 1832.170 23.938 5.066 o
7 2 8 10.452 11.389 9.208 133.847 o
7 2 9 797.280 821.161 27.557 9.910 o
7 2 10 152.845 143.903 16.884 36.116 o
7 3 1 1689.370 1629.800 14.906 6.959 o
7 3 2 3721.340 3781.380 28.232 1.610 o
7 3 3 366.693 371.978 7.751 63.459 o
7 3 4 1687.280 1698.880 19.477 6.245 o
7 3 5 208.234 191.026 6.783 116.369 o
7 3 6 180.894 177.294 7.698 110.282 o
7 3 7 1076.290 1065.460 21.289 10.366 o
7 3 8 3.849 14.020 9.042 139.793 o
7 3 9 444.163 435.917 21.957 18.078 o
7 3 10 220.540 185.495 18.025 30.496 o
7 4 1 4233.760 4177.470 31.452 1.285 o
7 4 2 3537.970 3653.220 32.569 1.670 o
7 4 3 354.266 373.473 9.868 53.631 o
7 4 4 1511.430 1546.150 21.733 6.829 o
7 4 5 772.626 781.035 13.932 19.953 o
7 4 6 1157.490 1174.800 17.187 10.935 o
7 4 7 1462.690 1486.020 25.820 6.378 o
7 4 8 6.992 20.573 9.294 131.215 o
7 4 9 787.562 840.834 29.455 9.072 o
7 4 10 264.473 232.593 20.340 23.879 o
7 5 1 1579.740 1606.640 17.412 7.137 o
7 5 2 673.001 679.845 9.818 28.567 o
7 5 3 446.350 435.762 11.557 39.399 o
7 5 4 2074.730 2056.980 28.053 3.980 o
7 5 5 332.653 329.320 10.038 56.283 o
7 5 6 576.422 580.820 13.881 26.697 o
7 5 7 775.743 744.990 17.662 16.789 o
7 5 8 0.061 -6.858 9.788 121.254 o
7 5 9 508.006 543.936 24.729 14.213 o
7 5 10 310.283 397.632 53.262 3.944 o
7 6 1 2398.820 2462.770 24.997 3.351 o
7 6 2 1660.570 1635.220 16.942 6.804 o
7 6 3 70.940 82.549 4.821 296.299 o
7 6 4 1534.450 1525.710 30.232 5.391 o
7 6 5 227.828 219.672 9.940 72.284 o
7 6 6 490.895 463.242 15.031 28.402 o
7 6 7 1039.950 987.278 23.348 10.012 o
7 6 8 2.362 10.020 13.125 67.086 o
7 6 9 618.786 626.890 26.741 11.771 o
7 7 1 1577.040 1555.510 24.824 6.073 o
7 7 2 4188.500 4115.930 33.400 1.293 o
7 7 3 1036.350 1001.360 15.646 13.472 o
7 7 4 1682.230 1694.170 38.988 3.881 o
7 7 5 634.931 619.639 30.962 9.397 o
7 7 6 507.933 494.570 27.623 12.116 o
7 7 7 911.755 853.227 32.174 7.621 o
7 7 8 1.402 4.148 10.831 98.677 o
7 7 9 417.916 419.660 22.744 17.456 o
7 8 1 1110.610 1120.850 20.734 10.173 o
7 8 2 768.623 760.961 13.795 20.353 o
7 8 3 114.238 119.393 7.061 151.730 o
7 8 4 1260.190 1268.410 30.996 6.296 o
7 8 5 48.916 57.530 11.476 81.665 o
7 8 6 337.458 339.571 18.176 26.461 o
7 8 7 993.470 945.673 40.808 5.197 o
7 8 8 6.764 -27.152 16.473 42.683 o
7 8 9 439.452 488.689 35.289 8.217 o
7 9 1 1308.060 1247.000 26.259 7.241 o
7 9 2 1439.220 1391.510 29.426 5.939 o
7 9 3 571.445 517.766 15.700 24.549 o
7 9 4 1381.100 1377.730 28.845 6.231 o
7 9 5 468.827 482.588 20.496 19.413 o
7 9 6 603.378 608.204 35.790 7.537 o
7 9 7 619.713 628.024 35.055 7.738 o
7 9 8 2.413 -6.957 22.455 23.028 o
7 9 9 340.256 288.054 36.083 8.276 o
7 10 1 2248.190 2285.270 39.373 2.864 o
7 10 2 1071.220 1045.350 22.650 9.931 o
7 10 3 48.135 47.165 5.880 262.531 o
7 10 4 1078.030 1021.000 52.467 3.411 o
7 10 5 294.600 270.547 21.746 20.785 o
7 10 6 462.845 426.709 28.019 12.220 o
7 10 7 608.819 571.225 33.993 8.238 o
7 10 8 1.766 -10.618 23.369 21.267 o
7 11 1 771.613 755.767 22.417 13.154 o
7 11 2 662.922 631.893 21.447 15.413 o
7 11 3 166.779 170.919 10.572 75.397 o
7 11 4 1064.830 1056.980 38.612 5.410 o
7 11 5 102.724 106.546 16.422 39.636 o
7 11 6 193.902 193.554 21.581 22.491 o
7 11 7 433.699 467.601 32.012 9.785 o
7 11 8 0.080 -16.617 17.692 37.116 o
7 12 1 1169.130 1185.900 51.918 3.343 o
7 12 2 1198.120 1147.550 30.102 6.859 o
7 12 3 336.905 319.311 16.195 31.596 o
7 12 4 631.127 635.790 27.657 11.122 o
7 12 5 150.202 158.098 19.434 27.983 o
7 12 6 518.809 498.128 31.900 9.534 o
7 12 7 801.819 809.985 41.645 5.412 o
7 13 1 749.449 658.467 40.036 5.969 o
7 13 2 866.647 850.960 23.285 11.575 o
7 13 3 136.952 151.619 18.905 29.669 o
7 13 4 714.504 721.844 30.406 9.175 o
7 13 5 106.225 62.132 16.307 40.609 o
7 13 6 174.892 187.942 23.044 20.136 o
7 13 7 374.598 411.788 33.524 9.250 o
7 14 1 946.206 959.662 35.392 6.466 o
7 14 2 369.140 358.716 18.446 25.152 o
7 14 3 33.437 32.057 8.543 146.221 o
7 14 4 573.212 574.822 24.190 14.084 o
7 14 5 106.594 95.067 16.145 40.943 o
7 14 6 221.277 225.771 24.309 17.819 o
7 15 1 580.171 561.287 40.431 6.198 o
7 15 2 562.555 576.761 29.207 10.672 o
7 15 3 298.740 313.130 26.301 14.800 o
7 15 4 725.658 725.744 32.648 8.214 o
7 15 5 228.167 202.904 28.095 13.679 o
7 15 6 362.719 375.400 50.096 4.414 o
7 16 1 547.663 508.651 112.323 0.905 o
7 16 2 218.542 224.894 20.798 23.572 o
7 16 3 14.852 13.913 29.534 13.277 o
7 16 4 473.059 477.984 34.321 8.561 o
7 16 5 19.391 33.015 16.337 42.790 o
7 17 1 362.644 428.183 39.855 6.757 o
7 17 2 555.559 582.337 36.033 7.583 o
7 17 3 135.587 69.652 21.977 22.823 o
7 18 2 277.743 267.310 48.329 4.807 o
8 0 0 11693.400 11268.700 155.951 0.143 o
8 0 1 489.655 487.364 13.024 32.547 o
8 0 2 4320.310 4340.090 40.068 1.154 o
8 0 3 722.207 739.430 13.305 22.035 o
8 0 4 11.588 15.724 5.602 343.525 o
8 0 5 56.837 47.510 5.698 267.266 o
8 0 6 1279.260 1293.560 28.194 6.813 o
8 0 7 224.889 209.608 12.329 54.803 o
8 0 8 2068.330 2080.110 57.721 2.124 o
8 0 9 30.071 24.121 12.434 72.585 o
8 0 10 393.389 362.318 38.158 7.324 o
8 1 0 53.434 53.465 6.509 217.935 o
8 1 1 1071.230 1045.040 9.225 15.660 o
8 1 2 32.945 25.829 1.808 1256.800 o
8 1 3 4539.040 4645.100 28.725 1.135 o
8 1 4 82.463 72.292 4.229 332.836 o
8 1 5 3000.990 3079.040 34.273 2.119 o
8 1 6 12.385 5.637 4.502 524.137 o
8 1 7 437.975 446.338 12.175 37.669 o
8 1 8 10.568 9.065 8.527 155.744 o
8 1 9 237.856 231.165 15.908 36.433 o
8 1 10 43.080 63.867 16.713 40.132 o
8 2 0 10675.900 10333.900 64.332 0.224 o
8 2 1 663.329 660.799 7.305 32.790 o
8 2 2 3308.030 3325.910 24.792 2.031 o
8 2 3 99.278 100.166 3.803 316.315 o
8 2 4 2.572 5.908 3.360 970.743 o
8 2 5 31.245 25.181 5.216 353.088 o
8 2 6 1402.980 1391.870 21.665 7.606 o
8 2 7 42.570 46.388 5.418 304.499 o
8 2 8 1410.710 1461.630 33.813 5.188 o
8 2 9 84.820 69.126 12.515 66.852 o
8 2 10 422.755 383.441 24.637 15.477 o
8 3 0 46.259 40.364 7.226 190.095 o
8 3 1 920.358 906.359 10.328 18.810 o
8 3 2 136.584 137.894 4.565 216.790 o
8 3 3 4777.950 4996.110 46.814 0.913 o
8 3 4 1035.410 1024.130 14.524 13.903 o
8 3 5 4159.100 4205.540 41.550 1.206 o
8 3 6 403.760 382.226 11.063 44.796 o
8 3 7 289.266 296.520 10.393 59.211 o
8 3 8 3.007 -18.486 9.976 116.301 o
8 3 9 181.739 165.883 15.413 41.113 o
8 3 10 0.984 -3.369 13.124 67.406 o
8 4 0 6534.440 6352.470 88.905 0.442 o
8 4 1 793.833 813.804 9.868 22.947 o
8 4 2 3080.660 3160.650 26.610 2.220 o
8 4 3 85.962 79.691 4.964 271.048 o
8 4 4 2.394 0.160 3.694 832.994 o
8 4 5 0.404 -11.803 5.834 340.862 o
8 4 6 1199.270 1204.380 18.666 10.024 o
8 4 7 17.929 15.691 5.860 308.926 o
8 4 8 1099.590 1124.150 31.699 6.794 o
8 4 9 61.720 43.487 13.617 59.019 o
8 4 10 388.600 385.925 24.729 15.616 o
8 5 0 30.559 38.328 8.523 146.791 o
8 5 1 639.871 633.158 8.813 32.197 o
8 5 2 952.956 978.368 12.209 16.513 o
8 5 3 5030.960 5081.170 53.952 0.814 o
8 5 4 47.349 48.018 6.266 237.645 o
8 5 5 2984.360 2953.450 37.648 2.080 o
8 5 6 9.272 7.364 4.587 512.898 o
8 5 7 306.443 315.009 14.379 38.407 o
8 5 8 6.646 -2.818 9.667 123.247 o
8 5 9 187.181 209.605 16.638 35.426 o
8 5 10 2.162 36.963 32.664 10.863 o
8 6 0 6382.280 6288.360 83.459 0.471 o
8 6 1 50.485 54.060 3.210 557.306 o
8 6 2 2939.520 2914.230 33.534 2.243 o
8 6 3 236.344 232.473 8.398 85.333 o
8 6 4 5.198 8.887 7.121 223.878 o
8 6 5 25.910 22.445 7.511 189.868 o
8 6 6 1057.620 994.849 28.288 8.124 o
8 6 7 2.464 -6.939 7.625 198.790 o
8 6 8 1394.030 1410.910 40.108 4.356 o
8 6 9 4.212 4.704 12.720 71.446 o
8 7 0 18.924 21.643 6.683 239.817 o
8 7 1 773.757 768.221 15.036 19.004 o
8 7 2 149.271 126.270 6.345 156.210 o
8 7 3 2689.240 2616.160 27.360 2.803 o
8 7 4 632.057 654.736 16.670 20.656 o
8 7 5 2213.720 2202.700 54.147 2.177 o
8 7 6 15.089 14.043 11.149 91.421 o
8 7 7 308.539 280.068 20.239 23.192 o
8 7 8 6.046 13.616 15.128 50.415 o
8 7 9 169.108 268.839 34.513 9.332 o
8 8 0 7401.180 7209.220 95.654 0.357 o
8 8 1 546.409 509.129 13.152 29.985 o
8 8 2 1856.200 1831.980 25.357 4.881 o
8 8 3 89.382 87.347 6.078 206.022 o
8 8 4 1.046 0.025 5.842 339.135 o
8 8 5 59.488 46.960 9.219 120.570 o
8 8 6 1027.270 990.218 31.462 7.273 o
8 8 7 4.491 12.237 14.171 57.476 o
8 8 8 1238.300 1251.980 50.162 3.441 o
8 8 9 4.797 -1.033 20.245 28.306 o
8 9 0 41.625 34.383 6.931 208.074 o
8 9 1 614.527 624.948 18.851 18.594 o
8 9 2 14.691 3.993 7.772 185.920 o
8 9 3 2371.660 2302.910 32.914 3.079 o
8 9 4 7.548 8.272 7.829 185.147 o
8 9 5 1956.360 2020.840 43.995 2.979 o
8 9 6 0.256 11.157 13.382 64.621 o
8 9 7 233.468 246.619 23.393 18.924 o
8 9 8 4.370 -9.152 14.255 57.025 o
8 10 0 3261.020 3248.710 118.256 0.614 o
8 10 1 428.510 417.899 15.237 30.267 o
8 10 2 1695.660 1714.100 29.670 4.886 o
8 10 3 104.841 107.008 9.528 101.338 o
8 10 4 2.285 -8.666 10.627 102.628 o
8 10 5 2.927 15.552 12.354 75.467 o
8 10 6 691.289 655.630 33.739 8.003 o
8 10 7 5.249 -1.960 18.845 32.654 o
8 10 8 893.260 934.556 45.614 4.497 o
8 11 0 5.896 26.031 16.732 41.151 o
8 11 1 326.498 301.673 13.985 39.349 o
8 11 2 180.795 187.641 10.779 71.105 o
8 11 3 2691.160 2663.970 48.862 1.994 o
8 11 4 23.469 16.587 10.829 95.755 o
8 11 5 1627.870 1500.550 49.199 3.106 o
8 11 6 52.116 61.214 23.321 20.925 o
8 11 7 172.071 209.601 23.590 19.229 o
8 11 8 5.908 4.304 26.781 16.176 o
8 12 0 2321.850 2197.810 103.458 0.877 o
8 12 1 0.320 -13.123 7.266 219.911 o
8 12 2 1195.580 1165.000 30.521 6.739 o
8 12 3 7.083 6.286 7.323 211.667 o
8 12 4 0.823 -9.949 10.419 106.924 o
8 12 5 2.832 24.503 18.848 32.532 o
8 12 6 607.436 616.873 35.426 7.646 o
8 12 7 72.854 81.923 18.207 33.411 o
8 13 0 12.804 19.932 20.532 27.374 o
8 13 1 316.292 329.552 35.997 8.319 o
8 13 2 7.126 1.885 9.738 121.251 o
8 13 3 1463.760 1444.830 46.215 3.550 o
8 13 4 113.761 109.929 15.676 42.794 o
8 13 5 1368.810 1369.720 44.342 3.893 o
8 13 6 90.896 71.581 18.261 33.022 o
8 13 7 106.863 157.626 23.385 20.178 o
8 14 0 2405.690 2427.950 117.223 0.701 o
8 14 1 14.163 16.194 20.348 27.871 o
8 14 2 812.148 801.229 35.052 7.066 o
8 14 3 35.152 30.997 12.030 76.757 o
8 14 4 0.047 -9.984 11.853 82.690 o
8 14 5 13.887 19.388 12.009 78.935 o
8 14 6 461.987 477.944 32.748 9.314 o
8 15 0 4.970 8.633 23.898 20.302 o
8 15 1 240.681 252.592 30.445 11.663 o
8 15 2 0.135 16.128 17.665 37.109 o
8 15 3 1036.810 1090.810 46.207 4.173 o
8 15 4 7.695 -22.458 12.928 69.126 o
8 15 5 663.973 693.466 38.073 6.606 o
8 15 6 19.692 45.229 27.298 15.477 o
8 16 0 1505.360 1660.790 102.924 0.979 o
8 16 1 2.951 0.930 19.398 30.840 o
8 16 2 680.175 685.033 34.833 7.601 o
8 16 3 52.242 81.023 25.015 18.193 o
8 16 4 1.312 10.690 19.596 30.189 o
8 16 5 12.185 41.796 27.598 15.170 o
8 17 0 6.618 7.099 26.898 16.030 o
8 17 1 161.910 170.782 31.314 11.370 o
8 17 2 5.855 -5.159 28.698 14.095 o
8 17 3 742.272 731.445 47.876 4.383 o
8 18 1 0.083 15.846 19.277 31.181 o
9 0 1 2926.560 2856.310 37.689 2.150 o
9 0 2 1929.930 1941.620 21.711 4.929 o
9 0 3 1948.500 1999.280 32.689 3.859 o
9 0 4 1787.000 1798.120 25.756 5.041 o
9 0 5 101.122 94.867 10.724 84.726 o
9 0 6 935.849 910.339 27.497 9.091 o
9 0 7 1398.390 1341.270 36.851 4.862 o
9 0 8 1.429 12.343 11.050 94.428 o
9 0 9 488.353 503.691 40.980 6.215 o
9 0 10 279.242 243.821 31.779 10.677 o
9 1 1 4629.980 4654.900 35.880 1.061 o
9 1 2 1386.490 1394.340 11.502 9.872 o
9 1 3 32.010 28.559 2.572 918.681 o
9 1 4 1649.280 1628.020 21.453 6.228 o
9 1 5 104.214 104.057 5.499 216.209 o
9 1 6 488.070 492.518 14.527 29.135 o
9 1 7 1369.650 1399.870 24.884 7.035 o
9 1 8 0.153 3.707 9.660 124.175 o
9 1 9 588.045 612.405 26.972 11.830 o
9 1 10 61.846 59.578 16.498 40.781 o
9 2 1 3618.680 3581.090 24.468 1.764 o
9 2 2 706.995 714.296 9.694 27.025 o
9 2 3 565.311 577.735 8.607 37.348 o
9 2 4 3444.720 3402.370 45.992 1.536 o
9 2 5 259.291 260.856 10.564 62.205 o
9 2 6 739.732 704.379 25.573 11.570 o
9 2 7 586.547 584.230 16.366 22.535 o
9 2 8 0.491 6.961 12.618 72.744 o
9 2 9 268.396 259.952 19.055 26.370 o
9 2 10 311.473 333.329 50.721 4.347 o
9 3 1 3202.450 3137.040 35.721 1.936 o
9 3 2 825.600 849.904 10.782 20.991 o
9 3 3 216.686 225.098 6.386 115.420 o
9 3 4 3371.520 3398.050 33.325 1.812 o
9 3 5 492.931 511.796 14.466 28.853 o
9 3 6 973.843 974.235 20.713 11.667 o
9 3 7 701.454 697.478 17.986 17.810 o
9 3 8 1.928 10.029 12.125 78.570 o
9 3 9 435.553 402.875 26.129 13.926 o
9 3 10 117.187 48.868 25.768 16.962 o
9 4 1 1103.670 1104.970 14.488 12.750 o
9 4 2 756.381 762.142 10.208 24.282 o
9 4 3 1049.430 1030.380 17.322 12.405 o
9 4 4 4237.510 4235.470 47.743 1.116 o
9 4 5 104.145 112.070 7.886 134.484 o
9 4 6 510.955 507.127 15.392 26.613 o
9 4 7 495.710 485.600 15.481 27.081 o
9 4 8 0.487 19.619 12.788 70.489 o
9 4 9 196.790 186.353 17.623 32.162 o
9 5 1 2352.890 2319.260 23.947 3.577 o
9 5 2 2183.450 2190.990 29.197 3.619 o
9 5 3 264.292 279.193 10.359 62.378 o
9 5 4 2401.270 2447.850 36.554 2.785 o
9 5 5 207.294 198.415 11.860 59.541 o
9 5 6 415.492 411.051 14.463 32.717 o
9 5 7 960.161 962.022 26.465 9.263 o
9 5 8 0.457 9.732 11.303 90.478 o
9 5 9 364.338 369.227 22.558 18.422 o
9 6 1 1996.160 1957.710 23.892 4.565 o
9 6 2 1007.760 966.482 16.548 13.503 o
9 6 3 815.063 807.905 15.377 17.720 o
9 6 4 2154.680 2133.950 43.209 2.800 o
9 6 5 153.978 145.786 14.452 47.250 o
9 6 6 594.876 576.433 18.470 19.665 o
9 6 7 736.180 713.251 25.417 11.656 o
9 6 8 0.102 30.581 12.947 68.523 o
9 6 9 257.046 242.193 22.913 19.457 o
9 7 1 3270.880 3244.780 33.215 1.917 o
9 7 2 293.377 289.113 13.183 44.327 o
9 7 3 22.671 22.392 3.769 626.544 o
9 7 4 1117.440 1124.290 22.173 9.601 o
9 7 5 121.317 132.412 12.404 63.447 o
9 7 6 560.817 503.032 24.492 14.185 o
9 7 7 926.562 861.347 28.607 8.806 o
9 7 8 1.685 -1.971 13.596 62.778 o
9 7 9 472.283 432.757 60.178 3.064 o
9 8 1 2600.810 2501.680 29.425 2.878 o
9 8 2 698.153 680.828 14.138 22.218 o
9 8 3 367.531 355.265 10.237 51.550 o
9 8 4 1379.300 1402.010 30.065 5.972 o
9 8 5 179.754 165.025 13.559 50.880 o
9 8 6 619.294 568.830 24.477 13.540 o
9 8 7 630.341 568.703 24.424 13.503 o
9 8 8 0.568 -18.143 15.208 50.216 o
9 8 9 322.842 367.606 38.153 7.428 o
9 9 1 2165.970 2148.290 30.212 3.609 o
9 9 2 769.045 785.374 15.634 18.389 o
9 9 3 42.529 45.864 7.050 198.716 o
9 9 4 1098.650 1063.090 34.489 6.206 o
9 9 5 75.493 69.398 10.811 87.665 o
9 9 6 262.244 244.301 21.804 21.155 o
9 9 7 768.105 749.870 55.267 3.386 o
9 9 8 0.070 14.032 15.634 47.366 o
9 10 1 701.463 702.780 18.424 17.349 o
9 10 2 741.117 727.898 18.562 16.559 o
9 10 3 589.970 544.903 22.723 15.349 o
9 10 4 1658.540 1689.640 46.093 3.254 o
9 10 5 77.810 61.021 13.538 58.496 o
9 10 6 353.253 315.991 24.728 16.105 o
9 10 7 487.963 509.710 33.261 8.955 o
9 10 8 0.249 -7.153 16.064 45.017 o
9 11 1 1092.140 1095.470 25.388 8.708 o
9 11 2 648.031 633.913 18.036 18.968 o
9 11 3 197.902 181.298 12.361 57.195 o
9 11 4 1350.610 1348.210 39.296 4.579 o
9 11 5 165.046 189.541 23.735 19.130 o
9 11 6 392.006 420.009 28.556 12.168 o
9 11 7 486.295 485.452 42.154 5.920 o
9 11 8 0.007 23.792 20.760 26.864 o
9 12 1 716.073 688.832 81.109 1.681 o
9 12 2 305.044 290.992 16.160 32.910 o
9 12 3 152.713 128.202 14.414 47.858 o
9 12 4 1707.700 1727.430 45.682 3.223 o
9 12 5 119.106 124.731 16.517 38.608 o
9 12 6 234.483 173.236 20.915 23.454 o
9 12 7 189.026 192.267 22.705 20.560 o
9 13 1 1036.140 1029.420 52.416 3.443 o
9 13 2 292.969 286.629 16.296 32.875 o
9 13 3 92.492 99.542 13.977 53.691 o
9 13 4 956.286 993.578 65.721 2.380 o
9 13 5 138.910 124.242 26.710 15.588 o
9 13 6 270.505 263.152 25.503 15.940 o
9 13 7 327.448 325.539 29.579 11.874 o
9 14 1 601.566 598.008 42.709 5.581 o
9 14 2 372.576 395.588 23.854 16.649 o
9 14 3 247.178 242.057 18.777 27.521 o
9 14 4 751.202 723.003 31.968 8.400 o
9 14 5 54.526 74.698 24.160 19.479 o
9 14 6 222.647 217.666 24.742 17.273 o
9 15 1 880.647 1015.120 56.091 3.169 o
9 15 2 293.460 256.705 21.422 21.407 o
9 15 3 25.170 32.877 15.533 47.099 o
9 15 4 311.089 296.012 28.799 12.577 o
9 15 5 15.541 -9.032 14.875 52.050 o
9 15 6 90.144 70.927 29.931 12.711 o
9 16 1 592.422 647.156 37.007 7.110 o
9 16 2 356.537 428.798 31.775 10.204 o
9 16 3 124.045 134.728 26.372 16.014 o
9 16 4 373.113 366.870 36.490 7.981 o
9 17 1 564.599 607.260 43.441 5.454 o
9 17 2 110.937 90.660 31.064 11.754 o
9 17 3 28.102 17.957 19.983 28.749 o
10 0 0 48.346 47.264 7.397 180.313 o
10 0 1 1390.940 1379.690 25.057 6.957 o
10 0 2 4.734 6.698 4.034 672.679 o
10 0 3 4638.170 4690.120 41.104 1.017 o
10 0 4 163.020 165.138 9.456 89.141 o
10 0 5 410.193 458.152 23.889 16.068 o
10 0 6 87.401 87.461 10.477 90.146 o
10 0 7 442.336 470.029 21.504 18.484 o
10 0 8 11.720 -11.960 26.248 16.828 o
10 0 9 183.739 206.154 46.463 5.260 o
10 0 10 2.838 15.591 34.897 9.530 o
10 1 0 6520.540 6422.050 80.461 0.466 o
10 1 1 13.824 9.164 3.229 912.689 o
10 1 2 1745.070 1761.340 14.682 6.487 o
10 1 3 19.996 17.144 2.393 1241.870 o
10 1 4 0.315 1.992 3.000 1268.080 o
10 1 5 6.643 -0.649 3.748 781.682 o
10 1 6 1290.010 1289.410 24.385 7.683 o
10 1 7 8.909 17.354 6.939 230.753 o
10 1 8 2511.760 2687.950 60.026 1.714 o
10 1 9 1.945 0.428 13.240 66.173 o
10 1 10 257.078 230.303 22.400 20.299 o
10 2 0 21.147 12.286 6.435 258.923 o
10 2 1 1182.710 1161.930 12.125 12.514 o
10 2 2 64.075 64.241 3.167 495.634 o
10 2 3 2883.420 2968.530 24.557 2.521 o
10 2 4 34.487 33.795 3.908 527.753 o
10 2 5 2451.860 2447.740 38.185 2.661 o
10 2 6 0.375 -4.809 6.178 303.995 o
10 2 7 196.154 201.728 11.873 60.119 o
10 2 8 15.483 7.139 11.728 83.021 o
10 2 9 117.733 136.128 18.178 32.330 o
10 2 10 0.450 6.332 22.085 23.799 o
10 3 0 5136.360 5115.230 38.990 0.878 o
10 3 1 84.082 72.566 3.260 415.815 o
10 3 2 846.898 840.937 9.972 21.262 o
10 3 3 113.341 112.797 5.145 221.697 o
10 3 4 0.259 -0.246 4.499 572.990 o
10 3 5 6.111 6.733 5.518 367.415 o
10 3 6 1414.650 1383.040 25.518 6.772 o
10 3 7 8.823 6.288 6.941 233.960 o
10 3 8 973.364 1092.650 38.319 5.601 o
10 3 9 10.509 -8.550 13.677 61.678 o
10 4 0 12.952 13.890 2.674 1204.270 o
10 4 1 603.093 594.439 10.119 32.296 o
10 4 2 2.296 2.796 2.339 1960.550 o
10 4 3 6272.320 6205.440 63.840 0.547 o
10 4 4 18.370 13.926 5.386 360.660 o
10 4 5 1929.060 1951.570 30.066 4.157 o
10 4 6 1.986 -3.394 6.554 268.936 o
10 4 7 152.462 148.960 10.088 83.696 o
10 4 8 10.426 -14.845 11.895 81.364 o
10 4 9 77.639 57.715 14.353 52.559 o
10 5 0 1264.050 1295.180 36.976 5.128 o
10 5 1 187.160 175.317 6.976 121.121 o
10 5 2 2105.400 2105.920 22.589 4.284 o
10 5 3 19.656 16.017 4.574 475.427 o
10 5 4 0.041 -2.949 5.169 434.800 o
10 5 5 18.741 32.901 8.785 142.212 o
10 5 6 974.513 967.157 32.810 7.078 o
10 5 7 14.202 11.414 7.094 219.963 o
10 5 8 1483.990 1474.740 49.658 3.196 o
10 5 9 2.563 -3.082 13.331 65.257 o
10 6 0 38.961 36.514 12.126 75.142 o
10 6 1 782.224 747.675 11.320 22.672 o
10 6 2 0.392 2.362 5.560 373.492 o
10 6 3 3234.300 3208.090 32.665 1.963 o
10 6 4 29.669 28.234 7.642 181.293 o
10 6 5 1133.400 1117.890 27.865 7.723 o
10 6 6 27.707 23.020 7.546 187.365 o
10 6 7 239.845 219.501 16.147 35.681 o
10 6 8 8.585 -2.519 14.461 55.273 o
10 6 9 108.175 109.657 24.581 18.472 o
10 7 0 8471.000 8357.060 123.396 0.253 o
10 7 1 66.539 65.605 5.802 244.202 o
10 7 2 709.870 687.065 16.662 19.106 o
10 7 3 27.677 24.286 3.538 657.943 o
10 7 4 0.265 6.636 6.452 276.185 o
10 7 5 1.615 -4.932 7.673 196.693 o
10 7 6 1116.070 1088.650 31.692 6.799 o
10 7 7 1.244 -15.453 10.178 111.997 o
10 7 8 1527.790 1572.680 56.042 2.642 o
10 7 9 1.081 -36.301 24.084 20.024 o
10 8 0 17.366 15.918 6.110 286.573 o
10 8 1 937.768 926.140 18.373 13.421 o
10 8 2 72.258 82.906 8.557 129.904 o
10 8 3 1376.120 1360.450 25.944 6.859 o
10 8 4 28.115 13.393 7.747 180.164 o
10 8 5 1081.480 1046.540 28.892 7.749 o
10 8 6 0.805 -7.949 12.350 76.130 o
10 8 7 205.961 179.296 15.434 40.040 o
10 8 8 14.102 6.651 15.043 50.851 o
10 8 9 125.055 121.923 40.363 7.007 o
10 9 0 3296.200 3260.470 88.763 0.901 o
10 9 1 0.088 4.269 5.423 391.441 o
10 9 2 1081.500 1098.470 18.663 11.265 o
10 9 3 28.849 31.797 7.398 191.874 o
10 9 4 0.010 9.833 7.977 180.840 o
10 9 5 5.510 -13.417 9.845 119.029 o
10 9 6 667.111 647.259 32.800 8.447 o
10 9 7 2.510 -2.653 15.336 49.333 o
10 9 8 1481.120 1577.500 57.636 2.561 o
10 10 0 16.550 17.932 30.614 12.354 o
10 10 1 376.209 370.656 13.999 36.097 o
10 10 2 6.515 2.993 4.284 600.716 o
10 10 3 3180.300 3098.260 48.701 1.655 o
10 10 4 52.599 42.682 10.428 97.828 o
10 10 5 730.364 774.489 29.558 9.389 o
10 10 6 19.918 16.875 13.157 65.745 o
10 10 7 181.026 165.153 22.012 21.948 o
10 10 8 4.699 -50.674 20.473 27.680 o
10 11 0 1480.570 1585.160 87.226 1.316 o
10 11 1 30.782 27.612 6.920 216.425 o
10 11 2 817.020 778.778 21.429 13.334 o
10 11 3 12.482 7.724 7.519 198.323 o
10 11 4 0.904 -0.730 11.290 91.067 o
10 11 5 12.251 13.638 11.423 87.429 o
10 11 6 628.250 610.034 33.796 8.213 o
10 11 7 0.296 14.689 34.396 9.812 o
10 12 0 13.503 13.332 21.631 24.695 o
10 12 1 266.210 247.022 17.591 30.208 o
10 12 2 5.760 3.897 6.699 253.541 o
10 12 3 1677.610 1628.180 42.530 3.582 o
10 12 4 5.249 10.252 10.204 110.220 o
10 12 5 1486.900 1491.520 58.514 2.524 o
10 12 6 0.180 -3.714 17.979 35.939 o
10 12 7 64.919 48.994 17.084 38.192 o
10 13 0 2003.180 1981.330 105.791 0.881 o
10 13 1 19.568 8.818 10.057 111.533 o
10 13 2 463.605 473.574 32.545 9.416 o
10 13 3 30.767 40.674 14.346 54.670 o
10 13 4 0.405 1.543 14.038 58.912 o
10 13 5 2.462 25.440 14.531 54.531 o
10 13 6 459.526 421.855 30.785 10.454 o
10 14 0 8.351 1.333 25.364 18.027 o
10 14 1 258.182 293.010 21.329 21.754 o
10 14 2 4.923 -5.258 11.795 83.153 o
10 14 3 1265.600 1078.290 157.856 0.452 o
10 14 4 0.635 -11.653 14.223 57.411 o
10 14 5 420.627 336.327 26.596 13.793 o
10 14 6 2.290 -24.118 17.475 38.011 o
10 15 0 1610.490 1753.750 105.824 0.920 o
10 15 1 10.063 4.623 11.349 89.139 o
10 15 2 594.015 552.547 39.507 6.437 o
10 15 3 2.390 8.090 13.881 60.046 o
10 15 4 0.094 1.090 54.262 3.946 o
10 15 5 3.423 35.000 21.159 25.800 o
10 16 0 14.604 77.260 38.330 7.870 o
10 16 1 219.105 266.833 22.968 19.587 o
10 16 2 0.958 -66.777 21.939 24.132 o
10 16 3 585.337 514.744 40.041 6.330 o
10 16 4 5.506 -2.260 19.115 31.738 o
10 17 1 2.700 32.349 19.735 29.649 o
10 17 2 222.771 195.433 28.243 13.581 o
10 17 3 5.854 -9.699 30.831 12.213 o
11 0 1 3279.150 3370.910 44.797 1.636 o
11 0 2 456.746 442.514 13.419 33.537 o
11 0 3 1204.590 1204.430 20.576 9.384 o
11 0 4 1163.960 1159.840 23.111 8.934 o
11 0 5 205.943 207.605 12.121 57.471 o
11 0 6 852.440 869.726 28.642 9.083 o
11 0 7 1325.950 1383.960 37.592 4.840 o
11 0 8 13.057 30.964 16.621 41.510 o
11 0 9 431.453 334.473 33.801 9.071 o
11 1 1 2272.760 2251.300 26.781 3.592 o
11 1 2 830.577 830.272 9.374 22.244 o
11 1 3 5.631 2.926 2.318 1859.740 o
11 1 4 2056.190 2083.660 19.581 4.631 o
11 1 5 52.111 52.811 8.911 128.938 o
11 1 6 479.132 477.944 15.222 28.122 o
11 1 7 604.523 602.133 17.671 20.312 o
11 1 8 1.263 3.542 13.124 67.308 o
11 1 9 260.877 214.642 21.793 21.337 o
11 2 1 3297.300 3344.510 32.540 1.886 o
11 2 2 647.985 658.881 8.596 31.655 o
11 2 3 382.386 385.234 8.781 56.016 o
11 2 4 1779.750 1749.190 19.838 5.809 o
11 2 5 215.011 227.764 10.552 67.889 o
11 2 6 238.124 228.119 12.246 53.916 o
11 2 7 738.897 749.208 19.843 15.383 o
11 2 8 0.041 -11.724 16.780 41.260 o
11 2 9 261.904 240.674 27.565 13.947 o
11 3 1 1245.970 1255.320 13.903 10.951 o
11 3 2 931.464 933.332 10.594 18.192 o
11 3 3 400.985 409.208 9.086 52.059 o
11 3 4 3144.720 3160.920 61.963 1.370 o
11 3 5 265.579 248.735 11.047 58.894 o
11 3 6 952.488 914.327 21.261 11.786 o
11 3 7 533.583 531.325 17.028 23.065 o
11 3 8 0.319 -3.010 12.219 77.795 o
11 3 9 246.687 249.168 21.570 21.691 o
11 4 1 1538.740 1512.020 16.855 7.630 o
11 4 2 132.402 138.458 4.749 213.034 o
11 4 3 492.125 505.057 11.497 35.865 o
11 4 4 2104.320 2070.460 32.419 3.599 o
11 4 5 78.593 78.930 9.221 113.949 o
11 4 6 243.602 231.674 11.662 57.134 o
11 4 7 611.579 619.851 18.861 18.657 o
11 4 8 1.432 37.653 13.756 60.578 o
11 4 9 198.182 169.029 19.595 26.834 o
11 5 1 1853.360 1830.930 22.205 5.218 o
11 5 2 1496.140 1450.900 17.300 7.910 o
11 5 3 58.005 52.020 5.291 293.980 o
11 5 4 2507.480 2487.220 52.194 2.023 o
11 5 5 248.091 216.450 13.114 48.704 o
11 5 6 506.570 497.469 19.289 20.453 o
11 5 7 424.319 414.241 20.110 20.971 o
11 5 8 2.276 19.031 11.373 88.814 o
11 5 9 163.355 155.664 19.067 28.791 o
11 6 1 2227.440 2251.110 23.063 3.888 o
11 6 2 347.132 365.380 8.712 60.633 o
11 6 3 531.942 497.229 15.253 26.480 o
11 6 4 1336.320 1296.580 31.658 5.923 o
11 6 5 181.491 180.085 12.494 57.336 o
11 6 6 379.618 356.974 17.168 27.695 o
11 6 7 755.685 716.088 27.002 10.652 o
11 6 8 4.763 18.135 13.834 60.164 o
11 6 9 264.973 218.024 28.760 12.935 o
11 7 1 1164.370 1106.270 17.503 11.034 o
11 7 2 279.181 292.082 7.593 81.576 o
11 7 3 42.242 38.303 5.729 283.434 o
11 7 4 1447.650 1338.580 40.636 4.263 o
11 7 5 19.148 5.609 7.004 224.193 o
11 7 6 459.562 437.460 19.700 20.950 o
11 7 7 511.616 470.204 25.645 13.665 o
11 7 8 0.150 10.617 14.842 52.582 o
11 7 9 246.559 236.221 31.651 10.853 o
11 8 1 2506.140 2453.910 31.881 2.898 o
11 8 2 749.309 744.639 15.354 19.313 o
11 8 3 341.403 351.571 12.960 41.535 o
11 8 4 784.470 792.171 21.552 13.475 o
11 8 5 181.118 173.434 12.412 58.153 o
11 8 6 283.423 297.372 19.954 23.963 o
11 8 7 763.743 774.081 38.174 6.319 o
11 8 8 0.111 1.123 27.829 15.000 o
11 9 1 1199.300 1125.690 23.278 8.788 o
11 9 2 615.652 611.959 17.611 20.130 o
11 9 3 18.854 24.055 7.584 189.056 o
11 9 4 1275.810 1268.040 28.111 6.886 o
11 9 5 51.875 49.371 15.676 45.358 o
11 9 6 291.166 248.961 17.416 30.143 o
11 9 7 400.837 392.137 30.302 11.003 o
11 9 8 0.010 -21.535 18.423 34.229 o
11 10 1 977.882 973.714 22.364 10.864 o
11 10 2 141.407 135.031 9.269 97.357 o
11 10 3 357.892 386.318 16.195 30.196 o
11 10 4 941.192 917.096 31.796 7.552 o
11 10 5 85.603 110.456 12.490 65.722 o
11 10 6 272.940 272.098 23.878 17.861 o
11 10 7 518.088 436.950 33.045 9.073 o
11 10 8 2.833 5.306 19.389 30.849 o
11 11 1 759.780 743.483 27.656 10.228 o
11 11 2 589.757 593.719 19.288 18.641 o
11 11 3 111.008 99.362 10.375 88.065 o
11 11 4 1474.660 1456.900 56.162 2.698 o
11 11 5 135.039 130.054 17.680 33.747 o
11 11 6 391.528 386.396 27.932 12.715 o
11 11 7 255.839 270.154 25.972 15.490 o
11 12 1 829.332 806.210 30.304 8.637 o
11 12 2 180.059 180.160 13.704 49.645 o
11 12 3 99.634 74.834 12.163 69.132 o
11 12 4 959.730 945.683 34.372 6.716 o
11 12 5 83.602 76.630 13.969 54.622 o
11 12 6 63.274 61.411 22.166 23.034 o
11 12 7 247.753 220.768 37.363 7.941 o
11 13 1 459.787 467.183 25.003 14.573 o
11 13 2 351.099 408.244 24.072 16.519 o
11 13 3 128.145 119.202 17.211 35.691 o
11 13 4 974.879 1004.270 43.380 4.724 o
11 13 5 75.160 61.019 14.819 49.538 o
11 13 6 271.544 239.474 31.729 10.734 o
11 14 1 722.714 725.642 31.338 8.742 o
11 14 2 194.709 190.141 21.092 23.448 o
11 14 3 185.347 172.174 20.824 24.197 o
11 14 4 426.334 414.593 41.180 6.293 o
11 14 5 51.837 79.934 29.631 13.043 o
11 15 1 543.943 560.930 28.986 10.915 o
11 15 2 223.413 223.501 29.732 12.290 o
11 15 3 2.792 -58.351 20.163 28.552 o
11 15 4 433.615 408.385 59.361 3.161 o
11 15 5 11.688 -20.222 20.118 28.603 o
11 16 1 642.413 640.792 58.562 3.127 o
11 16 2 183.799 142.337 23.415 19.652 o
11 16 3 117.844 110.522 24.261 18.886 o
11 17 1 265.007 312.186 34.318 9.211 o
11 17 2 118.276 62.237 50.196 4.571 o
12 0 0 8329.100 8301.850 150.594 0.221 o
12 0 1 3.251 9.312 6.302 285.504 o
12 0 2 966.047 977.920 23.375 10.474 o
12 0 3 37.153 25.025 6.882 215.703 o
12 0 4 4.050 3.010 4.759 497.877 o
12 0 5 0.691 -12.822 9.458 129.752 o
12 0 6 961.455 1015.640 31.802 7.337 o
12 0 7 39.465 38.168 10.194 104.024 o
12 0 8 967.344 1028.000 123.056 0.739 o
12 0 9 1.364 15.132 29.564 13.276 o
12 1 0 49.440 43.593 8.640 137.899 o
12 1 1 628.516 612.080 14.054 24.694 o
12 1 2 50.233 47.370 4.222 417.491 o
12 1 3 2734.180 2813.070 24.051 2.763 o
12 1 4 73.839 73.131 4.293 340.663 o
12 1 5 2169.130 2181.700 31.860 3.471 o
12 1 6 53.240 34.901 6.753 210.725 o
12 1 7 213.135 215.583 11.707 59.603 o
12 1 8 10.540 -21.209 16.703 41.448 o
12 1 9 94.329 45.513 20.513 26.552 o
12 2 0 3164.190 3093.160 54.926 1.522 o
12 2 1 5.978 1.531 5.756 342.134 o
12 2 2 2192.180 2244.690 23.051 3.957 o
12 2 3 1.816 5.554 3.131 1120.920 o
12 2 4 0.823 -1.498 4.180 661.208 o
12 2 5 19.741 5.810 6.430 262.890 o
12 2 6 654.271 629.223 17.683 19.308 o
12 2 7 20.376 9.478 7.637 188.892 o
12 2 8 1426.360 1389.360 42.701 4.005 o
12 2 9 46.076 22.490 18.382 33.627 o
12 3 0 56.445 45.753 8.416 142.285 o
12 3 1 388.847 392.068 13.944 35.417 o
12 3 2 50.666 49.083 2.769 650.397 o
12 3 3 4097.360 4072.100 35.031 1.317 o
12 3 4 198.190 184.579 10.141 75.634 o
12 3 5 1301.120 1229.100 28.463 6.787 o
12 3 6 53.484 21.245 7.089 197.516 o
12 3 7 263.971 273.881 13.482 44.703 o
12 3 8 11.283 13.460 11.822 81.811 o
12 4 0 4927.560 4933.750 56.684 0.826 o
12 4 1 401.166 397.039 8.800 53.778 o
12 4 2 1380.140 1351.910 14.843 9.364 o
12 4 3 13.371 10.089 3.085 982.829 o
12 4 4 0.160 -12.242 9.910 118.279 o
12 4 5 52.922 43.708 11.112 86.950 o
12 4 6 824.313 794.284 34.517 7.207 o
12 4 7 44.683 35.615 8.593 141.403 o
12 4 8 970.583 1028.540 37.342 5.877 o
12 5 0 39.360 37.399 4.195 459.364 o
12 5 1 530.405 525.200 12.758 31.069 o
12 5 2 92.556 73.583 6.386 194.928 o
12 5 3 1790.040 1759.370 23.012 5.397 o
12 5 4 6.374 2.492 7.096 226.490 o
12 5 5 2405.000 2344.960 52.545 2.102 o
12 5 6 1.621 2.395 8.053 178.186 o
12 5 7 147.144 143.595 15.557 41.874 o
12 5 8 11.956 45.585 19.631 29.801 o
12 6 0 4536.690 4418.180 60.771 0.908 o
12 6 1 8.706 6.566 2.984 1117.850 o
12 6 2 1045.900 1032.720 16.985 12.582 o
12 6 3 1.349 -2.957 6.639 262.581 o
12 6 4 2.978 -10.757 7.038 232.823 o
12 6 5 5.671 -4.214 7.372 211.047 o
12 6 6 678.058 669.637 23.390 13.550 o
12 6 7 2.674 11.800 17.872 36.253 o
12 6 8 906.128 931.899 42.948 4.934 o
12 7 0 47.414 49.338 6.730 211.136 o
12 7 1 376.431 355.945 10.102 51.498 o
12 7 2 150.326 163.882 10.262 80.993 o
12 7 3 2945.050 2996.970 41.426 1.985 o
12 7 4 169.103 145.070 10.413 78.225 o
12 7 5 1035.790 986.935 24.983 9.396 o
12 7 6 16.744 15.104 7.649 188.679 o
12 7 7 196.034 198.879 21.047 23.475 o
12 7 8 8.252 43.096 28.464 14.273 o
12 8 0 2261.640 2210.490 44.183 2.625 o
12 8 1 62.201 62.868 6.661 202.491 o
12 8 2 1427.430 1368.570 27.772 6.312 o
12 8 3 4.382 12.926 8.428 160.530 o
12 8 4 0.035 2.859 9.090 140.302 o
12 8 5 1.146 0.934 8.097 176.658 o
12 8 6 469.234 464.326 20.156 19.985 o
12 8 7 6.280 1.268 15.775 46.526 o
12 9 0 24.003 36.408 18.515 33.358 o
12 9 1 324.332 320.964 12.728 44.023 o
12 9 2 10.589 9.491 6.365 273.868 o
12 9 3 1635.310 1655.370 28.999 5.173 o
12 9 4 6.025 16.357 8.075 173.463 o
12 9 5 1230.220 1272.050 33.989 5.760 o
12 9 6 27.388 25.347 11.006 91.984 o
12 9 7 152.680 162.551 26.584 15.590 o
12 10 0 3588.100 3589.310 101.713 0.714 o
12 10 1 126.913 121.837 13.723 53.379 o
12 10 2 585.876 577.366 17.950 20.451 o
12 10 3 1.138 10.726 7.229 218.973 o
12 10 4 0.624 -5.968 9.407 131.174 o
12 10 5 14.360 9.980 11.662 83.927 o
12 10 6 557.615 503.514 26.145 12.887 o
12 10 7 3.995 37.944 17.681 36.822 o
12 11 0 21.282 58.645 38.580 7.771 o
12 11 1 264.012 263.474 15.524 36.563 o
12 11 2 22.830 20.399 8.917 138.756 o
12 11 3 1321.630 1425.670 50.831 3.240 o
12 11 4 35.732 50.189 14.197 55.419 o
12 11 5 1090.230 1093.600 37.787 5.492 o
12 11 6 17.483 28.966 13.273 64.451 o
12 11 7 81.713 100.824 31.964 11.161 o
12 12 0 1338.730 1259.190 83.793 1.458 o
12 12 1 32.148 32.154 10.642 97.171 o
12 12 2 809.252 818.288 29.405 9.052 o
12 12 3 18.377 -2.662 12.133 77.709 o
12 12 4 0.192 -10.910 15.270 49.819 o
12 12 5 16.463 16.622 12.797 69.612 o
12 12 6 313.987 330.420 42.146 6.191 o
12 13 0 21.137 -0.333 22.098 23.663 o
12 13 1 146.677 136.354 15.256 43.458 o
12 13 2 0.848 18.045 12.818 70.194 o
12 13 3 1378.040 1340.450 48.477 3.454 o
12 13 4 19.440 11.494 29.648 13.170 o
12 13 5 515.477 441.095 51.662 4.066 o
12 14 0 1493.150 1787.410 106.691 0.914 o
12 14 1 19.377 6.572 12.040 78.603 o
12 14 2 472.090 509.522 31.055 10.109 o
12 14 3 0.674 -20.509 15.269 49.814 o
12 14 4 0.101 19.065 25.231 18.216 o
12 15 1 169.801 163.170 29.797 12.492 o
12 15 2 29.757 7.564 34.914 9.498 o
12 15 3 562.550 560.651 56.228 3.423 o
12 16 1 6.926 48.796 27.997 14.746 o
13 0 1 752.165 748.672 25.358 11.487 o
13 0 2 362.095 358.983 23.056 17.846 o
13 0 3 6.014 5.324 7.167 221.561 o
13 0 4 1892.510 1862.240 37.985 3.587 o
13 0 5 57.562 52.039 9.835 107.388 o
13 0 6 323.252 294.255 28.672 12.632 o
13 0 7 333.411 360.860 29.696 11.705 o
13 1 1 1242.630 1207.140 21.021 9.023 o
13 1 2 894.546 901.447 15.428 15.882 o
13 1 3 599.952 602.936 11.844 29.181 o
13 1 4 1081.360 1104.220 25.130 8.825 o
13 1 5 456.965 467.083 14.601 30.240 o
13 1 6 308.294 309.801 13.164 43.219 o
13 1 7 649.664 611.252 26.571 11.751 o
13 2 1 944.723 929.443 21.708 11.563 o
13 2 2 1558.800 1570.430 23.221 6.364 o
13 2 3 48.876 49.531 5.082 324.619 o
13 2 4 1158.320 1151.660 25.965 8.106 o
13 2 5 78.310 67.953 7.384 164.791 o
13 2 6 318.587 303.192 13.172 42.858 o
13 2 7 609.848 618.574 27.159 11.578 o
13 3 1 1005.650 979.916 22.659 10.533 o
13 3 2 491.612 502.542 7.298 47.553 o
13 3 3 344.689 349.674 11.319 48.289 o
13 3 4 566.899 551.376 18.364 20.409 o
13 3 5 95.341 92.749 21.762 23.492 o
13 3 6 115.180 113.627 10.971 79.188 o
13 3 7 902.449 882.364 48.529 4.080 o
13 4 1 1461.690 1462.590 30.389 5.622 o
13 4 2 1190.680 1181.250 19.159 9.998 o
13 4 3 69.133 69.213 6.498 204.427 o
13 4 4 881.652 870.275 21.695 12.269 o
13 4 5 189.630 187.704 12.807 54.488 o
13 4 6 581.748 606.150 22.031 15.790 o
13 4 7 617.173 608.213 54.962 3.534 o
13 5 1 1453.040 1420.610 18.194 8.029 o
13 5 2 302.331 300.385 10.569 56.907 o
13 5 3 127.360 111.847 7.548 135.994 o
13 5 4 683.499 683.217 18.796 17.351 o
13 5 5 230.831 214.037 14.085 44.624 o
13 5 6 135.775 129.856 12.346 63.061 o
13 6 1 749.999 762.398 13.465 21.039 o
13 6 2 713.522 688.819 16.456 19.249 o
13 6 3 26.055 15.789 5.672 318.101 o
13 6 4 1181.770 1150.860 25.039 8.278 o
13 6 5 68.716 70.484 10.618 91.210 o
13 6 6 326.143 306.732 18.997 25.191 o
13 6 7 392.429 405.264 53.262 3.907 o
13 7 1 694.071 686.173 16.183 19.887 o
13 7 2 877.900 895.833 19.717 13.347 o
13 7 3 631.859 622.546 17.145 20.350 o
13 7 4 792.595 728.630 20.621 14.344 o
13 7 5 236.800 221.721 12.103 55.097 o
13 7 6 233.370 250.421 16.521 34.165 o
13 7 7 612.057 636.344 63.961 2.663 o
13 8 1 478.873 483.457 14.964 28.592 o
13 8 2 672.157 673.313 17.471 18.936 o
13 8 3 5.862 2.945 6.296 286.559 o
13 8 4 1076.170 1041.030 33.275 6.578 o
13 8 5 18.867 26.358 7.712 182.778 o
13 8 6 151.610 147.480 14.250 48.453 o
13 8 7 303.526 293.108 46.229 5.212 o
13 9 1 844.295 819.176 23.516 11.710 o
13 9 2 435.408 436.834 15.596 28.988 o
13 9 3 321.618 339.926 13.873 39.200 o
13 9 4 612.900 641.314 20.767 16.508 o
13 9 5 280.210 291.888 15.423 35.983 o
13 9 6 212.065 164.976 19.382 27.184 o
13 9 7 404.791 442.494 53.495 3.861 o
13 10 1 719.244 691.790 22.773 13.587 o
13 10 2 388.143 389.313 17.360 26.754 o
13 10 3 26.335 40.384 9.862 112.430 o
13 10 4 764.992 841.720 30.074 8.902 o
13 10 5 69.304 52.292 24.993 18.211 o
13 10 6 323.036 336.172 25.536 15.370 o
13 10 7 275.589 242.079 43.963 5.781 o
13 11 1 722.015 737.163 24.735 12.085 o
13 11 2 205.636 227.726 14.227 44.696 o
13 11 3 78.264 60.009 17.018 38.100 o
13 11 4 350.339 396.032 52.295 4.067 o
13 11 5 63.361 51.380 17.602 36.066 o
13 11 6 47.944 12.376 25.938 17.087 o
13 12 1 577.882 623.703 32.535 8.861 o
13 12 2 746.530 789.568 43.760 5.071 o
13 12 3 68.330 73.160 30.764 12.087 o
13 12 4 423.501 452.727 56.662 3.451 o
13 12 6 231.256 114.012 38.463 7.595 o
13 13 1 459.987 491.437 40.931 6.273 o
13 13 2 203.801 234.713 45.296 5.507 o
13 13 3 136.900 122.623 34.930 9.284 o
13 14 1 334.423 313.288 36.212 8.210 o
14 0 0 39.773 -3.597 17.366 37.880 o
14 0 1 175.198 155.781 13.825 49.725 o
14 0 2 320.022 303.690 14.283 38.463 o
14 0 3 2569.370 2506.780 58.886 1.762 o
14 0 4 117.299 128.605 15.064 45.550 o
14 0 5 2559.580 2534.320 84.589 1.129 o
14 0 6 1.387 -10.582 32.581 10.943 o
14 1 0 2111.710 2066.530 50.329 2.463 o
14 1 1 9.380 8.678 6.253 284.729 o
14 1 2 1647.290 1621.200 27.321 5.414 o
14 1 3 20.726 15.775 12.770 69.692 o
14 1 4 0.310 5.060 6.932 240.036 o
14 1 5 8.296 -1.576 12.012 79.957 o
14 1 6 619.960 610.371 29.087 10.423 o
14 2 0 43.959 36.631 9.806 111.227 o
14 2 1 306.442 313.099 13.661 41.183 o
14 2 2 8.512 4.777 7.335 210.650 o
14 2 3 1836.950 1802.400 33.228 4.145 o
14 2 4 59.260 55.035 10.952 88.085 o
14 2 5 1705.450 1640.510 51.072 2.849 o
14 2 6 22.446 3.018 12.320 75.051 o
14 3 0 4101.520 4129.410 63.391 0.994 o
14 3 1 460.135 450.946 16.375 26.567 o
14 3 2 1568.100 1552.120 32.418 4.971 o
14 3 3 5.726 0.907 8.496 159.268 o
14 3 4 0.003 6.187 9.450 129.551 o
14 3 5 21.543 19.948 12.083 77.443 o
14 3 6 642.702 641.970 30.030 9.776 o
14 4 0 60.813 56.993 11.880 75.705 o
14 4 1 401.784 406.331 17.241 26.547 o
14 4 2 35.023 34.903 13.017 65.889 o
14 4 3 1020.000 1016.870 26.801 8.735 o
14 4 4 15.670 -5.407 18.139 35.101 o
14 4 5 1288.480 1255.860 42.691 4.264 o
14 4 6 3.484 -5.755 12.429 75.005 o
14 5 0 3555.050 3429.310 66.824 1.143 o
14 5 1 0.404 -16.308 8.040 179.575 o
14 5 2 1344.700 1348.130 30.856 5.988 o
14 5 3 39.111 26.620 9.463 120.460 o
14 5 4 1.087 -2.706 9.854 119.488 o
14 5 5 9.720 9.302 10.497 103.755 o
14 5 6 545.208 567.460 29.582 10.550 o
14 6 0 28.393 10.821 12.483 72.543 o
14 6 1 218.712 208.972 13.890 46.224 o
14 6 2 73.524 80.904 10.052 99.037 o
14 6 3 1720.040 1746.450 36.395 4.055 o
14 6 4 8.672 1.851 9.708 121.729 o
14 6 5 1466.290 1436.570 39.769 4.276 o
14 6 6 0.388 -18.427 11.798 83.443 o
14 7 0 1195.680 1187.470 47.060 3.852 o
14 7 1 172.841 165.408 10.062 80.515 o
14 7 2 1248.400 1263.330 31.194 6.294 o
14 7 3 3.777 4.086 9.241 134.926 o
14 7 4 0.040 2.468 10.395 107.370 o
14 7 5 9.270 21.798 9.740 119.284 o
14 7 6 483.321 530.155 23.312 15.771 o
14 7 7 0.296 1.600 23.831 20.452 o
14 8 0 26.322 35.334 17.765 36.159 o
14 8 1 156.390 131.721 15.364 42.690 o
14 8 2 30.048 37.575 9.031 132.103 o
14 8 3 1676.150 1654.320 36.792 4.149 o
14 8 4 26.596 23.124 9.616 119.304 o
14 8 5 1649.380 1644.940 46.846 3.220 o
14 8 6 37.888 25.145 14.623 52.702 o
14 8 7 64.338 88.192 33.130 10.439 o
14 9 0 1575.800 1611.890 68.557 1.929 o
14 9 1 6.080 -9.180 10.292 108.915 o
14 9 2 876.679 834.849 34.178 7.124 o
14 9 3 6.540 -1.016 8.030 177.970 o
14 9 4 0.003 -1.260 9.492 128.951 o
14 9 5 5.163 -8.035 9.466 128.746 o
14 9 6 445.927 428.255 28.405 12.019 o
14 10 0 22.278 5.829 19.460 30.425 o
14 10 1 184.558 185.703 19.106 28.140 o
14 10 2 67.859 86.016 15.816 43.693 o
14 10 3 905.551 929.863 36.057 6.422 o
14 10 4 55.360 39.002 19.171 30.761 o
14 10 5 914.651 882.766 38.874 5.776 o
14 10 6 5.846 -9.586 22.379 23.165 o
14 11 0 1788.080 1790.290 76.099 1.564 o
14 11 1 33.514 44.381 13.897 57.952 o
14 11 2 833.539 964.673 37.913 6.073 o
14 11 3 18.417 28.328 32.114 11.220 o
14 11 4 0.322 -6.999 30.231 12.712 o
14 11 5 8.307 -24.362 34.964 9.496 o
14 11 6 317.832 230.499 57.762 3.394 o
14 12 0 18.511 33.830 26.431 16.523 o
14 12 1 185.799 174.184 27.988 13.995 o
14 12 2 0.673 -5.500 24.098 20.004 o
14 12 3 622.104 694.372 69.361 2.278 o
14 13 0 1286.640 1527.430 99.625 1.062 o
14 13 1 103.294 135.142 30.114 12.452 o
14 13 2 512.282 482.091 60.261 3.036 o
15 0 1 737.907 782.393 42.108 5.422 o
15 0 2 910.845 925.278 29.889 8.273 o
15 0 3 126.158 107.682 13.256 57.076 o
15 0 4 902.458 890.262 35.785 6.543 o
15 0 5 205.298 194.457 27.437 14.409 o
15 0 6 116.044 90.381 41.763 6.569 o
15 1 1 617.644 605.015 17.662 20.090 o
15 1 2 881.049 860.762 22.339 11.952 o
15 1 3 261.665 256.221 16.698 32.817 o
15 1 4 1203.380 1210.920 35.152 5.662 o
15 1 5 69.671 52.530 13.914 56.133 o
15 1 6 458.118 446.898 26.604 13.271 o
15 2 1 1159.700 1159.580 26.230 8.007 o
15 2 2 479.123 484.892 18.602 21.971 o
15 2 3 126.460 97.295 12.809 60.825 o
15 2 4 530.204 507.454 23.399 15.388 o
15 2 5 236.233 215.689 16.829 33.507 o
15 2 6 319.270 299.608 26.344 14.683 o
15 3 1 1239.930 1283.500 28.319 6.932 o
15 3 2 622.437 620.387 21.239 16.065 o
15 3 3 33.818 42.693 9.190 126.655 o
15 3 4 556.061 603.571 26.153 12.593 o
15 3 5 24.433 19.421 11.109 90.921 o
15 3 6 366.447 377.492 25.408 15.101 o
15 4 1 1548.160 1578.900 34.159 4.748 o
15 4 2 836.808 884.571 25.823 10.367 o
15 4 3 81.938 94.612 12.990 61.953 o
15 4 4 261.058 280.189 23.817 18.000 o
15 4 5 178.238 174.985 16.936 34.987 o
15 4 6 205.294 185.656 29.582 12.525 o
15 5 1 675.195 626.755 22.337 14.570 o
15 5 2 678.873 671.140 23.622 13.369 o
15 5 3 170.395 157.135 12.856 56.146 o
15 5 4 516.714 522.459 23.359 15.477 o
15 5 5 11.505 -1.729 11.718 83.734 o
15 5 6 378.967 404.868 26.941 13.537 o
15 6 1 839.215 857.193 26.513 10.101 o
15 6 2 576.782 564.959 21.848 16.215 o
[truncated: 12,477 more chars]
