# Supplementary material for: Refinement of anomalous dispersion correction parameters in single-crystal structure determinations
Source: IUCrJ. 2022 Jul 20;9(Pt 5):604–9. doi: 10.1107/S2052252522006844 (PMC9438505; doi:10.1107/S2052252522006844)
Supplement: Supplementary file 2 [file m-09-00604-sup2.zip › CIFs_Ag/MoC6O6_Mova_Ag_5_Refined_IAM.cif]

data_MoC6O6_Mova_Ag_5_auto
_chemical_formula_moiety           'C6 Mo O6'
_chemical_formula_sum              'C6 Mo O6'
_chemical_formula_weight           263.995
loop_
  _atom_type_symbol
  _atom_type_scat_dispersion_real
  _atom_type_scat_dispersion_imag
  _atom_type_scat_Cromer_Mann_a1
  _atom_type_scat_Cromer_Mann_a2
  _atom_type_scat_Cromer_Mann_a3
  _atom_type_scat_Cromer_Mann_a4
  _atom_type_scat_Cromer_Mann_b1
  _atom_type_scat_Cromer_Mann_b2
  _atom_type_scat_Cromer_Mann_b3
  _atom_type_scat_Cromer_Mann_b4
  _atom_type_scat_Cromer_Mann_c
  _atom_type_scat_source
  _atom_type_scat_dispersion_source
 C 0.00031 0.00091 2.31000 1.02000 1.58860 0.86500 20.84390 10.20750 0.56870
 51.65120 0.21560 'International Tables Volume C Table 6.1.1.4 (pp. 500-502)'
 custom
 Mo -2.02(5) 3.39(9) 3.70250 17.23560 12.88760 3.74290 0.27720 1.09580 11.00400
 61.65840 4.38750 'International Tables Volume C Table 6.1.1.4 (pp. 500-502)'
 custom
 O 0.00283 0.00361 3.04850 2.28680 1.54630 0.86700 13.27710 5.70110 0.32390
 32.90890 0.25080 'International Tables Volume C Table 6.1.1.4 (pp. 500-502)'
 custom

_space_group_crystal_system        'orthorhombic'
_space_group_IT_number             62
_space_group_name_H-M_alt          'P n m a'
_space_group_name_Hall             '-P 2ac 2n'
loop_
  _space_group_symop_id
  _space_group_symop_operation_xyz
 1 x,y,z
 2 x+1/2,-y+1/2,-z+1/2
 3 -x,y+1/2,-z
 4 -x+1/2,-y,z+1/2
 5 -x,-y,-z
 6 -x-1/2,y-1/2,z-1/2
 7 x,-y-1/2,z
 8 x-1/2,y,-z-1/2

_symmetry_Int_Tables_number        62
_cell_length_a                     11.7663(2)
_cell_length_b                     11.2420(2)
_cell_length_c                     6.3651(1)
_cell_angle_alpha                  90
_cell_angle_beta                   90
_cell_angle_gamma                  90
_cell_volume                       841.95(3)
_cell_formula_units_Z              4
_exptl_absorpt_coefficient_mu      5.536
_exptl_crystal_density_diffrn      2.083
_exptl_crystal_F_000               498.773
_diffrn_reflns_av_R_equivalents    0.0437
_diffrn_reflns_av_unetI/netI       0.0223
_diffrn_reflns_Laue_measured_fraction_full  1.0000
_diffrn_reflns_Laue_measured_fraction_max  1.0000
_diffrn_reflns_limit_h_max         22
_diffrn_reflns_limit_h_min         -22
_diffrn_reflns_limit_k_max         21
_diffrn_reflns_limit_k_min         -21
_diffrn_reflns_limit_l_max         12
_diffrn_reflns_limit_l_min         -12
_diffrn_reflns_number              32572
_diffrn_reflns_point_group_measured_fraction_full  1.0000
_diffrn_reflns_point_group_measured_fraction_max  1.0000
_diffrn_reflns_theta_full          19.6651
_diffrn_reflns_theta_max           30.65
_diffrn_reflns_theta_min           2.73
_diffrn_measured_fraction_theta_full  1.0000
_diffrn_measured_fraction_theta_max  1.0000
_diffrn_radiation_type             'Ag K\a'
_diffrn_radiation_wavelength       0.56087
_reflns_Friedel_coverage           0.0
_reflns_limit_h_max                21
_reflns_limit_h_min                0
_reflns_limit_k_max                20
_reflns_limit_k_min                0
_reflns_limit_l_max                11
_reflns_limit_l_min                0
_reflns_number_gt                  2289
_reflns_number_total               2756
_reflns_threshold_expression       I>=2u(I)
_refine_diff_density_max           0.6643
_refine_diff_density_min           -0.6489
_refine_diff_density_rms           0.1378
_refine_ls_d_res_high              0.5500
_refine_ls_d_res_low               5.8831
_refine_ls_goodness_of_fit_ref     1.0571
_refine_ls_hydrogen_treatment      undef
_refine_ls_matrix_type             full
_refine_ls_number_constraints      0
_refine_ls_number_parameters       69
_refine_ls_number_reflns           2756
_refine_ls_number_restraints       0
_refine_ls_R_factor_all            0.0264
_refine_ls_R_factor_gt             0.0169
_refine_ls_restrained_S_all        1.0571
_refine_ls_shift/su_max            -0.0005
_refine_ls_shift/su_mean           0.0002
_refine_ls_structure_factor_coef   Fsqd
_refine_ls_weighting_details      
 'w=1/[\s^2^(Fo^2^)+(0.0153P)^2^+0.1550P] where P=(Fo^2^+2Fc^2^)/3'
_refine_ls_weighting_scheme        calc
_refine_ls_wR_factor_gt            0.0342
_refine_ls_wR_factor_ref           0.0370
_olex2_refinement_description
;
;
loop_
  _atom_site_label
  _atom_site_type_symbol
  _atom_site_fract_x
  _atom_site_fract_y
  _atom_site_fract_z
  _atom_site_U_iso_or_equiv
  _atom_site_adp_type
  _atom_site_occupancy
  _atom_site_site_symmetry_order
  _atom_site_refinement_flags_posn
  _atom_site_refinement_flags_adp
  _atom_site_refinement_flags_occupancy
 Mo01 Mo 0.373680(7) 0.75 0.437206(14) 0.01035(5) Uani 1.000000 2 S T P
 O002 O 0.53527(6) 0.94984(7) 0.24377(13) 0.02764(17) Uani 1.000000 1 . . .
 O003 O 0.52095(9) 0.75 0.85882(17) 0.0278(2) Uani 1.000000 2 S T P
 O004 O 0.21604(6) 0.54704(7) 0.63263(14) 0.02906(17) Uani 1.000000 1 . . .
 O005 O 0.22411(9) 0.75 0.01928(18) 0.0293(2) Uani 1.000000 2 S T P
 C006 C 0.46915(10) 0.75 0.7082(2) 0.0177(2) Uani 1.000000 2 S T P
 C007 C 0.47731(7) 0.87886(7) 0.31196(14) 0.01723(14) Uani 1.000000 1 . . .
 C008 C 0.27754(10) 0.75 0.1683(2) 0.0176(2) Uani 1.000000 2 S T P
 C009 C 0.27130(7) 0.61957(8) 0.56329(14) 0.01780(15) Uani 1.000000 1 . . .

loop_
  _atom_site_dispersion_label
  _atom_site_dispersion_real
  _atom_site_dispersion_imag
 Mo01 -2.02(5) 3.39(9)

loop_
  _atom_site_aniso_label
  _atom_site_aniso_U_11
  _atom_site_aniso_U_22
  _atom_site_aniso_U_33
  _atom_site_aniso_U_12
  _atom_site_aniso_U_13
  _atom_site_aniso_U_23
 Mo01 0.01029(5) 0.01014(5) 0.01062(5) -0.000000 0.00007(3) 0.000000
 O002 0.0271(3) 0.0246(4) 0.0312(4) -0.0089(3) 0.0042(3) 0.0028(3)
 O003 0.0260(4) 0.0380(6) 0.0193(5) -0.000000 -0.0062(4) 0.000000
 O004 0.0254(3) 0.0261(4) 0.0356(4) -0.0069(3) 0.0018(3) 0.0102(3)
 O005 0.0255(5) 0.0421(7) 0.0204(5) -0.000000 -0.0065(4) 0.000000
 C006 0.0164(4) 0.0199(5) 0.0169(5) -0.000000 -0.0001(4) 0.000000
 C007 0.0169(3) 0.0170(3) 0.0178(3) -0.0010(2) 0.0002(3) -0.0005(3)
 C008 0.0166(4) 0.0197(5) 0.0166(5) -0.000000 0.0003(4) 0.000000
 C009 0.0166(3) 0.0176(3) 0.0192(3) -0.0005(2) -0.0003(3) 0.0014(3)

loop_
  _geom_bond_atom_site_label_1
  _geom_bond_atom_site_label_2
  _geom_bond_distance
  _geom_bond_site_symmetry_2
  _geom_bond_publ_flag
 Mo01 C006 2.0585(13) . ?
 Mo01 C007 2.0545(8) . ?
 Mo01 C007 2.0545(8) 7_575 ?
 Mo01 C008 2.0517(12) . ?
 Mo01 C009 2.0604(9) 7_575 ?
 Mo01 C009 2.0604(9) . ?
 O002 C007 1.1359(11) . ?
 O003 C006 1.1360(16) . ?
 O004 C009 1.1324(11) . ?
 O005 C008 1.1379(16) . ?

loop_
  _geom_angle_atom_site_label_1
  _geom_angle_atom_site_label_2
  _geom_angle_atom_site_label_3
  _geom_angle
  _geom_angle_site_symmetry_1
  _geom_angle_site_symmetry_3
  _geom_angle_publ_flag
 C007 Mo01 C006 90.07(3) . . ?
 C007 Mo01 C006 90.07(3) 7_575 . ?
 C007 Mo01 C007 89.68(5) 7_575 . ?
 C008 Mo01 C006 179.61(5) . . ?
 C008 Mo01 C007 90.20(3) . . ?
 C008 Mo01 C007 90.20(3) . 7_575 ?
 C009 Mo01 C006 89.58(3) 7_575 . ?
 C009 Mo01 C006 89.58(3) . . ?
 C009 Mo01 C007 89.79(3) . 7_575 ?
 C009 Mo01 C007 179.36(3) 7_575 7_575 ?
 C009 Mo01 C007 179.36(3) . . ?
 C009 Mo01 C007 89.79(3) 7_575 . ?
 C009 Mo01 C008 90.15(3) 7_575 . ?
 C009 Mo01 C008 90.15(3) . . ?
 C009 Mo01 C009 90.74(5) 7_575 . ?
 O003 C006 Mo01 179.37(11) . . ?
 O002 C007 Mo01 179.46(8) . . ?
 O005 C008 Mo01 179.92(11) . . ?
 O004 C009 Mo01 179.23(8) . 7_575 ?

loop_
  _diffrn_refln_index_h
  _diffrn_refln_index_k
  _diffrn_refln_index_l
  _diffrn_refln_intensity_net
  _diffrn_refln_intensity_u
 0 -21 0 -6.24 8.43
 0 -20 0 280.46 18.92
 0 -19 0 20.35 8.38
 0 -18 0 285.93 17.95
 0 -18 0 245.26 17.02
 0 -17 0 -0.46 6.16
 0 -17 0 -9.2 7.23
 0 -16 0 1017.32 33.76
 0 -15 0 0.69 5.51
 0 -14 0 1522.83 41.37
 0 -13 0 0.95 4.63
 0 -13 0 3.91 3.03
 0 -12 0 540.2 20.26
 0 -12 0 568.66 16.79
 0 -11 0 3.36 2.69
 0 -11 0 0.12 3.86
 0 -11 0 4.77 3.12
 0 -10 0 3989.98 76.14
 0 -10 0 3820.03 80.67
 0 -9 0 4.31 2.17
 0 -9 0 4.49 3.07
 0 -9 0 3.39 2.46
 0 -8 0 3890.91 73.64
 0 -8 0 3849.2 77.44
 0 -7 0 3.39 1.74
 0 -7 0 2.19 2.37
 0 -7 0 2.55 1.68
 0 -6 0 9868.87 166.23
 0 -6 0 9167.86 163.54
 0 -6 0 9255.68 166.79
 0 -6 0 9709.62 165.14
 0 -5 0 -0.24 1.19
 0 -5 0 1.37 1.64
 0 -5 0 0.38 1.01
 0 -5 0 0.91 1.29
 0 -4 0 8925.5 151.09
 0 -4 0 8466.66 149.52
 0 -4 0 8404.77 151.51
 0 -4 0 9127.53 150.54
 0 -3 0 0.03 0.82
 0 -3 0 0.2 0.95
 0 -3 0 0.86 0.69
 0 -3 0 0.33 0.75
 0 -2 0 6362.2 109.1
 0 2 0 6539.58 113.22
 0 2 0 6630.87 112.37
 0 3 0 0.1 0.85
 0 3 0 -0.1 0.83
 0 3 0 0.8 0.66
 0 4 0 8448.46 151.48
 0 4 0 8957.84 150.25
 0 4 0 8766.43 152.06
 0 5 0 0.42 1.43
 0 5 0 0.9 1.02
 0 5 0 0.71 1.29
 0 6 0 9836.27 168.57
 0 6 0 9999 171.45
 0 7 0 3.39 2.44
 0 7 0 1.13 1.48
 0 7 0 2.42 2.19
 0 8 0 4111.09 80.9
 0 8 0 4220.94 78.55
 0 9 0 1.34 1.77
 0 9 0 0.8 2.66
 0 10 0 4257.3 84.34
 0 10 0 4404.14 81.29
 0 11 0 8.93 4.23
 0 11 0 0.94 2.16
 0 12 0 631.56 21.29
 0 13 0 0.29 4.27
 0 14 0 1761.95 44.64
 0 15 0 0.33 5.22
 0 15 0 2.35 5.43
 0 16 0 1230.05 36.13
 0 16 0 1083.53 36.44
 0 17 0 0.11 5.98
 0 17 0 0.66 6.78
 0 18 0 317.98 18.04
 0 18 0 263.84 18.13
 0 19 0 13.96 7.49
 0 19 0 18.56 8.52
 0 20 0 324.06 19.41
 0 20 0 286.3 20.72
 0 21 0 9.13 8.22
 0 -21 -1 33.97 10.59
 0 -20 1 -0.63 6.94
 0 -20 -1 15.47 8.49
 0 -20 -1 -6.23 8.07
 0 -19 1 27.36 8.15
 0 -19 -1 26.24 9.04
 0 -19 -1 20.86 8.38
 0 -18 1 -3.39 6.23
 0 -18 -1 2.01 6.5
 0 -17 1 64.66 9.28
 0 -17 -1 51.54 9.08
 0 -16 1 0.77 5.58
 0 -16 1 3.12 4.1
 0 -16 -1 5.19 6.12
 0 -15 1 142.98 11.15
 0 -15 -1 122.93 10.84
 0 -15 1 127.9 8.58
 0 -15 1 122.51 11.61
 0 -14 1 7.57 4.93
 0 -14 1 -0.49 5.47
 0 -14 1 -3.73 3.42
 0 -14 -1 -9.99 5.81
 0 -13 1 65.96 7.26
 0 -13 -1 61.44 7.64
 0 -13 1 57.95 5.81
 0 -13 1 52.07 7.57
 0 -12 1 1.65 3.79
 0 -12 1 0.44 2.89
 0 -12 -1 -5.31 4.61
 0 -12 1 4.35 4.99
 0 -12 1 -0.01 2.69
 0 -11 -1 104.62 8.27
 0 -11 1 122.77 7.39
 0 -11 1 107.4 8.99
 0 -11 1 130.55 7.47
 0 -10 -1 0.98 3.31
 0 -10 1 -2.89 4.12
 0 -10 1 0.69 2.42
 0 -10 1 -1.73 2.36
 0 -9 1 255.62 11.92
 0 -9 1 253.47 9.97
 0 -9 -1 225.83 10.51
 0 -9 -1 267.11 11.3
 0 -9 1 264.52 9.68
 0 -8 -1 -4.05 2.6
 0 -8 1 -2.35 2.14
 0 -8 -1 -0.12 2.65
 0 -8 1 3.83 3.25
 0 -8 -1 -0.54 2.21
 0 -8 1 -0.14 1.63
 0 -7 -1 306.03 10.71
 0 -7 1 270.45 11.12
 0 -7 -1 260.27 10.15
 0 -7 1 273.68 9.76
 0 -7 -1 297.84 10.81
 0 -6 -1 0.89 1.59
 0 -6 1 0.85 1.6
 0 -6 -1 1.41 1.87
 0 -6 1 0.9 2.19
 0 -6 -1 0.51 1.61
 0 -5 -1 321.75 9.92
 0 -5 1 304.58 10.44
 0 -5 -1 301.44 9.43
 0 -5 1 299.17 9.51
 0 -5 -1 313.9 10.08
 0 -4 1 -0.06 1.05
 0 -4 -1 2.22 1.31
 0 -4 1 0.26 1.19
 0 -4 -1 0.11 1.19
 0 -4 1 2.17 1.69
 0 -4 -1 -0.2 1.28
 0 -3 -1 33.72 2.43
 0 -3 1 36.96 2.11
 0 -3 -1 34.97 2.31
 0 -3 1 34.23 2.55
 0 -3 -1 32.57 2.61
 0 -2 -1 0.26 0.78
 0 -2 1 2.31 0.63
 0 -1 -1 774.19 17.66
 0 -1 -1 1038.17 17.09
 0 0 1 -0.13 0.34
 0 0 -1 0.01 0.5
 0 1 -1 1059.39 18.45
 0 1 1 1036.03 18.04
 0 2 -1 1.99 1.07
 0 2 -1 1.3 0.54
 0 2 1 0.56 0.67
 0 2 1 -0.31 0.84
 0 3 1 30.77 2.47
 0 3 -1 33.06 2.65
 0 3 1 35.36 2.36
 0 3 -1 35.78 2.7
 0 3 1 32.26 2.67
 0 4 1 0.83 1.29
 0 4 -1 0.73 1.67
 0 4 1 1.75 1.34
 0 4 1 0.14 0.77
 0 4 -1 0.8 1.21
 0 4 1 0.85 1.45
 0 5 1 313.72 10.22
 0 5 -1 294.47 10.46
 0 5 1 339.92 9.96
 0 5 1 321.35 8.26
 0 5 -1 363.42 11.06
 0 5 1 318.69 10.2
 0 6 1 3.29 2.14
 0 6 -1 -0.39 1.89
 0 6 1 2.42 1.82
 0 6 1 0.86 1.11
 0 6 -1 0.77 2.01
 0 6 -1 0.48 2.21
 0 7 -1 288.33 10.37
 0 7 1 291.86 10.88
 0 7 1 297.53 8.67
 0 7 1 318.29 10.96
 0 7 -1 319.87 11.83
 0 7 -1 266.09 11.01
 0 8 -1 1.53 2.47
 0 8 1 1.08 2.1
 0 8 -1 -1.55 2.75
 0 8 1 -1.28 1.62
 0 8 -1 0.91 2.96
 0 9 1 269.16 8.92
 0 9 1 277.29 11.44
 0 9 -1 239.22 11.42
 0 10 1 -2.61 3.59
 0 10 -1 -2.67 3.01
 0 10 1 1.12 1.73
 0 10 -1 1.42 3.27
 0 11 -1 125.92 8.31
 0 11 1 126.62 8.73
 0 11 1 122.96 6.48
 0 11 -1 112.26 8.91
 0 12 -1 -2.02 3.79
 0 12 1 6.39 4.15
 0 12 1 -1.08 2.32
 0 12 -1 -8.01 4.67
 0 13 1 49.37 7.41
 0 13 -1 79.19 7.92
 0 13 1 60.79 5.11
 0 13 -1 56.76 7.52
 0 14 1 2.82 5.23
 0 14 -1 0.96 4.34
 0 14 -1 -2.19 5.34
 0 15 -1 164.66 11.74
 0 15 1 138.59 11.4
 0 15 -1 147.03 12.54
 0 16 -1 -0.05 5.58
 0 16 1 -4.68 5.94
 0 16 -1 4.17 6.39
 0 17 -1 76.68 9.7
 0 17 1 78.6 10.04
 0 17 -1 76.44 10.83
 0 18 -1 4.19 6.43
 0 18 1 -5.17 7.24
 0 18 -1 4.44 7.07
 0 18 1 -10.73 7.53
 0 19 1 33.83 8.84
 0 19 -1 30.09 8.52
 0 19 1 9.48 8.02
 0 19 -1 22.7 8.4
 0 20 1 -3.55 7.31
 0 20 -1 -5.24 7.28
 0 20 -1 5.59 8.72
 0 20 1 -5.49 9.31
 0 21 1 22.57 8.74
 0 -21 -2 -5.62 8.19
 0 -19 2 13.22 6.84
 0 -19 -2 5.74 6.94
 0 -18 2 156.51 12.9
 0 -18 -2 147.35 13.02
 0 -17 2 -2.18 5.65
 0 -17 -2 5.07 6.2
 0 -16 2 166.91 12.17
 0 -16 2 168.09 10.81
 0 -16 -2 147.14 11.86
 0 -15 2 0.02 4.61
 0 -15 -2 4.05 5.64
 0 -15 2 -3.99 4.09
 0 -14 2 281.82 14.18
 0 -14 -2 257.18 14.51
 0 -14 2 278.89 13.25
 0 -13 2 0.79 4.13
 0 -13 2 -2.85 3.6
 0 -13 -2 3.16 4.36
 0 -12 2 630.42 20.58
 0 -12 -2 570.8 20.66
 0 -12 2 621.81 20.29
 0 -11 -2 -1.05 0.96
 0 -11 2 0.98 3.1
 0 -11 -2 6.85 4.14
 0 -11 2 1.52 2.42
 0 -10 2 276.51 12.17
 0 -10 -2 280.18 12.38
 0 -10 2 318.48 10.52
 0 -9 2 0.22 2.41
 0 -9 2 -1.86 3.03
 0 -8 2 1516.08 32.49
 0 -8 2 1470.67 34.03
 0 -8 -2 1445.54 33.19
 0 -7 -2 0.75 2.15
 0 -7 2 -0.18 2.06
 0 -7 -2 -3.1 2.58
 0 -7 2 -1.33 2.24
 0 -7 -2 2.7 2.48
 0 -6 -2 952.88 22.69
 0 -6 2 872.92 20.37
 0 -6 2 873.42 22.78
 0 -6 -2 912.21 21.48
 0 -6 -2 945.32 23.54
 0 -5 -2 0.51 1.66
 0 -5 2 -0.25 1.31
 0 -5 -2 -0.4 1.55
 0 -5 2 -0.74 2.15
 0 -5 -2 -0.66 1.72
 0 -5 2 -0.56 1.22
 0 -4 2 1263.24 25.19
 0 -4 -2 1377.82 27.93
 0 -4 -2 1262.87 26.62
 0 -4 -2 1351.31 28.93
 0 -4 2 1274.34 25.2
 0 -3 -2 0.96 1.32
 0 -3 2 0.85 0.97
 0 -3 -2 1.53 1.39
 0 -2 2 4522.56 78.43
 0 -2 -2 4558.19 79.47
 0 -2 2 4663.8 80.44
 0 -1 -2 2.96 1.41
 0 -1 2 1 0.98
 0 -1 -2 -0.07 1.18
 0 -1 -2 -0.41 0.62
 0 0 -2 421.99 11.03
 0 0 -2 443.62 10.18
 0 0 2 436.25 11.11
 0 0 -2 443.3 11.12
 0 1 -2 2.55 1.25
 0 1 -2 0.33 0.52
 0 1 2 0.05 0.69
 0 1 2 1.5 1.26
 0 1 -2 0.17 1.03
 0 2 -2 4753.9 85.47
 0 2 -2 4754.34 82.79
 0 2 2 4760.47 86.04
 0 2 -2 4933.95 83.95
 0 2 2 4699.49 83.09
 0 3 -2 -0.89 1.45
 0 3 -2 2.5 0.85
 0 3 2 4.2 1.08
 0 3 -2 2.84 1.06
 0 3 2 1.86 1.81
 0 4 -2 1353.98 25.98
 0 4 -2 1253.5 28.71
 0 4 -2 1387.72 29.41
 0 4 2 1373.32 27.78
 0 4 2 1288.42 26.53
 0 4 2 1311.68 29.3
 0 5 -2 1 2.33
 0 5 -2 3.58 1.86
 0 5 2 2.79 1.65
 0 5 2 -0.3 2.25
 0 6 2 899 23.24
 0 6 -2 894.1 23.74
 0 6 2 951.75 22.34
 0 6 -2 1008.18 24.46
 0 6 2 930.08 23.69
 0 7 -2 6.34 3.35
 0 7 2 -0.91 1.28
 0 7 -2 1.37 2.45
 0 7 2 5.85 2.41
 0 7 2 -2.78 2.91
 0 8 2 1709.96 36.74
 0 8 2 1672.26 33.07
 0 9 2 -3.57 3.57
 0 9 2 0.66 2.47
 0 9 2 0.64 1.6
 0 9 -2 -0.7 3.46
 0 10 -2 306.76 12.88
 0 10 2 326.3 14.17
 0 10 2 341.33 10.52
 0 10 -2 291.16 14.14
 0 11 2 -1.28 4.01
 0 11 -2 -1.3 3.35
 0 11 2 0.14 1.94
 0 11 -2 6.37 4.74
 0 12 2 688.13 23.46
 0 12 -2 660.96 21.62
 0 12 2 689.35 17.95
 0 12 -2 648.93 24.1
 0 13 -2 -2.75 4.33
 0 13 2 -0.09 4.8
 0 13 -2 1.77 5.26
 0 14 -2 288.26 14.71
 0 14 2 303.75 16.24
 0 14 -2 290.83 16.73
 0 15 -2 0.31 4.82
 0 15 2 0.95 5.37
 0 15 -2 2.31 6.17
 0 16 -2 160.16 12.58
 0 16 2 175.01 13.37
 0 16 -2 171.38 14.61
 0 17 -2 -3.02 5.46
 0 17 2 -4.45 6.48
 0 17 -2 1.26 6.67
 0 18 -2 189.18 14.35
 0 18 -2 191.12 15.91
 0 19 -2 2.66 6.44
 0 19 -2 2.48 9.12
 0 20 -2 90.99 11.66
 0 20 -2 59.62 12.03
 0 -19 -3 255.29 16.99
 0 -18 -3 -1.17 6.33
 0 -17 3 418.83 19.32
 0 -17 3 409.23 18.73
 0 -17 -3 391.54 19.96
 0 -16 3 -1.84 5.05
 0 -16 -3 -6.33 6.43
 0 -16 3 11.22 5.82
 0 -15 3 228.77 13.04
 0 -15 -3 198.73 13.42
 0 -15 3 211.2 12.94
 0 -14 3 0.49 4.23
 0 -14 -3 -2.61 4.67
 0 -14 3 -0.61 4.34
 0 -14 3 -2.1 3.01
 0 -13 3 1043.74 28.5
 0 -13 -3 947.3 28.96
 0 -13 3 1016.37 29.76
 0 -13 3 953.33 24.02
 0 -12 3 -6.03 3.6
 0 -12 -3 -4.81 4.32
 0 -12 3 -5.32 4.36
 0 -12 3 -2.97 2.59
 0 -12 3 -1.24 3.05
 0 -11 3 1249.9 33.04
 0 -11 -3 1184.88 31.4
 0 -11 3 1187.61 27.2
 0 -10 3 1.96 3.5
 0 -10 3 -2.45 2.51
 0 -9 3 824.09 21.35
 0 -9 -3 823.98 22.71
 0 -9 3 840.54 24.7
 0 -9 3 811.52 19.56
 0 -8 3 1.05 2.22
 0 -8 -3 -0.01 2.63
 0 -8 3 -1.88 3.37
 0 -8 3 0.08 1.81
 0 -7 3 2371.11 45.45
 0 -7 3 2356.9 51
 0 -7 -3 2333.4 47.61
 0 -7 3 2289.96 44.65
 0 -6 3 4.89 1.79
 0 -6 -3 3.75 2.55
 0 -6 -3 1.86 2.43
 0 -6 3 -1.53 1.74
 0 -5 -3 1232.46 28.37
 0 -5 3 1275.38 26.8
 0 -4 -3 -0.96 1.94
 0 -4 -3 -2.08 1.78
 0 -4 3 1.16 1.73
 0 -3 3 7408.29 128.15
 0 -3 -3 7621.82 129.8
 0 -3 3 7462.2 131.21
 0 -3 -3 7461.7 132.45
 0 -2 -3 0.5 2
 0 -2 -3 1.06 0.98
 0 -2 -3 -0.88 1.72
 0 -2 3 0.52 1.6
 0 -1 -3 1563.5 33.11
 0 -1 -3 1591.64 31
 0 -1 -3 1652.03 33.86
 0 -1 3 1600.08 32.79
 0 0 -3 -1.58 1.87
 0 0 -3 1.42 1.05
 0 0 -3 2.83 1.89
 0 0 3 -0.25 1.65
 0 1 -3 1497.71 33.12
 0 1 -3 1641.36 29.6
 0 1 3 1604.26 31.12
 0 1 -3 1556.17 32.08
 0 1 3 1574.23 33.81
 0 1 -3 1711.84 33.36
 0 2 -3 2.26 1.84
 0 2 3 3.94 1.28
 0 2 -3 4.16 1.53
 0 2 3 2 1.99
 0 3 -3 7460.52 139.19
 0 3 -3 7884.53 135.26
 0 3 3 7723 140.24
 0 3 3 7708.87 135.69
 0 4 -3 1.62 2.55
 0 4 -3 0.79 1.08
 0 4 3 1.11 2.53
 0 4 3 1.25 1.22
 0 4 -3 0.83 1.37
 0 5 -3 1295.99 30.9
 0 5 -3 1362.44 26.8
 0 5 3 1306.96 27.4
 0 5 3 1272.04 31.46
 0 6 -3 -2.29 3.26
 0 6 -3 3.84 2.61
 0 6 3 0.14 2.93
 0 6 3 1.42 1.88
 0 7 -3 2364.33 52.55
 0 7 3 2546.13 50.96
 0 7 3 2499.69 48.89
 0 7 3 2402.45 52.8
 0 8 -3 -0.41 3.37
 0 8 3 0.58 2.64
 0 8 3 1.62 3.76
 0 9 3 992.25 22.35
 0 9 -3 868.22 27.02
 0 10 3 0.17 2.09
 0 10 -3 4.09 4.39
 0 11 -3 1363.28 35.17
 0 11 -3 1323.95 37.81
 0 12 -3 2.35 4.03
 0 12 3 1.98 2.2
 0 12 -3 -2.5 5
 0 13 -3 1081.24 30.73
 0 13 -3 1035.72 33.69
 0 14 -3 0.39 4.45
 0 14 -3 0.08 5.67
 0 15 -3 230.01 13.83
 0 15 -3 227.98 15.76
 0 16 -3 1.6 5.73
 0 16 -3 -15.83 8.02
 0 17 -3 452.05 20.69
 0 17 -3 402.79 22.72
 0 18 -3 7.38 6.37
 0 18 -3 12.38 8.53
 0 19 -3 269.17 17.25
 0 19 -3 283.74 20.76
 0 -18 -4 3.47 6.77
 0 -17 4 2.38 5.71
 0 -17 -4 -7.83 6.72
 0 -16 -4 -8.53 6.54
 0 -16 4 3.75 5.87
 0 -15 4 1.58 4.34
 0 -15 4 6.52 5.54
 0 -15 -4 1.41 5.73
 0 -14 4 7.08 4.15
 0 -14 4 -6.25 5.45
 0 -14 -4 -2.04 4.82
 0 -13 4 1.86 4.06
 0 -13 4 -6.99 5.46
 0 -13 -4 4.02 4.51
 0 -12 4 3.03 4.63
 0 -12 -4 8.48 4.99
 0 -12 4 -0.36 2.73
 0 -11 4 0.8 4.72
 0 -11 -4 -0.49 4.18
 0 -11 4 -0.95 2.4
 0 -10 4 3.56 2.82
 0 -10 4 1.84 4.12
 0 -10 -4 0.12 3.63
 0 -10 4 2.27 2.28
 0 -9 4 -2.33 2.35
 0 -9 -4 5.14 3.54
 0 -9 4 -0.38 3.99
 0 -9 4 -0.08 2.53
 0 -8 4 1.89 3.69
 0 -8 -4 4.19 3.29
 0 -8 4 2.66 2.19
 0 -7 4 0.54 3.98
 0 -7 -4 5.16 3.3
 0 -7 4 4.26 2.42
 0 -6 4 0.35 3.62
 0 -6 -4 1.22 2.71
 0 -6 4 2.14 2.19
 0 -5 4 0.77 1.2
 0 -5 4 1.95 2.39
 0 -5 -4 3.59 2.83
 0 -4 4 3.61 1.19
 0 -4 -4 1.5 2.72
 0 -4 4 0.23 2.01
 0 -3 4 0.29 1.87
 0 -3 -4 2.57 1.27
 0 -2 -4 3.48 2.62
 0 -2 -4 -0.14 2.09
 0 -2 4 0.99 2.08
 0 -2 -4 2.26 1.5
 0 -1 -4 0.3 2.28
 0 -1 -4 0.16 1.31
 0 -1 4 4.11 2.33
 0 -1 -4 -1.37 2.07
 0 0 -4 2.93 2.68
 0 0 -4 1.53 1.48
 0 0 -4 -0.47 1.94
 0 0 4 2.05 2.3
 0 1 -4 -0.55 2.4
 0 1 -4 0.93 1.07
 0 1 -4 1.13 1.61
 0 1 -4 -0.5 1.92
 0 1 4 0.51 2.59
 0 2 -4 1.08 2.46
 0 2 4 0.9 1.51
 0 2 -4 5.43 2.13
 0 2 4 1.69 2.62
 0 2 -4 -0.12 2.16
 0 3 -4 2.09 3.21
 0 3 4 1.7 1.46
 0 3 4 -1.4 2.87
 0 3 -4 1.16 1.95
 0 4 -4 1.92 3.11
 0 4 4 1.07 1.61
 0 4 -4 2.44 1.44
 0 4 -4 2.02 2.04
 0 4 4 -0.01 3.33
 0 5 -4 1.74 3.18
 0 5 -4 -0.72 1.38
 0 5 4 -2.86 3.87
 0 5 4 0.03 1.65
 0 6 -4 7.18 4.15
 0 6 -4 0.65 1.46
 0 6 4 4.49 3.77
 0 6 4 2.4 2.11
 0 7 -4 1.63 4.02
 0 7 4 0.76 2.17
 0 7 4 7.5 4.21
 0 8 -4 6.69 4.43
 0 8 4 3.39 2.74
 0 8 4 -1.28 4.39
 0 9 -4 -1.1 4.24
 0 9 4 1.5 2.74
 0 9 4 -1.57 4.65
 0 10 -4 0.42 4.79
 0 10 4 5.56 2.61
 0 10 4 1.7 2.78
 0 11 -4 2.82 4.94
 0 11 4 -0.19 2.34
 0 11 4 0.97 3.17
 0 12 -4 -0.78 5.69
 0 12 4 2.48 4.08
 0 13 -4 -1.49 6.17
 0 13 -4 0.08 4.58
 0 13 4 -1.15 4.33
 0 14 -4 -0.31 6.23
 0 14 -4 -7.67 5.47
 0 14 4 0.65 4.23
 0 15 -4 -5.9 6.52
 0 15 -4 9.7 5.7
 0 15 4 -2 4.96
 0 16 -4 2.43 6.86
 0 16 -4 -4.09 5.84
 0 16 4 2.47 4.99
 0 17 -4 7.2 8.74
 0 17 -4 -3 6.06
 0 17 4 0.99 6.03
 0 18 -4 5.35 6.91
 0 18 -4 -1.09 7.98
 0 19 -4 14.15 7.87
 0 19 -4 24.88 11.01
 0 -17 5 145.21 13.3
 0 -17 -5 135.98 12.21
 0 -16 -5 -7.78 6.47
 0 -16 5 -4.06 6.32
 0 -15 5 308.19 18.11
 0 -15 -5 317.89 17.1
 0 -14 -5 -4.52 5.33
 0 -14 5 -10.66 6.71
 0 -13 5 369.57 19.16
 0 -13 -5 364.16 17.01
 0 -12 -5 -0.43 4.94
 0 -12 5 4.73 5.84
 0 -11 -5 994.14 28.33
 0 -11 5 987.6 32.08
 0 -11 5 908.47 22.28
 0 -10 -5 -1.75 4.28
 0 -10 5 3.72 2.69
 0 -9 5 870.98 29.43
 0 -9 -5 872.49 24.95
 0 -9 5 828.74 21.18
 0 -8 -5 4.88 3.81
 0 -8 5 1.81 2.6
 0 -7 5 422.98 11.26
 0 -7 -5 419.16 15.33
 0 -7 5 382.85 18
 0 -7 5 408.04 13.33
 0 -6 5 3.36 1.62
 0 -6 -5 0.08 3.11
 0 -6 5 1.08 2.5
 0 -5 -5 3085.97 62.18
 0 -5 5 2994.71 59.91
 0 -4 -5 -0.33 3.18
 0 -4 5 -0.17 2.73
 0 -4 -5 0.8 1.66
 0 -3 -5 1337.74 33.28
 0 -3 -5 1353.4 28.98
 0 -3 5 1386.82 31.97
 0 -2 -5 -1.43 3.04
 0 -2 5 1.14 2.81
 0 -2 -5 -0.36 1.65
 0 -1 -5 1934.71 43.11
 0 -1 5 1872.95 42.62
 0 -1 -5 1988.81 39.89
 0 0 -5 1.96 2.98
 0 0 -5 0.07 1.56
 0 0 -5 2.04 1.92
 0 0 5 0 3.07
 0 0 -5 -1.08 2.66
 0 1 -5 1922.96 44.28
 0 1 -5 2066.45 38.58
 0 1 -5 1980.14 42.16
 0 1 5 1893.16 44.66
 0 2 -5 -0.28 3.07
 0 2 -5 1.34 1.99
 0 2 5 5.92 3.8
 0 2 -5 -2.31 2.97
 0 3 -5 1351.11 34.37
 0 3 5 1402.26 30.15
 0 3 5 1347.92 35.37
 0 4 -5 3.69 3.44
 0 4 5 -0.8 2.04
 0 4 -5 1.19 1.75
 0 4 5 -2.18 3.79
 0 4 -5 -0.15 2.12
 0 5 -5 3104.85 68.03
 0 5 -5 3443.62 61.97
 0 5 5 3108.77 69.52
 0 5 -5 3413.05 64.81
 0 5 5 3212.11 62.36
 0 6 -5 -1.03 4.11
 0 6 5 -0.36 2.05
 0 6 -5 0.86 1.71
 0 6 5 -6.4 5.15
 0 7 -5 456.21 18.29
 0 7 -5 479.19 13.44
 0 7 5 464.62 14.18
 0 7 5 439.92 19.03
 0 8 -5 -2.64 4.8
 0 8 5 6.59 5.1
 0 8 5 -0.25 2.52
 0 9 -5 923.49 29.81
 0 9 5 925.71 30.73
 0 9 5 963.45 24.49
 0 10 -5 -4.41 5.88
 0 10 5 0.29 5.77
 0 10 5 -0.02 3.04
 0 11 -5 1022.61 33.31
 0 11 5 1051.06 28
 0 12 -5 5.54 6.75
 0 12 5 1.61 3.57
 0 13 -5 362.08 20.3
 0 13 5 387.79 16.28
 0 14 -5 -9.9 6.93
 0 14 -5 -1.58 4.99
 0 14 5 1.81 4.56
 0 15 -5 362.88 21.79
 0 15 -5 344.62 17.83
 0 15 5 395.5 17.95
 0 16 -5 1.3 5.95
 0 16 -5 -9 9.11
 0 17 -5 148.42 12.58
 0 17 -5 149.69 15.62
 0 18 -5 -17.24 7.67
 0 18 -5 4.02 9.08
 0 -17 6 -4.43 7.86
 0 -16 6 98.22 11.85
 0 -16 -6 89.9 10.96
 0 -15 6 3.06 6.82
 0 -15 -6 -1.11 5.81
 0 -14 -6 189.31 13.31
 0 -14 6 168.66 14.51
 0 -13 -6 -1.57 5.6
 0 -13 6 -7.35 6.53
 0 -12 6 145.28 13.45
 0 -12 -6 129.54 10.6
 0 -11 -6 0.24 4.79
 0 -11 6 -3.45 6.28
 0 -10 -6 291.66 14.62
 0 -10 6 271.55 17.21
 0 -10 6 266.93 10.96
 0 -9 6 -1.95 6.35
 0 -9 -6 0.29 4.04
 0 -9 6 0.01 3
 0 -8 6 225.3 7.26
 0 -8 6 223.51 14.91
 0 -8 -6 224.2 12
 0 -8 6 213.67 10.1
 0 -7 6 -5.27 6.27
 0 -7 -6 -3.04 4.15
 0 -7 6 -2.33 3.2
 0 -6 -6 331.7 14.52
 0 -6 6 327.5 13.07
 0 -5 -6 1.08 3.89
 0 -5 6 -0.27 3.37
 0 -4 -6 421.24 12.84
 0 -4 6 403.74 15.3
 0 -3 -6 5.12 4.04
 0 -3 6 -5.61 4.02
 0 -3 -6 -0.77 2.06
 0 -2 -6 243.59 12.14
 0 -2 6 239.92 11.78
 0 -2 -6 240.04 9.66
 0 -1 -6 0.12 3.63
 0 -1 6 3.73 3.77
 0 -1 -6 -5.2 2.55
 0 0 -6 586.36 20.23
 0 0 -6 597.03 15.69
 0 0 -6 591.79 17.62
 0 0 6 569.81 20.06
 0 1 -6 -1.63 3.83
 0 1 -6 0.42 1.58
 0 1 6 -3.67 4.55
 0 2 -6 233.19 12.09
 0 2 6 241.98 13.13
 0 3 -6 2.2 4.13
 0 3 6 -8.54 5.25
 0 4 -6 409.39 17.33
 0 4 6 425.23 13.36
 0 4 -6 445.77 13.37
 0 4 6 426.67 18.21
 0 5 -6 -4.67 4.63
 0 5 6 1.11 2.34
 0 5 -6 -0.1 1.99
 0 5 6 -1.57 4.76
 0 5 -6 0.83 3.06
 0 6 -6 346.06 16.22
 0 6 -6 365.87 11.57
 0 6 6 346.15 17.35
 0 6 -6 380.21 13.93
 0 6 6 344.8 11.89
 0 7 -6 1.27 4.91
 0 7 6 0.79 2.45
 0 7 -6 -0.58 1.99
 0 7 6 3.35 5.62
 0 8 -6 247.21 14.32
 0 8 6 234.23 10
 0 8 6 211.32 14.3
 0 9 -6 4.14 5.87
 0 9 6 -0.07 2.68
 0 9 6 -0.79 5.93
 0 10 -6 312.58 17.61
 0 10 6 305.38 12.44
 0 10 6 298.03 18.1
 0 11 -6 3.52 6.04
 0 11 6 -3.36 3.47
 0 12 -6 136.17 12.93
 0 12 6 155.28 9.74
 0 13 -6 -14.82 8.17
 0 14 -6 157.73 15.07
 0 15 -6 -4.52 5.75
 0 15 -6 12.43 8.34
 0 16 -6 108.01 11.26
 0 16 -6 116.06 14.33
 0 17 -6 0.24 6.35
 0 17 -6 -1.55 9.53
 0 -17 7 44.17 10.41
 0 -16 7 -1.8 8.03
 0 -15 -7 49.85 9.37
 0 -15 7 29.44 8.32
 0 -14 -7 -18.12 7.69
 0 -14 7 7.72 7.92
 0 -13 7 82.7 11.96
 0 -13 -7 77.56 9.35
 0 -12 -7 2.9 5.77
 0 -12 7 -8.68 7.4
 0 -11 7 49.84 10.13
 0 -11 -7 57.6 8.11
 0 -10 7 -4.73 6.65
 0 -10 -7 7.52 5.5
 0 -9 -7 158.9 11.63
 0 -9 7 153.17 14.01
 0 -9 7 170.14 9.62
 0 -8 -7 2.89 4.92
 0 -8 7 0.9 6.5
 0 -8 7 0.25 3.73
 0 -7 7 229.15 16.36
 0 -7 -7 236.39 13.51
 0 -7 7 231.27 11.72
 0 -6 -7 -4.99 4.73
 0 -6 7 0.78 3.85
 0 -5 -7 111.29 9.48
 0 -5 7 104.58 8.44
 0 -4 -7 2.97 2.48
 0 -4 7 -0.7 3.82
 0 -3 -7 224.87 13.42
 0 -3 7 236.04 12.76
 0 -3 -7 234.04 10.1
 0 -2 -7 1.59 4.26
 0 -2 7 -4.27 4.53
 0 -2 -7 -2.49 2.63
 0 -1 -7 267.06 14.45
 0 -1 -7 282.63 10.75
 0 -1 7 271.63 14
 0 0 -7 -0.06 4.83
 0 0 -7 1.38 2.22
 0 0 7 -0.77 4.73
 0 1 -7 271.02 14.61
 0 1 -7 287.7 9.5
 0 1 7 271.74 14.62
 0 2 -7 5.51 5.04
 0 2 7 2.67 4.91
 0 3 -7 250.4 14.07
 0 3 7 243.52 14.43
 0 4 -7 -2.41 5.22
 0 4 -7 1.21 2.57
 0 4 7 7.05 5.66
 0 5 -7 110.9 10.11
 0 5 -7 126.46 6.89
 0 5 7 106.31 10.82
 0 6 -7 0.27 5.28
 0 6 7 0.29 2.59
 0 6 7 2.27 6
 0 7 -7 240.58 14.88
 0 7 7 255.43 10.72
 0 7 7 237.51 16.02
 0 8 -7 -6.9 5.32
 0 8 7 0.51 2.77
 0 8 7 1.55 6.6
 0 9 -7 167.59 13.38
 0 9 7 166.45 14.45
 0 9 7 171.45 8.8
 0 10 -7 3.81 6.2
 0 10 7 0.16 7.25
 0 11 -7 59.47 9.77
 0 12 -7 -14.69 8.64
 0 13 -7 87.03 12.69
 0 14 -7 3.44 8.23
 0 15 -7 66.76 11.85
 0 16 -7 -5.93 7.1
 0 16 -7 -3.95 9.27
 0 -16 8 266.38 20.5
 0 -15 8 -10.98 9.05
 0 -14 8 240.57 19.6
 0 -14 -8 230.1 15.51
 0 -13 -8 0.22 6.62
 0 -13 8 6.89 8.27
 0 -12 -8 259.1 16
 0 -12 8 250.76 19.81
 0 -11 -8 3.5 5.9
 0 -11 8 -14.49 9.29
 0 -10 8 220.4 17.92
 0 -10 -8 231.49 14.83
 0 -9 -8 -2.39 5.61
 0 -9 8 -4.17 8.31
 0 -8 -8 930.3 29.95
 0 -8 8 827.56 34.51
 0 -8 8 866.73 26.49
 0 -7 8 -4.52 7.82
 0 -7 8 -3.79 4.56
 0 -7 -8 5.02 5.23
 0 -6 8 586.39 27.72
 0 -6 -8 571.54 22.63
 0 -6 8 586.87 21.55
 0 -5 8 -2.37 4.74
 0 -5 -8 -7.2 6.47
 0 -4 8 289.17 15.26
 0 -3 -8 -3.17 5.68
 0 -3 8 -1.34 5.29
 0 -2 -8 885.7 29.68
 0 -2 -8 894.44 24.39
 0 -2 8 885.38 29.39
 0 -1 -8 -2.84 5.68
 0 -1 -8 3.69 2.99
 0 -1 8 0.56 5.16
 0 0 -8 748.48 27.67
 0 0 -8 839.33 20.83
 0 0 8 779.02 27.87
 0 1 -8 -0.16 5.24
 0 1 8 1.69 6.22
 0 2 -8 937.27 30.87
 0 2 8 896.55 31.11
 0 3 -8 -3.74 6.39
 0 3 8 3.2 6.59
 0 4 -8 281.36 16.48
 0 4 8 276.97 17.29
 0 5 -8 -0.87 5.61
 0 5 8 2.04 6.65
 0 6 -8 641.24 26.06
 0 6 8 575.03 26.27
 0 7 -8 -8.09 6.25
 0 7 8 8.45 7.86
 0 8 -8 924.75 33.64
 0 8 8 962.12 35.66
 0 9 -8 7.16 6.79
 0 9 8 -3.29 7.61
 0 10 -8 238.98 17
 0 10 8 248.47 18.87
 0 11 -8 3.88 7.74
 0 12 -8 282.51 20.02
 0 13 -8 1.65 8.53
 0 14 -8 271.26 20.58
 0 -13 9 24.25 10.36
 0 -12 9 -7.36 9.45
 0 -12 -9 9.35 7.54
 0 -11 9 21.65 10.01
 0 -11 -9 36.07 8.45
 0 -10 9 -0.14 8.97
 0 -10 -9 0.67 6.69
 0 -9 9 37.89 10.74
 0 -9 -9 43.66 8.62
 0 -8 9 -15.77 10.1
 0 -8 -9 -0.75 6.55
 0 -7 9 63.37 11.74
 0 -7 -9 68.16 9.43
 0 -6 9 -17.55 10.05
 0 -6 9 -7.42 6.24
 0 -6 -9 -21.03 7.74
 0 -5 9 38.71 10.47
 0 -5 9 47.03 8.11
 0 -5 -9 52.25 9.18
 0 -4 9 -6.81 5.83
 0 -4 -9 1.16 6.53
 0 -3 -9 53.8 6.2
 0 -3 9 41.59 7.77
 0 -2 -9 3.67 6.41
 0 -2 -9 1.81 3.49
 0 -2 9 6.31 6.43
 0 -1 -9 89.2 10.99
 0 -1 9 74.01 9.78
 0 0 -9 2.25 6.6
 0 0 9 -5.01 7.05
 0 1 -9 84.42 10.56
 0 1 9 80.9 11.1
 0 2 -9 -4.37 6.31
 0 2 9 -0.75 6.87
 0 3 -9 56.76 9.44
 0 3 9 53.29 10.12
 0 4 -9 -2.6 6.96
 0 4 9 -5.27 7.47
 0 5 -9 47.3 9.51
 0 5 9 50.85 10.8
 0 6 -9 10.84 7.87
 0 6 9 -2.71 8.15
 0 7 -9 71.3 10.75
 0 7 9 88.93 12.57
 0 8 -9 6.48 7.56
 0 8 9 5.96 8.66
 0 9 -9 52.69 10.34
 0 9 9 50.37 11.75
 0 10 -9 -2.56 9.18
 0 10 9 7.41 9.98
 0 11 -9 23.91 9.22
 0 12 -9 -20.71 10.3
 0 -11 -10 4.33 7.4
 0 -10 -10 126.33 13.23
 0 -10 10 101.01 15.53
 0 -9 10 8.32 10.18
 0 -9 -10 3.53 7.63
 0 -8 10 68.22 12.88
 0 -8 -10 85.8 11.43
 0 -7 10 1.51 9.34
 0 -7 -10 6.8 7.34
 0 -6 10 144.27 16.44
 0 -6 -10 152.29 14.07
 0 -5 10 -5.28 10.24
 0 -5 -10 -0.52 7.08
 0 -5 10 -8.91 7.09
 0 -4 10 168.72 14.24
 0 -4 -10 170.42 14.34
 0 -3 10 0.32 7.48
 0 -2 -10 136.77 13.38
 0 -2 10 117.7 12.81
 0 -1 -10 5.58 6.94
 0 -1 10 -2.09 7.21
 0 0 -10 212.21 16.67
 0 0 10 229.57 17.11
 0 1 -10 11.54 8.03
 0 1 10 -4.39 7.83
 0 2 -10 131.15 13.55
 0 2 10 122.16 13.54
 0 3 -10 -12.11 9.21
 0 3 10 -5.17 8.95
 0 4 -10 178.92 15.79
 0 4 10 189.26 17.29
 0 5 -10 -10.76 7.92
 0 5 10 2.99 8.92
 0 6 -10 202.4 17.32
 0 6 10 193.12 17.63
 0 7 -10 -15.04 9.44
 0 7 10 -7.71 9.91
 0 8 -10 91.9 13.06
 0 8 10 97.92 14.8
 0 9 -10 -10.7 9
 0 9 10 -8.48 10.33
 0 10 -10 132.79 16.27
 0 -9 -11 169.76 15.48
 0 -8 -11 -2.27 7.88
 0 -7 -11 108.33 13.16
 0 -6 11 -8.52 11.42
 0 -6 -11 -0.4 7.61
 0 -5 11 239.23 22.12
 0 -5 -11 257.58 18.56
 0 -4 11 -17.19 11.04
 0 -4 -11 5.17 8.52
 0 -3 11 225.14 20.68
 0 -3 -11 257.71 18.39
 0 -3 11 230.48 17.67
 0 -2 11 -11.01 8.52
 0 -1 -11 212.93 17.75
 0 -1 11 168.64 16.41
 0 0 -11 6.5 8.54
 0 0 11 5.13 9.15
 0 1 -11 204.94 17.51
 0 1 11 174.62 17.06
 0 2 -11 5.74 8
 0 2 11 8.28 9.39
 0 3 -11 264.6 20.1
 0 3 11 239.18 19.95
 0 4 -11 1.45 9.29
 0 4 11 -11.97 10.89
 0 5 -11 309.1 21.65
 0 5 11 282.19 21.96
 0 6 -11 -0.85 9.02
 0 6 11 13.43 10.63
 0 7 11 135.84 17.64
 0 -1 12 -11.72 9.28
 0 0 12 -12.35 10.97
 0 1 12 -13.51 10.29
 0 2 12 -13.93 11.01
 1 -21 0 0.88 7.47
 -1 -21 0 19.46 9.57
 -1 -20 0 6.09 7.8
 1 -20 0 2.06 7.31
 1 -19 0 12.93 7.56
 -1 -19 0 -2.98 7.01
 1 -19 0 -13.53 8.55
 -1 -18 0 3.09 7.15
 1 -18 0 2.69 6.79
 1 -18 0 -12.89 7.73
 -1 -17 0 -4.88 5.94
 1 -17 0 0.6 6.62
 -1 -17 0 -10.88 6.88
 -1 -16 0 2.42 5.97
 -1 -16 0 -4.48 6.34
 1 -16 0 9.07 6.62
 -1 -15 0 -0.38 5.92
 1 -15 0 6.71 5.91
 -1 -15 0 0.45 5.34
 -1 -14 0 1.78 5
 1 -14 0 5.59 5.78
 1 -13 0 9.77 5.73
 -1 -13 0 0.12 3.04
 -1 -13 0 2.42 4.59
 1 -12 0 -0.16 2.23
 -1 -12 0 1.41 2.73
 1 -12 0 -5.15 4.77
 -1 -12 0 -1.22 4.17
 -1 -11 0 2.49 2.79
 1 -11 0 4.8 4.2
 1 -11 0 1.27 2.3
 -1 -11 0 2.64 3.72
 -1 -11 0 -1.99 2.74
 1 -10 0 0.81 1.79
 -1 -10 0 5.7 3.55
 1 -10 0 0.62 3.75
 -1 -10 0 0.35 2.27
 -1 -10 0 -0.51 2.42
 1 -10 0 1.94 2.6
 1 -9 0 1.73 1.65
 1 -9 0 1.53 3.28
 -1 -9 0 -0.58 2.04
 -1 -9 0 -0.1 3.01
 -1 -9 0 -0.58 2.13
 1 -9 0 0.69 2.33
 -1 -8 0 2.24 2.48
 -1 -8 0 0.37 1.95
 1 -8 0 -0.03 1.46
 1 -8 0 -6.49 3.37
 -1 -8 0 0.02 1.82
 1 -8 0 1.7 1.96
 -1 -7 0 -0.52 2.15
 -1 -7 0 0.5 1.66
 1 -7 0 2.33 1.38
 1 -7 0 -0.1 2.52
 -1 -7 0 -0.15 1.44
 1 -7 0 1.6 2.09
 1 -6 0 0.87 1.5
 -1 -6 0 -0.06 1.75
 1 -6 0 0.67 1.03
 -1 -6 0 0.4 1.41
 1 -6 0 -2.4 2.35
 -1 -6 0 -0.9 1.55
 1 -5 0 1.53 1.17
 1 -5 0 1.48 0.82
 -1 -5 0 0.41 1.44
 -1 -5 0 -0.88 1.28
 -1 -5 0 -0.73 1.05
 1 -4 0 0.04 0.97
 -1 -4 0 -1.67 1.3
 -1 -4 0 0.91 1.15
 1 -4 0 -0.24 1.53
 -1 -4 0 0.6 1.04
 -1 -4 0 0.22 0.85
 1 -3 0 0.14 0.64
 -1 -3 0 -1.2 1.05
 1 -3 0 0.49 0.47
 -1 -3 0 0.96 0.86
 -1 -3 0 0.43 0.79
 1 -3 0 0.2 1.03
 -1 -3 0 -0.43 0.59
 1 -2 0 0.11 0.4
 -1 -2 0 2.16 0.87
 -1 -2 0 -0.11 0.58
 1 -2 0 1.8 0.83
 -1 -2 0 0.63 0.5
 -1 -2 0 -0.06 0.42
 -1 2 0 0.43 0.44
 1 2 0 0.87 0.66
 1 2 0 0.54 0.49
 1 2 0 0.23 0.42
 -1 3 0 1.15 0.74
 1 3 0 0.18 0.75
 -1 3 0 0.59 1.05
 1 3 0 0.7 0.76
 1 3 0 0.48 0.63
 -1 4 0 2.77 1.22
 1 4 0 0.18 1.32
 1 4 0 0.19 0.94
 1 4 0 -0.89 1.01
 -1 4 0 1.92 1.57
 1 4 0 1.24 1.02
 -1 5 0 1.58 1.46
 1 5 0 1.5 1.76
 1 5 0 0.91 1.27
 1 5 0 2.26 1.21
 -1 5 0 1.73 2.02
 -1 6 0 0.24 1.67
 1 6 0 2.01 2.03
 1 6 0 -0.83 1.32
 -1 6 0 -0.73 1.95
 1 6 0 0.66 1.49
 -1 7 0 2.05 2.03
 1 7 0 1.28 2.34
 -1 7 0 -0.58 2.03
 1 7 0 2.74 1.78
 1 7 0 0.81 1.82
 -1 8 0 -0.28 2.19
 -1 8 0 -0.83 2.45
 1 8 0 2.79 1.96
 1 8 0 2.13 2.28
 1 9 0 2.91 2.55
 1 9 0 2.76 2.11
 1 10 0 3.85 3.43
 1 10 0 0.24 2.17
 -1 11 0 0.37 3.65
 1 11 0 -0.36 3.55
 1 11 0 -1.88 2.41
 -1 12 0 4.89 4.17
 1 12 0 -0.86 3.87
 1 12 0 -1.28 2.57
 -1 13 0 -1.52 4.11
 1 13 0 4.94 5.18
 -1 14 0 7.97 5.46
 1 14 0 7.26 5.59
 1 15 0 1.51 5.24
 -1 15 0 9.46 5.54
 -1 15 0 0.97 5.69
 1 15 0 -11.9 6.45
 1 16 0 4.17 5.86
 -1 16 0 -2.48 5.05
 -1 16 0 4.51 6
 1 16 0 11.02 6.74
 1 17 0 2.05 6.15
 -1 17 0 -6.58 6.22
 1 17 0 -1.9 6.45
 -1 17 0 3.59 6.58
 1 18 0 -10.05 6.88
 -1 18 0 -6.25 6.21
 1 18 0 -4.58 7.48
 -1 18 0 -3.5 7.34
 -1 19 0 3.3 6.54
 1 19 0 11.81 7.54
 -1 19 0 -4.12 7.71
 1 19 0 -4 7.46
 -1 20 0 8.8 7.7
 1 20 0 5.23 7.13
 -1 20 0 -5.85 8.95
 1 20 0 4.61 8.66
 1 21 0 0.34 7.63
 -1 -21 -1 77.85 12.54
 1 -21 -1 69.19 11.24
 1 -21 -1 43.03 10.33
 -1 -20 1 91.89 11.56
 1 -20 -1 78.75 11.5
 -1 -20 -1 65.2 11.56
 1 -20 -1 55.96 10.86
 -1 -19 1 97.47 12.16
 1 -19 1 80.7 10.67
 -1 -19 -1 103.04 12.79
 1 -19 -1 79.08 11.28
 -1 -19 -1 74.26 10.44
 1 -18 1 145.08 12.42
 -1 -18 -1 133.47 13.98
 -1 -18 1 106.69 11.48
 -1 -18 -1 121.45 12
 1 -18 -1 109.39 12.26
 -1 -17 1 140.64 12.48
 1 -17 1 142.56 11.89
 1 -17 1 115.07 12.46
 -1 -17 -1 131.29 12.03
 1 -17 -1 120.85 12.1
 -1 -16 1 256.57 15.56
 1 -16 1 264.75 15.31
 -1 -16 1 249.66 13.08
 -1 -16 -1 218.59 14.2
 1 -16 -1 232.81 15.48
 1 -16 1 228.21 16.12
 -1 -15 1 403.37 18.78
 1 -15 1 408.8 18.29
 -1 -15 1 411.13 16.43
 1 -15 -1 365.92 18.68
 1 -15 1 392.21 19.77
 -1 -15 -1 378.81 18.03
 1 -15 1 400.74 14.89
 -1 -14 1 316.14 15.96
 -1 -14 -1 301.08 15.34
 1 -14 1 308.75 12.52
 -1 -14 1 304.01 13.67
 1 -14 -1 306.16 15.92
 1 -14 1 279.26 16.47
 -1 -13 1 211.3 12.52
 -1 -13 1 204.15 12.8
 1 -13 1 200.94 13.18
 1 -13 1 231.76 10.21
 -1 -13 -1 199.13 12.03
 -1 -13 1 220.34 11.06
 1 -13 -1 217.92 13.04
 -1 -13 1 232.38 10.48
 -1 -12 1 368.42 16
 -1 -12 1 345.27 16.04
 -1 -12 -1 343.37 15.07
 -1 -12 1 368.32 14.11
 1 -12 1 351.91 12.86
 1 -12 1 348.53 16.65
 1 -12 -1 334.12 16.04
 -1 -12 1 401.83 13.43
 -1 -11 1 268.71 12.85
 1 -11 1 243.16 13.43
 -1 -11 -1 241.36 11.95
 -1 -11 1 256.43 11.36
 1 -11 1 266.1 10.58
 -1 -11 1 262.24 13
 1 -11 -1 252.86 12.65
 -1 -11 1 288.66 10.64
 1 -11 1 284.46 11.75
 -1 -10 1 459.94 17.25
 1 -10 1 490.97 14.87
 1 -10 1 468.91 18.26
 -1 -10 1 482.55 15.8
 -1 -10 -1 457.75 16.46
 1 -10 -1 464.63 17.03
 1 -10 1 543.23 16.23
 -1 -10 1 533.66 14.64
 1 -9 -1 941.08 23.53
 1 -9 1 834.57 21.21
 1 -9 -1 824.9 23.69
 1 -9 1 825.73 24.97
 -1 -9 1 862.34 22.62
 -1 -9 -1 821.31 22.86
 -1 -9 1 827.64 23.94
 -1 -9 -1 941.52 23.86
 -1 -9 1 930.21 20.64
 -1 -8 1 1166.97 28.06
 1 -8 -1 1246.2 27.79
 -1 -8 -1 1237.37 28.79
 -1 -8 -1 1170.36 21.15
 1 -8 -1 1167.09 21.14
 1 -8 1 1090.26 29.14
 1 -8 1 1142.91 25.96
 -1 -8 1 1121.3 27.05
 -1 -8 1 1091.97 28.27
 1 -8 -1 1097.81 27.99
 -1 -8 -1 1072.18 26.9
 1 -8 -1 1244.46 29.09
 -1 -8 -1 1186.49 27.85
 -1 -8 1 1205.3 24.82
 -1 -7 -1 706.15 18.74
 1 -7 -1 692.06 17.9
 -1 -7 1 656.44 18.11
 1 -7 -1 669.38 13.2
 -1 -7 1 653.59 17.61
 1 -7 1 633.63 19.38
 -1 -7 -1 643.42 17.26
 1 -7 -1 634.2 18
 -1 -7 1 638.62 18.57
 1 -7 1 631.91 16.58
 -1 -7 1 695.72 15.39
 1 -7 -1 710.39 19.09
 -1 -7 -1 690.99 18.1
 1 -6 -1 1141.66 24.64
 -1 -6 1 1111.93 24.85
 -1 -6 -1 1131.91 25.57
 -1 -6 1 1087.7 25.52
 -1 -6 1 1051.88 24.74
 1 -6 1 1056.84 26.38
 1 -6 -1 1063.43 25.09
 1 -6 1 1065.75 23.83
 -1 -6 -1 1007.57 23.83
 -1 -6 -1 1152.93 25.17
 1 -6 -1 1159.7 26.02
 -1 -6 1 1124.42 21.91
 1 -5 -1 1247.26 25.53
 -1 -5 -1 1264.53 26.63
 -1 -5 1 1179.86 25.56
 -1 -5 -1 1102.9 24.71
 1 -5 1 1184.45 27.26
 1 -5 -1 1172.81 25.96
 -1 -5 1 1165.81 25.96
 1 -5 1 1167.01 25.14
 -1 -5 -1 1218.69 26.12
 -1 -5 1 1240.39 22.83
 1 -5 -1 1259.77 26.88
 -1 -4 -1 926.81 20.48
 1 -4 -1 946.05 19.73
 -1 -4 1 924.68 19.68
 1 -4 -1 877.39 20.06
 -1 -4 -1 882.27 18.93
 1 -4 1 900.48 21.2
 -1 -4 1 886.2 20.33
 -1 -4 -1 933.13 20.34
 1 -4 -1 945.66 20.91
 -1 -3 1 52 2.94
 1 -3 -1 55.13 2.91
 -1 -3 -1 56.35 3.29
 1 -3 1 54.85 3.18
 1 -3 1 52.36 3.51
 -1 -3 1 50.71 3.26
 1 -3 -1 54.11 3.16
 -1 -3 -1 55.73 2.54
 -1 -3 -1 50.84 3.16
 -1 -2 1 2440.85 43.76
 -1 -2 -1 2463.35 44.58
 1 -2 1 2563.33 44.54
 -1 -2 -1 2394.3 42.86
 -1 -2 1 2418.79 45.15
 1 -2 1 2426.2 45.04
 1 -2 -1 2399.8 44.2
 -1 -1 -1 3042.13 53.58
 -1 -1 -1 3152.97 53.87
 1 -1 -1 3030.26 53.54
 1 -1 1 2949.56 53.2
 1 -1 1 3071.01 53.68
 1 -1 -1 3016.56 53.88
 -1 -1 1 3096.17 54.59
 1 -1 -1 2984.35 53.45
 1 -1 1 3078.84 53.96
 1 0 -1 2876.86 49.99
 1 0 1 2935.93 50.06
 -1 0 -1 2757.99 49.95
 -1 0 -1 2888.35 49.94
 1 0 -1 2710.56 50.16
 -1 0 1 2907 50.28
 1 1 -1 3038.81 54.07
 1 1 1 3071.33 53.94
 -1 1 -1 3072.68 54.1
 1 1 -1 3112.6 54.42
 1 1 -1 3078.77 53.82
 1 1 1 3125.67 54.7
 -1 1 1 2998.68 54.6
 -1 1 -1 3038.89 54.38
 -1 1 1 3042.02 53.96
 1 2 -1 2525.65 44.31
 -1 2 -1 2389.64 44.88
 1 2 -1 2506.37 44.95
 1 2 -1 2493.39 45.63
 -1 2 1 2462.72 44.92
 1 2 1 2418.34 45.14
 -1 2 1 2452.02 44.46
 1 3 -1 50.31 2.83
 1 3 -1 55.35 3.33
 -1 3 -1 53.57 3.36
 1 3 1 60.18 2.65
 1 3 -1 53.63 3.3
 1 3 -1 53.44 3.22
 -1 3 1 52.32 3.16
 1 3 1 52.92 3.24
 -1 4 1 929.41 20.35
 1 4 -1 931.73 21.04
 -1 4 -1 895 21.04
 -1 4 1 954.65 17.49
 1 4 -1 951.56 21.16
 1 4 1 942.28 19.59
 -1 4 -1 957.48 22.03
 1 4 1 953.34 19.46
 -1 4 1 976.93 21.03
 1 4 -1 967.56 21.09
 1 4 1 925.68 20.64
 1 5 1 1215.9 27.46
 -1 5 1 1201.71 26.48
 1 5 -1 1232.4 27.51
 -1 5 -1 1188.75 27.4
 1 5 -1 1267.33 27.24
 -1 5 -1 1335.27 28.67
 1 5 1 1245.18 25.43
 -1 5 1 1290 23.22
 1 5 -1 1319.14 27.48
 -1 5 1 1289.44 27.24
 1 5 1 1233.53 25.67
 1 5 1 1220.43 26.62
 1 6 -1 1084.15 25.77
 -1 6 1 1097.8 25.54
 1 6 1 1107.81 26.53
 -1 6 -1 1138.21 24.84
 1 6 -1 1076.26 26.42
 -1 6 -1 1070.06 26.23
 -1 6 1 1155.75 21.96
 1 6 1 1193.14 24.26
 1 6 -1 1225.19 26.89
 1 6 1 1193.58 25.12
 -1 6 -1 1208.34 27.57
 -1 6 1 1219.5 26.65
 1 6 -1 1166.98 26.12
 1 6 1 1106.85 25.49
 -1 7 1 690.55 18.62
 -1 7 -1 683.51 17.77
 1 7 1 679.59 19.31
 1 7 -1 681.06 18.77
 1 7 -1 679.41 13.57
 -1 7 -1 723.8 13.8
 1 7 -1 650.13 19.17
 -1 7 -1 660.4 19.2
 -1 7 -1 740.23 20.47
 -1 7 1 749.78 19.56
 -1 7 1 705.66 15
 1 7 1 747.94 18.23
 1 7 -1 727.98 18.91
 1 7 -1 768.95 19.83
 1 7 1 749.38 17.24
 1 7 1 676.64 18.28
 -1 8 -1 1182.56 28.04
 -1 8 1 1172.97 28.88
 1 8 1 1275.8 27.09
 1 8 1 1284.63 28.65
 -1 8 1 1203.87 24.61
 -1 8 1 1305.07 30.34
 1 8 -1 1239.89 28.99
 -1 8 -1 1356.52 31.52
 1 8 -1 1345.29 30.37
 1 8 -1 1141.39 29.58
 -1 8 -1 1149.36 29.72
 1 9 1 899.64 25.26
 -1 9 1 919.47 20.04
 1 9 1 1015.91 24.49
 1 9 1 956.44 22.3
 1 9 -1 930.96 24.1
 1 9 -1 979.26 25.58
 -1 9 -1 833.87 24.97
 1 9 -1 854.08 25.08
 1 10 -1 530.23 17.64
 1 10 1 536.76 18.53
 -1 10 1 511.47 17.4
 1 10 1 586.91 17.81
 -1 10 1 516.29 13.56
 1 10 -1 559.25 17.44
 1 10 1 565.84 15.76
 -1 10 -1 484.42 18.01
 1 10 -1 493.16 18.1
 1 11 1 286.63 13.41
 1 11 -1 286.53 13.15
 -1 11 1 288.05 12.91
 -1 11 -1 292.69 12.54
 1 11 1 285.32 10.94
 -1 11 1 268.68 9.16
 1 11 -1 251.66 13.06
 -1 11 -1 250.86 13.17
 -1 12 -1 391.54 15.43
 1 12 1 416.59 17.16
 -1 12 1 378.51 16.06
 1 12 -1 422.07 16.62
 1 12 1 401.16 13.98
 1 12 -1 340.96 16.7
 -1 12 -1 381.42 16.97
 1 13 -1 231.46 12.94
 1 13 1 240.9 13.67
 -1 13 -1 230.18 12.2
 -1 13 1 232.1 12.81
 1 13 1 234.23 10.68
 -1 13 -1 216.45 13.36
 1 13 -1 219.13 13.41
 1 14 -1 351.9 16.57
 1 14 1 347.97 17.11
 -1 14 1 336.2 16.12
 -1 14 -1 300.44 15.09
 -1 14 -1 312.68 17.04
 1 14 -1 318.9 16.98
 -1 15 1 446.35 19.24
 1 15 1 450.52 20.13
 1 15 -1 444.07 19.43
 -1 15 -1 425.34 18.49
 1 15 -1 390.14 19.86
 -1 15 -1 401.84 20.16
 -1 16 -1 268.95 15.36
 1 16 1 289.66 16.55
 1 16 -1 281.5 16.17
 -1 16 1 277.15 15.89
 -1 16 -1 238.33 16.29
 1 16 -1 271.59 17.24
 1 17 -1 162.78 13.11
 -1 17 1 122.64 11.61
 -1 17 -1 162.5 12.4
 1 17 1 169.11 13.69
 1 17 -1 137.9 13.11
 -1 17 -1 138.16 12.93
 1 18 -1 163.71 13.62
 -1 18 -1 141.49 12.33
 1 18 1 173.36 14.43
 -1 18 1 143.01 12.7
 1 18 1 153.1 14.07
 -1 18 -1 130.76 13.96
 1 18 -1 145.62 13.82
 -1 18 1 111.78 11.99
 1 19 -1 91.3 11.47
 1 19 1 89.93 11.4
 -1 19 -1 109.54 11.83
 -1 19 1 92.63 11.11
 -1 19 -1 75.81 12.13
 1 19 1 98.11 12.51
 -1 19 1 89.86 12.35
 1 19 -1 77.08 11.88
 1 20 1 79.88 11.33
 1 20 -1 83.35 11.65
 -1 20 -1 83.49 10.8
 -1 20 1 80.52 12.54
 1 20 1 81.76 12.75
 1 20 -1 76.42 13.3
 -1 20 -1 86.35 12.79
 1 21 1 64.03 11.1
 1 21 -1 90.32 12.04
 -1 -20 -2 47.29 10.97
 1 -20 -2 47.96 9.85
 -1 -19 2 42.52 8.83
 -1 -19 -2 51.95 9.76
 1 -19 -2 34.2 8.7
 1 -18 2 105.5 10.95
 -1 -18 2 77.2 9.98
 1 -18 -2 90.88 11.11
 -1 -18 -2 86.11 10.54
 1 -17 2 101.37 9.91
 -1 -17 2 113.47 10.97
 -1 -17 -2 92.11 10.1
 -1 -17 2 98.1 9.07
 1 -17 -2 101.57 11.33
 -1 -16 2 70.61 8.95
 1 -16 2 74.41 8.69
 -1 -16 2 60.41 7.39
 -1 -16 -2 62.53 8.44
 1 -16 2 61.84 6.64
 1 -16 -2 78.78 10.12
 1 -15 2 196.43 12.18
 -1 -15 2 211.02 13.32
 -1 -15 -2 184.3 12.44
 -1 -15 2 206.45 12.08
 1 -15 2 204.63 11.2
 1 -15 -2 187.47 13.28
 1 -14 2 90.43 8.24
 -1 -14 2 90.71 8.68
 1 -14 2 77.54 7.03
 1 -14 -2 61.77 7.98
 -1 -14 2 75.69 7.53
 -1 -14 -2 76.26 8.09
 -1 -13 2 188.08 11.35
 1 -13 2 177.99 10.51
 1 -13 2 172.2 9.87
 -1 -13 -2 164.76 10.81
 -1 -13 2 179.9 10.83
 1 -13 -2 173.04 11.63
 -1 -12 2 396.11 16.01
 1 -12 2 407.94 15.38
 -1 -12 -2 377.47 15.81
 1 -12 2 375.08 14.74
 1 -12 -2 343.25 15.78
 -1 -12 2 403.34 15.96
 1 -12 2 434.52 14.73
 -1 -12 2 427.96 12.75
 -1 -11 2 248.79 11.7
 1 -11 -2 246.78 6.14
 -1 -11 -2 240.86 6.1
 -1 -11 2 224 11.44
 -1 -11 -2 221.12 11.15
 1 -11 -2 232.06 11.9
 1 -11 2 231.38 11.01
 1 -11 2 247.96 13.76
 -1 -11 2 250.52 8.81
 1 -10 -2 111.73 4.25
 -1 -10 2 110.59 7.86
 1 -10 2 102.87 7.09
 1 -10 -2 112.86 7.99
 -1 -10 -2 104.62 7.35
 1 -10 2 114.28 9.51
 -1 -10 2 123.75 5.66
 1 -9 2 598.36 17.2
 1 -9 -2 590.32 18.79
 1 -9 2 596.39 18.32
 1 -9 2 588.38 20.72
 -1 -9 2 596.12 19.05
 -1 -9 -2 617.08 17.97
 -1 -9 2 665.44 14.99
 1 -8 2 421.13 12.67
 -1 -8 2 399.16 13.56
 1 -8 -2 440.48 14.24
 -1 -8 2 391.93 14.26
 -1 -8 -2 389.55 13.06
 1 -8 2 407 13.99
 1 -8 2 391.66 15.64
 1 -8 -2 394.75 13.92
 -1 -8 2 437.46 10.67
 -1 -7 -2 937.24 23.21
 -1 -7 2 828.45 21.22
 1 -7 -2 922.99 22.34
 1 -7 2 858.35 20
 -1 -7 -2 825.73 20.84
 -1 -7 2 827.4 22.7
 1 -7 -2 855 21.97
 1 -7 2 848.17 22.38
 -1 -7 -2 919.57 23.59
 1 -7 -2 915.11 23.91
 1 -6 2 249.53 7.92
 -1 -6 2 258.96 9.14
 -1 -6 -2 277.88 10.31
 1 -6 -2 267.77 9.78
 -1 -6 2 260.67 10.43
 1 -6 2 246.23 9.97
 1 -6 -2 250.56 9.58
 -1 -6 -2 249.95 8.74
 1 -6 -2 275.83 11
 -1 -6 -2 261.98 10.49
 -1 -6 2 253.84 6.72
 1 -5 -2 1031.93 22.81
 1 -5 2 950.48 19.73
 -1 -5 -2 1007.64 23.28
 -1 -5 2 909.6 21.28
 -1 -5 2 1005.48 23.54
 1 -5 2 1036.49 23.67
 1 -5 -2 919.88 22.02
 -1 -5 2 937.42 23.74
 -1 -5 -2 936.38 21.02
 -1 -5 -2 1011.95 23.96
 1 -5 -2 1009.33 24.22
 1 -5 2 969.72 21.44
 -1 -5 2 965.88 18.63
 1 -4 -2 492.81 13.14
 1 -4 2 472.49 10.42
 -1 -4 2 473.45 11.97
 -1 -4 -2 505.99 13.69
 -1 -4 2 503.49 13.68
 1 -4 2 505.14 13.72
 -1 -4 -2 459.27 11.8
 -1 -4 2 463.88 14.23
 1 -4 -2 442.42 12.68
 1 -4 2 465.82 12.22
 -1 -4 2 476.22 10.12
 -1 -4 -2 503.07 14.23
 -1 -3 -2 959.4 20.8
 1 -3 2 976.79 20.93
 -1 -3 -2 898.01 19.15
 1 -3 -2 904.6 20.25
 -1 -3 2 908.8 21.84
 1 -3 2 889.07 19.62
 -1 -3 2 897.9 17.6
 1 -2 2 1807.65 33.54
 1 -2 2 1910.72 35.67
 1 -2 -2 1790.95 35.42
 1 -2 2 1779.28 35.04
 1 -2 -2 1831.9 34.28
 -1 -2 2 1829.12 33.46
 -1 -2 -2 1814.01 32.26
 1 -1 2 2804.38 49.84
 1 -1 -2 2612.24 49.51
 -1 -1 -2 2613.84 49.5
 1 -1 2 2664.24 47.89
 1 -1 -2 2742.73 50.31
 -1 -1 -2 2707.12 46.91
 -1 -1 2 2700.24 48.58
 1 -1 -2 2711.99 48.92
 1 -1 2 2590.25 49.78
 1 0 -2 160.52 5.68
 1 0 2 161.1 5.68
 -1 0 -2 158.98 5.67
 -1 0 2 159.56 5.42
 -1 0 -2 159.25 4.97
 1 0 -2 155.79 5.62
 1 0 2 149.9 5.83
 -1 0 -2 155.25 6.07
 -1 0 2 148.09 5.5
 1 0 -2 156.58 5.45
 1 1 2 2702.43 49.61
 -1 1 -2 2569.6 49.4
 1 1 -2 2620.48 49.41
 1 1 -2 2686.8 49.5
 -1 1 -2 2678.21 47.84
 -1 1 2 2621.44 49.88
 -1 1 2 2747.08 48.77
 1 1 -2 2809.21 48.53
 1 1 2 2648.57 50.31
 -1 1 -2 2614.88 49.67
 1 2 2 1909.4 36.07
 1 2 -2 1851.32 36.29
 -1 2 -2 1800.54 36.17
 1 2 -2 1858.33 34.75
 -1 2 -2 1869.09 32.67
 -1 2 2 1777.39 36.82
 1 2 -2 1841.37 34.21
 1 2 2 1833.46 37.03
 -1 2 -2 1919.03 35.82
 1 2 2 1878.9 32.92
 -1 2 2 1791.76 34.99
 -1 3 -2 908.7 21.23
 1 3 -2 925.14 21.28
 1 3 -2 946.92 19.68
 -1 3 -2 946.83 17.66
 1 3 2 1007.7 21.36
 -1 3 2 888.34 21.71
 -1 3 2 942.41 19.93
 1 3 2 912.57 21.72
 1 3 -2 956.17 18.24
 1 3 2 957.51 18.13
 1 4 -2 497.9 12.19
 -1 4 -2 469.56 13.71
 1 4 -2 480.74 13.74
 -1 4 2 500.52 13.48
 -1 4 2 471.45 14.17
 1 4 2 478.79 14.09
 -1 4 2 487.45 12.55
 1 5 -2 995.95 21.9
 1 5 -2 952.91 23.86
 -1 5 -2 988.1 24.03
 -1 5 2 1028.84 23.44
 1 5 -2 1069.04 24.29
 -1 5 -2 1034.4 24.81
 1 5 2 1009.87 21.95
 1 5 2 964.85 23.85
 -1 5 2 946.33 24.12
 1 6 -2 271.83 10.85
 -1 6 -2 255.57 10.5
 -1 6 -2 277.68 11.15
 -1 6 2 288.73 10.3
 1 6 2 273.83 9.26
 1 6 -2 261.27 10.76
 1 6 2 250.31 10.37
 -1 7 -2 930.93 24.76
 1 7 -2 911.42 24.71
 1 7 -2 993.35 25.07
 -1 7 -2 982.99 25.88
 -1 7 2 956.02 24.04
 1 7 2 988.42 21.82
 -1 7 2 956.59 19.54
 1 7 2 943.35 22.47
 1 7 2 866.37 23.89
 1 8 -2 403.29 15.69
 -1 8 -2 415.89 15.7
 -1 8 2 462.09 15.17
 1 8 2 460.05 13
 1 8 2 453.79 14.11
 -1 8 2 458.66 11.04
 1 8 2 416.77 15.16
 1 9 -2 652.85 19.85
 1 9 2 625.27 20.57
 -1 9 2 624.02 19.91
 1 9 2 702.08 19.25
 -1 9 2 682.77 15.39
 1 9 2 720.07 17.68
 -1 9 -2 619.42 21.06
 1 9 -2 628.78 21.24
 1 10 2 121.67 8.69
 1 10 -2 110.51 7.87
 -1 10 2 118.89 8.33
 -1 10 2 122.57 5.2
 1 10 2 133.85 6.74
 1 10 -2 121.06 9.4
 1 10 -2 114.39 4.14
 -1 10 -2 124.28 4.37
 -1 10 -2 109.92 9.01
 -1 11 -2 243.77 11.56
 1 11 2 259.82 13.31
 -1 11 2 250.77 12.63
 1 11 -2 244.63 12.11
 -1 11 2 237.22 8.17
 1 11 2 259.49 10.21
 -1 11 -2 268.33 5.94
 1 11 -2 230.61 13.02
 -1 11 -2 232.63 13.14
 1 11 -2 255.76 5.81
 -1 12 -2 420.58 16.15
 1 12 2 469.52 18.8
 -1 12 2 401.14 16.89
 1 12 -2 414.64 16.96
 1 12 2 440.17 14.32
 -1 12 2 417.17 11.83
 1 12 -2 395.14 18.15
 -1 12 -2 391.59 17.95
 1 13 2 192 12.69
 -1 13 -2 214.06 11.58
 1 13 -2 175.1 11.26
 -1 13 2 188.13 12.18
 -1 13 -2 170.95 12.55
 1 13 -2 184.5 12.81
 1 14 -2 73.94 7.95
 -1 14 2 77.42 8.72
 1 14 2 80.59 8.75
 -1 14 -2 88.27 8.19
 1 14 -2 83.29 9.9
 -1 14 -2 80.49 9.43
 -1 15 2 205.61 13.47
 1 15 -2 213.7 13.73
 1 15 2 232.66 14.94
 -1 15 -2 208.05 12.4
 1 15 -2 214.69 15.13
 -1 15 -2 211.45 15.27
 1 16 2 70.26 9.52
 1 16 -2 77.3 9.87
 -1 16 -2 85.18 9.3
 -1 16 -2 79.57 10.63
 1 16 -2 77.13 10.64
 1 17 -2 124.88 11.64
 1 17 2 113.7 11.78
 -1 17 -2 99.51 10.27
 1 17 -2 96.05 12.19
 -1 17 -2 95.64 11.9
 1 18 2 107.92 12.04
 1 18 -2 116.57 11.83
 -1 18 -2 99.22 10.68
 -1 18 -2 93.15 12.54
 1 18 -2 94 12.45
 1 19 2 28.95 8.53
 1 19 -2 53.93 9.42
 -1 19 -2 66.05 9.69
 -1 19 -2 45.55 10.62
 1 19 -2 57.51 10.81
 1 20 -2 59.69 10.95
 -1 20 -2 57.99 11.87
 1 20 -2 38.4 10.11
 1 21 -2 61.27 11.39
 1 -19 -3 22.67 8.7
 -1 -18 3 32.55 7.45
 -1 -18 -3 19.65 7.44
 1 -18 -3 14.17 7.18
 -1 -17 3 49.02 8.21
 -1 -17 3 51.09 8.08
 -1 -17 -3 48.2 8.15
 1 -17 -3 64.08 9.84
 1 -16 3 13.61 4.83
 -1 -16 3 9.79 5.96
 -1 -16 3 17.21 5.79
 1 -16 -3 13.89 6.54
 -1 -16 -3 14.61 6.08
 1 -16 3 15.42 5.73
 -1 -15 3 26.46 5.7
 1 -15 3 15.82 4.83
 1 -15 -3 18.84 6.03
 -1 -15 -3 15.05 5.51
 1 -15 3 27.78 5.95
 1 -14 3 34.8 5.49
 -1 -14 3 38.21 6.22
 -1 -14 3 30.76 6.06
 1 -14 3 39.21 6.07
 1 -14 -3 27.77 6.4
 -1 -14 -3 30.7 6.19
 1 -14 3 30.66 4.74
 1 -13 3 97.44 7.77
 -1 -13 3 99.76 8.47
 -1 -13 -3 97.77 4.07
 1 -13 -3 100.34 9
 -1 -13 -3 79.01 7.84
 -1 -13 3 92.23 8.86
 1 -13 3 84.46 7.76
 1 -13 3 81.27 6.61
 -1 -13 3 94.38 5.12
 -1 -12 3 120.38 8.63
 1 -12 -3 131.05 5.45
 -1 -12 -3 121.56 8.87
 1 -12 -3 112.21 9.09
 1 -12 3 114.15 8.58
 -1 -12 3 116.18 9.34
 1 -12 3 115.32 7.48
 -1 -12 3 121.91 5.57
 -1 -12 3 123.87 5.6
 -1 -11 3 41.62 5.27
 -1 -11 -3 46.41 5.7
 -1 -11 3 46.54 6.42
 1 -11 -3 43.73 5.95
 1 -11 3 49.86 6.15
 -1 -11 3 44.64 3.37
 -1 -11 3 46.48 3.53
 1 -11 3 38.34 4.37
 1 -10 3 178.09 8.42
 1 -10 3 172.34 10.26
 -1 -10 3 155.54 9.89
 -1 -10 -3 169.61 9.82
 1 -10 -3 168.11 9.8
 1 -10 3 168.62 8.31
 -1 -10 3 177.73 6.45
 -1 -10 3 188.48 6.41
 1 -9 3 70.29 4.95
 1 -9 3 70.8 6.54
 -1 -9 -3 54.74 4.98
 1 -9 -3 70.93 6.17
 -1 -9 3 71.01 6.98
 -1 -9 3 69.68 3.76
 1 -9 3 60.76 4.83
 -1 -8 3 36.67 4.04
 1 -8 3 37.03 3.47
 -1 -8 3 35.67 5.25
 1 -8 -3 34.04 4.71
 -1 -8 -3 34.69 4.03
 1 -8 3 28.35 4.54
 -1 -8 3 37.71 2.73
 1 -8 3 30.48 3.46
 -1 -7 3 313.07 10.74
 1 -7 3 312.44 9.49
 1 -7 -3 322.82 11.93
 -1 -7 -3 326.07 11.12
 1 -7 3 290.9 12.64
 -1 -7 3 318.52 13.41
 1 -7 3 303.8 10.64
 -1 -7 3 319.56 8.52
 1 -6 -3 305.96 11.18
 -1 -6 3 270.56 9.28
 1 -6 3 266.08 7.96
 -1 -6 -3 271.98 9.77
 1 -6 -3 291.53 10.69
 -1 -6 3 270.43 12.06
 1 -6 3 274.2 9.51
 -1 -6 3 269.85 7.67
 1 -5 -3 6.12 2.31
 -1 -5 -3 3.69 2.19
 1 -5 -3 7.36 2.64
 -1 -5 3 0.8 2.9
 -1 -5 -3 1.79 1.88
 1 -5 3 4.6 2.15
 -1 -5 3 4.28 1.4
 -1 -4 -3 872.14 21.24
 -1 -4 3 800.02 22.45
 -1 -4 -3 820.71 19.34
 1 -4 -3 813.46 20.3
 -1 -4 3 808.43 17.51
 1 -4 3 808 19.47
 1 -3 3 377.81 9.59
 -1 -3 3 402.17 12.3
 1 -3 3 409.72 12.36
 1 -3 -3 367.49 11.83
 1 -3 -3 398.78 13.14
 -1 -3 3 366.86 10.12
 1 -3 3 349.27 11.28
 1 -3 -3 380.04 10.43
 -1 -2 3 377.85 11.45
 1 -2 -3 334.1 11.06
 1 -2 3 390.44 11.65
 -1 -2 -3 344.06 11.17
 1 -2 3 327.91 8.87
 -1 -2 3 348.57 10.02
 -1 -2 -3 355.43 8.49
 1 -2 -3 352.45 9.96
 -1 -2 -3 369.71 12.1
 1 -2 3 359.09 11.09
 1 -2 -3 367.36 12
 -1 -1 3 83.28 4.78
 1 -1 -3 80.1 4.85
 -1 -1 -3 75.37 4.83
 1 -1 3 79.2 4.62
 -1 -1 -3 76.13 5.04
 1 -1 3 73.95 4.61
 -1 -1 3 75.95 4.44
 -1 -1 -3 76.36 3.38
 1 -1 -3 70.41 4.02
 1 -1 -3 81.97 4.95
 -1 0 3 337.22 10.43
 1 0 -3 326.49 10.46
 -1 0 -3 323.74 10.49
 1 0 3 339.63 10.46
 -1 0 -3 332.11 8.97
 -1 0 3 324.96 9.73
 -1 0 -3 324.06 8.76
 -1 0 -3 341.15 10.99
 -1 0 3 314.86 10.17
 1 0 -3 319.56 9.64
 1 0 -3 336.41 10.43
 1 0 3 298.32 10.48
 -1 1 -3 76.12 4.74
 1 1 3 81.37 4.77
 -1 1 3 79.97 4.7
 1 1 -3 77.89 4.84
 1 1 -3 81.58 2.52
 1 1 -3 75.04 4.34
 -1 1 -3 77.67 3.64
 1 1 3 78.98 5.1
 -1 1 3 74.5 4.05
 -1 1 3 77.98 5.01
 -1 1 -3 81.54 4.76
 1 1 -3 76.71 4.28
 -1 2 3 374.71 11.51
 -1 2 -3 348.67 11.35
 1 2 3 377.23 11.48
 1 2 -3 353.98 11.39
 1 2 -3 348.98 11.05
 1 2 3 354.38 8.6
 1 2 -3 366.8 10.36
 -1 2 3 352.87 10.06
 -1 2 -3 367.82 11.1
 -1 2 3 334.49 11.82
 1 2 3 342.01 11.83
 1 3 3 397.19 12.32
 -1 3 -3 374.25 12.5
 1 3 -3 375.57 12.44
 -1 3 3 414 12.51
 -1 3 -3 385.45 8.97
 1 3 -3 388.26 10.61
 -1 3 3 371.93 13.05
 1 3 -3 394.61 10.46
 -1 3 3 391.99 10.91
 1 3 3 386.12 12.99
 1 3 3 385.36 9.19
 -1 3 -3 410.27 11.7
 1 4 -3 854.55 22.11
 -1 4 -3 857.73 22.05
 1 4 -3 884.48 19.41
 -1 4 -3 888.9 17.3
 -1 4 3 822.3 19.68
 -1 4 3 816.14 22.43
 1 4 3 862.05 17.9
 1 4 -3 888.68 18.61
 1 4 3 830.21 22.49
 -1 5 -3 7.36 2.75
 1 5 -3 5.84 2.76
 1 5 -3 3.13 1.64
 1 5 3 3.2 1.4
 -1 5 3 1.59 1.64
 -1 5 3 3.25 2.75
 1 5 3 2.03 2.83
 1 6 -3 292.44 9.66
 1 6 -3 278.17 11.79
 -1 6 -3 286.52 11.83
 1 6 -3 301.67 12.11
 -1 6 3 289.83 12.32
 1 6 3 278.79 12.12
 -1 6 3 302.5 11.33
 -1 6 3 276.51 9.9
 1 6 3 281.48 9.01
 -1 7 -3 320.79 13.58
 1 7 -3 329.16 13.56
 -1 7 3 364.68 13.08
 -1 7 3 327.83 13.91
 -1 7 3 335.35 11.87
 1 7 3 327.35 13.75
 1 8 -3 33.01 4.88
 -1 8 -3 35.24 5.39
 1 8 3 42.48 3.87
 -1 8 3 43.83 4.83
 1 8 3 44.59 4.43
 1 8 3 33.55 5.1
 1 9 -3 68.7 7.05
 -1 9 -3 71.72 7.16
 -1 9 3 82.57 4.44
 1 9 3 74.48 5.85
 1 9 3 84.17 5.32
 1 9 3 70.57 7.15
 -1 10 -3 180.71 11.51
 1 10 -3 185.43 11.66
 -1 10 3 196.68 7.29
 1 10 3 200.47 8.75
 1 10 3 189.59 11.36
 -1 11 -3 57.92 6.28
 1 11 -3 44.27 6.11
 -1 11 3 49.44 3.68
 1 11 3 55.78 4.8
 1 11 -3 52.7 7.55
 -1 11 -3 45.77 7.19
 -1 12 -3 139.99 9.3
 1 12 -3 110.36 9.15
 1 12 3 155.17 8.09
 -1 12 3 135.61 5.97
 1 12 -3 130.82 11.02
 1 12 -3 131.83 5.3
 -1 12 -3 128.36 10.94
 -1 13 -3 110.59 8.74
 1 13 -3 105.77 8.99
 1 13 -3 91.62 9.71
 -1 13 -3 109.01 10.52
 1 14 -3 37.22 6.99
 -1 14 -3 40.27 6.37
 1 14 -3 36.87 7.77
 -1 14 -3 30.96 7.03
 -1 15 -3 22.67 5.84
 1 15 -3 30.7 6.54
 1 15 -3 18.17 6.95
 -1 15 -3 27.72 7.93
 1 16 -3 15 6.47
 -1 16 -3 22.82 6.5
 1 16 -3 20.13 8
 -1 16 -3 12.4 6.97
 1 17 -3 40.75 7.59
 -1 17 -3 51.11 7.95
 -1 17 -3 47.28 9.68
 1 17 -3 52.11 9.97
 -1 18 -3 24.95 7.17
 1 18 -3 30.89 8.05
 1 18 -3 11.17 8.16
 -1 18 -3 23.98 9.27
 1 19 -3 13.17 6.93
 -1 19 -3 11.03 6.19
 1 19 -3 25.1 9.92
 -1 19 -3 19.81 9.61
 1 20 -3 32.71 9.78
 1 -19 -4 140.05 13.88
 1 -18 -4 159.88 14.17
 -1 -17 4 162.66 13.05
 1 -17 -4 139.43 12.6
 -1 -16 4 194.38 12.45
 1 -16 -4 171.3 13.28
 -1 -16 4 170.32 13.31
 1 -16 4 164.24 12.66
 -1 -16 -4 159.07 12.23
 -1 -15 4 184.94 11.68
 -1 -15 4 176.94 13.3
 1 -15 -4 165.72 12.56
 1 -15 4 171.34 12.29
 -1 -15 -4 181.53 12.53
 1 -14 4 260.49 12.09
 -1 -14 4 260.39 13.24
 -1 -14 -4 236.42 13.5
 1 -14 -4 229.31 14.13
 1 -14 4 247.78 14.72
 -1 -14 4 257.48 15.44
 -1 -13 4 448.41 16.92
 1 -13 4 414.56 18.63
 -1 -13 4 403.11 18.94
 -1 -13 -4 419.61 17.37
 1 -13 -4 414.16 18.12
 1 -13 4 387.11 14.02
 -1 -12 4 632.18 19.64
 -1 -12 -4 573.31 19.79
 -1 -12 4 597.11 22.94
 1 -12 -4 581.31 21.16
 1 -12 4 632.51 22.76
 -1 -12 4 515.44 12.36
 1 -12 4 571.74 17.31
 1 -11 4 720.38 19.26
 -1 -11 4 711.37 25.05
 -1 -11 -4 658 21.51
 1 -11 4 721.76 24.72
 1 -11 -4 695.57 23.03
 -1 -11 4 638.42 15.07
 1 -11 4 677.51 19.37
 -1 -11 4 735.32 15.4
 1 -10 4 709.45 18.7
 -1 -10 4 737.38 25.22
 1 -10 4 753.38 24.97
 1 -10 -4 725.47 22.5
 -1 -10 -4 736.61 21.59
 1 -10 4 697.76 19.54
 -1 -10 4 702.58 15.9
 1 -9 4 517.38 14.38
 -1 -9 4 534.78 16.16
 1 -9 -4 547.02 18.26
 1 -9 4 524.68 20
 -1 -9 -4 518.31 16.99
 -1 -9 4 529.26 20.28
 1 -9 4 512.89 15.79
 -1 -9 4 503.37 12.69
 -1 -8 4 435.13 17.88
 1 -8 4 443.04 17.84
 1 -8 -4 435.22 15.55
 -1 -8 -4 419.17 14.37
 1 -8 4 424.46 13.73
 -1 -8 4 421.38 11.17
 -1 -7 4 553.36 20.34
 -1 -7 -4 560.49 16.63
 1 -7 -4 539.02 17.46
 -1 -7 4 530.76 13.47
 1 -7 4 555.44 15.98
 1 -6 -4 981.38 25.37
 -1 -6 4 1012.41 28.82
 -1 -6 -4 996.75 24.25
 -1 -6 4 990.56 21.62
 1 -6 4 966.24 24.05
 -1 -5 4 1520.01 28.01
 1 -5 4 1452.85 30.52
 -1 -5 -4 1537.38 33.48
 -1 -5 4 1538.8 38.17
 1 -5 -4 1543.71 34.65
 -1 -5 4 1541.72 31.27
 1 -5 4 1544.37 33.55
 1 -4 4 1798.29 35.88
 1 -4 -4 1866.63 40.47
 -1 -4 -4 1917.03 39.46
 1 -4 4 1864.24 39.48
 -1 -4 4 1929.9 37.72
 1 -4 -4 1896.81 37.88
 -1 -3 -4 1778.38 39.17
 1 -3 -4 1830.53 39.28
 1 -3 4 1747 34.56
 -1 -3 4 1792.33 36.94
 -1 -3 -4 1795.19 34.41
 1 -3 4 1784.38 38.35
 1 -3 -4 1846.16 36.45
 1 -2 -4 1375.64 31.84
 -1 -2 -4 1363.51 31.78
 -1 -2 -4 1372.17 27.88
 -1 -2 -4 1515.24 33.79
 1 -2 -4 1519.32 33.47
 1 -2 -4 1441.88 29.8
 1 -2 4 1371.22 31.34
 -1 -2 4 1351.27 30.4
 -1 -1 -4 1018.39 25.27
 1 -1 -4 1028.56 25.37
 1 -1 4 985.91 25.08
 1 -1 -4 1085.77 25.97
 -1 -1 -4 1035.34 21.98
 -1 -1 4 1036.83 24.58
 -1 -1 -4 1097.94 26.66
 1 -1 -4 1022.22 23.58
 1 0 -4 963.76 23.91
 -1 0 -4 925.41 23.65
 -1 0 -4 945.21 21.01
 1 0 4 946.23 24.17
 -1 0 -4 912.22 21.01
 -1 0 -4 1016.85 24.81
 1 0 -4 970.08 22.53
 1 0 -4 977.41 23.73
 -1 0 4 946.82 23.66
 1 1 -4 1039.2 25.72
 -1 1 -4 1026.31 25.68
 -1 1 -4 1024.98 23.64
 -1 1 -4 1034.51 22.32
 -1 1 4 1055.42 23.96
 1 1 -4 1142.17 20.6
 1 1 -4 1093.37 25.32
 -1 1 -4 1097.98 26.21
 1 1 -4 1049.24 24.75
 -1 1 4 993.17 25.84
 1 1 4 1014.23 26.56
 -1 2 -4 1355.36 32.25
 1 2 -4 1378.18 32.31
 1 2 -4 1385.45 31.53
 -1 2 -4 1530.09 32.42
 1 2 4 1360.64 33.38
 -1 2 4 1415.66 29.96
 1 2 -4 1540.36 31.5
 -1 2 4 1367.54 33.01
 1 3 -4 1812.77 40.44
 -1 3 -4 1800.69 40.44
 1 3 -4 1905.67 37.67
 1 3 4 1878.93 35.71
 1 3 -4 1805.6 40.06
 -1 3 -4 2005.21 39.85
 1 3 4 1778.92 41.67
 1 3 -4 1982.54 38.48
 -1 3 4 1849.07 37.77
 -1 3 4 1818.97 41.84
 -1 4 -4 1974.52 44.05
 1 4 -4 1943.44 43.91
 1 4 -4 2086.66 40.33
 -1 4 -4 2086.01 38.04
 -1 4 4 1987.78 40.55
 -1 4 4 1933.56 44.94
 1 4 4 1973.81 38.45
 -1 4 -4 2115.23 42.26
 1 4 -4 2136.42 40.5
 1 4 4 1899.54 44.7
 -1 5 -4 1584.97 37.79
 1 5 -4 1579.01 37.84
 1 5 -4 1689.42 33.92
 -1 5 -4 1669.98 31.35
 -1 5 4 1574.07 34.36
 1 5 -4 1703.45 33.41
 1 5 4 1602.19 38.87
 1 5 4 1613.03 32.2
 -1 5 4 1545.11 38.49
 1 6 -4 1068.47 28.56
 -1 6 -4 1033.47 28.29
 1 6 -4 1101.13 24.17
 1 6 4 1039.46 22.92
 -1 6 4 1031.67 29.16
 1 6 4 1010.07 28.81
 -1 6 4 1052.38 24.92
 1 7 -4 577.68 19.94
 -1 7 -4 562.27 19.66
 1 7 -4 626.64 16.5
 -1 7 4 587.3 17.03
 -1 7 4 577.9 20.76
 1 7 4 585.67 20.57
 1 7 4 603.49 15.48
 -1 8 -4 478.9 18.33
 1 8 -4 464.31 18.06
 -1 8 4 479.49 15.37
 -1 8 4 470.63 18.65
 1 8 4 474.02 13.89
 1 8 4 440.56 18.24
 -1 9 -4 589.84 21.16
 1 9 -4 565.66 20.69
 -1 9 4 579.67 18.29
 1 9 4 589.4 21.78
 1 9 4 580.66 16.75
 1 10 -4 773.91 26.71
 -1 10 -4 759.94 26.39
 -1 10 4 899.25 20.78
 1 10 4 880.7 22.77
 1 10 4 791.96 27.27
 -1 10 4 797.25 23.64
 1 10 4 831.59 22.46
 -1 11 -4 735.72 26.91
 1 11 -4 731.64 26.68
 1 11 4 901.86 23.04
 -1 11 4 883.01 20.33
 -1 11 4 767.44 24.06
 1 11 4 764.31 27.33
 1 11 4 776.62 22.88
 1 12 -4 657.55 25.17
 -1 12 -4 621.8 24.64
 1 12 4 662.07 21.01
 -1 12 4 645.68 22.15
 1 13 -4 450.2 21.19
 -1 13 -4 437.53 20.84
 -1 13 -4 443.33 18.2
 1 13 -4 473.95 19.28
 -1 13 4 483.04 19.35
 1 13 4 468.18 17.94
 1 14 -4 275.57 17.43
 -1 14 -4 273.5 17.29
 -1 14 -4 266.11 14.03
 1 14 -4 261.12 14.67
 1 14 4 274.19 14.2
 -1 14 4 290.28 15.46
 -1 15 -4 183.28 14.94
 1 15 -4 182.82 15.39
 -1 15 -4 182.56 12.37
 1 15 -4 211.96 13.64
 -1 15 4 210.5 13.91
 1 15 4 215.42 12.93
 1 16 -4 185.02 15.81
 -1 16 -4 179.86 15.81
 -1 16 -4 173.2 12.45
 1 16 -4 178.27 13.4
 -1 16 4 207.19 14.15
 1 16 4 201.07 13.18
 -1 17 -4 184.08 16.46
 1 17 -4 149.77 15.22
 -1 17 -4 169.14 13.15
 1 17 -4 165.01 13.13
 -1 17 4 182.7 14.22
 -1 18 -4 188.35 16.92
 1 18 -4 179.8 16.43
 1 18 -4 189.31 14.74
 -1 18 -4 199.17 14.13
 -1 18 4 190.44 15.21
 1 19 -4 210.3 16.15
 1 19 -4 157.58 16.73
 -1 19 -4 169.9 17.12
 1 20 -4 153.55 14.42
 1 -18 -5 6.5 7.57
 -1 -17 5 23.22 8.04
 1 -17 -5 21.46 7.4
 1 -17 5 18.93 7.44
 1 -16 -5 6.22 6.43
 1 -16 5 5.11 5.92
 -1 -16 -5 -7.26 6.27
 -1 -16 5 7.92 6.45
 1 -15 5 61.22 9.03
 -1 -15 5 57.09 9.04
 1 -15 -5 58.09 9.1
 -1 -15 -5 55.72 8.08
 1 -14 -5 18.11 6.4
 -1 -14 -5 13.89 5.72
 -1 -14 5 0.87 6.31
 1 -14 5 -0.5 5.75
 -1 -13 -5 51.42 7.05
 1 -13 -5 63.93 8.34
 1 -13 5 53.42 8.5
 -1 -13 5 43.87 8.37
 -1 -12 -5 59.28 6.79
 1 -12 -5 62.58 7.78
 1 -12 5 74.89 9.22
 -1 -12 5 71.89 9.77
 1 -12 5 59.7 5.55
 -1 -11 -5 64.42 6.9
 -1 -11 5 64.54 8.86
 1 -11 -5 69.35 7.81
 1 -11 5 42.92 7.31
 1 -11 5 60 5.68
 -1 -11 5 57.6 3.35
 -1 -10 5 44.85 7.57
 1 -10 5 44.23 7.37
 1 -10 -5 48.03 6.48
 -1 -10 -5 49.51 6.27
 -1 -10 5 44.23 3.36
 1 -10 5 44.32 5.19
 1 -9 -5 199.45 11.04
 -1 -9 5 193.32 13.19
 -1 -9 -5 194.15 10.42
 1 -9 5 179.18 12.43
 -1 -9 5 175.17 7.26
 1 -9 5 183.53 9.21
 1 -8 5 2.71 2.06
 -1 -8 -5 4.67 3.72
 1 -8 5 0.81 5.18
 -1 -8 5 5.01 5.42
 1 -8 -5 2.4 3.72
 -1 -8 5 4.39 2.38
 1 -8 5 4.19 3.08
 1 -7 5 110.43 5.89
 -1 -7 5 124.09 4.57
 -1 -7 5 122.63 10.1
 -1 -7 -5 128.7 8
 1 -7 -5 127.78 8.66
 1 -7 5 129.8 7.63
 -1 -7 5 129.09 6.49
 1 -6 5 38.75 3.38
 -1 -6 5 39.95 1.99
 -1 -6 5 38.86 6.36
 -1 -6 5 41.31 4.17
 -1 -6 -5 46.02 5.07
 1 -6 5 53.4 5.35
 1 -6 -5 37.92 5.29
 1 -5 5 282.1 8.81
 1 -5 -5 284.19 12.5
 -1 -5 -5 298 12.12
 -1 -5 5 290.28 14.81
 1 -5 5 291.16 11.72
 -1 -5 5 291.73 10.68
 1 -4 -5 140.17 8.54
 1 -4 5 150.75 8.3
 1 -4 -5 156.29 7.18
 -1 -4 5 152.08 7.76
 1 -3 -5 176.43 9.73
 -1 -3 -5 169.13 9.62
 1 -3 5 163.01 8.61
 1 -3 -5 172.91 7.54
 -1 -3 -5 170.74 6.48
 -1 -3 5 159.48 8.11
 1 -2 -5 52.34 5.72
 -1 -2 -5 62.76 6.09
 -1 -2 5 56.29 5.09
 1 -2 5 50.57 5.32
 -1 -2 -5 53.97 3.81
 1 -2 -5 50.82 4.32
 1 -1 -5 404.12 14.8
 -1 -1 -5 405.15 14.86
 -1 -1 5 394.78 14.28
 1 -1 5 400.99 14.96
 1 -1 -5 398.72 13.07
 -1 -1 -5 402.14 11.81
 -1 0 -5 6.93 3.69
 1 0 -5 3.91 3.19
 -1 0 -5 6.74 2.04
 1 0 -5 5.18 2.02
 -1 0 -5 5.78 1.77
 1 0 5 6.32 3.57
 -1 0 5 4.88 3.07
 1 0 -5 9.12 3.02
 -1 1 -5 378.97 14.73
 1 1 -5 405.03 15.04
 -1 1 -5 393.58 12.81
 -1 1 -5 406.05 11.5
 1 1 -5 418.72 9.96
 1 1 5 391.19 15.25
 1 1 -5 414.1 13.84
 -1 1 -5 430.98 15.36
 -1 1 5 382.62 14.78
 1 1 -5 435.1 14.81
 -1 2 -5 50.08 5.72
 1 2 -5 52.91 5.71
 1 2 -5 55.71 4.97
 -1 2 5 55.16 4.55
 -1 2 -5 63.37 4.94
 1 2 -5 59.44 5.36
 -1 2 5 45.62 5.4
 1 2 5 49.63 6.13
 -1 2 -5 61.39 5.49
 -1 3 -5 171.27 9.71
 1 3 -5 169.64 9.59
 -1 3 5 157.11 9.94
 1 3 -5 182.41 8.54
 -1 3 5 160.83 7.56
 -1 3 -5 183.1 9.01
 1 3 5 163.28 10.11
 1 4 -5 167.34 9.74
 -1 4 -5 160.32 9.53
 1 4 -5 170.36 7.45
 1 4 5 159.83 6.38
 -1 4 -5 157.67 6.15
 -1 4 5 152.13 7.38
 -1 4 -5 175.17 8.76
 -1 4 5 145.04 9.97
 1 4 5 145.91 9.73
 1 4 -5 165.9 8.06
 -1 5 -5 293.37 13.63
 1 5 -5 298.35 13.64
 -1 5 -5 321.31 9.23
 1 5 -5 314.81 10.79
 -1 5 5 311.38 11.16
 1 5 5 305.68 14.61
 1 5 5 299.07 9.47
 -1 5 -5 335.4 12.43
 1 5 -5 308.21 10.99
 -1 5 5 280.77 14.03
 -1 6 -5 54.11 6.52
 1 6 -5 40.64 5.89
 -1 6 -5 50.73 3.4
 1 6 -5 49.05 4.16
 -1 6 5 41.37 4.24
 -1 6 5 43.71 6.87
 1 6 5 45.7 6.88
 1 6 5 48.49 3.8
 -1 7 -5 137.9 9.91
 1 7 -5 140.16 10.22
 1 7 -5 149.58 7.35
 -1 7 5 132.92 10.54
 1 7 5 133.89 6.35
 1 7 5 134.98 10.36
 -1 7 5 140.94 7.59
 1 8 -5 6.97 5.35
 -1 8 -5 1.47 4.51
 1 8 5 5.48 5.37
 1 8 5 8.82 2.65
 -1 8 5 2.52 2.85
 -1 8 5 2.73 5.03
 -1 9 -5 199.94 12.84
 1 9 -5 213.72 13.16
 -1 9 5 193.74 9.86
 1 9 5 186.93 12.92
 -1 9 5 182.61 13.03
 1 9 5 193.34 8.7
 -1 10 -5 52.29 8.08
 1 10 -5 40.61 7.06
 1 10 5 49.36 4.98
 1 10 5 49.94 8.2
 -1 10 5 50.32 5.8
 1 11 -5 60.01 8.74
 -1 11 -5 56.77 8.25
 1 11 5 65.86 5.73
 -1 11 5 61.45 6.42
 1 11 5 59.84 9.12
 1 12 -5 71.42 9.39
 -1 12 -5 71.68 9.38
 -1 12 5 71.39 7.52
 1 12 5 71.7 6.58
 1 13 -5 64.33 9.78
 -1 13 -5 65.36 9.77
 -1 13 5 48.66 6.73
 1 13 5 52.98 6.34
 -1 14 -5 6.35 6.62
 1 14 -5 3.79 6.83
 -1 14 -5 17.06 6.07
 1 14 -5 9.81 5.58
 1 14 5 10.65 4.47
 -1 14 5 10.28 5.24
 1 15 -5 73.71 11.09
 -1 15 -5 64.89 10.07
 1 15 -5 58.85 9.12
 -1 15 -5 54.82 7.96
 -1 15 5 67.13 8.18
 -1 16 -5 -1.38 7.82
 1 16 -5 -1.97 8.16
 -1 16 -5 2.64 5.6
 1 16 -5 -1.05 6.63
 -1 16 5 6.63 5.54
 -1 17 -5 9.79 6.29
 1 17 -5 31.46 8.02
 -1 17 -5 15.71 8.94
 1 17 -5 16.57 8.83
 1 18 -5 24.87 8.33
 1 18 -5 8.24 8.48
 -1 18 -5 1.19 8.57
 1 19 -5 34 8.83
 1 -17 6 49.67 9.75
 1 -17 -6 25.65 8.3
 -1 -17 6 41.02 9.58
 -1 -16 6 47.68 9.57
 1 -16 -6 35.86 8.09
 1 -16 6 47.24 9.68
 1 -15 6 52.58 9.28
 -1 -15 6 46.55 9.35
 -1 -15 -6 55.07 8.23
 1 -15 -6 73.01 9.83
 1 -14 -6 92.7 10.57
 -1 -14 6 76.2 10.75
 1 -14 6 89.1 11
 -1 -14 -6 85.49 9.58
 -1 -13 -6 61.12 7.69
 -1 -13 6 70.21 10.36
 1 -13 -6 55.72 8.1
 1 -13 6 67.25 9.78
 -1 -12 -6 75.13 8.16
 -1 -12 6 101.36 11.59
 1 -12 -6 78.26 8.77
 1 -12 6 91.61 11.16
 -1 -11 -6 51.48 6.92
 -1 -11 6 57.43 9.25
 1 -11 6 58.54 9.52
 1 -11 -6 52.8 7.59
 1 -11 6 46.73 5.33
 1 -10 6 213.73 15.28
 1 -10 -6 264.88 14.16
 -1 -10 6 215.87 15.36
 -1 -10 -6 246.52 12.62
 1 -10 6 214.85 10.56
 -1 -10 6 243.15 8.63
 -1 -9 6 131.77 12.06
 -1 -9 -6 125.25 9.33
 1 -9 -6 131.14 9.79
 1 -9 6 135.95 12.04
 -1 -9 6 129.18 6.81
 1 -9 6 117.96 7.99
 1 -8 6 76.33 4.77
 1 -8 6 56.18 8.26
 -1 -8 6 75.05 9.25
 -1 -8 -6 58.75 6.76
 1 -8 -6 71.24 7.49
 1 -8 6 78.27 6.6
 -1 -8 6 71.93 5.61
 1 -7 6 215.19 7.82
 -1 -7 -6 220.47 11.58
 1 -7 -6 206.23 11.92
 -1 -7 6 213.38 14.21
 -1 -7 6 220.31 9.64
 1 -7 6 201.67 10.65
 -1 -6 6 182.53 13.22
 1 -6 -6 216.37 11.84
 -1 -6 -6 197.08 10.97
 -1 -6 6 191.24 9.43
 1 -6 6 188.21 10.35
 -1 -5 6 58.99 7.72
 1 -5 -6 77.35 7.18
 -1 -5 -6 61.77 6.71
 1 -5 6 70.76 6.6
 -1 -5 6 71.74 6.11
 -1 -4 6 403.23 14.69
 1 -4 -6 401.31 13.32
 1 -4 6 395.1 15.52
 -1 -4 -6 403.01 11.9
 1 -4 -6 394.78 15.93
 1 -3 -6 155.81 10.02
 -1 -3 -6 166.98 10.19
 1 -3 6 151.49 9.61
 -1 -3 6 151.23 8.8
 1 -3 -6 155.11 7.89
 -1 -3 -6 148.15 6.76
 -1 -2 -6 109.58 8.58
 1 -2 -6 131.78 9.18
 1 -2 -6 143.65 7.62
 -1 -2 6 145.63 8.89
 1 -2 6 145.27 9.48
 -1 -2 -6 136.59 6.67
 -1 -1 -6 215.02 11.65
 1 -1 -6 218.91 11.76
 -1 -1 -6 223.52 9.33
 -1 -1 6 214.51 11.15
 -1 -1 -6 204.63 8.78
 1 -1 -6 230.8 10.09
 1 -1 6 221.56 11.73
 1 0 -6 331.57 14.73
 -1 0 -6 345.39 15.04
 -1 0 -6 328.52 11.43
 1 0 -6 358.91 10.42
 -1 0 -6 348.17 12.2
 -1 0 6 354.12 14.74
 1 0 6 350.23 15.38
 -1 1 -6 215.95 12.02
 1 1 -6 196.28 11.4
 -1 1 -6 231.16 8.54
 1 1 -6 233.4 7.15
 1 1 6 230.62 12.26
 -1 1 -6 212.29 9.66
 -1 1 6 218.44 11.84
 -1 2 -6 96.63 8.33
 1 2 -6 143.86 9.72
 -1 2 6 128.16 9.41
 1 2 6 127.62 9.65
 -1 3 -6 152.09 10.08
 1 3 -6 158.99 10.22
 -1 3 6 154.37 8.13
 1 3 6 135.99 10.27
 -1 3 6 158.9 10.66
 -1 4 -6 395.3 17.06
 1 4 -6 415.01 17.27
 -1 4 -6 419.3 12.36
 -1 4 6 421.96 14.1
 1 4 -6 433.98 13.91
 -1 4 6 395.41 17.74
 1 4 6 414.09 18.15
 1 4 -6 462.86 15.63
 -1 5 -6 69.83 7.52
 1 5 -6 80.35 8.12
 -1 5 -6 74.9 4.5
 1 5 6 73.27 4.64
 1 5 -6 84.96 5.61
 -1 5 6 86.66 8.97
 -1 5 6 71.89 5.45
 1 5 -6 79.76 6.09
 1 5 6 68.57 8.26
 -1 6 -6 227.28 12.93
 1 6 -6 213.18 12.7
 1 6 6 223.13 8.39
 -1 6 -6 228.31 7.85
 1 6 -6 225.14 9.5
 1 6 6 206.54 13.5
 -1 6 6 205.57 13.42
 1 6 -6 237.92 10.1
 -1 6 6 205.17 9.52
 -1 7 -6 220.92 13.57
 1 7 -6 228.2 13.65
 1 7 -6 253.22 9.89
 1 7 6 226.95 8.8
 1 7 6 217.07 14.19
 -1 7 6 240.6 10.55
 -1 7 6 225.16 14.63
 1 8 -6 89.92 9.33
 -1 8 -6 84.66 9.13
 1 8 -6 87.79 5.95
 -1 8 6 81.77 9.77
 1 8 6 80.34 5.42
 1 8 6 82.72 9.53
 -1 8 6 83.65 6.53
 1 9 -6 141.86 12.18
 -1 9 -6 133.59 11.62
 -1 9 6 147.08 8.7
 1 9 6 127.49 11.95
 -1 9 6 144.01 12.55
 1 9 6 144.59 7.33
 1 10 -6 229.1 15.56
 -1 10 -6 224.16 15.45
 1 10 6 254.81 10.51
 -1 10 6 237.02 11.75
 1 10 6 246.16 16.29
 -1 11 -6 58.36 9.17
 1 11 -6 57.56 9.34
 1 11 6 51.05 5.19
 1 11 6 64.59 9.91
 -1 11 6 58.44 6.71
 -1 12 -6 90.41 11.3
 1 12 -6 97.48 11.42
 -1 12 6 118.92 9.13
 1 12 6 108.7 12.57
 -1 13 -6 80.42 11.64
 1 13 -6 82.45 11.51
 -1 13 6 84.62 8.48
 1 14 -6 97.82 12.49
 -1 14 -6 82.37 11.98
 -1 15 -6 64.5 8.75
 1 15 -6 74.84 9.78
 -1 15 -6 58.74 10.47
 1 15 -6 64.84 11.12
 1 16 -6 55.34 9.1
 -1 16 -6 52.53 8.49
 -1 16 -6 36.66 10.4
 1 16 -6 35.77 9.8
 1 17 -6 53.99 9.41
 -1 17 -6 60.66 8.89
 -1 17 -6 46.99 11.24
 1 17 -6 59.64 12.41
 1 18 -6 41.51 9.21
 1 -17 7 128.04 14.05
 -1 -17 7 115.57 14.33
 1 -16 7 124.13 13.79
 -1 -16 7 126.15 14.49
 1 -16 -7 112.15 12.12
 1 -15 7 146.55 15.05
 1 -15 -7 143.97 13.06
 -1 -15 7 129.82 14.43
 1 -14 7 187.72 16.59
 -1 -14 7 170.61 15.63
 1 -14 -7 160.25 13.48
 -1 -14 -7 170.14 12.75
 1 -13 7 195.6 16.43
 1 -13 -7 172.61 13.41
 -1 -13 7 176.57 15.85
 -1 -13 -7 174.05 12.65
 1 -12 7 179.81 15.68
 -1 -12 -7 188.06 12.8
 -1 -12 7 194.94 16.72
 1 -12 -7 208.62 13.89
 1 -11 -7 170.42 12.59
 1 -11 7 133.78 13.61
 -1 -11 7 174.92 15.68
 -1 -11 -7 163.15 11.76
 1 -10 -7 281.54 15.63
 1 -10 7 281.68 18.39
 -1 -10 -7 282.66 14.69
 -1 -10 7 290.69 18.84
 1 -10 7 270.37 12.87
 1 -9 -7 360.53 17.21
 -1 -9 7 358.6 20.98
 -1 -9 -7 360.05 16.37
 1 -9 7 307.45 19.05
 1 -9 7 335.12 14.63
 -1 -8 7 482.25 24.06
 1 -8 -7 476.14 19.75
 1 -8 7 468.37 23.62
 -1 -8 -7 494.67 19.4
 1 -8 7 488.93 18.17
 -1 -8 7 498.75 16.55
 -1 -7 7 591.22 26.43
 -1 -7 -7 626.66 21.89
 1 -7 -7 618.99 22.53
 -1 -7 7 613.12 19.35
 1 -7 7 569.4 20.38
 -1 -6 7 501.7 23.82
 -1 -6 -7 497.14 18.98
 1 -6 -7 503.39 19.76
 1 -6 7 489.18 18.65
 -1 -6 7 487.75 17.23
 -1 -5 7 266.38 16.85
 -1 -5 -7 288.86 14.04
 1 -5 -7 280.08 14.62
 -1 -5 7 295.34 13.35
 1 -5 7 278.54 13.69
 1 -4 7 453.65 18.4
 -1 -4 7 473.68 17.8
 1 -4 -7 468.7 19.07
 -1 -4 -7 498.6 14.3
 -1 -3 -7 495.33 20.01
 1 -3 -7 498.15 19.91
 1 -3 7 506.17 19.51
 -1 -3 7 495.77 18.7
 -1 -3 -7 510.22 15
 1 -2 -7 627.76 22.93
 -1 -2 -7 633.36 22.99
 -1 -2 -7 668.43 20
 -1 -2 7 665.43 22.46
 1 -2 7 648.3 23.24
 -1 -2 -7 692.28 18.81
 1 -1 -7 718.64 24.28
 -1 -1 -7 665.42 23.72
 1 -1 -7 705.39 18.5
 -1 -1 -7 709.17 19.79
 -1 -1 -7 730.29 20.08
 -1 -1 7 661.26 23.24
 1 -1 7 684.66 24.34
 -1 0 -7 736.28 25.33
 1 0 -7 737.37 25.25
 1 0 -7 809.46 18.93
 -1 0 -7 774.75 20.37
 -1 0 7 724.51 25.02
 1 0 7 757.9 25.85
 -1 1 -7 650.21 23.68
 1 1 -7 694.27 24.37
 -1 1 -7 685.41 18.23
 1 1 -7 718.02 16.16
 1 1 7 684.32 24.76
 -1 1 7 659.5 24.02
 1 2 -7 641.31 23.3
 -1 2 -7 617.52 23.06
 1 2 7 630.03 24.04
 -1 2 7 646.46 23.96
 -1 3 -7 517.73 20.66
 1 3 -7 527.2 20.72
 -1 3 7 498.44 21.15
 1 3 7 494.71 21.28
 1 4 -7 476.95 20.32
 -1 4 -7 481.14 20.58
 -1 4 -7 533.55 15.2
 1 4 7 505.88 21.77
 -1 4 7 497.85 21.58
 1 5 -7 282.88 15.67
 -1 5 -7 273.41 15.28
 -1 5 7 304.51 12.16
 -1 5 7 289.63 16.51
 1 5 7 297.24 16.92
 1 6 -7 499.92 21.16
 -1 6 -7 520.29 21.51
 -1 6 7 498.34 16.69
 -1 6 7 514.28 22.81
 1 6 7 494.76 22.65
 -1 7 -7 630.28 24.9
 1 7 -7 639.53 25.02
 1 7 7 660.88 17.32
 1 7 7 662.78 27
 -1 7 7 627.71 19.42
 -1 7 7 641.33 26.48
 1 8 -7 512.54 22.64
 -1 8 -7 504.38 22.43
 1 8 7 513.02 14.92
 -1 8 7 490.27 23.5
 -1 8 7 510 17.06
 1 8 7 527.09 24.14
 1 9 -7 364.34 19.56
 -1 9 -7 349.91 18.92
 1 9 7 360.97 20.71
 -1 9 7 365.46 14.39
 -1 9 7 368 20.87
 1 10 -7 302.22 18.2
 -1 10 -7 293.5 17.91
 -1 10 7 302.15 13.3
 1 10 7 291.54 18.92
 1 11 -7 189.88 15.16
 -1 11 -7 165.57 14.19
 1 11 7 174.05 15.12
 1 12 -7 215.64 16.73
 -1 12 -7 214.16 16.59
 1 12 7 222.38 17.94
 -1 13 -7 211.35 17
 1 13 -7 179.58 16.15
 1 14 -7 207.79 17.37
 -1 14 -7 190.78 16.52
 -1 15 -7 143.93 15.15
 1 15 -7 155.47 16.05
 -1 16 -7 140.65 12.77
 1 16 -7 135.3 13.23
 1 16 -7 155.51 17.16
 -1 16 -7 129.07 15.76
 1 17 -7 151.94 14.5
 -1 -16 8 -8.03 9.01
 1 -16 8 -0.26 9.2
 1 -15 -8 9.31 7.81
 -1 -15 8 -2.46 9.12
 1 -15 8 2.29 9.02
 -1 -14 8 8.48 8.66
 1 -14 -8 -7.93 7.16
 1 -14 8 -9.18 7.74
 -1 -13 -8 -0.08 6.38
 1 -13 8 2.37 7.82
 -1 -13 8 0.35 8.68
 1 -13 -8 -5.78 6.34
 1 -12 8 1.86 7.32
 -1 -12 8 15.42 9.44
 1 -12 -8 8.48 6.99
 -1 -12 -8 2.71 6.09
 -1 -11 -8 1.15 5.71
 -1 -11 8 -5.16 7.45
 1 -11 8 7.18 8.16
 1 -11 -8 9.11 6.82
 1 -10 -8 8.91 6.71
 1 -10 8 6.94 7.93
 -1 -10 -8 10.16 6.04
 -1 -10 8 3.63 8.2
 -1 -9 -8 5.13 5.32
 1 -9 -8 10 6.54
 -1 -9 8 -7.83 7.58
 1 -9 8 -12.66 8.96
 -1 -8 8 -7.05 8.12
 1 -8 -8 4.23 5.86
 1 -8 8 -4.37 7.35
 -1 -8 -8 5.39 5.54
 1 -8 8 2.37 4.78
 -1 -7 8 13.02 8.68
 1 -7 8 -6.93 7.94
 1 -7 8 0.4 5.04
 -1 -7 8 -0.5 4.21
 -1 -7 -8 5.44 5.23
 1 -7 -8 11.32 6.2
 -1 -6 8 4.27 6.97
 -1 -6 8 9.82 4.94
 1 -6 -8 8.89 5.87
 -1 -6 -8 5.92 5.29
 1 -6 8 18.78 6.04
 -1 -5 8 4.74 6.78
 -1 -5 8 13.91 5.01
 1 -5 8 19.22 5.89
 1 -5 -8 7.43 5.56
 -1 -5 -8 10.23 5.68
 1 -4 8 12.38 5.83
 -1 -4 8 9.39 5.11
 1 -4 -8 4.27 5.56
 1 -3 -8 8.09 6.13
 -1 -3 -8 7.23 6.04
 -1 -3 -8 3.73 4.04
 -1 -3 8 5.31 4.92
 1 -3 8 4.29 5.64
 -1 -2 -8 10.62 5.99
 1 -2 -8 7.25 5.6
 -1 -2 -8 6.51 3.15
 1 -2 -8 6.2 3.11
 1 -2 8 13.17 5.95
 -1 -2 8 4.69 5.6
 1 -1 -8 16.29 6.19
 -1 -1 -8 16.58 5.92
 1 -1 -8 10.7 3.06
 -1 -1 -8 9.2 3.35
 1 -1 8 17.27 6.84
 -1 -1 8 9.69 5.71
 -1 0 -8 19.94 6.11
 1 0 -8 23.84 7.05
 -1 0 -8 18.45 3.46
 1 0 -8 26.45 3.26
 1 0 8 21.52 6.54
 -1 0 8 27.14 6.9
 1 1 -8 10.15 5.42
 -1 1 -8 23.04 6.88
 -1 1 8 21.06 6.99
 1 1 8 1.52 5.9
 -1 2 -8 1.44 5.61
 1 2 -8 10.75 6.45
 1 2 8 -2.52 6.18
 -1 2 8 9.7 6.21
 -1 3 -8 -0.3 5.54
 1 3 -8 -1.44 5.76
 1 3 8 8.33 6.17
 -1 3 8 10.06 6.53
 1 4 -8 0.42 5.76
 -1 4 -8 5.36 5.54
 1 4 8 15.3 7.34
 -1 4 8 4.67 6.36
 -1 5 -8 7.02 5.59
 1 5 -8 18.83 6.68
 -1 5 8 8.21 6.69
 1 5 8 9.16 6.73
 -1 6 -8 16.41 7.04
 1 6 -8 19.29 7.53
 1 6 8 13.4 7.73
 -1 6 8 17.8 8.42
 1 7 -8 2.63 6.63
 -1 7 -8 0.09 6.44
 -1 7 8 9.53 4.02
 -1 7 8 4.5 7.39
 1 7 8 3.23 7.16
 -1 8 -8 4.41 6.22
 1 8 -8 -5.5 6.75
 -1 8 8 0.31 7.29
 1 8 8 1.95 7.29
 1 9 -8 -11.36 7.71
 -1 9 -8 -4.69 7.46
 1 9 8 -1.67 8.52
 -1 9 8 -7.08 8.51
 -1 10 -8 10.63 7.81
 1 10 -8 -2.78 6.93
 1 10 8 -13.74 9.2
 1 11 -8 -2.19 7.32
 -1 11 -8 3.17 7.07
 1 11 8 -3.77 8.84
 1 12 -8 -5.68 7.54
 -1 12 -8 7.16 7.67
 -1 13 -8 -5.05 8.64
 1 13 -8 5.12 8.58
 -1 14 -8 15.18 10.54
 1 14 -8 -0.55 9.21
 1 -13 -9 71.13 10.79
 1 -13 9 71.89 13.34
 -1 -13 9 80.93 13.84
 1 -12 -9 65.27 10.27
 1 -12 9 40.93 11.43
 -1 -12 9 79.72 14.07
 -1 -12 -9 61.13 9.85
 1 -11 9 72.83 13.24
 1 -11 -9 71.99 10.57
 -1 -11 9 83.22 14.37
 -1 -11 -9 63.34 9.4
 1 -10 -9 104.81 11.81
 -1 -10 9 125.63 15.7
 -1 -10 -9 95.75 10.73
 1 -10 9 97.25 13.59
 1 -9 -9 100.83 11.19
 1 -9 9 91.61 13.73
 -1 -9 -9 127.98 11.96
 -1 -9 9 120.65 15.29
 -1 -8 -9 138.18 12.16
 -1 -8 9 114.66 14.66
 1 -8 9 125.08 14.67
 1 -8 -9 136.03 12.49
 -1 -7 9 212.41 18.64
 -1 -7 -9 227.41 15.25
 1 -7 9 173.14 16.64
 1 -7 -9 200.86 14.8
 1 -7 9 217.69 13.92
 -1 -6 9 134.59 14.46
 -1 -6 9 164.18 11.85
 -1 -6 -9 134.12 11.49
 1 -6 9 142.69 11.93
 1 -6 -9 143.16 12.88
 -1 -5 9 95.83 12.6
 -1 -5 9 131.62 10.88
 1 -5 -9 104.82 11.36
 -1 -5 -9 102.17 10.56
 1 -5 9 128.36 11.47
 -1 -4 -9 126.13 9.47
 -1 -4 9 129.83 14.3
 1 -4 9 115.8 11.01
 1 -4 -9 122.96 11.78
 -1 -4 9 131.74 11.08
 -1 -3 -9 146.62 9.68
 1 -3 -9 145.88 9
 1 -3 9 125.18 11.54
 -1 -3 9 139.97 12
 -1 -2 -9 131.22 12.13
 1 -2 -9 151.88 12.97
 -1 -2 -9 158.09 9.42
 -1 -2 9 136.98 11.91
 1 -2 9 140.04 12.44
 1 -1 -9 219.85 15.33
 -1 -1 -9 236.83 15.78
 -1 -1 -9 242.14 11.16
 -1 -1 9 244.6 15.8
 1 -1 9 230.72 15.48
 -1 0 -9 228.7 15.41
 1 0 -9 223.57 15.53
 -1 0 9 240.49 16.01
 1 0 9 237.26 16.45
 -1 1 -9 270.5 16.79
 1 1 -9 235.34 15.86
 1 1 9 255.33 17.07
 -1 1 9 243.14 16.76
 1 2 -9 146.79 12.71
 -1 2 -9 149.61 12.99
 -1 2 9 126.57 12.83
 1 2 9 138.93 13.39
 1 3 -9 155.98 13.28
 -1 3 -9 137.11 13.02
 1 3 9 139.69 13.47
 -1 3 9 145.6 13.68
 -1 4 -9 104.55 11.88
 1 4 -9 114.04 11.9
 -1 4 9 134.45 13.55
 1 4 9 138.95 13.95
 1 5 -9 128.29 12.5
 -1 5 -9 117.62 12.48
 -1 5 9 124.4 13.42
 1 5 9 114.06 13.13
 1 6 -9 173.05 14.36
 -1 6 -9 168.35 14.44
 1 6 9 140.77 14.64
 -1 6 9 136.64 14.05
 1 7 -9 255 18.04
 -1 7 -9 225.45 17.16
 1 7 9 215.07 17.51
 -1 7 9 216.07 17.89
 -1 8 -9 137.45 14.17
 1 8 -9 144.45 14.33
 -1 8 9 120.48 14.46
 1 8 9 169.2 16.63
 -1 9 -9 134.23 13.71
 1 9 -9 134.88 14.2
 1 9 9 104.36 14.29
 1 10 -9 106.85 13.84
 -1 10 -9 91.22 12.68
 1 10 9 113.64 15.59
 -1 11 -9 61.8 11.9
 1 11 -9 96.44 13.9
 1 11 9 89.34 14.71
 -1 12 -9 74.32 13.26
 1 12 -9 58.66 11.73
 1 -12 -10 35.59 9.57
 1 -11 -10 41.49 9.56
 1 -10 10 64.41 13.46
 -1 -10 -10 62.48 10.22
 -1 -10 10 71.51 14.3
 1 -10 -10 83.96 11.57
 1 -9 -10 58.02 10.61
 -1 -9 10 44.01 11.57
 -1 -9 -10 62.03 10.12
 1 -9 10 53.77 11.71
 1 -8 -10 31.36 9.09
 -1 -8 10 39.47 12.41
 -1 -8 -10 46.18 9.68
 1 -8 10 60.08 13.08
 1 -7 10 72.46 13.68
 -1 -7 10 80.84 13.96
 -1 -7 -10 69.33 10.38
 1 -7 -10 77.88 11.31
 -1 -6 10 57.77 12.13
 1 -6 10 51.68 11.69
 -1 -6 -10 60.97 10.17
 -1 -5 10 52.01 10.96
 -1 -5 -10 66.14 10.04
 1 -5 -10 48.32 9.93
 1 -5 10 56.6 9.61
 -1 -4 10 105.24 14.22
 -1 -4 -10 118.89 11.59
 1 -4 -10 121.39 12.68
 -1 -4 10 127.73 12.21
 1 -4 10 128.31 12.92
 -1 -3 10 44.2 10.99
 1 -3 -10 63.84 10.41
 -1 -3 10 44.13 8.49
 1 -3 10 53.51 9.8
 1 -2 -10 85.03 11.45
 -1 -2 -10 89.64 11.74
 -1 -2 10 58.98 11.04
 1 -2 10 67.59 10.65
 -1 -2 10 105.68 12.06
 -1 -1 -10 113.01 12.31
 1 -1 -10 106.25 12.49
 1 -1 10 85.6 12.11
 -1 -1 10 102.38 12.17
 1 0 -10 99.69 12.06
 -1 0 -10 104.41 12.36
 1 0 10 88.2 11.99
 -1 0 10 88.06 11.98
 1 1 -10 107.6 12.71
 -1 1 -10 107.76 12.53
 1 1 10 114.75 13.54
 -1 1 10 111.57 12.66
 1 2 -10 67.36 10.54
 -1 2 -10 80.56 11.18
 -1 2 10 72.62 11.12
 1 2 10 75.69 11.9
 1 3 -10 48.09 9.81
 -1 3 -10 55.72 10.25
 -1 3 10 67.2 11.44
 1 3 10 69.73 12.31
 -1 4 -10 126.82 13.77
 1 4 -10 125.94 13.5
 -1 4 10 128.32 14.47
 1 4 10 133.75 14.72
 1 5 -10 53.33 10.3
 -1 5 -10 77.43 11.74
 1 5 10 71.33 12.04
 -1 5 10 60.28 11.43
 -1 6 -10 61 11.23
 1 6 -10 77.31 12.37
 -1 6 10 62.86 12.35
 1 6 10 65.48 12.9
 1 7 -10 81.3 12.34
 -1 7 -10 81.67 12.37
 -1 7 10 72.39 12.24
 1 7 10 65.83 13.3
 -1 8 -10 46.71 10.63
 1 8 -10 45.78 10.26
 -1 8 10 36.44 11.77
 1 8 10 38.93 11.32
 1 9 -10 66.87 12.67
 -1 9 -10 70.32 12.39
 1 9 10 59.33 13.19
 1 10 -10 89.9 14.43
 -1 10 -10 70.15 13.31
 1 10 10 83.03 14.45
 1 -9 -11 26.98 9.65
 -1 -8 -11 5.36 8.04
 1 -8 -11 3.62 7.75
 1 -7 -11 13.96 8.51
 -1 -7 -11 21.54 8.54
 1 -6 11 0.75 9.52
 -1 -6 11 3.24 11.49
 1 -6 -11 3.02 8.16
 -1 -6 -11 5.6 7.62
 1 -5 11 17.23 9.1
 -1 -5 11 22.08 10.12
 1 -5 -11 24.48 8.97
 -1 -5 -11 22.79 9.33
 -1 -4 11 -0.02 11.25
 -1 -4 -11 20.99 8.57
 1 -4 -11 17.21 7.89
 -1 -3 11 22.36 10.22
 1 -3 -11 6.4 8.72
 1 -3 11 16.07 9.35
 -1 -3 -11 17.41 9.36
 -1 -2 11 6.27 9.14
 1 -2 11 14.46 9.03
 -1 -2 11 3.54 8.03
 -1 -1 -11 34.96 10.29
 1 -1 -11 37.91 10.43
 -1 -1 11 21.39 11.15
 -1 -1 11 16.66 9.04
 1 -1 11 38.5 10.72
 -1 0 -11 -3.44 8.51
 1 0 -11 4.51 8.92
 -1 0 11 -6.08 10.79
 1 0 11 2.84 8.93
 -1 0 11 -1.01 8.45
 -1 1 -11 60.98 11.89
 1 1 -11 41.73 10.99
 -1 1 11 27.51 9.79
 1 1 11 29.77 10.85
 1 2 -11 19.98 8.18
 -1 2 -11 20.99 8.63
 1 2 11 5.8 9.84
 -1 2 11 9.93 9.75
 -1 3 -11 18.97 9
 1 3 -11 18.14 8.31
 1 3 11 17.32 9.65
 -1 3 11 19.96 10.39
 -1 4 -11 26.98 10.12
 1 4 -11 28.83 10.26
 1 4 11 13.45 10.11
 -1 5 -11 34.08 10.16
 1 5 -11 45.94 11.49
 1 5 11 28.43 10.78
 -1 5 11 46.98 12.34
 1 6 -11 1.5 8.55
 -1 6 -11 13.29 9.38
 -1 6 11 5.12 9.76
 1 6 11 32.37 12.53
 1 -1 12 62.79 13.52
 -1 0 12 58.73 12.55
 1 0 12 55.81 12.42
 1 1 12 77.28 14.18
 -1 1 12 69.42 13.83
 1 2 12 95.35 14.44
 -1 2 12 81.41 14.67
 -1 3 12 109.36 16.06
 -1 4 12 98.16 14.53
 -2 -21 0 188.14 16.84
 2 -20 0 6.34 7.46
 -2 -20 0 -6.27 7.81
 2 -20 0 -6.35 7.97
 -2 -19 0 234.55 17.46
 2 -19 0 223.63 16.24
 2 -19 0 210.7 16.92
 -2 -18 0 10.02 7.08
 2 -18 0 14.31 7.86
 -2 -17 0 531.99 24.41
 2 -17 0 498.2 23.88
 -2 -16 0 0.6 5.83
 2 -16 0 -11.88 7.37
 -2 -15 0 639.67 25.06
 -2 -15 0 594.23 22.85
 -2 -14 0 0.97 5.68
 2 -14 0 -4.21 6.28
 -2 -14 0 4.56 4.69
 -2 -13 0 1001.52 31.46
 -2 -13 0 1004.76 29.77
 -2 -13 0 1060.54 28.06
 2 -13 0 1030.34 31.83
 -2 -12 0 4 3.27
 2 -12 0 -0.74 4.95
 -2 -12 0 0.98 4.19
 2 -12 0 1.82 1.95
 -2 -12 0 1.72 2.8
 2 -11 0 1043.96 22.94
 -2 -11 0 993.03 27.83
 -2 -11 0 1026.93 26.71
 2 -11 0 989.53 29.76
 -2 -11 0 1117.99 26.55
 -2 -10 0 -0.24 3.02
 2 -10 0 0.46 4.03
 2 -10 0 1.55 1.73
 -2 -10 0 0.28 2.54
 -2 -10 0 1.1 2.24
 2 -9 0 1830.23 35.6
 2 -9 0 1713.74 42.51
 -2 -9 0 1753.67 40.17
 -2 -9 0 1817.07 39.63
 2 -8 0 5.51 1.57
 2 -8 0 3.41 3.15
 -2 -8 0 3.47 2.52
 -2 -8 0 3.76 2.35
 -2 -8 0 0.05 1.68
 2 -7 0 4159.62 75.14
 -2 -7 0 3988.68 75.79
 -2 -7 0 3953.05 75.73
 2 -7 0 3913.72 78.29
 2 -7 0 4116.67 71.92
 -2 -7 0 4174.6 74.47
 2 -6 0 -0.5 1.52
 -2 -6 0 2.43 2.07
 2 -6 0 1.46 0.84
 -2 -6 0 1.25 1.59
 2 -6 0 -0.6 2.36
 -2 -6 0 1.64 1.29
 2 -5 0 1644.91 30.11
 -2 -5 0 1530 27.94
 2 -5 0 1518.73 28.16
 -2 -5 0 1492.42 30.4
 -2 -5 0 1502.73 31.38
 2 -5 0 1556.64 28.08
 2 -5 0 1443.11 32.54
 -2 -5 0 1534.28 29.66
 2 -4 0 4.92 0.97
 -2 -4 0 5.33 0.91
 2 -4 0 5.8 0.86
 -2 -4 0 8.02 1.43
 2 -4 0 7.73 1.94
 -2 -4 0 6.84 1.73
 2 -4 0 8.78 0.87
 -2 -4 0 6.08 1.19
 2 -3 0 6687.24 111.06
 -2 -3 0 6446.19 111.23
 2 -3 0 6322.97 111.3
 2 -3 0 6337.83 113.85
 -2 -3 0 6296.91 113.31
 -2 -3 0 6654.71 111.69
 -2 -2 0 -0.13 0.6
 2 -2 0 0.39 0.56
 2 -2 0 1.91 0.96
 -2 -2 0 -0.29 0.83
 -2 -2 0 1.2 0.66
 2 -1 0 6146.16 105.57
 2 -1 0 6116.59 105.73
 -2 -1 0 6065.88 106.08
 -2 -1 0 6197.2 105.2
 2 0 0 1.78 0.54
 -2 0 0 4.33 0.81
 2 0 0 5.23 0.64
 -2 0 0 3.37 0.59
 2 0 0 2.97 0.64
 2 1 0 6226.95 109.12
 -2 1 0 6250.4 109.14
 2 1 0 6381.27 109.5
 2 1 0 6483.11 108.86
 2 1 0 6401.1 108.93
 2 2 0 0.58 0.87
 2 2 0 0.82 0.59
 -2 2 0 0.34 0.6
 2 2 0 0.24 0.85
 -2 3 0 6724.63 116.16
 2 3 0 6777.34 116.51
 -2 3 0 6707.09 116.47
 2 3 0 7016.23 116.62
 2 3 0 6830.53 118.53
 2 3 0 6721.91 116.58
 -2 4 0 7.08 1.23
 -2 4 0 5.76 0.88
 2 4 0 6.79 0.96
 2 4 0 6.98 1.32
 2 4 0 6.98 1.55
 2 4 0 5.55 1.28
 -2 5 0 1591.53 31.37
 -2 5 0 1557.18 29.34
 2 5 0 1701.88 31.96
 2 5 0 1637.26 32.95
 -2 5 0 1689.96 34.68
 2 5 0 1617.96 30.86
 -2 6 0 2.46 1.68
 2 6 0 -1.09 2.18
 2 6 0 -1.07 1.67
 2 6 0 -1.13 1.52
 -2 6 0 2.96 2.3
 2 6 0 0.74 1.34
 -2 7 0 4241.2 81.44
 -2 7 0 4689.72 85.75
 2 7 0 4602.55 82.31
 2 7 0 4409.06 82.69
 -2 8 0 2.54 2.24
 2 8 0 6.26 2.34
 -2 8 0 1.61 2.4
 2 8 0 4.94 2.32
 2 9 0 1941.24 44.32
 -2 9 0 1915.65 42.12
 2 9 0 2018.06 42.77
 2 10 0 -2.95 3.73
 2 10 0 -2.3 3
 2 10 0 1.64 2.67
 -2 11 0 1079.14 28.37
 2 11 0 1036.34 29.89
 -2 12 0 -1.49 3.49
 2 12 0 4.21 4.98
 2 13 0 1194.76 33.7
 -2 13 0 1136.84 31.29
 -2 14 0 3.13 4.39
 2 14 0 -0.05 5.06
 2 14 0 -0.62 5
 -2 14 0 8.5 5.72
 2 15 0 669.14 25.15
 -2 15 0 664.64 23.19
 2 15 0 580.24 23.97
 -2 15 0 588.2 24.36
 2 16 0 0.64 5.47
 -2 16 0 4.22 5.06
 -2 16 0 -3.03 6.5
 2 16 0 1.65 6.05
 2 17 0 594.49 25.27
 -2 17 0 585.19 22.94
 -2 17 0 527.98 24.97
 2 17 0 529.85 24.96
 2 18 0 0.42 7.09
 -2 18 0 7.05 6.63
 -2 18 0 4.82 7.57
 2 18 0 -6.02 7.49
 -2 19 0 270.25 16.61
 2 19 0 272.04 18.12
 2 19 0 250.11 18.54
 -2 19 0 249.37 18.59
 2 20 0 -3.98 7.66
 -2 20 0 -7.82 9.76
 2 20 0 9.41 9.74
 2 21 0 215.33 17.29
 -2 -21 1 7.05 8.45
 -2 -21 -1 17.54 9.1
 2 -21 -1 4.71 7.6
 2 -21 -1 -9.59 9.34
 -2 -20 -1 24.99 8.4
 -2 -20 1 24.33 9.16
 2 -20 -1 10.73 8.58
 -2 -19 1 -0.16 7.14
 2 -19 1 7.65 6.02
 -2 -19 -1 11.37 8.34
 2 -19 -1 13.69 7.95
 -2 -18 1 46.84 8.93
 2 -18 1 46.11 8.44
 -2 -18 -1 53.16 10.33
 2 -18 -1 58.94 10.31
 -2 -18 -1 51.53 8.83
 2 -18 1 61.43 11
 -2 -17 -1 20.86 7.75
 -2 -17 1 27.47 7.72
 2 -17 1 4.65 7.64
 -2 -17 -1 15.65 6.43
 2 -17 -1 10.52 6.48
 2 -16 1 71.15 8.79
 -2 -16 1 68.42 8.9
 -2 -16 1 86.59 8.58
 2 -16 1 72.67 10.39
 -2 -16 -1 80.14 9.29
 2 -16 -1 74.83 10.11
 -2 -15 1 22.12 6.44
 2 -15 1 30.43 4.5
 2 -15 -1 24.53 6.86
 -2 -15 1 24.33 5.43
 -2 -15 -1 32.27 6.55
 2 -15 1 27.4 7.86
 -2 -14 1 129.81 10.52
 2 -14 1 114.17 7.1
 2 -14 -1 117.64 10.52
 -2 -14 1 108.09 8.69
 -2 -14 -1 100.95 9.19
 2 -14 1 126.48 11.38
 -2 -13 1 133.92 10.43
 2 -13 1 141.61 11.31
 2 -13 -1 147.46 11.05
 2 -13 1 145.7 7.75
 -2 -13 -1 133.88 9.64
 -2 -13 1 151.36 9.69
 -2 -13 1 149.41 7.94
 -2 -12 1 154.59 10.33
 2 -12 1 132.59 10.52
 -2 -12 -1 133.91 9.19
 2 -12 1 152.61 7.63
 2 -12 -1 146.31 10.66
 -2 -12 1 141.99 9.04
 -2 -12 1 156.66 7.64
 -2 -11 1 94.14 8.03
 -2 -11 1 91.31 7.07
 2 -11 1 99.27 6.02
 2 -11 -1 86.67 7.64
 -2 -11 -1 90.12 7.24
 2 -11 1 107.47 9.43
 -2 -11 1 103 5.86
 -2 -10 1 194.06 10.51
 -2 -10 -1 196.05 9.81
 -2 -10 1 193.91 9.81
 2 -10 1 211.76 8.44
 2 -10 -1 199.78 10.74
 2 -10 1 186.54 11.3
 -2 -10 -1 222.27 10.32
 -2 -10 1 206.69 7.99
 2 -9 -1 1.84 2.19
 2 -9 -1 -0.91 0.76
 -2 -9 -1 1.74 0.83
 2 -9 1 0.23 3.67
 2 -9 1 0.15 2.03
 -2 -9 1 -0.38 2.67
 2 -9 -1 -5.73 3.65
 -2 -9 -1 -0.56 2.66
 -2 -9 1 3.28 1.75
 -2 -9 -1 -0.12 2.22
 2 -8 -1 468.02 13.78
 2 -8 -1 433.35 9.64
 -2 -8 -1 428.11 9.66
 2 -8 1 398.17 15.43
 2 -8 1 420.23 12.44
 -2 -8 -1 416.61 13.31
 -2 -8 1 436.76 14.43
 2 -8 -1 406.56 14.76
 2 -8 -1 465.14 15.51
 -2 -8 1 434.42 11.18
 -2 -8 -1 459.33 14.32
 -2 -7 -1 467.47 14.6
 2 -7 -1 465 13
 -2 -7 1 412.19 13.68
 2 -7 -1 429.56 9.79
 -2 -7 -1 418.52 9.83
 2 -7 1 416.89 14.93
 -2 -7 -1 407.29 12.38
 2 -7 1 405.93 12.03
 2 -7 -1 389.14 13.95
 -2 -7 1 424.78 13.64
 -2 -7 -1 443.04 13.47
 -2 -7 1 433.88 10.37
 2 -7 -1 442.53 14.66
 -2 -6 1 444.63 13.27
 2 -6 -1 447.97 12.25
 -2 -6 -1 459.19 13.87
 -2 -6 -1 431.6 10.13
 2 -6 -1 435.77 9.93
 -2 -6 -1 412.26 11.56
 2 -6 -1 432.07 13.61
 2 -6 1 415.74 11.75
 -2 -6 1 418.88 13.17
 2 -6 1 412.27 14.35
 -2 -6 1 422.45 9.62
 -2 -6 -1 432.01 12.89
 2 -6 -1 449.27 14.11
 -2 -5 -1 3.53 1.58
 -2 -5 1 4.57 2.06
 2 -5 -1 4.09 1.4
 2 -5 -1 4.72 1.06
 -2 -5 -1 4.64 1.49
 2 -5 -1 3.65 2.06
 -2 -5 1 5.79 2.09
 2 -5 1 5.08 2.35
 -2 -5 1 3.13 0.7
 -2 -5 -1 6.13 1.73
 2 -5 -1 1.41 1.61
 -2 -4 -1 560.87 14.39
 -2 -4 1 561.73 13.97
 2 -4 -1 568.07 12.87
 -2 -4 1 548.63 14.36
 2 -4 -1 545.36 14.01
 2 -4 1 530.19 14.83
 -2 -4 -1 553.68 13.67
 -2 -3 -1 5275.51 92.09
 -2 -3 1 5029.58 91.62
 2 -3 -1 5212.66 90.4
 -2 -3 1 5316.84 91.48
 2 -3 1 5381.96 91.56
 2 -3 1 5037.7 92.75
 -2 -3 -1 5171.23 88.83
 -2 -3 1 5022.97 92.45
 2 -3 -1 4933.5 91.72
 -2 -3 -1 5299.36 91.91
 -2 -2 1 1046.09 21.62
 -2 -2 -1 1087.51 21.98
 2 -2 1 1109.78 21.59
 -2 -2 1 1153.59 21.63
 -2 -2 1 1028.14 22.45
 2 -2 1 1057.46 22.44
 2 -2 -1 1029.52 21.82
 -2 -2 -1 1086.29 22.33
 -2 -1 1 0.94 0.41
 -2 -1 -1 1.73 0.79
 2 -1 1 2.44 0.79
 2 -1 1 1.76 0.62
 -2 -1 1 1.36 0.66
 2 -1 -1 0.66 0.56
 2 -1 1 -0.07 0.91
 -2 -1 1 4.38 1.22
 2 -1 -1 0.98 0.89
 2 -1 1 0.77 0.98
 2 -1 -1 2.6 0.84
 -2 0 -1 995.75 20.15
 -2 0 -1 1033.13 18.97
 2 0 1 1020.1 20.23
 -2 0 -1 1031.75 19.24
 -2 0 1 1038.63 19.23
 -2 0 -1 991.5 19.21
 2 0 -1 1023.94 19.22
 2 0 1 1024.18 19.26
 -2 0 1 1011.36 20.18
 2 0 -1 1017.72 20.32
 -2 0 -1 1002.16 19.41
 2 0 -1 1034.58 20.41
 2 0 1 982.27 20.69
 2 1 -1 1.07 0.84
 2 1 -1 2.66 0.83
 2 1 1 1 0.78
 2 1 -1 4.02 0.62
 2 1 1 2.13 0.7
 -2 1 1 1.54 0.67
 2 1 -1 0.84 0.62
 -2 1 -1 0.32 0.61
 -2 1 -1 2.37 0.97
 -2 1 1 1.43 0.64
 2 1 1 1.77 1.03
 2 2 -1 1080.43 22.12
 2 2 -1 1092.19 21.79
 2 2 1 1095.8 21.95
 2 2 -1 1080.54 21.38
 -2 2 -1 1071 21.39
 -2 2 1 1060.06 19.75
 2 2 1 1060.88 22.05
 -2 2 1 1056.6 21.79
 2 3 -1 5365.41 93.18
 2 3 -1 5313.25 93.28
 -2 3 -1 5190.29 93.18
 2 3 -1 5405.81 94.39
 2 3 1 5296.84 90.48
 2 3 1 5050.65 93.25
 2 4 -1 571.96 14.15
 -2 4 -1 546.47 14.3
 2 4 -1 556.06 12.29
 2 4 -1 531 14.15
 -2 4 1 580.41 14.84
 2 4 1 563.92 12.08
 2 4 -1 563.04 13.96
 2 4 -1 585.93 14.96
 2 4 1 570.19 13.88
 2 4 1 550.08 14
 -2 5 1 5.05 1.63
 -2 5 -1 3.68 1.34
 -2 5 -1 2.8 1.87
 2 5 -1 4.28 1.74
 2 5 -1 4.13 1.07
 2 5 1 4.64 1.62
 2 5 1 3.18 1.22
 2 5 -1 6 1.86
 2 5 -1 8.08 2.13
 -2 5 1 5.29 2.14
 2 5 1 2.34 1.71
 -2 6 1 428.08 12.5
 -2 6 -1 428.04 11.79
 2 6 -1 412.64 13.54
 2 6 -1 430.2 10.03
 -2 6 -1 425.55 13.64
 -2 6 -1 452.06 10.4
 2 6 -1 452.25 13.82
 2 6 1 448.94 11.82
 -2 6 1 464.4 14.11
 -2 6 -1 472.66 14.87
 2 6 1 449.84 12.62
 2 6 -1 465.42 13.4
 2 6 1 449.67 12.96
 -2 7 1 422.67 13.38
 -2 7 -1 439.47 12.69
 -2 7 -1 415.37 14.42
 2 7 -1 455.83 10.11
 2 7 -1 433.97 14.68
 -2 7 -1 465.74 10.37
 -2 7 -1 490.21 15.92
 2 7 1 469.67 12.9
 -2 7 1 481.26 15.2
 2 7 1 452.89 13.2
 2 7 -1 470.05 14.66
 2 7 -1 489.62 14.59
 2 7 1 433.17 13.44
 -2 8 -1 444.41 13.56
 -2 8 1 437.95 14.26
 -2 8 -1 411.51 15.2
 -2 8 -1 466.8 10.19
 2 8 -1 428.46 15.36
 2 8 -1 475.69 10.12
 2 8 -1 503.67 15.58
 2 8 1 478.9 13.94
 2 8 -1 480.02 15.47
 2 8 1 489.1 14.19
 -2 8 1 489.86 16.19
 2 8 1 446.26 14.23
 2 9 1 3.49 3.52
 -2 9 -1 -3.1 2.47
 2 9 -1 -1.66 3.35
 2 9 -1 0.32 2.33
 2 9 1 3.22 2.43
 2 9 1 -0.17 1.95
 2 9 -1 0.45 2.37
 -2 9 -1 0.92 0.76
 -2 9 -1 -0.69 3.26
 2 9 -1 3.05 3.09
 2 9 -1 0.13 0.72
 2 10 1 217.7 11.36
 2 10 -1 195.5 10.66
 2 10 1 222.57 9.64
 2 10 1 231.2 10
 2 10 -1 221.62 10.72
 -2 10 -1 186.08 10.76
 2 10 -1 186.21 10.85
 2 11 1 139.09 9.51
 2 11 -1 108.15 8.18
 -2 11 1 98.93 7.38
 2 11 1 111.85 7.14
 2 11 -1 92.77 8.09
 -2 11 -1 102.54 8.41
 -2 12 -1 159.72 9.63
 2 12 1 139.14 10.8
 -2 12 1 174.3 10.29
 2 12 -1 156.95 10.44
 2 12 1 173.25 9.15
 2 12 -1 152.64 10.81
 -2 12 -1 150.01 10.74
 2 13 1 138.29 10.69
 2 13 -1 159.26 11.05
 -2 13 -1 156.55 9.77
 -2 13 1 150.36 10.16
 -2 13 -1 137.89 10.95
 2 13 -1 161.7 11.73
 2 14 1 120.13 10.63
 -2 14 -1 143.49 9.93
 2 14 -1 132.31 10.74
 -2 14 1 121.43 9.69
 -2 14 -1 119.43 10.47
 2 14 -1 120.52 11.12
 -2 15 1 39.39 7
 2 15 1 33.84 7.58
 2 15 -1 30.81 7.11
 -2 15 -1 38.77 6.67
 2 15 -1 19.95 6.47
 -2 15 -1 24.71 6.59
 -2 16 1 73.66 8.66
 2 16 -1 90.46 10.26
 2 16 1 76.7 10.12
 -2 16 -1 75.04 8.07
 -2 16 -1 80.43 10.56
 2 16 -1 78.55 10.23
 2 17 1 28.85 8.21
 -2 17 1 13.51 6.19
 2 17 -1 20.54 6.9
 -2 17 -1 26.36 6.41
 2 17 -1 17.14 7.42
 -2 17 -1 17.07 7.04
 2 18 1 56.17 9.79
 -2 18 1 56.12 8.43
 -2 18 -1 52.29 8.35
 2 18 -1 58.03 9.55
 2 18 -1 48.85 9.42
 -2 18 1 54.09 9.91
 -2 18 -1 53.54 10.16
 2 18 1 55.68 9.59
 2 19 -1 8.24 7.04
 -2 19 -1 7.74 5.79
 2 19 1 7.81 7.51
 2 19 1 2.46 7.67
 -2 19 1 13.8 7.85
 2 19 -1 15.49 8.71
 -2 19 -1 1.44 8.3
 2 20 -1 34.31 9.38
 2 20 1 25.49 8.08
 -2 20 1 27.2 9.04
 -2 20 -1 24.27 9.3
 2 20 1 22.75 8.95
 2 20 -1 29.2 9.18
 2 21 -1 -7.74 8.11
 2 21 1 -15.14 9.23
 2 -21 -2 90.09 12.96
 -2 -20 -2 1.69 8.71
 2 -20 -2 4.6 8.02
 -2 -19 -2 123 14.6
 -2 -19 2 108.87 12
 2 -19 -2 101.45 12.64
 -2 -18 2 -13.35 7.58
 -2 -18 -2 2.56 5.94
 2 -18 -2 10.86 7.86
 -2 -17 2 165.01 13
 2 -17 2 162.99 11.86
 -2 -17 2 139.31 11.28
 -2 -17 -2 158.86 12.58
 2 -17 -2 142.41 12.92
 -2 -16 2 30.77 7.18
 2 -16 2 35.27 6.63
 -2 -16 2 24.06 5.73
 -2 -16 -2 17.61 5.71
 2 -16 -2 26.37 8.05
 2 -15 2 315.6 14.92
 -2 -15 2 327.17 16.75
 -2 -15 2 292.28 14.96
 2 -15 -2 268.01 15.96
 2 -15 2 308.51 13.3
 -2 -15 -2 275.64 14.73
 2 -14 2 31.08 5.47
 -2 -14 2 29.63 6.4
 2 -14 -2 20.33 6.1
 -2 -14 -2 30.85 6.15
 2 -14 2 32.76 5.01
 -2 -14 2 25.53 5.39
 2 -14 2 16.31 7.18
 -2 -13 2 302.5 14.88
 2 -13 2 304.43 13.47
 -2 -13 2 289.07 14.02
 2 -13 2 295.03 12.62
 2 -13 -2 278.08 14.87
 -2 -13 -2 304.16 14.03
 2 -13 2 281.71 16.49
 -2 -12 2 37.99 6
 2 -12 -2 31.1 1.61
 2 -12 2 34.59 4.73
 2 -12 2 34.95 6.81
 -2 -12 -2 24.95 4.75
 -2 -12 2 32.48 5.79
 2 -12 -2 31.09 5.72
 -2 -12 2 38.51 3.41
 -2 -11 2 576.28 19.62
 2 -11 -2 572.34 12.44
 -2 -11 -2 570.28 12.45
 -2 -11 2 566.73 19.63
 -2 -11 -2 541.27 18.03
 2 -11 -2 541.41 19.72
 2 -11 2 518.09 21.27
 2 -11 2 534.9 17.51
 -2 -11 2 579.33 13.89
 -2 -10 2 60.05 6.02
 2 -10 2 51.29 4.86
 2 -10 -2 51.25 3.07
 -2 -10 -2 54 3.23
 -2 -10 2 44.12 5.56
 2 -10 -2 56.52 6.31
 2 -10 2 56.26 5.37
 2 -10 2 45.24 6.83
 -2 -10 -2 45.22 4.88
 -2 -10 2 52.76 3.18
 2 -9 2 695.89 18.65
 2 -9 -2 726.63 15.97
 -2 -9 2 702.42 21.36
 2 -9 -2 696.76 21.07
 -2 -9 -2 670.48 18.97
 2 -9 2 698.83 19.91
 2 -9 2 694.88 22.98
 -2 -9 2 711.83 14.97
 2 -8 -2 88.77 5.86
 2 -8 2 82.79 5.05
 2 -8 -2 82.45 6.3
 -2 -8 -2 87.24 5.49
 -2 -8 2 75.16 6.26
 2 -8 2 82.14 7.28
 2 -8 2 86.18 6.02
 -2 -8 2 87.92 3.21
 -2 -7 2 718 19.25
 2 -7 2 696.02 16.8
 2 -7 -2 762.52 19.2
 2 -7 2 664.3 19.02
 2 -7 2 700.25 21.37
 -2 -7 2 696.7 20.27
 -2 -7 -2 699.17 17.52
 2 -7 -2 667.25 19.39
 -2 -7 -2 759.07 20.63
 2 -6 -2 173.41 7.92
 2 -6 2 183.44 6.26
 -2 -6 -2 205.39 9.02
 -2 -6 2 196.22 8.1
 -2 -6 2 186.63 8.97
 2 -6 -2 180.54 8.32
 2 -6 2 178.29 9.65
 -2 -6 -2 185.52 6.92
 -2 -6 -2 202.44 9.03
 2 -6 -2 199.8 9.36
 -2 -5 -2 1859.81 38.16
 2 -5 2 1805.48 33.05
 -2 -5 2 1757.81 36.45
 2 -5 -2 1850.24 36.63
 -2 -5 2 1892.93 38.04
 2 -5 2 1903.82 37.97
 2 -5 -2 1741.62 37.07
 -2 -5 -2 1727.14 34.51
 2 -5 2 1694.61 38.96
 -2 -5 2 1737.08 38.48
 -2 -5 -2 1832.66 38.15
 2 -4 2 3.38 0.71
 -2 -4 2 4.59 1.78
 -2 -4 -2 3.44 1.42
 2 -4 2 8.59 2.1
 -2 -4 2 11.36 2.13
 -2 -4 2 3.62 2.31
 -2 -4 -2 5.45 1.38
 2 -4 -2 4.71 2.23
 2 -4 2 3.56 1.7
 -2 -4 -2 1.54 1.63
 -2 -3 -2 963.67 21.59
 2 -3 2 985.86 21.38
 -2 -3 2 992.46 21.39
 2 -3 -2 904.71 21.17
 -2 -3 2 937.83 22.57
 -2 -3 -2 922.45 19.01
 -2 -3 -2 958.37 22.15
 2 -3 -2 927.56 20.6
 2 -3 2 896.13 21.13
 -2 -3 2 938.75 17.51
 2 -2 2 0.32 0.84
 -2 -2 -2 2.08 1.37
 -2 -2 2 0.71 1.09
 2 -2 2 0.31 1.06
 -2 -2 2 0 1.43
 2 -2 2 0.9 1.55
 2 -2 -2 0.57 1.59
 2 -2 -2 -0.46 1.49
 2 -2 -2 0.2 1.06
 -2 -2 2 2.47 0.92
 -2 -1 2 2027.71 39.87
 2 -1 2 1986.64 38.72
 -2 -1 2 2141.53 39.48
 -2 -1 -2 2038.5 39.21
 2 -1 2 2171.84 39.55
 2 -1 -2 2075.13 39.26
 -2 -1 2 2038.06 40.96
 2 -1 -2 2098.51 40.24
 -2 -1 2 2104.49 38.4
 2 -1 2 2036.36 40.41
 2 -1 -2 2097.3 39.56
 2 0 2 3620.75 64.93
 2 0 -2 3618.77 65
 -2 0 2 3681.91 64.98
 -2 0 -2 3509.23 64.95
 -2 0 2 3620.87 66.27
 -2 0 -2 3690.58 66.5
 -2 0 2 3537.97 64.97
 -2 0 2 3564.44 65.42
 2 0 -2 3616.18 65.49
 2 0 2 3459.43 66.35
 2 0 -2 3726.92 65.08
 2 1 -2 2037.93 39.18
 -2 1 -2 2006.88 39.24
 -2 1 2 2104.34 39.38
 2 1 2 2153.91 39.54
 -2 1 -2 2035.64 38.86
 2 1 -2 2137.97 38.4
 -2 1 -2 2063.66 40.38
 2 1 -2 2086.97 40.02
 -2 1 2 2079.3 40.08
 2 1 2 2008.41 40.6
 -2 1 2 2058.29 39.46
 2 2 -2 0.61 1.23
 2 2 -2 2.05 1.15
 -2 2 2 1.99 1.16
 2 2 -2 -0.11 1.28
 -2 2 -2 -0.45 1.22
 2 2 2 0.8 1.14
 -2 2 -2 0.84 1.18
 2 2 2 -0.57 1.62
 -2 2 -2 -0.87 1.42
 2 2 -2 0.61 0.74
 -2 2 2 1.02 1.27
 -2 2 2 -1.32 1.68
 2 3 -2 928.56 21.45
 -2 3 -2 929.23 21.55
 -2 3 2 1019.39 21.63
 2 3 -2 954.84 20.83
 2 3 2 994.22 21.56
 2 3 -2 945.08 17.92
 2 3 2 968.46 17.44
 2 3 2 948.27 22.43
 -2 3 2 933.9 20.99
 -2 3 2 971.86 21.96
 2 4 -2 4.57 1.6
 -2 4 -2 3.93 1.91
 2 4 -2 7.34 2.25
 2 4 -2 3.22 1.95
 -2 4 2 4.15 2.02
 2 4 2 3.37 2.13
 -2 4 2 3.75 1.66
 2 5 -2 1871.94 37.12
 2 5 -2 1830.97 38.61
 -2 5 -2 1749.52 38.52
 -2 5 2 1904.17 38.92
 2 5 -2 1893.7 39.86
 -2 5 2 1839.15 37.75
 2 5 2 1831.6 35.57
 2 5 2 1788.3 38.58
 2 6 -2 203.04 9.23
 -2 6 -2 196.23 8.95
 -2 6 2 224.99 9.4
 2 6 -2 194.19 9.24
 2 6 -2 219.57 9.29
 2 6 2 209.34 8.05
 2 6 2 193.35 7.17
 2 6 2 191.4 8.87
 2 7 -2 752.79 21.73
 -2 7 -2 717.62 21.47
 -2 7 2 796.95 15.33
 2 7 2 809.94 19.68
 2 7 -2 760.5 21.81
 2 7 -2 793.27 21.4
 2 7 2 764.46 18.74
 -2 7 2 788.72 21.54
 2 7 2 728.51 21.01
 -2 8 -2 88.75 5.62
 2 8 2 96.37 7.43
 -2 8 -2 93.79 7.24
 2 8 -2 97.88 7.42
 -2 8 2 96.28 3.33
 2 8 2 99.48 5.66
 2 8 -2 97.82 6.83
 2 8 2 98.91 5.8
 2 8 2 86.49 6.69
 2 9 2 749.65 22.96
 -2 9 -2 732.15 19.99
 2 9 -2 682.67 21.55
 2 9 -2 759.09 23.23
 2 9 -2 725.57 16.47
 -2 9 -2 720.74 22.94
 -2 9 -2 787.53 17.07
 -2 9 2 756.16 15.12
 2 9 2 780.85 20.16
 2 9 2 807.37 20.29
 2 9 2 760.55 22.08
 2 10 -2 57.31 6.09
 2 10 2 49.52 6.14
 -2 10 -2 63.32 3.32
 -2 10 -2 52.67 6.53
 2 10 -2 62.95 6.95
 2 10 -2 60.62 3.14
 -2 10 2 48.79 2.54
 2 10 2 62.36 5.04
 2 10 2 60.07 5.28
 2 10 2 55.44 6.05
 2 11 2 601.21 21.8
 2 11 -2 600.18 20.56
 -2 11 -2 590.15 18.77
 2 11 2 656.15 18.86
 2 11 -2 556.6 21.77
 -2 11 -2 637.03 13.17
 -2 11 -2 584.19 21.88
 2 11 -2 635.2 13.03
 2 12 2 35.25 6.29
 2 12 -2 26.41 5.21
 -2 12 -2 36.56 4.93
 2 12 2 41.13 4.93
 -2 12 -2 35.09 6.7
 2 12 -2 30.43 7.01
 2 13 2 321.4 16.49
 2 13 -2 318.24 15.21
 -2 13 -2 318.16 14.05
 -2 13 -2 316.62 16.73
 2 13 -2 299.54 16.34
 -2 14 -2 28.99 5.25
 2 14 2 36.56 7.62
 2 14 -2 32.67 6.52
 -2 14 -2 34.1 7.38
 2 14 -2 22.68 6.42
 2 15 2 315.25 17.64
 -2 15 -2 325.7 15.54
 2 15 -2 342.26 17.33
 -2 15 -2 307.73 17.9
 2 15 -2 313.05 18.5
 2 16 -2 38.27 8.26
 -2 16 -2 23.14 5.63
 2 16 2 25.53 7.62
 2 16 -2 30.5 8.22
 -2 16 -2 34.14 9.07
 2 17 2 190.26 15.06
 -2 17 -2 183.9 12.73
 2 17 -2 184.96 14.53
 2 17 -2 179.45 15.42
 -2 17 -2 143.51 13.77
 2 18 2 6.37 7.75
 2 18 -2 6.6 6.71
 -2 18 -2 11.46 6.31
 2 18 -2 -8.37 7.87
 -2 18 -2 6 7.36
 2 19 2 147.31 14.45
 2 19 -2 136.6 13.74
 -2 19 -2 123.16 13.9
 2 19 -2 117.62 14.03
 2 20 -2 -4.16 7.87
 2 20 2 1.95 8.44
 2 20 -2 5.29 9.01
 -2 20 2 -23.8 10.26
 2 20 2 -2.45 8.12
 -2 20 -2 0.47 8.79
 2 21 -2 98.96 12.51
 -2 -20 -3 192.3 18.29
 2 -20 -3 184.43 16.33
 2 -19 -3 0.62 7.4
 -2 -18 3 265.27 16.76
 2 -18 -3 259.43 17.65
 -2 -17 3 -8.83 6.85
 -2 -17 -3 6.14 5.67
 2 -17 -3 -9.94 7.45
 -2 -17 3 -5.55 6.13
 -2 -16 3 373.31 18.28
 2 -16 3 372.68 16.14
 2 -16 3 346.56 16.06
 -2 -16 3 360.61 18.03
 2 -16 -3 329.41 18.52
 -2 -16 -3 339.94 17.25
 -2 -15 3 -4.9 5.56
 2 -15 3 -5.4 4.64
 2 -15 3 5.68 4.52
 -2 -15 3 8.08 5.58
 2 -15 -3 -7.75 6.17
 -2 -15 -3 -1.27 4.94
 2 -15 3 -4.75 4.55
 -2 -14 3 583.06 21.87
 2 -14 3 568.31 19.17
 2 -14 -3 539.53 21.88
 -2 -14 -3 530.14 20.22
 -2 -14 3 551.88 22.09
 2 -14 3 566.74 20.58
 -2 -13 3 5.24 4.68
 2 -13 3 0.87 3.93
 -2 -13 -3 -1.89 4.07
 -2 -13 3 -3.6 4.77
 2 -13 -3 -2.59 4.93
 -2 -13 -3 2.23 1.58
 -2 -12 3 723.5 23.34
 -2 -12 -3 711.33 17.19
 2 -12 -3 752.95 17.04
 -2 -12 -3 670.22 21.58
 2 -12 -3 674.85 23.4
 -2 -12 3 711.02 24.56
 2 -12 3 725.03 23.17
 2 -11 3 11.52 3.16
 -2 -11 3 9.66 3.84
 2 -11 -3 20.53 2.67
 -2 -11 -3 18.05 4.46
 2 -11 -3 12.17 4.78
 2 -11 3 7.64 3.56
 -2 -11 3 12.7 4.58
 2 -11 3 17.8 3.97
 2 -10 3 1350.97 29.91
 2 -10 3 1320.16 34.08
 -2 -10 3 1343.67 35.57
 2 -10 -3 1284.59 33.81
 -2 -10 -3 1295.67 31.44
 2 -10 3 1367.99 32.13
 2 -9 3 2.18 2.02
 -2 -9 3 -2.55 3.93
 -2 -9 -3 3.76 2.64
 2 -9 -3 -4.21 3.82
 2 -9 3 0.88 3.45
 2 -9 3 0.06 2.88
 2 -8 3 1026.08 22.14
 2 -8 3 995.17 27.33
 -2 -8 3 998.97 28.13
 -2 -8 -3 1007.87 24.2
 2 -8 -3 1008.33 26.57
 2 -8 3 1013.19 25.24
 2 -7 3 10.2 1.8
 -2 -7 3 13.84 3.22
 -2 -7 -3 10.3 2.7
 2 -7 -3 9.47 3.21
 -2 -7 3 17.43 4.39
 2 -7 3 8.68 2.67
 -2 -6 3 2092.4 42.43
 2 -6 3 2038.79 37.98
 -2 -6 3 2087.95 46.5
 -2 -6 -3 2016.61 41.16
 2 -6 -3 2051.2 43.83
 2 -6 3 2012.81 42.79
 -2 -6 3 2093.62 36.82
 -2 -5 -3 102.6 6.39
 2 -5 -3 112.33 6.31
 2 -5 3 107.75 6.63
 -2 -5 3 121.06 7
 -2 -5 -3 93.02 5.08
 2 -5 -3 87.97 6.14
 -2 -5 3 100.75 7.3
 -2 -5 -3 103.68 6.92
 -2 -5 3 99.07 3.59
 2 -5 3 97.83 5.75
 -2 -4 -3 3206.51 62.28
 -2 -4 3 3485.3 62.65
 2 -4 3 3398.69 62.46
 -2 -4 3 3170.17 64.38
 -2 -4 -3 3162.21 59.29
 2 -4 -3 3114.55 61.65
 -2 -4 3 3158.99 57.02
 2 -4 3 2988.73 61
 -2 -3 -3 9.05 2.34
 2 -3 3 7.04 1.54
 2 -3 3 7.38 2.1
 -2 -3 3 4.48 1.68
 -2 -3 3 5.52 2.4
 2 -3 3 6.08 2.14
 2 -3 -3 7.82 2.61
 2 -3 -3 7.71 2.72
 2 -3 -3 6.76 1.7
 -2 -3 3 5.04 1.33
 2 -2 3 1996.49 39.95
 2 -2 3 2257.09 42.49
 -2 -2 -3 2043.65 41.85
 2 -2 -3 2066.89 41.81
 -2 -2 3 2269.43 42.51
 -2 -2 3 2064.63 44.33
 -2 -2 -3 2089.38 37.08
 2 -2 -3 2182.19 43.45
 2 -2 -3 2098.4 41.1
 2 -2 3 2072.27 42.56
 -2 -2 3 2071.18 40
 2 -1 -3 5.11 1.62
 -2 -1 -3 8.22 2.05
 2 -1 3 7.72 1.8
 -2 -1 3 6.76 1.83
 -2 -1 -3 6.7 1.03
 -2 -1 -3 5.38 2.29
 2 -1 -3 5.25 1.63
 2 -1 3 5.6 2.51
 2 -1 -3 6.32 1.84
 -2 -1 3 7.36 1.85
 -2 0 3 4379.95 78.7
 -2 0 -3 4206.31 78.84
 2 0 3 4386.83 78.65
 2 0 -3 4258.66 78.77
 -2 0 3 4236.98 78.41
 -2 0 -3 4271.85 77.41
 -2 0 3 4246.52 78.55
 2 0 -3 4397.49 78.73
 -2 0 -3 4398.18 80.37
 2 0 -3 4253.53 78.52
 2 0 3 4143.5 79.81
 2 1 -3 6.44 2.13
 -2 1 -3 8.99 2.32
 -2 1 3 5.91 1.83
 2 1 3 5.86 1.91
 -2 1 3 7.52 1.77
 2 1 -3 6.25 1.89
 -2 1 -3 7.09 1.67
 2 1 3 7.89 2.41
 -2 1 3 6.07 2.09
 2 1 -3 9.73 1.96
 -2 1 -3 9.67 2.38
 2 2 3 2207.33 42.9
 2 2 -3 2082.03 42.52
 -2 2 -3 2040.55 42.47
 -2 2 3 2238.49 42.92
 2 2 -3 2120.02 42.93
 -2 2 3 2102.12 41.71
 2 2 3 2033.32 43.97
 -2 2 -3 2168.23 43.12
 2 2 -3 2167.65 40.49
 -2 2 3 2079.25 43.47
 2 3 -3 6.51 2.31
 2 3 -3 9.12 1.8
 -2 3 -3 7.26 0.8
 2 3 3 7.59 0.88
 2 3 3 6.02 2.02
 2 3 -3 4.08 2.15
 -2 3 3 8.5 2.32
 -2 3 -3 8.41 2.7
 -2 3 -3 8.41 2.63
 -2 3 3 4.93 1.79
 2 3 3 8.76 3.05
 2 3 -3 11.85 1.73
 -2 3 -3 6.82 1.89
 -2 3 3 5.46 2.47
 -2 4 -3 3293.4 64.5
 2 4 3 3457.04 64.39
 -2 4 3 3482.1 64.43
 2 4 -3 3288.43 64.49
 2 4 -3 3401.01 62.31
 2 4 3 3129.79 65.21
 2 4 -3 3355.66 59.23
 -2 4 3 3275.6 62.69
 -2 4 3 3146.91 65.43
 2 4 3 3310.92 58.24
 -2 5 -3 102.84 6.72
 2 5 -3 110.67 6.76
 2 5 -3 113.11 5.67
 2 5 3 107.99 6.51
 2 5 3 102.86 7.1
 -2 5 3 104.77 5.86
 2 5 3 104.5 4.02
 2 6 -3 2265.69 44.9
 -2 6 -3 2182.64 47.52
 2 6 -3 2183.6 47.67
 -2 6 3 2325.02 47.81
 2 6 3 2289.24 42.09
 2 6 3 2175.46 48.22
 -2 6 3 2154.45 45.55
 -2 7 -3 11.48 3.36
 2 7 -3 11.59 3.61
 2 7 3 7.57 3.59
 -2 7 3 12.08 3.11
 2 8 3 1084.43 29.46
 2 8 -3 1082.75 29.46
 -2 8 -3 1033.65 29.11
 2 8 3 1157.85 26.64
 2 8 3 1061.09 29.27
 -2 8 3 1062.85 27.57
 2 9 3 5.34 3.89
 2 9 -3 2.25 3.94
 -2 9 -3 -2.08 3.87
 2 9 3 -0.2 2.38
 -2 9 3 0.83 1.29
 2 9 3 0.31 3.82
 2 9 3 0.21 2.38
 -2 9 3 1.65 3.26
 2 10 3 1471.64 39.2
 -2 10 -3 1449.22 38.96
 2 10 -3 1452.55 39.11
 2 10 3 1564.09 35.6
 -2 10 3 1569.97 29.64
 2 10 3 1619.27 35.43
 2 10 3 1475.22 38.72
 -2 11 -3 22.24 4.46
 2 11 3 23.28 5.97
 2 11 -3 16.37 4.72
 -2 11 -3 16.43 5.91
 2 11 -3 24.13 6.2
 2 11 -3 19.81 2.68
 2 11 3 24.24 3.81
 -2 11 3 16.93 1.84
 2 11 3 20 5.46
 2 12 3 774.65 26.45
 -2 12 -3 764 22.61
 2 12 -3 767.25 24.77
 -2 12 3 678.67 14.67
 -2 12 -3 743.64 26.08
 -2 12 -3 802.93 17.24
 2 12 -3 738.36 25.92
 -2 13 -3 7.13 5.89
 -2 13 -3 1.89 1.43
 2 13 -3 6.62 6.13
 -2 13 -3 -0.22 3.65
 2 13 3 5.64 5.8
 2 13 -3 5.52 4.69
 -2 14 -3 573.73 24.47
 2 14 -3 557.55 24.25
 2 14 3 616.69 24.98
 2 14 -3 622.8 23.06
 -2 14 -3 583.82 20.81
 2 15 -3 -7.85 6.9
 -2 15 -3 1.53 6.84
 2 15 -3 -1.05 5.3
 -2 15 -3 -2.88 4.62
 2 15 3 6.2 6.53
 -2 16 -3 357.27 20.57
 2 16 -3 361.47 20.79
 2 16 -3 413.19 19.76
 -2 16 -3 373.08 17.47
 2 17 -3 11.37 8.4
 -2 17 -3 5.86 7.91
 2 17 -3 1.75 6.36
 -2 17 -3 -6.72 5.84
 2 18 -3 255.72 19.24
 -2 18 -3 281.35 19.9
 2 18 -3 277.19 17.72
 -2 18 -3 270.13 15.8
 2 19 -3 13.26 9.11
 -2 19 -3 5.47 8.1
 2 19 -3 -2.69 6.79
 -2 19 3 6.25 7.45
 2 20 -3 254.12 17.8
 -2 20 3 262.4 19.34
 2 -19 -4 17.86 8.81
 2 -18 -4 11.02 7.14
 -2 -18 4 5.54 6.84
 -2 -17 4 6.6 6.38
 2 -17 -4 -18.86 8.31
 -2 -16 4 -1.15 5.36
 2 -16 4 -1.73 5.21
 -2 -16 4 5.17 5.61
 2 -16 -4 6.61 6.76
 -2 -16 -4 -12.94 5.96
 -2 -15 4 -0.31 4.8
 -2 -15 4 -4.3 5.87
 -2 -15 -4 -1.86 4.74
 2 -15 -4 0.91 5.57
 2 -15 4 -2.18 4.93
 -2 -14 4 3.2 4.86
 2 -14 4 0.67 5.27
 2 -14 -4 10.7 6.01
 -2 -14 -4 2.35 4.4
 -2 -14 4 3.47 5.39
 2 -14 4 6.92 4.12
 -2 -13 4 -4.3 4.43
 2 -13 4 0.85 4.54
 2 -13 -4 7.43 5.59
 -2 -13 4 -2.41 5.05
 -2 -13 -4 -4.03 4.27
 2 -13 4 -1.1 3.56
 2 -12 4 50.95 4.74
 -2 -12 4 47.04 6.06
 2 -12 -4 54.57 7.61
 -2 -12 4 38.29 6.9
 -2 -12 -4 44.05 5.93
 2 -12 4 39.91 6.37
 2 -12 4 50.48 5.95
 2 -11 4 0.66 2.42
 -2 -11 4 3.86 3.63
 -2 -11 -4 6.94 4.18
 2 -11 -4 5.14 4.91
 2 -11 4 1.88 4.27
 -2 -11 4 -9.38 5.84
 2 -11 4 9.91 4.1
 2 -10 4 47.07 3.93
 2 -10 4 39.37 6.13
 -2 -10 -4 41.4 5.06
 2 -10 -4 39 5.79
 -2 -10 4 50.16 7.18
 2 -10 4 40.99 4.97
 2 -9 -4 -2.58 3.55
 2 -9 4 -2.42 3.85
 -2 -9 -4 2.09 3.25
 -2 -9 4 4.46 4.64
 2 -9 4 4.54 3.15
 -2 -8 4 127.81 9.7
 2 -8 -4 117.88 8.2
 -2 -8 -4 124.29 7.06
 2 -8 4 121.29 7.57
 -2 -8 4 108.74 3.66
 -2 -7 -4 0.4 2.76
 -2 -7 4 3.6 3.99
 2 -7 -4 4.32 3.69
 2 -7 4 -4.19 2.85
 -2 -7 4 2.37 1.42
 -2 -6 -4 2.29 2.53
 -2 -6 4 -0.76 3.77
 2 -6 -4 -1.53 2.84
 2 -6 4 -0.32 3.07
 -2 -6 4 -0.32 1.5
 2 -5 4 -1.61 1.79
 -2 -5 4 0.18 3.74
 -2 -5 -4 -0.46 2.28
 2 -5 -4 0.09 3.02
 2 -5 4 -3.07 3.04
 -2 -5 4 1.82 1.64
 2 -4 4 -0.41 1.42
 -2 -4 4 -0.3 3.47
 2 -4 -4 -1.35 1.57
 -2 -4 4 -1.64 1.95
 2 -4 -4 0.07 2.96
 2 -4 4 -3.23 2.71
 2 -3 4 0.74 1.36
 2 -3 4 3.26 2.36
 -2 -3 4 1.81 2.94
 2 -3 -4 -1.35 2.82
 2 -3 -4 1.94 2.76
 -2 -3 -4 3.54 0.98
 2 -3 4 1.81 2.9
 2 -3 -4 1.44 1.77
 -2 -3 4 -1.14 1.81
 2 -2 4 712.27 19.03
 2 -2 -4 653.57 18.33
 -2 -2 -4 632.54 18.25
 2 -2 -4 701.61 19.72
 2 -2 4 624.8 18.58
 2 -2 -4 645.02 17.26
 -2 -2 -4 649.21 14.15
 -2 -2 4 644.1 16.94
 2 -1 -4 -0.77 2.48
 2 -1 4 2.69 2.21
 -2 -1 4 -0.35 2.04
 -2 -1 -4 1.8 2.47
 -2 -1 -4 1.12 1.02
 2 -1 4 4.35 2.92
 2 -1 -4 2.42 2.33
 2 -1 -4 -0.91 1.67
 -2 -1 4 2.21 2.36
 -2 -1 -4 -1.4 2.89
 2 0 -4 215.79 9.38
 2 0 4 230.31 9.47
 -2 0 4 238.54 9.67
 -2 0 -4 225.19 9.51
 -2 0 -4 222.48 8.14
 -2 0 -4 212.45 7.25
 -2 0 4 223.81 8.93
 2 0 -4 214.04 8.78
 -2 0 -4 231.51 10.09
 -2 0 4 217.28 9.24
 2 0 -4 231.66 9.5
 2 0 4 202.22 9.61
 -2 1 4 1.79 1.91
 2 1 4 0.53 2.03
 2 1 -4 1.34 2.56
 -2 1 -4 2.75 2.62
 -2 1 -4 1.33 1.48
 2 1 -4 0.08 2.01
 -2 1 4 1.52 1.96
 -2 1 -4 0.96 2.23
 2 1 -4 0.52 1.75
 -2 1 4 2.32 2.44
 2 1 4 0.99 2.89
 2 2 4 705.06 18.85
 -2 2 -4 651.78 18.64
 2 2 -4 632.23 18.48
 -2 2 -4 690.5 18.96
 2 2 -4 660.66 17.16
 2 2 -4 643.51 18.33
 -2 2 4 638.64 19.06
 2 2 4 629.73 19.46
 -2 2 4 628.51 17.21
 2 3 -4 3.65 2.87
 -2 3 -4 2.43 2.87
 2 3 4 2.51 2.42
 2 3 -4 2.25 1.97
 2 3 -4 1.37 1.76
 -2 3 4 -0.61 1.88
 2 3 -4 1.34 1.76
 -2 3 4 -1.66 3.45
 -2 3 -4 -1.32 2.06
 2 3 4 1.82 3.07
 2 4 -4 -1.32 2.83
 -2 4 -4 4.85 3.41
 2 4 -4 0.5 2.07
 -2 4 -4 1.35 0.92
 2 4 4 -0.49 1.02
 2 4 -4 -0.65 1.6
 -2 4 4 -0.97 3.4
 2 4 4 -3.54 3.23
 -2 4 -4 -0.51 2.31
 -2 4 4 0.51 2.02
 -2 5 -4 0.55 3.27
 2 5 -4 4.7 3.53
 2 5 -4 2.98 2.2
 2 5 4 0.97 1.07
 -2 5 4 2.16 3.59
 2 5 -4 0.86 1.46
 2 5 4 0.12 3.5
 -2 5 4 4.03 2.35
 -2 6 -4 -2.27 3.56
 2 6 -4 2.33 3.45
 2 6 -4 3.63 2.23
 2 6 4 -0.82 1.31
 -2 6 4 0.01 2.28
 -2 6 4 -1.01 3.95
 2 6 4 2.39 3.99
 2 7 -4 3.52 3.79
 -2 7 -4 -3.15 3.79
 2 7 -4 6.67 2.19
 2 7 4 -1.56 3.95
 -2 7 4 1.07 2.53
 2 7 4 0.85 1.65
 2 8 -4 119.84 9.03
 -2 8 -4 120.19 9.08
 2 8 4 116.88 5.73
 2 8 4 128.07 9.72
 -2 8 4 132.68 8.06
 2 9 -4 -1.57 4.54
 -2 9 -4 -1.21 4.29
 2 9 4 0.33 4.49
 2 9 4 2.75 2.17
 -2 9 4 3.17 3.41
 -2 10 -4 44.65 6.86
 2 10 -4 44.51 6.95
 -2 10 4 51.89 3.72
 2 10 4 55.12 5.11
 -2 10 4 49.86 5.89
 2 10 4 41.28 6.97
 2 11 -4 -3.73 5.68
 -2 11 -4 4.03 5.38
 -2 11 4 0.78 1.81
 2 11 4 -0.23 3.03
 -2 11 4 8.39 4.22
 2 11 4 0.26 5.02
 -2 12 -4 57.34 8.6
 2 12 -4 43.95 8.06
 -2 12 -4 45.8 6.26
 2 12 4 52.57 5.51
 -2 12 4 53.33 6.99
 2 12 4 43.79 7.37
 2 13 -4 -6.01 6.3
 -2 13 -4 7.11 5.8
 -2 13 -4 -0.9 3.98
 2 13 -4 2.14 4.9
 2 13 4 1.07 3.74
 -2 13 4 4.58 5.26
 -2 14 -4 0.23 6.46
 2 14 -4 9.13 7.02
 2 14 -4 3.84 5.31
 -2 14 -4 -1.2 4.41
 2 14 4 4.32 4.23
 -2 14 4 14.55 5.74
 -2 15 -4 6.01 7.25
 2 15 -4 1.39 6.89
 2 15 -4 -7.27 6.07
 -2 15 -4 2.21 4.66
 -2 15 4 8.01 6.57
 2 15 4 6.06 4.68
 2 16 -4 4.91 7.56
 -2 16 -4 -2.3 7.34
 2 16 -4 -5.04 6.79
 -2 16 -4 5.99 5.26
 2 16 4 8.39 5.75
 -2 16 4 -2.22 5.77
 -2 17 -4 -3.62 7.64
 2 17 -4 8.85 8.58
 2 17 -4 -1.56 6.42
 -2 17 -4 -1.71 5.46
 -2 17 4 15.24 7.36
 2 18 -4 1 8.3
 -2 18 -4 9.55 8.07
 2 18 -4 5.38 6.67
 -2 18 4 5.32 7.05
 2 19 -4 2.72 7.44
 2 19 -4 -8.14 9.05
 2 20 -4 8.63 8.01
 2 -19 -5 -17.25 9.77
 2 -18 -5 172.85 15.05
 -2 -18 5 227.47 16.86
 2 -17 -5 2.09 7.11
 -2 -17 5 -2.23 6.7
 2 -16 5 212.77 14.96
 2 -16 -5 199.92 15.2
 -2 -16 5 214.46 15.71
 -2 -15 5 8.84 7.23
 -2 -15 -5 -1.82 5.38
 2 -15 5 1.16 6.1
 2 -15 -5 13.32 6.74
 -2 -14 5 319.11 18.74
 -2 -14 -5 290.56 15.05
 2 -14 -5 300.1 16.57
 2 -14 5 317.75 17.66
 2 -13 -5 3.45 5.31
 -2 -13 5 0.94 5.75
 -2 -13 -5 -0.06 4.88
 2 -13 5 4.42 5.83
 -2 -12 -5 598.33 20.47
 -2 -12 5 576.11 24.54
 2 -12 -5 568.46 22.3
 2 -12 5 596.87 24.05
 2 -12 5 547.01 18.77
 -2 -11 5 2.83 5.71
 -2 -11 -5 -1.65 3.89
 2 -11 5 2.22 5.48
 2 -11 -5 -2.81 4.5
 2 -11 5 -2.08 3.72
 -2 -10 5 505.96 22.01
 2 -10 5 506.03 21.4
 -2 -10 -5 492.88 17.36
 2 -10 -5 525.51 19.45
 2 -10 5 464.67 16.85
 2 -9 -5 4.21 4.25
 2 -9 5 -1.65 5.32
 -2 -9 -5 9.45 3.98
 -2 -9 5 7.42 1.65
 2 -9 5 3.58 3.45
 2 -8 5 874.86 22.64
 -2 -8 5 900.78 29.85
 -2 -8 -5 868.75 24.09
 2 -8 -5 897.43 26.47
 -2 -8 5 917.72 19.29
 2 -8 5 877.41 24.75
 2 -7 5 13.87 2.78
 2 -7 -5 12.37 4.26
 -2 -7 -5 13.89 3.57
 -2 -7 5 14.49 5.65
 2 -7 5 17.23 4.29
 -2 -7 5 14.07 2.42
 2 -6 5 834.48 20.72
 -2 -6 5 909.16 28.92
 2 -6 -5 859.08 24.92
 -2 -6 -5 883.03 23.26
 2 -6 5 884.84 24.34
 -2 -6 5 892.94 20.67
 2 -5 5 5.36 2.03
 -2 -5 5 -0.59 4.09
 -2 -5 -5 4.12 2.92
 2 -5 -5 -2.83 3.83
 2 -5 5 6.56 3.45
 -2 -5 5 7.35 2.54
 2 -4 5 1197.69 26.12
 -2 -4 5 1218.26 34.26
 2 -4 -5 1192.74 30.91
 2 -4 5 1173.67 30.27
 -2 -4 5 1213.37 27.71
 2 -4 -5 1233.41 28.14
 -2 -3 -5 1.51 3.08
 2 -3 -5 3.24 3.6
 -2 -3 5 -7.48 4.47
 2 -3 -5 0.07 1.85
 -2 -3 -5 -0.29 1.22
 2 -3 5 3.61 3.57
 -2 -3 5 2.87 2.97
 -2 -2 -5 1699.56 39.28
 2 -2 -5 1706.42 39.29
 2 -2 -5 1725.97 37.49
 2 -2 5 1679.69 39.41
 -2 -2 -5 1767.98 33.77
 -2 -2 5 1672.68 37.54
 -2 -1 -5 37.24 4.91
 2 -1 -5 39.14 4.81
 -2 -1 -5 36.09 3.74
 -2 -1 -5 33.93 3.05
 -2 -1 5 34.08 4.59
 2 -1 5 31.17 4.95
 2 -1 -5 34.46 3.95
 2 0 -5 786.97 22.68
 -2 0 -5 771.46 22.43
 -2 0 -5 789.86 19.94
 2 0 -5 805.3 21.49
 2 0 5 751.15 23.02
 -2 0 5 763.37 22.21
 2 0 -5 855.05 22.57
 -2 0 -5 773 19
 2 1 -5 23.27 4.05
 -2 1 -5 24.54 4.04
 -2 1 -5 35.03 3.4
 -2 1 -5 42.17 3.77
 2 1 -5 34.35 4.27
 2 1 -5 34.95 2.06
 -2 1 5 43.41 4.5
 2 1 5 29.71 5.12
 2 1 -5 34.1 4.27
 -2 1 5 32.54 4.61
 -2 2 -5 1729.93 40.32
 2 2 -5 1769.24 40.39
 -2 2 5 1736.41 37.86
 2 2 5 1702.66 41.46
 -2 2 5 1657.69 40.7
 -2 3 -5 2.96 3.38
 2 3 -5 -1.57 3.27
 -2 3 5 1.13 2.28
 -2 3 -5 5.96 2.88
 2 3 5 5.58 3.82
 2 3 -5 -0.94 2.57
 -2 3 5 5.85 4.26
 2 4 -5 1169.64 31.97
 -2 4 -5 1170.6 32.09
 2 4 -5 1319.63 29.64
 -2 4 -5 1331.24 25.4
 -2 4 5 1238.25 29.76
 -2 4 5 1214.73 33.47
 2 4 5 1199.53 33.95
 2 4 -5 1322.3 29.21
 -2 4 -5 1418.6 32.54
 -2 5 -5 1.09 3.59
 2 5 -5 1.83 3.61
 -2 5 -5 5.6 1.3
 2 5 -5 4.32 2.3
 2 5 5 4.48 1.51
 -2 5 5 4.64 2.58
 -2 5 5 4.04 4.53
 2 5 -5 3.65 2.33
 2 5 5 5.17 4.67
 -2 6 -5 909.98 27.22
 2 6 -5 887.89 27.05
 2 6 -5 990 23.83
 2 6 5 905.35 19.7
 2 6 5 892.48 28.25
 -2 6 5 925.98 24.22
 -2 6 5 880.1 28.12
 2 6 -5 982.21 21.86
 -2 7 -5 15.19 4.9
 2 7 -5 16.23 4.85
 2 7 5 17.76 2.4
 2 7 -5 21.07 3.61
 -2 7 5 14.11 3.53
 2 7 5 20.29 5.81
 -2 7 5 14.29 5.35
 -2 8 -5 925.79 29.38
 2 8 -5 944.52 29.59
 2 8 -5 988.22 24.71
 2 8 5 954.09 21.63
 -2 8 5 960.76 25.91
 2 8 5 899.4 30.04
 2 9 -5 9.03 5.37
 -2 9 -5 11.55 5.72
 -2 9 5 2.08 3.03
 2 9 5 6.96 2.37
 2 9 5 7.68 5.5
 2 10 -5 546.15 22.1
 -2 10 -5 546.21 22.26
 2 10 5 556.15 15.96
 2 10 5 569.17 23.36
 -2 10 5 532.66 19.07
 -2 11 -5 9.79 5.89
 2 11 -5 -0.22 5.76
 2 11 5 -1.73 2.77
 2 11 5 6.29 6.01
 -2 11 5 1.87 4.11
 2 12 -5 613.38 25.91
 -2 12 -5 622.94 25.93
 2 12 5 654.64 26.72
 -2 12 5 634.87 22.73
 2 12 5 684.46 19.74
 2 13 -5 -3.17 6.37
 -2 13 -5 1.2 6.45
 2 13 5 2.32 3.26
 -2 13 5 1.61 4.65
 2 14 -5 344.89 19.85
 -2 14 -5 304.32 19.32
 -2 14 -5 350.73 16.49
 2 14 -5 345.07 18
 -2 14 5 340.73 17.15
 2 15 -5 10.66 7.76
 -2 15 -5 4.94 7.15
 2 15 -5 6.34 6.29
 -2 15 -5 2.18 5.32
 -2 15 5 3.6 5.17
 2 16 -5 229.42 17.88
 -2 16 -5 245.99 18.16
 -2 16 -5 234.97 14.22
 2 16 -5 244.02 16.07
 -2 16 5 236.97 15.42
 2 17 -5 -10.06 7.08
 2 17 -5 -11.44 8.32
 2 18 -5 242.65 17.05
 -2 18 -5 207.45 17.69
 2 18 -5 222.2 18.04
 2 19 -5 2.42 7.6
 2 -18 -6 1.7 7.64
 -2 -18 6 3.83 7.91
 2 -17 -6 101.83 12.18
 -2 -17 6 113.74 13.19
 2 -16 6 -12.25 7.93
 -2 -16 6 -17.62 9.22
 2 -16 -6 1.77 6.58
 -2 -15 6 148.06 14.68
 2 -15 6 135.32 13.15
 2 -15 -6 140 12.57
 2 -14 6 3.77 6.5
 -2 -14 6 -4.96 7.53
 -2 -14 -6 14.68 6.18
 2 -14 -6 9.87 6.56
 2 -13 6 224.63 16.21
 -2 -13 6 228.56 16.82
 -2 -13 -6 228.07 13.27
 2 -13 -6 215.52 14.24
 -2 -12 6 10.78 7.3
 2 -12 6 15.47 7.51
 -2 -12 -6 3.66 4.64
 2 -12 -6 15.77 6.42
 2 -11 -6 275.25 15.23
 -2 -11 -6 268.8 13.5
 -2 -11 6 302.81 18.37
 2 -11 6 266.73 17.04
 2 -11 6 292.15 13.45
 -2 -10 6 47.19 8.87
 -2 -10 -6 35.49 5.81
 2 -10 6 25.86 6.99
 2 -10 -6 39.72 7.02
 2 -10 6 39 5.73
 -2 -9 6 376.31 19.96
 -2 -9 -6 358.27 15.02
 2 -9 6 347.73 19.01
 2 -9 -6 365.64 16.75
 2 -9 6 348.17 14.95
 -2 -9 6 369.76 10.5
 -2 -8 -6 53.28 6.21
 -2 -8 6 71.11 9.72
 2 -8 -6 43.22 6.83
 -2 -8 6 51.64 4.32
 2 -8 6 54.86 6.63
 2 -7 6 518.58 15.14
 -2 -7 -6 529.72 18.15
 2 -7 -6 530.86 20.02
 -2 -7 6 559.81 23.69
 -2 -7 6 538.84 15.43
 2 -7 6 530.84 18.74
 2 -6 6 8 2.44
 -2 -6 6 9.87 6.07
 -2 -6 6 8.01 3.02
 2 -6 -6 7.31 4.65
 2 -6 6 9.47 4.41
 -2 -6 -6 11.25 3.86
 -2 -5 6 495.84 21.78
 -2 -5 -6 510.79 17.5
 2 -5 -6 484.11 19.01
 2 -5 6 502.22 18.19
 -2 -5 6 513.82 16.17
 -2 -4 6 91.99 9.51
 -2 -4 6 115.19 7.38
 2 -4 -6 114.84 8.68
 2 -4 6 107.15 8.34
 -2 -3 -6 723.86 23.52
 2 -3 -6 750.12 23.61
 -2 -3 6 733.05 21.49
 -2 -3 -6 733.68 17.3
 2 -3 6 743.94 23.29
 -2 -2 -6 4.61 4.09
 2 -2 -6 9.98 4.13
 2 -2 6 3.28 4.15
 -2 -2 6 1.78 3.36
 -2 -2 -6 5.17 1.96
 -2 -1 -6 704.43 22.42
 2 -1 -6 676.31 22.08
 -2 -1 -6 704.48 19.5
 -2 -1 6 682.1 21.53
 2 -1 6 670.51 22.68
 -2 -1 -6 683.72 17.77
 2 0 -6 -1.52 4.08
 -2 0 -6 -0.77 4.41
 -2 0 -6 5.34 2.69
 -2 0 -6 2.08 2.2
 -2 0 6 4.63 4.05
 2 0 6 2.49 4.1
 2 1 -6 700.47 22.99
 -2 1 -6 726.87 23.28
 -2 1 -6 732.64 19.07
 2 1 -6 742.88 15.09
 2 1 6 672.9 23.61
 -2 1 -6 712.32 19.6
 -2 1 6 677.48 22.85
 -2 2 -6 4.93 3.99
 2 2 -6 0.08 3.9
 -2 2 6 10.71 3.43
 -2 2 -6 5.33 2.53
 -2 2 6 3.3 4.01
 2 2 6 13.63 5.5
 -2 3 -6 749.79 24.61
 2 3 -6 778.04 24.93
 -2 3 6 801.6 21.94
 -2 3 6 783.11 25.67
 2 3 -6 815.02 22.75
 2 3 6 765.66 25.83
 2 4 -6 117.67 9.23
 -2 4 -6 109.42 8.82
 2 4 -6 127.15 7.53
 -2 4 -6 118.25 5.22
 2 4 -6 124.5 7.51
 -2 4 6 118.87 9.58
 2 4 6 118.18 10.23
 -2 4 6 119.57 7.51
 2 5 -6 532.66 20.24
 -2 5 -6 532.72 20.31
 2 5 -6 586.06 17.44
 -2 5 -6 574.81 13.41
 -2 5 6 534.73 17.43
 2 5 -6 600.74 17.45
 -2 5 6 526.91 21.65
 2 5 6 492.16 21.41
 -2 6 -6 2.93 4.87
 2 6 -6 11.87 4.66
 2 6 -6 12.29 3.3
 -2 6 6 12.05 3.63
 -2 6 -6 10.72 1.71
 2 6 6 11.27 5.82
 2 6 -6 11.79 2.81
 -2 6 6 14.59 6.04
 2 7 -6 549.2 21.8
 -2 7 -6 539.68 21.62
 2 7 6 567.49 14
 2 7 6 544.43 22.83
 -2 7 6 554.53 23.1
 -2 7 6 564.56 18.33
 2 8 -6 57.33 7.86
 -2 8 -6 54.59 7.66
 -2 8 6 58.45 6.15
 2 8 6 46.65 8.34
 2 8 6 55.25 3.86
 -2 9 -6 383.08 19.06
 2 9 -6 381.15 19.01
 2 9 6 366.12 19.45
 2 9 6 384.07 11.59
 -2 9 6 391.15 15.55
 2 10 -6 33.05 7.41
 -2 10 -6 48.24 8.55
 2 10 6 41.24 4.1
 -2 10 6 42.27 6.05
 2 10 6 39.61 7.99
 -2 11 -6 305.59 18.02
 2 11 -6 309.35 17.86
 2 11 6 328.12 19.06
 -2 11 6 317.27 14.89
 -2 12 -6 8.77 6.38
 2 12 -6 11.15 7.25
 -2 12 6 10.65 4.92
 2 12 6 26.7 9.19
 2 13 -6 251.43 17.64
 -2 13 -6 255.5 17.74
 -2 13 6 238.84 13.89
 2 13 6 253.39 18.27
 2 14 -6 -7.23 8.32
 -2 14 -6 13.36 7.92
 -2 14 6 3.06 5.1
 -2 15 -6 163.18 12.46
 2 15 -6 151.83 13.2
 -2 15 -6 162.8 15.69
 2 15 -6 170.59 16.3
 2 16 -6 1.05 7.08
 -2 16 -6 -1.62 5.9
 -2 16 -6 -5.91 8.55
 2 16 -6 -8.88 8.82
 2 17 -6 135.26 13.38
 2 17 -6 143.04 16.01
 -2 17 -6 139.06 15.92
 2 18 -6 2.46 7.3
 -2 -17 7 0.36 8.53
 -2 -16 7 40.91 10.3
 2 -16 -7 42.89 9.4
 2 -16 7 11.3 7.74
 -2 -15 7 -7.45 8.34
 2 -15 -7 4.5 7.37
 2 -15 7 11.36 8.5
 2 -14 7 38.23 9.76
 2 -14 -7 30.25 7.67
 -2 -14 7 22.5 8.65
 2 -13 7 8.31 7.45
 -2 -13 -7 -2.46 5.66
 2 -13 -7 -2.3 6.04
 -2 -13 7 -1.69 7.37
 -2 -12 7 44.9 10.07
 2 -12 7 30.59 8.55
 -2 -12 -7 46.62 7.38
 2 -12 -7 55.24 8.93
 2 -11 7 30.76 8.81
 2 -11 -7 19.39 6.88
 -2 -11 -7 26.45 6.13
 -2 -11 7 37.02 9.84
 2 -10 7 81.32 10.82
 -2 -10 -7 92.22 8.62
 -2 -10 7 84.97 11.8
 2 -10 -7 91.55 9.97
 2 -10 7 73.45 7.62
 -2 -9 7 18.76 7.97
 2 -9 -7 3.54 5.18
 -2 -9 -7 9.4 5.34
 2 -9 7 0.9 6.75
 2 -9 7 3.93 4.41
 -2 -8 7 81 11.23
 -2 -8 -7 86.51 8.16
 2 -8 -7 84.85 9.23
 2 -8 7 71.06 7.48
 -2 -8 7 91.37 6.42
 -2 -7 7 20.72 7.99
 -2 -7 7 17.43 3.91
 2 -7 7 22.39 5.53
 -2 -7 -7 21.39 5.48
 2 -7 -7 20.92 6.07
 -2 -6 7 107.06 11.44
 -2 -6 -7 122.19 9.38
 -2 -6 7 124.09 8.05
 2 -6 -7 107.48 9.7
 2 -6 7 122.37 9.68
 -2 -5 7 120.32 11.88
 -2 -5 -7 116.1 9.14
 -2 -5 7 110 8.03
 2 -5 7 114.09 9.44
 2 -5 -7 106.28 9.55
 -2 -4 7 104.25 10.88
 2 -4 7 99.85 9.29
 2 -4 -7 100.08 9.01
 -2 -4 7 105.37 8.12
 2 -3 -7 22.53 5.58
 -2 -3 -7 23.9 6.09
 -2 -3 7 13.1 6.1
 -2 -3 -7 22.15 2.86
 -2 -3 7 21.28 5.05
 2 -3 7 8.12 4.84
 -2 -2 -7 122.67 9.92
 2 -2 -7 117.18 9.65
 -2 -2 -7 113.7 7.69
 -2 -2 -7 119.81 6.4
 2 -2 7 111.48 9.61
 -2 -2 7 117.06 9.15
 -2 -1 -7 1.18 4.57
 2 -1 -7 -2.36 4.75
 -2 -1 -7 3.77 2.92
 -2 -1 7 3.74 4.84
 -2 -1 -7 1.45 2.27
 2 -1 7 12.29 5.61
 2 0 -7 177.25 11.77
 -2 0 -7 172.99 11.55
 2 0 -7 178.36 6.85
 -2 0 -7 190.49 9.02
 2 0 7 171.43 12.04
 -2 0 7 175.87 11.68
 -2 0 -7 179.97 8.72
 -2 1 -7 6.14 4.74
 2 1 -7 -0.34 4.56
 2 1 -7 3.98 1.37
 -2 1 -7 0.72 2.7
 -2 1 7 -3.58 5.39
 2 1 7 -0.65 4.98
 2 2 -7 105.55 9.49
 -2 2 -7 109.24 9.69
 2 2 7 114.79 10.52
 -2 2 7 113.61 9.84
 2 3 -7 22.57 5.41
 -2 3 -7 22.76 5.9
 -2 3 7 24.72 6.75
 2 3 7 24.88 6.73
 -2 4 -7 103.41 9.75
 2 4 -7 109.88 9.78
 -2 4 7 109.56 7.84
 -2 4 -7 112.35 5.77
 2 4 7 105.28 10.4
 -2 4 7 108.13 10.02
 -2 5 -7 107.99 9.92
 2 5 -7 116.44 10.24
 -2 5 7 123.43 8.15
 -2 5 7 105.68 10.36
 2 5 7 118.88 11.27
 -2 6 -7 122.82 10.92
 2 6 -7 128.22 11.12
 2 6 7 113.66 11.29
 -2 6 7 126.91 8.3
 -2 6 7 137.15 12.26
 -2 7 -7 17.6 6.52
 2 7 -7 22.02 6.7
 -2 7 7 20.59 4.23
 2 7 7 11.89 6.53
 -2 7 7 7.89 6.7
 -2 8 -7 87.97 10.18
 2 8 -7 89.85 10.35
 -2 8 7 80.59 6.97
 2 8 7 78.15 10.68
 -2 9 -7 4.87 6.05
 2 9 -7 16.13 6.78
 -2 9 7 15.24 4.42
 2 9 7 12.17 7.51
 -2 10 -7 88.2 11.03
 2 10 -7 85.82 10.69
 -2 10 7 86.96 8.03
 2 10 7 66.06 10.45
 2 11 -7 27.07 8.37
 -2 11 -7 18.1 7.53
 -2 11 7 30.49 5.7
 2 11 7 22.75 8.74
 -2 12 -7 27.53 7.73
 2 12 -7 58.49 10.36
 2 12 7 42.69 9.76
 -2 13 -7 3.05 7.29
 2 13 -7 -2.8 7.46
 2 13 7 -1.14 9.23
 -2 14 -7 38.87 9.69
 2 14 -7 46.6 10.28
 -2 15 -7 -3.14 8.58
 2 15 -7 5.87 9.4
 2 16 -7 53.89 10.58
 2 16 -7 40.59 11.1
 -2 16 -7 26.11 10.2
 2 17 -7 2.91 7.86
 2 -16 8 11.41 8.51
 2 -15 -8 240.88 17.5
 -2 -15 8 252.11 20.79
 2 -15 8 258.8 20.14
 2 -14 -8 2.63 7.25
 2 -14 8 15.63 9.5
 -2 -13 8 254.23 20.21
 2 -13 8 238.74 19.69
 2 -13 -8 250.88 16.84
 -2 -12 -8 3.2 5.82
 2 -12 8 -0.46 8.23
 -2 -12 8 19.78 9.26
 2 -12 -8 12.86 7.07
 -2 -11 8 328.59 21.95
 2 -11 8 315.03 21.73
 -2 -11 -8 343.63 17.09
 2 -11 -8 299.93 17.98
 2 -10 -8 17.77 7.58
 -2 -10 -8 -0.63 5.3
 -2 -10 8 10.59 9.13
 2 -10 8 -1.25 8.64
 2 -9 8 461.12 25.31
 -2 -9 -8 505.11 20.81
 2 -9 -8 498.86 22.12
 -2 -9 8 498.3 26.67
 2 -9 8 496.92 20.3
 -2 -8 -8 -4.73 5.02
 -2 -8 8 3.1 7.83
 2 -8 -8 -0.47 5.47
 2 -8 8 -15.77 8.64
 2 -8 8 0.9 5.27
 -2 -7 8 566.66 27.84
 -2 -7 -8 606.55 22.31
 2 -7 -8 585.36 23.76
 2 -7 8 561.07 22.49
 -2 -7 8 581.6 19.7
 -2 -6 8 3.49 7.24
 2 -6 8 1.79 5.1
 2 -6 -8 -2.98 5.89
 -2 -6 8 4.42 4.51
 -2 -6 -8 -3.58 5.2
 -2 -5 8 694.68 30.08
 2 -5 -8 673.49 25.86
 -2 -5 -8 690.97 24.65
 -2 -5 8 728.2 23.73
 2 -5 8 711.93 25.67
 -2 -4 -8 1.99 3.83
 2 -4 8 4.09 5.4
 -2 -4 8 1.67 4.83
 2 -4 -8 -1.46 5.31
 2 -3 -8 553.84 23.1
 -2 -3 -8 591.16 20.22
 -2 -3 -8 585.75 23.64
 -2 -3 8 583.75 26.68
 -2 -3 8 602.87 22.26
 2 -3 8 585.98 23.62
 2 -2 -8 0.05 5.02
 -2 -2 -8 -5.22 5.7
 -2 -2 -8 3.6 3.34
 -2 -2 8 0.62 4.93
 2 -2 8 3.9 6.05
 -2 -1 -8 915.7 30.59
 2 -1 -8 887.18 30.04
 -2 -1 -8 937.66 25.51
 2 -1 -8 953.5 22.46
 -2 -1 8 883.05 29.56
 2 -1 8 907.02 31.38
 2 0 -8 -7.99 6.01
 -2 0 -8 -3.15 6.02
 -2 0 -8 1.72 2.94
 2 0 -8 3.14 2.15
 -2 0 8 7.02 6.46
 -2 1 -8 910.42 30.46
 2 1 -8 900.24 30.2
 2 1 8 869.79 31.07
 -2 1 8 887.82 30.44
 2 2 -8 2.55 5.57
 -2 2 -8 -1.53 5.63
 -2 2 8 -2.55 5.73
 2 2 8 2.5 6.76
 2 3 -8 594.59 24.07
 -2 3 -8 580.05 24.08
 2 3 8 580.89 25.12
 -2 3 8 567.57 24.12
 -2 4 -8 -4.6 6.55
 2 4 -8 5.45 6.17
 2 4 8 -5.51 7
 -2 4 8 -5.66 6.19
 -2 5 -8 730.33 27.92
 2 5 -8 760.61 28.35
 2 5 8 710.02 28.88
 -2 5 8 726.28 28.88
 -2 6 -8 5.7 6.57
 2 6 -8 -0.1 6.09
 -2 6 8 2.77 3.58
 2 6 8 -3.53 7.48
 -2 6 8 3.74 6.83
 2 7 -8 611.25 25.6
 -2 7 -8 591.95 25.43
 -2 7 8 577.66 19.97
 -2 7 8 563.2 26.44
 2 7 8 580.48 26.9
 2 8 -8 -3.1 6.96
 -2 8 -8 7.73 7.17
 -2 8 8 4.64 4.26
 2 8 8 -3.67 7.54
 -2 9 -8 539.74 25.27
 2 9 -8 529.29 25.12
 2 9 8 541.08 27.27
 2 10 -8 0.03 6.87
 -2 10 -8 -9.28 8.06
 2 10 8 -0.49 8.47
 2 11 -8 343.05 21.28
 -2 11 -8 342.98 21.2
 2 11 8 366.18 23.15
 -2 12 -8 -5.02 7.73
 2 12 -8 9.85 8.87
 2 12 8 19.7 10.51
 -2 13 -8 284.16 20.32
 2 13 -8 244.6 18.91
 -2 14 -8 -2.24 8.94
 2 14 -8 -12.19 9.63
 2 -14 -9 12.88 7.78
 2 -14 9 23.62 10.73
 -2 -13 9 -1.24 9.51
 2 -13 9 -4.57 8.75
 2 -13 -9 -2.55 8.2
 -2 -12 9 34.5 11.6
 2 -12 9 14.98 9.74
 2 -12 -9 41.89 9.55
 2 -11 9 -17.86 10.14
 -2 -11 9 1.1 9.21
 -2 -11 -9 4.3 5.96
 2 -11 -9 6.86 7.51
 2 -10 -9 50.4 10.05
 -2 -10 9 56.72 13.09
 2 -10 9 31.63 10.45
 -2 -10 -9 37.32 7.86
 -2 -9 -9 4.46 6
 2 -9 -9 -1.25 7.29
 -2 -9 9 2.81 9.24
 2 -9 9 -2.92 9.34
 -2 -8 -9 60.09 8.93
 2 -8 -9 82.34 11.39
 2 -8 9 57.57 11.21
 -2 -8 9 43.27 10.73
 -2 -7 9 37.44 10.58
 2 -7 9 33.03 8.14
 -2 -7 -9 21.68 7.06
 2 -7 -9 22.9 8.28
 -2 -6 9 59.06 11.54
 -2 -6 -9 45.49 7.78
 2 -6 9 59.39 9.1
 2 -6 -9 65.81 9.95
 -2 -5 -9 7.9 5
 -2 -5 9 8.17 8.45
 2 -5 9 16.74 7.48
 -2 -5 -9 5.64 5.96
 2 -5 -9 13.82 7.12
 -2 -5 9 23.08 6.97
 -2 -4 -9 57.86 6.98
 -2 -4 9 54.68 10.78
 -2 -4 9 74.05 9.18
 2 -4 9 54.82 8.97
 2 -4 -9 60.04 9.31
 -2 -3 -9 3.72 4
 -2 -3 9 4.73 7.81
 2 -3 9 8.47 7.54
 -2 -3 9 3.23 6.18
 2 -3 -9 -3.45 7.27
 -2 -2 -9 61.24 6.65
 -2 -2 -9 69.25 9.81
 2 -2 -9 79.34 10.35
 -2 -2 9 56.19 10.15
 2 -2 9 67.5 9.75
 -2 -2 9 67.97 9.47
 2 -1 -9 15.42 6.95
 -2 -1 -9 11.03 6.23
 -2 -1 -9 8.1 3.71
 -2 -1 9 9.44 6.36
 2 -1 9 25.03 8.76
 2 0 -9 91.58 10.7
 -2 0 -9 78.62 9.82
 2 0 9 72.05 10.41
 -2 0 9 81.67 10.06
 -2 1 -9 8.78 6.77
 2 1 -9 10.66 6.66
 -2 1 9 10.8 6.51
 2 1 9 7.13 7.22
 -2 2 -9 86.51 10.48
 2 2 -9 78.79 10.26
 2 2 9 60.3 10.01
 -2 2 9 57 10.06
 -2 3 -9 -7.74 7.12
 2 3 -9 -5.2 6.96
 -2 3 9 -6.55 7.74
 2 3 9 -1.25 7.61
 2 4 -9 87.12 10.87
 -2 4 -9 63.56 9.41
 2 4 9 52.62 10.1
 -2 4 9 69.49 10.88
 2 5 -9 9.12 7.33
 -2 5 -9 23.59 7.27
 -2 5 9 24.16 8.55
 2 5 9 16.04 8.87
 2 6 -9 63.35 9.98
 -2 6 -9 54.9 9.69
 -2 6 9 65.24 11.16
 2 6 9 69.77 11.42
 2 7 -9 41.82 9.68
 -2 7 -9 33.21 9.15
 2 7 9 45.17 10.78
 -2 7 9 20.22 9.45
 -2 8 -9 78.2 11.79
 2 8 -9 53.26 10.78
 2 8 9 66.61 12.1
 2 9 -9 -0.59 8.24
 -2 9 -9 -1.8 8.08
 2 9 9 13.69 10.16
 2 10 -9 50.71 11.38
 -2 10 -9 60.9 11.97
 2 10 9 36.9 10.76
 -2 11 -9 11.59 8.44
 2 11 -9 2.29 7.89
 2 11 9 10.21 10.24
 -2 12 -9 7.99 8.84
 2 12 -9 35.64 11.47
 2 12 9 5.68 9.81
 2 -12 -10 -13.62 8.66
 2 -11 -10 94.41 12.05
 2 -10 -10 7.37 8.41
 2 -10 10 -0.03 8.86
 -2 -10 10 -21.57 11.56
 -2 -9 10 114.99 15.59
 -2 -9 -10 96.82 11.21
 2 -9 10 99.86 15.67
 2 -9 -10 89.88 11.96
 -2 -8 -10 13.12 7.41
 -2 -8 10 13.67 9.04
 2 -8 -10 12.61 8.32
 2 -8 10 -6.65 10.95
 -2 -7 -10 143.98 12.49
 -2 -7 10 138.05 17.11
 2 -7 10 118.92 15.67
 -2 -7 -10 126.99 12.33
 2 -7 -10 112.02 12.55
 -2 -6 10 -15.32 10.36
 -2 -6 -10 1.11 6.81
 2 -6 10 -5.74 7.2
 2 -6 -10 -12.48 8.4
 -2 -5 10 110.66 14.29
 2 -5 10 109.21 12.35
 -2 -5 -10 128.41 12.75
 2 -5 -10 118.39 12.82
 -2 -4 10 -3.46 9.03
 2 -4 10 -0.89 7.65
 2 -4 -10 10.51 7.27
 -2 -4 -10 9.25 7.29
 -2 -4 10 4.17 6.19
 -2 -3 10 174.13 17.38
 -2 -3 10 158.72 13.47
 2 -3 10 188.24 15.57
 2 -3 -10 160.51 14.11
 -2 -2 -10 -6.81 7.28
 2 -2 -10 6 7.16
 -2 -2 10 -14.74 10.64
 -2 -2 10 4.93 7.04
 2 -2 10 9.31 7.44
 2 -1 -10 133.24 13.38
 -2 -1 -10 151.04 14.46
 -2 -1 10 135.52 15.43
 2 -1 10 130.99 13.86
 -2 -1 10 126.94 12.79
 -2 0 -10 6.83 7.56
 2 0 -10 5.08 7.04
 -2 0 10 -1.2 9.33
 2 0 10 -0.34 7.87
 -2 0 10 4.25 7.13
 -2 1 -10 147.74 14.25
 2 1 -10 172.68 14.97
 -2 1 10 136.04 14.14
 2 1 10 147.87 15.2
 2 2 -10 -4.39 7.95
 -2 2 -10 -4.41 7.64
 -2 2 10 5.35 7.54
 2 2 10 -8.39 8.64
 2 3 -10 180.65 15.79
 -2 3 -10 166.02 15.31
 2 3 10 185.15 17.18
 -2 3 10 167.92 15.99
 -2 4 -10 10.68 8.01
 2 4 -10 18.88 8.17
 2 4 10 12.11 9.45
 -2 4 10 11.28 8.77
 2 5 -10 127.24 13.99
 -2 5 -10 134.14 14.24
 2 5 10 120.01 15.13
 -2 5 10 122.85 14.85
 2 6 -10 3.29 7.48
 -2 6 -10 -9.59 8.2
 2 6 10 3.26 9.6
 -2 6 10 -5.19 9
 -2 7 -10 123.13 14.34
 2 7 -10 133.66 14.55
 2 7 10 147.38 16.19
 2 8 -10 -1.06 8.88
 -2 8 -10 6.87 8.48
 2 8 10 -0.12 10.01
 2 9 -10 119.38 15.22
 -2 9 -10 112.39 14.48
 2 9 10 101.16 15.4
 -2 10 -10 -4.24 9.73
 2 10 -10 21.28 10.79
 2 10 10 6.35 10.25
 2 -8 -11 144.51 14.81
 -2 -7 -11 0.11 7.62
 2 -7 -11 11.12 9.31
 -2 -6 -11 210.99 16.37
 -2 -6 11 192.33 19.41
 2 -6 11 184.68 20.25
 2 -6 -11 188.5 17.05
 -2 -5 11 -21.3 12.41
 2 -5 -11 -13.9 8.78
 -2 -5 -11 -5.77 7.88
 -2 -4 -11 229.11 17.03
 2 -4 -11 237.35 18.24
 -2 -4 11 223.54 20.4
 2 -4 11 247.23 18.48
 -2 -3 11 -21.1 11.22
 2 -3 -11 -14.86 9.45
 2 -3 11 0.91 8.64
 -2 -2 11 275.4 22.25
 2 -2 11 269.86 19.91
 -2 -2 11 259.43 18.74
 2 -2 -11 268.91 19.03
 2 -1 -11 -2.57 7.96
 -2 -1 -11 10.03 9.24
 -2 -1 11 -17.33 11.39
 2 -1 11 -3.96 8.66
 -2 -1 11 17.08 9.48
 -2 0 -11 212.58 17.59
 2 0 -11 224.8 18.01
 -2 0 11 219.95 20.04
 2 0 11 210.42 18.25
 -2 0 11 205.18 17.83
 -2 1 -11 21.14 8.96
 2 1 -11 -15.32 8.13
 -2 1 11 -11.46 10.25
 -2 1 11 3.35 9.42
 2 1 11 -15.13 10.4
 -2 2 -11 268.22 19.69
 2 2 -11 272 19.39
 -2 2 11 242.32 19.92
 2 2 11 240.52 19.89
 -2 2 11 236.24 19.43
 -2 3 -11 -1.62 8.37
 2 3 -11 -10.48 8.7
 -2 3 11 6.36 9.75
 2 3 11 -10.77 9.79
 -2 3 11 1.39 8.87
 2 4 -11 244.42 18.96
 -2 4 -11 243.37 18.97
 -2 4 11 233.65 19.28
 2 4 11 230.48 19.82
 -2 4 11 224.13 19.34
 2 5 -11 -10.87 9.34
 -2 5 -11 -1.66 8.81
 -2 5 11 -2.02 9.11
 2 5 11 2.12 10.22
 -2 6 -11 216.17 18.4
 2 6 -11 194.15 17.45
 -2 6 11 200.43 17.7
 2 6 11 197.17 19.34
 -2 -4 -12 3.77 8.16
 -2 -3 -12 -5.72 9.43
 2 -2 12 -2.11 10.1
 2 -1 12 15.05 10.78
 2 0 12 7.82 10.64
 2 1 12 -6.8 11.59
 -2 3 12 -3.81 10.91
 -2 4 12 1.07 9.93
 -3 -21 0 -17.76 9.58
 3 -21 0 18.87 10.89
 3 -20 0 9.39 7.75
 -3 -20 0 -8.48 8.7
 3 -20 0 -10.33 9.73
 -3 -19 0 -4.88 7.57
 3 -19 0 7.23 8.77
 -3 -18 0 0.59 6.87
 3 -18 0 -3.97 7.46
 -3 -17 0 11.38 7.12
 3 -17 0 -1.91 6.82
 -3 -16 0 -1.11 6.44
 3 -16 0 7.42 6.78
 -3 -15 0 -1.47 6.24
 3 -15 0 14.76 6.4
 -3 -14 0 3.13 5.12
 3 -14 0 -9.27 5.68
 -3 -13 0 -1.37 4.68
 3 -13 0 -12.87 6
 -3 -13 0 -4.89 3.09
 -3 -12 0 0.75 4.5
 -3 -12 0 6.74 3.8
 3 -12 0 4.05 5.14
 -3 -12 0 2.38 3.69
 -3 -12 0 3.49 2.61
 3 -11 0 1.34 1.44
 -3 -11 0 2.2 3.11
 3 -11 0 -2.56 5.08
 -3 -11 0 1.74 3.11
 -3 -11 0 -1.27 2.57
 -3 -10 0 5.03 3.51
 3 -10 0 0.64 1.31
 -3 -10 0 0.39 2.75
 -3 -10 0 -1.26 3.03
 -3 -10 0 2.77 2.23
 -3 -9 0 0.3 3.9
 -3 -9 0 -4.05 2.9
 3 -9 0 1.61 1.2
 3 -9 0 -1.3 4.12
 -3 -9 0 3.53 2.43
 -3 -9 0 1.73 1.92
 -3 -8 0 0.06 2.31
 3 -8 0 -3.37 3.52
 3 -8 0 1.31 1.14
 -3 -8 0 2.74 2.35
 -3 -8 0 -1.09 1.76
 3 -7 0 -1 1.51
 -3 -7 0 0.1 0.97
 -3 -7 0 1.31 2.13
 -3 -7 0 1.53 1.84
 3 -7 0 0.33 1
 3 -7 0 -0.14 2.87
 -3 -7 0 1.5 1.5
 3 -6 0 1.97 1.29
 -3 -6 0 1.22 2.24
 3 -6 0 -0.35 1.01
 -3 -6 0 0.27 1.02
 -3 -6 0 -0.12 1.53
 3 -6 0 1.4 0.87
 -3 -6 0 -0.23 1.97
 3 -6 0 -1.28 2.62
 -3 -6 0 1.05 1.33
 3 -5 0 0.19 0.94
 -3 -5 0 -0.01 1.01
 3 -5 0 -1 0.93
 -3 -5 0 -0.09 1.78
 -3 -5 0 1.97 1.28
 3 -4 0 -0.31 0.78
 -3 -4 0 0.14 0.88
 3 -4 0 0.21 0.94
 -3 -4 0 0.07 1.53
 3 -4 0 2.77 2.17
 -3 -4 0 1.49 1.02
 3 -3 0 2.1 0.57
 -3 -3 0 1.33 1.23
 3 -3 0 0.97 0.85
 3 -3 0 1.84 1.51
 -3 -3 0 -1.07 1.38
 -3 -3 0 1.13 0.88
 -3 -2 0 0.5 0.77
 3 -2 0 -0.11 0.86
 -3 -2 0 0.53 0.86
 -3 -2 0 0.27 1.12
 3 -2 0 2.32 1.43
 -3 -2 0 -0.32 0.92
 -3 -1 0 -0.33 0.96
 -3 -1 0 0.58 0.86
 -3 -1 0 -0.07 0.68
 3 -1 0 -0.08 0.71
 3 -1 0 -0.08 0.6
 -3 -1 0 0.18 1.01
 3 -1 0 -0.23 0.89
 3 0 0 -0.26 0.71
 3 0 0 -0.09 0.73
 3 0 0 0.81 0.84
 -3 0 0 0.17 0.57
 3 0 0 1.22 0.68
 3 0 0 0.67 0.85
 -3 0 0 0.12 0.7
 3 1 0 -0.63 0.91
 3 1 0 0.74 0.79
 3 1 0 0.35 0.97
 -3 1 0 1 0.9
 3 1 0 0.33 0.51
 -3 1 0 0.07 0.79
 3 1 0 0.56 0.67
 3 1 0 0.12 0.96
 3 2 0 -0.43 0.76
 3 2 0 0.81 1.17
 3 2 0 1.33 1.13
 -3 2 0 1.21 0.98
 3 2 0 0.65 0.91
 -3 2 0 1.02 1.18
 3 2 0 0.14 0.86
 3 3 0 1.45 1.29
 3 3 0 2.43 0.99
 3 3 0 0.36 1.05
 -3 3 0 0.62 0.97
 3 3 0 0.83 0.58
 3 3 0 2.02 1.31
 3 3 0 0.17 0.9
 -3 4 0 0.42 0.74
 -3 4 0 1.24 1.07
 3 4 0 0.02 0.94
 3 4 0 1.62 0.95
 3 4 0 1.61 1.47
 3 4 0 0.77 1.09
 -3 5 0 0.62 1.1
 3 5 0 -0.32 0.97
 -3 5 0 0.17 1.04
 3 5 0 0.17 1.49
 3 5 0 0.78 1.03
 3 5 0 1.14 1.32
 -3 6 0 -0.59 1.31
 -3 6 0 1.11 1.06
 3 6 0 0.14 1.41
 3 6 0 0.23 1.63
 3 6 0 1.59 1.34
 -3 7 0 -1.01 1.55
 3 7 0 1.52 2.06
 -3 7 0 -0.46 2.61
 3 7 0 -0.88 1.65
 3 7 0 0.99 1.73
 -3 8 0 -0.59 2.06
 3 8 0 0.95 2.39
 3 8 0 -0.56 1.88
 3 9 0 -4.64 3.59
 -3 9 0 -0.83 2.31
 3 9 0 -1.24 2.41
 3 9 0 -0.64 2.23
 3 10 0 -2.56 3.78
 3 10 0 -0.23 2.36
 3 10 0 0.28 2.5
 3 11 0 -5.28 4.36
 3 12 0 11.66 5.48
 -3 12 0 -0.12 3.35
 3 13 0 1.26 4.61
 -3 13 0 -0.98 3.96
 3 14 0 -8.26 5.33
 -3 14 0 1.54 4
 3 14 0 -1.1 5.23
 -3 14 0 -5.28 5.28
 -3 15 0 -4.83 4.87
 3 15 0 -1 5.25
 3 15 0 -7.63 6.21
 -3 15 0 3.75 6.18
 3 16 0 8.89 5.93
 -3 16 0 -5.08 5.08
 3 16 0 -2.52 5.96
 -3 16 0 1.95 5.91
 -3 17 0 -4.31 5.35
 3 17 0 -10.87 6.99
 3 17 0 -7.36 7.3
 -3 17 0 3.43 7.22
 3 18 0 3.79 7.03
 -3 18 0 -3.44 5.81
 -3 18 0 -12.38 8.49
 3 18 0 2.74 7.01
 3 19 0 1.43 7.17
 -3 19 0 1.58 7.86
 3 19 0 -3.78 7.76
 3 20 0 8.52 8.41
 -3 20 0 4.25 8.66
 3 20 0 -7.05 8.48
 3 21 0 -8.76 8.36
 -3 -21 1 71.77 11.64
 -3 -21 -1 91.74 13.12
 3 -21 -1 85.42 13.16
 -3 -20 -1 95.14 13.09
 -3 -20 1 101.42 13.06
 3 -20 -1 92.79 12.96
 -3 -19 -1 152.47 15.24
 -3 -19 1 155.99 14.8
 3 -19 1 123.13 14.72
 3 -19 -1 135.33 14.47
 -3 -18 -1 148.24 14.79
 -3 -18 1 170.16 14.39
 3 -18 1 128.66 11.51
 3 -18 -1 118.66 13.08
 3 -18 1 128.82 14.45
 -3 -17 1 226.33 16.02
 3 -17 1 209.59 13.97
 -3 -17 -1 229.27 16.82
 3 -17 1 184.05 15.42
 3 -17 -1 187.62 15.26
 -3 -16 1 224.68 15.21
 -3 -16 -1 244.94 16.76
 3 -16 -1 195.21 14.63
 -3 -16 1 206.71 12.95
 -3 -16 -1 207.34 13.08
 3 -16 1 199.99 15.49
 -3 -15 1 182.53 13.3
 -3 -15 -1 159.1 13.44
 -3 -15 1 195.94 12.05
 3 -15 1 183.99 14.53
 -3 -15 -1 192.83 12.04
 3 -15 -1 176.88 13.49
 -3 -14 1 335.9 16.97
 3 -14 -1 311.95 17.03
 -3 -14 -1 300.8 14.55
 3 -14 1 313.09 17.64
 -3 -14 1 321.1 15.17
 3 -14 1 306.42 11.2
 -3 -13 1 501.81 20.67
 3 -13 1 487.99 21.54
 -3 -13 1 539.79 19.33
 3 -13 1 504.54 14.97
 3 -13 -1 482.53 20.76
 -3 -13 -1 506.78 18.39
 -3 -12 1 573.43 21.11
 3 -12 1 527.82 21.88
 -3 -12 1 574.23 19.79
 3 -12 1 560.54 15.93
 3 -12 -1 524.75 20.79
 -3 -12 -1 540.29 18.67
 -3 -12 1 590.44 15.68
 -3 -11 1 858.64 25.95
 3 -11 1 847.46 20.68
 -3 -11 1 834.88 24.51
 3 -11 -1 788.74 25.68
 -3 -11 -1 800.83 23.06
 3 -11 1 855.11 27.28
 -3 -11 1 875.12 20.05
 -3 -10 1 617.99 20.18
 3 -10 -1 626.93 17.82
 3 -10 -1 557.29 12.44
 -3 -10 -1 583.25 12.21
 3 -10 1 560.01 20.84
 -3 -10 1 591.51 18.94
 3 -10 1 574.33 15.67
 3 -10 -1 549.85 19.51
 -3 -10 -1 566.83 17.38
 -3 -10 -1 626.29 18.53
 -3 -10 1 605.52 14.72
 3 -9 -1 838.41 20.66
 -3 -9 1 757.21 22.55
 -3 -9 -1 747.13 16.02
 3 -9 -1 765.42 16.11
 3 -9 1 762.55 23.8
 3 -9 -1 742.41 22.78
 -3 -9 1 752.63 21.97
 3 -9 1 764.08 18.71
 -3 -9 -1 755.04 20.03
 -3 -9 -1 797.04 21.34
 -3 -9 1 785.94 17.29
 3 -8 -1 1386.57 28.75
 3 -8 -1 1266.54 25.03
 -3 -8 -1 1265.18 25.05
 3 -8 -1 1232.85 31.24
 3 -8 1 1250.57 27.31
 -3 -8 1 1263.59 30.51
 3 -8 1 1237.61 32.37
 -3 -8 -1 1249.26 27.98
 -3 -8 -1 1318.88 29.65
 -3 -8 1 1274.43 25.18
 3 -7 -1 1767.35 33.88
 -3 -7 -1 1731.4 37.22
 -3 -7 -1 1583.94 31.21
 3 -7 -1 1593.78 31.02
 -3 -7 1 1571.94 35.75
 3 -7 -1 1581.54 36.19
 3 -7 1 1572.07 32.86
 3 -7 1 1579.65 37.55
 -3 -7 -1 1539.04 32.86
 -3 -7 -1 1698.3 34.97
 -3 -7 1 1650.73 30.32
 -3 -6 -1 1677.08 34.98
 3 -6 -1 1628.13 31.49
 -3 -6 1 1513.92 33.93
 3 -6 -1 1526.99 29.86
 -3 -6 -1 1521.25 30.03
 -3 -6 1 1565.38 34.15
 3 -6 -1 1496.3 33.97
 3 -6 1 1494.48 35.31
 -3 -6 -1 1497.68 30.54
 -3 -6 1 1535.63 28.2
 -3 -6 -1 1603.58 32.91
 -3 -5 1 1931.53 39.91
 -3 -5 -1 2017.17 40.37
 3 -5 -1 2002.69 37.31
 3 -5 -1 1963.98 36.55
 -3 -5 -1 1919.82 36.82
 3 -5 -1 1884.97 39.83
 -3 -5 1 1901.76 40.03
 -3 -5 -1 1895.85 36
 3 -5 1 1869.32 40.99
 -3 -5 -1 1964.21 38.96
 3 -4 -1 2102.32 37.77
 -3 -4 1 1989.87 40.24
 -3 -4 -1 2104.68 40.55
 3 -4 -1 2038.51 37.84
 -3 -4 -1 1956.99 38.24
 -3 -4 -1 1938.86 35.99
 -3 -4 1 2004.39 40.71
 3 -4 -1 1980.59 40.18
 3 -4 1 1946.81 41.27
 -3 -4 -1 2106.49 39.81
 -3 -3 -1 5540.62 101.18
 -3 -3 1 5645.67 101.2
 3 -3 -1 5752.45 99.62
 -3 -3 -1 5482.47 100.01
 -3 -3 1 5897.19 99.99
 3 -3 1 5833.63 99.98
 3 -3 -1 5692 97.15
 -3 -3 1 5570.67 101.75
 3 -3 -1 5548.24 101.01
 3 -3 1 5537.11 101.93
 -3 -3 -1 5838.9 101.25
 -3 -2 1 4033.89 71.97
 -3 -2 -1 4107.74 73.66
 3 -2 -1 4095.43 73.14
 -3 -2 1 4320.5 72.54
 3 -2 1 4228.31 72.57
 -3 -2 1 4040.31 74.56
 3 -2 -1 4095.12 71.63
 3 -2 -1 3980.92 73.75
 3 -2 1 4013.57 74.31
 3 -2 -1 4117.75 74
 -3 -2 -1 4075.72 74.23
 -3 -1 -1 3031.85 53.15
 3 -1 1 2871.36 51.47
 3 -1 1 2915.65 54.05
 -3 -1 -1 2925.6 53.17
 -3 -1 1 3064.82 52.13
 3 -1 1 3013.22 52.17
 3 -1 -1 3000.62 53.68
 3 -1 -1 2950.81 53.65
 -3 -1 1 2944.06 54.33
 3 -1 -1 2942.98 52.91
 3 -1 1 2895.31 53.52
 -3 -1 -1 2950.54 51.21
 -3 -1 -1 2888.91 51.21
 -3 -1 -1 2978.56 54.62
 3 -1 -1 2945.35 53.92
 3 -1 1 2884.08 54.96
 -3 0 -1 2457.75 45.07
 3 0 1 2544.27 45.31
 3 0 1 2572.21 45.03
 -3 0 -1 2558.26 45.26
 3 0 1 2501.3 46.86
 3 0 -1 2519.65 44.66
 -3 0 -1 2529.21 44.79
 3 0 1 2563.19 44.71
 -3 0 1 2552.2 44.66
 3 0 -1 2475.46 46.52
 3 0 -1 2518.44 46.69
 3 0 -1 2527.32 46.16
 -3 0 1 2431.41 46.42
 -3 0 -1 2538.46 45.49
 3 0 1 2579.22 45.36
 3 0 1 2433.25 47.41
 3 0 -1 2649.75 47.13
 -3 0 -1 2538.7 44.89
 3 1 1 3084.55 53.8
 -3 1 -1 2880.99 51.82
 3 1 -1 2986.63 54.63
 3 1 -1 3099.07 53.09
 -3 1 -1 2931.97 52.08
 3 1 -1 2948.32 52.71
 -3 1 -1 2956.33 52.81
 3 1 -1 2906.24 54.22
 3 1 1 3043.73 52.77
 -3 1 1 3067.76 52.71
 -3 1 -1 2910.13 54.36
 -3 1 1 3043.98 54.69
 -3 1 1 3049.03 53.44
 3 1 1 2985.21 51.83
 3 1 -1 3134.7 55.04
 3 1 1 2911.22 55.11
 3 2 -1 4175.29 73.96
 3 2 1 4129.07 73.72
 -3 2 -1 4038.49 72.47
 3 2 -1 4107 72.45
 3 2 -1 4156.14 73.17
 -3 2 1 3931.63 71.41
 -3 2 -1 4193.72 74.52
 3 2 -1 4186.66 74.09
 3 2 1 4139.99 70.75
 3 2 1 4167.94 74.25
 3 3 -1 5945.81 103.63
 3 3 1 5799.07 100.45
 3 3 1 5886.12 103.87
 3 3 -1 5984.24 103.86
 3 3 -1 5752.4 102.03
 -3 3 -1 5839.78 102.64
 -3 3 -1 5754.52 102.55
 3 3 -1 5873.93 102.66
 -3 3 1 5855.75 99.44
 -3 3 -1 5910.02 104.69
 -3 3 1 5702.31 103.87
 3 3 1 5725.91 103.37
 3 4 -1 2150.81 41.73
 3 4 -1 2107.89 39.49
 -3 4 -1 2018.55 40.91
 3 4 -1 2076.29 41.06
 -3 4 -1 2160.93 40.07
 3 4 1 2152.78 41.72
 3 4 -1 2127.34 42.69
 3 4 1 2128.73 37.52
 3 4 1 2091.46 41.14
 -3 5 -1 1959.68 37.23
 3 5 -1 1889.13 40.37
 -3 5 -1 2048.7 38.14
 -3 5 -1 1926.07 40.4
 3 5 -1 1965.21 37.69
 3 5 -1 2102.23 41.88
 -3 5 1 2085.04 41.93
 3 5 1 2056.94 36.87
 3 5 1 2049.68 40.53
 3 5 -1 2079.79 39.67
 3 5 1 1952.4 39.88
 -3 6 -1 1617.8 31.61
 -3 6 -1 1541.2 34.69
 3 6 -1 1522.47 34.56
 -3 6 -1 1594.89 31.41
 3 6 -1 1599.98 31.06
 -3 6 1 1727.61 36.44
 3 6 -1 1676.97 35.8
 3 6 -1 1694.27 33.95
 3 6 1 1650.56 31.37
 3 6 1 1643.61 34.47
 3 6 1 1583.22 33.77
 -3 7 -1 1712.45 34.53
 3 7 -1 1563.91 37.38
 -3 7 -1 1695.27 33.3
 3 7 -1 1783.87 32.99
 -3 7 -1 1644.78 37.73
 -3 7 1 1824.74 39.44
 3 7 -1 1781.76 38.59
 3 7 -1 1806.91 36.99
 3 7 1 1743.93 37.01
 3 7 1 1771.2 34.46
 3 7 1 1717.81 36.38
 -3 8 1 1284.05 30.2
 -3 8 -1 1362.55 29.37
 3 8 -1 1240.75 32.04
 3 8 -1 1393.81 26.67
 -3 8 -1 1355.88 26.74
 -3 8 -1 1305.79 32.31
 3 8 -1 1476.51 32
 3 8 -1 1405.37 32.97
 3 8 1 1412.88 29.44
 3 8 1 1443.03 31.68
 3 8 1 1334.25 30.65
 -3 9 -1 793.78 20.51
 3 9 1 806.9 24.29
 -3 9 1 790.94 21.41
 3 9 -1 798.86 23.43
 -3 9 -1 780.02 23.21
 3 9 -1 750.45 23.24
 3 9 -1 846.55 17
 -3 9 -1 812.94 17.01
 3 9 1 880.87 22.55
 3 9 -1 860.25 23.8
 3 9 -1 895.77 23.03
 3 9 1 856.15 20.91
 3 9 1 788.27 21.56
 3 10 1 654.63 21.58
 -3 10 -1 592.24 17.75
 3 10 -1 630.25 20.47
 3 10 1 673.18 19.4
 3 10 1 708.89 18.42
 -3 10 -1 571.6 20.24
 3 10 -1 596.4 20.2
 -3 10 -1 608.98 12.92
 3 11 1 902.43 27.48
 -3 11 1 878.06 24.69
 3 11 -1 877.66 26.51
 -3 11 -1 835.38 26.59
 3 11 -1 820.56 26.38
 3 12 1 613.75 22.51
 -3 12 -1 610.34 19.06
 -3 12 1 607.11 19.82
 3 12 -1 593.31 21.74
 3 12 -1 566.27 21.45
 -3 12 -1 584.2 21.64
 3 13 -1 549.62 21.36
 -3 13 1 546.13 19.45
 3 13 1 606.97 22.6
 -3 13 -1 573.81 19.06
 3 13 -1 502.16 21.25
 -3 13 -1 534.21 21.55
 -3 14 1 345.96 15.58
 3 14 1 352.43 17.89
 -3 14 -1 341.87 14.8
 3 14 -1 328.11 16.71
 -3 14 -1 305.94 16.73
 3 14 -1 307.66 17.11
 -3 15 1 219.57 12.82
 -3 15 -1 186.42 11.57
 3 15 -1 191.65 13.75
 3 15 1 199.56 14.25
 -3 15 -1 191.62 14.01
 3 15 -1 192.79 13.78
 3 16 1 246.67 16.03
 -3 16 1 240.52 13.97
 3 16 -1 268.6 16.36
 -3 16 -1 262.48 14.01
 -3 16 -1 224.66 15.78
 3 16 -1 226.32 15.91
 3 17 1 233.08 16.27
 -3 17 -1 223.13 13.67
 3 17 -1 239.11 16.3
 3 17 -1 222.35 15.99
 -3 17 -1 218.27 16.27
 -3 18 -1 162.71 12.21
 3 18 1 194.15 15.67
 3 18 -1 170.81 14.43
 3 18 -1 155.85 15.01
 -3 18 1 146.5 13.92
 3 18 1 140.46 13.53
 -3 18 -1 168.51 14.62
 3 19 1 157.51 14.49
 3 19 -1 154.62 14.64
 3 19 1 171.79 15.91
 3 19 -1 157.7 15.44
 -3 19 1 133.49 14.12
 -3 19 -1 159.13 15.51
 3 20 1 102.03 12.88
 3 20 -1 100.25 12.81
 3 20 -1 81.29 12.43
 -3 20 -1 82.88 12.85
 3 20 1 99.74 13.18
 -3 20 1 83.28 12.24
 3 21 1 94.38 13.06
 3 21 -1 114.21 14.37
 3 -21 -2 50.06 10.44
 -3 -20 2 26.77 8.72
 -3 -20 -2 64.97 12.36
 3 -20 -2 56.56 11.73
 -3 -19 -2 112.46 14.16
 -3 -19 2 92.14 12.15
 3 -19 -2 116.96 13.25
 -3 -18 2 48.16 9.12
 -3 -18 -2 65.62 11.18
 3 -18 -2 58.62 10.63
 -3 -17 2 67.06 9.97
 -3 -17 -2 50.26 9.6
 3 -17 2 63.26 8.14
 3 -17 -2 70.64 10.44
 -3 -17 -2 63.06 8.78
 -3 -17 2 58.71 8.69
 3 -16 2 193.48 11.88
 -3 -16 2 167.69 13.17
 3 -16 -2 131.41 12.96
 -3 -16 -2 168.79 11.82
 -3 -16 2 180.33 12.54
 -3 -15 2 115.56 11.01
 3 -15 2 121.72 9.4
 3 -15 2 110.6 7.87
 -3 -15 2 108.83 9.84
 -3 -15 -2 103.5 9.11
 3 -15 -2 85.3 10.11
 3 -15 2 104.66 11.66
 -3 -14 2 258.45 14.74
 3 -14 2 253.26 12.7
 -3 -14 -2 239.6 12.76
 3 -14 2 248.9 11.47
 3 -14 -2 247.45 15
 3 -14 2 245.5 16.28
 -3 -14 2 262.8 14.3
 3 -13 2 168.76 9.7
 -3 -13 2 163.78 11.61
 3 -13 -2 170.34 11.93
 3 -13 2 172.46 9.33
 -3 -13 2 172.34 11.21
 -3 -13 -2 158.55 9.77
 3 -13 2 152.79 12.85
 -3 -12 2 72.81 7.8
 -3 -12 -2 77.17 3.3
 3 -12 -2 74.39 3.29
 3 -12 2 62.12 5.49
 3 -12 -2 68.51 7.98
 -3 -12 -2 73.33 6.78
 3 -12 2 46.13 7.7
 -3 -12 2 70.92 7.35
 -3 -12 2 70.08 3.49
 -3 -11 2 419.83 16.61
 -3 -11 -2 412.73 10.21
 3 -11 -2 397.65 10.1
 -3 -11 2 386.95 16.13
 3 -11 2 395.25 14
 3 -11 2 379.61 17.87
 -3 -11 -2 375.91 13.97
 3 -11 -2 389.21 16.63
 -3 -11 2 348.02 8.81
 -3 -10 2 493.11 17.71
 3 -10 2 475.52 15.63
 3 -10 -2 439.43 17.2
 -3 -10 -2 455.95 15.07
 3 -10 2 458.23 19.15
 -3 -10 2 482.31 17.67
 -3 -10 -2 477.56 12.18
 3 -10 -2 477.74 12.08
 3 -9 2 259.87 10.92
 -3 -9 -2 260.31 10.1
 -3 -9 2 280.67 12.69
 3 -9 -2 255.2 12.13
 3 -9 2 269.96 13.73
 -3 -9 -2 271.12 8.77
 3 -9 -2 273.97 8.45
 3 -8 -2 567.1 15.79
 3 -8 -2 513.99 13.13
 -3 -8 -2 479.14 14.09
 3 -8 -2 507.59 16.78
 -3 -8 2 494.52 17.27
 3 -8 2 487.53 15.71
 3 -8 2 468.27 18.24
 3 -7 -2 94.29 5.5
 3 -7 -2 82.75 4.44
 -3 -7 -2 73.87 4.55
 3 -7 2 82.91 7.15
 -3 -7 2 73.62 6.07
 3 -7 -2 77.45 6.07
 -3 -7 -2 86.21 6.26
 -3 -6 -2 860.07 22.37
 3 -6 -2 885.25 20.45
 -3 -6 2 808.43 21.4
 -3 -6 -2 806.41 18.27
 3 -6 2 799 23.3
 3 -6 -2 797.95 21.57
 -3 -6 2 837.39 22.78
 -3 -6 -2 884.52 22.37
 -3 -5 2 1362.58 30.63
 3 -5 -2 1455.14 29.77
 -3 -5 -2 1425.81 31.69
 3 -5 2 1465.64 31.16
 -3 -5 2 1512.97 31.23
 -3 -5 2 1358.49 32.27
 3 -5 -2 1311.97 30.92
 3 -5 2 1353.24 32.81
 -3 -5 -2 1384.82 27.25
 -3 -5 -2 1465.16 31.95
 -3 -4 2 554.97 15.35
 -3 -4 -2 605.16 16.26
 3 -4 2 616.36 15.78
 -3 -4 2 620.21 15.69
 3 -4 -2 554.84 15.8
 -3 -4 2 546.34 16.66
 3 -4 2 558.19 16.86
 -3 -4 -2 578.35 12.61
 -3 -4 -2 627.25 16.81
 3 -4 2 563.64 16.15
 -3 -3 2 484.76 10.58
 -3 -3 -2 513.35 14.03
 3 -3 2 523.7 13.47
 -3 -3 2 538.88 13.59
 -3 -3 2 476.81 14.63
 3 -3 2 492.21 14.57
 3 -3 -2 495.58 13.78
 3 -3 2 469.51 14.1
 3 -3 -2 515.71 14.78
 3 -3 -2 503.46 13.56
 -3 -3 -2 518.88 14.68
 3 -2 2 294.9 9.13
 -3 -2 -2 310.66 9.52
 -3 -2 2 317.56 9.17
 3 -2 2 299.9 9.03
 3 -2 -2 289.92 9.58
 -3 -2 2 292.67 10.32
 3 -2 2 283.62 10.01
 3 -2 -2 297.58 9.39
 3 -2 -2 300.24 10.08
 -3 -1 -2 423.26 11
 3 -1 2 404.94 11.1
 -3 -1 -2 405.85 11.46
 3 -1 -2 411.51 10.69
 3 -1 2 432.26 10.93
 -3 -1 2 439.57 11.02
 -3 -1 -2 396.45 10.65
 -3 -1 2 400.26 12.07
 3 -1 -2 411.08 11.54
 3 -1 -2 395.13 11.6
 3 -1 -2 431.91 11.88
 3 -1 2 400.48 12.27
 3 0 2 4543.98 80.69
 -3 0 -2 4453.28 80.54
 3 0 2 4516.72 79.61
 3 0 -2 4568.01 79.74
 -3 0 -2 4354.28 79.65
 -3 0 2 4584.25 79.58
 -3 0 2 4410.43 81.04
 3 0 -2 4445.12 81.1
 3 0 2 4329.73 81.91
 -3 0 2 4412.02 81.04
 3 0 -2 4533.22 80.26
 -3 1 -2 405.81 11.37
 -3 1 -2 425.98 8.8
 3 1 -2 436.98 9.08
 3 1 2 411.5 10.88
 -3 1 -2 402.3 10.86
 -3 1 2 448.87 11.11
 3 1 -2 407.28 10.75
 3 1 -2 433.41 12.56
 -3 1 2 415.93 11.36
 -3 1 -2 418.89 11.48
 -3 1 -2 433.77 12.62
 3 1 2 407.36 12.52
 -3 1 2 387.3 11.56
 3 1 -2 427.07 12
 3 1 -2 416.88 10.48
 3 2 -2 311.91 9.43
 3 2 2 309.04 9.06
 -3 2 2 313.33 9.13
 -3 2 -2 304.42 9.22
 3 2 -2 304.11 9.19
 -3 2 2 303.64 8.72
 -3 2 -2 309.48 9.95
 3 2 -2 300.94 7.65
 3 2 -2 299.68 9.87
 3 2 2 293.38 10.33
 -3 2 2 293.72 9.53
 3 3 -2 500.67 13.47
 -3 3 2 535.42 13.53
 3 3 2 508.13 13.96
 3 3 2 520.43 13.35
 3 3 -2 506.2 14.3
 -3 3 -2 478.67 13.33
 3 3 -2 497.66 13.41
 -3 3 2 489.16 11.81
 -3 3 -2 509.85 14.69
 3 3 -2 505.94 10.24
 3 3 2 484.67 14.39
 -3 3 2 499.81 13.68
 3 4 -2 612.95 15.58
 3 4 2 567.09 16.17
 3 4 -2 571.33 15.51
 -3 4 -2 564.11 15.5
 -3 4 2 596.59 16.61
 3 4 -2 609.77 17.24
 -3 4 2 561.94 12.67
 -3 4 -2 645.03 17.21
 3 4 2 582.86 16.46
 -3 4 2 580.37 15.79
 3 5 -2 1449.63 30.82
 -3 5 -2 1367.55 31.17
 3 5 -2 1441.13 31.39
 -3 5 2 1502.38 32.44
 -3 5 2 1378.41 26.04
 3 5 -2 1508.77 33.24
 -3 5 2 1431.37 31.43
 3 5 2 1376.82 31.73
 3 6 -2 906.38 22.22
 -3 6 -2 874.03 22.69
 3 6 -2 854.64 22.67
 3 6 -2 908.41 24.09
 -3 6 2 925.68 23.6
 3 6 -2 922.75 22.58
 3 6 2 880.74 19.23
 3 6 2 908.29 22.06
 -3 6 2 859.68 22.67
 3 6 2 837.38 22.7
 3 7 -2 86.12 4.61
 -3 7 -2 80.57 6.38
 3 7 -2 88.65 6.46
 3 7 2 91.87 4.74
 3 7 -2 87.02 6.64
 3 7 2 97.33 5.92
 3 7 -2 92.51 6.21
 3 7 2 96.21 6.66
 -3 8 -2 562.22 15.19
 3 8 -2 529.67 13.78
 -3 8 -2 534.35 18.19
 3 8 -2 527.84 18.07
 -3 8 -2 560.15 14.31
 3 8 2 571.09 14.91
 3 8 2 588.52 16.91
 3 8 -2 581.77 17.73
 3 8 2 531.39 17.44
 3 9 2 304.19 13.81
 3 9 -2 286.15 12.73
 -3 9 -2 284.92 10.56
 3 9 -2 304.93 8.89
 -3 9 -2 297.68 13.36
 3 9 -2 286.4 13.49
 -3 9 -2 299.08 9.13
 3 9 2 313.53 11.82
 3 9 2 302.37 10.51
 3 9 2 288.68 12.58
 3 10 -2 510.4 18.61
 3 10 2 526.75 19.77
 -3 10 -2 527.59 19.56
 -3 10 -2 537.4 13.19
 3 10 -2 527.41 12.84
 3 10 -2 507.43 19.17
 3 10 2 547.35 15.98
 3 10 2 570.44 17.44
 3 10 2 504.24 18.02
 3 11 2 405.98 17.81
 3 11 -2 427.84 17.13
 3 11 -2 454.4 10.86
 3 11 -2 404.81 18.08
 -3 11 -2 441.27 10.93
 -3 11 -2 412.02 17.77
 3 11 2 476.49 15.15
 3 11 2 428.61 16.94
 -3 12 -2 84.48 6.93
 3 12 -2 79.45 7.96
 3 12 2 83.18 9.01
 3 12 -2 81.94 8.87
 3 12 -2 85.51 3.21
 -3 12 -2 81.15 3.22
 -3 12 -2 77.98 8.69
 3 13 2 200.61 13.26
 -3 13 -2 179.44 10.05
 3 13 -2 180.82 11.95
 -3 13 -2 189.53 13.05
 3 13 -2 172.25 12.77
 3 14 2 304.32 16.83
 3 14 -2 284.49 15.27
 -3 14 -2 272.8 13.29
 3 14 -2 259 16.07
 -3 14 -2 275.4 16.31
 3 15 2 124.65 11.67
 3 15 -2 130.68 11.47
 -3 15 -2 120.81 9.41
 3 15 -2 119.8 11.86
 -3 15 -2 125.38 12.13
 3 16 2 195.57 14.85
 -3 16 -2 183.33 11.67
 3 16 -2 191.46 13.94
 3 16 -2 170.11 14.1
 -3 16 -2 163.52 13.88
 3 17 2 69.31 10.24
 -3 17 -2 59.63 7.87
 3 17 -2 83.97 10.59
 -3 17 -2 75.79 11.08
 3 17 -2 57.05 10.71
 3 18 -2 71.39 10.62
 3 18 2 68.15 10.73
 3 18 -2 48.08 10.14
 -3 18 -2 46.22 9.93
 3 19 -2 112.34 13.41
 3 19 2 124.83 14.47
 3 19 -2 118.87 14.6
 -3 19 -2 125.27 15.12
 3 20 -2 68.85 11.12
 3 20 2 47.71 10.92
 3 20 2 40.26 10.07
 -3 20 2 50.12 10.72
 3 20 -2 42.23 11.69
 -3 20 -2 67.05 12.36
 3 21 -2 44.15 10.19
 3 -20 -3 15.96 8.89
 -3 -19 -3 25.51 10.1
 3 -19 -3 41.02 10.41
 -3 -18 3 6.53 6.69
 -3 -18 3 2.82 6.17
 -3 -17 3 -2.14 6.35
 -3 -17 3 5.46 5.61
 3 -17 -3 17.94 7.77
 -3 -16 3 73.76 9.26
 -3 -16 -3 86.09 9.09
 -3 -16 3 78.96 9.59
 3 -16 -3 94.89 11.25
 3 -15 3 13.91 4.46
 -3 -15 3 12.39 6.04
 -3 -15 3 24.46 6.36
 3 -15 -3 8.86 6.36
 -3 -15 -3 11.66 4.92
 3 -15 3 14.65 4.54
 -3 -14 3 98.54 9.52
 3 -14 3 95.9 7.41
 -3 -14 3 114.6 10.45
 -3 -14 -3 85.24 8.21
 3 -14 3 102.2 8.38
 3 -14 -3 90.88 9.46
 -3 -13 3 22.35 5.38
 -3 -13 -3 16.26 4.72
 -3 -13 3 17.89 5.72
 3 -13 3 20.28 4.77
 3 -13 -3 16.67 6.03
 -3 -13 -3 25.16 2.74
 3 -12 3 19.71 3.73
 -3 -12 3 14.1 4.66
 -3 -12 3 13.26 5.06
 3 -12 -3 19.77 5.81
 -3 -12 -3 16.12 4.18
 3 -12 3 22.73 5.13
 -3 -12 -3 19.5 2.79
 3 -11 3 86.65 5.83
 -3 -11 3 81 7.51
 3 -11 -3 85.49 8.28
 -3 -11 -3 82.01 6.52
 -3 -11 3 90.03 8.52
 3 -11 3 88.43 7.51
 -3 -11 -3 87.63 5.42
 3 -11 -3 93.78 5.2
 3 -10 3 133.4 6.68
 -3 -10 3 150.48 9.41
 3 -10 -3 141.46 6.63
 -3 -10 3 137.45 9.81
 3 -10 3 129.29 8.73
 -3 -10 -3 140.66 7.94
 3 -10 -3 109.39 8.79
 3 -9 3 55.1 3.97
 -3 -9 -3 51.98 4.94
 -3 -9 3 50.25 6.06
 3 -9 -3 42.63 5.35
 3 -9 3 49.06 5.62
 3 -9 3 52.08 5.5
 3 -8 3 256.27 7.95
 -3 -8 -3 263.39 9.58
 -3 -8 3 259.33 12.82
 3 -8 -3 270.12 11.95
 3 -8 3 252.77 11.24
 3 -7 3 3.58 1.24
 3 -7 -3 5.68 2.54
 -3 -7 3 2.92 3.53
 -3 -7 -3 1.5 1.99
 3 -7 -3 -0.64 3.22
 3 -7 3 1.36 2.82
 3 -6 -3 309.39 10.84
 -3 -6 3 256.35 10.4
 3 -6 -3 263.91 11.25
 -3 -6 3 259.79 12.31
 -3 -6 -3 278.09 8.95
 3 -6 3 240.43 10.75
 -3 -5 -3 454 14.87
 -3 -5 3 472.85 14.82
 3 -5 3 466.69 14.66
 -3 -5 3 422.8 15.56
 -3 -5 -3 407.46 11.47
 3 -5 -3 412.8 14.16
 3 -5 3 423.76 14.19
 3 -4 3 77.56 4.78
 -3 -4 3 82.74 2.66
 -3 -4 -3 89.84 5.87
 3 -4 3 87.16 5.6
 -3 -4 3 89.93 5.7
 -3 -4 -3 80.41 4.22
 3 -4 -3 71.34 5.72
 -3 -4 3 85.91 6.53
 3 -4 3 77.6 5.55
 3 -4 -3 87.71 5.29
 -3 -3 -3 109.24 6.16
 3 -3 3 103.29 5.27
 3 -3 3 108.24 6.17
 -3 -3 3 113.04 6.09
 -3 -3 3 110.69 7.26
 3 -3 -3 100.69 6.22
 3 -3 -3 109.9 5.73
 3 -3 3 100.96 6.21
 3 -3 -3 121.84 6.97
 3 -2 -3 147.22 6.8
 3 -2 3 148.09 6.36
 -3 -2 -3 156.27 7.11
 -3 -2 -3 150.51 6.89
 3 -2 3 172.42 7.18
 -3 -2 3 158.4 7.21
 3 -2 -3 166.52 7.7
 -3 -2 3 160.07 8.34
 -3 -2 3 160.96 6.03
 3 -2 -3 164.2 6.98
 3 -2 3 145.17 7.5
 3 -2 -3 168.58 7.93
 -3 -1 3 95.37 5.6
 -3 -1 -3 86.44 5.1
 -3 -1 -3 91.06 3.06
 3 -1 3 90.38 4.87
 -3 -1 -3 90.24 5.23
 3 -1 -3 89.96 5.08
 3 -1 3 95.19 5.3
 -3 -1 3 92.86 5.13
 -3 -1 3 94.35 6.11
 3 -1 -3 98.4 5.68
 3 -1 -3 93.53 5.28
 3 -1 3 106.8 6.13
 -3 -1 3 95.68 4.93
 -3 0 -3 1273.87 27.55
 3 0 -3 1270.99 27.74
 -3 0 3 1331.19 27.86
 3 0 3 1330.7 27.88
 -3 0 -3 1271.68 27.91
 -3 0 3 1242.06 29.12
 -3 0 3 1257.85 28.22
 3 0 3 1221.33 29.55
 -3 0 3 1214.38 27.73
 -3 0 -3 1350.78 29.82
 3 0 -3 1339.03 28.6
 3 0 -3 1320.35 27.99
 -3 1 -3 93.99 5.02
 -3 1 -3 87.42 5.36
 -3 1 3 99.6 5.3
 3 1 -3 87.36 5.16
 3 1 3 90.94 5.13
 -3 1 3 89.97 5.43
 -3 1 -3 87.27 5.75
 3 1 -3 103.17 5.77
 3 1 -3 98.95 4.92
 3 1 3 94.99 6.32
 -3 1 3 100.65 5.46
 3 2 3 175.39 7.35
 -3 2 -3 148.14 7.09
 3 2 -3 150.95 7.04
 -3 2 3 162.81 7.1
 -3 2 -3 162.51 7.49
 3 2 -3 155.63 5.98
 3 2 3 153.85 7.9
 -3 2 -3 153.33 7.6
 3 2 -3 151.83 7.41
 -3 2 3 167.62 7.24
 3 3 -3 112.36 5.77
 3 3 -3 100.28 6.18
 -3 3 -3 99.68 5.87
 -3 3 3 112.49 6
 3 3 3 111.76 6.06
 3 3 -3 105.2 6.03
 -3 3 -3 108.1 6.56
 3 3 -3 106.63 4.34
 -3 3 3 107.62 5.89
 3 3 3 99.26 6.67
 3 4 3 84.34 5.54
 -3 4 -3 88.64 5.91
 -3 4 3 81.14 5.27
 3 4 -3 85.97 5.7
 3 4 -3 86.19 5.26
 3 4 -3 85.25 5.9
 -3 4 3 78.41 5.3
 3 4 -3 80.39 3.4
 3 4 3 85.49 6.42
 -3 5 -3 440.64 14.67
 3 5 -3 433.98 14.7
 3 5 3 481.16 14.83
 3 5 -3 460.98 13.75
 -3 5 3 469.72 14.8
 -3 5 3 439.62 14.02
 3 5 3 439.13 9.49
 3 5 3 426.5 15.42
 3 6 -3 287.01 11.85
 -3 6 -3 262.14 11.48
 3 6 -3 307.12 10.98
 3 6 3 273.72 12.18
 -3 6 3 277.68 11.08
 3 7 -3 2.25 3.11
 -3 7 -3 -0.3 3.25
 3 7 -3 4.84 2.51
 -3 7 3 6.09 2.9
 3 7 3 -1.34 3.23
 3 8 3 277.58 13.13
 -3 8 -3 267.18 12.66
 3 8 -3 273.3 12.89
 3 8 3 307.41 11.71
 -3 8 3 284.76 12.39
 3 8 3 275.97 13.04
 3 9 3 50.53 6.62
 -3 9 -3 55.24 6.63
 3 9 -3 53.71 6.59
 3 9 3 62.24 5.51
 -3 9 3 58.83 2.31
 -3 9 3 55.75 5.97
 3 9 3 49.49 6.52
 3 10 -3 153.46 6.81
 3 10 -3 139.18 10.16
 -3 10 -3 133.42 9.92
 3 10 3 117.93 9.92
 3 10 3 149.31 10.17
 3 10 3 158.11 8.1
 -3 10 3 158.95 10.06
 3 11 -3 100.05 8.76
 -3 11 -3 104.62 7.11
 3 11 3 86.71 8.69
 3 11 -3 102.92 5.35
 -3 11 -3 97.64 9.17
 -3 11 -3 103.42 5.5
 3 11 -3 98.85 9.21
 3 11 3 110.86 7.14
 3 11 3 94.8 8.75
 -3 11 3 110.06 9.16
 3 12 -3 25.09 6.28
 -3 12 -3 22.57 6.47
 -3 12 -3 21.06 2.75
 3 12 3 19.41 6.12
 3 12 -3 24.59 5.85
 -3 12 -3 12.15 3.97
 3 12 3 21.46 5.43
 -3 12 3 25.75 6.01
 -3 13 -3 23.23 6.51
 3 13 -3 27.85 7.23
 -3 13 -3 26.79 2.63
 -3 13 -3 20.26 4.61
 3 13 3 25.29 6.66
 3 13 -3 19.82 5.52
 -3 14 -3 111.89 11.09
 3 14 -3 108.19 10.92
 3 14 -3 91.71 9.74
 -3 14 -3 94.68 8.12
 3 14 3 95.79 10.37
 -3 15 -3 28.77 7.41
 3 15 -3 10.97 7.05
 -3 15 -3 16.21 5.21
 3 15 3 24.32 7.96
 3 15 -3 8.51 6
 3 16 -3 83.44 11.42
 -3 16 -3 74.77 11.08
 3 16 3 86.51 10.54
 3 16 -3 84.48 10.09
 -3 16 -3 88.09 8.53
 3 17 -3 -1.78 7.42
 -3 17 -3 6.09 7.77
 3 17 3 5.85 7.27
 -3 17 -3 11.93 5.85
 3 17 -3 6.39 6.81
 -3 17 3 7.68 7.06
 -3 18 -3 19.35 9.27
 3 18 -3 12.89 9.05
 3 18 -3 24.15 7.87
 -3 18 3 25.26 8.45
 -3 19 -3 31.94 9.83
 3 19 -3 23.52 9.56
 3 19 -3 29.43 9.04
 -3 19 3 27.32 9.3
 3 20 -3 15.94 9.01
 -3 20 3 19.78 9.28
 3 -20 -4 68.11 12.1
 3 -19 -4 60.78 11.03
 3 -18 -4 100.25 12.16
 -3 -18 4 112.41 12.18
 -3 -17 4 188.23 13.61
 3 -17 -4 147.4 13.43
 -3 -17 4 185.57 14.57
 -3 -16 4 206.16 14.08
 -3 -16 4 196.45 14.9
 3 -16 4 169.72 11.9
 3 -16 -4 161.09 13.74
 -3 -15 4 251.38 14.78
 -3 -15 4 268.25 16.82
 3 -15 -4 243.63 15.55
 3 -15 4 247.33 14.39
 -3 -15 -4 242.31 13.34
 -3 -14 4 314.28 15.72
 3 -14 4 283.36 15.09
 -3 -14 -4 265.49 13.76
 -3 -14 4 282.39 16.76
 3 -14 -4 285.5 16.23
 3 -14 4 259.74 13.4
 3 -13 4 330 11.86
 -3 -13 4 348.43 16.1
 -3 -13 -4 339.94 11.92
 3 -13 4 340.77 16.48
 -3 -13 -4 313.57 14.07
 3 -13 -4 321.37 16.83
 -3 -13 4 343.65 18.1
 3 -13 4 279.49 14.03
 3 -12 4 314.48 10.65
 -3 -12 4 323.91 15.02
 -3 -12 4 311.95 16.8
 3 -12 4 304.36 15.41
 -3 -12 -4 307.62 13.28
 3 -12 -4 304.24 15.64
 3 -12 4 283.5 13.52
 -3 -11 4 360.04 15.06
 3 -11 4 350.15 10.66
 -3 -11 4 342.13 17.22
 -3 -11 -4 338.7 13.55
 3 -11 4 346.69 16.33
 3 -11 -4 340.44 15.9
 3 -11 4 312.75 14.3
 -3 -10 4 429.69 15.88
 3 -10 4 374.51 10.53
 3 -10 -4 378.43 16.18
 3 -10 4 382.75 16.91
 -3 -10 -4 376.49 13.68
 -3 -10 4 376.94 17.74
 3 -10 4 363.89 15.08
 -3 -9 4 748.22 21.86
 -3 -9 4 718.06 25.11
 -3 -9 -4 728.94 19.93
 3 -9 -4 764.11 23.46
 3 -9 4 684.09 21.52
 -3 -8 4 912.33 28.27
 3 -8 -4 855.38 25.33
 -3 -8 -4 883.91 22.1
 3 -8 4 862.65 24.5
 -3 -7 -4 1049.86 24.36
 -3 -7 4 1014.13 30.1
 3 -7 -4 1024.9 27.69
 3 -7 4 1000.72 26.83
 3 -6 4 819.14 21.27
 -3 -6 -4 841.32 20.45
 3 -6 -4 818.52 23.4
 -3 -6 4 859.39 26.05
 3 -6 4 773.85 22.76
 3 -5 4 831.27 20.87
 -3 -5 4 836.95 25.71
 3 -5 -4 804.23 23.1
 -3 -5 -4 827.44 20.43
 -3 -5 4 881.89 18.22
 3 -5 4 814.57 23.03
 3 -4 4 886.82 21.23
 -3 -4 4 903.09 26.43
 3 -4 -4 872.76 23.81
 3 -4 4 834.21 23.66
 3 -4 -4 915.78 22.55
 -3 -4 4 904.67 19.82
 3 -3 4 1272.64 28.46
 3 -3 4 1447.06 31.53
 -3 -3 4 1316.68 33.68
 3 -3 -4 1279.98 31.37
 3 -3 -4 1419.25 32.97
 3 -3 -4 1297.48 29.74
 -3 -3 4 1313.54 28.01
 3 -3 4 1252.29 31.39
 3 -2 4 1404.67 30.61
 3 -2 4 1586.33 33.53
 -3 -2 -4 1428.33 32.55
 3 -2 -4 1396.51 32.42
 -3 -2 4 1459.6 35.38
 -3 -2 -4 1436.07 26.52
 3 -2 4 1377.8 33.74
 3 -2 -4 1442.54 32.04
 -3 -2 4 1417.25 30.8
 3 -2 -4 1542.14 34.2
 -3 -1 -4 1655.64 36.23
 3 -1 4 1855.12 37.92
 3 -1 -4 1660.51 37.01
 -3 -1 4 1857.9 37.96
 -3 -1 -4 1633.14 36.96
 -3 -1 4 1735.92 39.79
 3 -1 -4 1749.05 37.22
 -3 -1 4 1628.5 36.08
 -3 -1 -4 1777.48 39.65
 3 -1 4 1680.2 38.68
 -3 -1 -4 1692.16 32.23
 3 -1 -4 1797.51 38.19
 -3 0 -4 1510.27 33.03
 -3 0 4 1540.04 34.39
 3 0 -4 1525.05 34.25
 -3 0 4 1637.28 34.75
 3 0 4 1630.54 34.72
 -3 0 -4 1502.31 34.36
 -3 0 4 1516.54 36.25
 3 0 -4 1664.03 34.68
 -3 0 4 1466.41 34.04
 -3 0 -4 1640.48 36.59
 3 0 -4 1571.53 34.59
 3 0 4 1487.04 35.81
 3 1 -4 1684.29 37.49
 3 1 4 1821.24 37.96
 -3 1 4 1816.94 37.95
 -3 1 -4 1655.25 37.58
 -3 1 -4 1766.85 36.2
 3 1 4 1663.56 39.07
 3 1 -4 1731.65 38.2
 -3 1 -4 1840.97 39.5
 -3 1 4 1676.96 38.13
 3 1 -4 1787.89 36.98
 -3 1 4 1706.98 37.2
 3 2 4 1569.79 33.78
 -3 2 -4 1432.81 33.22
 3 2 -4 1432.17 33.16
 3 2 -4 1471.23 33.88
 3 2 4 1419.23 34.94
 -3 2 4 1415.32 32.59
 3 2 -4 1521.43 31.4
 -3 2 -4 1585.06 34.9
 -3 2 4 1381.71 33.99
 3 3 4 1419.57 31.91
 -3 3 -4 1277.04 31.46
 3 3 -4 1291.08 31.39
 3 3 -4 1429.18 30.59
 3 3 4 1271.96 32.98
 -3 3 4 1304.88 32.54
 -3 3 4 1289.56 30.44
 -3 3 -4 1428.99 32.65
 3 3 -4 1370.49 28.61
 3 4 -4 898.63 24.42
 -3 4 -4 895.65 24.52
 3 4 -4 969.2 23.21
 3 4 4 903.64 26.16
 3 4 -4 958.66 20.71
 -3 4 4 896.11 23.35
 -3 5 -4 878.26 24.49
 3 5 -4 875.23 24.43
 3 5 -4 913.25 22.66
 -3 5 4 880.62 23.13
 3 5 4 862.22 25.84
 3 5 4 870.11 16.43
 3 5 -4 913.99 18.85
 -3 6 -4 885.75 25.5
 3 6 -4 920.78 25.61
 3 6 -4 957.56 23.45
 -3 6 4 865.95 23.85
 3 6 4 910.6 17.87
 3 6 4 853.03 26.51
 3 7 -4 1118.74 30.08
 -3 7 -4 1114.5 30.23
 3 7 -4 1176.15 27.71
 -3 7 4 1103.28 28.38
 3 7 4 1094.42 31.21
 3 7 4 1110.59 22.51
 -3 8 -4 959.57 27.8
 3 8 -4 935.09 27.52
 3 8 4 919.91 20.4
 -3 8 4 928.81 25.76
 3 8 4 925.82 28.35
 -3 9 -4 723.46 24.57
 3 9 -4 746.3 24.85
 3 9 4 772.38 18.56
 -3 9 4 772.05 23.41
 3 9 4 765.61 25.49
 -3 10 -4 405.53 18.31
 3 10 -4 420.56 18.39
 -3 10 4 474.36 11.2
 3 10 4 415.19 18.68
 3 10 4 439.23 13.76
 -3 10 4 427.19 17.12
 3 11 -4 362.76 17.71
 -3 11 -4 364.88 17.69
 -3 11 4 410.58 9.15
 -3 11 4 376.19 16.74
 3 11 4 385.49 18.7
 3 11 4 404.82 13.68
 3 12 -4 306.15 16.74
 -3 12 -4 329.82 17.45
 -3 12 -4 337.75 14.17
 3 12 4 344.31 17.74
 -3 12 4 334.61 16.11
 -3 13 -4 355.29 18.82
 -3 13 -4 371.08 12.09
 3 13 -4 347.88 18.73
 -3 13 -4 369.88 15.34
 3 13 -4 322.95 17.3
 3 13 4 344.32 18.55
 -3 13 4 365.48 17.64
 -3 14 -4 312.5 18.47
 3 14 -4 298.11 18.33
 3 14 -4 310.6 16.8
 -3 14 -4 315.28 14.75
 -3 14 4 323.41 17.34
 -3 15 -4 260.1 17.52
 3 15 -4 258.09 17.28
 -3 15 -4 282.9 14.15
 3 15 -4 293.72 16.86
 -3 15 4 282.77 16.76
 -3 16 -4 179.95 15.52
 3 16 -4 198.22 15.87
 -3 16 -4 205.23 12.4
 3 16 -4 195.74 14.63
 -3 16 4 210.81 15.19
 3 17 -4 186.18 16.41
 -3 17 -4 197.72 16.81
 3 17 -4 186.51 14.57
 -3 17 4 193.14 15.73
 -3 18 -4 111.55 13.84
 3 18 -4 148.47 15.61
 3 18 -4 115.62 12.85
 -3 18 4 141.2 13.62
 -3 19 -4 89.48 13.54
 3 19 -4 96.58 13.1
 3 19 -4 111.01 13.02
 -3 19 4 125.17 14.18
 3 20 -4 81.25 12.23
 3 -19 -5 5.03 8.04
 -3 -18 5 16.65 7.67
 3 -18 -5 0.49 8.19
 -3 -17 5 26.5 8.86
 3 -17 -5 11.67 7.99
 -3 -16 5 78.28 11.34
 3 -16 5 70.07 9.44
 3 -16 -5 58.39 10.16
 3 -15 5 9.15 6.31
 -3 -15 5 9.02 6.63
 3 -15 -5 6.73 6.88
 3 -14 5 66.46 8.97
 -3 -14 5 31.78 7.46
 -3 -14 -5 42.06 6.49
 3 -14 -5 54.17 8.64
 -3 -13 5 21.49 6.67
 3 -13 -5 23.34 6.82
 3 -13 5 30.65 7.11
 -3 -13 -5 33.79 5.82
 3 -13 5 33.28 5.83
 -3 -12 -5 44.56 6.23
 3 -12 -5 36.53 7.13
 -3 -12 5 40.78 7.71
 3 -12 5 36.27 7.28
 3 -12 5 35.66 5.83
 3 -11 -5 45.75 7.07
 3 -11 5 32.12 6.58
 -3 -11 -5 44.11 5.61
 -3 -11 5 35.51 7.36
 3 -11 5 53.74 6.46
 -3 -10 5 61.82 9.04
 3 -10 5 42.28 7.22
 3 -10 -5 53.42 7.61
 -3 -10 -5 51.93 5.78
 3 -10 5 38.18 5.72
 -3 -9 5 14.08 5.64
 -3 -9 -5 10.71 3.99
 3 -9 -5 12.41 5.24
 3 -9 5 5.07 3.9
 3 -8 5 288.71 11.75
 -3 -8 -5 293.65 11.82
 3 -8 -5 315.58 14.37
 -3 -8 5 318.62 16.7
 3 -8 5 273.95 13.09
 3 -7 5 19.23 3.41
 -3 -7 -5 23.95 4.06
 3 -7 -5 18.6 5.13
 -3 -7 5 32.09 6.71
 3 -7 5 28.66 5
 3 -6 5 164.55 7.99
 -3 -6 -5 168.42 8.42
 3 -6 -5 156.96 9.74
 -3 -6 5 175.22 12.08
 -3 -6 5 169.17 6.69
 3 -6 5 172.11 10.06
 3 -5 5 18.79 3.08
 -3 -5 5 18.64 5.61
 -3 -5 5 22.94 3.17
 -3 -5 -5 17.85 3.46
 3 -5 -5 16.31 4.48
 3 -5 5 32.47 5.1
 3 -4 5 46.63 4.19
 -3 -4 5 56.02 7.18
 3 -4 -5 48.85 4.53
 -3 -4 5 46.77 4.09
 3 -4 5 41.35 5.46
 3 -4 -5 44.04 5.64
 3 -3 -5 136.66 8.69
 -3 -3 -5 126.85 8.32
 -3 -3 5 128.59 9.62
 3 -3 -5 133.41 8.72
 -3 -3 5 128.05 6.89
 -3 -3 -5 131.93 4.26
 3 -3 5 133.69 8.81
 3 -3 -5 133.5 7.4
 -3 -2 -5 324.3 12.28
 -3 -2 -5 306.44 12.9
 3 -2 -5 307.81 12.69
 -3 -2 5 303.56 14.59
 3 -2 -5 326.51 12.19
 -3 -2 5 313.16 11.87
 3 -2 5 305.56 13.38
 -3 -2 -5 311.67 8.47
 -3 -1 -5 4.22 1.39
 -3 -1 -5 1.58 2.33
 3 -1 -5 0.18 3.01
 -3 -1 -5 2.12 2.97
 -3 -1 5 -0.1 3.86
 3 -1 5 -3.03 3.75
 -3 -1 5 2.83 3.09
 3 0 -5 311.61 12.81
 -3 0 -5 316.32 13.06
 -3 0 5 333.05 12.69
 -3 0 -5 304.09 9.8
 -3 0 -5 333.28 11.56
 3 0 5 294.12 13.55
 3 0 -5 347.36 13.22
 -3 0 5 309.45 12.57
 -3 1 -5 -2.26 3.12
 3 1 -5 0.83 3.34
 -3 1 5 5.24 3.04
 -3 1 -5 4.6 2.38
 -3 1 5 2.2 3.12
 3 1 -5 3.75 2.4
 3 1 5 -5.12 3.89
 3 2 -5 312.19 13.15
 -3 2 -5 318.71 13.47
 3 2 -5 334.19 12.09
 3 2 5 307.88 14.29
 -3 2 5 300.12 13.51
 -3 2 5 327.44 12.35
 -3 3 -5 140.28 8.89
 3 3 -5 125.2 8.49
 3 3 -5 147.92 7.79
 3 3 5 127.13 9.53
 3 3 -5 132.34 7.15
 -3 3 5 135.53 9.34
 -3 3 5 131.07 7.71
 3 4 -5 51.23 5.82
 -3 4 -5 44.45 5.49
 3 4 -5 48.51 4.75
 -3 4 -5 52.39 2.29
 -3 4 5 49.01 5.01
 3 4 5 48.2 6.78
 -3 4 5 44.78 6.22
 3 4 -5 52.87 4.54
 -3 5 -5 26.39 5.07
 3 5 -5 21.96 4.75
 -3 5 5 25.69 4.2
 3 5 -5 24.44 3.73
 3 5 5 21.71 5.62
 3 5 -5 22.88 2.98
 3 6 -5 181.55 11.09
 -3 6 -5 165.93 10.74
 3 6 -5 197.9 9.36
 3 6 -5 196.41 7.03
 -3 6 5 184.26 9.81
 3 6 5 182.93 11.81
 -3 7 -5 24.84 5.85
 3 7 -5 18.96 5.3
 3 7 5 22.69 1.91
 3 7 5 30.33 6.81
 -3 7 5 23.25 4.63
 -3 8 -5 321.36 15.75
 3 8 -5 332.49 16.13
 -3 8 5 325.99 14.03
 3 8 5 311.05 16.06
 3 8 5 319.26 8.82
 3 9 -5 9.38 5.45
 -3 9 -5 6.51 5.58
 3 9 5 1.28 5.49
 -3 9 5 2.28 3.75
 3 9 5 7.07 2.03
 3 10 -5 54.36 8.2
 -3 10 -5 46.86 7.58
 3 10 5 55.4 4.23
 3 10 5 62.11 8.65
 -3 10 5 55.36 6.57
 -3 11 -5 53.53 8.62
 3 11 -5 39.57 7.36
 3 11 5 62.39 9.28
 3 11 5 56.96 4.6
 -3 11 5 53.06 6.62
 -3 12 -5 53.82 8.83
 3 12 -5 52.81 8.84
 -3 12 5 48.96 6.99
 3 12 5 31.39 8.2
 3 12 5 46.06 4.76
 -3 13 -5 43.63 9.17
 3 13 -5 39.01 8.71
 -3 13 -5 33.22 5.89
 3 13 5 31.57 8.43
 -3 13 5 25.48 6.45
 3 14 -5 61.68 10.08
 -3 14 -5 48.28 9.36
 -3 14 -5 72.09 7.88
 3 14 -5 47.4 8.09
 -3 14 5 61.77 8.47
 -3 15 -5 15.42 8.59
 3 15 -5 9.61 8.47
 -3 15 -5 -1.95 5
 3 15 -5 1.76 5.86
 -3 15 5 2.76 5.61
 -3 16 -5 72.52 11.4
 3 16 -5 67.67 11.2
 3 16 -5 57.62 9.5
 -3 16 5 62.64 9.27
 3 17 -5 1.8 8.95
 -3 17 -5 23.42 9.68
 3 17 -5 15.88 7.55
 -3 17 5 16.97 7.21
 3 18 -5 2.85 7.25
 -3 18 -5 -4.72 9.99
 3 18 -5 7.14 8.83
 3 19 -5 18.41 9.05
 -3 -18 6 33.03 10.48
 3 -18 -6 24.21 8.67
 -3 -17 6 87.96 12.46
 3 -17 -6 70.08 10.97
 3 -16 6 82.86 10.98
 -3 -16 6 81.81 12.15
 3 -16 -6 79.18 11.08
 3 -15 -6 59.56 10.09
 3 -15 6 63.91 10.33
 -3 -15 6 54.44 10.12
 -3 -14 6 72.51 11.22
 3 -14 6 79.42 10.4
 3 -14 -6 58.54 9.19
 3 -13 6 196.67 15.14
 -3 -13 -6 186.31 11.58
 3 -13 -6 162.1 13.28
 -3 -13 6 192.39 15.57
 -3 -12 -6 91.17 8.19
 -3 -12 6 74.64 10.49
 3 -12 -6 103.3 10.61
 3 -12 6 101.74 10.78
 3 -12 6 90.98 8.65
 3 -11 6 274.84 17.21
 -3 -11 -6 313.32 14.11
 3 -11 -6 309.69 16.46
 -3 -11 6 310.57 18.98
 3 -11 6 287.01 14.63
 3 -10 -6 96.77 9.68
 -3 -10 -6 100.01 8.02
 -3 -10 6 105.09 11.43
 3 -10 6 79.78 10.04
 3 -10 6 84.32 8.37
 -3 -9 6 232.26 16.03
 -3 -9 -6 204.48 10.99
 3 -9 -6 212.53 13.08
 3 -9 6 196.51 11.95
 -3 -8 -6 370.08 14.5
 3 -8 -6 362.37 16.57
 -3 -8 6 366.85 19.53
 3 -8 6 355.26 15.87
 3 -7 6 292.06 11.65
 -3 -7 -6 307.67 13.08
 -3 -7 6 292.06 17.08
 3 -7 -6 316.99 15.13
 -3 -7 6 327.79 10.5
 3 -7 6 294.08 14.34
 3 -6 6 274.83 10.87
 -3 -6 6 303.74 17.14
 3 -6 -6 278.4 14.27
 -3 -6 -6 289.25 12.51
 -3 -6 6 304.14 10.8
 3 -6 6 292.43 14.01
 -3 -5 -6 501.98 17.21
 3 -5 -6 508.95 19.55
 -3 -5 6 502.05 22.03
 3 -5 6 509.58 18.93
 -3 -5 6 505.64 15.73
 3 -4 -6 138.03 9.89
 -3 -4 6 139.02 11.23
 3 -4 6 143.45 9.96
 -3 -4 6 151 8.26
 -3 -3 -6 789.7 24.35
 3 -3 -6 802.61 24.58
 -3 -3 6 765.33 27
 3 -3 -6 798.53 24.87
 -3 -3 6 807.97 22.38
 3 -3 6 777.62 24.79
 -3 -3 -6 761.71 16.77
 -3 -2 -6 453.21 15.81
 3 -2 -6 453.74 17.34
 -3 -2 -6 440.11 17.1
 -3 -2 6 471.56 19.83
 -3 -2 -6 450.14 12.11
 -3 -2 6 464.32 16.36
 3 -2 6 451.03 17.8
 -3 -1 -6 429.78 14.68
 -3 -1 -6 409.29 16.35
 3 -1 -6 401.63 16.33
 -3 -1 6 425.99 18.41
 -3 -1 -6 418.22 12.04
 3 -1 6 384.77 16.84
 -3 -1 6 424.34 16.07
 3 0 -6 427.09 16.83
 -3 0 -6 423.85 16.91
 -3 0 -6 440.06 14.52
 3 0 6 435.45 17.79
 -3 0 -6 427.2 13.1
 -3 0 6 419.86 16.5
 3 1 -6 440.01 16.98
 -3 1 -6 414.32 16.83
 -3 1 6 444.34 15.97
 -3 1 -6 425.55 14.2
 3 1 -6 425.89 8.98
 -3 1 -6 423.48 13.59
 -3 1 6 412.24 16.97
 3 1 6 427.7 18.06
 -3 2 -6 425.38 17.73
 3 2 -6 465.27 17.77
 -3 2 6 473.71 16.63
 -3 2 -6 486.62 15.35
 -3 2 6 442.51 18.06
 3 2 6 474.18 19.53
 -3 3 -6 820.68 25.44
 3 3 -6 810.65 25.29
 -3 3 6 825.44 23.46
 3 3 6 804.99 26.95
 3 3 -6 851.18 23.42
 -3 3 6 813.58 26.45
 3 4 -6 152.37 10.42
 -3 4 -6 152.8 10.34
 -3 4 -6 156.85 5.31
 3 4 6 149.7 11.29
 -3 4 6 149.24 8.69
 3 4 -6 167.28 8.54
 -3 4 6 141.16 10.98
 3 5 -6 522.4 20.02
 -3 5 -6 525.47 20.19
 -3 5 -6 559.16 11.13
 -3 5 6 525.5 21.35
 3 5 6 516.96 21.83
 3 5 -6 582.56 16.75
 -3 5 6 513.99 17.94
 -3 6 -6 313.71 15.62
 3 6 -6 304.64 15.26
 -3 6 6 309.44 13.44
 3 6 -6 336.61 11.28
 3 6 6 296.3 16.32
 3 7 -6 307.46 15.96
 -3 7 -6 304.32 15.98
 3 7 6 307.84 17.01
 -3 7 6 325.3 13.89
 -3 8 -6 361.45 17.69
 3 8 -6 396.42 18.46
 3 8 6 364.21 18.95
 -3 8 6 374.82 15.38
 -3 9 -6 249.96 15.06
 3 9 -6 237.24 14.65
 3 9 6 204.87 14.91
 -3 9 6 232.65 12.36
 3 9 6 219.93 6.82
 -3 10 -6 118.35 11.12
 3 10 -6 105.21 10.81
 3 10 6 93.33 11.07
 -3 10 6 101.28 8.71
 3 11 -6 319.94 18.72
 -3 11 -6 315.77 18.56
 -3 11 6 350.4 16.31
 3 11 6 332.67 19.72
 -3 12 -6 92.17 11.19
 3 12 -6 108.05 11.86
 3 12 6 115.09 12.79
 -3 12 6 109.56 9.74
 3 13 -6 198.36 15.89
 -3 13 -6 200.2 16.04
 3 13 6 208.04 16.79
 -3 13 6 205.06 13.28
 -3 14 -6 85.98 11.58
 3 14 -6 82.07 11.62
 -3 14 -6 94.27 9.33
 -3 14 6 98.47 9.81
 3 15 -6 73 11.86
 -3 15 -6 64.65 11.93
 -3 15 -6 74.16 9.17
 3 15 -6 53.31 9.63
 -3 15 6 63.58 8.98
 3 16 -6 118.94 12.49
 -3 16 -6 102.94 13.58
 3 16 -6 102.18 13.68
 3 17 -6 99.53 12.35
 -3 17 -6 69.62 12.22
 3 17 -6 66.1 12.41
 3 18 -6 30.6 9.27
 3 -17 -7 46.41 9.82
 -3 -17 7 65.71 12.44
 3 -16 -7 79.01 11.62
 -3 -16 7 71.88 12.27
 3 -16 7 106.29 12.56
 3 -15 -7 100.68 12.4
 -3 -15 7 80.54 12.75
 3 -15 7 110.62 13.2
 3 -14 -7 89.13 11.47
 -3 -14 7 95.88 12.84
 3 -14 7 95.4 12.15
 3 -13 -7 117.79 11.78
 3 -13 7 102.03 12.81
 -3 -13 7 87.49 12.24
 -3 -12 -7 121.68 9.72
 3 -12 7 100.69 12.19
 3 -12 -7 98.88 10.87
 3 -11 7 203.56 16.02
 -3 -11 7 240.62 17.9
 -3 -11 -7 192.28 11.99
 3 -11 -7 217.6 14.56
 -3 -10 -7 201.37 11.81
 3 -10 7 187.24 15.46
 -3 -10 7 209.99 17.25
 3 -10 -7 194.03 13.83
 3 -10 7 214.52 12.94
 -3 -9 7 190.85 15.81
 3 -9 -7 189.1 13.33
 -3 -9 -7 179.56 11.01
 3 -9 7 182.5 12.09
 -3 -8 -7 141.25 9.75
 -3 -8 7 151.4 13.84
 3 -8 -7 151.71 12.02
 3 -8 7 136.16 10.77
 -3 -7 -7 122.3 9.07
 3 -7 -7 128.21 10.83
 -3 -7 7 125.12 12.76
 3 -7 7 114.73 10
 -3 -7 7 141.43 7.7
 -3 -6 -7 263.73 13
 3 -6 -7 257.62 14.7
 -3 -6 7 246.29 16.83
 -3 -6 7 273.46 11.59
 3 -6 7 229.83 13.51
 -3 -5 7 430.5 21.73
 3 -5 -7 424.32 18.8
 -3 -5 7 423.86 15.59
 -3 -5 -7 446.94 17.32
 3 -5 7 432.46 18.62
 3 -4 -7 269.82 14.66
 -3 -4 7 269.98 16.94
 -3 -4 7 276.63 12.62
 3 -4 7 250.56 14.05
 -3 -3 -7 293.22 15.23
 -3 -3 -7 266.68 12.79
 3 -3 -7 290.8 14.81
 -3 -3 7 285.34 16.75
 3 -3 -7 287.6 14.93
 3 -3 7 278 14.86
 -3 -3 7 271.09 13
 -3 -3 -7 292.52 8.9
 -3 -2 -7 199.56 10.63
 -3 -2 -7 202.53 12.5
 3 -2 -7 199.25 12.28
 -3 -2 7 187.81 13.43
 -3 -2 7 198.04 11.32
 3 -2 7 195.78 12.47
 -3 -2 -7 206.28 7.87
 -3 -1 -7 298.37 12.43
 3 -1 -7 276.46 14.35
 -3 -1 -7 270.58 14.34
 -3 -1 7 250.63 15.44
 -3 -1 7 267.17 13.59
 -3 -1 -7 282.82 10.27
 3 -1 7 271.37 15.06
 3 0 -7 373.89 17.09
 -3 0 -7 381.7 17.18
 3 0 -7 398.59 10.5
 -3 0 -7 390.91 14.41
 -3 0 -7 391.47 13.3
 -3 0 7 361.33 16.61
 3 0 7 372.61 18.03
 3 1 -7 263.02 14.32
 -3 1 -7 287.57 14.81
 -3 1 -7 283.29 11.7
 3 1 7 267 15.37
 -3 1 -7 286.74 11.77
 -3 1 7 256.83 14.24
 3 2 -7 196.73 12.57
 -3 2 -7 230.34 13.35
 3 2 7 218.04 14.09
 -3 2 7 198.34 12.89
 -3 3 -7 261.17 14.65
 3 3 -7 270.43 14.84
 -3 3 7 298.86 13.29
 -3 3 7 277.28 15.41
 3 3 7 297.65 16.38
 -3 4 -7 289.07 15.55
 3 4 -7 283.66 15.19
 -3 4 7 298.71 13.3
 3 4 7 253.43 15.87
 -3 4 7 271.42 15.68
 -3 5 -7 444.22 19.48
 3 5 -7 453.8 19.62
 3 5 7 448.09 20.98
 -3 5 7 432.29 16.59
 -3 5 7 422.86 20.52
 -3 6 -7 265.41 15.38
 3 6 -7 272.69 15.57
 -3 6 7 269.77 12.88
 3 6 7 253.03 16.59
 -3 7 -7 141.2 11.74
 3 7 -7 124.74 11.18
 3 7 7 130.1 12.18
 -3 7 7 134.09 9.28
 -3 8 -7 148.76 12.43
 3 8 -7 142.83 11.97
 3 8 7 165.94 14.05
 -3 8 7 146.55 9.91
 3 9 -7 177.47 13.84
 -3 9 -7 184.3 14.26
 -3 9 7 190.1 11.49
 3 9 7 192.63 15.64
 -3 10 -7 206.19 15.4
 3 10 -7 209.9 15.49
 3 10 7 227.24 17.08
 -3 10 7 217.84 12.65
 -3 11 -7 236.12 16.66
 3 11 -7 227.36 16.42
 3 11 7 229.16 17.42
 -3 11 7 218.67 12.9
 -3 12 -7 126.46 13.65
 3 12 -7 108.02 12.92
 -3 12 7 130.39 10.51
 3 12 7 102.15 12.84
 -3 13 -7 129.48 14.2
 3 13 -7 125.19 13.99
 3 13 7 122.25 14.46
 3 14 -7 126.36 14.2
 -3 14 -7 109.86 13.8
 3 14 7 103.21 13.77
 -3 15 -7 96.43 13.74
 3 15 -7 79.23 12.52
 3 16 -7 80.53 11.92
 3 16 -7 91.57 13.69
 -3 16 -7 80.48 12.85
 3 17 -7 68.1 11.14
 3 -16 -8 17.19 8.79
 3 -16 8 3.05 8.27
 -3 -15 8 -17.87 11.2
 3 -15 8 12.33 8.95
 3 -15 -8 -21.88 9.54
 3 -14 -8 -11.5 7.62
 -3 -14 8 6.72 9.15
 3 -14 8 6.12 8.64
 -3 -13 8 -8.23 10.09
 3 -13 8 12.71 9.11
 3 -13 -8 11.54 7.61
 3 -12 -8 -5.25 6.67
 -3 -12 8 -0.76 7.98
 3 -12 8 4.79 8.07
 -3 -11 -8 6.76 5.59
 -3 -11 8 3.55 8.59
 3 -11 8 -9.15 8.41
 3 -11 -8 12.72 7.62
 3 -10 8 1.14 7.58
 -3 -10 8 11.52 8.37
 3 -10 -8 9.02 6.75
 -3 -10 -8 6.09 5.65
 -3 -9 -8 11.12 5.56
 3 -9 -8 11.11 7.02
 -3 -9 8 2.25 6.8
 3 -9 8 -11.89 9.26
 3 -9 8 6.41 5.54
 -3 -8 8 -1.32 7.55
 3 -8 -8 0.73 5.94
 -3 -8 -8 -3.91 4.87
 3 -8 8 -1.78 5.56
 -3 -7 8 -0.08 7.4
 -3 -7 -8 4.24 4.83
 3 -7 8 9.68 5.72
 3 -7 -8 9.48 5.98
 -3 -6 8 10.58 7.22
 -3 -6 8 4.32 3.95
 -3 -6 -8 6.88 5.43
 3 -6 -8 8.07 7.04
 3 -6 8 3.36 6.01
 -3 -5 8 15.7 8.38
 -3 -5 8 13.22 4.7
 3 -5 -8 13 6.96
 3 -5 8 7.98 5.98
 -3 -5 -8 1.83 4.84
 -3 -4 -8 8.23 4.75
 -3 -4 8 0.7 6.05
 3 -4 -8 12.85 6.76
 3 -4 8 18.5 6.99
 -3 -4 8 7.66 4.96
 -3 -3 -8 3.67 3.69
 3 -3 -8 15.7 6.38
 -3 -3 -8 10.31 6.46
 -3 -3 8 1.26 6.91
 3 -3 8 25.48 7.54
 3 -3 -8 11.56 6.24
 -3 -3 8 3.56 5.08
 -3 -2 -8 5.73 4.06
 3 -2 -8 6.5 5.57
 -3 -2 -8 5.45 5.22
 -3 -2 8 -8.56 7.84
 -3 -2 8 1.58 5.24
 3 -2 8 7.99 6.46
 3 -1 -8 9.58 2.64
 -3 -1 -8 6.55 3.63
 -3 -1 -8 7.43 5.59
 3 -1 -8 10.21 5.96
 -3 -1 8 2.49 5.91
 3 -1 8 6.16 6.39
 -3 -1 8 2.49 5.15
 -3 0 -8 12.82 3.94
 3 0 -8 5.25 5.76
 -3 0 -8 -3.41 5.15
 -3 0 8 8.08 6.05
 3 0 8 15.12 6.81
 -3 0 8 16.4 6.57
 -3 1 -8 6.11 5.55
 3 1 -8 5.03 5.59
 3 1 8 13.1 7.13
 -3 1 8 11.01 5.98
 3 2 -8 6.29 5.58
 -3 2 -8 0.5 5.24
 -3 2 8 1.66 5.7
 3 2 8 13.25 6.87
 -3 3 -8 6.5 6.11
 3 3 -8 12.7 6.32
 -3 3 8 13.05 6.96
 3 3 8 18.49 7.56
 3 4 -8 14.05 6.18
 -3 4 -8 17.25 6.22
 3 4 8 1.97 6.77
 -3 4 8 11.98 6.89
 3 5 -8 19.39 6.96
 -3 5 -8 17.12 6.81
 -3 5 8 8.23 4.11
 3 5 8 1.37 7.3
 -3 5 8 19.29 8.29
 3 6 -8 6.63 6.23
 -3 6 -8 8.99 6.92
 -3 6 8 11.59 4.74
 3 6 8 -1.49 7.42
 3 7 -8 10.41 6.98
 -3 7 -8 15 7.05
 -3 7 8 2.3 4.27
 3 7 8 2.6 7.67
 3 8 -8 -2.13 7.51
 -3 8 -8 -6.36 7.59
 -3 8 8 0.66 4.39
 3 8 8 5.65 7.84
 -3 9 -8 -0.07 7.24
 3 9 -8 8.19 7.11
 -3 9 8 6.98 4.98
 3 9 8 -8.68 8.77
 -3 10 -8 8 7.73
 3 10 -8 5.41 7.44
 3 10 8 -2.15 8.15
 -3 11 -8 3.46 7.53
 3 11 -8 -1.2 7.26
 3 11 8 11.25 9.57
 3 12 -8 -4.77 8.73
 -3 12 -8 10.29 8.56
 3 12 8 -2.04 9.53
 -3 13 -8 21.63 9.51
 3 13 -8 -8.99 8.78
 3 13 8 7.29 9.88
 -3 14 -8 10.46 9.42
 3 14 -8 7.23 8.54
 3 -14 -9 91.28 12.45
 3 -13 9 94.43 14.35
 -3 -13 9 70.15 12.9
 3 -13 -9 92.88 12.47
 3 -12 9 91.81 13.72
 -3 -12 9 105.96 16.06
 3 -12 -9 89.02 11.57
 -3 -11 9 112.91 15.54
 3 -11 -9 108.35 12.17
 3 -11 9 102.63 14.13
 -3 -10 -9 131.54 11.95
 -3 -10 9 115.03 15.08
 3 -10 9 77.96 12.61
 3 -10 -9 115.32 12.54
 3 -9 -9 132.13 13.01
 -3 -9 -9 118.18 10.99
 3 -9 9 102.36 13.82
 -3 -9 9 125.42 15.21
 -3 -8 9 171.37 17.35
 3 -8 -9 146.16 13.88
 -3 -8 -9 159.57 12.38
 3 -8 9 162.81 13.25
 -3 -7 9 110.91 13.9
 3 -7 -9 129.05 13.08
 -3 -7 -9 104.12 10.35
 3 -7 9 113.44 11.99
 -3 -6 -9 165.14 12.56
 -3 -6 9 161.45 16.53
 -3 -6 -9 175.82 12.65
 3 -6 -9 165.11 13.86
 3 -6 9 154.64 13.06
 -3 -5 -9 196.81 12.76
 -3 -5 -9 204.6 13.74
 -3 -5 9 197.63 17.83
 3 -5 -9 189.48 14.41
 -3 -5 9 207.23 12.75
 3 -5 9 215.29 15.34
 -3 -4 -9 216.75 13.04
 -3 -4 9 194.61 16.84
 3 -4 -9 196.53 15.03
 -3 -4 9 199.83 13.2
 3 -4 9 188.24 14.66
 -3 -3 -9 241.34 13.27
 -3 -3 9 248.54 18.74
 3 -3 -9 230.49 15.47
 -3 -3 9 244.7 14.91
 3 -3 9 251.83 17.31
 3 -2 -9 201.14 14.57
 -3 -2 -9 213.37 14.95
 -3 -2 -9 196.51 11.81
 -3 -2 9 210.17 17.05
 -3 -2 9 218.76 14.74
 3 -2 9 220.04 15.71
 -3 -1 -9 163.22 10.19
 -3 -1 -9 150.52 13.06
 3 -1 -9 165.54 13.48
 -3 -1 9 169.8 15.53
 -3 -1 9 169.09 13.34
 3 -1 9 161.55 14.06
 -3 0 -9 220.13 11.31
 -3 0 -9 221.25 15.64
 3 0 -9 205.79 14.62
 -3 0 9 195.98 16.04
 3 0 9 223.12 16.34
 -3 0 9 233.48 15.62
 3 1 -9 160.56 13.17
 -3 1 -9 163.98 13.18
 -3 1 9 161.38 14.51
 -3 1 9 144.45 12.71
 3 1 9 158.28 14.41
 3 2 -9 224.26 15.19
 -3 2 -9 226.99 15.77
 -3 2 9 202.27 15.81
 3 2 9 214.81 16.67
 -3 2 9 216.76 16.28
 3 3 -9 258.21 16.9
 -3 3 -9 252.39 17.02
 -3 3 9 233.52 16.78
 3 3 9 243.33 17.83
 3 4 -9 224.73 16.06
 -3 4 -9 208.21 15.76
 -3 4 9 189.95 16.04
 3 4 9 220.97 17.69
 3 5 -9 225.66 16.15
 -3 5 -9 207.7 15.61
 3 5 9 182.76 16.05
 3 6 -9 182.04 15.42
 -3 6 -9 163.46 14.67
 3 6 9 177.2 16.68
 3 7 -9 119.85 12.87
 -3 7 -9 114.47 12.43
 3 7 9 128.42 14.67
 3 8 -9 174.23 15.42
 -3 8 -9 189.89 15.67
 3 8 9 168.14 16.64
 -3 9 -9 141.23 14.56
 3 9 -9 154.7 14.94
 3 9 9 141.26 16.12
 3 10 -9 135.2 14.88
 -3 10 -9 133.94 14.19
 3 10 9 113.22 15.27
 -3 11 -9 143.14 15.41
 3 11 -9 119.14 14.65
 3 11 9 103.25 14.27
 -3 12 -9 93.63 12.6
 3 12 -9 106.92 13.81
 3 12 9 107.73 15.64
 3 -12 -10 25.86 9.21
 3 -11 -10 64.21 11.61
 3 -10 -10 49.56 10.65
 3 -10 10 27.3 10.01
 -3 -10 10 62.13 14.1
 -3 -9 10 34.66 11.42
 3 -9 -10 33.24 9.79
 3 -9 10 16.42 10.18
 -3 -8 -10 109.57 12.03
 3 -8 10 107.02 15.03
 -3 -8 10 91.21 15.46
 -3 -8 -10 106.84 11.4
 3 -8 -10 131.72 14.16
 -3 -7 -10 45.05 8.12
 -3 -7 10 33.01 10.88
 -3 -7 -10 49.64 8.62
 3 -7 -10 37.74 9.66
 -3 -6 -10 82.05 9.67
 -3 -6 10 76.37 13.68
 3 -6 -10 104.7 12.86
 3 -6 10 80.1 11.19
 -3 -6 -10 74.67 9.74
 -3 -5 10 60.47 12.3
 -3 -5 -10 66.12 9.62
 3 -5 10 69.22 11.07
 3 -5 -10 68.51 10.97
 -3 -4 10 59.56 12.37
 3 -4 10 50.07 10.19
 3 -4 -10 38.65 9.95
 -3 -4 -10 60.28 9.73
 -3 -3 10 133.69 15.1
 3 -3 10 118.48 13.42
 3 -3 -10 114.62 12.77
 -3 -3 10 124.44 12.41
 3 -2 -10 102.82 12.46
 -3 -2 -10 99.15 12.22
 -3 -2 10 107 14.31
 3 -2 10 106.16 13.13
 -3 -2 10 109.55 12.15
 -3 -1 -10 51.28 9.98
 3 -1 -10 53.89 10.21
 -3 -1 10 39.13 10.41
 3 -1 10 41.99 9.7
 -3 -1 10 36.69 8.83
 3 0 -10 120.38 13.12
 -3 0 -10 115.68 12.52
 -3 0 10 118.29 14.3
 3 0 10 106.88 13.02
 -3 0 10 108.78 12.87
 3 1 -10 56.39 10.29
 -3 1 -10 57.03 9.83
 -3 1 10 25.04 8.62
 -3 1 10 51.22 9.92
 3 1 10 47.35 10.24
 3 2 -10 105.12 12.13
 -3 2 -10 116.38 13
 -3 2 10 99.35 12.5
 -3 2 10 102.36 12.86
 3 2 10 111.51 13.27
 3 3 -10 121.52 13.24
 -3 3 -10 100.69 12.8
 -3 3 10 131.16 14.24
 3 3 10 118 14.53
 -3 4 -10 48.31 10.35
 3 4 -10 36.68 9.77
 -3 4 10 52.79 9.06
 3 4 10 46.37 11.43
 3 5 -10 91.6 12.36
 -3 5 -10 63.16 11.27
 -3 5 10 78.86 11.45
 3 5 10 68.65 12.87
 -3 6 -10 82.82 12.19
 3 6 -10 76.98 11.78
 -3 6 10 71.35 10.89
 3 6 10 92.77 13.59
 3 7 -10 58.5 10.67
 -3 7 -10 58.06 11.36
 -3 7 10 44.82 8.56
 3 7 10 51.31 12.65
 -3 8 -10 110.5 14.34
 3 8 -10 117.27 13.94
 3 8 10 129.52 16.63
 -3 9 -10 49.78 11.73
 3 9 -10 53.48 12.05
 3 9 10 31.3 12.56
 3 10 -10 63.78 13.04
 -3 10 -10 45.87 10.86
 3 -8 -11 35.68 10.07
 3 -7 -11 8.96 8.81
 -3 -6 -11 14.83 8.08
 3 -6 -11 44.86 11.67
 -3 -5 11 29.71 12.27
 3 -5 -11 7.53 8.88
 -3 -5 -11 10.18 7.57
 -3 -4 11 24.68 11.87
 3 -4 11 18.34 9.86
 3 -4 -11 17.22 8.92
 -3 -4 -11 11.52 7.7
 -3 -3 11 22.14 10.4
 3 -3 11 32.3 11.35
 3 -3 -11 10.75 8.6
 -3 -2 11 32.82 12.31
 3 -2 -11 19.04 7.93
 3 -2 11 19.46 9.54
 -3 -1 -11 6.03 8.4
 3 -1 -11 15.88 8.59
 -3 -1 11 -8.94 10.25
 3 -1 11 -3.95 10.07
 -3 0 -11 48.62 10.97
 3 0 -11 58.58 10.91
 -3 0 11 42.64 11.42
 3 0 11 31.95 10.66
 3 1 -11 11.5 8.33
 -3 1 -11 23.69 9.88
 -3 1 11 3.15 9.14
 3 1 11 9.54 9.32
 3 2 -11 27 10.41
 -3 2 -11 35.86 10.54
 -3 2 11 14.89 8.89
 3 2 11 26.84 11.5
 -3 3 -11 21.31 9.99
 3 3 -11 16.53 9
 -3 3 11 7.01 9.45
 3 3 11 18.89 10.51
 3 4 -11 6.57 8.82
 -3 4 -11 5.48 8.53
 -3 4 11 -7.85 9.41
 3 4 11 1.56 10
 3 5 -11 8.97 8.68
 -3 5 -11 21.92 10.3
 -3 5 11 1.23 8.47
 3 5 11 28.81 11.82
 3 6 -11 22.43 10.48
 3 6 11 12.6 11.01
 -3 -3 -12 22.81 8.22
 3 -2 12 42.64 11.4
 3 -1 12 81.9 14.79
 3 0 12 71.76 13.81
 -3 3 12 46.52 12.74
 -4 -21 0 6.74 9.03
 -4 -20 0 209.8 17.86
 4 -20 0 167.89 16.93
 -4 -19 0 0.98 7.27
 4 -19 0 3.92 8.36
 -4 -18 0 380.13 22
 4 -18 0 331.85 20.93
 -4 -17 0 0.71 7.24
 4 -17 0 -1.2 7.29
 -4 -16 0 208.72 15.25
 4 -16 0 190.9 15.39
 -4 -15 0 10.09 6.59
 4 -15 0 -3.83 6.55
 -4 -14 0 315.53 17.37
 4 -14 0 287.36 16.93
 -4 -13 0 3.36 5.17
 4 -13 0 8.45 6.06
 -4 -12 0 1480.59 40.12
 -4 -12 0 1446.29 37.24
 4 -12 0 1451.45 40.17
 -4 -12 0 1545.5 34.41
 -4 -11 0 11.37 5
 -4 -11 0 4.32 3.66
 4 -11 0 3.14 1.13
 4 -11 0 -0.55 4.82
 -4 -11 0 5.51 2.82
 -4 -10 0 547.79 20.01
 4 -10 0 567.66 11.95
 4 -10 0 509.12 19.83
 -4 -10 0 548.34 18.53
 -4 -10 0 574.98 16.23
 -4 -9 0 5.58 3.76
 4 -9 0 0.86 1.02
 -4 -9 0 -3.17 2.91
 4 -9 0 -1.85 3.77
 -4 -9 0 -0.15 1.92
 -4 -8 0 906.92 25.57
 4 -8 0 863.73 25.49
 4 -8 0 961.72 18.2
 -4 -8 0 893.03 24.32
 -4 -8 0 927.39 21.72
 4 -7 0 1.53 1.33
 -4 -7 0 2.68 1.34
 -4 -7 0 1.8 2.58
 4 -7 0 1.58 3.01
 4 -7 0 2.49 0.92
 -4 -7 0 3.13 1.73
 4 -6 0 812.97 17.28
 -4 -6 0 790.64 17.7
 4 -6 0 811.62 17.92
 4 -6 0 758.44 21.58
 -4 -6 0 774.22 20.93
 -4 -6 0 836 18.44
 4 -5 0 3.22 0.97
 4 -5 0 1.89 1.2
 -4 -5 0 3.03 1.42
 -4 -5 0 1.49 2.06
 4 -5 0 3.71 2.62
 -4 -5 0 5.24 1.69
 4 -4 0 2248.59 38.89
 4 -4 0 2117.4 41.57
 -4 -4 0 2178.98 41.63
 4 -4 0 2090.23 43.89
 -4 -4 0 2158.22 44.01
 -4 -4 0 2258.22 41.52
 -4 -3 0 0.88 1.33
 4 -3 0 0.57 1.09
 -4 -3 0 0.74 1.54
 -4 -3 0 -0.87 1.17
 -4 -2 0 3916.97 71.61
 -4 -2 0 4023.17 70.72
 -4 -2 0 4019.47 72.29
 4 -2 0 3966.87 71.29
 -4 -2 0 3934.94 71.41
 4 -2 0 3943.18 71.69
 -4 -2 0 3857.56 72.35
 -4 -1 0 0.72 1.25
 -4 -1 0 1.35 1.25
 -4 -1 0 0.78 0.92
 4 -1 0 0.78 1.18
 -4 -1 0 -0.23 1.27
 4 -1 0 2.71 1.07
 4 -1 0 0.17 1.07
 4 -1 0 1.18 1.06
 -4 -1 0 0.29 0.61
 4 0 0 634.75 14.63
 4 0 0 651.75 15.22
 4 0 0 666.15 15.23
 4 0 0 643.1 15.1
 -4 0 0 665.37 13.84
 4 0 0 629.48 13.67
 -4 0 0 633.36 14.64
 4 0 0 665.26 14.64
 4 1 0 0.31 1.07
 -4 1 0 2.1 1.41
 4 1 0 0.52 0.95
 4 1 0 1.16 0.63
 -4 1 0 2.88 1.13
 -4 1 0 0.29 1.06
 4 1 0 1.89 1.04
 4 2 0 3940.86 72.54
 4 2 0 4114.05 73.24
 4 2 0 4205.55 72.82
 -4 2 0 3949.16 72.71
 4 2 0 3951.65 69.45
 -4 2 0 4239.75 73.42
 4 2 0 4197.23 72.19
 -4 2 0 3901.03 73.21
 4 2 0 3948.72 72.11
 4 3 0 2.32 1.53
 4 3 0 0.38 0.94
 4 3 0 1.8 1.54
 -4 3 0 2.53 1.41
 4 3 0 -0.1 1.15
 4 3 0 5.24 1.75
 -4 3 0 3.16 1.56
 4 3 0 2.49 1.2
 4 4 0 2224.12 44.79
 4 4 0 2283.93 43.41
 4 4 0 2306.13 42.89
 -4 4 0 2213.48 42.8
 4 4 0 2283.35 45.19
 4 4 0 2269.4 40.72
 4 4 0 2240.89 42.22
 4 5 0 3.02 1.28
 -4 5 0 4.5 1.67
 4 5 0 2.6 1.17
 4 5 0 0.07 1.66
 4 5 0 4.5 1.6
 -4 6 0 777.61 17.67
 -4 6 0 803.05 18.23
 4 6 0 900 18.76
 4 6 0 841.99 18.38
 4 6 0 867.02 21.88
 4 6 0 811.5 18.36
 -4 7 0 3.57 1.59
 -4 7 0 0.78 1.3
 4 7 0 4.22 2.36
 4 7 0 2.7 1.61
 4 7 0 2.29 1.81
 4 8 0 996.24 25.52
 4 8 0 1005.92 22.43
 4 8 0 942.82 21.47
 4 9 0 1.66 3.72
 -4 9 0 0.21 2.16
 4 9 0 -0.49 1.98
 4 9 0 -2.35 2.1
 4 10 0 609.35 20.59
 -4 10 0 552.83 16.8
 4 10 0 639.09 17.79
 4 11 0 1.03 4.08
 4 11 0 6.56 2.78
 4 12 0 1554.57 40.89
 4 13 0 -3.99 4.69
 -4 13 0 1.21 3.35
 -4 13 0 -5.93 5.29
 4 14 0 317.92 16.94
 -4 14 0 325.21 14.12
 4 14 0 295.4 15.86
 -4 14 0 280.25 15.39
 4 15 0 3.64 5.28
 -4 15 0 -0.74 4.39
 -4 15 0 -6.38 6.19
 4 15 0 4.26 6.27
 -4 16 0 248.34 13.3
 4 16 0 231.06 15.77
 4 16 0 222.88 15.42
 -4 16 0 209.12 15.3
 4 17 0 5.59 6.49
 -4 17 0 -3.69 5.19
 4 17 0 11.03 7.01
 -4 17 0 -3.28 6.78
 4 18 0 429.96 22.17
 4 18 0 397.33 22.4
 -4 18 0 358.96 21.33
 4 19 0 -4.96 7.91
 -4 19 0 1.34 7.47
 4 19 0 11.32 8.73
 4 20 0 248.39 18.64
 -4 20 0 204.17 17.69
 4 20 0 211.23 17.91
 -4 -21 1 19.6 9.57
 4 -21 -1 25.56 9.37
 -4 -20 1 13.16 8.54
 -4 -20 -1 31.3 10.24
 4 -20 -1 -0.71 9.07
 4 -20 1 9.62 9.41
 -4 -19 -1 56.09 11.89
 -4 -19 1 51.09 10.25
 4 -19 1 49.39 10.81
 4 -19 -1 49.96 10.86
 -4 -18 1 -1.77 7.29
 4 -18 1 -4.83 5.43
 -4 -18 -1 -5 7.19
 4 -18 1 -8.64 8.11
 4 -18 -1 11.63 7.97
 -4 -17 1 60.1 9.76
 -4 -17 -1 57.22 11.12
 4 -17 -1 51.26 9.93
 4 -17 1 46.14 9.84
 -4 -16 -1 4.46 6.85
 -4 -16 1 3.35 6.04
 4 -16 1 1.22 7.61
 4 -16 -1 -1.74 6.78
 -4 -16 1 -1.6 5.06
 -4 -15 -1 76.1 9.87
 -4 -15 1 56.14 8.7
 -4 -15 1 52.97 7.51
 4 -15 -1 60.94 9.47
 4 -15 1 49.8 8.91
 -4 -14 1 2.81 5.28
 -4 -14 -1 8.77 6.08
 4 -14 1 4.86 6.01
 -4 -14 1 3.56 4.87
 -4 -14 -1 2.27 3.8
 4 -14 -1 2.45 5.6
 4 -14 1 6.03 2.45
 -4 -13 1 172.38 12.38
 -4 -13 -1 185.75 13.11
 -4 -13 1 179.96 11.5
 -4 -13 -1 171.42 9.94
 4 -13 1 171.51 13.19
 4 -13 1 180.62 7.68
 4 -13 -1 178.68 12.54
 -4 -12 -1 -1.42 5.27
 -4 -12 1 -2.75 4.51
 4 -12 1 -0.05 5.39
 -4 -12 1 1.21 3.93
 4 -12 1 0.89 2.05
 -4 -12 -1 4 3.48
 4 -12 -1 -1.69 5.37
 -4 -12 1 -0.9 2.04
 -4 -11 1 249.12 13.23
 -4 -11 -1 241.35 6.9
 4 -11 -1 235.54 13.18
 -4 -11 1 242.37 12.45
 4 -11 1 250 8.88
 -4 -11 -1 254.72 10.9
 4 -11 1 241.89 13.99
 -4 -11 1 247.03 8.48
 -4 -10 1 143.63 9.74
 4 -10 -1 147.56 7.52
 4 -10 -1 137.33 5.34
 -4 -10 -1 145.48 5.33
 4 -10 1 134.25 6.37
 4 -10 -1 126.01 9.33
 -4 -10 -1 146.23 7.63
 4 -10 1 134.88 10.02
 -4 -10 1 141.37 9.03
 -4 -10 -1 151.33 8.45
 -4 -10 1 142.8 5.79
 4 -9 -1 268.93 9.84
 -4 -9 1 248.05 12.02
 4 -9 -1 247.2 7.66
 -4 -9 -1 248.17 7.76
 4 -9 1 230.32 8.57
 -4 -9 -1 250.12 9.47
 4 -9 -1 244.96 12.11
 4 -9 1 252 13.01
 -4 -9 1 241.63 11.63
 -4 -9 -1 255.78 10.6
 -4 -9 1 248.76 7.56
 4 -8 -1 155 6.86
 4 -8 -1 139.69 5.68
 -4 -8 -1 145.41 5.66
 4 -8 -1 142.31 8.92
 -4 -8 1 134.16 8.24
 -4 -8 -1 139.7 6.46
 4 -8 1 135.04 9.35
 4 -8 1 130.76 6.18
 -4 -8 1 147.09 5.09
 -4 -8 -1 143.75 7.59
 4 -7 -1 424.7 11.48
 4 -7 -1 390.04 10.55
 -4 -7 -1 365.52 10.63
 4 -7 -1 347.35 13.82
 -4 -7 -1 375.58 10.55
 4 -7 1 371.56 14.83
 -4 -7 1 376.71 13.82
 -4 -7 -1 400.76 13.06
 -4 -7 1 388.34 9.1
 -4 -6 1 70.59 5.59
 -4 -6 -1 70.6 5.48
 4 -6 -1 79.63 4.13
 -4 -6 -1 65.56 3.98
 4 -6 -1 72.1 3.93
 -4 -6 1 67.85 5.54
 4 -6 -1 64.94 5.47
 4 -6 1 70.02 6.09
 -4 -6 -1 68.27 3.42
 -4 -6 1 73.87 2.91
 -4 -6 -1 71.34 4.82
 -4 -5 1 674.92 18.47
 -4 -5 -1 682.29 18.56
 4 -5 -1 721.11 15.5
 -4 -5 -1 665.43 16.14
 4 -5 -1 683.38 15.92
 -4 -5 -1 663.14 13.67
 -4 -5 1 674.4 18.6
 4 -5 -1 635.34 18.2
 4 -5 1 651.45 19.03
 -4 -5 -1 711.15 17.62
 4 -4 -1 341.17 8.84
 -4 -4 1 340.13 11.46
 -4 -4 -1 355.76 11.47
 -4 -4 -1 339.24 11.46
 4 -4 -1 348.09 9.88
 -4 -4 -1 333.82 9.98
 4 -4 1 343.34 11.92
 4 -4 -1 351.23 11.37
 4 -4 -1 348.64 7.47
 -4 -4 1 339.66 11.53
 -4 -4 -1 340.27 10.85
 -4 -3 -1 1332.48 28.11
 -4 -3 1 1304.01 26.25
 -4 -3 -1 1325.09 27.96
 -4 -3 -1 1258.12 27.06
 4 -3 -1 1317.38 26.73
 4 -3 -1 1305.18 24.63
 4 -3 1 1274.91 28.54
 4 -3 -1 1274.73 27.9
 -4 -3 1 1286.6 28.56
 -4 -3 -1 1326.65 27.9
 4 -2 1 342.35 8.25
 -4 -2 -1 353.37 10.37
 -4 -2 1 353.64 10.47
 -4 -2 -1 366.01 10.2
 -4 -2 1 351.33 9.36
 -4 -2 1 359.62 9.01
 4 -2 -1 361.23 10.1
 -4 -2 -1 343.25 10.37
 4 -2 1 376.37 9.05
 4 -2 -1 366.22 9.13
 -4 -2 1 350.69 10.96
 4 -2 -1 345.42 10.33
 4 -2 1 358.99 10.66
 4 -2 -1 374.44 10.69
 -4 -2 -1 371.8 11
 -4 -2 -1 354.87 8.32
 -4 -1 -1 721.46 16.37
 4 -1 1 714.47 15.06
 -4 -1 1 727.93 16.08
 4 -1 1 734.05 17.29
 -4 -1 -1 742.99 16.1
 4 -1 1 731.61 14.72
 -4 -1 1 775.6 14.78
 4 -1 -1 738.14 16.82
 4 -1 -1 734.79 16.32
 -4 -1 -1 706.97 14.27
 -4 -1 1 710.32 17.22
 4 -1 -1 721.58 16.61
 4 -1 1 729.29 16.5
 -4 -1 1 692.44 17.01
 -4 -1 -1 748.1 17.93
 -4 -1 -1 726.37 14.88
 4 -1 -1 763.55 17.18
 4 0 1 657.44 14.6
 4 0 -1 687.07 15.32
 4 0 1 662.7 16.15
 4 0 1 668.12 13.99
 -4 0 -1 662.53 14.07
 -4 0 -1 658.83 14.63
 4 0 -1 676.44 15.76
 4 0 -1 674.47 13.29
 4 0 1 664.34 13.34
 -4 0 -1 680.43 13.47
 -4 0 1 688.11 13.3
 4 0 -1 653.28 15.07
 4 0 1 693.54 14.49
 4 0 -1 681.79 15.86
 -4 0 -1 666.41 14.42
 -4 0 1 672.32 15.63
 4 0 1 619.29 16.42
 -4 0 -1 643.82 14.23
 4 0 -1 691.69 16.12
 4 1 -1 706.9 17.02
 -4 1 -1 729.68 14.25
 4 1 1 764.97 16.17
 4 1 1 746.41 17.56
 4 1 -1 729.94 16.07
 4 1 1 737.66 16.64
 4 1 -1 734.85 14.7
 4 1 1 738.74 14.78
 -4 1 -1 726.07 14.86
 4 1 -1 727.36 16.82
 -4 1 -1 721.62 17.41
 -4 1 1 754.2 14.78
 4 1 1 729.59 14.38
 4 1 -1 735.78 17.67
 -4 1 1 748.92 17.07
 -4 1 -1 743.06 16.71
 -4 1 1 745.7 16.14
 4 1 1 737.19 14.9
 4 1 -1 754.98 17.4
 4 1 1 711.34 17.65
 4 2 1 367.89 10.3
 4 2 -1 370.83 10.76
 4 2 -1 360.6 8.97
 -4 2 -1 358.47 10.55
 4 2 -1 362.66 10.11
 -4 2 -1 363.44 9.06
 -4 2 1 340.66 8.95
 -4 2 -1 375.22 10.92
 -4 2 1 384.74 10.96
 4 2 1 351.62 10.72
 4 2 -1 374.88 10.78
 4 2 1 369.93 8.48
 4 3 -1 1378.99 29.09
 4 3 1 1350.23 28.69
 4 3 -1 1330.33 27.15
 -4 3 -1 1334.89 28.08
 -4 3 -1 1284.36 27.1
 4 3 -1 1360.55 27.64
 -4 3 -1 1411.87 29.79
 4 3 1 1339.59 29.11
 -4 3 1 1375.46 25.34
 4 3 -1 1370.27 25.58
 4 3 1 1336.62 28.78
 4 3 1 1368.29 25.86
 4 3 -1 1385.28 28.77
 4 4 -1 355.33 11.39
 -4 4 -1 365.58 7.54
 4 4 -1 367.89 11.46
 4 4 1 355.24 11.55
 4 4 1 353.99 9.2
 4 4 -1 366.72 10.59
 -4 4 -1 356.3 10.49
 -4 4 -1 363.55 10.73
 4 4 -1 352.53 10.07
 -4 4 -1 372.33 12.31
 4 4 -1 375.71 12.27
 4 4 1 370.43 11.68
 4 4 -1 350.73 8.15
 -4 4 1 346.17 11.79
 4 4 1 346.1 10.91
 -4 5 -1 695.64 14.19
 4 5 -1 712.52 18.59
 -4 5 -1 699.32 16.57
 -4 5 -1 665.64 17.55
 4 5 -1 698.63 16.09
 4 5 -1 671.74 17.54
 4 5 1 721.17 18.55
 4 5 1 705.34 13.67
 4 5 -1 718.61 19.39
 4 5 -1 718.33 16.67
 4 5 1 676.46 17.57
 4 5 -1 665.34 13.62
 -4 6 -1 69.76 3.58
 4 6 -1 75.11 3.98
 -4 6 -1 77.27 4.32
 4 6 -1 71.66 5.18
 -4 6 -1 71.12 5.22
 4 6 -1 76.3 5.72
 4 6 -1 73.66 4.63
 4 6 1 76.46 5.25
 4 6 1 76.26 3.32
 4 6 1 70.36 4.86
 4 6 -1 70.65 2.76
 -4 7 -1 403.71 10.85
 -4 7 -1 403.42 11.2
 4 7 -1 408.64 11.01
 4 7 -1 394.95 13.66
 -4 7 -1 400.39 13.73
 4 7 1 432.99 10.76
 4 7 -1 427.97 14.82
 4 7 -1 415.04 12.85
 4 7 1 422.36 13.94
 4 7 1 382.52 12.67
 -4 8 -1 142.5 6.41
 4 8 -1 139.11 8.36
 -4 8 -1 137.24 8.22
 4 8 -1 155.22 5.95
 -4 8 -1 150.66 6.05
 4 8 -1 164.07 7.87
 4 8 1 171.85 8.51
 4 8 1 165.38 6.44
 4 8 1 149.47 7.62
 -4 9 -1 248.4 9.37
 4 9 -1 254.16 12.09
 4 9 1 259.86 12.76
 -4 9 -1 245.75 7.94
 4 9 -1 246.4 11.77
 4 9 -1 265.2 8.01
 -4 9 -1 259.32 11.88
 4 9 -1 296.64 11.32
 4 9 1 277.87 9.49
 4 9 1 259.97 10.63
 4 10 1 158.11 10.21
 -4 10 -1 144.06 7.49
 4 10 -1 153.85 9.68
 4 10 -1 138.42 9.23
 4 10 -1 156.06 5.71
 -4 10 -1 139.35 9.35
 -4 10 -1 142.06 5.46
 4 10 1 163.27 7.51
 4 10 -1 173.36 9
 4 10 1 143.87 8.05
 4 11 -1 277.08 13.77
 4 11 1 232.3 13.31
 4 11 1 296.76 11.05
 4 11 -1 244.16 13.2
 -4 11 -1 255.54 13.18
 4 12 -1 7.66 4.94
 4 12 1 -0.88 4.58
 4 12 1 0.77 2.72
 -4 12 -1 -4.38 4.81
 4 12 -1 1.25 4.48
 -4 13 -1 202.49 10.47
 4 13 -1 186.79 12.44
 4 13 1 214.06 13.76
 4 13 -1 175.41 12.01
 -4 13 -1 186.51 12.57
 4 14 1 7.85 5.44
 -4 14 -1 4.55 3.88
 4 14 -1 14.74 5.8
 -4 14 -1 1.5 5.2
 4 14 -1 -0.92 5.34
 4 15 1 81.16 10.46
 -4 15 -1 68.42 7.16
 4 15 -1 77.53 9.6
 4 15 -1 69.3 9.26
 -4 15 -1 54.28 8.77
 4 16 1 -3.19 6.12
 4 16 -1 5.58 6.34
 -4 16 -1 -0.58 4.53
 4 16 -1 2.38 6.4
 -4 16 -1 3.27 6.3
 -4 17 -1 60.69 7.54
 4 17 -1 71.09 10.4
 4 17 1 78.25 11.37
 4 17 -1 67.69 10.26
 -4 17 1 67.79 9.97
 -4 17 -1 61.55 9.61
 4 18 -1 -5.42 7.64
 4 18 1 -7.88 8.49
 -4 18 1 7.68 7.75
 4 18 -1 12.46 7.39
 4 18 1 -7.08 7.14
 -4 18 -1 -0.42 7.15
 4 19 1 65.41 11.22
 4 19 -1 57.59 10.8
 -4 19 1 46.27 9.86
 4 19 1 40.39 10.01
 -4 19 -1 56.75 11.23
 4 19 -1 44.47 10.48
 4 20 -1 17.15 9.02
 4 20 1 11.21 8.55
 -4 20 1 9.56 8.29
 -4 20 -1 1.76 8.18
 4 20 1 7.67 8.4
 4 20 -1 3.09 8.73
 -4 -20 -2 138.45 16.21
 -4 -20 2 115.01 13.75
 4 -20 -2 139.6 15.16
 -4 -19 -2 15.33 8.49
 -4 -19 2 -3.98 7.4
 4 -19 -2 -1.91 8.18
 -4 -18 2 133.33 13.6
 -4 -18 -2 148.76 15.57
 4 -18 -2 161.55 14.92
 -4 -18 2 152.41 13.09
 -4 -17 2 9.9 7.43
 -4 -17 -2 3.12 7.23
 -4 -17 2 2.57 6.05
 4 -17 -2 -0.88 7.03
 4 -16 2 279.88 14.07
 -4 -16 2 278.98 17.24
 -4 -16 -2 271.37 18.7
 -4 -16 2 257.37 15.76
 4 -16 -2 241.06 16.51
 4 -16 2 245.14 17.94
 -4 -16 -2 254.15 13.72
 4 -15 2 6.21 4.75
 -4 -15 2 -5.03 5.84
 -4 -15 -2 -1.92 4.32
 4 -15 2 -13.79 7.47
 -4 -15 2 2.36 4.95
 4 -15 -2 -1.25 6.87
 4 -14 2 381.83 15.4
 -4 -14 2 381.39 18.55
 4 -14 -2 348.27 18.35
 4 -14 2 358.33 19.88
 4 -14 2 378.68 13.97
 -4 -14 2 352.05 17.19
 -4 -14 -2 348.32 15.08
 -4 -13 2 -4.78 5.34
 4 -13 -2 -3.39 5.19
 -4 -13 -2 0.2 3.75
 4 -13 2 3.15 3.15
 4 -13 2 -4.27 6.34
 -4 -13 2 1.22 4.58
 -4 -13 -2 1.8 1.24
 -4 -12 2 413.71 17.59
 -4 -12 2 378.48 16.74
 4 -12 2 352.82 13.33
 4 -12 2 357.81 18.39
 -4 -12 -2 345.95 13.64
 4 -12 -2 355.06 16.88
 4 -12 -2 373.92 10.06
 -4 -12 -2 371.42 9.89
 -4 -11 2 14.86 4.67
 4 -11 2 23.27 6.74
 -4 -11 -2 13.95 3.5
 4 -11 2 16.89 3.54
 -4 -11 2 18.1 4.98
 4 -11 -2 19.03 5.73
 4 -11 -2 15.51 2.26
 -4 -11 -2 15.86 2.39
 -4 -10 2 927.97 27.21
 4 -10 2 906.42 23.91
 4 -10 -2 879.63 26.66
 -4 -10 2 933.36 27.23
 4 -10 2 891.61 28.88
 -4 -10 -2 890.18 22.67
 -4 -10 -2 902.32 20.69
 4 -10 -2 936.08 20.56
 4 -9 -2 0.13 2.13
 -4 -9 2 -3.71 4.14
 4 -9 2 -3.38 4.71
 4 -9 -2 10.87 4.82
 -4 -9 2 -0.2 3.47
 4 -9 2 -1.96 2.6
 -4 -9 -2 0.07 2.3
 -4 -9 -2 1.24 1.94
 4 -9 -2 3.35 1.88
 4 -8 -2 688.86 16.51
 -4 -8 -2 664.86 16.77
 4 -8 -2 624.52 20.43
 -4 -8 2 631.45 20.79
 -4 -8 -2 614.79 16.28
 4 -8 2 623.71 21.88
 4 -7 -2 80.08 5.14
 4 -7 -2 75.93 4.45
 -4 -7 -2 71.12 4.71
 -4 -7 2 74.57 6.31
 4 -7 -2 76.08 6.55
 -4 -7 -2 70.45 3.95
 4 -7 2 67.97 6.86
 -4 -7 -2 77.83 6.13
 4 -6 -2 1472.99 29.91
 4 -6 -2 1401.95 29.35
 -4 -6 2 1360.29 33.15
 4 -6 2 1365.75 33.91
 -4 -6 -2 1328.75 26.9
 4 -6 -2 1348.06 32.08
 -4 -6 -2 1492.7 33.03
 4 -5 -2 280.3 8.92
 -4 -5 -2 276.36 10.66
 -4 -5 2 251.72 10.13
 4 -5 2 271.38 9.79
 4 -5 -2 265.33 9.06
 -4 -5 2 277.12 9.87
 -4 -5 -2 246.34 6.79
 -4 -5 2 251.38 10.82
 4 -5 2 240.18 11.01
 4 -5 -2 238.59 10.37
 -4 -5 -2 273.23 10.78
 -4 -4 2 1740 37.88
 -4 -4 -2 1848.02 38.39
 -4 -4 2 1734.19 34.39
 -4 -4 2 1987.05 37.64
 4 -4 2 1877.9 37.37
 4 -4 -2 1769.26 37.99
 -4 -4 -2 1829.1 32.8
 4 -4 2 1766.44 39.35
 -4 -4 2 1742.23 39.23
 -4 -4 -2 1889.51 39.17
 -4 -3 -2 1.54 1.75
 -4 -3 2 0.53 0.93
 4 -3 2 1.34 1.52
 -4 -3 2 0.85 1.34
 4 -3 2 4.32 2.6
 4 -3 -2 3.89 2.27
 -4 -3 2 -0.26 1.99
 4 -3 -2 1.09 1.66
 4 -3 2 -2.88 2.57
 -4 -3 -2 -0.7 1.76
 -4 -2 -2 1008.08 23.91
 -4 -2 -2 1035.3 23.1
 4 -2 2 1006.55 23.3
 4 -2 2 1087.62 22.48
 -4 -2 2 1091.57 22.49
 4 -2 -2 1008.51 23.61
 -4 -2 2 1009.29 24.48
 4 -2 2 1006.42 23.66
 4 -2 -2 1050.13 23.6
 -4 -2 -2 1081.42 24.84
 4 -2 2 997.39 24.52
 4 -1 2 3.62 1.52
 -4 -1 -2 1.72 1.25
 -4 -1 -2 6.99 2.02
 -4 -1 -2 3.72 1.38
 4 -1 2 3.21 1.18
 -4 -1 2 3.49 1.25
 -4 -1 -2 2.5 1.31
 4 -1 -2 3.43 1.23
 -4 -1 -2 3.03 1.04
 -4 -1 2 1.29 1.98
 4 -1 -2 3.53 1.48
 -4 -1 -2 3.27 0.71
 4 -1 2 4.56 2.31
 4 -1 -2 2.33 2
 4 -1 -2 5.84 1.64
 -4 0 -2 3349.51 60.81
 -4 0 -2 3285.72 61.59
 4 0 2 3439.63 63.77
 -4 0 -2 3369.44 63.73
 -4 0 2 3464.62 61.63
 4 0 -2 3448.34 61.62
 4 0 2 3423.04 61.62
 -4 0 -2 3372.8 61.7
 -4 0 2 3315.58 63.52
 -4 0 -2 3491.89 62.09
 4 0 -2 3536.3 64.15
 4 0 -2 3512.36 64.31
 4 0 2 3280.73 64.8
 -4 1 -2 3.8 1.72
 4 1 -2 3.33 0.98
 -4 1 -2 3.81 0.96
 -4 1 2 4.28 1.97
 -4 1 2 2.07 1.11
 4 1 2 1.52 1.13
 -4 1 -2 4.89 1.52
 4 1 -2 2.14 1.17
 -4 1 -2 5.54 1.64
 4 1 -2 5.84 1.84
 -4 1 2 3.27 1.6
 -4 1 -2 4.83 1.93
 4 1 2 1.54 2.03
 4 2 2 1033.24 23.12
 4 2 -2 1073.73 23.86
 4 2 -2 1045.89 22.41
 -4 2 -2 1032.1 22.5
 -4 2 2 1085.65 22.59
 4 2 2 1063.92 22.45
 -4 2 2 1027.78 22.2
 4 2 -2 1106.47 25.39
 -4 2 -2 1054.35 24.09
 -4 2 2 1000.12 23.99
 4 2 -2 1087.87 24.55
 4 2 2 1038.52 24.9
 4 3 2 -0.09 1.88
 4 3 -2 -1.04 1.8
 4 3 -2 -2.08 1.83
 -4 3 -2 1.78 1.61
 4 3 2 -0.1 1.24
 -4 3 2 1.28 1.33
 4 3 -2 -0.28 1.5
 -4 3 -2 0.98 1.63
 -4 3 2 -0.01 1.29
 4 3 -2 0.82 0.86
 -4 3 2 -1.89 2.17
 4 3 2 1.16 2.46
 4 4 -2 1890.21 39.63
 4 4 -2 1879.36 38.75
 4 4 2 1822.93 39.02
 4 4 -2 1924.13 37.62
 -4 4 -2 1819.05 37.88
 4 4 -2 1827.35 37.79
 -4 4 -2 2033.12 40.75
 -4 4 2 1865.03 34.4
 -4 4 2 1817.17 38.85
 4 4 2 1819.4 39.2
 4 4 2 1847.31 33.22
 4 5 -2 270.79 10.18
 4 5 -2 256.94 10.65
 4 5 -2 272.46 9.17
 4 5 -2 264.95 9.97
 -4 5 -2 266.81 10.2
 4 5 -2 273.39 11.49
 -4 5 2 275.96 6.33
 4 5 2 261.95 10.63
 -4 5 2 245.59 10.32
 4 6 -2 1488.29 33.05
 4 6 -2 1486.57 30.51
 -4 6 -2 1401.39 32.95
 4 6 -2 1436.7 32.94
 4 6 -2 1531.68 35.43
 4 6 2 1519.48 33.28
 4 6 2 1392.4 33.21
 -4 6 2 1396.88 33.57
 -4 7 -2 85.23 4.46
 4 7 -2 79.63 6.33
 -4 7 -2 77.11 6.27
 4 7 -2 80.01 4.61
 -4 7 -2 88.18 5.09
 4 7 -2 89.69 6.01
 4 7 2 76.07 4.01
 4 7 2 79.87 5.87
 4 7 2 67.4 5.79
 -4 7 2 77.26 6.46
 -4 8 -2 698.25 17.31
 4 8 2 686.18 21.85
 4 8 -2 676.39 21.13
 4 8 -2 707.24 17.14
 -4 8 -2 646.25 20.95
 -4 8 -2 704.7 17.57
 4 8 2 738.24 20.65
 4 8 -2 760.92 20.7
 4 8 2 706.63 16.77
 4 8 2 693.58 20.57
 4 9 -2 -2.17 3.62
 -4 9 -2 1.95 1.86
 4 9 -2 3.4 1.92
 -4 9 -2 -2.79 3.57
 -4 9 -2 -0.92 2.23
 4 9 -2 6.24 3.97
 4 9 2 -2.92 4.41
 4 9 2 0.97 3.39
 4 9 2 1.21 1.79
 4 10 -2 974.32 28.32
 -4 10 -2 975.53 24.14
 4 10 2 984.55 29.47
 4 10 -2 961.14 28.62
 -4 10 -2 1008.11 22.46
 4 10 -2 1033.15 22.07
 -4 10 -2 934.98 28.46
 4 10 2 1050.32 23.9
 4 10 2 988.37 27.59
 4 11 -2 19.13 5.45
 -4 11 -2 26.12 5.8
 -4 11 -2 19.83 2.46
 4 11 -2 18.15 2.33
 4 11 -2 12.42 4.33
 4 11 2 20.64 6.19
 4 11 2 17.25 3.4
 4 11 2 15.58 4.4
 4 12 2 409.51 18.84
 4 12 -2 397.75 17.65
 -4 12 -2 396.16 18.27
 -4 12 -2 406.71 10.72
 4 12 -2 435.05 10.7
 4 12 -2 380.58 17.87
 4 12 2 458.57 14.86
 4 12 2 419.54 16.85
 4 13 2 -3.74 5.41
 -4 13 -2 2.61 3.4
 4 13 -2 2.49 4.56
 -4 13 -2 2.28 5.17
 4 13 -2 3.79 4.97
 4 14 -2 413.65 19.03
 4 14 2 412.89 20.41
 -4 14 -2 423.34 16.04
 -4 14 -2 418.27 19.98
 4 14 -2 371.23 19.05
 -4 15 -2 4.43 4.65
 4 15 -2 5.69 6.12
 4 15 2 6.04 5.87
 4 15 -2 11.04 7.36
 -4 15 -2 -1.48 5.84
 -4 16 -2 272.43 13.9
 4 16 -2 276.37 17.18
 4 16 2 314.62 18.63
 -4 16 -2 279.8 17.85
 4 16 -2 285.88 18.1
 4 17 2 -7.16 7.99
 4 17 -2 8.88 6.76
 -4 17 -2 6.75 7.48
 4 17 -2 1.22 7.09
 4 18 2 161.53 14.95
 4 18 -2 178.35 14.95
 -4 18 -2 153.49 14.89
 4 18 -2 145.89 14.3
 4 19 2 5.33 8.54
 4 19 -2 6.26 7.65
 4 19 -2 8.59 8.19
 -4 19 -2 12.37 8.1
 4 20 2 144.97 15.56
 4 20 -2 171.06 16.08
 4 20 -2 143.53 15.95
 4 -20 -3 10.08 8.67
 -4 -19 -3 159.82 16.68
 -4 -19 3 178.46 15.25
 4 -19 -3 157.81 15.5
 -4 -18 -3 15.64 10.12
 -4 -18 3 11.17 7.52
 -4 -18 3 -11.67 7
 4 -18 -3 -17.51 8.65
 -4 -17 3 232.16 15.82
 4 -17 -3 202.29 15.74
 -4 -16 3 1.02 5.86
 -4 -16 3 3.55 5.76
 -4 -15 3 659.36 25.5
 4 -15 3 626.73 21.21
 -4 -15 3 647.86 25.51
 -4 -15 -3 591.55 21.15
 4 -15 -3 608.17 25.35
 -4 -14 3 -3.14 5.45
 -4 -14 -3 0.26 4.04
 -4 -14 3 4.52 5.35
 4 -14 3 -4.23 4.45
 4 -14 -3 -3.7 6.08
 -4 -13 3 409.48 18.62
 4 -13 -3 414.8 18.89
 -4 -13 -3 387 15.23
 -4 -13 3 385.72 18.64
 4 -13 3 416.31 16.54
 -4 -13 -3 412.17 11.78
 4 -12 3 -0.49 2.57
 -4 -12 3 1.3 4.39
 4 -12 -3 10.54 5.45
 -4 -12 3 5.95 5.11
 4 -12 3 2.65 3.62
 -4 -12 -3 -2.97 3.35
 -4 -12 -3 -1.78 2.19
 -4 -11 3 602.06 20.95
 4 -11 3 556.77 15.29
 -4 -11 3 535.44 21.08
 4 -11 3 509.89 18.66
 -4 -11 -3 505.09 16.53
 4 -11 -3 533.96 20.52
 -4 -11 -3 536.12 15.48
 4 -11 -3 586.91 15.49
 4 -10 3 5.27 2.19
 -4 -10 3 11.12 4.39
 -4 -10 -3 8.03 2.75
 4 -10 -3 4.17 2.17
 4 -10 -3 7.13 4.05
 -4 -10 3 5.66 4.02
 4 -10 3 12.15 4.3
 -4 -10 -3 7.07 2.74
 -4 -9 3 1509.95 36
 4 -9 3 1410.18 28.79
 4 -9 -3 1532.06 31.84
 -4 -9 3 1440.55 37.63
 4 -9 -3 1441.99 36.28
 -4 -9 -3 1339.97 30.81
 4 -9 3 1398.86 35.55
 4 -8 3 -0.14 1.33
 -4 -8 3 2.15 3.15
 -4 -8 3 -5.52 4.82
 -4 -8 -3 1.66 2.16
 4 -8 -3 1.08 3.68
 4 -8 3 -4.63 3.63
 4 -7 3 1267.09 23.66
 -4 -7 3 1295.09 33.88
 -4 -7 -3 1306.34 27.08
 4 -7 -3 1288.16 32.12
 4 -7 3 1255.45 31.93
 4 -6 -3 26.99 3.54
 -4 -6 -3 29.37 2.82
 4 -6 -3 23.3 4.07
 -4 -6 3 18.94 4.25
 4 -6 3 23.43 4.08
 -4 -5 3 2340.69 43.06
 -4 -5 3 2522.81 49.19
 4 -5 3 2599.89 49.4
 4 -5 -3 2233.18 49.05
 -4 -5 -3 2334.68 44.03
 -4 -5 3 2351.85 51.41
 4 -5 3 2199.86 49.4
 -4 -4 -3 2.91 2.07
 4 -4 3 0.99 1.89
 -4 -4 3 2.9 0.92
 -4 -4 3 3.2 2.17
 4 -4 3 -0.27 2.05
 4 -4 -3 4.9 2.91
 -4 -4 3 1.36 2.76
 4 -4 -3 4.06 2.09
 -4 -4 -3 1.04 1.38
 4 -4 3 2.18 2.86
 -4 -3 -3 853.31 21.54
 4 -3 3 810.83 20.5
 4 -3 3 879.16 21.11
 -4 -3 3 893.41 21.16
 4 -3 -3 784.06 21.6
 -4 -3 3 821.03 23.02
 4 -3 -3 882.69 23.05
 4 -3 -3 835.58 21.08
 4 -3 3 800.27 22.25
 -4 -2 -3 4.33 2.47
 4 -2 3 2.6 1.81
 -4 -2 -3 1.7 1.74
 4 -2 3 2.16 1.68
 -4 -2 -3 -0.89 1.8
 -4 -2 3 0.18 1.5
 4 -2 -3 3.35 1.93
 -4 -2 3 4.21 2.7
 4 -2 -3 -1.2 1.72
 4 -2 -3 1.95 2.36
 4 -2 3 1.07 2.39
 4 -2 -3 0.32 2.58
 4 -1 3 3744.7 71.53
 -4 -1 -3 3782.87 71.37
 -4 -1 -3 3761.18 72.18
 -4 -1 3 3759.93 72.77
 -4 -1 -3 3671.78 70.95
 4 -1 3 4078.4 71.5
 -4 -1 3 4128.27 71.71
 4 -1 -3 3798.79 70.97
 -4 -1 3 3670.77 73.54
 4 -1 3 3674.34 73.87
 4 -1 -3 3882.85 72.67
 4 -1 -3 3988.27 72.92
 -4 0 -3 153.8 7.15
 4 0 -3 156.81 6.73
 4 0 3 163.82 6.91
 -4 0 -3 150.76 6.78
 -4 0 3 165.5 6.9
 -4 0 3 150.49 7.52
 4 0 3 151.44 8.21
 4 0 -3 157.98 7.5
 4 0 -3 154.88 7.12
 -4 0 3 152.05 7.53
 -4 1 -3 3872.61 72.9
 4 1 3 3936.86 72.21
 -4 1 -3 3740.31 72.12
 4 1 -3 3760.09 72.01
 -4 1 3 4017.14 72.38
 -4 1 -3 3995.57 72.92
 -4 1 3 3900.59 73.3
 -4 1 3 3703.21 73.35
 4 1 -3 3875.44 74.03
 4 1 -3 4036.89 71.65
 4 1 3 3742.53 75.27
 -4 1 -3 4047.74 75.39
 4 2 -3 1.31 1.79
 -4 2 -3 1.92 0.7
 4 2 -3 0.93 1.77
 -4 2 3 2.54 2.08
 4 2 -3 1.44 1.7
 4 2 3 2.35 1.79
 -4 2 3 2.49 1.78
 -4 2 -3 1.13 1.82
 -4 2 -3 -1.98 1.96
 -4 2 3 -0.44 1.71
 4 2 -3 1.38 1.43
 -4 2 -3 0.11 2.16
 4 2 3 1.22 2.62
 4 3 -3 882.39 21.37
 4 3 -3 831.07 20.93
 4 3 3 881.77 21.19
 -4 3 3 891.61 21.31
 -4 3 -3 824.72 21.01
 -4 3 3 859.81 20.15
 -4 3 -3 852.27 22.35
 4 3 -3 840.38 18.14
 4 3 3 829.81 22.77
 4 3 -3 826.83 22.29
 -4 3 3 820.46 21.6
 4 4 -3 3.12 1.98
 4 4 -3 2.72 2.25
 4 4 3 3.83 2.22
 4 4 -3 2.05 2.39
 -4 4 -3 2.11 2.48
 -4 4 3 1.47 1.88
 -4 4 3 3.67 1.64
 4 4 -3 1.36 1.04
 -4 4 3 2.61 2.13
 4 4 3 1.32 3.05
 4 5 -3 2552.27 50.5
 4 5 -3 2395.41 50.45
 -4 5 -3 2356.29 50.36
 -4 5 3 2634.51 51.17
 4 5 3 2585.98 50.8
 -4 5 3 2423.83 46.37
 -4 5 3 2398.33 50.64
 4 5 3 2410.82 52.27
 4 6 -3 29.9 3.74
 4 6 -3 22.22 4.13
 -4 6 -3 24.3 4.14
 -4 6 3 27.07 2.41
 4 6 3 26.89 4.95
 -4 6 3 29.89 4.53
 4 7 3 1343.94 34.02
 4 7 -3 1291.52 32.83
 -4 7 -3 1331.58 33
 -4 7 3 1363.7 25.5
 -4 7 3 1335.95 33.09
 4 7 3 1366.59 33.99
 4 8 -3 -1.95 2.21
 4 8 -3 2.94 3.46
 -4 8 -3 4.59 3.57
 4 8 3 8.78 5.03
 -4 8 3 0.19 3.13
 4 8 3 0.23 3.73
 4 9 -3 1555.31 33.21
 -4 9 -3 1530.58 38.66
 4 9 -3 1533.59 38.82
 4 9 3 1564.05 39.64
 4 9 3 1503.95 38.35
 -4 9 3 1505.54 38.25
 -4 10 -3 6.85 2.72
 4 10 -3 11.74 2.47
 -4 10 -3 12.06 4.9
 4 10 -3 0.8 4.58
 4 10 3 12.61 5.06
 -4 10 3 6.39 4.09
 4 10 3 8.18 4.6
 4 11 -3 619.66 16.21
 -4 11 -3 616.4 16.34
 4 11 -3 549.15 21.88
 -4 11 -3 573.76 22.12
 4 11 -3 599.67 21.54
 4 11 3 614.93 23.09
 -4 11 3 597.29 22.12
 4 11 3 611.93 22.03
 -4 12 -3 -0.73 2.17
 -4 12 -3 7.57 5.35
 4 12 -3 9.4 5.54
 4 12 3 5.2 5.2
 4 12 -3 -9.03 5.71
 -4 12 -3 -1.52 3.05
 4 12 3 -5.35 5.13
 -4 12 3 1.1 4.83
 -4 13 -3 424.58 20.25
 -4 13 -3 467.05 12.58
 4 13 -3 437.77 20.6
 4 13 3 460.34 20.97
 4 13 -3 431.4 19.32
 -4 13 -3 457.4 16.43
 4 13 3 460.43 19.83
 -4 13 3 468.74 20.82
 -4 14 -3 -4.2 6
 4 14 -3 5.89 6.77
 4 14 3 4.32 6.52
 -4 14 -3 -0.15 3.74
 4 14 -3 1.72 5.04
 -4 14 3 7.7 5.95
 4 15 -3 687 28.13
 -4 15 -3 673.75 27.45
 4 15 3 725.68 28.97
 -4 15 -3 677.38 22.53
 4 15 -3 676.03 26.62
 -4 15 3 723.31 28.64
 4 16 -3 4.87 6.68
 -4 16 -3 7.94 7.6
 -4 16 -3 0.82 4.5
 4 16 -3 12.04 5.91
 4 16 3 2.5 7.53
 -4 16 3 5.13 6.86
 -4 17 -3 222.13 17.26
 4 17 -3 233.62 17.43
 4 17 3 277 18.87
 4 17 -3 239.25 16.2
 -4 17 3 270.62 18.41
 4 18 -3 19.75 9.21
 -4 18 -3 -5.75 8.64
 4 18 3 2.22 8.32
 4 18 -3 13.7 8.02
 -4 18 3 12.12 7.85
 -4 19 -3 163.14 16.03
 4 19 -3 155.43 16.2
 4 19 -3 171.49 15.39
 -4 19 3 168.08 16.24
 4 20 -3 -0.65 8.27
 -4 20 3 10.77 8.95
 4 -20 -4 -13.68 9.05
 4 -19 -4 1.6 8.31
 -4 -18 4 -2.71 6.63
 4 -18 -4 2.72 7.7
 -4 -17 4 1.93 6.16
 4 -17 -4 7.64 7.26
 -4 -17 4 -0.31 6.61
 -4 -16 4 7.25 6.3
 -4 -16 4 6.99 7.23
 4 -16 -4 -11.85 6.83
 -4 -15 4 2.04 5.36
 -4 -15 4 18.03 7.35
 4 -15 4 5.84 4.81
 4 -15 -4 6.37 6.47
 -4 -14 4 6.09 5.27
 4 -14 4 11.3 5.72
 -4 -14 4 9.92 6.43
 4 -14 -4 2.99 5.49
 -4 -14 -4 -5.32 4.89
 4 -14 4 -7.46 5.45
 -4 -13 4 23.78 5.97
 -4 -13 -4 20.67 4.74
 -4 -13 4 28.24 7.27
 4 -13 4 24.26 6
 4 -13 -4 34.25 7.27
 4 -13 4 17.08 5.12
 4 -12 4 1.01 2.01
 -4 -12 4 -3.88 4.34
 -4 -12 4 -6.41 5.41
 4 -12 4 0.23 4.35
 -4 -12 -4 2.34 3.63
 4 -12 4 -4.14 4.85
 -4 -11 4 2.69 4.37
 4 -11 4 0.05 1.61
 -4 -11 4 3.71 5.52
 -4 -11 -4 1.45 3.34
 4 -11 -4 -2.25 4.99
 4 -11 4 0.08 5.28
 4 -11 4 1.31 3.88
 -4 -10 4 1.32 3.86
 -4 -10 4 5.07 4.76
 4 -10 4 -4.44 5.05
 -4 -10 -4 1.24 2.91
 4 -10 -4 0.76 4.41
 4 -10 4 0.97 3.78
 -4 -9 4 -0.86 3.43
 4 -9 -4 4.37 4.4
 -4 -9 -4 0.7 2.76
 -4 -9 4 -10.92 6.3
 4 -9 4 3.09 4.12
 -4 -8 -4 3.18 2.49
 -4 -8 4 -2.59 4.53
 4 -8 -4 11.12 4.89
 4 -8 4 0.82 3.54
 -4 -7 4 154.97 10.88
 4 -7 -4 163.96 9.86
 -4 -7 -4 169.23 7.36
 4 -7 4 155.95 9.4
 4 -6 4 0.97 2.11
 -4 -6 4 -0.27 0.86
 -4 -6 4 4.94 3.98
 -4 -6 -4 1.9 2.02
 4 -6 4 -1.53 3.39
 4 -5 4 35.98 3.93
 4 -5 -4 36.02 5.32
 -4 -5 4 39.04 5.85
 -4 -5 -4 38.31 3.56
 4 -5 4 44.47 5.69
 4 -4 4 0.26 1.86
 -4 -4 4 0.78 3.71
 4 -4 -4 2.33 2.15
 4 -4 4 0.14 3.36
 4 -4 -4 3.21 3.29
 4 -3 4 358.49 12.11
 4 -3 4 393.83 13.33
 -4 -3 4 357.41 14.93
 4 -3 -4 349.57 13.8
 4 -3 4 354.95 14.04
 4 -3 -4 378.5 13.02
 -4 -2 -4 -0.08 2.35
 4 -2 4 1.31 2.17
 -4 -2 -4 3.38 2.4
 4 -2 -4 -0.95 2.32
 -4 -2 -4 0.9 2.61
 4 -2 4 1.78 2.37
 -4 -2 4 3.44 3.34
 4 -2 4 3.48 3.16
 4 -2 -4 1.37 2.26
 4 -2 -4 -1.04 2.11
 4 -2 -4 0.45 3.26
 -4 -1 -4 9.89 2.88
 -4 -1 -4 6.89 1.24
 -4 -1 4 13.62 3.1
 4 -1 4 10.98 2.67
 -4 -1 -4 7.83 2.79
 4 -1 -4 18.96 3.21
 -4 -1 4 14.75 2.86
 -4 -1 4 4.61 2.94
 4 -1 -4 7.04 3.04
 4 -1 4 2.99 3.07
 4 -1 -4 12.45 2.8
 -4 0 -4 1.23 2.25
 -4 0 4 -1.07 2.45
 -4 0 -4 3.98 2.78
 4 0 -4 1.81 2.31
 4 0 4 1.95 2.09
 -4 0 4 -0.05 1.9
 -4 0 4 2.33 2.79
 -4 0 -4 2.09 2.53
 4 0 -4 2.77 2.44
 4 0 -4 -0.3 2.12
 4 0 4 -2.99 3.13
 -4 1 4 7.93 2.82
 4 1 -4 8.55 2.68
 -4 1 -4 9.39 2.6
 4 1 -4 9 2.74
 -4 1 -4 6.86 2.78
 4 1 4 4.94 2.17
 -4 1 4 9.23 2.55
 -4 1 4 7.46 2.88
 -4 1 -4 7.52 3.11
 4 1 -4 11.13 2.68
 4 1 4 13.53 4.18
 -4 2 4 1.2 2.37
 4 2 -4 3.83 2.45
 4 2 4 0.7 2.08
 -4 2 -4 0.02 2.66
 -4 2 4 -1.5 2.77
 -4 2 -4 -0.35 2.65
 4 2 -4 0.12 1.83
 4 2 4 -1.84 3.55
 4 3 -4 386.06 13.14
 4 3 -4 357.68 12.92
 4 3 4 396.15 13.63
 -4 3 -4 367.1 13.29
 -4 3 4 361.87 12.83
 4 3 -4 378.25 11.21
 -4 3 4 380.24 13.36
 -4 3 -4 409.28 14.94
 4 3 4 352.4 14.54
 4 4 -4 3.28 2.55
 -4 4 -4 0.52 2.9
 4 4 -4 0.24 3.09
 -4 4 4 -0.65 2.15
 4 4 4 -1.27 3.53
 -4 4 4 1.41 2.65
 4 4 -4 -0.57 1.42
 4 5 -4 43.35 4.47
 -4 5 -4 40.35 5.15
 4 5 -4 44.92 5.41
 -4 5 4 34.4 3.59
 4 5 -4 35.18 2.59
 -4 5 4 37.58 4.68
 4 5 4 37.47 5.77
 4 6 -4 0 3.16
 -4 6 -4 2.09 3.38
 -4 6 4 -4.44 2.51
 -4 6 4 4.66 3.29
 4 6 4 4.56 4.39
 4 7 -4 180.85 10.31
 -4 7 -4 174.73 10.35
 -4 7 4 155.03 6.83
 4 7 4 162.96 10.96
 -4 7 4 169.02 9.54
 4 7 4 170.36 4.68
 -4 8 -4 -1.37 3.99
 4 8 -4 3.58 4.27
 -4 8 4 -1.56 1.71
 4 8 4 5.93 4.8
 4 8 4 -0.7 1.33
 -4 8 4 4.9 3.41
 -4 9 -4 2.92 4.38
 4 9 -4 7.15 4.5
 -4 9 4 0.52 1.34
 4 9 4 -1.93 4.91
 -4 9 4 1.93 3.5
 4 9 4 1.39 1.65
 -4 10 -4 7.2 5.1
 4 10 -4 0.63 5.12
 4 10 4 0.92 5.24
 -4 10 4 0.68 4.06
 4 10 4 0.69 2.03
 4 11 -4 2 4.95
 -4 11 -4 0.14 5.13
 4 11 4 -1.45 5.15
 -4 11 4 -4.58 4.58
 -4 12 -4 0.9 2.73
 -4 12 -4 3.22 5.26
 4 12 -4 -10.98 6.18
 -4 12 -4 1.47 3.56
 -4 12 4 0.03 4.47
 4 12 4 -5.11 5.66
 -4 13 -4 31.98 3.97
 -4 13 -4 24.41 6.65
 4 13 -4 23.62 6.37
 4 13 -4 24.06 7.21
 -4 13 -4 27.71 4.8
 4 13 4 21.93 6.52
 -4 13 4 39.09 7.53
 -4 14 -4 -11.91 7.01
 4 14 -4 1.47 6.53
 4 14 -4 -3.53 5.53
 -4 14 -4 -3.63 4.15
 -4 14 4 1.65 5.76
 4 15 -4 -2.9 7.01
 -4 15 -4 9.85 7.48
 4 15 -4 0.09 5.87
 -4 15 -4 1.39 4.52
 -4 15 4 -1.48 5.8
 -4 16 -4 -8.84 7.9
 4 16 -4 -10.35 8.11
 4 16 -4 0.97 6.5
 -4 16 4 1 6.09
 -4 17 -4 15.73 9.05
 4 17 -4 -1.94 8.08
 4 17 -4 -2.55 7.21
 -4 17 4 6.14 6.83
 -4 18 -4 11.1 8.72
 4 18 -4 -3.4 8.28
 4 18 -4 11.3 8.9
 -4 18 4 9.71 8.65
 4 19 -4 -6.52 8.67
 4 19 -4 -10.72 8.85
 -4 19 4 1.21 7.86
 4 -19 -5 96.85 12.76
 -4 -18 5 -8.11 7.61
 4 -18 -5 -4.52 8.17
 -4 -17 5 288.62 19.36
 4 -17 -5 282.5 18.78
 -4 -16 5 2.76 7.23
 4 -16 -5 5.5 7.49
 -4 -15 5 319.13 19.58
 4 -15 5 305.34 17.37
 4 -15 -5 320.7 18.82
 -4 -14 5 -7.89 7.11
 4 -14 -5 7.7 6.76
 4 -14 5 1.6 5.45
 -4 -13 -5 422.84 16.48
 4 -13 5 452.84 20.84
 4 -13 -5 430.79 20.4
 -4 -13 5 452.44 22.46
 4 -13 5 413.71 18.18
 -4 -12 -5 -0.25 3.45
 4 -12 -5 -3.37 6.02
 4 -12 5 8.54 5.33
 -4 -12 5 5.17 6.24
 4 -12 5 3.87 5.15
 4 -11 5 344.92 17.86
 -4 -11 -5 387.55 14.52
 4 -11 -5 368.54 17.85
 -4 -11 5 383.51 19.99
 4 -11 5 377.59 16.64
 4 -10 -5 8.08 5.33
 -4 -10 5 -4.76 6.06
 -4 -10 -5 -0.02 3.43
 4 -10 5 -2.02 4.37
 -4 -9 -5 705.15 19.75
 -4 -9 5 688.04 26.39
 4 -9 -5 692.13 23.83
 4 -9 5 649.37 22.64
 4 -8 -5 5.81 5.32
 -4 -8 5 9.9 5.51
 -4 -8 -5 5.6 3.04
 4 -8 5 -6.9 4.69
 4 -7 5 1517.05 34.95
 -4 -7 5 1537.93 41.74
 4 -7 -5 1441.81 37.92
 -4 -7 -5 1511.42 33.44
 4 -7 5 1462.27 37.74
 4 -6 5 1.86 2.32
 -4 -6 5 3.75 5.12
 4 -6 -5 0.65 4
 -4 -6 -5 0.05 2.5
 4 -6 5 0.24 4.14
 4 -5 5 464.54 14.97
 4 -5 -5 467.73 17.63
 -4 -5 -5 464.78 14.68
 -4 -5 5 464.33 19.51
 4 -5 5 474.52 17.77
 4 -4 5 3.74 2.08
 -4 -4 5 11.37 4.93
 4 -4 -5 6.23 3.82
 4 -4 5 2.28 3.62
 4 -3 5 1278.59 29.49
 -4 -3 5 1244.68 35.03
 4 -3 -5 1243.79 32.56
 4 -3 5 1247.05 32.99
 -4 -2 -5 -1.84 2.9
 -4 -2 -5 -2.34 3.26
 4 -2 -5 0.75 3.08
 -4 -2 5 7.32 4.23
 -4 -2 -5 1.23 1.01
 4 -2 5 7.8 4.35
 -4 -1 -5 1439.43 32.86
 -4 -1 -5 1334.54 33.29
 4 -1 -5 1379.44 33.17
 -4 -1 5 1404.25 36.21
 -4 -1 -5 1377.12 27.26
 4 -1 5 1366.05 35.27
 -4 0 5 4.94 3.24
 -4 0 -5 2.21 2.51
 -4 0 -5 0.45 1.41
 -4 0 -5 0.75 2.98
 4 0 -5 -2.39 3.29
 -4 0 5 -1.65 3.61
 4 0 -5 0.85 2.59
 4 0 5 1.73 3.64
 -4 1 5 1396.55 33.67
 -4 1 -5 1403.21 32.48
 4 1 -5 1439.79 34.16
 -4 1 -5 1363.61 33.99
 -4 1 5 1376.81 35.46
 4 1 -5 1524.75 33.57
 4 1 5 1328.84 35.56
 -4 2 5 1.73 2.76
 4 2 -5 -0.98 2.99
 -4 2 -5 1.25 3.18
 -4 2 5 -3.51 3.68
 4 2 -5 -0.99 2.3
 4 2 5 -5.53 4.72
 4 3 -5 1284.58 32.54
 -4 3 -5 1288.16 32.7
 -4 3 5 1296.85 32.6
 4 3 5 1268.05 35.03
 4 3 -5 1372.13 29.89
 -4 3 5 1277.32 31.92
 -4 4 5 8.03 3.56
 4 4 -5 3.89 3.33
 -4 4 -5 6.39 3.78
 -4 4 5 6.66 3.01
 4 4 -5 6.59 2.47
 4 4 5 1.15 4.37
 4 5 -5 469.26 17.53
 -4 5 -5 480.09 17.68
 4 5 5 474.99 19.5
 4 5 -5 535.87 13.78
 -4 5 5 453.27 16.67
 -4 6 -5 1.48 3.9
 4 6 -5 1.96 3.86
 -4 6 5 1.46 2.98
 4 6 -5 0.45 1.71
 4 6 5 0.32 5.15
 4 7 -5 1592.13 40.18
 -4 7 -5 1598.71 40.45
 -4 7 5 1561.16 35.17
 -4 7 5 1576.92 38.63
 4 7 5 1553.84 41.77
 -4 8 -5 -0.72 4.61
 4 8 -5 4.97 5.16
 -4 8 5 2.05 2.48
 -4 8 5 -3.18 3.57
 4 8 5 -1.25 5.07
 4 9 -5 754.72 26.37
 -4 9 -5 748.97 26.32
 -4 9 5 729.78 19.09
 -4 9 5 772.51 24.57
 4 9 5 748.01 27
 4 9 5 754.47 15.61
 -4 10 -5 2.5 5.06
 4 10 -5 2.72 5.28
 -4 10 5 1.35 1.95
 4 10 5 -0.46 5.74
 4 10 5 -0.49 1.7
 -4 10 5 3.56 4.41
 -4 11 -5 403.23 19.59
 4 11 -5 437.29 20.34
 4 11 5 428.62 20.74
 4 11 5 413.96 11.9
 -4 11 5 433.8 18.68
 -4 12 -5 5.7 6.08
 4 12 -5 -6.25 5.66
 -4 12 5 -4.67 5.56
 4 12 5 -6.94 7.24
 -4 13 -5 530.69 17.31
 -4 13 -5 472.74 22.92
 4 13 -5 466.67 23
 -4 13 -5 492.03 18.61
 -4 13 5 489.25 21.57
 4 13 5 490.77 23.61
 -4 14 -5 -7.11 7.49
 4 14 -5 4.05 7.23
 4 14 -5 5.31 6.34
 -4 14 -5 6.89 4.33
 4 14 5 -9.41 7.42
 -4 14 5 -0.71 6.45
 4 15 -5 330.47 20.4
 -4 15 -5 349.18 20.69
 4 15 -5 367.42 19.63
 -4 15 5 328.86 18.63
 -4 16 -5 16.73 7.85
 4 16 -5 -9.76 8.4
 4 16 -5 -0.91 7.08
 -4 16 5 2.59 6.36
 4 17 -5 280.79 20.26
 -4 17 -5 309.12 20.87
 4 17 -5 320.85 19.79
 -4 17 5 311.94 19.44
 4 18 -5 7.72 7.02
 -4 18 -5 -8.18 8.01
 4 18 -5 -8.5 9.12
 4 19 -5 115.51 13.45
 -4 -18 6 114.74 14.37
 4 -18 -6 91.19 12.46
 -4 -17 6 6.18 7.62
 4 -17 -6 2.64 7.67
 -4 -16 6 149.65 14.84
 4 -16 -6 153.17 14.47
 4 -15 -6 16.65 8.13
 -4 -15 6 7.87 7.28
 4 -15 6 17.59 7.54
 4 -14 -6 182.77 14.72
 4 -14 6 201.57 15.52
 -4 -14 6 178.81 15.8
 4 -13 -6 0.42 6.72
 -4 -13 6 2.23 6.49
 4 -13 6 1.61 6.11
 -4 -12 6 345.17 20.77
 4 -12 6 324.11 18.71
 -4 -12 -6 345.08 14.65
 4 -12 -6 328.7 17.75
 4 -12 6 296.02 15.75
 4 -11 -6 3.6 5.59
 -4 -11 6 -14.41 7.65
 -4 -11 -6 -3.36 4.29
 4 -11 6 4.46 6
 4 -11 6 -4.31 5.08
 -4 -10 6 396.72 21.04
 -4 -10 -6 376.89 14.8
 4 -10 -6 378.45 18.2
 4 -10 6 347.12 16.7
 4 -9 -6 12.07 6.19
 -4 -9 6 5.26 6.62
 -4 -9 -6 3.57 3.83
 4 -9 6 -2.91 5.63
 -4 -8 6 586.25 25.1
 -4 -8 -6 564.83 18.21
 4 -8 -6 576.48 22.01
 4 -8 6 560.06 21.5
 -4 -7 6 -1.17 5.83
 4 -7 -6 -0.24 4.73
 -4 -7 -6 -0.82 3.38
 4 -7 6 2.26 4.82
 4 -6 6 669.09 19.83
 4 -6 -6 669 23.46
 -4 -6 6 684.8 26.62
 -4 -6 -6 683.8 20.24
 4 -6 6 650.05 23.18
 4 -5 6 7.01 2.9
 -4 -5 6 4.05 5.84
 -4 -5 -6 2.21 3.34
 4 -5 -6 -0.96 4.41
 4 -5 6 3.71 4.71
 -4 -4 6 788.98 27.98
 4 -4 -6 755.25 24.88
 4 -4 6 747.66 25.04
 -4 -3 -6 50.43 5.87
 4 -3 -6 66.5 6.89
 -4 -3 -6 51.87 6.56
 -4 -3 6 46.74 7.28
 4 -3 6 51.37 7.54
 4 -3 -6 53.41 6.63
 -4 -3 6 50.11 5.43
 -4 -2 -6 1049.51 28.05
 -4 -2 -6 1081.83 29.76
 4 -2 -6 1033.7 29.23
 -4 -2 6 1066.58 32.57
 -4 -2 -6 1045.87 21.42
 4 -2 6 1023.45 30.58
 -4 -2 6 1060.9 27.93
 -4 -1 -6 19.59 3.9
 -4 -1 -6 15.01 2.21
 4 -1 -6 6.82 3.86
 -4 -1 -6 11.22 3.99
 -4 -1 6 17.33 5.19
 -4 -1 6 18.8 4.57
 4 -1 6 19.78 5.74
 -4 0 -6 846.9 22.95
 4 0 -6 787.36 24.35
 -4 0 -6 813.89 24.69
 -4 0 6 799.6 26.58
 -4 0 -6 785.22 19.27
 -4 0 6 785.29 24.22
 4 0 6 732.97 25.48
 -4 1 -6 15.31 3.96
 -4 1 -6 14.54 2.64
 -4 1 6 13.38 4.36
 4 1 -6 9.91 4.14
 -4 1 -6 2.08 4.34
 -4 1 6 8.35 4.17
 -4 1 6 15.67 5.08
 4 1 6 10.09 4.93
 -4 2 6 1054.34 28.8
 -4 2 -6 1107.87 30.45
 4 2 -6 1077.56 29.99
 -4 2 6 1038.36 31.01
 4 2 6 1099.54 32.41
 -4 3 6 58.13 6.21
 -4 3 -6 57.25 7.16
 4 3 -6 63.36 7.21
 -4 3 6 56.45 6.72
 4 3 6 60.87 8.19
 4 3 -6 61.54 5.73
 -4 4 -6 768.94 25.33
 4 4 -6 755.27 25.01
 -4 4 6 797.69 24.87
 4 4 6 759.61 26.92
 -4 4 6 776.92 23.61
 4 4 -6 876.9 22.43
 4 5 -6 6.6 4.29
 -4 5 -6 4.47 4.53
 -4 5 6 5.99 3.46
 4 5 -6 2.79 2.41
 4 5 6 4.51 5.95
 -4 6 -6 705.34 24.83
 4 6 -6 699.9 24.69
 4 6 6 698.66 26.2
 -4 6 6 718.39 22.98
 4 6 -6 790.2 18.99
 -4 7 -6 4.39 5.28
 4 7 -6 -3.96 5.32
 -4 7 6 1.57 3.7
 4 7 6 -1.79 6.05
 4 8 -6 604.74 23.46
 -4 8 -6 608.87 23.59
 -4 8 6 607.84 19.35
 4 8 6 605.64 25.17
 -4 8 6 630.88 21.72
 -4 9 -6 8.18 6.05
 4 9 -6 3.07 5.78
 -4 9 6 -2.57 3.45
 4 9 6 10.77 7.24
 -4 9 6 3.12 4.46
 4 10 -6 397.31 20.14
 -4 10 -6 411.93 20.51
 -4 10 6 403.89 13.88
 4 10 6 418.66 21.62
 -4 10 6 434.06 18.54
 -4 11 -6 -3.65 6.45
 4 11 -6 3.3 6.32
 4 11 6 -7.78 7.66
 -4 11 6 -3.03 5.15
 4 12 -6 379.67 20.63
 -4 12 -6 365.66 20.49
 4 12 6 384.37 21.49
 -4 12 6 388.91 18.78
 -4 13 -6 8.28 7.16
 4 13 -6 22.28 8.85
 4 13 6 1.5 7.44
 -4 13 6 10.98 6.06
 -4 14 -6 210.19 16.79
 4 14 -6 210.47 17.02
 -4 14 -6 238.16 13.03
 -4 14 6 218.22 15.11
 4 14 6 224.19 17.71
 -4 15 -6 -1.22 8
 4 15 -6 25.48 9.56
 4 15 -6 4.54 6.52
 -4 15 6 15.54 7.68
 4 16 -6 165.2 14.6
 -4 16 -6 155.57 15.88
 4 16 -6 170.71 16.49
 4 17 -6 20.4 9.2
 -4 17 -6 1.43 9.22
 4 17 -6 13.84 9.56
 4 18 -6 128.7 14.38
 -4 -17 7 24.37 9.87
 4 -17 -7 20.11 8.97
 4 -16 -7 10.3 8.43
 4 -16 7 -2.82 7.21
 -4 -16 7 2.69 8.9
 -4 -15 7 15.59 9.06
 4 -15 -7 32.18 9.65
 4 -15 7 27.45 8.7
 4 -14 -7 1.84 7.44
 -4 -14 7 -5.23 8.39
 4 -14 7 6.65 6.97
 -4 -13 7 21 7.91
 4 -13 7 20.23 8.05
 4 -13 -7 25.47 7.94
 -4 -12 7 7.82 8.3
 4 -12 7 21.58 8.4
 4 -12 -7 5.35 6.9
 -4 -11 7 57.37 10.2
 4 -11 7 46.94 8.99
 4 -11 -7 54.51 8.96
 -4 -11 -7 61 7.06
 4 -11 7 73.25 8.84
 -4 -10 -7 -1.35 4.13
 4 -10 -7 12 6.45
 -4 -10 7 -1.34 7.17
 4 -10 7 3.89 5.77
 4 -9 -7 44.85 8.52
 -4 -9 -7 39.27 6.15
 -4 -9 7 47.9 9.92
 4 -9 7 37.37 7.46
 4 -8 -7 3.7 6.09
 -4 -8 -7 0.52 4.07
 -4 -8 7 15.66 8.23
 4 -8 7 9.83 5.63
 4 -7 -7 27.92 6.67
 -4 -7 7 36.54 8.42
 4 -7 7 32.01 7.32
 -4 -7 -7 30.71 5.46
 -4 -6 7 -4.24 6.4
 4 -6 7 8.69 5.62
 4 -6 -7 8.26 5.68
 -4 -6 -7 -2.03 4.43
 -4 -5 7 115.92 12.13
 4 -5 7 99.86 9.75
 4 -5 -7 124.43 10.86
 -4 -5 -7 109.17 8.28
 -4 -4 -7 -0.78 3.59
 -4 -4 7 -3.73 6.15
 4 -4 7 2.51 5.4
 4 -4 -7 -1.62 5.49
 -4 -4 7 1.6 4.03
 -4 -3 -7 69.4 7.03
 -4 -3 -7 73.3 8.18
 4 -3 -7 62.23 7.58
 -4 -3 7 77.05 9.72
 -4 -3 7 66.92 6.85
 4 -3 7 65.87 8.21
 4 -3 -7 60.25 7.88
 -4 -2 -7 18.15 4.73
 4 -2 -7 18.43 5.33
 -4 -2 -7 8.66 5.17
 -4 -2 7 16.77 6.45
 -4 -2 -7 18.57 2.41
 -4 -2 7 16.02 5.09
 4 -2 7 11.03 5.76
 -4 -1 -7 61.48 6.19
 -4 -1 -7 53.51 7.19
 4 -1 -7 54.02 7.25
 -4 -1 7 51.3 7.85
 -4 -1 7 59.51 7.29
 -4 -1 -7 56.95 4.31
 4 -1 7 46.22 7.58
 -4 0 -7 40.96 4.11
 -4 0 -7 46.05 5.48
 -4 0 -7 44.81 6.74
 4 0 -7 37.84 5.94
 -4 0 7 38.81 7.15
 -4 0 7 38.47 6.69
 4 0 7 34.07 7.12
 -4 1 -7 54.69 5.58
 4 1 -7 62.63 7.67
 -4 1 -7 59.63 7.68
 -4 1 7 55.04 7.64
 -4 1 7 66.33 8.31
 4 1 7 61.71 8.63
 -4 1 -7 66.68 5.44
 -4 2 7 17.26 4.68
 -4 2 -7 13 5.24
 4 2 -7 20.4 5.47
 -4 2 7 10.06 4.62
 -4 2 7 27.02 6.29
 4 2 7 25.52 6.57
 -4 3 7 78.7 7.48
 -4 3 -7 79.47 8.48
 4 3 -7 69.04 8.48
 -4 3 7 90.64 9.07
 4 3 7 85.65 9.87
 -4 4 7 -1.68 3.85
 4 4 -7 3.58 5.22
 -4 4 -7 3.41 4.99
 -4 4 7 -6.29 5.89
 4 4 7 1.75 6.46
 4 5 -7 111.07 10.35
 -4 5 -7 113.15 10.36
 -4 5 7 101.06 8.98
 -4 5 7 103.54 8.55
 4 5 7 107.29 11.09
 -4 6 7 -2.26 3.71
 4 6 -7 1.64 5.81
 -4 6 -7 5.67 5.48
 -4 6 7 -9.1 5.2
 4 6 7 -7.98 7.28
 -4 7 7 32.84 5.64
 4 7 -7 37.8 7.63
 -4 7 -7 39.05 7.58
 -4 7 7 23.87 5.1
 4 7 7 28.65 8.05
 -4 8 7 -2.48 4.51
 4 8 -7 -8.41 6.46
 -4 8 -7 -0.12 5.68
 -4 8 7 -3.12 4.13
 4 8 7 -11.43 7.75
 -4 9 7 33.33 6.07
 -4 9 -7 51.14 8.78
 4 9 -7 38.31 8.33
 -4 9 7 31.33 5.14
 4 9 7 33.57 9.01
 4 10 -7 -9.16 6.66
 -4 10 -7 14.79 7.46
 -4 10 7 -0.15 4.5
 4 10 7 26.77 8.73
 4 11 -7 81.66 11.3
 -4 11 -7 63.22 10.96
 -4 11 7 68.6 8.16
 4 11 7 55.36 10.42
 -4 12 -7 15.08 8.85
 4 12 -7 8.65 7.25
 -4 12 7 17.85 6.25
 4 12 7 3.85 8.12
 -4 13 -7 22.05 9.34
 4 13 -7 43.74 9.52
 -4 13 7 34.77 7.89
 4 13 7 25.55 10.09
 4 14 -7 12.63 8.03
 -4 14 -7 -4.75 8.01
 4 14 7 -7.37 9.75
 -4 15 -7 19.27 8.91
 4 15 -7 29.35 9.94
 4 16 -7 17.1 9.1
 -4 16 -7 1.06 8.97
 4 16 -7 -2.42 9.51
 4 17 -7 21.62 7.89
 4 -15 -8 -4.19 9.18
 -4 -15 8 -5 10.13
 4 -15 8 12.16 9
 -4 -14 8 193.73 18.21
 4 -14 -8 209.46 17.02
 4 -14 8 191.16 17.51
 -4 -13 8 -8.23 10.15
 4 -13 8 0.86 8.36
 4 -13 -8 19.26 8.13
 -4 -12 8 335.11 22.98
 4 -12 8 304.42 20.9
 4 -12 -8 327.06 19.48
 4 -11 -8 6.58 7.41
 -4 -11 8 5.23 7.71
 4 -11 8 -6.95 7.9
 -4 -10 8 460.47 26.35
 -4 -10 -8 497.44 19.64
 4 -10 8 424.53 24.5
 4 -10 -8 492.28 23.27
 4 -10 8 474.65 21.2
 -4 -9 8 14.62 8.89
 -4 -9 -8 6.31 5.14
 4 -9 -8 5.96 6.87
 4 -9 8 1.97 5.82
 -4 -8 8 239.39 18.36
 4 -8 -8 241.45 15.67
 -4 -8 -8 240.69 13.26
 4 -8 8 230.95 15
 4 -7 -8 6.18 6.3
 -4 -7 8 6.48 7.07
 4 -7 8 -4.97 5.53
 -4 -7 -8 6.64 4.68
 -4 -6 8 503.88 26.09
 4 -6 -8 508.79 22.78
 -4 -6 -8 555.8 20.5
 4 -6 8 481.31 21.94
 -4 -5 -8 3.53 4.4
 -4 -5 8 -5.29 7.58
 4 -5 -8 -2.16 5.74
 4 -5 8 -7.14 6.17
 -4 -5 -8 -4.32 5.3
 -4 -4 -8 1064.24 31.08
 4 -4 -8 972.38 33.06
 -4 -4 8 1023.82 37.33
 4 -4 8 973.43 33.6
 -4 -3 -8 5.8 4.87
 -4 -3 8 -2.77 7.08
 4 -3 -8 6.53 6.17
 4 -3 8 6.71 6.21
 -4 -3 8 4.96 4.84
 -4 -2 -8 621.58 20.97
 -4 -2 -8 543.23 22.65
 4 -2 -8 581.39 23.43
 -4 -2 8 575.41 26.12
 4 -2 8 562.94 24.59
 -4 -2 8 544.29 21.68
 -4 -1 -8 -1.66 3.77
 4 -1 -8 -7.02 5.79
 -4 -1 -8 -0.98 5.21
 -4 -1 8 -5.65 7.18
 -4 -1 8 -4.88 5.51
 4 -1 8 3.79 6.21
 -4 0 -8 624.52 20.37
 -4 0 -8 564.54 23.23
 4 0 -8 574.57 23.16
 -4 0 8 597.93 26.12
 -4 0 8 557 22.94
 4 0 8 581.33 25.15
 4 1 -8 0.11 5.16
 -4 1 -8 -1.23 5.89
 -4 1 8 1.18 6.47
 4 1 8 -1.47 6.29
 -4 1 8 2.65 5.75
 -4 2 -8 555.37 23.39
 4 2 -8 598.11 24.22
 -4 2 8 590.31 24.97
 4 2 8 611.83 26
 -4 3 -8 -5.14 5.84
 4 3 -8 1.19 5.53
 -4 3 8 -8.42 6.75
 4 3 8 4.07 7.17
 -4 4 8 1045.38 30.94
 -4 4 -8 1074.98 34.56
 4 4 -8 1073.33 34.32
 -4 4 8 1064.47 34.6
 4 4 8 997.38 36.47
 -4 5 8 6.28 4.85
 4 5 -8 10.63 6.84
 -4 5 -8 9.2 6.83
 -4 5 8 1.22 5.75
 4 5 8 -0.65 7.28
 -4 6 8 544.71 20.9
 -4 6 -8 578.23 24.95
 4 6 -8 580.59 24.68
 -4 6 8 533.58 22.43
 4 6 8 547 25.87
 -4 7 8 0.28 4.22
 -4 7 -8 4.97 6.78
 4 7 -8 1.77 6.09
 -4 7 8 -13.97 6.87
 4 7 8 2.76 7.22
 -4 8 -8 267.91 17.57
 4 8 -8 272.87 17.59
 -4 8 8 243.49 14.06
 4 8 8 231.86 18.02
 -4 8 8 278.15 14.64
 4 9 -8 1.53 6.85
 -4 9 -8 6.62 7.03
 -4 9 8 0.11 4.77
 4 9 8 -2.53 8.6
 -4 10 -8 518.83 25.3
 4 10 -8 504.19 24.97
 4 10 8 538.17 27.71
 -4 10 8 526 21.25
 4 11 -8 6.37 7.97
 -4 11 -8 -8.88 9.18
 4 11 8 7.38 8.65
 4 12 -8 353.31 21.63
 -4 12 -8 362.47 22.15
 4 12 8 366.28 23.92
 4 13 -8 9.25 9.05
 -4 13 -8 -0.4 8.27
 4 13 8 -2.17 9.6
 -4 14 -8 225.91 18.87
 4 14 -8 199.54 17.95
 4 14 8 242.94 20.78
 4 -14 -9 -3.98 8.44
 4 -13 9 18.97 9.08
 4 -13 -9 48.14 11.02
 -4 -12 9 8.53 8.96
 4 -12 -9 12.83 8.53
 4 -12 9 5.33 8.27
 -4 -11 9 42.01 11.23
 4 -11 -9 51.41 10.51
 4 -11 9 27.49 9.21
 4 -10 9 -15.03 11.02
 4 -10 -9 7.72 8.36
 -4 -10 9 10.96 9.68
 4 -9 -9 38.36 9.38
 -4 -9 9 31.86 11.09
 -4 -8 -9 2.32 5.42
 -4 -8 9 -4.26 7.89
 4 -8 -9 1.06 7.07
 4 -8 9 0.3 7.16
 -4 -7 -9 41.21 7.88
 -4 -7 9 56.89 11.64
 4 -7 -9 51.05 9.62
 4 -7 9 43.13 9
 -4 -7 -9 48.07 7.97
 -4 -6 -9 5.29 5.85
 -4 -6 9 -4.84 8.43
 4 -6 -9 13.47 7.84
 4 -6 9 1.17 7.09
 -4 -6 -9 0.97 5.51
 -4 -5 -9 77.69 8.74
 -4 -5 9 81.88 12.52
 -4 -5 -9 83.35 9.27
 4 -5 -9 82.78 11.08
 4 -5 9 86.48 11.56
 -4 -4 -9 11.67 5.36
 -4 -4 9 27.07 9.66
 4 -4 9 15.21 8.24
 4 -4 -9 -3.72 6.38
 -4 -3 -9 102.79 9.37
 -4 -3 9 101.8 13
 4 -3 9 96.06 12.07
 4 -3 -9 78.89 10.79
 -4 -2 -9 25.55 5.55
 4 -2 -9 30.53 7.83
 -4 -2 -9 25.26 8
 -4 -2 9 30.96 9.67
 4 -2 -9 14.23 6.8
 4 -2 9 18.83 7.13
 -4 -1 -9 70.21 7.48
 -4 -1 -9 61.73 9.54
 4 -1 -9 56.84 9.1
 -4 -1 9 67.69 11.2
 4 -1 9 61.07 10.16
 -4 0 -9 -0.5 3.83
 -4 0 -9 2.52 6.32
 4 0 -9 0.42 6.23
 -4 0 9 -11.25 8.04
 4 0 9 -1.72 7.51
 -4 1 -9 76.45 10.41
 4 1 -9 85.51 10.4
 -4 1 9 72.28 10.67
 4 1 9 63.93 10.96
 -4 2 -9 25.09 7.41
 4 2 -9 28.97 8.17
 -4 2 9 19.91 7.21
 4 2 9 29.87 9.12
 4 3 -9 92.76 11.08
 -4 3 -9 100.06 11.58
 -4 3 9 98.6 11.29
 4 3 9 95.51 12.51
 4 4 -9 8.36 6.59
 -4 4 -9 22.83 7.66
 -4 4 9 3.1 7.4
 4 4 9 8 8.28
 4 5 -9 69.82 10.11
 -4 5 -9 88.54 11.56
 -4 5 9 93.04 10.86
 4 5 9 81.09 12.31
 -4 6 9 13.21 5.39
 4 6 -9 -4.67 7.54
 -4 6 -9 -3.31 7
 -4 6 9 -3.13 6.26
 4 6 9 -11.72 9.47
 -4 7 9 56.26 7.8
 4 7 -9 57.02 10.63
 -4 7 -9 58.76 10.75
 -4 7 9 49.45 8.02
 4 7 9 44.01 11.28
 4 8 -9 -5.04 8.33
 4 8 9 -1.59 8.95
 4 9 -9 63.43 11.39
 -4 9 -9 44.81 10.45
 4 9 9 36.88 10.93
 4 10 -9 -6.85 8.64
 -4 10 -9 11.42 9.51
 4 10 9 -1.86 9.58
 4 11 -9 56.11 11.25
 -4 11 -9 50.82 11.11
 4 11 9 36.14 11.24
 -4 12 -9 31.15 10.96
 4 12 -9 13.94 9.19
 4 12 9 12.71 10.59
 4 -11 -10 0.73 8
 -4 -10 -10 78.55 11.62
 4 -10 -10 101.5 13.68
 -4 -9 -10 1.36 6.56
 -4 -9 10 22.6 11.14
 4 -9 -10 13.88 8.59
 -4 -8 -10 133.11 13.04
 -4 -8 10 142.19 17.68
 4 -8 -10 122.18 14.29
 -4 -7 -10 0.35 6.37
 -4 -7 10 29.15 12.33
 4 -7 -10 10.9 8.12
 -4 -7 -10 10.96 6.97
 -4 -6 -10 129.17 12.07
 -4 -6 10 125.4 16.46
 4 -6 -10 116.94 13.64
 -4 -6 -10 125 11.81
 4 -6 10 131.22 14.29
 -4 -5 -10 7.24 6.17
 -4 -5 10 15.39 10.47
 4 -5 10 -10.67 8.31
 -4 -5 -10 5.46 6.47
 4 -5 -10 0.13 7.35
 -4 -4 10 101.3 14.11
 4 -4 10 117.72 14.24
 4 -4 -10 136.23 13.81
 -4 -3 10 1.42 7.88
 4 -3 10 12.93 8.67
 4 -3 -10 -13 9.19
 4 -2 -10 200.72 16.12
 -4 -2 -10 186.09 15.91
 -4 -2 10 186.64 17.33
 4 -2 10 184.43 16.4
 4 -2 -10 190.22 15.94
 4 -1 -10 15.62 8.44
 -4 -1 -10 14.24 7.82
 -4 -1 10 0.58 8.28
 4 -1 10 23.75 9.61
 -4 0 -10 116.65 12.44
 4 0 -10 136.1 13.71
 -4 0 10 142.76 14.99
 4 0 10 112.54 13.9
 -4 1 -10 -7.83 8.04
 4 1 -10 23.47 8.38
 -4 1 10 10.48 7.74
 4 1 10 10.8 8.43
 4 2 -10 191.46 15.58
 -4 2 -10 170.37 14.96
 -4 2 10 165.13 15.84
 4 2 10 188.7 17.4
 4 3 -10 -0.15 7.08
 -4 3 -10 12.97 8.54
 -4 3 10 7.51 7.75
 4 3 10 4.45 9.13
 4 4 -10 150.02 14.44
 -4 4 -10 142.22 14.54
 -4 4 10 141.58 14.61
 4 4 10 127.52 14.79
 4 5 -10 -2.58 8.48
 -4 5 -10 5.28 8.13
 -4 5 10 -8.62 7.8
 4 5 10 8.37 9.73
 4 6 -10 122.65 14.29
 -4 6 -10 134.75 14.7
 -4 6 10 113.42 12.38
 4 6 10 133.06 16.58
 -4 7 -10 7.47 8.74
 4 7 -10 -1.58 8.7
 4 7 10 4.73 9.54
 -4 8 -10 148.08 15.55
 4 8 -10 141.81 15.07
 4 8 10 137.99 15.67
 -4 9 -10 -1.15 8.47
 4 9 -10 -10.54 10.57
 4 9 10 15.34 10.77
 4 10 -10 108.66 15.13
 4 -6 -11 13.16 8.9
 -4 -5 11 119.13 16.73
 -4 -5 -11 137.3 13.11
 4 -5 11 132.96 15.34
 4 -5 -11 115.59 14.68
 -4 -4 11 15.98 11.09
 4 -4 11 -5.18 9.34
 4 -4 -11 2.03 8.96
 -4 -4 -11 -7.23 8.12
 -4 -3 11 150.84 17.98
 4 -3 11 155.87 16.57
 4 -3 -11 164.32 15.83
 -4 -2 11 -7.12 10.02
 4 -2 11 0.21 9.26
 4 -2 -11 -13.04 9.92
 4 -1 -11 227.35 17.9
 -4 -1 -11 228.7 18.43
 -4 -1 11 232.17 21.13
 4 -1 11 212.93 18.53
 4 -1 -11 231.99 18.32
 -4 0 -11 -1.14 8.25
 4 0 -11 -6.67 7.87
 -4 0 11 -14.14 9.83
 4 0 11 -6.26 9.85
 4 1 -11 240.45 18.68
 -4 1 -11 213.41 17.72
 -4 1 11 228.54 19.85
 4 1 11 198.66 18.51
 4 2 -11 4.24 8.29
 -4 2 -11 8.32 8.83
 -4 2 11 4 8.65
 4 2 11 4.04 9.53
 4 3 -11 153.75 15.82
 -4 3 -11 157.06 15.66
 -4 3 11 170.02 16.57
 4 3 11 153.13 17.38
 4 4 -11 -0.54 8.37
 -4 4 -11 -15.36 9.69
 -4 4 11 1.65 8.89
 4 4 11 -7.67 10.37
 4 5 -11 137.06 15.8
 -4 5 -11 144.58 15.92
 -4 5 11 119.58 14.32
 4 5 11 121.4 15.47
 4 6 -11 2.91 8.47
 4 -2 12 -1.15 9.75
 -4 3 12 18.75 9.87
 -5 -20 0 -10.1 9.04
 5 -20 0 -1.5 8.38
 -5 -19 0 6.75 8.73
 5 -19 0 13.18 9.42
 -5 -18 0 -3.98 7
 5 -18 0 2.3 8.4
 -5 -17 0 1.16 7.43
 5 -17 0 -15.96 8.48
 -5 -16 0 1.44 6.25
 5 -16 0 0.42 7.4
 -5 -15 0 13.9 6.74
 5 -15 0 3.01 7.17
 -5 -14 0 -0.38 5.39
 5 -14 0 -6.25 6.51
 -5 -13 0 0.89 5.48
 5 -13 0 -1.21 5.61
 -5 -12 0 5.06 5.16
 5 -12 0 4.11 5.61
 -5 -12 0 -4.74 4.07
 -5 -12 0 -1.68 3.02
 -5 -11 0 1.67 4.3
 5 -11 0 -4.67 5.01
 -5 -11 0 1.02 4.13
 -5 -11 0 -3.51 2.7
 -5 -10 0 3.56 4.22
 -5 -10 0 3.88 3.9
 5 -10 0 -6.83 5.03
 -5 -10 0 -1.02 2.48
 -5 -9 0 -2.28 4.11
 -5 -9 0 -0.12 3.29
 5 -9 0 -0.3 0.73
 5 -9 0 -2.49 4.38
 -5 -9 0 1.5 1.96
 -5 -8 0 2.07 3.46
 -5 -8 0 1.24 1.63
 5 -8 0 0.03 3.74
 5 -8 0 0.25 0.86
 -5 -8 0 -1.9 3.16
 -5 -8 0 -0.4 1.97
 5 -7 0 0.51 1.61
 -5 -7 0 -0.5 1.5
 5 -7 0 2.47 3.2
 -5 -7 0 -0.89 2.72
 -5 -7 0 1.78 1.85
 5 -6 0 -0.31 0.97
 -5 -6 0 0.14 1.46
 5 -6 0 -0.49 1.41
 -5 -6 0 0.96 2.44
 5 -6 0 -2.85 3.14
 -5 -6 0 0.79 1.48
 5 -5 0 -0.09 0.75
 5 -5 0 -0.29 1.53
 -5 -5 0 -0.68 1.53
 -5 -5 0 2.42 2.51
 5 -5 0 3.49 2.75
 -5 -5 0 1.56 1.55
 5 -4 0 0.65 0.57
 -5 -4 0 0.64 1.62
 5 -4 0 1.49 1.33
 -5 -4 0 -1.45 2.12
 5 -4 0 -0.14 2.24
 -5 -4 0 -1.14 1.54
 -5 -3 0 1.29 1.34
 -5 -3 0 -1.55 1.94
 5 -3 0 -0.03 1.83
 -5 -3 0 1.61 2.15
 -5 -3 0 0.4 1.63
 5 -3 0 1.5 1.3
 -5 -2 0 -0.47 1.35
 -5 -2 0 0.38 1.63
 -5 -2 0 -0.92 1.51
 -5 -2 0 0.52 1.35
 5 -2 0 1.81 1.51
 -5 -2 0 -1.02 1.74
 5 -2 0 0.58 1.08
 5 -2 0 3.37 1.66
 5 -1 0 -0.3 1.07
 5 -1 0 -0.36 1.4
 -5 -1 0 1.5 1.63
 -5 -1 0 0.01 1.35
 -5 -1 0 0.09 1.19
 5 -1 0 1.28 1.4
 5 -1 0 1.68 1.26
 5 -1 0 -0.74 1.46
 5 -1 0 1.04 1.33
 -5 -1 0 1.36 0.9
 5 0 0 -0.21 1.24
 5 0 0 0.45 1.15
 5 0 0 -0.26 1.25
 5 0 0 0.94 1.53
 -5 0 0 0.1 0.97
 5 0 0 0.03 1.17
 -5 0 0 0.98 1.28
 5 0 0 0.37 1.09
 5 1 0 -0.9 1.32
 5 1 0 4.72 1.63
 5 1 0 -0.62 1.14
 -5 1 0 -1.9 1.87
 5 1 0 0.71 1.19
 -5 1 0 0.7 1.23
 5 1 0 0.48 0.93
 5 1 0 0.02 1.1
 5 1 0 1.81 1.14
 -5 1 0 0.44 1.34
 5 2 0 2.1 1.74
 5 2 0 -1 1.58
 -5 2 0 0.52 1.6
 5 2 0 -0.07 1.18
 -5 2 0 2.57 1.7
 5 2 0 -0.6 0.71
 5 2 0 -0.64 1.11
 -5 2 0 2.71 1.79
 5 2 0 -0.83 1.49
 5 3 0 1.99 1.88
 5 3 0 -0.23 1.66
 5 3 0 -2.08 1.46
 5 3 0 1.23 1.23
 -5 3 0 -0.67 1.61
 -5 3 0 1.29 1.61
 5 3 0 1.22 1.38
 5 4 0 2.81 1.63
 5 4 0 0.39 2.06
 5 4 0 0.58 1.34
 5 4 0 0.23 1.29
 -5 4 0 3.01 1.76
 5 4 0 2.56 2.13
 -5 4 0 -0.86 1.94
 5 4 0 0.77 0.79
 5 4 0 1.66 1.49
 5 5 0 -0.18 1.43
 -5 5 0 1.97 1.89
 5 5 0 -0.44 1.46
 5 5 0 -0.21 1.15
 5 5 0 0.55 1.79
 5 5 0 3.48 1.7
 5 6 0 -0.53 1.92
 5 6 0 -0.57 1.5
 -5 6 0 0.1 1.62
 5 6 0 -0.46 1.35
 5 6 0 -0.61 1.94
 5 6 0 -1.22 1.77
 5 7 0 -1.88 1.83
 -5 7 0 0.52 1.64
 5 7 0 0.42 1.99
 5 7 0 0.22 1.41
 5 7 0 -2.17 1.95
 -5 8 0 -0.2 1.68
 5 8 0 1.56 1.74
 5 8 0 -2.23 2.16
 -5 9 0 -1.86 2.17
 5 9 0 -0.6 3.54
 5 9 0 0.87 2.18
 5 9 0 -0.88 2.16
 5 10 0 4.51 4.14
 -5 10 0 -2.21 2.36
 5 10 0 2.27 2.28
 5 10 0 -2.2 2.51
 5 11 0 -0.82 4.52
 -5 11 0 0.39 2.85
 5 11 0 -2.68 2.68
 5 12 0 1.78 5.14
 5 12 0 0.15 2.94
 5 13 0 1.92 5.35
 -5 13 0 -0.68 3.14
 -5 13 0 -6.2 5.41
 5 13 0 -0.35 4.91
 5 14 0 -7.35 6.11
 -5 14 0 -5.31 3.8
 5 14 0 -9.5 5.68
 -5 14 0 -4.15 5.16
 5 15 0 -6.39 6.2
 -5 15 0 -8.52 6.25
 5 15 0 -10.19 6.43
 5 16 0 1.36 5.98
 5 16 0 -0.73 5.87
 -5 16 0 3.78 6.25
 5 17 0 7.2 7.23
 -5 17 0 -16.06 8.38
 5 17 0 -3.9 7.48
 5 18 0 -5.76 7.52
 -5 18 0 5.79 7.3
 5 18 0 -4.08 6.8
 5 19 0 -9.41 8
 5 19 0 -16.75 8.94
 -5 19 0 -6.29 7.4
 5 20 0 4.86 8.72
 -5 20 0 -14.97 9.67
 5 20 0 4.25 7.76
 -5 -21 1 74.69 13.32
 -5 -20 -1 134.99 15.94
 -5 -20 1 119.77 14.71
 5 -20 -1 122.74 15.07
 5 -20 1 106.63 14.9
 -5 -19 1 168.65 15.88
 -5 -19 -1 146.29 15.27
 5 -19 1 123.15 15.23
 5 -19 -1 129.35 14.34
 -5 -18 -1 157.55 15.55
 -5 -18 1 145.36 14.16
 5 -18 -1 125.57 14.27
 5 -18 1 129.01 14.39
 -5 -17 -1 205.75 16.57
 -5 -17 1 173.67 14.87
 5 -17 1 174.2 16.11
 5 -17 -1 180.58 15.05
 -5 -16 1 132.65 12.71
 -5 -16 -1 119.66 12.89
 5 -16 -1 111.88 12.1
 5 -16 1 122.32 13.24
 -5 -16 1 126.25 11.27
 -5 -15 -1 142.02 13.24
 -5 -15 1 150.01 12.99
 -5 -15 1 154.74 11.92
 5 -15 1 153.45 13.98
 5 -15 -1 153.58 13.66
 -5 -14 1 261.5 16.09
 -5 -14 -1 257.71 16.39
 5 -14 -1 228.03 15.36
 5 -14 1 238.02 16.1
 -5 -14 1 243.44 14.13
 -5 -13 -1 422.08 20.28
 -5 -13 1 437.98 20
 5 -13 -1 412.14 19.98
 -5 -13 1 443.51 18.98
 5 -13 1 437.8 20.8
 5 -13 1 456.67 12.4
 -5 -12 1 400.05 18.3
 -5 -12 -1 419.93 19.38
 5 -12 1 407.24 11.81
 5 -12 1 393.17 18.88
 -5 -12 1 411.18 17.71
 5 -12 -1 348.25 17.54
 -5 -12 1 426.55 11.69
 -5 -11 1 738.79 25.16
 5 -11 -1 784.54 20.66
 -5 -11 -1 749.35 25.88
 -5 -11 -1 719.03 16.98
 5 -11 -1 728.75 25
 -5 -11 1 721.64 23.99
 5 -11 1 732.48 17.97
 5 -11 1 717.84 25.85
 -5 -11 1 783.51 17.32
 -5 -10 -1 755.33 24.97
 5 -10 -1 791.31 19.9
 -5 -10 1 779.5 24.72
 -5 -10 -1 734.61 17.46
 5 -10 -1 708.11 17.35
 5 -10 -1 691.19 23.69
 5 -10 1 738.78 18.11
 5 -10 1 755.12 25.17
 -5 -10 1 718.01 23.23
 -5 -10 -1 807 22.17
 -5 -10 1 759.37 16.78
 -5 -9 -1 553.38 19.92
 5 -9 -1 554.2 15.3
 -5 -9 1 559.11 19.57
 5 -9 -1 517.62 13.96
 -5 -9 -1 530.39 14.09
 5 -9 1 515.83 14.36
 5 -9 -1 531.42 19.16
 -5 -9 1 534.42 18.73
 5 -9 1 525.76 19.82
 -5 -9 -1 591.07 17.53
 -5 -9 1 568.02 12.93
 5 -8 -1 332.94 10.15
 -5 -8 -1 297.27 13.58
 -5 -8 1 297.44 13.27
 -5 -8 -1 299.86 9.64
 5 -8 -1 290.62 9.58
 5 -8 -1 276.52 13.07
 5 -8 1 280.3 13.48
 -5 -8 1 296.44 12.91
 -5 -8 -1 308.32 11.65
 -5 -8 1 305.32 8.2
 5 -7 -1 925.03 20.23
 -5 -7 -1 853.13 20.64
 5 -7 -1 923.64 20.64
 -5 -7 1 858.97 24.35
 5 -7 1 853.9 25.35
 5 -7 -1 830.68 24.14
 -5 -7 -1 949.31 23.04
 -5 -6 -1 991.11 25.39
 5 -6 -1 1026.54 20.8
 5 -6 -1 929.93 21.71
 -5 -6 -1 964.29 22.21
 -5 -6 1 919.49 24.92
 5 -6 -1 900.86 24.58
 5 -6 1 933.65 25.8
 -5 -6 -1 986.09 23.59
 5 -5 -1 1459.26 28.48
 -5 -5 -1 1512.69 33.22
 -5 -5 -1 1395.29 30.57
 5 -5 -1 1446.48 30.2
 5 -5 -1 1414.57 32.89
 5 -5 1 1434.88 33.76
 5 -5 -1 1455.68 26.32
 -5 -5 1 1398.97 33.18
 -5 -5 -1 1521.9 31.92
 -5 -4 -1 2191.97 44.14
 -5 -4 -1 2137.53 44.21
 -5 -4 1 2035.95 41.83
 -5 -4 -1 2102.65 42.42
 5 -4 -1 2185.84 42.02
 -5 -4 1 2062.04 44.41
 5 -4 -1 2197.12 39.08
 5 -4 -1 2081.96 43.7
 5 -4 1 2087.33 44.71
 -5 -4 -1 2227.53 43.45
 -5 -3 1 3079.67 58.59
 -5 -3 -1 3046.33 58.82
 -5 -3 -1 3173.6 58.77
 -5 -3 1 3057.11 57.22
 5 -3 -1 3110.29 57.81
 -5 -3 1 3020.48 57.98
 -5 -3 -1 2999.72 58.23
 5 -3 -1 3165.76 55.63
 -5 -3 1 2995.34 59.53
 5 -3 1 2984.58 59.3
 5 -3 -1 2926.42 58.53
 -5 -3 -1 3210.46 59.2
 5 -2 1 789.1 19.57
 -5 -2 -1 802.62 18.43
 -5 -2 1 762.11 18.84
 5 -2 1 740.35 16.37
 -5 -2 -1 785.76 18.78
 -5 -2 1 777.88 17.95
 -5 -2 1 806.22 16.3
 -5 -2 1 761.93 18.69
 -5 -2 -1 749.27 18.95
 5 -2 -1 800.94 18.54
 5 -2 1 785.98 16.4
 -5 -2 1 771.74 19.42
 5 -2 -1 754.25 18.58
 5 -2 1 778.22 18.94
 5 -2 -1 809.7 17.56
 -5 -2 -1 804.32 19.78
 -5 -2 -1 760.89 16.37
 5 -2 -1 809.5 19.22
 5 -1 1 1260.77 23.33
 5 -1 1 1203.41 24.92
 -5 -1 -1 1256.15 26.3
 -5 -1 -1 1245 25.62
 5 -1 1 1243.7 27.43
 5 -1 1 1265.91 23.66
 -5 -1 1 1318.89 23.66
 5 -1 -1 1267.37 26.9
 5 -1 -1 1265.32 26.31
 -5 -1 1 1243.61 27.25
 5 -1 1 1242.77 26.2
 -5 -1 -1 1267.37 23.68
 5 -1 -1 1205.42 26.18
 -5 -1 -1 1247.46 24.78
 -5 -1 1 1170.64 26.87
 5 -1 -1 1299.89 27.28
 -5 0 -1 1578.43 31.3
 5 0 1 1581.55 31.36
 -5 0 -1 1615.96 30.39
 5 0 1 1569.58 33.13
 5 0 -1 1627.4 32.31
 5 0 1 1639.03 30.26
 -5 0 1 1602.93 28.94
 -5 0 -1 1577.53 28.97
 5 0 1 1614.63 29.03
 5 0 -1 1617.35 28.82
 5 0 -1 1596.82 32.64
 5 0 -1 1580.53 32.79
 -5 0 1 1578.53 32.42
 5 0 -1 1582.5 31.64
 -5 0 -1 1617.36 30.81
 5 0 1 1645.45 30.91
 5 0 -1 1638.98 33.05
 -5 0 1 1552.94 32.85
 -5 0 -1 1502.03 30.8
 5 0 1 1533.84 33.78
 -5 1 -1 1251.34 23.63
 5 1 1 1227.12 26.3
 5 1 1 1287.39 27.83
 5 1 -1 1289.38 26.31
 5 1 1 1247.85 25.56
 5 1 -1 1285.68 27.24
 5 1 1 1283.73 23.71
 -5 1 1 1230.67 27.21
 -5 1 -1 1254.88 23.7
 -5 1 1 1283.4 23.66
 5 1 -1 1237.66 23.5
 5 1 -1 1279.71 26.99
 -5 1 -1 1213.68 27.33
 5 1 -1 1283.64 27.84
 -5 1 1 1313.86 26.94
 5 1 -1 1252.21 25.56
 -5 1 -1 1267.14 26.27
 -5 1 1 1240.53 26.02
 5 1 1 1298.02 23.97
 5 1 -1 1314.72 27.45
 5 1 1 1231.5 27.74
 -5 1 -1 1226.1 25.95
 5 1 1 1236.88 24.74
 5 2 -1 796.58 19.35
 5 2 1 807.55 16.43
 -5 2 1 825.29 16.55
 5 2 1 785.55 18.36
 5 2 -1 823.12 18.28
 -5 2 -1 744.25 16.47
 -5 2 1 760.18 19.01
 5 2 -1 814.92 18.89
 5 2 -1 791.57 16.45
 -5 2 -1 771.05 19.16
 -5 2 -1 743.72 19.18
 5 2 -1 821.6 20.16
 -5 2 1 821.57 19.44
 -5 2 1 792.97 17.48
 5 2 1 788.12 19.55
 5 2 -1 814.03 19.4
 5 2 1 799.88 16.68
 5 3 1 3140.1 60.45
 5 3 -1 3245.37 61.49
 -5 3 1 3038.78 60.13
 -5 3 -1 3227.4 58.41
 5 3 -1 3234.03 58.32
 -5 3 -1 3126.68 60.49
 5 3 -1 3184.03 59.89
 -5 3 -1 3229.65 61.73
 5 3 1 3212.7 61.77
 -5 3 1 3328.06 61.72
 5 3 -1 3276.72 61.16
 5 3 1 3259.83 57.76
 5 3 -1 3230.67 58.01
 5 3 1 3070.63 60.72
 5 4 1 2136.87 44.5
 5 4 -1 2231.9 45.05
 -5 4 -1 2150.25 43.51
 -5 4 -1 2138.42 42.61
 5 4 -1 2307.13 43.22
 5 4 -1 2169.5 42.66
 -5 4 -1 2234.65 46.11
 5 4 1 2251.08 45.58
 5 4 1 2269.98 41.46
 5 4 1 2175.02 44.14
 5 4 -1 2157.32 40.56
 5 4 -1 2244.4 44.59
 5 5 -1 1520.01 33
 5 5 1 1443.39 33.18
 5 5 1 1504.04 29.94
 -5 5 -1 1451.17 26.39
 5 5 -1 1587.57 33.64
 5 5 -1 1419.41 31.23
 -5 5 -1 1493.87 31.53
 5 5 -1 1473.94 30.81
 -5 5 -1 1421.4 31.34
 5 5 1 1554.56 33.76
 5 5 -1 1572.13 34.75
 5 5 1 1456.65 31.77
 5 5 -1 1512.69 28.1
 5 6 1 1032.27 22.47
 5 6 -1 1026.5 25.71
 -5 6 -1 972.55 19.39
 5 6 -1 1009.48 24.9
 5 6 -1 971.3 23.88
 -5 6 -1 933.78 23.68
 5 6 -1 1021.05 22.51
 -5 6 -1 999.29 22.89
 5 6 1 1025.06 25.6
 5 6 -1 1017.51 26.32
 5 6 1 1018.47 18.9
 5 6 -1 1006.49 22.53
 5 6 1 954.67 23.87
 5 6 -1 988.55 19.68
 -5 7 -1 882.44 19.25
 5 7 -1 858.86 23.39
 5 7 -1 964.45 21.33
 -5 7 -1 916.51 21.48
 -5 7 -1 902.53 23.63
 5 7 1 938.87 18.87
 5 7 -1 993.68 22.23
 5 7 1 965.03 24.9
 5 7 -1 942.51 18.58
 5 7 1 916.57 22.99
 5 8 -1 310.09 13.22
 5 8 1 317.21 13.8
 -5 8 -1 303.26 9.23
 5 8 -1 326.23 10.01
 5 8 -1 283.31 12.26
 -5 8 -1 297.6 12.36
 -5 8 -1 314.09 10.11
 5 8 1 329.5 9.02
 5 8 -1 337.6 11.39
 5 8 1 307.18 11.54
 5 9 1 589.16 20.12
 5 9 -1 575.12 19.55
 -5 9 -1 561.33 14.89
 5 9 -1 531.65 18.52
 5 9 -1 600.67 14.94
 -5 9 -1 559.59 18.58
 -5 9 -1 557.2 14.9
 5 9 -1 620.86 17.59
 5 9 1 609.06 14.8
 5 9 1 557.3 17.12
 5 10 1 809.5 25.46
 5 10 -1 752.34 24.39
 -5 10 -1 752.79 19.49
 5 10 -1 725.41 23.39
 -5 10 -1 778.68 23.78
 -5 10 -1 755.71 18.24
 5 10 -1 820.96 18.57
 5 10 -1 843.47 22.17
 5 10 1 824.17 19.53
 5 10 1 769.63 21.68
 -5 11 -1 748.42 20.21
 5 11 1 806.83 26.31
 5 11 -1 758.82 25.06
 -5 11 -1 766.58 17.79
 -5 11 -1 741.41 24.48
 5 11 -1 737 24.51
 5 11 1 849.21 20.41
 5 11 1 774.4 22.04
 5 12 -1 430.13 18.66
 5 12 1 447.48 19.39
 5 12 1 468.17 14.58
 5 12 -1 396.47 17.95
 -5 12 -1 379.6 17.45
 5 13 -1 508.23 20.73
 5 13 1 488.82 21.12
 5 13 -1 450.61 19.62
 -5 13 -1 459.97 19.86
 5 14 -1 270.83 15.79
 -5 14 -1 252.63 11.8
 5 14 1 287.98 16.79
 5 14 -1 268.57 15.87
 -5 14 -1 240.01 14.86
 5 15 1 168.44 13.83
 5 15 -1 172.5 13.45
 -5 15 -1 165.94 9.97
 5 15 -1 162.07 13.17
 -5 15 -1 167.3 13.05
 5 16 -1 151.59 12.95
 5 16 1 145.21 13.23
 -5 16 -1 150.53 9.95
 5 16 -1 115.28 11.84
 -5 16 -1 139.55 12.3
 5 17 -1 177.72 14.85
 5 17 1 207.26 16.24
 -5 17 1 173.54 14.17
 5 17 -1 186.68 15.07
 5 17 1 177.33 14.4
 -5 17 -1 171.36 14.53
 5 18 1 157.87 15.28
 5 18 -1 140.05 14.15
 5 18 -1 144.61 14.69
 -5 18 1 142.94 13.35
 5 18 1 123.92 13.62
 -5 18 -1 143.74 14.35
 5 19 1 184.04 16.31
 5 19 -1 175.83 15.83
 -5 19 -1 175.2 16.27
 5 19 1 143.74 14.46
 -5 19 1 151.25 14.8
 5 19 -1 152.91 15.06
 5 20 1 128.52 14.38
 5 20 -1 143.61 15.28
 -5 20 1 124.78 14.85
 5 20 -1 126.68 14.9
 -5 20 -1 120.88 14.82
 5 20 1 138.17 14.38
 -5 -20 2 59.73 11.2
 -5 -20 -2 56.97 11.88
 5 -20 -2 67.29 12.33
 -5 -19 2 45.73 9.59
 -5 -19 -2 63.57 12.67
 5 -19 -2 59.74 11.46
 -5 -18 -2 102.8 13.29
 -5 -18 2 96.93 12.46
 5 -18 -2 96.85 12.37
 -5 -18 2 93.66 11.13
 -5 -17 2 111 12.46
 -5 -17 -2 141.58 14.76
 -5 -17 2 114.95 11.23
 5 -17 -2 108.49 12.67
 5 -17 2 102.6 13.68
 -5 -16 -2 159.01 14.61
 -5 -16 2 151.04 13.66
 -5 -16 2 139.14 12.1
 5 -16 2 125.99 13.19
 5 -16 -2 125.3 13.24
 -5 -15 -2 100.57 11.76
 5 -15 2 86.29 8.01
 -5 -15 2 84.66 10.34
 -5 -15 2 81.12 9.36
 5 -15 -2 71.13 9.97
 -5 -15 -2 85.86 7.8
 5 -15 2 71.38 10.42
 -5 -14 -2 270.11 17.01
 -5 -14 2 257.75 15.85
 5 -14 2 271.41 11.06
 5 -14 -2 241.82 15.45
 -5 -14 2 268.7 15.53
 -5 -14 -2 253.62 12.01
 5 -14 2 274 17.76
 -5 -13 2 251 14.79
 -5 -13 -2 242.28 15.72
 5 -13 2 241.5 10.45
 -5 -13 -2 235.87 10.96
 5 -13 2 239.36 15.93
 5 -13 -2 214.79 13.8
 -5 -13 2 248.69 14.4
 -5 -13 -2 232.3 7.5
 -5 -12 2 287.12 15.08
 5 -12 -2 230.41 13.93
 -5 -12 -2 253.92 10.78
 5 -12 2 256.55 16.03
 5 -12 2 251.23 10.75
 -5 -12 2 247.41 13.84
 -5 -12 -2 254.86 8.66
 -5 -11 2 242.39 13.57
 5 -11 2 229.25 10.24
 5 -11 -2 206.11 12.69
 -5 -11 2 241.63 13.31
 5 -11 2 214.24 14.14
 -5 -11 -2 228.37 9.61
 -5 -11 -2 237.24 8.57
 5 -11 -2 233.72 8.46
 -5 -10 2 552.02 20.16
 5 -10 2 510.33 16.59
 -5 -10 2 544.81 20.11
 5 -10 -2 554.56 19.96
 5 -10 2 551.42 21.87
 -5 -10 -2 528.62 15.11
 -5 -10 -2 565.32 15.08
 5 -10 -2 547.94 14.81
 -5 -9 2 213.31 11.41
 5 -9 -2 238.38 9.67
 -5 -9 2 217.34 11.88
 5 -9 -2 226.98 12.1
 5 -9 2 195.45 12.2
 -5 -9 -2 209.73 7.98
 5 -9 -2 220.36 8.4
 -5 -9 -2 215.43 8.6
 5 -8 -2 688.25 17.51
 -5 -8 2 624.45 20.43
 5 -8 -2 582.57 19.93
 5 -8 2 610.51 21.65
 -5 -8 2 602.69 20.43
 -5 -8 -2 600.7 14.8
 -5 -8 -2 604 16.65
 5 -8 -2 650.86 16.58
 5 -7 -2 701.02 17.33
 -5 -7 -2 625.04 17.26
 5 -7 -2 668.4 17.09
 -5 -7 2 618.97 20.49
 5 -7 -2 622.11 19.88
 5 -7 2 634.74 21.45
 -5 -7 -2 644.82 14.41
 5 -6 -2 1101.79 23.58
 5 -6 -2 1060.16 23.91
 -5 -6 -2 1003.24 24.34
 -5 -6 2 996.08 27.19
 5 -6 2 1015.64 28
 5 -6 -2 976.95 26.16
 -5 -6 -2 992.81 19.87
 -5 -6 -2 1110.78 26.91
 -5 -5 -2 162.3 8.28
 -5 -5 2 152.28 6.3
 -5 -5 -2 149.9 7.39
 5 -5 -2 156.13 7.08
 5 -5 2 158.85 7.37
 -5 -5 -2 156.64 4.16
 -5 -5 2 162.08 8.9
 5 -5 -2 151.94 8.25
 5 -5 2 145.6 8.7
 -5 -5 -2 171.03 8.47
 5 -4 2 1420.59 26.69
 -5 -4 -2 1500.72 33.12
 -5 -4 2 1477.1 29.59
 -5 -4 2 1491.54 33.28
 5 -4 2 1517.94 31.52
 5 -4 -2 1505.26 31.71
 -5 -4 2 1617.06 31.78
 -5 -4 2 1449.91 34.12
 5 -4 -2 1390.47 32.66
 5 -4 2 1437.25 33.92
 -5 -4 -2 1567.35 34.05
 -5 -3 -2 1099.64 25.84
 -5 -3 -2 1122.55 25.94
 5 -3 2 1093.86 20.98
 -5 -3 2 1104.11 23.15
 5 -3 2 1074.28 26.21
 -5 -3 2 1242.93 24.93
 5 -3 -2 1165.96 25.64
 5 -3 2 1179.45 24.7
 5 -3 -2 1093.43 26.09
 -5 -3 2 1109.45 27.25
 5 -3 -2 1116.35 23.88
 -5 -3 -2 1121.42 20.88
 5 -3 2 1124.44 26.8
 5 -3 2 1064.46 27.35
 5 -3 -2 1155.89 26.4
 -5 -3 -2 1209.48 27.49
 -5 -2 -2 1202.72 26.06
 -5 -2 -2 1165.48 26.01
 -5 -2 -2 1167.77 27.33
 5 -2 2 1166.26 26.91
 5 -2 2 1180.44 22.66
 -5 -2 2 1255.53 25.02
 5 -2 2 1231.25 24.97
 5 -2 -2 1222.54 26.7
 5 -2 -2 1129.77 26.69
 5 -2 -2 1180.78 25.58
 5 -2 2 1155.79 26.7
 -5 -2 -2 1195.68 22.83
 -5 -2 2 1153.77 27.66
 5 -2 2 1132.52 28.07
 -5 -2 -2 1228.09 28.17
 -5 -2 -2 1175.8 21.98
 5 -2 -2 1159.85 26.92
 -5 -1 -2 366.08 10.57
 -5 -1 -2 386.15 10.95
 -5 -1 -2 362.13 12.11
 5 -1 2 378.27 12.01
 5 -1 -2 377.75 9.95
 5 -1 -2 386.79 11.96
 -5 -1 2 396.39 10.27
 -5 -1 -2 360.75 9.99
 5 -1 2 376 10.14
 -5 -1 2 375.4 12.29
 5 -1 -2 381.47 11.72
 5 -1 -2 374.16 11.75
 5 -1 2 375.79 11.2
 -5 -1 -2 387.83 9.87
 -5 -1 -2 390.99 13.11
 5 -1 -2 394.57 12.22
 5 -1 2 349.65 12.61
 -5 -1 -2 367.2 8.74
 5 0 2 2609.34 51.45
 -5 0 -2 2634.54 48.48
 -5 0 -2 2636.35 48.77
 -5 0 -2 2578.57 51.64
 5 0 -2 2669.64 51.28
 -5 0 -2 2549.87 48.44
 -5 0 2 2707.38 48.45
 5 0 2 2665.53 48.4
 5 0 -2 2602.23 48.29
 5 0 -2 2725.28 51.73
 5 0 -2 2534.61 50.53
 -5 0 -2 2688.67 49.36
 -5 0 2 2564.82 50.91
 5 0 -2 2741.11 52.06
 -5 0 -2 2521.93 47.76
 5 0 2 2504.94 52.55
 -5 1 -2 384.54 9.46
 -5 1 -2 367.89 9.7
 5 1 -2 408.67 10.39
 5 1 -2 395.4 12.28
 -5 1 -2 377.43 12.51
 5 1 -2 388.18 12.08
 -5 1 -2 369.14 10.31
 5 1 -2 383.45 10.19
 5 1 2 381.61 10.3
 -5 1 2 396.31 10.34
 -5 1 2 388.94 11.41
 5 1 -2 399.75 12.77
 -5 1 -2 383.93 11.64
 5 1 -2 389.25 12.56
 5 1 2 374.78 12.93
 5 2 2 1198.97 26.42
 -5 2 -2 1152.57 23.34
 5 2 -2 1235.57 24.65
 5 2 -2 1212.43 27.32
 5 2 -2 1186.94 24.95
 -5 2 -2 1183.07 25.16
 5 2 -2 1247.78 27.22
 -5 2 2 1255.51 25.27
 5 2 2 1222.4 25.25
 -5 2 2 1174.55 25.44
 -5 2 -2 1300.45 27.74
 5 2 -2 1231.82 28.67
 -5 2 2 1182.48 27.87
 5 2 2 1184.39 28.35
 5 2 -2 1239.95 28.05
 5 3 -2 1176.37 26.77
 5 3 2 1153.85 26.24
 -5 3 -2 1134.47 24.94
 -5 3 2 1175.7 24.79
 5 3 -2 1180.3 26.03
 5 3 2 1142.67 24.57
 5 3 -2 1116.43 24.78
 -5 3 -2 1218.64 27.54
 -5 3 2 1105.18 23.58
 5 3 -2 1147.44 27.1
 5 3 2 1120.23 27.4
 5 3 2 1152.75 21.12
 -5 3 2 1092.05 26.87
 5 4 -2 1562.59 34.2
 5 4 2 1600.68 32.39
 5 4 2 1507.34 34.07
 5 4 -2 1463.71 32.27
 -5 4 -2 1575.95 33.62
 -5 4 -2 1462.63 32.3
 5 4 -2 1580.14 32.88
 -5 4 -2 1628.67 35.53
 -5 4 2 1571.6 29.53
 -5 4 2 1459.23 34.2
 5 4 2 1509.3 34.43
 5 4 2 1544.49 28.33
 5 4 -2 1560.09 34.54
 5 5 -2 174.66 8.44
 5 5 2 175.89 8.75
 5 5 -2 174.8 8.54
 -5 5 -2 165.44 7.7
 -5 5 -2 158.15 7.66
 5 5 -2 167.17 7.67
 5 5 -2 164.21 7.14
 5 5 2 172.4 8.5
 -5 5 2 172.39 4.82
 5 5 2 147.98 8.02
 5 5 2 159.73 5.21
 -5 5 2 164.41 8.59
 5 6 -2 1139.77 27.44
 5 6 2 1091.12 22.57
 5 6 2 1121.2 28.19
 5 6 -2 1111.66 24.88
 -5 6 -2 1081.91 25.37
 -5 6 -2 1073.26 26.61
 5 6 -2 1042.64 26.48
 5 6 2 1158.88 27.86
 5 6 2 1060.47 27.43
 -5 6 2 1074.14 27.97
 -5 7 -2 679.78 15.42
 5 7 2 673.28 21
 5 7 -2 684.74 17.58
 -5 7 -2 680.08 19.98
 -5 7 -2 687.05 17.95
 5 7 -2 645.35 19.69
 5 7 -2 708.56 19.23
 -5 7 2 658.26 21.02
 5 7 2 671.07 20.01
 -5 8 -2 627.69 15.6
 5 8 2 642.1 21.31
 -5 8 -2 667.28 17.51
 -5 8 -2 622.1 20.05
 5 8 -2 625.66 20.15
 5 8 -2 677.81 17.13
 5 8 -2 710.81 19.52
 5 8 2 654.37 20.1
 -5 8 2 672.32 21.59
 5 9 2 237.09 12.64
 5 9 -2 227.03 11.93
 -5 9 -2 237.62 8.49
 -5 9 -2 228.02 11.82
 5 9 -2 236.76 8.78
 -5 9 -2 247.02 9.22
 5 9 -2 245.56 12.2
 5 9 2 233.14 7.94
 5 9 -2 263.3 11.26
 5 9 2 233.69 11.45
 -5 9 2 258.95 12.98
 5 10 2 602 21.66
 5 10 -2 567.15 20.68
 -5 10 -2 585.58 16.02
 -5 10 -2 577.68 20.45
 -5 10 -2 604.19 16.1
 5 10 -2 613.86 15.7
 5 10 -2 584.43 20.65
 5 10 2 615.64 15.65
 5 10 2 585.99 19.7
 5 11 2 263.4 14.24
 -5 11 -2 234.5 9.86
 5 11 -2 234.29 13.07
 5 11 -2 257.09 8.84
 -5 11 -2 260.68 9.05
 -5 11 -2 228.19 12.84
 5 11 -2 233.96 13.15
 5 11 2 259.02 9.58
 5 11 2 238.77 12.26
 5 12 -2 260.03 14.41
 5 12 2 257.22 15.02
 5 12 -2 277.09 14.88
 -5 12 -2 266.57 14.67
 -5 12 -2 263.59 8.94
 5 12 2 301.11 10.97
 5 12 2 281.38 13.54
 -5 13 -2 253.34 7.92
 -5 13 -2 243.9 14.8
 5 13 -2 249.88 14.92
 5 13 -2 246.6 14.52
 5 13 2 273.92 16.19
 5 13 2 264.39 13.57
 -5 14 -2 275.11 16.36
 5 14 -2 271.24 16.49
 5 14 -2 294.1 16.42
 5 14 2 307.29 17.6
 -5 14 -2 290.36 12.51
 5 15 -2 95.64 11.06
 -5 15 -2 99 10.99
 5 15 2 80.91 10.57
 -5 15 -2 93.65 7.63
 5 15 -2 83.61 9.74
 -5 16 -2 137.21 13.23
 5 16 -2 138.79 13.57
 5 16 2 170.6 14.75
 5 16 -2 165.15 13.63
 -5 17 -2 110.78 12.75
 5 17 -2 126.16 13.25
 5 17 2 131.93 13.92
 5 17 -2 129.23 12.84
 -5 18 -2 101 12.57
 5 18 -2 112.38 13.36
 5 18 -2 93.51 11.94
 5 18 2 118.06 13.4
 5 19 -2 45.22 10.64
 -5 19 -2 73.45 11.94
 5 19 -2 63.5 11.61
 5 19 2 70.58 12.09
 5 20 2 77.73 12.97
 5 20 -2 81.36 12.39
 -5 20 2 87.93 13.24
 5 -20 -3 7.79 8.74
 -5 -19 3 18.06 8.61
 -5 -19 -3 20.06 11.08
 5 -19 -3 22.78 9.09
 -5 -18 -3 19.18 9.55
 -5 -18 3 26.48 9.21
 5 -18 -3 13.14 8.74
 -5 -18 3 19.14 7.85
 -5 -17 -3 28.57 10.14
 -5 -17 3 32.14 8.05
 -5 -17 3 39.1 8.58
 -5 -16 3 21.46 7.69
 -5 -16 -3 10.24 6.77
 5 -16 -3 0.92 7.17
 -5 -16 3 23.79 7.11
 -5 -15 3 76.13 9.73
 -5 -15 3 73.11 9.49
 5 -15 -3 62.99 9.45
 -5 -14 3 20.52 7.05
 -5 -14 -3 18.1 4.58
 -5 -14 3 22.45 6.51
 5 -14 3 14.97 4.27
 5 -14 -3 19.84 7.2
 -5 -13 3 38.82 6.96
 5 -13 3 40.96 4.43
 -5 -13 -3 47.9 5.44
 -5 -13 3 47.75 7.97
 5 -13 -3 61.25 8.97
 5 -13 3 42.44 5.82
 -5 -13 -3 41.29 4.08
 5 -12 3 25.36 3.62
 -5 -12 3 24.08 6.05
 -5 -12 -3 25.35 4.25
 -5 -12 3 29.47 6.83
 5 -12 3 22.04 4.65
 5 -12 3 7.74 6.72
 5 -12 -3 26.14 6.03
 -5 -12 -3 31.3 3.72
 5 -11 3 96.72 5.37
 -5 -11 3 93.92 8.7
 5 -11 -3 91.66 9.17
 -5 -11 3 99.45 9.41
 5 -11 3 87.28 7.44
 5 -11 3 74.04 9.37
 -5 -11 -3 84.13 6.02
 -5 -11 -3 93.79 6.06
 5 -11 -3 108.36 6.2
 5 -10 3 5.32 1.94
 -5 -10 3 4.48 4.05
 5 -10 -3 -3.73 4.55
 -5 -10 3 2.85 4.45
 -5 -10 -3 2.18 2.37
 5 -10 3 -7.15 5.79
 5 -10 -3 6.37 2.79
 5 -9 3 204.07 6.68
 -5 -9 3 221.76 11.61
 5 -9 -3 229.31 9.28
 -5 -9 3 228.14 12.95
 -5 -9 -3 196.63 7.93
 5 -9 -3 202.88 11.63
 5 -9 3 217.96 13.45
 -5 -8 3 136.67 9
 5 -8 3 124.64 4.08
 5 -8 -3 122.64 6.82
 -5 -8 3 122.37 9.31
 -5 -8 -3 112.28 5.35
 5 -8 -3 112.07 8.42
 5 -8 3 119.23 9.68
 5 -8 3 113.77 8.38
 5 -7 -3 216.18 9.19
 -5 -7 3 187.62 10.17
 5 -7 -3 204.37 8.77
 -5 -7 -3 191.15 6.62
 -5 -7 3 179.28 10.99
 5 -7 3 180.84 11.4
 5 -7 -3 192.94 10.45
 5 -7 3 165.49 9.87
 -5 -6 3 8.41 2.05
 5 -6 -3 6.8 3.94
 -5 -6 -3 7.3 1.69
 -5 -6 3 2.69 3.5
 5 -6 3 3 3.55
 -5 -5 3 435.79 11.14
 5 -5 3 461.6 15.09
 -5 -5 3 511.44 15.13
 5 -5 3 471.15 14.86
 5 -5 -3 451.46 15.66
 -5 -5 3 435.96 16.66
 -5 -5 -3 458.07 10.83
 5 -5 3 417.49 15.87
 5 -4 3 6.38 2.1
 -5 -4 3 12.07 1.55
 -5 -4 -3 14.07 3.3
 -5 -4 3 11 2.69
 5 -4 3 8.73 2.39
 -5 -4 3 7.13 3.17
 5 -4 -3 11.1 3.47
 -5 -4 -3 11.24 1.73
 5 -4 -3 12.27 2.97
 5 -4 3 10.03 3.52
 -5 -3 -3 222.16 9.35
 -5 -3 -3 211.53 9.83
 5 -3 3 213.43 9.16
 5 -3 3 234.5 9.04
 -5 -3 3 221.33 8.85
 -5 -3 3 197.12 10.16
 5 -3 -3 214.41 9.81
 5 -3 -3 233.05 10.54
 5 -3 -3 211.57 9.3
 5 -3 3 214.48 10.24
 -5 -2 -3 99.04 6.48
 5 -2 3 102 6.07
 -5 -2 -3 96.31 6.09
 5 -2 3 107.4 5.68
 -5 -2 3 105.06 5.61
 -5 -2 3 93.21 6.61
 5 -2 -3 91.81 6.22
 5 -2 -3 100.15 6.59
 5 -2 3 94.52 6.94
 5 -2 -3 104.31 6.3
 -5 -1 -3 715.67 18.3
 5 -1 3 727.49 19.34
 -5 -1 -3 709.99 19.7
 5 -1 3 781.87 18.47
 -5 -1 3 805.08 18.59
 -5 -1 -3 675.81 17.81
 5 -1 -3 704.64 17.74
 -5 -1 3 691 20.05
 5 -1 -3 705.52 19.71
 -5 -1 -3 716.49 17.31
 5 -1 -3 763.36 19.83
 5 -1 -3 746.73 19.86
 -5 -1 -3 704.88 14.39
 5 -1 3 721.61 20.95
 -5 0 -3 15.56 3
 -5 0 -3 22.86 2.36
 -5 0 -3 27.48 3.11
 -5 0 3 21.09 2.56
 -5 0 -3 21.71 3.1
 5 0 -3 20.16 2.65
 5 0 3 22.89 2.75
 -5 0 -3 23.71 2.95
 -5 0 3 21.62 3.48
 5 0 3 17.78 3.65
 5 0 -3 20.82 2.98
 5 0 -3 20.03 3.28
 -5 1 -3 741.02 15.71
 -5 1 -3 750.94 20.02
 5 1 -3 776.51 16.31
 5 1 3 763.32 18.54
 -5 1 -3 703.94 18.29
 -5 1 3 764.87 18.51
 5 1 -3 728.98 18.2
 -5 1 3 717.19 19.37
 5 1 -3 746.8 20.99
 -5 1 -3 773.13 19.25
 5 1 -3 736.46 18.46
 5 1 3 719.28 21.2
 -5 1 3 693.76 20
 5 1 -3 750.78 20.38
 -5 2 -3 104.42 3.38
 5 2 -3 105.58 6.17
 5 2 -3 109.05 4.14
 -5 2 -3 98.91 5.6
 5 2 -3 101.41 5.65
 -5 2 3 107.57 5.76
 5 2 3 105.35 5.71
 5 2 -3 104.25 6.97
 -5 2 3 97.4 5.73
 -5 2 -3 107.88 6.32
 5 2 -3 108.3 5.2
 5 2 -3 100.44 6.54
 5 2 3 98.7 7.34
 -5 2 3 101.42 6.48
 5 3 -3 226.36 9.53
 -5 3 3 230.97 9.01
 5 3 3 222.27 8.85
 5 3 -3 210.9 8.72
 -5 3 -3 207.19 8.87
 -5 3 3 220.23 8.28
 -5 3 -3 231.78 10.15
 5 3 -3 218.29 9.99
 5 3 -3 222.06 7.18
 5 3 3 211.92 10.49
 -5 3 3 215.41 9.84
 5 4 -3 11.77 2.88
 5 4 3 14.39 2.91
 -5 4 3 12.9 2.75
 -5 4 -3 9.03 2.78
 5 4 -3 9.33 2.81
 -5 4 3 11.84 2.17
 5 4 -3 9.83 1.6
 5 4 3 5.56 3.16
 -5 4 3 10.93 3.23
 5 5 -3 493.24 15.56
 5 5 3 466.71 15.95
 -5 5 -3 441.97 14.85
 5 5 3 475.65 14.91
 5 5 -3 464.45 15.04
 -5 5 3 444.43 11.87
 5 5 3 467.24 16.62
 -5 5 3 454.96 15.73
 5 6 3 15.08 4.34
 5 6 3 7.11 1.02
 -5 6 -3 6.49 3
 5 6 -3 5.1 2.87
 5 6 -3 7.49 2.41
 -5 6 3 6.27 1.32
 5 6 3 2.07 3.38
 -5 6 3 4.45 2.9
 5 7 3 214.25 11.29
 5 7 3 192.04 6.08
 5 7 -3 201.32 10.38
 -5 7 -3 201.04 10.25
 5 7 -3 203.86 8.97
 -5 7 3 216.06 5.32
 5 7 3 182.86 10.95
 -5 7 3 193.34 10.53
 -5 8 -3 134.77 7.39
 5 8 -3 124.43 8.71
 -5 8 -3 119.66 8.46
 5 8 -3 133.44 7.07
 5 8 3 132.22 9.64
 -5 8 3 130.3 9.05
 5 8 3 128.33 9.33
 -5 9 -3 240.12 10
 5 9 -3 221.12 12.13
 5 9 -3 239.64 9.63
 -5 9 -3 223.42 12.39
 -5 9 -3 239.04 9.05
 5 9 3 223.51 12.85
 5 9 3 214.69 12.16
 -5 9 3 219.77 12.23
 -5 10 -3 -2.48 4.57
 -5 10 -3 3.33 2.74
 5 10 -3 9.89 2.66
 5 10 -3 -0.97 4.21
 5 10 3 -3.49 5.08
 -5 10 -3 -0.32 2.53
 -5 10 3 2.1 4.51
 5 10 3 0.53 4.32
 -5 11 -3 95.07 8.79
 5 11 -3 91.26 9.07
 5 11 -3 112.17 6.29
 -5 11 -3 108.54 6.41
 5 11 -3 85.43 8.93
 5 11 3 97.29 9.52
 -5 11 3 94.95 9.14
 5 11 3 101.04 9.23
 -5 12 -3 28.08 6.35
 5 12 -3 21.56 5.9
 -5 12 -3 35.98 4.02
 5 12 -3 26.78 6.37
 5 12 3 33.49 7.52
 -5 12 3 36.22 7.1
 5 12 3 22.15 5.94
 -5 13 -3 46.51 7.78
 -5 13 -3 47.33 4.09
 5 13 -3 40.09 7.83
 5 13 -3 44.89 7.14
 5 13 3 56.55 8.88
 -5 13 -3 45.82 5.27
 -5 13 3 57.6 8.81
 5 13 3 40.07 7
 5 14 -3 14.32 6.75
 -5 14 -3 29.39 7.42
 5 14 3 20.53 7.31
 5 14 -3 15.24 5.84
 -5 14 -3 18.05 4.53
 -5 14 3 33.97 7.47
 -5 15 -3 74.53 10.68
 5 15 -3 81.62 10.98
 5 15 3 73.87 10.71
 -5 15 -3 89.49 7.51
 5 15 -3 83.94 10.13
 -5 15 3 82.52 11.15
 5 16 -3 21.38 8.08
 -5 16 -3 29.68 7.97
 5 16 3 15.67 7.87
 5 16 -3 15.5 6.67
 -5 16 3 24.47 8.62
 -5 17 -3 20.53 8.78
 5 17 -3 23.52 8.58
 5 17 -3 32.51 9.26
 5 17 3 18.14 8.51
 -5 17 3 39.64 9.79
 -5 18 -3 18.22 9.01
 5 18 -3 18.96 8.04
 5 18 3 17.56 9.6
 5 18 -3 18.95 8.22
 -5 18 3 18.78 9.65
 -5 19 -3 35.8 11.05
 5 19 -3 14.06 9.58
 5 19 -3 21.19 8.86
 5 19 3 21.66 9.96
 -5 19 3 28.15 9.83
 5 20 -3 10.12 9.48
 -5 20 3 0.07 8.32
 5 -19 -4 14.05 8.87
 -5 -18 -4 85.78 14.05
 -5 -18 4 82.92 11.05
 -5 -18 4 82.21 11.29
 5 -18 -4 62.72 11.44
 -5 -17 4 129.63 12.76
 -5 -17 4 130.82 13.26
 5 -17 -4 111.61 13.06
 -5 -16 4 240.45 16
 5 -16 -4 207.19 15.87
 -5 -16 4 221.32 16.24
 -5 -15 4 233.54 15.38
 5 -15 -4 237.62 16.29
 5 -15 4 237.31 13.66
 -5 -15 4 238.75 16.71
 5 -15 4 222.62 13.97
 -5 -14 4 253.32 15.35
 5 -14 4 262.5 14.28
 5 -14 -4 247.78 15.7
 -5 -14 4 239.64 16.2
 5 -14 4 219.97 13.92
 -5 -13 4 163.09 12.09
 5 -13 4 135.82 10.5
 5 -13 -4 163.43 12.86
 -5 -13 4 143.49 12.5
 -5 -13 -4 133.3 8.68
 5 -13 4 130.58 10.66
 -5 -12 4 148.66 11
 -5 -12 4 143.92 12.16
 -5 -12 -4 136.04 8
 5 -12 -4 156.7 11.66
 5 -12 4 143.19 10.47
 5 -12 4 140.48 10.74
 -5 -11 4 152.62 11.09
 -5 -11 -4 162.74 8.98
 -5 -11 4 160.4 12.5
 -5 -11 -4 141.95 7.9
 5 -11 -4 155.78 11.5
 5 -11 4 156.08 10.76
 5 -11 4 159.08 11.23
 -5 -10 4 309.78 14.64
 -5 -10 4 308.55 16.47
 -5 -10 -4 275.72 10.69
 5 -10 -4 300.49 15.05
 5 -10 4 290.31 14.57
 -5 -9 4 459.93 19.91
 5 -9 -4 443.9 18.12
 -5 -9 -4 449.64 13.5
 5 -9 4 419.92 17.46
 -5 -8 4 777.07 18.23
 -5 -8 4 794.36 26.79
 5 -8 -4 803.85 24.98
 -5 -8 -4 798.52 19.24
 5 -8 4 752.76 24.42
 -5 -7 4 740.89 16.17
 -5 -7 4 734.42 25.1
 -5 -7 -4 738.28 17.74
 5 -7 -4 736.53 23.05
 5 -7 4 690.62 23.06
 -5 -6 4 682.36 13.89
 5 -6 -4 657.33 21.41
 -5 -6 4 643.67 22.8
 -5 -6 -4 648.73 16.35
 5 -6 4 653.23 21.6
 5 -5 4 338.5 12.92
 -5 -5 4 348.16 15.68
 5 -5 -4 355.8 14.37
 -5 -5 -4 371.23 10.79
 5 -5 4 346.27 14.86
 5 -4 4 322.41 12.05
 -5 -4 4 324.44 14.6
 5 -4 -4 303.27 13.06
 5 -4 4 333.29 14.07
 -5 -3 -4 304.02 12.77
 5 -3 4 326.15 11.98
 5 -3 4 353.6 12.42
 5 -3 -4 294.95 12.78
 -5 -3 4 320.64 14.31
 5 -3 4 299.72 13.72
 5 -2 -4 792.43 21.01
 -5 -2 -4 764.28 21.02
 -5 -2 -4 791.71 21.61
 -5 -2 4 805.25 22.85
 5 -2 4 784.23 21.18
 -5 -2 -4 786.03 22.04
 5 -2 4 856.55 21.53
 5 -2 -4 771.79 22.6
 -5 -2 4 795.59 23.77
 5 -2 -4 846.31 23.12
 5 -2 4 756.82 23.33
 -5 -1 -4 1194.85 27.9
 -5 -1 4 1123.45 29.05
 -5 -1 -4 1160.52 28.67
 5 -1 4 1248.21 28.09
 -5 -1 4 1260 28.34
 -5 -1 -4 1111.49 27.55
 5 -1 -4 1137.29 27.38
 -5 -1 4 1138.19 30.06
 5 -1 -4 1179.9 28.91
 5 -1 4 1117.59 30.43
 -5 0 -4 1637.26 36.86
 -5 0 -4 1604.77 36.1
 -5 0 4 1730.09 36.39
 5 0 4 1688.28 36.2
 5 0 -4 1602.93 35.84
 -5 0 4 1641.2 38.08
 5 0 -4 1713.49 36.7
 -5 0 4 1595.47 37.32
 5 0 4 1590.31 39.15
 5 1 -4 1224.35 23.2
 -5 1 -4 1127.49 23.48
 -5 1 -4 1149.72 28.33
 -5 1 -4 1116.53 27.7
 5 1 4 1218.94 27.93
 5 1 -4 1136.44 27.55
 -5 1 4 1225.33 28.02
 -5 1 4 1147.59 28.94
 -5 1 -4 1170.08 28.27
 -5 1 4 1155.38 28.99
 5 1 4 1106.74 30.67
 5 1 -4 1207.02 27.46
 -5 2 -4 802.27 15.85
 5 2 4 824.45 21.67
 -5 2 -4 761.78 21.3
 5 2 -4 812.3 21.43
 -5 2 4 788.51 21.8
 5 2 4 758.77 23.69
 -5 2 4 794.33 22.35
 5 2 -4 817.86 20.03
 5 3 -4 316.01 12.13
 -5 3 -4 305.57 12.11
 5 3 4 345.6 12.6
 -5 3 4 323.85 12.02
 -5 3 4 313.08 12.67
 5 3 -4 347.51 10.51
 5 3 4 307.78 13.83
 -5 4 -4 323.04 12.73
 5 4 -4 325.8 12.65
 -5 4 4 329.59 11.63
 5 4 4 312.01 14.24
 -5 4 4 328.74 13.3
 5 4 -4 342.28 9.72
 -5 5 -4 354.49 14.17
 5 5 -4 361.96 14.07
 -5 5 4 374.07 12.11
 5 5 -4 376.14 9.58
 5 5 4 367.46 15.88
 -5 5 4 375.7 14.48
 -5 6 -4 700.36 21.75
 5 6 -4 718.23 21.82
 -5 6 4 711.05 17.7
 -5 6 4 704.29 21.93
 5 6 4 692.79 23.36
 5 7 -4 788.09 23.94
 -5 7 -4 760.4 23.78
 -5 7 4 782.1 18.13
 -5 7 4 767.67 23.73
 5 7 4 789.27 25.65
 5 8 4 819.9 16.23
 -5 8 -4 791.21 25.24
 5 8 -4 841.09 25.83
 -5 8 4 862.28 18.13
 5 8 4 865.54 27.39
 -5 8 4 857.91 25.88
 5 8 4 848.73 16.27
 -5 9 -4 491.53 19.14
 5 9 -4 467.86 18.98
 -5 9 4 498.29 10.1
 5 9 4 489.29 11.83
 5 9 4 488.59 20.05
 -5 9 4 481.72 19.05
 -5 10 -4 295.11 15.43
 5 10 -4 329.39 16.07
 5 10 4 329.07 16.51
 5 10 4 336.78 10.05
 -5 10 4 318.71 15.83
 -5 11 -4 176.39 9.13
 -5 11 -4 162.66 12.05
 5 11 -4 185.7 12.47
 5 11 4 164.74 12.17
 -5 11 4 163.28 11.67
 5 12 -4 159.09 12.34
 -5 12 -4 171.99 8.72
 -5 12 -4 147.32 11.88
 -5 12 -4 169.04 9.06
 5 12 4 154.95 12.23
 -5 12 4 164.47 12.56
 -5 13 -4 156.28 8.16
 5 13 -4 144.37 12.73
 -5 13 -4 153.74 12.5
 5 13 -4 155.05 12.13
 -5 13 -4 156.06 9.18
 5 13 4 151.87 12.7
 -5 13 4 158.66 12.84
 -5 14 -4 240.92 16.33
 5 14 -4 238.69 16.68
 5 14 -4 273.33 16.26
 -5 14 -4 275.65 12.59
 -5 14 4 280.18 17.09
 5 14 4 285.66 17.35
 -5 15 -4 243.08 17.26
 5 15 -4 240.85 16.97
 5 15 -4 263.6 16.81
 -5 15 4 274.01 18
 5 16 -4 230.57 17.45
 -5 16 -4 238.69 17.81
 5 16 -4 256.9 17.28
 -5 16 4 264.98 17.78
 5 17 -4 98.78 12.74
 -5 17 -4 121.55 13.98
 5 17 -4 132.92 13.04
 -5 17 4 153.16 14.49
 5 18 -4 66.22 12.32
 -5 18 -4 85.57 12.93
 5 18 -4 76.56 11
 -5 18 4 83.76 12.14
 5 19 -4 38.54 9.2
 -5 19 4 46.32 10.56
 5 -19 -5 -12.02 9.78
 -5 -19 5 0.93 7.78
 -5 -18 5 23.79 9.02
 5 -18 -5 1.56 7.77
 -5 -17 5 23.45 8.87
 5 -17 -5 37.36 9.83
 -5 -16 5 46.92 10.57
 5 -16 -5 36.13 9.63
 -5 -15 5 55.53 10.51
 5 -15 -5 37.58 8.27
 5 -15 5 35.45 7.37
 5 -14 -5 53.6 9.67
 -5 -14 5 60.81 10.2
 5 -14 5 69.68 9.61
 5 -14 5 53.71 8.2
 -5 -13 -5 34.14 5.32
 5 -13 5 31.16 7.22
 -5 -13 5 27 8.03
 5 -13 -5 18.02 6.79
 5 -13 5 26.7 6.27
 -5 -12 5 23.04 7.12
 5 -12 -5 23.11 6.8
 5 -12 5 17.78 6.17
 -5 -12 -5 26.46 4.64
 5 -12 5 29.18 6.66
 -5 -11 -5 46.17 5.34
 -5 -11 5 59.06 9.36
 5 -11 -5 40.88 7.32
 5 -11 5 43.47 7.03
 5 -11 5 44.83 7.41
 -5 -10 5 86.7 4.45
 -5 -10 5 79.89 10.21
 -5 -10 -5 82.76 6.28
 5 -10 -5 87.69 9.32
 5 -10 5 100.81 9.71
 -5 -9 5 65.3 3.12
 5 -9 -5 57.13 7.81
 -5 -9 5 53.61 8
 -5 -9 -5 54.12 5.09
 5 -9 5 69.52 8.24
 -5 -8 -5 138.71 7.25
 5 -8 -5 127.41 10.24
 -5 -8 5 128.98 10.87
 5 -8 5 134.84 10.07
 -5 -7 5 111.57 10.65
 -5 -7 -5 100.46 6.1
 5 -7 -5 111.07 9.33
 5 -7 5 107.25 8.9
 -5 -6 5 131.55 10.95
 -5 -6 -5 143.75 7.2
 5 -6 -5 135.8 10.01
 5 -6 5 132.65 9.69
 -5 -5 5 65.46 8.04
 -5 -5 -5 66.5 5.12
 5 -5 5 60.31 6.95
 5 -5 -5 63.3 7.23
 5 -4 5 126.89 7.65
 -5 -4 5 129.43 10.09
 5 -4 -5 126.34 9.35
 5 -4 5 120.14 9.37
 -5 -3 -5 81.58 6.89
 5 -3 5 75.85 5.88
 -5 -3 5 78.34 7.97
 5 -3 5 69.72 7.38
 5 -3 -5 76.23 7.24
 -5 -2 -5 132.69 8.39
 5 -2 -5 132.72 8.12
 -5 -2 -5 135.43 8.26
 5 -2 -5 125.29 8.97
 -5 -2 5 151.4 10.28
 5 -2 5 131.72 9.99
 -5 -1 5 130.87 8.68
 -5 -1 -5 128.6 7.95
 5 -1 -5 126.31 7.83
 -5 -1 -5 128.78 8.26
 -5 -1 5 122.54 9.37
 -5 -1 -5 129.25 4.68
 5 -1 5 141.69 9.96
 -5 0 5 366.21 14.62
 -5 0 -5 383.3 14.15
 -5 0 -5 353.82 14.11
 5 0 -5 361.27 13.91
 -5 0 5 379.09 15.76
 5 0 5 368.78 16.09
 -5 1 -5 134.64 8
 5 1 -5 142.5 4.47
 -5 1 -5 124.67 8.3
 5 1 -5 121.18 7.76
 -5 1 5 127.56 8.84
 5 1 -5 146.06 8.06
 -5 1 5 129.69 8.29
 5 1 5 120.09 9.57
 -5 2 -5 130.9 8.63
 5 2 -5 137.77 8.6
 -5 2 5 137.77 8.85
 -5 2 5 136.1 8.57
 5 2 5 119.01 9.22
 5 2 -5 152.18 7.88
 -5 3 5 82.69 6.82
 -5 3 -5 81.43 6.93
 5 3 -5 78.71 6.89
 -5 3 5 88.43 7.02
 5 3 -5 78.44 5.35
 5 3 5 74.46 7.87
 5 4 -5 139.41 8.9
 -5 4 -5 125.73 8.63
 -5 4 5 129.46 8.22
 5 4 -5 135.96 6.82
 -5 4 5 138.53 8.92
 5 4 5 138.31 10.45
 -5 5 5 66.5 6.56
 -5 5 -5 65.75 6.84
 5 5 -5 66.23 6.48
 -5 5 5 67.86 5.77
 5 5 -5 67.03 4.32
 5 5 5 61.22 7.7
 -5 6 -5 120.56 9.18
 5 6 -5 146.72 9.67
 -5 6 5 136.69 7.66
 5 6 5 132.75 10.8
 -5 6 5 130.97 9.21
 5 6 -5 151.46 5.4
 -5 7 -5 104.74 9.13
 5 7 -5 100.45 8.6
 -5 7 5 113.9 6.65
 -5 7 5 114.84 8.89
 5 7 5 115.55 10.24
 -5 8 -5 127.54 10.26
 5 8 -5 153.66 10.72
 -5 8 5 145.7 7.05
 -5 8 5 151.05 10.42
 5 8 5 133.93 11.27
 -5 9 -5 65.39 8.2
 5 9 -5 62.75 8.04
 -5 9 5 63.35 4.41
 5 9 5 56.21 8.52
 -5 9 5 59.01 7.1
 -5 10 -5 92.83 9.74
 5 10 -5 83.47 9.39
 -5 10 5 89.58 4
 -5 10 5 82.46 8.78
 5 10 5 75.73 9.49
 -5 11 -5 51.85 8.42
 5 11 -5 64.83 9.2
 -5 11 5 54.81 7.81
 5 11 5 47.8 8.68
 -5 12 -5 30.84 4.84
 -5 12 -5 31.73 7.42
 5 12 -5 13.74 6.8
 -5 12 5 22.55 6.11
 5 12 5 26.08 7.59
 -5 13 -5 35.41 5.21
 -5 13 -5 27.7 7.34
 5 13 -5 39.21 8.74
 -5 13 -5 24.85 4.83
 -5 13 5 29.01 7.52
 5 13 5 24.73 7.93
 5 14 -5 44.3 9.04
 -5 14 -5 52.88 9.47
 5 14 -5 61.95 9.29
 5 14 5 74.21 10.9
 -5 14 5 67.99 9.67
 -5 15 -5 35.25 9.09
 5 15 -5 44.38 10.16
 5 15 -5 44.97 8.85
 5 15 5 47.45 9.43
 -5 15 5 33.45 8.45
 -5 16 -5 13.8 8.47
 5 16 -5 35.14 10.03
 5 16 -5 40.91 9.62
 -5 16 5 35.93 8.86
 -5 17 -5 20.45 9.12
 5 17 -5 18.53 9
 5 17 -5 16 8.39
 -5 17 5 30.08 8.87
 5 18 -5 14.9 9.57
 -5 18 -5 18.61 9.96
 5 18 -5 34.2 10.1
 -5 18 5 16.15 7.6
 -5 -18 6 55.9 11.92
 5 -18 -6 46.51 10.45
 -5 -17 6 38.72 10.61
 5 -17 -6 42.62 10.22
 5 -16 -6 84.4 11.82
 -5 -16 6 90.85 13.55
 5 -15 -6 102.52 12.63
 -5 -15 6 99.69 13.43
 5 -15 6 106.62 11.75
 5 -14 -6 89.79 11.69
 -5 -14 6 91.72 12.42
 5 -14 6 104.21 11.65
 5 -13 -6 95.53 11.11
 -5 -13 6 69.14 11.02
 5 -13 6 101.67 11.22
 5 -13 6 77.09 9.27
 5 -12 6 172.39 13.99
 -5 -12 6 163.1 14.54
 5 -12 -6 176.92 13.71
 5 -12 6 150.16 11.88
 -5 -11 6 138.42 13.2
 -5 -11 -6 153.51 9.25
 5 -11 6 132.96 12.02
 5 -11 -6 146.73 12.36
 5 -11 6 133.66 11.35
 5 -10 -6 143.93 12
 -5 -10 6 139.75 13.59
 -5 -10 -6 146.1 8.75
 5 -10 6 151.14 11.8
 -5 -9 6 201.33 15.17
 5 -9 -6 209.88 13.68
 -5 -9 -6 197.01 9.95
 5 -9 6 202.24 13.18
 -5 -8 6 290.3 17.71
 5 -8 -6 292.99 15.81
 -5 -8 -6 290.85 11.91
 5 -8 6 278.4 15.45
 -5 -7 -6 149.4 8.38
 -5 -7 6 141.39 12.44
 5 -7 -6 136.8 10.8
 5 -7 6 122.52 10.52
 -5 -6 6 297.12 17.23
 -5 -6 -6 280.52 11.79
 5 -6 -6 279.81 14.86
 5 -6 6 296.45 15.53
 -5 -5 6 469.56 21.38
 5 -5 -6 430.72 18.55
 5 -5 6 425.4 19
 -5 -4 -6 292.74 13.98
 -5 -4 6 309.53 16.94
 5 -4 -6 285.08 14.62
 5 -4 6 288.97 15.11
 -5 -3 -6 211.87 11.4
 -5 -3 6 223.54 14.13
 5 -3 -6 212.66 12.63
 5 -3 6 209.9 12.72
 -5 -2 -6 484.96 17.49
 -5 -2 -6 455.13 17.64
 5 -2 -6 452.87 17.42
 -5 -2 6 474.01 20.39
 5 -2 6 454.8 19.35
 -5 -2 -6 468.14 10.12
 5 -2 -6 464.01 18.8
 -5 -1 -6 397.26 15.11
 5 -1 -6 366.71 15.38
 -5 -1 -6 342.1 15.03
 -5 -1 6 370.95 17.62
 5 -1 6 388.24 17.49
 -5 -1 -6 373.08 10.19
 -5 0 6 286.26 13.5
 -5 0 -6 273 9.25
 -5 0 -6 286.44 12.66
 -5 0 -6 256.69 12.99
 5 0 -6 291.94 13.39
 -5 0 6 280.92 14.78
 5 0 6 277.59 14.88
 -5 1 -6 393.52 14.96
 -5 1 6 376.53 15.55
 -5 1 -6 348 15.59
 5 1 -6 381.15 15.72
 -5 1 6 384.22 16.99
 5 1 6 365.29 17.2
 -5 2 6 478.73 17.64
 5 2 -6 457.03 17.66
 -5 2 -6 470.12 18.08
 -5 2 6 455.4 18.56
 5 2 6 452.98 19.73
 -5 3 -6 226.81 5.78
 5 3 -6 225.68 12.12
 -5 3 -6 215.05 12.04
 -5 3 6 218.77 12.13
 5 3 6 216.81 13.55
 5 3 -6 242.53 10.81
 -5 3 6 220.14 11.82
 5 4 -6 293.15 14.3
 -5 4 -6 294.5 14.5
 -5 4 6 297.92 13.96
 -5 4 6 296.79 13.86
 5 4 6 297.03 16.53
 5 4 -6 322.68 12.14
 -5 5 -6 431.24 18.35
 5 5 -6 423.77 18.08
 -5 5 6 463.23 17.3
 5 5 6 435.51 20.36
 -5 5 6 453.78 17.7
 5 5 -6 480.65 14.45
 -5 6 -6 297.32 15.13
 5 6 -6 291.75 15.04
 -5 6 6 272.62 12.75
 5 6 6 266.68 16.16
 -5 6 6 303.4 14.52
 5 6 -6 312.99 10.1
 5 7 -6 140.96 11.06
 -5 7 -6 140.63 10.84
 -5 7 6 143.71 8.8
 5 7 6 156.23 12.88
 -5 7 6 133.18 9.86
 -5 8 -6 294.34 16.13
 5 8 -6 296.46 16.13
 -5 8 6 318.11 12.59
 -5 8 6 306.36 15.27
 5 8 6 284.52 17.29
 5 9 -6 216.71 14.44
 -5 9 -6 209.08 14.23
 -5 9 6 207.1 9.69
 -5 9 6 233.07 13.68
 5 9 6 202.23 15.22
 -5 10 -6 126.42 11.56
 5 10 -6 153.26 12.47
 -5 10 6 162.02 11.88
 5 10 6 142.03 13.02
 5 11 -6 157.9 13.81
 -5 11 -6 144.52 12.87
 -5 11 6 171.26 12.4
 5 11 6 156.67 14.28
 -5 12 -6 189.91 14.78
 5 12 -6 178.76 14.62
 5 12 6 182.56 15.32
 -5 12 6 168.72 13
 5 13 -6 103.81 12.19
 -5 13 -6 97.43 12.29
 -5 13 6 95.1 10.83
 5 13 6 91.08 12.26
 -5 14 -6 95.1 12.63
 5 14 -6 108.35 13.22
 5 14 6 113.11 13.17
 -5 14 6 124.78 12.32
 -5 15 -6 103.69 13.18
 5 15 -6 99.86 13.35
 5 15 -6 90.22 11.31
 5 15 6 138.59 15.39
 -5 15 6 123.96 12.69
 -5 16 -6 75.61 13.07
 5 16 -6 82.23 13.17
 5 16 -6 80.35 11.35
 -5 16 6 91.92 11.4
 5 17 -6 40.8 10.7
 -5 17 -6 14.5 9.08
 5 17 -6 21.03 9.45
 5 -16 -7 32.45 9.94
 -5 -16 7 43 11.4
 5 -15 -7 97.45 13.13
 5 -15 7 66.14 10.67
 -5 -15 7 65.65 12.5
 5 -14 -7 63.56 10.26
 5 -14 7 54.58 9.88
 -5 -14 7 63.63 12.1
 -5 -13 7 123.23 14.29
 5 -13 -7 126.17 12.81
 5 -13 7 127.87 13.49
 -5 -12 7 155.03 15.25
 5 -12 7 153.9 14.31
 5 -12 -7 161.67 14.3
 5 -11 7 178.66 15.44
 -5 -11 7 190.28 16.15
 5 -11 -7 202.09 14.96
 5 -11 7 190.05 13.91
 -5 -10 -7 126.17 8.85
 -5 -10 7 98.62 12.64
 5 -10 -7 112.75 11.56
 5 -10 7 124.32 11.45
 -5 -9 7 196.05 16.43
 -5 -9 -7 162.14 9.69
 5 -9 -7 172.56 13.27
 5 -9 7 164.46 12.83
 -5 -8 7 125.59 13.27
 -5 -8 -7 136.55 9.03
 5 -8 -7 128.09 11.87
 5 -8 7 130.91 11.54
 5 -7 -7 131.56 11.5
 -5 -7 -7 140.19 9.25
 -5 -7 7 160.49 14.21
 5 -7 7 147.98 12.35
 5 -6 -7 167.67 12.84
 -5 -6 7 175 14.61
 -5 -6 -7 175.9 10
 5 -6 7 170.6 12.97
 -5 -5 -7 363.87 17.1
 -5 -5 7 380.72 20.7
 5 -5 -7 384.38 18.35
 5 -5 7 387.29 18.6
 -5 -4 -7 326.09 15.51
 -5 -4 7 342.48 19.26
 5 -4 -7 304.41 16.55
 5 -4 7 304.84 16.49
 -5 -3 -7 408.5 17.11
 -5 -3 7 399.44 20.54
 5 -3 -7 407.53 18.69
 5 -3 7 393.25 18.78
 -5 -2 -7 310.13 14.56
 5 -2 -7 300.61 14.89
 -5 -2 -7 299.96 15.35
 -5 -2 7 309.26 17.68
 5 -2 7 295.54 16.31
 5 -2 -7 319.33 16.51
 -5 -1 -7 253.41 12.58
 -5 -1 -7 222.24 13.08
 5 -1 -7 221.44 13.13
 -5 -1 7 264.08 15.89
 5 -1 7 238.57 14.64
 -5 -1 -7 247.23 8.35
 -5 0 -7 112.19 8.46
 -5 0 -7 100.95 9.21
 5 0 -7 118.02 9.73
 -5 0 7 107.23 10.2
 5 0 7 105.39 10.43
 -5 0 -7 118.52 6.29
 -5 1 7 237.86 13.05
 -5 1 -7 269.95 12.65
 5 1 -7 236.97 13.32
 -5 1 -7 232.93 13.71
 -5 1 7 241.93 14.57
 -5 1 -7 256.08 10.37
 5 1 7 256.35 15.69
 -5 2 7 294.78 14.56
 5 2 -7 306.74 15.24
 -5 2 -7 299.36 15.36
 -5 2 7 306.56 16.16
 5 2 7 310.8 17.37
 -5 3 7 406.46 17.3
 5 3 -7 417.4 18.54
 -5 3 -7 394.36 18.24
 -5 3 7 424.17 18.94
 5 3 7 399.02 20
 5 4 -7 324.76 16.38
 -5 4 -7 319.91 16.57
 -5 4 7 322.51 15.9
 5 4 7 314.36 18.28
 -5 4 7 318.8 15.14
 -5 5 -7 399.97 18.61
 5 5 -7 386.3 18.29
 -5 5 7 392.23 17.22
 5 5 7 374.02 19.9
 -5 5 7 377.92 16.74
 5 6 -7 174.3 12.6
 -5 6 -7 180.3 12.86
 -5 6 7 184.42 11.55
 -5 6 7 175.14 11.51
 5 6 7 186.13 14.57
 5 7 -7 148.85 11.78
 -5 7 -7 146.77 12.05
 -5 7 7 167.95 10.78
 -5 7 7 142.2 10.65
 5 7 7 143.21 13.53
 -5 8 -7 116.49 11.46
 5 8 -7 127.15 11.62
 -5 8 7 139.66 9.39
 5 8 7 126.33 12.91
 -5 8 7 140.55 10.73
 5 9 -7 191.19 14.16
 -5 9 -7 165.35 13.33
 -5 9 7 178.78 12.26
 5 9 7 175.58 14.89
 -5 10 -7 126.39 12.71
 5 10 -7 132.19 12.4
 -5 10 7 126.48 10.93
 5 10 7 144.55 13.83
 5 11 -7 214.46 16.31
 -5 11 -7 226.74 16.56
 5 11 7 234.13 18.22
 -5 11 7 217.14 14.42
 -5 12 -7 176.86 15.12
 5 12 -7 179.91 15.24
 5 12 7 157.83 15.42
 -5 12 7 188.01 13.61
 -5 13 -7 137.64 14.33
 5 13 -7 139.37 14.5
 5 13 7 176.12 16.91
 -5 13 7 160.99 13.22
 -5 14 -7 63.65 11.69
 5 14 -7 76.56 12.17
 5 14 7 64.96 12.73
 -5 14 7 66.85 10.16
 -5 15 -7 83.42 13.43
 5 15 -7 59.39 10.59
 5 15 7 74.58 13.63
 5 16 -7 35.43 10.16
 5 16 -7 25.36 9.57
 5 -15 -8 -28.22 10.74
 5 -15 8 14.63 9.17
 -5 -14 8 -2.53 9.42
 5 -14 -8 -14.93 8.67
 5 -14 8 -9.89 9.08
 -5 -13 8 -9.47 9.34
 5 -13 8 11.42 8.99
 5 -13 -8 19.47 8.72
 -5 -12 8 -15 9.8
 5 -12 -8 -4.39 7.76
 5 -12 8 -1.85 7.43
 -5 -11 8 -5.46 9.55
 5 -11 -8 5.76 6.88
 5 -11 8 -3.3 8.3
 -5 -10 8 -9.33 8.72
 5 -10 -8 7.98 7.32
 5 -10 8 2.28 6.27
 5 -9 -8 -9.9 7.13
 -5 -9 8 8.99 8.33
 -5 -9 -8 8.86 5.32
 5 -9 8 -12.17 7.59
 5 -8 -8 -4.46 6.68
 -5 -8 8 6.53 7.42
 -5 -8 -8 15.33 5.7
 5 -8 8 -9.81 6.81
 -5 -7 -8 2.22 5.19
 -5 -7 8 5.16 7.13
 5 -7 -8 -0.26 6.18
 -5 -7 -8 -4.23 4.64
 5 -7 8 -3.78 6.66
 -5 -6 -8 -1.97 5.36
 -5 -6 8 9.52 8.72
 5 -6 -8 -1.98 6.47
 -5 -6 -8 -0.27 4.58
 5 -6 8 0.39 6.27
 -5 -5 -8 14.56 5.61
 -5 -5 8 1.13 7.12
 -5 -5 -8 4.68 4.53
 5 -5 8 -0.62 6.32
 5 -5 -8 1.75 6.41
 -5 -4 -8 -4.03 4.57
 -5 -4 8 5.14 7.01
 5 -4 -8 -5.88 6.02
 5 -4 8 -1.33 6.6
 -5 -3 -8 4.28 5.01
 -5 -3 8 5.78 6.76
 5 -3 -8 -3.03 6.68
 5 -3 8 1.64 6.14
 -5 -2 -8 8.23 4.41
 5 -2 -8 6.52 5.52
 -5 -2 -8 4.38 5.65
 -5 -2 8 8.17 7.59
 5 -2 -8 5.03 5.96
 5 -2 8 1.34 6.53
 -5 -1 -8 6.68 3.82
 -5 -1 -8 7.88 5.74
 5 -1 -8 8.25 5.21
 -5 -1 8 10.97 7.59
 5 -1 8 15.51 7.05
 -5 0 -8 6.03 3.9
 5 0 -8 8.48 5.87
 -5 0 -8 5.99 5.63
 -5 0 8 -0.16 6.76
 5 0 8 13.11 7.38
 -5 1 -8 -2.88 5.91
 5 1 -8 4.35 5.17
 -5 1 8 4.08 5.9
 5 1 8 -10.28 7.29
 -5 2 -8 1.26 5.62
 5 2 -8 -0.16 5.97
 -5 2 8 -6.7 6.09
 5 2 8 1.16 6.68
 -5 3 8 8.18 5.95
 5 3 -8 -5.44 5.24
 -5 3 -8 8.85 6.3
 -5 3 8 -6.06 6.12
 5 3 8 1.07 7.23
 -5 4 8 0.3 4.63
 -5 4 -8 -0.68 6.11
 5 4 -8 -3.82 6.26
 -5 4 8 -5.65 6.06
 5 4 8 -4.98 7.66
 -5 5 8 14.02 5.05
 -5 5 -8 11.11 6.25
 5 5 -8 2 5.97
 -5 5 8 5.44 5.2
 5 5 8 7.73 8.07
 -5 6 8 2.7 4.48
 -5 6 -8 17 7
 5 6 -8 0.08 6.24
 -5 6 8 7.8 5.68
 5 6 8 -1.58 7.88
 -5 7 8 2.64 4.88
 -5 7 -8 -6.95 7.11
 5 7 -8 -5.36 6.35
 -5 7 8 4.78 4.81
 5 7 8 5.14 8.09
 -5 8 8 -1.84 4.82
 5 8 -8 -4.42 6.75
 -5 8 -8 -4.34 6.83
 -5 8 8 -4.79 4.73
 5 8 8 5.16 8.24
 -5 9 -8 0.29 6.65
 5 9 -8 -8.25 7.25
 -5 9 8 -4.63 5.68
 5 9 8 8.13 8.65
 -5 10 -8 -3.63 7.01
 5 10 -8 -7.22 7.13
 -5 10 8 -12.52 6.46
 5 10 8 -7.93 8.93
 5 11 -8 11.03 8.08
 -5 11 -8 -9.28 8.36
 -5 11 8 -1.52 6.14
 5 11 8 -3.03 8.64
 5 12 -8 10.03 9.07
 -5 12 -8 -4.15 7.9
 5 12 8 -5.46 9.97
 -5 13 -8 -5.61 8.62
 5 13 -8 -26.95 10.74
 5 13 8 -2.15 9.78
 -5 14 -8 -9.6 9.34
 5 14 -8 -6.21 9.38
 5 14 8 -1.4 10.44
 5 -13 9 88.92 13.12
 5 -13 -9 79.32 12.07
 -5 -12 9 123.77 16.41
 5 -12 -9 136.61 14.66
 5 -12 9 137.63 16.32
 5 -11 -9 143.3 14.55
 -5 -11 9 148.61 17.48
 5 -11 9 122 14.86
 -5 -10 9 138.03 16.72
 5 -10 9 112.29 14.95
 5 -10 -9 139.2 14.44
 -5 -9 -9 140.13 13.51
 -5 -9 9 148.23 17.38
 5 -9 -9 140.9 13.79
 -5 -8 -9 124.09 11.99
 5 -8 -9 119.55 13.35
 -5 -8 9 128.51 15.68
 5 -8 9 106.35 12.31
 -5 -7 -9 133.73 12.35
 5 -7 -9 110.02 12.66
 -5 -7 9 142.67 16.3
 5 -7 9 123.65 13.22
 -5 -7 -9 133.16 10.64
 -5 -6 -9 166.27 12.83
 -5 -6 -9 179.82 12.32
 -5 -6 9 190.69 18.1
 5 -6 -9 182.66 15.35
 5 -6 9 177.02 15
 -5 -5 -9 267.73 15.86
 -5 -5 9 241.24 19.32
 5 -5 -9 264.42 17.71
 -5 -5 -9 253.52 14.67
 5 -5 9 245.51 17.43
 -5 -4 -9 267.21 15.47
 -5 -4 9 275.54 20.37
 5 -4 -9 252.56 17.63
 5 -4 9 245.88 17.94
 -5 -3 -9 268.11 14.88
 -5 -3 9 264.84 19.73
 5 -3 -9 254.11 17.13
 5 -3 9 248.8 17.56
 -5 -2 -9 261.66 17.03
 5 -2 -9 260.52 16.96
 -5 -2 -9 262.93 14.6
 -5 -2 9 249.21 18.51
 5 -2 -9 258.69 17.24
 5 -2 9 262.86 18.12
 -5 -1 -9 187.82 11.99
 5 -1 -9 186.95 14.33
 -5 -1 -9 189.28 14.58
 -5 -1 9 186.68 16.23
 5 -1 9 174.91 15.96
 -5 0 -9 147.08 10.49
 5 0 -9 167.75 13.64
 -5 0 -9 143.6 12.88
 -5 0 9 156.7 15.02
 5 0 9 164.28 15.14
 5 1 -9 208.95 14.96
 -5 1 -9 187.66 14.42
 -5 1 9 190.74 15.58
 5 1 9 195.34 16.11
 5 2 -9 254.86 16.47
 -5 2 -9 271.11 17.03
 -5 2 9 264.92 17.73
 5 2 9 254.44 18.78
 -5 3 -9 272.06 17.57
 5 3 -9 265.21 16.9
 -5 3 9 272.65 17.99
 5 3 9 251.11 18.47
 5 4 -9 269.32 17.15
 -5 4 -9 268.58 17.91
 -5 4 9 292.24 17.61
 5 4 9 273.21 19.83
 -5 5 9 282.02 15.61
 5 5 -9 256.61 17.52
 -5 5 -9 264.24 17.92
 -5 5 9 252.21 16.47
 5 5 9 246.53 18.93
 -5 6 9 204.48 13.43
 5 6 -9 186.98 15.22
 -5 6 -9 163.33 14.53
 -5 6 9 211.62 14.55
 5 6 9 170.27 16.54
 -5 7 9 125.46 11.17
 5 7 -9 125.56 13.53
 -5 7 -9 120.17 13.53
 -5 7 9 139.93 11.8
 5 7 9 113.94 14.28
 5 8 -9 129.95 14.26
 -5 8 -9 124.39 13.74
 -5 8 9 129.8 11.02
 5 8 9 125.15 15.4
 5 9 -9 160.36 15.59
 -5 9 -9 124.91 14.09
 5 9 9 172.36 17.73
 -5 10 -9 129.82 14.41
 5 10 -9 132.38 14.2
 5 10 9 134.79 16.6
 5 11 -9 167.2 16.75
 -5 11 -9 188.89 17.57
 5 11 9 178.78 18.38
 5 12 -9 163.08 16.65
 -5 12 -9 127.97 14.88
 5 12 9 129.13 16.18
 -5 -11 -10 50.65 10.62
 -5 -10 -10 54.61 10.64
 5 -10 -10 42.98 10.07
 -5 -9 -10 65.67 10.63
 -5 -9 10 87.44 14.93
 5 -9 -10 81.09 12.48
 -5 -8 -10 61.54 10.08
 5 -8 -10 58.74 11.58
 -5 -8 10 71.15 13.55
 -5 -7 -10 74.64 10.13
 -5 -7 10 74.2 15.04
 5 -7 -10 87.49 12.39
 5 -7 10 66.22 11.3
 -5 -6 -10 71.1 9.81
 -5 -6 10 64.73 13.03
 -5 -6 -10 68.42 9.17
 5 -6 10 75.95 12.07
 5 -6 -10 67.23 11.61
 -5 -5 -10 116 11.22
 -5 -5 10 107.23 15.05
 -5 -5 -10 105.04 10.67
 5 -5 10 104.13 13.52
 5 -5 -10 94.13 12.85
 -5 -4 -10 65.64 8.9
 -5 -4 10 67.83 13.28
 5 -4 10 84.1 12.57
 5 -4 -10 73.92 11.83
 -5 -3 10 122.2 15.35
 5 -3 10 109.23 13.65
 5 -3 -10 94.86 12.4
 -5 -2 10 72.42 12.2
 5 -2 -10 73.95 11.36
 5 -2 10 87.22 12.75
 5 -1 -10 119.23 12.61
 -5 -1 -10 101.42 11.89
 -5 -1 10 135.17 15.97
 5 -1 -10 104.2 12.54
 5 -1 10 129.85 14.53
 5 0 -10 74.34 10.4
 -5 0 -10 73.27 11.37
 -5 0 10 87.75 12.71
 5 0 10 102.32 14.75
 5 1 -10 120.09 13.3
 -5 1 -10 94.38 12.06
 -5 1 10 141.15 14.99
 5 1 10 108.74 14.53
 -5 2 -10 87.11 11.63
 5 2 -10 79.2 11.31
 -5 2 10 78.92 11.94
 5 2 10 68.62 12.43
 5 3 -10 121.37 13.6
 -5 3 -10 116.39 13.17
 -5 3 10 120.34 13.81
 5 3 10 89.74 14.11
 5 4 -10 90.61 12.23
 -5 4 -10 56.75 10.64
 -5 4 10 68.79 11.19
 5 4 10 71.86 13.42
 -5 5 -10 91.68 12.51
 5 5 -10 108.8 12.87
 -5 5 10 116.81 13.13
 5 5 10 103.32 15.15
 -5 6 -10 62.94 11.43
 5 6 -10 95.16 12.66
 -5 6 10 74.28 10.88
 5 6 10 64.63 13.12
 5 7 -10 76.97 11.49
 -5 7 -10 82.93 12.7
 5 7 10 93.8 14.25
 -5 8 -10 39.16 10.63
 5 8 -10 59.27 10.81
 5 8 10 56.26 13.19
 5 9 -10 84.8 12.56
 -5 9 -10 77.59 13.04
 5 9 10 81.87 14.76
 -5 -5 11 25.69 11.36
 5 -5 -11 1.57 8.67
 5 -5 11 -3.82 10.4
 -5 -4 11 22.77 12.75
 -5 -4 -11 -3.58 8.66
 5 -4 11 -11.27 9.78
 5 -4 -11 -0.77 9.3
 5 -3 11 7.31 9.5
 5 -3 -11 3.85 8.85
 -5 -2 11 16.82 11.02
 5 -2 -11 4.19 8.37
 5 -2 11 15.23 10.02
 5 -1 -11 20.16 9.87
 -5 -1 -11 18.52 9.7
 -5 -1 11 29.06 11.75
 5 -1 11 21.64 11.42
 5 -1 -11 6.93 9.4
 -5 0 -11 31.79 10.51
 5 0 -11 36.15 10.32
 -5 0 11 39.38 11.56
 5 0 11 33.01 11.91
 5 1 -11 14.82 9.38
 -5 1 -11 10.03 9.14
 -5 1 11 -3.82 9.13
 5 1 11 -1.1 9.71
 5 2 -11 8.34 8.14
 -5 2 -11 -2.09 8.4
 -5 2 11 14.63 9.74
 5 2 11 20.26 10.73
 5 3 -11 16.17 9.17
 -5 3 -11 3.53 8.02
 -5 3 11 6.1 9.04
 5 3 11 24.99 11.65
 5 4 -11 13.23 9.38
 -5 4 -11 21.75 10.45
 -5 4 11 10.41 8.6
 5 4 11 4.38 10.35
 -5 5 -11 -6.96 8.12
 5 5 -11 -3.22 8.19
 -6 -20 0 -12.93 9.04
 6 -20 0 19.68 9.94
 -6 -19 0 353.72 22.61
 6 -19 0 314.52 21.7
 -6 -18 0 -6.93 8.47
 6 -18 0 -4.87 9.52
 -6 -17 0 192.47 16.45
 6 -17 0 186.25 16.09
 -6 -16 0 7.62 7.27
 6 -16 0 6.67 7.8
 -6 -15 0 515.8 24.2
 6 -15 0 501.54 24.06
 -6 -14 0 -1.43 5.56
 6 -14 0 12.26 7.45
 -6 -13 0 522.14 22.5
 6 -13 0 511.36 22.72
 -6 -12 0 1.92 5.16
 6 -12 0 -7.41 6.11
 -6 -12 0 6.33 3.15
 -6 -11 0 1532.68 41.3
 6 -11 0 1468.67 41.03
 -6 -11 0 1510.36 39.63
 -6 -11 0 1626.99 34.84
 -6 -10 0 2.18 4.55
 6 -10 0 3.87 4.76
 -6 -10 0 7.31 4.56
 -6 -10 0 7.41 2.73
 -6 -9 0 1372.17 36.49
 -6 -9 0 1392.84 29.97
 6 -9 0 1384.58 36.88
 -6 -9 0 1377.21 35.53
 -6 -9 0 1457.31 31.29
 -6 -8 0 4.79 3.47
 -6 -8 0 2.68 1.77
 -6 -8 0 3.97 3.63
 6 -8 0 4.57 3.73
 -6 -8 0 5.47 2.37
 -6 -7 0 444.3 13.33
 6 -7 0 456.28 13.48
 6 -7 0 456.42 16.67
 -6 -7 0 444.78 16.29
 -6 -7 0 496.58 13.8
 6 -6 0 3.51 1.86
 -6 -6 0 3.13 2.13
 -6 -6 0 5.29 3.2
 6 -6 0 7.74 3.44
 -6 -6 0 6.52 1.98
 6 -5 0 7124.52 119.5
 6 -5 0 6757.15 124.96
 -6 -5 0 6800.92 125.19
 -6 -5 0 6752.44 128.35
 6 -5 0 6593.22 127.83
 -6 -4 0 7.4 2.47
 6 -4 0 8.92 1.75
 -6 -4 0 8.62 2.89
 6 -4 0 12.08 3.21
 6 -4 0 7.64 2.03
 -6 -4 0 8.64 2.24
 -6 -3 0 2000.01 40.93
 -6 -3 0 2001.25 38.8
 -6 -3 0 1956.6 40.14
 -6 -3 0 1957.48 41.21
 6 -3 0 1821.26 39.99
 6 -3 0 1853.99 37.64
 6 -3 0 2006.91 39.67
 -6 -3 0 1931.72 39.71
 -6 -2 0 14.83 2.22
 -6 -2 0 17.6 2.79
 -6 -2 0 16.79 2.61
 -6 -2 0 16.67 2.83
 6 -2 0 19.43 2.71
 6 -2 0 25.95 3.18
 6 -2 0 21.15 2.6
 6 -1 0 3597.02 67.35
 -6 -1 0 3657.09 68.41
 6 -1 0 3762.12 69.3
 -6 -1 0 3666.88 68.93
 6 -1 0 3703.33 68.72
 6 -1 0 3461.08 67.06
 -6 -1 0 3761.18 65.34
 6 -1 0 3489.26 67.78
 6 -1 0 3858.46 68.26
 -6 -1 0 3622.71 67.52
 6 0 0 4.17 1.73
 6 0 0 6.02 1.95
 6 0 0 5.84 1.87
 6 0 0 5.45 1.69
 6 0 0 2.69 1.39
 -6 0 0 4.7 1.33
 6 0 0 5.73 1.67
 -6 0 0 4.9 1.76
 6 1 0 3648.49 69.21
 6 1 0 3734.69 67.64
 6 1 0 3935.95 70.11
 6 1 0 3768.18 69.74
 -6 1 0 3613.52 69.96
 -6 1 0 3908.56 68.55
 6 1 0 3671.43 66.18
 6 1 0 3626.42 70.12
 6 1 0 3788.79 68.65
 -6 1 0 3522.09 69
 6 2 0 18.26 2.61
 6 2 0 16.64 2.43
 6 2 0 16.53 2.61
 -6 2 0 13.53 1.33
 6 2 0 21.46 2.8
 -6 2 0 20.44 3.17
 6 2 0 21.3 1.52
 6 2 0 23.52 1.8
 6 2 0 22.02 3.06
 -6 2 0 25.36 3.04
 6 2 0 18.49 2.39
 -6 2 0 20.21 2.93
 6 2 0 17.79 2.63
 6 3 0 2085.89 42.44
 6 3 0 2049.55 41.54
 -6 3 0 2000.22 38.04
 6 3 0 2098.62 41.67
 -6 3 0 2012.58 41.88
 -6 3 0 2171.92 42.79
 6 3 0 2066.92 36.95
 6 3 0 2003.99 40.78
 -6 3 0 2000.68 42.38
 6 3 0 2154.78 41.09
 6 4 0 10.61 2.87
 6 4 0 13.12 2.97
 6 4 0 19.68 2.63
 -6 4 0 8.25 2.33
 6 4 0 12.39 2.49
 -6 4 0 14.07 2.8
 6 4 0 8.78 2.07
 6 5 0 6933.22 131.33
 6 5 0 7460.71 129.59
 -6 5 0 7072.47 129.46
 6 5 0 7378.29 132.89
 6 5 0 7327.33 124.86
 6 5 0 7402.49 129.76
 6 5 0 7113.93 128.39
 6 6 0 7.08 2.33
 6 6 0 7.08 2.86
 6 6 0 3.76 1.87
 -6 6 0 6.26 2.18
 6 6 0 6.31 1.42
 6 6 0 3.65 1.96
 6 7 0 493.77 15.4
 6 7 0 495.31 14.33
 -6 7 0 466.99 14.04
 6 7 0 501.81 12.18
 6 7 0 473.41 13.53
 6 8 0 7.05 2.58
 6 8 0 10.49 4.18
 -6 8 0 4.43 2.08
 6 8 0 5.66 1.87
 6 8 0 5.97 2.38
 6 9 0 1464.9 37.87
 6 9 0 1582.41 31.92
 6 9 0 1480.21 32.25
 6 10 0 2.67 4.41
 6 10 0 3 2.18
 6 10 0 3.79 2.41
 6 11 0 1663.35 44.27
 6 11 0 1852.26 38.34
 6 12 0 4.6 4.89
 6 12 0 -4.21 4.29
 -6 12 0 2.62 4.12
 6 13 0 571.18 22.86
 -6 13 0 505.14 20.48
 6 13 0 490.57 20.59
 6 14 0 1.19 5.94
 -6 14 0 -9.02 5.76
 6 14 0 -11.47 6.32
 6 15 0 534.01 24.06
 -6 15 0 508.07 22.28
 6 15 0 464.25 21.98
 6 16 0 -9.43 7.1
 -6 16 0 5.93 6.66
 6 16 0 5.41 6.51
 6 17 0 209.27 16.42
 -6 17 0 196.85 15.33
 6 17 0 172.45 14.67
 6 18 0 -0.6 7.82
 -6 18 0 3.1 7.54
 6 18 0 5.93 7.56
 6 19 0 411.11 23.58
 -6 19 0 383.76 22.38
 6 19 0 355.01 22.04
 6 20 0 7.09 8.82
 -6 20 0 -1.49 8.85
 6 20 0 4.77 8.7
 -6 -20 -1 39.64 12.35
 -6 -20 1 64.12 12.73
 6 -20 -1 38.12 11.26
 -6 -19 -1 2.91 9.01
 -6 -19 1 3.91 8.95
 6 -19 -1 7.8 8.34
 6 -19 1 -12.76 10.75
 -6 -18 -1 49.35 10.97
 -6 -18 1 41.25 9.94
 6 -18 -1 19.23 8.51
 6 -18 1 38.63 10.61
 -6 -17 1 3.36 8.18
 -6 -17 -1 1.66 7.07
 6 -17 1 -10.94 8.78
 6 -17 -1 -6.4 8.08
 -6 -16 -1 54.56 10.14
 -6 -16 1 45.62 8.96
 6 -16 1 47.29 9.62
 6 -16 -1 52.33 9.93
 -6 -15 -1 3.84 6.46
 -6 -15 1 0.43 5.92
 6 -15 1 14.68 8.05
 -6 -15 1 13.83 6.41
 6 -15 -1 5.94 7.01
 -6 -14 -1 66.1 9.31
 -6 -14 1 75.21 9.77
 6 -14 1 68.06 10.12
 -6 -14 1 76.21 8.92
 6 -14 -1 59.67 9.12
 -6 -13 -1 22.94 7.2
 -6 -13 1 4.07 5.91
 -6 -13 1 14.12 5.54
 6 -13 -1 4.32 6.23
 6 -13 1 15.77 2.35
 6 -13 1 21.24 7.64
 -6 -12 1 132.19 10.84
 -6 -12 -1 143.85 11.67
 6 -12 1 139.12 5.8
 6 -12 1 146.31 11.96
 6 -12 -1 127.29 10.97
 -6 -12 1 131.6 10.3
 -6 -11 -1 30.7 6.44
 -6 -11 1 36.65 6.64
 6 -11 -1 44.19 4.44
 -6 -11 -1 40.2 3.58
 6 -11 -1 37.88 3.66
 -6 -11 1 39.02 6.27
 6 -11 1 50.35 7.71
 6 -11 -1 31.85 6.23
 6 -11 1 45.32 3.64
 -6 -11 1 44.15 3.13
 6 -10 -1 214.95 8.69
 -6 -10 1 227.21 13.04
 -6 -10 -1 182.48 12.12
 6 -10 -1 200.1 8.05
 -6 -10 -1 199.42 8.07
 6 -10 1 198.39 7.74
 6 -10 -1 202.55 12.21
 -6 -10 1 214.74 12.15
 6 -10 1 209.05 12.98
 -6 -10 -1 208.64 10.15
 -6 -9 -1 4.82 4.53
 -6 -9 1 4 4.44
 6 -9 -1 -0.75 1.79
 6 -9 -1 2.23 1.82
 -6 -9 -1 3.14 2.35
 6 -9 1 4.38 4.43
 -6 -9 1 -2.9 3.83
 6 -9 -1 0.09 4.17
 -6 -9 -1 -3.61 2.84
 6 -8 -1 98.22 5.07
 -6 -8 -1 83.68 7.66
 -6 -8 1 93.68 7.86
 6 -8 -1 96.53 5.51
 -6 -8 -1 97.23 5.71
 6 -8 1 85.42 7.7
 6 -8 -1 98.1 7.92
 -6 -8 1 92.39 7.63
 -6 -8 -1 102.62 6.75
 6 -7 -1 16.54 2.21
 -6 -7 1 16.39 3.98
 6 -7 -1 12.16 2.43
 -6 -7 -1 13.69 2.68
 6 -7 -1 12.57 4.14
 6 -7 1 17.25 4.97
 -6 -7 1 13.08 4.01
 -6 -7 -1 18.1 3.54
 6 -6 -1 304.72 8.53
 -6 -6 -1 286.64 10.37
 6 -6 -1 290.42 10.11
 6 -6 -1 286.27 6.64
 6 -6 1 270.13 12.6
 6 -6 -1 287.81 12.21
 -6 -6 1 278.42 12.23
 -6 -6 -1 311.51 11.43
 -6 -5 1 19.42 2.96
 6 -5 -1 18.85 2
 -6 -5 -1 23.89 3.57
 6 -5 -1 16.84 2.38
 -6 -5 -1 20.52 3.22
 -6 -5 1 22.76 4.02
 6 -5 -1 18.59 3.71
 6 -5 1 9.72 3.23
 6 -5 -1 17.83 1.72
 -6 -5 -1 22.1 3.41
 -6 -4 -1 471.47 15.15
 -6 -4 -1 484.55 14.93
 -6 -4 1 463.25 13.65
 -6 -4 1 446.01 13.84
 6 -4 -1 480.52 13.69
 -6 -4 -1 451.95 14.07
 6 -4 1 461.28 15.32
 6 -4 -1 484.1 11.68
 -6 -4 1 462.98 15.42
 6 -4 -1 467.61 14.85
 -6 -4 -1 517.59 15.07
 -6 -3 1 354.4 11.77
 -6 -3 -1 371.32 12.29
 -6 -3 -1 361.88 11.75
 -6 -3 1 328.65 10.84
 -6 -3 -1 355.99 9.8
 -6 -3 1 351.73 11.7
 -6 -3 -1 337.69 11.77
 6 -3 -1 363.02 11.45
 6 -3 1 348.17 12.15
 6 -3 -1 359.99 10.11
 6 -3 -1 346.82 11.85
 -6 -3 1 359.59 12.55
 -6 -3 -1 376.15 12.51
 6 -2 1 229.88 7.47
 -6 -2 -1 231.84 9.01
 -6 -2 -1 251.77 8.78
 6 -2 1 251.68 9.87
 -6 -2 1 239.14 8.68
 -6 -2 -1 231.51 9.28
 -6 -2 1 236.71 9.17
 6 -2 -1 244.02 9
 6 -2 -1 235.1 8.93
 6 -2 -1 252.23 8.42
 -6 -2 -1 240.99 5.64
 -6 -2 1 236.97 9.67
 6 -2 1 238.54 8.93
 -6 -2 1 236.71 9.12
 6 -2 -1 256.17 9.45
 -6 -2 -1 233.01 7.49
 -6 -1 1 -1.86 1.95
 6 -1 1 0.72 0.86
 6 -1 1 -0.33 1.69
 -6 -1 -1 1.28 1.27
 6 -1 1 6.31 1.63
 -6 -1 -1 2 1.59
 6 -1 1 0.9 0.84
 -6 -1 1 0.51 0.7
 6 -1 -1 3.18 1.89
 -6 -1 1 2.21 1.81
 -6 -1 -1 2.98 1.05
 6 -1 -1 1.7 1.69
 6 -1 1 -1.29 1.9
 6 -1 -1 -0.67 1.64
 -6 -1 -1 -0.06 1.35
 6 -1 -1 2.26 1.4
 6 0 1 365.2 9.26
 -6 0 -1 334.42 10.2
 6 0 -1 352.88 11.34
 6 0 -1 354.16 7.58
 6 0 1 337.99 10.3
 -6 0 -1 350.26 7.74
 6 0 1 353.36 11.76
 6 0 -1 365.16 11.2
 6 0 1 350.02 7.79
 -6 0 1 345.09 7.69
 6 0 -1 356.47 11.24
 6 0 -1 369.62 11.55
 -6 0 -1 366.24 9.74
 6 0 -1 348.67 10.28
 -6 0 1 340.55 11.07
 6 0 1 353.73 9.86
 6 0 1 337.87 12.14
 -6 0 1 342.54 11.42
 6 0 -1 384.17 11.65
 -6 0 -1 341.69 10.05
 6 1 1 2.91 1.64
 6 1 1 3.28 1.58
 6 1 -1 3.02 1.52
 6 1 1 0.43 1.44
 6 1 -1 -1.64 1.86
 -6 1 1 -2.67 2.3
 -6 1 1 0.42 0.78
 6 1 1 0.35 0.7
 -6 1 -1 1.81 0.89
 6 1 -1 1.21 1.82
 6 1 -1 -0.17 0.72
 -6 1 -1 0.17 1.85
 6 1 1 -0.05 1.08
 -6 1 -1 0.54 1.44
 6 1 -1 1.64 1.72
 -6 1 1 0.77 1.58
 6 1 -1 2.13 1.56
 -6 1 1 -0.29 1.93
 6 1 1 -0.33 1.02
 -6 1 -1 -0.73 1.5
 6 1 1 -0.68 2.02
 6 1 -1 -0.02 1.43
 -6 1 1 -1.23 1.49
 6 2 1 258.27 9.32
 6 2 -1 260.05 8.89
 6 2 1 250.81 8.63
 6 2 -1 251.72 9.63
 -6 2 1 250.03 6.75
 6 2 1 249.11 6.74
 -6 2 1 230.72 9.28
 -6 2 -1 240.94 6.89
 6 2 -1 231.09 6.72
 -6 2 -1 240.52 9.58
 6 2 -1 260.11 9.2
 6 2 -1 252.11 9.98
 -6 2 1 263.29 9.5
 -6 2 -1 251.74 9.38
 6 2 -1 234.87 7.71
 6 2 1 243.09 5.92
 -6 2 1 240.78 8.15
 -6 2 -1 242.49 8.96
 6 2 -1 251.53 9.34
 6 2 1 247.54 9.76
 6 2 1 242.81 7.56
 6 3 -1 369.31 12.54
 6 3 1 373.65 11.82
 -6 3 1 357.71 11.93
 6 3 -1 386.15 11.84
 -6 3 -1 363.23 9.92
 6 3 -1 370.06 9.88
 -6 3 -1 365.01 12.26
 -6 3 -1 390.66 12.69
 -6 3 1 388.3 12.77
 6 3 -1 370.78 10.64
 6 3 -1 398.69 12.53
 6 3 1 380.42 10.2
 6 3 1 354.05 12.21
 6 4 -1 487.23 15.2
 6 4 1 489.19 14.91
 -6 4 1 456.98 14.14
 -6 4 -1 476.61 14.59
 -6 4 -1 474.61 12.84
 6 4 -1 492.19 12.94
 6 4 -1 477.21 14
 -6 4 -1 525.04 16.09
 -6 4 1 504.26 15.67
 6 4 1 494.52 12.55
 6 4 -1 494.04 14.91
 6 4 1 486.51 14.91
 6 4 -1 468.37 12.15
 6 5 1 20.88 3.59
 6 5 1 22.19 2.51
 6 5 -1 15.3 2.94
 6 5 -1 19.79 2.91
 -6 5 -1 27.77 3.23
 6 5 -1 18.81 2.92
 6 5 -1 17.3 2.59
 -6 5 -1 22.47 3.35
 6 5 1 19.49 3.51
 6 5 -1 18.09 2.16
 6 5 1 14.47 3.18
 6 6 1 300.42 12.24
 6 6 -1 314.69 11.96
 6 6 -1 291.29 10.83
 6 6 -1 320.91 10.54
 -6 6 -1 311.6 10.89
 -6 6 -1 290.07 10.63
 6 6 -1 305.42 9.77
 6 6 1 290.93 11.13
 6 6 -1 307.92 8.47
 6 6 1 304.22 10
 6 7 1 11.59 2.47
 6 7 -1 17.38 4.2
 6 7 1 12.49 3.96
 -6 7 -1 12.57 3.08
 -6 7 -1 13.21 2.74
 6 7 -1 8.46 2.83
 6 7 -1 15.62 2.69
 6 7 -1 18.4 2.67
 6 7 1 14.4 1.3
 6 7 -1 19.31 2.11
 6 7 1 11.57 3.24
 6 8 1 98.61 6.04
 6 8 -1 98.35 7.71
 6 8 1 106.38 8.01
 -6 8 -1 93.83 4.22
 6 8 -1 106.76 5.64
 -6 8 -1 99.84 5.85
 -6 8 -1 97.55 6.94
 6 8 -1 89.27 6.69
 6 8 1 99.39 3.98
 6 8 -1 110.68 6.01
 6 8 -1 104.75 4.3
 6 8 1 90.51 6.36
 6 9 1 6.29 4.04
 -6 9 -1 2.37 1.63
 6 9 -1 -5.83 4.39
 6 9 -1 0.32 3.29
 6 9 -1 0.54 1.89
 -6 9 -1 0.84 3.32
 -6 9 -1 3.33 2.24
 6 9 1 3.65 1.73
 6 9 -1 2.56 2.3
 6 9 1 2.18 2.83
 -6 10 -1 209.03 7.96
 6 10 -1 199.65 11.86
 6 10 1 209.67 12.49
 6 10 -1 225.08 8.6
 6 10 -1 215.85 11.34
 -6 10 -1 216.35 11.55
 -6 10 -1 214.05 8.55
 6 10 -1 232.19 10.04
 6 10 1 227.13 7.83
 6 10 1 216.7 10.31
 6 11 1 35.92 6.77
 6 11 -1 44.06 6.95
 -6 11 -1 40.24 3.93
 -6 11 -1 37.98 3.58
 6 11 -1 43.03 6.15
 -6 11 -1 48.28 6.31
 6 11 1 53.18 4.21
 6 11 -1 52 5.22
 6 11 1 42.14 5.15
 -6 12 -1 145.2 10.57
 6 12 -1 142.4 10.69
 -6 12 -1 137.49 7.43
 6 12 -1 132.23 10.41
 6 12 1 147.26 11.7
 6 12 1 146.56 8.84
 6 13 1 15.6 6.5
 6 13 -1 10.46 5.38
 6 13 -1 12.34 5.24
 -6 13 -1 17.26 5.94
 6 14 1 81.6 10.12
 6 14 -1 83.34 10.05
 -6 14 -1 85.94 9.56
 6 14 -1 69.46 8.86
 6 15 -1 11.41 7.05
 -6 15 -1 -0.78 3.55
 6 15 1 13.12 6.82
 -6 15 -1 8.69 6.17
 6 15 -1 0.23 5.83
 6 16 -1 61.93 10.04
 6 16 1 45.86 9.34
 -6 16 1 44.2 8.37
 6 16 -1 59.19 9.38
 -6 16 -1 61 9.3
 6 17 -1 6.27 7.1
 6 17 1 -0.22 6.64
 6 17 1 -4.44 7.24
 -6 17 -1 -5.9 6.87
 -6 17 1 1.8 6.22
 6 17 -1 2.61 6.91
 6 18 1 49.47 10.7
 6 18 -1 45.34 10.11
 -6 18 -1 35.73 9.44
 -6 18 1 18.52 7.45
 6 18 -1 31.62 9.32
 6 18 1 22.63 8.29
 6 19 -1 -6.77 8.25
 6 19 1 -0.91 8.65
 -6 19 -1 6.13 8.04
 -6 19 1 -2.59 8.58
 6 19 -1 3.8 8.12
 6 19 1 -11.17 9.07
 6 20 1 43.85 11.02
 6 20 -1 42.48 10.5
 6 20 -1 32.45 9.75
 6 20 1 38.66 10
 -6 -20 2 1.33 8.44
 6 -20 -2 -3.56 8.76
 -6 -19 -2 146.55 15.82
 -6 -19 2 122.8 13.81
 6 -19 -2 106.7 13.66
 -6 -18 2 -0.73 7.5
 -6 -18 -2 1.9 8.89
 -6 -18 2 -1.29 6.64
 6 -18 -2 7.57 7.55
 6 -18 2 8.36 9.49
 -6 -17 -2 267.46 19.48
 -6 -17 2 264.39 18.22
 -6 -17 2 263.22 16.93
 6 -17 -2 231.19 17.99
 6 -17 2 238.8 19.26
 -6 -16 -2 8.64 7.17
 -6 -16 2 -4.82 7.49
 6 -16 -2 -5.15 7.57
 6 -16 2 -0.75 7.71
 -6 -16 2 6.6 6.57
 -6 -15 2 221.56 15.78
 -6 -15 -2 211.37 16.35
 6 -15 2 217.48 16.51
 6 -15 -2 191.46 14.83
 -6 -15 2 199.33 14.1
 -6 -14 -2 -2.7 6.36
 -6 -14 2 9.85 6.56
 6 -14 2 -1.94 7.46
 -6 -14 2 -2.37 5.41
 6 -14 -2 -2.88 6.69
 -6 -13 -2 556.52 24.32
 -6 -13 2 597.53 23.94
 6 -13 2 555.23 16.95
 6 -13 -2 568.69 23.33
 -6 -13 2 525.12 22.11
 6 -13 2 545.71 24.6
 -6 -13 -2 543.3 14.57
 -6 -12 -2 26.7 6.67
 -6 -12 2 20.45 6.19
 6 -12 2 13.6 6.6
 -6 -12 2 20.7 5.92
 6 -12 2 23.5 3.84
 6 -12 -2 25.87 6.49
 -6 -12 -2 23.04 3.26
 -6 -11 2 542.84 21.34
 -6 -11 -2 515.4 21.63
 -6 -11 2 525.24 20.8
 6 -11 -2 533.09 21.04
 6 -11 2 486.12 21.89
 6 -11 2 499.54 16.24
 6 -11 -2 535.77 15.06
 -6 -11 -2 521.14 15.08
 -6 -10 2 -10.83 5.28
 -6 -10 -2 1.51 4.74
 6 -10 -2 2.52 2.6
 6 -10 2 -6.7 5.16
 6 -10 -2 5.39 4.93
 -6 -10 2 -4.61 4.67
 -6 -10 -2 1.94 2.24
 6 -10 -2 -0.11 2.07
 -6 -9 -2 821.69 26.5
 -6 -9 2 826.6 25.8
 6 -9 -2 865.67 21.11
 6 -9 -2 801.08 25.26
 6 -9 2 817.39 26.96
 -6 -9 2 818.72 25.76
 -6 -9 -2 763.7 20.79
 6 -9 -2 825.03 20.6
 -6 -8 -2 30.36 5.75
 6 -8 -2 34.24 3.54
 -6 -8 2 32.83 5.71
 6 -8 2 26.63 5.71
 -6 -8 2 31.94 5.44
 6 -8 -2 22.23 4.83
 6 -8 -2 33.51 3.67
 -6 -8 -2 26.81 3.67
 -6 -7 -2 1705.09 41.12
 -6 -7 2 1710.72 40.76
 6 -7 -2 1826.58 35.99
 -6 -7 2 1701.47 41.12
 6 -7 -2 1703.25 40.44
 6 -7 2 1641.03 41.61
 -6 -7 -2 1675.51 37.11
 6 -7 -2 1761.19 36.87
 -6 -6 2 9.59 2.46
 -6 -6 -2 3.73 3.22
 6 -6 -2 5.42 1.83
 -6 -6 2 8.61 3.56
 -6 -6 -2 5.27 2.53
 6 -6 -2 9.86 2.53
 6 -6 2 10.86 4.38
 -6 -6 2 15.78 4.36
 -6 -5 2 822.03 19.95
 -6 -5 -2 856.95 23.3
 -6 -5 -2 795.06 21.59
 6 -5 -2 869.55 21.34
 -6 -5 2 845.21 24.04
 6 -5 2 827.04 23.77
 6 -5 -2 834.32 23.08
 -6 -5 -2 906.56 23.61
 -6 -4 2 11.76 2.23
 6 -4 2 10.43 1.42
 -6 -4 -2 12.27 2.84
 -6 -4 -2 12.9 3.19
 -6 -4 -2 10.55 2.94
 6 -4 2 8.96 2.12
 6 -4 -2 11.65 2.48
 -6 -4 2 17.69 2.44
 6 -4 2 16.73 3.89
 -6 -4 2 12.19 3.66
 6 -4 -2 19.41 3.91
 6 -4 -2 20.19 2.24
 -6 -4 -2 13.69 3.31
 6 -3 2 3086.55 57.46
 -6 -3 -2 3292.34 62.58
 -6 -3 -2 3231.12 62.46
 6 -3 2 3241.54 63.67
 -6 -3 2 3214.31 60.11
 6 -3 -2 3240.96 62.38
 -6 -3 -2 3121.45 63.19
 6 -3 2 3360.77 60.25
 -6 -3 2 3343.12 60.3
 6 -3 -2 3207.74 60.48
 -6 -3 -2 3234.17 55.76
 6 -3 -2 3167.98 62.87
 -6 -3 2 3248.21 64.43
 6 -3 2 3194.61 63.43
 -6 -3 -2 3420.42 64.88
 6 -3 2 3072.4 64.91
 6 -3 -2 3299.73 63.58
 -6 -2 -2 1.12 0.96
 6 -2 2 1.8 1.88
 6 -2 2 -0.35 1.19
 -6 -2 -2 -1.06 1.8
 -6 -2 -2 1.44 1.85
 6 -2 2 0.92 1.44
 -6 -2 2 1.33 1.24
 6 -2 -2 1.52 1.85
 -6 -2 -2 1.01 2.21
 6 -2 2 1.1 2.21
 6 -2 -2 -0.89 2.32
 -6 -2 2 7.91 3.26
 6 -2 -2 1.46 1.71
 -6 -2 -2 0.68 1.01
 6 -2 2 0.7 2.88
 6 -2 -2 -0.55 1.58
 -6 -2 -2 -1.55 2.53
 6 -1 2 1922.8 36.88
 -6 -1 -2 1910.14 38.3
 -6 -1 -2 1926.25 38.21
 -6 -1 -2 1886.93 36.67
 6 -1 2 1870.18 40.39
 6 -1 -2 1937.83 40.13
 6 -1 2 1973.66 36.8
 -6 -1 2 2051.14 36.89
 6 -1 -2 1928.69 39.69
 6 -1 -2 1836.9 39.55
 -6 -1 -2 1961.78 36.69
 6 -1 2 1912.75 38.76
 -6 -1 2 1852.47 40.31
 6 -1 2 1803.97 41.72
 -6 -1 -2 1855.74 35.94
 6 -1 -2 1942.27 40.59
 6 0 -2 273.31 9.15
 -6 0 -2 259.9 10.46
 -6 0 -2 259.28 8.47
 -6 0 -2 250.66 8.2
 6 0 2 271.54 10.45
 6 0 -2 274.42 10.12
 6 0 2 273.02 7.96
 -6 0 2 276.84 7.96
 6 0 -2 263.39 7.74
 -6 0 -2 249.97 7.84
 -6 0 2 269.18 9.96
 -6 0 -2 282.31 8.82
 6 0 -2 272.13 10.28
 6 0 -2 267.02 9.62
 6 0 -2 280.04 10.58
 -6 0 -2 258.38 7.96
 6 0 2 256.85 11.01
 6 1 2 1909.17 38.25
 -6 1 -2 1912.83 36.91
 6 1 -2 1993.69 40.94
 -6 1 -2 1885.15 36.56
 6 1 -2 1981.02 38.33
 6 1 -2 1972.84 40.52
 -6 1 2 2016.37 37.13
 6 1 2 1915.79 37.07
 6 1 -2 1905.59 36.85
 -6 1 -2 1887.26 37.12
 -6 1 2 1927.62 39.31
 -6 1 -2 2035 39.5
 6 1 -2 1989.1 41.63
 6 1 -2 2011.95 41.41
 6 1 2 1858.5 41.71
 6 1 -2 1898.47 39.34
 -6 2 -2 4.06 1.14
 6 2 2 -1.46 1.91
 6 2 -2 2.75 2.04
 6 2 -2 1.22 1.77
 6 2 -2 0.26 1.3
 -6 2 2 0.24 1.22
 -6 2 -2 0.55 2.44
 6 2 2 1.16 1.3
 -6 2 -2 -1.06 1.55
 6 2 -2 -0.95 1.32
 6 2 -2 1.72 1.72
 -6 2 2 1.62 1.88
 -6 2 -2 1.07 2
 6 2 -2 1.46 2.03
 6 2 2 -2.82 2.93
 6 3 2 3328.79 63.89
 6 3 -2 3307.58 65.01
 -6 3 -2 3230.2 58.14
 6 3 -2 3364.45 63.98
 6 3 2 3355.17 61.53
 -6 3 -2 3213.58 61.65
 6 3 -2 3262.47 61.5
 -6 3 -2 3158.96 64.52
 -6 3 2 3401.17 61.68
 -6 3 -2 3560.56 65.45
 -6 3 2 3351.85 61.13
 6 3 -2 3486.93 65.87
 6 3 2 3296.12 65.85
 6 3 2 3343.68 58.61
 6 4 -2 8.5 2.56
 6 4 -2 11.63 2.68
 6 4 2 12.03 3.06
 -6 4 -2 12.29 3.03
 -6 4 2 17.29 2.65
 6 4 2 11.66 2.18
 -6 4 -2 9.83 2.49
 6 4 -2 14.92 2.63
 6 4 -2 12.89 2.53
 -6 4 2 11.94 1.87
 -6 4 -2 15.08 2.99
 6 4 2 11.43 1.46
 6 4 2 14.12 3.54
 6 5 2 877.71 23.73
 -6 5 -2 870.98 22.56
 -6 5 -2 845.94 21.7
 6 5 -2 876.03 21.76
 6 5 -2 901.37 22.15
 -6 5 2 920.29 18.28
 6 5 2 876.29 23.63
 6 5 -2 891.33 17.73
 6 5 2 885.51 18.49
 -6 5 2 882.82 24.31
 -6 6 -2 12.95 3.32
 -6 6 -2 5.69 2.6
 6 6 -2 9.06 2.93
 6 6 -2 13.04 2.71
 6 6 2 8.26 1.58
 -6 6 -2 8.64 1.24
 6 6 2 6.15 3.26
 -6 6 2 7.35 3.22
 6 6 2 7.71 3.44
 -6 7 -2 1819.65 38.52
 -6 7 -2 1758.34 39.79
 6 7 -2 1739.2 39.73
 6 7 -2 1883.05 37.97
 6 7 2 1781.67 41.85
 -6 7 -2 1781.21 33.25
 6 7 2 1778.08 35.59
 6 7 2 1765.35 40.43
 -6 7 2 1741.31 42.15
 6 8 2 26.28 4.78
 -6 8 -2 25.91 2.45
 6 8 2 32.95 3.25
 6 8 -2 35.07 5.27
 6 8 -2 35.67 3.7
 -6 8 -2 30.57 4.72
 -6 8 -2 36.81 4.13
 6 8 -2 32.58 4.08
 -6 8 2 26.28 5.13
 6 8 2 32.37 5.05
 6 9 -2 838.15 25.87
 6 9 2 896.49 26.96
 -6 9 -2 807.16 18.98
 -6 9 -2 877.03 22.01
 6 9 -2 880.02 21.42
 -6 9 -2 837.35 24.81
 6 9 -2 831.97 24.97
 6 9 -2 921.3 23.86
 6 9 2 855.5 24.59
 -6 9 2 868.68 26.94
 -6 10 -2 1.01 4.36
 6 10 -2 2.47 4.04
 6 10 -2 -1.26 2.15
 -6 10 -2 0.74 2.32
 6 10 -2 -3.61 4.92
 6 10 2 -2.97 4.65
 -6 10 -2 0.89 2.11
 -6 10 2 -0.75 4.17
 6 10 2 -6.07 4.28
 6 11 2 568.02 22.33
 6 11 -2 547.56 20.97
 -6 11 -2 540.45 15.4
 6 11 -2 570 15.7
 -6 11 -2 539.41 20.7
 -6 11 -2 570.53 15.96
 6 11 -2 515.93 20.63
 6 11 2 588.72 14.84
 -6 11 2 564.99 22.74
 6 11 2 554.06 19.57
 -6 12 -2 18.08 5.67
 6 12 -2 32.2 6.39
 -6 12 -2 25.64 3.48
 6 12 -2 17.28 5.08
 -6 12 -2 22.45 3.71
 6 12 2 21.97 6.53
 6 12 2 23.69 5.4
 -6 12 2 26.25 6.89
 -6 13 -2 605.73 15.78
 -6 13 -2 604.37 23.84
 6 13 -2 590.28 23.59
 6 13 2 630.39 25.33
 6 13 -2 602.26 23.68
 6 13 2 644.76 22.26
 6 14 -2 3.04 5.78
 -6 14 -2 7.39 5.95
 6 14 2 8.61 6.34
 6 14 -2 8.73 6.01
 -6 15 -2 241.55 15.85
 6 15 -2 203.68 14.81
 6 15 -2 227.33 15.49
 6 15 2 247.23 16.55
 6 16 -2 2.51 6.36
 -6 16 -2 -2.5 7.11
 6 16 2 0.84 7.5
 6 16 -2 2.64 7.22
 -6 17 -2 263.03 17.92
 6 17 -2 276.74 18.91
 6 17 2 305.32 19.73
 6 17 -2 276.59 18.5
 -6 17 2 317.4 20.9
 -6 18 -2 6.72 7.8
 6 18 -2 2.33 8.13
 6 18 -2 13.81 9.02
 6 18 2 -13.61 9.36
 -6 18 2 9.31 8.54
 -6 19 2 109.9 12.73
 6 19 2 126.99 13.88
 -6 19 -2 130.76 14.16
 6 19 -2 134.13 14.66
 6 19 2 131.89 15.54
 6 19 -2 145.77 14.7
 -6 19 2 157.8 16.68
 -6 20 2 7.06 9.49
 -6 -20 3 95.58 13.42
 -6 -19 3 6.25 8.2
 -6 -19 -3 19.19 10.09
 -6 -19 3 10.15 8.14
 6 -19 -3 14.79 9.45
 -6 -18 3 223.99 17.07
 -6 -18 -3 233.16 19.17
 6 -18 -3 201.94 16.76
 -6 -18 3 216.23 16.69
 -6 -17 3 10.68 7.43
 -6 -17 -3 -4.53 7.95
 6 -17 -3 -3.3 7.16
 -6 -17 3 5.19 7.05
 -6 -16 -3 381.73 22.49
 -6 -16 3 358.49 20.42
 6 -16 -3 315.81 19.29
 -6 -16 3 361.04 20.2
 -6 -15 -3 10.49 8.63
 -6 -15 3 -0.45 6.62
 -6 -15 3 -8.68 6.77
 6 -15 -3 5.23 7.02
 -6 -14 -3 380.27 21.34
 -6 -14 3 399.78 19.94
 6 -14 3 351.14 20.86
 6 -14 -3 357.58 19.28
 6 -14 3 380.01 15.39
 -6 -14 3 371.01 19.41
 -6 -13 -3 2.62 6.39
 -6 -13 3 7.77 6.02
 6 -13 3 0.55 2.77
 -6 -13 3 6.29 5.75
 6 -13 3 1.06 6.83
 6 -13 3 5.38 3.96
 -6 -13 -3 1.38 3.01
 6 -13 -3 3.44 5.68
 -6 -12 3 650.44 24.19
 6 -12 3 623.42 16.35
 6 -12 -3 577.59 23.21
 6 -12 3 610.89 20.48
 6 -12 3 591.05 25.6
 -6 -12 -3 584.37 16.84
 -6 -12 3 600.06 24.01
 6 -11 3 4.56 2.32
 -6 -11 3 8.6 5.34
 -6 -11 3 -4.2 4.65
 -6 -11 -3 -1.1 2.28
 6 -11 -3 -4.68 5.06
 6 -11 3 -0.19 4.17
 6 -11 3 2.19 6.48
 -6 -10 3 392.88 17.27
 6 -10 3 372.56 10.27
 6 -10 -3 355.38 16.65
 6 -10 3 360.69 18.44
 -6 -10 -3 360.52 10.94
 -6 -10 3 387.65 17.77
 6 -9 3 4.1 1.61
 -6 -9 3 6.03 4.4
 -6 -9 -3 2.23 1.75
 -6 -9 3 0.85 4.37
 6 -9 3 3.09 4.86
 6 -9 -3 2.3 4.48
 6 -8 3 1853.63 32.89
 -6 -8 3 1890.23 44.07
 -6 -8 3 1836.23 45.6
 6 -8 -3 1842.96 43.77
 -6 -8 -3 1805.92 34.81
 6 -8 3 1732.58 45.62
 6 -8 3 1753.57 44.16
 -6 -7 3 7.06 2.06
 6 -7 -3 14.8 3.05
 -6 -7 3 3.39 3.62
 6 -7 -3 13.64 4.83
 6 -7 3 15.49 5.32
 -6 -7 3 12.31 4.82
 -6 -7 -3 12.19 1.77
 6 -7 3 11.03 4.71
 -6 -6 3 1083.92 24.45
 -6 -6 3 1131.43 31.18
 6 -6 -3 1097.91 29.53
 -6 -6 -3 1162.75 21.78
 6 -6 3 1106.82 31.05
 6 -6 3 1110.91 30.55
 -6 -5 3 2.72 1.75
 6 -5 3 0.35 2.14
 6 -5 -3 4.1 3.08
 -6 -5 -3 3.34 1.17
 -6 -5 3 -2.48 3.82
 6 -5 3 1.84 3.65
 6 -5 3 0.89 3.7
 6 -4 3 767.74 21.92
 -6 -4 -3 780.03 22.91
 6 -4 3 853.64 21.37
 -6 -4 3 769.93 23.65
 6 -4 -3 754.39 22.33
 6 -4 3 763.49 23.73
 -6 -3 -3 1.46 2.15
 6 -3 3 1.51 2.14
 -6 -3 -3 -4.31 3.07
 -6 -3 -3 1.61 2.42
 6 -3 3 2.44 1.99
 -6 -3 3 0.2 1.83
 -6 -3 3 1.42 3.08
 6 -3 -3 -0.13 2.66
 -6 -3 -3 2.34 1.29
 6 -3 3 6.17 3.93
 -6 -2 -3 3130.21 61.02
 -6 -2 -3 3140.79 63.78
 -6 -2 -3 3200.06 62.04
 6 -2 3 3148.09 62.98
 6 -2 3 3210.86 60.89
 -6 -2 3 3530.99 61.25
 -6 -2 3 3185.5 64.57
 6 -2 -3 3087.83 63.18
 -6 -2 -3 3213.48 58.74
 6 -2 -3 3350.09 64.66
 -6 -2 -3 3145.31 55.28
 6 -2 3 2966.25 64.77
 -6 -1 -3 2.09 2.69
 6 -1 3 3.05 2.02
 -6 -1 -3 7.62 2.47
 -6 -1 -3 4.37 1.9
 6 -1 -3 3.07 1.9
 6 -1 3 2.32 1.64
 -6 -1 3 3.77 1.67
 -6 -1 -3 1.29 1.76
 -6 -1 -3 2.23 1.7
 -6 -1 3 4.08 2.73
 6 -1 -3 6.49 2.42
 6 -1 -3 3.54 2.48
 6 -1 -3 2.84 2.19
 6 -1 3 0.23 3.03
 -6 -1 -3 4.54 1.18
 6 -1 -3 1.93 3.04
 -6 0 -3 1132.28 24.24
 6 0 3 1131.46 27.99
 -6 0 -3 1115.64 25.44
 -6 0 -3 1122.86 28.23
 -6 0 3 1239.98 25.83
 6 0 3 1197.49 25.68
 6 0 -3 1112.72 25.14
 -6 0 -3 1092.28 25.39
 -6 0 3 1114.59 27.7
 6 0 -3 1197.91 28.76
 -6 0 -3 1210.45 26.04
 6 0 -3 1201.78 27.4
 6 0 -3 1188.12 28.71
 6 0 -3 1069.73 27.28
 6 0 3 1075.1 29.17
 -6 1 -3 4.81 1.95
 -6 1 -3 3 1.41
 6 1 -3 3.11 1.31
 -6 1 -3 1.32 2.46
 6 1 -3 1.58 1.68
 -6 1 3 0.84 1.68
 -6 1 -3 1 2.13
 6 1 3 2.96 1.55
 -6 1 -3 2.46 1.98
 -6 1 3 2.03 2.54
 6 1 -3 4.97 2.34
 6 1 3 4.78 3.43
 6 1 -3 2.44 1.97
 -6 2 -3 3181.31 60.03
 6 2 -3 3343.08 64.82
 6 2 -3 3373.39 59.67
 6 2 -3 3397.11 64.9
 -6 2 -3 3102.5 61.78
 6 2 3 3336.44 62.04
 -6 2 3 3406.62 62.21
 6 2 -3 3038.41 61.46
 -6 2 -3 3441.82 64.56
 -6 2 3 3172.83 62.5
 6 2 3 3185.18 66.59
 6 2 -3 3297.8 61.46
 -6 2 3 3125.95 64.95
 -6 3 3 2.74 1.84
 6 3 3 0.93 1.82
 -6 3 -3 -0.01 2.24
 6 3 -3 0.87 1.91
 6 3 -3 -0.35 2
 -6 3 -3 2.58 2.51
 -6 3 3 0.96 1.92
 -6 3 3 0.43 2.81
 6 3 -3 0.88 1.46
 6 3 3 1.12 3.37
 6 4 3 817.36 22.4
 -6 4 -3 801.71 21.19
 6 4 -3 797.26 20.96
 6 4 3 850.21 21.16
 -6 4 3 885.2 21.52
 6 4 -3 858.15 22.36
 -6 4 3 816.82 19.35
 6 4 -3 796.88 17.65
 -6 4 3 803.94 23.12
 6 4 3 792.36 23.84
 6 5 3 9.93 4.09
 6 5 -3 0.43 2.18
 -6 5 -3 6.77 2.97
 6 5 -3 2.64 2.6
 6 5 3 4.89 2.42
 -6 5 3 3.8 1.74
 6 5 -3 3.34 1.13
 -6 5 3 4.59 3.32
 6 5 3 0.16 3.53
 6 6 3 1204.87 31.06
 -6 6 -3 1162.81 29.28
 6 6 -3 1157.5 29.2
 6 6 -3 1260.97 29.01
 -6 6 3 1243.71 23.85
 6 6 3 1161.23 21.65
 -6 6 3 1193.72 31.13
 6 6 3 1159.3 31.23
 6 7 3 12.13 1.51
 6 7 3 7.53 4.06
 -6 7 -3 12.59 3.29
 6 7 -3 7.84 2.55
 -6 7 -3 15.71 4.06
 6 7 -3 8.56 3.64
 -6 7 3 13.37 1.35
 -6 7 3 8.46 3.79
 6 7 3 10.92 4.17
 -6 8 -3 2018.19 42.89
 -6 8 -3 1937.65 45.02
 6 8 -3 1920.95 44.87
 6 8 -3 2050.03 42.36
 6 8 3 1964.24 46.88
 6 8 3 1954.36 37.56
 6 8 3 1923.85 46.4
 -6 8 3 1935.66 46.54
 -6 9 -3 -3.53 3.05
 6 9 -3 4.7 2.73
 -6 9 -3 4.7 4.53
 6 9 -3 0.24 3.93
 6 9 3 2.43 1.95
 -6 9 -3 4.44 2.11
 6 9 3 1.19 4.66
 -6 9 3 6.83 4.72
 6 9 3 2.5 4.31
 -6 10 -3 378.31 16.94
 -6 10 -3 411.16 14.13
 6 10 -3 383.11 16.97
 6 10 -3 424.49 13.87
 6 10 3 403.52 18.17
 -6 10 -3 395.42 12.14
 6 10 3 416.56 17.67
 -6 10 3 405.39 17.98
 -6 11 -3 4.46 5.08
 6 11 -3 -2.33 4.85
 -6 11 -3 2.72 3.18
 6 11 3 9.2 5.88
 6 11 -3 5.41 4.86
 -6 11 -3 -1.68 2.49
 6 11 3 6.92 4.53
 -6 11 3 -8.91 5.53
 6 12 -3 651.79 24.6
 -6 12 -3 646.67 24.44
 -6 12 -3 684.21 18.96
 6 12 3 680.6 25.88
 6 12 -3 648.3 24.55
 6 12 3 696.74 24.73
 -6 12 3 665.21 25.87
 6 13 -3 3.54 6.24
 -6 13 -3 -1.16 2.65
 -6 13 -3 -2 5.17
 6 13 3 2.72 6.59
 6 13 -3 -6.52 5.97
 -6 13 3 -1.71 5.66
 6 13 3 0.94 4.95
 -6 14 -3 398.45 20.29
 6 14 -3 403.85 20.36
 6 14 3 427.99 21.56
 6 14 -3 397.13 19.99
 -6 14 -3 393.33 14.54
 6 14 3 443.97 19.76
 -6 14 3 420.38 21.32
 -6 15 -3 2.11 6.25
 6 15 -3 5.25 6.45
 6 15 -3 0.92 5.85
 6 15 3 2.55 7.08
 -6 15 3 4.72 6.55
 -6 16 -3 337.51 20.03
 6 16 -3 353.8 20.63
 6 16 -3 373.9 20.71
 6 16 3 367.57 21.95
 -6 16 3 388.53 22.19
 6 17 -3 1.98 7.81
 -6 17 -3 -5.35 8.14
 6 17 3 -1.96 8.63
 6 17 -3 -7.27 8.24
 -6 17 3 13.56 8.33
 -6 18 -3 236.81 18.37
 6 18 -3 233.37 18.66
 6 18 3 241.86 19.14
 6 18 -3 205.82 17.08
 -6 18 3 233.38 18.91
 -6 19 -3 10.46 9.2
 6 19 -3 0.59 8.06
 6 19 -3 14.74 9.04
 6 19 3 -6.5 8.25
 -6 19 3 -10.28 9.11
 -6 20 3 80.23 13.13
 -6 -19 4 -0.48 7.64
 6 -19 -4 7.15 8.4
 -6 -18 -4 -6.36 8.7
 -6 -18 4 8.2 8.06
 6 -18 -4 -8.88 8.08
 -6 -18 4 12.23 8.23
 -6 -17 4 3.57 6.99
 -6 -17 4 10.74 7.47
 6 -17 -4 -8.15 8.17
 -6 -16 4 -13.19 7.47
 -6 -16 -4 11.62 9.1
 6 -16 -4 15.89 7.16
 -6 -16 4 6.75 6.91
 -6 -15 4 5.06 6.04
 -6 -15 4 -12.39 7.53
 6 -15 -4 2.21 7.11
 6 -15 4 5.53 6.3
 -6 -14 4 3.35 6.17
 6 -14 -4 -4.87 6.83
 6 -14 4 0.32 4.29
 -6 -14 4 2.27 6.65
 6 -14 4 0.58 5.33
 -6 -13 4 -2.11 5.35
 -6 -13 -4 -0.2 3.08
 -6 -13 4 12.15 7.36
 6 -13 4 -4.75 4.61
 6 -13 -4 13.1 6.91
 6 -13 4 -0.49 5.35
 -6 -12 4 9.05 5.66
 -6 -12 -4 6.85 3.44
 -6 -12 -4 3.54 2.83
 6 -12 -4 6.63 5.72
 6 -12 4 2.23 4.16
 -6 -12 4 11.66 6.41
 6 -12 4 -1.09 5.16
 -6 -11 4 5.63 5.71
 -6 -11 -4 0.8 3.19
 -6 -11 4 2.11 5.99
 6 -11 -4 -8.46 6.68
 -6 -11 -4 -2.79 2.73
 6 -11 4 -3.38 5.23
 -6 -10 4 -3.84 4.54
 -6 -10 -4 -5.28 3.74
 -6 -10 4 2.27 5.33
 6 -10 -4 -6.8 5.57
 -6 -10 -4 3.04 2.21
 6 -10 4 -3.22 4.9
 -6 -9 4 -1.15 2.09
 -6 -9 -4 3.16 2.1
 -6 -9 4 -7.14 5.71
 6 -9 -4 0.04 5
 6 -9 4 -0.09 4.8
 -6 -8 4 7.92 2.15
 6 -8 -4 5.61 4.38
 -6 -8 4 10.83 5.68
 -6 -8 -4 3.73 1.9
 6 -8 4 2.97 4.22
 -6 -7 4 1.24 1.56
 -6 -7 -4 3.67 1.98
 -6 -7 4 6.59 5.17
 6 -7 -4 2.27 3.97
 6 -7 4 4.07 4.88
 -6 -6 -4 2.61 1.72
 6 -6 -4 0.31 3.91
 -6 -6 4 1.2 4.14
 6 -6 4 12.12 4.93
 -6 -5 4 -4.76 4.74
 6 -5 -4 3.95 3.94
 -6 -5 -4 -0.35 1.84
 6 -5 4 6.44 4.26
 -6 -4 -4 1.62 3.15
 6 -4 -4 -0.39 3.85
 -6 -4 4 -4.82 4.96
 -6 -3 -4 2.45 3.16
 -6 -3 4 -1.87 4.33
 6 -3 4 -3.37 4.02
 6 -3 -4 -2.13 3.76
 -6 -2 -4 63.71 5.98
 6 -2 -4 64.84 5.34
 -6 -2 4 61.56 6.17
 6 -2 4 75.51 5.41
 -6 -2 -4 51.85 4.91
 -6 -2 4 66.79 6.43
 6 -2 4 59.53 6.74
 6 -2 -4 65.88 6.23
 -6 -1 4 6.01 3.53
 -6 -1 -4 0.42 2.06
 -6 -1 -4 2.33 2.45
 -6 -1 -4 -0.49 2.69
 6 -1 -4 0.82 2.32
 -6 -1 -4 -0.06 2.37
 6 -1 4 1.97 2.31
 -6 -1 4 -3.42 2.29
 -6 -1 4 0.46 3
 -6 -1 -4 4.96 2.49
 6 -1 4 -1.75 4.31
 6 -1 -4 3.59 3.41
 6 -1 -4 -1.54 2.59
 -6 0 4 -2.79 3.1
 -6 0 -4 1.49 1.78
 -6 0 -4 0.39 2.77
 -6 0 -4 2.68 2.11
 6 0 -4 0.88 2.41
 -6 0 -4 -0.28 2.63
 6 0 4 -0.59 1.96
 -6 0 4 -2.32 2.08
 -6 0 -4 -1.62 2.26
 -6 0 4 -0.59 2.94
 6 0 4 -2.69 4.41
 6 0 -4 1.46 2.57
 6 1 -4 -0.91 1.25
 -6 1 -4 -0.6 1.37
 -6 1 -4 1.05 2.73
 -6 1 4 -3.03 3.05
 -6 1 -4 1.03 1.89
 6 1 4 1.09 2.15
 6 1 -4 -0.19 2.53
 -6 1 4 0.32 2.02
 -6 1 -4 -0.16 2.48
 -6 1 4 -1.56 2.84
 -6 1 -4 1.39 2.33
 6 1 4 3.19 3.87
 6 1 -4 1.34 2.28
 -6 2 4 70.86 6.35
 6 2 -4 64.52 3.23
 -6 2 -4 61.74 2.91
 -6 2 -4 56.85 5.03
 6 2 -4 63.21 5.4
 6 2 4 64.58 5.27
 -6 2 4 61.84 5.49
 6 2 -4 67.24 4.95
 6 2 4 56 6.68
 -6 3 4 1.22 3.02
 6 3 4 1.36 2.33
 6 3 -4 -0.69 2.61
 -6 3 -4 2.43 2.79
 -6 3 4 3.54 2.58
 6 3 -4 2.27 2.05
 6 3 4 3.71 3.81
 6 4 -4 -0.38 2.75
 -6 4 -4 0.87 2.9
 -6 4 4 3.18 2.62
 -6 4 4 0.59 3.19
 6 4 -4 2.56 1.69
 6 4 4 3.39 4.21
 -6 5 -4 6.49 3.55
 6 5 -4 0.26 3.26
 -6 5 4 -4.26 2.5
 6 5 4 1.77 4.39
 6 5 -4 -0.94 1.49
 -6 5 4 8.82 3.96
 -6 6 -4 2.74 3.6
 6 6 -4 4.86 3.31
 -6 6 4 5.22 1.96
 -6 6 4 4.47 3.59
 6 6 4 -3.6 5.02
 6 7 -4 -0.32 3.87
 -6 7 -4 1.17 3.73
 -6 7 4 0.87 1.62
 -6 7 4 -1.03 4.02
 6 7 4 0.73 4.46
 -6 8 -4 6.63 4.19
 6 8 -4 12.13 4.57
 -6 8 4 10 1.7
 -6 8 4 14.03 4.72
 6 8 4 12.7 5.54
 -6 9 -4 4.96 3.6
 -6 9 -4 2.86 4.41
 6 9 -4 7.56 4.64
 6 9 4 0.97 1.03
 6 9 4 2.24 1.15
 6 9 4 -2.39 5.23
 -6 9 4 -0.03 4.17
 -6 10 -4 3.65 3.18
 -6 10 -4 -1.44 4.97
 6 10 -4 -3.49 4.93
 6 10 4 -5.74 5.1
 -6 10 4 -0.91 4.57
 6 10 4 1.81 1.77
 -6 11 -4 2.75 3.14
 -6 11 -4 -1.61 5.43
 6 11 -4 2.99 5.32
 6 11 4 10.54 5.77
 -6 11 4 6.03 4.77
 -6 12 -4 12.16 3.73
 -6 12 -4 11.06 6.32
 6 12 -4 6.47 5.4
 -6 12 4 2.6 5.15
 6 12 4 0.44 5.61
 -6 13 -4 4.76 3.17
 -6 13 -4 5.87 6.45
 6 13 -4 -0.5 6.16
 6 13 -4 -5.24 6.65
 -6 13 -4 1.6 3.19
 6 13 4 -7.8 6.48
 -6 13 4 3.97 5.63
 6 14 -4 1.48 6.24
 -6 14 -4 -1.47 6.49
 6 14 -4 8.21 6.87
 6 14 4 -6.43 6.52
 -6 14 4 5.12 5.96
 6 15 -4 -12.17 7.76
 -6 15 -4 -0.28 6.91
 6 15 -4 6.58 7.19
 6 15 4 -7.4 7
 -6 15 4 8.64 7.33
 6 16 -4 -3.44 7.89
 -6 16 -4 0.46 7.18
 6 16 -4 0.2 7.15
 -6 16 4 2.47 7
 -6 17 -4 -9.59 9.07
 6 17 -4 2.57 7.41
 6 17 -4 7.07 7.51
 -6 17 4 13.36 8.53
 6 18 -4 -12.51 9.65
 -6 18 -4 16.55 9.15
 6 18 -4 2.33 7.13
 -6 18 4 -1.24 7.98
 6 19 -4 0.55 8.42
 -6 19 4 -9.64 8.61
 -6 -18 5 102.37 13.5
 6 -18 -5 101.07 13.67
 -6 -17 -5 4.7 9.55
 -6 -17 5 2.39 7.76
 6 -17 -5 -7.58 8.56
 6 -16 -5 352.06 21.15
 -6 -16 5 360.35 22.09
 6 -15 -5 7.3 7.6
 -6 -15 5 22.75 8.83
 6 -14 5 468.98 21.26
 6 -14 -5 463.22 23.15
 -6 -14 5 521.18 25.56
 6 -14 5 436.14 20.81
 -6 -13 -5 2.06 3.66
 6 -13 -5 -2.57 6.76
 -6 -13 5 2.11 6.54
 6 -13 5 3 5.12
 6 -13 5 14.47 6.27
 -6 -12 -5 322.24 14.16
 6 -12 5 283.41 16.26
 -6 -12 5 312.89 18.96
 6 -12 -5 286.6 16.81
 6 -12 5 271.66 15.88
 6 -11 -5 -5.35 5.91
 -6 -11 5 -4.78 6.63
 -6 -11 -5 -2.01 3.04
 6 -11 5 3.58 5.25
 -6 -10 5 1023.69 34.73
 -6 -10 -5 998.62 24.25
 6 -10 -5 998.45 31.97
 6 -10 5 982.84 31.52
 -6 -9 5 12.07 1.73
 6 -9 -5 6.36 5.43
 -6 -9 5 5.58 5.82
 -6 -9 -5 5.77 2.68
 6 -8 -5 875.23 27.73
 -6 -8 -5 847.22 20.88
 -6 -8 5 837.53 30.02
 6 -8 5 867.65 28.28
 -6 -7 5 23.63 6.18
 6 -7 -5 33.25 6.71
 -6 -7 -5 20.48 3.21
 6 -7 5 25.12 6.52
 -6 -6 5 1429.52 40.79
 -6 -6 -5 1456.88 31.52
 6 -6 -5 1482 38.55
 6 -6 5 1487.12 39.52
 -6 -5 5 8.97 4.68
 6 -5 -5 14.65 5.06
 6 -5 5 3.66 4.92
 -6 -5 -5 5.87 2.53
 -6 -4 -5 1374.44 35.22
 -6 -4 5 1376.75 37.77
 6 -4 -5 1290.6 35.08
 6 -4 5 1316.15 36.44
 -6 -3 -5 2.93 3.6
 -6 -3 5 4.17 4.4
 6 -3 5 8.06 4.76
 6 -3 -5 7.45 4.47
 -6 -2 -5 1020.93 27.26
 6 -2 -5 1031.92 27.3
 -6 -2 -5 1061.89 28.72
 -6 -2 5 1054.77 30.75
 6 -2 -5 1054.41 29.48
 6 -2 5 1014.54 30.61
 -6 -1 5 23.67 4.82
 -6 -1 -5 25 4.35
 -6 -1 -5 28.39 2.13
 6 -1 -5 25.62 4.23
 -6 -1 -5 26.22 4.4
 -6 -1 5 20.2 5.04
 6 -1 -5 33.52 5.66
 6 -1 5 24.62 5.63
 -6 0 -5 3528.38 70.52
 -6 0 5 3522.4 71.59
 6 0 -5 3480.57 69.25
 -6 0 -5 3340.94 69.29
 -6 0 5 3425.74 72.07
 6 0 5 3451.46 73.88
 -6 1 5 22.61 4.24
 -6 1 -5 28.8 4.4
 -6 1 -5 28.79 2.82
 6 1 -5 32.84 2.47
 -6 1 -5 26.07 4.44
 6 1 -5 27.53 4.33
 -6 1 5 34.11 5.19
 6 1 -5 35.2 4.57
 6 1 5 35.99 6.47
 -6 2 -5 1074.99 21.15
 6 2 -5 996.01 27.62
 -6 2 -5 995.23 27.76
 -6 2 5 1057.28 28.62
 6 2 -5 1143.25 26.97
 -6 2 5 1056.01 29.13
 6 2 5 1073.63 31.44
 -6 3 5 10.66 3.98
 -6 3 -5 1.87 3.61
 6 3 -5 3.02 3.26
 -6 3 5 1.29 2.97
 6 3 -5 7.21 2.77
 6 3 5 2.33 4.39
 -6 4 -5 1388.03 35.21
 6 4 -5 1366.43 34.73
 -6 4 5 1409.26 33.79
 6 4 5 1401.84 38.38
 6 4 -5 1459.31 30.76
 -6 4 5 1375.76 35.73
 -6 5 5 11.46 4.45
 -6 5 -5 6.84 3.95
 6 5 -5 -0.21 3.83
 -6 5 5 5.52 3.3
 6 5 5 9.07 5.45
 6 5 -5 7.16 2.38
 6 6 -5 1556.05 38.98
 -6 6 -5 1600.67 39.82
 -6 6 5 1553 35.16
 6 6 5 1586.83 42.78
 -6 6 5 1562.42 39.97
 6 6 -5 1596.98 30.33
 -6 7 -5 26.37 5.64
 6 7 -5 17.06 4.61
 -6 7 5 21.83 3.35
 6 7 5 26.63 6.96
 -6 7 5 20.83 5.14
 -6 8 -5 918.41 28.81
 6 8 -5 915.94 28.74
 -6 8 5 935.94 21.8
 -6 8 5 903.7 29.02
 6 8 5 937.16 30.95
 -6 9 -5 10.63 5.51
 6 9 -5 17.92 6
 -6 9 5 14.03 2.41
 6 9 5 20.16 7.16
 -6 9 5 6.62 5.31
 -6 10 -5 1080.65 33.83
 6 10 -5 1035.49 33.36
 -6 10 5 1145.09 34.16
 6 10 5 1074.96 35.17
 -6 11 -5 -3.73 3.8
 -6 11 -5 -5.89 5.78
 6 11 -5 -3.68 6.28
 6 11 5 1.84 6.36
 -6 11 5 2.76 5.33
 6 12 -5 309.4 18.08
 -6 12 -5 291.32 17.7
 -6 12 -5 341 14.31
 -6 12 -5 345.4 13.26
 6 12 5 316.28 18.71
 -6 12 5 320.61 17.83
 -6 13 -5 2.76 3.56
 -6 13 -5 0.18 6.83
 6 13 -5 14.81 7.27
 -6 13 5 -2.83 6
 6 13 5 2.91 6.73
 -6 14 -5 499.76 24.37
 6 14 -5 499.72 24.53
 6 14 -5 558.24 25
 6 14 5 567.45 26.02
 -6 14 5 546.65 25.2
 -6 15 -5 -2.57 7.36
 6 15 -5 -2.59 7.52
 6 15 -5 5.48 7.34
 6 15 5 7.21 8.05
 -6 15 5 2.34 6.72
 -6 16 -5 377.06 22.43
 6 16 -5 381.04 22.75
 6 16 -5 383.7 21.77
 -6 16 5 390.12 22.3
 -6 17 -5 -4.49 8.75
 6 17 -5 -4.25 9.17
 6 17 -5 11.54 8.64
 -6 17 5 -4.02 8.51
 6 18 -5 123.65 15.3
 6 18 -5 141.17 14.76
 -6 18 5 133.92 14.98
 -6 -17 6 99.94 13.71
 6 -17 -6 83.06 12.56
 6 -16 -6 6.4 7.78
 -6 -16 6 10.05 8.22
 6 -15 -6 161.35 15.16
 -6 -15 6 168.64 16.27
 6 -15 6 151.92 13.46
 -6 -14 6 14.11 9
 6 -14 -6 25.88 9.11
 6 -14 6 -5.77 6.39
 -6 -13 6 164.6 15.76
 6 -13 -6 167.14 14.22
 6 -13 6 172.81 13.86
 6 -13 6 149.54 12.5
 -6 -12 6 0.3 7.2
 6 -12 -6 1.39 6.91
 6 -12 6 -3.91 6.84
 6 -12 6 3.34 5.87
 -6 -11 6 234.75 17.03
 6 -11 -6 244.07 15.61
 6 -11 6 220.68 14.75
 6 -10 -6 20.77 7.11
 -6 -10 6 -0.51 7.38
 -6 -10 -6 5.6 3.1
 6 -10 6 15.56 6.19
 -6 -9 6 351.66 19.9
 6 -9 -6 352.68 18.13
 -6 -9 -6 350.09 12.89
 6 -9 6 331.32 17.41
 6 -8 -6 3.45 5.59
 -6 -8 6 6.76 7.11
 -6 -8 -6 6.34 3.12
 6 -8 6 -0.22 5.45
 -6 -7 6 279.93 17.23
 -6 -7 -6 280.61 11.22
 6 -7 -6 281.15 15.51
 6 -7 6 271.97 15.89
 -6 -6 6 18.27 6.86
 6 -6 6 9.6 6.12
 -6 -6 -6 2.11 2.85
 -6 -5 -6 576.32 21.29
 -6 -5 6 548.77 23.54
 6 -5 -6 538.5 21.33
 6 -5 6 554.42 22.48
 -6 -4 -6 63.31 7.39
 -6 -4 6 69.8 8.98
 6 -4 -6 49.15 7.54
 6 -4 6 60.73 8.21
 -6 -3 -6 392.54 16.62
 -6 -3 6 397.73 18.86
 6 -3 -6 374.99 17.27
 6 -3 6 391.17 18.46
 -6 -2 -6 7.34 4.11
 -6 -2 -6 2.65 3.79
 6 -2 -6 -0.01 3.73
 -6 -2 6 17.5 6.34
 6 -2 -6 0.6 5.28
 6 -2 6 7.95 5.19
 -6 -1 -6 567.15 19.56
 6 -1 -6 558.81 19.39
 -6 -1 -6 557.53 19.8
 -6 -1 6 535.63 21.59
 6 -1 6 569.74 22.54
 -6 -1 -6 543.78 12.71
 -6 0 -6 1.72 1.78
 -6 0 6 1.23 3.69
 -6 0 -6 5.11 3.66
 -6 0 -6 -2.1 4.37
 6 0 -6 -1.27 3.69
 -6 0 6 12.48 5.5
 -6 1 -6 594.5 20.11
 -6 1 6 548.14 20.44
 6 1 -6 592.68 12.11
 6 1 -6 589.39 20.11
 -6 1 -6 584.25 20.61
 -6 1 6 565.65 21.45
 6 1 6 531.84 22.11
 -6 2 -6 2.12 1.58
 -6 2 6 3.02 3.69
 6 2 -6 1.48 4.11
 -6 2 -6 -1.66 4.14
 -6 2 6 -0.16 4.35
 6 2 6 -2.93 5.38
 -6 3 -6 391.08 16.61
 6 3 -6 387.11 16.43
 -6 3 6 397.76 16.64
 6 3 6 382.92 18.73
 -6 3 6 382.51 16.54
 6 3 -6 424.72 14.72
 -6 4 6 56.79 6.89
 6 4 -6 49.07 6.53
 -6 4 -6 54.97 6.94
 -6 4 6 54.62 6.37
 6 4 6 59.95 8.67
 6 4 -6 60.28 5.36
 -6 5 -6 520.86 20.75
 6 5 -6 571.86 21.29
 -6 5 6 576.44 19.63
 6 5 6 553.9 23.5
 -6 5 6 582.72 21.44
 6 5 -6 621.72 16.9
 -6 6 6 11.62 4.5
 6 6 -6 -0.39 4.34
 -6 6 -6 -0.81 4.68
 -6 6 6 8.31 3.73
 6 6 6 2.93 6.39
 6 7 -6 279.92 15.18
 -6 7 -6 299.66 15.72
 -6 7 6 310.88 12.68
 6 7 6 286.09 17.01
 -6 7 6 299.12 15.2
 -6 8 6 0.19 4.44
 -6 8 -6 7.03 5.62
 6 8 -6 9 5.72
 -6 8 6 5.46 3.47
 6 8 6 9.31 7.09
 -6 9 -6 372.5 18.76
 6 9 -6 370.58 18.7
 -6 9 6 392.92 12.87
 6 9 6 383.38 20.39
 -6 9 6 381.56 18.55
 -6 10 -6 9.77 6.2
 6 10 -6 13.67 6.39
 -6 10 6 16.48 6.4
 6 10 6 10.7 7.64
 -6 11 -6 263.16 16.7
 6 11 -6 243.57 16.38
 6 11 6 245.37 17.45
 -6 11 6 262.25 16.11
 -6 12 -6 9.43 7.12
 6 12 -6 4.38 6.56
 6 12 6 11.28 7.58
 -6 12 6 1.54 5.96
 -6 13 -6 167.77 14.69
 6 13 -6 177.01 15.16
 6 13 6 201.9 16.61
 -6 13 6 193.6 15.07
 -6 14 -6 10.49 7.84
 6 14 -6 -5.2 8.13
 -6 14 6 4.07 7.45
 6 14 6 13.11 8.03
 -6 15 -6 169.36 16.08
 6 15 -6 173.02 16.21
 6 15 -6 183.21 15.67
 6 15 6 204.84 18.01
 -6 15 6 188.68 16.11
 -6 16 -6 -3.36 8.45
 6 16 -6 4.26 8.81
 6 16 -6 14.5 8.82
 -6 16 6 5.02 7.43
 6 17 -6 73.5 12.09
 6 17 -6 87.77 12.68
 6 -16 -7 29.77 9.94
 -6 -16 7 12.4 9.53
 6 -15 -7 22.73 9.96
 6 -15 7 11.03 8.46
 6 -14 -7 23.3 9.13
 -6 -14 7 29.42 10.42
 6 -14 7 25.66 8.09
 -6 -13 7 0.68 8.1
 6 -13 -7 2.43 7.88
 6 -13 7 2.55 7.02
 -6 -12 7 69.11 11.93
 6 -12 7 50.21 10.08
 6 -12 -7 68.18 10.37
 6 -12 7 63.59 9.79
 6 -11 -7 7.08 7.51
 -6 -11 7 -7.77 9.31
 6 -11 7 0.39 6.55
 6 -10 -7 46.3 8.74
 -6 -10 7 51.13 10.59
 6 -10 7 29.44 7.65
 -6 -9 7 -7.92 7.99
 -6 -9 -7 5.25 4.11
 6 -9 -7 12.85 6.95
 6 -9 7 4.64 6.82
 -6 -8 -7 70.25 6.53
 -6 -8 7 55.5 9.3
 6 -8 -7 72 9.95
 6 -8 7 73.71 9.97
 -6 -7 7 14.12 7.48
 6 -7 -7 8.86 6.17
 -6 -7 -7 5.26 3.69
 6 -7 7 3.19 6.02
 -6 -6 -7 67.35 8.34
 -6 -6 7 83.42 11.66
 6 -6 -7 64.01 8.8
 6 -6 7 48.87 8.36
 -6 -6 -7 68.97 6.66
 -6 -5 -7 9.05 5.2
 -6 -5 7 18.43 6.79
 6 -5 -7 4.6 5.92
 6 -5 7 13.99 6.79
 -6 -4 -7 155.5 11.07
 -6 -4 7 144.83 13.34
 6 -4 7 138.14 12.24
 6 -4 -7 126.82 11.49
 -6 -3 -7 14.34 5.16
 -6 -3 7 5.7 5.53
 6 -3 7 16.33 6.69
 6 -3 -7 0.96 5.81
 -6 -2 -7 162.26 10.64
 6 -2 -7 151.79 11.03
 -6 -2 -7 148.98 11.22
 -6 -2 7 152.85 13.15
 6 -2 -7 138.6 11.33
 6 -2 7 160.1 12.75
 -6 -1 -7 -1.14 3.87
 6 -1 -7 0.01 4.52
 -6 -1 -7 -1.43 4.66
 -6 -1 7 8.37 5.76
 6 -1 7 0.19 6.32
 -6 0 -7 58.86 6.59
 6 0 -7 58.19 7.47
 -6 0 -7 53.93 7.43
 -6 0 7 53.16 8.06
 6 0 7 44.96 8.45
 -6 1 7 2.95 4.65
 -6 1 -7 -2.63 4.52
 -6 1 -7 -6.22 5.15
 6 1 -7 -3.18 4.95
 -6 1 7 10.72 5.67
 6 1 7 -5.67 6.74
 -6 2 7 153.95 10.93
 -6 2 -7 152.87 5.93
 -6 2 -7 156.8 11.24
 6 2 -7 136.98 10.71
 -6 2 7 145.55 11.29
 6 2 7 133.67 12.22
 -6 3 7 13.91 4.94
 6 3 -7 14.32 5.62
 -6 3 -7 15.23 5.81
 -6 3 7 10.41 5.3
 6 3 7 -1.89 6.55
 6 4 -7 140.11 10.93
 -6 4 -7 141.59 11.17
 -6 4 7 141.31 10.71
 -6 4 7 145.77 10.64
 6 4 7 141.09 12.8
 -6 5 7 9.11 4.61
 6 5 -7 22.93 6.07
 -6 5 -7 10.97 6.01
 -6 5 7 17.85 5.45
 6 5 7 10.47 6.71
 -6 6 7 79.02 8.59
 -6 6 -7 64.87 8.45
 6 6 -7 65.04 8.54
 -6 6 7 68.08 7.4
 6 6 7 72.98 10.45
 -6 7 7 0.67 4.82
 6 7 -7 4.77 5.64
 -6 7 -7 -7.57 6.51
 -6 7 7 5.54 4.29
 6 7 7 -3.04 7.14
 -6 8 7 83.09 9.18
 6 8 -7 87.42 9.94
 -6 8 -7 71.5 9.7
 -6 8 7 83.63 7.46
 6 8 7 75.99 11.35
 -6 9 -7 -6.13 6.51
 6 9 -7 11.26 7.09
 -6 9 7 -0.64 5.24
 6 9 7 -12.88 8.16
 6 10 -7 37.77 8.16
 -6 10 -7 54.53 9.3
 -6 10 7 46.11 7.97
 6 10 7 39.28 9.53
 -6 11 -7 3.59 6.91
 6 11 -7 -4.78 6.9
 -6 11 7 10.19 6.65
 6 11 7 6.58 8.02
 6 12 -7 86.17 11.86
 -6 12 -7 65.4 11.13
 -6 12 7 68.13 9.63
 6 12 7 77.28 12.46
 -6 13 -7 6.23 7.47
 6 13 -7 -4.91 8.83
 6 13 7 6.08 8.59
 -6 13 7 -11.55 7.6
 6 14 -7 54.47 11.41
 -6 14 -7 41.31 10.62
 6 14 7 57.31 11.82
 -6 14 7 43.29 9.77
 -6 15 -7 7.91 9.48
 6 15 -7 -7.82 9.11
 6 15 7 3.72 10.01
 6 16 7 6.33 9.93
 6 -15 8 71.7 12.55
 -6 -14 8 -1.18 9.94
 6 -14 -8 -14.94 9.06
 6 -14 8 19.08 9.38
 -6 -13 8 239.68 20.73
 6 -13 -8 249.72 18.26
 6 -13 8 202.77 17.84
 6 -12 8 -2.78 8.31
 6 -12 -8 -1.7 8.02
 -6 -12 8 -5.83 10.38
 -6 -11 8 302.21 22.48
 6 -11 -8 339.65 19.98
 -6 -10 8 -8.83 9.6
 6 -10 -8 5.74 7.34
 6 -10 8 11.83 7.35
 6 -9 -8 204.57 16.17
 -6 -9 8 168.93 16.05
 6 -9 8 187.78 14.84
 -6 -8 -8 9.48 6.4
 6 -8 -8 -6.2 6.1
 -6 -8 8 9.49 7.53
 6 -8 8 19.17 8.27
 -6 -7 -8 347.37 18.69
 -6 -7 8 351.43 22.21
 -6 -7 -8 337.45 15.08
 6 -7 -8 316.58 19.03
 6 -7 8 330.09 19.3
 -6 -6 -8 -0.07 5.35
 -6 -6 8 3.48 8.06
 6 -6 8 0.16 6.77
 6 -6 -8 -2.78 6.28
 -6 -6 -8 -7.95 4.96
 -6 -5 -8 372.51 18.35
 -6 -5 8 341.59 21.37
 6 -5 -8 353.37 19.25
 6 -5 8 334.44 19.11
 -6 -5 -8 336.84 15.37
 -6 -4 -8 7.1 4.82
 -6 -4 8 10.85 7.43
 6 -4 8 8.82 6.76
 6 -4 -8 -3.01 5.65
 -6 -3 -8 752.08 25.95
 -6 -3 8 752.58 30.88
 6 -3 -8 757.41 28.67
 6 -3 8 697.99 28.64
 -6 -2 -8 -2.68 4.55
 -6 -2 -8 -3.42 5.21
 6 -2 -8 -3.83 5.18
 -6 -2 8 2.25 7.16
 6 -2 -8 -5.04 6.58
 6 -2 8 -3.6 6.62
 -6 -1 -8 277.6 14.64
 6 -1 -8 292.06 16.28
 -6 -1 -8 277.53 16.01
 -6 -1 8 300.13 18.37
 6 -1 8 260.83 17.52
 -6 0 -8 -0.14 4.37
 -6 0 -8 -4.81 6.07
 6 0 -8 -2.49 5.92
 -6 0 8 15.07 7.04
 6 0 8 2.66 6.71
 6 1 -8 286.47 15.95
 -6 1 -8 298.6 16.65
 -6 1 8 285.11 17.41
 6 1 8 288.61 18.36
 -6 2 8 1.94 4.88
 6 2 -8 -2.31 5.47
 -6 2 -8 -1.04 5.39
 -6 2 8 -1.5 5.6
 6 2 8 5.01 7.16
 -6 3 8 753.75 26.81
 6 3 -8 789.2 28.05
 -6 3 -8 758.44 28.38
 -6 3 8 785.02 28.73
 6 3 8 768.15 31.02
 -6 4 8 5.93 5.73
 -6 4 -8 5.26 6.69
 6 4 -8 -4.16 6.02
 -6 4 8 1.89 5.47
 6 4 8 5.26 7.46
 -6 5 8 347.63 17.23
 6 5 -8 324.2 18.33
 -6 5 -8 321.11 18.51
 -6 5 8 361.32 17.96
 6 5 8 372.48 21.48
 -6 6 8 -0.25 4.72
 -6 6 -8 -2.41 6.17
 6 6 -8 -10.11 7.09
 -6 6 8 0.42 5.3
 6 6 8 9.32 8.1
 6 7 -8 340.79 19.42
 -6 7 -8 349.88 19.58
 -6 7 8 359.89 17
 6 7 8 339.13 21.35
 -6 7 8 340.25 17.41
 6 8 -8 -2.89 6.45
 -6 8 -8 -9.97 7.18
 -6 8 8 -6.4 5.35
 6 8 8 2.34 9.1
 -6 9 -8 214.65 15.94
 6 9 -8 210.15 16
 -6 9 8 205.24 14.33
 6 9 8 214.91 18.33
 -6 10 -8 2.91 7.12
 6 10 -8 -9.76 7.66
 -6 10 8 3.99 6.03
 6 10 8 7.07 9.9
 -6 11 -8 319.69 20.44
 6 11 -8 307.36 19.92
 -6 11 8 356.14 19.04
 6 11 8 340.85 23.27
 6 12 -8 -4.74 8.35
 -6 12 -8 -13.32 9.24
 -6 12 8 3 6.35
 6 12 8 5.24 9.67
 -6 13 -8 253.92 19.22
 6 13 -8 282.64 20.32
 6 13 8 301.21 22.31
 -6 14 -8 10.31 10.03
 6 14 -8 -8.97 9.69
 6 14 8 3.23 9.98
 6 -13 9 1.21 9.42
 6 -12 -9 60.58 11.07
 6 -12 9 19.38 9.55
 -6 -11 -9 9.15 7.58
 6 -11 -9 -0.99 8.05
 -6 -11 9 -6.27 10.43
 6 -11 9 -11.76 10.56
 -6 -10 -9 69.49 11.46
 6 -10 -9 60.79 11.1
 -6 -9 -9 8.56 7.69
 6 -9 -9 17.21 8.94
 -6 -9 9 -6.94 10.95
 6 -9 9 -8.25 8.37
 -6 -8 -9 44.23 8.88
 -6 -8 9 48.48 12.14
 6 -8 -9 49.02 10.76
 6 -8 9 31.78 9.44
 -6 -7 -9 3.46 5.76
 6 -7 -9 12.53 8.1
 -6 -7 9 15.46 7.94
 6 -7 9 11.19 7.66
 -6 -6 -9 56.55 8.77
 -6 -6 9 81.34 13.86
 6 -6 -9 56.23 9.87
 -6 -6 -9 66.12 8.15
 6 -6 9 49.54 10.64
 -6 -5 -9 5.44 5.74
 -6 -5 9 12.4 9.31
 6 -5 -9 17.44 9.24
 6 -5 9 8.9 8.24
 -6 -5 -9 -9.52 6.65
 -6 -4 -9 87.63 9.58
 -6 -4 9 89.57 12.88
 6 -4 9 99.26 12.3
 6 -4 -9 90.38 11.44
 -6 -3 -9 -3.11 4.88
 -6 -3 9 2.96 7.86
 6 -3 -9 7.43 7.44
 6 -3 9 -8.31 8.16
 -6 -2 -9 85.51 8.95
 -6 -2 -9 94.71 11.29
 6 -2 -9 90.44 10.93
 -6 -2 9 110.23 13.06
 6 -2 9 74.97 11.95
 6 -2 -9 94.94 11.63
 -6 -1 -9 9.29 5.05
 -6 -1 -9 12.68 7.25
 6 -1 -9 9.3 6.44
 -6 -1 9 15.28 8.22
 6 -1 9 11.87 8.57
 6 -1 -9 13.52 6.71
 -6 0 -9 59.5 9.3
 6 0 -9 65.35 9.74
 -6 0 9 58.68 10.39
 6 0 9 66.39 11.81
 6 1 -9 1.33 6.06
 -6 1 -9 11.81 7.19
 -6 1 9 7.53 6.75
 6 1 9 9.19 8.65
 6 2 -9 95.86 10.99
 -6 2 -9 93.03 10.84
 -6 2 9 93.74 11.56
 6 3 -9 -0.55 6.92
 -6 3 -9 5.99 6.79
 -6 3 9 6.06 6.88
 6 3 9 5 9.13
 6 4 -9 98.99 11.82
 -6 4 -9 94.59 11.73
 -6 4 9 84.54 10.53
 6 4 9 90.32 12.84
 -6 5 9 4.68 6.07
 -6 5 -9 0.52 7.25
 6 5 -9 3.25 6.5
 -6 5 9 -3.25 6.31
 6 5 9 -1.9 8.32
 -6 6 9 67.08 9.29
 6 6 -9 66.62 10.8
 -6 6 -9 70.72 11.37
 -6 6 9 70.1 9.64
 6 6 9 59.65 11.55
 6 7 -9 7.47 7.71
 -6 7 -9 0.78 7.47
 -6 7 9 15.55 6.85
 6 7 9 11.81 9.68
 6 8 -9 53.48 9.96
 -6 8 -9 46.01 9.42
 -6 8 9 43.99 7.56
 6 8 9 68.11 13.08
 -6 9 -9 0.69 7.57
 6 9 -9 -9.8 8
 -6 9 9 5.75 6.02
 6 9 9 -13.24 10.5
 -6 10 -9 47.02 10.11
 6 10 -9 50.66 10.66
 6 10 9 48.9 12.17
 6 11 -9 -2.51 8.69
 -6 11 -9 -1.22 8.58
 6 11 9 1.77 10.01
 6 12 -9 41.53 11.22
 -6 12 -9 51.78 11.73
 -6 -10 -10 8.44 7.98
 -6 -9 -10 118.06 12.93
 6 -9 -10 120.09 14.35
 -6 -8 -10 17.59 7.94
 6 -8 -10 5.42 9.05
 -6 -8 10 5.19 9.53
 -6 -7 -10 117.99 12.81
 6 -7 -10 135.72 15.41
 -6 -7 10 109.36 15.47
 6 -7 10 126.1 14.75
 -6 -6 -10 -1.55 5.97
 -6 -6 10 -2.96 9.81
 6 -6 -10 11.27 8.29
 6 -6 10 1.73 8.66
 -6 -5 -10 180.89 13.94
 -6 -5 10 194.4 18.97
 6 -5 -10 169.09 15.49
 6 -5 10 169.15 16.75
 -6 -4 -10 9.62 5.69
 -6 -4 10 20.28 10.87
 6 -4 -10 3.26 7.37
 6 -4 10 11.87 10.27
 -6 -3 -10 130.08 11.53
 -6 -3 10 141.31 16.47
 6 -3 10 125.21 14.94
 6 -3 -10 121.38 13.41
 -6 -2 10 9.35 9.72
 6 -2 10 -2.87 8.52
 6 -2 -10 10.4 7.69
 6 -1 -10 207.45 16.3
 -6 -1 -10 206.42 16.36
 -6 -1 10 225.72 18.86
 6 -1 10 184.81 17.47
 6 -1 -10 181.3 16.18
 -6 0 -10 2.76 7.64
 6 0 -10 1.12 6.97
 -6 0 10 13.73 8.11
 6 0 10 23.75 10.74
 -6 1 -10 197.44 16.11
 6 1 -10 198.83 16.14
 -6 1 10 208.07 17.66
 6 1 10 216.11 18.75
 6 2 -10 3.92 7.25
 -6 2 -10 -0.47 7.15
 -6 2 10 0.36 7.23
 6 2 10 -13.79 10
 6 3 -10 157.05 14.37
 -6 3 -10 120.25 13.29
 -6 3 10 135.68 14.87
 6 3 10 127.81 15.71
 -6 4 -10 5 8.23
 6 4 -10 16.11 8.15
 -6 4 10 21.34 9.03
 6 4 10 4 9.82
 6 5 -10 195.07 16.38
 -6 5 -10 165.81 15.5
 -6 5 10 203.14 15.96
 6 5 10 170.5 18.37
 6 6 -10 -1.92 7.95
 -6 6 -10 19.05 9.03
 6 6 10 -5.37 9.65
 6 7 -10 117 13.69
 -6 7 -10 129.36 14.48
 6 7 10 120.68 16.32
 -6 8 -10 -5.91 8.56
 6 8 -10 -6.96 8.02
 6 8 10 14.46 10.76
 -6 9 -10 114.51 14.45
 6 9 -10 127.49 14.44
 6 -5 11 8.91 9.9
 -6 -4 11 115.06 17.17
 6 -4 11 80.09 13.94
 -6 -3 11 6.69 10
 6 -3 11 -3.19 10.51
 6 -3 -11 -4.14 9.18
 -6 -2 11 86.04 14.26
 6 -2 11 113.17 15.42
 6 -2 -11 68.67 12.56
 -6 -1 11 14.74 9.34
 6 -1 11 1.5 10
 6 -1 -11 6.63 8.41
 6 0 -11 199.1 17.23
 -6 0 -11 152.4 15.44
 -6 0 11 184.78 18.6
 6 0 -11 196.24 18.04
 6 0 11 160.52 18.41
 6 1 -11 8.14 9.07
 -6 1 -11 10.27 9.11
 -6 1 11 8 9.57
 6 1 11 -5.24 10.51
 -6 2 -11 114.9 14.52
 6 2 -11 92.91 13.31
 -6 2 11 99.49 14.21
 6 2 11 86.45 15.06
 6 3 -11 -6.23 8.1
 -6 3 -11 2.4 8.24
 -6 3 11 6.59 9.05
 6 3 11 -10.63 10.64
 6 4 -11 83.79 12.77
 -6 4 -11 83.82 12.47
 -6 4 11 98.78 13.63
 6 4 11 96.99 15.27
 6 5 -11 -1.5 8.37
 -7 -20 0 -7.86 9.96
 -7 -19 0 -12.49 9.73
 7 -19 0 -9.05 8.23
 -7 -18 0 -1.77 8.42
 7 -18 0 3.29 7.83
 -7 -17 0 -5.82 8.37
 7 -17 0 5.53 7.98
 -7 -16 0 -2.87 7.07
 7 -16 0 -4.35 7.73
 -7 -15 0 6.21 6.96
 7 -15 0 2.82 7.09
 -7 -14 0 -1.13 6.1
 7 -14 0 20.19 7.87
 -7 -13 0 -0.32 6.3
 7 -13 0 0 5.9
 -7 -12 0 -7.97 6.21
 7 -12 0 -12.59 6.61
 -7 -11 0 0.86 5.56
 7 -11 0 -9.67 6.03
 -7 -11 0 -1.95 2.75
 -7 -10 0 -6.94 5.17
 7 -10 0 -0.37 5.09
 -7 -10 0 2.15 2.39
 -7 -9 0 0.29 4.27
 -7 -9 0 1.44 2.35
 -7 -9 0 2.34 4.07
 7 -9 0 0.41 0.88
 7 -9 0 -7.73 5.36
 7 -9 0 -1.21 0.98
 -7 -9 0 -0.77 2.43
 -7 -8 0 -3.83 4.15
 -7 -8 0 1.46 2.27
 7 -8 0 -0.53 2.11
 -7 -8 0 2.83 4.08
 7 -8 0 1.65 1.11
 7 -8 0 0.96 4.18
 -7 -8 0 -1.29 2.66
 -7 -7 0 0.49 3.98
 7 -7 0 -0.45 2.03
 -7 -7 0 2.27 2.22
 -7 -7 0 1.2 3.19
 7 -7 0 1.17 1.28
 7 -7 0 0.39 3.88
 -7 -7 0 -0.75 2.39
 -7 -6 0 1.88 3.39
 7 -6 0 1.14 1.31
 7 -6 0 1.37 3.27
 -7 -6 0 0.63 2.21
 7 -6 0 -1.13 2.04
 -7 -5 0 2.86 3.3
 7 -5 0 1.28 1.53
 7 -5 0 0.21 2.9
 7 -5 0 0.28 2.02
 -7 -5 0 -0.07 2.32
 -7 -4 0 4.15 2.75
 -7 -4 0 0.86 2.63
 7 -4 0 -1.14 1.41
 7 -4 0 5.31 3.12
 -7 -4 0 0.11 2.07
 7 -4 0 0.48 1.9
 -7 -3 0 -1.05 2.13
 -7 -3 0 1.27 2.32
 -7 -3 0 3.15 2.08
 7 -3 0 0.97 1.56
 7 -3 0 1.96 2.44
 7 -3 0 -0.28 1.61
 -7 -3 0 2.18 2.32
 -7 -2 0 2.2 2.01
 7 -2 0 -1.25 2.06
 -7 -2 0 3.75 2.7
 -7 -2 0 -0.92 1.8
 -7 -2 0 -0.53 2.42
 7 -2 0 -0.4 1.47
 7 -2 0 -0.93 1.49
 7 -2 0 2.84 2.56
 7 -1 0 0.3 1.82
 -7 -1 0 -1.82 2.43
 7 -1 0 -0.18 1.2
 7 -1 0 -0.95 1.7
 -7 -1 0 -1.01 2.21
 -7 -1 0 4.3 2.14
 7 -1 0 -0.88 1.89
 7 -1 0 -0.94 1.91
 7 -1 0 -0.09 1.71
 7 -1 0 2.06 1.74
 -7 -1 0 -0.47 1.12
 7 0 0 3.48 2.2
 7 0 0 0.68 1.38
 7 0 0 0.68 1.72
 7 0 0 1.27 1.94
 7 0 0 0.56 1.66
 7 0 0 0.63 1.45
 7 0 0 2.58 1.7
 -7 0 0 2.92 1.91
 -7 0 0 2.33 1.52
 7 1 0 2.68 2.04
 7 1 0 1.24 1.66
 7 1 0 1.57 1.69
 7 1 0 -1.63 1.84
 7 1 0 1.17 1.59
 -7 1 0 0.73 1.52
 7 1 0 0.5 1.4
 -7 1 0 1.76 2.12
 7 1 0 -0.36 1.53
 7 2 0 -0.9 2.14
 7 2 0 -1.54 2.21
 7 2 0 4.77 2.1
 -7 2 0 0.81 0.75
 7 2 0 1.85 0.87
 7 2 0 -0.41 1.93
 -7 2 0 1.47 2.14
 -7 2 0 2.16 1.84
 7 2 0 1.16 1.19
 7 2 0 0.86 2.17
 7 2 0 0.87 1.56
 -7 2 0 1.53 2.11
 7 3 0 -0.34 2.08
 7 3 0 1.63 2.19
 -7 3 0 -0.32 1.09
 7 3 0 -0.01 1.07
 7 3 0 -1.58 1.8
 -7 3 0 1.5 2.27
 7 3 0 1.69 1.09
 -7 3 0 1.63 2.33
 7 3 0 0.28 1.61
 7 3 0 2.16 2.27
 7 4 0 -3.73 2.29
 7 4 0 2.03 2.22
 7 4 0 -0.84 1.84
 -7 4 0 2.14 1.4
 7 4 0 -0.48 1.52
 7 4 0 2.4 1.82
 -7 4 0 2.27 2.59
 7 4 0 1.7 1
 -7 4 0 1.18 2.18
 7 4 0 1.36 2.2
 7 5 0 -0.73 1.94
 7 5 0 3.07 3.13
 7 5 0 -1.67 2.2
 -7 5 0 1.03 2.48
 7 5 0 -0.18 0.91
 7 5 0 -5.01 2.59
 7 6 0 -0.97 3.12
 7 6 0 -1.21 2.15
 -7 6 0 1.62 2.43
 7 6 0 -1.58 2.03
 7 6 0 0.78 1.07
 7 6 0 3.57 2.47
 7 7 0 2.5 2.29
 7 7 0 -0.45 3.05
 7 7 0 1.33 1.99
 -7 7 0 -0.48 2.3
 7 7 0 1.29 1.25
 7 7 0 0.07 2.16
 7 8 0 -2.93 3.84
 -7 8 0 -0.66 2.38
 7 8 0 -1.07 1.43
 7 8 0 -0.54 2.25
 7 9 0 1.97 4.2
 -7 9 0 -2.99 2.49
 7 9 0 0.53 1.94
 7 9 0 -2.86 2.36
 7 10 0 1.99 4.67
 -7 10 0 3.86 3.5
 7 10 0 -1.58 3.66
 7 10 0 -1.52 2.1
 7 10 0 0.72 2.65
 7 11 0 3.66 4.75
 -7 11 0 0.24 3.76
 7 11 0 -2.27 4.08
 7 11 0 -1.16 2.43
 7 11 0 -3 3.06
 7 12 0 3.43 5.18
 7 12 0 -5.01 4.66
 -7 12 0 -1.07 4.53
 7 13 0 2.82 5.46
 -7 13 0 -2.26 4.97
 7 13 0 -9.26 5.33
 7 14 0 9.11 6.99
 -7 14 0 -1.06 5.19
 7 14 0 5.84 5.55
 7 15 0 2.48 6.6
 7 15 0 -4.16 5.59
 -7 15 0 4.65 5.93
 7 16 0 -1.96 7.2
 -7 16 0 -3.92 6.73
 7 16 0 -0.6 6.72
 7 17 0 -10.28 7.96
 -7 17 0 4.04 6.81
 7 17 0 -12.53 8.6
 7 18 0 3.47 7.82
 -7 18 0 2.68 7.55
 7 18 0 5.99 7.12
 7 19 0 11.79 8.78
 -7 19 0 -9.49 7.93
 7 19 0 -6.97 7.93
 -7 -20 1 119.23 15.21
 -7 -19 -1 77.22 13.78
 -7 -19 1 78.83 12.77
 7 -19 1 63.54 12.13
 7 -19 -1 82.26 13.42
 -7 -18 -1 119.83 14.76
 -7 -18 1 143.81 14.86
 7 -18 1 134.02 14.83
 7 -18 -1 131.55 14.85
 -7 -17 -1 110.77 13.75
 -7 -17 1 100.32 13.14
 7 -17 1 81.1 12.1
 7 -17 -1 89.74 12.39
 -7 -16 -1 158.95 14.83
 -7 -16 1 155.21 14.11
 7 -16 1 151.83 14.91
 7 -16 -1 134.57 14.1
 -7 -15 1 172.15 14.72
 -7 -15 -1 155.53 14.26
 7 -15 1 174.23 14.86
 7 -15 -1 143.52 13.66
 -7 -15 1 157.37 12.67
 -7 -14 -1 266.02 17.44
 -7 -14 1 286.43 17.41
 7 -14 -1 249.66 16.54
 -7 -14 1 263.33 15.95
 7 -14 1 240.01 16.76
 -7 -13 -1 199.81 14.48
 -7 -13 1 212.01 14.69
 7 -13 -1 205.08 14.63
 -7 -13 1 196.59 13.38
 7 -13 1 204.45 15.01
 -7 -12 -1 346.52 18.37
 -7 -12 1 351.79 18.04
 7 -12 -1 286.88 16.4
 7 -12 1 297.97 17.16
 7 -12 1 342.19 9.51
 -7 -12 1 316.68 16.29
 -7 -12 -1 315.24 10.87
 -7 -11 1 210.79 13.65
 7 -11 -1 226.18 9.11
 -7 -11 -1 201.6 13.38
 7 -11 1 206.41 7.67
 7 -11 -1 215.21 13.59
 -7 -11 1 212.14 13.03
 7 -11 1 201.98 13.59
 7 -11 -1 209.78 8.83
 -7 -11 -1 210.56 8.78
 -7 -10 -1 623.62 23.17
 -7 -10 1 674.19 23.88
 7 -10 -1 673.23 16.8
 7 -10 -1 643.1 17.45
 -7 -10 -1 623.61 17.46
 -7 -10 1 636.7 22.93
 7 -10 1 586.59 15.97
 7 -10 -1 577.97 22.23
 7 -10 1 620.66 23.62
 -7 -9 -1 370.99 16.66
 -7 -9 1 361.14 16.35
 7 -9 -1 364.28 10.99
 7 -9 -1 355.49 12.1
 -7 -9 -1 358.54 12.36
 7 -9 -1 348.55 15.97
 -7 -9 1 337.09 15.6
 7 -9 1 362.02 16.71
 -7 -9 -1 393.5 14.31
 -7 -8 1 327.1 14.78
 -7 -8 -1 313.4 14.69
 7 -8 -1 334.45 9.75
 7 -8 -1 320.87 11.38
 -7 -8 -1 305.1 11.46
 7 -8 -1 294.92 14.23
 7 -8 1 301.89 15.03
 -7 -8 1 324.69 14.62
 -7 -8 -1 347.32 13.08
 -7 -7 1 463.67 17.49
 -7 -7 -1 456.66 17.31
 7 -7 -1 483.83 11.92
 7 -7 -1 459.91 14.25
 -7 -7 1 434.4 17.06
 7 -7 -1 433.14 16.93
 7 -7 1 447.76 17.61
 -7 -7 -1 494.26 15.85
 -7 -6 -1 686.81 21.45
 7 -6 -1 671.28 15.59
 7 -6 -1 705.86 18.85
 7 -6 -1 703.71 14.94
 7 -6 -1 660.31 20.99
 -7 -6 1 705.64 21.8
 7 -6 1 664.71 21.6
 -7 -6 -1 744.16 20.32
 -7 -5 -1 457.75 16.04
 7 -5 -1 427.12 11.12
 -7 -5 1 456.61 14.53
 7 -5 -1 482.3 14.35
 7 -5 1 441.88 16.13
 7 -5 -1 481.53 11.85
 -7 -5 1 452.77 16.32
 7 -5 -1 458.26 15.76
 -7 -5 -1 499.08 15.66
 -7 -4 -1 1218.99 29.99
 -7 -4 1 1151.66 27.93
 -7 -4 1 1202.11 28.75
 7 -4 -1 1271.29 28.6
 7 -4 -1 1266.53 26.1
 7 -4 1 1189.83 29.81
 7 -4 -1 1215.75 29.41
 -7 -4 1 1225.36 30.63
 -7 -3 -1 454 14.94
 7 -3 1 459.32 12.49
 -7 -3 1 475.6 14.66
 -7 -3 -1 481.54 12.72
 -7 -3 1 460.87 14.18
 7 -3 1 489.97 15.87
 -7 -3 1 464.15 14.62
 7 -3 -1 494.26 14.69
 7 -3 -1 486.06 13.24
 -7 -3 1 480.34 15.81
 7 -3 -1 459.83 14.58
 7 -3 1 473.15 15.05
 -7 -2 -1 481.76 14.77
 7 -2 1 472.13 12.89
 -7 -2 1 485.91 14.47
 7 -2 1 493.51 15.71
 7 -2 -1 493.27 14.75
 -7 -2 1 489.79 15.04
 7 -2 1 475.14 14.43
 7 -2 -1 505.6 14.07
 -7 -2 1 486.02 15.6
 -7 -2 -1 488.74 10.5
 7 -2 -1 485.77 14.37
 -7 -2 1 467.74 14.69
 -7 -2 -1 474.33 12.84
 7 -2 -1 518.03 15.41
 7 -1 1 614.36 18.18
 -7 -1 -1 629.94 16.85
 7 -1 1 604.99 15.83
 7 -1 1 632.2 13.68
 7 -1 -1 650.01 17.81
 7 -1 1 630.66 12.78
 7 -1 -1 649.29 17.66
 7 -1 1 639.17 16.38
 7 -1 -1 607.24 16.29
 7 -1 -1 622.35 17.08
 -7 -1 -1 662.49 14.25
 -7 -1 1 626.42 17.86
 -7 -1 1 624.79 17.63
 -7 -1 -1 625.7 15.79
 7 -1 -1 655.31 17.79
 7 0 1 1120.98 25.68
 -7 0 -1 1137.23 25.82
 7 0 -1 1141.81 27.03
 7 0 1 1172.45 23.94
 7 0 1 1201.89 28.04
 7 0 -1 1208.64 27.05
 7 0 1 1161.41 21.46
 -7 0 1 1225.94 21.34
 7 0 -1 1157.92 27.15
 7 0 -1 1141.95 27.29
 7 0 -1 1126.02 25.38
 -7 0 -1 1188.63 24.62
 -7 0 1 1153.26 26.93
 7 0 1 1170.01 24.83
 -7 0 -1 1098.3 25.38
 7 0 1 1114.04 28.17
 -7 0 1 1127.01 27.26
 7 0 -1 1195.58 27.39
 7 1 -1 637.48 17.73
 7 1 1 625.41 16.84
 7 1 1 614.95 15.52
 7 1 -1 668.48 17.31
 7 1 1 653.76 18.43
 7 1 -1 641.5 12.61
 -7 1 -1 633.86 12.82
 7 1 1 609.7 12.71
 -7 1 1 626.65 12.63
 7 1 -1 675.44 17.85
 -7 1 1 666.28 17.17
 7 1 -1 640.08 18.29
 -7 1 1 636.15 16.9
 7 1 1 601.07 17.97
 -7 1 -1 676.01 16.59
 7 1 -1 617.87 15.57
 7 1 1 650.97 14.66
 7 1 1 610.62 18.31
 7 1 -1 679.73 17.94
 7 1 1 653.66 15.74
 -7 1 -1 609.83 16.51
 -7 1 1 624.53 17.98
 7 2 1 514.86 15.04
 7 2 -1 494.59 15.35
 7 2 1 471.67 13.63
 7 2 -1 526.2 14.78
 -7 2 1 457.17 15.05
 -7 2 -1 484.76 11.29
 7 2 -1 478.2 11.07
 7 2 1 495 11.15
 -7 2 -1 486.22 15.56
 7 2 -1 530.63 15.28
 -7 2 1 498.46 11.13
 -7 2 1 512.22 15.16
 7 2 -1 480.78 12.81
 -7 2 -1 526.64 14.99
 7 2 -1 514.97 16.25
 7 2 1 521.88 11.01
 7 2 -1 531.54 15.56
 -7 2 -1 468.96 14.41
 7 2 1 510.63 13.02
 7 2 1 481.71 15.42
 7 3 -1 484.22 15.48
 7 3 1 484.87 14.38
 7 3 1 479.95 15.14
 7 3 -1 459.03 11.73
 -7 3 1 465.89 15.03
 -7 3 -1 460.88 11.84
 -7 3 -1 465.04 15.19
 7 3 -1 502.93 14.85
 -7 3 1 525.96 15.7
 -7 3 -1 539.55 15.76
 7 3 -1 464.34 12.49
 7 3 1 503.69 13
 7 3 -1 478.08 13.56
 -7 3 -1 476.17 15.05
 7 3 1 474.56 15.29
 7 3 -1 506.39 15.29
 7 4 1 1255.77 29.87
 -7 4 1 1221.31 29.71
 -7 4 -1 1286.3 26.99
 7 4 -1 1275.11 26.87
 -7 4 -1 1245.62 29.99
 7 4 -1 1328.28 29.48
 -7 4 -1 1390.04 31.68
 7 4 -1 1336.94 30.48
 7 4 1 1339.58 27.48
 7 4 1 1249.69 29.96
 7 4 -1 1251.6 27.25
 -7 5 1 454.79 14.88
 7 5 -1 496.71 14.76
 -7 5 -1 465.4 15.1
 -7 5 -1 459.95 13.62
 7 5 -1 464.25 13.65
 7 5 1 472.3 15.72
 7 5 -1 496.82 15.69
 7 5 1 509.92 13.58
 7 5 1 490.57 15.37
 7 5 -1 477.74 12.85
 7 6 -1 758 19.78
 -7 6 -1 735.15 20.22
 -7 6 -1 735.5 19.43
 7 6 -1 699.13 19.29
 7 6 -1 718.51 21.22
 7 6 1 740.01 21.77
 7 6 -1 767.11 21.31
 7 6 1 730.69 20.23
 7 6 -1 739.75 17.14
 7 6 1 748.43 18.68
 7 7 -1 449.07 16.64
 7 7 1 501.85 17.45
 7 7 -1 460.04 15.02
 7 7 -1 496.07 14.8
 -7 7 -1 444.4 14.67
 -7 7 -1 469.32 15.24
 7 7 -1 476.76 13.33
 7 7 1 484.99 14.34
 7 7 -1 463.49 12.06
 7 7 1 458.21 15.29
 -7 7 1 454.65 17.77
 7 8 1 336.47 11.88
 7 8 -1 316.98 14
 7 8 1 340.98 14.66
 -7 8 -1 303.67 12.5
 7 8 -1 341.95 11.72
 7 8 -1 301.4 12.55
 -7 8 -1 318.91 11.8
 7 8 1 300.42 6.86
 7 8 -1 341.01 11.03
 7 8 -1 336.78 9.22
 -7 8 1 329.03 15.2
 7 8 1 326.27 12.57
 7 9 -1 384.42 16.25
 7 9 1 389.05 16.83
 7 9 1 389.31 13.76
 -7 9 -1 354.99 14.45
 7 9 -1 389.86 12.77
 -7 9 -1 385.85 13.05
 7 9 -1 356.03 14.58
 7 9 1 392.15 9.14
 7 9 -1 400.87 12.89
 7 9 1 372.08 13.98
 7 9 -1 384.72 10.19
 7 10 1 703.52 23.96
 7 10 -1 650.58 22.94
 -7 10 -1 614.59 21.08
 7 10 -1 709.23 18.74
 -7 10 -1 666.6 18.61
 7 10 -1 615.21 21.4
 7 10 -1 715.81 19.23
 7 10 1 705.03 15.4
 7 10 1 671.38 20.3
 7 11 -1 224.27 13.3
 7 11 1 227.45 13.97
 -7 11 -1 213.28 9.33
 -7 11 -1 223.72 12.49
 7 11 -1 211.8 12.39
 7 11 -1 262.41 10.7
 7 11 1 252.23 8.12
 7 11 1 243.57 11.29
 -7 12 -1 321.78 15.59
 7 12 -1 323.34 15.49
 7 12 -1 331.28 16.87
 7 12 1 371.35 18.07
 7 12 1 349.79 13.96
 -7 13 -1 208.89 12.89
 7 13 -1 204.68 13
 7 13 -1 228.51 14.69
 7 13 1 224.11 14.96
 7 13 1 231.11 11.35
 7 14 -1 278.99 16.5
 7 14 1 293.15 17.47
 7 14 -1 254.06 15.13
 -7 14 -1 253.36 15.35
 7 15 -1 181.63 14.34
 7 15 1 181.31 14.93
 7 15 -1 184.15 13.61
 -7 15 -1 166.26 13.39
 7 16 -1 129.15 13.43
 7 16 1 167.49 14.52
 -7 16 -1 158.97 13.68
 7 16 -1 164.44 13.8
 -7 16 1 141.38 12.63
 7 16 1 140.38 12.77
 7 17 -1 114.59 12.71
 7 17 1 114.73 13.47
 -7 17 -1 124.78 13.16
 7 17 -1 109.77 12.94
 -7 17 1 101.67 11.53
 7 17 1 97.78 11.64
 7 18 -1 153.38 14.81
 7 18 1 150.43 14.98
 7 18 -1 148.88 14.71
 -7 18 1 135.91 13.45
 -7 18 -1 160.17 15.33
 7 18 1 137.79 13.7
 7 19 1 109.85 13.7
 7 19 -1 95.56 13.3
 -7 19 -1 76.46 11.94
 7 19 -1 65.58 11.66
 -7 19 1 74.18 11.62
 7 19 1 85.47 12.06
 -7 -20 2 86.27 14.22
 -7 -19 -2 38.3 11.04
 -7 -19 2 41.76 10.79
 7 -19 -2 19.16 9.45
 7 -19 2 12.91 10.02
 -7 -18 -2 76.77 12.85
 -7 -18 2 89.59 12.1
 7 -18 -2 52.61 11.38
 7 -18 2 79.48 12.81
 -7 -18 2 87.86 11.69
 -7 -17 -2 166.6 15.97
 -7 -17 2 145.72 14.59
 7 -17 2 154.59 15.94
 7 -17 -2 127.94 13.86
 -7 -17 2 167.35 14.49
 -7 -16 2 60.79 9.78
 -7 -16 -2 52.51 10.64
 -7 -16 2 62.53 9.67
 7 -16 -2 61.14 10.78
 7 -16 2 65 11.13
 -7 -15 -2 167.99 15.16
 -7 -15 2 153.17 13.91
 7 -15 2 152.8 14.75
 -7 -15 2 161.17 13.61
 7 -15 -2 149.62 13.69
 -7 -14 -2 92.68 11.07
 -7 -14 2 98.43 11.02
 7 -14 2 78.74 11.23
 -7 -14 2 92.72 10.4
 7 -14 -2 109.12 11.21
 -7 -13 -2 242.9 16.19
 -7 -13 2 234.65 15.21
 7 -13 2 229.86 9.91
 7 -13 -2 211.28 14.76
 -7 -13 2 214.16 14.57
 7 -13 2 206.49 15.57
 -7 -13 -2 236.81 9.33
 -7 -12 2 334.37 17.55
 -7 -12 -2 355.5 18.77
 7 -12 2 323.78 12.35
 7 -12 -2 325.6 17.17
 7 -12 2 307.48 18.02
 -7 -12 2 320.78 17.09
 -7 -11 -2 186.08 13.24
 -7 -11 2 171.61 12.26
 -7 -11 2 178.13 12.27
 7 -11 2 158.7 8.52
 7 -11 -2 175.85 12.16
 7 -11 2 184.46 13.67
 -7 -10 -2 288.25 15.5
 -7 -10 2 308.06 15.76
 7 -10 -2 331.57 11.58
 -7 -10 2 289.86 15.24
 7 -10 -2 304.16 15.48
 7 -10 2 288.58 16.49
 7 -10 -2 313.41 11.5
 -7 -9 -2 418.01 18.22
 -7 -9 2 415.19 17.8
 7 -9 -2 434.67 13.24
 -7 -9 2 398.79 17.39
 7 -9 -2 386.56 17.14
 7 -9 2 394.64 18.38
 7 -9 -2 418.69 13.67
 -7 -8 2 226.32 12.53
 7 -8 -2 244.8 8.97
 -7 -8 -2 235.92 12.86
 7 -8 -2 214.82 12.37
 7 -8 2 237.47 13.3
 -7 -8 2 216.01 12.31
 7 -8 -2 237.21 9.8
 -7 -7 -2 1210.4 32.26
 -7 -7 2 1203.84 32.23
 -7 -7 2 1140.38 28.19
 7 -7 -2 1285.62 26.73
 -7 -7 2 1172.84 32.49
 7 -7 -2 1140.27 31.46
 7 -7 2 1165.57 32.67
 7 -7 -2 1234.43 28.53
 7 -6 -2 491.31 13.15
 -7 -6 2 487.82 17.38
 -7 -6 -2 468.26 16.99
 -7 -6 2 453.86 14.25
 7 -6 -2 459.25 16.76
 7 -6 2 470.44 17.75
 -7 -6 2 467.02 17.56
 7 -6 -2 487.02 15.06
 -7 -5 -2 206.6 10.18
 -7 -5 2 207.89 10.63
 7 -5 2 191.92 6.26
 -7 -5 2 192.9 8.29
 -7 -5 2 206.7 10.79
 7 -5 -2 184.4 10.01
 7 -5 2 196.28 10.45
 7 -5 -2 199.08 7.05
 7 -5 -2 216.58 9.21
 -7 -4 -2 1038.36 26.24
 7 -4 2 954.34 20.99
 -7 -4 2 1038.34 23.98
 -7 -4 -2 1037.19 26.29
 7 -4 2 1074.79 23.63
 7 -4 -2 1092.37 25.71
 -7 -4 2 1025.78 27.47
 7 -4 -2 1058.67 26.51
 7 -4 -2 1076.68 23.34
 7 -4 2 1028.28 26.89
 -7 -3 -2 1104.94 26.81
 7 -3 2 1073.26 22.76
 -7 -3 2 1129.83 25.39
 -7 -3 -2 1099.61 26.7
 -7 -3 -2 1064.39 22.39
 7 -3 -2 1159.31 27.02
 -7 -3 2 1177.05 24.37
 7 -3 2 1154.5 24.37
 7 -3 -2 1082.22 26.97
 7 -3 2 1080.61 27.25
 7 -3 -2 1178.44 25.45
 -7 -3 2 1079.58 28.21
 7 -3 2 1075.22 29.22
 7 -2 2 886.33 19.85
 -7 -2 -2 895.43 22.57
 -7 -2 -2 885.04 22.13
 7 -2 2 878.26 23.99
 7 -2 -2 932.16 23.39
 7 -2 2 939.05 20.26
 -7 -2 2 1025.16 20.47
 7 -2 -2 959.54 22.69
 -7 -2 2 904.7 24.08
 -7 -2 -2 919.95 18.51
 7 -2 -2 891.5 23.08
 7 -2 2 904.62 22.94
 7 -2 2 833.49 24.78
 -7 -2 -2 888.6 19.45
 7 -2 -2 965.75 24.07
 7 -1 2 1065.14 24.13
 -7 -1 -2 1114.51 25.56
 -7 -1 -2 1128.78 25.11
 7 -1 2 1122.59 27.78
 7 -1 2 1129.83 23.33
 -7 -1 2 1199.88 23.4
 7 -1 -2 1145.45 27.23
 7 -1 -2 1163.72 27.08
 -7 -1 -2 1168.68 23.58
 -7 -1 2 1120 27.42
 7 -1 2 1146.61 25.82
 7 -1 -2 1123.13 26.53
 7 -1 2 1077.96 28.89
 -7 -1 -2 1068.45 23.57
 7 -1 -2 1162.84 27.79
 -7 0 -2 353.46 10.72
 -7 0 -2 334.17 10.08
 7 0 -2 363.62 11.51
 7 0 2 346.92 12.83
 -7 0 -2 325.44 9.16
 7 0 2 350.57 9.35
 -7 0 2 345.95 9.33
 7 0 -2 331.59 8.96
 7 0 -2 343.58 12.14
 -7 0 -2 352.54 10.55
 7 0 -2 347.7 12.47
 -7 0 2 347.37 12.06
 7 0 -2 326.58 11.51
 7 0 2 332.16 10.4
 7 0 2 327.34 13.17
 7 0 -2 354.05 12.73
 -7 0 -2 306.58 9.78
 7 1 2 1144.96 24.93
 7 1 -2 1146.4 27.74
 -7 1 -2 1086.55 23.31
 7 1 2 1194.69 28.61
 7 1 -2 1160.24 25.58
 -7 1 -2 1137.93 24.28
 7 1 -2 1101.96 23.12
 -7 1 -2 1101.96 23.42
 -7 1 2 1170.22 23.33
 7 1 2 1144.01 23.36
 7 1 -2 1163.86 27.38
 7 1 -2 1181.84 28.53
 7 1 -2 1118.34 26.04
 -7 1 -2 1169.21 26.01
 -7 1 2 1100.42 26.19
 7 1 -2 1212.8 28.53
 -7 1 -2 1100.32 25.02
 7 1 2 1109.08 28.63
 7 2 -2 973.4 24.41
 -7 2 -2 918.64 18.91
 7 2 -2 989.8 22.16
 7 2 2 891.11 22.17
 -7 2 2 968.07 20.51
 7 2 2 962.4 20.57
 7 2 -2 910.22 20.05
 -7 2 -2 894.34 20.27
 -7 2 -2 897.07 24.2
 7 2 -2 954.99 23.68
 -7 2 2 921.72 22.01
 -7 2 -2 966.69 23.55
 7 2 -2 973 24.7
 7 2 2 912.7 24.98
 7 3 2 1141.84 26.96
 -7 3 -2 1120.96 21.36
 -7 3 -2 1138.79 24.83
 7 3 -2 1109.58 24.42
 -7 3 -2 1132.5 28.14
 7 3 -2 1177.95 27.57
 -7 3 2 1158.04 24.74
 7 3 2 1173.48 24.72
 -7 3 -2 1230.03 28.45
 -7 3 2 1174.61 25.22
 7 3 -2 1188.31 28.81
 7 3 2 1120.54 29.06
 7 3 2 1131.23 22.98
 7 4 2 1073.88 26.7
 -7 4 -2 1049.41 24.41
 7 4 -2 1049.86 24.32
 -7 4 2 1111.19 24.58
 -7 4 -2 1056.34 26.81
 7 4 -2 1127.15 26.5
 7 4 2 1093.67 24.28
 -7 4 2 1114.53 23.39
 7 4 2 1070.22 28.09
 7 4 2 1073.34 21.95
 -7 5 -2 201.12 8.57
 7 5 -2 196.88 8.49
 -7 5 -2 219.23 9.97
 7 5 -2 212.47 9.35
 7 5 2 203.56 9.95
 7 5 -2 208.07 6.8
 7 5 2 221.9 6.99
 7 5 2 197.79 10.18
 -7 5 2 202.55 10.7
 -7 6 -2 510.51 16.2
 -7 6 -2 490.41 15.29
 7 6 -2 496.86 15.48
 7 6 -2 524.25 15.61
 7 6 2 497.39 17.22
 7 6 2 458.53 16.81
 7 6 -2 494.49 11.35
 -7 6 2 504.12 17.98
 7 6 2 502.14 12.8
 -7 7 -2 1251.18 30.23
 -7 7 -2 1238.58 30.41
 7 7 -2 1211.52 30.38
 7 7 -2 1313.74 29.83
 7 7 2 1257.23 32.84
 7 7 2 1281.09 26.93
 -7 7 2 1234.05 33.35
 7 7 2 1235.41 31.83
 -7 8 -2 217.3 5.89
 7 8 2 241.53 12.54
 -7 8 -2 235.12 10.31
 -7 8 -2 228.44 10.98
 7 8 -2 230.24 11.11
 7 8 -2 257.99 10.2
 7 8 -2 242.46 10.32
 7 8 2 232.89 8.75
 7 8 2 236.89 11.64
 -7 8 2 222.27 12.53
 7 9 2 427.16 13.4
 7 9 -2 421.3 17.27
 7 9 2 467.47 18.46
 -7 9 -2 374.93 10.02
 7 9 -2 447.84 14.07
 -7 9 -2 436.91 14.41
 -7 9 -2 417.81 16.16
 7 9 -2 399.84 16.04
 7 9 -2 459.93 15.07
 7 9 2 441.98 16.65
 -7 9 2 422.44 18.37
 7 10 -2 339.83 11.95
 -7 10 -2 339.34 12.43
 -7 10 -2 336.07 14.91
 7 10 -2 313.25 14.39
 7 10 2 331.15 16.19
 7 10 -2 307.74 15.09
 7 10 2 338.06 12.09
 -7 10 -2 288.83 9.01
 7 10 2 326.44 14.58
 -7 10 2 318.68 16.39
 7 11 -2 218.46 9.17
 -7 11 -2 187.14 11.84
 7 11 -2 186.82 11.83
 -7 11 -2 199.95 9.15
 7 11 2 193.88 12.89
 7 11 -2 208.53 12.87
 -7 11 -2 182.95 7.27
 7 11 2 182.3 11.24
 -7 11 2 208.15 13.59
 -7 12 -2 364.81 12.5
 -7 12 -2 338.33 16.59
 7 12 -2 348.69 16.82
 7 12 -2 362.2 17.58
 7 12 2 367.52 18.49
 -7 12 -2 329.66 11.01
 7 12 2 379.43 16.12
 -7 12 2 372.94 19.2
 -7 13 -2 249.21 9.82
 -7 13 -2 246.54 14.81
 7 13 -2 247.54 14.93
 -7 13 -2 242.95 9.58
 7 13 -2 242.65 15.01
 7 13 2 245.5 16.02
 7 13 2 259.09 13.54
 -7 13 2 269.26 17.06
 7 14 -2 112.7 11.22
 -7 14 -2 117.63 11.14
 7 14 2 120.42 12.61
 7 14 -2 97.33 10.77
 -7 14 2 126.24 12.78
 7 14 2 129.85 10.16
 -7 15 -2 171.82 13.71
 7 15 -2 157.31 13.49
 7 15 2 177.2 14.68
 7 15 -2 182.58 14.52
 -7 15 2 171.34 15.17
 -7 16 -2 60.19 9.97
 7 16 -2 52.95 9.09
 7 16 2 73.27 10.85
 7 16 -2 61.37 9.94
 -7 16 2 87.71 12.24
 -7 17 -2 166.11 15.21
 7 17 -2 170.01 14.91
 7 17 2 170.77 15.61
 7 17 -2 187.54 15.65
 -7 17 2 207.44 17.74
 -7 18 -2 90.73 12.06
 7 18 -2 88.94 12.77
 7 18 2 80.35 12.2
 7 18 -2 73.46 11.35
 -7 18 2 111.57 14.77
 -7 19 -2 42.82 10.21
 7 19 -2 24.77 9.41
 -7 19 2 14.86 8.27
 7 19 2 40.02 9.95
 7 19 -2 23.52 9.66
 7 19 2 37.06 10.4
 -7 19 2 24.18 8.9
 -7 -19 3 6.28 8.27
 -7 -19 3 0.36 7.44
 7 -19 -3 15.2 8.84
 -7 -18 -3 39.64 11.4
 -7 -18 3 25.53 9.25
 -7 -18 3 30.95 9.09
 7 -18 -3 12.23 9.64
 -7 -17 -3 32.23 9.79
 -7 -17 3 37.5 9.44
 -7 -17 3 37.16 9.36
 7 -17 -3 22.3 9.17
 -7 -16 -3 7.37 8.56
 -7 -16 3 -2.01 6.56
 -7 -16 3 10.78 7.13
 7 -16 -3 4.33 7.02
 -7 -15 -3 101.6 12.47
 -7 -15 3 95.47 11.5
 -7 -15 3 80.82 10.37
 7 -15 -3 71.12 10.29
 7 -15 3 89.86 12.41
 -7 -14 -3 10.03 7.76
 -7 -14 3 4.89 6.16
 -7 -14 3 2.38 6.13
 7 -14 -3 0.82 5.72
 7 -14 3 0.78 7.69
 -7 -13 -3 44.98 8.92
 -7 -13 3 37.7 7.43
 -7 -13 3 45.55 8.44
 7 -13 3 21.49 7.96
 7 -13 3 39.19 5.48
 7 -13 -3 31.75 7.55
 7 -12 3 87.6 5.35
 -7 -12 3 115.69 11.02
 -7 -12 -3 91.93 10.66
 7 -12 -3 82.56 9.63
 -7 -12 3 106.52 10.95
 7 -12 3 85.88 10.62
 7 -12 3 87.39 7.7
 -7 -11 3 39.74 6.96
 7 -11 3 47.01 3.7
 -7 -11 -3 49.95 8.5
 7 -11 -3 45.16 7.52
 -7 -11 3 36.7 7.43
 7 -11 3 36.12 8
 -7 -11 -3 44.47 4.89
 -7 -10 -3 19.87 6.32
 -7 -10 3 20.3 5.86
 7 -10 -3 2.12 5.46
 -7 -10 3 11.63 5.13
 7 -10 3 9.69 5.74
 -7 -10 -3 14.44 3.75
 -7 -9 -3 156.88 11.14
 -7 -9 3 174.49 11.54
 -7 -9 -3 142.17 8.63
 -7 -9 3 153.41 11.47
 7 -9 -3 142.65 10.42
 7 -9 3 151.95 11.67
 -7 -8 -3 24.46 5.53
 -7 -8 3 37.81 4.17
 -7 -8 3 41.42 6.34
 7 -8 3 29.61 1.68
 -7 -8 -3 29.49 4.33
 -7 -8 3 40.86 6.98
 7 -8 -3 26.66 5.49
 7 -8 3 30.12 6.17
 7 -8 3 33.88 6.11
 -7 -7 -3 293.6 13.97
 -7 -7 3 287.69 13.88
 7 -7 -3 319.3 11.3
 -7 -7 3 283.2 10.28
 -7 -7 -3 276.3 12.29
 -7 -7 3 281.61 14.73
 7 -7 3 267.34 14.29
 7 -7 -3 280.51 13.56
 7 -7 3 266.52 14.24
 -7 -6 3 22.13 2.93
 -7 -6 -3 20.74 4.62
 -7 -6 -3 21.61 4.35
 7 -6 3 22.98 5.26
 7 -6 -3 17.98 4.57
 -7 -6 3 23.21 5.43
 7 -6 3 16.17 4.92
 -7 -5 -3 123.98 8.31
 -7 -5 -3 125.8 8.64
 -7 -5 3 118.33 5.9
 -7 -5 -3 122.78 8.15
 7 -5 3 140.31 7.48
 7 -5 -3 117.45 8.23
 -7 -5 3 114.39 8.91
 7 -5 3 124.29 9.09
 7 -5 3 120.44 8.93
 -7 -4 -3 112.7 8.09
 -7 -4 -3 109.32 7.18
 -7 -4 -3 103.29 7.51
 7 -4 3 113.99 6.52
 -7 -4 3 115.04 6.43
 -7 -4 3 104.12 8.09
 7 -4 -3 120.84 8.3
 7 -4 3 103.5 7.91
 -7 -4 -3 114.49 4.02
 7 -4 3 102.2 8.25
 -7 -3 -3 105.22 6.68
 -7 -3 -3 116.1 7.03
 -7 -3 -3 104.4 7.78
 7 -3 3 124.84 6.41
 -7 -3 3 118.77 6.3
 -7 -3 3 107.64 8.08
 7 -3 -3 111.14 7.57
 -7 -3 -3 112.27 4.55
 7 -3 3 101.59 8.15
 -7 -2 -3 186.99 8.27
 -7 -2 -3 170.51 8.26
 -7 -2 -3 174.48 9.41
 7 -2 3 198.42 7.98
 -7 -2 3 198.51 7.94
 -7 -2 3 181.06 9.76
 7 -2 -3 173.34 9.22
 7 -2 -3 199.32 8.98
 -7 -2 -3 191.27 6.89
 -7 -2 -3 175.59 5.31
 7 -2 3 179.49 10.52
 7 -1 -3 485.73 13.48
 -7 -1 -3 489.55 14.04
 -7 -1 -3 475.89 14.46
 -7 -1 -3 485.13 16.73
 7 -1 3 532.68 13.97
 -7 -1 3 499.4 14.07
 -7 -1 -3 473.43 13.62
 -7 -1 3 488.78 16.56
 7 -1 -3 516.38 16.32
 7 -1 -3 491.04 15.97
 -7 -1 -3 503.04 13.78
 7 -1 3 468.45 17.54
 -7 -1 -3 463.93 11.59
 7 0 -3 43.58 3.73
 -7 0 -3 42.22 4.95
 -7 0 -3 39.61 3.69
 -7 0 -3 37.6 3.44
 -7 0 -3 39.98 3.64
 7 0 -3 40.73 3.51
 7 0 3 43.02 3.59
 -7 0 3 41.92 3.45
 -7 0 3 42.69 4.62
 -7 0 -3 46.15 3.96
 7 0 -3 39.51 4.49
 -7 0 -3 39.14 2.99
 7 0 3 36.4 5.17
 7 0 -3 36.36 4.5
 -7 1 -3 482.74 13.47
 7 1 -3 525.93 13.87
 -7 1 -3 487.15 16.91
 -7 1 -3 496.52 12.73
 7 1 -3 492.6 13.83
 7 1 3 501.2 13.91
 -7 1 3 517.32 14.05
 -7 1 -3 481.92 13.99
 -7 1 -3 535.64 15.56
 -7 1 3 503.08 15.82
 7 1 3 485.99 17.57
 -7 2 -3 183.88 6.89
 7 2 -3 196.47 7.38
 7 2 3 197.02 8.03
 7 2 -3 177.5 7.58
 -7 2 3 182.57 7.77
 -7 2 -3 178.71 7.77
 -7 2 3 180.57 8.29
 -7 2 -3 213.34 9.59
 7 2 3 198.32 10.85
 -7 3 -3 109.29 4.82
 7 3 3 110.72 6.2
 7 3 -3 105.27 6.01
 -7 3 -3 97.1 5.96
 -7 3 3 113.11 6.26
 -7 3 3 111.23 6.2
 7 3 -3 116.21 5.77
 -7 3 3 116.62 8.17
 7 3 3 108.95 8.53
 7 4 3 117.74 7.25
 -7 4 -3 100.83 4.49
 7 4 -3 111.69 6.56
 -7 4 -3 110.5 7.68
 -7 4 -3 110.1 6.75
 -7 4 3 120.35 6.66
 7 4 3 115.84 6.52
 -7 4 3 120.65 5.99
 7 4 -3 109.34 5.12
 -7 4 3 109.37 8.11
 7 4 3 107.81 8.51
 7 5 3 141.64 8.62
 7 5 3 148.49 7.62
 -7 5 -3 119.18 7.27
 -7 5 -3 123.87 8.02
 7 5 -3 133.76 7.57
 -7 5 3 145.44 7.69
 -7 5 3 131.32 5.84
 7 5 -3 128.33 4.87
 -7 5 3 134.21 9.07
 7 5 3 118.83 8.66
 7 6 3 25.42 5.05
 -7 6 -3 22.84 4.06
 -7 6 -3 21.24 4.23
 7 6 -3 29.5 4.29
 -7 6 3 26.96 2.41
 -7 6 3 17.86 4.13
 7 6 3 17.56 4.55
 7 6 3 24.03 1.5
 -7 7 -3 318.98 12.8
 -7 7 -3 296.33 12.77
 7 7 -3 299.57 12.79
 7 7 3 298.46 14.08
 7 7 3 297.86 14.18
 7 7 3 309.27 7.82
 -7 7 3 299.33 14.38
 -7 8 -3 35.27 4.93
 -7 8 -3 35.22 5.24
 7 8 -3 31.95 5.18
 -7 8 -3 38.49 2.78
 7 8 3 30.44 5.62
 7 8 3 37.88 2.84
 -7 8 3 36.68 6.03
 7 8 3 36.35 5.87
 -7 9 -3 167.27 8.97
 -7 9 -3 146.87 9.83
 7 9 -3 158.98 10.21
 -7 9 -3 159.65 6.09
 7 9 3 158.13 11.33
 7 9 3 150.5 10.49
 7 9 3 172.95 6.69
 -7 9 3 157.63 10.94
 -7 10 -3 12.52 3.91
 7 10 -3 9.48 4.68
 -7 10 -3 20.75 5.27
 7 10 3 19.01 6.28
 7 10 3 14.87 2.81
 -7 10 -3 12.29 2.53
 7 10 3 5.69 4.66
 -7 10 3 9.78 4.78
 7 11 -3 43.86 7.05
 -7 11 -3 54.65 7.62
 -7 11 -3 51.66 5.39
 7 11 3 51.52 8.42
 7 11 -3 47.33 7.36
 -7 11 -3 48.8 4.06
 7 11 3 49.15 7.4
 -7 11 3 49.94 7.94
 7 12 -3 89.04 9.68
 -7 12 -3 108.51 7.11
 -7 12 -3 106.01 10.01
 -7 12 -3 101.44 5.88
 7 12 -3 104.58 10.29
 7 12 3 108.81 10.96
 7 12 3 99.04 9.45
 -7 12 3 109.15 11.19
 7 13 -3 25.93 6.37
 -7 13 -3 45.15 4.88
 -7 13 -3 32.53 6.97
 7 13 -3 29.44 7.38
 7 13 3 40.3 8.74
 7 13 3 30.13 6.21
 -7 13 3 44.42 8.3
 7 14 -3 -10.14 6.74
 -7 14 -3 9.33 6.26
 7 14 3 8.47 7.37
 7 14 -3 0.08 6.88
 7 14 3 -0.7 6.37
 -7 14 3 8.83 6.95
 -7 15 -3 88.23 10.85
 7 15 -3 77.05 10.61
 7 15 -3 88.42 10.92
 7 15 3 104.03 12.27
 -7 15 3 107.71 12.35
 7 15 3 104.43 10.74
 7 16 -3 -10.28 7.95
 -7 16 -3 6.3 7.23
 7 16 3 1.15 7.76
 7 16 -3 18.79 7.87
 -7 16 3 5.83 7.14
 7 17 -3 43.3 10.06
 -7 17 -3 42.81 9.86
 7 17 3 46.69 10.29
 7 17 -3 44.01 9.84
 -7 17 3 47.81 10.1
 7 18 -3 46.17 11.32
 -7 18 -3 29.46 9.66
 7 18 3 29.05 9.9
 7 18 -3 27.39 8.52
 -7 18 3 29.91 10.66
 -7 19 -3 -21.4 10.13
 7 19 -3 4.72 8.03
 7 19 -3 4.38 8.87
 -7 19 3 7.93 8.85
 -7 -19 4 76.27 11.78
 -7 -18 -4 58.32 12.77
 -7 -18 4 73.49 11.56
 -7 -18 4 55.48 10.69
 7 -18 -4 44.21 10.74
 -7 -17 -4 116.57 15.14
 -7 -17 4 116.92 13.34
 -7 -17 4 100.12 12.29
 7 -17 -4 104.65 13.17
 -7 -16 -4 141.95 15.2
 -7 -16 4 147.13 14.08
 -7 -16 4 119.8 13.46
 7 -16 -4 119.45 12.94
 -7 -15 -4 223.82 17.69
 -7 -15 4 238.03 16.6
 7 -15 -4 221.24 16.32
 -7 -15 4 193.68 15.86
 7 -15 4 187.3 14.37
 -7 -14 -4 168.85 15.09
 -7 -14 4 197.08 14.76
 7 -14 4 174.03 11.77
 7 -14 -4 178.06 14.39
 -7 -14 4 176.41 15.02
 7 -14 4 139.05 12.23
 -7 -13 -4 227.12 16.38
 -7 -13 4 226.16 15.28
 -7 -13 -4 209.74 10.53
 7 -13 4 200.04 12.39
 7 -13 -4 194.57 14.91
 -7 -13 4 194.28 15.11
 7 -13 4 191 13.95
 -7 -12 4 173.13 12.8
 -7 -12 -4 173.44 14.04
 -7 -12 -4 184.12 10.04
 7 -12 4 167.65 11.39
 -7 -12 4 200.9 14.99
 7 -12 -4 184.79 13.88
 7 -12 4 157.71 12.41
 -7 -11 4 327.6 17.02
 -7 -11 -4 294 13
 -7 -11 4 303.17 17.82
 7 -11 -4 277.98 16.02
 7 -11 4 285.71 15.93
 -7 -10 4 310.39 11.53
 -7 -10 -4 289.96 13.2
 -7 -10 4 318.61 17.48
 7 -10 -4 296.52 16.08
 -7 -10 -4 294.32 8.86
 7 -10 4 294.25 15.91
 -7 -9 4 376.13 12.31
 -7 -9 -4 362.43 15.09
 -7 -9 4 385.93 18.97
 7 -9 -4 390.96 17.68
 -7 -9 -4 380.41 9.94
 7 -9 4 363.27 17.67
 -7 -8 4 344.97 11.01
 -7 -8 -4 362.8 15.27
 -7 -8 4 364.87 17.85
 -7 -8 -4 348.77 9.14
 7 -8 -4 349.76 16.23
 7 -8 4 357.95 17.04
 -7 -7 4 477.18 12.96
 -7 -7 4 464.25 20.12
 7 -7 -4 465.84 18.56
 -7 -7 -4 486.8 11.4
 7 -7 4 460.64 19.59
 -7 -6 4 422.29 18.68
 -7 -6 -4 442.76 10.77
 7 -6 -4 418.23 17.28
 7 -6 4 411.03 18
 -7 -5 -4 581.1 20.54
 -7 -5 4 597.25 21.91
 7 -5 -4 600.52 20.69
 -7 -5 -4 610.23 14.03
 7 -5 4 572.71 21.3
 -7 -4 -4 419.52 15.35
 -7 -4 -4 407.28 16.71
 -7 -4 4 422.57 17.62
 -7 -4 -4 462.11 12.04
 7 -4 -4 419.31 16.51
 7 -4 4 415.21 17.75
 -7 -3 -4 505.31 16.24
 -7 -3 -4 487.61 17.81
 -7 -3 4 499.01 18.89
 7 -3 -4 489.19 17.77
 -7 -3 -4 519.8 13.85
 7 -3 4 501.02 19.26
 -7 -2 -4 506.25 17.82
 -7 -2 4 489.14 18
 -7 -2 -4 484.48 15.13
 7 -2 4 550.4 16.04
 -7 -2 4 486.78 18.25
 7 -2 -4 469 17.33
 -7 -2 -4 534.18 14.52
 7 -2 4 446.29 18.44
 -7 -1 -4 763.71 19.35
 -7 -1 -4 791.42 23.15
 -7 -1 -4 798.28 21.27
 -7 -1 4 763.84 23.24
 -7 -1 4 876.6 21.45
 -7 -1 -4 726.56 20.3
 7 -1 4 836.42 21.23
 7 -1 -4 749.88 20.2
 -7 -1 4 747.35 23.3
 7 -1 -4 739.06 22.71
 -7 -1 -4 819.88 20.17
 7 -1 4 738.69 24.43
 -7 -1 -4 731.06 15.96
 -7 0 -4 692.39 17.56
 -7 0 -4 729.1 22.09
 -7 0 -4 751.45 19.83
 7 0 4 786.53 20.22
 -7 0 4 805.41 20.35
 -7 0 -4 682.74 19.53
 7 0 -4 690.33 19.23
 -7 0 4 728.11 21.96
 -7 0 -4 734.87 19.95
 7 0 -4 717.28 21.79
 -7 0 4 671.54 21.77
 7 0 4 672.56 23.48
 7 0 -4 752.62 21.21
 -7 1 -4 762.68 20.19
 -7 1 -4 785.64 17.96
 7 1 -4 803.47 18.58
 -7 1 -4 786.38 23.57
 7 1 4 842.69 21.24
 -7 1 4 840.62 21.35
 -7 1 -4 762.56 20.99
 7 1 -4 773.59 20.73
 -7 1 4 774.39 22.44
 -7 1 -4 826.36 22.03
 7 1 -4 813.95 21.63
 7 1 4 745.19 25.05
 -7 1 4 748.29 23.27
 -7 2 -4 511.97 14.54
 -7 2 -4 508.1 11.82
 7 2 -4 520.95 12.96
 7 2 -4 503.34 15.65
 -7 2 -4 485.11 15.76
 7 2 4 520.39 15.8
 -7 2 4 495.18 16.45
 7 2 -4 518.26 15.59
 -7 2 4 495.01 17.9
 7 2 4 484.23 19.31
 7 3 -4 503.8 15.92
 -7 3 -4 501.85 16.23
 -7 3 4 511.9 15.99
 7 3 4 496.74 19.39
 7 3 -4 500.67 14.47
 -7 3 4 502.95 18.18
 7 4 -4 442.78 15.09
 -7 4 -4 428.81 15.22
 -7 4 4 426.09 13.95
 7 4 -4 458.29 12.58
 7 4 4 446.19 18.14
 -7 4 4 449.46 17.28
 -7 5 -4 610.14 19.28
 7 5 -4 585.05 18.73
 -7 5 4 614.13 16.82
 7 5 -4 619.67 14.4
 7 5 4 594.52 21.71
 -7 5 4 619.32 21.38
 7 6 -4 427.88 15.79
 -7 6 -4 432.93 16.03
 -7 6 4 455.07 12.51
 -7 6 4 457.51 17.88
 7 6 4 466.83 18.8
 -7 7 -4 507.48 18.52
 7 7 -4 484.83 18.05
 -7 7 4 525.88 13.16
 -7 7 4 501.8 19.85
 7 7 4 502.7 20.42
 -7 8 -4 382.79 15.37
 -7 8 -4 380.67 16.39
 7 8 -4 359.21 16.05
 -7 8 4 421.34 9.63
 -7 8 4 382.88 17.51
 7 8 4 366.43 17.89
 -7 9 -4 409.87 17.38
 7 9 -4 403.19 17.6
 -7 9 -4 439.8 16.29
 7 9 4 411.5 18.71
 7 9 4 408.73 19
 -7 9 4 423.16 18.9
 -7 10 -4 307.91 15.65
 7 10 -4 315.93 15.93
 -7 10 -4 337.07 13.88
 -7 10 -4 319.84 10.68
 7 10 4 324.44 16.95
 7 10 4 340.54 17.23
 -7 10 4 300.76 16.5
 7 10 4 329.65 8.05
 -7 11 -4 269.35 15.67
 7 11 -4 309.33 16.22
 -7 11 -4 336.61 13.75
 7 11 4 316.72 17.38
 -7 11 -4 301.34 10.76
 7 11 4 327.09 17.68
 -7 11 4 294.28 16.71
 -7 12 -4 177.82 13
 7 12 -4 178.53 13.22
 -7 12 -4 207.57 10.58
 7 12 4 188.14 14.16
 7 12 4 196.65 14.21
 -7 12 4 172.76 13.24
 -7 13 -4 228.67 15.31
 7 13 -4 198.41 13.91
 -7 13 -4 231.13 11.12
 7 13 4 226.87 15.92
 7 13 -4 229.9 15.28
 7 13 4 232.18 15.68
 -7 13 4 216.2 15.58
 -7 14 -4 168.84 13.89
 7 14 -4 169.17 13.94
 7 14 4 194.53 15.6
 7 14 -4 169.82 13.52
 -7 14 4 177.74 14.79
 7 14 4 196.54 14.63
 -7 15 -4 194.71 15.5
 7 15 -4 225.09 16.29
 7 15 -4 218.73 15.91
 7 15 4 241.42 16.7
 -7 15 4 234.27 17.22
 7 16 -4 144.31 14.11
 -7 16 -4 126.12 13.61
 7 16 -4 161.8 14.6
 -7 16 4 157.9 15.06
 -7 17 -4 94.82 12.64
 7 17 -4 122.9 13.69
 7 17 -4 98.68 11.74
 -7 17 4 118.65 13.56
 -7 18 -4 66.26 11.74
 7 18 -4 65.99 11.98
 7 18 -4 84.31 12.35
 -7 18 4 75.72 12.33
 -7 19 4 75.03 13.09
 -7 -18 5 9.92 9.36
 -7 -17 -5 51.08 13.11
 -7 -17 5 37.39 9.44
 7 -17 -5 15.75 8.88
 -7 -16 -5 12.52 9.15
 -7 -16 5 28.1 9.93
 7 -16 -5 7.58 7.86
 -7 -15 -5 67.36 11.69
 7 -15 -5 57.81 10.25
 -7 -15 5 59.53 11.24
 7 -14 -5 39.47 9.08
 -7 -14 5 26.71 8.53
 7 -14 5 18.6 6.14
 7 -14 5 22.84 7.3
 -7 -13 -5 34.29 5.44
 7 -13 -5 38.23 8.87
 -7 -13 5 37.33 9.37
 7 -13 5 23.96 6.69
 7 -13 5 20.52 7
 -7 -12 -5 38.63 5.79
 -7 -12 5 48.46 9.91
 7 -12 -5 31.65 7.88
 7 -12 5 35.46 7.63
 -7 -11 -5 22.08 5.5
 -7 -11 5 39.04 8.94
 7 -11 -5 40.84 8.15
 7 -11 5 37.16 8.33
 -7 -10 -5 71.66 7.56
 -7 -10 5 94.43 10.5
 7 -10 -5 86.22 10.17
 7 -10 5 74.88 9.23
 -7 -9 -5 122.5 6.1
 -7 -9 5 134.33 12.1
 7 -9 -5 142.31 11.69
 7 -9 5 140.9 11.64
 -7 -8 5 13.72 5.58
 7 -8 -5 13.33 5.55
 -7 -8 -5 12.74 2.61
 7 -8 5 9.86 6.09
 7 -7 -5 174.61 12.02
 -7 -7 -5 186.28 7.4
 -7 -7 5 180.38 13.46
 7 -7 5 182.62 12.57
 -7 -6 -5 51.52 6.93
 -7 -6 -5 65.46 4.46
 -7 -6 5 55.5 7.5
 7 -6 -5 66.73 8
 7 -6 5 73.79 8.65
 -7 -5 -5 95.19 8.81
 -7 -5 5 86.06 9
 -7 -5 -5 93.66 5.37
 7 -5 -5 98.73 9.01
 7 -5 5 88.88 9.13
 -7 -4 -5 224.45 12.35
 -7 -4 5 211.15 13.07
 7 -4 -5 209.9 12.32
 7 -4 5 221.08 13.38
 -7 -3 -5 64.99 7.05
 -7 -3 5 62.35 7.3
 7 -3 5 58 7.62
 7 -3 -5 60.18 7.34
 -7 -2 5 61.79 7.17
 -7 -2 -5 68.3 6.92
 7 -2 -5 63.51 6.3
 -7 -2 -5 50.22 5.51
 -7 -2 5 54.51 6.76
 -7 -2 -5 62.35 5.29
 7 -2 5 53.57 7.39
 7 -2 -5 64.37 7.1
 -7 -1 -5 296.18 10.74
 -7 -1 -5 294.08 13.59
 -7 -1 5 302.51 14.17
 7 -1 -5 266.67 11.86
 -7 -1 -5 278.88 12.29
 7 -1 -5 299.47 14.14
 -7 -1 5 290.5 14.12
 7 -1 5 297.47 15.64
 -7 -1 -5 287.03 7.46
 -7 0 -5 89.5 5.3
 -7 0 5 97.08 8.07
 -7 0 -5 95.26 7.95
 7 0 -5 91.55 6.97
 -7 0 -5 93.29 7
 -7 0 5 92.54 8.13
 7 0 5 94.62 9.38
 -7 1 -5 303.68 13.84
 -7 1 -5 284 9.02
 7 1 -5 313.9 9.05
 7 1 -5 296.39 12.47
 -7 1 -5 292.02 12.76
 -7 1 5 298.77 13.76
 -7 1 5 283.03 13.84
 7 1 5 294.84 15.37
 -7 2 5 58.61 6.63
 -7 2 -5 61.12 5.22
 -7 2 -5 65.02 3.3
 -7 2 -5 52.71 5.49
 7 2 -5 59.64 5.65
 -7 2 5 62.09 6.17
 7 2 -5 57.48 5.2
 7 2 5 66.2 7.78
 -7 3 5 52.47 6.39
 7 3 -5 49.63 5.74
 -7 3 -5 59.28 6.31
 -7 3 5 68.72 6.4
 7 3 -5 64.23 5.25
 7 3 5 56.42 7.32
 7 4 -5 224.18 11.59
 -7 4 -5 232.93 12
 -7 4 5 215.81 10.57
 -7 4 5 244.01 12.79
 7 4 -5 252.68 9.57
 7 4 5 224.07 13.68
 -7 5 5 93.87 8.46
 7 5 -5 108.97 7.99
 -7 5 -5 94.6 7.87
 -7 5 5 100.05 6.83
 7 5 -5 91.56 5.24
 7 5 5 83.23 9.08
 7 6 -5 67.55 7.19
 -7 6 -5 60.01 6.97
 -7 6 5 68.41 5.35
 7 6 -5 64 3.44
 7 6 5 70.04 8.68
 -7 6 5 60.85 7.36
 -7 7 -5 186.98 11.64
 7 7 -5 197.08 11.7
 -7 7 5 189.81 8.27
 7 7 5 182.17 13.42
 -7 7 5 195.59 12.68
 -7 8 -5 5.31 4.62
 7 8 -5 19.61 5.59
 -7 8 5 16.17 2.62
 7 8 5 15.31 6.77
 -7 8 5 7.37 4.63
 7 9 -5 136.36 10.78
 -7 9 -5 137.6 10.76
 -7 9 5 152.75 12.19
 7 9 5 145.4 12.43
 -7 10 -5 86.56 7.79
 7 10 -5 69.11 8.53
 -7 10 -5 76.32 9.39
 7 10 5 81.55 10.23
 -7 10 5 77.52 9.32
 -7 11 -5 40.88 5.98
 -7 11 -5 30.9 7.11
 7 11 -5 25.28 7.08
 7 11 5 37.7 8.13
 -7 11 5 38.73 8.09
 -7 12 -5 40.94 5.94
 -7 12 -5 32.32 7.68
 7 12 -5 49.78 9.11
 -7 12 5 37.5 8.18
 7 12 5 55.69 10.06
 -7 13 -5 26.12 7.74
 7 13 -5 36.61 8.14
 -7 13 5 29.83 8.14
 7 13 5 25.23 8.47
 -7 14 -5 23.77 8.33
 7 14 -5 35.16 8.56
 7 14 -5 31.96 8.11
 -7 14 5 15.63 7.16
 7 14 5 49.82 10.11
 -7 15 -5 58.19 10.3
 7 15 -5 53.41 10.36
 7 15 -5 60.58 9.73
 -7 15 5 54.56 9.87
 7 15 5 77.25 11.79
 -7 16 -5 9.21 8.11
 7 16 -5 11.44 8.63
 7 16 -5 -4.42 8.05
 -7 16 5 3.53 7.39
 7 16 5 8.04 8.58
 -7 17 -5 19.03 8.88
 7 17 -5 42.55 10.57
 7 17 -5 17.62 8.21
 -7 17 5 23.6 8.59
 -7 18 5 6.64 8.56
 -7 -17 6 38.91 10.72
 -7 -16 -6 30.15 10.58
 -7 -16 6 28.96 10.67
 7 -16 -6 22.15 9.16
 7 -15 -6 119.76 13.72
 -7 -15 6 111.05 14.46
 7 -14 -6 72.14 10.87
 -7 -14 6 71.69 12.33
 7 -14 6 48.9 8.82
 -7 -13 6 46.79 10.81
 7 -13 -6 39.35 8.89
 7 -13 6 54.54 9.13
 7 -13 6 39.36 8.94
 -7 -12 -6 155.17 11.17
 -7 -12 6 151.3 15.37
 7 -12 -6 131.85 12.85
 7 -12 6 120.89 11.82
 -7 -11 6 55.26 10.5
 7 -11 -6 46.17 9.13
 7 -11 6 35.74 8.25
 7 -10 -6 135.43 12.28
 -7 -10 6 119.69 13.18
 7 -10 6 120.89 11.53
 -7 -9 6 161.48 13.78
 7 -9 -6 158.64 12.91
 7 -9 6 152.46 12.94
 -7 -8 -6 97.58 6.22
 -7 -8 6 84.65 10.64
 7 -8 -6 71.16 9.23
 7 -8 6 89.1 9.88
 -7 -7 -6 144.14 11.52
 7 -7 -6 148.82 11.84
 -7 -7 6 136.34 12.7
 -7 -7 -6 143.88 7.56
 7 -7 6 130.47 11.82
 -7 -6 -6 130.3 11.04
 -7 -6 6 118.11 11.09
 -7 -6 -6 135.72 7.45
 7 -6 -6 122.18 10.81
 7 -6 6 115.22 10.95
 -7 -5 -6 164.64 11.49
 -7 -5 6 148.25 12.72
 7 -5 -6 164.88 12.31
 7 -5 6 147.85 11.95
 -7 -4 -6 352.05 16.38
 -7 -4 6 352.11 18.15
 7 -4 -6 328.21 16.68
 7 -4 6 347.56 18.06
 -7 -3 -6 56.62 7.11
 -7 -3 6 59.31 8.16
 7 -3 -6 49.97 7.41
 7 -3 6 53.02 7.92
 -7 -2 -6 240.5 12.59
 7 -2 -6 252.42 12.47
 -7 -2 -6 247.27 13.18
 -7 -2 6 247.29 14.89
 7 -2 -6 238.77 13.76
 7 -2 6 241.06 15.14
 -7 -1 -6 296.18 14.23
 -7 -1 6 295.65 14.54
 -7 -1 -6 270.49 13.21
 7 -1 -6 285.85 13.42
 -7 -1 6 282.77 15.3
 7 -1 -6 278.2 14.65
 7 -1 6 277.96 16.04
 -7 -1 -6 270.34 7.27
 -7 0 6 105.01 9.01
 -7 0 -6 100.79 5.84
 -7 0 -6 97.38 8.55
 -7 0 -6 94.01 8.11
 7 0 -6 96.29 7.86
 -7 0 6 108.96 9.85
 7 0 6 97.49 10.18
 -7 1 -6 272.27 9.16
 -7 1 6 283.43 14.48
 7 1 -6 296.46 7.81
 -7 1 -6 292.86 14.07
 -7 1 -6 262.22 13.56
 7 1 -6 276.36 13.43
 -7 1 6 274.39 14.62
 7 1 6 279.39 15.99
 -7 2 -6 250.89 7.27
 -7 2 -6 249.99 12.95
 7 2 -6 250.74 12.78
 -7 2 6 259.46 13.6
 -7 2 6 228.36 13.05
 7 2 6 226.86 14.52
 -7 3 6 54.19 7.03
 -7 3 -6 49.91 6.66
 7 3 -6 44.19 6.16
 -7 3 6 61.03 7.28
 7 3 -6 58.36 5.78
 7 3 6 52.24 7.99
 7 4 -6 340.82 15.53
 -7 4 -6 337.82 15.9
 -7 4 6 351.73 15.07
 7 4 6 349.12 18.4
 7 4 -6 374.25 13.14
 -7 4 6 330.7 15.91
 7 5 -6 183.14 11.83
 -7 5 -6 161.15 11.2
 -7 5 6 177.73 10.15
 7 5 6 177.7 13.49
 -7 5 6 167.41 11.6
 -7 6 -6 138.52 10.65
 7 6 -6 133.62 10.15
 -7 6 6 148.77 9.09
 -7 6 6 159.51 11.52
 7 6 6 146.61 12.75
 7 7 -6 151.72 11.24
 -7 7 -6 136.29 10.92
 -7 7 6 150.38 8.54
 7 7 6 159.6 13.19
 -7 7 6 145.73 11.36
 -7 8 6 104.89 9.97
 -7 8 -6 99.57 9.75
 7 8 -6 93.28 9.55
 -7 8 6 99.43 6.5
 7 8 6 104.33 11.92
 -7 9 -6 167.84 12.57
 7 9 -6 171.31 12.74
 7 9 6 171.63 14.59
 -7 9 6 187.03 13.34
 -7 10 -6 151.53 12.54
 7 10 -6 140.96 12.02
 7 10 6 148.15 13.82
 -7 10 6 147.55 12.47
 -7 11 -6 54.88 7.36
 -7 11 -6 45.76 8.91
 7 11 -6 53.96 9.29
 7 11 6 45.23 9.34
 -7 11 6 52.84 8.97
 -7 12 -6 167.15 11.37
 -7 12 -6 139.41 13.23
 7 12 -6 175.28 14.17
 -7 12 6 155.67 13.66
 7 12 6 146.96 14.36
 -7 13 -6 47.24 9.44
 7 13 -6 47.56 9.4
 -7 13 6 48.04 9.28
 -7 14 -6 55.53 10.05
 7 14 -6 66.33 10.53
 7 14 6 68.3 12.18
 -7 14 6 71.14 11.03
 -7 15 -6 112.29 13.45
 7 15 -6 117.14 13.55
 7 15 -6 126.48 13.7
 7 15 6 138.79 15.11
 -7 15 6 114.18 13.41
 -7 16 -6 14.13 9.36
 7 16 -6 11.6 9
 7 16 -6 34.32 9.4
 7 16 6 31.54 10.47
 -7 16 6 42.16 10.28
 -7 17 6 53.64 10.93
 7 -15 -7 90.1 13.38
 -7 -15 7 74.28 13.43
 -7 -14 7 87.79 13.53
 7 -14 -7 75.75 11.91
 7 -14 7 91.94 11.72
 -7 -13 7 102.79 14.22
 7 -13 -7 110.88 13
 7 -13 7 91.19 11.7
 -7 -12 7 244.5 19.88
 7 -12 7 211.74 16.53
 7 -12 -7 253.64 17.9
 7 -12 7 207.5 15.82
 7 -11 -7 119.14 12.69
 -7 -11 7 100.35 13.33
 7 -11 7 126 12.45
 7 -10 -7 164.83 14.08
 -7 -10 7 167.49 15.65
 7 -10 7 182.75 14.92
 7 -9 -7 179.15 14.1
 -7 -9 7 160.65 15.19
 7 -9 7 179.69 14.29
 -7 -8 -7 287.56 17.09
 -7 -8 7 277.67 19.03
 7 -8 -7 285.17 17.56
 7 -8 7 282.92 17.57
 -7 -7 -7 280.31 16.47
 -7 -7 7 235.04 17.08
 7 -7 -7 245.41 15.89
 -7 -7 -7 267.46 11.86
 7 -7 7 240.02 16.55
 -7 -6 -7 292.59 16.38
 -7 -6 7 289.08 18.38
 7 -6 -7 277.82 16.76
 -7 -6 -7 288.33 12.54
 7 -6 7 291.05 17.43
 -7 -5 -7 215.28 13.75
 7 -5 -7 198.36 14.08
 -7 -5 7 223.9 16.17
 7 -5 7 234.03 15.74
 -7 -4 -7 441.65 19.53
 -7 -4 7 422.12 21.78
 7 -4 -7 427.38 20.25
 7 -4 7 414.99 21.04
 -7 -3 -7 313.63 16.05
 -7 -3 7 319.23 18.5
 7 -3 -7 304.82 16.78
 7 -3 7 306.59 17.94
 -7 -2 -7 503.77 20.63
 7 -2 -7 527.85 20.63
 -7 -2 -7 547.65 21.16
 -7 -2 7 548.53 23.92
 7 -2 -7 543.73 22.77
 7 -2 7 528.21 23.56
 -7 -1 -7 321.04 15.75
 7 -1 -7 312.01 15.44
 -7 -1 -7 317.57 15.84
 7 -1 -7 327.13 17.13
 -7 -1 7 346.18 18.24
 7 -1 7 332.18 18.51
 -7 0 7 282.77 15.45
 -7 0 -7 255.86 10.2
 -7 0 -7 268.94 14.24
 7 0 -7 271.44 14.19
 -7 0 -7 240.48 13.85
 -7 0 7 293.94 16.28
 7 0 7 289.14 17.14
 -7 1 -7 326.66 10.51
 -7 1 7 322.48 16.62
 -7 1 -7 314.41 15.87
 7 1 -7 318.47 15.64
 -7 1 7 346.3 17.64
 7 1 7 308.98 17.99
 -7 2 -7 557.3 12.96
 -7 2 7 572.07 22.14
 -7 2 -7 516.29 21.12
 7 2 -7 539.55 21.08
 -7 2 7 543.82 22.26
 7 2 7 510.91 23.59
 -7 3 7 314.45 16.35
 7 3 -7 313.78 15.77
 -7 3 -7 307.43 16.03
 -7 3 7 320.01 16.28
 7 3 7 312.95 18.55
 -7 4 -7 433.33 19.47
 7 4 -7 438.98 19.07
 -7 4 7 434.65 18.48
 7 4 7 443.59 22.65
 -7 4 7 450.83 19.47
 7 5 -7 219.56 13.89
 -7 5 -7 220.96 13.85
 -7 5 7 228.47 13
 7 5 7 233.92 16.84
 -7 5 7 226.39 13.88
 7 6 -7 292.77 16.29
 -7 6 -7 301.81 16.6
 -7 6 7 305.18 14.62
 7 6 7 290.93 19.01
 -7 6 7 294.47 16.15
 -7 7 -7 266.73 15.98
 7 7 -7 249.34 15.09
 -7 7 7 275.19 13.2
 7 7 7 291.01 18.96
 -7 7 7 272.94 15.6
 -7 8 -7 287.06 16.85
 7 8 -7 297.61 17.21
 7 8 7 288.64 19.2
 -7 8 7 303.18 16.93
 7 9 -7 177.32 13.54
 -7 9 -7 182.02 14.3
 -7 9 7 195.68 13.95
 7 9 7 162.36 15.25
 -7 10 -7 182.69 14.82
 7 10 -7 168.17 13.97
 7 10 7 198.69 16.89
 -7 10 7 181.58 14.23
 -7 11 -7 149.72 13.83
 7 11 -7 133.15 13.28
 -7 11 7 130.15 12.37
 7 11 7 148.95 15.48
 -7 12 -7 241.74 17.41
 7 12 -7 258.74 17.86
 -7 12 -7 263.9 15.13
 7 12 7 258.49 19.72
 -7 12 7 253.41 17.36
 -7 13 -7 112.37 13.53
 7 13 -7 111.58 13.02
 7 13 7 128.65 15.36
 -7 13 7 119.96 12.9
 -7 14 -7 86.21 12.76
 7 14 -7 91.11 12.88
 7 14 7 101.49 14.32
 -7 14 7 102.28 12.41
 -7 15 -7 70.04 11.61
 7 15 -7 53.68 11.06
 7 15 7 79.1 13.54
 -7 15 7 81.27 11.41
 7 16 7 83.06 14.58
 7 -14 -8 -10.35 9.45
 7 -14 8 6.07 8.57
 -7 -13 8 1.93 8.91
 7 -13 -8 -9.34 8.83
 7 -13 8 -2.35 7.84
 -7 -12 8 2.96 8.5
 7 -12 8 -3.4 8.86
 7 -12 -8 -3.99 7.32
 7 -11 -8 26.33 9.88
 -7 -11 8 -3.86 8.89
 7 -11 8 5.06 8.22
 -7 -10 -8 5.08 7.23
 -7 -10 8 0.55 9.53
 7 -10 -8 -9 8.07
 7 -10 8 0 7.61
 -7 -9 -8 10.54 7.02
 7 -9 -8 11 7.65
 -7 -9 8 -4.9 8.39
 7 -9 8 13.15 8.02
 -7 -8 -8 -4.99 6.71
 -7 -8 8 -13.65 9.15
 7 -8 -8 6.48 7.86
 7 -8 8 -6.14 7.5
 -7 -7 -8 3.2 5.87
 -7 -7 8 -19.49 10.31
 7 -7 -8 -7.16 6.81
 7 -7 8 6.29 7.7
 -7 -6 -8 4.56 5.66
 7 -6 -8 3.54 7.31
 -7 -6 8 1.55 6.78
 7 -6 8 7.43 7.25
 -7 -6 -8 -3.23 4.28
 -7 -5 -8 3.97 6.34
 -7 -5 8 9.08 7.71
 -7 -5 -8 4.86 4.54
 7 -5 -8 1.14 6.51
 7 -5 8 7.49 7.15
 -7 -4 -8 8.19 5.89
 -7 -4 8 11.6 7.86
 7 -4 8 -7.78 7.14
 7 -4 -8 2.33 6.14
 -7 -3 -8 3.17 5.23
 -7 -3 8 10.35 8.05
 7 -3 8 -0.17 7
 7 -3 -8 8.29 7.37
 -7 -2 -8 -0.4 5.1
 7 -2 -8 12.32 6.27
 -7 -2 -8 8.93 6.05
 -7 -2 8 17.23 8.29
 7 -2 -8 0.67 7.05
 7 -2 8 1.98 7.37
 -7 -1 -8 1.85 4.34
 7 -1 -8 8.94 6.01
 -7 -1 -8 -3.07 6.21
 -7 -1 8 2.74 6.84
 7 -1 -8 -9.25 7.48
 7 -1 8 -7.01 7.57
 -7 0 -8 -1.02 4.47
 -7 0 -8 0.09 5.65
 7 0 -8 3.48 5.7
 -7 0 8 -0.06 6.02
 7 0 8 2.24 6.99
 -7 1 -8 3.62 5.5
 7 1 -8 5.15 5.2
 7 1 8 -5.61 7.22
 -7 2 8 -1.51 5.03
 -7 2 -8 4.51 5.89
 7 2 -8 4.08 5.24
 -7 2 8 -2.35 5.64
 7 2 8 -3.43 8.12
 -7 3 8 7.76 5.95
 -7 3 -8 2.45 5.63
 7 3 -8 1.59 5.7
 -7 3 8 11.66 6.12
 7 3 8 -3.35 7.72
 -7 4 8 5.08 5.33
 7 4 -8 3.94 5.45
 -7 4 -8 5.47 5.92
 -7 4 8 6.64 5.56
 7 4 8 6.55 8.24
 -7 5 8 2.63 5.07
 7 5 -8 -8.24 6.99
 -7 5 -8 -2.16 6.13
 -7 5 8 8.28 5.65
 7 5 8 5.02 7.93
 -7 6 8 -10.27 6.06
 7 6 -8 -2.63 6.55
 -7 6 -8 -0.37 6.23
 -7 6 8 6.49 5
 7 6 8 13.1 8.68
 -7 7 8 -6.91 5.78
 7 7 -8 -3.1 6.87
 -7 7 -8 -4.37 7.34
 -7 7 8 7.03 4.67
 7 7 8 -2.59 7.84
 -7 8 -8 1.26 6.79
 7 8 -8 4.36 7.35
 -7 8 8 2.41 5.55
 7 8 8 -3.65 8.58
 7 9 -8 -5.23 6.94
 -7 9 -8 -6.38 7.95
 -7 9 8 0.36 5.95
 7 9 8 12.08 9.6
 7 10 -8 12.71 6.96
 -7 10 -8 1.85 6.92
 -7 10 8 -3.19 6.58
 7 10 8 -3.26 8.74
 7 11 -8 5.81 8.11
 -7 11 -8 6.7 7.74
 -7 11 8 2.45 6.47
 7 11 8 3.05 8.82
 -7 12 -8 -1.85 8.3
 7 12 -8 -2.47 8.46
 -7 12 8 -4.08 7.17
 7 12 8 -6.11 9.22
 7 13 -8 2.51 8.36
 -7 13 -8 -2.01 8.45
 7 13 8 17.65 11.5
 7 14 -8 8.85 9.2
 7 14 8 5.48 10.68
 -7 -12 -9 133.37 14.95
 7 -12 9 79.28 12.63
 -7 -11 -9 91.86 12.64
 7 -11 -9 101.6 14.08
 -7 -11 9 59.8 13.07
 -7 -10 -9 160.07 15.1
 -7 -10 9 138.67 17.11
 7 -10 -9 151.54 15.1
 -7 -9 -9 103.64 12.47
 7 -9 -9 104.68 13.3
 -7 -9 9 126.18 15.39
 7 -9 9 90.15 12.31
 -7 -8 -9 147.66 13.78
 -7 -8 9 120.6 15.34
 7 -8 -9 158.91 15.47
 7 -8 9 102.3 13.18
 -7 -7 -9 141.58 13.22
 -7 -7 9 103.21 14.42
 7 -7 -9 132.22 14.34
 7 -7 9 104.98 13.28
 -7 -6 -9 191.83 14.87
 -7 -6 9 201.64 18.44
 7 -6 -9 181.67 15.66
 7 -6 9 147.23 14.55
 -7 -5 -9 157.34 13.02
 -7 -5 9 170.83 17.08
 -7 -5 -9 156.54 11.31
 7 -5 -9 154.66 14.28
 7 -5 9 126.41 13.64
 -7 -4 -9 254.72 15.86
 -7 -4 9 247.19 19.14
 7 -4 -9 233.91 16.94
 7 -4 9 234.52 18.11
 -7 -3 -9 138.49 11.66
 -7 -3 9 145.57 15.64
 7 -3 -9 126.85 12.97
 7 -3 9 135.48 14.84
 -7 -2 -9 257.36 15.32
 -7 -2 9 262.17 19.16
 7 -2 -9 242.73 17.4
 7 -2 9 247.2 18.78
 7 -1 -9 188.1 14.52
 -7 -1 -9 180.92 14.3
 -7 -1 -9 185.34 13.04
 -7 -1 9 215.55 17.31
 7 -1 -9 180.39 14.95
 7 -1 9 201.77 17.09
 -7 0 -9 192.3 14.78
 7 0 -9 202.22 14.58
 -7 0 9 221.02 17.29
 7 0 -9 196.18 15.52
 7 0 9 198.36 17.45
 7 1 -9 190.92 14.43
 -7 1 -9 179.62 14.33
 -7 1 9 210.49 16.53
 7 1 9 166.62 15.83
 7 2 -9 241.96 16.09
 -7 2 -9 230.07 16.27
 -7 2 9 284.3 18.47
 7 2 9 224.28 18.58
 7 3 -9 129.31 12.59
 -7 3 -9 131.77 12.78
 -7 3 9 148.94 13.7
 7 3 9 134.87 15.55
 -7 4 9 255.29 16.4
 7 4 -9 246.21 16.8
 -7 4 -9 238.13 16.95
 -7 4 9 271.07 17.25
 7 4 9 277.49 20.61
 -7 5 9 167.2 13.61
 7 5 -9 171.03 14.46
 -7 5 -9 144.15 13.3
 -7 5 9 164.87 13.42
 7 5 9 166.62 16.82
 -7 6 9 217.8 15.16
 -7 6 -9 194.08 15.67
 7 6 -9 186.73 15.34
 -7 6 9 210.51 14.75
 7 6 9 195.8 17.45
 7 7 -9 131.24 13.45
 -7 7 -9 112.4 13.1
 -7 7 9 147.04 12.93
 7 7 9 130.88 16.03
 7 8 -9 153.34 14.76
 -7 8 -9 148.37 14.79
 -7 8 9 150.09 13.17
 7 8 9 119.95 15.55
 7 9 -9 116.62 13.29
 -7 9 -9 115.77 13.76
 -7 9 9 113.36 12.16
 7 9 9 111.01 15.75
 7 10 -9 170.99 16.23
 -7 10 -9 148.5 15.26
 7 10 9 147.99 17.17
 7 11 -9 101.94 13.62
 -7 11 -9 88.49 13.24
 7 11 9 80.76 13.67
 7 12 -9 127.98 15.58
 -7 -10 -10 31.43 9.32
 -7 -9 -10 96.82 12.71
 -7 -8 -10 19.49 8.29
 7 -8 -10 22.07 10.78
 -7 -7 -10 83.38 11.46
 -7 -7 10 79.12 14.12
 7 -7 -10 110.56 14.71
 7 -7 10 82.78 13.39
 -7 -6 -10 35.64 8.74
 -7 -6 10 40.17 11.3
 7 -6 -10 47.46 11.27
 7 -6 10 35.63 11.02
 -7 -5 -10 83.1 10.54
 -7 -5 10 116.66 15.48
 7 -5 -10 85.24 13.01
 7 -5 10 86.7 13.33
 -7 -4 -10 77.48 10.35
 -7 -4 10 94.21 14.46
 7 -4 10 73.19 12.76
 7 -4 -10 79.45 12.91
 -7 -3 -10 54.75 8.44
 -7 -3 10 67.5 12.56
 7 -3 -10 77.5 12.34
 7 -3 10 63.26 12.48
 -7 -2 10 38.09 10.7
 7 -2 10 55.57 12.41
 7 -2 -10 45.27 10.22
 -7 -1 -10 149.32 14.26
 7 -1 -10 143.46 13.97
 -7 -1 10 149.77 16.22
 7 -1 10 129.94 16.08
 7 -1 -10 154.92 14.99
 7 0 -10 43.11 9.94
 -7 0 -10 33.69 9.12
 -7 0 10 39.9 10.43
 7 0 10 27.14 10.85
 7 0 -10 19.7 8.49
 7 1 -10 161.45 14.74
 -7 1 -10 136.06 14.1
 -7 1 10 169.18 16
 7 1 10 159.03 16.61
 -7 2 -10 39.99 8.91
 7 2 -10 57.24 10.48
 -7 2 10 61.86 11.66
 7 2 10 53.69 12.17
 7 3 -10 76.54 11.71
 -7 3 -10 60.6 10.54
 -7 3 10 86.13 12.05
 7 3 10 45.16 11.94
 7 4 -10 72.91 10.8
 -7 4 -10 82.66 11.96
 -7 4 10 89.61 11.83
 7 4 10 66.64 13.27
 -7 5 -10 85 12.01
 7 5 -10 89.03 12.3
 7 5 10 82.9 13.82
 -7 6 -10 33.51 9.9
 7 6 -10 35.49 9.57
 7 6 10 31.57 11.53
 7 7 -10 110.33 13.27
 -7 7 -10 120.15 13.93
 7 7 10 100.36 15.6
 -7 8 -10 22.95 9.42
 7 8 -10 10.92 8.58
 7 9 -10 79.27 12.92
 -7 9 -10 83.49 12.28
 7 -6 11 18.93 11.86
 7 -5 11 10.03 10.28
 7 -4 11 23.53 11.38
 -7 -3 11 8.56 10.6
 7 -3 11 -6.98 11.03
 -7 -2 11 10.84 9.39
 7 -2 11 30.53 12
 -7 -1 11 33.49 11.86
 7 -1 11 16.94 10.08
 -7 0 -11 24.99 10.45
 7 0 -11 29.12 10.28
 -7 0 11 13.21 10.2
 7 0 11 3.21 10.48
 7 1 -11 11.19 8.84
 -7 1 -11 6.76 8.96
 -7 1 11 33.75 11.03
 7 1 11 11.91 10.93
 7 2 -11 5.53 9.04
 -7 2 -11 20.31 9.38
 -7 2 11 18.76 10.6
 7 2 11 14.51 10.72
 -7 3 11 20.14 9.85
 7 3 -11 -3.4 8.08
 -7 3 -11 8.09 8.81
 7 4 -11 18.46 9.97
 -7 4 -11 13.73 8.51
 -8 -19 0 2.86 8.31
 8 -19 0 -1.28 9.74
 -8 -18 0 287.75 20.87
 8 -18 0 277.75 20.63
 -8 -17 0 -2.14 7.51
 8 -17 0 -5.79 9.17
 -8 -16 0 459.19 24.42
 8 -16 0 383.24 22.89
 -8 -15 0 0.9 6.87
 8 -15 0 7.27 7.98
 -8 -14 0 684.38 28.38
 8 -14 0 623.74 27.31
 -8 -13 0 -4.69 6.56
 8 -13 0 -4.2 6.62
 -8 -12 0 661.42 25.99
 8 -12 0 612.26 25.55
 -8 -11 0 4.43 5.35
 8 -11 0 -5.12 6.37
 -8 -10 0 967.48 30.87
 8 -10 0 901.94 29.97
 -8 -10 0 987.34 24.99
 -8 -9 0 13.81 5.3
 8 -9 0 14.18 1.63
 8 -9 0 4.46 4.9
 -8 -8 0 2139.33 50.23
 8 -8 0 2021.15 49.04
 8 -8 0 2099.71 39.69
 8 -8 0 2142.1 45.15
 -8 -7 0 4.88 3.66
 -8 -7 0 2.64 2.97
 8 -7 0 5.42 1.81
 8 -7 0 5.78 4.33
 8 -7 0 5.44 2.49
 -8 -6 0 1907.85 43.78
 -8 -6 0 1806.5 41.63
 8 -6 0 1848.39 42.76
 8 -6 0 1797.68 36.69
 8 -6 0 1896.74 40.25
 -8 -5 0 11.11 3.44
 8 -5 0 8.37 2.22
 8 -5 0 9.71 3.54
 8 -5 0 7.09 2.14
 -8 -4 0 1867.09 39.6
 -8 -4 0 1968.62 42.75
 8 -4 0 1881.9 38.56
 8 -4 0 1798.25 41.22
 8 -4 0 1927.99 40.88
 -8 -3 0 13.66 2.68
 8 -3 0 15.97 1.3
 -8 -3 0 11.28 3.27
 8 -3 0 16.29 3.1
 8 -3 0 14.14 3.33
 8 -3 0 13.5 2.79
 8 -2 0 3191.08 55.6
 8 -2 0 3123.81 60.24
 -8 -2 0 3111.35 62.06
 8 -2 0 3239.72 63.3
 8 -2 0 3174.72 61.86
 8 -2 0 2997.63 60.34
 8 -2 0 2988.26 60.33
 -8 -2 0 3033.58 60.23
 -8 -1 0 15.8 2.91
 8 -1 0 17.13 2.06
 8 -1 0 18.74 3.34
 8 -1 0 18.42 2.92
 8 -1 0 21.14 3.16
 8 -1 0 14.7 3.05
 8 -1 0 18.66 2.9
 -8 -1 0 16.79 2.2
 8 -1 0 20.56 2.97
 8 0 0 3403.7 67.16
 8 0 0 3496.96 64.25
 8 0 0 3624.4 68.93
 8 0 0 3589.84 68.53
 -8 0 0 3593.12 65.38
 8 0 0 3342.22 65.07
 8 0 0 3457.45 68.29
 -8 0 0 3442.24 67.44
 8 0 0 3668.9 67.25
 8 1 0 18 3.18
 8 1 0 13.7 2.67
 8 1 0 16.19 2.51
 8 1 0 15 2.82
 -8 1 0 18.8 2.82
 8 1 0 15.56 3
 8 1 0 14.93 2.28
 -8 1 0 19.76 3.39
 8 1 0 17.16 2.57
 8 2 0 3396.93 63.37
 8 2 0 3146.49 62.27
 8 2 0 3151.26 60.29
 -8 2 0 3072.78 54.67
 8 2 0 3311.7 62.77
 8 2 0 3128.25 54.63
 -8 2 0 3085.86 63.04
 -8 2 0 3353.35 61.9
 8 2 0 3144.06 57.32
 8 2 0 3108.23 62.11
 8 2 0 3274.92 61.27
 8 3 0 13.96 2.99
 8 3 0 17.13 1.78
 -8 3 0 17.28 1.86
 8 3 0 13.39 2.76
 -8 3 0 15.65 3.54
 8 3 0 16.92 1.83
 -8 3 0 19.9 3.59
 8 3 0 16.77 2.82
 8 3 0 14.7 3.01
 8 4 0 1988.02 42.36
 8 4 0 2078.68 42.78
 8 4 0 1939.82 38
 -8 4 0 1950.59 43.03
 -8 4 0 1967.6 38.07
 8 4 0 1974.66 36.1
 8 4 0 2123.7 42.06
 8 4 0 1914.46 41.47
 8 5 0 9.4 3.33
 8 5 0 14.28 2.91
 8 5 0 7.54 2.08
 -8 5 0 11.87 3.58
 -8 5 0 9.93 2.21
 8 5 0 8.82 2.38
 8 5 0 9.94 1.29
 8 5 0 7.85 2.6
 -8 5 0 9.87 3.56
 8 6 0 1926.69 43.93
 -8 6 0 1821.19 39.85
 8 6 0 1794.26 39.84
 8 6 0 2098.89 42.93
 -8 6 0 1912.11 42.66
 8 6 0 1961.45 35.6
 8 6 0 2071.43 36.01
 8 6 0 2014.24 41.5
 8 6 0 2021.91 42.68
 -8 6 0 1935.58 45.71
 8 7 0 3.6 3.78
 8 7 0 6.07 2.61
 8 7 0 1.4 2.23
 -8 7 0 9.81 2.98
 -8 7 0 5.67 2.88
 8 7 0 5.23 2.54
 8 7 0 5.03 1.29
 8 7 0 4.53 2.76
 8 8 0 2241.57 49.94
 -8 8 0 2166.03 45.9
 -8 8 0 1967.16 45.17
 8 8 0 1974.96 45.28
 8 8 0 2237.04 40.24
 8 8 0 2215.75 44.59
 8 9 0 11.1 4.67
 -8 9 0 13.1 3.66
 8 9 0 11.07 3.92
 -8 9 0 13.98 3.58
 8 9 0 10.83 1.91
 8 9 0 9.96 2.99
 8 10 0 992.66 30.19
 -8 10 0 903.51 26.56
 8 10 0 888.8 26.51
 8 10 0 1047.72 21.76
 8 10 0 977.47 24.05
 -8 11 0 1.27 4.13
 8 11 0 -2.05 3.85
 8 11 0 1.91 5.41
 8 11 0 2.9 2.75
 8 12 0 628.14 23.02
 -8 12 0 630.36 22.84
 8 12 0 675.65 25.43
 8 12 0 724.53 19.15
 8 13 0 12.49 6.61
 8 13 0 0.64 4.84
 -8 13 0 -5.7 5.32
 -8 14 0 661.73 24.99
 8 14 0 643.45 25.46
 8 15 0 9.66 7.57
 -8 15 0 6.54 6.09
 8 15 0 3.17 5.71
 8 16 0 453.06 23.38
 8 16 0 419.14 21.59
 -8 16 0 425.2 21.47
 8 17 0 9.51 7.52
 -8 17 0 -7.88 7.03
 8 17 0 13.25 7.23
 8 18 0 303.02 20.7
 8 18 0 285 18.95
 -8 18 0 296.53 19.35
 8 19 0 3.61 8.65
 -8 19 0 0.25 7.72
 8 19 0 16.45 8.57
 -8 -19 -1 50.82 11.28
 -8 -19 1 27.75 10.1
 8 -19 -1 38 10.58
 8 -19 1 18.98 9.47
 -8 -18 -1 -21.59 9.65
 -8 -18 1 3.69 9.14
 8 -18 1 6 9.01
 8 -18 -1 10.87 9.96
 -8 -17 -1 51.6 10.72
 -8 -17 1 34.41 9.04
 8 -17 1 29.3 10.34
 8 -17 -1 47.54 10.72
 -8 -16 -1 2.83 7.48
 -8 -16 1 -7.13 8.86
 8 -16 1 -3.52 8.33
 8 -16 -1 -6.83 7.36
 -8 -15 1 78.13 10.94
 -8 -15 -1 70.94 11.14
 8 -15 1 54.95 10.01
 8 -15 -1 49.91 9.46
 -8 -14 -1 4.84 7.07
 -8 -14 1 -4.54 6.78
 -8 -14 1 8.01 5.77
 8 -14 1 9.92 7.91
 8 -14 -1 -8.2 7.69
 -8 -13 -1 90.84 10.86
 -8 -13 1 78.71 10.27
 8 -13 1 91.67 10.84
 8 -13 -1 72.15 9.55
 -8 -13 1 88.06 9.89
 -8 -12 -1 -0.51 5.98
 -8 -12 1 -4 6.35
 -8 -12 1 -3.32 5.65
 8 -12 1 -3.75 6.6
 8 -12 -1 -1.14 5.7
 -8 -11 -1 97.05 10.14
 -8 -11 1 93.18 9.52
 8 -11 1 84.85 4.89
 -8 -11 1 88.3 9.22
 8 -11 1 111.05 10.92
 8 -11 -1 81.98 9.51
 -8 -10 -1 120.09 10.39
 8 -10 -1 125.57 6
 -8 -10 1 135.41 11.06
 8 -10 -1 111.13 10.05
 -8 -10 1 131.85 10.57
 8 -10 1 130.91 11.17
 -8 -9 -1 175.79 11.84
 -8 -9 1 159.26 11.37
 8 -9 -1 178 6.73
 8 -9 -1 179.39 11.83
 8 -9 1 166.46 11.92
 -8 -9 1 168.47 11.48
 -8 -8 1 144.23 10.36
 8 -8 -1 160.87 6.03
 -8 -8 1 143.92 8.98
 -8 -8 -1 154.85 10.63
 8 -8 1 142.08 10.38
 8 -8 -1 148.57 10.32
 -8 -8 1 141.58 10.14
 -8 -7 1 230.77 12.48
 -8 -7 -1 242.66 12.7
 8 -7 -1 239.55 7.2
 8 -7 -1 221.16 6.57
 8 -7 -1 220.15 12.01
 -8 -7 1 229.31 12.28
 8 -7 1 209.85 12.15
 -8 -7 -1 254.14 11.31
 -8 -6 -1 17.78 4.36
 -8 -6 -1 13.28 4.24
 -8 -6 1 20.52 4.76
 8 -6 -1 18.97 2.05
 8 -6 -1 15.72 4.73
 -8 -6 1 10.99 4.05
 8 -6 -1 18.09 2.26
 8 -6 1 15.68 4.12
 -8 -6 -1 19.93 3.79
 -8 -5 -1 190.58 10.28
 -8 -5 -1 176.85 9.81
 8 -5 1 186.39 10.3
 8 -5 -1 186.71 7.22
 8 -5 -1 166.51 9.43
 -8 -5 1 180.53 10.21
 -8 -5 -1 212.95 10.14
 8 -4 1 224.59 8.43
 -8 -4 -1 247.59 11.24
 -8 -4 -1 229.59 10.89
 8 -4 -1 244.46 8.72
 8 -4 1 226.19 10.7
 8 -4 -1 217.24 10.38
 -8 -4 1 235.56 11.39
 -8 -3 -1 267.73 11.12
 8 -3 1 246.88 8.84
 -8 -3 1 246.87 10.37
 8 -3 -1 271.78 9.8
 8 -3 1 249.12 10.9
 8 -3 -1 262.09 10.87
 -8 -3 1 258.67 11.7
 -8 -3 -1 260.11 9.12
 8 -2 1 183.93 7.6
 -8 -2 -1 194 9.06
 8 -2 1 187.19 5.18
 -8 -2 1 182.38 8.75
 8 -2 -1 202.04 8.6
 8 -2 1 188.75 8.6
 8 -2 -1 183.64 8.47
 -8 -2 -1 204.26 5.85
 -8 -2 1 181.34 9.44
 -8 -2 -1 196.36 7.8
 8 -2 -1 211.05 9.53
 -8 -1 -1 319.39 11.39
 8 -1 -1 310.32 11.64
 8 -1 1 301.71 10.5
 8 -1 1 307.68 8.44
 8 -1 -1 323.66 12.1
 -8 -1 -1 332.36 9.03
 8 -1 1 311.92 10.65
 8 -1 -1 310.42 11.51
 -8 -1 1 321.15 12.09
 8 -1 -1 300.7 10.85
 -8 -1 -1 311.82 10.52
 8 -1 -1 313.72 11.78
 8 0 1 140.64 6.98
 8 0 1 144.6 5.91
 8 0 1 150.06 8.28
 8 0 -1 147.54 7.75
 8 0 -1 151.7 7.71
 8 0 -1 154.05 7.89
 8 0 1 147.74 3.69
 8 0 1 153.66 6.49
 8 0 -1 151.63 8.05
 8 0 1 134.98 7.68
 -8 0 -1 158.7 6.4
 8 0 -1 156.09 6.94
 -8 0 1 144.7 7.67
 8 0 1 159.36 8.78
 -8 0 -1 143.53 6.99
 8 0 -1 156.61 7.84
 8 1 1 303.77 11.18
 8 1 -1 324.87 12.09
 8 1 1 298.74 9.8
 8 1 1 336.4 12.72
 8 1 -1 332.33 11.73
 8 1 1 311.11 7.04
 -8 1 1 310.15 6.85
 8 1 -1 317.21 11.72
 8 1 -1 310.39 6.67
 -8 1 -1 308.13 7
 8 1 -1 320.07 12.38
 -8 1 1 314.86 11.44
 -8 1 1 330.65 11.39
 8 1 -1 307.97 10.01
 -8 1 -1 330.76 10.8
 8 1 1 339.29 9.34
 8 1 1 309.53 12.55
 8 1 1 332.32 10.41
 -8 1 -1 298.69 10.97
 8 1 -1 322.73 11.88
 8 2 1 192.86 8.93
 8 2 1 181.18 7.89
 8 2 -1 201.19 9.09
 -8 2 1 196.17 9.49
 -8 2 -1 187.29 5.63
 8 2 -1 186.67 5.45
 -8 2 -1 197.33 9.72
 8 2 -1 201.11 9.16
 -8 2 1 198.13 5.62
 8 2 1 202.4 5.72
 -8 2 1 211.19 9.18
 -8 2 -1 209.07 8.8
 8 2 1 208.26 6.12
 8 2 -1 196.11 7.46
 8 2 -1 211.5 9.41
 8 2 1 206.19 7.79
 -8 2 -1 177.86 8.6
 8 2 1 195.09 9.7
 8 3 1 266.94 11.21
 -8 3 1 275.85 7.78
 8 3 1 274.33 10.38
 -8 3 1 272.1 11.38
 -8 3 -1 265.58 7.9
 8 3 -1 259.2 7.68
 8 3 -1 284.3 11.09
 -8 3 -1 263.2 11.3
 8 3 1 271.48 7.73
 8 3 -1 255.89 8.65
 -8 3 -1 306.13 11.45
 8 3 1 255.34 6
 8 3 -1 262.17 9.96
 8 3 -1 283.09 11.28
 8 3 1 261.12 11.35
 8 3 1 279.8 9.38
 8 4 1 241.86 10.56
 -8 4 1 225.48 10.32
 -8 4 -1 237.94 8.05
 8 4 -1 239.71 7.99
 8 4 -1 253.43 10.29
 -8 4 -1 240.35 10.71
 8 4 -1 232.38 8.01
 8 4 1 253.75 9
 8 4 -1 250.21 9.31
 8 4 1 226.11 10.48
 8 4 -1 253.98 10.78
 -8 5 1 186.17 9.41
 -8 5 -1 177.96 7.69
 8 5 -1 182.17 7.71
 -8 5 -1 195.22 9.59
 8 5 -1 179.87 9.47
 8 5 1 188.39 9.67
 8 5 1 195.63 7.98
 8 5 1 199.89 9.75
 8 5 -1 195.46 7.86
 8 6 -1 18.24 3.26
 -8 6 -1 19.09 3.4
 -8 6 -1 15.81 3.13
 8 6 -1 19.9 4.2
 8 6 1 16.73 4.13
 8 6 1 17.79 2.85
 -8 6 1 9 3.75
 8 6 -1 17.05 2.69
 8 6 1 19.06 4.11
 8 7 -1 231.69 11.76
 8 7 1 239.36 11.93
 -8 7 -1 238.75 10.65
 -8 7 -1 223.94 10.02
 8 7 -1 228.47 10.17
 8 7 -1 239.93 8.71
 8 7 1 217.27 10.41
 8 7 -1 225.59 8.23
 8 7 1 233.81 9.54
 -8 7 1 228.65 12.57
 8 8 -1 147.98 9.75
 8 8 1 147.02 10.28
 -8 8 -1 153.18 8.37
 -8 8 -1 153.84 8.7
 8 8 -1 145.27 8.5
 8 8 -1 160.76 7.14
 8 8 -1 160.91 6.5
 8 8 1 173.77 9.34
 8 8 1 150.19 7.96
 -8 8 1 168.88 11.3
 8 9 -1 178.97 11.3
 8 9 1 172.47 11.4
 -8 9 -1 187.78 9.33
 8 9 -1 186.94 8.96
 -8 9 -1 175.67 9.93
 8 9 -1 169.76 9.74
 8 9 -1 197.66 8.18
 8 9 -1 184.35 6.79
 8 9 1 176.63 9.52
 8 9 1 183.29 9.21
 -8 9 1 199.48 12.8
 8 10 1 124.91 10.27
 8 10 -1 123.72 9.97
 8 10 -1 117.27 8.78
 8 10 -1 141.08 7.74
 -8 10 -1 123.96 8.84
 -8 10 -1 126.43 7.68
 8 10 -1 134.15 7.16
 8 10 1 122.78 3.7
 -8 10 1 130.83 10.95
 8 10 -1 131.68 5.37
 8 10 1 133.66 8.43
 -8 11 -1 87.84 6.29
 8 11 -1 95.21 8.44
 -8 11 -1 91.07 8.1
 8 11 1 97.53 9.74
 8 11 -1 92 9.23
 8 11 1 97.98 7.51
 -8 11 1 88.95 10.06
 8 12 -1 3.83 4.52
 -8 12 -1 -3.18 3.04
 -8 12 -1 1.77 4.75
 8 12 1 1.84 4.93
 8 12 -1 0.86 4.72
 8 12 1 2.36 3.71
 -8 13 -1 85.79 9.2
 8 13 -1 87.9 8.95
 8 13 1 108.19 11.64
 8 13 -1 82.88 9.73
 8 13 1 97.66 7.63
 -8 14 -1 10.74 6.6
 8 14 -1 8.06 5.94
 8 14 -1 -0.84 6.38
 8 14 1 1.65 6.37
 -8 15 -1 64.83 9.18
 8 15 -1 72.78 9.89
 -8 15 1 70.29 8.99
 8 15 1 56.04 8.41
 8 15 -1 74.64 10.69
 8 15 1 56.82 9.47
 8 16 -1 2.72 6.71
 -8 16 1 -2.46 6.22
 8 16 1 -2.39 6.48
 -8 16 -1 -0.76 6.6
 8 16 -1 14.1 8.35
 8 16 1 -3.54 7.73
 -8 17 -1 53.86 10.29
 8 17 -1 54.49 9.8
 -8 17 1 37.89 8.8
 8 17 1 38.46 9.03
 8 17 -1 58.67 10.84
 8 17 1 58.56 11.33
 -8 18 -1 -2.44 8.07
 8 18 -1 -0.59 7.8
 -8 18 1 -10.44 7.53
 8 18 1 4.12 7.21
 8 18 -1 8.39 8.47
 8 18 1 -11.07 8.87
 8 19 -1 27.87 9.62
 -8 19 1 18.75 8.9
 8 19 1 30.79 9.66
 -8 19 -1 31 9.94
 8 19 1 28.84 10.93
 8 19 -1 36.14 10.21
 -8 19 1 40.73 11.21
 -8 -19 2 16.38 9.59
 8 -19 -2 2.32 9.54
 -8 -18 -2 117.26 15.15
 -8 -18 2 86.99 13.25
 8 -18 -2 78.89 11.86
 8 -18 2 83.98 13.92
 -8 -17 -2 22.82 10.53
 -8 -17 2 11.92 8.95
 -8 -17 2 0.78 6.86
 8 -17 2 6.36 8.39
 8 -17 -2 -0.98 8.22
 -8 -16 -2 215.87 17.61
 -8 -16 2 212.42 17.01
 8 -16 -2 188.15 16.08
 8 -16 2 177.57 16.91
 -8 -16 2 191.03 15.45
 -8 -15 -2 2.3 7.92
 -8 -15 2 9 6.73
 8 -15 2 6.62 7.92
 -8 -15 2 11.23 7.78
 8 -15 -2 5.44 7.59
 -8 -14 2 231.22 15.87
 -8 -14 -2 209.36 15.72
 8 -14 -2 194.23 15.09
 8 -14 2 217.35 16.53
 -8 -14 2 220.5 15.56
 -8 -13 -2 4.91 6.81
 -8 -13 2 -10.05 6.53
 8 -13 2 -2.08 7.23
 -8 -13 2 -1.81 5.82
 8 -13 -2 -2.93 6.87
 -8 -12 -2 326.7 18.24
 -8 -12 2 358.66 18.69
 8 -12 2 299.02 11.98
 8 -12 -2 326.58 17.58
 8 -12 2 326.02 18.93
 -8 -12 2 313.1 17.13
 -8 -11 -2 53.25 8.07
 -8 -11 2 51.96 8.02
 8 -11 -2 51.01 7.99
 8 -11 2 50.51 8.8
 -8 -11 2 53.79 8.06
 -8 -10 -2 482.34 20.73
 -8 -10 2 480.89 20.59
 8 -10 -2 537.1 15.01
 8 -10 -2 451.47 19.94
 8 -10 2 465.34 21.13
 -8 -10 2 482.49 20.59
 -8 -10 -2 464.88 16.11
 -8 -9 2 4.51 3.33
 8 -9 -2 7.09 2.45
 -8 -9 -2 4.99 4.56
 -8 -9 2 8.91 5.21
 8 -9 -2 7.48 5.37
 8 -9 2 14.45 6.11
 -8 -9 2 -3.69 5.25
 -8 -9 -2 4.71 3.11
 -8 -8 -2 544.78 20.58
 -8 -8 2 549.25 20.41
 8 -8 -2 558.64 14.93
 8 -8 -2 500.85 19.69
 8 -8 2 520.72 20.93
 -8 -8 2 529 20.61
 -8 -8 -2 510.53 17.16
 -8 -7 -2 43.41 6.35
 8 -7 -2 40.95 3.48
 -8 -7 2 40.48 6.17
 8 -7 2 36.55 6.17
 -8 -7 2 30.79 5.85
 8 -7 -2 35.08 5.67
 -8 -7 -2 39.22 4.98
 -8 -6 -2 836.54 24.69
 -8 -6 2 863.87 25.43
 8 -6 2 795.88 18.14
 -8 -6 -2 808.26 24.76
 -8 -6 2 797.44 21.54
 8 -6 -2 808.88 24.24
 -8 -6 2 822.45 25.31
 8 -6 2 822.19 25.32
 -8 -6 -2 808.05 22.89
 -8 -5 2 277.55 13.01
 -8 -5 -2 275.98 12.45
 8 -5 2 272.99 8.36
 -8 -5 -2 264.2 12.64
 -8 -5 2 268.85 10.56
 8 -5 -2 281.28 9.34
 -8 -5 2 274.02 13.2
 8 -5 -2 268.86 12.38
 8 -5 2 268.8 12.65
 -8 -5 -2 268.32 11.84
 -8 -4 -2 907.04 24.53
 8 -4 2 864.65 19.61
 -8 -4 2 912.81 22.73
 -8 -4 -2 893.12 25.64
 -8 -4 -2 868.04 24.51
 8 -4 -2 958.25 21.94
 -8 -4 2 887.3 25.7
 8 -4 2 887.84 24.88
 8 -4 -2 888.6 24.55
 -8 -3 -2 36 2.86
 -8 -3 2 39.24 4.98
 8 -3 2 34.86 3.07
 -8 -3 -2 33.5 4.53
 -8 -3 -2 39.94 4.29
 8 -3 2 40.86 3.28
 -8 -3 2 42 3.26
 8 -3 2 31.31 4.52
 -8 -3 2 47.05 5.64
 8 -3 -2 40.77 3.9
 8 -3 -2 37.76 4.89
 8 -3 2 33.75 5.18
 -8 -2 -2 1001.79 24.73
 -8 -2 -2 1004.5 24.23
 8 -2 2 931.16 21.84
 8 -2 2 1003.52 21.42
 -8 -2 2 1059.27 21.42
 8 -2 -2 1032.64 24.89
 8 -2 -2 951.17 24.92
 -8 -2 2 987.37 26.34
 -8 -2 -2 1019.14 20.05
 8 -2 2 951.83 24.62
 8 -2 2 930.46 27.27
 -8 -2 -2 949.16 21.58
 8 -1 -2 8.24 2.28
 -8 -1 -2 10.42 2.3
 8 -1 2 11.54 2.3
 -8 -1 -2 10.2 2.7
 8 -1 2 6.17 1.53
 -8 -1 2 13.2 1.89
 8 -1 2 10.36 2.89
 -8 -1 2 7.88 2.85
 -8 -1 -2 8.8 1.84
 8 -1 -2 10.29 2.72
 8 -1 -2 10.22 3.38
 8 -1 2 4.78 3.62
 -8 -1 -2 10.47 2.14
 8 0 2 1293.35 28.72
 -8 0 -2 1302.14 28.47
 -8 0 -2 1229.81 27.24
 8 0 -2 1295.84 25.4
 8 0 -2 1377.51 30.07
 8 0 2 1248.72 26.83
 8 0 2 1316.35 25.73
 -8 0 2 1368.98 25.82
 -8 0 -2 1260.7 25.64
 8 0 -2 1301.34 31.46
 -8 0 -2 1302.48 28.04
 8 0 -2 1278.97 29.52
 8 0 2 1255.26 27.81
 -8 0 2 1270.87 30.41
 8 0 2 1226.1 32.24
 -8 0 -2 1247.61 27.71
 -8 1 -2 16.48 2.17
 8 1 2 10.84 2.47
 8 1 -2 9.53 2.55
 8 1 -2 10.36 1.71
 -8 1 -2 7.6 1.57
 8 1 2 7.99 1.52
 -8 1 2 8.26 1.64
 -8 1 -2 8.02 2.38
 -8 1 2 6.57 2.56
 8 1 2 8.92 3.65
 -8 1 -2 8.83 2.44
 8 1 -2 8.38 2.79
 -8 2 -2 992.79 20.31
 8 2 2 968.08 23.89
 8 2 -2 1081.81 24.58
 -8 2 2 1040.28 21.6
 8 2 2 1043.36 21.65
 8 2 -2 993.53 21.31
 -8 2 -2 991.29 21.58
 -8 2 -2 980.39 26.42
 8 2 -2 1001.73 24.09
 -8 2 -2 1096.93 25.57
 -8 2 2 1007.24 24.25
 -8 2 -2 931.51 24.16
 8 2 2 947.43 26.97
 8 3 2 43.31 4.57
 8 3 2 38.46 3.19
 -8 3 -2 38.97 3.49
 8 3 -2 39.89 3.3
 -8 3 -2 45.54 5.13
 -8 3 2 41.22 3.33
 -8 3 -2 54.07 5.29
 -8 3 2 41.85 3.95
 8 3 2 36.51 5.15
 8 3 2 44.14 3.14
 8 4 2 937.34 24.77
 -8 4 -2 926.58 22.12
 8 4 -2 931.03 21.96
 -8 4 -2 954.46 25.6
 -8 4 2 979.29 22.16
 8 4 2 950.67 21.88
 -8 4 2 961.76 21.86
 8 4 2 955.46 26.41
 8 4 2 953.74 20.48
 8 5 -2 273.53 10.28
 -8 5 -2 280.37 10.44
 -8 5 -2 302.74 12.5
 -8 5 2 314.85 10.95
 8 5 2 300.25 10.42
 8 5 2 297.42 12.54
 8 5 2 293.82 8.93
 -8 5 2 280.46 13.05
 8 5 -2 284.16 9.19
 8 5 2 295.01 13.02
 -8 6 -2 841.07 22.38
 8 6 -2 833.42 22.12
 -8 6 -2 873.3 24.21
 8 6 2 888.69 25.27
 8 6 2 915.28 20.17
 8 6 2 868.46 24.96
 8 6 -2 885.12 19.17
 -8 6 2 855.25 26.15
 8 7 -2 43.42 4.93
 -8 7 -2 48.37 5.26
 -8 7 -2 40.16 4.86
 8 7 2 40.18 3.47
 8 7 2 49.47 6.23
 8 7 -2 42.33 2.67
 -8 7 2 41.52 6.16
 8 7 2 31.81 4.88
 8 8 -2 554.59 19.88
 8 8 2 557.44 20.42
 -8 8 -2 542.59 18.06
 8 8 -2 527.57 18.06
 -8 8 -2 569.95 18.09
 8 8 -2 583.97 17.1
 8 8 2 528.86 19.08
 8 8 2 575.02 15.62
 -8 8 2 526.42 20.92
 8 9 2 0.67 2.17
 8 9 -2 8.41 4.78
 8 9 2 5.62 4.75
 8 9 -2 9.09 4.07
 -8 9 -2 4.18 3.63
 -8 9 -2 7.79 3.22
 8 9 -2 5.59 3.02
 8 9 2 3 3.93
 -8 9 2 11.51 5.21
 -8 10 -2 520.65 19.08
 8 10 -2 478.16 18.61
 -8 10 -2 531.58 17.17
 8 10 -2 502.67 20.29
 8 10 2 526.3 21.15
 8 10 2 493.72 18.71
 8 10 2 526.03 16.12
 -8 10 2 516.26 21.82
 8 11 -2 62.61 7.63
 -8 11 -2 50.66 6.9
 -8 11 -2 51.37 5.5
 8 11 -2 57.32 7.8
 8 11 2 46.88 7.67
 -8 11 2 67.3 9.15
 8 11 2 56.11 7.09
 -8 12 -2 365.49 13.42
 -8 12 -2 337.64 16.79
 8 12 -2 323.24 16.52
 8 12 2 358.62 18.68
 8 12 -2 364.7 18.03
 8 12 2 367.11 16.41
 -8 12 2 369.13 19.64
 8 13 -2 -2.56 5.15
 -8 13 -2 14.11 6.22
 -8 13 -2 1.95 2.78
 8 13 -2 6.52 6.61
 8 13 2 6.04 5.81
 -8 13 2 4.69 6.79
 8 13 2 5.66 5.13
 -8 14 -2 211.53 14.39
 8 14 -2 224.25 15.03
 8 14 2 246.54 17.01
 8 14 -2 246.25 16.03
 8 14 2 272.85 14.46
 -8 14 2 280.37 18.4
 -8 15 -2 -5.05 6.15
 8 15 -2 3.47 6.44
 8 15 2 -0.72 7.28
 8 15 -2 10.84 7.32
 -8 15 2 7.82 8.07
 -8 16 -2 207.33 15.43
 8 16 -2 198.38 15.46
 8 16 2 213.9 17.11
 8 16 -2 221.07 16.66
 -8 16 2 221.92 18.02
 -8 17 -2 2.88 7.32
 8 17 -2 -3.46 7.42
 8 17 2 6.45 8.1
 8 17 -2 0.91 6.8
 -8 17 2 5.29 8.26
 -8 18 -2 114.02 13.65
 8 18 -2 94.3 12.21
 -8 18 2 85.73 11.18
 8 18 2 97.24 12.12
 8 18 2 123.98 14.39
 8 18 -2 121.8 13.73
 -8 18 2 119.92 15.1
 8 19 -2 11.65 8.85
 -8 19 -2 11.57 8.49
 -8 19 2 19.32 8.96
 8 19 2 9.2 7.64
 -8 19 2 7.99 9.51
 -8 -19 3 163.22 16.54
 -8 -19 3 180.51 16.09
 -8 -18 -3 6.45 9.38
 -8 -18 3 2.8 8.24
 8 -18 -3 -13.84 9.1
 -8 -17 3 198.26 17.03
 -8 -17 -3 232.83 19.46
 8 -17 -3 187.23 17.18
 -8 -17 3 213.89 17.14
 8 -17 3 189.51 15.45
 -8 -16 -3 24.29 9.63
 -8 -16 3 15.92 7.61
 -8 -16 3 18.09 7.76
 8 -16 -3 16.36 8.66
 -8 -15 3 307.1 19.58
 -8 -15 -3 328.87 21.08
 8 -15 -3 263.22 18.19
 8 -15 3 263.21 19.51
 -8 -15 3 312.62 19.38
 -8 -14 -3 23.18 8.2
 -8 -14 3 19.39 7.51
 -8 -14 3 7.17 6.42
 8 -14 -3 24.58 8.24
 8 -14 3 8.99 7.2
 -8 -13 -3 421.54 21.97
 -8 -13 3 434.95 21.25
 8 -13 3 385.17 15.68
 8 -13 -3 400.46 20.61
 8 -13 3 375.86 21.48
 -8 -13 3 414.62 21.03
 -8 -13 -3 400.44 14.55
 -8 -12 -3 6.99 7.12
 -8 -12 3 2.74 6.09
 8 -12 -3 13.42 7.07
 8 -12 3 -5.96 7.45
 -8 -12 3 -4.66 5.41
 8 -12 3 -6.39 4.13
 -8 -12 -3 2.46 3.33
 -8 -11 -3 738.71 27.92
 -8 -11 3 793.63 28.08
 -8 -11 3 741.81 22.81
 8 -11 -3 747.33 27.2
 8 -11 3 736.12 28.64
 -8 -11 3 735.95 27.71
 -8 -11 -3 741.47 22.08
 -8 -10 -3 27.54 6.77
 -8 -10 3 30.78 6.73
 -8 -10 -3 26.47 4.81
 8 -10 -3 27.16 6.99
 -8 -10 3 26.95 6.8
 8 -10 3 21.77 6.6
 8 -9 3 658.85 13.73
 -8 -9 3 693.64 24.45
 -8 -9 -3 646.01 24.1
 -8 -9 -3 650.37 20.58
 8 -9 -3 638.26 23.68
 -8 -9 3 638.24 24.32
 8 -9 3 646.32 25.17
 8 -9 3 624.96 24.21
 -8 -8 3 25.47 3.87
 8 -8 -3 28.01 3.77
 -8 -8 -3 20.63 5.13
 8 -8 3 24.7 1.64
 -8 -8 3 21.37 5.45
 -8 -8 -3 23.2 4.53
 8 -8 3 19 6.02
 -8 -8 3 24.36 6.46
 8 -8 -3 20.19 5.13
 8 -8 3 25.59 5.9
 8 -7 -3 832.8 20.42
 -8 -7 -3 750.73 24.41
 8 -7 3 734.34 14.36
 -8 -7 3 748.08 19.88
 -8 -7 -3 728.35 22.29
 -8 -7 3 750.6 25.47
 8 -7 -3 756.16 24.41
 8 -7 3 708.77 25.04
 8 -7 3 702.2 25.11
 -8 -6 -3 65.3 7.06
 8 -6 3 66.16 2.56
 -8 -6 -3 61.15 6.68
 -8 -6 3 63.03 4.87
 -8 -6 -3 59.17 6.24
 8 -6 -3 64.08 7.27
 -8 -6 3 72.51 8.07
 8 -6 3 76.8 7.81
 8 -6 3 59.52 7.47
 -8 -5 3 1442 32.07
 -8 -5 -3 1430.5 35.78
 -8 -5 -3 1447.47 37.25
 8 -5 3 1516.64 33.6
 -8 -5 3 1592.44 33.74
 -8 -5 -3 1452.45 36.1
 8 -5 -3 1426.63 36.18
 8 -5 3 1476.57 37.37
 -8 -5 3 1473.3 38.07
 8 -5 3 1389.36 38.14
 -8 -4 -3 24.03 4.48
 8 -4 3 19.11 3.41
 -8 -4 3 25.75 3.22
 -8 -4 -3 30 4.99
 8 -4 -3 25.14 5.27
 -8 -4 -3 25.01 1.42
 -8 -4 3 23.91 4.75
 -8 -4 -3 21.83 1.37
 8 -4 3 26.05 4.95
 8 -4 3 16.6 4.59
 -8 -3 3 1428.5 36.02
 -8 -3 -3 1437.18 33.69
 -8 -3 -3 1427.26 36.29
 -8 -3 -3 1436.58 27.5
 -8 -3 -3 1432.99 35.96
 8 -3 3 1506.3 32.15
 -8 -3 3 1609.1 32.53
 -8 -3 -3 1489.8 28.29
 8 -3 -3 1485.17 33.68
 8 -3 -3 1393.04 34.98
 -8 -3 3 1397.48 36.35
 8 -3 3 1388.69 37.2
 -8 -2 3 33.5 4.96
 -8 -2 -3 27.75 4.31
 -8 -2 -3 32.27 3.97
 -8 -2 -3 35.25 4.16
 -8 -2 -3 30.1 2.35
 8 -2 3 29.66 3.36
 -8 -2 3 36.99 3.54
 -8 -2 -3 27.29 4.68
 -8 -2 3 33.36 5.13
 8 -2 -3 30.76 3.84
 -8 -2 -3 26.96 2.77
 8 -2 -3 26.26 4.55
 8 -2 3 34.27 5.96
 -8 -1 -3 1360.7 30.43
 -8 -1 -3 1336.93 29.17
 -8 -1 -3 1399.11 30.79
 -8 -1 -3 1366.86 34.33
 -8 -1 -3 1330.5 34.11
 8 -1 3 1419.96 29.33
 -8 -1 3 1441.36 29.57
 -8 -1 3 1325.17 33.41
 -8 -1 -3 1417.07 29.36
 8 -1 -3 1351.01 32.67
 -8 -1 -3 1289.65 27.58
 8 -1 3 1287.7 34.96
 8 0 -3 227.97 9.21
 -8 0 -3 228.87 8.67
 -8 0 -3 222.57 8.71
 -8 0 -3 212.69 11.17
 8 0 3 234.69 8.52
 -8 0 3 235.58 8.53
 8 0 -3 221.46 8.08
 -8 0 -3 201.71 8.1
 -8 0 3 225.62 10.76
 -8 0 -3 235.25 9.14
 8 0 -3 210.71 10.37
 8 0 3 201.63 11.6
 -8 0 -3 214.85 7.91
 -8 1 -3 1367.91 28.91
 -8 1 -3 1369.29 29.05
 8 1 -3 1459.32 30.52
 8 1 3 1392.12 29.46
 -8 1 3 1428.94 29.7
 -8 1 -3 1365.1 34.55
 8 1 -3 1381.78 29.27
 -8 1 -3 1353.96 29.57
 -8 1 3 1360.29 32.34
 -8 1 -3 1507.29 32.07
 8 1 -3 1352.31 32.56
 -8 1 3 1301.66 33.83
 -8 1 -3 1289.29 29.71
 8 1 3 1338.02 35.2
 8 2 -3 32.43 3.46
 -8 2 -3 31.55 3.04
 -8 2 3 26.63 4.69
 -8 2 -3 34.21 5.28
 8 2 -3 26.55 3.18
 -8 2 -3 30.44 3.41
 -8 2 3 30.58 3.19
 8 2 3 26.52 3.05
 -8 2 3 33.91 4.3
 -8 2 -3 34.46 4.39
 8 2 3 23.52 4.94
 8 3 3 1459.62 33.82
 -8 3 -3 1439.7 28.9
 -8 3 3 1575.4 32.42
 8 3 3 1522.35 32.14
 8 3 -3 1430.68 31.41
 -8 3 -3 1464.38 36.06
 -8 3 -3 1419.83 31.81
 -8 3 3 1444.96 32.44
 -8 3 3 1429.09 36.52
 8 3 3 1469.36 37.74
 8 4 3 30.55 4.69
 -8 4 -3 25.02 2.13
 8 4 3 27.98 3.49
 -8 4 3 22.86 3.3
 -8 4 -3 29.68 4.75
 -8 4 -3 23.45 3.57
 8 4 -3 23.75 3.36
 -8 4 3 23.69 3.04
 -8 4 3 28.85 5.1
 8 4 3 28.21 5.43
 8 5 3 1568 36.87
 -8 5 -3 1448.21 27.97
 -8 5 -3 1454.49 34.16
 8 5 -3 1452.04 33.73
 -8 5 -3 1496.5 36.49
 -8 5 3 1638.95 34.87
 8 5 3 1590.99 34.28
 -8 5 3 1559.38 31.76
 -8 5 3 1515.68 38.59
 8 5 3 1487.45 38.21
 8 5 -3 1531.36 30.31
 -8 6 -3 63.31 2.65
 8 6 3 75.22 7.15
 -8 6 -3 66.83 6.41
 -8 6 -3 70.57 6.08
 8 6 -3 71.56 5.92
 -8 6 3 75.66 4.27
 8 6 -3 70.2 3.31
 8 6 3 74.2 2.9
 8 6 3 75.01 7.8
 -8 6 3 65.74 7.43
 8 6 -3 70.52 3.4
 -8 7 -3 768.22 22.76
 8 7 -3 758.59 22.48
 -8 7 -3 826.69 23.63
 8 7 3 826.36 25.2
 -8 7 -3 772.73 14.95
 8 7 3 811.19 16.41
 8 7 3 793.89 25.26
 -8 7 3 777.52 25.85
 -8 8 -3 31.2 5.12
 -8 8 -3 27.85 4.8
 8 8 -3 24.2 4.61
 8 8 3 24.94 5.37
 -8 8 -3 24.68 1.68
 8 8 3 21.39 5.46
 8 8 3 29.54 2.6
 -8 8 3 31.35 5.87
 -8 9 -3 674.23 22.35
 8 9 -3 702.82 22.68
 -8 9 -3 745.14 21.81
 8 9 3 716.36 24.85
 -8 9 -3 658.45 13.89
 8 9 3 723.62 24.24
 -8 9 3 699.03 25.4
 8 9 3 702.12 16.51
 -8 10 -3 27.61 5.69
 -8 10 -3 31.75 5.02
 8 10 -3 31.08 6.11
 -8 10 -3 23.13 2.2
 8 10 3 27.86 6.41
 8 10 3 36.36 6.65
 -8 10 3 34.46 7.1
 -8 11 -3 750.41 25.92
 8 11 -3 738.24 26.04
 -8 11 -3 840.32 23.49
 8 11 3 792.78 28.46
 8 11 -3 750.93 27.5
 8 11 3 829.16 27.48
 -8 11 3 819.64 29.4
 8 12 -3 5.7 5.87
 -8 12 -3 5.33 3.8
 -8 12 -3 10.84 5.82
 8 12 -3 6.59 6.35
 8 12 3 5.84 6.64
 8 12 3 8.59 5.91
 -8 12 3 2.28 5.81
 -8 13 -3 434.07 20.07
 8 13 -3 385.99 19.45
 -8 13 -3 439.89 15.43
 8 13 3 450.86 22.05
 8 13 -3 418.9 20.51
 8 13 3 472.34 20.62
 -8 13 3 454.02 22.86
 -8 14 -3 16.2 6.83
 8 14 -3 13.66 6.45
 8 14 -3 6.39 6.53
 8 14 3 12.66 8.19
 8 14 3 21.26 6.97
 -8 14 3 11.38 7.37
 -8 15 -3 301.54 18.2
 8 15 -3 320.22 18.99
 8 15 3 356.29 20.93
 8 15 -3 317.52 19.23
 8 15 3 351.59 18.12
 -8 15 3 320.22 20.65
 -8 16 -3 29.76 8.76
 8 16 -3 9.29 6.57
 8 16 3 11.28 9.11
 8 16 -3 11.61 8.07
 -8 16 3 9.65 7.94
 -8 17 -3 224.13 17.19
 8 17 -3 194.94 16.61
 8 17 3 207.72 17.89
 8 17 -3 235.91 17.83
 -8 17 3 236.48 19.01
 -8 18 -3 1.52 8.05
 8 18 -3 -10.73 8.5
 8 18 3 9.95 9.7
 8 18 -3 -2.49 7.85
 -8 18 3 13.42 9.11
 8 19 -3 173.08 17.11
 -8 19 3 187.57 18.38
 -8 -19 4 -2.23 8.89
 -8 -18 4 -1.48 8.06
 -8 -18 4 -9.76 8.1
 8 -18 -4 -12.05 10.27
 -8 -17 -4 12.82 9.23
 -8 -17 4 22.4 9.36
 -8 -17 4 28.26 10.24
 8 -17 -4 24.56 9.87
 -8 -16 -4 -0.65 8.2
 -8 -16 4 1.1 7.51
 -8 -16 4 -4.99 7.54
 8 -16 -4 -4.8 7.89
 8 -16 4 -8.27 7.59
 -8 -15 -4 10.36 7.65
 -8 -15 4 8.59 8.27
 -8 -15 4 6.41 7.08
 8 -15 -4 -8.38 7.16
 8 -15 4 6.89 7.39
 -8 -14 -4 9.55 7.78
 -8 -14 4 -0.13 6.49
 -8 -14 4 -6.54 6.97
 8 -14 -4 10.16 7.35
 8 -14 4 -9.9 6.6
 -8 -13 -4 30.92 9.49
 -8 -13 4 37.51 8.55
 -8 -13 -4 31.28 5.11
 8 -13 -4 28.25 7.77
 -8 -13 4 27.56 7.95
 8 -13 4 24.15 5.71
 8 -13 4 16.83 6.88
 -8 -12 -4 2.96 7.62
 -8 -12 4 -0.61 6.17
 -8 -12 4 3.36 3.4
 -8 -12 -4 0.95 3.74
 8 -12 -4 14.62 7.71
 -8 -12 4 2.58 7.02
 8 -12 4 -9.02 6.67
 -8 -11 -4 7.34 6.77
 -8 -11 -4 14.21 4.5
 -8 -11 4 23.16 7.75
 8 -11 -4 10.88 6.76
 8 -11 4 12.58 6.05
 -8 -10 4 5.7 3.2
 -8 -10 -4 -4.97 5.6
 -8 -10 -4 -2.39 3.88
 -8 -10 4 12.96 6.7
 8 -10 -4 1.55 6
 8 -10 4 2.26 5.84
 -8 -9 4 2.63 2.63
 -8 -9 -4 2.56 5.37
 -8 -9 -4 5.14 3.99
 -8 -9 4 1.87 5.32
 8 -9 -4 4.98 5.02
 8 -9 4 -1.79 5.46
 -8 -8 4 -1.42 2.36
 -8 -8 -4 0.26 4.83
 -8 -8 -4 -2.69 3.77
 8 -8 -4 4.28 5.3
 -8 -8 4 3.07 5.74
 8 -8 4 -0.44 5.1
 -8 -7 -4 168.74 11.25
 -8 -7 4 181.1 7.68
 -8 -7 -4 183.31 12.11
 -8 -7 -4 189.37 11.13
 -8 -7 4 183.74 12.68
 8 -7 -4 180.76 11.71
 8 -7 4 176.58 12.52
 -8 -6 -4 0.3 4.36
 -8 -6 -4 0.86 3.78
 -8 -6 -4 2.9 4.1
 -8 -6 -4 1.03 1.11
 -8 -6 4 6.89 4.73
 -8 -6 -4 0.74 0.99
 8 -6 -4 4.81 4.14
 8 -6 4 12.65 5.8
 -8 -5 -4 16.35 4.42
 -8 -5 -4 13.24 4.21
 -8 -5 -4 14.78 1.91
 -8 -5 4 17.1 5.3
 8 -5 -4 16.49 5.68
 8 -5 4 15.02 5.55
 -8 -5 -4 15.63 1.84
 -8 -4 -4 1.48 3.74
 -8 -4 -4 4.3 3.43
 -8 -4 -4 -0.37 1.62
 -8 -4 4 3.05 4.16
 8 -4 -4 -2.49 4.4
 8 -4 4 2.38 4.41
 -8 -3 4 276.6 13.72
 -8 -3 -4 286.16 11.9
 -8 -3 -4 292.4 14.06
 -8 -3 4 298.22 14.56
 -8 -3 -4 317.2 9.86
 8 -3 -4 285.92 13.55
 8 -3 4 282.35 15.07
 -8 -2 -4 4.05 3.58
 -8 -2 4 4.38 3.88
 -8 -2 -4 0.22 0.95
 -8 -2 -4 3.1 2.81
 -8 -2 -4 -0.12 2.06
 -8 -2 4 -0.52 3.9
 8 -2 4 -7.06 4.98
 8 -2 -4 1.17 3.61
 -8 -1 4 19.36 4.43
 -8 -1 -4 28.35 5.11
 -8 -1 -4 19.21 3.54
 -8 -1 -4 24.85 3.44
 -8 -1 -4 18.15 3.48
 8 -1 4 19.47 3.34
 8 -1 -4 23.15 3.41
 -8 -1 4 27.53 3.54
 -8 -1 -4 24.6 3.39
 -8 -1 4 22.28 4.68
 -8 -1 -4 21.69 2.23
 8 -1 4 21.43 5.35
 8 -1 -4 12.52 4.44
 -8 0 -4 0.08 3.61
 8 0 -4 3.94 1.92
 -8 0 4 2.99 3.72
 -8 0 -4 0.46 1.95
 -8 0 -4 3.22 2.39
 -8 0 -4 3.11 2.56
 8 0 -4 5.78 2.66
 8 0 4 7.21 2.48
 -8 0 4 8.2 2.65
 -8 0 -4 2.72 2.23
 -8 0 4 -0.02 3.62
 8 0 -4 3.1 3.53
 8 0 4 1.57 4.31
 -8 0 -4 3.28 1.87
 8 1 -4 24.97 3.12
 -8 1 -4 21.27 2.77
 -8 1 -4 26.73 3.61
 -8 1 4 25.99 4.57
 8 1 -4 18.53 3.33
 -8 1 -4 20.17 3.67
 8 1 4 30.88 3.85
 -8 1 4 22.53 3.4
 -8 1 4 24.48 4.51
 8 1 -4 18.43 4.31
 8 1 4 25.45 5.83
 8 1 -4 18.31 3.36
 -8 2 4 4.01 3.52
 8 2 -4 0.94 1.8
 -8 2 -4 4.37 2.25
 8 2 -4 -1.04 2.79
 -8 2 -4 0.76 2.82
 8 2 4 3.78 2.51
 -8 2 4 -1.67 2.76
 8 2 -4 5.79 2.86
 8 2 4 7.09 4.64
 -8 3 -4 287.5 9.87
 8 3 -4 295.71 11.6
 -8 3 -4 291.04 11.91
 -8 3 4 311.01 12.08
 8 3 -4 314.57 11.11
 8 3 4 306.28 15.14
 -8 3 4 288.2 13.71
 -8 4 -4 1.6 1.82
 8 4 -4 -2.14 2.9
 -8 4 -4 3.85 3.27
 -8 4 4 4.4 2.82
 8 4 -4 -0.54 2.05
 -8 4 4 3.88 4.24
 8 4 4 -3.2 4.7
 -8 5 -4 3.3 4
 -8 5 -4 14.94 4.07
 8 5 -4 14.13 3.82
 -8 5 4 15.28 3.23
 -8 5 4 8.34 4.11
 8 5 -4 12.86 2.4
 8 5 4 11.93 5.03
 -8 6 -4 1.07 3.5
 -8 6 -4 2.99 3.5
 8 6 -4 2.7 3.54
 -8 6 4 1.92 2.33
 -8 6 4 6.39 4.53
 8 6 -4 -1.38 1.42
 8 6 -4 1.34 1.4
 8 6 4 -1.97 4.88
 -8 7 -4 196.42 11.18
 8 7 -4 193.32 10.8
 -8 7 -4 202.43 11.48
 -8 7 4 199.92 7.27
 -8 7 4 204.67 12.66
 8 7 4 179.51 12.62
 -8 8 -4 5.33 4.28
 -8 8 -4 5.63 4.49
 8 8 -4 1.82 3.84
 8 8 4 -1.15 4.69
 -8 8 4 1.65 4.99
 8 8 4 4.57 5.2
 -8 9 -4 8.99 4.14
 -8 9 -4 -5.91 4.7
 8 9 -4 5.11 4.67
 8 9 4 -5.03 5.98
 -8 9 -4 1.79 1.86
 -8 9 4 1.13 4.95
 8 9 4 5.2 5.91
 -8 10 -4 0.7 3.92
 -8 10 -4 5.86 4.92
 8 10 -4 1.4 4.79
 -8 10 -4 -1.28 1.94
 8 10 4 11.64 6.27
 -8 10 4 -8.56 6.14
 8 10 4 2.39 5.92
 -8 11 -4 8.31 4.16
 -8 11 -4 3.68 5.14
 8 11 -4 18.81 5.94
 8 11 4 7.26 6.48
 8 11 4 12.29 6.24
 -8 11 4 2.3 5.58
 -8 12 -4 -8.69 6.19
 -8 12 -4 -0.21 3.6
 8 12 -4 7.06 5.47
 8 12 -4 10.42 6.78
 8 12 4 0.23 7.1
 8 12 4 -0.4 5.75
 -8 12 4 -0.12 5.96
 -8 13 -4 31.68 4.99
 -8 13 -4 35.62 7.7
 8 13 -4 26.38 7.43
 8 13 4 22.46 8.66
 8 13 -4 39 8.8
 8 13 4 30.67 7.78
 -8 13 4 31.24 8.14
 -8 14 -4 4.29 6.54
 8 14 -4 -2.31 5.99
 8 14 4 7.81 6.59
 8 14 -4 -11.14 6.99
 8 14 4 6.9 7.36
 -8 14 4 -0.69 6.83
 -8 15 -4 5.37 7.08
 8 15 -4 14.33 7.92
 8 15 4 15.69 8.91
 8 15 -4 1.34 6.88
 8 15 4 -10.32 8.04
 -8 15 4 9.52 7.21
 -8 16 -4 -8.52 8.08
 8 16 -4 -13.16 8.32
 8 16 -4 4.83 7.41
 8 16 4 -0.05 8.01
 -8 16 4 -9.79 9
 -8 17 -4 23.28 9.3
 8 17 -4 32.15 9.81
 8 17 -4 21.43 8.74
 -8 17 4 22.96 9.03
 -8 18 -4 9.19 8.23
 8 18 -4 -4.29 9
 -8 18 4 4.5 8.45
 -8 -17 5 137.04 15.41
 8 -17 -5 146.45 15.59
 -8 -16 -5 14.16 9.14
 -8 -16 5 8.82 8.83
 8 -16 -5 5.62 8.16
 -8 -15 -5 207.6 17.46
 8 -15 -5 197.05 16.48
 -8 -15 5 193.66 17.06
 8 -15 5 165.21 14.35
 -8 -14 -5 13.85 8.17
 8 -14 -5 9.24 8.05
 -8 -14 5 10.63 8.19
 8 -14 5 11.29 6.99
 -8 -13 -5 443.54 23.9
 -8 -13 -5 397.44 16.64
 -8 -13 5 421.4 23.42
 8 -13 5 366.04 18.8
 8 -13 -5 398.36 21.61
 8 -13 5 358.93 19.97
 -8 -12 -5 1.38 7.27
 -8 -12 -5 9.26 5.15
 -8 -12 5 -8.4 7.26
 8 -12 -5 -2.15 7.05
 8 -12 5 -3.57 6.22
 -8 -11 -5 447.24 22.09
 -8 -11 -5 438.42 18.21
 -8 -11 5 425.11 22.95
 8 -11 -5 444.61 21.42
 8 -11 5 413.58 20.99
 -8 -10 -5 -3.2 6.38
 -8 -10 -5 8.29 4.76
 -8 -10 5 8.26 7.54
 8 -10 -5 -2.78 6.41
 8 -10 5 3.89 5.9
 -8 -9 -5 568.61 21.31
 -8 -9 5 530.07 24.41
 8 -9 -5 545.44 22.79
 8 -9 5 526.91 22.98
 -8 -8 -5 13.98 2.16
 8 -8 -5 25 6.98
 -8 -8 5 23.89 7.44
 8 -8 5 13.34 6.42
 -8 -7 -5 597.75 22.7
 -8 -7 -5 631.85 24.42
 -8 -7 5 633.05 25.75
 8 -7 -5 597.6 23.33
 -8 -7 -5 659.5 15.11
 8 -7 5 630.8 24.6
 -8 -6 -5 10.39 5.47
 -8 -6 -5 10.25 4.87
 -8 -6 5 16.26 5.97
 8 -6 -5 7.14 5.01
 -8 -6 -5 9.27 2.27
 -8 -6 -5 9.92 2.24
 8 -6 5 14.93 6.6
 -8 -5 -5 863.1 26.02
 -8 -5 -5 867.89 27.89
 -8 -5 -5 843.75 20.1
 8 -5 -5 855.38 27.68
 -8 -5 -5 928.66 20.97
 -8 -5 5 868.27 29.66
 8 -5 5 812.23 28.88
 -8 -4 -5 1.49 4.11
 -8 -4 -5 -0.9 3.43
 -8 -4 -5 0.81 2.16
 -8 -4 5 -5.01 5.38
 8 -4 -5 -3.02 4.82
 8 -4 5 5.23 5.22
 -8 -3 -5 1205.68 30.35
 -8 -3 -5 1251.56 34.33
 -8 -3 5 1210.89 35.37
 8 -3 -5 1149.6 33.72
 -8 -3 -5 1287.22 28.7
 8 -3 5 1145.33 35.35
 -8 -2 5 14.08 5.44
 -8 -2 -5 8.17 4.68
 -8 -2 -5 12.13 3.39
 -8 -2 -5 8.95 3.25
 -8 -2 5 5.24 4.08
 8 -2 5 -3.97 5.58
 8 -2 -5 -0.95 4.68
 -8 -1 -5 863.85 21.96
 -8 -1 -5 889.93 27.17
 -8 -1 5 915.77 27.7
 8 -1 -5 909.17 24.28
 -8 -1 -5 860.87 24.25
 -8 -1 5 892.12 27.55
 8 -1 -5 877.42 26.89
 8 -1 5 852.48 29.11
 -8 -1 -5 852.43 17.72
 -8 0 -5 18.56 2.97
 -8 0 -5 17.9 4.65
 8 0 -5 18.81 2.85
 -8 0 5 15.96 4.57
 8 0 -5 16.6 3.94
 -8 0 -5 19.97 4.28
 -8 0 5 15.01 4.4
 8 0 -5 12.41 4.73
 -8 0 -5 20.97 2.61
 8 0 5 9.56 5.49
 -8 1 -5 896.43 20.55
 8 1 -5 941.51 20.94
 -8 1 -5 933.98 27.62
 -8 1 -5 878.25 24.96
 8 1 -5 890.65 24.68
 -8 1 5 862.55 26.53
 -8 1 5 897.51 27.62
 8 1 5 861.31 29.33
 -8 2 5 4.31 3.84
 -8 2 -5 11.94 3.11
 -8 2 -5 10.59 1.9
 -8 2 -5 8.34 3.51
 8 2 -5 4.7 3.19
 -8 2 5 10.3 3.81
 8 2 -5 4.42 3.15
 8 2 5 18.07 6.64
 -8 3 -5 1282.02 29.46
 8 3 -5 1230.33 31.38
 -8 3 -5 1190.21 31.59
 -8 3 5 1260.55 32.06
 8 3 -5 1288.61 29.96
 8 3 5 1194.45 36.36
 -8 3 5 1258.38 34.84
 -8 4 5 -5.35 4.55
 -8 4 -5 -2.64 4.07
 8 4 -5 -0.16 3.52
 -8 4 5 -0.25 3.13
 8 4 -5 -0.92 2.45
 8 4 5 4.91 6.04
 -8 5 -5 859.55 26
 8 5 -5 862.3 25.54
 -8 5 5 892.42 23.93
 8 5 -5 922.9 21.04
 8 5 5 888.05 29.92
 -8 5 5 876.6 28.39
 -8 6 -5 16.94 5.35
 8 6 -5 10.05 4.51
 -8 6 5 8.22 2.98
 -8 6 5 8.71 4.62
 8 6 5 11.66 6.36
 8 6 -5 12.55 2.21
 8 7 -5 654.22 22.36
 -8 7 -5 648.08 22.69
 -8 7 5 701.09 18.29
 8 7 5 657.03 25.83
 -8 7 5 672.76 24.95
 -8 8 -5 16.55 4.83
 -8 8 -5 8.04 4.58
 8 8 -5 16.68 5.86
 -8 8 5 22.54 2.94
 8 8 5 18.86 6.77
 -8 8 5 14.29 5.4
 -8 9 -5 568.6 22.47
 8 9 -5 604.26 22.68
 -8 9 -5 592.4 21.36
 8 9 5 560.96 24.66
 -8 9 5 588.06 24.56
 -8 10 -5 0.55 4.18
 -8 10 -5 -4.55 5.19
 8 10 -5 -2.05 5.38
 8 10 5 -1.03 6.29
 -8 10 5 4.51 5.86
 -8 11 -5 501.31 22.16
 8 11 -5 505.37 22.06
 -8 11 -5 493.21 18.98
 8 11 5 482.49 23.17
 -8 11 5 528.32 24.21
 -8 12 -5 -2.67 4.56
 -8 12 -5 1.49 6.2
 8 12 -5 2.35 6.05
 8 12 5 12.2 7.64
 -8 12 5 0.11 5.99
 -8 13 -5 431.57 21.83
 8 13 -5 418.25 21.81
 -8 13 5 438.79 23.1
 8 13 5 460.68 23.67
 -8 14 -5 6.23 6.78
 8 14 -5 0.88 7.06
 8 14 -5 -1.89 7.42
 -8 14 5 -3.54 7.63
 8 14 5 10.52 7.99
 8 15 -5 192.78 16.58
 -8 15 -5 203.04 16.14
 8 15 -5 212.11 16.42
 -8 15 5 170 15.68
 8 15 5 226.84 17.36
 -8 16 -5 -8.84 7.98
 8 16 -5 -2.08 8.26
 8 16 -5 -9.09 8.87
 8 16 5 5.71 8.6
 -8 16 5 -5.28 7.45
 -8 17 -5 154.16 15.85
 8 17 -5 161.18 15.77
 8 17 -5 156.42 15.29
 -8 17 5 182.36 17.47
 -8 18 5 6.17 8.84
 -8 -16 6 103.32 14.28
 8 -16 -6 111.89 14.28
 -8 -15 -6 21.47 10.27
 8 -15 -6 12.4 9.57
 -8 -15 6 19.85 10.84
 -8 -14 -6 158.72 16.21
 8 -14 -6 161.21 15.33
 -8 -14 6 122.84 15.22
 8 -14 6 122.38 11.9
 -8 -13 -6 34.58 9.86
 -8 -13 6 27.44 10.13
 8 -13 -6 19.71 7.29
 8 -13 6 7.27 6.31
 8 -13 6 29.08 9.05
 -8 -12 -6 178.88 12.34
 -8 -12 6 183.77 16.67
 8 -12 -6 178.03 14.84
 8 -12 6 158.84 14.09
 -8 -11 -6 11.48 5.08
 -8 -11 6 15.57 8.06
 8 -11 -6 22.22 8.54
 8 -11 6 4.29 6.76
 -8 -10 -6 193.92 13.18
 -8 -10 6 188.05 15.86
 8 -10 -6 190.55 14.42
 8 -9 -6 4.68 6.78
 -8 -9 6 -0.36 6.16
 8 -9 6 2.73 6.76
 -8 -8 -6 291.05 17.34
 -8 -8 6 331.91 19.73
 8 -8 -6 289.5 16.88
 8 -8 6 285.04 17.44
 -8 -7 -6 1.31 5.2
 -8 -7 -6 6.51 2.46
 8 -7 -6 4.5 6.23
 -8 -7 6 11.29 6.09
 8 -7 6 -0.28 6.25
 -8 -6 -6 301.87 16.36
 -8 -6 6 315 18.28
 -8 -6 -6 301.37 10.94
 8 -6 -6 278.84 16.04
 8 -6 6 284.84 17.33
 -8 -5 -6 2.46 4.6
 -8 -5 6 -6.87 6.7
 8 -5 -6 4.08 5.96
 8 -5 6 4.84 5.94
 -8 -4 -6 352.31 17.1
 8 -4 -6 333.43 16.86
 -8 -4 6 359.14 18.57
 8 -4 6 316.61 17.74
 -8 -3 -6 119.92 8.43
 -8 -3 -6 145.34 10.6
 -8 -3 6 134.3 11.27
 8 -3 -6 115.85 10.55
 8 -3 6 120.78 11.43
 -8 -2 -6 403.32 14.52
 -8 -2 -6 408.16 16.71
 -8 -2 -6 427.61 18.13
 -8 -2 6 398.52 19.01
 8 -2 -6 416.98 18.56
 8 -2 6 400.38 20.16
 -8 -1 -6 4.68 1.27
 -8 -1 6 13.97 5.83
 -8 -1 -6 4.68 4.22
 -8 -1 -6 3.4 2.9
 -8 -1 -6 -0.85 3.98
 8 -1 -6 -0.47 4.16
 -8 -1 6 -4.68 5.39
 8 -1 -6 0.31 5.36
 -8 -1 -6 2.57 1.12
 8 -1 6 6.32 6.23
 -8 0 -6 381.95 12.26
 8 0 -6 397.3 11.87
 -8 0 -6 392.51 17.28
 -8 0 6 377.56 17.5
 8 0 -6 380.06 15.57
 -8 0 -6 374.16 15.99
 -8 0 6 370.45 17.53
 8 0 -6 373.76 17.62
 8 0 6 362.18 18.99
 -8 1 6 10.24 4.96
 8 1 -6 6.04 1.84
 -8 1 -6 3.81 2.01
 8 1 -6 5.66 3.94
 -8 1 -6 1.7 4.02
 -8 1 6 -1.96 5.12
 8 1 6 11 6.26
 -8 2 -6 440.14 10.57
 8 2 -6 414.06 16.8
 -8 2 -6 416.43 17.16
 -8 2 6 407.38 17.59
 8 2 6 403.01 20.02
 -8 2 6 411.96 18.36
 8 3 -6 116.86 8.69
 -8 3 -6 102.2 8.65
 -8 3 6 114.14 9.08
 -8 3 6 128.09 10.29
 8 3 6 110.39 10.94
 8 4 -6 327.99 15.37
 -8 4 -6 346.66 15.94
 -8 4 6 355.4 15.22
 8 4 6 351.4 18.89
 -8 4 6 360 17.01
 -8 5 6 -5.91 5.27
 8 5 -6 5.53 4.69
 -8 5 -6 3.35 4.79
 -8 5 6 1.6 3.54
 8 5 6 4.97 6.04
 8 6 -6 311.5 15.57
 -8 6 -6 319.89 16.06
 -8 6 6 311.15 13.19
 -8 6 6 305.99 16.56
 8 6 6 314.07 18.14
 -8 7 6 8.44 5.45
 8 7 -6 1.96 4.53
 -8 7 -6 0.64 5.01
 -8 7 6 5.33 3.26
 8 7 6 -1.87 7.05
 -8 8 -6 287.35 16.05
 8 8 -6 284.15 15.89
 -8 8 6 315.64 11.68
 8 8 6 302.39 18.6
 -8 8 6 313.59 17.32
 -8 9 -6 -1.4 5.6
 8 9 -6 0.44 5.24
 8 9 6 8.76 7.54
 -8 9 6 7.36 5.8
 -8 10 -6 202.25 14.42
 8 10 -6 195.4 13.85
 -8 10 -6 225.46 13.41
 8 10 6 208.58 16.27
 -8 10 6 201.09 15.1
 -8 11 -6 23.34 6.21
 -8 11 -6 21.73 6.95
 8 11 -6 -0.84 6.3
 8 11 6 12.64 8.6
 -8 11 6 17.87 7.29
 -8 12 -6 182.78 11.98
 -8 12 -6 190.29 14.79
 8 12 -6 155.16 13.67
 8 12 6 185.84 15.93
 -8 12 6 200.3 15.82
 -8 13 -6 37.87 9.4
 8 13 -6 17.65 8.05
 8 13 6 35.4 11.02
 -8 13 6 23.23 8.66
 -8 14 -6 127.52 13.3
 8 14 -6 119.22 13.3
 -8 14 6 149.94 14.77
 8 14 6 138.54 15.26
 -8 15 -6 13.13 8.23
 8 15 -6 7.14 7.92
 8 15 -6 23.78 9.55
 8 15 6 -3.25 8.45
 -8 15 6 8.42 8.1
 -8 16 -6 87.94 12.89
 8 16 -6 66.31 12.11
 8 16 -6 84.46 12.88
 8 16 6 92.22 13.83
 -8 16 6 85.4 13.06
 -8 17 6 13.83 8.94
 -8 -14 -7 -1.36 8.32
 -8 -14 7 15.1 9.34
 8 -14 -7 11.04 8.13
 8 -14 7 -0.18 7.19
 -8 -13 7 30.96 10.52
 8 -13 -7 30.46 9.58
 8 -13 7 21.6 8.22
 -8 -12 -7 15.08 6.25
 -8 -12 7 29.63 10.09
 8 -12 -7 23.43 10.04
 8 -12 7 18.4 8.49
 -8 -11 7 53.66 12.16
 8 -11 -7 51.52 9.52
 8 -11 7 42.55 9.49
 -8 -10 -7 5.39 7
 8 -10 -7 -5.09 7.05
 -8 -10 7 -8.49 8.85
 8 -10 7 -4.9 7.26
 -8 -9 -7 64.9 9.77
 -8 -9 7 64.01 11.55
 8 -9 -7 78.2 11.07
 8 -9 7 63.8 10.7
 -8 -8 -7 3.34 5.68
 8 -8 -7 -2.13 6.17
 8 -8 7 7.39 7.59
 -8 -7 -7 72.68 9.44
 -8 -7 7 73.16 10.66
 8 -7 -7 80.11 10.62
 8 -7 7 79 11.19
 -8 -6 -7 3.76 5.72
 -8 -6 7 -9.93 7.56
 8 -6 -7 -3.23 6.83
 8 -6 7 -2.13 6.76
 -8 -6 -7 -0.77 3.58
 -8 -5 -7 101 10.32
 -8 -5 7 93.64 11.43
 8 -5 -7 81.39 9.96
 8 -5 7 77.93 10.99
 -8 -4 -7 6.48 5.34
 -8 -4 7 0.94 7.12
 8 -4 7 11.97 7.5
 8 -4 -7 6.22 6.55
 -8 -3 -7 84.89 8.93
 -8 -3 7 63.18 8.76
 8 -3 -7 78.61 9.48
 8 -3 7 94.26 11.09
 -8 -2 -7 5.98 4.51
 -8 -2 -7 14.94 4
 -8 -2 7 20.06 7.2
 8 -2 -7 8.23 6.13
 -8 -1 -7 129.46 10.23
 -8 -1 -7 119.86 7.57
 8 -1 -7 139.33 10.47
 -8 -1 -7 142.71 11.03
 -8 -1 7 133.43 11.55
 8 -1 -7 96.34 10.17
 8 -1 7 134.16 12.86
 -8 0 7 65.9 8.59
 -8 0 -7 62.58 7.8
 -8 0 -7 56.75 4.75
 -8 0 -7 54.11 7.49
 8 0 -7 64.98 7.72
 -8 0 7 63.33 8.97
 8 0 -7 49.93 7.74
 8 0 7 56.07 9.2
 -8 1 7 138.42 11.41
 -8 1 -7 128.13 6.2
 -8 1 -7 125.52 10.14
 8 1 -7 126.8 10.05
 -8 1 7 123.16 10.96
 8 1 7 121.3 12.52
 -8 2 7 15.95 5.97
 8 2 -7 9.41 4.63
 -8 2 -7 5.23 4.86
 -8 2 7 15.35 5.71
 8 2 7 3.4 6.86
 -8 3 7 88.47 9.33
 -8 3 -7 83.39 9.14
 8 3 -7 90.01 8.82
 -8 3 7 98.63 9.42
 8 3 7 77.22 10.66
 -8 4 7 2.75 4.9
 8 4 -7 5.33 4.88
 -8 4 -7 5.49 4.91
 -8 4 7 4.13 4.54
 8 4 7 12.36 7.99
 -8 5 7 88.93 9.8
 -8 5 -7 91.85 9.73
 8 5 -7 113.42 10.21
 -8 5 7 78.66 8.08
 8 5 7 102.24 12.41
 -8 6 7 2.78 5.62
 8 6 -7 2.33 5.29
 -8 6 -7 5.82 5.93
 -8 6 7 -1.88 4.58
 8 6 7 5.77 7.43
 -8 7 7 106.6 10.9
 8 7 -7 90.63 10.14
 -8 7 -7 85.41 10.33
 -8 7 7 93.55 7.88
 8 7 7 90.41 12.14
 8 8 -7 -1.57 6.24
 -8 8 -7 5.69 6.24
 -8 8 7 16.37 6.76
 8 8 7 -11.49 8.88
 8 9 -7 66.48 9.08
 -8 9 -7 73.34 10.16
 -8 9 7 69.92 10.2
 8 9 7 69.47 11.86
 -8 10 -7 -15.4 7.63
 8 10 -7 1.93 6.66
 -8 10 7 7.21 6.94
 8 10 7 14.55 8.75
 -8 11 -7 51.27 9.42
 8 11 -7 53.15 9.55
 -8 11 -7 46.82 7.68
 -8 11 7 58.53 9.93
 8 11 7 44.48 10.75
 -8 12 -7 28.64 6.83
 -8 12 -7 23.84 8.75
 8 12 -7 44.77 10.04
 -8 12 7 25.1 8.22
 8 12 7 35.98 11.28
 -8 13 -7 42.21 9.71
 8 13 -7 32.18 9.19
 8 13 7 28.05 10.5
 -8 13 7 32.02 9.78
 -8 14 -7 8.89 8.41
 8 14 -7 6.16 8.45
 8 14 7 10.92 10.46
 -8 14 7 6.82 8.15
 -8 15 -7 36.91 10.99
 8 15 -7 17.92 8.41
 8 15 7 43.65 11.99
 -8 15 7 25.97 9.73
 8 -14 8 143.01 15.4
 -8 -13 -8 20.57 9.75
 8 -13 -8 -6.35 9.09
 8 -13 8 -8.43 8.55
 -8 -12 -8 174.64 16.49
 -8 -12 -8 162.81 14.18
 -8 -12 8 187.71 18.98
 8 -12 -8 166.69 15.89
 -8 -11 -8 0.27 7.51
 8 -11 -8 13.1 9.71
 -8 -11 8 3.47 8.48
 8 -11 8 -4.77 8.04
 -8 -10 -8 267.83 18.83
 8 -10 -8 273.94 18.66
 -8 -10 8 274.89 21.65
 8 -10 8 252.89 18.73
 -8 -9 -8 4.4 6.67
 -8 -9 8 8.32 9.21
 8 -9 -8 -0.38 7.28
 8 -9 8 -0.3 7.74
 -8 -8 -8 356.63 20
 -8 -8 8 358.23 22.85
 8 -8 -8 367.43 20.95
 8 -8 8 347.39 21.2
 -8 -7 -8 4.86 5.93
 8 -7 -8 8.14 8.26
 -8 -7 8 -8.15 9.18
 8 -7 8 -0.39 7.82
 -8 -6 -8 411.02 21.1
 -8 -6 8 385.56 23.19
 8 -6 -8 391.78 21.29
 8 -6 8 398.55 22.67
 -8 -5 -8 7.05 5.62
 -8 -5 8 -5.8 8.04
 -8 -5 -8 2.2 4.64
 8 -5 8 -2.32 7.26
 8 -5 -8 3.9 6.26
 -8 -4 -8 338.26 18.05
 -8 -4 8 293.24 19.29
 8 -4 -8 315.88 18.73
 8 -4 8 302.38 20.22
 -8 -3 -8 2.68 4.93
 -8 -3 8 3.52 7.16
 8 -3 8 0.72 7.69
 8 -3 -8 16.15 8.18
 -8 -2 -8 439.79 16.17
 -8 -2 -8 434.99 20.21
 -8 -2 8 415.18 22.58
 8 -2 -8 437.68 21.92
 8 -2 8 373.86 21.71
 -8 -1 -8 2.33 4.72
 -8 -1 -8 5.53 3.81
 8 -1 -8 -5.56 5.35
 -8 -1 -8 16.08 6.52
 -8 -1 8 14.08 7.42
 8 -1 8 5.29 7.28
 8 -1 -8 5.25 7.32
 -8 0 -8 664.83 24.92
 8 0 -8 618.8 24.05
 -8 0 -8 609.52 24.4
 -8 0 8 640.45 26.99
 8 0 -8 596.18 25.99
 8 0 8 564.59 27.06
 8 1 -8 4.71 5.94
 -8 1 -8 4.83 5.56
 -8 1 8 12.45 6.82
 8 1 8 5.45 8.39
 -8 2 8 435.69 20.6
 -8 2 -8 409.66 19.93
 8 2 -8 430.9 20.02
 -8 2 8 426.08 21.09
 8 2 8 405.94 22.98
 -8 3 8 5.92 5.69
 8 3 -8 3.34 5.5
 -8 3 -8 -5.7 6.42
 -8 3 8 -1.08 5.84
 8 3 8 -3.89 8.23
 -8 4 8 326.14 18.03
 8 4 -8 335.49 17.94
 -8 4 -8 320.36 18.01
 -8 4 8 343.72 18.17
 8 4 8 324.38 20.65
 -8 5 8 -8.52 6.37
 8 5 -8 -3.83 6.4
 -8 5 -8 -5.39 6.89
 -8 5 8 8.68 5.55
 8 5 8 -4.86 8.51
 8 6 -8 418.11 20.72
 -8 6 -8 419.34 21.02
 -8 6 8 404.13 18.64
 8 6 8 432.59 24.67
 -8 6 8 413.02 20.61
 -8 7 -8 4.04 6.42
 8 7 -8 -8.32 6.8
 -8 7 8 5.71 6.52
 8 7 8 -4.15 8.89
 8 8 -8 369.61 20.53
 -8 8 -8 357.18 20.36
 8 8 8 369.1 23.55
 -8 8 8 402.3 20.69
 8 9 -8 14.51 8.39
 -8 9 -8 7.98 7.71
 -8 9 8 0.38 6.47
 8 9 8 21.22 10.46
 -8 10 -8 270.34 18.74
 8 10 -8 284.62 19.09
 8 10 8 301.17 21.84
 -8 10 8 300.26 18.61
 8 11 -8 -13.9 9
 -8 11 -8 7.78 7.88
 -8 11 8 -2.84 7.06
 8 11 8 1.88 9.15
 8 12 -8 175.45 15.84
 -8 12 -8 174.67 15.95
 -8 12 8 168.88 15.28
 8 12 8 177.3 18.2
 8 13 -8 5.43 8.67
 -8 13 -8 1.72 8.84
 -8 13 8 -9.7 8.05
 8 13 8 5.44 10.91
 8 -12 9 13.55 8.65
 -8 -11 -9 38.11 10.4
 -8 -10 -9 -3.52 7.62
 -8 -10 9 -10.19 10.68
 8 -10 -9 7.49 9.41
 -8 -9 -9 50.98 10.32
 -8 -9 9 41.75 12.33
 8 -9 -9 54.72 11.21
 8 -9 9 42.47 10.6
 -8 -8 -9 7.2 6.87
 -8 -8 9 -14.92 10.63
 8 -8 -9 -7.27 7.83
 8 -8 9 -18.21 9.49
 -8 -7 -9 67.84 10.51
 8 -7 -9 62.08 11.13
 -8 -7 9 41.52 10.99
 8 -7 9 39.53 10.26
 -8 -6 -9 1.61 6.22
 8 -6 -9 12.6 8.73
 -8 -6 9 -8.22 9.76
 8 -6 9 -3.63 8.82
 -8 -5 -9 58.96 9.24
 -8 -5 9 50.08 10.73
 8 -5 -9 65.75 11.15
 8 -5 9 42.06 10.2
 -8 -4 -9 19.63 7.32
 -8 -4 9 11.03 8.23
 8 -4 -9 28.68 9.27
 8 -4 9 20.62 10.02
 -8 -3 -9 42.24 7.63
 -8 -3 9 67.62 10.81
 8 -3 -9 59.99 10.13
 8 -3 9 53.02 10.96
 -8 -2 -9 11.94 5.39
 -8 -2 9 35.49 9.29
 8 -2 -9 34.17 8.32
 8 -2 9 23.52 9.65
 -8 -1 -9 65.94 8.84
 8 -1 -9 82.33 10.59
 -8 -1 -9 87.88 11.01
 -8 -1 9 84 11.97
 8 -1 -9 60.51 9.86
 8 -1 9 82.12 12.18
 8 0 -9 19.18 7.74
 -8 0 -9 15.36 7.19
 -8 0 9 5.52 6.61
 8 0 9 2.78 8.79
 8 0 -9 6.41 8.3
 8 1 -9 75.11 10.18
 -8 1 -9 80.44 10.92
 -8 1 9 79.49 10.93
 8 1 9 57.38 11.72
 8 2 -9 16.14 6.98
 -8 2 -9 18.49 7.61
 -8 2 9 40.37 9.42
 8 2 9 10.34 8.75
 -8 3 9 61.34 9.86
 8 3 -9 43.14 8.9
 -8 3 -9 56.89 9.66
 -8 3 9 63.05 9.79
 8 3 9 58.55 11.87
 -8 4 9 14.66 6.54
 8 4 -9 19.04 8.07
 -8 4 -9 30.82 8.96
 -8 4 9 29.4 7.81
 8 4 9 23.06 10.13
 -8 5 9 61 9.66
 8 5 -9 58.87 9.75
 -8 5 -9 43.86 9.3
 -8 5 9 63.67 9.3
 8 5 9 53.81 11.76
 8 6 -9 -1.67 7.58
 -8 6 -9 -3.13 7.43
 -8 6 9 -1.59 6.17
 8 6 9 -0.79 9.23
 8 7 -9 51.1 9.2
 -8 7 -9 27.26 8.82
 -8 7 9 57.28 9.57
 8 7 9 62.1 12.79
 8 8 -9 11.32 8.63
 -8 8 -9 -10.15 8.67
 -8 8 9 -4.11 6.76
 8 8 9 9.94 9.78
 8 9 -9 49 10.71
 -8 9 -9 35.6 9.8
 -8 9 9 58.87 10.38
 8 9 9 46.55 13.17
 8 10 -9 -0.94 8.16
 -8 10 -9 13.69 9.66
 -8 10 9 -2.25 6.78
 8 10 9 11.3 11.08
 8 11 -9 46.99 11.16
 -8 11 -9 35.62 10.59
 -8 -9 -10 5.71 7.65
 -8 -8 -10 95.42 12.47
 8 -8 10 104.51 14.67
 -8 -7 -10 2.85 7.26
 8 -7 -10 1.18 8.1
 -8 -7 10 -12.93 11.63
 -8 -6 -10 111.67 12.45
 8 -6 -10 88.73 13.22
 -8 -6 10 97.65 14.33
 8 -6 10 70.83 12.99
 -8 -5 -10 -3.71 7.43
 -8 -5 10 -4.89 10.15
 8 -5 10 -3.6 9.54
 8 -5 -10 1.55 8.26
 -8 -4 -10 108.99 12.21
 -8 -4 10 108.78 14.2
 8 -4 10 98.31 14.48
 8 -4 -10 98.15 13.62
 -8 -3 -10 -4.94 6.29
 -8 -3 10 10.93 8.98
 8 -3 10 -7.14 9.86
 8 -3 -10 15.99 9.98
 -8 -2 -10 124.74 12
 -8 -2 10 122.6 15.3
 8 -2 10 123.81 15.83
 8 -2 -10 135.45 14.66
 -8 -1 10 22.82 9.85
 8 -1 10 32.18 11.48
 8 -1 -10 12.39 8.47
 8 0 -10 140.12 13.81
 -8 0 -10 109.42 12.94
 -8 0 10 126.43 14.52
 8 0 -10 94 13.14
 8 0 10 102.29 15.01
 8 1 -10 25.5 8.61
 -8 1 -10 22.62 9.19
 -8 1 10 35.82 9.53
 8 1 -10 4.46 9.47
 8 1 10 7.13 9.88
 -8 2 -10 136.37 14.07
 8 2 -10 125.51 13.81
 -8 2 10 142.22 14.54
 8 2 10 138.85 17.06
 8 3 -10 1.69 7.72
 -8 3 -10 -15.4 8.69
 -8 3 10 11.64 8.49
 8 3 10 1.13 9.6
 8 4 -10 113.09 13.13
 -8 4 -10 110.57 13.17
 -8 4 10 132.83 14.02
 8 4 10 104.41 15.73
 8 5 -10 12.9 8.92
 -8 5 -10 1.05 7.66
 8 5 10 1.16 10.4
 8 6 -10 96.35 12.86
 -8 6 -10 93.98 12.79
 -8 6 10 103.52 12.25
 8 6 10 107.02 16.19
 8 7 -10 11.47 8.82
 -8 7 -10 7.67 8.21
 -8 7 10 17.28 9.03
 8 8 -10 94.81 12.98
 -8 8 -10 98.87 12.45
 8 9 -10 -20.49 11.13
 8 -5 11 147.16 17.87
 8 -4 11 -17.66 11.33
 8 -3 11 177.19 18.92
 -8 -2 11 19.6 10.57
 8 -2 11 -15.29 11.86
 -8 -1 11 165.04 17.98
 8 -1 11 131.79 17.46
 -8 0 -11 11.9 9.14
 -8 0 11 23.36 11.71
 8 0 11 19.2 12.42
 -8 1 11 148.42 16.64
 8 1 -11 162.75 15.83
 -8 1 -11 139.18 15.19
 -8 2 11 22.9 9.88
 8 2 -11 20.13 8.88
 -8 2 -11 9.08 9.21
 -8 3 -11 169.4 16.01
 8 3 -11 180.23 16.19
 -9 -19 0 5.84 8.76
 -9 -18 0 9.58 9.25
 9 -18 0 17.91 9.31
 -9 -17 0 -2.15 8.66
 9 -17 0 12.69 8.31
 -9 -16 0 10.42 8.3
 9 -16 0 5.95 7.74
 -9 -15 0 8.27 8.43
 9 -15 0 2.45 7.18
 -9 -14 0 12.87 8.2
 9 -14 0 -4.53 6.82
 -9 -13 0 8.43 7.52
 9 -13 0 -0.75 6.41
 -9 -12 0 0.43 6.25
 9 -12 0 -5.43 6.96
 -9 -11 0 3.5 5.39
 9 -11 0 -3.66 6.86
 -9 -10 0 0.74 5.78
 9 -10 0 1.46 5.76
 -9 -10 0 -0.02 3.15
 -9 -9 0 0.07 5.33
 -9 -9 0 6.63 4.01
 9 -9 0 1.4 1.49
 9 -9 0 -3.33 5.39
 -9 -9 0 -2.63 3.07
 -9 -8 0 0.45 3.57
 -9 -8 0 -4.04 4.61
 9 -8 0 0.33 1.73
 9 -8 0 -0.17 4.78
 -9 -8 0 1.3 2.91
 -9 -7 0 -7.69 4.9
 -9 -7 0 2.83 3.44
 9 -7 0 0.54 1.73
 9 -7 0 2.18 4.5
 -9 -7 0 2.18 2.85
 -9 -6 0 2.06 3.49
 -9 -6 0 -6.66 4.63
 9 -6 0 1.16 1.9
 9 -6 0 -0.59 3.79
 -9 -6 0 5.23 3.36
 -9 -5 0 1.51 3.05
 -9 -5 0 4.89 4.33
 9 -5 0 -3.04 2.3
 9 -5 0 -4.21 3.81
 -9 -5 0 -1.57 3.02
 -9 -4 0 4.8 3.39
 -9 -4 0 -1.64 2.82
 9 -4 0 -1.59 1.95
 9 -4 0 0.61 3.25
 -9 -4 0 0.87 2.68
 -9 -3 0 0.41 3.12
 9 -3 0 0.44 1.96
 9 -3 0 0.94 0.91
 9 -3 0 1.7 2.19
 9 -3 0 3.18 2.78
 -9 -3 0 -0.82 2.67
 9 -2 0 0.57 1.21
 9 -2 0 -1.09 2.04
 -9 -2 0 3.72 3.1
 9 -2 0 0.9 2.6
 9 -2 0 0.77 2.05
 -9 -2 0 1.35 3.13
 9 -1 0 1.16 1.47
 9 -1 0 0.98 2.36
 9 -1 0 1.27 2.34
 9 -1 0 -1.84 2.29
 9 0 0 1.73 1.71
 9 0 0 1.03 2.11
 9 0 0 -0.55 2.4
 9 0 0 0.85 1.93
 -9 0 0 1.88 1.89
 9 1 0 0.02 1.91
 9 1 0 -1.42 1.72
 -9 1 0 1.51 2.14
 9 1 0 -0.52 2.07
 9 1 0 -1.85 3.05
 9 2 0 -4.71 2.52
 -9 2 0 1.62 3.45
 -9 2 0 -2.44 2.5
 9 2 0 -0.89 1.72
 9 2 0 1.54 3.01
 9 2 0 0.46 2.03
 9 3 0 -0.05 2.62
 -9 3 0 1.16 1.05
 9 3 0 0.08 1.08
 -9 3 0 -2.47 3.21
 9 3 0 0.98 1.36
 9 3 0 3.55 2.72
 9 3 0 0.41 2.06
 -9 3 0 -0.03 2.75
 9 4 0 1.01 2.6
 -9 4 0 1.45 3.1
 -9 4 0 1.07 1.54
 9 4 0 2.37 1.44
 9 4 0 1.75 1.27
 9 4 0 5.97 2.67
 -9 4 0 2.79 3.29
 9 4 0 -0.46 2.54
 9 5 0 -2.82 3.34
 -9 5 0 3.49 3.08
 -9 5 0 0.26 1.73
 9 5 0 -1.55 1.88
 9 5 0 0.45 1.07
 9 5 0 -4.19 2.95
 -9 5 0 3.02 3.52
 9 5 0 -2.33 2.32
 9 6 0 0.22 3.67
 9 6 0 8.1 2.85
 -9 6 0 0.25 2.3
 9 6 0 -1.03 2.35
 -9 6 0 0.21 3.03
 9 6 0 1.28 0.94
 9 6 0 -0.98 1.04
 -9 6 0 2.11 3.67
 9 6 0 5.4 3.13
 9 7 0 -3.15 3.92
 -9 7 0 -1.55 2.64
 9 7 0 -3.16 2.59
 -9 7 0 -1.91 3.3
 9 7 0 0.85 0.98
 9 7 0 -0.91 1.01
 -9 7 0 5.23 4.63
 9 7 0 7.16 3.34
 9 8 0 -0.65 4.46
 -9 8 0 -4.77 3.38
 -9 8 0 -2.95 2.97
 9 8 0 2.61 2.81
 9 8 0 -1 1.21
 -9 8 0 7.68 5.29
 9 8 0 3.39 2.81
 9 9 0 1.63 4.88
 -9 9 0 -4.36 3.4
 -9 9 0 -1.05 3.06
 9 9 0 -2.72 3.57
 9 9 0 -0.48 1.39
 9 9 0 2.48 2.87
 9 10 0 -1.72 4.57
 -9 10 0 -1.14 3.96
 9 10 0 5.18 3.85
 9 10 0 0.64 1.47
 9 10 0 0.56 3.05
 9 11 0 -0.15 4.31
 -9 11 0 -5.35 4.46
 9 11 0 3.31 5.41
 9 11 0 -3.21 3.08
 -9 12 0 2.9 4.32
 9 12 0 -2.61 4.99
 9 12 0 0.04 5.62
 9 12 0 3.71 3.22
 9 13 0 -2.43 5.67
 -9 13 0 -0.32 4.72
 9 13 0 6.47 5.2
 9 14 0 4.21 7.14
 -9 14 0 -2.84 5.34
 9 14 0 -8.45 5.96
 9 15 0 -0.84 7.13
 9 15 0 -3.7 5.99
 -9 15 0 -4.15 5.99
 9 16 0 4.67 6.74
 -9 16 0 3.55 6.28
 9 16 0 -0.71 6.68
 9 17 0 6.44 7.79
 -9 17 0 -6.42 7.22
 9 17 0 -0.89 6.75
 9 18 0 10.61 8.84
 9 18 0 -3.94 7.97
 -9 18 0 7.85 7.98
 -9 19 0 3.42 8.72
 9 19 0 -14.13 8.25
 -9 -19 1 50.43 11.67
 -9 -18 -1 67.93 13.06
 -9 -18 1 75.4 13.12
 9 -18 1 72.54 12.51
 9 -18 -1 52.59 12.1
 -9 -17 -1 185.86 17.21
 -9 -17 1 166.28 16.18
 9 -17 1 152.63 15.83
 9 -17 -1 185.48 16.92
 -9 -16 -1 177.04 16.17
 -9 -16 1 176.09 15.87
 9 -16 1 147.14 15.05
 9 -16 -1 155.27 14.58
 -9 -15 1 260.75 18.51
 -9 -15 -1 252.82 18.5
 9 -15 1 223.02 17.33
 9 -15 -1 248.58 18.38
 -9 -14 -1 161.54 14.37
 -9 -14 1 151.1 14.41
 9 -14 1 126.2 12.92
 9 -14 -1 154.74 14.02
 -9 -13 1 315.57 18.77
 -9 -13 -1 305.62 18.33
 9 -13 -1 279.52 17.69
 9 -13 1 282.04 18.25
 -9 -13 1 284.51 17.1
 -9 -12 -1 189.4 14.35
 -9 -12 1 184.28 13.82
 9 -12 -1 199.67 14.2
 -9 -12 1 187.89 13.91
 9 -12 1 188.25 14.52
 -9 -12 -1 186.81 9.49
 -9 -11 -1 315.73 17.55
 -9 -11 1 329.1 17.81
 9 -11 -1 296.82 16.63
 9 -11 1 270.39 9.55
 9 -11 1 276.15 16.68
 -9 -11 1 320.47 16.92
 -9 -11 -1 310.11 12.3
 -9 -10 -1 198.05 13.38
 -9 -10 1 207.93 13.82
 -9 -10 1 191.05 11.87
 9 -10 -1 188.57 12.81
 -9 -10 1 191.45 12.99
 9 -10 1 186.14 13.34
 -9 -10 -1 201.1 10.02
 -9 -9 -1 597.25 23.28
 9 -9 -1 636.92 14.67
 -9 -9 1 620.61 20.98
[truncated: 436,812 more chars]
