# Supplementary material for: Refinement of anomalous dispersion correction parameters in single-crystal structure determinations
Source: IUCrJ. 2022 Jul 20;9(Pt 5):604–9. doi: 10.1107/S2052252522006844 (PMC9438505; doi:10.1107/S2052252522006844)
Supplement: Supplementary file 2 [file m-09-00604-sup2.zip › CIFs_Ag/MoC6O6_Mova_Ag_6_Refined_IAM.cif]

data_MoC6O6_Mova_Ag_6_auto
_chemical_formula_moiety           'C6 Mo O6'
_chemical_formula_sum              'C6 Mo O6'
_chemical_formula_weight           263.995
loop_
  _atom_type_symbol
  _atom_type_scat_dispersion_real
  _atom_type_scat_dispersion_imag
  _atom_type_scat_Cromer_Mann_a1
  _atom_type_scat_Cromer_Mann_a2
  _atom_type_scat_Cromer_Mann_a3
  _atom_type_scat_Cromer_Mann_a4
  _atom_type_scat_Cromer_Mann_b1
  _atom_type_scat_Cromer_Mann_b2
  _atom_type_scat_Cromer_Mann_b3
  _atom_type_scat_Cromer_Mann_b4
  _atom_type_scat_Cromer_Mann_c
  _atom_type_scat_source
  _atom_type_scat_dispersion_source
 C 0.00030 0.00090 2.31000 1.02000 1.58860 0.86500 20.84390 10.20750 0.56870
 51.65120 0.21560 'International Tables Volume C Table 6.1.1.4 (pp. 500-502)'
 custom
 Mo -1.88(5) 3.76(8) 3.70250 17.23560 12.88760 3.74290 0.27720 1.09580 11.00400
 61.65840 4.38750 'International Tables Volume C Table 6.1.1.4 (pp. 500-502)'
 custom
 O 0.00280 0.00360 3.04850 2.28680 1.54630 0.86700 13.27710 5.70110 0.32390
 32.90890 0.25080 'International Tables Volume C Table 6.1.1.4 (pp. 500-502)'
 custom

_space_group_crystal_system        'orthorhombic'
_space_group_IT_number             62
_space_group_name_H-M_alt          'P n m a'
_space_group_name_Hall             '-P 2ac 2n'
loop_
  _space_group_symop_id
  _space_group_symop_operation_xyz
 1 x,y,z
 2 x+1/2,-y+1/2,-z+1/2
 3 -x,y+1/2,-z
 4 -x+1/2,-y,z+1/2
 5 -x,-y,-z
 6 -x-1/2,y-1/2,z-1/2
 7 x,-y-1/2,z
 8 x-1/2,y,-z-1/2

_symmetry_Int_Tables_number        62
_cell_length_a                     11.7870(5)
_cell_length_b                     11.2606(4)
_cell_length_c                     6.3721(3)
_cell_angle_alpha                  90
_cell_angle_beta                   90
_cell_angle_gamma                  90
_cell_volume                       845.76(6)
_cell_formula_units_Z              4
_exptl_absorpt_coefficient_mu      5.512
_exptl_crystal_density_diffrn      2.073
_exptl_crystal_F_000               498.772
_diffrn_reflns_av_R_equivalents    0.0489
_diffrn_reflns_av_unetI/netI       0.0257
_diffrn_reflns_Laue_measured_fraction_full  1.0000
_diffrn_reflns_Laue_measured_fraction_max  1.0000
_diffrn_reflns_limit_h_max         22
_diffrn_reflns_limit_h_min         -22
_diffrn_reflns_limit_k_max         21
_diffrn_reflns_limit_k_min         -21
_diffrn_reflns_limit_l_max         12
_diffrn_reflns_limit_l_min         -11
_diffrn_reflns_number              31546
_diffrn_reflns_point_group_measured_fraction_full  1.0000
_diffrn_reflns_point_group_measured_fraction_max  1.0000
_diffrn_reflns_theta_full          19.6651
_diffrn_reflns_theta_max           30.65
_diffrn_reflns_theta_min           2.73
_diffrn_measured_fraction_theta_full  1.0000
_diffrn_measured_fraction_theta_max  1.0000
_diffrn_radiation_type             'Ag K\a'
_diffrn_radiation_wavelength       0.56087
_reflns_Friedel_coverage           0.0
_reflns_limit_h_max                21
_reflns_limit_h_min                0
_reflns_limit_k_max                20
_reflns_limit_k_min                0
_reflns_limit_l_max                11
_reflns_limit_l_min                0
_reflns_number_gt                  2297
_reflns_number_total               2766
_reflns_threshold_expression       I>=2u(I)
_refine_diff_density_max           0.7155
_refine_diff_density_min           -0.8442
_refine_diff_density_rms           0.1515
_refine_ls_d_res_high              0.5501
_refine_ls_d_res_low               5.8935
_refine_ls_goodness_of_fit_ref     1.0558
_refine_ls_hydrogen_treatment      undef
_refine_ls_matrix_type             full
_refine_ls_number_constraints      0
_refine_ls_number_parameters       69
_refine_ls_number_reflns           2766
_refine_ls_number_restraints       0
_refine_ls_R_factor_all            0.0290
_refine_ls_R_factor_gt             0.0195
_refine_ls_restrained_S_all        1.0558
_refine_ls_shift/su_max            -0.0001
_refine_ls_shift/su_mean           0.0000
_refine_ls_structure_factor_coef   Fsqd
_refine_ls_weighting_details      
 'w=1/[\s^2^(Fo^2^)+(0.0199P)^2^+0.0681P] where P=(Fo^2^+2Fc^2^)/3'
_refine_ls_weighting_scheme        calc
_refine_ls_wR_factor_gt            0.0395
_refine_ls_wR_factor_ref           0.0424
_olex2_refinement_description
;
;
loop_
  _atom_site_label
  _atom_site_type_symbol
  _atom_site_fract_x
  _atom_site_fract_y
  _atom_site_fract_z
  _atom_site_U_iso_or_equiv
  _atom_site_adp_type
  _atom_site_occupancy
  _atom_site_site_symmetry_order
  _atom_site_refinement_flags_posn
  _atom_site_refinement_flags_adp
  _atom_site_refinement_flags_occupancy
 Mo01 Mo 0.626326(8) 0.25 0.437174(14) 0.01065(5) Uani 1.000000 2 S T P
 O002 O 0.46475(7) 0.05018(8) 0.24374(13) 0.02734(19) Uani 1.000000 1 . . .
 O003 O 0.47902(10) 0.25 0.85891(17) 0.0276(2) Uani 1.000000 2 S T P
 O004 O 0.78395(7) 0.45296(8) 0.63286(14) 0.02914(19) Uani 1.000000 1 . . .
 O005 O 0.77594(11) 0.25 0.01935(18) 0.0293(3) Uani 1.000000 2 S T P
 C006 C 0.52253(8) 0.12109(8) 0.31191(15) 0.01733(16) Uani 1.000000 1 . . .
 C007 C 0.53112(11) 0.25 0.7079(2) 0.0177(2) Uani 1.000000 2 S T P
 C008 C 0.72244(11) 0.25 0.1680(2) 0.0176(2) Uani 1.000000 2 S T P
 C009 C 0.72868(8) 0.38061(9) 0.56299(14) 0.01745(16) Uani 1.000000 1 . . .

loop_
  _atom_site_dispersion_label
  _atom_site_dispersion_real
  _atom_site_dispersion_imag
 Mo01 -1.88(5) 3.76(8)

loop_
  _atom_site_aniso_label
  _atom_site_aniso_U_11
  _atom_site_aniso_U_22
  _atom_site_aniso_U_33
  _atom_site_aniso_U_12
  _atom_site_aniso_U_13
  _atom_site_aniso_U_23
 Mo01 0.01102(6) 0.00970(6) 0.01123(6) -0.000000 -0.00011(3) 0.000000
 O002 0.0274(4) 0.0234(4) 0.0312(4) -0.0092(3) -0.0043(3) -0.0027(3)
 O003 0.0269(5) 0.0367(7) 0.0190(5) -0.000000 0.0068(4) 0.000000
 O004 0.0257(4) 0.0255(4) 0.0362(4) -0.0068(3) -0.0015(3) -0.0104(3)
 O005 0.0260(5) 0.0413(7) 0.0206(5) -0.000000 0.0059(4) 0.000000
 C006 0.0175(3) 0.0165(3) 0.0180(4) -0.0006(3) 0.0004(3) 0.0007(3)
 C007 0.0169(5) 0.0190(5) 0.0170(5) -0.000000 -0.0007(4) 0.000000
 C008 0.0166(5) 0.0188(5) 0.0173(5) -0.000000 -0.0010(4) 0.000000
 C009 0.0167(4) 0.0166(4) 0.0190(4) -0.0001(3) 0.0006(3) -0.0025(3)

loop_
  _geom_bond_atom_site_label_1
  _geom_bond_atom_site_label_2
  _geom_bond_distance
  _geom_bond_site_symmetry_2
  _geom_bond_publ_flag
 Mo01 C006 2.0594(9) . ?
 Mo01 C006 2.0594(9) 7_565 ?
 Mo01 C007 2.0582(13) . ?
 Mo01 C008 2.0557(13) . ?
 Mo01 C009 2.0642(10) 7_565 ?
 Mo01 C009 2.0642(10) . ?
 O002 C006 1.1359(12) . ?
 O003 C007 1.1413(17) . ?
 O004 C009 1.1342(12) . ?
 O005 C008 1.1378(17) . ?

loop_
  _geom_angle_atom_site_label_1
  _geom_angle_atom_site_label_2
  _geom_angle_atom_site_label_3
  _geom_angle
  _geom_angle_site_symmetry_1
  _geom_angle_site_symmetry_3
  _geom_angle_publ_flag
 C006 Mo01 C006 89.64(5) . 7_565 ?
 C007 Mo01 C006 90.06(4) . . ?
 C007 Mo01 C006 90.06(4) . 7_565 ?
 C008 Mo01 C006 90.23(4) . 7_565 ?
 C008 Mo01 C006 90.23(4) . . ?
 C008 Mo01 C007 179.60(5) . . ?
 C009 Mo01 C006 179.29(4) 7_565 7_565 ?
 C009 Mo01 C006 89.74(4) 7_565 . ?
 C009 Mo01 C006 179.29(4) . . ?
 C009 Mo01 C006 89.74(4) . 7_565 ?
 C009 Mo01 C007 89.60(4) . . ?
 C009 Mo01 C007 89.60(4) 7_565 . ?
 C009 Mo01 C008 90.11(4) 7_565 . ?
 C009 Mo01 C008 90.11(4) . . ?
 C009 Mo01 C009 90.87(5) 7_565 . ?
 O002 C006 Mo01 179.56(9) . 7_565 ?
 O003 C007 Mo01 179.51(12) . . ?
 O005 C008 Mo01 179.78(12) . . ?
 O004 C009 Mo01 179.29(9) . . ?

loop_
  _diffrn_refln_index_h
  _diffrn_refln_index_k
  _diffrn_refln_index_l
  _diffrn_refln_intensity_net
  _diffrn_refln_intensity_u
 0 -19 0 23.3 12.35
 0 -18 0 253.85 23.63
 0 -18 0 330.15 23.58
 0 -17 0 -6.21 9.55
 0 -17 0 4.62 8.3
 0 -16 0 1102.08 45.71
 0 -16 0 1261.97 43.15
 0 -15 0 -15.7 9.35
 0 -15 0 14.8 6.81
 0 -14 0 1556.78 50.52
 0 -14 0 1773.82 47.62
 0 -13 0 9.7 5.64
 0 -13 0 9.77 5.41
 0 -12 0 557.39 26.95
 0 -12 0 618.65 24.88
 0 -11 0 -0.86 4.7
 0 -11 0 8.06 5.47
 0 -10 0 4032.51 72.23
 0 -9 0 2.12 3.72
 0 -8 0 3802.57 63.35
 0 -8 0 3791.78 59.38
 0 -7 0 7.52 3.5
 0 -7 0 6.03 1.32
 0 -7 0 13.83 3.47
 0 -6 0 8650.82 105.19
 0 -6 0 8836.93 87.46
 0 -6 0 8504.99 101.02
 0 -5 0 1.51 1.97
 0 -5 0 2.62 0.89
 0 -5 0 -1.29 1.86
 0 -4 0 7993.39 89.58
 0 -4 0 8009.07 77.86
 0 -3 0 1.65 1.38
 0 -3 0 1.43 1.19
 0 -2 0 5593.95 58.87
 0 2 0 6228.55 63.1
 0 2 0 5831.57 62.7
 0 3 0 12.34 1.8
 0 3 0 -0.44 1.01
 0 4 0 8791.67 95.54
 0 4 0 8779 84.6
 0 5 0 -0.23 1.56
 0 5 0 0.26 1.46
 0 6 0 9985.75 114.32
 0 6 0 9999 97.42
 0 7 0 2.74 2.33
 0 7 0 3.62 1.14
 0 7 0 1.73 2.33
 0 8 0 4482.43 67.68
 0 8 0 4390.06 46.96
 0 8 0 4512.51 65.48
 0 9 0 3.9 3.24
 0 11 0 2.2 3.92
 0 12 0 662.97 25.32
 0 13 0 7.62 4.88
 0 14 0 1873.11 49.02
 0 15 0 0.11 5.48
 0 16 0 1202.73 36.91
 0 16 0 1303.46 43.38
 0 17 0 11.63 5.89
 0 17 0 4.24 6.79
 0 18 0 334.23 23.74
 0 19 0 1.29 7.47
 0 20 0 316.65 24.86
 0 21 0 14.37 10.26
 0 -20 1 -14.81 11.2
 0 -19 1 40.49 14.43
 0 -19 -1 19.75 11.85
 0 -19 1 34.77 11.77
 0 -18 1 -6.7 10.05
 0 -18 -1 17.09 11.17
 0 -18 1 9.63 7.94
 0 -17 1 48.77 12.82
 0 -17 -1 59.84 13.65
 0 -17 1 84.11 13.63
 0 -16 -1 -13.93 9.41
 0 -16 1 0.6 7.5
 0 -16 1 -1.83 6.96
 0 -15 -1 140.33 15.8
 0 -15 1 141.6 17.19
 0 -15 -1 133.26 12.8
 0 -15 1 149.32 15.43
 0 -14 -1 2.69 6.62
 0 -14 1 4.11 7.09
 0 -14 1 -3.85 7.12
 0 -14 -1 4.84 4.96
 0 -13 1 59.09 10.2
 0 -13 -1 48.48 9.41
 0 -13 1 65.31 10.16
 0 -13 -1 64.17 8.66
 0 -12 1 0.66 5.77
 0 -12 -1 -15.07 7.7
 0 -12 -1 4.95 4.8
 0 -12 1 2.05 5.19
 0 -11 1 109.26 11.78
 0 -11 -1 109.69 11.65
 0 -11 1 140.73 12.43
 0 -11 1 117.95 5.56
 0 -10 1 0.42 4.64
 0 -10 -1 0.61 4.46
 0 -10 1 -1.93 1.68
 0 -10 -1 -3.27 3.18
 0 -10 1 -3.96 4.79
 0 -9 1 222.49 14.37
 0 -9 -1 252.07 14.89
 0 -9 -1 258.02 13.55
 0 -9 -1 254.73 12.35
 0 -9 1 239.57 8.05
 0 -8 -1 1.09 3.2
 0 -8 1 -1.28 3.83
 0 -8 -1 -2.06 2.95
 0 -8 -1 1.37 2.42
 0 -8 1 0.75 1.5
 0 -7 -1 285.33 12.39
 0 -7 1 260.46 13.75
 0 -7 -1 257.91 13.5
 0 -7 -1 290.53 12.18
 0 -7 1 277.81 8.33
 0 -7 -1 260.93 10.59
 0 -7 1 278.6 13.28
 0 -6 -1 -2.94 3.15
 0 -6 1 -2.12 2.82
 0 -6 -1 2.26 2.77
 0 -6 1 2.43 1.25
 0 -6 -1 1.84 2.2
 0 -6 1 1.35 2.75
 0 -6 -1 6.67 2.29
 0 -5 -1 334.75 11.42
 0 -5 1 304.24 11.99
 0 -5 -1 315.35 12.02
 0 -5 -1 311.42 10.73
 0 -5 1 328.74 8.61
 0 -5 1 302.96 12.31
 0 -5 -1 306.31 9.2
 0 -4 1 1.31 1.87
 0 -4 -1 0.02 1.67
 0 -4 -1 0.8 1.64
 0 -4 -1 1.42 1.25
 0 -4 1 -0.55 0.94
 0 -4 -1 1.75 1.17
 0 -3 -1 33.08 2.77
 0 -3 1 34.59 2.67
 0 -3 1 30.99 3.11
 0 -3 -1 47.27 3.41
 0 -3 -1 36.49 3.23
 0 -2 -1 -0.02 0.69
 0 -2 -1 0.88 0.78
 0 -2 -1 0.84 0.81
 0 -2 1 0.51 0.9
 0 -2 -1 0.92 1.02
 0 -1 -1 994.55 13.55
 0 -1 1 1048.27 14.35
 0 -1 1 1025.9 16.37
 0 -1 -1 1023.26 14.61
 0 0 1 1.07 0.56
 0 0 1 0.73 0.5
 0 1 -1 1051.71 14.57
 0 1 1 1040.43 14.9
 0 1 1 1052.28 13.2
 0 2 1 -0.07 0.63
 0 2 1 -0.38 0.68
 0 2 -1 0.62 0.75
 0 2 1 1.39 0.87
 0 2 -1 1.66 1.1
 0 3 1 36.77 2.82
 0 3 1 39.37 3.49
 0 3 1 35.62 2.96
 0 3 -1 40.58 3.82
 0 3 1 36.18 2.18
 0 4 -1 0.9 1.4
 0 4 1 -0.79 1.61
 0 4 1 -0.81 1.23
 0 4 1 4.43 1.17
 0 4 -1 -0.18 1.35
 0 5 1 333.06 12.66
 0 5 -1 338.77 12.38
 0 5 1 356.85 11.71
 0 5 -1 337.98 12.91
 0 5 1 337.25 9.92
 0 5 1 328.41 7.95
 0 6 1 -1.36 2.32
 0 6 -1 2.78 2.35
 0 6 -1 1.5 2.14
 0 6 1 2.17 2.05
 0 6 -1 -2.9 2.61
 0 6 1 0.44 1.9
 0 6 1 2.93 1.17
 0 7 1 332.37 14.56
 0 7 -1 330.77 14.27
 0 7 -1 300.99 13.88
 0 7 1 320.67 13.35
 0 7 1 310.43 7.74
 0 7 1 316.54 11.69
 0 7 -1 328.21 14.64
 0 8 -1 4 3.42
 0 8 1 -1.72 2.57
 0 8 1 0.33 1.17
 0 8 -1 0.02 2.82
 0 9 -1 263.1 14.23
 0 9 1 282.78 12.88
 0 9 1 289.11 7.46
 0 10 1 0.7 1.12
 0 10 -1 -2.5 3.93
 0 10 1 0.3 3.12
 0 11 1 139.16 3.95
 0 11 -1 129.2 11.31
 0 11 1 135.15 9.93
 0 12 1 -6.92 4.29
 0 12 -1 -3.33 4.67
 0 13 -1 64.24 9.55
 0 13 1 65.26 8.92
 0 14 -1 -2.37 5.2
 0 14 1 6.46 5.5
 0 15 1 153.13 13.38
 0 15 1 157.23 14.24
 0 15 -1 172.69 16.15
 0 16 1 -4.08 6.03
 0 16 1 -5.76 6.06
 0 16 -1 -2.75 6.55
 0 17 1 66.16 10.93
 0 17 1 58.58 12.51
 0 17 -1 78.33 12.51
 0 17 1 73.07 11.64
 0 18 1 1.16 6.25
 0 18 1 -2.85 8.28
 0 18 -1 9.71 9.1
 0 18 1 -3.92 7.41
 0 19 -1 21.79 9.51
 0 19 1 9.29 10.13
 0 20 1 14.29 8.98
 0 20 1 -4.17 9.37
 0 20 -1 -9.98 8.55
 0 21 -1 28.25 10.94
 0 -21 2 8.04 11.39
 0 -20 2 106.39 17.49
 0 -19 2 -17.37 10.01
 0 -18 -2 157.98 19.59
 0 -18 2 175.53 21.47
 0 -18 2 206.15 21.44
 0 -17 2 -7.66 9.58
 0 -17 -2 0.89 7.76
 0 -17 2 7.74 9.7
 0 -16 2 151.74 17.48
 0 -16 -2 170.72 18.24
 0 -16 2 213.6 20.27
 0 -15 -2 3.43 7.02
 0 -15 2 3.58 7.43
 0 -15 2 -3.28 8.21
 0 -14 -2 294.53 21.1
 0 -14 2 286.59 21.58
 0 -14 2 325.4 22.05
 0 -13 -2 0.84 6.96
 0 -13 2 -9.82 7.9
 0 -13 2 -5.12 7.23
 0 -12 -2 643.04 25.2
 0 -12 2 666.77 29.22
 0 -12 -2 608.86 27.38
 0 -12 2 598.29 17.09
 0 -12 2 706.04 28.75
 0 -11 -2 1.65 4.54
 0 -11 2 -5 4.88
 0 -11 -2 -9.91 6.15
 0 -11 2 1.07 4.87
 0 -11 2 -0.93 2.43
 0 -10 -2 323.61 16.11
 0 -10 -2 291.38 16.92
 0 -10 2 287.1 17.34
 0 -10 2 290.62 11.55
 0 -10 2 309.06 17.75
 0 -9 -2 1.04 3.6
 0 -9 2 -4.25 4.8
 0 -9 -2 1.3 3.38
 0 -9 2 -0.91 2.11
 0 -9 2 4.66 4.38
 0 -8 -2 1591.87 35.46
 0 -8 2 1487.63 36.32
 0 -8 -2 1504.33 33.98
 0 -8 2 1540.47 29.12
 0 -7 -2 -0.57 2.6
 0 -7 2 0.74 1.93
 0 -7 -2 0.79 2.87
 0 -7 -2 0.21 2.94
 0 -7 2 0.69 3.34
 0 -6 -2 939.47 20.98
 0 -6 2 890.59 20.85
 0 -6 -2 952.96 23.48
 0 -6 -2 928.91 23.23
 0 -6 2 877.78 23.6
 0 -5 2 8.08 2.44
 0 -5 -2 -0.15 1.52
 0 -5 2 4.1 2.39
 0 -5 -2 0.01 2.27
 0 -5 -2 2.87 2.43
 0 -4 -2 1327.33 22.68
 0 -4 -2 1356.73 24.31
 0 -4 2 1243.42 24.26
 0 -4 -2 1340.62 23.95
 0 -4 -2 1364.76 26.21
 0 -3 -2 0.72 1.24
 0 -3 2 0.59 1.35
 0 -3 -2 1.98 1.92
 0 -3 -2 3.99 1.45
 0 -3 -2 -0.52 1.13
 0 -2 -2 4653.29 52.17
 0 -2 -2 4628.89 50.23
 0 -2 -2 4538.18 57.1
 0 -2 2 4620.87 51.14
 0 -2 -2 4710.65 54.57
 0 -2 2 4602.68 58.04
 0 -1 2 1.85 1.14
 0 -1 -2 4.3 1.72
 0 -1 2 0.83 1.36
 0 -1 -2 -0.84 1.06
 0 -1 -2 -0.04 0.76
 0 -1 -2 0.68 0.73
 0 -1 2 -0.78 1.48
 0 -1 -2 4.65 1
 0 0 2 457.36 11.59
 0 0 -2 467.64 11.81
 0 0 2 458.86 10.84
 0 0 -2 462.19 10.26
 0 0 2 457.56 10.37
 0 0 -2 460.74 10.52
 0 1 -2 1.4 1.19
 0 1 -2 0.32 1.36
 0 1 2 0.13 0.63
 0 1 2 1.65 0.83
 0 1 -2 0.93 1.18
 0 2 -2 4692.58 55.06
 0 2 2 4576.57 52.97
 0 2 -2 4884.89 52.26
 0 2 2 4782.92 55.81
 0 2 2 4907.09 49.49
 0 2 2 4758.76 51.75
 0 2 -2 4744.81 59.52
 0 2 -2 4698.42 59.8
 0 2 2 4782.28 48.99
 0 3 2 -0.57 1.05
 0 3 -2 1.43 1.04
 0 3 2 1.89 1.38
 0 3 -2 0.69 1.16
 0 3 2 1.74 1.32
 0 3 -2 -0.42 2.04
 0 3 -2 -0.47 1.63
 0 4 2 1415.54 23.67
 0 4 2 1312.38 25.56
 0 4 -2 1383.81 24.54
 0 4 2 1346.73 24.9
 0 4 -2 1386.27 29.14
 0 4 2 1307.18 17.43
 0 5 2 1.86 1.99
 0 5 -2 0.94 1.55
 0 5 2 0.87 2.42
 0 5 2 1.47 2.27
 0 5 2 0.03 1.12
 0 5 -2 -1.25 2.87
 0 6 2 1022.46 22.8
 0 6 2 972.04 25.29
 0 6 -2 1033.49 24.01
 0 6 2 971.31 23.88
 0 6 2 985.22 17.94
 0 6 -2 1018.49 27.37
 0 7 2 2.21 2.07
 0 7 2 4.2 2.57
 0 7 -2 2.26 2.7
 0 7 2 4.68 3.14
 0 7 2 0.29 1.74
 0 7 2 -1.16 1.81
 0 7 -2 1.23 2.57
 0 8 2 1678.63 37.15
 0 8 2 1645.27 29.38
 0 8 2 1663.69 27.12
 0 9 2 6.91 3.54
 0 9 -2 5.33 4.17
 0 9 2 0.77 3.86
 0 9 2 -0.32 2.24
 0 9 2 -1.9 2.17
 0 10 2 337.29 17.91
 0 10 -2 327.9 17.43
 0 10 2 337.67 13.67
 0 10 2 340.66 10.31
 0 11 -2 1.35 4.8
 0 11 2 0.14 1.8
 0 11 2 -1.86 2.95
 0 12 2 705.35 29.51
 0 12 -2 686.26 27.69
 0 12 2 785.08 14.98
 0 12 2 736.49 23.09
 0 13 2 -5.9 5.14
 0 13 2 1.89 1.17
 0 13 -2 7.23 6.5
 0 13 2 3.48 6.75
 0 13 2 7.01 4.84
 0 14 2 297.08 18.95
 0 14 2 326.44 18.67
 0 14 -2 305.86 20.43
 0 14 2 344.52 23.38
 0 15 2 -4.84 6.6
 0 15 2 -2.4 4.96
 0 15 2 -8.61 8.21
 0 15 -2 -10.64 8.04
 0 16 2 159.18 16.34
 0 16 2 176.51 19.25
 0 16 -2 194.15 18.02
 0 16 2 208.36 16.7
 0 17 2 10.01 6.86
 0 17 2 -6.28 9.19
 0 17 -2 -3.02 8
 0 17 2 4.47 6.45
 0 18 2 197.72 17.98
 0 18 -2 210.76 20.27
 0 18 2 218.9 18.93
 0 18 2 224 24.1
 0 19 -2 -10.04 9.82
 0 19 2 -19.53 12.42
 0 20 2 70.85 16.8
 0 20 -2 107.49 16.52
 0 -20 3 4.15 10.59
 0 -19 3 315.63 26.28
 0 -18 3 6.81 8.14
 0 -17 3 379.39 29.17
 0 -17 -3 366.01 26.44
 0 -16 -3 -7.16 6.86
 0 -16 3 -10.07 9.86
 0 -16 3 -7.71 7.65
 0 -15 -3 206.63 18.31
 0 -15 3 204.55 19.81
 0 -15 3 231.15 19.79
 0 -14 -3 6.4 6.64
 0 -14 3 -10.09 7.55
 0 -14 -3 -5.63 7.56
 0 -14 3 -6.09 7.81
 0 -13 -3 1022.78 34.76
 0 -13 3 1004.26 38.75
 0 -13 -3 975.73 35.8
 0 -12 -3 -7.47 5.45
 0 -12 -3 -5.11 4.63
 0 -12 3 5.81 5.81
 0 -12 3 -3.82 3.29
 0 -12 3 -2.78 6.43
 0 -11 -3 1292.33 37.5
 0 -11 3 1243.56 38.82
 0 -11 -3 1329.85 36.19
 0 -11 -3 1318.89 33.58
 0 -11 3 1304.74 31.67
 0 -10 -3 7.38 4.87
 0 -10 3 -2.71 5.11
 0 -10 -3 11.15 4.99
 0 -10 3 -2.49 3.42
 0 -10 -3 0.85 2.99
 0 -10 3 4.77 6.09
 0 -9 -3 854.28 26.98
 0 -9 3 812.15 27.77
 0 -9 -3 855.32 26.78
 0 -9 3 832.85 24.57
 0 -9 3 900.39 30.57
 0 -8 3 -3.1 4.1
 0 -8 -3 2.96 3.3
 0 -8 3 3.36 2.53
 0 -8 3 4.14 3.8
 0 -7 -3 2402.5 40.11
 0 -7 3 2282.89 43.99
 0 -7 -3 2381.79 45.01
 0 -7 -3 2421.49 42.41
 0 -7 3 2364.38 44.31
 0 -6 -3 0.49 2.12
 0 -6 3 0.42 2.56
 0 -6 -3 -1.34 3.59
 0 -6 3 -1.43 3.37
 0 -6 -3 0.09 2.4
 0 -5 -3 1303.86 24.72
 0 -5 -3 1277.05 25.09
 0 -5 3 1270.94 26.49
 0 -5 -3 1282.19 29.14
 0 -5 -3 1356.12 27.06
 0 -4 -3 0.06 1.74
 0 -4 3 -1.98 2.08
 0 -4 -3 1.5 2.78
 0 -4 -3 -0.14 1.39
 0 -4 -3 -1.13 1.84
 0 -4 3 2.57 3.19
 0 -3 -3 7295.31 82.24
 0 -3 -3 7355.96 78.85
 0 -3 -3 7373.39 90.33
 0 -3 3 7330.87 80.52
 0 -3 -3 7524.5 86.28
 0 -3 3 7514.85 91.4
 0 -2 3 0.23 1.56
 0 -2 -3 2.91 2.6
 0 -2 3 0.72 0.96
 0 -2 -3 -1.06 0.9
 0 -2 -3 -0.37 1.33
 0 -2 -3 2.03 1.85
 0 -2 3 -0.75 2.09
 0 -1 3 1643.22 28.2
 0 -1 -3 1642.95 30.93
 0 -1 -3 1651.78 28.45
 0 -1 -3 1690.56 24.02
 0 -1 -3 1625.98 26.43
 0 -1 -3 1586.6 24.58
 0 -1 3 1664.52 28.53
 0 0 3 0.86 1.86
 0 0 -3 0.97 1.82
 0 0 3 1.9 2.04
 0 0 -3 -0.97 1.45
 0 0 3 0.44 1.47
 0 0 -3 1.13 1.3
 0 1 3 1675.06 30.64
 0 1 -3 1732.89 30.02
 0 1 3 1677.62 25.63
 0 1 -3 1658.62 28.73
 0 1 3 1643.99 24.92
 0 1 -3 1587.2 28.92
 0 2 -3 1.65 0.9
 0 2 3 0.58 0.93
 0 2 -3 -1.82 2.12
 0 2 -3 -0.05 1.72
 0 2 3 0.22 1.01
 0 3 -3 7739.02 89.18
 0 3 -3 8011.53 84.23
 0 3 3 7601.44 85.47
 0 3 3 8067.04 80.01
 0 3 3 7680.83 83.56
 0 3 3 7758.87 90.26
 0 3 -3 7862.79 95.09
 0 3 3 7763.18 79.1
 0 3 -3 7608.37 96.95
 0 4 -3 2.23 1.82
 0 4 3 0.08 1.97
 0 4 -3 -0.73 1.57
 0 4 3 2.26 1.46
 0 4 3 -0.23 1
 0 4 3 4.81 2.73
 0 4 -3 5.43 3.01
 0 4 3 1.68 0.92
 0 4 -3 -3.77 2.97
 0 5 -3 1478 26.16
 0 5 3 1473.77 26.92
 0 5 -3 1351.82 26.72
 0 5 3 1254.09 28.17
 0 5 3 1361.4 28.45
 0 5 -3 1405.4 33.99
 0 5 3 1347.49 17.75
 0 6 3 1.89 3.68
 0 6 -3 0.59 1.9
 0 6 3 4.02 2.21
 0 6 3 -1.3 2.34
 0 6 -3 1.18 2.14
 0 6 3 1.74 2.96
 0 6 3 2.5 1.25
 0 7 3 2485.87 49.45
 0 7 3 2713.4 44.29
 0 7 -3 2667.74 45.34
 0 7 3 2581.45 48.02
 0 7 3 2510.83 46.39
 0 7 3 2468.73 33.33
 0 8 3 -3.84 4.63
 0 8 3 2.58 2.63
 0 8 -3 -1.24 3.71
 0 8 3 6.77 3.89
 0 8 3 0.52 1.54
 0 9 3 965.29 27.01
 0 9 3 906.59 29.64
 0 9 3 926.91 28.53
 0 9 -3 926.16 29.58
 0 9 3 934.87 19.57
 0 9 3 921.14 22.09
 0 10 3 -0.75 4.74
 0 10 -3 3.2 4.95
 0 10 3 -1.47 5.03
 0 10 3 -1.59 2.76
 0 10 3 0.89 2.06
 0 11 3 1456.98 40.89
 0 11 -3 1405.86 40.52
 0 11 3 1437.4 40.63
 0 11 3 1470.93 29.19
 0 11 3 1508.57 28.81
 0 12 3 -2.2 5.41
 0 12 3 -3.17 6.26
 0 12 -3 -2.39 5.52
 0 12 3 2.09 2.61
 0 12 3 -0.01 2.35
 0 13 3 1184.07 40.34
 0 13 3 1202.41 33.54
 0 13 3 1196.03 41.16
 0 13 -3 1174.31 39.45
 0 13 3 1268.46 24.34
 0 14 3 -8.25 6.52
 0 14 3 -13.17 8.28
 0 14 3 -3.66 4.52
 0 14 -3 5.73 7.11
 0 15 3 219.93 17.79
 0 15 3 236 17.18
 0 15 -3 238.26 19.25
 0 15 3 212.96 19.43
 0 16 3 9.83 7.64
 0 16 3 -4.65 9.3
 0 16 3 -3.45 5.97
 0 16 -3 -6.86 7.07
 0 17 3 454.77 27.68
 0 17 3 499.49 32.77
 0 17 3 523.57 26.24
 0 17 -3 478.48 28.99
 0 18 3 0.07 7.21
 0 18 3 -10.41 10.19
 0 18 -3 -7.57 8.3
 0 19 3 307.39 24.59
 0 19 3 291.4 27.32
 0 19 -3 294.32 24.76
 0 20 3 -6.23 11.18
 0 20 -3 14.53 9.74
 0 -19 4 15.57 9.97
 0 -18 4 6.03 10.14
 0 -17 4 2.8 10.21
 0 -16 -4 -6.71 7.93
 0 -16 -4 -2.12 6.92
 0 -16 4 -11.06 10.49
 0 -15 -4 -6.95 7.58
 0 -15 -4 -12.22 7.26
 0 -15 4 -4.54 7.23
 0 -15 4 6.22 8.51
 0 -14 -4 2.58 6.68
 0 -14 4 -2.45 6.85
 0 -14 -4 -1.98 6.84
 0 -14 4 2.79 7.72
 0 -13 4 -4.05 6.54
 0 -13 -4 -4.08 6.01
 0 -13 -4 1.08 5.63
 0 -13 4 -1.79 6.84
 0 -12 4 -0.31 5.87
 0 -12 -4 12.51 6.08
 0 -12 -4 1.87 5.75
 0 -12 -4 -2.83 3.98
 0 -12 4 16.3 8.77
 0 -11 4 5.6 5.8
 0 -11 -4 -7.01 5.56
 0 -11 -4 -1.87 4.62
 0 -11 -4 3.91 3.73
 0 -10 -4 5.13 5.26
 0 -10 4 -2.15 4.44
 0 -10 -4 2.87 4.29
 0 -10 -4 3.92 3.56
 0 -10 4 2.69 6.48
 0 -9 -4 2.46 3.98
 0 -9 4 1.17 3.86
 0 -9 -4 -0.44 4.14
 0 -9 4 -1.5 3.47
 0 -9 4 11.57 6.72
 0 -8 -4 5.1 4.91
 0 -8 -4 2.21 2.91
 0 -8 4 1.7 3.38
 0 -8 4 -1.23 3.96
 0 -8 4 -1.87 4.95
 0 -7 -4 0.2 3.75
 0 -7 4 0.23 3.18
 0 -7 -4 1.15 2.87
 0 -7 -4 -2.48 3.08
 0 -7 4 2.55 3.97
 0 -7 4 3.42 4.56
 0 -6 -4 -0.12 2.29
 0 -6 -4 0.27 2.1
 0 -6 4 1.69 2.84
 0 -6 -4 5.08 2.84
 0 -6 4 -2.88 4.47
 0 -5 -4 1.62 2.36
 0 -5 -4 -2.63 3.77
 0 -5 4 3.95 2.88
 0 -5 -4 -0.83 1.74
 0 -5 -4 4.99 2.69
 0 -5 4 -2.18 3.96
 0 -4 -4 4.15 2.27
 0 -4 -4 2.9 1.71
 0 -4 -4 2.87 3.15
 0 -4 4 2.06 1.96
 0 -4 -4 1.98 2.14
 0 -4 4 3.33 3.76
 0 -3 -4 -1.09 2.19
 0 -3 -4 -0.44 1.08
 0 -3 -4 -2.26 3.04
 0 -3 4 -1.38 2.2
 0 -3 -4 0.46 1.89
 0 -3 4 0.59 2.85
 0 -2 4 1.8 2.25
 0 -2 -4 4.37 2.78
 0 -2 -4 3.52 2.48
 0 -2 -4 2.81 2.36
 0 -2 -4 0.77 1.4
 0 -2 4 0.75 2.57
 0 -1 4 -2.69 2.53
 0 -1 -4 1.56 1.93
 0 -1 -4 2.95 2.58
 0 -1 4 1.1 2.43
 0 -1 -4 1.94 1.83
 0 -1 4 2.62 2.55
 0 -1 -4 0.64 1.76
 0 0 4 0.12 2.38
 0 0 -4 2.93 2.4
 0 0 4 5.55 2.41
 0 0 -4 -0.29 1.92
 0 0 -4 0.33 1.78
 0 0 4 2.26 2.04
 0 0 -4 -0.05 1.76
 0 1 -4 -3.52 2.41
 0 1 4 1.97 2.91
 0 1 -4 1.42 2.27
 0 1 4 0.96 1.66
 0 1 4 -0.25 1.96
 0 2 -4 0.73 2.07
 0 2 -4 1.04 0.9
 0 2 4 2.64 1.05
 0 2 4 3.27 1.75
 0 2 -4 2.95 2.97
 0 2 -4 1.82 2.22
 0 2 4 1.01 1.45
 0 3 -4 2.31 2.52
 0 3 4 1.7 1.61
 0 3 -4 4.05 1.76
 0 3 -4 -2.02 3.31
 0 3 4 1.71 1.33
 0 3 -4 2.13 2.6
 0 3 4 -0.95 1.46
 0 4 -4 -0.4 2.32
 0 4 4 0.61 1.66
 0 4 -4 1.6 1.43
 0 4 4 1.84 2.44
 0 4 4 5.3 1.5
 0 4 4 4.47 1.45
 0 4 -4 2.92 3.32
 0 5 -4 2.26 2.17
 0 5 -4 -2.23 2.11
 0 5 4 -2.28 2.43
 0 5 4 0.84 1.15
 0 5 4 -0.5 1.75
 0 5 4 -2.91 3.36
 0 5 4 0.05 0.97
 0 6 -4 3.97 3.01
 0 6 4 4.52 4.19
 0 6 -4 3.83 4
 0 6 4 4.35 3.35
 0 6 4 3.08 2.22
 0 6 4 7.79 1.7
 0 6 -4 2.15 2.3
 0 6 4 2.9 2.54
 0 7 4 1.92 3.8
 0 7 -4 1.42 2.39
 0 7 4 -2.33 2.76
 0 7 -4 2.28 2.53
 0 7 4 3.61 2.99
 0 7 4 -0.73 1.78
 0 7 -4 10.91 4.9
 0 7 4 -0.82 3.36
 0 8 4 -0.39 4.78
 0 8 4 5.64 3.35
 0 8 -4 5.61 2.67
 0 8 -4 4.21 4.37
 0 8 4 0.35 3.93
 0 8 4 3.36 1.19
 0 9 4 2.95 4.93
 0 9 -4 -0.63 2.64
 0 9 -4 -2.2 4.47
 0 9 4 3.55 4.56
 0 9 4 -0.9 1.32
 0 10 4 4.23 5.61
 0 10 -4 0.48 2.44
 0 10 4 -0.4 4.59
 0 10 -4 2.53 5.39
 0 10 4 3.77 3.49
 0 10 4 -0.62 1.48
 0 11 -4 2.72 2.65
 0 11 4 -4.87 5.53
 0 11 4 -1.75 5.27
 0 11 -4 -5.78 5.9
 0 11 4 2.16 2.11
 0 11 4 -1.54 3.41
 0 12 4 10.28 7.11
 0 12 -4 2.68 5.78
 0 12 4 -1.55 5.42
 0 12 4 2.24 3.35
 0 12 4 6.46 3.63
 0 13 4 8.4 6.82
 0 13 -4 7.48 6.85
 0 13 4 -1.16 5.8
 0 13 4 0.57 3.95
 0 13 4 -0.31 3.2
 0 14 4 0.04 6.57
 0 14 4 -1.85 4.24
 0 14 -4 15.49 8.31
 0 14 4 4.14 7.58
 0 15 4 -6.04 7.89
 0 15 -4 -0.61 8
 0 15 4 -1.95 7.28
 0 16 4 -1.1 7.49
 0 16 -4 21.23 9.98
 0 16 4 3.67 7.97
 0 17 4 -15.28 10.33
 0 17 4 -0.43 8.75
 0 17 -4 1.94 7.77
 0 18 4 -1.52 8.68
 0 18 -4 -3.84 7.64
 0 18 4 -2.36 10.28
 0 19 4 7.54 8.34
 0 19 4 5.8 10.06
 0 19 -4 2.54 8.37
 0 20 4 -14.84 13.1
 0 -18 5 -24.34 12.12
 0 -17 -5 143.45 16.56
 0 -17 5 205.81 22.18
 0 -16 -5 -2.67 6.7
 0 -16 5 11.39 8.48
 0 -15 -5 365.59 23.77
 0 -15 5 397.68 26.81
 0 -14 -5 -1.98 6.83
 0 -14 -5 -2.27 6.09
 0 -14 5 -3.58 7.63
 0 -13 -5 348.57 22.22
 0 -13 -5 362.13 20.63
 0 -13 -5 379.64 19.16
 0 -13 5 380.24 25
 0 -12 5 3.96 5.6
 0 -12 -5 -1.17 4.89
 0 -12 -5 4.66 6.48
 0 -12 -5 -1.45 4.04
 0 -12 5 9.25 7.78
 0 -11 5 1023.91 34.21
 0 -11 -5 1064.79 35.9
 0 -11 -5 969.18 30.66
 0 -11 -5 1008.36 29.64
 0 -11 5 1063.64 38.93
 0 -10 5 -3.49 5.28
 0 -10 -5 -5.35 4.87
 0 -10 -5 -1.18 5.39
 0 -10 -5 2.98 3.54
 0 -10 5 8.49 7.38
 0 -9 5 896.4 29.09
 0 -9 -5 883.29 25.46
 0 -9 -5 893.27 31.29
 0 -9 5 947.92 34.07
 0 -8 -5 -1.22 3.2
 0 -8 -5 -1.39 4.52
 0 -8 5 -1.88 3.67
 0 -8 5 3.13 5.17
 0 -7 -5 421.47 15.1
 0 -7 5 417.26 17.25
 0 -7 -5 437.59 20.53
 0 -7 5 450.96 21.97
 0 -6 -5 6.29 5.09
 0 -6 -5 2.79 2.12
 0 -6 -5 -2.56 2.87
 0 -5 -5 3279.19 59.97
 0 -5 -5 3106.06 48.85
 0 -5 5 3284.39 60.31
 0 -4 -5 0.66 2.46
 0 -4 -5 5.53 4.15
 0 -4 -5 2.6 2.59
 0 -4 5 -3.63 4.89
 0 -3 5 1419.2 31.51
 0 -3 -5 1389.19 28.93
 0 -3 -5 1423.19 36.1
 0 -3 -5 1468.57 32.69
 0 -3 5 1412.76 34.45
 0 -2 -5 -2.52 4.38
 0 -2 -5 -0.13 1.92
 0 -2 -5 1.3 2.61
 0 -2 -5 -0.72 2.17
 0 -2 5 -0.77 3.23
 0 -1 -5 1985.41 34.94
 0 -1 -5 1992.77 33.48
 0 -1 -5 2021.42 40.05
 0 -1 -5 2023.88 37.88
 0 -1 5 1981.35 38.29
 0 0 -5 -3.78 3.77
 0 0 -5 -2.72 2.58
 0 0 -5 2.1 2.73
 0 0 5 1.35 2.26
 0 0 5 1.64 2.45
 0 0 -5 -1.25 2.14
 0 1 -5 2087.54 42.9
 0 1 -5 1990.11 37.32
 0 1 5 2085.23 36.85
 0 1 5 2026.54 35.18
 0 2 5 8.31 4.48
 0 2 -5 0.41 2.98
 0 2 -5 -1.34 2.87
 0 2 5 3.6 2.47
 0 2 5 1.01 2.11
 0 2 -5 -2.36 2.49
 0 3 -5 1449.71 33.32
 0 3 5 1459.7 36.81
 0 3 5 1407.54 20.77
 0 3 5 1520.03 26.2
 0 3 5 1411.31 25.05
 0 4 -5 0.53 2.63
 0 4 5 1.4 4.25
 0 4 5 0.31 1.62
 0 4 -5 -0.47 1.48
 0 4 5 -0.77 1.69
 0 4 5 0.42 1.48
 0 5 5 3278.06 63.65
 0 5 -5 3525.58 56.51
 0 5 -5 3593.11 48.28
 0 5 5 3363.62 49.66
 0 5 5 3463.9 42.19
 0 5 -5 3399.48 60.49
 0 5 5 3278.46 55.91
 0 5 5 3366.54 39.46
 0 6 -5 -0.94 3.04
 0 6 5 1.84 5.45
 0 6 5 -0.22 1.49
 0 6 -5 -6.76 4.88
 0 6 5 1.09 3.64
 0 6 -5 1.36 1.9
 0 6 5 2.33 2.33
 0 7 5 462.75 22.77
 0 7 -5 511.59 18.06
 0 7 5 472.52 11.28
 0 7 5 476.48 19.83
 0 7 -5 452.42 20.94
 0 7 -5 512.95 17.15
 0 7 5 506.97 18.92
 0 8 -5 1.52 2.67
 0 8 5 -0.93 5.44
 0 8 5 1.55 3.81
 0 8 5 0.15 1.6
 0 8 5 0.68 2.14
 0 8 -5 -7 5.27
 0 9 5 974.49 35.46
 0 9 5 987.68 31.79
 0 9 5 1079.14 20.69
 0 9 -5 962.75 33.31
 0 9 5 1005.24 21.57
 0 10 5 -5.58 6.65
 0 10 5 3.77 5.07
 0 10 -5 1.02 4.96
 0 10 5 -0.33 2.45
 0 11 5 1095.81 40.28
 0 11 -5 1057.67 37.33
 0 11 5 1160.66 23.3
 0 11 5 1092.76 36.42
 0 12 5 -5.6 7.11
 0 12 -5 7.88 6.9
 0 12 5 -2.69 5.92
 0 12 5 -1.01 3.15
 0 12 5 -2.44 4.03
 0 13 5 405.58 25.92
 0 13 -5 384.7 24.21
 0 13 5 402.11 24.05
 0 13 5 393.16 17.87
 0 14 5 17.05 9.22
 0 14 -5 2.1 6.86
 0 14 5 -5.97 7.15
 0 15 5 395.69 27.86
 0 15 -5 405.8 26.34
 0 15 5 394.43 26.64
 0 16 5 3.18 8.86
 0 16 -5 -10.84 8.47
 0 17 5 153.15 19.55
 0 17 5 173.33 20.42
 0 17 -5 167.65 18.89
 0 18 5 -8.41 8.82
 0 18 -5 -8.87 9.39
 0 18 5 19.83 11.95
 0 19 5 275.51 26.58
 0 19 5 285.27 26.93
 0 -17 -6 0.02 8.05
 0 -17 6 18.29 11.96
 0 -16 -6 90.14 13.37
 0 -16 6 99.84 16.28
 0 -15 -6 7.35 9.39
 0 -15 6 19.32 10.01
 0 -14 -6 169.45 17.26
 0 -14 6 173.4 18.65
 0 -13 -6 -4.08 6.72
 0 -13 -6 -4.54 5.34
 0 -13 6 -4.02 9.64
 0 -12 -6 139.28 14.8
 0 -12 -6 137.58 11.36
 0 -12 6 162.8 17.61
 0 -11 -6 3.92 6.04
 0 -11 -6 0.33 3.95
 0 -11 6 6.53 7.3
 0 -10 -6 306.13 19.96
 0 -10 -6 295.38 15.21
 0 -10 6 299.74 21.42
 0 -9 -6 -1.69 5.81
 0 -9 -6 4.71 4.24
 0 -9 6 1.99 6.44
 0 -8 -6 212.36 16.44
 0 -8 6 226.79 17.12
 0 -7 -6 6.67 5.97
 0 -7 6 2.37 5.36
 0 -6 -6 319.81 18.89
 0 -6 6 345.59 19.08
 0 -5 -6 0.39 4.63
 0 -5 6 1.78 4.77
 0 -4 -6 425.08 21.16
 0 -4 6 403.72 19.5
 0 -3 -6 1.47 4.99
 0 -3 6 -4.65 4.65
 0 -2 6 249.29 13.75
 0 -2 -6 233.19 15.62
 0 -2 -6 240.25 12.6
 0 -2 -6 244.51 10.47
 0 -2 6 249.94 14.28
 0 -1 6 6.47 4.69
 0 -1 -6 7.45 3.44
 0 -1 -6 1.01 2.65
 0 -1 6 -4.82 3.6
 0 -1 -6 0.83 2.57
 0 0 6 603.06 22.77
 0 0 -6 566.62 18.63
 0 0 -6 592.72 20.34
 0 0 6 595.05 20.06
 0 1 6 2.1 3.96
 0 1 6 -0.17 2.9
 0 2 6 243.74 15.5
 0 2 6 262.86 11.91
 0 2 6 253.73 11.51
 0 3 6 1.51 4.9
 0 3 6 6.25 2.85
 0 3 -6 -3.49 4.37
 0 3 6 3.12 2.41
 0 4 -6 412.1 19
 0 4 6 441.08 21.91
 0 4 -6 463.98 19.92
 0 4 6 455.6 13.58
 0 4 6 437.94 12.63
 0 5 -6 -1.02 3.28
 0 5 6 -1.89 5.97
 0 5 6 0.84 2.1
 0 5 -6 1.02 1.71
 0 5 -6 5.34 4.2
 0 5 6 2.57 1.95
 0 5 6 -0.41 1.62
 0 6 6 357.33 21.35
 0 6 -6 364.41 16.83
 0 6 6 381.17 9.81
 0 6 -6 361.96 19.11
 0 6 6 345.51 13.8
 0 6 -6 376.7 12.96
 0 7 6 2.2 6.14
 0 7 -6 -1.1 3.16
 0 7 -6 3.47 4.86
 0 7 6 -8.21 5.25
 0 7 6 0.78 1.32
 0 7 -6 -1.72 2.31
 0 7 6 0.23 3.33
 0 8 6 238.73 18.74
 0 8 -6 285.13 14.17
 0 8 6 254.99 6.83
 0 8 6 240.16 15.61
 0 8 -6 242.32 16.96
 0 9 6 6.69 7.13
 0 9 6 3.54 4.94
 0 9 -6 2.92 5.45
 0 10 6 327.03 22.71
 0 10 6 300.85 18.74
 0 10 -6 295.33 19.79
 0 11 6 -11.31 8.39
 0 11 -6 3.11 6.08
 0 11 6 0.09 5.34
 0 12 6 158.47 17.85
 0 12 6 149.74 15.4
 0 12 -6 136.03 14.71
 0 12 6 151.65 12.86
 0 13 6 6.24 8.9
 0 13 6 3.89 7.7
 0 13 6 4.37 5.18
 0 14 6 183.11 19.7
 0 14 -6 192.74 18.29
 0 14 6 189.01 18.04
 0 15 6 2 9.37
 0 15 -6 0.15 7.61
 0 15 6 16.35 9.39
 0 16 6 127.83 18.73
 0 16 -6 109.53 16
 0 16 6 109.07 16.8
 0 17 6 6.86 10.21
 0 17 6 1.04 8.6
 0 17 -6 -0.4 8.24
 0 18 6 84.03 17.47
 0 18 6 82.82 16.09
 0 -16 -7 1.82 9.04
 0 -16 7 -7.51 10.7
 0 -15 -7 59.77 12.73
 0 -15 7 31.93 11.24
 0 -14 -7 -4.42 8.3
 0 -14 7 0.53 8.8
 0 -13 -7 78.85 12.98
 0 -13 7 68 12.22
 0 -12 -7 1.68 7.69
 0 -12 -7 -3.22 4.41
 0 -12 7 -10.81 10.12
 0 -11 -7 51.69 11.13
 0 -11 -7 49.91 7.5
 0 -11 7 62.74 12.06
 0 -10 -7 7.21 7.32
 0 -10 -7 -3.1 4.56
 0 -10 7 2.57 7.72
 0 -9 -7 176.19 16.81
 0 -9 -7 167.18 12.02
 0 -9 7 178.82 16.84
 0 -8 -7 9.59 6.88
 0 -8 -7 -5.96 4.2
 0 -8 7 -7.39 7.5
 0 -7 -7 235.18 18.1
 0 -7 -7 233.31 13.31
 0 -7 7 238.97 18.11
 0 -6 -7 4.01 6.32
 0 -6 -7 4.55 3.51
 0 -6 7 -6.4 6.1
 0 -5 -7 102.52 11.96
 0 -5 7 109.32 12.25
 0 -4 -7 8.08 6.1
 0 -4 7 -2.94 5.21
 0 -3 -7 241.73 17.77
 0 -3 7 242.53 14.73
 0 -3 7 231.15 15.3
 0 -2 7 7.49 5
 0 -2 -7 1.79 5.15
 0 -2 -7 -0.05 2.74
 0 -2 7 -4.06 4.55
 0 -1 7 282.55 16.53
 0 -1 -7 255.9 12.79
 0 -1 7 283.4 15.52
 0 0 7 -0.68 4.41
 0 0 7 4.31 4.01
 0 1 7 286.25 17.93
 0 1 7 299.05 14.28
 0 2 7 -0.84 5.65
 0 2 -7 2.31 3.78
 0 2 7 2.09 3.44
 0 3 7 252.35 17.55
 0 3 -7 255.68 15.16
 0 3 7 242.62 11.4
 0 4 7 -9.42 6.92
 0 4 -7 -0.41 4.65
 0 4 7 -1.27 2.6
 0 5 7 115.23 13.68
 0 5 -7 128.18 11.83
 0 5 7 116.54 5.81
 0 6 7 -1.66 6.04
 0 6 -7 0.88 4.98
 0 7 7 251.26 19.99
 0 7 -7 241.73 17.04
 0 8 7 11.01 8.42
 0 8 -7 -2.97 5.7
 0 9 7 180.74 18.09
 0 9 7 158.34 14.16
 0 9 -7 178.39 15.76
 0 10 7 13.29 9.51
 0 10 7 -5.96 7.22
 0 10 -7 -1.92 6.38
 0 11 7 72.28 14.84
 0 11 7 57.01 9.63
 0 11 -7 49.94 9.71
 0 12 7 -1.61 9.49
 0 12 -7 4.8 6.48
 0 12 7 -7.86 6.57
 0 13 7 84.1 15.72
 0 13 7 79.6 12.25
 0 13 -7 77.1 12.72
 0 14 7 -1.98 9.96
 0 14 -7 7.82 8.63
 0 14 7 0.29 7.16
 0 15 7 65.12 14.49
 0 15 7 33.32 9.78
 0 15 -7 49.43 11.56
 0 16 7 4.99 10.86
 0 16 -7 -10.79 8.79
 0 16 7 11.55 10.03
 0 -14 -8 255.24 22.83
 0 -14 8 284.62 25.43
 0 -13 -8 11.94 8.88
 0 -13 8 5.47 9.77
 0 -12 -8 234.33 21.14
 0 -12 8 289.19 24.39
 0 -11 -8 1.67 7.2
 0 -11 8 1.31 8.87
 0 -10 -8 220.54 20.18
 0 -10 8 251.23 21.23
 0 -9 -8 -13.35 8.9
 0 -9 8 -14.13 9.11
 0 -8 -8 901.47 37.85
 0 -8 -8 851.79 27.45
 0 -7 -8 -5.53 7.65
 0 -7 -8 -0.07 3.88
 0 -6 -8 561.46 29.21
 0 -6 -8 566.25 21.92
 0 -6 8 624.85 29.26
 0 -5 -8 2.08 6.3
 0 -5 -8 -3.49 4.28
 0 -5 8 -2.22 6.27
 0 -4 -8 269.6 20.22
 0 -4 -8 276.65 15.39
 0 -4 8 293.12 18.62
 0 -3 8 7.49 5.29
 0 -3 -8 4.07 6.95
 0 -3 -8 -0.59 4.02
 0 -3 8 0.88 5.15
 0 -2 -8 949.43 37.88
 0 -2 8 952.85 33.02
 0 -2 8 946.19 31.59
 0 -1 -8 2.51 7.62
 0 -1 8 -0.99 5.32
 0 -1 8 -5.63 4.88
 0 0 8 811.78 31.39
 0 0 -8 785.64 25.87
 0 0 8 827.87 27.25
 0 1 8 -5.31 5.82
 0 1 -8 -2.8 4.35
 0 1 8 -1.33 3.97
 0 2 8 978.67 35.65
 0 2 -8 926.1 30.49
 0 2 8 913.54 26.27
 0 3 8 9.47 6.52
 0 3 -8 3.28 4.78
 0 3 8 3.28 3.26
 0 4 8 281.44 20.47
 0 4 -8 305.46 17.97
 0 4 8 295.65 12.17
 0 5 8 -8.01 7.85
 0 5 -8 -2.59 5.54
 0 6 8 630.82 32.15
 0 6 -8 627.74 27.16
 0 7 8 -6.58 7.57
 0 7 -8 -2.73 5.7
 0 8 8 1053.39 43.24
 0 8 -8 1006.35 36.3
 0 9 8 -13.84 9.57
 0 9 -8 4.62 6.11
 0 10 8 294.97 25.18
 0 10 -8 258.71 19.56
 0 11 8 -10.95 9.51
 0 11 -8 0.57 6.98
 0 12 8 321.71 27.17
 0 12 -8 290.35 21.81
 0 13 8 2.1 10.77
 0 13 -8 2.58 7.34
 0 13 8 4.36 7.42
 0 14 8 266.65 26.46
 0 14 -8 272.57 22.36
 0 14 8 272.16 22.1
 0 -12 -9 -10.33 9.88
 0 -12 9 -5.12 10.2
 0 -11 -9 34.89 12.18
 0 -11 9 34.1 11.99
 0 -10 -9 -11.42 8.63
 0 -10 9 -2.32 8.63
 0 -9 -9 55.9 13.39
 0 -9 9 59.02 11.98
 0 -8 -9 11.75 9.37
 0 -8 9 1.74 7.75
 0 -7 -9 68.06 12.75
 0 -7 9 88.43 13.44
 0 -6 -9 19.28 10.15
 0 -6 9 -3.04 7.52
 0 -5 -9 54 12.01
 0 -5 -9 49.74 7.85
 0 -5 9 60.03 10.76
 0 -4 -9 9.58 9.09
 0 -4 -9 -2.42 4.81
 0 -4 9 -2.81 5.98
 0 -3 9 36.02 7.67
 0 -3 -9 46.19 11.65
 0 -3 -9 44.9 7.73
 0 -3 9 45.55 8.63
 0 -2 9 5.93 5.74
 0 -2 -9 6.77 9.14
 0 -2 -9 -0.74 4.75
 0 -2 9 8.28 6.11
 0 -1 9 85.59 11.82
 0 -1 -9 88.83 13.76
 0 -1 -9 78.94 8.17
 0 -1 9 99.95 11.67
 0 0 9 11.19 6.91
 0 0 -9 0.11 7.48
 0 0 -9 3.88 4.57
 0 0 9 13.12 6.02
 0 1 9 86.44 12.66
 0 1 -9 76.78 9.46
 0 1 9 95.1 9.99
 0 2 9 0.26 7.51
 0 2 -9 5.43 5.34
 0 2 9 7.68 4.73
 0 3 9 50.06 10.85
 0 3 -9 52.03 9.06
 0 4 9 -4.22 7.26
 0 4 -9 -1.56 5.35
 0 5 9 66.3 13.2
 0 5 -9 47.05 8.97
 0 6 9 5.36 8.34
 0 6 -9 -7.03 7.07
 0 7 9 78.39 14.2
 0 7 -9 82.05 11.37
 0 8 9 5.98 9.04
 0 8 -9 14.44 8.13
 0 9 9 52.63 13.57
 0 9 -9 58.17 10.9
 0 10 9 1.29 8.31
 0 10 -9 0.73 6.95
 0 11 9 30.44 12.81
 0 11 -9 24.98 8.54
 0 12 9 12.76 9.66
 0 12 -9 -12.89 9.01
 0 13 -9 15.35 8.37
 0 -10 -10 166.83 20.76
 0 -10 10 142.35 18.14
 0 -9 -10 8.36 10.32
 0 -9 10 2.11 8.98
 0 -8 -10 100.26 16.82
 0 -8 10 76.48 14.15
 0 -7 -10 12.79 10.11
 0 -7 10 12.39 8.98
 0 -6 -10 154.28 18.57
 0 -6 10 178.03 17.95
 0 -5 -10 3.21 9.12
 0 -5 10 -2.27 7.82
 0 -4 -10 188.65 20.82
 0 -4 10 193.11 17.36
 0 -3 -10 7.84 8.77
 0 -3 10 -5.25 6.44
 0 -2 -10 142.31 19.87
 0 -2 10 158.69 16.54
 0 -2 10 150.27 14.98
 0 -1 -10 -3.91 8.54
 0 -1 10 7.72 7.66
 0 -1 -10 5.92 5.7
 0 -1 10 -5.08 6.12
 0 0 10 250.58 21.3
 0 0 -10 211.84 22.04
 0 1 10 -3.62 8.37
 0 2 10 134.84 16.46
 0 3 10 -3.38 8.2
 0 3 -10 2.91 5.98
 0 4 10 192.66 20.7
 0 4 -10 195.45 16.14
 0 5 10 13.65 10.17
 0 5 -10 -11.55 7.36
 0 6 10 179.45 19.81
 0 6 -10 194.97 17.7
 0 7 10 5.88 9.03
 0 7 -10 -10.03 8.31
 0 8 10 105.98 17.7
 0 8 -10 99.38 13.38
 0 9 10 8.3 11.84
 0 9 -10 8.69 7.67
 0 10 10 125.72 18.94
 0 10 -10 121.38 14.74
 0 11 -10 -4.13 8.18
 0 -8 11 -21.17 10.35
 0 -7 11 143.13 17.84
 0 -6 -11 11.89 11.74
 0 -6 11 9.93 9.49
 0 -5 -11 281.14 27.09
 0 -5 11 332.66 24.73
 0 -4 -11 -7.78 9.79
 0 -4 11 -10.04 8.07
 0 -3 -11 245.85 24.47
 0 -2 -11 23.41 11.97
 0 -1 11 202.15 20.52
 0 -1 -11 195.95 23.56
 0 0 -11 -8.62 11.33
 0 0 11 0.8 7.73
 0 1 11 200.44 20.44
 0 1 -11 173.51 22.6
 0 2 11 -5.96 9.18
 0 3 11 281.16 24.83
 0 4 11 -9.33 10.57
 0 5 11 285.88 26.29
 0 6 11 -5.97 10.97
 0 9 -11 150.22 17.12
 0 0 12 1.34 9.29
 0 1 12 13.86 10.82
 0 2 12 4.32 10.18
 1 -20 0 -9.63 12.26
 1 -19 0 0.24 11.75
 -1 -19 0 16.39 9.1
 1 -18 0 -5.13 10.73
 -1 -18 0 14.99 9.27
 1 -17 0 -8.79 10.05
 -1 -17 0 -12.97 11.4
 -1 -17 0 -0.62 7.68
 -1 -16 0 -5.44 8.3
 1 -16 0 9.99 9.63
 -1 -16 0 3 6.67
 1 -16 0 4.52 6.63
 -1 -15 0 2.39 7.31
 1 -15 0 -2.41 8.14
 -1 -15 0 -9.51 7.53
 1 -15 0 3.87 6.39
 1 -14 0 14.08 8.97
 -1 -14 0 14.41 8.71
 -1 -14 0 -8.24 6.37
 1 -14 0 4.41 6.11
 1 -13 0 9.31 6.82
 -1 -13 0 1.19 6.38
 -1 -13 0 0.78 5.07
 1 -13 0 6.82 5.16
 -1 -12 0 -2.75 5.58
 1 -12 0 3.72 5.92
 1 -12 0 -1.97 4.83
 -1 -12 0 6.66 5.15
 -1 -11 0 4.04 5.43
 1 -11 0 0.82 5.62
 -1 -11 0 -4.11 4.21
 1 -11 0 -5.64 4.13
 1 -10 0 2.2 5.11
 -1 -10 0 2.89 4.62
 -1 -9 0 -1.1 4.22
 1 -9 0 2.81 5.09
 -1 -9 0 1.01 1.9
 1 -8 0 1.84 4.26
 -1 -8 0 -2.19 3.76
 -1 -8 0 -1.22 2.99
 1 -8 0 0.05 3.06
 -1 -8 0 1.98 1.56
 1 -7 0 4.29 4
 -1 -7 0 1.22 3.01
 1 -7 0 4.68 3.27
 -1 -7 0 0.84 2.49
 -1 -7 0 1.76 1.49
 1 -6 0 7.04 3.7
 -1 -6 0 3.41 2.8
 -1 -6 0 0.87 1.17
 -1 -6 0 3.94 2.7
 1 -6 0 4.84 2.63
 -1 -5 0 2.45 2.3
 1 -5 0 7.51 3.29
 -1 -5 0 0.26 1.74
 -1 -5 0 2.14 2.15
 1 -5 0 1.24 1.86
 -1 -5 0 -0.13 0.97
 -1 -4 0 5.59 2.2
 1 -4 0 3.96 2.24
 -1 -4 0 -1.46 1.55
 1 -4 0 1.49 1.57
 -1 -4 0 -0.43 0.84
 1 -3 0 3.19 1.69
 -1 -3 0 1.33 1.12
 1 -3 0 0.56 1.35
 -1 -3 0 -0.53 1.07
 -1 -3 0 1.69 0.94
 -1 -2 0 0.65 1.01
 -1 -2 0 0.79 0.77
 1 -2 0 -0.12 0.78
 -1 -2 0 3.06 0.87
 -1 -2 0 0.27 0.57
 1 2 0 1.2 0.58
 1 2 0 -0.28 0.64
 -1 2 0 1.29 0.93
 1 2 0 1.54 0.77
 1 2 0 0.48 0.6
 -1 2 0 1.7 0.84
 1 3 0 1.53 1.03
 1 3 0 1.12 1.07
 -1 3 0 4.31 1.3
 -1 3 0 0.84 1.07
 1 3 0 3.09 1.24
 1 3 0 -0.19 0.66
 1 4 0 1.46 1.51
 1 4 0 0.59 1.43
 1 4 0 0.06 0.8
 1 4 0 1.33 1.34
 -1 4 0 0.86 1.38
 1 5 0 -0.59 1.55
 1 5 0 0.41 0.93
 -1 5 0 0.98 1.77
 1 5 0 1.51 1.68
 -1 5 0 1.17 1.91
 1 5 0 0.22 1.41
 -1 5 0 3.9 1.97
 1 6 0 0.55 1.1
 1 6 0 3 2.16
 -1 6 0 1.5 2.09
 1 6 0 3.32 2.34
 -1 6 0 4.31 2.56
 -1 6 0 -1.3 2.16
 1 6 0 2.76 1.86
 1 7 0 0.73 1.17
 -1 7 0 2.79 2.6
 1 7 0 -1.55 2.43
 -1 7 0 2.32 2.93
 -1 7 0 0.2 2.15
 1 7 0 0.28 2.06
 1 8 0 1.36 1.46
 -1 8 0 1.91 2.91
 1 8 0 3.32 3.4
 -1 8 0 0.52 2.75
 -1 8 0 0.92 2.3
 1 8 0 2.46 2.8
 1 9 0 -0.4 1.48
 -1 9 0 1.47 3.57
 -1 9 0 -0.86 2.78
 1 9 0 5.82 3.34
 1 10 0 1.24 1.51
 1 10 0 -3.92 3.54
 1 11 0 -1.16 1.6
 -1 11 0 2.74 4.01
 -1 12 0 -1.02 4.51
 -1 13 0 8.07 5.18
 1 13 0 -0.8 4.88
 1 14 0 -1.51 4.27
 1 14 0 0.82 5.32
 -1 14 0 3.14 5.88
 1 15 0 2.94 4.29
 -1 15 0 -5.31 6.52
 1 15 0 -1.84 5.7
 1 16 0 2.13 4.89
 1 16 0 0.97 6.33
 -1 16 0 -0.13 6.03
 -1 17 0 3.96 7.01
 1 17 0 7.77 7.67
 -1 18 0 2.81 7.05
 1 18 0 -3.4 7.38
 -1 19 0 -4 7.42
 1 19 0 -3.83 8.21
 -1 20 0 -18.25 10.18
 1 20 0 6.58 8.91
 -1 20 0 -9.04 10.77
 -1 21 0 0.97 8.11
 1 21 0 -1.15 9.09
 1 -20 1 90.19 18.83
 1 -20 -1 57.59 14.4
 -1 -20 1 112.74 17.16
 1 -19 1 74.07 14.82
 1 -19 -1 73.04 15.79
 -1 -19 1 115.61 16.14
 1 -18 1 137.71 18.37
 1 -18 -1 120.13 18.26
 -1 -18 1 130.41 16.74
 1 -18 1 169.22 19.06
 -1 -17 -1 149.34 18.84
 1 -17 1 143.74 19.2
 1 -17 -1 127.96 17.33
 -1 -17 1 139.44 17.42
 1 -17 1 162.33 17.93
 -1 -17 1 166.51 17.59
 -1 -16 1 232.81 20.67
 -1 -16 -1 227.77 21.07
 1 -16 1 225.07 21.51
 1 -16 -1 247.25 22.55
 -1 -16 1 264.64 20.37
 1 -16 1 301.46 22.07
 -1 -16 -1 286.7 18.9
 -1 -15 1 372.2 25.03
 1 -15 1 368.38 26.36
 1 -15 -1 351.55 25.22
 -1 -15 -1 361.89 24.6
 -1 -15 -1 439.45 22.21
 1 -15 1 467 26.1
 -1 -15 1 488.46 26.01
 1 -14 -1 280 21.54
 1 -14 1 318.15 23.18
 -1 -14 1 296.89 21.62
 -1 -14 -1 314.89 21.64
 1 -14 1 375.3 23.24
 -1 -14 -1 345.53 19.1
 -1 -14 1 355.55 21.97
 -1 -13 -1 211.96 17.36
 -1 -13 1 198.06 17.34
 1 -13 -1 198.18 17.32
 1 -13 1 217.34 18.22
 -1 -13 1 230.92 8.88
 -1 -13 1 210.99 15.9
 1 -13 1 231.5 17.56
 -1 -13 -1 230.38 15.21
 1 -12 1 372.98 22.47
 1 -12 -1 359.17 21.56
 -1 -12 -1 363.29 21.1
 -1 -12 1 321.15 20.82
 1 -12 -1 380.43 18.01
 1 -12 1 418.29 21.95
 -1 -12 1 380.44 12.42
 -1 -12 1 399.92 21.02
 -1 -11 -1 254.25 17.1
 -1 -11 1 266.64 17.76
 1 -11 1 241.44 17.75
 1 -11 -1 247.73 17.76
 -1 -11 1 299.17 17.09
 1 -11 1 297.36 17.58
 -1 -11 1 261.12 10.37
 1 -10 -1 495.49 22.78
 -1 -10 1 453.99 21.93
 -1 -10 -1 498.44 22
 1 -10 1 523.15 23.88
 -1 -10 -1 486.91 18.14
 -1 -10 1 539.35 21.88
 1 -10 1 450.65 8.59
 -1 -10 1 483.73 14.06
 1 -10 1 494.3 21.96
 1 -9 1 838.35 28.41
 1 -9 -1 893 25.5
 1 -9 -1 843.2 27.98
 -1 -9 1 817.59 27.26
 -1 -9 -1 896.56 25.67
 -1 -9 -1 831.22 26.71
 1 -9 1 829.5 13.74
 -1 -9 1 811.88 18.65
 1 -9 -1 812.4 22.89
 -1 -9 -1 856.23 22.76
 1 -8 1 1092.24 30.95
 -1 -8 1 1122.62 30.52
 1 -8 -1 1173.09 27.88
 -1 -8 -1 1103.06 29.84
 1 -8 -1 1128.05 30.77
 -1 -8 -1 1169.36 28.23
 1 -8 -1 1080.14 25.37
 -1 -8 -1 1123.6 24.99
 1 -8 1 1121.15 17.17
 -1 -8 1 1131.78 21.86
 -1 -7 1 626.62 20.97
 -1 -7 -1 686.72 19.76
 1 -7 1 630.37 21.77
 1 -7 -1 664.79 19.41
 1 -7 -1 633.86 21.63
 -1 -7 -1 607.45 20.56
 -1 -7 -1 687.26 19.52
 -1 -7 -1 635.01 16.84
 1 -7 1 664.12 21.48
 -1 -7 1 671.51 21.35
 -1 -7 1 675.4 15.41
 1 -7 1 651.83 12.19
 1 -7 -1 614.59 17.03
 -1 -6 -1 1064.46 25.02
 1 -6 1 1044.15 26.68
 -1 -6 -1 1152.39 24.49
 1 -6 -1 1127.67 24.08
 -1 -6 1 1075.16 25.99
 1 -6 -1 1058.46 26.57
 1 -6 1 1130.24 17.45
 -1 -6 -1 1143.17 24.53
 -1 -6 1 1138.6 20.24
 1 -6 -1 1045.14 21.39
 -1 -6 -1 1035 20.79
 1 -6 1 1083.66 26.68
 -1 -6 1 1132.44 26.38
 -1 -5 1 1216.22 25.02
 1 -5 1 1168.76 26.14
 1 -5 -1 1192.6 26
 1 -5 -1 1217.34 23.9
 -1 -5 -1 1224.82 24.03
 -1 -5 -1 1182.83 24.45
 -1 -5 -1 1278.1 24.07
 1 -5 1 1228.46 18.64
 -1 -5 1 1196.33 25.47
 -1 -5 1 1208.85 20.74
 1 -5 1 1177.1 26.3
 1 -4 -1 893.86 20.5
 -1 -4 1 950 19.64
 1 -4 -1 939.78 19.33
 -1 -4 -1 956.09 19.34
 1 -4 1 939.6 20.93
 -1 -4 -1 922.61 18.99
 1 -4 -1 937.97 16.94
 -1 -4 -1 969.24 19.03
 -1 -4 1 935.39 17.1
 -1 -4 -1 879.36 15.05
 -1 -4 1 934.95 20.37
 -1 -3 -1 52.63 3.79
 1 -3 -1 50.06 2.99
 -1 -3 1 56.83 3.6
 -1 -3 1 55.68 3.93
 1 -3 -1 56.77 4.19
 1 -3 -1 57.56 3.88
 1 -3 1 55.99 4.23
 -1 -3 -1 64.96 4.11
 -1 -3 -1 56.61 3.75
 1 -3 1 61.83 4.93
 -1 -3 -1 55.83 2.43
 -1 -2 -1 2506.36 31.81
 1 -2 -1 2473.47 27.43
 -1 -2 1 2343.99 31.69
 -1 -2 -1 2450.71 32.45
 -1 -2 -1 2360.19 31.44
 1 -2 -1 2434.09 31.53
 1 -2 -1 2671.14 32.71
 1 -2 1 2308.38 34.95
 1 -2 -1 2484.47 32.06
 -1 -1 -1 3133.37 37.36
 -1 -1 1 3079.3 36.99
 1 -1 1 3016.91 34.07
 1 -1 -1 3156.48 35.69
 -1 -1 -1 3052.84 35.54
 1 -1 -1 2932.11 33.98
 1 -1 -1 3099.3 36.18
 1 -1 1 3088.89 37.45
 1 -1 1 2951.08 36.25
 -1 0 1 2819.69 31.97
 1 0 1 2930.86 31.91
 -1 0 -1 2871.48 30.83
 1 0 1 2823.14 30.62
 1 1 1 3062.72 35.43
 -1 1 -1 3010.19 36.44
 1 1 -1 3024.45 36.44
 1 2 1 2539.65 31.85
 1 2 -1 2498.28 31.39
 -1 2 1 2480.46 27.74
 1 2 1 2458.97 32.87
 1 2 1 2532.72 31.27
 1 2 -1 2500.14 30.62
 -1 2 -1 2504.73 32.08
 -1 2 1 2501.69 32.23
 1 2 1 2506.06 32.27
 -1 2 1 2481.53 32.59
 1 2 1 2538.58 29.1
 -1 2 -1 2435.09 33.81
 1 2 -1 2466.49 33.49
 1 3 -1 65.99 3.73
 1 3 1 61.27 4.19
 -1 3 1 56.24 3.22
 1 3 1 62.54 3.98
 -1 3 -1 53.06 4.03
 1 3 1 56.02 3.91
 1 3 1 59.48 4.09
 -1 3 1 52.74 4.05
 1 3 -1 56.12 3.79
 -1 3 1 56.24 2.96
 -1 3 1 56.5 4.1
 1 3 1 59 2.42
 -1 3 -1 63.31 4.6
 1 3 1 56.45 3.53
 1 3 -1 60.17 4.5
 1 4 -1 964.13 17.2
 -1 4 1 1010.99 18.29
 1 4 1 1050.46 20.52
 1 4 -1 937.22 20.44
 1 4 1 978.94 19.65
 1 4 1 1001.19 20.56
 1 4 1 980.38 20.32
 1 4 -1 993.86 19.95
 -1 4 1 983.33 20.59
 -1 4 -1 1006.77 22.12
 -1 4 1 934.24 17.1
 1 4 1 949.57 15.66
 1 4 -1 1023.88 21.83
 1 4 1 991.34 17.07
 -1 4 -1 1024.47 22.4
 -1 5 1 1346.33 24.13
 1 5 1 1321.77 26.18
 1 5 1 1307.19 24.45
 1 5 -1 1256.37 20.97
 1 5 -1 1276.65 26.26
 -1 5 -1 1278.1 26.5
 -1 5 1 1217.79 26.7
 1 5 1 1322.8 26.28
 1 5 -1 1338.82 25.72
 1 5 1 1311.31 26.5
 -1 5 -1 1320.89 27.58
 1 5 1 1349.01 21.05
 1 5 -1 1305.14 27.23
 -1 5 1 1302.41 22.64
 1 5 1 1331.73 21.38
 -1 5 -1 1375.42 28.54
 1 6 -1 1209.52 27.4
 -1 6 1 1266 25.34
 1 6 1 1253.7 26.96
 1 6 -1 1202.46 20.6
 1 6 -1 1251.63 26.72
 1 6 1 1223.41 27.5
 1 6 1 1204.66 27.19
 -1 6 -1 1160.83 26.9
 -1 6 1 1160.9 27.73
 -1 6 -1 1217.75 27.81
 -1 6 1 1230.98 23.63
 1 6 1 1244.24 22.35
 -1 6 -1 1284.48 29.07
 -1 6 1 1180.63 16
 1 6 1 1208.64 19.99
 1 6 -1 1216.58 27.78
 1 7 -1 751.03 15.57
 1 7 1 761.52 21.85
 -1 7 1 785.87 20.94
 1 7 -1 741.71 22.61
 1 7 -1 785.5 22.19
 -1 7 1 735.01 22.83
 -1 7 -1 735.49 21.97
 1 7 1 782.68 23.03
 -1 7 -1 715.68 21.87
 -1 7 1 715.39 18.81
 1 7 1 731.52 14.79
 1 7 1 754.09 18.13
 -1 7 1 718.64 10.82
 -1 7 1 774.65 19.44
 -1 7 -1 796.33 23.49
 1 7 -1 720.33 22.1
 -1 8 1 1366.03 30.92
 1 8 1 1316 31.97
 -1 8 1 1271.89 27.87
 -1 8 -1 1281.11 31.35
 1 8 1 1279.08 26.84
 -1 8 -1 1410.83 33.71
 -1 8 1 1331.97 28.71
 1 8 -1 1323.78 32.67
 -1 9 1 1032.68 28.11
 -1 9 1 935.09 25.15
 -1 9 -1 948.73 28.24
 -1 9 1 1062.12 26.6
 1 9 1 1020.22 18.54
 1 9 1 1000.36 24.57
 -1 10 1 551.6 20.01
 -1 10 -1 535.88 21.87
 1 10 1 591.98 13.63
 1 10 1 586.15 19.54
 -1 10 1 600.9 20.72
 1 11 1 273.81 15.04
 -1 11 -1 309.94 16.93
 -1 11 1 287.67 15.42
 1 11 1 338.46 9.65
 1 11 1 323.61 15.07
 1 12 1 389.77 18.72
 1 12 -1 414.8 20.81
 -1 12 1 431.02 20.01
 -1 12 -1 396.67 20.54
 1 13 1 295.21 7.31
 1 13 1 241.22 15.03
 1 13 -1 247.17 17.09
 -1 13 -1 249.04 17.08
 -1 13 1 241.12 15.92
 1 14 1 341.49 18.94
 1 14 -1 385.44 21.44
 -1 14 -1 359.64 21.64
 -1 14 1 369.79 20.18
 1 14 1 374.56 20.58
 1 15 1 403.43 21.18
 1 15 -1 441.51 18.56
 1 15 -1 455.89 25.1
 1 15 1 453.59 23.53
 -1 15 -1 469.46 25.24
 -1 15 1 447.48 23.91
 1 16 1 286.74 18.02
 -1 16 -1 297.6 20.86
 1 16 1 310.84 20.94
 -1 16 1 297.27 19.86
 1 16 -1 309.57 22.33
 -1 16 1 272.2 23.87
 1 17 1 161.32 14.52
 -1 17 1 152.37 14.98
 -1 17 1 174.34 16.48
 -1 17 1 153.06 19.58
 1 17 1 174.92 17.12
 1 17 -1 177.52 17.68
 -1 17 -1 177.09 17.59
 -1 18 1 128.43 14.76
 -1 18 1 151.54 20.77
 1 18 -1 146.42 16.77
 1 18 1 163.27 17.33
 -1 18 1 175.58 17.04
 1 18 1 152.53 19.28
 -1 18 -1 162.12 17.08
 -1 19 1 127.32 19.43
 1 19 1 105.74 17.77
 -1 19 1 101.22 14.69
 1 19 1 105.53 14.58
 -1 19 -1 79.65 13.56
 1 19 -1 88.11 14.66
 1 20 1 84.14 16.57
 1 20 -1 84.96 14.84
 -1 20 1 100.75 18.45
 -1 20 1 99.11 14.2
 1 20 1 94.93 14.55
 -1 20 -1 82.44 14.74
 -1 21 -1 80.06 14.32
 1 21 1 43.79 13.18
 1 21 -1 83.59 15.7
 -1 -21 2 52.88 14.15
 1 -20 -2 35.64 13.05
 1 -20 2 20.34 11.73
 -1 -20 2 46.77 12.92
 1 -20 2 63 15.19
 1 -19 -2 44.64 13.31
 1 -19 2 39.81 13.67
 1 -19 2 58.05 14.19
 -1 -19 2 67.14 14.83
 1 -18 -2 99.67 15.8
 1 -18 2 77.49 15.29
 1 -18 2 134.23 18.09
 -1 -18 2 123.18 16.74
 1 -17 -2 96.32 15.79
 1 -17 2 87.65 15.47
 -1 -17 2 106.21 14.78
 1 -17 2 138.49 17.45
 -1 -16 -2 64.93 11.93
 -1 -16 2 73.48 13.2
 1 -16 -2 68.38 13.17
 1 -16 2 54.04 12.08
 -1 -16 2 75.74 12.72
 1 -16 2 77.17 13.44
 -1 -15 2 217.44 19.62
 -1 -15 -2 193.77 18.21
 1 -15 -2 196.43 19.68
 1 -15 2 193.75 18.76
 1 -15 2 247.02 21.06
 -1 -15 2 230.18 19.06
 1 -14 -2 66 11.43
 -1 -14 2 71.87 12
 1 -14 2 74.65 12.27
 -1 -14 -2 73.77 11.5
 -1 -14 2 69.36 10.5
 1 -14 2 94.26 13.08
 -1 -13 2 159.06 15.75
 -1 -13 -2 168.69 15.33
 1 -13 2 184.7 16.35
 1 -13 -2 161.91 15.41
 -1 -13 2 197.19 16.49
 1 -13 2 204.23 17.16
 -1 -12 -2 404.57 20.11
 -1 -12 -2 374.24 21.43
 1 -12 -2 380.22 22.25
 1 -12 2 392.31 23.11
 -1 -12 2 367.86 21.66
 1 -12 -2 439.56 20.56
 -1 -12 2 372.88 14.76
 1 -12 2 424.94 22.64
 -1 -12 2 414.63 22.54
 1 -12 2 384.99 11.53
 1 -11 -2 242.4 14.7
 1 -11 -2 245.72 16.79
 -1 -11 -2 258.02 15.07
 -1 -11 2 218.35 16.12
 1 -11 2 217.23 16.24
 -1 -11 -2 213.61 15.96
 -1 -11 -2 259.67 14.49
 1 -11 2 226.91 9.39
 -1 -11 2 226.9 11.24
 1 -11 2 256.44 17.3
 -1 -11 2 272.95 17.55
 -1 -11 -2 233.57 11.54
 1 -10 2 94.99 10.43
 -1 -10 2 103.92 10.69
 1 -10 -2 105.53 11.09
 1 -10 -2 110.31 9.83
 -1 -10 -2 106.03 9.97
 -1 -10 -2 116.87 9.9
 -1 -10 -2 113.6 9.29
 1 -10 2 107.17 6.79
 -1 -10 -2 108.86 7.5
 -1 -10 2 117.41 11.17
 -1 -10 2 108.05 7.68
 1 -10 2 121.03 11.97
 1 -9 -2 629.24 21.49
 1 -9 2 601.36 23.63
 -1 -9 -2 622.26 21.7
 -1 -9 2 597.34 23.01
 -1 -9 -2 608.96 22.72
 1 -9 -2 624.1 23.74
 -1 -9 2 641.5 23.9
 1 -9 2 655.94 24.67
 -1 -9 -2 590.16 16.2
 -1 -9 2 609.58 18.28
 1 -9 2 622.89 16.41
 1 -8 2 390.1 17.74
 -1 -8 -2 371.41 16.43
 -1 -8 2 382.11 17.48
 -1 -8 -2 387.21 16.68
 1 -8 -2 405.45 16.44
 1 -8 -2 390.84 17.8
 1 -8 2 393.4 13.09
 1 -8 2 432.19 19.09
 -1 -8 -2 389.52 11.68
 -1 -8 2 413.19 14.43
 1 -7 -2 885.02 25.06
 -1 -7 -2 863.32 23.06
 -1 -7 2 840.7 24.42
 -1 -7 -2 880.1 23.82
 1 -7 -2 903.9 23.82
 1 -7 2 815.06 24.73
 1 -7 2 823.84 19.72
 1 -7 -2 883 20.69
 -1 -7 -2 898.93 22.61
 -1 -7 2 891.91 21.6
 -1 -7 -2 838.84 16.26
 -1 -6 -2 261.07 11.34
 1 -6 -2 267.22 9.91
 -1 -6 2 247.56 10.68
 -1 -6 -2 256.83 11.44
 -1 -6 -2 271.2 12.09
 1 -6 -2 265.07 12.05
 -1 -6 2 239.74 11.76
 1 -6 -2 249.18 12.04
 1 -6 2 255.77 12.29
 1 -5 -2 1016.15 19.32
 -1 -5 2 963.44 22
 -1 -5 -2 962.03 21.36
 1 -5 2 914.69 22.83
 1 -5 -2 990.66 23
 -1 -5 -2 956.28 21.11
 -1 -5 -2 999.15 22.88
 -1 -5 2 934.84 22.19
 1 -5 -2 978.02 22.57
 -1 -4 2 501.64 14.8
 -1 -4 -2 480.37 13.51
 1 -4 -2 481.53 11.46
 1 -4 -2 498.04 14.05
 1 -4 2 457.17 14.22
 1 -4 -2 499.03 14.65
 -1 -4 -2 502.96 15
 -1 -4 -2 471.26 12.71
 -1 -4 2 486.54 13.53
 1 -4 -2 520.22 14.42
 1 -4 2 482.91 17.38
 -1 -3 2 946.62 21.15
 1 -3 -2 963.58 15.32
 -1 -3 -2 914.12 18.26
 -1 -3 -2 906.43 16.69
 1 -3 -2 931.24 19.83
 1 -3 2 897.16 18.44
 -1 -3 2 909.29 17.55
 1 -3 -2 930.84 18.48
 -1 -3 -2 945.38 20.08
 1 -3 -2 969.93 19.55
 -1 -3 -2 917.26 16.99
 1 -3 2 951.32 23.28
 1 -3 2 928.53 21.41
 1 -2 -2 1851.89 22.88
 -1 -2 -2 1798.49 27.18
 -1 -2 2 1853.57 24.32
 -1 -2 -2 1923.17 31.12
 1 -2 -2 1877.14 29.5
 1 -2 -2 1822.04 25.56
 1 -2 2 1746.68 25.47
 -1 -2 -2 1868.26 29.61
 -1 -2 -2 1848.49 25.63
 -1 -2 -2 1799.24 21.83
 1 -2 2 1917.52 32.66
 1 -2 -2 1936.73 29
 -1 -2 2 1893.12 30.05
 1 -2 2 1781.89 30.01
 1 -1 2 2692.79 36.86
 -1 -1 -2 2845.35 39.19
 1 -1 -2 2571.05 30.16
 1 -1 2 2727.17 30.48
 -1 -1 -2 2687.74 32.89
 1 -1 -2 2710.58 34.59
 -1 -1 -2 2621.52 32.4
 1 -1 2 2715.47 38
 1 -1 -2 2647.9 28.8
 1 -1 -2 2779.66 36.79
 -1 -1 2 2750.99 36.43
 1 -1 2 2557.97 35.84
 -1 -1 -2 2580.55 30.46
 -1 0 -2 169.4 7.41
 1 0 2 154.57 6.93
 1 0 -2 161 5.57
 -1 0 -2 138.24 5.87
 1 0 -2 155 6.14
 1 0 2 168.85 6.36
 1 0 -2 164 6.52
 -1 0 -2 157.18 5.97
 1 0 2 161.1 5.88
 -1 0 2 160.65 6.14
 -1 1 -2 2634.59 37.25
 1 1 2 2608.04 29.69
 -1 1 2 2624.67 35.88
 1 1 -2 2616.8 34.44
 -1 1 2 2634.42 32.86
 -1 1 -2 2647.3 36.73
 -1 1 2 2646.16 34.32
 1 1 2 2707.52 32.76
 -1 1 -2 2566.2 36.61
 1 1 2 2612.08 30.27
 1 1 -2 2640.89 36.35
 -1 2 -2 1897.08 29.95
 1 2 -2 1899.86 25.09
 1 2 2 1848.78 25.47
 -1 2 -2 1917.05 26.03
 1 2 -2 1941 24.54
 -1 2 2 1879.24 25.92
 -1 2 2 1850.45 26.7
 -1 2 2 1862.31 29.34
 1 2 2 1903.16 26.07
 -1 2 -2 1874.13 31.42
 -1 2 -2 1908.22 31.61
 1 2 -2 1864.01 30.88
 -1 3 2 1011.72 16.2
 1 3 2 966.4 21.64
 1 3 -2 995.04 15.51
 -1 3 -2 983.77 20.08
 1 3 2 1012.62 19.46
 1 3 2 1009.58 21.39
 -1 3 2 962.95 19.41
 -1 3 -2 1034.86 19.36
 1 3 2 1005.5 18.63
 1 3 -2 1001.46 17.54
 -1 3 2 990.02 20.61
 1 3 2 974.84 17.78
 1 3 2 994.58 12.88
 1 3 -2 965.49 22.06
 -1 3 -2 1041.22 23.08
 -1 4 2 541.31 12.21
 1 4 2 533.72 14.09
 1 4 2 492.99 15.3
 1 4 -2 503.84 9.94
 1 4 2 508.26 15.52
 1 4 -2 506.18 13.19
 -1 4 -2 506.32 14.24
 1 4 2 507.65 14.34
 -1 4 2 472.41 14.28
 1 4 2 505.33 13.06
 -1 4 2 510.31 15.21
 1 4 -2 523.12 16.71
 -1 4 -2 536.28 17.36
 1 5 2 1023.62 24.08
 1 5 -2 1080.4 16.67
 1 5 2 1102.26 23.11
 -1 5 2 1084.24 20.68
 1 5 2 1057.58 23.92
 -1 5 -2 1028.61 22.97
 1 5 -2 1056.17 22.34
 1 5 2 1043.36 24.55
 -1 5 2 994.59 23.75
 -1 5 2 1027.42 23.77
 1 5 2 1031.93 21.91
 1 5 2 1040.64 14.77
 -1 5 -2 1116.31 27.59
 -1 5 2 1020.28 17.97
 1 5 -2 1018.33 26.22
 -1 6 2 282.63 10.87
 1 6 2 292.9 12.1
 1 6 2 267.94 12.48
 1 6 -2 281.3 11.9
 1 6 2 270.4 12.56
 -1 6 -2 273.83 12.09
 -1 6 2 271.37 12.66
 1 6 2 276.02 11.6
 -1 6 2 271.01 12.38
 -1 6 2 266.56 9.1
 -1 6 -2 301.29 14.64
 1 6 2 292.3 7.87
 1 6 -2 291.53 14.09
 1 6 2 270.55 10.09
 1 7 -2 873 25.62
 1 7 2 1009.41 25.34
 1 7 2 905.35 25.18
 -1 7 2 960.77 23.31
 1 7 -2 988.63 25.04
 1 7 2 957.49 26.52
 -1 7 2 924.29 25.76
 1 7 2 941.9 24.08
 1 7 2 979.89 18.3
 1 7 -2 970.36 28.27
 1 7 2 940.56 20.16
 -1 7 -2 1071.36 29.82
 -1 7 2 957.62 20.33
 -1 8 2 484.46 16.86
 1 8 2 467.27 17.86
 1 8 2 410.55 17.41
 -1 8 -2 444.05 18.75
 -1 8 2 457.55 18.64
 1 8 2 441.21 17.34
 1 8 2 453.57 13.45
 1 8 2 464.69 13.03
 -1 8 2 442.35 11.51
 -1 8 2 441.91 14.17
 1 9 2 643.16 22.97
 -1 9 2 716.25 22.57
 1 9 2 666.54 23.66
 -1 9 -2 674.59 24.2
 -1 9 2 689.15 24.79
 1 9 -2 688.43 23.89
 -1 9 2 655.49 19.69
 -1 9 2 671.84 14.15
 -1 9 2 731.22 19.99
 1 9 2 698.49 17.85
 1 9 2 692.78 16.92
 1 10 2 121.56 10.23
 1 10 2 139.96 11.68
 1 10 -2 137.09 11.41
 -1 10 2 125.15 9.24
 -1 10 2 121.87 11.1
 -1 10 -2 127.87 11.15
 -1 10 2 123.64 8.64
 1 10 2 118.12 6.89
 1 10 2 128.97 8.21
 -1 10 2 125.32 5.32
 1 11 2 222.1 15.02
 1 11 -2 267.98 16.67
 1 11 2 284.25 17.47
 -1 11 -2 249.89 16.15
 -1 11 2 260.26 17.12
 -1 11 2 270.96 14.24
 -1 11 2 304.02 7.34
 -1 11 2 269.11 13.39
 1 11 2 269.88 10.26
 1 11 2 271.95 12.53
 -1 12 2 455.43 24.29
 -1 12 2 465.17 20.06
 1 12 2 433.29 23.08
 -1 12 -2 433.54 22.1
 1 12 -2 446.46 22.13
 -1 12 2 462.2 18.85
 1 12 2 470.42 13.65
 1 12 2 484.64 17.92
 1 13 2 181.97 14.21
 1 13 -2 202.99 15.7
 -1 13 2 219.1 17.79
 -1 13 -2 208.96 16.51
 -1 13 2 213.7 14.46
 1 13 2 198.28 16.87
 1 13 2 231.96 8.76
 1 14 2 87.59 11.13
 1 14 2 88.64 12.55
 -1 14 -2 81.09 11.55
 -1 14 2 85.95 9.97
 1 14 -2 73.69 10.53
 -1 14 2 85.47 13.15
 1 15 2 216 16.78
 -1 15 2 255.44 17.29
 -1 15 -2 233.02 18.52
 1 15 2 219.29 16.55
 1 15 -2 242.35 19.14
 -1 15 2 251.14 21.44
 1 15 2 216.01 19.73
 -1 16 2 81.22 12.25
 1 16 2 84.62 11.77
 1 16 2 74.97 13.34
 -1 16 -2 89.55 12.83
 1 16 -2 91.56 13.65
 1 16 2 77.03 11.33
 -1 16 2 68.36 13.78
 -1 16 2 80.63 11.02
 -1 17 2 102.65 13.94
 1 17 2 117.6 13.38
 1 17 2 112.68 16.5
 1 17 -2 108.79 14.72
 -1 17 -2 136.93 16.5
 -1 17 2 114.68 13.34
 1 17 2 108.65 13.67
 -1 17 2 92.94 16.79
 1 18 2 97.62 12.94
 -1 18 2 78.95 12.68
 1 18 2 94.47 16.43
 -1 18 -2 107.41 15.03
 1 18 -2 120.92 16.13
 -1 18 2 88.78 12.37
 -1 18 2 70.08 15.18
 1 18 2 109.5 13.91
 -1 19 2 50.36 11.34
 -1 19 -2 58.99 12.57
 -1 19 2 65.13 15.46
 1 19 -2 55.33 12.7
 1 19 2 50.54 13.13
 1 19 2 63.85 12.2
 -1 20 2 63.33 17.01
 1 20 2 44.96 13.88
 -1 20 -2 55.47 12.92
 1 20 -2 63.51 14.37
 -1 -20 3 19.46 10.65
 1 -20 3 43.96 13.02
 1 -19 3 22.02 11.33
 1 -19 -3 1.86 9.89
 -1 -19 3 4.92 9.84
 1 -19 3 25.52 11.04
 1 -18 -3 32.68 12.32
 1 -18 3 10.49 10.38
 1 -18 3 35.86 12.28
 -1 -18 3 34.61 11.26
 1 -17 3 48.71 13.38
 1 -17 -3 26.57 11.51
 1 -17 3 69.35 13.71
 -1 -17 3 63.01 13.38
 1 -16 3 25.33 10.07
 1 -16 -3 10.07 8.42
 1 -16 3 19.85 8.86
 -1 -16 3 35.24 11.19
 1 -15 3 31.31 10.17
 -1 -15 -3 16.53 8.07
 1 -15 -3 43.22 10.87
 1 -15 3 28.26 9.08
 -1 -15 3 25.73 9.77
 -1 -14 3 34.15 8.59
 -1 -14 -3 32.92 7.83
 -1 -14 -3 42.54 9.27
 1 -14 3 35.28 9.7
 1 -14 -3 30.05 7.58
 1 -14 -3 37.37 10.36
 -1 -14 3 30.54 8.7
 1 -14 3 50.54 11.29
 1 -13 3 86.87 12.14
 -1 -13 3 85 11.41
 1 -13 -3 96.35 12.07
 -1 -13 -3 89.12 10.77
 1 -13 -3 98.01 11.53
 -1 -13 -3 88.13 10.78
 1 -13 3 127.39 14.65
 -1 -13 3 100.3 12.4
 1 -12 3 126.56 13.39
 -1 -12 -3 121.86 11.88
 -1 -12 -3 126.36 11.97
 1 -12 -3 116.5 12.21
 -1 -12 3 127.74 13.24
 1 -12 -3 115.06 11.69
 -1 -12 -3 134.96 11.19
 -1 -12 3 118.95 10.08
 1 -12 3 141.38 14.59
 -1 -12 3 148.04 14.42
 1 -12 3 120.15 8.78
 -1 -11 3 42.32 8.21
 1 -11 -3 39.13 8.25
 1 -11 -3 35.3 6.76
 -1 -11 -3 46.8 7.37
 -1 -11 -3 34.97 7.17
 1 -11 3 35.81 7.51
 -1 -11 3 47.17 6.56
 1 -11 3 45.54 5.81
 -1 -11 -3 52.64 7.15
 -1 -11 3 35.55 7.87
 1 -11 3 44 8.98
 1 -10 3 174.78 13.82
 -1 -10 -3 174.76 12.84
 1 -10 -3 181.39 13.37
 -1 -10 -3 162.19 12.5
 1 -10 -3 182.8 13.13
 -1 -10 3 163.73 13.54
 -1 -10 -3 182.14 12.1
 1 -10 3 160.1 10.43
 -1 -10 3 190.91 14.84
 1 -10 3 194.72 15.16
 -1 -10 3 178.24 11.45
 -1 -9 -3 71.66 8.18
 1 -9 -3 69.28 8.15
 -1 -9 -3 79.55 8.75
 1 -9 3 63.11 8.63
 1 -9 -3 67.98 8.43
 -1 -9 3 64.5 7.81
 -1 -9 3 62 6.97
 1 -9 3 70.95 7.08
 -1 -9 3 64.34 8.73
 1 -9 3 78.39 10.18
 -1 -8 -3 37.55 6.27
 1 -8 3 32.32 5.84
 -1 -8 -3 31.77 5.01
 1 -8 -3 39.87 6.26
 1 -8 -3 38.79 6.2
 -1 -8 3 34.5 6.5
 1 -8 3 30.75 4.77
 -1 -8 3 32.73 5.37
 1 -8 -3 35.49 4.74
 -1 -8 3 42.19 7.75
 1 -8 3 37.99 6.91
 -1 -7 3 290.89 14.37
 1 -7 -3 325.1 12.19
 -1 -7 -3 319.1 13.4
 -1 -7 -3 309.1 13.47
 1 -7 -3 345.19 15.33
 1 -7 -3 308.66 14.12
 -1 -7 -3 338.72 15.41
 1 -7 3 307.12 14.85
 -1 -7 3 328.54 14.78
 -1 -6 3 277.14 13.77
 -1 -6 -3 275.91 11.77
 1 -6 -3 290.93 10.45
 1 -6 -3 269.67 12.07
 -1 -6 -3 259.88 11.29
 -1 -6 -3 283.54 13.54
 1 -6 -3 300.63 13.93
 -1 -6 3 265.92 12.41
 1 -6 3 278.99 12.75
 -1 -5 -3 3.94 2.18
 -1 -5 3 7.84 3.38
 1 -5 -3 7.54 2.2
 1 -5 -3 4.94 2.56
 1 -5 -3 4.51 3.39
 -1 -5 -3 0.73 3.13
 -1 -5 3 4.92 2.84
 -1 -5 -3 7.99 2.58
 1 -5 3 2.17 2.14
 1 -5 -3 2.64 2.21
 -1 -4 -3 788.12 19.29
 1 -4 -3 811.98 16.49
 -1 -4 3 810.07 23.55
 1 -4 -3 858.51 22.16
 1 -4 -3 843.07 18.52
 1 -4 3 800.47 18.74
 -1 -4 -3 867.95 22.29
 1 -4 3 856.09 25.6
 1 -4 -3 867.11 21.04
 -1 -4 -3 855.48 19.04
 1 -4 3 813.52 23.3
 -1 -3 -3 383.22 12.13
 -1 -3 3 407.29 11.14
 1 -3 -3 379.89 10
 -1 -3 -3 389.74 14.18
 1 -3 3 376.43 10.86
 1 -3 -3 380.44 10.57
 1 -3 -3 396.81 14.13
 1 -3 3 384.85 15.85
 -1 -3 -3 402.66 11.86
 1 -3 -3 385.66 13.27
 1 -3 3 380.84 14.15
 -1 -3 3 379.52 14.24
 -1 -2 -3 300.06 13.92
 1 -2 3 354.45 12.39
 -1 -2 3 365.57 10.66
 -1 -2 -3 383.2 13.49
 1 -2 -3 362.56 13.23
 1 -2 -3 381.21 8.72
 1 -2 3 358.1 8.99
 1 -2 -3 363.27 6.83
 -1 -2 -3 359.39 9.42
 -1 -2 -3 366.6 7.95
 1 -2 3 368.9 14.43
 1 -2 -3 373.47 12.79
 -1 -2 -3 380.65 11.37
 -1 -2 3 371.85 13.15
 1 -2 3 351.97 12.81
 -1 -1 -3 82.99 6.61
 1 -1 3 77.54 5.8
 -1 -1 3 80.91 5.24
 1 -1 3 81.34 3.06
 1 -1 -3 81.49 2.97
 1 -1 -3 77.05 5.11
 1 -1 -3 83.93 5.73
 1 -1 -3 78.14 3.73
 1 -1 3 80.1 6.06
 -1 -1 -3 79.03 5.1
 -1 -1 -3 82.49 4.73
 -1 -1 -3 76.44 4.34
 -1 -1 3 73.35 5.58
 1 -1 3 79.48 5.65
 -1 0 -3 367.85 13.32
 -1 0 3 332.67 11.55
 1 0 3 312.17 11.79
 1 0 -3 318.32 11.2
 1 0 -3 312.16 10.54
 1 0 3 339.44 11.09
 1 0 -3 335.12 10.19
 -1 0 -3 322.13 10.6
 -1 0 -3 327.58 10.52
 -1 0 3 330.27 10.74
 1 0 3 328.85 10.31
 -1 1 -3 84.66 6.37
 -1 1 3 76.65 5.91
 1 1 3 67.1 5.78
 1 1 3 81.76 3.03
 1 1 -3 83.51 2.69
 1 1 3 74.18 4.71
 1 1 -3 82.08 5.39
 -1 1 -3 85.1 5.8
 1 1 -3 77.13 5.77
 -1 1 3 81.58 4.86
 -1 1 -3 81.57 5.73
 1 1 3 80.66 4.45
 -1 2 -3 362.45 13
 1 2 -3 387.55 11.72
 -1 2 3 361.27 13.61
 -1 2 -3 367.38 8.88
 1 2 -3 376.46 8.17
 1 2 3 354.82 8.96
 -1 2 3 382.43 8.87
 -1 2 3 373.73 7.57
 -1 2 3 355.88 12.44
 -1 2 3 366.49 11.27
 1 2 -3 360.33 12.59
 -1 2 -3 371.75 13.31
 1 2 3 362.6 9.87
 -1 2 3 369.8 9.85
 -1 2 -3 372.7 13.65
 1 2 -3 359.22 13.41
 1 2 3 350.78 8.08
 -1 3 -3 396.66 13.61
 1 3 -3 412.52 11.46
 1 3 3 390.63 11.32
 -1 3 -3 408.78 11.12
 1 3 -3 400.74 10.2
 -1 3 3 406.8 11.2
 -1 3 -3 401.73 15.01
 1 3 3 419.43 10.33
 1 3 -3 402.5 13.78
 -1 3 3 396.73 9.91
 1 3 3 377.11 11.63
 -1 3 3 405.36 11.61
 -1 3 3 406.74 13.64
 1 3 -3 397.43 15.1
 -1 3 -3 406.32 15.55
 -1 4 -3 962.12 21.87
 1 4 -3 899.92 17.8
 -1 4 -3 942.77 20
 1 4 3 847.7 20
 1 4 -3 927.65 18.47
 -1 4 3 885.72 20.13
 1 4 3 890.94 19.98
 -1 4 3 907.37 18.51
 1 4 -3 896.58 22.87
 -1 4 3 884.58 22.03
 -1 4 -3 874.57 24.23
 1 4 -3 884.13 24.9
 -1 4 -3 918.92 25.47
 1 5 3 7.02 2.78
 1 5 -3 2.8 1.26
 1 5 3 -3.86 3.78
 -1 5 -3 4.03 2.06
 -1 5 3 7.18 2.14
 1 5 -3 1.72 1.76
 1 5 3 7.76 2.78
 -1 5 3 8.37 2.56
 -1 5 -3 8.02 2.3
 1 5 3 4.69 1.24
 1 5 3 5.03 2.24
 -1 5 3 6.47 3.19
 1 5 -3 9.88 3.41
 -1 5 -3 3.59 2.92
 1 6 -3 312.74 9.41
 -1 6 -3 330.33 12.45
 1 6 3 311.26 12.58
 -1 6 3 313.41 11.4
 1 6 3 290.27 14.56
 1 6 3 288.9 13.51
 -1 6 -3 306.01 12.88
 1 6 -3 305.72 12.3
 -1 6 3 293.08 13.47
 -1 6 3 290.64 13.43
 1 6 3 316.27 12.7
 -1 6 3 288.59 8.74
 1 7 -3 397.1 10.77
 -1 7 3 364.32 13.34
 1 7 3 377.2 15.07
 1 7 3 334.34 16.24
 -1 7 -3 364.39 15.03
 1 7 -3 369.08 14.57
 1 7 3 346.7 15.88
 -1 7 3 357.09 15.91
 -1 7 3 351.25 16.17
 1 7 3 342.64 14.38
 -1 7 3 344.05 10.39
 1 7 3 375.93 7.34
 1 8 -3 45.71 3.96
 1 8 3 44.71 5.59
 -1 8 3 38.86 4.94
 1 8 3 42.16 6.93
 1 8 3 44.8 5.96
 1 8 -3 42.34 6.94
 -1 8 3 41.86 6.64
 -1 8 -3 41.38 7
 -1 8 3 36.12 3.78
 1 8 3 37.94 5.26
 1 8 3 46.63 3.07
 1 9 -3 85.7 5.45
 1 9 3 70.43 8.71
 -1 9 3 75.85 7.53
 -1 9 -3 69.01 8.69
 -1 9 3 77.49 6.43
 1 9 -3 66.07 8.42
 -1 9 3 73.19 8.72
 1 9 3 71.65 7.87
 1 9 3 77.22 4.6
 1 9 3 71.36 6.52
 -1 9 3 69.49 5.7
 1 10 3 173.78 13.69
 1 10 3 196.18 13.51
 -1 10 3 193.69 10.67
 -1 10 3 197.4 14.04
 1 10 -3 164.73 13.28
 -1 10 -3 170.33 13.7
 -1 10 3 191.37 9.04
 1 10 3 206.8 8.57
 1 10 3 194.91 10.22
 -1 10 3 201.47 10
 1 11 3 57.07 8.41
 -1 11 3 50.01 8.91
 1 11 -3 48.92 8.54
 -1 11 -3 51.59 8.87
 -1 11 3 50.69 6.4
 1 11 3 60.2 9.09
 1 11 3 53 4.85
 -1 11 3 45.44 5.46
 1 11 3 42.3 5.01
 -1 11 3 48.25 4.96
 1 12 3 129.12 12.6
 -1 12 3 143.72 10.81
 -1 12 3 128.91 13.64
 -1 12 -3 137.46 13.25
 1 12 -3 148.24 13.83
 1 12 3 131.47 12.8
 1 12 3 141.39 8.36
 -1 12 3 147.82 9.74
 1 12 3 148.19 8.89
 -1 12 3 141.02 7.08
 1 13 3 89.79 11.05
 -1 13 3 89.89 12.07
 1 13 -3 113.39 12.98
 -1 13 -3 103.09 12.42
 1 13 3 120.01 13.59
 -1 13 3 111.04 10.25
 -1 13 3 118.85 14
 1 13 3 115.87 7.74
 -1 13 3 123.86 5.95
 1 14 3 39.28 8.86
 -1 14 3 49.19 10.1
 1 14 -3 53.37 10.46
 1 14 3 30.25 8.56
 -1 14 -3 40.97 9.36
 -1 14 3 40.91 9.91
 -1 14 3 46.78 7.9
 -1 15 3 28.35 9.49
 1 15 3 22.91 7.76
 -1 15 -3 39.97 9.9
 -1 15 3 32.91 7.79
 -1 15 3 41.82 10.67
 1 15 -3 44.11 11
 1 15 3 43.22 10.8
 1 15 3 29.75 7.2
 -1 16 3 9.53 7.36
 1 16 3 19.22 8.52
 1 16 -3 22.09 8.25
 -1 16 -3 9.1 7.67
 -1 16 3 22.57 7.5
 -1 16 3 18.75 10.13
 1 16 3 7.56 7.86
 1 16 3 21.98 7.57
 -1 17 3 42.38 10.66
 1 17 3 60.48 12.8
 1 17 3 49.92 12.92
 1 17 -3 57.94 11.86
 -1 17 3 40.64 11.02
 -1 17 -3 41.17 10.54
 1 17 3 56.85 10.28
 -1 18 3 31.46 10.57
 1 18 3 31.43 10.61
 1 18 3 14.59 10.1
 -1 18 -3 9.81 8.47
 -1 18 3 43.44 15.26
 1 18 -3 30.14 10.82
 -1 19 3 5.14 8.78
 1 19 3 15.47 9.5
 -1 19 3 8.98 11.38
 1 19 -3 2.15 9.02
 -1 19 -3 9.11 8.07
 1 19 3 10.07 10.73
 -1 20 3 14.61 11.48
 1 20 -3 45.74 13.03
 1 20 3 24.02 12.4
 -1 20 -3 30.34 11.62
 -1 -19 4 200.9 22.5
 1 -19 4 220.77 23.85
 1 -18 -4 150.5 19.32
 1 -18 4 112.44 17.76
 -1 -18 4 216.32 22.02
 1 -18 4 236.68 23.98
 1 -17 -4 128.14 17.3
 1 -17 4 131.57 18.26
 1 -17 4 176.84 20.06
 -1 -17 4 197.36 21.36
 -1 -16 -4 195.21 17.75
 1 -16 -4 194.94 17.53
 1 -16 -4 165.07 18.03
 1 -16 4 147.03 17.99
 1 -16 4 209.06 20.33
 -1 -16 4 201.46 19.71
 -1 -15 -4 189.25 17.24
 1 -15 -4 181.42 16.37
 1 -15 -4 165.07 17.14
 1 -15 4 157.25 17.45
 -1 -15 4 211.15 19.35
 1 -15 4 187.69 19.21
 1 -14 -4 246.03 19.12
 -1 -14 -4 250.34 18.49
 1 -14 -4 275.79 19.4
 1 -14 4 261.14 20.71
 1 -14 4 283.42 21.81
 -1 -14 4 261.61 21.26
 -1 -13 -4 429.04 22.25
 1 -13 -4 440.74 23.85
 1 -13 4 433.24 25.57
 -1 -13 -4 399.75 22.35
 1 -13 -4 429.24 23.04
 -1 -13 -4 452.2 21.36
 1 -13 4 470.51 27.07
 -1 -13 4 456.1 26.03
 -1 -12 -4 594.64 25.51
 -1 -12 -4 620.52 26.48
 1 -12 4 571.19 27.96
 1 -12 -4 645.18 27.37
 1 -12 -4 653.55 26.81
 -1 -12 -4 644.25 24.44
 1 -12 4 679.02 31.31
 -1 -12 4 658.15 30.64
 -1 -11 -4 717.06 28.12
 1 -11 -4 729.75 28.25
 1 -11 4 760.18 29.54
 -1 -11 -4 688.2 25.78
 1 -11 -4 726.81 27.38
 -1 -11 4 750.96 28.85
 1 -11 4 716.14 26.3
 -1 -11 -4 775.31 26.21
 1 -11 4 781.22 31.79
 -1 -11 4 774.94 31.25
 1 -10 -4 730.04 26.06
 -1 -10 4 735.31 27.67
 1 -10 -4 805.67 28.36
 1 -10 4 724.25 27.94
 -1 -10 -4 710.91 24.82
 -1 -10 -4 806.18 28.67
 -1 -10 -4 781.77 24.82
 1 -10 4 710.29 26.14
 -1 -10 4 745.23 29.89
 1 -10 4 811.82 31.22
 1 -9 -4 554.76 21.33
 1 -9 4 511.43 22.24
 -1 -9 4 508.61 21.6
 1 -9 -4 578.68 23.02
 -1 -9 -4 561.38 23.19
 -1 -9 -4 527.87 20.13
 -1 -9 -4 560.32 20.21
 1 -9 4 520.92 22.25
 -1 -9 4 542.14 24.54
 1 -9 4 574.07 25.82
 -1 -8 4 474.16 19.11
 -1 -8 -4 441.74 16.82
 -1 -8 -4 462.98 19.97
 1 -8 -4 453 17.57
 1 -8 4 458.42 18.96
 1 -8 -4 443.77 19.79
 1 -8 4 420.63 19.84
 1 -8 -4 442.53 15.4
 -1 -8 4 461.28 21.89
 1 -8 4 501.8 22.72
 1 -7 4 560.31 20.05
 1 -7 -4 564.14 18.84
 -1 -7 -4 550.69 21.37
 1 -7 -4 572.9 21.81
 -1 -7 -4 555.52 17.8
 1 -7 -4 596.6 17.03
 1 -7 4 586.6 23.62
 -1 -7 4 595.7 23.93
 1 -6 4 1017.17 25.34
 1 -6 -4 1014.84 24.08
 1 -6 -4 1051.69 28.91
 -1 -6 -4 1037.11 28.78
 -1 -6 4 965.67 31.06
 -1 -6 -4 984.8 24.59
 1 -6 -4 1041.27 22.28
 1 -6 4 1097.26 31.33
 -1 -6 4 1071.65 30.85
 -1 -5 4 1484.03 38.48
 1 -5 -4 1519.92 27.26
 -1 -5 -4 1588.3 31.02
 1 -5 -4 1561.69 28.59
 -1 -5 -4 1554.82 35.49
 1 -5 4 1532.08 30.08
 1 -5 -4 1615.24 35.57
 1 -5 -4 1609.31 33.75
 -1 -5 -4 1496.19 30.61
 1 -5 4 1589.73 37.14
 -1 -5 4 1567.2 36.86
 1 -4 -4 1949.03 30.86
 -1 -4 4 1916.84 32.49
 -1 -4 -4 1930.58 34.88
 1 -4 -4 1967.86 39.96
 -1 -4 -4 1959.9 40.04
 1 -4 4 1948.5 31.92
 1 -4 -4 1970.01 30.16
 1 -4 -4 2037.04 38.05
 -1 -4 -4 1963.52 34.74
 -1 -4 4 1994.73 40.61
 1 -4 4 1983.29 40.59
 -1 -3 -4 1793.05 33.18
 -1 -3 4 1859.59 32.16
 1 -3 -4 1803.12 29.21
 1 -3 -4 1900.31 38.66
 -1 -3 -4 1897.56 38.82
 1 -3 -4 1883.21 26.43
 1 -3 4 1838.64 27.77
 -1 -3 -4 1916.18 33.6
 1 -3 4 2016.09 41.84
 1 -3 -4 1893.98 36.21
 1 -3 4 1820.28 37.31
 -1 -3 4 1898.26 37.62
 1 -2 4 1458.81 30.26
 -1 -2 4 1472.13 27.69
 -1 -2 -4 1561.49 34.61
 1 -2 4 1417.09 19.7
 1 -2 -4 1478 32.27
 1 -2 -4 1399.24 19.06
 -1 -2 -4 1417.73 32.26
 1 -2 4 1507.24 33.82
 -1 -2 -4 1372 22.52
 -1 -2 -4 1377.72 25.08
 1 -2 -4 1431.07 20.68
 1 -2 -4 1452.28 30.86
 -1 -2 -4 1467.36 28.48
 -1 -2 4 1414.45 30.2
 1 -2 4 1406.13 30.52
 1 -1 4 1052.53 25.46
 -1 -1 -4 1131.96 28.49
 -1 -1 4 1049.22 23.72
 -1 -1 -4 1092.98 23.97
 -1 -1 -4 1050.99 22.36
 1 -1 -4 1021.12 22.07
 1 -1 -4 1124.17 26.26
 -1 -1 -4 1071.75 21.67
 1 -1 -4 1043.12 19.17
 1 -1 -4 1068.72 23.86
 1 -1 4 1124.14 27.06
 -1 -1 -4 1060.28 20.88
 -1 -1 4 1059.26 24.44
 1 -1 4 1077.3 24.21
 1 0 4 975.72 24.59
 -1 0 -4 1019.47 26.6
 -1 0 4 974.99 23.79
 -1 0 -4 962.85 21.97
 1 0 4 1028.53 23.82
 1 0 -4 985.75 23.58
 1 0 -4 959.06 20.33
 1 0 -4 952.66 22.27
 1 0 4 972.87 21.39
 -1 0 -4 935.77 21.82
 -1 0 4 998.12 22.3
 -1 1 -4 1128.45 28.06
 1 1 4 1040.72 26.2
 -1 1 4 1090.91 26.44
 1 1 -4 1081.13 26.29
 -1 1 -4 1055.66 24.5
 1 1 4 1096.15 23.05
 1 1 -4 1111.05 23.87
 1 1 4 1077.24 21.02
 1 1 -4 1068.34 25.03
 -1 1 -4 1040.52 24.92
 -1 1 4 1103.12 22.35
 -1 2 -4 1520.94 32.82
 1 2 -4 1509.4 29.74
 1 2 -4 1515.53 19.88
 1 2 4 1422.54 21.17
 1 2 4 1485.89 25.84
 1 2 -4 1494.9 30.16
 -1 2 -4 1431.61 30.93
 -1 2 4 1477.33 25.54
 1 2 -4 1415.58 31.78
 -1 2 -4 1449.89 32.35
 1 2 4 1494.68 23.45
 -1 3 -4 1949.21 37.76
 1 3 4 1906.43 29.54
 1 3 -4 2011.98 27.71
 -1 3 4 1917.8 28.05
 -1 3 -4 2023.6 28.76
 -1 3 4 1885.82 36.12
 -1 3 -4 1990.02 38.92
 1 3 4 2000.06 29.79
 1 3 -4 1937.13 37.4
 -1 3 4 1919.12 24.81
 1 3 -4 1952.5 40.09
 1 3 4 1826.2 25.3
 -1 3 -4 1973.4 40.68
 -1 3 4 1889.97 29.31
 -1 4 -4 2181.9 39.68
 1 4 -4 2014.61 34.49
 1 4 -4 2114.05 31.59
 -1 4 -4 2189.76 33.19
 -1 4 4 2052.25 33.09
 1 4 4 2005.9 33.96
 -1 4 4 2031.94 33.9
 1 4 4 1994.27 35.63
 1 4 4 2079.84 30.58
 -1 4 4 2026.26 39.09
 1 4 -4 2085.27 43.66
 -1 4 4 2055.87 29.55
 -1 4 -4 2241.57 45.24
 -1 5 -4 1869.68 35.7
 1 5 -4 1666.17 30.09
 -1 5 4 1694.43 25.32
 -1 5 4 1649.32 35.67
 1 5 4 1729.47 27.26
 1 5 4 1645.93 32.69
 -1 5 4 1672.09 31.88
 1 5 4 1680.03 33.07
 1 5 -4 1751.49 29.98
 -1 5 -4 1827.75 31.42
 -1 6 4 1021.24 31.28
 1 6 -4 1132.2 23.04
 -1 6 -4 1292.17 28.56
 1 6 4 1107.25 32
 1 6 4 1105.25 27.9
 1 6 -4 1136.91 25.04
 -1 6 4 1138.84 27.56
 -1 6 -4 1212.38 26.35
 1 6 4 1083.31 26.73
 -1 6 4 1149.31 15.82
 1 6 4 1145.82 21.75
 -1 6 4 1095.43 29.21
 -1 6 -4 1102.52 31.52
 1 6 -4 1090.09 30.14
 -1 6 4 1082.93 23.18
 1 7 -4 634.95 16.23
 -1 7 4 599.5 24.44
 1 7 4 655.36 20.82
 1 7 4 588.63 23.88
 -1 7 4 646.16 18.64
 -1 7 4 620.2 21.72
 1 7 4 640.85 22.32
 1 7 -4 653.59 19.61
 -1 7 -4 667.16 20.48
 -1 7 4 606.23 22.11
 1 7 4 648.64 12.9
 -1 7 -4 640.83 24
 1 7 4 602.5 20.5
 1 7 -4 604.81 22.77
 -1 7 4 613.11 13.03
 -1 8 4 519.16 17.77
 1 8 4 438.86 21.29
 1 8 -4 525.58 14.28
 -1 8 4 465.27 22.32
 -1 8 -4 477.51 21.56
 1 8 4 519.23 11.62
 1 8 -4 469.9 20.9
 -1 8 4 486.03 21.01
 1 8 4 470.56 19.16
 -1 8 4 485.92 12.08
 1 9 -4 667.61 15.92
 -1 9 4 612.93 20.86
 -1 9 4 571.94 25.82
 1 9 4 568.21 25.32
 1 9 4 634.15 13.68
 -1 9 -4 581.54 24.8
 -1 9 4 625.58 24.63
 1 9 -4 608.99 25
 -1 9 4 605.34 16.07
 1 9 4 573.93 22.39
 -1 9 4 580.24 14.33
 1 9 4 552.89 20.21
 -1 10 -4 1002.96 25.13
 1 10 4 797.41 31.02
 -1 10 4 823.89 32.02
 1 10 -4 963.55 19.31
 -1 10 4 852.84 21.31
 -1 10 -4 793.54 30.04
 1 10 -4 792.31 29.9
 -1 10 4 841.43 30.32
 1 10 4 774.76 27.55
 1 10 4 805.39 24.75
 -1 10 4 840.46 18.78
 1 11 4 774.82 31.67
 1 11 -4 950.34 18.88
 -1 11 4 753.64 32.07
 -1 11 -4 961.24 24.8
 1 11 4 806.64 29.4
 -1 11 4 768.33 31.08
 -1 11 -4 808.77 31.07
 1 11 4 888.89 13.97
 -1 11 4 845.1 23.05
 1 11 -4 769.65 30.39
 1 11 4 783.96 24.14
 -1 11 4 813.93 19.5
 -1 11 4 796.26 22.76
 1 12 4 658.61 29.75
 -1 12 4 703.89 31.03
 1 12 -4 672.55 29.79
 1 12 4 679.95 28.48
 -1 12 4 694.31 22.23
 -1 12 -4 660.94 29.1
 -1 12 4 720.71 30.85
 1 12 4 704.06 22.56
 -1 12 4 669.1 20.27
 1 13 4 440.64 25.6
 -1 13 4 461.97 26.73
 1 13 4 480.85 25.24
 1 13 -4 444.61 24.95
 -1 13 4 450.15 26.03
 -1 13 4 482.52 19.57
 -1 13 -4 485.1 25.74
 1 13 4 462.18 18.25
 -1 13 4 493.6 16.59
 1 14 4 288.84 21.44
 -1 14 4 221.57 20.14
 -1 14 4 290.21 15.95
 1 14 -4 275.39 20.65
 -1 14 -4 273.83 20.29
 1 14 4 274.25 20.91
 -1 14 4 259.7 20.72
 1 15 4 200.31 18.93
 -1 15 4 186.75 19.05
 1 15 4 183.22 18.5
 1 15 4 217.81 15.4
 -1 15 4 223.79 21.04
 -1 15 -4 218.86 19.07
 1 15 -4 215.49 19.6
 1 16 4 168.35 18.39
 -1 16 4 205.12 19.98
 -1 16 -4 190.19 18.23
 1 16 4 194.88 19.83
 1 16 -4 190.07 19.27
 -1 16 4 207.4 21.72
 -1 17 4 153.24 18.49
 1 17 4 164.25 18.44
 1 17 -4 154.89 17.72
 -1 17 4 170.68 21
 1 17 4 152.65 19.21
 -1 17 -4 168.81 18.19
 1 18 4 196.84 20.34
 -1 18 4 194.07 21.09
 -1 18 -4 204.2 19.69
 1 18 -4 221.7 21.82
 1 18 4 199.48 22.1
 -1 18 4 211.36 23.82
 1 19 4 169.14 19.64
 -1 19 4 188.37 21.46
 1 19 -4 189.45 21.05
 1 19 4 167.47 20.9
 -1 19 4 190.09 23.37
 -1 19 -4 202.11 20.76
 -1 20 4 146.8 18.83
 -1 20 4 170.76 24.4
 1 20 4 185.98 23.53
 -1 -18 5 1.89 10.15
 1 -18 5 24.62 12.4
 1 -17 -5 23.39 9.13
 -1 -17 -5 17.04 9.05
 -1 -17 5 8.82 9.68
 1 -17 5 34.57 12.47
 1 -16 -5 17.59 8.4
 -1 -16 -5 28.33 10.04
 1 -16 -5 1.08 7.08
 1 -16 5 4.41 8.23
 -1 -16 5 7.91 8.86
 1 -16 5 12.42 9.72
 1 -15 -5 70.33 11.45
 -1 -15 -5 53.11 10.59
 1 -15 5 59.55 12.48
 1 -15 -5 54.67 10.46
 1 -15 5 64.91 12.95
 -1 -15 5 73.43 13.24
 -1 -14 -5 9.31 6.85
 1 -14 -5 10.96 6.98
 1 -14 5 8.99 8.33
 1 -14 -5 10.06 6.57
 -1 -14 -5 11.17 6.24
 1 -14 5 8.51 8.49
 -1 -14 5 23.1 9.11
 1 -13 5 41.44 9.71
 1 -13 -5 63.47 10.04
 1 -13 -5 40.45 8.46
 -1 -13 -5 51.09 10.08
 -1 -13 -5 49.18 7.98
 1 -13 5 63.34 12.46
 -1 -13 5 45.79 10.96
 -1 -12 -5 57.85 9.71
 1 -12 -5 75.06 9.83
 1 -12 5 57.5 10.39
 1 -12 -5 60.88 10.21
 -1 -12 -5 67.59 8.87
 -1 -12 5 64.89 11.98
 1 -12 5 59.62 11.06
 -1 -11 -5 69.07 10.62
 1 -11 -5 45.96 7.46
 1 -11 5 60.49 9.24
 1 -11 -5 62.81 9.62
 -1 -11 -5 64.32 8.37
 1 -11 -5 50.1 6.64
 -1 -11 5 70.96 11.07
 1 -11 5 64.38 11.33
 1 -10 -5 46.97 7.25
 -1 -10 -5 53.19 8.68
 1 -10 5 45.96 7.69
 1 -10 -5 52.74 8.82
 -1 -10 -5 49.57 7.06
 -1 -10 5 47.09 9.86
 1 -10 5 57.11 10.16
 1 -9 -5 181.7 13.94
 1 -9 -5 176.7 11.24
 1 -9 5 172.51 13.03
 -1 -9 -5 186.34 14.55
 -1 -9 -5 183.75 11.79
 1 -9 5 194.75 15.71
 -1 -9 5 197.17 15.44
 -1 -8 -5 3.66 4.74
 1 -8 -5 8.93 3.72
 1 -8 5 4.19 3.99
 1 -8 -5 -5.51 5.78
 -1 -8 -5 2.34 3.49
 -1 -8 5 8.97 5.67
 1 -8 5 19.18 7.73
 1 -7 -5 124.66 8.49
 1 -7 5 132.47 9.64
 1 -7 -5 134.08 11.75
 -1 -7 -5 126.15 11.49
 1 -7 -5 130.44 8.41
 -1 -7 5 137.05 12.9
 1 -7 5 136.42 12.43
 1 -6 -5 47.37 5.17
 1 -6 -5 39.07 6.98
 -1 -6 -5 51.19 7.82
 1 -6 -5 43.35 4.79
 1 -6 5 49.45 5.85
 -1 -6 -5 45.54 5.96
 -1 -6 5 34.27 6.63
 1 -6 5 34.63 7.14
 1 -5 -5 284.51 11.41
 1 -5 5 292.26 11.7
 -1 -5 -5 299.53 16.57
 1 -5 -5 300.16 10.61
 1 -5 -5 297.95 16.35
 -1 -5 -5 300.58 13.84
 -1 -5 5 304.46 17.07
 1 -5 5 311.95 16.51
 1 -4 -5 150.94 8.22
 -1 -4 -5 157.99 9.78
 -1 -4 5 156.48 9.17
 1 -4 5 153.1 7.27
 1 -4 -5 163.1 11.89
 1 -4 -5 147.81 6.51
 -1 -4 -5 149.46 11.7
 -1 -4 -5 151.83 9.65
 -1 -4 5 152.75 11.44
 1 -4 5 147.85 11.32
 -1 -3 -5 168.33 10.14
 1 -3 -5 159.55 8.38
 -1 -3 5 167.33 9.77
 -1 -3 -5 173.75 12.62
 1 -3 -5 168.38 5.68
 1 -3 -5 170.97 12.44
 1 -3 5 184.94 12.69
 -1 -3 -5 164.68 10.02
 -1 -3 5 179.8 11.76
 1 -3 5 178.48 11.64
 -1 -2 5 57.14 5.89
 -1 -2 -5 55.15 7.24
 1 -2 -5 53.79 7.31
 -1 -2 -5 54.77 5.23
 1 -2 5 49.86 6.5
 -1 -2 -5 49.83 4.44
 1 -2 -5 51.74 3.92
 -1 -2 -5 54.71 6.11
 -1 -2 -5 52.52 4.85
 1 -2 -5 54.04 6.49
 1 -2 5 57.29 6.52
 -1 -2 5 63.1 6.84
 -1 -1 -5 408.45 14.09
 -1 -1 -5 384.5 14.69
 -1 -1 -5 409.34 15.96
 1 -1 -5 383.56 12.26
 1 -1 -5 395.58 15.73
 1 -1 5 434.7 17.84
 1 -1 -5 396.39 16.8
 -1 -1 5 404.29 16.05
 1 -1 5 397.78 15.41
 -1 -1 -5 401.35 13.63
 1 0 -5 4.52 2.85
 1 0 -5 5.83 2.57
 -1 0 -5 2.88 2.98
 1 0 5 6.44 3.05
 1 0 -5 11.4 3.37
 1 0 5 2.55 2.44
 -1 0 5 7.7 3.25
 -1 0 -5 8.35 3.07
 -1 1 -5 410.64 18.13
 1 1 -5 417.39 14.98
 -1 1 -5 396.63 15.62
 1 1 -5 396.17 16.96
 1 1 5 434.29 15.58
 1 1 -5 404.32 16.48
 -1 1 5 417.07 14.44
 1 1 5 404.27 13.44
 -1 1 -5 403.32 16.16
 -1 2 5 76.6 8.06
 1 2 5 61.85 7.64
 -1 2 -5 57.43 6.96
 1 2 5 50.65 5.67
 1 2 -5 63.82 6.85
 -1 2 5 51.94 4.99
 1 2 5 54.22 4.58
 1 2 -5 47.78 6.29
 -1 2 -5 54.14 6.75
 1 3 -5 175.22 10.4
 -1 3 5 169.55 12.25
 1 3 5 209.86 13.33
 -1 3 -5 173.43 11.72
 1 3 -5 186.88 6.41
 1 3 5 172.17 6.57
 1 3 5 183.8 8.64
 -1 3 5 170.62 8.44
 1 3 5 165.64 6.73
 -1 4 5 162.86 12.35
 1 4 -5 140.31 9.47
 -1 4 -5 165.79 11.09
 1 4 5 155.83 12.31
 1 4 -5 163.78 7.05
 1 4 5 133.04 7.38
 -1 4 -5 165.65 11.79
 1 4 5 161.95 7.64
 1 4 5 159.8 5.32
 -1 4 5 147.49 7.34
 1 5 -5 313.73 13.63
 -1 5 5 312.08 17.53
 -1 5 -5 336.94 15.59
 1 5 5 292.19 17.24
 -1 5 -5 341.12 11.94
 1 5 -5 315.24 10.89
 1 5 5 312.4 12.55
 -1 5 5 304.44 11.89
 1 5 5 311.06 10.37
 -1 5 5 303.48 15.06
 1 5 5 308.71 13.89
 -1 5 -5 341.94 17.13
 1 5 -5 310.5 15.85
 -1 5 5 311.46 9.88
 1 6 5 49.86 8.27
 1 6 -5 45.38 5.27
 -1 6 -5 52.48 6.41
 -1 6 5 49.6 8.1
 -1 6 -5 49.09 5.31
 -1 6 5 46.9 5.58
 1 6 5 44.24 5.14
 1 6 -5 45.1 4.77
 -1 6 5 50.49 7.31
 1 6 5 48.28 4.33
 -1 6 5 46.44 5.28
 1 6 5 49.95 6.32
 1 6 -5 45.56 7.18
 -1 6 -5 44.56 7.27
 -1 6 5 51.51 3.78
 -1 7 5 120.46 12.94
 -1 7 -5 170.68 10.99
 1 7 -5 147.78 8.58
 1 7 5 141.3 13.43
 1 7 5 145.62 10.34
 -1 7 -5 154.24 9.5
 -1 7 5 152.84 10.22
 1 7 -5 153.71 8.87
 -1 7 5 134.75 11.44
 -1 7 -5 148.65 12.55
 -1 7 5 143.98 8.57
 1 7 5 138 10.4
 1 7 5 145.82 7.41
 1 7 -5 139.89 11.6
 -1 7 5 138.49 5.26
 -1 7 5 153.22 5.78
 -1 8 -5 6.93 3.11
 -1 8 5 8.38 6.47
 1 8 -5 1.84 2.38
 1 8 5 9.28 6.4
 1 8 5 3.24 3.81
 -1 8 5 4.15 0.99
 -1 8 5 7.95 3.07
 -1 8 5 5.37 1.32
 1 8 -5 3.62 4.92
 -1 8 -5 9.08 5.19
 -1 8 5 10.76 5.49
 1 8 5 3.06 1.96
 -1 8 5 5.9 1.59
 -1 8 5 6.11 1.61
 1 9 5 210.84 16.91
 1 9 -5 234.88 10.13
 -1 9 5 204.81 16.25
 -1 9 -5 250.97 13.14
 -1 9 -5 191.89 15.03
 -1 9 5 207.68 15.2
 -1 9 5 207.3 10.45
 -1 9 5 226.47 6.39
 1 9 -5 209.13 15.82
 1 9 5 188.25 13.63
 -1 9 5 226.44 6.66
 1 9 5 213.9 9.8
 -1 9 5 221.15 7.1
 -1 9 5 212.56 6.24
 -1 10 5 57.23 10.79
 1 10 5 54.46 9.73
 1 10 -5 65.54 10.19
 -1 10 5 54.86 3.36
 -1 10 5 61.06 9.84
 -1 10 5 56.25 4.36
 -1 10 5 54.85 5.95
 -1 10 -5 49.36 9.15
 1 10 5 43.51 7.26
 -1 11 5 60.75 10.79
 1 11 5 76.56 12.15
 -1 11 -5 60.16 9.84
 -1 11 5 67.39 10.3
 1 11 5 71.78 9.82
 -1 11 5 64.96 6.68
 1 11 -5 61.83 9.45
 -1 11 5 73.32 5.44
 1 11 5 61.04 8.04
 -1 12 5 74.17 12.52
 1 12 5 72.95 11.77
 1 12 -5 57.87 10.47
 -1 12 5 74.76 11.35
 -1 12 5 76.94 7.12
 -1 12 -5 68.2 10.46
 1 12 5 75.76 10.34
 1 12 5 76.01 8.78
 -1 12 5 68.08 7.95
 -1 13 5 68.75 12.65
 1 13 5 56.77 11.46
 -1 13 -5 59.93 10.99
 1 13 -5 58.92 10.42
 -1 13 5 69.03 11.78
 1 13 5 42.4 9.19
 1 13 5 57.03 7.77
 -1 13 5 55.7 7.24
 1 14 5 19.96 9.41
 -1 14 5 20.2 9.7
 1 14 -5 6.75 6.9
 -1 14 -5 12.65 6.88
 1 14 5 17.01 7.68
 -1 14 5 11.97 7.59
 1 15 5 77.96 14.01
 -1 15 5 53.42 12.56
 -1 15 -5 66.29 12.54
 1 15 5 53.06 10.85
 -1 15 5 63.53 13.31
 1 15 -5 62.97 11.71
 -1 16 5 -2.58 8.64
 1 16 5 24.95 11.02
 1 16 5 4.72 7.82
 -1 16 -5 1.57 8.27
 -1 16 5 5.39 9.16
 1 16 -5 17.65 9.8
 -1 17 5 7.89 10.34
 1 17 5 20.24 9.35
 -1 17 5 29.88 11.72
 -1 17 -5 14.01 7.77
 1 17 -5 29.8 11.1
 1 17 5 20.73 10.05
 -1 18 5 29.29 12.17
 1 18 5 0.13 9.42
 1 18 -5 24.52 10.26
 -1 18 -5 17.26 8.82
 1 18 5 8.6 9.15
 -1 18 5 38.28 13.45
 1 19 5 4.05 9.5
 -1 19 5 30.19 12.7
 1 19 5 23.25 11.84
 -1 19 5 6.29 10.67
 -1 -17 -6 64.72 12.83
 1 -17 -6 36 10.68
 -1 -17 6 47.83 12.72
 1 -17 6 62.55 14.33
 1 -16 -6 54.23 11.92
 -1 -16 -6 51.11 11.44
 -1 -16 6 55.53 13.13
 1 -16 6 67.04 15.17
 -1 -15 -6 66.09 11.85
 1 -15 -6 60.1 11.74
 1 -15 6 81.25 15.47
 -1 -15 6 81.13 14.84
 1 -14 -6 69.03 12.1
 -1 -14 -6 74.17 12.81
 -1 -14 -6 89.63 10.61
 1 -14 6 95.21 14.6
 -1 -14 6 80.02 13.18
 1 -13 -6 64.72 11.24
 -1 -13 -6 57.15 10.46
 1 -13 -6 59.51 9.45
 -1 -13 -6 60.49 8.76
 1 -13 6 74.47 13.33
 -1 -13 6 72.09 13.11
 1 -12 -6 75.96 11.23
 -1 -12 -6 105.95 13.37
 1 -12 6 86.15 11.33
 1 -12 -6 87.13 10.16
 -1 -12 -6 86.56 10.04
 1 -12 -6 92.04 8.95
 -1 -12 6 96.79 14.6
 1 -12 6 92.08 13.45
 1 -11 -6 51.44 7.74
 1 -11 6 59.25 9.97
 1 -11 -6 66.51 11.03
 -1 -11 -6 54.93 10.26
 1 -11 -6 58.26 7.29
 -1 -11 -6 46.14 7.79
 1 -11 6 68.82 12.37
 -1 -11 6 39.81 10.29
 1 -10 -6 249.4 14.11
 1 -10 -6 246.79 18.51
 -1 -10 -6 245.42 17.87
 1 -10 6 239.34 15.51
 1 -10 -6 236.94 12.91
 -1 -10 -6 249.45 15
 -1 -10 6 250.39 18.86
 1 -10 6 236.4 18.83
 1 -9 6 155.63 12.4
 -1 -9 -6 148.96 14.21
 1 -9 -6 144.4 13.67
 1 -9 -6 132.91 9.66
 -1 -9 -6 130.88 10.74
 1 -9 6 150.11 15.08
 -1 -9 6 130.26 13.85
 -1 -8 -6 70.73 10.21
 1 -8 -6 73.68 10.04
 1 -8 6 85.64 8.49
 1 -8 -6 81.41 7.11
 -1 -8 -6 76.43 8.28
 1 -8 6 88.38 11.51
 -1 -8 6 71.23 10.11
 1 -7 6 243.4 12.5
 1 -7 -6 232.83 16.22
 -1 -7 -6 215.75 15.89
 1 -7 -6 209.77 10.51
 -1 -7 -6 225.59 13.31
 -1 -7 6 233.12 16.78
 1 -7 6 245.4 17.32
 1 -6 -6 196.13 9.16
 1 -6 -6 207.67 15.26
 -1 -6 -6 195.35 14.93
 1 -6 -6 205.93 10.66
 1 -6 6 209.48 15.4
 -1 -6 6 212.57 15.82
 -1 -5 -6 64.54 8.86
 1 -5 -6 71.85 9.9
 1 -5 -6 66.94 6.18
 -1 -5 6 77.41 9.69
 1 -5 6 84.63 10.14
 -1 -4 -6 389.94 20.49
 1 -4 -6 433.03 21.21
 1 -4 -6 377.23 14.39
 1 -4 6 411.05 19.66
 -1 -4 6 413.8 19.96
 -1 -3 -6 151.42 13.15
 1 -3 -6 167.98 13.56
 1 -3 6 162.88 11.33
 1 -3 -6 145.55 9.04
 1 -3 6 159.93 11.72
 -1 -3 6 158.78 12
 1 -2 6 141.15 10.83
 1 -2 -6 145.03 12.28
 -1 -2 -6 116.95 11.75
 -1 -2 -6 129.48 8.02
 -1 -2 -6 136.76 8.44
 -1 -2 -6 142.17 9.37
 1 -2 -6 134.84 7.14
 1 -2 6 138.2 10.6
 -1 -2 6 136.69 10.81
 1 -1 6 238.27 14.22
 -1 -1 6 220.95 13.12
 -1 -1 -6 210.97 11.11
 -1 -1 -6 212.8 11.09
 1 -1 6 242.38 14.43
 1 -1 -6 205.68 10.03
 -1 -1 -6 222.17 12.13
 -1 -1 6 216.58 12.82
 1 -1 6 224.55 12.58
 -1 0 6 350.87 16.81
 1 0 6 340.29 17.04
 1 0 -6 361.8 15.88
 -1 0 -6 334.82 14.82
 1 0 -6 333.45 13.53
 1 0 6 380.37 17.16
 -1 0 6 343.38 15.29
 1 0 6 346.07 14.69
 -1 0 -6 336.96 15.22
 1 1 6 225.64 14.41
 -1 1 6 213.67 14.53
 1 1 -6 240.86 12.41
 1 1 6 249.26 13.08
 -1 1 6 223.61 11.8
 1 1 6 227.25 11.13
 -1 1 -6 207.84 12.84
 1 2 6 149.1 12.27
 -1 2 6 132.2 11.65
 1 2 6 138.23 9.33
 -1 2 6 142.52 8.92
 1 2 6 141.36 8.1
 1 3 6 160.31 12.52
 -1 3 6 158.75 13.27
 -1 3 -6 164.32 11.94
 1 3 6 151.7 9.32
 -1 3 6 168 8.97
 1 3 6 161.08 7.76
 -1 4 6 421.27 21.68
 1 4 6 417.8 21.35
 1 4 6 430.27 10.97
 1 4 -6 456.15 11
 -1 4 -6 437.75 19.69
 1 4 6 447.67 14.77
 1 4 -6 437.33 19.07
 1 4 6 398.22 10.6
 -1 4 6 436.33 13.78
 1 5 -6 71.54 7.62
 -1 5 6 78.23 10.68
 1 5 6 68.65 10.34
 1 5 -6 81.49 5.37
 1 5 6 71.97 5.86
 1 5 -6 84.51 8.97
 -1 5 -6 86.24 9.62
 1 5 6 84.61 6.12
 -1 5 6 71.58 5.4
 -1 6 6 203.3 16.59
 1 6 -6 205.83 12.14
 1 6 6 203.33 16.02
 -1 6 -6 228.89 10.22
 1 6 -6 242.16 10.26
 -1 6 6 227.5 10.59
 1 6 6 217.68 11.23
 1 6 6 232.51 9.34
 -1 6 -6 226.79 15.19
 1 6 -6 221.19 14.78
 -1 6 6 224.3 8.03
 1 7 -6 252.79 12.95
 -1 7 -6 280.07 15.59
 -1 7 6 248.93 18.61
 1 7 6 228.44 17.69
 -1 7 6 265.1 12.71
 -1 7 -6 264.1 11.86
 1 7 -6 254.27 11.63
 1 7 6 254.51 13.43
 1 7 6 222.08 13.91
 1 7 -6 239.47 16.23
 -1 7 6 222.93 14.91
 1 7 6 254.65 9.41
 -1 7 -6 253.92 16.73
 -1 7 6 230.17 6.19
 -1 7 6 246.25 6.84
 -1 8 6 74.07 11.68
 1 8 6 94.53 12.5
 1 8 6 73 8.66
 1 8 -6 87.9 10.44
 -1 8 6 80.99 10.19
 -1 8 -6 73.75 9.84
 1 9 6 158.16 16.47
 -1 9 6 158.58 16.43
 1 9 -6 150.84 13.67
 -1 9 -6 146.3 13.77
 -1 9 6 146.99 13.17
 1 9 6 144.18 12.6
 -1 10 6 255.57 20.6
 1 10 6 249.81 20.22
 1 10 -6 253.76 18.08
 1 10 6 238.29 16.31
 -1 10 6 260.92 18.16
 -1 10 6 261.46 12.02
 -1 10 -6 273.3 18.26
 1 11 6 58.37 11.23
 -1 11 6 51.66 11.41
 1 11 -6 61.88 10.12
 1 11 6 50.92 9.17
 -1 11 6 52.27 9.91
 -1 11 -6 57.67 10.46
 1 11 6 46.67 8.12
 1 12 6 115.71 15.62
 -1 12 6 116.43 16
 -1 12 -6 103.67 13.15
 -1 12 6 95.16 13.1
 1 12 -6 88.64 12.54
 1 12 6 102.03 12.29
 1 12 6 92.09 10.47
 1 13 6 54.43 12.31
 -1 13 6 69.85 13.03
 -1 13 6 68.52 12.05
 1 13 6 73.77 10.82
 1 13 -6 69.11 11.94
 -1 13 -6 81.02 12.36
 1 13 6 68.87 9.28
 -1 14 6 103.71 16.31
 1 14 6 93.24 15.79
 -1 14 -6 89.78 13.04
 1 14 6 110 14.35
 -1 14 6 106.71 14.85
 1 14 -6 105.2 14.48
 1 15 6 57.54 13.22
 -1 15 6 90.17 16.92
 1 15 -6 62.05 11.91
 -1 15 6 58.39 12.77
 -1 15 -6 54.37 11.64
 1 15 6 60.56 11.65
 1 16 6 38.52 12.15
 -1 16 6 39.75 12.74
 1 16 6 38.4 11.56
 1 16 -6 47.3 11.55
 -1 16 6 40.59 12.29
 -1 16 -6 54.85 11.47
 -1 17 6 54.44 14.97
 1 17 6 61.92 15.53
 -1 17 -6 69.82 13.27
 1 17 6 64.62 14.09
 -1 17 6 70.26 14.57
 1 17 -6 58.88 13.16
 -1 18 6 65.61 15.74
 1 18 6 32.7 12.58
 -1 18 6 46.53 13.5
 1 -16 -7 115.24 16.31
 -1 -16 -7 125.24 17.26
 -1 -16 7 158.44 20.88
 1 -16 7 126.66 17.88
 1 -15 -7 139.28 17.06
 -1 -15 -7 144.42 17.9
 -1 -15 7 164.48 19.49
 1 -15 7 153.68 19.16
 -1 -14 -7 180.82 18.57
 1 -14 -7 188.59 18.7
 1 -14 7 178 20.62
 -1 -14 7 184.2 19.7
 1 -13 -7 187.7 18.22
 -1 -13 -7 223.49 20.27
 -1 -13 -7 177.17 14.24
 1 -13 7 208.62 20.74
 -1 -13 7 197.15 20.57
 -1 -12 -7 197.21 18.6
 1 -12 -7 208.51 18.76
 -1 -12 -7 202.83 14.7
 1 -12 7 240.71 21.52
 -1 -12 7 215.3 20.28
 1 -11 -7 164.35 16.08
 -1 -11 -7 167.89 16.94
 -1 -11 -7 169.46 13.16
 -1 -11 7 158.35 17.97
 1 -11 7 170.43 18.03
 -1 -10 -7 270.74 20.45
 1 -10 -7 306.13 21.04
 1 -10 -7 281.15 14.69
 -1 -10 -7 287.48 16.64
 -1 -10 7 307.03 22.46
 1 -10 7 309.93 21.83
 -1 -9 -7 357.25 22.72
 1 -9 -7 359.43 22.56
 1 -9 -7 323.07 15.1
 -1 -9 -7 329.31 17.39
 -1 -9 7 372.12 23.66
 1 -9 7 395.58 24.28
 1 -8 -7 510.25 26.42
 -1 -8 -7 484.19 26.25
 -1 -8 -7 478.53 20.6
 -1 -8 7 507.41 26.96
 1 -8 7 536.89 27.17
 1 -7 -7 614.43 28.62
 -1 -7 -7 582.13 28.21
 -1 -7 -7 604.14 22.58
 -1 -7 7 617.93 28.88
 1 -7 7 668.45 29.8
 1 -6 -7 486.73 24.85
 -1 -6 -7 503.32 25.32
 -1 -6 -7 488 20.24
 1 -6 7 499.13 24.85
 -1 -6 7 507.22 25.14
 1 -5 -7 284.3 19.21
 -1 -5 -7 275.77 19.19
 -1 -5 -7 278.1 15.38
 1 -5 7 289.72 18.16
 -1 -5 7 279.09 18.53
 1 -4 -7 495.93 24.82
 -1 -4 -7 448.43 24.78
 -1 -4 7 478.38 20.11
 -1 -4 -7 477.21 19.91
 -1 -4 7 493.63 23.46
 1 -4 7 495 22.91
 1 -3 -7 498.62 24.82
 -1 -3 -7 499.23 25.31
 -1 -3 7 516.66 21.26
 1 -3 7 509.22 22.02
 -1 -3 -7 478.29 20.32
 -1 -3 7 531.67 23.21
 1 -3 7 502.99 22.39
 -1 -2 7 677.77 24.64
 1 -2 7 652.27 25.58
 -1 -2 -7 651.32 29.03
 1 -2 -7 665.46 28.77
 1 -2 -7 663.76 17.8
 1 -2 7 677.91 24.59
 -1 -2 7 661.92 25.5
 -1 -1 7 679.56 25.54
 1 -1 7 703.4 26.9
 -1 -1 -7 675.55 22.26
 1 -1 -7 675.31 20.02
 -1 -1 7 690.91 25.08
 1 -1 7 691.8 23.81
 -1 0 7 771.53 27.9
 1 0 7 801.98 29.09
 1 0 7 801.5 24.7
 -1 0 7 815.7 26.12
 1 1 7 714.2 27.75
 -1 1 7 667.83 26.41
 -1 1 -7 662.2 23.73
 1 1 7 729.73 24.41
 1 1 7 698.69 21.7
 -1 1 7 719.01 23.13
 1 2 7 659.38 27.6
 -1 2 7 662.72 27.53
 -1 2 -7 664.37 24.85
 1 2 -7 698.94 23.66
 1 2 7 700.68 22.84
 -1 2 7 677.63 21.4
 1 2 7 667.17 20.02
 -1 3 7 523.82 25.06
 1 3 7 505.47 24.79
 -1 3 -7 510.72 22.32
 1 3 -7 559.8 21.86
 1 3 7 578.79 19.21
 1 3 7 529.23 15.96
 -1 3 7 518.43 17.79
 1 4 7 489.79 25.02
 -1 4 7 500.92 25.17
 1 4 7 533.04 17.73
 1 4 -7 528.74 22.12
 -1 4 -7 515.64 22.49
 1 4 7 498.99 13.45
 -1 4 7 503.61 16.38
 -1 5 7 302.43 20.41
 1 5 7 279.94 19.52
 1 5 -7 308.68 17.59
 -1 5 -7 322.39 18.48
 1 5 7 290.01 6.84
 -1 5 7 309.67 11.58
 1 6 7 519.13 27.03
 -1 6 7 538.1 27.9
 1 6 -7 568.25 24.29
 -1 6 -7 560.65 24.68
 -1 6 7 584.39 13.73
 1 7 7 699.66 32.26
 -1 7 7 687.51 32.65
 -1 7 -7 653.82 27.76
 1 7 -7 633.26 26.67
 1 8 7 525.23 28.95
 -1 8 7 540.02 29.62
 1 8 -7 531.98 25.32
 -1 8 -7 559.57 26.04
 1 9 7 366.76 25.23
 -1 9 7 423.18 27.38
 -1 9 7 370.18 21.18
 -1 9 -7 383.42 22.17
 1 9 -7 362.05 21.11
 -1 10 7 313 24.79
 1 10 7 329.54 24.51
 1 10 7 324.5 19.83
 1 10 -7 314.53 20.72
 -1 10 7 283.1 19.56
 -1 10 -7 303.78 20.21
 -1 11 7 194.76 20.86
 1 11 7 174.59 19.28
 -1 11 7 158.77 15.81
 1 11 7 164.49 14.73
 1 11 -7 173.12 15.96
 -1 11 -7 187.42 17.01
 -1 12 7 207.31 21.43
 1 12 7 222.56 21.69
 1 12 -7 218.01 19.19
 -1 12 7 209.94 18.62
 -1 12 -7 204.57 18.42
 1 12 7 185.48 16.39
 1 12 7 181.34 15.52
 1 13 7 214.34 22.33
 -1 13 7 219.41 22.86
 1 13 7 191.78 17.42
 1 13 -7 212.05 19.19
 -1 13 -7 178.84 17.87
 -1 13 7 202.05 19.19
 1 13 7 197.51 15.85
 -1 14 7 224.87 24.41
 1 14 7 216.9 22.59
 -1 14 -7 191.95 19.18
 1 14 -7 223.79 20.15
 -1 14 7 178.3 18.9
 1 14 7 215.94 19.41
 1 15 7 168.86 20.78
 -1 15 7 157.39 21.24
 -1 15 -7 161.41 17.99
 -1 15 7 159.42 18.98
 1 15 7 145.38 16.84
 1 15 -7 157.53 18.09
 1 16 7 153.48 20.43
 -1 16 7 151.48 21.63
 1 16 -7 113.46 16.04
 -1 16 7 133.79 18.07
 -1 16 -7 143.58 17.44
 -1 17 7 122.11 17.68
 1 -14 -8 -12.9 9.43
 -1 -14 -8 13.06 9.91
 -1 -14 8 -2.18 10.29
 1 -14 8 -4.1 10.14
 1 -13 -8 11.58 8.69
 -1 -13 -8 -5.59 7.61
 -1 -13 8 17.07 12.25
 -1 -12 -8 2.01 8.62
 1 -12 -8 -1.77 9
 -1 -12 8 3.39 7.67
 1 -12 8 -5.45 8.53
 -1 -11 -8 1.66 7.67
 1 -11 -8 8.9 8.18
 1 -11 8 -1.54 9.07
 -1 -11 8 14.86 9.89
 -1 -10 -8 -0.81 7.65
 1 -10 -8 8.58 8.37
 -1 -10 -8 7.67 5.16
 1 -10 8 1.08 8.92
 -1 -10 8 3.19 7.59
 -1 -9 -8 1.34 7.05
 1 -9 -8 0.51 6.93
 -1 -9 -8 7.33 4.64
 1 -9 8 -10.87 8.4
 -1 -9 8 9.41 8.29
 1 -8 -8 1.11 7.28
 -1 -8 -8 -10.58 8.01
 -1 -8 -8 -0.55 4.14
 1 -8 8 4.02 6.62
 -1 -8 8 14.83 8.4
 1 -7 -8 20.21 9.03
 -1 -7 -8 6.64 7.43
 -1 -7 -8 6.06 5.17
 1 -7 -8 8.44 4.19
 1 -7 8 5.12 6.86
 -1 -7 8 8.42 7.72
 1 -6 -8 11.94 8.37
 -1 -6 -8 24.7 9.44
 1 -6 -8 20.47 4.86
 -1 -6 -8 6.48 4.36
 -1 -6 8 13.93 7.18
 1 -6 8 12.06 7.24
 1 -5 -8 20.32 8.45
 -1 -5 -8 12.11 6.74
 -1 -5 -8 7.57 4.47
 -1 -5 8 17.05 7.17
 1 -5 8 13.72 7.21
 -1 -4 8 8.86 5.08
 -1 -4 -8 16.07 7.94
 1 -4 -8 13.18 6.38
 -1 -4 -8 9 5.12
 1 -4 -8 6.75 3.95
 -1 -4 8 7.01 6.44
 1 -4 8 16.42 6.46
 -1 -3 -8 6.46 7.4
 1 -3 -8 6.01 6.26
 1 -3 8 5.19 5.21
 1 -3 -8 10.74 4.75
 -1 -3 8 7.39 5.84
 -1 -3 -8 -3.24 5.13
 -1 -3 8 5.74 6.26
 1 -3 8 2.77 5.07
 -1 -2 -8 0.73 6.85
 1 -2 -8 -1.85 7.09
 1 -2 8 10.29 6.32
 -1 -2 8 10.78 5.8
 -1 -2 8 6.57 4.95
 1 -2 8 4.95 5.21
 1 -1 8 15.01 6.92
 -1 -1 8 16.72 6.85
 -1 -1 -8 24.12 9.45
 1 -1 -8 1.32 6.86
 1 -1 -8 11.31 4.15
 -1 -1 8 7.58 5.4
 1 -1 8 10.84 5.84
 1 0 8 20.59 7.08
 -1 0 8 26.05 7.25
 -1 0 -8 18.12 5.12
 -1 0 8 23.27 6.8
 1 0 8 22.12 5.65
 -1 1 8 24.96 7.59
 1 1 8 13.4 6.98
 1 1 -8 9.32 4.64
 -1 1 -8 4.2 4.15
 -1 1 8 14.41 5.4
 1 1 8 9.6 4.26
 -1 2 8 7.8 6.31
 1 2 8 7.03 6.46
 1 2 -8 13.83 5.81
 -1 2 -8 9.75 5.18
 -1 2 8 6.7 4.18
 1 2 8 8.56 3.93
 -1 3 8 1.52 6.48
 1 3 8 0.74 6.49
 -1 3 -8 10.32 5.83
 1 3 -8 6 4.56
 1 3 8 0.85 3.13
 -1 3 8 3.38 3.49
 1 4 8 14.98 8.01
 -1 4 8 5.67 6.93
 -1 4 -8 9.36 5.98
 1 4 -8 12.21 5.34
 -1 4 8 12.85 4.12
 1 5 8 5.89 6.72
 -1 5 8 18.48 8.43
 1 5 -8 13.51 5.5
 -1 5 -8 19.42 6.88
 1 6 8 15.79 8.86
 -1 6 8 9.96 7.39
 1 6 -8 11.6 5.23
 -1 6 -8 15.51 7.11
 1 7 8 -8.13 8.76
 -1 7 8 6.15 7.43
 1 7 -8 6.94 6.26
 -1 7 -8 0.25 5.55
 1 8 8 8.37 9.26
 -1 8 8 3.73 8.79
 1 8 -8 1.47 6.26
 -1 8 -8 12.3 7.7
 -1 9 8 -1.37 7.63
 1 9 8 7.35 9.25
 1 9 -8 4.12 6.93
 -1 9 -8 2.13 5.94
 1 10 8 -3.63 8.53
 -1 10 8 16.7 11.58
 -1 10 -8 15.24 7.13
 1 10 -8 15.25 7.43
 -1 11 8 26.41 12.2
 1 11 8 14.84 10.47
 1 11 -8 0.8 6.54
 -1 11 -8 13.85 8.33
 1 12 8 -2.22 8.26
 -1 12 8 7.18 10.31
 -1 12 -8 3.73 6.37
 1 12 -8 -0.15 7.5
 1 12 8 -2.39 6.05
 1 13 8 25.63 11.79
 -1 13 8 -3.88 9.98
 -1 13 -8 -2.16 7.26
 1 13 -8 10.05 7.76
 -1 13 8 3.52 7.77
 -1 14 8 -8.57 11.12
 1 14 8 17.35 12.84
 -1 14 8 -0.47 7.6
 1 14 -8 15.57 8.79
 -1 14 -8 -1.08 7.86
 -1 15 8 -3.2 8.45
 -1 -12 -9 53.06 13.66
 1 -12 -9 50.8 13.35
 1 -12 9 83.85 16.12
 -1 -12 9 85.86 15.45
 1 -11 -9 53.54 12.79
 -1 -11 -9 93.86 15.57
 1 -11 9 74.77 14.78
 -1 -11 9 80.45 15.17
 1 -10 -9 93.99 14.79
 -1 -10 -9 115.44 16.56
 -1 -10 9 87.95 14.74
 1 -10 9 84.77 14.41
 -1 -9 -9 116.9 16.41
 1 -9 -9 117.83 16.38
 -1 -9 9 140.35 17.39
 1 -9 9 134.55 17.08
 1 -8 -9 121.73 15.54
 -1 -8 -9 148.55 17.08
 1 -8 9 144.55 16.62
 -1 -8 9 148.19 17.18
 1 -7 -9 207.79 19.86
 -1 -7 -9 219.46 20.94
 -1 -7 9 261.17 21.06
 1 -7 9 235.73 19.91
 1 -6 -9 146.26 17.31
 -1 -6 -9 116.53 15.55
 -1 -6 -9 155.64 13.56
 -1 -6 9 151.71 15.97
 1 -6 9 170.11 16.56
 -1 -5 -9 110.76 15.28
 1 -5 -9 121.92 15.88
 -1 -5 -9 116.78 11.86
 1 -5 9 126.76 14.13
 -1 -5 9 123.06 14.48
 -1 -4 -9 120.95 16.06
 1 -4 -9 127.9 16.22
 -1 -4 -9 124.93 12.01
 1 -4 -9 131.5 11.11
 1 -4 9 154.55 15.13
 -1 -4 9 117.95 13.55
 1 -3 -9 155.31 18.05
 -1 -3 -9 155.8 18.07
 1 -3 -9 129.14 11.08
 -1 -3 -9 136.43 13.09
 -1 -3 9 135.52 13.83
 1 -3 9 158.31 14.64
 -1 -3 9 147.85 14.4
 1 -2 9 139.36 14.58
 1 -2 -9 151.72 17.64
 -1 -2 -9 134.05 16.97
 -1 -2 -9 126.34 12.93
 -1 -2 9 143.76 13.74
 1 -2 -9 147.72 12.32
 -1 -2 9 167.4 14.37
 1 -2 9 151.59 13.78
 1 -1 -9 238.4 21.31
 -1 -1 -9 235.25 21.24
 1 -1 9 253.45 19.13
 -1 -1 9 253.86 18.65
 -1 -1 9 249.9 17.22
 1 -1 9 265.95 17.17
 1 0 9 237.1 18.97
 -1 0 9 260.17 19.1
 1 0 -9 243.43 22.08
 -1 0 -9 211.05 20.05
 -1 0 -9 228.84 15.26
 1 0 -9 232.81 14.19
 1 0 9 236.47 15.52
 -1 0 9 240.28 16.18
 1 1 9 261.58 20.03
 -1 1 9 256.35 19.7
 -1 1 -9 244.87 16.26
 1 1 -9 237.81 15.2
 -1 1 9 255.45 15.68
 1 1 9 255.01 14.94
 -1 2 9 154.01 16.38
 1 2 9 133.99 15.13
 1 2 -9 164.48 13.26
 -1 2 -9 152.65 13.55
 -1 2 9 150.16 11.76
 1 3 9 152.93 16.6
 -1 3 9 142.28 15.37
 1 3 -9 152.26 13.37
 -1 3 -9 149.02 13.71
 1 4 9 127.2 16.14
 -1 4 9 133.85 16.11
 1 4 -9 129.25 12.72
 -1 4 -9 136.34 14.11
 -1 5 9 131.45 16.93
 1 5 9 128.34 16.08
 -1 5 -9 122.18 13.5
 1 5 -9 123.81 13.07
 1 6 9 159.74 17.91
 -1 6 9 169.88 18.46
 1 6 -9 142.52 13.62
 -1 6 -9 161.81 15.45
 1 7 9 214.82 20.36
 -1 7 9 228.76 22.56
 1 7 -9 222.58 16.92
 -1 7 -9 222.12 17.78
 1 8 9 148.51 18.69
 -1 8 9 148.72 19.32
 -1 8 -9 116.97 13.83
 1 8 -9 124.64 13.89
 1 9 9 140.65 18.98
 -1 9 9 132.72 18.25
 1 9 -9 124.12 14.2
 -1 9 -9 127.86 14.61
 1 10 9 136.42 19.23
 -1 10 9 116.62 18.34
 -1 10 -9 101.38 13.92
 1 10 -9 114.71 13.92
 -1 11 9 75.26 16.36
 1 11 9 100.64 17.48
 1 11 -9 69.56 12.37
 -1 11 -9 98.63 14.03
 -1 12 9 87.45 18.08
 1 12 9 74.64 16.9
 1 12 -9 67.24 12.86
 -1 12 -9 64.74 12.34
 1 12 9 59.5 11.38
 -1 13 -9 67.75 12.93
 1 13 -9 92.28 14.29
 1 -11 10 46.83 13.76
 1 -10 -10 62.01 13.85
 -1 -10 -10 53.66 13.68
 -1 -10 10 64.46 14.55
 1 -10 10 70.48 14.37
 -1 -9 -10 45.02 12.57
 1 -9 -10 45.56 12.97
 1 -9 10 70.79 13.94
 -1 -9 10 57.33 13.92
 -1 -8 -10 49.13 12.91
 1 -8 -10 40.94 12.49
 1 -8 10 45.41 12.23
 -1 -8 10 36.95 11.17
 -1 -7 -10 82.54 14.95
 1 -7 -10 88.76 15.75
 -1 -7 10 72.81 13.72
 1 -7 10 80.45 13.74
 1 -6 -10 64.23 12.89
 -1 -6 -10 94.26 15.58
 1 -6 10 78.47 13.29
 -1 -6 10 79.71 13.74
 1 -5 -10 52.05 12.8
 -1 -5 -10 65.14 13.75
 -1 -5 10 59.49 11.28
 1 -5 10 81.92 12.55
 1 -4 -10 115.22 16.79
 -1 -4 -10 137.31 18.56
 1 -4 10 120.43 14.36
 -1 -4 10 137.2 15.46
 1 -3 -10 68.11 13.92
 -1 -3 -10 58.57 12.66
 -1 -3 10 57.82 10.94
 -1 -3 -10 51.74 10.03
 1 -3 10 62.58 10.88
 -1 -3 10 63.33 10.9
 -1 -2 -10 111.08 17.76
 -1 -2 10 76.57 12.17
 1 -2 -10 94.22 16.21
 1 -2 10 77.39 12.19
 -1 -2 -10 82.26 11.91
 1 -2 10 106.36 12.65
 -1 -2 10 98.34 12.85
 1 -1 -10 98.66 16.35
 -1 -1 -10 103.54 17.15
 1 -1 10 109.46 14.23
 -1 -1 -10 99.43 12.64
 -1 -1 10 120.16 14.49
 -1 -1 10 114.29 12.92
 1 -1 10 109.24 12.42
 1 0 10 89.01 13.12
 -1 0 10 71.55 11.83
 1 0 -10 96.22 16.01
 -1 0 -10 82.7 15.86
 -1 1 10 107.47 15.09
 1 1 10 104.75 15.36
 1 2 10 98.79 14.64
 -1 2 10 93.91 15.33
 -1 2 -10 89.46 11.85
 1 3 10 44.92 11.17
 -1 3 10 72.92 14.19
 -1 3 -10 76.71 11.76
 -1 4 10 130.45 17.03
 1 4 10 140.71 17.73
 1 4 -10 145.44 14.53
 -1 4 -10 135.71 14.22
 -1 5 10 84.85 14.89
 1 5 10 82.63 15.36
 -1 5 -10 72.74 11.58
 1 5 -10 65.8 10.74
 -1 6 10 87.31 16.03
 1 6 10 75.42 15.37
 -1 6 -10 79.23 12.39
 1 6 -10 86.3 11.95
 1 7 10 80.49 15.61
 -1 7 10 90.55 16.16
 1 7 -10 97.39 12.63
 -1 7 -10 93.18 13.65
 1 8 10 54.45 14.17
 -1 8 10 54.06 14.86
 1 8 -10 42.29 9.57
 -1 8 -10 43.23 9.83
 -1 9 10 53.5 14.15
 1 9 10 77.05 16.12
 1 9 -10 72.75 11.85
 -1 9 -10 65.21 11.97
 1 10 10 70.3 16.16
 -1 10 10 64.77 15.45
 1 10 -10 50.59 10.59
 -1 10 -10 83.08 13.44
 -1 11 -10 42.74 10.15
 1 11 -10 54.51 11.28
 -1 -8 11 -5.04 9.29
 1 -8 11 -8.28 9.87
 -1 -7 11 10.78 9.47
 1 -7 11 19.38 10.55
 -1 -6 -11 -4.61 11.12
 1 -6 -11 -3.62 10.85
 1 -6 11 19.3 9.95
 -1 -6 11 26.99 10.01
 1 -5 -11 33.53 12.6
 -1 -5 -11 6.4 10.55
 1 -5 11 21.31 8.93
 -1 -5 11 29.21 10.16
 1 -4 -11 32.72 13.07
 -1 -4 -11 35.79 12.62
 -1 -4 11 21.01 9.09
 1 -3 -11 9.94 10.17
 -1 -3 -11 29.67 12.18
 1 -2 -11 5.05 9.48
 -1 -2 -11 36.24 13.99
 -1 -2 11 27.25 10.08
 -1 -1 11 32.27 9.96
 1 -1 11 20.39 8.66
 -1 -1 -11 48.67 14.66
 1 -1 -11 30.04 12.77
 -1 0 11 0.68 8.92
 1 0 11 14.62 10.09
 1 0 -11 -11.84 10.4
 -1 0 -11 10.98 12.02
 1 1 11 19.91 9.77
 -1 1 11 22.36 8.65
 1 1 -11 32.36 12.54
 -1 1 -11 28.52 12.56
 1 2 11 6.6 10.09
 -1 2 11 16.62 8.73
 1 2 -11 10.48 11.74
 1 3 11 16.6 11.04
 -1 3 11 18.13 10.93
 1 4 11 28.42 11.4
 -1 4 11 33.67 12.15
 -1 5 11 43.46 13.7
 1 5 11 29.28 12.37
 1 6 11 -4.28 9.68
 -1 6 11 8.93 11.65
 -1 7 11 23.2 12.35
 -1 8 -11 28.25 10.45
 -1 9 -11 21.49 9.57
 -1 0 12 80.01 15.78
 1 0 12 68.88 14.63
 1 1 12 60.71 12.73
 -1 1 12 77.93 14.85
 1 2 12 108.03 18.52
 -1 2 12 92.33 16.27
 2 -20 0 -7.13 12.31
 2 -19 0 231.45 24.69
 -2 -19 0 300.31 23.48
 2 -18 0 -4.9 8.93
 -2 -18 0 3.23 7.23
 2 -17 0 545.55 34.78
 -2 -17 0 609.91 30.58
 2 -16 0 -2.16 8.94
 -2 -16 0 14.6 7.78
 2 -15 0 582.89 33.17
 -2 -15 0 682.22 29.87
 2 -14 0 7.52 7.48
 -2 -14 0 7.57 7.48
 -2 -14 0 -2.03 5.69
 2 -14 0 8.11 7.16
 2 -13 0 1046.35 40.11
 -2 -13 0 1107.57 34.94
 2 -13 0 1126.39 36.71
 -2 -12 0 -2.19 5.74
 2 -12 0 11.62 7.68
 -2 -12 0 4.37 4.7
 2 -12 0 1.33 5.1
 2 -11 0 1000.28 35.2
 -2 -11 0 973.74 33.22
 -2 -11 0 1052.75 30.82
 -2 -11 0 1026.64 23.25
 2 -11 0 1105.6 32.92
 -2 -10 0 2.15 4.92
 2 -10 0 7.08 5.47
 -2 -10 0 4.61 2.51
 2 -10 0 3.53 4.31
 2 -9 0 1806.4 44.44
 -2 -9 0 1792.94 41.13
 2 -8 0 3.82 4.78
 -2 -8 0 2.68 3.5
 -2 -8 0 0.43 1.98
 -2 -8 0 2.65 3.35
 2 -7 0 4003.58 65.15
 -2 -7 0 4121.79 52.45
 2 -7 0 3960.11 59.5
 -2 -7 0 4019.42 58.41
 2 -6 0 1.91 3.49
 -2 -6 0 0.02 2.73
 2 -6 0 0.61 2.38
 -2 -6 0 3.55 2.44
 -2 -6 0 -0.1 1.53
 -2 -5 0 1572.04 29.26
 2 -5 0 1563.02 32.14
 -2 -5 0 1586.49 25.12
 -2 -5 0 1543.08 26.98
 2 -5 0 1461.54 28.07
 2 -4 0 5.32 2.62
 2 -4 0 5.48 1.78
 -2 -4 0 5.76 1.76
 -2 -4 0 5.57 1.39
 2 -4 0 4.46 1.74
 -2 -3 0 6449.05 66.31
 2 -3 0 6274.39 75.79
 2 -3 0 6386.85 73.23
 -2 -3 0 6311.25 69.84
 -2 -3 0 6515.1 69.95
 -2 -2 0 1.59 0.79
 2 -2 0 -0.24 0.89
 -2 -2 0 0.93 0.78
 -2 -2 0 -0.35 0.93
 2 -2 0 2.02 0.74
 -2 -1 0 6245.14 66.21
 2 -1 0 6280.79 65.54
 2 -1 0 6415.46 65.44
 -2 -1 0 6385.79 66.77
 2 -1 0 6371.38 64.83
 -2 0 0 5.55 1
 -2 0 0 3.85 0.73
 2 0 0 2.68 0.59
 -2 0 0 0.25 0.9
 2 1 0 6240.5 66.7
 -2 1 0 6414.26 62.93
 -2 1 0 6368.69 66.18
 -2 1 0 6447.36 65.14
 2 2 0 1.21 0.69
 2 2 0 1.81 1.06
 -2 2 0 0.53 0.83
 2 2 0 1.38 0.79
 -2 2 0 1.08 0.9
 2 2 0 0.88 0.69
 2 2 0 2.85 1.05
 -2 2 0 0.36 0.48
 2 2 0 -0.02 0.79
 2 3 0 6949.17 76.39
 2 3 0 6723.23 69.83
 -2 3 0 6693.12 74.15
 2 3 0 6674.02 73.38
 -2 3 0 6640.2 74.97
 2 3 0 6884.17 73.18
 -2 3 0 6713.69 74.62
 2 3 0 6646.11 72.62
 2 4 0 8.89 2.08
 2 4 0 11.21 1.74
 -2 4 0 6.43 1.75
 2 4 0 6.36 1.86
 -2 4 0 5.78 2.03
 -2 4 0 13.63 2.41
 2 4 0 6.92 1.85
 2 4 0 5.56 1.54
 2 5 0 1785.57 31.79
 2 5 0 1632.05 24.79
 -2 5 0 1679.17 30.65
 2 5 0 1703.8 30.25
 -2 5 0 1664.64 30.13
 2 5 0 1701.64 28.54
 2 5 0 1601.1 25.46
 -2 5 0 1710.29 29.77
 2 6 0 2.69 2.66
 2 6 0 2.79 1.59
 2 6 0 0.92 1.51
 2 6 0 -1.55 1.88
 -2 6 0 0.84 2.17
 -2 6 0 0.05 2.38
 2 6 0 -0.08 1.82
 -2 6 0 1.3 2.28
 -2 7 0 4409.96 63.01
 2 7 0 4319.87 55.68
 2 7 0 4635.65 67.33
 2 7 0 4501.2 65.47
 -2 7 0 4486.33 66.72
 -2 7 0 4388.7 63.9
 2 7 0 4528.39 61.78
 -2 7 0 4509.83 63.92
 2 7 0 4258.2 54.32
 2 8 0 4.68 2.19
 -2 8 0 1.4 2.5
 2 8 0 5.9 2.37
 -2 8 0 7.7 3.43
 -2 8 0 1.88 2.71
 2 8 0 4.74 2.99
 2 9 0 1922.29 35.11
 -2 9 0 2033.72 41.96
 2 9 0 2103.03 32.67
 -2 9 0 2229.47 43.87
 2 9 0 2159.37 41.42
 2 10 0 4.98 3.13
 2 10 0 0.69 1.87
 -2 10 0 9.63 4.21
 2 10 0 2.27 3.1
 2 11 0 1229.48 23.43
 -2 11 0 1166.42 33.39
 2 12 0 -0.13 3.3
 2 12 0 0.73 2.07
 -2 12 0 -4.79 4.45
 2 13 0 1157.71 30.14
 -2 13 0 1233.35 37.43
 2 14 0 14.11 5.46
 -2 14 0 0.88 5.05
 2 15 0 672.12 24.6
 2 15 0 751.74 30.97
 -2 15 0 756.22 30.84
 2 16 0 1.24 4.42
 -2 16 0 2.1 7.24
 2 16 0 7.78 7.2
 -2 17 0 638.73 31.32
 2 17 0 621.61 31.57
 -2 18 0 -0.17 6.69
 2 18 0 -6.36 8.61
 -2 19 0 270.46 26.73
 -2 19 0 302.29 23.44
 2 19 0 325.36 24.59
 -2 20 0 6.31 10.21
 -2 20 0 -3.34 8.9
 2 20 0 13.33 9.01
 2 21 0 233.07 23.1
 -2 21 0 219.76 20.67
 2 -20 -1 31.1 13.31
 2 -20 1 24.06 11.63
 -2 -20 1 32.19 12.15
 2 -19 1 4.71 9.89
 2 -19 -1 4.39 9.87
 -2 -19 1 24.03 10.64
 2 -18 -1 44.92 13.51
 2 -18 1 48.41 13.62
 -2 -18 1 53.94 11.89
 2 -17 1 27.43 10.69
 2 -17 -1 3.69 10.07
 2 -17 1 27.58 9.95
 -2 -17 -1 19.05 7.03
 -2 -17 1 17.13 7.72
 2 -16 1 71.76 13.84
 2 -16 -1 56.29 12.29
 -2 -16 1 107.36 14.24
 -2 -16 -1 79.69 11.01
 2 -16 1 87.98 12.84
 2 -15 1 23.94 10.02
 2 -15 -1 26.41 10.22
 2 -15 1 35.07 9.4
 -2 -15 -1 37.19 8.11
 -2 -15 1 24.58 8.29
 2 -14 1 130.83 15.83
 -2 -14 -1 112.68 13.14
 2 -14 -1 110.36 14.49
 -2 -14 1 128.45 13.5
 2 -14 1 140.59 14.8
 -2 -14 -1 141.24 12.86
 -2 -13 1 131.09 13.85
 2 -13 -1 148.09 15.73
 2 -13 1 135.82 14.69
 -2 -13 -1 121.79 12.69
 -2 -13 -1 138.54 11.63
 2 -13 1 170.95 15.48
 -2 -13 1 164.78 14.53
 -2 -13 1 145.45 8.98
 2 -12 1 152.16 14.94
 2 -12 -1 137.54 14.25
 -2 -12 -1 139.65 13.47
 -2 -12 1 150.33 14.18
 2 -12 1 158.65 14.66
 -2 -12 1 172.43 13.93
 -2 -12 1 159.81 9.6
 -2 -11 1 77.13 10.4
 2 -11 1 109.81 12.29
 -2 -11 -1 97.47 10.84
 2 -11 -1 88.42 10.71
 2 -11 1 107.96 11.26
 -2 -11 1 98.47 7.31
 -2 -11 1 116.04 10.78
 2 -10 1 186.05 14.66
 2 -10 -1 197.25 14.6
 -2 -10 -1 189.47 13.56
 -2 -10 1 182.92 13.91
 -2 -10 -1 207.23 12.85
 -2 -10 1 211.99 13.6
 2 -10 1 225.73 15.01
 -2 -10 1 202.02 9.94
 -2 -10 -1 206.3 11.63
 -2 -9 -1 2.36 3.74
 2 -9 -1 3.68 4.65
 -2 -9 -1 3.73 3.96
 2 -9 1 6.2 4.92
 -2 -9 1 6.49 4.43
 2 -9 -1 8.38 4.31
 -2 -9 -1 1.28 3.09
 -2 -9 1 2.04 2.29
 2 -9 1 -1.13 4.28
 -2 -9 -1 1.5 2.97
 -2 -8 1 409.02 17.72
 -2 -8 -1 417.58 17.16
 2 -8 -1 452.51 16.56
 -2 -8 -1 437.58 16.75
 2 -8 -1 430.86 19.43
 2 -8 1 415.32 19.3
 2 -8 1 439.16 8.07
 -2 -8 -1 409.99 14.56
 -2 -8 1 438.79 13.87
 2 -7 1 429.57 18.29
 2 -7 -1 440.63 15.3
 2 -7 -1 451.16 18.24
 -2 -7 -1 432.63 15.55
 -2 -7 1 379.88 16.58
 -2 -7 -1 418.25 16
 2 -7 1 437.04 9.04
 -2 -7 1 430.72 13.38
 -2 -7 -1 414.17 13.45
 -2 -7 1 443.69 16.48
 -2 -6 -1 434.45 14.99
 -2 -6 1 421.62 15.56
 2 -6 1 419.66 17.01
 2 -6 -1 422.44 17.05
 -2 -6 -1 444.42 14.73
 2 -6 -1 450.17 14.24
 -2 -6 -1 440.11 15.26
 -2 -6 1 426.78 15.44
 2 -6 1 421.59 16.34
 -2 -6 -1 416.78 12.43
 -2 -6 1 418.32 12.76
 -2 -5 1 6.27 1.9
 -2 -5 -1 6.86 2.51
 2 -5 -1 4.36 1.93
 -2 -5 -1 1.28 1.84
 2 -5 1 5.69 2.73
 2 -5 -1 3.94 2.74
 2 -5 1 4.92 2.34
 2 -5 1 5.29 2.74
 -2 -5 1 4.26 2.43
 -2 -5 -1 5.67 1.89
 -2 -4 -1 562.38 15.12
 2 -4 1 558.2 16.4
 2 -4 -1 571.44 14.13
 -2 -4 -1 573.31 14.52
 2 -4 -1 519.69 15.98
 2 -4 1 576.79 17.62
 -2 -4 -1 581.84 11.36
 -2 -4 1 566.9 13.88
 -2 -4 1 549.88 15.25
 -2 -3 -1 5065.29 59.68
 2 -3 -1 5114.69 58.83
 -2 -3 -1 5075.73 58.96
 2 -3 -1 4991.98 62.31
 2 -3 1 5140.46 62.83
 2 -3 -1 5192.43 61.04
 2 -3 1 5155.05 65.22
 2 -3 -1 4817.32 55.28
 -2 -3 1 4933.02 59.28
 -2 -3 -1 5229.42 53.08
 -2 -2 -1 1150.27 19.91
 -2 -2 1 1156.6 18.73
 -2 -2 -1 1080.55 17.89
 2 -2 -1 1093.93 19.31
 2 -2 1 1112.45 19.32
 2 -2 -1 1123.55 17.94
 2 -2 -1 1132.8 19.51
 2 -2 -1 1077.82 14.61
 2 -2 1 1126.35 20.98
 -2 -2 1 1141.44 19.48
 -2 -1 -1 1.8 1.27
 -2 -1 1 1.31 0.95
 2 -1 -1 0.58 0.93
 -2 -1 1 1.49 0.73
 2 -1 -1 2.64 0.92
 -2 -1 -1 1.66 0.99
 2 -1 1 5.66 1.26
 2 -1 -1 2.24 1.09
 2 -1 1 2.08 1.05
 -2 0 1 1030.22 17.37
 2 0 1 1067 17.02
 2 0 -1 1081.29 17.46
 2 1 -1 0.93 0.63
 -2 1 1 1.27 0.97
 -2 1 1 1.03 0.72
 2 1 -1 1.06 0.86
 -2 1 -1 2.09 0.94
 -2 2 1 1137.88 17.36
 2 2 -1 1152.66 19.1
 2 2 1 1174.06 19.97
 2 2 1 1147.93 19.97
 2 2 -1 1132.34 19.15
 2 2 1 1121.71 18.39
 -2 2 1 1158.37 18.82
 -2 2 1 1101.61 14.48
 2 2 -1 1126.45 19.62
 2 2 -1 1151.76 20.3
 2 2 1 1148.13 19.81
 2 3 1 5446.19 62.56
 -2 3 1 5199.75 55.3
 2 3 -1 5300.19 62.08
 2 3 -1 5014.62 59.3
 2 3 1 5139.67 61.07
 -2 3 1 5177.35 55.18
 2 3 1 5218.92 60.96
 2 3 -1 4874.53 59.72
 -2 3 1 5142.96 62.71
 2 3 1 5197.97 60.32
 -2 3 1 5304.83 61.01
 -2 3 1 5249.54 55.27
 2 3 -1 5337.51 63.02
 -2 3 -1 5212.12 62.97
 2 3 1 5246.01 60.38
 2 4 1 609.7 15.82
 -2 4 1 608.53 10.57
 2 4 1 596.35 14.94
 -2 4 1 620.04 13.07
 2 4 -1 597.02 13.69
 2 4 -1 605.58 16.09
 -2 4 1 559.8 16.19
 2 4 1 595.08 15.2
 -2 4 1 595.53 15.41
 -2 4 -1 586.72 16.26
 2 4 -1 632.32 15.38
 2 4 1 608.9 15.76
 -2 4 -1 557 16.88
 -2 4 1 582.95 13.07
 2 4 1 628.42 11.63
 -2 4 -1 593.31 16.55
 2 4 1 588.65 13.86
 2 4 -1 595.98 16.17
 -2 4 1 570.85 13.47
 2 5 -1 5.54 1.82
 -2 5 1 7.57 1.9
 2 5 -1 8.84 2.61
 2 5 1 6.44 2.41
 2 5 1 4.93 1.87
 -2 5 1 4.8 0.96
 2 5 -1 6.83 1.04
 2 5 1 8.1 2.4
 2 5 -1 4.82 2.41
 2 5 1 8.44 2.42
 -2 5 1 9.29 3.02
 -2 5 1 2.62 1.88
 -2 5 -1 6.38 2.77
 -2 5 1 4.3 1.97
 -2 5 -1 4.03 2.7
 -2 5 1 7.33 3
 -2 5 1 4.76 1.85
 2 5 -1 5.97 2.15
 -2 5 -1 6.78 2.38
 2 5 1 7.42 2.13
 2 5 1 3.5 1.35
 2 6 -1 489.26 16.77
 2 6 1 450.92 14.44
 -2 6 1 493.06 14.53
 2 6 1 490.18 16.77
 2 6 -1 494.36 12.99
 -2 6 1 458.75 16.13
 2 6 1 492.32 16.76
 2 6 1 464.03 15.92
 -2 6 1 463.89 17.37
 -2 6 -1 464.97 17.16
 2 6 -1 482.6 16.03
 -2 6 1 447.38 16.55
 -2 6 1 457.5 14.35
 -2 6 -1 450.17 16.67
 -2 6 1 499.61 7.99
 -2 6 1 470.03 14.13
 2 6 1 459.62 12.57
 2 6 -1 471.96 16.46
 -2 6 -1 495.06 17.22
 2 6 1 478.87 12.6
 2 7 1 508.63 17.97
 -2 7 1 498.72 16.16
 2 7 -1 481.34 13.43
 2 7 1 460.76 15.14
 2 7 -1 491.93 18.26
 2 7 -1 476.16 17.46
 2 7 1 476.96 17.38
 2 7 1 502.4 17.99
 -2 7 1 472.19 18.54
 -2 7 1 484.92 17.93
 2 7 -1 498.01 17.4
 -2 7 1 495.07 15.68
 -2 7 -1 484.69 18.12
 -2 7 -1 504.13 18.63
 2 7 -1 484.81 17.79
 2 7 1 476.37 12.92
 -2 7 1 483.33 15.45
 2 7 1 486.04 13.93
 2 8 -1 515.57 13.87
 2 8 1 522.99 19.43
 -2 8 1 525.52 17.87
 2 8 1 458.54 16.2
 -2 8 1 483.21 16.77
 -2 8 -1 481.48 18.85
 2 8 -1 515.18 19.17
 -2 8 -1 531.99 20.19
 2 8 1 484.58 13.41
 2 8 1 489.81 15.28
 -2 8 1 498.06 16.75
 2 9 -1 3.67 2.04
 2 9 1 0.69 3.19
 -2 9 1 -1.22 2.98
 -2 9 1 0.5 2.97
 -2 9 -1 0.71 3.7
 2 9 1 1.79 2.13
 2 9 1 -0.51 1.91
 -2 9 1 -4.56 3.27
 2 10 1 215.98 12.09
 2 10 -1 233.53 9.53
 2 10 -1 223.15 9.55
 -2 10 1 228.32 13.25
 -2 10 -1 236.85 14.35
 -2 10 1 242.44 13.32
 2 10 1 232.52 9.66
 2 10 1 229.65 11.77
 2 11 -1 99.74 7.02
 2 11 1 103.17 8.96
 -2 11 -1 98.29 10.09
 -2 11 1 113.89 10.25
 2 11 1 119.06 7.03
 2 11 1 120.27 9.32
 2 12 1 170.46 11.81
 2 12 -1 155.22 9.38
 -2 12 1 176.01 12.69
 -2 12 -1 146.8 12.85
 2 12 1 188.41 8.69
 2 13 1 159.85 12.18
 2 13 -1 140.78 9.36
 -2 13 1 163.96 13.31
 -2 13 -1 174.84 14.65
 2 13 1 180.58 8.2
 2 14 1 164.73 7.03
 2 14 1 132.06 11.74
 2 14 -1 124.41 9.01
 -2 14 1 141.36 15.67
 -2 14 -1 120 12.65
 2 14 -1 140.89 13.89
 -2 14 1 141.08 12.72
 2 15 -1 35.21 5.95
 2 15 1 33.57 7.39
 2 15 -1 40.9 8.94
 -2 15 -1 26.12 8.29
 -2 15 1 33.04 8.18
 -2 15 1 44.65 11.88
 2 16 1 84.32 10.44
 -2 16 1 94.72 15.37
 -2 16 1 98.54 12.59
 2 16 1 98.1 12.75
 2 16 -1 93.33 12.83
 -2 16 -1 71.1 11.2
 2 17 1 24.31 7.12
 2 17 1 11.66 7.04
 2 17 -1 14.35 7.55
 -2 17 1 14.92 7.32
 -2 17 -1 22.57 8.31
 -2 18 -1 73.5 12.91
 -2 18 1 49.68 12.21
 -2 18 1 56.47 10.81
 2 18 1 62.77 11.89
 2 18 -1 71.21 13.72
 -2 19 1 -1.63 10.18
 -2 19 -1 9.54 8.36
 2 19 1 6.58 9.16
 -2 19 1 25.4 9.76
 2 19 -1 17.49 9.52
 2 19 1 12.19 9.28
 2 20 1 21.21 10.98
 2 20 1 43.48 11.96
 -2 20 -1 31.03 10.57
 2 20 -1 63.75 14.07
 -2 20 1 56.23 15.74
 2 21 1 -7.39 11.1
 2 21 -1 7.75 9.43
 2 21 1 1.34 8.49
 -2 21 -1 11.11 8.58
 -2 -21 2 95.26 16.21
 2 -20 -2 -20.68 12.5
 2 -20 2 4.04 10.21
 -2 -20 2 -12.31 9.71
 2 -19 2 131.12 19.71
 2 -19 -2 119.58 18.97
 -2 -19 2 144.65 18.21
 2 -19 2 166.56 20.29
 2 -18 -2 6.76 8.98
 2 -18 2 5.81 9.08
 2 -18 2 4.34 8.79
 -2 -18 2 0.9 9.05
 2 -17 2 177.73 20.32
 2 -17 -2 143.51 18.98
 2 -17 2 206.3 20.86
 -2 -17 2 181.29 18.57
 2 -16 2 21.61 8.4
 2 -16 -2 27.46 9.9
 2 -16 2 24.09 8.83
 -2 -16 2 19.99 8.38
 2 -15 2 312.72 23.49
 2 -15 -2 314.45 23.7
 -2 -15 2 328.92 22.08
 2 -15 2 380.83 25.55
 2 -14 2 43.44 10.5
 2 -14 -2 28.88 8.66
 -2 -14 2 42.83 9.1
 2 -14 2 46.87 11.21
 2 -13 2 324.91 22.13
 -2 -13 -2 273.4 18.93
 2 -13 -2 285.92 20.92
 -2 -13 2 325.78 20.64
 -2 -12 -2 45.21 8.45
 -2 -12 2 35.9 8.52
 2 -12 2 46.38 9.73
 2 -12 -2 36.67 7.59
 2 -12 -2 33.93 8.15
 -2 -12 -2 33.12 7.39
 -2 -12 -2 37.88 6.68
 -2 -12 2 44.61 5.94
 -2 -12 -2 34.3 5.39
 2 -12 2 45.27 9.4
 -2 -12 2 38.71 8.03
 2 -12 2 31.54 2.73
 2 -11 2 532.06 25.67
 2 -11 -2 604.71 23.37
 2 -11 -2 567.73 25.87
 -2 -11 2 510.35 24.19
 -2 -11 -2 594.92 23.38
 -2 -11 -2 534.19 23.66
 -2 -11 -2 589.71 22.57
 2 -11 2 653.65 27.5
 -2 -11 2 548.39 19.04
 -2 -11 2 602.6 25.6
 2 -11 2 558.89 13.32
 -2 -11 -2 544.72 18.03
 2 -10 2 53.11 8.62
 -2 -10 -2 55.33 7.63
 -2 -10 2 47.79 8.05
 2 -10 -2 52.42 8.24
 2 -10 -2 48.65 6.69
 -2 -10 -2 54.45 7.27
 -2 -10 -2 57.7 7.59
 -2 -10 -2 51.51 5.39
 2 -10 2 48.16 4.32
 -2 -10 2 51.26 5.98
 -2 -10 2 53.9 7.97
 2 -10 2 64.03 9.28
 -2 -9 -2 676.32 23.53
 2 -9 -2 717.92 26.11
 2 -9 2 734.85 26.72
 -2 -9 2 644.58 24.9
 2 -9 -2 728.38 23.38
 -2 -9 -2 733.2 23.4
 -2 -9 -2 766.64 23.71
 2 -9 2 699.74 17.16
 -2 -9 -2 681.49 17.61
 -2 -9 2 715.25 21.18
 -2 -9 2 754.83 26.32
 2 -9 2 759.11 27.47
 2 -8 2 98.53 9.56
 -2 -8 2 79.85 8.14
 -2 -8 -2 89.55 7.98
 2 -8 -2 85.64 7.7
 2 -8 -2 66.65 8.54
 -2 -8 -2 87.42 7.85
 2 -8 2 87.45 5.95
 -2 -8 2 88.71 7.03
 -2 -8 2 93.52 9.27
 -2 -8 -2 81.76 5.53
 2 -8 2 84.9 9.59
 2 -7 -2 707.49 23.21
 2 -7 -2 711.06 21.11
 -2 -7 -2 693.11 20.75
 -2 -7 -2 760.32 21.59
 -2 -7 2 656.42 21.9
 2 -7 2 728.07 23.54
 -2 -7 2 700.17 19.97
 -2 -7 -2 702.39 14.79
 2 -6 2 185.51 10.99
 -2 -6 -2 187.96 10.17
 2 -6 -2 190.79 10.11
 2 -6 -2 184.19 10.85
 -2 -6 -2 195.3 10.26
 -2 -6 -2 180.66 6.03
 -2 -6 2 194.83 9.87
 -2 -5 -2 1748.9 31.99
 -2 -5 -2 1820.23 33.04
 2 -5 -2 1818.35 32.4
 2 -5 2 1819 34.96
 2 -5 -2 1766.72 34.41
 2 -5 2 1898.99 39.69
 -2 -5 -2 1732.87 21.42
 -2 -5 2 1779.32 32.7
 -2 -4 -2 6.56 2.41
 -2 -4 2 6.09 2.02
 2 -4 -2 5.27 1.43
 -2 -4 -2 2.34 2.05
 2 -4 -2 3.25 2.17
 2 -4 2 5.87 2.71
 2 -4 -2 3.38 2.07
 -2 -4 -2 3.79 2.45
 2 -4 -2 4.35 2.16
 2 -4 2 -0.08 2.17
 2 -3 -2 982.92 13.86
 -2 -3 2 993.71 13.35
 -2 -3 -2 1008.32 21.98
 -2 -3 2 977.56 22.05
 -2 -3 -2 966.09 20.09
 2 -3 -2 977.63 20.28
 2 -3 2 898.32 19.78
 2 -3 -2 901.49 19.65
 -2 -3 -2 917.92 20.22
 2 -3 2 1004.67 24.4
 2 -3 -2 963.72 20.65
 2 -3 2 930.51 22.14
 -2 -2 2 0.38 0.76
 -2 -2 2 3.27 1.96
 -2 -2 -2 0.93 1.76
 -2 -2 -2 3.72 1.53
 2 -2 -2 2.35 1.67
 2 -2 -2 4.48 1.78
 -2 -2 -2 0.79 1.55
 2 -2 2 3.12 1.55
 2 -2 2 0.66 1.7
 -2 -2 -2 -0.27 0.75
 2 -2 -2 -0.37 1.16
 2 -2 2 -0.5 1.69
 -2 -2 2 0.27 1.72
 -2 -1 2 2107.21 34.16
 -2 -1 -2 2146.6 34.64
 2 -1 -2 2146.75 32.7
 2 -1 2 2161.03 32.55
 -2 -1 -2 2111.7 25.79
 -2 -1 2 2086.16 31.71
 -2 -1 -2 2098.03 26.42
 2 -1 2 1994.75 30.71
 -2 0 -2 3532.08 49.02
 -2 0 2 3482.23 48.13
 -2 0 2 3509.83 45.01
 -2 0 2 3490.3 45.72
 2 0 2 3620.24 44.66
 -2 0 -2 3469.64 44.58
 2 0 -2 3619.18 46.01
 2 0 -2 3576.38 46.6
 2 0 2 3336.52 42.12
 -2 0 -2 3596.42 42.97
 -2 1 -2 2034.97 34.1
 2 1 2 2131.08 29.72
 -2 1 2 2078.44 30.97
 2 1 -2 2103.93 32.47
 2 1 -2 2120.2 32.21
 -2 1 -2 2073 32.3
 -2 1 -2 2087.01 31.34
 -2 2 -2 1.55 1.53
 2 2 2 1.04 0.83
 -2 2 2 2.22 2.12
 2 2 2 0.86 1.01
 2 2 -2 -0.72 1.36
 -2 2 -2 4.76 2.03
 2 2 -2 0.79 1.64
 2 3 2 1022.03 21.07
 2 3 2 977.36 22.13
 -2 3 2 1016.83 14.53
 2 3 2 1004.94 21.37
 -2 3 2 1005.63 21.58
 2 3 2 1027.52 19.72
 -2 3 2 986.16 19.85
 -2 3 -2 997.66 19.95
 2 3 -2 1033.38 18.81
 -2 3 2 984.05 21.78
 2 3 2 1006.1 16.71
 -2 3 -2 1039.82 23.17
 2 3 -2 991.92 22.69
 2 4 2 2.62 1.67
 2 4 2 1.37 2.22
 2 4 -2 3.95 1.78
 -2 4 2 3.76 1.19
 -2 4 2 5.58 2.31
 -2 4 2 5.99 2.02
 2 4 2 8 2.27
 2 4 2 5.78 2.26
 2 4 -2 7.02 1.8
 -2 4 -2 4.61 2.04
 -2 4 2 5.85 2.8
 -2 4 2 4.85 0.98
 2 4 2 5.1 1.84
 2 4 -2 5.5 2.68
 -2 4 -2 2.66 1.93
 2 5 2 1978.58 34.7
 -2 5 2 1958.08 28.94
 2 5 2 1881.02 35.58
 2 5 -2 1905 35.4
 2 5 2 1845.32 34.17
 2 5 2 1868.32 35.13
 2 5 -2 1992.81 33.27
 -2 5 2 1922.35 35.88
 -2 5 -2 2042.39 35.6
 -2 5 2 1948.09 36.19
 2 5 2 1907.86 30.59
 -2 5 2 1883.96 35.89
 -2 5 2 1892.76 26.7
 2 5 2 1844.72 32.32
 -2 5 -2 2046.73 39.31
 2 5 -2 1927.29 37.6
 2 6 2 217.79 10.92
 -2 6 2 209.02 8.85
 2 6 -2 186 10.54
 2 6 2 206.19 11.13
 2 6 2 212.37 10.99
 -2 6 2 230.09 11.83
 -2 6 2 223.93 11.61
 2 6 2 211.36 11.25
 2 6 -2 218.49 10.35
 -2 6 -2 221.09 11.23
 2 6 2 211.83 9.67
 -2 6 2 201.8 8.03
 -2 6 2 204.35 11.6
 2 6 2 214.85 6.31
 -2 6 -2 226.85 12.76
 2 6 -2 217.28 12.17
 -2 6 2 210.9 8.61
 2 6 2 203.08 9.39
 -2 7 2 824.16 20.47
 2 7 2 826.95 23.59
 2 7 2 770.06 22.78
 2 7 -2 817.29 22.49
 2 7 2 838.61 23.89
 -2 7 -2 818.75 23.74
 -2 7 2 795.25 24.58
 2 7 2 802.14 21.37
 -2 7 2 764.59 24.19
 -2 7 2 775.84 18.55
 2 7 -2 788.56 25.15
 2 7 2 767.67 19.16
 -2 7 2 786.5 18.84
 2 7 2 772.49 15.39
 -2 8 2 96.64 4.86
 2 8 2 89.68 8.18
 -2 8 2 99.57 7.48
 -2 8 -2 97.39 9.42
 -2 8 2 95.26 7
 -2 8 2 92.37 9.17
 2 8 2 96.9 8.14
 2 8 2 101.07 6.75
 -2 8 2 100.52 6.96
 2 8 2 92.39 5.56
 2 9 2 769.05 24.66
 -2 9 2 846.46 24.3
 -2 9 2 832.21 14.64
 -2 9 2 791.03 22.1
 -2 9 2 780.09 27.1
 -2 9 -2 774.81 26.81
 -2 9 2 798.69 21.57
 2 9 2 790.86 19.64
 2 9 2 818.12 18.97
 -2 9 2 823.67 14.63
 2 10 2 55.28 7.49
 -2 10 2 68.7 3.13
 -2 10 2 62.68 6.99
 -2 10 2 64.67 9.02
 -2 10 -2 64.6 8.67
 -2 10 2 62.74 3.14
 2 10 2 64.3 5.72
 -2 10 2 58.94 6.35
 2 10 2 56.16 5.61
 2 11 2 599.64 23.02
 -2 11 -2 581.31 25.18
 -2 11 2 608.49 27.05
 -2 11 2 660.83 22.68
 -2 11 2 669 22.34
 2 11 2 621.86 17.82
 2 11 2 655 19.39
 2 12 -2 40.56 4.36
 2 12 2 34.39 6.52
 -2 12 2 36.98 8.56
 -2 12 2 34.98 6.23
 2 12 -2 39.26 7.6
 2 12 2 41.66 8.79
 -2 12 -2 33.49 7.55
 2 12 2 36.93 4.75
 2 12 2 36.98 5.12
 2 13 2 322.62 18.24
 2 13 -2 306.05 11.75
 -2 13 2 343.49 18.16
 -2 13 -2 351.18 20.88
 2 13 -2 334.59 20.51
 -2 13 2 342.88 22.53
 2 13 2 325.85 20.95
 2 13 2 392.2 13.65
 2 14 2 43.79 4.84
 2 14 -2 28.61 4.28
 2 14 2 29.01 7.23
 -2 14 2 30.72 7.95
 -2 14 -2 35.53 8.72
 -2 14 2 42.92 8.03
 2 14 -2 22.92 7.52
 2 14 2 31.09 8.55
 2 15 2 330.02 20.23
 2 15 -2 366.82 23.78
 2 15 2 356.11 23.54
 -2 15 2 368.95 20.55
 -2 15 2 341.94 25.77
 -2 15 -2 342.82 22.54
 2 16 2 30.46 8.39
 -2 16 2 26.53 11.1
 2 16 2 26.51 9.46
 -2 16 -2 29.57 8.29
 -2 16 2 26.83 7.16
 2 16 -2 35.09 9.82
 2 16 2 29.82 7.96
 -2 17 2 155.35 16.08
 2 17 2 185.65 17.02
 2 17 -2 180.39 18.85
 -2 17 2 179.83 16.35
 2 17 2 175.34 19.74
 2 17 2 202.62 17.91
 -2 17 2 193.52 21.49
 -2 17 -2 161.39 17.26
 -2 18 2 6.32 7.69
 2 18 2 3.23 6.41
 -2 18 2 10.16 7.41
 -2 18 2 -5.73 11.49
 2 18 2 13.59 9.92
 -2 18 -2 -3.76 7.72
 2 18 2 4.8 6.78
 2 18 -2 9.63 7.97
 -2 19 2 108.17 15.87
 2 19 2 131.79 18.82
 -2 19 2 144.79 21.83
 -2 19 -2 155.67 17.19
 2 19 -2 164.4 19.08
 2 19 2 147.87 16.24
 2 20 -2 -5.39 9.75
 -2 20 2 9.68 12.61
 -2 20 -2 -18.46 9.9
 2 20 2 -23.51 12.05
 2 21 2 84.61 17.3
 2 -20 -3 218.58 25.32
 2 -20 3 215.32 24.35
 2 -20 3 238.84 25.08
 -2 -20 3 261.98 25.19
 2 -19 -3 -3.5 9.42
 2 -19 3 29.31 12.65
 -2 -19 3 27.53 11.93
 2 -19 3 3.02 9.37
 2 -18 3 228.22 24.49
 2 -18 -3 234.08 23.76
 -2 -18 3 284.81 24.14
 2 -18 3 304.5 25.47
 2 -17 -3 10.7 10.76
 2 -17 3 14.51 10.74
 -2 -17 3 10.99 7.84
 2 -17 3 -9.75 8.28
 2 -16 3 356.56 26.71
 2 -16 -3 339.94 26.56
 -2 -16 3 409.63 26.7
 2 -15 -3 2.83 7.91
 2 -15 3 2.27 7.14
 -2 -15 3 -5.23 7.15
 2 -15 3 -4.09 8.29
 -2 -14 -3 587.33 27.37
 2 -14 -3 603.4 27.04
 2 -14 -3 588.8 29.81
 2 -14 3 581.56 30.77
 -2 -14 3 653.28 31.08
 2 -14 3 666.21 32.98
 2 -13 3 -16.14 8.58
 -2 -13 -3 2.81 5.51
 2 -13 -3 -2.98 5.55
 2 -13 -3 -2.3 7.24
 -2 -13 -3 3.35 4.81
 2 -13 3 4.43 7.06
 -2 -13 3 4.18 6.49
 2 -12 -3 747.01 27.83
 2 -12 -3 718.71 30.81
 2 -12 3 758.45 31.67
 -2 -12 -3 724.66 27.96
 -2 -12 -3 764.01 26.67
 2 -12 3 799.63 33.31
 -2 -12 3 777.4 30.75
 -2 -12 3 724.54 26.04
 2 -12 3 709.85 20.53
 2 -11 -3 18.71 5.97
 2 -11 3 12.4 6.65
 2 -11 -3 18.84 7.01
 -2 -11 -3 18.49 5.27
 -2 -11 -3 12.81 5.22
 -2 -11 3 17.63 4.58
 2 -11 3 22.77 4.47
 -2 -11 3 14.55 6.12
 2 -11 3 15.85 6.37
 2 -10 -3 1398.69 36.23
 2 -10 -3 1381.29 38.51
 -2 -10 -3 1387.64 36.95
 2 -10 3 1380.55 39.81
 2 -10 3 1266.02 30.54
 -2 -10 -3 1393.9 35.52
 2 -10 3 1517.34 42.78
 -2 -10 3 1359.26 34.61
 -2 -10 3 1447.03 40.72
 2 -9 -3 1.86 3.51
 -2 -9 -3 2.8 4.42
 2 -9 -3 0.26 4.18
 2 -9 3 -3.08 4.05
 -2 -9 3 3.03 2.81
 2 -9 3 3 2.93
 -2 -9 -3 2.59 3.74
 -2 -9 3 -0.55 4.77
 2 -9 3 -2.51 5.13
 -2 -8 -3 1085.43 29.73
 2 -8 -3 1097.66 29.54
 2 -8 3 1037.32 30.46
 2 -8 -3 1066.08 29.77
 -2 -8 3 1061.81 29.51
 2 -8 3 1114.81 33.85
 -2 -8 3 1125.57 32.6
 -2 -7 3 7.13 3.33
 2 -7 -3 10.68 2.73
 2 -7 3 9.8 3.89
 2 -7 -3 12.67 4.1
 -2 -7 -3 13.8 4.16
 2 -7 -3 12.54 3.84
 -2 -6 3 2143.32 42.92
 -2 -6 -3 2145.18 39.11
 2 -6 -3 2147.57 32.52
 2 -6 -3 2276.83 41.16
 -2 -6 -3 2216.45 41.84
 2 -6 -3 2193.35 40.34
 2 -6 3 2122.57 41.35
 2 -6 -3 2181.53 40.98
 -2 -5 3 91.36 8.09
 -2 -5 -3 106.74 7.34
 2 -5 -3 98.9 5.2
 2 -5 -3 109.31 8.16
 2 -5 -3 102.6 7.26
 2 -5 3 93.28 7.54
 -2 -5 -3 91.01 7.56
 2 -5 -3 105.11 7.8
 2 -5 3 112.92 9.82
 -2 -4 -3 3139.82 47.9
 -2 -4 3 3049.98 53.12
 2 -4 -3 3226.16 38.85
 2 -4 -3 3303.24 49.89
 2 -4 3 3190.64 47.34
 2 -4 -3 3177.5 46.8
 -2 -4 -3 3256.8 50.46
 2 -4 -3 3284.05 49.73
 -2 -4 -3 3137.36 43.07
 2 -4 3 3419.63 58.5
 2 -4 3 3256.78 53.12
 -2 -3 3 8.04 3.01
 2 -3 -3 10.41 1.47
 -2 -3 -3 8.82 3.26
 -2 -3 3 6.51 1.61
 -2 -3 -3 9.88 2.92
 2 -3 3 6.03 2.13
 -2 -3 -3 4.88 2.5
 2 -3 -3 7.7 2.38
 2 -3 -3 12.31 3.05
 -2 -3 -3 7.36 1.79
 2 -3 -3 7.67 2.44
 2 -3 3 15.86 3.83
 -2 -3 -3 8.31 1.19
 -2 -3 3 8.07 3.36
 2 -2 -3 2079.67 26.31
 -2 -2 3 2147.16 40.35
 -2 -2 -3 2073.44 34.76
 -2 -2 -3 2278.26 40.08
 -2 -2 3 2127.77 30.76
 -2 -2 -3 2111.63 36.6
 2 -2 -3 2182.65 36.44
 2 -2 -3 2124.86 30.13
 2 -2 3 2090.55 30.09
 2 -2 3 2243.65 40.07
 -2 -2 -3 2173.41 30.79
 2 -2 -3 2236.91 37.25
 2 -2 3 2083.08 36.28
 -2 -2 -3 2027.47 26.63
 -2 -1 -3 8.68 2.91
 -2 -1 3 5.33 1.73
 2 -1 3 7.11 2.69
 2 -1 -3 8.69 1.6
 2 -1 3 6.65 1.34
 2 -1 -3 8.45 1.63
 -2 -1 -3 4.07 1.82
 2 -1 -3 3.58 2.09
 -2 -1 -3 6.65 1.78
 2 -1 3 15.64 2.9
 -2 -1 -3 6.81 1.67
 -2 -1 3 6.25 2.41
 2 -1 3 5.24 2.34
 -2 0 -3 4246.04 60.79
 -2 0 3 4181.6 55.38
 2 0 3 4222.07 58.74
 2 0 3 4280.58 55.35
 2 0 -3 4300.52 50.62
 -2 0 -3 4172.18 55.08
 2 0 -3 4126.75 56.54
 2 0 -3 4156.71 57.85
 -2 0 3 4313.57 55.18
 -2 0 -3 4235.63 54.14
 2 0 3 4133.92 52.46
 -2 1 -3 8.15 2.92
 2 1 -3 5.11 1.94
 -2 1 3 9.13 2.75
 2 1 3 6.24 1.99
 2 1 -3 5.3 2.07
 -2 1 -3 4.38 2.55
 2 1 3 9.7 1.93
 -2 1 3 8.97 2.37
 -2 1 -3 6.54 2.33
 2 1 -3 15.66 3.05
 -2 2 -3 2135.03 38.7
 2 2 3 2140.81 29.75
 2 2 -3 2294.06 28.72
 2 2 -3 2201.29 38.19
 -2 2 3 2127.73 36.66
 2 2 3 2196.51 32.3
 -2 2 -3 2137.54 37.75
 -2 2 3 2119.04 32.42
 2 2 3 2082.2 26.29
 -2 2 -3 2292.63 38.67
 2 2 -3 2152.09 37.72
 -2 3 -3 6.21 2.82
 2 3 3 5.96 1.84
 2 3 -3 5.04 1.51
 2 3 3 5.68 1.69
 -2 3 3 7.19 2.47
 -2 3 -3 5.09 2.98
 2 3 3 6.63 1.93
 -2 3 3 8.43 2.73
 -2 3 -3 5.77 2.4
 2 3 -3 6.72 2.62
 2 4 3 3334.4 48.12
 2 4 3 3433.16 52.95
 -2 4 -3 3495.77 48.18
 2 4 -3 3415.28 45.42
 -2 4 3 3370.31 48.07
 -2 4 3 3498.37 53.77
 -2 4 3 3392.49 52.83
 2 4 3 3262.12 45.12
 2 4 -3 3446.6 55.7
 2 5 3 92.96 8.19
 -2 5 3 120.22 5.77
 -2 5 -3 128.25 8.33
 2 5 3 115.72 7.74
 2 5 -3 114.3 6.61
 2 5 3 109.07 8.27
 -2 5 3 113.25 7.57
 -2 5 -3 112.19 7.45
 2 5 3 100.49 7.14
 -2 5 3 107.38 8.45
 2 5 3 105.59 6.57
 -2 5 -3 123.63 9.62
 2 5 -3 107.01 9.03
 2 6 3 2287.29 45.15
 -2 6 3 2326.76 35.21
 2 6 3 2437.47 42.32
 2 6 -3 2307.67 27.71
 -2 6 3 2327.56 42.66
 2 6 -3 2398.83 39.25
 2 6 3 2348.82 42.53
 -2 6 -3 2416.35 41.71
 -2 6 3 2277.28 29.26
 -2 6 3 2259.27 44.13
 2 6 3 2205.78 37.83
 2 7 -3 14.34 1.61
 2 7 3 15.46 3.75
 -2 7 3 17.65 3.2
 2 7 3 14.02 4.67
 2 7 3 13.47 3.93
 -2 7 3 8.77 3.9
 2 7 -3 23.69 4.75
 2 7 3 12.26 1.21
 2 7 3 11.4 3.36
 -2 7 3 13.05 4.69
 -2 7 3 15.27 2.55
 -2 7 3 12.43 2.65
 2 7 3 14.9 4.17
 -2 8 3 1190.98 26.66
 2 8 3 1140.25 31.93
 2 8 -3 1150.66 15.59
 -2 8 3 1147.26 32.5
 2 8 3 1108.92 28.09
 -2 8 -3 1139.51 33.08
 -2 8 3 1103.21 22.6
 2 8 3 1091.56 26.81
 -2 8 3 1094.73 23.22
 -2 9 3 2.47 2.64
 2 9 -3 2.26 1.03
 2 9 3 1.51 3.96
 2 9 -3 -12.34 5.52
 2 9 3 -0.36 3.48
 -2 9 3 1.15 2.52
 -2 9 -3 3.23 4.02
 -2 9 3 1.3 4.46
 2 9 3 3.01 1.42
 -2 9 3 0.84 2.33
 2 9 3 1.1 3.32
 -2 10 3 1582.85 36.34
 2 10 3 1506.2 40.73
 2 10 3 1643.08 26.33
 -2 10 3 1520.84 42
 -2 10 -3 1581.95 42.02
 2 10 -3 1561.95 41.06
 -2 10 3 1559.69 32.7
 2 10 3 1552.26 38.47
 -2 10 3 1580.33 32.09
 2 10 3 1563.18 33.37
 2 11 3 16.51 5.29
 -2 11 3 24.33 3.25
 2 11 -3 26.5 2.4
 -2 11 -3 20.35 5.69
 -2 11 3 18.77 6.42
 2 11 3 19.3 5.87
 -2 11 3 25.29 4.76
 2 11 -3 12.36 5.24
 2 11 3 20.62 4.7
 2 11 3 20.66 3.09
 -2 11 3 16.55 4.07
 -2 11 3 20.89 3.16
 2 12 3 798.82 30.94
 2 12 -3 783.4 14.13
 2 12 -3 810.06 31.2
 2 12 3 826.68 30.59
 -2 12 -3 799.04 31.47
 -2 12 3 812.27 25.26
 -2 12 3 818.04 33.58
 -2 12 3 906.17 25.6
 2 12 3 790.1 22.83
 -2 12 3 877.19 17.15
 2 13 3 2.32 5.1
 2 13 -3 -16.62 8.25
 2 13 3 -4.32 6.78
 -2 13 3 3.17 4.03
 -2 13 -3 -6.24 6.72
 -2 13 3 -4.95 6.78
 2 13 3 -0.63 3.09
 2 14 3 656.68 29.94
 -2 14 3 658.13 25.01
 2 14 3 659.33 30.84
 -2 14 -3 621.59 29.57
 -2 14 3 600.94 32.24
 2 14 -3 660.03 30.55
 2 14 3 724.62 20.91
 -2 15 3 5.05 6.66
 2 15 3 -8.68 6.71
 -2 15 -3 3.63 6.08
 -2 15 3 -5.36 5.52
 2 15 3 4.31 7.07
 -2 15 3 6.16 8.67
 2 15 -3 -7.26 8.09
 -2 16 3 368.66 25.25
 2 16 3 402.91 24.5
 -2 16 -3 445.56 26.56
 2 16 3 427.09 23.82
 -2 16 3 430.86 30.17
 2 16 3 442.55 28.07
 2 16 -3 442.15 27.17
 -2 16 3 436.23 22.22
 -2 17 3 -13.02 8.8
 2 17 3 9.74 7.31
 2 17 3 -0.03 6.25
 2 17 -3 -0.44 7.85
 2 17 3 3.87 7.78
 -2 17 3 17.42 10.82
 -2 17 -3 -3.09 7.03
 2 18 3 278.31 22.27
 -2 18 3 299.49 25.41
 2 18 -3 312.22 25.46
 2 18 3 253.03 23.76
 -2 18 3 279.55 27.29
 -2 18 -3 301.22 23.91
 -2 19 3 7.51 9.4
 -2 19 -3 7.03 8.3
 -2 19 3 5.46 11.71
 2 19 3 15.59 10.9
 2 19 -3 -6.27 9.29
 -2 20 3 216.65 20.52
 -2 20 -3 228.07 21.36
 2 20 3 255.61 26.63
 -2 20 3 219.11 26.56
 2 -19 4 2.47 10.26
 2 -19 -4 1.84 10.23
 2 -19 4 -10.47 9.51
 -2 -19 4 9.14 10.62
 2 -18 4 -7.52 10.68
 2 -18 -4 4.71 9.33
 -2 -18 4 13.9 11.26
 2 -18 4 -4.64 9.17
 2 -17 -4 -7.46 8.9
 2 -17 4 -6.94 8.58
 -2 -17 4 2.24 8.56
 2 -17 4 2.53 9.28
 2 -16 -4 17.64 10.01
 -2 -16 -4 -7.69 8.58
 2 -16 4 1.19 9.37
 2 -16 -4 3.31 6.99
 -2 -16 4 -1.54 8.08
 2 -16 4 -15.03 10.99
 2 -15 4 -0.5 7.44
 2 -15 -4 -3.02 6.82
 2 -15 -4 -1.19 7.01
 -2 -15 -4 9.64 8.13
 2 -15 4 8.61 8.16
 -2 -15 4 14.94 9.99
 -2 -14 -4 4.79 7.07
 2 -14 -4 3.68 6.25
 2 -14 -4 4.95 6.82
 2 -14 4 -6.09 7.87
 -2 -14 -4 2.79 5.39
 2 -14 4 -5.06 7.41
 -2 -14 4 -4.61 7.02
 2 -13 -4 4.89 6.93
 -2 -13 -4 11.1 6.2
 2 -13 -4 4.91 6.27
 2 -13 4 6.9 7.09
 -2 -13 -4 -10.56 6.32
 2 -13 4 1.95 7.72
 -2 -13 4 9.15 8.21
 2 -12 4 43.31 9.13
 -2 -12 -4 40.42 7.97
 2 -12 -4 63.92 10.18
 2 -12 -4 44.35 7.9
 -2 -12 -4 44.43 7.83
 2 -12 4 56.04 10.61
 -2 -12 4 50.07 9.38
 2 -11 -4 -5.69 6.17
 -2 -11 -4 5.52 5.39
 2 -11 4 -4.31 6.13
 2 -11 -4 1.66 5.09
 2 -11 4 -6.92 4.4
 -2 -11 -4 1.95 4.3
 -2 -11 4 9.27 7.12
 2 -11 4 -0.06 6.85
 2 -10 -4 33.43 6.62
 2 -10 -4 38.85 7.34
 2 -10 4 31.85 7.49
 -2 -10 -4 45.02 8.24
 2 -10 4 46.14 6.95
 -2 -10 -4 42.29 6.9
 -2 -10 4 49.92 8.91
 2 -10 4 42.64 9.17
 2 -9 -4 1.79 4.2
 2 -9 4 -0.81 4.22
 2 -9 -4 -2.39 4.63
 -2 -9 -4 -4.44 5.51
 2 -9 4 3.3 3.89
 2 -9 -4 1.39 2.64
 -2 -9 -4 -2.72 3.67
 -2 -9 4 8.84 6.42
 2 -9 4 3.04 5.23
 2 -8 4 129.85 10.64
 2 -8 -4 120.46 10.27
 -2 -8 -4 113.36 10.64
 2 -8 -4 114.04 9.65
 -2 -8 -4 128.03 9.81
 2 -8 -4 117.29 7.4
 -2 -8 4 114.94 11.28
 2 -8 4 117.39 11.72
 2 -7 -4 2.19 3.74
 2 -7 -4 0.45 3.98
 2 -7 4 3.51 3.49
 -2 -7 -4 -0.46 3.95
 2 -7 -4 2.56 2.4
 2 -7 4 5.86 5.62
 -2 -7 4 -6.23 5.02
 2 -6 -4 2.92 3.09
 -2 -6 -4 -2.52 3.3
 2 -6 -4 -3.39 3.61
 2 -6 4 -1.12 3.28
 2 -6 -4 0.18 1.79
 2 -6 4 8.8 4.94
 -2 -6 4 -0.76 3.97
 2 -5 -4 2.19 1.65
 2 -5 -4 0.27 2.31
 2 -5 4 1.96 2.79
 2 -5 -4 -0.27 3.24
 -2 -5 -4 2.85 3.44
 -2 -5 -4 -0.41 2.09
 -2 -5 4 4.71 4.71
 2 -5 4 2.82 3.98
 -2 -4 4 -2.06 2.07
 2 -4 -4 1.72 1.57
 -2 -4 4 1.26 2.76
 -2 -4 -4 -0.16 2.68
 2 -4 4 5.87 2.55
 2 -4 -4 -0.56 2.02
 -2 -4 -4 0.87 3.26
 2 -4 -4 -2.54 3.44
 2 -4 -4 -1.8 2.35
 2 -4 4 2.93 2.95
 -2 -4 -4 -1.19 1.94
 -2 -4 4 -3.14 3.19
 2 -4 4 -2.67 3.59
 -2 -3 -4 -1.88 2.75
 -2 -3 -4 0.79 2.8
 2 -3 -4 4.78 1.64
 -2 -3 4 2.39 1.98
 -2 -3 4 -2.27 2.41
 2 -3 -4 1.57 3.01
 -2 -3 -4 3.68 4.06
 2 -3 4 2.7 2.06
 2 -3 -4 -0.39 1.5
 2 -3 4 -2.52 3.17
 -2 -3 -4 -2.31 2.02
 2 -3 -4 4.68 2.73
 -2 -3 -4 2.32 1.4
 -2 -3 4 0.51 3.05
 -2 -3 -4 1.61 0.86
 2 -3 4 3.44 3.38
 -2 -2 -4 678.6 22.76
 -2 -2 4 661.31 17.26
 2 -2 4 643.84 20.26
 2 -2 -4 675.02 13.62
 2 -2 4 647.62 13.7
 2 -2 -4 660.38 20.85
 -2 -2 -4 662.93 20.97
 2 -2 -4 681.14 11.31
 2 -2 4 678.69 22.38
 -2 -2 -4 638.65 15.31
 2 -2 -4 656.49 20.52
 -2 -2 -4 703.71 17.7
 -2 -2 4 668.89 20.42
 -2 -2 -4 645.11 13.96
 2 -2 4 664.75 19.79
 2 -1 4 5.16 3.48
 -2 -1 4 1.22 2.19
 -2 -1 -4 2.93 3.32
 2 -1 4 0.89 1.03
 2 -1 -4 0.77 0.99
 2 -1 4 2.36 2.44
 -2 -1 -4 -1.94 1.93
 2 -1 -4 2.37 2.47
 2 -1 -4 4.26 1.72
 -2 -1 -4 2.14 2.19
 2 -1 -4 3.01 2.52
 -2 -1 -4 5.78 2.1
 -2 -1 4 1.76 2.67
 2 -1 4 1.13 2.37
 -2 0 4 217.34 10.79
 -2 0 -4 232.75 12.95
 2 0 4 221.51 11.65
 2 0 -4 229.7 5.59
 2 0 4 219.95 5.48
 2 0 -4 213.79 10.53
 2 0 -4 241.28 11.33
 2 0 4 233.44 10.76
 2 0 -4 216.72 11.62
 2 0 -4 213.84 9
 -2 0 -4 219.37 10.35
 2 0 4 223.1 9.56
 -2 0 4 229.04 10.56
 -2 0 -4 218.38 9.96
 -2 1 -4 1.56 2.62
 -2 1 4 -0.09 2.38
 2 1 -4 1.64 0.79
 2 1 4 3.11 1.23
 2 1 -4 3.24 2.58
 2 1 -4 2.29 2.72
 -2 1 -4 -0.38 2.87
 2 1 4 7.23 2.3
 2 1 -4 0.39 2.12
 -2 1 4 1.42 2.42
 2 1 4 2.99 1.96
 -2 1 -4 -2.86 2.47
 -2 2 -4 649.7 21.42
 2 2 4 656.42 13.82
 2 2 -4 673.07 12.38
 -2 2 4 660.27 18.59
 -2 2 -4 636.9 20.35
 2 2 4 693.84 17.03
 2 2 -4 680.38 18.8
 2 2 -4 655.88 21.17
 2 2 -4 642.81 20.63
 -2 2 4 659.33 17.03
 2 2 4 653.2 13.75
 -2 2 -4 718.75 21.5
 -2 3 -4 0.62 2.49
 2 3 -4 0.49 1.19
 2 3 4 1.07 1.75
 2 3 4 2.29 1.75
 -2 3 4 -2.78 2.33
 -2 3 4 -4.09 3.39
 2 3 -4 6.06 3.29
 2 3 -4 1.14 2.86
 -2 3 -4 4.27 3.36
 2 3 4 1.62 1.07
 -2 3 4 1.3 1.78
 -2 4 -4 4.22 3.51
 2 4 4 8.12 2.41
 2 4 -4 1.37 1.4
 -2 4 4 4.07 2.8
 2 4 4 8.12 2.88
 2 4 4 -0.17 2.11
 -2 4 4 1.68 3.56
 -2 4 -4 -1.53 3.01
 -2 4 4 2.58 1.9
 -2 5 -4 2.82 2.61
 -2 5 4 3.11 3.67
 2 5 4 1.55 1.97
 -2 5 4 1.48 2.35
 -2 5 -4 9.29 4.79
 2 5 4 -1.09 2.54
 -2 5 -4 -0.27 2.06
 2 5 4 3.65 2.53
 2 5 -4 1.2 1.67
 -2 5 4 -1.34 2.18
 2 6 4 9.45 4.64
 -2 6 -4 1.62 2.68
 2 6 4 3.73 3.06
 2 6 -4 1.47 2.34
 -2 6 4 -2.2 2.48
 -2 6 -4 3.68 2.66
 -2 6 -4 -0.79 4.26
 -2 6 4 4.24 3.91
 2 6 -4 0.79 3.34
 2 6 4 0.95 2.73
 -2 6 4 -2.21 2.54
 -2 7 -4 2.17 2.97
 -2 7 4 0.4 2
 2 7 -4 1.05 1.37
 2 7 4 5.75 4.89
 -2 7 4 4.84 3.35
 -2 7 -4 8.53 3.67
 2 7 4 -0.04 2.92
 2 7 -4 -2.66 4.42
 -2 7 -4 -3.28 4.26
 -2 7 4 -1.1 3.83
 2 7 4 -0.71 2.89
 -2 7 4 2.39 1.86
 2 8 -4 130.12 5.13
 -2 8 4 141.66 8.53
 2 8 4 121.09 11.75
 -2 8 -4 147.57 10.08
 -2 8 4 135.45 5.16
 -2 8 -4 129.41 11.48
 2 8 4 129.02 9.3
 2 8 -4 118.86 10.69
 -2 8 4 128.52 11.18
 -2 8 4 123.19 6.71
 2 8 4 125.07 10.06
 -2 9 4 2.4 2.53
 2 9 4 3.35 5.22
 -2 9 -4 0.07 3.27
 -2 9 4 2.28 2.15
 2 9 4 -0.86 3.53
 2 9 -4 6.07 4.8
 -2 9 4 -3.94 5.91
 -2 9 -4 -9.81 5.6
 2 9 4 0.86 3.49
 -2 9 4 1.65 2.01
 2 10 4 45.69 8.47
 -2 10 4 50.1 6.4
 -2 10 -4 64.96 7.05
 2 10 -4 44.37 7.75
 -2 10 4 41.3 4.64
 2 10 4 49.1 7.42
 -2 10 -4 60.47 9.17
 -2 10 4 49.36 8.81
 2 10 4 47.49 6.98
 -2 10 4 50.27 5.08
 2 11 4 -8.15 6.21
 -2 11 -4 -7.93 6.36
 -2 11 4 0.03 5.59
 -2 11 4 5.48 3.3
 2 11 -4 4.84 5.38
 2 11 4 -2.17 4.54
 2 11 4 1.4 1.14
 -2 11 4 0.54 2.64
 2 11 4 2.34 3.74
 -2 12 4 53.1 10.59
 2 12 4 57.58 9.75
 2 12 -4 54 9.72
 2 12 4 52.75 8.61
 -2 12 4 55.13 6.32
 -2 12 4 44.77 9.19
 -2 12 -4 52.43 9.58
 2 12 4 49.04 6.89
 -2 12 4 54.44 5.75
 2 13 4 1.78 6.59
 -2 13 4 4.65 7.24
 -2 13 4 0.07 6.3
 2 13 4 2.32 5.36
 -2 13 4 1.62 3.22
 2 13 -4 -0.39 5.63
 -2 13 -4 0.83 5.61
 2 13 4 2.85 3.74
 -2 14 4 13.55 8.13
 2 14 4 3.87 6.23
 -2 14 4 -2.64 7.32
 -2 14 -4 -3.36 7.26
 2 14 4 -19.06 8.63
 2 14 -4 -4.11 6.51
 2 15 4 8.38 7.7
 -2 15 4 0.33 6.86
 -2 15 -4 -1.09 6.86
 -2 15 4 -14.18 10.21
 2 15 -4 0.71 7.31
 2 15 4 0.61 7.29
 -2 16 4 -0.68 8.07
 2 16 4 -3.24 8.4
 2 16 -4 -1.46 7.5
 -2 16 4 16.98 11.03
 -2 16 -4 3.5 6.47
 2 16 4 2.53 8.4
 -2 17 4 8.19 8.87
 2 17 4 -5.36 9.06
 2 17 4 -1.59 8.25
 2 17 -4 10.84 9.13
 -2 17 4 0.17 9.73
 -2 17 -4 -0.18 7.74
 2 18 4 -16.88 9.94
 -2 18 4 -10.06 9.94
 2 18 -4 15.27 10.67
 -2 18 4 -7.79 10.53
 2 18 4 6.78 9.17
 -2 18 -4 7.68 8.07
 -2 19 4 -9.53 9.96
 2 19 4 -0.43 8.18
 -2 19 4 -7.26 11.83
 2 19 4 6.56 10.4
 -2 19 -4 2.47 7.81
 2 19 -4 4.92 8.9
 -2 20 4 29.96 13.27
 2 20 4 -18.67 12.34
 2 -18 5 222.66 22.55
 2 -18 -5 221.06 22.27
 -2 -18 5 245.67 23.63
 2 -18 5 270.34 25.42
 2 -17 -5 -4.21 8.08
 -2 -17 -5 -11.51 8.67
 2 -17 5 -4.11 8.61
 2 -17 -5 0.3 8.63
 -2 -17 5 5.73 10.11
 2 -17 5 0.55 10.72
 2 -16 -5 211.46 19.24
 2 -16 -5 180.28 18.27
 -2 -16 -5 233.81 20.32
 2 -16 5 219.6 20.98
 -2 -16 5 226.79 20.96
 2 -16 5 238.31 23.02
 2 -15 5 -3.35 7.92
 -2 -15 -5 17.28 8.82
 2 -15 -5 8.78 7.11
 2 -15 -5 3.67 7.64
 -2 -15 -5 8.27 6.1
 2 -15 5 11.76 8.15
 -2 -15 5 8.9 8.33
 2 -14 -5 290.35 20.67
 2 -14 -5 307.04 21.14
 -2 -14 -5 317.05 21.92
 2 -14 5 313.33 23.29
 -2 -14 -5 305.95 18.93
 2 -14 5 375.08 26.51
 -2 -14 5 357.22 25.06
 -2 -13 -5 -5.28 6.28
 2 -13 5 3.51 6.27
 2 -13 -5 -0.88 5.97
 2 -13 -5 -3.41 5.64
 -2 -13 -5 -6.54 6.21
 2 -13 5 -12.35 8.67
 -2 -13 5 2.98 8.2
 2 -12 5 607.93 28.57
 2 -12 -5 643.79 28.42
 2 -12 -5 602.81 26.34
 -2 -12 -5 641.77 28.84
 -2 -12 -5 616.31 25.46
 -2 -12 5 645.79 30.64
 2 -12 5 709.99 33.44
 2 -11 -5 2.06 4.67
 2 -11 5 -1.22 4.94
 2 -11 -5 -2.98 5.31
 -2 -11 -5 6.01 6.02
 -2 -11 -5 6.05 4.82
 2 -11 5 -4.1 6.53
 -2 -11 5 -5.13 6.95
 2 -10 -5 502.31 21.63
 -2 -10 -5 518.36 24.89
 2 -10 5 514.13 23.65
 2 -10 -5 549.51 24.84
 -2 -10 -5 498.69 21.54
 2 -10 5 584.92 28.77
 -2 -10 5 552.78 26.71
 2 -9 -5 9.31 4.61
 -2 -9 -5 6.01 4.9
 2 -9 -5 15.46 6.19
 2 -9 5 5.51 4.76
 -2 -9 -5 15.55 4.99
 2 -9 -5 5.74 3.18
 2 -9 5 8.85 6.3
 -2 -9 5 0.78 6.21
 2 -8 5 918.58 28.1
 -2 -8 -5 910.86 30.85
 2 -8 -5 907.31 25.9
 2 -8 -5 929.08 30.61
 2 -8 -5 931.25 22.32
 -2 -8 -5 900.05 27.14
 -2 -8 5 912.74 33.04
 2 -8 5 978.43 34
 2 -7 5 17.27 5.17
 2 -7 -5 16.94 4.12
 -2 -7 -5 10.14 5.41
 2 -7 -5 7.29 4.14
 2 -7 -5 9.3 2.93
 -2 -7 -5 12.1 4.26
 2 -7 5 11.77 5.51
 -2 -7 5 20.68 7.23
 2 -6 -5 901.54 19.99
 2 -6 5 898.96 24.06
 2 -6 -5 891.14 21.99
 2 -6 -5 886.68 29
 -2 -6 -5 899.44 29.12
 -2 -6 -5 896.99 24.03
 -2 -6 5 873.62 29.71
 2 -6 5 886.08 30.27
 2 -5 -5 4.68 2.16
 -2 -5 -5 9.53 4.96
 2 -5 -5 5.48 2.3
 2 -5 -5 12.25 5.01
 2 -5 5 7.83 3.34
 -2 -5 -5 3.31 2.64
 2 -5 5 -5.17 5.11
 -2 -5 5 1.77 4.2
 2 -4 -5 1226.59 22.94
 -2 -4 5 1238.07 26.63
 2 -4 -5 1235.73 22.46
 2 -4 5 1246.9 24.1
 2 -4 -5 1239.39 33.3
 -2 -4 -5 1268.08 34.11
 -2 -4 -5 1258.81 28.01
 -2 -4 5 1223.55 33.23
 2 -4 5 1268.63 33.58
 -2 -3 5 4.97 3.24
 2 -3 -5 1.45 1.88
 2 -3 -5 0.51 1.4
 -2 -3 -5 7.09 4.4
 2 -3 -5 0.56 3.96
 2 -3 5 1.45 1.58
 -2 -3 -5 -1.53 1.9
 -2 -3 -5 -1.71 2.26
 -2 -3 5 -3.34 4.24
 -2 -3 -5 2.13 1.4
 2 -3 5 -0.62 4.01
 -2 -2 5 1749.56 34.17
 -2 -2 -5 1741.83 40.52
 2 -2 -5 1764.12 22.65
 2 -2 5 1770.73 23.52
 2 -2 -5 1772.13 39.83
 2 -2 -5 1730.92 24.94
 -2 -2 -5 1870.88 35.46
 2 -2 5 1896.96 42.43
 -2 -2 -5 1770.3 31.82
 2 -2 5 1756.99 37.23
 -2 -2 -5 1684.22 28.82
 -2 -2 5 1750.55 37.47
 -2 -1 -5 36.84 4.84
 2 -1 5 42.76 6.09
 2 -1 -5 36.26 5.27
 2 -1 -5 34.52 3.53
 -2 -1 -5 36.18 5.02
 2 -1 5 37.37 5.35
 -2 -1 5 38.31 5.74
 -2 -1 -5 29.79 3.92
 -2 0 -5 776.46 22.34
 2 0 -5 818.14 20
 2 0 5 874.65 24.6
 2 0 -5 799.53 24.06
 2 0 -5 793.72 22.95
 -2 0 5 844.7 23.04
 2 0 5 800.82 20.97
 -2 0 -5 759.93 21.67
 2 1 5 36.97 6.14
 2 1 -5 40.66 5.01
 2 1 5 43.04 5.31
 2 1 5 40.17 4.43
 2 1 -5 37.56 5.56
 -2 1 5 32.92 4.77
 -2 1 -5 35 5.09
 2 2 5 1740.9 40.42
 -2 2 5 1795.33 40.18
 -2 2 -5 1875.23 42.69
 2 2 5 1817.76 25.25
 2 2 -5 1862.1 23.19
 2 2 5 1911.67 34.61
 2 2 -5 1847.86 36.51
 -2 2 -5 1871.84 40.24
 -2 2 5 1851.69 34.06
 2 3 5 -5.27 4.75
 -2 3 5 0.25 3.88
 -2 3 -5 -3.2 3.4
 2 3 5 0.21 1.78
 2 3 -5 0.42 1.29
 2 3 5 1.33 2.13
 2 3 5 4.2 1.65
 -2 3 5 2.95 2.13
 2 4 5 1248.39 35.42
 -2 4 5 1259.12 35.63
 -2 4 -5 1428.5 35.41
 2 4 -5 1350.57 23.27
 2 4 5 1335.4 26.15
 2 4 5 1360.87 26.35
 -2 4 5 1299.25 29.3
 -2 4 -5 1364 34.58
 -2 4 5 1331 26.02
 -2 5 5 4.32 5.39
 -2 5 -5 7.34 4.15
 2 5 5 9.45 4.93
 2 5 5 6.07 3.34
 2 5 -5 2.77 1.78
 -2 5 -5 7.94 4.66
 2 5 -5 8.55 4.16
 -2 5 5 12.86 4.74
 2 5 5 12.36 3.27
 -2 5 5 3.09 2.97
 -2 5 5 7.48 2.54
 2 6 5 903.03 31.45
 -2 6 5 892.84 31.77
 -2 6 5 973.31 24.44
 2 6 -5 989.08 22.83
 -2 6 -5 1008.23 24.14
 2 6 5 964.39 26.35
 2 6 5 979.38 22.01
 -2 6 5 961.77 24.49
 -2 6 -5 960.26 30.67
 2 6 -5 938.5 28.62
 -2 6 5 900.3 29.01
 2 6 5 901.66 24.63
 -2 6 5 974.6 20.5
 -2 7 5 25.21 7.7
 -2 7 -5 23.25 5.17
 2 7 5 13.83 6.58
 -2 7 5 19.25 4.15
 2 7 -5 42.33 6.01
 2 7 5 13.45 4.59
 -2 7 -5 46.32 6.41
 -2 7 5 9.76 3.49
 2 7 5 25.49 4.02
 2 7 -5 15.72 5.15
 2 7 5 17.42 4.55
 -2 7 5 10.38 4.35
 -2 7 -5 15.41 6.04
 -2 7 5 17.34 3.1
 -2 8 5 928.47 34.47
 2 8 5 945.69 34
 2 8 -5 913.61 31.15
 2 8 5 1054.86 23.96
 -2 8 -5 996.27 32.84
 -2 8 5 985.81 20.37
 -2 8 5 967.37 32.47
 2 8 5 943.6 27.6
 -2 8 5 997.16 25.4
 -2 8 5 914.9 18.65
 -2 9 -5 9.38 4.5
 -2 9 5 -0.1 5.99
 2 9 5 -1.25 6.92
 2 9 5 8.16 4.28
 -2 9 -5 6.46 6.06
 2 9 -5 -0.04 5.02
 -2 9 5 8.29 3.71
 -2 9 5 5.48 4.96
 -2 9 5 15.54 2.96
 -2 10 5 545.89 28.33
 2 10 5 543.7 27.15
 -2 10 -5 558.01 25.46
 -2 10 5 555.86 26.96
 2 10 -5 578.39 25.61
 -2 10 5 564.05 19.44
 2 10 5 539.8 22.55
 2 10 5 528.21 22.47
 -2 11 5 1.37 6.97
 2 11 5 10.18 7.43
 -2 11 -5 -2.64 5.8
 -2 11 5 -8.01 6.91
 2 11 -5 -6.88 6.27
 2 11 5 8.67 5.3
 2 11 5 -1.87 4.35
 -2 12 5 661.13 33.73
 2 12 5 645.75 31.45
 2 12 -5 661.98 30.65
 -2 12 5 635.2 31.12
 -2 12 -5 669.98 29.89
 2 12 5 686.48 27.87
 2 12 5 665.71 25.51
 2 13 5 4.45 6.58
 -2 13 5 20.62 9.25
 2 13 -5 4.09 6.79
 2 13 5 -1.91 5.41
 -2 13 5 -3.61 7.26
 -2 13 -5 5.9 7.3
 2 13 5 3.89 4.71
 -2 14 5 363.87 27.08
 2 14 5 346.23 24.69
 2 14 5 352.38 22.42
 -2 14 5 368.23 26.23
 2 14 -5 384.47 24.82
 -2 14 -5 353.03 23.56
 2 15 5 5.89 8.91
 -2 15 5 7.63 9.28
 -2 15 -5 8.79 7.61
 2 15 -5 -5.68 8.01
 2 15 5 13.34 7.57
 -2 15 5 -1.14 8.3
 2 16 5 250.43 22.4
 -2 16 5 257.28 23.63
 -2 16 -5 209.83 19.68
 2 16 -5 257.95 21.91
 -2 16 5 251.09 24.6
 2 16 5 256.73 21.59
 2 17 5 6.85 8.62
 -2 17 5 3.53 9.54
 2 17 -5 -0.41 7.72
 -2 17 -5 2.02 7.03
 2 17 5 0.62 8.13
 -2 17 5 1.92 9.45
 2 18 5 248.39 23.36
 -2 18 5 209.38 23.09
 -2 18 -5 273.66 23.3
 2 18 5 254.61 23.57
 2 18 -5 267.26 24.44
 -2 18 5 255.73 26.7
 -2 19 5 -1.62 11.04
 2 19 5 -11.54 10.57
 -2 -17 -6 130.1 16.47
 2 -17 -6 113.12 15.2
 2 -17 6 150.43 19.69
 -2 -17 6 150.09 20.4
 -2 -16 -6 -16.29 9.23
 2 -16 -6 12.23 8.89
 2 -16 -6 -5.33 7.35
 -2 -16 6 3.26 9.93
 2 -16 6 -12.81 10.72
 2 -15 -6 131.74 14.91
 -2 -15 -6 130.25 15.47
 2 -15 -6 148.18 16.32
 2 -15 6 159.88 17.65
 -2 -15 -6 130.91 13.87
 2 -15 6 185.12 20.73
 -2 -15 6 173.17 19.44
 2 -14 -6 -3.71 7.03
 -2 -14 -6 -1.08 7.27
 2 -14 6 16.68 9.29
 2 -14 -6 0.11 7.23
 -2 -14 -6 -0.09 5.66
 -2 -14 6 8.98 8.99
 2 -14 6 -7.44 9.05
 2 -13 -6 261.32 19.89
 2 -13 6 234.37 19
 -2 -13 -6 230.53 19.45
 2 -13 -6 214.4 16.38
 -2 -13 -6 237.54 16.69
 -2 -13 6 232.51 20.42
 2 -13 6 249.62 21.95
 2 -12 -6 1.87 6.46
 -2 -12 -6 12.49 6.83
 2 -12 -6 14.54 6.27
 2 -12 6 9.46 6.2
 -2 -12 -6 11.56 6.2
 2 -12 6 7.35 7.86
 -2 -12 6 19.92 9.3
 2 -11 -6 287.27 20.33
 -2 -11 -6 300.72 20.57
 2 -11 -6 293.24 16.62
 2 -11 6 271.95 19.2
 -2 -11 -6 311.99 18.01
 2 -11 6 325.81 22.88
 -2 -11 6 285.44 21.72
 2 -10 6 39.39 7.95
 2 -10 -6 44.12 7.08
 2 -10 -6 44.72 9.18
 -2 -10 -6 41.99 9.36
 -2 -10 -6 40.94 7.2
 -2 -10 6 46.31 9.36
 2 -10 6 55.28 11.22
 2 -9 -6 375.46 21.51
 -2 -9 -6 372.44 21.75
 2 -9 -6 382.89 16.62
 2 -9 6 376.67 18.71
 -2 -9 -6 359.35 18.2
 2 -9 6 416.28 23.87
 -2 -9 6 353.99 22.04
 -2 -8 -6 46 8.33
 2 -8 6 52.76 6.85
 2 -8 -6 57.02 6.36
 2 -8 -6 53.86 8.96
 2 -8 -6 50.7 5.37
 -2 -8 -6 45.4 6.96
 2 -8 6 55.78 9.66
 -2 -8 6 65.63 10.5
 2 -7 -6 528.56 17.21
 2 -7 6 569.36 19.8
 2 -7 -6 546.41 25.01
 -2 -7 -6 521.02 24.67
 -2 -7 -6 529.9 21.2
 2 -7 -6 529.44 16.42
 -2 -7 6 574.72 26.17
 2 -7 6 591 26.15
 2 -6 6 9.33 2.98
 2 -6 -6 10.16 5.92
 2 -6 -6 8.25 2.89
 -2 -6 -6 12.41 6.32
 -2 -6 -6 12.34 4.61
 2 -6 -6 11.22 3.02
 2 -6 6 6.68 6.24
 -2 -6 6 17.87 6.87
 -2 -5 -6 511.68 23.46
 2 -5 -6 519.9 23.45
 2 -5 6 506.29 15.89
 2 -5 -6 512.28 13.91
 2 -5 -6 510.22 15.33
 -2 -5 -6 517.8 20.36
 -2 -5 6 499.06 23.12
 2 -5 6 535.86 23.27
 -2 -4 -6 116.31 9.88
 2 -4 -6 105.91 7.09
 2 -4 -6 117.01 11.51
 2 -4 6 121.29 6.34
 2 -4 -6 118.61 5.53
 -2 -4 -6 107.44 11.5
 -2 -4 -6 116.68 8.9
 2 -4 6 126.4 11.37
 -2 -4 6 112.44 11.11
 2 -3 -6 744.81 19.33
 -2 -3 -6 750.46 24.97
 2 -3 -6 772.29 28.27
 -2 -3 -6 780.52 28.91
 2 -3 -6 787.39 12.89
 -2 -3 -6 804.52 23.85
 -2 -3 -6 747.53 20.56
 2 -3 6 756.43 26.16
 -2 -3 6 790.19 26.77
 2 -2 6 1.82 3.88
 -2 -2 -6 5.02 5
 2 -2 -6 6.74 5.06
 -2 -2 -6 8.38 3.08
 2 -2 -6 8.03 2.44
 -2 -2 -6 9.09 3.71
 2 -2 6 9.57 4.5
 -2 -2 6 8.14 4.22
 -2 -2 -6 8.21 2.59
 2 -1 6 733.35 26.07
 -2 -1 6 724.89 23.63
 -2 -1 -6 701.69 22.11
 2 -1 -6 678.89 17.87
 -2 -1 -6 716.53 23.25
 -2 -1 6 731.21 24.01
 2 -1 6 715.32 22.66
 -2 -1 -6 682.51 20.35
 -2 0 6 14.23 5.34
 2 0 6 3.19 4.08
 2 0 6 7.01 3.5
 2 0 -6 3.89 2.49
 -2 0 6 8.36 4.04
 -2 0 -6 11.89 4.09
 2 0 6 5.65 3.16
 2 1 6 724.29 26.46
 -2 1 6 714.1 25.54
 2 1 6 763.7 23.93
 2 1 -6 747.17 21.64
 -2 1 -6 697.17 23.65
 -2 1 6 737.03 22.42
 2 1 6 648.84 19.24
 2 2 6 12.97 5.59
 -2 2 6 4.83 4.46
 -2 2 -6 9.76 4.3
 2 2 6 5.46 3.1
 2 2 6 9.25 2.89
 -2 2 6 6.42 3.24
 -2 3 6 818.78 29.12
 2 3 6 771.13 28.67
 2 3 6 828.77 14.31
 2 3 -6 877.73 13.87
 2 3 6 825.17 22.59
 -2 3 -6 805.85 27.07
 -2 3 6 783.81 21.68
 2 3 6 784.97 17.41
 2 4 6 118.61 11.77
 -2 4 6 117.19 11.76
 2 4 6 106.84 6.25
 2 4 -6 114.96 5.75
 -2 4 -6 122.41 10.91
 2 4 6 122.93 8.14
 2 4 -6 115.02 10
 -2 4 6 118.51 8
 -2 5 6 531.89 25.2
 2 5 6 541.34 25.25
 2 5 -6 517.6 14.38
 2 5 6 568.83 16.8
 2 5 -6 543.14 22.23
 -2 5 -6 597.44 24.06
 2 5 6 589.27 17.13
 -2 5 6 574.7 16.67
 -2 6 6 9.88 6.93
 2 6 6 16.58 7.08
 2 6 -6 11.99 3.01
 2 6 6 11.44 3.5
 2 6 -6 7.66 4.92
 -2 6 -6 24.42 6.79
 2 6 6 9.56 3.02
 -2 6 6 11.36 2.74
 -2 7 6 615.14 28.16
 2 7 6 600.71 27.97
 2 7 -6 619.75 18.68
 2 7 6 586.72 21.43
 2 7 -6 546.93 24.31
 -2 7 6 618.53 20.48
 2 7 6 614.98 17.54
 -2 7 6 580.7 24.81
 -2 7 -6 635.75 26.3
 -2 7 6 582.7 15.39
 -2 8 6 49.69 9.38
 2 8 6 51.99 9.57
 -2 8 6 62.06 6.99
 -2 8 -6 67.96 10.18
 2 8 -6 54.37 9.23
 -2 8 6 60.36 9.23
 2 8 6 57.98 7.66
 -2 8 6 62.47 4.62
 -2 9 6 376.2 24.33
 2 9 6 402.73 24.12
 2 9 6 393.63 19.08
 -2 9 6 415.31 16.82
 -2 9 6 407.48 22.68
 -2 9 -6 396.26 22.35
 2 9 -6 394.55 21.51
 -2 9 6 444.1 10.95
 -2 10 6 51.8 10.73
 2 10 6 45.79 9.99
 -2 10 -6 45.79 9.07
 2 10 -6 42.59 8.65
 -2 10 6 43.38 6.26
 2 10 6 34.57 6.94
 -2 10 6 37.54 8.86
 2 10 6 37.9 7.52
 2 11 6 347.77 23.71
 -2 11 6 312.69 23.55
 2 11 6 315.99 18.6
 -2 11 6 323.08 21.87
 -2 11 -6 326.84 21.51
 -2 11 6 330.9 15.28
 2 11 -6 344.02 21.32
 2 11 6 322.66 19.36
 2 12 6 13.82 9.03
 -2 12 6 9.6 8.55
 2 12 -6 13.6 7.41
 -2 12 6 17.82 8.42
 2 12 6 11.61 5.98
 -2 12 -6 10.78 6.53
 2 12 6 14.97 6.54
 -2 13 6 274.59 24.6
 2 13 6 271.6 22.78
 2 13 -6 267.63 20.29
 -2 13 6 241.79 20.76
 -2 13 -6 239.78 19.24
 2 13 6 270.62 19.2
 2 13 6 237.86 16.69
 2 14 6 14.71 9.92
 -2 14 6 14.11 9.58
 2 14 -6 9.41 8.26
 2 14 6 -9.95 7.06
 -2 14 6 6.36 8.82
 -2 14 -6 6.82 6.38
 -2 15 6 168.55 20.3
 2 15 6 184.25 20.74
 -2 15 6 161.54 18.87
 -2 15 -6 163.92 18
 2 15 6 154.86 15.94
 2 15 -6 168.85 17.84
 2 16 6 -4.06 9.38
 -2 16 6 11.08 10.59
 -2 16 6 4.64 9.77
 -2 16 -6 -16.86 8.68
 2 16 6 0.02 7
 2 16 -6 -6.86 9.03
 2 17 6 118.75 17.98
 -2 17 6 140.61 19.79
 2 17 -6 116.22 17.25
 -2 17 -6 154.51 18.36
 -2 17 6 137.7 19.65
 -2 18 6 -25.74 14.28
 -2 18 6 -0.09 9.87
 -2 -16 -7 50.23 11.93
 2 -16 -7 34.52 11.21
 2 -16 7 45.91 13.12
 -2 -16 7 52.54 13.81
 2 -15 -7 8.54 9.36
 -2 -15 -7 2.89 9.27
 2 -15 7 -6.42 8.94
 -2 -15 7 1.46 9.35
 -2 -14 -7 35.84 10.11
 2 -14 -7 40.55 10.87
 2 -14 7 51.27 13.22
 -2 -14 7 40.49 12.6
 2 -13 -7 -0.7 6.91
 -2 -13 -7 -12.76 8.19
 -2 -13 -7 -1.32 5.76
 -2 -13 7 20.2 9.09
 2 -13 7 0.16 10
 2 -12 -7 53.32 8.46
 -2 -12 -7 42.49 10.72
 2 -12 -7 51.03 11.02
 -2 -12 -7 35.34 7.45
 2 -12 7 42.17 10.35
 -2 -12 7 54.15 12.39
 2 -11 -7 26.21 6.17
 -2 -11 -7 22.19 8.55
 2 -11 -7 33.11 9.52
 -2 -11 -7 26.29 6.79
 -2 -11 7 36.68 11.47
 2 -11 7 32.24 10.59
 2 -10 -7 90.49 13.06
 -2 -10 -7 73.58 11.5
 2 -10 -7 84 8.84
 -2 -10 -7 86.17 10.44
 2 -10 7 80.68 13.22
 -2 -10 7 66.17 12.22
 2 -9 -7 15.91 4.65
 -2 -9 -7 -0.76 8.15
 2 -9 -7 9.56 7.8
 -2 -9 -7 7.45 4.97
 2 -9 7 7.08 7.55
 -2 -9 7 19.49 8.26
 -2 -8 -7 91.67 12.91
 2 -8 -7 93.33 12.59
 2 -8 -7 85.68 7.43
 -2 -8 -7 82.55 9.46
 -2 -8 7 78.27 11.6
 2 -8 7 106.68 12.98
 2 -7 -7 25.37 8.32
 -2 -7 -7 26.59 7.96
 -2 -7 -7 15.86 5.58
 2 -7 -7 21.81 4.23
 -2 -7 7 25.91 8.77
 2 -7 7 26.79 8.13
 2 -6 -7 124.08 13.31
 -2 -6 -7 117.11 13.44
 -2 -6 -7 106.63 10.15
 2 -6 -7 110.89 7.92
 -2 -6 7 131.08 13.6
 2 -6 7 128.68 13.12
 2 -5 -7 118.14 12.43
 -2 -5 -7 122.7 13.84
 -2 -5 -7 119.52 10.81
 2 -5 -7 111.9 7.83
 -2 -5 7 121.87 12.99
 2 -5 7 111.79 11.65
 2 -4 -7 97.27 11.65
 -2 -4 -7 102.89 12.1
 2 -4 -7 98.51 7.45
 -2 -4 -7 104.1 10.66
 -2 -4 7 112.07 9.7
 2 -4 7 95.24 10.61
 -2 -4 7 103.58 11.68
 2 -3 -7 22.91 4.32
 -2 -3 -7 21.13 6.15
 -2 -3 7 21.82 5.84
 2 -3 -7 26.44 7.75
 -2 -3 -7 22.23 7.43
 -2 -3 -7 14.82 3.96
 -2 -3 7 26.27 7.44
 2 -3 7 32.08 7.07
 -2 -2 7 114.54 10.51
 2 -2 -7 133.37 13.26
 2 -2 7 107.8 11.6
 -2 -2 -7 116.21 13.18
 2 -2 -7 111.29 6.48
 -2 -2 -7 106.37 7.94
 -2 -2 7 115.81 11
 2 -2 7 115.75 10.62
 2 -1 7 6.21 5.37
 -2 -1 7 8.55 5.13
 2 -1 -7 5.14 3.02
 -2 -1 7 0.73 4.11
 -2 -1 -7 -0.63 2.97
 2 -1 7 5.43 3.97
 2 0 7 185.26 14.59
 -2 0 7 190.9 14.05
 2 0 -7 182.77 10.54
 -2 0 -7 181.77 12.66
 -2 0 7 189.87 12.96
 2 0 7 168.42 11.09
 2 1 7 -2.26 5.23
 -2 1 7 -9.35 5.89
 -2 1 -7 2.35 4.35
 2 1 7 5.61 3.42
 -2 1 7 1.68 3.49
 -2 2 7 123.95 12.31
 2 2 7 132.16 13.12
 2 2 7 118.56 10.09
 -2 2 -7 104.27 10.41
 2 2 -7 116.52 9.53
 2 2 7 113.35 8.02
 -2 2 7 124.34 9.69
 -2 3 7 17.42 6.97
 2 3 7 16.91 6.45
 2 3 -7 22.94 5.48
 -2 3 -7 19.62 6.45
 2 3 7 24.62 4.93
 -2 3 7 19.06 4.54
 2 3 7 17.19 3.46
 2 4 7 116.42 13.34
 -2 4 7 118.97 13.18
 2 4 -7 102.21 9.86
 2 4 7 115.43 8.88
 -2 4 -7 125.26 11.65
 -2 4 7 108 8.32
 2 4 7 108.17 5.3
 -2 5 7 105.33 12.65
 2 5 7 110.68 12.98
 -2 5 -7 115.19 11.52
 2 5 -7 117.15 11.09
 -2 5 7 119.49 8.18
 -2 6 7 128.02 14.79
 2 6 7 134.04 14.49
 -2 6 -7 132.57 13.28
 2 6 -7 126.43 11.87
 -2 6 7 131.95 7.89
 2 7 7 10.56 7.03
 -2 7 7 5.33 7.36
 -2 7 -7 18.66 6.8
 2 7 -7 9.86 5.09
 -2 7 7 18.44 3.19
 -2 8 7 75.79 12.46
 2 8 7 81.82 12.07
 2 8 -7 95.28 11.73
 -2 8 -7 103.5 12.34
 2 9 7 14.68 8.86
 -2 9 7 17.57 8.99
 -2 9 -7 7.93 6.02
 -2 9 7 7.61 6.63
 2 9 -7 8.45 6.19
 2 10 7 89.82 13.66
 -2 10 7 96.86 14.81
 2 10 7 89.66 10.47
 -2 10 -7 86.3 12.09
 -2 10 7 74.08 11.73
 2 10 -7 92.66 12.61
 2 11 7 20.03 9.3
 -2 11 7 13.59 9.94
 2 11 -7 45.95 10.37
 -2 11 -7 29.37 8.83
 2 11 7 38.98 8.74
 -2 11 7 31.8 8.99
 2 11 7 17.29 7.53
 2 12 7 55.6 12.76
 -2 12 7 57.88 13.84
 2 12 7 54.18 9.78
 -2 12 7 50.93 11.73
 2 12 -7 66.09 12.68
 -2 12 -7 53.81 11.4
 2 12 7 40.32 9.38
 2 13 7 15.52 9.46
 -2 13 7 28.83 12.34
 -2 13 7 -11.22 8.44
 2 13 -7 12.06 8.46
 2 13 7 2.92 5.76
 -2 13 -7 12.13 8.05
 2 13 7 3.13 5.86
 2 14 7 59.3 13.98
 -2 14 7 61.66 14.28
 2 14 7 47.53 9.8
 -2 14 -7 37.93 10
 2 14 -7 34.7 10.75
 -2 14 7 26.19 9.37
 2 15 7 25.56 11.71
 -2 15 7 0.37 10.98
 -2 15 -7 8.35 9.09
 2 15 -7 -6.95 8.41
 -2 15 7 7.15 9.83
 2 16 7 48.6 14.59
 -2 16 7 43.8 14.93
 2 16 -7 12.91 8.49
 -2 16 -7 41.69 11.21
 -2 16 7 37.48 12.09
 -2 17 7 -2.03 9.82
 -2 -14 -8 16.78 10.43
 2 -14 -8 13.98 10.48
 2 -14 8 -3.62 10.53
 -2 -14 8 8.21 9.94
 2 -13 -8 250.18 22.36
 -2 -13 -8 241.61 21.99
 -2 -13 8 273.49 24.54
 2 -13 8 255.4 23.95
 -2 -12 -8 2.85 7.76
 2 -12 -8 6.12 7.24
 -2 -12 8 -2.8 8.55
 2 -12 8 17.98 9.5
 -2 -11 -8 285.38 22.74
 2 -11 -8 354.35 25.55
 -2 -11 -8 341.61 20.05
 -2 -11 8 345.09 25.65
 2 -11 8 376.99 26.52
 2 -10 -8 -3.6 6.87
 -2 -10 -8 -7.19 7.38
 -2 -10 -8 1.79 5
 -2 -10 8 5.47 9.02
 2 -10 8 12 9.3
 2 -9 -8 572.75 30.5
 -2 -9 -8 523.85 29.43
 -2 -9 -8 512.39 23.97
 -2 -9 8 519.73 29.9
 2 -9 8 565.84 30.6
 -2 -8 -8 13.72 8.65
 2 -8 -8 -9.08 8.19
 -2 -8 -8 14.23 5.92
 -2 -8 8 6.95 7.79
 2 -8 8 -6.51 7.32
 -2 -7 -8 588.21 30.77
 2 -7 -8 584.35 29.75
 -2 -7 -8 557.47 24.39
 2 -7 8 619.91 30.21
 -2 -7 8 621.7 30.7
 2 -6 -8 -3.35 7.57
 -2 -6 -8 9.57 7.39
 -2 -6 -8 11.85 6.35
 2 -6 8 -0.99 6.62
 -2 -6 8 -2.92 6.65
 2 -5 -8 706.05 32.56
 -2 -5 -8 667.37 32.63
 -2 -5 -8 680.92 26.98
 2 -5 8 724.01 30.32
 -2 -5 8 760.72 32.72
 -2 -4 8 -4.52 4.31
 2 -4 -8 0.88 6.86
 -2 -4 -8 -5.79 7.22
 -2 -4 -8 4.02 5.05
 2 -4 8 -6.2 5.5
 -2 -4 8 0.92 5.8
 2 -3 -8 592.33 29.56
 -2 -3 -8 578.88 30.08
 -2 -3 8 600.13 24.73
 -2 -3 -8 569.3 25.32
 2 -3 8 629.9 26.4
 -2 -3 8 606.78 27.05
 2 -2 -8 -0.95 6.03
 -2 -2 -8 2.19 6.16
 2 -2 8 7.2 5.25
 -2 -2 8 -3.02 5.38
 -2 -2 8 0.96 4.96
 2 -2 8 -8.85 5.42
 2 -1 8 931.68 34.32
 -2 -1 8 919.39 32.32
 2 -1 -8 906.45 37.5
 -2 -1 -8 948.21 38.03
 2 -1 -8 917.34 23.81
 -2 -1 -8 922.93 28.9
 -2 -1 8 857.52 30.51
 2 -1 8 968.98 30.19
 2 0 8 3.23 5.98
 -2 0 8 -0.98 5.74
 -2 0 -8 -2.8 4.78
 2 0 8 0.95 4.06
 -2 0 8 -3.52 4.72
 2 1 8 958.59 35.87
 -2 1 8 988.19 34.56
 2 1 -8 932.39 27.86
 -2 1 -8 849.6 30.57
 -2 1 8 968.4 30.16
 2 1 8 953.73 27.17
 2 2 8 7.58 7.05
 -2 2 8 -10.4 7.07
 2 2 -8 -0.29 4.03
 -2 2 -8 1.78 5.05
 -2 2 8 -0.19 4.09
 2 2 8 0.09 3.27
 2 3 8 596.95 29.24
 -2 3 8 594.71 28.88
 2 3 -8 636.6 24.41
 -2 3 -8 627.05 26.78
 2 3 8 581.37 17.47
 -2 3 8 619.31 21.88
 2 4 8 2.47 7.29
 -2 4 8 -3.3 6.4
 2 4 -8 -0.96 4.88
 -2 4 -8 12.17 6.79
 -2 4 8 2.92 3.53
 2 5 8 735.64 34.03
 -2 5 8 771.19 34.5
 -2 5 -8 751.55 31.16
 2 5 -8 773.92 28.74
 -2 5 8 762.85 21.91
 -2 6 8 -5.02 7.97
 2 6 8 18.94 8.8
 2 6 -8 15.27 6.21
 -2 6 -8 6.09 6.33
 2 7 8 623.46 33.09
 -2 7 8 593.37 33.12
 2 7 -8 596.05 26.72
 -2 7 -8 628.77 28.59
 2 8 8 20.57 10.4
 -2 8 8 -6.29 9.66
 -2 8 -8 1.36 5.72
 2 8 -8 0.36 5.78
 2 9 8 563.38 31.93
 -2 9 8 582.39 34.39
 2 9 -8 589.21 28.28
 -2 9 -8 585.06 28.57
 -2 10 8 5.17 8.25
 2 10 8 -9.68 9.17
 -2 10 -8 2.34 6.08
 2 10 -8 6.6 6.75
 -2 11 8 346.97 28.27
 2 11 8 364.7 28.31
 -2 11 -8 351.18 23.71
 2 11 -8 353.76 23.07
 2 11 8 311.24 22.17
 -2 12 8 -3.15 9.07
 2 12 8 0.79 8.83
 -2 12 8 14.82 9.4
 2 12 -8 -1.41 7.28
 -2 12 -8 -1.84 6.83
 2 12 8 0.47 6.64
 -2 13 8 284.7 27.42
 2 13 8 275.86 25.84
 -2 13 -8 272.68 22.17
 2 13 -8 258.54 21.76
 -2 13 8 213.55 20.58
 -2 14 8 -2.01 11.83
 2 14 8 -14.35 11.54
 -2 14 -8 -22.79 11.18
 -2 14 8 4.56 9.57
 2 14 -8 1.67 8.72
 -2 15 8 248.07 23.4
 -2 16 8 -19.19 12.08
 -2 -12 -9 44.01 11.75
 2 -12 9 36.58 13.16
 -2 -12 9 47.2 14.07
 -2 -11 -9 20.48 11.08
 2 -11 -9 15.31 11
 -2 -11 9 17.24 11
 2 -11 9 -0.16 9.06
 2 -10 -9 47.91 11.72
 -2 -10 -9 33.59 10.3
 2 -10 9 44.58 12.12
 -2 -10 9 42.34 11.15
 2 -9 -9 6.21 8.14
 -2 -9 -9 -8.79 9.95
 2 -9 9 8.99 9.31
 -2 -9 9 -0.84 8.33
 2 -8 -9 56.79 13.02
 -2 -8 -9 59.87 12.6
 -2 -8 -9 48.79 9.3
 2 -8 9 67.64 12.77
 -2 -8 9 43.56 10.77
 2 -7 -9 41.15 11.84
 -2 -7 -9 33.78 10.75
 -2 -7 -9 38.26 8.19
 2 -7 9 33.7 10.16
 -2 -7 9 49.49 11.59
 -2 -6 -9 63.46 13.35
 2 -6 -9 51.62 11.45
 -2 -6 -9 64.66 10.15
 -2 -6 9 61.86 10.89
 2 -6 9 80.32 12.64
 2 -5 -9 16.14 9.76
 -2 -5 -9 10.88 7.86
 -2 -5 -9 13.43 6.41
 -2 -5 9 25.23 8.85
 2 -5 9 8.17 6.44
 2 -4 -9 68.56 12.8
 -2 -4 9 69.51 10.25
 -2 -4 -9 63.01 11.74
 -2 -4 -9 52.58 8.95
 2 -4 9 61.37 10.15
 -2 -4 9 82.76 12.64
 2 -3 -9 -3.24 8.83
 -2 -3 -9 -14.46 9.55
 -2 -3 -9 1.67 6.02
 -2 -3 9 2.57 6.16
 2 -3 9 -0.59 6.02
 -2 -3 9 0.44 6.24
 2 -2 -9 62.24 11.1
 -2 -2 -9 75.26 13.56
 2 -2 9 78.44 11.96
 2 -2 -9 70.05 8.41
 -2 -2 -9 67.37 10.6
 -2 -2 9 70.43 10.64
 -2 -2 9 66.57 10.15
 2 -2 9 71.43 9.83
 2 -1 -9 15.39 7.82
 2 -1 9 13.51 6.74
 -2 -1 -9 0.45 7.33
 -2 -1 9 17.73 7.65
 2 -1 9 13.89 6.08
 -2 -1 9 8.99 6.43
 2 0 9 84.37 12.88
 -2 0 9 93.68 12.25
 -2 0 -9 85.14 15.12
 2 0 -9 107.17 15.98
 -2 0 -9 79.92 9.74
 2 0 9 87.77 9.92
 -2 0 9 100.35 11.87
 -2 1 9 23 9.54
 2 1 9 15.11 8.74
 2 1 -9 11.34 5.17
 -2 1 -9 -0.98 5.43
 2 1 9 4.89 3.98
 -2 1 9 1.33 4.87
 2 2 9 72.56 12.19
 -2 2 9 67.24 11.42
 2 2 -9 77.31 9.36
 -2 2 -9 68.5 10.21
 -2 2 9 70.55 8.9
 -2 3 9 9.88 7.38
 2 3 9 8.43 8.02
 2 3 -9 3.59 5.05
 -2 3 -9 -0.96 5.83
 2 4 9 59.05 9.62
 -2 4 9 79.51 13.57
 -2 4 -9 74.47 11.43
 2 4 -9 67.68 9.27
 2 5 9 14.58 8.18
 -2 5 9 4.92 7.75
 2 5 -9 12.27 6.42
 -2 5 -9 20.92 6.69
 2 6 9 52.2 12.43
 -2 6 9 67.67 13.25
 2 6 -9 71.57 10.43
 -2 6 -9 66.16 11.68
 2 7 9 23.18 10.5
 -2 7 9 44.97 11.41
 2 7 -9 33.16 8.35
 -2 7 -9 28.34 8.58
 2 8 9 36.29 11.57
 -2 8 9 66.89 14.13
 2 8 -9 69.69 10.82
 -2 8 -9 55.39 11.34
 -2 9 9 10.81 10.94
 2 9 9 3.29 7.99
 -2 9 -9 -3.48 6.64
 2 9 -9 10.6 7.15
 -2 10 9 56.86 14.88
 2 10 9 25.91 10.77
 -2 10 -9 35.55 9.95
 2 10 -9 46.5 10.48
 -2 11 9 25.72 11.08
 2 11 9 5.11 10.04
 2 11 -9 1.75 6.75
 -2 11 -9 0.16 7.53
 2 11 9 9.35 7.29
 2 12 9 40.14 13.94
 -2 12 9 35.74 13.27
 2 12 -9 14.14 7.65
 -2 12 -9 27.97 9.95
 2 12 9 27.7 9.43
 -2 13 -9 8.63 8.9
 2 13 -9 2.33 7.94
 2 -10 -10 13.71 10.3
 -2 -10 -10 4.25 9
 -2 -10 10 -9.33 8.77
 2 -9 -10 99.21 16.09
 -2 -9 -10 76.78 14.99
 2 -9 10 63.66 13.24
 -2 -9 10 110.61 16.63
 2 -8 -10 13.98 9.84
 -2 -8 -10 -8.02 9.66
 2 -8 10 3.56 8.92
 -2 -8 10 14.01 9.68
 2 -7 -10 122.38 17.09
 -2 -7 -10 120.1 17.08
 -2 -7 10 154.09 18.57
 2 -7 10 143.41 17.1
 2 -6 -10 4.23 8.83
 -2 -6 -10 14.94 10.61
 2 -6 10 4.24 7.49
 -2 -6 10 13.52 8.71
 -2 -5 -10 114.59 16.34
 2 -5 -10 116.37 16.64
 2 -5 10 118.79 14.51
 -2 -5 10 135.41 16.11
 2 -4 -10 -7.2 10.32
 -2 -4 -10 15.61 11.25
 -2 -4 -10 3.47 5.99
 2 -4 10 13.2 8.03
 -2 -4 10 18.82 8.96
 2 -3 -10 164.86 19.88
 -2 -3 -10 166.31 20.16
 -2 -3 10 165.63 15.7
 -2 -3 -10 157.78 15.9
 2 -3 10 182.13 16.6
 -2 -3 10 163.24 16.7
 -2 -2 -10 17.69 10.95
 2 -2 -10 3.43 8.7
 -2 -2 -10 3.26 7.2
 -2 -2 10 14.02 7.51
 2 -2 10 -6.35 6.97
 -2 -2 10 -1.28 6.5
 -2 -1 -10 121.45 17.48
 2 -1 -10 157.18 20.13
 2 -1 10 135.46 16.31
 -2 -1 -10 144.73 15.58
 -2 -1 10 147.75 15.8
 -2 -1 10 159.06 15
 2 0 10 6.4 7.92
 -2 0 -10 9.64 10.09
 2 0 -10 2.89 9.13
 -2 0 10 8.84 8.09
 -2 0 10 16.93 7.04
 2 1 10 148.58 17.12
 -2 1 10 146.48 16.34
 2 1 -10 119.07 17.28
 2 2 10 7.05 8.33
 -2 2 10 -5.73 8.69
 -2 2 -10 5.04 6.36
 2 3 10 168.35 18.71
 -2 3 10 184.93 19.1
 -2 3 -10 170.22 16.37
 -2 4 10 30.47 10.84
 2 4 10 17.71 9.27
 -2 4 -10 18.71 8.37
 -2 5 10 125.03 17.42
 2 5 10 144.56 18.49
 2 5 -10 123.6 13.1
 -2 5 -10 150.85 16.46
 2 6 10 -3.13 8.61
 -2 6 10 -8.1 9.51
 2 6 -10 4.56 6.62
 -2 6 -10 5.31 6.62
 2 7 10 141.74 19.31
 -2 7 10 135.63 19.86
 -2 7 -10 144.45 15.56
 2 7 -10 124.76 13.59
 -2 8 10 27.52 12.71
 2 8 10 3.01 10.72
 -2 8 -10 10.41 8.01
 2 8 -10 4.27 6.47
 2 9 10 106.54 17.94
 -2 9 10 122.68 19.83
 -2 9 -10 107.84 14.28
 2 9 -10 98.16 12.6
 -2 10 10 18.89 13.27
 -2 10 -10 2.44 7.24
 2 10 -10 7.33 7.62
 2 11 -10 85.02 12.76
 -2 11 -10 70.39 12.97
 2 11 10 78.99 14.25
 2 -8 11 196.45 21.35
 -2 -8 11 170.83 19.82
 2 -7 11 1.91 9.6
 -2 -7 11 -10.94 9.93
 -2 -6 -11 191 23.14
 2 -6 -11 211.18 23.48
 -2 -6 11 223.61 21.53
 2 -6 11 193.25 19.9
 2 -5 -11 -10.9 10.88
 -2 -5 11 7.73 9.49
 2 -5 11 0.78 8.4
 -2 -4 -11 210.96 23.46
 2 -4 -11 250.21 25.6
 -2 -4 11 254.38 21.89
 2 -3 -11 -18.38 11.36
 -2 -3 -11 10.99 10.5
 -2 -2 11 270.06 21.47
 2 -2 -11 241.51 25.07
 -2 -2 -11 226.89 24.83
 -2 -1 11 2.04 7.62
 -2 -1 -11 5.17 10.64
 2 -1 -11 12.56 10.93
 -2 0 11 212.31 20.54
 -2 0 -11 224.29 25.39
 2 0 11 212.53 21.36
 2 0 -11 230.44 25
 -2 1 11 8.12 8.96
 -2 1 -11 22.52 12.26
 2 1 -11 -4.4 11.09
 2 1 11 0.33 8.06
 2 2 11 266.81 24.73
 -2 2 11 267.12 23.19
 2 2 -11 255.97 27.08
 -2 2 -11 255.98 27.56
 -2 3 11 -4.59 9.37
 2 3 11 11.75 10.34
 -2 4 11 238.82 23.29
 2 4 11 277.79 26.03
 2 5 11 18.55 12.12
 -2 5 11 33.28 12.96
 2 6 11 191.72 22.38
 -2 6 11 227.48 24.06
 -2 7 -11 -5.42 8.89
 -2 8 -11 158.94 17.56
 -2 9 -11 -10.04 9.11
 -2 0 12 -11.08 10.17
 2 1 12 -9.5 9.86
 -2 1 12 -4.16 9.46
 -2 2 12 9.98 9.14
 3 -20 0 -20.32 12.3
 3 -19 0 18.36 11.57
 3 -18 0 7.73 10.02
 -3 -18 0 -8.55 8.39
 3 -17 0 -21.24 10.97
 -3 -17 0 1.28 6.72
 3 -16 0 6.84 10.64
 -3 -16 0 0.4 6.21
 3 -15 0 -5.29 9.21
 -3 -15 0 -0.52 5.89
 3 -14 0 0.33 7.94
 -3 -14 0 -4.68 5.26
 3 -13 0 -2.5 6.02
 -3 -13 0 4.44 5.55
 3 -12 0 1.66 6.97
 -3 -12 0 0.69 2.68
 -3 -12 0 -1.69 4.8
 3 -11 0 -3 5.46
 -3 -11 0 3.9 4.61
 -3 -11 0 -1.39 2.83
 3 -10 0 3.4 5.21
 -3 -10 0 1.07 2.68
 3 -9 0 -1.59 4.32
 -3 -9 0 0.15 3.92
 -3 -9 0 -2.63 2.65
 3 -8 0 2 4.57
 -3 -8 0 4.94 2.51
 -3 -8 0 12.2 3.85
 3 -7 0 0.87 4.11
 -3 -7 0 1.24 2.09
 -3 -7 0 1.98 2.37
 3 -6 0 3.28 3.56
 3 -6 0 -2.09 2.41
 -3 -6 0 0.87 2.29
 -3 -6 0 -1.41 1.85
 3 -5 0 1.68 0.8
 3 -5 0 3.04 2.59
 3 -5 0 3.78 2.27
 -3 -5 0 -1.13 1.59
 -3 -5 0 0.95 1.86
 -3 -4 0 7.05 1.49
 3 -4 0 7.86 2.71
 3 -4 0 -0.22 1.51
 -3 -4 0 0.07 1.3
 3 -4 0 -0.31 0.79
 -3 -4 0 2.07 1.65
 -3 -3 0 0.07 0.89
 3 -3 0 1.22 1.75
 3 -3 0 -1.35 1.25
 3 -3 0 0.33 0.89
 -3 -3 0 0.09 1.18
 -3 -3 0 -0.72 1.19
 -3 -2 0 1.12 0.92
 -3 -2 0 3.02 1.48
 3 -2 0 1.46 1.04
 -3 -2 0 1.21 0.92
 -3 -2 0 -0.5 1.12
 3 -2 0 -1.12 0.9
 -3 -1 0 0.58 0.88
 3 -1 0 3.67 1.13
 3 -1 0 0.22 0.83
 -3 -1 0 0.92 0.96
 3 -1 0 0.92 0.94
 -3 0 0 0.67 0.84
 -3 0 0 0.57 0.68
 -3 0 0 -0.08 0.83
 3 1 0 0.58 0.86
 -3 1 0 0.53 0.93
 -3 1 0 0.03 1.07
 -3 1 0 0.5 1.06
 3 2 0 1.78 1.13
 3 2 0 0.48 0.74
 -3 2 0 0.97 0.86
 -3 2 0 0.74 1.2
 -3 2 0 3.2 1.29
 -3 2 0 0.36 0.77
 3 2 0 0.11 1.3
 3 3 0 0.75 1.36
 -3 3 0 0.96 1.03
 3 3 0 0.82 1.12
 3 3 0 0.4 0.96
 3 3 0 0.9 1.05
 -3 3 0 0.75 1.57
 3 3 0 0.58 1.57
 -3 3 0 0.14 0.73
 3 4 0 1.93 1.3
 3 4 0 -3.05 1.78
 -3 4 0 0.15 1.41
 3 4 0 1.48 1.52
 -3 4 0 1.43 1.89
 3 4 0 0.9 1.09
 -3 4 0 0.14 1.51
 3 4 0 0.79 1.41
 -3 4 0 0.74 0.69
 3 4 0 3.59 1.7
 3 5 0 -2.36 2.09
 3 5 0 1.14 1.35
 3 5 0 -0.1 1.6
 -3 5 0 -1.04 1.88
 -3 5 0 -0.2 2.17
 -3 5 0 3.17 2.19
 3 5 0 1.66 1.72
 3 5 0 0.57 1.4
 3 6 0 0.5 1.52
 3 6 0 -1.53 2.03
 3 6 0 0.53 2.26
 -3 6 0 -2.81 2.84
 3 6 0 2.55 2.25
 -3 6 0 2.47 2.59
 3 6 0 -0.83 1.84
 -3 6 0 1.9 2.13
 3 7 0 -1.02 2.73
 3 7 0 1.33 1.83
 3 7 0 1.79 1.81
 3 7 0 -1.86 2.8
 -3 7 0 1.17 2.08
 -3 7 0 -3.29 3.08
 3 7 0 3.04 2.16
 -3 7 0 -1.99 2.16
 3 8 0 -1.41 1.88
 3 8 0 0.12 2.01
 -3 8 0 1.54 3.25
 -3 8 0 6.5 3.4
 3 8 0 2.66 2.75
 3 9 0 1.25 2.35
 3 9 0 2.44 2.11
 -3 9 0 -5.85 4.06
 3 9 0 1.25 2.73
 3 10 0 -2.24 3.11
 3 10 0 1.31 2.53
 -3 10 0 -0.87 3.85
 3 10 0 -1.69 2.92
 3 11 0 -1.43 2.32
 3 11 0 2.4 2.85
 3 12 0 1.36 3.39
 3 12 0 -3.28 3.11
 -3 12 0 -0.26 4.31
 3 13 0 1.62 2.85
 3 13 0 -2.52 3.4
 -3 13 0 -3.75 4.93
 3 14 0 4.13 4.14
 3 14 0 2.9 2.89
 -3 14 0 14.03 6.69
 3 15 0 13.39 5.85
 -3 15 0 -1.11 5.69
 -3 16 0 -5.13 6.59
 -3 17 0 -1.53 6.15
 3 17 0 7.86 7.44
 3 18 0 5.03 8.44
 -3 18 0 0.08 6.76
 -3 18 0 13.96 11.3
 3 19 0 5.15 8.35
 -3 19 0 12.61 8.77
 -3 19 0 -13.32 11.02
 3 20 0 0.98 8.33
 -3 20 0 3.19 7.86
 -3 20 0 -17.81 11.29
 3 21 0 5.98 10.76
 3 -20 1 88.24 19.17
 3 -20 -1 110.93 20.78
 3 -19 -1 139.58 21.24
 3 -19 1 146 21.38
 -3 -19 1 187.88 19.64
 3 -18 1 140.9 19.57
 3 -18 -1 131.32 19.3
 -3 -18 1 171.49 18.67
 3 -17 -1 202.72 21.56
 3 -17 1 228.76 23.35
 -3 -17 1 253.9 20.77
 -3 -17 -1 230.68 17.86
 3 -16 1 223.54 22
 3 -16 -1 220.56 21.7
 -3 -16 -1 246.99 17.96
 -3 -16 1 243.96 19.81
 3 -15 -1 183.79 19.96
 3 -15 1 170.21 18.74
 3 -15 1 211.08 18.4
 -3 -15 1 189.03 16.34
 -3 -15 -1 218.19 16.3
 3 -14 -1 322.83 23.44
 3 -14 1 342.35 24.3
 3 -14 1 381.94 23.23
 -3 -14 1 342.25 21.09
 -3 -14 -1 313.56 17.92
 3 -13 -1 504.11 28.54
 3 -13 1 526.71 28.94
 3 -13 1 585.64 28.08
 -3 -13 1 549.62 25.51
 -3 -13 -1 541.41 22.5
 3 -12 -1 570.1 27.53
 3 -12 1 564.23 28.54
 -3 -12 1 615.46 20.77
 -3 -12 1 607.17 25.16
 3 -12 1 636.9 27.92
 3 -11 1 834.56 32.57
 3 -11 -1 833.72 32.88
 -3 -11 -1 881.4 29.01
 -3 -11 1 878.98 24.43
 -3 -11 1 896.28 29.89
 3 -11 1 941.51 32.57
 3 -10 1 602.28 27.15
 3 -10 -1 542.29 26.04
 -3 -10 -1 658.02 23.05
 3 -10 1 655.3 25.45
 -3 -10 1 620.92 19.34
 -3 -10 1 618.21 23.59
 -3 -10 -1 592.88 20.06
 3 -9 1 770.09 28.7
 3 -9 -1 748.64 28.33
 -3 -9 -1 828.83 25.35
 3 -9 1 808.37 27.83
 -3 -9 1 767.5 21.58
 -3 -9 -1 734.51 21.46
 3 -8 -1 1266.89 35.71
 -3 -8 -1 1357.8 30.99
 3 -8 1 1300.29 36.11
 3 -8 -1 1388.03 29.96
 3 -8 1 1275.18 16.84
 3 -8 1 1213.51 16.6
 -3 -8 -1 1295.44 27.54
 -3 -8 1 1311.55 27.63
 3 -7 1 1691.43 39.25
 3 -7 -1 1603.3 38.71
 3 -7 -1 1674.06 32.32
 -3 -7 -1 1700.82 33.38
 -3 -7 -1 1646.75 29.64
 -3 -7 -1 1725.57 31.68
 3 -7 1 1550.41 22.16
 -3 -7 1 1689.89 31.37
 -3 -7 1 1674.27 34.5
 3 -6 1 1527.41 35.3
 3 -6 -1 1542.1 29.31
 -3 -6 -1 1574.45 30.15
 3 -6 -1 1538.03 35.34
 3 -6 1 1583.34 36.27
 -3 -6 1 1597.68 32.01
 3 -6 1 1537.74 34.31
 -3 -6 1 1599.24 29.48
 3 -6 1 1497.68 22.38
 -3 -6 -1 1584.64 26.83
 -3 -6 -1 1619.28 29.81
 -3 -5 -1 1966.62 35.02
 3 -5 -1 1972.16 32.27
 3 -5 1 1953.41 37.63
 3 -5 -1 1937.4 38.04
 -3 -5 -1 2008.05 32.94
 3 -5 1 2024.39 39.73
 3 -5 -1 2000.17 31.87
 -3 -5 -1 2044.14 33.41
 -3 -5 -1 2009.89 29.12
 -3 -5 1 1962.97 32.88
 -3 -5 1 2016.06 35.23
 -3 -4 1 2091.06 33.91
 -3 -4 -1 2211.16 33.14
 3 -4 1 2113.77 37.34
 3 -4 -1 2129.84 37.56
 -3 -4 -1 2108.17 32.39
 3 -4 -1 2078.56 31.75
 3 -4 1 2193.94 38.5
 3 -4 -1 2017.71 31.26
 -3 -4 -1 2072.74 28.4
 3 -4 1 2180.72 29.87
 -3 -4 1 2064.93 33.39
 -3 -4 -1 2074.21 33.6
 -3 -4 1 2143.37 34.97
 -3 -3 1 5484.61 66.71
 -3 -3 -1 5631.08 67.13
 3 -3 -1 5763.02 62.85
 -3 -3 -1 5563.01 64.36
 3 -3 -1 5618.07 63.85
 3 -3 -1 5472.96 69.1
 3 -3 1 5649.96 69.23
 3 -3 1 5752.67 70.85
 3 -3 -1 5813.81 67.84
 -3 -3 -1 5674.69 60.87
 3 -3 -1 5616.81 62.08
 3 -3 1 5407.82 63.63
 -3 -3 1 5610.98 67.67
 -3 -3 1 5657.5 67.38
 -3 -3 -1 5741.77 67.83
 -3 -2 1 4049.14 48.98
 3 -2 -1 4012.86 47.95
 -3 -2 -1 4086.02 51.53
 3 -2 -1 4011.27 46.53
 -3 -2 -1 4080.42 47.24
 -3 -2 1 4144.17 50.5
 3 -2 -1 4008.27 44.67
 3 -2 1 4107.76 51.6
 3 -2 -1 4164.72 50.86
 -3 -2 1 4010.41 51.21
 3 -2 1 3889.14 49.28
 -3 -2 -1 4269.02 52.19
 -3 -1 -1 2832.31 41.69
 -3 -1 1 3036.37 36.4
 3 -1 -1 2939.3 38.39
 3 -1 -1 3150.36 35.23
 -3 -1 -1 3100.95 35.65
 3 -1 -1 3119.03 39.83
 3 -1 1 2985.38 39.57
 3 -1 1 2938.46 39.72
 -3 -1 1 3054.14 40.33
 -3 -1 -1 3050.82 40.99
 -3 0 1 2525.31 29.47
 3 0 -1 2591.4 29.39
 3 0 1 2659.6 34.95
 3 0 -1 2599.13 34.75
 -3 0 1 2582.42 35.13
 -3 0 -1 2676.2 35.87
 3 1 -1 3076.33 36.6
 -3 1 1 2985.41 38.51
 3 2 1 4263.91 52.77
 3 2 -1 4114.93 50.55
 3 2 1 4024.57 52.99
 3 2 1 4151.2 48.24
 -3 2 1 4272.53 48.99
 3 2 -1 4232.46 52.1
 3 2 -1 4111.04 51.68
 3 2 1 4160.96 52.83
 -3 2 1 4323.3 49.17
 3 3 1 5901.34 70.2
 3 3 -1 5881.05 69.24
 3 3 1 5687.98 68.78
 -3 3 1 5806.48 67.02
 3 3 1 5773.94 66.24
 -3 3 1 5758.36 62.54
 3 3 -1 5851.2 68.86
 3 3 -1 5879.86 70.36
 -3 3 -1 5820.79 71.07
 3 3 1 5773.33 68.91
 -3 3 1 5769.08 63.27
 3 3 -1 5758.39 68.06
 -3 3 -1 5868.95 70.47
 3 4 1 2351.27 37.22
 3 4 -1 2208.11 36.35
 3 4 1 2201.18 34.43
 3 4 -1 2269.4 35.46
 -3 4 -1 2233.08 37.16
 -3 4 1 2204.05 34.58
 -3 4 1 2233.03 37.41
 3 4 1 2180.2 33.7
 3 4 1 2107.82 35.19
 -3 4 1 2192.28 30.47
 -3 4 -1 2120.42 37.31
 3 4 1 2240.16 26.43
 3 4 1 2129.66 33.85
 3 4 -1 2207.63 33.66
 3 4 -1 2253.14 36.53
 -3 4 1 2202.64 28.37
 -3 5 1 2121.91 31.74
 3 5 1 2222.72 38.28
 3 5 -1 2105.38 37.43
 3 5 1 2073.66 34.26
 -3 5 -1 2104.63 38.25
 -3 5 1 2144.63 36.41
 3 5 1 2111.87 35.34
 -3 5 1 2076.86 38.43
 3 5 1 2178.45 37.19
 3 5 -1 2231.96 37.03
 3 5 1 2167.94 30.59
 3 5 1 2113.81 27.24
 -3 5 -1 2089.38 38.16
 -3 5 1 2037.09 32.1
 3 5 -1 2131.93 37.26
 -3 5 1 2115.54 26.67
 -3 5 1 2153.34 34.02
 3 5 1 2027.35 33.01
 -3 5 -1 2206.51 37.8
 -3 6 1 1701.89 29.7
 3 6 1 1642.6 31.08
 3 6 1 1804.52 35.53
 3 6 -1 1629.3 21.78
 3 6 -1 1740.37 35.35
 -3 6 1 1737.25 34.29
 3 6 -1 1762.2 33.92
 3 6 1 1687.58 32.96
 -3 6 1 1712.1 36.15
 3 6 1 1817.65 34.68
 -3 6 -1 1722.5 35.63
 -3 6 1 1685.99 30.14
 3 6 1 1676.92 27.68
 -3 6 -1 1748.05 35.31
 -3 6 -1 1804.66 35.67
 3 6 1 1664.86 29.52
 -3 6 1 1752.12 21.45
 3 6 -1 1722.24 29.67
 3 6 -1 1726.46 34.16
 -3 6 1 1746.43 31.49
 3 7 -1 1797.19 31.51
 3 7 1 1879.91 38.43
 -3 7 1 1857.06 33.85
 3 7 -1 1841.38 38.9
 3 7 1 1770.38 33.62
 3 7 -1 1727.89 24.63
 -3 7 1 1798.76 39.3
 -3 7 1 1843.63 38.11
 3 7 1 1883.15 38.75
 3 7 -1 1811.79 36.68
 3 7 1 1813.81 36.7
 -3 7 1 1762.69 33.45
 -3 7 -1 1840.39 38.57
 3 7 1 1794.79 31.1
 -3 7 -1 1948.6 38.71
 -3 7 1 1855.46 34.25
 3 7 1 1827.68 31.04
 3 7 -1 1874.84 37.53
 3 8 1 1402.83 30.54
 -3 8 1 1496.7 31.72
 3 8 -1 1387.05 22.65
 3 8 -1 1467.02 27.99
 -3 8 1 1448.75 31.31
 -3 8 -1 1460.2 34.82
 3 8 1 1495.69 28.47
 3 8 -1 1473.1 34.22
 -3 8 1 1479.94 31.39
 3 8 1 1358.84 27.16
 3 9 -1 910.58 18.31
 3 9 -1 921.09 21.61
 -3 9 1 911.97 25.75
 3 9 1 851.75 23.94
 -3 9 1 867.52 24.82
 -3 9 1 867.19 28.94
 -3 9 -1 867.04 27.8
 -3 9 1 897.9 25.1
 3 9 1 852.52 21.06
 3 9 1 879.91 22.5
 3 10 -1 673.21 16.69
 3 10 1 659.05 21.8
 3 10 -1 695.52 18.94
 -3 10 1 680.46 22.61
 -3 10 -1 680.34 24.91
 -3 10 1 677.81 27.14
 3 10 1 677.69 20.69
 3 10 1 717.01 18.82
 3 11 -1 1041.02 23.82
 3 11 -1 971.3 21.96
 3 11 1 915.28 27.22
 -3 11 1 913.91 33.98
 -3 11 1 996.72 29.26
 -3 11 -1 980.1 31.15
 3 11 1 979.71 26.65
 3 11 1 1018.89 23.7
 3 12 1 625.59 23.24
 3 12 -1 688.02 19.05
 3 12 -1 723.84 19.64
 -3 12 -1 644.89 26.85
 -3 12 1 631.65 29
 -3 12 1 646.28 24.62
 3 12 1 707.83 19.57
 3 13 -1 621.41 18.71
 3 13 1 611.76 23.59
 -3 13 1 565.35 29.97
 -3 13 1 610.88 24.99
 -3 13 -1 607.76 26.55
 3 13 1 674.35 19.03
 3 14 1 355.91 18.44
 3 14 -1 376.62 15.18
 -3 14 1 403.85 20.99
 -3 14 1 388.9 25.64
 -3 14 -1 333.86 20.86
 3 14 1 413.21 14.43
 3 15 1 213.66 15.07
 -3 15 1 231.04 16.61
 -3 15 1 190.22 19.49
 -3 15 -1 220.45 17.6
 3 16 1 233.67 16.52
 -3 16 -1 265.84 20.31
 -3 16 1 282.09 25.62
 -3 16 1 250.91 18.28
 3 16 -1 283.17 20.43
 -3 17 -1 250.75 20.15
 3 17 -1 271.6 21.14
 -3 17 1 275.27 26.38
 3 17 1 270.09 21.06
 -3 17 1 233.07 18.59
 3 18 -1 189.22 19.64
 -3 18 1 181.37 22.71
 -3 18 1 174.29 16.75
 3 18 1 193.54 18.67
 -3 18 -1 167.24 17.05
 3 19 -1 167.34 19.47
 3 19 1 171.7 18.32
 3 19 1 136 18.98
 -3 19 -1 173.39 18.74
 -3 19 1 180.86 17.85
 -3 19 1 155.4 21.99
 3 20 -1 114.43 17.37
 -3 20 -1 99.81 15.13
 -3 20 1 93.24 18.58
 3 20 1 122.96 17.43
 3 20 1 101.09 16.85
 3 21 1 87.05 17.06
 3 21 1 118.43 17.65
 -3 21 -1 104.25 15.67
 3 -20 2 41.52 14.21
 3 -20 -2 39.47 12.85
 3 -19 -2 102.86 18.08
 3 -19 2 119.77 19.67
 -3 -19 2 123.97 17.26
 3 -18 -2 52.73 13.65
 3 -18 2 49.89 13.62
 -3 -18 2 59.27 12.57
 3 -17 -2 62.93 14.17
 3 -17 2 56.99 14.38
 -3 -17 2 73.85 13.37
 3 -17 2 96.41 15.93
 3 -16 2 171.1 18.82
 3 -16 -2 165.12 18.75
 3 -16 2 174.69 19.02
 -3 -16 2 189.02 17.55
 3 -15 2 134.78 17.06
 3 -15 -2 109.3 15.94
 3 -15 2 127.73 15.73
 -3 -15 2 118.37 14.13
 -3 -15 -2 111.52 10.36
 3 -14 2 248.06 20.98
 3 -14 -2 249.65 21.42
 -3 -14 2 273.71 19.76
 3 -14 2 311.36 22.93
 3 -13 2 180.07 17.28
 3 -13 -2 155.15 15.67
 -3 -13 -2 175.46 14.51
 -3 -13 2 173.37 15.22
 3 -13 2 196.76 17.09
 3 -12 -2 99.79 10.59
 3 -12 -2 58.08 10.37
 -3 -12 -2 90.95 10.78
 3 -12 2 65.43 10.61
 -3 -12 -2 79.86 9.93
 3 -12 2 90.59 12.51
 -3 -12 2 79.52 10.54
 -3 -12 2 77.3 8.38
 -3 -12 -2 77.45 7.61
 3 -11 -2 397.19 22.08
 3 -11 -2 402.95 18.77
 -3 -11 -2 419.55 19.55
 3 -11 2 400.2 22.73
 -3 -11 -2 446.5 20.36
 -3 -11 2 407.25 17.37
 3 -11 2 399.63 10.05
 -3 -11 -2 398.74 15.36
 3 -11 2 455.48 23.54
 -3 -11 2 438.48 21.77
 3 -11 2 406.38 10.11
 3 -10 -2 475.53 19.51
 3 -10 -2 518.47 23.87
 3 -10 2 489.16 23.66
 -3 -10 -2 511.2 20.78
 -3 -10 -2 521.35 21.15
 -3 -10 2 506.41 22.37
 -3 -10 -2 483.9 15.74
 3 -10 2 543.61 24.94
 3 -10 2 466.7 12.71
 -3 -10 2 489.36 18.76
 3 -9 2 273.29 17.09
 3 -9 -2 289.29 17.15
 -3 -9 -2 296.62 14.99
 3 -9 -2 301.4 14.47
 3 -9 2 253.29 10.03
 -3 -9 -2 292.78 15.03
 -3 -9 2 294.41 15.99
 -3 -9 2 266.7 13.27
 -3 -9 -2 264.22 10.9
 3 -9 2 298.31 17.47
 -3 -8 -2 536.52 19.17
 3 -8 -2 533.07 21.93
 3 -8 -2 500.84 18.41
 3 -8 2 564.14 22.31
 -3 -8 -2 570.75 19.87
 -3 -8 2 517.22 20.68
 -3 -8 2 490.31 17.67
 -3 -8 -2 513.38 14.02
 3 -8 2 587.67 23.08
 -3 -7 -2 89.05 7.69
 3 -7 2 88.3 8.99
 3 -7 -2 85.45 7.38
 3 -7 -2 79.26 8.63
 -3 -7 -2 85.19 5
 -3 -7 2 78.78 7.02
 3 -6 -2 844.43 24.91
 3 -6 2 874.28 25.37
 -3 -6 -2 839.79 22.53
 3 -6 -2 861.7 22.15
 3 -6 2 874.61 27.9
 -3 -6 -2 802.24 15.21
 -3 -6 2 850.12 22.54
 -3 -5 -2 1448.31 29.54
 -3 -5 -2 1453.13 30.02
 3 -5 -2 1343.07 30.42
 3 -5 2 1385.28 30.78
 3 -5 -2 1408.39 28.13
 -3 -5 -2 1443.57 28.74
 3 -5 -2 1483.39 30.04
 3 -5 2 1505.8 35.82
 -3 -5 -2 1409.06 19.69
 -3 -5 2 1363.65 29.26
 -3 -4 -2 559.77 16.81
 -3 -4 -2 585.27 17.57
 3 -4 2 602.26 17.94
 3 -4 -2 592.59 16.18
 -3 -4 -2 607.85 16.48
 3 -4 -2 575.89 17.81
 3 -4 -2 609.48 17.43
 3 -4 2 615.32 20.43
 -3 -4 2 595.17 17.53
 3 -4 2 599.82 19.19
 -3 -4 -2 599.92 9.9
 -3 -3 -2 470.36 14.73
 -3 -3 2 523.2 8.5
 -3 -3 -2 540.55 16.65
 3 -3 -2 526.88 14.01
 3 -3 2 477.36 14.47
 -3 -3 -2 533.04 14.31
 3 -3 -2 487.7 14.63
 3 -3 -2 493.04 8.62
 3 -3 -2 526.37 15.32
 3 -3 2 538.49 17.32
 -3 -3 2 512.25 15.93
 3 -3 2 505.85 16.18
 -3 -2 -2 298.83 11.2
 -3 -2 -2 309.27 12.2
 -3 -2 2 310.67 11.9
 3 -2 -2 309.9 10.07
 3 -2 -2 299.14 10
 3 -2 2 321.54 9.85
 -3 -2 -2 304.03 10.33
 3 -2 -2 320.41 5.95
 3 -2 2 323.13 11.87
 -3 -2 -2 297.62 6.14
 3 -2 -2 322.9 11.4
 3 -2 2 284.13 11.12
 -3 -1 -2 423.13 14.34
 -3 -1 2 440.14 13.96
 -3 -1 -2 404.56 11.74
 3 -1 -2 423.23 11.56
 3 -1 2 441.48 12.94
 -3 -1 2 417.26 13.07
 3 -1 -2 447.2 13.41
 -3 -1 -2 433.37 7.38
 -3 -1 -2 412.74 9.63
 3 -1 2 393.58 11.83
 3 0 -2 4290.67 46.61
 -3 0 2 4421.98 57.68
 -3 0 -2 4165.91 59.57
 3 0 2 4525.63 55.19
 -3 0 2 4394.61 55.93
 3 0 -2 4573.96 57.19
 -3 0 -2 4344.5 55.87
 -3 0 2 4468.17 56.67
 -3 0 -2 4423.63 52.06
 -3 1 2 449.15 13.46
 -3 1 -2 432.48 14.99
 3 1 -2 443.95 10.26
 -3 1 -2 432.58 13.42
 3 1 2 444.96 12.22
 3 1 -2 440.6 13.34
 -3 1 2 410.25 12.79
 -3 1 -2 434.68 12.22
 3 2 -2 319.15 11.39
 3 2 2 310.7 11.87
 -3 2 2 316.95 11.01
 3 2 -2 307.71 9.73
 3 2 -2 314.42 11.71
 3 2 -2 330.71 11.72
 -3 2 -2 333.98 11.47
 3 3 2 541.1 15.54
 3 3 -2 522.53 15.34
 3 3 2 520.64 16.27
 3 3 -2 515.72 14.46
 -3 3 2 549.84 14.08
 -3 3 2 554.34 15.12
 3 3 2 531.74 14.62
 3 3 -2 521.27 15.93
 3 3 -2 510.84 16.27
 3 3 2 545.81 10.09
 3 3 2 524.27 15.97
 -3 3 -2 541.03 16.19
 3 4 -2 606.63 17.15
 3 4 -2 618.08 17.36
 -3 4 2 620.69 11.4
 -3 4 2 626.42 15.08
 3 4 2 616.01 18.16
 3 4 2 646.6 17.95
 3 4 2 612.27 16.65
 -3 4 -2 659.22 17.87
 3 4 2 601.43 16.99
 3 4 -2 682.73 16.68
 -3 4 2 626.15 17.66
 -3 4 2 577.07 17.03
 3 4 2 620.38 12.87
 -3 4 2 628.51 10.54
 -3 4 2 639.9 18.68
 -3 4 -2 669.69 19.24
 3 4 -2 619.85 18.89
 3 4 2 629.35 17.63
 3 5 2 1452.59 31.04
 3 5 2 1581.92 31.58
 3 5 -2 1499.12 31.26
 -3 5 2 1525.64 25.16
 3 5 -2 1519.31 29.15
 -3 5 2 1506.99 23.58
 3 5 2 1541.43 30.24
 3 5 -2 1604.68 30.01
 3 5 2 1525.98 30.43
 -3 5 2 1471.09 31.24
 -3 5 -2 1502.34 31.13
 -3 5 2 1538.4 31.52
 -3 5 2 1489.77 21.71
 3 5 2 1504.24 25.03
 3 5 -2 1519.49 33.12
 3 5 2 1448.1 29.43
 -3 5 -2 1578.26 33.35
 3 6 2 957.54 25.06
 3 6 -2 919.11 22.05
 -3 6 2 944.18 18.09
 3 6 2 886.37 23.85
 -3 6 2 907.15 19.14
 3 6 -2 881.73 24.41
 3 6 2 899.45 23.98
 -3 6 2 903.5 25.02
 3 6 -2 947.82 23.82
 -3 6 -2 940.89 24.88
 3 6 2 943.61 24.84
 -3 6 2 925.68 25.16
 -3 6 2 905.27 17.92
 3 6 2 896.75 20.29
 3 6 -2 949.46 26.11
 3 6 2 911.25 22.28
 -3 6 -2 982.09 27.05
 -3 6 2 896.46 20.52
 3 7 -2 91.15 7.06
 -3 7 2 94.28 6.56
 3 7 2 91.72 8.01
 -3 7 2 97.41 4.92
 3 7 2 94.87 8.19
 3 7 2 94.43 8.07
 -3 7 2 91.91 8.35
 -3 7 -2 92.87 9.09
 -3 7 2 92.38 6.15
 -3 7 2 88.84 8.36
 3 7 2 101.1 5.06
 3 7 2 89.77 7.02
 -3 7 2 90.61 6.66
 3 8 -2 568.9 17.62
 -3 8 2 582.3 18.01
 3 8 2 549.86 20.18
 3 8 2 579.21 14.45
 -3 8 -2 575.76 22.04
 -3 8 2 550.66 16.57
 -3 8 2 546.31 21.99
 -3 8 2 590.95 12.51
 -3 8 2 573.97 17.63
 3 8 2 538.81 17.2
 3 9 2 305.99 15.3
 -3 9 2 343.11 14.63
 -3 9 2 304.2 13.11
 3 9 2 329.37 11.53
 -3 9 2 307.48 17.62
 -3 9 -2 300.41 16.33
 3 9 2 316.82 12.94
 -3 9 2 310.83 13.59
 -3 9 2 344.84 8.27
 -3 10 2 566.92 20.8
 3 10 2 563.86 21.77
 3 10 -2 567.94 10.49
 -3 10 2 545.7 19.03
 -3 10 -2 535.23 23.37
 -3 10 2 515.81 24.04
 3 10 2 574.32 16.7
 3 10 2 542.01 17.73
 -3 10 2 562.1 19.43
 3 11 -2 480.69 10.63
 3 11 2 470.36 20.83
 -3 11 2 441.56 18.11
 -3 11 -2 460.95 22.38
 -3 11 2 451.01 23.8
 3 11 2 476.59 16.37
 3 11 2 461.97 16
 3 12 2 92.93 10
 3 12 -2 94.27 4.94
 -3 12 -2 87.06 10.88
 -3 12 2 83.79 8.83
 -3 12 2 78.04 11.46
 3 12 2 93.67 7.6
 3 12 2 94.18 7.61
 3 13 -2 211.31 8
 3 13 2 180.49 14.15
 -3 13 -2 196.97 15.45
 -3 13 2 196.55 18.31
 -3 13 2 189.72 13.58
 3 13 2 212.36 11.15
 3 14 2 290.77 18.44
 -3 14 2 304.03 17.65
 -3 14 -2 280.75 19.6
 3 14 -2 312.14 20.72
 3 14 2 292.57 20.49
 -3 14 2 283.71 22.2
 3 14 2 322.16 13.61
 3 15 2 119.87 13.1
 -3 15 2 140.86 17.77
 -3 15 2 132.94 12.64
 3 15 2 117.14 14.47
 3 15 -2 123.48 14.14
 -3 15 -2 132.79 14.54
 3 16 2 196.55 16.28
 -3 16 2 212.33 16.26
 -3 16 -2 215.68 18.25
 3 16 -2 192.41 18.28
 3 16 2 208.98 19.04
 -3 16 2 203.35 21.9
 3 17 2 70.66 10.86
 3 17 2 57.05 12.13
 -3 17 -2 79.31 12.32
 -3 17 2 84.6 12.1
 3 17 -2 65.81 12.35
 -3 17 2 51.63 13.38
 3 18 2 71.95 12.33
 -3 18 2 51.8 13.63
 -3 18 -2 64.75 12.9
 3 18 2 55.53 13.24
 3 18 -2 95.45 15.56
 -3 19 2 104.29 15.02
 -3 19 2 128.79 20.21
 3 19 2 136.12 16.73
 -3 19 -2 106.13 15.16
 3 19 -2 120.74 17.02
 3 19 2 142.57 19.39
 3 20 -2 48.95 13.64
 -3 20 2 59.52 16.29
 -3 20 -2 62.22 13.07
 3 20 2 63.68 15.35
 3 21 2 41.82 12.74
 3 -20 3 17.19 13.2
 -3 -20 3 7.6 9
 3 -19 -3 4.83 10.84
 3 -19 3 42.04 14.2
 3 -19 3 27.82 13.24
 -3 -19 3 47.02 13.28
 3 -18 3 4.84 9.64
 3 -18 -3 12.86 11.21
 -3 -18 3 19.09 9.94
 3 -18 3 12.46 10.43
 3 -17 3 -2.16 9.03
 3 -17 -3 14.2 10.35
 3 -17 3 -1.06 8.37
 -3 -17 3 12.88 9.71
 3 -16 -3 96.42 15.88
 3 -16 3 112.89 16.92
 3 -16 3 119.21 16.68
 -3 -16 3 94.04 14.3
 3 -15 3 12.46 9.72
 3 -15 -3 15.5 9.55
 3 -15 3 3.09 7.75
 -3 -15 3 15.6 8.8
 3 -14 3 123.15 15.5
 -3 -14 -3 81.47 11.06
 3 -14 -3 91.99 11.65
 3 -14 -3 102.07 14.51
 -3 -14 -3 107.36 12.23
 3 -14 3 114.48 14.73
 -3 -14 3 107.11 13.55
 -3 -13 -3 17.36 6.42
 3 -13 -3 25.25 7.06
 3 -13 -3 23.13 7.36
 3 -13 3 31.12 8.94
 -3 -13 -3 19.24 6.34
 -3 -13 3 21.27 7.99
 3 -13 3 21.79 3.58
 3 -13 3 19.37 7.8
 3 -12 -3 30.93 7.73
 -3 -12 -3 19.37 6.5
 3 -12 3 25.73 8.27
 3 -12 -3 22.5 6.78
 -3 -12 -3 21.68 6.19
 -3 -12 3 18.9 7.74
 3 -12 3 21.31 8.24
 -3 -11 -3 87.68 9.87
 3 -11 -3 101.06 10.27
 3 -11 3 99.77 11.99
 3 -11 -3 85.7 11.56
 -3 -11 -3 80.19 9.35
 3 -11 3 83.54 7.21
 -3 -11 3 98.13 11.38
 3 -11 3 103.58 12.74
 3 -10 -3 144.56 13.15
 -3 -10 -3 150.28 12.12
 3 -10 -3 146.09 12.08
 3 -10 3 141.03 12.76
 -3 -10 -3 152 11.38
 3 -10 3 125.75 9.11
 -3 -10 3 138.5 12.79
 3 -10 3 162.67 14.9
 3 -9 3 52.79 8.39
 3 -9 -3 49.04 6.6
 3 -9 -3 49.84 7.89
 -3 -9 -3 43.02 6.98
 -3 -9 -3 65.89 7.9
 -3 -9 3 51.57 7.01
 3 -9 3 62.52 8.82
 -3 -9 3 53.57 8.46
 3 -8 3 264.15 15.55
 -3 -8 -3 266.19 14.57
 3 -8 -3 267.54 15.54
 3 -8 -3 266.7 14.12
 -3 -8 -3 260.06 14.04
 3 -8 3 284.45 17.15
 -3 -8 3 256.79 14.38
 -3 -8 3 292.69 16.22
 3 -7 -3 3.96 3.99
 -3 -7 -3 6.64 4.08
 3 -7 3 4.51 3.64
 3 -7 -3 4.53 3.81
 -3 -7 3 1.93 2.97
 3 -6 3 298.63 14.23
 3 -6 -3 293.6 14.06
 -3 -6 -3 282.53 13.73
 3 -6 -3 283.45 13.47
 -3 -6 3 279.27 14.52
 -3 -5 -3 440.96 15.97
 -3 -5 -3 461.65 17.78
 -3 -5 3 438.85 17.85
 3 -5 3 448.7 16.55
 3 -5 -3 423.69 16.24
 3 -5 -3 441.95 16.15
 -3 -5 -3 433.19 16.33
 3 -5 -3 446.45 16.6
 3 -5 3 473.06 20.72
 -3 -4 3 90.08 3.82
 -3 -4 -3 80.17 6.59
 3 -4 -3 80.22 3.33
 -3 -4 3 78.56 7.25
 -3 -4 -3 86.95 7.55
 3 -4 3 83.5 6.5
 3 -4 -3 85.57 6.61
 3 -4 -3 80.11 6.49
 -3 -4 -3 82.12 6.56
 3 -4 3 97.89 8.95
 3 -4 -3 85.94 6.83
 3 -4 3 79.27 7.61
 -3 -3 -3 103.43 8.43
 -3 -3 3 91.42 4.71
 -3 -3 3 107.06 8.42
 3 -3 -3 114.7 3.21
 -3 -3 -3 91.66 7.41
 3 -3 3 111.25 6.68
 3 -3 -3 108.19 7.4
 -3 -3 -3 102.71 7.37
 3 -3 -3 107.15 6.89
 3 -3 3 115.67 8.81
 -3 -3 -3 112.87 3.56
 -3 -3 -3 103.78 5.01
 3 -3 -3 114.94 7.81
 -3 -3 3 107.91 8.21
 3 -3 3 111.32 8.22
 -3 -3 -3 110.75 3.82
 -3 -2 -3 154.16 8.96
 3 -2 -3 163.28 3.85
 -3 -2 3 143.05 9.82
 -3 -2 3 155.41 6.73
 -3 -2 -3 173.37 10.62
 3 -2 3 170.61 7.37
 3 -2 -3 153.78 7.19
 3 -2 -3 160.43 8.76
 -3 -2 -3 155.04 8.77
 3 -2 3 155.47 9.48
 -3 -2 -3 152.5 5.93
 3 -2 -3 161.85 9.23
 3 -2 3 153.15 8.72
 -3 -2 -3 161.52 5.89
 -3 -2 3 163.05 9.28
 -3 -1 3 90.56 7.62
 -3 -1 -3 124.21 8.76
 -3 -1 -3 91.43 6.31
 3 -1 3 104.97 7.06
 3 -1 -3 96.36 6.93
 -3 -1 -3 92.55 4.66
 -3 -1 3 95.17 6.86
 -3 -1 -3 86.36 5.16
 3 -1 3 111.67 7.06
 3 0 3 1267.59 28.51
 -3 0 -3 1283.48 30.04
 -3 0 3 1351.64 30.18
 -3 0 3 1314.88 27.18
 -3 0 -3 1302.17 26.49
 3 0 -3 1337.21 28.34
 3 0 3 1362.01 25.93
 3 0 -3 1323.57 27.29
 -3 0 3 1324.11 26.29
 -3 0 -3 1354.25 24.68
 -3 1 -3 98.69 7.88
 -3 1 3 105.06 7.67
 -3 1 -3 94.66 7.14
 -3 1 3 95.65 6.45
 3 1 3 92.7 6.12
 3 1 -3 92.79 6.84
 -3 1 3 95.3 6.86
 -3 1 -3 94.78 6.54
 -3 2 -3 175.1 10.38
 -3 2 3 164.19 9.41
 3 2 -3 156.34 9.32
 3 2 -3 162.94 9.44
 -3 2 -3 150.02 9.57
 3 2 3 171.22 8.08
 -3 2 3 161.36 8.74
 -3 2 3 161.84 9.4
 -3 2 -3 170.92 9.37
 -3 3 -3 126.16 8.98
 -3 3 3 116.86 7.91
 3 3 -3 120.57 6.21
 3 3 3 114.92 6.43
 -3 3 -3 98.61 8.16
 3 3 -3 107.95 7.94
 3 3 -3 111.71 8.22
 3 3 3 113.79 6.64
 -3 3 3 102.77 7.89
 -3 3 -3 117.52 8.33
 -3 4 3 88 6.87
 -3 4 -3 92.49 7.55
 3 4 -3 81.99 6.52
 3 4 3 81.54 7.48
 -3 4 3 93.14 7.44
 3 4 -3 97.76 6.14
 3 4 3 86.08 6.24
 3 4 3 86.84 7.01
 3 4 -3 86.7 7.72
 -3 4 3 82.62 7.45
 3 4 3 85.59 4.91
 -3 4 -3 95.18 7.95
 3 4 -3 85.85 7.68
 -3 5 3 481.16 11.06
 3 5 -3 425.31 15.93
 -3 5 3 477.77 15.56
 3 5 3 455.05 18.07
 3 5 3 498.08 17.09
 3 5 3 480.33 17.38
 3 5 3 498.06 16.26
 -3 5 3 480.47 16.18
 3 5 -3 539.52 15.48
 -3 5 -3 488.91 16.16
 3 5 3 461.76 12.91
 -3 5 3 447.04 17.88
 3 5 -3 482.39 19.1
 -3 5 -3 527.83 20.01
 3 6 3 288.61 14.74
 -3 6 3 310.31 12.25
 -3 6 3 303.39 9.82
 3 6 3 307.41 13.83
 3 6 -3 274.47 13.58
 -3 6 3 291.47 13.98
 3 6 3 296.47 13.85
 -3 6 -3 290.64 13.56
 3 6 -3 322.91 12.93
 -3 6 3 289.9 6.4
 3 6 3 287.93 10.93
 -3 6 3 290.1 14.99
 3 6 3 276.24 13.21
 3 7 3 3.38 4.23
 -3 7 3 3.46 2.15
 -3 7 3 1.53 1.87
 3 7 3 3.85 3.15
 -3 7 3 6.08 3.03
 -3 7 3 3.57 1.44
 -3 7 3 1.88 3.82
 3 7 3 6.08 2.91
 -3 7 3 3.92 2.15
 3 7 3 3.87 2.97
 -3 8 3 304.66 12.26
 3 8 3 267.68 15.38
 -3 8 3 298.87 11.47
 -3 8 3 295.97 9.92
 -3 8 3 300.57 17.05
 -3 8 -3 299.95 16.69
 3 8 3 279.52 13.02
 3 8 3 286.19 13.73
 -3 8 3 278.46 11.7
 -3 9 3 63.76 5.17
 3 9 3 57.27 7.77
 -3 9 3 67.04 6.59
 -3 9 3 55.29 5.21
 -3 9 -3 62.81 8.5
 -3 9 3 58.91 8.83
 3 9 3 50.42 6.45
 3 9 3 55.12 6.76
 -3 9 3 56.47 5.6
 -3 10 3 157.17 10.71
 -3 10 3 154.16 7.44
 3 10 3 161.42 13.02
 -3 10 3 156.46 9.07
 3 10 3 151.55 11.39
 -3 10 3 147.71 14.11
 -3 10 -3 162.64 13.37
 3 10 3 159.05 10.65
 -3 10 3 148.9 9.3
 3 11 3 103.05 10.99
 -3 11 -3 100.9 11.17
 -3 11 3 107.04 8.12
 3 11 3 106.98 9.95
 -3 11 3 97.99 11.85
 -3 11 3 110.1 5.81
 -3 11 3 103.87 5.67
 3 11 3 107.59 8.8
 -3 11 3 107.03 8.54
 3 12 3 27.85 7.59
 -3 12 3 28.64 7.71
 -3 12 3 17.43 4.69
 -3 12 -3 28.44 8.29
 3 12 -3 13.51 6.68
 3 12 3 23.81 6.5
 -3 12 3 27.28 2.75
 3 12 3 17.47 4.48
 3 13 3 27.39 8.09
 3 13 -3 43.96 8.78
 -3 13 3 38.45 6.59
 -3 13 3 12.31 8.04
 3 13 3 22.55 7.33
 -3 13 -3 22.78 7.91
 3 13 3 23.27 5.13
 3 14 3 107.18 12.17
 -3 14 3 113.58 10.4
 3 14 3 111.65 13.02
 -3 14 -3 102.22 12.68
 -3 14 3 94.52 13.95
 3 14 -3 101.37 13.17
 3 14 3 119.86 9.28
 3 15 3 26.99 8.49
 -3 15 3 12.49 5.25
 -3 15 3 4.66 8.78
 -3 15 -3 14.31 7.48
 3 15 3 10.33 7.65
 3 15 -3 25.75 9.15
 3 16 3 80.17 12.05
 3 16 -3 98.4 13.97
 3 16 3 82.99 12.71
 -3 16 -3 83.97 12.77
 -3 16 3 97.75 15.82
 -3 17 3 10.54 8.87
 3 17 3 16.79 8.34
 3 17 3 -5.4 9.31
 -3 17 -3 2.87 6.76
 3 17 -3 -2.92 8.64
 -3 17 3 3.19 9.76
 3 18 3 19.27 9.35
 -3 18 3 9.09 8.88
 3 18 -3 24.73 11.08
 3 18 3 16.48 8.07
 -3 18 3 7.21 10.04
 -3 18 -3 -1.53 7.64
 3 18 3 8.59 9.71
 -3 19 3 28.47 11.15
 3 19 -3 59.35 13.5
 3 19 3 26.72 11.18
 -3 19 3 17.38 13.04
 -3 19 -3 28.24 10.84
 -3 20 3 0.18 8.75
 3 20 3 38.05 13.14
 -3 20 -3 25.48 10.42
 3 -19 -4 72.75 15.44
 3 -19 4 107.45 19.31
 3 -19 4 120.38 19.41
 -3 -19 4 101.31 16.04
 3 -18 -4 107.21 17.58
 3 -18 4 118.42 17.84
 -3 -18 4 139.67 19
 3 -18 4 141.18 19.31
 3 -17 4 173.54 19.4
 3 -17 -4 173.31 20.45
 -3 -17 4 205.8 20.75
 3 -17 4 246.37 23.79
 3 -16 -4 178.27 16.98
 3 -16 -4 165.3 19.47
 3 -16 4 180.97 19.64
 -3 -16 -4 212.37 18.99
 -3 -16 4 225.2 20.77
 3 -16 4 232.96 23.11
 3 -15 -4 255.67 19.18
 3 -15 -4 242.11 21.05
 3 -15 4 249.71 22.25
 -3 -15 -4 251.14 19.51
 -3 -15 -4 263.57 18.78
 -3 -15 4 276.7 21.45
 3 -15 4 303.1 24.3
 3 -14 -4 286.14 19.35
 -3 -14 -4 310.38 20.3
 3 -14 -4 256.09 20.66
 3 -14 4 292.99 22.65
 -3 -14 -4 291.73 18.94
 -3 -14 4 290.21 21.96
 3 -14 4 304.21 23.76
 3 -13 -4 333.84 22.81
 3 -13 4 321.33 22.21
 -3 -13 -4 329.2 20.61
 3 -13 -4 331.01 19.91
 -3 -13 -4 344.87 20.09
 -3 -13 4 331.86 22.1
 3 -13 4 400.29 25.98
 3 -12 -4 326.64 19.43
 3 -12 4 302.55 20.69
 3 -12 -4 304.6 21.12
 -3 -12 -4 301.79 18.69
 -3 -12 -4 298.78 18.12
 -3 -12 4 338.75 21.86
 3 -12 4 374.71 24.27
 -3 -11 -4 366.97 19.95
 3 -11 -4 350.44 20.13
 3 -11 -4 362.6 19.52
 3 -11 4 346.75 20.42
 3 -11 4 339.89 17.93
 -3 -11 -4 358.19 19.1
 -3 -11 4 362.53 21.6
 3 -11 4 409.66 23.94
 3 -10 -4 349.1 19.59
 3 -10 4 394.09 20.94
 3 -10 -4 408 20.06
 -3 -10 -4 401.51 20.48
 3 -10 4 389.78 18.72
 -3 -10 -4 394.87 19.4
 -3 -10 4 408.97 22.59
 3 -10 4 447.44 24.21
 3 -9 -4 783.13 26.74
 -3 -9 -4 736.32 26.93
 3 -9 -4 755.93 26.43
 3 -9 4 723.2 27.16
 -3 -9 -4 744.19 25.51
 -3 -9 4 776.31 29.26
 3 -9 4 828.1 31.52
 -3 -8 -4 875.7 28.78
 3 -8 -4 914.9 28.66
 3 -8 4 913.05 28.76
 3 -8 -4 904.13 28.21
 -3 -8 -4 930.89 27.44
 -3 -8 4 956.71 31.64
 3 -7 -4 1098.23 30.54
 3 -7 4 1090.4 29.98
 3 -7 -4 1080.52 29.35
 -3 -7 -4 1087.79 30.84
 -3 -7 -4 1063.85 29.05
 3 -7 4 1162.04 34.68
 -3 -7 4 1139.51 33.12
 3 -6 -4 904.99 24.67
 -3 -6 -4 845.21 26.16
 3 -6 4 873.11 24.9
 3 -6 -4 878.11 26.47
 3 -6 -4 856.6 16.69
 3 -6 4 932.31 29.65
 -3 -6 4 900.8 28.44
 3 -5 4 879.9 23.5
 3 -5 -4 903.12 23.17
 3 -5 -4 853.36 25.29
 -3 -5 -4 841.95 25.55
 3 -5 -4 901.32 15.81
 -3 -5 4 880.07 27.28
 3 -5 4 898.9 28.25
 -3 -4 4 944.14 18.49
 3 -4 -4 945.13 15.25
 -3 -4 -4 899.13 26.06
 3 -4 4 899.81 22.24
 3 -4 -4 969.58 25.92
 3 -4 -4 906.62 21.99
 -3 -4 -4 900.94 19.6
 -3 -4 4 927.99 26.69
 3 -4 4 913.47 27.25
 -3 -3 4 1374.56 24.61
 3 -3 -4 1357.75 19.12
 3 -3 -4 1324.69 25.23
 3 -3 4 1313.43 25.07
 -3 -3 -4 1334.91 32
 3 -3 -4 1377.29 31.29
 -3 -3 -4 1348.44 24.25
 3 -3 -4 1378.15 32.03
 -3 -3 -4 1327.55 21.05
 3 -3 4 1408.37 35.39
 -3 -3 4 1364.44 31.9
 -3 -3 -4 1300.04 19.04
 3 -3 4 1373.53 31.81
 -3 -2 4 1458.68 37.38
 -3 -2 -4 1564.95 37.35
 -3 -2 4 1484.43 27.71
 3 -2 4 1473.64 25.11
 3 -2 -4 1480.4 25.1
 3 -2 -4 1462.12 32.33
 -3 -2 -4 1447.49 32.93
 3 -2 4 1551.42 35.24
 3 -2 -4 1462.71 19.29
 -3 -2 -4 1507.34 26.33
 3 -2 -4 1539.11 33.97
 -3 -2 4 1459.83 32.48
 3 -2 4 1481.23 31.67
 -3 -2 -4 1374.59 23.74
 -3 -1 -4 1766.26 39.76
 -3 -1 4 1702.63 31.58
 -3 -1 4 1717.72 40.36
 3 -1 -4 1704.49 25.62
 3 -1 4 1729 25.11
 3 -1 4 1848.2 36.04
 3 -1 -4 1795.39 36.73
 -3 -1 -4 1743.16 29.16
 -3 -1 -4 1709.88 32.66
 3 -1 4 1736.09 33.06
 -3 -1 -4 1688.41 29.63
 -3 -1 4 1769.02 34.81
 -3 0 -4 1600.36 37.17
 -3 0 4 1498.99 31.11
 -3 0 4 1517.79 37.3
 3 0 -4 1550.74 26.62
 3 0 -4 1560.13 33.11
 3 0 -4 1608.83 34.52
 -3 0 -4 1564.48 32.17
 3 0 4 1628.15 32.08
 -3 0 4 1573.34 31.82
 -3 0 -4 1625.51 30.92
 -3 1 -4 1760.21 39.34
 -3 1 4 1739.55 35.28
 -3 1 4 1751.79 34.68
 3 1 4 1799.58 32.82
 3 1 -4 1696.25 35.32
 3 1 -4 1757.33 36.41
 -3 1 -4 1749.1 35.59
 3 1 -4 1759.34 30.29
 -3 1 4 1776.13 33.22
 3 1 4 1701.96 28.52
 -3 2 -4 1589.41 36.27
 3 2 4 1413.35 24.31
 3 2 -4 1484.32 33.52
 3 2 4 1586.79 29.38
 3 2 -4 1476.35 34.06
 -3 2 4 1490.83 31.26
 3 2 -4 1486.9 28.92
 -3 2 -4 1671.74 34.73
 -3 2 4 1503.52 29.46
 -3 3 -4 1554.58 35.97
 3 3 -4 1464.71 24.34
 3 3 4 1394.17 25.96
 3 3 4 1487.02 28.1
 -3 3 4 1402.18 32.48
 3 3 -4 1376.38 33.76
 -3 3 4 1381.64 27.85
 -3 3 4 1391.39 29.94
 -3 3 -4 1526.4 34.87
 3 4 4 1001.93 22.62
 -3 4 4 923.35 26.77
 -3 4 4 950.67 24.25
 3 4 -4 1037.17 20.69
 3 4 4 962.03 22.78
 3 5 4 897.66 27.91
 3 5 4 975.53 22.39
 -3 5 -4 925.9 28.19
 -3 5 4 930.88 27.71
 3 5 4 901.29 20.52
 -3 5 4 903.18 23.62
 3 5 4 876.49 23.7
 3 5 -4 979.34 21.56
 3 6 4 891.31 28.73
 3 6 4 890.4 25.28
 3 6 -4 1001.9 23.43
 -3 6 4 928.1 24.77
 -3 6 -4 1015.82 25.27
 -3 6 -4 945.56 29.86
 -3 6 4 941.96 28.85
 3 6 4 889.5 21.9
 -3 7 4 1205.14 23.59
 3 7 4 1153.92 34.08
 3 7 4 1109.38 30.9
 -3 7 4 1236.78 30.97
 -3 7 -4 1196.44 34.76
 3 7 4 1116.44 26.37
 -3 7 4 1180.4 34.06
 3 7 4 1053.76 30.45
 -3 8 4 1042.99 23.09
 -3 8 4 1058.06 26.84
 3 8 4 931.81 31.44
 -3 8 -4 995.49 32.2
 -3 8 4 959.99 31.85
 3 8 4 954.93 25.35
 3 8 -4 956.65 30.08
 3 8 4 939.59 28.4
 -3 8 4 922.47 21.65
 -3 9 4 833.09 22.4
 -3 9 4 853.03 23.51
 3 9 4 790.32 29.62
 -3 9 -4 810.04 29.61
 3 9 4 781.94 24.15
 -3 9 4 836.28 30.85
 3 9 -4 796.24 28.52
 -3 9 4 822.8 14.23
 3 9 4 782.11 25.72
 -3 9 4 780.16 20.15
 -3 10 4 441.56 17.41
 -3 10 4 464.22 16.66
 3 10 4 436.35 22.51
 3 10 -4 421.64 21.61
 -3 10 -4 447.87 22.61
 3 10 4 445.02 18.93
 -3 10 4 454.19 23.62
 -3 10 4 472.02 12.09
 3 10 4 442.31 19.29
 -3 10 4 435.72 15.24
 3 11 4 396.54 21.99
 -3 11 4 362.66 22.46
 3 11 4 391.81 19.1
 3 11 -4 370.9 21.04
 -3 11 -4 413.21 21.96
 -3 11 4 393.43 12.6
 3 11 4 407.34 18.63
 3 12 4 351.26 21.58
 -3 12 -4 362.07 21.63
 -3 12 4 363.15 13.47
 3 12 -4 332.32 21.31
 -3 12 4 332.3 22.66
 3 12 4 358.09 19.24
 3 12 4 353.1 17.51
 -3 12 4 373.71 13.42
 3 13 4 367.54 22.59
 -3 13 4 385.4 15.28
 -3 13 -4 379.22 22.49
 3 13 4 372.37 21.26
 -3 13 4 397.49 25.71
 3 13 -4 408.41 23.88
 3 13 4 398.91 18.15
 3 14 4 320.55 22.01
 -3 14 -4 320.42 21.79
 -3 14 4 349.19 25.03
 3 14 4 331.54 21.03
 3 14 -4 311.62 22.23
 3 14 4 364.16 17.39
 -3 15 4 251.42 22.58
 3 15 4 266.73 21.71
 -3 15 -4 311.91 22.2
 -3 15 4 276.69 24.07
 3 15 4 292.94 21.71
 3 15 -4 308.82 23.29
 -3 16 4 188.97 20.11
 3 16 4 196.52 18.99
 -3 16 -4 232.26 20.2
 3 16 -4 211.71 20.31
 -3 16 4 176.48 20.57
 3 16 4 208.67 19.38
 3 17 4 213.26 20.07
 -3 17 4 171.38 19.71
 3 17 -4 220.36 21.03
 -3 17 4 193.06 22.88
 -3 17 -4 194.88 18.72
 3 17 4 204.46 20.32
 -3 18 4 108.24 17.9
 3 18 4 120.46 16.06
 3 18 4 142.31 17.76
 3 18 -4 135.02 18.18
 -3 18 4 147.91 20.91
 -3 18 -4 136.71 16.67
 -3 19 4 80.44 14.63
 -3 19 -4 118.12 16.3
 3 19 -4 118.01 17.93
 -3 19 4 126.86 21.47
 3 19 4 125.95 17.97
 -3 20 4 63.79 14.79
 3 -19 5 0.01 10.88
 3 -19 -5 -0.24 10.19
 3 -18 5 32.36 12.64
 3 -18 -5 23.51 11.47
 3 -18 5 3.98 9.36
 -3 -18 5 20.21 11.33
 3 -17 -5 19.8 9.42
 -3 -17 -5 9.57 9.25
 3 -17 -5 4.71 8.64
 3 -17 5 3.47 8.59
 3 -17 5 19.99 11.47
 -3 -17 5 13.67 9.36
 -3 -16 -5 67.81 12.54
 3 -16 -5 72.09 13
 3 -16 -5 72.86 12.11
 3 -16 5 62.28 12.56
 3 -16 5 106.82 17.11
 -3 -16 5 85.84 14.94
 3 -15 -5 -1.78 7.61
 3 -15 5 22.41 8.55
 -3 -15 -5 7.91 8.18
 3 -15 -5 9.43 7.59
 -3 -15 -5 -6.96 6.28
 3 -15 5 2.48 9.22
 -3 -15 5 0.64 7.97
 3 -14 5 62.18 11.41
 3 -14 -5 57.56 10.5
 3 -14 -5 61.42 10.97
 -3 -14 -5 56.53 11.1
 -3 -14 -5 53.25 9.93
 3 -14 5 61.88 12.6
 -3 -14 5 69.49 12.22
 3 -13 5 37.2 9.69
 3 -13 -5 33.48 9.5
 3 -13 -5 43.96 9.73
 -3 -13 -5 24.17 8.57
 -3 -13 -5 40.32 8.62
 3 -13 5 44.28 10.85
 -3 -13 5 27.4 9.3
 3 -12 -5 54.1 9.25
 -3 -12 -5 47.72 9.28
 3 -12 -5 35.56 8.24
 3 -12 5 39.94 8.96
 -3 -12 -5 48.09 8.11
 3 -12 5 47.31 11.26
 -3 -12 5 47.1 10.37
 3 -11 -5 49.47 8.33
 3 -11 5 63.94 10.01
 3 -11 -5 60.86 9.85
 -3 -11 -5 59.79 10.1
 -3 -11 -5 53.91 8.18
 3 -11 5 74.57 11.9
 -3 -11 5 49.85 10.31
 3 -10 -5 53.27 8.95
 3 -10 5 51.96 8.86
 3 -10 -5 48.39 7.56
 -3 -10 -5 56.63 9.33
 -3 -10 -5 54.81 8.1
 -3 -10 5 54.43 10.16
 3 -10 5 69.81 11.41
 3 -9 -5 6.91 5.12
 3 -9 5 4.46 4.3
 3 -9 -5 5.93 3.93
 -3 -9 -5 3.89 5.29
 -3 -9 -5 6.24 4.94
 3 -9 5 4.21 6.34
 -3 -9 5 4.81 6.47
 -3 -8 -5 304.23 17.85
 3 -8 -5 314.73 15.45
 3 -8 -5 326.58 17.95
 3 -8 5 326.99 16.55
 3 -8 -5 302.23 11.1
 -3 -8 -5 295.27 15.99
 3 -8 5 343.06 20.07
 -3 -8 5 321.6 19.5
 3 -7 -5 20.28 4.34
 3 -7 5 25.49 5.22
 -3 -7 -5 19.07 5.64
 3 -7 -5 20.1 5.95
 -3 -7 -5 18.79 5.31
 3 -7 -5 20.04 3.11
 3 -7 5 17.63 6.57
 -3 -7 5 24.44 6.99
 3 -6 -5 161.36 9.93
 3 -6 5 169.73 10.41
 3 -6 -5 185.64 13.01
 -3 -6 -5 164.41 12.83
 -3 -6 -5 178.03 12.05
 3 -6 -5 172.77 7.17
 3 -6 5 190.56 14.17
 -3 -6 5 191.55 14.05
 -3 -5 -5 25.07 5.73
 3 -5 -5 24.54 2.89
 3 -5 5 24.5 4.21
 3 -5 -5 22.09 5.47
 -3 -5 5 29.63 3.9
 3 -5 -5 23.26 3.99
 -3 -5 -5 17.69 5.4
 -3 -5 -5 22.62 3.73
 -3 -5 5 22.61 5.7
 3 -5 5 25.58 6.33
 3 -4 -5 51.79 3.72
 -3 -4 5 56.61 5.42
 3 -4 5 46.44 4.66
 3 -4 -5 46.42 7
 3 -4 -5 48.78 4.67
 -3 -4 -5 41.04 6.41
 -3 -4 -5 46.57 4.96
 -3 -4 5 56.04 7.77
 3 -4 5 57.05 7.7
 3 -3 -5 131.4 5.85
 -3 -3 5 124.62 8.05
 3 -3 -5 139.92 11
 3 -3 -5 141.53 6.72
 -3 -3 -5 130.07 11.35
 3 -3 5 134.84 7.11
 -3 -3 -5 129.76 7.96
 -3 -3 -5 137.61 6.95
 -3 -3 5 131.76 10.64
 -3 -3 -5 132.52 5.76
 3 -3 5 137.43 10.43
 -3 -2 5 313.36 13.35
 -3 -2 -5 351.22 17.16
 3 -2 5 347.02 10.01
 3 -2 -5 343.7 9.73
 3 -2 -5 328.91 16.34
 -3 -2 -5 336.11 13.12
 3 -2 -5 318.49 8.24
 -3 -2 -5 301.48 10.79
 -3 -2 5 340.53 16.06
 3 -2 5 328.14 15.25
 -3 -1 5 2.75 2.9
 3 -1 -5 8.22 1.65
 3 -1 5 5.73 1.84
 3 -1 5 9.66 4.72
 -3 -1 -5 7.72 2.9
 3 -1 -5 5.47 2.29
 3 -1 5 3.81 2.72
 -3 -1 -5 2.54 3.2
 3 -1 5 12.39 3.81
 -3 -1 5 3.6 3.4
 -3 -1 -5 6.61 2.58
 3 0 5 339.62 16.89
 3 0 -5 346.15 8.37
 3 0 5 367 8.39
 3 0 5 353.99 15.52
 3 0 -5 331.17 12.25
 -3 0 5 342.8 15
 3 0 5 334.02 13.27
 -3 0 -5 331.83 13.98
 3 1 5 14.14 4.79
 3 1 5 3.77 1.53
 3 1 -5 6.1 1.48
 3 1 -5 2.03 2.39
 3 1 5 4.03 2.61
 3 1 -5 2.01 2.85
 -3 1 -5 10.07 3.54
 3 1 5 7.95 2.74
 -3 1 5 8.15 3.27
 3 2 5 316.85 16.67
 -3 2 5 296.54 15.96
 3 2 -5 354.66 8.85
 3 2 5 343.54 10.33
 3 2 -5 334.33 13.81
 3 2 5 345.18 13.68
 -3 2 5 340.6 13.87
 3 2 5 311.28 10.51
 -3 2 -5 378.8 16.71
 3 3 5 133.13 11.4
 -3 3 5 119.49 10.54
 3 3 5 129.85 7.21
 3 3 -5 138.26 6.13
 -3 3 5 133.46 9.64
 -3 3 -5 134.72 10.69
 3 3 5 143.2 8.64
 -3 3 5 135.06 8.62
 3 4 5 41.07 7.27
 -3 4 5 42.07 7.35
 3 4 5 56.39 5.37
 3 4 -5 57.09 4.42
 3 4 5 57.51 5.46
 -3 4 5 58.21 6.74
 -3 4 -5 50.69 7.45
 -3 4 5 52.27 5.3
 3 5 5 24.33 6.45
 -3 5 5 27.03 7.19
 3 5 -5 26.85 3.66
 3 5 5 20.83 4.18
 3 5 -5 26.71 5.57
 -3 5 5 30.34 6.57
 -3 5 5 20.2 4.38
 -3 5 -5 29.02 6.35
 3 5 5 18.23 3.49
 -3 5 5 24.34 4.11
 -3 6 5 180.58 14.4
 3 6 5 177.63 13.94
 -3 6 -5 192.51 14.37
 3 6 5 201.72 10.3
 3 6 -5 179.72 12.65
 3 6 5 201.24 10.72
 -3 6 5 187.14 9.66
 -3 6 5 184.98 13.65
 -3 6 5 181.05 11.08
 3 6 -5 184.64 9.81
 3 6 5 197.58 11.72
 -3 7 5 13.39 5.77
 3 7 5 17.11 6.57
 3 7 5 20.03 4.61
 -3 7 5 20.67 6.18
 -3 7 5 24 4.88
 -3 7 -5 31.22 6.58
 3 7 -5 26.1 6.81
 3 7 5 22.9 4.18
 3 7 5 22.1 4.25
 -3 8 5 315.44 20.05
 3 8 5 337.01 19.83
 -3 8 -5 347.85 19.95
 3 8 5 355.09 14.43
 -3 8 5 340.97 19.51
 3 8 5 333.36 15.08
 -3 8 5 331.64 15.23
 3 8 -5 317.15 17.83
 3 8 5 307.47 17.4
 -3 8 5 297.05 11.27
 3 9 5 2.18 6.57
 -3 9 5 6.27 6.21
 3 9 -5 4.48 5.61
 -3 9 5 7.3 3.87
 -3 9 5 -5.87 6.29
 3 9 5 6.38 3.84
 -3 9 -5 2.55 5.63
 -3 9 5 4.04 2.14
 3 9 5 6.12 5.13
 3 10 5 62.45 10.04
 -3 10 5 53.35 10.29
 3 10 5 62.6 7.91
 3 10 -5 48.75 8.3
 -3 10 5 63.43 10.58
 -3 10 -5 47.25 8.4
 3 10 5 63.34 8.61
 -3 11 5 61.07 12.29
 3 11 5 52.97 10.09
 3 11 -5 65.05 10.4
 -3 11 5 48.2 9.87
 3 11 5 59.49 8.38
 -3 11 -5 66 10.89
 3 11 5 62.38 8.59
 3 12 5 47.33 10.35
 -3 12 5 31.59 9.05
 -3 12 5 49.93 10.54
 -3 12 -5 55.54 10.32
 3 12 -5 56.56 9.8
 3 12 5 43.49 8.13
 3 12 5 55.88 8.49
 3 13 5 31.75 8.76
 -3 13 5 35.91 10.15
 3 13 -5 37.83 9.67
 -3 13 -5 48.61 10.02
 -3 13 5 43.73 11.11
 3 13 5 35.17 8.05
 3 13 5 42.18 8.06
 3 14 5 69.48 13.11
 -3 14 5 60.9 12.15
 -3 14 -5 59.27 11.75
 3 14 -5 53.22 10.59
 3 14 5 81.31 11.16
 -3 14 5 53.31 12.83
 3 14 5 65.01 8.74
 -3 15 5 10.5 9.55
 3 15 5 -2.55 7.68
 3 15 -5 3.52 7.17
 -3 15 -5 -2.49 7.47
 3 15 5 5.87 7.03
 -3 15 5 4.36 8.98
 3 16 5 87.81 14.86
 -3 16 5 68.88 15.53
 -3 16 5 75.75 14.36
 3 16 -5 84.13 14.67
 -3 16 -5 64.51 12.37
 3 16 5 81.05 13.12
 -3 17 5 26.61 11.3
 3 17 5 20.75 10.49
 3 17 -5 13.17 10.48
 -3 17 -5 12.05 8.81
 3 17 5 24.41 10.93
 -3 17 5 -1.31 9.42
 3 18 5 3.91 8.9
 -3 18 5 9.49 10.09
 3 18 -5 4.66 8.5
 -3 18 -5 31.06 10.82
 -3 18 5 29.07 12.96
 3 19 5 7.19 9.23
 -3 19 5 16.04 11.71
 -3 19 5 14.98 13.15
 3 -18 -6 31.32 11.63
 3 -17 -6 79.01 14.07
 3 -17 6 72.44 14.24
 3 -17 -6 68.26 12.89
 -3 -17 -6 89.32 14.81
 -3 -17 6 71.7 15.25
 3 -17 6 102.37 18.45
 3 -16 -6 94.7 13.56
 3 -16 -6 105.3 15.07
 3 -16 6 72.85 14.81
 -3 -16 -6 73.75 13.87
 -3 -16 -6 91.58 12.24
 3 -16 6 110.6 18.37
 -3 -16 6 79.83 15.15
 3 -15 -6 67.87 12.46
 3 -15 -6 55.38 10.8
 3 -15 6 57.41 12.42
 -3 -15 -6 77.62 13.6
 -3 -15 -6 53.27 9.94
 3 -15 6 64.59 13.42
 -3 -15 6 66.42 12.7
 3 -14 -6 69.96 11.22
 -3 -14 -6 98.13 14.53
 3 -14 6 87.29 13.32
 3 -14 -6 79.42 12.51
 -3 -14 -6 84.92 11.55
 3 -14 6 112.04 16.65
 -3 -14 6 90.38 14.24
 3 -13 -6 201.75 17.7
 -3 -13 -6 174.62 16.83
 3 -13 6 182.7 16.87
 3 -13 -6 185.31 15.35
 -3 -13 -6 196.89 15.94
 3 -13 6 226.15 21.51
 -3 -13 6 216.28 20.14
 3 -12 6 107.03 12.62
 3 -12 -6 96.43 11.21
 3 -12 -6 106.91 12.82
 -3 -12 -6 99.26 13.36
 -3 -12 -6 101.95 11.89
 -3 -12 6 91.32 13.73
 3 -12 6 114.83 15.5
 3 -11 -6 323.65 18.09
 3 -11 -6 320.98 21.21
 -3 -11 -6 331.43 21.83
 3 -11 6 327.46 19.96
 -3 -11 -6 301.83 18.83
 -3 -11 6 322.71 22.6
 3 -11 6 353.86 24.51
 3 -10 6 88.47 10.03
 -3 -10 -6 84.64 11.5
 3 -10 -6 89.76 9.72
 3 -10 -6 101.35 12.25
 -3 -10 -6 85.79 10.1
 3 -10 6 96.69 13.38
 -3 -10 6 107.48 14.23
 -3 -9 -6 207.85 16.41
 3 -9 6 231.55 15.02
 3 -9 -6 219.64 16.34
 3 -9 -6 215.33 13.14
 -3 -9 -6 213.55 14.51
 3 -9 6 251.22 19.31
 -3 -9 6 228.77 18.72
 3 -8 6 362.08 17.42
 3 -8 -6 338.96 15.56
 3 -8 -6 371.07 20.88
 -3 -8 -6 367.04 21.19
 3 -8 -6 341.57 12.16
 -3 -8 -6 362.24 18.55
 -3 -8 6 354.31 21.57
 3 -8 6 405.75 22.91
 3 -7 -6 326.84 13.89
 3 -7 6 323.72 15.44
 3 -7 -6 307.53 18.56
 -3 -7 -6 317.31 19.46
 -3 -7 -6 288.44 16.37
 3 -7 -6 302.78 10.83
 -3 -7 6 309.92 19.6
 3 -7 6 326.94 20.31
 -3 -6 -6 284.94 16.14
 3 -6 -6 291.32 10.11
 3 -6 -6 308.18 12.34
 3 -6 6 302.61 13.48
 3 -6 -6 287.4 17.78
 -3 -6 -6 313.89 18.42
 -3 -6 -6 278.89 13.77
 3 -6 6 316.14 19.36
 -3 -6 6 254.15 17.28
 -3 -5 6 539.2 17.35
 3 -5 -6 505.74 13.33
 -3 -5 -6 494.49 20.77
 3 -5 6 523.07 16.42
 3 -5 -6 500.74 14.84
 3 -5 -6 509.12 23.12
 -3 -5 -6 503.87 23.88
 -3 -5 -6 508.85 18.18
 -3 -5 6 516.46 23.58
 3 -5 6 576.68 24.46
 3 -4 -6 142.09 6.92
 -3 -4 -6 154.76 11.66
 -3 -4 6 143.86 9.28
 -3 -4 -6 140.61 12.33
 3 -4 -6 139.06 6.86
 3 -4 -6 133.63 12.08
 3 -4 6 146.49 7.69
 -3 -4 -6 147.82 9.64
 -3 -4 6 154.98 12.89
 3 -4 6 155.07 12.47
 -3 -3 -6 789.93 26.87
 3 -3 -6 769.63 18.07
 3 -3 6 860.33 16.59
 3 -3 -6 807.65 28.85
 -3 -3 -6 799.18 29.2
 3 -3 -6 795.01 15.06
 -3 -3 -6 778.54 20.31
 -3 -3 -6 817.3 23.41
 -3 -3 -6 786.82 17.38
 3 -3 6 839.23 27.3
 -3 -3 6 830.3 28
 3 -2 6 446.53 20.55
 -3 -2 -6 453.86 22.48
 3 -2 6 501.07 9.73
 3 -2 -6 487.78 9.21
 3 -2 -6 465.66 21.43
 3 -2 -6 495.96 11.63
 -3 -2 -6 479.09 18.13
 -3 -2 -6 408.49 15.89
 -3 -2 6 465.96 20.55
 3 -2 6 457.77 19.21
 -3 -2 -6 443.44 14.82
 3 -1 6 421.15 20.12
 3 -1 -6 392.61 12.87
 -3 -1 -6 435.98 17.33
 -3 -1 -6 387.53 15.42
 -3 -1 6 445.38 19.24
 3 -1 6 432.57 17.34
 3 0 6 440.38 21.03
 -3 0 6 433.86 19.09
 3 0 -6 463.27 15.34
 -3 0 -6 440.47 17.9
 -3 0 -6 399.92 16.94
 3 0 6 452.42 16.74
 -3 0 6 447.62 18.69
 3 1 6 453.59 21.35
 -3 1 6 446.02 20.13
 3 1 -6 447.11 16.34
 3 1 6 457.07 18.52
 -3 1 -6 413.68 18.91
 -3 1 -6 434.65 18.81
 -3 1 6 453.36 18.25
 3 1 6 426.27 15.32
 3 2 6 493.27 22.47
 -3 2 6 504.96 22.28
 3 2 -6 496.26 9
 3 2 6 499.99 10.83
 -3 2 -6 469.4 20.63
 3 2 6 500.68 18.72
 -3 2 6 507.83 18.48
 3 2 6 460.3 14.51
 3 3 6 804.41 29.57
 -3 3 6 881.96 30.01
 3 3 -6 885.27 15.55
 3 3 6 847.16 18.08
 3 3 6 858.76 24.08
 -3 3 -6 823.29 28.31
 -3 3 6 846.11 23.83
 -3 4 6 147.81 13.1
 3 4 6 147.27 13.5
 3 4 -6 162.67 6.92
 3 4 6 157.68 8.53
 -3 4 -6 151.7 13.04
 3 4 6 157.64 9.72
 3 4 -6 162.87 11.6
 -3 4 6 162.82 9.89
 3 5 6 525.83 25.02
 -3 5 6 609.34 26.22
 3 5 6 556.96 18.24
 3 5 -6 584.44 15.41
 3 5 6 560.41 18.08
 -3 5 -6 552.96 23.98
 3 5 -6 546.17 22
 -3 5 6 566.94 18.15
 -3 6 6 306.17 20.06
 3 6 6 309.94 19.41
 3 6 -6 335 12.73
 3 6 6 299.38 15.01
 -3 6 6 314.69 15.53
 3 6 6 320.94 13.65
 -3 6 -6 333.87 19.27
 -3 6 6 303.58 18.21
 3 6 -6 323.62 17.53
 -3 6 6 330.71 13.12
 -3 7 6 303.68 20.9
 3 7 6 332.65 21.26
 3 7 6 366.95 17.61
 3 7 -6 323.69 13.68
 -3 7 -6 350.24 19.98
 3 7 6 339.19 14.19
 -3 7 6 344.62 16.26
 -3 7 6 306.78 18.8
 3 7 -6 320.93 18.23
 -3 7 6 354.5 13.4
 -3 8 6 368.39 23.86
 3 8 6 376.68 22.97
 -3 8 6 382.86 17.19
 3 8 -6 394.51 21.04
 -3 8 6 386.87 21.71
 3 8 6 370.59 17.04
 -3 8 -6 405.17 22.06
 -3 8 6 390.88 13.93
 -3 9 6 250.15 21.24
 3 9 6 243.13 19.38
 3 9 -6 221.9 16.82
 -3 9 -6 239.95 17.25
 -3 9 6 247.78 14.08
 -3 9 6 228.21 17.53
 3 9 6 218.95 13.75
 -3 9 6 243.15 10.47
 3 9 6 218.45 16.14
 3 10 6 97.91 13.02
 -3 10 6 100.85 14.36
 -3 10 -6 89.64 11.76
 3 10 -6 115.16 13.11
 -3 10 6 104.34 13.07
 3 10 6 102.17 10.01
 -3 10 6 104.83 9.81
 3 10 6 99.75 11.67
 -3 11 6 319.98 25.06
 3 11 6 350.85 24.17
 3 11 -6 345.19 22.26
 -3 11 6 354.82 24.01
 3 11 6 323.44 18.37
 -3 11 -6 318.8 21.54
 -3 11 6 327.04 16.71
 3 11 6 328.95 20.14
 3 12 6 114.65 15.04
 -3 12 6 83.8 14.17
 3 12 -6 103.06 13.09
 -3 12 -6 102.72 13.05
 3 12 6 123.39 12.41
 -3 12 6 118.28 15.19
 3 12 6 112.88 12.43
 3 13 6 205.61 19.69
 -3 13 6 172.1 21.03
 3 13 -6 203.36 18.66
 -3 13 -6 212.13 18.71
 3 13 6 199.04 16.24
 -3 13 6 167.7 18.57
 3 13 6 192.67 15.49
 3 14 6 78.49 13.62
 -3 14 6 82.88 14.55
 -3 14 6 86.59 14.88
 3 14 -6 98.59 13.6
 3 14 6 95.42 12.22
 -3 14 -6 97.14 13.62
 3 15 6 91.05 15.6
 -3 15 6 72.09 15.28
 3 15 -6 100.01 15.07
 -3 15 6 83.79 16.57
 3 15 6 59.64 10.65
 -3 15 -6 63.6 12.31
 3 16 6 100.73 16.56
 -3 16 6 105.51 18.64
 3 16 -6 105.03 15.97
 -3 16 6 118.56 17.93
 -3 16 -6 107.79 15.04
 -3 17 6 61.33 15.68
 3 17 6 68.03 14.76
 3 17 -6 96.56 15.44
 -3 17 6 76.29 16.56
 -3 17 -6 104.39 15.73
 3 18 6 25.12 11.02
 -3 18 6 42.86 15.25
 3 -16 -7 86.55 14.16
 -3 -16 -7 82.59 14.35
 3 -15 -7 83.62 11.77
 3 -15 -7 108.12 14.8
 -3 -15 -7 97.31 14.95
 3 -15 7 111.72 17.96
 -3 -15 7 97.97 17.07
 3 -14 -7 95.34 11.85
 -3 -14 -7 100.17 15.33
 3 -14 -7 121.19 15.55
 -3 -14 -7 115.84 13.61
 3 -14 7 129.13 18.35
 -3 -14 7 80.24 14.97
 3 -13 -7 103.59 14.45
 3 -13 7 112.98 13.03
 -3 -13 -7 99.06 14.64
 3 -13 -7 113.82 12.62
 -3 -13 -7 114.2 12.89
 3 -13 7 117.6 16.98
 -3 -13 7 132.33 17.18
 -3 -12 -7 94.41 13.32
 3 -12 -7 100.33 10.54
 3 -12 7 122.5 12.79
 3 -12 -7 108.99 14.68
 -3 -12 -7 118.26 12.92
 3 -12 7 130.8 16.92
 -3 -12 7 100.32 15.17
 3 -11 7 235.89 16.42
 3 -11 -7 230.29 19.17
 3 -11 -7 221.32 14.31
 -3 -11 -7 222.42 19.13
 -3 -11 -7 203.74 15.99
 -3 -11 7 248.65 21.5
 3 -11 7 266.14 22.8
 3 -10 -7 185.19 12.89
 3 -10 7 212.14 15.4
 -3 -10 -7 220.07 18.79
 3 -10 -7 217.79 18.34
 -3 -10 -7 196.36 15.15
 3 -10 7 247.29 21.02
 -3 -10 7 200.08 18.88
 3 -9 7 191.89 13.46
 -3 -9 -7 197.73 17.7
 3 -9 -7 184.12 11.38
 3 -9 -7 186.72 16.41
 -3 -9 -7 177.64 14.17
 3 -9 7 205.71 18.49
 -3 -9 7 192.8 18.22
 3 -8 -7 154.37 14.96
 -3 -8 -7 129.47 14.52
 3 -8 -7 161.99 9.86
 3 -8 7 143.06 10.94
 -3 -8 -7 150.33 13.18
 3 -8 7 175.45 16.54
 -3 -8 7 131.83 15.1
 3 -7 -7 129.06 8.23
 -3 -7 -7 120.28 13.65
 3 -7 7 131.25 9.68
 3 -7 -7 126.42 13.58
 -3 -7 -7 125.37 11.62
 3 -7 -7 125.85 7.35
 3 -7 7 140.58 14.47
 -3 -7 7 138.28 14.85
 -3 -6 -7 253.55 18.9
 3 -6 -7 259.97 10.32
 3 -6 -7 262.82 18.4
 3 -6 7 265.07 11.94
 3 -6 -7 247.36 10.02
 -3 -6 -7 256.4 16.17
 -3 -6 7 261.76 18.79
 3 -6 7 294.6 19.12
 3 -5 7 448.83 13.57
 3 -5 -7 456.31 23.79
 -3 -5 -7 410.46 23.25
 3 -5 -7 433.31 12.07
 -3 -5 -7 428.68 20.59
 3 -5 -7 388.56 12.82
 -3 -5 7 441.43 23.16
 3 -5 7 443.6 22.77
 -3 -4 -7 307.22 19.83
 3 -4 -7 283.91 7.93
 3 -4 -7 280.71 18.28
 3 -4 -7 257.76 10.94
 -3 -4 -7 269.68 16.61
 3 -4 7 327.68 18.89
 -3 -4 7 292.09 18.33
 -3 -3 7 296 15.3
 -3 -3 -7 282.38 17.29
 3 -3 -7 266.61 11.43
 3 -3 -7 290.45 19.12
 -3 -3 -7 285.94 19.66
 -3 -3 -7 280.48 13.54
 -3 -3 7 298.67 18
 3 -3 7 292.03 17.02
 -3 -2 7 210.02 13.44
 3 -2 -7 209.19 16.18
 -3 -2 -7 191.86 16.3
 -3 -2 -7 192.84 10.47
 3 -2 -7 203.22 7.98
 -3 -2 -7 200.76 12.25
 -3 -2 7 196.69 14.61
 3 -2 7 216.68 13.82
 3 -1 7 276.22 18.16
 -3 -1 7 269.3 15.57
 -3 -1 -7 275.26 19.39
 3 -1 -7 272.72 18.45
 -3 -1 -7 288.05 15.65
 3 -1 -7 252.45 11.05
 -3 -1 7 277.05 16.43
 3 -1 7 304.43 15.65
 -3 -1 -7 274.91 13.92
 -3 0 7 401.73 19.5
 3 0 7 404.13 21.65
 3 0 -7 402.47 14.88
 -3 0 -7 381.63 18.76
 3 0 7 392.47 16.8
 -3 0 7 411.56 19.15
 -3 1 7 291.78 17.9
 3 1 7 270.12 18.33
 -3 1 -7 272.03 16.65
 3 1 7 272.25 13.18
 -3 1 7 293.72 15.87
 3 2 7 200.78 15.87
 -3 2 7 217.33 16.14
 -3 2 -7 216.67 15.24
 -3 2 7 222.57 13.06
 3 2 7 198.53 10.35
 3 3 7 304.38 20.01
 -3 3 7 279.16 18.54
 3 3 -7 302.74 15.73
 -3 3 -7 282.52 17.73
 3 3 7 308.29 16.14
 -3 3 7 327.29 15.55
 3 4 7 306.29 20.12
 -3 4 7 283.11 19.12
 -3 4 -7 279.89 17.89
 3 4 -7 289.52 16.32
 3 4 7 326.75 15.46
 -3 4 7 298.54 14.36
 3 5 7 425.79 24.69
 -3 5 7 441.81 24.89
 -3 5 -7 455.77 22.98
 3 5 -7 471.13 21.48
 -3 5 7 454.72 17.02
 3 6 7 278.21 20.41
 -3 6 7 277.2 20.44
 -3 6 -7 278.98 18.32
 3 6 -7 259.11 16.71
 -3 6 7 291.88 13
 -3 7 7 144.83 15.91
 3 7 7 134.81 15.21
 3 7 -7 139.61 12.96
 -3 7 -7 148.88 14.18
 -3 7 7 140.74 8.93
 -3 8 7 153.74 16.72
 3 8 7 172.74 16.8
 3 8 -7 157.52 14.51
 -3 8 -7 153.11 14.17
 -3 9 7 214.49 19.54
 3 9 7 180.28 18.05
 -3 9 -7 197.92 16.92
 3 9 -7 181.19 15.64
 -3 9 7 198.01 17.43
 3 10 7 224.59 20.47
 -3 10 7 249.02 21.54
 -3 10 -7 208.22 17.71
 3 10 -7 221.54 17.85
 -3 10 7 231.44 14.25
 -3 10 7 221.99 18.61
 3 10 7 204.26 17.38
 3 11 7 231.74 20.96
 -3 11 7 233.34 22.63
 3 11 -7 244.61 19.29
 -3 11 7 230.06 20.23
 -3 11 -7 234.75 19.13
 3 11 7 223.99 15.85
 3 11 7 240.56 18.66
 -3 12 7 117.77 17.65
 3 12 7 105.53 14.97
 -3 12 -7 94.92 13.83
 3 12 -7 144.16 16.17
 3 12 7 108.37 11.78
 -3 12 7 107.3 15.25
 3 12 7 114.33 13.46
 3 13 7 131.31 17.64
 -3 13 7 128.7 18.8
 -3 13 -7 111.58 15.27
 3 13 -7 103.93 14.72
 -3 13 7 125.61 16.86
 3 13 7 124.67 13.8
 3 14 7 112.05 17.57
 -3 14 7 96.83 17.24
 3 14 -7 118.39 15.42
 -3 14 -7 106.94 13.89
 -3 14 7 114.52 16.98
 3 15 7 91.93 15.8
 -3 15 7 95.67 17.84
 3 15 -7 129.62 17.82
 -3 15 -7 102 14.84
 -3 15 7 110.68 17.38
 -3 16 7 112.5 20.24
 3 16 7 107.8 18.72
 3 16 -7 72.14 13.95
 -3 16 7 89.5 16.91
 -3 17 7 72.36 16.84
 -3 -14 -8 9.77 8.97
 3 -14 -8 -10.44 10
 3 -14 8 3.29 10.34
 -3 -14 8 20.77 10.69
 3 -13 -8 -2.01 7.87
 -3 -13 -8 17.27 10.5
 3 -13 8 -7.9 10.33
 -3 -13 8 2.92 9.49
 3 -12 -8 8.59 9.19
 -3 -12 -8 12.64 9.14
 -3 -12 -8 1.33 5.94
 3 -12 8 -9.9 10.49
 -3 -12 8 13.34 9.88
 -3 -11 -8 4.62 8.26
 3 -11 -8 -15.47 8.93
 -3 -11 -8 -4.32 6.1
 3 -11 8 -0.73 8.21
 -3 -11 8 -7.86 8.91
 -3 -10 -8 4.07 7.11
 3 -10 -8 4.76 7.84
 -3 -10 -8 9.6 5.99
 3 -10 8 -12.87 10.14
 -3 -10 8 -1.81 7.75
 -3 -9 -8 6.2 8.39
 3 -9 -8 9.39 8.11
 -3 -9 -8 12.49 5.33
 -3 -9 8 12.61 8.63
 3 -9 8 3.1 8.61
 3 -8 -8 3.39 6.52
 -3 -8 -8 10.02 7.72
 -3 -8 -8 -9.16 6.14
 3 -8 8 7.68 7.93
 -3 -8 8 15.65 8.09
 3 -7 -8 17.48 8.67
 -3 -7 -8 9.72 7.33
 -3 -7 -8 3.9 5.09
 -3 -7 8 -1.41 6.98
 3 -7 8 8.12 7.55
 -3 -6 -8 11.17 7.49
 3 -6 -8 3.36 6.63
 -3 -6 -8 5.97 5.41
 3 -6 8 3.85 6.35
 -3 -6 8 8.03 7.74
 -3 -5 -8 16.26 8.12
 3 -5 -8 12.28 7.29
 -3 -5 8 12.55 4.85
 -3 -5 -8 11.12 5.75
 3 -5 8 12.26 7.55
 -3 -5 8 -0.67 6.82
 -3 -4 -8 6.97 7.39
 3 -4 -8 3.69 6
 -3 -4 -8 5.53 5.53
 3 -4 -8 7.35 3.14
 -3 -4 8 6.51 4.82
 3 -4 8 13.48 6.96
 -3 -4 8 2.8 6.25
 -3 -3 -8 3.31 7.28
 3 -3 -8 2.69 6.07
 -3 -3 8 8.67 4.81
 3 -3 -8 16.79 4.28
 -3 -3 -8 7.59 6.19
 -3 -3 8 6.44 5.38
 3 -3 8 13.17 5.76
 3 -2 -8 6.52 6.6
 -3 -2 -8 0.29 7.82
 -3 -2 8 11.7 5.59
 -3 -2 -8 5.03 5.61
 -3 -2 8 18.29 6.67
 3 -2 8 13.18 6.07
 -3 -1 8 6.86 5.21
 -3 -1 -8 14.02 7.78
 3 -1 -8 9.11 8.09
 3 -1 8 9.17 5.66
 3 -1 -8 11.19 3.82
 3 -1 8 14.51 5.72
 -3 -1 8 -7.48 6.46
 -3 0 8 7.75 5.89
 3 0 8 2.94 5.56
 -3 0 -8 4.84 4.77
 3 0 8 5.58 3.9
 -3 0 8 10.28 5.26
 -3 1 8 11.27 6.45
 3 1 8 5.46 6.26
 -3 1 -8 3.09 5
 -3 1 8 21.5 6.22
 3 1 8 12.91 4.25
 3 2 8 -0.51 6.9
 -3 2 8 3.38 6.34
 -3 2 -8 12.32 7.05
 3 2 -8 8.88 4.78
 -3 2 8 3.29 4.73
 3 2 8 12.14 4.09
 3 3 8 0.22 6.28
 -3 3 8 15.1 7.87
 -3 3 -8 14.7 6.71
 3 3 -8 3.21 4.55
 -3 3 8 8.48 4.55
 3 4 8 4.35 6.65
 -3 4 8 11.99 7.39
 3 4 -8 8.5 4.57
 -3 4 -8 11.74 6.48
 -3 4 8 12.11 5
 3 5 8 19.24 8.75
 -3 5 8 -1.18 7.75
 -3 5 -8 5.21 6.31
 3 5 -8 12.95 6.27
 -3 5 8 8.25 3.91
 -3 6 8 20.22 9.55
 3 6 8 5.12 7.97
 3 6 -8 13.01 5.96
 -3 6 -8 -0.44 5.83
 3 7 8 6.8 8.03
 -3 7 8 2.45 8.81
 -3 7 -8 -2.04 6.38
 3 7 -8 4.63 5.14
 -3 8 8 4.29 8.41
 3 8 8 -1.26 8.97
 -3 8 -8 -7.16 6.08
 3 8 -8 -4.58 5.62
 -3 9 8 15.59 10.51
 3 9 8 -0.67 8.24
 -3 9 -8 6.31 7.31
 3 9 -8 4.48 6.49
 -3 10 8 2.31 10.13
 3 10 8 2.79 8.85
 3 10 -8 17.01 8.2
 -3 10 -8 12.96 7.78
 3 10 8 3.21 7.28
 -3 11 8 -16.78 10.84
 3 11 8 18.19 10.44
 3 11 -8 3.6 7.21
 -3 11 -8 -1.26 6.38
 3 11 8 4.06 7.48
 -3 12 8 -4.14 11.39
 3 12 8 11.21 9.08
 3 12 -8 6.61 7.87
 -3 12 8 -2.38 8.59
 -3 12 -8 2.32 7.64
 3 12 8 -2.15 6.92
 3 13 8 17.62 10.11
 -3 13 8 9.08 10.06
 3 13 -8 0.42 7.81
 -3 13 -8 6.71 8.35
 -3 13 8 5.19 8.78
 -3 14 8 16.65 12.46
 3 14 8 1.3 9.8
 3 14 -8 14.88 8.67
 -3 14 -8 13.2 9.5
 -3 14 8 -4.52 9.4
 -3 15 8 13.44 10.59
 -3 16 8 14.12 10.25
 -3 -12 -9 96.65 16.02
 3 -12 -9 85.63 15.38
 3 -12 9 116.48 18.02
 -3 -12 9 133.97 19.15
 3 -11 -9 118.33 16.72
 -3 -11 -9 107.11 15.73
 3 -11 9 130.51 17.82
 -3 -11 9 125.99 17.97
 3 -10 -9 107.42 15.95
 -3 -10 -9 102.4 16.09
 -3 -10 9 129.89 17
 3 -10 9 122.46 17.01
 -3 -9 -9 122.91 16.72
 3 -9 -9 125.03 16.45
 -3 -9 -9 113.42 12.47
 3 -9 9 128.58 16.4
 -3 -9 9 178.72 19.65
 3 -8 -9 127.59 16.47
 -3 -8 -9 154.77 18.4
 -3 -8 -9 158.95 14.89
 -3 -8 9 179.63 19.66
 3 -8 9 197.31 18.69
 3 -7 -9 105.89 13.96
 -3 -7 -9 107.36 14.63
 -3 -7 -9 105.8 12.74
 -3 -7 9 129.61 15.79
 3 -7 9 122.85 15.08
 -3 -6 -9 142.11 17.61
 3 -6 -9 146.01 16.67
 -3 -6 -9 162.81 15.65
 -3 -6 9 168.57 17.46
 3 -6 9 192.92 17.8
 3 -5 -9 188.44 19.05
 -3 -5 -9 195.22 19.29
 -3 -5 -9 202.74 16.77
 -3 -5 9 212.56 18.69
 3 -5 9 228.03 18.58
 3 -4 -9 196 18.93
 -3 -4 -9 209.79 20.45
 -3 -4 -9 182.77 15.76
 -3 -4 9 197.68 14.76
 -3 -4 9 203.66 17.8
 3 -4 9 234.97 17.86
 -3 -3 -9 227.6 21.53
 3 -3 -9 217.59 19.65
 -3 -3 -9 215.56 18.17
 -3 -3 9 247.07 16.95
 -3 -3 9 257.18 19.59
 3 -3 9 259.58 18.25
 3 -2 -9 236.65 21.3
 -3 -2 -9 214.67 20.8
 -3 -2 -9 206.39 17.53
 -3 -2 9 220.04 16.57
 -3 -2 9 218.03 17.6
 3 -2 9 232.29 16.71
 3 -1 9 159.23 16.25
 3 -1 -9 172.95 18.59
 -3 -1 -9 184.38 20.34
 -3 -1 9 152.24 14.49
 3 -1 9 186.51 14.32
 -3 -1 9 191.45 15.96
 3 0 9 228.15 19.64
 -3 0 9 219.75 17.13
 -3 0 -9 227.08 21.47
 3 0 -9 186.01 18.64
 -3 0 -9 196.74 15.56
 -3 0 9 227.49 16.85
 3 0 9 222.4 14.52
 -3 1 9 165.3 16.05
 3 1 9 162.44 16.61
 3 1 -9 165.65 11.98
 -3 1 -9 165.28 14.73
 -3 1 9 170.41 13.92
 -3 2 9 236.97 19.34
 3 2 9 240.96 21.05
 3 2 -9 224.58 14.74
 -3 2 -9 222.17 17.92
 -3 2 9 224.91 15.66
 -3 3 9 260.48 20.85
 3 3 9 248.72 21.06
 3 3 -9 252.98 16.01
 -3 3 -9 243.86 18.61
 -3 3 9 277.68 16.28
 -3 4 9 210.97 19.83
 3 4 9 210.09 19.54
 3 4 -9 219.91 15.53
 -3 4 -9 204.84 17.88
 -3 5 9 208.37 19.49
 3 5 9 199.05 19.64
 -3 5 -9 209.31 18.03
 3 5 -9 212.84 15.79
 -3 6 9 154.99 18.04
 3 6 9 202.37 20.39
 -3 6 -9 177.96 17.1
 3 6 -9 160.29 14.01
 -3 7 9 112.7 16.28
 3 7 9 134.88 17.65
 -3 7 -9 131.72 15.13
 3 7 -9 119.56 13.08
 3 8 9 163.12 19.99
 -3 8 9 157.1 18.91
 -3 8 -9 166.2 16.83
 3 8 -9 161.33 15.4
 -3 9 9 132.93 19.15
 3 9 9 143.05 18.22
 3 9 -9 126.21 13.74
 -3 9 -9 153.28 17.28
 -3 10 9 136.66 18.66
 3 10 9 138.99 18.82
 3 10 -9 137.38 15.43
 -3 10 -9 135.86 16.4
 3 10 9 90.66 14.74
 -3 11 9 127.66 19.54
 3 11 9 138.39 19.46
 -3 11 -9 121.58 15.1
 3 11 -9 122.18 14.88
 3 11 9 105.58 15.27
 -3 12 9 77.38 15.62
 3 12 9 123.02 19.23
 -3 12 -9 88.8 13.63
 3 12 -9 94.59 13.39
 3 12 9 83.2 13.52
 3 13 -9 108.23 15.13
 -3 13 -9 97.19 14.56
 3 -10 -10 38 12.64
 -3 -10 -10 37.96 11.73
 3 -10 10 45.61 12.69
 -3 -10 10 29.66 11.79
 3 -9 -10 38.96 11.55
 -3 -9 -10 30.09 11.52
 -3 -9 10 29.06 9.67
 3 -9 10 33.53 10.95
 3 -8 -10 112.16 16.57
 -3 -8 -10 107.82 17.4
 3 -8 10 133.66 17.69
 -3 -8 10 114.11 16.52
 3 -7 -10 58.19 14.31
 -3 -7 -10 41.53 11.84
 3 -7 10 72.54 13.8
 -3 -7 10 61.87 13.16
 -3 -6 -10 84.08 15.21
 3 -6 -10 78.15 13.98
 -3 -6 10 80.11 12.67
 3 -6 10 84.6 13.75
 3 -5 -10 80.83 15.18
 -3 -5 -10 89.57 16.38
 -3 -5 -10 66.02 11.07
 3 -5 10 77.2 12.46
 -3 -5 10 73.45 12.49
 3 -4 -10 26.01 10.01
 -3 -4 -10 76.59 15.19
 -3 -4 -10 50.18 10.36
 3 -4 10 45.55 10.23
 -3 -4 10 64.62 11.84
 3 -3 -10 123.61 17.34
 -3 -3 -10 116.53 17.73
 -3 -3 -10 120.52 14.3
 -3 -3 10 114.3 13.7
 3 -3 10 135.83 14.32
 -3 -3 10 103.53 13.54
 3 -2 -10 121.53 17.91
 -3 -2 -10 94.42 16.38
 -3 -2 -10 102.11 14.08
 -3 -2 10 104.21 12.76
 3 -2 10 119.48 13.34
 -3 -2 10 109.12 14.07
 3 -1 -10 65.13 13.94
 -3 -1 -10 60.74 15.08
 -3 -1 -10 53.77 11.69
 -3 -1 10 46.67 10.1
 -3 -1 10 51.53 9.51
 3 0 10 122.27 15.84
 -3 0 -10 124.17 18.72
 3 0 -10 90.29 14.96
 -3 0 10 147.66 15.89
 -3 0 10 117.98 13.1
 -3 1 10 45.4 10.64
 -3 1 -10 48.43 9.72
 -3 1 -10 43.18 13.91
 3 1 -10 58.5 14.39
 3 1 10 57.94 12.75
 3 2 10 125.57 16.63
 -3 2 10 113.37 15.33
 -3 2 -10 113.29 13.46
 3 3 10 117.49 16.82
 -3 3 10 120.85 16
 -3 3 -10 139.35 15.41
 -3 4 10 50.51 11.92
 3 4 10 47.28 13.36
 -3 4 -10 45.74 10.61
 -3 5 10 74.6 13.95
 3 5 10 76.3 14.68
 3 5 -10 70.74 10.45
 -3 5 -10 72.34 12.26
 3 6 10 81.31 15.98
 -3 6 10 90.44 15.6
 -3 6 -10 94.91 13.69
 3 6 -10 100.31 12.12
 -3 7 10 66.98 15.02
 3 7 10 34.54 11.56
 3 7 -10 63.6 10.76
 -3 7 -10 46.38 10.92
 -3 8 10 117.95 18.17
 3 8 10 114.73 18.46
 3 8 -10 108.37 13.01
 -3 8 -10 95.77 14.28
 -3 9 10 44.23 14.79
 3 9 10 21.1 10.92
 -3 9 -10 15.84 8.36
 3 9 -10 32.42 8.85
 -3 10 -10 43.62 10.78
 3 10 -10 38.07 9.46
 3 10 10 45.42 13.2
 3 11 -10 36.62 9.89
 3 11 10 42.68 12.1
 3 -8 11 34.76 12.17
 -3 -8 11 33.62 13.06
 -3 -7 11 0.49 9.2
 3 -7 11 2.04 8.32
 3 -6 -11 16.77 10.99
 -3 -6 11 10.9 9.65
 3 -6 11 28.45 10.22
 -3 -5 -11 28.41 13.06
 3 -5 -11 4.78 8.94
 -3 -5 11 0.66 8.67
 3 -4 -11 4.07 9.7
 -3 -4 11 -2.91 8.37
 3 -3 -11 35.77 13.65
 -3 -3 -11 26.95 12.44
 -3 -3 11 18.17 9.09
 3 -2 -11 46.96 14.87
 -3 -2 -11 46.2 15.45
 -3 -1 -11 13.98 9.04
 -3 -1 11 15.34 9.01
 3 -1 -11 16.14 11.88
 -3 -1 -11 35.88 14.92
 -3 0 -11 44.53 11.44
 -3 0 11 52.7 11.86
 3 0 -11 28.88 12.69
 -3 0 -11 30.94 13.77
 -3 1 11 -0.39 7.79
 3 1 -11 5.67 11.08
 -3 1 -11 18.72 13.46
 3 1 11 4.59 9.5
 -3 2 11 15.69 10.41
 3 2 -11 12.37 9.75
 3 2 11 12.35 9.27
 -3 2 -11 44.01 16.16
 -3 3 11 0.91 8.82
 3 3 11 47.27 13.12
 3 4 11 -4.61 11.93
 -3 4 11 1.08 8.66
 3 5 11 22.01 12.21
 -3 5 11 21.44 10.81
 -3 6 11 7.88 9.73
 3 6 11 7.03 10.8
 -3 6 -11 13.81 9.18
 -3 7 -11 9.22 9.1
 -3 8 -11 8.31 8.15
 -3 9 -11 -2.23 8.25
 -3 1 12 70.4 14.75
 -3 2 12 62.54 15.16
 4 -20 0 253.49 26.6
 4 -19 0 -11.11 13.72
 4 -18 0 417.42 33.25
 -4 -18 0 436.65 27.1
 4 -17 0 5.93 9.16
 -4 -17 0 -1.22 7.5
 4 -16 0 268.38 24.56
 -4 -16 0 235.12 18.42
 4 -15 0 2.55 8.44
 -4 -15 0 6.23 6.39
 4 -14 0 310.53 23.6
 -4 -14 0 316.78 19.37
 4 -13 0 11.75 8.21
 -4 -13 0 7.08 5.38
 4 -12 0 1538.74 48.65
 -4 -12 0 1612.53 36.72
 -4 -11 0 0.38 3.8
 -4 -11 0 4.35 2.97
 4 -10 0 571.6 26.71
 -4 -10 0 573.15 22.86
 -4 -10 0 566.6 20.16
 4 -9 0 7.78 5.35
 -4 -9 0 6.52 4.14
 -4 -9 0 4.17 3.03
 4 -8 0 939.64 31.12
 -4 -8 0 941.11 24.65
 -4 -8 0 981.39 25.02
 4 -7 0 1.55 4.26
 4 -7 0 -0.17 2.51
 -4 -7 0 -1.77 2.54
 -4 -7 0 1.41 2.45
 4 -6 0 852.53 25.52
 4 -6 0 858.38 24.1
 -4 -6 0 833.75 20.7
 4 -6 0 822.96 13.56
 -4 -6 0 833.72 21
 4 -5 0 2.78 1.18
 -4 -5 0 3.5 1.48
 4 -5 0 6.64 3.49
 -4 -5 0 1.9 2.13
 -4 -5 0 2.57 1.9
 -4 -4 0 2228.67 37.28
 -4 -4 0 2330.88 31.73
 4 -4 0 2307.13 40.06
 4 -4 0 2323.39 37.1
 -4 -4 0 2187.94 34.61
 4 -4 0 2328.8 30.69
 -4 -4 0 2287.45 36.49
 -4 -3 0 2.51 2.31
 -4 -3 0 0.9 1.23
 4 -3 0 1.54 1.75
 -4 -3 0 2.09 1.55
 4 -3 0 0.67 1.28
 -4 -3 0 -1.1 1.61
 4 -3 0 0.73 1.34
 -4 -3 0 0.82 1.54
 -4 -2 0 3997.62 51.46
 4 -2 0 4102.45 50.02
 -4 -2 0 4008.19 48.83
 4 -2 0 3981.77 49.11
 -4 -2 0 4151.07 52.56
 -4 -1 0 2.39 1.37
 4 -1 0 1.51 1.03
 4 -1 0 0.86 1.11
 -4 -1 0 2.46 1.37
 4 -1 0 1.78 1.64
 -4 0 0 690.66 14.45
 -4 0 0 684.14 13.25
 4 0 0 731.79 13.2
 4 1 0 5.13 1.52
 4 1 0 1.33 0.91
 -4 1 0 3.56 1.4
 -4 1 0 -0.03 1.1
 4 2 0 4240.71 52.39
 4 2 0 4127.67 45.01
 -4 2 0 4064.17 45.96
 -4 2 0 4058.76 51.1
 -4 2 0 4025.97 51.47
 -4 2 0 4205.21 49.69
 4 2 0 4148.38 52.98
 4 3 0 1.03 1.47
 -4 3 0 1.3 1.27
 4 3 0 0.47 1.02
 -4 3 0 1.41 1.77
 -4 3 0 1.87 1.7
 4 3 0 0.68 1.75
 -4 3 0 0.45 1.12
 4 4 0 2393.63 39.03
 4 4 0 2339.49 34.21
 -4 4 0 2350.54 35.65
 -4 4 0 2239.24 36.76
 -4 4 0 2212.48 38.13
 4 4 0 2414.13 33.89
 4 4 0 2305.34 36.43
 -4 4 0 2415.77 30.89
 -4 4 0 2417.19 37.81
 4 5 0 6.33 2.11
 4 5 0 1.41 2.13
 -4 5 0 4.57 1.96
 4 5 0 3.24 1.99
 -4 5 0 3.94 2.39
 4 5 0 3.75 1.87
 -4 5 0 4.19 1.23
 4 5 0 3.57 1.94
 -4 5 0 1.39 1.86
 4 5 0 2.84 2.32
 4 6 0 867.05 18.65
 4 6 0 909.31 24.85
 4 6 0 897.77 22.32
 -4 6 0 908.27 23.62
 -4 6 0 876.98 22.52
 4 6 0 905.83 21.9
 4 6 0 928.87 19.97
 -4 6 0 930.67 23.52
 4 6 0 896.17 20.88
 4 7 0 4.59 2.54
 4 7 0 3.61 2.09
 -4 7 0 3.4 2.55
 4 7 0 3.85 2.57
 -4 7 0 0.69 2.72
 -4 7 0 2.8 2.8
 4 7 0 9.07 2.88
 4 8 0 1005.4 22
 -4 8 0 987.89 27.2
 4 8 0 1038.78 25.96
 4 8 0 1022.52 23.96
 4 9 0 1.09 2.49
 4 9 0 2.64 2.71
 -4 9 0 0.3 3.73
 4 9 0 -2.35 3.1
 4 10 0 630.27 18.49
 -4 10 0 609.48 22.93
 4 10 0 637.53 19.06
 4 11 0 7.39 3.51
 4 11 0 4.6 3.19
 -4 11 0 2.21 4.93
 4 12 0 1668.37 35.55
 -4 12 0 1695.18 43.31
 4 13 0 3.23 3.45
 4 13 0 1.94 2.99
 -4 13 0 4.66 5.66
 4 14 0 397.68 15.68
 4 14 0 352.62 16.33
 -4 14 0 333.55 19.85
 4 15 0 4.06 3.94
 -4 15 0 0.68 5.38
 -4 16 0 262.57 23.77
 -4 16 0 258.77 19.41
 -4 17 0 12.96 8.75
 -4 17 0 8.42 7.94
 -4 18 0 428.18 26.12
 -4 18 0 382.59 30.61
 4 18 0 451.81 28.94
 -4 19 0 12.35 12.94
 -4 19 0 9.82 8.74
 4 19 0 -4.6 7.6
 -4 20 0 234.27 20.81
 -4 20 0 212.55 25.27
 4 20 0 267.31 24.99
 4 21 0 12.59 11.32
 4 -20 1 20.6 11.43
 4 -20 -1 22.14 13.31
 4 -19 -1 54.95 15.11
 4 -19 1 49.43 15.11
 -4 -19 1 59.63 12.19
 4 -18 -1 -11.74 12.11
 4 -18 1 15.46 12.85
 -4 -18 1 -3.41 8.02
 4 -17 -1 94.47 17.65
 4 -17 1 54.95 14.38
 -4 -17 -1 68.91 10.51
 -4 -17 1 68.23 12.16
 4 -16 1 9.02 9.33
 4 -16 -1 8.88 9.52
 -4 -16 -1 -7.91 5.71
 -4 -16 1 3.48 6.72
 4 -15 1 74 14.36
 4 -15 -1 63.86 13.12
 -4 -15 -1 58.78 8.97
 -4 -15 1 66.94 11.15
 4 -14 1 -1.65 8.01
 4 -14 -1 4.8 8.04
 -4 -14 -1 8.81 5.34
 -4 -14 1 9.29 5.89
 4 -13 1 167.54 17.06
 4 -13 -1 203.69 19.45
 -4 -13 -1 174.4 12.93
 -4 -13 1 195.61 15.5
 4 -12 -1 9.92 6.66
 4 -12 1 8.1 6.31
 -4 -12 -1 -2.32 4.78
 -4 -12 1 4.87 3.61
 -4 -12 1 -4.43 5.03
 4 -12 1 7.35 5.48
 4 -11 -1 241.2 18.39
 4 -11 1 266.6 19.03
 -4 -11 -1 257.45 15.85
 4 -11 1 257.01 17.74
 -4 -11 1 259.85 15.82
 -4 -11 1 260.89 14.31
 4 -10 -1 122.91 13.44
 4 -10 1 134.61 13.32
 -4 -10 -1 156.16 11.92
 -4 -10 1 147.72 11.45
 -4 -10 -1 138.16 9.78
 -4 -10 1 139.11 10.13
 4 -10 1 153.32 13.02
 4 -9 1 270.06 17.38
 4 -9 -1 277.5 17.75
 -4 -9 -1 240.74 14.31
 -4 -9 1 239.96 14.05
 -4 -9 -1 242.79 12.18
 -4 -9 -1 232.09 12.43
 -4 -9 1 252.69 12.82
 4 -9 1 251.46 15.42
 4 -8 -1 148.9 9.74
 -4 -8 -1 152.76 10.12
 4 -8 -1 137.64 12.12
 4 -8 1 148.43 12.67
 -4 -8 -1 149.58 10.64
 4 -8 1 146.08 11.43
 4 -8 1 139.6 5
 -4 -8 -1 143.43 8.67
 -4 -8 -1 158 9.72
 -4 -8 1 135.3 9.1
 4 -7 -1 394.61 14.4
 4 -7 -1 386.78 18.6
 4 -7 1 403.03 18.65
 -4 -7 -1 395.6 15.1
 4 -7 1 403.97 18.54
 -4 -7 -1 430.71 15.53
 -4 -7 -1 402.34 13.28
 4 -7 1 370.56 9.77
 -4 -7 1 407.04 14.92
 -4 -6 -1 70.81 5.65
 4 -6 -1 74.52 5.89
 -4 -6 -1 66.29 5.86
 4 -6 1 70.11 7.65
 4 -6 -1 79.67 7.92
 4 -6 1 77.85 7.74
 4 -6 -1 77.87 6.34
 -4 -6 1 69.21 6.2
 -4 -6 1 70.74 6.6
 4 -6 1 56.72 4.13
 -4 -6 -1 66.05 6.08
 -4 -6 -1 71.45 5.35
 4 -5 -1 602.12 13.62
 -4 -5 1 703.4 19.54
 -4 -5 -1 733.68 17.91
 4 -5 -1 689.46 16.86
 4 -5 1 703.18 21.65
 -4 -5 -1 711.32 17.61
 4 -5 -1 707.34 21.85
 4 -5 1 723.17 22.33
 4 -5 -1 691.27 17.91
 -4 -5 1 699.76 19.36
 -4 -5 -1 715.94 19.29
 4 -5 1 654.45 14.87
 -4 -5 1 705.83 18.96
 -4 -5 -1 684.99 15.8
 -4 -4 -1 358.7 12.28
 -4 -4 1 365.92 12.91
 4 -4 -1 365.8 10.29
 -4 -4 1 366.06 7.41
 4 -4 -1 351.85 14.01
 -4 -4 -1 368.69 11.35
 4 -4 1 361.25 13.94
 4 -4 -1 345.4 11
 4 -4 1 370.54 14.2
 4 -4 -1 371.76 11.31
 -4 -4 -1 352.58 10.28
 -4 -4 -1 372.14 13.08
 -4 -4 1 357.24 12.89
 4 -4 1 350.88 10.71
 -4 -4 1 362.42 12.83
 -4 -3 -1 1406.81 26.06
 4 -3 -1 1363.81 22.93
 -4 -3 1 1412.15 25.38
 4 -3 -1 1349.03 22.06
 -4 -3 -1 1386.61 22.95
 4 -3 -1 1416.59 27.28
 4 -3 1 1425.17 26.92
 4 -3 1 1402.02 27.08
 4 -3 -1 1340.09 21.8
 4 -3 -1 1433.29 26.29
 -4 -3 -1 1357.87 19.54
 -4 -3 -1 1441.82 27.13
 4 -3 1 1284.96 23.86
 -4 -3 1 1391.74 26.43
 -4 -3 1 1363.33 26.47
 -4 -2 -1 370.65 12.59
 -4 -2 1 389.7 10.96
 4 -2 -1 380.34 9.1
 -4 -2 -1 386.53 9.48
 4 -2 1 380.31 11.97
 4 -2 -1 388.4 11.84
 4 -2 -1 382.28 9.59
 -4 -2 1 369.66 11.73
 -4 -2 -1 382.62 12.63
 4 -2 1 366.81 11.57
 4 -2 -1 382.37 10.89
 -4 -2 1 399.12 12.43
 -4 -1 -1 728.2 18.79
 -4 -1 1 794.39 15.01
 4 -1 -1 798.91 12.81
 -4 -1 -1 758.47 12.99
 4 -1 1 758.8 17.17
 4 -1 -1 807 17.11
 4 -1 1 723.65 17.35
 4 -1 -1 737.65 16.53
 -4 -1 -1 809.01 18.29
 -4 -1 1 788.17 17.96
 4 0 -1 696.32 12.62
 -4 0 1 709.47 12.71
 -4 0 -1 716.88 10.96
 4 0 1 740.25 16.38
 4 0 -1 720.9 15.86
 -4 0 -1 750.32 17.05
 -4 0 1 706.17 16.41
 -4 1 1 804.6 12.65
 4 1 -1 791.7 15.19
 -4 1 1 769.48 17.35
 -4 1 -1 836.3 17.7
 -4 1 1 796.84 17
 4 2 1 388.66 12.34
 4 2 -1 379.23 11.01
 -4 2 1 363.87 9.55
 4 2 1 373.26 9.38
 -4 2 1 369.28 12.33
 -4 2 -1 382.94 12.71
 -4 2 -1 375.99 11.83
 4 2 1 382.16 12.66
 4 2 -1 367.42 12.04
 -4 2 1 392.3 11.04
 4 3 1 1462.72 27.92
 4 3 -1 1482.97 26.54
 -4 3 1 1492.72 24.29
 4 3 1 1418.43 23.27
 -4 3 1 1374.84 22.36
 4 3 -1 1425.7 26.33
 -4 3 -1 1390.8 27.78
 4 3 -1 1398.35 26.4
 4 3 1 1382.23 26.69
 -4 3 -1 1444.08 27.12
 4 4 1 355.38 12.65
 4 4 1 405.25 14.09
 4 4 -1 387.55 13.56
 4 4 1 374.6 11.68
 -4 4 1 393.2 12.51
 4 4 -1 400.81 12.95
 -4 4 -1 376.33 14.01
 4 4 -1 383.16 13.82
 -4 4 1 363.1 10.78
 -4 4 -1 382.87 13.73
 4 4 -1 367.24 12.68
 4 4 1 347.61 12.41
 -4 4 1 383.66 10.08
 4 5 1 736.27 18.97
 4 5 1 768.99 21.39
 4 5 -1 792.13 21.46
 -4 5 1 759.58 19.75
 4 5 1 727.03 18.68
 -4 5 1 744.61 21.63
 -4 5 -1 758.13 21.67
 4 5 1 719.27 19.91
 4 5 -1 762.39 20.28
 -4 5 -1 729.15 21.22
 -4 5 1 705.22 17.08
 4 5 1 747.07 14.09
 4 5 -1 756.34 20.74
 4 5 -1 746.24 19.3
 4 5 1 734.74 18.98
 -4 5 1 763.53 14.35
 4 5 -1 741.95 18.91
 -4 5 -1 790.35 21.22
 4 6 1 77.52 6.27
 4 6 1 85.41 7.62
 4 6 -1 82.13 7.36
 4 6 1 79.26 6.54
 -4 6 1 76.98 6.89
 -4 6 1 83.77 7.8
 4 6 -1 88.78 7.45
 4 6 1 73.39 7.04
 -4 6 -1 80.31 7.5
 4 6 -1 80.14 6.27
 -4 6 1 73.3 5.84
 4 6 -1 82.74 7.05
 4 6 1 79.05 6.29
 4 6 -1 80 6.39
 -4 6 -1 72.6 6.8
 -4 6 1 79.25 6.33
 -4 6 1 77.11 3.95
 4 7 -1 429.5 9.64
 4 7 1 402.38 14.86
 -4 7 1 431.4 14.56
 4 7 -1 430.6 16.51
 4 7 1 430.73 16.41
 4 7 1 434.07 11.76
 4 7 1 451.31 14.07
 -4 7 1 421.68 14.72
 -4 7 -1 429.74 17.34
 4 7 -1 437.46 17.07
 4 7 1 406.9 14.49
 4 7 -1 430.65 15.02
 -4 7 1 428.49 8.62
 -4 7 -1 463.53 17.84
 -4 7 1 442.98 15.89
 4 8 1 165.07 9.86
 -4 8 1 160.96 9.63
 4 8 -1 162.09 6.24
 -4 8 1 156.64 9.58
 4 8 1 168.12 9.13
 -4 8 -1 160.65 11.19
 4 8 -1 164.55 9.23
 4 8 1 156.81 9.24
 -4 8 1 159.26 10.05
 4 8 -1 162.16 11.02
 4 9 1 281.81 13.32
 -4 9 1 276.73 13.92
 4 9 -1 294.25 12.79
 4 9 -1 285.04 9.14
 -4 9 -1 284.99 15.83
 -4 9 1 267.81 13.02
 4 9 1 292.03 12.63
 -4 9 1 268.56 16.62
 4 9 1 280.7 12.37
 4 10 -1 167.77 7.42
 4 10 1 167.16 10.71
 4 10 -1 160.22 9.63
 -4 10 1 151.96 11
 4 10 1 161.01 9.96
 -4 10 1 149.63 13.65
 -4 10 -1 170.74 12.67
 4 10 1 161.99 9.7
 4 11 1 270.76 14.37
 4 11 -1 277.47 10.39
 4 11 -1 293.82 13.36
 -4 11 1 284.26 15.49
 4 11 1 289.47 14.16
 -4 11 -1 275.16 16.83
 -4 11 1 250.72 17.94
 4 11 1 283.18 12.99
 4 12 -1 0.68 3.42
 4 12 -1 2.76 2.66
 4 12 1 0.17 3
 4 12 1 2.86 4.08
 -4 12 1 -3.49 6.94
 -4 12 1 2.59 4.99
 -4 12 -1 4.5 4.86
 4 13 -1 235.39 12.28
 4 13 1 189.9 13.09
 4 13 -1 213.19 10.29
 -4 13 1 198.69 14.21
 -4 13 -1 201.58 15.64
 -4 13 1 201.76 17.94
 4 13 1 225.63 11.98
 4 14 1 8.16 3.58
 4 14 -1 14.59 3.91
 4 14 1 -0.83 4.99
 -4 14 -1 11.01 5.78
 -4 14 1 0.85 4.48
 -4 14 1 13.73 9.27
 4 15 1 70.94 9.03
 -4 15 -1 69.29 10.57
 -4 15 1 87.51 11.02
 -4 15 1 92.71 14.86
 4 16 1 -3.97 5.53
 -4 16 1 5.62 10.21
 -4 16 1 10.14 6.83
 -4 16 -1 -5.72 7.14
 4 17 -1 77.81 13.87
 -4 17 1 60.34 13.37
 -4 17 1 71.04 11.53
 -4 17 -1 69.23 11.62
 4 18 -1 3.67 8.6
 -4 18 -1 2.29 6.93
 -4 18 1 -6.48 10.2
 -4 18 1 -2.85 6.39
 4 19 -1 27.06 9.45
 -4 19 1 52.01 15.08
 -4 19 -1 44.67 9.94
 -4 19 1 48.28 10.11
 4 20 1 12.57 9.41
 4 20 -1 26.44 11.08
 -4 20 1 25.29 14.33
 -4 20 -1 11.05 7.98
 4 20 1 17.67 10.86
 4 21 1 14.92 9.81
 4 21 1 15.54 10.2
 4 -20 2 174.78 23.95
 -4 -20 2 143.2 18.73
 4 -19 2 -15.39 10.54
 4 -19 -2 13.65 13.52
 -4 -19 2 7.98 10.54
 4 -18 -2 142.48 20.26
 4 -18 2 176.76 21.83
 -4 -18 2 158.62 17.77
 4 -17 2 6.38 9.58
 4 -17 -2 22.28 10.26
 -4 -17 2 3.44 7.88
 4 -16 -2 266.53 24.73
 4 -16 2 294.87 25.59
 -4 -16 2 292.54 22.03
 4 -15 2 -0.55 7.92
 -4 -15 -2 -7.18 5.18
 -4 -15 2 9.77 7.27
 4 -15 2 -9.37 9.21
 4 -14 2 412.98 26.76
 4 -14 -2 380.09 25.93
 -4 -14 -2 437.82 23.57
 -4 -14 2 403.01 23.6
 4 -14 2 476.64 27.61
 4 -13 2 12.19 7.76
 4 -13 -2 11.9 8.67
 -4 -13 -2 -0.65 5.96
 -4 -13 2 2.26 5.86
 4 -13 2 3.05 7.22
 4 -12 2 401.26 24.07
 4 -12 -2 357.11 23.46
 -4 -12 -2 403.99 20.88
 -4 -12 2 394.06 21.39
 -4 -12 -2 373.94 15.99
 4 -12 2 444.27 24.88
 4 -11 -2 25.32 7.76
 4 -11 -2 17.79 5.62
 -4 -11 -2 13.47 5.5
 4 -11 2 11.91 6.15
 4 -11 2 18.08 2.32
 -4 -11 -2 19.84 6.15
 4 -11 2 15.05 2.21
 -4 -11 2 17.9 5.97
 -4 -11 -2 15.28 3.9
 4 -11 2 20.87 7.62
 -4 -11 2 17.7 5.1
 4 -10 -2 962.91 28.03
 4 -10 -2 874.82 33.07
 -4 -10 -2 968.54 28.94
 4 -10 2 1004.39 34.68
 4 -10 2 876.24 18.74
 -4 -10 -2 974.41 30.32
 -4 -10 2 945.86 28.32
 4 -10 2 920.88 18.74
 -4 -10 2 958.72 30.8
 -4 -10 -2 897.38 22.92
 4 -10 2 1038.25 35.47
 -4 -9 -2 1.34 3.37
 4 -9 -2 -2.73 4.93
 4 -9 -2 0.62 3.43
 4 -9 2 -1.08 4.58
 -4 -9 -2 -0.06 3.78
 -4 -9 2 -0.15 4.51
 -4 -9 2 1.81 3.14
 4 -9 2 1.15 2.22
 -4 -9 -2 0.88 2.38
 4 -9 2 -4.03 5.11
 4 -8 -2 680.3 21.37
 -4 -8 -2 666.71 21.72
 4 -8 -2 672.39 26.11
 4 -8 2 711.1 26.15
 -4 -8 -2 692.32 23.13
 -4 -8 2 685.88 24
 4 -8 2 615.5 16.96
 -4 -8 -2 650.74 16.64
 -4 -8 2 658.98 21.97
 4 -8 2 731.03 26.81
 4 -7 -2 77.98 6.96
 4 -7 -2 69.18 8.24
 4 -7 2 79.08 8.41
 -4 -7 -2 73.84 7.18
 -4 -7 -2 72.6 4.93
 -4 -7 2 71.68 6.98
 -4 -6 -2 1458.23 31.43
 4 -6 -2 1465.83 29.71
 -4 -6 -2 1469.85 30.87
 4 -6 -2 1361.14 33.45
 4 -6 2 1411.93 33.54
 4 -6 2 1452.32 37.74
 -4 -6 -2 1461.8 23.06
 -4 -6 2 1400.74 31.76
 -4 -5 -2 253.21 11.86
 -4 -5 -2 266.5 11.52
 4 -5 -2 257.37 10.99
 4 -5 2 267.75 13.18
 4 -5 -2 254.54 13.05
 4 -5 2 269.44 14.47
 4 -5 -2 273.69 8.77
 4 -5 -2 279.09 12.41
 -4 -5 -2 254.32 7.62
 -4 -5 2 247.41 12.18
 -4 -4 -2 2036.84 37.06
 -4 -4 -2 1786.65 34.91
 -4 -4 -2 1869.12 32.5
 4 -4 -2 1816.82 35.21
 4 -4 2 1875.9 34.88
 4 -4 -2 1862.3 31.69
 4 -4 2 1930.52 38.81
 4 -4 -2 1982.17 35.52
 4 -4 -2 1779.27 26.26
 -4 -4 -2 1836.54 25.23
 -4 -4 2 1871 35.77
 -4 -3 -2 1.04 2.05
 -4 -3 2 -0.3 2.05
 4 -3 -2 5.72 2.67
 4 -3 -2 2.15 1.79
 4 -3 2 1.29 2.01
 -4 -3 -2 1.81 1.89
 4 -3 2 1.49 2.25
 4 -3 -2 -0.27 1.55
 4 -3 -2 1.5 1
 4 -3 2 -1.56 2.65
 4 -2 -2 1062.08 22.72
 -4 -2 -2 1055.54 25.23
 -4 -2 -2 1029.73 20.65
 4 -2 -2 1059.68 20.2
 4 -2 -2 1040.19 16.02
 4 -2 2 1079.58 23.83
 4 -2 -2 1111.42 23.82
 -4 -2 2 1064.42 24.36
 -4 -1 2 2.99 2.07
 -4 -1 -2 6.68 2.47
 4 -1 -2 3.07 1.95
 -4 -1 -2 4.46 1.7
 4 -1 -2 4.36 1.82
 4 -1 2 2.83 1.58
 4 -1 -2 4.28 1.75
 -4 -1 2 3.1 1.89
 -4 0 -2 3364.71 53.44
 4 0 -2 3468.85 39
 4 0 2 3491.16 48.17
 -4 0 -2 3385 49.09
 4 0 -2 3532.19 49.24
 -4 0 2 3438.08 49.81
 -4 0 -2 3504.13 44.75
 4 1 -2 4.43 1.57
 -4 1 2 5.29 2.09
 -4 1 -2 5.94 2.79
 4 1 2 4.75 1.67
 -4 1 -2 4.43 1.66
 4 2 2 1069.3 25.38
 4 2 -2 1080.08 20.68
 4 2 -2 1101.56 24.23
 -4 2 2 1092.88 22.69
 4 2 2 1052.15 25.1
 -4 2 -2 1160.66 23.45
 -4 3 2 0.4 1.52
 4 3 -2 0.43 2.33
 4 3 -2 -0.07 1.46
 4 3 2 3.58 2.67
 -4 3 2 -0.48 1.58
 4 3 2 -0.46 1.61
 4 3 2 0.29 0.67
 4 3 -2 0.21 2.53
 -4 3 -2 2.34 2.2
 4 3 2 1.3 2.59
 4 4 -2 1972.37 35.16
 4 4 2 1952.74 36.87
 4 4 2 2016.26 36.62
 -4 4 2 1939.24 23.98
 4 4 -2 1921.22 34.53
 4 4 2 1971.61 33.87
 -4 4 2 1972.41 34.79
 4 4 -2 1958.06 36.55
 4 4 -2 1967.92 37.7
 4 4 2 1905.86 25.5
 -4 4 2 1921.89 31.24
 4 4 2 1894.78 36.25
 -4 4 -2 1983.83 36.87
 4 5 -2 282.69 12
 4 5 2 290.37 13.28
 4 5 2 281.89 12.94
 -4 5 2 267.17 8.1
 4 5 -2 274.65 12.44
 -4 5 2 279.39 12.34
 4 5 2 282.57 11.85
 4 5 -2 304.11 12.29
 4 5 2 276.85 11.78
 4 5 -2 289.04 13.67
 4 5 2 263.56 8.68
 -4 5 2 274.18 8.24
 4 5 -2 284.72 13.12
 4 5 2 256.3 12.09
 -4 5 2 279.83 9.78
 -4 5 -2 285.14 13.43
 4 6 2 1573.69 34.49
 4 6 -2 1513.73 31.08
 4 6 -2 1496.02 33.64
 -4 6 2 1484.57 25.42
 4 6 2 1488.35 32.69
 4 6 2 1540.21 32.28
 -4 6 2 1560.39 33.95
 4 6 2 1428.21 32.37
 -4 6 2 1540.13 34.45
 4 6 -2 1645.26 33.23
 -4 6 -2 1545.95 34.11
 -4 6 2 1500.34 24.63
 -4 6 2 1568.53 25.74
 4 6 2 1467.13 31.33
 4 6 -2 1530.09 35.27
 4 7 2 79.41 7.54
 4 7 -2 89.35 7.21
 -4 7 2 93.3 6.33
 -4 7 2 75.07 5.4
 -4 7 -2 80.04 8.27
 4 7 2 81.44 7.14
 -4 7 2 86.17 6.85
 -4 7 2 82.61 5.01
 4 8 -2 749.06 21.73
 -4 8 2 762.87 20.54
 4 8 2 726.77 23.31
 -4 8 2 697.66 26.11
 -4 8 -2 764.65 25.81
 -4 8 2 745.32 19.02
 4 8 2 761.95 13.55
 -4 8 2 810.47 15.57
 4 8 2 694.52 20.83
 -4 8 2 774.25 21.67
 4 9 -2 -0.89 2.98
 -4 9 2 2.55 2.87
 4 9 2 3.33 3.99
 -4 9 2 5.8 5.47
 -4 9 -2 -2.31 4.99
 -4 9 2 -1.05 2.73
 4 9 2 0.4 1.44
 -4 9 2 2.53 2.92
 -4 9 2 0.95 1.32
 4 9 2 2.26 3.17
 4 10 -2 1120.7 27.66
 -4 10 2 1067.64 28.8
 4 10 2 1041.7 30.4
 -4 10 2 1076.47 35.81
 -4 10 2 1021.09 26.43
 -4 10 -2 1090.27 33.41
 4 10 2 1078.17 24.44
 4 10 2 1077.42 20.34
 4 10 2 1055.29 26.82
 4 11 2 15.91 5.82
 -4 11 -2 18.21 6.35
 -4 11 2 26.89 5.5
 -4 11 2 11.9 6.03
 4 11 2 20.72 4.03
 4 11 2 22.33 4.54
 4 12 2 424.04 20.46
 -4 12 -2 431.1 22.55
 -4 12 2 415.06 18.38
 4 12 2 449.94 17.09
 -4 12 2 413.98 24.53
 4 12 2 468.16 17.76
 4 13 2 -5.85 5.23
 -4 13 2 8.53 4.61
 -4 13 2 1.63 6.72
 -4 13 -2 9.73 6.75
 4 13 2 7.53 3.63
 4 14 2 404.06 21.6
 -4 14 2 444.48 20.95
 -4 14 2 439.65 28.25
 -4 14 -2 429.12 24.04
 4 14 2 495.67 18.69
 4 15 2 1.49 5.14
 -4 15 2 -0.76 8.67
 -4 15 -2 -7.33 6.91
 -4 15 2 -6.45 5.33
 4 15 2 -7.74 7.11
 4 16 2 297.16 19.75
 4 16 2 298.89 22.65
 -4 16 -2 317.44 21.71
 -4 16 2 306.01 19.02
 -4 16 2 308.99 26.5
 4 16 -2 321.57 23.29
 4 17 2 0.58 6.31
 4 17 2 7.03 7.99
 -4 17 2 -2.62 10.02
 -4 17 -2 -6.53 7.91
 -4 17 2 15.29 7.26
 4 18 2 171.3 19.49
 4 18 -2 158.81 19.36
 -4 18 -2 167.44 17.57
 -4 18 2 182 23.47
 4 19 2 -9.81 10.04
 -4 19 2 3.67 12.58
 -4 19 -2 -0.89 7.74
 4 19 -2 4.49 9.96
 4 19 2 1.23 7.67
 -4 20 2 103.13 15.74
 4 20 2 167.2 18.63
 4 20 -2 158.53 20.62
 -4 20 -2 161.49 18.27
 4 20 2 150.19 19.89
 -4 -20 3 24.5 12.74
 4 -19 -3 129.11 19.47
 4 -19 3 167.1 20.82
 -4 -19 3 196.03 21.42
 4 -18 3 0.53 9.31
 4 -18 -3 -18.43 12.51
 -4 -18 3 14.54 9.47
 4 -17 -3 245.59 25.04
 4 -17 3 239.58 23.74
 4 -17 3 316.06 26.21
 -4 -17 3 272.53 22.79
 4 -16 -3 -10.32 10.07
 4 -16 3 -4.79 9.44
 -4 -16 3 -9.03 7.99
 4 -15 3 746.97 36.81
 4 -15 -3 688.78 35.56
 -4 -15 -3 691.25 31.05
 -4 -15 3 695.87 33.29
 4 -14 -3 -6.38 7.07
 4 -14 -3 5.11 7.31
 -4 -14 -3 2.17 6.75
 4 -14 3 -12.02 8.62
 -4 -14 -3 -7.63 6.53
 -4 -14 3 8 7.36
 4 -14 3 -0.58 7.27
 4 -13 -3 454.11 22.27
 -4 -13 -3 455.1 23.14
 4 -13 3 452.72 26.31
 4 -13 -3 382.87 25.32
 -4 -13 -3 439.55 22.68
 -4 -13 3 424.66 24.56
 4 -12 -3 -4.77 7.1
 4 -12 3 -6.4 6.48
 -4 -12 -3 1.92 5.51
 4 -12 -3 8.51 5.41
 -4 -12 -3 -2.47 5.48
 4 -12 3 -0.08 2.69
 -4 -12 -3 -2.19 2.31
 -4 -12 3 6.55 5.91
 4 -12 3 3.17 7.68
 4 -11 -3 586.19 23.16
 4 -11 3 592.89 27.64
 4 -11 -3 540.68 26.82
 -4 -11 -3 588.48 23.84
 4 -11 3 527.88 17.79
 -4 -11 -3 571.86 24.13
 -4 -11 3 556.17 26.21
 -4 -11 -3 549.16 13.94
 -4 -10 -3 13.38 5.78
 4 -10 3 6.94 5.79
 4 -10 -3 -1.4 5.26
 4 -10 -3 1.89 4.07
 -4 -10 -3 8.66 5.06
 4 -10 3 8.38 6.72
 -4 -10 3 1.45 4.83
 -4 -10 -3 4.98 1.97
 4 -9 -3 1569.42 36.83
 4 -9 3 1538.6 41.69
 4 -9 -3 1452.61 41.01
 -4 -9 -3 1527.92 37.84
 -4 -9 -3 1519.94 37.86
 -4 -9 3 1537.57 40.2
 -4 -9 -3 1470.82 22.07
 4 -8 3 1.21 4.23
 4 -8 -3 -3.06 4.32
 4 -8 -3 -0.27 3.47
 -4 -8 -3 2.62 3.61
 -4 -8 -3 1.8 3.67
 -4 -8 -3 2.21 1.26
 -4 -8 3 -2.85 4.8
 4 -8 3 -7.6 6.06
 4 -7 -3 1314.74 35.34
 4 -7 -3 1337.48 31.85
 4 -7 3 1383.94 35.88
 -4 -7 -3 1363.04 32.59
 -4 -7 -3 1344.67 32.71
 4 -7 3 1449.37 38.7
 -4 -7 3 1325.99 34.99
 -4 -6 -3 27.73 5.08
 4 -6 -3 24.49 5.23
 4 -6 3 22.72 5.07
 4 -6 -3 26.95 4.51
 -4 -6 3 27.48 5.28
 4 -6 3 14.76 4.14
 4 -5 3 2442.23 44.31
 4 -5 -3 2447.14 42.63
 4 -5 -3 2378.14 44.27
 -4 -5 -3 2402.84 43.39
 -4 -5 -3 2510.97 46.97
 -4 -5 3 2417.01 47.39
 4 -5 3 2468.22 48.99
 -4 -4 3 7.62 3.05
 -4 -4 3 3.37 1.13
 -4 -4 -3 -0.11 2.34
 4 -4 -3 1.9 2.52
 -4 -4 -3 -0.18 2.72
 4 -4 -3 4.45 2.74
 4 -4 3 6.41 3.18
 4 -4 3 -1.83 3.4
 4 -4 -3 3.71 2.4
 -4 -4 -3 3.22 1
 4 -4 3 5.62 3.65
 -4 -3 -3 824.41 23.09
 -4 -3 3 835.97 24.99
 -4 -3 -3 861.32 25.44
 -4 -3 -3 843.8 21.98
 4 -3 -3 853.52 21.36
 4 -3 -3 782.98 20.88
 4 -3 3 819.18 20.44
 4 -3 3 887.84 25.28
 4 -3 -3 892.08 23.57
 -4 -3 -3 860.06 14.72
 4 -3 3 850.8 23.69
 -4 -2 -3 3.68 3.03
 -4 -2 -3 -2.6 2.68
 -4 -2 3 1.53 2.68
 4 -2 -3 1.77 2.01
 4 -2 -3 0.76 2.32
 4 -2 3 1.72 1.69
 -4 -2 -3 0.15 2.23
 4 -2 3 -2.27 2.63
 4 -2 -3 -3.31 2.55
 -4 -2 -3 2.12 1.01
 -4 -2 3 2.85 3.1
 -4 -2 -3 0.74 1.17
 4 -2 3 -1.51 2.68
 4 -1 -3 3830.53 40.03
 -4 -1 3 3930.5 60.42
 -4 -1 -3 3863.9 61.4
 4 -1 3 3958.01 56.2
 4 -1 -3 4010.3 58.05
 -4 -1 -3 3784.9 43.34
 -4 -1 3 3763.14 56.28
 -4 -1 -3 3874.97 48.74
 -4 0 -3 152.11 10.47
 4 0 -3 147.18 5.38
 -4 0 3 153.62 9.83
 -4 0 3 161.52 9.25
 4 0 3 162.41 8.77
 -4 0 -3 153.29 9.05
 4 0 -3 160.68 9.44
 -4 0 3 165.13 9.46
 -4 0 -3 166.81 7.92
 -4 1 3 3880.46 59.28
 4 1 -3 3736.67 47.71
 -4 1 -3 4173.32 64.25
 -4 1 -3 3903.7 58.31
 4 1 3 4011.5 55.03
 4 1 -3 4010.16 58.58
 -4 1 3 3850.02 56.91
 -4 1 -3 4112.87 55.07
 -4 2 3 1.08 1.89
 4 2 -3 2.44 1.8
 -4 2 -3 -0.83 2.78
 -4 2 -3 7.09 3.49
 -4 2 3 -1.16 2.81
 4 2 3 -0.48 1.92
 4 2 -3 1.07 2.15
 -4 2 -3 1.79 1.97
 4 3 -3 850.83 20.47
 -4 3 3 920.34 23.13
 4 3 -3 888.47 24.74
 4 3 3 899.34 21.22
 4 3 -3 871.26 24.53
 -4 3 -3 927.33 24.08
 -4 4 3 3.81 2.45
 4 4 -3 3.7 2.57
 4 4 3 3.54 2.98
 4 4 3 1.02 1.77
 -4 4 3 4.68 2.97
 4 4 3 3.96 2.56
 4 4 -3 3.19 2.56
 4 4 3 5.13 1.54
 4 4 -3 3.24 2.75
 4 4 3 7.15 3.99
 -4 4 -3 5.06 2.83
 4 5 3 2485.74 47.61
 -4 5 3 2571.75 41.97
 4 5 3 2646.99 46.53
 4 5 -3 2459.82 44.31
 -4 5 3 2554.53 30.47
 4 5 3 2376.52 42.79
 4 5 3 2599.88 45.38
 4 5 3 2479.55 34.81
 4 5 3 2489.28 47.16
 -4 6 3 26.31 3.75
 4 6 3 32.42 5.85
 -4 6 3 27.16 2.61
 -4 6 3 30.37 4.67
 4 6 -3 37.65 5.15
 4 6 3 31.07 4.86
 -4 6 -3 40.06 5.71
 4 6 3 24.4 3.3
 -4 6 3 22.5 5.67
 4 6 3 27.68 5.13
 -4 7 3 1482.47 28.42
 -4 7 3 1443.22 25.53
 4 7 3 1453.5 35.68
 -4 7 3 1448.07 21.44
 4 7 3 1394.15 27.32
 -4 7 3 1399.47 37.49
 -4 7 -3 1432.57 37.35
 4 7 3 1370.78 33.04
 -4 8 3 3.06 2.23
 4 8 3 3.97 4.45
 -4 8 3 -2.02 2.22
 -4 8 3 -1.02 1.8
 4 8 3 -0.57 2.61
 -4 8 3 -1.03 5.02
 -4 8 -3 1.05 4.61
 4 8 3 -0.9 3.34
 -4 8 3 1.74 2.62
 -4 9 3 1651.11 32.77
 4 9 3 1649.58 40.78
 -4 9 3 1570.74 27.96
 -4 9 3 1619.11 43.62
 4 9 3 1608.78 34.44
 -4 9 -3 1650.42 42.86
 4 9 3 1645.96 36.85
 -4 9 3 1694.6 29.49
 -4 9 3 1658.85 34.13
 -4 10 3 8.77 2.55
 4 10 3 3.21 4.42
 -4 10 3 9.15 3.57
 -4 10 3 8.71 2.92
 4 10 3 10.81 4.49
 -4 10 -3 4.47 4.9
 -4 10 3 18.45 6.94
 4 10 3 11.94 4.57
 -4 10 3 9.48 3.54
 -4 11 3 660.46 22.68
 4 11 3 615.06 25.58
 -4 11 -3 634.88 27.04
 4 11 3 627.1 23.73
 -4 11 3 626.67 29.22
 -4 11 3 627.49 18.96
 4 11 3 601.41 21.91
 4 12 3 -1.63 5.17
 4 12 3 -1.59 4.4
 -4 12 -3 -0.23 5.71
 -4 12 3 5.17 6.62
 -4 12 3 1.24 3.12
 4 12 3 2.64 3.71
 -4 12 3 2.39 1.33
 4 13 3 465.25 23.92
 -4 13 3 474.54 18.79
 -4 13 -3 457.73 24.51
 -4 13 3 466.68 27.84
 4 13 3 499.48 23.77
 4 13 3 485.83 19.85
 4 14 3 -4.62 6.43
 4 14 -3 16.26 8.84
 4 14 3 -0.13 6.31
 -4 14 -3 -0.47 5.7
 -4 14 3 -0.84 4.02
 -4 14 3 -4.68 7.36
 4 14 3 0.68 3.86
 4 15 3 714.94 31.42
 -4 15 -3 724.91 32.95
 -4 15 3 745.72 26.1
 4 15 -3 779.14 35.73
 4 15 3 786.69 33.79
 -4 15 3 716.73 38.43
 4 16 3 -4.94 6.97
 -4 16 3 -9.86 10.77
 -4 16 -3 -9.42 7.64
 4 16 3 -7.72 8.45
 4 16 -3 1.93 7.58
 4 17 3 272.76 20.83
 -4 17 -3 289.39 22.36
 -4 17 3 297.3 27.7
 4 17 3 288.59 23.28
 4 17 -3 278.36 24.08
 4 18 -3 -5.88 8.39
 4 18 3 -6.31 8.88
 -4 18 -3 16.22 9.13
 -4 18 3 14.76 12.46
 -4 19 3 173.92 20.57
 4 19 -3 196.93 21.69
 4 19 3 220.19 22.96
 -4 19 -3 177.9 19.52
 -4 19 3 214.48 26.04
 -4 20 3 -9.36 9.77
 4 -19 4 -7.46 9.88
 4 -19 -4 1.99 10.84
 -4 -19 4 13.19 10.96
 4 -18 4 -8.15 10.5
 4 -18 -4 5.01 10.25
 4 -18 4 -0.39 10.12
 -4 -18 4 26.1 13.11
 4 -17 -4 26.83 11.37
 4 -17 4 17.04 10.29
 4 -17 4 9.48 10.05
 -4 -17 4 6.41 8.86
 -4 -16 -4 25.93 9.72
 4 -16 -4 10.33 9.52
 4 -16 4 1.17 7.92
 -4 -16 -4 8.48 7.6
 -4 -16 4 1.51 7.36
 4 -16 4 0.2 9.01
 4 -15 -4 7.18 8.59
 -4 -15 -4 7.21 7.06
 4 -15 -4 -3.77 6.77
 4 -15 4 -0.93 7.76
 -4 -15 -4 2.25 6.46
 4 -15 4 -9.26 10
 -4 -15 4 -18.58 10.02
 4 -14 -4 0.57 7.26
 4 -14 -4 -2.17 6.38
 4 -14 4 7.34 8.12
 -4 -14 -4 -1.52 6.71
 -4 -14 -4 -5.78 6.34
 4 -14 4 2.33 7.78
 -4 -14 4 12.2 8.8
 4 -13 -4 27.62 8.67
 4 -13 -4 18.27 7.09
 -4 -13 -4 20.54 7.63
 4 -13 4 23.91 8.3
 -4 -13 -4 29.84 7.68
 4 -13 4 22.91 8.88
 -4 -13 4 34.41 9.69
 -4 -12 -4 -1.09 5.19
 4 -12 -4 9.75 5.99
 4 -12 -4 10.4 7.49
 4 -12 4 9.52 7.21
 -4 -12 -4 -1.5 5.34
 -4 -12 4 5.7 7.41
 4 -12 4 -1.4 7.82
 4 -11 4 0.01 5.43
 4 -11 -4 -2.17 6.34
 4 -11 -4 -2.43 4.41
 -4 -11 -4 5.55 5.8
 -4 -11 -4 -1.93 5.51
 -4 -11 4 12.25 7.37
 4 -11 4 2.01 6.9
 4 -10 -4 -5.43 5.24
 4 -10 4 -4.71 5.88
 4 -10 -4 2.74 5.56
 -4 -10 -4 -2.98 5
 -4 -10 -4 -4.49 5.28
 4 -10 4 -1.52 5.8
 -4 -10 4 5.33 6.37
 -4 -9 -4 4.21 4.88
 4 -9 -4 -6.13 5.18
 4 -9 4 5.02 5.3
 4 -9 -4 1.9 4.85
 -4 -9 -4 -9.03 5.6
 -4 -9 4 1.72 5.64
 4 -8 -4 3.12 4.08
 -4 -8 -4 -1.07 4.2
 4 -8 -4 1.8 4.63
 4 -8 4 4.21 4.15
 -4 -8 -4 0.75 3.65
 4 -8 4 2.82 5.93
 -4 -8 4 1.08 5.42
 4 -7 4 166.23 11.98
 4 -7 -4 163.87 11.81
 -4 -7 -4 166.6 12.06
 4 -7 -4 157.44 11.07
 -4 -7 -4 156.5 11.68
 -4 -7 4 161.92 12.71
 4 -7 4 170.26 14.18
 4 -6 -4 5.25 3.68
 -4 -6 -4 -1.74 4.2
 4 -6 4 3.59 3.26
 4 -6 -4 0.05 3.42
 -4 -6 -4 -0.91 3.78
 4 -6 4 1.37 4.73
 -4 -6 4 3.94 4.74
 -4 -5 -4 33.72 5.89
 4 -5 -4 46.2 6.36
 4 -5 4 44.18 5.83
 4 -5 -4 31.72 5.18
 -4 -5 4 44.21 3.22
 4 -5 4 47.25 7.7
 -4 -5 4 39.65 6.35
 -4 -4 4 1.51 1.66
 -4 -4 -4 3.17 3.26
 4 -4 -4 0.35 2.55
 4 -4 4 -0.28 2.48
 4 -4 -4 5.47 3.56
 -4 -4 -4 3.92 1.72
 -4 -4 4 7.92 5.16
 4 -4 4 5.33 3.82
 -4 -3 4 377.19 11.7
 4 -3 -4 367.13 13.45
 4 -3 4 374.85 13.22
 -4 -3 -4 360.85 15.81
 4 -3 -4 372.5 15.47
 -4 -3 -4 345.21 10.32
 -4 -3 -4 367.52 9.81
 -4 -3 4 390 16.67
 4 -3 4 364.74 16.56
 -4 -2 4 0.26 1.9
 4 -2 -4 2.05 0.89
 4 -2 4 2.7 2.02
 4 -2 -4 -2.23 3.09
 -4 -2 -4 -1.89 3.08
 4 -2 -4 4.04 2.38
 -4 -2 -4 -0.65 1.35
 4 -2 -4 -0.35 1.23
 4 -2 4 0.9 2.52
 4 -2 4 -1.2 3.2
 -4 -2 -4 0.43 1.59
 -4 -2 4 4.78 3.53
 -4 -1 4 8.61 2.73
 4 -1 4 6.43 3.11
 -4 -1 -4 7.43 1.89
 -4 -1 -4 6.62 3.1
 4 -1 4 7.45 3.04
 -4 -1 4 7.03 3.62
 -4 -1 -4 12.16 2.82
 -4 0 -4 -0.83 2.53
 -4 0 4 3.31 3.23
 4 0 4 -0.82 2.3
 -4 0 -4 -3.34 2.94
 -4 0 4 5.58 3.22
 4 0 4 0.81 2.27
 -4 0 -4 4.14 2.6
 -4 1 4 7.3 3.07
 -4 1 -4 11.93 4.39
 4 1 4 5.12 2
 -4 1 4 3.79 2.81
 4 1 -4 4.97 2.82
 -4 1 4 8.03 3.45
 -4 1 -4 10.23 2.97
 -4 2 -4 -5.58 4.01
 -4 2 4 -1.98 2.67
 -4 2 4 -0.81 3.12
 4 2 4 5.3 2.81
 -4 2 4 7.94 3.42
 -4 2 -4 0.25 2.3
 -4 3 -4 447.49 19.22
 4 3 -4 362.54 13.48
 -4 3 4 412.37 17.46
 4 3 4 394.84 14.42
 -4 3 4 364.38 15.33
 -4 3 4 365.33 16.66
 -4 3 -4 420.39 17.34
 4 4 -4 -1 2.42
 4 4 4 7.91 4.66
 -4 4 4 3.13 2.88
 -4 4 -4 1.83 4.1
 -4 4 4 3.36 3.52
 -4 4 -4 1.3 4.15
 -4 4 4 1.96 3.84
 4 4 4 2.88 2.42
 4 4 -4 -0.83 1.82
 4 4 4 3.98 2.47
 -4 5 4 37.94 5.47
 -4 5 -4 52.7 6.96
 4 5 -4 36.48 5.34
 4 5 4 44.08 7.2
 4 5 -4 44.12 4.8
 4 5 4 40.74 5.28
 4 5 4 42.67 4.13
 -4 5 -4 44.33 7.28
 -4 5 4 40.78 6.63
 4 5 4 40.03 4.99
 4 6 4 0.51 4.83
 -4 6 4 1.79 2.74
 4 6 -4 10.63 3.9
 4 6 4 -6.57 3.82
 -4 6 4 -3.4 5.19
 -4 6 -4 5.97 4.47
 4 6 4 -1.03 2.21
 4 6 4 0.72 4.01
 -4 7 4 163.26 10.43
 4 7 4 181.18 13.83
 4 7 4 165.09 8.95
 -4 7 4 166.42 13.23
 -4 7 -4 165.53 13.17
 4 7 4 158.77 12.55
 4 8 4 2.88 5.06
 -4 8 4 -1.13 2
 -4 8 4 2.22 3.15
 -4 8 -4 1.77 4.86
 -4 8 4 5.75 5.43
 4 8 4 -1.01 2.93
 -4 8 4 1.54 2.66
 4 8 4 4 4.55
 -4 9 4 1.18 2.75
 4 9 4 -1.68 5.62
 -4 9 4 0.12 2.44
 -4 9 4 -5.54 5.71
 -4 9 -4 5.54 5.87
 4 9 4 5.71 3.68
 -4 9 4 1.23 1.07
 -4 9 4 2.3 2.78
 4 9 4 11.65 4.7
 -4 10 4 1.39 2.53
 -4 10 4 2.44 3.07
 4 10 4 0.37 5.21
 -4 10 -4 3.13 5.6
 4 10 4 6.36 3.82
 -4 10 4 0.34 1.79
 -4 10 4 1.73 5.76
 4 10 4 -3.36 4.77
 -4 10 4 0.53 2.74
 4 11 4 8.31 6.85
 -4 11 -4 1.9 5.59
 4 11 4 7.23 4.35
 -4 11 4 1.84 2.04
 -4 11 4 14.11 8.38
 4 11 4 4.86 4.8
 4 12 4 -2.19 6.32
 4 12 4 6.72 5.3
 -4 12 4 0.69 2.43
 4 12 -4 4.83 6.13
 -4 12 4 -7.23 6.54
 -4 12 -4 3.78 6.53
 4 12 4 0.51 4.76
 4 13 4 29.65 8.35
 4 13 -4 26.56 7.66
 -4 13 -4 24.4 7.87
 4 13 4 38.86 8.03
 -4 13 4 14.78 8.81
 4 13 4 35.09 6.95
 4 14 4 5 6.72
 -4 14 -4 8.64 7.58
 4 14 -4 2.59 6.46
 -4 14 4 -4.25 8.07
 4 14 4 5.6 6.51
 4 14 4 5.15 5.34
 4 15 4 -1.11 6.87
 -4 15 -4 -5.16 7.01
 4 15 4 -1.49 5.96
 -4 15 4 -19.53 12.22
 4 15 -4 4.51 7.49
 4 16 4 -2.14 7.78
 4 16 -4 -12.12 9.46
 -4 16 -4 15.26 9.44
 4 16 4 8.94 7.82
 -4 16 4 22.52 12.36
 -4 17 4 36.12 12.44
 4 17 4 10.84 8.59
 -4 17 -4 -0.97 7.63
 4 17 4 18.61 9.28
 -4 17 4 14.94 12.9
 4 17 -4 9.11 8.98
 -4 18 4 10.16 9.52
 4 18 4 9.59 9.16
 -4 18 -4 -2.88 7.76
 -4 18 4 -19.43 13.06
 4 18 -4 18.22 11.47
 4 18 4 6.28 8.14
 -4 19 4 4.92 9
 -4 19 -4 12.64 9.46
 4 -19 5 70.27 16.07
 4 -19 -5 115.38 18.04
 4 -18 5 3.17 10.22
 4 -18 -5 -12.39 11.24
 -4 -18 5 12.89 10.71
 4 -18 5 -6.87 10.92
 4 -17 5 342.01 26.96
 4 -17 -5 272.58 23.6
 -4 -17 -5 303.5 23.18
 4 -17 -5 319.07 23.84
 4 -17 5 331.62 27.6
 -4 -17 5 344.69 27.53
 4 -16 5 -0.03 7.87
 4 -16 -5 5.28 9.09
 -4 -16 -5 -11.18 8.07
 4 -16 -5 -6.01 9.23
 -4 -16 -5 -11.29 8.31
 4 -16 5 -3.73 9.85
 -4 -16 5 -12.76 9.43
 4 -15 5 351.8 26
 4 -15 -5 296.59 22.97
 4 -15 -5 342.14 22.81
 -4 -15 -5 341.16 23.84
 -4 -15 -5 325.58 21.78
 -4 -15 5 342.3 25.42
 4 -15 5 390.4 28.19
 4 -14 -5 -3.75 8.01
 -4 -14 -5 9.36 7.57
 4 -14 5 7.36 7.81
 4 -14 -5 1.71 7.37
 -4 -14 -5 2.72 5.58
 4 -14 5 -13.69 9.71
 -4 -14 5 -7.27 7.21
 4 -13 -5 475.56 25.12
 -4 -13 -5 444.07 24.94
 4 -13 5 526.71 28.35
 4 -13 -5 447.83 25.53
 -4 -13 -5 489.02 24.73
 4 -13 5 564.91 31.36
 -4 -13 5 499.14 28.96
 4 -12 -5 13.12 7.35
 4 -12 5 -5.06 6.57
 4 -12 -5 -0.96 5.4
 -4 -12 -5 0.7 6.23
 -4 -12 -5 -2.56 4.87
 4 -12 5 2.71 8.3
 -4 -12 5 6.68 6.61
 4 -11 -5 412.97 21.91
 4 -11 -5 392.6 21.73
 4 -11 5 404.69 22.51
 -4 -11 -5 398 22.25
 -4 -11 -5 385.29 21.06
 4 -11 5 459.85 27.02
 -4 -11 5 424.81 24.86
 4 -10 5 6.89 5.46
 4 -10 -5 -6.43 6.48
 -4 -10 -5 14.29 7.04
 4 -10 -5 -9.61 5.72
 -4 -10 -5 5.13 4.91
 4 -10 5 3.04 6.55
 -4 -10 5 13.7 8.06
 4 -9 -5 725.09 27.78
 4 -9 -5 763.38 26.4
 4 -9 5 759.04 27.79
 -4 -9 -5 719.43 28.37
 -4 -9 -5 721.59 27.45
 -4 -9 5 708.84 30.23
 4 -9 5 806.81 33.32
 4 -8 -5 -1.54 3.98
 4 -8 -5 -3.04 4.61
 -4 -8 -5 1.09 4.88
 4 -8 5 3.8 3.91
 -4 -8 -5 15.11 6.03
 4 -8 5 -1.75 7.02
 -4 -8 5 7.9 6.67
 4 -7 -5 1525.1 35.81
 4 -7 -5 1599.89 40.44
 -4 -7 -5 1563.15 41.14
 4 -7 5 1622.11 37.62
 -4 -7 -5 1556.39 39.14
 -4 -7 5 1573.37 42.84
 4 -7 5 1690.48 45.93
 4 -6 5 3.12 3.29
 4 -6 -5 2.44 3.2
 4 -6 -5 6.32 4.91
 -4 -6 -5 1.84 4.13
 -4 -6 -5 -2.94 3.91
 -4 -6 5 0.72 4.97
 4 -6 5 -2.24 5.78
 -4 -5 -5 463.75 20.03
 -4 -5 5 516.67 14.09
 4 -5 -5 493.78 9
 4 -5 -5 476.25 19.97
 -4 -5 -5 499.09 21.07
 4 -5 -5 500.24 17.27
 4 -5 5 454.58 17.69
 -4 -5 -5 450.29 14.58
 4 -5 5 505.96 22.35
 -4 -5 5 477.67 21.52
 -4 -4 -5 5.43 3.69
 4 -4 -5 7.53 1.26
 -4 -4 5 8.13 2.71
 4 -4 5 6.6 3.03
 4 -4 -5 10.07 3.14
 4 -4 -5 3.93 4.24
 -4 -4 -5 5.2 4.64
 -4 -4 -5 6.85 1.84
 -4 -4 -5 7.62 2.64
 -4 -4 -5 6.09 1.09
 4 -4 5 5.34 5.68
 -4 -4 5 5.74 4.92
 -4 -3 -5 1218.24 33.28
 4 -3 -5 1303.62 18.34
 -4 -3 5 1302.63 27.21
 4 -3 5 1330.81 26.61
 4 -3 -5 1310.2 33.77
 -4 -3 -5 1273.79 34.86
 -4 -3 -5 1290.35 25.58
 -4 -3 -5 1277.5 23.56
 -4 -3 5 1358.48 35.06
 4 -3 5 1351.63 34.62
 -4 -3 -5 1234.87 21.96
 -4 -2 5 2.1 2.59
 4 -2 -5 -1.66 3.81
 -4 -2 -5 4.82 4.31
 4 -2 -5 1.28 2.06
 4 -2 5 0.15 1.92
 -4 -2 -5 1.72 2.01
 4 -2 -5 2.35 1.43
 4 -2 5 6.49 3.89
 -4 -2 5 -0.09 3.77
 -4 -2 -5 2.18 1.96
 4 -1 5 1336.72 35.91
 4 -1 -5 1478.12 24.82
 4 -1 5 1423.21 24.1
 4 -1 -5 1465.3 25.39
 -4 -1 -5 1375.96 27.98
 -4 -1 5 1421.31 34.3
 4 -1 5 1394.53 31.81
 -4 -1 -5 1482.76 29.93
 4 0 5 0.03 4.12
 4 0 -5 2.34 2.46
 4 0 5 2.16 3.12
 4 0 5 7.13 3.18
 -4 0 -5 2.89 3.26
 -4 0 5 10.59 4.2
 4 1 5 1424.9 37.47
 4 1 -5 1474.27 29.33
 4 1 5 1504.2 33.22
 4 1 5 1369.08 27.41
 -4 1 -5 1599.4 35.28
 -4 1 5 1485.02 33.57
 4 2 5 2.79 4.82
 -4 2 5 4.97 4.28
 4 2 5 3.68 2.09
 4 2 5 0.56 2.36
 -4 2 5 -0.73 3.67
 -4 2 -5 5.91 4.71
 4 2 -5 -1.55 2.61
 -4 2 5 -1.59 3.24
 -4 2 -5 -4.99 3.56
 4 3 5 1322.94 36.93
 4 3 5 1296 26.76
 4 3 -5 1460.41 25.1
 -4 3 5 1366.72 33.09
 4 3 5 1418.74 30.61
 -4 3 -5 1312.6 35.93
 -4 3 5 1364.59 30.77
 4 4 5 7.19 4.09
 4 4 -5 7.54 2.36
 4 4 5 9.66 3.15
 -4 4 -5 4.37 4.71
 -4 4 5 8.23 4.02
 4 4 5 3.05 2.49
 -4 4 5 4.83 3.12
 4 5 5 513.94 23.28
 -4 5 -5 512 22.72
 -4 5 5 498.08 19.19
 -4 5 5 483.79 17.24
 4 5 5 544.36 18.29
 -4 5 5 481.33 21.71
 4 5 -5 489.24 19.39
 4 5 -5 559.79 16.1
 4 5 5 508.09 18.09
 4 6 5 4.29 5.11
 4 6 5 3.4 3.38
 4 6 -5 2.73 2.48
 -4 6 5 6.94 4.71
 -4 6 5 -1.8 3.84
 -4 6 -5 -4.37 5.1
 4 6 -5 1.55 3.92
 4 6 5 0.98 3.02
 4 7 5 1585.43 44.03
 4 7 -5 1608.18 40.05
 -4 7 -5 1606.03 43.45
 4 7 5 1727.31 35.27
 4 7 5 1638.37 32.38
 -4 7 5 1495.01 42.77
 -4 7 5 1614.11 37.6
 4 7 5 1500.94 41.63
 4 8 5 -2.06 5.94
 -4 8 5 -2.61 4.12
 -4 8 -5 3.44 5.28
 -4 8 5 -3.2 5.48
 4 8 5 4 3.22
 4 8 5 1.99 2.76
 4 8 -5 4.61 5.04
 4 8 5 0.49 5.19
 4 9 5 766.89 31.76
 4 9 -5 776.57 29.61
 -4 9 5 807.65 32.54
 4 9 5 779.89 23.72
 -4 9 -5 827.31 31.28
 -4 9 5 712.53 19.83
 4 9 5 752.14 28.78
 4 10 5 3.04 6.21
 4 10 -5 2.42 5.11
 4 10 5 -0.06 3.68
 -4 10 5 -6.93 7.27
 -4 10 -5 0.72 5.61
 4 10 5 8.11 5.64
 4 11 5 412.55 24.49
 4 11 -5 443.66 23.96
 4 11 5 433.16 19.71
 -4 11 5 444.28 26.31
 -4 11 -5 415.87 23.75
 4 11 5 381.68 21.01
 4 12 5 -5.04 6.83
 -4 12 5 5.3 7.88
 -4 12 -5 -3.03 5.71
 4 12 -5 -1.35 7.15
 4 12 5 -2.08 5.15
 4 12 5 10.83 5.96
 -4 13 5 522.46 31.36
 4 13 5 499.21 28.26
 -4 13 -5 497.7 27.07
 4 13 5 493.34 23.43
 -4 13 5 532.35 31.38
 4 13 -5 521.52 28.59
 4 13 5 523.67 24.14
 -4 14 5 10.24 8.98
 4 14 5 -7.71 8.56
 -4 14 5 -10.83 10.53
 4 14 -5 -0.83 7.47
 -4 14 -5 -7.66 7.81
 4 14 5 6.24 6.68
 4 14 5 5.14 5.72
 -4 15 5 377.79 28.53
 4 15 5 349.66 24.81
 -4 15 -5 324.65 23.36
 4 15 5 343.04 21.95
 -4 15 5 364.25 28.31
 4 15 -5 341.7 25.13
 4 16 5 -1.78 8.21
 -4 16 5 4.67 9.57
 4 16 -5 1.23 7.95
 4 16 5 -8.38 7.65
 -4 16 -5 -8.94 8.47
 -4 16 5 4.63 10.15
 -4 17 5 284.95 27.2
 4 17 5 309.4 24.71
 4 17 -5 377.46 28.68
 -4 17 -5 337.25 25.23
 -4 17 5 350.83 30.31
 -4 18 5 12.59 10.14
 4 18 5 -4.19 8.75
 -4 18 -5 -12.2 9.42
 -4 18 5 12.91 11.24
 4 -18 -6 84.35 14.65
 4 -18 6 113.82 17.84
 4 -17 -6 -7.41 8.26
 4 -17 6 7.72 10.65
 4 -17 -6 1.05 8.07
 -4 -17 -6 12.91 9.84
 -4 -17 6 0.08 8.73
 -4 -16 -6 167.67 18.28
 4 -16 6 169.55 19.26
 4 -16 -6 162.41 17.72
 4 -16 -6 170.89 17.63
 -4 -16 -6 173.24 16.74
 4 -16 6 181.98 21.15
 -4 -16 6 201.99 21.98
 -4 -15 -6 5.04 7.67
 4 -15 -6 14.86 9.4
 4 -15 -6 -4.94 7.79
 4 -15 6 20.54 9.98
 -4 -15 -6 19.73 8
 4 -15 6 17.41 9.57
 -4 -15 6 0.31 8.57
 4 -14 6 220.74 19.74
 4 -14 -6 175.17 16.92
 4 -14 -6 212.22 18.92
 -4 -14 -6 174.87 17.28
 -4 -14 -6 196.88 17.18
 4 -14 6 236.41 22.8
 -4 -14 6 205.71 20.17
 4 -13 6 15.46 8.49
 4 -13 -6 0.69 5.88
 4 -13 -6 5.94 6.71
 -4 -13 -6 14.46 7.78
 -4 -13 -6 9.26 5.64
 4 -13 6 7.38 9.51
 -4 -13 6 22.22 9.85
 4 -12 6 359.79 21.94
 -4 -12 -6 340.28 23.18
 4 -12 -6 340.49 20.62
 4 -12 -6 351.31 22.66
 -4 -12 -6 361.32 20.98
 -4 -12 6 364.3 25.24
 4 -12 6 434.77 27.97
 4 -11 -6 5.95 6.11
 4 -11 6 -1.81 5.53
 4 -11 -6 -0.9 4.78
 -4 -11 -6 13.56 7.6
 -4 -11 -6 3.18 5.35
 4 -11 6 11.15 9.16
 -4 -11 6 9.47 7.24
 4 -10 6 415.77 21.4
 4 -10 -6 386.13 19.48
 4 -10 -6 383.61 22.06
 -4 -10 -6 383.85 22.68
 -4 -10 -6 377.25 20.55
 -4 -10 6 393.24 24.79
 4 -10 6 458.84 26.91
 4 -9 -6 9.26 6.45
 4 -9 -6 -5.37 4.22
 -4 -9 -6 -2.4 5.92
 4 -9 6 -3.69 4.85
 -4 -9 -6 1.86 4.5
 4 -9 6 0.46 6.63
 -4 -9 6 -4.1 7.25
 4 -8 -6 581.89 20.96
 4 -8 6 600.73 23.03
 4 -8 -6 582.59 26.28
 -4 -8 -6 593 27.24
 -4 -8 -6 550.61 24.05
 4 -8 6 660.89 30.45
 -4 -8 6 594.3 28.07
 4 -7 -6 0.12 3.15
 4 -7 6 1.28 4.41
 4 -7 -6 3.26 5.37
 -4 -7 -6 -5.36 5.96
 -4 -7 -6 -4.39 5.22
 -4 -7 6 -5.69 6.01
 4 -7 6 4.8 6.8
 4 -6 -6 736.28 20.83
 4 -6 6 721.44 22.29
 4 -6 -6 691.76 27.27
 -4 -6 -6 691.15 28.2
 4 -6 -6 726.81 13.27
 -4 -6 -6 661.71 25.7
 -4 -6 6 709.75 28.85
 4 -6 6 739.91 29.59
 -4 -5 6 1.83 2.53
 4 -5 -6 4.09 1.54
 -4 -5 -6 1.93 4.39
 4 -5 -6 8.46 4.89
 4 -5 -6 4.52 2.88
 -4 -5 -6 4.98 5.36
 4 -5 6 10.38 3.98
 -4 -5 -6 2.96 2.77
 -4 -5 6 1.28 5.69
 4 -5 6 -2.52 5.24
 -4 -4 6 810.05 21.78
 -4 -4 -6 765.68 27.34
 -4 -4 -6 792.81 29.38
 4 -4 -6 829.98 19.17
 4 -4 6 790.82 19.93
 4 -4 -6 768.29 28.01
 -4 -4 -6 791.08 21.3
 -4 -4 -6 774.61 17.59
 -4 -4 6 758.82 28.31
 4 -4 6 813.58 28.97
 4 -3 -6 53.92 3.83
 -4 -3 -6 50.23 7.76
 4 -3 6 55.64 4.96
 4 -3 -6 56.45 4.52
 4 -3 -6 56.2 8.43
 -4 -3 -6 52.18 8.67
 -4 -3 -6 49.76 5.22
 -4 -3 -6 55.29 5.98
 -4 -3 -6 52.05 4.42
 4 -3 6 64.76 8.66
 -4 -3 6 56.34 8.06
 4 -2 -6 1127.75 20.12
 4 -2 6 1116.33 20.67
 4 -2 -6 1104.61 33.31
 -4 -2 -6 1142.48 35.29
 4 -2 -6 1085.35 18.19
 -4 -2 -6 1088.31 26.89
 -4 -2 6 1115.7 32.79
 4 -2 6 1099.69 31.08
 4 -1 6 16.88 2.46
 4 -1 -6 18.58 2.42
 4 -1 6 18.51 6.08
 4 -1 -6 12.7 2.87
 -4 -1 -6 16.78 4.09
 -4 -1 -6 23.48 5.71
 4 -1 6 15.96 4.63
 -4 -1 6 14.39 4.81
 -4 -1 -6 11.83 3.35
 4 0 6 823.54 29.56
 -4 0 6 844.76 27.38
 4 0 -6 880.9 15.45
 4 0 6 887.65 15.58
 4 0 -6 849.06 21.76
 -4 0 -6 844.74 27.16
 -4 0 -6 824.5 24.42
 -4 0 6 871.23 27.38
 -4 0 -6 887.73 25.88
 4 0 6 851.97 23.93
 -4 1 6 8.42 4.75
 4 1 6 14.26 6.45
 4 1 -6 16.17 2.13
 4 1 6 18.18 2.62
 4 1 -6 14.53 3.9
 -4 1 -6 25.99 6.31
 -4 1 6 22.22 5.91
 4 1 6 17.5 3.85
 -4 1 -6 16.32 4.64
 -4 2 6 1077.37 32.99
 4 2 6 1108.04 35.36
 4 2 -6 1174.56 18.9
 4 2 6 1108.18 21.77
 -4 2 -6 1063.42 33.22
 -4 2 6 1111.2 29.85
 -4 3 6 52.74 8.33
 4 3 6 60.6 9.74
 4 3 -6 57.15 4.22
 4 3 6 60.29 5.11
 4 3 6 69.19 7.02
 -4 3 -6 66.48 9.24
 -4 3 6 58 6.83
 -4 4 6 809.77 31.55
 4 4 6 840.62 31.35
 4 4 6 842.81 22.06
 4 4 -6 864.47 18.38
 -4 4 -6 827 30.1
 4 4 -6 848.76 26.37
 4 4 6 867.51 24.49
 -4 4 6 817.72 26.92
 -4 4 6 823.23 24.17
 4 5 6 6.68 6.32
 -4 5 6 -3.75 6.56
 4 5 6 5.78 3.27
 4 5 -6 7.14 2.67
 -4 5 6 8.58 4.65
 4 5 -6 7.19 4.47
 4 5 6 4.64 2.97
 -4 5 -6 0.95 4.99
 -4 5 6 6.67 3.67
 -4 6 6 794.5 32.12
 4 6 6 741.56 31.31
 4 6 -6 796.63 20.42
 4 6 6 754.85 24.53
 4 6 -6 729.42 26.67
 -4 6 -6 769.25 29.74
 -4 6 6 712.08 28.51
 4 6 6 769.93 23.01
 -4 6 6 758.54 25.68
 -4 6 6 735.87 22.1
 -4 7 6 7.34 5.91
 4 7 6 0.78 5.94
 4 7 -6 0.13 4.76
 -4 7 6 5.39 6.04
 -4 7 6 -8.4 4.82
 -4 7 -6 -6.74 6.31
 -4 7 6 -4.19 2.98
 4 8 6 605.72 29.15
 -4 8 6 635.33 31.28
 -4 8 -6 623.4 27.74
 4 8 -6 641.91 26.88
 -4 8 6 608.24 19.55
 -4 8 6 603.9 27.96
 -4 8 6 644.15 24.12
 4 8 6 587.79 27.14
 -4 9 6 6.43 7.67
 4 9 6 -1.99 7.4
 4 9 -6 -1.51 6
 -4 9 6 5.6 4.94
 -4 9 -6 11.13 7.34
 4 9 6 3.97 3.96
 -4 9 6 5.08 7.18
 -4 9 6 2.78 3.13
 4 9 6 -0.99 6.19
 -4 10 6 405.82 26.85
 4 10 6 424.09 25.73
 -4 10 -6 419.36 24.23
 -4 10 6 431.02 16.06
 4 10 -6 424.43 24.01
 -4 10 6 406.88 25.23
 4 10 6 400.63 18.43
 -4 10 6 429.75 20.03
 4 10 6 410.94 23.3
 -4 11 6 -2.5 8.22
 4 11 6 18.45 9.92
 -4 11 6 -2.59 4.97
 -4 11 6 8.74 8.12
 4 11 -6 8.33 7.35
 4 11 6 -2.04 4.17
 -4 11 -6 8.43 6.64
 4 11 6 1.33 5.74
 -4 12 6 363.57 27.65
 4 12 6 353.38 24.7
 4 12 6 379.53 19.95
 -4 12 6 393.32 19.83
 -4 12 6 398.32 26.97
 -4 12 -6 392.51 24.23
 4 12 -6 381.57 24.21
 4 12 6 407.04 23.17
 -4 13 6 4.25 10.02
 4 13 6 16.52 9.51
 4 13 -6 26.73 9.39
 4 13 6 13.81 6.59
 -4 13 -6 25.36 9.49
 -4 13 6 -1.97 9.19
 4 13 6 6.45 5.93
 -4 14 6 284.9 27.04
 4 14 6 225.99 21.55
 4 14 -6 242.25 21.25
 -4 14 6 209.98 21.59
 -4 14 -6 222.24 19.88
 -4 15 6 9.84 10.93
 4 15 6 7.95 8.54
 4 15 -6 6.32 8.06
 -4 15 6 12.31 9.68
 -4 15 -6 11.74 9.06
 -4 16 6 187.06 22.45
 4 16 6 179.18 20.28
 -4 16 6 169.2 22.19
 4 16 -6 209.69 22.07
 -4 16 -6 162.67 18.06
 -4 17 6 13.25 11.14
 4 17 6 28.99 11.86
 -4 17 6 -11.67 10.98
 -4 17 -6 -22.92 10.48
 4 17 -6 7.45 9.57
 4 18 6 131.46 19.15
 -4 -16 -7 -4.79 9.97
 4 -16 -7 -12.51 9.4
 4 -15 -7 30.45 9.24
 -4 -15 -7 38.43 12.27
 4 -15 -7 25.44 9.73
 -4 -15 -7 22.45 8.25
 4 -15 7 25.46 11.97
 -4 -15 7 29.24 11.69
 4 -14 -7 5.96 6.63
 4 -14 -7 -0.75 8.46
 -4 -14 -7 -13.38 9.65
 -4 -14 -7 3.95 5.99
 4 -14 7 -6.67 10.44
 -4 -14 7 15.46 10.08
 4 -13 -7 24.31 6.94
 4 -13 7 30.36 9.03
 4 -13 -7 48.06 11.43
 -4 -13 -7 23.16 8.87
 -4 -13 -7 29.97 8.33
 4 -13 7 56.73 13.74
 -4 -13 7 54.34 13.06
 4 -12 7 17.7 7.15
 4 -12 -7 6.78 5.19
 4 -12 -7 8.66 7.3
 -4 -12 -7 7.46 6.03
 4 -12 7 -7.4 10.6
 -4 -12 7 10.25 8.17
 4 -11 7 55.23 9.32
 4 -11 -7 61.47 8.64
 4 -11 -7 56.11 10.64
 -4 -11 -7 55.09 11.05
 -4 -11 -7 49.76 9.08
 4 -11 7 63.17 13.1
 -4 -11 7 62.29 12.67
 4 -10 7 -2.11 4.71
 4 -10 -7 -6.45 7.15
 -4 -10 -7 -2.95 6.59
 4 -10 -7 -2.09 4.38
 -4 -10 -7 5.3 6
 4 -10 7 -7.03 7.86
 -4 -10 7 7.98 8.09
 4 -9 7 39.06 7.03
 4 -9 -7 35.88 5.97
 4 -9 -7 35.67 8.96
 -4 -9 -7 44.62 10.53
 -4 -9 -7 47.57 8.75
 4 -9 7 35.78 10.24
 -4 -9 7 48.13 11.73
 4 -8 -7 1.18 5.51
 4 -8 -7 -1.99 3.57
 -4 -8 -7 14.88 7.87
 4 -8 7 -5.12 4.36
 -4 -8 -7 2.25 5.43
 4 -8 7 15.35 8.56
 -4 -8 7 8.53 7.42
 4 -7 7 23.41 4.77
 4 -7 -7 25.62 4.55
 4 -7 -7 26.91 7.95
 -4 -7 -7 30.46 8.03
 -4 -7 -7 27.8 7.19
 4 -7 7 44.46 9.12
 -4 -7 7 45.56 10.03
 -4 -6 -7 -10.23 6.71
 4 -6 7 -4.44 3.61
 4 -6 -7 9.37 6.5
 4 -6 -7 1.4 2.78
 4 -6 -7 3.45 1.75
 -4 -6 -7 -1.79 4.76
 4 -6 7 -6.81 6.71
 -4 -6 7 -5.86 6.91
 4 -5 -7 111.24 6.81
 4 -5 -7 113.12 12.78
 -4 -5 -7 108.25 12.82
 4 -5 7 120.25 7.77
 -4 -5 -7 104.76 11.13
 4 -5 -7 99.5 5.13
 -4 -5 7 111.95 12.96
 4 -5 7 120.66 13.2
 -4 -4 -7 8.09 6.53
 4 -4 -7 4.86 2.16
 4 -4 7 1.86 2.49
 4 -4 -7 1.13 5.58
 -4 -4 -7 4.8 4.68
 4 -4 -7 3.6 2.01
 4 -4 7 -0.47 5.13
 -4 -4 7 1.44 5.41
 -4 -3 7 89.84 8.82
 4 -3 -7 66.4 5.33
 -4 -3 -7 69.97 9.6
 -4 -3 -7 61.37 10.32
 4 -3 -7 59.3 9.6
 4 -3 7 80.42 4.35
 4 -3 -7 84.41 4.08
 -4 -3 -7 71.95 5.51
 -4 -3 -7 73.1 7
 -4 -3 7 80.2 10.2
 4 -3 7 71.33 9.27
 4 -2 -7 18.58 3.65
 -4 -2 7 18.71 5.32
 4 -2 -7 16.74 6.72
 -4 -2 -7 20.31 7.4
 -4 -2 -7 13.95 4.18
 4 -2 -7 16.2 2.38
 4 -2 7 26.1 6.08
 -4 -2 7 18.37 6.18
 -4 -2 -7 15.11 3.61
 -4 -1 7 72.95 8.7
 4 -1 -7 57.07 9.33
 -4 -1 -7 56.13 10.28
 4 -1 7 53.38 8.62
 4 -1 -7 49.98 5.07
 -4 -1 -7 53.45 6.74
 4 -1 7 57.65 7.79
 -4 -1 7 65.4 9.12
 -4 0 7 42.48 7.21
 4 0 7 46.99 8.72
 4 0 -7 49.67 5.91
 -4 0 -7 42.98 7.65
 4 0 7 49.8 6.82
 -4 0 7 51.4 7.9
 4 1 7 63.09 9.82
 -4 1 7 66 9.52
 -4 1 -7 56.62 8.69
 4 1 7 58.65 6.47
 -4 1 7 64.53 8.11
 4 2 7 16.04 7.29
 -4 2 7 13.54 5.72
 -4 2 -7 18.86 6.88
 -4 2 7 12.98 4.47
 4 3 7 70.25 10.39
 -4 3 7 73.09 10.35
 4 3 7 84.76 4.82
 4 3 -7 69.56 3.75
 4 3 -7 73.1 8.13
 -4 3 -7 82.48 10.38
 -4 3 7 79.25 8.43
 -4 4 7 6.34 6.49
 4 4 7 8.2 6.52
 4 4 -7 5.47 4.59
 -4 4 -7 3.54 5.7
 -4 4 7 8.08 4.3
 4 5 7 130.43 14.52
 -4 5 7 108.59 12.98
 4 5 -7 116.79 11.08
 -4 5 -7 137.67 14
 -4 5 7 106.82 9.18
 4 6 7 12.19 7.79
 -4 6 7 9.11 7.58
 4 6 -7 3.88 4.69
 -4 6 -7 -5.89 6.47
 -4 6 7 7.18 3.97
 4 7 7 41.8 10.47
 -4 7 7 23.17 8.3
 4 7 -7 40.65 7.8
 -4 7 -7 40.81 9.13
 -4 7 7 34.97 5.58
 -4 8 7 -4.67 7.69
 4 8 7 13.64 8.45
 -4 8 7 -2.59 4.63
 -4 8 -7 2.89 6.12
 4 8 -7 -1.28 5.44
 -4 8 7 0.23 3.35
 -4 9 7 34.63 10.28
 4 9 7 44.14 11.45
 4 9 -7 48.65 9.68
 -4 9 7 50.06 8.38
 -4 9 -7 42.81 9.46
 -4 9 7 37.35 9.19
 4 9 7 26.29 8.46
 -4 10 7 4.83 7.66
 4 10 7 9.94 7.79
 4 10 -7 8.44 7.52
 -4 10 7 2.75 4.46
 -4 10 -7 -2.01 7.33
 -4 10 7 10.27 8.24
 4 10 7 -4.72 6.85
 -4 11 7 65.75 14.94
 4 11 7 74.11 13.52
 4 11 -7 61.15 10.61
 -4 11 7 55.97 11.92
 -4 11 -7 54.54 10.38
 4 11 7 80.43 12.54
 -4 12 7 22.7 10.49
 4 12 7 1.19 9.05
 4 12 -7 17.14 8.72
 -4 12 7 38.85 11.45
 -4 12 -7 17.18 8.54
 4 12 7 13.97 7.83
 4 13 7 44.48 12.09
 -4 13 7 41.17 12.95
 -4 13 7 28.5 10.15
 4 13 -7 42.74 10.28
 -4 13 -7 23.44 8.68
 4 13 7 27.05 9.14
 -4 14 7 -11.84 10.59
 4 14 7 16.87 11.01
 -4 14 -7 9.13 7.45
 4 14 -7 10.83 10.04
 -4 14 7 9.99 10.61
 4 15 7 25.66 10.79
 -4 15 7 32.29 14.03
 4 15 -7 34.21 11.95
 -4 15 -7 35.57 10.09
 -4 15 7 7.23 9.65
 4 16 7 5.63 10.98
 -4 16 7 -0.85 9.31
 -4 -14 -8 247.02 23.41
 4 -14 -8 211.6 20.89
 -4 -14 8 224.5 22.99
 4 -14 8 232.31 24.05
 -4 -13 -8 8.61 9.34
 4 -13 -8 -16.42 10.05
 4 -13 8 16.6 9.97
 -4 -13 8 1.89 8.16
 4 -12 -8 323.66 24.01
 -4 -12 -8 308.83 25.02
 -4 -12 -8 317.05 21.76
 -4 -12 8 352.36 26.92
 4 -12 8 403.1 29.05
 4 -11 -8 -0.33 7.92
 -4 -11 -8 2.28 7.72
 -4 -11 -8 1.72 5.91
 4 -11 8 1.53 9.05
 -4 -11 8 5.79 8.35
 4 -10 -8 472.42 27.94
 -4 -10 -8 505.87 29.75
 -4 -10 -8 471.16 25.41
 -4 -10 8 493.01 30.43
 4 -9 -8 3.54 7.76
 -4 -9 -8 12.45 8.41
 -4 -9 -8 3.99 6.38
 4 -9 8 7.73 8.63
 -4 -9 8 -8.1 7.75
 4 -8 -8 266 20.85
 -4 -8 -8 241.13 20.15
 -4 -8 -8 240.07 17.92
 -4 -8 8 264.63 21.53
 4 -8 8 299.97 22.8
 -4 -7 -8 0.42 7.76
 4 -7 -8 4.75 6.71
 -4 -7 -8 -8.19 5.53
 4 -7 8 4 7.27
 -4 -7 8 12.02 8.58
 -4 -6 -8 533.72 29.23
 4 -6 -8 536.25 28.45
 -4 -6 -8 505.69 25.75
 -4 -6 8 556.18 29.08
 4 -6 8 588.31 28.98
 4 -5 -8 2.78 6.29
 -4 -5 -8 -5.64 8.02
 -4 -5 8 3.56 4.06
 -4 -5 -8 1.03 5.29
 4 -5 8 -4.25 6.91
 -4 -5 8 -8.03 7.6
 -4 -4 -8 1060.91 40.92
 4 -4 -8 1037.66 38.57
 -4 -4 -8 1003.44 36.55
 -4 -4 8 1062.74 31.17
 -4 -4 8 1068.93 38.73
 4 -4 8 1143.08 37.64
 4 -3 -8 -5.15 7.17
 -4 -3 -8 2.79 6.98
 -4 -3 8 8.06 4.88
 -4 -3 -8 0.68 6.17
 -4 -3 8 6.08 5.95
 4 -3 8 6.12 5.9
 -4 -2 -8 562.99 30.18
 4 -2 -8 604.69 29.63
 -4 -2 -8 574.39 27.71
 4 -2 -8 555.82 17.64
 -4 -2 8 588.19 24.47
 -4 -2 8 622.74 27.35
 4 -2 8 634.7 25.83
 -4 -1 8 -2.75 5.13
 -4 -1 -8 -6.7 7.57
 4 -1 -8 3.81 7.3
 4 -1 -8 5.61 3.06
 4 -1 8 5.98 5.06
 -4 -1 8 -1.76 5.55
 4 0 8 571.08 28.2
 -4 0 8 592.54 26.35
 -4 0 -8 578.4 25.94
 4 0 -8 559.86 18.58
 -4 0 8 617.59 25.97
 4 0 8 615.74 22.97
 -4 1 8 5.09 6.41
 4 1 8 1.85 7.14
 -4 1 -8 -2.06 5.22
 4 1 8 3.7 4.05
 -4 1 8 -0.23 5.08
 4 2 8 619.71 30.47
 -4 2 8 605.36 28.4
 4 2 -8 631.93 22.89
 -4 2 -8 611.18 27.9
 -4 2 8 646.98 25.2
 -4 3 8 13.68 7.51
 4 3 8 10.06 8.29
 4 3 -8 7.52 4.51
 -4 3 -8 2.73 5.88
 -4 3 8 -3.72 4.51
 -4 4 8 1093.82 41.5
 4 4 8 1089.67 41.41
 4 4 -8 1094.9 32.97
 -4 4 -8 1081.52 38.72
 -4 4 8 1091.66 31.78
 -4 5 8 -5.3 7
 4 5 8 1.8 7.51
 4 5 -8 -0.51 4.96
 -4 5 -8 5.87 6.6
 -4 5 8 -0.59 3.94
 4 6 8 508.21 29.79
 -4 6 8 579.4 31.38
 4 6 -8 540.93 24.74
 -4 6 -8 535.37 27.89
 -4 7 8 12.57 9.31
 4 7 -8 13.26 7.18
 -4 7 -8 12.9 7.77
 4 8 8 283.35 23.08
 -4 8 8 289.66 24.27
 4 8 -8 262.29 18.72
 -4 8 -8 282.13 20.79
 4 9 8 -1.73 7.79
 -4 9 8 7.73 9.09
 4 9 -8 6.08 6.08
 -4 9 -8 1.37 6.23
 4 9 8 -0.91 7.5
 -4 10 8 574.87 35.11
 4 10 8 523.75 32.32
 4 10 -8 527.95 27.45
 -4 10 -8 518.99 28.57
 4 10 8 476.04 28.72
 4 11 8 6.2 8.46
 -4 11 8 0.7 10.79
 4 11 -8 1.24 6.9
 -4 11 -8 10.31 7.84
 4 11 8 -5.52 7.71
 4 12 8 393.47 30.05
 -4 12 8 363.97 30.46
 4 12 -8 372.85 25.54
 -4 12 -8 391.87 26.09
 -4 12 8 341.65 26.41
 4 12 8 328.33 23.84
 4 13 8 1.73 9.47
 -4 13 8 16.45 12.69
 4 13 -8 11.98 8.87
 -4 13 -8 2.18 6.98
 -4 13 8 -4.86 10.24
 4 13 8 -11.34 8.34
 4 14 8 249.52 25.45
 -4 14 8 224.42 26.27
 4 14 -8 218.18 21.16
 -4 14 -8 227.09 20.86
 -4 14 8 217.93 22
 -4 15 8 -13.09 10.8
 -4 -12 -9 2.01 9.95
 4 -12 -9 1.76 7.99
 4 -12 9 21.2 12.08
 -4 -12 9 18.47 10.85
 -4 -11 -9 48.56 13.27
 4 -11 -9 41.35 11.54
 4 -11 9 39.55 12.01
 -4 -11 9 49.47 13.2
 -4 -10 -9 -7.7 8.08
 4 -10 -9 8.5 9.36
 4 -10 9 -0.09 8.24
 -4 -10 9 1.82 8.81
 4 -9 -9 42.26 10.96
 -4 -9 -9 38.23 12.07
 -4 -9 -9 53.16 9.57
 4 -9 9 75.54 14.27
 -4 -9 9 43.54 12.5
 4 -8 -9 10.44 8.75
 -4 -8 -9 -7.28 9.32
 -4 -8 -9 -1.58 6.2
 4 -8 9 14.26 9.15
 -4 -8 9 -10.2 9.75
 -4 -7 -9 48.32 12.31
 4 -7 -9 56.03 11.97
 -4 -7 -9 40.82 9.05
 -4 -7 9 44.34 11.03
 4 -7 9 55.66 11.74
 4 -6 -9 5.94 7.45
 -4 -6 -9 4.88 9.33
 -4 -6 -9 10.57 7.35
 4 -6 9 6.93 7.91
 -4 -6 9 2.17 7.84
 4 -5 -9 88.06 13.86
 -4 -5 -9 66.98 13.1
 -4 -5 -9 83.18 12.02
 4 -5 9 82.65 11.91
 -4 -5 9 88.94 13.09
 4 -4 -9 23.76 9.61
 -4 -4 -9 4.42 8.01
 -4 -4 -9 7.95 7.19
 -4 -4 9 6.42 4.91
 4 -4 9 15.02 7.67
 4 -3 -9 88.09 12.93
 -4 -3 -9 120.65 16.78
 -4 -3 9 101.82 11.46
 -4 -3 -9 91.66 13.63
 4 -3 9 116.1 13.47
 -4 -3 9 104.07 13.2
 4 -2 -9 36.29 10.37
 -4 -2 -9 19.52 9.91
 -4 -2 9 28.13 7.83
 -4 -2 -9 16.8 7.36
 4 -2 9 13.96 5.98
 -4 -2 9 26.76 8.9
 4 -1 -9 58.02 12.49
 -4 -1 -9 48.96 12.37
 -4 -1 9 72.54 10.75
 -4 -1 9 67.76 10.55
 4 -1 9 75.21 9.72
 4 0 -9 -7.08 7.96
 -4 0 -9 -0.85 8.45
 4 0 9 4.78 8.04
 -4 0 9 3.76 6.34
 4 0 9 -2.32 4.62
 -4 0 9 8.74 6.83
 -4 1 9 69.86 10.44
 4 1 9 74.8 12.69
 -4 1 -9 54.68 10.1
 -4 1 9 71.96 10.21
 -4 2 9 23.02 8.6
 4 2 9 27.95 10.53
 4 2 -9 39.68 7.13
 -4 2 -9 18.29 7.82
 -4 2 9 41.86 8.41
 4 3 9 113.17 15.4
 -4 3 9 92.8 13.84
 -4 3 -9 85.76 12.23
 4 3 -9 101.87 10.36
 -4 3 9 86.07 10.17
 -4 4 9 21.35 9.12
 4 4 9 17.1 10.72
 4 4 -9 15.94 6.03
 -4 4 -9 17.52 8.15
 -4 5 9 84.56 14.55
 4 5 9 76.28 13.56
 4 5 -9 98.44 11.25
 -4 5 -9 73.59 12.14
 -4 6 9 -20.69 10.78
 4 6 9 2.1 8.77
 4 6 -9 -4 5.78
 -4 6 -9 -3.82 7.7
 -4 7 9 50.48 12.66
 4 7 9 58.4 13.69
 4 7 -9 42.37 8.56
 -4 7 -9 35.65 10.1
 4 8 9 9.2 9.57
 -4 8 9 0.45 8.51
 4 8 -9 9.84 6.93
 -4 8 -9 12.54 9.11
 4 9 9 60.36 14.03
 -4 9 9 37.8 12.87
 4 9 -9 56.31 10.91
 -4 9 -9 64.72 13.11
 4 9 9 54.33 13.37
 -4 10 9 -10.09 11.61
 4 10 9 15.34 11.07
 4 10 -9 -1.13 6.11
 -4 10 -9 7.47 8.64
 4 10 9 11.27 9.87
 -4 11 9 57.61 15.89
 4 11 9 52.86 14.31
 -4 11 -9 45.72 11.96
 4 11 -9 55.12 11.83
 4 11 9 42.68 11.95
 4 12 9 41.43 14.13
 -4 12 9 15.55 13.05
 4 12 -9 13.71 8.52
 -4 12 -9 27.83 9.29
 4 12 9 3.43 8.01
 4 13 -9 38.77 10.83
 4 -10 -10 107.95 16.85
 4 -10 10 94.12 15.86
 -4 -10 10 89.52 16.49
 4 -9 -10 -2.78 9.22
 -4 -9 -10 -1.01 10.2
 4 -9 10 19.54 10.84
 -4 -9 10 -5.46 9.37
 4 -8 -10 127.84 17.53
 -4 -8 -10 157.64 20.41
 4 -8 10 157.26 18.88
 -4 -8 10 161.6 18.54
 4 -7 -10 8.45 9.19
 -4 -7 -10 9.69 9.77
 4 -7 10 8.67 9.05
 -4 -7 10 6.41 9.31
 -4 -6 -10 136.41 18.8
 4 -6 -10 80.1 13.94
 -4 -6 -10 133.71 15.6
 -4 -6 10 132.89 16.52
 4 -6 10 139.51 16.79
 -4 -5 -10 1.2 9.12
 4 -5 -10 -0.11 9.31
 -4 -5 -10 6.12 7.47
 4 -5 10 -0.88 7.95
 -4 -5 10 -1 8.4
 4 -4 -10 127.69 17.04
 -4 -4 -10 133.8 19.05
 -4 -4 -10 132.04 15.47
 4 -4 10 140.61 15.06
 -4 -4 10 149.08 17
 -4 -3 -10 8.18 8.62
 4 -3 -10 12.79 10.26
 -4 -3 -10 10.52 8.06
 -4 -3 10 -2.07 5.87
 4 -3 10 0.93 6.5
 -4 -3 10 -4.08 7.5
 4 -2 -10 171.97 19.78
 -4 -2 -10 195.31 21.84
 -4 -2 10 195.14 17.33
 -4 -2 -10 167.74 18.11
 -4 -2 10 200.32 18.16
 -4 -1 -10 21.36 12.23
 4 -1 -10 37.67 13.08
 -4 -1 -10 -0.49 7.5
 -4 -1 10 13.54 7.89
 -4 -1 10 14.88 8.03
 4 0 -10 127.89 17.82
 -4 0 -10 134 18.64
 -4 0 10 129.99 15.15
 -4 0 10 150.3 15.32
 -4 1 10 25.28 9.14
 -4 1 -10 27.09 9.23
 -4 1 -10 11.55 10.83
 4 1 -10 11.09 9.47
 4 1 10 20.43 9.82
 -4 2 10 210.83 19.45
 -4 2 -10 184.24 17.81
 4 2 10 170.57 19.16
 -4 3 10 14.11 10.08
 -4 3 -10 13.87 8.38
 4 3 10 -11.62 9.73
 4 4 10 140.62 18.46
 -4 4 10 139.29 17.87
 -4 4 -10 134.97 16.89
 4 5 10 3.21 9.44
 -4 5 -10 -4.47 8.14
 4 6 10 138.73 19.24
 -4 6 10 139.82 19.09
 4 6 -10 140.9 13.98
 -4 6 -10 125.88 15.57
 4 7 10 -6.43 9.55
 4 7 -10 7.78 6.63
 -4 7 -10 4.96 7.97
 -4 8 10 136.02 19.45
 4 8 10 128.12 19.14
 4 8 -10 147.75 14.87
 -4 8 -10 130.2 16.66
 -4 9 10 11.61 11.41
 4 9 10 29.67 13.87
 4 9 -10 13.48 7.58
 -4 9 -10 3.65 8.03
 4 9 10 -0.5 8.68
 4 10 -10 87.2 12.68
 -4 10 -10 78.28 13.66
 4 10 10 95.16 16.19
 4 11 -10 1.57 7.65
 4 11 10 12.35 10.9
 4 -8 11 -3.51 9.68
 -4 -7 11 204.41 21.94
 4 -7 11 243.08 22.63
 -4 -6 11 21.53 11.35
 -4 -5 -11 98.68 17.31
 -4 -5 11 108.79 16
 4 -4 -11 -18.02 12.51
 -4 -4 -11 3.13 10.13
 -4 -4 11 -17.49 10.39
 4 -3 -11 147.48 20.09
 -4 -3 -11 147.14 20.41
 -4 -3 11 139.07 16.55
 -4 -2 -11 4.93 8.03
 -4 -2 -11 9.32 12.57
 4 -2 -11 0.29 9.69
 -4 -1 -11 223.67 22.11
 -4 -1 11 206.47 19.06
 4 -1 -11 254.47 25.62
 -4 -1 -11 230.17 25.15
 -4 0 -11 12.18 9.41
 -4 0 11 2.95 7.64
 4 0 -11 -15.16 10.73
 -4 0 -11 -8.81 12.94
 -4 1 11 241.85 21.93
 4 1 -11 222.36 24.81
 -4 1 -11 197.22 24.31
 -4 2 11 12.54 10
 4 2 11 13.6 10.87
 4 2 -11 -8.42 12.08
 -4 2 -11 -10.27 11.48
 -4 3 11 169.22 19.88
 4 3 11 160.71 20.3
 -4 4 11 0.22 8.05
 4 4 11 -14.13 10.64
 -4 5 11 131.3 18.57
 4 5 11 139.8 20.79
 -4 5 -11 141.78 17.16
 -4 6 11 -1.88 10.16
 -4 6 -11 1.59 8.5
 -4 7 -11 198.57 20.47
 -4 8 -11 -14.49 10.15
 5 -19 0 -1.01 9.92
 5 -18 0 -1.87 9.63
 -5 -18 0 -10.12 8.65
 5 -17 0 16.93 11.75
 -5 -17 0 3.22 6.62
 5 -16 0 -9.64 9.15
 -5 -16 0 2.38 6.39
 5 -15 0 -0.5 9.85
 -5 -15 0 6.3 6.73
 5 -14 0 -0.85 7.67
 -5 -14 0 1.84 5.36
 5 -13 0 -2.75 6.44
 -5 -13 0 -5.25 4.92
 5 -12 0 -2.02 7.11
 -5 -12 0 -0.85 5.09
 -5 -12 0 6.13 4.33
 5 -11 0 -3.61 6.13
 -5 -11 0 -7.52 5.49
 -5 -11 0 5.05 4.52
 -5 -11 0 0.58 3.3
 5 -10 0 5.46 6.7
 -5 -10 0 2.46 4.25
 -5 -10 0 1.79 3.12
 5 -9 0 10.25 6.33
 -5 -9 0 -0.7 3.95
 -5 -9 0 5.37 3.38
 5 -8 0 -0.08 0.95
 5 -8 0 -0.29 4.6
 5 -8 0 1.99 3.76
 -5 -8 0 1.11 2.89
 5 -7 0 0.61 1.24
 5 -7 0 2.58 4.41
 5 -7 0 -3.8 3.2
 -5 -7 0 -0.68 2.58
 -5 -7 0 1.47 2.3
 5 -6 0 -0.6 1.41
 -5 -6 0 0.74 1.36
 5 -6 0 3.04 4.02
 5 -6 0 6.45 3.07
 -5 -6 0 -0.01 2.43
 -5 -6 0 -2.64 2.13
 5 -5 0 2 1.86
 -5 -5 0 0.96 1.29
 5 -5 0 -3.32 3.32
 5 -5 0 -1.38 2.06
 -5 -5 0 -1.77 2.11
 -5 -5 0 -0.5 1.99
 -5 -4 0 2.05 1.52
 -5 -4 0 1.05 2.13
 5 -4 0 -0.1 2.51
 5 -4 0 0 1.75
 -5 -4 0 1.59 2.01
 5 -4 0 2.54 1.68
 -5 -4 0 0.36 1.98
 -5 -3 0 1.54 2.29
 -5 -3 0 7.57 2.4
 -5 -3 0 0.36 1.52
 5 -3 0 0.23 1.44
 -5 -3 0 1.67 2.11
 5 -3 0 1.7 1.64
 -5 -2 0 -1.06 1.83
 5 -2 0 -0.1 1.47
 5 -2 0 -0.46 1.55
 5 -2 0 1.11 2.05
 -5 -2 0 -2.53 1.84
 -5 -1 0 1.15 1.6
 5 -1 0 1.33 1.12
 5 -1 0 0.89 1.37
 5 -1 0 1.09 1.72
 -5 -1 0 -0.94 1.64
 -5 0 0 0.03 1.48
 -5 0 0 1.71 1.24
 5 0 0 0.53 1.16
 5 0 0 0.3 1.9
 -5 0 0 0.79 1.48
 5 1 0 0.88 1.37
 -5 1 0 0.45 1.52
 5 1 0 3.91 1.58
 -5 1 0 0.81 1.27
 5 2 0 3.07 1.84
 5 2 0 1.32 0.8
 -5 2 0 1.55 1.09
 -5 2 0 1.48 1.82
 -5 2 0 1.02 2.09
 -5 2 0 -0.24 1.56
 5 3 0 -0.29 1.77
 -5 3 0 -0.09 1.13
 5 3 0 0.46 1.07
 -5 3 0 1.97 2.25
 -5 3 0 0.37 1.89
 -5 3 0 1.29 1.58
 5 3 0 -1.82 2.14
 5 4 0 -0.08 1.91
 -5 4 0 -0.56 1.45
 5 4 0 -0.14 1.32
 -5 4 0 -0.98 2.42
 -5 4 0 2.47 2.3
 -5 4 0 1.17 1.52
 5 4 0 0.46 2.22
 5 5 0 -2.67 2.48
 -5 5 0 -1.52 2.03
 5 5 0 0.09 1.78
 -5 5 0 2.52 2.85
 -5 5 0 5.57 3.11
 5 5 0 0.62 1.61
 -5 5 0 2.5 2.34
 5 5 0 -2.09 2.88
 -5 5 0 1.51 1.3
 5 6 0 2.2 2.31
 5 6 0 -3.08 2.37
 -5 6 0 0.45 2.17
 5 6 0 1.28 1.78
 5 6 0 2.65 2.03
 -5 6 0 0.14 2.49
 -5 6 0 3.06 2.66
 5 6 0 -1.3 2.71
 -5 6 0 0.88 1.35
 5 7 0 0.06 2.3
 5 7 0 4.06 3.17
 -5 7 0 1.86 2.9
 5 7 0 0.53 2.37
 5 7 0 -2.3 2.08
 -5 7 0 4.16 3.24
 5 7 0 0.15 2.18
 -5 7 0 6.78 2.91
 5 8 0 2.74 2.42
 5 8 0 -3.21 3.33
 5 8 0 0.8 2.17
 -5 8 0 2.41 3.56
 5 8 0 0.7 2.65
 5 9 0 4.26 3.46
 5 9 0 -3.07 2.83
 5 9 0 0.39 2.3
 -5 9 0 -0.11 3.55
 5 9 0 0.3 2.5
 5 10 0 -0.24 3.21
 5 10 0 1.64 2.7
 -5 10 0 2.9 3.8
 5 10 0 1.64 2.72
 5 11 0 0.19 3.02
 5 11 0 -0.69 3.44
 5 11 0 2.66 2.89
 -5 11 0 2.69 4.16
 5 12 0 2.73 3.58
 5 12 0 2.57 3.58
 -5 12 0 -4.53 4.94
 5 13 0 -3.01 3.65
 5 13 0 -1.25 3.54
 -5 13 0 -9.42 9.64
 -5 13 0 2.48 4.57
 5 14 0 6.1 3.95
 5 14 0 -4.62 3.98
 -5 14 0 9.33 7.76
 -5 14 0 7.34 5.92
 5 15 0 -0.15 3.77
 -5 15 0 -0.77 6.48
 -5 15 0 0.57 8.58
 -5 16 0 -1.77 9.26
 -5 16 0 -3.14 6.01
 -5 17 0 9.06 7.07
 -5 17 0 10.01 9.15
 -5 18 0 -8.49 7.44
 -5 18 0 2 9.2
 5 19 0 -1.67 8.62
 -5 19 0 11.32 11.14
 -5 19 0 -4.25 7.59
 -5 20 0 -16.27 9.74
 5 20 0 13.35 9.62
 5 -19 1 157.6 21.86
 5 -19 -1 174.54 23.24
 -5 -19 1 180.06 18.61
 5 -18 -1 140 19.95
 5 -18 1 151.35 19.77
 -5 -18 1 157.32 17.78
 5 -17 1 172.28 20.45
 5 -17 -1 195.9 21.93
 -5 -17 1 205.4 18.18
 5 -16 -1 148.5 18.64
 5 -16 1 130.03 17.93
 -5 -16 -1 149.43 13.86
 -5 -16 1 129.41 14.58
 5 -15 1 162.91 18.15
 5 -15 -1 146.06 17.76
 -5 -15 1 179.25 16.46
 -5 -15 -1 152.18 14.04
 5 -14 1 283.88 22.15
 5 -14 -1 273.55 22.07
 -5 -14 1 252 18.31
 -5 -14 -1 257.05 16.61
 5 -13 1 468.79 28.49
 5 -13 -1 436.43 28.01
 -5 -13 -1 473.33 23.93
 -5 -13 1 482.58 24.1
 -5 -13 -1 462.27 20.99
 5 -12 1 424.43 25.55
 5 -12 -1 405.12 25.37
 -5 -12 -1 430.82 21.91
 -5 -12 -1 399.89 18.74
 -5 -12 1 414.19 21.28
 5 -11 -1 809.26 33.61
 5 -11 1 826.58 33.39
 -5 -11 -1 784.76 28.47
 -5 -11 1 789.68 27.84
 5 -10 -1 798.42 32.36
 5 -10 1 827.98 32.42
 -5 -10 -1 768.8 27.57
 -5 -10 -1 806.52 25.84
 -5 -10 1 750.31 25.01
 -5 -10 1 725.79 25.98
 5 -9 -1 608.21 26.36
 5 -9 1 626.97 26.58
 -5 -9 1 575.17 22.52
 -5 -9 -1 589.71 22.74
 -5 -9 1 563.16 20.81
 -5 -9 -1 592.97 21.3
 -5 -9 1 542.97 21.27
 5 -9 1 562.32 10.81
 -5 -9 -1 544.4 18.83
 -5 -8 -1 332.65 14.59
 5 -8 1 307.88 17.9
 5 -8 -1 318.09 18.18
 -5 -8 -1 301.41 15.35
 -5 -8 1 317.49 15.84
 -5 -8 -1 313.17 15.01
 -5 -8 -1 311.78 12.78
 -5 -8 1 290.66 14.3
 5 -8 1 304.17 9.18
 -5 -7 1 935.13 26.18
 -5 -7 -1 908.87 22.48
 5 -7 -1 921.41 22.99
 -5 -7 -1 907.41 23.95
 5 -7 1 976.13 29.15
 5 -7 -1 971.93 29.41
 5 -7 -1 911.23 24.73
 5 -7 1 970.54 30.14
 -5 -7 -1 886.91 21.61
 5 -7 1 865.76 17.95
 -5 -7 -1 965.62 25.81
 -5 -7 1 882.41 25.07
 5 -6 -1 989.34 19.34
 -5 -6 -1 1002.62 23.06
 -5 -6 1 988.97 25.91
 5 -6 -1 980.97 22.46
 -5 -6 -1 978.59 23.33
 5 -6 -1 1024.83 29.42
 5 -6 1 1054.63 29.52
 5 -6 -1 984.2 24.68
 5 -6 1 1006.16 28.96
 -5 -6 -1 1080.11 26.36
 5 -6 1 944.95 19.52
 -5 -6 -1 939.65 21.3
 -5 -6 1 999.07 25.36
 -5 -5 1 1505.74 31.46
 5 -5 -1 1522.69 25.65
 -5 -5 -1 1584.02 29.96
 -5 -5 1 1545.13 21.23
 5 -5 -1 1511.24 26.84
 -5 -5 -1 1485.21 27.88
 5 -5 1 1540.02 33.91
 5 -5 -1 1552.05 34.45
 5 -5 -1 1544.79 29.37
 5 -5 1 1544.04 33.91
 -5 -5 1 1501.82 31.23
 -5 -5 1 1475.15 31.44
 -5 -5 -1 1477.72 26.61
 -5 -5 -1 1425.51 31.13
 5 -5 1 1425.96 26.27
 -5 -4 1 2127.94 29.66
 5 -4 -1 2221.84 33.6
 -5 -4 -1 2338.67 37.62
 -5 -4 1 2241.44 37.92
 5 -4 -1 2164.14 32.52
 -5 -4 -1 2204.51 33.68
 5 -4 -1 2090.42 40.44
 5 -4 1 2151.11 39.81
 -5 -4 -1 2215.5 30.18
 5 -4 1 2318.57 40.34
 5 -4 -1 2208.83 33.99
 5 -4 -1 2342.26 38.7
 -5 -4 -1 2263.68 33.94
 -5 -4 1 2194.47 38.69
 -5 -4 1 2250.99 39.06
 5 -4 1 2095.28 34.65
 -5 -4 -1 2318.79 39.77
 -5 -3 -1 3132.83 47.69
 -5 -3 1 3038.94 45.39
 -5 -3 -1 3140.46 40.92
 5 -3 -1 3111.46 39.84
 -5 -3 -1 3197.92 39.88
 5 -3 1 3198.76 47.49
 5 -3 -1 3319.72 46.9
 5 -3 -1 3172.78 41.83
 -5 -3 1 3190.95 48.1
 -5 -3 1 3148.07 46.11
 -5 -3 -1 3367.68 49.23
 5 -3 1 3026.03 45.18
 -5 -3 1 3157.18 48.28
 5 -3 -1 3151.3 43.7
 -5 -2 -1 791.41 19.94
 -5 -2 -1 771.95 21.17
 -5 -2 1 843.45 18.4
 5 -2 -1 816.12 14.37
 -5 -2 -1 825.3 14.87
 5 -2 1 854.58 19.86
 5 -2 -1 839.42 19.19
 5 -2 -1 833.45 16.79
 -5 -2 1 817.31 19.54
 -5 -2 1 837.68 20.36
 5 -2 1 809.6 19.44
 5 -2 -1 816.87 18.68
 -5 -2 -1 850.49 20.83
 -5 -1 -1 1282.44 25.89
 -5 -1 1 1280.68 22.22
 5 -1 -1 1288.48 17.94
 -5 -1 -1 1299.85 18.61
 5 -1 -1 1380.97 24.88
 5 -1 1 1320.95 25.45
 5 -1 -1 1282.5 24.77
 -5 -1 -1 1377.65 26.91
 5 -1 1 1279.66 26.2
 -5 -1 1 1354.01 26.29
 5 0 -1 1738.24 24.77
 -5 0 1 1627.52 24.75
 5 0 1 1688.79 29.33
 -5 0 -1 1629.13 22.07
 5 0 -1 1726.45 28.46
 -5 0 1 1687.76 29.83
 5 0 -1 1611.28 29.39
 -5 0 -1 1769.78 30.74
 5 1 -1 1326.73 22.3
 -5 1 1 1318.12 20.04
 5 1 1 1337.62 16.35
 5 1 -1 1369.86 24.16
 -5 1 -1 1422.12 25.9
 -5 1 1 1353.38 25.25
 5 2 1 853.82 20.24
 5 2 -1 857.76 18.57
 5 2 1 835.59 15.01
 -5 2 1 807.42 20.16
 -5 2 -1 774.69 16.77
 -5 2 -1 826.32 20.71
 5 2 1 865.47 11.82
 -5 2 -1 890.79 19.42
 -5 2 1 891.46 18.93
 5 3 1 3349.89 49.66
 5 3 -1 3406.48 47.75
 5 3 1 3178.91 41.91
 -5 3 1 3300.32 43.08
 -5 3 -1 3351.83 50.38
 -5 3 1 3171.79 49.17
 -5 3 1 3424.53 45.03
 5 3 -1 3255.78 48.87
 -5 3 -1 3418.07 49.12
 5 3 1 3192.46 48.93
 5 4 1 2430.94 41.5
 5 4 1 2155.96 38.71
 5 4 -1 2381.47 39.97
 -5 4 1 2373.8 36.37
 5 4 1 2315.43 34.92
 -5 4 1 2256.83 34.79
 -5 4 -1 2294.99 41.16
 -5 4 1 2305.9 41.04
 5 4 -1 2388.38 38.9
 -5 4 1 2413.43 34.41
 5 4 1 2279.92 39.62
 5 4 -1 2306.11 39.17
 -5 4 -1 2333.67 40.37
 5 5 1 1543.07 31.29
 5 5 1 1689.61 34.65
 5 5 -1 1644.72 33.64
 -5 5 1 1647.86 31.2
 5 5 1 1579.82 29.31
 -5 5 -1 1593.64 34.11
 -5 5 1 1591.69 28.55
 5 5 -1 1584.58 31.18
 -5 5 1 1619.3 26.02
 5 5 1 1572.4 31.57
 -5 5 -1 1748.13 34.28
 5 5 -1 1537.26 31.11
 5 6 1 1012.81 24.92
 5 6 1 1078.56 28.59
 5 6 -1 1048.76 27.77
 5 6 1 1008.27 26.19
 -5 6 -1 1035.91 26.32
 5 6 -1 997.26 24.52
 -5 6 1 1049.5 26.08
 5 6 1 1050.52 24.75
 -5 6 -1 1028.81 27.52
 5 6 -1 1087.99 27.41
 -5 6 1 1048.86 23.23
 5 6 -1 1077.92 25.53
 -5 6 1 1111.16 19.22
 5 6 -1 1030.83 25.17
 -5 6 -1 1130.4 27.95
 5 6 1 1024.47 24.94
 -5 6 1 1083.54 26.06
 5 7 1 981.92 24.93
 5 7 -1 983.84 25.46
 5 7 1 951.58 25.26
 5 7 -1 997.96 25.5
 -5 7 -1 1003.42 27.59
 -5 7 1 980.22 23.57
 5 7 -1 1007.3 27.61
 5 7 1 992.35 19.81
 -5 7 1 1018.85 26.17
 5 7 -1 1008.28 25.22
 -5 7 1 998.57 17.16
 5 7 1 1009.24 24.91
 -5 8 1 330.06 13.66
 5 8 1 329.73 14.28
 5 8 -1 345.64 15.15
 -5 8 -1 335.91 16.5
 -5 8 1 334.42 14.19
 5 8 1 342.1 11.32
 5 8 1 330.76 14.03
 -5 8 1 344.71 7.84
 5 8 -1 332.34 14.29
 5 9 1 608.58 20.58
 -5 9 1 594.15 20.08
 5 9 -1 644.96 21.76
 -5 9 1 599.97 20.41
 -5 9 1 561.38 24.48
 -5 9 -1 617.86 23.13
 5 9 1 628.61 16.76
 5 9 -1 634.33 20.37
 5 9 1 636.23 20.35
 5 10 -1 921.03 17.98
 5 10 -1 879.14 24.67
 5 10 1 842.02 24.95
 5 10 1 846.8 21.16
 -5 10 -1 818.49 28.54
 -5 10 1 822.05 25.26
 -5 10 1 775.13 30.75
 5 10 1 864.85 24.45
 5 10 1 896.43 24.75
 5 11 -1 956.21 19.26
 5 11 1 850.06 25.92
 5 11 -1 896.58 25.62
 5 11 1 843.81 22.29
 -5 11 -1 879.43 30.05
 -5 11 1 828.86 26.7
 -5 11 1 816.04 32.61
 5 11 1 879.22 25.81
 5 11 1 916.47 25.59
 5 12 1 440.81 19.26
 5 12 -1 500.15 14.17
 5 12 -1 492.7 19.06
 5 12 1 450.23 16.61
 -5 12 -1 451.13 22.13
 -5 12 1 454.72 20.28
 -5 12 1 440.35 25.71
 5 12 1 489.26 18.95
 5 13 -1 569.29 20.75
 5 13 -1 576.04 15.75
 5 13 1 506.31 21.05
 -5 13 1 500.62 22.54
 -5 13 1 561.56 30.24
 -5 13 -1 523.69 24.96
 5 13 1 559.15 20.44
 5 14 1 312.53 16.99
 5 14 -1 327.22 15.93
 -5 14 1 249.73 21.81
 -5 14 1 272.71 17.39
 -5 14 -1 285.35 19.3
 5 14 1 342.54 15.95
 5 15 1 203.08 14.23
 -5 15 -1 175.97 15.68
 -5 15 1 186.72 15.04
 -5 15 1 180.32 20.46
 -5 16 1 149.65 19.61
 -5 16 -1 151.28 15.65
 -5 16 1 146.64 14.22
 -5 17 1 192.78 16.65
 -5 17 -1 203.67 18.34
 -5 17 1 216.64 23.19
 5 18 -1 170.67 19.56
 -5 18 1 152.71 21.02
 -5 18 -1 138.41 15.58
 -5 18 1 140.85 14.88
 -5 18 -1 131.11 19.66
 5 19 -1 203.46 22.32
 -5 19 1 201.61 24.02
 -5 19 -1 178.58 19.04
 -5 19 -1 165.25 22.41
 5 20 1 126.96 17.22
 5 20 -1 188.7 22.4
 -5 20 -1 139.93 17.33
 5 20 1 151.07 18.55
 5 21 1 115.15 17.32
 -5 -20 2 85.88 16.03
 5 -19 2 95.52 18.16
 5 -19 -2 56.58 14.65
 -5 -19 2 59.86 12.49
 5 -18 -2 115.46 19.07
 5 -18 2 107.84 18.14
 -5 -18 2 127 16.38
 5 -17 -2 134.22 19.92
 5 -17 2 113.45 18.01
 -5 -17 2 136.87 16.46
 5 -16 -2 148.29 19.45
 5 -16 2 156.84 19.51
 -5 -16 2 156.12 16.48
 5 -15 2 105.92 15.28
 5 -15 -2 88.82 15.68
 -5 -15 -2 81.45 9.47
 -5 -15 2 89.58 12.49
 5 -14 2 308.8 23.86
 5 -14 -2 266.38 23.19
 -5 -14 -2 313.55 20.71
 -5 -14 2 293.27 20.25
 5 -13 2 268.99 21.07
 5 -13 -2 197.15 18.79
 -5 -13 -2 236.87 16.95
 -5 -13 2 260.77 18.67
 5 -12 -2 219.48 19.94
 5 -12 2 277.11 20.52
 -5 -12 -2 257.81 17.35
 5 -12 2 304.92 20.54
 -5 -12 -2 233.98 13.1
 -5 -12 2 265.1 18.23
 -5 -11 -2 244.81 15.33
 5 -11 2 251.58 19.16
 5 -11 -2 229.4 18.52
 5 -11 -2 240.42 14.61
 5 -11 2 236.13 7.68
 -5 -11 -2 251.42 16.27
 -5 -11 2 241.34 15.89
 -5 -11 -2 215.17 11.65
 5 -11 2 255.17 18.84
 5 -11 2 228.84 7.6
 5 -10 -2 583.84 21.66
 5 -10 -2 598.22 27.69
 5 -10 2 607.48 27.31
 -5 -10 -2 512.63 21.16
 -5 -10 -2 585.05 23.8
 -5 -10 2 544.49 23.58
 5 -10 2 553.87 14.68
 -5 -10 -2 530.62 17.63
 5 -10 2 618 27.27
 5 -9 -2 229.12 12.95
 5 -9 2 238.96 16.44
 5 -9 -2 227.5 16.68
 -5 -9 -2 225.6 13.14
 -5 -9 -2 230.56 14.53
 -5 -9 2 218.3 14.42
 -5 -9 -2 216.59 10.47
 5 -9 2 214.77 9.76
 5 -9 2 243.16 16.78
 5 -8 -2 636.49 20.38
 5 -8 -2 644.01 26.39
 5 -8 2 669.95 26.32
 -5 -8 -2 626.48 21.32
 -5 -8 -2 624.32 23.22
 -5 -8 2 670.53 23.56
 -5 -8 2 620.42 22.24
 5 -8 2 611.14 17.29
 -5 -8 -2 622.77 16.79
 5 -8 2 705.7 26.01
 5 -7 -2 640.58 24.53
 5 -7 2 648.66 24.1
 -5 -7 -2 689.39 21.18
 5 -7 -2 667.84 20.14
 -5 -7 -2 693.42 21.65
 -5 -7 -2 648.34 22.83
 -5 -7 2 682.71 23.04
 -5 -7 2 666.43 22.25
 -5 -7 -2 638.54 16.12
 5 -7 2 629.48 18.26
 -5 -6 -2 1122.12 27.43
 5 -6 2 1160.02 30.43
 5 -6 -2 1070.81 24.91
 5 -6 -2 1106.35 30.34
 -5 -6 -2 1041.73 25.64
 5 -6 -2 1066.68 22.59
 5 -6 2 964.34 24.01
 -5 -6 -2 1071.29 20.2
 -5 -6 2 1049.4 28.02
 -5 -5 -2 179.3 10.58
 5 -5 -2 171.29 8.67
 -5 -5 -2 162.38 9.05
 5 -5 -2 159.43 11.05
 5 -5 2 165.95 10.77
 5 -5 -2 162.76 7.73
 5 -5 2 169.67 11.57
 5 -5 -2 166.08 10.08
 -5 -5 -2 156.94 6.81
 5 -5 2 147.08 8.97
 -5 -5 2 163.77 10.11
 -5 -4 2 1527.34 30.29
 -5 -4 -2 1701.23 34.48
 5 -4 -2 1540.94 27.92
 -5 -4 -2 1512.02 28.62
 5 -4 -2 1587.07 32.61
 5 -4 2 1577.61 31.81
 5 -4 2 1579.65 34.58
 5 -4 -2 1598.1 32.23
 5 -4 -2 1486.6 24.21
 -5 -4 -2 1527.97 20.01
 -5 -4 2 1576.13 33.44
 5 -4 2 1418.35 30.54
 5 -3 -2 1143.02 24.56
 -5 -3 2 1166.73 23.66
 -5 -3 -2 1218.15 28.38
 -5 -3 -2 1138.35 22.93
 5 -3 -2 1167.89 22.48
 5 -3 -2 1160.45 25.81
 5 -3 2 1158.84 25.23
 5 -3 -2 1137.51 18.8
 5 -3 -2 1253.29 27.08
 5 -3 2 1162 27.21
 5 -3 2 1075.51 25.93
 -5 -3 2 1122.37 27.23
 -5 -2 2 1180.49 22.28
 5 -2 -2 1209.29 25.62
 -5 -2 -2 1233.34 29.38
 -5 -2 -2 1237.63 22.81
 5 -2 -2 1235.93 22.09
 5 -2 2 1220.17 26.8
 5 -2 -2 1213.31 19.98
 5 -2 -2 1291.08 27.14
 5 -2 2 1181.92 27.21
 5 -1 -2 374.6 13.68
 -5 -1 2 400.81 10.68
 -5 -1 -2 372.23 15.92
 5 -1 -2 420.25 11.21
 -5 -1 -2 397.21 11.39
 5 -1 2 376.76 13.66
 5 -1 -2 408.28 14.27
 5 -1 2 369.73 14.63
 -5 -1 2 390.2 14.45
 5 0 -2 2566.2 32.53
 -5 0 2 2660.5 32.9
 5 0 -2 2554.51 42.26
 -5 0 -2 2746.75 48.45
 5 0 2 2740.71 42.19
 -5 0 2 2695.72 43.37
 5 1 -2 385.66 10.6
 -5 1 2 399.92 7.76
 5 1 2 411.84 13.89
 -5 1 2 376.82 14.04
 5 1 -2 403.19 13.91
 -5 1 -2 409.2 13.06
 -5 1 2 422.27 14.3
 5 2 -2 1237.16 23.44
 5 2 2 1276.07 26.47
 -5 2 -2 1325.45 26.44
 -5 2 2 1261.7 26.04
 5 3 -2 1174.92 26.79
 5 3 2 1149.66 28.21
 5 3 -2 1190.72 24.67
 -5 3 2 1200.06 24.15
 5 3 2 1180.47 23.28
 5 3 -2 1227.37 27.57
 5 3 2 1152.04 28.02
 -5 3 -2 1277.65 27.28
 -5 3 2 1207.27 24.66
 5 4 2 1585.42 34.35
 -5 4 2 1595.86 20.74
 5 4 2 1693.83 34.34
 5 4 -2 1575.1 32.34
 5 4 -2 1619.99 31.93
 -5 4 2 1705.8 31.64
 5 4 2 1671.22 30.28
 5 4 2 1598.8 20.82
 5 4 -2 1608.77 33.43
 5 4 2 1554.46 34.12
 -5 4 2 1677.69 29.46
 -5 4 -2 1687.46 33.96
 5 5 2 181.88 10.98
 5 5 -2 168.87 9.99
 5 5 2 185.11 11.01
 -5 5 2 182.43 6.37
 5 5 -2 169.95 10.1
 5 5 2 174.75 9.32
 -5 5 2 222.99 10.99
 5 5 -2 180.17 10.51
 -5 5 2 167.79 7.09
 5 5 -2 164 10.89
 5 5 2 153.9 10.15
 -5 5 2 175.99 8.24
 -5 5 -2 176.46 10.85
 5 6 -2 1145.78 27.82
 -5 6 2 1206.76 21.46
 5 6 -2 1136.8 29.32
 5 6 2 1090.36 28.35
 -5 6 2 1201.87 29.31
 5 6 2 1132.01 27.3
 5 6 2 1047.37 27.05
 5 6 -2 1175.03 29.63
 -5 6 2 1114.64 21.66
 -5 6 -2 1132.27 30.8
 -5 6 2 1220.5 23.19
 5 6 2 1111.32 28.04
 5 7 2 738.34 23.38
 5 7 -2 748.14 22.04
 -5 7 2 741.21 18.04
 -5 7 2 727.9 17.58
 -5 7 -2 716.8 24.98
 -5 7 2 723.73 21.27
 5 7 2 734.82 22.16
 -5 7 2 745.73 16.92
 5 8 -2 704.98 21.96
 5 8 2 678.93 23.18
 -5 8 2 733.26 19.68
 -5 8 2 667.77 18.3
 -5 8 2 681.17 26.15
 -5 8 -2 697.87 25.18
 5 8 2 668.18 21.5
 -5 8 2 734.58 15.93
 -5 8 2 691.45 21.64
 5 9 2 254.92 14.52
 5 9 -2 266.28 13.49
 -5 9 2 263.42 12.41
 -5 9 -2 227.1 14.99
 -5 9 2 243.64 11.37
 -5 9 2 242.79 16.71
 5 9 2 239.8 13.24
 -5 9 2 268.25 8.3
 5 10 2 601.5 23.29
 5 10 -2 673.95 22.5
 -5 10 2 651.83 21.89
 -5 10 -2 626.98 25.82
 -5 10 2 624.71 19.94
 -5 10 2 622.92 27.44
 5 10 2 668.73 14.73
 -5 10 2 687.62 11.39
 5 10 2 601.39 21.38
 5 11 -2 289.66 14.82
 5 11 2 265.64 15.69
 -5 11 2 259.58 13.71
 -5 11 2 246.39 18.98
 -5 11 -2 278.17 17.91
 5 11 2 280.57 9.79
 5 11 2 269.48 14.18
 5 12 -2 325.05 15.87
 5 12 2 287.17 16.73
 -5 12 2 288.99 15.01
 -5 12 -2 292.51 18.66
 -5 12 2 261.62 20.19
 5 12 2 299.24 15.29
 5 13 2 280.75 17.47
 -5 13 -2 286.3 18.93
 -5 13 2 286.11 15.87
 -5 13 2 264.68 21.25
 5 13 2 302.53 15.54
 5 14 2 303.08 18.82
 -5 14 2 325.85 17.54
 -5 14 -2 306.45 20.08
 -5 14 2 296.01 24.09
 5 14 2 342.68 16.96
 5 15 2 109.21 11.87
 -5 15 -2 87.92 12.48
 -5 15 2 109 11.32
 -5 15 2 93.41 15.76
 5 16 2 168.36 14.98
 -5 16 2 152.57 13.6
 -5 16 2 187.61 21.6
 -5 16 -2 177.62 17.29
 5 16 2 165.76 17.44
 5 17 2 139.22 16.81
 -5 17 2 129.02 19.57
 5 17 -2 154.98 17.73
 -5 17 -2 122.05 15.39
 5 18 2 110.48 16.15
 5 18 -2 152.65 18.64
 -5 18 2 127.01 19.74
 -5 18 -2 92.61 14.54
 5 19 -2 62.54 14.11
 -5 19 2 90.72 19.09
 -5 19 -2 61.6 12.57
 5 19 2 60.74 13.02
 5 20 2 67.46 14.79
 5 20 2 82.66 14.56
 -5 20 -2 80.56 14.09
 -5 -20 3 -8.75 10.25
 5 -19 -3 -4.31 10.97
 5 -19 3 17.49 11.18
 -5 -19 3 20.56 10.72
 5 -18 -3 13.55 10.84
 -5 -18 3 22.29 10.04
 5 -17 -3 33.03 12.18
 5 -17 3 27.29 10.57
 -5 -17 3 44.8 12.75
 5 -16 -3 4.17 9.61
 5 -16 3 28.96 10.49
 -5 -16 3 30.23 10.25
 5 -15 -3 53.51 11.72
 5 -15 3 82.25 14.06
 -5 -15 -3 69.73 11.04
 -5 -15 3 85.69 13.58
 5 -14 3 25.75 9.85
 5 -14 -3 12.21 8.91
 -5 -14 -3 22.55 7.04
 5 -14 3 24.52 10.04
 -5 -14 3 23.43 8.72
 5 -13 -3 51.65 8.65
 -5 -13 -3 48.81 9.45
 5 -13 3 57.67 11.44
 5 -13 -3 42.67 10.39
 -5 -13 -3 44.79 8.84
 5 -13 3 49.01 11.43
 -5 -13 3 56.85 10.61
 -5 -13 -3 45.52 4.98
 5 -12 3 22.93 8.8
 5 -12 -3 44.12 8.1
 -5 -12 -3 31.91 7.61
 5 -12 -3 39.1 9.48
 -5 -12 -3 22.64 6.31
 5 -12 3 33.56 9.66
 -5 -12 3 19.58 7.45
 -5 -12 -3 31.14 4.14
 5 -12 3 25.73 4.29
 5 -11 -3 87.87 11.93
 -5 -11 -3 90.83 10.1
 5 -11 -3 90.14 9.66
 5 -11 3 111.2 13.14
 -5 -11 -3 101.24 11.58
 -5 -11 3 99.26 11.44
 5 -11 3 104.06 13.64
 -5 -11 -3 89.62 6.07
 5 -11 3 94.79 7.83
 -5 -10 -3 5.98 4.58
 5 -10 3 3.91 6.08
 5 -10 -3 3.96 5.52
 5 -10 -3 -0.66 4.88
 -5 -10 -3 -0.14 4.32
 5 -10 3 0.06 6.27
 -5 -10 -3 2.91 1.94
 -5 -10 3 6.15 4.61
 5 -10 3 0.9 2.97
 5 -9 -3 231.79 13.56
 -5 -9 -3 231.66 14.3
 5 -9 -3 206.44 15.9
 5 -9 3 216.28 16.18
 -5 -9 -3 230.01 15.01
 5 -9 3 238.68 17.32
 -5 -9 3 224.66 15.05
 5 -9 3 204.91 11.76
 -5 -9 -3 215.6 7.88
 5 -8 3 132.23 12.11
 5 -8 -3 122.59 9.71
 5 -8 -3 113.19 11.24
 -5 -8 -3 121.47 10.44
 -5 -8 -3 125.99 10.87
 -5 -8 3 126.11 11.15
 5 -8 3 131.48 12.5
 -5 -8 -3 120.97 5.41
 5 -7 -3 201.71 11.85
 -5 -7 -3 187.4 12.08
 5 -7 -3 206.66 13.66
 5 -7 3 209.35 13.42
 -5 -7 -3 195.25 12.91
 -5 -7 3 199.8 13.3
 5 -7 3 212.51 14.8
 -5 -7 -3 175.03 6.25
 5 -6 -3 11.57 3.89
 -5 -6 -3 9.15 3.98
 5 -6 -3 12.85 4.53
 5 -6 3 10.87 4.5
 -5 -6 -3 2.77 3.7
 5 -6 3 12.84 5.55
 -5 -6 -3 11.61 1.82
 -5 -6 3 11.85 5.38
 5 -5 3 486.77 18.36
 5 -5 -3 445.4 18.38
 5 -5 -3 466.32 16.5
 -5 -5 -3 442.63 16.78
 -5 -5 -3 464.6 9.99
 5 -5 3 454.85 19.82
 -5 -4 3 13.14 3.86
 -5 -4 3 13.02 1.89
 -5 -4 -3 7.79 3.72
 -5 -4 -3 16.26 3.87
 5 -4 -3 9.82 3.09
 5 -4 -3 9.49 3.72
 5 -4 3 11.54 3.63
 5 -4 -3 11.48 1.59
 5 -4 3 11.02 4.47
 -5 -3 -3 222.59 13.02
 5 -3 -3 216.57 10.43
 -5 -3 -3 217.08 10.71
 5 -3 -3 219.46 10.67
 5 -3 3 242.51 10.67
 5 -3 3 240.66 12.75
 5 -3 -3 226.23 11.98
 5 -3 -3 221.87 6.22
 -5 -3 3 215.88 12.73
 -5 -3 -3 227.08 7.48
 -5 -2 -3 105.6 9.13
 5 -2 -3 110.23 7.13
 -5 -2 -3 112.83 7.36
 5 -2 3 111.98 8.32
 5 -2 -3 116.06 8.52
 -5 -2 3 107.82 8.73
 -5 -2 -3 107.08 5.55
 5 -1 -3 747.16 10.53
 -5 -1 -3 721.5 24.51
 5 -1 -3 748.12 18.88
 -5 -1 -3 743.02 19.6
 5 -1 3 762.98 20.98
 -5 -1 3 745.63 21.83
 5 -1 -3 780.92 22.29
 -5 -1 3 743.18 23
 -5 -1 -3 778.57 17.33
 -5 0 3 25.65 4.31
 5 0 -3 22.82 2.23
 -5 0 -3 23.98 4.77
 5 0 -3 25.81 4.18
 5 0 3 28.13 4.11
 -5 0 -3 22.34 4.65
 -5 0 3 26.24 4.5
 -5 0 -3 24.47 3.48
 -5 1 -3 839.44 26.7
 -5 1 3 799.43 22.63
 5 1 -3 749.35 15.8
 5 1 3 801.42 21.1
 -5 1 -3 723.96 22.34
 -5 1 3 736.97 21.78
 5 1 -3 774.86 22.39
 -5 1 -3 787.19 19.93
 -5 2 -3 122.48 10.08
 5 2 -3 97.16 6.26
 -5 2 3 102.3 7.8
 5 2 3 112.55 7.61
 -5 2 3 101.31 8.05
 5 2 -3 115.69 8.67
 -5 2 -3 114.32 7.81
 -5 3 3 228.66 11.51
 5 3 3 230.43 13.28
 -5 3 -3 261.92 14.48
 5 3 -3 205.76 9.85
 5 3 3 244.08 11.17
 5 3 -3 217.55 12.27
 5 3 3 214.3 12.72
 -5 3 -3 238.49 11.95
 -5 4 3 12.17 3.43
 5 4 -3 11.58 3.72
 5 4 3 8.85 3.89
 5 4 -3 8.87 2.98
 5 4 3 9.24 4.14
 -5 4 -3 13.72 3.48
 5 5 3 478.84 19.45
 5 5 -3 482.31 18.41
 5 5 -3 471.78 17.43
 5 5 3 461.19 16.47
 5 5 3 485.25 17.62
 5 5 3 497.3 11.17
 5 5 3 449.8 18.99
 -5 5 3 490.37 16.27
 5 6 3 17.99 5
 5 6 -3 11.54 4.37
 -5 6 3 6.4 1.56
 -5 6 3 7.81 2.7
 -5 6 3 4.17 4.73
 -5 6 -3 20.2 5.86
 5 6 3 7.06 2.22
 5 6 3 4.57 3.46
 -5 7 3 204.12 8.04
 5 7 3 223.13 13.95
 5 7 -3 226.64 12.67
 -5 7 -3 203.87 14.3
 5 7 3 203.04 8.91
 -5 7 3 209.91 14.53
 -5 7 3 214.69 7.29
 -5 7 3 205.16 9.91
 5 7 3 201.58 12.91
 -5 8 3 131.33 7.32
 5 8 3 118.84 10.91
 5 8 -3 117.05 9.8
 -5 8 3 139.33 6.54
 5 8 3 129.93 8.08
 -5 8 -3 136.64 12.3
 -5 8 3 126.72 11.97
 -5 8 3 130.54 7.72
 5 8 3 126.44 10.42
 -5 8 3 136.41 9.08
 -5 9 3 233.51 11.1
 5 9 3 243.82 15.23
 -5 9 -3 219.94 16.08
 -5 9 3 248.53 9.76
 5 9 3 244.33 12.01
 -5 9 3 222.22 17.29
 5 9 3 243.75 14.66
 -5 9 3 240.84 10.16
 -5 10 3 1.69 1.87
 -5 10 3 5.87 2.91
 5 10 3 6.52 5.02
 5 10 3 4.57 3.81
 -5 10 -3 3.13 5.09
 -5 10 3 3.73 2.87
 5 10 3 2.93 4.03
 -5 11 3 126.85 9.92
 5 11 3 104.27 11.39
 -5 11 3 102.42 7.74
 -5 11 -3 122.08 12.73
 -5 11 3 109.31 13.67
 5 11 3 99.83 9.29
 -5 11 3 136.48 6.36
 5 11 3 110.78 10.32
 5 12 3 27.63 6.78
 5 12 3 29.02 6.33
 -5 12 -3 31.41 7.77
 -5 12 3 29.6 9.19
 -5 12 3 26.56 4.76
 5 12 3 37.45 6.57
 5 13 3 47.47 8.76
 5 13 3 52.2 8.61
 -5 13 3 34.63 9.82
 -5 13 -3 50.46 10
 -5 13 3 51.93 6.75
 5 13 3 49.68 7.51
 5 14 3 10.48 5.79
 5 14 3 10.38 6.2
 -5 14 3 11.95 4.16
 -5 14 -3 8.99 6.21
 -5 14 3 22.71 9.72
 5 14 3 16.03 5.02
 5 15 3 91.37 12.45
 5 15 3 90.5 12.76
 -5 15 -3 83.51 13.11
 -5 15 3 79.32 15.02
 5 16 3 13.92 7.19
 5 16 3 23.07 8.1
 -5 16 -3 18.06 8.78
 -5 16 3 12.73 10.41
 5 16 -3 19.67 9.49
 5 17 3 30.74 8.89
 5 17 -3 16.03 9
 5 17 3 31.1 9.73
 -5 17 -3 32.41 9.76
 -5 17 3 39.53 12.75
 5 18 3 14.58 9.43
 -5 18 -3 21.88 10.09
 -5 18 3 21.55 13.72
 5 18 -3 16.6 10.12
 5 19 -3 12.31 10.14
 -5 19 -3 12.07 8.39
 -5 19 3 2.31 11.72
 -5 20 3 -4.12 8.85
 5 -19 -4 60.66 15.96
 -5 -19 4 53.2 12.69
 5 -18 4 112.99 18.83
 5 -18 -4 62.59 14.63
 -5 -18 4 76.81 14.9
 5 -17 4 168.36 20.23
 5 -17 -4 127.91 18.94
 -5 -17 4 147.9 18.89
 5 -16 4 274.46 23.81
 5 -16 -4 237.17 22.73
 -5 -16 -4 231.6 19.77
 -5 -16 4 244.83 21.76
 5 -16 4 279.84 25.13
 5 -15 -4 248.56 23.24
 5 -15 -4 274.24 19.94
 -5 -15 -4 245.26 19.78
 5 -15 4 292.7 23.96
 -5 -15 -4 222.07 18.36
 -5 -15 4 253.09 21.69
 5 -15 4 325.72 26.29
 5 -14 -4 244.97 21.27
 5 -14 -4 248.1 18.12
 -5 -14 -4 269.43 19.69
 5 -14 4 277.28 22.27
 -5 -14 -4 263.69 19.34
 -5 -14 4 282.31 21.72
 5 -14 4 310.53 24.88
 5 -13 4 167.94 16.48
 -5 -13 -4 150.73 13.98
 5 -13 -4 149.48 14.25
 5 -13 -4 122.39 15.65
 -5 -13 -4 153.47 15.01
 -5 -13 4 160.19 16.76
 5 -13 4 193.9 19.56
 -5 -12 -4 168.25 14.45
 5 -12 -4 164.47 14.05
 5 -12 -4 155.04 15.61
 5 -12 4 160.1 15.47
 -5 -12 -4 168.34 14.61
 5 -12 4 188.13 18.37
 -5 -12 4 149.77 15.43
 5 -11 4 175.93 15.7
 -5 -11 -4 159.95 13.81
 5 -11 -4 167.83 13.73
 5 -11 -4 147.34 15.06
 -5 -11 -4 170.28 14.01
 -5 -11 4 163.34 15.75
 5 -11 4 183.94 17.92
 5 -10 4 332.68 19.96
 -5 -10 -4 322.43 17.86
 5 -10 -4 311.52 17.56
 5 -10 -4 329.38 20.08
 -5 -10 -4 301.33 17.91
 -5 -10 4 288.39 19.2
 5 -10 4 358.06 23.08
 5 -9 4 525.2 23.67
 5 -9 -4 473.9 20.97
 5 -9 -4 465.61 22.96
 -5 -9 -4 474.5 21.48
 -5 -9 -4 473.8 21.82
 5 -9 4 553.89 26.33
 -5 -9 4 469.34 23.56
 5 -8 4 899.41 30.02
 5 -8 -4 834.68 29.33
 -5 -8 -4 764.01 27.15
 5 -8 -4 836.95 27.17
 -5 -8 -4 846.31 28.52
 -5 -8 4 827.16 29.86
 5 -8 4 894.07 33.02
 5 -7 4 839.77 27.31
 5 -7 -4 768.78 26.72
 5 -7 -4 751.47 24.76
 -5 -7 -4 733.72 25.23
 -5 -7 -4 748.1 26.17
 -5 -7 4 759.11 28.09
 5 -7 4 824.76 30.49
 5 -6 -4 697.02 23.88
 5 -6 4 709.41 23.88
 -5 -6 -4 699.88 23.81
 5 -6 -4 698.82 23.05
 -5 -6 -4 689.06 24.6
 -5 -6 4 718.52 26.22
 5 -6 4 771.63 27.83
 5 -5 -4 397.55 16.76
 5 -5 4 391.46 16.21
 5 -5 -4 386.53 16.34
 -5 -5 -4 360.24 16.52
 -5 -5 4 388.06 9.21
 -5 -5 -4 363.42 17.44
 -5 -5 4 370.25 18.37
 5 -5 4 408.73 19.3
 -5 -4 -4 327.39 16.35
 -5 -4 4 348.93 10.43
 5 -4 -4 336.26 14.98
 5 -4 -4 349.44 14.77
 5 -4 4 340.91 14.24
 -5 -4 -4 312.31 15.18
 -5 -4 -4 342.16 6.72
 -5 -4 4 330.82 16.85
 5 -4 4 334.79 16.86
 -5 -4 -4 342.3 8.79
 -5 -3 -4 324.31 16
 -5 -3 4 315.98 10.85
 5 -3 -4 325.99 14.28
 -5 -3 -4 333.3 15.26
 5 -3 -4 314.92 13.43
 5 -3 4 327.96 12.84
 -5 -3 -4 302.3 8.29
 5 -3 -4 324.87 5.97
 -5 -3 4 328.99 16.26
 5 -3 4 316.72 15.79
 -5 -3 -4 345.94 10.14
 5 -2 -4 800.51 22.9
 -5 -2 -4 780.67 23.63
 5 -2 -4 768.53 19.94
 5 -2 4 802.56 19.32
 -5 -2 -4 796.81 14.8
 -5 -2 -4 850.03 18.54
 5 -2 4 762.31 23.07
 -5 -2 4 785.83 24.54
 5 -1 -4 1134.83 16.28
 5 -1 -4 1158.14 27.57
 5 -1 4 1248.14 29.92
 -5 -1 -4 1138.47 20.04
 -5 -1 -4 1231.68 24.9
 -5 -1 4 1154.32 29.87
 5 0 -4 1587.27 24.33
 -5 0 4 1667.01 36.76
 5 0 4 1744.88 35.4
 -5 0 4 1673.59 35.9
 -5 0 -4 1803.92 32.94
 5 1 -4 1150.42 21.78
 5 1 4 1224.41 28.55
 -5 1 4 1139.88 28.67
 -5 1 4 1197.86 30.09
 5 2 -4 784.64 19.12
 -5 2 4 779.79 23.08
 5 2 4 884.78 23.3
 -5 2 4 790.68 24.3
 -5 2 -4 888.78 24.53
 5 3 -4 318.57 12.92
 -5 3 4 361.24 16.33
 -5 3 -4 332.59 16.95
 5 3 4 356.9 14.49
 -5 3 4 310.45 15.14
 -5 3 4 328.81 16.42
 -5 3 -4 383.67 16.35
 5 4 4 347.56 17.82
 5 4 -4 336.55 14.17
 -5 4 4 365.09 16.1
 -5 4 -4 359.08 17.96
 5 4 4 377.6 15.06
 -5 4 4 343.07 17.38
 -5 4 4 342.83 15.76
 5 4 4 300.73 17.18
 5 5 4 383.25 19.08
 -5 5 4 400.17 16.93
 5 5 -4 448.04 15.79
 5 5 4 365.9 15.01
 -5 5 -4 372.4 19.06
 5 5 4 425.47 15.98
 -5 5 4 393.98 19.36
 5 5 4 347.79 18.05
 -5 6 4 753.87 23.21
 5 6 4 740.2 26.77
 -5 6 4 735.82 27.2
 5 6 4 726.67 16.58
 -5 6 -4 750.86 27.74
 5 6 4 683.17 25.8
 -5 7 4 829.27 23.93
 5 7 4 837.34 29.57
 -5 7 -4 812.83 29.39
 5 7 4 803.84 19.42
 -5 7 4 821.14 30.64
 5 7 4 778.85 27.27
 5 8 4 911.77 31.29
 -5 8 4 912.7 24.88
 -5 8 4 948.44 18.78
 -5 8 -4 857.97 31.12
 5 8 4 900.24 22.26
 -5 8 4 912.58 33.18
 5 8 4 907.33 30
 -5 9 4 525.33 15.5
 5 9 4 506.7 23.83
 -5 9 4 498.99 25.46
 5 9 4 485.09 17.05
 -5 9 -4 502.75 24.46
 5 9 4 510.62 22.2
 -5 9 4 540.93 18.21
 -5 9 4 499.04 17.81
 5 10 4 343.95 20.52
 -5 10 4 338.13 13.76
 -5 10 -4 327.01 19.9
 -5 10 4 360.81 9.19
 5 10 4 324.23 15.03
 -5 10 4 339.43 22.14
 5 10 4 331.85 18.27
 -5 10 4 361.91 14.51
 5 11 4 171.77 15.27
 -5 11 -4 178.97 15.51
 5 11 4 166.98 11.82
 -5 11 4 207.64 7.81
 -5 11 4 173.57 16.5
 5 11 4 178.82 13.63
 5 12 4 181.02 16.28
 -5 12 -4 162.01 15.32
 5 12 4 171.45 12.84
 -5 12 4 173.06 17.93
 5 12 4 163.48 13.19
 5 13 4 156.95 15.74
 -5 13 -4 151.43 15.33
 5 13 4 162.43 13.31
 -5 13 4 180.24 19.23
 5 13 4 155.02 12.91
 5 14 4 280.44 20.66
 -5 14 -4 270.21 20.72
 5 14 4 288.33 18.41
 -5 14 4 291.57 24.55
 5 14 -4 298.23 21.95
 5 14 4 274.45 17.32
 5 15 4 279.15 21.06
 -5 15 -4 264.9 21.01
 5 15 4 286.83 19.97
 -5 15 4 310.89 26.53
 5 15 -4 323.13 24.18
 5 16 4 265.38 21.48
 -5 16 -4 266.12 21.39
 5 16 4 271.92 20.18
 -5 16 4 270.91 25.66
 5 16 -4 275.27 23.71
 5 17 4 155.8 17.8
 5 17 -4 180.85 20.4
 -5 17 -4 150.82 17.61
 -5 17 4 151.44 21.55
 -5 18 4 70.18 15.05
 5 18 -4 104.73 17.46
 -5 18 -4 83.94 13.65
 -5 18 4 120.57 21.57
 -5 19 4 33.09 12.72
 5 -19 5 -4.55 9.88
 5 -18 5 32.19 12.63
 5 -18 -5 8.54 11.36
 -5 -18 5 21.71 10.47
 5 -17 5 26.75 11.73
 5 -17 -5 51.14 14.01
 -5 -17 -5 31.84 11.08
 -5 -17 -5 5.9 7.39
 5 -17 5 20.59 12.02
 -5 -17 5 21.77 10.81
 5 -16 5 34.8 11.35
 5 -16 -5 21.51 9.68
 5 -16 -5 32.15 9.12
 -5 -16 -5 28.2 10
 -5 -16 -5 21.62 9.22
 5 -16 5 50.05 14.28
 -5 -16 5 38.25 12.39
 5 -15 -5 31.16 10.68
 5 -15 -5 51.26 10.24
 -5 -15 -5 43.03 10.13
 5 -15 5 30.52 9.99
 -5 -15 -5 41.37 9.79
 5 -15 5 33.22 11.61
 -5 -15 5 37.54 10.9
 -5 -14 -5 63.41 11.16
 5 -14 -5 55.39 9.99
 5 -14 -5 69.13 12.69
 5 -14 5 67.66 12.18
 -5 -14 -5 50.52 10.15
 5 -14 5 83.84 15.04
 -5 -14 5 49.95 11.27
 5 -13 -5 49.78 10.59
 5 -13 5 30.35 9.58
 5 -13 -5 23.18 7.06
 -5 -13 -5 34.58 9.44
 -5 -13 -5 38.72 8.92
 5 -13 5 39.69 12.01
 -5 -13 5 33.7 9.72
 5 -12 5 40.2 9.5
 5 -12 -5 30.38 8.89
 5 -12 -5 30.34 8.84
 -5 -12 -5 15.39 6.69
 -5 -12 -5 29.67 7.82
 5 -12 5 33 10.54
 -5 -12 5 26.61 9.25
 5 -11 -5 62.43 10.09
 5 -11 5 61.38 11.06
 5 -11 -5 56.39 9.53
 -5 -11 -5 54.04 9.74
 -5 -11 -5 48.58 9.04
 5 -11 5 58.15 12.35
 -5 -11 5 40.74 9.71
 5 -10 5 110.04 12.38
 5 -10 -5 86.92 10.93
 5 -10 -5 90.55 10.76
 -5 -10 -5 93.25 11.63
 -5 -10 -5 96.65 11.4
 5 -10 5 88.66 12.97
 -5 -10 5 67.93 11.78
 5 -9 -5 45.4 7.75
 -5 -9 -5 61.22 9.08
 5 -9 5 63.95 8.86
 5 -9 -5 59.71 9.1
 -5 -9 -5 57.4 9.08
 5 -9 5 68.77 11.26
 -5 -9 5 57.04 9.45
 5 -8 5 165.05 12.99
 5 -8 -5 146.72 12.42
 -5 -8 -5 147.82 12.84
 5 -8 -5 159.53 12.91
 -5 -8 -5 153.58 13.35
 -5 -8 5 144.81 14.07
 5 -8 5 161.11 15.77
 5 -7 5 118.83 10.49
 5 -7 -5 125.79 10.65
 -5 -7 -5 109.17 11.06
 5 -7 -5 125.28 11.11
 -5 -7 -5 110.06 10.76
 5 -7 5 123.58 13.02
 -5 -7 5 100.94 11.55
 5 -6 5 146.03 10.95
 5 -6 -5 143.43 10.78
 -5 -6 -5 121.85 11.35
 5 -6 -5 130.31 11.14
 -5 -6 -5 127.59 11.46
 -5 -6 5 133.9 12.44
 5 -6 5 147.47 13.25
 -5 -5 -5 61.46 8.1
 5 -5 -5 68.64 7.25
 5 -5 5 72.4 7.37
 5 -5 -5 74.92 8.61
 -5 -5 5 64.53 4.81
 -5 -5 -5 54.15 7.8
 -5 -5 5 80.85 9.64
 5 -5 5 62.96 9.11
 -5 -4 -5 124.03 11.09
 -5 -4 5 137.1 7.59
 -5 -4 -5 136.77 11.44
 5 -4 -5 134.91 9.03
 5 -4 5 135.94 9.09
 5 -4 -5 140.67 11.16
 -5 -4 -5 123.14 6.67
 -5 -4 -5 132.05 5.35
 -5 -4 -5 131.16 5.16
 -5 -4 5 139.3 11.87
 5 -4 5 138.28 11.52
 -5 -3 -5 83.8 9.1
 -5 -3 5 81.32 6.66
 5 -3 -5 67.42 7.73
 5 -3 -5 86.74 6.98
 5 -3 5 84.11 6.62
 -5 -3 -5 81.16 9.03
 -5 -3 -5 72.54 5
 5 -3 5 87.94 8.89
 -5 -3 -5 71.23 5.2
 -5 -3 5 81.62 8.93
 5 -2 -5 138.55 4.08
 -5 -2 5 143.76 9.06
 5 -2 -5 134.56 4
 5 -2 5 140.65 7.77
 5 -2 -5 144.81 8.15
 5 -2 -5 155.76 11.12
 -5 -2 -5 142.81 11.54
 5 -2 -5 144.14 5.92
 -5 -2 -5 141.76 7.33
 -5 -2 5 141.19 11.29
 -5 -2 -5 141.56 8.15
 5 -2 5 143.6 10.53
 5 -1 -5 127.67 5.26
 5 -1 -5 124.29 9.94
 5 -1 -5 133.6 7.47
 5 -1 5 138.4 7.22
 -5 -1 -5 131.98 7.41
 5 -1 -5 149.48 7.05
 -5 -1 5 126.25 10.76
 -5 -1 -5 145.01 9.03
 5 -1 5 135.19 9.55
 5 0 5 351.71 18.48
 5 0 -5 339.97 10.51
 -5 0 -5 375.88 17.57
 5 0 -5 379.34 12.55
 -5 0 5 391.27 17.34
 -5 0 -5 423.12 16.34
 5 1 -5 122.09 7.08
 5 1 5 138.06 12.13
 -5 1 5 138.47 10.71
 -5 1 -5 131.74 11.1
 -5 1 -5 147.9 10.29
 -5 1 5 144.57 10.57
 5 2 -5 122.04 7.72
 5 2 5 157.54 12.61
 -5 2 5 135.01 10.78
 -5 2 -5 141.67 11.86
 -5 2 5 138.45 10.04
 5 3 -5 69.92 6.51
 5 3 5 88 10.72
 5 3 5 75.48 5.97
 -5 3 5 81.99 8.36
 -5 3 -5 73.37 9.58
 -5 3 5 80.91 7.89
 5 4 -5 123.52 9.03
 5 4 5 135.58 12.47
 -5 4 -5 129.8 12.15
 -5 4 5 130.31 9.51
 -5 4 5 136.58 10.74
 5 4 -5 169.74 8.7
 5 4 5 123.76 8.64
 5 5 5 77.15 10
 5 5 -5 79.49 6.67
 5 5 5 69.61 6.95
 -5 5 5 78.86 8.64
 -5 5 -5 64.06 9.68
 -5 5 5 74.43 9.17
 5 6 5 141.06 13.1
 -5 6 -5 145.68 13.16
 -5 6 5 153.06 12.93
 -5 6 5 142.12 11.42
 5 6 5 152.48 13.54
 5 7 5 129.72 13.08
 -5 7 -5 106.9 11.9
 -5 7 5 107.43 12.24
 -5 7 5 106 10.03
 5 7 5 116.13 7.4
 5 7 5 119.59 11.89
 5 8 5 142.66 13.92
 -5 8 -5 156.1 14.29
 -5 8 5 166.98 15.08
 5 8 5 143.26 8.99
 5 8 5 124.04 12.5
 5 9 5 57.31 9.87
 -5 9 5 63.44 11.06
 -5 9 -5 67.6 10.18
 5 9 5 62.18 6.7
 5 9 5 78.66 10.79
 5 10 5 92.76 12.22
 5 10 -5 105.53 12.12
 -5 10 5 102.92 13.79
 -5 10 -5 91.22 11.95
 5 10 5 89.95 8.39
 5 10 5 100.74 11.36
 -5 11 5 64.26 12.32
 5 11 5 45.23 6.65
 5 11 -5 56.4 10.06
 -5 11 -5 55.57 10.42
 5 11 5 52.35 9.08
 5 12 5 25.15 8.61
 5 12 5 29.49 6.23
 -5 12 5 30.28 10.07
 -5 12 -5 24.29 8.57
 5 12 -5 23.39 7.92
 5 12 5 21.48 6.78
 5 13 5 33.74 9.68
 5 13 5 21.24 6.25
 -5 13 -5 39.23 10.14
 5 13 -5 37.88 9.68
 5 13 5 48.42 9.19
 5 14 5 68.86 12.64
 5 14 -5 56.68 11.81
 -5 14 5 81.49 15.35
 -5 14 -5 51.87 10.68
 5 14 5 72.03 10.45
 5 14 5 71.14 10.17
 5 15 5 50.79 12.49
 -5 15 5 40.78 12.89
 5 15 -5 41.87 11.71
 -5 15 -5 47.66 11.17
 -5 16 5 35.4 12.73
 5 16 5 50.01 13.2
 -5 16 5 32.34 12.19
 5 16 -5 52.46 13.61
 -5 16 -5 44.19 11.35
 5 17 5 4 8.56
 -5 17 5 17.04 10.61
 -5 17 5 16.99 11.28
 5 17 -5 16.23 8.37
 -5 17 -5 12.23 8.77
 -5 18 5 23.17 13.62
 5 18 5 14.13 10.36
 -5 18 5 19.85 12.57
 5 -18 6 46 13.54
 5 -18 -6 50 13.08
 5 -17 6 29.78 11.21
 5 -17 -6 33.41 12.07
 -5 -17 -6 12.96 9.14
 5 -17 -6 22.82 9.57
 -5 -17 -6 39.46 10.51
 5 -16 6 75.27 14.48
 5 -16 -6 69.36 12.74
 -5 -16 -6 72.18 13.48
 5 -16 -6 77.12 13.33
 -5 -16 -6 77.16 12.68
 5 -16 6 85.56 15.54
 -5 -16 6 79.38 14.9
 5 -15 6 118.31 15.87
 5 -15 -6 103.34 14.01
 -5 -15 -6 108.18 15.4
 5 -15 -6 102.66 14.44
 -5 -15 -6 89.42 12.9
 5 -15 6 114.26 17.48
 -5 -15 6 125.07 16.7
 5 -14 6 109.15 14.34
 5 -14 -6 114.78 14.28
 5 -14 -6 85.9 12.64
 -5 -14 -6 105.29 14.59
 -5 -14 -6 107.29 13.52
 5 -14 6 131.21 17.86
 -5 -14 6 130.5 17.56
 5 -13 6 110.87 13.78
 5 -13 -6 79.41 11.14
 5 -13 -6 106.69 14.02
 -5 -13 -6 72.93 11.35
 -5 -13 -6 106.76 13.22
 5 -13 6 109.96 15.06
 -5 -13 6 79.07 13.44
 5 -12 6 219.97 17.95
 5 -12 -6 156.5 14.71
 5 -12 -6 168.85 15.76
 -5 -12 -6 180.31 16.75
 -5 -12 -6 170.56 15.88
 -5 -12 6 185.56 18.96
 5 -12 6 235.37 21.52
 5 -11 6 162.55 15.26
 5 -11 -6 139.22 13.05
 5 -11 -6 173.18 15.16
 -5 -11 -6 157.55 15.48
 -5 -11 -6 155.75 14.63
 -5 -11 6 147.17 16.35
 5 -11 6 179.58 19.18
 5 -10 6 159.64 13.94
 -5 -10 -6 130.96 14.02
 5 -10 -6 147.48 12.84
 5 -10 -6 161.97 14.94
 -5 -10 -6 140.22 13.74
 5 -10 6 192.78 18.83
 -5 -10 6 137.18 15.56
 5 -9 -6 206.46 13.92
 5 -9 -6 191.27 15.4
 5 -9 6 213.78 15.29
 -5 -9 -6 202.26 16.6
 -5 -9 -6 206.4 16.01
 5 -9 6 241.95 19.67
 -5 -9 6 197.57 17.71
 5 -8 6 303.87 17.01
 5 -8 -6 308.63 16.14
 5 -8 -6 290.59 18.83
 -5 -8 -6 302.49 19.74
 -5 -8 -6 296.86 18.31
 -5 -8 6 312.9 20.96
 5 -8 6 327.74 22
 5 -7 6 152.4 11.22
 5 -7 -6 152.29 11.12
 5 -7 -6 143.12 13.12
 -5 -7 -6 138.85 13.7
 -5 -7 -6 146.86 12.84
 -5 -7 6 155.25 14.56
 5 -7 6 154.33 15.08
 5 -6 -6 287.78 13.86
 5 -6 6 310.68 15.17
 5 -6 -6 271.65 17.18
 -5 -6 -6 277.26 18.24
 -5 -6 -6 270.31 17.61
 -5 -6 6 291.33 18.52
 5 -6 6 314.47 19.74
 5 -5 -6 454.94 21.62
 -5 -5 -6 428.33 22.1
 5 -5 6 454.28 17.56
 5 -5 -6 477.89 17.11
 -5 -5 -6 437.14 21.63
 -5 -5 6 448.9 14.85
 -5 -5 6 451.99 22.93
 5 -5 6 496.83 23.68
 -5 -4 6 296.96 12.76
 -5 -4 -6 282.51 17.91
 -5 -4 -6 273.27 17.53
 5 -4 -6 275.76 16.79
 5 -4 6 286.16 13.14
 5 -4 -6 309.57 12.92
 -5 -4 -6 294.17 7.79
 -5 -4 -6 283.33 11.59
 -5 -4 -6 309.89 9.9
 -5 -4 6 291.79 18.21
 5 -4 6 318.18 18.09
 -5 -3 -6 220.44 15.46
 5 -3 -6 208.86 14.67
 5 -3 -6 216.98 9.92
 5 -3 6 223.93 10.49
 -5 -3 -6 233.15 16.04
 -5 -3 -6 201.86 9.79
 -5 -3 -6 211.66 10.31
 -5 -3 -6 210.65 9.25
 -5 -3 6 227.14 16.26
 5 -3 6 231.64 14.76
 5 -2 -6 499.29 14.47
 5 -2 6 487.67 14.51
 5 -2 -6 466.04 21.38
 -5 -2 -6 470.39 22.83
 5 -2 -6 464.18 10.99
 -5 -2 -6 482.18 16.1
 -5 -2 -6 452.02 15.77
 -5 -2 6 483.43 21.93
 5 -2 6 470.33 20.2
 -5 -1 6 411.97 17.87
 5 -1 -6 376.49 19.55
 -5 -1 -6 345.22 19.7
 5 -1 -6 404.17 12.37
 5 -1 6 397.91 12.13
 5 -1 -6 383.16 12.84
 -5 -1 -6 381.67 14.94
 -5 -1 -6 423.76 16.64
 -5 -1 6 379.8 18.96
 5 -1 6 366.77 16.95
 5 0 6 286.52 18.13
 -5 0 6 273.18 15.42
 5 0 -6 307.04 10.39
 5 0 6 294.48 9.92
 5 0 -6 291.66 12.12
 -5 0 -6 279.16 16.39
 -5 0 -6 275.49 13.22
 -5 0 -6 326.68 15.3
 -5 0 6 296.92 16.59
 5 1 -6 357.11 13.23
 5 1 6 367.05 20.99
 -5 1 6 368.59 18.6
 5 1 -6 364.45 14.71
 -5 1 -6 385.46 19.89
 -5 1 6 398.44 18.51
 5 2 -6 447.28 16.12
 5 2 6 475.56 23.88
 -5 2 6 466.4 22.05
 5 2 6 470.72 14.48
 5 2 -6 535.03 13.59
 -5 2 -6 470.02 22.7
 -5 2 6 473.8 19.79
 5 3 6 231.88 17.04
 5 3 -6 210.55 11.78
 -5 3 6 226.42 16.03
 5 3 6 222.73 10.9
 5 3 -6 225.9 9.63
 -5 3 6 223.46 14.25
 5 3 -6 220.53 12.51
 -5 3 -6 222.04 15.98
 -5 3 6 222.23 13.41
 5 4 6 305.76 19.6
 -5 4 6 301.22 18.7
 5 4 6 300.31 13.86
 5 4 -6 295.22 11.73
 -5 4 6 313.61 17.01
 5 4 -6 298.1 15.12
 -5 4 -6 314.73 19.15
 -5 4 6 301.98 15.33
 -5 5 6 454.08 23.93
 5 5 6 476.61 24.54
 5 5 6 477.61 18.3
 5 5 -6 514.92 15.73
 -5 5 -6 478.92 24.22
 5 5 -6 462.57 20.15
 -5 5 6 465.41 21.08
 -5 5 6 464.19 18.71
 5 6 6 309.26 20
 -5 6 6 310.45 20.61
 5 6 -6 304.32 16.67
 -5 6 6 299.87 14.95
 -5 6 -6 310 19.54
 -5 6 6 289.78 19
 -5 6 6 299.97 16.62
 5 7 6 141.6 14.5
 -5 7 6 157.48 12.72
 -5 7 -6 154.9 14.64
 -5 7 6 143.84 14.02
 -5 7 6 148.95 10.41
 5 7 -6 153.53 12.76
 5 7 6 139.68 14.39
 5 8 6 309.41 21.48
 -5 8 6 286.81 14.7
 -5 8 -6 315.65 20.99
 -5 8 6 303.38 20.74
 5 8 -6 313.55 19.1
 -5 8 6 322.09 17.73
 5 8 6 286.7 20.06
 5 9 6 220.93 18.62
 -5 9 -6 202.65 16.58
 -5 9 6 203.82 17.8
 -5 9 6 221.19 15.09
 -5 9 6 238.49 13.16
 5 9 -6 225.4 16.94
 5 9 6 198 17.12
 5 10 6 172.6 17.16
 -5 10 6 174.96 18.11
 -5 10 -6 166.83 16.1
 5 10 -6 151.7 14.59
 -5 10 6 165.22 17.42
 5 10 6 146.84 10.54
 -5 10 6 153 13.19
 5 10 6 132.86 14.2
 5 11 6 174.72 17.98
 -5 11 6 177.75 19.2
 -5 11 -6 154.71 15.6
 -5 11 6 180.66 18.83
 5 11 6 163.89 11.81
 -5 11 6 166.85 13.89
 5 11 -6 179.1 16.36
 5 11 6 166.52 15.63
 -5 12 6 202.57 21.31
 5 12 6 199.13 19.36
 -5 12 6 192.86 19.98
 5 12 6 184.44 13.38
 -5 12 -6 216 18.87
 -5 12 6 179.62 14.64
 5 12 -6 207.18 18.49
 5 12 6 192.35 17
 5 13 6 103.83 14.54
 -5 13 6 112.71 17.32
 5 13 -6 106.36 14.73
 -5 13 6 103.52 15.87
 -5 13 -6 88.61 13.63
 5 13 6 96.04 12.63
 5 14 6 114.22 16.66
 -5 14 6 111.96 18.42
 5 14 -6 116.78 15.38
 -5 14 6 115.75 17.1
 -5 14 -6 112.75 14.52
 5 14 6 121.77 13.8
 -5 15 6 140.13 20.47
 5 15 6 107.95 15.9
 5 15 -6 104.8 15.79
 -5 15 6 101.65 18.29
 -5 15 -6 98.35 14.78
 -5 16 6 129.65 21.01
 5 16 6 90.1 15.72
 5 16 -6 102.8 16.58
 -5 16 6 92.83 18.24
 -5 16 -6 95.78 15.06
 5 17 6 9.11 9.33
 -5 17 6 36.86 14.78
 -5 17 6 50.48 15.79
 5 18 6 71.94 15.48
 -5 -16 -7 28.16 9.04
 5 -15 -7 66.32 12.92
 -5 -15 -7 73.03 13.59
 -5 -15 -7 71.33 12.47
 5 -15 7 90.27 16.79
 -5 -15 7 50.47 12.42
 5 -14 -7 79.28 13.02
 -5 -14 -7 43.64 10.23
 5 -14 -7 68.41 11.29
 -5 -14 -7 67.77 11.64
 5 -14 7 94.9 17.42
 -5 -14 7 81.64 14.76
 5 -13 7 132.63 15.66
 5 -13 -7 130.97 13.32
 5 -13 -7 133.45 15.57
 -5 -13 -7 122.19 16.25
 -5 -13 -7 143.16 15.75
 5 -13 7 160.78 19.76
 -5 -13 7 135.98 17.83
 5 -12 7 201.13 17.1
 5 -12 -7 174.73 14.4
 5 -12 -7 173.6 17.71
 -5 -12 -7 161.71 17.09
 -5 -12 -7 171.33 16.64
 -5 -12 7 176.84 19.01
 5 -12 7 216.58 21.4
 5 -11 7 234.14 17.65
 5 -11 -7 195.67 17.39
 -5 -11 -7 210.93 19.28
 5 -11 -7 203.23 15.2
 -5 -11 -7 213.48 17.81
 -5 -11 7 213.26 20.23
 5 -11 7 246.77 21.7
 5 -10 7 154.45 13.75
 -5 -10 -7 117.15 14.55
 5 -10 -7 114 14.15
 5 -10 -7 126.13 11.45
 -5 -10 -7 116.33 12.96
 -5 -10 7 132.7 16.22
 5 -10 7 151.67 17.23
 5 -9 7 193.38 14.18
 -5 -9 -7 177.43 16.86
 5 -9 -7 162.28 11.97
 5 -9 -7 177.8 15.69
 -5 -9 -7 165.48 14.93
 -5 -9 7 189.05 18.55
 5 -9 7 194.48 18.57
 5 -8 -7 134.55 10.1
 5 -8 -7 132.88 13.6
 -5 -8 -7 113.49 13.37
 5 -8 7 130.84 10.92
 -5 -8 -7 136.06 13.6
 5 -8 7 162.65 16.16
 -5 -8 7 143.51 15.42
 5 -7 -7 153.01 10.12
 5 -7 7 165.94 11.39
 5 -7 -7 155.17 14.46
 -5 -7 -7 144.5 15.37
 -5 -7 -7 157.59 14.57
 5 -7 7 166.97 16.35
 -5 -7 7 142.04 15.54
 5 -6 7 182.35 11.14
 5 -6 -7 177.95 15.34
 -5 -6 -7 161.59 15.73
 5 -6 -7 161.43 9.72
 -5 -6 -7 175.99 15.01
 -5 -6 7 170.36 15.96
 5 -6 7 176.68 15.86
 5 -5 -7 391.3 13.68
 5 -5 -7 371.08 21.48
 5 -5 7 399.53 15.14
 -5 -5 -7 335.82 21.56
 -5 -5 -7 362.52 21.37
 -5 -5 7 396.49 22.87
 5 -5 7 410.52 22.86
 5 -4 7 343.64 12.64
 5 -4 -7 310.25 11.43
 5 -4 -7 327.63 20.17
 -5 -4 -7 299.57 20.36
 -5 -4 -7 311.75 19.83
 -5 -4 7 330.71 20.18
 5 -4 7 348.79 19.97
 5 -3 7 431.51 13.13
 5 -3 -7 428.01 12.07
 -5 -3 -7 403.61 23.27
 5 -3 -7 414.72 22.64
 5 -3 -7 425.56 9.67
 -5 -3 -7 429.09 22.8
 -5 -3 7 418.49 17.9
 -5 -3 7 444.32 23.14
 5 -3 7 445.85 21.82
 -5 -2 -7 317.69 19.94
 5 -2 -7 297.31 9.82
 -5 -2 7 311.23 16.34
 5 -2 -7 336.89 9.5
 5 -2 7 317.31 9.92
 5 -2 -7 295.65 18.97
 -5 -2 -7 298.43 20.15
 -5 -2 -7 294.64 14.9
 5 -2 -7 316.12 8.64
 -5 -2 -7 308.14 14.7
 -5 -2 7 333.74 19.17
 5 -2 7 290.65 16.64
 -5 -1 7 255.9 15.59
 5 -1 -7 221.17 16.59
 -5 -1 -7 238.47 18.17
 5 -1 7 253.41 8.03
 5 -1 -7 265.7 7.57
 5 -1 -7 257.32 10.74
 -5 -1 -7 249.02 13.99
 -5 -1 -7 246.83 13.76
 -5 -1 7 264.02 17.23
 5 -1 7 255.1 14.74
 -5 0 7 117.09 11.8
 5 0 7 126.28 5.54
 5 0 -7 118.14 4.67
 5 0 7 122.39 5.29
 5 0 7 97.92 11.59
 5 0 -7 128.65 4.68
 5 0 -7 115.1 8.08
 -5 0 -7 106.28 11.61
 -5 0 7 112.83 11.13
 5 1 7 235.36 17.51
 -5 1 7 271.54 17.64
 5 1 7 269.46 8.69
 5 1 -7 272.76 7.7
 5 1 7 251.63 7.86
 -5 1 -7 252.67 17.28
 -5 1 7 251.95 15.9
 5 2 7 316.32 20.94
 -5 2 7 307.6 18.79
 -5 2 -7 306.93 19.55
 -5 2 7 326.39 17.48
 5 3 7 424.15 24.36
 -5 3 7 440.86 23.28
 5 3 -7 428.09 18.71
 -5 3 -7 409.86 23.15
 -5 3 7 444.8 20.06
 5 4 7 310.18 21.24
 -5 4 7 324.65 21.42
 5 4 -7 329.93 17.22
 -5 4 -7 344.25 21.08
 -5 4 7 335.24 17.06
 5 5 7 385.79 23.64
 -5 5 7 386.68 24.01
 -5 5 -7 401.82 23.49
 5 5 -7 428.86 20.16
 -5 5 7 400.74 18.36
 5 6 7 180.29 17.35
 -5 6 7 169.42 17.84
 5 6 -7 172.39 13.86
 -5 6 7 190.11 14.75
 -5 6 -7 164.13 15.93
 -5 6 7 184.94 12.29
 5 7 7 176.37 17.13
 -5 7 7 139.69 16.47
 5 7 -7 148.35 13.35
 -5 7 7 160.57 13.62
 -5 7 -7 147.85 15.35
 5 7 7 137.63 15.39
 -5 7 7 151.77 11.26
 5 8 7 159.59 17.19
 -5 8 7 193.27 20
 -5 8 7 146.32 13.22
 5 8 -7 133.32 13.23
 -5 8 -7 147.36 15.28
 5 8 7 131.8 15.45
 -5 8 7 148.74 10.46
 5 9 7 208.69 19.17
 -5 9 7 189.53 14.62
 5 9 -7 177.84 15.9
 -5 9 -7 166.81 16.55
 -5 9 7 166.89 16.95
 5 9 7 155.41 15.91
 5 10 7 144.86 17.46
 -5 10 7 181.09 21.09
 5 10 -7 126.51 14.17
 -5 10 -7 154.72 15.88
 -5 10 7 125.15 15.74
 -5 10 7 142.98 13.18
 5 10 7 132.58 15.47
 5 11 7 227.59 20.96
 -5 11 7 221.35 23.04
 -5 11 -7 234.7 20.05
 5 11 -7 231.26 19.63
 -5 11 7 222.39 21.26
 -5 11 7 236.51 16.49
 5 11 7 220.33 18.24
 5 12 7 185.03 19.92
 -5 12 7 155.94 22.57
 5 12 -7 187.65 17.9
 -5 12 7 175.79 19.33
 -5 12 -7 177.55 17.94
 5 12 7 186.01 17.4
 5 13 7 158.51 19.59
 -5 13 7 143.67 20.83
 -5 13 7 168.67 20.3
 -5 13 -7 133.24 16.68
 5 13 -7 148.21 17.57
 5 13 7 150.9 15.75
 5 14 7 98.59 16.01
 -5 14 7 58.61 14.59
 5 14 -7 58.08 12.52
 -5 14 7 56.21 14.56
 -5 14 -7 83.54 13.27
 5 15 7 55.67 12.8
 -5 15 7 78.99 17.22
 -5 15 -7 70.31 13.25
 -5 15 7 78.31 16.13
 5 15 -7 76.37 14.09
 5 16 7 35.45 12.87
 -5 16 7 56.91 15.82
 5 -14 -8 -4.86 9.34
 -5 -14 -8 1.63 8.41
 5 -13 -8 10.78 8.92
 -5 -13 -8 6.12 8.8
 -5 -13 -8 -18.49 9.23
 5 -13 8 -7.11 9.64
 -5 -13 8 -13.16 10.99
 -5 -12 -8 -2.14 9.17
 5 -12 -8 -12.89 8.66
 -5 -12 -8 -1.03 6.67
 -5 -12 8 0.13 9.63
 5 -12 8 8.77 11.44
 5 -11 -8 -4.4 8.65
 -5 -11 -8 12.68 7.44
 -5 -11 -8 0.74 7.31
 5 -11 8 9.79 9.22
 -5 -11 8 14.89 11.19
 5 -10 -8 9.7 8.24
 -5 -10 -8 -12.11 10.01
 -5 -10 -8 -7.85 7.87
 5 -10 8 3.2 8
 -5 -10 8 9.86 9.78
 5 -9 -8 1.85 7.49
 -5 -9 -8 12.86 9.09
 -5 -9 -8 9.99 7.21
 5 -9 8 11.66 9.23
 -5 -9 8 19.79 10.23
 5 -8 -8 -6.83 8.23
 -5 -8 -8 -1.71 7.42
 -5 -8 -8 1.66 6.24
 5 -8 8 -6.34 7.86
 -5 -8 8 -1.05 8.49
 5 -7 -8 -8.14 7.47
 -5 -7 -8 7 7.75
 -5 -7 -8 -7.73 7.69
 5 -7 8 1.44 7.36
 -5 -7 8 1.5 7.46
 5 -6 -8 6.87 7.03
 -5 -6 -8 5.63 7.5
 -5 -6 -8 0.48 5.88
 5 -6 8 5.49 7.36
 -5 -6 8 -4.22 7.8
 -5 -5 -8 2.56 7.15
 5 -5 -8 14.28 8.08
 -5 -5 8 12.64 4.92
 -5 -5 -8 6.4 6.83
 -5 -5 8 13.52 7.87
 5 -5 8 1.67 6.75
 5 -4 -8 0.64 6.34
 -5 -4 -8 -1.57 6.48
 -5 -4 -8 6.04 6.64
 -5 -4 8 6.39 4.61
 5 -4 8 5.05 6.04
 -5 -4 8 2.9 6.65
 5 -3 -8 11.37 7.68
 -5 -3 -8 1.78 6.32
 -5 -3 8 -6.53 5.43
 -5 -3 -8 -6.18 6.75
 5 -3 8 3.65 5.79
 -5 -3 8 3.54 5.75
 5 -2 -8 6.17 7.69
 -5 -2 -8 -2.61 7.31
 -5 -2 -8 -5.3 6.22
 -5 -2 8 5.4 4.83
 5 -2 8 5.84 5.04
 -5 -2 8 0.61 6.03
 5 -1 -8 14.53 7.46
 -5 -1 -8 4.87 7.09
 -5 -1 8 11.43 5.76
 -5 -1 8 3.54 5.72
 5 -1 8 -5.94 5.6
 -5 0 8 5.65 5.96
 5 0 -8 6.96 6.76
 5 0 -8 2.65 3.09
 -5 0 -8 1.51 5.54
 -5 0 8 22.08 7.33
 -5 1 8 5.27 5.46
 5 1 8 4.62 7.27
 -5 1 -8 1 5.82
 -5 1 8 4.55 5.07
 -5 2 8 7.38 7.11
 5 2 8 -0.85 6.43
 5 2 -8 2.89 3.91
 -5 2 -8 -1.21 5.82
 -5 2 8 2.95 5.07
 5 3 8 -3.55 8.16
 -5 3 8 -2.8 6.02
 5 3 -8 4.12 4.22
 -5 3 -8 10.37 7.26
 -5 3 8 1.27 5.05
 5 4 8 9.67 8.82
 -5 4 8 -7.42 8.04
 5 4 -8 1.41 4.57
 -5 4 -8 -2.6 6.36
 -5 4 8 7.01 5.08
 5 5 8 10.49 7.8
 -5 5 8 5.49 7.59
 5 5 -8 12.03 5.87
 -5 5 -8 5.57 6.48
 -5 5 8 14.14 5.66
 5 6 8 -15.22 9.32
 -5 6 8 7.46 7.47
 5 6 -8 2.95 5.13
 -5 6 -8 0.27 6.84
 -5 6 8 1.18 4.15
 -5 7 8 0.92 7.75
 5 7 8 -13.3 9.75
 5 7 -8 -0.02 5.36
 -5 7 -8 -2.9 6.9
 -5 8 8 9.07 9.11
 5 8 8 -9.38 9.39
 5 8 -8 -2.57 5.68
 -5 8 -8 -10.25 8.7
 5 8 8 8.72 8.29
 5 9 8 0.53 8.38
 -5 9 8 -5.61 9.01
 5 9 -8 1.96 5.81
 -5 9 -8 -0.66 7.02
 5 9 8 -5.91 8.57
 5 10 8 1.9 9.51
 -5 10 8 17.17 10.69
 5 10 -8 7.44 6.53
 -5 10 -8 5.98 6.87
 5 10 8 -1.87 7.55
 5 11 8 7.19 9.61
 -5 11 8 -1.58 10.07
 5 11 -8 12.76 8.27
 -5 11 -8 13.69 8.49
 5 11 8 7.35 7.89
 5 12 8 -11.74 10.22
 -5 12 8 1.5 8.91
 5 12 -8 -4.83 8.44
 -5 12 -8 3.26 8.4
 -5 12 8 9.63 10.32
 5 12 8 -2.23 7.89
 5 13 8 22.51 11.35
 -5 13 8 -15.93 12.62
 5 13 -8 -3.83 7.98
 -5 13 -8 6.96 7.62
 -5 13 8 0.53 8.4
 5 13 8 4.9 8.5
 5 14 8 6.45 10.81
 5 14 -8 -8.95 8.53
 -5 14 -8 -1.5 8.37
 -5 14 8 16.08 11.45
 -5 15 8 11.59 11.75
 5 -12 -9 124.53 17.49
 -5 -12 -9 130.49 17.84
 5 -12 9 174.29 21.11
 5 -11 -9 154.07 18.13
 -5 -11 -9 160.03 19.87
 5 -11 9 176.77 20.24
 -5 -11 9 201.5 22.02
 5 -10 -9 125.11 17.06
 -5 -10 -9 101.79 15.66
 -5 -10 -9 118.45 15
 5 -10 9 151.46 19.21
 -5 -10 9 128.5 17.41
 -5 -9 -9 125.91 16.69
 5 -9 -9 155.15 18.17
 -5 -9 -9 114.73 14.35
 -5 -9 9 179.64 19.91
 5 -9 9 156.38 18.57
 5 -8 -9 103.59 14.49
 -5 -8 -9 104.45 15.71
 -5 -8 -9 112.58 14.52
 5 -8 9 149 17.97
 -5 -8 9 129.55 16.71
 5 -7 -9 117.18 16.11
 -5 -7 -9 97.48 14.57
 -5 -7 -9 114.05 14.3
 5 -7 9 134.78 16.06
 -5 -7 9 111.66 15.83
 5 -6 -9 173.57 17.75
 -5 -6 -9 185 19.87
 -5 -6 -9 167.57 16.75
 5 -6 9 189.64 17.9
 -5 -6 9 204.06 20.12
 5 -5 -9 253.38 21.02
 -5 -5 -9 286.28 23.55
 -5 -5 -9 241.22 19.53
 -5 -5 9 255.21 20.67
 5 -5 9 293.73 21.55
 5 -4 -9 249.34 20.6
 -5 -4 -9 248.12 22.35
 -5 -4 9 265.95 16.79
 -5 -4 -9 230.68 19.41
 -5 -4 9 268.93 21.15
 5 -4 9 265.54 19.53
 5 -3 -9 265.9 22.42
 -5 -3 -9 259.36 22.89
 -5 -3 -9 242.43 20.18
 -5 -3 9 271.61 17.58
 -5 -3 9 266.61 20.55
 5 -3 9 277.58 19.15
 5 -2 -9 260.19 22.07
 -5 -2 -9 233.95 21.82
 -5 -2 9 241.28 17.53
 -5 -2 -9 233.55 20.15
 -5 -2 9 293.83 21.01
 5 -2 9 274.86 18.15
 5 -1 -9 174.36 18.07
 -5 -1 -9 197.51 19.53
 -5 -1 9 176.29 15.49
 -5 -1 9 202.55 17.41
 5 0 -9 149.15 17.38
 -5 0 -9 137.55 17.97
 -5 0 9 154.34 15.08
 -5 0 9 164.36 15.09
 -5 1 9 210.72 18.1
 5 1 9 174.99 17.69
 -5 1 -9 193.4 17.26
 -5 1 9 204.52 16.42
 -5 2 9 267.4 20.76
 5 2 9 265.48 22.79
 -5 2 -9 249.68 19.8
 -5 2 9 282.68 18.67
 5 3 9 271.94 22.68
 -5 3 9 273.39 21.41
 5 3 -9 291.5 16.78
 -5 3 -9 235.04 20.12
 -5 3 9 264.76 17.46
 5 4 9 283.9 23.57
 -5 4 9 285.48 22.86
 5 4 -9 273.59 16.8
 -5 4 -9 253.06 20.57
 5 5 9 278.78 23.51
 -5 5 9 297.79 24.66
 5 5 -9 259.8 17.22
 -5 5 -9 264.58 21.7
 5 6 9 187.41 20.31
 -5 6 9 228.56 22.54
 5 6 -9 185.31 14.8
 -5 6 -9 188.88 18.96
 5 7 9 145.53 18.92
 -5 7 9 160.25 20.38
 5 7 -9 125.16 13.61
 -5 7 -9 119.95 15.01
 5 8 9 132.47 18.6
 -5 8 9 134.9 18.94
 5 8 -9 129.77 13.27
 -5 8 -9 113.94 15.33
 5 8 9 113.81 16.51
 5 9 9 154.61 19.67
 -5 9 9 163.16 21.26
 5 9 -9 171.28 16.27
 -5 9 -9 156.12 17.72
 -5 10 9 143.26 20.96
 5 10 9 154.23 20
 5 10 -9 132.96 14.78
 -5 10 -9 136.64 16.71
 5 10 9 113.46 16.65
 -5 11 9 179.09 23.71
 5 11 9 174.69 21.93
 5 11 -9 160.43 16.4
 -5 11 -9 183.65 19.1
 5 11 9 151.47 18.54
 5 12 -9 151.88 16.71
 -5 12 -9 148.92 18.16
 5 12 9 112.81 16.1
 5 13 -9 115.57 15.47
 5 -10 10 76.42 14.76
 5 -9 -10 80.06 15.55
 -5 -9 -10 81.51 15.88
 5 -9 10 93.49 15.12
 -5 -9 10 106.85 17.27
 5 -8 -10 50.8 13.18
 -5 -8 -10 56.4 13.64
 5 -8 10 60.9 13.37
 -5 -8 10 55.5 13.61
 5 -7 -10 79.03 13.95
 -5 -7 -10 85.49 16.1
 -5 -7 -10 82.52 13.79
 5 -7 10 81.78 14.11
 -5 -7 10 97.87 15.67
 5 -6 -10 62.54 13.37
 -5 -6 -10 48.62 12.25
 -5 -6 -10 73.66 12.64
 5 -6 10 83.06 13.61
 -5 -6 10 79.79 14.83
 5 -5 -10 107.56 16.2
 -5 -5 -10 97.58 16.08
 -5 -5 -10 95.11 14.32
 5 -5 10 128.35 15.14
 -5 -5 10 116.7 16.18
 -5 -4 -10 50.74 13.74
 5 -4 -10 72.7 14.8
 -5 -4 -10 66.48 12.63
 5 -4 10 83.19 12.62
 -5 -4 10 68.77 12.49
 -5 -3 -10 93.87 15.91
 5 -3 -10 99.29 15.3
 -5 -3 -10 101.44 15.01
 5 -3 10 117.4 13.41
 -5 -3 10 112.14 15.49
 -5 -2 -10 70.22 14.91
 5 -2 -10 84.04 14.49
 -5 -2 -10 67.82 13.03
 -5 -2 10 85.83 11.68
 -5 -2 10 85.83 13.25
 5 -1 -10 118.75 16.93
 -5 -1 -10 133.28 18.99
 -5 -1 -10 121.79 17.12
 -5 -1 10 118.38 14.22
 -5 -1 10 104.39 14.09
 5 0 -10 68.33 13.83
 -5 0 -10 105.23 17.38
 -5 0 10 85.04 12.95
 -5 0 10 84.82 12.26
 -5 1 -10 113.65 18.2
 5 1 -10 104.56 16.42
 -5 1 10 124.33 15.81
 -5 1 10 136.07 14.87
 -5 2 10 65.53 12.16
 -5 2 -10 73.39 12.03
 5 2 10 87.45 14.76
 -5 3 10 126.92 16.64
 -5 3 -10 103.96 14.64
 5 3 10 124.73 17.86
 -5 4 10 84.3 14.55
 -5 4 -10 59.62 12.23
 5 4 10 78.43 15.29
 -5 5 10 132.19 18.46
 5 5 10 101.48 16.64
 -5 5 -10 117.6 15.98
 -5 6 10 80.89 15.18
 5 6 10 67.07 14.76
 -5 6 -10 77.04 13.94
 -5 7 10 85.91 16.68
 5 7 10 85.77 16.16
 -5 7 -10 71.78 12.41
 -5 8 10 43.98 13.95
 5 8 10 75.66 16.18
 5 8 -10 65.65 10.78
 -5 8 -10 55.95 12.81
 5 8 10 38.12 12.86
 -5 9 10 57.56 16.1
 5 9 -10 90.25 12.66
 -5 9 -10 77.11 14.05
 5 9 10 82.36 15.17
 5 10 -10 47.75 10.65
 -5 10 -10 73.8 14
 5 10 10 34.7 12.2
 5 11 -10 51.5 10.96
 5 11 10 58.51 14.04
 5 -7 11 20.21 10.34
 -5 -7 11 24.73 11.17
 -5 -6 11 10.22 10.55
 5 -5 -11 -9.72 11.78
 -5 -5 -11 -11.53 11.72
 -5 -5 11 -0.42 9.49
 -5 -4 -11 10.98 11.43
 5 -4 -11 2.45 9.37
 -5 -4 11 14.53 10.29
 5 -3 -11 -15.74 11.33
 -5 -3 -11 21.42 13.54
 -5 -3 -11 16.28 9.96
 -5 -3 11 2.37 8.25
 -5 -2 -11 18.51 11.4
 5 -2 -11 -8.69 10.42
 -5 -2 -11 2.43 11.49
 -5 -1 -11 6.21 9.03
 5 -1 -11 5.23 10.29
 -5 -1 -11 22.32 13.67
 -5 0 -11 11.68 9.73
 -5 0 11 33.19 10.61
 -5 0 -11 34.6 14.58
 5 0 -11 36.48 11.74
 -5 1 11 23.33 9.96
 5 1 -11 -3.51 11.09
 -5 1 -11 -10.65 13.85
 -5 2 11 32.17 11.48
 -5 2 -11 11.24 11.79
 5 2 -11 22.22 12.03
 -5 3 11 12.03 10.28
 5 3 11 7 10.65
 -5 4 11 15.65 9.95
 5 4 11 33.91 14.03
 -5 5 11 5.21 11.04
 -5 5 -11 7.08 8.96
 -5 6 11 -10.55 11.87
 -5 6 -11 31.95 11.02
 -5 7 -11 3.19 7.92
 -5 8 -11 17.68 9.92
 6 -19 0 393.93 33.61
 6 -18 0 -1.91 11.39
 6 -17 0 215.69 23.66
 -6 -17 0 178.94 16.36
 6 -16 0 -13.18 10.88
 -6 -16 0 -10.37 7.51
 6 -15 0 548.86 33.06
 -6 -15 0 526.61 26.18
 6 -14 0 6.8 9.12
 -6 -14 0 3.92 5.66
 6 -13 0 554.63 30.79
 -6 -13 0 520.86 23.96
 6 -12 0 1.39 6.14
 -6 -12 0 -3.69 5.91
 -6 -12 0 6.07 4.99
 6 -11 0 1583.11 50.52
 -6 -11 0 1604.71 42.46
 -6 -11 0 1553.47 39.24
 6 -10 0 4.16 5.6
 -6 -10 0 9.27 4.59
 -6 -10 0 5.73 4.47
 6 -9 0 1537.56 43.45
 -6 -9 0 1495.54 38.33
 6 -8 0 9.66 6.16
 6 -8 0 6.95 2.02
 -6 -8 0 4.22 3.91
 -6 -8 0 10.48 4.18
 -6 -7 0 467.32 13.73
 6 -7 0 507.17 22
 6 -7 0 501.05 20
 -6 -7 0 494.47 18.81
 6 -7 0 475.82 12.77
 6 -6 0 5.33 1.89
 -6 -6 0 4.12 1.9
 6 -6 0 9.95 4.38
 6 -6 0 6.39 2.97
 -6 -6 0 4.92 2.98
 -6 -6 0 5.65 3.05
 -6 -5 0 6907.26 89.95
 -6 -5 0 6860.44 80.57
 6 -5 0 7077.53 93.23
 6 -5 0 6738.41 87.93
 -6 -5 0 7142.59 90.46
 6 -5 0 6773.81 80.44
 -6 -5 0 6686.54 85.51
 -6 -4 0 5.85 2.71
 -6 -4 0 6.69 2.16
 6 -4 0 13.32 3.84
 -6 -4 0 17.18 3.41
 6 -4 0 8.98 2.51
 -6 -4 0 17.16 3.59
 -6 -4 0 11.91 3.28
 6 -4 0 9.06 2.44
 -6 -3 0 2004.42 35.52
 -6 -3 0 2150.21 37.01
 6 -3 0 2109.98 34.82
 -6 -3 0 2072.87 33.92
 6 -3 0 1988.13 34.3
 -6 -3 0 2171.6 38.39
 -6 -2 0 21.23 3.62
 6 -2 0 21.18 3.07
 6 -2 0 19.91 3.09
 -6 -2 0 20.65 3.92
 6 -2 0 15.11 3.1
 -6 -1 0 3667.24 51.85
 6 -1 0 3937.24 48.82
 6 -1 0 3826.96 51.76
 6 -1 0 3626.5 53
 -6 -1 0 3889.77 54.66
 -6 0 0 7.22 2.42
 -6 0 0 2.69 1.66
 6 0 0 8.16 1.82
 6 0 0 8.34 2.85
 -6 0 0 6.36 2.32
 6 1 0 3885.69 47.68
 -6 1 0 3991.13 53.74
 6 2 0 17.3 3.12
 -6 2 0 19.32 1.89
 6 2 0 21.06 1.8
 -6 2 0 18.3 3.17
 6 2 0 18.33 2.36
 -6 2 0 18.24 3.08
 6 3 0 2219.66 37.73
 -6 3 0 2153.95 30.41
 6 3 0 2110.8 28.93
 -6 3 0 2073.06 36.51
 6 3 0 2064.89 38.38
 6 4 0 10.09 3.06
 -6 4 0 11.59 2.63
 6 4 0 9.26 2.09
 -6 4 0 11.55 3.65
 -6 4 0 13.31 3.55
 6 4 0 11.38 3.5
 -6 4 0 12.85 2.7
 6 5 0 7424.96 97.08
 -6 5 0 7389.23 88.98
 6 5 0 7271.22 85.82
 -6 5 0 7315.19 92.4
 6 5 0 7087.52 92.25
 -6 5 0 7598.21 84.52
 -6 5 0 7561.94 94.67
 -6 6 0 5.6 2.75
 6 6 0 4.57 2.17
 6 6 0 8.07 2.53
 -6 6 0 1.09 2.75
 6 6 0 7.97 3.2
 -6 6 0 6.89 2.14
 -6 7 0 489.03 18.96
 6 7 0 523.45 17.74
 -6 7 0 499.2 18.57
 -6 7 0 470.56 19.71
 6 7 0 531.68 16.59
 6 7 0 515.44 18.34
 6 8 0 7.75 3.56
 6 8 0 17.56 4.27
 -6 8 0 4.29 4.86
 6 8 0 10.06 3.3
 -6 8 0 5.22 3.71
 6 9 0 1561.71 31.26
 -6 9 0 1600.34 37.51
 6 9 0 1583.08 33.01
 6 9 0 1566.26 35.28
 6 10 0 3.86 4.22
 6 10 0 12.05 3.68
 -6 10 0 7.13 5.54
 6 10 0 7.51 3.26
 6 11 0 1922.11 36.68
 -6 11 0 1604.16 47.39
 -6 11 0 1693.96 42.35
 6 11 0 1789.39 38.3
 6 11 0 1778.9 39.33
 6 12 0 -2.12 3.88
 6 12 0 -1.49 3.31
 -6 12 0 -0.67 7.03
 -6 12 0 3.49 4.83
 6 13 0 679.03 21.33
 -6 13 0 560.36 25.26
 -6 13 0 527.5 29.7
 6 13 0 652.63 23.56
 6 14 0 5.88 4.1
 6 14 0 2.17 3.71
 -6 14 0 1.42 8.01
 -6 14 0 -8.97 6.1
 -6 15 0 501.22 32.2
 -6 15 0 542.49 26.73
 -6 16 0 4.48 6.43
 -6 16 0 -6.23 8.35
 -6 17 0 228.92 24.08
 -6 17 0 215.73 18.35
 -6 18 0 -4.29 9.23
 -6 18 0 9.62 7.35
 -6 19 0 399.32 26.13
 -6 19 0 363.09 31.43
 6 20 0 6.22 10.14
 6 -19 1 1.35 10.95
 6 -19 -1 21.81 12.88
 -6 -19 1 6.88 8.08
 6 -18 1 48.56 14.83
 6 -18 -1 45.38 13.54
 -6 -18 1 33.51 10.33
 6 -17 1 -0.03 9.36
 6 -17 -1 -6.21 9.35
 -6 -17 1 5.25 8.09
 6 -16 1 74.64 15.28
 6 -16 -1 59.03 15.23
 -6 -16 -1 50.63 9.51
 -6 -16 1 69.89 11.6
 6 -15 -1 3.31 8.24
 6 -15 1 -0.32 8.51
 -6 -15 1 8.12 6.48
 -6 -15 -1 7.65 5.57
 6 -14 1 76.61 13.09
 6 -14 -1 71.26 13.27
 -6 -14 -1 66.01 11.11
 -6 -14 1 67.74 10.36
 -6 -14 -1 77.88 10.01
 6 -13 1 19.45 9.4
 6 -13 -1 33.58 10.95
 -6 -13 -1 17.49 6.95
 -6 -13 1 6.66 5.76
 -6 -13 -1 12.38 4.86
 6 -12 1 167.14 16.43
 6 -12 -1 149.88 16.35
 -6 -12 -1 136.59 13.19
 -6 -12 1 152.2 13.25
 -6 -12 -1 148.28 11.96
 6 -11 1 40.19 8.94
 6 -11 -1 44.91 9.84
 -6 -11 -1 36.85 8.12
 -6 -11 1 45.77 7.68
 6 -10 1 255.22 18.05
 6 -10 -1 212.62 16.61
 -6 -10 1 224.69 15.41
 -6 -10 -1 214.46 15.1
 -6 -10 1 214.8 14.26
 6 -10 1 198.47 5.63
 6 -9 1 -2.05 5.33
 6 -9 -1 -0.04 5.01
 -6 -9 -1 7.41 4.67
 -6 -9 1 -6.39 4.62
 -6 -9 1 3.69 4.61
 -6 -9 -1 6.49 3.53
 6 -9 1 3.64 1.93
 -6 -8 1 96.02 9.41
 -6 -8 -1 85.28 8.45
 6 -8 -1 97.22 11
 6 -8 1 91.16 11
 6 -8 -1 90.77 8.36
 -6 -8 1 98.13 9.24
 -6 -8 -1 94.21 7.67
 6 -8 1 92.2 5.95
 -6 -7 1 12.23 4.13
 6 -7 -1 12.72 2.63
 -6 -7 -1 15.4 3.36
 -6 -7 -1 12.46 3.66
 6 -7 -1 18.15 6.02
 6 -7 1 8.8 4.12
 6 -7 -1 18.82 4.55
 -6 -7 1 16.16 4.18
 6 -7 1 10.39 2.67
 -6 -7 -1 15.71 3.9
 -6 -7 -1 13.85 3.96
 6 -6 -1 304.83 11.16
 -6 -6 1 305.87 14.44
 -6 -6 1 327.93 8.95
 -6 -6 -1 342.22 13.33
 6 -6 -1 301.77 11.92
 -6 -6 -1 304.7 12.37
 6 -6 -1 310.6 16.22
 6 -6 1 307.67 16.07
 6 -6 -1 323.72 13.65
 6 -6 1 331.83 16.18
 -6 -6 -1 290.48 12.04
 -6 -6 -1 317.87 14.67
 6 -6 1 288.62 11.44
 -6 -6 1 311.22 14.47
 6 -5 -1 19.95 3.29
 -6 -5 1 26.57 4.66
 -6 -5 1 18.52 2.51
 -6 -5 -1 19.56 3.57
 6 -5 -1 19.65 3.14
 -6 -5 -1 21.22 3.68
 6 -5 -1 18.16 4.84
 6 -5 1 19.59 4.76
 6 -5 -1 17.22 3.14
 6 -5 1 20.57 4.04
 -6 -5 -1 22.73 3.48
 -6 -5 1 15.14 3.47
 6 -5 1 22.59 3.78
 -6 -5 -1 14.67 3.15
 -6 -4 -1 490.83 16.49
 -6 -4 1 482.66 12.94
 -6 -4 1 525.82 16.79
 6 -4 -1 474.94 12.65
 -6 -4 -1 475.57 13.28
 6 -4 -1 478.43 17.91
 6 -4 1 461.32 17.48
 -6 -4 1 491.87 16.08
 6 -4 1 523.9 17.27
 6 -4 -1 490.47 14.16
 -6 -4 1 483.45 17.06
 6 -4 -1 515.48 16.78
 -6 -4 -1 496.7 12.75
 6 -4 -1 486.62 14.83
 -6 -4 1 492.25 17.44
 6 -4 1 439.26 14.74
 -6 -4 -1 509.69 17.88
 -6 -3 -1 403.35 15.24
 -6 -3 1 359.58 13.36
 6 -3 -1 378.26 9.87
 -6 -3 -1 369.99 10.43
 6 -3 1 390.83 14.1
 6 -3 -1 359.24 11.74
 6 -3 -1 394.67 13.7
 -6 -3 1 353.22 14.27
 -6 -3 1 365.86 13.66
 -6 -3 1 388.21 14.88
 6 -3 -1 360.05 12.79
 6 -3 1 361.52 13.27
 -6 -3 -1 375.59 14.72
 -6 -2 -1 249.77 11.38
 -6 -2 1 244.39 10.13
 -6 -2 -1 248.27 12.38
 6 -2 -1 260.38 7.11
 -6 -2 -1 250.6 7.47
 6 -2 1 254.18 11.15
 6 -2 -1 251.79 9.37
 6 -2 -1 262.82 10.73
 -6 -2 1 241.07 11.03
 -6 -2 1 281.56 12.09
 -6 -2 -1 276.22 12.46
 6 -2 1 246.85 11.34
 6 -2 -1 240.65 10.54
 -6 -1 -1 -1.05 2.21
 -6 -1 1 -0.14 1.72
 6 -1 -1 2.29 2.42
 6 -1 -1 0.74 0.85
 -6 -1 -1 -0.7 0.96
 6 -1 1 -0.36 1.58
 6 -1 -1 -3.51 2.19
 -6 -1 1 2.29 1.82
 6 -1 1 -0.51 2.59
 -6 -1 -1 -0.22 1.86
 -6 0 1 355.39 10.81
 6 0 -1 385.53 7.33
 -6 0 -1 361 7.76
 6 0 1 375.66 13.2
 6 0 -1 392.28 12.62
 -6 0 -1 362.03 9.22
 -6 0 -1 387.94 13.99
 6 0 -1 354.56 13.37
 6 0 1 361.17 13.8
 -6 0 1 382.66 13.67
 6 1 -1 0.1 1.4
 -6 1 1 -1.64 1.56
 -6 1 1 3.12 2.16
 6 1 -1 2.5 1.95
 6 1 1 1.38 0.89
 -6 1 -1 2.33 1.55
 -6 1 1 -1.45 1.92
 -6 1 -1 5.37 1.99
 6 2 -1 258.19 10.34
 6 2 1 253.07 7.47
 -6 2 1 259.09 7.83
 -6 2 -1 253.71 11.88
 6 2 1 269.34 6.36
 -6 2 1 248.12 11.42
 -6 2 -1 242.98 9.4
 -6 2 1 262.16 10.73
 -6 2 -1 286.28 11.2
 6 3 1 411.49 15.04
 6 3 -1 382.72 13.74
 -6 3 1 391.77 11.21
 6 3 1 385.5 10.54
 -6 3 -1 358.31 12.69
 -6 3 -1 389.61 15.23
 -6 3 1 381.5 14.66
 -6 3 1 411.02 13.15
 6 3 -1 374.44 14.61
 -6 3 -1 403.37 13.32
 6 3 1 371.54 14.82
 6 4 1 508.44 17.81
 6 4 -1 526.34 17.06
 -6 4 1 528.62 14.67
 6 4 1 496.63 13.65
 -6 4 -1 517.37 18.4
 -6 4 -1 464.88 15.77
 -6 4 1 486.82 17.86
 -6 4 1 503.18 15
 6 4 -1 515.45 17.09
 6 4 1 494.41 17.47
 -6 4 -1 520.37 17.58
 -6 4 1 530.88 14.96
 6 5 -1 17.46 3.92
 6 5 1 23.3 4.77
 6 5 -1 21.29 4.21
 6 5 -1 21.71 3.2
 -6 5 1 22.38 3.71
 6 5 1 17.3 2.84
 6 5 -1 19.93 3.71
 -6 5 -1 22.42 4.92
 -6 5 1 19.61 3.52
 6 5 1 18.92 4.55
 -6 5 -1 22.74 4.31
 -6 5 1 21.79 3.15
 6 6 1 321.65 13.81
 -6 6 -1 310.53 14.05
 6 6 -1 346.02 13.18
 -6 6 1 334.8 14.01
 6 6 1 323.34 13.02
 -6 6 -1 332.37 15.64
 -6 6 1 328.69 12.97
 6 6 -1 335.94 13.9
 -6 6 1 334.69 11
 6 6 1 316.35 14.21
 6 6 -1 313.92 14.11
 6 7 -1 13.95 4.22
 6 7 1 14.7 3.77
 6 7 1 13.97 3.9
 6 7 -1 14.48 3.53
 6 7 -1 22.08 4.43
 -6 7 1 17.29 6.01
 -6 7 -1 19.07 5.32
 -6 7 1 18.76 3.78
 -6 7 1 17.34 2.61
 6 7 1 20.09 4.57
 6 8 1 100.92 8.36
 -6 8 1 87.87 9.84
 -6 8 1 98.79 8.22
 -6 8 -1 98.71 9.75
 6 8 -1 114.41 8.87
 6 8 1 114.29 8.89
 -6 8 1 103.2 5.24
 6 8 -1 101.27 8.75
 6 9 -1 5.57 4.17
 6 9 1 5.52 3.6
 -6 9 1 3.93 3.07
 6 9 1 1.57 2.1
 -6 9 1 -3.92 5.56
 -6 9 -1 7.67 5
 -6 9 1 4.14 3.71
 6 9 1 -5.41 3.91
 6 10 1 238.13 13.47
 -6 10 -1 223.42 15.17
 -6 10 1 229.78 13.07
 -6 10 1 214.39 16.01
 6 10 1 232.91 10.83
 6 10 -1 252.37 13.58
 6 10 1 231.68 13.48
 6 11 1 52.65 7.11
 6 11 1 49.06 7.15
 6 11 -1 48.11 6.74
 -6 11 1 38.22 8.65
 -6 11 -1 43.48 7.8
 6 11 1 58.07 5.97
 -6 11 1 38.37 6.27
 6 12 -1 167.2 11.89
 6 12 1 163.86 11.98
 -6 12 1 132.72 14.81
 -6 12 -1 172.3 14.11
 -6 12 1 145.02 11.83
 6 12 1 158.65 11.57
 6 13 1 18.17 4.92
 6 13 -1 15.94 5.52
 6 13 1 9.01 4.5
 -6 13 1 25.96 9.06
 -6 13 -1 13.14 6.37
 -6 13 1 9.82 5.73
 6 14 1 92.27 9.48
 6 14 -1 92 9.74
 6 14 1 101.29 10.14
 -6 14 1 76.68 13.61
 -6 14 -1 84.43 11.43
 -6 14 1 74.28 9.6
 6 15 1 10.91 5.1
 6 15 1 14.74 6.07
 6 15 -1 8.59 5.18
 -6 15 1 -1.27 8.74
 -6 15 -1 6.31 5.97
 -6 15 1 2.25 5.57
 -6 16 1 59.83 14.36
 -6 16 -1 56.38 11.12
 -6 16 1 50.16 10.29
 -6 16 -1 47.8 12.76
 -6 17 1 5.13 9.93
 -6 17 -1 -3.1 7.23
 -6 17 1 15.24 7.78
 -6 17 -1 1.81 9.89
 -6 18 -1 58.49 15.62
 -6 18 1 49.13 15.05
 -6 18 -1 39.1 10.28
 -6 18 1 44.44 9.67
 -6 19 -1 -7.62 10.9
 6 19 -1 11.31 10.38
 -6 19 1 18.42 13.71
 -6 19 -1 -2.84 7.35
 6 20 1 41.19 11.52
 6 20 -1 50.77 12.77
 6 20 1 60.97 14.68
 -6 20 -1 53.84 12.46
 -6 -20 2 13.33 9.63
 6 -19 -2 96.63 18.69
 6 -19 2 132.04 20.8
 -6 -19 2 131.46 17.49
 6 -18 -2 37.78 15.08
 6 -18 2 6.58 10.9
 -6 -18 2 8.89 9.56
 6 -17 2 273.37 25.22
 6 -17 -2 235.43 24.55
 -6 -17 2 263.01 22.39
 6 -16 2 7.15 9.89
 6 -16 -2 -5.4 9.61
 -6 -16 2 -2 8.07
 6 -15 2 238.82 22.44
 6 -15 -2 219.96 22.17
 -6 -15 -2 225.79 18.7
 -6 -15 2 210.54 17.93
 6 -14 -2 19.76 10.14
 6 -14 2 -9.13 8.28
 -6 -14 -2 12.9 7.62
 -6 -14 -2 -2.96 4.25
 -6 -14 2 8.99 6.1
 6 -13 -2 585.22 32.05
 6 -13 2 659.24 33.59
 -6 -13 -2 600.47 27.95
 -6 -13 2 616.23 28.26
 6 -12 2 14.74 7.5
 6 -12 -2 15.2 7.67
 -6 -12 -2 25.62 6.99
 -6 -12 2 16.66 6.97
 -6 -11 -2 579.76 23.76
 6 -11 -2 527.84 28.57
 6 -11 2 566.02 28.41
 -6 -11 -2 550.73 24.73
 -6 -11 2 552.47 24.86
 -6 -11 -2 510.92 18.6
 6 -11 2 546.34 13.71
 6 -10 -2 -1.3 3.81
 -6 -10 -2 -4.91 4.81
 6 -10 2 -11.17 7.41
 6 -10 -2 -8.26 6.45
 -6 -10 -2 7.97 5.89
 -6 -10 2 0.95 4.91
 -6 -10 -2 0.35 3.05
 6 -10 2 2.11 2.53
 6 -9 -2 855.16 24.75
 6 -9 2 902.98 32.49
 -6 -9 -2 831.86 25.82
 -6 -9 -2 819.41 28.25
 -6 -9 2 824.15 28.09
 -6 -9 -2 817.61 21.62
 6 -9 2 784.31 20.59
 6 -8 -2 33.17 5.13
 -6 -8 -2 29.31 5.44
 6 -8 2 30.74 6.86
 6 -8 -2 31.06 7.45
 -6 -8 -2 34.67 6.57
 6 -8 2 26.78 4.3
 -6 -8 2 27.76 6.12
 -6 -8 -2 29.33 4.12
 -6 -7 -2 1772.12 40.44
 -6 -7 -2 1838.31 38.29
 6 -7 -2 1771.02 34.85
 -6 -7 -2 1762.6 36.19
 6 -7 2 1884.7 43.97
 6 -7 -2 1822.83 43.81
 6 -7 -2 1721.42 33.96
 -6 -7 -2 1784.74 30.91
 -6 -7 2 1728.45 40.21
 6 -7 2 1641.57 33.91
 -6 -6 2 6.05 3.43
 -6 -6 -2 9.23 3.39
 6 -6 -2 7.77 2.96
 -6 -6 -2 8.56 3.49
 6 -6 -2 7.5 4.55
 6 -6 2 12.04 4.38
 6 -6 -2 12.69 2.92
 -6 -6 -2 9.46 2.59
 -6 -6 2 12.93 4.6
 6 -6 2 15.45 3.86
 -6 -5 2 866.32 23.64
 6 -5 -2 898.36 22.39
 -6 -5 2 895.1 14.3
 -6 -5 -2 920.26 25.84
 6 -5 -2 922.91 26.49
 6 -5 -2 897.7 21.18
 -6 -5 -2 895.94 22.13
 6 -5 2 924.44 25.79
 6 -5 -2 863.11 19.71
 -6 -5 -2 862.88 19.03
 6 -5 2 839.68 23.3
 -6 -5 2 883.42 26.01
 6 -4 -2 8.69 2.75
 -6 -4 -2 9.52 3.4
 -6 -4 2 9.04 3.06
 -6 -4 2 13.58 3.42
 6 -4 -2 17.27 4.39
 6 -4 2 18.22 4.28
 6 -4 -2 14.16 3.1
 -6 -4 -2 11.24 3.11
 -6 -4 -2 9 1.92
 6 -4 -2 13.11 3.3
 6 -4 2 12.63 3.53
 6 -4 -2 13.57 2.43
 6 -4 2 19.82 4.05
 -6 -3 -2 3376.8 56.39
 -6 -3 2 3258.84 48.12
 6 -3 -2 3280.21 50.58
 6 -3 -2 3297.73 44.82
 -6 -3 -2 3227.4 45.87
 6 -3 2 3489.49 53.67
 6 -3 -2 3339.67 43.02
 6 -3 -2 3540.92 53.15
 6 -3 2 3006.98 52.31
 -6 -2 2 1.93 1.82
 -6 -2 2 1.02 2.31
 6 -2 -2 5.62 2.89
 -6 -2 -2 5.48 3.48
 6 -2 -2 2.15 1.92
 -6 -2 -2 1.37 1.61
 6 -2 -2 5.37 2.4
 6 -2 -2 -0.13 1.36
 6 -2 2 2.84 2.89
 6 -1 -2 1945.91 36.52
 -6 -1 -2 2043.47 42.29
 -6 -1 2 1908.58 29.84
 6 -1 -2 1988.63 29.21
 -6 -1 -2 1923.22 30.31
 6 -1 2 1986.32 36.58
 6 -1 -2 2100.94 37.23
 -6 -1 2 1996.6 38.14
 6 -1 2 1883.86 38.51
 -6 0 -2 294.19 15
 6 0 -2 275.06 8.18
 6 0 -2 267.31 12.17
 -6 0 2 279.75 8.49
 6 0 2 288.55 12.51
 -6 0 -2 262.88 6.51
 6 0 -2 287.12 12.14
 -6 0 2 283.98 12.59
 6 1 -2 2007.28 30.31
 -6 1 2 1926.5 25.85
 6 1 2 2048.53 36.62
 6 1 -2 2080.15 36.84
 -6 1 2 1875.33 36.73
 -6 1 2 2093.92 37.32
 -6 1 -2 2054.21 34.72
 6 2 -2 1.28 1.87
 -6 2 2 3.13 1.13
 -6 2 2 4.17 2.4
 6 2 2 -1.6 2.22
 -6 2 2 2.2 2.88
 -6 2 -2 1.58 1.79
 -6 3 2 3417.71 48.53
 -6 3 2 3504.14 38.34
 6 3 -2 3461.82 50.53
 -6 3 2 3520.64 51.87
 -6 4 2 12.13 2.91
 6 4 -2 16.1 3.7
 6 4 -2 16.32 4.22
 6 4 2 14.05 3.69
 -6 4 2 15.47 3.31
 6 4 2 7.82 2.02
 6 4 2 21.07 5.18
 6 4 2 15.65 1.31
 6 4 -2 12.02 3.32
 -6 4 -2 13.2 3.56
 6 4 2 11.08 3.97
 6 5 2 890.23 26.34
 6 5 -2 943.77 25.39
 6 5 -2 944.66 25.75
 6 5 2 943.57 23.1
 -6 5 2 973.05 24.42
 -6 5 -2 892.1 27.79
 6 5 -2 952.48 26.2
 6 5 2 894.79 26.36
 -6 5 2 984.21 22.27
 6 6 -2 17.79 4.38
 -6 6 2 9.66 2.53
 -6 6 2 9.15 1.98
 6 6 2 10.36 4.24
 -6 6 2 11.69 3.58
 6 6 2 11.8 3.41
 -6 6 -2 9.34 4.62
 -6 6 2 12.02 2.73
 6 6 2 9.4 4.11
 -6 7 2 1948.61 32.38
 6 7 -2 1937.02 39.94
 6 7 2 1876.8 41.33
 -6 7 -2 1962.83 44.27
 -6 7 2 1860.15 33.13
 -6 7 2 1807.82 43.95
 -6 7 2 2031.78 33.01
 6 7 2 1892.19 39.94
 6 8 -2 38.43 5.85
 -6 8 2 32.54 4.53
 6 8 2 33.3 5.91
 -6 8 -2 26.39 5.83
 -6 8 2 30.17 6.36
 -6 8 2 33.18 4.61
 -6 8 2 32.64 3.77
 6 8 2 23.64 5.24
 6 9 2 905.59 28.7
 6 9 -2 910.12 27.32
 -6 9 2 947.06 24.42
 -6 9 -2 939.71 31.28
 -6 9 2 858.81 23.11
 -6 9 2 849.23 31.52
 -6 9 2 974.28 19.01
 6 9 2 910.66 27.3
 6 10 -2 6.06 4.83
 -6 10 2 -0.54 3.04
 6 10 2 2.69 4.33
 -6 10 2 -5.29 6.51
 -6 10 2 -6.04 3.54
 -6 10 -2 3.2 5
 -6 10 2 -0.41 1.51
 6 10 2 -1.76 3.84
 6 11 2 590.27 24.21
 6 11 -2 629.75 23.45
 -6 11 -2 585.48 26.31
 -6 11 2 615.04 20.87
 -6 11 2 560.24 28.57
 6 11 2 616.01 22.68
 6 12 -2 24.66 5.97
 6 12 2 23.86 6.38
 -6 12 -2 27.7 8.08
 -6 12 2 24.28 5.82
 -6 12 2 11.24 7.67
 6 12 2 25.07 5.8
 6 13 -2 726.34 25.9
 6 13 2 658.56 26.96
 -6 13 -2 660.36 29.62
 -6 13 2 635.75 24.04
 -6 13 2 617.93 32.79
 6 13 2 687.17 25.1
 6 14 2 4.04 5.74
 6 14 2 5.95 5.09
 -6 14 2 9.11 8.37
 -6 14 -2 -2.52 6.22
 -6 14 2 4.51 5.16
 6 15 2 265.75 18.02
 -6 15 -2 239.81 19.61
 -6 15 2 237.59 15.81
 -6 15 2 259.96 23.68
 6 15 2 265 16.08
 6 16 2 -5.42 6.37
 -6 16 2 8.51 11.08
 -6 16 -2 8.34 8.1
 -6 16 2 9.49 6.11
 6 16 2 -0.36 6.72
 -6 17 -2 285.35 22.35
 6 17 2 274.13 21.97
 -6 17 2 282.97 26.88
 6 18 2 0.45 7.68
 6 18 -2 22.57 11.18
 -6 18 2 7.47 12.26
 -6 18 -2 6.49 8.23
 6 19 2 150.89 18.54
 -6 19 -2 98.2 16.67
 -6 19 2 169 24.55
 -6 19 -2 152.23 17.97
 6 19 -2 190.24 22.05
 -6 20 -2 3.9 8.39
 -6 -20 3 102.95 17.75
 6 -19 3 5.92 11.85
 6 -19 -3 7.07 11.32
 -6 -19 3 12.26 9.87
 6 -18 3 272.23 26.35
 6 -18 -3 215.52 24.03
 -6 -18 3 228.05 21.69
 6 -17 3 18.41 11.61
 6 -17 -3 1.64 9.83
 -6 -17 3 9.42 8.39
 6 -16 3 411.12 29.18
 6 -16 -3 343.74 27.77
 -6 -16 -3 344.39 23.62
 -6 -16 3 415.03 26.64
 6 -15 -3 -14.57 9.86
 6 -15 3 0.42 8.9
 -6 -15 -3 7.34 6.82
 -6 -15 3 19.35 9.98
 6 -14 3 420.49 27.33
 6 -14 -3 367.72 26.5
 -6 -14 -3 387.02 23.4
 -6 -14 3 419.21 25.36
 -6 -13 -3 -1.98 6.56
 6 -13 -3 -12.33 7.23
 6 -13 3 0.42 6.71
 6 -13 -3 4.27 7.84
 -6 -13 -3 8.56 7.24
 -6 -13 3 -5.02 6.87
 6 -12 -3 644.84 25.75
 -6 -12 -3 651.33 26.98
 6 -12 3 732.19 32.68
 6 -12 -3 643.17 32.15
 -6 -12 -3 653.86 28.76
 -6 -12 3 661.01 29.69
 6 -12 3 652.08 19.09
 -6 -12 -3 657.71 17.94
 6 -11 -3 6.25 5.33
 -6 -11 -3 8.62 5.76
 6 -11 3 1.78 6.11
 6 -11 -3 -9.13 6.58
 -6 -11 -3 3.56 4.97
 6 -11 3 7.12 4.05
 -6 -11 3 -0.54 6.66
 -6 -11 -3 4.63 2.94
 6 -10 -3 385.07 18.25
 -6 -10 -3 377.19 19.01
 6 -10 -3 348.6 22.83
 6 -10 3 423.64 23.42
 -6 -10 -3 369.73 20.06
 -6 -10 3 370.92 20.68
 6 -10 3 379.29 16.3
 6 -10 3 428.5 23.58
 -6 -10 -3 357.2 12.1
 6 -9 3 5.76 5.59
 6 -9 -3 1.05 5.34
 6 -9 -3 8 4.78
 -6 -9 -3 1.6 4.17
 -6 -9 -3 -0.47 4.79
 6 -9 3 6.92 6.17
 -6 -9 3 4.71 4.63
 -6 -9 -3 2.35 2.13
 6 -9 3 1.49 3.72
 6 -8 -3 1934.53 40.4
 -6 -8 -3 1952.5 41.9
 6 -8 -3 1967.63 47.68
 6 -8 3 2054.23 47.2
 -6 -8 -3 1884.12 44.56
 -6 -8 -3 1827.82 29.38
 -6 -8 3 1906.83 45.95
 6 -8 3 2080.93 50.95
 6 -8 3 1902.21 40.2
 6 -7 -3 6.87 4.52
 6 -7 3 13.67 4.68
 6 -7 -3 18.82 4.75
 -6 -7 -3 9.76 4.06
 -6 -7 -3 7.22 4.37
 -6 -7 3 11.83 5.44
 6 -7 3 8.72 4.21
 -6 -7 -3 12.25 2.41
 -6 -6 -3 1136.5 32.04
 -6 -6 -3 1159.72 29.05
 6 -6 -3 1201.06 33.56
 6 -6 3 1236.14 32.99
 6 -6 -3 1184.94 28.62
 6 -6 -3 1175.97 21.16
 6 -6 3 1121.27 30.6
 -6 -6 3 1178.59 32.64
 -6 -6 -3 1170.83 20.37
 -6 -5 3 4.16 1.19
 -6 -5 -3 3.6 4.12
 6 -5 -3 4.01 2.66
 -6 -5 -3 4.48 3.02
 6 -5 -3 4.02 3.42
 6 -5 3 2.08 3.62
 6 -5 -3 2.76 1.75
 -6 -5 -3 -0.06 1.5
 6 -4 -3 810.53 23.95
 6 -4 3 815.4 22.98
 6 -4 -3 823.29 21.26
 -6 -4 -3 819.59 22.06
 6 -4 -3 792.71 15.19
 6 -3 -3 -0.9 3.02
 6 -3 3 1.77 2.75
 6 -3 -3 1.41 2.3
 -6 -3 -3 2.16 2.48
 6 -3 -3 1.48 1.26
 6 -2 -3 3231.83 47.41
 -6 -2 -3 3195.28 49.21
 -6 -2 -3 3299.23 44.55
 -6 -1 -3 3.61 3.39
 -6 -1 3 3.77 2.69
 6 -1 -3 2.42 2.27
 -6 -1 -3 3.21 2.48
 6 -1 -3 6.25 3.49
 6 -1 3 5.17 2.58
 -6 -1 3 8.43 3.71
 -6 -1 -3 2.43 1.73
 -6 0 -3 1239.01 34.61
 6 0 -3 1155.78 18.96
 6 0 3 1229.04 28.37
 6 0 -3 1210.4 29.47
 -6 0 3 1192.12 30.28
 -6 0 -3 1280.24 25.7
 -6 1 3 5.63 3.29
 -6 1 -3 12.22 4.7
 6 1 -3 1.55 1.37
 6 1 -3 5.72 2.89
 6 1 3 7.55 3.01
 -6 1 -3 4.7 2.25
 6 2 3 3477.74 53.53
 -6 2 -3 3505.35 53.11
 -6 3 3 -0.4 2.27
 6 3 -3 1.61 2.09
 6 3 3 -4.24 4.28
 6 3 3 3.36 2.58
 -6 3 -3 6.18 2.79
 6 4 3 874.53 27.25
 6 4 -3 824.67 22.61
 6 4 -3 845.08 25.01
 6 4 3 794.74 26.77
 -6 4 3 865.08 23.61
 6 5 3 7.81 4.86
 -6 5 3 6.42 3.16
 6 5 -3 4.04 3.87
 6 5 -3 -0.99 2.52
 6 5 3 6.84 2.98
 6 5 3 3.91 1.15
 6 5 3 -2.75 4.43
 6 6 3 1270.12 35.01
 -6 6 3 1279.62 17.73
 6 6 -3 1261.77 32.66
 6 6 3 1268.81 20.69
 -6 6 3 1240.26 35.63
 -6 6 -3 1218.38 35.49
 -6 6 3 1275.27 28.34
 6 6 3 1239.75 33.65
 -6 7 3 16.41 3.59
 6 7 -3 13.27 4.91
 -6 7 3 12.17 2.17
 6 7 3 1.39 4.59
 -6 7 3 10.27 5.72
 -6 7 -3 5.26 4.9
 6 7 3 9.66 2.45
 6 7 3 8.52 5.09
 6 8 3 2058.92 47.67
 6 8 -3 2083.53 44.84
 -6 8 3 2106.31 33.17
 -6 8 -3 2091.8 49.46
 6 8 3 2069.72 34.71
 -6 8 3 2003.43 50.86
 -6 8 3 2161.2 37.55
 6 8 3 1988.29 45.09
 6 9 -3 -2.29 4.26
 6 9 3 3.22 4.5
 -6 9 3 3.87 2.45
 -6 9 3 5.71 3.01
 6 9 3 -1.69 2.7
 -6 9 -3 -0.39 4.89
 -6 9 3 4.81 5.77
 -6 9 3 2.27 2.25
 6 9 3 1.88 4.54
 6 10 -3 434.45 19.58
 -6 10 3 407.28 16.01
 6 10 3 432.2 21.65
 -6 10 -3 418.52 22.22
 -6 10 3 431.91 14.52
 6 10 3 404.64 16.29
 -6 10 3 439.93 24.44
 -6 10 3 476.97 14.47
 6 10 3 420.48 19.75
 6 11 3 0.5 4.97
 6 11 3 2.88 3.55
 -6 11 -3 10.68 6.5
 -6 11 3 8.29 7.24
 -6 11 3 0.19 3
 6 11 3 4.56 5.02
 6 12 3 735.95 29.91
 -6 12 -3 702.77 30.54
 -6 12 3 723.4 21.57
 6 12 3 739.41 25.64
 -6 12 3 705.18 34.24
 6 12 3 695.02 26.15
 6 13 3 -2.81 6.03
 6 13 3 -5.98 5.01
 -6 13 -3 -0.21 6.3
 -6 13 3 0.06 8.1
 -6 13 3 4.62 4.03
 6 13 3 -5.66 4.89
 6 14 3 483.03 25.29
 -6 14 -3 453.23 25.79
 6 14 3 433.18 22.59
 -6 14 3 438 29.91
 6 14 3 471.3 22.11
 6 15 3 -5.98 6.46
 6 15 3 3.36 6.7
 -6 15 -3 -0.84 6.46
 -6 15 3 5.3 9.07
 6 16 3 407.6 24.67
 -6 16 -3 373.08 25.19
 6 16 3 390.67 23.71
 -6 16 3 387.65 31.02
 6 17 -3 -1.81 9.56
 6 17 3 -12.13 7.79
 -6 17 -3 -10.62 9.02
 -6 17 3 13.48 11.93
 -6 18 -3 239.86 21.18
 -6 18 3 295.78 29.37
 6 18 -3 245.82 24.4
 -6 19 -3 -13.46 8.68
 -6 19 3 -1.23 12.28
 6 -19 4 -19.58 13.88
 -6 -19 4 28.91 12.49
 6 -18 4 -0.62 9.24
 -6 -18 4 -15.26 10.5
 6 -17 4 2.48 9.38
 6 -17 -4 16.95 10.98
 -6 -17 -4 0.58 7.12
 -6 -17 4 0.62 8.41
 6 -16 -4 5.93 9.73
 6 -16 4 1.35 8.52
 -6 -16 -4 -8.1 6.98
 -6 -16 4 -5.34 8
 -6 -15 -4 9.71 7.82
 6 -15 4 -2.03 8.46
 6 -15 -4 0.19 9.19
 6 -15 -4 0.45 7.06
 -6 -15 -4 3.04 6.92
 -6 -15 4 21.31 10.01
 6 -14 -4 8.44 6.88
 6 -14 4 2.91 7.96
 6 -14 -4 0.67 7.86
 -6 -14 -4 -0.04 6
 -6 -14 -4 -7.8 6.81
 -6 -14 4 -4.31 7.78
 6 -13 -4 -6.04 6.75
 -6 -13 -4 5.5 5.54
 6 -13 -4 1.5 6.8
 6 -13 4 -8.53 8.58
 -6 -13 -4 4.34 6.95
 6 -13 4 1.84 8.14
 -6 -13 4 10.83 8.55
 6 -12 4 9.09 6.76
 6 -12 -4 10.86 8.04
 6 -12 -4 10.4 6.22
 -6 -12 -4 4.22 5.06
 -6 -12 -4 5.36 6.33
 6 -12 4 2.89 7.93
 -6 -12 4 11.31 7.52
 6 -11 4 5.65 6.13
 6 -11 -4 4.32 7.02
 6 -11 -4 1.55 4.63
 -6 -11 -4 -3.29 5.48
 -6 -11 -4 0.15 5.19
 6 -11 4 -1.98 6.75
 -6 -11 4 4.35 6.78
 6 -10 4 -5.58 6.58
 6 -10 -4 -0.16 5.43
 6 -10 -4 -9.92 5.6
 -6 -10 -4 2.16 4.83
 -6 -10 -4 -2.2 5.41
 6 -10 4 -7.27 8.81
 -6 -10 4 -0.28 5.92
 6 -9 4 9.77 5.95
 6 -9 -4 13.52 6.81
 6 -9 -4 -0.09 4.68
 -6 -9 -4 -2.58 5.12
 -6 -9 -4 -7.05 5.24
 6 -9 4 -1.27 6.42
 -6 -9 4 9.83 6.52
 6 -8 -4 7.61 4.21
 -6 -8 -4 3.49 4.09
 6 -8 4 4.93 5.22
 6 -8 -4 2.54 5.01
 -6 -8 -4 6.54 4.59
 6 -8 4 6.82 5.77
 -6 -8 4 6.76 5.57
 6 -7 -4 3 3.77
 -6 -7 -4 -0.48 3.78
 6 -7 -4 12.09 5.28
 6 -7 4 0.73 3.98
 -6 -7 -4 10.59 5.56
 6 -7 4 4.35 5.99
 -6 -7 4 -7.67 6.04
 6 -6 -4 6.29 3.72
 -6 -6 -4 7.03 4.43
 6 -6 -4 14.02 5.17
 6 -6 4 5.89 3.95
 -6 -6 -4 8.51 4.49
 -6 -6 -4 7.78 1.33
 -6 -6 4 13.79 5.4
 6 -6 4 8.77 5.46
 -6 -6 -4 8.25 1.32
 6 -5 -4 7.92 4.23
 6 -5 -4 5.06 3.78
 6 -5 4 3.39 3.62
 -6 -5 -4 0.98 3.35
 -6 -5 4 1.58 1.4
 -6 -5 -4 1.32 4.47
 -6 -5 -4 2.94 1.39
 6 -5 4 0.7 4.23
 -6 -5 4 -6.87 5.72
 -6 -4 4 3.66 2.07
 -6 -4 -4 7.19 4.89
 6 -4 -4 1.27 2.93
 -6 -4 -4 0.31 3.06
 6 -4 -4 1.83 3.17
 6 -4 4 2.17 3.21
 6 -4 -4 2.53 0.88
 -6 -4 4 -3.51 4.89
 -6 -4 -4 3.71 1.8
 -6 -3 -4 -1.24 4.2
 6 -3 4 1.51 2.97
 6 -3 -4 -2.14 2.9
 -6 -3 -4 2.31 3.7
 6 -3 -4 2.05 2.85
 6 -3 -4 0.49 1.08
 -6 -3 4 0.54 3.8
 -6 -3 -4 -0.21 1.95
 -6 -2 -4 53.03 7.52
 6 -2 -4 59.87 6.25
 -6 -2 -4 60.17 6.94
 -6 -2 -4 59.56 2.7
 -6 -2 4 59.9 7.55
 -6 -2 -4 66.12 5.22
 6 -1 -4 0.9 0.76
 6 -1 -4 4.23 3.13
 -6 -1 -4 -1.56 3.44
 -6 -1 4 4.7 4.26
 -6 -1 -4 1.72 1.28
 -6 -1 -4 1.75 2.13
 -6 -1 4 -5.66 4.18
 6 0 -4 0.11 1.43
 -6 0 4 5.92 4.38
 -6 0 4 3.09 4.08
 -6 0 -4 0.14 2.25
 6 1 -4 1.27 1.68
 -6 1 4 -1.21 4.05
 -6 1 -4 9 4.5
 -6 1 4 6.66 3.67
 -6 1 -4 3.09 2.54
 6 2 -4 58.26 5.13
 6 2 4 67.84 8.23
 -6 2 4 65.01 7.6
 -6 2 -4 58.84 8.01
 -6 2 -4 65.96 6.87
 6 2 4 56.61 8.56
 6 3 -4 1.58 2.53
 6 3 4 3.81 4.43
 -6 3 4 4.49 4.33
 -6 3 -4 2.91 4.37
 -6 3 4 0.76 4.52
 6 3 4 2.43 5.49
 6 4 -4 5.72 3.19
 6 4 4 11.21 5.32
 -6 4 -4 -3.45 4.88
 -6 4 4 3.21 4.38
 6 4 4 15.31 6.24
 6 5 4 -1.39 5.05
 6 5 4 0.49 2.72
 -6 5 -4 -2.88 5.47
 -6 5 4 4.73 4.08
 6 5 4 1.71 4.93
 6 6 4 1.08 4.71
 -6 6 4 5.33 3.16
 6 6 4 9.26 2.1
 -6 6 4 9.95 5.6
 -6 6 -4 6.58 5.47
 6 6 4 4.77 5.21
 -6 7 4 1.8 2.7
 6 7 4 2.93 5.1
 6 7 4 1.59 1.86
 -6 7 4 -3.42 6.16
 -6 7 -4 8.64 6.11
 6 7 4 -10.42 6.28
 -6 8 4 6.42 3.18
 6 8 4 7.76 6
 -6 8 4 -8.3 6.75
 -6 8 -4 10.5 7.12
 6 8 4 6.65 2.66
 6 8 4 0.47 4.88
 -6 9 4 3.39 2.89
 6 9 4 -5.85 6.11
 -6 9 4 0.11 1.78
 -6 9 4 -0.39 5.96
 -6 9 -4 -1.67 6.14
 6 9 4 3.49 2.94
 6 9 4 14.57 6.24
 6 10 4 6.84 6.34
 -6 10 4 9.2 7.63
 -6 10 -4 0.6 5.15
 6 10 4 -3.47 3.24
 6 10 4 3.66 5.27
 6 11 4 1.93 5.62
 -6 11 -4 -7.66 6.51
 6 11 4 6.32 4.15
 -6 11 4 -2.46 6.79
 6 11 4 2.08 4.72
 6 12 4 1.32 6.76
 -6 12 -4 5.5 6.28
 6 12 4 10.09 4.77
 -6 12 4 4.55 7.56
 6 12 4 17.77 6.55
 6 13 4 11.98 7.42
 -6 13 -4 9.19 7.13
 6 13 4 0.14 4.64
 -6 13 4 -2.97 7.63
 6 13 4 -6.21 5.99
 6 14 4 8.62 7.82
 -6 14 -4 3.69 6.82
 6 14 4 0.95 5.34
 -6 14 4 -2.31 9.02
 6 14 4 4.16 5.63
 6 15 4 -0.34 6.81
 6 15 -4 -8.28 7.78
 -6 15 -4 -5.08 6.88
 6 15 4 1.57 5.16
 -6 15 4 1.55 9.47
 6 16 4 -2.56 7.15
 6 16 -4 -10.8 10.19
 -6 16 -4 4.16 7.39
 -6 16 4 -1.13 9.98
 6 17 4 -0.55 7.54
 6 17 -4 -14.32 10.4
 -6 17 -4 -10.25 9.1
 -6 17 4 -0.44 10.27
 6 18 -4 5.9 10.02
 -6 18 -4 -3.67 7.17
 -6 18 4 -12.99 13.1
 -6 19 4 7.44 11.52
 6 -18 -5 84.23 16.24
 6 -18 5 100.31 17.84
 6 -17 5 -3.46 9.71
 6 -17 -5 5.27 9.22
 -6 -17 -5 -3.27 7.38
 -6 -17 5 5.73 8.65
 6 -16 5 427.56 29.06
 6 -16 -5 369.72 27.71
 6 -16 -5 393.48 25.09
 -6 -16 -5 314.66 24.13
 -6 -16 -5 373.39 24.91
 -6 -16 5 407.55 28.95
 6 -15 5 5.72 7.92
 6 -15 -5 1.02 8.89
 6 -15 -5 5.25 7.22
 -6 -15 -5 2.91 7.24
 -6 -15 -5 13.85 8.74
 6 -15 5 -5.35 10.95
 -6 -15 5 4.21 8.38
 6 -14 5 575.86 31.69
 6 -14 -5 517.63 30.08
 6 -14 -5 524.77 26.98
 -6 -14 -5 529.51 27.74
 -6 -14 -5 534.42 28.41
 -6 -14 5 507.79 30.37
 6 -14 5 591.76 35.14
 6 -13 5 -2.51 7.49
 6 -13 -5 -7.27 7.11
 6 -13 -5 4.24 5.64
 -6 -13 -5 5.42 7.18
 -6 -13 -5 5.92 6.46
 6 -13 5 9.15 8.93
 -6 -13 5 4.17 8.17
 6 -12 -5 332.35 22.64
 6 -12 5 362.26 22.61
 6 -12 -5 315.76 19.95
 -6 -12 -5 299.73 20.33
 -6 -12 -5 311.97 20.95
 6 -12 5 354.11 19.07
 -6 -12 5 312.92 22.48
 6 -12 5 370.38 25.61
 6 -11 5 0.39 6.12
 6 -11 -5 13.6 6.86
 6 -11 -5 -1.5 6.04
 -6 -11 -5 0.81 5.6
 -6 -11 -5 -4.43 5.93
 6 -11 5 -15.44 10.09
 -6 -11 5 11.6 8.15
 6 -10 5 1182.18 38.13
 6 -10 -5 1066.84 36.8
 6 -10 -5 1077.49 34.86
 -6 -10 -5 1003.42 35.42
 -6 -10 -5 1088 36.73
 -6 -10 5 1079.91 39.46
 6 -10 5 1200.09 44.14
 6 -9 -5 13.7 5.86
 -6 -9 -5 19.04 6.59
 6 -9 5 14.12 5.97
 6 -9 -5 8.06 5.42
 -6 -9 -5 16.41 6.73
 6 -9 5 16.4 8.64
 -6 -9 5 10.89 6.75
 6 -8 5 975.53 31.93
 6 -8 -5 933.51 31.64
 6 -8 -5 898.09 29.87
 -6 -8 -5 880.27 31.26
 -6 -8 -5 895.1 31.85
 -6 -8 5 919.47 34.06
 6 -7 -5 22.81 6.22
 -6 -7 -5 22.04 6.46
 6 -7 5 25.6 6.32
 6 -7 -5 16.95 5.38
 -6 -7 -5 23.54 6.42
 6 -7 5 29.69 7.41
 -6 -7 5 15.02 6.55
 6 -6 -5 1518.96 37.9
 6 -6 5 1561.86 38.04
 6 -6 -5 1587.46 38.89
 -6 -6 -5 1584 40.69
 -6 -6 5 1580.43 22.72
 -6 -6 -5 1540.79 41.57
 -6 -6 5 1582.01 43.71
 6 -6 5 1708.54 45.95
 6 -5 -5 8.96 3.85
 -6 -5 -5 0.28 4.43
 6 -5 -5 8.71 4.19
 6 -5 5 4.31 3.92
 -6 -5 5 5.49 2.09
 -6 -5 -5 5.6 4.8
 6 -5 5 4.68 5.31
 -6 -5 5 5.99 5.12
 6 -4 -5 1437.79 35.76
 -6 -4 -5 1366.2 36.82
 6 -4 -5 1491.47 34.03
 6 -4 5 1485.23 33.25
 -6 -4 -5 1417 38.9
 -6 -4 5 1467.18 27.79
 -6 -4 5 1413.54 39.51
 -6 -4 -5 1453.91 24.43
 6 -4 5 1485.18 39.19
 -6 -3 5 6.24 2.57
 -6 -3 -5 8.23 4.96
 6 -3 -5 5.34 3.97
 -6 -3 -5 6.14 4.14
 6 -3 -5 3.94 3.12
 6 -3 5 6.76 3.14
 -6 -3 -5 6.01 1.83
 6 -3 -5 5.71 1.22
 6 -3 -5 6.06 1.09
 -6 -3 5 7.7 5.12
 -6 -3 -5 3.73 2.1
 -6 -2 5 1049.66 26.52
 -6 -2 -5 1012.75 32.84
 6 -2 -5 1070.75 29.51
 6 -2 -5 1040.59 25.2
 6 -2 5 1078.08 24.3
 -6 -2 -5 1046.74 31.16
 -6 -2 -5 1031.93 19.32
 6 -2 -5 1103.76 19.1
 -6 -2 -5 1161.76 25.63
 -6 -2 5 1033.2 31.83
 6 -1 -5 30.64 2.32
 6 -1 -5 32.8 6.24
 -6 -1 -5 28.28 5.89
 -6 -1 -5 28.56 3.29
 -6 -1 5 24.88 6.09
 -6 -1 -5 30.5 4.81
 6 0 -5 3446.26 44.87
 -6 0 5 3601.97 64.34
 -6 0 -5 3575.85 64.74
 -6 0 5 3581.99 62.72
 6 1 -5 27.13 3.69
 -6 1 5 27.36 5.86
 -6 1 -5 30.12 6.45
 -6 1 5 28.72 5.89
 -6 1 -5 30.95 5.36
 6 2 5 1071.63 34.48
 6 2 -5 1020.18 23.54
 -6 2 5 1059.54 29.9
 -6 2 -5 1051.54 33.28
 -6 2 5 1087.85 31.97
 6 3 -5 11.77 3.37
 6 3 5 8.4 5.32
 -6 3 5 -0.4 4.52
 -6 3 -5 10.04 6.15
 -6 3 5 3.77 3.8
 6 4 5 1411.26 41
 6 4 -5 1402.89 32.3
 -6 4 -5 1443.02 41.25
 -6 4 5 1470.7 35.23
 -6 4 5 1425.92 37.37
 6 4 5 1331.23 40.99
 6 5 5 3.37 4.93
 6 5 5 4.04 2.81
 -6 5 5 1.77 4.16
 -6 5 -5 6.73 5.9
 -6 5 5 5.29 5.14
 6 5 5 8.59 5.25
 6 6 5 1627.72 45.8
 -6 6 -5 1641.57 45.56
 -6 6 5 1627.83 44.83
 -6 6 5 1602.31 40.7
 6 6 5 1636.84 45.78
 6 7 5 24.71 7.18
 -6 7 5 20.91 6.14
 -6 7 -5 28.45 7.54
 -6 7 5 24.46 7.87
 6 7 5 25.08 7.13
 6 8 5 945.4 35.61
 -6 8 -5 966.49 35.84
 -6 8 5 942.39 36.06
 6 8 5 958.15 21.89
 6 8 5 908.78 33.62
 6 9 5 15.95 6.98
 -6 9 5 17.56 8.1
 -6 9 -5 12.31 7.44
 6 9 5 10.19 3.19
 6 9 5 16.34 6.33
 6 10 5 1154.77 40.86
 -6 10 -5 1115.75 40.38
 -6 10 5 1128.64 43.19
 6 10 5 1115.94 27.79
 6 10 5 1124.11 37.97
 6 11 5 2.59 6.68
 6 11 5 0.2 3.45
 -6 11 5 2.31 7.21
 -6 11 -5 0.23 6.55
 6 11 5 -1.59 5.81
 6 12 5 357.66 24
 -6 12 -5 301.5 22
 6 12 5 335.38 16.74
 -6 12 5 321.98 25.05
 6 12 -5 338.98 22.76
 6 12 5 345.14 21.19
 6 13 5 4.58 7.47
 6 13 -5 -5.76 7.58
 -6 13 5 -15.68 10.95
 -6 13 -5 17.03 9.01
 6 13 5 2.31 5.81
 6 14 5 544.02 30.98
 -6 14 -5 591.47 31.21
 6 14 -5 615.37 32.88
 -6 14 5 572.97 35.85
 6 14 5 628.86 28.09
 6 15 5 3.45 7.6
 -6 15 5 -3.64 11.05
 -6 15 -5 -8.12 9.29
 6 15 -5 13.78 10.55
 6 16 5 450.64 29.14
 -6 16 -5 418.06 27.71
 -6 16 5 442.33 34.8
 6 16 -5 444.81 30.56
 -6 17 5 18.93 12.68
 6 17 5 24.36 10.83
 -6 17 5 -13.76 12.6
 6 17 -5 -1.01 8.59
 -6 17 -5 -2.75 8
 -6 18 5 124.43 19.76
 6 -18 -6 1.39 8.51
 -6 -18 -6 2.93 8.92
 6 -17 6 89.44 16.02
 6 -17 -6 94.42 15.61
 6 -17 -6 91.49 15.05
 -6 -17 -6 68.28 12.79
 -6 -16 -6 30.43 11.27
 6 -16 6 -3.09 8.28
 6 -16 -6 7.73 8.19
 6 -16 -6 4.68 7.22
 -6 -16 -6 2.43 7.64
 -6 -16 6 18.27 11.37
 6 -15 6 200.51 19.85
 6 -15 -6 176.98 18.66
 6 -15 -6 171.36 17.32
 -6 -15 -6 145.09 16.75
 -6 -15 -6 169.84 17.71
 6 -15 6 217.21 22.69
 -6 -15 6 165.62 19.74
 6 -14 6 11.36 8.09
 6 -14 -6 4.57 7.16
 6 -14 -6 -12.45 8.75
 -6 -14 -6 11.44 8.6
 -6 -14 -6 10.51 8.23
 6 -14 6 -5.31 9.23
 -6 -14 6 2.44 8.3
 6 -13 6 203.53 18.73
 6 -13 -6 167.53 16.69
 -6 -13 -6 168.84 17.31
 6 -13 -6 160.07 16.26
 -6 -13 -6 182.91 17.32
 6 -13 6 175.49 19.59
 -6 -13 6 203.17 20.52
 6 -12 6 10.06 7.44
 6 -12 -6 11.33 7.01
 6 -12 -6 5.96 6.56
 -6 -12 -6 -1.67 7.09
 -6 -12 -6 18.67 8.14
 6 -12 6 9.33 8.63
 -6 -12 6 16.1 8.66
 6 -11 6 259.47 18.91
 6 -11 -6 221.31 17.53
 6 -11 -6 238.64 17.72
 -6 -11 -6 236.33 18.71
 -6 -11 -6 241.03 18.91
 -6 -11 6 243.28 20.4
 6 -11 6 304.61 23.78
 6 -10 -6 17.2 7.06
 -6 -10 -6 6.32 6.66
 6 -10 -6 13.39 6.27
 6 -10 6 9.19 5.96
 -6 -10 -6 9.22 5.63
 6 -10 6 10.95 8.71
 -6 -10 6 15.83 7.34
 6 -9 6 401.34 21.16
 6 -9 -6 354.53 19.71
 -6 -9 -6 354.63 21.83
 6 -9 -6 369.43 20.67
 -6 -9 -6 369.72 21.87
 -6 -9 6 373.48 23.61
 6 -9 6 418.97 26.13
 6 -8 -6 6.57 5.13
 -6 -8 -6 4.76 6.07
 6 -8 6 2.41 4.33
 6 -8 -6 5.35 4.49
 -6 -8 -6 -0.49 5.78
 6 -8 6 12.86 8.19
 -6 -8 6 -5.76 6.87
 6 -7 6 328.37 17.24
 6 -7 -6 305.71 18.2
 -6 -7 -6 295.19 18.79
 6 -7 -6 344.15 16.79
 -6 -7 -6 298.5 19.16
 -6 -7 6 291.63 20.52
 6 -7 6 348.8 22.21
 6 -6 6 2.49 4.11
 6 -6 -6 6.23 4.12
 6 -6 -6 2.54 5.35
 -6 -6 -6 18.48 7.45
 -6 -6 6 2.9 2.19
 -6 -6 -6 6.27 5.14
 6 -6 6 -0.66 6.17
 -6 -6 6 5.8 5.75
 -6 -5 -6 565.36 24.99
 6 -5 -6 578.78 20.33
 6 -5 6 605.39 21.14
 6 -5 -6 520.47 23.79
 -6 -5 6 579 16.67
 -6 -5 -6 546.2 25.19
 -6 -5 6 611.38 27.32
 6 -5 6 590.35 26.41
 -6 -4 6 59.48 6.01
 -6 -4 -6 74.16 10.14
 6 -4 -6 47.85 7.86
 6 -4 -6 58.66 6.36
 6 -4 6 61.49 6.62
 -6 -4 -6 59.61 9.15
 -6 -4 -6 53.32 4.77
 -6 -4 -6 59.73 4.37
 -6 -4 -6 56.11 4.11
 6 -4 6 60.12 9.17
 -6 -4 6 51.33 9.03
 -6 -3 -6 360.54 20.65
 -6 -3 -6 379.68 20.89
 6 -3 -6 395.13 19.27
 6 -3 -6 430.97 15.48
 6 -3 6 427.71 15.47
 -6 -3 -6 367.53 12.28
 -6 -3 -6 379.83 13.43
 -6 -3 6 426.34 21.29
 6 -3 6 413.53 19.94
 -6 -2 -6 2.63 4.82
 -6 -2 -6 -4.25 5.82
 6 -2 -6 8.72 4.67
 6 -2 -6 3.82 2.84
 6 -2 6 3.22 2.56
 6 -2 -6 6.09 2.12
 -6 -2 -6 3.91 2.08
 -6 -2 6 5.57 4.83
 -6 -2 -6 3.2 2.68
 -6 -1 6 560.92 21.25
 6 -1 -6 549.17 12.16
 6 -1 -6 566.37 23.58
 -6 -1 -6 587.93 24.97
 6 -1 -6 562.54 16.96
 6 -1 6 586.91 16.36
 6 -1 -6 587.26 16.04
 -6 -1 -6 565.88 17.16
 -6 -1 6 572.49 24
 -6 -1 -6 655.03 21.18
 -6 0 6 9.48 5.12
 6 0 -6 2.34 2.08
 6 0 -6 -1.7 2.42
 -6 0 -6 -3.18 3.01
 -6 0 -6 -0.85 4.56
 -6 0 6 6.37 5.01
 -6 0 -6 -0.26 3.57
 6 1 6 555.8 26.16
 -6 1 6 609.72 24.13
 6 1 -6 544.89 16.2
 -6 1 -6 603.14 25.46
 6 1 -6 538.45 17.99
 -6 1 6 580.34 23.32
 -6 2 6 3.94 4.45
 6 2 -6 3.31 2.7
 6 2 6 -7.39 6.11
 -6 2 6 -7.96 5.88
 -6 2 -6 13.28 5.86
 -6 2 6 2.21 3.91
 6 3 -6 369.28 15.72
 6 3 6 417.03 23
 6 3 -6 471.39 14.83
 6 3 6 389.48 14.76
 6 3 -6 398.49 16.96
 -6 3 -6 402.21 22.31
 -6 3 6 414.03 20.5
 -6 3 6 395.37 18.73
 6 4 6 71.12 11.36
 6 4 -6 65.84 6.41
 6 4 6 59.78 6.8
 -6 4 6 57.78 8.08
 -6 4 -6 53.6 9.31
 6 4 -6 67.64 7.95
 -6 4 6 48.14 7.3
 6 5 6 555.44 27.38
 -6 5 6 592.41 22.69
 -6 5 -6 563.71 27.86
 6 5 -6 592.99 23.01
 -6 5 6 587.07 24.84
 6 5 6 544.74 27.56
 6 6 6 12.54 7.48
 6 6 -6 -1.96 4.48
 -6 6 6 0.18 5.4
 -6 6 6 10.1 5.34
 -6 6 -6 6.84 6.81
 -6 6 6 3.65 4.09
 6 6 6 12.11 7.8
 6 7 6 327.47 21.97
 -6 7 -6 314.11 21.14
 -6 7 6 313.34 16.33
 -6 7 6 305.54 21.26
 -6 7 6 278.63 17.51
 6 7 -6 311.46 17.99
 6 7 6 289.19 20.43
 6 8 6 1.94 6.22
 6 8 -6 -1.68 5.41
 -6 8 6 9.21 5.39
 -6 8 6 14.66 7.72
 -6 8 -6 -0.48 6.41
 6 8 6 -10.17 7.83
 6 9 6 382.28 24.82
 -6 9 -6 388.12 24.18
 -6 9 6 350.05 23.76
 -6 9 6 371.05 20.39
 6 9 -6 414.2 22.75
 6 9 6 354.84 22.81
 6 10 6 7.48 7.61
 6 10 -6 9.41 6.66
 -6 10 -6 15.23 8.02
 -6 10 6 16.8 6.55
 -6 10 6 30 10.43
 6 10 6 -4.87 7.03
 6 11 6 251.34 21.01
 -6 11 -6 271.93 21.1
 -6 11 6 238.88 21.67
 -6 11 6 275.28 18.39
 6 11 -6 276.8 20.74
 6 11 6 274.55 20.4
 6 12 6 11.7 8.86
 6 12 -6 14.37 7.51
 -6 12 -6 11.75 7.83
 -6 12 6 14.88 9.58
 -6 12 6 20.68 7.17
 6 12 6 8.48 6.45
 6 13 6 185.16 19.89
 -6 13 6 192.44 21.5
 -6 13 -6 189.83 18.6
 6 13 -6 186.06 18.75
 -6 13 6 212.97 22.76
 -6 13 6 196.71 16.71
 6 13 6 213.07 18.26
 -6 14 6 10.82 9.18
 6 14 6 28.86 11.97
 6 14 -6 6.82 8.9
 -6 14 6 -2.52 9.16
 -6 14 -6 2.65 8.13
 6 14 6 4.9 7.31
 6 15 6 174.57 20.43
 -6 15 6 182.79 22.53
 6 15 -6 176.53 19.59
 -6 15 6 173.19 22.12
 -6 15 -6 209.76 19.73
 -6 16 6 5.36 10.87
 6 16 6 8.93 11.05
 6 16 -6 -1.53 8.25
 -6 16 6 -0.36 11.73
 -6 16 -6 -1.09 8.64
 6 17 6 95.61 16.56
 -6 17 6 95.29 19.57
 -6 -16 -7 0.92 7.89
 6 -15 -7 1.72 8.77
 -6 -15 -7 15.66 10.28
 -6 -15 -7 -2.66 7.12
 6 -15 7 7.02 10.26
 -6 -15 7 -1.55 9.43
 6 -14 -7 33.57 9.5
 6 -14 -7 33.31 9.39
 -6 -14 -7 35.7 11.14
 -6 -14 -7 36.76 9.79
 6 -14 7 27.55 10.57
 -6 -14 7 24.03 10.75
 6 -13 -7 -3.4 6.15
 6 -13 -7 7.42 8.42
 -6 -13 -7 -5.41 9.43
 -6 -13 -7 -3.02 8.25
 6 -13 7 -0.54 8.45
 -6 -13 7 14.7 10.39
 6 -12 7 82.99 12.37
 6 -12 -7 49.86 9.38
 6 -12 -7 65.15 11.85
 -6 -12 -7 62.39 12.24
 -6 -12 -7 61.36 11.61
 6 -12 7 85.11 15.82
 -6 -12 7 84.8 14.86
 -6 -11 -7 8.73 8.24
 6 -11 -7 10.13 6.44
 6 -11 7 6.95 7.12
 6 -11 -7 -5.12 6.66
 -6 -11 -7 13.82 7.78
 6 -11 7 17.14 10.34
 -6 -11 7 3.86 8.46
 6 -10 -7 55.69 10.86
 -6 -10 -7 41.58 10.13
 6 -10 7 45.39 8.74
 6 -10 -7 44.39 8.08
 -6 -10 -7 50.29 10.23
 6 -10 7 47.58 12.38
 -6 -10 7 41.05 11.79
 6 -9 -7 0.92 5.94
 6 -9 7 2.03 5.12
 -6 -9 -7 1.91 6.49
 6 -9 -7 5.72 5.07
 -6 -9 -7 -10.03 7.19
 6 -9 7 4.42 7.24
 -6 -9 7 5.9 7.06
 6 -8 7 89.58 9.63
 6 -8 -7 82.23 8.92
 6 -8 -7 84.16 11.78
 -6 -8 -7 76.26 11.89
 -6 -8 -7 80.71 12.01
 6 -8 7 76.63 12.52
 -6 -8 7 75.88 12.54
 6 -7 7 7.19 4.6
 6 -7 -7 14.19 4.81
 6 -7 -7 -2.02 5.66
 -6 -7 -7 3.08 6.07
 -6 -7 -7 1.15 6.01
 6 -7 7 16.77 7.88
 -6 -7 7 8.93 7.72
 6 -6 -7 86.12 11.33
 6 -6 7 73.48 7.85
 6 -6 -7 73.55 7.38
 -6 -6 -7 63.14 10.42
 -6 -6 -7 68.51 10.29
 -6 -6 7 76.61 6.57
 6 -6 7 69.94 11.68
 -6 -6 7 77.23 11.67
 6 -5 -7 2.19 5.54
 -6 -5 -7 18.43 7.49
 6 -5 7 17.08 4.6
 6 -5 -7 13.94 3.89
 -6 -5 -7 6.7 6.46
 6 -5 7 9.35 5.87
 -6 -5 7 15.79 7.72
 6 -4 7 153.21 9.59
 6 -4 -7 135 8.5
 6 -4 -7 147.59 13.36
 -6 -4 -7 138.14 14.97
 -6 -4 -7 139.94 14.16
 -6 -4 7 135.3 14.44
 6 -4 7 134.98 13.14
 6 -3 -7 5.66 5.28
 -6 -3 -7 -2.21 6.82
 6 -3 -7 14.52 3.23
 6 -3 7 8.53 3.02
 -6 -3 7 13.21 4.82
 -6 -3 -7 7.85 7.28
 6 -3 7 14.33 6.36
 -6 -3 7 12.49 6.47
 6 -2 -7 144.5 4.63
 -6 -2 -7 144.15 14.31
 -6 -2 7 150.18 11.86
 6 -2 -7 144.68 7.9
 6 -2 7 148.95 8.19
 6 -2 -7 136.26 13.03
 -6 -2 -7 167.62 15.33
 6 -2 -7 151.57 5.83
 -6 -2 7 144.33 13.36
 -6 -1 7 7.97 5.4
 -6 -1 -7 -0.98 5.74
 6 -1 -7 0.86 2.12
 6 -1 7 2.29 2.61
 6 -1 -7 1.22 5.41
 6 -1 -7 0.86 2.29
 -6 -1 7 2.94 5.04
 -6 0 7 53.29 8.36
 6 0 -7 54.89 4.98
 6 0 7 55.14 4.71
 6 0 -7 63.06 6.37
 -6 0 -7 51.31 9.07
 -6 0 7 58.78 9.15
 -6 1 7 3.66 4.97
 6 1 -7 -1.3 2.34
 6 1 7 11.24 6.6
 -6 1 -7 1.19 5.88
 -6 1 7 9.72 6.32
 -6 2 7 149.92 14.26
 6 2 7 144.64 15.04
 6 2 -7 158.95 10.75
 -6 2 -7 141.69 13.73
 -6 2 7 155.95 12.78
 -6 3 7 5.23 5.48
 6 3 7 12.35 7.65
 -6 3 -7 7.84 6.49
 6 3 -7 10.26 4.84
 -6 3 7 3.15 4.26
 6 4 7 135.92 15.03
 -6 4 7 172.4 16.85
 -6 4 -7 146.27 15.03
 6 4 -7 140.3 11.72
 -6 4 7 147.7 12.02
 6 5 7 21.02 8.53
 -6 5 7 14.52 8.05
 6 5 -7 17.27 5.77
 -6 5 -7 20.27 8.71
 -6 5 7 19.68 6.72
 -6 5 7 14.32 5.32
 6 6 7 59.83 10.64
 -6 6 7 64.93 11.9
 6 6 -7 72.21 9.5
 -6 6 7 66.4 9.6
 -6 6 -7 67.47 11.31
 -6 6 7 68.86 8.49
 6 6 7 73.93 12.79
 6 7 7 12.52 8.82
 -6 7 7 6.87 7.28
 6 7 -7 11.57 5.82
 -6 7 7 10.52 5.88
 -6 7 -7 11.91 7.57
 6 7 7 5.51 8.01
 -6 7 7 5.75 4.71
 6 8 7 107.33 14.88
 -6 8 7 89.09 14.01
 6 8 -7 92.6 11.78
 -6 8 7 77.64 10.71
 -6 8 -7 81.52 12.77
 -6 8 7 87.35 9.3
 6 8 7 76.84 12.9
 -6 9 7 -2.8 7.16
 6 9 7 -0.23 8.04
 6 9 -7 3.8 6.15
 -6 9 7 8.26 6.58
 -6 9 -7 18.25 9.53
 -6 9 7 -5.77 8.4
 6 9 7 -0.1 6.89
 -6 10 7 50.04 12.04
 6 10 7 43.13 10.78
 6 10 -7 52.36 10.15
 -6 10 7 49.78 8.93
 -6 10 -7 50.26 11.49
 -6 10 7 35 10.27
 6 10 7 61.52 11.65
 -6 11 7 -5.77 10.29
 6 11 7 -6.08 9.21
 6 11 -7 6.78 7.34
 -6 11 7 9.07 6.37
 -6 11 7 3.64 7.79
 -6 11 -7 5.52 8.26
 6 11 7 1.26 7.42
 -6 12 7 61.25 14.85
 6 12 7 72.64 14.63
 6 12 -7 79.96 13.56
 -6 12 7 89.68 16.15
 -6 12 -7 65.36 12.65
 6 12 7 71.25 12.6
 -6 13 7 -5.12 10.14
 6 13 7 0.1 8.33
 -6 13 7 4.19 8.77
 6 13 -7 12.79 7.19
 -6 13 -7 -11.83 7.98
 6 13 7 -8.02 8.9
 -6 14 7 50.14 16.06
 6 14 7 35.01 12.16
 -6 14 7 32.2 12.24
 6 14 -7 48.08 11.49
 -6 14 -7 40.92 11.63
 -6 15 7 -2.71 11.23
 6 15 7 -2.36 10.38
 -6 15 -7 -3.97 8.91
 6 15 -7 -4.57 7.72
 -6 15 7 9.44 12.24
 6 16 7 13.58 11.26
 6 -14 -8 -4.32 8.64
 -6 -14 -8 18.09 11.32
 -6 -14 -8 -2.44 7.07
 6 -13 -8 252.55 22.37
 -6 -13 -8 238.91 22.6
 -6 -13 -8 260.31 21.63
 -6 -13 8 290.51 26.11
 6 -13 8 298.36 26.96
 6 -12 -8 5.06 8.78
 -6 -12 -8 5.59 9.97
 -6 -12 -8 -1.07 7.3
 6 -12 8 -8.12 11.02
 -6 -12 8 0.57 9.54
 6 -11 -8 351.53 24.99
 -6 -11 -8 316.24 24.18
 -6 -11 -8 305.26 22.51
 -6 -11 8 343.68 27.12
 6 -11 8 369.11 28.11
 6 -10 -8 8.15 7.79
 -6 -10 -8 -2.41 9.11
 -6 -10 -8 -2.4 6.98
 6 -10 8 -7.68 9.58
 -6 -10 8 0.72 7.84
 -6 -9 -8 188.75 19.16
 6 -9 -8 217.98 18.87
 -6 -9 -8 173.44 17.18
 -6 -9 8 216.89 21.19
 6 -8 -8 -8.61 8.36
 -6 -8 -8 5.12 7.98
 -6 -8 -8 0.77 6.57
 -6 -8 8 3.72 7.03
 6 -8 8 -9.49 8.75
 6 -7 -8 328.44 22.14
 -6 -7 -8 324.75 23.53
 -6 -7 -8 315.2 22.21
 -6 -7 8 358.95 24.62
 6 -7 8 382.52 25.08
 6 -6 -8 -1.33 6.06
 -6 -6 -8 6.45 7.74
 -6 -6 -8 1.51 6.58
 6 -6 8 11.95 7.41
 -6 -6 8 -2.31 6.8
 6 -5 -8 359.02 22.75
 -6 -5 -8 361.58 24.77
 -6 -5 -8 340.22 22.94
 -6 -5 8 353.72 23.42
 6 -5 8 383.2 23.23
 6 -4 -8 5.7 6.89
 -6 -4 -8 0.52 6.57
 -6 -4 8 4.12 4.57
 -6 -4 -8 5.15 7.06
 6 -4 8 4.14 6.69
 -6 -4 8 11.11 6.7
 -6 -3 -8 711.64 34.44
 6 -3 -8 773.89 33.48
 -6 -3 -8 755.74 33.92
 -6 -3 8 784.26 27.02
 -6 -3 8 821.67 33.82
 6 -3 8 759.98 30.1
 6 -2 -8 6.43 7.22
 -6 -2 -8 7.15 7.7
 -6 -2 -8 1.48 6.27
 -6 -2 8 -4.84 4.8
 -6 -2 8 0.99 5.85
 6 -1 -8 295.99 20.53
 -6 -1 -8 292.88 21.28
 -6 -1 8 284.95 17.82
 -6 -1 8 302.28 20.04
 -6 0 8 12.01 6.46
 6 0 -8 8.79 7.31
 -6 0 -8 2.11 7.31
 6 0 -8 1.93 2.91
 -6 0 8 -3.99 6.49
 -6 1 8 307.25 19.95
 -6 1 -8 261.96 19.65
 -6 1 8 311.48 19.35
 -6 2 8 -2.41 6.42
 6 2 8 -0.77 6.38
 6 2 -8 -0.67 3.73
 -6 2 -8 1.61 6.75
 -6 2 8 -5.2 6.04
 6 3 8 806.9 36.65
 -6 3 8 750.96 33.75
 6 3 -8 768.15 26.77
 -6 3 -8 798.1 35.21
 -6 3 8 819.03 29.97
 -6 4 8 -9.04 7.83
 6 4 8 -5.6 7.04
 6 4 -8 -5.04 4.1
 -6 4 -8 1.71 7.22
 -6 4 8 0.58 4.92
 6 5 8 384.71 26.23
 -6 5 8 368.27 24.8
 6 5 -8 354.34 19.59
 -6 5 -8 344.21 23.9
 -6 5 8 380.96 19.58
 6 6 8 0.85 8.58
 -6 6 8 3.2 7.7
 6 6 -8 7.4 6.18
 -6 6 -8 -3.37 8.35
 -6 6 8 2.31 4.74
 6 6 8 -1.22 9.02
 6 7 8 340.67 25.7
 -6 7 8 337.29 25.58
 6 7 -8 344.27 20.68
 -6 7 -8 379.31 25.25
 6 7 8 338.04 25.52
 6 8 8 2.31 8.92
 -6 8 8 -16.57 11.03
 6 8 -8 4.44 6.53
 -6 8 -8 12.18 9.04
 6 8 8 -8.27 8.12
 6 9 8 231.51 22.88
 -6 9 8 192.61 21.83
 6 9 -8 205.94 17.45
 -6 9 -8 215.53 20.31
 6 9 8 186.44 19.18
 -6 10 8 -1.88 10.12
 6 10 8 8.74 9.03
 6 10 -8 5.11 6.48
 -6 10 -8 11.9 8.47
 6 10 8 -10.9 8.49
 6 11 8 361.53 28.66
 -6 11 8 336.1 28.28
 6 11 -8 360.51 24.59
 -6 11 -8 339.42 24.9
 6 11 8 319.84 24.34
 6 12 8 0.37 9.53
 -6 12 8 0.51 10.59
 -6 12 8 -4.55 9.95
 6 12 -8 -0.12 7.58
 -6 12 -8 16.95 8.84
 6 12 8 -4.69 8.32
 6 13 8 276.19 26.42
 -6 13 8 291.15 28.07
 6 13 -8 277.63 23.43
 -6 13 -8 254.67 23.14
 -6 13 8 262.9 25.63
 6 13 8 239.16 21.82
 6 14 8 11.43 10.85
 6 14 -8 -8.82 8.94
 -6 14 8 13.96 11.85
 6 -12 -9 74.33 15.18
 -6 -12 -9 38.36 11.95
 6 -11 -9 15.33 10.58
 -6 -11 -9 -8.21 10.11
 -6 -11 -9 -4.31 8.29
 6 -11 9 1.41 9.24
 -6 -11 9 -7.17 9.68
 6 -10 -9 50.26 11.6
 -6 -10 -9 69.73 15.19
 -6 -10 -9 35.1 9.83
 -6 -10 9 46.46 13.09
 6 -9 -9 20.44 10.58
 -6 -9 -9 3.24 8.35
 -6 -9 -9 3.94 6.93
 6 -9 9 -7.78 9.62
 -6 -9 9 3.3 8.26
 6 -8 -9 45.29 11.02
 -6 -8 -9 35.3 11.86
 -6 -8 -9 40.13 9.6
 6 -8 9 44.5 11.74
 -6 -8 9 41.67 11.17
 6 -7 -9 5.71 8.53
 -6 -7 -9 19.68 8.81
 -6 -7 -9 20.05 9.49
 6 -7 9 13.09 7.82
 -6 -7 9 14.76 9.75
 6 -6 -9 60.19 11.93
 -6 -6 -9 57.75 13.07
 -6 -6 -9 44.35 10.8
 6 -6 9 63.25 12.11
 -6 -6 9 65.06 12.88
 6 -5 -9 11.4 8.32
 -6 -5 -9 8.82 9.1
 -6 -5 -9 4.32 7.49
 6 -5 9 -0.29 6.83
 -6 -5 9 3.78 7.31
 6 -4 -9 83.93 13.45
 -6 -4 -9 93.9 14.03
 -6 -4 -9 83.89 13.38
 6 -4 9 95.72 12.73
 -6 -4 9 96.49 13.76
 6 -3 -9 -2.61 8.55
 -6 -3 -9 0.25 7.7
 -6 -3 9 1.88 5.35
 -6 -3 -9 3.25 7.18
 -6 -3 9 0.55 6.76
 -6 -2 -9 101.56 16.2
 6 -2 -9 81.09 12.89
 -6 -2 -9 80.2 13.13
 -6 -2 9 91.62 11.37
 -6 -2 9 104.99 13.92
 -6 -1 -9 4.83 9.11
 6 -1 -9 8.69 7.59
 -6 -1 9 21.41 7.43
 -6 -1 -9 9.79 8.43
 -6 -1 9 19.26 8.06
 6 0 -9 70.63 13.61
 -6 0 -9 51.19 12.2
 -6 0 9 48 9.8
 -6 0 9 57.4 10.02
 -6 1 9 14.5 8.71
 -6 1 -9 7.46 6.52
 -6 1 9 12.09 6.91
 -6 2 9 90.15 12.89
 6 2 9 92.08 14.55
 -6 2 -9 89.53 13.46
 -6 2 9 84.21 11.56
 -6 3 9 16.05 9.08
 6 3 9 11.68 9.87
 -6 3 -9 -0.5 7.18
 -6 3 9 3.64 5.94
 -6 4 9 82.86 13.47
 6 4 9 115.02 17.03
 6 4 -9 92.66 10.31
 -6 4 -9 95.93 14.16
 -6 4 9 89.31 11.25
 -6 5 9 11.27 8.98
 6 5 9 -17.71 10.01
 6 5 -9 3.88 5.55
 -6 5 -9 -16.34 9.52
 6 6 9 88.1 16.04
 -6 6 9 59.4 14.03
 6 6 -9 73.05 10.94
 -6 6 -9 66.34 12.51
 6 6 9 61.32 13.49
 6 7 9 21.8 12.06
 -6 7 9 -10.21 10.95
 6 7 -9 18.49 6.85
 -6 7 -9 19.93 9.38
 6 7 9 -13.01 9.77
 6 8 9 49.31 13.29
 -6 8 9 48.73 12.4
 6 8 -9 44.93 9.18
 -6 8 -9 54.29 12.83
 6 8 9 58.64 13.62
 -6 9 9 21.5 12.12
 6 9 9 26.77 13.44
 6 9 -9 -5.67 6.7
 -6 9 -9 -3.37 8.34
 6 9 9 16.94 10.53
 6 10 9 64.26 15.33
 -6 10 9 32.96 13.64
 6 10 -9 57.38 11.53
 -6 10 -9 62.92 13.26
 6 10 9 45.28 12.92
 6 11 9 23.94 13.73
 -6 11 9 -16.49 13.5
 6 11 -9 6.02 7.98
 -6 11 -9 -3.46 8.43
 6 11 9 -10.81 9.79
 6 12 -9 54.92 11.36
 6 12 9 43.77 12.13
 6 -10 10 -23.17 12.3
 6 -9 -10 119.89 17.43
 -6 -9 -10 134.24 18.65
 6 -9 10 137.77 18.66
 -6 -9 10 133.05 18.7
 6 -8 -10 -4.44 8.63
 -6 -8 -10 1.42 10.18
 -6 -8 -10 -1.69 7.28
 6 -8 10 -5.65 9.35
 -6 -8 10 9.16 10.26
 6 -7 -10 111.51 16.27
 -6 -7 -10 115.25 17.27
 -6 -7 -10 90.95 14.33
 6 -7 10 139.71 17.45
 -6 -7 10 89.23 15.61
 6 -6 -10 8.54 9.93
 -6 -6 -10 21.06 12.23
 -6 -6 -10 -5.95 8.81
 6 -6 10 8.29 7.86
 -6 -6 10 -3.08 8.5
 6 -5 -10 177.35 19.25
 -6 -5 -10 188.82 21.88
 -6 -5 -10 170.08 19.36
 -6 -5 10 168.29 18.79
 6 -4 -10 10.77 8.9
 -6 -4 -10 17.4 10.87
 -6 -4 -10 6.57 8.35
 -6 -4 10 5.96 8.8
 6 -3 -10 145.11 18.51
 -6 -3 -10 106.47 17.42
 -6 -3 -10 131.53 17.72
 -6 -3 10 143.53 17.33
 6 -2 -10 -0.66 8.4
 -6 -2 -10 6.88 10.93
 -6 -2 -10 -17.2 10.28
 -6 -2 10 -17.39 9.7
 6 -1 -10 199.75 20.92
 -6 -1 -10 146.93 19.57
 -6 -1 10 198.91 17.77
 -6 -1 -10 180.19 19.5
 -6 -1 10 187.96 18.37
 6 0 -10 11.88 8.37
 -6 0 -10 29.04 12.98
 -6 0 10 8.77 7.72
 -6 0 10 9.93 7.83
 6 1 -10 193.62 21.43
 -6 1 -10 172.69 21.9
 -6 1 10 196.02 18.61
 -6 1 10 204.52 17.95
 -6 2 10 7.55 8.49
 -6 2 -10 -11.58 8.39
 -6 3 10 141.78 17.96
 -6 3 -10 142.01 17.02
 6 3 10 136.46 18.66
 -6 4 10 19.16 10.28
 -6 4 -10 0.93 8.48
 6 4 10 -7.39 10.93
 -6 5 10 185 20.5
 6 5 10 168.25 20.23
 -6 5 -10 192.36 20.04
 -6 6 10 -3.64 10.61
 6 6 10 -11.22 10.2
 -6 6 -10 -1.36 7.99
 6 6 10 -12.31 11.38
 6 7 10 89.87 16.83
 -6 7 10 142.28 20.54
 -6 7 -10 112.99 16.5
 6 7 10 128.88 19.4
 -6 8 10 -14.01 10.81
 6 8 10 19.16 13.81
 -6 8 -10 -18.34 9.43
 6 8 10 6.39 10.29
 -6 9 10 143.44 21.99
 6 9 -10 141.98 15.29
 -6 9 -10 134.24 17.68
 6 9 10 132.8 19.86
 6 10 -10 -4.82 7.18
 6 10 10 -7.16 9.78
 6 11 -10 89.52 13.32
 -6 -6 11 84.33 14.52
 6 -5 -11 -26.62 13.05
 -6 -5 11 -16 10.83
 -6 -4 -11 90.75 17.7
 6 -4 -11 98.09 16.09
 -6 -4 -11 79.45 14.65
 -6 -4 11 98.67 16.34
 6 -3 -11 24.58 12.46
 -6 -3 -11 2.69 11.35
 -6 -3 -11 3.36 10.3
 -6 -3 11 -19.31 11.81
 6 -2 -11 104.15 17.25
 -6 -2 -11 109.21 19.29
 -6 -2 -11 92.31 15.69
 -6 -2 11 90.27 14.3
 -6 -1 -11 9.44 10.26
 6 -1 -11 10.58 11.34
 -6 -1 -11 -1.94 11.47
 -6 0 -11 154.97 20.72
 6 0 -11 161.89 20.22
 -6 0 -11 171.81 22.98
 -6 1 11 7.72 8.87
 -6 1 -11 0.43 11.46
 -6 2 11 90.98 15.18
 6 2 -11 75.19 16.19
 -6 2 -11 89.59 18.43
 -6 3 11 -5.82 9.36
 6 3 -11 -0.78 10.5
 -6 4 11 79.92 14.96
 -6 4 -11 85.01 14.46
 -6 5 11 3.97 10.99
 -6 5 -11 4.3 8.92
 -6 6 11 105.05 18.67
 -6 6 -11 132.77 17.82
 -6 7 -11 -11.19 10.56
 7 -19 0 -3.58 11.71
 7 -18 0 28.62 12.7
 7 -17 0 10.88 10.81
 -7 -17 0 -7.33 7.88
 7 -16 0 3.42 8.34
 -7 -16 0 -4.94 6.69
 7 -15 0 4.5 9.75
 -7 -15 0 -8.14 6.5
 7 -14 0 5.24 8
 -7 -14 0 -9.73 6.52
 7 -13 0 -1.94 7.56
 -7 -13 0 3.09 6.52
 -7 -13 0 6.47 6.36
 7 -12 0 6.14 8.2
 -7 -12 0 8.26 6.53
 -7 -12 0 -2.5 4.46
 7 -11 0 -0.28 6.97
 -7 -11 0 0.61 5.18
 -7 -11 0 -0.71 4.63
 -7 -10 0 4.48 4.3
 -7 -10 0 -3.65 4.45
 7 -9 0 3.03 5.78
 7 -9 0 -0.41 1.81
 -7 -9 0 -1.72 4.87
 -7 -9 0 1.41 4.23
 -7 -8 0 -0.45 1.98
 -7 -8 0 0.01 4.49
 7 -8 0 -0.52 2.05
 7 -8 0 3.4 5.44
 7 -7 0 1.3 2.14
 -7 -7 0 -5.85 4.48
 -7 -7 0 1.3 1.89
 7 -7 0 -1.84 2.89
 7 -7 0 0.55 4.26
 -7 -6 0 4.17 4.05
 -7 -6 0 0.07 2.08
 7 -6 0 1.65 2.4
 7 -6 0 -2.33 4.04
 7 -6 0 4.18 2.86
 -7 -5 0 0.48 3.03
 7 -5 0 2.81 2.43
 -7 -5 0 1.5 2.01
 7 -5 0 3.82 3.85
 7 -5 0 -2.88 2.77
 -7 -5 0 -0.57 2.84
 -7 -5 0 -0.75 2.1
 -7 -4 0 -1.72 2.75
 -7 -4 0 0.05 2.13
 7 -4 0 4.3 3.5
 -7 -4 0 1.05 2.55
 7 -4 0 -1.98 2.19
 -7 -4 0 0.8 2.8
 7 -4 0 -1.07 2.54
 -7 -4 0 4.78 2.62
 -7 -3 0 0.99 2.78
 -7 -3 0 3.77 2.57
 -7 -3 0 4.03 2.57
 7 -3 0 0.09 2.13
 7 -3 0 -1.27 2.39
 -7 -3 0 0.47 2.49
 -7 -2 0 1.11 2.43
 7 -2 0 -1.32 1.56
 7 -2 0 0.53 1.6
 -7 -2 0 -1.58 2.24
 7 -2 0 -1.03 2.47
 -7 -1 0 0.55 2.42
 7 -1 0 2.75 1.78
 7 -1 0 1.18 1.88
 -7 -1 0 0.68 1.82
 7 -1 0 -2.44 3.02
 -7 0 0 5.62 2.46
 7 0 0 1.67 1.55
 -7 0 0 2.27 1.95
 -7 0 0 3.28 2.55
 7 0 0 -0.61 3.09
 -7 1 0 1.85 2.15
 7 1 0 2.14 1.44
 -7 1 0 -0.22 2.07
 -7 1 0 -1.91 2.51
 7 2 0 -1.11 2.01
 -7 2 0 1.83 0.89
 7 2 0 1.03 0.73
 7 2 0 0.81 1.32
 -7 2 0 3.21 2.65
 -7 2 0 -3.08 2.48
 7 3 0 1.09 1.9
 -7 3 0 0.64 1.34
 7 3 0 -0.57 1.02
 -7 3 0 -2.44 2.8
 -7 3 0 2.67 2.43
 -7 3 0 -0.29 2
 7 4 0 4.33 2.43
 7 4 0 2.76 1.57
 -7 4 0 1.08 1.84
 -7 4 0 2.79 3.2
 -7 4 0 0.84 3.15
 7 4 0 -4.88 4.12
 -7 4 0 3.89 2.46
 7 5 0 1.18 1.76
 -7 5 0 0.78 1.99
 -7 5 0 -0.1 3.47
 -7 5 0 -0.43 1.98
 7 5 0 -1.47 3.52
 -7 6 0 0.13 2.64
 7 6 0 -0.55 2.1
 -7 6 0 -1.79 3.52
 7 6 0 -4.5 4.06
 -7 6 0 2.09 1.78
 7 7 0 -3.47 3.67
 7 7 0 1.08 2.44
 -7 7 0 5.13 3.59
 -7 7 0 -6.89 4.61
 -7 7 0 3.34 4.2
 -7 7 0 0.34 1.83
 7 8 0 -2.11 3.74
 7 8 0 -0.28 2.39
 -7 8 0 -1.25 4.28
 -7 8 0 3.48 3.83
 7 9 0 2.11 3.56
 7 9 0 -2.55 3.2
 -7 9 0 -1.91 4.92
 -7 9 0 6.12 4.56
 7 10 0 4.59 4.75
 -7 10 0 4.38 6.17
 7 10 0 -0.65 2.8
 -7 10 0 0.26 4.33
 7 11 0 -0.49 3.92
 -7 11 0 -8.26 7.71
 -7 11 0 11.34 6.15
 7 12 0 0.16 4.32
 -7 12 0 -1.87 6.74
 -7 12 0 -1.79 4.81
 7 13 0 0.73 4.75
 -7 13 0 -1.59 7.74
 -7 13 0 1.43 5.7
 7 14 0 3.31 4.41
 -7 14 0 -3.19 7.14
 -7 14 0 8.59 6.5
 7 15 0 4.84 4.52
 -7 15 0 3.37 8.74
 -7 15 0 -4.7 6.48
 -7 16 0 -1.57 9.56
 -7 16 0 7.92 7.47
 -7 17 0 -2.18 8.78
 -7 17 0 4.38 6.79
 -7 18 0 5.04 10.09
 -7 18 0 6.1 8.15
 -7 19 0 -4.16 10.24
 -7 19 0 -10.63 8.57
 7 -19 -1 143.23 21.82
 7 -19 1 81.83 17.35
 7 -18 1 172.75 22.09
 7 -18 -1 184.67 23.25
 -7 -18 1 149.29 17.34
 7 -17 1 104.12 17.26
 7 -17 -1 125.93 19.47
 -7 -17 1 113.76 14.19
 7 -16 -1 171.63 20.37
 7 -16 1 198.18 21.22
 -7 -16 1 160.85 16.57
 7 -15 1 171.17 20.61
 7 -15 -1 175.3 21.06
 -7 -15 -1 175.44 14.89
 -7 -15 1 159.14 16.05
 7 -14 -1 286.42 24.46
 -7 -14 -1 289.9 20.52
 -7 -14 1 271.7 19.26
 -7 -14 -1 265.32 17.29
 7 -13 1 271.51 22.32
 7 -13 -1 240.48 21.42
 -7 -13 -1 217 16.88
 -7 -13 1 219.47 16.46
 -7 -13 -1 213.52 14.93
 7 -12 1 391.53 24.89
 7 -12 -1 384.02 25.4
 -7 -12 -1 351.68 20.74
 -7 -12 1 328.58 19.62
 -7 -12 -1 344.91 18.18
 7 -11 1 239.93 18.98
 7 -11 -1 246.05 20.1
 -7 -11 1 224.66 16.01
 -7 -11 -1 218.74 16.27
 -7 -11 1 214.04 14.98
 -7 -11 -1 216.35 13.27
 7 -10 1 691.39 30.56
 7 -10 -1 665.86 30.07
 -7 -10 1 637.07 25.74
 -7 -10 -1 668.26 26.87
 -7 -10 1 632.59 24.77
 7 -9 1 400.83 21.77
 7 -9 -1 392.62 21.84
 -7 -9 1 385.56 18.86
 -7 -9 -1 374.24 19.47
 -7 -9 1 382.93 18.3
 7 -9 1 349.1 12.18
 -7 -8 -1 354.81 14.46
 7 -8 -1 322.09 11.87
 -7 -8 1 322.98 17.05
 -7 -8 -1 310.88 17.11
 7 -8 -1 315.96 20.33
 7 -8 1 318.85 19.2
 7 -8 -1 350.65 16.96
 7 -8 1 289.92 11.93
 -7 -8 1 319.85 16.43
 -7 -7 1 444.72 19.17
 -7 -7 1 480 11.69
 -7 -7 -1 516.61 17.38
 -7 -7 -1 459.49 19.92
 7 -7 -1 471.56 14.84
 7 -7 1 500.03 22.03
 7 -7 -1 509.73 22.18
 7 -7 -1 478.59 18.84
 -7 -7 -1 455.68 16.23
 -7 -7 1 452.58 18.82
 7 -7 1 438.28 14.94
 -7 -6 -1 638.59 22.54
 -7 -6 -1 777.58 21.86
 -7 -6 1 721.17 15.79
 7 -6 -1 725.07 19.37
 -7 -6 1 761.33 23.59
 -7 -6 -1 730.86 20.12
 7 -6 -1 730.93 25.55
 7 -6 1 781.19 25.95
 7 -6 -1 754.79 21.97
 7 -6 1 672.24 19.6
 -7 -6 -1 699.29 20.23
 -7 -5 1 500.8 13.6
 -7 -5 1 464.36 17.81
 -7 -5 -1 438.92 16.63
 7 -5 -1 484.74 13.96
 -7 -5 -1 489.65 14.75
 7 -5 -1 531.44 19.71
 7 -5 1 504.77 18.96
 -7 -5 -1 484.03 13.9
 -7 -5 -1 484.43 16.22
 7 -5 1 486.19 18.49
 7 -5 -1 496.38 16.11
 7 -5 -1 478.47 15.66
 7 -5 1 449.41 16
 -7 -4 -1 1322.17 30.64
 -7 -4 1 1256.77 29.27
 7 -4 -1 1294.34 22.67
 -7 -4 -1 1292.02 23.71
 7 -4 -1 1283.05 31.68
 7 -4 1 1226.41 31
 -7 -4 1 1313.3 28.95
 7 -4 1 1313.57 30.02
 7 -4 -1 1329.42 26.47
 7 -4 -1 1414.15 29.94
 -7 -4 -1 1303.09 24.65
 -7 -4 -1 1365.9 32.38
 7 -4 -1 1293.62 27.69
 7 -4 1 1193.46 27.99
 -7 -4 1 1293.45 31.41
 -7 -3 -1 526.34 18.96
 -7 -3 -1 492.38 17.99
 -7 -3 1 484.39 16.22
 7 -3 -1 489.38 11.34
 -7 -3 -1 490.08 12.08
 -7 -3 1 499.03 17.03
 7 -3 1 482.78 16.85
 7 -3 -1 503.72 15.02
 7 -3 -1 511.03 16.65
 -7 -3 1 486.66 17.92
 -7 -3 -1 523.53 18.63
 7 -3 1 465.07 16.54
 7 -3 -1 479.28 16.22
 -7 -2 -1 439.26 18.15
 -7 -2 -1 498.11 17.66
 -7 -2 1 528.72 15.73
 7 -2 -1 502.03 10.25
 -7 -2 -1 523.57 11
 7 -2 1 520.23 16.9
 7 -2 -1 535.32 16.32
 7 -2 -1 528.08 15.19
 -7 -2 1 486.19 16.87
 -7 -2 -1 549.48 18.75
 7 -2 1 480.02 17.14
 7 -2 -1 527.43 16.84
 -7 -2 1 522.42 18.19
 -7 -1 -1 655.23 19.88
 -7 -1 1 655.29 17.33
 -7 -1 -1 676.57 11.38
 7 -1 -1 674.86 10.64
 7 -1 1 666.07 19.5
 7 -1 -1 693.77 18.38
 7 -1 -1 674.86 17.72
 -7 -1 1 672.85 20.26
 -7 -1 -1 702.45 20.94
 7 -1 -1 646.53 19.61
 7 -1 1 616.64 19.92
 -7 0 -1 1163.77 27.23
 -7 0 1 1216.02 23.56
 7 0 -1 1216.5 15.31
 -7 0 -1 1195.72 16.31
 7 0 1 1245.44 27.39
 7 0 -1 1270.78 25.63
 -7 0 1 1228.5 28.02
 -7 0 -1 1275.81 28.65
 7 0 -1 1168.13 27.7
 7 0 1 1147.28 27.94
 7 1 -1 693.56 17.22
 -7 1 1 644.35 15.82
 7 1 1 688.58 12.61
 -7 1 -1 625.11 15.26
 7 1 -1 718.11 18.34
 -7 1 1 633.27 18.8
 -7 1 1 718.1 20.22
 -7 1 -1 727.47 20.23
 -7 2 1 526.45 13.85
 7 2 -1 523.25 15.74
 -7 2 -1 489.8 14.34
 7 2 1 551.5 10.57
 -7 2 1 515.37 17.23
 -7 2 -1 517.61 18.28
 7 2 -1 534.56 15.79
 -7 2 1 549.2 17.11
 -7 2 -1 569.23 17.61
 7 3 1 531.46 18.04
 7 3 -1 471.25 16.28
 -7 3 1 539.19 13.17
 7 3 1 513.98 12.46
 -7 3 -1 477.87 15.37
 -7 3 -1 498.54 18.27
 -7 3 1 488.58 17.76
 7 3 1 523.63 10.82
 -7 3 -1 560.06 17.03
 -7 3 1 525.7 16.34
 7 4 -1 1337.13 30.78
 7 4 1 1366.11 31.77
 7 4 1 1354.23 24.39
 7 4 -1 1372.88 24.36
 -7 4 1 1405.8 25.93
 -7 4 -1 1322.59 32.38
 -7 4 -1 1409.91 28.21
 7 4 -1 1372.34 31.5
 7 4 1 1340.49 31.83
 -7 4 1 1424.2 28.11
 7 5 -1 514.72 18.98
 -7 5 -1 493.45 16.35
 7 5 -1 531.74 15.13
 -7 5 1 531.84 16.41
 7 5 1 492.89 14.98
 -7 5 -1 510.16 19.72
 -7 5 1 497.06 16.43
 7 5 -1 515.14 18.84
 -7 5 1 548.22 16.01
 7 5 1 501.42 18.95
 -7 6 -1 752.15 22.26
 7 6 -1 775.55 20.33
 -7 6 1 802.32 22.47
 7 6 1 795.56 20.74
 -7 6 -1 787.11 25.45
 -7 6 1 752.21 21.39
 -7 6 1 715.57 25.34
 7 6 -1 804.8 23.28
 -7 6 1 798.99 19.41
 7 6 -1 765.63 23.84
 7 6 1 743.69 23.74
 7 7 -1 523.11 17.68
 7 7 1 501.05 17.54
 -7 7 -1 508.36 21.23
 -7 7 -1 461.36 19.69
 -7 7 1 472.86 17.7
 -7 7 1 470 21.21
 7 7 -1 501.02 18.61
 7 7 1 507.11 19.84
 -7 7 1 525.54 14.68
 7 7 -1 508.17 19.25
 7 8 1 344.42 15.81
 -7 8 -1 362.24 18.2
 -7 8 1 332.73 15.36
 -7 8 1 317.05 18.45
 7 8 -1 358.3 16.78
 7 8 1 350.87 16.67
 -7 8 1 376.43 11.66
 7 9 1 404.08 17.87
 -7 9 -1 419.7 20.11
 -7 9 1 416 17.5
 -7 9 1 383.17 21.28
 -7 9 1 418.8 11.17
 7 9 1 421.11 18.28
 7 9 -1 418.35 18.44
 7 10 1 751.44 24.67
 -7 10 -1 691.06 27.26
 -7 10 1 721.35 24.66
 -7 10 1 684.16 30.02
 7 10 -1 760.15 25.73
 7 10 1 728.17 24.99
 7 11 1 258.41 14.77
 -7 11 1 220.87 18.29
 -7 11 -1 254.35 16.91
 -7 11 1 240.28 14.84
 7 11 1 263.08 12.13
 7 11 -1 259.27 15.19
 7 11 1 243.86 14.59
 7 12 1 406.18 18.83
 7 12 -1 396.54 19.01
 -7 12 -1 371.29 21.01
 -7 12 1 366.64 19.22
 -7 12 1 325.09 22.77
 7 12 1 378.9 18.89
 7 13 -1 263.35 15.85
 7 13 1 278.58 16.13
 -7 13 -1 219.81 16.94
 -7 13 1 220.53 15.89
 -7 13 -1 210.83 19.41
 -7 13 1 229.36 20.66
 7 13 1 268.31 16.1
 7 14 1 348.5 18.26
 7 14 -1 328.88 18.15
 -7 14 -1 279.77 20.01
 -7 14 1 301.19 18.55
 -7 14 -1 286.33 23.69
 -7 14 1 279.76 23.31
 7 14 1 331.56 18.17
 7 15 -1 206.88 14.54
 -7 15 -1 169.28 16.47
 -7 15 1 168.16 19.68
 -7 15 1 164.76 14.19
 -7 15 -1 168.45 19.06
 7 15 1 219.12 15.12
 -7 16 -1 152.31 19.97
 -7 16 1 167.46 15.69
 -7 16 1 164.94 20.64
 -7 16 -1 161.13 16.31
 -7 17 -1 106.6 17.79
 -7 17 1 131.02 19.95
 -7 17 -1 115.97 15.17
 -7 17 1 108.72 13.3
 -7 18 -1 154.67 21.1
 -7 18 1 161.1 22.23
 -7 18 -1 165.17 17.93
 -7 19 -1 75.37 16.1
 -7 19 1 94.74 19.41
 -7 19 -1 80.04 13.9
 -7 20 -1 109.55 15.92
 7 -19 2 40.82 13.88
 7 -19 -2 35.48 14.07
 -7 -19 2 48.03 12.33
 7 -18 2 74.16 16.5
 7 -18 -2 117.24 19.73
 -7 -18 2 79.62 13.2
 7 -17 2 187.17 21.48
 7 -17 -2 157.94 21.13
 -7 -17 2 162.29 17.45
 7 -16 2 61.43 13.7
 7 -16 -2 59.69 14.21
 -7 -16 -2 65.23 12.22
 -7 -16 2 63.6 11.51
 7 -15 2 160.54 19.77
 7 -15 -2 175.33 21.15
 -7 -15 -2 166.88 16.32
 -7 -15 2 155.42 15.89
 7 -14 2 120.84 16.57
 7 -14 -2 102.92 16.27
 -7 -14 -2 113.28 13.03
 -7 -14 2 121.02 13.8
 -7 -14 -2 103.98 10.35
 7 -13 2 261.46 21.49
 7 -13 -2 247.78 22.26
 -7 -13 -2 244.74 18.75
 -7 -13 2 240.1 18.04
 7 -12 2 423.44 25.97
 7 -12 -2 399.2 25.88
 -7 -12 -2 339.67 21.08
 -7 -12 2 340 20.35
 7 -11 2 185.38 17.83
 7 -11 -2 181.13 17.44
 -7 -11 -2 198.53 15.57
 -7 -11 2 195.02 15.47
 7 -11 2 179.21 8.35
 7 -10 -2 332.21 16.41
 -7 -10 -2 317.76 17.02
 7 -10 2 356.78 21.76
 7 -10 -2 341.48 21.66
 -7 -10 -2 313.04 19.01
 -7 -10 2 317.54 18.19
 -7 -10 -2 312.21 14.13
 7 -10 2 286.82 12.27
 7 -9 -2 430.52 17.5
 -7 -9 -2 433.86 18.37
 7 -9 2 414.94 22.3
 7 -9 -2 398.73 22.44
 -7 -9 -2 396.78 20.53
 -7 -9 -2 426.15 15.72
 7 -9 2 383.52 14.93
 -7 -9 2 442.89 21.32
 -7 -8 -2 233.83 15.16
 7 -8 -2 236.27 12.15
 -7 -8 -2 228.27 12.99
 7 -8 2 251.27 16.76
 7 -8 -2 226.74 16.92
 7 -8 -2 236.79 12.56
 -7 -8 -2 230.18 11.1
 -7 -8 2 225.7 14.41
 7 -8 2 225.1 11.73
 -7 -7 2 1205.79 32.35
 -7 -7 -2 1186.85 33.82
 7 -7 -2 1229.77 27.84
 -7 -7 -2 1241.22 29.53
 7 -7 -2 1273.35 37.3
 7 -7 2 1304.22 36.43
 7 -7 -2 1212.18 28.89
 -7 -7 2 1214.3 33.88
 -7 -7 -2 1230.87 25.94
 7 -7 2 1135.16 28.55
 -7 -6 -2 488.61 20.33
 -7 -6 2 500.22 18.87
 7 -6 -2 492.33 17.3
 -7 -6 -2 515.37 20.16
 -7 -6 2 504.01 9.76
 7 -6 -2 470.61 15.86
 -7 -6 -2 483.58 16.95
 7 -6 -2 489.84 21.14
 7 -6 2 481.59 20.47
 7 -6 -2 485.38 16.27
 -7 -6 2 472.64 20.1
 7 -6 2 461.79 18
 -7 -6 -2 496.35 15.15
 -7 -5 2 209.02 11.52
 7 -5 -2 215.81 11.07
 -7 -5 2 206.66 7.63
 -7 -5 -2 225.18 13.05
 7 -5 -2 212.1 9.77
 -7 -5 -2 204.65 10.35
 7 -5 -2 198.94 12.91
 7 -5 2 215.2 12.9
 7 -5 -2 224.09 9.9
 -7 -5 -2 206.06 9.75
 -7 -5 -2 216.13 7.67
 -7 -5 2 206.39 12.63
 7 -5 2 194.34 11.41
 -7 -4 2 1103.7 26.33
 7 -4 -2 1080.98 26.42
 -7 -4 -2 1107.55 29.94
 7 -4 -2 1122.72 22.58
 -7 -4 -2 1094.48 23.36
 7 -4 -2 1100.9 28.4
 7 -4 2 1117.76 27.85
 7 -4 -2 1017.31 21.91
 7 -4 2 1021.5 27.48
 -7 -3 -2 1144.96 31.3
 7 -3 -2 1105.39 27.25
 -7 -3 2 1121.69 25.44
 7 -3 -2 1158.06 21.9
 -7 -3 -2 1177.27 23.29
 7 -3 -2 1178.69 22.72
 7 -3 -2 1192.93 28.19
 7 -3 2 1051.82 28.63
 -7 -2 -2 947.53 28.84
 -7 -2 2 919.65 21.22
 7 -2 -2 915.53 24.53
 7 -2 -2 959.7 18.57
 -7 -2 -2 940.04 19.34
 7 -2 2 969.21 25.3
 7 -2 -2 1004.33 25.37
 7 -2 -2 938.12 20.35
 -7 -2 2 972.6 26.65
 -7 -1 -2 1239.86 33.83
 -7 -1 2 1182.61 23.03
 -7 -1 -2 1153.43 21.54
 7 -1 2 1211.84 28.24
 7 -1 -2 1262.19 28.45
 -7 -1 2 1187.21 29.43
 7 0 -2 360.99 10.31
 -7 0 -2 389.25 18.1
 -7 0 2 356.68 10.56
 7 0 -2 357.74 9.86
 7 0 2 360.49 14.83
 -7 0 -2 344.87 8.36
 7 0 -2 389.54 14.79
 -7 0 2 352.44 15.1
 7 1 -2 1200.68 22.74
 -7 1 2 1221.42 19.99
 7 1 2 1237.18 28.37
 -7 1 -2 1120.22 20.11
 7 1 -2 1230.05 28
 -7 1 2 1234.32 28.77
 7 2 -2 970.98 21.7
 -7 2 2 957.92 16.29
 -7 2 -2 885.55 19.47
 7 2 2 1007.86 25.74
 7 2 -2 1000.06 24.92
 -7 2 2 1008.63 25.3
 -7 2 -2 987.85 24.62
 -7 3 2 1175.82 18.29
 7 3 -2 1215.63 26.8
 -7 3 2 1258.15 28.17
 -7 3 -2 1256.88 29.35
 7 4 -2 1125.76 27.21
 -7 4 2 1175.97 25.3
 7 4 2 1154.61 24.11
 -7 4 -2 1112.27 31.41
 7 4 2 1051.34 29.73
 -7 4 2 1151.66 26.66
 7 4 -2 1123.62 29.11
 7 5 -2 213.62 12.03
 -7 5 2 227.81 11.33
 7 5 2 226.14 10.78
 -7 5 -2 203.69 13.72
 -7 5 2 216.1 13.84
 7 5 -2 221.33 13.02
 7 5 2 209.12 12.97
 -7 5 2 228.11 10.97
 7 6 2 530.48 20.74
 7 6 -2 511.47 19.89
 -7 6 2 536.51 19.42
 7 6 2 541.25 18.05
 -7 6 -2 516.1 21.88
 -7 6 2 499.34 22.14
 -7 6 2 560.74 17.18
 7 6 2 527.5 20.57
 -7 7 2 1310.8 25.18
 7 7 2 1294.55 34.32
 7 7 -2 1298.63 33.48
 -7 7 2 1301.91 27.59
 -7 7 2 1246.52 37.23
 -7 7 -2 1266.28 36.68
 7 7 2 1278.48 33.52
 7 8 -2 244.98 14.19
 7 8 2 243.61 14.95
 -7 8 2 235.95 10.88
 -7 8 -2 259.4 16.64
 -7 8 2 241.12 11.66
 -7 8 2 247.84 16.61
 7 8 2 236.38 14.24
 -7 8 2 271.2 10.96
 -7 9 2 455.4 16.51
 7 9 2 482.11 20.86
 7 9 -2 459.07 20.07
 -7 9 -2 430.21 21.46
 -7 9 2 463.79 16.82
 -7 9 2 437.86 23.35
 -7 9 2 488.11 14.32
 7 9 2 452.91 20.07
 -7 10 2 350.11 15.74
 7 10 2 356.22 18.65
 7 10 -2 355.09 18.01
 -7 10 -2 331.26 19.59
 -7 10 2 341.57 15.09
 -7 10 2 341.24 21.59
 7 10 2 336.9 17.47
 -7 10 2 383.81 10.96
 7 11 -2 235.12 14.77
 7 11 2 222.82 15.46
 -7 11 2 204.33 12.35
 -7 11 -2 210.5 16.31
 -7 11 2 184.34 17.68
 7 11 2 214.07 14.25
 -7 11 2 231.86 5.97
 7 12 -2 414.05 19.77
 7 12 2 386.44 20.22
 -7 12 -2 367.39 22.28
 -7 12 2 368.52 17.53
 -7 12 2 366.58 24.68
 7 12 2 384.74 19.32
 7 13 2 305.47 18.22
 7 13 -2 268.59 16.59
 -7 13 -2 285.75 20.11
 -7 13 2 281.12 16.06
 -7 13 2 239.71 20.98
 7 13 2 277.35 16.87
 7 14 -2 144.94 12.83
 7 14 2 126.92 12.42
 -7 14 2 109.06 16.26
 -7 14 -2 119.01 14.08
 -7 14 2 118.61 11.12
 7 14 2 124.68 11.8
 7 15 2 190.5 15.57
 -7 15 -2 189.83 17.52
 -7 15 2 162.64 13.47
 -7 15 2 158.71 19.64
 7 15 2 201.31 14.72
 7 16 2 70.71 11.83
 -7 16 2 98.59 18.46
 -7 16 -2 76.52 12.75
 7 17 2 182.59 17.5
 -7 17 2 190.76 22.36
 -7 17 -2 165.21 17.57
 -7 18 2 81.17 17.24
 -7 18 -2 97.93 15.14
 -7 18 -2 74.58 16.07
 7 19 -2 59.51 15.58
 -7 19 -2 38.28 10.85
 -7 20 -2 82.39 14.42
 7 -19 3 16.2 12.24
 -7 -19 3 -6.75 10.3
 7 -18 3 21.94 11.22
 7 -18 -3 17.9 12.18
 -7 -18 3 21.01 10.53
 7 -17 3 32.13 11.55
 7 -17 -3 29.84 11.49
 -7 -17 -3 53.27 11.81
 -7 -17 3 46.23 11.67
 7 -16 -3 19.28 11.78
 7 -16 3 3.89 9.79
 -7 -16 -3 9.41 7.87
 -7 -16 3 0.61 8.69
 7 -15 3 114.98 16.47
 7 -15 -3 86.53 15.24
 -7 -15 -3 79.7 12.76
 -7 -15 3 100.65 14.18
 7 -14 3 12.01 8.28
 7 -14 -3 -5.31 8.04
 -7 -14 -3 -0.73 6.61
 -7 -14 3 -1.56 7.32
 -7 -13 -3 37.73 8.71
 7 -13 3 60.73 12.18
 7 -13 -3 43.13 11.15
 -7 -13 -3 33.99 8.86
 -7 -13 3 29.12 8.32
 7 -12 -3 87.27 9.87
 -7 -12 -3 116.13 12.06
 7 -12 3 119.52 14.26
 7 -12 -3 99.44 14.36
 -7 -12 -3 94.76 12.13
 -7 -12 3 95.93 11.85
 7 -12 3 105.48 8.17
 -7 -12 -3 98.69 7.5
 7 -11 -3 48.27 7.53
 -7 -11 -3 42.16 7.63
 7 -11 -3 61.75 12.1
 7 -11 3 47.21 10.69
 -7 -11 -3 56.98 9.9
 -7 -11 3 42.37 9.04
 7 -11 3 51.07 6.52
 -7 -11 -3 44.22 5.37
 7 -10 -3 19.03 5.74
 -7 -10 -3 14.23 5.18
 7 -10 3 10.96 5.93
 7 -10 -3 22.86 8.03
 -7 -10 -3 14.91 6.38
 7 -10 3 12.06 4.41
 -7 -10 3 21.87 7.2
 -7 -10 -3 25.2 4.94
 7 -9 -3 161.65 11.57
 -7 -9 -3 155.04 11.77
 7 -9 -3 151.71 14.61
 7 -9 3 148.67 13.83
 -7 -9 -3 158.35 13.64
 -7 -9 3 180.65 14.38
 -7 -9 -3 160.47 8.33
 7 -9 3 149.35 11.45
 7 -8 -3 40.63 6.27
 7 -8 -3 44.23 9.29
 7 -8 3 33.61 7.42
 -7 -8 -3 41.07 6.51
 -7 -8 -3 31.15 6.74
 -7 -8 3 34.66 7.47
 -7 -8 -3 32.88 4.1
 -7 -7 -3 288.41 16.66
 7 -7 -3 288.76 14.11
 -7 -7 -3 303.1 14.8
 7 -7 3 283.81 17.71
 7 -7 -3 251.54 17.2
 7 -7 -3 283.09 11.18
 -7 -7 -3 291.43 10.37
 -7 -7 3 316.14 17.54
 -7 -6 -3 20.54 5.78
 -7 -6 -3 27.58 5.01
 7 -6 -3 23.29 5.7
 7 -6 3 20.48 5.41
 7 -6 -3 22.63 4.57
 7 -6 -3 25.46 3.52
 -7 -6 -3 19.98 3.16
 -7 -6 3 25.19 6.46
 -7 -5 -3 123.62 10.96
 7 -5 -3 129.37 8.49
 -7 -5 -3 130.53 9
 7 -5 -3 137.45 10.81
 7 -5 3 147.51 10.64
 7 -5 -3 132.7 6.72
 -7 -5 -3 134.28 4.59
 -7 -5 3 123.5 10.76
 -7 -4 -3 111.02 10.21
 7 -4 -3 109.4 7.7
 -7 -4 -3 114.48 8.17
 7 -4 -3 108.65 9.06
 7 -4 3 114.59 8.88
 7 -4 -3 101.35 5.77
 7 -3 -3 116.34 7.6
 -7 -3 -3 113.99 7.92
 7 -3 -3 107.21 5.96
 7 -2 -3 182.62 9.08
 -7 -2 -3 182.65 9.55
 7 -1 -3 515.65 15.12
 -7 -1 -3 484.02 15.77
 -7 -1 3 499.87 19.95
 -7 -1 -3 524.53 15.72
 7 0 -3 41.1 3.33
 -7 0 -3 39.16 2.57
 -7 0 -3 46.28 5.03
 7 1 -3 493.98 13.58
 -7 1 -3 552.93 17.6
 7 2 -3 191.2 8.89
 -7 2 3 197.09 11.72
 -7 2 -3 206.23 11.29
 7 3 -3 117.99 7.74
 -7 3 3 127.9 9.41
 7 3 3 113.43 10.52
 7 4 -3 108.43 9.73
 7 4 3 118.01 10.61
 7 4 -3 112.66 8.17
 -7 4 -3 113.94 11.02
 -7 4 3 106.8 10.22
 -7 4 3 118.92 8.85
 7 4 3 117.33 11.08
 7 5 -3 130.02 10.43
 7 5 3 127.01 11.03
 -7 5 -3 125.39 11.65
 -7 5 3 136.47 11.8
 -7 5 3 128.23 9.16
 7 5 3 126.28 11.6
 7 6 3 28.21 6.29
 -7 6 3 26.98 4.42
 7 6 -3 29.61 6.18
 -7 6 3 26.36 1.83
 -7 6 3 30.52 7.43
 -7 6 -3 19.98 6.04
 7 6 3 24.61 2.23
 7 6 3 29.21 6.52
 7 7 -3 325.12 16.88
 7 7 3 320.69 18.05
 -7 7 3 319.22 8.73
 -7 7 -3 319.84 18.52
 7 7 3 309.09 9.57
 -7 7 3 290.96 18.44
 -7 7 3 330.95 14.01
 7 7 3 327.07 17.9
 -7 8 3 34.65 3.61
 -7 8 3 39.29 5.21
 7 8 -3 40.09 6.57
 7 8 3 37.43 7.31
 7 8 3 38.42 4.04
 -7 8 -3 33.11 7.86
 -7 8 3 34.45 7.67
 7 8 3 31.84 6.89
 7 9 -3 187.9 13.84
 7 9 3 166.97 13.64
 -7 9 3 178.42 9.04
 -7 9 -3 174.34 14.81
 7 9 3 166.85 9.04
 -7 9 3 166.03 9.16
 -7 9 3 169.38 15.98
 -7 9 3 184.95 10.03
 7 9 3 159.12 12.76
 -7 10 3 17 3.76
 7 10 3 14.01 5.07
 7 10 -3 14.66 5.99
 7 10 3 16.35 4.24
 -7 10 -3 13.88 6.4
 -7 10 3 27.69 9.9
 -7 10 3 18.37 4.16
 -7 10 3 14.32 3.35
 7 10 3 15.25 5.72
 7 11 -3 66.86 9.13
 7 11 3 53.92 9.52
 7 11 3 47.73 6.44
 -7 11 -3 51 9.76
 -7 11 3 49.22 10.11
 -7 11 3 48.4 5.98
 7 11 3 40.83 7.58
 7 12 3 110.4 12.77
 7 12 3 119.97 10.37
 -7 12 3 101.46 8.49
 -7 12 -3 109.64 13.26
 -7 12 3 102.21 14.5
 7 12 3 112.79 11.75
 7 13 3 50.3 9.37
 7 13 3 32.52 7
 -7 13 -3 30.24 8.48
 -7 13 3 48.39 12.02
 -7 13 3 42.59 6.7
 7 13 3 51.03 8.2
 7 14 3 12.35 5.89
 -7 14 -3 -0.67 6.83
 -7 14 3 4.09 8.08
 7 14 3 9.97 5.36
 7 15 3 78.01 11.33
 7 15 3 101.03 11.86
 -7 15 -3 103.56 14.5
 -7 15 3 101.16 16.26
 7 15 3 110.29 11.69
 7 16 3 7.21 7.14
 -7 16 -3 16.9 8.49
 -7 16 3 4.1 9.79
 -7 17 -3 35.31 9.93
 -7 17 3 59.9 16.87
 7 18 -3 12.94 10.82
 -7 18 -3 29.2 9.89
 -7 18 3 50.21 17.3
 -7 19 -3 12.16 10.36
 7 -18 4 66.34 14.47
 7 -18 -4 73 16.89
 -7 -18 4 77.28 14.12
 7 -17 -4 102.53 17.73
 7 -17 4 153.01 20.02
 -7 -17 -4 109.17 15.47
 -7 -17 4 130.94 17.97
 7 -16 -4 130.07 19.26
 7 -16 4 173.89 19.69
 -7 -16 -4 131.81 15.97
 -7 -16 4 165.24 18.45
 7 -15 4 237.07 21.66
 7 -15 -4 202.05 20.88
 -7 -15 -4 213.59 19.68
 -7 -15 4 250.95 21.97
 7 -14 -4 176.92 15.69
 -7 -14 -4 164.25 16.15
 7 -14 -4 151.14 18.04
 7 -14 4 188.89 19.8
 -7 -14 -4 163.55 16.4
 -7 -14 4 175.41 17.63
 7 -13 -4 227.27 16.88
 -7 -13 -4 210.46 16.93
 7 -13 4 239.4 20.66
 7 -13 -4 168.38 18.87
 -7 -13 -4 210.81 17.94
 -7 -13 4 200.24 18.82
 7 -12 -4 174.06 14.09
 -7 -12 -4 187.92 15.65
 7 -12 4 228.1 18.72
 7 -12 -4 191.95 18.87
 -7 -12 -4 205.24 17.19
 -7 -12 4 171.42 16.79
 7 -11 -4 309.81 17.77
 -7 -11 -4 285.83 18.3
 7 -11 4 340.73 22.48
 7 -11 -4 303.33 22.31
 -7 -11 -4 329.28 20.79
 -7 -11 4 316.94 20.89
 7 -10 -4 301.72 17.25
 -7 -10 -4 324.14 18.82
 7 -10 4 362.84 21.3
 7 -10 -4 328.77 21.54
 -7 -10 -4 319.15 19.92
 -7 -10 4 298.53 20.17
 7 -9 -4 407.4 19.41
 -7 -9 -4 397.91 19.98
 7 -9 4 431.47 23.07
 7 -9 -4 393.85 22.89
 -7 -9 -4 407.53 22.18
 -7 -9 4 417 22.75
 7 -9 4 394.12 19.7
 7 -8 -4 296.07 19.17
 7 -8 -4 369.65 17.76
 -7 -8 -4 351.65 18.44
 7 -8 4 355.82 20.2
 -7 -8 -4 365.48 20.09
 -7 -8 4 384 21.38
 -7 -8 -4 333.28 7.4
 7 -8 4 364.18 19.21
 -7 -8 -4 345.66 6.85
 7 -7 -4 481.68 19.65
 -7 -7 -4 469.82 20.24
 7 -7 -4 487.68 22.67
 7 -7 4 521.07 22.37
 -7 -7 -4 491.07 22.56
 -7 -7 -4 509.13 10.87
 -7 -7 4 516.09 23.51
 7 -7 4 487.36 22.37
 -7 -7 -4 519.01 10.3
 7 -6 -4 448.16 18.26
 7 -6 -4 462.58 21.24
 7 -6 4 491.33 20.69
 -7 -6 -4 426.52 18.95
 -7 -6 -4 467.74 21.97
 -7 -6 4 440.48 21.6
 7 -6 4 430.54 21.51
 -7 -6 -4 450.38 11.17
 -7 -6 -4 463.54 10.84
 -7 -5 -4 610.42 24.52
 -7 -5 4 624.28 13.43
 7 -5 4 619.81 21.94
 7 -5 -4 574.26 22.55
 7 -5 -4 637.77 21.08
 -7 -5 -4 579.12 21.35
 7 -5 -4 614.25 11.96
 -7 -5 4 632.05 25.48
 7 -5 4 613.05 25.39
 -7 -5 -4 617.08 14.26
 -7 -4 -4 419.84 20.44
 7 -4 4 438.43 17.54
 7 -4 -4 450.76 18.67
 7 -4 -4 467.65 17.35
 -7 -4 -4 446.45 18.08
 7 -4 -4 435 10.18
 -7 -4 4 455.49 20.89
 7 -4 4 426.53 21.11
 -7 -4 -4 459.44 12.83
 -7 -3 -4 509.7 22.01
 7 -3 -4 494.06 17.77
 -7 -3 -4 494.75 18.84
 7 -3 4 502.83 17.43
 7 -3 -4 511.65 18.76
 7 -3 -4 501.5 11.94
 7 -3 4 489.93 22.55
 -7 -3 -4 534.12 14.83
 -7 -3 4 497.46 21.42
 -7 -2 -4 512.45 22.08
 7 -2 -4 511.84 17.73
 -7 -2 -4 506.14 18.92
 -7 -2 4 537.62 21.56
 7 -2 4 481.78 22.67
 -7 -2 -4 536.13 15.8
 -7 -2 4 493.57 20.96
 -7 -1 -4 757.69 23.4
 7 -1 -4 776.49 22.04
 -7 -1 4 753.12 26.27
 -7 -1 4 800.54 26.31
 -7 -1 -4 773.36 11.25
 7 -1 4 777.64 28.68
 -7 -1 -4 795 20.64
 7 0 -4 714.38 14.45
 -7 0 4 711.15 24.78
 -7 0 4 722 25.2
 7 0 4 740.87 28.06
 7 1 -4 750.4 17.37
 -7 1 4 765.26 25.84
 -7 1 -4 783.28 27.52
 -7 1 4 789.16 26.27
 7 1 4 747.33 28.85
 7 2 -4 492.91 15.23
 -7 2 -4 502.37 22.28
 -7 2 4 509.98 21.05
 7 2 4 499.25 23.48
 7 3 4 486.83 22.41
 7 3 -4 508.28 17.02
 -7 3 -4 533.48 23.21
 -7 3 4 531.89 21.62
 -7 3 4 492.95 21.44
 7 3 4 494.08 23.6
 7 4 4 443.8 21.82
 7 4 -4 449.68 17.21
 -7 4 -4 500.25 23.15
 -7 4 4 438.06 21.27
 7 4 4 437.84 21.98
 7 5 4 644.37 26.22
 -7 5 -4 614.53 26.55
 -7 5 4 612.53 25.94
 7 5 4 605.27 26.57
 7 6 4 473.64 23.38
 -7 6 -4 492.98 24.02
 -7 6 4 499.89 24.22
 7 6 4 474.21 23.05
 7 7 4 544.21 25.66
 -7 7 -4 519.4 25.26
 -7 7 4 524.39 25.54
 7 7 4 547.22 12.26
 7 7 4 508.28 24.37
 7 8 4 425.71 22.57
 -7 8 -4 398.66 22.52
 7 8 4 397.02 12.02
 -7 8 4 388.72 23.02
 7 8 4 373.66 20.74
 7 9 4 448.58 23.93
 -7 9 4 475.35 10.95
 -7 9 -4 443.76 24.1
 7 9 4 415.38 14.04
 -7 9 4 405.58 24.83
 7 9 4 449.52 22.5
 7 10 4 366.34 22.01
 -7 10 -4 328.99 21.3
 7 10 4 322.02 13.27
 -7 10 4 323.7 22.86
 7 10 4 344.96 19.87
 7 11 4 357.62 21.9
 -7 11 -4 323.93 21.85
 -7 11 4 350.6 24.61
 7 11 4 325.05 14.61
 7 11 4 323.53 19.67
 7 12 4 173.61 16.09
 -7 12 4 210.5 20.46
 -7 12 -4 192.54 17.7
 7 12 4 176.62 11.76
 7 12 4 205.34 15.63
 7 13 4 245.1 19.65
 -7 13 -4 227.8 18.91
 7 13 4 215.52 13.76
 -7 13 4 224.41 21.71
 7 13 4 231.53 17.13
 7 14 4 198.46 18.15
 -7 14 -4 190.54 18.54
 -7 14 4 193.96 21.43
 7 14 4 202.63 16.07
 7 15 4 251.01 20.22
 -7 15 -4 217.75 19.46
 -7 15 4 219.97 23.98
 7 16 4 134.33 16.03
 7 16 -4 161.58 19.27
 -7 16 -4 159.74 18.1
 -7 16 4 177.17 22.56
 7 17 -4 155.19 20.51
 -7 17 -4 138.11 16.96
 -7 18 -4 99.11 15.92
 -7 18 4 81.86 18.59
 7 -18 5 30.23 12.67
 7 -18 -5 16.1 11.33
 -7 -18 -5 31.32 10.68
 7 -17 5 42.75 12.17
 7 -17 -5 20.12 11.68
 -7 -17 -5 24.63 9.72
 -7 -17 5 28.69 9.91
 7 -16 5 15.77 10.53
 7 -16 -5 2.27 8.79
 7 -16 -5 5.57 6.83
 -7 -16 -5 8.22 8.09
 -7 -16 -5 -4.5 8.02
 -7 -16 5 7.58 9.43
 -7 -15 -5 58.73 10.96
 7 -15 -5 64.07 13.74
 7 -15 -5 71.49 12.01
 7 -15 5 76.14 14.03
 -7 -15 -5 61.6 12.59
 -7 -15 5 57.66 13.75
 7 -14 -5 54.16 12.6
 7 -14 5 40.99 11.47
 7 -14 -5 26.64 8.52
 -7 -14 -5 24.09 8.37
 -7 -14 -5 43.34 10.72
 -7 -14 5 15.62 8.79
 7 -13 5 38.98 9.42
 7 -13 -5 31.16 9.76
 7 -13 -5 15.3 6.72
 -7 -13 -5 38.92 9.45
 -7 -13 -5 36.22 10.12
 -7 -13 5 40.68 10.83
 7 -12 5 57.83 10.9
 7 -12 -5 58.51 11.52
 7 -12 -5 57.79 9.48
 -7 -12 -5 33.76 8.77
 -7 -12 -5 36.85 8.28
 -7 -12 5 21.67 8.23
 7 -12 5 49.51 8.8
 7 -11 5 25.94 7.72
 7 -11 -5 39.04 9.61
 7 -11 -5 30.22 7.29
 -7 -11 -5 35.39 8.09
 -7 -11 -5 20.13 6.97
 -7 -11 5 35.09 9.74
 7 -11 5 25.85 6.85
 7 -10 5 87.19 11.25
 7 -10 -5 88.14 11.84
 7 -10 -5 73.33 9.82
 -7 -10 -5 74.85 10.28
 -7 -10 -5 80.41 11.37
 -7 -10 5 81.89 11.7
 7 -10 5 73.85 10.33
 -7 -9 -5 129.41 13.02
 7 -9 5 149.42 14.61
 7 -9 -5 164.82 15.05
 7 -9 -5 129.11 11.96
 -7 -9 -5 132.62 13.33
 7 -9 5 140.14 15.2
 -7 -9 5 125.18 13.89
 7 -9 5 132.17 13.29
 7 -8 -5 15.34 5.49
 -7 -8 -5 20.65 6.84
 7 -8 5 14.43 6.06
 7 -8 -5 17.58 6.38
 -7 -8 -5 12.2 6.36
 -7 -8 5 12.71 5.41
 7 -8 5 13.39 6.19
 7 -7 -5 177.27 13.85
 7 -7 5 179.02 13.83
 7 -7 -5 174.93 13.01
 -7 -7 -5 194.93 14.46
 -7 -7 -5 166.96 14.5
 -7 -7 5 193.29 16.24
 7 -6 -5 63.09 8.61
 -7 -6 -5 61.76 8.68
 7 -6 -5 64.2 8.55
 7 -6 5 73.87 8.5
 -7 -6 5 72.67 3.85
 -7 -6 -5 59.7 9.54
 -7 -6 5 71.07 10.2
 -7 -5 -5 102.47 10.14
 7 -5 5 102.41 9.25
 7 -5 -5 105.96 9.95
 7 -5 -5 85.81 8.97
 -7 -5 -5 94.95 10.97
 -7 -5 5 88.45 5.95
 -7 -5 -5 106.29 5.49
 -7 -5 5 103.5 11.64
 7 -4 -5 223.76 13.47
 -7 -4 -5 228.37 14.52
 7 -4 -5 246.52 13.84
 7 -4 5 237.45 12.89
 -7 -4 -5 219.88 16.17
 -7 -4 5 224.95 10.31
 -7 -4 5 243.18 16.6
 -7 -4 -5 240.15 9.69
 -7 -3 5 62.01 6.31
 -7 -3 -5 61.11 8.84
 7 -3 -5 58.21 6.95
 -7 -3 -5 51.86 7.57
 7 -3 5 56.24 6.87
 7 -3 -5 71.07 7.65
 7 -3 -5 59.69 3.44
 -7 -3 5 63.66 9.29
 -7 -3 -5 58.28 5.36
 -7 -2 -5 52.98 8.73
 7 -2 -5 53.48 6.46
 7 -2 5 57.21 6.22
 7 -2 -5 66.62 7.8
 -7 -2 -5 63.79 8.11
 -7 -2 -5 59.4 3.07
 -7 -2 5 52.79 8.25
 -7 -2 -5 65.41 6.03
 7 -1 -5 271.74 5.61
 7 -1 -5 286.33 14.85
 -7 -1 -5 294.7 16.37
 -7 -1 -5 290.66 8.89
 -7 -1 5 285.55 16.69
 -7 -1 -5 311.68 13.66
 7 0 -5 90.51 4.91
 -7 0 5 91.78 10.83
 -7 0 5 98.11 10.2
 -7 0 -5 104 8.21
 7 0 5 80.57 11.09
 7 1 -5 275.48 10.58
 -7 1 5 291.84 16.87
 -7 1 5 297.45 16.38
 -7 1 -5 298.9 18.14
 7 1 5 285.06 19.1
 7 2 -5 60.61 5.77
 -7 2 5 66.38 8.86
 -7 2 -5 58.18 9.23
 -7 2 5 68.28 8.02
 7 2 5 51.72 9.45
 7 3 -5 61.68 6.36
 7 3 5 67.66 10.11
 -7 3 5 61.29 8.76
 -7 3 -5 67.02 10.4
 -7 3 5 60.7 7.74
 7 3 5 50.16 8.86
 7 4 5 219.73 16.91
 -7 4 -5 232.78 17.01
 -7 4 5 244.82 15.73
 7 4 5 238.97 17.91
 7 5 5 97.31 11.94
 -7 5 5 99.72 10.67
 -7 5 -5 99.68 12.01
 -7 5 5 108.18 12.46
 7 5 5 102.8 12.55
 7 6 5 59.64 10.25
 -7 6 5 68.8 9.37
 -7 6 5 66.6 9.95
 -7 6 -5 80.81 11.87
 7 6 5 71.22 10.88
 7 7 5 235.2 18.28
 -7 7 5 169.94 15.58
 -7 7 -5 208.02 16.91
 7 7 5 192.74 16.39
 7 8 5 16.95 6.93
 -7 8 -5 14.49 6.95
 -7 8 5 13.98 7.33
 7 8 5 8.37 6.97
 7 9 5 136.28 14.67
 -7 9 5 144.39 15.87
 -7 9 -5 149.59 15.66
 7 9 5 144.47 7.97
 7 9 5 155.22 15.13
 7 10 5 91.13 12.74
 -7 10 5 94.86 14.17
 -7 10 -5 105.63 13.95
 7 10 5 76.28 6.67
 7 10 5 80.71 11.49
 7 11 5 38.43 9.84
 -7 11 5 52.98 12.48
 -7 11 -5 41.36 10.58
 7 11 5 24.61 7.86
 7 12 5 35.57 10.03
 -7 12 5 50.69 12.38
 -7 12 -5 45.65 10.85
 7 12 5 41.24 9.41
 7 13 5 40.53 11
 -7 13 5 31.05 10.69
 -7 13 -5 28.36 9.42
 7 13 5 43.45 9.29
 7 14 5 35.55 11.02
 -7 14 5 39.29 12.21
 -7 14 -5 36.87 9.81
 7 14 -5 39.79 11.77
 7 14 5 31.31 8.41
 7 15 5 63.55 14
 7 15 -5 84.8 14.49
 -7 15 5 80.77 17.88
 -7 15 -5 75.3 13.13
 7 16 5 14.9 10.54
 -7 16 5 9.28 10.65
 7 16 -5 0.54 9.1
 -7 16 -5 4.92 7.21
 7 17 5 29.37 11.17
 -7 17 5 26.3 12.53
 7 17 -5 49.03 12.36
 -7 17 -5 32.21 10.57
 7 -17 -6 65.13 14.35
 7 -17 6 38.82 12.78
 -7 -17 -6 26.98 10.09
 7 -16 6 20 9.7
 7 -16 -6 28.99 11.25
 7 -16 -6 5.51 7.55
 -7 -16 -6 7.3 8.89
 -7 -16 -6 34.3 11.08
 -7 -16 6 43.66 13.01
 7 -15 6 99.47 15.18
 7 -15 -6 99.85 13.79
 -7 -15 -6 109.47 15.76
 7 -15 -6 98.64 14.9
 -7 -15 -6 107.79 15.28
 -7 -15 6 104.49 17.14
 7 -14 6 79.57 13.55
 7 -14 -6 47.6 11.13
 7 -14 -6 73.04 12.06
 -7 -14 -6 51.6 11.1
 -7 -14 -6 74.42 12.78
 -7 -14 6 59.63 12.09
 7 -13 6 73.04 12.36
 7 -13 -6 53.82 10.92
 7 -13 -6 59.54 10.7
 -7 -13 -6 52.3 10.89
 -7 -13 -6 59.78 11.7
 -7 -13 6 69.53 14.06
 7 -12 6 159.61 16.09
 7 -12 -6 161.94 15.94
 7 -12 -6 145.69 14.97
 -7 -12 -6 144.39 15.76
 -7 -12 -6 151.4 16.14
 7 -12 6 197.6 20.93
 -7 -12 6 149.92 17.41
 7 -11 6 57.42 10.73
 7 -11 -6 56.67 9.74
 7 -11 -6 59.63 10.14
 -7 -11 -6 48.04 10.03
 -7 -11 -6 44.51 9.97
 7 -11 6 85.06 14.88
 7 -11 6 55.55 9.67
 -7 -11 6 57.16 11.54
 -7 -10 -6 131.32 14.11
 7 -10 -6 127.99 13.51
 7 -10 6 147.31 14.06
 7 -10 -6 121.29 13.61
 -7 -10 -6 123.08 13.75
 7 -10 6 145.3 17.22
 -7 -10 6 144.54 16.38
 7 -9 6 206.74 16.01
 7 -9 -6 164.47 14.76
 7 -9 -6 165.69 14.04
 -7 -9 -6 174.72 15.63
 -7 -9 -6 178.26 16.11
 -7 -9 6 174.53 17
 7 -9 6 193.14 18.33
 7 -8 -6 114.98 11.79
 -7 -8 -6 101.35 12.26
 7 -8 6 115.69 11.81
 7 -8 -6 104.18 11.12
 -7 -8 -6 90.51 11.71
 7 -8 6 109.68 14.22
 -7 -8 6 102.18 13.52
 7 -7 6 171.57 13.41
 7 -7 -6 152.03 12.35
 7 -7 -6 165.56 13.89
 -7 -7 -6 140.2 13.8
 -7 -7 -6 160.51 15.12
 -7 -7 6 170.52 16.33
 7 -7 6 172.14 16.23
 7 -6 -6 142.79 11.69
 7 -6 6 148.96 11.97
 7 -6 -6 137.95 12.57
 -7 -6 -6 135.59 13.19
 -7 -6 6 142.12 7.05
 -7 -6 -6 149.58 14.12
 -7 -6 6 150.72 14.98
 7 -5 6 144.98 11.89
 7 -5 -6 195.03 12.69
 7 -5 -6 164.48 13.09
 -7 -5 -6 154.73 13.78
 -7 -5 -6 148.5 13.85
 -7 -5 6 157.01 8.59
 -7 -5 6 176.13 15.55
 -7 -5 -6 145.41 4.43
 -7 -4 -6 333.62 20.8
 -7 -4 6 349.19 14.01
 7 -4 -6 344.69 18.48
 -7 -4 -6 379.74 20.49
 7 -4 -6 352.94 16.46
 7 -4 6 354.41 16.22
 -7 -4 -6 341.57 10.52
 -7 -4 6 361.05 20.9
 -7 -4 -6 356.78 11.67
 -7 -3 -6 51.73 9.4
 -7 -3 -6 62.64 9.02
 7 -3 -6 46.35 6.44
 7 -3 6 49.95 6.13
 7 -3 -6 52.57 7.88
 -7 -3 -6 51.77 3.79
 -7 -3 6 47.4 7.83
 -7 -3 -6 59.61 5.95
 -7 -2 -6 227.17 17.27
 7 -2 -6 262.71 15.88
 7 -2 -6 269.25 13.1
 7 -2 6 249.99 12.02
 -7 -2 -6 259.86 17.34
 7 -2 -6 268.38 9.23
 -7 -2 -6 238.36 8.98
 -7 -2 6 254.01 17.28
 -7 -2 -6 293.36 13.65
 7 -1 -6 277.5 6.41
 -7 -1 -6 276.33 17.74
 7 -1 -6 286.86 13.02
 7 -1 6 270.22 11.93
 7 -1 -6 270.24 16.38
 -7 -1 -6 279.75 10.93
 7 -1 -6 287.64 11.26
 -7 -1 -6 337.39 15.39
 -7 -1 6 291.35 17.99
 -7 0 6 105.67 10.08
 7 0 -6 94.37 5.32
 -7 0 -6 90.71 6.98
 7 0 -6 99.63 7.44
 -7 0 6 91.49 10.43
 7 1 -6 263.46 10.88
 -7 1 -6 269.88 18.05
 -7 1 6 282.78 17.18
 7 2 -6 242.49 11.68
 -7 2 6 240.03 16.6
 -7 2 -6 254.79 18
 -7 2 6 254 16.09
 7 3 -6 48.66 6.04
 7 3 6 53.39 9.67
 -7 3 6 56.69 8.96
 -7 3 -6 58.51 9.88
 -7 3 6 49.03 7.77
 7 3 6 48.97 10.23
 7 4 6 361.06 22.89
 -7 4 6 366.51 18.71
 -7 4 -6 329.6 21.79
 -7 4 6 342.63 19.1
 7 4 6 342.97 22.8
 7 5 6 156.01 15.42
 -7 5 6 170.56 13.03
 -7 5 -6 185.22 16.42
 -7 5 6 185.82 14.74
 7 5 6 154.25 16.14
 7 6 6 135.59 14.76
 -7 6 6 143.72 11.74
 -7 6 -6 135.32 15.03
 -7 6 6 149.98 13.37
 7 6 6 151.04 15.87
 7 7 6 148.95 15.62
 -7 7 6 156.64 12.96
 -7 7 -6 154.6 16.41
 -7 7 6 153.69 15.84
 -7 7 6 143.55 13.42
 7 7 6 138.7 15.74
 7 8 6 90.01 12.92
 -7 8 6 102.46 11.88
 -7 8 6 101.97 14.13
 -7 8 -6 112.1 13.79
 7 8 6 88.83 12.64
 7 9 6 212.71 18.7
 -7 9 6 172.31 17.81
 -7 9 -6 214.06 18.74
 -7 9 6 187.38 15.46
 7 9 6 184.57 17.67
 7 10 6 134.12 15.77
 -7 10 6 109.65 15.63
 -7 10 6 134.28 14.2
 7 10 -6 140.24 14.51
 -7 10 -6 149.38 16.32
 7 10 6 138.94 15.54
 7 11 6 79.25 13.38
 7 11 -6 69.48 11.38
 -7 11 6 62.23 10.76
 -7 11 -6 54.14 10.96
 -7 11 6 51.32 12.55
 7 11 6 60.77 12.06
 7 12 6 159.56 18.7
 -7 12 6 165.94 15.64
 -7 12 6 176.26 20.7
 -7 12 -6 151.43 16.61
 7 12 -6 176.36 17.57
 7 12 6 151.45 15.53
 7 13 6 71.03 13.57
 7 13 -6 64.5 12.81
 -7 13 -6 61.49 12.63
 -7 13 6 65.13 14.59
 7 13 6 68.55 11.51
 7 14 6 70.42 14.69
 7 14 -6 73.8 14.12
 -7 14 6 61.59 14.34
 -7 14 -6 71.47 13.85
 7 14 6 81.66 12.98
 7 15 6 133.91 18.67
 -7 15 6 98.2 17.63
 7 15 -6 130.17 17.46
 -7 15 6 105.15 18.3
 -7 15 -6 122.76 16.67
 7 16 6 14.33 9.37
 -7 16 6 50.44 15.86
 7 16 -6 36.64 11.68
 -7 16 6 38.68 12.96
 -7 16 -6 27.02 10.91
 7 17 6 51.07 13.06
 -7 -16 -7 65.24 13.41
 7 -15 -7 81.86 13.55
 -7 -15 -7 71.94 13.6
 -7 -15 -7 65.4 13.03
 7 -14 -7 99.22 13.79
 7 -14 -7 106.88 15.35
 -7 -14 -7 72.68 13.49
 -7 -14 -7 100.01 14.72
 -7 -14 7 111.23 17.74
 7 -13 -7 116.37 13.82
 7 -13 -7 101.69 14.16
 -7 -13 -7 104.78 15.33
 -7 -13 -7 115.43 15.15
 -7 -13 7 124.04 17.21
 7 -12 7 277.97 20.32
 7 -12 -7 248.73 18.53
 -7 -12 -7 203.89 19.34
 7 -12 -7 219.9 19
 -7 -12 -7 220.47 19.91
 7 -12 7 265.56 24.44
 -7 -12 7 267.22 23.15
 7 -11 7 133.21 13.95
 7 -11 -7 127.28 13.13
 7 -11 -7 121.09 14.4
 -7 -11 -7 116.9 15.11
 -7 -11 -7 108.94 14.63
 7 -11 7 138.99 17.51
 -7 -11 7 125.51 17.25
 7 -10 7 195.74 15.79
 7 -10 -7 177.85 14.29
 -7 -10 -7 170.59 17.01
 7 -10 -7 170.75 16.28
 -7 -10 -7 176.39 17.08
 -7 -10 7 187.07 19.82
 7 -10 7 210.51 20.38
 7 -9 7 199.69 15.14
 7 -9 -7 171.23 13.5
 7 -9 -7 157.88 15.19
 -7 -9 -7 193.77 17.9
 -7 -9 -7 178.21 17.5
 -7 -9 7 179.7 18.29
 7 -9 7 237.04 20.57
 7 -8 7 345.23 18.76
 7 -8 -7 272.73 16.69
 7 -8 -7 306.36 20.29
 -7 -8 -7 280.63 20.77
 -7 -8 -7 272.51 20.83
 -7 -8 7 303.21 22.8
 7 -8 7 340.87 23.69
 7 -7 7 309.25 16.64
 7 -7 -7 243.21 14.55
 7 -7 -7 282.19 19.12
 -7 -7 -7 249.37 19.15
 -7 -7 -7 247.09 19.31
 -7 -7 7 298.58 21.8
 7 -7 7 277.67 20.89
 7 -6 7 335.85 16.71
 7 -6 -7 286.9 15.31
 7 -6 -7 297.89 19.55
 -7 -6 -7 279.54 20.19
 -7 -6 -7 282.95 20.65
 -7 -6 7 327.45 22.21
 7 -6 7 336.37 21.34
 -7 -5 -7 204.72 16.99
 7 -5 7 238.66 13.91
 7 -5 -7 226.47 12.92
 7 -5 -7 226.11 16.79
 -7 -5 7 224.73 11.68
 -7 -5 -7 207.53 17.54
 -7 -5 7 229.56 18.11
 7 -4 7 485.95 17.97
 7 -4 -7 452.14 23.12
 -7 -4 -7 406.02 23.97
 7 -4 -7 467.66 17.07
 -7 -4 -7 414.11 24.65
 -7 -4 7 467.04 25.43
 7 -3 -7 323.3 19.39
 -7 -3 -7 317.21 21.22
 7 -3 -7 322.13 13.78
 7 -3 7 317.79 14.19
 -7 -3 -7 301.43 20.89
 -7 -3 7 327.98 16.12
 -7 -3 7 307.48 20.29
 -7 -2 -7 563.05 28.47
 -7 -2 7 587.34 22.86
 7 -2 -7 584.99 18.09
 7 -2 7 610.75 18.75
 7 -2 -7 535.91 25.47
 -7 -2 -7 523.51 26.95
 7 -2 -7 497.82 11.78
 -7 -2 7 584.19 27.44
 -7 -1 7 336.94 18.13
 7 -1 -7 325.34 13.04
 7 -1 7 346.85 13.01
 7 -1 -7 335.5 19.89
 -7 -1 -7 331.39 21.54
 7 -1 -7 355.22 12.74
 -7 -1 7 350.68 21.09
 -7 0 7 259.35 16.85
 7 0 -7 286.32 18.5
 7 0 -7 264.03 11.63
 7 0 7 283.22 11.31
 7 0 -7 265.64 12.58
 -7 0 7 286.09 18.64
 -7 1 7 343.32 19.93
 -7 1 -7 322.99 20.8
 -7 1 7 348.57 20.17
 -7 2 -7 540.01 27.29
 7 2 -7 553.7 20.57
 -7 2 7 579.42 24.89
 7 3 7 315.57 22.24
 -7 3 7 321.66 21.1
 -7 3 -7 295.77 21.22
 7 3 -7 313.62 16.38
 -7 3 7 343.22 19.32
 7 4 7 461.01 27.07
 -7 4 7 414.82 24.79
 -7 4 7 426.8 23.07
 -7 4 -7 440.74 26.76
 7 4 -7 451.6 20.22
 7 4 7 404.79 26.6
 -7 4 7 442.14 21.7
 7 5 7 238.35 19.82
 -7 5 7 212.26 18.84
 -7 5 7 243.45 17.87
 -7 5 -7 232.53 19.38
 7 5 -7 241.08 15.62
 7 5 7 200.12 19.25
 -7 5 7 224.8 15.6
 7 6 7 326.15 23.79
 -7 6 7 322.56 23.22
 -7 6 7 314.09 19.8
 7 6 -7 297.76 17.95
 -7 6 -7 316.06 22.48
 7 6 7 293.79 22.94
 -7 6 7 314.52 18.01
 7 7 7 272.76 22.17
 -7 7 7 265.16 21.72
 -7 7 -7 294.13 22.61
 7 7 -7 295.86 18.73
 -7 7 7 255.6 18.31
 7 7 7 237.95 20.43
 -7 7 7 282.25 17.18
 7 8 7 296.79 23.02
 -7 8 7 310.98 24.2
 -7 8 7 312.05 17.68
 -7 8 -7 340.69 24.28
 -7 8 7 288.8 19.46
 7 8 -7 306.64 19.94
 7 8 7 320.45 24
 7 9 7 194.58 20.17
 -7 9 7 177.19 19.22
 -7 9 7 177.39 19.37
 -7 9 -7 198.25 19.1
 -7 9 7 200.45 14.21
 -7 9 7 184.73 15.99
 7 9 -7 176.89 16.63
 7 9 7 157.58 17.4
 -7 10 7 205.91 21.58
 7 10 7 218.29 21.65
 -7 10 -7 194.97 18.71
 -7 10 7 171.66 19.07
 -7 10 7 192.76 16.64
 7 10 -7 197.15 17.91
 7 10 7 200.27 19.67
 -7 11 7 121.6 18.54
 7 11 7 140.23 17.78
 7 11 -7 136.92 15.68
 -7 11 7 143.17 15.03
 -7 11 7 122.77 17.32
 -7 11 -7 148.82 17.52
 7 11 7 146.74 17.36
 7 12 7 277.89 24.29
 -7 12 7 267.72 26.69
 -7 12 -7 247.03 21.81
 -7 12 7 244.12 24.05
 7 12 -7 258.61 21.67
 7 12 7 270.71 23
 7 13 7 111.62 17.33
 -7 13 7 125.97 19.98
 7 13 -7 108.52 15.22
 -7 13 7 133.1 18.99
 -7 13 -7 122.35 16.71
 7 13 7 104.44 14.84
 7 14 7 86.21 16.25
 -7 14 7 114.5 20.2
 -7 14 7 108.62 18.17
 7 14 -7 106.73 15.74
 -7 14 -7 100.01 16.16
 7 15 7 86.04 16.19
 -7 15 7 86.08 17.46
 7 15 -7 74.12 14.82
 7 16 7 93.19 17.76
 7 -14 -8 -3.05 9.61
 -7 -14 -8 3.86 8.86
 7 -13 -8 4.51 7.65
 -7 -13 -8 3.71 9.4
 -7 -13 -8 -0.99 8.95
 -7 -13 8 5.73 10.11
 7 -12 -8 -7.38 7.4
 -7 -12 -8 -5.57 9.86
 -7 -12 -8 -1.16 7.98
 -7 -12 8 6.29 10.5
 7 -11 -8 1.62 8.18
 -7 -11 -8 -7 7.99
 -7 -11 -8 -10.77 8.39
 7 -11 8 -3.69 10.12
 -7 -11 8 -9.03 9.62
 7 -10 -8 -3.16 7.06
 -7 -10 -8 -3.22 8.1
 -7 -10 -8 1.36 7.23
 7 -10 8 -9.08 9.17
 -7 -10 8 6.05 8.78
 7 -9 -8 -19.25 9.8
 -7 -9 -8 -0.05 7.45
 -7 -9 -8 -4.45 7.96
 7 -9 8 -2.51 8.08
 -7 -9 8 1.47 8.92
 7 -8 -8 6.43 7.86
 -7 -8 -8 9.43 7.63
 -7 -8 -8 11.5 8.36
 -7 -8 8 -13.95 9.82
 7 -8 8 -3.4 7.66
 7 -7 -8 -1.26 6.08
 -7 -7 -8 9.95 8.29
 -7 -7 -8 11.05 7.58
 7 -7 8 -2.32 7.19
 -7 -7 8 9.72 8.44
 7 -6 -8 -2.63 7.48
 -7 -6 -8 18.79 9.15
 -7 -6 -8 -10 8.47
 -7 -6 8 -3.04 7.87
 -7 -5 -8 15.12 8.55
 7 -5 -8 0.69 6.71
 -7 -5 -8 4.72 6.74
 -7 -5 8 7.74 7.7
 7 -4 -8 6.27 6.43
 -7 -4 -8 0.49 7.67
 -7 -4 8 2.18 3.88
 -7 -4 -8 -5.45 7.6
 -7 -4 8 6.42 7.2
 -7 -3 -8 -12.15 8.95
 7 -3 -8 -2.9 5.91
 -7 -3 -8 -3.29 7.76
 -7 -3 8 2.05 4.54
 -7 -3 8 -3.57 6.04
 7 -2 -8 9.51 6.92
 -7 -2 -8 19.6 8.91
 -7 -2 -8 -0.88 6.94
 -7 -2 8 -6.79 5.65
 -7 -2 8 7.05 6.97
 7 -1 -8 -1.07 6.04
 -7 -1 -8 8.3 7.23
 -7 -1 8 4.15 5.53
 -7 -1 8 -2.84 5.99
 7 0 -8 9.33 7.75
 -7 0 -8 -13.53 8.83
 -7 0 8 5.71 5.88
 -7 0 8 5.8 6.76
 -7 1 8 -1.36 5.81
 -7 1 -8 -1.3 6.29
 -7 1 8 -3.58 6.44
 -7 2 8 13.21 7.73
 7 2 -8 3.71 4.1
 -7 2 -8 7.82 7.72
 -7 2 8 1.13 6.02
 -7 3 8 -7.7 7.52
 7 3 8 2.67 7.35
 7 3 -8 1.03 4.23
 -7 3 -8 4.79 7.4
 -7 3 8 1.19 5.65
 -7 4 8 17.18 8.64
 7 4 8 4.21 7.07
 7 4 -8 2.68 4.37
 -7 4 -8 -1.34 7.08
 -7 4 8 2.88 5.44
 7 4 8 2.82 8.81
 -7 5 8 -6.58 8.16
 7 5 8 -19.66 10.64
 7 5 -8 -6.16 5.27
 -7 5 -8 -1.48 7.2
 -7 5 8 4.13 5.56
 7 5 8 9.39 8.68
 -7 6 8 -0.98 8.34
 7 6 -8 8.31 5.85
 -7 6 -8 17.62 9.99
 -7 6 8 3.32 5.22
 7 6 8 -3.08 8.97
 -7 7 8 0.63 7.27
 7 7 8 26.51 11.46
 -7 7 -8 5.3 8.23
 7 7 -8 6.61 6.8
 7 7 8 8.47 8.61
 -7 8 8 9.73 10.25
 7 8 8 -8.41 10.04
 7 8 -8 0.79 5.64
 -7 8 8 13.54 7.57
 -7 8 -8 6.01 8.36
 7 8 8 2.07 7.84
 7 9 8 1.52 9.2
 -7 9 8 2.57 9.39
 7 9 -8 17.97 8.11
 -7 9 8 -7.34 7.61
 -7 9 -8 -0.76 7.68
 7 9 8 12.07 9.01
 -7 10 8 1.46 10.69
 7 10 8 8.61 9.21
 7 10 -8 4.74 7.05
 -7 10 8 -4.56 7.02
 -7 10 -8 12.27 9.06
 7 10 8 14.94 9.7
 -7 11 8 -19.42 12.16
 7 11 8 -0.15 10.11
 7 11 -8 -1.39 7.14
 -7 11 -8 -0.13 7.95
 7 11 8 -2.69 9.47
 -7 12 8 -22.06 13.37
 7 12 8 -6.43 10.42
 7 12 -8 -14.72 10.47
 -7 12 -8 -9.61 9.07
 7 12 8 -6.24 8.78
 -7 13 8 -0.07 10.42
 7 13 8 -13.4 11.11
 7 13 -8 -5.77 8.26
 -7 13 -8 6.76 9.71
 -7 13 8 24.93 13.24
 7 13 8 1.95 9.28
 7 -12 -9 103.78 16.21
 -7 -12 -9 117.42 15.62
 7 -11 -9 72.46 13.93
 -7 -11 -9 82.88 14.89
 -7 -11 -9 86.21 14.67
 -7 -11 9 86.37 16.28
 7 -10 -9 134.2 16.26
 -7 -10 -9 124.58 17.37
 -7 -10 -9 125.9 16.21
 -7 -10 9 161.1 19.76
 7 -9 -9 103.81 14.81
 -7 -9 -9 119.1 17.69
 -7 -9 -9 103.37 15.15
 -7 -9 9 128.95 18.04
 7 -8 -9 143.81 16.91
 -7 -8 -9 140.38 18.01
 -7 -8 -9 121.27 16.05
 -7 -8 9 136.88 18.1
 7 -7 -9 145.95 16.82
 -7 -7 -9 123.31 16.79
 -7 -7 -9 105.76 14.79
 -7 -7 9 134.74 17.43
 -7 -6 -9 180.56 19.87
 7 -6 -9 205.89 19.65
 -7 -6 -9 188.99 19.6
 -7 -6 9 187.24 19.5
 7 -5 -9 149.13 16.89
 -7 -5 -9 137.43 17.21
 -7 -5 -9 154.76 17.4
 -7 -5 9 153.3 17.37
 7 -4 -9 257.82 21.01
 -7 -4 -9 238.54 22.31
 -7 -4 -9 218.86 20.78
 -7 -4 9 258.79 21.5
 7 -3 -9 140.86 16.65
 -7 -3 -9 133.71 17.39
 -7 -3 -9 125.76 16.6
 -7 -3 9 147.11 16.71
 -7 -2 -9 242.84 22.68
 7 -2 -9 235.29 20.38
 -7 -2 -9 250.95 23.27
 -7 -2 9 244.23 16.87
 -7 -2 9 257.77 20.62
 7 -1 -9 200.6 19.47
 -7 -1 -9 184.59 19.82
 -7 -1 -9 178.64 19.52
 -7 -1 9 183.22 15.89
 -7 -1 9 208.32 18.23
 -7 0 -9 198.48 20.86
 7 0 -9 194.42 19.16
 -7 0 9 203 16.91
 -7 0 9 215.34 18.05
 7 1 -9 191.65 19.47
 -7 1 -9 175.06 19.28
 -7 1 9 198.75 17.62
 -7 1 9 199.41 17.16
 -7 2 9 271.15 21.26
 -7 2 -9 246.05 21.23
 -7 2 9 256.35 19.31
 -7 3 9 122.89 15.63
 -7 3 -9 138.73 16.91
 -7 3 9 143.78 14.79
 -7 4 9 257.83 22.39
 7 4 9 224.14 21.88
 -7 4 -9 233.49 21.42
 -7 4 9 255.05 18.57
 7 4 9 221.32 22.7
 -7 5 9 171.67 19.67
 7 5 9 167.02 19.25
 7 5 -9 159.03 13.51
 -7 5 -9 148.24 16.97
 7 5 9 136.56 18.64
 -7 6 9 198.2 21.12
 7 6 9 198.69 22.05
 7 6 -9 202.33 16.21
 -7 6 -9 202.94 20.36
 7 6 9 169.47 20.01
 -7 7 9 122.48 18.56
 7 7 9 150.15 19.32
 7 7 -9 126.73 13.64
 -7 7 -9 157.35 18.12
 7 7 9 105.37 16.72
 7 8 9 151.09 20.04
 -7 8 9 122.17 18.51
 7 8 -9 134.27 14.12
 -7 8 -9 135.35 17.03
 7 8 9 117.04 17.52
 7 9 9 104.91 17.34
 -7 9 9 103.58 17.62
 7 9 -9 92.08 12.63
 -7 9 -9 117.75 16.84
 7 9 9 131.98 19.15
 -7 10 9 183.8 22.89
 7 10 9 144.67 19.9
 7 10 -9 142.52 15.41
 -7 10 -9 168.6 19.68
 7 10 9 158.15 19.66
 7 11 9 73.28 16.79
 -7 11 9 92.22 18.2
 7 11 -9 97.91 14.58
 -7 11 -9 85.7 14.66
 7 11 9 93.6 16.24
 7 12 -9 143.1 16.41
 7 12 9 137.25 18.68
 7 -9 -10 100.09 16.33
 -7 -9 -10 94.8 16.81
 -7 -9 -10 85.74 14.95
 7 -8 -10 22.37 10.57
 -7 -8 -10 -12.05 12.12
 -7 -8 -10 3.53 8.44
 -7 -8 10 5.29 9.77
 7 -7 -10 95.65 14.71
 -7 -7 -10 84.18 15.85
 -7 -7 -10 93.3 15.28
 -7 -7 10 94.58 16.37
 7 -6 -10 37.81 11.2
 -7 -6 -10 18.14 9.62
 -7 -6 -10 40.36 11.92
 -7 -6 10 46.07 12.68
 7 -5 -10 72.85 13.39
 -7 -5 -10 76.46 16.08
 -7 -5 -10 93.34 15.55
 -7 -5 10 93.09 16.04
 7 -4 -10 94.34 15.36
 -7 -4 -10 57.01 13.88
 -7 -4 -10 83.24 15.1
 -7 -4 10 85.66 15.17
 7 -3 -10 59.79 13.08
 -7 -3 -10 65.59 14.79
 -7 -3 -10 41.11 11.57
 -7 -3 10 60.74 13.35
 7 -2 -10 46.1 12.01
 -7 -2 -10 38.56 13.24
 -7 -2 -10 35.33 11.59
 -7 -2 10 50 11.61
 7 -1 -10 134.51 18.28
 -7 -1 -10 145.73 19.61
 -7 -1 -10 112.73 16.57
 -7 -1 10 137.66 16.19
 -7 0 -10 30.28 12.38
 7 0 -10 39.84 12.43
 -7 0 -10 40.06 12.73
 -7 0 10 25.28 8.18
 -7 0 10 43.29 10.96
 -7 1 -10 121.63 18.76
 7 1 -10 141.98 18.62
 -7 1 10 145.3 16.52
 -7 1 10 147.65 16.06
 -7 2 10 53.59 11.51
 -7 2 -10 33.86 12.7
 7 2 -10 38.24 11.17
 -7 3 10 77.32 14.22
 -7 3 -10 58.86 12.86
 -7 4 10 55.86 12.91
 -7 4 -10 67.57 13.13
 7 4 10 71.57 16.36
 -7 5 10 71.77 14.87
 7 5 10 90.34 17.03
 -7 5 -10 93.64 15.52
 7 5 10 62.2 15.18
 -7 6 10 36.7 12.62
 7 6 10 59.72 15.83
 -7 6 -10 50.09 12.6
 7 6 10 59.97 16.09
 -7 7 10 132.99 20.13
 7 7 10 106.85 19.09
 -7 7 -10 90.63 14.54
 7 7 10 73.82 16.54
 -7 8 10 20.1 12.88
 -7 8 -10 21.81 10.86
 7 8 10 32.36 12.69
 -7 9 -10 124.78 17.41
 7 9 10 84.4 16.48
 -7 -5 -11 -6.89 10.52
 -7 -5 11 5.05 10.37
 7 -4 -11 -8.29 9.24
 -7 -4 -11 7.08 10.97
 -7 -4 -11 12.17 10.27
 -7 -4 11 22.79 11.75
 7 -3 -11 22.05 11.33
 -7 -3 -11 9.25 12.2
 -7 -3 -11 -1.93 9.75
 -7 -3 11 -5.97 9.58
 7 -2 -11 24.2 11.95
 -7 -2 -11 -4.2 12.06
 -7 -2 -11 -6.94 10.5
 -7 -2 11 20.19 10.55
 -7 -1 -11 12.64 10.71
 7 -1 -11 17.92 10.43
 -7 -1 -11 32.44 13.12
 -7 0 -11 3.02 10.35
 7 0 -11 -8.64 10.54
 -7 0 -11 -6.81 11.95
 -7 1 -11 11.2 11.02
 7 1 -11 6.54 9.94
 -7 1 -11 14.86 12.46
 -7 2 11 6.45 8.38
 -7 2 -11 22.98 14.45
 7 2 -11 3.14 11.53
 -7 3 11 10.87 10.87
 -7 3 -11 0.08 10.87
 7 3 -11 4.27 11.27
 -7 4 11 6.62 10.23
 -7 4 -11 1.29 9.1
 -7 5 11 18.28 12.32
 -7 5 -11 -8.13 10.81
 -7 6 -11 1.95 9.18
 8 -19 0 16.65 12.85
 8 -18 0 354.29 30.55
 8 -17 0 7.4 11.11
 -8 -17 0 -8.47 6.85
 8 -16 0 496.89 34.24
 -8 -16 0 437.56 25.36
 8 -15 0 13.75 11.03
 -8 -15 0 -1.6 6.34
 8 -14 0 758.73 37.84
 -8 -14 0 726.49 30.24
 -8 -13 0 -5.62 6.65
 -8 -13 0 5.04 5.47
 -8 -12 0 622.3 28.33
 -8 -12 0 672.1 26.83
 8 -11 0 18.01 8.35
 -8 -11 0 5.57 6.52
 -8 -11 0 0.42 4.42
 8 -10 0 1000.58 37.17
 -8 -10 0 935.72 32.66
 8 -10 0 911.8 18.96
 -8 -10 0 945.12 29.44
 8 -9 0 16.18 7.16
 -8 -9 0 13.15 5.53
 8 -9 0 10.76 2.86
 -8 -9 0 17.61 5.2
 8 -8 0 2314.45 54.18
 -8 -8 0 2289.52 38.28
 -8 -8 0 2195.22 48.59
 -8 -8 0 2236.8 45.24
 8 -8 0 2184.88 37.9
 8 -7 0 1.18 4.96
 8 -7 0 4.42 2.67
 -8 -7 0 6.13 4.41
 -8 -7 0 8.83 2.88
 8 -6 0 2044.56 45.23
 -8 -6 0 1905.32 42.44
 -8 -6 0 2013.82 36.11
 8 -6 0 1904.46 36.55
 -8 -5 0 12.61 4.51
 -8 -5 0 14.08 3.67
 8 -5 0 8.18 3.04
 8 -5 0 9.12 4.09
 -8 -5 0 9.7 3.38
 8 -5 0 13.78 3.96
 -8 -4 0 2010.13 38.87
 -8 -4 0 1963.81 40.11
 8 -4 0 2035.77 38.19
 -8 -4 0 1913.53 36.31
 8 -4 0 1940.89 37.82
 -8 -3 0 14.53 4.13
 -8 -3 0 13.1 3.56
 8 -3 0 18.83 3.76
 8 -3 0 13.76 3.83
 -8 -2 0 3296.25 52.65
 8 -2 0 3380.5 48.26
 8 -2 0 3299.81 51.44
 -8 -2 0 3468.3 55.89
 -8 -1 0 15.63 3.64
 8 -1 0 17.72 2.84
 8 -1 0 20.86 3.8
 -8 -1 0 13.64 3.56
 -8 0 0 3662.34 54.79
 8 0 0 3779.34 49.51
 8 0 0 3690.42 55.83
 -8 1 0 18.54 3.86
 -8 1 0 20.82 3.6
 8 1 0 16.83 2.49
 -8 1 0 15.61 3.61
 8 2 0 3361.02 35.54
 -8 2 0 3260.71 36.65
 -8 2 0 3226.13 50.86
 8 2 0 3442.39 45.88
 8 3 0 16.15 3.63
 -8 3 0 14.32 2.17
 8 3 0 16.5 2.05
 8 3 0 25.88 3.54
 -8 3 0 15.23 3.85
 -8 3 0 14.03 3.53
 -8 4 0 2056.89 32.44
 8 4 0 2007.24 30.46
 -8 4 0 2070.99 41.15
 8 4 0 2082.95 42.49
 -8 5 0 7.46 2.79
 8 5 0 10.24 2.65
 -8 5 0 11.25 3.78
 8 5 0 12.92 4.85
 -8 5 0 13.3 3.02
 -8 6 0 2124 39.21
 8 6 0 2035.87 36.03
 -8 6 0 2066.6 43.13
 8 6 0 2050.94 43.44
 8 7 0 6.12 4.4
 -8 7 0 7.56 3.15
 8 7 0 6.66 2.76
 -8 7 0 -4.72 4.65
 -8 7 0 9.32 5.08
 -8 7 0 5.96 2.34
 -8 8 0 2395.17 48.81
 8 8 0 2306.01 47.99
 8 9 0 14.95 5.07
 -8 9 0 13.13 6.56
 -8 9 0 16.63 5.94
 -8 10 0 1053.04 33
 8 10 0 1071.81 31.67
 8 11 0 7.17 4.67
 -8 11 0 3.86 6.76
 -8 11 0 9.43 5.48
 -8 12 0 728.45 28.94
 -8 12 0 658.1 32.3
 8 13 0 -3.14 5.44
 -8 13 0 -3.32 7.72
 -8 13 0 10.69 6.07
 -8 14 0 709.74 31.12
 -8 14 0 721.22 37.39
 8 14 0 817.9 30.12
 8 15 0 6.17 6.23
 -8 15 0 13.94 8.92
 -8 15 0 0.66 6.25
 -8 16 0 477.54 26.56
 -8 16 0 467.47 32.72
 -8 17 0 -8.71 10.52
 -8 17 0 -4.22 7
 -8 18 0 267.27 27.35
 -8 18 0 320.14 23.15
 8 -18 1 -31.35 14.15
 -8 -18 1 -14.7 9.36
 8 -17 1 57.45 14.46
 8 -17 -1 60.64 15.7
 -8 -17 1 41.16 10.31
 8 -16 1 1.89 8.67
 8 -16 -1 -0.61 8.82
 -8 -16 1 -0.5 6.77
 8 -15 1 79.85 14.16
 8 -15 -1 67.96 14.67
 -8 -15 -1 66.83 11.53
 -8 -15 1 82.49 12.3
 -8 -15 -1 86.66 11.16
 8 -14 1 6.75 7.65
 8 -14 -1 -7.9 7.83
 -8 -14 -1 0.92 6.28
 -8 -14 1 3.88 6.15
 -8 -14 -1 5.16 5.41
 8 -13 1 97.84 15.13
 8 -13 -1 105.26 15.71
 -8 -13 -1 102.03 13.13
 -8 -13 1 78.24 10.85
 -8 -13 -1 90.59 10.63
 8 -12 1 -6.19 8.46
 8 -12 -1 -4.05 8.2
 -8 -12 -1 -7.17 6.58
 -8 -12 1 -0.9 5.62
 -8 -12 -1 -3.48 5.04
 8 -11 1 103.83 13.52
 8 -11 -1 95.5 13.33
 -8 -11 -1 96.44 11.91
 -8 -11 1 94.08 11.33
 -8 -11 1 92.58 10.16
 8 -11 1 97.8 5.05
 -8 -11 -1 94.36 9.6
 8 -10 -1 124.15 13.87
 8 -10 1 134.31 13.85
 -8 -10 1 132.36 12.67
 -8 -10 -1 120.32 12.47
 -8 -10 1 130.59 12
 -8 -10 -1 117.21 9.92
 8 -10 1 130.63 7.58
 8 -9 -1 190.73 16.68
 8 -9 1 170.14 15.35
 -8 -9 1 183 14.08
 -8 -9 -1 196.7 11.25
 -8 -9 -1 172.1 13.65
 -8 -9 1 187.52 13.44
 8 -9 1 163.8 9.47
 8 -8 1 163.95 13.94
 8 -8 -1 156.92 14.06
 -8 -8 1 138.14 11.68
 8 -8 -1 145.48 9.04
 -8 -8 1 158.92 7.06
 -8 -8 -1 159.49 10.4
 -8 -8 -1 154.18 12.78
 -8 -8 1 154.99 12
 8 -8 1 133.07 9.03
 8 -7 -1 233.75 11.44
 -8 -7 1 229.93 14.37
 -8 -7 -1 237.05 14.92
 -8 -7 -1 257.83 13.17
 -8 -7 1 254.59 9.4
 8 -7 -1 239.28 15.28
 8 -7 1 250.06 15.58
 8 -7 -1 249.5 13.72
 -8 -7 1 229.9 13.79
 8 -7 1 212.86 11.23
 -8 -6 -1 15.6 4.83
 -8 -6 -1 17.94 4.13
 -8 -6 1 17.91 4.92
 -8 -6 1 20.9 3.22
 8 -6 -1 18.49 4.03
 8 -6 -1 22.12 5.84
 8 -6 1 23.29 6.27
 8 -6 -1 19.26 4.17
 -8 -6 1 10.45 4.59
 8 -6 1 13.23 3.45
 -8 -5 1 201.68 9.63
 -8 -5 -1 176.5 12.15
 -8 -5 1 184.48 11.73
 -8 -5 -1 188.25 11.56
 8 -5 -1 186.61 12.44
 8 -5 1 200.49 12.51
 8 -5 -1 199.61 10.43
 -8 -5 -1 194.38 10.7
 -8 -5 -1 190.15 9.45
 8 -5 -1 180.39 10.52
 8 -5 1 188.3 10.9
 -8 -5 1 190.52 11.88
 -8 -4 -1 252.93 13.62
 -8 -4 -1 233.7 13.63
 -8 -4 1 232.84 12.55
 -8 -4 -1 239.69 9.28
 8 -4 -1 222.19 11.03
 -8 -4 -1 237.7 10.63
 8 -4 1 212.86 12.1
 8 -4 -1 236.09 11.91
 -8 -3 -1 278.85 14.71
 -8 -3 -1 273.31 14.22
 -8 -3 1 262.26 12.66
 8 -3 -1 284.66 8.28
 -8 -3 -1 270.33 8.71
 8 -3 -1 291.79 11.94
 8 -3 -1 296.84 12.98
 8 -3 1 257.29 12.97
 8 -3 -1 272.27 12.9
 -8 -2 -1 187.24 12.43
 -8 -2 -1 204.97 11.81
 -8 -2 1 204.52 10.42
 8 -2 -1 182.99 5.62
 -8 -2 -1 191.58 6.16
 8 -2 1 196.07 11.06
 8 -2 -1 210.33 10.48
 8 -2 -1 205 9.97
 -8 -1 -1 307.17 14.51
 -8 -1 1 309.99 12.43
 8 -1 -1 325.28 6.11
 -8 -1 -1 328.9 6.83
 8 -1 1 342.81 14.16
 8 -1 -1 343.77 13.22
 8 -1 -1 328.37 12.88
 -8 -1 -1 363.6 15.69
 -8 -1 1 339.45 14.9
 -8 0 -1 151.33 10.05
 -8 0 1 152.51 8.34
 -8 0 -1 155.76 4.03
 8 0 1 144 9.41
 8 0 -1 171.84 9.01
 -8 0 -1 147.7 7.01
 -8 0 -1 163.71 10.16
 -8 0 1 158.53 10.13
 -8 1 1 329.11 11.85
 8 1 1 344.83 9.12
 -8 1 -1 313.7 11.29
 8 1 -1 346.7 13.08
 8 1 1 321.14 14.27
 -8 1 1 298.73 13.5
 -8 1 -1 349.63 14.83
 -8 1 1 357.79 14.93
 -8 2 1 208.68 9.24
 8 2 -1 183.72 9.78
 8 2 -1 205.63 5.93
 8 2 1 197.85 6.68
 -8 2 -1 186.52 9.31
 -8 2 1 195.82 11.12
 8 2 -1 215.08 10.13
 -8 2 -1 211.26 11.32
 -8 2 1 215.31 11.33
 8 3 -1 303.28 13.07
 -8 3 -1 245.52 9.55
 8 3 -1 289.89 8.49
 -8 3 1 289.08 9.41
 8 3 1 282.48 8.76
 -8 3 -1 262.96 11.94
 -8 3 -1 271.01 14.61
 8 3 1 303.77 8.41
 -8 3 -1 303.49 13.42
 -8 3 1 304.21 13.28
 8 4 -1 249.28 12.87
 -8 4 -1 245.27 10.13
 8 4 -1 252.63 8.99
 -8 4 1 252.75 10.04
 8 4 1 249.82 9.25
 -8 4 -1 231.13 12.01
 -8 4 -1 242.16 14.07
 -8 4 -1 290.3 12.55
 8 4 -1 253.96 13.82
 -8 4 1 264.23 12.17
 8 4 1 236.25 13.56
 8 5 1 200.23 9.27
 -8 5 -1 192.52 10.18
 8 5 -1 197.68 8.92
 -8 5 1 203.38 10.09
 -8 5 -1 203.87 13
 -8 5 1 187.44 12.86
 8 5 -1 185.83 12.23
 -8 5 1 218.96 10.66
 8 5 1 201.73 12.73
 8 6 -1 22.88 5.55
 8 6 1 20.47 3.84
 -8 6 -1 18.88 4.18
 8 6 -1 20.21 3.52
 -8 6 1 15.52 3.65
 -8 6 1 17.38 5.72
 -8 6 -1 23.41 5.43
 -8 6 1 17.64 4.5
 -8 6 1 19.04 3.8
 8 6 1 21.04 5.39
 8 7 -1 251.67 12.2
 8 7 1 247.42 12.39
 -8 7 -1 228.41 14.37
 -8 7 -1 254.08 15.6
 -8 7 1 258.29 13.32
 -8 7 1 213.53 15.16
 8 7 1 253.68 14.54
 -8 7 1 257.32 11.17
 8 7 -1 248.03 14.3
 -8 8 -1 155.51 12.66
 -8 8 -1 147.67 12.87
 -8 8 1 168.2 11.4
 -8 8 1 147.67 12.91
 8 8 -1 166.2 12.11
 8 8 1 177.78 12.55
 -8 8 1 173.01 8.91
 -8 9 -1 189.59 14.68
 -8 9 -1 177.49 14.46
 -8 9 1 182.18 12.57
 -8 9 1 179.97 15.41
 -8 9 1 210.88 9
 8 9 -1 199.37 13.52
 8 9 1 189.06 12.94
 -8 10 -1 128.26 13.52
 -8 10 -1 129.46 12.93
 -8 10 1 127.16 13.85
 -8 10 1 136.46 11.32
 8 10 1 149.18 12.37
 8 10 -1 137.64 11.19
 8 11 -1 94.77 10.39
 8 11 1 88.55 10
 -8 11 -1 114.93 13.71
 -8 11 1 95.34 13.02
 -8 11 -1 88.95 10.89
 -8 11 1 102.18 10.68
 8 12 1 2.82 4.64
 8 12 -1 4.73 4.82
 -8 12 -1 -4.75 6.95
 -8 12 1 1.52 6.59
 -8 12 -1 9.79 6.56
 -8 12 1 1.25 4.57
 8 12 1 -0.91 4.05
 8 13 1 115.8 11.56
 8 13 -1 113.24 11.61
 -8 13 -1 88.74 13.93
 -8 13 1 74.61 13.33
 -8 13 -1 96.82 12.38
 -8 13 1 101.59 10.96
 8 13 1 106.93 10
 8 14 1 4.7 5.15
 8 14 -1 9.88 5.69
 -8 14 1 12.22 7.81
 -8 14 -1 5.49 7.12
 -8 14 1 8.16 5.64
 8 14 1 0.82 4.87
 8 15 -1 96.37 11.44
 8 15 1 84.7 11.12
 -8 15 -1 59.3 13.26
 -8 15 1 73.81 14.92
 -8 15 -1 62.96 11.69
 -8 15 1 80.59 11.48
 -8 16 -1 -2.6 8.62
 -8 16 1 8.79 9.92
 -8 16 -1 -5.72 7.64
 -8 16 1 -1.19 6.54
 -8 17 -1 54.42 13.74
[truncated: 415,902 more chars]
