# Supplementary material for: Refinement of anomalous dispersion correction parameters in single-crystal structure determinations
Source: IUCrJ. 2022 Jul 20;9(Pt 5):604–9. doi: 10.1107/S2052252522006844 (PMC9438505; doi:10.1107/S2052252522006844)
Supplement: Supplementary file 2 [file m-09-00604-sup2.zip › CIFs_Ag/MoC6O6_Mova_Ag_7_Sasaki_IAM.cif]

data_MoC6O6_Mova_Ag_7_auto
_chemical_formula_moiety           'C6 Mo O6'
_chemical_formula_sum              'C6 Mo O6'
_chemical_formula_weight           263.995
loop_
  _atom_type_symbol
  _atom_type_scat_dispersion_real
  _atom_type_scat_dispersion_imag
  _atom_type_scat_Cromer_Mann_a1
  _atom_type_scat_Cromer_Mann_a2
  _atom_type_scat_Cromer_Mann_a3
  _atom_type_scat_Cromer_Mann_a4
  _atom_type_scat_Cromer_Mann_b1
  _atom_type_scat_Cromer_Mann_b2
  _atom_type_scat_Cromer_Mann_b3
  _atom_type_scat_Cromer_Mann_b4
  _atom_type_scat_Cromer_Mann_c
  _atom_type_scat_source
  _atom_type_scat_dispersion_source
 C 0.00031 0.00091 2.31000 1.02000 1.58860 0.86500 20.84390 10.20750 0.56870
 51.65120 0.21560 'International Tables Volume C Table 6.1.1.4 (pp. 500-502)'
 custom
 Mo -1.44465 3.11141 3.70250 17.23560 12.88760 3.74290 0.27720 1.09580 11.00400
 61.65840 4.38750 'International Tables Volume C Table 6.1.1.4 (pp. 500-502)'
 custom
 O 0.00283 0.00361 3.04850 2.28680 1.54630 0.86700 13.27710 5.70110 0.32390
 32.90890 0.25080 'International Tables Volume C Table 6.1.1.4 (pp. 500-502)'
 custom

_space_group_crystal_system        'orthorhombic'
_space_group_IT_number             62
_space_group_name_H-M_alt          'P n m a'
_space_group_name_Hall             '-P 2ac 2n'
loop_
  _space_group_symop_id
  _space_group_symop_operation_xyz
 1 x,y,z
 2 x+1/2,-y+1/2,-z+1/2
 3 -x,y+1/2,-z
 4 -x+1/2,-y,z+1/2
 5 -x,-y,-z
 6 -x-1/2,y-1/2,z-1/2
 7 x,-y-1/2,z
 8 x-1/2,y,-z-1/2

_symmetry_Int_Tables_number        62
_cell_length_a                     11.7718(7)
_cell_length_b                     11.2386(5)
_cell_length_c                     6.3609(3)
_cell_angle_alpha                  90
_cell_angle_beta                   90
_cell_angle_gamma                  90
_cell_volume                       841.54(7)
_cell_formula_units_Z              4
_exptl_absorpt_coefficient_mu      5.539
_exptl_crystal_density_diffrn      2.084
_exptl_crystal_F_000               498.773
_diffrn_reflns_av_R_equivalents    0.0496
_diffrn_reflns_av_unetI/netI       0.0303
_diffrn_reflns_Laue_measured_fraction_full  0.9988
_diffrn_reflns_Laue_measured_fraction_max  0.9572
_diffrn_reflns_limit_h_max         20
_diffrn_reflns_limit_h_min         -19
_diffrn_reflns_limit_k_max         20
_diffrn_reflns_limit_k_min         -19
_diffrn_reflns_limit_l_max         10
_diffrn_reflns_limit_l_min         -11
_diffrn_reflns_number              25073
_diffrn_reflns_point_group_measured_fraction_full  0.9988
_diffrn_reflns_point_group_measured_fraction_max  0.9572
_diffrn_reflns_theta_full          19.6651
_diffrn_reflns_theta_max           30.65
_diffrn_reflns_theta_min           2.86
_diffrn_measured_fraction_theta_full  0.9988
_diffrn_measured_fraction_theta_max  0.9572
_diffrn_radiation_type             'Ag K\a'
_diffrn_radiation_wavelength       0.56087
_reflns_Friedel_coverage           0.0
_reflns_limit_h_max                20
_reflns_limit_h_min                0
_reflns_limit_k_max                20
_reflns_limit_k_min                0
_reflns_limit_l_max                11
_reflns_limit_l_min                0
_reflns_number_gt                  2087
_reflns_number_total               2636
_reflns_threshold_expression       I>=2u(I)
_refine_diff_density_max           1.0834
_refine_diff_density_min           -0.9860
_refine_diff_density_rms           0.2305
_refine_ls_d_res_high              0.5501
_refine_ls_d_res_low               5.6193
_refine_ls_goodness_of_fit_ref     1.0339
_refine_ls_hydrogen_treatment      undef
_refine_ls_matrix_type             full
_refine_ls_number_constraints      0
_refine_ls_number_parameters       67
_refine_ls_number_reflns           2636
_refine_ls_number_restraints       0
_refine_ls_R_factor_all            0.0408
_refine_ls_R_factor_gt             0.0254
_refine_ls_restrained_S_all        1.0339
_refine_ls_shift/su_max            0.0006
_refine_ls_shift/su_mean           0.0002
_refine_ls_structure_factor_coef   Fsqd
_refine_ls_weighting_details      
 'w=1/[\s^2^(Fo^2^)+(0.0218P)^2^+0.0747P] where P=(Fo^2^+2Fc^2^)/3'
_refine_ls_weighting_scheme        calc
_refine_ls_wR_factor_gt            0.0437
_refine_ls_wR_factor_ref           0.0478
_olex2_refinement_description
;
;
loop_
  _atom_site_label
  _atom_site_type_symbol
  _atom_site_fract_x
  _atom_site_fract_y
  _atom_site_fract_z
  _atom_site_U_iso_or_equiv
  _atom_site_adp_type
  _atom_site_occupancy
  _atom_site_site_symmetry_order
  _atom_site_refinement_flags_posn
  _atom_site_refinement_flags_adp
  _atom_site_refinement_flags_occupancy
 Mo01 Mo 0.373673(11) 0.75 0.562779(18) 0.01027(3) Uani 1.000000 2 S T P
 O002 O 0.52082(13) 0.75 0.1411(2) 0.0265(3) Uani 1.000000 2 S T P
 O003 O 0.53532(10) 0.94990(9) 0.75619(15) 0.0262(2) Uani 1.000000 1 . . .
 O004 O 0.21607(9) 0.54710(9) 0.36710(16) 0.0282(2) Uani 1.000000 1 . . .
 O005 O 0.22420(14) 0.75 0.9806(2) 0.0282(3) Uani 1.000000 2 S T P
 C006 C 0.46894(15) 0.75 0.2918(3) 0.0167(3) Uani 1.000000 2 S T P
 C007 C 0.47731(10) 0.87882(10) 0.68777(18) 0.01606(18) Uani 1.000000 1 . . .
 C008 C 0.27749(15) 0.75 0.8320(2) 0.0170(3) Uani 1.000000 2 S T P
 C009 C 0.27120(11) 0.61955(11) 0.43670(17) 0.01681(19) Uani 1.000000 1 . . .

loop_
  _atom_site_aniso_label
  _atom_site_aniso_U_11
  _atom_site_aniso_U_22
  _atom_site_aniso_U_33
  _atom_site_aniso_U_12
  _atom_site_aniso_U_13
  _atom_site_aniso_U_23
 Mo01 0.01053(5) 0.00963(5) 0.01064(5) -0.000000 -0.00006(4) 0.000000
 O002 0.0253(7) 0.0361(8) 0.0182(6) -0.000000 0.0059(5) 0.000000
 O003 0.0255(5) 0.0231(4) 0.0301(5) -0.0089(4) -0.0041(3) -0.0025(3)
 O004 0.0251(5) 0.0251(5) 0.0344(5) -0.0066(4) -0.0015(4) -0.0102(4)
 O005 0.0257(7) 0.0394(8) 0.0196(6) -0.000000 0.0066(5) 0.000000
 C006 0.0162(7) 0.0173(6) 0.0165(6) -0.000000 -0.0007(6) 0.000000
 C007 0.0162(5) 0.0150(4) 0.0170(4) 0.0002(4) 0.0005(4) 0.0009(4)
 C008 0.0163(7) 0.0184(6) 0.0162(6) -0.000000 -0.0008(5) 0.000000
 C009 0.0167(5) 0.0159(5) 0.0178(5) 0.0005(4) 0.0014(4) -0.0018(4)

loop_
  _geom_bond_atom_site_label_1
  _geom_bond_atom_site_label_2
  _geom_bond_distance
  _geom_bond_site_symmetry_2
  _geom_bond_publ_flag
 Mo01 C006 2.0564(17) . ?
 Mo01 C007 2.0534(11) . ?
 Mo01 C007 2.0534(11) 7_575 ?
 Mo01 C008 2.0529(16) . ?
 Mo01 C009 2.0610(12) 7_575 ?
 Mo01 C009 2.0610(12) . ?
 O002 C006 1.137(2) . ?
 O003 C007 1.1375(15) . ?
 O004 C009 1.1314(15) . ?
 O005 C008 1.135(2) . ?

loop_
  _geom_angle_atom_site_label_1
  _geom_angle_atom_site_label_2
  _geom_angle_atom_site_label_3
  _geom_angle
  _geom_angle_site_symmetry_1
  _geom_angle_site_symmetry_3
  _geom_angle_publ_flag
 C007 Mo01 C006 90.03(5) . . ?
 C007 Mo01 C006 90.03(5) 7_575 . ?
 C007 Mo01 C007 89.67(6) 7_575 . ?
 C008 Mo01 C006 179.58(7) . . ?
 C008 Mo01 C007 90.27(5) . . ?
 C008 Mo01 C007 90.27(5) . 7_575 ?
 C009 Mo01 C006 89.60(4) 7_575 . ?
 C009 Mo01 C006 89.60(4) . . ?
 C009 Mo01 C007 89.82(5) . 7_575 ?
 C009 Mo01 C007 179.37(5) 7_575 7_575 ?
 C009 Mo01 C007 179.37(5) . . ?
 C009 Mo01 C007 89.82(5) 7_575 . ?
 C009 Mo01 C008 90.10(5) 7_575 . ?
 C009 Mo01 C008 90.10(5) . . ?
 C009 Mo01 C009 90.69(7) 7_575 . ?
 O002 C006 Mo01 179.45(15) . . ?
 O003 C007 Mo01 179.53(11) . . ?
 O005 C008 Mo01 179.90(16) . . ?
 O004 C009 Mo01 179.17(11) . 7_575 ?

loop_
  _diffrn_refln_index_h
  _diffrn_refln_index_k
  _diffrn_refln_index_l
  _diffrn_refln_intensity_net
  _diffrn_refln_intensity_u
 0 -16 0 1287.42 48.96
 0 -15 0 1.56 6.14
 0 -14 0 1852.14 59.95
 0 -13 0 1 5.24
 0 -12 0 627.34 27.93
 0 -12 0 672.23 31.35
 0 -11 0 4.69 4.11
 0 -11 0 1.24 4.32
 0 -10 0 4692.99 126.66
 0 -10 0 4478.1 112.96
 0 -9 0 6.99 5.13
 0 -9 0 0.68 3.53
 0 -9 0 2.13 3.61
 0 -8 0 4138.24 114.12
 0 -8 0 4297.25 104.65
 0 -8 0 4382.49 107.06
 0 -7 0 3.44 4.15
 0 -7 0 6.92 3.57
 0 -7 0 3.26 2.99
 0 -7 0 4.56 2.89
 0 -6 0 9113.91 223.08
 0 -6 0 9710.68 215.92
 0 -6 0 9644.04 215.61
 0 -6 0 9927.46 217.6
 0 -5 0 2.4 3.03
 0 -5 0 1.14 2.12
 0 -5 0 1.12 2.03
 0 -5 0 -2.14 2.48
 0 -4 0 9010.72 209.61
 0 -4 0 9142.6 204.45
 0 -4 0 9578.01 204.62
 0 -4 0 9299.05 205.64
 0 -3 0 -0.49 1.85
 0 -3 0 -1.02 1.53
 0 -3 0 1.36 1.4
 0 -3 0 1.96 1.41
 0 -2 0 6826.42 151.58
 0 -2 0 6940.53 148.65
 0 -2 0 6693.32 149.16
 0 2 0 6868.75 149.17
 0 2 0 6779.9 148.75
 0 2 0 6899.87 149.7
 0 3 0 0.12 1.77
 0 3 0 1.93 1.35
 0 3 0 -0.28 1.45
 0 3 0 0.63 1.31
 0 4 0 8891.26 198.7
 0 4 0 8720.64 192.5
 0 4 0 8945.66 191.4
 0 4 0 8248.17 193.14
 0 5 0 -1.34 3.28
 0 5 0 2.64 1.9
 0 5 0 -2.77 2.6
 0 5 0 0.56 1.87
 0 6 0 9999 227.5
 0 6 0 9714.7 215.8
 0 6 0 9852.35 217.88
 0 6 0 9408.18 219.3
 0 7 0 4.49 4.67
 0 7 0 3.43 2.47
 0 7 0 0.16 3.28
 0 7 0 8.33 3.5
 0 8 0 3986.25 97.52
 0 8 0 3802.42 101.8
 0 8 0 4334.24 101.18
 0 9 0 2.28 3.32
 0 9 0 -0.12 5.05
 0 9 0 2.49 3.81
 0 10 0 4528.05 126.94
 0 10 0 4354.48 107.15
 0 10 0 4490.67 111.05
 0 10 0 4069.33 112.13
 0 11 0 -0.24 8.34
 0 11 0 5.63 4.17
 0 11 0 0.52 5.47
 0 11 0 6.37 4.96
 0 12 0 678.05 41.03
 0 12 0 664.85 26.95
 0 12 0 618.68 28.84
 0 12 0 617.69 30.98
 0 13 0 5.87 11.09
 0 13 0 4.37 4.73
 0 13 0 -1.86 6.77
 0 14 0 1835.19 80.34
 0 14 0 1852.93 56.69
 0 14 0 1828.42 65.47
 0 15 0 8.13 12.92
 0 15 0 0.52 8.39
 0 16 0 1235 69.78
 0 16 0 1375.48 57.31
 0 17 0 26.71 16.94
 0 17 0 5.44 9.67
 0 18 0 344.28 39.29
 0 19 0 1.91 14.81
 0 20 0 360.56 43
 0 -17 -1 70.85 12.9
 0 -16 -1 -11.54 8.32
 0 -15 -1 149.32 16.27
 0 -15 1 151.17 13.04
 0 -14 -1 -2.68 6.88
 0 -14 1 5.54 6.96
 0 -13 -1 56.96 10.1
 0 -13 1 70.12 8.52
 0 -13 1 69.19 9.89
 0 -12 1 -3.47 4.47
 0 -12 -1 -3.9 5.48
 0 -11 -1 161.23 16.82
 0 -11 1 132.51 10.09
 0 -11 -1 102.41 11.7
 0 -11 -1 141.08 14.18
 0 -10 -1 3.97 5.23
 0 -10 1 1.23 3.51
 0 -10 -1 -0.91 4.9
 0 -10 1 0.08 3.97
 0 -10 -1 -4.38 4.67
 0 -9 1 283.15 21.4
 0 -9 -1 279.84 19.06
 0 -9 -1 289.84 17.49
 0 -9 1 276.28 13.26
 0 -9 1 277 15.31
 0 -8 1 4.86 5.89
 0 -8 -1 6.8 5.11
 0 -8 1 0.14 2.54
 0 -8 -1 -0.66 2.89
 0 -8 -1 -0.41 4.09
 0 -8 1 0.9 2.56
 0 -7 -1 302.44 17.5
 0 -7 1 319.23 20.13
 0 -7 -1 294.45 16.09
 0 -7 1 301.04 12.13
 0 -7 -1 291.67 12.18
 0 -7 1 301.7 13.75
 0 -7 -1 301.38 16.67
 0 -6 -1 -1.98 3.04
 0 -6 1 -0.25 3.68
 0 -6 1 0.67 1.35
 0 -6 -1 4.64 3.5
 0 -6 -1 2.82 1.98
 0 -6 1 0.06 1.79
 0 -6 -1 3.69 3.35
 0 -6 1 0.57 1.91
 0 -5 -1 325.62 15.36
 0 -5 1 331.98 18.1
 0 -5 1 337.11 10.79
 0 -5 -1 322.67 15.34
 0 -5 1 338.25 10.88
 0 -5 -1 320.64 10.79
 0 -5 -1 336.98 15.76
 0 -5 1 334.4 12.57
 0 -4 -1 -0.26 1.93
 0 -4 1 0.35 2.97
 0 -4 1 0.84 1.23
 0 -4 -1 1.38 1.3
 0 -4 1 0.69 1.04
 0 -4 -1 0.94 0.95
 0 -4 -1 -0.08 2.46
 0 -4 -1 -0.25 2.49
 0 -4 1 0.66 1.47
 0 -3 -1 37.28 3
 0 -3 1 37.82 2.94
 0 -3 -1 34.79 3.55
 0 -3 1 32.95 4.71
 0 -3 1 34.48 2.52
 0 -3 -1 30.88 4.1
 0 -2 1 0.19 1.19
 0 -2 -1 0.09 1.08
 0 -2 -1 0.73 1
 0 -2 1 0.05 1.78
 0 -2 -1 0.18 1.79
 0 -1 1 1007.18 26.37
 0 -1 -1 999.52 25.46
 0 -1 -1 961.68 26.09
 0 0 -1 -0.43 0.7
 0 1 1 952.51 24.73
 0 1 -1 993.63 24.9
 0 1 -1 944.33 25.75
 0 1 -1 937.57 24.73
 0 1 1 975.22 25.31
 0 2 -1 0.94 1.15
 0 2 1 0.1 1.16
 0 2 1 1.27 1.15
 0 2 1 -0.89 1.7
 0 3 1 38.65 3.81
 0 3 1 35.77 3.02
 0 3 -1 37.54 3.1
 0 3 -1 34.41 4.27
 0 3 -1 33.12 2.53
 0 3 1 35.3 4.47
 0 3 1 33.7 4.22
 0 4 1 -1.24 2.5
 0 4 -1 1.97 1.4
 0 4 1 -0.63 1.23
 0 4 -1 3.3 2.28
 0 4 1 1.89 2.18
 0 4 -1 1.06 1.62
 0 4 1 -4.48 3.39
 0 5 1 323.28 16.19
 0 5 1 331.49 10.65
 0 5 1 335.65 15.79
 0 5 -1 338.63 15.6
 0 5 -1 338.34 11.13
 0 5 -1 320.26 12.61
 0 5 1 314.98 15.83
 0 6 1 1.8 3.73
 0 6 1 -1.16 1.43
 0 6 -1 -2.02 3.1
 0 6 -1 -2.12 2.58
 0 6 1 1.41 3.01
 0 6 -1 -1.46 1.84
 0 6 1 -2.92 3.41
 0 7 1 296.75 18.46
 0 7 -1 301.72 15.92
 0 7 1 288.34 16.74
 0 7 1 306.25 11.84
 0 7 -1 294.49 14.22
 0 7 -1 303.7 12.53
 0 7 1 306.54 17.31
 0 8 1 8.76 4.85
 0 8 1 3.38 2.55
 0 8 -1 1.49 3.58
 0 8 1 1.42 4.82
 0 8 -1 0.17 3.22
 0 8 -1 -2.93 2.84
 0 8 1 -7.12 4.51
 0 9 -1 289.78 22.64
 0 9 -1 279.17 16.46
 0 9 1 282.94 12.57
 0 9 1 279.59 17.84
 0 9 -1 276.2 15.77
 0 9 1 252.08 17.76
 0 10 -1 -10.4 9.72
 0 10 1 0.51 2.46
 0 10 -1 -0.18 4.25
 0 10 -1 4.43 4.55
 0 10 1 -2.7 5.88
 0 10 1 -4.24 4.81
 0 11 1 137.73 17
 0 11 -1 117.68 17.35
 0 11 -1 153.39 12.92
 0 11 1 129.24 14.36
 0 11 1 129.65 13.38
 0 11 -1 134.1 12.58
 0 12 -1 0.8 8.81
 0 12 1 11.42 9.81
 0 12 -1 2.02 4.78
 0 12 1 1.03 5
 0 12 -1 -4.33 5.92
 0 12 1 -6.96 7.98
 0 13 1 58.1 13.75
 0 13 -1 64.1 16.15
 0 13 -1 66.47 9.85
 0 13 -1 66.22 10.24
 0 13 1 52.19 11.48
 0 14 1 -15.21 11.27
 0 14 -1 -0.76 11.44
 0 14 -1 1.66 6.44
 0 14 1 0.39 8.81
 0 15 1 167.25 23.91
 0 15 -1 182.72 25.89
 0 15 -1 149.41 16.75
 0 15 1 144.73 18.43
 0 16 1 -13.83 13.15
 0 16 -1 4.7 14.1
 0 16 -1 10.15 8.61
 0 16 1 4.1 9.25
 0 17 1 57.23 17.53
 0 17 -1 71.42 21.4
 0 17 1 78.39 16.51
 0 18 1 -8.04 14.32
 0 18 -1 29.92 17.34
 0 19 -1 21.33 16.95
 0 19 1 25.19 16.85
 0 20 1 -39.08 23.23
 0 -18 -2 204.35 22.68
 0 -17 -2 -7.2 9.05
 0 -16 -2 177.35 20.01
 0 -15 -2 -15.75 10.29
 0 -14 -2 290.46 23.15
 0 -14 2 339.3 14.93
 0 -13 2 1.43 3.23
 0 -13 -2 -2.59 8.07
 0 -12 2 731.78 23.39
 0 -12 -2 665.06 34.11
 0 -12 2 732.13 30.14
 0 -11 -2 0.65 6.37
 0 -11 2 1.77 2.56
 0 -11 2 -0.99 3.64
 0 -10 -2 303.16 20.41
 0 -10 2 331.03 12.23
 0 -10 2 329.49 16.63
 0 -9 -2 -2.26 4.44
 0 -9 2 0.52 5.12
 0 -9 2 -1.12 1.89
 0 -9 -2 -0.92 4.92
 0 -9 -2 4.05 4.84
 0 -9 2 0.95 2.86
 0 -8 -2 1774.39 52.73
 0 -8 2 1707.09 60.04
 0 -8 2 1637.43 43.63
 0 -8 -2 1639.06 41.03
 0 -8 -2 1640.74 53.61
 0 -8 2 1669.3 39.27
 0 -8 -2 1702.42 54.79
 0 -8 2 1701.29 45.4
 0 -7 -2 1.57 2.98
 0 -7 2 3.63 4.68
 0 -7 2 -1.52 2.27
 0 -7 -2 -1.16 4.46
 0 -7 -2 -0.35 1.55
 0 -7 2 0.92 2.02
 0 -6 -2 1029.11 31.99
 0 -6 2 1054.48 39.84
 0 -6 2 973.04 28.93
 0 -6 -2 926.46 28.51
 0 -6 -2 998.4 24.74
 0 -6 -2 979.9 35.43
 0 -6 2 1000.97 27.06
 0 -5 -2 -0.76 1.92
 0 -5 2 -0.34 2.88
 0 -5 -2 -0.16 2.06
 0 -5 2 2.87 2.53
 0 -5 -2 -4 4.15
 0 -5 -2 0.42 1.16
 0 -5 2 2.23 1.45
 0 -4 -2 1314.02 34.54
 0 -4 2 1324.44 42.88
 0 -4 -2 1352.16 36.75
 0 -4 2 1319.5 36.74
 0 -4 -2 1343.95 40.99
 0 -4 2 1327.02 31.41
 0 -3 -2 -0.13 1.03
 0 -3 2 0.55 2.51
 0 -3 2 -0.12 2.47
 0 -3 2 2.05 2.57
 0 -3 -2 0.57 2.24
 0 -3 -2 0.83 3.09
 0 -2 2 4797.2 111.06
 0 -2 2 4722.88 109.11
 0 -2 -2 4779.85 109.06
 0 -2 2 4761.4 104.04
 0 -2 -2 4499.61 110.18
 0 -2 -2 4469.33 109.51
 0 -1 2 0.45 1.74
 0 -1 -2 -2.34 2.52
 0 -1 -2 -2.04 2.49
 0 -1 -2 -1.53 1.96
 0 -1 2 -0.54 1.37
 0 0 -2 454.59 14.07
 0 0 -2 423 15.9
 0 0 -2 449.96 16.58
 0 0 -2 439.69 15.44
 0 0 2 462.02 15.79
 0 0 -2 436.05 14.51
 0 0 2 435.92 14.65
 0 1 -2 -1.35 1.89
 0 1 -2 1.94 2.26
 0 1 -2 -2.16 2
 0 1 2 0.83 2.22
 0 1 -2 1.23 1.71
 0 1 2 4.23 1.96
 0 1 2 0.26 1.96
 0 1 -2 0.67 1.12
 0 2 -2 4467.53 105.35
 0 2 2 4010.36 102.04
 0 2 -2 4553.92 102.86
 0 2 -2 4426.45 97.41
 0 2 2 4514.02 103.97
 0 3 2 1.72 2.25
 0 3 -2 0.09 1.96
 0 3 -2 -3.47 3.75
 0 3 2 5.33 3.43
 0 4 -2 1379.85 44.68
 0 4 2 1348.72 36.24
 0 4 2 1363.66 37.18
 0 4 -2 1275.95 36.8
 0 4 -2 1404.86 42.83
 0 4 2 1332.84 41.87
 0 4 -2 1360.73 31.6
 0 4 2 1316.99 41.3
 0 5 -2 -1.97 5.17
 0 5 2 1.23 2.56
 0 5 -2 -0.47 2.21
 0 5 2 1.16 2.77
 0 5 -2 -1.26 3.78
 0 5 -2 0.75 1.38
 0 5 2 -8.06 5.11
 0 5 2 3.09 3.82
 0 6 2 922.15 32.44
 0 6 2 906.62 28
 0 6 -2 978.89 28.43
 0 6 2 990.19 35.8
 0 6 -2 990.07 35.53
 0 6 -2 961.14 26.32
 0 6 2 1009.29 35.77
 0 7 2 -1.51 3.79
 0 7 2 -0.52 2.35
 0 7 -2 3.18 3.69
 0 7 -2 -3.29 2.51
 0 7 2 -0.01 3.68
 0 7 2 -1.05 5.24
 0 8 2 1623.79 53.81
 0 8 2 1603.47 43.02
 0 8 -2 1779.66 54.54
 0 8 2 1732.6 55.77
 0 8 -2 1628.21 44.83
 0 8 2 1670.64 55.32
 0 9 -2 -1.34 6.47
 0 9 2 1.14 5.28
 0 9 -2 6.71 4.99
 0 9 2 1.33 4.29
 0 9 -2 4.16 3.58
 0 9 2 3.11 6
 0 10 -2 319.5 26.8
 0 10 2 357.8 22.83
 0 10 -2 370.2 21.96
 0 10 2 320.19 22.25
 0 10 -2 337.36 17
 0 11 -2 -5.4 10.23
 0 11 2 8.64 7.01
 0 11 -2 -3.17 5
 0 11 -2 -2.22 4.33
 0 11 2 -8.08 7.05
 0 12 2 696.88 38.46
 0 12 -2 686.48 44.44
 0 12 2 668.09 36.38
 0 12 -2 716.45 29.51
 0 13 -2 12.36 13.03
 0 13 2 -2.69 8.32
 0 13 -2 -2.43 5.55
 0 13 2 -4.2 8.55
 0 14 -2 312.29 33.02
 0 14 2 290.71 27.94
 0 14 2 372.21 28.19
 0 14 -2 313.65 20.28
 0 15 2 -7.47 10.78
 0 15 -2 -20.07 15.83
 0 15 -2 -0.84 6.7
 0 15 2 4.38 9.89
 0 16 2 164.04 23.16
 0 16 -2 208.74 29.61
 0 16 2 231.8 25.19
 0 17 -2 -19 18.55
 0 17 2 -8.85 13.63
 0 17 2 -7.21 12.48
 0 18 2 180.2 26.75
 0 18 -2 192.82 31.64
 0 19 2 -7.17 16.07
 0 -19 -3 285.99 28.18
 0 -18 -3 12.97 11.96
 0 -17 -3 466.91 34.33
 0 -16 -3 3.6 9.82
 0 -15 -3 207.53 22.04
 0 -14 -3 -10.03 10.2
 0 -13 -3 1139.57 50.21
 0 -12 -3 -6.53 9.52
 0 -12 3 2.83 4.07
 0 -11 -3 1302.17 55.22
 0 -11 3 1691.69 45.79
 0 -10 3 -1.11 3.02
 0 -10 -3 0.21 6.44
 0 -9 3 871.61 30.62
 0 -9 -3 912.46 39.64
 0 -9 3 978.53 27.92
 0 -8 3 3.72 2.11
 0 -8 3 3.49 4.79
 0 -8 3 1.4 3.71
 0 -8 -3 0.78 5.75
 0 -8 -3 0.82 1.11
 0 -8 -3 -1.62 3.99
 0 -7 3 2693.65 81.67
 0 -7 3 2502.1 67.79
 0 -7 -3 2393.63 75.2
 0 -7 -3 2635.22 59.11
 0 -7 3 2591.16 60.4
 0 -6 3 0.34 4.96
 0 -6 -3 -5.3 6.33
 0 -6 -3 -2.47 2.98
 0 -6 3 1.62 3.15
 0 -5 3 1333.16 43.25
 0 -5 3 1370.08 47.75
 0 -5 3 1367.22 41.28
 0 -5 -3 1393.35 41.23
 0 -5 -3 1376.28 45.58
 0 -4 3 4.26 4.48
 0 -4 3 -3.43 3.62
 0 -4 -3 -1.18 2.96
 0 -4 3 -2.24 3.15
 0 -4 -3 -5.93 4.69
 0 -4 -3 0.75 3.27
 0 -3 3 7949.08 183.73
 0 -3 3 7674.91 180.9
 0 -3 3 7822.39 180.94
 0 -3 -3 8101.49 181.25
 0 -3 3 7969.76 172.96
 0 -3 -3 7284.8 182.34
 0 -3 -3 7860.72 182.06
 0 -2 3 1.28 3.16
 0 -2 3 0.49 3.57
 0 -2 -3 8.44 5.23
 0 -2 3 -4.04 4.13
 0 -2 -3 1.41 3.38
 0 -2 -3 -2.26 2.75
 0 -2 3 1.22 1.93
 0 -1 -3 1542.36 38.22
 0 -1 -3 1651.75 46.45
 0 -1 -3 1467.81 44.41
 0 -1 3 1700.15 43.36
 0 -1 -3 1548.33 43.77
 0 0 -3 0.04 1.96
 0 0 -3 -5.63 3.7
 0 0 -3 5.64 3.51
 0 0 -3 3.45 2.89
 0 0 3 2.52 3.01
 0 0 -3 -0.82 2.22
 0 1 -3 1532.97 43.4
 0 1 -3 1613.02 44.82
 0 1 3 1460.79 44.69
 0 1 -3 1520.01 45.15
 0 1 3 1671.44 45.92
 0 1 -3 1418.43 41.03
 0 1 -3 1587.02 40.46
 0 1 3 1606.47 43.9
 0 2 -3 3.08 3.48
 0 2 -3 2.69 3.18
 0 2 3 2.17 3.5
 0 2 -3 -0.2 2.96
 0 2 -3 0.1 3.23
 0 2 -3 4.85 2.37
 0 2 3 7.49 3.11
 0 2 3 -0.59 3.53
 0 2 -3 -0.67 1.49
 0 3 -3 7433.66 178.23
 0 3 3 6992.72 173.25
 0 3 -3 7798.09 174.67
 0 3 -3 7509.42 165.84
 0 3 3 7560.93 175.8
 0 3 -3 7628.08 164.31
 0 4 -3 2.09 4.15
 0 4 3 -4.83 4.33
 0 4 -3 -0.46 3.27
 0 4 -3 0.89 1.23
 0 4 3 0.85 3.87
 0 5 3 1300.21 40.39
 0 5 -3 1425.77 41.44
 0 5 -3 1325.72 48.71
 0 5 3 1296.51 44.72
 0 6 -3 -5.08 7.36
 0 6 -3 0.63 3.13
 0 6 3 -1.41 3.21
 0 6 -3 6.5 5.1
 0 6 3 -9.48 6.48
 0 6 -3 -0.11 1.19
 0 7 -3 2480.01 80.25
 0 7 3 2494.85 67.14
 0 7 3 2155.72 63.93
 0 7 -3 2681.29 76.12
 0 7 3 2639.59 76.61
 0 7 -3 2457.32 57.13
 0 7 3 2517.63 74.55
 0 8 -3 0.34 6.53
 0 8 3 1.79 4.03
 0 8 3 7.6 4.08
 0 8 -3 -3.38 5.49
 0 8 3 -0.94 4.63
 0 8 3 12.91 6.88
 0 8 -3 -1.41 2.26
 0 9 -3 881.43 45.8
 0 9 3 881.2 36.41
 0 9 3 933.25 31.08
 0 9 -3 1004.73 41.01
 0 9 3 904.22 40.34
 0 9 -3 918.58 27.39
 0 10 -3 -3.55 8.66
 0 10 3 -3.22 5.74
 0 10 3 8.13 7.12
 0 10 -3 5.57 3.18
 0 11 -3 1385.52 65.17
 0 11 -3 1455.41 42.09
 0 11 3 1428.22 57.32
 0 12 -3 0.94 9.96
 0 12 3 -3.65 7.51
 0 12 -3 2.25 4.3
 0 12 3 10.84 8.96
 0 13 3 1116.85 52.42
 0 13 -3 1211.69 65.28
 0 13 3 1221.4 54.6
 0 13 -3 1121.61 38.09
 0 14 -3 0.26 11.1
 0 14 3 -13.46 9.18
 0 14 3 16.71 12.46
 0 15 -3 275.21 33.3
 0 15 3 221.97 24.82
 0 15 3 276.81 27
 0 16 3 -1.69 9.96
 0 16 -3 -16.87 16.14
 0 16 3 9.17 12.71
 0 17 -3 511.84 48.61
 0 17 3 414.25 36.46
 0 17 3 478.24 37.72
 0 18 -3 -24.97 20.09
 0 -19 -4 -10.03 12.67
 0 -18 -4 0.69 11.59
 0 -17 -4 14.98 12.86
 0 -16 -4 11.98 11.97
 0 -15 -4 -5.68 10.93
 0 -14 -4 -3.33 10.06
 0 -13 -4 0.27 8.3
 0 -12 -4 -0.93 8.06
 0 -11 -4 -10.9 9.9
 0 -10 -4 2.48 6.91
 0 -9 -4 5.06 7.52
 0 -8 4 9.51 6.54
 0 -8 -4 1.36 1.59
 0 -8 -4 10.88 8.76
 0 -7 4 1.73 5.13
 0 -7 -4 -1.4 4
 0 -7 -4 -4.93 7.57
 0 -6 4 2.88 5.81
 0 -6 -4 1.49 3.87
 0 -6 -4 5.79 7.3
 0 -6 -4 10.27 5.04
 0 -5 -4 0.13 3.79
 0 -5 -4 -6.33 6.3
 0 -5 -4 -2.12 3.47
 0 -4 -4 3.69 3.8
 0 -4 -4 -1.71 5.31
 0 -4 -4 0.93 4.07
 0 -4 4 -0.99 2.17
 0 -3 -4 -4.43 4.27
 0 -3 -4 -1.29 4.41
 0 -3 -4 3.6 4
 0 -3 4 3.57 2.25
 0 -2 -4 0.05 3.76
 0 -2 -4 8.08 5.32
 0 -2 -4 0.5 3.17
 0 -2 4 -0.5 2.76
 0 -1 -4 -0.26 1.95
 0 -1 -4 -4.91 5.08
 0 -1 -4 -3.36 4.71
 0 -1 -4 -0.61 3.73
 0 -1 4 0.92 3.27
 0 -1 -4 0.22 2.83
 0 0 -4 -1.44 2.64
 0 0 -4 3.19 3.4
 0 0 -4 -3.06 3.82
 0 0 -4 -2.86 3.9
 0 0 4 4.25 3.23
 0 0 -4 1.13 3.18
 0 1 -4 -5.95 4.01
 0 1 -4 4.14 3.56
 0 1 -4 5.85 4.57
 0 1 -4 -2.6 4.48
 0 1 -4 3.83 3.74
 0 1 4 1.82 3.51
 0 1 4 2.64 4.1
 0 1 -4 -0.67 2.68
 0 2 -4 -2.17 4.07
 0 2 -4 0.11 2.94
 0 2 4 -0.2 1.51
 0 2 -4 -0.36 3.37
 0 2 -4 1 1.61
 0 2 4 1.47 4.7
 0 2 -4 -0.4 3.28
 0 2 -4 -11.96 5.49
 0 2 4 4.36 4.07
 0 2 4 1.49 3.9
 0 2 -4 -0.86 2.25
 0 3 -4 -3.02 4.66
 0 3 4 -2.28 4.58
 0 3 -4 0.22 3.61
 0 3 -4 -1.24 2.54
 0 3 4 -0.55 4.26
 0 3 -4 0.67 1.76
 0 4 -4 -4.68 5.52
 0 4 -4 3.69 1.79
 0 4 4 0.85 4.47
 0 4 -4 -1.27 3.93
 0 4 -4 3.07 2.31
 0 4 -4 0.2 1.6
 0 4 4 -1.75 5.12
 0 5 -4 -1.21 6.37
 0 5 -4 -2.9 4.25
 0 5 4 -1.19 4.65
 0 5 -4 -0.54 1.57
 0 5 4 0.89 6.21
 0 6 -4 2.38 5.94
 0 6 -4 -2.11 4.39
 0 6 4 0.53 4.56
 0 6 -4 0.44 5.37
 0 6 4 -3.8 6.14
 0 7 4 5.65 4.82
 0 7 -4 -7.32 5.09
 0 7 -4 -6.7 7.71
 0 7 4 -6.33 6.55
 0 8 4 1.17 4.29
 0 8 -4 8.61 8.36
 0 8 4 -2.73 7.14
 0 9 4 7.48 5.14
 0 9 -4 -15.16 11.61
 0 9 4 2.01 7.34
 0 10 4 2.76 4.52
 0 10 -4 -8.63 10.02
 0 10 4 8.17 9.25
 0 11 -4 -5.84 11.36
 0 11 4 5.11 9.72
 0 12 -4 -3.5 12.41
 0 12 4 12.97 10.54
 0 13 -4 -7.92 10.65
 0 13 4 11.49 10.62
 0 14 -4 20.67 16.38
 0 14 4 9.42 11.72
 0 15 -4 -5.76 12.91
 0 15 4 11.54 12.14
 0 16 -4 -7.27 17.18
 0 16 4 -5.38 11.03
 0 17 -4 -6.41 15.43
 0 -17 5 168.81 25.06
 0 -17 -5 147.77 23.59
 0 -16 5 5.34 10.61
 0 -16 -5 -3.04 11.24
 0 -15 5 402.59 31.79
 0 -15 -5 349.28 31.8
 0 -14 5 1 9.52
 0 -14 -5 0.03 11.7
 0 -13 5 411.13 30.01
 0 -13 -5 387.46 31.53
 0 -12 5 4.03 9.29
 0 -12 -5 -5.25 9.48
 0 -11 5 1096.03 49.29
 0 -11 -5 1128.71 52.46
 0 -11 5 1132.5 42.93
 0 -10 5 0.58 8.42
 0 -10 -5 4.21 9.59
 0 -10 5 -8.2 6.65
 0 -9 5 1003.56 43.62
 0 -9 -5 973.88 24.32
 0 -9 -5 989.02 24.73
 0 -9 -5 953.51 46.2
 0 -9 5 950.53 38.88
 0 -8 5 9.2 8.23
 0 -8 -5 0.15 2.56
 0 -8 -5 -3.6 8.84
 0 -8 5 -1.82 5.54
 0 -7 5 503.88 28.25
 0 -7 -5 506.21 29.86
 0 -7 -5 447.93 18.64
 0 -7 5 458.6 25.16
 0 -6 5 6.12 6.6
 0 -6 5 -2.06 5.75
 0 -6 -5 -4.51 5.12
 0 -6 -5 -4.98 8.16
 0 -5 5 3317.95 93.7
 0 -5 5 3107.39 91.82
 0 -5 -5 3371.01 93.03
 0 -5 -5 3271.09 96.27
 0 -5 -5 3552.9 96.04
 0 -4 5 -4.22 5.4
 0 -4 -5 9.22 6.26
 0 -4 5 1.44 5.64
 0 -4 -5 5.21 6.5
 0 -4 -5 -4.56 5.26
 0 -4 5 2.52 2.65
 0 -3 5 1466.67 51.05
 0 -3 -5 1499.15 51.4
 0 -3 5 1423.06 50.82
 0 -3 -5 1487.81 51.76
 0 -3 5 1512.64 44.12
 0 -3 -5 1485.34 49.61
 0 -2 -5 -3.08 4.88
 0 -2 5 0.78 5.83
 0 -2 -5 -2.05 4.97
 0 -2 5 1.01 3.67
 0 -2 -5 4.91 4.55
 0 -1 -5 2091.72 63.96
 0 -1 -5 1942.27 52.88
 0 -1 -5 2078.31 64.78
 0 -1 5 2134.26 60.87
 0 -1 -5 2015.89 61.51
 0 -1 -5 2198.16 64.4
 0 -1 -5 2092.25 59.85
 0 0 -5 1.17 2.99
 0 0 -5 -5.37 4.66
 0 0 -5 -1.11 4.41
 0 0 -5 -3.04 5.23
 0 0 -5 -0.06 3.23
 0 0 5 -1.84 3.95
 0 1 -5 2038.67 59.69
 0 1 -5 2066.05 62.86
 0 1 -5 2139.87 65.03
 0 1 -5 2044.82 58.75
 0 1 -5 1983.33 55.84
 0 2 -5 -4.29 4.91
 0 2 -5 -10.26 5.69
 0 2 -5 -2.63 5.89
 0 2 5 1 5.59
 0 2 -5 -6.83 6.17
 0 2 -5 6.84 4.33
 0 2 -5 1.89 2.66
 0 3 -5 1474.88 38.29
 0 3 5 1443.33 38.09
 0 3 -5 1489.12 51.9
 0 3 -5 1421.9 49.3
 0 3 -5 1561.19 51.37
 0 3 5 1423.78 50.7
 0 3 -5 1340.94 37.18
 0 3 5 1499.94 38.05
 0 3 -5 1580.6 55.59
 0 3 5 1610.44 53.91
 0 3 -5 1439.66 42.84
 0 3 5 1389.32 49.49
 0 3 -5 1500.72 40.23
 0 4 -5 -4.38 7.41
 0 4 -5 9.23 5.91
 0 4 5 -3.95 6.32
 0 4 -5 0.36 3.15
 0 4 -5 0.41 4.61
 0 4 -5 0.33 1.99
 0 4 5 9.39 5.71
 0 4 5 1.01 4.46
 0 5 -5 3333.62 97.18
 0 5 -5 3497.84 90.87
 0 5 5 3196.45 89.17
 0 5 -5 3047.7 74.35
 0 5 5 3363.07 92.49
 0 5 -5 3171.46 70.44
 0 5 -5 2968.2 70.17
 0 6 -5 -3.08 4.95
 0 6 5 -2.4 5.95
 0 6 -5 -3.81 7.72
 0 6 5 3.03 6.6
 0 7 5 502.86 26.55
 0 7 -5 450.86 31.47
 0 7 5 496.7 29.24
 0 8 5 -1.5 5.85
 0 8 -5 -5.44 9.52
 0 8 5 4.93 8.68
 0 9 5 958.93 39.16
 0 9 -5 960.21 51.45
 0 9 5 954.92 46.15
 0 10 5 -1.9 6.39
 0 10 -5 -11.53 12.53
 0 10 5 5.38 11.03
 0 11 5 1107.46 42.83
 0 11 -5 1071.96 60.14
 0 11 5 1154.35 54.2
 0 12 -5 5.89 12.22
 0 12 5 -8.79 12.25
 0 13 -5 445.74 41.08
 0 13 5 390.77 32.92
 0 14 -5 5.45 16.77
 0 14 5 3.6 12.8
 0 15 -5 353.88 40.97
 0 15 5 418.76 36.32
 0 16 -5 -21.31 21.32
 0 -16 6 121.02 20.38
 0 -16 -6 93.24 20.91
 0 -15 6 -4.57 10.91
 0 -15 -6 4.01 11.08
 0 -14 6 223.12 25.24
 0 -14 -6 162.12 23.09
 0 -13 6 2.42 9.58
 0 -13 -6 -7.01 11.66
 0 -12 6 164.58 20.34
 0 -12 -6 117.05 19.39
 0 -11 -6 -1.02 10.75
 0 -11 6 -1.35 7.11
 0 -10 6 315.59 26.14
 0 -10 -6 305.84 27.44
 0 -10 6 290.01 21.77
 0 -9 6 4.86 9.02
 0 -9 -6 6.19 9.86
 0 -9 6 -8.33 7.55
 0 -8 6 252.74 22.07
 0 -8 -6 264.63 24.62
 0 -8 -6 245.68 13.2
 0 -8 6 222.62 19.57
 0 -7 6 12.68 8.48
 0 -7 -6 5.53 8.9
 0 -7 -6 4.66 3.79
 0 -7 6 -2.69 6.39
 0 -6 6 363.43 24.88
 0 -6 -6 367.34 26.82
 0 -6 -6 356.36 19.62
 0 -6 6 356.26 24.04
 0 -5 6 -5.14 7.29
 0 -5 6 -3.84 8.26
 0 -5 -6 3.44 7.12
 0 -5 -6 -4.83 4.65
 0 -4 6 434.81 26.93
 0 -4 6 399.9 25.88
 0 -4 -6 442.3 27.4
 0 -4 -6 469.15 24.15
 0 -4 6 444.68 20.34
 0 -3 6 3.23 7.2
 0 -3 -6 -1.34 6.03
 0 -3 6 -1.87 3.85
 0 -3 -6 -5.06 4.86
 0 -2 6 259.46 20.27
 0 -2 -6 235.37 18.55
 0 -2 6 258.29 16.7
 0 -2 -6 244.87 17.36
 0 -1 -6 0.62 3
 0 -1 6 -6.05 7.47
 0 -1 -6 7.91 6.5
 0 -1 -6 -4.46 5.86
 0 -1 -6 -1.15 4
 0 0 -6 602.97 25.55
 0 0 6 562.19 31.08
 0 0 6 638.52 30.29
 0 0 -6 612.2 32.44
 0 0 -6 610.6 28.42
 0 0 -6 607.11 26.64
 0 1 -6 4.34 4.51
 0 1 6 0.86 6.96
 0 1 -6 1.82 4.79
 0 1 -6 7.18 5.91
 0 1 6 0.58 5.23
 0 1 -6 -4.12 3.9
 0 2 -6 260.3 18.65
 0 2 6 259.29 20.45
 0 2 -6 237.45 15.9
 0 2 6 291.53 21.06
 0 2 -6 257.68 14.4
 0 3 -6 -9.88 6.97
 0 3 6 -2.83 7.29
 0 3 -6 3.25 4.87
 0 3 -6 0.17 2.9
 0 4 -6 414.91 27.02
 0 4 -6 445.85 16.69
 0 4 6 428.98 16.4
 0 4 6 444.33 27.13
 0 4 -6 442.51 16.05
 0 4 6 438.79 16.37
 0 4 -6 447 20.09
 0 4 -6 430.24 16.58
 0 5 -6 -0.29 2.02
 0 5 -6 -0.93 3.1
 0 5 6 -2.84 6.97
 0 5 6 7.91 4.37
 0 5 -6 1.58 3.44
 0 5 -6 1.28 1.99
 0 6 -6 330.48 26.58
 0 6 6 330.11 23.64
 0 6 -6 361.07 13.74
 0 6 6 299.62 24
 0 7 6 1.83 7.02
 0 7 -6 -13.3 10.06
 0 7 6 3.1 8.4
 0 8 6 258.99 21.1
 0 8 -6 250.56 25.96
 0 8 6 227.11 22.09
 0 9 6 -5.31 9.26
 0 9 -6 9.63 12.59
 0 9 6 -5 8.85
 0 10 6 312.88 23.23
 0 10 -6 367.36 34.66
 0 10 6 310.79 28.19
 0 11 6 -16.89 9.13
 0 11 -6 -6.62 12.42
 0 11 6 1.01 9.95
 0 12 -6 225.36 30.19
 0 12 6 148.43 21.68
 0 13 -6 12.18 12.12
 0 14 -6 172.53 28.91
 0 15 -6 -7.66 17.34
 0 -15 7 52.64 17.97
 0 -14 7 9.52 13.31
 0 -14 -7 -4.81 11.94
 0 -13 7 97.79 18.42
 0 -13 -7 80.87 19.56
 0 -12 7 4.2 11.23
 0 -12 7 -2.01 7.77
 0 -11 7 42.74 13.32
 0 -11 -7 48.52 15.36
 0 -11 7 55.32 12.48
 0 -10 7 3.84 9.87
 0 -10 7 18.56 10.85
 0 -9 7 163.86 20.22
 0 -9 -7 177.11 23.11
 0 -9 7 152.46 17.88
 0 -8 7 0.93 9.24
 0 -8 -7 5.2 9.15
 0 -8 7 -1.15 8.38
 0 -7 7 266.41 24.21
 0 -7 -7 245.67 24.58
 0 -7 7 257.16 22.77
 0 -6 7 -10 9.49
 0 -6 7 -4.37 8.77
 0 -6 -7 2.78 9.55
 0 -5 7 108.78 14.95
 0 -5 -7 115.11 16.48
 0 -4 7 10.35 8.87
 0 -4 -7 -2.7 5.48
 0 -4 -7 -3.13 7.6
 0 -3 7 271.39 22.98
 0 -3 -7 262.28 19.8
 0 -3 -7 263.48 21.44
 0 -2 7 0.9 8.31
 0 -2 -7 -2.18 5.47
 0 -2 -7 8.67 7.27
 0 -2 7 -5.77 6.08
 0 -1 7 280.5 23.22
 0 -1 -7 293.71 21.16
 0 -1 7 264.01 19.58
 0 -1 -7 286.25 19.5
 0 0 -7 -3.38 4.5
 0 0 7 -2.05 7.62
 0 0 -7 6.1 6.77
 0 0 -7 -4.9 5
 0 1 -7 273.79 18.97
 0 1 7 316.25 24.67
 0 1 -7 270.54 19.69
 0 1 -7 302.93 18.22
 0 2 -7 4.3 6.55
 0 2 7 -5.55 9.28
 0 2 -7 -3.79 5.98
 0 2 -7 -4 4.18
 0 3 -7 278.71 22.14
 0 3 7 231.52 21.32
 0 3 -7 267.78 18.02
 0 3 -7 276.09 15.22
 0 4 -7 5.5 7.42
 0 4 7 -7.66 8.01
 0 4 -7 -5.94 5.95
 0 4 -7 3.68 3.48
 0 5 7 121.14 8.02
 0 5 -7 121.2 7.93
 0 5 -7 125.15 18.15
 0 5 7 112.79 16.15
 0 5 -7 132.64 7.86
 0 5 7 116.75 7.73
 0 5 -7 107.29 10.01
 0 5 -7 118.75 7.3
 0 5 -7 126.39 7.64
 0 6 -7 12.12 10.73
 0 6 -7 0.79 3.23
 0 6 -7 -2.84 4.28
 0 6 7 -3.53 4.43
 0 6 7 1.05 8.32
 0 7 -7 242.41 26.18
 0 7 7 249.58 22.38
 0 7 -7 256.36 15.99
 0 7 7 247.76 16.36
 0 8 -7 6.75 10.18
 0 8 -7 0.21 5.62
 0 8 7 6.93 6.2
 0 8 7 -0.72 8.25
 0 9 -7 180.2 25.02
 0 9 7 190.91 17.34
 0 9 7 184.91 20.26
 0 9 -7 208.32 17.41
 0 10 -7 32.4 16.59
 0 10 7 -4.98 9.3
 0 11 -7 58.42 17.17
 0 11 7 68.9 13.41
 0 12 -7 6.17 14.3
 0 13 -7 89.39 23.53
 0 14 -7 -9.72 15.17
 0 -13 8 -1.45 13.91
 0 -12 8 292.27 29.49
 0 -12 -8 326.68 33.55
 0 -11 8 5 11.58
 0 -11 -8 16.57 16.46
 0 -11 8 -8.93 10.81
 0 -10 8 253.99 26.68
 0 -10 -8 244.79 27.85
 0 -10 8 241.99 23.41
 0 -9 8 -22.6 13.05
 0 -9 -8 6.6 10.58
 0 -9 8 7.29 10.09
 0 -8 8 998.4 51.46
 0 -8 -8 1007.59 53.96
 0 -8 8 988.65 50.12
 0 -7 -8 -13.82 11.95
 0 -7 8 6.1 10.1
 0 -6 -8 617.87 39.55
 0 -6 8 575.09 37.32
 0 -5 -8 3.09 8.72
 0 -5 8 -2.73 10.16
 0 -4 -8 281.08 25.34
 0 -4 8 262.82 24.63
 0 -3 -8 50.14 14.66
 0 -3 8 6.61 10.99
 0 -2 -8 961.16 45.7
 0 -2 8 979.8 49.64
 0 -1 -8 -2.7 7.75
 0 -1 8 -15.38 12.4
 0 0 -8 876.17 34.14
 0 0 8 853.5 46.16
 0 0 -8 891.75 40.82
 0 1 -8 2.32 5.75
 0 1 8 -3.61 10.4
 0 1 -8 -5.43 7.62
 0 1 -8 4.94 5.71
 0 2 -8 1012.7 44.21
 0 2 -8 1002.66 41.67
 0 2 8 963.47 49.35
 0 3 -8 3.67 6.92
 0 3 -8 3.91 6.27
 0 3 8 -2.52 10.49
 0 4 -8 307.52 26.88
 0 4 -8 315.98 20.06
 0 4 8 317.57 27.18
 0 5 -8 6.67 10.16
 0 5 -8 -5.61 5.68
 0 5 8 5.4 10.49
 0 6 -8 555.83 39.59
 0 6 8 673.92 40.48
 0 7 -8 16.72 11.83
 0 7 8 17.05 11.72
 0 8 -8 1005.4 58.62
 0 8 8 1010.67 51.14
 0 9 -8 9.87 12.21
 0 9 8 2.85 10.06
 0 10 -8 268.87 33.46
 0 10 8 251.14 24.97
 0 11 -8 18.85 20.16
 0 11 8 -8.05 10.37
 0 12 -8 330.33 38.62
 0 13 -8 40.62 21.39
 0 -11 9 15.51 13.31
 0 -11 9 40.08 14.66
 0 -10 -9 9.32 15.87
 0 -10 9 -1.65 11.39
 0 -9 -9 54.89 16.47
 0 -9 9 47.69 14.66
 0 -8 -9 -24.79 16.98
 0 -8 9 2.07 10.97
 0 -7 -9 82.2 18.65
 0 -7 9 73.05 16.86
 0 -6 -9 -17.12 12.6
 0 -6 9 16.25 12.7
 0 -5 -9 67.32 17.28
 0 -5 9 41.9 15.39
 0 -4 -9 -2.07 11.04
 0 -4 9 -6.06 10.42
 0 -3 -9 66.94 15.2
 0 -3 9 57.1 15.22
 0 -2 -9 -3.9 8.6
 0 -2 9 -19.52 14.02
 0 -1 -9 103.77 15.61
 0 -1 9 104.56 18.39
 0 0 -9 1.77 8.25
 0 0 9 -1.02 10.46
 0 1 -9 92.7 14.26
 0 1 9 84.51 17.46
 0 2 -9 3.79 8.42
 0 2 9 -19.63 13.7
 0 3 -9 49.85 11.29
 0 3 -9 57.33 11.44
 0 3 9 43.41 13.83
 0 4 -9 -4.98 9.58
 0 4 9 9.32 12.82
 0 5 -9 50.12 14.02
 0 5 9 62.03 15.6
 0 6 -9 -11.3 12.66
 0 6 9 -2.88 10.84
 0 7 -9 80.97 17.4
 0 7 9 90.49 17.76
 0 8 -9 20.5 13.99
 0 8 9 -9.53 12.77
 0 9 -9 42.13 17.2
 0 9 9 71.01 17.72
 0 10 -9 -5.29 13.19
 0 10 9 2.01 11.84
 0 11 -9 60.47 21.53
 0 11 9 17.23 12.88
 0 12 -9 -8.05 16.41
 0 -10 10 91.33 18.84
 0 -9 10 16.59 15.74
 0 -8 10 82.32 19.09
 0 -7 10 2.9 13.8
 0 -7 -10 -18.53 16.31
 0 -6 10 190.03 25.11
 0 -6 -10 173.66 24.38
 0 -5 10 -0.24 12.4
 0 -5 -10 -28.27 15.15
 0 -4 10 171.63 24.26
 0 -4 -10 203.88 25.31
 0 -3 10 -10.35 13.46
 0 -3 -10 19.76 10.67
 0 -2 10 142.27 22.73
 0 -2 -10 122.77 19.07
 0 -1 10 2.28 11.1
 0 -1 -10 4.26 9.79
 0 0 10 221.41 27.5
 0 0 -10 194.6 22.3
 0 1 10 -2.49 10.9
 0 1 -10 9.17 10.39
 0 2 10 136.83 23.23
 0 3 10 7.28 12.16
 0 4 10 215.82 27.65
 0 5 10 20.47 14.45
 0 6 10 176.12 25.75
 0 7 10 -21.59 15.93
 0 8 10 95.19 20.14
 0 9 10 -9.74 14.24
 0 10 10 124.05 22.85
 0 -4 -11 12.45 13.57
 0 -3 -11 258.21 29
 0 -2 -11 -2.44 12.17
 0 -1 -11 161.36 22.68
 -1 -16 0 5.15 6.14
 1 -16 0 0.12 6.59
 -1 -15 0 11.9 7.44
 1 -15 0 -6.27 6.66
 -1 -14 0 0.13 5.94
 1 -14 0 0.68 5.84
 -1 -13 0 -0.85 5.97
 1 -13 0 -7.94 6.19
 1 -12 0 8.41 5.46
 -1 -12 0 4.71 5.3
 1 -12 0 -0.54 4.71
 -1 -12 0 7.69 5.77
 1 -11 0 2.47 4.41
 -1 -11 0 2.12 4.79
 1 -11 0 4.26 4.62
 -1 -11 0 -5.09 5.03
 -1 -10 0 -3.44 5.42
 1 -10 0 -1.62 4.54
 -1 -10 0 0.7 4.14
 1 -10 0 -0.47 4.26
 -1 -9 0 7.3 6.85
 1 -9 0 -0.83 3.67
 1 -9 0 -4.37 4.04
 -1 -9 0 -0.34 3.82
 -1 -9 0 -3.15 3.64
 1 -9 0 11.75 4.76
 -1 -8 0 -3.76 4.65
 1 -8 0 -2.85 3.47
 1 -8 0 0.68 3.29
 -1 -8 0 -0.84 3.14
 -1 -8 0 0.86 3.24
 1 -8 0 -1.71 3.4
 -1 -7 0 -5.51 4.86
 1 -7 0 -0.97 3.32
 1 -7 0 1.15 2.83
 -1 -7 0 0.55 2.96
 1 -7 0 2.76 2.79
 -1 -7 0 -1.62 2.69
 -1 -6 0 7.06 4.5
 1 -6 0 0.55 2.59
 1 -6 0 1.87 2.56
 -1 -6 0 3.17 2.84
 -1 -6 0 2.61 2.84
 1 -6 0 2.63 2.81
 -1 -5 0 -1.97 3.23
 1 -5 0 0.32 2.22
 1 -5 0 1.42 2.1
 1 -5 0 0.95 1.91
 -1 -5 0 -4.6 2.64
 -1 -5 0 -1.08 2.39
 -1 -4 0 -4.52 3.23
 1 -4 0 0.19 1.67
 1 -4 0 -0.09 1.81
 -1 -4 0 3.64 1.99
 -1 -4 0 1.28 1.9
 1 -4 0 1.05 1.61
 -1 -3 0 0.16 2.2
 1 -3 0 1.44 1.63
 1 -3 0 1.57 1.58
 -1 -3 0 1.46 1.63
 1 -3 0 1.91 1.44
 -1 -3 0 2.31 1.63
 -1 -2 0 1.4 1.42
 1 -2 0 0.47 1.09
 1 -2 0 0.63 1.1
 1 -2 0 1.61 1.25
 -1 1 0 0.21 0.7
 -1 2 0 -0.01 0.97
 -1 2 0 0.67 1.08
 1 2 0 1.39 1.21
 -1 3 0 -1.69 2.25
 -1 3 0 0.71 1.27
 -1 3 0 0.16 1.48
 1 3 0 0.17 1.79
 -1 3 0 -0.48 1.63
 1 4 0 1.54 3.35
 -1 4 0 1.76 3.11
 1 4 0 -2.33 1.99
 -1 4 0 0.59 1.54
 -1 4 0 0.51 1.65
 -1 4 0 1.21 1.93
 1 4 0 -0.52 1.83
 1 4 0 0.85 2.22
 -1 5 0 0.33 3.23
 1 5 0 -1.12 3.27
 -1 5 0 2.13 1.82
 1 5 0 -2.6 2.05
 -1 5 0 -0.56 2.37
 1 5 0 1.83 2.64
 -1 5 0 0.07 1.92
 1 5 0 -1.09 1.98
 1 6 0 8.44 5.67
 -1 6 0 1.08 3.69
 -1 6 0 0.44 2.09
 1 6 0 -2.39 2.42
 -1 6 0 2 3.02
 1 6 0 -0.24 3.24
 -1 6 0 0.63 2.47
 1 6 0 -4.37 3.25
 -1 7 0 0.11 3.91
 1 7 0 -2.59 4.86
 1 7 0 -1.43 2.69
 -1 7 0 -2.09 2.85
 -1 7 0 2.99 3.02
 1 7 0 -3.49 3.49
 -1 7 0 -1.83 3.5
 1 7 0 2.08 2.75
 1 8 0 0.63 2.28
 -1 8 0 -2.25 2.81
 -1 8 0 2.96 4.43
 1 8 0 -6.89 5.2
 -1 8 0 2.44 3.45
 1 8 0 -5.78 3.95
 1 9 0 -2.34 2.91
 -1 9 0 -2.06 3.1
 -1 9 0 0.01 4.05
 1 9 0 3.02 4.92
 -1 9 0 5.11 3.79
 1 9 0 -0.21 3.32
 -1 10 0 2.46 7.19
 1 10 0 0.33 7.31
 1 10 0 8.79 4.33
 -1 10 0 6.2 4.24
 -1 10 0 3.37 5.65
 1 10 0 -3.97 5.16
 -1 10 0 -2.01 4.14
 -1 11 0 -9.07 9.93
 1 11 0 3.44 8.11
 1 11 0 0.46 3.42
 -1 11 0 -2.27 3.91
 -1 11 0 -0.46 4.03
 1 11 0 1.22 5.99
 -1 11 0 6.68 5.93
 1 12 0 -2.9 9.02
 -1 12 0 -22.02 12.29
 -1 12 0 -2.04 4.42
 1 12 0 -5.23 3.9
 -1 12 0 -3.75 4.62
 1 12 0 -2.23 5.92
 -1 12 0 -6.52 6.55
 -1 13 0 -1.81 9.02
 1 13 0 4.26 9.22
 1 13 0 -7.04 4.8
 -1 13 0 5.19 4.55
 1 13 0 -1.06 7.45
 -1 13 0 -8.01 6.08
 -1 13 0 -2.97 7.02
 -1 14 0 -3.35 9.44
 1 14 0 -0.33 10.38
 -1 14 0 0.23 5.54
 1 14 0 6.22 4.65
 -1 14 0 -4.15 8.36
 1 14 0 1.25 7.19
 -1 14 0 10.48 6.94
 1 15 0 3.97 12.01
 -1 15 0 10.51 11.5
 1 15 0 -1.38 8.25
 -1 15 0 6.03 7.66
 -1 16 0 0.3 11.43
 1 16 0 -9.3 14.16
 1 16 0 4.47 8.28
 1 17 0 -21.71 15.64
 -1 17 0 0.45 13.37
 1 17 0 5.25 10.14
 -1 18 0 -15.24 12.21
 1 18 0 -22.2 17.14
 1 18 0 -12.71 11.33
 -1 19 0 20.54 16.84
 1 19 0 12.56 14.88
 -1 20 0 -19.39 17.91
 1 20 0 9.95 17.55
 1 -17 -1 154.39 17.98
 -1 -17 -1 140.03 16.78
 1 -16 -1 265.46 22.11
 -1 -16 -1 310.05 23.81
 1 -15 1 496.96 23.98
 1 -15 -1 413.61 26.95
 -1 -15 1 452.78 22.97
 -1 -15 -1 415.66 26.53
 -1 -14 1 371.37 19.9
 1 -14 -1 364.73 24.44
 -1 -14 -1 362.58 23.99
 1 -14 1 378.81 20.49
 1 -13 -1 260.95 19.61
 -1 -13 1 259.02 15.77
 -1 -13 -1 231.5 18.5
 1 -13 1 264.23 16.06
 1 -13 1 225.97 17.31
 -1 -13 1 248.42 18.85
 1 -12 -1 416.98 24.08
 1 -12 1 419.42 19.92
 -1 -12 1 386.32 19.02
 -1 -12 -1 394.24 23.5
 -1 -12 1 413.42 23.8
 -1 -11 -1 307.63 23.27
 -1 -11 1 282.54 15.26
 -1 -11 -1 302.76 19.16
 1 -11 -1 287.41 19.09
 1 -11 1 297.57 15.66
 1 -11 -1 258.6 15.78
 1 -11 -1 291.11 20.11
 -1 -10 -1 603.96 30.76
 1 -10 -1 560.22 26.34
 -1 -10 1 572.05 21.94
 1 -10 -1 539.2 22.93
 -1 -10 -1 558.98 26.66
 1 -10 1 576.24 22.13
 -1 -10 -1 593.19 28.3
 -1 -10 1 541.13 25.11
 1 -10 1 581.88 24.42
 1 -10 -1 586.35 27.91
 -1 -9 -1 982.9 39.65
 -1 -9 1 1005.09 43.17
 1 -9 -1 910.29 34.64
 1 -9 1 938.96 29.73
 -1 -9 1 957.71 29.94
 1 -9 1 847.31 35.4
 -1 -9 -1 915.39 35.11
 1 -9 -1 924.34 30.91
 -1 -9 1 944.26 33.29
 1 -9 1 978.02 32.57
 -1 -8 1 1207.93 47.82
 -1 -8 -1 1320.48 45.74
 -1 -8 1 1257.69 29.6
 1 -8 1 1182.85 42
 -1 -8 -1 1233.52 41.26
 -1 -8 1 1210.53 35.28
 1 -8 -1 1242.09 36.47
 1 -8 -1 1236.02 41.2
 1 -8 1 1233.96 35.32
 1 -8 1 1263.83 37.81
 -1 -8 1 1300.6 39.42
 -1 -7 -1 750.42 30.36
 -1 -7 1 743.33 32.83
 -1 -7 -1 706.95 18.95
 -1 -7 1 736.58 19.18
 1 -7 1 690.47 27.91
 1 -7 1 731.44 22.27
 -1 -7 1 727.75 22.66
 -1 -7 -1 720.42 27.69
 1 -7 -1 703.45 23.13
 1 -7 -1 689.36 27.17
 -1 -7 1 764.76 25.87
 1 -7 1 690.23 23.9
 -1 -7 -1 715.91 28.24
 1 -7 -1 698.43 27.94
 -1 -6 1 1221.66 42.97
 -1 -6 -1 1236.57 39.51
 -1 -6 1 1168.48 29.5
 -1 -6 -1 1154.49 29.32
 1 -6 1 1135.42 37.95
 -1 -6 -1 1151.22 37.23
 1 -6 -1 1157.82 32.24
 -1 -6 1 1197.29 31.57
 1 -6 -1 1166.61 36.99
 1 -6 1 1192.93 31.12
 -1 -6 1 1140.41 34.13
 1 -6 -1 1184.5 37.84
 -1 -6 -1 1241.67 38.37
 1 -6 1 1188.15 32.92
 -1 -5 1 1328.17 43.21
 -1 -5 -1 1257.09 39.21
 -1 -5 -1 1292.99 31.87
 -1 -5 1 1302.41 31.78
 -1 -5 -1 1271.92 38.42
 -1 -5 1 1301.89 32.47
 1 -5 -1 1287.71 38.22
 1 -5 1 1265.01 31.75
 1 -5 -1 1219.94 33.25
 1 -5 1 1274.98 38.82
 -1 -5 -1 1263.36 38.46
 1 -5 1 1243.06 33.29
 1 -5 -1 1284.01 38.57
 -1 -5 1 1238.88 34.7
 -1 -4 -1 944.55 30.02
 -1 -4 1 995.71 33.6
 -1 -4 -1 991.15 25.38
 -1 -4 1 948.97 25.1
 1 -4 1 928.48 30.07
 -1 -4 -1 928.79 29.99
 1 -4 -1 948.27 25.55
 1 -4 1 955.24 23.86
 1 -4 -1 964 29.83
 -1 -4 1 960.96 26.58
 -1 -4 1 983.84 24.6
 1 -4 -1 977.05 30.28
 1 -4 1 947.34 24.79
 -1 -3 1 46.05 5.67
 -1 -3 -1 55.87 5.07
 -1 -3 1 52.43 3.83
 -1 -3 -1 55.58 3.99
 1 -3 1 59.78 5.55
 1 -3 -1 54.74 5.1
 1 -3 1 53.08 2.91
 -1 -3 1 49.44 3.83
 -1 -3 -1 60.43 5.74
 -1 -2 -1 2400.89 57.97
 -1 -2 1 2334.71 61.37
 -1 -2 -1 2406.43 57.19
 1 -2 1 2443.84 57.27
 1 -2 1 2445.01 59.7
 -1 -2 -1 2522.25 60.05
 1 -2 -1 2512.14 59.37
 -1 -2 1 2459.4 56.13
 1 -1 1 3047.84 66.57
 -1 -1 1 2982.34 69.56
 -1 -1 -1 3115.83 67.91
 1 -1 1 2750.43 68.22
 -1 -1 -1 2882.36 65.07
 1 -1 -1 2811.04 68.06
 -1 -1 1 3023.2 65.74
 -1 -1 -1 2874.8 67.53
 -1 -1 -1 2804.04 68.44
 -1 0 1 2867.47 62.71
 1 0 -1 2698.83 62.54
 1 0 -1 2708.95 62.54
 -1 0 -1 2873.43 62.62
 1 0 1 2616.15 62.41
 -1 0 -1 2482.33 62.32
 -1 0 -1 2809.08 61.37
 -1 1 -1 2852.14 65.99
 1 1 -1 2675.78 66.18
 1 1 -1 2834.96 69.09
 1 1 1 3079.92 66.77
 -1 1 -1 2800.24 66.92
 -1 1 1 2933.74 66.39
 -1 1 -1 2998.3 66.44
 1 1 1 2931.03 67.22
 1 1 1 2981.13 64.91
 1 1 -1 2889.66 65.25
 1 1 1 2995.21 67.25
 1 2 1 2272.44 53.11
 -1 2 -1 2194.75 53
 1 2 -1 2157.4 57.64
 1 2 1 2406.3 55.45
 1 2 -1 2284.87 52.16
 -1 2 1 2149.55 55.15
 1 3 1 59.83 5.32
 -1 3 1 61.62 4.67
 -1 3 -1 49.67 3.77
 -1 3 1 53.09 3.91
 -1 3 1 52.77 5.27
 -1 3 -1 55.05 5.17
 1 3 -1 54.92 3.96
 1 3 1 55.48 5.25
 -1 3 1 50.4 5.33
 1 3 1 53.86 5.47
 -1 4 1 939.93 28.23
 1 4 1 969.41 30.27
 -1 4 1 933.8 24.24
 -1 4 -1 914.01 24.15
 -1 4 1 928.08 29.03
 -1 4 -1 945.85 28.82
 -1 4 -1 900.74 22.92
 1 4 -1 892.18 25.18
 -1 4 -1 853.42 23.8
 1 4 1 911.78 29.02
 -1 4 1 884.71 28.99
 1 4 1 1011.44 30.24
 1 5 1 1291.71 39.76
 -1 5 1 1265.69 37.49
 -1 5 1 1093.18 29.96
 -1 5 -1 1187.94 30.35
 -1 5 1 1242.81 37.21
 1 5 1 1207.43 28.37
 1 5 -1 1237.91 37.17
 -1 5 -1 1270.1 36.79
 -1 5 -1 1192.6 30.46
 1 5 -1 1116.31 32.72
 1 5 1 1312.79 38.25
 1 5 1 1276.83 37.79
 -1 5 -1 1223.66 32.21
 -1 5 1 1217.56 37.58
 1 6 1 1184.62 40.67
 -1 6 1 1159.19 38.74
 -1 6 1 1092.3 29.04
 -1 6 -1 1191.01 29.34
 -1 6 1 1223.85 37.88
 1 6 1 1181.92 28.91
 -1 6 -1 1206.92 36.81
 -1 6 -1 1162.44 31.07
 1 6 -1 1248.19 37.73
 1 6 1 1185.8 38.03
 -1 6 -1 1114.2 32.65
 -1 6 1 1140.85 37.96
 1 6 -1 1081.45 33.26
 1 6 1 1218.33 38.24
 1 7 1 701.38 31.2
 -1 7 1 718.76 30.25
 -1 7 -1 703.89 19.27
 -1 7 1 695.35 19.07
 -1 7 1 740.61 28.44
 1 7 -1 758.68 27.97
 -1 7 -1 745.9 22.76
 1 7 1 777.1 20.81
 -1 7 -1 729.76 27.28
 -1 7 1 725.22 28.89
 1 7 1 746.74 28.8
 1 7 1 746.48 29.44
 -1 7 -1 698.67 24.43
 1 7 -1 717.86 25.09
 1 8 1 1263.44 47.24
 -1 8 1 1158.2 44.76
 -1 8 1 1213 29.23
 -1 8 -1 1297.14 35.78
 1 8 -1 1256.08 40.52
 -1 8 -1 1309.26 41.1
 -1 8 1 1315.44 42.92
 1 8 1 1173.68 32.44
 -1 8 -1 1240.8 37.85
 1 8 1 1277 43.52
 -1 8 1 1255.47 43.07
 1 8 1 1260.44 42.53
 1 8 -1 1279.3 38.9
 -1 9 -1 938.65 43.68
 1 9 -1 950.01 44.97
 -1 9 1 985.4 37.07
 1 9 1 978.82 27.91
 -1 9 -1 1015.84 35.66
 1 9 -1 968.79 35.2
 -1 9 -1 987.24 30.77
 1 9 1 950.81 37.08
 1 9 1 944.41 37.78
 1 9 -1 955.13 34.05
 -1 9 1 979.99 38.25
 -1 9 -1 925.71 32.63
 -1 10 -1 563.02 34.33
 1 10 -1 566.71 35.81
 1 10 1 553.91 32.54
 1 10 1 552.4 19.62
 -1 10 1 575.19 28.07
 -1 10 -1 545.1 25.54
 1 10 -1 582.56 25.57
 1 10 1 578.75 27.58
 1 10 -1 557.81 25.39
 -1 10 -1 562.38 24.81
 1 10 1 580.95 28.99
 -1 10 -1 559.23 22.25
 -1 10 1 604.21 29.08
 1 11 1 282.75 24.3
 -1 11 1 288.93 23.3
 -1 11 -1 273.41 25.1
 1 11 -1 293.06 26.23
 1 11 1 293.48 13.61
 -1 11 1 310.19 20.76
 -1 11 -1 288.69 18.75
 1 11 -1 297.53 18.17
 -1 11 -1 297.61 18.27
 1 11 1 314.68 21.81
 -1 11 1 298.39 21.39
 -1 11 -1 291.64 15.94
 1 11 1 296.38 19.95
 1 11 -1 300.54 18.77
 1 12 -1 441.76 34.54
 1 12 1 386.92 30.3
 -1 12 1 421.88 30.5
 -1 12 -1 438.87 33.34
 1 12 1 404.59 17.28
 1 12 -1 440.79 23.4
 -1 12 1 430.37 25.52
 -1 12 -1 416.97 23.11
 -1 12 -1 469.46 24.24
 -1 12 -1 419.28 20.32
 1 12 1 420.88 26.73
 1 12 1 451.01 25.85
 -1 12 1 436.47 27.03
 1 12 -1 406.94 23.37
 1 13 1 243.02 25.3
 -1 13 1 219.98 23.39
 1 13 -1 237.77 26.85
 -1 13 -1 253.83 26.34
 -1 13 -1 252.13 18.14
 1 13 -1 278.35 18.85
 -1 13 1 259.66 21.94
 1 13 1 241.89 22.26
 -1 13 -1 274.59 19.23
 1 13 -1 267.95 19.66
 1 14 -1 350.35 33.83
 -1 14 1 440.04 34.57
 1 14 1 364.21 32.16
 -1 14 -1 401.32 36.28
 -1 14 1 402.67 28.09
 -1 14 -1 367.81 23.89
 1 14 -1 358.76 24.32
 1 14 1 376.17 27.16
 1 15 -1 463.3 40.94
 1 15 1 429.47 37.27
 -1 15 -1 422.89 38.12
 -1 15 1 437.2 36.54
 -1 15 1 484.73 32.2
 1 15 -1 468.58 29.4
 1 15 1 443.44 31.27
 -1 16 -1 342.38 36.55
 1 16 1 316.52 33.6
 -1 16 1 284.54 31.46
 1 16 -1 308.49 34.81
 1 16 -1 319.63 24.96
 1 16 1 291.12 26.73
 -1 17 -1 150.35 27.58
 1 17 -1 163.52 27.84
 -1 17 1 170.24 26.19
 1 17 1 103.88 21.48
 1 17 -1 169.23 19.47
 1 17 1 146.67 20.54
 -1 18 -1 107.59 24.75
 1 18 1 179.27 27.88
 -1 18 1 169.71 28.25
 1 18 -1 131.48 27.24
 1 18 1 176.05 23.25
 -1 19 1 89.31 21.47
 1 19 -1 58.48 23.51
 1 19 1 120.31 24.42
 -1 19 -1 81.63 23.07
 1 19 1 102.89 20.78
 1 20 1 51.62 20.18
 -1 20 1 80.06 24.22
 -1 -18 -2 129.43 18.17
 1 -18 -2 94.85 16.78
 -1 -17 -2 120.53 17.8
 1 -17 -2 103.59 16.09
 1 -16 -2 98.56 15.72
 -1 -16 -2 34.95 11.12
 1 -15 -2 216.41 20.88
 -1 -15 -2 219.65 20.99
 -1 -14 -2 79.94 12.81
 1 -14 -2 72.13 12.64
 -1 -14 2 86.6 7.59
 -1 -13 2 203.46 11.22
 -1 -13 -2 193.45 18.79
 1 -13 -2 184.78 17.92
 -1 -12 -2 483.23 29.54
 1 -12 2 460.81 17.06
 -1 -12 2 449.5 17.3
 1 -12 -2 432.13 26.61
 -1 -12 -2 413.12 25.73
 1 -12 2 467.16 22.37
 -1 -11 -2 266.69 20.44
 -1 -11 -2 260.38 20.09
 1 -11 -2 274.74 20.15
 1 -11 2 270.93 11.71
 1 -11 -2 226.57 12.98
 -1 -11 2 266.5 12.02
 1 -11 2 255.23 15.19
 -1 -11 2 286.43 16.78
 -1 -10 -2 109.37 12.74
 -1 -10 2 122.63 7.12
 1 -10 2 116.41 6.8
 1 -10 -2 113.38 12.9
 1 -10 -2 120.14 8.59
 -1 -10 -2 119.51 13.24
 -1 -10 2 127.18 10.38
 1 -10 2 120.62 9.5
 -1 -9 -2 723.99 31.1
 -1 -9 2 689.35 35.81
 -1 -9 2 662.84 21.24
 -1 -9 2 690.65 20.07
 -1 -9 -2 663.31 30.76
 1 -9 -2 655.58 22.3
 1 -9 -2 723.69 31.47
 -1 -9 2 709.68 25.68
 1 -9 2 657.77 23.64
 1 -9 -2 705.66 31.64
 -1 -9 -2 647.77 30.98
 -1 -8 -2 480.11 23.31
 -1 -8 2 453.59 27.6
 -1 -8 -2 449.67 16.35
 -1 -8 2 431.47 16.35
 1 -8 -2 443.67 16.13
 -1 -8 -2 457.6 23.85
 -1 -8 2 463.29 14.01
 1 -8 -2 458.12 23.59
 1 -8 2 456.32 16.97
 -1 -8 2 495.22 19.15
 1 -8 -2 438.69 23.62
 -1 -8 -2 449.04 23.79
 -1 -7 -2 961.48 33.9
 -1 -7 2 960.53 40.3
 -1 -7 2 927 27.77
 -1 -7 -2 921.19 27.78
 -1 -7 -2 920.68 35.55
 1 -7 -2 974.51 35.91
 1 -7 -2 910.13 26.61
 -1 -7 2 962.68 23.71
 -1 -7 2 930.53 28.87
 1 -7 2 948.55 26.78
 -1 -6 2 267.33 18.39
 -1 -6 -2 278.05 14.68
 1 -6 2 267.03 12.48
 -1 -6 2 255.94 12.11
 -1 -6 -2 272.2 12.22
 1 -6 -2 272.61 10.71
 -1 -6 -2 285.29 16.87
 1 -6 -2 269.34 16.57
 1 -6 2 266.34 16.92
 1 -6 2 276.34 9.96
 -1 -6 2 277.65 11.8
 -1 -5 -2 979.3 31.19
 -1 -5 2 1055.74 38.68
 1 -5 2 1025.53 30.14
 -1 -5 2 1021.29 29.86
 -1 -5 -2 1042.83 30.06
 1 -5 -2 1025.89 35.04
 -1 -5 -2 996.68 35.17
 1 -5 2 948.67 35.36
 1 -5 2 1016.03 24.65
 -1 -5 2 990.01 27.75
 -1 -4 -2 483.93 17.47
 -1 -4 2 498.23 22.89
 -1 -4 2 488.98 17.84
 -1 -4 -2 509.08 18.12
 1 -4 2 469.11 17.76
 1 -4 -2 499.61 21.09
 -1 -4 -2 506.54 21.3
 1 -4 2 477.88 21.53
 -1 -4 2 485.36 15.42
 -1 -3 2 953.32 32.62
 1 -3 2 930.39 28.69
 -1 -3 -2 842.75 25.6
 1 -3 2 991.97 28.69
 -1 -3 -2 1006.32 28.89
 -1 -3 2 982.72 28.53
 -1 -3 2 929.52 23.31
 -1 -3 -2 952.9 23.77
 1 -3 2 933.12 31.97
 -1 -3 -2 964.73 31.38
 1 -3 -2 987.99 31.1
 -1 -3 -2 959.81 30.39
 1 -2 2 1829.87 46.74
 -1 -2 2 1821.76 49.68
 -1 -2 2 1890.43 47.5
 -1 -2 -2 1968.2 48.06
 1 -2 2 1833.98 47.65
 -1 -2 -2 1838.11 43.85
 1 -2 -2 1731.32 48.21
 -1 -2 2 1841.18 43.08
 -1 -2 -2 1816.9 49.17
 1 -2 2 1571.76 48.98
 1 -2 -2 1787.92 48.29
 -1 -2 -2 1581.35 46.83
 1 -1 2 2611.03 64.26
 -1 -1 2 2760.26 65.3
 1 -1 -2 2672.27 65.21
 -1 -1 -2 2753.11 65.49
 -1 -1 -2 2739.81 63.43
 1 -1 2 2378.75 65.54
 -1 -1 -2 2464.15 64.99
 1 -1 -2 2612.5 64.97
 -1 -1 2 2560.4 62.18
 -1 -1 -2 2678.41 63.99
 1 -1 2 2674.6 62.57
 1 -1 2 2602.46 59.98
 1 -1 -2 2681.78 65.04
 1 0 -2 154.23 7.69
 1 0 -2 161.52 8.68
 -1 0 2 160.41 7.47
 -1 0 -2 152.89 8.91
 1 0 -2 160.51 9.15
 -1 0 2 162.76 8.43
 -1 0 -2 168.88 8.67
 1 0 -2 158.54 8.45
 -1 0 -2 157.8 8.84
 -1 0 -2 163.92 7.57
 1 0 2 164.31 7.66
 1 0 2 150.66 8.44
 -1 1 -2 2500.16 62.09
 1 1 2 2665.88 59
 1 1 -2 2608.63 58.96
 1 1 -2 2654.28 63.58
 1 1 -2 2591.5 64.03
 -1 1 2 2664.55 58.57
 1 1 -2 2674.8 63.76
 -1 1 -2 2542.67 63.36
 -1 1 -2 2719.27 58.85
 -1 1 2 2396.99 62.9
 1 1 2 2481.1 63.36
 -1 1 -2 2781.55 65.44
 1 1 -2 2409.08 60.38
 -1 1 2 2650.43 63.84
 -1 1 -2 2375.88 58.11
 1 1 2 2577.05 62.37
 1 1 2 2711.4 64.67
 1 2 -2 1632.63 47.93
 -1 2 -2 1626.55 46.52
 -1 2 -2 1718.39 44.63
 -1 2 -2 1632.74 44.76
 1 2 2 1706.67 45.1
 -1 2 2 1680.17 44.97
 1 2 -2 1712.03 41.04
 -1 2 -2 1658.23 40.76
 -1 2 2 1755.27 46.55
 1 2 2 1923.39 46.75
 -1 3 2 946.43 23.82
 -1 3 -2 991.71 32.52
 1 3 -2 962.04 33.5
 1 3 2 921.23 28.14
 -1 3 -2 961.56 28.51
 -1 3 2 946.99 28.38
 -1 3 -2 920.48 22.86
 1 3 -2 930.6 24.88
 -1 3 2 950.32 30.95
 1 3 2 987.23 30.9
 1 4 -2 496.98 23.9
 -1 4 -2 487.73 22.83
 -1 4 2 481.67 16.43
 -1 4 2 512.82 18.17
 -1 4 -2 500.24 18.18
 1 4 2 490.87 18.11
 1 4 2 498.9 21.81
 -1 4 -2 511.55 21.76
 -1 4 2 527.01 21.71
 1 4 2 488.43 20.96
 -1 4 2 461.56 20.82
 1 4 -2 508.33 15.54
 -1 5 -2 1032.58 38.72
 -1 5 2 993.37 30.68
 1 5 -2 1026.65 39.83
 1 5 2 973.8 29.77
 -1 5 2 1009.65 29.87
 -1 5 -2 1004.7 29.9
 -1 5 2 1072.28 36.09
 1 5 -2 1034.71 36.45
 1 5 2 1059.75 36.27
 -1 5 -2 1094.29 36.05
 1 5 -2 988.56 27.46
 1 5 2 1063.2 35.83
 -1 5 2 988.35 34.99
 1 6 2 254.13 15.39
 -1 6 2 282.31 14.72
 1 6 2 270.16 12.3
 -1 6 -2 277.96 12.53
 -1 6 2 271.98 12.48
 -1 6 -2 301.92 16.91
 1 6 -2 295.14 17.64
 -1 6 2 302 17.41
 1 6 2 290.06 17.36
 -1 6 2 280.56 17.2
 -1 6 -2 282.05 10.2
 1 6 2 297.15 17.53
 1 6 -2 270.63 11.78
 -1 7 2 905.52 33.59
 1 7 2 896.27 35.42
 -1 7 2 956.58 28.25
 -1 7 -2 963.14 28.34
 1 7 -2 1012.62 36.88
 -1 7 -2 982.65 35.92
 -1 7 2 956.38 36.56
 -1 7 -2 925.72 26.79
 -1 7 2 898.41 35.87
 1 7 2 956.97 36.82
 1 7 2 950.12 36.38
 1 7 -2 925.66 28.67
 1 8 2 432.59 23.81
 -1 8 2 437.51 22.76
 -1 8 2 429.81 16.28
 -1 8 -2 450.89 16.59
 -1 8 2 459.64 24.48
 -1 8 -2 459.2 23.29
 1 8 -2 475.16 24.23
 1 8 2 471.09 24.69
 -1 8 2 444.78 24.15
 1 8 -2 447.84 18.18
 -1 8 -2 447.81 16.99
 1 8 2 436.67 24.19
 -1 9 2 658.35 31.26
 1 9 -2 666.62 38.1
 1 9 2 648.27 32.54
 -1 9 -2 639 36.57
 -1 9 2 692.53 21.55
 -1 9 -2 714.66 30.9
 1 9 -2 661.36 30.89
 -1 9 2 714.68 32.42
 -1 9 -2 695.91 24.13
 1 9 2 710.27 32.72
 1 9 -2 652.98 25.07
 1 9 2 694.29 32.57
 -1 9 2 684.14 32.41
 -1 10 -2 137.75 17.71
 1 10 -2 131.52 18.46
 1 10 -2 123.04 12.83
 -1 10 -2 141.8 13.69
 -1 10 2 118.23 14.19
 -1 10 -2 123.98 9.92
 1 10 2 125.02 13.54
 1 10 2 129.38 14.56
 -1 10 2 144.34 14.71
 1 10 -2 114.58 10.28
 -1 11 2 237.79 20.73
 1 11 2 287.61 23.42
 1 11 -2 266.5 27.07
 -1 11 -2 253.04 24.81
 -1 11 -2 290.76 19.88
 1 11 -2 279.75 19.36
 -1 11 -2 252.65 15.22
 -1 11 2 266.09 21.22
 1 11 -2 268.98 16.51
 1 11 2 284.02 21.83
 1 12 -2 491.52 37.24
 1 12 2 435.38 30.48
 -1 12 2 462.02 30.44
 -1 12 -2 426.33 34.23
 -1 12 2 451.3 29.18
 -1 12 -2 422.01 21.38
 1 12 2 427.65 28.65
 1 12 -2 436.1 22.84
 1 13 -2 225 27.18
 1 13 2 183.08 21.45
 -1 13 2 187.64 20.37
 -1 13 -2 181.21 24.13
 -1 13 2 197.64 20.31
 1 13 2 194.44 19.67
 1 13 -2 193.53 15.8
 -1 14 -2 93.83 20.07
 1 14 -2 90.82 19.99
 -1 14 2 72.2 14.96
 1 14 2 87.18 16.17
 -1 14 2 97.9 16.13
 1 14 -2 90.91 11.85
 1 14 2 94.11 15.77
 1 15 2 212 25.89
 1 15 -2 228.12 30.36
 -1 15 2 245.28 26.07
 -1 15 -2 276.47 32.49
 1 15 -2 245.26 19.33
 -1 15 2 205.61 22.6
 1 15 2 266.47 25.33
 -1 16 -2 124.86 24.87
 1 16 -2 72.03 20.17
 1 16 2 70.5 16.54
 -1 16 2 86.25 18.1
 1 16 -2 96.13 13.58
 1 16 2 89.04 17.26
 1 17 2 119.17 22.3
 -1 17 -2 103.29 24.24
 1 17 -2 144.04 26.84
 -1 17 2 114.83 21.67
 1 17 2 143.42 21.77
 1 18 -2 115.26 27
 1 18 2 77.66 20.18
 -1 18 -2 109.81 26.91
 -1 18 2 119.45 22.54
 1 18 2 113.37 19.69
 -1 19 2 23.94 14.69
 1 19 2 61.23 16.55
 -1 -19 -3 -0.86 12.55
 1 -19 -3 28.19 14.14
 1 -18 -3 8.31 10.6
 -1 -18 -3 32.21 13.25
 -1 -17 -3 62.99 15.21
 1 -17 -3 58.17 13.93
 -1 -16 -3 29.54 12.27
 1 -16 -3 4.08 10.73
 1 -15 -3 43.97 13.17
 -1 -15 -3 47.13 12.88
 -1 -14 -3 40.77 11.43
 1 -14 -3 33.75 11.02
 -1 -13 -3 107.12 15.62
 1 -13 -3 110.93 15.4
 -1 -12 -3 147.31 17.43
 1 -12 -3 142.25 17.09
 1 -12 3 153.87 10.52
 -1 -12 3 137.11 11.54
 -1 -11 -3 66.58 10.16
 -1 -11 3 54.52 7.23
 -1 -11 3 46.31 6.01
 -1 -11 -3 68.43 11.88
 1 -11 -3 48.64 4.75
 1 -11 -3 41.07 9.51
 1 -11 3 52.45 5.93
 -1 -10 -3 202.57 15.71
 -1 -10 3 185.7 11.65
 -1 -10 -3 181.66 17.75
 1 -10 -3 176.39 17.11
 1 -10 -3 187.29 9.31
 -1 -10 3 212.57 12.3
 1 -10 3 206.59 10.32
 -1 -9 3 75.6 6.86
 -1 -9 -3 72.74 9
 -1 -9 3 72.84 7.43
 1 -9 -3 71.04 5.44
 1 -9 -3 57.67 10.29
 -1 -9 -3 68.64 10.78
 1 -9 3 76.36 5.35
 -1 -8 -3 45.79 6.59
 -1 -8 3 41.05 9.64
 -1 -8 3 37.75 4.43
 1 -8 3 38.85 3.27
 -1 -8 -3 41.74 5.92
 1 -8 3 28.01 5.07
 -1 -8 3 39.32 6.3
 1 -8 -3 31.39 8.18
 1 -8 -3 37.37 3.89
 -1 -8 -3 35.55 8.84
 -1 -8 -3 51.44 9.4
 1 -8 -3 37.29 8.19
 -1 -7 3 334.25 23.13
 -1 -7 -3 365.66 16.99
 -1 -7 -3 349.27 16.71
 1 -7 3 341.2 16.85
 -1 -7 3 346.51 16.69
 1 -7 -3 359.11 21.78
 -1 -7 -3 367.89 22.13
 1 -7 -3 345.9 13.06
 -1 -7 3 347.04 13.5
 -1 -6 -3 297.89 13.85
 -1 -6 3 281.61 19.93
 -1 -6 -3 284.82 14.98
 1 -6 3 270.46 14.81
 -1 -6 3 298.62 15.18
 -1 -6 -3 275.28 19.06
 1 -6 -3 276.14 18.21
 -1 -5 -3 0.99 2.1
 -1 -5 3 3.76 4.11
 1 -5 3 5.37 4.44
 1 -5 3 8.48 4.1
 -1 -5 -3 -0.64 2.96
 -1 -5 3 -0.61 3.38
 1 -5 -3 4.99 5.07
 -1 -5 -3 3.84 1.53
 -1 -5 -3 4.97 5
 -1 -4 -3 904.61 24.72
 1 -4 3 870.19 30.68
 -1 -4 3 840.89 34.32
 -1 -4 -3 918.33 30.88
 1 -4 3 882.76 30.69
 -1 -4 3 890.99 30.34
 -1 -4 3 893.88 23.3
 -1 -4 -3 859.99 33.35
 1 -4 -3 914.11 33.41
 -1 -4 -3 896.58 25.01
 -1 -4 -3 904.94 32.66
 -1 -3 -3 404.51 12.67
 1 -3 3 364.01 17.41
 -1 -3 3 400.34 19.78
 -1 -3 -3 402.56 18.21
 1 -3 -3 381.08 17.84
 -1 -3 3 391.52 18.14
 1 -3 3 379.04 17.86
 -1 -3 3 383.83 13.67
 -1 -3 -3 390.94 19.57
 1 -3 -3 396.76 19.51
 -1 -3 -3 388.11 14.85
 1 -3 -3 420.84 19.56
 -1 -3 -3 406.37 18.53
 1 -2 3 346.75 16.55
 -1 -2 3 353.44 17.11
 -1 -2 -3 369.74 17.43
 1 -2 -3 375.49 17.35
 -1 -2 3 338.2 16.92
 1 -2 3 353.13 17.42
 1 -2 -3 393.26 18.18
 -1 -2 -3 372.59 15.26
 -1 -2 3 359.38 14.04
 -1 -2 -3 367.47 17.87
 1 -2 3 344.15 13.9
 1 -2 -3 357.22 17.1
 -1 -2 -3 370.08 16.76
 -1 -1 3 74.79 6.56
 1 -1 -3 86.29 8.05
 -1 -1 -3 71.81 7.24
 -1 -1 3 76.69 6.25
 1 -1 -3 77.67 7.33
 -1 -1 -3 80.72 7.13
 1 -1 3 75 6.22
 1 -1 3 76.49 5.42
 1 -1 -3 82.89 7.26
 -1 -1 -3 80.13 7.62
 -1 -1 -3 83.39 6.81
 1 0 -3 313.17 15.5
 1 0 -3 345.36 13.85
 -1 0 3 337.03 13.01
 -1 0 -3 330.98 15.45
 -1 0 -3 333.81 13.48
 -1 0 -3 331.95 16.28
 1 0 -3 316.37 15.92
 -1 0 3 331.69 15.13
 1 0 -3 324.79 14.95
 -1 0 -3 340.47 16.17
 -1 0 -3 333.54 14.99
 -1 0 -3 336.17 13.68
 1 0 -3 314.7 14.35
 1 0 3 304.95 13.38
 1 0 3 312.56 15.07
 1 1 -3 88.91 7.62
 -1 1 3 77.95 4.43
 1 1 3 78.19 4.13
 -1 1 -3 73.25 7.16
 1 1 -3 75.42 7.32
 -1 1 -3 88.03 7.27
 1 1 -3 89.86 4.47
 -1 1 -3 74.64 7.49
 1 1 -3 78.1 7.67
 -1 1 3 79.39 4.16
 -1 1 3 78.34 7.82
 -1 1 -3 81.02 4.28
 1 1 3 78.69 7.98
 1 1 -3 86.7 6.87
 -1 1 3 82.26 7.61
 -1 1 -3 81.28 8.01
 -1 1 -3 78.23 6.42
 1 1 3 77.95 7.52
 1 1 3 68.23 6.66
 -1 1 -3 84.87 5.67
 1 1 -3 78.66 6.24
 1 2 -3 366.42 17.12
 1 2 -3 353.61 18.1
 1 2 -3 347.58 13.32
 1 2 3 349.26 13.22
 -1 2 -3 369.82 16.83
 -1 2 -3 379.48 17.62
 -1 2 -3 364.68 17.38
 1 2 3 351.86 17.22
 1 2 -3 395.6 17.9
 -1 2 -3 363.51 13.24
 -1 2 3 374.09 13.17
 -1 2 3 344.84 17.06
 -1 2 3 374.27 18.02
 -1 2 -3 400.63 19.34
 1 2 3 374.07 18.33
 1 2 -3 361.42 14.28
 -1 2 -3 358.55 13.84
 -1 2 -3 389.27 11.97
 1 2 3 333.85 16.46
 1 3 -3 386.8 20.64
 -1 3 -3 395.36 19.96
 1 3 3 379.35 18.04
 -1 3 3 393.95 18.01
 1 3 -3 404.41 18.15
 -1 3 -3 404.19 18.36
 1 3 3 421.8 20.46
 -1 3 -3 398.38 13.51
 1 3 -3 428.47 14.21
 1 3 3 387.39 18.63
 -1 3 3 361.54 18.78
 1 4 -3 893.28 35.9
 -1 4 -3 857.74 34.09
 -1 4 -3 931.69 30.59
 1 4 3 880.24 30.21
 -1 4 3 893.58 30.21
 -1 4 -3 862.9 21.94
 1 4 3 862.88 32.34
 1 4 -3 814.12 23.61
 -1 4 3 839.19 32.37
 1 5 -3 2.95 5.17
 -1 5 -3 1.83 4.57
 -1 5 3 5.1 2.42
 1 5 3 -1.25 3.32
 -1 5 3 5.57 3.64
 -1 5 -3 2.06 3.1
 1 5 -3 3.68 4.41
 1 5 -3 4.54 2.02
 1 5 3 5.97 5.08
 -1 5 3 7.54 5.42
 -1 6 -3 280.1 20.42
 1 6 -3 270.72 20.9
 -1 6 3 297.59 13.81
 -1 6 -3 310.98 15.27
 1 6 3 293.05 15.36
 -1 6 3 301.04 15.59
 1 6 -3 311.99 20.63
 -1 6 -3 314.74 19.75
 1 6 -3 296.21 11.17
 -1 6 3 268.24 18.42
 1 6 3 282.08 18.76
 -1 7 3 357.29 17.37
 -1 7 -3 333.54 23.86
 1 7 -3 347.88 25.61
 -1 7 3 352.03 16.98
 -1 7 -3 347.38 16.99
 1 7 3 346.98 17.15
 -1 7 3 400.86 23.46
 1 7 -3 371.46 22.6
 -1 7 -3 371.62 22.08
 1 7 3 337.48 21.64
 1 7 3 340.44 21.91
 1 7 -3 367.08 13.54
 -1 7 3 348.03 22.07
 -1 8 -3 24.2 8.67
 -1 8 3 40.23 6.93
 1 8 -3 34.48 10.78
 1 8 3 28.45 5.32
 -1 8 3 37.88 6.18
 -1 8 -3 44.42 6.04
 1 8 -3 40.4 8.29
 -1 8 -3 49.02 8.43
 -1 8 3 30.09 8.29
 -1 8 3 43.15 9.11
 1 8 -3 38.82 4.73
 1 8 3 35.47 9.07
 1 8 3 54.2 9.93
 -1 9 3 70.1 9.87
 -1 9 -3 64.84 12.71
 1 9 -3 89.3 15.79
 -1 9 3 73.83 7.64
 1 9 -3 73.53 10.59
 -1 9 -3 83.35 11.14
 1 9 -3 73.56 6.72
 1 9 3 76.78 11.92
 -1 9 3 73.84 11.87
 -1 10 3 188.9 11.84
 -1 10 -3 156.78 19.39
 -1 10 3 181.1 16.05
 1 10 -3 177.55 21.38
 1 10 3 195.87 17.33
 -1 10 3 216.66 19.29
 1 10 -3 202.13 11.69
 1 10 3 170.08 17.62
 -1 11 3 45.12 6.23
 1 11 -3 60.25 14.67
 -1 11 -3 37.01 11.85
 1 11 3 60.41 12.81
 1 11 -3 61.2 7.7
 -1 11 3 49.59 11.58
 1 12 -3 143.37 22.42
 1 12 3 128.34 17.03
 -1 12 3 125.64 15.53
 -1 12 -3 145.1 21.07
 -1 12 3 156.12 18.8
 1 12 -3 139.22 11.6
 1 12 3 126.01 16.96
 -1 13 3 120.98 16.05
 1 13 3 103.1 15.29
 -1 13 -3 84.09 18.82
 1 13 -3 98.93 21.44
 1 13 -3 115.34 10.86
 -1 13 3 73.64 14.6
 1 13 3 96.31 15.63
 -1 14 3 38.95 10.96
 -1 14 -3 21.52 13.24
 1 14 -3 36.48 13.89
 1 14 3 34.47 12.55
 1 14 -3 48.94 8.5
 -1 14 3 5.37 10.43
 -1 15 -3 18.14 13.58
 1 15 -3 23.89 15.42
 -1 15 3 23.32 10.03
 -1 15 3 31.91 12
 1 15 3 40.18 14.8
 -1 16 -3 19.67 14.01
 1 16 -3 8.92 14.32
 -1 16 3 28.16 12.12
 1 16 3 25.96 13.31
 -1 17 3 49.54 14.18
 1 17 -3 84.14 23.93
 -1 17 -3 32.62 19
 1 17 3 77.51 17.81
 -1 18 -3 23.57 16.92
 1 18 -3 45.24 19.44
 1 18 3 34.6 15.82
 1 19 3 13.28 14.39
 1 -19 -4 225.99 26.97
 -1 -19 -4 230.72 26.32
 1 -18 -4 167.76 23.96
 -1 -18 -4 187 24.17
 1 -17 -4 171.62 22.75
 -1 -17 -4 158.74 21.98
 1 -16 -4 195.04 23.66
 -1 -16 -4 189.97 22.88
 1 -15 -4 203.74 23.37
 -1 -15 -4 184.02 22.39
 -1 -14 -4 301.08 26.76
 1 -14 -4 280.3 26.43
 -1 -13 -4 477.82 32.48
 1 -13 -4 473.18 32.17
 -1 -12 -4 655.27 38.09
 1 -12 -4 625.71 36.91
 -1 -12 4 672.59 27.08
 -1 -11 -4 730.55 39.45
 1 -11 -4 747.29 39.67
 -1 -11 4 772.95 30.07
 -1 -10 -4 778.95 39.8
 1 -10 -4 831.66 40.61
 1 -10 -4 815.39 22.47
 1 -9 4 598.04 29.9
 1 -9 -4 541.6 31.52
 1 -9 -4 582.87 18.4
 -1 -9 -4 579.45 32.28
 -1 -9 -4 555.2 24.82
 1 -8 4 451.89 25.29
 1 -8 -4 476.19 28.3
 -1 -8 -4 471.45 27.95
 -1 -8 -4 449.79 22.05
 -1 -7 4 584.78 29.24
 -1 -7 4 605.76 33.46
 1 -7 4 596.93 28.64
 -1 -7 -4 647.46 21.31
 -1 -7 -4 605.04 26.4
 1 -7 -4 616.46 31.41
 -1 -7 -4 605.36 16.02
 -1 -7 -4 617.24 31.53
 -1 -6 -4 1111.91 29.73
 1 -6 4 1104.7 40.39
 -1 -6 4 1057.02 41.16
 -1 -6 4 1104.41 45.47
 -1 -6 -4 1103.59 38.64
 -1 -6 -4 1112.27 29.73
 -1 -6 -4 1053.31 43.08
 1 -6 -4 1085.13 43.26
 -1 -6 -4 1122.19 42.56
 1 -6 -4 1104.58 42.93
 -1 -5 4 1679.5 53.96
 -1 -5 -4 1594.75 39.12
 -1 -5 4 1772.5 58.1
 -1 -5 -4 1722.86 52.37
 -1 -5 4 1678.52 40.92
 -1 -5 -4 1697.61 56.1
 -1 -5 -4 1656.56 44.07
 1 -5 -4 1708.14 56.33
 1 -5 -4 1757.01 55.81
 -1 -5 -4 1731.7 54.91
 -1 -4 4 2073.49 64.1
 -1 -4 -4 2096.21 61.04
 1 -4 -4 2008.02 63.2
 -1 -4 -4 2051.89 63.98
 -1 -4 -4 2097.1 54.62
 -1 -4 4 2027.22 51.69
 1 -4 -4 2113.49 63
 -1 -4 -4 1992.76 61.48
 -1 -3 4 1987.69 59.25
 1 -3 -4 1956.43 58.29
 -1 -3 -4 1920.81 58.27
 -1 -3 4 1922.95 51.24
 1 -3 -4 1936.19 59.04
 -1 -3 -4 1890.34 59.34
 -1 -3 -4 1950.45 53.77
 -1 -3 -4 1965.66 57.87
 1 -3 -4 2009.27 59.06
 -1 -2 -4 1406.15 36.22
 -1 -2 4 1456.4 45.31
 1 -2 -4 1432.6 47
 -1 -2 -4 1401.88 46.9
 -1 -2 -4 1510.24 44.68
 1 -2 -4 1449.87 46.86
 -1 -2 4 1510.49 42.47
 -1 -2 -4 1513.68 47.66
 1 -2 -4 1497.69 46.52
 1 -2 4 1514.65 42.68
 -1 -2 -4 1555.03 45.93
 1 -1 -4 1099.02 38.04
 -1 -1 -4 1057.88 30.43
 -1 -1 4 1093.04 34.16
 1 -1 -4 1121 38.71
 -1 -1 -4 1094.05 38.52
 -1 -1 4 1124.22 35.3
 -1 -1 -4 1102.36 36.97
 -1 -1 -4 1078.06 37.15
 1 -1 -4 1035.43 36.58
 1 -1 -4 1032.9 35.56
 1 -1 4 1065.86 35.06
 -1 -1 -4 1098.34 35.24
 -1 0 -4 980.83 30.79
 1 0 -4 984.31 31.2
 -1 0 -4 948.98 34.45
 1 0 -4 968.82 34.85
 -1 0 -4 1011.33 36.17
 1 0 -4 973.08 35.79
 -1 0 -4 986.28 35.59
 -1 0 -4 957.66 33.26
 1 0 -4 976.21 33.32
 -1 0 4 1021.74 34.33
 -1 0 -4 1016.42 31.59
 1 0 4 939.54 31.19
 1 0 -4 969.06 32.36
 1 0 4 1020.42 34.46
 -1 1 -4 1110.31 37.11
 1 1 -4 1044.54 35.85
 -1 1 -4 1099.99 35.17
 1 1 -4 1076.5 37.21
 -1 1 -4 1056.23 38.01
 1 1 -4 1090.67 38.35
 1 1 -4 1080.8 34.58
 -1 1 4 1083.2 37.49
 1 1 4 1105.54 38.09
 -1 1 -4 1172.63 39.89
 -1 1 -4 1071.84 34.18
 1 1 -4 1061.46 33.12
 1 1 4 989.31 34.6
 -1 1 -4 1085.39 32.06
 1 2 -4 1406.23 36.11
 1 2 4 1406.52 36.05
 -1 2 -4 1488.77 45.85
 1 2 -4 1519.78 47.11
 -1 2 -4 1460.39 45.28
 1 2 -4 1496.68 46.33
 -1 2 -4 1452.23 46.68
 -1 2 4 1427.14 46.23
 1 2 4 1459.2 46.58
 -1 2 -4 1324.31 35.43
 1 2 -4 1481.4 46.65
 -1 2 4 1381.11 35.66
 1 2 -4 1377.41 40.87
 -1 2 -4 1361.55 40.04
 -1 2 -4 1560.99 49.38
 -1 2 4 1503.17 47.46
 1 2 4 1520.4 48.07
 -1 2 -4 1386.68 37.24
 1 2 4 1423.94 44.67
 1 2 -4 1386.12 39.67
 1 3 4 1916.25 48.66
 1 3 -4 1719.13 47.88
 -1 3 -4 1886.41 55.39
 1 3 -4 1732.07 57.89
 -1 3 -4 1925.41 57.85
 -1 3 4 1931.56 48.24
 -1 3 4 1897.75 56.25
 -1 3 -4 1900.07 56.47
 1 3 4 1920.11 56.59
 -1 3 -4 1800.55 47.68
 1 3 -4 1959.98 56.78
 -1 3 -4 1833.62 47.99
 1 3 -4 1812.6 48.69
 1 3 -4 1623.05 46.85
 -1 3 -4 1905.36 44.48
 1 3 4 1834.16 55.8
 1 4 -4 2093.47 64.64
 -1 4 -4 2033.11 62.68
 -1 4 -4 2089.45 58.99
 -1 4 4 1934.18 57.78
 1 4 4 1930.36 58.08
 1 4 -4 1930.25 48.71
 -1 4 -4 1740.45 47.36
 1 4 4 1957.93 59.63
 -1 4 4 1986.25 60.54
 1 4 -4 1923.2 48.25
 1 5 -4 1693.24 59.4
 -1 5 -4 1675.97 57.71
 -1 5 -4 1738.46 51.45
 1 5 4 1626.22 50.98
 -1 5 4 1667.27 51.12
 -1 5 -4 1593.5 38.51
 -1 5 4 1658.66 54.83
 1 5 -4 1498.11 39.88
 1 5 4 1610.23 53.88
 1 6 -4 1095.72 47.74
 -1 6 -4 1084.38 46.06
 -1 6 4 1120.2 39.09
 -1 6 -4 1118.18 38.99
 1 6 4 1085.85 38.79
 1 6 -4 1143.18 46.28
 -1 6 -4 1198.04 45.8
 1 6 4 1094.62 43.33
 -1 6 4 1060.88 43.1
 1 6 -4 1080.37 28.48
 -1 7 -4 683.82 27.72
 1 7 4 608.37 26.95
 -1 7 4 596.5 26.58
 1 7 -4 597.15 35.69
 -1 7 -4 488.25 32.49
 -1 7 4 607.26 31.76
 1 7 4 560.32 30.3
 1 7 -4 617.53 17.88
 -1 8 -4 492.96 23.49
 -1 8 4 491.85 23.87
 1 8 4 487.82 23.93
 -1 8 -4 437.61 31.08
 1 8 -4 511.69 33.15
 1 8 -4 508.25 15.77
 -1 8 4 455.77 28.09
 1 8 4 486.58 28.66
 1 9 4 611.87 27.02
 -1 9 -4 612.26 26.83
 -1 9 4 624.36 27.39
 1 9 -4 600.54 39.35
 -1 9 4 585.79 26.02
 -1 9 -4 602.58 37.78
 1 9 -4 645.71 19.42
 1 9 4 562.37 33.04
 -1 9 4 612.38 34.45
 -1 10 4 859.96 32.65
 1 10 -4 873.42 49.23
 -1 10 4 817.48 34
 -1 10 -4 802.47 46.71
 -1 10 4 805.92 41.49
 1 10 -4 826.47 24.87
 1 10 4 780.16 40.73
 -1 11 4 838.83 31.83
 -1 11 4 782.84 35.45
 1 11 -4 813.96 50.32
 -1 11 -4 791.21 49.14
 1 11 4 793.64 42.33
 1 11 -4 796.84 25.37
 -1 11 4 836.45 44.06
 -1 12 4 705.89 28.05
 -1 12 -4 647.45 45.64
 1 12 -4 635.98 46.19
 1 12 -4 682.71 23.37
 1 12 4 687.9 40.18
 -1 12 4 657.28 39.87
 -1 13 -4 466.11 40.22
 1 13 -4 466.07 40.87
 -1 13 4 440.16 33.41
 1 13 4 465.33 33.99
 1 14 -4 293.63 34.06
 -1 14 -4 299.6 35.01
 -1 14 4 294.99 24.46
 1 14 4 318.59 28.96
 -1 15 -4 242.53 32.93
 1 15 -4 235.92 33.44
 1 15 4 193.98 25.18
 -1 16 -4 181.35 30.32
 1 16 -4 214.74 31.96
 1 16 4 215.98 25.78
 -1 17 -4 256.94 37.39
 1 17 -4 175.93 32.25
 1 17 4 177.47 26.01
 1 -17 5 15.1 13.39
 1 -17 -5 38.12 14.74
 -1 -17 -5 4.49 13.79
 1 -16 5 7.68 12.58
 1 -16 -5 2.45 13.07
 -1 -16 -5 3.98 12.44
 -1 -15 5 81.32 16.16
 1 -15 5 54.41 14.73
 1 -15 -5 58.77 16.35
 -1 -15 -5 18.33 11.54
 -1 -14 5 12.9 11.31
 1 -14 5 -1.08 10.04
 -1 -14 -5 21.84 12.78
 1 -14 -5 -8.16 10.91
 -1 -13 5 61.23 14.09
 1 -13 5 57.5 12.79
 -1 -13 -5 54.97 13.37
 1 -13 -5 73.84 16.13
 -1 -12 5 62.69 13.85
 1 -12 5 80.32 14.13
 -1 -12 -5 31.31 12.93
 1 -12 -5 57.06 14.56
 -1 -12 5 83.87 11.28
 1 -11 5 53.62 11.48
 -1 -11 5 65.12 13.06
 -1 -11 -5 66.1 14.28
 1 -11 -5 55.1 13.33
 -1 -11 5 71.94 10.69
 -1 -10 5 43.59 11.21
 1 -10 5 74.45 13.34
 1 -10 -5 44.64 3.95
 1 -10 -5 66.84 13.9
 -1 -10 -5 55.62 12.88
 1 -10 5 41.37 8.6
 -1 -10 5 66.69 10.08
 -1 -9 5 208.5 19.34
 1 -9 5 209.54 18.36
 -1 -9 -5 223.45 21.33
 1 -9 -5 178.04 19.57
 1 -9 5 179.47 15.23
 -1 -9 5 185.44 15.33
 1 -8 5 6.64 6.34
 -1 -8 5 -5.45 7.52
 -1 -8 -5 6.85 7.93
 -1 -8 -5 4.42 1.55
 1 -8 -5 10.31 8.28
 -1 -8 -5 4.4 5.42
 -1 -8 5 -1.92 5.77
 1 -8 5 6.22 5.64
 1 -7 5 141.16 14.91
 -1 -7 5 138.12 14.82
 1 -7 -5 142.65 16.99
 -1 -7 -5 137.47 7.88
 -1 -7 -5 125.72 15.78
 1 -7 5 136.79 14
 -1 -7 5 151.89 13.69
 -1 -7 -5 144.17 13.44
 1 -6 5 34.77 8.5
 -1 -6 5 50.77 9.9
 -1 -6 5 53.45 10.41
 1 -6 5 40.56 9.17
 -1 -6 -5 54.7 8.86
 -1 -6 5 49.83 9.3
 -1 -6 -5 56.48 11.62
 1 -6 -5 45.84 10.09
 -1 -6 -5 35.38 4.85
 -1 -5 5 326.3 21.53
 1 -5 5 296.19 20.05
 -1 -5 5 322.34 22.23
 1 -5 5 299.91 20.11
 -1 -5 -5 326.14 20.52
 -1 -5 5 296.14 19.47
 -1 -5 -5 315.79 22.29
 -1 -5 -5 353.87 16.47
 1 -5 -5 302.03 22.05
 -1 -5 -5 300.28 20.43
 -1 -5 5 309.43 13.4
 1 -4 5 157.14 14.41
 -1 -4 5 149.16 14.34
 -1 -4 5 155.51 14.41
 -1 -4 -5 158.34 14.39
 1 -4 5 140.69 14.09
 -1 -4 5 154.27 14.65
 -1 -4 -5 168.21 11.82
 -1 -4 5 152.58 10.11
 1 -4 -5 153.65 14.92
 -1 -4 -5 180.1 16.76
 -1 -4 -5 162.7 14.26
 1 -4 -5 159.56 14.31
 -1 -3 5 169.77 14.14
 -1 -3 5 181.85 15.48
 1 -3 -5 184.68 15.31
 -1 -3 -5 181.07 15.39
 -1 -3 5 159.33 14.55
 1 -3 5 171.24 15.28
 -1 -3 5 168.81 11.18
 1 -3 -5 166.12 15.51
 -1 -3 -5 174.88 12.76
 -1 -3 -5 178.33 15.69
 1 -3 -5 179.14 14.8
 -1 -3 -5 195.32 15.04
 -1 -2 -5 55.42 4.74
 1 -2 -5 56.16 8.82
 1 -2 -5 55.49 8.76
 -1 -2 -5 60.67 9.56
 1 -2 5 47.76 9.23
 -1 -2 5 55.44 9.39
 -1 -2 -5 53.85 7.9
 -1 -2 -5 41.22 7.95
 1 -2 -5 46.25 8.46
 1 -2 -5 60.67 8.55
 -1 -2 -5 50.61 7.55
 1 -2 5 59.14 7.41
 -1 -2 5 61.71 7.54
 -1 -1 -5 410.3 16.9
 -1 -1 -5 407.02 22.63
 1 -1 -5 402.17 22.96
 1 -1 -5 434.22 23.88
 -1 -1 -5 423.81 23.67
 1 -1 -5 399.06 21.87
 -1 -1 5 449.41 21.43
 -1 -1 -5 411.55 22.35
 -1 -1 -5 433.89 22.44
 1 -1 5 439.31 21.33
 1 -1 -5 418.63 21.33
 -1 -1 -5 421.72 20.41
 1 0 -5 6.69 3.69
 -1 0 -5 12.21 5.58
 -1 0 -5 8.9 3.74
 1 0 -5 2.6 3.88
 1 0 -5 3.18 4.02
 -1 0 -5 15.34 6.42
 1 0 -5 12.76 5.47
 -1 0 -5 3.33 4.35
 1 0 5 4 4
 1 0 -5 2.85 3.6
 -1 0 5 9.37 4.64
 -1 0 -5 10.82 4.55
 -1 1 -5 414.72 20.6
 1 1 -5 416.98 20.86
 -1 1 -5 446.38 22.65
 1 1 -5 409.18 22.51
 -1 1 -5 414.32 23.35
 1 1 -5 433.97 23.66
 -1 1 -5 400.33 20.2
 1 1 -5 435.09 20.85
 -1 1 -5 456.2 18.71
 1 1 -5 370.97 18.51
 1 1 5 421.1 20.91
 1 2 -5 48.91 8.08
 1 2 -5 60.52 8.89
 -1 2 -5 61.55 8.9
 -1 2 -5 50.1 7.81
 1 2 -5 54.28 8.95
 1 2 5 66.04 10.66
 -1 2 5 58.43 9.46
 -1 2 -5 58.5 9.09
 -1 2 -5 60.27 7.56
 -1 2 -5 62.57 9.64
 1 2 -5 52.96 7.39
 1 2 5 45.11 7.82
 1 2 -5 55.39 6.45
 -1 2 -5 56.88 5.91
 1 3 5 178.77 9.21
 1 3 -5 192.6 16.05
 -1 3 -5 175.81 14.57
 -1 3 -5 162.68 14.73
 1 3 -5 172.53 9.05
 -1 3 5 159.3 14.64
 -1 3 5 165.62 8.76
 1 3 5 166.75 15.31
 1 3 -5 177.79 15.12
 -1 3 -5 187.63 9.08
 -1 3 -5 182.21 15.15
 -1 3 -5 196.81 17.18
 -1 3 5 187.89 16.25
 1 3 -5 182.14 16.92
 1 3 -5 162.08 11.35
 -1 3 -5 165.11 11.07
 1 3 5 175.88 14.8
 1 3 -5 180.23 10.56
 1 3 5 185.9 16.01
 -1 3 -5 173.55 9.06
 1 4 -5 151.02 10
 1 4 5 159.12 10.33
 1 4 -5 164.43 16.35
 -1 4 -5 160.16 15.81
 -1 4 -5 176.55 14.89
 1 4 5 187.2 15.9
 -1 4 5 157.28 14.62
 -1 4 -5 144.5 9.87
 -1 4 5 147.28 9.82
 1 4 -5 136.32 16.53
 -1 4 -5 163.33 9.9
 -1 4 5 192.96 16.94
 1 4 -5 162.71 10.35
 -1 4 -5 157.89 16.02
 1 4 5 174.78 16.31
 1 4 -5 151.02 9.24
 -1 4 -5 169.2 7.2
 1 4 5 123.09 13.71
 -1 5 -5 286.3 22.27
 1 5 -5 331.04 24.18
 -1 5 -5 310.38 16.18
 -1 5 5 322.92 20.69
 1 5 5 305.11 20.44
 -1 5 5 307.39 16.26
 -1 5 -5 306.03 19.84
 -1 5 -5 312.18 12.81
 1 5 -5 302.95 13.2
 1 5 -5 307.61 12.47
 1 5 5 312.43 21.3
 1 5 -5 319.54 12.57
 -1 6 -5 29.43 8.35
 1 6 -5 41.26 11.66
 -1 6 -5 37.26 7.92
 -1 6 5 46.68 9.19
 1 6 5 54.61 9.28
 -1 6 -5 49.97 3.48
 1 6 -5 48.35 3.99
 1 6 -5 46.31 3.96
 1 6 5 51.75 10.07
 -1 7 5 145.59 14.05
 1 7 5 147.86 14.62
 -1 7 -5 156.14 14.23
 -1 7 -5 128.26 16.84
 1 7 -5 155.38 19.2
 1 7 -5 144.13 5.71
 1 7 -5 138.98 5.84
 1 7 5 144.5 16.65
 -1 7 5 127.81 15.66
 -1 8 -5 -2.4 5.77
 1 8 5 0.78 5.68
 -1 8 5 1.87 5.72
 -1 8 -5 -17.92 12.38
 1 8 -5 4.5 9.08
 1 8 5 -1.01 8.68
 -1 8 5 -5.93 7.72
 1 9 5 203.22 16.65
 -1 9 5 222.97 17.32
 -1 9 -5 218.28 16.89
 -1 9 -5 183.9 22.32
 1 9 -5 204.28 24.04
 -1 9 5 214.09 21.12
 1 9 5 193.73 20.43
 -1 10 5 63.07 10.17
 1 10 5 32.9 7.65
 1 10 -5 58.65 16.69
 -1 10 -5 39.54 13.19
 1 10 5 56.99 14.59
 -1 10 5 30.18 11.66
 -1 11 5 71.67 11.17
 1 11 -5 74.21 18.11
 -1 11 -5 62.17 17.16
 1 11 5 58.91 14.79
 -1 11 5 71.67 15.56
 -1 12 5 70.34 9.98
 1 12 -5 86.86 20.49
 -1 12 -5 50.52 14.7
 1 12 5 64.99 14.38
 -1 13 -5 68.26 18.37
 1 13 -5 70.97 20.98
 1 13 5 87.65 17.64
 1 14 -5 -6.2 12.32
 1 14 5 22.48 13.87
 1 15 -5 67.63 22.07
 -1 15 -5 60.46 19.85
 1 15 5 84.83 19.77
 -1 16 -5 35.83 21.74
 1 16 -5 5.01 16.08
 1 16 5 27.79 14.38
 1 -16 6 71.55 17.51
 -1 -16 6 60.17 16.91
 1 -16 -6 57.54 18.96
 -1 -16 -6 41.86 16.87
 -1 -15 6 89.72 19.57
 1 -15 6 80.23 17.56
 1 -15 -6 44.81 15.27
 -1 -15 -6 55 16.27
 1 -14 6 88.89 17.02
 -1 -14 6 93.74 18.04
 1 -14 -6 76.47 17.35
 -1 -14 -6 106.73 19.32
 -1 -13 6 87.89 16.43
 1 -13 6 76.3 14.46
 1 -13 -6 97.49 19.26
 -1 -13 -6 94.63 19.29
 -1 -12 6 116.88 17.93
 1 -12 6 119.78 17.9
 -1 -12 -6 92.78 17.13
 1 -12 -6 85.31 16.55
 -1 -12 6 110.51 14.14
 1 -11 6 39.63 11.37
 -1 -11 6 60.43 13.8
 -1 -11 -6 53.72 14.44
 1 -11 -6 53.9 13.73
 -1 -11 6 52.95 10.71
 -1 -10 6 281.4 24.23
 1 -10 6 269.46 23.59
 1 -10 -6 227.46 24.36
 -1 -10 -6 268.23 26.02
 1 -10 6 254.3 20.36
 -1 -10 6 286.06 21.57
 -1 -9 6 160.03 19.42
 1 -9 6 149.95 17.05
 1 -9 -6 145.93 19.8
 -1 -9 -6 146.97 19.45
 1 -9 6 136.45 15.51
 -1 -9 6 159.25 16.33
 1 -8 6 87 13.88
 -1 -8 6 91.01 14.28
 -1 -8 -6 74.84 15.48
 -1 -8 -6 94.89 6.72
 1 -8 -6 78.12 15.29
 -1 -8 6 87.99 12.62
 1 -8 6 67.62 11.67
 -1 -7 6 229.49 20.46
 1 -7 6 257.4 21.31
 -1 -7 -6 220.44 22.52
 1 -7 -6 197.83 20.29
 -1 -7 -6 226.62 12.81
 1 -7 6 214.98 18.71
 -1 -7 6 229.25 19.51
 -1 -6 6 240.1 20.6
 1 -6 6 208.41 18.95
 1 -6 6 200.59 18.09
 -1 -6 6 211.99 18.6
 -1 -6 -6 221.07 20.76
 -1 -6 -6 232.42 14.06
 1 -6 -6 203.2 19.75
 -1 -5 6 79.25 12.37
 1 -5 6 67.42 11.76
 1 -5 6 78.32 12.54
 -1 -5 6 78.11 12.39
 1 -5 -6 105.74 15
 -1 -5 -6 77.55 9.16
 -1 -5 -6 73.6 12.91
 -1 -5 6 66.45 7.23
 -1 -4 6 406.19 26.43
 1 -4 6 431.13 26.49
 -1 -4 6 421.51 26.25
 -1 -4 -6 415.94 26.94
 1 -4 -6 409.5 26.45
 -1 -4 -6 459.09 23.11
 -1 -4 6 430.62 19.99
 -1 -3 6 151.66 15.61
 1 -3 6 188.11 17.55
 -1 -3 -6 144.01 14.93
 -1 -3 6 173.55 13.16
 1 -3 -6 157.29 16.35
 1 -3 -6 169.15 15.33
 -1 -3 -6 177.04 15.47
 -1 -2 -6 149.69 8.11
 -1 -2 6 155.31 16.05
 1 -2 6 130.79 14.77
 -1 -2 -6 132.01 14.38
 -1 -2 6 149.76 12.96
 1 -2 -6 128.14 14.14
 -1 -2 -6 157.94 14.06
 1 -2 -6 130.48 13.02
 1 -2 6 148.09 12.56
 -1 -1 -6 226.36 13.12
 1 -1 6 207.67 19.14
 -1 -1 6 224.31 19.38
 -1 -1 -6 233.88 18.44
 1 -1 -6 204.38 16.74
 -1 -1 -6 243.84 17.78
 -1 -1 -6 253.29 16.86
 1 -1 -6 244.65 16.8
 -1 0 -6 367.77 19.05
 1 0 -6 365.05 18.95
 -1 0 6 342.48 23.46
 1 0 6 384.79 25.11
 -1 0 6 398.83 22.95
 1 0 -6 344.44 21.38
 -1 0 -6 359.09 21.48
 -1 0 -6 361.87 23.59
 -1 0 -6 368.69 19.37
 1 0 -6 357.54 20.15
 1 0 6 376.36 22.75
 -1 1 -6 196.77 15.3
 1 1 -6 235.21 16.47
 -1 1 6 196.77 17.78
 1 1 6 188.79 17.84
 1 1 -6 214.54 15.9
 -1 1 6 256.47 18.8
 -1 1 -6 214.05 15.48
 -1 1 -6 253.86 19.94
 1 1 6 225.6 17.89
 1 1 -6 238.25 15.17
 -1 1 -6 242.22 14.56
 -1 2 -6 166.92 15.02
 1 2 -6 135.75 13.44
 -1 2 6 134.95 15.3
 1 2 6 122.97 14.49
 -1 2 6 147.83 15.59
 1 2 -6 137.47 12.4
 -1 2 -6 139.53 12.05
 -1 2 -6 149.75 10.56
 1 2 6 128.88 13.37
 1 2 -6 134.34 11.09
 1 2 6 155.28 15.56
 -1 3 -6 135.16 14.17
 1 3 -6 162.68 16.17
 -1 3 6 140 15.41
 1 3 6 157.1 16.1
 1 3 -6 151.68 12.28
 -1 3 -6 167.63 12.28
 1 3 6 158.45 15.17
 1 3 -6 165.38 11.11
 -1 3 -6 164.88 9.92
 -1 4 -6 419.65 27.04
 1 4 -6 437.34 28.47
 1 4 6 456.91 17.46
 1 4 -6 433.24 16.82
 -1 4 -6 450.93 16.62
 -1 4 6 442.61 16.82
 1 4 6 421.38 26.53
 -1 4 6 437.9 26.66
 1 4 -6 421.98 20.06
 -1 4 -6 412.74 19.53
 1 4 -6 453.82 18.57
 -1 4 -6 427.01 15.55
 1 4 6 463.59 26.94
 1 5 -6 70.25 7.62
 1 5 -6 72.82 6.55
 -1 5 -6 44.71 10.81
 1 5 -6 85.2 14.75
 1 5 6 74.55 8.08
 1 5 6 74.95 11.88
 -1 5 6 64.27 11.23
 -1 5 -6 77.87 7.71
 -1 5 6 91 8.59
 -1 5 -6 79.78 7.29
 1 5 -6 71.9 7.14
 1 5 6 88.4 13.38
 1 5 -6 69.7 6.29
 1 6 -6 238.64 15.63
 1 6 -6 231.89 22.92
 1 6 6 216.11 14.91
 -1 6 -6 209.28 20.94
 -1 6 6 241.27 20.09
 -1 6 6 231.9 14.93
 1 6 6 199.03 18.63
 -1 6 -6 212.27 14.13
 -1 6 -6 216 10.31
 1 6 -6 222.96 9.48
 1 6 6 210.03 19.76
 1 6 -6 229.37 9.52
 1 7 6 244.54 20.74
 -1 7 6 219.4 19.29
 -1 7 6 240.3 16.49
 -1 7 -6 235.33 16.22
 1 7 -6 232.25 24.47
 -1 7 -6 216.25 22.59
 1 7 6 236.21 21.56
 -1 8 6 67.55 11.2
 -1 8 -6 89.55 11.64
 -1 8 6 72.76 10.66
 1 8 6 108.23 14.22
 -1 8 -6 106.46 17.84
 1 8 -6 70.7 15.4
 1 8 6 94.48 15.78
 -1 9 6 155.19 16.84
 1 9 6 136.52 16.35
 1 9 -6 164.59 22.99
 -1 9 -6 108.52 18.96
 1 9 6 164.45 20.62
 1 10 6 241.64 20.68
 -1 10 6 259.82 20.86
 1 10 -6 250.84 28.89
 -1 10 -6 235.49 27.3
 1 10 6 274.59 25.99
 -1 11 6 50.24 11.46
 -1 11 -6 48.84 14.8
 1 11 -6 80.05 19.56
 1 11 6 81.57 17.56
 -1 12 6 115.09 14.48
 1 12 -6 133.33 24.97
 -1 12 -6 126.1 24.15
 1 12 6 99.42 18.38
 1 13 -6 89.84 22.82
 -1 13 -6 98 23.3
 1 13 6 83.2 18.84
 -1 14 -6 110.47 24.67
 1 14 -6 123.39 25.45
 1 14 6 59.61 16.08
 -1 15 -6 70.07 23.92
 1 15 -6 67.17 22.62
 1 15 6 69.95 18.65
 -1 17 -6 16.3 12.93
 1 -15 7 167.43 23.22
 -1 -14 7 194.08 24.74
 1 -14 7 202.09 24.99
 1 -14 -7 174.84 25.99
 -1 -14 -7 173.97 25.8
 1 -13 7 263.9 26.62
 -1 -13 7 191.62 24.01
 1 -13 -7 183.64 26.29
 -1 -13 -7 202.61 27
 1 -12 7 213.97 24.35
 -1 -12 7 232.12 25.64
 1 -12 -7 182.82 25.2
 -1 -12 -7 188.19 25.22
 -1 -12 7 251.08 22.36
 1 -11 7 209.48 23.33
 -1 -11 7 165.65 21.21
 1 -11 -7 172.02 24.38
 -1 -11 -7 145.17 21.3
 -1 -11 7 183 19.56
 -1 -10 7 300.16 27.39
 1 -10 7 338.28 27.5
 -1 -10 -7 345.93 30.67
 1 -10 -7 333.23 29.75
 1 -10 7 280.31 24.14
 -1 -10 7 328.53 25.19
 1 -9 7 413.72 30.1
 -1 -9 7 413.86 31.32
 -1 -9 -7 380.09 31.83
 1 -9 -7 377.53 32.03
 -1 -9 7 388.33 27.56
 1 -9 7 368.13 26.94
 1 -8 7 490.47 32.99
 -1 -8 7 554.82 35.12
 -1 -8 -7 501.36 35.56
 1 -8 -7 508.4 35.85
 -1 -8 7 556.39 33.11
 1 -8 7 536.37 32.8
 1 -7 7 686.07 38.25
 -1 -7 7 614.66 36.85
 -1 -7 -7 665.84 39.9
 1 -7 -7 632.96 39.07
 1 -7 7 671.04 36.69
 -1 -7 7 657.84 36.35
 1 -6 7 527.32 33.07
 -1 -6 7 540.7 33.85
 1 -6 7 530.31 32.45
 -1 -6 7 583 33.87
 -1 -6 -7 490.67 33.39
 1 -6 -7 480.09 33.04
 -1 -6 -7 531.73 25.09
 -1 -5 7 285.33 24.3
 1 -5 7 303.11 24.51
 -1 -5 7 312.59 24.66
 1 -5 -7 290.68 20.81
 -1 -5 -7 292.36 24.55
 1 -5 -7 299.81 25.11
 -1 -5 7 292.7 16.71
 -1 -4 7 512.5 31.7
 1 -4 7 479.13 30.88
 -1 -4 -7 533.85 27.47
 1 -4 -7 515.76 28.89
 1 -4 -7 487.76 31.18
 -1 -4 -7 533.71 32.87
 -1 -4 7 511.16 24.59
 -1 -3 7 523.81 32.31
 1 -3 7 567.1 33.64
 -1 -3 -7 560.64 32.22
 1 -3 -7 549.97 30.7
 -1 -3 -7 546.06 29.09
 1 -3 -7 510.78 31.13
 -1 -2 7 662.32 36.73
 1 -2 7 697.6 37.69
 -1 -2 -7 693.82 35.83
 -1 -2 -7 745.85 35.34
 1 -2 -7 683.57 35.47
 -1 -2 7 671.16 31.78
 1 -2 7 681.54 31.88
 -1 -1 -7 731.61 27.4
 -1 -1 7 777.55 39.44
 1 -1 7 721.24 38.36
 -1 -1 -7 720.17 35.6
 -1 -1 7 748.61 35.05
 1 -1 -7 700.09 35
 1 -1 -7 732.24 33.43
 1 -1 7 752.33 34.81
 -1 -1 -7 743.17 32.82
 -1 0 -7 816.73 32.67
 1 0 7 793.84 40.69
 -1 0 7 789.58 40.33
 1 0 -7 798.16 36.17
 -1 0 -7 767.38 35.51
 1 0 -7 836.68 34.76
 -1 0 -7 844.2 33.79
 1 1 -7 736.28 33.03
 -1 1 -7 712 32.6
 -1 1 7 721.71 38.61
 1 1 7 771.78 39.83
 1 1 -7 705.37 33.43
 -1 1 -7 701.14 32.62
 -1 1 -7 712.32 29.49
 1 1 -7 758.88 31.64
 -1 2 -7 711 34.23
 1 2 -7 690.87 33.98
 1 2 7 680.47 37.11
 -1 2 7 634.5 36.1
 1 2 -7 713.93 31.95
 -1 2 -7 665.63 30.58
 -1 2 -7 722.43 27.89
 1 2 -7 689.13 28.8
 -1 3 -7 554.48 31.63
 1 3 -7 550.9 31.93
 -1 3 7 560.55 33.27
 1 3 7 580.18 33.97
 1 3 -7 533.62 26.42
 -1 3 -7 509.21 25.43
 1 3 -7 575.58 24.16
 -1 3 -7 567.7 22.51
 -1 4 -7 442.14 30.35
 1 4 -7 537.63 33.35
 -1 4 7 528.2 32.26
 1 4 7 472.28 31.26
 -1 4 -7 505.08 23.81
 1 4 -7 482.03 23.65
 -1 4 -7 548.01 19.45
 1 4 -7 518.96 21.35
 1 5 7 297.62 13.82
 -1 5 7 331.62 14.09
 -1 5 -7 317.4 13.89
 1 5 -7 299.7 13.41
 -1 5 -7 282.72 25.33
 1 5 -7 325.07 26.93
 -1 5 7 296.59 13.64
 -1 5 -7 305.38 13.27
 -1 5 7 323.94 25.41
 1 5 7 335.61 26
 1 5 7 327.21 13.86
 1 5 -7 314.94 12.99
 1 5 -7 298.36 16.74
 -1 5 -7 316.9 16.79
 -1 5 -7 325.51 10.62
 1 5 -7 301.03 14.27
 1 5 7 287.03 23.9
 1 5 -7 332.93 14.57
 -1 5 -7 288.15 10.04
 1 6 -7 552.62 37.01
 -1 6 -7 509.04 35.09
 -1 6 -7 556.27 22.42
 1 6 7 534 32.22
 1 6 -7 535.17 21.77
 1 6 7 576.69 23.19
 -1 6 7 512.39 32.14
 -1 6 7 538.08 22.75
 -1 6 -7 524.46 20.25
 1 6 7 526.62 33.11
 1 6 -7 535.33 17.36
 -1 7 -7 648.3 27.78
 -1 7 7 657.87 36.89
 1 7 7 669.46 37.72
 -1 7 7 671.1 29.05
 1 7 -7 714.65 44.82
 -1 7 -7 648.51 42.26
 1 7 7 706.65 40.31
 -1 8 -7 511.54 26.28
 -1 8 7 507.44 26.82
 -1 8 7 552.52 33.61
 1 8 7 553.13 33.84
 -1 8 -7 548.02 39.56
 1 8 -7 562.02 41.34
 1 8 7 482.73 34.17
 -1 9 -7 351.75 22.85
 -1 9 7 379.95 24.07
 1 9 7 368.23 27.82
 -1 9 7 344.95 26.79
 -1 9 -7 353.4 33.21
 1 9 -7 386.8 35.15
 1 9 7 409.89 32.18
 1 10 7 323.62 26.55
 -1 10 7 325.25 23.65
 -1 10 -7 339.06 24.19
 -1 10 7 352.21 27.82
 1 10 -7 331.84 34.62
 -1 10 -7 397.98 37.3
 1 10 7 306.54 29.67
 -1 11 7 200.62 20.79
 -1 11 -7 162.52 18.06
 -1 11 7 184.76 19.27
 1 11 -7 187.86 27.63
 -1 11 -7 200.39 28.6
 1 11 7 200.75 25.1
 -1 12 -7 233.94 22.75
 -1 12 7 235 22.3
 -1 12 7 206.76 21.43
 1 12 -7 217.44 31.59
 -1 12 -7 207.29 30.21
 1 12 7 167.9 24.25
 1 13 -7 209.64 32.23
 -1 13 -7 242.86 32.99
 -1 13 7 225.32 24.19
 1 14 -7 203.86 33
 -1 14 -7 184.31 31.26
 1 -13 8 1.43 11.86
 -1 -13 8 32.17 16.06
 1 -12 8 4.48 11.9
 -1 -12 8 15.39 14.04
 1 -12 -8 24.89 16.61
 -1 -12 -8 2.78 14.8
 -1 -12 8 4.59 9.24
 -1 -11 8 28.34 13.27
 1 -11 8 25.81 13.14
 1 -11 -8 -9.64 15.46
 -1 -11 -8 16.95 14.43
 -1 -11 8 -4.68 10.09
 1 -10 8 4.9 10.8
 -1 -10 8 -13.78 12.76
 -1 -10 -8 -2.8 13.4
 1 -10 -8 -0.56 11.41
 1 -10 8 -21.07 13.06
 -1 -10 8 -5.56 10.65
 -1 -9 8 23.42 13.13
 1 -9 8 -14.76 12.35
 1 -9 -8 -6.34 13.12
 -1 -9 -8 4.26 11.88
 1 -9 8 -3.56 10.2
 -1 -9 8 17.62 11.24
 1 -8 8 -12.05 11.59
 -1 -8 8 -1.07 9.91
 1 -8 -8 15.16 11.13
 -1 -8 -8 13.82 12.56
 -1 -8 8 10.11 9.84
 1 -8 8 3.48 9.87
 -1 -7 8 10.97 10.73
 1 -7 -8 11.05 12.6
 -1 -7 -8 -0.03 10.95
 -1 -7 8 12.51 9.42
 1 -7 8 1.57 10.96
 -1 -6 -8 36.02 13.68
 1 -6 -8 4.77 10.6
 -1 -6 8 17.81 10.93
 1 -6 8 10.73 10.71
 -1 -5 -8 7.24 9.72
 1 -5 -8 17.12 9.34
 -1 -5 8 16.01 11.14
 1 -5 8 9.18 10.05
 -1 -4 -8 5.5 9.29
 1 -4 -8 -2.79 9.38
 -1 -4 8 3.69 9.42
 1 -4 8 2.02 9.79
 1 -3 -8 1.25 8.22
 -1 -3 -8 -0.56 9.02
 1 -3 8 -8.29 10.45
 -1 -3 8 -4.07 10.41
 -1 -2 -8 5.15 8.82
 1 -2 -8 11.8 9.5
 1 -2 8 22.42 10.99
 -1 -2 8 3.1 8.57
 -1 -1 -8 11.88 4.37
 -1 -1 -8 5.22 7.66
 1 -1 -8 27.43 10.78
 -1 -1 8 -2.01 10.04
 -1 0 -8 23.54 6.63
 -1 0 8 18.96 10.78
 1 0 8 26.93 12.66
 -1 0 -8 25.75 8.81
 1 0 -8 24.16 9.96
 -1 1 -8 7.68 6.6
 1 1 8 13.07 11.3
 -1 1 8 10.59 9.05
 -1 1 -8 15.98 7.3
 1 1 -8 12.3 8.04
 -1 1 -8 17.51 7.24
 1 2 -8 0.76 6.06
 -1 2 -8 14.34 8.59
 1 2 -8 10.47 7.85
 -1 2 -8 11.97 8.01
 -1 2 8 20.72 10.29
 1 2 8 -3.32 8.81
 -1 3 -8 15.86 9.73
 1 3 -8 6.59 7.43
 1 3 -8 0.52 7.12
 -1 3 -8 7.17 6.45
 -1 3 8 8.72 10.4
 1 3 8 0.8 10.05
 -1 4 -8 20.05 9.28
 1 4 -8 -1.54 7.87
 1 4 -8 17.38 6.65
 -1 4 -8 14.19 6.63
 1 4 8 -5.58 10.27
 -1 4 8 21.92 11.81
 1 5 -8 18.65 10.53
 -1 5 -8 10.11 9.93
 1 5 -8 15.52 6.24
 -1 5 -8 10.59 5.86
 1 5 8 24.3 11.1
 -1 5 8 7.51 10.05
 1 6 -8 27.29 11.84
 -1 6 -8 11.62 11
 -1 6 8 28.71 12.79
 1 6 8 14.49 10.43
 1 7 -8 -17.11 12.67
 -1 7 -8 -5.79 10.47
 1 7 8 10.94 9.76
 -1 7 8 19.52 11.64
 1 8 -8 9.82 11.89
 -1 8 -8 0.09 10.62
 1 8 8 -9.56 10.9
 -1 8 8 23.71 12.84
 1 9 -8 -9.27 15.18
 -1 9 -8 15.33 13.17
 1 9 8 7.53 9.96
 -1 9 8 -0.43 9.64
 -1 10 -8 8.67 12.89
 1 10 -8 29.8 16.41
 1 10 8 -3.74 10.82
 -1 10 8 0.34 10.13
 -1 11 -8 14.28 17.04
 1 11 -8 8.41 14.31
 -1 11 8 6.2 10.53
 -1 12 -8 17.22 17.54
 1 12 -8 -5.16 14.43
 -1 12 8 -22.73 11.64
 -1 13 -8 32.99 19.41
 1 13 -8 -1.33 16.31
 1 -11 9 46.94 14.25
 -1 -11 9 106.34 19.02
 -1 -10 9 74.92 17.53
 -1 -10 -9 92.49 19.54
 1 -10 -9 105.98 22.29
 -1 -10 9 76.36 17.46
 -1 -9 -9 140.14 22.46
 1 -9 -9 168.59 24.6
 -1 -9 9 133.49 19.95
 1 -9 9 121.97 20.03
 -1 -8 -9 144.77 23.62
 1 -8 -9 176.52 25.59
 1 -8 9 119.1 19.85
 -1 -8 9 159.86 21.6
 -1 -7 -9 233.85 27.01
 1 -7 -9 246.78 27.73
 1 -7 9 222.97 25.86
 -1 -7 9 259.12 26.6
 1 -6 -9 173.5 23.19
 -1 -6 -9 177.57 23.45
 -1 -6 9 138.06 20.37
 1 -6 9 151.71 21.84
 1 -5 -9 139.11 20.18
 -1 -5 -9 111.39 18.97
 1 -5 9 109.78 19.07
 -1 -5 9 121.29 19.82
 -1 -4 -9 99.03 17.12
 1 -4 -9 136.99 19.99
 1 -4 9 165.54 21.58
 -1 -4 9 163.84 22.58
 -1 -3 -9 179.91 21.57
 1 -3 -9 141.12 18.98
 1 -3 9 102.25 18.72
 -1 -3 9 171.62 22.52
 1 -2 -9 130.63 17.35
 -1 -2 -9 153.2 19.59
 -1 -2 9 148.23 21.39
 1 -2 9 144.67 20.56
 -1 -1 -9 281.83 24.67
 1 -1 -9 237.87 23.29
 -1 -1 9 276.49 27.42
 1 -1 9 249.05 26.28
 -1 0 -9 214.3 20.93
 1 0 -9 254.25 22.46
 -1 0 9 240.15 25.5
 1 0 9 248.76 26.01
 -1 1 -9 241.78 21.85
 1 1 -9 293.91 24.61
 1 1 9 256.07 26.85
 -1 1 9 274.44 26.86
 1 2 -9 131.42 16.14
 -1 2 -9 156.89 16.94
 1 2 9 142.08 20.95
 -1 2 9 172.82 22.34
 -1 3 -9 153.61 18.33
 1 3 -9 141.23 17.93
 1 3 -9 159.18 16.64
 -1 3 -9 147.43 15.57
 1 3 9 138.44 20.8
 -1 3 9 124.23 19.52
 1 4 -9 132.32 19
 -1 4 -9 132.49 18.33
 -1 4 9 127.74 19.72
 1 4 9 121.45 19.61
 -1 5 -9 142.51 20.71
 1 5 -9 156.08 21.38
 1 5 9 159.94 21.88
 -1 5 9 125.98 20.1
 1 6 -9 136.04 20.93
 -1 6 -9 168.69 22.48
 1 6 9 154.06 22.2
 -1 6 9 131.33 20.34
 -1 7 -9 217.08 27.33
 1 7 -9 234.56 28.55
 1 7 9 245.58 26.51
 -1 7 9 221.52 25.36
 -1 8 -9 166.82 24.92
 1 8 -9 131.06 23.01
 -1 8 9 111.38 19.93
 1 8 9 133.99 20.53
 -1 9 -9 130.14 23.21
 1 9 -9 120.32 24.49
 1 9 9 133.41 20.4
 -1 9 9 138.53 21.26
 1 10 -9 77.31 21.17
 -1 10 -9 140.57 26.43
 -1 10 9 86.07 17.99
 -1 11 -9 92.48 23.01
 1 11 -9 85.85 23.17
 -1 11 9 58.44 16.14
 1 12 -9 70.28 23.25
 -1 12 -9 90.97 23.99
 -1 -10 10 96.05 20.44
 1 -9 10 61.5 17.28
 -1 -9 10 80.56 19.31
 -1 -8 10 74.46 18.58
 1 -8 10 56.57 16.68
 1 -7 10 80.43 19.15
 -1 -7 10 86.22 19.76
 -1 -7 -10 41.12 15.82
 1 -7 -10 72.85 19.61
 -1 -6 10 101.06 20.74
 1 -6 10 68.25 17.56
 -1 -6 -10 91.75 20.02
 1 -6 -10 89.78 19.78
 -1 -5 10 35.85 16.19
 1 -5 10 58.09 18.43
 1 -5 -10 66.32 16.94
 -1 -5 -10 66.51 17.12
 -1 -4 10 112.07 21.75
 1 -4 10 120.72 20.98
 -1 -4 -10 148.03 21.3
 1 -4 -10 156.51 22.11
 1 -3 10 64.83 17.03
 -1 -3 10 77.27 18.9
 1 -3 -10 55.31 15.76
 -1 -3 -10 63.03 16.11
 1 -2 10 84.27 19.93
 -1 -2 10 86.48 19.73
 -1 -2 -10 121.18 19.76
 1 -2 -10 61.26 14.8
 -1 -1 10 116.53 19.72
 1 -1 10 91.26 18.62
 1 -1 -10 98.87 17.04
 -1 -1 -10 89.7 16.22
 -1 0 10 74.64 17.22
 1 0 10 106.96 20.1
 1 0 -10 86.61 15.52
 -1 0 -10 104.37 17.96
 1 1 10 107.08 20.66
 -1 1 10 106.92 20.58
 1 1 -10 105.85 17.01
 -1 1 -10 128.8 18.13
 1 2 10 98.9 20.73
 -1 2 10 77.77 17.52
 -1 3 10 53.55 14.87
 1 3 10 38.39 15.78
 1 4 10 109.27 21.47
 -1 4 10 119.53 22.87
 -1 5 10 59.39 17
 1 5 10 81.96 19.71
 -1 6 10 76.59 17.55
 1 6 10 95.78 19.55
 1 7 10 55.67 15.84
 -1 7 10 102.35 21.55
 1 8 10 31.45 13.02
 -1 8 10 30.46 12.56
 -1 9 10 83.46 19.42
 1 9 10 76.23 19.34
 -1 10 10 50.81 18.27
 -1 -4 -11 16.48 13.6
 1 -4 -11 8.75 13.26
 -1 -3 -11 14.14 13.28
 1 -3 -11 18.37 12.63
 1 -2 -11 24.89 13.54
 -1 -2 -11 20.74 13.95
 1 -1 -11 28.85 13.78
 -1 -1 -11 58.49 16.86
 -2 -16 0 -3.17 6.59
 2 -16 0 5.85 7.39
 -2 -15 0 676.68 32.34
 2 -15 0 696.97 33.06
 2 -14 0 -0.35 5.9
 -2 -14 0 3.74 6
 2 -13 0 1202.05 44.08
 -2 -13 0 1179.27 43.53
 2 -12 0 1.82 5.69
 2 -12 0 -10.07 6.31
 -2 -12 0 -2.33 4.7
 2 -12 0 0.17 4.96
 2 -11 0 1155.34 40.52
 2 -11 0 1101.37 41.94
 -2 -11 0 1116.67 40.27
 2 -11 0 1242.43 43.6
 -2 -11 0 1185.93 44.4
 -2 -10 0 -1.8 5.5
 2 -10 0 6.12 4.39
 2 -10 0 2.94 4.76
 -2 -10 0 1.08 4.33
 -2 -10 0 1.72 4.19
 -2 -9 0 2103.61 68.76
 2 -9 0 2053.26 59.45
 -2 -9 0 1972.26 57.85
 2 -9 0 1984.24 57.69
 2 -9 0 2073.37 59.84
 -2 -8 0 4.89 5.51
 2 -8 0 -0.89 3.57
 2 -8 0 3.22 3.61
 -2 -8 0 3 3.46
 -2 -8 0 5.83 3.93
 2 -8 0 0.42 3.41
 -2 -7 0 4203.43 114.2
 2 -7 0 4312.84 104.23
 2 -7 0 4235.31 105.5
 -2 -7 0 4285.81 105.02
 2 -7 0 4425.67 105.88
 -2 -7 0 4311.55 107.08
 -2 -6 0 -4.43 4.59
 2 -6 0 0.41 2.84
 2 -6 0 0.72 2.59
 -2 -6 0 2.14 2.89
 -2 -6 0 -0.69 2.79
 2 -6 0 2.51 3.02
 -2 -5 0 1583.86 49.81
 2 -5 0 1687.07 43.24
 2 -5 0 1622.79 43.99
 -2 -5 0 1595.41 43.65
 2 -5 0 1620.19 43.86
 -2 -5 0 1406.82 43.68
 -2 -4 0 6.5 4.09
 2 -4 0 6.96 2.63
 2 -4 0 9.5 2.65
 2 -4 0 4.65 2.07
 -2 -4 0 7.06 2.67
 -2 -4 0 7.35 2.67
 -2 -3 0 6108.39 156.94
 2 -3 0 7079.61 153.23
 2 -3 0 6989.01 152.2
 -2 -3 0 6821.81 153.43
 2 -2 0 -2.3 1.58
 2 -2 0 -0.6 1.49
 -2 -1 0 6517.04 146.13
 -2 1 0 6687.92 137.68
 2 1 0 5687.13 135.77
 -2 2 0 0.09 1.91
 -2 2 0 1.76 1.42
 2 2 0 -1.73 1.58
 -2 3 0 6588.41 143.81
 -2 3 0 6436.46 144.44
 2 3 0 6169 144.44
 2 4 0 8.4 3.45
 -2 4 0 5.7 2.02
 -2 4 0 4.57 2.34
 2 4 0 2.52 2.53
 -2 5 0 1654.93 49.05
 2 5 0 1651.99 52.14
 -2 5 0 1681.15 44.32
 -2 5 0 1555.65 43.49
 2 5 0 1576.98 44.98
 2 6 0 -2.32 3.95
 -2 6 0 0.48 4.04
 2 6 0 -0.14 2.27
 -2 6 0 0.5 2.61
 -2 6 0 2.09 2.42
 2 6 0 2.02 3.54
 -2 7 0 4360.1 110.93
 2 7 0 4157.94 113.88
 -2 7 0 4198.7 101.54
 2 7 0 3974.97 98.74
 -2 7 0 4367.7 101.45
 2 7 0 4139.37 103.44
 -2 7 0 3911.59 101.96
 2 8 0 1.32 2.82
 -2 8 0 -4.02 3.35
 -2 8 0 0.65 3.1
 -2 8 0 3.94 3.93
 2 8 0 -0.07 4.47
 2 9 0 2007.37 71.26
 -2 9 0 2039.97 57.72
 2 9 0 1945.89 54.35
 -2 9 0 2060.87 58.47
 2 9 0 2024.38 60.4
 -2 9 0 1961.91 59.32
 2 10 0 11.21 7.7
 -2 10 0 8.97 7.71
 -2 10 0 8.39 4.39
 2 10 0 4.4 3.55
 -2 10 0 -3.14 4.07
 2 10 0 -11.9 6.58
 -2 10 0 -2.21 5.81
 2 11 0 1198.22 55.92
 -2 11 0 1157.06 52.83
 -2 11 0 1160.35 42.01
 2 11 0 1237.66 38.44
 -2 11 0 1191.36 40.75
 2 11 0 1152.96 44.59
 2 12 0 17.39 11.12
 -2 12 0 1.11 7.96
 -2 12 0 0.75 4.44
 2 12 0 2.92 4.22
 -2 12 0 4.65 5.58
 2 12 0 -2.01 6.33
 2 13 0 1244.78 61.53
 -2 13 0 1175.93 58.6
 -2 13 0 1156.75 42.73
 2 13 0 1196.71 39.84
 -2 13 0 1229.8 45.24
 2 13 0 1183.31 48.42
 -2 14 0 -28.12 14.46
 2 14 0 -19.97 13.23
 -2 14 0 1.92 6.1
 2 14 0 -6.1 7.42
 2 15 0 688 48.86
 -2 15 0 683.02 47.53
 2 15 0 695.3 37.84
 -2 16 0 -5.16 12.06
 2 16 0 4.8 12.43
 2 16 0 -0.45 9.11
 2 17 0 592.98 49.57
 -2 17 0 649.71 51.1
 2 17 0 617.75 38.66
 -2 18 0 29.61 19.64
 2 18 0 -13.82 14.56
 2 18 0 5.29 10.67
 -2 19 0 284.36 36.88
 2 19 0 278.51 38.35
 2 19 0 295.59 29.1
 -2 20 0 -4.06 15.02
 2 -17 -1 27.53 9.99
 -2 -17 -1 33.92 9.93
 2 -16 -1 86.22 14.15
 -2 -16 -1 113.19 15.99
 2 -15 -1 31.83 9.39
 2 -15 1 38.56 8.15
 -2 -15 1 29.53 7.45
 -2 -15 -1 3.6 7.75
 2 -14 -1 147.84 15.69
 2 -14 1 140.07 12.52
 -2 -14 -1 126.51 14.72
 -2 -14 1 111.8 11.28
 2 -13 1 160.39 12.59
 2 -13 -1 141.48 13.4
 2 -13 -1 160.44 15.65
 -2 -13 -1 173.13 16.3
 -2 -13 1 162.63 12.84
 -2 -13 1 154.8 14.94
 2 -13 1 166.97 14.27
 2 -12 1 167.52 12.51
 -2 -12 1 153.02 11.86
 2 -12 -1 156.39 13.26
 -2 -12 -1 159.25 15.18
 2 -12 -1 182.36 16.14
 -2 -12 1 188.98 15.54
 -2 -11 -1 122.91 14.96
 -2 -11 1 103.5 9.57
 -2 -11 -1 107.65 12.18
 2 -11 1 104.97 12.65
 2 -11 1 114.43 9.96
 2 -11 -1 109.79 12.29
 2 -11 -1 101.06 9.85
 2 -11 1 132.55 11.49
 2 -11 -1 116.01 12.57
 -2 -10 -1 237.35 19.47
 2 -10 -1 225.07 16.63
 -2 -10 -1 190.82 15.46
 2 -10 1 186.79 15.79
 -2 -10 1 220.38 13.04
 2 -10 1 212.15 12.72
 2 -10 -1 196.06 13.26
 -2 -10 -1 225.46 17.27
 2 -10 1 234.99 14.29
 2 -10 -1 205.16 16.11
 -2 -9 -1 11.27 6.25
 -2 -9 1 9.62 6.32
 -2 -9 1 1.28 1.51
 -2 -9 -1 0.85 1.41
 2 -9 1 2.13 3.37
 2 -9 1 -2.25 4.7
 2 -9 -1 -0.89 3.86
 2 -9 -1 -3.06 5.43
 -2 -9 1 1.95 3.55
 -2 -9 1 3.5 3.46
 -2 -9 -1 -0.41 4.57
 -2 -9 -1 2.3 4.02
 2 -9 1 1.96 3.21
 -2 -8 1 488.97 28.03
 -2 -8 -1 501.54 26.08
 -2 -8 -1 483.48 14.68
 -2 -8 1 458.08 14.47
 2 -8 1 463.64 18.07
 2 -8 -1 475.41 22.57
 2 -8 -1 469.99 19.44
 2 -8 1 448.87 23.02
 -2 -8 -1 479.53 22.79
 -2 -8 1 475.29 18.78
 -2 -8 1 497.54 21.55
 2 -8 1 472.56 19.52
 -2 -7 -1 465.28 23.89
 -2 -7 1 457.45 25.75
 -2 -7 1 453.14 14.76
 -2 -7 -1 474.66 15
 2 -7 1 402.92 21.05
 -2 -7 -1 447.05 21.34
 2 -7 -1 474.76 21.49
 -2 -7 1 463.02 17.59
 2 -7 -1 477.09 18.68
 2 -7 1 465.07 17.02
 2 -7 1 450.33 17.85
 2 -7 -1 479.26 22.22
 -2 -7 -1 450.89 21.84
 -2 -7 1 470.84 19.9
 -2 -6 -1 444.91 22.06
 -2 -6 1 477.18 24.89
 -2 -6 -1 474.22 15.27
 2 -6 1 471.71 16.04
 -2 -6 -1 454.58 20.43
 2 -6 -1 435.66 20.07
 2 -6 1 426.41 20.47
 2 -6 -1 466.17 17.44
 2 -6 -1 452.51 20.75
 -2 -6 1 407.4 17.9
 2 -6 1 477.63 16.96
 -2 -6 1 440.21 16.56
 -2 -6 -1 480.62 20.9
 -2 -5 1 1.96 2.86
 -2 -5 -1 6.79 3.5
 -2 -5 -1 5.52 2.09
 2 -5 -1 3.51 2.52
 2 -5 1 3.73 2.07
 2 -5 -1 4.96 3.42
 2 -5 1 1.49 3.66
 -2 -5 -1 3.68 3.27
 2 -5 1 3.5 1.86
 2 -5 -1 3.06 2.7
 -2 -5 1 0.73 2.33
 -2 -5 -1 9.05 3.51
 -2 -4 -1 551.36 22.65
 -2 -4 1 558.2 24.65
 -2 -4 -1 576.42 18.23
 -2 -4 -1 583.33 21.95
 2 -4 1 556.64 21.4
 2 -4 -1 589.56 21.61
 2 -4 -1 589.54 18.72
 2 -4 1 555.65 17.16
 -2 -4 1 573.89 19.46
 2 -4 -1 633.94 22.65
 -2 -3 -1 5015.41 123.07
 -2 -3 1 5292.89 126.73
 2 -3 1 5097.36 122.22
 2 -3 -1 5285.24 122.3
 -2 -3 -1 5340.99 123.09
 -2 -3 1 5467.24 119.88
 2 -2 1 1101.86 27.23
 -2 -2 1 1077.28 33.49
 2 -2 -1 1055.94 30.91
 2 -2 1 1124.56 31.12
 2 -2 1 1058.76 26.53
 -2 -2 1 1088.73 29.28
 -2 -2 -1 1079.66 31.57
 -2 -1 -1 1.09 1.91
 2 -1 1 0.12 1.03
 -2 -1 1 3.58 1.98
 -2 -1 1 -0.9 2.02
 2 -1 -1 2.01 1.6
 2 -1 1 1.27 1.54
 2 -1 1 2.94 2.11
 -2 -1 -1 1.6 1.15
 2 -1 -1 5.87 1.95
 2 -1 1 0.67 1.01
 -2 -1 -1 4.22 1.89
 2 0 -1 1015.04 25.89
 -2 0 1 979.61 25.95
 -2 0 -1 936.05 26.84
 2 0 -1 1005.57 27.08
 2 0 1 1003.4 26.92
 -2 0 1 1045.69 27.13
 2 0 -1 1052.82 27.24
 2 0 1 874.53 25.89
 -2 0 -1 933.53 26.11
 -2 0 -1 989.94 25.97
 2 0 1 1064.44 26.06
 2 1 -1 2.61 1.66
 -2 1 -1 2.57 1.16
 -2 1 -1 2.33 1.05
 2 1 1 3.7 1.98
 -2 1 1 2.14 1.57
 2 1 -1 0.81 1.61
 -2 1 -1 1.28 1.83
 2 1 1 -0.35 1.3
 2 1 1 2.03 1.46
 2 2 -1 1138.3 31.64
 2 2 1 1067.59 31.13
 2 2 -1 1088.01 34.06
 -2 2 -1 1054.92 30.87
 -2 2 1 1105.27 30.92
 2 2 1 1122.27 25.95
 2 2 -1 905.33 28.41
 2 2 1 1080.63 30.32
 -2 3 -1 5275.62 114.57
 -2 3 -1 5014.96 119.1
 -2 3 1 5315.52 119.86
 2 3 -1 5157.83 117.12
 2 3 1 4829.12 118.98
 -2 4 -1 555.5 17.9
 -2 4 1 610.58 21.83
 -2 4 -1 600.51 21.44
 -2 4 -1 551.99 17.08
 2 4 -1 594.32 19.52
 2 4 1 569.77 21.49
 2 5 1 7.34 4.12
 -2 5 1 8.48 3.71
 -2 5 -1 6.15 2.28
 -2 5 -1 6.86 2.29
 -2 5 -1 9.65 3.68
 -2 5 1 5.44 3.41
 2 5 1 4.1 1.2
 2 5 -1 3.72 2.84
 2 5 1 6.02 3.47
 2 6 1 443.46 23.39
 -2 6 1 457.03 21.37
 -2 6 -1 476.92 15.43
 -2 6 -1 481.07 16.58
 2 6 1 474.54 13.62
 -2 6 1 483.15 21.14
 -2 6 -1 490.82 20.62
 2 6 1 479.97 21.52
 2 6 -1 469.98 18.66
 -2 6 1 433.65 20.87
 2 6 1 450.71 20.9
 2 7 1 439.75 24.81
 -2 7 1 442.42 22.8
 -2 7 1 467.05 15.11
 -2 7 -1 477.37 15.16
 2 7 -1 499.45 21.77
 2 7 1 475.23 14.38
 -2 7 -1 472.29 21.17
 -2 7 1 489.2 22.18
 -2 7 -1 480.3 17.43
 2 7 -1 476.87 19.85
 -2 7 1 441.4 21.89
 2 7 1 484.4 22.46
 2 7 1 462.79 22.32
 -2 8 1 435.01 24.5
 2 8 1 455.28 26.96
 -2 8 1 497.84 15.09
 -2 8 -1 495.43 15.13
 2 8 1 491.48 15.62
 -2 8 1 509.41 23.76
 -2 8 -1 483.21 18.65
 -2 8 -1 475.85 22.57
 2 8 -1 544.37 23.14
 2 8 -1 451.06 20.75
 2 8 1 477.9 23.75
 -2 8 1 483.6 24.05
 2 9 -1 -1.18 6.67
 -2 9 -1 -7.5 7.44
 -2 9 -1 0.61 1.67
 -2 9 1 -0.42 1.44
 2 9 -1 2.24 3.97
 -2 9 -1 -0.5 4.14
 2 9 1 -0.45 2.28
 -2 9 -1 -3.32 3.22
 -2 9 1 -3.15 6.03
 -2 9 1 -4.43 4.9
 2 9 -1 -3.92 4.19
 2 9 1 -4.13 5.44
 -2 10 1 225.82 19.28
 2 10 -1 235.32 23.48
 2 10 1 199.91 19.6
 -2 10 -1 218.22 21.16
 -2 10 1 233.7 17.02
 2 10 -1 222.06 15.46
 -2 10 -1 220.48 13.29
 2 10 1 234.83 10.66
 -2 10 -1 237.41 15.97
 2 10 1 206.44 17.24
 -2 10 1 213.16 16.58
 2 10 -1 235.54 15.76
 2 11 -1 110.64 17.14
 2 11 1 103.3 15.48
 -2 11 1 99.26 14.94
 -2 11 -1 110.7 16.37
 2 11 -1 125.98 11.92
 2 11 1 111.17 7.53
 -2 11 -1 112.21 11.41
 2 11 1 104.52 13.47
 -2 11 1 127.4 12.82
 2 11 -1 121.55 12.29
 -2 11 1 113.63 13.95
 -2 11 -1 109.33 9.73
 -2 12 -1 182.9 21.31
 2 12 -1 116.44 18.08
 -2 12 1 154.73 18.64
 2 12 1 156.03 19.59
 -2 12 -1 186.97 15.12
 2 12 1 161.35 9.79
 2 12 -1 163.93 13.93
 2 12 -1 169.49 15.21
 -2 12 1 166.54 15.83
 -2 12 -1 174.55 12.83
 2 12 1 151.39 16.49
 2 13 -1 174.35 23.55
 -2 13 -1 165.49 21.68
 -2 13 1 195.34 22.09
 2 13 1 163.26 20.51
 2 13 1 152.98 9.9
 2 13 -1 172.5 14.61
 2 13 -1 161.81 15.59
 -2 13 -1 152.61 12.38
 2 13 1 173.99 17.93
 2 14 1 146.48 21.55
 2 14 -1 153.8 24.46
 -2 14 -1 155.59 23.1
 -2 14 1 151.55 21.65
 2 14 1 139.95 17.13
 2 14 -1 114.29 14.65
 2 15 -1 12.49 13.32
 2 15 1 51.38 16.27
 -2 15 1 54.94 16.01
 -2 15 -1 8.22 13.55
 2 15 -1 34.82 10.41
 2 15 1 33.62 11.5
 2 16 -1 90.77 20.97
 -2 16 -1 105.62 22.93
 -2 16 1 97.25 19.62
 2 16 1 95.81 20.77
 2 16 -1 81.14 13.51
 2 16 1 93.76 16.61
 -2 17 1 18.76 13.69
 2 17 -1 5.49 14.1
 -2 17 -1 28.54 17.68
 2 17 1 35.22 16.27
 2 17 -1 21.23 10.44
 2 17 1 46.94 14.59
 -2 18 -1 65.54 19.97
 -2 18 1 118.4 24.08
 2 18 -1 58.74 22.56
 2 18 1 23.43 14.97
 2 18 1 99.82 19.08
 -2 19 -1 53.47 21.91
 2 19 -1 30.87 21.17
 -2 19 1 31.51 18.02
 2 19 1 12.64 14.22
 -2 20 1 28.35 18.23
 2 20 1 51.5 17.51
 2 -18 -2 16.47 11.67
 -2 -18 -2 7.67 10.36
 2 -17 -2 176.24 20.45
 -2 -17 -2 156.38 19.15
 2 -16 -2 33.14 11.88
 -2 -16 -2 9.52 8.93
 -2 -15 -2 351.85 26.07
 2 -15 -2 314.05 25.11
 -2 -14 -2 40.65 10.72
 -2 -14 2 42.44 6.09
 2 -14 -2 36.08 10.56
 2 -13 -2 329.27 18.41
 -2 -13 -2 318.93 23.92
 2 -13 -2 294.62 23.21
 -2 -13 2 339.57 15.63
 2 -13 2 349.15 19.46
 -2 -13 2 358.81 21.76
 2 -12 -2 33.88 9.7
 -2 -12 -2 52.44 11.13
 -2 -12 2 41.48 5.64
 2 -12 -2 35.71 5.91
 2 -12 2 37.11 6.78
 -2 -11 -2 673.91 33.93
 -2 -11 2 630.7 19.21
 -2 -11 -2 582.23 31.02
 2 -11 -2 614.75 31.62
 2 -11 -2 601.35 24.53
 -2 -11 2 626.26 21.76
 2 -11 2 661.49 25.37
 -2 -11 2 681.24 28.35
 -2 -10 -2 53.97 9.41
 -2 -10 -2 54.85 4.96
 -2 -10 2 63.98 5.61
 2 -10 -2 47.44 8.8
 2 -10 2 33.01 8
 -2 -10 2 58.69 5.67
 2 -10 -2 46.25 6.27
 -2 -10 -2 58.07 9.91
 2 -10 2 57.7 6.68
 -2 -10 2 68.14 8.4
 -2 -9 -2 803.74 34.71
 -2 -9 2 762.13 24.42
 -2 -9 -2 805.82 24.67
 -2 -9 2 785.13 23.91
 2 -9 -2 744.02 26.37
 2 -9 -2 780.55 34.01
 -2 -9 -2 798.1 35
 2 -9 2 757.69 35.21
 -2 -9 -2 824.91 35.45
 -2 -9 2 831.9 29.88
 2 -9 2 824.5 26.46
 2 -9 -2 841.44 35.56
 -2 -8 2 128.53 14.32
 -2 -8 -2 109.02 11.49
 -2 -8 2 98.47 7.45
 -2 -8 -2 97.95 7.19
 2 -8 2 97.21 11.39
 2 -8 -2 100.18 7.68
 -2 -8 2 92.07 6.15
 2 -8 -2 96.26 10.75
 2 -8 -2 100.24 10.98
 -2 -8 -2 94.88 11.23
 2 -8 2 99.16 6.85
 -2 -8 -2 102.98 11.41
 -2 -8 2 97.52 8.56
 -2 -7 -2 757.64 30.84
 -2 -7 2 669.22 34.13
 -2 -7 -2 772.43 24.98
 -2 -7 2 736.1 24.54
 -2 -7 -2 765.31 31.79
 2 -7 -2 784.14 31.82
 -2 -7 2 775.45 22.32
 2 -7 -2 765.79 24.84
 2 -7 2 756.76 32.32
 -2 -7 2 853.11 27.1
 2 -7 2 790.39 22.72
 -2 -6 2 206.19 16.45
 -2 -6 -2 199.88 13.24
 -2 -6 -2 213.37 10.96
 -2 -6 2 179.66 10.27
 2 -6 2 183.09 14.23
 2 -6 -2 203.83 14.31
 -2 -6 -2 215.48 14.92
 2 -6 -2 178.9 10.21
 -2 -6 2 223.25 8.89
 2 -6 2 200.26 8.12
 -2 -6 2 214.19 11
 -2 -5 2 1785.88 58.09
 -2 -5 -2 1763.26 51.39
 -2 -5 2 1788.17 48.42
 -2 -5 -2 1859.43 48.87
 -2 -5 -2 1882.48 55.01
 2 -5 -2 1815.84 53.97
 2 -5 2 1787.18 54.79
 -2 -5 2 1862.26 47.64
 2 -5 2 1823.6 41.97
 -2 -4 -2 6.79 3.27
 -2 -4 2 3.83 3.58
 -2 -4 2 4.1 2.04
 -2 -4 2 4.26 2.76
 -2 -4 -2 0.84 2.6
 -2 -4 2 5 1.85
 2 -4 2 4.87 3.56
 2 -4 -2 3.59 3.21
 -2 -4 -2 6.53 4.07
 2 -3 2 966.55 28.72
 -2 -3 2 987.74 34.69
 -2 -3 2 951.44 29.55
 -2 -3 -2 1001.84 30.04
 -2 -3 -2 984.33 32.95
 -2 -3 -2 958.9 24.24
 -2 -3 2 987.25 26.22
 2 -3 -2 938.09 31.98
 2 -3 2 998.65 33.12
 -2 -3 -2 1008.95 31.7
 -2 -2 2 1.92 2.37
 2 -2 2 2.46 2.29
 2 -2 2 -0.67 2.93
 -2 -2 -2 0.02 2.06
 -2 -2 2 1.95 1.76
 -2 -2 -2 0.27 1.32
 2 -2 2 9.33 3.63
 2 -2 -2 -0.9 2.97
 2 -2 2 0.3 0.95
 2 -2 -2 -1.23 2.47
 -2 -2 -2 -0.23 2.88
 -2 -2 -2 1.99 2.28
 -2 -1 2 2028.14 52.86
 2 -1 -2 2034.68 50.9
 -2 -1 2 1919.77 50.94
 -2 -1 -2 1833.78 48.42
 -2 -1 2 2033.33 48.86
 2 -1 -2 1793.8 48.16
 2 -1 2 1929.37 48.08
 -2 -1 -2 2180.8 52.62
 -2 -1 2 2046.4 49.48
 2 -1 2 2051.19 52.43
 2 -1 -2 1793.92 51.1
 -2 -1 -2 2051.51 48.79
 -2 -1 -2 1770.23 51.55
 2 -1 2 2120.22 46.77
 -2 -1 -2 1806.66 49.63
 2 0 -2 3519.22 81.85
 -2 0 2 3143.56 81.45
 -2 0 2 3458.74 81.57
 -2 0 2 3525.43 78.81
 -2 0 -2 3482.18 79.13
 -2 0 -2 3493.18 83.2
 2 0 2 3513.49 78.66
 2 0 -2 3325 78.73
 -2 0 -2 3416.51 81.25
 2 0 -2 3462.12 82.08
 -2 0 2 3606.17 81.91
 2 0 2 3478.5 79.35
 -2 0 -2 3544.38 79.47
 -2 0 -2 3165.4 81.5
 2 1 -2 1985.15 52.77
 -2 1 -2 2005.31 49.21
 2 1 -2 1930.78 48.16
 2 1 -2 2092.11 50.96
 2 1 2 2010.92 48.15
 2 1 2 1923.7 51.39
 -2 1 -2 1841.23 50.78
 -2 1 -2 1715.47 47.5
 -2 1 2 1995.65 48.04
 -2 1 -2 2058.61 51.73
 -2 1 2 2013.24 51.42
 2 1 2 1920.21 48.7
 2 1 -2 1674.62 48.15
 -2 1 -2 2003.67 49.21
 -2 1 -2 1954.85 46.23
 2 1 2 2081.85 50.11
 -2 2 -2 -0.33 1.85
 2 2 -2 0.19 2.76
 2 2 2 -1.67 2.27
 2 2 -2 -0.45 1.88
 -2 2 -2 2.31 1.14
 2 2 2 0.21 2.47
 -2 2 -2 1.84 2.15
 -2 2 2 1.54 1.92
 -2 2 -2 1.62 1.99
 2 2 2 -0.54 1.44
 2 2 2 3.09 2.93
 -2 3 -2 993.34 30.45
 -2 3 2 974.97 30.11
 -2 3 -2 1000.51 29.95
 -2 3 2 977.26 29.46
 2 3 -2 945.44 34.97
 2 3 -2 951.44 27.72
 2 3 2 941.03 31.08
 -2 4 -2 6.74 4.65
 2 4 -2 7.27 5.12
 -2 4 2 3.35 2.89
 -2 4 -2 4.93 2.29
 -2 4 2 2.62 3.09
 -2 4 -2 0.87 3.3
 2 4 2 2.41 3.55
 2 4 2 5.31 3.69
 2 4 -2 6.49 2.57
 2 5 -2 1955.55 60.65
 -2 5 2 1872.1 48.33
 -2 5 -2 1752.55 47.6
 -2 5 2 1744.37 47.16
 -2 5 -2 1733.18 41.8
 -2 5 -2 1823.53 52.94
 -2 5 2 1846.69 53.8
 2 5 2 1757.31 52.69
 2 5 -2 1691.48 46.02
 2 5 2 1922.59 55.3
 -2 6 2 200.36 12.42
 -2 6 2 216.45 11.07
 -2 6 -2 199.77 10.91
 -2 6 -2 204.55 13.88
 -2 6 2 217.02 15.02
 -2 6 -2 219 8.02
 2 6 2 206.13 14.52
 -2 6 2 179.83 14.1
 2 6 -2 209.51 10.86
 2 6 2 218.36 15.25
 -2 7 2 766.41 29.75
 -2 7 2 773.69 25.07
 -2 7 -2 772 25.32
 2 7 -2 817.77 33.2
 -2 7 -2 804.73 32.02
 -2 7 -2 789.16 21.35
 -2 7 2 807.37 33.01
 -2 7 2 754.62 32.22
 2 7 2 764.61 31.97
 2 7 2 785.56 33
 2 7 -2 790.97 26.15
 2 8 2 98.29 12.13
 -2 8 2 96.95 10.63
 -2 8 2 87.79 7.02
 -2 8 -2 105.17 7.34
 -2 8 -2 100.71 5.9
 2 8 -2 110.71 11.42
 -2 8 -2 106.25 10.86
 2 8 2 102.36 11.65
 2 8 -2 93.08 8.28
 -2 8 2 100.32 11.21
 -2 8 2 103.1 12.31
 2 8 2 96.16 11.51
 -2 9 -2 801.4 41.05
 -2 9 2 725.16 33.76
 2 9 -2 782.2 43.16
 -2 9 2 798.11 25.22
 -2 9 -2 800 25.08
 -2 9 -2 808.84 23.57
 -2 9 -2 845 34.7
 -2 9 2 832.85 36.02
 2 9 -2 851.55 35.12
 2 9 -2 759.44 28.55
 -2 9 2 807.89 36.27
 2 9 2 826.04 36.3
 2 9 2 779.15 35.65
 -2 10 -2 54.78 12.18
 2 10 -2 60.11 12.91
 -2 10 2 67.4 5.88
 -2 10 -2 70.77 5.76
 2 10 -2 50.55 8.26
 -2 10 -2 76.86 10.52
 -2 10 -2 62.74 5.32
 2 10 -2 57.03 7.79
 2 10 2 61.62 10.43
 -2 10 2 48.66 10.68
 2 10 2 62.46 12.95
 -2 10 2 66.07 10.81
 -2 11 -2 596.95 38.72
 2 11 -2 637.62 41.63
 -2 11 2 581.7 32.95
 2 11 2 643.86 36.93
 -2 11 2 641.11 19.38
 2 11 -2 675.27 32.04
 2 11 2 639.06 33.92
 2 11 -2 612.64 27.17
 -2 11 -2 642.84 21.56
 -2 11 2 620.48 33.56
 2 12 -2 43.9 14.04
 -2 12 -2 14.23 10.19
 2 12 2 31.25 10.07
 -2 12 2 22.65 8.37
 2 12 -2 39.52 8.61
 2 12 -2 21.96 6.46
 2 12 2 24.96 9.27
 2 13 -2 321.81 32.22
 -2 13 2 320.51 26.9
 2 13 2 324.16 28.67
 -2 13 -2 279.2 29.52
 2 13 2 333.9 26.01
 2 13 -2 350.54 21.72
 2 14 -2 36.49 15.16
 -2 14 2 39.51 12.28
 2 14 2 14.75 10.46
 -2 14 -2 25.03 11.92
 2 14 -2 33.18 8.83
 2 14 2 27.01 9.7
 2 15 -2 388.29 38.71
 2 15 2 329.35 30.72
 -2 15 2 320.88 29.72
 -2 15 -2 314.13 33.78
 2 15 -2 367.39 24.34
 2 15 2 337.74 28.27
 2 16 -2 31.39 17.06
 -2 16 2 37.61 13.56
 -2 16 -2 24.47 16.03
 2 16 -2 28.6 9.76
 2 16 2 67.38 17.24
 -2 17 -2 160.21 28.44
 -2 17 2 171.84 25.42
 2 17 -2 166.52 29.23
 2 17 2 200.43 24.14
 -2 18 -2 -6.44 18.16
 -2 18 2 -10.85 13.56
 2 18 -2 -16.83 21.37
 2 18 2 15.79 13.41
 -2 19 2 107.8 22.68
 2 19 2 166.11 25.46
 2 -19 -3 3.38 10.86
 -2 -19 -3 1.06 10.41
 -2 -18 -3 252.21 26.01
 2 -18 -3 252.64 26.4
 -2 -17 -3 -10.62 10.25
 2 -17 -3 -5.89 10.76
 -2 -16 -3 374.71 30.17
 2 -16 -3 373.27 30.07
 2 -15 -3 7.95 9.53
 -2 -15 -3 -12.22 11.47
 2 -14 -3 641.76 37.43
 -2 -14 -3 605.41 36.37
 2 -13 -3 0.01 3.78
 -2 -13 -3 -4.5 8.36
 2 -13 -3 -0.49 8.59
 -2 -12 -3 883.52 40.01
 -2 -12 3 792.79 26.97
 -2 -12 -3 769.7 40.04
 2 -12 -3 830.19 40.99
 2 -12 -3 793.71 27.74
 -2 -12 3 864.6 32.63
 2 -12 3 870.36 28.14
 -2 -11 3 22.55 5.82
 -2 -11 -3 21.96 7.58
 -2 -11 3 25.17 5.15
 2 -11 -3 13.68 3.98
 2 -11 -3 13.17 7.61
 -2 -11 -3 25.52 9.31
 2 -11 3 17.65 3.68
 -2 -10 -3 1582.76 53.49
 -2 -10 -3 1471.56 43.92
 -2 -10 3 1537.79 44.57
 -2 -10 -3 1460.44 56.01
 2 -10 -3 1440.17 42.19
 2 -10 -3 1449.21 55.52
 2 -10 3 1617.29 40.17
 -2 -10 3 1540.84 45.86
 -2 -9 -3 2.94 4.66
 -2 -9 3 2.49 3.31
 -2 -9 3 -1.77 4.16
 -2 -9 -3 2.22 3.2
 2 -9 -3 -2.78 3.07
 2 -9 -3 -0.75 5.8
 -2 -9 -3 -5.57 7.01
 2 -9 3 0.98 1.8
 -2 -8 -3 1143.49 39.86
 -2 -8 3 1130.31 49.13
 -2 -8 3 1148.08 36.6
 -2 -8 -3 1067.74 35.93
 2 -8 -3 1133.8 44.68
 -2 -8 -3 1151.01 44.86
 2 -8 -3 1165.77 33.71
 -2 -8 3 1186.28 34.92
 -2 -8 -3 1148.37 44.49
 2 -8 3 1140.88 27.41
 2 -8 -3 1152.63 45
 -2 -7 -3 12.87 4.2
 -2 -7 3 15.43 6.54
 -2 -7 3 9.4 3.03
 -2 -7 3 14.68 4.45
 -2 -7 -3 20.13 4.94
 2 -7 3 16.07 7.86
 2 -7 -3 10.73 6.58
 -2 -7 -3 5.59 5.94
 -2 -6 -3 2290.51 61.89
 2 -6 3 2143.83 62.96
 -2 -6 3 2310.54 73.13
 -2 -6 3 2231.45 61.64
 -2 -6 -3 2329.05 62.41
 -2 -6 -3 2186.73 68.37
 2 -6 3 2308.19 70.42
 -2 -6 3 2297.63 52.32
 2 -6 -3 2260.79 67.99
 2 -5 3 104.03 9.49
 -2 -5 3 98.35 11.76
 -2 -5 -3 120.25 8.74
 -2 -5 -3 121 9.88
 -2 -5 3 116.46 9.53
 2 -5 3 108.45 9.12
 -2 -5 3 108.05 5.65
 -2 -5 -3 107.59 4.41
 2 -5 -3 94.96 10.94
 2 -5 3 91.04 11.2
 -2 -5 -3 102.7 11.09
 2 -4 3 3165.79 80.94
 -2 -4 3 3201.66 88.55
 -2 -4 -3 3339.45 82.76
 2 -4 3 3262.26 82.59
 -2 -4 3 3231.44 82.01
 2 -4 3 3192.32 87.5
 -2 -4 3 3311.43 74.44
 2 -4 -3 3019.72 84.83
 -2 -4 -3 3250.31 73.23
 -2 -4 -3 3271.18 86.62
 -2 -4 -3 3406.36 85.44
 2 -3 3 6.05 3.08
 -2 -3 3 4.54 3.15
 2 -3 3 9.68 4.2
 -2 -3 3 4.48 3.62
 -2 -3 -3 8.08 4.06
 -2 -3 3 9.22 2.61
 2 -3 -3 6.74 4.53
 -2 -3 -3 8.09 2.43
 2 -3 3 11.37 5.57
 2 -3 -3 3.47 3.49
 -2 -3 -3 10.69 4.03
 -2 -3 -3 9.8 4.53
 2 -2 3 2066.92 56.41
 -2 -2 3 2129.76 59.55
 -2 -2 3 2101.68 58.14
 -2 -2 -3 2177.47 58.54
 2 -2 3 2084.85 58.44
 2 -2 3 2055.37 60.16
 -2 -2 -3 2138.02 53.57
 -2 -2 3 2160.31 53.53
 2 -2 -3 2155.46 59.25
 -2 -2 -3 1908.62 58.27
 2 -2 -3 1972.15 58.02
 2 -2 3 2073.66 49.44
 -2 -2 -3 2056.37 56.9
 2 -1 -3 2.41 3.05
 -2 -1 3 6.88 2.84
 -2 -1 -3 4.6 3.09
 2 -1 3 5.98 1.93
 2 -1 -3 6.43 3.47
 2 -1 3 4.18 3.43
 -2 -1 3 5.69 2.61
 -2 -1 -3 4.54 2.47
 2 -1 3 9.92 2.63
 -2 -1 -3 10.14 3.93
 2 -1 -3 5.86 3.05
 -2 -1 -3 9.47 3.36
 -2 0 3 4331.5 92.58
 2 0 -3 4113.61 99.65
 -2 0 3 4194.03 97.2
 -2 0 -3 4069.03 92.79
 2 0 3 4159.09 92.18
 2 0 -3 3744.96 91.89
 -2 0 -3 4375.52 101.8
 2 0 -3 3913.02 98.54
 -2 0 3 3723.26 97.72
 -2 0 -3 4131.35 99.51
 -2 0 -3 4025.35 99.19
 -2 0 -3 3962.38 95.49
 2 0 3 4141.99 96.05
 2 1 -3 -0.59 2.99
 -2 1 -3 9.39 3.4
 2 1 -3 5.58 3.07
 -2 1 3 8.59 2.37
 -2 1 -3 6.63 2.2
 -2 1 -3 10.28 3.65
 -2 1 3 7.5 2.44
 -2 1 3 2.46 3.72
 2 1 -3 6.9 2.2
 2 1 3 6.61 1.94
 2 1 3 4.14 3.2
 -2 1 3 7.09 3.35
 2 1 -3 7.62 3.29
 -2 1 -3 8.46 3.54
 -2 1 -3 9.47 2.45
 2 1 3 4.38 2.92
 2 1 3 9.47 3.48
 -2 1 -3 5.75 3.57
 2 2 3 2095.86 51.95
 2 2 -3 1752.29 50.8
 -2 2 3 2115.65 47.93
 2 2 -3 1891.89 57.96
 -2 2 -3 2106.51 54.87
 -2 2 -3 2099.5 56.88
 -2 2 3 2093.35 56.69
 -2 2 3 2138.92 51.41
 -2 2 -3 1915.24 51.25
 2 2 3 1912.53 56.04
 -2 2 3 2163.69 58.06
 -2 2 -3 2244.2 59.22
 2 2 3 2141.11 55.86
 2 2 3 2185.1 59.27
 -2 2 -3 2087.83 47.89
 2 3 3 8.84 3.03
 2 3 -3 5.78 2.7
 2 3 -3 6.69 2.76
 -2 3 -3 6.65 3.68
 2 3 -3 5.11 3.85
 -2 3 -3 8.98 3.49
 2 3 3 7.66 4.51
 -2 3 3 4.7 2.89
 -2 3 3 10.47 3.88
 -2 3 -3 13.69 4.13
 2 3 -3 9.85 2.71
 2 3 3 11.93 5.01
 -2 3 -3 8.55 2.65
 2 4 -3 3189.75 87.68
 -2 4 3 3271.66 69.06
 -2 4 -3 3213.49 84.87
 -2 4 -3 3271.32 79.22
 -2 4 3 3231.16 77.69
 -2 4 3 2712.13 76.6
 2 4 3 2840.48 77.67
 -2 4 -3 2806.48 69.35
 2 4 -3 2791.01 72.07
 2 4 3 3273.71 81.87
 -2 5 3 105.47 6.62
 -2 5 -3 119.54 12.63
 2 5 -3 102.7 13.11
 -2 5 3 115.67 9.65
 2 5 3 101.87 9.07
 -2 5 -3 116.33 9.5
 -2 5 -3 103.84 5.03
 2 5 -3 106.72 7.17
 2 5 3 121.54 11.58
 -2 6 3 2156.99 57.05
 2 6 -3 2266.28 74.59
 -2 6 -3 2346.41 72.1
 -2 6 3 2080.18 60.06
 -2 6 -3 2178.63 60.68
 -2 6 3 2374.81 68.88
 -2 6 -3 2397 68.78
 2 6 3 2300.75 67.59
 2 6 -3 2135.68 55.66
 -2 7 3 7.71 3.72
 -2 7 -3 14.41 8.07
 2 7 -3 13.69 8.69
 -2 7 -3 10.92 4.21
 -2 7 3 15.73 4.84
 -2 7 -3 15.27 5.94
 2 7 -3 14.12 5.42
 2 7 3 19.4 6.89
 2 7 -3 13.6 3.52
 -2 7 3 16.43 5.98
 2 7 3 0.23 4.98
 2 8 -3 1176.51 52.91
 -2 8 -3 1135.25 50.17
 -2 8 3 1048.96 38.14
 -2 8 -3 1163.92 36.94
 -2 8 3 1152.29 36.98
 -2 8 3 1148 45.82
 -2 8 -3 1186.29 45.02
 2 8 -3 1302.2 47.89
 -2 8 3 1067.32 44.72
 2 8 -3 1147.19 34.44
 2 8 3 1099.4 44.59
 2 8 3 1150.03 46.3
 2 9 -3 -6.89 9.82
 -2 9 3 -7.22 5.79
 -2 9 -3 -0.24 8.15
 -2 9 -3 3.17 4.23
 -2 9 3 2.71 3.94
 2 9 -3 -9.15 6.71
 2 9 3 -0.9 7.04
 2 9 -3 2.63 3.49
 -2 9 3 -5.76 8.1
 -2 10 3 1569.27 45.95
 -2 10 -3 1636.75 46.57
 -2 10 3 1510.61 53.78
 -2 10 -3 1509.34 65.61
 2 10 -3 1544.24 67.99
 2 10 3 1486.75 58.05
 -2 10 3 1596.11 59.87
 2 10 -3 1571.54 46.41
 -2 11 3 23.99 5.29
 2 11 -3 -4.58 11.57
 -2 11 -3 -3.37 10.67
 2 11 3 29.86 9.39
 2 11 -3 19.59 5.14
 -2 12 3 833.04 27.64
 -2 12 3 799.42 39.71
 2 12 -3 864.01 52.65
 -2 12 -3 799.72 49.62
 2 12 3 794.39 42.09
 2 12 -3 887.19 33.22
 -2 13 -3 -19.31 11.98
 2 13 -3 -5.26 13.46
 -2 13 3 3.78 7.83
 2 13 3 2.14 9.69
 2 13 -3 6.99 5.59
 -2 14 -3 596.15 46.54
 -2 14 3 622.86 38.25
 2 14 -3 659.96 49.65
 2 14 3 649.61 40.07
 2 14 -3 693.46 30.78
 -2 15 3 -2.77 9.72
 -2 15 -3 -34.31 19.67
 2 15 3 -9.82 9.99
 -2 16 -3 425.27 42.69
 2 16 -3 404.8 42.66
 -2 16 3 408 33.63
 2 16 3 400.23 33.34
 2 17 -3 -0.35 16.36
 -2 17 -3 35.43 19.03
 -2 17 3 0.67 10.46
 2 17 3 -1.7 11.88
 2 18 -3 354.79 43.49
 -2 18 -3 282.64 38.41
 2 18 3 336.25 33.99
 2 -19 -4 -9.14 13.79
 -2 -19 -4 -14.47 13.88
 2 -18 -4 5.18 12.41
 -2 -18 -4 -2.07 11.83
 -2 -17 -4 4.94 10.58
 2 -17 -4 -2.92 11.95
 2 -16 -4 8.98 10.94
 -2 -16 -4 -4.58 11.1
 -2 -15 -4 -18.26 12.41
 2 -15 -4 5.98 10.35
 -2 -14 -4 1.88 10.33
 2 -14 -4 14.48 12.09
 -2 -13 -4 -0.04 8.65
 2 -13 -4 -2.8 8.07
 -2 -13 4 5.07 4.82
 2 -12 -4 62.25 13.9
 -2 -12 -4 54.4 12.87
 2 -12 -4 45.58 4.98
 -2 -12 4 56.61 7.99
 -2 -11 -4 0.07 5.64
 2 -11 -4 3.11 9
 -2 -11 -4 0.45 8.77
 2 -11 -4 5.58 3.43
 -2 -10 -4 48.18 7.95
 -2 -10 -4 35.25 10.88
 2 -10 -4 52.5 12.3
 2 -10 -4 44.18 5.3
 -2 -10 -4 44.93 7.55
 2 -9 4 5.08 6.24
 -2 -9 -4 2.6 4.07
 -2 -9 -4 -3.61 4.28
 2 -9 -4 -3.48 3.32
 -2 -9 -4 2.18 7.11
 2 -9 -4 -12.24 9.66
 2 -8 4 143.9 14.17
 -2 -8 -4 142.32 10.92
 -2 -8 -4 121.42 11.03
 2 -8 -4 130.89 15.76
 -2 -8 -4 120.46 14.6
 -2 -7 -4 4.08 3.55
 -2 -7 4 -1.46 6.3
 2 -7 4 8.32 6.36
 -2 -7 4 5 5.99
 -2 -7 -4 -3.14 4.04
 2 -7 -4 -5.26 7.53
 -2 -7 -4 3.22 7.52
 -2 -6 4 15.04 7.79
 -2 -6 4 -0.25 5.4
 -2 -6 -4 0.09 2.41
 -2 -6 -4 1.37 4.47
 -2 -6 -4 -0.66 1.62
 2 -6 -4 3.29 6.15
 -2 -6 -4 5.27 5.14
 -2 -6 -4 1.46 5.88
 2 -6 -4 -3.64 5.68
 -2 -6 4 0.73 1.53
 -2 -5 -4 1.66 2.65
 -2 -5 4 0.18 4.88
 -2 -5 -4 4.11 4.25
 2 -5 -4 -3.31 6.16
 -2 -5 4 1.23 2.06
 -2 -5 -4 1.46 1.95
 -2 -5 -4 -1.73 4.26
 -2 -5 -4 -0.39 5.91
 2 -5 -4 -1.39 4.37
 -2 -4 -4 1 2.06
 -2 -4 4 1.54 4.46
 -2 -4 -4 0.75 3.58
 2 -4 -4 7.61 6.09
 -2 -4 4 1.67 2.45
 -2 -4 -4 -1.14 2.56
 2 -4 -4 -0.39 3.75
 -2 -4 -4 3.41 5.06
 -2 -4 -4 -1.37 3.7
 -2 -3 4 7.6 4.61
 -2 -3 -4 3.12 4.48
 2 -3 -4 -5.22 5.96
 -2 -3 4 -0.39 2.39
 -2 -3 -4 0.67 2.56
 2 -3 -4 2.9 3.68
 -2 -3 -4 0.56 3.71
 -2 -3 -4 -7.54 6.42
 -2 -2 4 645.37 27.28
 -2 -2 -4 719.55 29.39
 2 -2 -4 665.89 28.62
 -2 -2 4 717 25.37
 -2 -2 -4 650.87 28.39
 -2 -2 -4 692.68 25.6
 2 -2 4 688.28 21.52
 2 -2 -4 683.38 28.41
 -2 -2 -4 714.93 27.36
 -2 -1 4 0.83 2.91
 2 -1 -4 -7.39 4.8
 -2 -1 -4 3.26 4.84
 -2 -1 4 2.22 3.28
 2 -1 -4 2.69 4.74
 -2 -1 -4 -0.95 3.8
 2 -1 -4 -1.83 3.2
 -2 -1 -4 0.96 4.24
 2 -1 4 -0.84 2.75
 -2 -1 -4 6.87 3.74
 -2 0 4 232.9 12.14
 2 0 -4 220.87 14.44
 -2 0 -4 236.06 8.6
 -2 0 -4 222.61 14.22
 -2 0 4 209.34 8.32
 -2 0 -4 215.68 15.24
 2 0 4 228.67 8.4
 2 0 -4 252.04 8.76
 2 0 -4 211.05 14.01
 -2 0 -4 209.32 14.04
 -2 0 4 229.78 13.95
 -2 0 -4 227.47 14.15
 -2 0 -4 234.4 12.44
 2 0 4 212.68 12.29
 2 0 -4 231.41 13.93
 2 0 4 237.5 14.55
 2 1 -4 -0.5 2.98
 -2 1 -4 1.94 3.08
 -2 1 4 1.07 2.2
 2 1 -4 -3.05 4.13
 -2 1 -4 4.98 3.56
 -2 1 4 -0.01 1.66
 -2 1 -4 4.91 4.63
 -2 1 -4 -0.02 1.7
 2 1 -4 3.08 1.68
 2 1 4 0.88 1.61
 -2 1 4 -3.18 4
 -2 1 -4 8.12 4.61
 2 1 -4 -1.15 3.44
 2 1 4 1.2 3.76
 2 1 -4 -3.43 3.65
 2 1 4 5.18 3.65
 -2 1 -4 0.85 3.23
 -2 1 -4 4.21 2.6
 -2 2 -4 690.77 27.35
 2 2 4 636.94 21.01
 2 2 -4 706.17 21.8
 2 2 -4 702.64 29.54
 -2 2 -4 668.63 27.6
 2 2 -4 645.68 27.55
 -2 2 4 686.02 18.13
 -2 2 -4 680.27 21.44
 -2 2 4 641.98 28.09
 -2 2 -4 685.44 28.62
 2 2 4 661 28.45
 -2 2 4 661.44 21.18
 -2 2 4 699.32 28.92
 -2 2 -4 696.98 24.5
 -2 2 -4 687.57 29.59
 2 2 -4 664.53 24.86
 -2 2 -4 681.8 21.04
 2 2 4 665.21 29.16
 2 2 4 653.6 26.75
 -2 3 -4 2.82 3.76
 -2 3 -4 1.33 4.35
 2 3 -4 2.03 4.46
 2 3 4 3.86 3
 -2 3 4 -0.49 2.66
 -2 3 -4 -0.15 4.02
 2 3 4 3.64 5.31
 -2 3 -4 1.22 2.61
 -2 3 4 -1.3 5.53
 2 3 -4 -1.79 2.7
 2 3 -4 1.02 2.91
 2 3 4 5.11 5.14
 -2 3 -4 -2.02 1.55
 -2 3 -4 -2.99 3.34
 -2 4 4 0.48 4.46
 -2 4 -4 -1.21 3.58
 2 4 4 -2.41 5.07
 -2 4 4 2.96 3.47
 -2 4 -4 -1.96 3.94
 2 4 -4 1.02 5.77
 2 4 -4 1.91 2.68
 -2 4 -4 11.06 6.77
 2 4 -4 -0.31 3.31
 2 4 4 3.24 3.53
 -2 4 -4 -2.3 2.4
 2 4 4 -5.34 5.36
 -2 5 -4 12.56 7.41
 2 5 -4 -0.31 2.53
 2 5 -4 -2.97 5.95
 -2 5 4 -7.6 5.03
 -2 5 4 4.15 4.43
 -2 5 -4 -1.21 3.39
 2 5 4 -7.82 5.8
 -2 5 -4 4.56 4.21
 -2 5 -4 1.45 2.17
 2 5 4 -3.88 6.25
 2 6 -4 1.76 6.24
 -2 6 -4 8.14 7.09
 -2 6 4 2.85 1.9
 -2 6 -4 -3.13 4.23
 -2 6 4 4.05 4.84
 2 6 4 -2.86 5.17
 2 6 -4 -1.87 6.92
 -2 6 -4 2.86 4.85
 2 6 4 -2.39 5.93
 -2 6 4 -0.94 4.45
 2 6 -4 0.43 2.56
 2 6 4 -2.91 5.93
 2 7 4 -7.45 5.74
 -2 7 -4 -2.89 4.65
 -2 7 4 -2.02 5.17
 -2 7 -4 18.36 8.96
 2 7 -4 8.89 8.52
 -2 7 4 2.08 2.86
 2 7 4 1.55 6.53
 2 7 -4 -0.42 2.49
 -2 8 4 135.19 12.06
 -2 8 -4 121.46 11.48
 -2 8 4 111.5 9.3
 -2 8 -4 119.89 16.24
 2 8 -4 159.8 19.28
 2 8 -4 122.69 8.05
 2 8 4 123.05 14.73
 -2 9 -4 -5.63 5.38
 -2 9 4 -2.81 5.95
 2 9 -4 -0.49 9.21
 -2 9 4 1.37 4.05
 -2 9 -4 -9.2 8.86
 2 9 4 0.24 7.89
 2 9 -4 4.18 3.49
 -2 10 4 38.71 7.58
 -2 10 -4 49.72 7.61
 -2 10 4 41.08 7.78
 -2 10 -4 54.04 14.17
 2 10 -4 68.92 15.47
 2 10 -4 54.82 6.48
 2 10 4 52.54 11.18
 -2 11 4 5.84 5.72
 -2 11 4 0.72 5.07
 2 11 -4 9.87 12.05
 -2 11 -4 2.44 9.66
 2 11 4 -8.46 9
 2 11 -4 2.61 3.49
 -2 12 4 40.96 7.04
 2 12 -4 57.91 17.42
 -2 12 -4 37.5 13.48
 2 12 -4 49.81 6.82
 2 12 4 56.93 14.97
 -2 13 4 1.56 4.36
 2 13 -4 -6.53 12.87
 -2 13 -4 -7.56 13.54
 2 13 -4 2.57 4.88
 2 13 4 -3.95 9.1
 2 14 -4 -3.7 14.19
 -2 14 4 -0.91 7.72
 -2 14 -4 -8.2 12.57
 2 14 4 8.09 11.64
 2 15 -4 -23.22 15.23
 -2 15 -4 -14.26 18.22
 2 15 4 -0.83 11.77
 2 16 -4 -7.14 14.86
 2 16 4 14.56 14.41
 -2 17 -4 23.93 20.16
 2 17 -4 34.91 22.55
 2 17 4 46.4 18.67
 2 -18 5 254.44 28.22
 2 -17 5 -3.92 12.27
 -2 -17 -5 5.24 13.18
 2 -17 -5 -36.25 16.48
 2 -16 5 226.02 25.57
 -2 -16 -5 204.98 25.85
 2 -16 -5 233.77 28.32
 2 -15 5 7.82 11.01
 2 -15 -5 5.33 11.4
 -2 -15 -5 -4.48 12.45
 2 -14 5 355.87 28.27
 -2 -14 -5 343.32 31.96
 2 -14 -5 355.38 31.34
 -2 -13 5 6.6 11.57
 2 -13 5 7.7 9.53
 -2 -13 -5 5.07 11.54
 2 -13 -5 -4.94 9.21
 -2 -13 5 10.49 6.58
 2 -12 5 717.55 37.84
 -2 -12 5 687.15 39.23
 -2 -12 -5 782.94 43.7
 2 -12 -5 636.78 39.9
 -2 -12 5 637.5 30.37
 -2 -11 5 0.97 8.49
 2 -11 5 -9.04 8.66
 -2 -11 -5 -2.91 8.8
 2 -11 -5 -2.23 8.88
 2 -11 -5 3.59 3.14
 -2 -11 5 -0.97 5.82
 2 -10 5 580.27 31.73
 -2 -10 5 558.97 33.74
 2 -10 -5 569.69 20.38
 -2 -10 -5 530.53 34.42
 2 -10 -5 515.07 33.96
 -2 -10 5 545.57 27.47
 -2 -10 -5 547.06 27.6
 2 -9 5 -4.65 7.22
 -2 -9 5 4.21 9.1
 -2 -9 -5 16.54 9.33
 2 -9 -5 1.01 8.73
 -2 -9 5 0.58 5.45
 -2 -9 -5 0.94 5.25
 -2 -8 5 998.21 43.93
 2 -8 5 975.68 41.56
 2 -8 -5 920.88 44.89
 -2 -8 -5 970.72 45.05
 -2 -8 5 969.76 39.26
 -2 -8 -5 1026.41 39.87
 2 -8 5 1082.02 41.58
 -2 -7 5 18.57 7.75
 2 -7 5 19.84 7.73
 -2 -7 -5 21.87 3.47
 -2 -7 -5 13.98 2.75
 2 -7 -5 13.07 8.15
 -2 -7 -5 18.33 9.7
 -2 -7 5 16.94 6.79
 -2 -7 -5 10.68 5.42
 2 -7 5 8.76 5.91
 2 -6 5 884.76 37.74
 -2 -6 -5 967.07 24.85
 -2 -6 5 980.89 43.64
 -2 -6 5 933.51 40.61
 -2 -6 -5 1000.98 39.26
 2 -6 5 900.43 38.37
 -2 -6 5 927.46 38
 -2 -6 5 951.83 27.23
 -2 -6 -5 950.2 28.23
 -2 -6 -5 940.01 42.64
 2 -6 -5 924.95 42.15
 -2 -5 5 3.44 6.83
 -2 -5 -5 2.35 1.37
 2 -5 5 -4.29 6.6
 -2 -5 5 9.53 6.27
 2 -5 5 11.42 6.04
 -2 -5 -5 6.86 5.54
 -2 -5 5 4.06 5.77
 -2 -5 -5 5.32 2.88
 2 -5 -5 2.35 6.84
 -2 -5 -5 7.5 7.68
 -2 -5 5 8.41 3.56
 -2 -5 -5 6.96 5.66
 -2 -4 5 1275.59 47.97
 2 -4 5 1317 46.59
 -2 -4 -5 1312.86 33.53
 -2 -4 5 1264.02 48.08
 -2 -4 5 1294.91 47.29
 -2 -4 -5 1332.05 47.98
 2 -4 5 1349.26 47.97
 -2 -4 -5 1300.32 40.35
 -2 -4 5 1342.96 39.76
 -2 -4 -5 1290.51 49.13
 2 -4 -5 1254.54 48.32
 -2 -4 -5 1309.83 46.97
 2 -4 -5 1317.53 48.74
 -2 -3 5 3.33 5.13
 -2 -3 5 -4.16 6.82
 2 -3 5 -18.34 7.81
 -2 -3 -5 8.3 6.37
 -2 -3 5 0.2 5.47
 -2 -3 -5 3.87 3.74
 2 -3 -5 3.13 6.69
 2 -3 -5 -3.33 4.92
 -2 -3 5 1.72 3.41
 -2 -3 -5 2.82 5.7
 -2 -3 -5 3.95 5
 -2 -2 5 1761.1 55.24
 2 -2 -5 1825.12 59.3
 -2 -2 -5 1753.15 47.16
 -2 -2 -5 1878.4 60.14
 -2 -2 5 1858.19 60.12
 2 -2 5 1806.79 59.54
 -2 -2 5 1891.47 54.25
 -2 -2 -5 1875 55.57
 2 -2 -5 1829.91 58.92
 -2 -2 -5 1752.67 58.42
 -2 -2 -5 1829.53 56
 2 -2 -5 1837.19 58.01
 -2 -1 5 36.11 6.24
 -2 -1 -5 39.89 7.5
 -2 -1 -5 40.48 5.69
 2 -1 -5 36.48 7.66
 -2 -1 -5 32.69 7.62
 -2 -1 -5 38.53 7.39
 2 -1 -5 35.65 7.61
 -2 -1 5 43.36 6.82
 -2 -1 -5 51.38 8.92
 -2 -1 -5 45.57 7.18
 2 -1 5 44.7 6.23
 2 -1 -5 41.88 6.98
 -2 0 -5 837.35 33.74
 2 0 -5 763.54 33.26
 -2 0 5 811.86 27.64
 -2 0 -5 833.75 29.57
 -2 0 -5 817.43 35.26
 2 0 -5 828.23 32.74
 -2 0 -5 806.02 32.5
 2 0 5 857.44 33.78
 -2 0 -5 866.54 30.05
 2 0 -5 814 31.59
 2 0 5 822.09 30.05
 2 1 -5 37.63 7.31
 2 1 -5 37.4 6.63
 -2 1 -5 40.74 7.07
 -2 1 -5 42.26 7.35
 2 1 5 30.64 7.98
 -2 1 5 40.31 8.49
 -2 1 -5 41.59 8.26
 2 1 -5 37.09 6.86
 -2 1 -5 33.59 6.5
 2 1 -5 34.17 6.23
 -2 1 -5 41.1 5.77
 2 1 5 40.83 7
 -2 2 -5 1813.71 56.52
 -2 2 -5 1819.52 56.65
 -2 2 -5 1647.09 43.66
 2 2 -5 1760.19 57.15
 2 2 -5 1740.94 57.61
 2 2 5 1844.06 59.52
 -2 2 5 1838.37 44.58
 2 2 -5 1647.67 43.53
 -2 2 5 1784.76 58.73
 -2 2 -5 1821.74 59.2
 2 2 5 1909.58 44.65
 -2 2 5 1860.99 59.32
 2 2 -5 1775.57 53.26
 -2 2 -5 1704.27 52.04
 -2 2 -5 1911.32 61
 2 2 -5 1906.16 52.36
 2 2 5 1740.33 55.17
 2 2 5 1928.06 60.66
 -2 2 -5 1801.87 47.85
 -2 3 -5 20.26 7.75
 -2 3 -5 3.35 4.75
 2 3 -5 0.58 5.2
 -2 3 5 5.96 5.35
 2 3 5 0.25 2.33
 -2 3 -5 11.31 5.92
 2 3 -5 1.14 2.34
 2 3 5 -9.75 6.47
 -2 3 -5 1.79 2.47
 -2 3 5 3.09 2.95
 -2 3 -5 -0.9 3.56
 -2 3 -5 9.87 7.34
 2 3 -5 0.15 3.67
 2 3 5 5.59 4.83
 2 3 -5 -0.09 2.99
 -2 3 5 1.09 4.81
 -2 3 -5 0.3 2.12
 2 3 5 -0.72 5.79
 2 4 -5 1349.94 40.08
 2 4 5 1298.28 39.5
 2 4 -5 1272.38 51.06
 -2 4 -5 1244.17 48.58
 2 4 5 1308.8 47.26
 -2 4 -5 1323.62 47.56
 -2 4 5 1297.18 47.12
 -2 4 -5 1335.19 39.2
 -2 4 5 1316.84 39.06
 2 4 -5 1283.38 38.97
 -2 4 -5 1392.9 51.24
 -2 4 5 1315.81 49.71
 -2 4 -5 1283.76 37.75
 -2 4 -5 1226.47 30.91
 2 4 5 1282.76 47.07
 2 4 5 1379.29 51.83
 2 4 -5 1259.95 38.02
 2 5 -5 12.57 7.46
 2 5 -5 8.32 3.79
 2 5 5 7.39 4.98
 2 5 -5 4.19 3.78
 -2 5 -5 18.02 8
 -2 5 5 3.29 3.82
 2 5 5 7.41 6.62
 -2 5 5 -1.11 6.64
 -2 5 -5 1.35 4.29
 -2 5 -5 2.7 4.18
 -2 5 -5 2.08 2.73
 2 5 5 5.45 6.44
 -2 6 -5 915.02 43.77
 2 6 5 952.42 36.51
 2 6 -5 834.24 44.43
 2 6 -5 962.25 36.74
 -2 6 5 950.35 35.29
 -2 6 -5 890.02 34.72
 -2 6 5 944.17 38.75
 -2 6 -5 984.6 39.08
 2 6 5 981.47 39.68
 -2 6 -5 945.52 25.4
 2 6 -5 954.41 28.65
 2 6 5 901.58 40.84
 -2 7 5 14.97 5.88
 2 7 5 3.43 5.49
 -2 7 -5 24.94 7.27
 -2 7 5 24.91 7.9
 -2 7 -5 18.77 6.84
 2 7 -5 15.8 9.2
 -2 7 -5 17.43 9.06
 2 7 5 16.77 8.82
 2 7 -5 17.14 3.62
 2 8 5 1008.95 40.71
 -2 8 -5 943.12 39.95
 -2 8 5 1007.64 40.73
 -2 8 -5 1048.96 40.83
 -2 8 -5 945.32 49.01
 2 8 -5 1009.38 52.65
 2 8 5 963.14 45.14
 2 8 -5 1041.89 28.85
 -2 9 5 0.55 5.69
 -2 9 -5 -5.65 11.57
 2 9 -5 -6.04 11.71
 2 9 -5 6.02 2.82
 2 9 5 6.93 8.94
 -2 10 -5 584.54 28.96
 -2 10 5 576.9 29.2
 2 10 -5 545.91 41.1
 -2 10 -5 532.52 39.39
 2 10 -5 561.84 18.3
 2 10 5 543.29 35.17
 -2 11 5 -2.18 6.45
 2 11 -5 9.99 12.9
 -2 11 -5 -0.41 10.89
 2 11 -5 2.11 2.61
 2 11 5 5.86 10.98
 -2 12 5 714.1 32.26
 -2 12 -5 663.09 47.77
 2 12 -5 664.54 49.42
 2 12 5 697.29 43.26
 -2 13 5 2.83 6.07
 2 13 -5 10.61 13.61
 -2 13 -5 -13.37 15.79
 2 13 5 6.25 10.64
 2 14 -5 347.54 39.35
 -2 14 -5 369.3 39.51
 2 14 5 373.1 33.66
 2 15 -5 14.46 17.99
 -2 15 -5 0.77 12.71
 2 15 5 33.23 16.65
 -2 16 -5 297.64 39
 2 16 -5 245.66 36.38
 2 16 5 261.35 30.42
 2 -16 6 13.82 12.28
 -2 -15 6 150.67 22.28
 2 -15 6 168.44 22.64
 2 -15 -6 158.45 24.05
 -2 -15 -6 142.05 22.01
 2 -14 6 12.02 11.17
 -2 -14 6 -10.22 12.59
 2 -14 -6 -25.73 14.25
 -2 -14 -6 -6.33 11.49
 -2 -13 6 267.98 27.17
 2 -13 6 282.4 25.67
 2 -13 -6 253.04 28.66
 -2 -13 -6 220.96 27.28
 2 -12 6 24.28 11.37
 -2 -12 6 6.29 10.38
 -2 -12 -6 -0.78 10.36
 2 -12 -6 12.52 11.33
 -2 -12 6 5.14 7.28
 -2 -11 6 350.26 28.27
 2 -11 6 282.47 24.96
 -2 -11 -6 345.71 29.88
 2 -11 -6 301.51 28.49
 -2 -11 6 330.87 23.29
 2 -10 6 41.23 11.65
 -2 -10 6 24.21 9.82
 -2 -10 -6 49.54 13.73
 2 -10 -6 37.23 11.59
 -2 -10 6 38.19 9.42
 2 -9 6 408.18 27.55
 -2 -9 6 392.66 28.65
 2 -9 -6 412.6 30.9
 -2 -9 -6 418.07 30.69
 -2 -9 6 375.09 25.04
 2 -8 6 72.57 12.69
 -2 -8 6 69.19 13.44
 -2 -8 -6 62.53 4.49
 2 -8 -6 56.9 12.96
 -2 -8 -6 50.38 13.41
 2 -8 6 35.78 9.21
 -2 -8 6 62.79 11.69
 2 -7 6 587.9 32.19
 -2 -7 6 608.88 34.29
 2 -7 6 558.06 31.45
 -2 -7 6 572.29 31.42
 2 -7 -6 580.29 35.49
 -2 -7 -6 620.33 21.39
 -2 -7 -6 557.78 34.76
 2 -6 6 3.45 7.05
 -2 -6 6 1.91 7.53
 -2 -6 6 7.11 7.47
 2 -6 6 2.23 8.11
 2 -6 -6 8.59 8.27
 -2 -6 -6 27.23 10.12
 -2 -6 -6 12.3 4.14
 -2 -6 6 14.17 3.81
 -2 -5 6 558.32 31.39
 -2 -5 6 522.45 30.64
 2 -5 6 531.97 29.49
 -2 -5 -6 560.71 23.79
 2 -5 -6 531.93 31.86
 -2 -5 -6 472.63 30.54
 -2 -5 6 569.09 22.56
 2 -5 6 537.9 30.66
 -2 -5 6 544.26 29.81
 -2 -4 6 126.87 14
 -2 -4 6 107.83 13.93
 -2 -4 6 130.96 15.15
 2 -4 6 112.12 14.28
 -2 -4 6 126.7 10.63
 2 -4 -6 102.18 14.48
 -2 -4 -6 130.41 15.67
 -2 -4 -6 117.04 10.9
 -2 -3 -6 834.08 23.48
 -2 -3 6 806.71 35.36
 2 -3 6 770.62 37.75
 -2 -3 6 817.83 38.54
 2 -3 -6 832.69 38.37
 -2 -3 -6 802.27 38.1
 -2 -3 6 837.76 32.51
 -2 -3 -6 839.86 35.96
 -2 -2 -6 7.1 3.61
 -2 -2 6 2.37 7.1
 2 -2 6 5.27 6.77
 -2 -2 -6 6.78 7.68
 2 -2 -6 3.26 7.23
 2 -2 -6 6.32 4.69
 -2 -2 -6 8.95 5.9
 -2 -1 -6 765.65 27.59
 2 -1 6 738.71 36.63
 -2 -1 6 715.59 35.92
 -2 -1 -6 762.04 33.89
 -2 -1 -6 734.1 33.82
 2 -1 -6 728.75 33.89
 -2 -1 -6 760.61 31.36
 2 -1 -6 743.15 32.88
 -2 0 -6 6 4.57
 -2 0 6 5.23 7.42
 2 0 6 -5.66 7.29
 -2 0 -6 1.99 5.18
 2 0 -6 9.41 5.83
 -2 0 -6 0.56 5.69
 2 0 6 8.27 5.53
 -2 0 6 -4.05 5.54
 -2 0 -6 -0.62 3.68
 2 0 -6 7.28 5.08
 2 0 6 -0.2 5.45
 -2 1 -6 751.61 31.55
 2 1 -6 774.96 32.51
 2 1 6 699.76 35.61
 -2 1 6 731.08 35.85
 2 1 -6 722.92 31.52
 -2 1 6 757.07 34.93
 -2 1 -6 682.11 31.02
 -2 1 -6 754.19 35.85
 -2 1 -6 751.55 28.49
 2 1 6 778.98 35.49
 2 1 6 753.52 31.95
 2 1 -6 740.86 30.52
 2 2 -6 -5.06 6.1
 -2 2 -6 9.67 6.09
 -2 2 6 17.2 7.86
 2 2 6 0.75 7.4
 2 2 -6 9.22 6.06
 -2 2 -6 11.55 5.39
 2 2 -6 10.55 4.8
 -2 2 -6 6.45 3.87
 2 2 6 8.96 6.43
 -2 3 -6 777.64 36.55
 -2 3 -6 794.56 23.16
 2 3 -6 771.45 38.02
 2 3 6 840.93 39.19
 -2 3 6 836.87 23.91
 2 3 -6 824.56 23.07
 2 3 6 849.63 23.84
 -2 3 6 772.34 37.69
 2 3 -6 826.55 31.98
 -2 3 -6 829 31.14
 -2 3 -6 844.5 26.59
 2 3 6 777.02 35.68
 2 3 -6 850.01 30.59
 -2 4 -6 118.41 14.47
 2 4 -6 155.51 17.54
 2 4 -6 142.42 9.08
 2 4 6 120.57 8.74
 -2 4 6 104.93 8.31
 -2 4 6 118.1 14.73
 -2 4 -6 121.81 8.61
 2 4 6 119.65 14.83
 -2 4 -6 125.38 10.32
 2 4 -6 125.16 10.85
 -2 4 -6 134.25 7
 2 4 6 110.24 13.92
 2 4 -6 118.95 9.85
 2 5 6 581.69 24.14
 2 5 -6 472.11 32.85
 2 5 -6 541.6 23.43
 -2 5 -6 504.08 31.92
 -2 5 6 566.33 23.31
 -2 5 6 576.89 30.82
 2 5 6 578.23 31.55
 -2 5 -6 563.31 22.95
 2 5 -6 568.3 22.47
 -2 5 -6 535.51 21.32
 2 5 -6 573.88 21.84
 2 5 -6 524.11 21.17
 2 5 6 547.17 31.13
 2 6 -6 16.28 5.43
 2 6 6 12.08 4.56
 2 6 -6 6.26 9.01
 -2 6 -6 19.8 9.07
 2 6 6 7.73 7.37
 -2 6 6 14.4 7.31
 -2 6 6 15.16 5.62
 -2 6 -6 14.18 5.24
 -2 6 -6 16.55 3.9
 2 6 6 8.53 8.29
 2 6 -6 10.84 3.66
 2 6 -6 12.96 3.99
 -2 7 6 579.88 27.74
 -2 7 6 558.06 31.59
 -2 7 -6 575.17 27.24
 2 7 6 601.54 32.67
 -2 7 -6 541.57 36.36
 2 7 -6 533.07 37.72
 2 7 -6 578.38 28.54
 2 7 6 601.04 28.83
 2 7 -6 604.54 19.78
 2 7 -6 604.95 19.55
 2 7 6 572.29 34.19
 -2 8 6 70.06 10.93
 -2 8 6 53.28 10.73
 2 8 6 47.11 10.87
 -2 8 -6 53.97 9.47
 2 8 -6 34.66 12.67
 2 8 -6 66.73 11.22
 -2 8 -6 56.32 13.86
 2 8 -6 71.35 4.81
 2 8 -6 64.01 4.56
 2 8 6 74.61 14.46
 -2 9 6 427.93 27.1
 -2 9 -6 387.91 24.7
 -2 9 6 393.21 25.07
 2 9 -6 383.79 34.77
 2 9 6 414.75 26.83
 -2 9 -6 418.16 34.44
 2 9 -6 419.43 27.36
 2 9 6 389.57 29.45
 -2 10 6 39.93 10.54
 -2 10 -6 62.42 12.18
 -2 10 6 41.29 10.21
 2 10 -6 48.39 15.75
 -2 10 -6 59 16.47
 2 10 6 48.81 13.9
 -2 11 6 328.71 25.6
 -2 11 -6 330.07 24.86
 -2 11 6 328.45 23.8
 2 11 -6 317.72 33.86
 -2 11 -6 308.58 32.68
 2 11 6 313 28.83
 -2 12 6 8.57 9.07
 -2 12 -6 22.82 11.1
 -2 12 6 12.19 8.71
 2 12 -6 15.6 13.69
 -2 12 -6 -19.16 15.5
 2 12 6 35.37 13.32
 -2 13 6 264.71 25.58
 -2 13 -6 254.01 25.71
 2 13 -6 311.24 35.97
 -2 13 -6 218.11 30.54
 2 13 6 233.49 27.26
 -2 14 6 -11.94 10.83
 -2 14 -6 -12.09 10.1
 -2 14 -6 9.9 15.23
 2 14 -6 -16.51 17.11
 2 14 6 17.31 13.59
 -2 15 6 136.27 21.86
 -2 15 -6 185.22 24.21
 -2 15 -6 149.64 29.09
 2 15 -6 151.11 30.55
 2 15 6 164.46 26.4
 -2 16 -6 6.04 13.18
 -2 16 6 -4.54 12.15
 -2 17 6 120.06 21.99
 -2 17 -6 102.13 21.12
 2 -15 7 13.86 12.9
 -2 -14 7 56.08 17.26
 2 -14 7 46.65 15.27
 -2 -14 -7 73.38 18.06
 2 -14 -7 39.91 17.18
 -2 -13 7 25.81 14.84
 2 -13 7 2.87 9.51
 -2 -13 -7 -10.88 13.84
 2 -13 -7 15.08 12.92
 2 -12 7 65.38 15.01
 -2 -12 7 78.53 18.57
 2 -12 -7 59.29 15.47
 -2 -12 -7 29.71 13.75
 -2 -12 7 52.3 12.04
 -2 -11 7 44.74 13.77
 2 -11 7 37.52 12.79
 2 -11 -7 54.3 15.97
 -2 -11 -7 13.68 11.82
 -2 -11 7 31.06 10.29
 2 -10 7 95.99 16.38
 -2 -10 7 124.98 18.97
 2 -10 -7 121.34 21.19
 -2 -10 -7 97.97 18.71
 -2 -10 7 74.93 13.25
 2 -9 7 29.47 12.21
 -2 -9 7 3.12 9.63
 -2 -9 -7 7.82 11.38
 2 -9 -7 -17.14 12.04
 -2 -9 7 1.37 8.05
 2 -8 7 95.87 14.47
 -2 -8 7 109.02 17.45
 2 -8 -7 120.27 19.07
 -2 -8 -7 99.32 17.87
 -2 -8 7 78.7 13.83
 2 -8 7 87.4 13.94
 -2 -7 7 26.52 11.78
 2 -7 7 12.91 8.64
 -2 -7 -7 51.88 15.03
 2 -7 -7 6.01 9.84
 2 -7 7 20.73 9.63
 -2 -7 7 14.9 8.71
 -2 -6 7 118.52 17.09
 2 -6 7 121.91 16.92
 -2 -6 7 103.3 14.56
 -2 -6 -7 127.41 11.25
 2 -6 -7 112.43 17.01
 -2 -6 -7 129.21 18.2
 -2 -5 7 148.22 18.59
 -2 -5 7 109.01 16.55
 2 -5 7 109.82 15.3
 -2 -5 -7 138.95 18.14
 2 -5 -7 108.42 15.86
 -2 -5 7 138.21 11.25
 2 -4 7 129.2 16.79
 -2 -4 7 83.03 13.44
 -2 -4 -7 125.6 16.4
 -2 -4 -7 118.89 12.03
 2 -4 -7 104.45 15.4
 -2 -4 7 117.14 11.74
 2 -3 7 27.26 9.42
 -2 -3 7 7.87 7.96
 -2 -3 -7 29.24 9.52
 2 -3 -7 11.36 7.76
 -2 -3 -7 22.72 7.09
 -2 -2 -7 127.84 8.99
 -2 -2 7 123.75 16.48
 2 -2 7 121.98 16.29
 2 -2 -7 141.46 16.49
 -2 -2 -7 150.55 16.39
 -2 -2 -7 128.31 13.84
 -2 -2 7 115.73 12.89
 -2 -1 -7 -1.87 4.4
 2 -1 7 4.2 7.15
 -2 -1 7 1.71 9.29
 2 -1 -7 -3.28 7.11
 -2 -1 -7 5.2 7.76
 -2 -1 7 -1.59 5.32
 -2 -1 -7 13.28 5.3
 -2 0 -7 194.51 15.05
 -2 0 7 195.78 20.07
 2 0 7 151.62 17.71
 -2 0 -7 212.02 18.14
 2 0 -7 207.95 18.22
 -2 0 -7 207.2 15.37
 2 0 -7 175.07 15.46
 -2 1 -7 7.24 5.37
 -2 1 7 -12.26 9.2
 2 1 7 -0.26 8.51
 2 1 -7 -3.87 6.69
 -2 1 -7 5.49 6.42
 -2 1 -7 0.06 4.02
 2 1 -7 4.17 5.12
 -2 2 -7 119.1 13.59
 2 2 -7 103.09 13.29
 -2 2 7 103.76 14.96
 2 2 7 118.81 15.67
 -2 2 -7 119.79 13.05
 2 2 -7 124.78 13.31
 2 2 7 132.78 14.83
 2 2 -7 122.67 11.71
 -2 2 -7 128.03 10.78
 -2 3 -7 18.16 7.87
 2 3 -7 16.76 8.34
 -2 3 7 25.28 11.51
 2 3 7 21.75 8.76
 -2 3 -7 10.45 6.53
 2 3 -7 23.55 7.12
 2 3 -7 21.85 5.78
 -2 3 -7 18.38 4.8
 2 3 7 34.11 10.24
 2 4 -7 116.17 15.94
 -2 4 7 116.57 6.02
 -2 4 -7 98.81 14.7
 -2 4 7 101.55 5.42
 2 4 7 120.1 5.94
 2 4 7 100.92 15.5
 -2 4 7 103.56 15.02
 2 4 7 119.29 5.84
 -2 4 -7 104.07 10.98
 2 4 -7 98.19 10.78
 2 4 -7 103.73 10.03
 -2 4 -7 130.97 8.24
 2 4 7 135.93 16.31
 2 5 7 135.31 9.5
 2 5 -7 114.94 16.93
 -2 5 -7 116.89 16.18
 2 5 -7 125.1 8.84
 -2 5 7 125.79 16.04
 -2 5 7 119.71 8.88
 -2 5 -7 126.68 8.64
 2 5 7 113.95 15.64
 2 5 -7 113.51 10.54
 -2 5 -7 128.15 10.68
 2 5 -7 112.9 9.47
 2 5 -7 109.48 9.28
 2 5 7 158.83 18.34
 2 6 -7 139.39 19.7
 -2 6 -7 113.39 17.41
 -2 6 7 123.44 16.76
 -2 6 -7 126.02 10.71
 -2 6 7 126.44 11
 2 6 7 111.61 16.58
 -2 6 -7 137.26 9.81
 2 6 -7 135.67 9.22
 2 6 7 122.53 16.67
 -2 7 7 8.12 5.6
 -2 7 -7 15.44 5.45
 2 7 7 20.18 10.6
 -2 7 7 20.38 9.37
 -2 7 -7 20.3 11.71
 2 7 -7 3.36 9.83
 2 7 7 24.6 10.77
 -2 8 7 76.45 11.13
 2 8 7 79.21 13.88
 -2 8 7 91.39 15.12
 -2 8 -7 87.25 10.9
 2 8 -7 71.59 17.35
 -2 8 -7 98.46 17.94
 2 8 7 101.51 17.36
 -2 9 -7 2.54 6.14
 -2 9 7 10.67 7.15
 -2 9 7 19.49 10.56
 2 9 -7 12.57 10.39
 -2 9 -7 -16.51 13.38
 2 9 7 33.99 13.75
 -2 10 7 101.12 15.56
 -2 10 -7 77.13 12.11
 -2 10 7 102.75 14.29
 2 10 -7 101.63 21.54
 -2 10 -7 69.69 17.89
 2 10 7 96.11 18.12
 -2 11 7 38.97 11.88
 -2 11 -7 36.67 11.62
 -2 11 7 39.98 11.53
 2 11 -7 13.91 14.69
 -2 11 -7 31.87 14.06
 2 11 7 35.68 13.81
 -2 12 -7 40.54 11.5
 -2 12 7 60.28 13.08
 -2 12 7 65.14 14.08
 2 12 -7 45 18.1
 -2 12 -7 98.91 23.5
 2 12 7 37.58 16.41
 -2 13 7 15.41 10.83
 -2 13 -7 13.58 16.86
 2 13 -7 0.71 15.4
 2 13 7 17.8 14.97
 -2 14 -7 98.96 24.91
 2 14 -7 20.95 16.63
 2 -13 8 313.61 30.96
 2 -12 8 11.89 13.5
 -2 -12 8 -10.99 13.71
 2 -12 -8 0.51 14.02
 -2 -12 -8 -3.81 12.38
 -2 -12 8 -3.56 9.29
 2 -11 8 406.98 33.16
 -2 -11 8 363.91 32.98
 2 -11 -8 379.13 35.68
 -2 -11 -8 393.67 36.02
 -2 -11 8 365.01 29.76
 2 -10 8 -17.52 12.43
 -2 -10 8 14.97 12.27
 -2 -10 -8 -27.77 17.07
 2 -10 -8 -3.06 12.68
 -2 -10 8 -8.63 10.45
 -2 -9 8 648.83 42.18
 2 -9 8 550.18 37.71
 -2 -9 -8 616.79 43.47
 2 -9 -8 571.41 41.49
 -2 -9 8 564.63 36.68
 -2 -8 8 -10.51 11.44
 2 -8 -8 -8.46 12.4
 -2 -8 -8 -9.3 11.58
 -2 -8 8 -7.54 10.14
 2 -8 8 -11.03 11.42
 -2 -7 8 581.1 39.22
 -2 -7 -8 647.94 42.37
 2 -7 -8 613.5 40.9
 -2 -7 8 668.46 40.4
 2 -7 8 623.2 38.3
 2 -6 -8 26.31 12.99
 -2 -6 -8 11.19 9.61
 -2 -6 8 -2.62 9.99
 2 -6 8 16.85 11.44
 2 -5 -8 784.5 43.8
 -2 -5 -8 773.11 43.69
 2 -5 8 696.14 41.97
 -2 -5 8 811.01 43.52
 -2 -4 -8 3.46 9.49
 2 -4 -8 -0.18 10.28
 2 -4 8 -13.49 10.96
 -2 -4 8 9.7 11.86
 -2 -3 -8 612.72 36.62
 2 -3 -8 602.44 36.57
 -2 -3 8 654.7 39.01
 2 -3 8 628.01 38.78
 2 -2 -8 -4.85 9.11
 -2 -2 -8 3.29 8.19
 2 -2 8 0.19 9
 -2 -2 8 -1.64 9.84
 -2 -1 -8 1006.98 34.88
 -2 -1 -8 950.97 44.63
 2 -1 -8 920.71 44.74
 2 -1 8 936.05 48.8
 -2 -1 8 932.82 48.1
 -2 0 -8 14.08 6.76
 2 0 -8 -0.74 8.41
 -2 0 -8 8.26 8.18
 -2 0 8 9.63 9.44
 2 0 8 2.48 9.96
 -2 1 -8 1004.15 41.77
 2 1 -8 927.01 42.68
 -2 1 -8 932.62 41.26
 2 1 8 988.76 49.55
 -2 1 8 942.52 48.21
 -2 2 -8 2.93 6.45
 2 2 -8 -8.1 8.1
 -2 2 -8 -5.31 6.46
 -2 2 8 -2.82 10.76
 2 2 8 3.4 9.25
 2 3 -8 605.68 35.92
 -2 3 -8 666.78 36.89
 -2 3 -8 610.13 30.11
 2 3 -8 612.11 30.89
 2 3 8 600.26 38.22
 -2 3 8 658.28 39.04
 2 4 -8 -3.98 8.88
 -2 4 -8 5.07 8.8
 2 4 -8 1.9 5.86
 -2 4 -8 -3.24 5.76
 -2 4 8 -1.67 9.25
 2 4 8 6.68 9.48
 -2 5 -8 738.21 43.69
 2 5 -8 797.1 45.89
 -2 5 8 722.4 41.51
 2 5 8 786.05 44.25
 -2 5 -8 785.77 31.74
 2 5 -8 768.05 32.18
 2 6 8 -2.33 9.78
 -2 6 8 -8.65 10.23
 2 6 -8 5.4 11.07
 -2 6 -8 0.74 9.68
 2 6 8 -12.68 10.71
 2 7 8 601.25 38.28
 -2 7 8 622.92 38.71
 -2 7 -8 636.53 42.88
 2 7 -8 636.67 45.12
 2 7 8 559.2 38.33
 2 8 8 -2.54 10.08
 -2 8 8 -0.41 9.12
 -2 8 -8 2.29 11.09
 2 8 -8 9.89 12.58
 2 8 8 1.34 10.04
 -2 9 8 542.75 35.97
 -2 9 -8 533.33 43.3
 2 9 -8 560.96 45.14
 2 9 8 552.42 39.6
 -2 10 8 10.23 10.69
 2 10 -8 -4.41 13.34
 -2 10 -8 29.89 16.83
 2 10 8 -7.24 12.32
 -2 11 8 363.17 29.85
 -2 11 -8 382.12 39.83
 2 11 -8 378.83 40.04
 2 11 8 337.42 34.33
 2 12 -8 11.98 18.09
 -2 12 -8 10.98 16.5
 -2 12 8 -15.25 12.34
 2 13 -8 190.93 31.05
 -2 13 -8 344.18 41.24
 -2 -11 9 -3.23 11.23
 -2 -10 9 27.26 13.57
 -2 -10 9 60.97 14.56
 -2 -9 9 16.36 13.56
 -2 -9 -9 -13.15 13.9
 2 -9 -9 -8.84 12.34
 -2 -9 9 -0.39 10.49
 -2 -8 -9 83.82 19.13
 2 -8 -9 40.94 14.53
 -2 -8 9 68.59 17.09
 2 -8 9 66.15 15.93
 -2 -7 -9 19.27 12.46
 2 -7 -9 54.32 15.57
 -2 -7 9 30.52 14.24
 2 -7 9 8.6 11.12
 -2 -6 -9 60.21 17.52
 2 -6 -9 51.5 13.87
 2 -6 9 30.04 12.96
 -2 -6 9 80.37 17.03
 -2 -5 -9 -2.81 12.18
 2 -5 -9 29.61 13.64
 -2 -5 9 -0.27 9.87
 2 -5 9 -6.15 12.98
 2 -4 -9 73.52 16.23
 -2 -4 -9 67.14 16.45
 2 -4 9 80.99 17.59
 -2 -4 9 100.39 18.32
 -2 -3 -9 3.65 8.72
 2 -3 -9 17.33 12.1
 2 -3 9 -2.5 9.89
 -2 -3 9 -9.25 13.51
 2 -2 -9 77.75 14.75
 -2 -2 -9 74.27 14.8
 2 -2 9 92.33 18.26
 -2 -2 9 88.12 16.13
 -2 -1 -9 8.77 8.72
 2 -1 -9 11.76 9.31
 -2 -1 9 0.2 11.6
 2 -1 9 12.75 12.71
 -2 0 -9 99.51 14.98
 2 0 -9 73.31 14.3
 2 0 9 94.97 17.15
 -2 0 9 67.01 15.55
 -2 1 -9 -0.41 7.98
 2 1 -9 18.32 9.81
 -2 1 9 13.99 10.7
 2 1 9 23.95 14.45
 -2 2 -9 74.57 12.62
 2 2 -9 95.52 14.71
 -2 2 9 55.07 14.89
 2 2 9 30.86 12.61
 -2 3 -9 10.25 9.87
 -2 3 -9 -8.26 7.45
 2 3 -9 -1.29 7.28
 2 3 9 5.13 10.19
 -2 3 9 4.83 11.2
 -2 4 -9 64.79 15.12
 2 4 9 65.79 15.61
 -2 4 9 49.76 14
 2 5 -9 0.44 11.22
 -2 5 -9 10.9 10.9
 -2 5 9 18.62 11.84
 2 5 9 11.37 11.87
 -2 6 -9 101.39 19.44
 2 6 -9 51.77 14.41
 2 6 9 66.77 17.06
 -2 6 9 66.73 15.97
 -2 7 -9 31.39 14.12
 2 7 -9 67.44 17.86
 -2 7 9 39.88 14.93
 2 7 9 43.03 14.09
 -2 8 -9 55.44 17.65
 2 8 -9 29.56 13.83
 2 8 9 61.02 16.38
 -2 8 9 45.42 14.67
 2 9 -9 12.95 14.72
 -2 9 9 9.73 11.16
 -2 10 -9 47.51 18.74
 2 10 -9 42.46 18.09
 -2 10 9 63.62 16.3
 2 11 -9 -15.59 17.05
 -2 11 -9 12.37 16.67
 -2 11 9 4.4 11.06
 2 12 -9 27 18.19
 -2 -10 10 -17.41 14.74
 -2 -9 10 124.08 22.22
 -2 -8 10 24.82 14.31
 -2 -7 10 161 25.05
 2 -7 10 158.25 24.46
 -2 -7 -10 179.04 26.23
 2 -7 -10 169.5 26.02
 -2 -6 10 14.19 13.82
 2 -6 10 27.19 16.36
 2 -6 -10 -14.38 13.68
 -2 -6 -10 6.59 13.31
 -2 -5 10 139.28 22.59
 2 -5 10 116.54 21.81
 -2 -5 -10 156.24 22.86
 2 -5 -10 138.89 22.56
 -2 -4 10 1.26 12.8
 2 -4 10 16.01 13.9
 -2 -4 -10 4.24 11.73
 2 -4 -10 1.24 11.2
 2 -3 10 172.78 25.14
 -2 -3 10 219.63 27.43
 2 -3 -10 200.9 24.23
 -2 -3 -10 199.15 24.39
 -2 -2 10 -9.31 14.42
 2 -2 10 -10.13 13.9
 2 -2 -10 -11.26 11.47
 -2 -2 -10 8.27 10.64
 2 -1 10 142.67 24.1
 -2 -1 10 151.46 23.13
 2 -1 -10 151.88 20.56
 -2 -1 -10 157.56 20.09
 -2 0 10 -3.21 12.09
 2 0 10 -15.29 15.5
 2 0 -10 18.13 11.63
 -2 0 -10 18.1 11.45
 -2 1 10 155.14 23.22
 2 1 10 101.75 20.67
 -2 1 -10 161.54 19.4
 2 1 -10 164.08 20.82
 -2 2 10 -9.62 12.93
 2 2 10 -9.41 13.58
 2 3 10 159.8 22.94
 -2 3 10 181.41 25.13
 -2 4 10 -12.19 14.23
 2 4 10 2.77 13.95
 2 5 10 49.9 16.82
 -2 5 10 135.59 21.87
 2 6 10 -2.01 13.88
 -2 6 10 -10.09 13.12
 2 7 10 154.69 24.2
 -2 7 10 135.27 22.53
 -2 8 10 -4 13.19
 -2 9 10 95.92 19.87
 -2 -4 -11 239.54 27.87
 2 -4 -11 214.47 28.42
 2 -3 -11 16.36 12.68
 -2 -3 -11 -1.88 13.02
 2 -2 -11 296.38 29.84
 -2 -2 -11 315.18 31.65
 2 -1 -11 14.45 12.94
 -2 -1 -11 6.71 11.91
 -3 -16 0 15.73 7.58
 3 -16 0 0.09 6.66
 -3 -15 0 12 7.77
 3 -15 0 -4.52 7.33
 -3 -14 0 7.26 6.26
 3 -14 0 0.9 6.28
 3 -14 0 -6.7 6.41
 3 -13 0 16.06 6.89
 3 -13 0 0.43 5.49
 -3 -13 0 7.82 6.4
 3 -12 0 -0.59 6.09
 3 -12 0 -2.66 6.15
 3 -12 0 4.51 5.38
 -3 -12 0 -7.02 6.38
 3 -11 0 5.1 5.9
 3 -11 0 1.41 4.85
 -3 -11 0 -1.69 5.34
 -3 -11 0 1.94 5.47
 3 -11 0 -0.24 4.84
 -3 -10 0 9.17 6.55
 3 -10 0 3.85 5.05
 3 -10 0 4.1 5.11
 -3 -10 0 -1.73 4.37
 -3 -10 0 -5.26 5.4
 -3 -9 0 1.62 5.41
 3 -9 0 -5.96 5.14
 3 -9 0 -5.8 3.86
 -3 -9 0 3.31 4.33
 3 -9 0 1.58 3.43
 -3 -8 0 1.7 4.28
 3 -8 0 9.78 4.93
 3 -8 0 -6.72 4.27
 3 -8 0 2.69 3.37
 -3 -8 0 3.83 4.57
 -3 -7 0 -7.52 5.79
 3 -7 0 0.62 3.66
 3 -7 0 -5.23 3.55
 -3 -7 0 2.29 3.71
 3 -7 0 0.42 3.01
 -3 -7 0 -2.58 3.74
 -3 -6 0 0.99 4.59
 3 -6 0 2.69 3.18
 3 -6 0 -0.81 3.23
 -3 -6 0 -1.33 2.77
 3 -6 0 4.64 3.39
 -3 -6 0 1.35 3.12
 -3 -5 0 2.5 3.19
 3 -5 0 -0.83 2.49
 3 -5 0 -1.3 3.13
 3 -5 0 -0.74 2.68
 -3 -5 0 0.73 3.13
 -3 -5 0 0.93 2.8
 -3 -4 0 -1.81 3.42
 3 -4 0 2.73 2.54
 3 -4 0 -0.17 2.58
 -3 -4 0 -0.08 1.93
 -3 -3 0 -1.01 2.81
 3 -3 0 -0.2 2.23
 3 -3 0 2.02 2.15
 -3 -3 0 0.64 2.15
 -3 -2 0 -1.33 2.6
 3 -2 0 0.22 2.08
 -3 -1 0 2.09 2.9
 -3 0 0 0.65 1.87
 3 0 0 -0.78 1.86
 -3 1 0 1.64 2.25
 3 1 0 -0.42 1.98
 -3 2 0 -1.74 2.4
 -3 2 0 0.09 1.76
 3 2 0 -0.23 1.75
 -3 3 0 -0.35 3.02
 -3 3 0 -0.06 1.83
 3 3 0 0.94 2.83
 -3 4 0 -1.4 3.65
 -3 4 0 -0.52 2.36
 3 4 0 0.09 2.89
 3 5 0 2.08 4.68
 -3 5 0 2.37 2.69
 -3 5 0 -4.3 2.63
 3 5 0 2.52 3.23
 3 6 0 -2.18 5.56
 -3 6 0 0.91 4.41
 -3 6 0 0.7 2.73
 -3 6 0 -0.23 2.83
 3 6 0 -1.97 3.18
 -3 7 0 0.25 5.14
 -3 7 0 1.33 2.95
 -3 7 0 -1.35 2.97
 3 7 0 2.98 4.55
 -3 8 0 -1.92 3.16
 -3 8 0 5.03 4.04
 3 8 0 1.56 2.75
 3 8 0 1.97 4.55
 3 9 0 0.99 6.67
 -3 9 0 -1.02 6.62
 -3 9 0 5.1 4.04
 3 9 0 -3.99 3.56
 -3 9 0 2.96 3.94
 3 9 0 7.01 5.78
 -3 10 0 6.09 8.86
 3 10 0 -6.55 7.43
 -3 10 0 -1.74 3.78
 3 10 0 -2.72 3.59
 3 10 0 5.07 5.87
 -3 10 0 4.6 4.18
 3 11 0 -1.96 8.18
 -3 11 0 0.52 7.59
 -3 11 0 2.92 5
 3 11 0 7.83 4.19
 -3 11 0 9.32 5.81
 3 11 0 4.35 5.96
 3 12 0 -5.6 9.58
 -3 12 0 13.97 10.86
 -3 12 0 5.55 4.77
 3 12 0 1.43 3.59
 -3 12 0 0.03 5.3
 3 12 0 -1.52 6.45
 -3 13 0 -7.17 10.6
 3 13 0 6.54 4.16
 3 13 0 12.81 8.71
 -3 13 0 -0.29 5.11
 -3 14 0 -15.31 11.58
 3 14 0 2.27 11.47
 3 14 0 5.95 8.31
 3 15 0 -0.8 12.88
 -3 15 0 -30.91 16.67
 3 15 0 -5.23 9.65
 3 16 0 14.09 13.92
 3 16 0 16.24 11.45
 -3 17 0 -2.84 12.88
 3 17 0 15.63 15.18
 3 17 0 10.34 11.68
 -3 18 0 26.15 17.64
 3 18 0 -6.55 15.21
 3 18 0 -9.35 10
 -3 19 0 24.33 16.97
 3 19 0 24.47 12.89
 3 -17 -1 258.25 23.08
 -3 -17 -1 242.28 21.84
 -3 -16 -1 254.12 22.19
 3 -16 -1 273.09 23.27
 3 -15 1 188.67 15.19
 3 -15 -1 220.32 20.36
 -3 -15 -1 219.14 20.31
 -3 -15 1 180.06 14.94
 -3 -14 1 345.2 20.07
 3 -14 -1 387.22 23.25
 3 -14 1 352.45 20.51
 3 -14 -1 360.65 24.47
 -3 -14 -1 344.25 23.93
 3 -13 1 615.51 26.62
 3 -13 -1 558.5 28.42
 3 -13 1 570.38 32.97
 3 -13 -1 587.81 31.04
 -3 -13 1 553.5 25.77
 -3 -13 -1 542.55 29.83
 3 -13 1 609.67 28.82
 3 -12 -1 651.54 31.72
 3 -12 1 621.96 26.45
 -3 -12 -1 582.74 30.22
 3 -12 -1 575.47 28.39
 -3 -12 1 622.91 26.71
 3 -12 1 649.95 33.79
 -3 -12 1 716.12 32.6
 3 -11 1 934.24 33.28
 3 -11 1 917.12 40.07
 3 -11 -1 936.46 35.87
 3 -11 -1 846.1 37.34
 -3 -11 1 877.79 32.98
 -3 -11 -1 918.1 38.33
 3 -11 1 981.63 35.52
 3 -11 -1 980.53 40.02
 -3 -11 1 992.2 38.7
 -3 -10 -1 671.32 34.99
 -3 -10 -1 659.99 18.93
 -3 -10 1 660.54 18.87
 3 -10 -1 671.42 30.34
 -3 -10 -1 644.6 30.06
 3 -10 1 661.68 25.46
 3 -10 1 687.87 32.19
 -3 -10 1 630.26 25.61
 3 -10 -1 650.5 27.39
 3 -10 1 688.18 27.32
 3 -10 -1 642.41 30.58
 -3 -10 -1 703.11 32.14
 -3 -9 -1 884.7 39.45
 -3 -9 1 894.29 42.23
 -3 -9 1 824.72 24.01
 -3 -9 -1 875.66 24.47
 -3 -9 -1 852.43 34.62
 3 -9 1 870.61 29.48
 3 -9 1 802.61 34.8
 -3 -9 1 825.84 29.78
 3 -9 -1 818.19 30.73
 3 -9 -1 829.13 33.8
 -3 -9 1 899.86 33.55
 -3 -9 -1 836.14 35.31
 3 -9 1 873.88 30.6
 -3 -8 -1 1414.74 51.48
 -3 -8 1 1379.63 53.58
 -3 -8 -1 1432.17 37.35
 -3 -8 1 1389.93 41.49
 3 -8 1 1384.77 40.63
 3 -8 -1 1406.87 43.03
 3 -8 -1 1278.99 45.21
 3 -8 1 1433.65 47.66
 -3 -8 -1 1403.22 46.94
 -3 -8 1 1375.05 44.49
 3 -8 1 1431.33 41.78
 -3 -7 1 1762.7 61.07
 -3 -7 -1 1798.57 58.52
 -3 -7 -1 1773.44 45.72
 3 -7 1 1711.56 47.52
 3 -7 -1 1746.14 53.32
 3 -7 -1 1706.86 49.69
 -3 -7 -1 1767.51 54.19
 3 -7 1 1720.19 54.07
 -3 -7 1 1844.4 52.04
 3 -7 -1 1802.55 54.93
 3 -7 1 1841.64 48.95
 -3 -7 1 1743.72 48.63
 -3 -6 1 1648.03 56.2
 -3 -6 -1 1621.14 53.48
 -3 -6 -1 1625.25 50.11
 3 -6 -1 1617.31 46.58
 3 -6 -1 1653.51 49.47
 3 -6 1 1638.54 50.36
 -3 -6 -1 1700.51 50.87
 -3 -6 1 1668.27 47.9
 3 -6 -1 1743.4 51.31
 3 -6 1 1688.83 45.16
 -3 -5 -1 2056.5 61.43
 -3 -5 1 2073.18 64.43
 3 -5 -1 1995.21 54.42
 3 -5 -1 1995.59 57.09
 3 -5 1 2088.98 58.3
 -3 -5 1 2148.03 56.22
 3 -5 1 2086.26 52.78
 -3 -5 -1 2101.43 58.41
 3 -5 -1 2210.17 59.56
 -3 -5 -1 2006.2 57.95
 -3 -4 1 2080.43 63.25
 -3 -4 -1 1974.63 60.28
 3 -4 -1 2136.6 57.66
 3 -4 1 2146.97 58.23
 3 -4 -1 2235.02 59.45
 -3 -4 -1 2190.9 58.99
 -3 -4 1 2184.34 56.18
 -3 -3 1 5876.11 142.39
 3 -3 -1 5919.85 136.58
 3 -3 1 5855.31 136.94
 -3 -3 1 5834.96 135.07
 3 -2 1 4173.92 90.66
 -3 -2 1 4003.39 101.76
 -3 -2 1 4039.22 98.34
 -3 -2 -1 3847.25 98.05
 3 -2 -1 3533.02 96.77
 3 -2 1 4200.94 98.24
 3 -2 1 4205.55 97.89
 3 -2 -1 4144.72 97.61
 -3 -2 1 4299.98 96.62
 3 -2 1 4151.02 93.02
 -3 -1 1 3085.86 71.46
 -3 -1 -1 2515.07 70.16
 3 -1 -1 2898.41 66.21
 3 -1 1 2942.58 70.33
 3 -1 -1 2717.56 70.05
 3 -1 -1 2841.4 70.25
 3 -1 1 2795.2 69.61
 -3 -1 -1 2828.65 69.36
 3 -1 1 3034.58 67.7
 3 0 -1 2581.35 59.04
 -3 0 1 2685.37 59.49
 3 0 -1 2456.17 62.51
 -3 0 -1 2450.06 63.09
 3 0 1 2537.73 62.57
 -3 0 1 2451.11 62.47
 3 0 1 2385.55 60.7
 -3 0 -1 2595.64 60.95
 -3 0 -1 2370.81 60.66
 3 0 1 2526.54 60.72
 3 1 1 2901.94 70.39
 3 1 -1 2544.52 69.59
 -3 1 -1 2852.01 63.78
 -3 1 -1 2812.5 70.27
 -3 1 1 2907.19 70.36
 3 1 1 2746.99 66.72
 -3 1 -1 2989.28 67.4
 3 1 1 3121.55 69.67
 3 1 -1 2736.26 68.94
 -3 2 -1 3671.75 94.3
 -3 2 1 3920.03 94.66
 3 2 -1 3717.18 94.83
 3 2 1 4102.16 96.05
 3 2 -1 3961.73 92.93
 3 2 1 4169.4 93.95
 3 3 -1 5642.7 133
 3 3 1 5830.32 133.37
 -3 3 -1 5159.49 131.04
 -3 3 1 5624.63 131.89
 -3 3 -1 5346.47 129.66
 -3 3 1 5713.2 130.55
 3 3 1 5666.04 130.22
 3 3 -1 5651.84 129.13
 3 4 1 2236.7 59.99
 3 4 -1 2210.68 60.07
 -3 4 -1 1920.87 57.22
 -3 4 1 2097.83 58.15
 -3 4 -1 2122.12 52.09
 -3 4 1 2191.24 56.86
 -3 4 -1 2162.27 56.65
 3 4 -1 1947.27 54.23
 3 4 1 1855.81 55.56
 -3 5 -1 1980.29 50.65
 -3 5 1 2076.98 56.05
 -3 5 -1 2024.36 55.48
 3 5 1 2041.96 56.56
 3 5 -1 1821.82 52.86
 -3 6 1 1654.01 50.91
 -3 6 1 1722.28 50.42
 -3 6 -1 1665.61 49.42
 -3 6 -1 1607.79 44.07
 3 6 1 1652.6 50.33
 3 6 -1 1673.23 47.5
 -3 7 1 1755.1 54.64
 -3 7 -1 1619.67 44.11
 3 7 1 1579.55 42.02
 -3 7 -1 1867.17 52.44
 -3 7 1 1910.47 54.01
 -3 7 -1 1836.07 47.3
 3 7 1 1736.8 53.23
 3 7 -1 1733.1 50.02
 -3 8 -1 1352.46 52.69
 -3 8 1 1432.07 50.09
 3 8 -1 1344.84 56.41
 -3 8 -1 1334.73 37.16
 3 8 1 1408.79 36.36
 -3 8 -1 1507.4 41.63
 -3 8 1 1467.09 47.58
 -3 8 -1 1381.76 45.88
 3 8 -1 1515.64 46.66
 3 8 -1 1398.18 44.51
 3 8 1 1434.45 47.85
 -3 9 -1 838.6 41.14
 3 9 -1 823.56 43.57
 -3 9 -1 873.99 24.97
 -3 9 1 874.64 24.78
 3 9 -1 895.26 34.02
 -3 9 -1 888.54 34.12
 3 9 1 863.38 24.9
 -3 9 -1 905.73 30.1
 -3 9 1 892.77 35.5
 3 9 -1 813.33 32.42
 3 9 1 788.93 34.81
 -3 10 -1 678.27 37.7
 -3 10 1 672.17 34.99
 3 10 -1 620.48 39.58
 3 10 1 642.21 37.28
 -3 10 1 700.04 19.83
 -3 10 -1 688.15 19.81
 -3 10 1 703.24 32.02
 -3 10 -1 672.13 26.19
 3 10 -1 718.63 30.02
 3 10 1 693.62 21.54
 -3 10 -1 711.73 30.62
 3 10 1 633.14 31.32
 3 10 -1 648.12 29.06
 -3 11 1 962.51 45.41
 3 11 -1 889.48 49.41
 3 11 1 981.49 49.06
 -3 11 -1 910.12 47.33
 -3 11 1 993 40.08
 3 11 -1 955.31 36.86
 -3 11 -1 964.07 33.72
 -3 11 -1 930.74 38.17
 3 11 1 869.6 27.08
 3 11 1 932.58 40.53
 3 11 -1 931.06 37.37
 -3 12 1 642.95 38.45
 -3 12 -1 627.35 40.71
 3 12 -1 662.96 43.94
 3 12 1 608.9 39.53
 -3 12 -1 660.75 27.7
 3 12 -1 671.67 30.06
 3 12 1 667.28 21.88
 -3 12 1 704.45 33.98
 -3 12 -1 655.82 31.1
 3 12 -1 626.68 30.77
 3 12 1 652.07 34.48
 -3 13 1 578.51 38.39
 3 13 1 574.83 40.65
 3 13 -1 570.99 43.02
 -3 13 -1 594.23 41.48
 -3 13 -1 600.8 27.15
 3 13 -1 615.95 29.07
 3 13 1 627.79 21.31
 3 13 1 614.53 34.7
 3 13 -1 616.99 31.99
 -3 14 -1 370.73 33.56
 3 14 -1 338.63 34.17
 3 14 1 373.58 33.11
 -3 14 1 317.66 29.57
 3 14 1 357.82 26.8
 3 14 -1 354.9 24.38
 -3 15 1 224.89 25.81
 3 15 -1 156.19 25.71
 3 15 1 195.44 26.08
 -3 15 -1 211.07 26.68
 3 15 -1 221.69 20.8
 3 15 1 231.56 22.35
 -3 16 1 255.53 29.5
 -3 16 -1 269.07 32.59
 3 16 -1 253.95 33
 3 16 1 250.37 24.85
 3 16 -1 255.86 23.43
 -3 17 1 311.11 34.09
 -3 17 -1 277.41 34.45
 3 17 -1 260.9 34.86
 3 17 1 251.05 26.55
 3 17 -1 277.47 25.3
 3 18 -1 142.59 28.73
 -3 18 -1 211.06 32.73
 -3 18 1 200.61 29.17
 3 18 1 181.71 23.82
 -3 19 1 163.23 27.35
 -3 19 -1 209.04 34.9
 3 19 -1 167.44 31.56
 3 19 1 195.56 25.27
 -3 20 1 52.07 20.95
 3 20 1 124.32 22.25
 -3 -18 -2 87.69 16.54
 3 -18 -2 83.23 16.05
 -3 -17 -2 73.86 15.38
 3 -17 -2 47.25 12.55
 3 -16 -2 185.8 20.67
 -3 -16 -2 185.35 20.76
 3 -15 -2 105.17 16.11
 -3 -15 -2 124.58 16.76
 3 -14 -2 282.89 22.95
 -3 -14 -2 282.7 23.28
 3 -14 -2 274.93 18.51
 -3 -14 2 291.18 15.19
 -3 -13 2 184.8 11.99
 3 -13 -2 206.51 15.43
 3 -13 -2 160.4 17.27
 -3 -13 -2 190.54 18.92
 3 -13 2 189.03 14.06
 -3 -13 2 211.18 17.57
 -3 -12 2 92.63 5.74
 -3 -12 2 73.16 7.48
 3 -12 -2 75.05 9.02
 3 -12 -2 76.46 12.33
 3 -12 2 73.82 13.01
 -3 -12 -2 57.38 10.4
 -3 -12 2 87.35 11.53
 3 -12 2 75.35 8.42
 -3 -11 -2 483.61 28.98
 -3 -11 2 443.91 16.14
 -3 -11 -2 412.62 15.64
 3 -11 -2 420.28 20.43
 3 -11 -2 435.77 26.59
 -3 -11 -2 425.65 26.15
 3 -11 2 424.11 27.57
 -3 -11 2 430.33 18.09
 3 -11 2 447.38 20.04
 -3 -10 -2 587.65 31.09
 -3 -10 2 525.51 19.33
 -3 -10 -2 528.59 19.05
 3 -10 -2 531.78 28.39
 -3 -10 -2 507.33 28.22
 -3 -10 2 506.62 19.87
 3 -10 -2 526.24 22.71
 3 -10 2 488 29.51
 3 -10 2 564.13 21.71
 -3 -10 2 568.22 25.62
 -3 -9 -2 310.2 21.17
 -3 -9 -2 296.14 13.85
 -3 -9 2 311.86 13.9
 3 -9 2 281.25 20.79
 -3 -9 -2 293.87 20.2
 3 -9 -2 304.1 20.7
 3 -9 -2 324.13 16.22
 -3 -9 2 310.62 14.12
 3 -9 2 306.21 14.37
 -3 -9 2 322.1 17.61
 3 -9 -2 352.84 22.17
 -3 -8 2 566.52 32.36
 -3 -8 -2 585.82 29.08
 -3 -8 2 555.18 20.68
 -3 -8 -2 578.69 21.1
 3 -8 -2 588.94 22.59
 3 -8 -2 527.37 26.92
 -3 -8 -2 523.55 27.01
 3 -8 2 571.34 28.77
 3 -8 2 556.18 19.76
 -3 -8 2 588.3 20.25
 -3 -8 -2 582.96 28.2
 3 -8 -2 600.67 28.84
 -3 -8 2 573.92 23.81
 -3 -7 2 86.11 8.15
 -3 -7 2 95.83 12.85
 -3 -7 -2 86.97 10.24
 -3 -7 2 80.27 6.96
 -3 -7 -2 87.6 7.45
 3 -7 -2 87.35 10.54
 3 -7 -2 102.81 8.16
 3 -7 2 110.89 12.3
 -3 -7 -2 95.82 11.12
 3 -7 2 97.97 6.48
 -3 -6 2 826.41 37.8
 -3 -6 -2 910.81 34.75
 -3 -6 -2 920.89 29.42
 3 -6 2 888.94 35.11
 3 -6 -2 902.03 34.43
 -3 -6 -2 915.59 35.3
 -3 -6 2 880.98 29.76
 3 -6 2 918.45 25
 -3 -5 2 1466.28 51.35
 -3 -5 -2 1422.78 46.13
 -3 -5 -2 1448.51 41.88
 3 -5 -2 1468.09 46.71
 3 -5 2 1462.1 47.35
 -3 -5 -2 1518.46 47.67
 3 -5 2 1446.08 35.89
 -3 -5 2 1445.2 41.56
 -3 -4 2 612.65 28.11
 3 -4 2 574.24 20.52
 -3 -4 -2 624.03 22.57
 3 -4 -2 611.79 25.3
 3 -4 2 584.41 25.36
 -3 -4 -2 611.87 25.89
 3 -4 2 633.94 17.14
 -3 -4 2 618.54 21.91
 -3 -3 2 489.3 23.85
 3 -3 2 505.5 17.87
 -3 -3 -2 505.87 20.1
 3 -3 2 499.71 21.9
 -3 -3 2 555.07 18.45
 3 -3 -2 498.73 21.91
 -3 -3 -2 532.1 22.7
 3 -3 2 531.25 15.15
 -3 -3 -2 559.25 21.56
 -3 -2 2 314.23 17.01
 -3 -2 2 319.14 14.4
 3 -2 2 305.55 12.5
 -3 -2 2 293.99 14.21
 -3 -2 -2 290.72 14.2
 3 -2 2 308.68 14.23
 -3 -2 -2 311.44 14.6
 3 -2 -2 340.88 14.98
 3 -2 -2 302.49 15.37
 3 -2 2 307.76 15.53
 -3 -2 -2 313.04 11.87
 -3 -2 2 298.96 12.97
 -3 -2 -2 303.03 15.66
 -3 -2 -2 311.58 14.44
 3 -2 2 306.31 10.67
 -3 -1 -2 449.36 17.26
 -3 -1 2 406.11 16.46
 -3 -1 2 414.84 18.95
 -3 -1 2 437.31 17.06
 3 -1 -2 396.8 15.97
 -3 -1 -2 410.81 17.54
 3 -1 -2 439.69 16.81
 3 -1 2 408.93 16.13
 3 -1 2 432.73 17.89
 3 -1 -2 430.1 17.83
 -3 -1 2 427.96 16.32
 -3 -1 -2 421.46 15.45
 3 -1 2 418.57 14.34
 -3 -1 -2 439.9 16.84
 -3 -1 -2 419.21 18.06
 -3 0 2 4347.29 100.36
 -3 0 2 4319.68 101.15
 3 0 -2 4526.38 100.91
 -3 0 -2 3975.44 100.12
 -3 0 -2 4391.05 102.83
 3 0 2 4242.23 99.88
 3 0 -2 4246.05 100.32
 3 0 -2 4110.25 101.57
 -3 0 -2 4525.22 101.09
 3 0 2 3836.43 100.32
 -3 0 2 4418.59 101.91
 -3 0 -2 4260.49 99.44
 3 0 2 4348.29 98.93
 -3 1 -2 441.14 15.42
 3 1 2 405.3 16.38
 3 1 -2 456.06 17.45
 -3 1 -2 408.68 17.56
 -3 1 -2 444.65 17.03
 -3 1 2 390.1 16.21
 3 1 2 431.65 15.92
 -3 1 -2 409.41 17.02
 -3 1 2 457.3 18.33
 3 1 -2 438.26 16.97
 -3 1 -2 466.67 15.35
 3 1 2 420.98 16.54
 3 2 -2 327.91 15.13
 -3 2 -2 326.55 12.63
 3 2 2 313.59 14.85
 -3 2 -2 316.24 14.85
 -3 2 -2 314.95 14.64
 -3 2 2 301.23 13.89
 3 2 2 313.21 12.15
 3 2 -2 308.25 13.81
 -3 2 -2 339.51 11.55
 3 2 2 294.01 14.25
 3 3 -2 486.53 24.33
 3 3 -2 528.87 21.36
 3 3 2 518.06 21.29
 -3 3 -2 501.97 19.9
 -3 3 2 471.67 20.19
 -3 3 -2 510.06 20.69
 3 3 2 507.73 15.6
 3 3 2 515.78 20.87
 3 3 -2 545.46 19.59
 3 4 -2 569.86 28.48
 3 4 -2 600.11 25.14
 3 4 2 581.26 24.87
 -3 4 -2 633.67 24.76
 -3 4 2 633.3 24.92
 -3 4 -2 640.28 22.67
 3 4 2 616.17 16.64
 -3 4 2 632.93 25.56
 3 4 -2 657.46 22.49
 3 4 2 616.14 24.98
 -3 5 2 1510.74 46.7
 -3 5 -2 1487.51 46.73
 -3 5 -2 1493.23 42.37
 -3 5 2 1540.58 47.44
 -3 5 -2 1459.8 37.98
 -3 5 -2 1550.6 46.74
 3 5 -2 1366.95 41.41
 3 5 2 1467.56 46.57
 -3 6 2 888.01 31.59
 -3 6 -2 917.33 29.52
 -3 6 -2 882.8 25.79
 -3 6 2 970.25 35.58
 -3 6 -2 941.04 34.62
 3 6 -2 934.19 30.1
 3 6 2 908.86 34.63
 -3 7 2 84.36 9.62
 -3 7 2 94.94 7.52
 -3 7 -2 76.37 7.03
 -3 7 2 100.85 10.85
 -3 7 -2 91.38 6.23
 -3 7 -2 99.22 10.39
 3 7 2 82.95 10.58
 3 7 -2 91.6 8.22
 -3 8 2 546.03 26.29
 -3 8 -2 569.05 21.15
 -3 8 2 553.85 20.81
 3 8 -2 574.77 28.48
 -3 8 -2 586.01 19.17
 -3 8 2 598.03 28.93
 -3 8 -2 585.14 27.23
 3 8 -2 544.57 22.92
 3 8 2 583.94 28.56
 -3 9 -2 310.92 24.78
 3 9 -2 272.11 25.15
 -3 9 -2 313.78 14.37
 -3 9 2 299.32 14.22
 -3 9 2 320.45 21.34
 3 9 -2 318.09 20.49
 -3 9 -2 321.56 13.46
 -3 9 -2 325.15 20.47
 3 9 -2 305.92 17.17
 3 9 2 334.9 22.14
 -3 10 -2 515.02 34.32
 3 10 -2 552.45 36.99
 -3 10 -2 571.82 20.22
 -3 10 2 559 20.12
 -3 10 -2 533.19 27.76
 -3 10 2 561.57 30.16
 -3 10 -2 558.76 20.17
 3 10 -2 553.75 29.42
 3 10 -2 543.45 24.89
 3 10 2 551.91 30.38
 -3 11 2 417.09 27.57
 3 11 -2 435.64 34.61
 -3 11 -2 438.58 33.41
 -3 11 2 459.24 16.96
 -3 11 -2 477.35 17.14
 3 11 -2 499.29 27.5
 -3 11 -2 466.7 18.48
 3 11 -2 433.71 22.95
 3 11 2 432.08 27.95
 -3 12 -2 81.01 17.31
 -3 12 2 53.19 11.44
 3 12 -2 98.58 18.41
 -3 12 2 84.36 5.48
 3 12 -2 86.39 12.1
 3 12 2 88.8 14.03
 3 12 -2 68.7 9.86
 -3 12 -2 89.34 7.98
 3 13 -2 192.65 25.52
 -3 13 -2 191 24.11
 -3 13 2 200.56 21.41
 3 13 -2 196.68 16.5
 3 13 2 179.62 19.67
 3 14 -2 263.22 31.61
 -3 14 -2 253.72 29.83
 -3 14 2 237.92 25.27
 3 14 2 319.33 26.71
 3 14 -2 325.8 22.52
 -3 15 2 122.26 19.89
 -3 15 -2 169.81 26.72
 3 15 -2 115.06 22.26
 3 15 -2 154.13 16.71
 3 15 2 130.07 19.31
 -3 16 -2 152.54 26.39
 -3 16 2 201.38 26.16
 3 16 -2 171 27.61
 3 16 2 228.48 24.97
 3 16 -2 259.62 22.05
 3 17 -2 76.23 23.87
 -3 17 2 62.5 17.23
 -3 17 -2 84.81 24.12
 3 17 2 57.19 16.38
 -3 18 2 41.76 17.39
 3 18 -2 28.2 18.75
 -3 18 -2 29.19 18.85
 3 18 2 65.78 18.65
 3 19 2 128.97 22.19
 -3 -19 -3 20.83 13.45
 3 -18 -3 26.59 13.68
 -3 -18 -3 3.37 10.97
 3 -17 -3 30.75 13.5
 -3 -17 -3 9.57 10.68
 3 -16 -3 65.8 14.42
 -3 -16 -3 67.55 15.01
 -3 -15 -3 17.8 10.88
 3 -15 -3 13.47 10.61
 -3 -14 -3 89.43 15.36
 3 -14 -3 114.05 17.36
 -3 -13 3 31.04 4.86
 3 -13 -3 8.95 8.38
 3 -13 -3 21.6 5.71
 -3 -13 -3 30.84 10.46
 -3 -12 -3 16.9 7.05
 -3 -12 3 26.3 5.42
 3 -12 -3 19.74 8.72
 -3 -12 -3 31.47 10.91
 3 -12 -3 19.57 5.02
 -3 -12 3 19.62 2.76
 3 -12 3 19.36 4.03
 -3 -11 -3 106.89 13.08
 -3 -11 3 114.37 10.94
 -3 -11 3 90.68 8.42
 -3 -11 -3 88.07 8.38
 -3 -11 3 106.92 5.82
 3 -11 -3 92.77 8.86
 3 -11 -3 96.1 13.85
 -3 -11 -3 81.43 13.49
 3 -11 3 103.54 7.39
 -3 -10 -3 150.96 14.84
 -3 -10 3 158.54 11.11
 -3 -10 -3 148.29 10.89
 -3 -10 3 164.07 7.37
 3 -10 -3 127.14 15.63
 3 -10 -3 145.63 10.61
 3 -10 3 119.84 15.42
 -3 -10 -3 148.74 16.08
 -3 -10 3 159.95 12.28
 3 -10 3 158.55 8.23
 -3 -9 3 52.78 7.03
 -3 -9 -3 51.98 8.8
 -3 -9 3 74.65 8.01
 -3 -9 -3 57.7 7.13
 3 -9 -3 63.31 7.09
 3 -9 -3 70 12.21
 -3 -9 3 58.46 4.67
 3 -9 3 48.1 10.47
 -3 -9 -3 42.24 9.05
 -3 -9 3 57.78 4.53
 3 -9 3 63.37 4.36
 -3 -8 -3 286.64 18.42
 -3 -8 -3 285.94 15.92
 -3 -8 3 319.1 16.3
 -3 -8 -3 267.82 20.31
 -3 -8 3 298.58 11.35
 3 -8 3 263.71 20.67
 3 -8 -3 295.47 21.11
 3 -8 -3 284.74 15.14
 3 -8 3 307.47 9.23
 -3 -8 3 298.26 11.53
 -3 -8 3 286.06 15.37
 -3 -7 3 1.11 2.9
 -3 -7 3 11.12 6.9
 -3 -7 -3 4.6 4.01
 -3 -7 -3 5.87 3.66
 -3 -7 3 0.15 3.67
 3 -7 3 -2.02 6.82
 3 -7 -3 -2.48 5.37
 -3 -7 3 0.93 1.97
 3 -7 -3 6 5.64
 -3 -7 -3 -1.23 6.14
 -3 -6 3 302.79 21.63
 -3 -6 -3 296.86 16.83
 3 -6 3 289.54 16.5
 3 -6 -3 271.27 18.66
 3 -6 3 290.5 20.29
 -3 -6 3 283.04 11.64
 -3 -6 -3 291.55 19.48
 -3 -6 -3 311.28 16.38
 -3 -6 3 303.4 16.25
 -3 -5 3 488.77 26.81
 -3 -5 -3 505.09 21.66
 3 -5 3 445.74 20.02
 -3 -5 3 458.03 20.85
 -3 -5 -3 457.83 21.06
 -3 -5 -3 492.77 25.04
 -3 -5 3 469.93 16.46
 3 -5 3 446.11 24.5
 3 -5 -3 475.68 23.91
 3 -4 3 77.31 7.64
 -3 -4 3 92.16 10.8
 -3 -4 3 79.1 8.45
 -3 -4 -3 86.58 8.7
 -3 -4 3 89.82 6.75
 3 -4 -3 86.17 9.9
 -3 -4 -3 84.68 5.16
 3 -4 3 82.47 10.21
 -3 -4 -3 78.3 8.9
 -3 -4 -3 77.97 10.12
 3 -3 3 100.99 8.48
 -3 -3 3 100.75 10.65
 -3 -3 -3 115.44 10.12
 -3 -3 3 111.35 9.72
 -3 -3 -3 107.53 6.74
 3 -3 -3 119.1 10.98
 -3 -3 3 122.62 8.04
 3 -3 3 111 11.23
 -3 -3 -3 121.83 10.24
 3 -3 -3 123.68 10.9
 3 -3 3 111.81 5.33
 -3 -3 -3 115.1 11.61
 -3 -2 3 164.33 12.65
 -3 -2 3 167.52 12.01
 -3 -2 3 149.99 11.32
 -3 -2 -3 181.06 12.24
 3 -2 3 154.14 12.12
 -3 -2 -3 176.7 9.48
 -3 -2 3 160.64 9.71
 3 -2 -3 170.2 12.44
 -3 -2 -3 183.55 13.24
 3 -2 3 145.82 7.58
 -3 -2 -3 177.97 11.65
 -3 -1 3 90.22 8.69
 3 -1 -3 101.88 8.61
 -3 -1 -3 97.9 7.42
 -3 -1 3 84.04 8.37
 -3 -1 3 85.68 6.79
 3 -1 -3 96.88 7.13
 3 -1 3 84.95 6.49
 -3 -1 -3 112.54 9.76
 -3 -1 -3 97.48 7.59
 3 -1 -3 110.41 9.5
 -3 -1 3 107.97 8.3
 3 -1 3 102.44 9.34
 3 -1 3 90.99 6.3
 -3 -1 -3 97.08 7.99
 -3 -1 -3 114.13 9.5
 -3 0 3 1274.37 38.92
 3 0 -3 1314.82 39.6
 -3 0 -3 1285.71 36.2
 -3 0 3 1281.16 35.6
 3 0 3 1245.12 35.45
 -3 0 -3 1326.54 41.29
 3 0 -3 1286.22 35.89
 -3 0 -3 1293.82 38.78
 3 0 3 1296.54 39.83
 3 0 -3 1254.41 39.56
 -3 0 3 1338.74 39.57
 -3 0 -3 1372.81 40.43
 -3 0 -3 1264.38 36.59
 3 0 3 1270.99 36.6
 -3 1 -3 97.08 7.8
 -3 1 3 100.72 7.75
 3 1 -3 107.82 8.93
 3 1 -3 108.94 7.55
 -3 1 3 104.21 9.36
 3 1 3 87.97 6.76
 -3 1 3 93.04 6.99
 -3 1 -3 96.84 7.34
 -3 1 -3 106.6 9.49
 3 1 3 98.2 7.99
 -3 1 3 81.33 7.98
 3 1 -3 105.96 8.54
 -3 1 -3 95.69 8.57
 3 1 3 93.73 8.13
 -3 1 -3 93.8 8.26
 -3 1 -3 93.5 6.61
 -3 2 -3 170.2 10.19
 3 2 -3 192.19 10.77
 3 2 3 160.89 9.93
 -3 2 3 141.67 9.26
 -3 2 3 156.39 11.66
 -3 2 -3 152.39 11.38
 -3 2 -3 163.86 10.2
 -3 2 3 154.27 11.54
 3 2 3 159.67 9.77
 3 2 -3 170.11 10.26
 -3 2 -3 180.5 12.5
 -3 2 -3 160.49 10.01
 -3 2 -3 187.13 8.27
 3 2 3 169.04 11.29
 -3 3 3 114.16 9.72
 -3 3 -3 104.41 9.56
 -3 3 -3 102.62 8.69
 -3 3 3 109.96 8.87
 3 3 3 108.52 9.02
 3 3 -3 112.28 9.12
 3 3 -3 94.11 10.73
 3 3 3 109.9 9.95
 -3 3 -3 119.38 5.57
 -3 3 -3 102.25 7.36
 3 3 -3 106.71 8.3
 -3 4 3 71.74 8.14
 -3 4 -3 91 8.8
 -3 4 -3 85.26 8.53
 -3 4 3 75.62 8.05
 3 4 -3 91.43 7.55
 3 4 -3 95.23 9.4
 3 4 -3 89.49 11.56
 -3 4 -3 96.35 11.19
 3 4 3 81.98 8.33
 3 4 3 90.43 9.69
 -3 5 3 444.31 21.67
 -3 5 -3 509.87 22.84
 -3 5 -3 468.87 21.08
 -3 5 3 444.49 20.34
 3 5 -3 446.29 27.18
 3 5 -3 471.19 23.12
 3 5 3 459.19 22.68
 -3 5 -3 451.32 25.11
 3 5 3 433.74 22.61
 3 5 -3 481.35 19.01
 3 6 -3 300.47 23.62
 -3 6 3 299.22 14.6
 -3 6 -3 314.86 21.99
 -3 6 3 295.75 15.87
 -3 6 -3 288.49 18.07
 -3 6 3 282.56 17.93
 -3 6 -3 294.06 16.16
 -3 6 3 320.32 20.2
 -3 6 -3 310.97 11.11
 -3 6 -3 314.83 19.68
 3 6 3 285.84 18.77
 3 6 -3 307.41 14.71
 -3 7 3 4.36 3.61
 -3 7 -3 4.48 6.64
 3 7 -3 2.45 7.7
 -3 7 3 1.82 3.9
 -3 7 -3 6.58 4.02
 -3 7 -3 3.61 4.92
 -3 7 -3 2.45 1.67
 -3 7 3 10.77 6.58
 3 7 3 8.01 6.32
 3 7 -3 2.72 3.43
 3 7 3 -1.69 6.28
 -3 8 -3 298.1 23.8
 -3 8 3 268.28 16.32
 3 8 -3 307.21 25.94
 -3 8 -3 288.61 16.06
 -3 8 3 291.53 16.04
 3 8 -3 314.92 22.57
 -3 8 -3 304.17 20.7
 -3 8 -3 288.56 9.1
 -3 8 3 327.71 21.88
 3 8 3 289.84 20.66
 3 8 -3 272.19 14.69
 3 9 -3 48.27 12.39
 -3 9 -3 58.51 13.38
 -3 9 3 50.31 7.84
 -3 9 -3 61.5 7.61
 -3 9 3 59.1 7.47
 3 9 -3 50.24 10.46
 3 9 3 54.68 10.83
 3 9 -3 61.42 7.51
 -3 10 -3 156.67 11.32
 -3 10 3 161.52 11.87
 -3 10 3 142.87 14.02
 -3 10 -3 146.34 19.05
 3 10 -3 135.29 20.21
 3 10 -3 170.59 12.33
 3 10 3 151.97 16.52
 -3 11 3 101.49 8.99
 -3 11 -3 97.5 8.81
 3 11 -3 107.26 18.64
 -3 11 -3 94.62 17.3
 3 11 -3 106.01 10.53
 3 11 3 76.71 12.88
 -3 12 3 19.56 4.75
 -3 12 -3 27.83 5.39
 3 12 -3 20.17 12.58
 -3 12 -3 14.19 11.63
 -3 12 3 18.28 8.4
 3 12 3 15.89 9.52
 3 12 -3 21.28 6.12
 -3 13 3 29.96 4.83
 -3 13 3 37.52 10.89
 3 13 -3 30.89 16
 3 13 3 26.75 11.48
 3 13 -3 31.15 7.59
 3 14 -3 97.52 21.93
 -3 14 3 107.23 16.74
 -3 14 -3 55.37 15.27
 3 14 3 115.37 18.27
 3 14 -3 123.57 13.64
 -3 15 3 23.07 11.66
 -3 15 -3 8.15 11.92
 3 15 -3 18.26 15.6
 3 15 -3 10.56 6.67
 3 15 3 19.7 11.83
 -3 16 3 94.97 17.06
 -3 16 -3 111.89 23.78
 3 16 -3 90.26 23.44
 3 16 3 108.45 19.46
 3 17 -3 3.28 16.74
 -3 17 -3 -0.69 16.74
 3 17 3 37.14 16.23
 3 18 -3 1.82 14.68
 3 18 3 24.22 13.58
 -3 -18 -4 141.95 22.4
 3 -18 -4 165.36 23.85
 3 -17 -4 212.14 25.67
 -3 -17 -4 185.82 24.56
 3 -16 -4 198.99 23.8
 -3 -16 -4 161.84 22.14
 3 -15 -4 287.57 27.68
 -3 -15 -4 277.8 26.83
 -3 -14 -4 320.53 28.33
 3 -14 -4 332.26 28.93
 3 -13 -4 374.61 29.33
 -3 -13 -4 399.85 30.49
 -3 -13 4 358.75 19.03
 -3 -12 -4 335.5 27.58
 3 -12 -4 355.47 16.7
 3 -12 -4 337.23 27.58
 -3 -11 -4 397.06 23.86
 3 -11 -4 405.12 18.13
 3 -11 -4 393.89 28.69
 -3 -11 -4 389.32 28.52
 -3 -11 -4 392.55 20.73
 3 -10 4 416.09 24.9
 -3 -10 -4 466.55 24.64
 3 -10 -4 441.99 19.29
 -3 -10 -4 428.39 29.18
 3 -10 -4 417.42 29.05
 -3 -10 -4 436.96 21.95
 -3 -9 -4 851.45 33.08
 3 -9 4 770.56 34.59
 -3 -9 -4 800.51 31.95
 3 -9 -4 782.97 28.11
 3 -9 -4 796.57 39.55
 -3 -9 -4 732.42 38.36
 -3 -8 -4 984.72 36.1
 3 -8 4 953.96 37.99
 -3 -8 -4 984.08 36.79
 -3 -8 4 982.84 24.32
 3 -8 -4 948.15 43.08
 -3 -8 -4 957.77 43.66
 -3 -8 4 1013.79 24.77
 -3 -7 -4 1191.27 39.26
 -3 -7 4 1189.26 45.78
 3 -7 4 1169.48 41.84
 -3 -7 -4 1152.13 41.67
 -3 -7 -4 1112.34 46.95
 -3 -7 4 1179.43 30.75
 3 -7 -4 1182.33 47.4
 -3 -6 -4 961.61 32.68
 -3 -6 4 933.62 42.42
 -3 -6 4 938.35 38.37
 -3 -6 -4 934.27 35.87
 3 -6 4 853.21 40.63
 -3 -6 -4 915.99 40.06
 3 -6 -4 859.63 38.96
 -3 -6 4 943.68 27.1
 -3 -6 -4 920.84 38.57
 3 -6 -4 1002.97 41.39
 -3 -5 4 859.67 39.5
 -3 -5 -4 936.03 31.63
 -3 -5 -4 911.9 35.33
 3 -5 4 891.1 39.83
 -3 -5 -4 917.51 26.04
 -3 -5 -4 853.46 38.17
 3 -5 -4 876.65 37.63
 -3 -5 4 930.65 27.95
 -3 -5 -4 926.42 37.2
 3 -5 -4 968.71 39.51
 -3 -4 4 933.68 38.98
 -3 -4 -4 947.98 36.06
 3 -4 4 870.68 38.61
 -3 -4 -4 929.83 28.36
 -3 -4 -4 936.08 38.64
 3 -4 -4 930.88 37.57
 -3 -4 4 948.6 29.72
 -3 -4 -4 984.17 37.04
 3 -4 -4 957.66 38.41
 -3 -3 4 1329.2 47.71
 -3 -3 -4 1484.41 47.58
 3 -3 4 1409.96 49.55
 -3 -3 -4 1373.22 39.91
 -3 -3 -4 1347.42 47.88
 -3 -3 4 1480.2 41.67
 3 -3 -4 1347.38 47.43
 -3 -3 -4 1364.05 45.74
 3 -3 -4 1452.27 48.22
 3 -3 4 1351.16 35.13
 -3 -2 4 1561.65 49.86
 3 -2 -4 1557.5 49.52
 -3 -2 -4 1588.21 50.62
 -3 -2 4 1527.06 45.28
 -3 -2 -4 1488.64 44.15
 3 -2 4 1497.41 51.18
 3 -2 -4 1467.36 49.49
 -3 -2 -4 1558.06 50.8
 3 -2 -4 1599.02 50.43
 -3 -2 -4 1583.66 47.75
 3 -2 4 1475.1 40.32
 -3 -1 4 1729.25 52.79
 3 -1 -4 1707.92 53.47
 3 -1 -4 1763.9 46.25
 3 -1 4 1795.25 46.1
 -3 -1 -4 1782.97 55.46
 -3 -1 -4 1791.42 55.19
 3 -1 4 1734.95 55.85
 -3 -1 -4 1753.47 51.19
 3 -1 -4 1826.29 54.93
 -3 -1 4 1759.55 51.61
 3 -1 -4 1968.37 55.83
 3 -1 4 1744.87 47.65
 -3 -1 -4 1755.94 51.1
 -3 0 -4 1576.69 41.8
 -3 0 4 1513.92 41.32
 -3 0 4 1612.79 46.16
 -3 0 -4 1552.47 47.95
 3 0 -4 1579.99 49.05
 -3 0 -4 1631.3 51.24
 3 0 -4 1443.12 40.69
 3 0 4 1560.75 41.09
 -3 0 -4 1611.26 48.61
 -3 0 4 1636.97 48.7
 3 0 -4 1556.27 48.96
 -3 0 -4 1645.41 49.16
 -3 0 -4 1569.59 44.83
 3 0 4 1601.92 45.29
 -3 1 4 1751.16 47.86
 3 1 -4 1751.49 53.35
 -3 1 4 1723 45.98
 -3 1 -4 1642.22 45.78
 -3 1 -4 1765.49 51.67
 3 1 4 1764.96 45.79
 -3 1 -4 1822.49 55.35
 3 1 -4 1767.53 46.04
 -3 1 4 1823.51 53.83
 -3 1 -4 1929.06 54.75
 -3 1 -4 1715.29 51.11
 3 1 -4 1693.18 51.3
 -3 1 -4 1717.33 47.03
 3 1 4 1662.58 50.12
 3 2 4 1443.45 41.61
 3 2 -4 1506.04 50.67
 3 2 -4 1566.33 42.26
 -3 2 4 1513.33 39.7
 3 2 -4 1460.53 47.64
 -3 2 -4 1552.13 46.22
 3 2 4 1443.34 48.48
 -3 2 4 1431.45 41.17
 -3 2 -4 1562.91 49.39
 -3 2 -4 1500.12 41.77
 -3 2 4 1431.23 48.19
 -3 2 -4 1488.72 44.28
 3 2 -4 1521.23 45.12
 3 2 4 1456.2 46.16
 -3 2 -4 1408.25 39.12
 -3 3 4 1363.7 35.12
 3 3 -4 1340.9 49.55
 -3 3 -4 1370.78 47.38
 -3 3 -4 1437.2 44.15
 3 3 -4 1516.68 42.26
 3 3 4 1367.66 41.2
 -3 3 -4 1425.36 46.63
 3 3 4 1374.17 46.35
 -3 3 4 1342.03 45.66
 -3 3 -4 1386.54 41.1
 -3 3 4 1349.22 40.32
 3 3 -4 1389.22 41.09
 -3 3 -4 1354.35 40.35
 -3 3 -4 1314.84 34.68
 3 3 4 1305.5 44.83
 3 4 4 944.91 33.45
 3 4 -4 979.66 34.14
 3 4 -4 942.52 41.33
 -3 4 -4 949.67 38.92
 -3 4 -4 936.28 32.87
 3 4 4 917.79 36.08
 -3 4 4 929.16 32.65
 -3 4 4 928.65 35.5
 -3 4 -4 966.28 36.27
 -3 4 -4 960.92 29.6
 3 4 -4 968.21 31.24
 3 4 4 935.89 36.79
 3 5 -4 943.56 34.89
 3 5 -4 928.6 42.76
 3 5 4 922.6 34.39
 -3 5 4 874.18 23.79
 -3 5 -4 896.63 39.25
 -3 5 4 858.48 33
 -3 5 4 851.59 33.99
 -3 5 -4 936.32 33.79
 -3 5 -4 957.53 35.63
 -3 5 -4 878.35 26.52
 3 5 -4 893.61 29.82
 3 5 4 899.09 37.28
 -3 6 -4 890.41 41.72
 -3 6 4 916.67 26.54
 3 6 -4 926.51 45.01
 3 6 4 939.47 37.16
 3 6 -4 964.71 37.81
 -3 6 -4 927.23 35.84
 -3 6 4 886.42 35.4
 -3 6 4 930.15 35.52
 -3 6 -4 958.96 36
 -3 6 -4 964.44 40.07
 -3 6 4 936.43 40.27
 -3 6 -4 918.33 25.28
 3 6 -4 944.08 30.37
 3 6 4 982.09 41.93
 3 6 4 905.7 38.99
 -3 7 4 1103.75 42.05
 -3 7 -4 1172.39 42.99
 -3 7 4 1155.33 40.76
 -3 7 -4 1002.49 41.32
 -3 7 -4 1168.46 50.39
 -3 7 4 1111.87 33.3
 3 7 -4 1091.27 52.07
 3 7 -4 1216.63 45.56
 3 7 4 1117.13 45.52
 3 7 -4 1157.21 34.85
 -3 8 -4 947.7 40.12
 -3 8 4 997.91 40.76
 -3 8 4 1031.47 37.53
 -3 8 -4 1033.62 37.55
 -3 8 -4 960.28 46.98
 -3 8 4 914.74 31.95
 3 8 -4 955.34 50.27
 3 8 -4 963.22 31.26
 3 8 4 995.06 43.83
 -3 9 -4 883.81 33.78
 -3 9 4 818.12 33
 -3 9 4 741.87 30.21
 3 9 -4 855.72 49.14
 -3 9 -4 790.77 44.21
 3 9 4 844.3 40.98
 3 9 -4 832 28.7
 -3 10 -4 463.85 23.12
 -3 10 4 482.77 23.56
 -3 10 -4 402.2 32.53
 -3 10 4 415.81 22.5
 3 10 -4 420.31 35.06
 3 10 -4 465.46 20.44
 3 10 4 417.72 29.23
 -3 11 4 387.74 21.15
 -3 11 -4 393.26 21.16
 -3 11 -4 355.35 32.62
 -3 11 4 408.3 23.72
 3 11 -4 385.48 35.61
 3 11 4 378.36 28.69
 3 11 -4 427.18 20.1
 -3 12 4 366.59 19.97
 -3 12 -4 384.9 35.26
 3 12 -4 317.67 33.88
 3 12 4 355.08 28.39
 3 12 -4 356.35 19.32
 -3 13 4 386.89 19.75
 3 13 -4 385.12 39.31
 -3 13 4 340.33 24.64
 -3 13 -4 329.6 33.92
 3 13 -4 405.04 21.09
 3 13 4 351.16 30.17
 -3 14 4 319.37 24.96
 -3 14 -4 322.82 34.43
 3 14 -4 303.76 36.21
 3 14 4 340.78 30.51
 3 15 -4 291.87 36.56
 -3 15 -4 267.52 33.27
 3 15 4 224.49 26.48
 3 16 -4 235.98 34.93
 -3 16 -4 174.9 29.7
 3 16 4 233.15 27.17
 -3 17 4 202.42 28.36
 -3 17 -4 208.07 29.14
 -3 17 -4 203.05 31.41
 3 17 -4 189.66 33.67
 3 17 4 203.74 27.61
 3 -18 5 55.22 17.22
 3 -17 5 14.38 13.13
 3 -17 -5 12.78 13.92
 -3 -17 -5 33.06 16.61
 3 -16 5 79.35 16.73
 3 -16 -5 64.48 16.91
 -3 -16 -5 99.99 20.37
 3 -15 5 9.06 9.9
 3 -15 -5 -8.09 12.82
 -3 -15 -5 23.49 14.33
 3 -14 5 77.32 15.44
 3 -14 -5 43.55 14.12
 -3 -14 -5 70.39 16.9
 3 -13 5 46.68 12.62
 -3 -13 -5 1.07 10.94
 3 -13 -5 37.44 13.47
 -3 -13 5 32.8 8.03
 3 -12 5 77.97 14.21
 -3 -12 5 55.61 14.08
 3 -12 -5 27.15 10.61
 -3 -12 -5 67.24 15.26
 -3 -12 5 43.17 8.92
 -3 -11 5 43 12.29
 3 -11 5 64.58 12.16
 3 -11 -5 55.4 6.76
 3 -11 -5 52.92 12.77
 -3 -11 -5 59.07 14.52
 -3 -11 5 69.25 11.06
 -3 -10 5 52.37 12.72
 -3 -10 -5 56.93 8.23
 3 -10 5 72 11.94
 -3 -10 -5 68.8 10.46
 -3 -10 5 58.4 10.14
 3 -10 -5 56.17 7.18
 -3 -10 -5 46.06 12.96
 3 -10 -5 78.03 15.11
 -3 -9 5 10.12 8.94
 3 -9 5 7.17 7.2
 -3 -9 -5 7.17 4.49
 -3 -9 5 9.38 6.07
 -3 -9 -5 12.14 7.08
 3 -9 -5 0.7 9.22
 -3 -9 -5 -6.12 7.69
 -3 -8 -5 348.62 16.73
 3 -8 5 339.23 22.08
 -3 -8 5 315.75 23.74
 -3 -8 5 358.7 21.82
 -3 -8 -5 349.81 21.86
 -3 -8 -5 307 25.31
 3 -8 -5 292.89 24.52
 -3 -7 5 28.91 9.83
 -3 -7 -5 24.49 4.75
 3 -7 5 36.17 9.01
 -3 -7 -5 24.62 7.68
 -3 -7 5 21.11 7.68
 3 -7 -5 7.4 8.06
 -3 -7 -5 14.56 9.35
 -3 -7 5 18.32 3.1
 -3 -6 -5 191.27 11.2
 -3 -6 5 205.39 17.92
 3 -6 5 178.46 15.33
 -3 -6 -5 175.44 15.47
 -3 -6 5 183.76 15.79
 -3 -6 5 181.67 10.25
 3 -6 -5 191.39 18.94
 -3 -6 -5 170.88 9.35
 -3 -6 -5 192.73 19.21
 -3 -5 -5 26.71 5
 -3 -5 5 32.02 9.15
 3 -5 5 33.94 7.67
 -3 -5 5 23.95 7.72
 -3 -5 -5 19.9 7.45
 3 -5 5 20.6 7.13
 -3 -5 5 15.69 6.03
 3 -5 -5 36.15 9.43
 -3 -5 -5 28.6 4.52
 -3 -5 5 20.03 4.46
 -3 -5 -5 26.27 8.14
 -3 -4 5 54.04 10.14
 -3 -4 5 67.8 10.67
 -3 -4 -5 62.39 10.08
 3 -4 5 55.69 8.85
 -3 -4 5 43.03 8.57
 3 -4 -5 52.41 10.15
 -3 -4 5 59.36 6.79
 -3 -4 -5 52.55 6.24
 3 -4 -5 49.18 9.32
 -3 -4 -5 43.65 8.34
 -3 -4 -5 40.87 10.34
 -3 -3 5 134.47 13.48
 3 -3 -5 135.29 13.46
 -3 -3 5 118.38 12.73
 -3 -3 5 146.83 14.41
 -3 -3 -5 120.9 12.96
 3 -3 5 138.5 14.23
 -3 -3 -5 137.8 10.59
 -3 -3 5 145.69 11.38
 3 -3 -5 144.58 15.03
 -3 -3 -5 128.04 13.86
 3 -3 -5 138.63 13.88
 -3 -3 -5 150.67 13.8
 -3 -2 5 349.19 20.11
 3 -2 -5 313.42 20.6
 -3 -2 5 341.84 22.05
 3 -2 5 316.2 21.16
 -3 -2 5 335.64 21.45
 -3 -2 -5 318.65 21.07
 -3 -2 -5 338.3 18.12
 -3 -2 -5 293.8 20.08
 -3 -2 5 366.21 18.59
 3 -2 -5 310.84 20.66
 3 -2 5 330.57 15.07
 -3 -2 -5 325.66 19.12
 3 -2 -5 328.39 20.55
 -3 -1 5 11.51 4.79
 3 -1 -5 0.96 3.66
 -3 -1 5 -2.23 7.53
 3 -1 5 6.79 6.35
 -3 -1 -5 -4.17 5.87
 3 -1 -5 -2.76 5.92
 -3 -1 5 9.32 4.54
 -3 -1 -5 -3.01 3.89
 -3 -1 -5 3.61 3.55
 3 -1 5 1.9 3.32
 3 -1 -5 8.86 5.23
 -3 -1 -5 0.41 5.34
 -3 0 5 342.51 16.92
 -3 0 -5 340.03 20.06
 3 0 -5 362.22 20.95
 3 0 5 344.18 12.47
 -3 0 -5 323 21.2
 3 0 -5 338.62 20.11
 -3 0 -5 335.29 20.05
 -3 0 -5 344.17 17.28
 3 0 5 338.09 17.46
 3 0 -5 364.34 20.05
 -3 1 -5 7.26 5.26
 -3 1 5 5.6 3.21
 -3 1 -5 7.01 5.68
 3 1 -5 5.86 5.21
 -3 1 -5 -3.09 5.69
 3 1 5 3.28 2.33
 3 1 -5 4.32 2.39
 -3 1 5 1.73 2.04
 -3 1 5 -1 6.54
 3 1 5 0.47 6.45
 -3 1 -5 6.81 2.77
 3 1 -5 -2.62 4.91
 -3 1 -5 8.24 3.45
 3 1 5 1.58 4.27
 -3 1 -5 3.33 4.4
 3 1 -5 2.93 4.28
 -3 2 5 326.24 12.58
 -3 2 -5 338.57 19.92
 -3 2 -5 331.44 14.22
 -3 2 5 317.79 14.41
 3 2 -5 330.26 20.62
 -3 2 -5 356.67 21.02
 -3 2 -5 359.23 21.98
 3 2 5 346.03 22.3
 3 2 5 342.5 14.36
 -3 2 5 327.94 21.43
 3 2 -5 379.23 14.67
 -3 2 -5 324.94 17.97
 -3 2 -5 339.72 21.46
 -3 2 5 361.5 21.87
 3 2 -5 365.08 19.01
 -3 2 -5 343.56 15.12
 3 2 5 324.2 19.48
 3 3 5 136.12 9.75
 3 3 -5 162.03 10.41
 -3 3 -5 155.31 12.95
 3 3 -5 158.22 15.83
 -3 3 -5 151.23 14.84
 -3 3 5 135.26 13.69
 -3 3 -5 141.98 9.75
 -3 3 5 144.99 9.94
 -3 3 -5 138.27 13.59
 3 3 5 134.22 13.95
 -3 3 -5 136.26 10.46
 3 3 -5 149.26 11.35
 -3 3 -5 151.51 14.8
 3 3 5 128.47 12.95
 3 3 5 158.34 15.82
 -3 3 5 140 14.28
 -3 3 -5 134.43 7.86
 3 4 5 55.12 7.03
 -3 4 5 55.1 9.96
 3 4 -5 58.79 7.23
 3 4 5 58.23 9.89
 -3 4 -5 54.35 7.19
 -3 4 -5 54.38 9.4
 -3 4 5 56.32 7.19
 3 4 -5 32.71 8.73
 -3 4 -5 44.64 8.93
 3 4 -5 42.98 6.67
 -3 4 -5 52.39 3.42
 3 4 5 50.54 9.25
 -3 4 -5 47.21 6.17
 -3 5 5 34.56 6.61
 -3 5 -5 17.17 7.16
 -3 5 -5 24 6.11
 -3 5 5 20.95 7.49
 3 5 -5 22.28 5.99
 3 5 5 26.88 6.41
 3 5 5 27.87 7.38
 3 5 -5 12.92 6.99
 3 5 -5 29.18 5.63
 -3 5 -5 34.23 9.69
 3 5 5 23.22 6.72
 -3 5 -5 29.81 4.89
 -3 6 -5 187.47 19.1
 3 6 -5 202.25 15.43
 3 6 5 182.85 14.88
 3 6 -5 169.08 18.99
 -3 6 5 155.96 15.1
 -3 6 -5 201.06 15.02
 -3 6 5 161.66 13.7
 -3 6 -5 217.23 17.05
 -3 6 -5 189.08 9.26
 3 6 5 168.39 17.25
 3 6 -5 182.25 11.83
 3 7 -5 23.59 6.81
 -3 7 -5 35.98 12.79
 3 7 -5 15.91 9.43
 -3 7 -5 35.64 8.08
 -3 7 5 22.03 6.91
 -3 7 -5 16.39 6.11
 -3 7 5 16.67 6.61
 -3 7 -5 22.12 2.22
 3 7 5 29.13 9.02
 3 7 -5 24.85 4.84
 -3 8 -5 332.58 22.47
 -3 8 -5 333.37 21.64
 -3 8 5 353.83 23.05
 -3 8 5 343.12 21.98
 -3 8 -5 318.59 27.64
 3 8 -5 361.62 30.96
 3 8 5 350.49 23.78
 3 8 -5 358.83 24.21
 3 8 -5 331.23 15.4
 3 8 5 301.78 24.17
 -3 9 5 -5.55 6.5
 -3 9 5 -10.42 7.47
 -3 9 -5 2.2 6.82
 -3 9 -5 7.06 6.19
 3 9 -5 8.82 7.49
 -3 9 -5 8.52 10.12
 3 9 -5 2.35 11.11
 3 9 5 8.51 6.55
 3 9 -5 0.71 3.6
 3 9 5 12.97 9.13
 -3 10 5 62.72 10.92
 -3 10 -5 71.66 12.26
 -3 10 -5 58.58 9.62
 -3 10 5 64.4 12.3
 -3 10 5 53.66 6.75
 -3 10 -5 50.96 16.84
 3 10 -5 73.49 19.15
 3 10 5 62.37 13.47
 3 10 -5 62.93 7.01
 -3 11 -5 55.14 12
 -3 11 5 63.05 12.29
 -3 11 5 67.85 11.06
 3 11 -5 59.11 16.92
 -3 11 -5 61.6 15.91
 -3 11 5 58.57 8.16
 3 11 -5 65.14 6.93
 3 11 5 58.21 14.81
 -3 12 5 61.68 13.62
 -3 12 -5 59.74 13.73
 -3 12 5 54.06 10.22
 -3 12 -5 43.6 16.97
 3 12 -5 63.91 19.55
 3 12 5 79.29 18.36
 -3 13 5 39.55 8.64
 -3 13 5 43.29 14.17
 -3 13 -5 29.16 11.99
 -3 13 -5 30.47 14.43
 3 13 -5 36.37 16.3
 3 13 5 43.21 14.75
 -3 14 -5 52.52 14.73
 -3 14 5 72.02 16.45
 -3 14 -5 70.02 19.96
 3 14 -5 69.65 21.03
 3 14 5 58.96 16.58
 -3 15 5 14.32 12.76
 -3 15 -5 3.63 11.11
 3 15 -5 3.61 15.99
 -3 15 -5 -27.44 17.78
 3 15 5 -13.44 14.37
 -3 16 -5 96.95 21.51
 -3 16 5 60.67 17.8
 3 16 -5 77.45 22.7
 -3 16 -5 76.64 22.82
 3 16 5 62.21 17.74
 -3 17 5 28.54 16.45
 -3 17 -5 8.69 13.53
 3 -17 6 83.63 18.99
 3 -16 6 134.88 20.77
 -3 -15 6 92.35 19.21
 3 -15 6 48.3 13.46
 3 -15 -6 37.92 16.04
 -3 -15 -6 55.49 15.1
 -3 -14 6 107.45 18.73
 3 -14 6 96.09 17.35
 3 -14 -6 73.84 18.77
 -3 -14 -6 59.15 15.34
 3 -13 6 191.48 21.85
 -3 -13 6 204.5 24.43
 -3 -13 -6 253.51 28.07
 3 -13 -6 176.64 23.75
 -3 -12 6 100.77 18.4
 3 -12 6 113.03 17.2
 3 -12 -6 105.63 19.43
 -3 -12 -6 145.36 21.78
 -3 -12 6 128.13 14.97
 3 -11 6 338.99 25.85
 -3 -11 6 325.36 27.87
 -3 -11 -6 318.63 29.31
 3 -11 -6 321.27 29.93
 -3 -11 6 324.6 23.32
 3 -10 6 92.53 14.52
 -3 -10 6 82.53 16.1
 -3 -10 -6 113.88 18.73
 3 -10 -6 91.8 16.64
 -3 -10 6 96.11 13.84
 -3 -9 6 258.99 24.14
 3 -9 6 221.48 20.33
 -3 -9 -6 230.2 24
 3 -9 -6 271.41 25.85
 -3 -9 6 230.23 20.1
 3 -8 6 417.17 27.08
 -3 -8 6 368.61 28
 3 -8 -6 380.08 29.01
 -3 -8 -6 407.92 30.5
 -3 -8 6 366.46 24.84
 -3 -7 6 310.74 25.08
 3 -7 6 357.91 24.52
 -3 -7 -6 339.93 13.94
 -3 -7 6 352.19 14.24
 3 -7 -6 313.98 26.22
 -3 -7 -6 356.44 27.63
 -3 -7 6 327.72 23.63
 3 -6 6 302.78 22.11
 -3 -6 6 306.06 23.86
 -3 -6 -6 331.67 15.47
 -3 -6 6 284.15 14.88
 3 -6 -6 317.97 25.13
 -3 -6 -6 296.74 24.49
 3 -6 6 297.53 22.02
 -3 -6 6 360.75 24.15
 -3 -5 6 541.11 31.69
 -3 -5 -6 554.85 17.27
 -3 -5 6 568.08 32.69
 3 -5 6 547.12 31.22
 -3 -5 6 555.54 31.21
 -3 -5 -6 518.01 22.72
 -3 -5 6 586.02 23.71
 3 -5 -6 547.53 32.46
 -3 -5 -6 576.02 33.37
 -3 -4 6 147.94 16.13
 -3 -4 6 166.05 16.33
 3 -4 6 137.5 16.48
 -3 -4 6 166.72 17.16
 -3 -4 6 161.8 12.45
 3 -4 -6 152.11 16.63
 -3 -4 -6 130.93 11.35
 -3 -4 -6 143.1 16.71
 -3 -3 6 779.77 38.31
 -3 -3 -6 853.78 27.12
 -3 -3 6 894.61 37.81
 -3 -3 6 862.23 39.83
 3 -3 6 807.44 39.28
 3 -3 -6 851.43 39.03
 -3 -3 -6 791.99 38.72
 -3 -3 6 859.73 33.37
 -3 -3 -6 898.05 37.35
 -3 -2 6 431.24 23.77
 -3 -2 -6 471.85 19.71
 3 -2 6 464.92 28.83
 -3 -2 6 478.16 28.68
 -3 -2 -6 440.54 26.63
 3 -2 -6 468.53 27.49
 -3 -2 -6 536.45 26.15
 3 -2 -6 521.15 27.35
 -3 -1 -6 446.18 20.48
 -3 -1 6 412.86 21.38
 3 -1 6 420.14 27.33
 -3 -1 6 420.63 27.02
 -3 -1 -6 478.52 25.14
 -3 -1 -6 413.45 24.91
 3 -1 -6 438.77 25.82
 -3 -1 6 454.09 24.54
 3 -1 6 473.35 21.76
 -3 -1 -6 480.51 23.59
 3 -1 -6 432 24.56
 -3 0 6 438.96 20.16
 -3 0 -6 464.73 22.92
 3 0 6 434.47 27.79
 -3 0 6 505.96 28.85
 -3 0 -6 496.54 26.4
 3 0 -6 479.48 26.12
 -3 0 -6 458.12 25.07
 -3 0 6 472.63 25.87
 3 0 6 457.9 22.76
 3 0 -6 480.1 25.16
 -3 0 -6 446.7 22.06
 -3 1 -6 433.65 23.33
 3 1 6 443.13 27.86
 -3 1 6 417.96 26.76
 3 1 -6 442.39 24.2
 -3 1 -6 430.11 23.65
 -3 1 -6 492.64 27.42
 -3 1 6 470.04 26.52
 3 1 -6 437.59 22.89
 -3 1 -6 467.41 21.05
 3 1 6 415.82 22.7
 -3 2 -6 488.7 26.39
 -3 2 -6 496.56 15.97
 -3 2 6 500.18 16.43
 3 2 -6 511.25 15.7
 3 2 6 476.73 29.58
 -3 2 6 463.11 28.09
 3 2 6 534.92 16.35
 3 2 -6 488.1 25.05
 -3 2 -6 522.75 24.65
 3 2 -6 532.79 24.91
 3 2 6 462.61 26.01
 -3 2 -6 514.37 21.22
 -3 3 -6 820.59 38.11
 -3 3 -6 853.62 26.85
 3 3 -6 872.84 40.63
 -3 3 6 845.34 27.51
 -3 3 6 813.31 38.8
 3 3 6 878.71 41.05
 3 3 -6 882.64 26.81
 3 3 6 932.99 27.88
 -3 3 -6 824.19 32.24
 3 3 -6 864.44 33.8
 3 3 6 861.15 37.37
 -3 3 -6 863.32 27.56
 3 3 -6 856.73 32.7
 3 4 6 156.87 11.01
 -3 4 -6 128.37 15.65
 3 4 -6 141.33 17.23
 3 4 -6 143.42 10.59
 3 4 6 143.28 15.57
 -3 4 -6 145.18 10.36
 -3 4 6 151.58 10.89
 -3 4 6 156.02 16.41
 -3 4 -6 150.2 11.83
 3 4 -6 149.35 11.96
 -3 4 -6 151.95 7.56
 3 4 -6 157.69 12.05
 3 4 6 137.95 14.62
 -3 5 -6 519.17 32.31
 3 5 -6 526.56 34.9
 3 5 6 546.47 24.18
 3 5 -6 529.88 24.13
 -3 5 6 530.73 23.66
 3 5 6 570.62 32.06
 -3 5 6 502.32 29.66
 -3 5 -6 575.55 24.16
 -3 5 -6 581.56 22.59
 3 5 6 510.66 30.02
 3 5 -6 534.41 22.94
 3 5 -6 598.39 24.15
 3 6 6 314.82 19.66
 3 6 -6 331.88 20.06
 3 6 -6 292.38 26.85
 -3 6 -6 319.09 25.72
 3 6 6 348.98 24.28
 -3 6 -6 299.31 18.56
 -3 6 6 321.06 18.99
 -3 6 6 312.85 23.03
 -3 6 -6 324.53 14.41
 3 6 -6 315.04 16.11
 3 6 6 319.92 24.21
 -3 7 -6 332.43 28.05
 3 7 -6 327.18 29.27
 3 7 -6 309.92 21.05
 -3 7 -6 351.19 20.69
 -3 7 6 307.19 19.92
 -3 7 6 351.21 24.41
 -3 7 -6 326.48 11.55
 3 7 -6 309.05 15.26
 3 7 6 370.46 26.91
 -3 8 -6 386.66 23.96
 -3 8 6 420.93 24.92
 -3 8 6 359.83 25.03
 -3 8 -6 418.56 32.6
 3 8 -6 404.02 34.34
 3 8 6 398.57 25.44
 3 8 -6 383.46 25.05
 3 8 -6 374.03 16.4
 3 8 6 395.97 29.5
 -3 9 6 212.53 18.87
 -3 9 -6 240.38 19.99
 -3 9 6 234.64 20.37
 -3 9 -6 242.95 26.85
 3 9 -6 210.66 26.53
 3 9 6 240.98 24.29
 3 9 -6 268.65 12.51
 -3 10 6 108.06 14.44
 -3 10 -6 101.52 14.25
 -3 10 6 114.58 15.31
 -3 10 -6 76.76 16.79
 3 10 -6 91.43 19.51
 3 10 6 93.5 15.91
 -3 11 -6 344.77 26.71
 -3 11 6 339.72 26.63
 -3 11 6 366.41 25.72
 3 11 -6 393.01 38.42
 -3 11 -6 337.87 34.44
 3 11 6 352.23 30.26
 -3 12 6 105.84 17.03
 -3 12 6 127.09 15.48
 -3 12 -6 123.76 17.47
 -3 12 -6 89.35 20.91
 3 12 -6 153.39 26.24
 3 12 6 132.67 20.9
 -3 13 -6 201.4 22.84
 -3 13 6 181.53 21.86
 3 13 -6 224.51 31.55
 -3 13 -6 200.39 29.24
 3 13 6 221.46 26.71
 -3 14 6 83.84 17.48
 -3 14 -6 96.58 18.18
 -3 14 -6 101.85 22.1
 3 14 -6 84.54 22.33
 3 14 6 106.77 21.14
 -3 15 -6 68.86 18.11
 -3 15 6 73.49 17.32
 3 15 -6 80.64 23.59
 -3 15 -6 70.5 21.57
 3 15 6 59.63 19.5
 -3 16 -6 153.56 24.31
 -3 16 6 132.37 23.61
 -3 17 6 100.64 22.74
 -3 17 -6 85.83 19.35
 3 -15 7 99.27 19.49
 -3 -14 7 114.29 19.35
 3 -14 7 121.12 19.56
 3 -13 7 112.62 18.72
 -3 -13 7 140.75 22.31
 -3 -13 -7 123.7 22.4
 3 -13 -7 122 21.74
 -3 -12 7 136.48 20.42
 3 -12 7 125.99 18.16
 -3 -12 -7 118.31 21.6
 3 -12 -7 144.81 23.96
 -3 -12 7 113.72 16.18
 3 -11 7 267.97 25.52
 -3 -11 7 235.1 25.69
 3 -11 -7 250.28 28.02
 -3 -11 -7 178.75 23.45
 -3 -11 7 270.16 23.8
 3 -10 7 229.15 22.13
 -3 -10 7 229.67 25.11
 -3 -10 -7 250.54 27.59
 3 -10 -7 248.1 26.15
 -3 -10 7 250.89 22.47
 3 -9 7 162.3 19.79
 -3 -9 7 205.87 22.8
 3 -9 -7 186.05 23.44
 -3 -9 -7 179.21 23.03
 -3 -9 7 197.39 20.25
 -3 -8 7 149.74 20.44
 3 -8 7 169.96 18.96
 3 -8 -7 149.98 20.73
 -3 -8 -7 146.38 20.44
 -3 -8 7 137.54 16.88
 -3 -7 7 121.53 17.42
 3 -7 -7 125.02 18.2
 -3 -7 -7 162.96 21.47
 -3 -7 7 143.95 17.39
 -3 -6 7 288.51 25.49
 -3 -6 -7 247.74 24.12
 3 -6 -7 296.61 26.06
 -3 -6 7 249.28 22.21
 3 -6 7 279.55 24.1
 -3 -5 7 425.29 30.83
 -3 -5 -7 458.61 31.9
 -3 -5 7 466.17 22.52
 3 -5 -7 463.52 32
 3 -5 7 457.18 30.82
 -3 -5 7 491.3 31.17
 -3 -4 7 327.54 23.24
 3 -4 -7 270.23 23.77
 -3 -4 -7 298.6 24.86
 3 -4 7 266.26 23.32
 -3 -4 7 256.63 22.95
 -3 -3 -7 308.44 13.7
 -3 -3 -7 306.37 19.77
 -3 -3 7 319.42 20.9
 3 -3 -7 301.84 24.49
 -3 -3 -7 287.91 24
 3 -3 7 302.95 25.21
 -3 -3 7 322.54 25.62
 -3 -2 -7 223.54 13.42
 -3 -2 7 213.57 20.76
 3 -2 7 187.68 20.82
 3 -2 -7 205.54 20.21
 -3 -2 -7 223.81 17.81
 -3 -2 -7 206.9 19.34
 -3 -2 7 254.59 18.67
 -3 -1 -7 290.51 17.21
 3 -1 7 279.41 24.52
 -3 -1 7 289.67 24.66
 -3 -1 -7 278.56 22.14
 3 -1 -7 271.75 21.92
 -3 -1 7 309.57 21.75
 -3 -1 -7 320.45 20.19
 -3 0 -7 371.75 21.56
 -3 0 7 346.79 26.48
 3 0 7 390.27 28.65
 -3 0 -7 367.41 24.36
 3 0 -7 395.89 25.53
 3 0 -7 424.41 24.47
 -3 0 -7 394.32 21.86
 -3 1 -7 291.6 20.22
 3 1 7 278.2 24.29
 -3 1 7 302.08 24.88
 -3 1 -7 285.86 20.33
 3 1 -7 304.02 21.91
 3 1 -7 286.48 19.78
 3 1 7 307.73 20.45
 -3 1 -7 297.08 17.62
 -3 2 -7 219.65 18.22
 -3 2 7 239.05 21.31
 3 2 7 210.44 21.63
 3 2 -7 208.48 17.88
 -3 2 -7 202.54 16.49
 -3 2 -7 200.6 13.66
 3 2 7 229.48 18.78
 3 2 -7 227.03 16.86
 -3 3 -7 275.19 21.91
 -3 3 7 286.17 23.89
 3 3 7 266.68 23.92
 -3 3 -7 300.58 19.32
 3 3 -7 314.23 20.35
 3 3 -7 313.21 18.95
 3 3 7 285.26 22.1
 -3 3 -7 315.78 15.47
 -3 4 -7 301 24.44
 -3 4 -7 281.84 12.73
 3 4 -7 318.4 25.62
 -3 4 7 333.01 13.89
 3 4 7 272.15 23.87
 3 4 -7 304.28 12.59
 -3 4 7 301.88 24.38
 3 4 7 327.36 13.65
 -3 4 -7 326.21 18.76
 3 4 -7 305.87 19.14
 -3 4 -7 331.95 13.15
 3 4 -7 309.81 18.21
 3 4 7 274.86 23.14
 -3 5 -7 431.42 30.86
 3 5 -7 460.65 19.73
 3 5 -7 416.79 31.67
 3 5 7 474.72 20.39
 3 5 7 427.2 30.28
 -3 5 -7 455.32 19.39
 -3 5 7 453.02 29.87
 -3 5 7 453.43 19.95
 -3 5 -7 442.35 21.28
 3 5 -7 418.69 20.69
 3 5 -7 452.21 21.59
 3 5 7 421.5 29.16
 -3 6 -7 266.73 25.51
 3 6 -7 295.35 27.6
 -3 6 7 273.15 23.76
 -3 6 7 280.14 16.92
 -3 6 -7 288.56 16.49
 3 6 7 275.23 23.61
 -3 6 -7 267.12 14.61
 3 6 7 222.5 22.09
 3 6 -7 264.16 14.9
 -3 7 -7 172.26 14.38
 -3 7 7 147.33 13.9
 -3 7 7 152.36 17.6
 3 7 -7 149.38 21.36
 -3 7 -7 146.28 20.53
 3 7 -7 126.23 9.71
 3 7 7 132.87 18.37
 -3 8 -7 166.01 15.17
 -3 8 7 152.71 14.84
 -3 8 7 161.46 19.01
 3 8 -7 126.93 20.49
 -3 8 -7 169.53 23.1
 3 8 7 162.49 20.68
 -3 9 -7 207.31 18.03
 -3 9 7 197.39 17.94
 -3 9 7 200.29 20.5
 -3 9 -7 189.21 24.41
 3 9 -7 186.18 26.08
 3 9 7 186.59 22.93
 -3 10 7 265.13 24.21
 -3 10 -7 237.06 20.98
 -3 10 7 232.01 20.89
 3 10 -7 222.6 29.55
 -3 10 -7 241.76 29
 3 10 7 260.23 27.03
 -3 11 7 266.21 23.28
 -3 11 -7 231.39 21.45
 -3 11 7 263.35 23.81
 3 11 -7 256.11 33.33
 -3 11 -7 230.51 29.38
 3 11 7 207.1 25.96
 -3 12 7 106.71 15.99
 -3 12 -7 108.71 16.69
 -3 12 7 139.9 18.58
 3 12 -7 114.59 25.56
 -3 12 -7 90.32 21.35
 3 12 7 195.65 26.15
 -3 13 7 101.95 17.48
 3 13 -7 130.6 27.7
 -3 13 -7 103.86 23.61
 3 13 7 152.51 25.14
 3 14 -7 93.76 24.35
 -3 14 -7 104.21 26.35
 3 -14 8 12.63 13.2
 3 -13 8 -5.82 11.71
 -3 -12 8 3.74 11.63
 3 -12 8 -7.21 10.88
 -3 -12 8 -0.48 9.09
 -3 -11 8 -4.6 12.66
 3 -11 8 16.25 12.27
 3 -11 -8 -2.34 11.56
 -3 -11 -8 -1.84 13.46
 -3 -11 8 20.4 10.42
 -3 -10 8 1.42 12.65
 3 -10 8 0.19 10.35
 3 -10 -8 22.29 15.62
 -3 -10 -8 3.36 12.94
 -3 -10 8 7.35 10.55
 -3 -9 8 17.05 13.56
 -3 -9 -8 1.35 12.06
 3 -9 -8 8.17 12.53
 -3 -9 8 -0.8 9.78
 -3 -8 8 0.55 11.87
 -3 -8 -8 15 13.9
 3 -8 -8 -12.9 11.88
 -3 -8 8 6.62 9.64
 -3 -7 8 18.72 12.18
 -3 -7 -8 -7.02 10.73
 3 -7 -8 -4.96 11.78
 -3 -7 8 -2.25 9.5
 -3 -6 -8 -4.78 11.94
 3 -6 -8 -15.08 12.4
 -3 -6 8 16.7 10.69
 3 -6 8 -1.13 9.43
 3 -5 -8 11.51 11.41
 -3 -5 -8 3.92 10.27
 3 -5 8 1.31 9.66
 -3 -5 8 -0.73 9.39
 3 -4 -8 10.74 10.69
 -3 -4 -8 13.18 10.83
 3 -4 8 3.73 9.74
 -3 -4 8 15.97 10.15
 -3 -3 -8 21.46 11.19
 3 -3 -8 4.22 9.78
 -3 -3 8 2.81 11.03
 3 -3 8 -0.27 10.34
 3 -2 -8 10.17 8.92
 -3 -2 -8 9.08 9.56
 3 -2 8 1.27 9.41
 -3 -2 8 3.43 9.57
 -3 -1 -8 5.52 4.65
 3 -1 -8 14.66 9.59
 -3 -1 -8 7.83 9.23
 -3 -1 8 7.38 10.61
 3 -1 8 1.9 10.06
 -3 0 -8 3.59 5.48
 3 0 -8 10.72 8.86
 -3 0 -8 16.2 8.14
 -3 0 8 17.59 11.54
 3 0 8 11.29 11.27
 -3 1 -8 4.58 6.14
 -3 1 -8 18.22 8.91
 3 1 -8 -2.16 8.46
 -3 1 8 13.82 10.54
 3 1 8 11.18 11.47
 -3 2 -8 10.56 7.49
 3 2 8 -1.41 9.74
 -3 2 8 18.18 11.05
 -3 2 -8 5.58 6.68
 3 2 -8 14.43 8.64
 -3 3 -8 0.69 7.64
 -3 3 8 -18.87 12.01
 3 3 8 -13.55 11.57
 -3 3 -8 14.48 7.72
 3 3 -8 12.02 6.99
 3 3 8 11.65 7.62
 -3 4 -8 5.75 7.76
 -3 4 8 9.16 9.4
 3 4 8 18.13 11.01
 -3 4 -8 19.47 7.57
 3 4 -8 21.16 8.29
 3 4 8 11.14 8.56
 3 5 -8 21.04 6.47
 -3 5 -8 -6.22 9.22
 3 5 -8 -0.31 10
 3 5 8 8.05 9.71
 -3 5 8 29.06 11.67
 -3 5 -8 7.28 6.22
 3 5 8 12.49 10.32
 3 6 8 -12.44 11.33
 -3 6 8 -1.8 9.13
 3 6 -8 -14.07 12.68
 -3 6 -8 -0.57 9.68
 3 6 8 -2.42 10.13
 -3 7 8 -9.3 10.71
 3 7 -8 -2.38 11.68
 -3 7 -8 -0.09 12.17
 3 7 8 27.04 12.35
 -3 8 8 -10.1 11.15
 3 8 -8 -3.94 12.59
 -3 8 -8 -3.62 10.96
 3 8 8 9.62 12.12
 -3 9 8 29.4 12.74
 -3 9 -8 11.24 12.46
 3 9 -8 4.14 12.24
 3 9 8 1.98 12
 -3 10 8 24.28 12.48
 3 10 -8 8.4 13.02
 -3 10 -8 8.28 12.28
 3 10 8 5.63 12.06
 -3 11 8 1.48 9.34
 3 11 -8 -8.26 15.56
 -3 11 -8 4.81 13.57
 3 11 8 -8.69 13.24
 -3 12 8 -11.7 10.74
 3 12 -8 -23.91 18.5
 -3 12 -8 -30.52 19.71
 3 12 8 -3.68 13.34
 -3 13 -8 28.63 20.23
 3 13 -8 -3.5 15.53
 -3 -11 9 179.29 23.25
 -3 -10 9 136.2 20.52
 -3 -9 9 143.08 22.32
 -3 -9 -9 151.26 23.43
 3 -9 -9 135.33 23.68
 -3 -9 9 118.45 20.1
 -3 -8 -9 195.44 27.2
 3 -8 -9 209.46 26.66
 -3 -8 9 169.45 22.13
 3 -7 -9 124.93 20.59
 -3 -7 -9 95.73 18.42
 -3 -7 9 115.01 18.48
 3 -6 -9 194.42 24.55
 -3 -6 -9 166.4 23.14
 -3 -6 9 165.96 22.57
 3 -5 -9 206.11 24.48
 -3 -5 -9 224.48 25.77
 -3 -5 9 245.35 26.74
 3 -5 9 201.18 24.91
 3 -4 -9 202.21 25.05
 -3 -4 -9 223.97 25.14
 -3 -4 9 194.83 24.05
 3 -4 9 209.86 24.07
 3 -3 -9 248.45 24.97
 -3 -3 -9 253.47 25.26
 3 -3 9 284.79 28.35
 -3 -3 9 249.93 26.26
 3 -2 -9 250.84 24.87
 -3 -2 -9 226.42 23.1
 -3 -2 9 215.67 24.52
 3 -2 9 247.85 26.85
 3 -1 -9 175.89 20.43
 -3 -1 -9 170.83 20.1
 -3 -1 9 239.33 26.03
 3 -1 9 163.69 21.52
 3 0 -9 214.1 22.3
 -3 0 -9 242.11 21.99
 3 0 9 245.69 27.09
 -3 0 9 209.24 25.07
 -3 1 -9 181.53 19.62
 3 1 -9 184.25 19.93
 3 1 9 196.35 24.19
 -3 1 9 182.71 23.65
 -3 2 -9 215.69 20.15
 3 2 -9 203.78 20.59
 -3 2 9 200.41 23.73
 3 2 9 216.33 24.64
 -3 3 -9 258.02 23.95
 3 3 -9 249.42 21.34
 -3 3 -9 285.81 21.4
 -3 3 9 245.72 26.33
 3 3 9 258 26.94
 -3 4 -9 190.61 21.67
 3 4 9 218.77 25.6
 -3 4 9 214.08 24.48
 -3 5 -9 186.76 22.41
 3 5 9 181.91 23.17
 -3 5 9 170.05 22.3
 -3 6 -9 168.27 22.74
 -3 6 9 139.46 20.38
 -3 7 -9 124.13 21.48
 -3 7 9 109.53 19.03
 3 8 -9 195.04 27.43
 -3 8 -9 181.61 26.32
 -3 8 9 172.8 23.33
 3 9 -9 117.53 24.59
 -3 9 -9 128.7 23.62
 -3 9 9 183.19 24.55
 -3 10 -9 125.73 24.71
 3 10 -9 202.09 30.39
 -3 10 9 144.35 21.6
 -3 11 -9 122.71 25.63
 3 11 -9 103.74 25.19
 -3 11 9 110.5 19.21
 -3 -9 10 28.31 14.21
 -3 -8 10 123.07 20.96
 -3 -7 10 51.97 17.54
 3 -7 -10 59.5 18.84
 -3 -7 -10 56.86 17.24
 -3 -6 10 63.98 17.91
 3 -6 -10 91 20.42
 -3 -6 -10 70.65 18.39
 -3 -5 10 88.24 20.13
 -3 -5 -10 53.9 16.38
 3 -5 -10 80.36 18.57
 -3 -4 10 23.06 15.26
 3 -4 -10 43.86 14.58
 -3 -4 -10 50.97 15.99
 3 -3 10 107 20.69
 -3 -3 10 128.61 22.92
 -3 -3 -10 121.04 20.02
 3 -3 -10 154.68 22.61
 -3 -2 10 109.48 20.73
 3 -2 10 98.88 19.52
 3 -2 -10 108.95 19.01
 -3 -2 -10 149.05 20.74
 -3 -1 10 42.26 16.48
 3 -1 10 9.39 14.65
 -3 -1 -10 67.07 15.13
 3 -1 -10 68.97 16.49
 3 0 10 106.21 20.74
 -3 0 10 161.96 24.19
 -3 0 -10 137.73 18.81
 3 0 -10 131.68 19.62
 -3 1 10 61.45 17.34
 3 1 10 65.79 17.82
 3 1 -10 55.71 13.92
 -3 1 -10 44.04 13.84
 3 2 10 101.74 20.01
 -3 2 10 107.99 20.56
 3 3 10 94.75 20.82
 -3 3 10 124.28 20.82
 -3 4 10 16.66 13.13
 -3 5 10 100.11 21.05
 -3 6 10 86.32 19.29
 -3 7 10 46.84 16.85
 -3 8 10 139.14 23.56
 -3 9 10 22.65 14.1
 -3 -4 -11 27.22 15.25
 3 -3 -11 -0.33 13.1
 -3 -3 -11 18.11 13.5
 -3 -2 -11 25.23 13.22
 3 -2 -11 33.7 14.87
 3 -1 -11 24.17 14.69
 4 -16 0 235.97 20.43
 -4 -16 0 249.91 19.98
 4 -15 0 -10.68 8.07
 4 -15 0 -9.16 9.9
 -4 -15 0 12.85 7.75
 4 -14 0 324.35 22.27
 4 -14 0 314.71 24.01
 -4 -14 0 328.7 22.18
 4 -13 0 3.15 6.4
 4 -13 0 5.09 7.01
 -4 -13 0 -2.7 6.42
 -4 -12 0 1417.54 52.87
 4 -12 0 1631.42 57.4
 4 -12 0 1658.27 54.88
 4 -12 0 1779.3 57.44
 -4 -11 0 0.78 1.91
 4 -11 0 14.93 6.89
 4 -11 0 -0.22 5.6
 -4 -11 0 19.63 6.92
 4 -11 0 3.79 4.86
 -4 -10 0 570.87 27.29
 4 -10 0 608.39 27.23
 4 -10 0 548.44 27.72
 -4 -10 0 621.56 29.76
 -4 -9 0 0.66 6.08
 4 -9 0 0.28 4.23
 4 -9 0 6.08 5.66
 -4 -9 0 2.39 5.29
 -4 -9 0 2.12 4.11
 -4 -8 0 987.81 43.57
 4 -8 0 954.33 34.75
 4 -8 0 976.64 36.02
 -4 -8 0 1015.02 36.31
 4 -8 0 1028.65 36.45
 -4 -7 0 -0.47 4.82
 4 -7 0 0.99 3.74
 4 -7 0 3.8 4.53
 -4 -7 0 -0.32 3.84
 -4 -7 0 1.6 3.64
 4 -7 0 -0.42 3.26
 -4 -6 0 856.14 37.12
 4 -6 0 839.43 30.96
 4 -6 0 834.82 30
 4 -6 0 915.48 31.62
 -4 -6 0 871.73 31.93
 -4 -5 0 5.62 4.09
 4 -5 0 8.42 4.63
 4 -5 0 0.46 3.21
 -4 -5 0 -0.64 3.03
 -4 -4 0 2346.51 69.56
 4 -4 0 2356.07 62.36
 -4 -4 0 2335.36 63.17
 -4 -3 0 0.36 3.17
 4 -3 0 -1.47 2.88
 -4 -3 0 1.75 2.57
 -4 -2 0 4040.1 100.59
 -4 -1 0 1.3 2.38
 -4 0 0 695.01 25.01
 -4 0 0 680.8 23.1
 4 0 0 676.48 22.72
 -4 1 0 2.2 3.36
 4 1 0 1.13 2.82
 -4 2 0 4139.44 101.06
 4 2 0 4094.26 99.28
 -4 3 0 3.65 3.73
 -4 3 0 0 2.28
 4 3 0 -1.85 3.26
 -4 4 0 2228.37 62.1
 -4 4 0 2131.64 57.18
 4 4 0 2101.47 58.69
 -4 5 0 10.05 4.99
 -4 5 0 5.25 3.47
 4 5 0 -1.4 3.2
 -4 6 0 826.55 34.26
 -4 6 0 902.16 30.64
 4 6 0 862.64 31.68
 -4 7 0 4.65 5.77
 -4 7 0 11.97 4.33
 4 7 0 14.93 5.8
 -4 8 0 1058.32 36.3
 4 8 0 946.49 36.96
 -4 9 0 -0.78 6.18
 4 9 0 -5.01 8.22
 4 9 0 -1.07 3.83
 -4 9 0 5.1 3.95
 4 9 0 1.57 5.49
 -4 10 0 609.1 34.77
 4 10 0 599.83 38.06
 4 10 0 636.02 25.29
 -4 10 0 613.97 27.92
 4 10 0 593.68 29.6
 4 11 0 1.18 9.36
 -4 11 0 8.86 9.03
 -4 11 0 7.45 2.35
 4 11 0 1.6 3.46
 -4 11 0 -2.86 4.81
 4 11 0 11.35 7.2
 -4 12 0 1630.03 68.22
 4 12 0 1596.69 71.97
 4 12 0 1649.72 50.28
 -4 12 0 1722.08 56.59
 4 12 0 1615.39 58.73
 4 13 0 6.46 10.51
 -4 13 0 0.92 9.96
 4 13 0 -1.75 3.82
 4 13 0 18.07 8.42
 -4 13 0 -10.77 7.04
 -4 14 0 325.48 31.05
 4 14 0 373.28 34.88
 4 14 0 334.37 25.23
 4 15 0 6.06 12.89
 -4 15 0 8.39 11.04
 4 15 0 -12.61 10.36
 -4 16 0 212.67 27.53
 4 16 0 240.78 23.44
 -4 17 0 -18.08 15.79
 4 17 0 3.3 11.29
 -4 18 0 452.2 41.88
 -4 18 0 459.96 44.28
 4 18 0 454.95 35.54
 -4 19 0 14.71 16.19
 4 19 0 6.53 12.33
 -4 -17 -1 80.94 14.75
 4 -17 -1 70.3 13.81
 -4 -16 -1 2.94 8.07
 4 -16 -1 -7.31 8.95
 -4 -15 -1 87.21 13.86
 4 -15 -1 71.1 12.63
 -4 -15 1 66.58 10.33
 4 -15 -1 61.12 10.99
 4 -14 1 -7.5 10.33
 4 -14 -1 21.42 8.71
 -4 -14 -1 -5.88 7.49
 4 -14 -1 12.55 8.5
 -4 -14 1 15.09 6.61
 4 -13 -1 199.88 18.27
 -4 -13 1 180.82 14.86
 4 -13 -1 211.31 17.31
 4 -13 1 213 20.04
 4 -13 1 216.89 16.74
 -4 -13 -1 193.35 18.14
 -4 -12 -1 1.37 1.32
 -4 -12 1 -1 1.82
 4 -12 -1 2.33 5.6
 4 -12 1 13.03 7.7
 4 -12 -1 1.25 6.44
 -4 -12 -1 2.45 7.11
 -4 -12 1 -2.53 4.89
 -4 -11 1 273.23 10.94
 -4 -11 -1 274.96 11.02
 -4 -11 -1 235.19 18.75
 -4 -11 1 246.12 16.22
 4 -11 1 248.79 20.29
 4 -11 -1 244.47 17.41
 4 -11 -1 293.71 20.27
 -4 -11 1 282.29 19.87
 -4 -10 -1 148.83 16.59
 -4 -10 -1 170.27 9.15
 4 -10 -1 159.22 14.57
 -4 -10 1 156.92 12.5
 4 -10 -1 168.94 13.82
 4 -10 1 134.84 14.34
 -4 -10 1 173.61 14.86
 -4 -10 -1 123.23 13.56
 4 -10 1 161.54 12.54
 4 -10 -1 180.05 15.72
 -4 -9 -1 264.24 20.98
 -4 -9 -1 280.45 12.95
 -4 -9 1 276.79 16.34
 4 -9 -1 260.76 18.24
 -4 -9 -1 268.85 18.72
 4 -9 1 282.34 19.31
 4 -9 -1 278.44 17.12
 4 -9 -1 269.17 18.98
 -4 -9 -1 277.62 19.48
 4 -9 1 292.57 16.16
 -4 -8 1 153.32 16.15
 -4 -8 -1 157.95 15.53
 -4 -8 -1 167.52 9.78
 4 -8 -1 160.55 12.26
 4 -8 -1 165.58 13.41
 4 -8 1 141.47 13.26
 -4 -8 1 154.33 11.34
 -4 -8 1 145.9 12.01
 -4 -8 -1 136.88 14.03
 4 -8 1 145.12 10.82
 -4 -8 -1 137 12.74
 -4 -7 1 391.38 25.57
 -4 -7 -1 429.24 25.22
 4 -7 -1 398.94 21.14
 4 -7 1 410.68 21.85
 4 -7 -1 435.57 20
 -4 -7 1 434.63 21.03
 4 -7 -1 436.81 22.62
 4 -7 1 429.73 18.64
 -4 -7 -1 426.61 22.02
 -4 -6 1 86.22 11.64
 -4 -6 -1 72.55 10.03
 4 -6 -1 76.24 7.89
 4 -6 1 68.87 8.54
 4 -6 -1 68.41 8.53
 -4 -6 1 59.27 8.16
 4 -6 -1 77.51 8.85
 -4 -6 -1 73.25 8.94
 4 -6 1 81.47 7.35
 -4 -5 1 690.82 32.91
 -4 -5 -1 729.24 31.64
 4 -5 1 713.55 28.21
 4 -5 -1 745.65 26.05
 4 -5 -1 715.17 27.78
 -4 -5 -1 769.55 29.29
 4 -5 -1 786 29.94
 -4 -5 1 693.23 26.59
 -4 -4 1 376.33 21.96
 4 -4 -1 363.69 17.78
 4 -4 1 404.89 18.76
 -4 -4 1 358.42 16.92
 -4 -3 -1 1301.97 42.57
 4 -3 1 1356.19 32.9
 -4 -3 1 1388.58 43.02
 -4 -3 1 1379.28 46.58
 4 -3 1 1449.77 42.7
 4 -3 -1 1409.71 42.65
 4 -3 1 1393.72 41.67
 4 -3 -1 1366.68 40.96
 -4 -3 1 1220.2 39.38
 -4 -2 -1 363.55 18.02
 -4 -2 1 340.17 17.34
 4 -2 -1 395.94 17.56
 4 -2 1 383.58 17.52
 4 -2 -1 392.79 17.11
 4 -2 1 382.24 16.8
 -4 -2 -1 374.53 16.69
 -4 -2 1 388.85 16.53
 4 -2 1 384.98 14.7
 -4 -1 -1 791.61 27.71
 4 -1 -1 772.64 21.5
 -4 -1 1 739.25 26.77
 4 -1 1 756.96 26.46
 4 -1 -1 758.8 26.7
 4 -1 1 819.24 25.86
 4 -1 1 772.6 24.26
 -4 -1 -1 791.21 25.9
 -4 0 1 694.61 20.7
 -4 0 -1 733.41 26.07
 -4 0 1 701.21 25.14
 4 0 1 689.54 24.81
 4 0 -1 741.29 25.54
 4 0 1 710.29 23.21
 -4 0 -1 731.15 23.7
 4 0 1 691.01 23.19
 4 1 1 769.88 26.54
 4 1 -1 789.24 27.01
 -4 1 -1 674.85 18.13
 -4 1 1 734.74 25.75
 -4 1 -1 771.62 26.49
 4 1 1 743.03 22.71
 4 1 1 742.3 24.6
 4 1 -1 762.64 24.81
 -4 1 -1 772.31 23.99
 -4 2 1 380.76 17.59
 -4 2 -1 390.43 17.89
 4 2 1 377.74 17.72
 4 2 -1 383.88 17.97
 4 2 1 372.8 16.6
 4 2 -1 399.11 16.8
 4 3 -1 1390.95 43.81
 4 3 1 1354.04 43.44
 -4 3 -1 1382.99 43.06
 -4 3 1 1305.56 42.21
 -4 3 1 1397.96 41.32
 4 3 -1 1380.55 40.55
 4 3 1 1364.54 40.73
 4 4 1 377.4 19.78
 4 4 -1 364.11 19.8
 -4 4 1 358.92 18.82
 -4 4 -1 386.55 19.44
 -4 4 -1 396.68 16.07
 -4 4 -1 360.3 18.1
 -4 4 1 378.07 18.02
 4 4 -1 389.14 17.58
 4 4 1 375.5 17.94
 4 5 1 740.48 31.24
 4 5 -1 740.72 31.32
 -4 5 -1 709.72 30.06
 -4 5 1 695.09 29.54
 -4 5 -1 725.8 24.54
 -4 5 -1 726.33 27.92
 -4 5 1 757.7 28.41
 4 5 1 710.46 28.04
 4 5 -1 759.7 27.45
 4 6 -1 91.32 10.93
 -4 6 1 62.37 9.5
 -4 6 -1 80.49 10.26
 -4 6 -1 87.83 9.03
 -4 6 1 78.31 8.77
 -4 6 -1 85.02 7.39
 4 6 1 86.52 9.64
 4 6 -1 80.92 8.3
 -4 7 1 405.53 23.47
 -4 7 -1 437.07 24.38
 -4 7 1 427.6 22.27
 -4 7 -1 469.9 21.86
 -4 7 -1 423.86 18.39
 4 7 1 404.61 21.73
 4 7 -1 407.6 20.31
 4 8 -1 156.34 18.6
 -4 8 -1 165.02 16.58
 -4 8 -1 164.14 9.65
 -4 8 1 161.64 13.48
 4 8 1 162.49 8.8
 -4 8 -1 171.13 13.63
 -4 8 -1 157.25 10.94
 4 8 -1 148.21 12.57
 4 8 1 148.4 13.98
 -4 9 -1 232.5 20.87
 4 9 -1 313.95 26.21
 -4 9 -1 272.03 12.86
 4 9 1 284.42 12.35
 -4 9 -1 267.74 15.34
 -4 9 1 308.08 19.63
 -4 9 -1 302.35 18.31
 4 9 -1 255.66 17.58
 4 9 -1 268.04 17.38
 4 9 1 226.58 19.3
 4 10 -1 172.88 20.64
 -4 10 1 147.41 16.15
 -4 10 -1 144.84 17.67
 -4 10 -1 182.38 9.71
 -4 10 -1 173.45 14.52
 4 10 -1 173.01 13.77
 4 10 1 161.59 9.21
 -4 10 1 166.5 14.95
 -4 10 -1 154.39 11.78
 4 10 1 161.69 16.37
 4 10 -1 158.09 14.27
 -4 11 1 295.88 24.6
 4 11 -1 253.96 26.75
 -4 11 -1 272.07 25.14
 -4 11 -1 303.93 12
 -4 11 1 289.75 11.83
 4 11 -1 275.06 18.48
 4 11 1 292.96 12.63
 -4 11 -1 281.14 18.94
 -4 11 -1 253.11 16.05
 -4 11 1 287.27 20.48
 4 11 -1 336.48 20.86
 4 11 1 283.24 21.54
 -4 12 -1 -9.93 10.28
 4 12 -1 -10.84 12.32
 -4 12 1 14.3 9.57
 -4 12 -1 3.13 1.81
 -4 12 1 -0.95 1.62
 4 12 -1 -4.17 4.73
 4 12 1 0.1 2.79
 -4 12 -1 -5.34 5.37
 4 12 1 9.64 8.07
 4 12 -1 -6.78 6.53
 4 13 -1 199.12 25.94
 -4 13 1 215.15 23.74
 -4 13 -1 195.18 24.82
 4 13 1 205.99 10.55
 4 13 -1 181.07 15.67
 -4 13 -1 196.37 15.34
 4 13 1 203.48 20.35
 4 13 -1 201.21 18.19
 -4 14 1 24.11 11.34
 4 14 -1 11.47 12.89
 -4 14 -1 -21.37 13.19
 4 14 1 18.13 10.73
 4 14 -1 -1.06 7.81
 -4 15 -1 43.09 15.95
 -4 15 1 58.91 15.64
 4 15 -1 88 21.19
 4 15 -1 52.79 11.15
 4 15 1 68.54 14.02
 -4 16 1 -24.96 15.77
 4 16 -1 -12.73 14.16
 -4 16 -1 -1.75 13.27
 4 16 -1 14.86 10.15
 4 16 1 1.19 9.72
 4 17 -1 74.46 22.56
 -4 17 -1 53.55 17.4
 -4 17 1 77.64 20.31
 4 17 1 69.06 16.68
 4 17 -1 82.49 16.58
 -4 18 1 21.41 15.91
 -4 18 -1 2.6 15.66
 -4 18 1 -0.38 13.35
 -4 18 -1 1.26 15.19
 4 18 -1 15.2 13
 4 18 1 9.29 11.3
 -4 19 -1 93.78 24.54
 -4 19 1 72.63 23.35
 4 19 1 80.6 18.99
 4 -18 -2 166.64 21.04
 -4 -18 -2 186.81 21.7
 -4 -17 -2 2.3 9.12
 4 -17 -2 4.4 10.3
 -4 -16 -2 323.97 26.18
 4 -16 -2 271.33 24.9
 -4 -15 -2 -0.85 8.73
 4 -15 -2 -1.87 8.64
 4 -15 -2 -14.52 8.07
 -4 -14 2 413.13 19.93
 4 -14 -2 420.3 28.96
 4 -14 -2 408.98 24.05
 -4 -14 -2 421.17 28.89
 -4 -13 2 3.46 2.57
 4 -13 -2 1.67 5.71
 4 -13 2 -9.61 9.61
 -4 -13 2 0.46 4.34
 4 -13 -2 0.33 7.97
 4 -13 2 0.75 4.93
 -4 -13 -2 10.64 7.9
 -4 -12 -2 402.76 15.55
 -4 -12 2 386.53 15.7
 4 -12 2 382.29 27.83
 4 -12 -2 447.41 28.32
 4 -12 -2 412.08 22.29
 -4 -12 2 433.55 19.73
 -4 -12 -2 445.47 27.83
 4 -12 2 454.45 21.11
 -4 -12 2 459.54 25.73
 -4 -11 -2 10.37 7.2
 -4 -11 2 18.74 6.36
 -4 -11 2 21.33 4.22
 -4 -11 -2 16.58 3.77
 4 -11 -2 15.7 7.83
 4 -11 2 18.7 9.56
 4 -11 -2 17.38 6.2
 -4 -11 2 10.97 4.31
 4 -11 2 24.83 5.35
 -4 -11 -2 9.49 6.6
 -4 -10 -2 1071.5 45.99
 -4 -10 2 931.86 31.24
 -4 -10 -2 1017.9 32.1
 -4 -10 2 1000.17 33.61
 4 -10 2 1019.45 44.6
 -4 -10 -2 1008.7 43
 4 -10 -2 1057.9 36.85
 4 -10 -2 958.26 41.87
 4 -10 2 1108.37 34.05
 -4 -9 2 0.43 3.76
 -4 -9 -2 2.01 5.2
 -4 -9 2 2.15 3.34
 -4 -9 -2 2.11 3.29
 4 -9 -2 -3.64 4.4
 4 -9 -2 0.43 6.58
 4 -9 2 3.77 6.94
 -4 -9 2 -3.94 3.57
 4 -9 -2 -0.5 4.98
 -4 -9 -2 9.59 7.69
 4 -9 2 -1.41 3.02
 -4 -8 2 662.62 36.87
 -4 -8 -2 748.76 34.81
 -4 -8 -2 739.01 26.34
 4 -8 -2 718.88 32.47
 -4 -8 -2 686.16 32.74
 4 -8 -2 707.24 27.81
 4 -8 2 590.36 31.68
 -4 -8 2 784.65 29.88
 -4 -8 -2 762.63 33.59
 4 -8 -2 788.85 34.77
 4 -8 2 756.11 24.54
 -4 -8 2 725.35 25.81
 -4 -7 -2 81.61 11
 -4 -7 2 81.72 8.63
 -4 -7 2 68.13 11.11
 -4 -7 -2 80.71 7.96
 4 -7 -2 84.62 10.39
 4 -7 -2 78.17 8.29
 4 -7 2 73.29 9.78
 4 -7 -2 87.34 10.75
 4 -7 2 82.55 6.4
 -4 -7 -2 72.2 10.51
 -4 -6 2 1444.38 54.99
 -4 -6 -2 1559.33 51.54
 -4 -6 -2 1499.16 44.39
 4 -6 -2 1540.89 50.05
 4 -6 2 1476.92 50.4
 -4 -6 -2 1469.68 50.14
 4 -6 2 1479.21 39.62
 -4 -6 2 1502.32 45.28
 -4 -5 -2 271.31 17.65
 -4 -5 2 263.28 19.57
 -4 -5 -2 271.4 14.46
 4 -5 -2 261.69 16.78
 4 -5 2 287.73 17.67
 4 -5 2 270.38 11.27
 -4 -5 2 271.92 14.47
 -4 -5 -2 271.31 17.21
 -4 -4 2 1776.09 60.47
 4 -4 2 1794.48 48.36
 -4 -4 -2 1904.61 53.11
 4 -4 2 1917.47 56.98
 4 -4 -2 1966.32 56.76
 -4 -4 -2 1909.56 57.08
 4 -4 2 1937.98 47.19
 -4 -4 2 1951.49 53.31
 -4 -3 2 -3.1 4.2
 4 -3 2 -2.06 2.07
 4 -3 2 2.87 2.08
 4 -3 -2 3.42 3.28
 4 -3 2 -0.36 2.62
 4 -3 2 9.81 5.41
 4 -3 -2 2.9 3.67
 -4 -3 -2 -4.18 4.46
 -4 -3 -2 2.15 3.12
 4 -2 -2 1066.82 31.83
 -4 -2 2 1042.39 38.62
 -4 -2 -2 1080.3 35.61
 -4 -2 2 1047.32 33.2
 -4 -2 2 982.54 34.15
 4 -2 -2 1120.01 35.09
 4 -2 2 1058.14 34.12
 4 -2 -2 1137.77 36.3
 -4 -2 2 1091.64 33.29
 4 -2 2 1140.07 35.83
 4 -2 2 1030.13 29.7
 -4 -2 -2 1116.61 34.86
 -4 -1 2 2.92 2.63
 4 -1 -2 1.43 2.12
 4 -1 2 2.9 2.56
 -4 -1 -2 6.3 3.23
 4 -1 -2 1.77 2.59
 -4 -1 2 -0.65 2.66
 -4 -1 -2 4.09 2.39
 -4 -1 2 6.98 3.13
 4 -1 2 3.61 3.6
 4 -1 -2 4.54 3.8
 4 -1 2 4.2 2.46
 -4 -1 -2 3.4 2.73
 -4 0 2 3381.34 83.87
 -4 0 -2 3384.15 84.67
 4 0 -2 3359.38 81.45
 -4 0 2 3160.43 81.65
 4 0 -2 3382.6 84.27
 4 0 2 3454.61 83.58
 4 0 2 3266.62 82.91
 -4 0 2 3443.82 84.35
 4 0 -2 3167.24 83.75
 -4 0 -2 3505.54 82.82
 -4 0 -2 3438.53 82.2
 4 0 2 3394.18 81.48
 -4 1 -2 8.06 2.76
 -4 1 -2 4.38 1.93
 4 1 2 4.72 2.99
 4 1 -2 3.66 3.27
 -4 1 -2 4.25 3.12
 -4 1 2 1.94 2.66
 -4 1 -2 2.74 2.81
 -4 1 2 7.54 3.46
 4 1 2 5.15 3.2
 4 1 2 3.65 2.95
 -4 2 -2 1111.98 29.3
 4 2 2 1045.5 34.12
 4 2 -2 1142.24 35.33
 -4 2 -2 1021.48 34.05
 -4 2 2 1011.76 33.57
 4 2 2 1022.81 30.15
 -4 2 -2 1104.98 34.49
 -4 2 -2 984.88 29.44
 4 2 2 982.44 32.8
 4 2 -2 1002.84 32.7
 4 3 -2 -3.12 2.98
 -4 3 -2 0.75 3.42
 -4 3 2 -2.36 3.71
 4 3 2 -0.25 3.34
 4 3 -2 3.25 2.78
 4 3 2 -0.48 2.01
 4 3 2 -1.89 3.9
 4 4 -2 1963.11 55.61
 4 4 2 1538.46 52.28
 -4 4 2 1823.79 53.36
 -4 4 -2 1803.53 50.07
 -4 4 -2 1912.66 53.88
 4 4 2 1605.49 42.5
 4 4 2 1886.05 53.1
 4 4 -2 1770.4 49.8
 4 5 -2 284.95 18.13
 4 5 2 287.56 18.09
 -4 5 -2 275.59 14.41
 -4 5 2 252.23 16.54
 -4 5 -2 268.95 17.06
 -4 5 -2 281.16 12.71
 4 5 2 279.87 9.64
 -4 5 2 281.69 17.01
 4 5 2 272.79 16.64
 4 5 -2 272.9 15
 4 6 -2 1534.15 51.43
 4 6 2 1504.35 51.05
 -4 6 -2 1479.99 42.72
 -4 6 -2 1516.83 49.25
 -4 6 2 1418.6 48.33
 4 6 2 1295.62 32.59
 -4 6 2 1560.55 48.88
 -4 6 -2 1428.69 39.13
 -4 6 -2 1509.94 47.61
 4 6 2 1486.33 47.94
 4 6 -2 1514.97 44.04
 -4 7 2 98.21 10.44
 -4 7 -2 81.71 7.77
 -4 7 -2 85.12 11.23
 -4 7 2 66.13 9.75
 -4 7 -2 70.14 9.3
 -4 7 -2 84.55 6.93
 -4 7 2 80.99 10.13
 4 7 2 90.43 11.07
 4 7 -2 88.06 8.75
 4 8 -2 646.15 39.09
 -4 8 2 731.06 31.87
 -4 8 -2 711.01 36.79
 -4 8 -2 692.93 33.87
 -4 8 2 658.18 33.23
 -4 8 -2 725.13 26.33
 -4 8 2 783.45 33.98
 -4 8 -2 741.38 32.21
 -4 8 -2 757.35 24.69
 4 8 -2 688.89 28.09
 4 8 2 691.6 32.41
 -4 9 -2 7.1 8.27
 4 9 -2 0.69 8.55
 -4 9 2 -0.19 3.31
 -4 9 -2 -1.71 3.18
 -4 9 -2 4.44 3.34
 -4 9 -2 4.78 5.78
 -4 9 2 -7.52 6.9
 4 9 -2 -6.42 5.02
 4 9 2 -10.6 8.41
 -4 10 -2 995.23 49.56
 4 10 -2 1062.78 54.71
 -4 10 2 1055.24 33.02
 -4 10 -2 1043.42 33.09
 4 10 -2 1116.45 44.09
 -4 10 -2 1074.07 33.34
 4 10 -2 995.15 38.09
 4 10 2 1046.82 44.53
 -4 11 2 19.71 9.17
 -4 11 -2 20.4 10.21
 4 11 -2 8.67 10.38
 -4 11 -2 19.99 4.25
 -4 11 2 25.52 4.79
 4 11 -2 19.3 6.79
 4 11 2 16.77 9.22
 -4 11 -2 16.39 4.09
 4 11 -2 21.13 6.54
 -4 12 -2 403.05 33.15
 -4 12 2 446.18 29.77
 4 12 -2 426.29 37.01
 -4 12 -2 438.4 16.75
 -4 12 2 441.16 16.87
 -4 12 -2 455.61 19.91
 4 12 2 432.96 29.2
 4 12 -2 432.06 24.25
 -4 13 2 0.68 2.28
 -4 13 -2 0.41 11.74
 4 13 -2 -9.75 15.04
 -4 13 2 -11.08 9.7
 4 13 2 7.5 9.18
 4 13 -2 13.47 7.77
 -4 14 -2 416.19 37.89
 4 14 -2 396.73 38.27
 -4 14 2 427.87 33
 4 14 2 432.4 31.26
 4 14 -2 455.5 27.73
 4 15 -2 -3.1 15.39
 -4 15 -2 -9.58 14.7
 -4 15 2 -10.53 11.13
 4 15 2 3.61 9.43
 4 15 -2 2.37 7.84
 -4 16 2 328.45 31.93
 4 16 -2 278.41 36.59
 -4 16 -2 282.41 33.18
 4 16 2 325.23 30.49
 4 16 -2 313.74 25.36
 -4 17 -2 47.46 19.64
 -4 17 2 -13.08 15.92
 -4 17 2 9.31 12.34
 4 17 -2 -0.26 19.05
 -4 17 -2 -14.1 18.29
 4 17 2 22.55 12.45
 -4 18 2 181.72 27.56
 -4 18 -2 209.25 30.05
 -4 18 2 169.87 25.72
 -4 18 -2 146.92 27.81
 4 18 -2 178.8 33.76
 4 18 2 207.46 26.41
 4 19 2 1.93 12.34
 -4 -19 -3 223.08 25.68
 -4 -18 -3 -6.84 11.97
 4 -18 -3 -1.2 11.08
 -4 -17 -3 288.3 27.96
 4 -17 -3 257.39 26.97
 4 -16 -3 -7.29 10.46
 -4 -16 -3 8.2 9.74
 -4 -15 -3 708.57 41.75
 4 -15 -3 733.9 42.32
 4 -14 -3 1.55 9.5
 -4 -14 -3 1.73 9.26
 4 -14 -3 2.42 5.15
 -4 -13 3 459.66 19.12
 4 -13 -3 452.84 22.79
 -4 -13 -3 427.19 30.48
 4 -13 -3 450.97 30.99
 -4 -12 3 -4.44 5.64
 -4 -12 3 1 3.89
 -4 -12 -3 1.86 3.97
 -4 -12 3 0.91 2.76
 4 -12 3 -12.07 11.82
 4 -12 -3 0.73 8.56
 4 -12 -3 6.37 5.44
 4 -12 3 5.61 4.14
 -4 -12 -3 4.23 8.32
 -4 -11 -3 647.99 34.05
 -4 -11 3 615.47 24.71
 -4 -11 -3 612.93 24.69
 4 -11 3 549.88 35.61
 4 -11 -3 597.32 25.93
 4 -11 -3 611.46 34.4
 -4 -11 -3 560.6 33.59
 -4 -11 3 604.35 21.06
 4 -11 3 658.8 21.44
 -4 -10 -3 3.55 5.6
 -4 -10 3 6.54 4.1
 -4 -10 -3 5.54 3.49
 4 -10 -3 7.7 5.41
 4 -10 -3 -5.59 8.35
 4 -10 3 6.67 7.29
 -4 -10 3 14.84 3.99
 4 -10 3 7.74 2.97
 -4 -10 -3 -0.59 7.22
 -4 -9 -3 1660.5 57.74
 -4 -9 3 1520.91 48.21
 -4 -9 -3 1596.45 49.17
 4 -9 -3 1611.83 48.77
 4 -9 3 1542.08 60.78
 -4 -9 -3 1537.41 58.45
 4 -9 -3 1581.73 58.57
 4 -9 3 1694.81 40.86
 -4 -9 3 1638.65 50.76
 -4 -9 3 1628.48 44.4
 4 -8 3 -1.26 1.86
 -4 -8 3 3.2 4.32
 -4 -8 -3 0.53 5.13
 -4 -8 3 5.85 5.42
 -4 -8 -3 -0.19 3.61
 4 -8 -3 2.69 4.76
 4 -8 -3 1.71 7.05
 4 -8 3 -3.08 7.34
 -4 -8 -3 1.38 7.27
 4 -8 3 2.16 1.58
 -4 -7 3 1421.48 57.04
 -4 -7 -3 1441.99 50.06
 4 -7 3 1375.67 44.6
 -4 -7 3 1380.38 44.78
 -4 -7 -3 1442.94 45.62
 -4 -7 -3 1403.74 52.4
 -4 -7 3 1434.9 40.23
 4 -7 3 1471.4 54.22
 4 -7 -3 1388.15 51.53
 -4 -7 -3 1425.98 51.47
 -4 -7 3 1511.2 45.29
 4 -7 -3 1510.28 54.16
 4 -7 3 1448.52 34.52
 4 -7 3 1459.5 34.45
 4 -6 3 23.98 5.04
 -4 -6 -3 29.73 7
 -4 -6 3 29.52 8.74
 -4 -6 3 23.72 5.87
 -4 -6 -3 26.29 5.6
 4 -6 -3 36.6 8.46
 -4 -6 3 25.15 4.29
 4 -6 3 21.56 7.63
 4 -6 3 30.38 2.53
 4 -6 3 24.09 2.32
 -4 -6 -3 36.1 8.79
 -4 -5 3 2412.56 78
 4 -5 3 2422.1 65.61
 -4 -5 3 2461.74 68.71
 -4 -5 -3 2587.96 70.29
 -4 -5 3 2449.65 63.83
 4 -5 3 2473.25 75.2
 4 -5 -3 2495.07 74.33
 -4 -5 -3 2578.35 75.56
 -4 -5 -3 2557.86 73.22
 4 -5 3 2526.37 57.22
 4 -4 3 -3.59 3.36
 -4 -4 3 2.45 4.79
 -4 -4 -3 4.17 4.22
 4 -4 -3 -0.48 4.93
 4 -4 3 2.19 5.24
 -4 -4 3 3.79 2.84
 4 -4 3 2.99 1.8
 -4 -4 -3 -3.97 5.1
 -4 -4 -3 -1.94 3.84
 -4 -3 3 843.42 35.44
 -4 -3 3 899.94 31.93
 4 -3 3 797.65 27.71
 -4 -3 -3 861.04 31.68
 -4 -3 -3 833.94 25.87
 -4 -3 3 697.35 26.66
 4 -3 3 855.46 33.69
 4 -3 -3 909.42 33.88
 -4 -3 -3 878.16 31.95
 4 -3 3 845.62 23.59
 -4 -3 -3 893.03 34.15
 -4 -2 3 1.09 3.77
 -4 -2 -3 -0.44 3.19
 -4 -2 3 1.5 3.24
 -4 -2 3 -0.25 3.45
 4 -2 -3 -1.49 2.64
 4 -2 -3 -3.27 3.1
 4 -2 3 -1.74 2.8
 -4 -2 -3 0.57 3.45
 4 -2 -3 -5.19 4.82
 -4 -2 -3 1.27 2.42
 -4 -2 3 0.74 2.64
 4 -2 3 -1.02 3.99
 4 -2 3 -0.26 2.07
 -4 -2 -3 4.26 3.42
 -4 -2 -3 0.67 4.49
 -4 -1 -3 3542.89 93.37
 -4 -1 3 3803.17 98.48
 -4 -1 3 3772.06 95.31
 -4 -1 3 3587.96 92.69
 4 -1 -3 3756.98 94.09
 4 -1 -3 3561.9 92.05
 4 -1 3 3877.34 92.66
 -4 -1 -3 3837.74 97.22
 4 -1 -3 3768.73 96.79
 -4 -1 3 3865.42 94.3
 -4 -1 -3 3914.64 92.55
 4 -1 3 3869.28 97.11
 -4 -1 -3 3915.57 97.78
 4 -1 3 3829.05 89.79
 -4 -1 -3 3689.01 93.39
 -4 0 3 151.49 11.59
 -4 0 3 151.78 10.08
 -4 0 3 156.81 11.28
 -4 0 -3 157.07 10.63
 4 0 -3 160.98 10.9
 -4 0 -3 163.77 12.19
 4 0 3 154.23 9.89
 4 0 -3 167.41 10.59
 -4 0 -3 155.07 10.76
 4 0 -3 160.59 11.79
 4 0 3 172.89 12.01
 -4 0 3 162.33 11.34
 -4 0 -3 154.7 11.71
 -4 0 -3 159.9 9.96
 4 0 3 166.28 10.03
 -4 1 -3 3756.11 88.66
 4 1 -3 3785.55 91.38
 -4 1 -3 3277.06 88.61
 4 1 3 3821.17 89.58
 -4 1 3 3641.4 89.26
 4 1 -3 3553.92 89.32
 -4 1 -3 3787.19 93.85
 4 1 -3 3374.93 90.16
 -4 1 3 3869.01 93.35
 -4 1 -3 3995.8 92.88
 -4 1 -3 3898.9 87.3
 4 1 3 3751.91 90
 -4 2 -3 2.2 2.16
 -4 2 -3 1.57 2.67
 -4 2 -3 -0.25 3.46
 4 2 3 0.03 2.66
 -4 2 -3 -0.47 3.87
 -4 2 3 2.71 3.08
 4 2 -3 3.06 2.85
 -4 2 3 -1.26 3.55
 4 2 3 -1.14 2.91
 -4 2 -3 3.85 3.24
 4 2 3 4.78 4.07
 4 3 3 900.91 32.17
 4 3 -3 925.71 32.76
 -4 3 3 823.23 30.42
 -4 3 -3 935.21 32.28
 -4 3 -3 867.59 32.28
 4 3 3 886.73 27.66
 4 3 3 845.73 32.07
 -4 3 -3 912.06 25.44
 4 3 -3 854.21 30.08
 4 4 -3 2.48 5.02
 4 4 -3 9.73 4.03
 -4 4 -3 9.88 4.65
 -4 4 3 -4.37 4.36
 4 4 -3 7.49 4.4
 4 4 3 1.66 3.24
 -4 4 -3 7.01 4.55
 4 4 3 5.95 2.54
 4 4 3 3.23 4.74
 -4 5 -3 2440.55 68.21
 -4 5 -3 2514.1 71.07
 -4 5 3 2377.18 69.74
 4 5 -3 2493.81 80.65
 4 5 3 2561.49 72.46
 4 5 -3 2594 72.81
 4 5 -3 2273.84 65.37
 4 5 3 2458.69 71.39
 4 6 3 36.98 7.74
 4 6 -3 27.77 6.85
 4 6 -3 37.15 9.42
 -4 6 -3 21.73 8.39
 -4 6 -3 33.71 6.36
 -4 6 3 31.3 7.19
 -4 6 -3 20.28 6.35
 -4 6 3 34.64 6.6
 -4 6 -3 24.41 3.84
 -4 6 3 17.97 6.74
 4 6 3 31.16 8.49
 4 6 -3 31.75 5.48
 4 7 -3 1402.28 59.86
 -4 7 -3 1289.73 54.47
 4 7 -3 1487.17 53.49
 -4 7 3 1425.73 44.74
 -4 7 3 1355.76 49.72
 -4 7 -3 1424.44 50.53
 -4 7 3 1370.38 44.25
 -4 7 -3 1445.18 45.38
 -4 7 3 1511.42 53.02
 -4 7 -3 1404.65 37.86
 -4 7 -3 1532.21 51.73
 4 7 -3 1446.77 44
 4 7 3 1363.81 50.4
 4 8 -3 5.48 9.21
 4 8 3 -1.34 5.06
 -4 8 3 6.7 5.42
 -4 8 -3 -5.81 7.05
 4 8 -3 0.4 5.89
 -4 8 -3 10.57 6.99
 -4 8 -3 3.86 4.93
 -4 8 3 -0.91 4.31
 -4 8 3 -7.75 6.26
 -4 8 -3 2.02 2.36
 4 8 -3 2.67 4.15
 4 8 3 5.34 6.27
 -4 9 3 1690.34 54.12
 4 9 -3 1598.75 69.97
 -4 9 -3 1538.92 64.33
 -4 9 -3 1543.25 58.32
 -4 9 3 1516.63 58.5
 -4 9 -3 1613.22 49.8
 -4 9 3 1596.81 49.16
 -4 9 -3 1680.65 41.61
 4 9 -3 1611.18 49.71
 4 9 3 1605.56 59.15
 -4 10 3 17.56 7.59
 -4 10 -3 12.01 8.21
 -4 10 -3 4.21 4.12
 -4 10 3 6.29 4.98
 4 10 -3 12.98 11.18
 -4 10 -3 8.86 11.81
 4 10 3 10.79 7.64
 4 10 -3 10.14 5.32
 -4 10 -3 5.25 2.27
 4 11 -3 619.47 44.72
 -4 11 -3 611.56 41.11
 -4 11 -3 647.69 25.74
 -4 11 3 620.01 25.54
 -4 11 3 542.81 34.53
 -4 11 -3 612.89 36.43
 -4 11 -3 642.94 18.81
 4 11 -3 597.64 27.79
 4 11 3 640.82 36.06
 -4 12 3 -2.36 4.49
 -4 12 -3 10.15 4.79
 -4 12 -3 2.26 8.72
 -4 12 -3 8.58 12.43
 -4 12 3 -5.73 8.15
 4 12 -3 1.27 10.3
 4 12 3 5.29 9.13
 4 12 -3 -4.97 6.22
 -4 13 -3 430.66 33.7
 -4 13 3 504.74 20.43
 -4 13 -3 452.59 38.51
 -4 13 3 466.27 31.22
 4 13 -3 505.08 43.45
 4 13 3 555.37 37.68
 4 13 -3 495.3 26.32
 -4 14 3 0.82 9.96
 -4 14 -3 5.43 11.62
 4 14 -3 9.02 12.57
 -4 14 -3 16.3 13.67
 -4 14 3 -4.35 8.06
 4 14 -3 11.33 7.47
 4 14 3 -9.93 11.28
 -4 15 3 726.22 48.3
 -4 15 -3 710.36 47.06
 -4 15 -3 751.78 54.27
 -4 15 3 718.4 43.76
 4 15 -3 705.49 55.51
 4 15 3 778.15 46.32
 4 15 -3 850.22 38.69
 -4 16 3 42.12 16.79
 -4 16 -3 5.64 11.66
 -4 16 3 14.91 12.55
 4 16 -3 31.22 18.19
 4 16 3 9.33 12.4
 -4 17 3 265.04 31.32
 4 17 -3 368.1 43.32
 -4 17 -3 239.35 33.77
 4 17 3 290.14 30.77
 -4 18 3 29.35 19.63
 -4 18 -3 25.38 17.19
 4 18 3 -19.75 14.69
 -4 -18 -4 1.12 12.14
 4 -18 -4 -9.89 11.94
 4 -17 -4 35.83 15.12
 -4 -17 -4 9.2 13.3
 -4 -16 -4 9.86 12.45
 4 -16 -4 -11.67 12
 4 -15 -4 16.68 13.91
 -4 -15 -4 12.05 11.58
 -4 -14 -4 13.2 12.52
 4 -14 -4 -16.54 11.39
 4 -13 -4 13.45 10.77
 -4 -13 -4 35.64 11.86
 4 -13 -4 34.02 6.86
 4 -12 4 5.93 7.93
 4 -12 -4 4.62 4.83
 4 -12 -4 9.53 10.54
 -4 -12 -4 3.62 9.28
 -4 -11 -4 1.06 5.55
 4 -11 4 4.16 6.76
 -4 -11 -4 1.48 5.18
 4 -11 -4 -1.2 4.6
 4 -11 -4 -4.02 8.94
 -4 -11 -4 -5.47 9.13
 4 -10 4 3.65 6.21
 -4 -10 -4 -1.95 4.68
 -4 -10 -4 -5.62 5.35
 4 -10 -4 -0.15 8.12
 4 -10 -4 0.81 4.53
 -4 -10 4 0.98 1.41
 -4 -10 -4 -3.06 7.49
 -4 -10 4 -2.4 1.55
 -4 -9 -4 -6.13 5.25
 4 -9 4 9.72 6.16
 -4 -9 -4 4.16 5.08
 -4 -9 4 1.94 2.26
 4 -9 4 -9.77 10.16
 4 -9 -4 -5.29 8.23
 -4 -9 4 -2.98 2.58
 -4 -9 -4 -11.5 8.96
 4 -8 4 12.61 6.35
 -4 -8 -4 -9.46 5.6
 -4 -8 -4 1.06 4.56
 4 -8 -4 -7.28 8.05
 -4 -8 4 3.63 2.74
 4 -8 4 -0.41 9.87
 -4 -8 -4 -3.41 7.93
 -4 -7 -4 183.96 14.31
 -4 -7 4 178.17 16.45
 -4 -7 -4 178.85 14.6
 4 -7 -4 156.57 16.28
 -4 -7 4 174.58 9.92
 4 -7 4 165.44 17.51
 -4 -7 -4 164.79 16.92
 -4 -6 -4 -0.38 3.8
 -4 -6 4 7.84 6.35
 -4 -6 4 3.28 6.79
 -4 -6 -4 1.85 5.09
 4 -6 -4 -2.78 6.35
 -4 -6 4 3.24 3.02
 4 -6 4 -7.87 8.28
 -4 -6 -4 4.64 6.36
 -4 -5 4 44.24 8.67
 -4 -5 4 38.95 8.9
 -4 -5 -4 31.64 6.72
 -4 -5 -4 39.7 4.5
 4 -5 -4 41.95 9.59
 -4 -5 4 45.71 5.82
 4 -5 4 40.92 8.54
 4 -5 -4 59.92 10.09
 -4 -5 -4 47.32 8.4
 -4 -5 -4 46.86 9.12
 -4 -4 4 5.63 6.09
 -4 -4 4 7.3 4.19
 4 -4 4 2.69 4.3
 -4 -4 -4 4.54 4.48
 -4 -4 -4 -0.51 2.52
 4 -4 -4 -0.18 6.1
 -4 -4 4 1.64 2.86
 4 -4 4 -9.51 7.11
 4 -4 4 -0.64 1.65
 4 -4 -4 9.42 5.55
 -4 -4 -4 5.2 5.09
 -4 -4 -4 -2.15 6.03
 -4 -3 4 376.99 22.94
 4 -3 -4 386.47 20.78
 -4 -3 4 406.4 21.83
 -4 -3 -4 345.54 20.83
 4 -3 4 367.65 23.08
 -4 -3 4 374.42 17.7
 4 -3 -4 390.83 22.45
 -4 -3 -4 379.57 16.55
 -4 -3 -4 368.15 22.51
 -4 -3 -4 371.79 20.54
 4 -3 -4 411.34 22.92
 4 -3 4 375.8 13.74
 4 -2 -4 -5.61 5.35
 -4 -2 4 3.59 4.58
 -4 -2 4 -1 4.91
 -4 -2 -4 2.19 3.9
 4 -2 -4 -4.79 5.19
 4 -2 4 3.27 5.15
 -4 -2 4 2.4 3.29
 -4 -2 -4 -0.22 2.92
 4 -2 4 1.2 2.38
 -4 -2 -4 3.57 3.95
 -4 -2 -4 5.21 5.21
 4 -2 -4 -3.57 4.64
 -4 -1 4 10.39 4.89
 -4 -1 4 13.57 3.87
 -4 -1 -4 11.82 3.59
 4 -1 -4 3.56 3.76
 -4 -1 4 9.95 5.38
 4 -1 -4 12.69 3.89
 4 -1 4 5.92 3.34
 -4 -1 -4 10.42 5.12
 4 -1 -4 5.16 5.04
 -4 -1 4 11.42 4.57
 4 -1 4 -0.59 5.78
 -4 -1 -4 10.55 4.05
 -4 -1 -4 8.7 5.63
 4 -1 4 7.46 3.68
 -4 -1 -4 6.52 3.45
 -4 0 4 6.31 4.17
 4 0 -4 0.57 4.03
 -4 0 -4 -0.96 3.61
 4 0 4 6.95 3.74
 4 0 -4 1.5 2.7
 -4 0 4 4.21 3.36
 -4 0 -4 3.47 3.55
 -4 0 -4 -0.57 4.38
 -4 0 4 3.88 3.92
 4 0 4 0.2 4.33
 4 0 -4 -2.02 5.11
 -4 0 -4 4.64 4.13
 4 0 4 1.32 3.5
 -4 0 -4 4.48 3.8
 -4 0 -4 -0.26 4.41
 -4 1 4 4.04 3.03
 4 1 -4 11.55 4.46
 -4 1 -4 9.79 4.43
 -4 1 4 6.32 3.73
 -4 1 -4 6.58 5.14
 4 1 -4 5.87 2.93
 -4 1 -4 10.3 4.12
 4 1 4 3.98 2.76
 -4 1 -4 9.78 4.64
 4 1 4 2.58 3.83
 4 1 -4 1.04 4.61
 -4 1 -4 8.28 3.67
 4 1 4 4.25 3.77
 -4 1 -4 6.32 4.09
 -4 2 4 -0.72 2.8
 -4 2 -4 1.94 3.47
 -4 2 4 0.15 5.07
 -4 2 -4 -3.48 4.08
 -4 2 4 -0.25 3.34
 4 2 4 -0.59 2.72
 4 2 -4 2 3.22
 -4 2 -4 -0.79 3.39
 4 2 -4 5.78 4.73
 4 2 4 -2.57 3.99
 -4 2 -4 0.8 3.46
 -4 2 -4 3.38 2.57
 4 2 4 -0.03 4.09
 -4 3 -4 406.71 19.22
 4 3 -4 371.17 18.62
 4 3 4 365.14 18.16
 -4 3 -4 385.64 18.95
 -4 3 4 353.43 18.39
 -4 3 4 401.68 21.68
 -4 3 -4 390.89 21.48
 -4 3 -4 404.67 22.16
 -4 3 4 393.47 22.2
 -4 3 -4 404.71 14.47
 -4 3 -4 383.12 17.93
 4 3 -4 372.82 18.46
 4 3 4 367.07 20.34
 -4 4 -4 1.35 4.91
 -4 4 4 -1.33 3.91
 -4 4 4 9.18 5.74
 4 4 4 -1.23 4.63
 4 4 -4 6.32 4.55
 -4 4 -4 -1.07 4.22
 4 4 -4 -0.69 5.71
 4 4 -4 1.11 3.88
 4 4 4 -1.1 5.29
 -4 4 -4 -2.9 3.11
 4 5 -4 49.96 7.46
 4 5 -4 32.64 9.28
 -4 5 -4 39.09 9.7
 -4 5 -4 44.09 7.96
 -4 5 4 28.3 6.03
 -4 5 -4 36.62 7.16
 -4 5 4 31.18 7.38
 4 5 -4 38.44 7.08
 4 5 4 51.77 7.8
 -4 5 4 46.32 9.4
 -4 5 -4 41.56 8.35
 4 5 4 39.22 7.84
 -4 5 -4 37.3 4.9
 -4 6 -4 2.02 4.8
 -4 6 -4 -3.04 4.9
 -4 6 4 -13.45 6.56
 -4 6 4 8.54 5.59
 -4 6 4 -1.46 2.62
 4 6 -4 -1.08 4.67
 -4 6 -4 10.34 8.24
 4 6 -4 1.34 7.71
 4 6 4 -2.94 5.77
 4 6 -4 0.24 4.3
 -4 6 -4 0.2 2.69
 -4 7 4 175.89 11.05
 4 7 -4 172.37 20.64
 -4 7 -4 136.14 17.42
 4 7 -4 176.16 16.02
 -4 7 -4 173.2 14.2
 -4 7 4 161.44 15.22
 -4 7 -4 168.77 15.64
 -4 7 4 168.81 14.21
 -4 7 -4 184.39 8.78
 -4 7 -4 161.97 8.4
 4 7 4 152.16 16.11
 4 7 -4 176.42 12.21
 4 8 -4 5.98 5.86
 4 8 -4 1.71 8.29
 -4 8 -4 11.35 10.5
 4 8 4 3.53 5.71
 -4 8 4 -0.57 3.5
 -4 8 -4 9.2 7.06
 -4 8 4 0.58 5.2
 -4 8 4 1.92 6.14
 -4 8 -4 0.9 4.44
 -4 8 -4 1.57 1.98
 4 8 4 -6.32 6.5
 4 8 -4 -1.27 4.22
 -4 8 -4 0.66 1.61
 -4 9 -4 6.62 6.15
 -4 9 4 4.03 5.83
 -4 9 4 1.04 6.42
 -4 9 -4 -1.27 5.03
 4 9 -4 -2.43 10.39
 -4 9 -4 0.39 8.28
 -4 9 4 2.75 4.33
 4 9 4 -3.39 8.26
 4 9 -4 0.28 3.94
 -4 10 -4 10.43 9.2
 -4 10 4 -1.05 6.66
 -4 10 -4 3.73 4.72
 -4 10 4 -2.36 5.45
 -4 10 -4 10.67 10.88
 -4 10 4 -2.09 5.21
 4 10 -4 3.31 10.64
 4 10 -4 -1.02 4.31
 4 10 4 -5.56 9.17
 -4 11 4 8.29 5.8
 -4 11 4 4.94 8.34
 -4 11 -4 24.02 11.38
 -4 11 -4 7.72 6.26
 4 11 -4 -5.41 13.12
 -4 11 -4 16.16 11.63
 -4 11 4 -1.46 5.82
 4 11 4 0.63 8.37
 4 11 -4 8.3 5.64
 -4 12 4 -4.34 5.21
 -4 12 4 1.13 8.98
 -4 12 -4 -9.19 9.86
 -4 12 -4 -10.22 13.07
 4 12 -4 -0.11 11.34
 4 12 4 -8.05 11.09
 4 12 -4 -3.57 5
 -4 13 4 36.9 7.48
 -4 13 4 40.92 13.68
 -4 13 -4 64.85 15.54
 4 13 -4 20.32 15.54
 -4 13 4 24.21 9.04
 -4 13 -4 18.11 14.23
 4 13 4 2.59 12.07
 4 13 -4 34.59 8.75
 -4 14 -4 11.34 13.17
 -4 14 4 -10.2 12.2
 -4 14 4 1.63 8.69
 -4 14 -4 0.41 12.94
 4 14 -4 -4.7 14.53
 4 14 4 4.8 11.09
 -4 15 4 -2.97 13.14
 -4 15 -4 23.75 11.82
 4 15 -4 -0.41 14.92
 -4 15 -4 12.5 13.47
 4 15 4 -8.45 12.63
 -4 16 -4 13.05 13.86
 -4 16 4 5.04 13.31
 4 16 -4 11.6 17.76
 -4 16 -4 -16.07 18.5
 4 16 4 -5.12 11.17
 -4 17 -4 38.44 17.66
 -4 17 4 25.06 16.36
 4 17 -4 20.4 18.9
 4 17 4 25.95 15.04
 4 -17 5 267.91 28.62
 -4 -17 -5 337.91 33.15
 4 -17 -5 330.71 33.33
 4 -16 5 -14.29 9.86
 4 -16 -5 14.94 13.14
 -4 -16 -5 9.14 13.87
 4 -15 5 378.52 29.36
 -4 -15 -5 358.38 33.43
 4 -15 -5 386.08 33.38
 4 -14 5 21.07 11.12
 4 -14 -5 -19.07 13.77
 -4 -14 -5 -7.79 10.35
 4 -13 5 489.24 31.74
 -4 -13 -5 490.42 36.29
 4 -13 -5 437.99 36.36
 -4 -13 5 507.15 26.43
 -4 -12 5 19.45 11.71
 4 -12 5 4.3 7.11
 4 -12 -5 -8.92 12.33
 -4 -12 -5 -8.42 10.19
 -4 -12 5 6.62 6.89
 -4 -11 5 429.67 31.5
 4 -11 5 439.35 27.83
 -4 -11 5 417.16 24.15
 4 -11 -5 406.96 31.4
 -4 -11 -5 377.83 30.67
 4 -11 -5 433.27 20.81
 4 -10 5 5.56 6.91
 -4 -10 5 -4.33 7.7
 -4 -10 5 -2.74 6.21
 4 -10 -5 10.6 5.38
 4 -10 -5 -18.34 12.76
 -4 -10 -5 17.44 11.55
 -4 -9 -5 779.02 31.56
 -4 -9 5 762.18 39.97
 4 -9 5 781.85 35.76
 -4 -9 5 762.2 34.65
 4 -9 -5 759.4 41.36
 -4 -9 -5 738.9 41.49
 4 -8 5 2.24 6.07
 -4 -8 5 13.14 9.48
 -4 -8 -5 0.04 3.93
 -4 -8 5 4.49 6.6
 -4 -8 5 4.33 2.78
 4 -8 -5 5.44 7.89
 -4 -8 -5 -10.96 9.56
 -4 -7 -5 1746.03 52.16
 4 -7 5 1602.6 55.76
 -4 -7 5 1644.92 60.98
 -4 -7 5 1635.96 57.24
 -4 -7 -5 1645.09 63.72
 -4 -7 5 1716.42 45.58
 4 -7 -5 1600.3 62.72
 -4 -6 5 6.19 7.61
 -4 -6 -5 -3.55 4.09
 4 -6 5 -3.77 5.77
 -4 -6 5 4.21 6.06
 -4 -6 5 2.55 3.35
 -4 -6 -5 5.06 3.03
 4 -6 -5 0.2 8.29
 -4 -6 -5 -7.38 8.17
 -4 -5 5 486.48 29.47
 -4 -5 5 504.7 28.35
 4 -5 5 492.12 25.56
 -4 -5 5 472.9 26.67
 -4 -5 -5 530.29 20.17
 -4 -5 5 536.45 21.76
 -4 -5 -5 498.86 29.5
 4 -5 -5 469.39 29.14
 -4 -4 5 8.57 5.01
 -4 -4 5 18.11 7.38
 -4 -4 -5 7 5.42
 -4 -4 5 3.64 5.82
 4 -4 -5 1.62 6.47
 -4 -4 5 12.5 4.48
 -4 -4 -5 7.34 3.47
 -4 -4 -5 18.72 7.3
 -4 -4 -5 6.95 7.77
 -4 -3 5 1319.54 50.07
 4 -3 -5 1359.43 49.48
 -4 -3 5 1350.5 49.73
 -4 -3 5 1337.97 49.7
 -4 -3 -5 1349.09 50.1
 -4 -3 5 1416.05 44.31
 4 -3 -5 1346.94 51.09
 -4 -3 -5 1330.08 51.02
 -4 -3 -5 1390.96 42.67
 -4 -3 -5 1398.17 48.06
 4 -3 -5 1395.18 51.04
 4 -3 5 1320.28 37.35
 -4 -2 5 10.27 6.62
 -4 -2 5 -6.51 5.56
 4 -2 -5 4.01 5.9
 -4 -2 -5 4.5 5.69
 -4 -2 5 -0.69 5.29
 -4 -2 5 1.44 3.57
 4 -2 -5 -4.1 7.29
 -4 -2 -5 7.38 5.05
 -4 -2 -5 4.72 6.09
 -4 -2 -5 2.89 4.19
 4 -2 5 2.7 3.29
 4 -2 -5 7.04 6.2
 -4 -1 5 1458.68 48.81
 4 -1 -5 1415.05 50.09
 -4 -1 -5 1499.38 52.97
 -4 -1 5 1381 51.74
 4 -1 -5 1499.6 51.85
 -4 -1 -5 1473.75 51.77
 -4 -1 -5 1507.25 47.65
 4 -1 -5 1511.66 51.58
 4 -1 5 1475.6 44.22
 -4 0 -5 0.01 4.24
 4 0 -5 -3.99 5.11
 -4 0 -5 1.85 3
 -4 0 5 -2.08 3.63
 -4 0 5 -1.07 2.82
 -4 0 -5 6.99 6.29
 4 0 5 2.47 2.86
 4 0 -5 -3.41 3.31
 -4 0 5 8.02 6.73
 4 0 -5 -3.85 5.06
 4 0 5 -2.25 4.29
 -4 0 -5 14.3 7.16
 -4 0 -5 4.89 4.28
 4 1 -5 1373.69 49.69
 -4 1 5 1421.17 44.1
 -4 1 5 1457.08 42.04
 -4 1 -5 1447.63 48.45
 -4 1 -5 1494.57 42.15
 -4 1 -5 1486.21 52.59
 -4 1 5 1426.87 52.4
 4 1 5 1522.47 42.05
 4 1 -5 1534.68 41.9
 -4 1 -5 1467.92 48.82
 -4 1 5 1498.9 50.99
 4 1 -5 1510.97 50.12
 -4 1 -5 1408.78 49.66
 4 1 5 1432.27 47.22
 -4 1 -5 1473.5 43.84
 -4 2 -5 8.17 5.31
 -4 2 5 -4.14 3.67
 4 2 -5 0.54 3.01
 -4 2 -5 0.45 3.29
 -4 2 -5 -5.11 5.33
 -4 2 5 7.22 6.83
 4 2 5 -0.76 3.01
 -4 2 5 4.79 3.75
 -4 2 5 5.76 6.09
 4 2 -5 -1.64 5.03
 -4 2 -5 0.67 4.9
 -4 2 -5 7.53 3.49
 4 2 5 -1.23 5.22
 -4 2 -5 8.29 5.55
 -4 3 -5 1409.46 46.53
 4 3 -5 1398.82 42.67
 -4 3 5 1356.64 36.8
 -4 3 -5 1377.66 50.14
 -4 3 5 1370.03 49.31
 -4 3 5 1312.18 41.77
 -4 3 -5 1371.73 42.1
 -4 3 -5 1398.41 50.34
 -4 3 -5 1347.43 43.47
 4 3 -5 1437.98 45.07
 -4 3 -5 1446.74 51.16
 -4 3 5 1417.13 51.14
 4 3 5 1373.38 48.29
 -4 3 -5 1404.48 37.56
 -4 4 -5 4.73 5.02
 -4 4 5 15.02 6.9
 4 4 5 1.93 3.46
 4 4 -5 2.46 3.31
 -4 4 -5 5.8 4.24
 -4 4 5 7.39 4.67
 4 4 -5 5.12 4.55
 -4 4 -5 21.71 8.43
 4 4 -5 5.01 6.24
 -4 4 -5 5 2.17
 -4 4 5 4.42 1.84
 -4 4 -5 12.92 5.07
 4 4 5 2.95 6.26
 -4 5 -5 535.65 31.21
 4 5 5 534.69 25.57
 4 5 -5 530.49 25.69
 4 5 -5 526.39 33.38
 -4 5 5 494.7 24.33
 -4 5 -5 544.04 28.39
 -4 5 5 449.67 26.19
 -4 5 -5 536.13 25.05
 -4 5 -5 505.01 20.84
 4 5 5 499.71 27.87
 4 5 -5 500.05 22.67
 -4 6 -5 -2.43 4.86
 4 6 5 5.48 5.18
 4 6 -5 4.73 4.52
 -4 6 5 -1.11 4.82
 -4 6 5 6.03 6.35
 -4 6 -5 -3.52 7.72
 4 6 -5 -5.37 8.97
 4 6 -5 -0.78 4.11
 4 6 5 4.05 6.59
 -4 6 -5 -2.78 3.3
 -4 7 -5 1591.08 64.57
 -4 7 5 1545.95 38.67
 4 7 -5 1694.3 70.2
 4 7 -5 1742.5 58.41
 -4 7 5 1590.65 55.29
 -4 7 -5 1588.57 54.67
 -4 7 5 1521.25 54.27
 -4 7 -5 1602.72 41.05
 4 7 -5 1590.63 47.91
 4 7 5 1541.73 59.56
 -4 8 -5 7.17 6.82
 -4 8 5 -1.03 6.88
 -4 8 5 1.81 5.93
 -4 8 5 4.18 3.17
 4 8 -5 -1.42 10.58
 -4 8 -5 -6.61 8.66
 4 8 -5 15.89 7.29
 4 8 5 -5 5.52
 4 8 5 -10.73 9.32
 4 8 -5 0.37 3.83
 -4 9 5 801.26 35.87
 -4 9 -5 765.9 37.78
 -4 9 5 767.65 37.57
 -4 9 -5 826.45 47.36
 -4 9 5 760.43 26.31
 4 9 -5 793.78 49.55
 4 9 5 763.5 41.02
 4 9 -5 807.15 29.19
 -4 10 5 -5.72 6.95
 -4 10 -5 11.92 8.92
 -4 10 5 5.51 8.82
 -4 10 5 3.07 3.67
 -4 10 -5 7.82 11.16
 4 10 -5 -10.46 14.37
 4 10 -5 1.45 4
 4 10 5 2.75 10.17
 -4 11 5 387.37 29.26
 -4 11 -5 441.21 30.32
 -4 11 5 398.39 24.92
 -4 11 -5 429.23 37.33
 -4 11 5 398.8 21.14
 4 11 -5 399.57 37.41
 4 11 -5 490.29 22
 4 11 5 428.18 32.11
 -4 12 5 5.13 6.59
 -4 12 5 -8.37 9.72
 -4 12 -5 4.51 9.64
 4 12 -5 -9.13 14.79
 -4 12 -5 -6.6 12.65
 4 12 5 7.07 11.49
 -4 13 -5 499.22 36.15
 -4 13 5 498.84 36.19
 -4 13 5 517.36 27.43
 -4 13 -5 556.8 45.85
 4 13 -5 506.22 46.21
 4 13 5 536.44 38.97
 -4 14 -5 -4.72 10.77
 -4 14 5 5.56 11.42
 4 14 -5 -43.68 20.16
 -4 14 -5 4.99 14.42
 4 14 5 -9.42 13.08
 -4 15 -5 388.88 35.26
 -4 15 5 358.67 33.01
 4 15 -5 356.95 42.11
 -4 15 -5 311.87 37.51
 4 15 5 299.43 31.51
 -4 16 5 -1.86 11.4
 -4 16 -5 20.88 14.04
 4 16 -5 1.96 15.71
 4 16 5 19.4 16.49
 -4 17 5 307.8 33.66
 -4 17 -5 355.09 35.47
 4 -16 6 178.85 23.54
 4 -15 6 14.68 12.52
 -4 -15 6 -10.56 13.34
 4 -15 -6 -3.55 12.03
 -4 -15 -6 30.71 15.77
 -4 -14 6 213.47 25.8
 4 -14 6 217.76 23.68
 -4 -14 -6 230.06 28.21
 4 -14 -6 195.18 26.7
 -4 -13 6 1.53 12.22
 4 -13 6 0.86 9.29
 4 -13 -6 0.09 11.34
 -4 -13 -6 9.5 14.06
 4 -12 6 365.75 27.41
 -4 -12 6 446.15 33.67
 -4 -12 -6 413.67 34.68
 4 -12 -6 361.56 32.28
 -4 -12 6 373.71 25.25
 -4 -11 6 8.53 12.12
 4 -11 6 24.99 10.9
 -4 -11 -6 17.87 11.91
 4 -11 -6 37.29 13.82
 -4 -11 6 6.92 7.25
 -4 -10 6 429.57 31.45
 4 -10 6 412.39 28.46
 -4 -10 6 426.89 27.23
 4 -10 -6 429.06 32.95
 -4 -10 -6 419.21 32.6
 -4 -9 6 10.3 9.81
 4 -9 6 8.7 8.2
 -4 -9 6 15.09 8.59
 4 -9 -6 -16.53 11.86
 -4 -9 -6 -5.25 11.18
 4 -8 6 612.46 33.15
 -4 -8 6 642.31 36.86
 -4 -8 6 591.48 32.99
 -4 -8 -6 604.78 38.44
 4 -8 -6 636.89 39.01
 -4 -7 -6 1.14 3.17
 -4 -7 6 -10.12 7.8
 4 -7 6 10.68 8.26
 -4 -7 6 10.45 8.81
 4 -7 -6 8.37 10.96
 -4 -7 6 1.64 3.09
 -4 -7 -6 -4.92 9.44
 -4 -6 -6 774.08 26.74
 -4 -6 6 780.48 38.91
 -4 -6 6 724.18 36.75
 -4 -6 6 768.23 28.02
 4 -6 -6 710.74 39.2
 -4 -6 -6 704.83 25.69
 -4 -6 -6 774.26 40.87
 -4 -5 -6 3.12 3.48
 -4 -5 6 1.77 7.6
 -4 -5 6 14.06 8.34
 4 -5 -6 0.44 8.07
 -4 -5 -6 -0.69 4.01
 -4 -5 -6 -7.66 8.75
 -4 -5 6 6.15 4.6
 -4 -4 6 807.43 39.16
 -4 -4 6 782.8 39.36
 -4 -4 6 828.85 39.3
 -4 -4 -6 809.6 40.29
 -4 -4 -6 831.99 31.49
 4 -4 -6 804.25 40.06
 -4 -4 6 858.58 33.02
 -4 -3 6 74.04 10.78
 -4 -3 6 56.32 10.9
 -4 -3 6 44.82 11.6
 4 -3 -6 56.81 12.22
 -4 -3 -6 57.34 9.73
 -4 -3 -6 66.42 11.78
 -4 -2 6 1073.19 42.59
 4 -2 6 1066.75 47.34
 -4 -2 6 1129.41 47.33
 -4 -2 -6 1110.6 46.44
 4 -2 -6 1108.2 46.33
 4 -2 6 1125.74 36.54
 -4 -2 -6 1168.77 43.12
 -4 -1 6 20.5 6.34
 4 -1 6 11.69 7.09
 -4 -1 6 11.97 8.97
 4 -1 -6 23.24 9.13
 -4 -1 6 27.12 7.26
 -4 -1 -6 15.18 6.03
 -4 -1 -6 12.44 6.83
 -4 -1 -6 16.36 5.89
 4 -1 -6 23.46 7.82
 4 -1 6 16.23 5.6
 -4 0 6 841.04 31.84
 -4 0 -6 843.84 34.29
 4 0 6 806.19 40.08
 -4 0 6 879.43 40.21
 -4 0 -6 820.7 36.66
 4 0 -6 866.7 38.18
 -4 0 -6 883.71 37.4
 -4 0 6 886.8 37.9
 -4 0 -6 911.61 33.96
 4 0 -6 881.44 37.11
 4 0 6 804.12 32.88
 -4 1 -6 16.37 3.34
 -4 1 6 18.09 3.84
 -4 1 -6 19.37 6.92
 -4 1 6 16.3 4.61
 -4 1 6 15.8 8.03
 4 1 6 16.96 3.49
 4 1 6 14.98 7.63
 4 1 -6 13.46 3.17
 4 1 -6 8.65 6.08
 4 1 -6 10.26 5.32
 4 1 6 13.99 6.42
 -4 1 -6 14.51 6.25
 -4 1 -6 11.52 4.17
 -4 2 6 1121.9 34.31
 -4 2 -6 1110.25 33.55
 -4 2 -6 1122.53 44.47
 -4 2 6 1086.59 32.18
 4 2 6 1090.36 47.71
 4 2 6 1181.92 34.12
 4 2 -6 1178.54 33.57
 -4 2 6 1097.1 46.82
 -4 2 -6 1086.25 41.1
 4 2 -6 1169.41 43.77
 4 2 -6 1238.56 43.31
 4 2 6 1122.43 43.73
 -4 2 -6 1179.44 36.81
 -4 3 -6 52.79 10.7
 -4 3 6 61.98 11.93
 -4 3 -6 55.76 6.68
 4 3 6 55.74 6.74
 4 3 -6 68.77 6.96
 -4 3 6 57.73 7.34
 4 3 -6 54.18 8.62
 4 3 6 53.52 10.19
 -4 3 -6 61.92 9.03
 -4 3 -6 56.98 6.12
 -4 4 -6 827.84 40.22
 4 4 -6 859.42 30.87
 4 4 6 871.79 31.54
 -4 4 6 785.87 38.5
 -4 4 -6 843.78 30.46
 -4 4 6 784.64 29.93
 -4 4 -6 792.83 31.22
 -4 4 -6 835.87 23.66
 4 4 -6 744.77 31.53
 4 4 6 758.86 37.15
 4 5 6 6.19 4.89
 -4 5 -6 0.97 4.65
 4 5 -6 -0.97 4.04
 -4 5 6 19.98 9.82
 -4 5 6 6.49 4.98
 4 5 -6 5.8 5.34
 -4 5 -6 8.42 7.82
 4 5 -6 2.49 7.34
 4 5 6 -3.56 8.31
 -4 5 -6 3.84 4.12
 -4 6 -6 778.57 41.75
 4 6 -6 747.61 32.97
 4 6 6 737.57 32.83
 4 6 -6 790.84 45.41
 -4 6 6 742.89 36.94
 -4 6 -6 751.59 32.28
 -4 6 6 779.52 32.55
 -4 6 -6 730.63 26.17
 4 6 6 714.8 38.04
 4 6 -6 781.72 29.74
 -4 7 -6 0.58 8.19
 4 7 -6 20.02 11.45
 -4 7 -6 -0.15 6.1
 -4 7 6 5.03 6.01
 4 7 -6 2.62 5.69
 -4 7 6 1.33 8.27
 -4 7 -6 3.48 4.02
 4 7 6 -8.39 9.14
 4 7 -6 1.83 4.12
 -4 8 6 599.52 33.21
 -4 8 -6 615.79 31.81
 -4 8 6 592.78 31.66
 4 8 6 642.03 33.54
 -4 8 -6 661.56 41.86
 4 8 -6 669.54 34.33
 4 8 -6 693.43 47.7
 4 8 6 605.91 36.88
 4 8 -6 637.29 25.25
 -4 9 -6 8.27 7.14
 -4 9 6 -1.58 6.54
 -4 9 6 9.86 7.9
 4 9 -6 6.14 11.59
 -4 9 -6 -1.3 10.88
 4 9 -6 5.6 4.6
 4 9 6 -2.02 8.76
 -4 10 6 478.45 29.18
 -4 10 -6 441.35 28.74
 -4 10 6 422.53 28.68
 -4 10 -6 430.01 36.27
 4 10 -6 437.8 39.56
 4 10 6 391.16 31.35
 -4 11 -6 5.31 8.1
 -4 11 6 5.59 7.3
 -4 11 6 8.45 9.18
 4 11 -6 -14.12 14.09
 -4 11 -6 -6.2 15.47
 4 11 6 -6.66 9.95
 -4 12 6 389.53 26.58
 -4 12 -6 392.05 30.81
 -4 12 6 380.62 30.07
 -4 12 -6 388.7 38.65
 4 12 -6 364.82 38.46
 4 12 6 391.56 33.44
 -4 13 -6 22.48 11.88
 -4 13 6 13.63 11.67
 -4 13 -6 7.73 14.52
 4 13 -6 4.32 14.2
 4 13 6 4.79 12.58
 -4 14 6 238.49 26.68
 -4 14 -6 228.48 24.99
 -4 14 -6 205.85 31.75
 4 14 -6 190.5 32.08
 4 14 6 219.35 27.86
 -4 15 6 9.08 12.04
 -4 15 -6 22.79 13.07
 4 15 -6 12.81 18.31
 4 15 6 12.16 14.55
 -4 16 -6 230.45 27.96
 -4 16 6 186.95 25.61
 -4 17 -6 -18.54 15.41
 -4 17 6 -8.42 14.81
 4 -15 7 32.58 13.86
 4 -14 7 -6.42 10.85
 -4 -13 7 38.48 15.78
 4 -13 7 14.26 10.45
 -4 -13 -7 37.93 16.29
 4 -13 -7 58.47 18.43
 -4 -12 7 23.33 13.89
 4 -12 7 17.7 12.04
 -4 -12 -7 32.11 16.73
 4 -12 -7 10.39 13.59
 -4 -12 7 18.97 10.42
 4 -11 7 82.51 15.93
 -4 -11 7 103.06 18.09
 4 -11 -7 61.64 17.34
 -4 -11 -7 49.08 15.89
 -4 -11 7 64.57 13.28
 -4 -10 7 -1.61 10.58
 4 -10 7 -9.16 9.74
 4 -10 -7 -4.64 12.03
 -4 -10 -7 -15.43 13.06
 -4 -10 7 16.35 11.29
 -4 -9 7 33.39 11.61
 4 -9 7 61.76 13.56
 4 -9 -7 25.13 13.54
 -4 -9 -7 29.25 14.33
 -4 -9 7 52.62 12.73
 -4 -8 7 -4.72 9.03
 4 -8 -7 15.27 11.8
 -4 -8 -7 -1.04 9.84
 -4 -8 7 -5.02 9.33
 -4 -7 7 22.36 10.61
 -4 -7 7 44.65 12.22
 -4 -7 -7 51.68 13.88
 4 -7 -7 12.82 11.04
 -4 -6 7 -10.28 10.01
 -4 -6 7 7.1 9.05
 4 -6 -7 -13.23 10.55
 -4 -6 -7 -9.47 9.41
 -4 -5 7 131.08 17.82
 -4 -5 -7 120.37 7.06
 -4 -5 7 132.28 17.86
 4 -5 -7 124.62 17.9
 -4 -5 -7 120.16 17.54
 -4 -4 -7 5.85 3.51
 -4 -4 7 -0.96 8.52
 -4 -4 7 2.77 9.28
 4 -4 -7 7.44 9.39
 -4 -4 -7 9.93 10.25
 -4 -3 -7 78.08 8.02
 -4 -3 7 93.46 12.66
 -4 -3 7 86.18 14.97
 4 -3 7 69.47 13.15
 4 -3 -7 73.6 12.3
 -4 -3 -7 84.78 10.98
 -4 -3 7 69.65 9.96
 -4 -3 -7 69.65 13.19
 -4 -2 7 23.78 6.97
 -4 -2 -7 13.35 4.86
 -4 -2 7 19.84 10.2
 4 -2 7 13.02 8.88
 4 -2 -7 29.6 10.18
 -4 -2 -7 27.18 7.52
 -4 -2 -7 30.15 10.55
 -4 -2 7 19.48 6.73
 -4 -1 7 66.55 9.01
 -4 -1 -7 65.27 9.24
 -4 -1 7 86.24 15.28
 4 -1 7 59.8 12.64
 4 -1 -7 56.4 12.18
 4 -1 7 63.01 9.18
 -4 -1 -7 77.71 11.05
 -4 -1 -7 67.21 12.53
 -4 0 7 45.09 7.41
 -4 0 -7 54.27 9.33
 4 0 7 17.41 8.13
 -4 0 7 67.81 14.49
 4 0 -7 44.04 9.48
 -4 0 -7 22.11 6.4
 -4 0 -7 55.19 11.11
 4 0 7 47.42 9.06
 -4 1 -7 66.88 10.83
 4 1 7 44.75 11.53
 -4 1 7 55.41 12.58
 4 1 -7 74.46 12.39
 4 1 7 56.62 10.01
 -4 1 -7 57.35 10.55
 -4 1 -7 44.84 8.28
 4 1 -7 61.84 10.19
 -4 2 -7 27.29 8.16
 4 2 7 12.32 9.34
 -4 2 7 17.83 9.46
 4 2 -7 31.73 8.75
 -4 2 -7 27.24 6.11
 -4 2 -7 19.74 7.14
 4 2 7 15.26 6.71
 4 2 -7 14.48 5.88
 -4 3 -7 82.72 13.58
 4 3 7 96.6 6.49
 -4 3 7 79.98 6.37
 4 3 7 71.42 13.09
 4 3 -7 85.85 6.1
 -4 3 -7 73.3 5.92
 -4 3 7 54.03 12.38
 4 3 -7 79.15 12.01
 -4 3 -7 83.92 11.5
 -4 3 -7 77.15 7.9
 4 3 -7 79.83 10.35
 4 3 7 96.56 13.46
 4 4 -7 -4.68 5.24
 -4 4 -7 10.01 8.17
 -4 4 -7 0.94 2.56
 4 4 -7 7.12 3.56
 4 4 7 1.79 3.25
 -4 4 -7 6.45 3.86
 -4 4 7 -1.31 4.08
 -4 4 7 14.62 9.54
 -4 4 -7 10.1 5.84
 4 4 -7 5.28 5.39
 4 4 7 4.01 8.02
 -4 5 -7 108.96 16.8
 4 5 -7 108.98 11.19
 -4 5 -7 114.7 10.2
 -4 5 7 121.94 10.89
 -4 5 7 141.72 17.81
 -4 5 -7 103.96 10.89
 4 5 -7 128.63 12.41
 4 5 7 99.23 15.57
 -4 6 -7 1.98 8.78
 4 6 -7 2.21 9.36
 4 6 -7 3.25 5.09
 -4 6 7 -13.19 9.35
 -4 6 -7 -0.61 4.86
 -4 6 7 -7.62 5.91
 -4 6 -7 8.98 4.87
 4 6 7 0.57 8.88
 -4 7 7 54.12 9.66
 -4 7 7 34.39 11.24
 -4 7 -7 39.12 8.48
 -4 7 -7 29.94 12.2
 4 7 -7 30.18 12.5
 4 7 7 40.67 11.98
 4 7 -7 32.65 6.31
 -4 8 -7 12.83 7.02
 -4 8 7 9.35 7.46
 -4 8 7 -0.57 8.13
 4 8 -7 -11.88 11
 -4 8 -7 1.76 10.42
 4 8 7 10.98 9.15
 -4 9 -7 47.46 10.32
 -4 9 7 32.44 9.6
 -4 9 7 32.54 10.63
 4 9 -7 40.12 15.24
 -4 9 -7 7.74 11.92
 4 9 7 43.88 14.16
 -4 10 -7 4.03 6.85
 -4 10 7 10 8.1
 -4 10 7 10.62 9.53
 4 10 -7 -8.05 14.47
 -4 10 -7 -0.82 13.09
 4 10 7 -7.54 10.21
 -4 11 -7 88.19 14.36
 -4 11 7 52.22 12.52
 -4 11 7 87.38 14.86
 4 11 -7 54.69 18.47
 -4 11 -7 90.87 21.55
 4 11 7 59.36 15.53
 -4 12 7 31.85 11.09
 -4 12 -7 17.8 10.52
 -4 12 7 3.51 9.91
 4 12 -7 22.26 16.26
 -4 12 -7 11.47 14.36
 4 12 7 33.23 13.58
 4 13 -7 4.99 17.23
 -4 13 -7 63.68 20.81
 4 13 7 41.45 15.69
 4 14 -7 -22.99 18.88
 -4 14 -7 -0.37 16.4
 4 -14 8 239.38 27.5
 4 -13 8 3.05 11.39
 4 -12 8 409.44 33.11
 -4 -12 8 408.61 31.23
 -4 -11 8 25.79 15.75
 4 -11 8 14.91 12.33
 -4 -11 -8 7.4 13.79
 4 -11 -8 3.2 14.25
 -4 -11 8 20.38 12.7
 -4 -10 8 626.3 43.11
 -4 -10 -8 552.84 42.08
 4 -10 -8 511.38 41.14
 -4 -10 8 498.47 35
 -4 -9 8 -1.78 10.58
 -4 -9 -8 39.99 15.28
 4 -9 -8 -28.52 15.19
 -4 -9 8 20.06 12.13
 -4 -8 8 307.22 29.32
 4 -8 -8 302.91 31.52
 -4 -8 -8 278.94 28.5
 -4 -8 8 284.5 26.63
 -4 -7 8 13.85 11.23
 4 -7 -8 1.65 10.55
 -4 -7 -8 -13.41 10.64
 -4 -7 8 -9.82 11.34
 -4 -6 8 627.7 40.03
 -4 -6 -8 567.74 39.16
 4 -6 -8 564.85 39.37
 -4 -6 8 552.7 36.62
 4 -5 -8 15.88 12.51
 -4 -5 -8 11.07 11.48
 -4 -5 8 2.78 10.39
 -4 -4 -8 1083.49 53.21
 4 -4 -8 1107.8 53.73
 -4 -4 8 1114.92 53.74
 4 -3 -8 27.12 12.11
 -4 -3 -8 -0.97 9.26
 -4 -3 8 3.51 8.78
 -4 -2 -8 614.1 26.11
 4 -2 -8 641.58 37.29
 -4 -2 -8 613.96 36.46
 4 -2 8 570.72 37.92
 -4 -2 8 620.64 39.31
 -4 -1 -8 9.86 6.66
 4 -1 -8 17.32 10.02
 -4 -1 -8 6.23 10.01
 -4 -1 8 -4.33 11.1
 -4 0 -8 560.05 29.34
 4 0 8 635.97 39.83
 -4 0 8 652.55 39.55
 -4 0 -8 564.39 33.23
 4 0 -8 582.26 34.12
 -4 1 -8 5.94 6.44
 -4 1 8 4.65 11.14
 4 1 8 4.99 11.08
 4 1 -8 4.91 8.4
 -4 1 -8 9.28 8.41
 4 1 8 2.67 6.96
 -4 2 -8 627.82 34.71
 4 2 8 584.71 38.12
 -4 2 8 643.32 39.35
 -4 2 -8 566.27 31.6
 4 2 -8 659.9 34.74
 4 2 8 668.14 35.13
 -4 3 -8 8.51 8.45
 -4 3 8 5.81 8.66
 -4 3 -8 2.64 6.43
 4 3 -8 -2.35 6.91
 4 3 8 0.61 7.81
 -4 4 -8 1090.45 52.05
 -4 4 8 1171.08 54.12
 -4 4 -8 1083.11 42.53
 4 4 -8 1078.67 41.7
 4 4 8 1052.05 49.78
 4 5 -8 -0.59 5.32
 -4 5 -8 1.32 8.84
 -4 5 8 -13 11.72
 -4 5 -8 4.44 5.64
 4 5 8 -3.81 9.68
 -4 6 8 500.18 35.08
 -4 6 -8 550.86 38.68
 4 6 8 569.22 37.31
 -4 7 8 5.45 9.65
 -4 7 -8 5.93 10.19
 4 7 8 19.18 12.42
 -4 8 8 284.45 26.57
 4 8 -8 245.09 29.84
 -4 8 -8 261.73 29.52
 4 8 8 313.25 28.87
 -4 9 8 6.8 9.54
 -4 9 -8 -15.89 14.37
 4 9 -8 10.28 13.66
 4 9 8 26.83 14
 -4 10 8 483.5 34.74
 -4 10 -8 489.01 43.43
 4 10 -8 532.69 46.75
 4 10 8 534.7 40.65
 -4 11 8 8.97 9.83
 -4 11 -8 1.78 13.74
 4 11 -8 -6.34 14.39
 4 11 8 21.6 14.48
 4 12 -8 408.29 44.8
 -4 12 -8 330.26 39.66
 4 12 8 416.94 37.55
 4 13 -8 5.03 18.19
 -4 -11 9 64 15.73
 -4 -10 9 17.32 14.18
 -4 -9 9 57.26 17.56
 4 -9 -9 94.69 21.72
 -4 -9 -9 64.83 20.61
 -4 -9 9 55.5 16.16
 -4 -8 -9 8.53 13.14
 4 -8 -9 3.93 14.56
 -4 -8 9 4.06 11.66
 -4 -7 -9 66.61 17.61
 4 -7 -9 33.56 16.29
 -4 -7 9 55.57 15.46
 4 -6 -9 8.53 11.31
 -4 -6 -9 16.68 14.63
 -4 -6 9 4.61 11.32
 4 -5 -9 116.52 20.2
 -4 -5 -9 98.98 19.11
 -4 -5 9 53.42 15.55
 4 -4 -9 32.71 15.16
 -4 -4 -9 38.72 14.74
 -4 -4 9 23.41 12.43
 4 -3 -9 120.71 19.27
 -4 -3 -9 116.64 18.84
 -4 -3 9 124.47 20.11
 4 -2 -9 32.22 11.95
 -4 -2 -9 9.26 10.85
 -4 -2 9 13.48 11.48
 -4 -1 -9 90.94 15.57
 4 -1 -9 71.44 13.97
 -4 -1 9 99.81 19.95
 4 0 -9 2.61 8.61
 -4 0 -9 19.83 10.65
 -4 0 9 1.43 12.12
 4 1 -9 94.73 15.2
 -4 1 -9 95.46 15.97
 -4 1 9 59.21 14.94
 -4 2 -9 38 11.34
 4 2 -9 33.91 11.08
 -4 2 9 18.35 12.17
 -4 3 -9 94.82 15
 -4 3 -9 102.28 14.05
 4 3 -9 115.58 15.34
 -4 3 9 68.15 16.35
 -4 4 9 9.27 11.43
 -4 4 -9 3.38 9.39
 -4 5 9 105.42 19.63
 -4 5 -9 104.99 17.49
 4 5 9 77.55 15.01
 -4 6 9 20.66 13.06
 -4 6 -9 6.22 10.66
 4 6 9 -3.42 11.61
 -4 7 9 51.89 14.75
 -4 7 -9 32.16 13.24
 4 7 9 77.65 17.39
 -4 8 9 0.11 11.52
 -4 8 -9 10.02 13.02
 4 8 9 27.71 15.28
 -4 9 9 52.88 16
 -4 9 -9 21.08 13.05
 4 9 9 56.1 17.71
 -4 10 9 2.02 12.35
 -4 10 -9 -10.79 12.99
 4 10 9 5.42 14.41
 -4 11 -9 38.54 18.48
 -4 11 9 56.44 16.76
 -4 -8 10 147.26 23.84
 -4 -7 10 30.34 14.5
 -4 -6 10 113.37 21.39
 4 -6 -10 132.77 23.31
 -4 -6 -10 98.02 20.64
 -4 -5 10 -6.36 12.8
 4 -5 -10 9.83 13.9
 -4 -5 -10 -6.36 12.94
 -4 -4 10 128.91 22.12
 4 -4 -10 184.3 24.73
 -4 -4 -10 141.95 22.37
 -4 -3 10 1.75 12.75
 -4 -3 -10 21.53 12.79
 4 -3 -10 -8.71 10.96
 -4 -2 10 210.74 26.53
 -4 -2 -10 219.33 24.77
 4 -2 -10 230.29 26.2
 -4 -1 10 -11.4 14.25
 -4 -1 -10 24.31 13.04
 4 -1 -10 7.36 10.31
 -4 0 10 132.91 23.18
 -4 0 -10 163.93 20.82
 4 0 -10 172.08 22.35
 -4 1 10 -11.9 13.86
 -4 1 -10 17.79 9.79
 4 1 -10 39.11 13.63
 -4 2 10 204.08 26.06
 -4 3 10 17.96 15.22
 -4 4 10 158.66 23.25
 -4 5 10 -2.65 12.88
 -4 6 10 146.36 23.82
 -4 7 10 6.91 12.21
 -4 8 10 138.75 22.48
 -4 -3 -11 170.27 24.53
 4 -3 -11 172.86 24.45
 -4 -2 -11 8.24 12.46
 4 -2 -11 13.43 14.2
 4 -1 -11 203.49 25.6
 5 -16 0 1.4 8.98
 -5 -16 0 -2.25 7.2
 5 -16 0 6.71 8.32
 -5 -15 0 10.27 7.53
 5 -15 0 0.14 8.54
 5 -15 0 2.67 6.64
 5 -14 0 16.06 8.4
 5 -14 0 6.41 8.2
 -5 -14 0 10.24 8.11
 5 -13 0 3.84 6.26
 5 -13 0 -12.89 9.26
 -5 -13 0 -5.52 6.99
 -5 -12 0 2.32 2.32
 5 -12 0 -7.91 8.09
 5 -12 0 -0.57 6.18
 -5 -12 0 2.47 6.42
 5 -12 0 2.79 5.64
 5 -11 0 -0.28 6.42
 5 -11 0 -0.94 5.56
 -5 -11 0 5.86 6.02
 5 -11 0 -0.22 5.28
 5 -10 0 -2.7 5.58
 5 -10 0 -6.74 6.33
 -5 -10 0 2.5 6.07
 5 -10 0 2.96 4.35
 -5 -9 0 -0.41 6.29
 5 -9 0 2.46 5.18
 5 -9 0 5.07 6.32
 -5 -9 0 2.94 4.88
 -5 -9 0 1.15 5.08
 -5 -8 0 1.51 6.54
 5 -8 0 9.24 5.77
 5 -8 0 3.76 4.1
 -5 -8 0 -2.84 4.55
 -5 -8 0 -1.22 5.61
 5 -8 0 -0.31 3.96
 5 -7 0 -0.18 4.27
 5 -7 0 -3.33 4.74
 -5 -7 0 -5.42 4.87
 5 -7 0 -5.4 4.22
 -5 -6 0 6.93 4.59
 5 -6 0 -2.48 4.59
 -5 -6 0 1.09 3.87
 -5 -5 0 1.47 4.98
 5 -5 0 -5.05 3.61
 -5 -5 0 6.43 4.24
 -5 -4 0 -1.59 3.49
 5 -4 0 2.86 3.57
 -5 -3 0 -1.13 3.54
 5 -3 0 6.87 4.14
 -5 -2 0 1.95 3.54
 -5 -1 0 2.08 4.16
 5 -1 0 -0.22 2.9
 -5 0 0 3.02 4.3
 5 0 0 -1.81 2.97
 -5 1 0 1.35 3.58
 5 1 0 4.31 4.01
 -5 2 0 1 3.83
 5 2 0 -3.81 3.43
 -5 3 0 1.48 4.53
 -5 3 0 4.4 3.3
 5 3 0 -0.74 3.43
 -5 4 0 2.94 4.57
 -5 4 0 -2.83 3.41
 5 4 0 3.72 4.53
 -5 5 0 -6.26 5.25
 -5 5 0 1.36 3.23
 5 5 0 5.2 4.21
 -5 6 0 7.16 6.22
 -5 6 0 2.57 3.92
 5 6 0 2.22 3.98
 -5 7 0 -1.49 5.78
 -5 7 0 1.48 3.53
 5 7 0 1.05 4.8
 -5 8 0 4.17 6.34
 -5 8 0 0.21 4.03
 5 8 0 2.23 5.6
 -5 9 0 8.69 7.47
 -5 9 0 4.27 7.48
 -5 9 0 -2.31 4.23
 5 9 0 13.14 6.9
 -5 10 0 18.56 13.23
 -5 10 0 3 7.74
 -5 10 0 11.87 6.24
 5 10 0 -5.49 4.92
 5 10 0 0.45 6.55
 -5 11 0 7.19 9.47
 -5 11 0 11.31 8.74
 5 11 0 -3.49 4.22
 -5 11 0 1.64 4.87
 5 11 0 -5.38 7.29
 -5 12 0 4.71 7.88
 -5 12 0 -0.91 2.41
 -5 12 0 10.55 10.61
 5 12 0 -5.64 4.93
 -5 12 0 15.24 6.72
 5 12 0 -1.87 6.68
 -5 13 0 -0.17 10
 -5 13 0 -7.34 10.14
 5 13 0 7.37 4.99
 5 13 0 -0.56 7.53
 -5 13 0 -3.37 5.75
 -5 14 0 3.4 11.14
 -5 14 0 -15.02 10.91
 5 14 0 -4.83 8.11
 -5 15 0 17.13 13.44
 5 15 0 12.52 10.51
 -5 16 0 26.83 14.56
 -5 16 0 -4.26 14.12
 5 16 0 -5.12 9.87
 -5 17 0 -20.77 15.98
 -5 17 0 -17.87 13.4
 5 17 0 -18.69 13.71
 -5 18 0 26.38 16.27
 -5 18 0 -2.26 15.73
 5 18 0 -5.22 11.71
 -5 19 0 0.41 15.33
 5 19 0 -1.05 11.5
 -5 -17 -1 217.32 21.56
 5 -17 -1 213.71 21.49
 -5 -16 -1 142.92 17.78
 5 -16 -1 136.64 16.93
 5 -16 1 102.11 16.55
 5 -16 -1 140.15 17.98
 5 -15 -1 188.71 19.21
 5 -15 1 162.19 19.96
 5 -15 -1 147.85 16.93
 -5 -15 1 166.48 15.6
 -5 -15 -1 181.1 19.06
 5 -14 1 285.93 24.14
 5 -14 -1 282.88 22.99
 -5 -14 1 269.76 19.29
 -5 -14 -1 264.65 22.11
 5 -14 -1 273.81 21.69
 -5 -13 1 492.69 14.76
 -5 -13 -1 516.4 30.26
 -5 -13 1 504.33 25.88
 5 -13 -1 469.86 28.86
 5 -13 1 492.2 31.69
 5 -13 -1 472.74 27.74
 5 -13 1 524.71 27.27
 -5 -12 -1 446.21 16.09
 -5 -12 1 413.56 15.69
 -5 -12 -1 413.21 26.17
 5 -12 -1 404.36 24.12
 5 -12 -1 459.75 27.35
 5 -12 1 426.56 28.28
 -5 -12 1 442.79 23.8
 5 -12 1 427.9 23.62
 -5 -11 -1 825.21 26.71
 5 -11 -1 856.58 35.56
 5 -11 1 791.19 38.88
 5 -11 -1 790.51 36.59
 -5 -11 1 814.74 33.65
 -5 -11 -1 855.27 38.28
 -5 -10 -1 827.62 27.83
 -5 -10 1 784.08 32.45
 5 -10 -1 773.47 35.46
 5 -10 1 795.18 36.96
 -5 -10 -1 810.56 36.65
 5 -10 -1 826.11 34.39
 -5 -10 1 899.79 37.24
 5 -10 1 854.15 33.06
 5 -10 -1 942.22 39.18
 -5 -9 -1 609.8 34.28
 -5 -9 -1 595.95 30.1
 5 -9 -1 605.76 29.26
 5 -9 1 545.58 29.41
 5 -9 -1 638.43 28.07
 5 -9 1 618.99 26.26
 -5 -9 1 623.54 29.29
 -5 -9 1 585.79 26.17
 5 -9 -1 642.7 30.98
 -5 -8 1 330.47 24.98
 -5 -8 -1 321.04 23.65
 5 -8 -1 317.3 19.9
 5 -8 -1 322.45 18.3
 5 -8 1 302.62 20.26
 -5 -8 -1 295.99 19.74
 5 -8 1 352.89 17.92
 -5 -8 -1 325.73 20.83
 -5 -7 1 917.58 43.06
 -5 -7 -1 930.04 41.91
 5 -7 -1 940.91 36.14
 5 -7 1 986.17 37.74
 5 -7 -1 936.64 34.97
 -5 -7 -1 903.9 36.73
 5 -7 1 990.62 33.41
 -5 -7 -1 995.29 38.33
 -5 -6 1 1010.18 44.43
 -5 -6 -1 1066.52 43.32
 5 -6 1 1068.45 38.61
 5 -6 -1 969.93 36.7
 5 -6 -1 971.8 35.58
 -5 -6 -1 1022.07 38.43
 5 -6 -1 1109.9 39.81
 -5 -6 1 1074.42 36.99
 -5 -5 1 1538.63 56.31
 -5 -5 -1 1569.59 54.8
 5 -5 -1 1521.99 48.75
 5 -5 1 1568.89 49.57
 5 -5 -1 1595.09 46.92
 -5 -5 1 1585.92 48.38
 -5 -4 1 2261.47 71.91
 5 -4 1 2366.51 66.92
 5 -4 -1 2256.73 66.8
 5 -4 -1 2193.65 63.48
 5 -4 1 2240.86 64.06
 -5 -4 1 2341.98 63.47
 5 -3 1 3258.28 71.34
 -5 -3 -1 3126.53 86.04
 -5 -3 1 3113.05 85.35
 5 -3 1 3302.23 85.41
 5 -3 -1 3109.66 85.17
 5 -3 1 3226.72 83.16
 -5 -3 1 3044.4 81.77
 5 -3 1 3177.29 78.9
 -5 -2 -1 827.35 31.78
 -5 -2 1 779.53 30.83
 5 -2 -1 838.56 23.17
 5 -2 1 876.12 30.88
 5 -2 -1 858.48 31.11
 5 -2 1 836.09 29.44
 5 -2 1 812.55 26.92
 -5 -2 -1 865.73 30.37
 -5 -2 1 819.31 29.44
 5 -1 -1 1312.91 33.3
 -5 -1 1 1249.84 41.16
 -5 -1 -1 1337.77 42.56
 5 -1 1 1317.62 41.33
 5 -1 -1 1387.85 42.29
 5 -1 1 1236.32 38.68
 -5 -1 -1 1303.62 39.63
 5 -1 1 1295.38 38.21
 -5 0 -1 1631.32 49.3
 -5 0 1 1617.85 48.76
 -5 0 1 1453.88 40.22
 5 0 -1 1698.4 48.59
 5 0 1 1665.98 48.23
 5 0 1 1515.66 44.24
 5 0 1 1706.49 45.87
 -5 0 -1 1699.84 46.02
 5 1 1 1227.02 40.75
 5 1 -1 1358.16 42.19
 -5 1 -1 1300.11 41.36
 -5 1 1 1258.91 40.63
 5 1 1 1261.73 38.95
 -5 1 -1 1311.14 38.2
 5 1 -1 1223.69 38.82
 -5 2 -1 805.21 30.57
 -5 2 1 797.1 30.27
 5 2 1 813.84 30.74
 5 2 -1 888.39 31.79
 5 2 1 780.53 29.15
 5 2 -1 841.66 29.43
 5 3 1 3365.02 87.29
 5 3 -1 3167.38 86.47
 -5 3 -1 3176.41 85.58
 -5 3 1 3089.57 84.9
 -5 3 1 3223.08 83.03
 5 3 1 3158.96 83.29
 5 3 -1 3253.82 83.22
 5 4 1 2343.52 68.02
 5 4 -1 2337.9 67.84
 -5 4 -1 2239.27 66.05
 -5 4 1 2157.18 65.22
 -5 4 -1 2207.41 60.42
 -5 4 1 2296.79 63.44
 5 4 1 2218.65 63.26
 5 4 -1 2149.51 62.19
 5 5 1 1557.42 53.15
 5 5 -1 1627.66 54.01
 -5 5 -1 1542.36 51.66
 -5 5 1 1506.74 51.14
 -5 5 -1 1484.88 44.93
 -5 5 -1 1563.49 48.79
 -5 5 1 1595.8 48.98
 5 5 -1 1592.92 48.35
 5 5 1 1565.49 49.13
 5 6 -1 1054.34 42.65
 -5 6 -1 1013.66 40.45
 -5 6 1 979.45 39.85
 -5 6 -1 1058.28 34.04
 -5 6 -1 973.11 37.63
 -5 6 1 1082.44 37.93
 5 6 1 1041.68 37.95
 5 6 -1 1075.39 37.26
 5 7 1 969.07 41.91
 5 7 -1 990.84 42.58
 -5 7 1 949.82 39.85
 -5 7 -1 996.25 40.96
 -5 7 -1 930.59 33
 -5 7 -1 1042.23 37.71
 -5 7 1 1005.65 37.35
 5 7 1 971.58 38.12
 5 7 -1 991.56 36.6
 5 8 1 355.55 24.81
 5 8 -1 351.83 24.69
 -5 8 -1 324.55 23.55
 -5 8 -1 280.44 21.47
 -5 8 1 295.17 22.19
 -5 8 -1 327.8 19.93
 -5 8 -1 334.01 17.49
 -5 8 1 340.05 20.26
 5 8 1 366.17 21.5
 5 8 -1 319.7 19.1
 -5 9 1 639.84 32.15
 -5 9 -1 555.78 33.18
 -5 9 -1 557.83 32.05
 -5 9 1 540.89 31.52
 -5 9 1 638.16 29.93
 -5 9 -1 559.55 29.18
 -5 9 -1 600.81 25.19
 5 9 -1 590.58 28.26
 5 9 1 583.71 29.82
 -5 10 -1 813.02 42.66
 -5 10 1 828.87 40.23
 -5 10 -1 807.76 40.71
 -5 10 1 816.02 40.76
 -5 10 -1 816.09 27.93
 -5 10 -1 834.03 32.24
 -5 10 1 836.63 36.75
 5 10 1 845.1 27.35
 -5 10 -1 827.03 35.67
 5 10 1 820.29 37.81
 5 10 -1 836.02 35.68
 -5 11 -1 784.05 44.03
 -5 11 1 830.52 42.22
 -5 11 -1 801.91 42.72
 -5 11 1 808.63 42.88
 -5 11 -1 873.05 27.76
 5 11 -1 863.93 36.17
 5 11 1 815.88 26.57
 -5 11 -1 827.42 33.02
 -5 11 1 894.02 38.94
 5 11 -1 824.56 36.73
 5 11 1 807.14 38.78
 -5 12 -1 455.11 34.56
 -5 12 1 447.82 31.52
 -5 12 -1 487.25 33.74
 -5 12 1 519.55 34.99
 -5 12 1 434.04 16.8
 -5 12 -1 485.2 17.4
 5 12 -1 456.38 25.11
 5 12 1 478.58 17.93
 -5 12 -1 491.71 24.41
 5 12 -1 432.76 26.57
 5 12 1 422.17 28.38
 -5 13 -1 525.39 38.4
 -5 13 1 498.88 35.75
 -5 13 -1 531.2 37.02
 -5 13 1 503.94 36.33
 -5 13 1 527.64 15.79
 -5 13 -1 537.51 26.65
 5 13 -1 531.57 28.31
 5 13 -1 519.2 30.18
 5 13 1 481.55 31.99
 -5 14 1 241.57 26.85
 -5 14 -1 293.35 29.14
 -5 14 1 250.28 26.56
 -5 14 -1 257.8 28.98
 5 14 -1 293.61 23.21
 5 14 1 304.87 25.54
 -5 15 -1 205.96 25.85
 -5 15 1 195.22 25.43
 -5 15 -1 178.54 26.52
 -5 15 1 198.04 25.49
 5 15 -1 184.02 19.14
 5 15 1 173.3 21.05
 -5 16 1 146.12 23.97
 -5 16 -1 121.49 21.66
 -5 16 -1 182.3 28.32
 -5 16 1 133.78 21.9
 5 16 1 145.98 20.36
 5 16 -1 136.05 18.17
 -5 17 1 217.22 28.04
 -5 17 -1 219.73 28.41
 -5 17 -1 235.73 32.9
 -5 17 1 168.81 25.86
 5 17 1 180.94 23.43
 5 17 -1 201.97 22.64
 -5 18 -1 203.87 31.05
 -5 18 1 184.56 30.07
 -5 18 -1 173.7 29.93
 -5 18 1 151.16 25.59
 5 18 -1 181.3 22.47
 5 18 1 159.83 22.86
 -5 19 1 189.01 30.27
 -5 19 -1 183.59 31.89
 5 19 1 188.52 25.26
 5 -18 -2 128.69 19.48
 -5 -18 -2 138.7 20.08
 5 -17 -2 106.65 17.6
 -5 -17 -2 123.73 18.42
 -5 -16 -2 162.65 20.91
 5 -16 -2 166.08 20.24
 5 -15 -2 109.23 13.78
 5 -15 2 52.8 14.75
 -5 -15 -2 99.89 15.71
 5 -15 -2 96.38 15.77
 5 -14 -2 278.17 20.5
 5 -14 -2 277.6 24.36
 5 -14 2 259.82 25.27
 -5 -14 -2 318.99 25.61
 -5 -14 2 278.5 17.11
 -5 -13 2 254.26 12.26
 5 -13 -2 230.31 21.68
 5 -13 2 271.17 24.35
 5 -13 -2 242.71 18.06
 -5 -13 -2 328.43 25.17
 -5 -13 2 254.72 16.08
 -5 -12 -2 286.39 14.2
 -5 -12 2 269.21 13.93
 -5 -12 -2 257.81 22.27
 5 -12 2 260.09 23.39
 5 -12 -2 292.67 19.56
 5 -12 -2 285.84 23.05
 -5 -12 2 275.71 17.03
 5 -12 2 324.83 17.97
 -5 -11 -2 271.45 14.35
 -5 -11 2 231.17 13.48
 -5 -11 -2 231.78 20.45
 5 -11 -2 245.48 17.49
 5 -11 2 216.58 21.24
 5 -11 -2 273.21 21.21
 -5 -11 2 235.51 15.32
 -5 -11 2 291.73 19.75
 5 -11 2 288.81 16.05
 -5 -10 -2 641.41 35.33
 -5 -10 2 573.01 23.41
 -5 -10 -2 642.61 24.67
 5 -10 2 604.48 33.34
 5 -10 -2 622.6 27.81
 5 -10 -2 582.56 31.85
 -5 -10 -2 585.16 32.33
 -5 -10 2 624.39 29.41
 -5 -10 2 610.91 25.72
 5 -10 2 655.56 24.95
 -5 -9 -2 290.81 22.29
 -5 -9 -2 242.59 14.53
 5 -9 -2 224.34 18.72
 5 -9 2 245.46 20.68
 -5 -9 -2 245.89 19.9
 5 -9 -2 239.44 16.29
 -5 -9 2 243.35 15.01
 5 -9 2 262.97 14.22
 -5 -8 -2 691.3 35.04
 -5 -8 -2 696.76 26.83
 -5 -8 -2 666.33 32.67
 5 -8 2 658.76 33.28
 5 -8 -2 687.48 28.76
 5 -8 -2 666.23 31.95
 5 -8 -2 759.49 35.21
 5 -8 2 695.41 24.79
 -5 -7 2 711.8 37.64
 -5 -7 -2 693.67 34.26
 -5 -7 -2 696.59 27.25
 5 -7 -2 685.59 31.76
 5 -7 2 623.84 31.7
 5 -7 -2 699.47 28.18
 -5 -7 -2 728.81 33.06
 5 -7 -2 752.7 34.01
 -5 -7 2 738.7 29.29
 5 -7 2 729.68 24.73
 -5 -6 2 1037.65 46.63
 -5 -6 -2 1116.89 44.45
 -5 -6 -2 1160.35 38.01
 5 -6 -2 1068.02 41.23
 5 -6 2 1138.27 42.84
 -5 -6 2 1182.61 39.06
 -5 -6 -2 1110.1 42.62
 -5 -5 2 153.31 15.44
 5 -5 2 165.94 9.35
 5 -5 -2 159.88 13.61
 5 -5 2 181.46 14.52
 -5 -5 2 173.03 12.78
 -5 -5 -2 171.98 14.68
 5 -5 2 162.49 9.27
 -5 -4 2 1546.8 55.97
 5 -4 2 1534.25 40.95
 5 -4 -2 1560.08 50.4
 5 -4 2 1568.69 50.66
 5 -4 2 1603.58 42.4
 -5 -4 -2 1595.38 51.58
 -5 -4 2 1606.67 48.05
 -5 -3 2 1159.05 44.85
 -5 -3 -2 1198.74 40.83
 -5 -3 2 1047.57 38.9
 5 -3 2 1124.97 39.09
 5 -3 -2 1286.63 41.45
 5 -3 2 1201.02 40.23
 5 -3 -2 1135.03 39.8
 5 -3 2 1176.67 33.7
 -5 -3 -2 1181.25 39.34
 -5 -2 -2 1312.99 42.69
 -5 -2 2 1210.18 40.81
 -5 -2 2 1254.86 38.14
 5 -2 -2 1232.57 35.98
 5 -2 2 1237.07 40.32
 5 -2 -2 1341.97 42.03
 -5 -2 2 1296.1 39.6
 5 -2 -2 1245.3 41.61
 5 -2 2 1302.94 41.5
 -5 -2 -2 1276.62 40.33
 5 -2 2 1195.22 35.77
 -5 -1 2 394.65 19.19
 -5 -1 -2 423.63 20.05
 5 -1 -2 394.58 16.04
 -5 -1 2 397.76 17.16
 5 -1 -2 433.62 19.98
 5 -1 2 393.91 18.82
 5 -1 -2 384.88 19.33
 5 -1 2 429.41 19.43
 -5 -1 2 406.1 18.83
 5 -1 2 340.65 15.99
 -5 -1 -2 411.26 18.52
 -5 0 2 2370.22 64.91
 -5 0 -2 2520.23 70.46
 -5 0 2 2609.09 69.9
 5 0 2 2580.84 69.13
 5 0 -2 2582.22 69.9
 -5 0 2 2569.43 69.21
 -5 0 -2 2665.77 67.33
 5 0 2 2672.84 68.44
 -5 0 -2 2629.5 67.32
 5 0 2 2577.16 66.53
 -5 1 -2 387.11 14.01
 5 1 -2 436.19 19.93
 -5 1 2 383.38 18.91
 5 1 2 360.57 18.4
 -5 1 -2 416.7 19.72
 -5 1 2 381.67 18.79
 5 1 2 445.14 17.9
 -5 1 -2 368.93 18
 -5 1 -2 420.2 17.34
 5 1 2 376.23 17.55
 5 2 -2 1299.73 41.85
 -5 2 -2 1178.12 32.27
 5 2 2 1206.9 40.33
 -5 2 2 1203.92 39.79
 -5 2 -2 1248.43 40.98
 5 2 2 1258.74 36.18
 -5 2 -2 1279.91 39.58
 5 2 2 1193.65 38.69
 5 2 -2 1230.55 38.83
 -5 2 -2 1271.34 36.33
 5 3 -2 1253 41.94
 5 3 2 1171.72 40.7
 -5 3 -2 1262.29 41.46
 -5 3 2 1143.81 39.35
 5 3 2 1167.15 33.96
 5 3 2 1135.45 38.75
 5 3 -2 1198.73 38.65
 5 4 2 1596.13 52.55
 5 4 -2 1745.89 53.7
 -5 4 -2 1601.98 52.03
 -5 4 2 1565.8 51.21
 5 4 2 1584.49 42.2
 5 4 2 1583.12 50.08
 5 4 -2 1617.39 48.92
 5 5 2 162.42 14.42
 5 5 -2 173.4 14.79
 -5 5 -2 166.3 14.43
 -5 5 2 185.03 14.7
 5 5 2 189.88 8.89
 -5 5 2 166.9 13.47
 5 5 2 192.89 14.2
 5 5 -2 173.8 12.93
 5 6 -2 1182.05 45.36
 -5 6 -2 1066.3 36.73
 -5 6 -2 1105.16 42.96
 -5 6 2 1091.3 42.51
 5 6 2 1090.67 29.45
 -5 6 -2 1179.35 35.44
 -5 6 -2 1157.28 41.15
 -5 6 2 1144.45 41.79
 5 6 2 1160.89 41.89
 5 6 -2 1187.74 39.3
 5 7 2 742.56 35.45
 5 7 -2 719 35.33
 -5 7 -2 689.24 27.27
 -5 7 2 648.13 32.44
 -5 7 -2 657.01 32.94
 -5 7 2 679.2 31.65
 -5 7 -2 715 25.53
 -5 7 -2 732.34 31.7
 5 7 2 729.54 19.56
 5 7 2 684.31 31.84
 5 7 -2 714.33 29.27
 5 8 -2 652.5 39.61
 5 8 2 707.71 36.31
 -5 8 -2 693.88 36.77
 5 8 -2 712.65 36.62
 -5 8 -2 648.51 33.49
 -5 8 2 634.35 33
 -5 8 -2 699.73 26.87
 -5 8 2 711.11 33.02
 5 8 2 678.43 17.5
 -5 8 -2 674.6 31.71
 -5 8 -2 658.68 24.8
 5 8 2 683.04 32.29
 5 8 -2 699.28 29.16
 5 9 -2 241.58 24.39
 -5 9 -2 261.85 23.88
 -5 9 -2 239.75 20.77
 -5 9 -2 257.04 14.85
 -5 9 2 243.36 20.34
 -5 9 2 262.16 19.73
 -5 9 -2 229.76 13.36
 5 9 2 238.62 19.31
 5 9 -2 227.88 16.41
 -5 10 -2 647.46 38.67
 -5 10 2 640.34 33.2
 5 10 -2 641.93 42.28
 -5 10 -2 609.16 34.93
 -5 10 2 578.48 34.19
 -5 10 2 589.2 23.78
 -5 10 -2 632.91 24.77
 -5 10 -2 632.29 24.58
 5 10 -2 579.28 28.27
 5 10 2 635.76 33.65
 -5 11 -2 265.46 26.5
 -5 11 2 237.36 21.18
 5 11 -2 240.96 26.63
 -5 11 -2 257.58 23.85
 -5 11 2 251.06 14.1
 -5 11 2 238.4 22.51
 -5 11 -2 277.3 14.91
 5 11 -2 246.45 20.4
 -5 11 -2 274.41 15.33
 5 11 -2 260.45 18.5
 5 11 2 248.53 21.78
 -5 12 2 289.86 24.88
 -5 12 -2 269.4 27.98
 5 12 -2 308.01 31.84
 -5 12 -2 298.46 26.21
 -5 12 2 285.5 26.48
 -5 12 2 285.68 14.74
 -5 12 -2 321.15 15.39
 -5 12 -2 329.9 17.37
 5 12 -2 269.22 19.95
 5 12 2 265.66 23.25
 -5 13 2 295.27 13.49
 -5 13 -2 254.39 26.13
 -5 13 2 276.37 27.12
 -5 13 2 275.86 25.47
 -5 13 -2 293.22 29.83
 5 13 -2 262.28 31.45
 5 13 2 276.06 24.72
 5 13 -2 284.3 21.11
 -5 14 -2 283.84 29.23
 -5 14 2 314.02 30.43
 -5 14 2 331.42 29.66
 5 14 -2 313.57 34.95
 -5 14 -2 311.11 33.33
 5 14 2 331.89 28.14
 5 14 -2 344.81 24.27
 -5 15 -2 104.26 18.89
 -5 15 2 97.36 19.13
 -5 15 2 125.14 20.1
 5 15 -2 126.67 25.72
 -5 15 -2 85.99 19.91
 5 15 2 89.33 16.57
 5 15 -2 111.91 15.47
 -5 16 -2 206.82 27.08
 -5 16 2 175.62 25.75
 -5 16 -2 122.65 22.57
 -5 16 2 149.49 22.87
 5 16 2 172.54 22.35
 5 16 -2 174.86 19.56
 -5 17 -2 118.9 24.03
 -5 17 2 165.83 26.34
 -5 17 -2 117.61 24.25
 -5 17 2 167.01 24.58
 5 17 2 120.85 21.11
 -5 18 2 116.61 23.29
 -5 18 -2 129.68 27.65
 5 18 2 113.13 22.19
 5 -18 -3 9.85 12.03
 -5 -18 -3 48.85 16.27
 -5 -17 -3 22.98 12.9
 5 -17 -3 27.97 12.5
 -5 -16 -3 39.33 13.25
 5 -16 -3 33.56 14.58
 -5 -15 -3 88.03 17.16
 5 -15 -3 70.46 14.89
 5 -14 -3 25.2 8.11
 5 -14 -3 28.36 11.44
 -5 -14 -3 7.07 10.77
 -5 -13 3 49.75 6.88
 5 -13 -3 51.19 13.92
 5 -13 3 34.88 11.35
 5 -13 -3 51.61 8.79
 -5 -13 -3 41.86 12.14
 -5 -12 3 39.83 8.19
 -5 -12 3 23.18 5.62
 5 -12 -3 14.01 9.67
 5 -12 3 22.68 9.71
 5 -12 -3 20.16 6.63
 -5 -12 -3 29.27 11.91
 -5 -12 3 33.39 5.96
 -5 -11 3 119.06 12.87
 -5 -11 -3 124.92 15.43
 -5 -11 3 106.28 10.41
 -5 -11 -3 95.89 9.87
 5 -11 -3 94.79 15.12
 -5 -11 3 106.67 9.15
 5 -11 3 94.11 15.85
 5 -11 -3 89.74 10.34
 5 -11 3 118.52 8.26
 -5 -11 -3 91.5 14.33
 -5 -10 -3 1.44 5.9
 -5 -10 -3 -0.97 4.28
 5 -10 -3 7.77 5.05
 5 -10 -3 1.1 7.99
 5 -10 3 2.96 8.88
 -5 -10 -3 2.11 7.86
 -5 -10 3 0.26 3.56
 5 -10 3 4.99 3.51
 -5 -9 -3 263.86 20.83
 -5 -9 -3 228.66 15.3
 5 -9 3 247.59 21.82
 5 -9 -3 256.1 20.96
 5 -9 -3 215.51 15.78
 -5 -9 -3 219.68 20.18
 5 -9 3 249.4 11.25
 5 -9 3 262.85 11.21
 -5 -8 -3 127.75 14.16
 -5 -8 -3 141.91 11.88
 5 -8 -3 117.42 14.67
 5 -8 3 155.51 17.38
 -5 -8 -3 152.67 16.38
 5 -8 3 141.45 7.77
 5 -8 3 131.81 7.52
 -5 -8 3 137.51 12.06
 -5 -7 -3 216.59 17.66
 5 -7 3 218.08 13.86
 -5 -7 -3 204.62 14.76
 -5 -7 -3 213.81 18.58
 5 -7 -3 247.83 18.96
 5 -7 3 172.77 17.38
 5 -7 3 207.54 9.24
 5 -7 3 212.15 9.4
 -5 -6 -3 9.08 6.37
 5 -6 3 12.5 4.39
 -5 -6 3 10.87 7.55
 -5 -6 -3 4.59 4.2
 5 -6 -3 9.62 7.03
 -5 -6 3 11.97 4.2
 5 -6 3 -10.38 8.22
 5 -6 -3 10.21 6.18
 5 -6 3 9.74 2.56
 -5 -6 -3 9.15 6.04
 -5 -6 -3 7.57 4.67
 -5 -5 3 473.52 28.85
 5 -5 3 474.48 19.79
 -5 -5 -3 476.89 23.49
 -5 -5 3 489.07 20.51
 5 -5 3 475.48 26.65
 5 -5 -3 507.5 26.07
 5 -5 3 488.57 16.21
 -5 -5 -3 520.96 25.98
 -5 -5 -3 469.78 25.96
 -5 -4 3 8.03 5.4
 -5 -4 3 17.95 6.11
 5 -4 3 9.18 3.32
 -5 -4 -3 10.73 4.69
 -5 -4 3 12.35 4.14
 5 -4 3 14.86 5.88
 5 -4 -3 20.23 7.15
 5 -4 3 11.59 2.95
 -5 -4 -3 11.54 6.56
 -5 -4 -3 8.6 4.81
 -5 -3 3 208.69 17.19
 5 -3 -3 223.21 13.84
 -5 -3 3 221.35 14.83
 -5 -3 -3 206.5 14.64
 5 -3 3 216.12 14.38
 5 -3 -3 231.06 15.15
 5 -3 3 226.77 16.5
 -5 -3 3 238.76 13.82
 5 -3 -3 243.52 16.78
 -5 -3 -3 210.2 16.28
 5 -3 3 211.02 10.61
 -5 -3 -3 237.18 15.69
 5 -2 -3 111.45 9.4
 -5 -2 3 90.53 11.53
 -5 -2 -3 105.82 10.12
 -5 -2 3 103 9.71
 -5 -2 3 94.79 9.4
 -5 -2 -3 94.64 9.97
 5 -2 3 121.1 10.14
 5 -2 -3 105.84 9.89
 -5 -2 -3 104.49 8.45
 5 -2 -3 110.57 11.5
 5 -2 3 99.81 10.52
 -5 -2 3 116.84 9.65
 -5 -2 -3 108.49 11.35
 -5 -2 -3 109.89 10
 5 -2 3 107.02 7.78
 -5 -1 -3 781.48 30.02
 -5 -1 3 726.93 28.47
 -5 -1 3 678.61 31.75
 5 -1 -3 728.48 27.21
 -5 -1 3 789.27 29.33
 -5 -1 -3 761.26 30.59
 5 -1 3 739.05 27.88
 5 -1 -3 828.21 29.75
 5 -1 -3 784.23 31.09
 -5 -1 -3 782.53 27.24
 -5 -1 3 772.17 28.96
 5 -1 3 762.04 30.03
 -5 -1 -3 766.62 28.15
 5 -1 3 718.67 25.23
 5 0 -3 29.76 5.31
 -5 0 3 12.68 4.11
 -5 0 -3 32.22 6.01
 -5 0 3 22.3 5.25
 -5 0 -3 22.98 5.5
 5 0 3 18.33 4.32
 5 0 -3 22.04 5.3
 -5 0 -3 21.34 5.13
 -5 0 3 23.82 5.28
 5 0 -3 19.91 5.83
 5 0 3 26.01 5.61
 -5 0 -3 24.66 4.71
 5 0 3 21.65 4.6
 -5 1 -3 791.57 25.8
 -5 1 -3 737.3 30.23
 5 1 -3 868.72 30.21
 -5 1 3 706.57 28.09
 -5 1 -3 753.78 29.24
 5 1 3 738 28.18
 5 1 3 798.32 28.62
 -5 1 3 756.9 30.1
 -5 1 -3 796.31 29.41
 5 1 3 712.55 27.32
 -5 1 -3 774.55 26.5
 5 2 3 110.87 9.92
 5 2 -3 115.91 10.35
 -5 2 -3 115.89 8.24
 -5 2 -3 110.62 10.63
 -5 2 -3 106.12 10.16
 -5 2 3 86.95 8.93
 5 2 3 122.99 9.4
 -5 2 -3 107.44 10.29
 -5 2 -3 111.68 8.03
 5 2 3 89.24 9.44
 5 3 3 236.8 15.23
 5 3 -3 231.37 15.29
 -5 3 -3 206.91 14.57
 -5 3 3 229.44 14.96
 -5 3 -3 228.55 15.34
 5 3 3 238.31 12.37
 5 3 -3 227.15 14.12
 5 3 3 207.43 14.72
 5 4 -3 9.49 4.75
 -5 4 -3 8.86 5.52
 5 4 3 13.24 4.94
 5 4 -3 12.42 4.9
 -5 4 3 14.53 5.99
 -5 4 -3 11.48 4.46
 5 4 3 10.26 3.21
 5 4 3 15.94 5.63
 5 5 3 499.96 25.89
 5 5 -3 569.13 27.61
 -5 5 -3 463.26 23.1
 -5 5 -3 477.07 25.4
 -5 5 3 467.3 24.49
 5 5 3 479.73 17.01
 5 5 3 505.62 25.05
 5 5 -3 491.43 22.58
 5 6 -3 6.81 4.88
 -5 6 -3 12.96 6.82
 -5 6 3 4.24 5.65
 -5 6 -3 1.37 4.26
 -5 6 -3 -0.48 4.95
 5 6 3 3.95 1.9
 -5 6 3 4.83 4.97
 5 6 -3 4.79 4.82
 5 6 3 4.99 5.2
 5 7 -3 222.89 23.39
 5 7 3 213.28 18.33
 5 7 -3 210.73 18.47
 -5 7 -3 224.91 20.57
 -5 7 -3 191.79 17.04
 -5 7 3 190.87 16.86
 -5 7 -3 209.55 14.74
 -5 7 -3 221.88 11.92
 5 7 -3 213.93 14.48
 5 7 3 190.66 18.29
 -5 8 3 135.37 12.57
 5 8 3 133.63 15.55
 5 8 -3 148.81 16.43
 5 8 -3 145.48 19.39
 -5 8 -3 114.5 16.06
 -5 8 3 114.62 10.85
 -5 8 -3 130.78 15.21
 -5 8 3 116.9 15.02
 -5 8 -3 152.7 12.45
 -5 8 -3 141.22 9.24
 5 8 3 149.61 15.71
 5 8 -3 148.22 12.53
 5 9 -3 270.67 27.37
 -5 9 -3 204.29 21.63
 -5 9 -3 241.11 20.92
 -5 9 3 221.85 20.18
 -5 9 3 244.26 15.77
 -5 9 -3 237.36 15.88
 -5 9 -3 247.48 12.36
 5 9 -3 233.62 16.06
 5 9 3 248.34 21.31
 -5 10 -3 0.48 8.77
 5 10 -3 8.38 11.59
 -5 10 -3 0.1 4.32
 -5 10 3 2.25 4.87
 -5 10 -3 1.19 7.71
 -5 10 3 1.83 6.87
 -5 10 -3 2.19 3.06
 5 10 3 -9.76 9.66
 5 10 -3 0.62 4.97
 5 11 -3 82.59 19.2
 -5 11 -3 126.14 20.14
 -5 11 3 111.56 13.74
 -5 11 3 106.68 10.55
 -5 11 3 110.15 16.57
 -5 11 -3 80.17 15.04
 -5 11 -3 110.86 10.63
 -5 11 -3 93.67 7.44
 5 11 3 94.91 14.94
 5 11 -3 110.95 11.94
 -5 12 3 47.63 14.3
 -5 12 -3 62.12 14.29
 -5 12 3 29.07 6.24
 -5 12 3 26.85 9.08
 -5 12 -3 22.63 12.69
 5 12 -3 44.45 17.1
 5 12 3 26.36 11.09
 5 12 -3 40.25 9.8
 -5 13 3 53.35 7.41
 -5 13 -3 65.53 15.5
 -5 13 3 28.06 12.58
 -5 13 3 55.08 11.71
 -5 13 -3 22.84 12.62
 5 13 -3 47.53 18.42
 5 13 3 43.78 12.02
 5 13 -3 46.86 9.45
 -5 14 3 18.39 11.7
 -5 14 -3 27.04 14.09
 5 14 -3 -15.55 14.76
 -5 14 -3 11.14 13.81
 -5 14 3 20.85 9.48
 5 14 3 2.36 10.89
 5 14 -3 11.86 8.5
 -5 15 -3 97.35 20.57
 -5 15 3 107.72 21.7
 5 15 -3 73.95 22.7
 -5 15 -3 92.15 20.5
 -5 15 3 90.19 16.23
 5 15 3 94.19 17.76
 5 15 -3 110.95 14.79
 -5 16 3 27.36 14.96
 -5 16 -3 59.18 15.98
 -5 16 3 38.98 14.77
 5 16 -3 21.29 18.77
 -5 16 -3 -3.23 15.4
 5 16 3 54.3 15.76
 -5 17 3 25.44 14.66
 -5 17 -3 53.59 18.94
 -5 17 -3 13.88 13.55
 5 17 3 47.79 16.71
 5 18 3 35.1 18.2
 5 -18 -4 101.96 20.93
 -5 -18 -4 112.52 20.93
 5 -17 4 136.48 19.98
 -5 -17 -4 116.08 20.51
 5 -17 -4 160.82 23.46
 5 -16 4 290.68 26.19
 -5 -16 -4 262.22 27.95
 5 -16 -4 269.23 28.59
 5 -15 4 271.38 24.24
 5 -15 -4 300.02 29.01
 -5 -15 -4 257.24 27.12
 5 -14 4 282.23 23.03
 5 -14 -4 306.77 28.44
 -5 -14 -4 269.34 26.78
 5 -13 4 145.58 16.71
 5 -13 -4 177.18 21.7
 5 -13 -4 159.37 13.83
 -5 -13 -4 174.1 22.38
 5 -12 4 179.92 17.11
 5 -12 -4 171.16 21.24
 5 -12 -4 145.46 13.09
 -5 -12 -4 142.36 18.78
 -5 -11 -4 201.14 18.73
 5 -11 4 173.13 16.54
 -5 -11 -4 186.2 15.36
 -5 -11 4 170.41 14.36
 5 -11 -4 154.28 18.88
 5 -11 4 131.95 19.12
 5 -11 -4 191.49 14.77
 -5 -11 4 182.43 9.21
 -5 -11 -4 160.55 20.07
 -5 -10 -4 332.02 23.31
 5 -10 4 335.61 21.5
 -5 -10 4 324.03 19.94
 -5 -10 -4 323.61 20.25
 5 -10 4 328.31 27.87
 -5 -10 -4 314.69 25.38
 -5 -10 4 356.59 14.51
 5 -10 -4 343.47 19.47
 5 -10 -4 331.59 26.83
 -5 -10 4 333.94 14.47
 -5 -9 -4 486.87 27.91
 5 -9 4 488.02 25.41
 5 -9 4 495.19 33.45
 -5 -9 4 527.12 19.62
 -5 -9 -4 501.99 32
 5 -9 -4 449.62 30.1
 -5 -9 4 496.44 25.31
 -5 -9 -4 521.84 26.18
 -5 -8 -4 932.9 39.41
 5 -8 4 882.54 34.96
 5 -8 4 843.99 43.93
 5 -8 -4 915.79 42.69
 -5 -8 -4 852.46 42.74
 -5 -8 4 919.24 29.42
 -5 -8 4 825.87 35.3
 -5 -8 -4 965.31 37.44
 -5 -7 -4 838.25 36.12
 -5 -7 4 828.82 37.65
 5 -7 4 804.86 40.94
 -5 -7 4 821.16 27.85
 5 -7 -4 804.07 38.84
 -5 -7 -4 808.19 40.12
 -5 -7 4 779.1 33.4
 -5 -7 -4 815.87 34.55
 -5 -6 4 737.76 38.93
 -5 -6 4 720.93 34.13
 -5 -6 -4 758.64 33.56
 -5 -6 4 726.37 32.03
 -5 -6 -4 720.22 31.93
 -5 -6 -4 727.74 36.24
 5 -6 4 708.84 36.89
 -5 -6 4 737.36 26.77
 5 -6 -4 705.21 35.59
 -5 -5 4 393.2 26.44
 -5 -5 4 403.58 23.82
 5 -5 4 388.01 19.82
 -5 -5 -4 397.38 22.38
 -5 -5 4 382.19 22.42
 -5 -5 -4 365.66 25.33
 5 -5 4 447.36 26.93
 5 -5 -4 374.53 24.37
 -5 -5 4 411.62 18.72
 -5 -5 -4 404.59 23.94
 5 -5 4 403.78 12.66
 -5 -4 4 355.39 24.23
 -5 -4 4 363.57 21.67
 -5 -4 4 326.26 20.6
 -5 -4 -4 355.71 21.44
 5 -4 4 365.94 24.14
 -5 -4 -4 350.88 23.09
 5 -4 -4 384.02 23.22
 -5 -4 4 356.5 17.86
 -5 -4 -4 358.97 15.85
 5 -4 4 352.3 13.19
 -5 -4 -4 358.32 21.63
 5 -4 -4 381.08 23.71
 -5 -3 4 335.6 22.69
 -5 -3 4 352.52 20.49
 5 -3 -4 345.79 19.7
 -5 -3 4 330.65 20.46
 -5 -3 -4 318.01 20.23
 5 -3 4 316.43 21.65
 -5 -3 -4 346.76 16.39
 5 -3 -4 318.14 21.2
 -5 -3 4 345.28 17.85
 -5 -3 -4 352.47 22.37
 5 -3 4 336.21 14.27
 -5 -3 -4 348.87 20.19
 -5 -2 4 814.78 35.91
 -5 -2 4 797.25 30.72
 5 -2 -4 788.74 32.23
 -5 -2 4 864.36 34.31
 -5 -2 -4 847.6 31.21
 5 -2 4 859.47 30.97
 5 -2 -4 917.73 32.31
 -5 -2 -4 811.04 34.55
 5 -2 4 863.27 36.27
 5 -2 -4 854.72 35.73
 -5 -2 4 839.96 31.43
 -5 -2 -4 810.99 29.84
 5 -2 4 840.31 27.23
 -5 -2 -4 834 35.49
 -5 -2 -4 842.33 33.05
 -5 -1 4 1137.22 43.16
 5 -1 -4 1149.37 40.64
 -5 -1 4 1175.63 42.5
 -5 -1 -4 1215.81 39.75
 -5 -1 4 1122.04 38.61
 5 -1 4 1220.91 38.59
 5 -1 -4 1229 39.41
 -5 -1 -4 1244.04 44.58
 5 -1 -4 1211.62 44.06
 5 -1 4 1206.41 44.03
 -5 -1 4 1210.17 40.96
 -5 -1 -4 1193.19 39.31
 5 -1 4 1154.07 36.67
 -5 -1 -4 1204.18 40.21
 -5 -1 -4 1253.79 44.32
 5 0 -4 1649.25 52.42
 -5 0 4 1708.76 54.2
 -5 0 4 1697.79 50.02
 -5 0 -4 1679.44 50.23
 5 0 4 1740.5 50.03
 5 0 -4 1777.27 50.49
 -5 0 -4 1667.15 55.03
 5 0 -4 1715.09 54.81
 5 0 4 1728.11 54.36
 -5 0 -4 1520.09 50.74
 -5 0 -4 1764.62 50.36
 5 0 4 1646.68 49.12
 -5 0 -4 1661.24 54.28
 -5 1 4 1199.35 39.28
 -5 1 4 1221.75 41.58
 5 1 -4 1058.51 40.37
 -5 1 -4 1187.07 38.93
 -5 1 -4 1241.99 39.99
 5 1 4 1222.58 38.88
 5 1 -4 1269.87 39.89
 -5 1 -4 1186.49 43.78
 5 1 -4 1316.62 43.11
 5 1 4 1188.79 41.29
 5 1 4 1167.32 39.56
 -5 1 -4 1201.09 37.49
 -5 1 -4 1186.31 41.81
 -5 2 -4 788.15 29.38
 5 2 -4 865.16 31.72
 -5 2 4 779.44 30.39
 5 2 4 816.97 30.6
 -5 2 -4 857.82 31.43
 -5 2 -4 808.92 34.16
 5 2 4 848.18 31.44
 -5 2 4 777.98 33.39
 5 2 4 776.1 31.52
 -5 2 -4 869.73 27.71
 -5 2 -4 793.42 31.29
 -5 3 -4 353.69 17.62
 5 3 4 362.7 19.23
 5 3 -4 363.35 19.7
 -5 3 -4 330.39 18.86
 -5 3 4 301.67 17.87
 -5 3 -4 325.17 20.08
 -5 3 4 301.67 19.46
 5 3 4 328.99 17.18
 -5 3 -4 368.31 21.58
 -5 3 4 326.91 20.79
 5 3 4 339.08 20.05
 5 3 -4 318.79 18.29
 -5 3 -4 308.57 17.26
 -5 3 -4 357.57 14.56
 5 4 4 350.33 19.9
 5 4 -4 380.1 20.71
 -5 4 4 318.88 19.15
 -5 4 -4 344.09 20.4
 -5 4 4 334.01 20.46
 -5 4 -4 377.22 21.74
 -5 4 4 352.94 22.14
 5 4 4 352.59 16.74
 -5 4 -4 322.95 21.09
 -5 4 -4 342.85 17.54
 5 4 -4 338.69 19.16
 5 4 4 352.94 21.37
 -5 5 4 374.34 21.81
 -5 5 -4 414.57 22.91
 -5 5 4 379.26 21.81
 -5 5 -4 421.11 22.74
 5 5 4 380.84 22.67
 5 5 -4 415.8 23.64
 5 5 -4 418.31 20.74
 5 5 4 415.38 24.21
 -5 6 4 720.36 31.47
 -5 6 -4 734.99 33.86
 -5 6 4 714.57 32.4
 -5 6 -4 744.32 32.3
 5 6 -4 756.77 35.1
 -5 6 -4 768.65 39.07
 5 6 -4 761.5 30.12
 5 6 4 731.06 34.65
 5 7 -4 801.04 45.64
 -5 7 4 813.06 29.64
 -5 7 -4 795.77 41.94
 5 7 4 850.17 38.63
 5 7 -4 863.3 39.37
 -5 7 4 774.09 33.42
 -5 7 -4 733.25 35.26
 -5 7 -4 855.67 34.99
 -5 7 4 805.2 36.19
 -5 7 -4 809.63 26.66
 5 7 -4 844.04 31.77
 5 7 4 754.74 37.31
 5 8 -4 953.28 51.84
 5 8 4 932.59 43.11
 5 8 -4 915.97 42.91
 -5 8 -4 872.36 46.19
 -5 8 4 912.68 33.31
 -5 8 -4 881.78 36.42
 -5 8 4 902.13 36.22
 -5 8 -4 918.16 40.83
 -5 8 4 846.54 39.59
 -5 8 -4 893.88 27.08
 5 8 4 829.58 40.5
 5 8 -4 920.63 34.03
 -5 9 -4 515.17 35.59
 -5 9 4 502.96 24.41
 5 9 -4 504.33 38.56
 -5 9 -4 475.94 29.58
 -5 9 -4 514.72 26.19
 -5 9 4 504.38 25.84
 -5 9 4 474.65 29.35
 -5 9 -4 517.91 16.88
 5 9 4 484.47 30.44
 5 9 -4 475.48 23.35
 -5 10 -4 343.91 31.04
 -5 10 4 315 20.06
 5 10 -4 368.91 33.82
 -5 10 4 350.83 20.88
 -5 10 -4 365.49 21.69
 -5 10 -4 302.57 24.24
 -5 10 4 321.8 25.84
 -5 10 -4 327.06 10.37
 -5 10 -4 289 9.82
 5 10 4 341.54 26.77
 5 10 -4 319.7 18.92
 -5 11 -4 178.27 19.87
 -5 11 4 201.88 16.23
 -5 11 -4 170.25 14.76
 -5 11 4 182.79 20.43
 -5 11 -4 196.56 25.07
 5 11 -4 204.08 27.3
 5 11 4 181.84 20.3
 5 11 -4 197.89 15.56
 -5 12 -4 193.91 22.23
 -5 12 4 162.9 20.05
 -5 12 4 167.59 14.65
 5 12 -4 162.12 26.4
 -5 12 -4 163.38 24.45
 5 12 -4 195.01 15.77
 5 12 4 173.7 21.05
 -5 13 4 171.36 22.74
 -5 13 4 156.02 13.44
 -5 13 -4 152.35 20.36
 5 13 -4 135.77 24.38
 -5 13 -4 161.53 25.69
 -5 13 4 140.81 16.21
 5 13 4 173 21.46
 5 13 -4 177.48 16.78
 -5 14 -4 306.2 30.21
 -5 14 4 259.63 28.21
 -5 14 4 299.95 25.21
 -5 14 -4 291.42 33.37
 5 14 -4 299.77 37.86
 5 14 4 327.92 30.61
 -5 15 -4 315.24 32.38
 -5 15 4 294.24 30.38
 5 15 -4 315.15 39.42
 -5 15 -4 327.24 36.48
 5 15 4 298.69 30.47
 -5 16 -4 267.63 30.33
 -5 16 4 275.66 32.48
 5 16 -4 270.35 37.77
 -5 16 -4 289.44 37.16
 5 16 4 298.63 31.96
 -5 17 4 170.66 26.46
 -5 17 -4 110.6 21.79
 5 17 4 172.08 26.32
 5 -17 5 25.59 13.03
 5 -16 5 19.74 11.41
 5 -16 -5 33.74 15.7
 -5 -16 -5 68.5 17.48
 5 -15 5 36.82 11.47
 5 -15 -5 47.35 16.67
 -5 -15 -5 15.85 13.57
 5 -14 5 73.9 14.58
 5 -14 -5 65.37 16.76
 -5 -14 -5 78.68 18.08
 5 -13 5 28.63 10.28
 -5 -13 5 37.84 9.02
 5 -13 -5 43.02 15.76
 -5 -13 -5 21.91 11.86
 -5 -12 5 41.61 12.29
 5 -12 5 15.7 8.38
 -5 -12 5 33.83 8.73
 5 -12 -5 21.9 6.32
 5 -12 -5 22.16 12.43
 -5 -12 -5 45.26 12.28
 -5 -11 5 61.31 14.04
 5 -11 5 69.12 12.75
 -5 -11 5 53.94 10.7
 5 -11 -5 53.38 8.88
 5 -11 -5 55.79 13.94
 -5 -11 -5 25.25 10.69
 -5 -10 5 89.34 15.12
 5 -10 5 106.9 13.41
 -5 -10 5 91.05 12.24
 -5 -10 5 89.69 5.42
 5 -10 -5 101.24 17.51
 -5 -10 -5 78.39 15.82
 -5 -9 5 72.78 13.93
 5 -9 5 55.6 10.58
 -5 -9 -5 75.72 12.53
 -5 -9 5 63.98 10.95
 5 -9 -5 59.21 13.61
 -5 -9 5 73.21 6.15
 -5 -9 -5 79.8 15.92
 -5 -8 -5 171.24 14.9
 5 -8 5 161.41 14.97
 -5 -8 5 161.64 18.08
 -5 -8 5 161.41 15.43
 5 -8 -5 134.74 17.97
 5 -8 5 119.03 18.08
 -5 -8 5 170.64 10.43
 -5 -8 -5 143.11 17.97
 -5 -7 -5 129.91 12.57
 -5 -7 5 120.38 15.34
 5 -7 5 97.29 11.55
 -5 -7 5 119.46 14.13
 5 -7 -5 132.04 16.35
 5 -7 5 118.21 16.9
 -5 -7 5 110.91 9
 -5 -7 -5 116.25 16.01
 -5 -6 -5 153.32 13.68
 -5 -6 5 150.52 16.39
 5 -6 5 143.37 13.88
 -5 -6 5 160.38 15.89
 5 -6 -5 135.34 17.34
 -5 -6 5 141.33 10.92
 5 -6 5 149.48 18.4
 -5 -6 -5 151.77 16.87
 -5 -5 5 70.96 12.57
 -5 -5 5 76.82 12.61
 -5 -5 5 73.64 11
 -5 -5 5 76.74 8.47
 5 -5 -5 63.8 11.69
 -5 -5 -5 67.79 6.94
 5 -5 5 71.69 12.66
 -5 -5 -5 76.44 13.32
 -5 -4 5 134.26 15.14
 -5 -4 5 143.36 15.63
 -5 -4 5 150.8 15.47
 5 -4 -5 145.36 16.03
 5 -4 5 121.18 15.01
 -5 -4 -5 145.95 10.53
 -5 -4 5 141.13 11.52
 -5 -4 -5 145.69 14.38
 5 -4 5 152.59 8.23
 -5 -4 -5 129.11 15.57
 -5 -3 5 88.65 12.24
 -5 -3 5 77.77 11.26
 5 -3 -5 81.67 11.31
 -5 -3 5 89.98 12.4
 -5 -3 -5 79.31 8.54
 5 -3 -5 82.69 12.47
 -5 -3 5 89.51 9.42
 5 -3 5 60.1 10.88
 5 -3 5 82.09 7.32
 -5 -3 -5 81.09 10.45
 -5 -3 -5 72.38 11.96
 5 -2 -5 158.88 14.72
 -5 -2 5 147.62 14.75
 -5 -2 5 188.24 16.79
 -5 -2 5 132.35 14.86
 -5 -2 -5 157.71 12.09
 5 -2 5 136.2 14.75
 5 -2 -5 140.28 14.93
 -5 -2 -5 150.03 13.36
 5 -2 -5 149.59 14.68
 5 -2 5 140.47 10.41
 -5 -2 -5 146.03 15.62
 5 -1 -5 153.07 13.87
 -5 -1 -5 136.24 10.61
 -5 -1 5 131.22 10.47
 -5 -1 5 127.02 12.9
 -5 -1 5 120.06 13.18
 5 -1 5 126.55 10.13
 5 -1 -5 133.51 10.73
 5 -1 5 133.13 13.88
 5 -1 -5 137.18 14.35
 -5 -1 -5 142.57 14.74
 -5 -1 -5 152.11 12.79
 5 -1 5 133.03 10.88
 -5 0 -5 364.92 18.32
 -5 0 5 360.39 18.42
 -5 0 5 356.07 20.65
 5 0 -5 359.41 21.73
 -5 0 -5 393.35 21.57
 5 0 5 419.07 18.92
 5 0 -5 387.58 18.01
 -5 0 5 355.64 23.18
 -5 0 5 368.32 22.1
 5 0 -5 410.41 24.11
 -5 0 -5 397.22 21.94
 -5 0 -5 403.61 23.5
 5 0 5 351.41 22.66
 5 0 5 367.7 19.64
 -5 0 -5 396.03 19.86
 -5 1 5 135.63 11.73
 -5 1 5 132.48 10.95
 -5 1 -5 130.66 10.49
 -5 1 -5 147.17 12.84
 5 1 -5 144.14 10.75
 5 1 5 127.21 10.75
 -5 1 5 137.52 14.32
 -5 1 5 149.6 13.91
 5 1 5 126.32 13.07
 -5 1 -5 145.2 13.74
 5 1 -5 138.04 13.54
 -5 1 -5 120.99 10.17
 -5 1 -5 116.14 12.46
 5 1 5 143.79 12.64
 -5 2 5 133.88 11.32
 -5 2 5 145.48 11.43
 -5 2 -5 155.15 12.8
 -5 2 -5 141.54 11.69
 -5 2 5 137.2 14.61
 5 2 5 152.37 11.58
 5 2 -5 166.2 11.79
 -5 2 5 143.78 14.35
 -5 2 -5 147.97 13.11
 -5 2 -5 169.1 15.2
 5 2 -5 133.17 13.15
 -5 2 -5 147.9 10.46
 5 2 5 153.02 13.67
 -5 3 5 88.2 12.26
 5 3 -5 87.19 9.38
 5 3 5 102.83 10.15
 -5 3 -5 85.94 9.37
 -5 3 5 98.92 10.3
 -5 3 5 74.6 7.79
 -5 3 -5 94.86 10.52
 -5 3 -5 83.78 7.18
 5 3 5 91.17 11.5
 -5 3 -5 86.08 10.17
 -5 4 5 138.19 9.63
 5 4 -5 138.98 12
 5 4 5 143.9 12.85
 5 4 -5 155.59 13
 -5 4 5 140.45 14.53
 -5 4 -5 150.58 12.91
 -5 4 5 121.77 11.73
 -5 4 -5 144.07 11.72
 5 4 5 132.06 14.07
 -5 5 -5 63.29 9.88
 -5 5 5 65.68 9.55
 5 5 -5 66.18 9.45
 -5 5 5 80.67 11.48
 5 5 5 73.67 9.87
 -5 5 -5 62.48 12.46
 5 5 -5 80.07 9.64
 5 5 5 66.19 10.94
 -5 5 -5 69.79 8.16
 5 6 -5 167.39 15.13
 -5 6 -5 144.01 17.64
 -5 6 5 152.97 8.8
 -5 6 -5 152.44 14.99
 -5 6 5 111.9 13.55
 -5 6 5 166.49 15.06
 -5 6 -5 134.76 10.28
 5 6 -5 159.17 13.19
 5 6 5 148.42 15.92
 -5 7 5 128.62 8.19
 -5 7 -5 109.96 16.76
 5 7 -5 93.33 17.25
 -5 7 -5 111.73 13.12
 -5 7 5 124.02 14.02
 5 7 5 119.48 14.02
 5 7 -5 129.69 14.68
 -5 7 5 103.35 12.77
 -5 7 -5 112.75 8.64
 5 7 5 115.36 15.04
 5 7 -5 114.47 11.3
 -5 8 5 143.42 9.52
 -5 8 -5 195.19 22.88
 5 8 -5 165.68 22.95
 5 8 5 154.52 16.86
 5 8 -5 168.19 17.25
 -5 8 -5 138.17 15.09
 -5 8 5 137.49 15.47
 -5 8 5 153.74 15.56
 -5 8 -5 147.6 8.28
 -5 8 -5 149.59 8.38
 5 8 5 137.65 17.66
 5 8 -5 136.01 11.92
 -5 9 -5 74.12 12.82
 -5 9 5 60.03 11.43
 -5 9 5 55.09 10.32
 -5 9 -5 63.83 15.21
 -5 9 5 59.48 7.08
 5 9 -5 47.37 15
 5 9 5 69.8 13.72
 5 9 -5 58.57 8.02
 -5 10 -5 87.77 14.25
 -5 10 5 87.62 14.16
 -5 10 5 104.29 13.17
 5 10 -5 64.26 18.55
 -5 10 -5 120.29 21.47
 -5 10 5 85.08 8.85
 5 10 5 98.52 16.8
 5 10 -5 80.24 9.68
 -5 11 5 43.99 12.22
 -5 11 -5 45.65 10.46
 -5 11 5 63.84 10.88
 -5 11 -5 61.62 16.81
 5 11 -5 67.79 19.09
 -5 11 5 58.89 8.5
 5 11 5 53.95 13.34
 5 11 -5 47.29 8.14
 -5 12 -5 31.07 11.18
 -5 12 5 34.19 8.98
 -5 12 5 17.09 10.37
 5 12 -5 56.43 20.59
 -5 12 -5 39.26 15.05
 5 12 5 25.87 12.68
 -5 13 -5 13.69 10.44
 -5 13 5 24.9 10.66
 -5 13 -5 15.49 15.35
 5 13 -5 19.2 15.47
 5 13 5 29.13 13.09
 -5 14 5 60.82 16.38
 -5 14 -5 37.28 12.88
 -5 14 -5 42.73 18.02
 5 14 5 80.93 19.62
 -5 15 5 48.54 16.14
 -5 15 -5 -4.86 11.66
 -5 15 -5 46.58 20.96
 5 15 -5 49.94 23.3
 5 15 5 17.15 14.49
 -5 16 -5 47.85 17.45
 -5 16 5 51.36 18.11
 -5 17 5 42.9 18.55
 -5 17 -5 21.62 13.47
 5 -16 6 98.14 17.54
 5 -15 6 109.57 18.28
 5 -15 -6 99.63 20.61
 -5 -15 -6 88.8 20.26
 -5 -14 6 104.26 21.15
 5 -14 6 120.42 18.81
 5 -14 -6 91.58 18.69
 -5 -14 -6 119.63 21.55
 -5 -13 6 102.03 19.24
 5 -13 6 115.33 16.7
 5 -13 -6 94.87 20.24
 -5 -13 -6 89.52 19.31
 -5 -12 6 252.13 29.23
 5 -12 6 212.29 21.15
 5 -12 -6 213.26 25.97
 -5 -12 -6 166.12 23.5
 -5 -12 6 201.61 18.93
 -5 -11 6 191.43 22.35
 5 -11 6 195.27 19.74
 -5 -11 6 175.32 17.79
 5 -11 -6 170.08 22.45
 -5 -11 -6 189.81 23.85
 -5 -10 6 144.46 19.95
 5 -10 6 158.91 17.59
 -5 -10 6 129.41 15.91
 5 -10 -6 123.6 20.24
 -5 -10 -6 143.47 20.43
 5 -9 6 216.15 19.82
 -5 -9 6 205.86 22.34
 -5 -9 6 206.12 19.29
 5 -9 -6 217.56 24.69
 -5 -9 -6 233.73 25.11
 -5 -8 6 340.95 27.16
 5 -8 6 306.78 22.7
 -5 -8 6 301.37 23.83
 5 -8 -6 314.11 27.39
 -5 -8 -6 299.11 26.87
 -5 -7 -6 174.81 13.67
 -5 -7 6 161.74 18.91
 -5 -7 6 159.7 17.74
 -5 -7 6 148.25 11.14
 5 -7 -6 162.94 19.93
 -5 -7 -6 164.51 20.3
 -5 -6 -6 335.11 19.16
 -5 -6 6 316.11 24.71
 -5 -6 -6 291.99 25.21
 -5 -6 6 323.03 17.74
 5 -6 -6 292.31 25.64
 -5 -6 -6 309.78 15.09
 -5 -6 6 269.65 22.64
 -5 -5 6 480.4 30.21
 -5 -5 6 494.38 23.58
 -5 -5 -6 471.22 31.34
 -5 -5 -6 477.6 21.26
 5 -5 -6 458.01 30.76
 -5 -5 6 442.78 28.44
 -5 -4 6 328.36 24.56
 -5 -4 6 300.05 23.54
 -5 -4 6 346.08 24.91
 -5 -4 -6 316.86 24.77
 5 -4 -6 338.19 25.47
 -5 -4 -6 328.69 18.17
 -5 -3 6 221.74 18.96
 -5 -3 6 223.56 20.19
 -5 -3 6 252.99 21.07
 5 -3 -6 249.72 21.16
 -5 -3 -6 236.71 21.26
 5 -3 6 225.98 12.84
 -5 -2 6 507.92 27.95
 -5 -2 6 485.19 29.87
 -5 -2 6 483.88 26.01
 5 -2 -6 549.27 31.02
 -5 -2 -6 505.57 25.07
 -5 -2 -6 510.37 29.66
 5 -2 6 490.19 22.05
 -5 -2 -6 531.87 27.16
 -5 -1 6 380.35 22.53
 -5 -1 6 404.53 26.97
 -5 -1 6 426.12 24.23
 5 -1 -6 403.1 25.77
 -5 -1 -6 425.47 23.39
 -5 -1 -6 351.2 24.17
 -5 -1 -6 365.48 22.04
 5 -1 6 360.89 19.75
 -5 0 6 294.79 18.28
 -5 0 -6 275.12 14.41
 -5 0 6 268.84 14.42
 5 0 -6 317.6 15.01
 5 0 6 290.46 14.35
 -5 0 6 259.05 21.34
 5 0 -6 298.1 21.69
 -5 0 -6 293.38 21.09
 -5 0 -6 316.82 20.78
 5 0 -6 281.23 20.5
 5 0 6 274.91 18.04
 -5 0 -6 300.54 18.19
 -5 1 -6 398.03 18.2
 -5 1 6 395.07 18.4
 -5 1 6 378.08 19.91
 5 1 6 411.73 18.01
 5 1 -6 410.52 17.73
 -5 1 6 373.01 26.1
 5 1 -6 385.86 24.23
 -5 1 -6 421.43 24.29
 5 1 6 400.68 22.95
 -5 1 -6 411.18 20.51
 -5 2 6 470.29 20.63
 -5 2 -6 489.1 21.51
 -5 2 6 498.85 22.16
 -5 2 -6 522.81 28.87
 5 2 6 539.44 22.29
 5 2 -6 518.03 21.12
 -5 2 6 450.91 28.66
 5 2 -6 505.21 27.04
 -5 2 -6 502.69 25.88
 -5 2 -6 483.35 21.59
 5 2 6 511.1 27.2
 -5 3 6 212.66 11.15
 -5 3 6 230.75 14.9
 -5 3 -6 188.5 18.32
 -5 3 -6 235.98 15.13
 5 3 -6 247.43 14.43
 5 3 6 232.22 14.6
 -5 3 6 220.98 19.46
 -5 3 -6 223.97 16.45
 -5 3 -6 233.36 12.71
 5 3 6 229.75 18.99
 -5 4 6 272.53 10
 -5 4 -6 302.36 23.79
 -5 4 -6 319.5 18.4
 -5 4 6 332.87 18.97
 5 4 6 325.13 18.54
 5 4 -6 318.75 18.43
 -5 4 6 308.03 23.31
 -5 4 -6 332.45 19.04
 -5 4 -6 306.65 12.57
 5 4 -6 293.98 18.7
 5 4 6 291.29 21.88
 5 5 6 516.31 25.54
 5 5 -6 475.43 24.6
 -5 5 -6 473.03 31.17
 -5 5 -6 483.99 24.45
 -5 5 6 459.38 28.58
 -5 5 6 445.5 23.89
 -5 5 -6 462.32 22.09
 5 5 -6 486.32 24.43
 5 5 6 477.15 29.61
 -5 6 -6 289.12 25.85
 5 6 -6 308.39 20.56
 -5 6 6 281.8 19.58
 -5 6 -6 304.78 20.02
 -5 6 6 294.11 22.71
 -5 6 -6 320.46 16.5
 5 6 6 290.35 23.92
 5 6 -6 312.46 18.87
 -5 7 -6 167.76 21.1
 5 7 6 172.93 16.32
 -5 7 -6 168.51 15.53
 -5 7 6 143.37 15.02
 5 7 -6 166.73 16.15
 -5 7 6 158.19 16.91
 -5 7 -6 156.52 10.64
 5 7 -6 159.22 13.32
 5 7 6 155.02 18.49
 -5 8 -6 342.85 30.25
 5 8 6 330.5 23.92
 5 8 -6 357.78 33.84
 -5 8 6 306.14 23.86
 -5 8 -6 307.86 22.95
 -5 8 6 303.22 22.63
 -5 8 -6 308.34 12.31
 5 8 -6 294.02 17.55
 5 8 6 276.92 24.88
 -5 9 -6 210.38 19.82
 -5 9 6 225.31 20.37
 -5 9 6 219.23 20.12
 -5 9 -6 231.08 26.32
 5 9 -6 202.2 26.23
 5 9 6 175.14 20.57
 5 9 -6 239.57 15.65
 -5 10 6 163.89 17.71
 -5 10 -6 191.75 19.33
 -5 10 6 143.08 18
 5 10 -6 174.21 27.34
 -5 10 -6 162.73 24.33
 5 10 6 147.9 20.44
 -5 11 -6 178.11 20.06
 -5 11 6 146.1 18.81
 -5 11 6 167.95 17.97
 5 11 -6 180.88 28.72
 -5 11 -6 198.17 28.29
 5 11 6 175.33 22.03
 -5 12 -6 177.51 21.02
 -5 12 6 193.94 22.25
 -5 12 6 203.62 19.4
 5 12 -6 192.79 30.4
 -5 12 -6 183.68 28.43
 5 12 6 195.92 24.98
 -5 13 -6 77.4 16.16
 -5 13 6 72.91 16.41
 5 13 -6 73.32 23.6
 -5 13 -6 112.79 23.87
 5 13 6 113.45 21.25
 -5 14 -6 116.49 20.02
 -5 14 6 96.14 18.13
 -5 14 -6 127.08 26.99
 5 14 -6 126.64 27.51
 5 14 6 100.48 20.23
 5 15 -6 59.62 21.71
 -5 15 -6 123.09 21.11
 -5 15 6 108.34 19.24
 -5 16 -6 65.85 17.24
 -5 16 6 101.16 20.65
 5 -15 7 60.02 15.7
 5 -14 7 64.57 15.37
 -5 -13 7 195.22 25.77
 5 -13 7 160.44 20.3
 5 -13 -7 176.6 26.66
 -5 -13 -7 197 28.13
 5 -12 7 202.88 22.5
 -5 -12 7 251.81 27.8
 -5 -12 -7 201.16 26.46
 5 -12 -7 199.22 25.82
 -5 -12 7 173.05 19.93
 -5 -11 7 246.01 26.37
 5 -11 7 227.16 22.87
 5 -11 -7 207.95 26.61
 -5 -11 -7 203.98 26.69
 -5 -11 7 240.87 22.6
 -5 -10 7 117.99 19.27
 5 -10 7 126.34 17.66
 5 -10 -7 158.89 22.56
 -5 -10 -7 131.39 20.9
 -5 -10 7 125.73 17.79
 -5 -9 7 177.14 22.67
 -5 -9 7 154.39 18.77
 5 -9 -7 151.43 22.09
 -5 -9 -7 178.67 23.32
 -5 -8 7 173.97 22.23
 -5 -8 7 143.36 19.08
 5 -8 -7 153.91 21.1
 -5 -8 -7 144.82 21
 -5 -7 7 180.87 20.22
 5 -7 -7 160.18 21.79
 -5 -7 -7 163.62 21.55
 -5 -6 7 173.16 21.32
 -5 -6 7 178.63 19.82
 5 -6 -7 196.09 22.15
 -5 -6 -7 214.92 23.36
 -5 -5 7 420.23 30.64
 5 -5 -7 387.49 30.29
 -5 -5 -7 385.38 31.01
 -5 -5 7 388.75 28.55
 -5 -4 7 315.31 26.77
 -5 -4 7 343.92 21.64
 5 -4 -7 364.95 28.28
 -5 -4 -7 372.92 20.93
 -5 -4 -7 340.41 27.4
 -5 -4 7 362.08 27.86
 -5 -3 7 471.44 28.44
 -5 -3 7 429.43 30.13
 5 -3 -7 468.59 30.85
 -5 -3 -7 463.45 24.8
 -5 -3 7 466.5 26.41
 -5 -3 -7 416.34 29.63
 -5 -2 7 334.51 22.45
 -5 -2 7 333.38 27.18
 5 -2 -7 365.86 26.75
 -5 -2 -7 316.38 25
 5 -2 7 316.74 18.16
 -5 -1 7 267.53 18.58
 -5 -1 -7 235.59 17.31
 -5 -1 7 257.71 23.3
 5 -1 -7 265.46 22.13
 -5 -1 -7 240.25 18.77
 5 -1 7 246.82 17.03
 -5 -1 -7 217.22 20.64
 -5 0 7 121.28 11.5
 -5 0 -7 126.38 13.97
 -5 0 7 116.07 16.4
 5 0 -7 118.42 15.56
 -5 0 -7 109.08 12.02
 -5 0 -7 92.12 13.65
 5 0 7 129.91 13.19
 -5 1 -7 246.43 19.84
 -5 1 7 252.89 14.77
 -5 1 7 266.75 23.76
 5 1 -7 250.78 20.74
 -5 1 -7 265.59 20.4
 5 1 7 253.38 19.16
 -5 1 -7 294.65 18.05
 -5 2 -7 327.1 14.45
 -5 2 7 309.81 14.71
 -5 2 7 330.26 14.54
 -5 2 -7 280.81 22.89
 -5 2 7 325.36 26.41
 5 2 7 349.14 14.73
 5 2 -7 379.99 14.83
 5 2 -7 314.31 22.85
 -5 2 -7 326.65 22.25
 -5 2 -7 328.67 18.16
 5 2 7 339.33 23.29
 -5 3 -7 435.25 29.29
 -5 3 -7 435.51 19.13
 -5 3 7 449.84 20.08
 5 3 7 496.85 19.88
 -5 3 7 432.58 30.29
 5 3 -7 439.84 18.77
 5 3 -7 457.55 26.77
 -5 3 -7 428.66 24.67
 5 3 -7 462.27 26.12
 5 3 7 426.52 27.69
 -5 3 -7 477.03 20.28
 -5 4 -7 380.73 28.12
 -5 4 -7 321.88 17.76
 -5 4 7 316.73 18.19
 -5 4 7 302.4 25.25
 -5 4 -7 328.53 20.46
 5 4 -7 416.42 23.97
 5 4 7 326.6 25.13
 5 4 -7 332.68 20.87
 -5 5 -7 395.97 30.08
 -5 5 -7 422.14 21.36
 -5 5 7 406.66 21.78
 -5 5 7 398.93 28.82
 -5 5 -7 392.75 21.39
 5 5 7 375.74 27.8
 5 5 -7 359.24 21.85
 -5 6 -7 159.99 21.07
 -5 6 -7 203.98 15.68
 -5 6 7 178.48 20
 -5 6 7 202.74 16.11
 -5 6 -7 178 13.13
 5 6 7 166.06 19.71
 5 6 -7 184.15 14.91
 -5 7 7 132.5 18.09
 -5 7 -7 140.39 14.55
 -5 7 7 162.68 15.64
 -5 7 -7 173.29 22.22
 5 7 7 145.81 19.82
 5 7 -7 153.65 12.94
 -5 8 -7 118.54 14.43
 -5 8 7 166.26 16.61
 -5 8 7 116.03 16.89
 -5 8 -7 158.04 22.64
 5 8 7 131.71 18.86
 -5 9 7 170.08 19.85
 -5 9 -7 209.6 19.41
 -5 9 7 193.29 19.17
 -5 9 -7 181.95 25.1
 5 9 7 194.74 24.2
 -5 10 -7 152.98 17.74
 -5 10 7 110.46 15.62
 -5 10 7 127.31 17
 -5 10 -7 141.98 23.78
 5 10 7 132.32 21.71
 -5 11 -7 223.92 21.84
 -5 11 7 205.16 21.56
 -5 11 7 215.26 22.14
 5 11 -7 188.58 28.96
 -5 11 -7 196.32 27.11
 5 11 7 223.66 26.34
 -5 12 7 174.99 21.38
 -5 12 7 197.08 21.04
 5 12 -7 150.17 27.79
 -5 12 -7 231.4 32.53
 5 12 7 187.56 26.14
 5 13 -7 182.2 31.51
 -5 13 -7 138.07 25.57
 5 13 7 130.56 23.53
 5 -13 8 -5.84 11.53
 -5 -11 8 10.88 13.07
 5 -11 -8 26.92 16.02
 -5 -11 -8 30.97 17.34
 -5 -11 8 6.59 11.85
 -5 -10 8 -16.72 13.11
 5 -10 -8 2.42 13.43
 -5 -10 -8 5.99 13.97
 -5 -10 8 -11.53 10.17
 -5 -9 8 -6.56 12.92
 5 -9 -8 0.86 10.92
 -5 -9 -8 12.16 14.38
 -5 -9 8 -9.94 10.47
 -5 -8 8 -4.19 11.41
 5 -8 -8 8.97 11.72
 -5 -8 -8 -9.06 12.4
 -5 -8 8 1.53 9.71
 -5 -7 8 7.68 11.04
 5 -7 -8 -15.05 14.01
 -5 -7 -8 9.07 11.49
 -5 -7 8 -12.22 11.48
 -5 -6 8 -5.37 11.07
 -5 -6 8 -13.79 11.17
 5 -6 -8 14.64 10.97
 -5 -6 -8 -3.1 10.8
 -5 -5 8 13.38 11.66
 -5 -5 -8 6.44 10.97
 5 -5 -8 14.94 11.46
 -5 -4 8 24.06 13.47
 5 -4 -8 8.83 11.95
 -5 -4 -8 -0.53 8.91
 -5 -3 8 -14.16 10.41
 5 -3 -8 12.44 10.98
 -5 -3 -8 -13.87 10.1
 -5 -2 -8 9.04 6.03
 -5 -2 8 0.84 11.13
 5 -2 -8 19.06 12.2
 -5 -2 -8 2.67 8.51
 -5 -1 -8 15.02 7.09
 -5 -1 8 -6.98 9.87
 5 -1 -8 0.5 8.6
 -5 -1 -8 10.53 8.81
 -5 0 -8 12.31 7.74
 -5 0 8 5.35 8.89
 5 0 -8 10.21 8.87
 -5 0 -8 11.13 8.09
 5 0 8 15.9 8.12
 -5 1 -8 4.03 6.46
 -5 1 8 15.6 10.67
 5 1 -8 -2.24 8.57
 -5 1 -8 12.03 7.95
 5 1 8 9.94 7.74
 -5 2 -8 1.85 6.98
 -5 2 8 -0.25 11.33
 -5 2 -8 1.96 7.62
 5 2 -8 0.23 7.47
 5 2 8 4 7.07
 -5 3 -8 2.54 8.61
 -5 3 8 -2.73 10.46
 -5 3 -8 4.16 7.68
 5 3 -8 -5.02 7.49
 5 3 8 8.9 8.61
 -5 4 -8 5.3 8.15
 5 4 -8 2.89 6.81
 -5 4 8 9.63 10.32
 -5 4 -8 16.67 8.35
 5 4 8 -17.18 10.12
 5 5 -8 10.43 6.4
 -5 5 -8 10.5 9.35
 -5 5 8 -2.85 10.71
 -5 5 -8 10.54 6.69
 5 5 8 10.89 10.29
 -5 6 8 8.63 10.28
 -5 6 -8 9.96 9.81
 5 6 8 -6.92 11.79
 -5 7 8 -4.38 10.58
 -5 7 -8 1.37 10.13
 5 7 8 -17.33 12.17
 -5 8 8 8.11 10.92
 -5 8 -8 0.04 10.98
 5 8 8 1.51 11.17
 -5 9 8 -2.47 10.42
 -5 9 -8 -6.06 11.68
 5 9 8 0.84 12.28
 -5 10 8 7.5 10.69
 -5 10 -8 13.84 16.31
 5 10 8 -9.25 13.57
 -5 11 8 6.18 11.34
 -5 11 -8 4.98 15.33
 5 11 8 -3.13 13.09
 -5 12 -8 1.26 13.44
 -5 -11 9 152.24 22.82
 -5 -10 9 134.62 20.62
 -5 -9 -9 162.33 25.43
 -5 -9 9 116.87 19.79
 -5 -8 9 109.82 20.75
 -5 -8 9 121.86 20.08
 5 -8 -9 143.51 23.45
 -5 -8 -9 86.3 19.86
 -5 -7 9 153.37 22.62
 5 -7 -9 112.98 19.74
 -5 -7 -9 166.7 24.82
 -5 -6 9 215.82 25.12
 5 -6 -9 217.28 26.99
 -5 -6 -9 191.03 25.8
 -5 -5 9 302.76 30.4
 -5 -5 -9 307.08 30.54
 5 -5 -9 362.29 32.53
 -5 -4 9 292.01 28.8
 -5 -4 -9 263.45 26.79
 5 -4 -9 288.08 28.59
 -5 -3 9 311.21 30.36
 -5 -3 -9 242.97 25.96
 5 -3 -9 270.76 27.28
 -5 -2 9 312.82 30.18
 5 -2 -9 293.37 27.55
 -5 -2 -9 216.06 23.48
 -5 -1 9 218.25 24.72
 -5 -1 -9 215.64 22.63
 5 -1 -9 231.91 24.05
 -5 0 9 190.76 24.28
 -5 0 -9 152.4 19.42
 5 0 -9 166.41 20.75
 -5 1 9 244.05 26.19
 -5 1 -9 156.26 18.96
 5 1 -9 199.58 21.95
 -5 2 9 302.37 29.03
 -5 2 -9 287.59 23.49
 5 2 -9 293.3 24.9
 5 2 9 262.69 23.36
 -5 3 -9 264.92 24.68
 -5 3 9 307.87 30.11
 -5 3 -9 321.09 23.87
 5 3 9 256.54 24.76
 -5 4 -9 288.04 28.27
 5 4 9 304.85 28.83
 -5 5 9 289.96 28.33
 -5 5 -9 250.8 26.67
 5 5 9 283.6 27.54
 -5 6 9 159.11 22.35
 -5 6 -9 184.47 24.34
 5 6 9 190.09 24.11
 -5 7 9 118.64 19.57
 -5 7 -9 154.59 23.86
 5 7 9 113.61 20.81
 -5 8 9 149.04 21.5
 -5 8 -9 137.79 23.36
 5 8 9 123.27 21.26
 -5 9 9 143.83 21.79
 -5 9 -9 136.58 24.59
 5 9 9 155.41 24.15
 -5 10 9 161.92 23.76
 -5 10 -9 166.53 27.81
 5 10 9 170.04 26.68
 -5 11 -9 134.68 26.2
 -5 11 9 131.33 20.38
 -5 -7 10 52.66 18.11
 -5 -6 10 59.07 16.27
 -5 -6 -10 80.79 19.24
 5 -6 -10 78.24 19.93
 -5 -5 10 150.25 23.35
 -5 -5 -10 127.29 21.9
 5 -5 -10 132.54 22.88
 -5 -4 -10 32.77 14.99
 5 -4 -10 24.62 14.49
 -5 -3 10 144.72 24.08
 5 -3 -10 126.47 21.24
 -5 -3 -10 127.29 20.88
 -5 -2 10 95.93 20.59
 5 -2 -10 100.47 19.27
 -5 -2 -10 67.43 15.6
 -5 -1 10 130.26 22.24
 5 -1 -10 109.55 19.47
 -5 -1 -10 128.6 19.75
 -5 0 10 63.15 16.94
 5 0 -10 79.49 16.44
 -5 0 -10 93.54 16.33
 -5 1 10 114.59 20.63
 5 1 -10 155.44 20.76
 -5 1 -10 102.18 17.63
 -5 2 10 76.92 18.81
 -5 3 10 175.28 26
 -5 4 10 58.46 18.72
 -5 5 10 102.9 20.24
 -5 6 10 106.72 21.26
 -5 -3 -11 12.09 13.55
 5 -2 -11 14.7 14.5
 -5 -2 -11 8.35 12.64
 6 -17 0 203.39 22.26
 -6 -16 0 9.07 8.72
 6 -16 0 10.39 10.05
 6 -15 0 537.34 35.04
 -6 -15 0 573.95 32.7
 6 -14 0 -6.75 10.33
 -6 -14 0 0.41 7.1
 6 -13 0 560.13 33.07
 -6 -13 0 591.2 31.62
 6 -12 0 -0.52 6.81
 -6 -12 0 10.05 7.32
 6 -11 0 1592.58 59.35
 -6 -11 0 1767.09 60.11
 6 -11 0 1807.67 60.17
 6 -10 0 10.99 7.6
 6 -10 0 4.67 5.51
 -6 -10 0 14.16 7.44
 6 -9 0 1516.03 53.64
 -6 -9 0 1510.5 52.87
 -6 -9 0 1620.52 56.04
 -6 -8 0 6.53 7.58
 6 -8 0 7.71 5.88
 -6 -8 0 0.51 5.44
 -6 -8 0 11.47 6.51
 -6 -7 0 507.6 31.36
 6 -7 0 505.74 25.18
 -6 -7 0 538.03 26.69
 6 -7 0 536.23 25.72
 -6 -6 0 8.8 6.21
 6 -6 0 4.65 4.78
 -6 -5 0 7183.61 181.56
 6 -5 0 7025.18 169.83
 -6 -4 0 10.18 6.13
 6 -4 0 7.31 4.26
 -6 -3 0 2044.22 63.5
 6 -3 0 2105.2 59.12
 -6 -2 0 19.96 6.19
 -6 -1 0 3837.04 99.24
 6 -1 0 3704.07 94.23
 -6 0 0 8.28 3.72
 6 0 0 7.01 3.81
 -6 1 0 3803.51 99.74
 6 1 0 3836.43 96.85
 -6 2 0 19.89 5.06
 6 2 0 22.08 5.54
 -6 3 0 1986.37 63.32
 -6 3 0 2177.92 61.18
 6 3 0 2210.42 61.71
 -6 4 0 11.41 6.39
 -6 4 0 10.71 4.52
 6 4 0 12.65 5.18
 -6 5 0 7140.84 170.76
 -6 5 0 7083.21 163.98
 6 5 0 6369.01 165.22
 -6 6 0 -6.33 6.29
 -6 6 0 10.75 4.48
 6 6 0 -0.89 5.27
 -6 7 0 508.36 28.61
 -6 7 0 536.25 24.83
 6 7 0 513.33 26.17
 -6 8 0 5.03 7.4
 -6 8 0 5.51 4.74
 6 8 0 15.53 7.61
 -6 9 0 1543.95 59.63
 -6 9 0 1471.18 58.71
 -6 9 0 1583.63 52.15
 6 9 0 1619.21 55.76
 -6 10 0 4.24 9.02
 -6 10 0 -1.92 8.08
 -6 10 0 9.36 5.7
 6 10 0 3.28 6.61
 -6 11 0 1711.81 68.39
 -6 11 0 1648.42 67.1
 -6 11 0 1797.49 59.35
 6 11 0 1767.14 54.59
 6 11 0 1713.26 61.59
 -6 12 0 -0.65 10.05
 -6 12 0 13.63 10.88
 -6 12 0 15.04 7.56
 6 12 0 5.33 4.15
 6 12 0 4.77 8.8
 -6 13 0 581.7 39.6
 -6 13 0 629.65 41.2
 6 13 0 589.25 34.31
 -6 14 0 6.5 12.88
 -6 14 0 23.24 13.46
 6 14 0 12.23 9.35
 -6 15 0 567.44 42.29
 -6 15 0 554.9 42.69
 6 15 0 599.21 37.07
 -6 16 0 -11.5 14.58
 -6 16 0 -5.62 12.66
 6 16 0 11.08 9.71
 -6 17 0 219.9 28.52
 -6 17 0 181.84 28.22
 6 17 0 157.74 21.78
 -6 18 0 -14.81 15.46
 6 18 0 -30.49 15.12
 -6 19 0 365.37 41.14
 6 19 0 432.09 36
 -6 -17 -1 13.43 11.15
 6 -17 -1 -8.8 10.46
 6 -17 1 -12.71 11.88
 -6 -16 -1 48.17 12.92
 6 -16 -1 33.63 10.53
 6 -16 1 58.67 14.33
 6 -16 -1 62.74 13.36
 6 -15 -1 -1.75 9.45
 6 -15 -1 -12.11 9.71
 6 -15 1 -0.72 9.29
 -6 -15 1 11.78 7.83
 -6 -15 -1 16.09 10.05
 6 -14 -1 84.6 14.41
 6 -14 1 80.54 15.15
 6 -14 -1 69.58 12.13
 -6 -14 1 65.87 10.81
 -6 -14 -1 74.75 13.59
 -6 -13 1 12.5 3.89
 6 -13 -1 6.89 7.34
 6 -13 1 -6.53 9.17
 6 -13 -1 -2.83 7.21
 -6 -13 1 17.82 7.62
 -6 -13 -1 16.89 8.79
 -6 -12 -1 147.25 10.14
 6 -12 -1 161.4 16.75
 6 -12 1 142.26 16.63
 6 -12 -1 149.89 15.66
 -6 -12 1 146.1 14.96
 -6 -12 -1 179.85 18.36
 6 -12 1 151.84 14.65
 -6 -11 -1 40.32 5.91
 6 -11 -1 61.24 10.94
 6 -11 1 45.09 10.98
 6 -11 -1 58.79 10.79
 -6 -11 -1 49.46 10.62
 -6 -11 1 67.52 10.42
 -6 -10 -1 218.2 18.75
 6 -10 -1 244.13 18.29
 6 -10 1 207.29 18.87
 6 -10 -1 229.81 17.79
 -6 -10 1 229.16 16.8
 -6 -9 -1 8.01 8.03
 -6 -9 1 3.77 5.25
 6 -9 -1 -2.34 5.56
 6 -9 1 11.45 7.7
 6 -9 -1 -3.17 6.3
 6 -9 -1 -3.48 5.35
 6 -9 1 7.26 4.9
 -6 -9 1 3.83 5.41
 -6 -9 -1 9.93 7.3
 -6 -8 -1 101.69 13.97
 -6 -8 1 110.87 11.85
 6 -8 -1 109.92 11.9
 6 -8 -1 99.4 11.79
 6 -8 1 106.31 12.22
 -6 -8 -1 90.78 11.79
 6 -8 1 108.04 10.57
 -6 -8 -1 91.76 11.64
 6 -8 -1 113.21 12.41
 -6 -7 1 17.75 7.39
 -6 -7 -1 7.86 5.44
 6 -7 -1 16.48 5.82
 6 -7 -1 6.77 5.34
 6 -7 1 15.53 7.22
 -6 -7 -1 19.54 7.36
 -6 -7 -1 17.71 6.5
 -6 -6 1 296.88 23.58
 -6 -6 -1 336.83 23.68
 6 -6 -1 319.43 19.56
 6 -6 1 330.4 19.79
 6 -6 -1 298.98 18.02
 -6 -5 1 31.94 6.3
 -6 -5 1 14.15 5.64
 6 -5 -1 20.81 6.39
 6 -5 1 12.78 5.54
 -6 -4 1 512.93 29.24
 -6 -4 -1 523.99 26.45
 6 -4 1 503.33 14.24
 -6 -4 1 489.66 25.42
 6 -4 -1 530.58 26.21
 6 -4 1 562.41 26.5
 6 -4 1 511.4 24.12
 -6 -4 1 541.33 24.13
 6 -3 -1 385.19 13.55
 -6 -3 -1 366.6 21.45
 -6 -3 1 376.41 21.25
 6 -3 1 358.02 20.19
 6 -3 -1 380.7 21.04
 6 -3 1 395.45 19.85
 6 -3 1 382.69 17.42
 -6 -3 1 408.09 20.18
 -6 -2 -1 247.31 16.88
 -6 -2 1 222.1 16.17
 6 -2 -1 257.35 9.98
 6 -2 1 257.98 16.26
 6 -2 -1 255.36 16.4
 6 -2 1 263.41 15.39
 6 -2 1 245.03 13.73
 -6 -2 -1 258.48 15.47
 -6 -1 -1 1.17 3.01
 6 -1 1 6.82 3.98
 6 -1 1 -2.19 3.62
 6 -1 -1 1.67 4.23
 -6 -1 1 0.1 4.13
 -6 -1 -1 0.68 3.97
 6 -1 1 4.21 4.15
 -6 0 -1 384.74 20.83
 -6 0 1 397.71 14.38
 -6 0 1 351.08 19.86
 6 0 -1 397.57 20.28
 6 0 1 398 20.09
 6 0 1 376.65 17.76
 6 0 -1 387.93 18.71
 -6 0 -1 364.33 18.36
 6 0 1 367.05 18.19
 6 1 1 -0.95 3.81
 6 1 -1 4.54 4.16
 -6 1 -1 6.41 4.63
 -6 1 1 0.01 3.69
 6 1 -1 0.55 4.13
 6 1 1 -3.03 3.58
 -6 2 -1 233.06 16.01
 -6 2 1 232.47 15.93
 6 2 1 253.23 16.64
 6 2 -1 251.29 16.7
 6 2 1 264.46 15.72
 6 2 -1 253.88 15.39
 6 3 1 351.83 20.56
 6 3 -1 397.32 21.59
 -6 3 -1 360.7 21
 -6 3 1 378.38 21.17
 -6 3 1 388.59 19.81
 6 3 -1 390.04 20.01
 6 3 1 382.51 19.87
 6 4 1 525.72 26.74
 6 4 -1 550.37 27.38
 -6 4 1 477.91 25.56
 -6 4 -1 511.84 26.24
 -6 4 1 539.22 24.22
 6 4 -1 522.37 24.13
 6 4 1 476.27 23.94
 -6 5 -1 17.87 6.13
 -6 5 1 14.56 5.95
 6 5 -1 22.4 6.59
 -6 5 1 29.05 6.17
 -6 5 -1 14.67 4.08
 6 5 -1 24.03 6.02
 6 5 1 12.22 5.55
 6 6 1 307.82 21.83
 6 6 -1 322.8 22.5
 -6 6 1 282.06 20.6
 -6 6 -1 309.9 21.17
 -6 6 -1 323.8 17.4
 -6 6 1 316.29 19.11
 6 6 1 330.46 19.71
 6 6 -1 322.78 19.41
 6 7 1 15.07 6.43
 6 7 -1 14.58 6.34
 -6 7 -1 6.1 6.29
 -6 7 1 3.76 6.38
 -6 7 -1 16.99 4.94
 -6 7 -1 12.7 5.58
 -6 7 1 9.2 4.94
 6 7 1 17.23 6.87
 6 7 -1 22.96 7.47
 -6 8 1 74.73 11.61
 -6 8 -1 82.68 12.75
 -6 8 1 112.69 12.12
 -6 8 -1 81.72 11.48
 -6 8 -1 107.04 10.52
 6 8 -1 108.7 12.21
 6 8 1 112.19 13.36
 -6 9 -1 2.85 7.05
 -6 9 1 4.21 6.7
 -6 9 -1 3.28 7.16
 -6 9 -1 7.67 5.93
 -6 9 1 -1.36 5.13
 -6 9 -1 -2.1 4.4
 6 9 -1 -1.57 5.91
 6 9 1 -6.01 7.7
 -6 10 1 252.31 21.62
 -6 10 -1 220.52 21.94
 -6 10 1 251.68 22.5
 -6 10 -1 243.32 22.46
 -6 10 1 279.9 20.28
 -6 10 -1 234.57 16.07
 6 10 1 261.8 21
 6 10 -1 241.29 19.19
 -6 11 1 56.43 12.35
 -6 11 -1 43.12 12.48
 -6 11 -1 41.26 12.24
 -6 11 -1 52.95 6.66
 -6 11 1 62.1 14.26
 -6 11 -1 50.99 8.72
 6 11 1 48.27 6.52
 6 11 1 36.63 11.28
 6 11 -1 41.03 10.04
 -6 12 -1 199.6 23.83
 -6 12 1 129.19 17.89
 -6 12 -1 166 21.02
 -6 12 1 152.77 19.95
 -6 12 -1 161.42 10.88
 6 12 1 157.29 10.36
 6 12 -1 160.2 15.38
 -6 12 -1 138.2 13.25
 6 12 1 131.98 16.86
 6 12 -1 157.9 16.51
 -6 13 1 17.36 3.9
 -6 13 -1 8.78 12.31
 -6 13 1 6.91 10.29
 -6 13 1 47.27 13.65
 -6 13 -1 19.27 11.83
 6 13 1 19.62 10.76
 6 13 -1 11.31 8.33
 -6 14 -1 90.61 18.39
 -6 14 1 38.92 13.93
 -6 14 -1 113.95 21.03
 -6 14 1 63.11 15.15
 6 14 1 99.83 16.03
 6 14 -1 66.27 13.54
 -6 15 -1 12.23 15.41
 -6 15 1 31.57 15.44
 -6 15 -1 9.24 12.88
 -6 15 1 -0.37 10.22
 6 15 1 7.05 10.33
 6 15 -1 7.65 9.59
 -6 16 -1 57.54 17.63
 -6 16 1 60.77 17.18
 -6 16 -1 71.53 20.92
 -6 16 1 66.09 18.11
 6 16 1 58.77 15.52
 6 16 -1 63.6 14.2
 -6 17 1 19.5 16.57
 -6 17 -1 7.4 16.26
 -6 17 -1 7.48 13.76
 -6 17 1 -0.51 11.76
 6 17 1 -17.03 13.94
 6 17 -1 -0.71 10.25
 -6 18 -1 43.33 19
 -6 18 1 53.4 19.38
 6 18 1 67.24 18.24
 6 18 -1 32.89 13.33
 -6 19 1 29.77 17.39
 6 19 1 -21.71 13.38
 -6 -18 -2 5.7 11.7
 -6 -17 -2 313.05 28.3
 6 -17 -2 246.06 25.5
 -6 -16 -2 27.37 11.83
 6 -16 2 3.04 10.68
 6 -16 -2 2.74 9.65
 6 -15 2 204.53 23.85
 6 -15 -2 247.41 23.94
 6 -15 -2 215.73 19.76
 -6 -15 -2 208.44 22.4
 6 -14 2 3.56 9.73
 6 -14 -2 -9.84 8.83
 6 -14 -2 19.23 10.22
 -6 -14 -2 -2.59 9.73
 -6 -14 2 2.59 5.56
 -6 -13 2 625.53 23.62
 -6 -13 -2 633.37 36.44
 6 -13 2 652.43 39.51
 6 -13 -2 600.87 35.71
 6 -13 -2 642.18 31.9
 -6 -13 2 585.46 28.01
 -6 -12 2 22.04 5.77
 -6 -12 -2 23.54 5.52
 6 -12 2 13.42 9.83
 6 -12 -2 34.15 10.3
 6 -12 -2 21.34 7.76
 -6 -12 -2 44.04 12.08
 -6 -12 2 30.96 8.21
 6 -12 2 24.55 6.45
 -6 -11 2 569.73 23.93
 -6 -11 -2 603.82 24.71
 -6 -11 -2 593.74 34.08
 6 -11 -2 592.61 33.07
 6 -11 2 529.93 33.63
 6 -11 -2 582.22 29.09
 -6 -11 2 583 26.89
 6 -11 2 599.9 25.58
 -6 -10 2 -5.12 5.87
 -6 -10 -2 3.06 4.11
 6 -10 -2 1.55 5.38
 6 -10 2 -10.02 9.09
 6 -10 -2 5.69 8.23
 6 -10 2 -1.65 3.72
 -6 -10 -2 -9.48 8.01
 -6 -10 2 6.44 5.22
 -6 -9 -2 927.88 44.85
 -6 -9 -2 903.8 33.62
 -6 -9 -2 862.96 40.34
 6 -9 -2 933.16 40.46
 6 -9 2 931.68 42.31
 6 -9 -2 834.73 35.67
 6 -9 2 932.93 32.38
 -6 -9 2 961.29 38.27
 -6 -8 -2 35.01 9.11
 -6 -8 2 39.12 7.99
 -6 -8 -2 33.07 6.53
 6 -8 -2 34.7 7.61
 6 -8 -2 28.01 9.33
 6 -8 2 25.94 8.29
 -6 -8 -2 43.04 10.62
 6 -8 2 29.31 5.42
 -6 -7 2 1846.82 70.3
 -6 -7 -2 1957.3 67.57
 6 -7 -2 1833.42 61.98
 6 -7 2 1836.91 63.07
 6 -7 -2 1818.1 57.46
 -6 -7 -2 1830.51 62.8
 6 -7 -2 2135.54 66.76
 -6 -7 -2 1919.56 63.13
 -6 -6 2 5.51 6.03
 6 -6 2 9.91 4.13
 6 -6 2 9.38 3.57
 -6 -6 -2 6.69 4.74
 6 -6 -2 12.15 7.05
 6 -6 2 12.59 7.47
 -6 -6 -2 21.16 7.34
 -6 -5 2 945.3 42.91
 6 -5 2 877.42 26.56
 6 -5 -2 897.55 36.36
 6 -5 2 891.43 36.78
 6 -5 2 873.42 29.23
 -6 -5 2 927.32 34.92
 -6 -5 -2 940.08 37.86
 6 -4 2 14.47 4.12
 -6 -4 2 16.46 6.61
 6 -4 2 5.73 2.23
 6 -4 2 13.37 4.89
 6 -4 -2 13.97 5.24
 6 -4 -2 14.88 6.54
 6 -4 2 19.58 7.08
 -6 -3 2 3468.47 99.91
 6 -3 -2 3400.16 82.9
 -6 -3 -2 3249.43 92.51
 -6 -3 2 3158.6 91.03
 6 -3 2 3321.37 91.08
 6 -3 -2 3587.47 93.38
 6 -3 -2 3371.69 91.47
 6 -3 2 3470.48 91.68
 -6 -3 -2 3509.85 90.92
 6 -3 2 3338.85 83.95
 -6 -2 2 6.36 4.05
 6 -2 -2 0.53 2.51
 6 -2 2 8.63 4.53
 6 -2 -2 -0.19 4.35
 -6 -2 -2 1.6 4.85
 -6 -2 2 0.49 4.49
 -6 -2 2 1.75 3.11
 6 -2 2 1.63 4.06
 -6 -2 -2 0.19 3.6
 6 -2 2 1.4 3
 -6 -1 2 1956.63 53.69
 -6 -1 -2 1989.46 60.34
 -6 -1 2 1873.82 58.47
 6 -1 -2 1891.06 51.63
 6 -1 -2 2128.52 60.65
 6 -1 2 1996.83 58.77
 -6 -1 2 2028.33 58.27
 6 -1 2 1986.54 57.7
 6 -1 2 1893.11 54.43
 -6 -1 -2 2105.71 57.91
 -6 0 2 275.88 13.87
 -6 0 -2 279.19 17.11
 -6 0 2 255.39 16.41
 6 0 2 243.27 15.7
 6 0 -2 298.85 17.57
 -6 0 2 298.14 17.08
 6 0 2 290.15 15.83
 -6 0 -2 266.07 15.17
 6 0 2 254.99 14.61
 -6 1 -2 2001.79 59.96
 6 1 2 2054.01 59.16
 6 1 -2 2196.24 61.34
 -6 1 2 1862.27 58.18
 6 1 2 1858.96 54.64
 -6 1 -2 2083.25 56.98
 -6 1 -2 1881.5 54.84
 6 1 -2 1956.38 57.79
 6 1 2 1932.54 56.25
 6 2 -2 0.77 4.51
 -6 2 -2 1.31 1.76
 6 2 2 -0.09 3.69
 6 2 -2 -2.1 3.63
 -6 2 -2 -5.53 4.95
 -6 2 2 -2.25 4.4
 6 2 2 -0.02 3.3
 -6 2 -2 0.54 2.87
 6 2 2 1.76 4.09
 6 3 2 3452.61 87.82
 6 3 -2 3317.07 87.67
 -6 3 -2 2997.07 85.95
 -6 3 2 3072.35 85.6
 6 3 2 2832.84 76.57
 6 3 2 3291.22 84.3
 6 3 -2 3023.92 83.02
 6 4 -2 12.08 5.32
 -6 4 -2 17.64 6.9
 -6 4 2 9.89 5.98
 6 4 -2 14.53 5.23
 6 4 2 11.84 5.51
 6 4 2 11.34 3.57
 6 4 2 9.36 5.68
 6 5 -2 957.15 40.34
 -6 5 2 912.24 38.12
 -6 5 -2 943.87 39.05
 6 5 2 934.85 28.37
 -6 5 2 902.53 36.9
 6 5 -2 967.25 35.69
 6 5 2 915.32 36.23
 -6 6 -2 10.34 6.88
 -6 6 2 -6.38 6.72
 6 6 -2 9.22 6.03
 6 6 2 12.22 5.26
 -6 6 -2 7.44 4.84
 6 6 2 8.52 2.87
 -6 6 -2 2.9 3.31
 -6 6 2 9.33 5.72
 6 6 -2 9.68 5.25
 6 6 2 17.67 7.05
 6 7 2 1882.98 66.32
 6 7 -2 1932.05 66.91
 -6 7 -2 1838.08 64.08
 -6 7 2 1762.18 62.93
 -6 7 -2 1941.2 54.56
 -6 7 -2 1953.46 61.45
 6 7 2 1801.22 46.9
 -6 7 2 1962.7 62.45
 6 7 2 1885.07 62.35
 6 7 -2 1908.95 59.24
 -6 8 -2 35.26 10.5
 -6 8 -2 39.31 6.91
 -6 8 2 40.71 10.59
 6 8 2 35 3.89
 -6 8 -2 34.8 6.25
 -6 8 2 41.3 8.41
 6 8 -2 41.62 8.43
 6 8 2 22.86 8.34
 -6 9 2 906.14 39.8
 -6 9 -2 887.26 45.21
 -6 9 -2 886.4 33.14
 -6 9 -2 853.31 42.47
 -6 9 2 848.55 42.19
 6 9 2 902.32 23.76
 -6 9 -2 922.2 32.5
 6 9 2 960.01 41.5
 6 9 -2 837.91 35.82
 -6 10 -2 1.08 8.68
 -6 10 2 7.2 7.03
 -6 10 -2 6.53 4.52
 -6 10 -2 8.73 7.79
 -6 10 2 -10.43 8.36
 -6 10 -2 3.51 3.66
 6 10 -2 6.02 6.56
 6 10 2 -0.72 7.44
 -6 11 -2 607.09 39.41
 -6 11 2 617.66 35.01
 -6 11 2 560.3 35.29
 -6 11 -2 608.36 25.69
 -6 11 -2 545.89 35.67
 -6 11 -2 633.68 26.17
 6 11 -2 596.85 30.61
 6 11 2 607.7 34.91
 -6 12 2 12.01 9.17
 -6 12 -2 20.18 11.55
 -6 12 2 28.92 6.29
 -6 12 -2 36.54 13.29
 -6 12 2 44.46 13.6
 -6 12 -2 26.62 5.81
 -6 12 -2 24.26 6.17
 6 12 2 39.66 12.21
 6 12 -2 23.61 8.75
 -6 13 -2 639.56 41.83
 -6 13 2 627.49 42.36
 -6 13 2 691.13 25.36
 -6 13 -2 685.93 46.21
 -6 13 2 642.3 39.52
 6 13 -2 656.14 34.4
 6 13 2 598.7 37.91
 -6 14 2 -2.37 11.17
 -6 14 -2 -7.93 11.82
 -6 14 -2 20.51 14.6
 -6 14 2 0.97 8.87
 6 14 2 -10.72 11.71
 6 14 -2 10.47 7.87
 -6 15 2 255.32 29.65
 -6 15 -2 233.56 28.6
 -6 15 -2 285.85 32.42
 -6 15 2 285.04 28.59
 6 15 -2 244.02 22.76
 6 15 2 224.76 24.8
 -6 16 -2 20.47 13.89
 -6 16 2 -0.69 13.25
 -6 16 -2 -4.48 15.63
 -6 16 2 -11.34 12.01
 6 16 2 -3.34 10.91
 6 16 -2 15.44 10.66
 -6 17 -2 335.22 35.14
 -6 17 2 290.86 33.09
 -6 17 -2 241.52 33.26
 -6 17 2 288.63 32.3
 6 17 2 298.14 30.77
 -6 18 -2 16.89 15.7
 -6 18 2 10.55 12.7
 6 18 2 4.38 11.43
 -6 -18 -3 271.04 28.8
 6 -18 -3 215.58 25.19
 6 -17 -3 7.53 12.47
 -6 -17 -3 5.6 10.49
 6 -16 -3 381.44 32.22
 -6 -16 -3 363.92 31.67
 6 -15 3 7.97 11.08
 6 -15 -3 -8.27 9.81
 -6 -15 -3 6.3 10.14
 6 -14 3 384.4 33.39
 6 -14 -3 391.42 31.25
 -6 -14 -3 445.96 32.67
 6 -14 -3 416.39 24.55
 -6 -13 3 1.72 4.82
 6 -13 3 0.11 9.42
 6 -13 -3 7.87 10.38
 6 -13 -3 2.59 6.79
 -6 -13 -3 11.01 8.92
 -6 -12 3 661.85 27.43
 -6 -12 -3 670.16 39.02
 6 -12 3 707.77 42.23
 6 -12 -3 727.58 39.86
 6 -12 -3 694.06 32.2
 -6 -11 3 5.14 5.95
 -6 -11 -3 -6.61 5.31
 6 -11 -3 7.13 6.26
 6 -11 3 -4.97 9.38
 6 -11 -3 11.19 9.69
 -6 -11 -3 1.08 8.19
 -6 -11 3 -1.67 4.24
 6 -11 3 4.83 3.87
 -6 -10 -3 460 30.28
 6 -10 3 394.18 21.61
 -6 -10 -3 426.7 22.12
 6 -10 -3 409.27 28.21
 6 -10 3 391.61 29.47
 6 -10 -3 435.07 23.54
 -6 -10 -3 402.35 28.42
 6 -10 3 432.33 17.34
 -6 -10 3 428.83 20.8
 -6 -10 3 415.48 24.12
 6 -10 3 419.88 17.31
 -6 -9 -3 4.1 6.93
 -6 -9 3 5.95 5.52
 6 -9 3 5.59 3.09
 -6 -9 -3 5.27 5.09
 6 -9 -3 3.4 5.45
 6 -9 3 -10.36 9
 6 -9 -3 6.57 6.74
 6 -9 3 -0.2 2.95
 -6 -9 -3 -2.04 8.58
 -6 -8 -3 2066.31 71.12
 6 -8 3 1997.7 58.11
 -6 -8 -3 2084.03 62.65
 6 -8 3 2078.12 72.35
 6 -8 -3 2008.61 69.28
 -6 -8 -3 2049.91 70.56
 6 -8 3 1984.66 52.56
 6 -8 3 2055.72 52.86
 6 -7 3 14.59 3.85
 -6 -7 -3 13.28 7.62
 6 -7 3 13.87 4.88
 -6 -7 -3 11.3 5.62
 6 -7 3 15.47 7.64
 6 -7 -3 20.79 8.4
 -6 -7 -3 7.98 6.86
 6 -7 3 8.27 2.97
 -6 -6 3 1254.61 54.61
 6 -6 3 1266.13 38.72
 -6 -6 -3 1328.36 45.36
 -6 -6 3 1311.71 41.47
 6 -6 -3 1195.68 47.75
 6 -6 3 1284.59 50.01
 6 -6 3 1222.74 35.52
 -6 -6 -3 1269.65 49.54
 -6 -5 3 -1.82 5.77
 6 -5 3 0.81 2.97
 -6 -5 -3 10.27 5.21
 -6 -5 3 8.41 4.6
 6 -5 3 2.79 6.19
 6 -5 -3 3.09 6.68
 -6 -5 -3 10.79 5.24
 6 -5 3 1.64 2.71
 -6 -5 -3 1.82 6.14
 -6 -4 3 813.66 40.16
 -6 -4 3 829.91 33.44
 -6 -4 -3 829.91 34.03
 -6 -4 3 835.02 31.57
 6 -4 -3 818.84 35.72
 6 -4 3 875.15 37.09
 6 -4 3 856.65 27.2
 -6 -4 -3 876.07 37.46
 -6 -4 -3 912.86 36.03
 -6 -3 3 1.56 5.05
 -6 -3 3 6.6 5.27
 -6 -3 -3 1.95 4.59
 -6 -3 3 0.23 4.44
 6 -3 -3 3.52 3.29
 6 -3 3 3.88 4.78
 6 -3 -3 0.28 4.04
 -6 -3 -3 -2.94 4.2
 6 -3 -3 -0.3 5.68
 -6 -3 3 -3.32 3.76
 6 -3 3 6.85 6.42
 6 -3 3 -2.62 3.26
 -6 -3 -3 3.75 5.92
 -6 -3 -3 9.92 5.48
 -6 -2 3 3325.93 95.59
 6 -2 -3 3242.58 83.58
 -6 -2 3 3234.64 86.13
 -6 -2 -3 3271.93 89.94
 -6 -2 3 3061.7 87.46
 -6 -2 -3 3216.51 88.93
 6 -2 3 3314.13 87.61
 6 -2 -3 3316.54 88.41
 6 -2 -3 3100.85 89.59
 -6 -2 3 3372.12 87.15
 6 -2 3 3227.5 89.67
 -6 -2 -3 3363.83 87.96
 6 -2 3 3221.86 81.31
 6 -1 -3 7.01 4.31
 -6 -1 3 -3.57 4.73
 -6 -1 -3 6.01 4.8
 6 -1 3 9.61 4.49
 6 -1 -3 2.17 3.64
 -6 -1 -3 4.02 4.54
 -6 -1 3 2.6 4.73
 -6 -1 -3 5.61 3.64
 6 -1 -3 0.86 5.82
 6 -1 3 5.45 4.98
 -6 -1 3 5.16 3.76
 6 -1 3 8.56 4.24
 -6 -1 -3 12.03 4.84
 6 0 -3 1106.49 37.6
 -6 0 3 1283.48 39.98
 -6 0 -3 1249.17 42.1
 -6 0 3 1113.61 40.1
 -6 0 -3 1158.37 42.04
 6 0 -3 1228.76 41.73
 6 0 3 1101.96 39.8
 6 0 3 1259.93 41.01
 -6 0 3 1264.73 42.01
 -6 0 -3 1172 39.49
 -6 0 -3 1247.26 39.39
 6 0 3 1134.66 37.64
 -6 1 -3 4.3 3.27
 -6 1 -3 -3.36 2.84
 -6 1 -3 12.57 5.2
 -6 1 3 1.11 4.16
 6 1 3 7.42 3.66
 6 1 -3 4.97 4.16
 -6 1 -3 6.55 4.45
 -6 1 -3 12.78 4.79
 6 1 3 0.55 3.96
 6 1 3 2.21 4.01
 -6 2 -3 2786.16 75.37
 -6 2 -3 3259.48 86.46
 6 2 -3 3251.5 86.92
 -6 2 3 3180.26 84.99
 -6 2 -3 3155.99 85.78
 6 2 3 3164.23 85.51
 6 2 3 3094.62 80.48
 -6 2 -3 3323.16 79.65
 6 2 3 3203.87 83.43
 6 2 -3 2844.5 82.79
 6 3 -3 5.13 5.32
 6 3 3 -1.26 4.08
 6 3 -3 4.38 4.91
 -6 3 -3 0.12 4.02
 -6 3 -3 -1.68 4.84
 -6 3 3 2.91 4.9
 6 3 3 3.36 4.03
 6 3 3 3.61 4.64
 6 4 3 871.97 35.45
 6 4 -3 899 36.39
 -6 4 -3 824.94 33.5
 -6 4 3 774.94 33.76
 -6 4 -3 834.45 35.54
 6 4 3 822.68 27.62
 6 4 -3 842.82 33.12
 6 4 3 823.24 33.74
 6 5 -3 -2.01 5.64
 -6 5 -3 2.58 5.8
 -6 5 3 2.29 5.36
 6 5 -3 0.28 4.55
 -6 5 -3 7.1 4.74
 -6 5 3 9.8 5.59
 6 5 3 -0.18 2.87
 6 5 3 -4.09 5.94
 6 6 3 1241.36 48.53
 6 6 -3 1284.85 49.63
 -6 6 -3 1256.93 43.34
 -6 6 3 1156.82 45.98
 -6 6 -3 1202.52 47.17
 6 6 3 1131.75 32.92
 -6 6 3 1288.37 47.65
 6 6 3 1208.57 46.05
 6 6 -3 1249.85 43.2
 6 7 3 5.3 5.7
 6 7 -3 5.7 6.19
 -6 7 -3 11.96 7.15
 -6 7 3 4.92 6.58
 -6 7 -3 14.12 5.95
 -6 7 -3 13.68 4.67
 6 7 3 8.51 2.17
 6 7 -3 17.52 6.71
 6 7 3 8.27 7.2
 -6 8 -3 2037.95 75.57
 -6 8 -3 1998.58 69.69
 -6 8 3 1946.47 68.41
 -6 8 -3 2105.4 62.5
 -6 8 -3 2024.61 56.06
 6 8 3 2050.69 69.01
 6 8 -3 1986.65 62.57
 -6 9 -3 15.61 9.5
 -6 9 3 2.4 4.63
 -6 9 3 -5.63 8.59
 -6 9 -3 15.94 8.55
 -6 9 -3 6.14 5.25
 -6 9 -3 -1.5 3.83
 6 9 -3 8.18 6.84
 6 9 3 0.72 7.92
 -6 10 -3 438.11 33.58
 -6 10 3 388.28 21.01
 -6 10 -3 439.7 22.75
 -6 10 -3 407.62 29.05
 -6 10 3 374.38 27.97
 -6 10 -3 412.13 18.28
 6 10 -3 388.14 22.83
 6 10 3 385.94 27.77
 -6 11 -3 6.88 11.11
 -6 11 3 8.5 8.14
 -6 11 -3 4.16 5.39
 -6 11 3 11.53 9.06
 -6 11 -3 -20.05 10.35
 -6 11 3 -0.97 5.11
 -6 11 -3 6.59 3.94
 6 11 -3 9.68 6.74
 6 11 3 1.28 9.19
 -6 12 3 687.65 28.9
 -6 12 -3 661.29 40.97
 -6 12 3 727.64 42.36
 -6 12 -3 725.91 47.25
 -6 12 3 707.7 38.33
 6 12 -3 692.33 33.74
 6 12 3 693.79 40.22
 -6 13 -3 -12.24 13.25
 -6 13 3 7.51 5.14
 -6 13 3 -2.83 10.64
 -6 13 -3 12.25 12.65
 -6 13 3 -0.01 8.23
 6 13 3 17.55 12.64
 6 13 -3 13.24 8.19
 -6 14 -3 419.73 34.63
 -6 14 3 426.93 35.38
 -6 14 -3 389.65 36.87
 -6 14 3 422.94 31.69
 6 14 3 418.84 33.69
 6 14 -3 435.83 27.9
 -6 15 -3 13.51 12.51
 -6 15 3 1.38 12.36
 -6 15 -3 2.53 14.79
 -6 15 3 0.39 11.19
 6 15 3 -13.23 13.02
 6 15 -3 20.16 10.57
 -6 16 -3 405.1 37.14
 -6 16 3 389.54 36.75
 -6 16 3 433.86 34.91
 -6 16 -3 364.09 39.3
 6 16 3 389.15 34.62
 -6 17 -3 -10.42 16.16
 -6 17 3 -8.55 15.69
 -6 17 -3 -39.07 19.97
 6 17 3 -12.45 15.14
 6 -18 -4 25.81 15.25
 -6 -17 -4 14.55 11.77
 6 -17 -4 1.2 13.23
 6 -16 4 3.31 9.9
 -6 -16 -4 -9.37 13.04
 6 -16 -4 5.11 11.3
 6 -15 4 -6.87 8.22
 -6 -15 -4 7.34 11.3
 6 -15 -4 7.59 10.89
 6 -14 4 -1.96 7.91
 6 -14 -4 1.62 9.98
 -6 -14 -4 10.37 11.48
 6 -13 4 0.3 7.87
 -6 -13 4 -3.98 6.06
 6 -13 4 -26.74 15.56
 6 -13 -4 4.01 6.35
 6 -13 -4 27.85 13.08
 -6 -13 -4 -5.02 10.56
 6 -12 4 13.01 7.43
 -6 -12 4 2.21 5.38
 6 -12 -4 1.26 5.83
 6 -12 4 -2.37 10.77
 6 -12 -4 6.43 10.6
 -6 -12 -4 9.73 10.33
 6 -11 4 2.7 6
 -6 -11 4 1.19 5.57
 -6 -11 -4 1.77 6.23
 6 -11 -4 0.35 5.15
 6 -11 4 4.1 10.07
 6 -11 -4 -4.62 10.47
 -6 -11 -4 -12.18 11.06
 -6 -11 4 -3.82 3.87
 6 -10 4 0.2 5.44
 -6 -10 -4 -8.7 7.83
 -6 -10 -4 5.31 5.82
 -6 -10 4 -1.19 5.95
 6 -10 -4 4 8.34
 6 -10 -4 2.92 5.77
 6 -10 4 0.5 10.4
 -6 -10 4 6.21 4.43
 -6 -10 -4 -14.64 10.98
 -6 -9 -4 7.2 7.12
 6 -9 4 11.48 6.15
 -6 -9 -4 0.09 5.04
 -6 -9 4 -6.45 6.14
 6 -9 -4 -14.03 9.34
 6 -9 4 -1.82 8.39
 -6 -9 4 0.68 3.43
 -6 -9 -4 2.17 8.57
 -6 -8 -4 8.49 6.58
 -6 -8 4 6.76 5.75
 -6 -8 -4 9.83 5.59
 6 -8 4 7.07 9.35
 -6 -8 4 12.29 4.79
 6 -8 -4 8.04 6.83
 -6 -8 -4 11.53 9.07
 -6 -7 4 11.92 7.07
 -6 -7 -4 -6.18 5.88
 -6 -7 4 -4.75 5.93
 -6 -7 -4 2.77 4.92
 6 -7 4 1.01 9.18
 -6 -7 4 6.69 4.67
 6 -7 -4 -2.74 8.73
 6 -7 4 -1.49 1.56
 6 -7 4 -2.26 1.64
 -6 -6 4 21.52 8.73
 -6 -6 4 4.61 5.64
 -6 -6 -4 8.56 5.91
 6 -6 4 13.6 9.43
 6 -6 -4 -4.62 8.23
 -6 -6 4 6.35 4.09
 6 -6 4 8.87 2.6
 -6 -6 -4 17.88 7.76
 -6 -5 4 -4.37 6.04
 -6 -5 4 2 5.34
 -6 -5 -4 7.45 5.39
 -6 -5 4 2.64 4.31
 6 -5 4 -2.13 6.66
 6 -5 -4 5.95 7.26
 6 -5 4 0.29 2.44
 -6 -5 -4 6.07 7.68
 -6 -4 4 8.82 6.89
 -6 -4 4 3.85 5.18
 6 -4 -4 4.79 4.44
 -6 -4 -4 -1.63 5.06
 -6 -4 4 6.07 4.24
 6 -4 4 -7.54 7.6
 6 -4 -4 4.86 6.66
 -6 -4 -4 6.1 5.38
 6 -4 4 3.46 2.87
 -6 -4 -4 1.93 6.39
 -6 -3 4 6 5.79
 -6 -3 4 3.81 5.64
 6 -3 -4 4.09 4.37
 6 -3 4 9.09 4.83
 6 -3 -4 -0.95 4.31
 -6 -3 -4 -3.13 5
 -6 -3 -4 -1.07 3.24
 -6 -3 4 -2.12 3.91
 6 -3 4 -4.48 7.96
 6 -3 -4 5.19 7.25
 6 -3 4 4.92 3.51
 -6 -3 -4 4.74 4.78
 -6 -3 -4 0.1 6.39
 -6 -2 4 67.47 10.5
 -6 -2 -4 58.47 8.7
 -6 -2 4 52.27 7.91
 6 -2 -4 65.4 8.33
 -6 -2 4 72.57 9.81
 6 -2 4 73.63 8.5
 -6 -2 -4 56.36 9.43
 6 -2 -4 78.68 9.41
 -6 -2 -4 62.55 7.54
 6 -2 -4 66.18 10.47
 6 -2 4 58.44 9.85
 -6 -2 -4 65.16 9.02
 -6 -2 -4 68.19 10.3
 6 -2 4 69.78 7.4
 -6 -1 4 -3.02 5.5
 6 -1 -4 2.87 3.73
 -6 -1 4 0.13 5.04
 6 -1 4 1.35 3.77
 6 -1 -4 2.39 3.83
 -6 -1 -4 3.95 5.15
 -6 -1 4 6.29 4.95
 -6 -1 -4 3.15 4.63
 -6 -1 -4 -2.32 3.59
 6 -1 -4 10.69 6.79
 6 -1 4 -7.01 6.39
 -6 -1 -4 -1.6 5.14
 -6 -1 -4 1.62 3.78
 6 -1 4 1.27 3.79
 -6 0 4 -2.01 4.64
 6 0 -4 1.98 3.92
 6 0 4 4.09 4.33
 6 0 -4 7.36 4.82
 -6 0 -4 2.32 4.44
 -6 0 4 6.73 4.42
 -6 0 -4 3.36 5.33
 6 0 -4 -7.48 6.98
 6 0 4 1.36 5.6
 -6 0 -4 -1.44 5.11
 -6 0 -4 -1.6 3.75
 6 0 4 6.82 4.62
 -6 1 -4 0 3.36
 -6 1 -4 0.27 3.33
 -6 1 -4 5.33 4.84
 -6 1 -4 2.7 4.21
 -6 1 4 -5.77 4.28
 6 1 4 2.36 4.42
 6 1 -4 -0.16 3.56
 6 1 4 -1.85 5.27
 -6 1 4 2.16 5.4
 -6 1 -4 3.93 5.34
 6 1 4 0.16 4.34
 -6 2 -4 76.48 7.92
 -6 2 -4 67.36 7.16
 6 2 -4 76.75 9.23
 -6 2 4 53.14 8.39
 -6 2 -4 67.15 9.19
 6 2 4 66.37 8.87
 -6 2 -4 53.75 8.91
 -6 2 -4 57.5 8.89
 6 2 4 73.08 8.87
 -6 2 4 69.61 9.63
 6 2 4 63.99 9.14
 6 3 -4 -2.93 5.25
 -6 3 -4 -0.3 2.88
 -6 3 -4 4.45 3.46
 -6 3 -4 5.5 5.16
 6 3 4 2.51 4.08
 6 3 -4 4.28 4.87
 -6 3 -4 4.1 4.93
 -6 3 4 7.33 5.22
 -6 3 -4 -1.96 3.79
 -6 3 4 10.13 5.31
 6 3 4 -2.37 4.25
 6 3 4 -0.81 4.55
 6 4 -4 -0.89 4.6
 -6 4 -4 -4.19 4.64
 6 4 4 3.14 4.69
 6 4 -4 -0.98 4.41
 -6 4 -4 0.66 5.35
 -6 4 4 -1.5 5.43
 -6 4 -4 0.03 5.05
 6 4 4 9.32 4.65
 6 4 4 11.63 6.46
 6 5 -4 1.19 5.03
 -6 5 -4 10.86 7.17
 -6 5 4 -9.27 6.13
 -6 5 -4 -1.88 4.9
 6 5 -4 7.79 6.13
 6 5 4 -1.45 3.16
 6 5 4 1.09 5.92
 -6 6 -4 8.11 6.56
 -6 6 4 10.07 6.34
 -6 6 4 7.48 5.84
 6 6 4 8.66 5.62
 6 6 -4 7.91 6.06
 -6 6 -4 13.05 6.08
 6 6 -4 8.88 5.32
 6 6 4 10.8 6.91
 -6 7 -4 -3.76 6.32
 -6 7 4 4.69 6.48
 -6 7 4 -0.49 5.57
 6 7 -4 -3.02 6.35
 6 7 4 3.94 5.17
 -6 7 -4 3.43 6.14
 -6 7 -4 2.39 9.17
 6 7 -4 0.78 5.2
 6 7 4 23.72 9.75
 -6 8 -4 -4.53 9.21
 -6 8 4 10.78 5.17
 -6 8 -4 0.72 6.73
 -6 8 4 4.91 7.24
 -6 8 4 9.31 6.18
 -6 8 -4 12.33 6.45
 -6 8 -4 13.62 4.45
 6 8 -4 12.03 6.39
 6 8 4 12.09 8.23
 -6 9 4 -0.24 4.92
 -6 9 -4 -18.7 12.03
 -6 9 -4 -7.81 8.48
 -6 9 4 0.27 7.78
 -6 9 -4 4.89 6.13
 -6 9 4 -2.62 6
 -6 9 -4 2.31 3.04
 6 9 4 2.45 8.66
 6 9 -4 1.9 5.33
 -6 10 -4 -12.23 10.75
 -6 10 -4 -2.37 5.45
 -6 10 -4 5.07 8.77
 -6 10 4 14.87 9.46
 -6 10 4 1.98 6.16
 -6 10 -4 6.37 3.55
 6 10 4 -1.46 9.18
 6 10 -4 -1.07 5.42
 -6 11 -4 18.08 10.02
 -6 11 4 -6 10.03
 -6 11 4 -0.57 5.57
 -6 11 -4 0.34 10.62
 6 11 -4 5.13 6.14
 6 11 4 -2.7 10.75
 -6 12 4 -1.03 6.35
 -6 12 4 -9.27 9.76
 -6 12 -4 4.55 10.59
 -6 12 -4 6.81 11.02
 -6 12 4 4.39 6.83
 6 12 4 7.79 12.03
 6 12 -4 -2.08 6.62
 -6 13 -4 25.19 13.51
 -6 13 4 -14.52 12.3
 -6 13 4 -10.82 6.79
 -6 13 4 -5.34 8.19
 -6 13 -4 -11.15 12.54
 6 13 4 7.68 10.87
 6 13 -4 4.19 7.5
 -6 14 -4 -4.1 12.5
 -6 14 4 -14.59 12.22
 -6 14 -4 7.59 13.98
 6 14 4 -12.73 12.18
 -6 15 -4 -14.34 13
 -6 15 4 -3.68 10.91
 -6 15 -4 0.28 13.3
 6 15 4 2.93 10.84
 -6 16 4 -19.61 14.17
 -6 16 -4 3.44 12.67
 -6 16 -4 -24.75 18.53
 6 16 4 -6.37 11.89
 -6 17 -4 12.78 14.21
 -6 17 4 -11.7 14.81
 -6 -16 -5 411.84 36.88
 6 -16 -5 447.61 38.21
 6 -15 5 18.08 10.5
 -6 -15 -5 11.74 13.48
 6 -15 -5 -8.83 12.31
 6 -14 5 511.89 32.33
 6 -14 -5 539.85 39.62
 -6 -14 -5 503.03 38.94
 6 -13 5 17.55 9.12
 6 -13 -5 -1.61 10.78
 -6 -13 -5 -8.49 12.44
 -6 -12 5 306.61 28.53
 6 -12 5 345.04 24.68
 -6 -12 5 336.08 22.89
 6 -12 -5 367.44 31.7
 6 -12 -5 335.9 20.83
 -6 -12 -5 340.38 30.63
 -6 -11 5 28.52 12.71
 6 -11 5 0.6 7.04
 -6 -11 5 6.6 6.94
 6 -11 -5 11.07 10.75
 6 -11 -5 6.13 6.17
 -6 -11 -5 -3.12 9.09
 -6 -10 5 1061.33 50.92
 6 -10 5 1134.47 45.09
 -6 -10 5 1160.11 46.23
 -6 -10 -5 1097.63 53.88
 6 -10 5 1072.8 56.75
 6 -10 -5 1064.5 53.38
 -6 -9 -5 21.36 8.33
 -6 -9 5 21.46 11.51
 6 -9 5 23.43 7.84
 -6 -9 5 3.53 6.81
 6 -9 -5 21.86 10.8
 6 -9 5 8.09 11.24
 -6 -9 -5 26.53 13.12
 -6 -8 -5 1017.47 42.5
 6 -8 5 970.83 39.14
 -6 -8 5 935.49 44.47
 -6 -8 5 939.57 41.14
 -6 -8 5 1010.3 33.57
 6 -8 5 933.62 49.59
 6 -8 -5 880.98 45.91
 -6 -8 -5 927.7 47.68
 -6 -7 -5 25.79 7.35
 -6 -7 5 41.03 10.67
 6 -7 5 18.45 6.48
 -6 -7 5 25.36 8.11
 6 -7 -5 30.99 10.89
 6 -7 5 18.13 9.54
 -6 -7 5 22.18 5.57
 -6 -7 -5 49.18 13.82
 -6 -6 5 1728.01 61.88
 -6 -6 5 1609.09 58.52
 -6 -6 -5 1587.48 63.75
 6 -6 5 1608.28 65.89
 6 -6 -5 1604.73 62.84
 -6 -6 5 1727.13 51.44
 -6 -5 5 -5.62 7.94
 -6 -5 5 -3.62 7.23
 6 -5 5 7.7 8.08
 -6 -5 5 3.36 3.91
 6 -5 -5 3.54 7.41
 6 -5 5 9.87 2.82
 -6 -5 -5 3.99 8.64
 -6 -4 5 1390.4 57.63
 -6 -4 5 1525.35 55.06
 -6 -4 5 1402.88 53.86
 -6 -4 -5 1529.94 58.31
 6 -4 5 1486.12 59.18
 6 -4 -5 1479.68 56.57
 -6 -4 -5 1404.14 44.48
 6 -4 5 1533.61 40.8
 -6 -3 5 9.36 7.82
 -6 -3 5 -0.94 5.99
 -6 -3 5 -1.57 7.43
 -6 -3 -5 6.68 4.68
 6 -3 5 -4.73 7.13
 6 -3 -5 0.37 6.9
 -6 -3 -5 14.16 8.39
 -6 -3 -5 -2.21 5.09
 6 -3 5 12.01 4.29
 -6 -2 5 1002.93 44.66
 6 -2 -5 994.07 41.36
 -6 -2 5 1110.04 44.86
 6 -2 5 1141.48 39.62
 6 -2 -5 1230.78 40.85
 -6 -2 5 1139.71 45.78
 6 -2 5 1166.61 48.01
 -6 -2 -5 1122.23 46.4
 6 -2 -5 1152.18 46.89
 -6 -2 -5 1172.74 42.93
 6 -2 5 1124.64 36.61
 -6 -1 5 30.48 7.6
 -6 -1 -5 19.89 5.56
 -6 -1 5 24.21 5.97
 6 -1 -5 27.62 6.81
 -6 -1 5 43.44 10.14
 6 -1 5 30.56 5.88
 6 -1 -5 27.17 5.92
 -6 -1 5 24.69 6.7
 6 -1 5 34.3 9.88
 6 -1 -5 40.68 9.09
 -6 -1 -5 36.51 7.57
 6 -1 5 32.76 6.43
 -6 -1 -5 28.95 8.14
 -6 0 -5 3430.1 94.24
 -6 0 5 3455 94.44
 -6 0 5 3558.59 99.29
 -6 0 -5 3479.93 95.48
 6 0 5 3334.71 92.59
 6 0 -5 3729.11 93.99
 -6 0 5 3485.81 101.5
 -6 0 -5 3684.77 97.86
 6 0 -5 3627.75 101.75
 6 0 5 3580.24 101.27
 -6 0 5 3702.36 99.79
 -6 0 -5 3591.78 100.15
 -6 0 -5 3682.65 94.89
 6 0 5 3675.31 94.33
 -6 1 5 28.76 6.94
 -6 1 -5 31.84 6.62
 6 1 5 33.83 6.51
 6 1 -5 26.91 6.38
 -6 1 5 25.22 8.85
 -6 1 5 25.72 5.9
 -6 1 -5 32.07 6.5
 -6 1 -5 30.81 8.13
 -6 1 5 36.43 7.65
 6 1 -5 35.36 8.63
 6 1 5 44.96 9.36
 -6 1 -5 30.66 6.29
 -6 1 -5 33.96 8.36
 6 1 5 37.87 7.66
 -6 2 -5 1100.83 39.8
 -6 2 5 1101.81 40.31
 -6 2 5 1077.29 40.13
 -6 2 -5 1126.15 39.56
 -6 2 5 1136.24 44.89
 6 2 5 1155.64 40.1
 6 2 -5 1140.08 39.8
 6 2 5 1087.43 41.34
 -6 2 -5 1101.96 36.51
 -6 2 -5 1076.7 41.69
 6 2 5 1091.75 41.91
 -6 3 -5 3.74 4.54
 -6 3 -5 9.22 3.6
 6 3 -5 13.94 5.72
 -6 3 5 4.55 3.86
 -6 3 5 5.38 7.21
 6 3 -5 14.6 5.69
 6 3 5 6.51 4.82
 -6 3 -5 5.77 5.08
 -6 3 5 6.97 5.59
 6 3 5 9.96 6.01
 6 3 5 9.49 6.9
 -6 3 -5 -0.43 5.58
 -6 4 -5 1497 50.81
 -6 4 5 1420.11 53.07
 -6 4 5 1407.94 49.72
 6 4 5 1562.7 51.92
 6 4 -5 1532.34 51.69
 6 4 -5 1443.79 49.85
 -6 4 -5 1379.3 47.44
 6 4 5 1473.08 53.34
 -6 5 5 7.1 6.95
 6 5 -5 9.86 5.86
 -6 5 -5 8.68 6.41
 -6 5 5 3.54 6.11
 6 5 -5 -2.73 5.85
 -6 5 -5 6.19 4.33
 6 5 5 12.31 7.9
 -6 6 5 1521.87 56.83
 -6 6 5 1642.22 57.76
 -6 6 -5 1684.93 58.6
 6 6 5 1691.48 58.7
 6 6 -5 1733.04 59.3
 -6 6 -5 1676.99 66.52
 -6 6 -5 1603.33 49.13
 6 6 -5 1652.04 54.31
 6 6 5 1642.68 60.57
 -6 7 -5 19.98 8.35
 -6 7 5 32.79 9.78
 6 7 5 32.53 9.43
 6 7 -5 33.74 9.25
 -6 7 5 22.73 8.79
 -6 7 5 31.38 5.85
 -6 7 -5 30.93 12.79
 -6 7 -5 19.12 5.02
 6 7 5 23.54 9.38
 6 7 -5 12.92 6.14
 -6 8 -5 943.28 50.79
 -6 8 5 922.06 32.2
 -6 8 5 923.56 40.49
 -6 8 -5 938.26 43.5
 -6 8 5 909 42.53
 -6 8 -5 986.42 30.8
 -6 8 -5 897.64 29.83
 6 8 -5 949.07 36.96
 6 8 5 947.18 45.57
 -6 9 -5 4.11 8.33
 -6 9 5 16.85 8.72
 -6 9 5 10.93 7.79
 -6 9 -5 20.55 11.68
 -6 9 5 10.7 4.61
 6 9 5 6.65 8.57
 -6 9 -5 13.99 4.05
 6 9 -5 11.51 6.66
 -6 10 5 1151.57 46.12
 -6 10 -5 1111.92 51.05
 -6 10 5 1040.64 50.2
 -6 10 -5 1264.82 63.02
 -6 10 5 1100.35 39.67
 6 10 -5 1141.61 41.95
 6 10 5 1198.71 55.15
 -6 11 -5 5.36 10.48
 -6 11 5 -11.06 10.04
 -6 11 5 9.25 7.49
 -6 11 -5 7.89 9.98
 -6 11 5 -4.83 5.25
 6 11 -5 0.17 5.62
 6 11 5 -5.25 8.95
 -6 12 5 366.53 24.33
 -6 12 -5 346.45 30.03
 -6 12 5 313.19 28.2
 -6 12 -5 373.44 37.28
 6 12 5 311.67 29.21
 6 12 -5 379.53 22.63
 -6 13 -5 -9.02 10.74
 -6 13 5 16.7 12.69
 -6 13 -5 2.13 15.13
 -6 14 -5 595.58 42.1
 -6 14 5 551.22 40.3
 -6 14 -5 554.17 47.84
 6 14 5 537.82 41.7
 -6 15 -5 -3.94 12.7
 -6 15 5 15.11 12.84
 -6 15 -5 17.72 16.82
 6 15 5 -15.3 13.33
 -6 16 -5 424 37.45
 -6 16 5 399.63 37.31
 -6 -14 6 39.83 15.65
 6 -14 6 15.64 10.75
 -6 -14 -6 -7.14 13.66
 6 -14 -6 40.35 17.26
 -6 -13 6 190.52 23.81
 6 -13 6 207.14 21.25
 6 -13 -6 202.09 26.17
 -6 -13 -6 188.44 26.1
 -6 -12 6 18.26 12.26
 6 -12 6 17.77 9.56
 -6 -12 6 4.48 7.3
 -6 -12 -6 9.02 14.27
 6 -11 6 271.9 22.67
 -6 -11 6 269.04 26.32
 -6 -11 6 252.64 21.99
 6 -11 -6 269.51 28.15
 6 -11 -6 232.41 17.68
 -6 -11 -6 269.94 28.96
 -6 -10 6 31.53 13.42
 6 -10 6 9.12 7.88
 -6 -10 6 17.83 8.97
 6 -10 -6 12.32 12.64
 -6 -10 -6 19.92 15.1
 -6 -9 6 425.48 31.48
 6 -9 6 381.36 25.35
 -6 -9 6 376.77 26.59
 -6 -9 -6 371.66 31.2
 6 -9 -6 373.21 31.62
 -6 -8 6 4.67 8.84
 -6 -8 6 0.85 7.18
 6 -8 -6 2.88 11.07
 -6 -8 -6 -7.08 10.39
 -6 -7 6 343.9 27.49
 -6 -7 6 330.37 24.9
 -6 -7 -6 305.91 27.81
 6 -7 -6 315.15 26.83
 -6 -6 -6 -4.63 5.65
 -6 -6 6 8.37 8.31
 -6 -6 6 5.72 8.12
 6 -6 -6 -3.73 9.46
 -6 -6 -6 2.37 10
 -6 -5 6 616.14 35.28
 -6 -5 6 594.09 33.93
 6 -5 6 596.72 37.36
 6 -5 -6 559.2 34.87
 -6 -5 -6 587.95 36.4
 -6 -5 -6 588.76 24.65
 -6 -4 6 59.94 12.43
 -6 -4 6 74.24 12.83
 -6 -4 6 58.23 9.56
 6 -4 6 62.81 13.43
 6 -4 -6 67.94 13.27
 -6 -4 -6 67.92 13.59
 6 -4 6 69.82 6.48
 -6 -3 6 423 27.75
 -6 -3 6 394.96 27.35
 -6 -3 6 417.12 28.14
 -6 -3 6 439.6 24.38
 6 -3 6 420.48 29.67
 6 -3 -6 374.69 27.32
 -6 -3 -6 469.82 30.07
 6 -3 6 418.16 18.99
 -6 -2 6 -0.99 5.52
 -6 -2 6 12.99 9.41
 -6 -2 -6 14.55 6.23
 6 -2 6 3.16 7.87
 6 -2 -6 0.78 7.83
 -6 -2 6 5.61 6.04
 -6 -2 -6 -9.33 6.4
 -6 -2 -6 6.66 8.06
 6 -2 6 4.15 4.17
 -6 -1 6 588.04 30.75
 6 -1 6 608.68 25.4
 6 -1 -6 628.12 25.54
 -6 -1 6 582.84 33.76
 -6 -1 -6 609.69 29.46
 -6 -1 -6 604.34 33
 6 -1 -6 624.53 33.75
 6 -1 6 603.69 26.82
 -6 -1 -6 622.75 29.62
 -6 0 -6 -1.93 4.35
 -6 0 6 -6.73 5.2
 -6 0 6 0.8 4.87
 6 0 6 0.25 3.94
 -6 0 6 -6.73 7.46
 6 0 -6 3.02 3.65
 6 0 -6 2.97 7.34
 6 0 6 10.34 5.81
 -6 0 -6 -3.67 7.03
 -6 0 -6 -0.57 4.69
 -6 1 -6 569.48 25.42
 -6 1 6 553.91 27.09
 -6 1 6 575.37 26.02
 -6 1 6 536.01 32.13
 6 1 6 615.32 25.75
 6 1 -6 633.02 25.56
 6 1 -6 595.42 31.78
 -6 1 -6 606.73 31.18
 -6 1 -6 607.82 26.55
 6 1 6 545.93 28.79
 6 2 -6 1.12 3.76
 -6 2 6 14.06 9.1
 -6 2 -6 8.71 5.03
 -6 2 6 8.81 5.03
 6 2 6 5.54 4.27
 -6 2 6 7.31 4.51
 -6 2 -6 28.12 6.48
 6 2 6 4.37 5.85
 -6 2 -6 6.97 5.96
 -6 3 -6 369.81 21.13
 -6 3 6 383.53 19.19
 -6 3 6 421.08 22.67
 6 3 -6 433.58 21.65
 6 3 6 431.54 22.3
 -6 3 6 384.21 26.83
 -6 3 -6 393.09 23.44
 -6 3 -6 453.58 19.33
 6 3 6 421.56 26.17
 -6 4 6 55.51 11.35
 -6 4 -6 66.44 9.47
 6 4 6 72.69 9.83
 -6 4 6 65.71 9.57
 6 4 -6 68.37 9.79
 -6 4 -6 56.09 5.89
 -6 4 -6 86.24 15.18
 6 4 -6 60.63 9.68
 -6 4 6 64.43 7.07
 6 4 6 64.53 11.44
 -6 4 -6 75.02 10.26
 -6 5 6 610.22 20.77
 6 5 -6 670.53 30.88
 -6 5 -6 574.93 35.93
 -6 5 6 598.54 29.66
 -6 5 6 546.1 32.58
 -6 5 -6 604.67 29.5
 -6 5 -6 602.15 26.76
 6 5 -6 568.4 28.37
 6 5 6 556 33.08
 6 6 -6 3.58 6.34
 -6 6 6 6.81 8.32
 -6 6 -6 -7.84 7.17
 -6 6 6 6.89 7.12
 -6 6 6 1.96 2.12
 -6 6 6 4.05 1.95
 -6 6 -6 10.37 8.75
 6 6 -6 5.27 6
 6 6 6 12.43 9.09
 -6 6 -6 3.23 4.3
 -6 7 -6 299 27.61
 6 7 6 315.63 23.14
 6 7 -6 336.54 23.78
 -6 7 6 335.93 23.57
 -6 7 6 301.51 23.74
 -6 7 -6 276.4 21.58
 -6 7 -6 328.71 17.03
 6 7 -6 308.06 20.12
 6 7 6 351.86 27.38
 -6 8 -6 12.88 8.3
 -6 8 6 2.57 7.42
 -6 8 6 11.14 7.67
 -6 8 -6 37.78 15.65
 6 8 6 6.69 9.67
 6 8 -6 7.15 5.33
 -6 8 -6 6.37 4.01
 -6 9 6 368.44 26.58
 -6 9 -6 401.66 27.74
 -6 9 6 406.82 28.66
 -6 9 -6 440.99 36.59
 6 9 6 402.97 31.24
 6 9 -6 414.9 22.49
 -6 10 -6 14.83 9.65
 -6 10 6 15.96 9.39
 -6 10 6 27.5 10.97
 -6 10 -6 13.39 13.09
 6 10 6 10.06 10.43
 6 10 -6 24.11 7.44
 -6 11 -6 263.79 24.77
 -6 11 6 270.48 25.22
 -6 11 6 282.89 22.73
 -6 11 -6 279.17 31.67
 6 11 6 233.6 27.25
 -6 12 6 24.55 10.46
 -6 12 -6 10.11 10.04
 -6 12 6 7.21 9.85
 -6 12 -6 -7.95 14.52
 6 12 6 -2.46 11.89
 -6 13 -6 159.96 21.73
 -6 13 6 213.32 24.12
 -6 13 -6 199.84 30.94
 6 13 6 214.29 27.03
 -6 14 -6 -13.81 13.91
 -6 14 6 3.95 10.63
 -6 14 -6 7.64 14.86
 6 14 6 19.38 15.82
 -6 15 -6 177.26 24.67
 -6 15 6 145.62 22.8
 -6 16 -6 -6.95 13.71
 -6 16 6 -6.56 13.92
 6 -13 7 -1.21 9.71
 -6 -12 7 62.13 15.67
 6 -12 7 73.89 14.19
 6 -12 -7 95.94 21.59
 -6 -12 -7 89.58 21.72
 -6 -12 7 67.14 14.97
 -6 -11 7 35.48 15.74
 6 -11 7 5.88 8.9
 -6 -11 7 -0.14 10.25
 6 -11 -7 -6.04 11.63
 -6 -11 -7 8.42 12.6
 -6 -10 7 49.34 14.98
 -6 -10 7 56.84 13.4
 6 -10 -7 34.84 15.1
 -6 -10 -7 39.32 15.57
 -6 -9 7 1.64 11.29
 -6 -9 7 2.09 8.43
 6 -9 -7 6.53 12.67
 -6 -9 -7 0.66 12.79
 -6 -8 7 107.73 18.54
 -6 -8 7 90.01 16.39
 6 -8 -7 69.06 17
 -6 -8 -7 91.21 17.72
 -6 -7 7 -5.75 11.49
 -6 -7 7 1.94 9.12
 6 -7 -7 5.18 9.9
 -6 -7 -7 -4.3 10.45
 -6 -6 7 75.53 15.43
 -6 -6 7 74.25 14.11
 6 -6 -7 82.06 16.46
 -6 -6 -7 82.46 17.23
 -6 -5 7 -6.46 9.07
 -6 -5 7 13.25 10.91
 6 -5 -7 -13.24 12
 -6 -5 -7 4.9 10.31
 -6 -4 7 154.58 18.94
 -6 -4 7 185.86 20.69
 -6 -4 -7 158.5 13.71
 6 -4 -7 161.56 19.55
 -6 -4 -7 167.09 20.17
 -6 -3 7 15.81 9.36
 -6 -3 -7 20.24 7.08
 6 -3 -7 12.65 11.01
 -6 -3 -7 24.91 11.41
 6 -3 7 14.79 4.86
 -6 -2 7 194.92 17.89
 -6 -2 7 165.97 19.79
 6 -2 -7 163.78 19.02
 -6 -2 -7 120.24 16.59
 6 -2 7 163.7 13.52
 -6 -1 7 2.21 5.57
 -6 -1 7 2.81 8.18
 6 -1 -7 2.88 8.08
 6 -1 7 2.69 5.79
 -6 -1 -7 -7.33 8.99
 -6 0 7 55.46 8.92
 -6 0 7 43.34 11.63
 6 0 -7 43.79 11.1
 6 0 7 54.12 8.87
 -6 0 -7 42.04 10.69
 -6 0 -7 73.88 10.52
 -6 1 7 1.94 4.63
 -6 1 -7 3.35 3.61
 -6 1 7 3.32 3.71
 -6 1 -7 10.12 7.02
 6 1 7 0.91 3.46
 6 1 -7 2.89 4.2
 -6 1 7 9.99 9.28
 6 1 -7 9.15 8.97
 6 1 7 0.33 6.88
 -6 1 -7 -0.12 4.68
 -6 1 -7 12.65 7.98
 -6 2 -7 155.37 11.79
 -6 2 7 165.91 11.85
 -6 2 7 146.33 11.98
 -6 2 -7 163.86 17.95
 -6 2 7 166.91 19.49
 6 2 -7 152.8 16.74
 6 2 7 142.31 16.36
 -6 2 -7 180.37 16.96
 -6 2 -7 190.44 14.35
 -6 3 -7 4.19 4.58
 -6 3 7 12.22 5.74
 -6 3 7 13.54 7.85
 -6 3 -7 16.06 9.68
 6 3 7 -0.06 7.11
 -6 3 -7 5.76 6.5
 -6 4 7 135.3 17.5
 -6 4 7 140.44 13.01
 6 4 -7 156.28 14.92
 -6 4 -7 153.96 13.13
 -6 4 -7 147.97 18.23
 6 4 7 146.96 17.53
 -6 4 -7 133.12 13.52
 -6 5 -7 20.26 6.5
 -6 5 7 11.31 6.14
 -6 5 7 23.59 11.27
 -6 5 -7 22.83 11.62
 6 5 -7 18.45 7.96
 6 5 7 12.11 9.74
 -6 5 -7 6.44 5.77
 -6 6 7 46.75 12.19
 -6 6 -7 64.47 10.49
 -6 6 7 67.83 10.99
 6 6 -7 80.72 11.37
 -6 6 -7 97.51 17.16
 6 6 7 66.52 14.38
 -6 6 -7 82.85 10.02
 -6 7 7 -10.56 11.14
 -6 7 -7 6.3 6.81
 -6 7 7 9.95 8.02
 -6 7 -7 31.95 14.18
 6 7 7 16.7 11.35
 6 7 -7 -1.63 6.56
 -6 8 7 91.25 15.35
 -6 8 -7 82.63 12.23
 -6 8 7 90.46 13.44
 -6 8 -7 105.79 19.75
 6 8 7 71.99 16.76
 6 8 -7 82.43 10.72
 -6 9 -7 5.24 8.31
 -6 9 7 -16.18 7.84
 -6 9 7 10.33 10.01
 -6 9 -7 0.63 11.97
 6 9 7 -3.03 10.1
 -6 10 7 16.6 9.89
 -6 10 -7 41.98 12.03
 -6 10 7 59.51 13.03
 -6 10 -7 74.17 18.46
 6 10 7 28.2 14.27
 -6 11 -7 22.51 10.82
 -6 11 7 23.96 11.79
 -6 11 7 -2.19 9.57
 -6 11 -7 5.13 13.02
 6 11 7 -4.18 12.43
 -6 12 7 59.71 15.04
 -6 12 7 78.75 14.89
 -6 12 -7 80.84 20.39
 6 12 7 65.07 17.17
 -6 13 -7 4.98 16.56
 -6 -11 8 354.49 29.8
 -6 -10 8 -3.02 13.19
 6 -10 -8 17.96 15.08
 -6 -10 -8 24.68 15.11
 -6 -10 8 -14.42 12.67
 -6 -9 8 239.01 27.34
 6 -9 -8 242.95 28.87
 -6 -9 -8 173.56 25.95
 -6 -9 8 258.4 25.99
 -6 -8 8 13.86 12.87
 6 -8 -8 3.41 12.17
 -6 -8 -8 -8.99 12.42
 -6 -8 8 5.22 9.9
 -6 -7 8 383.65 32.96
 -6 -7 8 380.25 31.46
 6 -7 -8 343.05 32.46
 -6 -7 -8 397.06 33.84
 -6 -6 8 11.92 11.72
 -6 -6 8 8.84 11.41
 6 -6 -8 6.55 12.06
 -6 -6 -8 2.66 12.03
 -6 -5 8 352.18 29.59
 6 -5 -8 408.02 33.1
 -6 -5 -8 390.47 32.36
 -6 -4 8 5.05 10.67
 6 -4 -8 3.38 11.19
 -6 -4 -8 -12.93 11.04
 -6 -3 8 867.49 47.66
 6 -3 -8 786.35 44.95
 -6 -3 -8 830.92 45.1
 -6 -2 -8 6.1 6.22
 -6 -2 8 27.65 13.79
 6 -2 -8 -7.85 10.78
 -6 -2 -8 3.82 9.45
 -6 -1 -8 280.94 20.5
 -6 -1 8 284.34 27.09
 6 -1 -8 271.84 24.58
 -6 -1 -8 292.66 25.36
 6 -1 8 299.71 20.21
 -6 0 -8 1.43 6.63
 -6 0 8 -0.43 8.98
 6 0 -8 -9.03 8.77
 -6 0 -8 2.87 7.89
 6 0 8 3.54 6.36
 -6 1 -8 239.85 20.81
 -6 1 8 330.68 28.63
 6 1 -8 317.16 25.44
 -6 1 -8 307.24 24.3
 6 1 8 259.53 21.59
 -6 2 -8 11.41 9.51
 -6 2 8 -6.05 10.99
 6 2 -8 6.38 7.94
 -6 2 -8 3.54 7.15
 6 2 8 -3.84 8.24
 -6 3 -8 789.54 42.67
 -6 3 8 817.31 45.59
 -6 3 -8 776.85 37.22
 6 3 8 794.45 40.97
 6 4 -8 0.45 6.99
 -6 4 -8 14.59 10.71
 -6 4 8 14.93 12.74
 -6 4 -8 5.32 8.26
 6 4 8 -0.27 9.29
 -6 5 -8 366.51 31.27
 -6 5 8 379.63 30.09
 -6 5 -8 374.9 22.75
 6 5 8 354.17 28.86
 6 5 -8 375.65 23.86
 -6 6 8 17.57 10.67
 -6 6 -8 -1.88 10.02
 6 6 8 8.53 10.5
 -6 7 8 340.39 29.26
 -6 7 -8 366.05 33.31
 6 7 8 349.68 30.58
 -6 8 8 11.79 9.67
 -6 8 -8 3.07 11.57
 6 8 8 3.3 11.7
 -6 9 8 245.37 25.47
 -6 9 -8 219.47 28.53
 6 9 8 209.59 25.53
 -6 10 8 3.57 10.74
 -6 10 -8 3.89 12.47
 6 10 8 9.59 14.29
 -6 11 8 365.08 31.01
 -6 11 -8 281.52 35.98
 6 11 8 356.06 34.71
 -6 12 -8 10.49 15.72
 -6 -11 9 -6.31 11.09
 -6 -10 9 52.69 16.12
 -6 -9 9 -8.18 12.53
 -6 -8 9 24.64 15.33
 -6 -8 9 45.49 16.09
 -6 -8 -9 60.84 19.55
 6 -8 -9 19.09 13.38
 -6 -7 9 1.3 12.09
 -6 -7 -9 21.53 15.31
 6 -7 -9 29.55 15.92
 -6 -6 9 84.2 17.58
 -6 -6 -9 57.8 17.93
 6 -6 -9 64.72 16.93
 -6 -5 9 2.18 13.15
 -6 -5 -9 13.28 12.48
 6 -5 -9 -9.41 12.4
 -6 -4 9 142.98 22.05
 6 -4 -9 115.8 19.07
 -6 -4 -9 95.91 17.75
 -6 -3 9 6.95 10.85
 -6 -3 -9 21.07 12.92
 6 -3 -9 -7.95 11.28
 -6 -2 9 143.27 23.28
 -6 -2 -9 117.7 19.5
 6 -2 -9 106.89 18.72
 -6 -1 9 14.29 12.22
 -6 -1 -9 4.08 9.44
 6 -1 -9 -9.13 10.5
 -6 0 9 39.11 13.39
 6 0 -9 89.64 16.86
 -6 0 -9 61.66 14.69
 -6 1 9 4.99 10.79
 -6 1 -9 16.03 9.33
 6 1 -9 13.55 11.52
 6 1 9 35.9 12.5
 -6 2 9 101.06 20.69
 -6 2 -9 96.18 15.43
 6 2 -9 93.26 15.19
 6 2 9 106.39 16.48
 6 3 -9 -6.38 9
 -6 3 -9 11.91 10.56
 -6 3 9 -9.6 12.08
 -6 3 -9 7.52 9.27
 6 3 9 16.15 10.89
 -6 4 9 128.66 20.87
 -6 4 -9 98.99 17.33
 6 4 9 81.29 16.22
 -6 5 9 3.21 10.94
 -6 5 -9 8.29 10.32
 6 5 9 -14.3 12.17
 -6 6 9 56.51 16.26
 -6 6 -9 49.08 14.6
 6 6 9 87.02 18.48
 -6 7 9 6.42 12.36
 -6 7 -9 6.68 10.81
 6 7 9 33.78 15.34
 -6 8 9 17.6 12.37
 -6 8 -9 64.5 18.58
 6 8 9 40.92 16.7
 -6 9 9 -26.42 14.18
 -6 9 -9 3.16 13.33
 6 9 9 -12.84 12.22
 -6 10 -9 49.43 18.45
 -6 10 9 63.98 16.26
 -6 11 9 6.41 12.41
 -6 -5 -10 206.42 26.77
 6 -5 -10 223.73 29.2
 -6 -4 10 11.26 12.53
 -6 -4 -10 21.23 14.16
 6 -4 -10 11.77 14.9
 -6 -3 10 126.09 22.64
 -6 -3 -10 106.96 20.55
 6 -3 -10 206.43 26.44
 -6 -2 10 10.26 13.84
 -6 -2 -10 7.66 11.88
 6 -2 -10 -0.02 11.87
 -6 -1 10 199.96 27.53
 -6 -1 -10 195.46 23.76
 6 -1 -10 229.47 25.84
 -6 0 10 18.22 16.63
 -6 0 -10 9.66 10.42
 6 0 -10 -2.25 11.49
 -6 1 10 213.8 28.1
 6 1 -10 221.21 24.44
 -6 2 10 -7.9 12.02
 -6 3 10 154.86 24.08
 -6 4 10 -19.53 13.67
 6 5 10 204.03 25.1
 6 6 10 13.6 14.73
 6 7 10 105.33 20.87
 6 -2 -11 99.73 20.34
 7 -17 0 -6.33 9.45
 7 -16 0 8.96 10.81
 -7 -16 0 14.24 9.47
 7 -15 0 -8.84 10.95
 -7 -15 0 15.21 9.72
 7 -14 0 -9.85 10
 -7 -14 0 11.75 8.74
 7 -13 0 -11.14 9.11
 -7 -13 0 -1 7.42
 7 -12 0 -2.54 8.11
 -7 -12 0 17.35 8.73
 7 -11 0 8.37 8.13
 -7 -11 0 3.12 6.47
 7 -10 0 0.57 7.16
 7 -10 0 3.93 6.75
 -7 -10 0 -3.94 7.12
 7 -9 0 13.16 8.35
 -7 -9 0 -5.71 6.96
 7 -9 0 3.47 5.14
 7 -8 0 4.39 6.69
 -7 -7 0 2.88 5.12
 -7 -7 0 -7.8 6.3
 7 -7 0 -8.23 6.24
 -7 -6 0 -4.74 4.66
 -7 -6 0 0.09 6.29
 7 -6 0 4.08 5.68
 7 -5 0 -3.97 4.96
 -7 -4 0 8.33 6.08
 7 -4 0 -7.9 5.5
 -7 -3 0 8.6 6.27
 7 -3 0 -1.04 4.28
 -7 -2 0 6.03 5.1
 7 -2 0 -0.97 3.48
 -7 -1 0 0.76 4.21
 7 -1 0 0.5 3.67
 -7 0 0 4.59 5.69
 7 0 0 -4.43 4.63
 -7 1 0 4.73 4.98
 7 1 0 1.46 3.82
 -7 1 0 0.66 1.08
 -7 2 0 2.56 4.14
 7 2 0 -3.69 5.29
 -7 3 0 7.7 5.52
 -7 3 0 3.6 3.96
 7 3 0 1.92 4.61
 -7 4 0 -3.33 5.92
 -7 4 0 -3.15 4.71
 7 4 0 7.24 5.22
 -7 5 0 -1.96 5.26
 -7 5 0 5 4.77
 7 5 0 -2.72 5.63
 -7 6 0 5.22 6.84
 -7 6 0 -0.35 4.06
 7 6 0 -0.37 6.28
 -7 7 0 -6.53 6.78
 7 7 0 -1.25 4.78
 -7 7 0 1.71 4.72
 7 7 0 8.26 6.87
 -7 8 0 1.68 7.49
 -7 8 0 3.61 4.82
 7 8 0 -2.69 7.5
 -7 9 0 7.54 8.72
 -7 9 0 -0.61 4.95
 7 9 0 -1.49 6.66
 -7 10 0 4.46 7.74
 -7 10 0 1.17 7.63
 -7 10 0 -4.25 5.53
 7 10 0 5.31 7.58
 -7 11 0 12.07 10.59
 -7 11 0 1.52 9.02
 -7 11 0 5.58 5.93
 7 11 0 8.27 9.65
 -7 12 0 1.19 9.23
 -7 12 0 7.61 9.89
 7 12 0 -5.71 5.09
 7 12 0 1.52 7.98
 -7 13 0 -7.96 10.58
 -7 13 0 11.37 12.48
 7 13 0 0.44 9.31
 -7 14 0 -13.09 12.56
 -7 14 0 -8.37 10.67
 7 14 0 -16.7 11.08
 -7 15 0 -6.28 11.04
 -7 15 0 22.52 13.93
 7 15 0 -6.47 9.77
 -7 16 0 11.68 12.47
 -7 16 0 9.38 13.12
 7 16 0 15.99 11.84
 -7 17 0 0.45 14.61
 -7 17 0 3.54 14.11
 7 17 0 5.14 12.42
 -7 18 0 -11.37 16.03
 7 18 0 4.49 12.7
 7 19 0 -6.26 13.65
 7 -17 1 109.39 19.19
 -7 -17 -1 118.36 17.82
 7 -16 1 152.54 21.84
 7 -16 -1 134.9 18.29
 -7 -16 -1 166.85 20.23
 7 -15 -1 165.87 19.7
 7 -15 1 179.6 22.2
 7 -15 -1 154.97 18.72
 -7 -15 1 168.71 16.98
 -7 -15 -1 188.95 20.66
 7 -14 -1 297.41 24.79
 7 -14 1 282.74 26.64
 7 -14 -1 282.74 23.43
 -7 -14 -1 293.79 25.13
 -7 -14 1 284.17 21.67
 7 -13 -1 256.22 22.03
 7 -13 -1 230.94 20.67
 -7 -13 1 229.83 19.23
 7 -13 1 253.86 24.59
 -7 -13 -1 244.77 22.5
 -7 -12 -1 356.25 18.37
 7 -12 -1 310.78 24.03
 -7 -12 1 382.04 24.31
 7 -12 1 364.04 27
 7 -12 -1 338.21 24.31
 -7 -12 -1 360.89 26.31
 7 -12 1 376.77 23.26
 -7 -11 -1 235.13 21.15
 7 -11 -1 221.28 19.97
 7 -11 1 245.85 22.4
 7 -11 -1 239.66 19.41
 -7 -11 1 236.47 18.6
 7 -11 1 228.91 17.77
 7 -10 -1 738.16 35.12
 7 -10 1 693.2 35.94
 7 -10 -1 663.29 33.42
 -7 -10 1 705.69 33.11
 -7 -10 -1 708.94 35.86
 7 -9 -1 365.31 23.77
 7 -9 1 375.59 24.93
 7 -9 -1 387.66 23.45
 -7 -9 -1 383.47 24.82
 -7 -8 -1 361.91 27.52
 7 -8 -1 338.71 22.39
 7 -8 1 375.83 24.14
 7 -8 -1 310.85 21.17
 -7 -8 1 356.31 22.45
 -7 -8 -1 348.96 22.84
 7 -8 1 356.82 20.18
 7 -8 -1 403.1 24.57
 -7 -7 -1 491.21 31.57
 7 -7 1 500.01 27.3
 7 -7 -1 466.91 25.11
 -7 -7 1 508.45 26.39
 -7 -7 -1 530.26 27.83
 -7 -6 1 770.85 40.44
 -7 -6 -1 734.2 38.43
 7 -6 1 629.25 31.64
 7 -6 -1 768.35 32.19
 -7 -6 1 790.15 33.28
 -7 -5 1 538.43 31.89
 7 -5 1 505.34 14.6
 7 -5 1 488.06 27.22
 7 -5 -1 544.32 28.83
 7 -5 1 500.45 25.64
 -7 -4 -1 1314.03 49.31
 -7 -4 1 1217.03 47.17
 7 -4 -1 1412.81 49.64
 7 -4 1 1318.86 45.45
 7 -4 1 1268.82 41.55
 7 -3 -1 522.75 16.3
 -7 -3 -1 496.43 27.19
 -7 -3 1 484.98 26.2
 7 -3 -1 501.62 26.58
 7 -3 1 498.41 24.08
 7 -3 1 497.21 22.34
 -7 -2 -1 534.37 27.75
 -7 -2 1 501.15 26.69
 7 -2 1 552.71 26.86
 7 -2 -1 567.45 27.22
 7 -2 1 578.44 25.04
 -7 -2 -1 524.97 24.7
 7 -2 1 515.67 22.64
 -7 -1 1 626.36 29.49
 -7 -1 -1 670.54 30.53
 7 -1 1 641.85 29.13
 7 -1 -1 685.54 30.45
 7 -1 1 669.17 27.17
 7 -1 1 654.72 26.55
 -7 -1 -1 681.06 28.13
 -7 0 -1 1186.83 44.28
 -7 0 1 1168.37 43.53
 -7 0 1 1222.53 33.7
 7 0 1 1171.82 42.64
 7 0 -1 1192.23 43.78
 7 0 1 1224.29 39.5
 7 0 -1 1117.43 40.1
 -7 0 -1 1239.9 41.02
 7 0 1 1259.52 40.9
 -7 1 1 628.03 29.53
 7 1 1 687.21 29.98
 -7 1 -1 664.61 30.37
 7 1 -1 695.06 30.5
 -7 1 1 660.77 20.22
 7 1 1 695.86 28.21
 7 1 -1 617.2 27.45
 7 2 -1 567.87 27.68
 7 2 1 541.08 26.95
 -7 2 -1 543.41 27.1
 -7 2 1 486.22 25.49
 7 2 1 500.54 24.18
 7 2 -1 528.92 24.84
 -7 3 1 493.62 25.77
 -7 3 -1 472.81 25.99
 7 3 -1 544.97 27.41
 7 3 -1 508.31 24.56
 7 3 1 487.76 24.46
 7 4 -1 1387.9 50.07
 -7 4 -1 1270.04 48.43
 -7 4 1 1194.91 47.1
 -7 4 1 1350.9 46.03
 7 4 -1 1369.96 46.09
 7 4 1 1284.73 45.91
 7 5 1 509.12 28.57
 7 5 -1 523.74 29.33
 -7 5 -1 472.81 27.5
 -7 5 1 464.53 27.5
 -7 5 -1 509.52 24.11
 -7 5 1 530.5 25.96
 7 5 -1 497.66 25.39
 7 5 1 541.46 26.38
 7 6 1 801.8 38.64
 7 6 -1 795.66 38.59
 -7 6 -1 769.82 36.81
 -7 6 1 805.36 37.34
 -7 6 -1 805.15 32.03
 -7 6 1 770.84 33.61
 7 6 1 785 34.3
 7 6 -1 809.54 34.56
 7 7 1 518.18 31.09
 7 7 -1 515.86 31.05
 -7 7 -1 461.55 28.58
 -7 7 1 466.72 28.29
 -7 7 -1 472.35 23.42
 -7 7 1 496.6 26.52
 7 7 1 486.98 27.04
 7 7 -1 462.96 26.33
 -7 8 -1 336.02 25.02
 -7 8 1 349.57 24.84
 -7 8 -1 350.73 20.18
 -7 8 1 380.68 22.89
 7 8 1 386.79 24.57
 7 8 -1 347.44 22.33
 -7 9 -1 370.42 26.98
 -7 9 1 368.87 27.32
 -7 9 -1 422.38 22.29
 7 9 1 405.52 26.29
 7 9 -1 394.27 24.24
 -7 10 1 677.51 37.48
 -7 10 -1 705.05 40.26
 -7 10 -1 624.62 37.87
 -7 10 1 592.92 36.98
 -7 10 -1 705.44 30.8
 7 10 1 707.34 36.42
 7 10 -1 727.04 34.69
 -7 11 -1 236.55 24.46
 -7 11 1 268.6 24.12
 -7 11 -1 246.6 23.79
 -7 11 1 208.54 21.92
 7 11 1 213.84 14.21
 -7 11 -1 259.94 18.06
 7 11 1 269.35 22.39
 7 11 -1 253.58 20.59
 -7 12 -1 379.38 31.74
 -7 12 1 346.73 28.95
 -7 12 -1 325.57 29.83
 -7 12 1 350.92 29.86
 -7 12 -1 384.88 22.93
 7 12 -1 386.96 24.75
 7 12 1 395.17 28.95
 7 12 -1 344.93 25.15
 -7 13 -1 238.7 26.06
 -7 13 1 219.71 25.27
 -7 13 1 247.85 26.35
 -7 13 -1 209.64 26.3
 7 13 -1 252.07 22.69
 7 13 1 239.25 22.8
 -7 14 -1 270.65 29.84
 -7 14 1 270.9 29.2
 -7 14 1 314.75 30.02
 -7 14 -1 305.54 31.29
 7 14 -1 297.26 24.88
 7 14 1 309.83 26.94
 -7 15 -1 159.26 23.7
 -7 15 1 182.3 26.02
 -7 15 -1 196.07 26.63
 -7 15 1 200.57 26.01
 7 15 1 186.12 22.79
 7 15 -1 171.33 19.94
 -7 16 -1 140.82 24.83
 -7 16 1 160.59 26.11
 -7 16 -1 132.72 23.46
 -7 16 1 180.31 25.65
 7 16 -1 163.65 20.42
 7 16 1 195.54 23.49
 -7 17 -1 77.87 21.7
 -7 17 1 135.36 25.8
 -7 17 -1 140.2 25.89
 -7 17 1 88.92 21.14
 7 17 1 129.42 20.88
 7 17 -1 93.48 17.08
 -7 18 -1 140.53 25.92
 -7 18 1 156.65 26.47
 7 18 1 157.58 24.57
 7 18 -1 181.61 23.64
 -7 19 1 90.04 23.48
 -7 -18 -2 123.29 19.26
 7 -17 -2 191.02 22.44
 7 -17 2 159.49 23.33
 -7 -17 -2 192.57 23.03
 7 -16 -2 87.34 17.4
 7 -16 2 59.86 16.75
 -7 -16 -2 65.42 15.6
 7 -15 -2 131.09 18.47
 7 -15 2 192.67 24.7
 7 -15 -2 153.85 16.9
 -7 -15 -2 154.43 20.67
 7 -14 2 95.47 18.21
 7 -14 -2 108.86 16.79
 7 -14 -2 125.36 15.37
 -7 -14 -2 113.6 17.63
 -7 -14 2 114.94 12.95
 -7 -13 2 252.9 15.47
 7 -13 -2 258.16 20.87
 -7 -13 2 260.11 19.11
 7 -13 -2 227.73 22.44
 7 -13 2 262.92 25.99
 -7 -13 -2 252.54 23.91
 -7 -12 2 390.64 22.97
 7 -12 -2 327.59 26.51
 7 -12 -2 398.83 25.32
 7 -12 2 362.64 28.86
 -7 -12 -2 367.74 28.12
 -7 -11 -2 206.71 14.56
 7 -11 -2 221.24 21.08
 7 -11 2 167.94 19.61
 7 -11 -2 189.47 16.97
 -7 -11 -2 215.58 21.46
 -7 -11 2 187.44 15.81
 7 -11 2 203.42 14.92
 -7 -10 -2 361.8 20.07
 -7 -10 -2 333.84 25.21
 7 -10 -2 282.17 23.02
 7 -10 2 319.88 25.36
 7 -10 -2 328.6 21.55
 7 -10 2 332.01 18.72
 -7 -9 -2 449.18 23.25
 7 -9 -2 441.84 27.34
 7 -9 2 406.99 27.76
 7 -9 -2 443.48 25.3
 -7 -9 -2 451.37 28.53
 7 -9 2 449.59 21.74
 -7 -9 2 488.09 27.17
 -7 -8 -2 259.78 22.93
 7 -8 -2 229.49 19.66
 7 -8 2 238.52 20.12
 7 -8 -2 236.84 18.41
 -7 -8 2 262.87 18.37
 -7 -8 -2 229.89 19.78
 7 -8 2 243.81 15
 -7 -7 -2 1357.71 55.56
 7 -7 2 1301.46 37.24
 7 -7 -2 1225.43 49.07
 7 -7 2 1322.64 50.79
 7 -7 -2 1370.85 46.59
 -7 -7 -2 1241.74 49.9
 7 -7 2 1262.88 40.7
 -7 -7 2 1354.24 47.53
 -7 -6 2 535.16 33.35
 7 -6 2 499.33 18.12
 7 -6 -2 498.22 27.49
 7 -6 2 498.34 27.76
 -7 -6 -2 529.95 28.03
 -7 -6 2 536.91 26.38
 -7 -6 -2 504.25 27.93
 7 -6 2 503.85 21.71
 -7 -5 2 229.08 21.24
 7 -5 2 217.42 9.88
 7 -5 -2 181.78 15.93
 7 -5 2 241.31 18.29
 7 -5 2 186.96 12.51
 -7 -4 2 1108.19 49.73
 7 -4 -2 1126.04 34.79
 -7 -4 -2 1233.27 46.43
 -7 -4 2 1041.47 43.01
 7 -4 -2 1221.16 45.56
 7 -4 2 1187.53 43.73
 -7 -4 -2 1146.08 43.3
 7 -4 2 1151.19 37.23
 7 -3 -2 1162.84 34.94
 -7 -3 -2 1245.15 46.82
 -7 -3 2 1104.03 43.54
 7 -3 -2 1215.61 45.05
 7 -3 2 1199.12 43.64
 7 -3 2 1177.42 38.24
 -7 -3 -2 1250.43 43.74
 -7 -2 -2 998.05 40.33
 -7 -2 2 914.03 37.9
 -7 -2 2 958.12 32.74
 7 -2 -2 919.26 29.81
 7 -2 2 992.2 38.11
 7 -2 -2 1036.6 39.62
 7 -2 2 984.67 37.2
 7 -2 2 1006.28 34.15
 -7 -2 -2 995.35 37.03
 -7 -1 -2 1165.09 44.41
 -7 -1 2 1151.63 43.31
 -7 -1 2 1209.82 37.54
 7 -1 2 1245.72 43.52
 7 -1 -2 1350.09 45.55
 -7 -1 2 1258.65 42.85
 7 -1 2 1243.49 41.68
 -7 -1 -2 1197.22 41.62
 7 -1 2 1169.52 39.53
 -7 0 -2 330.25 20.62
 -7 0 2 337.9 20.78
 -7 0 2 368.95 16.66
 7 0 -2 383.05 21.84
 7 0 2 350.69 20.31
 7 0 2 381.02 19.52
 7 0 2 376.59 18.67
 -7 0 -2 339.88 18.65
 -7 1 -2 1168.27 44.28
 7 1 2 1192.31 42.86
 7 1 -2 1311.34 45.53
 -7 1 2 1111.94 42.94
 7 1 2 1257.42 39.93
 7 1 -2 1156.57 41.58
 -7 1 -2 1242.99 40.29
 7 1 2 1151.35 40.07
 -7 2 -2 862.61 24.31
 7 2 2 945.5 37.47
 7 2 -2 1001.38 39.23
 -7 2 -2 1003.37 38.84
 -7 2 2 874.2 36.39
 7 2 2 986.9 32.81
 7 2 2 947.71 35.13
 7 2 -2 911.91 35.56
 7 3 -2 1279.46 46.7
 -7 3 -2 1208.56 45.48
 -7 3 2 1093.59 43.52
 7 3 2 1258.3 38.29
 7 3 -2 1197.56 42.72
 7 3 2 1134.39 42.12
 7 4 -2 1164.01 45
 -7 4 -2 1069.47 43.88
 -7 4 2 980.42 41.79
 7 4 2 1156.14 35.31
 7 4 2 1104.71 41.62
 7 4 -2 1153.16 41.39
 7 5 -2 236.77 19.02
 7 5 2 232.03 18.85
 -7 5 -2 227.84 18.63
 -7 5 2 229.34 18.52
 -7 5 2 228.48 17.39
 7 5 2 229.45 12.58
 7 5 -2 221.91 16.59
 7 5 2 201.87 16.56
 7 6 2 564.2 31.01
 7 6 -2 492.1 29.79
 -7 6 -2 536.61 30.38
 -7 6 2 531.15 29.4
 -7 6 -2 532.65 24.68
 -7 6 -2 555.85 27.68
 -7 6 2 560.18 28.66
 7 6 2 526.22 20.13
 7 6 -2 552.92 27.18
 7 6 2 514.09 27.69
 7 7 2 1367.34 54.59
 7 7 -2 1333.3 54.4
 -7 7 -2 1255.91 51.53
 -7 7 2 1194.25 50.27
 -7 7 -2 1382.03 44.19
 7 7 2 1273.91 36.68
 7 7 2 1267.32 49.42
 7 7 -2 1285.9 47.36
 -7 8 2 207.43 20.13
 -7 8 -2 240.54 21.3
 -7 8 -2 246.36 15.98
 7 8 2 244.47 11.56
 7 8 -2 259.53 19.14
 7 8 2 228.63 19.5
 -7 9 -2 422.45 22.02
 -7 9 -2 444.54 30.07
 -7 9 2 411.9 28.87
 -7 9 -2 431.86 21.86
 7 9 2 452.08 15.84
 7 9 2 448.23 28.29
 7 9 -2 437.84 25.68
 -7 10 2 338.72 24.82
 -7 10 -2 366.07 30.27
 -7 10 -2 334.34 19.51
 -7 10 -2 329.63 26.71
 -7 10 2 277.4 25.11
 7 10 2 360.89 12.56
 -7 10 -2 331.01 19.11
 7 10 2 339.84 25.66
 7 10 -2 320.38 22.38
 -7 11 2 210.97 21.01
 -7 11 -2 183.79 21.61
 -7 11 -2 175.56 21.28
 -7 11 2 191.99 21.19
 -7 11 -2 200.36 14.91
 7 11 2 208.5 8.1
 7 11 2 205.69 7.6
 -7 11 -2 208.7 15.01
 7 11 -2 205.47 18.34
 7 11 2 198.75 21.1
 -7 12 -2 328.78 29.43
 -7 12 2 388.14 31.96
 -7 12 -2 346.25 32.04
 -7 12 2 361.6 28.43
 7 12 -2 395.46 26.3
 7 12 2 385.64 28.74
 -7 13 2 278.34 28.11
 -7 13 -2 273.47 27.66
 -7 13 2 261.73 15.94
 -7 13 2 297.13 26.96
 -7 13 -2 256.04 28.15
 7 13 -2 273.81 22.59
 7 13 2 246.39 24.27
 -7 14 2 131.69 21.37
 -7 14 -2 72.29 17.97
 -7 14 -2 148.31 24.34
 -7 14 2 119.2 18.03
 7 14 -2 135.6 17.59
 7 14 2 121.12 18.76
 -7 15 2 166.23 24.87
 -7 15 -2 195.09 26.2
 -7 15 -2 207.32 29.2
 -7 15 2 163.5 22.77
 7 15 -2 186.37 20.05
 7 15 2 172.71 23.18
 -7 16 -2 49.22 14.75
 -7 16 2 78.67 19.76
 -7 16 -2 71.96 19.24
 -7 16 2 60.27 16.64
 7 16 2 65.82 17.04
 7 16 -2 66.02 13.96
 -7 17 -2 164.78 27.61
 -7 17 2 134.96 26.03
 -7 17 -2 181.05 29.31
 -7 17 2 169.69 25.57
 7 17 2 205.88 25.82
 -7 18 2 79.53 20.07
 7 18 2 107 21.63
 7 -18 -3 30.8 14.82
 -7 -18 -3 34.88 14.99
 7 -17 -3 59.68 16.9
 -7 -17 -3 20.61 13.99
 7 -16 -3 1.76 10.85
 7 -16 3 -6.83 13.89
 -7 -16 -3 11.77 11.03
 7 -15 3 77.68 17.02
 7 -15 -3 83.89 17.61
 -7 -15 -3 83.1 16.5
 7 -14 3 -17.25 14.86
 7 -14 -3 14.99 11.05
 7 -14 -3 9.87 7.8
 -7 -14 -3 6.26 10.19
 7 -13 3 39.69 13.46
 7 -13 -3 40.26 12.68
 7 -13 -3 46.96 10.15
 -7 -13 -3 32.13 12.95
 7 -12 3 111.49 9.54
 7 -12 3 107.78 18.31
 7 -12 -3 97.67 16.32
 7 -12 -3 101.18 13.58
 -7 -12 -3 103.29 16.93
 -7 -12 3 114.7 11.6
 7 -11 3 52.17 6.65
 7 -11 3 40.72 7.88
 -7 -11 3 27.25 7.11
 -7 -11 -3 38.75 7.9
 7 -11 -3 62.37 10.76
 7 -11 3 34.77 12.25
 7 -11 -3 47.73 13.06
 -7 -11 3 60.28 8.96
 -7 -11 -3 50.12 12.93
 7 -10 3 18.03 4.51
 -7 -10 -3 12.28 5.26
 7 -10 -3 11.78 6.96
 7 -10 3 18.41 10.02
 7 -10 -3 17.9 9.98
 7 -10 3 23.91 5.22
 -7 -10 -3 15.79 9.81
 -7 -9 -3 194.46 20.23
 -7 -9 -3 188.27 15.56
 7 -9 -3 172.68 15.66
 7 -9 3 175.83 19.29
 7 -9 -3 186.89 19.26
 -7 -9 3 181.74 16.18
 -7 -9 -3 162.77 18.6
 7 -9 3 191.39 11.89
 7 -9 3 179.81 11.19
 7 -8 3 34.46 5.69
 -7 -8 -3 35.86 9.91
 7 -8 3 36.15 6.37
 -7 -8 -3 38.76 8.47
 7 -8 -3 26.97 10.15
 7 -8 3 32.45 9.43
 -7 -8 -3 41.26 10.83
 7 -8 3 36.36 5.72
 -7 -7 -3 302.39 23.83
 7 -7 3 330.27 16.06
 -7 -7 -3 294.7 19.76
 7 -7 -3 296.76 22.76
 7 -7 3 330.55 24.54
 -7 -7 -3 286 22.85
 7 -7 3 308.79 15.15
 7 -6 3 28.48 4.81
 -7 -6 -3 16.91 6.59
 7 -6 -3 26.46 8.67
 7 -6 3 39.69 10.86
 7 -6 3 24.79 5.14
 -7 -6 -3 16.99 9.16
 -7 -5 3 152.01 17.52
 -7 -5 -3 140.8 13.58
 -7 -5 3 124.91 11.59
 7 -5 -3 140.69 15.01
 7 -5 3 145 15.34
 7 -5 3 124.09 9.51
 -7 -5 -3 133.69 15.16
 -7 -5 -3 161.28 14.78
 -7 -4 3 109.46 14.85
 -7 -4 3 119.26 11.96
 7 -4 -3 99.5 9.6
 -7 -4 -3 107.92 11.98
 7 -4 -3 125.42 13.32
 -7 -4 3 107.29 10.82
 7 -4 -3 112.32 13.38
 7 -4 3 134.66 14.53
 7 -4 3 112.14 9.29
 -7 -4 -3 130.13 14.9
 -7 -4 -3 131.51 13.14
 -7 -3 -3 115.63 13.33
 -7 -3 3 114.24 12.57
 -7 -3 3 126.66 15.03
 7 -3 -3 113.2 9.89
 -7 -3 3 127.01 12.19
 7 -3 -3 124.49 12.76
 7 -3 -3 92.18 11.95
 7 -3 3 120.78 13.24
 7 -3 3 117.74 9.56
 -7 -3 -3 134.76 13.04
 -7 -2 -3 197.19 16.4
 -7 -2 3 197.02 15.59
 -7 -2 3 185.78 18.11
 7 -2 -3 180.22 12.39
 -7 -2 3 198.55 14.47
 7 -2 3 192.05 14.95
 7 -2 -3 221.24 16.54
 7 -2 3 211.48 16.29
 -7 -2 -3 204.96 15.1
 7 -2 3 189.49 12.59
 -7 -1 -3 581.1 28.62
 -7 -1 3 512.68 26.15
 7 -1 -3 461.96 21.44
 -7 -1 3 516.09 23.75
 7 -1 3 537.75 26.16
 7 -1 -3 564.9 27.07
 7 -1 3 542.91 26.41
 -7 -1 -3 523.39 24.69
 7 -1 3 496.17 22.27
 -7 0 -3 50.67 7.39
 -7 0 3 42.22 6.76
 -7 0 3 35.22 7.33
 7 0 3 33.91 6.61
 -7 0 -3 44.07 8.49
 7 0 -3 39.79 7.55
 7 0 3 45.72 8.38
 7 0 3 34.9 6.25
 -7 1 3 495.3 26
 -7 1 -3 558.11 27.6
 -7 1 -3 521.96 19.61
 7 1 3 521.65 25.78
 7 1 -3 567.23 27.34
 -7 1 3 517.88 26.24
 7 1 3 560.65 24.79
 7 1 3 492.31 23.83
 -7 1 -3 544.24 23.68
 -7 2 -3 197.39 10.57
 -7 2 -3 214.66 16.91
 7 2 3 189.92 15.26
 -7 2 3 194.94 15.67
 7 2 -3 208.33 16.38
 7 2 3 214.78 14.1
 -7 2 -3 179.53 15.52
 -7 2 3 200.56 16.22
 -7 2 -3 210.84 13.49
 7 2 3 182.46 14.31
 7 2 -3 188.01 15.21
 7 3 -3 111.45 11.96
 7 3 -3 104.18 12.2
 -7 3 -3 105.55 12.93
 -7 3 3 129.58 13.35
 7 3 3 115.79 10.08
 -7 3 -3 138.62 12.78
 7 3 3 110.44 11.87
 7 4 -3 111.8 12.04
 -7 4 -3 117.32 12.18
 7 4 -3 113.41 12.85
 -7 4 -3 116.91 13.48
 -7 4 3 121.37 12.92
 -7 4 -3 120.13 12.15
 7 4 3 136.83 10.53
 7 4 3 108.31 12.43
 7 5 -3 120.34 12.58
 -7 5 -3 137.18 14.62
 -7 5 3 118.25 13.37
 -7 5 -3 145.35 13.28
 7 5 3 151.23 15.07
 7 5 -3 147.25 15.48
 7 5 3 124.4 9.51
 7 5 3 141.12 14.21
 -7 6 -3 21.23 6.7
 -7 6 -3 29.31 9.62
 -7 6 3 17.26 7.33
 7 6 3 32.13 8.72
 7 6 -3 31.6 8.55
 7 6 3 36.51 4.86
 7 6 3 17.98 7.72
 7 6 -3 23.28 7.23
 -7 7 -3 341.38 20.75
 -7 7 -3 290.28 22.87
 -7 7 3 301.89 23.23
 -7 7 -3 332.39 18.53
 7 7 3 319.67 13.22
 7 7 -3 348.58 21.59
 7 7 3 300.5 22.47
 -7 8 -3 36.05 9.8
 -7 8 3 36.2 10.31
 -7 8 -3 39.1 8.56
 7 8 3 34.04 3.72
 -7 8 -3 43.54 6.72
 7 8 -3 48.96 9.8
 7 8 3 31.42 9.37
 -7 9 -3 198.81 22.53
 -7 9 -3 170.38 18.91
 -7 9 3 175.44 18.85
 -7 9 -3 186.14 15.4
 -7 9 -3 168.73 12.56
 7 9 3 163.91 18.4
 7 9 -3 194.41 16.7
 -7 10 3 25.43 7.92
 -7 10 -3 13.97 11.05
 -7 10 -3 25.14 10.87
 -7 10 3 18.61 9.73
 -7 10 -3 8.21 5.9
 -7 10 -3 24.94 5.55
 7 10 3 26.88 11.92
 7 10 -3 18.45 7.52
 -7 11 3 47.06 8.62
 -7 11 -3 58.42 14.39
 -7 11 3 37.38 10.65
 -7 11 -3 60.03 10.02
 -7 11 -3 56.59 15.63
 -7 11 3 48.18 10.47
 7 11 -3 29.02 8.45
 7 11 3 49.76 12.32
 -7 12 -3 86.57 16.17
 -7 12 3 108.68 18.17
 -7 12 3 206.62 14.59
 -7 12 -3 153.44 22.93
 -7 12 3 113.37 16.62
 7 12 3 100.08 17.14
 7 12 -3 117.98 14.42
 -7 13 -3 47.25 15.18
 -7 13 3 24.94 11.08
 -7 13 3 49.99 8.81
 -7 13 -3 45.49 16.39
 -7 13 3 36.65 11.31
 7 13 3 45.04 14.81
 7 13 -3 33.57 9.65
 -7 14 3 2.7 12.19
 -7 14 -3 4.23 10.52
 -7 14 -3 26.11 16.49
 -7 14 3 3.69 8.39
 7 14 3 8.27 11.23
 7 14 -3 25.77 10.9
 -7 15 -3 85.58 20.01
 -7 15 3 62.51 17.26
 -7 15 -3 93.84 20.52
 -7 15 3 118.02 19.1
 7 15 3 95.67 20.26
 7 15 -3 106 16.26
 -7 16 3 -38.2 17.86
 -7 16 -3 -3.68 14.61
 -7 16 -3 2.64 13.65
 7 16 3 -2.79 12.9
 -7 17 -3 74.49 19.76
 -7 17 3 22.09 15.85
 7 17 3 58.61 17.74
 -7 -17 -4 152.07 23.97
 7 -17 -4 113.52 21.18
 7 -16 -4 171 24.39
 -7 -16 -4 135.69 22.19
 7 -15 4 267 22.28
 7 -15 -4 249.24 27.76
 -7 -15 -4 209.35 25.69
 7 -14 4 199.52 19.07
 7 -14 4 172.87 25.14
 7 -14 -4 187.83 23.3
 -7 -14 -4 198.82 24.64
 7 -13 4 232.54 19.21
 -7 -13 4 236.7 17.58
 7 -13 4 209.82 26.04
 7 -13 -4 213.14 24.62
 7 -13 -4 202.96 17.61
 -7 -13 -4 215.24 24.33
 7 -12 4 177.43 16.12
 -7 -12 4 221.99 17.49
 7 -12 -4 185.75 17.03
 7 -12 4 210.52 25.25
 7 -12 -4 198.77 23.47
 -7 -12 -4 202.47 23.31
 7 -11 4 327.31 21.04
 -7 -11 4 342.28 21.93
 7 -11 -4 337.26 29.1
 7 -11 -4 310.2 21.73
 7 -11 4 329.55 30.15
 -7 -11 4 320.45 17.91
 -7 -11 -4 279.64 27.03
 7 -10 4 321.21 20.17
 -7 -10 4 288.36 20.53
 7 -10 4 337.38 29.82
 7 -10 -4 317.04 27.27
 7 -10 -4 290.04 21.79
 -7 -10 -4 333.79 27.58
 7 -10 4 344.6 10.58
 -7 -9 -4 440.38 29.71
 7 -9 4 392.93 21.92
 -7 -9 4 419.57 24.79
 -7 -9 -4 429.65 30.98
 -7 -9 4 452.39 22.25
 7 -9 4 436.66 32.56
 7 -9 -4 440.92 31.55
 7 -9 4 439.16 14.25
 7 -9 4 470.87 14.3
 -7 -8 -4 404.72 27.99
 -7 -8 4 368.32 23.52
 -7 -8 4 422.17 21.25
 7 -8 4 374.93 29.44
 7 -8 -4 419.56 28.83
 -7 -8 -4 363.22 27.81
 7 -8 4 414.04 14.4
 7 -8 4 411.91 14.44
 -7 -7 -4 551.9 32.58
 -7 -7 4 529 29.76
 -7 -7 -4 543.38 33.23
 7 -7 -4 505.98 32.11
 -7 -7 4 526.5 24.96
 7 -7 4 544.63 34.03
 7 -7 4 569.57 18.72
 -7 -6 4 426.46 26.49
 -7 -6 -4 455.65 29.12
 7 -6 -4 452.34 29.53
 7 -6 4 442.69 30.24
 -7 -6 4 487.65 23.52
 7 -6 4 468.22 17.62
 -7 -5 4 647.24 31.7
 7 -5 -4 671.02 30.16
 7 -5 -4 645.75 34.54
 7 -5 4 668.59 36.1
 -7 -5 -4 614.04 34.6
 7 -5 4 653.45 23.02
 -7 -4 4 472.8 30.88
 -7 -4 4 448.45 25.52
 7 -4 -4 486.21 24.42
 7 -4 -4 424.85 27.14
 7 -4 4 456.51 28.47
 -7 -4 -4 480.25 28.91
 7 -4 4 471.29 19.13
 -7 -3 4 505.02 31.65
 -7 -3 4 537.66 27.27
 7 -3 -4 517.24 24.88
 -7 -3 -4 486.45 27.18
 -7 -3 4 482.79 26.59
 7 -3 -4 610.62 28.62
 7 -3 -4 515.55 29.62
 7 -3 4 552.86 30.34
 -7 -3 -4 536.02 27.56
 7 -3 4 525.09 21.56
 -7 -3 -4 521.37 30.03
 -7 -2 4 461.48 29.27
 7 -2 -4 456.82 23.69
 -7 -2 4 554.23 27.05
 -7 -2 -4 509.35 26.89
 -7 -2 4 481.81 25.9
 7 -2 4 544.79 26.4
 7 -2 -4 550.93 26.66
 7 -2 -4 514.65 28.59
 7 -2 4 535.06 29.11
 -7 -2 -4 502.45 23.36
 -7 -2 -4 550.68 26.76
 -7 -2 -4 510.63 29.06
 7 -2 4 509.27 22.12
 -7 -1 -4 799.15 34.94
 -7 -1 4 777.73 34.08
 -7 -1 4 794.5 38.46
 7 -1 -4 801.17 32.39
 -7 -1 4 837.12 34.68
 7 -1 4 845.86 33.99
 7 -1 -4 828.75 34.27
 7 -1 -4 832.37 36.89
 7 -1 4 805.86 35.91
 -7 -1 4 828.33 34.76
 -7 -1 -4 841.56 33.81
 7 -1 4 784.02 30.3
 -7 -1 -4 724.77 35.29
 -7 0 4 729.84 35.9
 -7 0 4 729.71 32.01
 -7 0 -4 763.21 33.24
 7 0 4 766.15 32.11
 7 0 -4 794.51 32.73
 7 0 4 739.14 32.94
 -7 0 4 755.82 33.6
 7 0 4 736.84 29.74
 -7 0 -4 771.62 30.9
 -7 1 4 755.17 33.46
 -7 1 -4 815.92 29.86
 -7 1 -4 847.63 35.21
 7 1 -4 809.5 34.27
 7 1 4 807.67 33.55
 7 1 4 921.09 35.08
 -7 1 -4 757.88 33.58
 -7 1 4 867.69 36.57
 -7 1 -4 840.48 31.74
 7 1 4 785.75 32.43
 -7 2 -4 548.17 22.26
 -7 2 4 494.64 26.06
 7 2 4 546.44 26.84
 7 2 -4 539.35 27.73
 -7 2 -4 527.48 27.33
 7 2 4 506.66 24.7
 -7 2 -4 515.65 26.28
 -7 2 4 538.97 28.27
 7 2 4 506.84 25.77
 7 2 -4 480.19 26.03
 -7 2 -4 535.03 22.99
 -7 3 -4 534.29 21.89
 -7 3 -4 563.49 28.13
 -7 3 4 514.96 26.93
 7 3 -4 572.12 28.75
 7 3 4 502.71 23.84
 -7 3 -4 470.89 27.28
 7 3 4 524.05 26.84
 7 3 -4 513.34 26.69
 -7 3 -4 552.72 22.58
 7 4 -4 536.38 28.42
 -7 4 -4 490.57 27.39
 -7 4 4 424.2 25.21
 7 4 4 481.58 21.61
 7 4 4 445.92 25.99
 7 4 -4 476.02 25.74
 7 5 4 720.03 34.02
 7 5 -4 670.68 33.46
 -7 5 -4 628.21 32.96
 -7 5 4 623.91 31.91
 7 5 4 671.05 25.44
 7 5 4 596.65 31.63
 7 5 -4 667.24 30.69
 7 6 -4 506.92 29.47
 7 6 4 507.84 29.54
 -7 6 -4 508.56 29.06
 -7 6 4 449.26 27.75
 7 6 4 480.81 19.58
 7 6 4 448.12 27.5
 7 6 -4 486.68 26.82
 -7 7 -4 548.07 31.31
 -7 7 4 494.26 30.33
 7 7 4 511.06 18.87
 7 7 4 509.09 31.02
 7 7 -4 520.36 27.15
 -7 8 -4 401.91 31.33
 -7 8 4 379.03 23.39
 -7 8 -4 402.55 28.09
 -7 8 4 378.89 27.15
 -7 8 -4 411.23 19.75
 7 8 4 387.72 27.45
 7 8 -4 374.96 23.05
 -7 9 -4 461.78 35.14
 -7 9 4 434.06 24.97
 -7 9 -4 421.89 29.78
 -7 9 4 407.06 28.97
 -7 9 -4 426.97 19.5
 7 9 -4 417.47 24.41
 7 9 4 389.93 28.64
 -7 10 4 347.66 22.71
 -7 10 -4 339.03 27.6
 -7 10 4 347.54 27.31
 -7 10 -4 373.28 32.22
 7 10 -4 340.15 22.13
 7 10 4 327.23 27.12
 -7 11 4 315.22 21.42
 -7 11 -4 340.91 28.72
 -7 11 4 304.38 26.76
 -7 11 4 350.6 23.75
 -7 11 -4 327.06 32.55
 7 11 -4 304.53 21.2
 7 11 4 325.03 27.99
 -7 12 -4 197.21 23.38
 -7 12 4 185.21 22.78
 -7 12 4 213.65 17.24
 -7 12 -4 235.47 28.66
 -7 12 4 197.53 19.2
 7 12 -4 187.31 17.09
 7 12 4 193.96 23.09
 -7 13 -4 233.38 25.29
 -7 13 4 234.88 26.45
 -7 13 4 242.25 18.46
 -7 13 -4 247.86 31.25
 -7 13 4 217.8 21.25
 7 13 -4 217.51 19.63
 7 13 4 207.05 24.69
 -7 14 -4 175.11 23.81
 -7 14 4 149.99 23.3
 -7 14 -4 180.59 27.93
 7 14 4 204.55 26.01
 -7 15 -4 228.38 27.6
 -7 15 4 238.71 28.68
 -7 15 -4 251.37 34.5
 7 15 4 309.63 32.21
 -7 16 -4 117.05 22.87
 -7 16 4 144.86 23.91
 -7 16 -4 167.92 28.53
 7 16 4 151.49 25.29
 7 -16 -5 -9.29 14.55
 -7 -15 -5 70.02 19.94
 7 -15 -5 83.49 20.48
 7 -14 5 35.77 10.93
 7 -14 -5 1.05 12.96
 -7 -14 -5 33.01 14.9
 -7 -13 5 32.04 12.42
 7 -13 5 27.23 9.06
 7 -13 -5 31.28 14.43
 -7 -13 -5 48.95 16.02
 -7 -12 5 38.73 13.79
 7 -12 5 55.8 11.34
 -7 -12 5 47.36 10.56
 7 -12 -5 47.53 9.77
 7 -12 5 70.01 18.36
 7 -12 -5 42.7 15.21
 -7 -12 -5 32.13 13.89
 -7 -11 5 37.96 12.02
 7 -11 5 34.02 8.78
 -7 -11 5 28.15 8.99
 7 -11 -5 27.55 8.74
 7 -11 5 17.69 12.92
 7 -11 -5 33.4 13.51
 -7 -11 -5 37.31 12.55
 -7 -10 5 69.56 14.71
 7 -10 5 96.64 12.58
 -7 -10 5 82.73 12.57
 7 -10 5 69.35 16.35
 7 -10 -5 75.95 15.02
 -7 -10 -5 96.82 17.28
 -7 -9 5 146.3 18.63
 7 -9 5 147.36 14.47
 -7 -9 5 139.76 15.56
 7 -9 5 138.87 21.08
 7 -9 -5 137.65 19.51
 -7 -9 -5 165.65 20.98
 -7 -8 5 2.81 8.61
 -7 -8 -5 9.35 6.42
 7 -8 5 15.36 6.41
 -7 -8 5 15.85 8.25
 -7 -8 5 21.34 6.58
 7 -8 5 0.76 11.71
 7 -8 -5 11.2 9.47
 -7 -7 -5 226.39 20.54
 -7 -7 5 231.48 21.17
 -7 -7 5 198.29 18.75
 -7 -7 5 225.18 15.59
 7 -7 5 187.72 22.51
 7 -7 -5 208.31 21.3
 -7 -7 -5 191.04 20.99
 -7 -6 5 71.17 13.06
 -7 -6 5 60.98 11.23
 7 -6 5 60.44 13.16
 7 -6 -5 70.85 14.11
 -7 -6 -5 79.57 14.96
 7 -6 5 69.84 5.29
 -7 -5 5 113.07 14.41
 -7 -5 5 95.68 13.54
 7 -5 5 92.93 15.67
 7 -5 -5 87.75 15.05
 7 -5 5 112.33 7.7
 -7 -5 -5 118.73 16.37
 -7 -4 5 276.08 21.32
 -7 -4 5 239.62 20.27
 7 -4 -5 260.55 22.37
 7 -4 5 227.73 21.86
 7 -4 5 249.44 13.62
 -7 -4 -5 253.22 22.19
 -7 -3 5 72.71 12.53
 -7 -3 5 52.01 10.59
 -7 -3 5 77.39 12.4
 -7 -3 5 79.41 10.58
 7 -3 5 82.11 14.06
 7 -3 -5 55.02 11.06
 7 -3 5 66.26 7.64
 -7 -3 -5 62.89 12.89
 -7 -2 5 62.71 11.54
 -7 -2 -5 63.47 9.46
 -7 -2 5 51.14 8.73
 -7 -2 5 59.02 10.62
 -7 -2 5 72.95 11.87
 7 -2 -5 57.31 8.98
 7 -2 5 73.76 9.59
 7 -2 -5 82.87 13.43
 7 -2 5 62.4 11.53
 -7 -2 5 72.17 10.26
 7 -2 5 68.96 8.41
 -7 -2 -5 64.72 10.11
 -7 -2 -5 74.21 13.11
 -7 -1 5 316.36 22.99
 -7 -1 -5 305.08 19.95
 -7 -1 5 324.4 20.25
 7 -1 5 338.96 20.3
 7 -1 -5 345.16 19.79
 7 -1 -5 299.65 22.82
 7 -1 5 309.82 22.6
 -7 -1 -5 333.2 19.85
 -7 -1 5 305.71 20.58
 7 -1 5 313.12 18.25
 -7 -1 -5 335.1 20.42
 -7 -1 -5 282.24 22.19
 -7 0 5 98.09 12.44
 -7 0 -5 75.27 9.34
 7 0 5 103.05 10.8
 7 0 -5 96.61 10.43
 -7 0 -5 113.59 12.05
 -7 0 5 88.27 10.47
 -7 0 -5 91.58 10.9
 7 0 -5 97.33 13.36
 7 0 5 76.34 11.65
 -7 0 -5 101.98 12.95
 -7 0 -5 97.25 10.66
 7 0 5 93.59 10.54
 -7 1 5 290.39 20.43
 -7 1 -5 306.74 19.69
 -7 1 -5 329.35 19.05
 -7 1 5 292.64 19.33
 7 1 5 284.1 18.53
 7 1 -5 320.75 19.63
 7 1 5 309.59 20.82
 -7 1 -5 308.09 20.75
 7 1 5 323.46 20.08
 -7 1 -5 298.07 21.38
 -7 1 -5 317.92 18.34
 -7 2 -5 63.54 7.95
 -7 2 5 65.45 10.07
 -7 2 -5 62.83 8.69
 -7 2 5 81.88 12.62
 -7 2 5 61.6 9.31
 -7 2 -5 68.48 10.56
 7 2 5 75.62 9.99
 7 2 -5 57.08 8.82
 7 2 5 57.93 9.46
 -7 2 -5 64.6 10.03
 7 2 5 74.19 10.78
 7 3 -5 52.74 9.18
 -7 3 -5 59.76 7.41
 -7 3 -5 58.73 8.14
 -7 3 5 61.07 11.62
 -7 3 -5 45.14 8.47
 -7 3 5 47.19 9.05
 7 3 -5 58.52 8.95
 7 3 5 71.55 9.72
 -7 3 -5 54.52 9.1
 7 3 5 62.47 11.16
 7 4 -5 268.61 19.28
 -7 4 -5 261.86 19.44
 -7 4 5 234.21 18.51
 -7 4 5 216.99 18.83
 7 4 5 257.78 16.92
 7 4 -5 230.4 18.21
 -7 4 -5 230.87 16.88
 7 4 5 228.57 18.95
 7 5 -5 76.73 11.04
 7 5 5 99.38 12.51
 -7 5 5 86.45 12.5
 7 5 -5 117.01 13.26
 -7 5 -5 123.11 13.89
 -7 5 5 91.59 12.61
 7 5 5 99.24 10.01
 7 5 5 102.26 13.52
 -7 5 -5 91.54 10.5
 -7 6 5 57.39 10.62
 7 6 5 61.54 10.74
 7 6 -5 69.46 11.35
 -7 6 -5 80.29 12.81
 -7 6 5 54.54 10.69
 7 6 -5 77.58 11.21
 -7 6 -5 64.99 8.81
 7 6 5 66.15 12.08
 -7 7 5 176.84 17.21
 -7 7 -5 226.17 20.51
 -7 7 5 213.86 19.78
 -7 7 -5 202.44 22.88
 -7 7 -5 197.84 14.2
 7 7 -5 188.94 16.26
 7 7 5 195.04 19.87
 -7 8 -5 7.63 11.72
 -7 8 5 24.61 6.92
 -7 8 -5 22.9 8.94
 -7 8 5 22.78 10.65
 -7 8 5 -4.84 7.16
 -7 8 -5 8.1 4.29
 -7 8 -5 12.21 4.67
 7 8 -5 14.36 6.9
 7 8 5 11.62 9.67
 -7 9 -5 123.13 16.68
 -7 9 5 158.27 18.94
 -7 9 5 140.35 16.07
 -7 9 -5 153.79 21.8
 -7 9 5 150.32 12.91
 7 9 -5 149.11 14.28
 -7 9 -5 154.57 10.83
 7 9 5 144.43 19.26
 -7 10 -5 93.86 16.38
 -7 10 5 59.15 13.26
 -7 10 5 89.62 13.69
 -7 10 -5 82.65 19.01
 -7 10 5 100.87 11.55
 7 10 5 110.64 17.91
 7 10 -5 95.6 11.89
 -7 11 -5 32.08 12.07
 -7 11 5 38.22 12.66
 -7 11 5 30.55 9.71
 -7 11 -5 33.64 15.72
 7 11 5 53.83 15.67
 7 11 -5 23.5 8.01
 -7 12 -5 43.86 13.75
 -7 12 5 29.33 11.44
 -7 12 5 47.8 10.76
 -7 12 -5 42.4 16.84
 7 12 -5 48.75 9.73
 7 12 5 47.39 14.74
 -7 13 -5 27.85 13.28
 -7 13 5 29.98 13.57
 -7 13 -5 48.44 19.17
 7 13 5 9.65 11.62
 -7 14 -5 12.33 11.29
 -7 14 5 22.82 11.93
 -7 14 -5 61.13 21.87
 7 14 5 23.96 13.81
 -7 15 -5 55.2 16.86
 -7 15 5 48.01 16.32
 -7 15 -5 91.94 23.62
 7 15 5 77.55 19.22
 -7 16 -5 -2.68 14.06
 -7 16 5 -8.45 14.02
 -7 -14 6 72.52 17.11
 -7 -14 -6 75.1 18.83
 7 -14 -6 104.46 20.71
 -7 -13 6 34.66 14.41
 7 -13 6 68.32 13.66
 7 -13 -6 80.03 19.14
 -7 -13 -6 59.8 17.8
 -7 -12 6 170.17 24.2
 7 -12 6 178.93 18.93
 -7 -12 6 175.95 18.96
 7 -12 -6 145.58 22
 -7 -12 -6 166.19 24.12
 -7 -11 6 72.48 16.28
 7 -11 6 67.88 12.88
 -7 -11 6 64.39 12.92
 7 -11 -6 48.03 10.71
 7 -11 -6 48.15 15.75
 -7 -11 -6 57.12 16.66
 -7 -10 6 168 21.46
 7 -10 6 147.47 16.54
 -7 -10 6 131.04 17.43
 7 -10 -6 141.23 21.86
 -7 -10 -6 116.97 19.5
 -7 -9 6 209.04 23.14
 -7 -9 6 192.44 19.72
 7 -9 6 172.62 24.26
 7 -9 -6 186.08 23.64
 -7 -9 -6 225.88 24.93
 -7 -8 6 130.43 18.19
 -7 -8 6 105.83 15.48
 7 -8 6 129.42 20.49
 7 -8 -6 93.39 17.73
 -7 -8 -6 68.67 16.43
 -7 -7 6 152.5 19.09
 -7 -7 6 150.17 17.45
 7 -7 6 146.19 20.78
 7 -7 -6 206.51 23.02
 -7 -7 -6 145.27 20.26
 -7 -6 6 112.97 16.16
 -7 -6 6 172.88 18.8
 7 -6 6 148.51 20.71
 7 -6 -6 154.8 19.59
 -7 -6 -6 127.68 17.81
 -7 -5 6 179.14 19.29
 -7 -5 6 177.75 18.91
 7 -5 6 162.97 20.17
 7 -5 -6 204.62 20.93
 -7 -5 6 175.64 15.02
 -7 -5 -6 182.77 20.98
 7 -5 6 184.92 9.58
 -7 -4 6 383.39 27.33
 -7 -4 6 331.12 25.57
 -7 -4 -6 362.37 28.21
 7 -4 6 318.17 27.95
 7 -4 -6 329.67 26.71
 -7 -4 6 369.35 22.47
 7 -4 6 344.23 16.55
 -7 -3 6 50.85 11.82
 -7 -3 6 71.97 13.2
 -7 -3 -6 62.56 9.42
 -7 -3 6 40.57 8.74
 7 -3 6 72.26 14.32
 7 -3 -6 46.77 11.37
 7 -3 6 50.44 7.21
 -7 -3 -6 49.99 11.75
 -7 -2 6 266.98 22
 -7 -2 6 270.79 23.34
 7 -2 6 273.45 23.68
 7 -2 -6 278.77 23.5
 -7 -2 -6 235.03 17.66
 -7 -2 -6 241.1 22.3
 7 -2 6 239.3 15.88
 -7 -1 6 272.38 21.56
 -7 -1 -6 286.17 18.47
 -7 -1 6 290.66 18.63
 7 -1 -6 291.17 18.38
 -7 -1 6 309.9 24.56
 7 -1 6 326.7 19.08
 7 -1 -6 301.85 24.33
 7 -1 6 325.6 24.9
 -7 -1 -6 285.83 23.37
 -7 -1 -6 305.21 20.63
 7 -1 6 299.61 18.43
 -7 0 -6 97.79 11.28
 -7 0 6 83.93 10.5
 -7 0 6 98.33 13.08
 7 0 6 83.36 9.97
 7 0 -6 96.04 10.27
 -7 0 6 109.9 15.62
 7 0 -6 91.14 13.49
 7 0 6 87.61 13.77
 7 0 6 121.73 12.88
 -7 0 -6 105.31 14.19
 -7 0 -6 94.42 11.07
 -7 1 6 292.62 20.39
 -7 1 -6 281.67 18.33
 -7 1 6 302.83 19.65
 -7 1 6 273.11 22.68
 7 1 6 323.57 19.11
 7 1 -6 269.15 17.91
 -7 1 -6 284.02 21.93
 7 1 6 305.57 22.52
 -7 1 -6 319.42 19.17
 7 1 6 309.69 20.98
 -7 2 6 264.18 18.58
 -7 2 -6 269.08 18.13
 -7 2 6 260.15 17.98
 -7 2 6 256.57 22.27
 7 2 6 254.17 17.86
 7 2 -6 272.2 17.97
 -7 2 -6 275.73 20.6
 7 2 6 246.62 19.77
 -7 2 -6 283.64 16.9
 -7 3 6 66.84 12.89
 7 3 6 70.58 9.35
 7 3 -6 67.9 9.78
 -7 3 -6 54.63 9.18
 -7 3 6 44.33 8.76
 -7 3 6 53.4 8.55
 -7 3 -6 61.38 7.32
 7 3 -6 67.37 11.49
 7 3 6 64.16 12.03
 -7 3 -6 66.07 10.68
 -7 4 6 335.32 19.23
 -7 4 6 354.89 22.64
 7 4 -6 394.13 22.61
 -7 4 6 383.83 26.93
 -7 4 -6 326.3 22.47
 -7 4 -6 371.73 22.15
 7 4 -6 337 22.55
 7 4 6 389 25.68
 -7 5 6 163.57 12.54
 -7 5 -6 198.81 21.96
 7 5 -6 170.02 16.22
 7 5 6 169.06 16.38
 -7 5 6 174.38 18.37
 -7 5 -6 186.47 17.09
 -7 5 6 169.14 16.15
 -7 5 -6 166.97 14.87
 7 5 6 186.75 18.97
 7 5 -6 202.79 17.62
 -7 6 -6 174.78 21.95
 7 6 -6 174.77 15.97
 7 6 6 148.5 16.03
 7 6 -6 138.6 15.5
 -7 6 6 164.75 18.18
 -7 6 -6 150.17 16.31
 -7 6 6 140.6 16.7
 -7 6 -6 145.42 13.08
 7 6 6 134.51 17.16
 -7 7 -6 180.59 22.92
 -7 7 6 169.33 10.11
 -7 7 6 151.01 16.75
 -7 7 -6 161.21 18.03
 -7 7 6 178.96 18.2
 -7 7 -6 180.43 13.74
 7 7 -6 153.34 15.77
 7 7 6 154.1 19.19
 -7 8 6 93.15 14.5
 -7 8 6 88.85 13.84
 -7 8 -6 108.53 15.92
 -7 8 -6 111.48 19.97
 7 8 -6 113.48 13.42
 7 8 6 90.94 16.16
 -7 8 -6 105.39 9.81
 -7 9 -6 176.39 19.17
 -7 9 6 211.42 21.86
 -7 9 6 154.46 18.11
 -7 9 -6 214.08 26.39
 7 9 6 182.97 22
 7 9 -6 170.49 15.82
 -7 10 -6 120.33 17.09
 -7 10 6 151.75 19.39
 -7 10 6 168.14 18.87
 -7 10 -6 160.12 25.74
 7 10 6 132.06 21.08
 7 10 -6 145.52 14.4
 -7 11 -6 56.62 13.86
 -7 11 6 51.9 13.49
 -7 11 6 63.38 12.93
 -7 11 -6 62.03 17.29
 7 11 6 32.61 13.13
 -7 12 -6 180.01 22.76
 -7 12 6 169.23 22.11
 -7 12 6 172.37 19.1
 -7 12 -6 203.33 29.56
 7 12 6 184.68 25.56
 -7 13 -6 38 13.48
 -7 13 6 51.75 15.46
 -7 13 -6 73.01 21.9
 7 13 6 59.87 15.46
 -7 14 -6 75.87 21.8
 -7 14 -6 51.13 15.86
 -7 14 6 58.37 16.15
 -7 15 -6 80.46 19.44
 -7 15 6 93.93 18.13
 -7 16 -6 14.07 13.18
 -7 16 6 23.64 13.25
 -7 -12 7 332.22 32.23
 -7 -12 7 248.92 24.11
 -7 -12 -7 255.72 30.63
 7 -12 -7 282.83 31.54
 -7 -11 7 169.38 23.97
 -7 -11 7 120.37 17.6
 7 -11 -7 191.83 27.57
 -7 -11 -7 163.74 25.17
 -7 -10 7 196.14 24.4
 -7 -10 7 197.72 21.83
 7 -10 -7 199.1 26.01
 -7 -10 -7 198.76 26.42
 -7 -9 7 193.1 23.97
 -7 -9 7 202.79 21.92
 7 -9 -7 189.59 25.79
 -7 -9 -7 142.51 23.12
 -7 -8 7 316.89 29.03
 -7 -8 7 296.98 26.31
 7 -8 -7 307.95 30.13
 -7 -8 -7 295.09 29.7
 -7 -7 7 315.79 28.56
 -7 -7 7 309.82 26.44
 7 -7 -7 293.91 28.73
 -7 -7 -7 324.16 29.71
 -7 -6 7 328.36 27.99
 -7 -6 7 310.86 27.32
 -7 -6 -7 378.63 31.27
 7 -6 -7 315.7 28.72
 -7 -5 7 238.12 23.85
 -7 -5 7 206.45 21.89
 7 -5 -7 251.02 25.06
 -7 -5 -7 231.85 25.05
 -7 -4 7 491.8 33.3
 -7 -4 7 491.33 33.76
 7 -4 -7 451.53 33.18
 -7 -4 -7 456.57 32.87
 7 -4 7 486.38 20.01
 -7 -3 7 341.67 27.85
 7 -3 -7 315.89 27.51
 -7 -3 -7 335.42 27.54
 7 -3 7 342.54 18.14
 -7 -2 7 618.58 34.43
 -7 -2 7 516.9 35.16
 7 -2 -7 566.74 36.34
 -7 -2 -7 532.38 34.64
 7 -2 7 574.16 26.84
 -7 -1 7 352.37 24.39
 -7 -1 7 290.13 26.23
 7 -1 -7 359.58 27.61
 -7 -1 -7 333.1 25.69
 7 -1 7 350.03 21.57
 -7 0 7 286.31 20.86
 -7 0 7 251.73 24.3
 7 0 -7 318.66 25.78
 -7 0 -7 292.21 23.28
 -7 0 -7 310 20.96
 7 0 7 293.91 21.31
 -7 1 -7 306.1 18.36
 -7 1 7 344.44 19.78
 -7 1 7 345.87 27.73
 7 1 -7 361.08 26.45
 -7 1 -7 336.47 24.7
 -7 1 -7 383.99 22.55
 7 1 7 371.46 24.34
 -7 2 -7 605.2 27.16
 -7 2 7 589.06 27.62
 -7 2 7 527.94 34.83
 -7 2 -7 585.62 31.83
 7 2 7 563.33 31.87
 -7 3 -7 344.7 20.47
 -7 3 7 321.42 19.97
 -7 3 -7 325.57 25.98
 -7 3 7 285.36 25.63
 -7 3 -7 311.7 22.29
 7 3 -7 302.56 22.64
 7 3 7 336.78 25.61
 -7 4 -7 469.21 24.95
 -7 4 7 456.77 25.47
 -7 4 -7 477.04 33.63
 -7 4 7 451.52 30.74
 -7 4 -7 441.28 26.16
 7 4 7 414.58 29.55
 7 4 -7 461.29 27.61
 -7 5 -7 230.93 24.06
 -7 5 -7 243.83 18.93
 -7 5 7 222.28 18.45
 -7 5 7 252.76 23.28
 -7 5 -7 220.73 17.32
 7 5 7 237.82 22.92
 7 5 -7 239.78 19.64
 -7 6 -7 335.49 29.69
 -7 6 -7 336.06 23.16
 -7 6 7 341.2 23.24
 -7 6 7 309.46 26.53
 -7 6 -7 311.43 19.72
 7 6 -7 314.4 22.67
 7 6 7 307.44 26.98
 -7 7 -7 271.8 21.44
 -7 7 7 277.54 22.1
 -7 7 7 297.28 26.06
 -7 7 -7 284.32 29.59
 7 7 7 240.35 24.62
 7 7 -7 266.63 21.1
 -7 8 -7 289.04 23.39
 -7 8 7 288.38 23.71
 -7 8 7 343.47 28.08
 -7 8 -7 321.9 31.93
 7 8 7 269.55 27.41
 7 8 -7 306.08 20.94
 -7 9 7 163.81 19.96
 -7 9 -7 214.77 21.24
 -7 9 7 192.45 20.3
 -7 9 -7 186.13 26.45
 7 9 7 206.09 25.41
 -7 10 7 185.79 20.81
 -7 10 7 203.44 22.36
 -7 10 -7 166.06 19.92
 -7 10 -7 203.18 27.97
 7 10 7 184.06 25.59
 -7 11 7 146.08 19.16
 -7 11 7 165.47 20.7
 -7 11 -7 163.13 27.79
 7 11 7 107.19 20.24
 -7 12 7 275.35 25.04
 -7 12 -7 276.44 35.91
 7 12 7 248.36 29.55
 -7 13 -7 72.65 22.38
 -7 -11 8 -0.51 10.2
 -7 -10 8 8.88 14.08
 -7 -10 8 -0.77 10.32
 -7 -10 -8 10.29 13.76
 7 -10 -8 4.37 12.56
 -7 -9 8 5.31 13.75
 -7 -9 8 -1.7 10.18
 7 -9 -8 15.94 13.04
 -7 -9 -8 17.62 16.06
 -7 -8 8 10.21 11.52
 -7 -8 8 11.82 11.15
 7 -8 -8 12.52 12.92
 -7 -8 -8 11.39 12.68
 -7 -7 8 15.08 12.24
 -7 -7 8 8.08 11.35
 7 -7 -8 9.3 12.99
 -7 -7 -8 -15.99 13.22
 -7 -6 8 -8.26 13.46
 -7 -6 8 -10.82 10.45
 7 -6 -8 18.5 13.02
 -7 -6 -8 9.3 11.88
 -7 -5 8 8.81 11.28
 7 -5 -8 -1.03 10.12
 -7 -5 -8 -6.24 9.62
 -7 -4 8 -0.94 9.65
 7 -4 -8 -2.99 11.61
 -7 -4 -8 3.39 10.17
 -7 -3 8 3.26 12.24
 7 -3 -8 13.01 12.07
 -7 -3 -8 -16.2 12.71
 -7 -2 8 15.67 11.14
 7 -2 -8 -1.29 10.08
 -7 -2 -8 8.74 9.44
 7 -2 8 13.77 7.36
 -7 -1 -8 8.72 7.48
 -7 -1 8 0.41 10.89
 7 -1 -8 7.18 10.85
 -7 -1 -8 -12.24 10.4
 7 -1 8 6.15 6.69
 -7 0 -8 9.63 8.49
 -7 0 8 -3.25 10.87
 7 0 -8 16.49 11.16
 -7 0 -8 15.82 10.82
 7 0 8 6.56 7.13
 -7 1 -8 14.62 9.83
 -7 1 8 -0.44 10.82
 7 1 -8 10 10.87
 7 1 8 -2.18 7.26
 -7 1 -8 -2.18 7.74
 -7 2 8 -1.39 9.16
 -7 2 -8 6.91 9.11
 7 2 8 -3.71 9.13
 -7 2 -8 2.64 8.35
 -7 3 8 -4.59 10.85
 -7 3 -8 -5.23 8.46
 7 3 -8 9.6 9.4
 7 3 8 -10.84 9.85
 -7 3 -8 2.52 7.92
 -7 4 8 -9.31 9.25
 7 4 -8 0.17 6.89
 -7 4 -8 1.41 8.46
 7 4 8 -5.18 10.37
 -7 4 -8 12.81 8.11
 -7 5 8 -1.75 9.28
 -7 5 -8 12.41 12.27
 7 5 -8 5.09 7.34
 7 5 8 2.47 9.1
 -7 6 8 0.63 9.85
 -7 6 -8 19.28 12.31
 7 6 8 3.72 9.8
 -7 7 8 -7.35 10.5
 -7 7 -8 5.43 12.77
 7 7 8 26.25 14.32
 -7 8 8 -2.49 9.61
 -7 8 -8 25.63 14.94
 7 8 8 -8.06 10.87
 -7 9 8 -16.99 11.21
 -7 9 -8 1.22 13.72
 7 9 8 20.53 14.34
 -7 10 8 9.08 10.19
 -7 10 -8 1.02 14.27
 7 10 8 -11.19 13.43
 -7 11 -8 3.93 15.99
 -7 11 8 -17.77 13.25
 -7 -10 9 189.82 25.14
 -7 -9 9 118.49 20.69
 -7 -8 9 126.98 21.25
 -7 -8 -9 151.05 26.28
 -7 -7 9 129.36 21.14
 -7 -7 -9 176.45 26.31
 7 -7 -9 144.47 23.87
 -7 -6 9 216.61 26.73
 -7 -6 -9 243.47 29.16
 7 -6 -9 230.65 28.83
 -7 -5 9 175.27 23.72
 -7 -5 -9 145.5 23.02
 7 -5 -9 148.73 23.01
 -7 -4 9 259.68 28.22
 7 -4 -9 294.01 30.05
 -7 -4 -9 264.03 27.98
 -7 -3 9 122.31 20.95
 7 -3 -9 138.44 20.96
 -7 -3 -9 145.18 20.9
 -7 -2 9 243.3 27.35
 7 -2 -9 291.07 28.51
 -7 -2 -9 236.24 24.99
 -7 -1 9 180.79 23.96
 7 -1 -9 231.24 25.03
 -7 -1 -9 181.41 22.35
 -7 0 9 237.34 27.49
 7 0 -9 225.03 24.84
 -7 0 -9 227.57 23.61
 -7 1 9 241.9 27.99
 -7 1 -9 225.83 22.78
 7 1 9 198.55 20.18
 -7 2 9 274.4 28.91
 -7 2 -9 260.1 23.21
 7 2 9 239.35 23.31
 7 3 -9 174.68 20.89
 -7 3 -9 153.81 20.24
 -7 3 9 129.47 21.17
 -7 3 -9 157.13 17.88
 7 3 9 128.92 18.81
 -7 4 9 248.03 26.7
 -7 4 -9 226.31 25.11
 7 4 9 240.09 25.1
 -7 5 9 147.72 21.18
 -7 5 -9 186.62 23.58
 7 5 9 158.17 21.54
 -7 6 9 204.93 25.16
 -7 6 -9 169.87 24.42
 7 6 9 186.52 24.13
 -7 7 9 104.55 19.7
 -7 7 -9 122.29 22.15
 7 7 9 122.17 20.67
 -7 8 9 145.98 22.04
 -7 8 -9 114.52 22.38
 7 8 9 149.13 23.44
 -7 9 9 104.21 20.07
 -7 9 -9 155.21 27.65
 7 9 9 119.15 22.58
 -7 10 -9 168.23 29.06
 -7 10 9 177.33 24.2
 -7 -5 -10 81.19 19.93
 -7 -4 -10 88.41 20.07
 7 -4 -10 95.53 20.39
 -7 -3 -10 116.36 22.11
 7 -3 -10 76.46 19.51
 -7 -2 -10 48.11 15.35
 7 -2 -10 23.99 12.69
 7 -1 -10 174.68 24.78
 -7 -1 -10 265.09 27.9
 7 0 -10 33.37 14.46
 -7 0 -10 49.64 13.79
 7 5 10 132.65 22.17
 7 6 10 42.77 15.84
 7 7 10 110.64 22
 8 -17 0 0.77 10.41
 -8 -16 0 448.78 31.19
 8 -16 0 463.35 34.26
 8 -15 0 -6.99 10.12
 -8 -15 0 -2.43 8.69
 8 -14 0 725.12 41.81
 -8 -14 0 721.5 39.21
 8 -13 0 1.02 8.66
 -8 -13 0 14.46 8.95
 -8 -12 0 718.21 37.52
 8 -12 0 706 38.57
 8 -11 0 9.71 8.41
 -8 -11 0 0.31 7.64
 8 -10 0 985.44 43.76
 -8 -10 0 923.12 42.07
 8 -9 0 -5.08 7.93
 8 -9 0 19.8 6.82
 8 -8 0 2290.82 73.34
 8 -7 0 -0.1 6.73
 -8 -6 0 1970.06 75.49
 8 -6 0 2077.28 65.73
 -8 -6 0 2077.85 66.65
 -8 -5 0 25.93 9.37
 -8 -5 0 1.25 4.39
 8 -5 0 18 7.44
 -8 -4 0 1963.53 66.98
 8 -4 0 2009.39 62.03
 8 -3 0 16.12 5.48
 -8 -3 0 14.34 5.93
 8 -3 0 34.87 8.05
 -8 -2 0 3304.73 94.16
 8 -2 0 3134.08 86.61
 -8 -1 0 10.93 6.89
 8 -1 0 32.5 7.2
 -8 0 0 3522 99.19
 8 0 0 3466.82 93.69
 -8 1 0 3.27 5.74
 8 1 0 7.36 5.23
 -8 1 0 18.68 2
 -8 2 0 3282.44 94.63
 8 2 0 3343.53 91.02
 -8 3 0 17 6.51
 -8 3 0 23.89 6.96
 8 3 0 10.92 5.74
 -8 4 0 1906.83 67.47
 -8 4 0 2214.38 65.29
 8 4 0 2043.01 64.76
 -8 5 0 8.48 7.79
 -8 5 0 19.23 6.62
 8 5 0 9.44 6.46
 8 6 0 2218.84 74.45
 -8 6 0 2047.64 71.31
 -8 6 0 2082.92 65.54
 8 6 0 2116.63 68.28
 -8 7 0 10.65 8.02
 -8 7 0 1.37 4.76
 8 7 0 15.47 8.48
 -8 8 0 2207.86 78.97
 -8 8 0 2352.58 71.91
 8 8 0 2275.74 73.93
 -8 9 0 -1.57 7.62
 -8 9 0 16.98 6.73
 8 9 0 12.14 7.71
 -8 10 0 914.15 47.92
 8 10 0 1044.11 45.85
 -8 11 0 -1.78 8.69
 -8 11 0 10.85 10.48
 8 11 0 -1.61 7.76
 -8 12 0 629.79 41.79
 -8 12 0 700.94 42.95
 8 12 0 709.9 38.68
 -8 13 0 19.13 12.31
 -8 13 0 15.74 10.67
 8 13 0 -2.64 8.47
 -8 14 0 646.85 45.33
 -8 14 0 765.35 48
 8 14 0 664.41 41.47
 -8 15 0 18.07 15.69
 -8 15 0 -5.22 11.05
 8 15 0 11.33 11.06
 -8 16 0 387.11 38.39
 -8 16 0 449.12 39.98
 8 16 0 531.58 37.39
 -8 17 0 3.63 14.66
 -8 17 0 -9.5 14.36
 8 17 0 10.57 12.47
 -8 18 0 307.92 37.38
 8 18 0 334.62 32.31
 8 -17 1 37.16 14.4
 -8 -17 -1 48.8 14.02
 8 -16 1 -8.35 11.35
 8 -16 -1 0.52 9.68
 -8 -16 -1 14.14 11.32
 8 -15 1 56.98 15.53
 8 -15 -1 74.81 14.94
 -8 -15 -1 46.15 12.08
 -8 -15 1 70.01 12.63
 8 -14 1 5.4 11.29
 8 -14 -1 10.9 9.13
 -8 -14 -1 2.69 9.98
 -8 -14 1 16.27 9.74
 8 -13 1 99.27 17.03
 8 -13 -1 111.02 15.61
 -8 -13 1 80.1 12.52
 -8 -13 -1 107.92 16.58
 8 -12 1 -15.13 10.47
 8 -12 -1 8.62 9.07
 -8 -12 -1 -6.56 8.18
 -8 -12 1 -7.68 7.89
 8 -11 1 74.69 13.96
 8 -11 -1 96.63 14.08
 8 -11 1 103.95 12.54
 -8 -11 1 97.65 13.23
 -8 -11 -1 101.94 14.98
 8 -10 1 123.63 15.85
 8 -10 -1 136.9 15.46
 -8 -10 -1 160.11 17.39
 -8 -10 1 108.53 13.11
 8 -10 1 161.31 14.48
 8 -9 -1 171.8 16.34
 8 -9 1 191.67 18.88
 -8 -9 -1 160.35 17.18
 8 -8 -1 180.84 16.45
 8 -8 1 173.76 17.34
 -8 -8 -1 145.7 15.74
 8 -7 1 226.75 19.09
 8 -7 -1 233.37 18.34
 -8 -7 1 268.49 19.55
 -8 -6 1 23.76 7.11
 8 -6 1 19.96 2.62
 8 -6 -1 16.78 7.03
 8 -6 1 20.27 7.94
 -8 -5 1 215.88 21.64
 -8 -5 1 163.04 16.87
 -8 -5 -1 174.75 18.24
 8 -5 1 218.49 18.8
 8 -5 -1 246.48 19.6
 8 -5 1 207.46 16.64
 8 -5 1 187.88 14.47
 -8 -5 1 220.99 17.1
 8 -4 -1 237.84 10.16
 -8 -4 -1 281.54 21.26
 -8 -4 1 278.44 20.35
 8 -4 1 262.89 19.55
 8 -4 -1 287.93 20.91
 8 -4 1 265.69 18.56
 8 -4 1 256.61 16
 -8 -4 1 277.8 18.45
 -8 -3 -1 270.29 21.71
 -8 -3 1 267.31 20.65
 8 -3 -1 299.81 20.74
 8 -3 1 293.38 18.84
 8 -3 1 263.46 16.32
 -8 -2 -1 214.15 17.96
 -8 -2 1 188.04 17.09
 8 -2 -1 221.25 17.54
 8 -2 1 224.45 15.68
 8 -2 1 207.1 14.64
 -8 -2 -1 210.08 15.88
 -8 -1 -1 359.45 23.06
 -8 -1 1 297.66 20.65
 8 -1 -1 346.79 22.24
 8 -1 1 334.52 19.13
 -8 -1 -1 348.48 20.57
 8 -1 -1 320.3 19.3
 8 -1 1 322.45 18.45
 8 0 -1 121.08 12.19
 -8 0 1 171.05 9.31
 -8 0 1 174.61 15.55
 8 0 -1 173.32 15.37
 -8 0 -1 156.42 14.69
 8 0 1 158.44 12.68
 -8 0 -1 161.65 13.47
 8 0 1 163.99 13.39
 -8 1 -1 301.3 21.18
 -8 1 1 302.59 20.78
 8 1 -1 338.3 22.28
 8 1 1 315.96 18.8
 8 1 -1 312.09 19.49
 -8 2 1 191.14 16.52
 8 2 -1 216.92 17.85
 -8 2 -1 207.18 17.36
 8 2 -1 208.73 15.97
 8 2 1 203.35 15.54
 8 3 -1 326.24 22.1
 -8 3 -1 283.75 20.72
 -8 3 1 240.05 19.11
 -8 3 1 273.32 18.9
 8 3 -1 301.54 19.18
 8 3 1 271.15 18.58
 8 4 1 272.55 20.38
 8 4 -1 247.46 19.64
 -8 4 -1 226.18 18.84
 -8 4 1 217.54 18.71
 -8 4 1 284.26 18.69
 8 4 -1 225.83 18.43
 8 4 1 271.19 19.05
 8 5 1 203.11 18.07
 8 5 -1 204.21 18.47
 -8 5 1 188.32 17.4
 -8 5 -1 215.61 19.21
 -8 5 -1 188.23 15.5
 -8 5 1 206.88 16.39
 8 5 -1 192.78 16.21
 8 5 1 184.28 16.46
 -8 6 -1 28.93 9.22
 -8 6 1 24.79 7.69
 8 6 1 30.22 9.38
 8 6 -1 24.22 8.71
 -8 6 1 26.76 6.74
 -8 6 -1 21.2 5.99
 8 6 -1 14.41 7.31
 8 6 1 25.64 8.79
 -8 7 -1 216.61 20.51
 -8 7 1 210.54 19.8
 -8 7 -1 252.37 17.32
 -8 7 1 256.12 19.21
 8 7 1 259.71 19.87
 8 7 -1 259.21 19.54
 -8 8 -1 147.31 17.93
 -8 8 1 151.84 17.81
 -8 8 -1 164.73 14.36
 8 8 1 169.61 17.75
 8 8 -1 166.78 16.54
 -8 9 -1 159.75 18.98
 -8 9 1 166.93 19.31
 -8 9 -1 192.68 15.89
 8 9 1 195.79 19.04
 8 9 -1 225.58 18.96
 -8 10 -1 118.26 17.26
 -8 10 1 149.91 18.77
 -8 10 -1 130.52 13.48
 8 10 -1 128.66 15.37
 8 10 1 114.37 16.68
 -8 11 1 125.8 17.68
 -8 11 -1 93.14 17.61
 -8 11 -1 68.86 15.3
 -8 11 1 106.91 18.04
 -8 11 -1 119 13.02
 8 11 -1 106.69 15.04
 8 11 1 99.35 14.85
 -8 12 -1 -4.44 10.61
 -8 12 1 -1.18 9.88
 -8 12 1 3.47 8.63
 -8 12 -1 11.04 10.78
 8 12 1 12.71 9.38
 8 12 -1 -6.18 8.21
 -8 13 -1 156.51 22.47
 -8 13 1 91.38 18.2
 -8 13 -1 104.14 19.52
 -8 13 1 100.89 18.22
 8 13 1 114.34 18.11
 8 13 -1 107.21 16.42
 -8 14 -1 10.71 10.99
 -8 14 1 33.52 15.1
 -8 14 -1 21.8 14.94
 -8 14 1 -0.66 9.71
 8 14 1 2.17 11.51
 8 14 -1 15.96 10.51
 -8 15 1 77.51 17.79
 -8 15 -1 86.69 19.87
 -8 15 -1 92.1 21.54
 -8 15 1 61.09 15.73
 8 15 1 110.61 19.62
 8 15 -1 89.47 16.26
 -8 16 -1 5.21 12.08
 -8 16 1 0.37 12.66
 -8 16 -1 12.76 13.18
 -8 16 1 -10.4 12.39
 8 16 -1 15.14 11.56
 8 16 1 5.5 11.59
 -8 17 -1 45.39 16.91
 -8 17 1 44.4 16.39
 -8 17 -1 15.26 14.36
 -8 17 1 34.19 14.83
 8 17 1 51.53 16.94
 8 17 -1 47.15 14.66
 -8 18 1 -12.57 15.1
 8 18 1 -14.98 15.52
 8 18 -1 -1.95 12.61
 8 -18 2 98.49 19.83
 8 -17 2 -8.38 13.7
 -8 -17 -2 3.69 10.89
 8 -16 -2 235.24 25.94
 8 -16 2 224.52 28.09
 -8 -16 -2 235.01 25.71
 8 -15 -2 0.35 10.26
 8 -15 2 -16.42 12.85
 8 -15 -2 6.41 8.26
 -8 -15 -2 -1.34 10.2
 -8 -14 2 263.11 20.1
 8 -14 -2 262.05 22.5
 8 -14 -2 213.44 22.92
 8 -14 2 235.33 26.66
 -8 -14 -2 238.06 24.95
 8 -13 -2 8.55 9.17
 8 -13 2 -11.81 11.76
 8 -13 -2 10.54 9.03
 -8 -13 2 0.1 6.8
 8 -12 -2 374.44 27.99
 8 -12 2 341.78 28.89
 8 -12 -2 373.83 25.85
 -8 -12 -2 357.89 28.6
 -8 -12 2 383.83 24.1
 -8 -11 -2 56.14 9.04
 8 -11 -2 77.98 12.81
 8 -11 -2 80.66 14.34
 8 -11 2 76.39 15.11
 -8 -11 -2 53.65 12.64
 -8 -11 2 55.87 10.5
 -8 -10 -2 568.54 27.54
 8 -10 -2 552.29 32.81
 8 -10 2 517.76 33.78
 8 -10 -2 520.61 29.96
 -8 -10 -2 486.58 32.12
 8 -9 2 9.1 3.96
 8 -9 -2 3.22 6.39
 8 -9 -2 -8.64 8.88
 8 -9 2 6.15 8.03
 -8 -9 -2 -4.05 8.52
 8 -9 2 4.67 4.95
 8 -8 2 571.3 20.91
 8 -8 -2 567.72 32.11
 8 -8 2 521.94 31.51
 8 -8 -2 599.12 30.47
 -8 -8 -2 552.44 32.39
 8 -8 2 532.72 24.31
 -8 -7 2 59.43 10.68
 8 -7 2 42.27 6.9
 -8 -7 -2 50.28 10.93
 8 -7 2 47.1 5.13
 8 -7 -2 34.99 8.39
 8 -7 -2 37.24 8.97
 8 -7 2 47.34 10.64
 -8 -7 -2 40.42 10.05
 8 -6 2 933.54 26.76
 8 -6 2 885.16 40.47
 8 -6 2 939.46 33.73
 -8 -6 2 967.06 39.74
 -8 -5 2 302.1 26.05
 8 -5 -2 306.24 15.1
 8 -5 2 313.43 22.15
 8 -5 -2 336.24 23.32
 8 -5 2 280.36 21.25
 -8 -5 -2 298.76 21.03
 8 -5 2 313.56 17.35
 -8 -4 2 1019.79 48.73
 8 -4 -2 985.92 31.29
 -8 -4 -2 994.14 44.07
 -8 -4 2 918.54 41.83
 8 -4 2 1049.5 42.59
 8 -4 -2 1068.56 44.58
 8 -4 2 957.23 40.36
 8 -4 2 1016.06 35.67
 -8 -4 -2 1046.02 41.42
 -8 -3 -2 44.33 8.09
 8 -3 2 37.84 7
 -8 -3 -2 39.87 8.84
 -8 -3 2 39.68 8.17
 8 -3 -2 46.9 5.66
 8 -3 2 43.46 8.37
 8 -3 -2 40.22 8.17
 8 -3 2 37.29 8.08
 -8 -2 -2 1045.07 44.26
 -8 -2 2 958.92 41.43
 -8 -2 2 1035.38 35.5
 8 -2 -2 1149.78 44.09
 8 -2 2 1000.56 39.35
 -8 -2 -2 1085.68 40.76
 8 -2 2 1080.96 37.58
 -8 -1 -2 10.94 5.71
 -8 -1 2 10.25 4.11
 8 -1 -2 8.67 6.05
 -8 -1 -2 3.03 6.53
 -8 -1 2 2.23 6.12
 8 -1 2 10.22 5.33
 8 -1 2 8.25 4.78
 -8 0 -2 1397.74 51.15
 -8 0 2 1249.74 48.5
 -8 0 2 1422.49 41.53
 8 0 -2 1419.32 51.1
 8 0 2 1377.45 46.3
 8 0 2 1335.61 45.53
 -8 0 -2 1418.6 47.1
 8 0 -2 1332.47 47.72
 8 1 -2 7.16 5.92
 -8 1 -2 14.38 5.28
 -8 1 -2 2.61 5.62
 -8 1 2 12.85 6.51
 8 1 -2 2.37 5.35
 8 1 2 13.5 5.66
 8 1 2 15.73 6.17
 -8 2 -2 1069.99 27.16
 8 2 -2 1171.84 44.81
 -8 2 -2 1116.35 44.3
 -8 2 2 1043.88 42.12
 8 2 2 1083.23 37.42
 8 2 -2 1037.13 40.34
 8 2 2 977.48 39.05
 8 3 -2 40.14 8.06
 8 3 2 47.26 8.49
 8 3 -2 45.89 9.12
 -8 3 -2 46.69 9.76
 -8 3 2 30.37 8.21
 8 3 2 56.53 7.54
 8 3 2 41.38 8.62
 8 4 2 1034.89 43.26
 8 4 -2 1043 43.72
 -8 4 -2 986.83 42.93
 -8 4 2 901.93 40.89
 -8 4 2 1057.91 41.42
 8 4 2 999.38 34.27
 8 4 2 926.11 38.99
 8 4 -2 1003.22 40.16
 8 5 2 316.55 22.63
 8 5 -2 323.22 22.98
 -8 5 -2 283.17 22.02
 -8 5 2 267.9 21.08
 -8 5 2 352.72 22.43
 8 5 2 310.22 16.14
 8 5 -2 310.06 21.09
 8 5 2 303.18 20.51
 8 6 2 984.75 44.61
 -8 6 -2 923.72 43.09
 -8 6 2 848.24 41.48
 -8 6 -2 945.45 37.04
 8 6 2 983.55 31.68
 8 6 -2 972.84 39.97
 8 6 2 851.01 38.9
 -8 7 -2 54.11 11.92
 -8 7 2 47.91 10.7
 8 7 2 62.51 7.06
 -8 7 -2 48.7 8.25
 8 7 2 49.3 11.26
 8 7 -2 42.57 9.32
 -8 8 -2 583.37 34.94
 -8 8 2 563.24 33.92
 -8 8 -2 573.2 26.96
 8 8 2 546.04 21
 8 8 2 564.67 32.2
 8 8 -2 584.82 30.96
 -8 9 -2 5.14 8.52
 -8 9 2 -7.44 9.48
 8 9 2 7.88 3.49
 -8 9 -2 5.11 5.48
 8 9 -2 0.59 6.48
 8 9 2 -7.61 7.4
 -8 10 -2 548.02 37.7
 -8 10 -2 513.68 25.5
 -8 10 -2 495.33 33.69
 -8 10 2 473.38 33.12
 8 10 2 509.55 18.38
 -8 10 -2 540.39 26.27
 8 10 2 549.17 33.59
 8 10 -2 500.71 29.43
 -8 11 2 55.26 12.53
 -8 11 -2 76.16 16.9
 -8 11 -2 62.51 9.5
 -8 11 -2 71.33 16.19
 -8 11 2 41.5 12.72
 -8 11 -2 61.56 9.15
 8 11 2 62.1 5.38
 8 11 -2 72.48 13
 8 11 2 60.95 13.14
 -8 12 -2 348.28 30.81
 -8 12 2 314.09 29.59
 -8 12 -2 385.97 34.02
 -8 12 2 384.51 29.38
 8 12 2 335.57 28.51
 8 12 -2 393.93 27.06
 -8 13 2 4.71 5.08
 -8 13 -2 -21.39 15
 -8 13 2 20.92 13.19
 -8 13 -2 9.6 11.4
 -8 13 2 14.8 11.39
 8 13 2 32.54 13.47
 8 13 -2 4.05 8.83
 -8 14 -2 210 26.28
 -8 14 2 240.66 27.64
 -8 14 -2 229.93 29.09
 -8 14 2 256.35 26.45
 8 14 -2 258.76 22.95
 8 14 2 279.35 27.36
 -8 15 -2 -19.64 15.84
 -8 15 2 -12.1 13.11
 -8 15 -2 3.7 13.03
 -8 15 2 -11.95 11.04
 8 15 2 -0.31 11.73
 8 15 -2 9.93 9.98
 -8 16 -2 184.7 27.29
 -8 16 2 252.87 30.71
 -8 16 -2 245.46 32.02
 -8 16 2 211.49 27.53
 8 16 2 191.88 24.59
 8 16 -2 258.54 25.13
 -8 17 -2 -19.23 18.3
 -8 17 2 -1.2 14.84
 8 17 2 -11.58 14.72
 8 17 -2 12.37 11.65
 8 -18 -3 -8.1 12.4
 -8 -18 -3 -25.89 13.39
 8 -17 -3 200.67 25.23
 -8 -17 -3 236.3 27.81
 8 -16 -3 33.66 14.67
 8 -16 3 18.24 13.96
 -8 -16 -3 14.09 13.03
 8 -15 -3 322.68 29.39
 8 -15 3 295.73 30.53
 -8 -15 -3 325.81 30.64
 8 -14 3 11.4 7.95
 8 -14 -3 17.27 12.34
 8 -14 3 -0.94 10.89
 8 -14 -3 17.16 8.91
 -8 -14 -3 21.79 13.15
 8 -13 3 433.76 24.84
 -8 -13 3 459.89 24.34
 8 -13 -3 467.78 34.85
 8 -13 3 524.74 38.39
 8 -13 -3 424.72 27.83
 -8 -13 -3 476.35 34.83
 8 -12 3 4.92 4.61
 8 -12 3 0.28 5.04
 -8 -12 3 6.03 6.2
 8 -12 -3 4.58 8.06
 8 -12 -3 2.94 9.13
 8 -12 3 9.29 10.59
 -8 -12 -3 7.2 9.67
 -8 -12 3 2.4 5.65
 8 -11 3 804.63 32.57
 8 -11 -3 799.33 43.72
 8 -11 3 778 45.47
 8 -11 -3 823.43 38.66
 -8 -11 -3 816.88 44.41
 8 -11 3 851.76 30.4
 8 -10 3 39.55 6.6
 -8 -10 -3 42.3 8.72
 8 -10 -3 29.6 10.15
 8 -10 -3 37.25 12.65
 8 -10 3 53.38 14.1
 8 -10 3 35.26 6.27
 -8 -10 -3 38.86 13.2
 8 -9 3 684.66 27.45
 -8 -9 -3 762.07 34.74
 -8 -9 -3 734.82 40.19
 8 -9 -3 736.5 39.93
 8 -9 3 752.93 41.52
 8 -9 -3 713.26 35.31
 8 -9 3 723.37 27.35
 8 -9 3 763.78 27.93
 8 -8 3 22.58 5.89
 8 -8 3 32.11 5.67
 -8 -8 -3 36.09 8.53
 8 -8 -3 29.57 9.8
 8 -8 3 28.45 9.69
 -8 -8 -3 39.57 10.47
 8 -7 3 820.15 28.14
 -8 -7 -3 814.23 42.88
 -8 -7 -3 868.16 37.44
 8 -7 -3 832.41 40.38
 8 -7 3 788.66 40.34
 -8 -7 -3 780.64 40.44
 8 -7 3 761.93 28.92
 -8 -6 -3 78.3 11.27
 8 -6 -3 78.51 12.81
 8 -6 3 54.77 11.09
 8 -6 3 71.4 8.17
 -8 -6 -3 85.39 13.73
 8 -5 -3 1612.79 49.21
 8 -5 -3 1511.76 57.28
 8 -5 3 1495.22 57.45
 8 -5 3 1546.2 47.28
 -8 -5 -3 1586.68 59.34
 -8 -4 3 20.69 7.64
 -8 -4 -3 15.43 7.93
 -8 -4 3 20.55 8.01
 -8 -4 3 21.82 6.81
 8 -4 -3 21 4.98
 8 -4 3 28.21 7.64
 8 -4 -3 28.55 7.84
 8 -4 -3 48.19 11.04
 8 -4 3 28.5 9.39
 8 -4 3 26.04 5.89
 -8 -4 -3 30.39 8.09
 -8 -3 3 1557.09 63.04
 -8 -3 3 1601.8 51.24
 8 -3 -3 1511.64 46.84
 -8 -3 -3 1552.95 57.3
 -8 -3 3 1385.83 54.08
 8 -3 3 1620.16 55.52
 8 -3 -3 1643.02 57.03
 8 -3 3 1548.13 55.12
 8 -3 3 1529.41 47.45
 -8 -3 -3 1644.4 55.04
 -8 -2 -3 41.2 8
 8 -2 -3 31.31 5.69
 -8 -2 3 28.79 6.81
 8 -2 -3 24.26 7.07
 -8 -2 -3 30.83 9.06
 -8 -2 3 37.47 8.73
 -8 -2 3 28.24 7.33
 8 -2 3 46.74 9.88
 8 -2 3 36.98 6.63
 -8 -1 -3 1484.67 54.46
 -8 -1 3 1387.89 52
 -8 -1 3 1538.36 48.27
 8 -1 -3 1603.44 54.13
 -8 -1 3 1553.58 52.46
 8 -1 3 1448.9 51.4
 8 -1 3 1377.67 46.75
 -8 -1 -3 1513.43 50.64
 -8 0 3 249.55 15.21
 -8 0 -3 247.5 18.89
 -8 0 3 195.47 16.72
 8 0 -3 232.01 17.94
 -8 0 3 244.86 17.57
 8 0 3 248.63 17.62
 -8 0 -3 217.31 15.77
 8 0 3 220.54 15.48
 -8 1 -3 1467.78 53.53
 -8 1 3 1344.81 51.26
 -8 1 -3 1420.05 40.64
 8 1 -3 1554.31 53.52
 8 1 3 1518.17 49.11
 -8 1 3 1467.48 52.07
 -8 1 -3 1508.28 48.12
 8 1 -3 1354.1 50.11
 8 1 3 1387.42 47.89
 8 2 -3 33.53 7.73
 -8 2 -3 36.95 7.06
 -8 2 -3 28.95 4.28
 -8 2 -3 24.38 7.64
 -8 2 3 29.02 8.32
 8 2 -3 35.91 8.16
 -8 2 3 29.17 6.83
 -8 2 -3 34.76 7.51
 8 2 3 28.87 6.72
 8 2 3 28.21 7.49
 8 3 3 1535.31 55.91
 8 3 -3 1691 57.97
 -8 3 3 1403.38 53.8
 -8 3 -3 1614.9 57.03
 8 3 3 1567.26 49.1
 -8 3 3 1560.89 55.51
 -8 3 -3 1575.04 53.35
 8 3 3 1541.55 52.96
 8 3 -3 1546.15 53.71
 8 4 -3 33.08 8.8
 8 4 3 25.8 7.36
 8 4 -3 28.18 7.73
 -8 4 -3 18.11 8.09
 -8 4 3 21.14 8.04
 8 4 3 25.04 6.12
 8 4 3 34.56 8.37
 8 5 3 1607.36 59.24
 8 5 -3 1615.84 59.59
 -8 5 -3 1686.73 60.75
 -8 5 3 1434.11 56.99
 8 5 3 1633.09 47.52
 8 5 3 1501.1 55.49
 8 5 -3 1593.45 55.35
 -8 6 -3 71.98 12
 -8 6 3 89.04 13.65
 -8 6 -3 73.29 10.78
 8 6 3 73.52 7.39
 8 6 3 61.37 10.77
 8 6 -3 54.46 10.29
 -8 7 -3 805 35.68
 -8 7 -3 828.84 41.58
 -8 7 3 797.92 40.44
 -8 7 -3 777.29 34.24
 8 7 3 866.22 27.92
 8 7 -3 853.61 37.36
 8 7 3 851.43 39.93
 -8 8 -3 30.62 11.07
 -8 8 3 36.95 11.32
 -8 8 -3 43.88 8.76
 -8 8 -3 18.72 5.83
 8 8 3 30.13 4.71
 8 8 -3 23.21 8.46
 8 8 3 27.46 10.52
 -8 9 -3 747.78 33.66
 -8 9 -3 688.12 39.83
 -8 9 3 697.16 39.62
 8 9 3 697.22 21.11
 -8 9 -3 742.75 30.46
 8 9 3 721.59 39.13
 8 9 -3 737.24 35.37
 -8 10 -3 56.94 16.24
 -8 10 -3 43.7 12.68
 -8 10 3 22.58 10.61
 -8 10 -3 31.66 7.78
 -8 10 -3 32.27 6.5
 8 10 3 34.89 12.49
 8 10 -3 24.9 8.53
 -8 11 -3 762.21 44.53
 -8 11 3 772.26 45.14
 -8 11 3 891.58 42.95
 -8 11 -3 817.94 50.15
 8 11 -3 825.22 39.08
 8 11 3 841.64 45.22
 -8 12 3 -1.25 5.82
 -8 12 -3 8.95 10.42
 -8 12 3 8.76 11.34
 -8 12 -3 8.61 10.9
 -8 12 3 4.98 7.96
 8 12 -3 0.95 8.33
 8 12 3 11.04 12
 -8 13 3 463.1 24.74
 -8 13 -3 498.5 38.19
 -8 13 3 409.31 34.51
 -8 13 -3 444.74 39.22
 -8 13 3 435.82 31.82
 8 13 -3 458.91 29.29
 8 13 3 491.46 35.85
 -8 14 -3 32.4 15.84
 -8 14 3 -9 14.07
 -8 14 -3 29.65 16.47
 -8 14 3 1.1 10.2
 8 14 3 4.47 11.77
 8 14 -3 23.45 11.09
 -8 15 -3 317.21 32.96
 -8 15 3 357.18 34.82
 -8 15 3 321.86 30.39
 -8 15 -3 383.03 39.01
 8 15 -3 354.81 27.2
 8 15 3 328.7 32.32
 -8 16 -3 12.45 12.15
 -8 16 3 17.97 15.65
 -8 16 -3 20.48 17.15
 8 16 3 3.05 13.8
 8 -17 -4 21.35 15.6
 8 -16 -4 4.45 13.02
 -8 -16 -4 15.17 14.25
 8 -15 4 -21.45 16.34
 8 -15 -4 4.15 12.99
 -8 -15 -4 4.36 11.77
 8 -14 4 -13.95 14.7
 8 -14 -4 -4.26 12.38
 -8 -14 -4 -7.66 11.34
 8 -13 4 50.23 10.72
 8 -13 -4 33.74 10.07
 8 -13 4 24.86 11.95
 8 -13 -4 15.12 12.08
 -8 -13 -4 41.47 14.67
 8 -12 4 13.54 6.73
 -8 -12 4 3.31 7.02
 8 -12 -4 -3.1 7.17
 8 -12 4 -1.14 12.08
 8 -12 -4 23.33 12.71
 -8 -12 -4 -19.13 12.74
 8 -11 4 13.03 6.79
 -8 -11 4 2.56 6.66
 8 -11 -4 6.17 7.53
 8 -11 4 -10.96 13.53
 8 -11 -4 18.54 12.08
 -8 -11 -4 2.02 9.18
 8 -10 4 9.52 5.84
 -8 -10 4 -5.98 7.15
 8 -10 -4 12.51 7.26
 8 -10 4 13.54 11.79
 8 -10 -4 -5.76 9.89
 8 -10 4 1.81 2.86
 -8 -10 -4 7.21 11.43
 -8 -9 4 5.13 7.17
 8 -9 4 14.41 11.58
 8 -9 -4 -1.58 10.32
 8 -9 4 6.27 3.38
 -8 -9 -4 -3.66 8.91
 -8 -8 -4 6.26 7.04
 8 -8 -4 1.76 8.36
 8 -8 4 -5.87 10.23
 8 -8 4 3.55 3.2
 -8 -8 -4 9.85 9.88
 8 -8 4 0.41 3.04
 -8 -7 4 196.37 18.65
 8 -7 -4 200.59 20.61
 8 -7 4 208.24 21.5
 -8 -7 -4 215.89 22.34
 8 -7 4 183.34 11.07
 -8 -6 4 7.31 8.17
 8 -6 -4 -5.58 5.9
 8 -6 -4 -4.59 8.02
 -8 -6 -4 7.91 7.56
 8 -6 4 0.07 3.22
 -8 -5 4 18.68 7.45
 8 -5 -4 10.76 5.71
 8 -5 -4 16.81 9.05
 8 -5 4 4.23 7.48
 -8 -5 4 21.88 6.9
 -8 -5 -4 17.1 9.04
 8 -5 4 14.79 4.46
 -8 -4 4 6.12 7.13
 8 -4 -4 11.13 5.52
 8 -4 4 3.17 5.41
 8 -4 -4 0.29 5.6
 8 -4 -4 -3.6 7.34
 8 -4 4 -11.13 9.73
 -8 -4 4 8.84 6.54
 -8 -4 -4 3 7.33
 8 -4 4 1.84 4.33
 -8 -3 4 334.52 26.16
 8 -3 -4 314.25 18.77
 -8 -3 4 300.98 20.72
 -8 -3 -4 307.73 22.52
 -8 -3 4 305.9 22.01
 8 -3 4 345.65 22.42
 8 -3 -4 351.16 22.66
 8 -3 -4 308.37 23.18
 8 -3 4 328.36 24.06
 -8 -3 4 315.03 20.7
 -8 -3 -4 322.41 24.08
 8 -3 4 327.46 17.2
 -8 -2 4 -4.62 6.2
 -8 -2 -4 -2.93 6.33
 -8 -2 4 -2.39 6.2
 8 -2 -4 -3.59 4.47
 -8 -2 4 1.36 5.7
 8 -2 -4 -2.54 5.13
 -8 -2 4 3.6 4.45
 8 -2 4 -5.54 7.39
 8 -2 4 -0.48 4.51
 -8 -2 -4 -2.69 5.29
 -8 -2 -4 7.64 6.58
 -8 -1 -4 25.18 7.18
 -8 -1 4 31.17 9.38
 8 -1 -4 22.8 6.18
 -8 -1 4 10.38 5.81
 8 -1 -4 22.84 6.83
 -8 -1 -4 7.68 6.16
 -8 -1 4 27.25 7.79
 -8 -1 4 28.6 7.67
 8 -1 4 16.19 7.51
 8 -1 4 15.59 5.59
 -8 0 -4 9.69 5.56
 8 0 -4 0.88 4.62
 -8 0 -4 7 6.15
 -8 0 4 -0.87 5.59
 -8 0 -4 -0.35 4.21
 -8 0 4 4.36 5.56
 8 0 4 11.78 6.79
 8 0 4 1.68 4.76
 -8 1 -4 19.17 5.03
 -8 1 -4 21.81 5.82
 -8 1 4 20.01 7.02
 -8 1 -4 24.13 8.05
 8 1 -4 24.71 7.12
 -8 1 -4 33.24 7.42
 8 1 4 25.52 7.16
 8 1 4 28.1 7.1
 8 2 -4 -6.03 6.91
 -8 2 -4 -7.06 4.52
 -8 2 -4 2.88 3.06
 -8 2 -4 7.98 7.09
 -8 2 4 2.94 5.6
 8 2 -4 4.7 5.64
 8 2 4 3.95 5.36
 8 2 4 -3.83 5.96
 -8 3 -4 315.18 15.7
 8 3 4 322.25 21.77
 8 3 -4 361.75 23.27
 -8 3 -4 352.96 23.05
 -8 3 4 301.07 21.72
 8 3 4 318.57 19.22
 8 3 4 302.1 20.9
 8 3 -4 299.61 21.19
 8 4 -4 2.22 6.58
 8 4 4 -3.3 5.46
 8 4 -4 12.4 8.32
 -8 4 -4 6.89 7.17
 -8 4 4 1.45 6.22
 8 4 4 9.34 5.78
 8 4 4 2.64 6.61
 8 5 -4 4.95 6.24
 8 5 4 6.96 6.3
 8 5 -4 13.5 7.15
 -8 5 -4 16.78 7.29
 -8 5 4 6.07 6.46
 8 5 4 13.01 5.07
 8 5 4 11.77 8.4
 -8 6 -4 1.07 7.58
 -8 6 4 -5.28 7.96
 8 6 4 -0.74 3.74
 8 6 -4 8.03 7.05
 8 6 4 0.73 7.85
 -8 7 -4 208.46 20.94
 -8 7 4 192.43 19.96
 8 7 4 188.93 11.61
 8 7 4 179.43 18.62
 8 7 -4 191.46 17.14
 -8 8 -4 1.45 8
 -8 8 4 5.3 8.15
 8 8 4 -3.08 3.07
 -8 8 -4 4.62 4.42
 8 8 4 -1.2 7.88
 8 8 -4 -4.61 6.23
 -8 9 -4 5.7 11.41
 -8 9 4 4.14 6.31
 -8 9 -4 -4.99 9.86
 -8 9 4 23.94 10.85
 -8 9 -4 -3.04 4.2
 8 9 -4 3.1 6.41
 8 9 4 5.2 10.14
 -8 10 -4 0.61 9.05
 -8 10 4 4.49 9.14
 -8 10 4 -4.65 6.87
 -8 10 -4 3.21 10.1
 -8 10 4 13.23 8.18
 8 10 4 5.9 11.37
 8 10 -4 3.04 7.54
 -8 11 -4 16.32 11.04
 -8 11 4 13.09 10.12
 -8 11 4 16.06 7.83
 -8 11 4 10.65 6.97
 -8 11 -4 18.53 12.67
 8 11 -4 5.97 7.02
 8 11 4 -10.25 10.81
 -8 12 -4 6.03 10.91
 -8 12 4 3.65 9.99
 -8 12 4 -2.46 6.66
 -8 12 -4 5.15 10.71
 -8 12 4 22.94 9.41
 8 12 -4 -0.13 7.19
 8 12 4 -13.18 11.87
 -8 13 -4 38.37 14.39
 -8 13 4 3.73 11.23
 -8 13 -4 28.85 14.75
 -8 13 4 48.77 12.85
 8 13 4 62 16.06
 8 13 -4 23.85 9.61
 -8 14 -4 1.9 11.25
 -8 14 4 -5.69 12.04
 -8 14 -4 5.24 15.18
 8 14 4 -3.2 12.39
 8 14 -4 -8.47 8.17
 -8 15 -4 11.14 14.51
 -8 15 4 16.95 15.85
 -8 15 -4 20.23 16.15
 8 15 4 -2.97 13.24
 -8 16 -4 -6.57 12.72
 -8 16 4 2.03 12.49
 8 -15 -5 228.13 28.91
 -8 -15 -5 187.39 26.27
 -8 -14 5 10.26 11.86
 8 -14 -5 10.23 11.81
 -8 -14 -5 -5.57 11.35
 -8 -13 5 430.51 35.45
 -8 -13 -5 425.48 36
 8 -13 -5 506.86 39.05
 8 -13 5 452.14 39.76
 -8 -12 5 10.74 12.05
 8 -12 5 -4.19 6.55
 -8 -12 5 1.46 7.37
 8 -12 -5 -8.51 7.88
 8 -12 5 -1.66 12.14
 8 -12 -5 -3.28 12.01
 -8 -12 -5 -6.22 10.51
 -8 -11 5 508.1 35.13
 8 -11 5 507.13 27.77
 -8 -11 5 451.14 28.62
 8 -11 5 485.25 39.38
 8 -11 -5 517.07 37.83
 -8 -11 -5 448.64 35.61
 8 -11 -5 467.47 27.66
 -8 -10 5 12.23 11.56
 8 -10 5 -12.74 7.12
 -8 -10 5 -0.02 7.59
 8 -10 5 -12.72 14.12
 8 -10 -5 -11.05 11.96
 -8 -10 -5 2.19 10.99
 -8 -9 5 580.29 35.87
 8 -9 5 571.73 28.56
 -8 -9 5 615.39 33.73
 8 -9 5 593.17 41.6
 8 -9 -5 624.86 40.25
 -8 -9 -5 616.58 40.51
 -8 -8 -5 13.08 6.84
 -8 -8 5 12.5 8.31
 -8 -8 5 12.94 8.77
 8 -8 5 7.77 10.35
 8 -8 -5 3.96 10.27
 -8 -8 -5 14.07 10.27
 -8 -7 5 697.31 37.84
 -8 -7 5 761.73 38.17
 -8 -7 -5 719.08 42.5
 8 -7 -5 661.99 40.41
 8 -7 5 795.22 46.03
 8 -7 5 756.87 22.1
 -8 -6 5 3.31 6.96
 -8 -6 5 -1.85 7.42
 -8 -6 5 4.61 5.23
 8 -6 5 23.87 11.61
 8 -6 -5 10.13 9.57
 -8 -6 -5 17.73 11.08
 8 -6 5 9.97 3.63
 -8 -5 5 927.37 42.83
 -8 -5 5 917.77 42.64
 -8 -5 -5 976.2 47.64
 8 -5 -5 943.17 46.58
 8 -5 5 957.78 48.29
 -8 -5 5 935.31 38.55
 8 -5 5 943.6 31.07
 -8 -4 5 5.07 8.01
 -8 -4 5 0.83 5.09
 8 -4 -5 11.46 10.17
 8 -4 5 -14.04 9.49
 -8 -4 -5 3.39 8.59
 8 -4 5 -2.59 3.85
 -8 -3 5 1394.78 52.57
 8 -3 5 1404.5 50.92
 8 -3 -5 1467.59 51.45
 8 -3 -5 1232.32 54.07
 8 -3 5 1377.18 56.77
 -8 -3 5 1348.54 49.68
 8 -3 5 1303.55 43.04
 -8 -3 -5 1257.92 55.17
 -8 -2 -5 12.13 6.31
 -8 -2 5 10.62 6.23
 -8 -2 5 9.51 6.98
 -8 -2 5 9.51 7.12
 8 -2 -5 9.51 5.54
 -8 -2 -5 12.37 6.42
 8 -2 -5 4.84 7.27
 8 -2 5 8.38 8.18
 -8 -2 -5 18.32 9.86
 8 -2 5 8.36 5.37
 -8 -1 5 848.26 38.69
 -8 -1 5 933.86 44.01
 -8 -1 -5 911.09 39.64
 8 -1 -5 1005.82 39.51
 8 -1 5 937.23 43.12
 -8 -1 -5 942.19 37.77
 -8 -1 -5 985.13 39.71
 8 -1 5 903 35.66
 -8 -1 -5 898.47 42.56
 -8 0 -5 18.69 6.4
 -8 0 5 12.58 7.56
 -8 0 -5 13.94 5.55
 8 0 -5 27.08 7.44
 -8 0 -5 20.97 7.12
 -8 0 5 2.2 5.97
 8 0 5 9.96 6.82
 -8 0 -5 10.06 7.65
 8 0 5 10.88 5.39
 -8 1 -5 952.44 39.71
 -8 1 5 933.98 39.8
 -8 1 -5 968.84 35.93
 -8 1 5 884.47 41.77
 8 1 -5 973.99 39.62
 8 1 5 952.95 41.06
 -8 1 -5 962.63 36.87
 8 1 5 932.11 37.95
 -8 1 -5 916.88 41.46
 8 2 -5 15.31 8.17
 -8 2 -5 10.28 4.77
 -8 2 -5 18.87 5.79
 -8 2 -5 14.76 7.21
 -8 2 5 11.13 6.58
 8 2 -5 6.31 4.75
 8 2 5 7.65 6.51
 -8 2 -5 12.34 7.59
 8 2 5 30.23 9.54
 -8 3 -5 1250.41 42.73
 -8 3 -5 1250.2 49.96
 -8 3 5 1258.61 49.51
 8 3 5 1349.81 49.89
 8 3 -5 1395.17 50.14
 8 3 5 1270.15 46.7
 8 3 -5 1189.35 48.46
 8 3 5 1280.69 49.27
 -8 3 -5 1281.5 42.17
 -8 3 -5 1314.18 49.11
 8 4 -5 -1.17 6.85
 8 4 5 1.64 5.87
 8 4 -5 5.17 6.51
 -8 4 -5 -12.49 7.92
 -8 4 5 6.62 7.61
 8 4 5 1.37 5.89
 8 4 5 -0.31 7.11
 8 5 -5 1011.02 43.6
 8 5 5 937.15 42.77
 -8 5 -5 923.08 42.27
 -8 5 5 860.12 40.8
 -8 5 5 889.92 41.35
 8 5 5 935.37 35.14
 8 5 5 871.57 42
 8 5 -5 850.11 39.02
 8 6 -5 28.13 9.6
 -8 6 5 8.98 7.97
 -8 6 -5 0.17 7.13
 -8 6 5 -0.04 6.83
 8 6 5 11.23 5.05
 8 6 5 24.43 10.23
 -8 7 -5 693.84 38.26
 -8 7 5 642.38 36.69
 -8 7 5 686.49 35.44
 8 7 5 699.24 38.34
 8 7 -5 726.65 34.95
 -8 8 -5 7.4 7.93
 -8 8 5 9.99 9.16
 -8 8 5 26.72 9.8
 -8 8 -5 29.61 13.73
 8 8 5 20.61 10.24
 8 8 -5 24.98 8.33
 -8 9 5 521.16 31.21
 -8 9 -5 612.65 37.26
 -8 9 5 575.71 35.99
 -8 9 -5 641.24 43.91
 8 9 -5 555.58 30.64
 8 9 5 576.76 37.1
 -8 10 -5 -3.21 8.94
 -8 10 5 4.39 10.5
 -8 10 5 0.27 8.35
 -8 10 -5 9.14 10.54
 8 10 5 6.55 11.56
 8 10 -5 17.46 6.8
 -8 11 5 466.77 29.46
 -8 11 -5 505.75 36.59
 -8 11 5 520.07 37.06
 -8 11 -5 533.94 43.05
 8 11 -5 502.01 28.71
 8 11 5 487.25 35.82
 -8 12 -5 -8.79 11.58
 -8 12 5 0.53 11.12
 -8 12 5 13.98 9.33
 -8 12 -5 28.57 17.82
 8 12 -5 5.73 8.02
 8 12 5 13.75 11.98
 -8 13 -5 400.8 34.91
 -8 13 5 393.16 33.97
 -8 13 -5 438.74 42.38
 8 13 5 417.42 35.92
 -8 14 -5 5.49 12.1
 -8 14 5 10.25 12.62
 -8 14 -5 33.22 19.29
 8 14 5 4.96 12.79
 -8 15 -5 164.86 26
 -8 15 5 179.9 25.65
 -8 16 -5 -17.26 15.25
 -8 16 5 1.86 13.47
 -8 -13 6 41.06 15.32
 8 -13 -6 52.94 18.77
 -8 -13 -6 25.37 15.18
 -8 -12 6 227.82 26.65
 -8 -12 6 220.94 21.52
 8 -12 -6 187.53 26.46
 -8 -12 -6 179.95 26.33
 -8 -11 6 48.34 15.8
 -8 -11 6 8.17 9.92
 8 -11 -6 35.08 9.93
 8 -11 -6 27.64 14.54
 -8 -11 -6 -3.4 14.28
 -8 -10 6 213.81 24.33
 -8 -10 6 201.27 20.78
 8 -10 6 209.18 27.65
 8 -10 -6 204.16 25.12
 -8 -10 -6 235.31 26.77
 -8 -9 6 22.79 14.32
 -8 -9 6 0.08 9.12
 8 -9 6 -11.87 15.1
 8 -9 -6 15.31 12.38
 -8 -9 -6 0.94 13.09
 -8 -8 6 316.15 27.18
 -8 -8 6 306.46 24.85
 8 -8 6 296.29 30.73
 8 -8 -6 315.39 30.27
 -8 -8 -6 329.43 31.06
 -8 -7 6 2.48 7.99
 -8 -7 6 0.04 9.32
 8 -7 6 6.03 11.57
 8 -7 -6 10.55 10.45
 -8 -7 -6 9.19 10.66
 -8 -6 6 346.24 27.34
 -8 -6 6 289.87 25.23
 -8 -6 -6 318.32 28.97
 8 -6 6 350.87 31.22
 8 -6 -6 329.87 28.04
 -8 -5 6 17.25 10.86
 -8 -5 6 1 7.9
 8 -5 6 -10.05 10.86
 8 -5 -6 10.06 8.87
 -8 -5 6 14.02 6.86
 8 -5 6 5.2 3.74
 -8 -5 -6 20.49 11.75
 -8 -4 6 412.91 28.63
 -8 -4 6 370.93 27.86
 8 -4 -6 408.17 30.35
 8 -4 6 446.59 33.13
 -8 -4 -6 362.86 29.18
 8 -4 6 374.81 18.32
 -8 -3 6 131.68 16.49
 -8 -3 6 133.96 16.74
 -8 -3 -6 125.6 12.8
 8 -3 -6 156.22 18.79
 8 -3 6 124.81 18.2
 -8 -3 -6 126.25 17.51
 8 -3 6 145.04 12.11
 -8 -2 6 411.59 29.34
 8 -2 -6 441.17 24.85
 -8 -2 6 435.9 29.93
 -8 -2 -6 391.27 28.97
 8 -2 -6 443.63 31.3
 8 -2 6 445.83 30.9
 -8 -2 -6 406.56 24.75
 8 -2 6 472.53 23.16
 -8 -1 6 7.08 7.47
 -8 -1 -6 11.84 6.01
 -8 -1 6 8.62 7.1
 -8 -1 6 8.81 8.65
 8 -1 -6 -1.89 5.71
 8 -1 -6 -6.6 9.94
 8 -1 6 -21.83 10.96
 8 -1 6 8.73 5.85
 -8 -1 -6 11.45 9.66
 -8 0 6 369.97 26.11
 -8 0 -6 366.19 23.35
 -8 0 6 389.29 24.29
 -8 0 6 413.22 28.62
 8 0 -6 423.89 23.49
 -8 0 -6 355.26 26.6
 8 0 6 392.65 27.63
 -8 0 -6 414.47 24.17
 8 0 6 433.07 24.37
 -8 1 6 13.18 7.23
 -8 1 -6 4.53 5.12
 8 1 -6 6.98 5.45
 -8 1 6 10.66 9.01
 -8 1 -6 -3.03 5.84
 -8 1 6 3.86 7.15
 8 1 6 6.51 7.8
 8 1 6 11.71 7.32
 -8 1 -6 -2 7.96
 -8 2 6 433.18 26.16
 -8 2 -6 445.15 25.92
 -8 2 -6 451.86 24.8
 -8 2 6 480.2 26.88
 -8 2 6 424.36 29.73
 8 2 -6 435.69 25.05
 8 2 6 437.33 26.78
 -8 2 -6 449.03 27.58
 -8 2 -6 465.85 23.39
 8 2 6 457.85 27.62
 -8 3 6 122.66 13.24
 8 3 -6 137.79 15.24
 -8 3 -6 141.26 13.33
 -8 3 6 137.58 17.46
 -8 3 -6 102.48 13.35
 -8 3 6 118.04 13.82
 8 3 -6 117.88 12.61
 8 3 6 137.96 14.53
 -8 3 -6 136.8 14.65
 8 3 6 129.36 15.45
 -8 3 -6 124.55 11.1
 -8 4 -6 367.33 24.44
 -8 4 6 337.27 24.07
 8 4 6 426.15 25.7
 8 4 -6 361.77 23.59
 -8 4 6 362.88 26.92
 -8 4 6 334.78 21.49
 8 4 -6 354.99 24.22
 -8 4 -6 361.71 23.24
 8 4 6 382.99 26.34
 -8 5 6 11.19 9.47
 8 5 6 4.66 6.58
 8 5 -6 5.8 7.37
 -8 5 -6 11.93 9
 -8 5 6 9.58 7.72
 8 5 -6 3.53 7.07
 8 5 6 10 9.32
 -8 5 -6 10.86 7.1
 -8 6 -6 319.07 23.98
 -8 6 6 325.14 24.07
 -8 6 6 300.42 24.93
 -8 6 -6 344.89 29.77
 -8 6 -6 306.73 20.27
 8 6 6 271 24.81
 8 6 -6 294.97 22.34
 -8 7 6 0.78 7.9
 -8 7 -6 4.04 8.36
 -8 7 6 4.3 7.83
 -8 7 -6 4.31 10.23
 8 7 -6 6.44 7.11
 8 7 6 -1.79 8
 -8 7 -6 0.09 5.21
 -8 8 -6 366.96 32.94
 -8 8 -6 265.91 23.96
 -8 8 6 311.87 25.9
 -8 8 6 329.48 26.27
 -8 8 -6 308.38 18.24
 8 8 -6 312.36 22.78
 8 8 6 287.18 26.23
 -8 9 6 17.64 9.29
 -8 9 -6 -11.99 10.48
 -8 9 6 -10.56 10.28
 -8 9 -6 11.7 12.15
 8 9 6 -14.39 10.95
 8 9 -6 -6.75 7.77
 -8 10 -6 212.51 23.19
 -8 10 6 234.86 24.28
 -8 10 6 207.42 21.11
 -8 10 -6 227.37 29.97
 8 10 6 188.21 23.34
 8 10 -6 233.1 19.05
 -8 11 -6 16.49 10.91
 -8 11 6 9.86 9.89
 -8 11 6 24.5 10.55
 -8 11 -6 47.45 18.09
 8 11 6 15.84 12.94
 -8 12 -6 180.06 22.79
 -8 12 6 214.3 24.93
 -8 12 6 170.31 19.37
 -8 12 -6 273.34 33.84
 8 12 6 162.98 23.76
 -8 13 -6 29.96 14.07
 -8 13 6 55.12 16.77
 -8 13 -6 42.76 19.43
 8 13 6 2.39 12.65
 -8 14 -6 146.37 23.3
 -8 14 6 145.75 22.59
 -8 15 -6 15.81 14.7
 -8 15 6 -4.22 13.2
 -8 -12 7 27.49 11.66
 -8 -11 7 59.4 16.87
 -8 -11 7 65.12 14.98
 8 -11 -7 64.17 18.46
 -8 -11 -7 53.71 16.76
 -8 -10 7 6.34 11.43
 -8 -10 7 6.58 10.26
 8 -10 -7 -24.71 15.41
 -8 -10 -7 -29.73 16.11
 -8 -9 7 90.63 18.31
 -8 -9 7 57.25 13.93
 8 -9 -7 99.3 19.96
 -8 -9 -7 54.97 17.36
 -8 -8 7 -13.49 13.35
 -8 -8 7 12.4 10.87
 8 -8 -7 10.42 12.49
 -8 -8 -7 8.31 12.98
 -8 -7 7 82.68 15.49
 -8 -7 7 113.72 17.47
 8 -7 -7 79.16 17.7
 -8 -7 -7 73.7 16.94
 -8 -6 7 12.74 10.82
 -8 -6 7 3.09 11.06
 8 -6 -7 -4.24 12.32
 -8 -6 -7 -11.01 14.02
 -8 -5 7 134.63 19.04
 -8 -5 7 89.57 16.94
 8 -5 -7 110.02 18.97
 -8 -5 -7 116.01 19.58
 -8 -4 7 6.44 8.17
 -8 -4 7 4.68 10.05
 8 -4 -7 24.97 11.3
 -8 -4 -7 21.94 13.15
 -8 -3 7 95.7 16.65
 8 -3 -7 72.02 15.93
 8 -3 7 85.66 10.4
 -8 -3 -7 111.18 19.22
 -8 -2 7 0.69 9.29
 8 -2 -7 16.38 10.22
 -8 -2 -7 -6.74 11.19
 8 -2 7 12.48 6.36
 -8 -1 7 124.73 19.04
 8 -1 -7 135.95 18.64
 8 -1 7 150.38 14.49
 -8 -1 -7 127.41 18.12
 -8 0 7 72 15.78
 -8 0 -7 63.61 9.7
 -8 0 7 60.66 9.76
 8 0 7 78.03 11.67
 -8 0 -7 56.54 11.85
 -8 1 7 146.27 19.84
 -8 1 -7 126.72 13.07
 -8 1 7 112.3 13.02
 8 1 7 136.06 15.15
 -8 1 -7 134.06 16.65
 -8 2 -7 12.75 6.94
 -8 2 7 31.92 12.61
 -8 2 7 25.31 7.85
 8 2 7 13.48 8.09
 -8 2 -7 -2.78 7.23
 -8 3 -7 96.78 12.53
 -8 3 7 105.68 13.2
 -8 3 7 99.07 17.45
 8 3 -7 101.66 14.66
 8 3 7 80.88 13.66
 -8 3 -7 112.93 14.92
 -8 4 7 5.95 8.05
 -8 4 -7 5.6 6.75
 -8 4 7 7.98 7.57
 -8 4 -7 19.68 11.58
 8 4 -7 10.31 7.89
 -8 4 -7 2.24 7.41
 8 4 7 10.45 8.65
 -8 5 7 93.59 16.14
 -8 5 -7 116.06 14.84
 -8 5 7 68.43 11.93
 -8 5 -7 105.04 17.97
 8 5 -7 79.96 13.08
 8 5 7 132.83 19.11
 -8 5 -7 87.32 12.5
 -8 6 7 20.53 12.04
 -8 6 -7 -4.58 7.1
 -8 6 7 6.37 7.81
 -8 6 -7 5.62 10.42
 8 6 -7 5.53 7.84
 8 6 7 9.86 10.12
 -8 6 -7 12.72 7.47
 -8 7 7 104.62 16.76
 -8 7 -7 107.04 15.4
 -8 7 7 97.12 14.78
 -8 7 -7 125.5 20.7
 8 7 -7 78.64 12.88
 8 7 7 94.98 18.55
 -8 8 7 9.09 9.93
 -8 8 -7 13.43 9.64
 -8 8 7 0.15 8.12
 -8 8 -7 22.57 13.98
 8 8 7 -11.66 10.96
 8 8 -7 2.58 6.74
 -8 9 7 89.99 15.97
 -8 9 -7 165.06 19.4
 -8 9 7 72.86 14.71
 -8 9 -7 88.56 20.71
 8 9 7 65.06 15.05
 -8 10 7 -2.57 9.92
 -8 10 -7 -3.35 9.2
 -8 10 7 3.63 9.43
 -8 10 -7 0.69 11.19
 8 10 7 -8.51 12.49
 -8 11 7 68.05 14.78
 -8 11 7 50.2 14.51
 -8 11 -7 74.98 20.25
 8 11 7 42.06 16.2
 -8 12 -7 20.91 17.65
 8 12 7 16.94 14.69
 -8 -11 8 -11.64 13.55
 -8 -10 8 339.73 31.49
 -8 -9 8 10.01 13.68
 -8 -9 8 5.79 11.59
 8 -9 -8 10.68 14.89
 -8 -9 -8 5.17 13.35
 -8 -8 8 409.24 35.72
 -8 -8 8 458.37 35.37
 8 -8 -8 396.23 37.34
 -8 -8 -8 397.05 35.92
 -8 -7 8 14.45 13.13
 -8 -7 8 -13.45 11.27
 8 -7 -8 -4.16 12.2
 -8 -7 -8 8.95 13.97
 -8 -6 8 407.36 35.18
 -8 -6 8 468.41 35.89
 -8 -6 -8 480.57 37.88
 8 -6 -8 432.78 36.38
 -8 -5 8 -5.31 12.1
 8 -5 -8 16.09 13.68
 -8 -5 -8 7.66 12.92
 -8 -4 8 353 31.28
 8 -4 -8 393.04 32.85
 -8 -4 -8 311.67 29.59
 -8 -3 8 10.11 10.83
 8 -3 -8 -14.07 13.79
 -8 -3 -8 -0.92 10.61
 -8 -2 8 462 35.5
 8 -2 -8 490.97 36.08
 -8 -2 -8 431.71 33.49
 -8 -1 8 7.03 11.98
 8 -1 -8 4.96 10.75
 8 -1 8 12.63 8.42
 -8 -1 -8 7.25 10.08
 -8 0 8 649.59 42.2
 -8 0 -8 643.26 38.42
 8 0 8 702.24 35.54
 -8 1 8 0.14 10.27
 -8 1 -8 2.96 8.59
 8 1 8 -14.1 9.5
 -8 1 -8 10.82 10.28
 -8 2 -8 433.52 31.21
 -8 2 8 473.99 35.14
 -8 2 -8 444.61 30.16
 8 2 8 439.54 29.81
 -8 3 8 7.92 9.23
 -8 3 -8 -4.22 9.42
 8 3 -8 -7.03 8.66
 8 3 8 0.54 8.81
 -8 3 -8 4.19 8.13
 -8 4 -8 342.8 29.79
 -8 4 8 355 31.03
 -8 4 -8 335.49 23.96
 8 4 -8 331.16 25.33
 8 4 8 362.75 28.95
 -8 5 8 12.34 11.69
 8 5 -8 4.59 8.58
 -8 5 -8 0.44 9.51
 8 5 8 -10.29 9.98
 -8 6 8 426.19 33.78
 -8 6 -8 438.72 36.36
 8 6 8 434.88 34.2
 8 6 -8 433.12 28.31
 -8 7 8 10.23 10.68
 -8 7 -8 15.15 13.34
 8 7 8 18.38 12.26
 -8 8 8 403.37 32.98
 -8 8 -8 389.63 37.42
 8 8 8 380.82 33.73
 -8 9 8 16.27 12.02
 -8 9 -8 3.17 11.92
 8 9 8 -5.21 12.02
 -8 10 8 286.63 28.09
 -8 10 -8 286.62 34.98
 8 10 8 292.75 31.81
 -8 11 8 13.94 12.44
 -8 11 -8 -6.71 14.46
 -8 -10 9 3.69 12.35
 -8 -9 9 32.27 14.37
 -8 -8 9 7.11 13.2
 -8 -7 9 56.05 17.06
 8 -7 -9 47.64 16.9
 -8 -7 -9 55.38 19.63
 -8 -6 9 -14.38 13.21
 8 -6 -9 24.59 17.13
 -8 -6 -9 19.28 14.59
 -8 -5 9 71.26 19.79
 8 -5 -9 58.87 18.23
 -8 -5 -9 27.31 14.06
 -8 -4 9 61.83 16.88
 8 -4 -9 20.62 12.44
 -8 -4 -9 30.62 14.04
 -8 -3 9 67.42 17.67
 8 -3 -9 85.99 20
 -8 -3 -9 59.35 17.19
 -8 -2 9 36.31 15.33
 8 -2 -9 27.71 12.56
 -8 -2 -9 52.8 16.8
 -8 -1 9 98.54 20.43
 8 -1 -9 68.91 16.69
 -8 -1 -9 78.68 16.25
 -8 0 9 17.53 14.47
 -8 0 -9 8.07 10.57
 -8 1 9 123.41 21.71
 -8 1 -9 71.5 14.62
 -8 2 9 26.44 15.96
 8 2 -9 36.38 11.92
 -8 2 -9 18.26 12.01
 8 2 9 40.3 11.86
 -8 3 9 49.28 12.8
 8 3 -9 45.15 11.46
 -8 3 -9 103 17.72
 8 3 9 60.18 14.18
 -8 4 9 24.72 14.01
 -8 4 -9 31.46 12.27
 8 4 9 7.49 10.34
 -8 5 9 33.63 14.03
 -8 5 -9 83.1 18.42
 8 5 9 58.52 15.75
 -8 6 9 39.02 16.43
 -8 6 -9 -3.34 11.59
 8 6 9 2.87 13.41
 -8 7 9 49.2 16.81
 -8 7 -9 53.06 17.49
 8 7 9 68.34 18.07
 -8 8 9 29.69 13.74
 -8 8 -9 -6 12.92
 8 8 9 -8.54 11.36
 -8 9 -9 29.12 16.65
 -8 9 9 45.31 15.03
 -8 10 9 35.28 14.77
 8 -4 -10 113.72 22.06
 -8 -4 -10 116.99 23.37
 8 -3 -10 29.37 17.52
 -8 -3 -10 -11.84 12.31
 -8 -2 -10 129.66 21.15
 8 -2 -10 128.26 21.99
 8 -1 -10 -22.53 15.75
 -8 -1 -10 19.17 12.78
 -8 0 -10 96.08 17.78
 8 5 10 1.78 11.56
 8 6 10 153.57 24.09
 9 -17 0 5.44 11.74
 9 -16 0 12.08 11.26
 -9 -16 0 0.79 10.63
 9 -15 0 -24.71 13.09
 -9 -15 0 0.64 8.95
 9 -14 0 4.82 10.13
 -9 -14 0 19.61 11.13
 9 -13 0 12.69 10.61
 -9 -13 0 -3.42 8.27
 9 -12 0 -2.26 9.54
 -9 -12 0 3.58 7.87
 9 -11 0 10 9.7
 -9 -11 0 -5.88 8.12
 9 -10 0 7.02 9.53
 -9 -10 0 17.7 9.44
 9 -9 0 -9.55 9.26
 9 -8 0 -5.07 7.48
 9 -7 0 -5.08 7.46
 9 -6 0 1.62 6.17
 -9 -5 0 -6.68 8.5
 9 -5 0 5.21 6.86
 -9 -4 0 -0.9 5.11
 -9 -4 0 -1.24 6.94
 9 -4 0 3.9 5.39
 9 -4 0 5.67 4.42
 -9 -3 0 9.02 7.08
 9 -3 0 4.05 4.99
 9 -3 0 3.07 6
 -9 -2 0 -10.58 7.7
 9 -2 0 -3.55 5.07
 -9 -1 0 2.73 5.91
 9 -1 0 -1.2 6.13
 -9 0 0 -2.94 6.09
 9 0 0 0.71 5.77
 -9 1 0 4.56 7.09
 9 1 0 -1.02 6.1
 -9 1 0 0.94 1.4
 -9 2 0 0.33 6.82
 9 2 0 -0.17 6.54
 -9 3 0 -1.37 6.65
 -9 3 0 5.23 6.21
 9 3 0 1.35 5.54
 9 4 0 0.02 4.07
 -9 4 0 -9.36 8.43
 -9 4 0 6.39 5.48
 9 4 0 -4.49 6.28
 -9 5 0 -1.28 6.28
 -9 5 0 -6.47 5.15
 9 5 0 -5.21 6.72
 -9 6 0 11.49 8.2
 -9 6 0 0.44 5.36
 9 6 0 1.85 7.05
 -9 7 0 4.06 8.59
 -9 7 0 11.23 6.77
 9 7 0 12.3 8.94
 -9 8 0 16.38 8.88
 9 8 0 -2.64 7.67
 -9 9 0 -8.63 10.29
 9 9 0 2.02 7.54
 -9 10 0 -4.48 9.65
 9 10 0 -2.44 8.19
 -9 11 0 6.66 8.85
 9 11 0 -7.22 9.14
 -9 12 0 -5.99 9.31
 -9 12 0 7.46 10.55
 9 12 0 -3.5 9.14
 -9 13 0 -7.28 10.84
 -9 13 0 3 10.08
 9 13 0 16.24 10.2
 -9 14 0 -11.55 15.08
 -9 14 0 20.92 13.51
 9 14 0 -13.9 12.31
 -9 15 0 -2.44 12.18
 -9 15 0 16.87 16.13
 9 15 0 -1.38 10.04
 -9 16 0 36.15 15.14
 -9 16 0 28.33 15.07
 9 16 0 7.26 12.19
 -9 17 0 -1.54 13.04
 9 17 0 11 13.55
 -9 18 0 19.26 17.93
 9 18 0 12.76 13.16
 9 -17 1 198.44 26.85
 -9 -17 -1 168.79 22.69
 9 -16 1 219.75 26.95
 9 -16 -1 166.86 21.23
 -9 -16 -1 201.55 23.04
 9 -15 1 254.74 27.53
 9 -15 -1 247.47 24.84
 -9 -15 1 353.13 26.44
 -9 -15 -1 274.89 26.23
 9 -14 1 172.41 22.68
 9 -14 -1 204.58 21.58
 -9 -14 1 158.72 17.75
 -9 -14 -1 161.13 20.66
 -9 -13 -1 312.13 27.06
 9 -13 1 333.73 28.95
 9 -13 -1 348 26.74
 -9 -13 1 328.11 25.06
 9 -12 1 203.94 22.05
 9 -12 -1 224.52 21.21
 -9 -12 -1 215.9 22.05
 -9 -12 1 219.76 20.28
 9 -11 1 357.75 28.08
 9 -11 -1 327.45 25.02
 -9 -11 -1 286.22 24.87
 -9 -11 1 353.01 24.97
 9 -10 -1 218.53 20.14
 9 -10 1 231.22 21.88
 -9 -10 -1 220.77 21.25
 9 -10 1 236.39 18.45
 9 -9 1 713.37 37.38
 9 -9 -1 652.35 35.13
 -9 -9 -1 635.23 35.75
 9 -9 1 762.86 34.32
 9 -8 1 828.57 40.55
 9 -8 -1 798.07 37.92
 9 -7 1 1046.77 26.83
 9 -7 1 1052.76 44.73
 9 -7 -1 1002.87 42.51
 9 -6 1 621.17 32
 9 -6 -1 632.77 31
 9 -6 1 584.98 27.89
 9 -5 -1 786.54 22.33
 -9 -5 -1 697.31 38.13
 -9 -5 1 679.12 36.91
 9 -5 1 738.35 34.99
 9 -5 1 705.91 31.25
 -9 -4 -1 343.77 25.27
 -9 -4 1 348.82 25.04
 9 -4 1 366.63 24.42
 9 -4 -1 390.49 26.22
 9 -4 1 342.48 22.43
 -9 -4 -1 354.71 23.1
 9 -4 1 319.53 19.84
 -9 -4 1 380.82 23.33
 -9 -3 -1 948.86 44.84
 -9 -3 1 906.7 43.04
 9 -3 1 1010.22 42.98
 9 -3 -1 1081.83 44.32
 9 -3 1 985.48 39.78
 -9 -3 -1 1039.9 41.37
 9 -3 1 949.81 37.53
 -9 -2 -1 1140.22 48.18
 -9 -2 1 961.54 44.81
 9 -2 1 1195.26 46.65
 9 -2 -1 1193.02 47.54
 9 -2 1 1101.41 41.92
 -9 -2 -1 1207.04 44.19
 9 -2 1 1089.1 40.79
 9 -2 -1 1001.27 41.41
 -9 -1 -1 1509.22 56.51
 -9 -1 1 1505.69 42.71
 -9 -1 1 1458.01 54.9
 9 -1 1 1534.7 55.07
 9 -1 -1 1621.46 56.93
 9 -1 1 1459.15 50.16
 9 -1 -1 1439.65 51.3
 -9 -1 -1 1563.27 52.95
 9 -1 1 1418.91 49.49
 -9 0 -1 893.69 41.45
 -9 0 1 822.53 39.25
 -9 0 -1 985.74 38.61
 -9 0 1 931.13 28.48
 9 0 1 953.87 40.48
 9 0 -1 1034.29 42.44
 9 0 1 940.75 36.19
 9 0 -1 897.22 37.4
 9 0 1 897.57 36.81
 9 1 1 1416.67 53.19
 9 1 -1 1602.29 56.06
 -9 1 -1 1437.24 54.77
 -9 1 1 1429.16 54.11
 9 1 1 1389.27 49.44
 9 1 -1 1339.61 49.55
 -9 2 -1 1144.38 47.06
 9 2 1 1175.39 46.73
 9 2 -1 1264.83 48.8
 -9 2 1 974.69 44.25
 9 2 -1 1093.31 43.03
 9 2 1 1052.14 42.1
 9 3 1 1036.73 44.47
 9 3 -1 1043.86 45.18
 -9 3 -1 983.39 43.64
 -9 3 1 926.31 42.45
 -9 3 1 1050.72 42
 9 3 1 956.94 40.11
 9 3 -1 1012.28 41.1
 9 4 1 348.28 24.62
 9 4 -1 332.36 24.55
 -9 4 -1 338.93 24.27
 -9 4 1 342.02 24.2
 -9 4 1 359.7 22.66
 9 4 -1 332.84 22.48
 9 4 1 346.18 22.65
 -9 5 -1 713.4 38.25
 -9 5 1 713.99 37.83
 -9 5 -1 841.09 35.62
 -9 5 1 802.86 35.96
 9 5 -1 776.04 36.73
 9 5 1 742.34 35.96
 -9 6 -1 595.92 35.2
 -9 6 1 560.63 33.77
 -9 6 -1 668.64 31.31
 9 6 1 621.61 32.7
 9 6 -1 627.51 32.51
 -9 7 -1 1029.7 48.54
 -9 7 1 1007.6 47.79
 -9 7 -1 1035.83 41.95
 9 7 1 1017.04 44.73
 9 7 -1 1081.36 45.08
 -9 8 -1 795.84 42.96
 -9 8 1 802.21 43.19
 -9 8 -1 869.48 37.1
 9 8 1 822.75 40.35
 9 8 -1 829.85 40.15
 -9 9 -1 653.71 39.75
 -9 9 1 661.9 39.62
 -9 9 -1 731 33.8
 9 9 1 701.19 37.17
 9 9 -1 687.05 36.64
 -9 10 -1 204.96 22.77
 -9 10 1 177.09 21.2
 9 10 -1 245.26 21.55
 9 10 1 210.1 21.25
 -9 11 1 300.16 28.69
 -9 11 -1 356.01 30.73
 -9 11 -1 309.12 28.64
 9 11 1 364.67 28.36
 9 11 -1 346.24 26.33
 -9 12 -1 212.2 25.04
 -9 12 1 189.38 23.33
 -9 12 -1 223.27 26.12
 -9 12 1 217.69 24.15
 9 12 1 216.27 22.5
 9 12 -1 236.21 22.55
 -9 13 -1 268.4 29.27
 -9 13 1 284.57 30.14
 -9 13 -1 314.91 31.58
 -9 13 1 338.29 30.44
 9 13 1 332.24 28.47
 9 13 -1 353.06 27.97
 -9 14 -1 206.98 26.78
 -9 14 1 189.5 25.17
 -9 14 -1 196.47 27.14
 -9 14 1 197.84 24.98
 9 14 1 224.64 24.68
 9 14 -1 231.96 23.86
 -9 15 -1 257.41 31.26
 -9 15 1 272.24 32.13
 -9 15 -1 267.95 31.85
 -9 15 1 268.28 30.14
 9 15 1 315.82 30
 9 15 -1 273.69 26.84
 -9 16 -1 197.27 28.19
 -9 16 1 208.9 28.69
 -9 16 -1 203.25 28.96
 -9 16 1 222.91 28.69
 9 16 1 175.11 23.68
 9 16 -1 173.25 22.73
 -9 17 -1 247.49 34.09
 -9 17 1 137.55 25.06
 9 17 1 194.79 26.3
 9 17 -1 221.87 26.03
 -9 18 1 75.06 20.69
 9 18 -1 103.67 20.46
 9 -18 2 36.4 16.69
 9 -17 2 -0.68 15.37
 -9 -17 -2 24.78 12.87
 9 -16 2 123.85 22.45
 -9 -16 -2 122.85 20.57
 9 -15 2 91.88 19.26
 9 -15 -2 76.26 14.66
 -9 -15 -2 75.93 15.34
 9 -14 2 99.01 17.92
 9 -14 -2 121.11 16.95
 -9 -14 -2 141.29 20.03
 -9 -14 2 139.56 16.11
 9 -13 2 67.77 15.21
 9 -13 -2 103.12 16.31
 -9 -13 -2 83.63 16.52
 -9 -13 2 78.55 12.31
 9 -12 2 71.76 15.11
 9 -12 -2 90.78 14.54
 -9 -12 -2 86.27 15.96
 -9 -12 2 83.25 12.84
 9 -11 -2 230.39 20.7
 9 -11 2 213.35 23.07
 -9 -11 -2 179.87 20.76
 9 -10 2 213.68 12.97
 9 -10 -2 241.25 20.99
 9 -10 2 249.13 23.56
 -9 -10 -2 221.7 22.3
 9 -9 2 235.74 12.44
 9 -9 2 230.73 22.38
 9 -9 -2 257.93 20.67
 9 -9 2 234.82 17.18
 -9 -9 -2 197.99 20.67
 9 -8 2 207.57 10.7
 9 -8 -2 219.77 19.77
 9 -8 2 210.4 20.63
 9 -8 2 221.38 15.93
 -9 -8 -2 238 21.86
 9 -7 2 86.55 5.98
 9 -7 2 94.64 9.95
 9 -7 -2 95.99 12.89
 9 -7 2 83.68 13.62
 9 -6 -2 303.3 15.52
 9 -6 2 289.66 22.22
 9 -6 2 296.72 18.26
 9 -5 -2 726.11 25.11
 -9 -5 -2 710.49 38.45
 -9 -5 2 622.54 35.32
 9 -5 2 702.55 34.87
 9 -5 2 714.54 30.12
 9 -4 -2 242.89 12.61
 -9 -4 -2 285.72 22.68
 -9 -4 2 223.01 19.8
 9 -4 2 259.49 20.31
 9 -4 -2 261.11 21.18
 9 -4 2 206.16 18.17
 9 -4 2 221.28 15.94
 9 -3 -2 263.05 12.88
 -9 -3 -2 270.29 22.65
 -9 -3 2 239.19 20.33
 9 -3 2 245.39 19.81
 9 -3 -2 277.09 21.26
 9 -3 2 249.39 18.78
 -9 -3 -2 293.17 20.15
 9 -3 2 252.27 16.82
 -9 -2 -2 247.3 20.69
 -9 -2 2 228.2 14.44
 -9 -2 2 158.52 17.41
 9 -2 2 219.75 18.93
 9 -2 -2 275.7 21.07
 9 -2 2 243.63 17.8
 -9 -2 -2 240.56 18.07
 9 -2 2 217.27 16.26
 -9 -1 -2 393.99 26.51
 -9 -1 2 479.39 20.63
 -9 -1 2 435.43 26.89
 9 -1 2 433 25.96
 9 -1 -2 451.58 27.49
 -9 -1 2 460.69 25.72
 9 -1 2 417.61 23.81
 9 -1 2 409.18 22.64
 -9 -1 -2 475.45 25.19
 -9 0 -2 632.08 32.64
 -9 0 2 557.34 30.74
 -9 0 2 652.1 24.53
 9 0 2 627.24 31.7
 9 0 -2 621.38 32.57
 -9 0 2 654.08 31.68
 9 0 2 628.94 28.93
 9 0 2 604.98 28.78
 9 0 -2 558.32 29.2
 -9 0 -2 670.3 30.09
 -9 1 -2 447.95 28.1
 -9 1 2 418.32 26.95
 -9 1 -2 442.67 14.49
 9 1 2 419.77 25.42
 9 1 -2 469.62 27.36
 -9 1 2 474.45 26.35
 9 1 2 414.97 22.83
 9 1 -2 414.85 24.44
 -9 1 -2 478.04 24.72
 9 1 2 429.56 24.16
 9 2 2 232.81 18.62
 9 2 -2 241.94 19.83
 -9 2 -2 203.39 19.08
 -9 2 2 179.72 17.87
 -9 2 2 231.42 18.22
 9 2 2 213.55 15.59
 9 2 -2 222.18 17.85
 9 2 2 209.84 17.21
 9 3 2 271.37 21.02
 9 3 -2 290.67 22.73
 -9 3 -2 237.88 20.87
 -9 3 2 244.56 20.81
 9 3 2 293.56 17.37
 9 3 -2 262.18 19.69
 9 3 2 253.54 19.11
 9 4 2 237.09 20.42
 9 4 -2 249.25 21.35
 -9 4 -2 262.41 22.31
 -9 4 2 219.3 19.56
 9 4 2 240.82 15.59
 9 4 2 231.66 18.43
 9 4 -2 233.4 18.86
 -9 5 -2 689.53 37.56
 -9 5 2 657.39 35.49
 9 5 2 692.48 27.53
 9 5 -2 668.81 33.69
 9 5 2 692.07 33.94
 -9 6 -2 313.3 24.97
 -9 6 2 304.86 24.11
 -9 6 -2 320.39 20.58
 9 6 2 301.16 16.73
 9 6 -2 302.02 22.06
 9 6 2 311.29 23.06
 -9 7 -2 108.36 15.89
 -9 7 2 79.33 14.02
 9 7 2 99.58 9.37
 -9 7 -2 86.31 11.27
 9 7 -2 105.81 14.66
 9 7 2 112 15.48
 -9 8 -2 206.47 22.12
 -9 8 2 221.16 22.81
 -9 8 -2 212.06 17.32
 9 8 2 209.86 13.13
 9 8 2 215.89 20.22
 9 8 -2 223.14 20.07
 -9 9 -2 249.39 24.5
 -9 9 2 243.36 23.85
 -9 9 -2 236.09 18.01
 9 9 2 255.25 13.88
 9 9 -2 214.59 19.3
 9 9 2 279.72 23.39
 -9 10 -2 199.68 22.33
 -9 10 2 227.47 24.24
 -9 10 -2 239.91 18.04
 9 10 2 243.39 12.84
 9 10 -2 201.78 19.99
 9 10 2 249.18 23.16
 -9 11 -2 222.73 25.28
 -9 11 -2 195.75 23.61
 -9 11 2 137.99 20.67
 9 11 2 200.76 10.85
 9 11 -2 222.16 20.81
 9 11 2 208.73 21.85
 -9 12 -2 104.03 19.2
 -9 12 2 104.65 18.55
 -9 12 2 102.24 17.3
 -9 12 -2 109.32 19.97
 9 12 -2 90.97 14.67
 9 12 2 112.32 19.04
 -9 13 -2 81.18 17.77
 -9 13 2 84.42 18.52
 -9 13 -2 100.03 20.87
 -9 13 2 107.65 18.61
 9 13 2 88.95 19.03
 9 13 -2 93.26 15.69
 -9 14 -2 116.22 20.6
 -9 14 2 108.99 20.18
 -9 14 -2 151.42 25.51
 -9 14 2 112.18 19.27
 9 14 2 127.05 20.78
 9 14 -2 128 17.69
 -9 15 -2 76.93 20.5
 -9 15 2 84.88 19.26
 -9 15 -2 71.46 19.09
 -9 15 2 99.98 20.13
 9 15 2 92.83 18.61
 9 15 -2 79.7 16.29
 -9 16 -2 105.67 22.53
 -9 16 2 111.88 22.16
 -9 16 -2 101.06 22.57
 -9 16 2 110.88 21.26
 9 16 2 126.49 22
 9 16 -2 113.59 18.82
 -9 17 2 54.54 17.54
 9 17 2 55.57 18.51
 9 -17 3 6.98 14.11
 -9 -17 -3 -12.84 14.27
 9 -16 -3 25.58 14.33
 9 -16 3 36.77 17.69
 -9 -16 -3 9.94 12.33
 9 -15 -3 19.32 14.41
 9 -15 3 -5.99 13.02
 -9 -15 -3 4.7 11.13
 9 -14 -3 66.2 15.73
 9 -14 3 83.43 18.21
 9 -14 -3 90.17 14.84
 -9 -14 -3 95.33 18.64
 9 -13 -3 39.71 14.5
 9 -13 3 34.94 15.18
 9 -13 -3 17.69 8.94
 -9 -13 -3 32.66 12.74
 9 -12 3 51.68 8.44
 9 -12 -3 30.54 10.07
 9 -12 -3 31.19 12.65
 9 -12 3 34.95 13.24
 -9 -12 -3 59.61 14.87
 -9 -12 3 55.74 10.28
 9 -11 3 71.6 9.01
 9 -11 -3 76.57 13.35
 9 -11 -3 62.75 14.25
 9 -11 3 62.2 14.99
 -9 -11 -3 48.05 13.62
 9 -10 3 169.02 12.2
 9 -10 -3 195.83 18.46
 9 -10 -3 162.99 19.68
 9 -10 3 173.03 21.15
 9 -10 3 164.14 13.4
 -9 -10 -3 157.9 19.86
 9 -9 3 18.52 6.11
 9 -9 3 23.6 5.46
 9 -9 -3 3.61 7.03
 9 -9 -3 26.19 12.18
 9 -9 3 -10.19 11.4
 -9 -9 -3 6.16 9.97
 9 -9 3 23.35 5.96
 9 -8 3 105.24 10.32
 9 -8 3 117.07 9.17
 9 -8 -3 85.58 14.31
 9 -8 3 108.76 16.86
 -9 -8 -3 97.13 15.5
 9 -7 3 10.74 5.51
 9 -7 -3 14.34 8.37
 9 -7 3 6.52 8.57
 -9 -7 -3 8.7 10.87
 9 -6 -3 258.19 15.72
 9 -6 3 214.08 20.32
 -9 -6 -3 229.78 22.13
 9 -6 3 249.22 15.69
 -9 -5 3 79.08 11.19
 9 -5 -3 85.92 9.17
 -9 -5 3 85.5 10.96
 9 -5 3 76.06 13.17
 9 -5 3 77.57 9.32
 -9 -4 3 331.33 20.79
 9 -4 -3 311.07 17.31
 -9 -4 -3 339.93 25.37
 -9 -4 3 288.83 22.78
 9 -4 -3 360.42 25.35
 9 -4 3 339.42 23.8
 -9 -4 3 358.69 23.06
 9 -4 3 338.08 24.02
 9 -4 3 309.84 18.36
 -9 -3 -3 89.45 13.17
 -9 -3 3 55.36 10.94
 9 -3 -3 73.68 8.34
 -9 -3 3 69.13 9.58
 9 -3 3 77.47 11.86
 9 -3 -3 74.43 11.48
 -9 -3 3 74.71 10.57
 9 -3 3 87.08 13.1
 9 -3 3 70.49 9.05
 -9 -2 3 182.32 14.44
 -9 -2 -3 175.05 17.48
 -9 -2 3 196.58 17.94
 9 -2 3 186.06 16.97
 9 -2 -3 182.19 17.48
 -9 -2 3 193.7 16.87
 9 -2 3 213.09 18.48
 -9 -2 -3 195 16.42
 9 -2 3 163.05 13.84
 -9 -1 -3 21.6 7
 -9 -1 3 11.95 5.78
 9 -1 3 13.64 7.37
 9 -1 -3 30.27 8.91
 -9 -1 -3 25.65 9.79
 -9 -1 3 9.92 6.57
 -9 -1 3 9.11 5.46
 9 -1 3 6.41 5.91
 9 -1 3 13 5.41
 9 0 -3 586.25 31.37
 -9 0 3 676.24 28.02
 -9 0 -3 617.5 33.35
 -9 0 3 581.8 31.63
 9 0 3 632.92 31.88
 9 0 -3 629.12 33.02
 -9 0 3 650.22 32.1
 9 0 3 664.64 30.89
 9 0 3 603.46 28.5
 -9 0 -3 613.91 29.57
 -9 1 -3 19.04 6.13
 9 1 -3 11.03 7.31
 -9 1 -3 5.04 3.1
 -9 1 -3 11.24 8.63
 -9 1 3 3.3 5.97
 9 1 3 6.35 4.73
 9 1 -3 4.06 4.89
 9 1 3 6.26 5.32
 9 1 3 2.83 5.74
 -9 2 -3 179.47 9.63
 -9 2 3 183.36 17.72
 9 2 -3 206.19 18
 -9 2 -3 173.27 17.25
 9 2 3 183.96 16.93
 9 2 3 167.84 14.69
 9 2 -3 177.1 16.72
 9 2 3 173.39 15.2
 9 3 -3 62.9 10.99
 9 3 3 74.51 11.57
 9 3 -3 74.82 11.81
 -9 3 -3 95.18 13.79
 -9 3 3 65.12 11.21
 9 3 3 73.62 9.57
 9 3 3 71.5 10.5
 9 4 3 322.57 23.66
 9 4 -3 365.95 25.81
 -9 4 -3 320.58 24.18
 -9 4 3 285.73 22
 9 4 3 306.51 18.05
 9 4 -3 340.45 22.95
 9 4 3 296.71 21.48
 9 5 -3 90.91 12.59
 -9 5 -3 90.66 14.04
 -9 5 3 56.27 10.68
 9 5 3 87.76 9.44
 9 5 3 77.13 12.56
 -9 6 3 237.07 21.74
 -9 6 -3 223.41 21.62
 9 6 3 251.07 14.96
 9 6 3 271.61 21.61
 9 6 -3 250.97 21.2
 -9 7 -3 13.79 9.88
 -9 7 3 22.59 9.35
 -9 7 -3 5.72 5.47
 9 7 3 5.86 3.77
 9 7 3 -9.7 9.17
 9 7 -3 11.25 7.98
 -9 8 -3 122.94 17.72
 -9 8 3 120.03 17.5
 9 8 3 109.84 8.81
 -9 8 -3 107.42 12.17
 9 8 -3 97.97 13.65
 9 8 3 115.62 16.9
 -9 9 -3 21.94 12.06
 -9 9 3 11.18 10.76
 9 9 3 22.43 4.4
 -9 9 -3 19.13 6.32
 9 9 3 21.6 10.84
 9 9 -3 18.14 9.65
 -9 10 -3 135.28 21.06
 -9 10 -3 164.87 20.91
 -9 10 3 188.82 21.66
 9 10 3 183.73 8.63
 -9 10 -3 177.61 14.94
 9 10 -3 164.63 17.8
 9 10 3 147.06 20.22
 -9 11 -3 74.21 17.09
 -9 11 3 71.6 16.56
 -9 11 3 65.6 13.43
 -9 11 -3 93.01 19.51
 9 11 3 59.79 13.28
 9 11 -3 54.75 11.36
 -9 12 -3 42.36 13.07
 -9 12 3 33.67 12.74
 -9 12 -3 52.48 15.83
 -9 12 3 63.73 14.29
 9 12 -3 48.3 11.49
 9 12 3 30.84 14.98
 -9 13 -3 26 13.31
 -9 13 3 41.74 14.23
 -9 13 -3 38.52 16.7
 -9 13 3 30.5 11.73
 9 13 3 17.23 11.47
 9 13 -3 52.26 12.74
 -9 14 -3 90.29 20.31
 -9 14 3 84.56 18.24
 -9 14 -3 102.72 22.29
 -9 14 3 82.4 16.76
 9 14 3 103.7 20.45
 9 14 -3 87.47 15.5
 -9 15 -3 0.49 13.02
 -9 15 3 -0.27 14.88
 -9 15 -3 26.86 15.5
 -9 15 3 19.21 12.49
 9 15 3 22.68 14.52
 9 15 -3 28.05 12.86
 -9 16 -3 39.16 16.99
 -9 16 3 38.78 18.13
 -9 16 -3 12.58 15.81
 9 16 3 38.84 17.5
 9 -16 -4 133.79 24.1
 9 -16 4 118.81 23.84
 -9 -16 -4 120.96 21.94
 9 -15 -4 102.57 20.28
 9 -15 4 112.86 22.17
 -9 -15 -4 99.68 20.16
 9 -14 -4 271.8 28.92
 9 -14 4 254.59 32.24
 -9 -14 -4 255.31 28.55
 9 -13 -4 293.44 23.59
 9 -13 -4 330.55 31.08
 9 -13 4 250.28 30.32
 -9 -13 -4 282.43 29.23
 9 -12 -4 568.6 40.41
 9 -12 4 599.76 43.37
 9 -12 -4 556.31 32.47
 -9 -12 -4 499.2 37.89
 -9 -12 4 537.46 30.72
 9 -11 4 418.65 22.57
 -9 -11 4 447.46 27.23
 -9 -11 -4 401.88 33.24
 9 -11 -4 413.36 33.36
 9 -11 4 462.71 37.16
 9 -11 -4 422.76 27.47
 -9 -10 4 485.93 29.5
 9 -10 -4 517.96 38.03
 9 -10 4 544.38 38.98
 9 -10 -4 494.89 29.93
 -9 -10 -4 507.73 36.49
 -9 -9 -4 333.63 28.9
 -9 -9 4 379.36 22.67
 9 -9 -4 316.36 28.08
 9 -9 4 308.73 28.65
 9 -9 4 337.84 16.06
 -9 -8 4 430.01 29.15
 9 -8 -4 407.21 30.7
 -9 -8 4 457.78 25.69
 9 -8 4 404.56 31.71
 -9 -8 -4 441.75 32.54
 9 -8 4 434.71 19.16
 -9 -7 4 341.49 24.93
 9 -7 -4 399.37 22.95
 9 -7 -4 326.4 27.14
 -9 -7 4 377.1 23.16
 9 -7 4 338.69 28.29
 -9 -7 -4 303.42 26.56
 9 -7 4 328.97 17.08
 -9 -6 4 689.38 34.96
 9 -6 -4 680.83 30.91
 9 -6 -4 647.29 37.68
 -9 -6 4 732.44 33.38
 9 -6 4 655.58 38.92
 -9 -6 -4 626.85 37.62
 9 -6 4 654.27 26.11
 -9 -5 4 761.06 36.34
 9 -5 -4 767.18 32.75
 9 -5 -4 802.67 41.29
 -9 -5 4 789.9 35.51
 9 -5 4 794.53 41.09
 -9 -5 -4 772.59 41.78
 9 -5 4 737.75 28.92
 -9 -4 4 1388.02 50.99
 9 -4 -4 1249.25 45.63
 -9 -4 -4 1423.72 55.41
 -9 -4 4 1235.39 52.08
 9 -4 4 1419.25 54.03
 9 -4 -4 1491.7 55.84
 -9 -4 4 1394.19 50.75
 9 -4 4 1435.84 56.85
 -9 -4 -4 1357.39 57.34
 9 -4 4 1313.41 43.78
 9 -3 -4 1047.08 39
 -9 -3 4 1081.31 42.48
 -9 -3 -4 1063.62 46.19
 -9 -3 4 975.64 44.15
 9 -3 4 1090.51 45.44
 9 -3 -4 1169.38 47.6
 -9 -3 4 1062.7 43.26
 9 -3 4 1087.69 47.44
 9 -3 4 1008.28 37.41
 -9 -3 -4 1064.48 48.67
 9 -2 -4 1030 39.3
 -9 -2 4 1152.75 43.71
 -9 -2 4 1103.85 52.43
 -9 -2 -4 1088.7 46.97
 -9 -2 4 996.93 44.98
 9 -2 4 1156.27 45.94
 9 -2 -4 1129.28 46.19
 9 -2 4 1135.45 47.43
 9 -2 4 1031.67 38.82
 -9 -1 -4 495.67 29.84
 -9 -1 4 396.2 26.91
 -9 -1 4 526.45 27.17
 9 -1 4 542.24 29.32
 9 -1 -4 535.56 29.69
 9 -1 4 520.69 29.67
 9 -1 4 489.55 24.59
 -9 -1 -4 532.5 27.86
 -9 0 4 471.82 28.79
 -9 0 -4 601.61 32.27
 9 0 4 581.89 30.29
 9 0 -4 603.77 31.57
 9 0 4 611.52 30.84
 9 0 4 511.88 26.33
 -9 0 -4 584.93 28.63
 -9 1 -4 509.58 29.34
 -9 1 4 397.61 26.69
 -9 1 -4 505.5 21.71
 9 1 4 521.52 28.89
 9 1 -4 534.1 29.81
 9 1 4 538.87 27.83
 9 1 4 500.87 26.1
 9 1 -4 482.28 28.79
 -9 1 -4 516.43 25.89
 -9 2 -4 1084.42 34.87
 -9 2 -4 1070.61 46.68
 -9 2 4 1032.7 45.43
 9 2 4 1104.76 44.99
 9 2 -4 1148.16 46.64
 9 2 4 1090.94 42.11
 9 2 -4 1108.61 45.39
 -9 2 -4 1126.9 40.56
 9 2 4 1015.18 42.16
 -9 3 -4 1002.23 45.67
 -9 3 4 973.6 44.27
 9 3 -4 1202.05 47.79
 9 3 4 1163.74 46.39
 9 3 4 1062.54 40.23
 9 3 4 1000.04 43.08
 9 3 -4 994 43.6
 9 4 4 1404.01 54.73
 9 4 -4 1416.76 55.48
 -9 4 -4 1443.89 56.29
 -9 4 4 1237.13 51.96
 9 4 4 1305.23 45.32
 9 4 4 1282.27 50.67
 9 4 -4 1357.39 51.56
 -9 5 -4 787.65 40.44
 -9 5 4 678.77 36.58
 9 5 4 724.49 29.6
 9 5 4 682.86 35.88
 9 5 -4 751.54 36.36
 -9 6 -4 707.16 38.46
 -9 6 4 644.77 36.38
 9 6 4 651.08 26.83
 9 6 4 617.79 34.69
 9 6 -4 697.57 35.73
 -9 7 -4 314.28 26.38
 -9 7 4 339.96 26.99
 9 7 4 338.06 16.97
 9 7 4 350.57 26.67
 9 7 -4 386.03 25.97
 -9 8 -4 379.69 29.31
 -9 8 4 398.74 30.24
 -9 8 -4 431.13 23.83
 9 8 4 452.92 18.33
 9 8 -4 444.48 27.85
 9 8 4 426.08 30.26
 -9 9 -4 321.83 28.11
 -9 9 4 321.23 28.06
 9 9 4 333.54 27.9
 9 9 -4 390.08 26.03
 -9 10 4 519.5 29.64
 -9 10 -4 551.05 37.35
 -9 10 4 491.68 35.61
 -9 10 -4 511.61 40.56
 9 10 -4 501.85 30.4
 9 10 4 493.58 35.06
 -9 11 4 373.24 25.49
 -9 11 -4 421.86 33.39
 -9 11 4 388.86 33.04
 -9 11 4 447.51 28.75
 -9 11 -4 428.81 37.66
 9 11 -4 459.27 29.01
 9 11 4 453.76 34.11
 -9 12 4 517.46 30.1
 -9 12 -4 485.74 37.26
 -9 12 4 545.25 39.6
 -9 12 4 534 33.38
 -9 12 -4 531.93 43.87
 9 12 -4 549.66 32.27
 9 12 4 569.51 39.57
 -9 13 -4 304.65 30.84
 -9 13 4 257.19 29.3
 -9 13 -4 339.34 36.7
 9 13 -4 293.56 23.88
 9 13 4 306.42 30.12
 -9 14 -4 203.45 27.17
 -9 14 4 245.31 28.96
 -9 14 -4 260.54 34.9
 9 14 -4 315.89 25.81
 9 14 4 302.4 31.45
 -9 15 -4 91.96 21.08
 -9 15 4 71.33 18.65
 -9 15 -4 143.81 29.23
 9 15 4 115.15 23.64
 -9 16 -4 97.19 21.99
 -9 16 4 85.27 21.44
 -9 -14 5 26.01 13
 9 -14 5 -12.25 16.33
 9 -14 -5 12.07 14.82
 -9 -14 -5 -21.14 15.42
 -9 -13 5 64.55 17.8
 9 -13 5 37.61 14.16
 9 -13 -5 52.75 17.14
 -9 -13 -5 37.13 13.22
 -9 -12 5 23.43 12.07
 -9 -12 5 22.77 9.85
 9 -12 -5 47.9 11.59
 9 -12 5 37.32 16.14
 9 -12 -5 68.12 18.03
 -9 -12 -5 71.32 17.47
 -9 -11 5 51.18 13.89
 9 -11 5 44.29 9.25
 -9 -11 5 55.79 11.25
 9 -11 -5 53.56 12.04
 9 -11 5 48.01 16.65
 9 -11 -5 48.61 15.54
 -9 -11 -5 24.93 14.38
 -9 -10 5 33.51 12.66
 -9 -10 5 32.24 9.99
 9 -10 5 31.22 15.49
 9 -10 -5 31.68 13.77
 -9 -10 -5 36.94 13.77
 -9 -9 5 19.13 11.24
 -9 -9 5 29.62 9.8
 9 -9 -5 13.2 12.34
 9 -9 5 35.35 12.14
 -9 -9 -5 48.15 14.49
 -9 -8 5 78.99 15.2
 -9 -8 5 45.64 11.9
 9 -8 -5 37.38 12.95
 9 -8 5 34.34 13.9
 -9 -8 -5 65.7 16.84
 -9 -7 5 53.24 11.78
 -9 -7 5 46.74 10.97
 9 -7 -5 39.82 12.5
 9 -7 5 37.4 13.59
 -9 -7 -5 29.32 12.7
 9 -7 5 43.23 5.84
 -9 -6 5 77.09 13.87
 -9 -6 5 52.7 9.84
 9 -6 -5 50.45 13.57
 9 -6 5 47.05 12.63
 9 -6 5 53.14 7.07
 -9 -6 -5 62.43 14.38
 -9 -5 5 79.51 13.6
 9 -5 -5 75.61 14.55
 9 -5 5 49.13 12.3
 9 -5 5 64.67 8.15
 -9 -5 -5 61.07 14.39
 -9 -4 5 42.1 10.13
 9 -4 -5 15.6 8.83
 9 -4 5 38.26 11.37
 9 -4 5 34.46 6.62
 -9 -4 -5 39.71 12.5
 -9 -3 -5 166.91 16.81
 -9 -3 5 147.53 16.53
 -9 -3 5 146.48 16.23
 9 -3 5 187.16 17.37
 9 -3 -5 172.59 16.67
 9 -3 -5 156.3 18.34
 9 -3 5 171.1 19.42
 9 -3 5 154.16 12.92
 -9 -3 -5 123.04 17.83
 -9 -2 5 77.32 12.36
 -9 -2 -5 73.41 12.46
 -9 -2 5 103.21 13.81
 9 -2 5 95.81 12.78
 9 -2 -5 83.25 11.87
 9 -2 5 86.24 13.92
 -9 -2 -5 72.71 14.05
 9 -2 5 66.05 9.29
 -9 -1 5 31.11 9.25
 -9 -1 5 45.94 11.06
 -9 -1 -5 18.09 7.9
 9 -1 5 13.28 5.31
 9 -1 -5 36.21 7.85
 9 -1 5 31.46 10.08
 -9 -1 -5 31.71 10.11
 9 -1 5 42.63 8.79
 -9 0 -5 30.02 7.96
 -9 0 5 18.92 7
 -9 0 -5 23.36 6.04
 9 0 5 23.37 7.47
 9 0 -5 22.97 7.9
 -9 0 -5 18.4 7.73
 -9 0 5 33.73 9.2
 9 0 5 28.29 8.69
 -9 0 -5 23.69 9.52
 9 0 5 28.02 8.02
 -9 1 -5 41.15 8.38
 -9 1 5 49.23 10.73
 -9 1 -5 35.08 6.64
 9 1 5 37.99 9.01
 9 1 -5 30.03 8.47
 -9 1 -5 30.86 9.53
 -9 1 5 32.43 8.69
 9 1 5 28.89 8.88
 -9 1 -5 40.28 10.83
 9 1 5 39.61 9.06
 9 2 -5 75.11 12.07
 -9 2 -5 90.21 10.56
 -9 2 -5 81.64 9.22
 -9 2 -5 80.93 12.81
 -9 2 5 78.74 12.22
 9 2 5 82.74 12.23
 9 2 -5 85 12.18
 9 2 5 93.03 12.71
 9 2 5 73.31 11.93
 9 3 -5 176.2 17.61
 -9 3 -5 153.15 12.43
 -9 3 -5 147.21 16.58
 -9 3 5 147.49 16.62
 9 3 5 174.59 16.75
 9 3 -5 173.19 16.77
 9 3 5 159.14 15.22
 -9 3 -5 186.44 14.13
 9 3 5 163.25 16.38
 9 4 -5 32.53 9.94
 -9 4 -5 22.44 7.83
 -9 4 5 34.94 10.64
 9 4 5 31.91 8.96
 9 4 -5 19.32 7.48
 9 4 5 25.36 6.97
 9 4 5 35.21 10.94
 9 5 -5 76.36 12.56
 -9 5 -5 61.72 13.19
 -9 5 5 44.67 10.31
 9 5 5 78.72 10.3
 9 5 5 61.12 12.34
 9 6 -5 49.8 11.28
 -9 6 -5 36.95 10.53
 -9 6 5 36.5 10.36
 9 6 5 50.32 7.97
 9 6 5 36.62 11.68
 -9 7 5 42.58 11.66
 -9 7 -5 35.04 11.03
 -9 7 5 15.4 8.82
 9 7 5 36.39 6.38
 9 7 -5 35.85 9.91
 9 7 5 53.32 13.49
 -9 8 5 60.92 12.7
 -9 8 -5 50.46 13.2
 -9 8 5 35.6 11.61
 9 8 -5 48.65 11.49
 9 8 5 74.88 15.52
 -9 9 -5 33.97 12.65
 -9 9 5 18.28 10.82
 -9 9 5 36.31 10.46
 -9 9 -5 20.5 12.14
 9 9 -5 26.23 9.03
 9 9 5 26.62 12.12
 -9 10 -5 42.68 13.77
 -9 10 5 32.94 12.21
 -9 10 5 22.69 8.91
 -9 10 5 27.27 8.56
 -9 10 -5 35.96 14.21
 9 10 5 22.21 12.51
 9 10 -5 20.93 9.36
 -9 11 -5 69.31 15.99
 -9 11 5 61.19 16.01
 -9 11 5 72.42 13.6
 -9 11 -5 36.44 15.65
 9 11 5 68.64 15.61
 9 11 -5 47.28 10.55
 -9 12 -5 43.4 15.16
 -9 12 5 40.55 14.25
 -9 12 5 37.53 11.13
 -9 12 -5 80.84 21.26
 9 12 -5 55.11 11.74
 9 12 5 66.78 16.66
 -9 13 -5 72.21 18.32
 -9 13 5 44.05 15.39
 -9 13 -5 59.11 19.13
 9 13 5 30.43 14.44
 -9 14 -5 39.49 16.78
 -9 14 5 32 16.58
 -9 14 -5 33.12 19.08
 9 14 5 42.09 16.28
 -9 15 -5 -4.06 13.67
 -9 15 5 -7.94 14.72
 -9 -13 6 78.05 18.67
 9 -13 -6 100.37 21.37
 -9 -13 -6 81.67 20.57
 -9 -12 6 83.47 17.58
 -9 -12 6 97.48 17.4
 9 -12 6 61.29 19.53
 9 -12 -6 108.01 22.43
 -9 -12 -6 81.33 20.51
 -9 -11 6 166.8 23.54
 -9 -11 6 97.8 16.71
 9 -11 -6 118.35 16.25
 9 -11 6 122.91 22.98
 9 -11 -6 124.78 22.63
 -9 -11 -6 112.47 21.69
 -9 -10 6 105.55 19.57
 -9 -10 6 120.45 17.17
 9 -10 6 90.82 19.6
 9 -10 -6 101.81 20.59
 -9 -10 -6 76.42 19.04
 -9 -9 6 101.14 17.84
 -9 -9 6 78.78 14.51
 9 -9 6 67.79 18.49
 9 -9 -6 89.27 19.52
 -9 -9 -6 66.17 17.1
 -9 -8 6 218.58 23.24
 -9 -8 6 140.04 18.6
 9 -8 6 214.6 27.29
 9 -8 -6 173.66 22.89
 -9 -8 -6 260.36 28.44
 -9 -7 6 166.7 20.35
 -9 -7 6 152.23 19.36
 9 -7 6 210.4 26.76
 9 -7 -6 198.6 24.31
 -9 -7 -6 179.18 23.61
 -9 -6 6 197.07 21.43
 -9 -6 6 193.12 21.14
 9 -6 -6 221.95 24.16
 9 -6 6 171.82 23.89
 -9 -6 -6 194.2 23.26
 -9 -5 6 152.79 18.93
 -9 -5 6 136.26 18.47
 9 -5 -6 136.41 19.68
 9 -5 6 122.34 19.04
 -9 -5 -6 142.89 20.36
 9 -5 6 131.79 10.61
 -9 -4 6 185.12 20.15
 -9 -4 6 115.03 17.58
 9 -4 -6 160.7 20.79
 9 -4 6 153.3 19.91
 -9 -4 -6 188.84 22.56
 9 -4 6 177.17 13.22
 -9 -3 6 336.49 25.99
 -9 -3 6 290.08 25.48
 9 -3 -6 325.38 27.65
 9 -3 6 335.63 28.58
 -9 -3 -6 313.4 26.43
 9 -3 6 298.95 18.41
 -9 -2 -6 215.73 18.97
 -9 -2 6 248.04 20.54
 9 -2 6 254.09 20.4
 9 -2 -6 259.35 19.56
 -9 -2 6 257.8 24.04
 9 -2 6 260.89 25.16
 9 -2 6 230.41 17.32
 -9 -2 -6 246.75 23.66
 -9 -1 -6 155.86 16.29
 -9 -1 6 122.2 14.97
 -9 -1 6 169.83 19.72
 9 -1 6 155.79 15.42
 9 -1 -6 146.32 15.16
 9 -1 6 170.83 19.77
 9 -1 6 206.32 16.63
 -9 -1 -6 152.73 18.61
 -9 0 -6 287.99 21.74
 -9 0 6 275.71 21.74
 -9 0 6 324.02 25.16
 -9 0 6 246.56 23.88
 9 0 6 297.97 21.64
 9 0 -6 300.15 20.62
 9 0 6 309.47 24.98
 9 0 6 276.25 21.14
 -9 0 -6 260.94 23.11
 -9 1 6 147.16 16.71
 9 1 6 177.26 16.61
 9 1 -6 169.74 16
 -9 1 6 151.9 18.87
 -9 1 -6 159.15 16.94
 -9 1 6 143.57 16.21
 9 1 6 127.14 16.64
 -9 1 -6 164.08 15.04
 -9 1 -6 148.7 17.4
 9 1 6 157.15 15.93
 -9 2 6 206.85 19.58
 -9 2 -6 220.03 19.3
 -9 2 6 236.52 20.09
 -9 2 -6 246.72 17.93
 9 2 -6 238.84 21.21
 -9 2 6 236.21 22.77
 9 2 6 235.45 19.4
 9 2 -6 262.95 19.84
 9 2 6 225.03 20.09
 -9 2 -6 199.69 19.81
 -9 2 -6 246.45 17.32
 9 2 6 228.86 20.08
[truncated: 270,081 more chars]
