# Supplementary material for: Refinement of anomalous dispersion correction parameters in single-crystal structure determinations
Source: IUCrJ. 2022 Jul 20;9(Pt 5):604–9. doi: 10.1107/S2052252522006844 (PMC9438505; doi:10.1107/S2052252522006844)
Supplement: Supplementary file 2 [file m-09-00604-sup2.zip › CIFs_Ag/MoC6O6_Mova_Ag_refined_HAR.cif]

data_MoC6O6_Mova_Ag_1_auto
_chemical_formula_moiety           'C6 Mo O6'
_chemical_formula_sum              'C6 Mo O6'
_chemical_formula_weight           263.995
loop_
  _atom_type_symbol
  _atom_type_scat_dispersion_real
  _atom_type_scat_dispersion_imag
  _atom_type_scat_source
  _atom_type_scat_dispersion_source
 C 0.00031 0.00091 'NoSpherA2: Chem.Sci. 2021, DOI:10.1039/D0SC05526C' custom
 Mo -1.22(8) 3.19(19) 'NoSpherA2: Chem.Sci. 2021, DOI:10.1039/D0SC05526C' custom
 O 0.00283 0.00361 'NoSpherA2: Chem.Sci. 2021, DOI:10.1039/D0SC05526C' custom

_space_group_crystal_system        'orthorhombic'
_space_group_IT_number             62
_space_group_name_H-M_alt          'P n m a'
_space_group_name_Hall             '-P 2ac 2n'
loop_
  _space_group_symop_id
  _space_group_symop_operation_xyz
 1 x,y,z
 2 x+1/2,-y+1/2,-z+1/2
 3 -x,y+1/2,-z
 4 -x+1/2,-y,z+1/2
 5 -x,-y,-z
 6 -x-1/2,y-1/2,z-1/2
 7 x,-y-1/2,z
 8 x-1/2,y,-z-1/2

_symmetry_Int_Tables_number        62
_cell_length_a                     11.7781(4)
_cell_length_b                     11.2519(3)
_cell_length_c                     6.3671(2)
_cell_angle_alpha                  90
_cell_angle_beta                   90
_cell_angle_gamma                  90
_cell_volume                       843.81(5)
_cell_formula_units_Z              4
_exptl_absorpt_coefficient_mu      5.524
_exptl_crystal_density_diffrn      2.078
_exptl_crystal_F_000               498.773
_diffrn_reflns_av_R_equivalents    0.0477
_diffrn_reflns_av_unetI/netI       0.0461
_diffrn_reflns_Laue_measured_fraction_full  1.0000
_diffrn_reflns_Laue_measured_fraction_max  1.0000
_diffrn_reflns_limit_h_max         21
_diffrn_reflns_limit_h_min         -21
_diffrn_reflns_limit_k_max         21
_diffrn_reflns_limit_k_min         -20
_diffrn_reflns_limit_l_max         12
_diffrn_reflns_limit_l_min         -8
_diffrn_reflns_number              15187
_diffrn_reflns_point_group_measured_fraction_full  1.0000
_diffrn_reflns_point_group_measured_fraction_max  1.0000
_diffrn_reflns_theta_full          19.6651
_diffrn_reflns_theta_max           30.65
_diffrn_reflns_theta_min           2.73
_diffrn_measured_fraction_theta_full  1.0000
_diffrn_measured_fraction_theta_max  1.0000
_diffrn_radiation_type             'Ag K\a'
_diffrn_radiation_wavelength       0.56087
_reflns_Friedel_coverage           0.0
_reflns_limit_h_max                21
_reflns_limit_h_min                0
_reflns_limit_k_max                20
_reflns_limit_k_min                0
_reflns_limit_l_max                11
_reflns_limit_l_min                0
_reflns_number_gt                  2062
_reflns_number_total               2760
_reflns_threshold_expression       I>=2u(I)
_refine_diff_density_max           2.2281
_refine_diff_density_min           -1.4496
_refine_diff_density_rms           0.2802
_refine_ls_d_res_high              0.5501
_refine_ls_d_res_low               5.8891
_refine_ls_goodness_of_fit_ref     1.0400
_refine_ls_hydrogen_treatment      undef
_refine_ls_matrix_type             full
_refine_ls_number_constraints      0
_refine_ls_number_parameters       69
_refine_ls_number_reflns           2760
_refine_ls_number_restraints       0
_refine_ls_R_factor_all            0.0534
_refine_ls_R_factor_gt             0.0304
_refine_ls_restrained_S_all        1.0400
_refine_ls_shift/su_max            -0.0003
_refine_ls_shift/su_mean           0.0000
_refine_ls_structure_factor_coef   Fsqd
_refine_ls_weighting_details      
 'w=1/[\s^2^(Fo^2^)+(0.0191P)^2^+0.5804P] where P=(Fo^2^+2Fc^2^)/3'
_refine_ls_weighting_scheme        calc
_refine_ls_wR_factor_gt            0.0533
_refine_ls_wR_factor_ref           0.0612
_refine_special_details
;
Refinement using NoSpherA2, an implementation of
NOn-SPHERical Atom-form-factors in Olex2.
Please cite:
F. Kleemiss et al. Chem. Sci. DOI 10.1039/D0SC05526C - 2021
NoSpherA2 implementation of HAR makes use of
tailor-made aspherical atomic form factors calculated
on-the-fly from a Hirshfeld-partitioned electron density (ED) - not from
spherical-atom form factors.

The ED is calculated from a gaussian basis set single determinant SCF
wavefunction - either Hartree-Fock or DFT using selected funtionals
 - for a fragment of the crystal.
This fragment can be embedded in an electrostatic crystal field by employing cluster charges
or modelled using implicit solvation models, depending on the software used.
The following options were used:
   SOFTWARE:       ORCA 5.0
   PARTITIONING:   NoSpherA2
   INT ACCURACY:   Normal
   METHOD:         PBE0
   BASIS SET:      jorge-TZP-DKH
   CHARGE:         0
   MULTIPLICITY:   1
   RELATIVISTIC:   DKH2
   DATE:           2022-06-24_08-38-29
;
_olex2_refinement_description
;
;
loop_
  _atom_site_label
  _atom_site_type_symbol
  _atom_site_fract_x
  _atom_site_fract_y
  _atom_site_fract_z
  _atom_site_U_iso_or_equiv
  _atom_site_adp_type
  _atom_site_occupancy
  _atom_site_site_symmetry_order
  _atom_site_refinement_flags_posn
  _atom_site_refinement_flags_adp
  _atom_site_refinement_flags_occupancy
 Mo01 Mo 0.626310(15) 0.25 0.56279(2) 0.01113(8) Uani 1.000000 2 S T P
 O002 O 0.46496(14) 0.05010(13) 0.7563(2) 0.0277(3) Uani 1.000000 1 . . .
 O003 O 0.47908(19) 0.25 0.1414(3) 0.0276(4) Uani 1.000000 2 S T P
 O004 O 0.78395(13) 0.45308(13) 0.3674(2) 0.0283(3) Uani 1.000000 1 . . .
 O005 O 0.7759(2) 0.25 0.9804(3) 0.0291(5) Uani 1.000000 2 S T P
 C006 C 0.5309(2) 0.25 0.2916(4) 0.0178(4) Uani 1.000000 2 S T P
 C007 C 0.52245(14) 0.12112(14) 0.6880(3) 0.0164(3) Uani 1.000000 1 . . .
 C008 C 0.7224(2) 0.25 0.8322(3) 0.0168(4) Uani 1.000000 2 S T P
 C009 C 0.72881(14) 0.38040(15) 0.4368(2) 0.0172(3) Uani 1.000000 1 . . .

loop_
  _atom_site_dispersion_label
  _atom_site_dispersion_real
  _atom_site_dispersion_imag
 Mo01 -1.22(8) 3.19(19)

loop_
  _atom_site_aniso_label
  _atom_site_aniso_U_11
  _atom_site_aniso_U_22
  _atom_site_aniso_U_33
  _atom_site_aniso_U_12
  _atom_site_aniso_U_13
  _atom_site_aniso_U_23
 Mo01 0.01186(9) 0.01062(9) 0.01091(9) -0.000000 0.00011(5) 0.000000
 O002 0.0281(8) 0.0244(7) 0.0306(7) -0.0116(6) 0.0047(5) 0.0037(5)
 O003 0.0282(10) 0.0373(11) 0.0172(8) -0.000000 -0.0089(7) 0.000000
 O004 0.0246(7) 0.0247(7) 0.0356(7) -0.0087(6) 0.0021(5) 0.0119(6)
 O005 0.0267(10) 0.0425(12) 0.0179(8) -0.000000 -0.0091(7) 0.000000
 C006 0.0176(10) 0.0223(10) 0.0134(8) -0.000000 -0.0022(8) 0.000000
 C007 0.0167(6) 0.0143(6) 0.0181(6) -0.0033(5) 0.0018(5) 0.0013(5)
 C008 0.0166(9) 0.0207(9) 0.0132(8) -0.000000 -0.0021(7) 0.000000
 C009 0.0160(6) 0.0160(6) 0.0196(6) -0.0017(5) 0.0008(5) 0.0028(5)

loop_
  _geom_bond_atom_site_label_1
  _geom_bond_atom_site_label_2
  _geom_bond_distance
  _geom_bond_site_symmetry_2
  _geom_bond_publ_flag
 Mo01 C006 2.061(2) . ?
 Mo01 C007 2.0579(16) 7_565 ?
 Mo01 C007 2.0579(16) . ?
 Mo01 C008 2.055(2) . ?
 Mo01 C009 2.0626(17) 7_565 ?
 Mo01 C009 2.0626(17) . ?
 O002 C007 1.134(2) . ?
 O003 C006 1.134(3) . ?
 O004 C009 1.134(2) . ?
 O005 C008 1.134(3) . ?

loop_
  _geom_angle_atom_site_label_1
  _geom_angle_atom_site_label_2
  _geom_angle_atom_site_label_3
  _geom_angle
  _geom_angle_site_symmetry_1
  _geom_angle_site_symmetry_3
  _geom_angle_publ_flag
 C007 Mo01 C006 90.02(7) 7_565 . ?
 C007 Mo01 C006 90.02(7) . . ?
 C007 Mo01 C007 89.61(9) . 7_565 ?
 C008 Mo01 C006 179.65(9) . . ?
 C008 Mo01 C007 90.23(6) . 7_565 ?
 C008 Mo01 C007 90.23(6) . . ?
 C009 Mo01 C006 89.62(6) 7_565 . ?
 C009 Mo01 C006 89.62(6) . . ?
 C009 Mo01 C007 179.35(7) . . ?
 C009 Mo01 C007 89.85(6) 7_565 . ?
 C009 Mo01 C007 89.85(6) . 7_565 ?
 C009 Mo01 C007 179.35(7) 7_565 7_565 ?
 C009 Mo01 C008 90.13(6) 7_565 . ?
 C009 Mo01 C008 90.13(6) . . ?
 C009 Mo01 C009 90.70(9) 7_565 . ?
 O003 C006 Mo01 179.5(2) . . ?
 O002 C007 Mo01 179.73(15) . 7_565 ?
 O005 C008 Mo01 179.7(2) . . ?
 O004 C009 Mo01 179.08(15) . . ?

loop_
  _diffrn_refln_index_h
  _diffrn_refln_index_k
  _diffrn_refln_index_l
  _diffrn_refln_intensity_net
  _diffrn_refln_intensity_u
 0 -7 0 -0.28 2.2
 0 -6 0 9999 60.09
 0 -5 0 0.45 1.35
 0 -4 0 9199.63 46.68
 0 -3 0 0.91 0.92
 0 2 0 6750.47 52.78
 0 3 0 -0.05 1.98
 0 4 0 9911.96 88.99
 0 5 0 1.58 3
 0 6 0 9958.92 107.89
 0 7 0 3.6 4.85
 0 8 0 4414.43 83.8
 0 9 0 5.96 5.78
 0 10 0 4471.44 81.66
 0 10 0 4521.94 96.7
 0 11 0 -0.01 6.16
 0 11 0 3.73 6.7
 0 12 0 585.11 33.33
 0 12 0 628.77 40.46
 0 13 0 3.73 8.3
 0 13 0 -2.46 8.08
 0 14 0 1779.56 63.81
 0 14 0 1731.05 71.66
 0 15 0 6.41 10.03
 0 15 0 4.41 10.95
 0 16 0 1260.73 58.39
 0 16 0 1331.94 67.94
 0 17 0 15.75 13.6
 0 17 0 7.79 12.53
 0 18 0 325.83 33.53
 0 19 0 27.58 15.96
 0 20 0 309.66 34.33
 0 -8 1 -0.21 1.31
 0 -8 -1 -4.64 4.2
 0 -7 -1 324.15 20.1
 0 -7 1 324.93 21.26
 0 -7 -1 327.19 16.85
 0 -7 1 294.59 7.62
 0 -6 1 -3.89 3.99
 0 -6 -1 3.2 3.69
 0 -6 -1 -1.51 2.68
 0 -5 -1 337.72 17.78
 0 -5 1 371.36 18.66
 0 -5 -1 337.75 14.63
 0 -4 1 -0.77 2.72
 0 -4 -1 -1.3 1.92
 0 -3 -1 36.28 4.05
 0 -2 -1 0.26 1.29
 0 -2 -1 1.06 1.18
 0 -1 -1 1036.1 16
 0 0 1 -0.22 0.99
 0 2 -1 -0.7 1.34
 0 2 1 -0.07 1.25
 0 2 1 0 1.24
 0 3 -1 46.68 4.85
 0 3 1 28.29 3.87
 0 3 -1 38.15 3.77
 0 3 1 37.51 4.15
 0 4 -1 -2.95 3.19
 0 4 1 -3.34 2.64
 0 4 1 0.23 1.63
 0 4 1 0.18 3.01
 0 4 -1 0.42 1.58
 0 5 1 310.62 15.06
 0 5 -1 301.03 15.32
 0 5 -1 348.46 16.05
 0 5 1 307.4 19.88
 0 5 1 344.91 13.59
 0 6 1 0.22 3.23
 0 6 -1 4.31 3.24
 0 6 -1 0.82 3.17
 0 6 1 0.33 4.08
 0 7 -1 285.49 17.5
 0 7 1 314.04 22.86
 0 7 -1 296.06 18.55
 0 8 -1 -12 5.74
 0 8 -1 2.77 4.44
 0 8 1 -2.01 5.79
 0 9 -1 251.72 18.96
 0 9 1 254.28 18.67
 0 9 1 288.67 24.77
 0 9 -1 297.05 21.63
 0 10 1 -3.21 6.48
 0 10 -1 -1.85 5.92
 0 10 1 -9.3 8.14
 0 10 -1 -3.19 6.39
 0 11 -1 107.53 14.4
 0 11 1 110.74 14.77
 0 11 -1 135.21 17.05
 0 11 1 135 19.85
 0 12 -1 1.43 6.82
 0 12 1 2.81 7.04
 0 12 1 5.95 8.4
 0 12 -1 0.69 6.29
 0 13 1 81 14.01
 0 13 -1 60.64 12.73
 0 13 -1 61.88 13.91
 0 13 1 68.68 15.98
 0 14 1 -1.93 8.85
 0 14 -1 1.99 9.35
 0 14 1 -3.83 10.17
 0 14 -1 1.92 7.93
 0 15 1 169.52 21.98
 0 15 -1 160.05 20.7
 0 15 1 152.97 25.04
 0 16 -1 4.62 10.63
 0 16 1 17.5 12.34
 0 16 1 -4.15 11.88
 0 17 -1 93.74 19.59
 0 17 1 82.23 19.36
 0 17 1 67.82 20.19
 0 18 1 11.43 14.68
 0 18 -1 42.92 17.07
 0 18 1 2.04 15.08
 0 19 -1 32.23 15.35
 0 19 1 42.98 17.45
 0 20 -1 -7.81 13.84
 0 20 1 -12.4 14.01
 0 -7 2 -6.18 5.3
 0 -7 -2 -0.95 3.64
 0 -7 -2 1.12 3.34
 0 -6 -2 1076.71 33.31
 0 -6 2 1112.81 35.26
 0 -6 -2 1009.17 28.72
 0 -6 -2 1018.58 30.99
 0 -5 -2 -1.09 3.07
 0 -5 2 -1.34 3.05
 0 -5 -2 -3.05 3.07
 0 -5 -2 -1.58 3.18
 0 -4 -2 1394.36 31.02
 0 -4 2 1457.95 33.01
 0 -4 -2 1425.77 29.91
 0 -4 -2 1422.73 31.69
 0 -3 2 -0.22 1.83
 0 -3 -2 -0.44 1.95
 0 -3 -2 2.19 2.51
 0 -3 -2 4.05 1.98
 0 -3 -2 -1.17 1.21
 0 -2 2 5192.53 42.08
 0 -2 -2 5208.42 41.53
 0 -2 -2 5110.16 50.22
 0 -1 -2 -0.68 1.83
 0 0 2 459.47 14.18
 0 0 2 485 15.67
 0 1 2 1.58 1.74
 0 1 2 -0.3 1.99
 0 2 2 5192.74 57.75
 0 2 2 5177.01 37.51
 0 2 -2 5119.55 38.49
 0 2 2 5133.56 26.34
 0 2 2 4912.88 51.3
 0 2 2 4945.82 68.04
 0 3 2 -0.53 2.08
 0 3 -2 -0.46 1.85
 0 3 2 -2.93 2.62
 0 4 2 1334.41 28.17
 0 4 -2 1350.43 28.46
 0 4 2 1438.79 32.73
 0 5 -2 -0.89 2.92
 0 5 2 0.15 2.82
 0 5 2 -1.11 2.92
 0 6 -2 973.43 29.61
 0 6 2 970.75 29.01
 0 6 2 973.22 29.25
 0 7 -2 -1.42 4.76
 0 7 2 1 3
 0 7 -2 2.26 3.33
 0 8 -2 1709.41 44.58
 0 8 2 1892.03 42.66
 0 8 2 1714.71 60.57
 0 8 -2 1730.88 41.06
 0 9 2 -2.15 5.79
 0 9 -2 0.53 5.18
 0 9 -2 4.56 4.61
 0 9 2 0.4 7.61
 0 10 -2 330.97 22.51
 0 10 2 303.81 22.16
 0 10 2 324.19 29.71
 0 10 -2 344.6 22.1
 0 11 -2 -4.52 7.52
 0 11 2 -4.1 7.06
 0 11 2 -3.65 8.35
 0 12 2 713.14 36.53
 0 12 -2 714.2 36.35
 0 12 2 680.42 46.89
 0 13 2 4.16 8.87
 0 13 -2 3.85 7.93
 0 13 2 -6.97 9.89
 0 14 2 354.69 29.55
 0 14 -2 338.88 28.7
 0 14 2 320.26 34.96
 0 15 2 -1.6 9.16
 0 15 -2 7.05 9.77
 0 15 2 3.21 10.64
 0 16 -2 191.27 24.11
 0 16 2 219.11 26.18
 0 16 2 189.5 30.49
 0 17 -2 11.57 12.57
 0 17 2 0.84 11.74
 0 17 2 11.15 12.01
 0 18 -2 221 28.56
 0 18 2 258.21 30.92
 0 18 2 197.13 33.83
 0 19 2 1.04 11.81
 0 19 -2 6.5 13.04
 0 19 2 -0.29 13.31
 0 20 -2 61.92 18.51
 0 20 2 67.35 18.42
 0 -7 -3 2713.37 55.5
 0 -7 3 2709.81 58.91
 0 -6 3 -5.33 3.66
 0 -6 -3 0.25 3.09
 0 -6 -3 3.09 2.46
 0 -5 -3 1434.88 33.91
 0 -5 3 1530.7 36.47
 0 -5 -3 1422.06 35.58
 0 -5 -3 1433.56 37.22
 0 -5 -3 1436.38 20.4
 0 -4 3 0.49 2.33
 0 -4 -3 -0.58 2.17
 0 -4 -3 1.76 2.82
 0 -4 -3 -3.19 2.77
 0 -3 3 8677.09 65.71
 0 -3 -3 8651.26 62.81
 0 -3 -3 8725.11 80.54
 0 -2 -3 0.7 1.21
 0 -2 3 4.04 1.8
 0 -2 -3 0.22 2.44
 0 -2 3 -0.29 1.29
 0 -1 -3 1753.96 35.08
 0 -1 3 1644.06 32.68
 0 -1 3 1758.86 31.62
 0 0 3 1.49 2.52
 0 0 3 0.19 2.39
 0 1 3 1721.1 33.87
 0 1 3 1745.97 41.34
 0 2 3 1.11 3.01
 0 2 -3 2.03 1.74
 0 2 3 0.85 1.42
 0 2 3 -0.06 2.74
 0 2 3 -1.44 3.46
 0 2 3 -2.03 2.12
 0 3 3 8555.12 58.3
 0 3 -3 8510.08 59.72
 0 3 3 8384.71 83.7
 0 3 3 8227.3 106.37
 0 3 3 8674.63 91.66
 0 4 -3 -0.4 2.35
 0 4 3 0.49 2.45
 0 4 3 -0.65 3.29
 0 4 3 0.31 4.64
 0 5 -3 1355.44 31.72
 0 5 3 1416.22 31.41
 0 5 3 1459.76 39.44
 0 6 -3 0.62 3.58
 0 6 3 0.05 3.33
 0 6 3 0.61 3.3
 0 7 -3 2620.59 51.55
 0 7 3 2730.05 56.69
 0 8 -3 -3.49 4.56
 0 8 3 4.4 5.54
 0 8 3 -6.19 9.59
 0 9 -3 897.6 34.97
 0 9 3 947.45 35.08
 0 9 3 858.19 48.95
 0 10 3 2.59 5.77
 0 10 -3 -4.05 6.36
 0 10 3 -3.25 9.65
 0 11 -3 1394.27 48.87
 0 11 3 1460 49.3
 0 11 3 1432.93 67.3
 0 12 -3 3.52 7.47
 0 12 3 5.91 7.67
 0 12 3 -6.04 10.6
 0 13 3 1136.86 48.98
 0 13 -3 1194.57 49.2
 0 13 3 1140.44 65.51
 0 14 -3 5.86 9.29
 0 14 3 0.48 8.69
 0 14 3 -7.28 12.54
 0 15 3 229.28 25.53
 0 15 -3 245.3 25.43
 0 15 3 218.52 32.72
 0 16 3 1.34 10.81
 0 16 -3 -0.6 10.12
 0 16 3 -5.46 13.41
 0 17 3 542.96 41.52
 0 17 -3 474.38 38.22
 0 17 3 444.14 48.02
 0 18 -3 3.86 12.35
 0 18 3 8.47 13.12
 0 18 3 15.51 13.88
 0 19 -3 299.99 32.73
 0 19 3 293.75 33.09
 0 19 3 324.32 44.52
 0 20 3 -5.52 14.05
 0 20 -3 19.61 13.97
 0 -12 -4 12.52 5.84
 0 -11 -4 9.89 5.11
 0 -10 4 -3.19 3.23
 0 -10 -4 6.42 4.06
 0 -9 4 1.84 3.06
 0 -9 -4 1.91 3.1
 0 -8 -4 9.32 3.42
 0 -7 4 -2.39 4.02
 0 -7 -4 0.94 3.58
 0 -7 -4 0.11 2.28
 0 -6 4 0.34 3.56
 0 -6 -4 1.7 3.11
 0 -5 4 1.56 3.04
 0 -5 -4 -0.11 2.67
 0 -4 -4 2.88 2.4
 0 -4 4 1.39 2.69
 0 -3 -4 -1.26 1.86
 0 -3 4 -1.08 1.84
 0 -3 -4 -4.12 4.03
 0 -2 -4 2.16 1.45
 0 -2 4 0.4 1.32
 0 -2 4 -1.75 4
 0 -2 -4 -3.69 4.53
 0 -2 4 2.06 2.08
 0 -1 4 1.18 3.18
 0 -1 4 -0.64 2.92
 0 0 4 2.77 3.76
 0 0 4 -1.62 3.47
 0 1 4 1.16 3.37
 0 1 4 -0.99 3.66
 0 1 4 -0.08 3.77
 0 2 4 0.91 3.62
 0 2 4 3.12 1.65
 0 2 -4 1.84 1.29
 0 2 4 2.66 4.1
 0 2 4 -5.86 4.26
 0 2 4 -1.36 4.9
 0 3 4 -3.18 5.04
 0 3 4 -2.83 2.24
 0 3 -4 1.49 1.84
 0 3 4 3.4 5.17
 0 3 4 -3.57 6.3
 0 3 4 -0.61 1.71
 0 4 -4 1.94 2.47
 0 4 4 2.57 2.57
 0 4 4 -3.09 5.3
 0 5 -4 -2.21 3.74
 0 5 4 0.26 3.01
 0 6 -4 -1.43 3.38
 0 6 4 0.19 3.42
 0 6 4 -0.02 6.78
 0 7 -4 2.23 4.15
 0 7 4 -3.5 7.48
 0 8 -4 2.07 4.69
 0 8 4 -3.7 9.25
 0 9 -4 11.64 7.1
 0 9 4 7.04 6.59
 0 9 4 6.14 9.45
 0 10 4 -2.18 5.88
 0 10 -4 1 5.67
 0 10 4 3.43 10.61
 0 11 -4 8.74 7.98
 0 11 4 -2.31 6.24
 0 11 4 -0.13 11.69
 0 12 -4 -0.86 7.52
 0 12 4 3.16 7.31
 0 12 4 2.29 12.75
 0 13 4 2.76 8.1
 0 13 -4 4.14 9.46
 0 13 4 -5.98 13.22
 0 14 4 16.04 10.92
 0 14 -4 12.68 11.01
 0 14 4 -16.12 15.79
 0 15 -4 7.04 9.96
 0 15 4 9.3 10.78
 0 15 4 -20.09 18.42
 0 16 4 9.25 10.45
 0 16 -4 13.36 11.19
 0 16 4 -0.04 15.8
 0 17 -4 -0.73 10.28
 0 17 4 -0.34 11.17
 0 17 4 22.9 18.3
 0 18 4 16.49 13.69
 0 18 -4 9.11 11.67
 0 18 4 11.07 17.7
 0 19 -4 -9.39 12.25
 0 19 4 -3.59 13.45
 0 19 4 11.56 19.92
 0 -11 -5 994.26 24.48
 0 -10 -5 -3.94 4.26
 0 -9 5 995.39 31.94
 0 -8 5 3.16 4.2
 0 -7 5 530.29 24.65
 0 -7 -5 507.87 22.96
 0 -7 5 533.72 25.14
 0 -6 5 -1.21 3.55
 0 -6 5 -1.85 4.65
 0 -6 -5 0.73 2.91
 0 -5 -5 3441.57 48.8
 0 -5 5 3632.96 53.24
 0 -4 5 2.43 2.55
 0 -4 -5 1.41 2.36
 0 -3 -5 1553.88 23.11
 0 -3 5 1540.7 23.98
 0 -3 5 1518.02 38.76
 0 -2 5 1.38 3.88
 0 -2 5 2.79 3.23
 0 -1 5 2102.99 46.97
 0 -1 5 2157.92 47.42
 0 0 5 1.03 4.69
 0 0 5 1.01 4.07
 0 1 5 2078.7 48.81
 0 1 5 2152.68 56.85
 0 2 5 -1.7 4.95
 0 2 5 -0.02 4.68
 0 3 -5 1589.55 22.1
 0 3 5 1579.77 21.32
 0 3 5 1553.23 45.29
 0 3 5 1584.77 26.26
 0 4 -5 -1.22 2.53
 0 4 5 -0.89 2.39
 0 4 5 2.57 5.68
 0 4 5 1.27 6.36
 0 4 5 4.57 6.15
 0 5 5 3599.91 47.1
 0 5 -5 3452.44 47.27
 0 5 5 3520.57 74.64
 0 5 5 3526.8 75.17
 0 5 5 3396.26 89.81
 0 6 -5 2.62 3.78
 0 6 5 1.41 3.72
 0 6 5 -11.88 9.8
 0 6 5 5.77 8.49
 0 7 5 502.08 22.01
 0 7 -5 524.79 22.84
 0 7 5 450.26 36.33
 0 8 -5 0.64 4.47
 0 8 5 3.17 8.38
 0 9 5 1033.19 36.39
 0 9 -5 1010.61 36.48
 0 9 5 950.44 57.53
 0 10 -5 9.26 6.8
 0 10 5 3.35 6.57
 0 10 5 -3.96 11.3
 0 11 -5 1125.48 43.5
 0 11 5 1186.22 43.93
 0 11 5 1085.28 65.92
 0 12 5 6.73 7.91
 0 12 -5 5.3 7.82
 0 12 5 13.63 12.28
 0 13 5 433.51 30.38
 0 13 -5 404.76 29.31
 0 13 5 430.57 46.38
 0 14 5 -5.89 9.9
 0 14 -5 1.43 8.22
 0 14 5 -9.71 16.56
 0 15 5 388.47 31.8
 0 15 -5 369.32 30.33
 0 15 5 409.4 47.77
 0 16 -5 -5.8 10.19
 0 16 5 -5.5 11.48
 0 16 5 -27.56 19.5
 0 17 5 180.87 24.42
 0 17 -5 152.27 22.65
 0 17 5 145.99 31.58
 0 18 5 3.66 12.09
 0 18 -5 -18.58 15.38
 0 18 5 5.22 16.49
 0 19 5 271.47 31.11
 0 19 -5 273.85 30.98
 0 -7 -6 1.14 4.12
 0 -7 6 -3.11 4.36
 0 -6 -6 362.25 16.97
 0 -6 6 351.46 18.08
 0 -5 -6 1.07 2.66
 0 -5 6 -0.19 2.84
 0 -5 6 -1.12 5.38
 0 -4 -6 460.95 13.95
 0 -4 6 464.78 14.2
 0 -4 6 423.85 22.27
 0 -3 6 -2.39 5.11
 0 -2 6 273.65 18.49
 0 -2 6 259.04 16.63
 0 -1 6 0.86 5.15
 0 -1 6 1.24 4.35
 0 0 6 629.26 29.18
 0 0 6 622.07 31.08
 0 1 6 2.39 5.89
 0 2 6 243.58 19.93
 0 2 6 258.6 15.6
 0 3 6 2.2 6.6
 0 3 6 8.07 7.89
 0 3 6 4.92 3.86
 0 3 6 0.91 6.67
 0 4 6 457.08 28.75
 0 4 6 475.93 30.48
 0 4 6 454.86 33.44
 0 5 6 -0.96 2.83
 0 5 -6 1.51 2.8
 0 5 6 -10.64 8.89
 0 5 6 -0.12 9.2
 0 5 6 -3.23 9.09
 0 6 6 373.68 16.67
 0 6 -6 360.68 16.29
 0 6 6 354.61 27.68
 0 6 6 351.98 26.96
 0 6 6 368.39 33.18
 0 7 6 -0.53 4.15
 0 7 -6 -1.38 4.31
 0 7 6 -1.4 9.77
 0 8 -6 256.81 16.82
 0 8 6 243.59 30.7
 0 9 -6 0.59 4.71
 0 9 6 -3.53 5.36
 0 9 6 -6.84 12.76
 0 10 6 316.23 21.22
 0 10 -6 309.12 21.14
 0 10 6 310.9 36.88
 0 11 6 -5.95 7.25
 0 11 -6 -0.36 6.94
 0 11 6 8.15 12.63
 0 12 -6 152.34 17.49
 0 12 6 147.97 17.23
 0 12 6 124.07 26.74
 0 13 -6 -9.69 9.25
 0 13 6 0.55 6.96
 0 13 6 -20.13 18.05
 0 14 6 206.92 21.91
 0 14 -6 161.54 19.56
 0 14 6 204.02 34.8
 0 15 6 -9.6 10.84
 0 15 -6 -4.71 9.37
 0 15 6 -25.56 20.15
 0 16 6 88.27 15.51
 0 16 -6 96.27 17.38
 0 16 6 107.87 29.16
 0 17 6 -20.07 13.77
 0 17 -6 -12.78 12.03
 0 17 6 1.61 15.05
 0 18 6 86.6 18.3
 0 18 -6 86.03 18.5
 0 -8 7 -8.51 6.82
 0 -7 7 262.99 18.25
 0 -6 7 -0.62 5.39
 0 -5 7 121.22 13.15
 0 -4 7 0.19 5.35
 0 -3 7 279.81 20.12
 0 -2 7 2.04 6.57
 0 -2 7 9.14 5.72
 0 -1 7 307.13 22.13
 0 -1 7 277.89 21.21
 0 0 7 1.5 6.35
 0 1 7 318.87 23.4
 0 2 7 -1.87 7.14
 0 2 7 -6.16 6.19
 0 2 7 -1.53 6.54
 0 3 7 289.81 14.04
 0 3 7 267.53 25.66
 0 3 7 257.07 23.02
 0 3 7 278.16 27.06
 0 4 7 -6.9 8.71
 0 4 7 -8.49 9.51
 0 4 7 -8.8 9.56
 0 5 7 110.71 16.98
 0 5 7 108.99 17.59
 0 5 7 105.82 19.15
 0 6 -7 1.41 2.82
 0 6 7 6.99 9.6
 0 6 7 -2.35 9.54
 0 7 -7 244.07 14.25
 0 7 7 273.58 14.93
 0 7 7 269.02 28.45
 0 7 7 252.07 31.24
 0 8 -7 0.51 4.35
 0 8 7 -10.57 11.59
 0 9 -7 190.16 15.33
 0 9 7 192.54 15.9
 0 9 7 150.1 27.1
 0 10 -7 -7.79 6.76
 0 10 7 -0.44 6.15
 0 10 7 -18.17 16.89
 0 11 7 68.1 11.7
 0 11 -7 49.44 9.82
 0 11 7 81 22.68
 0 12 -7 -1.26 6.88
 0 12 7 7.39 8.25
 0 12 7 -17.86 19.44
 0 13 7 87.49 15.34
 0 13 -7 83.75 14.4
 0 13 7 66.91 25.78
 0 14 7 1.49 8.2
 0 14 -7 -8.2 9.33
 0 14 7 0.81 14.76
 0 15 -7 47.61 12.16
 0 15 7 55.4 25.43
 0 16 7 6.11 19.79
 0 -7 8 4.41 6.37
 0 -6 8 646.2 30.08
 0 -5 8 6.23 6.85
 0 -4 8 317 22.3
 0 -3 8 3.18 6.98
 0 -2 8 1030.79 41.79
 0 -1 8 7.1 7.78
 0 -1 8 4.33 6.79
 0 0 8 883.73 41.49
 0 1 8 3.82 7.89
 0 1 8 -0.85 8.05
 0 2 8 1042.87 47.46
 0 2 8 1047.17 51.6
 0 2 8 1026.57 51.6
 0 3 8 -4.66 9.98
 0 3 8 -0.82 9.5
 0 3 8 11.76 9.72
 0 4 8 306.37 27.65
 0 4 8 335.53 31.56
 0 4 8 347.49 33.28
 0 5 8 -4.77 11.15
 0 5 8 -1.8 11.37
 0 5 8 3.15 9.8
 0 6 8 663.48 44.41
 0 6 8 673.36 50.3
 0 7 8 -6.51 14.84
 0 7 8 -12.76 12.32
 0 8 8 1019.84 67.39
 0 9 8 -17.82 14.51
 0 10 8 291.16 39.85
 0 11 8 6.01 15.75
 0 12 8 275.6 41.74
 0 13 8 -11.71 18.33
 0 14 8 263.48 42.28
 0 15 8 -2.72 19.05
 0 -5 9 50.37 11.57
 0 -4 9 1.15 6.85
 0 -3 9 62.77 12.86
 0 -2 9 2.17 7.88
 0 -1 9 98.65 15.06
 0 0 9 -4.07 10.07
 0 1 9 94.88 16.94
 0 1 9 98.02 18.2
 0 2 9 12.5 14.51
 0 2 9 -8.21 11.86
 0 2 9 -7.23 9.77
 0 3 9 45.35 12.22
 0 3 9 62.53 17.41
 0 3 9 62.9 15.71
 0 4 9 -15.86 14.71
 0 4 9 -9.39 13.92
 0 4 9 3.65 9.84
 0 5 9 53.13 15.52
 0 5 9 37.48 14.78
 0 6 9 -1.2 14.46
 0 6 9 19.56 12.9
 0 7 9 75.48 18.42
 0 7 9 71.54 20.9
 0 8 9 -9.96 16.7
 0 9 9 29.77 16.2
 0 10 9 2.21 14.94
 0 11 9 26.1 18.87
 0 12 9 4.9 16.26
 0 13 9 18.52 18.65
 0 -3 10 -4.75 7.91
 0 -2 10 146.3 19.18
 0 -1 10 -4.84 9.93
 0 0 10 249.06 25.93
 0 1 10 8.54 14.46
 0 1 10 -9.02 12.51
 0 2 10 134.14 20.56
 0 2 10 166.46 26.74
 0 3 10 -26.57 15.7
 0 3 10 -6.64 13.14
 0 3 10 2.04 10.25
 0 4 10 244.18 32.38
 0 4 10 212.33 29.48
 0 5 10 15.37 15.73
 0 5 10 9.8 13.14
 0 6 10 164.99 27.27
 0 6 10 177.42 29.48
 0 7 10 -11.48 18.32
 0 7 10 -7.49 15.07
 0 8 10 144.1 30.16
 0 9 10 1.04 14.22
 0 10 10 144.4 31.86
 0 11 10 6.77 17.68
 0 0 11 -34.4 15.29
 0 0 11 18.82 17.1
 0 1 11 264.53 34.88
 0 2 11 4.73 14.61
 0 3 11 312.07 36.83
 0 4 11 1.95 14.69
 0 5 11 346.16 39.76
 0 6 11 9.74 15.02
 0 7 11 135.8 27.97
 0 8 11 13.02 17.48
 0 9 11 175.44 34.82
 -1 -10 0 2.52 3.01
 -1 -9 0 1.43 2.73
 -1 -9 0 -2.58 3.47
 -1 -8 0 0.54 2.73
 -1 -8 0 -1.07 3.06
 -1 -7 0 2.87 3.04
 -1 -7 0 -1.64 2.92
 -1 -7 0 -0.55 3.97
 -1 -6 0 2.84 2.59
 -1 -6 0 1.17 2.08
 -1 -6 0 -0.34 3.24
 -1 -5 0 -1.04 3.09
 -1 -5 0 -0.97 2.06
 -1 -5 0 2.94 3.68
 -1 -4 0 0.06 1.92
 -1 -4 0 -0.54 1.53
 -1 -4 0 0.72 2
 -1 -3 0 0.31 1.65
 -1 -3 0 0.32 0.98
 -1 -3 0 0.68 1.92
 -1 -2 0 1.33 1.33
 -1 -2 0 1.38 1.15
 -1 -2 0 1.15 1.54
 1 2 0 -0.68 1.42
 1 2 0 0.58 0.85
 1 3 0 -0.2 2.09
 1 3 0 1.74 1.86
 1 4 0 -3.62 3.57
 -1 4 0 0.29 0.85
 1 4 0 0.38 2.38
 -1 5 0 1.55 1.27
 1 5 0 -2.19 3.73
 1 6 0 -1.58 3.98
 -1 6 0 -0.86 4.27
 1 7 0 1.42 4.75
 -1 7 0 -3.61 5.67
 1 8 0 -2.22 4.7
 -1 8 0 -0.74 5.22
 -1 9 0 0.24 5.14
 1 9 0 -4.89 6.44
 1 10 0 -0.89 5.83
 -1 10 0 -2.73 7.43
 -1 10 0 -0.08 5.93
 1 10 0 -2.55 6.94
 1 11 0 11 8.03
 -1 11 0 -2.39 7.18
 -1 11 0 4.44 6.61
 1 11 0 0.54 6.16
 1 12 0 13.84 9.76
 -1 12 0 -3.48 7.84
 -1 12 0 2.21 7.32
 1 12 0 1.24 6.66
 -1 13 0 -3.73 8.45
 1 13 0 7.67 8.78
 1 13 0 -1.43 7.53
 -1 13 0 3.38 9.19
 1 14 0 6.27 9.14
 -1 14 0 -0.73 8.07
 1 14 0 8.37 11.07
 -1 14 0 3.75 9.37
 -1 15 0 1.27 9.33
 1 15 0 2.38 9.57
 -1 15 0 17.89 12
 1 16 0 23.99 13.7
 -1 16 0 5.69 10.61
 -1 16 0 6.9 12.09
 1 17 0 24.98 14.19
 -1 17 0 11.82 13.63
 -1 17 0 12.03 14.28
 1 18 0 -3.4 11.09
 -1 18 0 10.17 13.71
 -1 18 0 2.52 12.48
 -1 19 0 -5.44 11.21
 1 19 0 -7.15 13.03
 1 20 0 -10.33 14.48
 -1 20 0 40.03 19.82
 -1 -11 1 283.16 11.66
 -1 -10 1 507.36 15.41
 -1 -9 1 882.96 19.54
 -1 -9 -1 945.01 29.42
 -1 -8 -1 1382.04 35.03
 -1 -8 -1 1188.7 31.92
 -1 -7 1 801.16 31.82
 -1 -7 -1 776.98 30.63
 -1 -7 -1 736.45 23.78
 -1 -7 -1 709.28 23.41
 -1 -7 1 735.29 31.48
 -1 -6 1 1266.93 36.53
 -1 -6 -1 1316.95 36.51
 -1 -6 -1 1207.91 28.67
 -1 -6 1 1193.9 36.16
 -1 -6 -1 1174.17 44.03
 -1 -6 -1 1148.89 28.31
 -1 -5 -1 1349.47 33.8
 -1 -5 1 1407.29 34.8
 -1 -5 1 1340.19 33.29
 -1 -5 -1 1378.52 33.9
 -1 -5 -1 1329.73 28.12
 -1 -5 1 1249.48 33.39
 -1 -5 -1 1232.2 27.82
 -1 -5 -1 1302.34 43.04
 -1 -4 1 988.52 25.9
 -1 -4 -1 1008.6 25.96
 -1 -4 -1 1020.19 26.12
 -1 -4 1 1000.47 25.5
 -1 -4 -1 991.52 22.09
 -1 -4 1 932.23 24.96
 -1 -4 -1 947.16 22.88
 -1 -4 -1 1033.29 34.9
 -1 -3 -1 60.79 5.63
 -1 -3 1 57.98 5.95
 -1 -3 -1 58.13 5.35
 -1 -3 1 53.81 5.28
 -1 -3 -1 58.95 5.05
 -1 -3 1 57.23 5.5
 -1 -3 -1 48.13 5.33
 -1 -3 -1 55.96 7.67
 -1 -2 1 2586.79 30.96
 -1 -2 -1 2703 30.59
 -1 -2 1 2502.49 28.94
 -1 -2 -1 2695.62 30.18
 -1 -2 -1 2673.18 31.16
 1 -2 -1 2676.87 30.47
 -1 -2 -1 2702.94 30.78
 -1 -2 -1 2682.09 23.52
 -1 -2 -1 2645.04 43.05
 -1 -2 -1 2591.94 32.72
 -1 -1 -1 3373.55 26.52
 -1 -1 1 3247.39 25.17
 -1 -1 -1 3357.5 27.43
 -1 -1 1 3312.78 28.51
 -1 -1 -1 3350.76 41.38
 -1 -1 -1 3351.22 28.33
 1 0 -1 3151.36 21.81
 -1 0 -1 3286.59 31.43
 1 1 1 3247.31 27.93
 1 1 -1 3183.85 26.84
 1 1 -1 3208.95 25.38
 1 1 1 3214.07 24.77
 1 1 1 3222.88 26.23
 -1 1 1 3310.07 29.65
 1 1 1 3242.14 33.8
 -1 1 -1 3281.45 27.71
 1 2 1 2551.93 28.19
 1 2 -1 2636.24 28.81
 1 2 -1 2614.22 30.91
 1 2 1 2600.59 31.61
 1 2 1 2583.05 32.84
 1 3 1 49.79 5.52
 1 3 -1 54.65 5.58
 1 3 -1 54.94 5.29
 1 3 1 58.66 5.45
 1 3 1 59.63 5.27
 1 4 1 996.01 24.47
 1 4 -1 1008.87 24.66
 1 4 1 977.83 23.24
 1 4 1 1024.36 33.81
 1 5 -1 1306.99 30.93
 1 5 1 1312.87 30.59
 1 5 1 1342.34 41.96
 -1 5 -1 1253.08 31.52
 -1 5 1 1302.48 25.86
 1 6 1 1161.06 31.98
 1 6 -1 1186.45 32.59
 -1 6 1 1166.19 41.92
 1 6 1 1153.76 42.36
 1 6 -1 1223.22 34.14
 -1 6 -1 1218.01 34.2
 -1 6 1 1156.21 25.4
 -1 7 -1 671.45 27.39
 1 7 -1 693.52 26.89
 -1 7 1 716.93 21.25
 -1 7 1 708.29 34.8
 1 7 -1 773.38 29.51
 -1 7 -1 755.07 29.21
 1 7 1 736.32 35.26
 -1 8 -1 1197.58 38.76
 1 8 -1 1268.68 38.27
 -1 8 -1 1278.88 41.19
 1 8 -1 1351.39 42.35
 1 8 1 1258.54 49.12
 -1 8 1 1275.99 49.47
 -1 9 1 929.2 36.11
 1 9 1 944.6 35.38
 -1 9 -1 927.17 36.21
 1 9 -1 944.04 35.82
 1 9 -1 1012.52 39.3
 -1 9 -1 964.64 38.68
 1 9 1 918.21 44.53
 -1 9 1 908.41 44.76
 -1 10 1 545.81 29.48
 1 10 1 558.04 29.17
 -1 10 -1 512.58 28.64
 1 10 -1 544.07 28.95
 -1 10 -1 543.39 30.99
 1 10 -1 592.67 32.34
 1 10 1 540.58 36.71
 -1 10 1 566.33 36.42
 1 11 1 291.35 22.88
 -1 11 1 269.79 22.34
 -1 11 -1 247.17 21.49
 1 11 -1 295.71 22.63
 1 11 -1 316.41 25.65
 1 11 1 279.96 27.64
 -1 11 -1 301.94 25.06
 -1 11 1 278.29 26.59
 -1 12 1 394.21 28.08
 -1 12 -1 393.98 27.61
 1 12 1 398.4 27.72
 1 12 -1 383.53 27.18
 -1 12 -1 452.53 31.55
 1 12 1 400.82 34.64
 -1 12 1 377.39 33.79
 -1 13 -1 236.57 23.34
 1 13 1 238.56 23.28
 -1 13 1 253.52 23.47
 1 13 -1 224.29 22.46
 -1 13 -1 231.3 24.8
 -1 13 1 276.07 29.78
 1 13 1 241.1 28.44
 1 14 1 358.81 28.86
 1 14 -1 361.78 29.08
 -1 14 1 368.15 30.18
 -1 14 -1 357.82 29.08
 -1 14 1 372.97 36.51
 1 14 1 307.97 33.74
 -1 14 -1 374.88 32.44
 -1 15 1 453.41 34.63
 -1 15 -1 455.73 34.69
 1 15 -1 456.88 33.63
 1 15 1 480.65 35.06
 1 15 1 449.43 40.46
 -1 15 1 426.76 40.28
 -1 15 -1 466.38 37.76
 1 16 -1 303.52 29.03
 1 16 1 290.44 29.06
 -1 16 1 287.94 30.37
 -1 16 -1 301.08 29.68
 -1 16 1 258.51 33.69
 -1 16 -1 318.75 32
 1 16 1 300.22 35.46
 -1 17 -1 176.69 25.22
 -1 17 1 183.71 25.54
 1 17 1 151.12 22.4
 1 17 -1 129.88 21.23
 -1 17 1 158.05 27.39
 -1 18 1 186.65 27.46
 1 18 1 153.62 23.66
 1 18 -1 123.95 21
 -1 18 -1 208.43 28.38
 -1 18 1 153.31 29.62
 1 19 -1 74.92 18.89
 -1 19 1 128.93 25.05
 1 19 1 84.46 18.8
 -1 19 -1 92.14 21.73
 -1 19 1 87.57 24.36
 1 20 1 95.68 22.46
 -1 20 1 106.85 23
 -1 20 -1 106.17 23.24
 1 20 -1 64.58 17.35
 -1 -11 2 225.65 8.21
 -1 -7 -2 1022.86 34.34
 -1 -7 2 1027.53 36.28
 -1 -7 -2 969.83 30.09
 1 -7 -2 1005.61 31.8
 -1 -6 -2 295.39 16.89
 -1 -6 -2 279.1 16.63
 -1 -6 2 310.26 18.21
 -1 -6 -2 275.27 15.15
 1 -6 -2 282.92 16.54
 -1 -6 -2 292.85 16.75
 1 -6 -2 285.02 16.16
 1 -6 2 263.46 7.4
 -1 -6 2 275.11 15.23
 -1 -5 2 1117.06 31.23
 -1 -5 -2 1112.88 29.99
 1 -5 -2 1065.07 29.42
 -1 -5 -2 1082 28.35
 -1 -5 -2 1093.24 29.63
 1 -5 -2 1113.16 29.17
 1 -5 2 1011.24 17.04
 -1 -5 2 990.04 24.67
 -1 -5 -2 1068.24 30.6
 -1 -4 -2 531.72 18.59
 -1 -4 2 536.13 19.47
 -1 -4 -2 495.04 18.53
 -1 -4 2 470.33 17.63
 1 -4 -2 547.78 19.39
 -1 -4 -2 543.15 19.34
 1 -4 -2 534.74 18.89
 -1 -4 -2 521.76 12.99
 -1 -4 -2 523.21 18.79
 -1 -4 -2 542.79 28.02
 -1 -4 -2 498.26 20.49
 -1 -4 2 502.36 15.3
 1 -4 2 494.63 13.42
 -1 -3 -2 1028.83 22.46
 -1 -3 2 997.4 23.14
 -1 -3 -2 1033.55 22.6
 -1 -3 2 978.71 21.9
 -1 -3 -2 1044.51 25.34
 -1 -3 -2 1050 24.96
 -1 -3 -2 996.01 17.45
 1 -3 -2 1054.49 24.91
 1 -3 -2 986.34 23.58
 1 -3 2 974.39 20.28
 -1 -3 -2 1052.63 36.03
 -1 -3 -2 980.99 27.23
 -1 -2 -2 2020.38 26
 -1 -2 2 2019.48 27.58
 -1 -2 -2 2005.73 25.67
 -1 -2 2 1992.51 25.34
 -1 -2 -2 2016.74 34.29
 1 -2 -2 1983.5 30.26
 -1 -2 -2 2032.31 27.91
 -1 -2 -2 2012.36 44.9
 1 -2 2 1996.84 30.19
 -1 -1 -2 2941.61 24.9
 -1 -1 2 3000.39 26.3
 -1 -1 2 2961.74 23.73
 -1 -1 -2 3005.25 24.2
 1 -1 -2 2893.04 33.55
 -1 -1 2 2838.55 28.36
 -1 -1 -2 2959.54 47.74
 1 -1 2 2940.6 38.56
 1 0 -2 165.68 7.55
 -1 0 2 168.21 7.47
 1 0 2 173.09 9.78
 -1 0 -2 173.65 9.82
 1 0 2 164.29 9.61
 1 1 2 2919.62 25.86
 1 1 -2 2878.29 24.73
 -1 1 2 2904.89 34.86
 1 1 2 2819.9 40.23
 -1 1 -2 3052.15 31.9
 1 1 2 2866.38 36.26
 1 1 2 2867.52 46.3
 1 1 2 2903.91 42
 1 2 -2 1968 26.46
 1 2 2 1925.61 27.75
 1 2 2 2036.24 24.35
 1 2 -2 1929.45 24.62
 1 2 2 1964.61 23.53
 -1 2 2 2003.74 33.56
 -1 2 2 1939.19 31.84
 1 2 2 1984.61 35.88
 1 2 2 1969.64 43.13
 1 3 -2 995.6 23.03
 1 3 -2 1020.45 21.53
 1 3 2 1027.19 21.04
 -1 3 2 982.19 25.18
 1 3 2 976.64 34.12
 1 3 2 987.43 26.56
 1 4 2 523.35 17.52
 1 4 -2 512.15 17.71
 1 4 2 510.85 19.94
 -1 4 -2 510.45 11.52
 1 5 -2 1075.27 28.34
 1 5 2 1064.74 27.43
 1 5 2 1033.52 29.78
 -1 5 -2 1020.41 21.47
 1 5 2 1052.08 29.25
 -1 5 2 1077.78 29.44
 -1 6 2 265.22 15.88
 -1 6 -2 258.34 15.55
 1 6 2 280.32 15.79
 1 6 -2 295.54 16.29
 -1 6 2 289.89 15.73
 -1 6 -2 281.46 13.71
 -1 7 -2 945.34 31.92
 1 7 -2 957.93 31.98
 -1 7 2 993.17 29.82
 -1 7 -2 933.31 28.51
 -1 8 -2 417.23 22.78
 1 8 -2 476.77 24.04
 -1 8 2 413.8 31.57
 1 8 2 458.79 31.93
 -1 8 -2 461.12 22.18
 -1 8 2 472.94 21.23
 1 9 2 691.05 29.78
 -1 9 2 640.83 30.2
 -1 9 -2 663.26 30.36
 1 9 -2 659.75 30.33
 -1 9 -2 668.63 29.14
 -1 9 2 709.71 27.01
 -1 9 2 695.78 41.42
 1 9 2 653.41 40.35
 -1 10 2 120.02 14.58
 1 10 2 131.23 14.79
 1 10 -2 124.57 14.68
 -1 10 -2 113.95 13.95
 -1 10 -2 131.08 14.17
 -1 10 2 116.82 17.61
 1 10 2 117.11 18.36
 -1 11 -2 248.92 21.56
 1 11 -2 277.57 22.7
 1 11 2 267.84 21.84
 -1 11 2 263.88 21.89
 1 11 2 273.68 29.26
 -1 11 -2 259.01 20.82
 -1 11 2 221.79 25.45
 -1 12 -2 422.3 28.8
 -1 12 2 448.31 30.52
 1 12 2 441.34 29.14
 1 12 -2 425.87 28.52
 -1 12 -2 453.35 28.9
 1 12 2 453.69 38.6
 -1 12 2 438.93 38.32
 1 13 -2 186.85 20.97
 -1 13 -2 200.72 21.74
 -1 13 2 192.74 21.37
 1 13 2 187.51 20.8
 -1 13 2 193.57 26.93
 -1 13 -2 205.11 21.42
 1 13 2 204.06 27.9
 1 14 -2 96.78 16.25
 -1 14 -2 73.13 14.81
 1 14 2 86.5 16.09
 -1 14 2 87.87 16.82
 1 14 2 99.25 21.35
 -1 14 2 76.22 19.24
 -1 14 -2 103.63 16.75
 -1 15 2 259.63 27.59
 1 15 2 245.5 26.04
 -1 15 -2 212.63 24.4
 1 15 -2 243.69 25.34
 1 15 2 211.1 30.31
 -1 15 2 214.53 31.65
 -1 16 -2 76.79 16.51
 1 16 -2 95.45 17.99
 1 16 2 97 17.59
 -1 16 2 80.8 17.84
 -1 16 2 55.79 18.92
 1 16 2 99.78 23.2
 -1 17 -2 137.18 22.35
 -1 17 2 125.34 22.06
 1 17 2 102.08 19.5
 1 17 -2 118.72 20
 -1 17 2 86.2 23.37
 1 17 2 160.38 30.32
 1 18 -2 93.72 18.91
 -1 18 -2 103.34 20.6
 -1 18 2 139.92 24.26
 1 18 2 111.83 20.88
 -1 18 2 88.51 22.39
 -1 19 -2 50.46 17.14
 1 19 -2 69.34 18.59
 1 19 2 28.68 12.33
 -1 19 2 69.62 20.54
 -1 19 2 58.31 22.05
 -1 20 -2 87.22 21.83
 -1 20 2 65.92 21.33
 1 20 -2 52.17 16.82
 1 20 2 35.84 17.18
 -1 20 2 85.13 25.76
 1 -8 3 40.75 4.08
 -1 -7 3 393.58 22.28
 1 -7 3 391.6 23.86
 1 -7 -3 330.88 20.27
 -1 -7 -3 366.98 20.31
 -1 -7 -3 373.53 13.69
 1 -7 3 360.13 12.83
 -1 -6 3 327.21 18.7
 -1 -6 -3 329.44 17.86
 -1 -6 -3 324.14 12.16
 1 -6 3 309.69 13.04
 -1 -5 -3 6.44 3.57
 1 -5 3 5.27 2.82
 -1 -5 3 5.39 3.43
 -1 -5 -3 7.2 4.12
 1 -5 -3 9.63 4.37
 -1 -5 -3 7.12 3.98
 1 -5 -3 4.32 3.16
 1 -5 -3 4.58 1.46
 -1 -5 3 5.19 1.97
 -1 -5 -3 11.26 3.51
 -1 -4 -3 890.41 23.91
 -1 -4 3 951.41 25.63
 -1 -4 -3 952.14 28.63
 1 -4 -3 912.43 26.89
 1 -4 3 919.91 24.24
 -1 -4 -3 936.09 20.87
 -1 -3 3 400.26 15.02
 -1 -3 -3 423.45 14.03
 1 -3 -3 415.1 17.33
 -1 -3 -3 416.48 18.93
 1 -3 3 424.21 17.29
 -1 -2 -3 392.92 11.29
 -1 -2 3 389.79 12.12
 -1 -2 -3 383.32 11.26
 -1 -2 3 374.64 11.05
 -1 -2 3 368.69 13.41
 -1 -2 -3 387.53 18.02
 1 -2 -3 381.8 15.94
 1 -2 3 396.89 17.31
 -1 -1 -3 90.3 4.04
 -1 -1 3 89.32 4.33
 -1 -1 3 82.23 3.82
 -1 -1 -3 79.45 3.82
 1 -1 -3 85.16 7.2
 -1 -1 3 80.27 6.61
 1 -1 3 90.3 7.26
 1 -1 3 82.68 8.36
 -1 0 3 340.09 13.62
 1 0 3 341.09 16.45
 1 0 -3 330.7 13.85
 1 0 3 357.72 16.89
 1 0 3 364.22 17.27
 1 1 -3 85.89 4
 1 1 3 80.55 8.47
 -1 1 3 81.71 7.32
 1 1 3 93.05 9.94
 1 1 3 86.08 9.02
 1 2 -3 395.35 10.91
 1 2 3 378.11 10.52
 -1 2 3 382.33 16.8
 1 2 3 367.06 17.56
 -1 2 3 382.84 18.06
 1 2 3 373.73 13.47
 1 2 3 394.99 19.31
 1 2 3 363.51 21.18
 1 3 -3 411.98 13.25
 1 3 3 416.87 13.27
 1 3 3 408.99 11.63
 -1 3 3 411.75 18.49
 -1 3 3 430.35 19.82
 1 3 3 407.62 19.31
 1 3 3 468.58 21.72
 1 3 3 418.04 24.23
 -1 4 -3 810.55 23.08
 -1 4 3 867.5 23.32
 1 4 -3 884.4 22.86
 1 4 3 901.24 22.45
 1 4 3 834.48 37.21
 1 4 3 919.67 30.99
 -1 5 -3 3.75 3.05
 -1 5 3 -1.26 3.71
 1 5 3 5.67 3.77
 1 5 -3 4.08 3.49
 1 5 3 3.99 4.39
 -1 5 3 4.68 3.56
 -1 6 3 289.81 16.4
 1 6 -3 288.25 16.34
 1 6 3 314.23 16.52
 -1 6 -3 289.66 16.76
 1 6 3 325.93 19.59
 -1 6 3 325.34 19.25
 -1 7 -3 311.81 18.59
 1 7 -3 356.21 19.68
 1 7 3 385.28 21.89
 -1 7 3 355.39 20.79
 -1 8 -3 35.4 7.54
 1 8 -3 43.36 8.44
 -1 8 3 50.73 8.74
 1 8 3 33.88 11.75
 -1 8 3 52.98 12.98
 1 9 -3 74.75 11.61
 -1 9 3 69.34 10.34
 -1 9 -3 70.5 10.37
 1 9 3 63.59 10.14
 1 9 3 76.48 16.07
 -1 9 3 84.91 17.03
 1 10 3 204.14 17.63
 -1 10 3 188.29 18.05
 -1 10 -3 165.33 16.68
 1 10 -3 207.08 18.51
 1 10 3 154.33 22.78
 -1 10 3 181.93 24.26
 -1 11 -3 46.11 10.77
 -1 11 3 48.99 11.07
 1 11 -3 47.73 11.26
 1 11 3 63.31 11.98
 1 11 3 50.26 14.42
 -1 11 3 47.33 14.67
 -1 12 3 145.85 17.95
 1 12 3 156.49 18.42
 1 12 -3 151.31 18.37
 -1 12 -3 131.83 16.98
 -1 12 3 128.59 22.57
 1 12 3 132.78 22.71
 -1 13 -3 103.54 15.93
 -1 13 3 111.37 16.19
 1 13 3 107.73 16.86
 1 13 -3 109.1 16.95
 1 13 3 112.06 22.09
 -1 13 3 96.52 20.43
 -1 14 3 54.6 14.05
 -1 14 -3 31.23 12.26
 1 14 3 46.93 13.75
 1 14 -3 51.36 14.22
 1 14 3 48.77 18.25
 -1 14 3 46.82 17.29
 1 15 3 31.26 12.5
 1 15 -3 41.33 13.83
 -1 15 3 39.53 13.47
 -1 15 -3 47.68 14.92
 1 15 3 34.38 15.74
 -1 15 3 28.02 15.7
 1 16 -3 15.57 11.26
 1 16 3 10.14 10.22
 -1 16 -3 -0.6 9.62
 -1 16 3 37.42 15.3
 1 16 3 20.26 16.04
 -1 16 3 3.61 12.22
 -1 17 3 60.16 17.46
 1 17 -3 49.38 13.96
 1 17 3 50.52 15
 -1 17 -3 49.5 16.03
 1 17 3 55.78 20.44
 -1 17 3 45.49 19.11
 -1 18 -3 52.89 17.64
 1 18 -3 33.03 14.89
 -1 18 3 28.3 15.88
 1 18 3 27.45 13.32
 -1 18 3 47.43 22.55
 1 18 3 39.34 20.08
 1 19 3 24.47 13.06
 -1 19 3 45.71 19.35
 1 19 -3 7.35 10.93
 -1 19 -3 45.52 17.89
 -1 19 3 13.17 16.62
 -1 20 -3 27.89 16.19
 -1 20 3 0.7 14.98
 1 20 -3 47.81 17.56
 1 20 3 42.52 17.94
 -1 20 3 32.42 20.7
 -1 -14 -4 321.05 19.5
 -1 -13 -4 500.31 22.31
 -1 -12 -4 687.31 24.82
 -1 -11 -4 807.26 25.24
 -1 -10 -4 800.92 23.78
 1 -10 -4 831.69 19.83
 -1 -9 -4 590.18 19.56
 1 -9 -4 606.24 15.62
 1 -9 4 618.32 18.85
 -1 -8 -4 504.44 17.49
 1 -8 -4 475 12.38
 1 -8 4 504.05 18.98
 1 -7 -4 621.78 26.71
 -1 -7 -4 633.93 26.24
 -1 -7 4 668.78 28.27
 1 -7 4 682.01 30.25
 1 -7 4 649.04 22.56
 -1 -7 -4 600.83 19.25
 1 -7 -4 583.49 12.3
 -1 -6 4 1217.46 35.12
 1 -6 -4 1166 33.63
 1 -6 4 1174.15 36.02
 -1 -6 -4 1172.56 32.63
 -1 -6 -4 1115.91 26.2
 1 -6 4 1197.59 32.04
 -1 -5 4 1786.48 38.97
 1 -5 4 1798.13 40.08
 1 -5 -4 1718.22 37.27
 -1 -5 -4 1748.82 35.76
 1 -5 4 1767.77 39.98
 1 -4 4 2140.52 38.72
 -1 -4 4 2190.12 38.88
 -1 -4 -4 2126.74 35.48
 1 -4 -4 2079.2 36.98
 1 -4 -4 2198.15 45.98
 1 -4 4 2233.04 45.76
 1 -3 4 2012.38 31.94
 -1 -3 -4 1928.49 29.86
 1 -3 -4 1967.69 30.51
 -1 -3 4 2042.15 32.33
 -1 -3 4 1985.88 36.39
 -1 -3 -4 2077.65 47.84
 1 -3 -4 2044.73 43.1
 1 -3 4 2106.34 45.36
 -1 -2 4 1575.3 22.13
 -1 -2 -4 1589.51 20.98
 1 -2 -4 1547.95 21.53
 1 -2 4 1558.99 21.62
 1 -2 -4 1566.48 36.78
 -1 -2 4 1477.59 31.46
 1 -2 4 1643.7 41.22
 1 -1 4 1102.79 32.55
 1 -1 -4 1200.75 31.8
 -1 -1 4 1108.62 27.76
 1 -1 4 1171.66 30.73
 1 -1 4 1200.61 35.63
 1 0 4 1004.31 31.75
 -1 0 4 999.26 27.68
 1 0 4 1044.27 33.44
 1 0 4 1134.67 35.54
 -1 1 4 1070.85 30.24
 1 1 4 1118.95 33.87
 1 1 4 1150.73 37.76
 1 1 4 1163.86 36.8
 -1 2 4 1574.3 19.52
 -1 2 -4 1525.77 20.34
 1 2 4 1518.38 40.12
 -1 2 4 1541.28 38
 1 2 4 1604.91 44.2
 1 2 4 1512.25 32.1
 1 2 4 1449.91 46.64
 1 3 4 2006.33 27.94
 1 3 -4 1977.71 28.63
 -1 3 4 2002.89 28.57
 -1 3 -4 1967.05 29.38
 -1 3 4 2027.02 46.03
 1 3 4 2009.68 30.11
 1 3 4 2020.19 47.71
 -1 3 4 1975.19 58.77
 1 3 4 1999.82 57.13
 1 3 4 2118.9 51.93
 -1 4 4 2048.61 34.22
 1 4 4 2097.74 33.45
 -1 4 -4 2064.77 35.37
 1 4 -4 2133.67 33.97
 -1 4 4 2075.26 48.98
 1 5 4 1685.51 33.68
 -1 5 4 1692.01 34.62
 1 5 -4 1640.85 34.01
 -1 5 -4 1717.06 35.7
 1 6 -4 1115.66 30.73
 1 6 4 1123.38 30.34
 -1 6 4 1073.17 30.62
 -1 6 -4 1114.74 31.52
 1 6 4 1077.62 50.61
 -1 6 4 1069.2 51.21
 -1 7 -4 602.07 25.24
 1 7 -4 615.1 25.26
 1 7 4 635.05 40.01
 -1 7 4 645.87 41.59
 -1 8 -4 478.4 24.18
 1 8 -4 480.04 24.22
 1 8 4 500.99 37.47
 -1 8 4 481.15 37.76
 1 9 -4 610.31 28.93
 1 9 4 611.07 28.33
 -1 9 4 598.83 29.24
 -1 9 -4 582.14 28.43
 -1 9 4 561.52 42.82
 1 9 4 566.99 42.32
 -1 10 4 876.91 36.37
 1 10 4 864.02 35.55
 1 10 -4 813.94 35.22
 -1 10 -4 796.7 35.33
 -1 10 4 779.85 51.17
 1 10 4 793.3 51.08
 -1 11 -4 838.62 37.65
 -1 11 4 830.79 37.65
 1 11 -4 824.52 37.82
 1 11 4 801.6 36.35
 -1 11 4 786.63 53.52
 1 11 4 764.31 53.36
 1 12 -4 706.93 35.96
 -1 12 -4 674.96 35.92
 -1 12 4 700.73 37.4
 1 12 4 695.58 36.45
 1 12 4 678.08 51.48
 -1 12 4 687.46 52.49
 -1 13 -4 490.96 32.68
 -1 13 4 497.74 33.25
 1 13 4 481.97 31.16
 1 13 -4 488.8 31.72
 -1 13 4 450.66 44.75
 1 13 4 461.95 45.64
 -1 14 4 292.16 27.47
 1 14 4 297.65 26.2
 -1 14 -4 311.47 27.87
 1 14 -4 270.21 25.21
 -1 14 4 297.07 38.3
 1 14 4 270.15 36.29
 1 15 -4 213.85 23.55
 -1 15 -4 210.49 24.48
 -1 15 4 252.25 27.56
 1 15 4 210.44 24.11
 1 15 4 207.19 34.5
 -1 15 4 198.64 33.7
 -1 16 4 250.7 28.27
 -1 16 -4 222.09 25.88
 1 16 4 210.04 24.87
 1 16 -4 206.88 24.42
 -1 16 4 214.08 34.59
 1 16 4 194.79 33.11
 1 17 -4 183.24 23.98
 1 17 4 177.78 23.62
 -1 17 4 238.01 28.93
 -1 17 -4 180.61 24.31
 -1 17 4 171.18 32.88
 1 17 4 214.55 34.73
 -1 18 -4 225.82 29.48
 -1 18 4 195.28 27.59
 1 18 4 201.31 26.83
 1 18 -4 175.04 24.54
 1 18 4 222.65 38.19
 -1 18 4 197.66 37.43
 -1 19 4 226.84 30.06
 -1 19 -4 208.53 27.86
 1 19 4 220 29.35
 1 19 -4 191.64 26.36
 -1 19 4 165.61 36.34
 -1 -12 -5 85.14 9.61
 -1 -11 -5 74.06 8.7
 1 -11 -5 59.88 5.38
 -1 -10 -5 50.25 6.74
 1 -9 5 211.67 14.23
 -1 -9 -5 184.09 11.54
 1 -8 5 3.77 4.05
 1 -7 -5 141.57 12.65
 -1 -7 5 169.75 14.67
 1 -7 5 164.35 14.53
 -1 -7 -5 139.54 12.12
 1 -7 5 147.92 13.29
 -1 -6 5 56.91 8.29
 -1 -6 -5 55.04 7.41
 1 -6 -5 46.09 6.81
 1 -6 5 45.98 8.01
 1 -6 5 44.3 7.21
 1 -5 -5 310.96 15.46
 -1 -5 5 321.53 16.97
 1 -5 5 337.21 16.48
 -1 -5 -5 331.52 15.47
 1 -5 5 352.82 20.92
 -1 -4 -5 161.01 9.69
 1 -4 -5 168.16 9.77
 1 -4 5 170.7 10.45
 -1 -4 5 171.21 10.56
 -1 -4 5 148.27 11.31
 -1 -4 5 166.2 7.48
 1 -4 5 182.79 15.28
 1 -3 -5 193.05 8.6
 -1 -3 -5 187.51 8.47
 1 -3 5 200.38 8.94
 -1 -3 5 187.9 8.89
 -1 -3 5 172.4 12.42
 1 -3 5 206.1 16.72
 -1 -3 5 189.72 11.48
 1 -2 -5 63.82 3.33
 1 -2 5 50.58 7.19
 -1 -2 5 56.35 7.57
 -1 -2 5 60.24 8.16
 -1 -1 5 447.72 20.48
 1 -1 5 439.98 22.74
 1 -1 5 413.61 20.92
 -1 -1 5 425.67 21.99
 -1 0 5 7.05 4.87
 1 0 5 10.94 6.07
 1 0 5 17.04 6.07
 -1 0 5 11.76 5.52
 1 1 5 438.48 23.74
 -1 1 5 435.99 21.69
 -1 1 5 420.66 25.79
 1 1 5 447.98 26.42
 -1 2 5 60.22 9.33
 1 2 5 59.96 10.26
 1 2 5 47.28 6.51
 1 2 5 59.19 10.92
 -1 3 5 197.47 8.1
 -1 3 -5 187.87 8.24
 1 3 5 197.31 18.23
 -1 3 5 196.4 16.55
 -1 3 5 190.83 7.27
 -1 3 5 202.97 18.7
 1 3 5 192.5 11.12
 1 3 5 180.38 16.25
 -1 4 5 182.3 9.72
 -1 4 -5 166.39 9.68
 1 4 5 174.51 9.32
 1 4 -5 172.09 9.38
 -1 4 5 170.76 16.25
 1 4 5 175.35 9.04
 -1 4 5 180.49 17.69
 1 4 5 170.24 17.25
 1 4 5 177.03 16.91
 1 4 5 177.32 20.07
 -1 4 5 159.65 19.57
 -1 5 5 336.92 15.3
 1 5 -5 329.79 14.63
 -1 5 -5 317.5 15.07
 1 5 5 327.43 14.89
 -1 5 5 331.51 23.94
 1 5 5 338.6 24.26
 1 5 5 317.95 23.07
 -1 5 5 322.43 28.52
 1 5 5 334.22 28.3
 1 6 5 52.05 7.14
 -1 6 -5 50.49 7.11
 -1 6 5 48.94 6.91
 1 6 -5 51.42 7.09
 -1 6 5 44.15 10.74
 1 6 5 39.9 9.24
 1 6 5 54.28 12
 1 6 5 42.7 13.63
 -1 6 5 35.3 10.85
 -1 7 -5 158.65 13.15
 1 7 -5 130.92 11.71
 1 7 5 129.85 16.46
 1 7 5 149.04 22.18
 -1 7 5 140.47 21.25
 1 8 -5 4.68 4.63
 -1 8 -5 0.27 4.48
 -1 8 5 -3.17 11.41
 1 8 5 6.76 9.39
 -1 9 5 233.64 18.29
 1 9 -5 204.26 16.54
 1 9 5 210.29 16.63
 -1 9 -5 209.52 17.27
 -1 9 5 189.5 25.81
 1 9 5 187.1 26.4
 -1 10 -5 61.42 11.11
 -1 10 5 55.54 10.56
 1 10 -5 54.79 10.19
 1 10 5 52.58 9.79
 1 10 5 57.75 17.19
 -1 10 5 44.17 15.53
 1 11 5 66.72 11.59
 -1 11 -5 69.76 12.52
 1 11 -5 58.67 10.63
 -1 11 5 82.68 13.5
 1 11 5 46.01 15.69
 -1 11 5 74.83 20.99
 1 12 -5 59.95 11.66
 -1 12 5 80.81 14.17
 1 12 5 87.18 13.71
 -1 12 -5 86.64 14.8
 -1 12 5 54.74 18.62
 1 12 5 68.88 20.18
 1 13 5 51.61 11.84
 -1 13 5 61.5 14.14
 1 13 -5 64.99 12.51
 -1 13 -5 74.53 14.38
 1 13 5 56.03 19
 -1 13 5 76.93 22.88
 -1 14 -5 25.84 10.78
 1 14 -5 11.46 7.89
 1 14 5 11.49 8.38
 -1 14 5 19.48 11.69
 -1 14 5 6.89 12.27
 1 14 5 12.96 15.54
 -1 15 5 97.06 18.52
 1 15 -5 52.97 13.23
 -1 15 -5 63.64 14.9
 1 15 5 52.28 13.53
 -1 15 5 82.3 26.5
 1 15 5 52.73 21.44
 -1 16 5 25.86 13.98
 -1 16 -5 20.96 13.15
 1 16 -5 6.3 10.49
 1 16 5 11.29 10.1
 -1 16 5 26.85 20.97
 1 16 5 16.11 20.09
 1 17 5 29.64 12.32
 -1 17 5 13.27 12.71
 1 17 -5 11.37 10.1
 -1 17 -5 21.37 13.34
 -1 17 5 10.43 16.65
 1 17 5 23.67 20.14
 -1 18 5 3.1 11.11
 1 18 -5 16.79 12.38
 1 18 5 21.74 13.46
 -1 18 -5 30.73 15.88
 -1 18 5 8.2 15.36
 1 18 5 34.05 22.07
 1 19 -5 10.83 12.67
 -1 19 5 14.83 13.85
 -1 19 -5 28.3 13.54
 1 19 5 19.29 13.01
 -1 -7 6 240.46 16.91
 -1 -7 -6 254.89 15.83
 1 -7 -6 271.98 16.51
 1 -7 6 251.12 16.85
 -1 -7 6 220.89 14.63
 -1 -6 6 216.13 14.53
 1 -6 -6 223.53 13.71
 1 -6 6 242.8 14.94
 -1 -6 -6 222.63 13.69
 -1 -6 6 220.12 14.8
 -1 -5 6 79.08 8.06
 1 -5 6 81.78 7.91
 1 -5 -6 77.45 7.32
 -1 -5 -6 76.17 7.39
 -1 -5 6 88.75 9.86
 -1 -4 6 435.15 14.25
 1 -4 6 445.53 14.32
 1 -4 -6 434.3 13.71
 -1 -4 -6 472.89 14.51
 -1 -4 6 428.03 20.81
 1 -3 -6 156.41 5.64
 1 -3 6 159.95 14.9
 -1 -3 6 171.33 13.86
 -1 -3 6 170.05 12.03
 1 -2 6 154.44 15.05
 -1 -2 6 143.51 13.07
 -1 -2 6 156.67 13.56
 -1 -1 6 229.72 17.07
 1 -1 6 263.51 19.42
 1 -1 6 235.65 17.7
 -1 -1 6 232.69 18.4
 -1 0 6 351.7 21.19
 1 0 6 386.96 24.01
 1 0 6 380.02 24.49
 -1 0 6 365.64 24.26
 1 1 6 240.86 19.61
 -1 1 6 238.26 18.36
 1 2 6 162.07 17.17
 -1 2 6 150.64 15.51
 1 2 6 142.62 12.21
 1 3 6 176.87 18.74
 -1 3 6 177.86 17.27
 -1 3 6 192.64 8.99
 -1 3 6 179.69 19.31
 1 3 6 165.35 17.44
 1 3 6 186.29 12.06
 1 3 6 185.06 20.87
 -1 3 6 163.18 20.24
 -1 4 -6 437.37 13.19
 -1 4 6 473.1 13.56
 1 4 6 467.62 29.92
 1 4 6 451.72 15.3
 1 4 6 438.69 28.52
 -1 4 6 432.57 27.54
 -1 4 6 448.18 30.01
 1 4 6 436.6 33.15
 -1 4 6 443.59 34.05
 -1 5 -6 71.76 6.97
 -1 5 6 76.72 6.94
 1 5 6 90.06 15.09
 1 5 6 75.32 13.77
 -1 5 6 76.06 13.82
 1 5 6 60.66 14.87
 -1 5 6 67.36 14.57
 1 6 -6 219.95 13.09
 -1 6 6 246.75 13.6
 -1 6 -6 239.35 14.05
 1 6 6 252.1 13.61
 1 6 6 216.57 22.13
 1 6 6 196.43 21.19
 -1 6 6 236.11 23.59
 -1 6 6 216.02 25.87
 1 6 6 200.96 25.41
 -1 7 -6 257.45 15.87
 1 7 -6 239.79 15
 -1 7 6 280.5 16.61
 1 7 6 280.5 16.02
 1 7 6 257.8 25.12
 1 7 6 248.77 29.09
 -1 7 6 265.29 29.92
 -1 8 -6 95.2 11.44
 1 8 -6 76.1 9.64
 1 8 6 60.69 17.18
 -1 8 6 94.68 19.66
 1 9 6 140.37 13.7
 -1 9 -6 160.62 15.39
 -1 9 6 166.01 15.21
 1 9 -6 152.62 14.38
 -1 9 6 143.65 25.57
 1 9 6 146.21 24.85
 -1 10 6 297.12 21.19
 -1 10 -6 269 20.57
 1 10 6 271.81 20.13
 1 10 -6 264.15 19.64
 1 10 6 255.46 33.67
 -1 10 6 245.83 33.66
 -1 11 -6 61.46 11.78
 -1 11 6 62.11 12.06
 1 11 -6 61.15 11.26
 1 11 6 63.55 11.44
 1 11 6 57.11 18.34
 -1 11 6 74.97 20.92
 1 12 -6 95.12 14.15
 -1 12 -6 126.81 17
 1 12 6 107.1 15.08
 -1 12 6 126.74 17
 1 12 6 127.86 27.17
 -1 12 6 114.14 26.78
 1 13 -6 80.26 14.08
 -1 13 -6 95.04 15.96
 1 13 6 75.18 14
 -1 13 6 92.14 15.08
 1 13 6 63.89 21.83
 -1 13 6 88.57 24.8
 -1 14 -6 91.73 15.74
 -1 14 6 84.75 15.33
 1 14 6 121.27 17.16
 1 14 -6 91.31 15.5
 1 14 6 110.78 27.68
 -1 14 6 87.3 25.41
 1 15 6 70.48 14.61
 -1 15 -6 59.92 14.48
 -1 15 6 67.21 14.88
 1 15 -6 59.28 14.08
 1 15 6 89.29 26.37
 -1 15 6 95.86 27.26
 1 16 6 62.18 15.08
 1 16 -6 41.38 12.54
 -1 16 -6 47.32 13.35
 -1 16 6 40.98 12.56
 -1 16 6 36 22.35
 1 16 6 59.23 23.71
 1 17 6 75.09 17.09
 1 17 -6 45.81 14.48
 -1 17 6 46 13.01
 -1 17 -6 49.76 15.34
 1 17 6 88.73 30.9
 -1 17 6 35.8 21.5
 -1 18 -6 63.64 17.31
 1 18 6 42.63 14.82
 1 18 -6 54.52 15.81
 -1 18 6 41.02 15.03
 -1 -9 7 362.64 18.79
 -1 -8 7 527.47 22.84
 -1 -7 7 670.88 26.3
 1 -6 7 524.01 27.64
 -1 -6 7 533.04 24.29
 -1 -5 7 315.72 19.21
 1 -5 7 317.41 21.71
 -1 -4 7 533.83 25.24
 1 -4 7 527.95 27.93
 1 -3 7 550.52 28.75
 -1 -3 7 567.23 27.05
 -1 -3 7 582.69 23.87
 -1 -2 7 702.88 30.53
 1 -2 7 725.47 33.55
 -1 -2 7 694.37 30.79
 -1 -1 7 730.69 32.17
 1 -1 7 789.1 35.58
 -1 -1 7 771.56 34.96
 1 0 7 881.14 38.61
 -1 0 7 851.86 36.19
 -1 1 7 763.6 35.55
 1 1 7 782.56 37.26
 -1 2 7 731.77 35.93
 1 2 7 793.4 38.61
 1 2 7 686.06 40.08
 -1 2 7 707.16 40.75
 1 2 7 755.37 29.91
 -1 2 7 707.34 25.95
 1 3 7 605.6 22.38
 1 3 7 596.48 34.7
 -1 3 7 588.47 16.51
 -1 3 7 611.06 37.05
 1 3 7 578.25 36.44
 -1 3 7 604.01 34.07
 -1 3 7 556.46 38.09
 1 3 7 501.55 36.51
 -1 4 7 520.6 32.68
 1 4 7 541.96 36.19
 -1 4 7 560.25 36.57
 1 4 7 520.93 33.99
 1 4 7 571.62 17.98
 1 4 7 520.47 38.31
 -1 4 7 525.89 39.17
 -1 5 -7 316.66 11.07
 1 5 7 318.31 27.96
 -1 5 7 337.18 29.22
 1 5 7 316.82 28.02
 -1 5 7 286.67 30.92
 1 5 7 282.55 29.76
 -1 6 -7 553.7 18.88
 -1 6 7 538.31 17.94
 1 6 7 547.54 37.3
 1 6 7 557.66 37.59
 -1 6 7 594.9 39.34
 1 6 7 576.11 44.15
 -1 6 7 537.71 42.96
 -1 7 7 712.76 24.12
 -1 7 -7 671.25 23.53
 1 7 7 674.1 42.75
 1 7 7 655.82 41.97
 -1 7 7 719.91 44.35
 1 7 7 651.75 48.68
 -1 7 7 690.23 50.49
 1 8 -7 542.02 23
 -1 8 -7 518.74 22.89
 1 8 7 557.84 46.94
 -1 8 7 555.63 46.95
 1 9 7 410.94 22.13
 1 9 -7 366.09 20.95
 -1 9 -7 370.47 20.93
 -1 9 7 419.35 22.55
 1 9 7 386.35 40.53
 -1 9 7 402.25 42.26
 -1 10 -7 306.8 20.81
 1 10 -7 315.47 20.83
 1 10 7 343.13 22.14
 -1 10 7 334.77 21.99
 -1 10 7 309.72 38.58
 1 10 7 326.24 39.19
 1 11 7 220.88 19.57
 -1 11 -7 158.15 16.1
 1 11 -7 175.16 17.17
 -1 11 7 171.13 16.92
 -1 11 7 204.42 34
 1 11 7 171.34 30.7
 -1 12 -7 203.97 19.58
 1 12 7 221.37 20.31
 -1 12 7 225.81 20.34
 1 12 -7 221.19 20.24
 -1 12 7 260.35 40.69
 1 12 7 212.84 34.87
 -1 13 7 222.71 21.84
 1 13 -7 196.39 20.16
 1 13 7 228.55 22.35
 -1 13 -7 203.22 20.5
 -1 13 7 235.36 40.5
 1 13 7 203.62 34.92
 -1 14 7 210.82 22.06
 1 14 -7 184.62 20.22
 1 14 7 217.84 22.37
 -1 14 -7 165.35 19.67
 -1 14 7 214.84 38.42
 1 14 7 212.9 36.42
 -1 15 -7 142.64 19.07
 -1 15 7 165.62 37.1
 1 15 7 145.32 32.1
 1 16 7 165.93 37.61
 -1 16 7 102.94 28.84
 1 -8 8 -4.88 7.47
 1 -7 8 -1.91 6.71
 -1 -7 8 7.25 6.31
 1 -6 8 11.8 7.02
 -1 -6 8 24.55 7.76
 -1 -5 8 11.76 7.04
 1 -5 8 25.48 8.99
 1 -4 8 16.92 8.25
 -1 -4 8 10.98 7.05
 -1 -3 8 2.93 5.96
 1 -3 8 11.89 7.94
 1 -2 8 9.55 8.84
 -1 -2 8 15.08 7.2
 -1 -2 8 12.58 6.2
 1 -1 8 24.82 9.97
 -1 -1 8 10.51 7.83
 1 0 8 30.88 11.39
 -1 0 8 15.28 7.35
 -1 1 8 5.92 7.57
 1 1 8 13.45 9.54
 -1 1 8 10.3 8.62
 1 1 8 20 10.87
 -1 2 8 -3.22 9.39
 -1 2 8 20.42 12.77
 1 2 8 17.06 11.98
 1 2 8 13.06 9.29
 -1 2 8 18.09 11.13
 1 2 8 10.22 9.21
 -1 3 8 -10.51 11.61
 -1 3 8 6.18 10.03
 1 3 8 -1.97 9.17
 1 3 8 10.29 11
 -1 3 8 7.59 9.34
 1 3 8 12.22 9.39
 1 4 8 13.09 11.53
 1 4 8 -3.47 11.5
 -1 4 8 29.99 14.55
 1 4 8 10.92 9.53
 -1 4 8 18.78 11.61
 1 5 8 -9.05 10.72
 1 5 8 3.78 10.08
 -1 5 8 16.41 10.84
 1 5 8 20.03 12.16
 -1 5 8 3.5 9.67
 1 6 8 9.41 11.07
 -1 6 8 28.7 14.11
 1 6 8 0.87 10.62
 -1 6 8 27.69 14.46
 1 6 8 15.42 12.82
 1 7 8 -5.84 11.1
 -1 7 8 -9.38 14.62
 1 7 8 11.34 11.09
 -1 7 8 -3.68 11.36
 1 8 8 7.78 12.19
 -1 8 8 6.01 10.97
 1 9 8 2.32 11.71
 -1 9 8 -8.13 13.35
 1 10 8 20.94 16.92
 -1 10 8 -11.1 17.44
 -1 11 8 11.92 16.4
 1 11 8 2.27 12.69
 -1 12 8 16.85 17.13
 1 12 8 -6.99 15.46
 -1 13 8 -14.7 17.36
 1 13 8 17.8 18.32
 -1 14 8 32.48 20.43
 1 14 8 12.31 18.31
 1 -6 9 167.68 18.21
 1 -5 9 162.27 17.99
 -1 -5 9 124.6 14.68
 1 -4 9 159.5 18.27
 -1 -4 9 129.51 15.56
 1 -3 9 159.65 19.39
 -1 -3 9 173.63 18.24
 1 -2 9 164.51 19.28
 -1 -2 9 170.68 19.01
 1 -1 9 268.88 24.55
 -1 -1 9 268.64 24.31
 -1 0 9 241.84 23.58
 1 0 9 289.81 26.21
 -1 0 9 251.26 24.68
 1 1 9 277.19 27.23
 -1 1 9 269.3 25.62
 -1 1 9 277.37 27.15
 -1 2 9 205.05 27.42
 1 2 9 179.73 22.8
 1 2 9 192.26 25.46
 -1 2 9 155.09 20.43
 -1 2 9 170.43 23.42
 -1 3 9 164.43 24.04
 1 3 9 169.36 22.41
 1 3 9 183.74 26.61
 -1 3 9 142.25 22.66
 1 3 9 159.73 23.14
 -1 4 9 156.46 24.74
 1 4 9 146.62 22.87
 1 4 9 126.52 20.38
 -1 4 9 151.59 25.07
 1 4 9 175.53 26.1
 -1 5 9 166.94 25.61
 1 5 9 119.67 19.83
 1 5 9 164.68 25.28
 -1 5 9 140.84 25.79
 1 5 9 126.44 23.21
 -1 6 9 157.04 25.05
 1 6 9 160.67 25
 -1 6 9 129.43 24.8
 1 6 9 173.22 27.98
 1 7 9 243.73 30.85
 -1 7 9 212.71 29.87
 -1 7 9 240.11 33.56
 1 7 9 248.5 33.78
 -1 8 9 145.46 28.71
 1 8 9 157.44 29.05
 1 9 9 128.13 27.1
 -1 9 9 132.34 26.73
 -1 10 9 71 22.93
 1 10 9 139.57 29.46
 -1 11 9 104.2 29.11
 1 11 9 110.55 28.11
 -1 12 9 46.13 20.12
 1 12 9 51.03 22.11
 -1 13 9 77.38 27.09
 1 13 9 95.95 29.82
 1 -4 10 148.42 18.63
 1 -3 10 62.18 12.9
 -1 -2 10 78.93 14.24
 1 -2 10 80.19 15.49
 1 -1 10 132.88 19.99
 -1 -1 10 100.08 15.93
 1 0 10 100.3 17.31
 -1 0 10 99.93 17.12
 1 1 10 132.14 24.37
 -1 1 10 131.74 24.92
 1 1 10 119.16 20.26
 1 2 10 80.61 17.76
 1 2 10 119.91 23.71
 -1 2 10 141.52 26.16
 1 3 10 87.45 21.19
 -1 3 10 89.86 21.66
 1 3 10 44.98 15.09
 -1 3 10 57.28 16.2
 1 4 10 161.61 25.44
 -1 4 10 168.29 27.65
 1 4 10 141.06 22.77
 -1 4 10 124.58 23.24
 -1 5 10 87.62 21.21
 1 5 10 74.11 20.15
 -1 5 10 85.87 20.83
 1 6 10 74.93 18.38
 -1 6 10 93.13 22.03
 1 6 10 84.97 22.2
 -1 6 10 76.66 21.41
 1 7 10 58.11 18.73
 -1 7 10 46.43 17.8
 1 7 10 96.32 23.76
 -1 7 10 96.84 22.87
 1 8 10 69.5 21.66
 -1 8 10 42.83 19.8
 1 9 10 101.08 26.39
 -1 9 10 60.39 23.5
 -1 10 10 74.44 25.39
 1 10 10 73.11 25.8
 -1 11 10 72.03 26.93
 1 11 10 43.42 22.66
 1 -1 11 34.38 13.77
 1 0 11 43.99 21.07
 1 0 11 -22.97 14.11
 -1 0 11 18.4 17.72
 -1 1 11 52.09 18.95
 1 1 11 41.82 19.6
 1 1 11 23.83 12.14
 -1 2 11 12.26 13.97
 1 2 11 19.53 11.36
 1 2 11 18.73 16.29
 -1 3 11 26.78 17.76
 1 3 11 21.18 17.42
 1 3 11 -18.42 16.36
 1 4 11 18.4 17.2
 -1 4 11 45.48 18.92
 1 5 11 43.89 18.61
 -1 5 11 53.34 19.56
 -1 6 11 -13.89 19.69
 1 6 11 -14.93 19.1
 -1 7 11 23.73 17.93
 -1 8 11 24.69 18.06
 -1 9 11 50.71 21.18
 -2 -12 0 -0.92 4.2
 -2 -11 0 1092.55 31.31
 -2 -10 0 0.43 3.49
 -2 -10 0 2.83 3.22
 -2 -9 0 2074.27 41.67
 -2 -9 0 1901.14 37.52
 -2 -9 0 2042.3 67.84
 -2 -8 0 3.91 2.76
 -2 -8 0 5.88 4.04
 -2 -7 0 4735.62 75.84
 -2 -7 0 4713.02 54.15
 -2 -6 0 -2.38 3.42
 -2 -6 0 -0.1 1.77
 -2 -6 0 2.75 3.39
 -2 -5 0 1643.31 36.56
 -2 -5 0 1684.6 27.4
 -2 -5 0 1602.15 44.47
 -2 -4 0 6.63 2.86
 -2 -4 0 11.29 2.4
 -2 -4 0 6.69 3.33
 -2 -3 0 7409.49 63.27
 -2 -3 0 7115.2 46.03
 -2 -3 0 7144.85 76.02
 -2 -2 0 1.36 1.48
 2 0 0 1.88 0.98
 2 1 0 6828.25 49.56
 2 2 0 1.09 1.58
 2 2 0 0.13 1.12
 2 3 0 7260.48 66.92
 2 3 0 7365.32 45.66
 2 4 0 7.4 3.19
 2 4 0 6.31 1.92
 2 5 0 1651.76 40.09
 2 6 0 -2.14 5.71
 -2 6 0 -1.1 1.54
 2 6 0 7.62 5.55
 2 7 0 4384.9 80.39
 -2 7 0 4335.67 34.66
 2 8 0 1.66 4.83
 -2 8 0 -2.88 5.95
 2 9 0 2154.05 62.89
 -2 9 0 1981.58 62.19
 2 10 0 5.82 6.67
 -2 10 0 -4.63 7.87
 2 10 0 0.93 6.74
 2 11 0 1159.31 43.79
 -2 11 0 1124.51 45.37
 -2 11 0 1155.29 51.86
 2 11 0 1189.27 52.38
 2 12 0 6.84 9.36
 -2 12 0 3.8 7.13
 -2 12 0 -2.4 8.61
 2 13 0 1160.39 48.89
 -2 13 0 1196.14 51.12
 -2 13 0 1142.33 56.25
 2 14 0 8.08 9.86
 -2 14 0 -10.11 11.32
 -2 14 0 -3.34 8.61
 2 15 0 684.54 40.45
 -2 15 0 667.76 41.91
 -2 15 0 726.03 50.05
 -2 16 0 7.92 11.92
 2 16 0 -4.56 9.55
 -2 16 0 -0.18 10.13
 -2 17 0 615.6 43.74
 2 17 0 595.5 41.73
 -2 17 0 589.43 49.28
 -2 18 0 9.91 13.14
 2 18 0 -4.82 10.99
 -2 18 0 7.46 13.43
 2 19 0 264.73 30.86
 -2 19 0 307.87 35.26
 -2 19 0 282.95 37.62
 2 20 0 1.53 12.82
 -2 20 0 22.28 16.45
 -2 20 0 5.3 14.95
 -2 -13 1 149.64 10.67
 -2 -12 1 153.79 10.92
 -2 -11 1 109.47 10.7
 -2 -11 -1 106.53 11.57
 -2 -11 1 104.18 8.99
 -2 -10 1 217.01 13.83
 -2 -10 -1 203.79 14.87
 -2 -9 -1 -3.77 4.98
 -2 -9 1 -0.61 2.83
 -2 -9 -1 -2.46 3.97
 -2 -9 1 -1.38 4.38
 -2 -8 -1 492.78 20.96
 -2 -8 1 458.91 17.18
 -2 -8 -1 468.36 20.51
 -2 -8 1 457.4 27.88
 -2 -7 1 516.07 25.29
 -2 -7 -1 525.19 25.01
 -2 -7 -1 456.89 23.71
 -2 -7 1 450.35 23.2
 -2 -7 1 464.27 15.96
 -2 -7 -1 495.89 19.54
 -2 -7 1 467.55 25.87
 -2 -7 -1 432.36 19.11
 -2 -7 -1 441.58 29.58
 -2 -6 1 476.56 22.46
 -2 -6 -1 509.94 22.86
 -2 -6 1 498.73 22.48
 -2 -6 -1 482.52 22.63
 -2 -6 1 457.57 13.98
 -2 -6 -1 492.46 18.53
 -2 -6 -1 465.08 18.89
 -2 -6 -1 449.82 28.49
 -2 -6 1 456.49 23.88
 -2 -5 1 7.37 4.01
 -2 -5 -1 3.77 3.43
 -2 -5 -1 6.12 3.74
 -2 -5 1 5.35 3.17
 -2 -5 -1 4.74 2.82
 -2 -5 -1 4.75 2.79
 -2 -5 1 3.82 1.56
 -2 -5 -1 2.91 3.25
 -2 -5 1 2.15 2.81
 -2 -4 1 610.57 21.13
 -2 -4 -1 599.36 20.16
 -2 -4 1 580.28 19.88
 -2 -4 -1 595.26 20.05
 -2 -4 -1 611.38 18.06
 -2 -4 1 593.18 11.41
 -2 -4 -1 620.85 27.46
 -2 -4 1 589.56 21.8
 -2 -3 1 5804.08 58.81
 -2 -3 -1 5537.96 55.71
 -2 -3 -1 5661.34 54.99
 -2 -3 1 5669.57 54.22
 -2 -3 -1 5736.2 53.55
 -2 -3 -1 5531.7 74.58
 -2 -2 1 1121.86 23.65
 -2 -2 -1 1151.61 23.12
 -2 -2 -1 1140.13 21.54
 -2 -2 1 1169.33 21.39
 -2 -2 -1 1175.69 20.47
 2 -2 -1 1179.27 20.38
 -2 -2 -1 1168.62 19.94
 -2 -2 -1 1149.24 30.4
 -2 -1 1 1.18 1.41
 -2 -1 -1 0.97 1.31
 2 -1 -1 2.22 0.93
 -2 -1 -1 2.98 1.8
 2 0 1 1116.35 23.73
 2 1 -1 5.62 1.92
 2 1 1 1.82 1.48
 2 1 1 1.06 1.17
 -2 1 1 1.94 1.4
 -2 1 1 2.13 1.46
 2 1 1 3.08 1.96
 2 2 -1 1088.36 22.24
 2 2 1 1105.58 23.3
 2 2 -1 1089.12 21.08
 2 2 1 1098.91 20.71
 2 3 1 5586.4 60.2
 2 3 -1 5439.04 56.93
 2 3 1 5611.55 51.93
 2 3 -1 5853.56 54.48
 2 3 1 5608.98 53.12
 2 4 -1 572.25 20.9
 2 4 1 560.55 21.5
 2 4 -1 596.98 19.22
 2 4 1 586.1 18.96
 2 4 1 591.44 18.53
 2 5 1 2.32 3.95
 2 5 -1 2.84 3.47
 2 5 -1 6.07 3.73
 2 5 1 3.03 3.08
 2 5 1 0.83 2.7
 2 5 1 6.19 4.94
 2 6 -1 467.9 20.84
 2 6 1 471.91 21.06
 2 6 1 440.95 23.46
 2 6 -1 465.83 23.16
 2 6 1 463.48 26.98
 2 7 -1 475.1 22.07
 2 7 1 481.41 29.62
 -2 7 1 440.7 16.75
 2 8 -1 501.93 24.75
 2 8 1 437.64 29.37
 -2 8 1 466.13 31.23
 -2 8 -1 439.74 25.72
 -2 8 1 471.92 17.75
 2 9 -1 2.48 5.81
 -2 9 -1 -12.38 8.45
 2 9 1 6.66 6.06
 -2 9 1 -0.83 2.65
 2 9 1 -4.41 6.13
 -2 9 -1 -2.05 5.46
 -2 9 1 -6.51 7.49
 -2 10 -1 197.2 18.64
 -2 10 1 205.73 19.02
 2 10 1 238.44 19.92
 2 10 -1 229.42 19.25
 -2 10 1 210.97 23.5
 -2 10 -1 216.07 19.95
 2 10 1 213.56 23.68
 -2 11 1 108.89 14.74
 -2 11 -1 93.68 13.24
 2 11 -1 127.7 16.12
 2 11 1 124.35 15.73
 -2 11 1 102.2 17.69
 -2 11 -1 127.55 16.32
 2 11 1 120.11 18.91
 -2 12 -1 137.93 17.7
 -2 12 1 162.61 19.55
 2 12 -1 166.51 18.75
 2 12 1 176.35 19.22
 -2 12 1 155.6 22.9
 -2 12 -1 173.56 20.46
 2 12 1 153.18 23.07
 2 13 1 177.78 20.22
 -2 13 1 149.34 19.18
 2 13 -1 176.75 20.39
 -2 13 -1 138.13 18.54
 2 13 1 174.52 25.12
 -2 13 1 153.96 23.68
 -2 13 -1 163.81 20.12
 2 14 1 136.39 18.26
 2 14 -1 128.19 18.02
 -2 14 1 135.61 18.97
 -2 14 -1 111.9 16.82
 -2 14 -1 131.13 20.36
 -2 14 1 151.39 24.36
 2 14 1 159.67 24.67
 2 15 -1 12.57 8.92
 2 15 1 20.08 10.43
 -2 15 1 37.6 12.99
 -2 15 -1 25.69 11.44
 -2 15 -1 28.11 12.47
 -2 15 1 26.17 10.54
 2 16 1 96.27 17.32
 2 16 -1 83.99 17.08
 -2 16 1 92.07 17.84
 -2 16 -1 97.56 19.4
 -2 16 1 91.6 21.12
 -2 16 -1 77.31 18.14
 2 17 1 15.26 11.95
 -2 17 -1 35.24 14.31
 2 17 -1 13.39 10.95
 -2 17 1 16.49 12.14
 -2 17 1 4.17 11.49
 -2 17 -1 27.44 14.01
 -2 18 1 81.71 21.35
 2 18 1 68.13 17.16
 2 18 -1 58.36 15.96
 -2 18 -1 66.06 19.74
 -2 18 -1 74.69 19.31
 -2 18 1 58.04 19.96
 -2 19 -1 31.42 17.71
 2 19 1 18.22 13.12
 -2 19 1 33.88 17.13
 2 19 -1 -4.79 12.73
 -2 19 1 4.18 14.72
 -2 20 -1 54.83 21.18
 -2 20 1 48.55 19.55
 2 20 -1 21.27 13.32
 2 20 1 29.53 16.55
 -2 20 1 35.93 19.42
 -2 21 1 19.77 18.62
 -2 -13 2 313.37 12.05
 -2 -12 2 38.27 5.36
 -2 -12 2 46.53 7.77
 -2 -11 2 632.22 23.6
 -2 -10 -2 48.79 9.16
 -2 -10 2 61.09 7.06
 -2 -9 -2 769.44 30.98
 -2 -9 2 755.53 35.36
 -2 -8 -2 86.87 10.7
 -2 -8 2 94.06 12.16
 -2 -7 -2 847.75 31.41
 -2 -7 2 810.17 31.57
 -2 -7 -2 784.11 31.68
 -2 -7 2 751.54 30.12
 -2 -7 -2 804.49 29.13
 -2 -7 -2 839.36 28.04
 -2 -7 2 767.75 30.19
 -2 -7 -2 766.55 29.11
 -2 -6 -2 222.57 15.04
 -2 -6 2 216.23 15.61
 -2 -6 -2 217.68 15.26
 -2 -6 2 215.42 14.91
 -2 -6 -2 233.89 14.32
 2 -6 -2 210.22 14.27
 -2 -6 -2 214.33 14.18
 -2 -6 -2 201.48 20.12
 -2 -6 -2 197.29 14.45
 -2 -6 2 187.95 13.97
 -2 -5 2 1987.48 42.34
 -2 -5 -2 2008.74 40.29
 -2 -5 2 1996.44 40.61
 -2 -5 -2 1961.6 41.02
 -2 -5 -2 2053.31 40.55
 2 -5 -2 1948.8 40.04
 -2 -5 -2 2006.94 40.39
 -2 -5 -2 1961.78 30.28
 -2 -5 -2 1960.8 57.99
 -2 -5 2 1838.71 39.23
 -2 -5 -2 1903.21 41.96
 -2 -4 -2 6.25 3.08
 -2 -4 -2 4.53 3.39
 -2 -4 2 6.19 3.3
 -2 -4 2 3.56 2.74
 -2 -4 -2 6.47 2.94
 -2 -4 -2 5.67 2.78
 2 -4 -2 3.57 2.68
 -2 -4 -2 3.75 2.85
 -2 -4 -2 2.75 3.77
 -2 -4 -2 4.81 2.54
 -2 -3 2 1022.24 25.32
 -2 -3 -2 1058.51 24.2
 -2 -3 2 986.34 22.63
 -2 -3 -2 1059.54 24.16
 2 -3 -2 1018.05 24.75
 -2 -3 -2 1055.17 27.91
 2 -3 -2 1045.28 24.9
 -2 -3 -2 997.86 21.24
 -2 -3 -2 1073.5 25.19
 -2 -3 -2 1147.79 29.99
 -2 -3 -2 1061.36 35.85
 2 -2 2 2.76 2.16
 -2 -2 2 -0.23 1.87
 -2 -2 -2 -0.51 1.47
 -2 -2 -2 -0.19 1.61
 -2 -2 2 3.99 1.99
 2 -2 -2 0.63 1.75
 -2 -2 2 1.42 0.93
 -2 -2 -2 -1.47 3.36
 -2 -2 -2 -2.65 2.56
 -2 -1 -2 2256.62 28.24
 -2 -1 2 2193.24 29.21
 -2 -1 -2 2232.25 26.09
 -2 -1 2 2271.95 26.14
 2 -1 -2 2204.97 29.55
 -2 -1 2 2240.65 22.04
 2 -1 2 2224.48 34.72
 -2 -1 -2 2284.86 43.2
 2 0 2 3910.14 34.85
 2 0 -2 3867.3 35.59
 2 0 -2 3976.01 34.11
 -2 0 -2 3805.84 47.23
 2 0 2 3860.91 47.75
 -2 0 -2 3920.57 49.58
 2 1 2 2282.8 28.98
 2 1 -2 2278.99 28.3
 2 1 -2 2216.05 22.65
 -2 1 -2 2165.2 34.12
 2 1 2 2219.51 38.06
 2 1 2 2221.7 35.73
 2 2 -2 0.8 2.05
 2 2 2 2.16 2.14
 -2 2 -2 0.16 2.3
 2 2 2 0.69 2.57
 -2 2 2 4.24 2.84
 2 2 2 0.58 2.64
 2 2 2 0.78 1.65
 2 2 2 1.97 3.19
 2 3 2 995.7 25.45
 2 3 -2 1039.12 24.67
 2 3 2 995.02 22.33
 2 3 -2 1001.45 22.68
 -2 3 2 982.84 25.25
 2 3 2 966.53 25.08
 2 3 2 1042.21 35.6
 2 4 -2 5.39 3.48
 2 4 2 5.75 3.13
 2 4 2 1.09 3.41
 2 4 -2 6.25 3.36
 2 4 2 5.82 3.05
 2 5 -2 1920.9 42.47
 2 5 2 1887.31 43.82
 2 5 2 1932.08 37.12
 2 5 -2 1982.48 38.42
 2 5 2 1922.44 40.6
 2 6 -2 211.62 13.96
 2 6 2 215.37 14.03
 2 6 2 200.99 14.74
 2 7 -2 798.99 29.11
 -2 7 2 808.46 27.24
 -2 7 -2 771.54 26.54
 2 8 -2 97.99 11.68
 -2 8 -2 76.59 10.18
 -2 8 2 96.58 16.25
 2 8 2 98.61 16.52
 -2 8 -2 92.41 10.6
 -2 8 2 87.71 9.82
 -2 9 2 734.95 34.29
 -2 9 -2 694.39 32.14
 2 9 2 815.28 33.19
 2 9 -2 783.25 32.86
 2 9 2 785.27 43.85
 -2 9 2 761.13 27.58
 -2 9 -2 792.78 32.14
 -2 9 2 819.69 47.11
 2 10 2 59.28 11.16
 2 10 -2 61.53 11.42
 -2 10 2 45.84 9.76
 -2 10 -2 54.98 10.49
 -2 10 2 61.4 9.02
 2 10 2 46.18 12.88
 -2 10 -2 62.72 9.99
 -2 10 2 59.99 14.63
 -2 11 -2 587.95 32.97
 -2 11 2 585.71 33.79
 2 11 -2 656.2 33.95
 2 11 2 654.53 32.85
 2 11 2 610.98 42.9
 -2 11 2 622.9 44.98
 -2 11 -2 685.77 33.79
 2 12 -2 47.08 11.77
 2 12 2 51.06 11.88
 -2 12 2 39.35 10.83
 -2 12 -2 19.96 8.23
 -2 12 -2 47.41 10.59
 2 12 2 25.72 10.87
 -2 12 2 31.26 11.35
 -2 13 -2 298.45 26.04
 -2 13 2 302.19 26.23
 2 13 -2 335.8 26.59
 2 13 2 324.29 26.02
 2 13 2 320.6 33.91
 -2 13 -2 317.2 26.25
 -2 13 2 314.15 34.55
 2 14 -2 20.07 9.75
 2 14 2 24.55 10.13
 -2 14 -2 19.5 10.61
 -2 14 2 26.86 10.54
 -2 14 -2 25.86 9.89
 2 14 2 40.96 17.55
 -2 14 2 19.08 11.95
 -2 15 2 358.78 31.32
 -2 15 -2 318.78 29.8
 2 15 -2 335.41 29.15
 2 15 2 339.42 28.99
 -2 15 -2 342.84 30.2
 2 15 2 341.29 37.5
 -2 15 2 338.91 37.68
 2 16 2 6.71 9.35
 2 16 -2 19.87 10.54
 -2 16 2 32.27 13.21
 -2 16 -2 17.22 11.45
 -2 16 2 22.17 13.16
 -2 16 -2 33 12.67
 2 17 2 182.8 24.37
 2 17 -2 166.92 22.97
 -2 17 -2 190.51 25.7
 -2 17 2 213.85 27.56
 -2 17 2 196.97 32.72
 2 18 -2 -19.29 14.6
 -2 18 -2 8.09 12.21
 2 18 2 -2.46 12.26
 -2 18 2 -15.28 13.21
 -2 18 2 5.62 13.37
 -2 19 -2 143.49 24.92
 -2 19 2 177.59 27.85
 2 19 -2 106.92 20.03
 2 19 2 130.13 21.88
 -2 19 2 141.1 29.22
 -2 20 -2 -3.1 11.78
 -2 20 2 6.35 16.11
 2 20 -2 3.82 12.06
 2 20 2 -10 12.68
 -2 20 2 13.69 16.73
 -2 21 2 146.2 32.98
 -2 -12 3 798.28 27.39
 -2 -8 -3 1141.65 27.5
 -2 -8 3 1135.11 34.96
 -2 -7 -3 9.16 5.19
 -2 -7 -3 11.22 4.53
 -2 -7 -3 13.97 4.52
 -2 -7 3 10.11 3.65
 -2 -6 3 2479.98 51.39
 -2 -6 -3 2457.95 48.11
 -2 -6 -3 2344.23 49.54
 -2 -6 3 2283.82 48.28
 -2 -6 -3 2306.43 36.84
 -2 -6 3 2196.29 41.09
 -2 -6 -3 2332.94 54.98
 -2 -5 3 121.81 10.89
 -2 -5 -3 113.7 9.94
 -2 -5 -3 101.95 11.45
 -2 -5 3 107.14 9.69
 -2 -5 -3 98.42 9.34
 -2 -5 -3 121.56 11.34
 2 -5 -3 114.18 10.67
 -2 -5 -3 110.03 10.93
 -2 -5 -3 105.33 8.38
 2 -5 -3 108.8 10.74
 -2 -5 -3 109.34 15.18
 2 -5 3 111.11 8.57
 -2 -4 -3 3505.9 48.63
 -2 -4 3 3661.5 52.73
 -2 -4 -3 3461.33 48.83
 -2 -4 3 3556.43 48.73
 -2 -4 -3 3653.86 60.35
 2 -4 -3 3603.33 53.06
 -2 -4 -3 3742.09 80.82
 2 -4 3 3544.41 47.73
 -2 -4 -3 3391.35 46.27
 -2 -4 -3 3469.16 62.39
 2 -3 3 8.84 3.19
 -2 -3 -3 11.34 2.87
 -2 -3 3 8.67 3.29
 -2 -3 -3 9.7 2.96
 -2 -3 3 6.51 2.37
 -2 -3 3 10.37 2.16
 2 -3 -3 5.26 2.77
 -2 -3 -3 4.68 3.98
 -2 -2 3 2238.73 33.27
 -2 -2 -3 2264.58 31.18
 -2 -2 3 2295.29 29.68
 -2 -2 -3 2307.25 30.55
 2 -2 -3 2254.26 37.01
 -2 -2 3 2231 27.29
 2 -2 3 2339.48 42.16
 -2 -2 -3 2384.2 55.23
 2 -1 3 10.28 3.97
 -2 -1 -3 9.3 2.25
 -2 -1 3 10.82 2.26
 2 -1 -3 9.88 3.14
 -2 -1 3 5.97 2.22
 -2 -1 -3 9.55 3.91
 2 0 -3 4633.44 36.74
 -2 0 -3 4359.17 62.3
 2 0 3 4638.82 36.33
 2 0 -3 4701.24 47.54
 -2 0 3 4491.68 47.72
 -2 0 -3 4836.24 63.59
 2 0 3 4788.75 64.14
 2 1 3 8.96 4.13
 2 1 3 9.95 2.42
 2 1 -3 6.83 1.85
 2 1 3 4.04 4.25
 2 1 3 5.81 4.17
 -2 1 -3 6.71 2.31
 2 1 3 2.52 3.19
 2 2 -3 2281.27 31.2
 2 2 3 2154.92 32.88
 -2 2 3 2237.87 43.47
 2 2 3 2254.25 42.64
 2 2 3 2229.31 45.55
 -2 2 -3 2382.6 32.93
 2 2 3 2243.94 36.63
 2 2 3 2346.47 47.38
 2 2 3 2256.1 53.19
 2 3 3 11.18 4.39
 2 3 3 7.69 3.56
 2 3 -3 7.11 2.75
 2 3 -3 19 3.56
 2 3 3 6.47 2.68
 2 3 3 7.26 3.82
 -2 3 3 7.22 4.2
 2 3 3 8.86 3.05
 2 3 3 5.58 5
 -2 3 -3 6.99 1.64
 2 4 -3 3467.99 50.61
 2 4 3 3371.16 53.63
 2 4 3 3475.65 45.69
 2 4 -3 3447.59 46.6
 -2 4 3 3481.65 58.26
 2 4 3 3433.48 57.33
 2 4 3 3638.82 62.14
 2 4 3 3435.44 76.69
 2 5 -3 114.66 9.5
 2 5 3 109.54 9.54
 2 5 3 113.9 12.02
 2 6 -3 2318.95 45.19
 2 6 3 2285.19 44.3
 -2 6 -3 2354.46 27.86
 -2 7 3 8.58 4.46
 -2 7 -3 -2.42 6.03
 2 7 -3 12.12 4.89
 2 7 3 8.31 5.29
 -2 7 -3 10.8 2.84
 -2 8 -3 1047.21 37.6
 2 8 -3 1138.35 36.72
 -2 8 3 1203.91 57.36
 -2 8 3 1212 40.21
 2 8 3 1148.27 54.72
 -2 8 -3 1195.92 28.8
 2 9 -3 -2.85 5.06
 -2 9 -3 -7.31 7.34
 2 9 3 0.91 4.91
 2 9 3 -11.97 10.1
 -2 9 -3 4.4 4.22
 -2 9 3 2.4 7.17
 -2 10 3 1522.14 50.71
 -2 10 -3 1456.1 48.54
 2 10 3 1513.05 46.59
 2 10 -3 1558.31 48.41
 2 10 3 1539.56 68.15
 -2 10 -3 1588.64 40.54
 -2 10 3 1557.71 70.86
 2 11 3 14.37 7.04
 2 11 -3 11.1 7.28
 -2 11 -3 12.39 7.09
 -2 11 3 17.55 7.1
 2 11 3 19.06 12.39
 -2 11 -3 26.5 7.51
 -2 11 3 28.69 13.71
 2 12 -3 794.87 38.27
 -2 12 -3 760.6 38.62
 2 12 3 801.43 37.84
 -2 12 3 808.7 40.65
 -2 12 -3 864.73 35.11
 2 12 3 775.64 52.56
 -2 12 3 794.51 54.14
 2 13 3 -1.95 9.05
 2 13 -3 0.07 7.86
 -2 13 -3 -2.66 7.81
 -2 13 3 5.33 7.67
 -2 13 3 -3 12.76
 2 13 3 1.07 11.05
 2 14 3 599.88 37.06
 2 14 -3 615.54 36.5
 -2 14 3 715.12 42.61
 -2 14 -3 613.12 37.96
 2 14 3 617.04 50.53
 -2 14 3 672.15 53.9
 -2 15 -3 9.82 9.94
 2 15 -3 1.49 8.54
 2 15 3 -1.88 9.78
 -2 15 3 5.14 10.43
 2 15 3 8.58 14.68
 -2 15 3 -0.59 12.66
 2 16 -3 383.53 32.2
 -2 16 -3 392.27 33.87
 -2 16 3 412.63 36.62
 2 16 3 408.08 32.93
 2 16 3 375.25 42.31
 -2 16 3 372.04 44.28
 2 17 -3 -9.71 12.2
 2 17 3 -12.51 11.71
 -2 17 3 2.09 10.81
 -2 17 -3 -3.83 10.93
 -2 17 3 -2.47 15.76
 -2 18 3 324.07 35.23
 2 18 -3 275.5 29.49
 -2 18 -3 306.82 32.98
 2 18 3 321.92 32.56
 -2 18 3 262.14 39.71
 2 19 3 -18.03 14.25
 -2 19 3 9.66 15.56
 -2 19 -3 -1.16 11.97
 2 19 -3 -3.12 11.07
 -2 19 3 -13.87 19.04
 2 20 3 260.26 32.06
 2 20 -3 241.66 30.59
 -2 20 -3 304.95 35.99
 -2 20 3 307.16 37.64
 -2 20 3 254.23 41.97
 -2 -15 -4 14.09 8.82
 -2 -14 -4 23.04 7.94
 -2 -13 -4 9.4 6.61
 -2 -12 -4 60.69 9.4
 -2 -11 -4 -1.99 4.45
 -2 -10 -4 47.24 7.23
 -2 -9 -4 -8.39 5.23
 2 -9 -4 7.1 2.73
 2 -8 -4 110.74 4.71
 -2 -8 -4 129.92 10.85
 2 -7 4 -0.21 3.27
 -2 -7 4 1.09 4.52
 -2 -7 -4 -3.64 4
 -2 -7 4 4.19 2.48
 -2 -7 -4 7.98 4.51
 -2 -6 -4 0.46 3.05
 2 -6 4 -0.51 3.56
 -2 -6 4 -0.43 2.14
 -2 -6 -4 -3.44 3.86
 2 -5 4 1.55 3.41
 -2 -5 4 0.17 3.02
 -2 -5 -4 -0.23 2.73
 -2 -4 -4 0.2 2.37
 -2 -4 4 2.38 2.95
 2 -4 4 0.09 3.14
 2 -4 -4 4.71 3.59
 -2 -4 4 -0.55 2.27
 -2 -4 -4 -2.4 3.38
 -2 -4 4 -4.37 3.87
 2 -3 4 1.58 3.96
 -2 -3 4 -0.14 2.62
 -2 -3 -4 -1.47 2.47
 -2 -3 4 1.26 2.27
 -2 -3 -4 4.79 2.17
 2 -3 -4 2.95 3.43
 -2 -3 4 -0.56 2.16
 -2 -2 4 722.34 17.61
 -2 -2 -4 720.28 16.73
 -2 -2 4 707.13 15.94
 -2 -2 -4 710.17 16.2
 2 -2 -4 726.52 23.99
 -2 -2 4 680.85 19.37
 2 -2 4 735.81 27.88
 2 -1 4 3.51 3.66
 -2 -1 -4 2.26 1.65
 -2 -1 4 1.03 1.38
 2 -1 -4 2.09 1.64
 2 -1 4 0.87 1.42
 -2 -1 4 3 2.86
 2 -1 -4 1.39 2.6
 -2 -1 -4 0.93 3.13
 2 0 -4 236.75 7.49
 2 0 4 242.01 7.36
 -2 0 -4 248.91 7.14
 -2 0 4 245.46 6.78
 2 0 -4 247.3 13.44
 2 0 4 216.35 15.67
 -2 0 4 232.82 13.03
 2 0 4 248.94 17.12
 2 1 4 -0.77 3.53
 2 1 4 0.69 1.68
 2 1 -4 1.57 1.61
 2 1 4 0.51 4.36
 -2 1 4 -5.25 4.26
 2 1 4 3.31 3.76
 2 2 -4 714.95 16.73
 2 2 4 689.39 17.49
 2 2 4 715.73 28.91
 2 2 4 685.24 32.5
 2 2 4 749.15 30.24
 2 2 4 715.1 23.77
 -2 3 4 4.43 5.99
 2 3 4 -3.07 3.13
 2 3 4 3.41 5.27
 2 4 4 3.62 2.9
 2 4 -4 3.34 2.77
 -2 4 4 0.49 4.89
 2 4 4 6.56 3.6
 2 5 -4 -2.17 3.6
 2 5 4 -1.69 3.23
 2 5 4 1.22 5.55
 -2 5 4 -1.02 6.04
 -2 6 4 -3.74 5.62
 2 6 -4 -1.1 3.54
 -2 6 -4 -5.52 5.1
 2 6 4 7.67 3.64
 2 6 4 -8.93 9.17
 -2 6 4 -5.11 8.46
 -2 7 -4 -1.39 5.65
 2 7 -4 -0.11 4.08
 2 7 4 0.08 6.64
 2 7 4 -0.55 7.77
 -2 7 4 -6.84 10.95
 -2 8 -4 113.53 12.69
 2 8 -4 111.58 12.26
 2 8 4 124.9 15.49
 -2 8 4 127.82 22.01
 2 8 4 131.17 20.89
 2 9 -4 1.51 5.1
 -2 9 4 -2.47 6.94
 -2 9 -4 -0.32 6.28
 2 9 4 -4.45 5.37
 2 9 4 -5 9.55
 -2 9 4 -0.05 9.66
 -2 10 -4 33.56 8.42
 2 10 -4 40.04 9.26
 -2 10 4 47.66 10.43
 2 10 4 49.61 9.49
 2 10 4 61.74 16.9
 -2 10 4 44.03 15.68
 2 11 -4 0.98 6.78
 2 11 4 -7.32 7.37
 -2 11 -4 -7.56 7.81
 -2 11 4 1.42 7.03
 2 11 4 7.87 11.43
 -2 11 4 -4.23 10.85
 2 12 -4 53.12 11.32
 2 12 4 56.77 11.95
 -2 12 -4 54.74 12.24
 -2 12 4 46.34 11.87
 2 12 4 45.86 16.73
 -2 12 4 57.51 17.95
 -2 13 4 12.01 9.63
 2 13 -4 -3.62 7.68
 -2 13 -4 6.41 9.2
 2 13 4 -2.71 8.2
 -2 13 4 21.1 16.31
 2 13 4 11.42 13.27
 -2 14 4 11.51 10.16
 2 14 -4 -0.76 7.79
 2 14 4 2.68 8.01
 -2 14 -4 2.21 7.88
 2 14 4 13.59 15.21
 -2 14 4 -7.71 17.58
 2 15 -4 -7.98 10.11
 -2 15 4 2.45 10.41
 2 15 4 7.23 9.54
 -2 15 -4 7.34 9.98
 -2 15 4 0.93 12.45
 2 15 4 1.51 13.99
 2 16 -4 6.33 9.43
 2 16 4 -2.22 10.31
 -2 16 -4 5.43 9.47
 -2 16 4 1.1 10.49
 -2 16 4 13.59 16.47
 2 16 4 19.78 19.54
 -2 17 -4 9.11 11.95
 2 17 -4 -6.84 9.65
 2 17 4 8.04 10.8
 -2 17 4 6.16 12.69
 -2 17 4 18.26 19.17
 -2 18 4 19.08 15.12
 2 18 4 3.23 11.6
 -2 18 -4 25.23 14.74
 2 18 -4 -9.87 11.68
 -2 18 4 -8.45 15.9
 -2 19 -4 19.37 14.39
 2 19 -4 -3.38 10.89
 2 19 4 -1.51 13.35
 -2 19 4 2.79 13.95
 -2 19 4 19.02 20.18
 -2 -12 -5 627.51 25.19
 -2 -11 -5 8.1 5.8
 -2 -10 -5 540.58 22.56
 -2 -9 -5 0.64 5.66
 2 -8 5 1068.51 32.51
 2 -7 5 16.66 6.05
 2 -7 5 17.75 5.76
 -2 -7 -5 17.35 5.55
 -2 -7 5 7.88 4.13
 2 -7 -5 8.59 4.13
 2 -6 -5 940.99 30.49
 -2 -6 -5 935.3 29.56
 -2 -6 5 992.17 32.98
 2 -6 5 1057.28 34.51
 -2 -6 5 944.34 24.01
 2 -6 5 1018.02 34.4
 -2 -5 -5 7.26 3.51
 -2 -5 5 3.97 3.53
 2 -5 -5 -3.96 4.21
 2 -5 5 -2.09 4.21
 2 -5 5 7.02 4.1
 -2 -5 5 5.77 2.98
 -2 -4 5 1401.81 30.82
 -2 -4 -5 1372.72 29.15
 2 -4 5 1368.79 31.73
 -2 -4 5 1290.24 28.98
 2 -4 5 1447.31 42.63
 2 -3 5 2.75 4.34
 2 -3 5 0.39 2.54
 -2 -3 5 1.32 3.23
 -2 -3 5 2.33 2.34
 -2 -3 -5 -0.66 2.16
 2 -2 5 1900.02 24.06
 2 -2 -5 2034.55 46.15
 -2 -2 5 1854.45 37.42
 -2 -1 5 44.41 6.67
 2 -1 5 31.6 6.75
 2 -1 -5 34.94 5.83
 2 0 5 884.59 33.67
 -2 0 5 880.01 28.56
 2 1 5 39.58 8.79
 -2 1 5 37.06 7.18
 2 1 5 39.53 9.39
 -2 2 -5 1920.62 23.83
 -2 2 5 1939.33 22.36
 -2 2 5 1884.64 46.39
 2 2 5 1928.14 51.8
 2 2 5 1939.07 43.67
 2 2 5 1864.86 57.27
 -2 3 -5 0.11 2.63
 -2 3 5 -1.83 2.47
 -2 3 5 12.92 7.42
 2 3 5 11.68 7.53
 2 3 5 0.14 6.04
 2 3 5 10.93 4.69
 -2 4 5 1346.89 27.89
 -2 4 -5 1323.82 28.54
 2 4 5 1326.65 44.99
 2 4 5 1374.23 28.75
 2 4 5 1327.09 45.39
 -2 4 5 1400.76 46.81
 2 4 5 1365.18 55.26
 -2 5 -5 -0.1 3.83
 2 5 5 3.14 2.86
 2 5 -5 0.99 3.08
 -2 5 5 0.31 3.48
 2 5 5 1.9 6.8
 2 5 5 9.46 7.58
 -2 5 5 -6.77 8.19
 2 5 5 -1.36 7.89
 -2 5 5 1.55 9.03
 -2 6 -5 951.91 29.6
 2 6 5 973.15 28.58
 2 6 -5 942.2 28.13
 -2 6 5 997.02 29.93
 -2 6 5 1010.01 42.08
 2 6 5 951.04 40.93
 2 6 5 967.89 41.82
 2 6 5 973.09 51.04
 -2 6 5 973.16 53.21
 2 7 -5 15.56 6.13
 -2 7 -5 8.3 4.72
 2 7 5 22.44 8.5
 -2 7 5 16.07 11.33
 2 7 5 15.68 10.78
 2 8 -5 993.84 33.6
 -2 8 -5 1006.52 35.02
 2 8 5 1012.52 45.81
 2 8 5 937.08 54.6
 -2 8 5 1013.8 59.32
 2 9 5 0.03 5.14
 -2 9 5 6.52 5.34
 2 9 -5 4.95 5.28
 -2 9 -5 1.38 4.98
 -2 9 5 2.14 11.17
 2 9 5 -2.06 9.78
 -2 10 5 607.93 30.83
 2 10 5 583.62 29.21
 -2 10 -5 566.38 30.14
 2 10 -5 562.11 28.7
 2 10 5 526.81 44.56
 -2 10 5 625.29 50.19
 -2 11 5 -2.4 6.64
 2 11 5 -2.3 6.58
 -2 11 -5 0.56 6.79
 2 11 -5 -2.73 6.39
 2 11 5 12.54 12.68
 -2 11 5 -1.04 14.3
 -2 12 -5 651.36 35.59
 -2 12 5 712.46 37.75
 2 12 -5 665.73 34.52
 2 12 5 725.5 35.72
 2 12 5 602.52 51.22
 -2 12 5 631.09 55.35
 -2 13 -5 8.08 8.43
 2 13 5 4.89 7.81
 2 13 -5 -4.01 7.63
 -2 13 5 4.84 8.59
 2 13 5 2.45 13.03
 -2 13 5 12.43 13.35
 -2 14 -5 373.93 30.22
 2 14 5 378.72 28.84
 -2 14 5 411.54 31.99
 2 14 -5 351.37 28.02
 -2 14 5 404.55 47.14
 2 14 5 353.64 42.15
 -2 15 -5 21.1 12.18
 -2 15 5 0.19 10.54
 2 15 -5 20.44 10.75
 2 15 5 -2.72 9.18
 -2 15 5 -6.27 15.47
 2 15 5 19.17 18.78
 -2 16 5 291.57 30.27
 -2 16 -5 240.82 27.42
 2 16 5 243.75 26.49
 2 16 -5 235.68 25.97
 -2 16 5 272.15 44.1
 2 16 5 253.41 40.1
 2 17 -5 -9.06 12.35
 -2 17 5 17.36 13.46
 -2 17 -5 7.91 12.08
 2 17 5 2.99 10.71
 -2 17 5 6.47 19.75
 2 18 -5 245.01 28.56
 -2 18 -5 298.91 33.08
 -2 18 5 274.05 31.92
 2 18 5 282.52 30.28
 -2 18 5 272 45.74
 -2 19 5 5.45 12.09
 -2 19 -5 0.53 11.97
 2 19 -5 -3.29 12.94
 2 19 5 -13.04 11.55
 -2 -9 6 380.26 15.95
 -2 -8 6 65.91 7.27
 2 -7 6 643.46 27.82
 2 -7 -6 617.79 25.56
 -2 -7 6 596.12 27.41
 -2 -7 -6 571.42 24.44
 -2 -7 6 593.27 20.33
 2 -6 -6 10.33 3.97
 -2 -6 -6 4.66 3.9
 2 -6 6 15.39 5.15
 -2 -6 6 15.56 4.94
 -2 -6 6 12.32 5.28
 -2 -5 6 592.45 21.48
 -2 -5 -6 575.46 20.38
 2 -5 6 587.48 20.91
 2 -5 -6 563.18 20.06
 -2 -5 6 545.48 20.88
 2 -4 -6 125.51 8.25
 -2 -4 6 121.69 8.67
 2 -4 6 126.94 8.49
 -2 -4 -6 130.11 8.57
 -2 -4 6 125.92 10.57
 -2 -4 6 112.16 9.4
 2 -3 -6 843.08 16.18
 2 -3 6 843.37 15.21
 -2 -3 6 816.49 27.31
 -2 -3 6 819.69 29.14
 -2 -2 6 3.34 4.21
 2 -2 6 0.41 6.19
 -2 -2 6 6.53 4.59
 -2 -1 6 749.73 28.66
 2 -1 6 759.58 33.73
 -2 -1 6 737.26 33.86
 -2 0 6 5.68 4.93
 2 0 6 11.5 7.57
 -2 0 6 5.68 5.91
 2 1 6 794.24 35.38
 -2 1 6 817.38 32.78
 -2 2 6 0.39 5.56
 2 2 6 -0.32 4.82
 -2 3 -6 867.3 15.58
 -2 3 6 867.96 14.33
 -2 3 6 834 39.45
 2 3 6 862.24 27.44
 2 3 6 834.14 38.7
 2 3 6 847.71 39.04
 2 3 6 806.24 42.92
 -2 3 6 837.17 45.28
 -2 4 -6 126.08 8.22
 -2 4 6 133.59 8.24
 2 4 6 148.14 17.65
 2 4 6 137.81 10.34
 -2 4 6 123.73 17.27
 2 4 6 130.8 16.85
 2 4 6 127.7 19.12
 -2 4 6 120.28 18.77
 -2 5 -6 576.49 19.81
 -2 5 6 568.17 19.74
 2 5 6 589.39 33.73
 -2 5 6 589.31 34.89
 2 5 6 579.43 34.35
 2 5 6 567.38 40.2
 -2 5 6 567.42 40.74
 -2 6 6 17.32 5.21
 -2 6 -6 15.49 5.07
 -2 6 6 7.4 9.63
 2 6 6 12.59 7.6
 2 6 6 6.39 8.2
 2 6 6 3.56 8.1
 -2 6 6 3.61 8.07
 2 7 -6 575.48 23.18
 -2 7 -6 605.57 24.71
 2 7 6 613.25 38.21
 2 7 6 547.51 41.82
 -2 7 6 613.91 46.69
 -2 8 -6 61.73 10.01
 2 8 -6 48.91 8.21
 2 8 6 48.41 13.17
 -2 8 6 53 15.4
 2 8 6 50.66 15.13
 -2 9 6 442.75 24.87
 2 9 -6 389.41 22.41
 2 9 6 411.77 23.19
 -2 9 -6 413.82 23.89
 2 9 6 432.12 41.31
 -2 9 6 440.89 43.58
 2 10 6 46.29 9.86
 2 10 -6 36.43 9.12
 -2 10 -6 43.31 9.64
 -2 10 6 60.4 11.28
 -2 10 6 50.77 18.83
 2 10 6 37.96 15.43
 2 11 -6 338.95 23.66
 -2 11 -6 326.4 24.15
 -2 11 6 324.29 24.77
 2 11 6 319.38 23.44
 -2 11 6 378.01 43.98
 2 11 6 324.86 38.72
 2 12 6 20.46 9.27
 -2 12 6 8.24 8.08
 2 12 -6 3.82 7.45
 -2 12 -6 14.04 8.6
 2 12 6 11.24 13.64
 -2 12 6 21.78 15.2
 2 13 6 289.19 24.62
 -2 13 -6 269.91 24.5
 -2 13 6 298.37 26.13
 2 13 -6 254.12 23.44
 2 13 6 273.11 39.45
 -2 13 6 283.75 41.26
 2 14 -6 -8.7 9.33
 2 14 6 2 8.68
 -2 14 -6 5.34 9.92
 -2 14 6 6.09 9.19
 -2 14 6 20.08 19.2
 2 14 6 -1.36 17.38
 -2 15 -6 181.29 22.94
 2 15 -6 161.02 20.58
 -2 15 6 185.52 23.38
 2 15 6 177.2 21.74
 -2 15 6 152.49 32.82
 2 15 6 167.84 33.17
 2 16 -6 -9.65 11.65
 -2 16 -6 11.73 11.36
 -2 16 6 -5.82 10.42
 2 16 6 7.66 11.32
 2 16 6 12.24 18.85
 -2 16 6 -2.77 18.12
 2 17 -6 129.84 19.71
 -2 17 -6 139.89 21.47
 2 17 6 140.37 21.15
 -2 17 6 103.9 18.7
 -2 17 6 136.16 35.86
 -2 18 -6 -8.78 12.53
 2 18 6 -0.39 11.61
 2 18 -6 -11.97 12.04
 -2 18 6 -20.88 14.61
 -2 -8 7 94.33 8.98
 -2 -7 7 19.76 5.73
 -2 -6 7 128.49 11.35
 -2 -5 7 117.57 11.22
 2 -4 -7 112.71 5.59
 2 -4 7 105.67 13.33
 -2 -4 7 115.16 11.72
 -2 -4 7 127.73 10.18
 2 -3 7 9.26 6.67
 -2 -3 7 14.59 5.92
 -2 -3 7 20.14 6.46
 2 -2 7 127.77 15.72
 -2 -2 7 131.58 13.3
 -2 -2 7 124.23 14.3
 2 -1 7 6.64 7.9
 -2 -1 7 8.08 5.89
 -2 -1 7 3.43 5.03
 -2 0 7 209.63 18.27
 2 0 7 198.75 19.8
 2 1 7 1.47 6.63
 -2 1 7 -12.05 9.09
 -2 1 7 2.58 7.07
 2 1 7 -10.24 8.84
 -2 2 7 162.8 20.8
 2 2 7 142.79 18.8
 -2 2 7 108.75 14.32
 2 2 7 127.34 16.85
 2 2 7 122.1 12.71
 -2 2 7 124.81 17.91
 2 2 7 115.7 17.38
 2 3 7 27.64 10.74
 2 3 7 23.92 10.45
 -2 3 7 25.84 10.97
 -2 3 7 15.09 8.68
 2 3 7 22.76 10.2
 2 3 7 33.3 7.46
 -2 3 7 18.3 2.57
 -2 4 -7 111.78 4.76
 2 4 7 133.49 10.84
 2 4 7 111.81 18.12
 -2 4 7 119.97 18.54
 2 4 7 134.59 19.29
 -2 4 7 92.51 18.42
 2 4 7 127.98 19.77
 -2 5 -7 129.54 7.96
 -2 5 7 136.9 7.92
 2 5 7 119.14 18.24
 2 5 7 153.71 20.49
 -2 5 7 135.84 19.6
 -2 5 7 143.84 22.4
 2 5 7 80.79 16.8
 -2 6 7 136.96 9.79
 -2 6 -7 124.01 9.48
 -2 6 7 130.64 19.66
 2 6 7 116.85 17.73
 2 6 7 137.54 19.9
 2 6 7 115.63 20.96
 -2 6 7 120.83 21.3
 -2 7 7 17.97 4.96
 -2 7 -7 22.2 5.8
 2 7 7 6.12 10.54
 -2 7 7 18.87 10.58
 2 7 7 -2.59 12.58
 -2 7 7 2.04 12.07
 2 7 7 18.03 12.71
 -2 8 -7 96.04 11.06
 2 8 7 76.6 16.14
 2 8 7 106.45 21.55
 -2 8 7 91.76 21.3
 -2 9 -7 16.54 7.61
 -2 9 7 9.92 5.71
 2 9 7 5.46 4.99
 2 9 -7 1.02 5.26
 2 9 7 -3.32 12.62
 -2 9 7 14.5 10.66
 -2 10 -7 103.12 13.65
 -2 10 7 102.75 13.2
 2 10 -7 87.5 12.06
 2 10 7 91.87 12.56
 2 10 7 102.76 24.43
 -2 10 7 104.66 25.08
 -2 11 -7 41.55 10.39
 2 11 -7 20.15 8.41
 -2 11 7 26.13 8.51
 2 11 7 34.7 9.44
 2 11 7 4.56 12.93
 -2 11 7 10.93 13.74
 -2 12 7 52.29 11.57
 -2 12 -7 51.5 11.54
 2 12 7 59.36 11.65
 2 12 -7 44.68 10.77
 2 12 7 48.78 18.9
 -2 12 7 59.21 22.82
 -2 13 -7 10.14 8.62
 2 13 7 -3.06 7.03
 -2 13 7 -2.83 8.02
 2 13 -7 1.86 6.77
 -2 13 7 -0.87 17.09
 2 13 7 8.91 15.63
 -2 14 -7 36.63 11.53
 2 14 7 40.35 11.69
 -2 14 7 41.57 11.14
 2 14 -7 39.82 11.8
 2 14 7 63.98 23.85
 -2 14 7 60.04 25.32
 2 15 7 18.44 21.99
 -2 15 7 13.48 18.95
 -2 16 7 50.35 28.55
 2 -8 8 -13.07 10.35
 2 -7 8 598.84 33.23
 2 -6 8 0.63 8.16
 -2 -6 8 5.13 4.99
 -2 -5 8 796.83 30.63
 2 -5 8 779.5 37
 2 -4 8 4.48 6.9
 -2 -4 8 4.84 6.08
 2 -3 8 654.28 34.64
 -2 -3 8 684.01 31.13
 -2 -3 8 645.02 28.61
 -2 -2 8 2.09 6.24
 2 -2 8 8.46 8.73
 -2 -2 8 1.42 5.15
 -2 -1 8 980.08 40.25
 2 -1 8 1011.53 44.23
 2 0 8 -0.37 8.32
 -2 0 8 -6.69 9.12
 -2 0 8 6.92 7.75
 -2 1 8 977.54 42.93
 2 1 8 1041.35 47.42
 -2 1 8 1012.44 50.1
 -2 2 8 6.37 11.73
 2 2 8 2.32 9.02
 2 2 8 1.34 11.2
 -2 2 8 -4.12 8.44
 2 3 8 643.67 40.83
 -2 3 8 699.67 43.61
 2 3 8 672.86 40.56
 2 3 8 683.92 44.33
 -2 3 8 661.93 45.17
 2 4 8 -1.18 9.95
 -2 4 8 1.81 11.79
 2 4 8 4.8 10.21
 -2 4 8 15 11.6
 2 4 8 8.28 9.78
 2 5 8 829.46 47.72
 -2 5 8 890.47 50.16
 2 5 8 814.42 47.31
 2 5 8 811.74 51.86
 -2 5 8 765.56 52.72
 -2 6 8 1.11 11.6
 2 6 8 -4.87 12.43
 2 6 8 -10.33 12.26
 -2 6 8 -16.13 13.19
 2 6 8 10.32 11.17
 2 7 8 645.35 44.54
 2 7 8 635.96 44.43
 -2 7 8 630.91 44.87
 2 7 8 689.12 51.51
 -2 7 8 674.85 53.6
 2 8 8 7.82 13.52
 -2 8 8 5.86 11.84
 2 9 8 586.37 51.72
 -2 9 8 608.97 55.44
 2 10 8 11.47 15.49
 -2 10 8 -28.05 20.44
 -2 11 8 394.04 47.33
 2 11 8 399.22 46.13
 -2 12 8 -11.23 20.3
 2 12 8 34.64 20.27
 2 13 8 312.27 44.42
 -2 13 8 322.08 46.21
 2 14 8 40.47 24.88
 -2 14 8 -8.78 22.63
 2 -7 9 52.34 11.85
 2 -6 9 81.1 14.61
 2 -5 9 24.64 10.76
 2 -4 9 70.99 14.37
 -2 -4 9 62.43 11.12
 -2 -3 9 -6.43 9
 2 -3 9 2.9 7.65
 -2 -2 9 56.83 11.25
 2 -2 9 94.27 16.18
 -2 -1 9 -0.85 8.4
 2 -1 9 8.62 8.86
 2 0 9 95.44 17.31
 -2 0 9 95.86 16.17
 2 1 9 14.34 10.11
 -2 1 9 11.99 9.37
 -2 2 9 89.46 20.06
 2 2 9 102.87 17.71
 2 2 9 79.46 18.73
 -2 2 9 84.11 17.47
 -2 3 9 -6.76 11.77
 2 3 9 26.2 15.06
 2 3 9 -2.47 10.43
 -2 3 9 0.61 9.53
 -2 4 9 69.56 18.45
 2 4 9 74.8 18.43
 2 4 9 64.49 16.46
 -2 4 9 88.47 19.82
 2 5 9 15.29 13.17
 -2 5 9 9.05 12.59
 2 5 9 -7.73 14.24
 -2 5 9 14.85 13.22
 -2 6 9 51.07 16.64
 2 6 9 51.31 14.86
 2 6 9 53.85 16.76
 2 6 9 74.57 20.62
 -2 6 9 68.51 19.11
 2 7 9 17.46 12.85
 2 7 9 17.6 13.9
 -2 7 9 24.38 13.3
 2 7 9 36.42 16.38
 -2 7 9 33.96 16.72
 2 8 9 83.23 22
 -2 8 9 65.07 20.82
 2 9 9 23.1 18.19
 -2 9 9 -7.38 16.18
 2 10 9 60.03 23.15
 -2 10 9 38.21 19.77
 -2 11 9 -11.82 20.07
 2 11 9 9.92 17.15
 -2 12 9 26.85 22.4
 -2 13 9 6.96 16.98
 2 -5 10 136.89 18.66
 2 -4 10 14.4 10.24
 2 -3 10 210.93 23.23
 2 -2 10 3.53 9.32
 2 -1 10 153.92 20.51
 2 0 10 3.64 9.65
 2 1 10 169.69 23.17
 -2 1 10 219.22 29.61
 2 1 10 207.66 28.34
 2 2 10 17.92 15.11
 2 2 10 -21.35 14.31
 -2 2 10 9.05 14.36
 2 3 10 219.37 29.4
 -2 3 10 211.46 28.98
 2 3 10 195.76 25.55
 -2 3 10 194.19 26.97
 -2 4 10 3.91 14.53
 2 4 10 12.45 13.52
 2 4 10 -14.35 16.11
 -2 4 10 -6.45 12.72
 2 5 10 136.34 24.09
 -2 5 10 146.67 26.98
 2 5 10 88.29 19.48
 -2 5 10 149.85 27.2
 -2 6 10 -11.2 15.6
 2 6 10 -37.44 18.74
 2 6 10 -34.68 20.8
 -2 6 10 8.85 14
 -2 7 10 134.57 26.75
 2 7 10 112.04 23.57
 -2 7 10 169.99 30.52
 -2 8 10 9.57 15.02
 -2 9 10 134.04 30.57
 -2 10 10 5.87 14.21
 -2 11 10 104.66 29.1
 2 -2 11 306.12 29.68
 2 -1 11 2.27 10.83
 2 0 11 279.44 35.19
 2 0 11 230.7 27.04
 -2 0 11 270.78 35.58
 2 1 11 -13.19 13.57
 -2 1 11 0.89 16.8
 2 1 11 23.49 18.89
 2 2 11 336.18 37.99
 -2 2 11 323.52 38.54
 2 2 11 296.4 32.12
 -2 3 11 0.1 13.59
 2 3 11 28.82 17.81
 2 3 11 -23.44 16.03
 2 4 11 292.62 36.21
 2 4 11 250.06 31.48
 -2 4 11 264.7 34.42
 2 5 11 -6.03 15.3
 -2 5 11 -3.09 16.96
 2 6 11 228.01 32.91
 -2 6 11 252.64 36.43
 -2 7 11 0.49 13.41
 -2 8 11 189.01 34.34
 -2 9 11 17.23 18.53
 2 1 12 -27.98 16.91
 2 2 12 1.95 13.72
 -3 -14 0 0.73 5.34
 -3 -13 0 2.21 4.87
 -3 -12 0 1.04 4.68
 -3 -11 0 5.27 5.18
 -3 -10 0 6.43 4.82
 -3 -10 0 1.59 3.46
 -3 -9 0 1.01 3.48
 -3 -8 0 1.65 3.06
 -3 -8 0 3.87 5.59
 -3 -7 0 -0.46 4.1
 -3 -7 0 1 2.17
 -3 -7 0 -4.05 4.06
 -3 -6 0 0.92 3.39
 -3 -6 0 1.54 2.22
 -3 -6 0 0.49 3.58
 -3 -5 0 2.01 2.78
 -3 -5 0 0.62 1.85
 -3 -5 0 -0.63 3.12
 -3 -4 0 1.89 2.61
 -3 -4 0 -0.56 2.2
 -3 -3 0 -0.31 2.1
 -3 -2 0 0.46 1.69
 3 -1 0 -0.41 2.11
 3 0 0 -0.67 1.55
 3 1 0 0.62 1.88
 3 1 0 0.28 1.72
 3 2 0 2.94 2.28
 3 3 0 3.01 3.03
 3 3 0 -0.14 1.47
 3 4 0 2.86 3.54
 3 4 0 1.06 1.84
 3 5 0 6.05 5.01
 3 5 0 -0.84 2.5
 3 6 0 -2.52 4.8
 3 7 0 -6.93 7.05
 -3 8 0 -0.18 1.62
 3 8 0 -17.85 9.58
 3 10 0 1.98 5.79
 -3 10 0 -1.29 7.89
 3 11 0 -0.02 6.36
 -3 11 0 -22.29 9.45
 -3 11 0 -2.83 7.48
 -3 12 0 -4.14 9.03
 3 12 0 -1.11 6.76
 -3 12 0 -5.91 9.07
 3 13 0 0.13 7.59
 -3 13 0 -5.58 10.98
 -3 13 0 2 7.6
 3 14 0 3.53 7.77
 -3 14 0 -9.67 10.82
 -3 14 0 -2.96 9.07
 -3 15 0 -10.93 11.96
 3 15 0 -4.13 9.91
 -3 15 0 -0.57 10.53
 -3 16 0 -5.08 10.36
 3 16 0 -7.42 10.22
 -3 16 0 -1.87 10.12
 -3 17 0 1.44 11.14
 3 17 0 -2.75 10.38
 -3 17 0 -2.79 12.06
 -3 18 0 6.7 13.78
 3 18 0 -11.04 11.87
 -3 18 0 1.08 12.12
 -3 19 0 9.28 14.36
 3 19 0 -1.52 11.71
 -3 19 0 -0.89 15.05
 -3 20 0 13.21 17.2
 3 20 0 -4.88 13.59
 -3 20 0 4.64 13.31
 -3 -14 1 329.54 18.15
 -3 -13 -1 570.36 29.23
 -3 -13 1 547.21 22.78
 -3 -12 1 596.66 23.34
 -3 -12 -1 646.43 29.53
 -3 -11 1 968.17 29.88
 -3 -11 -1 935.73 34.5
 -3 -10 1 693.44 23.72
 -3 -10 -1 602.6 27.18
 -3 -9 -1 911.87 29.96
 -3 -9 1 848.66 24.11
 -3 -9 -1 785.44 29.08
 -3 -9 1 790.26 40.39
 -3 -8 1 1484.65 29.12
 -3 -8 -1 1484.44 36.35
 -3 -8 -1 1343.39 36.88
 -3 -8 1 1344.4 49.22
 -3 -7 -1 1857.32 46.79
 -3 -7 1 1902.28 48.38
 -3 -7 -1 1928.21 49.42
 -3 -7 1 1850.83 30.21
 -3 -7 -1 1914.65 39.78
 -3 -7 -1 1757.55 39.9
 -3 -7 1 1764.08 53.83
 -3 -7 -1 1775.73 60.07
 -3 -6 -1 1737.23 42.48
 -3 -6 1 1852.56 45.29
 -3 -6 1 1679.27 41.12
 -3 -6 -1 1736.46 42.89
 -3 -6 1 1707.6 25.8
 -3 -6 -1 1713.93 35.72
 -3 -6 1 1578.7 47.15
 -3 -6 -1 1725.42 55.35
 -3 -5 -1 2173.95 44.29
 -3 -5 1 2286.97 46.49
 -3 -5 1 2259.01 44.58
 -3 -5 -1 2284.68 45.72
 -3 -5 1 2136.46 25.14
 -3 -5 -1 2108.35 37.77
 -3 -5 -1 2079.59 58.19
 -3 -5 1 1981.67 48.2
 -3 -4 1 2365.07 44.95
 -3 -4 -1 2329.41 43.02
 -3 -4 1 2353.07 41.73
 -3 -4 -1 2394.53 42.87
 -3 -4 -1 2324.39 39.32
 -3 -4 -1 2385.33 56.09
 -3 -3 -1 6225.15 65.9
 -3 -3 1 6641.84 69.94
 -3 -3 1 6348.85 61.67
 -3 -3 -1 6454.45 63.22
 3 -3 -1 6313.25 55.01
 -3 -3 -1 6281.52 54.7
 -3 -3 -1 6497.67 83.4
 -3 -2 1 4105.46 50.69
 -3 -2 -1 4510.88 51.4
 -3 -2 -1 4416.02 47.92
 -3 -2 1 4294.21 46.41
 -3 -2 -1 4541.73 39.55
 3 -2 -1 4301.34 38.78
 -3 -2 -1 4359.2 46.33
 3 -2 -1 4465.68 41.84
 -3 -1 -1 3150.03 40.32
 -3 -1 1 3219.22 42.1
 3 -1 -1 3215.48 29.64
 -3 -1 -1 3109.23 41.76
 -3 0 1 2735.97 29.26
 3 0 1 2733.08 40.89
 3 1 1 3044.16 40.52
 3 1 -1 3304.26 41.09
 -3 1 1 3067.69 29.5
 3 1 1 3172.47 38.46
 3 1 1 3148.6 28.72
 -3 1 1 3123.19 33.93
 3 2 -1 4460.27 50.99
 3 2 1 4250.57 50.75
 3 2 1 4470.16 43.58
 3 3 1 6119.63 67.24
 3 3 -1 6405.22 67.19
 3 3 1 6151.51 60.75
 3 3 -1 6208.79 60.99
 3 3 1 6172.71 59.45
 3 4 -1 2270.48 44.32
 3 4 1 2271.39 44.98
 3 4 1 2242.09 36.98
 3 4 -1 2233.12 39.44
 3 4 1 2201.38 39.28
 3 5 -1 2109.26 46.86
 3 5 1 2051.83 46.54
 3 5 1 2112.04 37.86
 3 5 -1 2190.24 42.38
 3 5 1 2155.9 41.71
 3 6 1 1755 47.04
 3 6 -1 1672.94 44.61
 3 6 1 1747.59 37.06
 3 6 -1 1729.56 40.32
 3 6 1 1682.03 39.33
 3 7 -1 1803.68 43.84
 3 7 1 1709.6 50.14
 3 7 -1 1823.17 51
 3 8 1 1422.85 41.08
 3 8 -1 1393.9 41.02
 -3 8 1 1434.63 31.22
 3 9 -1 846.77 34.36
 3 9 1 876.82 34.09
 -3 9 1 797.75 23.63
 3 10 1 658.76 31.53
 3 10 -1 646.99 31.43
 -3 10 1 675.72 22.17
 -3 10 1 725.41 43.82
 -3 10 -1 683.11 36.56
 -3 11 -1 893.49 41.71
 -3 11 1 900.8 42.97
 3 11 -1 909.21 38.84
 3 11 1 956.08 39.79
 -3 11 1 903.04 50.67
 -3 11 -1 923.11 44.86
 -3 12 -1 617.85 36.47
 -3 12 1 626.14 37.68
 3 12 -1 624.49 34.39
 3 12 1 642.43 34.35
 -3 12 1 604.89 43.52
 -3 12 -1 598.25 37.67
 -3 13 1 558.86 37.23
 -3 13 -1 537.18 35.34
 3 13 -1 547.48 33.36
 3 13 1 562.43 33.04
 -3 13 1 574.59 43.98
 -3 13 -1 611.91 39.58
 -3 14 1 358.24 30.72
 -3 14 -1 327.77 29
 3 14 -1 347.87 28.15
 3 14 1 338.72 27.9
 -3 14 -1 371.15 33.64
 -3 14 1 339.93 35.68
 3 15 1 175.45 22.03
 -3 15 -1 203.16 23.9
 -3 15 1 205.3 24.91
 3 15 -1 209.66 23.31
 -3 15 -1 211.19 27.09
 -3 15 1 184.51 27.41
 3 16 -1 234.02 25.33
 -3 16 -1 248.57 28.44
 -3 16 1 259.18 29.54
 3 16 1 247.24 26.08
 -3 16 1 258.09 33.59
 -3 16 -1 250.21 29.87
 -3 17 -1 252.34 29.34
 -3 17 1 255.34 29.65
 3 17 -1 250.05 27.2
 3 17 1 230.07 26.53
 -3 17 1 250.77 34.81
 -3 17 -1 249.25 31.36
 -3 18 -1 197.54 26.79
 -3 18 1 188.18 26.76
 3 18 -1 176.97 24.53
 3 18 1 173.7 24.46
 -3 18 -1 170.58 27.27
 -3 18 1 189.77 33.31
 3 19 1 180.27 25.85
 -3 19 -1 177.94 27.35
 -3 19 1 165.91 26.4
 3 19 -1 143.22 23.47
 -3 19 1 112.82 27.15
 -3 20 -1 102.13 22.87
 -3 20 1 91.94 23.54
 3 20 -1 125.83 24.11
 3 20 1 115.8 22.37
 -3 20 1 133.98 29.97
 -3 21 1 116.89 29.26
 -3 -13 2 174.92 12.2
 -3 -12 -2 61.4 10.82
 -3 -12 2 76.51 9.03
 -3 -11 2 489.43 19.73
 -3 -11 -2 432.78 25.92
 -3 -10 2 546.73 19.42
 -3 -10 -2 539.15 27.47
 -3 -10 2 521.21 32.3
 -3 -9 2 316.05 13.52
 -3 -9 -2 303.85 20.63
 -3 -9 2 304.91 23.38
 -3 -8 2 587.29 16.38
 -3 -8 -2 544.72 26.18
 -3 -8 2 562.74 29.68
 -3 -7 -2 87.04 10.84
 -3 -7 -2 101.11 11.4
 -3 -7 2 88.51 10.87
 -3 -7 -2 89.62 11.1
 -3 -7 -2 99.86 10.43
 -3 -7 -2 85.5 9.75
 -3 -7 2 97.14 5.92
 -3 -7 2 98.56 12.09
 -3 -6 2 991.5 33.61
 -3 -6 -2 945.83 31.39
 -3 -6 -2 922.25 31.77
 -3 -6 2 878.25 29.98
 3 -6 -2 908.33 29.28
 -3 -6 -2 963.02 29.94
 -3 -6 -2 928.6 29.47
 -3 -6 -2 927.05 24.34
 -3 -6 2 896.92 14.56
 -3 -6 2 842.95 31.62
 -3 -6 -2 947.19 43.65
 -3 -6 -2 920.47 31.48
 -3 -5 2 1556.99 39.38
 -3 -5 -2 1570.38 37.73
 -3 -5 2 1548.82 36.76
 -3 -5 -2 1620.33 38.54
 3 -5 -2 1501.11 35.52
 -3 -5 -2 1486.62 30.01
 -3 -5 -2 1564.4 37.95
 -3 -5 -2 1560.37 35.68
 -3 -5 -2 1468.34 38.14
 -3 -5 -2 1585.21 52.37
 -3 -4 -2 649.8 22.85
 -3 -4 2 653.44 24.14
 -3 -4 2 655.68 21.92
 -3 -4 -2 661.77 22.51
 3 -4 -2 665.96 21.86
 -3 -4 -2 607.94 19.16
 -3 -4 -2 680.38 21.81
 -3 -4 -2 661.08 32.29
 -3 -4 -2 633.93 24.1
 -3 -3 -2 524.84 18.95
 -3 -3 2 498.25 19.63
 -3 -3 2 506.25 17.51
 -3 -3 -2 544.01 18.53
 3 -3 -2 541.7 17.99
 -3 -3 -2 558.92 18.42
 3 -3 -2 534.77 10.54
 -3 -3 -2 505.2 17.66
 -3 -3 -2 587.64 27.92
 -3 -3 -2 536.46 21.34
 -3 -2 -2 335.39 13.19
 -3 -2 2 333.64 13.05
 -3 -2 2 329.22 14.61
 -3 -2 -2 325.77 14.04
 -3 -2 -2 321.11 15.16
 -3 -2 -2 346.47 19.73
 -3 -1 -2 466.09 15.8
 -3 -1 -2 478.37 20.99
 3 0 -2 4991.5 48.98
 3 0 2 4866.51 48.19
 -3 0 -2 4819.84 55.59
 3 1 -2 457.62 15.28
 3 1 2 448.43 15.15
 -3 1 2 444.62 10.76
 3 1 -2 447.92 9.98
 -3 1 -2 437.42 16.17
 3 1 2 451.75 17.44
 3 2 -2 307.23 13.78
 3 2 2 323.67 14.29
 3 2 2 316.14 13.43
 -3 2 2 339.06 13.87
 3 2 2 324.05 13.37
 -3 2 2 324.57 10.44
 -3 2 -2 324.28 13.42
 3 3 -2 525.68 18.93
 3 3 2 536.18 20.15
 -3 3 2 549.55 19.03
 3 3 2 521.84 21.01
 3 3 2 523.05 18.23
 3 3 2 551.11 16.6
 -3 3 -2 503.98 15.8
 3 4 2 611.77 23.76
 3 4 -2 632.29 22.99
 3 4 -2 589.23 20.67
 3 4 2 619.21 20.65
 3 4 2 641.19 23.55
 -3 4 -2 666.05 16.86
 3 5 -2 1537.84 39.2
 3 5 2 1496.53 40.77
 3 5 2 1498.53 37.01
 3 5 -2 1515 35.22
 3 5 2 1522.61 34.71
 3 6 -2 910.16 29.5
 3 6 2 912.35 29.08
 3 6 -2 906.6 32.5
 3 6 2 893.67 34.5
 3 7 -2 85.68 10.1
 3 7 2 82.21 11.76
 3 7 -2 84.47 11.6
 3 8 -2 547.03 25.95
 3 8 2 569.75 25.55
 -3 8 2 545.7 23.61
 3 8 2 619.74 37.77
 3 9 -2 270.81 19.93
 3 9 2 288.64 19.94
 3 9 2 338.43 29.75
 -3 9 2 284.35 17.41
 -3 9 -2 302.6 20.63
 -3 10 2 512.6 31.24
 3 10 -2 529.5 28.85
 3 10 2 545.71 28.47
 -3 10 -2 529.31 30.07
 -3 10 2 562.73 24.76
 3 10 2 556.32 39.32
 -3 10 2 521.16 39.6
 -3 10 -2 541.47 29.48
 -3 11 -2 423.1 29.23
 -3 11 2 474.23 31.23
 3 11 -2 451.58 28.23
 3 11 2 482.93 28.3
 3 11 2 442.2 36.65
 -3 11 2 476.54 23.65
 -3 11 -2 466.38 28.95
 -3 11 2 426.29 37.11
 3 12 -2 77.68 13.28
 -3 12 -2 56.35 12.83
 -3 12 2 81.08 15.07
 3 12 2 79.99 12.78
 3 12 2 92.46 19.06
 -3 12 2 80.7 18.82
 -3 12 2 90.47 11.19
 -3 12 -2 80.05 13.33
 -3 13 -2 164.85 20.12
 -3 13 2 175.86 21.23
 3 13 2 180.23 19.92
 3 13 -2 191.85 20.77
 -3 13 -2 179.83 20.51
 -3 13 2 216.76 30.3
 -3 14 -2 271.56 27.1
 -3 14 2 259.35 27.37
 3 14 -2 271.17 24.91
 3 14 2 285.45 25.28
 -3 14 -2 280.57 27.58
 -3 14 2 282.9 33.73
 -3 15 -2 94.64 17.76
 3 15 -2 107.95 17.38
 3 15 2 115.93 18.18
 -3 15 2 133.87 21.41
 -3 15 2 146.16 26.99
 -3 15 -2 135.67 20.84
 -3 16 -2 203.46 25.62
 3 16 -2 180.46 22.57
 3 16 2 199.29 24.25
 -3 16 2 192.22 26.12
 -3 16 -2 204.29 25.55
 -3 16 2 179.4 30.46
 -3 17 -2 78.94 18.96
 -3 17 2 78.18 18.86
 3 17 -2 50.86 14.93
 3 17 2 88.65 18.88
 -3 17 2 68.99 22.24
 -3 18 -2 61.29 18.12
 -3 18 2 77.82 19.33
 3 18 -2 41.99 14.05
 3 18 2 66.16 17.19
 -3 18 2 36.43 18.08
 3 19 2 118.71 22.69
 3 19 -2 119.12 21.31
 -3 19 -2 128.14 24.7
 -3 19 2 152.01 27.49
 -3 19 2 87.73 24.26
 3 20 -2 46.19 17.01
 -3 20 2 77.02 22.84
 -3 20 -2 87.4 24.02
 3 20 2 58.13 18.18
 -3 20 2 44.85 19.33
 -3 21 2 74.98 27.78
 -3 -11 3 103.21 8.85
 -3 -10 -3 170.96 17.52
 -3 -10 3 153.2 9.66
 -3 -10 -3 172.21 13.56
 -3 -10 3 150.88 16.57
 -3 -9 -3 56.29 10.3
 -3 -9 3 56.39 5.47
 -3 -9 -3 74.29 9.09
 -3 -9 3 59.13 10.18
 -3 -8 3 296.13 10.41
 -3 -8 -3 297.9 15.85
 -3 -8 -3 300.5 21.59
 -3 -8 3 261.47 18.89
 -3 -7 3 -7.04 5.48
 -3 -7 -3 -0.87 4.32
 -3 -7 -3 -0.42 5.6
 -3 -7 -3 4.37 4.39
 -3 -7 3 4.87 4.26
 -3 -7 -3 5.7 4.08
 -3 -6 3 313.01 19.44
 -3 -6 -3 313.01 17.77
 -3 -6 3 314.55 18.2
 -3 -6 -3 298.71 18.09
 -3 -6 -3 286.09 14.6
 -3 -6 -3 287.19 19.94
 -3 -5 3 527.82 23.57
 -3 -5 -3 491.16 21.01
 -3 -5 3 473.17 20.45
 -3 -5 -3 492.31 21.25
 3 -5 -3 506.55 22.66
 3 -5 -3 500.17 22.2
 -3 -5 -3 502.61 22.24
 -3 -5 -3 481.97 18.93
 -3 -5 -3 495.67 23.79
 -3 -5 -3 473.25 30.97
 -3 -5 -3 491.84 24.95
 -3 -4 -3 76.81 10.31
 -3 -4 3 87.52 9.34
 -3 -4 -3 84.74 8.31
 -3 -4 -3 92.18 8.83
 -3 -4 3 82.43 8.43
 3 -4 -3 82.44 8.62
 -3 -4 -3 88.12 12.66
 -3 -4 -3 85.83 8.49
 -3 -3 3 114.24 9.41
 -3 -3 -3 117.99 9
 -3 -3 3 123.77 8.82
 -3 -3 -3 121.88 8.9
 3 -3 -3 110.09 9.5
 -3 -3 -3 108.05 9.43
 -3 -3 -3 113.45 13.66
 -3 -2 -3 168.01 9.99
 -3 -2 3 174.82 10.76
 -3 -2 3 175.54 9.3
 -3 -2 -3 184.24 10.07
 3 -2 -3 178.43 10.95
 -3 -2 -3 188.2 15.87
 -3 -1 3 97.22 6.53
 3 -1 -3 86.84 7.26
 -3 -1 -3 97.07 10.53
 -3 -1 -3 94.13 10.07
 3 0 3 1443.56 25.88
 3 0 -3 1354.27 25.44
 3 0 -3 1429.76 25.37
 -3 0 -3 1348.83 35
 -3 0 -3 1438.72 36.76
 3 1 -3 99.13 7.07
 3 1 3 97.43 7.2
 3 1 -3 103.05 6.37
 -3 1 -3 104.53 8.94
 3 1 3 97.93 9.56
 -3 1 -3 94.37 9.11
 3 2 3 169.34 10.45
 3 2 -3 158.3 9.71
 3 2 3 172.6 11.36
 3 2 3 167.33 12.1
 -3 2 3 170.77 5.97
 -3 2 3 174.73 12.47
 -3 2 -3 161.5 11.37
 3 3 3 115.16 9.9
 -3 3 -3 110.87 9.08
 3 3 -3 115.15 8.94
 -3 3 3 114.25 10.25
 3 3 3 116.02 8.74
 3 3 3 105.09 10.06
 3 4 -3 76.62 8.3
 3 4 3 80.72 9.31
 3 4 3 87.25 7.73
 3 4 -3 84.88 8.23
 3 4 3 80.44 9.27
 -3 4 3 81.32 9.65
 3 4 3 96.8 14.13
 3 5 -3 482.18 21.89
 3 5 3 456 22.96
 3 5 -3 444.88 19.25
 3 5 3 461.71 19.38
 3 6 3 280.3 19.63
 3 6 -3 289.17 18.76
 3 6 -3 289.1 16.92
 3 6 3 291.44 16.86
 3 7 -3 4.36 4.51
 3 7 3 3.45 5.28
 3 8 -3 291.91 19.57
 3 8 3 312.52 19.48
 3 8 3 326.57 22.08
 3 8 3 310.99 28.72
 -3 8 3 294.14 20.45
 -3 8 -3 282.75 15.77
 3 9 -3 54.71 9.76
 3 9 3 50.26 9.31
 -3 9 3 56.01 14.6
 -3 9 -3 59.5 8.34
 3 9 3 55.05 14.29
 -3 10 3 122.21 15.06
 -3 10 -3 112.18 14.53
 3 10 -3 162.17 16.24
 3 10 3 150.12 15.32
 3 10 3 154.66 22.62
 -3 10 3 148.72 24.16
 -3 10 -3 155.03 13.76
 -3 11 3 91.46 14.59
 -3 11 -3 80.06 13.21
 3 11 -3 94.52 13.93
 3 11 3 83.88 12.66
 -3 11 3 95.84 20.66
 -3 11 -3 105.61 12.4
 3 11 3 95.93 20.01
 -3 12 3 0.87 8.99
 -3 12 -3 13.53 8.37
 3 12 -3 24.49 9.49
 3 12 3 22.77 8.65
 -3 12 -3 24.41 7.85
 -3 12 3 16.41 11.91
 3 12 3 21.69 12.29
 3 13 -3 12.87 8.29
 -3 13 -3 20.54 9.36
 -3 13 3 20.92 9.82
 3 13 3 15.71 8.3
 3 13 3 24.5 14.68
 -3 13 -3 27.94 8.14
 -3 13 3 25.49 15.53
 -3 14 -3 99.35 17.34
 3 14 -3 98.98 16.03
 3 14 3 97.64 16.31
 -3 14 3 112.62 19.32
 -3 14 -3 102.29 15.24
 -3 14 3 98.71 21.17
 -3 15 -3 11.62 10.22
 -3 15 3 22.68 12.25
 3 15 -3 28.24 12.45
 3 15 3 14.76 9.69
 -3 15 3 13.04 14.17
 3 16 3 86.52 17.35
 -3 16 -3 76.85 17.17
 -3 16 3 109.83 20.22
 3 16 -3 115.17 19.58
 -3 16 3 93.83 24.97
 3 17 3 22.76 13.74
 -3 17 -3 10.84 10.51
 -3 17 3 10.82 12.59
 3 17 -3 0.4 10.63
 -3 17 3 -3.23 16.02
 3 18 3 18 14.44
 3 18 -3 22.52 14.55
 -3 18 -3 27.93 14.43
 -3 18 3 37.48 18.04
 -3 18 3 -16.98 19.77
 -3 19 -3 20.64 14
 3 19 -3 27.37 14.25
 -3 19 3 47.81 19.03
 3 19 3 37.35 16.83
 -3 19 3 -4.31 17.69
 -3 20 3 29.87 18.9
 -3 20 3 6.66 18.8
 -3 -15 -4 313.88 22.51
 -3 -14 -4 354.69 22.6
 -3 -13 -4 378.25 21.97
 -3 -12 -4 360.25 20.46
 -3 -11 -4 379.96 20.16
 -3 -10 4 457.84 14.62
 -3 -10 -4 422.92 20.71
 -3 -9 -4 786.09 27.29
 -3 -9 4 756.62 29.33
 -3 -8 -4 970.3 29.67
 -3 -8 4 924.14 29.92
 -3 -7 4 1185.97 38.6
 -3 -7 -4 1218.2 39.36
 -3 -7 -4 1230.85 45.57
 -3 -7 -4 1223.29 37.13
 -3 -7 4 1071.39 31.29
 -3 -7 -4 1203.61 33.14
 -3 -6 -4 965.4 40.1
 -3 -6 -4 978.95 31.39
 -3 -6 4 1054.46 35.41
 -3 -6 4 1003.24 32.61
 -3 -6 -4 962.18 32.23
 -3 -6 4 930.41 14.17
 -3 -6 -4 961.05 30.01
 -3 -5 4 968.88 32.39
 -3 -5 -4 979.89 29.38
 -3 -5 -4 939.43 29.22
 -3 -5 4 970.34 29.2
 -3 -5 4 913.84 14.74
 -3 -5 -4 981.74 31.28
 -3 -5 -4 910.01 37.3
 -3 -4 4 1004.41 29.74
 -3 -4 -4 1024.1 27.85
 -3 -4 -4 981.93 27.1
 -3 -4 4 965.14 26.63
 -3 -4 4 977.85 17.14
 3 -4 4 1062.99 32.24
 -3 -4 -4 1064.81 46.78
 -3 -3 -4 1445.47 29.81
 -3 -3 4 1518.19 32.5
 -3 -3 4 1453.9 28.97
 -3 -3 -4 1499.85 30.04
 3 -3 -4 1469.99 35.12
 -3 -3 4 1439.07 23.78
 3 -3 4 1503.12 39.37
 -3 -3 -4 1527.7 53.03
 -3 -2 4 1570.19 27.37
 -3 -2 -4 1621.2 27.81
 3 -2 -4 1661.5 35.77
 -3 -2 4 1561.66 27.39
 3 -2 4 1614.43 41.76
 -3 -2 -4 1640.83 51.28
 -3 -1 -4 1944.68 27.56
 3 -1 4 1925.05 29.59
 -3 -1 4 1902.73 26.93
 3 -1 -4 1897.98 36.69
 3 -1 4 1998.59 47.55
 -3 -1 -4 2054.61 52.8
 3 0 4 1645.88 26.03
 3 0 -4 1649.49 26.39
 3 0 -4 1734.94 33.3
 3 0 4 1714.2 45.45
 -3 0 -4 1807.39 45.54
 3 1 -4 1805.24 28.6
 3 1 4 1905.04 29.57
 3 1 -4 1861.16 33.77
 3 1 4 1760.25 47.22
 3 1 4 1852.68 45.42
 3 1 4 1929.22 48.85
 -3 1 -4 1938.2 43.02
 3 2 4 1522.71 30.09
 3 2 -4 1575.92 28.64
 -3 2 4 1601.59 42.72
 3 2 4 1680.24 46.21
 3 2 4 1584.78 37.91
 -3 2 -4 1641.98 35.17
 3 3 4 1399.59 32.06
 3 3 -4 1450.23 30.27
 -3 3 4 1462.69 41.63
 3 3 4 1480.26 33.07
 -3 3 -4 1507.35 29.04
 3 4 -4 939.1 27.6
 3 4 4 935.84 29.53
 -3 4 4 970.42 35.17
 3 4 4 1032.72 25.84
 -3 4 -4 1027.46 19.04
 3 5 4 910.77 31.99
 3 5 -4 895.01 29.81
 3 5 4 943.92 26.85
 3 5 -4 907.1 26.8
 3 5 4 909.38 34.68
 -3 5 4 975.88 36.44
 3 5 4 923.58 45.43
 3 6 4 953.39 29.48
 3 6 -4 926.48 29.44
 3 6 4 987.57 38.83
 3 6 4 962.07 48.18
 3 7 -4 1184.16 35.49
 3 7 4 1199.46 44.41
 3 7 4 1110.58 54.78
 3 8 4 1029.72 34.85
 -3 8 -4 909.92 36.03
 -3 8 4 1022.48 38.58
 3 8 -4 1009.65 34.62
 3 8 4 1036.19 43.47
 3 8 4 976.65 53.77
 3 9 4 831.58 33.39
 -3 9 4 803.58 36.71
 -3 9 -4 770.2 34.49
 3 9 -4 826.53 33.85
 3 9 4 802.16 39.61
 3 9 4 804.68 50.19
 -3 9 4 875.42 56.01
 -3 10 -4 410.98 26.96
 -3 10 4 460.51 28.88
 3 10 -4 458.58 26.65
 3 10 4 455.39 26.5
 3 10 4 431.86 38.45
 -3 10 4 475.56 43.32
 -3 11 4 364.19 26.93
 -3 11 -4 373.23 26.98
 3 11 -4 365.6 25.1
 3 11 4 319.55 23.56
 3 11 4 410.2 39.62
 -3 11 4 396.37 41.56
 -3 12 -4 313.63 25.92
 3 12 4 348.87 25.37
 -3 12 4 377.95 28.94
 3 12 -4 368.22 26.11
 3 12 4 394.93 40.08
 -3 12 4 287.78 37.59
 3 13 4 411.13 28.9
 -3 13 -4 379.42 30.13
 -3 13 4 416.79 31.9
 3 13 -4 398.66 28.97
 3 13 4 375.63 40.87
 -3 13 4 392.22 43.43
 -3 14 -4 348.89 29.8
 -3 14 4 388.98 32.41
 3 14 -4 308.38 27.2
 3 14 4 331.99 27.3
 3 14 4 389.67 43.22
 -3 14 4 365.77 43.73
 -3 15 -4 282.31 28.32
 -3 15 4 345.77 32.46
 3 15 -4 300.3 27.86
 3 15 4 294.7 28.56
 -3 15 4 309.56 41.53
 3 16 -4 204.42 24.52
 -3 16 -4 211.75 26.55
 -3 16 4 240.25 28.94
 3 16 4 207.89 24.9
 -3 16 4 163.71 32.02
 3 17 4 209.12 25.76
 -3 17 4 277.67 32.32
 -3 17 -4 205.5 26.9
 3 17 -4 216.93 26.21
 -3 17 4 219.44 38.12
 -3 18 -4 177.73 27.02
 3 18 -4 133.97 20.71
 -3 18 4 178.86 28.31
 3 18 4 132.41 22.17
 -3 18 4 129.37 31.13
 -3 19 4 120.09 26.44
 -3 19 -4 111.54 22.99
 3 19 -4 111.07 21.41
 3 19 4 89.75 20.24
 -3 19 4 115.67 33.02
 -3 -13 -5 41.16 9.63
 -3 -12 -5 62.93 10.29
 -3 -11 -5 63.75 10.19
 -3 -10 -5 65.13 9.63
 -3 -9 5 0.64 2.38
 -3 -9 -5 -1.15 6.14
 -3 -8 5 326.82 9.8
 -3 -8 -5 314.13 19.49
 -3 -8 5 313.67 13.01
 -3 -7 -5 23 5.94
 -3 -7 5 26.29 3.48
 -3 -7 5 23.65 4.15
 -3 -6 -5 199.8 14.36
 -3 -6 5 192.69 15.43
 -3 -6 5 189.7 8.54
 3 -5 5 23.04 6.88
 -3 -5 5 21.3 3.62
 -3 -5 -5 19.91 4.75
 -3 -5 -5 25.49 5.35
 -3 -5 5 19.76 5.15
 3 -4 5 58.72 9.33
 -3 -4 -5 49.13 6.23
 -3 -4 5 44.8 5.87
 -3 -4 5 51.32 6.98
 -3 -4 -5 54.45 6.54
 -3 -4 5 52.58 5.67
 -3 -3 -5 145.64 9.37
 -3 -3 5 141.41 9.89
 -3 -3 5 141.44 9.03
 -3 -3 -5 145.3 9.01
 -3 -3 5 141.7 9.46
 3 -3 5 160.51 14.98
 -3 -2 5 355.6 15.94
 3 -2 -5 369.69 19.24
 -3 -2 -5 361.77 12.36
 -3 -2 5 348.91 12.06
 3 -1 -5 -1.34 3.8
 -3 -1 5 -0.04 3.6
 3 -1 5 6.4 2.29
 3 -1 -5 3.41 2.28
 -3 -1 -5 6.63 2.39
 -3 -1 5 4.64 2.1
 3 0 5 412.18 11.44
 3 0 -5 346.79 10.78
 -3 0 -5 364.1 10.19
 -3 0 5 369.65 10.03
 3 0 -5 370.88 18.48
 3 0 5 342.44 22.37
 3 1 -5 4.88 2.37
 3 1 5 5.29 2.55
 3 1 5 1.95 5.23
 3 1 5 -5.6 6.71
 3 2 5 352.21 13.36
 3 2 -5 346.5 12.62
 3 2 5 361.51 23.58
 3 2 5 357.89 20.04
 3 3 -5 134.92 9.3
 -3 3 5 152.6 16.48
 3 3 5 159.11 12.56
 3 3 5 138.78 15.3
 3 3 5 161.36 16.5
 -3 4 5 56.86 11.07
 3 4 5 57.96 11.69
 3 4 5 56.92 10.32
 3 4 5 59.54 7.46
 3 4 5 65.63 14.02
 3 5 5 15.72 8.39
 3 5 5 19.63 6.68
 -3 5 5 16.49 8.1
 3 5 5 35.83 11.63
 3 6 -5 195.72 13.42
 -3 6 5 165.99 14.03
 -3 6 -5 187.72 14.1
 -3 6 5 186.95 18.59
 3 6 5 182.23 18.24
 3 6 5 193.1 19.76
 3 6 5 213.59 24.82
 -3 7 -5 14.64 5.36
 3 7 -5 18.71 5.77
 3 7 5 9.78 8.64
 -3 7 5 25.25 12.77
 3 7 5 26.38 12.14
 3 8 -5 347.94 20.42
 3 8 5 344.37 20.22
 -3 8 -5 326.14 21.46
 -3 8 5 335.86 21.46
 3 8 5 350.02 27.83
 3 8 5 332.69 33.82
 -3 8 5 348.96 35.94
 -3 9 5 -1.03 6.11
 -3 9 -5 -0.31 7.13
 3 9 -5 3.26 5.56
 3 9 5 8.38 6.05
 3 9 5 -8.12 10.97
 -3 9 5 -0.59 10.54
 3 9 5 19.01 13.29
 3 10 -5 57.07 10.64
 -3 10 5 62.57 11.51
 -3 10 -5 47.25 10.02
 3 10 5 58.16 10.66
 -3 10 5 72.55 18.71
 3 10 5 63.23 18.23
 3 11 -5 58.82 11.47
 3 11 5 64.84 11.63
 -3 11 -5 48.86 10.77
 -3 11 5 53.98 12.19
 -3 11 5 71.27 21.37
 3 11 5 77.68 21.84
 3 12 -5 65.77 13.32
 3 12 5 75.46 13.48
 -3 12 5 60.37 12.55
 -3 12 -5 57.26 12.96
 -3 12 5 43.83 19.24
 3 12 5 60.4 20.04
 3 13 5 35.51 10.67
 3 13 -5 27.67 10.2
 -3 13 -5 23.3 10.01
 -3 13 5 39.68 12.01
 3 13 5 50.28 20.55
 -3 13 5 21.94 15.03
 3 14 -5 40.68 12.34
 3 14 5 71.47 14.69
 -3 14 -5 63.46 14.1
 -3 14 5 71.04 15.6
 3 14 5 72.76 22.84
 -3 14 5 60.14 22.27
 3 15 5 5.28 8.67
 3 15 -5 -2.14 9.28
 -3 15 -5 6.8 10.18
 -3 15 5 4.34 10.86
 -3 15 5 6.84 14.96
 3 16 -5 61.62 15.19
 3 16 5 90.84 17.55
 -3 16 -5 93.02 20.13
 -3 16 5 98.36 19.83
 -3 16 5 91.08 27.97
 -3 17 -5 12.95 11.78
 -3 17 5 18.64 14.81
 3 17 -5 7.52 11.02
 3 17 5 21.48 13.63
 -3 17 5 14.86 18.1
 -3 18 5 35.74 16.14
 -3 18 -5 43.94 16.77
 3 18 5 34.97 14.33
 3 18 -5 12.72 11.78
 -3 18 5 43.77 23.26
 -3 19 5 35.75 17.69
 -3 19 -5 15.4 15.85
 3 19 -5 13.97 14.35
 3 19 5 11.64 13.46
 -3 -8 6 387.07 11.83
 3 -7 -6 367.62 20.65
 -3 -7 -6 352.37 20.02
 3 -7 6 354.39 22.09
 -3 -7 6 332.05 12.34
 3 -6 6 346.46 20.11
 -3 -6 6 322.05 19.24
 -3 -6 -6 315.93 17.77
 3 -6 -6 311.61 17.75
 -3 -6 6 322.2 13.4
 -3 -5 -6 559.44 21.31
 3 -5 6 597.62 23.48
 -3 -5 6 555.89 22.51
 -3 -5 6 568.41 19.15
 -3 -4 -6 157.76 10.18
 3 -4 6 164.27 10.91
 -3 -4 6 165.5 11.2
 -3 -4 6 160.1 10.88
 3 -3 6 898.04 20.86
 -3 -3 6 925.79 27.63
 3 -2 6 509.92 11.04
 3 -2 6 506.64 11.37
 3 -2 -6 544.74 13.18
 -3 -2 6 505.49 21.95
 3 -1 6 439.57 26.52
 -3 -1 6 459.03 21.89
 3 0 6 449.11 27.31
 3 1 6 461.55 28.33
 3 1 6 433.84 25.91
 -3 2 6 516.59 11.2
 -3 2 -6 518.57 12.1
 3 2 6 549.41 31.13
 3 2 6 555.98 26.14
 -3 3 -6 885.25 20.18
 -3 3 6 899.89 19.59
 3 3 6 929.06 41.21
 3 3 6 949.23 31.15
 -3 3 6 981.11 42.61
 3 3 6 918.16 40.2
 -3 4 -6 152.52 9.99
 -3 4 6 142.51 9.59
 -3 4 6 168.66 19.31
 3 4 6 168.17 12.62
 3 4 6 177.67 20.32
 3 4 6 163.77 18.52
 3 4 6 160.5 21.29
 -3 5 6 566.7 20.73
 -3 5 -6 572.73 21.06
 3 5 6 568.65 33.32
 -3 5 6 572.25 34.39
 3 5 6 583.94 34.93
 3 5 6 549.57 39.5
 -3 5 6 603.12 43.84
 -3 6 -6 320.01 17.67
 -3 6 6 328.35 17.67
 -3 6 6 326.26 26.99
 3 6 6 323.08 26.3
 3 6 6 337.76 28.3
 -3 6 6 340.75 34.9
 3 6 6 333.94 32.42
 -3 7 -6 322.43 18.85
 3 7 6 359.17 29.74
 -3 7 6 336.39 36.25
 3 7 6 346.74 34.68
 3 8 -6 384.63 21.09
 -3 8 -6 383.76 22.16
 3 8 6 406.6 32.95
 3 8 6 403.95 38.15
 -3 8 6 431.05 42.11
 3 9 -6 225.32 17.23
 3 9 6 250.89 18.57
 -3 9 -6 235.73 18.99
 -3 9 6 255.35 19.53
 3 9 6 193.93 23.51
 3 9 6 222.04 30.66
 -3 9 6 233.52 33.61
 3 10 6 113.55 13.74
 3 10 -6 111.82 13.91
 -3 10 -6 103.88 13.81
 -3 10 6 106.87 14.51
 -3 10 6 105.79 24.78
 3 10 6 91.16 21.38
 3 11 -6 336.67 24.23
 3 11 6 381.87 25.46
 -3 11 -6 330.81 25.04
 -3 11 6 406.74 27.34
 3 11 6 344.23 40.44
 -3 11 6 336.56 41.9
 -3 12 -6 109.66 16.56
 3 12 -6 116.91 15.56
 -3 12 6 121.74 16.18
 3 12 6 123.23 16.27
 3 12 6 135.89 28.48
 -3 12 6 120.05 26.41
 3 13 -6 199.53 20.68
 3 13 6 224.15 22.15
 -3 13 -6 211.73 23.39
 -3 13 6 227.55 23.73
 3 13 6 189.29 31.87
 -3 13 6 259.17 40.52
 3 14 -6 96.1 15.89
 3 14 6 105.7 16.76
 -3 14 -6 109.7 17.94
 -3 14 6 94.53 16.94
 -3 14 6 103.21 28.68
 -3 15 6 83.31 17.17
 3 15 -6 78.78 16.12
 -3 15 -6 70.23 16.86
 3 15 6 77.51 15.59
 -3 15 6 82.77 29.41
 -3 16 6 120.62 21.32
 -3 16 -6 109.45 19.61
 3 16 -6 95.85 17.46
 3 16 6 111.23 18.23
 -3 16 6 125.62 33.06
 3 17 6 78.24 17.9
 -3 17 6 114.38 21.27
 -3 17 -6 93.09 19.32
 3 17 -6 79.3 17.08
 -3 17 6 76.23 27.68
 -3 18 6 55.97 17.47
 3 18 6 27.12 13.71
 -3 18 -6 42.21 16.21
 3 18 -6 32.01 13.54
 -3 -7 7 159.07 10.53
 -3 -6 7 277.1 14.71
 -3 -5 7 477.26 20.66
 -3 -5 7 404.05 16.43
 3 -4 7 324 10.82
 3 -4 -7 306.95 11.23
 -3 -4 7 300.77 17.33
 -3 -4 7 291.84 18.13
 3 -3 7 278.07 23.12
 -3 -3 7 305.79 18.49
 -3 -3 7 315.16 21.45
 3 -2 7 221.1 20.18
 -3 -2 7 223.13 16.44
 -3 -2 7 213.11 19.3
 3 -1 7 283.28 23.48
 3 0 7 403.98 27.96
 3 1 7 330.76 26.1
 -3 1 7 313.49 28.11
 -3 2 7 226.81 23.33
 3 2 7 230.04 21.94
 3 2 7 258.75 24.14
 -3 2 7 221.78 24.7
 3 2 7 234.66 18.86
 3 3 7 320.69 26.65
 3 3 7 360.79 21.01
 -3 3 7 311.97 26.96
 3 3 7 324.39 27.31
 -3 3 7 331.7 31.29
 -3 4 7 311.93 9.97
 -3 4 -7 324.13 11.12
 3 4 7 321.97 27.45
 -3 4 7 334.62 28.62
 3 4 7 331.66 18.47
 3 4 7 328.06 27.73
 -3 4 7 320.88 32.63
 -3 5 -7 472.21 16.95
 -3 5 7 518.42 17.05
 3 5 7 468.98 33.47
 -3 5 7 475.99 34.43
 3 5 7 489.64 34.96
 3 5 7 492.08 39.33
 -3 5 7 489.35 41.82
 -3 6 7 301.19 15.59
 -3 6 -7 284.84 15.31
 -3 6 7 287.47 28.23
 3 6 7 278.49 26.92
 3 6 7 308.19 28.73
 3 6 7 284.3 31.64
 -3 6 7 295.22 34.04
 -3 7 -7 157.52 13.33
 -3 7 7 146.44 12.76
 -3 7 7 134.47 20.28
 3 7 7 143.74 21.49
 3 7 7 117.65 18.18
 3 7 7 134.27 24.13
 -3 7 7 154.57 26.48
 -3 8 -7 164.92 14.63
 3 8 7 168.24 23.86
 -3 8 7 157.49 27.74
 3 8 7 140.15 24.88
 -3 9 -7 217.9 17.88
 -3 9 7 230.48 18.42
 3 9 7 182.75 23.91
 3 9 7 218.34 31.98
 -3 9 7 214.48 32.88
 -3 10 -7 228.08 19.66
 -3 10 7 240.91 19.88
 3 10 7 255.24 34.91
 -3 10 7 266.98 38.63
 3 11 -7 239.79 19.61
 -3 11 -7 247.6 21.42
 -3 11 7 223.67 20.8
 3 11 7 270.86 38.1
 -3 11 7 234.8 36.67
 -3 12 -7 128.4 17.25
 3 12 -7 114.44 15.23
 -3 12 7 139.22 17.55
 3 12 7 129.83 16.26
 3 12 7 178.61 34.38
 -3 12 7 133.45 29.92
 -3 13 7 134.11 18.71
 3 13 7 113.99 16.03
 3 13 -7 114.3 15.92
 -3 13 -7 128.45 17.78
 -3 13 7 152.8 32.93
 -3 14 7 128.34 18.76
 3 14 7 125.48 18.52
 -3 14 -7 145.53 19.76
 3 14 -7 115.09 17
 -3 14 7 138.74 33.07
 -3 15 7 112.49 30.44
 -3 16 7 83.83 28.12
 3 -6 8 -9.96 9.76
 3 -5 8 -1.66 8.39
 -3 -5 8 6.48 5.35
 -3 -4 8 -0.1 5.03
 3 -4 8 -1.12 8.82
 3 -3 8 5.69 7.59
 -3 -3 8 5.42 5.57
 -3 -3 8 7.81 6.1
 3 -2 8 5.73 8.53
 3 -1 8 18.9 10.32
 3 0 8 15.86 10.63
 -3 0 8 2.74 7.04
 3 1 8 18.54 10.86
 -3 1 8 7.43 8.84
 -3 2 8 4.29 9.84
 3 2 8 4.42 9.75
 3 2 8 23.66 12.01
 -3 2 8 3.84 7.62
 3 3 8 8.28 12
 -3 3 8 30.29 13.92
 3 3 8 16.55 10.66
 -3 3 8 -3.37 9.18
 3 4 8 22.89 13.7
 -3 4 8 17.24 12.85
 3 4 8 14.7 11.65
 -3 4 8 10.66 11.9
 3 5 8 7.46 11.58
 -3 5 8 7.36 12.5
 3 5 8 12.54 10.42
 -3 5 8 21.23 12.04
 3 6 8 11.15 11.22
 3 6 8 -7.02 13.34
 -3 6 8 13.03 11.33
 -3 6 8 6.72 10.7
 -3 7 8 -8.72 15.23
 3 7 8 1.25 12.1
 3 7 8 -8.35 16.25
 -3 7 8 0.55 11.84
 3 8 8 -17.27 15.67
 -3 8 8 1.03 12.52
 -3 9 8 5.41 12.75
 -3 10 8 4.36 13.46
 -3 11 8 -7.44 16.15
 -3 12 8 -2.82 16.23
 -3 13 8 -16.32 21.02
 -3 14 8 0.31 15.89
 3 -8 9 183.32 20.93
 3 -7 9 118.65 17.99
 3 -6 9 193.45 20.97
 3 -5 9 234.03 23.08
 3 -4 9 238.19 23.46
 3 -3 9 281.48 25.34
 3 -2 9 267.57 25.3
 3 -1 9 197.03 23.07
 -3 -1 9 177.22 20.58
 3 0 9 246.29 25.07
 -3 0 9 246.28 26.17
 -3 1 9 213.6 27.36
 3 1 9 192.65 25.7
 3 1 9 193.95 23.47
 -3 1 9 198.49 24.52
 -3 2 9 250.4 28.7
 3 2 9 251.17 28.99
 3 2 9 234.79 26.67
 -3 2 9 226.79 27.87
 3 3 9 279.55 29.96
 -3 3 9 297.63 31.74
 3 3 9 257.84 28.29
 -3 3 9 288.87 32.84
 -3 4 9 268.33 30.66
 3 4 9 258.8 29.79
 3 4 9 258.28 28.13
 -3 4 9 215.85 29.93
 3 5 9 225.22 28.09
 3 5 9 237.17 29.28
 -3 5 9 198.72 27.31
 -3 5 9 234.37 30.99
 -3 6 9 175.35 25.93
 3 6 9 194.2 26.13
 3 6 9 155.25 24.08
 -3 6 9 221.22 32.65
 3 7 9 111.67 21.98
 3 7 9 138.76 23.25
 -3 7 9 123.52 22.69
 -3 7 9 142.38 27.91
 3 8 9 184.48 26.95
 -3 8 9 211.8 33.77
 -3 9 9 133.98 29.35
 -3 10 9 134.74 30.43
 -3 11 9 111.64 29.55
 -3 12 9 96.84 28.47
 -3 13 9 119.02 31.91
 3 -5 10 83.32 15.83
 3 -4 10 66.7 14.96
 3 -3 10 142.43 21.07
 3 -2 10 129.89 20.12
 3 -1 10 64.23 16.44
 3 0 10 145.68 21.45
 -3 1 10 64.58 21.09
 3 1 10 51.95 14.51
 3 1 10 88.66 21.54
 3 2 10 136.04 24.97
 -3 2 10 139.41 24.2
 3 2 10 105.27 19.18
 3 3 10 151.07 25.86
 -3 3 10 144.67 26.04
 3 3 10 135.4 22.14
 -3 3 10 140.71 24.25
 -3 4 10 57.17 16.59
 3 4 10 34.17 14.25
 3 4 10 68.1 20.94
 -3 4 10 72.21 19.81
 -3 5 10 93.22 22.8
 3 5 10 68.74 17.77
 3 5 10 73.05 17.43
 -3 5 10 77.6 21.91
 -3 6 10 91.33 22.01
 3 6 10 89.89 21.44
 3 6 10 90.01 20.69
 -3 6 10 101.84 23.08
 -3 7 10 20.45 18.63
 3 7 10 20.9 14.65
 3 7 10 7.86 15.7
 -3 7 10 70.71 22.16
 -3 8 10 110.01 26.38
 -3 9 10 42.56 21.83
 -3 10 10 45.52 22.58
 -3 11 10 53.18 24.78
 3 -3 11 24.28 13.16
 3 -2 11 28.68 13.23
 3 -1 11 -1.17 11.28
 3 0 11 59.49 20.22
 3 0 11 73.34 17.95
 -3 0 11 48.42 20.99
 3 1 11 15.2 15.8
 3 1 11 -11.98 14
 -3 1 11 16.77 15.94
 3 2 11 10.55 12.7
 3 2 11 44.45 19.41
 -3 2 11 54.63 20.95
 -3 3 11 37.13 18.94
 3 3 11 53.64 20.14
 3 3 11 14.01 12.09
 -3 4 11 29.03 18.39
 3 4 11 6.5 14.84
 3 4 11 0.32 13.33
 3 5 11 -6.85 17.65
 -3 5 11 -4.15 15.52
 3 5 11 -16.21 17.87
 -3 6 11 5.53 17.96
 3 6 11 21.72 14.34
 -3 7 11 8.41 15.16
 -3 8 11 41.33 20.4
 -3 9 11 5.09 15.56
 3 0 12 59.02 18.4
 3 1 12 69.6 18.93
 3 2 12 31.19 14.13
 -4 -15 0 1.91 6.48
 -4 -14 0 333.6 22.18
 -4 -13 0 -1.57 5.27
 -4 -12 0 1485.23 42.72
 -4 -11 0 6.88 5.21
 -4 -10 0 660.3 25.38
 -4 -9 0 2.44 3.46
 -4 -8 0 1034.79 28.44
 -4 -8 0 964.22 46.05
 -4 -7 0 4.1 2.74
 -4 -7 0 0.88 4.87
 -4 -6 0 934.89 32.16
 -4 -6 0 914.15 24.45
 -4 -6 0 902.47 39.46
 -4 -5 0 3.82 4.01
 -4 -5 0 7.78 4.91
 -4 -4 0 2498.83 45.43
 -4 -3 0 2.04 2.69
 4 -2 0 4707.58 61.28
 4 -1 0 4.59 2.66
 4 0 0 686.59 18.98
 4 1 0 1.38 2.62
 4 1 0 6.05 2.57
 4 2 0 4350.15 56.76
 4 3 0 -1.23 3.17
 4 4 0 2275.2 48.15
 4 4 0 2352.38 32.66
 4 5 0 3.5 4.7
 4 5 0 4.04 2.51
 4 6 0 913.95 34.78
 4 6 0 849.31 22.9
 4 7 0 3.45 6.55
 4 8 0 972.42 42.32
 4 9 0 1.58 5.82
 4 9 0 -6.72 9.88
 -4 9 0 0.13 2.01
 4 10 0 615.6 30.82
 4 11 0 5.7 7.73
 -4 11 0 -2.27 7.99
 -4 12 0 1679.46 60.76
 4 12 0 1636.13 55.06
 -4 12 0 1638.52 69.77
 -4 13 0 -12.03 12.63
 4 13 0 5.57 8.78
 -4 13 0 17.03 11.56
 -4 14 0 323.13 30.76
 4 14 0 299.91 26.7
 -4 14 0 321 33.26
 -4 15 0 -16.62 13.25
 4 15 0 -5.11 9.88
 -4 15 0 -5.32 12.99
 -4 16 0 247.15 28.89
 4 16 0 240.83 26.16
 -4 16 0 220.6 30.33
 4 17 0 -2.36 9.87
 -4 17 0 0.8 11.18
 -4 17 0 -3.07 11.01
 -4 18 0 466.6 41.44
 4 18 0 432.05 36.91
 -4 18 0 430.22 44.39
 4 19 0 -5.96 12.16
 -4 19 0 -7.25 12.02
 -4 19 0 0.84 14.54
 4 20 0 220 28.62
 -4 20 0 281.07 35.46
 -4 -14 1 5.1 5.83
 -4 -14 -1 -3.33 6.32
 -4 -13 1 191.7 15.31
 -4 -13 -1 199.84 17.99
 -4 -12 -1 -0.99 6.16
 -4 -12 1 1.1 3.59
 -4 -11 1 302.83 16.8
 -4 -11 -1 275.68 19.69
 -4 -10 1 178.09 12.15
 -4 -10 -1 153.11 14.87
 -4 -9 -1 305.27 18.13
 -4 -9 1 291.52 14.32
 -4 -9 -1 265.17 18.11
 -4 -9 1 255.64 24.48
 -4 -8 1 174.72 10.26
 -4 -8 -1 172.12 13.06
 -4 -8 1 151.36 18.48
 -4 -7 1 415.97 14.61
 -4 -7 -1 425.51 19.83
 -4 -7 1 421.67 28.16
 -4 -6 -1 78.89 10.22
 -4 -6 1 69.4 9.74
 -4 -6 1 79.48 10
 -4 -6 -1 75.8 10.13
 -4 -6 1 74.76 5.68
 -4 -6 -1 76.52 8.2
 -4 -6 1 88.87 11.94
 -4 -6 -1 74.52 12.61
 -4 -5 1 799 27.95
 -4 -5 -1 825.23 28.72
 -4 -5 1 778.5 29.05
 -4 -5 -1 770.57 28.63
 -4 -5 -1 768.47 35.69
 -4 -4 -1 392.71 19.29
 -4 -4 1 361.79 18.89
 -4 -4 1 392.69 17.91
 -4 -4 -1 378.72 18.04
 -4 -4 -1 374.88 15.65
 -4 -4 -1 420.27 24.47
 -4 -3 1 1508.58 36.13
 -4 -3 -1 1340.92 32.64
 -4 -3 -1 1493.01 32.9
 -4 -3 1 1523.4 33.04
 -4 -3 -1 1482.23 26.38
 4 -3 -1 1479.23 26.58
 -4 -3 -1 1435.01 30.12
 4 -3 -1 1459.54 31.72
 -4 -2 1 395.52 17.77
 -4 -2 -1 392 17.08
 -4 -2 -1 385.61 11.71
 -4 -2 -1 391.27 15.91
 4 -2 -1 396.62 11.7
 4 -2 -1 391.11 14.21
 4 -1 -1 763.03 17.3
 -4 -1 1 749.6 18.92
 4 -1 1 812.13 27.04
 -4 -1 -1 771.52 23.83
 -4 0 1 698.83 18.14
 4 0 1 729.2 23.13
 4 1 1 772.84 23.08
 4 1 -1 734.65 23.07
 -4 1 1 787.42 14.65
 4 1 1 767.88 21.42
 4 1 1 784.93 14.49
 -4 1 1 750.5 20.87
 4 2 1 373.45 17.1
 4 2 -1 371.93 16.78
 4 2 1 412.82 14.95
 4 3 -1 1452.72 34.76
 4 3 1 1436.14 35.53
 4 3 1 1401.94 31.91
 4 4 1 349.75 19.07
 4 4 -1 375.5 19.07
 4 4 1 374.9 16.74
 4 4 -1 388.67 9.44
 4 4 -1 379.15 17.25
 4 4 1 363.87 17.01
 4 5 1 698.12 28.84
 4 5 -1 736.04 29.19
 4 5 1 740.12 23.57
 4 5 -1 731.62 25.87
 4 5 1 716.85 24.99
 4 6 1 71.97 10.61
 4 6 -1 71.43 10.83
 4 6 1 71.97 8.51
 4 6 -1 83.4 9.57
 4 7 -1 404.39 25.14
 4 7 1 423.87 26.04
 4 7 1 444.32 20.43
 4 7 -1 432.16 22.69
 4 8 -1 164.2 15.17
 4 8 1 173.33 15.37
 4 8 1 169.01 17.96
 4 8 -1 144.28 16.82
 4 9 -1 268.77 20.08
 4 9 1 284.64 20.37
 4 9 -1 270.64 23.01
 4 9 1 261.94 23.63
 -4 9 1 282.54 14.68
 4 10 -1 169.34 17.24
 4 10 1 166.58 16.76
 -4 10 1 147.45 10.91
 4 11 -1 279.48 22.31
 4 11 1 261.97 21.58
 -4 11 1 275 14.85
 -4 11 -1 266.05 25.47
 -4 12 -1 -41.71 12.22
 -4 12 1 -45.34 12.69
 4 12 -1 -1 7.14
 4 12 1 5.89 8.16
 -4 12 1 -8.89 12.17
 -4 12 -1 0.49 7.37
 -4 13 1 196.05 22.49
 -4 13 -1 175.98 21.23
 4 13 -1 187.19 20.6
 4 13 1 184.41 20.29
 -4 13 1 189.12 26.71
 -4 13 -1 187.11 23.62
 -4 14 1 -14.05 12.9
 -4 14 -1 -3.23 12.05
 4 14 -1 -9.57 9.48
 4 14 1 9.76 9.14
 -4 14 1 3.25 10.42
 -4 14 -1 -0.07 8.92
 -4 15 -1 55.41 14.73
 -4 15 1 47.91 14.9
 4 15 -1 80.79 15.8
 4 15 1 82.08 15.86
 -4 15 1 68.64 19.85
 -4 15 -1 76.1 17.61
 4 16 -1 -6.92 9.97
 4 16 1 -5.33 10.97
 -4 16 -1 -6.79 11.31
 -4 16 1 -42.12 15.13
 -4 16 -1 -9.89 13.53
 -4 16 1 -1.09 11.34
 4 17 1 59.6 15.81
 4 17 -1 77.67 18.03
 -4 17 -1 58.5 17.34
 -4 17 1 58.72 17.08
 -4 17 -1 83.92 20.36
 -4 17 1 69.31 20.38
 4 18 -1 -7.59 10.08
 4 18 1 0.13 11.8
 -4 18 -1 1.28 11.9
 -4 18 1 11.29 13.16
 -4 18 -1 2.02 11.26
 -4 18 1 -0.1 12.75
 4 19 1 58.24 17.56
 4 19 -1 57.83 18.08
 -4 19 -1 32.59 16.96
 -4 19 1 77.6 21.74
 -4 19 1 60.82 22.22
 4 20 -1 10.27 12.27
 4 20 1 24.48 17.17
 -4 20 -1 22.29 17.37
 -4 20 1 20.05 17.38
 -4 20 1 13.67 17.92
 -4 21 1 26.91 18.45
 -4 -14 2 391.54 20.29
 -4 -13 -2 -2.66 6.79
 -4 -12 2 449.68 19.85
 -4 -12 -2 393.27 26.93
 -4 -11 -2 22.38 8.6
 -4 -11 2 21.89 4.95
 -4 -10 2 1073.97 25.92
 -4 -10 -2 988.04 39.24
 -4 -10 2 1027.5 47.91
 -4 -9 -2 -1.61 5.05
 -4 -9 2 3.13 2.75
 -4 -9 2 3.49 4.87
 -4 -8 2 732.43 17.4
 -4 -8 2 693.95 35.86
 -4 -8 -2 744.97 31.21
 -4 -7 -2 79.9 10.79
 -4 -7 -2 80.57 9.82
 -4 -7 -2 83.53 10.06
 -4 -7 2 79.86 4.99
 -4 -7 -2 89.96 9.27
 -4 -7 2 80.43 11.9
 -4 -6 2 1529.46 43.54
 -4 -6 -2 1616.62 42.92
 -4 -6 2 1600 42.16
 -4 -6 -2 1617.49 43.59
 4 -6 -2 1552.66 38.47
 -4 -6 -2 1583.86 38.39
 -4 -6 -2 1513.17 33.87
 -4 -6 -2 1492.29 41.03
 -4 -5 -2 284.78 17.25
 -4 -5 2 294.89 18.4
 -4 -5 2 284.62 16.48
 -4 -5 -2 314.41 17.95
 -4 -5 -2 292.56 15.7
 4 -5 -2 272.47 15.5
 -4 -5 -2 275.07 14.57
 -4 -5 -2 276.27 23.24
 -4 -5 -2 275.85 17.83
 -4 -4 -2 2239.21 44.98
 -4 -4 2 2125.77 46.31
 -4 -4 2 1932.63 39
 -4 -4 -2 2094.22 42.26
 4 -4 -2 2049.98 38.14
 -4 -4 -2 1939.21 38.03
 -4 -4 -2 2095.42 38.61
 -4 -4 -2 1997.45 44.31
 -4 -4 -2 2136.36 59.2
 4 -4 -2 2010.71 31.17
 -4 -3 2 1.75 2.65
 -4 -3 2 -1.23 3.08
 -4 -3 -2 -0.89 2.61
 -4 -3 -2 0.64 2.28
 4 -3 -2 0.65 2.29
 -4 -3 -2 3.71 3.11
 -4 -3 -2 1.19 3.41
 4 -3 -2 -1.4 1.94
 -4 -3 -2 -2.34 3.65
 -4 -2 2 1169.13 27.16
 -4 -2 -2 1120.99 26.08
 -4 -2 2 1230.84 31.09
 -4 -2 -2 1149.03 28.65
 -4 -2 -2 1103.27 30.88
 4 0 2 3588.24 48.6
 4 0 -2 3813.24 49.7
 4 0 2 3648.4 59.07
 4 1 2 7.06 3.34
 4 1 -2 2.73 2.79
 -4 1 2 3.8 1.87
 4 1 2 7.4 3.57
 4 2 -2 1011.76 27.62
 4 2 2 1087.52 28.87
 4 2 2 1058.76 23.99
 4 2 2 1116.77 27.57
 -4 2 2 1085.5 24.84
 -4 2 2 1098.94 24.09
 4 3 -2 -1.7 3.09
 4 3 2 -1.35 3.52
 4 3 2 2.53 3.61
 4 3 2 6.52 3.36
 4 4 -2 1911.36 42.21
 4 4 2 1997.42 44.61
 4 4 2 1956.34 43.74
 -4 4 -2 1990.18 31.89
 4 5 -2 275.24 17.86
 4 5 2 294.29 19.18
 4 5 2 254.48 15.34
 4 5 -2 273.04 16.18
 4 5 2 273.42 16.85
 -4 5 -2 291.07 11.45
 4 6 -2 1497.96 39.13
 4 6 2 1505.09 45.63
 4 6 -2 1567.44 44.26
 -4 6 -2 1519.22 23.3
 4 7 -2 80.11 9.97
 4 7 -2 86.7 11.86
 4 7 2 83.58 12.46
 4 8 -2 736.53 30.48
 4 8 2 741.21 30.75
 4 8 -2 747.3 35.74
 4 8 2 724.16 36.59
 4 9 -2 5.47 6.08
 4 9 2 2.1 5.48
 4 9 -2 -5.35 8.55
 4 10 -2 1059.4 40.84
 4 10 2 1063.53 39.76
 -4 10 2 1063.53 34.45
 -4 10 -2 1059.89 42.96
 4 11 2 23.87 8.84
 4 11 -2 22.34 9.08
 -4 11 2 12 5.22
 -4 11 2 1.32 11.03
 -4 11 -2 17.66 7.32
 -4 12 -2 377.1 29.75
 -4 12 2 394.6 31.2
 4 12 -2 424.56 28.49
 4 12 2 409.53 28.26
 -4 12 2 454.19 23.18
 -4 12 2 434.17 40.67
 -4 12 -2 473.85 32.12
 4 13 2 -0.65 7.35
 -4 13 -2 -10.47 11.73
 -4 13 2 -20.99 12.9
 4 13 -2 3.54 7.39
 -4 13 2 -2.21 11.94
 -4 13 -2 0.35 6.91
 -4 14 2 395.53 34.08
 -4 14 -2 401.24 32.76
 4 14 -2 425.54 31.15
 4 14 2 414.41 30.38
 -4 14 2 418.4 43.23
 -4 14 -2 437.49 33.37
 4 15 2 -11.13 10.02
 -4 15 -2 -18.75 13.53
 4 15 -2 12.55 11.19
 -4 15 2 -15.23 14
 -4 15 -2 6.49 8.19
 -4 15 2 -11.16 15.01
 -4 16 -2 280.63 30.56
 -4 16 2 314.77 32.96
 4 16 -2 315.95 30.26
 4 16 2 312.5 29.76
 -4 16 -2 348.27 33.29
 -4 16 2 300.53 39.02
 4 17 2 4.4 11
 -4 17 2 12.29 11.55
 4 17 -2 -1.11 9.76
 -4 17 -2 1.64 11.9
 -4 17 2 -5.18 16.12
 4 18 -2 157.66 23.25
 4 18 2 167.91 24.63
 -4 18 -2 152.58 24.74
 -4 18 2 178.8 28.68
 -4 18 2 174.4 32.78
 4 19 2 2.88 12.83
 4 19 -2 -3.49 11.53
 -4 19 -2 4.27 11.52
 -4 19 2 8.11 14.92
 -4 19 2 14.51 17.71
 4 20 2 175.67 26.21
 -4 20 2 170.97 30.16
 -4 20 2 156.82 33.82
 -4 -17 -3 373.97 28.95
 -4 -16 -3 32.64 12.29
 -4 -14 -3 22.86 9.57
 -4 -13 -3 533.42 27.43
 -4 -12 -3 2.83 7.23
 -4 -12 -3 12.55 7.36
 -4 -11 -3 662.13 27.33
 -4 -11 3 651.89 18.75
 -4 -11 3 628.07 36.68
 -4 -11 -3 547.93 32.82
 -4 -10 -3 11.85 7.47
 -4 -10 3 11.01 3.05
 -4 -10 3 7.8 5.86
 -4 -9 -3 1609.96 39.49
 -4 -9 3 1710.34 22.8
 -4 -9 -3 1698.65 52.64
 -4 -9 3 1541.49 51.14
 -4 -8 -3 -5.17 6.32
 -4 -8 3 -0.27 1.35
 -4 -8 -3 0.7 4.94
 -4 -8 3 3.51 4.62
 -4 -7 -3 1472.98 36.37
 -4 -7 3 1373.12 43.75
 -4 -7 -3 1414.64 46.04
 -4 -6 3 33.35 6.78
 -4 -6 -3 27.82 6.67
 -4 -6 -3 32.72 8.66
 -4 -6 -3 28.14 6.15
 -4 -6 3 33.45 7.8
 -4 -6 -3 44.15 7.57
 4 -6 -3 27.13 3.55
 -4 -5 -3 2669.54 52.06
 -4 -5 3 2551.32 54.52
 -4 -5 3 2708.33 50.57
 -4 -5 -3 2740.9 52.02
 -4 -5 -3 2539.77 48.14
 4 -5 -3 2682.97 51.14
 4 -5 -3 2713.74 23.36
 -4 -5 -3 2739.23 51.64
 -4 -5 -3 2553.32 57.35
 -4 -4 3 10.05 4.11
 -4 -4 3 2.04 3.06
 -4 -4 -3 6.26 3.82
 -4 -4 -3 2.73 2.92
 -4 -4 -3 -1.36 4.47
 -4 -4 -3 4.55 4.71
 -4 -3 3 902.41 25.16
 -4 -3 -3 949.18 26.18
 -4 -3 3 942.99 28.92
 -4 -3 -3 934.93 26.99
 -4 -3 -3 941.9 39.56
 -4 -3 -3 834.7 29.88
 -4 -2 3 3.79 2.82
 -4 -2 -3 2.12 2.49
 -4 -2 3 3.78 2.93
 -4 -2 -3 2.24 2.41
 4 -2 -3 2.67 2.73
 -4 -2 -3 -1.74 3.15
 4 -1 -3 4220.7 49.31
 -4 -1 -3 4317.31 72.89
 4 0 -3 154.73 10.27
 4 0 3 160.59 10.31
 4 0 -3 163.08 8.86
 -4 0 -3 167.52 13.59
 -4 0 -3 163.5 12.93
 4 0 3 167.33 14.42
 4 1 -3 4101.41 50.85
 4 1 3 4096.39 51.74
 4 1 -3 4100.58 38.63
 -4 1 3 4004.66 37.61
 4 1 3 4203.88 64.65
 -4 1 -3 4119.58 60.63
 -4 2 -3 4.26 3.19
 4 2 3 0.88 2.88
 4 2 -3 0.22 2.67
 4 2 3 0.03 3.09
 -4 2 3 1.12 3.32
 4 2 -3 1.36 1.29
 -4 2 3 5.62 2.74
 4 2 3 3.69 3.91
 4 3 -3 896.78 26.59
 4 3 3 914.98 28.22
 4 3 3 855.47 27.13
 -4 3 3 894.19 28.24
 4 3 3 898.1 25.98
 -4 3 -3 905.55 26.75
 4 4 -3 1.8 3.76
 -4 4 -3 2.33 2.95
 4 4 3 1.84 5.07
 -4 4 3 -2.89 4.12
 4 4 3 -8.91 5.56
 4 5 -3 2543.44 47.8
 4 5 3 2488.82 45.99
 4 5 -3 2522.25 51.53
 4 5 3 2538.14 55.05
 -4 5 -3 2612.99 42.18
 4 6 -3 24.74 7
 4 6 3 26.56 7.07
 4 6 3 22.62 7.56
 4 6 -3 30.3 6.38
 4 7 -3 1415.82 45.24
 4 7 3 1371 46.88
 4 7 3 1464.28 44.66
 4 7 -3 1443.75 40.79
 4 8 3 -12.74 11.17
 4 8 -3 -9.12 8.24
 4 8 -3 7.24 6.06
 4 8 3 -0.92 4.68
 4 8 3 -6.08 6.56
 4 9 -3 1645.59 47.98
 4 9 3 1639.45 48.27
 4 9 3 1654.29 52.64
 -4 9 -3 1661.38 44.61
 4 10 -3 12.14 7.29
 4 10 3 -1.33 5.78
 -4 10 -3 2.47 4.62
 -4 11 -3 599.55 35.19
 -4 11 3 628.81 37.41
 4 11 -3 630.22 33.43
 4 11 3 639.23 32.93
 -4 11 3 667.06 50.84
 -4 11 -3 649.78 31.08
 -4 12 3 -10.45 12.61
 4 12 3 6.42 7.83
 -4 12 -3 -22.65 12.23
 4 12 -3 1.73 7.53
 -4 12 3 -32.92 17.99
 -4 12 -3 -3.57 5.39
 -4 13 -3 466.14 34.04
 -4 13 3 496.98 35.52
 4 13 -3 464.21 31.59
 4 13 3 448.62 30.89
 -4 13 -3 493.84 30.55
 -4 13 3 481.47 47.67
 4 14 -3 -4.12 8.22
 4 14 3 5.81 8.33
 -4 14 -3 3.76 9.6
 -4 14 3 -7.53 11.9
 -4 14 -3 -4.38 7.31
 -4 14 3 -11.61 13.65
 -4 15 -3 662.78 43.44
 -4 15 3 724.53 47.49
 4 15 -3 739.51 43.04
 4 15 3 783 44.02
 -4 15 3 755.13 62.28
 4 16 3 -0.68 10.17
 4 16 -3 4.68 9.58
 -4 16 -3 0.15 10.2
 -4 16 3 -1.61 11.6
 -4 16 3 -4.87 16.43
 4 17 -3 284.68 30.33
 4 17 3 284.1 29.51
 -4 17 -3 269.76 31.3
 -4 17 3 323.58 34.7
 -4 17 3 309.3 42.46
 4 18 3 4.58 12.5
 4 18 -3 2.82 11.98
 -4 18 -3 5.19 11.44
 -4 18 3 3.73 12.53
 -4 18 3 9.96 19.15
 4 19 -3 192.65 26.07
 -4 19 -3 180.95 27.65
 4 19 3 198.38 28.5
 -4 19 3 230.47 32.32
 -4 19 3 196.87 37.49
 -4 20 3 -31.06 23.11
 -4 -15 -4 13.06 8.97
 -4 -14 -4 9.45 8.03
 -4 -13 -4 21.23 7.55
 -4 -12 -4 -0.02 5.79
 -4 -11 -4 -1.35 5.97
 -4 -10 -4 -6.86 5.69
 -4 -10 4 0.76 4.61
 -4 -9 -4 -6.99 8.6
 4 -9 -4 -3.87 3.09
 -4 -9 4 4.25 5.3
 -4 -8 -4 -6.21 8.3
 -4 -8 -4 6.8 6.35
 -4 -8 4 3.1 4.92
 -4 -7 -4 176.93 14.84
 -4 -7 -4 160.37 17.33
 -4 -6 4 -3.58 5.89
 -4 -6 4 -5.14 4.76
 -4 -6 -4 -0.21 3.81
 -4 -6 -4 -5.09 6.48
 -4 -6 -4 -4.67 4.71
 -4 -6 -4 -5.97 5.71
 -4 -5 4 44.87 8.14
 -4 -5 -4 47.64 7.17
 -4 -5 4 46.69 7.16
 -4 -5 -4 44.22 6.89
 -4 -5 -4 41.37 9.37
 -4 -5 -4 30.6 6.54
 -4 -4 -4 1.85 3.41
 -4 -4 -4 1.52 3.13
 -4 -4 4 -0.45 3.23
 -4 -4 4 -1.6 2.87
 -4 -3 4 383.72 18.45
 -4 -3 -4 403.97 17.63
 -4 -3 4 398.51 16.66
 -4 -3 -4 407.19 16.98
 4 -3 -4 414.91 19.22
 -4 -3 -4 431.69 28.3
 -4 -2 4 3.85 3.16
 -4 -2 -4 0.33 2.19
 4 -2 -4 -1.39 2.75
 -4 -2 -4 -0.96 3.99
 4 -1 4 7.62 3.41
 4 -1 -4 10.15 3.63
 -4 -1 -4 12.52 3.06
 -4 -1 4 9.35 3.08
 4 -1 -4 11.56 4.03
 -4 -1 -4 10.72 4.97
 4 0 4 -0.06 2.79
 4 0 -4 0.17 2.61
 4 0 -4 3.55 2.59
 -4 0 -4 0.17 3.06
 4 1 -4 8.24 3.34
 4 1 4 5.49 3.22
 4 1 -4 7.83 2.97
 -4 1 -4 11.67 4.61
 4 1 4 2.36 3.75
 4 2 -4 -1.33 2.79
 -4 2 -4 -5.98 5.11
 4 2 4 3.34 2.91
 -4 2 4 4.29 4.91
 -4 2 4 2.4 1.92
 4 2 4 7.27 5.07
 -4 2 -4 3.71 3.48
 4 3 4 384.97 18.44
 4 3 -4 396.39 17.56
 -4 3 4 388.31 21.87
 4 3 4 414.8 19.31
 -4 3 -4 420.28 17.63
 4 4 4 2.13 4.24
 4 4 -4 -2.35 3.62
 -4 4 4 0.36 4.93
 4 4 4 5.9 4.49
 4 5 4 37.19 7.69
 4 5 -4 39.9 7.44
 4 5 4 34.28 7.5
 4 5 4 34.66 9.33
 -4 5 4 36.77 8.07
 4 6 4 -4.51 6.37
 4 6 -4 -8.99 6.27
 4 6 4 5.91 6.51
 4 6 -4 -4.33 4.64
 4 7 -4 164.28 15.96
 4 7 -4 158.49 13.84
 4 7 4 170.96 18.46
 4 8 -4 -2.13 5.35
 4 8 4 4.98 5.25
 4 8 4 3.38 7.52
 -4 8 -4 -0.3 2.28
 4 9 -4 -3.57 6.09
 4 9 4 -1.41 5.36
 4 9 4 -7.57 9.72
 -4 9 -4 -1.25 2.76
 4 10 -4 3.25 5.93
 -4 10 -4 -18.96 10.25
 -4 10 4 -17.42 10.17
 4 10 4 -0.52 6.43
 -4 10 -4 1.36 2.83
 -4 10 4 0.07 10.95
 -4 11 -4 -22.38 12.02
 -4 11 4 -15.51 11.47
 4 11 -4 -1.48 6.5
 4 11 4 -5.81 6.31
 -4 11 -4 0.03 3.53
 -4 11 4 -8.29 15.13
 -4 12 -4 -19 12.07
 4 12 -4 -0.08 7.4
 4 12 4 9.59 8.29
 -4 12 -4 6.35 4.9
 -4 12 4 6.72 13.92
 4 13 -4 26.4 11.52
 4 13 4 39.45 11.44
 -4 13 -4 13.06 8.3
 -4 13 4 27.13 11.3
 -4 13 4 22.6 12.93
 4 14 -4 -5.93 8.13
 4 14 4 -0.21 8.57
 -4 14 -4 -1.51 10.34
 -4 14 4 -4.41 10.97
 -4 14 4 1.37 15.34
 4 15 -4 16.35 11.07
 4 15 4 8.68 8.85
 -4 15 -4 -3.44 10.96
 -4 15 4 4.43 10.49
 -4 15 4 14.26 15.34
 4 16 -4 -0.8 9.39
 4 16 4 -5.2 10.07
 -4 16 -4 -6.4 10.11
 -4 16 4 0.22 12.07
 -4 16 4 -2.64 16.36
 4 17 4 14.39 11.24
 4 17 -4 12.79 11.53
 -4 17 -4 6.97 11.52
 -4 17 4 21.06 14.51
 -4 17 4 11.73 17.06
 4 18 4 14.36 13.73
 -4 18 -4 14.11 13.56
 -4 18 4 13.95 15.28
 4 18 -4 -10.87 12.42
 -4 18 4 -4.13 17.74
 4 19 -4 -9.72 13.09
 4 19 4 6.25 11.92
 -4 19 -4 4.25 12.55
 -4 19 4 -0.66 13.88
 -4 19 4 2.89 17.45
 -4 -13 -5 474.13 26.03
 -4 -12 -5 9.28 7.29
 -4 -11 -5 429.33 24.41
 -4 -10 -5 3.4 5.66
 -4 -9 -5 768.65 32.42
 -4 -9 5 779.49 27.92
 -4 -8 5 -2.3 3.52
 -4 -8 -5 -20.54 9.38
 -4 -6 -5 -0.73 4.04
 -4 -6 5 -3.37 5.46
 -4 -6 -5 -3.23 4.5
 -4 -6 5 0.63 3.86
 -4 -5 5 536.64 22.78
 -4 -5 -5 525.57 22.44
 -4 -5 5 536.38 24.17
 -4 -5 -5 515.45 22.51
 -4 -4 -5 3.91 3.01
 -4 -4 5 9.48 4.29
 -4 -4 5 9.23 3.86
 -4 -4 -5 2.69 2.9
 -4 -4 -5 2.99 7.54
 -4 -3 5 1459.01 31.05
 -4 -3 -5 1408.65 30.72
 -4 -3 -5 1414.14 49.07
 -4 -2 -5 -3.2 2.77
 -4 -2 5 3.02 2.79
 4 -2 -5 2.52 3.58
 -4 -2 -5 2.32 5.4
 4 -1 -5 1499.19 29.28
 4 -1 5 1569.55 29.37
 -4 -1 5 1595.6 27.39
 -4 -1 -5 1554.63 27.37
 4 -1 -5 1578.39 37.65
 -4 -1 -5 1608.62 52.55
 4 0 5 -2.88 2.81
 4 0 -5 1.5 2.54
 -4 0 5 -1.71 2.5
 4 0 -5 -1.76 3.51
 -4 0 -5 1.11 4.05
 4 1 -5 1523.03 28.77
 4 1 5 1557.81 29.56
 4 1 5 1455.06 47.65
 4 1 5 1529.37 46.77
 -4 1 -5 1603.47 45.17
 4 2 -5 0.29 3.26
 4 2 5 2.55 3.25
 4 2 5 -2.38 6.04
 -4 2 5 11.19 6.95
 4 2 5 2.25 6.41
 -4 2 5 8.43 2.94
 4 2 5 2.43 4.7
 -4 2 -5 1.03 3.68
 4 3 -5 1384.57 31.47
 4 3 5 1412.84 33.58
 4 3 5 1484.17 38.76
 4 3 5 1460.98 48.71
 -4 3 5 1383.24 45.92
 4 3 5 1426.04 45.14
 -4 3 -5 1484.64 35.75
 4 4 -5 4.53 4.22
 4 4 5 5.64 4.34
 4 4 5 12.51 7.92
 -4 4 5 -1.6 7.22
 4 4 5 0.8 6.1
 4 4 5 5.68 4.11
 -4 4 -5 6.97 2.95
 4 5 5 486.28 24.06
 4 5 -5 495.09 22.89
 -4 5 5 531.46 29.88
 4 5 5 500.28 28.82
 4 5 5 546.92 31.57
 4 6 5 -9.42 8.24
 4 7 5 1719.49 58.2
 -4 8 5 -8.99 7.11
 4 8 -5 4.39 5.44
 4 8 5 2.79 5.12
 4 8 5 5.29 7.38
 4 9 -5 762.68 32.5
 4 9 5 827.63 33.7
 -4 9 -5 747.79 35.4
 -4 9 5 808.06 36.75
 4 9 5 824 44.12
 -4 9 5 790.79 58.84
 4 10 5 -0.81 6.14
 4 10 -5 5.58 6.89
 -4 10 5 -13.73 8.92
 -4 10 -5 -9.7 9.05
 4 10 5 -6.71 12.26
 -4 10 5 5.31 13.02
 4 11 5 444.88 27.9
 4 11 -5 424 27.24
 -4 11 5 431.87 29.95
 -4 11 -5 411.75 28.78
 -4 11 5 498.66 50.16
 -4 12 -5 -4.34 7.92
 -4 12 5 -6.3 8.5
 4 12 -5 -2.21 7.13
 4 12 5 -7.74 8.06
 -4 12 5 -12.13 19.71
 4 13 -5 533.37 33.62
 4 13 5 547.17 33.43
 -4 13 -5 480.84 33.32
 -4 13 5 551.21 37.07
 -4 13 5 539.37 53.85
 -4 14 -5 -7.32 8.84
 -4 14 5 0.21 9.43
 4 14 -5 -4.09 9.07
 4 14 5 13.59 9.93
 -4 14 5 -3.96 14.08
 4 15 5 400.12 31.82
 4 15 -5 361.52 30.63
 -4 15 -5 347.96 31.76
 -4 15 5 445.2 36.4
 -4 15 5 360.7 48.94
 -4 16 -5 11.83 11.8
 4 16 -5 3.92 9.4
 -4 16 5 -2.11 11.54
 4 16 5 -5.19 9.7
 -4 16 5 2.75 19.14
 4 17 -5 333.27 31.44
 4 17 5 361.1 32.83
 -4 17 -5 305.46 33.23
 -4 17 5 359.64 36.66
 -4 17 5 344.14 50.48
 -4 18 -5 3.05 12.47
 -4 18 5 13.5 15.64
 4 18 5 -1.4 10.73
 4 18 -5 -10.64 12.83
 -4 18 5 -22 23.36
 4 19 5 104.4 20.82
 -4 19 -5 122.11 25.09
 -4 19 5 121.83 25.6
 4 19 -5 108.05 21.36
 -4 -6 6 761.09 29.7
 -4 -6 -6 787.57 28.86
 -4 -5 -6 1.67 3.59
 -4 -5 6 4.05 3.73
 -4 -4 6 837.79 25.58
 -4 -4 -6 856.12 25.4
 -4 -3 6 53.2 6.11
 -4 -3 -6 50.09 5.92
 4 -2 -6 1142.13 24.42
 4 -2 6 1200.57 23.95
 -4 -2 6 1177.31 23.55
 -4 -2 -6 1203.01 23.33
 4 -1 6 17.27 3.04
 4 -1 -6 14.88 2.99
 4 -1 6 1.95 8.44
 -4 -1 6 17.22 3.21
 -4 -1 -6 20.43 3.44
 4 0 -6 931.77 19.04
 4 0 6 919.52 18.14
 4 0 6 891.51 39.21
 -4 0 6 909.65 16.71
 -4 0 -6 916 17.26
 4 1 -6 16.03 3.07
 4 1 6 16.48 3.22
 -4 1 6 13.84 2.46
 4 1 6 14.43 7.4
 4 2 6 1129.17 24.89
 4 2 -6 1150.82 24.05
 4 2 6 1172.85 46.23
 4 2 6 1164.69 45.02
 -4 2 6 1233.92 47.58
 4 2 6 1178.58 40.68
 4 3 -6 61.61 6.6
 4 3 6 57.89 12.08
 4 3 6 69.94 14.11
 4 3 6 80.6 10.9
 -4 3 6 62.12 12.71
 4 4 6 917.55 41.4
 -4 4 6 893.25 42.06
 4 4 6 921.58 30.53
 4 4 6 910.53 42.58
 -4 5 6 -3.07 9.41
 4 5 6 8.44 7.38
 4 5 6 6.18 7.99
 -4 6 -6 717.79 28.07
 -4 6 6 750.82 28.28
 4 6 6 752.54 39.58
 -4 6 6 780.55 41.32
 4 6 6 800.03 42.09
 -4 7 -6 -2.09 6.17
 4 7 6 0.86 9.1
 -4 7 6 -2.69 13.47
 -4 8 -6 653 29.91
 -4 8 6 646.31 30.03
 4 8 6 663.36 41.09
 -4 8 6 628.18 52.86
 -4 9 -6 -7 6.92
 -4 9 6 0.14 7.17
 4 9 6 -2.88 11.35
 -4 9 6 -3.47 14.48
 4 10 -6 393.3 24.57
 -4 10 -6 398.88 26.71
 -4 10 6 457.92 28.29
 4 10 6 403.85 33.83
 -4 10 6 424.03 46.81
 4 11 -6 5.18 6.42
 -4 11 -6 -9.68 8.17
 -4 11 6 4.41 7.11
 4 11 6 -0.59 6.73
 -4 11 6 -0.83 13
 4 12 -6 408.03 27.87
 4 12 6 404.44 27.94
 -4 12 -6 406.06 29.6
 -4 12 6 389.84 29.15
 -4 12 6 446.85 49.89
 4 13 -6 10 8.04
 -4 13 -6 12.3 10.39
 -4 13 6 9.59 9.01
 4 13 6 11.02 8.66
 -4 13 6 -10.59 19.55
 4 14 -6 236.51 23.74
 4 14 6 260.98 24.88
 -4 14 -6 230.94 25.02
 -4 14 6 261.47 26.78
 -4 14 6 248.1 41.04
 4 15 -6 8.46 9.71
 4 15 6 21.19 11.45
 -4 15 -6 20.08 12.9
 -4 15 6 16.25 12.58
 -4 15 6 -5.77 22.36
 -4 16 6 197.99 25.67
 4 16 6 216.01 25.14
 4 16 -6 176.6 22.55
 -4 16 -6 199.56 25.63
 -4 16 6 187.27 38.79
 -4 17 6 11.24 12.98
 -4 17 -6 21.58 15
 4 17 -6 7.15 11.15
 4 17 6 -9.76 9.87
 -4 17 6 24.91 22.98
 4 18 6 102.11 19.26
 -4 18 6 152.61 24.54
 -4 18 -6 125.37 22.82
 4 18 -6 123.6 20.87
 4 -4 7 0.53 2.71
 4 -3 -7 84.91 6.25
 4 -3 7 79.72 5.19
 4 -3 7 77.1 5.32
 4 -2 -7 19.13 2.46
 4 -2 -7 15.19 2.14
 4 -2 7 6.66 8.64
 4 -1 7 60.47 12.34
 4 0 7 53.82 12.12
 4 1 7 61.13 12.57
 -4 2 -7 17.45 1.96
 4 2 7 32.78 11.88
 -4 2 7 25.74 11.03
 4 2 7 27.55 10.99
 -4 3 -7 82.95 5.67
 -4 3 7 88.06 5.55
 -4 3 7 95 16.5
 4 3 7 79.47 15.25
 4 3 7 105 17.5
 -4 4 -7 2.01 2.95
 -4 4 7 3.55 2.87
 -4 4 7 14.68 10.02
 4 4 7 5.28 9.55
 4 4 7 16.94 10.66
 -4 5 -7 116.15 9.47
 -4 5 7 129.92 9.94
 4 5 7 123.33 18.17
 -4 5 7 131.27 19.55
 4 5 7 159.65 21.47
 -4 5 7 120.49 22.25
 -4 6 -7 2.17 4.04
 -4 6 7 1.35 3.84
 4 6 7 -3.95 10.09
 -4 6 7 -4.53 11.67
 4 6 7 -23.81 13.06
 -4 6 7 -2.6 12.38
 -4 7 -7 27.3 6.4
 4 7 7 23.94 11.57
 -4 7 7 33.06 14.69
 -4 8 -7 -3.3 4.82
 -4 8 7 -4.1 5.86
 4 8 7 -4.95 11.84
 -4 8 7 -3.22 14.57
 -4 9 -7 49.43 10.37
 -4 9 7 44.26 9.46
 4 9 7 28.21 13.47
 -4 9 7 45.77 20.72
 -4 10 -7 1.83 6.55
 -4 10 7 3.57 6.83
 4 10 7 -16.36 15.86
 -4 10 7 10.4 14.35
 -4 11 -7 79.09 13.7
 -4 11 7 68.96 12.89
 -4 11 7 89.14 26.11
 -4 12 -7 13.95 7.96
 -4 12 7 20.16 10.55
 -4 12 7 14.15 16.61
 -4 13 -7 41.59 11.78
 -4 13 7 45.6 13.21
 -4 13 7 41.84 21.06
 -4 14 -7 8.57 9.51
 -4 14 7 -6.73 16.44
 -4 15 7 17 19.38
 4 -5 8 -16.71 11.44
 4 -4 8 1168.39 49.3
 4 -3 8 2.51 7.59
 -4 -3 8 4.12 6.52
 4 -2 8 677.42 37.97
 4 -1 8 6.58 10.33
 -4 -1 8 4.31 7.56
 4 0 8 635.74 37.19
 -4 0 8 612.97 40.42
 4 1 8 9.58 10.28
 -4 1 8 -4.74 10.27
 -4 2 8 638.13 41.41
 4 2 8 696.16 41.88
 4 2 8 692.02 40.49
 -4 2 8 658.06 45.66
 4 3 8 4.64 11.22
 -4 3 8 19.3 13.09
 4 3 8 4.07 10.45
 -4 3 8 10.34 11.2
 -4 4 8 1178.25 57.08
 4 4 8 1154.81 54.46
 4 4 8 1175.18 54.78
 -4 4 8 1132.42 64.48
 4 5 8 8.76 10
 -4 5 8 10.16 12.21
 4 5 8 -6.92 11.73
 -4 5 8 -0.58 11.11
 -4 6 8 585.98 42.53
 4 6 8 604.76 41.95
 4 6 8 624.23 43.79
 -4 6 8 589.41 50.69
 -4 7 8 -25.08 17.97
 4 7 8 -26.53 16.03
 4 7 8 7.48 12.51
 -4 7 8 16.8 14.66
 4 8 8 299.52 33.49
 -4 8 8 291.84 38.79
 4 9 8 0.62 14.12
 -4 9 8 11.97 17
 -4 10 8 587.03 57.72
 -4 11 8 16.47 18.09
 -4 12 8 374.1 49.86
 -4 13 8 0.05 17.87
 -4 14 8 248.01 45.74
 4 -8 9 -10.84 14.26
 4 -7 9 31.39 12.2
 4 -6 9 -4.52 9.37
 4 -5 9 79.68 15.35
 4 -4 9 20.05 11.26
 4 -3 9 113.9 18.07
 4 -2 9 39.94 13.19
 4 -1 9 95.91 16.87
 -4 -1 9 69.26 14.42
 4 0 9 30.71 12.84
 -4 0 9 5.48 7.92
 -4 1 9 63.11 17.82
 4 1 9 81.41 19.8
 4 1 9 81.63 17.63
 -4 1 9 64.81 15.35
 4 2 9 36.69 14
 4 2 9 49.16 16.1
 -4 2 9 50.69 17.94
 -4 2 9 21.27 10.39
 4 3 9 110.08 20.65
 -4 3 9 155.64 24.41
 4 3 9 117.38 19.51
 -4 3 9 94.6 21.04
 4 4 9 16.81 12.92
 4 4 9 37.08 14.72
 -4 4 9 37.96 15.58
 -4 4 9 8.56 11.93
 4 5 9 68.03 16.8
 4 5 9 90.87 20.4
 -4 5 9 71.98 17.81
 -4 5 9 101.09 23.17
 -4 6 9 -12.75 16.84
 4 6 9 -4.04 12.9
 4 6 9 -16.8 14.03
 -4 6 9 -1.49 12.6
 4 7 9 18.05 13.95
 -4 7 9 32.29 14.62
 4 7 9 20.75 12.89
 -4 7 9 46.53 19.53
 4 8 9 -17.2 19
 -4 8 9 0.74 13.28
 4 9 9 33.09 16.51
 -4 9 9 57.73 22.64
 -4 10 9 -0.42 13.92
 -4 11 9 75.16 24.87
 -4 12 9 33.79 24.05
 4 -6 10 171.82 22.47
 4 -5 10 7.69 10.4
 4 -4 10 166.16 22.66
 4 -3 10 3.4 11.52
 4 -2 10 206.55 24.91
 4 -1 10 28.22 14.01
 4 0 10 164.44 23.79
 4 1 10 27.53 16.08
 4 1 10 8.65 11.43
 -4 1 10 24.14 17.23
 4 2 10 206.39 25.69
 -4 2 10 225.76 30.82
 4 2 10 241.09 31.37
 4 3 10 -4.71 12.19
 4 3 10 22.85 14.61
 -4 3 10 -7.93 13.47
 -4 3 10 -6.97 12.24
 4 4 10 162.46 25.9
 4 4 10 162.66 25
 -4 4 10 155.45 26.37
 -4 4 10 185.83 28.96
 4 5 10 -11.29 14.7
 4 5 10 -1.06 14.55
 -4 5 10 1.89 14.19
 -4 5 10 15.21 13.91
 4 6 10 102.31 21.62
 4 6 10 120 24.09
 -4 6 10 149.15 26.84
 -4 6 10 103 22.9
 -4 7 10 -34.44 20.71
 4 7 10 -5.65 15.79
 -4 7 10 23.2 16.32
 4 8 10 149.19 26.56
 -4 8 10 172.72 32.03
 -4 9 10 5.5 17.42
 -4 10 10 96.48 27.58
 -4 11 10 5.23 15.91
 4 -3 11 180.92 24.65
 4 -2 11 -0.55 10.48
 4 -1 11 228.26 27.51
 4 0 11 13.28 12.67
 -4 0 11 34.9 19.27
 4 0 11 23.22 15.62
 4 1 11 265.8 34.41
 4 1 11 263.05 30.38
 -4 1 11 278.48 35.34
 4 2 11 8.23 12.89
 -4 2 11 11.52 15.84
 4 2 11 7.93 14.66
 4 3 11 182.74 26.83
 -4 3 11 213.84 31.91
 4 3 11 189.3 29.13
 4 4 11 6.12 14.59
 4 4 11 -3.07 13.56
 -4 4 11 -1.63 15.97
 4 5 11 142.38 24.99
 -4 5 11 157.68 28.56
 4 5 11 133.44 25.37
 4 6 11 -40.18 21.04
 -4 7 11 238.98 38.84
 -4 8 11 0.33 15.41
 -4 9 11 119.42 29.77
 4 0 12 -21.49 14.65
 4 1 12 10.34 13.63
 -5 -15 0 -10.53 7.99
 -5 -14 0 4.6 6.58
 -5 -13 0 0.93 6.91
 -5 -12 0 -1.95 5.61
 -5 -10 0 -7.15 5.72
 -5 -9 0 -4.78 5.12
 -5 -8 0 -5.53 4.61
 -5 -7 0 -3.65 5.62
 -5 -6 0 2.34 3.5
 -5 -6 0 3.51 5.09
 -5 -5 0 0.38 3.7
 -5 -4 0 0.16 3.04
 -5 -3 0 -1.25 2.99
 5 -2 0 0.36 2.97
 5 -1 0 0.37 2.71
 5 0 0 -0.13 2.4
 -5 0 0 0.24 2.89
 5 1 0 0.62 3.41
 5 1 0 5.2 3.01
 -5 1 0 -3.31 5.35
 5 2 0 4.52 3.22
 5 3 0 -1.31 4.01
 5 4 0 -4.31 4.75
 5 4 0 -2.25 2.74
 5 5 0 7.2 5.62
 5 5 0 1.36 2.65
 5 6 0 4.18 6.41
 5 6 0 4.13 2.95
 5 7 0 0.02 5.93
 5 7 0 -3.85 3.52
 5 8 0 -1.58 6.54
 5 9 0 2.25 5.61
 5 9 0 -23.3 10.14
 5 10 0 -1.47 6.84
 -5 10 0 -3.25 2.66
 5 11 0 -5.29 7.84
 5 12 0 3.84 7.51
 5 13 0 5.61 9.31
 -5 13 0 -12.22 12.29
 5 14 0 -0.21 8.38
 -5 14 0 -2.67 10.21
 -5 15 0 -23.28 15.18
 5 15 0 0.51 8.82
 -5 15 0 1.2 10.69
 -5 16 0 -23.57 16.39
 5 16 0 -1.72 10.47
 -5 16 0 -6.33 12.76
 5 17 0 -5.59 10.79
 -5 17 0 -13.8 15.7
 -5 17 0 -10.29 11.67
 -5 18 0 -6.16 13.43
 5 18 0 1.08 11.12
 -5 18 0 12.26 14.43
 5 19 0 -2.81 12.68
 -5 19 0 -9.24 15.07
 -5 19 0 -1.49 14.91
 -5 -15 -1 159.51 17.87
 -5 -14 1 255.98 19.25
 -5 -14 -1 304.62 23.78
 -5 -13 -1 483.04 28.36
 -5 -12 1 501.98 23.07
 -5 -12 -1 420.06 25.99
 -5 -11 1 835.9 28.39
 -5 -11 -1 799.46 34.42
 -5 -10 1 842.75 26.54
 -5 -10 -1 793.19 33.51
 -5 -9 1 589.53 21.46
 -5 -8 1 300.35 25.9
 -5 -7 1 967.03 42.8
 -5 -6 1 1121.62 36.92
 -5 -6 -1 1148.64 37.87
 -5 -6 -1 1132.44 38.23
 -5 -6 -1 1045.7 45.93
 -5 -5 1 1707.8 46.15
 -5 -5 -1 1785.41 45.55
 -5 -5 1 1606.53 41.5
 -5 -5 -1 1647.61 41.56
 -5 -5 -1 1572.96 35.07
 -5 -5 -1 1563.81 52.09
 -5 -4 1 2527.67 52.88
 -5 -4 -1 2224.6 47.74
 -5 -4 -1 2419.67 48.25
 -5 -4 1 2404.09 46.96
 -5 -4 -1 2335.06 42.53
 -5 -3 1 3616.99 60.75
 -5 -3 -1 3158.36 54.57
 -5 -3 1 3540.51 55.18
 -5 -3 -1 3607.92 54.83
 -5 -3 -1 3507.86 39.83
 5 -3 -1 3404.19 39.82
 -5 -3 -1 3308.69 51.31
 5 -3 -1 3395.41 50.73
 -5 -2 -1 845.04 27.46
 -5 -2 1 874.68 28.56
 5 -2 -1 819.29 16.98
 -5 -2 -1 820.79 26.16
 5 -2 -1 824.15 22.25
 -5 -2 -1 838.87 17.03
 -5 -1 1 1312.57 28.01
 5 -1 -1 1345.45 26.47
 5 -1 1 1434.17 37.44
 -5 0 1 1556.8 31.62
 5 0 -1 1798.66 29.75
 5 0 1 1668.71 37.88
 5 1 -1 1249.51 33.16
 5 1 1 1417.38 34.61
 5 1 1 1360.02 19.01
 -5 1 1 1391.82 19.6
 5 1 1 1375.92 31.42
 -5 1 1 1350.86 31.86
 5 2 -1 842.5 27.2
 5 2 1 823.53 27.38
 5 2 1 877.81 24.2
 5 3 1 3311.13 57.75
 5 3 -1 3416.55 57.29
 5 4 1 2370.3 50.98
 5 4 -1 2219.29 48.51
 5 4 1 2353.93 44.13
 5 4 -1 2398.32 27.45
 5 5 1 1596.9 45.12
 5 5 -1 1577.1 43.85
 5 5 1 1647.83 36.65
 5 5 -1 1646.83 23.32
 5 6 -1 1087.89 39.18
 5 6 1 1064.23 39.39
 5 6 1 1009.29 29.93
 5 6 -1 1045.3 34.12
 5 7 1 970.03 39.93
 5 7 -1 986.13 39
 5 7 1 980.16 30.06
 5 7 1 971.12 34.34
 5 7 -1 998.96 35.09
 5 8 -1 331.67 21.91
 5 8 1 338.25 21.58
 5 8 1 327.53 25.32
 5 8 -1 360.78 26
 5 9 -1 615.5 30.79
 5 9 1 608.41 29.67
 5 9 1 610.41 36.16
 5 9 -1 586.44 35.51
 5 10 -1 852.62 37.7
 5 10 1 819.9 36.7
 5 10 -1 846.27 44.13
 5 10 1 815.01 45.03
 5 11 -1 812.27 37.95
 5 11 1 816.11 37.45
 -5 11 1 831.25 26.33
 5 12 -1 439.87 30.04
 5 12 1 451.2 30.27
 -5 12 1 452.6 19.08
 -5 12 -1 458.18 35.58
 5 13 -1 466.89 32.51
 5 13 1 495.23 33.17
 -5 13 1 515.47 44.35
 -5 13 -1 524.69 40.02
 5 14 -1 273.92 26.39
 5 14 1 299.69 27.54
 -5 14 -1 220.09 25.64
 -5 14 1 276.28 28.45
 -5 14 1 267.95 33.54
 -5 14 -1 268.85 29.72
 -5 15 1 160.85 23.4
 5 15 -1 173.68 22.42
 -5 15 -1 173.52 23.56
 5 15 1 172.27 21.61
 -5 15 1 175.24 29.14
 -5 15 -1 162.97 24.07
 5 16 1 128.22 20.64
 5 16 -1 156.73 22.13
 -5 16 -1 118.5 20.29
 -5 16 1 140.07 22.84
 -5 16 1 154.11 27.89
 -5 16 -1 152.19 24.99
 -5 17 1 182.39 26.53
 5 17 -1 204.23 25.49
 5 17 1 205.34 25.43
 -5 17 -1 187.89 27.11
 -5 17 1 191.81 31.75
 -5 17 -1 217.91 30.14
 -5 18 -1 156.43 27.35
 5 18 -1 156.09 24.42
 5 18 1 154.17 24.29
 -5 18 1 141.36 25.91
 -5 18 -1 156.48 26.55
 -5 18 1 146.39 29.82
 5 19 -1 172.88 25.81
 5 19 1 196.91 27.85
 -5 19 -1 175.38 28.68
 -5 19 1 153.25 26.47
 -5 19 1 165.44 31.86
 -5 20 1 149.39 32.25
 -5 -15 -2 94.3 15.96
 -5 -14 -2 250.85 24.35
 -5 -13 -2 263.47 22.93
 -5 -12 -2 286.27 23.04
 -5 -11 2 256.05 13.76
 -5 -11 -2 232.33 20.52
 -5 -10 2 602.98 19.75
 -5 -10 -2 643.58 32.12
 -5 -9 2 254.38 23.9
 -5 -9 -2 238.78 19.73
 -5 -8 -2 689.8 25.99
 -5 -8 -2 651.88 30.35
 -5 -8 2 628.16 35.53
 -5 -7 -2 710.93 25.75
 -5 -7 -2 717.48 30.97
 -5 -6 -2 1179.89 38.52
 -5 -6 2 1200.66 37.72
 -5 -6 -2 1174.27 38.01
 -5 -6 -2 1171.87 33.02
 5 -6 -2 1153.32 33.15
 -5 -6 -2 1139.47 32.38
 -5 -5 -2 187.83 15.05
 -5 -5 2 150.87 14.66
 -5 -5 2 179.73 13.98
 -5 -5 -2 172.98 13.72
 -5 -5 -2 176.47 12.68
 -5 -5 -2 185.75 12.42
 5 -5 -2 161.51 12.11
 -5 -5 -2 178.52 19.69
 5 -5 -2 166.15 11.61
 -5 -4 2 1784.75 45.35
 -5 -4 -2 1643.53 41.31
 -5 -4 2 1762.52 40.54
 -5 -4 -2 1671.15 39.5
 -5 -4 -2 1657.03 34.63
 -5 -4 -2 1648.85 38.67
 5 -4 -2 1659.87 34.61
 5 -4 -2 1678.08 30.87
 -5 -4 -2 1782.14 55.2
 -5 -3 2 1227.19 36.06
 -5 -3 -2 1269.88 34.8
 -5 -3 2 1221.36 31.89
 -5 -3 -2 1304.57 32.94
 5 -3 -2 1227.53 23.36
 -5 -3 -2 1206.61 34.17
 -5 -2 2 1342.55 35.79
 -5 -2 -2 1394.24 34.89
 5 -2 -2 1335.9 22.98
 -5 -2 -2 1254.34 36.3
 5 -1 2 437.95 23.5
 -5 -1 -2 386.53 21.41
 5 0 2 2840.65 47.78
 5 0 -2 2596.12 46.85
 -5 0 2 2716.29 38.18
 5 0 2 2851.63 55.04
 5 1 -2 396.98 18.76
 5 1 2 411.38 18.63
 -5 1 2 379.51 15.47
 5 1 2 408.94 19.28
 -5 1 2 393.75 14.6
 5 1 2 397 14.18
 5 2 -2 1213.1 33.1
 5 2 2 1310.55 34.49
 5 2 2 1299.64 32.3
 5 2 2 1250.56 26.43
 -5 2 2 1320.16 27.63
 -5 2 2 1259.12 30.33
 5 3 2 1242.88 34.92
 5 3 -2 1203.59 34.27
 5 3 2 1250.8 30.47
 5 4 2 1606.67 42.72
 5 4 -2 1584.13 40.41
 5 4 2 1615.79 41.83
 5 5 2 179.08 15.89
 5 5 -2 173.29 14.73
 5 6 -2 1165.56 36.06
 5 6 2 1131.95 41.41
 5 6 -2 1174.25 39.71
 -5 6 -2 1175.39 24
 5 7 2 728.04 29.37
 5 7 -2 710.99 29.81
 5 7 -2 718.84 33.16
 5 7 2 703.81 33.95
 -5 7 -2 704.7 16.72
 5 8 -2 676.41 34.43
 5 8 2 668.27 35.66
 5 8 2 697.41 30.08
 5 8 2 694.39 30.29
 5 8 -2 660.42 30.12
 5 9 2 252.03 23.67
 5 9 -2 237.38 21.73
 5 9 2 240.47 19
 5 9 -2 249.6 19.47
 5 9 2 247.06 19.58
 5 10 -2 643.65 32.92
 5 10 2 631.39 31.55
 5 10 2 583.19 37.44
 5 10 -2 587.66 36.92
 5 11 -2 257.36 21.74
 5 11 2 249.01 21.79
 -5 11 2 249.4 18.45
 5 12 -2 292.77 24.59
 5 12 2 287.41 24.31
 -5 12 2 302 20.12
 -5 12 -2 279.59 26.16
 5 13 -2 250.38 24.66
 5 13 2 272.16 25.07
 -5 13 -2 252.25 26.58
 -5 13 2 251.46 26.91
 -5 13 2 262.79 35.3
 -5 13 -2 271.09 26.38
 5 14 -2 289.53 27.13
 5 14 2 300.44 27.37
 -5 14 -2 254.83 27.96
 -5 14 2 295.2 30.73
 -5 14 2 287.28 36.98
 -5 14 -2 310.7 29.31
 -5 15 -2 103.5 19.25
 -5 15 2 91.9 19.22
 5 15 -2 103.44 18.43
 5 15 2 73.53 15.7
 -5 15 2 88.13 22.74
 -5 15 -2 65.89 15.94
 -5 16 -2 145.61 22.75
 -5 16 2 169.73 24.54
 5 16 -2 175.05 22.89
 5 16 2 138.35 20.78
 -5 16 2 152.33 29.69
 -5 16 -2 155.58 23.9
 5 17 2 131.77 21.34
 -5 17 -2 105.15 20.91
 -5 17 2 157.71 25.48
 5 17 -2 134.07 22.5
 -5 17 2 124.1 27.91
 -5 18 -2 101.96 21.92
 5 18 -2 118.75 21.77
 -5 18 2 134.08 25.56
 5 18 2 108.38 21.54
 -5 18 2 128.19 29.33
 5 19 -2 68.49 17.84
 -5 19 -2 45.71 17.77
 -5 19 2 67.97 21.29
 5 19 2 69.4 17.8
 -5 19 2 85.08 26.91
 -5 20 2 49.26 23.07
 -5 -18 -3 28.08 14.23
 -5 -17 -3 55.19 15.39
 -5 -16 -3 56.69 14.01
 -5 -15 -3 121.53 16.46
 -5 -14 -3 43.93 10.88
 -5 -13 -3 40.57 12.16
 -5 -13 -3 66.74 12.83
 -5 -12 -3 17.55 9.02
 -5 -12 -3 51.8 11.27
 -5 -11 -3 89.34 14.64
 -5 -11 -3 108.11 13.07
 -5 -10 -3 1.46 6.4
 -5 -10 -3 10.41 6.71
 -5 -10 3 -4.48 6.69
 -5 -9 -3 250.44 17.28
 -5 -9 3 218.78 21.63
 -5 -9 -3 232.79 21.2
 -5 -8 -3 129.72 12.33
 -5 -8 -3 128.7 15.82
 -5 -8 3 130.54 16.34
 -5 -7 -3 195.92 14.78
 -5 -7 -3 204.72 18.58
 5 -7 -3 205.84 11.78
 -5 -6 -3 16.38 6.4
 -5 -6 -3 7.48 4.46
 -5 -6 3 10.91 4.89
 -5 -6 -3 12.9 7.21
 -5 -6 -3 25.05 7.52
 5 -6 -3 10.1 3.36
 -5 -5 -3 514.73 23.93
 -5 -5 3 510.67 25.92
 -5 -5 3 546.43 24.09
 -5 -5 -3 521.41 23.86
 -5 -5 -3 531.95 23.13
 5 -5 -3 511.63 22.86
 5 -5 -3 514.68 12.75
 -5 -5 -3 496.49 23.59
 -5 -5 -3 475.86 26.39
 -5 -4 3 10.06 4.56
 -5 -4 -3 12.07 4.42
 -5 -4 3 8.68 3.65
 -5 -4 -3 12.54 4.4
 -5 -4 -3 18.12 7.12
 -5 -4 -3 9.51 4.59
 -5 -3 3 236.99 14.08
 -5 -3 -3 248.2 14.4
 -5 -3 3 241.36 16.27
 -5 -3 -3 250.65 15.67
 -5 -3 -3 251.24 20.91
 -5 -3 -3 236.04 16.78
 -5 -2 3 124.68 9.96
 -5 -2 -3 117.34 9.2
 -5 -2 -3 128.75 14.38
 5 0 3 18.56 4.52
 5 0 -3 22.35 4.93
 -5 0 -3 20.99 6.08
 5 0 3 17.36 5.04
 5 1 -3 742.16 24.99
 5 1 3 747 25.26
 5 1 -3 805.77 17.9
 -5 1 3 758.71 19.54
 5 1 3 802.28 30.24
 -5 1 -3 746.51 27.63
 5 2 3 107.14 10.27
 5 2 -3 106.76 10.04
 5 2 3 118.27 11.15
 -5 2 3 110.79 10.6
 5 2 -3 109.41 5.63
 5 2 3 114.47 10.21
 -5 2 3 109.26 8.37
 -5 2 -3 122.38 10.89
 5 3 -3 233.5 15.06
 5 3 3 232.94 15.74
 5 3 3 210.9 13.85
 -5 3 3 227.87 14.67
 5 3 3 240.55 14.78
 -5 3 -3 238.65 14.55
 5 4 -3 9.7 4.47
 5 4 3 10.15 4.93
 -5 4 -3 13.11 4.61
 5 4 3 28.58 6.07
 5 5 -3 485.93 23.97
 5 5 3 497.71 25.85
 -5 5 -3 503.08 19.79
 5 6 -3 11.68 5.77
 5 6 3 15.47 7.76
 -5 6 -3 6.73 3.22
 5 6 3 19.85 7.41
 5 7 3 201.06 19.28
 5 7 -3 207.08 17.81
 5 7 3 226.03 18.68
 5 7 -3 203.1 16.11
 5 7 3 207.47 16.41
 5 8 3 116.98 15.37
 5 8 -3 122.64 15.68
 5 8 3 129.74 15.68
 5 8 3 140.44 14.23
 5 8 -3 129.61 13.81
 5 9 -3 239.94 21.93
 5 9 3 230.66 22.87
 5 9 -3 228.51 19.17
 5 9 3 243.93 19.35
 5 9 3 254.58 21.18
 5 10 -3 -7.46 7.31
 5 10 3 -0.49 6.34
 5 10 3 -3.08 7.02
 5 11 -3 102.78 14.47
 5 11 3 98.92 15.09
 -5 11 -3 108.12 14.17
 5 12 -3 20.71 8.63
 5 12 3 21.19 8.75
 -5 12 3 23.38 12.99
 -5 12 -3 22.69 7.91
 -5 13 3 42.03 12.32
 -5 13 -3 32.34 11.67
 5 13 -3 56.74 13.01
 5 13 3 54.05 13.25
 -5 13 3 33.56 14.89
 -5 13 -3 52.96 11.68
 -5 14 -3 6.14 11.26
 -5 14 3 -11.05 13.83
 5 14 -3 14.64 10.14
 5 14 3 10.15 8.87
 -5 14 3 9.1 14.26
 -5 14 -3 10.27 7.34
 -5 15 -3 62.58 15.64
 -5 15 3 71.12 16.82
 5 15 -3 93.85 17.33
 5 15 3 83.81 16.67
 -5 15 3 81.18 24.05
 -5 16 -3 21.64 13.59
 -5 16 3 16.93 12.04
 5 16 -3 17.24 12.03
 5 16 3 28.97 13.33
 -5 16 3 16.63 15.35
 -5 17 -3 17.79 14.04
 5 17 -3 22.52 11.99
 5 17 3 42.97 14.68
 -5 17 3 29.97 14.99
 -5 17 3 28.41 18.65
 -5 18 -3 18.02 12.97
 -5 18 3 30.08 15.49
 5 18 -3 22.25 13.78
 5 18 3 0.78 11.54
 -5 18 3 34.16 19.71
 5 19 3 10.94 13.14
 -5 19 -3 39.7 16.98
 -5 19 3 21.07 16.51
 5 19 -3 10.97 12.49
 -5 19 3 5.33 18.72
 -5 -16 -4 265.3 23.69
 -5 -15 -4 280.48 23.36
 -5 -14 -4 262.2 21.26
 -5 -13 -4 144.77 15.62
 -5 -12 -4 168.26 20.54
 -5 -12 -4 132.47 14.2
 -5 -11 -4 167.5 20.07
 -5 -11 -4 151.12 14.75
 -5 -10 -4 331.95 21.37
 -5 -10 -4 347.35 28.05
 5 -10 -4 353.98 13.85
 -5 -10 4 302.38 24.05
 -5 -9 -4 523.87 26.07
 5 -9 -4 553.19 13.48
 -5 -9 4 478.93 29.49
 -5 -9 -4 478.05 31.86
 -5 -8 -4 888.13 33.71
 -5 -8 -4 882.45 41.77
 -5 -8 4 845.75 36.65
 -5 -7 -4 827.23 33.03
 -5 -7 -4 805.42 38.78
 -5 -6 4 791.57 30.67
 -5 -6 -4 840.39 31.8
 -5 -6 -4 797.39 31.02
 -5 -6 -4 722.97 30.92
 -5 -6 -4 739.9 36.22
 -5 -5 4 446.17 21.68
 -5 -5 -4 418.09 21.43
 -5 -5 -4 412.03 21.63
 -5 -5 4 432.39 23.58
 -5 -5 -4 385.59 23.06
 -5 -5 -4 393.14 25.93
 -5 -4 4 383.09 19
 -5 -4 -4 383.63 19.12
 -5 -4 -4 370.33 19.39
 -5 -4 4 380.72 20.94
 -5 -4 -4 359.9 24.18
 -5 -3 -4 359.58 18.28
 -5 -3 4 361.36 19.38
 -5 -3 4 368.13 17.4
 -5 -3 -4 360.2 16.98
 5 -3 -4 378.94 19.06
 -5 -2 -4 864.01 24.71
 -5 -2 4 876.06 25.51
 5 -2 -4 914.81 27.23
 -5 -2 -4 940.87 40.84
 5 -1 4 1233.3 31.7
 5 -1 -4 1193.21 30.48
 5 -1 -4 1317.3 30.38
 -5 -1 -4 1364.92 46.38
 5 0 -4 1607.11 35.94
 5 0 4 1753.42 37.07
 5 0 -4 1794.38 33.32
 5 0 4 1789.51 51.92
 -5 0 -4 1814.21 50.47
 5 1 -4 1242.47 31.16
 5 1 4 1216.47 31.45
 -5 1 4 1161.15 23.93
 5 1 -4 1307.15 26.06
 5 1 4 1289 40.93
 -5 1 -4 1383.99 40.84
 5 2 4 843.09 27.06
 5 2 -4 826.7 26.53
 -5 2 4 848.25 31.11
 -5 2 4 832.77 19.61
 5 2 -4 873.18 19.53
 5 2 4 872.21 31.38
 5 3 -4 332.68 17.57
 5 3 4 347.01 18.4
 5 3 4 362.1 19.44
 -5 3 4 361.61 21.14
 -5 3 -4 356.85 20.04
 5 4 4 360.37 20.43
 5 4 -4 367.69 19.57
 5 4 4 378.3 19.04
 -5 4 4 365.8 21.5
 5 4 4 359.89 23.96
 -5 4 -4 378.18 20.31
 5 5 4 399.92 23.09
 5 5 -4 408.53 22.07
 5 5 4 432.71 26.47
 5 6 4 791.68 34.39
 5 6 -4 725.02 30.86
 5 6 4 726.26 35.24
 5 7 4 833.62 38.48
 5 7 -4 844.4 36.08
 5 7 4 839.06 38.21
 5 8 -4 926.32 40.27
 5 8 4 864.93 41.8
 5 8 4 896 34.32
 5 8 -4 866.58 34.09
 5 8 4 929.12 42.61
 5 9 -4 505.62 27.66
 5 9 4 523.61 27.18
 5 9 4 540.82 33.21
 5 10 4 335.49 23.55
 5 10 -4 350.53 24.12
 5 10 4 343.56 26.95
 -5 10 -4 346.75 18.64
 5 11 4 194.73 19.23
 5 11 -4 187.5 19.37
 -5 11 -4 185.92 14.28
 5 12 -4 171.54 19.67
 5 12 4 155.72 18.6
 -5 12 4 144.33 19.75
 -5 12 -4 134.23 18.72
 -5 12 -4 188.37 15.45
 -5 12 4 154.78 30.02
 -5 13 -4 152.24 20.16
 -5 13 4 148.5 20.6
 5 13 4 160.48 19.45
 5 13 -4 153.93 19.64
 -5 13 4 122.71 27.05
 5 14 -4 290.27 27.42
 5 14 4 293.69 26.86
 -5 14 -4 292.66 29.41
 -5 14 4 285.72 29.6
 -5 14 4 325.82 44.13
 5 15 -4 267.76 26.75
 5 15 4 299.13 27.93
 -5 15 -4 296.45 30.65
 -5 15 4 294.95 32.25
 -5 15 4 314.55 44.94
 5 16 4 252.04 27.19
 5 16 -4 280.62 28.86
 -5 16 -4 274.03 30.58
 -5 16 4 269.56 31.1
 -5 16 4 319.97 46.34
 5 17 -4 165.7 23.89
 5 17 4 149.23 22.75
 -5 17 -4 163.28 25.63
 -5 17 4 145.28 25.62
 -5 17 4 132.64 29.65
 5 18 -4 101.64 21.15
 5 18 4 77.96 17.93
 -5 18 -4 75.61 19.53
 -5 18 4 88.8 21.36
 -5 18 4 131.24 34.91
 5 19 -4 39.07 14.84
 5 19 4 32.87 14.79
 -5 19 -4 62.75 19.5
 -5 19 4 39.43 16.18
 -5 19 4 43.33 23.33
 -5 -13 -5 48.15 11.6
 -5 -12 -5 39.97 10.88
 -5 -11 -5 55.7 10.81
 -5 -10 -5 97.45 13.05
 -5 -9 -5 63.84 13.91
 -5 -9 -5 42.28 8.79
 -5 -8 -5 154.7 19.87
 -5 -8 -5 139.7 14.68
 -5 -8 5 150.31 14.84
 -5 -7 -5 114.58 17.03
 -5 -7 -5 93.46 11.4
 -5 -6 5 152.53 13.76
 -5 -6 -5 153.55 14.13
 -5 -6 -5 147.43 13.83
 -5 -6 -5 141.48 17.63
 -5 -5 -5 74.06 9.66
 -5 -5 5 68.72 10.02
 -5 -5 5 83.28 9.83
 -5 -5 -5 66.88 8.77
 -5 -5 -5 71.17 13.49
 -5 -4 5 145.12 12.87
 -5 -4 5 150 11.94
 -5 -4 -5 148.82 11.97
 -5 -4 -5 146.4 12.32
 -5 -4 -5 157.44 17.68
 -5 -3 5 100.72 9.34
 -5 -3 -5 92.36 8.92
 -5 -3 -5 72.31 12.17
 -5 -2 5 161.09 10.72
 -5 -2 -5 144.46 10.12
 5 -2 -5 169.9 12.95
 -5 -2 -5 157.69 16.94
 -5 -1 -5 136.03 15.03
 5 -1 5 148.63 10.85
 5 -1 -5 136.33 10.54
 -5 -1 5 152.34 10.18
 -5 -1 -5 147.44 9.44
 5 -1 -5 139.97 11.45
 -5 -1 -5 162.3 17.44
 5 0 -5 365.75 16.44
 5 0 5 385.61 16.88
 5 0 -5 420.2 18.43
 -5 0 -5 415.31 25.65
 -5 0 -5 431.32 26.3
 5 1 -5 142.57 10.5
 5 1 5 137.8 10.4
 -5 1 -5 137.76 15.19
 5 1 5 110.17 13.82
 5 1 -5 144.83 10.33
 -5 1 -5 151.33 15.12
 5 2 -5 146.81 11.14
 5 2 5 156.41 11.74
 5 2 5 157.61 15.53
 5 2 5 170.3 15.45
 5 2 5 150.1 16.6
 -5 2 5 145.59 16.07
 -5 2 5 144.16 8.09
 -5 2 -5 160.28 14.31
 5 3 5 92.22 10
 5 3 -5 86.84 9.21
 -5 3 5 86.08 13.01
 5 3 5 84.8 12.07
 5 3 5 78.07 13.17
 5 3 5 92.29 11.15
 -5 3 -5 84.14 9.59
 5 4 5 135.37 12.65
 5 4 -5 144.87 12.65
 5 4 5 147.98 17.83
 -5 4 5 135.07 15.28
 5 4 5 144.87 12.87
 5 4 5 140.24 15.45
 -5 4 -5 146.34 11.52
 5 5 -5 74.62 9.84
 5 5 5 68.78 10.09
 -5 5 5 77.41 12.67
 5 5 5 65.83 10.92
 5 5 5 70.54 13.04
 -5 5 -5 72.23 7.14
 5 6 -5 150.33 14.44
 5 6 5 139.55 15.05
 5 6 5 155.41 18.54
 -5 6 -5 156.12 8.44
 5 7 -5 107.19 13.26
 5 7 5 102.91 13.75
 5 7 5 128.62 18.1
 5 8 5 164.89 19.8
 5 9 5 63.43 15.08
 5 10 -5 74.68 12.26
 -5 10 5 99.14 14.73
 -5 10 -5 74.77 12.87
 5 10 5 104.15 13.63
 5 10 5 92.87 17.51
 -5 11 -5 31.89 9.48
 -5 11 5 40.42 11.33
 5 11 -5 58.7 11.7
 5 11 5 47.46 10.38
 -5 11 5 53.61 20.18
 5 12 5 25.76 10.28
 -5 12 5 30.75 11.23
 -5 12 -5 21.52 8.75
 5 12 -5 24.32 9.57
 -5 12 5 17.42 21.06
 -5 13 -5 17.57 8.79
 -5 13 5 22.69 10.74
 5 13 -5 45.97 12.66
 5 13 5 25.26 10.2
 -5 13 5 47.58 18.9
 5 14 -5 72.36 15.21
 -5 14 -5 54.87 14.12
 -5 14 5 53.88 14.91
 5 14 5 65.53 14.39
 -5 14 5 67.2 26.56
 5 15 -5 45.91 12.46
 -5 15 -5 41 14.5
 -5 15 5 43.55 14.75
 5 15 5 38.08 12.89
 -5 15 5 41.46 22.95
 5 16 -5 28.24 13.18
 5 16 5 43.72 14.55
 -5 16 -5 23.81 12.33
 -5 16 5 39.73 16.55
 -5 16 5 15.59 19.76
 5 17 -5 35.47 14.6
 5 17 5 15.82 11.51
 -5 17 -5 44.85 16.6
 -5 17 5 39.14 15.33
 -5 17 5 -0.17 19.45
 5 18 5 25.05 13.84
 5 18 -5 18.61 12.68
 -5 18 -5 25.17 15.91
 -5 18 5 5.08 12.48
 -5 18 5 34.84 21.85
 5 19 5 6.47 12.36
 -5 19 5 6.04 14.97
 -5 -6 -6 327.83 19.49
 -5 -6 6 327.94 20.42
 -5 -6 -6 336.51 20.16
 -5 -5 -6 489.44 22.93
 -5 -5 6 462.18 23.5
 -5 -5 6 509.84 23.13
 -5 -5 -6 473.36 22.1
 -5 -4 6 335.38 17.12
 -5 -4 -6 341.76 16.97
 -5 -3 6 246.22 13.49
 -5 -3 -6 241.28 13.42
 -5 -2 6 530.71 18.2
 -5 -2 -6 522.83 18.22
 5 -2 6 523.62 19.27
 5 -2 -6 481.87 18.58
 -5 -1 6 399.06 14.88
 -5 -1 -6 423.41 15.13
 5 -1 6 420.75 16.29
 5 -1 -6 400.33 16.23
 5 0 -6 309.02 14.04
 5 0 6 309.3 13.65
 -5 0 6 288.96 12.11
 -5 0 -6 301.11 12.34
 5 0 6 254.44 22.03
 5 0 -6 327.39 18.74
 -5 0 -6 307.33 24.1
 5 1 -6 424.77 16.68
 5 1 6 412.33 16.32
 5 1 6 378.93 27.08
 -5 1 -6 428.71 26.44
 5 2 6 515.65 19.84
 5 2 -6 533.16 19.45
 5 2 6 520.47 29.81
 -5 2 6 528.26 31.7
 -5 2 6 488.27 14.57
 5 2 6 515.98 31.71
 -5 2 -6 528.16 27.44
 5 3 -6 236.26 13.97
 5 3 6 238.75 14.49
 5 3 6 257.9 22
 -5 3 6 255.07 22.83
 5 3 6 259.51 23.38
 -5 3 -6 250.45 17.19
 5 4 6 313 18.37
 5 4 -6 333.89 17.79
 5 4 6 322.6 24.99
 5 4 6 332.54 27.32
 -5 4 6 342.9 26.06
 5 5 -6 488.78 23.27
 -5 5 6 503.54 32.27
 5 5 6 506.13 31.06
 5 5 6 526.39 33.96
 5 6 6 312.98 25.98
 -5 6 6 295.37 26.23
 5 6 6 313.04 28.31
 5 7 6 156.02 21.34
 -5 8 -6 291.35 21.55
 -5 8 6 295.68 21.5
 5 8 6 324.99 30.33
 -5 9 -6 219.23 19.77
 -5 9 6 224.83 19.81
 5 9 6 203 24.42
 -5 9 6 206.77 30.99
 -5 10 -6 147.39 17.69
 -5 10 6 155.61 17.53
 5 10 6 167.34 23.84
 -5 10 6 145.7 31.07
 -5 11 -6 188.41 20.59
 -5 11 6 171.58 19.43
 -5 11 6 139.05 30.05
 -5 12 -6 193.55 21.52
 -5 12 6 183.11 21.7
 -5 12 6 186.41 35.43
 5 13 -6 96.23 15.61
 -5 13 -6 76.01 14.51
 -5 13 6 107.39 18.09
 -5 13 6 78.28 25.5
 5 14 6 111.08 16.93
 5 14 -6 121.45 17.81
 -5 14 -6 114.74 19.36
 -5 14 6 116.99 19.02
 -5 14 6 102.05 30.37
 5 15 -6 118.72 18.61
 -5 15 -6 114.23 19.27
 -5 15 6 125.75 20.83
 5 15 6 117.33 18.75
 -5 15 6 118.75 32.53
 5 16 -6 79.03 16.65
 5 16 6 99.65 18.98
 -5 16 -6 84.6 19.02
 -5 16 6 99.72 19.73
 -5 16 6 74.98 27.75
 5 17 6 40.77 14.61
 5 17 -6 39.78 14.97
 -5 17 -6 37.24 16.33
 -5 17 6 38.02 16.15
 -5 18 -6 68.52 19.74
 -5 18 6 65.16 19.65
 5 18 -6 75.34 17
 5 18 6 38 12.34
 5 -4 7 336.87 15.83
 5 -3 -7 438.62 16.76
 5 -3 7 447.9 16.14
 5 -2 7 329.58 12.13
 5 -2 -7 332.65 13.36
 5 -1 7 269.05 9.6
 5 -1 -7 280.8 11.03
 5 -1 7 241.89 22.58
 -5 -1 7 273.44 9.93
 -5 -1 -7 285.98 10.03
 5 0 -7 125.22 7.23
 5 0 7 109.35 6.09
 5 0 7 120.19 17.32
 -5 0 7 128.99 6.25
 -5 0 -7 125.28 6.78
 5 1 -7 275.23 10.63
 5 1 7 278.15 24.77
 -5 1 7 226.58 8.11
 -5 1 -7 275.87 9.75
 5 2 -7 317.18 12.64
 -5 2 7 296.15 11.3
 5 2 7 325.7 26.8
 5 2 7 348.42 28.08
 -5 2 7 356.51 28.66
 5 3 7 457.4 31.48
 -5 3 7 491.42 34.18
 5 3 7 501.78 33.82
 5 4 7 387.48 30.83
 5 4 7 377.24 29.16
 -5 4 7 369.8 30.34
 -5 5 -7 383.04 18.93
 -5 5 7 374.14 18.68
 -5 5 7 425.32 32.86
 5 5 7 407.06 31.16
 5 5 7 431.63 33.53
 -5 6 -7 184.31 14.34
 -5 6 7 174.17 13.66
 -5 6 7 182.93 22.35
 5 6 7 184.89 22.01
 5 6 7 207.25 24.43
 -5 7 -7 151.88 14.01
 5 7 7 162.22 22.97
 -5 7 7 137.97 26.02
 -5 8 -7 139.72 14.44
 -5 8 7 152.23 14.81
 5 8 7 147.46 23.56
 -5 8 7 146.02 27.73
 -5 9 -7 192.32 18.17
 -5 9 7 194.65 17.93
 5 9 7 173.06 25.17
 -5 9 7 202.52 34.53
 -5 10 -7 132.33 16.18
 -5 10 7 133.37 15.87
 5 10 7 136.89 23.13
 -5 10 7 138.08 30.1
 -5 11 -7 202.77 21.04
 -5 11 7 234.71 21.54
 -5 11 7 247.46 38.3
 -5 12 -7 204.03 21.77
 -5 12 7 199.55 21.19
 -5 12 7 215.17 37.6
 -5 13 -7 167.6 20.68
 -5 13 7 143.43 19.64
 -5 13 7 157.8 35.47
 -5 14 -7 70.82 15.72
 -5 14 7 61.95 25.5
 -5 15 7 63.69 27.92
 5 -4 8 -15.26 11.97
 5 -3 8 -17.27 11.18
 5 -2 8 -13.13 11.12
 5 -1 8 7.5 9.58
 5 0 8 12.8 9.8
 5 1 8 12.24 10.37
 -5 2 8 4.74 11.73
 5 2 8 -0.68 11.8
 5 2 8 -1.92 8.85
 -5 3 8 9.26 12.99
 5 3 8 8.91 11.79
 5 3 8 8.08 11.19
 -5 4 8 2.06 10
 5 4 8 1.37 9.91
 5 4 8 10.64 10.83
 -5 4 8 10.59 12.34
 -5 5 8 17.46 12.22
 5 5 8 10.65 10.83
 5 5 8 16.88 12.6
 -5 5 8 9.23 11.03
 5 6 8 -10.61 11.7
 -5 6 8 -1.27 12.17
 5 6 8 5.49 11.9
 -5 6 8 3.1 11.17
 5 7 8 -8.96 12.21
 -5 7 8 19.81 16.63
 5 8 8 -5.04 13.76
 -5 8 8 -4.06 14.92
 5 9 8 -25.85 17.29
 -5 9 8 4.25 13.32
 5 10 8 -20.97 19.01
 -5 10 8 26.63 20.29
 -5 11 8 11.57 18.5
 -5 12 8 20.53 19.59
 -5 13 8 -9.2 20.28
 -5 14 8 5.58 16.24
 5 -7 9 126.27 20.47
 5 -6 9 197.53 23.82
 5 -5 9 260.61 26.72
 5 -4 9 299.66 28.23
 5 -3 9 303.35 28.26
 5 -2 9 321.65 28.92
 5 -1 9 221.78 24.75
 -5 -1 9 221.71 26.42
 5 0 9 177.22 22.28
 -5 0 9 162.52 23.27
 5 1 9 209.08 26.83
 -5 1 9 227.3 27.86
 5 1 9 218.64 25.44
 -5 1 9 219.47 28.23
 5 2 9 325.88 32.04
 -5 2 9 319.61 32.41
 5 2 9 323.31 30.12
 -5 2 9 282.41 32.8
 5 3 9 309.5 31.45
 -5 3 9 311.82 32.97
 5 3 9 328.17 31.78
 -5 3 9 270.65 34.11
 -5 4 9 342.06 34.87
 5 4 9 293.2 30.68
 5 4 9 335.37 32.83
 -5 4 9 233.51 32.23
 5 5 9 287.1 31.46
 -5 5 9 305.71 32.97
 5 5 9 277.36 31.08
 -5 5 9 268.65 35.34
 -5 6 9 172.67 26.49
 5 6 9 175.2 25.66
 5 6 9 200.48 27.35
 -5 6 9 195.69 31.14
 5 7 9 124.71 22.93
 -5 7 9 135.47 27.43
 5 8 9 149.27 25.73
 -5 8 9 119.3 26.91
 5 9 9 127.1 24.09
 -5 9 9 128.09 28.69
 -5 10 9 152.18 32.59
 -5 11 9 168.4 35.48
 -5 12 9 163.51 35.79
 5 -7 10 78.99 17.78
 5 -6 10 78.42 17.67
 5 -5 10 122.2 21.43
 5 -4 10 108.27 20.34
 5 -3 10 132.91 21.04
 5 -2 10 98.92 19.36
 5 -1 10 134.17 21.21
 5 0 10 99.62 22
 -5 0 10 96.78 21.95
 5 0 10 90.9 18.78
 5 1 10 152.36 25.38
 -5 1 10 134.2 25
 5 1 10 116.43 21.31
 -5 2 10 111.59 23.87
 5 2 10 119.83 23.18
 5 2 10 95.77 20.54
 -5 2 10 83.91 19.14
 5 3 10 108.28 20.37
 -5 3 10 133.17 24.87
 5 3 10 127.38 22.1
 -5 3 10 112.24 23.53
 5 4 10 59.83 17.14
 5 4 10 41.21 15.47
 -5 4 10 63.08 18.86
 -5 4 10 70.47 20.08
 5 5 10 121.92 22.87
 5 5 10 114.18 21.16
 -5 5 10 118.4 24.5
 -5 5 10 146.56 28.16
 -5 6 10 76.41 20.27
 5 6 10 54.73 17.2
 5 6 10 72.86 19.42
 -5 6 10 73.39 22.7
 5 7 10 65.95 19.49
 -5 7 10 79.62 22.62
 5 8 10 55.01 16.8
 -5 8 10 57.3 19.19
 5 9 10 78.92 21.61
 -5 9 10 83.05 25.14
 -5 10 10 48.81 19.68
 5 -4 11 15.19 13.28
 5 -3 11 6.15 10.93
 5 -2 11 21.66 14.31
 5 -1 11 17.62 17.38
 5 -1 11 16.96 13.45
 -5 -1 11 16.86 17.05
 -5 0 11 64.7 21.42
 5 0 11 31.5 17.34
 5 0 11 65.9 18.16
 -5 1 11 4.29 15.21
 5 1 11 7.67 14.93
 5 1 11 10.59 11.14
 -5 2 11 16.95 17.26
 5 2 11 33.91 18.49
 5 2 11 13.95 12.97
 -5 3 11 18.71 17.71
 5 3 11 -5.99 13.85
 5 3 11 27.24 16.33
 5 4 11 -0.89 14.55
 -5 4 11 10.16 16.12
 5 4 11 14.22 13.86
 5 5 11 -2.69 14.94
 -5 5 11 2.58 15.03
 5 5 11 12.04 14.31
 -5 7 11 16.57 15.67
 -5 8 11 8.39 15.16
 -6 -15 0 511.58 30.52
 -6 -14 0 10.23 7.68
 -6 -13 0 534.81 29.34
 -6 -5 0 7991.42 96.46
 -6 -4 0 13.37 5.13
 -6 -3 0 2298.23 47.79
 6 -3 0 2135.42 50.03
 6 -2 0 16.82 5.35
 6 -1 0 3868.71 55.82
 6 0 0 0.75 2.48
 -6 0 0 7.25 3.67
 6 1 0 3789.1 63.7
 6 1 0 4054.13 52.65
 -6 1 0 3926.78 67.32
 6 2 0 22.03 6.03
 6 3 0 2295.91 50.97
 6 4 0 7.51 5.62
 6 5 0 7454.64 102.27
 6 5 0 7891.78 72.43
 6 6 0 6.19 6.69
 6 6 0 6.05 3.43
 6 7 0 567.32 31.66
 6 7 0 535.99 20.1
 6 8 0 14.53 9.26
 6 8 0 1.82 3.69
 6 8 0 3.49 5.89
 6 9 0 1583.32 49.56
 6 9 0 1654.11 59.7
 6 10 0 4.07 7.17
 6 10 0 -0.01 9.14
 6 11 0 1680.4 56
 6 11 0 1747.28 68.68
 -6 11 0 1622.17 28.84
 6 12 0 0.89 7.8
 6 13 0 570.72 35.97
 6 14 0 3.37 9.2
 -6 14 0 -13.6 14.2
 6 15 0 539.22 37.41
 -6 15 0 515.75 40.64
 -6 15 0 532.2 47.22
 -6 16 0 0.98 14.27
 6 16 0 -9.4 10.51
 -6 16 0 7.09 12.09
 -6 17 0 195.02 28.93
 6 17 0 218.95 26.69
 -6 17 0 241.71 33.72
 -6 18 0 -6.64 12.23
 6 18 0 8.87 10.73
 -6 18 0 -6.41 12.77
 6 19 0 375.41 36.49
 -6 19 0 408.23 41.71
 -6 19 0 409.58 45.45
 -6 -16 -1 54.33 13.71
 -6 -15 -1 -7.02 9.33
 -6 -15 1 14.32 8.47
 -6 -14 -1 82.32 14.21
 -6 -13 -1 14.5 7.95
 -6 -12 -1 167.42 17.93
 -6 -11 -1 55.48 11.7
 -6 -6 -1 331.17 18.3
 -6 -5 -1 15.89 6.11
 -6 -5 1 24.71 6.35
 -6 -5 -1 17 5.36
 -6 -5 -1 28.25 7.35
 -6 -4 1 565.91 27.18
 -6 -4 -1 505.7 24.98
 -6 -4 -1 497.24 23.15
 -6 -4 1 552.13 24.1
 6 -4 -1 522.47 17.72
 -6 -4 -1 530.78 17.62
 -6 -4 -1 503.99 21.96
 6 -4 -1 536.51 23.62
 -6 -3 -1 414.5 21.88
 -6 -3 1 384.14 21.94
 -6 -3 1 415.83 20.07
 -6 -3 -1 406.77 20.26
 6 -3 -1 384.31 13.45
 -6 -3 -1 382.11 13.38
 -6 -3 -1 379.42 19.6
 6 -3 -1 394.99 18.29
 -6 -2 -1 299.63 17.97
 -6 -2 1 301.82 18.61
 -6 -2 1 252.18 14.51
 6 -2 -1 273.82 14.15
 6 -2 1 261.74 18.4
 -6 -1 1 -0.74 3.44
 6 -1 1 -1.22 3.28
 6 -1 -1 0.28 2.73
 6 0 1 385.63 19.93
 6 0 -1 409.01 20.24
 -6 0 1 367.58 9.01
 6 0 1 377.51 19.19
 6 0 1 348.02 8.48
 -6 0 1 372.23 17.65
 6 0 -1 394.85 15.6
 6 1 1 2.24 3.79
 6 1 -1 2.23 3.88
 6 1 1 0.85 2.85
 -6 1 1 0.94 3.25
 6 2 -1 250.34 16.76
 6 2 1 278.15 17.32
 6 2 1 271.68 14.84
 6 3 1 408.42 21.74
 6 3 -1 358.51 20.08
 6 4 1 532.67 25.87
 6 4 -1 488.71 24.41
 6 4 1 516.88 22.17
 6 5 1 28.18 7.96
 6 5 -1 29.32 7.84
 6 5 -1 22.96 3.42
 6 5 1 21.89 5.42
 6 6 1 335.98 23.35
 6 6 -1 351.67 23.42
 6 6 1 332.97 17.97
 6 6 -1 330.73 12.27
 6 7 -1 20.38 8.01
 6 7 1 16.65 7.87
 6 7 1 16.13 5.38
 6 7 1 20.78 7.27
 6 7 -1 10.59 4.97
 6 8 -1 96.9 12.6
 6 8 1 100.8 12.78
 6 8 -1 107.32 15.57
 6 8 1 96.07 15.24
 6 9 -1 -0.86 5.91
 6 9 1 6.76 5.83
 6 9 -1 2.44 8.08
 6 9 1 5.81 8.26
 6 10 -1 238.98 20.95
 6 10 1 205.46 19.9
 6 10 -1 222.95 23.8
 6 10 1 226.83 24.5
 6 11 -1 51.56 11.42
 6 11 1 54.85 12.42
 6 11 1 45.05 13.86
 6 11 -1 34.61 11.69
 6 12 -1 151.77 18.62
 6 12 1 164.71 19.06
 6 13 -1 4.83 7.96
 6 13 1 13.56 9.53
 -6 13 -1 1.58 9.89
 6 14 -1 83.26 15.96
 6 14 1 76.53 15.97
 -6 14 1 51.9 17.93
 -6 14 -1 68.2 17.26
 -6 15 -1 -16.37 15.27
 6 15 -1 5 10.33
 6 15 1 -4.31 9.55
 -6 15 1 -3.4 12.3
 -6 15 -1 8.8 10.85
 -6 16 -1 18.1 12.45
 -6 16 1 27.23 12.8
 6 16 -1 38.2 12.89
 6 16 1 60.17 15.97
 -6 16 1 64.49 21.16
 -6 16 -1 46.05 15.82
 -6 17 -1 -0.35 14.47
 -6 17 1 -5.81 15.27
 6 17 -1 -0.37 10.4
 6 17 1 7.17 11.03
 -6 17 1 -7.25 16
 -6 17 -1 -5.85 11.38
 6 18 -1 45.58 15.68
 6 18 1 57.34 17.4
 -6 18 -1 9.68 13.08
 -6 18 1 32.02 15.35
 -6 18 1 22.1 14.78
 -6 18 -1 64.91 20.53
 6 19 1 -5.19 13.23
 6 19 -1 4 11.59
 -6 19 -1 -7.02 12.98
 -6 19 1 -2.55 13.27
 -6 19 1 -18.89 18.03
 -6 20 1 46 21.35
 -6 -19 -2 197.7 25.12
 -6 -16 -2 -8.29 10.34
 -6 -15 -2 246.76 24.4
 -6 -14 -2 4.38 8.05
 -6 -13 -2 638.12 35.94
 -6 -12 -2 32.71 10.59
 -6 -11 -2 565.82 27.67
 -6 -11 -2 578.76 32.4
 -6 -10 -2 2.29 6.71
 -6 -10 -2 22.39 8.97
 -6 -9 -2 907.84 32.36
 -6 -9 -2 856.4 37.48
 -6 -8 -2 44.31 10.88
 -6 -8 -2 41.8 8.89
 -6 -7 -2 1824.57 44.38
 6 -6 -2 7.33 4.13
 -6 -6 -2 9.43 4.33
 -6 -6 -2 6.74 5.22
 6 -6 -2 4.13 3.97
 -6 -5 -2 979.76 35.64
 -6 -5 2 942.13 32.86
 -6 -5 -2 1013.65 34.6
 -6 -5 -2 1000.8 28.63
 6 -5 -2 919.04 28.2
 -6 -5 -2 910.92 31.26
 6 -5 -2 999.76 28.36
 -6 -4 -2 16.23 5.07
 -6 -4 2 10.61 5.37
 -6 -4 2 19.39 5.52
 -6 -4 -2 13.9 5.43
 -6 -4 -2 11.61 3.8
 6 -4 -2 11.6 3.76
 -6 -4 -2 19.49 7.16
 6 -4 -2 18.56 4.99
 -6 -4 -2 17.3 6.85
 -6 -3 -2 3780.11 64.6
 -6 -3 2 3725.25 67.37
 -6 -3 2 3632.03 59.74
 -6 -3 -2 3628.29 58.34
 6 -3 -2 3664.34 44.76
 -6 -3 -2 3494.14 63.7
 6 -2 -2 4.7 3.02
 -6 -2 -2 -5.21 6.25
 -6 -1 2 2031.91 37.45
 6 -1 2 2109.47 53.18
 -6 -1 -2 2008.56 52.29
 6 0 2 258.74 16.2
 6 0 -2 274.8 17.06
 -6 0 2 246.29 13.73
 6 0 2 302.77 18.99
 6 1 2 1960.27 44.52
 6 1 -2 2084.97 46.02
 6 1 2 1950.12 30.65
 -6 1 2 1999.63 38.85
 6 1 2 2098.11 45.64
 -6 1 2 2064.45 32.88
 6 2 2 -0.73 3.99
 6 2 -2 -1.17 3.64
 -6 2 2 -2.68 2.91
 6 2 2 1.05 2.56
 6 2 2 -0.73 3.22
 -6 2 2 -3.91 5.32
 6 3 2 3524.52 63.48
 6 3 -2 3365.06 61.96
 6 3 2 3629.62 56.04
 6 4 2 8.58 5.14
 6 4 -2 9.47 5.44
 6 4 -2 13.42 1.77
 6 5 2 903.16 35.38
 6 5 -2 938.04 35.43
 6 6 -2 11.05 7.15
 6 6 2 12.09 6.85
 6 7 2 1982.83 59.89
 6 7 -2 1933.91 55.81
 6 8 -2 36.22 10.44
 6 8 2 37.64 10.62
 -6 8 -2 31.57 4.41
 6 8 2 36.69 8.6
 6 8 2 27.79 7.77
 6 8 -2 30.76 8.36
 6 9 -2 884.8 42.38
 6 9 2 982.4 47.22
 6 9 2 904.36 36.17
 6 9 -2 872.74 37.5
 6 9 2 925.44 37.79
 6 10 2 -6.54 10.82
 6 10 -2 -6.97 10.01
 6 10 2 -13.19 8.81
 6 10 -2 -9.49 8.49
 6 10 2 -6.39 7.71
 6 11 2 592.92 33.38
 6 11 -2 601.27 33.97
 6 11 -2 606.85 39.96
 6 11 2 553.79 40.18
 6 12 2 18.02 8.86
 6 12 -2 12.06 9.34
 6 13 2 624.43 37.08
 6 13 -2 621.59 37.44
 -6 13 -2 601.56 40.62
 6 14 2 4.44 9.36
 -6 14 -2 -11.55 13.9
 -6 14 2 -17.48 15.19
 6 14 -2 7.18 10.22
 -6 14 -2 6.43 8.56
 -6 14 2 -2.88 14.76
 6 15 -2 235.71 25.97
 6 15 2 245.39 26.21
 -6 15 -2 185.19 25.34
 -6 15 2 199.48 27.47
 -6 15 2 244.16 36.52
 -6 15 -2 237.51 28.38
 6 16 -2 -13.35 12.62
 6 16 2 2.52 10.61
 -6 16 -2 -9.87 14.85
 -6 16 2 -14.99 14.3
 -6 16 2 11.74 14.42
 -6 16 -2 12.65 12.01
 6 17 2 289.88 30.42
 6 17 -2 309.62 31.66
 -6 17 -2 254.73 31.47
 -6 17 2 310.89 34.68
 -6 17 2 297.09 40.7
 6 18 -2 5.99 12.62
 6 18 2 -2.13 11.66
 -6 18 -2 -12.59 15.2
 -6 18 2 2.11 14.32
 -6 18 2 0.48 15.05
 6 19 -2 177.83 27.18
 6 19 2 129.76 22.87
 -6 19 -2 174.75 29.08
 -6 19 2 154.05 29.02
 -6 19 2 153.14 33.2
 -6 20 2 41.22 23.72
 -6 -18 -3 289.8 28.15
 -6 -17 -3 28.67 13.4
 -6 -16 -3 470 32.39
 -6 -15 -3 1.41 10.75
 -6 -15 -3 22.24 12.11
 -6 -14 -3 441.07 28.25
 -6 -14 -3 415.02 32.53
 -6 -13 -3 0.02 8.14
 -6 -13 -3 10.9 8.7
 -6 -12 -3 694.54 32.8
 -6 -12 -3 726.6 39.66
 -6 -11 -3 -15.15 9.48
 -6 -11 -3 5.04 7.46
 -6 -10 -3 407.02 23.51
 -6 -10 -3 369.72 27.8
 -6 -9 -3 -1.16 6.86
 -6 -9 -3 2.2 5.78
 -6 -8 -3 2001.78 50.16
 6 -8 -3 2221.43 43.79
 -6 -8 -3 2018.92 59.35
 -6 -7 -3 24.02 9.44
 -6 -7 -3 33.23 9.54
 6 -7 -3 11.66 4.19
 -6 -6 -3 1246.27 39.35
 6 -6 -3 1342.93 26.64
 -6 -6 -3 1235.58 43.98
 -6 -5 -3 4.48 4.89
 -6 -5 3 4.37 3.64
 -6 -5 -3 1.73 3.55
 -6 -5 -3 2.75 6.63
 6 -5 -3 2.1 2.47
 -6 -5 -3 9.84 7.01
 -6 -4 3 949.17 31.63
 -6 -4 -3 911.15 30.66
 -6 -4 -3 922.76 33.11
 -6 -4 3 934.48 35.23
 -6 -4 -3 848.13 33.88
 -6 -3 -3 -3.32 3.28
 -6 -3 -3 0.72 3.32
 -6 -3 3 7.4 4.74
 -6 -3 3 4.5 3.67
 -6 -3 -3 -8.6 8.33
 -6 -3 -3 6.28 6.25
 6 -1 3 6.03 5.38
 6 0 3 1208.8 34.5
 6 0 -3 1247.22 34.85
 -6 0 3 1142.04 27.82
 6 0 3 1312.83 42.4
 6 1 3 7.12 4.49
 6 1 -3 12.41 4.56
 -6 1 -3 3.78 4.79
 -6 1 3 0.58 3.52
 6 1 3 12.88 6.19
 6 2 3 3446.66 60.09
 6 2 -3 3400.32 59.13
 6 2 3 3365.3 51.57
 6 2 3 3539.77 61.63
 6 2 -3 3455.71 33.84
 -6 2 3 3415.39 53.26
 -6 2 3 3348.8 51.07
 -6 2 -3 3439.87 59.35
 -6 3 -3 7.62 5.06
 6 3 -3 -0.2 4.25
 6 3 3 8.44 4.87
 -6 3 3 -3.28 4.81
 6 3 -3 2.39 1.28
 6 3 3 -2.27 4.72
 6 3 3 6.39 4.33
 6 4 -3 855.93 31.71
 6 4 3 874.44 33.18
 6 4 3 926.6 30.05
 6 4 3 878.72 35.67
 -6 4 -3 906.34 28.96
 -6 5 -3 3.74 3.72
 6 5 3 3.57 5.46
 6 5 -3 1.6 4.89
 6 5 3 0.29 5.78
 6 6 3 1276.53 44.85
 6 6 -3 1348.93 43.89
 6 6 3 1254.02 43.37
 -6 6 -3 1324.14 32.75
 -6 7 -3 8.09 3.79
 6 7 3 12.27 8.03
 6 7 -3 13.87 7.32
 6 7 3 18.55 7.32
 6 8 -3 2025.62 59.69
 6 8 3 2034.61 64.74
 6 8 3 2058.32 56.93
 6 9 -3 -8.95 8.8
 6 9 3 -1.11 9.58
 6 9 3 3 6.13
 6 9 3 2.61 5.75
 6 9 -3 -3.65 7.12
 6 10 3 393.32 31.96
 6 10 -3 408.81 31.39
 6 10 -3 399.21 26.54
 6 10 3 432.46 27.02
 6 10 3 415.39 28.96
 6 11 -3 3.5 6.7
 6 11 3 13.21 8.45
 6 12 -3 673.02 37.46
 6 12 3 709.07 37.46
 -6 12 -3 712.8 38.83
 6 13 -3 1.2 8.26
 6 13 3 1.49 8.2
 -6 13 3 -17.03 17.53
 -6 13 -3 -2.88 7.08
 6 14 -3 428.98 32.5
 6 14 3 418.68 32.04
 -6 14 -3 426.26 35.53
 -6 14 3 388.48 35.87
 -6 14 3 437.02 50.15
 -6 14 -3 454.4 32.8
 6 15 -3 -5.14 10.86
 6 15 3 2.15 9.62
 -6 15 -3 -8.19 15.4
 -6 15 3 -15.8 14.74
 -6 15 3 -19.81 19.45
 6 16 -3 368.54 32.3
 6 16 3 385.37 33.24
 -6 16 -3 384.91 37.09
 -6 16 3 388.04 38.94
 -6 16 3 408.67 50.55
 6 17 -3 -5.8 12.79
 6 17 3 13.9 12.79
 -6 17 -3 5.75 11.48
 -6 17 3 -8.17 14.05
 -6 17 3 -35.62 24.25
 6 18 -3 243.36 28.97
 6 18 3 229.89 28.3
 -6 18 -3 259.1 33.39
 -6 18 3 253.69 32.72
 -6 18 3 233.16 39.57
 6 19 -3 -0.24 11.56
 6 19 3 -0.77 12.06
 -6 19 -3 1.5 13.4
 -6 19 3 1.72 13.3
 -6 19 3 -3.11 17.99
 -6 -16 -4 -2.33 10.96
 -6 -15 -4 -3.84 9.52
 -6 -14 -4 -8.95 8.97
 -6 -13 -4 3.02 9.6
 -6 -13 -4 -4.4 7.99
 -6 -12 -4 5.29 8.55
 -6 -12 -4 -6.74 6.96
 -6 -11 -4 5.6 9.23
 -6 -11 -4 31.28 9.78
 -6 -10 -4 -8.96 9.36
 -6 -10 -4 26.16 9.49
 -6 -9 -4 -4.48 8.47
 6 -9 -4 0.98 2.41
 -6 -9 4 10.37 7.02
 -6 -8 -4 11.62 8.51
 6 -8 -4 10.89 2.53
 -6 -8 -4 14.52 7.83
 -6 -7 -4 2.78 7.5
 -6 -7 -4 0.61 5.22
 -6 -6 -4 0.18 7.51
 -6 -6 -4 -4.68 7.29
 -6 -5 -4 -4.36 4.67
 -6 -5 4 5.73 4.56
 -6 -5 -4 3.26 5.37
 -6 -5 -4 0.77 6.6
 -6 -5 -4 -7.98 9.21
 -6 -4 -4 3.21 4.37
 -6 -4 4 1.48 4.27
 -6 -4 4 -3.53 4.06
 -6 -4 -4 1.28 3.34
 -6 -4 -4 6.07 6.91
 -6 -3 4 3.92 3.45
 -6 -3 -4 4.18 3.51
 -6 -3 -4 1.15 5.56
 -6 -2 -4 71.9 11.11
 -6 -2 4 72.5 8.62
 -6 -2 -4 65.97 7.65
 6 -2 -4 68.13 8.12
 -6 -2 -4 80.33 13.32
 -6 -1 -4 6.46 6.66
 6 -1 4 5.29 4.32
 6 -1 -4 2.01 3.63
 6 -1 -4 -1.44 2.99
 -6 -1 -4 -3.7 5.01
 -6 0 -4 5.32 6.09
 6 0 4 -4.62 4.1
 6 0 -4 6.23 3.99
 6 0 -4 0.79 2.45
 -6 0 -4 2.18 5.16
 6 1 4 -0.54 3.67
 6 1 -4 -0.77 3.74
 6 1 -4 -1.26 2.33
 -6 1 4 1.15 3.03
 6 2 -4 56.26 8.17
 6 2 4 65.93 8.65
 -6 2 4 79.73 7.98
 6 2 -4 69.24 5.68
 -6 2 4 61.47 9.69
 6 2 4 77.44 10.85
 6 3 4 -0.47 4.22
 6 3 -4 2.57 4.34
 6 3 4 -8.41 7.61
 -6 3 4 0.53 4.76
 6 3 4 -1.52 4.1
 6 4 -4 0.26 4.19
 6 4 4 -1.03 4.82
 6 4 4 6.19 6.47
 -6 4 4 -2.87 6.12
 6 5 4 4.24 5.69
 6 5 -4 1.75 5.39
 -6 5 -4 -4.43 5.08
 6 5 4 0.05 6.24
 -6 6 -4 2.38 4.26
 6 6 -4 8.26 5.84
 6 6 4 7.02 6.87
 6 6 4 6.45 7.16
 6 7 -4 2.9 6.08
 6 7 4 5.36 6.34
 6 7 4 6.76 8.1
 6 8 -4 -4.01 7.06
 6 8 4 -3.05 7.79
 6 8 4 10.59 8.44
 6 9 4 -1.7 9.01
 6 9 -4 1.41 7.98
 6 9 4 -0.61 7.96
 6 10 -4 -5.32 6.98
 6 10 4 3.23 8.74
 6 11 -4 3.3 7.28
 6 11 4 0.98 6.66
 6 11 4 -14.32 11.64
 -6 11 -4 1.89 5.21
 6 12 -4 3.78 8.23
 6 12 4 15.36 9.03
 -6 12 -4 5.5 5.05
 6 13 -4 -2.48 9.45
 6 13 4 -4.21 8
 -6 13 -4 -16.98 14.05
 -6 13 4 -16 13.53
 -6 13 4 -7.98 16.92
 6 14 4 -9.22 10.28
 -6 14 4 -13.72 14.95
 6 14 -4 -7.53 10.64
 -6 14 4 -4.07 18.2
 -6 15 -4 -11.44 14.3
 -6 15 4 7.06 11.28
 6 15 -4 6.02 8.99
 6 15 4 -0.86 11.14
 -6 15 4 -15.35 21.36
 6 16 4 8.59 10.72
 -6 16 -4 -6.95 13.79
 -6 16 4 -3.93 12.25
 6 16 -4 2.44 10.4
 -6 16 4 22.56 19.33
 6 17 4 4.28 11.1
 -6 17 -4 -2.97 12.41
 -6 17 4 -16.56 16.19
 6 17 -4 -5.09 11.71
 -6 17 4 -14.6 22.92
 6 18 -4 -1.55 11.46
 6 18 4 3.73 11.47
 -6 18 -4 -10.69 14.2
 -6 18 4 19.43 16.09
 -6 18 4 -7.59 18.88
 6 19 -4 6.65 11.29
 6 19 4 -18.47 14.54
 -6 19 4 26.57 16.37
 -6 -14 -5 532.69 32.4
 -6 -13 -5 3.18 7.95
 -6 -12 -5 318.77 24.72
 -6 -11 -5 -3.81 9.79
 -6 -11 -5 3.53 6.79
 -6 -10 -5 1061.99 43.03
 -6 -10 -5 1075.12 53.65
 -6 -9 -5 -6.7 9.29
 -6 -9 -5 2.61 8.05
 -6 -8 -5 930.5 40.5
 -6 -8 -5 974.1 47.28
 -6 -7 -5 22.06 10.18
 -6 -7 -5 -11.12 11.58
 -6 -6 -5 1677.99 59.38
 -6 -5 -5 16.31 5.97
 -6 -5 -5 4.65 4.21
 -6 -5 5 6.79 4.61
 -6 -5 -5 12.6 8.35
 -6 -4 5 1630.21 40.92
 -6 -4 -5 1603.05 40.05
 -6 -4 -5 1506.5 53.68
 -6 -3 5 2.61 3.43
 -6 -3 -5 10.94 4.1
 -6 -3 -5 3.86 7.07
 -6 -2 5 1114.16 30.55
 -6 -2 -5 1131.37 29.73
 6 -2 5 1162.4 33.85
 -6 -2 -5 1119.36 44.74
 -6 -1 -5 35.09 9.49
 -6 -1 5 35.85 5.85
 6 -1 5 28.06 6.01
 6 -1 -5 33.39 5.97
 -6 -1 -5 27.24 5.06
 6 -1 -5 39.9 6.57
 6 0 -5 3740.69 57.42
 6 0 5 3732.23 58.38
 6 0 -5 3930.89 55.34
 -6 0 -5 3925.8 83.49
 -6 0 -5 3761.04 78.37
 6 1 5 26.25 5.98
 -6 1 -5 35.64 9.09
 6 1 -5 34.97 6.7
 6 1 -5 42.82 6.09
 -6 1 5 34.53 6.13
 -6 1 -5 33.13 8.57
 6 2 5 1172.39 33.6
 6 2 -5 1149.32 33.25
 -6 2 5 1179.42 41.56
 6 2 5 1116.55 39.05
 -6 2 5 1108.26 25.61
 6 2 -5 1144.98 26.47
 6 2 5 1108.36 44.95
 -6 2 -5 1264.24 41.76
 -6 2 -5 1185.27 42.21
 -6 3 -5 2.07 5.87
 6 3 -5 6.65 4.99
 6 3 5 7.36 4.81
 6 3 5 6.09 7.33
 -6 3 5 2.69 6.32
 6 3 5 10.75 6.38
 -6 3 -5 9.89 4.99
 6 4 5 1547.52 43.53
 6 4 -5 1593.57 42.2
 -6 4 5 1554.79 49.84
 6 4 5 1494.44 47.04
 6 4 5 1537.66 53.92
 -6 4 -5 1600.83 41.13
 6 5 -5 13.92 6.43
 6 5 5 14.57 7.11
 6 5 5 11.77 9.15
 -6 5 5 -0.71 6.91
 6 5 5 -0.85 7.64
 -6 5 -5 13.54 5.07
 6 6 5 1730.93 52.01
 6 6 -5 1753.58 49.59
 6 6 5 1788.69 59.76
 6 7 5 18.64 7.73
 6 7 -5 30.5 8.82
 6 7 5 37.21 12.09
 6 8 -5 1009.83 43.12
 6 8 5 958.18 44.4
 6 8 5 999.6 47.18
 6 9 5 2.62 9.87
 -6 9 -5 14.16 3.55
 6 10 5 1206.39 55.38
 6 11 5 -18.43 13.17
 -6 12 -5 342.61 29.72
 -6 12 5 333.74 29.99
 -6 12 5 339.18 45.06
 -6 13 -5 -0.1 11.47
 -6 13 5 -4.22 11.19
 6 13 -5 -1.58 8.69
 -6 13 5 -2.51 18.14
 6 14 5 603.77 37.57
 6 14 -5 546.62 36.26
 -6 14 -5 526.66 39.25
 -6 14 5 600.47 42.71
 -6 14 5 607.93 63.19
 6 15 -5 8.99 10.49
 -6 15 -5 -0.83 12.63
 -6 15 5 -0.62 12.53
 6 15 5 1.46 9.62
 -6 15 5 -6.2 16.21
 6 16 -5 388.83 33.39
 6 16 5 427.01 34.15
 -6 16 -5 430.51 38.46
 -6 16 5 406.35 38.7
 -6 16 5 457.52 57.15
 6 17 -5 0.65 10.17
 -6 17 -5 3.84 11.73
 -6 17 5 2.57 11.92
 6 17 5 1.98 10.08
 -6 17 5 -35.89 26.03
 6 18 5 148.65 23.06
 6 18 -5 107.58 19.49
 -6 18 -5 146.7 25.95
 -6 18 5 133.17 25.82
 -6 -11 -6 196.6 19.47
 -6 -6 -6 -1.54 9.08
 -6 -5 -6 657.08 39.81
 -6 -5 6 676.49 27.71
 -6 -5 -6 653.57 26.63
 -6 -4 -6 46.32 12.41
 -6 -4 6 73.22 9.02
 -6 -4 -6 69.21 8.56
 -6 -3 -6 452.82 32.09
 6 -3 6 430.88 20.41
 -6 -3 6 450.56 19.84
 -6 -3 -6 454.53 19.66
 -6 -2 -6 -8.64 9.98
 6 -2 6 0.62 4.1
 6 -2 -6 1.57 3.59
 -6 -2 6 0.4 3.24
 -6 -2 -6 2.05 3.2
 -6 -1 -6 521.56 32.86
 6 -1 -6 599.91 22.52
 6 -1 6 620.31 22.76
 -6 -1 -6 626.52 20.71
 -6 -1 6 633.39 20.78
 6 0 -6 -2.3 3.74
 6 0 6 -1.59 3.72
 -6 0 -6 -0.5 2.52
 -6 0 6 0.13 2.85
 6 0 -6 -2.48 4.21
 6 1 -6 629.23 22.9
 6 1 6 636.35 22.54
 -6 1 6 576.27 19.96
 6 1 6 572.99 34.21
 -6 1 -6 633.7 33.17
 6 2 6 3.48 3.77
 6 2 -6 9.46 4.85
 -6 2 6 10.47 8.64
 6 2 6 11.77 8.24
 6 2 6 -14.54 9.84
 -6 2 -6 8.36 6.32
 -6 2 6 12.34 4.14
 6 3 6 421.66 21
 6 3 -6 463.03 21.51
 6 3 6 456.02 28.4
 6 3 6 423.64 30.26
 -6 3 6 457.06 29.39
 -6 3 -6 448.2 24.29
 6 4 -6 65.83 8.98
 6 4 6 70.42 9.66
 -6 4 6 68.08 13.75
 6 4 6 74.94 14.53
 6 4 6 62.37 12.86
 -6 4 -6 57.71 8.64
 6 5 6 635.07 28.97
 6 5 -6 655.97 28.01
 -6 5 6 620.88 36.3
 6 5 6 606.25 34.22
 6 5 6 671.18 39.03
 -6 5 -6 642.21 23.22
 6 6 6 -0.51 7.43
 6 6 -6 -1.82 5.57
 6 6 6 3.75 9.04
 6 7 -6 317.13 22.52
 6 7 6 343.8 29.61
 6 8 6 7.81 10.1
 6 9 6 455.35 36.58
 -6 10 -6 -7.85 10.35
 -6 10 6 -4.61 10.8
 6 10 6 -3.36 12.49
 -6 11 -6 303.89 26.29
 -6 11 6 225.51 23.56
 6 11 6 242.87 28.63
 -6 11 6 275.98 41.48
 -6 12 -6 4.85 9.43
 -6 12 6 7.75 8.95
 -6 12 6 -5.28 19.08
 -6 13 -6 196.86 23.52
 -6 13 6 203.54 23.78
 -6 13 6 198.13 38
 -6 14 -6 10.62 10
 -6 14 6 1.95 10.08
 -6 14 6 1.73 17.17
 -6 15 -6 184.82 25.62
 -6 15 6 191.38 25.34
 -6 15 6 177.42 37.93
 -6 16 -6 16.59 13.3
 -6 16 6 -1.43 11.91
 -6 16 6 -2.07 19.91
 -6 17 -6 107.61 21.87
 -6 17 6 120.72 23.48
 -6 18 -6 6.8 12.47
 -6 18 6 27.29 16.44
 6 -4 7 134.79 11.51
 6 -4 -7 132.42 11.78
 6 -3 7 15.72 4.72
 6 -3 -7 7.72 4.55
 6 -2 7 156.92 10.88
 6 -2 -7 153.68 11.01
 6 -1 7 0.72 3.27
 6 -1 -7 -1.13 3.7
 6 -1 7 -11.61 10.95
 6 0 -7 69.24 7.53
 6 0 7 62.7 6.99
 6 0 7 37.97 10.05
 6 1 7 -0.38 3.32
 6 1 -7 4.24 4.13
 6 1 7 2.31 8.18
 -6 1 7 11.02 5.29
 6 2 -7 169.28 11.51
 6 2 7 163.89 11.76
 -6 2 7 158.57 9.33
 -6 2 7 154.99 20.85
 6 2 7 165.3 19.95
 6 2 7 180.05 21.14
 6 3 7 3.19 4.4
 6 3 -7 6.49 4.31
 -6 3 7 6.74 8.79
 6 3 7 13.57 9.92
 6 3 7 11.24 10.89
 6 4 -7 134.39 11.69
 -6 4 7 124.16 18.28
 6 4 7 151.96 19.74
 6 4 7 155.45 20.85
 -6 5 7 17.57 10.63
 6 5 7 4.65 8.83
 6 5 7 4.48 9.91
 -6 6 7 65.15 14.42
 6 6 7 54.66 12.54
 6 6 7 88.12 18.21
 -6 7 7 -7.75 7.65
 6 7 7 9.99 11.72
 -6 8 -7 69.68 11.33
 -6 8 7 61.2 10.39
 -6 9 -7 -10.81 8.78
 -6 9 7 -12.17 8.43
 6 9 7 -6.96 15.35
 -6 9 7 2.07 15.13
 -6 10 -7 50.59 10.51
 -6 10 7 30.51 9.23
 6 10 7 76.48 19.84
 -6 10 7 39.39 18.83
 -6 11 -7 9.14 8.73
 -6 11 7 10.1 8.56
 6 11 7 -19.14 17.69
 -6 11 7 12.41 18.71
 -6 12 -7 61.57 13.17
 -6 12 7 71.97 13.78
 -6 12 7 83.18 28.51
 -6 13 -7 12.35 11.33
 -6 13 7 9.12 10.15
 -6 13 7 27.33 23.68
 -6 14 -7 44.9 12.69
 -6 14 7 15.65 16.6
 -6 15 7 -5.57 21.23
 6 -3 8 773.37 43.64
 6 -2 8 -16.18 12.55
 6 -1 8 326.33 28.77
 6 0 8 -1.31 8.77
 -6 1 8 326.74 31.24
 6 1 8 329.49 29.78
 6 1 8 312.71 28.61
 6 2 8 6.67 11.26
 6 2 8 13.28 11.38
 -6 2 8 9.62 12.45
 -6 3 8 840.31 49.15
 6 3 8 867.04 46.6
 6 3 8 857.2 47.5
 -6 4 8 2.98 10.49
 6 4 8 6.8 9.15
 6 4 8 17.7 12.62
 -6 5 8 411.97 35.37
 6 5 8 360.16 31.45
 6 5 8 435.22 35.8
 -6 6 8 -13 14.29
 6 6 8 -10.96 12.04
 6 6 8 10.04 12.05
 -6 6 8 -32.01 17.25
 6 7 8 423.34 36.69
 -6 7 8 370.3 43.46
 6 8 8 -9.04 13.2
 -6 8 8 -12.37 16.34
 6 9 8 223.76 30.03
 -6 9 8 216 35.49
 6 10 8 -23.52 18.93
 -6 10 8 9.01 13.63
 6 11 8 353.67 37.9
 -6 11 8 357.16 47.72
 -6 12 8 -0.76 16.88
 -6 13 8 276.9 44.82
 6 -6 9 59.44 14.66
 6 -5 9 -28.54 14.56
 6 -4 9 98.67 18.34
 6 -3 9 -2.37 10.51
 6 -2 9 99.45 18.03
 6 -1 9 35.51 14.14
 -6 -1 9 19.83 10.91
 6 0 9 74.54 16.57
 -6 0 9 51.87 15.29
 -6 1 9 13.25 12.74
 6 1 9 16.83 12.71
 6 1 9 13.91 12.81
 -6 1 9 -2.76 9.27
 -6 2 9 98.48 20.35
 6 2 9 121.87 21.86
 6 2 9 112.06 20.21
 -6 2 9 100.26 21.27
 -6 3 9 -6.66 12.33
 6 3 9 3.72 10.86
 6 3 9 3.04 10.92
 -6 3 9 10.95 13.2
 -6 4 9 89.27 19.35
 6 4 9 99.23 19.34
 6 4 9 92.25 19.4
 -6 4 9 81.64 20.9
 -6 5 9 6.94 13.66
 6 5 9 -13.55 13.6
 6 5 9 16.56 13.91
 -6 5 9 -13.62 15.67
 6 6 9 67.45 18.09
 -6 6 9 61.81 18.08
 6 6 9 59.84 17.06
 -6 6 9 61.67 19.73
 6 7 9 9.76 13.8
 -6 7 9 20.05 17.02
 6 8 9 33.38 14.82
 -6 8 9 50.22 18.46
 6 9 9 -8.52 15.06
 -6 9 9 -10.07 16.1
 6 10 9 65.67 21.32
 -6 10 9 57.68 23.39
 -6 11 9 14.02 16.25
 -6 12 9 24.6 17
 6 -7 10 99.25 19.86
 6 -6 10 -1.23 11.66
 6 -5 10 209.08 27.26
 6 -4 10 -2.55 11.59
 6 -3 10 169.62 24.14
 6 -2 10 20.41 13.55
 6 -1 10 254.1 28.76
 -6 0 10 21.95 16.09
 6 0 10 19.54 14.85
 6 0 10 -6.56 11.61
 -6 1 10 265.32 32.71
 6 1 10 235.47 29.69
 6 1 10 231.86 27.64
 -6 2 10 23.81 16.73
 6 2 10 2.66 13.26
 6 2 10 20.68 15.38
 -6 3 10 135.76 25
 6 3 10 163.84 26.36
 6 3 10 172.84 26.16
 -6 3 10 128.69 24.89
 6 4 10 14.83 13.08
 -6 4 10 6.51 13.16
 6 4 10 -6.37 15.03
 -6 4 10 15.21 14.79
 6 5 10 195.72 28.03
 -6 5 10 177.69 28.05
 6 5 10 194.29 28.18
 -6 5 10 208.28 32.8
 -6 6 10 -23.67 20.08
 6 6 10 -23.54 17.17
 6 6 10 -13.95 16.63
 -6 6 10 -3.27 15.51
 6 7 10 125.26 23.89
 -6 7 10 95.75 25.25
 6 8 10 -12.9 17.23
 -6 8 10 15.56 17.74
 -6 9 10 122.35 29.96
 -6 10 10 -38.98 22.38
 6 -5 11 5.06 13.08
 6 -4 11 87.77 20.24
 6 -3 11 -24.9 14.55
 6 -2 11 125.93 23.35
 6 -1 11 7.64 15.66
 -6 -1 11 8.44 14.91
 6 -1 11 21.95 14.5
 -6 0 11 233.64 33.12
 6 0 11 201.37 29.05
 6 0 11 233.01 29.35
 -6 1 11 6.86 16.11
 6 1 11 5.76 13.39
 6 1 11 16.35 15.55
 6 2 11 112.68 24.49
 -6 2 11 119.09 25.34
 6 2 11 115.59 21.99
 6 3 11 15.96 16.1
 -6 3 11 -10.01 15.4
 6 3 11 -0.83 13.93
 6 4 11 124.14 24.44
 6 4 11 74.71 21.22
 -6 4 11 75.62 21.28
 6 5 11 -17.68 17.63
 -6 7 11 -17.44 18.52
 -6 8 11 111.04 30.43
 -7 -15 0 4.25 8.33
 -7 -14 0 6.12 8.94
 -7 -4 0 0.21 4.03
 7 -4 0 -3.2 6.6
 7 -3 0 -1.74 3.96
 7 -2 0 2.66 4.03
 7 -1 0 6.95 4.95
 7 0 0 6.67 5.11
 -7 0 0 0.39 4.92
 7 0 0 1.1 3.36
 7 1 0 -0.14 4.48
 7 1 0 2.03 3.23
 7 2 0 4.79 6.1
 7 3 0 -0.18 5.09
 7 4 0 -1.84 5.55
 7 5 0 6.13 6.33
 7 5 0 -4.51 4.3
 7 6 0 2.19 6.21
 7 6 0 3.9 4.08
 7 7 0 1.87 7.06
 7 7 0 0.25 3.33
 7 8 0 -1.54 8.38
 7 8 0 1.62 3.39
 7 9 0 -1.87 7.94
 7 9 0 4.69 8.48
 7 10 0 3.28 7.24
 7 10 0 -3.51 9.8
 7 11 0 -3.3 8.2
 7 11 0 -10.72 11.8
 7 12 0 3.93 8.99
 7 12 0 -7.63 13.25
 7 13 0 2.92 8.94
 7 14 0 2.83 8.7
 7 15 0 12.24 11.36
 -7 15 0 6.85 13.17
 -7 16 0 -8.82 15.44
 7 16 0 -10.32 11.33
 -7 16 0 4.27 12.88
 7 17 0 -3.1 10.44
 -7 17 0 14.95 15.24
 -7 18 0 -11.66 15.03
 7 18 0 -12.05 14.41
 -7 18 0 1.59 12.67
 -7 19 0 -20.58 18.57
 7 19 0 0.68 12.61
 -7 19 0 -5.47 15.9
 -7 -16 -1 163.96 20.48
 -7 -15 -1 172.43 20.19
 -7 -15 1 170.87 18.35
 -7 -14 -1 262.92 24.13
 -7 -13 -1 180.88 20.72
 -7 -12 -1 330.79 25.3
 -7 -8 -1 354.44 20.94
 -7 -7 -1 531.27 24.92
 -7 -6 -1 766.38 29.59
 7 -5 -1 495.74 19.4
 -7 -5 -1 509.15 19.18
 -7 -5 -1 510.54 24
 7 -5 -1 477.63 25.77
 -7 -4 -1 1455.53 45.83
 -7 -4 -1 1417.4 40.96
 -7 -4 1 1406.2 41.05
 -7 -4 -1 1361.34 27.81
 -7 -4 -1 1353.82 39.56
 7 -4 -1 1395.49 28.48
 7 -4 -1 1403.84 38.91
 -7 -3 -1 558.81 27.45
 7 -3 -1 479.75 15.14
 -7 -3 -1 505.29 15.45
 7 -3 -1 516.37 22.04
 7 -3 1 499 28.31
 -7 -2 1 480.79 22.07
 7 -2 -1 560.38 21.37
 7 -2 1 514.93 27.14
 -7 -1 1 659.8 24.99
 7 -1 -1 697.83 22.94
 7 -1 1 749.81 29.82
 7 0 1 1139.52 36.03
 7 0 -1 1219.11 37.68
 7 0 -1 1294.75 30.49
 -7 0 1 1249.42 15.66
 7 0 1 1164.15 14.49
 7 0 1 1322.83 36.71
 -7 0 1 1190.56 35.33
 7 1 1 726.89 29.22
 7 1 -1 697.87 28.82
 7 1 1 712.58 25.92
 -7 1 1 639.88 28.45
 7 2 1 520.19 25.55
 7 2 -1 542.02 26.41
 7 2 1 551.62 22.7
 7 3 -1 525.32 26.63
 7 3 1 530.74 26.55
 7 4 -1 1257.76 41.67
 7 4 1 1345.62 43.24
 7 5 1 510.3 28.31
 7 5 -1 498.74 27.78
 7 5 1 502.33 23.15
 7 5 -1 536.78 16.91
 7 6 1 761.52 35.83
 7 6 -1 728.08 34.95
 7 6 1 799.86 28.64
 7 6 -1 774.03 19.93
 7 7 1 504.88 30.73
 7 7 -1 526.18 31.2
 7 7 -1 511.75 17.19
 7 8 -1 374.03 27.69
 7 8 1 382.02 28.63
 7 9 1 407.57 31.95
 7 9 -1 423.02 31.83
 7 9 -1 402.09 26.25
 7 9 1 398.03 25.4
 7 10 -1 728.6 42.58
 7 10 1 694.73 43.15
 7 10 1 684.33 30.31
 7 10 -1 677.56 35.38
 7 10 1 662.64 34.9
 7 11 -1 220.76 21.39
 7 11 1 212.03 20.74
 7 11 -1 224.92 25.91
 7 11 1 245.3 27.61
 7 12 -1 363.33 28.4
 7 12 1 343.17 27.77
 7 12 -1 363.96 34.07
 7 12 1 352.68 33.93
 7 13 -1 206.2 22.79
 7 13 1 228.35 23.57
 7 14 -1 279.61 27.23
 7 14 1 272.78 27.1
 -7 14 -1 279.71 33.61
 -7 15 1 143.52 22.42
 7 15 -1 169.45 22.63
 7 15 1 160.86 22.29
 -7 15 1 150.06 29.17
 -7 15 -1 173.53 27.28
 -7 16 1 147.77 24
 -7 16 -1 151.79 23.05
 7 16 -1 181.33 23.96
 7 16 1 150.53 22.29
 -7 16 1 164.11 30.35
 -7 16 -1 171.55 27.57
 -7 17 -1 89.54 20.94
 -7 17 1 66.32 19.13
 7 17 -1 114.4 20.84
 7 17 1 129.55 21.61
 -7 17 1 95.21 25
 -7 17 -1 132.86 25.25
 -7 18 -1 123.73 23.12
 -7 18 1 167.52 29.01
 7 18 -1 181.1 25.9
 7 18 1 157.22 23.87
 -7 18 1 155.01 31.93
 7 19 -1 90.4 19.82
 7 19 1 61.07 16.71
 -7 19 -1 84.58 22.37
 -7 19 1 47.41 18.4
 -7 19 1 105.3 27.94
 -7 20 1 111.88 27.75
 -7 -20 -2 103.84 21
 -7 -19 -2 96.97 20.42
 -7 -18 -2 133.46 22.22
 -7 -17 -2 242.06 25.34
 -7 -16 -2 72.08 15.33
 -7 -16 -2 74.7 16.19
 -7 -15 -2 156.4 21.49
 -7 -15 -2 224.29 23.86
 -7 -14 -2 99.46 16.72
 -7 -14 -2 133.55 18.06
 -7 -13 -2 300.41 23.55
 -7 -13 -2 253.85 24.04
 -7 -12 -2 390.05 25.35
 -7 -12 -2 352.21 28.02
 -7 -11 -2 202.86 18.61
 -7 -11 -2 208.13 21.67
 -7 -10 -2 338.98 22.16
 -7 -10 -2 369.93 26.46
 -7 -9 -2 430.66 24.17
 -7 -8 -2 245.98 18.31
 -7 -7 -2 1303.91 40.36
 7 -7 -2 1361.81 41.35
 -7 -6 -2 514.6 25.71
 -7 -6 -2 548.82 22.55
 7 -6 -2 522.3 22.56
 7 -6 -2 583.72 25.09
 -7 -5 -2 249.88 18.31
 7 -5 -2 196.76 13.45
 -7 -5 -2 226.21 13.9
 7 -5 -2 241.8 14.74
 -7 -4 -2 1123.77 38.75
 -7 -4 -2 1225.5 37.87
 -7 -4 2 1195.5 38.24
 7 -4 -2 1140.14 28.65
 -7 -4 -2 1162.51 28.98
 -7 -4 -2 1157.15 39.15
 7 -4 -2 1227.48 30.27
 -7 -3 -2 1246.17 40.11
 -7 -3 2 1329.99 39.34
 -7 -3 -2 1294.51 37.37
 7 -3 -2 1219.54 29.25
 -7 -3 -2 1168.83 40.83
 7 -2 -2 1051.35 25.84
 -7 -2 2 990.31 29.42
 -7 -2 -2 931.82 37.27
 7 -2 2 1027.81 40.51
 -7 -1 2 1153.54 31.54
 7 -1 2 1238.77 41.85
 7 0 2 326.81 19.52
 7 0 -2 349.52 20.53
 -7 0 2 348.49 18.1
 7 0 2 371.33 22.32
 7 1 2 1198.82 37.92
 7 1 -2 1186.68 37.34
 -7 1 2 1251.95 25.12
 7 1 2 1166.97 23.61
 7 1 2 1291.31 37.89
 -7 1 2 1216.2 34.62
 7 2 2 962.28 33.84
 7 2 -2 984.43 34.64
 7 2 2 995.1 31.97
 -7 2 2 987.98 33.67
 7 3 -2 1232.22 39.77
 7 3 2 1165.09 38.67
 7 3 2 1250.58 35.07
 7 4 2 1186.69 40.61
 7 4 -2 1145.06 39.62
 7 5 -2 229.09 18.55
 7 5 2 226.08 19.42
 7 5 -2 242.72 7.3
 7 6 2 520.63 30.12
 7 6 -2 529.66 29.52
 7 7 -2 1416.88 49.65
 7 7 2 1348.37 50.2
 7 7 2 1379.34 42.5
 7 8 2 254.63 24.38
 7 8 -2 252.89 22.72
 7 8 2 236.41 18.53
 7 9 2 436.47 31.73
 7 9 -2 450.22 32.35
 7 9 2 472.17 27.28
 -7 9 -2 433.77 14.69
 7 10 -2 327.34 29.33
 7 10 2 336.57 30.06
 7 10 2 352.42 24.35
 7 10 -2 311.7 24.36
 7 10 2 318.79 24.35
 7 11 2 187.68 20.14
 7 11 -2 208.31 20.93
 7 11 2 188.41 24.71
 7 11 -2 198.46 23.71
 7 12 -2 357.65 28.5
 7 12 2 345.72 28
 7 12 -2 349.77 33.07
 7 12 2 340.93 33.33
 7 13 2 283.98 25.91
 7 13 -2 279.56 26.42
 7 14 2 119.26 19.33
 7 14 -2 110.28 17.57
 -7 14 -2 97.67 19.13
 -7 15 -2 131.23 21.35
 -7 15 2 157.96 23.65
 7 15 -2 184.97 22.87
 7 15 2 181.37 23.39
 -7 15 2 158.04 31.05
 -7 15 -2 173.1 25.27
 -7 16 -2 37.32 15.05
 -7 16 2 36.61 13.24
 7 16 -2 69.59 15.6
 7 16 2 66.35 17.17
 -7 16 2 55.69 21.43
 -7 16 -2 75.66 18.15
 7 17 2 184.99 25.03
 -7 17 -2 191.69 28.53
 -7 17 2 152.19 26
 7 17 -2 178.79 25.09
 -7 17 2 176.39 34.9
 7 18 -2 92.02 20.69
 7 18 2 84.32 19.72
 -7 18 -2 97.64 23.9
 -7 18 2 66.82 18.73
 -7 18 2 75.71 24.79
 7 19 -2 21.25 12.57
 7 19 2 41.8 16.11
 -7 19 -2 26.23 15.8
 -7 19 2 12.28 14.37
 -7 19 2 32.69 18.06
 -7 20 2 45.33 22
 -7 -18 -3 45.57 15.64
 -7 -17 -3 53.69 15.76
 -7 -16 -3 -6.87 12.24
 -7 -16 -3 26.55 12.81
 -7 -15 -3 91.55 17.48
 -7 -15 -3 105.22 17.25
 -7 -14 -3 7.2 10.21
 -7 -14 -3 12.55 9.19
 -7 -13 -3 39.57 12.79
 -7 -13 -3 34.28 10.55
 -7 -12 -3 94.76 16.08
 -7 -12 -3 117.02 15.2
 -7 -11 -3 57.9 13.64
 -7 -11 -3 54.1 11.29
 -7 -10 -3 6.42 7.52
 -7 -10 -3 16.52 7.68
 7 -10 -3 -3.81 7.1
 -7 -9 -3 148.9 15.4
 7 -9 -3 171.42 13.68
 -7 -9 -3 188.38 20.06
 -7 -8 -3 38.43 10.66
 -7 -8 -3 56.7 11.58
 7 -8 -3 37.09 6.32
 -7 -7 -3 322.24 22.47
 7 -7 -3 363.92 16.73
 -7 -7 -3 284.81 23.93
 -7 -6 -3 15.48 8.3
 7 -6 -3 27.39 4.51
 -7 -6 -3 29.87 8.65
 7 -5 -3 154.7 9.49
 -7 -5 -3 135.96 15.42
 -7 -5 -3 133.45 15.48
 -7 -4 -3 131.58 12.39
 -7 -4 -3 123.99 13.07
 -7 -4 -3 112.06 14.1
 -7 -3 -3 126.48 11.67
 -7 -3 3 132.61 12.61
 -7 -3 -3 98.29 13.14
 -7 -1 3 516.85 21.03
 7 0 3 36.2 7.27
 7 0 -3 41.57 7.4
 -7 0 3 39.23 6.87
 7 1 3 499.03 24.31
 7 1 -3 547.08 25.15
 -7 1 3 533.98 20.92
 7 1 3 485.6 19.48
 -7 1 3 516.85 21.29
 7 2 3 201.34 16.03
 7 2 -3 199.46 15.94
 -7 2 3 191.49 12.98
 7 2 3 181.1 12.3
 -7 2 3 195.61 13.91
 7 3 3 121.72 13.16
 7 3 -3 124.16 12.85
 -7 3 3 122.86 11.03
 7 3 3 105.96 10.07
 7 4 -3 116.44 13
 7 4 3 113.89 13.03
 7 4 3 116.14 14.17
 7 5 3 138.25 15.71
 7 5 -3 142.12 15.31
 7 5 3 158.39 16.37
 -7 5 -3 155.52 13.02
 7 6 3 34.98 9.56
 -7 6 -3 30.09 6.65
 7 6 -3 32.56 9.25
 7 6 3 29.82 8.84
 7 7 -3 320.77 24.27
 7 7 3 353.14 26.83
 7 7 3 334.73 23.51
 -7 7 -3 317.19 17.05
 7 8 3 41.91 12.35
 -7 8 -3 37.2 5.99
 7 8 -3 35.44 10.53
 7 8 3 38.5 10.25
 7 9 3 184.51 21.87
 7 9 -3 166.94 19.81
 7 9 3 175.24 18.68
 7 10 3 6.17 10.21
 7 10 -3 12.08 8.34
 7 10 3 15.61 7.89
 7 11 3 47.98 13.06
 7 11 -3 29.41 11.21
 7 11 -3 36.58 10.8
 7 11 3 39.71 11.43
 7 12 -3 107.73 16.45
 7 12 3 102.05 15.94
 7 13 -3 39.7 11.56
 7 13 3 41.34 12.48
 -7 13 -3 35.76 11.7
 7 14 -3 6.9 9.81
 7 14 3 1.35 8.78
 -7 14 3 -15.77 19.43
 -7 14 -3 12.06 9.59
 -7 15 -3 61.47 16.1
 -7 15 3 67.58 17.97
 7 15 -3 107.83 18.24
 7 15 3 93.04 17.75
 -7 15 3 86.36 25.26
 -7 16 -3 -8.26 14.83
 -7 16 3 -5.47 13.89
 7 16 -3 -6.65 11.43
 7 16 3 2.11 10.15
 -7 16 3 12.47 19.06
 -7 17 -3 28.06 13.59
 -7 17 3 25.19 13.77
 7 17 -3 35.53 15.16
 7 17 3 50.69 16.26
 -7 17 3 32.41 22
 -7 18 -3 22.12 14.42
 -7 18 3 33.77 17.19
 7 18 -3 23.33 12.11
 7 18 3 21.17 11.88
 -7 18 3 23.95 18.73
 7 19 3 8.03 12.95
 -7 19 3 6.67 13.93
 -7 19 3 -7.95 17.54
 -7 -16 -4 130.78 18.11
 -7 -15 -4 190.71 21.03
 -7 -14 -4 156.42 23.12
 -7 -14 -4 174.73 20.47
 -7 -13 -4 249.7 22.83
 -7 -13 -4 235 25.65
 -7 -12 -4 193.23 23.67
 -7 -12 -4 220.78 21.62
 -7 -11 -4 352.44 25.33
 -7 -11 -4 327.75 29.58
 -7 -10 -4 327.04 24.24
 -7 -10 -4 320.83 28.16
 -7 -9 -4 432.93 27.68
 -7 -9 -4 406.08 31.03
 7 -8 -4 456.22 12.74
 -7 -8 -4 387.32 26.16
 -7 -8 -4 388.99 29.56
 -7 -7 -4 492.65 29.51
 -7 -7 -4 532.63 33.72
 -7 -6 -4 457.95 28.64
 -7 -6 -4 460.09 30.1
 -7 -5 -4 603.96 33.1
 -7 -5 -4 671.51 35.4
 -7 -4 -4 490.13 25.13
 -7 -4 -4 506.36 29.89
 -7 -3 -4 555.23 24
 -7 -3 4 574.73 25.22
 -7 -3 -4 544.94 30.1
 -7 -2 4 559.65 23.67
 -7 -2 -4 521.94 21.95
 -7 -2 -4 524.92 29.07
 7 -1 4 812.76 30.8
 7 -1 -4 793.09 29.71
 7 -1 -4 858.66 27.01
 -7 -1 -4 817.63 35.23
 7 0 4 747.4 29.51
 7 0 -4 742.17 29.14
 7 0 -4 796.6 23.82
 -7 0 4 730.36 24.37
 -7 0 -4 789.38 34.36
 7 1 4 808.67 30.67
 7 1 -4 766.04 29.74
 -7 1 4 780.1 25.27
 7 1 -4 855.21 22.2
 -7 1 -4 855.76 34.77
 7 2 -4 500.29 24.55
 7 2 4 523.1 25.43
 -7 2 4 553.19 25.76
 7 2 -4 530.02 15.49
 -7 2 4 532.01 21.94
 7 3 4 553.84 26.68
 7 3 -4 526.72 25.7
 -7 3 4 561.99 26.4
 7 3 4 533.19 30.54
 7 3 -4 550.24 12.43
 7 4 4 474.43 25.7
 7 4 -4 465.35 25.01
 -7 4 4 485.87 25.02
 7 4 4 490.62 29.36
 7 5 -4 684.35 31.07
 7 5 4 678.17 31.8
 7 5 4 709.97 35.73
 7 6 4 506.41 29.56
 7 6 -4 490.51 27.84
 7 6 4 511.09 30.85
 -7 6 -4 529.97 24.86
 7 7 -4 551.13 30.83
 7 7 4 528.38 31.7
 7 7 4 504.34 32.3
 -7 7 -4 550.36 24.24
 7 8 4 410.13 29.86
 7 8 -4 443.5 29.4
 7 8 4 413.48 29.52
 7 9 -4 469.58 32.01
 7 9 4 406.42 31.12
 7 9 4 447.73 31.5
 7 10 4 333.07 30.08
 7 10 -4 327.65 29.06
 7 10 4 350.98 29.25
 7 11 4 361.55 29.59
 -7 14 -4 158.1 22.79
 -7 14 4 168.5 24.02
 7 14 -4 169.73 22.01
 -7 14 4 178.8 35.43
 7 15 -4 237.06 25.94
 7 15 4 229.2 25.1
 -7 15 -4 231.35 29.64
 -7 15 4 209.84 27.91
 -7 15 4 272.52 42.57
 7 16 -4 153.92 23.12
 -7 16 -4 125.37 22.76
 -7 16 4 129.1 23.67
 7 16 4 168.66 23.31
 -7 16 4 180.98 36.3
 7 17 4 119.43 21.01
 -7 17 -4 119.77 23.52
 -7 17 4 124.07 24.08
 7 17 -4 99.21 18.48
 -7 17 4 131.96 34
 7 18 -4 86.36 19.8
 -7 18 -4 94.14 21.53
 -7 18 4 71.13 20.39
 -7 18 4 68.93 22.65
 -7 -14 -5 44.44 12.57
 -7 -13 -5 30.01 11.51
 -7 -12 -5 41.63 13.65
 -7 -12 -5 38.97 11.24
 -7 -11 -5 27.07 11.89
 -7 -11 -5 28.45 10.09
 -7 -10 -5 81.58 16.33
 -7 -10 -5 94.35 14.56
 -7 -9 -5 140.49 20.11
 -7 -9 -5 96.51 14.4
 -7 -8 -5 25.55 11.8
 -7 -8 -5 -10.87 10.36
 -7 -7 -5 190.33 21.84
 -7 -7 -5 171.62 18.66
 -7 -6 -5 82.52 15.62
 -7 -5 -5 109.04 16.22
 -7 -4 -5 249.12 23.62
 -7 -3 5 69.29 9.28
 -7 -3 -5 64.92 8.63
 -7 -3 -5 60.33 12.21
 -7 -2 -5 60.17 8.11
 7 -2 5 65.87 9.65
 7 -2 -5 60.58 9.2
 -7 -2 5 63.73 8.5
 -7 -2 -5 74.12 13.36
 7 -1 5 336.28 19.86
 7 -1 -5 300.85 18.44
 7 -1 -5 332.8 17.47
 -7 -1 -5 326.33 24.87
 7 0 5 100.98 11.38
 -7 0 -5 88.05 13.93
 7 0 -5 89.25 10.59
 -7 0 5 109.16 10.49
 7 0 -5 99.18 9.59
 7 1 5 329.48 19.76
 7 1 -5 313.22 18.56
 7 1 -5 320.04 15.03
 -7 1 5 317.31 16.11
 -7 1 -5 343.83 24.47
 -7 1 -5 315.25 23.46
 -7 2 -5 68.67 11.62
 7 2 -5 61.57 9.4
 7 2 5 67.62 9.7
 7 2 5 43.61 9.87
 -7 2 5 72.32 8.79
 7 2 -5 59.48 6.28
 -7 2 5 70.78 11.65
 7 2 5 71.9 11.32
 -7 2 -5 77.87 11.63
 7 3 5 66.72 10.2
 -7 3 -5 51.4 10.66
 7 3 -5 65.82 9.85
 7 3 5 46.19 11.06
 -7 3 5 70.68 11.37
 7 3 5 81.37 12.41
 -7 3 -5 77.39 11.25
 7 4 5 276.61 19.54
 7 4 -5 252.19 18.36
 7 4 5 228.01 18.7
 -7 4 5 242.22 20.43
 7 4 5 260.4 23.38
 -7 4 -5 265.95 20.33
 7 5 5 113.48 14.05
 7 5 -5 109.58 13.12
 -7 5 -5 107.6 13.78
 7 5 5 107.23 16.56
 -7 5 5 93.06 13.85
 7 5 5 91.48 13.19
 7 6 5 70.27 11.75
 7 6 -5 78 12.46
 7 6 5 73.9 15.04
 7 7 5 215.25 20.8
 7 7 -5 199.47 19.17
 7 7 5 206.04 22.04
 7 8 5 5.43 8.27
 7 8 -5 12.85 7.96
 7 8 5 27.52 12.06
 7 9 -5 161.16 19.32
 7 9 5 143.08 19.28
 7 9 5 136.27 20.03
 7 10 5 83.15 16.71
 7 11 5 33.61 12.07
 7 12 5 20.09 11.44
 -7 13 -5 14.2 10.85
 -7 13 5 -0.79 12.94
 -7 13 5 23.21 16.72
 -7 14 -5 21.5 10.66
 -7 14 5 27.9 12.85
 -7 14 5 31.01 21.72
 -7 15 -5 58.1 15.96
 -7 15 5 64.28 17.59
 -7 15 5 80.78 26.7
 -7 16 -5 -14.56 14.55
 -7 16 5 -11.95 13.47
 -7 16 5 -21.78 21.02
 -7 17 -5 24.89 14.95
 -7 17 5 40.36 17.95
 -7 17 5 30.76 21.03
 -7 18 -5 20.75 15.09
 -7 18 5 13.77 13.97
 -7 -12 -6 104.49 15.01
 -7 -11 -6 9.26 11.68
 -7 -9 -6 194.03 25.04
 -7 -8 -6 92.06 17.96
 -7 -7 -6 145.58 20.49
 -7 -6 -6 169.74 22.23
 -7 -5 -6 181.99 21.79
 -7 -4 -6 403.73 20.98
 -7 -4 -6 378.1 30.24
 -7 -3 6 58.57 8.66
 7 -3 6 48.11 8.35
 7 -3 -6 53.61 8.73
 -7 -3 -6 59.19 8.19
 -7 -3 -6 69.49 14.4
 -7 -2 6 283.53 15.92
 -7 -2 -6 264.96 15.48
 7 -2 6 249.01 16.84
 7 -2 -6 248.5 16.63
 -7 -2 -6 273.75 25.1
 -7 -1 6 290.97 15.99
 -7 -1 -6 290.33 15.41
 7 -1 6 327.8 18.69
 7 -1 -6 294.36 17.58
 -7 -1 -6 297.03 25.41
 -7 0 -6 114.2 16.17
 7 0 6 111.31 11.21
 7 0 -6 100.24 10.59
 7 0 -6 121.25 11.39
 -7 0 6 103.54 10.83
 7 1 6 299.7 17.7
 7 1 -6 308.6 18.03
 7 1 6 274.19 24.69
 -7 1 6 281.68 15.51
 7 1 -6 315.19 17.09
 -7 1 -6 314.48 25.69
 -7 2 -6 277.31 23.76
 7 2 6 275.97 17.39
 7 2 -6 266.93 17.18
 -7 2 6 269.36 23.72
 7 2 6 272.88 21.56
 7 2 6 247.97 23.89
 -7 2 6 250.15 14.35
 -7 2 -6 275.69 22.37
 7 3 -6 65.62 9.6
 7 3 6 52.09 9.28
 7 3 6 65.94 14.31
 -7 3 6 74.44 13.84
 7 3 6 58.68 11.82
 -7 3 -6 53.53 9.49
 7 4 -6 388.72 22.4
 7 4 6 386.93 22.74
 -7 4 6 406.06 28.89
 7 4 6 369.75 26.42
 7 4 6 389.75 30.33
 -7 4 -6 395.43 23.09
 7 5 6 172.22 16.57
 7 5 -6 202.76 17.32
 -7 5 6 187.57 20.59
 7 5 6 170.09 18.87
 7 5 6 207.63 22.75
 7 6 -6 152.96 15.83
 7 6 6 156 16.66
 7 6 6 165.49 21.55
 7 7 6 153.21 17.27
 7 7 -6 137.4 16.02
 7 7 6 170.65 22.73
 7 8 -6 92.08 13.37
 7 8 6 113.42 19.92
 7 9 6 201.15 25.4
 7 10 6 154.3 23.74
 -7 11 6 47.21 11.36
 -7 11 -6 46.57 11.67
 7 11 6 61.34 16.04
 -7 12 6 136.35 19.99
 -7 12 -6 136.66 19.66
 7 12 6 144.48 23.24
 -7 12 6 167.28 33.33
 -7 13 -6 34.89 12.54
 -7 13 6 47.45 13.96
 -7 13 6 18.12 18.08
 -7 14 -6 50.68 13.86
 -7 14 6 40.68 12.92
 -7 14 6 66.24 25.35
 -7 15 -6 96 19.85
 -7 15 6 113.05 20.28
 -7 15 6 139 34.97
 -7 16 -6 33.43 13.29
 -7 16 6 21.47 13.18
 -7 16 6 32.43 20.93
 -7 17 -6 29.72 14.82
 -7 17 6 45.93 16.63
 7 -4 7 410.75 21.1
 7 -4 -7 428.66 22.24
 7 -3 -7 305.42 18.11
 7 -3 7 323.3 18.34
 7 -2 -7 576.33 23.47
 7 -2 7 581.23 22.94
 7 -1 7 341.51 17.27
 7 -1 -7 351.01 18.29
 7 0 7 300.34 16.15
 7 0 -7 294.95 16.71
 7 0 7 256.47 24.8
 7 1 7 364.13 18.05
 7 1 -7 363.39 18.57
 7 1 7 360.28 27.97
 -7 1 7 319.3 16.73
 7 1 7 347.86 29.55
 -7 1 7 365.52 29.66
 7 2 7 597.91 24.1
 7 2 -7 641.9 24.94
 -7 2 7 640.8 38.19
 7 2 7 629.01 35.69
 7 2 7 591.17 37.5
 -7 2 7 550.58 19.29
 7 3 7 339.62 19.25
 7 3 -7 358.97 19.47
 -7 3 7 323.71 28.86
 7 3 7 363.14 28.02
 7 3 7 326.55 29.17
 7 4 7 478.89 24.54
 7 4 -7 488.03 23.88
 -7 4 7 494.53 34.88
 7 4 7 443.08 31.38
 7 4 7 539.94 37.21
 7 5 7 226.93 18.31
 7 5 -7 256.15 18.44
 -7 5 7 231.58 24.38
 7 5 7 243.23 24.02
 7 5 7 272.58 27.79
 7 6 -7 333.12 21.96
 -7 6 7 365.42 31.52
 7 6 7 309.76 27.98
 7 6 7 369.45 32.99
 7 7 7 332.72 32.2
 7 8 7 355.38 33.53
 -7 9 -7 170.86 18.38
 -7 9 7 154.91 17.09
 7 9 7 214.82 27.52
 -7 10 -7 195.51 20.85
 -7 10 7 180.13 18.97
 7 10 7 212.02 28.89
 -7 10 7 145.93 29.98
 -7 11 -7 141.77 19.17
 -7 11 7 107.19 16.55
 7 11 7 135.93 24.8
 -7 11 7 131.18 31.34
 -7 12 -7 268.24 26.4
 -7 12 7 240.51 24.16
 7 12 7 259.14 32.66
 -7 12 7 304.9 46.26
 -7 13 -7 109.35 18
 -7 13 7 120.35 30.7
 -7 14 7 103.21 31.2
 7 -2 8 -5.78 12.07
 7 -1 8 -14.4 12.37
 7 0 8 7.32 8.79
 -7 1 8 15.69 12.25
 7 1 8 6.96 10.09
 7 1 8 -4.75 9.27
 -7 2 8 -2.52 9.74
 7 2 8 19.23 11.91
 7 2 8 1.7 9.19
 -7 3 8 12.71 12.27
 7 3 8 10.21 10.23
 7 3 8 1.39 10.83
 -7 4 8 10.15 11.13
 7 4 8 -0.22 9.86
 7 4 8 21.46 13.85
 -7 5 8 -10.3 13.35
 7 5 8 3.63 9.77
 7 5 8 27.91 14.31
 -7 6 8 -11.72 13.35
 7 6 8 -21.94 14.54
 7 6 8 2.94 12.71
 7 7 8 22.73 13.22
 7 8 8 -4.43 12.85
 -7 8 8 -10.05 13.58
 7 9 8 6.68 13.76
 -7 9 8 -14.65 17.14
 7 10 8 -7.75 13.85
 -7 10 8 -15.68 21.06
 7 11 8 -16.03 16.43
 -7 11 8 39.67 22.05
 -7 12 8 -0.86 16.1
 -7 13 8 4.27 15.71
 7 -5 9 141.81 21.29
 7 -4 9 286.69 29.5
 7 -3 9 140.93 20.77
 7 -2 9 282.68 29.41
 7 -1 9 205.81 24.97
 7 0 9 258.48 28.89
 -7 0 9 242.77 29.12
 7 0 9 218.76 26.04
 7 1 9 204.79 25.92
 -7 1 9 220.85 27.96
 7 1 9 221.28 26.65
 7 2 9 268.85 29.02
 -7 2 9 279.77 30.98
 7 2 9 287.46 29.91
 -7 3 9 143.45 23.63
 7 3 9 137.35 21.62
 7 3 9 144.01 23.02
 -7 4 9 293.94 32.41
 7 4 9 302.2 30.63
 7 4 9 310.44 31.91
 -7 4 9 266.03 34.46
 -7 5 9 162.49 24.95
 7 5 9 161.65 24.3
 7 5 9 196.81 27.22
 -7 5 9 164.85 29.38
 7 6 9 208.3 27.4
 -7 6 9 185.96 27.68
 7 6 9 185.52 26.06
 -7 6 9 199.74 32.63
 7 7 9 178.16 27.86
 -7 7 9 103.48 24.58
 7 8 9 179.46 28.43
 -7 8 9 163.82 32.99
 7 9 9 128.36 25.08
 -7 9 9 139.53 30.24
 7 10 9 155.4 27.54
 -7 10 9 147.05 32.9
 7 11 9 84.23 21.5
 -7 11 9 74.24 24.02
 7 -8 10 -1.73 15.97
 7 -7 10 82.63 21.2
 7 -6 10 17.55 14.08
 7 -5 10 100.85 20.58
 7 -4 10 57.12 16.42
 7 -3 10 75.59 19
 7 -2 10 72.74 18.96
 7 -1 10 192.67 26.89
 -7 0 10 46.18 16.21
 7 0 10 48.9 17.6
 7 0 10 56.12 18.1
 -7 1 10 185.77 27.82
 7 1 10 181.78 26.79
 7 1 10 172.05 26.05
 -7 2 10 78.78 21.56
 7 2 10 63.43 19.44
 7 2 10 61.25 18.09
 -7 3 10 85.11 20.86
 7 3 10 72.18 18.91
 7 3 10 95.91 20.48
 -7 3 10 52.29 18.37
 -7 4 10 84.09 21.26
 7 4 10 76.51 19.21
 7 4 10 113.87 22.76
 -7 4 10 36.57 17.46
 7 5 10 118.95 22.96
 -7 5 10 79.56 20.68
 7 5 10 60.55 16.85
 -7 5 10 104.97 24.4
 7 6 10 35.84 15.54
 -7 6 10 12.89 16.59
 7 6 10 16.92 14.56
 -7 6 10 51.33 20.01
 7 7 10 127.08 26.59
 -7 7 10 60.82 22.03
 7 8 10 17.18 14.06
 -7 8 10 30.7 19.34
 -7 9 10 81.07 26.58
 7 -5 11 24.37 14.55
 7 -4 11 42.86 18.34
 7 -3 11 37.53 16.34
 7 -2 11 12.54 13.77
 -7 -1 11 20.2 16.25
 7 -1 11 43.37 18.54
 7 -1 11 37.07 16.57
 -7 0 11 21.09 17.64
 7 0 11 10.82 14.21
 7 0 11 9.06 13.89
 -7 1 11 24.8 17.56
 7 1 11 41.06 17.81
 7 1 11 39.68 19.41
 -7 2 11 -13.1 16.96
 7 2 11 28.39 16.65
 7 2 11 10.13 15.03
 7 3 11 12.42 13.97
 -7 3 11 2.59 16.67
 7 3 11 -0.37 14.39
 -7 4 11 22.88 17.97
 7 4 11 15.5 14.79
 -8 -15 0 13.98 9.79
 -8 -7 0 25.93 8.81
 -8 -6 0 1955.43 48.73
 8 -4 0 2229.8 57.71
 8 -3 0 16.64 6
 8 -2 0 3088.83 23.63
 -8 -2 0 3062.09 23.05
 8 -1 0 9.04 4.05
 8 0 0 3892.88 70.58
 8 0 0 3986.15 61.72
 8 1 0 10.02 5.86
 8 1 0 25.04 6.13
 8 2 0 3469.66 69.49
 8 3 0 10.46 6.18
 8 4 0 2111.05 57.41
 8 5 0 12.38 6.27
 8 5 0 8.62 3.49
 8 6 0 2032.33 60.87
 8 6 0 2098.14 43.32
 8 7 0 10.13 8.52
 8 7 0 6.31 4.04
 8 8 0 2362.04 70.91
 8 8 0 2425.23 46.65
 8 9 0 8.89 9.96
 8 10 0 1042.71 52.62
 8 11 0 -9.08 12.05
 8 12 0 679.55 38.46
 8 12 0 735.75 48.63
 8 13 0 15.54 8.91
 8 13 0 -15.91 16.12
 8 14 0 737.54 44.03
 8 15 0 -2.16 10.41
 -8 15 0 -24 15.38
 8 16 0 478.33 37.9
 -8 16 0 467.51 42.17
 -8 16 0 537.69 51.23
 8 17 0 12.54 11.56
 -8 17 0 -8.89 15.77
 -8 17 0 2.79 12.61
 8 18 0 295.72 33.04
 -8 18 0 286.92 36.58
 -8 18 0 304.88 41.08
 8 19 0 2.49 11.64
 -8 19 0 -13.23 17.16
 -8 19 0 -3.23 15.48
 -8 -20 -1 64.69 19.31
 -8 -19 -1 87.97 20.25
 -8 -18 -1 78.41 17.97
 -8 -16 -1 0.08 9.76
 -8 -15 -1 72.85 15.07
 -8 -14 -1 9.55 10.67
 -8 -13 -1 78.29 14.7
 -8 -11 -1 124.38 16.55
 -8 -10 -1 152.25 16.89
 -8 -9 -1 210.25 18.49
 -8 -8 -1 162.94 15.82
 -8 -7 -1 248.84 18.52
 8 -7 -1 256.42 20.9
 8 -6 -1 10.65 3.26
 -8 -6 -1 10.55 3.59
 -8 -6 -1 15.21 7.21
 8 -6 -1 2.84 5.33
 8 -5 -1 189.81 12.04
 -8 -5 -1 193.89 11.9
 -8 -5 -1 206.02 16.91
 -8 -5 1 196.04 16.39
 8 -5 -1 205.74 17.44
 8 -4 -1 234.9 11.9
 -8 -4 -1 257.75 12.03
 -8 -4 -1 280.94 20.1
 8 -4 -1 291.23 18.71
 8 -3 -1 263.64 11.12
 -8 -3 -1 266.63 11.11
 8 -3 -1 326.31 18.42
 8 -2 -1 227.3 14.92
 8 -1 -1 354.5 17.74
 8 -1 1 367.21 21.61
 8 0 1 143.68 14.79
 8 0 -1 130.23 14.31
 8 0 1 162.55 14.37
 8 0 -1 177.41 12.53
 8 1 1 330.88 22.12
 8 1 -1 327.04 21.52
 -8 1 1 340.74 22.02
 8 2 1 193.61 17.47
 8 2 -1 178.06 16.61
 8 3 1 295.77 21.17
 8 3 -1 281.77 21.21
 8 4 1 258.92 20.88
 8 4 -1 235.46 19.65
 8 5 1 184.42 18.47
 8 5 -1 189.6 18.45
 8 5 -1 201.34 11.88
 8 6 -1 20.64 8.74
 8 6 1 25.19 9.17
 8 6 -1 19.35 4.22
 8 7 -1 254.69 22.73
 8 7 1 245.73 23.15
 8 7 -1 254.88 12.53
 8 8 1 169.44 20.22
 8 8 -1 172.31 20.53
 8 8 -1 166.3 10.78
 8 9 1 174.97 20.95
 8 9 -1 210.94 24.17
 8 9 1 192.18 16.14
 8 10 -1 144.14 20.56
 8 10 1 129.34 19.27
 8 10 1 139.23 14.46
 8 11 -1 113.41 19.91
 8 11 1 94.07 18.99
 8 12 -1 -18.39 15.61
 8 12 1 -3.76 11.83
 8 13 1 90.56 16.65
 8 13 -1 78.44 15.24
 8 13 1 88.46 19.6
 8 13 -1 84.23 18.84
 8 14 -1 -2.99 10.3
 8 14 1 5.6 9.14
 8 15 -1 93.63 18.77
 8 15 1 88.45 17.95
 -8 15 -1 51.02 16.16
 -8 15 1 84.81 23.94
 -8 16 -1 -21.28 19.14
 -8 16 1 -59.86 19.1
 8 16 -1 -15.05 14.41
 8 16 1 -15.44 13.05
 -8 16 1 -22.45 16.8
 -8 16 -1 12.9 12.81
 -8 17 -1 35.33 16.82
 -8 17 1 16.05 14.26
 8 17 -1 74.4 18.63
 8 17 1 32.71 13.75
 -8 17 1 56.62 21.02
 -8 17 -1 48.35 17.93
 8 18 1 -10.09 12.66
 -8 18 -1 -15.42 18.42
 -8 18 1 -18.69 17.23
 8 18 -1 -0.77 11.47
 -8 18 1 18.65 19.09
 8 19 1 39.14 16.84
 -8 19 1 7.09 15.19
 -8 19 1 21.96 18.62
 -8 20 1 -7.56 16.58
 -8 -19 -2 50.61 17.59
 -8 -18 -2 135.64 21.7
 -8 -17 -2 14.46 14.77
 -8 -16 -2 202.37 23.88
 -8 -16 -2 264.46 26.16
 -8 -15 -2 -8 11.1
 -8 -15 -2 22.5 12.68
 -8 -14 -2 249.19 23.51
 -8 -14 -2 235.37 24.43
 -8 -13 -2 10.67 10.28
 -8 -13 -2 26.99 11
 -8 -12 -2 370.51 26.39
 -8 -12 -2 390.42 30.24
 -8 -11 -2 60.42 14.41
 -8 -11 -2 56.36 11.63
 -8 -10 -2 521.21 28.85
 -8 -9 -2 6.15 6.31
 8 -9 -2 -11.43 9.12
 -8 -8 -2 529.16 28.04
 8 -8 -2 562.07 28.97
 -8 -7 -2 32.85 8.95
 8 -7 -2 38.78 7.45
 8 -6 -2 926.19 29.89
 -8 -6 -2 957.07 29.94
 -8 -6 -2 927.28 36.81
 8 -6 -2 1058.27 34.09
 -8 -5 -2 326.18 22.81
 8 -5 -2 310.52 16.23
 -8 -5 -2 319.63 16.33
 8 -5 -2 328.13 18.03
 8 -4 -2 1076.99 30.28
 -8 -4 -2 991.92 39.28
 -8 -3 -2 30.04 9.23
 8 -3 -2 44.59 6.69
 8 -2 -2 1125.99 29.02
 -8 -2 -2 1036.06 42.34
 8 0 2 1248.9 39.96
 8 0 -2 1328.33 41.94
 -8 0 2 1376.68 25.27
 8 0 2 1296.06 23.65
 -8 0 2 1253.64 37.54
 8 1 2 8.24 5.51
 8 1 -2 5.86 5.59
 -8 1 2 8.1 2.59
 8 1 2 10.4 2.84
 -8 1 2 10.83 5.49
 8 2 -2 1065.09 38.93
 8 2 2 1046.7 37.78
 -8 2 2 1060.72 38.24
 8 3 2 43.45 9.88
 8 3 -2 34.9 8.32
 8 4 2 922.33 37.73
 8 4 -2 1023.33 39.28
 8 5 2 307.85 23.03
 8 5 -2 301.16 22.78
 8 5 2 303.07 21.19
 8 5 -2 321.83 10.79
 8 6 2 939.79 41.26
 8 6 -2 950.22 40.87
 8 6 2 944.97 36.3
 8 6 -2 995.09 16.77
 8 7 -2 57.46 13.68
 8 7 2 55.65 12.66
 8 7 2 45.71 9.27
 8 8 -2 601.66 35.49
 8 8 2 590.66 36.77
 8 8 2 610.46 30.08
 8 9 -2 10.47 9.48
 8 9 2 10.93 10.44
 8 9 2 5.02 5.93
 8 10 2 557.57 39.12
 8 10 -2 530.36 37.18
 8 10 2 548.84 30.56
 -8 10 -2 539.46 16.68
 8 11 2 38.58 14.05
 8 11 -2 60.03 16.71
 8 11 2 49.19 10.76
 8 12 2 412.12 37.33
 8 12 -2 375.7 34.96
 8 13 -2 -27.26 17.41
 8 14 2 244.1 24.58
 8 14 -2 246.58 25.48
 8 15 2 -13.44 11.61
 8 15 -2 -4.91 12.1
 -8 15 2 -7.23 16.47
 -8 15 -2 -0.83 9.99
 -8 16 -2 215.69 29.39
 -8 16 2 196.36 29.67
 8 16 2 209.97 26.38
 8 16 -2 200.85 25.36
 -8 16 2 204.34 35.62
 8 17 -2 10.2 11.91
 -8 17 -2 -20.35 18.76
 -8 17 2 -17.21 18.79
 8 17 2 4.24 12.2
 -8 17 2 -20.84 19.87
 8 18 2 94.31 19.28
 -8 18 -2 78.28 20.83
 -8 18 2 102.86 22.61
 8 18 -2 102.66 21.18
 -8 18 2 116.03 29.48
 -8 19 2 29.54 19.37
 -8 -18 -3 -19.87 13.46
 -8 -17 -3 227.83 26.16
 -8 -16 -3 -4.85 11.49
 -8 -16 -3 24.93 13.11
 -8 -15 -3 313.06 27.38
 -8 -15 -3 276.21 29.4
 -8 -14 -3 8.82 10.42
 -8 -14 -3 15.16 9.77
 -8 -13 -3 418.08 28.82
 -8 -13 -3 427.94 33.49
 -8 -12 -3 5.3 8.64
 -8 -12 -3 -0.13 8.29
 -8 -11 -3 809.07 37.59
 -8 -11 -3 877.03 44.9
 -8 -10 -3 33.98 12.19
 -8 -10 -3 14.62 7.9
 -8 -9 -3 700.67 34.56
 8 -9 -3 802.65 29.67
 -8 -9 -3 759.93 40.65
 -8 -8 -3 32.69 10.11
 8 -8 -3 39.05 7.43
 -8 -8 -3 55.4 11.76
 -8 -7 -3 842.19 37.59
 8 -7 -3 913.74 27.39
 -8 -7 -3 843.71 40.78
 8 -6 -3 78.26 7.94
 -8 -6 -3 96.51 14.2
 8 -5 -3 1714.2 33.77
 -8 -5 -3 1649.73 53.7
 -8 -4 -3 15.99 6.8
 -8 -3 -3 1520.9 53.72
 8 -1 3 1440.56 43.77
 8 -1 -3 1444.54 43.11
 8 0 3 233.96 18.06
 8 0 -3 221.21 17.64
 -8 0 3 209.66 14.96
 8 1 3 1465.33 44.59
 8 1 -3 1338.43 42.11
 8 1 3 1372.44 32.12
 -8 1 3 1488.96 34.18
 -8 1 3 1429.93 39.9
 8 2 -3 27.78 7.39
 8 2 3 29.24 7.37
 -8 2 3 26.97 5.55
 8 2 3 30.55 5.65
 -8 2 3 32.11 7.07
 8 3 3 1594.13 48.34
 8 3 -3 1649.47 48.22
 8 4 -3 25.57 7.97
 8 4 3 27.02 8.23
 8 4 3 9.57 8.13
 8 5 -3 1569.64 49.85
 8 5 3 1550.83 50.95
 8 5 3 1646.97 52.68
 -8 6 -3 78.07 9.95
 8 6 3 76.83 13.42
 8 6 -3 92.31 13.97
 8 6 3 74.7 12.97
 8 7 -3 867.44 40.99
 8 7 3 878.14 41.8
 8 7 3 919.92 39.5
 -8 7 -3 895.22 30.14
 8 8 -3 32.25 9.78
 8 8 3 32.08 11.51
 -8 8 -3 37 7.33
 8 8 3 21 8.53
 8 9 3 778.78 43.94
 8 9 -3 739.84 41.42
 8 9 3 793.28 38.44
 -8 9 -3 743.39 23.88
 8 10 3 34.11 13.21
 8 10 -3 32.02 10.4
 8 10 3 34.93 11.17
 8 11 -3 871.8 49.27
 8 11 3 803.03 50.35
 8 11 3 876.59 43.48
 8 12 -3 -10.79 15.11
 8 12 3 -34.46 18.25
 8 12 3 -22.34 12.6
 -8 14 -3 1.4 8.71
 -8 15 3 331.52 35.51
 -8 15 3 338.14 47.05
 -8 16 -3 -8.3 17.3
 -8 16 3 10.42 14.1
 -8 16 3 7.29 18.36
 -8 17 -3 213.38 30.84
 -8 17 3 218.15 33.12
 -8 17 3 212.34 40.01
 -8 18 -3 -34.27 20.27
 -8 18 3 -23.48 19.51
 -8 18 3 -17.81 20.56
 -8 19 3 186.23 38.23
 -8 -16 -4 39.22 14.27
 -8 -15 -4 -12.26 12.75
 -8 -15 -4 60.45 15.98
 -8 -14 -4 -8.05 12.1
 -8 -14 -4 33.41 14.64
 -8 -13 -4 16.55 11.16
 -8 -13 -4 71.61 15.68
 -8 -12 -4 9.63 12.06
 -8 -12 -4 17.01 11.59
 -8 -11 -4 4.29 8.86
 -8 -11 -4 29.89 11.01
 -8 -10 -4 -6.43 9.82
 -8 -10 -4 11.97 8.75
 -8 -9 -4 -6.25 9.67
 -8 -9 -4 11.66 8.73
 -8 -8 -4 1.82 7.93
 8 -8 -4 7.53 3.88
 -8 -8 -4 1.14 7.68
 -8 -7 -4 191.44 20.09
 -8 -7 -4 188.44 21.41
 -8 -6 -4 6.78 9.19
 -8 -6 -4 -5.52 10.6
 -8 -5 -4 9.79 8.74
 -8 -5 -4 -0.42 9.67
 -8 -4 -4 0.83 6.99
 -8 -3 -4 330.42 25.29
 -8 -2 -4 7.67 8.03
 8 -1 4 16.09 6.04
 8 -1 -4 14.94 5.85
 -8 -1 -4 28.73 9.28
 8 0 4 7.5 6.18
 8 0 -4 4.2 5.19
 -8 0 -4 12.58 7.5
 -8 0 4 10.04 5.21
 -8 1 -4 23.48 8.29
 8 1 4 19.3 6.58
 8 1 -4 20.27 6.77
 -8 1 4 31.02 7.56
 8 1 -4 19.39 4.17
 -8 1 4 38.74 8.56
 -8 2 -4 1.06 6.07
 8 2 4 5.05 5.35
 8 2 -4 0.09 4.78
 8 2 -4 0.78 2.47
 -8 2 4 -0.62 4.84
 -8 2 4 2.83 4.73
 8 3 4 329.34 21.87
 8 3 -4 310.59 21.14
 -8 3 4 314.55 19.83
 8 3 -4 333.16 10.53
 -8 3 -4 343.86 22.69
 8 4 4 6.16 6.4
 8 4 -4 3.39 6.06
 8 4 4 -12.22 9.61
 8 5 4 20.24 8.75
 8 5 -4 19.26 7.26
 8 5 4 8.62 7.82
 8 6 -4 11.52 8.37
 8 6 4 5.39 7.8
 8 6 4 5.36 7.86
 8 7 4 237.34 23.34
 8 7 -4 212.19 21.19
 8 7 4 208.24 21.04
 -8 7 -4 210.78 16.12
 8 8 -4 -4.81 7.48
 8 8 4 -3.63 7.98
 -8 8 -4 1.07 4.7
 8 8 4 1.05 8.7
 8 9 4 -6.12 10.26
 8 9 -4 -6.68 9.15
 8 9 4 2.51 8.85
 8 10 4 -0.24 10.67
 8 10 -4 -2.87 10.18
 8 10 4 -4.96 9.83
 8 11 -4 -5.72 13.63
 8 11 4 -6.7 13.46
 8 11 4 4.22 9.02
 8 12 4 -12.65 12.37
 -8 14 4 -4.27 16.81
 -8 15 -4 -8.35 16.92
 -8 15 4 -29.37 18.44
 -8 15 4 -14.37 20.45
 -8 16 -4 -5.89 16.41
 -8 16 4 -19.64 18.14
 -8 16 4 -10.06 17.65
 -8 17 -4 4.92 13.56
 -8 17 4 4.71 13.09
 -8 17 4 31.9 24.48
 -8 18 -4 10.87 13.69
 -8 18 4 6.59 14.06
 -8 18 4 -7.78 16.68
 -8 -14 -5 15.36 11.17
 -8 -13 -5 416.19 37.42
 -8 -13 -5 410.94 31.31
 -8 -12 -5 -14.27 13.17
 -8 -12 -5 -0.87 8.74
 -8 -11 -5 471.03 37.52
 -8 -11 -5 469.4 32.76
 -8 -10 -5 -9.69 10.12
 -8 -10 -5 -7.7 11.2
 -8 -9 -5 622.98 41.25
 -8 -9 -5 544.44 35.01
 -8 -8 -5 10.82 9.37
 -8 -8 -5 -13.26 14.61
 -8 -7 -5 686.31 39.33
 -8 -7 -5 696.83 41.51
 -8 -6 -5 14.51 9.22
 -8 -5 -5 912.84 45.49
 -8 -4 -5 -0.19 9
 -8 -3 -5 1326.27 52.28
 8 -2 5 6.46 4.93
 8 -2 -5 6.94 5.08
 -8 -2 -5 -1.43 7.45
 8 -1 5 988.45 36.41
 8 -1 -5 898.5 34.8
 8 -1 -5 1020.21 31.29
 -8 -1 -5 946.3 42.99
 -8 0 -5 23.32 9.08
 8 0 5 16.84 6
 8 0 -5 15.75 5.92
 8 0 -5 19.27 5.11
 8 1 5 961.55 35.65
 8 1 -5 949.23 34.87
 -8 1 5 957.28 37.6
 8 1 5 965.36 35.66
 -8 1 5 943.42 30.56
 8 1 -5 1014.22 26.71
 -8 1 -5 1015.75 42.92
 -8 2 -5 12.74 7.43
 8 2 5 -1.84 5.94
 8 2 -5 0.81 6.38
 8 2 5 9.58 6.28
 -8 2 5 11.07 7.74
 8 2 -5 8.31 3.48
 -8 2 5 13.26 6.37
 8 3 5 1342.14 43.09
 8 3 -5 1377.36 43.38
 -8 3 5 1383.09 45.71
 8 3 5 1305.48 42.74
 8 3 5 1285.77 52.63
 -8 3 -5 1398.26 48.66
 8 4 5 1.86 5.59
 -8 4 -5 -3.85 6.47
 8 4 -5 4.47 6.35
 8 4 5 -5.39 9.75
 -8 4 5 -4.59 7.6
 8 4 5 -3.16 6.98
 8 5 5 990.25 40.11
 8 5 -5 952.58 38.56
 8 5 5 967.7 46.15
 -8 5 -5 1021 40.48
 -8 6 -5 4.73 5.66
 8 6 5 8.92 7.32
 8 6 -5 9.91 6.88
 8 6 5 8.48 8.69
 8 7 5 638.82 35.66
 8 7 -5 728.46 36.65
 8 7 5 786.21 42.38
 8 8 5 12.84 8.08
 8 8 -5 14.02 7.73
 8 8 5 5.48 8.6
 8 9 5 604.04 38.43
 8 9 -5 608.77 37.25
 8 9 5 645.23 40.53
 8 10 -5 -0.55 11.32
 8 10 5 -11.98 11.89
 8 10 5 11.12 10.26
 8 11 5 533.8 40.23
 8 12 5 -20.15 16.3
 -8 14 -5 -19.87 16.8
 -8 14 5 -36.78 18.16
 -8 14 5 -11.01 20.71
 -8 15 -5 198.97 27.75
 -8 15 5 219.56 28.28
 -8 15 5 190.78 38.64
 -8 16 -5 -12.63 15.59
 -8 16 5 0.93 15.03
 -8 16 5 23.15 18.85
 -8 17 -5 189.87 28.23
 -8 17 5 180.04 28.88
 -8 17 5 233.56 44.71
 -8 18 5 17.82 15.12
 -8 -12 -6 120.87 16.84
 -8 -11 -6 -4.25 13.6
 -8 -11 -6 -23.01 16.58
 -8 -10 -6 204.17 25.9
 -8 -9 -6 -16.2 12.44
 -8 -8 -6 305.98 30.59
 -8 -7 -6 11.52 9.84
 -8 -6 -6 294.44 28.48
 -8 -5 -6 -1.02 8.98
 -8 -4 -6 367.75 30.96
 8 -3 6 137.43 13.83
 8 -3 -6 126.43 13.62
 -8 -3 -6 136.13 19.42
 8 -2 6 462.22 24.61
 8 -2 -6 426.53 23.24
 -8 -2 -6 478.08 33.17
 -8 -1 6 2.32 4.26
 8 -1 6 11.55 6.1
 8 -1 -6 2.75 4.54
 -8 -1 -6 4.74 3.92
 -8 -1 -6 -4.37 8
 8 0 6 425.77 23.23
 8 0 -6 397.82 21.84
 8 0 -6 482.91 22.05
 -8 0 -6 428.94 30.59
 -8 1 -6 5.47 7.43
 8 1 -6 -5.37 5.9
 8 1 6 -2.39 5.59
 8 1 6 10.71 7.51
 -8 1 6 11.59 8.99
 8 1 -6 5.79 4.08
 -8 1 6 -4.81 4.99
 8 2 6 473.3 24.27
 8 2 -6 456.99 24.31
 8 2 6 443.58 27.66
 -8 2 6 422.3 29.44
 8 2 6 407.98 31.07
 -8 2 6 423.62 20.92
 -8 2 -6 435.25 30.71
 -8 3 -6 134.64 17.74
 8 3 6 127.06 13.86
 8 3 -6 127.31 13.85
 8 3 6 141.77 16.63
 8 3 6 108.15 17.48
 -8 3 6 135.32 17.27
 8 4 -6 408.3 24.59
 8 4 6 406.46 24.56
 -8 4 6 384.68 27.81
 8 4 6 384.88 30.37
 8 4 6 292.19 23.86
 8 5 6 11.2 8.11
 8 5 -6 2.7 6.72
 8 5 6 3.99 10.48
 -8 5 6 -11 10.38
 8 5 6 -20.82 10.34
 8 6 6 349.2 25.21
 8 6 -6 362.19 25.08
 8 6 6 379.98 31.54
 8 7 6 -1.22 8.22
 8 7 -6 0.92 6.62
 8 7 6 8.99 9.9
 8 8 6 304.32 25.78
 8 8 -6 331.61 26.72
 8 8 6 349.46 32.01
 8 9 -6 -13.22 12.17
 8 9 6 -13.19 11.53
 8 9 6 -3.29 10.91
 8 10 6 237.36 28.59
 8 11 6 -3.62 13.04
 -8 12 -6 168.15 21.99
 -8 12 6 161.65 21.8
 8 12 6 201.56 27.49
 -8 13 -6 26.38 11.04
 -8 13 6 0.52 10.97
 -8 13 6 19.08 17.61
 -8 14 -6 119.97 20.91
 -8 14 6 127.49 20.5
 -8 14 6 148.61 35.99
 -8 15 -6 -10.64 14.65
 -8 15 6 -10.26 13.41
 -8 15 6 -6.72 19.85
 -8 16 -6 72.43 19.02
 -8 16 6 104.16 20.18
 -8 17 -6 -10 15.33
 -8 17 6 0.15 12.31
 -8 -5 -7 95.86 19.36
 8 -4 7 1.99 4.84
 8 -4 -7 10.03 5.78
 -8 -3 -7 77.33 17.17
 8 -3 7 97.77 11.6
 8 -3 -7 87.01 11.19
 8 -2 7 13.36 5.83
 8 -2 -7 15.06 6.05
 8 -1 7 143.89 13.08
 8 -1 -7 135.5 12.78
 -8 -1 7 149.05 14.65
 8 0 7 68.6 9.67
 8 0 -7 60.09 8.69
 8 0 7 47.98 12.29
 8 1 -7 151.66 13.79
 8 1 7 141.27 13
 -8 1 7 135.84 12.27
 8 1 7 147.52 19.78
 -8 1 7 163.85 20.32
 8 1 7 168.02 19.66
 8 2 7 17.94 6.68
 8 2 -7 15.13 6.03
 8 2 7 -1.64 9.08
 -8 2 7 29.49 13
 8 2 7 24.74 10.14
 -8 2 7 14.53 5.25
 8 3 -7 105.7 12.19
 8 3 7 92.55 11.81
 -8 3 7 85.37 16.47
 8 3 7 88.42 17.06
 8 3 7 83.73 15.86
 8 4 -7 17.67 8.17
 8 4 7 8.84 6.46
 -8 4 7 -6.44 11.27
 8 4 7 0.73 8.29
 8 4 7 9.51 10.91
 8 5 -7 117.87 13.64
 8 5 7 96.5 13.13
 -8 5 7 82.54 16.39
 8 5 7 93.01 16.71
 8 5 7 119.25 20.36
 8 6 7 -11.88 8.54
 8 6 -7 2.93 6.07
 8 6 7 4.98 11.56
 8 7 7 98.41 14.71
 8 7 -7 93.35 13.55
 8 7 7 111.64 20.36
 8 8 7 26.75 15.69
 8 9 7 88.71 21.91
 -8 10 7 -5.91 9.91
 8 10 7 -8.72 13.6
 -8 11 -7 44.9 10.76
 -8 11 7 38.42 11.04
 8 11 7 54.64 17.5
 -8 11 7 39.32 21.07
 -8 12 -7 1.02 11.27
 -8 12 7 3.46 9.59
 8 12 7 2.21 15.8
 -8 12 7 -5.46 20.85
 -8 13 -7 18.59 10.94
 -8 13 7 36.92 19.35
 -8 14 7 -7.15 18.6
 8 -2 8 383.63 32.86
 8 -1 8 -7.15 12.45
 -8 -1 8 24.42 9.21
 8 0 8 682.63 43.67
 -8 1 8 6.28 11.77
 8 1 8 2.76 10.16
 8 1 8 5.71 10.08
 -8 2 8 522.49 38.62
 8 2 8 479.11 34.62
 8 2 8 458.35 36.18
 -8 3 8 -10.48 11.91
 8 3 8 -4.88 10.91
 8 3 8 5.79 10.31
 -8 4 8 378.31 33.63
 8 4 8 345.8 30.24
 8 4 8 399.01 34.9
 -8 5 8 -9.42 14.28
 8 5 8 -7.14 12.3
 8 5 8 12.3 12.31
 8 6 8 492.12 40.48
 8 7 8 -13.66 13.94
 8 8 8 457.27 40.59
 8 9 8 -6.37 15.04
 -8 9 8 -1.18 15.52
 8 10 8 320.83 36.76
 -8 10 8 296.53 42.76
 8 11 8 16.63 16.01
 -8 11 8 3.08 14.87
 8 12 8 157.75 27.79
 -8 12 8 166.4 34.62
 -8 13 8 -23.31 20.02
 8 -4 9 -3.79 13.74
 8 -3 9 27.31 12.22
 8 -2 9 19.87 13.14
 8 -1 9 61.11 17.12
 -8 0 9 18.41 13.88
 8 0 9 19.02 13.83
 8 0 9 25.91 13.83
 -8 1 9 93.35 20.14
 8 1 9 80.97 18.16
 8 1 9 90.79 19.45
 -8 2 9 48.93 18.61
 8 2 9 33.31 14.07
 8 2 9 45.21 17.06
 -8 3 9 89.82 20.13
 8 3 9 70.28 18
 8 3 9 72.17 18.62
 -8 4 9 8.53 12.59
 8 4 9 12.7 12.17
 -8 5 9 66.34 19.37
 8 5 9 47.73 14.81
 8 5 9 107.84 23.21
 8 6 9 2.34 13.64
 -8 6 9 3.68 12.86
 8 7 9 63.99 19.04
 -8 7 9 47.89 18.24
 8 8 9 7.76 12.92
 -8 8 9 -4.52 15.57
 8 9 9 35.31 17.05
 -8 9 9 24.16 16.29
 8 10 9 -9.36 17.08
 -8 10 9 -11.77 14.68
 -8 11 9 29.35 19.38
 8 -8 10 57.44 18.35
 8 -7 10 -2.6 14.99
 8 -6 10 83.5 20.4
 8 -5 10 -10.46 14.18
 8 -4 10 120.27 21.93
 8 -3 10 -9.46 13.5
 8 -2 10 155.19 24.84
 -8 -1 10 15.82 16.46
 8 -1 10 29.97 15.86
 8 -1 10 25.62 14.75
 -8 0 10 166.94 27.39
 8 0 10 135.86 23.98
 8 0 10 145.51 24.13
 -8 1 10 4.53 13.98
 8 1 10 48.61 17.79
 8 1 10 21.03 14.75
 -8 2 10 143.92 25.78
 8 2 10 176.88 26.89
 8 2 10 172.49 26.08
 -8 3 10 2.04 14.11
 8 3 10 -6.81 12.79
 8 3 10 -0.22 13.23
 -8 3 10 9.38 12.87
 -8 4 10 113.79 24.11
 8 4 10 125.9 23.3
 8 4 10 113.77 23.3
 -8 4 10 95.13 24.15
 -8 5 10 -6.49 18.12
 8 5 10 -30 17.2
 8 5 10 -3.84 12.77
 -8 5 10 -6.77 14.58
 8 6 10 147.28 27.35
 -8 6 10 91.38 24.17
 8 7 10 2.46 13.51
 -8 7 10 18.79 17.25
 -8 8 10 77.69 24.16
 -8 9 10 -28.38 17.95
 8 -5 11 176.11 28.72
 8 -4 11 8.08 13.47
 8 -3 11 202.21 29.37
 8 -2 11 19.37 16.2
 8 -2 11 23.06 16.6
 -8 -2 11 7.01 13.56
 -8 -1 11 205.36 32.12
 8 -1 11 173.27 28.34
 8 -1 11 174.47 27.44
 -8 0 11 24.86 16.86
 8 0 11 -6.03 14.13
 8 0 11 22.18 15
 -8 1 11 165.21 28.87
 8 1 11 146.19 26.7
 8 1 11 157.65 26.46
 -8 2 11 8.73 16.38
 8 2 11 -0.79 13.31
 -8 3 11 187.77 30.39
 8 3 11 192.2 28.73
 8 4 11 -37.61 19.68
 -9 -15 0 11.96 10.4
 -9 -9 0 19.37 9.29
 -9 -8 0 7.16 8.84
 -9 -7 0 5.85 7.63
 -9 -6 0 5.2 6.74
 -9 -5 0 5.86 6.91
 9 -3 0 -1.02 2.1
 -9 -3 0 -2.82 2.18
 -9 -1 0 0.63 6.17
 9 0 0 -0.54 5.05
 9 1 0 -4.34 6.38
 9 2 0 1.77 5.86
 9 3 0 -0.16 5.77
 9 4 0 1.93 6.67
 9 5 0 -10.8 8.83
 9 6 0 -0.95 6.7
 9 6 0 -2.54 4.62
 9 7 0 -0.74 7.3
 9 7 0 -2.33 4.36
 9 8 0 3.99 9.72
 9 9 0 3.32 9.34
 9 10 0 -0.04 10.57
 9 11 0 9.65 12.21
 9 12 0 5 11.4
 9 13 0 -4.61 13.92
 9 14 0 -25.12 18.87
 -9 16 0 -2.51 13.37
 -9 17 0 -17.23 16.77
 -9 17 0 -13.5 17.22
 -9 18 0 -25.55 20.86
 -9 18 0 -3.4 14.76
 -9 -19 -1 140.62 24.26
 -9 -18 -1 104.05 21.19
 -9 -17 -1 246.52 27.41
 -9 -16 -1 175.38 22.84
 -9 -16 -1 237.44 25.45
 -9 -15 -1 312.84 26.86
 -9 -15 -1 256.47 26.54
 -9 -14 -1 176.56 21.71
 -9 -14 -1 223.48 23.02
 -9 -13 -1 336.41 26.87
 -9 -12 -1 233.02 21.44
 -9 -11 -1 342.91 24.68
 -9 -10 -1 231.15 20.22
 -9 -9 -1 677.11 33.11
 -9 -8 -1 802.56 34.77
 9 -7 -1 944.63 30.76
 -9 -7 -1 992.51 31.14
 -9 -7 -1 989.13 38.74
 -9 -6 1 634.08 29.31
 9 -6 -1 568.84 21.92
 -9 -6 -1 604.88 22.43
 -9 -6 -1 589 29.99
 9 -5 -1 722.56 22.39
 -9 -5 1 731.93 31.38
 -9 -5 -1 760.45 34.19
 -9 -5 -1 758.98 22.61
 9 -4 -1 307.22 13.66
 -9 -4 -1 327.66 13.85
 -9 -4 1 319.5 20.77
 -9 -4 -1 366.07 24.5
 9 -4 -1 357.78 21.63
 9 -3 -1 1104.05 35.17
 -9 -3 1 958.44 35.4
 -9 -3 -1 1004.89 40.91
 -9 -2 1 1141.6 38.61
 9 -2 -1 1268.47 36.37
 9 -1 -1 1653.95 40.03
 9 0 1 879.44 35.82
 9 0 -1 959.73 37.31
 9 1 1 1415.14 46.77
 9 1 -1 1321.6 45.62
 9 2 1 1090.98 42.03
 9 2 -1 1123.66 43.4
 9 3 1 1030.09 41.16
 9 3 -1 1038.19 41.26
 9 4 1 345.12 25.65
 9 4 -1 362.03 26.02
 9 5 -1 780.74 37.96
 9 5 1 754.09 38.32
 9 6 -1 613.12 34.33
 9 6 1 641.08 35.97
 9 6 -1 647.15 21.63
 9 7 1 1056.33 47.04
 9 7 -1 1014.69 46.04
 9 7 -1 1103.78 27.13
 9 8 1 798.43 43.02
 9 8 -1 828.31 43.89
 9 8 1 804.56 32.17
 9 8 -1 813.38 24.43
 9 9 1 715.4 43.34
 9 9 -1 719.9 42.41
 9 9 1 717.97 31.24
 9 10 -1 251.16 26.62
 9 10 1 208.34 26.48
 9 10 1 226.55 18.93
 9 11 -1 354.24 33.13
 9 11 1 367.21 33.85
 9 11 1 358.39 23.8
 9 12 -1 239.24 30.14
 9 12 1 200.92 27.49
 9 13 1 331.72 35.91
 9 13 -1 337.02 35.77
 9 14 -1 184.13 28.07
 -9 16 1 177.88 33.51
 -9 16 -1 158 28.02
 -9 17 -1 133.7 25.17
 -9 17 1 155.46 27.66
 -9 17 1 166.9 34.38
 -9 17 -1 186.02 31.68
 -9 18 -1 39.77 16.15
 -9 18 1 37.37 16.92
 -9 18 1 59.4 21.2
 -9 19 1 73.23 25.73
 -9 -19 -2 68.59 18.17
 -9 -18 -2 60.19 17.89
 -9 -17 -2 70.95 17.51
 -9 -16 -2 100.93 18.61
 -9 -16 -2 148.94 21.28
 -9 -15 -2 91.95 17.4
 -9 -15 -2 99.39 17.75
 -9 -14 -2 114.9 19.27
 -9 -14 -2 151.58 20.22
 -9 -13 -2 94.69 18.17
 -9 -13 -2 110.5 16.77
 -9 -12 -2 98.68 17.06
 -9 -12 -2 95.25 15.66
 -9 -11 -2 191.97 20.38
 -9 -11 -2 206.54 23.26
 -9 -10 -2 205.91 19.69
 -9 -9 -2 213.03 19.51
 -9 -8 -2 204.91 18.64
 -9 -7 -2 110.81 14.63
 9 -7 -2 90.22 11.87
 9 -6 -2 274.68 17.05
 -9 -6 -2 281.13 16.7
 -9 -6 -2 331.84 24.63
 9 -6 -2 356.82 20.88
 -9 -5 -2 697.31 35.49
 9 -5 -2 806.26 29.15
 -9 -5 2 692.13 30.39
 -9 -4 2 256.31 18.56
 9 -4 -2 256.56 16.05
 -9 -4 -2 251.37 22.69
 9 -3 -2 290 16.49
 -9 -3 2 266.26 18.87
 -9 -3 -2 248.86 22.18
 9 -2 -2 261.24 15.43
 -9 -2 2 229.24 17.22
 -9 -2 -2 189.67 20.61
 -9 -1 -2 389.06 29.23
 9 0 -2 565.96 29.27
 9 0 2 594.7 29.76
 9 0 2 590.3 15.53
 -9 0 2 622.78 16.62
 9 1 -2 451.37 26.46
 9 1 2 417.64 25.98
 9 2 2 212.45 19.4
 9 2 -2 228.83 19.77
 9 3 2 270.41 21.35
 9 3 -2 269.4 21.33
 9 4 2 273.04 22.01
 9 4 -2 239.43 20.77
 9 5 -2 725.86 36.9
 9 5 2 701.99 36.01
 9 5 2 754.01 33.97
 9 6 2 320.35 25.93
 9 6 -2 315.99 25.13
 9 6 2 328.83 23.32
 9 6 -2 336.56 11.38
 9 7 -2 100.74 15.96
 9 7 2 84.16 15.09
 9 7 2 98.75 13.57
 9 7 -2 102.11 6.25
 9 8 2 263 25.78
 9 8 -2 217.65 22.74
 9 8 2 224.79 19.58
 9 9 2 234.61 26.24
 9 9 -2 240.86 25.33
 9 9 2 260.31 21.11
 9 10 2 251.57 27.63
 9 10 -2 212.96 25.2
 9 10 2 267.01 22.46
 9 11 -2 206.93 25.73
 9 11 2 232.78 28.18
 9 11 2 145.53 18.22
 9 12 2 79.51 18.93
 9 12 -2 99.45 20.81
 9 13 2 97.1 20.45
 9 13 -2 51.25 16.23
 -9 15 -2 82.56 18.33
 -9 16 2 99.19 28.12
 -9 17 -2 -9.03 19.12
 -9 17 2 8.83 18.7
 -9 17 2 -9.53 20.34
 -9 18 -2 16.71 13.46
 -9 18 2 28.61 15.24
 -9 18 2 51.34 23.86
 -9 19 2 51.53 21.42
 -9 -18 -3 19.96 13.97
 -9 -17 -3 -3.27 12.47
 -9 -16 -3 33.13 13.97
 -9 -16 -3 43.3 14.44
 -9 -15 -3 0.67 11.88
 -9 -15 -3 12.03 10.44
 -9 -14 -3 75.61 18.01
 -9 -14 -3 61.37 12.81
 -9 -13 -3 30.36 13.19
 -9 -13 -3 6.88 8.35
 -9 -12 -3 60.64 15.18
 -9 -12 -3 24.24 10.24
 -9 -11 -3 76.41 16.56
 -9 -11 -3 51.02 12.97
 -9 -10 -3 236.97 22.35
 -9 -10 -3 184.38 22.45
 -9 -9 -3 22.81 11.15
 -9 -9 -3 59.99 13.96
 -9 -8 -3 113.11 17.55
 -9 -8 -3 129.77 17.23
 9 -8 -3 133.73 12.11
 9 -7 -3 1.19 4.53
 -9 -7 -3 16.48 9.28
 9 -6 -3 277.36 15.64
 -9 -6 -3 274.51 24.5
 9 -5 -3 98.66 9.37
 -9 -5 -3 74.36 13.58
 -9 -4 -3 321.58 26.01
 -9 -3 3 83.35 11.52
 -9 -3 -3 54.45 11.52
 -9 -2 3 184.62 15.62
 9 -1 3 17.22 7.39
 9 -1 -3 6.36 6.34
 9 0 3 626.19 31.17
 9 0 -3 608.35 30.27
 -9 0 3 596.29 21.45
 9 0 3 609.21 20.87
 9 1 3 11.35 6.7
 9 1 -3 1.06 6.03
 -9 1 3 11.47 4.35
 9 1 3 12.12 4.4
 9 2 -3 160.45 16.69
 9 2 3 189.65 17.79
 -9 2 3 179.81 12.5
 9 2 3 173.82 12.12
 -9 2 3 165.98 16.38
 9 3 -3 51.78 10.9
 9 3 3 63.16 11.6
 9 4 3 315.46 23.17
 9 4 -3 296.42 22.9
 9 5 3 96.36 14.78
 9 5 -3 82.87 13.43
 9 5 3 71.11 12.67
 9 6 3 273.08 24.24
 9 6 -3 253.4 22.48
 9 6 3 275.23 22.73
 9 7 3 17.05 10.96
 9 7 -3 12.06 9.01
 9 7 3 6.35 7.69
 9 8 3 115.42 17.63
 9 8 -3 118.11 17.68
 9 8 3 113.1 15.48
 -9 8 -3 116.95 12.21
 -9 9 -3 21.53 6.24
 9 9 3 16.93 12.33
 9 9 -3 13.51 9.7
 9 9 3 20.57 9.96
 9 10 -3 178.52 22.75
 9 10 3 181.63 24.07
 9 10 3 187.93 20.92
 -9 10 -3 184.52 12.07
 9 11 3 54.83 16.56
 9 11 -3 74.85 17.71
 9 11 3 64.27 13.97
 9 12 3 24.56 11.63
 9 12 -3 38.07 14.68
 9 12 3 35.4 11.7
 9 13 3 -4.65 14.88
 9 13 -3 2.54 15.21
 -9 16 -3 -9.64 17.52
 -9 16 3 0.45 18.07
 -9 16 3 37.42 22.09
 -9 17 -3 -1.2 16.16
 -9 17 3 -23.39 20.36
 -9 17 3 24.95 20.98
 -9 18 -3 -6.6 17.78
 -9 18 3 -6.83 17.38
 -9 18 3 16.31 17.39
 -9 -16 -4 103 21.57
 -9 -16 -4 168.94 24.84
 -9 -15 -4 82.8 19.34
 -9 -15 -4 109.23 19.64
 -9 -14 -4 223.6 27.52
 -9 -14 -4 282.6 28.35
 -9 -13 -4 316.58 28.42
 -9 -13 -4 342.06 32.6
 -9 -12 -4 529.58 35.01
 -9 -12 -4 564.73 40.92
 -9 -11 -4 418.42 30.76
 -9 -11 -4 438.36 35.71
 -9 -10 -4 500.55 33.37
 -9 -10 -4 502.97 37.03
 -9 -9 -4 329.14 27.65
 -9 -9 -4 327.47 29.19
 -9 -8 -4 408.75 30.07
 -9 -8 -4 440.16 33.36
 -9 -7 -4 338.26 28.25
 -9 -7 -4 359.61 28.93
 -9 -6 -4 664.04 38.78
 -9 -6 -4 678.9 38.79
 -9 -5 -4 772.6 42.25
 -9 -5 -4 785.45 40.21
 -9 -4 -4 1294.93 50.73
 -9 -3 4 1050.49 36.55
 -9 -3 -4 1108.16 45.21
 -9 -2 4 1012.18 35.32
 -9 -2 -4 1072.83 44.26
 9 -1 4 492.23 27.36
 9 -1 -4 465.62 26.83
 -9 -1 -4 525.31 30.83
 9 0 4 581.91 29.84
 9 0 -4 524.76 27.93
 -9 0 -4 607.45 32.52
 9 1 4 516.55 28.67
 9 1 -4 492.95 27.74
 -9 1 4 505.31 23.46
 -9 1 -4 538.07 29.93
 9 2 4 1136.16 42.31
 9 2 -4 1087.69 40.64
 9 2 -4 1086.44 24.91
 -9 2 4 1137.14 35.55
 -9 2 4 1053.88 37.82
 -9 2 -4 1114.18 42.38
 9 3 4 1107.01 42.55
 9 3 -4 1118.86 42.34
 -9 3 4 1106.89 36.38
 9 3 -4 1102.48 20.91
 -9 3 -4 1138.79 42.23
 9 4 -4 1438.89 48.81
 9 4 4 1369.38 48.4
 9 4 4 1332.73 52.1
 -9 4 -4 1446.56 46.86
 9 5 4 722.81 36.1
 9 5 -4 783.48 36.75
 9 5 4 779.24 39.47
 -9 5 -4 794.6 34.19
 9 6 -4 693.07 36.32
 9 6 4 672.11 36.28
 9 6 4 724.1 38.53
 9 7 4 383.4 29.49
 9 7 -4 390.49 28.67
 9 7 4 392.25 29.32
 9 8 4 448.45 32.63
 9 8 -4 482.68 33.44
 9 8 4 467.9 32.32
 9 9 4 366.63 32.05
 9 9 -4 360.68 30.15
 9 9 4 361.77 29.51
 -9 9 -4 323.18 19.38
 9 10 4 534.85 38.91
 9 10 -4 589.15 39.88
 9 10 4 511.32 35.83
 9 11 4 445.23 37.94
 9 11 -4 435.62 36.21
 9 11 4 458.86 34.67
 9 12 4 519.16 42.84
 9 12 -4 588.42 43.9
 9 12 4 601.16 40.01
 -9 15 4 106.88 29.75
 -9 16 -4 85.04 21.02
 -9 16 4 82.05 20.2
 -9 16 4 96.02 30.49
 -9 17 -4 71.98 20.04
 -9 17 4 65.59 20.33
 -9 18 4 182.94 30.69
 -9 -14 -5 14.57 11.7
 -9 -14 -5 16.32 11.19
 -9 -13 -5 26.98 12.97
 -9 -13 -5 33.43 13.27
 -9 -12 -5 23.77 12.5
 -9 -12 -5 44.34 12.99
 -9 -11 -5 50.85 15.89
 -9 -11 -5 42.78 12.51
 -9 -10 -5 -3.88 12.1
 -9 -10 -5 5.06 10.46
 -9 -9 -5 19.37 11.99
 -9 -9 -5 12.03 8.72
 -9 -8 -5 32.25 12.6
 -9 -8 -5 24.54 9.19
 -9 -7 -5 40.16 13.73
 -9 -7 -5 -6.19 13.37
 -9 -6 -5 44.72 14.08
 -9 -5 -5 61.1 13.98
 -9 -4 -5 26.52 10.76
 -9 -3 -5 195.49 21.59
 -9 -2 -5 82.76 14.69
 9 -2 5 69.62 11.39
 9 -2 -5 83.52 12.05
 -9 -2 5 97.96 12.52
 9 -1 5 30.84 8.56
 9 -1 -5 24.25 7.39
 -9 -1 -5 29.18 10.42
 -9 -1 5 44.19 9.14
 -9 0 -5 27.34 9.49
 9 0 -5 28.02 5.71
 9 0 5 30.63 7.93
 9 0 -5 26.08 7.96
 -9 1 -5 38.25 10.66
 9 1 5 34.91 9
 9 1 -5 26.55 7.62
 -9 1 5 37.47 9.31
 9 1 5 30.38 8.04
 9 1 -5 36.9 6.07
 -9 2 -5 83.36 13.48
 9 2 -5 75.9 11.86
 9 2 5 74.78 11.81
 -9 2 5 82.55 12.42
 9 2 5 74.03 11.09
 9 2 -5 94.52 8.06
 -9 2 5 71.54 10.61
 9 3 -5 164.08 16.73
 9 3 5 159.98 16.8
 9 3 5 140.8 18.08
 -9 3 5 168.71 16.82
 9 3 5 167.38 16.3
 9 3 -5 163.78 8.15
 -9 3 -5 198.86 19.77
 9 4 5 34.51 9.79
 9 4 -5 34.94 9.11
 -9 4 -5 38.32 10.37
 9 4 5 13.74 8.63
 -9 4 5 18.6 7.2
 9 4 5 25.08 8.16
 -9 5 -5 68.08 11.68
 9 5 5 66.99 12.61
 9 5 -5 62.4 11.11
 9 5 5 69.73 14.46
 9 6 5 49.45 12.1
 -9 6 -5 54.7 10.81
 9 6 -5 58.3 12.03
 9 6 5 63.2 15.11
 -9 7 -5 29.72 8.54
 9 7 -5 46.55 10.73
 9 7 5 47.28 11.58
 9 7 5 62.25 14.61
 9 8 -5 52.42 12.17
 9 8 5 57.17 13.76
 9 8 5 53.34 14.96
 9 9 -5 22.58 10.28
 9 9 5 19.83 10.44
 9 9 5 41.36 14.06
 9 10 5 6.54 10.19
 9 10 -5 18.66 10.01
 9 10 5 35.1 13.85
 9 11 5 40.05 14.24
 9 11 -5 22.21 11.32
 9 11 5 38.16 14.14
 9 12 5 37.19 13.7
 9 13 5 33.81 13.71
 -9 14 5 18.83 16.29
 -9 15 -5 -60.46 18.79
 -9 15 5 -28.49 19.09
 -9 15 5 -29.17 26.97
 -9 16 -5 8.62 12.67
 -9 16 5 -2.13 15.28
 -9 16 5 24.93 24.65
 -9 17 -5 0.32 15.39
 -9 17 5 -10.58 16.93
 -9 -12 -6 57.87 17.33
 -9 -12 -6 34.42 12.9
 -9 -11 -6 127.96 23.32
 -9 -10 -6 110.46 19.72
 -9 -9 -6 78.14 18.38
 -9 -8 -6 193.22 24.92
 -9 -7 -6 175.67 23.42
 -9 -6 -6 188.69 24
 -9 -5 -6 137.43 21.36
 -9 -4 -6 174.17 22.68
 9 -3 -6 265.3 20.59
 9 -3 6 287.91 20.94
 -9 -3 -6 291.69 27.56
 9 -2 6 234.07 19.55
 9 -2 -6 223.36 18.27
 -9 -2 6 245.37 19.25
 -9 -2 -6 231.06 24.87
 -9 -1 -6 163.23 20.8
 9 -1 6 147.69 15.62
 9 -1 -6 144.72 14.65
 -9 -1 6 164.95 15.81
 9 0 6 287.89 20.66
 9 0 -6 288.59 20.35
 -9 0 -6 303.05 26.71
 9 1 6 156.97 15.61
 9 1 -6 140.99 14.7
 -9 1 -6 160.02 19.95
 -9 1 6 165.22 19
 9 1 6 154.83 17.12
 9 2 6 228.23 18.82
 9 2 -6 233.37 18.86
 -9 2 6 244.81 22.3
 9 2 6 227.67 20.36
 9 2 6 207.54 23.47
 -9 2 6 212.28 16.89
 -9 2 -6 237.9 23.7
 9 3 6 311.78 22.2
 9 3 -6 302.45 21.55
 -9 3 6 311.97 24.96
 9 3 6 308.2 23.44
 9 3 6 300.56 28.41
 -9 3 -6 314.69 26.79
 -9 4 -6 169.91 19.63
 9 4 6 154.97 16.25
 9 4 -6 184.8 17.65
 -9 4 6 171.11 19.8
 9 4 6 161.63 21.49
 9 4 6 154.62 17.67
 -9 5 -6 148.08 18.88
 9 5 6 125.47 16.42
 9 5 -6 131.53 16.28
 9 5 6 130.8 19.6
 9 6 6 222.83 21.33
 9 6 -6 211.01 20.54
 9 6 6 237.56 26.55
 9 7 6 163.91 19.73
 9 7 -6 189.16 20.11
 9 7 6 190.07 24.1
 9 8 6 196.25 21.91
 9 8 -6 200.1 22
 9 8 6 200.02 25.13
 9 9 6 54.62 13.34
 9 9 -6 79.51 16.57
 9 9 6 92.75 19.33
 9 10 6 73.56 15.42
 9 10 -6 110.43 17.79
 9 10 6 112.88 21.38
 9 11 6 136.5 22.71
 9 12 6 56.05 18.36
 -9 13 -6 72.41 16.81
 -9 13 6 50.44 12.44
 9 13 6 46.88 14.61
 -9 13 6 72.57 24.58
 -9 14 -6 66.27 16.92
 -9 14 6 26.11 11.28
 -9 14 6 43.55 24.07
 -9 15 -6 17.43 14.36
 -9 15 6 -14.4 15.01
 -9 15 6 13.56 20.64
 -9 16 -6 42.09 16.26
 -9 16 6 38.17 13.03
 -9 -8 -7 188.69 26.97
 -9 -7 -7 289.03 31.42
 -9 -6 -7 218.84 27.79
 9 -5 7 247.53 18.78
 -9 -5 -7 282.56 29.84
 -9 -4 -7 144.33 22.36
 9 -4 -7 146.09 15.21
 9 -4 7 143.68 14.64
 9 -3 7 204.18 17.15
 -9 -3 -7 216.18 26.1
 9 -3 -7 204.26 17.21
 -9 -2 -7 202.77 24.77
 9 -2 -7 166.74 15.5
 9 -2 7 173.99 15.81
 -9 -2 7 196.43 18.15
 9 -1 7 481.04 25.2
 9 -1 -7 421.95 23.68
 -9 -1 7 452.11 24.94
 -9 -1 -7 460.09 36.55
 -9 0 -7 495.45 36.41
 9 0 -7 457.67 24.63
 9 0 7 409.85 23.23
 -9 1 -7 464.36 35.38
 9 1 -7 443.58 24.73
 9 1 7 428.87 24.17
 -9 1 7 476.33 33.43
 9 1 7 469.42 30.58
 -9 1 7 426.69 22.89
 9 1 7 423.32 34.48
 9 2 7 168.16 15.69
 9 2 -7 177.99 16.84
 -9 2 7 189.05 23.09
 9 2 7 188.49 20.86
 9 2 7 155.27 21.4
 9 3 7 218.66 18.48
 9 3 -7 256.33 19.51
 9 3 7 201.96 21.1
 9 3 7 227.86 25.18
 -9 3 7 246.2 24.84
 9 4 7 150.95 16.09
 9 4 -7 175.38 17.08
 9 4 7 170.06 23.55
 -9 4 7 134.89 19.23
 9 4 7 137 18.24
 9 5 7 305.08 22.91
 9 5 -7 331 23.55
 -9 5 7 329.65 29.78
 9 5 7 297.11 29.98
 9 5 7 275.98 25.85
 9 6 7 205.55 20.21
 9 6 -7 262.1 22.25
 9 6 7 268.43 29.57
 9 7 7 299.19 25.44
 9 7 -7 305.33 25.22
 9 7 7 321.61 32.04
 9 8 -7 211.83 22.17
 9 8 7 164.06 19.53
 9 8 7 222.68 28.31
 9 9 7 295.17 32.06
 9 10 7 166.82 26.66
 9 11 7 135.04 24.05
 -9 12 -7 27.24 11.23
 9 12 7 41.51 16.79
 -9 13 7 97.64 27.95
 -9 -2 8 23.07 10.31
 9 -1 8 -35.12 17.57
 9 0 8 -4.77 11.33
 -9 0 8 11.95 12.38
 9 0 8 8.34 10.66
 9 1 8 -1.78 9.6
 -9 1 8 8.66 11.84
 9 1 8 10.61 11.27
 -9 2 8 -5.51 9.82
 9 2 8 -1.47 9.32
 9 2 8 0.11 11.24
 -9 3 8 -3.88 11.23
 9 3 8 8.42 9.56
 9 3 8 22.85 14.88
 -9 4 8 -18.36 14.36
 9 4 8 -3.42 9.55
 9 4 8 10.5 13.75
 -9 5 8 -7.02 13.67
 9 5 8 -5.4 10.9
 9 5 8 7.82 13.46
 9 6 8 11.27 12.88
 9 7 8 3.84 11.13
 9 8 8 27.72 14.76
 9 9 8 14.1 15
 9 10 8 -24.3 18.53
 -9 10 8 8.29 15.6
 9 11 8 -30.07 19.41
 -9 11 8 -10.01 19
 9 12 8 -28.07 19.14
 -9 12 8 -5.66 17.07
 9 -4 9 27.99 12.04
 9 -3 9 127.12 21.67
 9 -2 9 60.74 16.19
 9 -1 9 225.83 28.26
 -9 0 9 182.17 25.83
 9 0 9 171.17 23.5
 9 0 9 153.91 22.63
 9 1 9 235.06 26.84
 -9 1 9 220.49 28.57
 9 1 9 206.34 27.26
 -9 2 9 86.94 20.4
 9 2 9 95.01 19.08
 9 2 9 103.14 21.81
 -9 3 9 154.5 24.27
 9 3 9 187.12 24.61
 9 3 9 179.83 27.12
 -9 4 9 75.39 19.61
 9 4 9 49.34 15.11
 9 4 9 64.18 18.1
 -9 5 9 155.94 26.11
 9 5 9 104.18 19.95
 9 5 9 153.76 25.87
 9 6 9 120.62 23.18
 9 7 9 169.17 27.32
 9 8 9 156.9 28.32
 -9 8 9 93.82 25.65
 9 9 9 144.25 26.65
 -9 9 9 104.27 28.72
 -9 10 9 41.27 22.34
 9 -7 10 -41.81 20.49
 9 -6 10 37.3 14.9
 9 -5 10 12.48 13.77
 9 -4 10 54.02 17.05
 9 -3 10 37.87 15.76
 9 -2 10 141.79 25.29
 -9 -1 10 25.14 16.1
 9 -1 10 43 17.51
 9 -1 10 39.36 17.24
 -9 0 10 88.35 22.22
 9 0 10 100.99 20.16
 9 0 10 116.1 22.62
 -9 1 10 15.64 14.83
 9 1 10 23.36 13.06
 9 1 10 27.11 15.21
 -9 2 10 121.67 23.93
 9 2 10 93.96 20.92
 9 2 10 133.04 24.01
 -9 3 10 42.87 19.36
 9 3 10 26.57 13.89
 9 3 10 52.84 17.89
 -9 4 10 62.62 18.97
 9 4 10 84.82 19.61
 9 4 10 100.17 23.74
 -9 4 10 48.03 18.75
 -9 5 10 2.44 15.27
 9 5 10 -5.64 14.73
 9 5 10 10.97 14.25
 -9 5 10 15.16 14.13
 9 6 10 102.18 22.83
 -9 6 10 47.57 16.99
 -9 7 10 21.98 15.45
 -9 8 10 59.68 21.97
 9 -2 11 16.35 14.18
 9 -1 11 19.84 15.14
 -9 -1 11 16.96 16.42
 -9 0 11 30.85 18.52
 9 0 11 5.84 13.13
 -9 1 11 25.91 18.47
 9 1 11 23.07 15.86
 9 2 11 3.8 14.35
 9 3 11 25.42 15.41
 -10 -18 0 24.5 15.51
 -10 -17 0 524.57 37.61
 -10 -16 0 41.02 17.46
 -10 -15 0 538.82 37.3
 -10 -14 0 25.84 14.21
 -10 -13 0 657.66 37.18
 -10 -12 0 36.33 13.41
 -10 -11 0 441.99 29.5
 -10 -10 0 32.94 11.56
 -10 -9 0 922.24 39.77
 -10 -8 0 19.55 9.24
 -10 -7 0 2502.92 63.22
 -10 -6 0 18.41 8.37
 -10 -5 0 376.51 25.03
 10 -4 0 2.59 2.38
 -10 -4 0 0.49 2.3
 10 -3 0 1444.13 18.96
 -10 -3 0 1442 18.76
 -10 -3 0 1628.96 51.17
 -10 -2 0 14.95 9.8
 -10 -1 0 2068.44 61.48
 10 0 0 7.04 6.29
 -10 0 0 6.84 8.79
 10 1 0 2181.22 60.27
 10 2 0 11.87 7.74
 10 3 0 1747.1 56
 10 4 0 -0.32 7.21
 10 5 0 367.81 28.6
 10 6 0 15.94 9.27
 10 7 0 2664.77 77.39
 10 8 0 10.16 9.48
 10 9 0 1049.91 52.65
 10 10 0 8.01 11.85
 10 11 0 512.12 40.33
 10 12 0 14.03 13.25
 10 13 0 636.27 49.78
 10 14 0 -41.42 22.23
 -10 17 0 450.9 51.68
 -10 18 0 -26.42 21.82
 -10 18 0 -16.91 16.4
 -10 -18 -1 56.98 18.38
 -10 -17 -1 46.04 15.85
 -10 -16 -1 71.67 16.47
 -10 -16 -1 89.33 19.19
 -10 -15 -1 21.42 12.17
 -10 -15 -1 26.64 14.59
 -10 -14 -1 98.46 18.62
 -10 -14 -1 121.95 18.87
 -10 -13 -1 19.81 11.54
 -10 -12 -1 106.75 16.72
 -10 -11 -1 15.07 9.89
 -10 -10 -1 116.66 16.46
 -10 -9 1 36.94 11.63
 -10 -9 -1 6.39 8.56
 -10 -8 1 299.08 23.38
 -10 -8 -1 280.11 22.88
 10 -7 -1 12.36 4.68
 -10 -7 -1 18.7 5.19
 -10 -7 -1 15.17 7.34
 10 -6 -1 210.67 13.85
 -10 -6 -1 228.51 13.93
 -10 -6 1 272 21.42
 -10 -6 -1 220.32 19.78
 -10 -5 -1 58.63 6.86
 10 -5 -1 60.18 7.21
 -10 -5 1 57.38 11.88
 -10 -5 -1 68.84 14.11
 -10 -4 -1 217.05 20.61
 -10 -4 1 193.12 17.67
 -10 -3 1 14.13 6.22
 -10 -3 -1 37.94 11.43
 -10 -2 1 383.37 24.91
 -10 -2 -1 332.92 26.34
 -10 -1 1 13.81 8.47
 -10 -1 -1 -14.89 11.51
 10 0 1 400.28 26.46
 10 0 -1 410.11 27.43
 -10 0 1 421.75 28.01
 -10 0 -1 419.36 30.34
 10 1 1 6.66 6
 10 1 -1 0.94 6.47
 -10 1 1 -1.9 10.56
 10 2 1 362.27 25.92
 10 2 -1 358.15 26.49
 10 3 1 30.45 9.25
 10 3 -1 25 10.01
 10 4 1 194.11 20.57
 10 4 -1 189.48 20.44
 10 5 1 43.78 11.09
 10 5 -1 41.82 11.63
 10 6 1 226.65 23.64
 10 6 -1 247.06 23.21
 10 6 1 255.24 19.49
 10 6 -1 256.1 14.71
 10 7 1 18.1 10.05
 10 7 -1 32.18 11.53
 10 7 1 29.23 8.3
 10 7 -1 27.92 5.56
 10 8 1 328.71 29.04
 10 8 -1 315.56 27.86
 10 8 1 323.97 21.35
 10 8 -1 308.97 15.61
 10 9 1 -4.81 9.61
 10 9 -1 6.22 10.03
 10 9 -1 -5.79 4.68
 10 9 1 -2.99 5.77
 10 10 1 135.35 22.25
 10 10 -1 142.24 21.8
 10 10 1 120.97 14.02
 10 11 -1 -1.31 11.71
 10 11 1 2.92 12.05
 10 11 1 -0.3 6.49
 10 12 1 83.88 18.83
 10 12 -1 79.64 18.72
 10 13 1 -25.07 17.28
 10 13 -1 -30.28 18.52
 10 14 1 63.37 19.47
 10 14 -1 85.72 21.38
 -10 16 -1 55.33 17.84
 -10 17 -1 -14.94 16.1
 -10 17 1 -3.3 18
 -10 18 -1 13.85 15.29
 -10 18 1 -13.2 20.9
 -10 18 1 25.07 19.82
 -10 19 1 -5.76 19.05
 -10 -19 -2 88.6 19.84
 -10 -18 -2 13.39 12.87
 -10 -17 -2 86.19 19.64
 -10 -16 -2 2.48 10.5
 -10 -16 -2 6.6 13.14
 -10 -15 -2 191.86 24.42
 -10 -15 -2 193.41 23.12
 -10 -14 -2 11.88 10.88
 -10 -14 -2 11.93 10.33
 -10 -13 -2 155.8 22.07
 -10 -13 -2 120.86 17.86
 -10 -12 -2 -1.72 8.99
 -10 -12 -2 3.99 9.84
 -10 -11 -2 232.12 22.4
 -10 -10 -2 -6.21 9.74
 -10 -9 -2 342.38 25.91
 -10 -8 -2 38.65 11.58
 -10 -7 -2 229.32 15.87
 -10 -7 -2 267.66 23.48
 10 -6 -2 2.85 4.2
 -10 -6 -2 4.48 4.1
 -10 -6 2 18.57 9.66
 -10 -6 -2 -0.57 9.08
 -10 -5 2 641.35 30.91
 -10 -5 -2 690.41 37.18
 -10 -4 2 3.46 6.28
 -10 -4 -2 1.61 7.58
 -10 -3 2 246.88 19.64
 -10 -3 -2 237.31 23.29
 -10 -2 2 9.92 7.24
 -10 -2 -2 -0.89 10.27
 10 -1 2 574 31.12
 10 -1 -2 531.67 30.06
 -10 -1 2 556.36 15.08
 10 -1 2 559.13 14.5
 -10 -1 2 542.22 29.28
 10 0 2 3.54 5.93
 10 0 -2 2.06 5.77
 -10 0 2 0.84 2.35
 10 0 2 0.46 2.37
 -10 0 2 -1.85 5.79
 10 1 2 591.54 31.79
 10 1 -2 496.21 29.96
 10 2 2 13.41 6.8
 10 2 -2 17.91 8.33
 10 3 2 278.26 23.17
 10 3 -2 250.67 22.68
 10 4 -2 -4.09 8.13
 10 4 2 4.31 7.17
 10 5 2 671.69 37.76
 10 5 -2 687.36 37.19
 10 6 2 7.2 8.71
 10 6 -2 -0.24 8.09
 10 6 2 2.15 6.03
 10 6 -2 0.71 2.61
 10 7 2 219.17 23.83
 10 7 -2 251.71 24.43
 10 7 2 229.73 20.51
 10 7 -2 234.46 10.14
 10 8 2 23.31 11.16
 10 8 -2 32.79 11.68
 10 8 2 27.84 8.45
 10 9 2 341.58 31.87
 10 9 -2 364.94 31.52
 10 9 2 371.24 25.65
 10 10 2 12.6 11.82
 10 10 -2 9.73 10.8
 10 10 2 -3.33 6.58
 10 11 2 256.65 29.67
 10 11 -2 262.67 28.87
 10 11 2 257.38 23.19
 10 12 2 1.71 12.05
 10 12 -2 -4.59 11.86
 10 12 2 -14.18 11.61
 10 13 2 150.35 25.38
 10 13 -2 141.75 25.01
 10 14 2 -19.85 19.01
 10 14 -2 -25.15 19.34
 -10 17 -2 42.58 16.12
 -10 17 2 23.04 14.33
 -10 17 2 51.88 20.21
 -10 18 2 -41.96 24.14
 -10 18 2 16.47 18.35
 -10 -18 -3 173.28 25.22
 -10 -17 -3 -15.49 13.5
 -10 -17 -3 -12.78 14.42
 -10 -16 -3 145.83 23.12
 -10 -16 -3 116.52 19.89
 -10 -15 -3 -12.83 11.01
 -10 -15 -3 -27.03 14.71
 -10 -14 -3 380.52 30.8
 -10 -14 -3 378.94 35.28
 -10 -13 -3 8.71 11.34
 -10 -13 -3 -4.3 9.66
 -10 -12 -3 545.87 35.24
 -10 -12 -3 512.37 38.59
 -10 -11 -3 5.43 10.31
 -10 -11 -3 32.17 13.37
 -10 -10 -3 957.07 45.33
 -10 -10 -3 967.84 50.08
 -10 -9 -3 20.95 12.76
 -10 -9 -3 23.04 10.98
 -10 -8 -3 452.95 31.69
 10 -7 -3 8.12 4.28
 -10 -7 -3 2.95 8.38
 10 -6 -3 1157.33 32.87
 -10 -6 -3 972.51 46.53
 -10 -5 3 28.22 9.74
 10 -5 -3 18.13 5.94
 -10 -4 3 1994.43 53.27
 -10 -4 -3 1986.75 67.91
 -10 -3 3 34.23 9.53
 -10 -3 -3 16.93 11.31
 -10 -2 3 875.51 35.17
 10 -1 3 2.33 6.47
 10 -1 -3 3.51 6.04
 -10 -1 3 1.87 6.14
 10 0 3 1419.79 49.69
 10 0 -3 1506.58 49.94
 -10 0 3 1520.04 32.86
 10 0 3 1384.88 30.37
 -10 0 3 1448.56 46.5
 -10 1 3 5.2 3.44
 10 1 3 3.52 3.23
 10 1 -3 -3.39 6.46
 10 1 3 9.49 7.16
 10 2 3 889.02 39.59
 10 2 -3 923.23 39.59
 10 3 -3 38.09 9.56
 10 3 3 34.5 9.69
 10 4 -3 1883.34 59.97
 10 4 3 2067.77 62.51
 10 5 3 -0.65 7.26
 10 5 -3 14.45 9.1
 10 5 -3 5.76 2.05
 10 5 3 -4.15 8.91
 10 6 3 1025.29 46.59
 10 6 -3 1054.77 47.04
 10 6 3 1145.66 46.24
 10 7 3 -1.52 8.08
 10 7 -3 27.46 11.29
 10 7 3 16.43 9.36
 10 8 3 493.77 35.44
 10 8 -3 455.67 33.88
 10 8 3 488.82 31.4
 -10 9 -3 15.24 6.79
 10 9 3 8.96 9.96
 10 9 -3 7.01 8.78
 10 9 3 16.81 9.51
 10 10 3 1055.47 55.67
 10 10 -3 1016.29 52.61
 10 10 3 1043.33 46.41
 -10 10 -3 983.42 31.11
 10 11 3 6.59 11.84
 10 11 -3 6.21 10.64
 10 11 3 13.11 9.19
 10 12 3 527.5 44.66
 10 12 -3 569.45 44.02
 10 12 3 582.03 38.33
 10 13 3 -14.9 18.13
 10 13 -3 -1.28 15.86
 -10 16 3 167.06 36.68
 -10 17 -3 -51.49 23.9
 -10 17 3 -16.81 18.1
 -10 17 3 -12.7 21.47
 -10 18 3 199.94 41.76
 -10 -17 -4 -12.53 15.52
 -10 -16 -4 7.61 13.36
 -10 -16 -4 34.84 16.54
 -10 -15 -4 -1.69 12.26
 -10 -15 -4 41.98 16.27
 -10 -14 -4 -1.33 11.2
 -10 -14 -4 27.02 14.52
 -10 -13 -4 -4.2 11.44
 -10 -13 -4 25.85 14.82
 -10 -12 -4 -4.9 11.39
 -10 -12 -4 14.87 12.93
 -10 -11 -4 9.83 11.39
 -10 -11 -4 14.31 12.05
 -10 -10 -4 21.25 12.89
 -10 -10 -4 25.66 12.49
 -10 -9 -4 0.7 9.26
 -10 -9 -4 2.57 8.87
 -10 -8 -4 10.37 10.56
 -10 -8 -4 -0.11 10.04
 -10 -7 -4 -2.49 9.41
 -10 -7 -4 -26.71 12.92
 -10 -6 -4 17.75 10.14
 -10 -6 -4 -13.57 14.2
 -10 -5 -4 20.73 10.82
 -10 -5 -4 -30.4 17.16
 -10 -4 -4 14.95 10.06
 -10 -4 4 33.98 10.62
 -10 -3 -4 7.75 9.21
 -10 -3 4 9.78 8.61
 10 -2 4 10.48 8.17
 10 -2 -4 1.56 5.77
 -10 -2 4 13.39 7.76
 10 -1 4 0.3 6.2
 10 -1 -4 2.68 6.35
 -10 -1 4 -5.31 7.94
 10 0 4 54.08 11.29
 10 0 -4 48.44 10.61
 -10 0 4 48.15 8.35
 10 0 4 56.53 8.51
 -10 0 4 68.65 12.42
 -10 1 4 -4.85 5.14
 10 1 4 -3.45 7.15
 10 1 -4 1.4 6.63
 -10 2 -4 23.74 9.22
 -10 2 4 9.83 5.11
 10 2 4 10.12 7.89
 10 2 -4 7.16 7.76
 -10 3 -4 15.35 8.04
 10 3 -4 0.62 6.49
 10 3 4 -1.57 6.82
 10 3 -4 -3.73 2.87
 10 4 -4 3.91 6.73
 -10 4 -4 12.74 8.37
 10 4 4 -0.92 7.94
 10 4 -4 7.85 2.03
 10 5 4 -5.83 7.99
 10 5 -4 6.79 7.64
 -10 5 -4 0.48 7.2
 10 5 4 -5.71 9.61
 10 6 -4 9.2 8.36
 -10 6 -4 12.22 8.23
 10 6 4 7.62 8.81
 10 6 4 16.62 9.6
 10 7 4 13.09 10.59
 10 7 -4 -2.99 7.98
 -10 7 -4 -1.65 6.26
 10 7 4 -1.43 9.4
 10 8 -4 27.92 11.89
 10 8 4 7.93 10.07
 10 8 4 11.34 10.6
 10 9 4 -6.59 10.62
 10 9 -4 8.11 10.98
 10 9 4 4.92 9.83
 10 10 4 29.72 13.43
 10 10 -4 14.49 10.74
 10 10 4 17.25 10.19
 10 11 4 -12.59 14.08
 10 11 -4 -7.99 13.1
 10 11 4 -3.98 10.33
 10 12 4 -19.34 17.01
 10 12 -4 -22.61 16.58
 10 12 4 -14.93 12.87
 10 13 4 -32.7 17.84
 10 13 -4 -18.8 17.4
 10 13 4 -22.41 15.47
 -10 16 -4 -22.46 19.37
 -10 16 4 -25.55 19.45
 -10 16 4 -14.55 21.31
 -10 17 -4 -26.79 20.87
 -10 17 4 -38.82 21.27
 -10 17 4 -12.53 22.25
 -10 -15 -5 -9.28 14.87
 -10 -14 -5 115.92 23.29
 -10 -14 -5 112.8 21.03
 -10 -13 -5 4.6 11.88
 -10 -13 -5 -3.37 11.9
 -10 -12 -5 407.81 33.99
 -10 -12 -5 504.33 42
 -10 -11 -5 14.33 14.12
 -10 -11 -5 -16.02 13.77
 -10 -10 -5 239.72 28.28
 -10 -10 -5 162.32 21.55
 -10 -9 -5 2.66 10.94
 -10 -9 -5 -23.23 14.32
 -10 -8 -5 267.1 27.76
 -10 -8 -5 361.05 32.19
 -10 -7 -5 5.37 9.64
 -10 -6 -5 379.75 31.57
 -10 -5 -5 1.69 8.2
 -10 -4 -5 601.87 37.83
 10 -3 5 1.28 6.42
 10 -3 -5 1.03 6.13
 -10 -3 -5 15.18 9.38
 -10 -3 5 12.38 9.01
 10 -2 -5 737.89 34.92
 10 -2 5 739.51 35.3
 -10 -2 5 776.6 33.89
 -10 -2 -5 788.95 42.28
 10 -1 5 -6.91 7.34
 10 -1 -5 -1.6 6.17
 -10 -1 -5 1.79 8
 -10 -1 5 4.59 6.07
 -10 0 -5 138.12 17.9
 10 0 -5 130.14 15.27
 -10 0 5 138.88 15.58
 10 0 5 134.8 13.88
 -10 0 5 138.38 14.98
 10 0 -5 142.33 12.06
 10 0 5 129.08 15.79
 -10 1 -5 -3.62 7.15
 10 1 5 -4.98 6.46
 10 1 -5 2.41 5.71
 10 1 -5 1.83 3.72
 -10 1 5 -3.87 6.05
 10 1 5 1.31 5.09
 10 2 5 824.97 38.46
 10 2 -5 754.01 35.78
 -10 2 5 803.26 34.46
 10 2 5 784.28 32.13
 10 2 -5 816.02 23
 -10 2 -5 792.04 40.12
 10 3 5 -0.75 7.53
 -10 3 -5 12.68 8.77
 10 3 -5 3.61 6.89
 10 3 -5 4.06 2.88
 -10 3 5 -6.47 7.38
 10 3 5 -1.55 7.4
 10 4 -5 620.11 33.61
 10 4 5 624.03 34.41
 10 4 5 607.47 38.8
 -10 4 -5 653.93 35.61
 10 5 5 6.42 8.04
 10 5 -5 9.86 7.79
 -10 5 -5 10.5 7.59
 10 5 5 8.96 8.27
 10 6 5 387.66 28.96
 10 6 -5 377.79 27.56
 10 6 5 369.46 31.29
 -10 6 -5 375.6 26.55
 -10 7 -5 4.17 6.59
 10 7 5 3.25 9.48
 10 7 -5 9.96 10.15
 10 7 5 9.76 10.48
 10 8 5 353.5 30.16
 10 8 -5 396.55 31.09
 10 8 5 372.07 31.97
 -10 8 -5 346.75 24.5
 10 9 -5 -2.24 9.83
 10 9 5 8.13 9.78
 10 9 5 5.72 11.27
 10 10 -5 283.49 29.09
 10 10 5 233.79 26.99
 10 10 5 272.6 28.81
 10 11 5 -6.78 13.43
 10 11 -5 10.42 11.77
 10 11 5 -7.07 12.36
 10 12 5 447.98 39.96
 10 12 -5 501.64 41.47
 10 12 5 547.83 41.97
 10 13 5 -17.9 16.42
 -10 15 -5 -20.67 17.59
 -10 15 5 -22.31 18.87
 -10 15 5 14.43 18.16
 -10 16 -5 96.03 22.37
 -10 16 5 55.36 19.1
 -10 17 5 -35.11 19.93
 -10 -13 -6 153.17 26.22
 -10 -12 -6 6.66 13.63
 -10 -12 -6 -57.29 20.44
 -10 -11 -6 181.88 25.84
 -10 -10 -6 -7.8 12.22
 -10 -9 -6 218.51 28.35
 -10 -8 -6 2.02 12.68
 -10 -7 -6 342.63 33.51
 -10 -6 -6 12.18 12.09
 -10 -5 -6 291.18 29.19
 10 -4 6 -12.29 7.77
 10 -4 -6 -3.84 6.76
 10 -3 -6 409.42 26.28
 10 -3 6 432.52 26.91
 -10 -3 6 458.51 27.63
 -10 -3 -6 443.45 33.82
 10 -2 6 -7.57 7.39
 10 -2 -6 -2.96 6.53
 -10 -2 -6 -2.03 9.38
 -10 -2 6 9.01 8.7
 10 -1 6 418.35 26.48
 10 -1 -6 375.41 24.9
 -10 -1 6 403.66 24.76
 -10 -1 -6 418.48 33.11
 -10 0 -6 9.81 8.44
 10 0 6 33.27 9.1
 10 0 -6 18.24 7.32
 -10 0 6 29.16 10.5
 10 0 6 35.86 9.3
 -10 0 6 27.48 8.21
 10 1 6 414.13 26.2
 10 1 -6 402.2 25.83
 -10 1 6 423.92 28.38
 10 1 6 421.09 26.36
 -10 1 -6 408.24 31.64
 10 2 6 -14.04 8.45
 -10 2 -6 -14.88 11.04
 10 2 -6 -3.56 7.73
 10 2 6 -19.89 15.68
 -10 2 6 4.08 8.72
 10 2 6 0.84 6.59
 -10 2 6 1.31 6.85
 10 3 6 465.38 28.62
 10 3 -6 460.22 28.02
 -10 3 6 448.49 30.29
 10 3 6 433.48 27.26
 10 3 6 425.33 33.71
 -10 3 -6 496.8 34.01
 -10 4 -6 6.1 8.22
 10 4 -6 1.45 7.05
 10 4 6 -3.84 6.68
 10 4 6 -8.18 12.26
 -10 4 6 -4.94 10.55
 10 4 6 -10.59 9.48
 10 5 6 306.81 24.92
 10 5 -6 346.72 25.74
 10 5 6 332.74 30.95
 -10 5 -6 301.56 26.16
 10 6 6 3.69 7.93
 -10 6 -6 5.71 8.05
 10 6 -6 18.19 9.3
 10 6 6 17.62 13.18
 10 7 6 379.66 29.57
 10 7 -6 389.53 29.84
 10 7 6 413.31 35.02
 10 8 6 2.03 9.38
 10 8 -6 -3.5 9.03
 10 8 6 9.99 12.64
 10 9 -6 222.34 24.65
 10 9 6 191.22 23.47
 10 9 6 233.77 27.7
 10 10 6 -18.98 15.78
 10 10 -6 -6.24 11.75
 10 10 6 14 13.4
 10 11 -6 220.85 26.6
 10 11 6 242.83 30.05
 10 12 6 -14.92 16.09
 10 13 6 105.66 20.81
 -10 14 -6 -9.36 16.76
 -10 14 6 -28.48 17.66
 -10 14 6 -40.03 25.01
 -10 15 -6 46.93 14.03
 -10 15 6 50.1 14.73
 -10 16 -6 7.36 14.08
 -10 16 6 -10.65 15.43
 -10 -10 -7 34.3 16.09
 -10 -9 -7 -16.73 16
 -10 -8 -7 47.75 17.94
 -10 -7 -7 -19.07 16.06
 -10 -6 -7 71.24 16.72
 10 -5 7 7.31 6
 10 -5 -7 -1.75 6.58
 -10 -5 -7 -6.57 11.43
 10 -4 7 39.71 9.34
 10 -4 -7 32.49 8.9
 -10 -4 -7 33.9 13.07
 10 -3 7 -3.98 6.5
 10 -3 -7 0.68 6.3
 -10 -3 -7 13.97 13.13
 -10 -3 7 25.58 11.11
 10 -2 7 70.41 11.51
 10 -2 -7 60.39 11.22
 -10 -2 -7 49.91 14.77
 -10 -2 7 62.54 12.78
 10 -1 7 -0.37 5.78
 10 -1 -7 2.37 5.52
 -10 -1 -7 -7.42 12.55
 -10 -1 7 17.77 9.21
 -10 0 -7 111.65 19.27
 10 0 7 136.43 15.09
 10 0 -7 118.77 14.59
 10 0 7 160.4 19.74
 -10 0 7 164.75 21.63
 -10 0 7 158.28 16.42
 10 1 -7 6.46 6.79
 10 1 7 11.53 7
 -10 1 -7 3.61 10.73
 -10 1 7 20.4 11.3
 10 1 7 6.77 8.75
 10 2 7 84.98 12.63
 -10 2 -7 53.8 13.59
 10 2 -7 69.83 11.94
 10 2 7 40.44 14.34
 -10 2 7 67.12 14.82
 10 2 7 60.17 13.21
 10 3 7 2.17 6.23
 10 3 -7 -3.26 7.14
 10 3 7 10.67 12.01
 -10 3 7 -4.52 9.22
 10 3 7 5.81 8.36
 10 4 7 51.85 12.06
 10 4 -7 66.52 12.78
 10 4 7 59.62 15.18
 -10 4 7 37.46 12.1
 10 4 7 47.33 12.24
 10 5 7 1.43 7.15
 10 5 -7 5.1 7.49
 10 5 7 -1.07 10.94
 10 6 7 73.48 13.8
 10 6 -7 75.93 14.01
 10 6 7 71.28 17.41
 10 7 7 -5.05 9.68
 10 7 -7 -5.91 9.26
 10 7 7 -9.17 11.49
 10 8 7 56.39 13.53
 10 8 -7 66.44 14.17
 10 8 7 92.01 21.42
 10 9 7 -10.03 13.12
 10 9 -7 -13.79 12.82
 10 9 7 10.09 13.75
 10 10 7 73.82 19.06
 10 11 7 2.64 13.05
 10 12 7 10.52 15.64
 10 13 7 -23.47 20.95
 -10 13 7 -13.46 21.7
 -10 -3 8 357.61 26.66
 10 -1 8 748.54 47.77
 -10 0 8 20.66 13.41
 10 0 8 33.12 12.99
 -10 1 8 950.57 51.12
 10 1 8 880.58 45.54
 10 1 8 907.03 53
 10 2 8 6.29 12.82
 -10 2 8 6.56 10.61
 10 2 8 8.91 10.08
 -10 3 8 362.42 32.58
 10 3 8 350.06 29.64
 10 3 8 328.29 33.66
 -10 4 8 -10.6 14.23
 10 4 8 1.85 10.23
 10 4 8 7.87 13.56
 10 5 8 512.4 41.63
 10 6 8 6.06 11.97
 10 7 8 538.89 44.01
 10 8 8 20.46 15.52
 10 9 8 519.82 44.22
 10 10 8 -17.46 16.24
 10 11 8 225.46 33.45
 -10 11 8 151.06 34.61
 10 -3 9 -28.7 16.78
 10 -2 9 21.35 13.22
 -10 -1 9 28.24 15.91
 10 -1 9 -3.54 10.51
 10 -1 9 -13.64 15.4
 -10 0 9 68.18 18.5
 10 0 9 71.99 17.92
 10 0 9 59.06 16.86
 -10 1 9 -3.48 11.75
 10 1 9 14.12 13.14
 10 1 9 -12.3 13.13
 -10 2 9 57.64 17.19
 10 2 9 26.77 13.32
 10 2 9 56.87 18.08
 -10 3 9 1.54 13.1
 10 3 9 6.31 10.37
 10 3 9 2.54 11.11
 -10 4 9 11.98 14.07
 10 4 9 14.31 10.89
 10 4 9 34.15 16.69
 -10 5 9 -34.31 18.62
 10 5 9 9.24 12.44
 10 6 9 39.44 16.89
 10 7 9 5.63 14.45
 10 8 9 34.84 17.92
 -10 9 9 0.63 13.9
 10 -7 10 33.61 16.63
 10 -6 10 -20.28 17.79
 10 -5 10 59.74 17.53
 10 -4 10 -5.56 13.09
 10 -3 10 88.78 21.41
 -10 -2 10 7.81 13.33
 10 -2 10 0.79 13.24
 10 -2 10 7.54 13.81
 -10 -1 10 81.26 21.39
 10 -1 10 84.15 19.51
 10 -1 10 71.68 18.92
 -10 0 10 -14.28 15.81
 10 0 10 -1.33 11.68
 10 0 10 13.86 14.58
 -10 1 10 105.69 23.95
 10 1 10 81.57 19.49
 10 1 10 102.18 22.78
 -10 2 10 -14.76 17.14
 10 2 10 -6.28 13.37
 10 2 10 23.91 16.82
 -10 3 10 71.66 19.93
 10 3 10 105.33 20.71
 10 3 10 126.77 24.09
 -10 4 10 14.15 14.79
 10 4 10 -20.97 16.15
 10 4 10 25.57 18.05
 -10 6 10 -18.9 17.49
 -10 7 10 60.18 21.77
 10 -1 11 -5.25 14.46
 10 0 11 153.28 26.74
 10 1 11 -9.01 13.83
 -11 -18 0 36.03 16.17
 -11 -17 0 14.21 13.7
 -11 -16 0 12.08 11.66
 -11 -16 0 22.37 15.93
 -11 -15 0 13.87 13.22
 -11 -14 0 25.25 14.08
 -11 -13 0 37.07 13.56
 -11 -12 0 10.93 9.86
 -11 -11 0 11.24 10.63
 -11 -10 0 17.15 12.61
 -11 -9 0 2.02 7.78
 -11 -8 0 3.37 8.5
 -11 -7 0 -5.05 9
 -11 -6 0 -2.8 8.23
 11 -5 0 -3.07 3.62
 -11 -5 0 0.22 2.61
 -11 -5 0 0.56 8.81
 11 -4 0 1.13 2.36
 -11 -4 0 1.13 2.24
 -11 -3 0 10.72 10.17
 -11 -2 0 6.18 9.42
 11 -1 0 4.53 6.92
 -11 -1 0 -3.88 8.18
 11 0 0 -4.55 7.71
 -11 0 0 -13.32 11.57
 11 1 0 3.54 7.24
 11 2 0 -2.89 7.3
 11 3 0 -0.6 7.06
 11 4 0 1.95 7.97
 11 5 0 2.05 8.05
 11 6 0 -9.01 9.7
 11 7 0 -8.08 8.44
 11 8 0 4.44 10.2
 11 9 0 17.25 12.66
 11 10 0 -2.38 11.34
 11 10 0 1.71 5.45
 11 11 0 24.11 14.72
 11 12 0 2.74 11.79
 11 13 0 18.37 16.38
 11 14 0 -14.66 18.12
 11 15 0 -13.81 21.07
 -11 17 0 -17.15 20.13
 -11 18 0 -21.32 19.11
 -11 -18 -1 107.58 21.53
 -11 -17 1 109.35 21.5
 -11 -17 -1 83.85 20.04
 -11 -16 -1 180.77 24.81
 -11 -16 1 270.1 28.93
 -11 -16 -1 217.4 26.29
 -11 -15 -1 166.11 23.73
 -11 -15 1 235.07 25.98
 -11 -15 -1 179.76 23.44
 -11 -14 -1 235.9 25.04
 -11 -14 1 281.87 27.62
 -11 -13 -1 139.22 19.96
 -11 -13 1 165.52 22
 -11 -12 -1 263.26 24.87
 -11 -12 1 263.8 25.05
 -11 -11 1 263.45 25.23
 -11 -11 -1 229.1 23.11
 -11 -10 1 335.82 26.99
 -11 -10 -1 259.83 23.82
 -11 -9 1 340.76 26.47
 -11 -9 -1 350.31 27.27
 -11 -8 -1 683.78 36.4
 -11 -8 1 735.97 37.11
 11 -7 -1 325.56 18.08
 -11 -7 -1 333.73 17.85
 -11 -7 1 378.16 26.86
 -11 -7 -1 313.47 26.05
 11 -6 -1 624.81 22.48
 -11 -6 -1 647.67 22.53
 -11 -6 -1 732.41 38.41
 -11 -6 1 665.79 33.9
 11 -5 -1 506.24 18.25
 -11 -5 -1 537.66 18.52
 -11 -5 -1 633.43 35.69
 -11 -5 1 567.88 31.81
 -11 -4 1 455.15 28.81
 -11 -4 -1 452.45 32.09
 -11 -3 1 435.65 28.33
 -11 -3 -1 403.98 29.93
 -11 -2 1 1084.72 43.81
 -11 -2 -1 1093.18 49.36
 11 -1 1 671.12 35.11
 11 -1 -1 648.75 35.76
 -11 -1 1 683.3 37.18
 -11 -1 -1 673.87 40.79
 11 0 1 1035.54 43.27
 11 0 -1 971.08 42.55
 -11 0 1 1041.75 46.94
 11 1 1 702 37.32
 11 1 -1 680.13 36.63
 -11 1 1 695.8 39.98
 11 2 1 1102.91 46.23
 11 2 -1 1019.47 45.03
 11 3 1 396.03 29.72
 11 3 -1 403.52 29.32
 11 4 1 466.44 31.91
 11 4 -1 475.22 31.7
 11 5 1 578.26 36.37
 11 5 -1 539.3 35.17
 11 6 -1 718.43 41.31
 11 6 1 749.6 41.88
 11 6 -1 783.89 27.93
 11 6 1 742.48 34.5
 11 7 1 360.2 30.25
 11 7 -1 365.29 30.3
 11 7 1 411.5 25.38
 11 7 -1 377.5 18.6
 11 8 1 808.59 47.08
 11 8 -1 786.57 45.91
 11 8 1 869.58 35.68
 11 8 -1 837.5 26.76
 11 9 1 366.46 34.05
 11 9 -1 365.97 33.49
 11 9 1 406.73 24.87
 11 9 -1 394.12 18.79
 11 10 1 318.23 33.1
 11 10 -1 328.84 33.85
 11 10 1 311.93 22.56
 11 11 1 243.94 30.39
 11 11 -1 275.05 31.41
 11 11 1 235.85 20.36
 11 12 1 290.91 33.88
 11 12 -1 299.74 33.14
 11 13 1 133.27 25.75
 11 13 -1 140.26 25.92
 11 14 1 206.1 31.56
 11 14 -1 233.22 32.6
 11 15 1 174.11 29.63
 11 15 -1 158.81 28.13
 -11 17 1 45.71 21.92
 -11 18 1 74.22 26.3
 -11 -18 -2 33.5 15.36
 -11 -17 -2 46.87 16.5
 -11 -16 -2 51.45 15.3
 -11 -16 -2 55.84 15.93
 -11 -15 -2 69.08 17.04
 -11 -15 -2 68.31 16.88
 -11 -14 -2 55.39 16.32
 -11 -14 -2 67.57 15.8
 -11 -13 -2 98.87 20.19
 -11 -13 -2 108.56 17.98
 -11 -12 -2 42.25 14.59
 -11 -12 -2 44.8 12.41
 -11 -11 -2 149.92 19.23
 -11 -10 -2 34.3 12.27
 -11 -9 -2 226.66 23.33
 -11 -9 2 213.53 22.34
 -11 -8 2 255.06 23.44
 -11 -8 -2 273.27 25.3
 -11 -7 -2 91.52 10.76
 -11 -7 -2 96.87 17.13
 -11 -7 2 92.52 15.76
 -11 -6 2 116.13 16.04
 -11 -6 -2 120.43 18.77
 -11 -5 2 471.91 28.74
 -11 -5 -2 494.48 34.58
 -11 -4 2 43.92 11.08
 -11 -4 -2 21.63 10.48
 -11 -3 2 300.89 22.98
 -11 -3 -2 261.63 26.04
 -11 -2 2 227.27 20.92
 -11 -2 -2 193.76 22.2
 11 -1 -2 240.77 21.82
 11 -1 2 237.82 21.55
 -11 -1 2 252.02 9.36
 11 -1 2 238.43 8.73
 -11 -1 2 258.52 22.56
 11 0 2 137.28 17.24
 11 0 -2 161.4 18.2
 -11 0 2 161.87 18.59
 11 1 -2 244.47 22.64
 11 1 2 238.81 22.48
 -11 1 2 222.19 22.84
 11 2 -2 209.91 21.35
 11 2 2 182.46 20.45
 -11 2 2 210.79 21.3
 11 3 2 279.75 24.34
 11 3 -2 276.01 24.86
 11 4 2 55.38 13.15
 11 4 -2 34.21 11.18
 11 5 2 479.79 33.15
 11 5 -2 482.18 32.8
 11 6 2 129.2 18.6
 11 6 -2 119.9 18.12
 11 6 2 98.81 14.43
 11 6 -2 119.39 9.02
 11 7 2 106.72 18.48
 11 7 -2 87.12 16.78
 11 7 2 78.45 13.15
 11 7 -2 93.42 7.43
 11 8 2 242.65 26.88
 11 8 -2 247.38 26.55
 11 8 -2 252.18 11.03
 11 8 2 261.55 22.25
 11 9 2 202.95 26.21
 11 9 -2 231.64 26.89
 11 9 2 191.89 19.9
 11 10 -2 45.06 14.46
 11 10 2 52 17.01
 11 10 2 46.3 11.56
 11 11 -2 192.29 26.06
 11 11 2 196.74 27.75
 11 11 2 211.45 21.55
 11 12 2 52.55 17.84
 11 12 -2 71.91 18.31
 11 12 2 64.63 13.49
 11 13 2 100.54 21.35
 11 13 -2 112.15 23.62
 11 14 2 36.05 17.07
 11 14 -2 63.09 17.96
 -11 17 2 45.04 20.5
 -11 18 2 16.29 17.7
 -11 -18 -3 74.52 21.2
 -11 -17 -3 59.22 18.55
 -11 -16 -3 27.38 14.79
 -11 -16 -3 64.5 18.66
 -11 -15 -3 2.41 11.8
 -11 -15 -3 33.31 16.23
 -11 -14 -3 57.81 17.06
 -11 -14 -3 127.53 22.05
 -11 -13 -3 57.26 18.12
 -11 -13 -3 95.11 19.37
 -11 -12 -3 44.25 15.62
 -11 -12 -3 76.19 17.76
 -11 -11 -3 42.75 15.99
 -11 -11 -3 85.07 17.37
 -11 -10 -3 117.91 20.57
 -11 -10 -3 147.77 21.17
 -11 -9 -3 26.29 11.85
 -11 -8 -3 124.03 19.78
 -11 -7 3 44.02 13.47
 -11 -7 -3 12.96 10.51
 -11 -6 3 176.29 19.18
 -11 -6 -3 141.2 20.22
 -11 -5 3 27.3 9.51
 -11 -5 -3 5.79 10.09
 -11 -4 3 174.15 18.03
 -11 -4 -3 106.26 17.94
 -11 -3 3 106.68 14.83
 -11 -3 -3 79.64 13.73
 11 -2 3 107.18 16.22
 -11 -2 3 91.76 13.55
 11 -1 3 4.56 6.49
 11 -1 -3 -14.17 7.9
 -11 -1 3 1.67 3.73
 11 -1 3 2.41 3.24
 -11 -1 3 19.71 9.25
 11 0 3 388.94 28.38
 11 0 -3 367.61 26.99
 -11 0 3 393.87 16.5
 11 0 3 351.42 15.08
 -11 0 3 383.17 27.02
 11 1 3 4.98 7.25
 11 1 -3 3.8 7.3
 -11 1 3 -6.81 8.27
 11 2 3 114.07 15.84
 11 2 -3 129.64 17.06
 -11 2 3 93.56 14.47
 11 3 3 138.78 18.06
 11 3 -3 115.32 16.46
 11 4 3 163.34 20.66
 11 4 -3 130.45 18.01
 11 5 3 24.81 10.04
 11 5 -3 10.22 8.2
 11 5 3 -0.87 10.3
 11 6 -3 166.54 21.39
 11 6 3 164.44 21.16
 11 6 3 180.19 20.72
 11 7 -3 15.99 9.78
 11 7 3 4.13 8.74
 11 7 3 8.28 8.79
 11 8 3 115.2 19.57
 11 8 -3 110.85 18.7
 11 8 3 125.5 17.56
 11 9 3 11.13 10.01
 11 9 -3 4.63 10.01
 11 9 3 11.66 9.37
 11 10 3 128.51 23.44
 11 10 -3 127.04 21.23
 11 10 3 119.29 17.87
 -11 10 -3 112.81 12.49
 11 11 3 28.52 15.3
 11 11 -3 42.19 16.43
 11 11 3 35.13 11.41
 11 12 3 26.93 14.22
 11 12 -3 29.19 15.03
 11 12 3 44.3 13.16
 11 13 3 24.34 14.34
 11 13 -3 44.37 15.95
 11 13 3 40.3 12.09
 11 14 3 37.52 16.23
 11 14 -3 38.55 14.04
 -11 17 3 -19.59 21.19
 -11 17 3 -1.73 17.7
 -11 -17 -4 98.65 21.16
 -11 -16 -4 77.49 19.74
 -11 -16 -4 117.28 23.96
 -11 -15 -4 126.07 23.19
 -11 -15 -4 170.58 25.81
 -11 -14 -4 123.82 23.98
 -11 -14 -4 157.63 24.85
 -11 -13 -4 306.66 31.13
 -11 -13 -4 279.41 32.29
 -11 -12 -4 298.47 30.63
 -11 -12 -4 279.31 31.84
 -11 -11 -4 440.69 35.63
 -11 -11 -4 469.49 39.59
 -11 -10 -4 264.97 27.68
 -11 -10 -4 303.63 31.31
 -11 -9 -4 397.83 33.44
 -11 -9 -4 394.69 34.64
 -11 -8 -4 233.2 27.11
 -11 -8 -4 203.85 24.47
 -11 -7 -4 385.81 33.32
 -11 -7 -4 457.27 35.91
 -11 -6 4 425.09 28.66
 -11 -6 -4 399.51 33.72
 -11 -6 -4 432.3 34.03
 -11 -5 4 786.17 37.79
 -11 -5 -4 754.21 46.46
 -11 -5 -4 754.97 42.81
 -11 -4 4 644.18 33.78
 -11 -3 4 968.58 39.9
 -11 -2 4 525.08 29.4
 11 -2 4 543.91 32.11
 11 -2 -4 461.05 30.38
 11 -1 4 518.8 32.19
 11 -1 -4 593.92 33.09
 -11 -1 4 665.21 33.17
 11 0 -4 323.32 25.1
 11 0 4 320.7 25.47
 -11 0 4 373.01 20.04
 11 0 4 356.27 18.7
 -11 0 4 397.17 26.43
 11 1 4 546.24 33.44
 11 1 -4 585.82 33.9
 -11 1 4 669.3 26.7
 11 1 4 636.64 25
 -11 1 4 650.49 35.13
 11 2 4 586.08 34.47
 11 2 -4 593.44 33.76
 -11 2 4 586.71 25.72
 -11 2 4 532.03 33.2
 11 3 4 1039.58 46.28
 11 3 -4 993.14 44.99
 11 4 4 644.09 37.03
 11 4 -4 645.73 36.2
 11 4 -4 706.18 15.54
 -11 4 -4 681.45 35.28
 11 5 4 843.83 43.1
 11 5 -4 833.34 41.76
 11 5 4 810.85 43.96
 -11 5 -4 846.8 38.48
 11 6 4 451.16 33.02
 11 6 -4 435.48 31.97
 11 6 4 453.33 32.91
 -11 6 -4 419.8 27.25
 11 7 4 453.7 33.51
 11 7 -4 481.36 34
 11 7 4 488.76 34.31
 -11 7 -4 494.81 28.95
 11 8 4 289.79 28.82
 11 8 -4 265.3 27.35
 11 8 4 295.43 27.12
 -11 8 -4 262.46 20.93
 11 9 4 411.73 34.6
 11 9 -4 418.91 35.03
 11 9 4 465.84 34.29
 11 10 4 303.71 31.12
 11 10 -4 336.77 32.02
 11 10 4 342.1 30.05
 11 11 4 466.02 41.23
 11 11 -4 532.33 42.07
 11 11 4 492.77 37.61
 11 12 4 320.75 35
 11 12 -4 356.96 35.62
 11 12 4 340.12 32.53
 11 13 4 338.4 38.13
 11 13 -4 324.49 36.58
 11 13 4 280.73 29.34
 -11 16 4 48.12 22.64
 -11 -16 -5 20.94 15.36
 -11 -15 -5 -16.36 16.63
 -11 -14 -5 7.92 13.74
 -11 -14 -5 3.29 13.13
 -11 -13 -5 32.3 15.12
 -11 -13 -5 21.85 11.91
 -11 -12 -5 27.19 14.92
 -11 -12 -5 8.71 12.24
 -11 -11 -5 39.9 15.17
 -11 -11 -5 1.82 13.9
 -11 -10 -5 22.05 13.8
 -11 -10 -5 6.06 14.04
 -11 -9 -5 27.19 14.21
 -11 -9 -5 -17.44 14.32
 -11 -8 -5 45.87 15.06
 -11 -8 -5 15.83 12.36
 -11 -7 -5 7.78 11.71
 -11 -6 -5 69.1 16.94
 -11 -5 -5 92.45 17.16
 -11 -5 5 108.27 16.71
 -11 -4 -5 28.38 12.86
 -11 -4 5 41.61 12.4
 11 -3 5 72.79 13.12
 11 -3 -5 65.22 12.62
 -11 -3 -5 91.42 17.23
 -11 -3 5 92.38 14.24
 11 -2 5 70.18 12.81
 11 -2 -5 65.83 12.21
 -11 -2 -5 93.85 16.54
 -11 -2 5 75.36 12.27
 11 -1 5 2.4 6.87
 11 -1 -5 5.26 6.1
 -11 -1 -5 22.52 11.5
 -11 -1 5 2.13 7.92
 -11 0 -5 68.95 14.02
 11 0 5 53.86 11.81
 11 0 -5 74.55 13.39
 -11 0 5 75.16 11.77
 11 0 5 72.83 10.71
 -11 0 5 90.3 14.42
 -11 1 -5 21.82 11.33
 11 1 5 24.49 9.64
 11 1 -5 5.55 6.24
 -11 1 5 10.32 6.7
 11 1 5 14.84 6.68
 -11 1 5 16.3 8.48
 11 2 5 68.02 12.91
 -11 2 -5 73.02 14.95
 -11 2 5 70.63 10.91
 11 2 5 55.01 9.2
 11 2 -5 72.08 13.26
 -11 3 -5 78.85 15.03
 11 3 5 85.9 14.73
 11 3 -5 79.2 13.8
 -11 3 5 80.97 11.47
 -11 4 -5 30.33 10.68
 11 4 5 19.35 8.97
 11 4 -5 35.99 10.49
 11 4 5 9.02 8.84
 -11 5 -5 62.92 13.47
 11 5 -5 91.14 15.61
 11 5 5 85.71 15.59
 11 5 5 91.51 17.03
 -11 6 -5 48.98 11.68
 11 6 5 83.58 15.33
 11 6 -5 60.77 13.7
 11 6 5 78.93 17.03
 -11 7 -5 5.99 6.87
 11 7 5 13.17 10.21
 11 7 -5 7.45 9.49
 11 7 5 12.52 11.16
 -11 8 -5 63.69 11.79
 11 8 -5 57.37 14.88
 11 8 5 70.4 17.4
 11 8 5 72.62 17.51
 11 9 5 11.34 11.68
 11 9 -5 12.57 11.17
 11 9 5 33.96 15.13
 11 10 5 28.17 12.64
 11 10 -5 58.36 16.72
 11 10 5 19.65 13.46
 11 11 5 32.16 12.2
 11 11 -5 19.47 11.69
 11 11 5 37.16 13.71
 11 12 5 0.76 14.1
 11 12 -5 6.36 12.04
 11 12 5 19.88 12.38
 11 13 5 20.64 11.98
 -11 16 -5 -3.47 17.66
 -11 16 5 10.02 15.1
 -11 -14 -6 25.24 15.88
 -11 -13 -6 82.47 22.62
 -11 -12 -6 13.41 15.33
 -11 -11 -6 158.44 25.89
 -11 -10 -6 86.56 19.71
 -11 -9 -6 97.09 21.23
 -11 -8 -6 100.91 21.19
 -11 -7 -6 129.41 22.75
 -11 -6 -6 115.19 20.81
 -11 -5 -6 172.1 23.74
 -11 -5 6 190.68 20.99
 11 -4 6 63.95 12.34
 11 -4 -6 68.76 13.33
 -11 -4 -6 79.94 17.76
 -11 -4 6 99.18 16.4
 11 -3 6 293.67 23.5
 11 -3 -6 289.61 23.78
 -11 -3 6 298.06 24.24
 -11 -3 -6 286.65 28.87
 11 -2 6 69.18 13.02
 11 -2 -6 76.46 13.09
 -11 -2 -6 79.07 17.2
 -11 -2 6 86.74 14.15
 -11 -1 -6 143.86 20.6
 11 -1 6 170.91 18.4
 11 -1 -6 145.61 17.31
 -11 -1 6 136.29 15.57
 11 0 -6 270.08 22.68
 11 0 6 245.79 22.4
 -11 0 6 257.3 22.97
 11 0 6 283.8 21.83
 -11 0 6 299.05 23.45
 -11 0 -6 304.32 28.57
 11 1 6 178.35 18.46
 -11 1 -6 149.81 21.41
 11 1 -6 147 17.08
 11 1 6 160.71 17.12
 -11 1 6 145.36 17.2
 -11 1 6 136.45 16.58
 -11 2 -6 73.71 15.35
 11 2 6 85.21 13.55
 11 2 -6 76.3 12.84
 -11 2 6 78.69 13.47
 11 2 6 76.56 12.69
 11 3 -6 331.03 25.54
 11 3 6 295.24 24.55
 -11 3 6 286.08 24.01
 11 3 6 293.8 22.89
 11 3 6 312.75 30.38
 -11 3 -6 299.09 27.64
 11 4 6 89.57 14.92
 -11 4 -6 87.33 16.86
 11 4 -6 95.18 15.38
 11 4 6 69.85 17.33
 -11 5 -6 176.81 21.5
 11 5 6 184.89 21.34
 11 5 -6 171.88 20.57
 11 5 6 135.77 21.73
 -11 6 -6 143.64 19.26
 11 6 6 134.02 18.93
 11 6 -6 131 18.64
 11 6 6 131.43 21.31
 11 7 6 149.86 20.47
 11 7 -6 145.54 19.95
 11 7 6 170.79 23.9
 11 8 -6 100.86 18.38
 11 8 6 89.52 17.18
 11 8 6 100.15 20.1
 11 9 -6 98.48 18.68
 11 9 6 106.59 19.54
 11 9 6 117 21.52
 11 10 6 80.95 17.58
 11 10 -6 103.75 19.91
 11 10 6 125.63 22.71
 11 11 6 96.73 18.67
 11 11 -6 120.92 19.39
 11 11 6 133.27 23.92
 11 12 6 1.99 13.7
 11 13 6 62.53 17.24
 -11 15 -6 14.59 13.47
 -11 15 6 -12.06 15.77
 -11 -11 -7 91.12 22.51
 -11 -10 -7 153.27 26.03
 -11 -9 -7 117.31 23.03
 -11 -8 -7 251.26 30.99
 -11 -7 -7 163.78 26.08
 -11 -6 -7 243.08 29.97
 -11 -5 -7 123.12 22.43
 11 -5 7 109.36 14.57
 11 -5 -7 133.68 17.61
 11 -4 7 168.88 17.68
 -11 -4 -7 209.41 26.41
 11 -4 -7 197.54 19.82
 -11 -4 7 229.06 23.34
 -11 -3 -7 172.92 23.88
 11 -3 7 170.61 17.67
 11 -3 -7 157.14 17.56
 -11 -3 7 173.31 19.48
 11 -2 7 220.07 19.96
 11 -2 -7 209.81 19.45
 -11 -2 7 222.1 21.65
 -11 -2 -7 246.96 28
 -11 -1 -7 183.09 25.21
 11 -1 7 183.62 18.65
 11 -1 -7 187.04 18.7
 -11 -1 7 194.67 18.86
 11 0 7 414.94 27.15
 11 0 -7 432.31 27.62
 -11 0 7 444.74 32.14
 11 0 7 431.38 29.42
 -11 0 7 456.54 28.31
 -11 0 -7 438.33 35.63
 11 1 7 179.56 18.51
 11 1 -7 187.29 18.83
 -11 1 -7 207.5 25.63
 11 1 7 161.42 22.68
 -11 1 7 208.4 23.41
 11 1 7 195.3 20.53
 11 2 7 246.36 21.66
 11 2 -7 227.88 20.6
 -11 2 7 247.59 24.83
 11 2 7 232.41 23.01
 11 2 7 243.54 29.13
 -11 2 -7 253.17 27.73
 -11 3 -7 172.96 22.75
 11 3 7 171.04 18.51
 11 3 -7 186.73 19.31
 11 3 7 181.86 25.42
 -11 3 7 181.69 21.98
 11 3 7 151.36 18.29
 -11 4 -7 189.18 24.09
 11 4 7 226.28 21.34
 11 4 -7 223.94 21.3
 11 4 7 203.14 26.16
 -11 4 7 190.45 22.59
 11 4 7 174.82 20.34
 11 5 7 142.86 18.45
 11 5 -7 155.74 19.04
 11 5 7 187.77 26.83
 11 6 7 252.22 24.36
 11 6 -7 271.74 25.56
 11 6 7 268.99 31.08
 11 7 7 153.74 19.91
 11 7 -7 176.89 22.02
 11 7 7 176.13 25.3
 11 8 7 274.49 27.81
 11 8 -7 285.31 27.46
 11 8 7 309.34 34.69
 11 9 7 120.12 19.45
 11 9 -7 140.07 20.81
 11 9 7 171.41 27.23
 11 10 -7 169.25 23.02
 11 10 7 157.8 25.03
 11 11 7 73.33 18.8
 11 12 7 80.96 22.74
 11 13 7 69.45 20.23
 -11 -5 8 30.12 13.19
 -11 -4 -8 -5.33 12.11
 -11 -4 8 34.16 13.17
 -11 -3 -8 -4.65 13.67
 -11 -1 8 4.28 11
 11 -1 8 11.12 12.74
 11 0 8 -10.29 14.81
 -11 0 8 11.95 11.8
 11 0 8 1.28 9.41
 11 1 8 0.87 12.27
 -11 1 8 16.23 13.33
 11 1 8 14.57 12.52
 11 2 8 18.64 14.74
 -11 2 8 4.3 10.91
 11 2 8 -1.39 8.97
 11 3 8 12.83 13.94
 -11 3 8 -3.06 11.66
 11 3 8 -6.58 11.58
 11 4 8 13.75 12.55
 -11 4 8 -16.5 13.45
 11 4 8 1.86 11.83
 11 5 8 18.37 14.8
 11 6 8 -2.26 11.7
 11 7 8 -4.74 12.74
 11 8 8 7.49 14.98
 11 9 8 13.89 16.51
 11 10 8 11.05 15.42
 11 -3 9 34.09 14.36
 11 -2 9 31.94 14.26
 11 -1 9 54.93 15.99
 -11 -1 9 94.33 21.43
 11 -1 9 84.99 17.21
 11 0 9 146.87 24.17
 -11 0 9 147.63 24.37
 11 0 9 119.62 20.43
 11 1 9 88.91 20.01
 -11 1 9 75.29 18.75
 11 1 9 82.15 17.66
 -11 2 9 69.03 18.36
 11 2 9 72.97 16.76
 11 2 9 98.32 22.43
 -11 3 9 41.61 16.3
 11 3 9 95.95 18.96
 11 3 9 86.22 20.65
 -11 4 9 41.1 16.21
 11 4 9 46.9 13.78
 11 4 9 81.22 21.79
 11 5 9 67.21 20.81
 11 6 9 109.78 23.64
 11 7 9 89.04 23.65
 11 -5 10 16.85 14.44
 11 -4 10 23.29 12.44
 11 -3 10 49.27 18.38
 -11 -2 10 43.39 19
 11 -2 10 51.61 17.73
 11 -2 10 41.76 17.25
 -11 -1 10 54.08 19.76
 11 -1 10 30.68 14.38
 11 -1 10 38.73 15.99
 -11 0 10 68.93 21.24
 11 0 10 94.18 20.39
 11 0 10 84.97 21.96
 -11 1 10 30.72 16.63
 11 1 10 25.78 14.23
 11 1 10 36.03 18.06
 -11 2 10 47.75 17.95
 11 2 10 45.35 15.65
 -11 3 10 56.44 18.88
 11 3 10 45.91 15.68
 -11 4 10 -11.5 17.71
 11 4 10 24.2 13.87
 -12 -17 0 35.86 16.48
 -12 -16 0 372.81 34.29
 -12 -16 0 348.37 33.63
 -12 -15 0 20.26 14.01
 -12 -14 0 450.86 34.57
 -12 -13 0 44.01 15.54
 -12 -12 0 388.14 31.7
 -12 -11 0 15.84 11.24
 -12 -10 0 1008.55 46.4
 -12 -9 0 16.74 10.31
 -12 -8 0 663.35 37.75
 12 -7 0 9.52 3.9
 -12 -7 0 18.89 9.52
 12 -6 0 1192.25 28.89
 -12 -6 0 1169.88 28.09
 12 -5 0 10.96 3.27
 -12 -5 0 10.31 3.2
 -12 -4 0 1480.47 56.81
 -12 -3 0 26.23 11.51
 -12 -2 0 1088.06 49.84
 12 -1 0 9.73 8.72
 -12 -1 0 -3.87 11.87
 12 0 0 2433.37 69.27
 -12 0 0 2675.51 83.88
 12 1 0 13.52 8.99
 12 2 0 1044.8 47.12
 12 3 0 16.37 9.75
 12 4 0 1627.66 61.32
 12 5 0 4.09 9.81
 12 6 0 1468.12 60.21
 12 6 0 1560.64 47.2
 12 7 0 16.96 10.16
 12 7 0 11.39 6.38
 12 8 0 737.81 45.95
 12 8 0 783.06 31.68
 12 9 0 29.7 14.13
 12 9 0 11.41 6.26
 12 10 0 1165.13 61.03
 12 10 0 1214.73 39.64
 12 11 0 -5.26 11.83
 12 11 0 3.2 5.95
 12 12 0 519.56 45.67
 12 13 0 1.46 13.39
 12 14 0 550.99 50.53
 12 15 0 -44.6 24
 -12 -17 1 43 17.11
 -12 -17 -1 51.9 17.25
 -12 -16 -1 32.27 15.32
 -12 -16 1 33.75 16.27
 -12 -16 -1 14.01 13.34
 -12 -15 -1 73.69 18.74
 -12 -15 1 83.41 18.64
 -12 -15 -1 53.33 15.82
 -12 -14 1 24.27 14.06
 -12 -14 -1 -0.49 10.32
 -12 -13 1 86.05 17.94
 -12 -13 -1 57.51 14.45
 -12 -12 1 27.37 13.44
 -12 -12 -1 -3.72 10.05
 -12 -11 1 87.1 17.18
 -12 -11 -1 65.73 14.29
 -12 -10 1 45.3 13.55
 -12 -10 -1 29.12 11.12
 -12 -9 1 92.93 16.05
 -12 -9 -1 81.75 14.97
 -12 -8 1 20.31 10.37
 -12 -8 -1 43.47 11.96
 -12 -7 1 113.81 16.52
 -12 -7 -1 131.02 19.56
 12 -6 -1 5.78 4.06
 -12 -6 -1 2.63 3.22
 -12 -6 1 -3.14 9.2
 -12 -5 -1 187.47 22.98
 -12 -5 1 141.56 17.79
 -12 -4 1 148.56 19.85
 -12 -4 -1 138.96 20.38
 -12 -3 1 143.33 19.53
 -12 -3 -1 107.62 17.69
 -12 -2 1 3.69 9.81
 -12 -2 -1 -5.5 11.68
 12 -1 1 175.48 20.22
 12 -1 -1 185.09 20.86
 -12 -1 1 202.81 22.08
 -12 -1 -1 118.86 18.86
 12 0 1 -9.51 8.2
 12 0 -1 2.14 7.54
 -12 0 1 -21.17 12.85
 12 1 1 188.97 21.6
 12 1 -1 179.17 20.34
 -12 1 1 205.38 22.99
 12 2 1 7.75 8.56
 12 2 -1 0.34 7.19
 12 3 1 120.45 17.54
 12 3 -1 122.08 18.34
 12 4 1 137.8 19.27
 12 4 -1 124.87 18.78
 12 5 -1 163.93 20.79
 12 5 1 159.23 20.65
 12 6 1 1.08 10.08
 12 6 -1 -2.46 9.2
 12 6 1 -8.98 9.39
 12 7 1 126.11 20.08
 12 7 -1 122.78 19.97
 12 7 1 124.86 14.83
 12 7 -1 140.74 12.44
 12 8 -1 12.44 10.74
 12 8 1 18.93 11.91
 12 8 1 23.84 9.1
 12 8 -1 22.01 5.69
 12 9 1 115.77 20.96
 12 9 -1 136.09 22.89
 12 9 1 98.28 13.77
 12 9 -1 110.36 10.77
 12 10 1 42.07 14.9
 12 10 1 39.41 10.06
 12 10 -1 36.45 7.05
 12 11 -1 99.49 21.56
 12 11 1 91.14 21
 12 11 1 70.61 12.29
 12 12 1 15.39 12.83
 12 12 -1 9.82 12.47
 12 12 1 3.45 7.06
 12 13 1 29.35 17.06
 12 13 -1 43.35 19.55
 12 14 1 -22.57 20.22
 12 14 -1 15.06 17.95
 12 15 1 31.76 15.69
 12 15 -1 58.16 19.67
 -12 18 1 -10.06 18.52
 -12 -17 -2 -10.75 16.3
 -12 -16 -2 92.75 20.74
 -12 -16 2 125.19 22.27
 -12 -16 -2 66.29 16.74
 -12 -15 -2 19.24 13.27
 -12 -15 -2 -1.31 14.49
 -12 -14 -2 173.1 25.98
 -12 -14 2 206.3 26.15
 -12 -13 -2 11.96 14.24
 -12 -13 -2 -16.88 14.2
 -12 -12 -2 229.56 26.03
 -12 -12 2 312.9 28.78
 -12 -11 2 47.49 15.81
 -12 -11 -2 34.8 14.82
 -12 -10 -2 240.69 25.59
 -12 -10 2 211.92 24.12
 -12 -9 2 19.59 11.57
 -12 -9 -2 30.62 14.74
 -12 -8 2 445.31 31.54
 -12 -8 -2 446.42 33.92
 -12 -7 2 53.15 13.28
 -12 -7 -2 73.22 17.58
 -12 -6 2 295.35 24.61
 -12 -6 -2 383.21 31.72
 -12 -5 2 13.34 8.4
 -12 -5 -2 33.76 11.99
 -12 -4 2 403.44 28.55
 -12 -4 -2 456.02 34.99
 -12 -3 2 52.64 13.14
 -12 -3 -2 -12.68 13.22
 12 -2 2 621.78 36.51
 12 -2 -2 600.92 35.74
 -12 -2 2 582.85 13.61
 12 -2 2 609.19 12.44
 -12 -2 2 702.4 36.87
 -12 -2 -2 658.26 44.02
 12 -1 2 9.59 6.91
 12 -1 -2 18.62 9.12
 -12 -1 2 30.91 11.56
 12 0 2 291.37 25.56
 12 0 -2 297.5 26.09
 -12 0 2 330.52 27.57
 12 1 2 -1.38 7.26
 12 1 -2 7.72 7.67
 -12 1 2 3.95 11.27
 12 2 2 676.8 37.96
 12 2 -2 621.17 37.99
 12 3 2 14.85 9.52
 12 3 -2 15.44 7.88
 12 4 2 442.4 32.62
 12 4 -2 462.61 33.38
 12 5 2 28.87 10.77
 12 5 -2 7.17 8.48
 12 6 2 314.13 28.96
 12 6 -2 364.63 30.85
 12 6 2 307.07 25.85
 12 6 -2 350.46 16.71
 12 7 2 59.02 15.29
 12 7 -2 63.5 15.52
 12 7 2 37.34 10.82
 12 7 -2 54.26 6.52
 12 8 2 467.88 37.9
 12 8 -2 459.17 35.97
 12 8 2 484.07 30.31
 12 8 -2 481.37 16.28
 12 9 2 5.48 11.22
 12 9 -2 12.58 13.44
 12 9 2 13.1 10.11
 12 10 2 222.27 29.52
 12 10 -2 202.23 27.18
 12 10 2 206.33 21.25
 12 11 -2 19.56 14.71
 12 11 2 3.95 7.98
 12 12 2 250.32 32.68
 12 12 -2 291.03 34.11
 12 12 2 271.35 25.21
 12 13 2 -6.87 16.29
 12 13 -2 -5.16 16.84
 12 14 2 166.28 29.94
 12 14 -2 136.56 26.55
 12 15 2 -6.53 15.5
 12 15 -2 -22.81 20.57
 -12 -17 -3 259.23 34.18
 -12 -16 -3 -18.16 15.7
 -12 -16 -3 34.41 18.42
 -12 -15 -3 170.78 27.02
 -12 -15 -3 232.14 29.07
 -12 -14 -3 5.34 12.97
 -12 -14 -3 53.41 18.7
 -12 -13 -3 466.53 36.99
 -12 -13 -3 444.87 39.7
 -12 -12 -3 7.99 13.46
 -12 -12 -3 38.64 15.32
 -12 -11 -3 430.1 35.49
 -12 -11 -3 413.49 36.97
 -12 -10 -3 5.15 11.67
 -12 -10 3 34.63 13.61
 -12 -10 -3 16.69 12.32
 -12 -9 3 519.39 34.2
 -12 -9 -3 509.58 37.73
 -12 -8 3 12.9 12.03
 -12 -8 -3 12.99 11.17
 -12 -7 3 906.26 43.03
 -12 -7 -3 957.28 51.16
 -12 -6 3 15.81 11.04
 -12 -6 -3 -17.33 13.01
 -12 -5 3 558.33 33.45
 -12 -5 -3 527.34 39.2
 -12 -4 3 0.39 7.69
 -12 -4 -3 -12.64 16.3
 -12 -3 3 1341.45 49.68
 12 -2 3 -13.04 9.82
 12 -2 -3 -3.31 7.7
 -12 -2 3 17.35 11.15
 12 -1 -3 791.84 41.26
 12 -1 3 786.24 39.92
 -12 -1 3 882.7 23.44
 12 -1 3 823.33 21.8
 -12 -1 3 826.38 40.88
 12 0 3 0.42 8.14
 12 0 -3 5.34 7.63
 -12 0 3 5.39 3.08
 12 0 3 5.27 3.61
 -12 0 3 14.2 9.35
 12 1 3 822.45 41.92
 12 1 -3 844.62 42.89
 -12 1 3 925.66 45.33
 12 2 3 9.23 9.8
 12 2 -3 -2.86 8.55
 -12 2 3 -22.29 15
 12 3 3 1511.05 58.42
 12 3 -3 1302.21 53.98
 12 4 3 4.12 8.35
 12 4 -3 0.14 8.36
 12 5 3 570.28 37.06
 12 5 -3 611.37 38.48
 12 5 3 541.08 35.4
 12 6 3 8.95 9.62
 12 6 -3 2.32 9.04
 12 6 3 0.9 8.82
 12 6 -3 3.39 2.46
 12 7 3 972.8 50.99
 12 7 -3 1024.43 51.55
 12 7 3 1054.33 48.01
 12 8 3 8.66 11.74
 12 8 -3 2.84 10.57
 12 8 3 8.63 8.82
 12 9 3 575.43 42.77
 12 9 -3 558.88 41.94
 12 9 3 567.57 36.56
 12 10 3 -12.34 13.36
 12 10 -3 -1.2 11.88
 12 10 3 1.36 9.19
 12 11 3 464.34 41.72
 12 11 -3 505.06 41.93
 12 11 3 455.49 33.28
 12 12 3 -7.81 14.68
 12 12 -3 6.6 12.72
 12 12 3 -0.47 9.98
 12 13 3 437.41 43.57
 12 13 -3 476.51 43.69
 12 13 3 464.8 35.98
 12 14 3 13.1 17.79
 12 14 -3 -20.97 19.78
 -12 -16 -4 -7.53 15.16
 -12 -16 -4 15.42 16.48
 -12 -15 -4 1.32 12.98
 -12 -15 -4 8.82 14.75
 -12 -14 -4 0.42 12.74
 -12 -14 -4 11.94 13.88
 -12 -13 -4 9.15 13.12
 -12 -13 -4 24.84 15.19
 -12 -12 -4 -0.75 12.51
 -12 -12 -4 13.45 12.81
 -12 -11 -4 5.77 11.59
 -12 -11 -4 25.15 15.23
 -12 -10 -4 13.74 14.8
 -12 -10 -4 -9.32 11.44
 -12 -9 -4 26 14.44
 -12 -9 -4 -9.62 13.48
 -12 -8 -4 24.44 15.05
 -12 -8 4 21.68 14.61
 -12 -7 -4 79.42 18.21
 -12 -7 4 76.19 15.52
 -12 -7 -4 32.56 14.16
 -12 -6 -4 8.01 10.34
 -12 -6 4 5.05 8.75
 -12 -5 4 10.24 10.22
 -12 -4 4 11.52 9.03
 12 -3 4 49.61 12.49
 12 -3 -4 54.37 12.36
 -12 -3 4 49.65 12.77
 12 -2 4 -6.55 8.18
 12 -2 -4 2.88 8.43
 -12 -2 4 -9.19 7.38
 12 -1 4 17.3 9.01
 12 -1 -4 10.66 8.37
 -12 -1 4 26.37 6.53
 12 -1 4 17.77 5.3
 -12 -1 4 30.14 11.22
 12 0 4 8.92 8.29
 12 0 -4 -3.85 7.46
 -12 0 4 2.11 4.53
 12 0 4 3.09 4.62
 -12 0 4 8.35 8.92
 12 1 4 33.46 10.85
 12 1 -4 19.11 10.19
 -12 1 4 23.19 6.14
 12 1 4 14.76 5.34
 -12 1 4 18.26 9.1
 12 2 4 -6.51 8.38
 12 2 -4 -6.55 7.66
 -12 2 4 -11.29 12.15
 12 3 -4 54.87 12.71
 12 3 4 68.16 14.46
 12 4 4 -5.05 9.1
 12 4 -4 -3.59 8.16
 -12 5 -4 5.55 8.83
 12 5 4 0.88 8.68
 12 5 -4 5.46 9
 12 5 4 -7.01 11.03
 -12 6 -4 10.8 8.65
 12 6 4 6.64 9.45
 12 6 -4 3.78 9.05
 12 6 4 -3.39 9.11
 -12 7 -4 55.11 12.51
 12 7 4 60.21 15.46
 12 7 -4 63.35 15.31
 12 7 4 48.23 13.81
 -12 8 -4 0.83 6.95
 12 8 4 10.79 11.85
 12 8 -4 17.44 12.2
 12 8 4 2.7 10.27
 12 9 4 -1.54 10.88
 12 9 -4 1.75 10.07
 -12 9 -4 7.01 7.67
 12 9 4 5.7 9.38
 12 10 -4 13.42 13.84
 12 10 4 1.25 10.93
 12 10 4 -0.21 9.22
 12 11 4 24.4 14.49
 12 11 -4 11.24 12.58
 12 11 4 21.15 12.18
 12 12 4 -20.88 17.08
 12 12 -4 -12.22 14.88
 12 12 4 -1.89 10.39
 12 13 4 -8.35 17.96
 12 13 -4 -8.69 15.95
 12 13 4 -14.45 14.54
 12 14 4 -17.14 21.19
 12 14 -4 -19.94 19.71
 -12 -16 -5 18.23 16.22
 -12 -15 -5 226.38 32.25
 -12 -14 -5 -21.97 17.27
 -12 -14 -5 -11.07 15.16
 -12 -13 -5 155.43 26.65
 -12 -13 -5 108.38 21.19
 -12 -12 -5 17.94 13.35
 -12 -12 -5 -25.93 19.03
 -12 -11 -5 335.28 36.9
 -12 -11 -5 265.39 30.56
 -12 -10 -5 10.93 14.59
 -12 -10 -5 -33.34 19.54
 -12 -9 -5 374.13 36.42
 -12 -9 -5 286.22 32.01
 -12 -8 -5 10.54 13.5
 -12 -8 -5 -73.28 23.42
 -12 -7 5 322.61 28.37
 -12 -7 -5 298.83 31.68
 -12 -6 -5 6.94 10.84
 -12 -6 5 13.54 12.54
 -12 -5 5 762.97 39.55
 -12 -5 -5 742.74 45.75
 -12 -4 -5 24.38 12.88
 -12 -4 5 31.47 12.24
 12 -3 5 391.56 28.58
 12 -3 -5 372.09 28.95
 -12 -3 5 387.6 27.56
 -12 -3 -5 412.24 33.34
 12 -2 5 4.73 7.01
 12 -2 -5 -2.4 9.12
 -12 -2 -5 12.59 10.18
 -12 -2 5 -14.04 10.54
 12 -1 -5 635.31 35.69
 12 -1 5 682.89 38.02
 -12 -1 5 675.47 30.94
 12 -1 5 657.45 28.43
 -12 -1 5 652.2 36.66
 -12 -1 -5 734.17 42.64
 -12 0 -5 7.23 9.58
 12 0 5 8.1 8.1
 12 0 -5 0.77 7.19
 -12 0 5 -0.83 6.61
 12 0 5 -3.03 5.53
 -12 0 5 9.21 10.37
 12 1 -5 637.61 36.18
 12 1 5 697.45 39.19
 -12 1 5 741.93 32.18
 12 1 5 686.43 29.57
 -12 1 5 718.7 38.32
 -12 1 -5 664.11 40.08
 -12 2 -5 3.38 8.75
 12 2 5 9.57 8.42
 12 2 -5 -4.29 8.08
 -12 2 5 2.34 6.3
 12 2 5 -8.65 7.67
 -12 2 5 -16.94 13.39
 12 3 -5 408.48 29.93
 12 3 5 440.18 31.86
 -12 3 -5 422.86 31.1
 12 4 -5 12.47 9.15
 -12 4 -5 17.73 11.05
 12 4 5 14 9.19
 12 4 5 -8.07 13.26
 12 5 5 823.35 44.36
 12 5 -5 811.81 43.17
 12 5 5 784.46 46.73
 -12 5 -5 803.94 41.78
 12 6 -5 6.56 8.57
 -12 6 -5 3.17 7.31
 12 6 5 14.16 10.23
 12 6 5 9.42 10.69
 12 7 5 344.13 31.02
 12 7 -5 331.52 29.68
 12 7 5 377.43 33.07
 -12 7 -5 329.77 26.99
 -12 8 -5 -5.05 7.38
 12 8 5 8.62 11.4
 12 8 -5 7.53 10.64
 12 8 5 -0.58 10.64
 12 9 5 431.08 36.71
 12 9 -5 452.66 37
 12 9 5 425.05 36.03
 12 10 5 -7.04 12.96
 12 10 -5 9.05 10.95
 12 10 5 9.7 13.3
 12 11 5 339.81 35.37
 12 11 -5 387.62 36.39
 12 11 5 410.42 37.02
 12 12 5 -12.3 15.07
 12 12 -5 -7.01 15.29
 12 12 5 9.08 12.41
 12 13 5 114.51 24.42
 12 13 -5 159.16 25.61
 12 13 5 165.38 25.73
 12 14 5 -18.58 17.01
 -12 -14 -6 86.97 22.74
 -12 -13 -6 -12.14 15.28
 -12 -12 -6 74.6 21.2
 -12 -11 -6 17.76 16.62
 -12 -10 -6 189.76 29.35
 -12 -9 -6 8.31 13.49
 -12 -8 -6 134.89 23.79
 -12 -7 -6 0.47 11.76
 -12 -7 6 37.23 14.23
 -12 -6 -6 209.55 27.95
 -12 -6 6 230.57 24.69
 12 -5 6 0.5 7.42
 -12 -5 -6 -7.52 11.92
 -12 -5 6 23.77 11.98
 12 -4 6 215.41 22.25
 12 -4 -6 231.2 23.24
 -12 -4 6 257.78 24.34
 -12 -4 -6 271.45 29.53
 12 -3 6 10.34 7.6
 12 -3 -6 13.43 8.7
 -12 -3 -6 12.6 9.81
 -12 -3 6 29.44 12.01
 -12 -2 -6 206.41 25.31
 12 -2 -6 198.9 20.63
 12 -2 6 197.38 20.88
 -12 -2 6 185.75 20.34
 -12 -1 -6 15.64 10.16
 12 -1 6 15.82 8.52
 12 -1 -6 17.24 9.36
 -12 -1 6 11.01 8.88
 12 -1 6 21.79 8.92
 12 0 -6 289.36 24.56
 12 0 6 343.39 27.28
 -12 0 6 338.63 25.56
 12 0 6 327.01 23.13
 -12 0 6 331.86 27.36
 -12 0 -6 277.63 28.43
 12 1 6 10.59 7.91
 -12 1 -6 25.53 12.08
 12 1 -6 21.54 8.27
 -12 1 6 14.58 8.43
 12 1 6 24.59 8.12
 -12 1 6 11.6 8.28
 -12 2 -6 207.83 23.96
 12 2 6 201.02 21.52
 12 2 -6 202.03 20.98
 -12 2 6 204.72 20.18
 12 2 6 184.6 17.67
 -12 2 6 164.1 18.77
 12 3 -6 28.61 10.57
 -12 3 -6 11.81 10.08
 12 3 6 15.33 9.03
 12 3 6 11.77 10.08
 -12 3 6 -1.85 9.6
 12 4 6 292.26 26.08
 12 4 -6 291.9 25.71
 12 4 6 266.28 29.71
 -12 4 -6 265.91 27.36
 12 5 -6 0.46 8.07
 -12 5 -6 1.46 9.84
 12 5 6 4.47 9.01
 12 5 6 -0.84 12.05
 12 6 6 227.92 24.68
 12 6 -6 245.43 25.42
 12 6 6 267.19 30.27
 -12 6 -6 242.8 24.57
 -12 7 -6 3.05 8.98
 12 7 6 24.03 13.37
 12 7 -6 9.52 10.56
 12 7 6 14.05 12.23
 12 8 -6 182.2 23.34
 12 8 6 170.33 23.02
 12 8 6 219.23 28.01
 12 9 -6 2.98 11.29
 12 9 6 -6.21 11.48
 12 9 6 13.09 12.7
 12 10 6 168.53 24.07
 12 10 -6 202.43 26.03
 12 10 6 219.21 28.92
 12 11 6 -9.93 14.89
 12 11 -6 -7.61 14.17
 12 11 6 12.96 14.18
 12 12 6 78.82 19.38
 12 12 -6 76.53 19.01
 12 12 6 86.27 20.83
 12 13 6 -14.6 16.13
 12 14 6 70.35 19.6
 -12 15 -6 -22.59 19.55
 -12 15 6 -19.99 18.82
 -12 -12 -7 7.59 15.56
 -12 -11 -7 13.57 14.27
 -12 -10 -7 -0.87 15.76
 -12 -9 -7 46.41 18.73
 -12 -8 -7 10.99 14.43
 -12 -7 -7 77.01 20.4
 12 -6 7 4.41 7.05
 12 -6 -7 -3.25 8.71
 -12 -6 -7 4.19 12.43
 -12 -6 7 28.17 14.63
 12 -5 7 40.82 10.45
 12 -5 -7 32.4 11.96
 -12 -5 -7 50.75 16.32
 -12 -5 7 78.56 16.82
 12 -4 7 9.53 7.1
 12 -4 -7 10.78 7.68
 -12 -4 -7 -7.74 12.22
 12 -3 7 73.73 13.25
 12 -3 -7 85.65 14.44
 -12 -3 -7 67.34 17.82
 -12 -3 7 84.73 15.35
 12 -2 7 -0.94 7.57
 12 -2 -7 -0.27 7.13
 -12 -2 -7 17.81 12.54
 -12 -2 7 -0.5 10.66
 -12 -1 -7 50.38 15.49
 12 -1 7 50.25 11.32
 12 -1 -7 72.7 13.31
 -12 -1 7 62.97 15.48
 12 -1 7 75.12 14.01
 -12 -1 7 86.87 16.13
 12 0 -7 -4.83 8.98
 12 0 7 13.59 8.38
 -12 0 -7 15.2 12.59
 -12 0 7 21.2 10.36
 12 0 7 12.18 9.32
 -12 1 -7 73.27 17.64
 12 1 7 76.43 13.8
 12 1 -7 57.73 12.02
 -12 1 7 83.44 16.68
 12 1 7 76.32 14.11
 -12 2 -7 4.13 10.64
 12 2 7 -2.73 7.27
 12 2 -7 8.19 8.06
 12 2 7 -8.09 14.29
 -12 2 7 -3.45 9.64
 12 2 7 -0.96 9.62
 12 3 -7 96.72 15.98
 -12 3 -7 100.58 19.18
 12 3 7 82.1 14.95
 12 3 7 105.19 20.27
 -12 3 7 60.51 12.83
 12 3 7 68.79 13.16
 -12 4 -7 15.22 11.29
 12 4 7 30.67 12.12
 12 4 -7 19.68 9.77
 12 4 7 14.73 12.01
 -12 5 -7 47.74 14.04
 12 5 7 56.64 14.35
 12 5 -7 64.57 13.76
 12 5 7 51.79 17.4
 12 6 7 -7.43 9.42
 12 6 -7 7.86 10.59
 12 6 7 11.3 14.45
 12 7 7 71.81 15.73
 12 7 -7 57.63 14.09
 12 7 7 72.8 19.18
 12 8 -7 -2.54 10.63
 12 8 7 2.41 10.4
 12 8 7 29.66 16.38
 12 9 7 46.8 14.54
 12 9 -7 54.69 15.98
 12 9 7 70.1 20.56
 12 10 7 14.49 15.34
 12 11 7 28.77 16.62
 12 12 7 13.63 16.01
 -12 -7 -8 1.26 13.73
 -12 -7 8 56.53 19.54
 -12 -6 -8 333.14 36.91
 -12 -6 8 331.17 30.57
 -12 -5 -8 -9.15 14.98
 -12 -5 8 24.1 12.91
 -12 -4 -8 287.14 34.21
 -12 -3 -8 14.22 12.63
 -12 -2 -8 488.07 41.92
 -12 -1 -8 11.18 13.02
 -12 -1 8 -0.81 11.46
 12 -1 8 15.35 10.5
 -12 0 -8 305.47 33.81
 -12 0 8 320.48 30.46
 12 0 8 313.18 27.48
 12 0 8 293.6 31.55
 12 1 8 -7.6 15.87
 -12 1 8 -10.79 13.65
 12 1 8 -10.84 10.23
 -12 2 8 498.73 37.52
 12 2 8 431.86 31.93
 12 2 8 516.44 42.56
 12 3 8 -3.7 12.71
 -12 3 8 11.46 11.01
 12 3 8 -18.61 12.4
 12 4 8 373.67 37.48
 12 5 8 22.89 15.08
 12 6 8 341.33 36.39
 12 7 8 4.72 12.54
 12 8 8 395.33 40.17
 12 9 8 17.76 16.79
 12 -2 9 4.17 11.93
 -12 -2 9 29.15 15.13
 12 -2 9 13.34 12.21
 12 -1 9 14.2 11.91
 -12 -1 9 30.01 15.03
 12 -1 9 48.41 15.77
 12 0 9 -9.96 14.73
 -12 0 9 -0.7 11.61
 12 0 9 7.69 11.51
 12 1 9 12.57 14.05
 -12 1 9 9.89 13.18
 12 1 9 16.08 10.06
 12 2 9 25.76 16.05
 -12 2 9 -1.75 15.3
 12 2 9 11.67 10.64
 12 3 9 38.44 17.79
 -12 3 9 21.14 12.76
 12 3 9 21.88 12.73
 12 4 9 34.86 16.68
 12 5 9 69.15 21.91
 -12 -3 10 1.33 13.43
 -12 -2 10 66.31 21.16
 -12 -1 10 22.61 17.98
 -12 0 10 103.5 22.96
 -12 1 10 8.72 13.74
 -12 2 10 54.56 19.54
 -12 3 10 -5.67 18.34
 -13 -16 0 31.14 15.28
 -13 -15 0 23.66 14.8
 -13 -14 0 6.49 11.6
 -13 -13 0 8.91 13.15
 -13 -12 0 2.9 11.26
 -13 -11 0 -4.86 9.46
 -13 -10 0 -1.05 9.77
 -13 -9 0 -2.88 9.99
 -13 -8 0 -16.77 12.71
 -13 -7 0 26.31 13.07
 -13 -6 0 30.97 14.59
 -13 -5 0 8.85 9.86
 -13 -4 0 13.72 10.83
 -13 -3 0 7.34 11.14
 13 -2 0 10.08 10.25
 -13 -2 0 -5.95 10.05
 13 -1 0 -5.9 8.89
 -13 -1 0 -28.59 16.23
 13 0 0 6.56 9.11
 -13 0 0 -37.93 17.21
 13 1 0 -3.55 7.91
 13 2 0 5.11 8.15
 13 3 0 5.13 8.59
 13 4 0 -5.57 10
 13 5 0 -13.01 11.33
 13 6 0 7.52 9.92
 13 6 0 -11.88 9.45
 13 7 0 -1.95 11.72
 13 7 0 -4.03 7.09
 13 8 0 9.62 13.46
 13 8 0 8.84 6.89
 13 9 0 -1.88 11.23
 13 9 0 0.95 5.48
 13 10 0 11.91 13.64
 13 10 0 8.26 7.63
 13 11 0 6.95 11.98
 13 12 0 15.03 15.92
 13 13 0 -2.54 15.87
 13 14 0 -29.89 20.68
 13 15 0 1 15.57
 13 16 0 -34.29 24.99
 -13 -16 -1 55.56 18.23
 -13 -16 1 67.88 18.18
 -13 -16 -1 49.65 16.07
 -13 -15 -1 152.69 25.06
 -13 -15 1 163.18 24.15
 -13 -15 -1 121.38 21.44
 -13 -14 1 146.23 22.64
 -13 -14 -1 80.83 17.92
 -13 -13 1 158.87 22.39
 -13 -13 -1 125.29 20.27
 -13 -12 1 206.41 24.93
 -13 -12 -1 127.9 18.9
 -13 -11 1 213.58 24.43
 -13 -11 -1 197.98 22.91
 -13 -10 -1 208.65 25.32
 -13 -10 1 207.3 23.06
 -13 -9 1 247.77 25.58
 -13 -9 -1 304.76 28.98
 -13 -8 -1 198.66 23.79
 -13 -8 1 145.92 19.14
 -13 -7 1 220.85 23.51
 -13 -7 -1 221.57 25.1
 -13 -6 1 210.2 22.54
 -13 -6 -1 257.42 27.92
 -13 -5 1 479.81 33.98
 -13 -5 -1 517.12 37.64
 -13 -4 1 443.31 33
 -13 -4 -1 483.18 37.22
 -13 -3 1 329.33 29.15
 -13 -3 -1 311.45 29.94
 13 -2 1 256.97 24.61
 13 -2 -1 245.4 24.12
 -13 -2 1 317.06 28.75
 -13 -2 -1 253.4 28.57
 13 -1 -1 377.21 29.15
 13 -1 1 379.73 29.6
 -13 -1 1 407.48 32.96
 -13 -1 -1 347.55 32.82
 13 0 1 209.79 22.53
 13 0 -1 205.72 22.69
 -13 0 1 194.8 25.07
 13 1 1 370.05 30.46
 13 1 -1 380.39 30.31
 -13 1 1 345.68 31.47
 13 2 1 301.65 27.78
 13 2 -1 271.12 26.1
 13 3 1 329.3 29.01
 13 3 -1 297.03 27.88
 13 4 1 446.1 34.44
 13 4 -1 482.22 36.31
 13 5 1 501.84 36.46
 13 5 -1 467.94 35.35
 13 6 1 243.47 26.45
 13 6 -1 258.35 28.29
 13 6 1 235.75 21.5
 13 7 1 224.2 26.67
 13 7 -1 228.64 26.69
 13 7 1 240.6 21.15
 13 8 -1 171.08 24.7
 13 8 1 176.92 25.2
 13 8 1 182.45 19.08
 13 9 1 308.02 32.03
 13 9 -1 295.99 31.98
 13 9 1 295.88 23.48
 13 10 1 246.52 30.73
 13 10 -1 238.04 30.16
 13 10 1 223.29 20.38
 13 11 1 241.75 30.82
 13 11 -1 222.37 29.53
 13 11 1 255.57 22.13
 13 12 -1 215.6 31.11
 13 12 1 203.81 29.29
 13 12 1 198.43 20.05
 13 13 1 154.24 28.77
 13 13 -1 163.53 28.34
 13 14 1 98.36 24.79
 13 14 -1 88.05 22.47
 13 15 1 111.81 25.88
 13 15 -1 103.84 25.51
 13 16 1 33.79 19.8
 13 16 -1 16.67 19.21
 -13 -16 -2 45.79 17.42
 -13 -16 -2 84.83 20.97
 -13 -15 -2 88.9 20.98
 -13 -15 2 120.75 22.12
 -13 -15 -2 111.8 20.79
 -13 -14 -2 82.33 20.43
 -13 -14 2 84.06 19.66
 -13 -14 -2 121.82 23.88
 -13 -13 -2 70.3 19.1
 -13 -13 2 90.94 20.23
 -13 -13 -2 127.13 23.56
 -13 -12 -2 306.68 30.48
 -13 -12 2 271.92 28.53
 -13 -11 2 87.73 17.57
 -13 -11 -2 126.8 21.33
 -13 -10 2 145.93 20.85
 -13 -10 -2 143.39 22.38
 -13 -9 2 137.77 19.47
 -13 -9 -2 148.01 22.61
 -13 -8 2 204.66 23.27
 -13 -8 -2 212.88 26.25
 -13 -7 2 272.18 25.9
 -13 -7 -2 261.38 28.38
 -13 -6 2 194.2 21.85
 -13 -6 -2 231.48 27.56
 -13 -5 2 86.15 15.19
 -13 -5 -2 92.44 17.8
 -13 -4 2 417.98 31.2
 -13 -4 -2 359.55 33.49
 -13 -3 2 191.7 22.17
 -13 -3 -2 137 20.9
 13 -2 2 474.49 32.91
 13 -2 -2 437.87 32.07
 -13 -2 2 511.28 35.35
 -13 -2 -2 492.89 39.74
 13 -1 2 242.38 24.22
 13 -1 -2 274.38 25.11
 -13 -1 2 256.78 25.74
 13 0 2 96.67 16.86
 13 0 -2 87.78 15.27
 -13 0 2 85.63 17.23
 13 1 2 264.49 25.78
 13 1 -2 270.92 25.95
 -13 1 2 229.73 26.17
 13 2 2 464.62 33.77
 13 2 -2 486.38 34.01
 13 3 2 163.09 21.05
 13 3 -2 138.57 19.86
 13 4 2 380.09 31.67
 13 4 -2 395.51 32.39
 13 5 2 92.61 18.08
 13 5 -2 77.1 17.01
 13 6 2 232.02 25.91
 13 6 -2 232.55 26.48
 13 6 -2 234.15 15.16
 13 6 2 246.72 23.51
 13 7 2 297.49 29.92
 13 7 -2 294.15 29.86
 13 7 2 319.48 26.05
 13 7 -2 313.62 15.4
 13 8 -2 211.4 26.49
 13 8 2 237.73 27.5
 13 8 2 234.97 22.74
 13 9 2 162.71 25.14
 13 9 -2 173.45 26.04
 13 9 2 159.72 19.24
 13 10 2 130.33 25.17
 13 10 -2 133.29 24.53
 13 10 2 118.65 17.62
 13 11 2 45.9 17.44
 13 11 -2 52.49 18.25
 13 11 2 70.05 14.37
 13 12 2 258 33.55
 13 12 -2 279.44 34.68
 13 12 2 285.38 25.66
 13 13 2 71.71 20.64
 13 13 -2 81.9 22
 13 13 2 51.88 12.71
 13 14 2 8.29 17.61
 13 14 -2 91.31 23.37
 13 15 2 35 17.81
 13 15 -2 59.2 20.55
 -13 -16 -3 -5.03 13.8
 -13 -16 -3 43.29 18.88
 -13 -15 -3 27.43 15.19
 -13 -15 3 82.62 20.11
 -13 -15 -3 72.34 19.74
 -13 -14 -3 -9.87 12.48
 -13 -14 3 39.27 16.81
 -13 -14 -3 44.9 18.83
 -13 -13 -3 50.35 18.73
 -13 -13 3 76.92 20.6
 -13 -13 -3 79.03 20.08
 -13 -12 -3 31.75 16.14
 -13 -12 3 58.18 17.16
 -13 -12 -3 52.89 17.83
 -13 -11 -3 23.3 16.34
 -13 -11 3 53.03 16.79
 -13 -11 -3 30.66 14.11
 -13 -10 3 27.22 14.69
 -13 -10 -3 11.88 13.13
 -13 -9 3 97.56 18.49
 -13 -9 -3 87.67 18.88
 -13 -8 3 16.62 11.6
 -13 -8 -3 -1.17 11.58
 -13 -7 3 199.16 22.97
 -13 -7 -3 183.17 25.33
 -13 -6 3 -6.46 8.97
 -13 -6 -3 -5.8 16.4
 -13 -5 3 31.24 11.44
 -13 -5 -3 -14.73 17.03
 -13 -4 3 -4.35 10.78
 -13 -4 -3 -25.33 19.33
 -13 -3 3 136.74 19.69
 13 -2 3 -0.05 8.54
 13 -2 -3 2.66 8.74
 -13 -2 3 17.06 4.3
 13 -2 3 15.14 3.83
 13 -1 -3 181.68 21.15
 13 -1 3 174.83 20.74
 -13 -1 3 193.44 10.06
 13 -1 3 180.8 9.27
 -13 -1 3 186.56 21.83
 13 0 3 -0.83 7.89
 13 0 -3 -5.14 8.93
 -13 0 3 -4.34 10.04
 13 1 3 160.61 21.1
 13 1 -3 189.05 21.75
 -13 1 3 194.86 23.11
 13 2 3 19.19 10.33
 13 2 -3 15.26 9.47
 13 3 3 134.33 19.59
 13 3 -3 112.13 17.78
 13 4 -3 11.98 9.1
 13 4 3 13.05 10.86
 13 5 3 37.03 12.98
 13 5 -3 52.98 14.13
 13 6 3 1.91 10.19
 13 6 -3 14.84 11.56
 13 6 3 -2.93 10.11
 13 7 3 192.98 26.23
 13 7 -3 223.3 26.85
 13 7 3 221.19 23.86
 13 8 3 -3.68 11.3
 13 8 -3 2.04 12.07
 13 8 3 8.27 9.65
 13 9 3 128.61 23.3
 13 9 -3 119.76 22.34
 13 9 3 116.07 18.45
 13 10 3 10.78 12.93
 13 10 -3 13.99 13.89
 13 10 3 7.59 9.6
 13 11 3 23.24 13.73
 13 11 -3 39.04 17.77
 13 11 3 32.32 12.2
 13 12 -3 35.06 16.77
 13 12 3 13.59 15.07
 13 12 3 11.3 10.75
 13 13 3 24.15 16.03
 13 13 -3 33.34 16.33
 13 13 3 35.37 12.36
 13 14 3 -7.82 16.92
 13 14 -3 -13.81 16.5
 13 15 3 12.22 16.2
 13 15 -3 37.76 19.26
 -13 -16 -4 149.46 26.79
 -13 -16 -4 155.43 28.89
 -13 -15 -4 89.5 22.09
 -13 -15 -4 106.36 23.72
 -13 -14 -4 137.25 25.22
 -13 -14 -4 144.22 25.58
 -13 -13 -4 93.91 22.8
 -13 -13 4 115.84 22.25
 -13 -13 -4 45.06 17
 -13 -12 -4 145.34 25.39
 -13 -12 -4 100.61 20.46
 -13 -11 -4 120.86 23.66
 -13 -11 -4 81.04 19.02
 -13 -10 4 291.73 29.53
 -13 -10 -4 278.83 32.78
 -13 -10 -4 206.35 26.56
 -13 -9 -4 200.52 27.47
 -13 -9 4 230.04 26
 -13 -9 -4 136.57 22.54
 -13 -8 4 339.37 29.36
 -13 -8 -4 295.95 31.82
 -13 -8 -4 342.72 33.86
 -13 -7 4 257.64 25.92
 -13 -7 -4 244.86 28.79
 -13 -7 -4 207.08 26.71
 -13 -6 4 371.56 29.82
 -13 -6 -4 323.16 34.63
 -13 -6 -4 389.14 34.52
 -13 -5 4 216.75 23.01
 -13 -4 4 270.41 24.65
 13 -3 4 171.73 21.44
 13 -3 -4 167.26 20.86
 -13 -3 4 146.38 18.59
 13 -2 -4 339.27 28.53
 13 -2 4 312.83 27.84
 -13 -2 4 356.81 19.11
 13 -2 4 342.01 17.18
 -13 -2 4 409.41 30.98
 13 -1 4 339.9 28.61
 13 -1 -4 296.82 26.76
 -13 -1 4 330.93 17.82
 13 -1 4 338.13 16.9
 -13 -1 4 356.16 29.19
 13 0 4 550.62 35.99
 13 0 -4 590.7 36.18
 -13 0 4 613.8 23.64
 13 0 4 569.67 21.73
 -13 0 4 648.93 39.34
 13 1 4 336.35 28.85
 13 1 -4 329.9 28.3
 -13 1 4 297.67 28.56
 13 2 4 377.87 30.64
 13 2 -4 343.62 29.23
 -13 2 4 358.76 31.07
 13 3 -4 193.32 22.3
 13 3 4 178.88 22.12
 13 4 4 276.38 27.92
 13 4 -4 248.06 25.49
 13 5 4 239.77 26.15
 13 5 -4 221.42 24.6
 13 5 4 198.95 24.25
 13 6 4 416.62 35.22
 13 6 -4 419.72 34.18
 13 6 4 439.27 34.07
 -13 6 -4 393.13 28.92
 13 7 4 247.4 28.02
 13 7 -4 239.41 27.25
 13 7 4 281.32 28.73
 -13 7 -4 258.96 24.23
 13 8 4 360.41 34.63
 13 8 -4 364.32 33.58
 13 8 4 387.55 33.16
 -13 8 -4 376.87 27.21
 13 9 4 213.61 28.07
 13 9 -4 220.62 27.73
 13 9 4 246.59 27.2
 13 10 4 268.7 31.69
 13 10 -4 329.4 34.07
 13 10 4 300.22 29.58
 13 11 4 135.66 25.34
 13 11 -4 120.28 22.15
 13 11 4 126.91 21.09
 13 12 4 97.8 23.24
 13 12 -4 160.31 26.95
 13 12 4 134.99 22.44
 13 13 4 93.54 23.26
 13 13 -4 71.4 19.93
 13 13 4 75.93 18.16
 13 14 4 130.62 26.85
 13 14 -4 163.3 28.5
 13 14 4 117.35 20.82
 -13 -14 -5 -1.22 13.91
 -13 -14 -5 -23.09 19.58
 -13 -13 -5 40.75 18.85
 -13 -13 -5 -32.9 20.4
 -13 -12 -5 17.76 14.28
 -13 -12 -5 -18.27 17.91
 -13 -11 -5 8.02 14.22
 -13 -11 -5 -23.92 19.87
 -13 -10 -5 39.99 16.89
 -13 -10 5 70.11 19.3
 -13 -9 -5 102.44 23.01
 -13 -9 5 156.92 24.61
 -13 -8 -5 16.35 14.57
 -13 -8 5 37.05 14.39
 -13 -7 -5 96.24 19.84
 -13 -7 5 88.03 18.06
 -13 -6 -5 21.56 14.49
 -13 -6 5 34.46 13.67
 -13 -5 -5 77.71 16.92
 -13 -5 5 73.7 16.1
 13 -4 5 47.99 13.09
 13 -4 -5 57.3 14.07
 -13 -4 -5 74.56 17.97
 -13 -4 5 42.1 13.74
 13 -3 5 9.47 8.4
 13 -3 -5 20.74 10.78
 -13 -3 -5 27.54 12.35
 -13 -3 5 10.8 8.59
 13 -2 5 17.68 9.11
 13 -2 -5 17.21 9.6
 -13 -2 -5 16.78 11.51
 -13 -2 5 47.14 15.35
 -13 -1 -5 160.38 22.18
 13 -1 5 124.49 18.42
 13 -1 -5 151.92 18.94
 -13 -1 5 142.33 14.82
 13 -1 5 141.26 13.56
 -13 -1 5 176.52 22.15
 -13 0 -5 32.6 13.55
 13 0 5 21.27 9.6
 13 0 -5 14.65 9.52
 -13 0 5 17.71 7.82
 13 0 5 6.98 5.11
 -13 0 5 30.76 11.96
 -13 1 -5 168.51 21.79
 13 1 5 160.36 20.52
 13 1 -5 145.09 19.19
 -13 1 5 150.57 14.73
 13 1 5 135.61 13.21
 -13 1 5 107.37 17.49
 13 2 -5 25.11 10.12
 -13 2 -5 38.77 13.08
 13 2 5 7.34 8.47
 -13 3 -5 23.19 12.52
 13 3 -5 22.25 10.22
 13 3 5 28.58 12.01
 -13 4 -5 62.77 14.69
 13 4 -5 68.7 15.02
 13 4 5 55.55 13.98
 13 4 5 23.76 11.86
 -13 5 -5 79.53 15.26
 13 5 5 78.95 17.06
 13 5 -5 90.59 17.62
 13 5 5 70.64 16.17
 13 6 5 24.76 11.36
 13 6 -5 26.73 12.31
 -13 6 -5 34.76 11.41
 13 6 5 22.02 11.62
 -13 7 -5 85.39 16.07
 13 7 5 87.53 19.18
 13 7 -5 85.59 17.63
 13 7 5 89.84 20.08
 -13 8 -5 7.46 8.61
 13 8 5 26.98 14.9
 13 8 -5 13.57 12.91
 13 8 5 8.79 13.01
 13 9 5 106.39 21.39
 13 9 -5 100.62 20.72
 13 9 5 96.57 19.98
 13 10 -5 28.16 14.01
 13 10 5 19.16 12.97
 13 10 5 33.86 15.69
 13 11 -5 -8.06 14.59
 13 11 5 14.28 13.31
 13 11 5 6.48 11.95
 13 12 5 1.31 17
 13 12 -5 6.22 13.24
 13 12 5 25.03 12.84
 13 13 5 -9.66 17.03
 13 13 -5 -6.17 16.37
 13 13 5 5.22 13.83
 13 14 5 -15.77 17.41
 -13 -13 -6 26.28 17.59
 -13 -12 -6 73.68 21.83
 -13 -11 -6 -5.68 15.81
 -13 -10 -6 126.89 25.87
 -13 -9 -6 73.96 20.13
 -13 -9 6 95.73 19.6
 -13 -8 -6 38.4 16.81
 -13 -8 6 82 17.85
 -13 -7 -6 74.7 18.85
 -13 -7 6 101.78 19.78
 -13 -6 -6 97.36 20.09
 -13 -6 6 112.65 19.69
 13 -5 6 39.2 12.18
 13 -5 -6 38.2 12.19
 -13 -5 -6 60.5 17.49
 -13 -5 6 58.16 14.74
 13 -4 6 163.54 20
 13 -4 -6 161.45 20.84
 -13 -4 -6 150.64 24.05
 -13 -4 6 169.69 21.66
 13 -3 6 27.37 9.53
 13 -3 -6 21.99 9.41
 -13 -3 -6 41.93 14.96
 -13 -3 6 22.03 10.18
 13 -2 6 104.46 16.58
 13 -2 -6 86.38 14.94
 -13 -2 -6 84.17 18.17
 -13 -2 6 130.55 18.95
 -13 -1 -6 90.71 18.7
 13 -1 6 97.19 16.18
 13 -1 -6 103.13 16.43
 -13 -1 6 80.12 13.78
 13 -1 6 100.75 13.13
 -13 -1 6 115.56 18.73
 -13 0 -6 105.13 18.74
 13 0 6 96.32 16.34
 13 0 -6 111.41 16.84
 -13 0 6 104.72 14.62
 13 0 6 102.96 13.22
 -13 0 6 109.91 18.58
 13 1 6 111.57 17.59
 -13 1 -6 93.77 17.6
 13 1 -6 91.43 15.38
 -13 1 6 103.7 14.64
 13 1 6 81.11 11.82
 -13 1 6 77.89 15.36
 13 2 -6 99.85 16.1
 -13 2 -6 83.52 16.82
 13 2 6 101.94 16.87
 -13 2 6 93.08 14.24
 13 2 6 88.11 12.47
 13 3 -6 37.17 11.93
 -13 3 -6 36.82 14.18
 13 3 6 45.21 13.41
 13 3 6 25.21 11.78
 13 4 6 197.77 22.76
 13 4 -6 183.16 21.05
 13 4 6 207.04 26.37
 -13 4 -6 200.19 24.7
 13 5 -6 44.23 13.62
 -13 5 -6 42.94 13.57
 13 5 6 55.54 14.64
 13 5 6 48.11 16.58
 -13 6 -6 89.56 16.12
 13 6 6 111.15 19.31
 13 6 -6 112.54 19.05
 13 6 6 150.06 25.19
 -13 7 -6 80.38 16.12
 13 7 6 118.86 20.48
 13 7 -6 102.57 19.32
 13 7 6 115.39 23.27
 13 8 6 41.17 16.21
 13 8 -6 53.16 16.03
 13 8 6 67.34 18.74
 13 9 6 84.7 19.01
 13 9 -6 79.07 18
 13 9 6 79.16 20.24
 13 10 -6 123.84 23.08
 13 10 6 105.37 21.25
 13 10 6 126.65 23.61
 13 11 6 -14.18 14.64
 13 11 -6 12.65 12.89
 13 11 6 12.57 15.39
 13 12 6 42.93 16.68
 13 12 -6 45.52 15.99
 13 13 6 17.14 14.61
 -13 -10 -7 95.05 24.32
 -13 -9 -7 117.46 25.91
 -13 -9 7 184.27 26.55
 -13 -8 -7 115.69 25.04
 -13 -8 7 154.58 23.26
 -13 -7 -7 208.44 29.07
 13 -7 7 167.92 20.38
 13 -7 -7 206.21 24.49
 -13 -7 7 247.85 27.98
 13 -6 7 83.9 14.59
 13 -6 -7 125.29 19.24
 -13 -6 -7 122.28 23.22
 -13 -6 7 140.07 21.51
 13 -5 7 144.49 18
 13 -5 -7 160.95 20.82
 -13 -5 -7 153.6 25.96
 -13 -5 7 200.25 23.43
 -13 -4 -7 176.79 27.39
 13 -4 7 173.83 19.79
 13 -4 -7 212.74 23.16
 -13 -4 7 197.05 23.35
 13 -3 7 248.36 23.1
 13 -3 -7 296 26.35
 -13 -3 7 261.33 25.52
 -13 -3 -7 248 31.22
 13 -2 7 184.29 20.27
 -13 -2 -7 205.73 28.39
 13 -2 -7 193.88 21.99
 13 -2 7 186.01 19.43
 -13 -2 7 190.67 22.38
 -13 -2 7 216.84 24.36
 -13 -1 -7 224.06 28.58
 13 -1 7 210.75 21.82
 13 -1 -7 211.58 21.63
 -13 -1 7 238.93 24.03
 13 -1 7 206.97 20.22
 13 0 7 97.35 15.92
 -13 0 -7 113.58 20.52
 13 0 -7 102.25 15.78
 -13 0 7 99.09 16.5
 13 0 7 137.39 17.37
 -13 1 -7 199.59 26.4
 13 1 7 216.87 22.19
 13 1 -7 234.28 22.89
 13 1 7 202.1 19.91
 -13 1 7 206.62 21.72
 13 2 -7 207.63 21.81
 13 2 7 204.31 22.16
 -13 2 -7 224.44 28.59
 13 2 7 195.24 27.68
 13 2 7 197.09 20.01
 -13 2 7 203.01 22.42
 13 3 7 290.9 26.42
 13 3 -7 322.43 27.24
 13 3 7 296.01 33.44
 -13 3 -7 313.06 31.7
 -13 4 -7 197.61 26.2
 13 4 7 210.9 23.88
 13 4 -7 227 23.77
 13 4 7 232.2 30.74
 -13 5 -7 207.77 26.83
 13 5 7 185.63 22.62
 13 5 -7 202.28 23.71
 13 5 7 231.11 30.77
 13 6 7 148.15 21.34
 13 6 -7 163.78 22.12
 13 6 7 179.19 27.92
 13 7 7 194.7 24.17
 13 7 -7 237.87 26.53
 13 7 7 267.79 32.9
 13 8 -7 117.61 20.21
 13 8 7 102.07 22.85
 13 9 7 169.09 28.22
 13 10 7 99.69 23.66
 13 11 7 165.86 29.15
 -13 -10 8 44.43 19.14
 -13 -9 8 49.01 18.48
 -13 -8 -8 -18.21 17.53
 -13 -8 8 31.81 16.96
 -13 -7 -8 14.45 16.23
 -13 -7 8 23.62 13.74
 -13 -6 -8 -25.57 16.29
 -13 -6 8 26.79 15.67
 -13 -5 -8 -15.33 16.2
 -13 -4 -8 -1.78 14.55
 -13 -3 -8 -7.72 14.94
 -13 -2 -8 1.12 12.49
 -13 -2 8 21.62 15.2
 -13 -1 -8 -7.09 13.92
 -13 -1 8 7.77 10.51
 13 -1 8 10.96 10.56
 -13 0 -8 -10.33 13.72
 -13 0 8 -4.38 12.19
 13 0 8 6.09 9.57
 -13 1 -8 -6.96 14.03
 13 1 8 -6.74 16.48
 -13 1 8 7.13 11.94
 13 1 8 6.18 9.8
 13 2 8 21.14 17.61
 -13 2 8 -7.58 11.91
 13 3 8 6.74 11.9
 -13 3 8 -20.86 15.05
 13 4 8 13.34 13.7
 13 5 8 4.47 15.88
 13 6 8 39.44 19.65
 13 7 8 14.2 13.72
 13 8 8 5.61 14.39
 13 -2 9 25.39 14.25
 13 -1 9 74 18.45
 13 0 9 59.84 18.49
 13 1 9 103.03 21.82
 13 2 9 90.82 23.06
 13 3 9 138.3 26.54
 -14 -15 0 117.11 21.8
 -14 -14 0 19.25 13.82
 -14 -13 0 419.82 35.4
 -14 -12 0 8.45 11.67
 -14 -11 0 525.23 38.43
 -14 -10 0 -23.03 14.06
 -14 -9 0 431.98 34.76
 -14 -8 0 29.44 15.78
 -14 -7 0 379.34 33
 -14 -6 0 44.83 15.51
 -14 -5 0 1123.86 55.3
 -14 -4 0 14.83 10.78
 -14 -3 0 1282.43 61.48
 14 -2 0 9.27 9.78
 -14 -2 0 -15.56 14.95
 14 -1 0 546.27 38.03
 -14 -1 0 623.77 45.13
 14 0 0 3.79 8.76
 14 1 0 667.8 40.7
 14 2 0 9.89 9.19
 14 3 0 1242.62 57.36
 14 4 0 8.24 9.88
 14 5 0 1156.17 57.45
 14 6 0 7.18 11.46
 14 7 0 410.98 36.01
 14 7 0 427.34 26.65
 14 8 0 1.84 11.96
 14 8 0 16.14 8.69
 14 9 0 503.96 43.42
 14 9 0 553.27 28.59
 14 10 0 20.2 15.25
 14 10 0 20.74 7.64
 14 11 0 635.14 52.12
 14 12 0 6.03 15.58
 14 13 0 483.53 47.55
 14 14 0 -0.76 15.62
 14 15 0 147.22 30.11
 -14 -16 -1 9.38 13.82
 -14 -15 -1 7.77 14.38
 -14 -15 1 2.03 14.02
 -14 -15 -1 -17.89 15.14
 -14 -14 1 64.88 18.3
 -14 -14 -1 4.87 13.13
 -14 -13 1 56.82 17.13
 -14 -13 -1 5.4 11.82
 -14 -12 1 50.9 16.25
 -14 -12 -1 65.82 17.66
 -14 -11 1 25.95 12.47
 -14 -11 -1 79.83 19.69
 -14 -10 1 37.66 13.18
 -14 -10 -1 108.64 20.72
 -14 -9 1 -0.83 10.7
 -14 -9 -1 33.95 16.11
 -14 -8 1 29.18 11.62
 -14 -8 -1 71.67 18.06
 -14 -7 1 48.3 14.92
 -14 -7 -1 72.36 19.06
 -14 -6 1 95.69 20.55
 -14 -6 -1 82.57 19.08
 -14 -5 1 31.5 14.14
 -14 -5 -1 11.15 11.2
 -14 -4 1 154.59 22.48
 -14 -4 -1 121.48 19.96
 -14 -3 1 154.68 21.25
 -14 -3 -1 117.47 19.82
 14 -2 1 86.07 16.22
 14 -2 -1 92.23 17.31
 -14 -2 1 101.95 19.4
 -14 -2 -1 60.85 14.77
 14 -1 1 -0.81 8.58
 14 -1 -1 -5.31 10.54
 -14 -1 1 -4.19 12.67
 14 0 1 47.58 13.73
 14 0 -1 59.01 14.51
 -14 0 1 16.52 10.58
 14 1 1 4.44 8.64
 14 1 -1 9.66 10.5
 14 2 1 84.35 16.7
 14 2 -1 98.26 17.54
 14 3 1 145.81 21.75
 14 3 -1 145.09 21.66
 14 4 1 125.45 19.46
 14 4 -1 115.18 19.86
 14 5 1 0.78 10.83
 14 5 -1 3.01 10.01
 14 6 1 61.36 16.21
 14 6 -1 81.79 18.64
 14 6 1 51.65 11.48
 14 7 1 54.34 15.74
 14 7 -1 36.95 12.77
 14 7 1 43.5 10.78
 14 8 1 38.89 15.99
 14 8 -1 46.64 15.41
 14 8 1 57.8 12.7
 14 9 1 5.09 12.15
 14 9 -1 13.01 14.11
 14 9 1 7.65 8.99
 14 10 1 82.52 21.57
 14 10 -1 84.49 21.36
 14 10 1 66.46 12.73
 14 11 1 16.54 14.39
 14 11 -1 23.98 15.91
 14 11 1 10.02 9.02
 14 12 1 67.27 22.03
 14 12 -1 64.53 20.77
 14 13 1 19.4 15.26
 14 13 -1 17.2 14.91
 14 14 1 32.91 18.62
 14 14 -1 26.95 16.89
 14 15 1 -62.48 27.8
 14 15 -1 -21.12 20.76
 -14 -16 -2 16.31 13.81
 -14 -15 -2 110.14 23.4
 -14 -15 2 143.45 24.3
 -14 -15 -2 177.97 28.69
 -14 -14 -2 12.43 15.11
 -14 -14 2 43.3 17.36
 -14 -14 -2 66.67 19.05
 -14 -13 -2 183.81 28.79
 -14 -13 2 173.98 25.49
 -14 -13 -2 195.56 27.82
 -14 -12 2 31.22 15.14
 -14 -12 -2 42.77 18.14
 -14 -11 2 293.25 29.74
 -14 -11 -2 296.51 31.63
 -14 -10 2 16.27 11.48
 -14 -10 -2 35.9 14.88
 -14 -9 2 268.72 27.85
 -14 -9 -2 274.72 30.63
 -14 -8 2 4.31 9.71
 -14 -8 -2 15.02 12.31
 -14 -7 2 348.11 29.94
 -14 -7 -2 405.28 36
 -14 -6 2 17.25 11.11
 -14 -6 -2 6.29 11.76
 -14 -5 2 457.54 33.92
 -14 -5 -2 428.14 38.16
 -14 -4 2 33.83 14.65
 -14 -4 -2 -23.98 16.14
 14 -3 2 487.19 35.52
 14 -3 -2 407.22 33.19
 -14 -3 2 525.58 37.01
 -14 -3 -2 418.76 39.71
 14 -2 2 -2.26 8.7
 14 -2 -2 -6.07 10.07
 -14 -2 2 0.96 10.76
 14 -1 2 513.87 35.77
 14 -1 -2 452.96 34.59
 -14 -1 2 505.63 38.83
 14 0 2 102.74 17.4
 14 0 -2 106 18.05
 -14 0 2 55.09 12.97
 14 1 2 470.67 35.48
 14 1 -2 488.66 35.62
 -14 1 2 518.73 39.44
 14 2 2 4.24 9.52
 14 2 -2 -1.68 10.26
 14 3 2 473.22 36.29
 14 3 -2 468.51 35.44
 14 4 -2 -4.35 11.29
 14 4 2 3.88 10.58
 14 5 2 421.16 35.79
 14 5 -2 403.24 35.1
 14 6 2 28.55 11.65
 14 6 -2 13.43 11.42
 14 6 -2 15.68 4.86
 14 6 2 14.12 8.4
 14 7 2 392.43 35.97
 14 7 -2 430.31 37.55
 14 7 2 430.08 31.33
 14 8 2 9.4 12.36
 14 8 -2 21.62 14.12
 14 8 2 11.05 9.71
 14 9 2 262.45 32.57
 14 9 -2 278.83 32.64
 14 9 2 308.47 27.24
 14 10 2 58.76 19.16
 14 10 -2 18.67 15.55
 14 10 2 39.13 12.32
 14 11 2 319.97 36.43
 14 11 -2 310.06 37.71
 14 11 2 309.35 26.95
 14 12 2 -8.38 14.4
 14 12 -2 17.63 15.21
 14 12 2 11.84 10.76
 14 13 2 171.15 30.75
 14 13 -2 192.53 30.21
 14 14 2 17.28 17.58
 14 14 -2 -19.21 18.81
 14 15 2 78.87 23.04
 14 15 -2 101.26 26.97
 -14 -16 -3 212.92 30.52
 -14 -15 -3 7.53 14.74
 -14 -15 -3 17.75 17.97
 -14 -14 -3 198.93 30.55
 -14 -14 3 229.97 29.82
 -14 -14 -3 208.16 29.37
 -14 -13 -3 23.25 17.04
 -14 -13 3 28.14 15.84
 -14 -13 -3 18.03 16.01
 -14 -12 -3 208.43 30.61
 -14 -12 3 246.72 28.16
 -14 -12 -3 212.04 29.65
 -14 -11 -3 21.92 15.28
 -14 -11 3 17.04 14.1
 -14 -11 -3 22.03 14.84
 -14 -10 3 317.26 30.43
 -14 -10 -3 299.68 32.69
 -14 -9 3 13.83 12.04
 -14 -9 -3 -13.57 14.19
 -14 -8 3 493.03 36.28
 -14 -8 -3 516.09 42.12
 -14 -7 3 4 9.81
 -14 -7 -3 -28.53 17.7
 -14 -6 3 502.78 35.62
 -14 -6 -3 514.53 42.99
 -14 -5 3 -0.78 10.6
 -14 -5 -3 -30.37 23.25
 -14 -4 3 344.71 30.98
 -14 -4 -3 250.01 31.74
 14 -3 3 -11.4 9.78
 14 -3 -3 0.74 8.23
 14 -2 3 535.77 36.32
 14 -2 -3 510.63 36.35
 -14 -2 3 586.29 38.86
 14 -1 3 2.15 8.8
 14 -1 -3 -1.13 9.51
 -14 -1 3 -8.5 10.45
 14 0 3 821.96 44.71
 14 0 -3 768.71 43.66
 -14 0 3 769.42 46.92
 14 1 3 17.97 9.66
 14 1 -3 10.93 10.17
 14 2 3 579.05 38.98
 14 2 -3 562.41 38.11
 14 3 3 -7.74 10.92
 14 3 -3 -10.86 11.94
 14 4 3 321.91 30.66
 14 4 -3 298.93 28.97
 14 5 3 9.81 11.46
 14 5 -3 17.44 11.81
 14 6 3 607.95 42.46
 14 6 -3 594.55 42.09
 14 6 3 577.17 38.38
 14 7 3 6.88 13.03
 14 7 -3 3.49 10.9
 14 7 3 -0.56 9.21
 14 8 3 523.52 42.27
 14 8 -3 565.82 43.41
 14 8 3 627.51 39.84
 14 9 3 10.72 14.4
 14 9 -3 -11.94 12.84
 14 9 3 9.87 11.01
 14 10 3 330.13 36.05
 14 10 -3 360.78 36.88
 14 10 3 348.47 31.19
 14 11 3 -17.53 16.42
 14 11 -3 5.64 12.73
 14 11 3 0.6 10.42
 14 12 -3 256.83 34.09
 14 12 3 191.47 30.62
 14 12 3 239.33 27.42
 14 13 3 -16.97 18.45
 14 13 -3 -19.74 19.17
 14 13 3 -20.54 13.89
 14 14 3 184.15 32.18
 14 14 -3 171.84 29.8
 14 15 3 -0.13 16.72
 14 15 -3 -33.31 21.99
 -14 -15 -4 9.4 14.77
 -14 -15 -4 -2 15.67
 -14 -14 -4 18.05 16.05
 -14 -14 -4 -9.17 14.84
 -14 -13 -4 11.11 15.63
 -14 -13 -4 -12.24 15.88
 -14 -12 -4 14.07 16.18
 -14 -12 4 47.83 19.12
 -14 -12 -4 3.3 14.2
 -14 -11 -4 -6.2 13.71
 -14 -11 -4 -42.84 19.41
 -14 -10 -4 37.9 17.52
 -14 -10 4 46.01 16.19
 -14 -10 -4 0.66 14.86
 -14 -9 -4 16.39 15.09
 -14 -9 4 19.23 13.33
 -14 -9 -4 -26.34 20.14
 -14 -8 -4 6.18 12.91
 -14 -8 4 24.78 13.87
 -14 -7 -4 18.58 15.18
 -14 -7 4 9.71 11.73
 -14 -6 4 10.95 10.84
 -14 -5 4 2.74 10.59
 14 -4 4 18.5 10.36
 14 -4 -4 -4.88 9.29
 -14 -4 4 -11.86 11.4
 14 -3 4 6.95 8.58
 14 -3 -4 -5.17 9.03
 14 -2 4 3.76 9.06
 14 -2 -4 18.06 10.78
 14 -1 4 -8 10.29
 14 -1 -4 -2.45 8.97
 -14 -1 4 16.24 11.03
 14 0 4 37.76 13.55
 14 0 -4 37.1 12.83
 -14 0 4 36.34 13.2
 14 1 4 19.09 11.42
 14 1 -4 6.66 10.46
 -14 1 4 -15.62 17.36
 14 2 4 17.46 9.8
 14 2 -4 9.14 9.92
 14 3 -4 5.76 9.14
 14 3 4 -11.75 11.49
 14 4 4 0.72 10.44
 14 4 -4 0.39 9.72
 14 5 -4 0.39 9.64
 14 5 4 1.32 10.02
 14 5 4 -16.38 14.63
 14 6 4 8.73 11
 14 6 -4 7.67 10.94
 14 6 4 3.02 10.92
 14 7 4 2.6 11.93
 -14 7 -4 11.8 9.96
 14 7 -4 6.82 11.86
 14 7 4 11.62 11.65
 -14 8 -4 10.23 8.85
 14 8 4 9.05 13.17
 14 8 -4 17.01 12.64
 14 8 4 5.12 11.81
 14 9 4 -0.54 13.62
 14 9 -4 8.42 13.54
 14 9 4 5.43 11.38
 14 10 4 25.78 15.84
 14 10 -4 26.22 15.79
 14 10 4 27.95 13.67
 14 11 4 -9.88 14.19
 14 11 -4 -1.28 13.59
 14 11 4 8.85 10.41
 14 12 4 -17.49 17.18
 14 12 -4 7.16 13.61
 14 12 4 5.53 11.61
 14 13 4 -9.9 16.54
 14 13 -4 -6.06 14.13
 14 13 4 -23.73 16.33
 14 14 4 -17.69 19.13
 14 14 -4 -18.01 19.28
 14 14 4 -19.52 15.63
 -14 -14 -5 158.14 27.48
 -14 -13 -5 2.83 15.67
 -14 -13 -5 -40.57 22.94
 -14 -12 -5 161.84 27.47
 -14 -12 5 208.66 28.72
 -14 -11 -5 10.22 15.28
 -14 -11 -5 -23.52 20.85
 -14 -10 5 343.61 32.77
 -14 -10 -5 327.36 36.19
 -14 -9 -5 12.91 16.22
 -14 -9 5 46.38 16.88
 -14 -8 5 523.7 39.19
 -14 -8 -5 565.72 45.65
 -14 -7 -5 7.13 11.91
 -14 -7 5 23.58 13.98
 -14 -6 5 480.24 35.42
 -14 -6 -5 459.82 40.11
 14 -5 5 2.41 9.52
 14 -5 -5 -8.44 10.78
 -14 -5 -5 9.23 13.35
 -14 -5 5 -3.27 9.65
 14 -4 5 335.39 29.98
 14 -4 -5 365.42 32.06
 -14 -4 5 379.98 30.97
 -14 -4 -5 397.86 36.03
 14 -3 5 -4.27 9.68
 14 -3 -5 -0.91 8.7
 -14 -3 -5 13.86 11.96
 -14 -3 5 30.84 15.04
 14 -2 5 505.29 35.62
 14 -2 -5 531.4 37
 -14 -2 5 537.63 37.25
 -14 -2 -5 521.27 39.14
 14 -1 5 -4.83 9.27
 14 -1 -5 -5.39 10.52
 -14 -1 -5 17.18 11.98
 -14 -1 5 11.86 10.81
 14 0 5 793.2 44.66
 14 0 -5 805.35 44.57
 -14 0 5 828.07 47.61
 -14 0 -5 775.65 45.41
 14 1 5 -5.55 10.39
 14 1 -5 6.24 9.14
 -14 1 -5 16.94 12.3
 -14 1 5 -17.35 14.5
 14 2 5 519.55 37.85
 14 2 -5 533.27 37.07
 -14 2 -5 549.22 38.25
 -14 3 -5 15.89 12.47
 14 3 -5 14.23 10.27
 14 3 5 2.71 10.15
 14 4 5 427.42 35.4
 14 4 -5 416.01 33
 14 4 5 429.37 37.5
 -14 4 -5 405.61 32.55
 -14 5 -5 22.43 11.48
 14 5 5 7.35 11.45
 14 5 -5 16.11 11.63
 14 5 5 5.83 11.42
 14 6 5 471.18 37.66
 14 6 -5 507.81 38.28
 14 6 5 488.77 39.37
 -14 6 -5 490.95 35.13
 -14 7 -5 7.81 9.88
 14 7 5 22.7 13.95
 14 7 -5 3.75 11.19
 14 7 5 19.31 13.79
 14 8 5 544.66 43.57
 14 8 -5 585.25 42.81
 14 8 5 609.99 44.24
 14 9 5 8.01 13.76
 14 9 -5 11.69 14.98
 14 9 5 16.69 14.86
 14 10 5 283.47 33.57
 14 10 -5 326.29 34.95
 14 10 5 400.33 37.17
 14 11 5 -13.69 15.91
 14 11 -5 -0.45 12.49
 14 11 5 9.48 12.64
 14 12 5 175.32 29.46
 14 12 -5 154.77 26.13
 14 12 5 191.28 28.1
 14 13 5 -15.58 18.91
 14 13 -5 -25.81 19
 14 13 5 -4.89 14.3
 14 14 5 198.98 31.02
 14 14 -5 224.76 33.75
 14 14 5 213.58 29.66
 -14 -12 6 62.41 21.79
 -14 -11 -6 103.75 24.43
 -14 -11 6 167.51 27.25
 -14 -10 -6 -17.74 16.34
 -14 -10 6 44.23 18.69
 -14 -9 -6 145.89 27.48
 -14 -9 6 148.17 24.28
 -14 -8 -6 23.37 16.64
 -14 -8 6 31.2 15.48
 -14 -7 -6 166.05 26.13
 -14 -7 6 167.47 24.35
 14 -6 6 0.48 9.28
 14 -6 -6 -0.23 10.61
 -14 -6 -6 -6.63 11.93
 -14 -6 6 15.51 14.18
 14 -5 6 138.17 19.74
 14 -5 -6 141.07 20.42
 -14 -5 -6 171.19 26.25
 -14 -5 6 173.76 22.77
 14 -4 6 -6.52 9.53
 14 -4 -6 8.22 9.9
 -14 -4 -6 16.82 15.5
 -14 -4 6 -5.44 12.85
 -14 -3 -6 201.92 26.62
 14 -3 -6 215.79 25.07
 14 -3 6 168.26 21.09
 -14 -3 6 229.82 26.1
 14 -2 6 -7.25 9.6
 14 -2 -6 1.46 9.19
 -14 -2 -6 21.48 13.35
 -14 -2 6 32.68 15.53
 -14 -1 -6 201.15 26.12
 14 -1 6 199.14 22.5
 14 -1 -6 214.93 23.87
 -14 -1 6 213.51 25.41
 14 0 6 -11.79 10.44
 14 0 -6 7.81 8.19
 -14 0 -6 4.27 10.25
 -14 0 6 0.27 11.32
 14 1 -6 177.73 21.26
 -14 1 -6 190.65 25.03
 14 1 6 190.65 22.93
 -14 1 6 122.27 19.35
 -14 2 -6 15.99 11.95
 14 2 -6 2.28 9.01
 14 2 6 -5.04 10.27
 14 3 6 251.76 26.92
 -14 3 -6 203.65 25.33
 14 3 -6 210.4 23.71
 14 3 6 187.11 26.87
 -14 4 -6 -11.69 11.51
 14 4 6 -8.31 10.28
 14 4 -6 -3.07 8.72
 14 4 6 -9.63 14.05
 -14 5 -6 204.89 25.32
 14 5 6 195.32 24.57
 14 5 -6 201.77 24.74
 14 5 6 211.42 28.06
 -14 6 -6 13.31 11.46
 14 6 6 23.38 13.08
 14 6 -6 12.46 10.71
 14 6 6 25.66 15.77
 14 7 6 174 25.24
 14 7 -6 155.06 22.95
 14 7 6 195.05 28.25
 14 8 6 21.83 15.09
 14 8 -6 20.72 13.17
 14 8 6 29.39 16.14
 14 9 6 138.12 24.22
 14 9 -6 170.11 25.11
 14 9 6 173.43 26.6
 14 10 6 -11.02 12.71
 14 10 -6 17.33 15.47
 14 10 6 23.73 16.28
 14 11 6 111.5 23.57
 14 11 -6 95.21 21.97
 14 11 6 125 24.96
 14 12 6 4.65 13.82
 14 12 -6 -12.99 15.85
 14 12 6 -5.28 13.71
 14 13 6 80.1 21.1
 14 13 -6 75.87 19.74
 -14 -11 7 46.48 20.18
 -14 -10 7 79.85 20.83
 -14 -9 -7 16.56 16.42
 -14 -9 7 45.81 18.33
 -14 -8 -7 5.27 14.46
 -14 -8 7 46.27 18.26
 14 -7 -7 -0.73 10.18
 -14 -7 -7 2.83 13.58
 -14 -7 7 19.34 14.19
 14 -6 -7 33.73 14.22
 -14 -6 -7 36.86 16.31
 -14 -6 7 53.21 16.28
 14 -5 7 11.88 8.98
 14 -5 -7 7.18 8.81
 -14 -5 -7 35.01 17.71
 -14 -5 7 6.14 11.52
 14 -4 7 40.21 12.06
 14 -4 -7 40.62 13.96
 -14 -4 -7 72.2 20.05
 -14 -4 7 53.04 15.3
 14 -3 7 5.02 8.86
 14 -3 -7 -7.76 10.07
 -14 -3 -7 -4.9 10.97
 -14 -2 -7 45.42 15.67
 14 -2 7 40.56 12.31
 14 -2 -7 17.64 9.67
 -14 -1 -7 -4.02 13.33
 14 -1 7 -2.61 8.66
 14 -1 -7 -7.27 10.07
 14 0 7 30.77 10.64
 -14 0 -7 46.22 16.98
 14 0 -7 22.1 10.24
 -14 1 -7 5.92 11.94
 14 1 7 0.76 8.8
 14 1 -7 10.27 9.89
 14 2 -7 53.38 13.38
 -14 2 -7 47.36 15.89
 14 2 7 60.06 14.56
 14 2 7 29.38 11.54
 -14 3 -7 -9.14 15.45
 14 3 7 3.36 9.29
 14 3 -7 -1.41 8.62
 14 3 7 -9.75 15.4
 14 4 -7 58.93 14.48
 -14 4 -7 40.57 15.14
 14 4 7 60.18 14.79
 14 4 7 64.67 18
 -14 5 -7 31.98 14.6
 14 5 7 44.09 14.21
 14 5 -7 28.25 12.68
 14 5 7 53.45 19.16
 -14 6 -7 34.88 13.85
 14 6 -7 65.32 16.06
 14 6 7 53.38 18.89
 14 7 7 -11.32 14.19
 14 8 7 9.01 15.65
 14 9 7 33.4 18.83
 14 10 7 10.6 14.9
 -14 -9 8 119.57 23.88
 -14 -8 8 33.45 17.12
 -14 -7 8 103.91 21.43
 -14 -6 -8 1.17 14.01
 -14 -5 -8 221.85 31.58
 -14 -4 -8 0.06 13.96
 -14 -3 -8 204.37 29.33
 -14 -2 -8 -16.65 14.2
 -14 -1 -8 117.8 23.28
 -14 0 -8 -19.53 16.93
 14 0 8 -14.96 16.51
 -14 1 -8 130.4 24.16
 14 1 8 82.62 20.52
 -14 2 -8 -13.89 15.8
 14 2 8 3.28 13.2
 14 3 8 278.07 34.62
 14 4 8 -4.07 12.59
 14 5 8 288.35 35.79
 14 6 8 -2.13 14.49
 -15 -14 0 -11.62 15.43
 -15 -13 0 -21.83 15.58
 -15 -12 0 -43.48 17.93
 -15 -11 0 -18.62 11.47
 -15 -10 0 72.1 19.43
 -15 -9 0 25.58 16.26
 -15 -8 0 25.7 15.5
 -15 -7 0 32.06 16.15
 -15 -6 0 34.86 14.78
 -15 -5 0 4.32 12.11
 -15 -4 0 -7.36 12.46
 15 -3 0 0.19 9.17
 -15 -3 0 -18.78 14.84
 15 -2 0 -6.49 9.86
 -15 -2 0 -18.65 16.4
 15 -1 0 -1.85 10.4
 -15 -1 0 -39.36 21.92
 15 0 0 0.45 9.94
 15 1 0 6.11 10.76
 15 2 0 3.18 10.37
 15 3 0 -3.3 9.77
 15 4 0 -10.75 11.91
 15 5 0 -2.81 11.2
 15 6 0 -2.17 11.11
 15 7 0 4.09 11.77
 15 7 0 -1.74 7.35
 15 8 0 16.6 15.04
 15 8 0 -0.3 6.34
 15 9 0 1.09 12.74
 15 9 0 5.87 7.34
 15 10 0 32.34 17.83
 15 12 0 11.32 18.44
 15 13 0 -1.59 14.43
 15 14 0 -12.08 19.43
 -15 -16 -1 73.56 22.27
 -15 -14 1 115.58 22.27
 -15 -14 -1 133.04 25.96
 -15 -13 1 105.07 21.44
 -15 -13 -1 188.45 27.93
 -15 -12 -1 268.52 31.43
 -15 -12 1 187.9 25.46
 -15 -11 1 133.11 21.32
 -15 -11 -1 183.49 26.95
 -15 -10 -1 268.74 30.94
 -15 -10 1 203.54 24.94
 -15 -9 1 75.81 17.02
 -15 -9 -1 161.97 25.08
 -15 -8 1 200.72 25.9
 -15 -8 -1 203.25 26.94
 -15 -7 1 225.61 28.43
 -15 -7 -1 184.07 26.81
 -15 -6 1 272.91 29.88
 -15 -6 -1 293.37 32.35
 -15 -5 1 226.96 27.63
 -15 -5 -1 182.34 26.91
 -15 -4 1 500.33 39.55
 -15 -4 -1 463.72 40.29
 15 -3 1 365.11 32.87
 15 -3 -1 349.54 31.68
 -15 -3 1 374.67 35.23
 -15 -3 -1 381.63 36.92
 15 -2 1 328.61 30.31
 15 -2 -1 297.74 28.68
 -15 -2 1 318.84 32.47
 -15 -2 -1 345.94 35.53
 15 -1 1 156.95 21.7
 15 -1 -1 171.04 22.96
 -15 -1 1 126.04 22.2
 15 0 1 194.86 24.32
 15 0 -1 211.82 25.11
 -15 0 1 168.28 23.78
 15 1 1 194.93 24.48
 15 1 -1 165.01 23.3
 15 2 1 352.61 31.2
 15 2 -1 348.81 31.21
 15 3 1 377.89 33.84
 15 3 -1 358.59 32.75
 15 4 1 529.71 39.99
 15 4 -1 496.74 39.06
 15 5 1 217.48 26.34
 15 5 -1 240.94 28.23
 15 6 1 290.77 32.45
 15 6 -1 280.4 31.35
 15 6 1 294.92 24.83
 15 7 1 223.83 28.48
 15 7 -1 228.67 29.09
 15 7 1 228.14 22.57
 15 7 -1 218.52 17.63
 15 8 1 186.06 27.84
 15 8 -1 172.03 27.2
 15 8 1 223.76 22.12
 15 9 1 118.72 23.41
 15 9 -1 124.94 23.16
 15 9 1 147.56 18.66
 15 10 1 255.01 33.7
 15 10 -1 262.9 33.81
 15 10 1 275.6 24.02
 15 11 1 197.91 30.56
 15 11 -1 224.88 32.74
 15 12 1 232.43 34.69
 15 12 -1 310.21 38.88
 15 13 1 126.97 27.63
 15 13 -1 125.72 27.06
 15 14 1 158 31.79
 15 14 -1 125.17 29.84
 -15 -15 -2 62.7 19.92
 -15 -14 -2 87.05 22.54
 -15 -14 2 107.75 22.5
 -15 -14 -2 105.02 24.18
 -15 -13 2 80.48 19.23
 -15 -13 -2 69.55 19.14
 -15 -12 2 56.3 17.18
 -15 -12 -2 69.81 19.71
 -15 -11 2 143.86 22.86
 -15 -11 -2 142.61 24.7
 -15 -10 2 121.61 20.8
 -15 -10 -2 176.4 26.36
 -15 -9 2 139.5 21.88
 -15 -9 -2 157.41 26.07
 -15 -8 2 56.27 14.26
 -15 -8 -2 88.53 20.63
 -15 -7 2 171.09 24.15
 -15 -7 -2 186.89 27.5
 -15 -6 2 222.2 27.9
 -15 -6 -2 144.41 24.54
 -15 -5 2 226.87 26.92
 -15 -5 -2 170.35 26.44
 -15 -4 2 294.07 31
 -15 -4 -2 203.21 27.93
 15 -3 2 179.51 23.52
 15 -3 -2 194.56 24.23
 -15 -3 2 194.03 26.21
 -15 -3 -2 129.4 20.43
 15 -2 2 98.14 17.93
 15 -2 -2 115.51 18.99
 -15 -2 2 162.76 23.84
 15 -1 2 239.19 26.46
 15 -1 -2 247.79 26.8
 -15 -1 2 241.95 28.48
 15 0 2 243.61 26.27
 15 0 -2 251.1 27.18
 -15 0 2 269.71 30.67
 15 1 2 246.56 26.87
 15 1 -2 279.7 29.24
 15 2 2 111.93 19.48
 15 2 -2 133.13 21.64
 15 3 2 163.9 22.92
 15 3 -2 169.37 23.14
 15 4 2 286.19 29.74
 15 4 -2 250.72 28.45
 15 5 2 217.9 27.01
 15 5 -2 185.13 25.77
 15 6 -2 194.24 26.47
 15 6 2 188.73 26.26
 15 6 2 184.26 21.36
 15 7 2 227.72 28.99
 15 7 -2 202.73 27.42
 15 7 2 220.87 24.16
 15 8 2 95.18 21.45
 15 8 -2 104.49 22.42
 15 8 2 117.93 18.07
 15 9 2 182.53 28.61
 15 9 -2 175.78 28.38
 15 9 2 189.3 21.71
 15 10 2 172.07 29.21
 15 10 -2 199.7 30.22
 15 10 2 177.34 21.57
 15 11 2 177.41 29.87
 15 11 -2 152.89 27.34
 15 11 2 160.85 20.91
 15 12 2 68.56 22.2
 15 12 -2 85.3 23.84
 15 13 -2 83.54 24.49
 15 13 2 77.03 23.3
 15 14 2 69.09 23.75
 15 14 -2 54.72 20.87
 -15 -15 -3 43.6 19.81
 -15 -14 -3 37.47 19.02
 -15 -14 -3 55.9 21.12
 -15 -13 -3 4.34 13.08
 -15 -13 3 23.15 16.33
 -15 -13 -3 22.78 17.08
 -15 -12 -3 17.33 18.31
 -15 -12 3 24.63 15.13
 -15 -12 -3 33.35 17.17
 -15 -11 -3 33.69 18.14
 -15 -11 3 17.84 12.87
 -15 -11 -3 13.36 15.09
 -15 -10 3 34.63 14.67
 -15 -10 -3 9.98 12.71
 -15 -9 3 54.59 16.59
 -15 -9 -3 48.81 16.96
 -15 -8 3 30.82 12.73
 -15 -8 -3 12.67 13.63
 -15 -7 3 1.76 10.83
 -15 -7 -3 -32.8 21.25
 -15 -6 3 2.26 10.47
 -15 -6 -3 -1.23 18.27
 -15 -5 3 96.9 21.27
 -15 -5 -3 -6.72 17.99
 15 -4 3 15.79 11.79
 15 -4 -3 21.85 10.11
 -15 -4 3 52.12 17.34
 15 -3 3 4.78 9.49
 15 -3 -3 -1.17 10.01
 -15 -3 3 18.89 14.34
 15 -2 3 34.15 12.08
 15 -2 -3 8.32 9.9
 -15 -2 3 36.46 13.33
 15 -1 3 56.75 16.08
 15 -1 -3 80.25 16.23
 -15 -1 3 67.8 17.76
 15 0 3 43.31 14.92
 15 0 -3 32.55 12.09
 -15 0 3 3.17 16.48
 15 1 3 74.56 17.13
 15 1 -3 64.65 15.62
 -15 1 3 43.36 11.51
 15 2 3 30.45 12.12
 15 2 -3 41.74 13.9
 15 3 3 -3.87 11.85
 15 3 -3 2.99 9.62
 15 4 3 23.73 12.82
 15 4 -3 28.75 11.9
 15 5 3 63.07 17.27
 15 5 -3 56.95 16.82
 15 6 3 28 13.32
 15 6 -3 33.59 13.76
 15 6 3 37.58 12.23
 15 7 3 14.66 12.93
 15 7 -3 32.44 15.19
 15 7 3 5.86 9.71
 15 8 3 53.02 18.39
 15 8 -3 26.8 14.12
 15 8 3 51.84 16.92
 15 9 3 81.54 20.84
 15 9 -3 58.53 19.52
 15 9 3 53.88 14.34
 15 10 3 43.81 19.38
 15 10 -3 47.96 16.73
 15 10 3 33.37 13.18
 15 11 3 5.12 15.91
 15 11 -3 24.19 16.44
 15 11 3 18.04 11.72
 15 12 3 22.6 18.98
 15 12 -3 22.03 17.8
 15 12 3 22.17 11.42
 15 13 3 11.82 16.8
 15 13 -3 -20.96 17.17
 15 14 3 -0.49 16.12
 15 14 -3 11.51 16.03
 -15 -14 -4 70.45 21.36
 -15 -13 -4 124.14 26.1
 -15 -13 4 131.67 24.32
 -15 -13 -4 70.37 20.73
 -15 -12 -4 39.98 18.84
 -15 -12 4 66.62 20.1
 -15 -12 -4 9.68 17.94
 -15 -11 -4 79.31 21.69
 -15 -11 4 124.98 23.14
 -15 -11 -4 67.32 19.51
 -15 -10 -4 113.71 25.01
 -15 -10 4 100.44 21.17
 -15 -10 -4 40.43 14.38
 -15 -9 -4 250.12 32.93
 -15 -9 4 215.64 27.22
 -15 -9 -4 186.86 27.62
 -15 -8 -4 262.75 32.85
 -15 -8 4 208.49 25.9
 -15 -8 -4 196.27 28.78
 -15 -7 4 273 28.34
 -15 -7 -4 297.99 33.9
 -15 -7 -4 243.54 31.5
 -15 -6 4 142.37 20.66
 -15 -5 4 171.74 24.23
 15 -4 4 90.82 18.79
 15 -4 -4 67.04 16.54
 -15 -4 4 104.96 21.77
 15 -3 4 148.04 22.06
 15 -3 -4 145.64 21.47
 -15 -3 4 209.7 26.67
 15 -2 4 182.31 23.58
 15 -2 -4 125.31 20.77
 -15 -2 4 174.44 23.89
 15 -1 -4 360.41 32.48
 15 -1 4 351.03 31.55
 -15 -1 4 406.47 35.95
 15 0 4 233 26.98
 15 0 -4 298.15 29.54
 -15 0 4 275 30.39
 15 1 4 368.72 32.65
 15 1 -4 364.58 31.63
 -15 1 4 370.6 34.56
 15 2 4 167.94 23.1
 15 2 -4 155.61 22.66
 15 3 -4 156.92 22.41
 15 3 4 182.34 24.24
 15 4 4 94.71 20.1
 15 4 -4 77.42 17.53
 15 5 -4 172.08 23.8
 15 5 4 166.09 24.45
 15 5 4 164.81 23.7
 15 6 4 173.93 25.63
 15 6 -4 149.27 23.9
 15 6 4 171.32 24.25
 15 7 4 313.77 33.64
 15 7 -4 372.3 35.67
 15 7 4 377.38 34.13
 -15 7 -4 345.49 28.96
 15 8 -4 251.51 30.59
 15 8 4 253.08 31.31
 15 8 4 257.78 29.23
 -15 8 -4 259.87 25.34
 15 9 4 236.87 32.36
 15 9 -4 266.28 32.44
 15 9 4 282 29.92
 15 10 4 82.36 22.05
 15 10 -4 119.31 24.58
 15 10 4 105.49 20.4
 15 11 4 81.26 22.26
 15 11 -4 93.2 23.27
 15 11 4 102.56 21.61
 15 12 -4 53.32 19.03
 15 12 4 41.66 18.42
 15 12 4 49.47 17.09
 15 13 4 95.95 25.1
 15 13 -4 117.04 26.52
 15 13 4 124.79 23.41
 -15 -13 -5 -56.62 25.91
 -15 -12 -5 32.17 18.05
 -15 -12 5 59.53 19.66
 -15 -11 -5 -5.17 14.85
 -15 -11 5 33.8 17.82
 -15 -10 -5 24.67 15.99
 -15 -10 5 41.36 16.18
 -15 -9 -5 29.23 19.38
 -15 -9 5 13.83 14.05
 -15 -8 -5 57.49 19.66
 -15 -8 5 58.19 16.98
 -15 -7 -5 53.67 18.4
 -15 -7 5 33.62 15.13
 -15 -6 -5 73.67 19.93
 -15 -6 5 40.86 14.83
 15 -5 5 -3.06 10.97
 15 -5 -5 -5.46 10.7
 -15 -5 -5 12.45 13.57
 -15 -5 5 -17.5 15.93
 15 -4 5 45.87 14.11
 15 -4 -5 51.65 15.22
 -15 -4 -5 71.62 17.91
 -15 -4 5 95.04 21.33
 15 -3 5 3.2 10.05
 15 -3 -5 8.16 10.48
 -15 -3 -5 19.41 13.86
 -15 -3 5 25.89 16.85
 15 -2 5 64.28 15.5
 15 -2 -5 62.95 14.9
 -15 -2 -5 90.38 19.87
 -15 -2 5 80.37 18.33
 15 -1 5 32.41 12.79
 15 -1 -5 1.39 9.99
 -15 -1 -5 44.35 15.49
 -15 -1 5 27.18 13.83
 15 0 5 78.67 16.73
 15 0 -5 49.41 14.12
 -15 0 -5 53.26 15.82
 -15 0 5 45.54 13.47
 15 1 5 15.41 11.99
 15 1 -5 7.56 10.2
 -15 1 -5 27.42 14.11
 -15 1 5 -21.21 19.35
 -15 2 -5 81.41 17.56
 15 2 5 65.03 16.52
 15 2 -5 58.85 14.54
 15 3 -5 2.69 11
 15 3 5 4.97 10.34
 15 4 5 56.68 15.53
 -15 4 -5 54.19 15.29
 15 4 -5 51 15.78
 15 4 5 57.91 15.31
 -15 5 -5 18.51 11.48
 15 5 5 8.53 11.99
 15 5 -5 -0.13 10.16
 15 5 5 -11.59 15.43
 15 6 5 50.47 16.49
 -15 6 -5 50.44 14.54
 15 6 -5 66.18 17.08
 15 6 5 54.93 17.52
 -15 7 -5 21.35 11.92
 15 7 5 45.3 16.25
 15 7 -5 32.81 13.8
 15 7 5 46.52 16.65
 15 8 5 89.22 21.43
 15 8 -5 75.75 20
 15 8 5 101.18 21.21
 15 9 5 25.67 15.4
 15 9 -5 18.67 14.54
 15 9 5 15.7 14.17
 15 10 5 31.66 16.82
 15 10 -5 56.96 19.91
 15 10 5 33.41 16.2
 15 11 -5 5.67 13.5
 15 11 5 28.13 17.83
 15 11 5 8.46 11.72
 15 12 5 27.19 15.99
 15 12 -5 37.19 17.53
 15 12 5 37.72 15.53
 15 13 5 -24.18 19.35
 15 13 -5 3.85 15.01
 15 13 5 -3.47 16.18
 -15 -11 6 131.7 25.49
 -15 -10 -6 10.91 15.37
 -15 -10 6 39.16 18.53
 -15 -9 -6 96.45 24.06
 -15 -9 6 141.26 24.62
 -15 -8 -6 56.86 20.54
 -15 -8 6 42.15 14.41
 15 -7 6 77.69 18.05
 15 -7 -6 91.31 19.38
 -15 -7 -6 67.31 20.54
 -15 -7 6 119.2 22.66
 15 -6 6 51.09 14.94
 15 -6 -6 49.25 15.85
 -15 -6 -6 54.04 17.96
 -15 -6 6 37.69 13.6
 15 -5 6 90.13 17.12
 15 -5 -6 116.48 20.15
 -15 -5 -6 133.81 23.79
 -15 -5 6 100.29 18.97
 15 -4 6 50.4 14.28
 15 -4 -6 65.23 15.87
 -15 -4 -6 61.74 18.6
 15 -3 6 105.53 18.18
 15 -3 -6 112.13 19.56
 -15 -3 -6 116 22.3
 15 -2 6 91.27 16.97
 15 -2 -6 99.43 18.94
 -15 -2 -6 114.92 21.13
 -15 -2 6 126.27 22.2
 15 -1 6 144.52 20.84
 15 -1 -6 141.26 20.04
 -15 -1 -6 158.74 23.43
 -15 -1 6 170.76 23.79
 15 0 6 38.23 12.86
 15 0 -6 26.02 11.44
 -15 0 -6 45.78 14.35
 -15 0 6 4.91 14.07
 15 1 6 163.83 23.36
 -15 1 -6 143.39 23.43
 15 1 -6 173.51 23.02
 -15 2 -6 102.96 20.79
 15 2 -6 100.76 17.31
 15 2 6 87.18 17.31
 15 3 6 107.43 19.84
 -15 3 -6 123.46 21.57
 15 3 -6 128.22 20.47
 15 3 6 87.82 19.48
 -15 4 -6 75.6 18.75
 15 4 6 59.08 16.04
 15 4 -6 60.58 16.21
 15 4 6 59.49 17.18
 15 5 6 105.46 19.8
 15 5 -6 148.38 22.11
 -15 5 -6 136.21 21.85
 15 5 6 142.47 25.35
 -15 6 -6 48.09 14.33
 15 6 6 67.91 17.64
 15 6 -6 48.12 15.81
 15 6 6 68.28 17.77
 15 7 6 152.56 24.35
 15 7 -6 141.08 23.47
 15 7 6 142.32 24.68
 15 8 6 83.45 20.55
 15 8 -6 59.15 16.95
 15 8 6 100.97 22.9
 15 9 6 104.06 21.65
 15 9 -6 110.95 23.52
 15 9 6 127.26 24.76
 15 10 6 31.8 16.5
 15 10 -6 20.46 14.31
 15 10 6 16.14 14.61
 15 11 6 46.26 17.46
 15 11 -6 75.39 19.86
 15 11 6 75.88 20.94
 15 12 6 44.99 19.45
 15 12 -6 63.36 20.97
 -15 -10 7 132.66 25.18
 -15 -9 7 60.42 19.32
 -15 -8 7 59.94 18.06
 -15 -7 -7 51.44 17.74
 -15 -7 7 33.12 15.15
 -15 -6 -7 115.61 24.66
 -15 -6 7 106.79 20.78
 -15 -5 -7 133.54 24.32
 -15 -5 7 96.43 19.53
 -15 -4 -7 155.2 26.85
 -15 -4 7 224.99 28.83
 15 -4 -7 159.47 22.82
 -15 -3 -7 106.32 22.82
 15 -3 -7 94.75 18.57
 -15 -2 -7 93.29 19.68
 15 -2 -7 129.38 20.09
 -15 -1 -7 81.36 19.79
 15 -1 7 79.57 15.76
 15 -1 -7 48.95 13.29
 15 0 7 68.06 14.7
 15 0 -7 107 17.37
 -15 0 -7 82.95 20.88
 -15 1 -7 70.86 18.63
 15 1 7 72.67 15.44
 15 1 -7 73.68 15.88
 15 2 -7 136.83 19.77
 -15 2 -7 118.33 22.53
 15 2 7 130.11 19.86
 15 2 7 101.82 20.71
 -15 3 -7 73.4 17.91
 15 3 -7 107.49 18.9
 15 3 7 113.2 23.84
 15 4 -7 185.79 23.8
 -15 4 -7 192.51 26.83
 15 4 7 174.28 28.06
 -15 5 -7 105.18 21.12
 15 5 7 144.52 26.98
 15 6 7 153.75 28.74
 15 7 7 77.88 23.01
 15 8 7 75.21 21.43
 -15 -4 -8 -21.32 17.33
 -15 -3 -8 -15.74 14.89
 -15 -2 -8 -11.69 15.03
 -15 -1 -8 -13.16 15.27
 -15 0 -8 -4.76 15.99
 15 0 8 -20.15 17.33
 -15 1 -8 -20.79 15.43
 15 1 8 -25.27 18.78
 -15 2 -8 17.7 13.86
 15 2 8 -17.28 15.32
 -15 3 -8 -6.79 13.6
 15 3 8 -12.43 15.41
 15 4 8 29.64 16.77
 -16 -13 0 76.99 22.01
 -16 -12 0 399.84 39.02
 -16 -11 0 47.61 19.69
 -16 -10 0 174.84 27.95
 -16 -9 0 33.11 16.61
 -16 -8 0 274.63 32.71
 -16 -7 0 28.26 15.56
 -16 -6 0 296.59 32.84
 -16 -5 0 2.12 12.34
 16 -4 0 356.29 33.41
 -16 -4 0 390.26 38.62
 16 -3 0 -10.4 11.35
 -16 -3 0 -37.97 19.24
 16 -2 0 495.32 39.48
 -16 -2 0 552.22 45.79
 16 -1 0 -16.58 13.29
 -16 -1 0 -73.72 27.15
 16 0 0 91.83 17.55
 16 1 0 4.96 9.47
 16 2 0 554.93 41.08
 16 3 0 11.08 10.48
 16 4 0 428.35 38.51
 16 5 0 -12.24 14.09
 16 6 0 316.27 34.08
 16 7 0 11.38 12.71
 16 7 0 1.83 6.85
 16 8 0 324.43 37
 16 8 0 263.82 22.91
 16 9 0 -5.51 13.19
 16 10 0 188.37 30.95
 16 11 0 50.36 22.23
 16 12 0 440.41 47.24
 16 13 0 5.24 16.47
 -16 -13 1 31.23 15.91
 -16 -13 -1 58.54 19.84
 -16 -12 1 -11.86 14.26
 -16 -12 -1 52.83 19.83
 -16 -11 1 46.09 16.66
 -16 -11 -1 95.92 21.68
 -16 -10 1 42.83 18.04
 -16 -10 -1 17.55 15.42
 -16 -9 1 103.74 22.18
 -16 -9 -1 78.59 21.94
 -16 -8 1 49.1 19.05
 -16 -8 -1 12.56 13.89
 -16 -7 1 105.01 22.11
 -16 -7 -1 47.39 17.32
 -16 -6 1 36.79 16.98
 -16 -6 -1 -19.46 14.72
 -16 -5 1 101.4 22
 -16 -5 -1 79.83 20.07
 16 -4 1 7.49 10.88
 16 -4 -1 4 10.37
 -16 -4 1 22.06 13.89
 -16 -4 -1 -22.62 19.63
 16 -3 1 110.05 19.86
 16 -3 -1 104 19.11
 -16 -3 1 109.27 22.06
 -16 -3 -1 96.94 21.1
 16 -2 1 -15.14 12.99
 16 -2 -1 -3.37 9.4
 -16 -2 1 -18.04 16.06
 16 -1 1 60.74 16.23
 16 -1 -1 64.94 16.39
 -16 -1 1 28.47 13.04
 16 0 1 33.83 13.55
 16 0 -1 27.12 12.07
 16 1 1 50.62 14.4
 16 1 -1 84.27 18.24
 16 2 1 10.65 11.35
 16 2 -1 0.9 10.19
 16 3 1 130.43 21.33
 16 3 -1 125.16 21.35
 16 4 1 9.9 11.4
 16 4 -1 -8.09 12.2
 16 5 -1 83.41 18.86
 16 5 1 92.32 19.8
 16 6 1 6.05 12.74
 16 6 -1 -2.47 13
 16 6 1 -8.04 12.5
 16 7 1 90.5 20.67
 16 7 -1 66.1 19.19
 16 7 1 71.58 14.6
 16 8 1 -5.94 13.11
 16 8 -1 -1.93 13.82
 16 8 1 8.62 9.21
 16 9 1 53.97 18.89
 16 9 -1 52.2 19.57
 16 9 1 55.72 12.8
 16 10 1 23.36 17.64
 16 10 -1 2.94 14.83
 16 11 1 62.49 20.01
 16 11 -1 85.62 23.47
 16 12 1 14.88 18.79
 16 12 -1 15.16 15.99
 16 13 1 62.41 23.11
 16 13 -1 37.2 19.54
 -16 -14 -2 139.93 28.69
 -16 -13 2 13.6 13.96
 -16 -13 -2 41.56 17.77
 -16 -12 2 102.45 21.42
 -16 -12 -2 137.28 25.63
 -16 -11 2 13.56 14.49
 -16 -11 -2 37.02 17.86
 -16 -10 2 249.3 29.59
 -16 -10 -2 236.57 30.97
 -16 -9 2 -28.73 15.14
 -16 -9 -2 6.25 12.84
 -16 -8 2 234.52 29.6
 -16 -8 -2 155.2 26.8
 -16 -7 2 53.76 18.75
 -16 -7 -2 -11.52 15.46
 -16 -6 2 307.64 33.56
 -16 -6 -2 258.43 32.9
 -16 -5 2 54.19 18.77
 -16 -5 -2 -27.33 20.09
 16 -4 2 278.9 30.18
 16 -4 -2 308.66 31.71
 -16 -4 2 308.37 33.62
 -16 -4 -2 273.61 33.71
 16 -3 2 24.91 12.73
 16 -3 -2 37.39 14
 -16 -3 2 26.17 13.85
 16 -2 2 197.9 25.06
 16 -2 -2 214.31 27
 -16 -2 2 230.12 30.04
 16 -1 2 -12.15 12.57
 16 -1 -2 -13.03 13.09
 -16 -1 2 -32.03 19.16
 16 0 2 447.19 36.8
 16 0 -2 437.34 36.94
 -16 0 2 402.83 39.48
 16 1 2 7.12 11.23
 16 1 -2 -0.59 9.98
 16 2 2 254.25 28.95
 16 2 -2 222.71 27.61
 16 3 2 58.97 16.23
 16 3 -2 18.88 11.83
 16 4 2 313.94 32.9
 16 4 -2 342.19 33.98
 16 5 2 20.1 11.1
 16 5 -2 2.24 11.09
 16 6 2 285.84 32.49
 16 6 -2 289.51 32.51
 16 6 2 322.93 28.69
 16 7 2 8.53 13.8
 16 7 -2 6.3 12.55
 16 7 2 -1.66 9.87
 16 8 2 213.48 29.72
 16 8 -2 200.41 28.92
 16 8 2 227.57 24.49
 16 9 2 -0.83 14.54
 16 9 -2 5.67 15.33
 16 9 2 11.67 11.23
 16 10 2 305.02 37.41
 16 10 -2 303.62 37.02
 16 10 2 286.57 27.89
 16 11 2 5.55 14.8
 16 11 -2 17.18 17.13
 16 12 2 130.04 28.36
 16 12 -2 122.52 26.1
 16 13 2 28.21 19.17
 16 13 -2 -15.19 19.28
 -16 -13 -3 117.33 26.99
 -16 -13 -3 136.03 26.14
 -16 -12 -3 22.27 17.59
 -16 -12 3 8.47 13.46
 -16 -12 -3 -11.43 14.69
 -16 -11 -3 205.05 32.81
 -16 -11 3 174.29 26.01
 -16 -11 -3 107.37 21.7
 -16 -10 3 -0.32 12.57
 -16 -10 -3 -11.89 15.93
 -16 -9 3 341.88 34.18
 -16 -9 -3 293.75 35.98
 -16 -8 3 -7.1 16.24
 -16 -8 -3 -27.53 21.68
 -16 -7 3 271.9 30.26
 -16 -7 -3 204.12 28.89
 -16 -6 3 43.15 19.27
 -16 -6 -3 -27.52 22.93
 -16 -5 3 460.68 39.29
 16 -4 3 -7.64 12.06
 16 -4 -3 -12.77 12.42
 -16 -4 3 15.7 14.26
 16 -3 3 187.11 24.85
 16 -3 -3 166.75 23.48
 -16 -3 3 248.46 30.33
 16 -2 3 -1.37 10.77
 16 -2 -3 7.78 10.36
 -16 -2 3 31.06 14.84
 16 -1 3 477.06 38.23
 16 -1 -3 467.7 37.84
 -16 -1 3 464.82 40.58
 16 0 3 9.16 11.23
 16 0 -3 20.78 10.88
 -16 0 3 -2.51 18.13
 16 1 3 485.6 38.89
 16 1 -3 521.3 39.61
 16 2 3 7.37 12.4
 16 2 -3 2.21 10.57
 16 3 3 218.26 28.19
 16 3 -3 191.05 26.61
 16 4 3 -6.49 12.13
 16 4 -3 -13.98 14.11
 16 5 3 450.01 38.98
 16 5 -3 434.59 38.98
 16 6 3 22.97 14.89
 16 6 -3 -9.36 12.87
 16 6 3 4.2 9.95
 16 7 3 293.57 33.5
 16 7 -3 316.7 34.18
 16 7 3 298.54 29.78
 16 8 -3 23.79 15.45
 16 8 3 20.79 14.27
 16 8 3 22.88 11.78
 16 9 3 351.38 39.07
 16 9 -3 371.71 40.27
 16 9 3 388.23 33.48
 16 10 3 -2.25 14.46
 16 10 -3 19.69 17.47
 16 10 3 26.41 14.09
 16 11 3 172.78 30.6
 16 11 -3 230.8 33.33
 16 11 3 173.93 24.66
 16 12 3 16.69 18.8
 16 12 -3 13.47 18.95
 16 13 3 124.98 28.3
 16 13 -3 97.68 26.34
 -16 -13 -4 -59.75 25.64
 -16 -12 -4 8.46 17.99
 -16 -12 4 11.82 15.25
 -16 -11 -4 26.77 18.39
 -16 -11 4 11.51 14.84
 -16 -11 -4 -29.29 23.08
 -16 -10 -4 22.47 17.95
 -16 -10 4 4.2 13.11
 -16 -9 -4 2.11 13.94
 -16 -9 4 -0.05 13.04
 -16 -8 4 -20.09 13.88
 -16 -8 -4 -56.25 27.79
 -16 -7 4 -11.45 14.46
 -16 -6 4 53.99 19.97
 16 -5 4 -12.37 12.89
 16 -5 -4 9.06 10.28
 16 -4 4 -7.36 10.63
 16 -4 -4 -13.94 12.5
 16 -3 4 -6.79 10.86
 16 -3 -4 0.88 10.83
 -16 -3 4 6.96 13.19
 16 -2 4 1.73 10.32
 16 -2 -4 6.44 11.68
 -16 -2 4 -2.31 12.73
 16 -1 4 9.88 10.38
 16 -1 -4 -3.04 10.72
 -16 -1 4 -8.16 15.74
 16 0 4 10.57 11.39
 16 0 -4 13.73 12.95
 16 1 4 21.46 13.58
 16 1 -4 7.9 10.53
 16 2 4 -5.25 12.29
 16 2 -4 1.31 10.21
 16 3 4 -4.7 11.95
 16 3 -4 -6.22 12.11
 16 4 4 3.26 11.04
 16 4 -4 -3.47 10.28
 16 5 -4 -2.15 11.88
 16 5 4 6.83 13
 16 5 4 -14.92 15.49
 16 6 4 8 12.71
 16 6 -4 2.04 12.58
 16 6 4 -8.93 13.29
 -16 7 -4 12.67 11.09
 16 7 4 -0.58 12.49
 16 7 -4 -0.71 12.18
 16 7 4 2.86 11.15
 16 8 4 5.53 14.37
 16 8 -4 4.7 13.28
 16 8 4 21.38 14.94
 16 9 4 26.29 17.55
 16 9 -4 -0.02 13.68
 16 9 4 16.3 14.93
 16 10 4 10.8 15.58
 16 10 -4 2.56 14.91
 16 10 4 20.39 15.66
 16 11 4 35.35 18.59
 16 11 -4 -10.65 15.48
 16 11 4 16.74 14.7
 16 12 4 4.37 16.33
 16 12 -4 -0.38 15.85
 16 12 4 0.8 11.81
 -16 -12 -5 -66.38 32.23
 -16 -11 5 197.58 29.69
 -16 -10 -5 8.54 16.88
 -16 -10 5 25.52 15.36
 -16 -9 -5 196.37 32.25
 -16 -9 5 195.49 27.88
 -16 -8 -5 -0.97 13.24
 -16 -8 5 -10.88 13.54
 -16 -7 5 352.43 34.17
 -16 -7 -5 434.44 42.64
 16 -6 5 2.43 10.67
 16 -6 -5 11.2 12.46
 -16 -6 -5 28.48 17.38
 -16 -6 5 9.44 13.94
 -16 -5 -5 222.02 30.27
 16 -5 5 166.69 24.23
 16 -5 -5 170.52 25.14
 -16 -5 5 220.61 29.21
 16 -4 5 -17.27 11.82
 16 -4 -5 -9.25 10.41
 -16 -4 -5 9.57 13.18
 16 -3 5 309.64 31.87
 16 -3 -5 329.51 32.85
 -16 -3 5 391.88 37.63
 -16 -3 -5 329.21 35.05
 16 -2 5 -5.87 10.32
 16 -2 -5 9.83 12.06
 -16 -2 -5 0.03 10.71
 -16 -2 5 15.41 13.57
 16 -1 5 312.46 31.35
 16 -1 -5 347.57 33.39
 -16 -1 5 349.93 35.62
 -16 -1 -5 325.87 33
 16 0 5 10.98 11.74
 16 0 -5 12.93 9.96
 -16 0 -5 24.44 13.88
 -16 0 5 -16.8 18.31
 16 1 5 339.94 33
 16 1 -5 348.12 32.41
 -16 1 -5 339.47 32.81
 -16 1 5 303.56 33.13
 -16 2 -5 10.1 12.25
 16 2 -5 -10.55 11.88
 16 2 5 -13.3 12.85
 16 3 5 378.59 36.1
 16 3 -5 323.49 32.67
 -16 3 -5 366.94 34.62
 16 4 5 1.32 11.25
 -16 4 -5 18.66 12.31
 16 4 -5 -22.34 14.52
 16 4 5 -28.6 18.98
 -16 5 -5 197.15 25.18
 16 5 5 220.41 28.36
 16 5 -5 182.26 26.09
 16 5 5 198.98 27.12
 -16 6 -5 15.17 12.29
 16 6 5 3.31 11.82
 16 6 -5 10.1 13.8
 16 6 5 13.68 14.13
 16 7 5 434.48 39.7
 16 7 -5 438.02 39.37
 16 7 5 472.63 40.73
 16 8 5 13.64 14.39
 16 8 -5 9.58 15.03
 16 8 5 18.79 14.5
 16 9 5 204.75 30.57
 16 9 -5 223.16 30.02
 16 9 5 246.44 30.62
 16 10 5 3.73 14
 16 10 -5 16.88 16.68
 16 10 5 11.98 14.23
 16 11 5 139 27.1
 16 11 -5 165.36 29.15
 16 11 5 171.39 27.56
 16 12 -5 -2.14 15.16
 16 12 5 -19.12 18.56
 16 12 5 -14.58 14.06
 -16 -10 6 112.32 23.65
 -16 -9 6 3.43 12.96
 16 -8 6 107.71 20.67
 -16 -8 -6 177.62 29.83
 -16 -8 6 139.36 23.77
 16 -7 6 5.27 10.19
 16 -7 -6 -0.45 12.19
 -16 -7 -6 11.16 16.13
 -16 -7 6 -15.31 15.77
 16 -6 6 142.44 22.63
 16 -6 -6 159.76 24.23
 -16 -6 -6 193.43 29.31
 -16 -6 6 133.05 23.33
 16 -5 6 5.87 10.59
 16 -5 -6 -3.19 12.18
 -16 -5 -6 13.86 14.46
 16 -4 6 171.33 23.31
 16 -4 -6 183.77 25.24
 -16 -4 -6 216.03 29.46
 -16 -4 6 209.82 28.73
 16 -3 6 -8.45 10.45
 16 -3 -6 6.52 11.18
 -16 -3 -6 39.23 17.63
 -16 -3 6 16.42 14.24
 16 -2 6 200.01 25.04
 16 -2 -6 227.8 27.34
 -16 -2 6 264.22 31.37
 -16 -2 -6 271.74 32.19
 16 -1 6 5.97 10.03
 16 -1 -6 -4.48 11.27
 -16 -1 -6 -1.96 10.94
 -16 -1 6 -1.16 13.14
 -16 0 -6 205.59 27.94
 16 0 6 177.29 24.09
 16 0 -6 193.4 24.68
 -16 1 -6 1.98 10.8
 16 1 6 -24.27 13.36
 16 1 -6 -0.7 10.33
 -16 2 -6 234.14 29
 16 2 -6 218.3 25.92
 16 2 6 218.66 27.23
 16 3 6 3.09 11.11
 -16 3 -6 19.38 13.66
 16 3 -6 16.05 10.83
 16 3 6 -3.65 17.7
 -16 4 -6 181.01 25.79
 16 4 6 192.82 25.68
 16 4 -6 209.35 25.73
 16 4 6 209.66 29.54
 16 5 6 19.07 13.82
 16 5 -6 9.08 13.31
 -16 5 -6 15.86 13.38
 16 5 6 14.24 14.2
 -16 6 -6 201.73 26.88
 16 6 6 210.03 28.64
 16 6 -6 170.62 25.12
 16 6 6 230.87 31.07
 16 7 6 12.68 14.91
 16 7 -6 9.11 13.04
 16 7 6 13.02 14.48
 16 8 6 174.7 27.66
 16 8 -6 180.17 27.1
 16 8 6 196.87 29.16
 16 9 6 -1.54 13.75
 16 9 -6 3.58 13.52
 16 9 6 9.39 15.2
 16 10 6 108.04 24.33
 16 10 -6 128.86 25.89
 16 10 6 106.03 23.96
 16 11 -6 24.74 16.3
 16 11 6 22.85 17.41
 -16 -9 7 10.06 13.86
 -16 -8 7 -21.26 16.71
 -16 -7 7 -9.83 15.28
 -16 -6 -7 -26.31 17.43
 -16 -6 7 -14.72 12.79
 -16 -5 -7 34.73 17.74
 -16 -5 7 95.38 22.82
 -16 -4 -7 14.08 15.63
 -16 -3 -7 8.63 13.61
 -16 -2 -7 10.37 13.67
 -16 -1 -7 11.45 14.53
 -16 0 -7 6.07 12.05
 -16 1 -7 13.31 14.28
 -16 2 -7 2.16 11.86
 16 2 7 -25.16 19.79
 -16 3 -7 11.43 12.23
 16 3 7 -9.45 17.2
 -16 4 -7 3.41 11.67
 16 4 7 27.97 19.29
 -16 5 -7 15.19 13.09
 16 5 7 38.69 18.83
 16 6 7 17.87 17.01
 -16 -2 -8 103.62 23.3
 -16 -1 -8 -7.27 14.05
 -16 0 -8 148.82 26.5
 -16 1 -8 -10 16.48
 -16 2 -8 139.75 25.52
 -16 3 -8 -19.41 17.37
 -17 -12 0 53.75 21.04
 -17 -11 0 49.78 19.69
 -17 -10 0 37.15 18.1
 -17 -9 0 21.42 17.11
 -17 -8 0 16.18 15.56
 -17 -7 0 -7.07 12.4
 -17 -6 0 -12.42 15.62
 -17 -5 0 -27.83 17.72
 17 -4 0 -14.64 12.32
 -17 -4 0 -23.01 18.47
 17 -3 0 1.24 11.27
 -17 -3 0 -55.26 23.85
 17 -2 0 -6.37 11.45
 -17 -2 0 -57.22 26.52
 17 -1 0 4.83 11.28
 17 0 0 -12.51 11.81
 17 1 0 3.81 11.52
 17 2 0 10.25 10.46
 17 3 0 -16.7 14.03
 17 4 0 -7.15 13.49
 17 5 0 -5.71 12.88
 17 6 0 10.67 12.77
 17 6 0 -15.33 11.09
 17 7 0 8.48 13.23
 17 8 0 -3.75 14.75
 17 9 0 9.12 15.91
 17 10 0 6.34 14.36
 17 11 0 -3.55 15.55
 17 12 0 10.67 16.58
 -17 -12 1 122.34 25.73
 -17 -12 -1 61.87 21.15
 -17 -11 1 254.1 32.93
 -17 -11 -1 211.9 31.01
 -17 -10 1 169.79 28.21
 -17 -10 -1 137.19 25.96
 -17 -9 1 232.65 32.14
 -17 -9 -1 214.25 30.54
 -17 -8 1 162.91 26.68
 -17 -8 -1 105.71 22.96
 -17 -7 1 296.3 34.36
 -17 -7 -1 242.5 33.22
 -17 -6 1 151.58 26.6
 -17 -6 -1 147.26 27.66
 -17 -5 1 320.15 35.86
 -17 -5 -1 232.29 31.99
 17 -4 1 109.86 21.55
 17 -4 -1 101.62 21.14
 -17 -4 1 120.47 22.87
 -17 -4 -1 112.76 21.32
 17 -3 1 371.88 36.21
 17 -3 -1 368.02 36.18
 -17 -3 1 385.97 39.52
 -17 -3 -1 330.61 39.01
 17 -2 1 103.78 19.83
 17 -2 -1 121.97 21.05
 -17 -2 1 95.47 21.75
 17 -1 1 304.33 31.9
 17 -1 -1 260.55 29.83
 -17 -1 1 285.45 36
 17 0 1 212.88 27.82
 17 0 -1 209.63 27.62
 17 1 1 328.16 32.96
 17 1 -1 290.9 32.21
 17 2 1 127.65 22.02
 17 2 -1 117.85 21.69
 17 3 1 437.86 39.48
 17 3 -1 444.85 39.27
 17 4 1 121.52 21.74
 17 4 -1 125.05 23.51
 17 5 -1 300.38 34.3
 17 5 1 255.73 31.28
 17 6 1 148.94 26.23
 17 6 -1 161.22 26.82
 17 6 1 131.63 18.68
 17 7 -1 334.25 36.82
 17 7 1 291.46 33.87
 17 7 1 319.98 27.66
 17 8 1 142.79 27.82
 17 8 -1 154.36 27.76
 17 8 1 145.42 19.42
 17 9 1 208.63 31.64
 17 9 -1 205.29 32.11
 17 10 1 130.43 27.58
 17 10 -1 138.3 28.16
 17 11 1 185.84 33.25
 17 11 -1 198.61 32.76
 17 12 1 74.64 24.74
 17 12 -1 65.65 23.34
 -17 -12 2 -15 17.23
 -17 -12 -2 41.88 17.65
 -17 -11 2 44.79 19.26
 -17 -11 -2 55.05 19.89
 -17 -10 2 191.3 29.08
 -17 -10 -2 105.39 22.65
 -17 -9 2 97.1 23.06
 -17 -9 -2 -0.14 15.63
 -17 -8 2 175.32 28.22
 -17 -8 -2 130.35 26.39
 -17 -7 2 90.72 23.25
 -17 -7 -2 -15.29 18.95
 -17 -6 2 172.07 27.24
 -17 -6 -2 73.54 20.6
 17 -5 2 64.6 18.31
 17 -5 -2 83.62 20.24
 -17 -5 2 101.3 22.99
 -17 -5 -2 25.46 20.11
 17 -4 2 102.11 20.19
 17 -4 -2 102.86 19.82
 -17 -4 2 128.36 23.96
 17 -3 2 111.83 21.69
 17 -3 -2 137.69 22.45
 -17 -3 2 110.82 22.41
 17 -2 2 96.34 19.8
 17 -2 -2 101.25 20.75
 -17 -2 2 77.37 18.39
 17 -1 2 40.87 15.89
 17 -1 -2 30.24 12.85
 -17 -1 2 -0.66 18.81
 17 0 2 279.68 31.72
 17 0 -2 332.13 33.29
 17 1 2 29.93 13.59
 17 1 -2 35.16 14.34
 17 2 2 132.24 22.5
 17 2 -2 131.57 22.76
 17 3 2 147.14 25.43
 17 3 -2 148.12 24.29
 17 4 2 148.04 24.06
 17 4 -2 123.05 23.41
 17 5 2 75.52 19.7
 17 5 -2 91.53 20.25
 17 6 2 152.02 25.61
 17 6 -2 169.8 26.87
 17 6 2 151.05 20.91
 17 7 2 39.2 16.87
 17 7 -2 44.62 18.58
 17 7 2 35.63 11.96
 17 8 2 192.07 29.96
 17 8 -2 189.46 30.34
 17 8 2 194.24 23.59
 17 9 2 68.55 21.08
 17 9 -2 41.2 18.1
 17 9 2 64.53 16.12
 17 10 2 146.89 30.32
 17 10 -2 151.05 29.41
 17 11 2 72.7 23.5
 17 11 -2 67.57 22.85
 17 12 2 63.3 23.64
 17 12 -2 63.15 23.66
 -17 -12 -3 30.85 20.63
 -17 -12 -3 3.41 16.47
 -17 -11 3 -4.01 15.11
 -17 -11 -3 -17 20.83
 -17 -10 3 -14.01 16.64
 -17 -10 -3 -26.7 20.67
 -17 -9 3 47 18.02
 -17 -9 -3 -43.71 22.87
 -17 -8 3 120.8 26.31
 -17 -8 -3 23.19 18.56
 -17 -7 3 54.77 20.51
 -17 -7 -3 -70.01 27.29
 -17 -6 3 59.76 20.75
 -17 -6 -3 -68.29 28.14
 17 -5 3 17.94 12.29
 17 -5 -3 52.73 16.63
 -17 -5 3 72.28 21.45
 17 -4 3 22.68 14.4
 17 -4 -3 18.89 12.39
 -17 -4 3 4.63 12.87
 17 -3 3 37.08 14.87
 17 -3 -3 41.6 16.22
 -17 -3 3 29.58 17.17
 17 -2 3 39.81 14.84
 17 -2 -3 27.81 14.23
 -17 -2 3 36.34 12.53
 17 -1 3 11.22 11.94
 17 -1 -3 26.61 13.5
 -17 -1 3 -12.62 17.43
 17 0 3 36.69 15.09
 17 0 -3 53.2 15.92
 -17 0 3 1.78 18.24
 17 1 3 17.92 13.33
 17 1 -3 22.43 11.69
 17 2 3 29.59 14.4
 17 2 -3 28.33 13.73
 17 3 3 7.68 11.74
 17 3 -3 24.11 11.26
 17 4 3 -2.42 12.74
 17 4 -3 -5.55 13.88
 17 5 3 69.8 19.45
 17 5 -3 40.33 16.69
 17 6 3 2.86 12.5
 17 6 -3 28.19 15.69
 17 6 3 11.82 11.1
 17 7 3 2.7 13.33
 17 7 -3 12.27 13.57
 17 7 3 -8.32 12.57
 17 8 -3 59.99 19
 17 8 3 77.35 21.37
 17 8 3 87.74 19.03
 17 9 3 33.8 19.53
 17 9 -3 38.69 19.08
 17 9 3 13.32 12.43
 17 10 3 20.17 17.24
 17 10 -3 0.54 18.11
 17 10 3 6.27 12.69
 17 11 3 34.94 20.46
 17 11 -3 48.95 21.23
 -17 -11 -4 0.3 20.89
 -17 -10 -4 119.97 28.54
 -17 -10 4 82.08 20.17
 -17 -10 -4 51.19 17.94
 -17 -9 -4 51.78 21.32
 -17 -9 4 44.95 15.52
 -17 -9 -4 5.75 24.87
 -17 -8 -4 219.83 34.45
 -17 -8 4 171.22 26.89
 -17 -7 4 159.83 27.31
 17 -6 4 153.65 26.35
 17 -6 -4 190.16 26.74
 17 -5 4 61.55 17.25
 17 -5 -4 92.5 21.63
 17 -4 4 195.1 27.09
 17 -4 -4 170.38 26.14
 -17 -4 4 207.85 30.5
 17 -3 4 128.7 21.97
 17 -3 -4 89.99 19.56
 -17 -3 4 97.64 22.39
 17 -2 4 201.48 26.73
 17 -2 -4 218.93 28.01
 -17 -2 4 214.47 30.55
 17 -1 4 103.83 20.27
 17 -1 -4 95.18 20.11
 -17 -1 4 76.49 17.98
 17 0 4 203.99 27.52
 17 0 -4 200.77 26.63
 -17 0 4 151.23 23.94
 17 1 4 138.55 23.63
 17 1 -4 107.32 20.98
 17 2 4 217.07 29.33
 17 2 -4 199.09 27.42
 17 3 -4 115.3 22.24
 17 3 4 119.36 22.25
 17 4 4 215.41 29.13
 17 4 -4 205.59 28.07
 17 5 -4 113.4 22.44
 17 5 4 105.66 22.46
 17 5 4 101.37 20.22
 17 6 4 218.6 30.34
 17 6 -4 197.83 28.82
 17 6 4 199.75 27.48
 -17 7 -4 115.47 19.86
 17 7 4 134.78 26.1
 17 7 -4 133.5 24.84
 17 7 4 125.58 22.63
 17 8 4 200.79 30.54
 17 8 -4 165.65 25.99
 17 8 4 213.27 28.23
 17 9 4 91.43 24.82
 17 9 -4 98.18 23.39
 17 9 4 93.7 20.7
 17 10 4 122.26 26.87
 17 10 -4 149.47 28.77
 17 10 4 137.77 23.17
 17 11 4 74.64 23.96
 17 11 -4 80.77 22.66
 17 11 4 77.87 18.35
 -17 -10 5 -3.3 15.73
 -17 -9 5 -12.77 17.53
 -17 -8 -5 67.33 22.87
 -17 -8 5 -1.62 15.64
 17 -7 5 13.8 12.1
 17 -7 -5 10.52 12.32
 -17 -7 -5 27.54 17.99
 17 -6 5 22.63 13.54
 17 -6 -5 10.77 12.8
 -17 -6 -5 37.46 19.77
 17 -5 5 -2.63 11.33
 17 -5 -5 37.88 15.09
 -17 -5 -5 38.14 18.34
 17 -4 5 -3.49 12.48
 17 -4 -5 10.18 13.56
 -17 -4 -5 31.9 16.59
 -17 -4 5 23.75 16.58
 17 -3 5 51.83 16.28
 17 -3 -5 39.43 14.82
 -17 -3 -5 31.18 14.46
 -17 -3 5 49.16 18.48
 17 -2 5 14.87 12.39
 17 -2 -5 12.99 11.96
 -17 -2 -5 22.77 14.83
 -17 -2 5 24.92 14.55
 17 -1 5 -6.09 11.38
 17 -1 -5 9.13 11.46
 17 0 5 59.62 16.5
 17 0 -5 40.14 15.68
 -17 0 -5 56.05 17.84
 -17 0 5 44.64 14.78
 -17 1 -5 26.15 14.11
 17 1 5 4.86 11.9
 17 1 -5 -0.7 11.39
 -17 2 -5 43.41 16.21
 17 2 5 18.59 13.87
 17 2 -5 2.48 11.41
 -17 3 -5 44.11 16.17
 17 3 5 52.39 17.52
 17 3 -5 25.73 14.12
 17 4 5 3.24 12.16
 -17 4 -5 19 13.19
 17 4 -5 -9.23 12.85
 17 4 5 -28.85 18.69
 -17 5 -5 23.29 13.95
 17 5 5 41.66 17.39
 17 5 -5 40.51 17.23
 17 5 5 12.23 13.51
 -17 6 -5 47.7 16.23
 17 6 5 37.58 17.56
 17 6 -5 35.58 15.78
 17 6 5 7.76 13.31
 17 7 5 9.48 15.61
 17 7 -5 11.84 14.21
 17 7 5 28.07 16.33
 17 8 5 75.72 21.33
 17 8 -5 50.28 18.34
 17 8 5 63.02 20.67
 17 9 5 7.09 15.42
 17 9 -5 21.53 17.41
 17 9 5 23.39 16.77
 17 10 5 24.41 18.8
 17 10 -5 -12.92 14.87
 17 10 5 9.8 15.23
 17 11 5 19.34 14.52
 17 -9 6 25.4 16.02
 17 -9 -6 7.71 12.68
 -17 -9 6 -2.84 16.79
 17 -8 6 79.1 19.39
 17 -8 -6 108.04 22.31
 -17 -8 6 90.66 20.85
 17 -7 6 3.51 10.78
 17 -7 -6 15.02 12.96
 17 -6 6 61.26 16.8
 17 -6 -6 84.28 19.46
 -17 -6 -6 102.78 24.98
 -17 -6 6 139.8 27.94
 17 -5 6 65.2 17.48
 17 -5 -6 74.31 18.99
 -17 -5 -6 92.09 22.79
 17 -4 6 60.67 16.79
 17 -4 -6 58.24 16.79
 -17 -4 -6 84.4 21.92
 -17 -4 6 104.45 25.26
 17 -3 6 56.78 17.15
 17 -3 -6 67.14 18.26
 -17 -3 -6 81.62 20.8
 -17 -3 6 92.21 22.81
 17 -2 6 112.44 20.34
 17 -2 -6 125.32 21.76
 -17 -2 -6 142.28 24.99
 -17 -2 6 140.74 25.63
 -17 -1 -6 67.78 18.93
 17 -1 6 41.8 15.12
 17 -1 -6 27.15 13.87
 -17 0 -6 117.91 23.04
 17 0 6 133.66 22.72
 17 0 -6 116.39 20.42
 17 1 -6 34.43 13.92
 17 1 6 36.38 13.08
 -17 1 -6 54.65 17.78
 -17 2 -6 127.66 24.2
 17 2 6 125.84 22.28
 17 2 -6 145.23 23.34
 17 3 6 78.45 19.33
 -17 3 -6 64.11 17.04
 17 3 -6 86.19 19.17
 17 3 6 32.16 14.65
 -17 4 -6 84.88 19.41
 17 4 6 65.19 18.45
 17 4 -6 68.62 18.7
 17 4 6 43.51 16.97
 17 5 6 93.65 21.42
 -17 5 -6 131.69 23.83
 17 5 -6 99.15 21.32
 17 5 6 127.4 26.18
 17 6 6 128.73 23.38
 17 6 -6 82.85 19.33
 17 6 6 137.62 25.61
 17 7 6 46.61 17.59
 17 7 -6 53.43 18.32
 17 7 6 31.84 16.99
 17 8 6 129.29 25.2
 17 8 -6 113.64 23.9
 17 8 6 120.18 24.22
 17 9 6 45.92 19.61
 17 9 -6 39.31 17.92
 -17 -7 7 77.65 22.71
 -17 -3 -7 78.13 19.8
 -17 -2 -7 34.5 17.05
 -17 -1 -7 55.79 19.4
 -17 0 -7 33.96 16.31
 -17 1 -7 73.43 19.49
 -17 2 -7 34.71 17.03
 17 2 7 8.42 14.33
 -17 3 -7 89.94 21.67
 -17 4 -7 1.06 13.3
 -17 1 -8 -27.94 17.27
 -17 2 -8 -20.93 18.4
 -18 -11 0 221.03 32.9
 -18 -10 0 28.9 18.49
 -18 -9 0 315.04 37.4
 -18 -8 0 12.51 14.53
 -18 -7 0 362.88 40.13
 -18 -6 0 4.45 14.09
 18 -5 0 281.93 32.32
 -18 -5 0 284.93 36.77
 18 -4 0 17.25 15.84
 -18 -4 0 -23.11 21.9
 18 -3 0 192.15 28.37
 -18 -3 0 122.9 22.62
 18 -2 0 -1.65 13.02
 18 -1 0 435.18 39.92
 18 0 0 9.48 11.54
 18 1 0 494.04 41.77
 18 2 0 11.07 11.01
 18 3 0 191.3 28.43
 18 4 0 -10.92 14.2
 18 5 0 383.7 39.45
 18 6 0 19.62 15.5
 18 7 0 363.41 39.87
 18 8 0 4.5 13.57
 18 9 0 327.41 38.89
 18 10 0 20.64 17.04
 18 11 0 222.02 37.16
 -18 -11 1 33.38 18.96
 -18 -11 -1 30.68 19.14
 -18 -10 1 90.75 23.85
 -18 -10 -1 87.46 23.9
 -18 -9 1 27.6 19.37
 -18 -9 -1 31.11 18.4
 -18 -8 1 60.39 20.71
 -18 -8 -1 32.6 17.5
 -18 -7 1 12.14 17.49
 -18 -7 -1 -30.8 21.03
 -18 -6 1 54.81 19.81
 -18 -6 -1 8.47 17.55
 18 -5 1 -12.13 13.4
 18 -5 -1 -15.94 14.32
 -18 -5 1 8.78 16.44
 -18 -5 -1 -47.9 25.47
 18 -4 1 51.76 17.57
 18 -4 -1 62.29 17.61
 -18 -4 1 41.23 16.89
 -18 -4 -1 -4.92 23.36
 18 -3 1 39.8 15.09
 18 -3 -1 22.45 13.21
 18 -2 1 45.95 15.83
 18 -2 -1 63.02 17.17
 -18 -2 1 27.77 16.93
 18 -1 1 2.7 11.27
 18 -1 -1 -6.59 13.23
 18 0 1 97.65 21.31
 18 0 -1 83.91 20.07
 18 1 1 -0.9 11.77
 18 1 -1 -10.36 13.39
 18 2 1 71.9 19.23
 18 2 -1 63.96 18.18
 18 3 1 20.82 13.66
 18 3 -1 28.34 15.67
 18 4 1 39.63 16.48
 18 4 -1 53.58 17.23
 18 5 1 -13.6 15.41
 18 5 -1 -6.17 12.7
 18 6 1 62.24 19.87
 18 6 -1 48.37 18.24
 18 6 1 50.54 12.17
 18 7 1 0.32 14.26
 18 7 -1 11.34 15.42
 18 7 1 1.51 9.52
 18 8 1 69.62 22.37
 18 8 -1 65.41 22.52
 18 9 1 3.09 14.03
 18 9 -1 -7.1 14.21
 18 10 1 59.58 21.05
 18 10 -1 79.32 24.71
 18 11 1 39.57 21.38
 18 11 -1 0.07 16.09
 -18 -10 2 31.1 21
 -18 -10 -2 -26.62 19.95
 -18 -9 2 197.55 29.6
 -18 -9 -2 73.74 21.03
 -18 -8 2 15.91 17.04
 -18 -8 -2 -39.63 20.2
 -18 -7 2 195.85 30.18
 -18 -7 -2 112.09 24.8
 18 -6 2 -4.22 13.57
 18 -6 -2 -3.45 11.8
 -18 -6 2 21.52 16.64
 18 -5 2 102.94 21.16
 18 -5 -2 137.9 24.49
 -18 -5 2 154.23 28.78
 -18 -5 -2 65.15 17.59
 18 -4 2 -13.7 13.35
 18 -4 -2 -10.28 11.71
 -18 -4 2 6.12 13.68
 18 -3 2 190.79 28.3
 18 -3 -2 214.39 29.11
 -18 -3 2 167.28 29.07
 18 -2 2 -8.56 13.98
 18 -2 -2 -5.32 13.93
 18 -1 2 170.69 25.59
 18 -1 -2 171.04 26.32
 -18 -1 2 89.89 21.3
 18 0 2 -5.29 11.77
 18 0 -2 14.96 12.8
 18 1 2 164.87 25.63
 18 1 -2 214.07 29.12
 18 2 2 -17.81 13.81
 18 2 -2 -9.15 12.79
 18 3 2 206.76 28.71
 18 3 -2 192.29 28.76
 18 4 2 -17.48 15.72
 18 4 -2 10.17 12.06
 18 5 2 127.51 24.28
 18 5 -2 133.12 24.18
 18 6 2 5.37 13.45
 18 6 -2 7.56 12.78
 18 6 2 -11.77 13.58
 18 7 2 172.36 28.32
 18 7 -2 197.66 29.99
 18 7 2 189.26 24.34
 18 8 2 20.21 17.15
 18 8 -2 23.14 19.03
 18 8 2 11.99 11.32
 18 9 2 175.73 30.76
 18 9 -2 168.93 29.69
 18 10 2 16.9 17.19
 18 10 -2 13.53 19.18
 -18 -10 3 225.73 33.3
 -18 -10 -3 59.61 18.13
 -18 -9 3 72.4 23.16
 -18 -9 -3 -56.42 25.49
 -18 -8 3 251.15 35.32
 -18 -8 -3 119.3 24.38
 -18 -7 3 47.47 20.47
 -18 -7 -3 -76.9 29.78
 18 -6 3 205.33 29.34
 18 -6 -3 189.12 28.02
 -18 -6 3 222.36 32.11
 18 -5 3 -8.23 14.1
 18 -5 -3 -9.79 13.22
 -18 -5 3 -3.42 13.5
 18 -4 3 323.5 35.34
 18 -4 -3 320.69 34.52
 -18 -4 3 345.7 39.18
 18 -3 3 18.49 14.64
 18 -3 -3 -4.16 13.5
 -18 -3 3 -17.3 18.72
 18 -2 3 329.29 35.06
 18 -2 -3 350.88 36.19
 -18 -2 3 279.96 36.04
 18 -1 3 -10.47 13.47
 18 -1 -3 -7.88 12.69
 -18 -1 3 -34.55 26.51
 18 0 3 158.38 25.6
 18 0 -3 203.68 27.68
 18 1 3 5.28 11.25
 18 1 -3 21.39 13.11
 18 2 3 395.15 37.98
 18 2 -3 357.31 36.16
 18 3 3 -10.92 14.09
 18 3 -3 -6.88 13.6
 18 4 3 340.41 35.64
 18 4 -3 353.82 36.99
 18 5 3 -1.18 12.84
 18 5 -3 -1.52 13.36
 18 5 3 -19.03 15.04
 18 6 3 259.37 32.98
 18 6 -3 209.07 30.58
 18 6 3 224.41 27.56
 18 7 3 20.51 16.43
 18 7 -3 11.08 14.39
 18 7 3 30.26 14.26
 18 8 -3 233.57 33.62
 18 8 3 260.48 34.74
 18 8 3 293.31 31.64
 18 9 3 14.22 16.69
 18 9 -3 30.88 18.8
 18 9 3 27.51 14.11
 18 10 3 204.31 34.29
 18 10 -3 171.1 31.69
 -18 -9 4 61 24.17
 -18 -8 -4 32.02 21.45
 -18 -8 4 86.45 24.29
 18 -7 4 2.14 13.86
 18 -7 -4 4.62 14.01
 -18 -7 4 21.14 18.45
 18 -6 4 -13.45 14.66
 18 -6 -4 4.8 12.67
 -18 -6 4 26.76 20.44
 18 -5 4 -9.4 14.28
 18 -5 -4 -0.13 11.59
 -18 -5 4 17.48 16.09
 18 -4 4 16.47 13.57
 18 -4 -4 -2.08 12.24
 -18 -4 4 22.87 16.17
 18 -3 4 4.78 13.21
 18 -3 -4 2.74 12.71
 -18 -3 4 7.07 14.53
 18 -2 4 18.45 13.75
 18 -2 -4 12.72 13.19
 -18 -2 4 -17.37 19.67
 18 -1 4 -2.27 11.31
 18 -1 -4 1.35 12.5
 -18 -1 4 -35.62 25.27
 18 0 4 1.21 10.94
 18 0 -4 13.27 13.79
 18 1 4 -17.03 15.42
 18 1 -4 -8.82 12.16
 18 2 4 2.64 12.78
 18 2 -4 -2.22 13.72
 18 3 4 -2.1 15.64
 18 3 -4 -17.89 11.97
 18 4 4 3.89 13.07
 18 4 -4 -21.95 15.6
 18 5 4 5.62 13.46
 18 5 -4 4.61 12.71
 18 5 4 -16.49 15.53
 18 6 4 -1.6 13.65
 18 6 -4 10.08 13.27
 18 6 4 10.63 14.24
 18 7 4 5.9 14.99
 18 7 -4 9.76 16.62
 18 7 4 2.43 12.7
 18 8 4 43.25 18.99
 18 8 -4 27.2 17.82
 18 8 4 12.24 13.88
 18 9 4 8.53 17.8
 18 9 -4 7.8 16.33
 18 9 4 14.38 13.58
 18 10 4 9.67 13.51
 18 -8 5 96.03 23.35
 18 -8 -5 95 22.15
 -18 -8 5 156.21 29.35
 18 -7 5 15.26 13.61
 18 -7 -5 23.99 15.64
 -18 -7 5 40.49 19.85
 18 -6 5 163.25 26.89
 18 -6 -5 167.28 26.81
 -18 -6 -5 216.08 34.53
 -18 -6 5 252.28 33.17
 18 -5 5 15.72 14.17
 18 -5 -5 -25.41 16.7
 -18 -5 -5 19.4 17.63
 -18 -5 5 34.31 19.18
 18 -4 5 241.18 30
 18 -4 -5 250.56 31.51
 -18 -4 -5 244.14 33.77
 -18 -4 5 253.41 33.8
 18 -3 5 -4.96 13.08
 18 -3 -5 -13.3 15.59
 -18 -3 -5 18.96 14.45
 -18 -3 5 2.77 17.23
 18 -2 5 199.7 28.11
 18 -2 -5 178.99 27.14
 -18 -2 -5 200.98 29.67
 -18 -2 5 156.16 25.54
 18 -1 5 13.95 12.24
 18 -1 -5 10.16 12.93
 -18 -1 -5 25.21 14.98
 -18 -1 5 -25.45 23.26
 18 0 5 196.86 28.06
 18 0 -5 193.72 27.12
 -18 0 -5 240.16 31.46
 18 1 5 1.91 12.19
 18 1 -5 15.48 13.17
 -18 1 -5 32.48 17.43
 -18 2 -5 173.7 26.49
 18 2 -5 169.37 25.99
 18 2 5 175.89 26.79
 -18 3 -5 27.51 14.84
 18 3 5 -13.8 13.11
 18 3 -5 -7.72 12.67
 18 4 -5 295.23 33.48
 18 4 5 262.23 32.8
 18 4 5 267.63 32.42
 -18 4 -5 278.22 32.74
 -18 5 -5 17.58 15.54
 18 5 5 -0.64 12.94
 18 5 -5 5.39 12.3
 18 5 5 -0.74 14.73
 18 6 5 240.27 33.15
 18 6 -5 249.36 32.27
 18 6 5 217.62 30.19
 18 7 5 22.73 17.41
 18 7 -5 -2.88 14.32
 18 7 5 15.84 15.96
 18 8 5 118.26 26.68
 18 8 -5 121.59 24.65
 18 8 5 133.11 25.41
 18 9 5 39.02 19.91
 18 9 -5 1.47 15.98
 18 9 5 1.04 13.59
 18 10 5 220.97 30.61
 18 -8 -6 -2.06 12.46
 18 -7 6 67.74 18.57
 18 -7 -6 37.07 15.57
 -18 -7 6 98.55 26.3
 18 -6 6 -9.41 13.13
 18 -6 -6 10.29 13.74
 18 -5 6 91.21 19.86
 18 -5 -6 95.21 21.65
 18 -4 6 10.76 11.59
 18 -4 -6 16.52 13.6
 -18 -4 -6 29.33 16.23
 -18 -4 6 43.31 20.04
 -18 -3 -6 99.36 23.3
 18 -3 6 103.57 20.73
 18 -3 -6 66.5 18.34
 -18 -2 -6 0.45 13.33
 18 -2 6 1.48 11.14
 18 -2 -6 12.43 12.29
 -18 -1 -6 122.88 24.05
 18 -1 6 107.91 21.01
 18 -1 -6 107.91 20.93
 -18 0 -6 4.98 14.99
 18 0 6 -8.54 12.58
 18 0 -6 0.36 11.78
 -18 1 -6 150.98 26.44
 18 1 -6 108.14 21.36
 18 1 6 125.13 22.83
 -18 2 -6 20.57 16.55
 18 2 6 -20.93 14.48
 18 2 -6 -19.66 13.47
 18 3 -6 92.32 19.48
 -18 3 -6 84.48 20.58
 18 3 6 108.16 21.78
 18 3 6 98.69 20.49
 -18 4 -6 28.08 15.36
 18 4 6 21.43 16.58
 18 4 -6 24.08 13.94
 18 4 6 32.27 16.58
 18 5 6 127.74 24.82
 18 5 -6 135.35 24.4
 18 5 6 174.13 28.65
 18 6 6 7.85 14.31
 18 6 -6 14.75 12.53
 18 7 6 104.15 24.01
 18 7 -6 112.54 24.12
 18 8 -6 16.85 15.61
 -18 0 -7 25.4 15.95
 -18 1 -7 -14.39 14.66
 -18 2 -7 11.47 13.73
 -18 3 -7 1.05 13.57
 -19 -9 0 -17.09 19.18
 -19 -8 0 -15.63 17.63
 -19 -7 0 -37.33 19.71
 19 -6 0 -9.03 14.52
 -19 -6 0 -45.35 24.77
 19 -5 0 1.49 12.23
 -19 -5 0 -58.9 26.69
 19 -4 0 -2.52 11.24
 -19 -4 0 -80.18 32.22
 19 -3 0 5.95 12.69
 -19 -3 0 -72.91 29.8
 19 -2 0 -1.59 12.02
 19 -1 0 -2.66 12.71
 19 0 0 21.63 16.2
 19 1 0 9.5 13.84
 19 2 0 1.12 13.03
 19 3 0 -13.7 15.7
 19 4 0 -7.6 15.08
 19 5 0 5.96 14.68
 19 6 0 -4.8 15.64
 19 7 0 -21.29 20.38
 19 8 0 31.62 19.64
 19 9 0 -16.77 17.01
 -19 -9 1 71.2 21.6
 -19 -9 -1 57.15 21.29
 -19 -8 1 152.59 30.28
 -19 -8 -1 132.13 27.23
 -19 -7 1 46.35 18.13
 -19 -7 -1 52.76 16.08
 19 -6 1 169.44 27.89
 19 -6 -1 156.99 25.97
 -19 -6 1 157.6 28.65
 -19 -6 -1 105.91 25.18
 19 -5 1 63.79 19.1
 19 -5 -1 47.98 17
 -19 -5 1 19.57 19.54
 19 -4 1 103.86 22.01
 19 -4 -1 119.43 23.32
 -19 -4 1 71.41 19.98
 19 -3 1 15.98 12.8
 19 -3 -1 20.1 13.34
 -19 -3 1 -19.5 25.79
 19 -2 1 139.29 25.52
 19 -2 -1 148.14 25.67
 19 -1 1 95.77 21.3
 19 -1 -1 95.55 21.28
 19 0 1 272.07 32.57
 19 0 -1 239.84 30.61
 19 1 1 92.12 21.25
 19 1 -1 79.46 19.22
 19 2 1 152.92 26.29
 19 2 -1 142.67 25.17
 19 3 1 38.22 14.21
 19 3 -1 27.84 15.13
 19 4 1 140.24 26.98
 19 4 -1 143.2 27.21
 19 5 1 71.12 21.33
 19 5 -1 61.69 18.5
 19 6 1 162.31 28.15
 19 6 -1 200.88 31.72
 19 6 1 165.02 21.39
 19 7 1 77.05 22.82
 19 7 -1 74.99 22.5
 19 8 1 196.52 31.73
 19 8 -1 214.49 33.99
 19 9 1 77.08 22.95
 19 9 -1 92.42 24.06
 -19 -9 2 99.82 26.1
 -19 -9 -2 14.05 20.27
 -19 -8 2 46.13 19.9
 -19 -8 -2 -21.74 24.84
 19 -7 2 128.49 26.4
 19 -7 -2 115.54 23.96
 -19 -7 2 108.27 26.52
 19 -6 2 13.94 12.3
 19 -6 -2 31.36 16.61
 -19 -6 2 9.53 14.67
 19 -5 2 72.62 21.18
 19 -5 -2 54.96 18.53
 -19 -5 2 43.11 20.18
 19 -4 2 36.34 16.38
 19 -4 -2 24.48 14.61
 -19 -4 2 1.3 17.23
 19 -3 2 125.75 25.24
 19 -3 -2 123.86 24.11
 -19 -3 2 80.55 21.58
 19 -2 2 48.18 16.71
 19 -2 -2 42.54 17.26
 19 -1 2 99.29 21.48
 19 -1 -2 88.76 20.12
 19 0 2 15.15 12.95
 19 0 -2 3.5 12.68
 19 1 2 85.06 20.74
 19 1 -2 100.36 21.48
 19 2 2 31.28 16.05
 19 2 -2 33.73 14.01
 19 3 2 110.19 22.37
 19 3 -2 102.16 22.36
 19 4 2 13.41 14.59
 19 4 -2 35.84 16.82
 19 5 2 28.99 17.31
 19 5 -2 55.24 18.51
 19 6 2 47.24 19.87
 19 6 -2 38.28 17.57
 19 6 2 8.44 10.99
 19 7 2 138.75 27.93
 19 7 -2 117.84 25.33
 19 7 2 160.95 22.99
 19 8 2 18.65 17.15
 19 8 -2 13.56 16.7
 19 9 2 86.54 23.61
 19 9 -2 53.35 20.9
 -19 -8 3 41.38 22.33
 -19 -8 -3 -101.94 33.42
 19 -7 3 23.33 15.6
 19 -7 -3 13.31 12.98
 -19 -7 3 19.54 18.06
 19 -6 3 37.7 18.27
 19 -6 -3 7.07 11.87
 -19 -6 3 5.02 14.7
 19 -5 3 15.4 15.4
 19 -5 -3 12.79 13.89
 -19 -5 3 2.97 14.48
 19 -4 3 22.72 16
 19 -4 -3 25.68 13.52
 -19 -4 3 18.96 16.73
 19 -3 3 -0.38 13.06
 19 -3 -3 41.6 16.31
 -19 -3 3 -9.4 19.88
 19 -2 3 29.29 15.44
 19 -2 -3 44.85 18.31
 -19 -2 3 -6.85 19.38
 19 -1 3 28.91 15.04
 19 -1 -3 12.38 14.54
 19 0 3 15.16 14.15
 19 0 -3 5.44 13.41
 19 1 3 16.82 14.05
 19 1 -3 15.99 12.77
 19 2 3 17.08 15.23
 19 2 -3 11.46 14.47
 19 3 3 8.4 14.58
 19 3 -3 34.87 15.89
 19 4 3 43.21 18.9
 19 4 -3 37.95 16.97
 19 5 3 -5.22 16.46
 19 5 -3 -11.45 16.07
 19 5 3 -19 16.75
 19 6 3 -6.71 14.4
 19 6 -3 -2.72 13.99
 19 6 3 15.58 12.06
 19 7 3 36.35 18.94
 19 7 -3 15.89 17.05
 19 7 3 25.6 14.51
 19 8 -3 20.5 18.15
 19 8 3 9.22 14.52
 19 8 3 22.93 15.64
 19 -8 4 1.4 14.39
 -19 -8 4 81.85 24.4
 19 -7 4 79.97 20.96
 19 -7 -4 98.34 23.09
 -19 -7 4 125.25 28.53
 19 -6 4 75.64 21.11
 19 -6 -4 44.8 16.93
 -19 -6 4 107.2 26.93
 19 -5 4 190.23 31.23
 19 -5 -4 190.3 28.68
 -19 -5 4 231.08 34.46
 19 -4 4 130.98 25.57
 19 -4 -4 93.1 20.77
 -19 -4 4 108.21 25.52
 19 -3 4 193.45 28.74
 19 -3 -4 191.1 28.14
 -19 -3 4 202.48 31.79
 19 -2 4 81.32 21.1
 19 -2 -4 85.17 20.23
 -19 -2 4 30.85 19.8
 19 -1 4 149.37 26.06
 19 -1 -4 119.03 23.26
 -19 -1 4 63.19 16.67
 19 0 4 47.87 17.8
 19 0 -4 36.58 15.91
 19 1 4 100.08 21.89
 19 1 -4 134.37 25.08
 19 2 4 75.04 18.94
 19 2 -4 88.89 21.37
 19 3 4 197.59 29.04
 19 3 -4 253.75 31.67
 19 4 4 171.19 28.68
 19 4 -4 116.39 23.09
 19 5 4 219.01 31.48
 19 5 -4 267.81 34.17
 19 5 4 215.02 29.54
 19 6 4 95.69 22.83
 19 6 -4 123.08 25.01
 19 6 4 67.25 18.03
 19 7 4 90.2 24.19
 19 7 -4 118.87 26.33
 19 7 4 119.54 22.61
 19 8 4 83.24 23.83
 19 8 -4 25.65 17.66
 19 8 4 57.97 19.61
 19 9 4 103.93 23.06
 19 -7 5 19.41 14.53
 19 -7 -5 11.51 13.83
 19 -6 5 3.22 12.39
 19 -6 -5 17.32 16.08
 -19 -6 5 31.11 19.58
 19 -5 5 5.18 13.04
 19 -5 -5 -16.44 16.42
 -19 -5 5 14.88 17.85
 19 -4 5 18.34 15.05
 19 -4 -5 38.83 17.28
 -19 -4 -5 57.05 22.07
 -19 -4 5 2.14 18.12
 19 -3 5 9.95 11.84
 19 -3 -5 24.79 14.89
 -19 -3 -5 46.62 21.18
 -19 -3 5 -1.07 17.04
 19 -2 5 0.92 11.86
 19 -2 -5 14.15 14.28
 -19 -2 -5 21.81 17.21
 -19 -2 5 -14.72 23.83
 19 -1 5 1.44 12.88
 19 -1 -5 36.14 17.09
 -19 -1 -5 41.21 19.37
 19 0 5 5.97 12.11
 19 0 -5 -9.81 13.43
 -19 1 -5 27.15 16.9
 19 1 5 15.77 13.5
 19 1 -5 -3.47 13.82
 -19 2 -5 16.41 14.97
 19 2 5 10.1 13.66
 19 2 -5 14.82 13.62
 -19 3 -5 28.66 16.7
 19 3 5 28.32 14.74
 19 3 -5 0.35 13.45
 -19 4 -5 29.33 16.82
 19 4 5 31.92 17.13
 19 4 -5 30.38 16.3
 19 4 5 0.81 17.75
 -19 5 -5 32.32 15.51
 19 5 5 30.99 17.53
 19 5 -5 17.65 13.31
 19 5 5 3.27 14.55
 19 6 5 8.6 14.84
 19 6 -5 23.1 17.62
 19 6 5 4.96 15.27
 19 7 5 31.66 19.49
 19 7 -5 -3.01 13.96
 19 7 5 48.37 18.65
 19 -5 6 33.72 16.35
 19 -5 -6 30.43 15.99
 19 -4 6 18.53 13.14
 19 -4 -6 26.97 13.24
 19 -3 6 32.53 14.55
 19 -3 -6 34.48 16.46
 19 -2 6 28.38 14.57
 19 -2 -6 43.66 16.94
 19 -1 6 50.98 16.81
 19 -1 -6 34.95 14.5
 -19 -1 -6 53.24 18.86
 19 0 -6 9.02 13.37
 -19 0 -6 47.89 18.7
 19 0 6 16.38 12.03
 -19 1 -6 27.92 15.87
 19 1 6 51.51 16.81
 19 1 -6 40.15 15.09
 -19 2 -6 45 17.65
 19 2 6 31.32 14.19
 19 2 -6 5.19 12.91
 -19 3 -6 33.21 15.86
 19 3 6 40.17 17.43
 19 3 -6 28.03 15.89
 -19 4 -6 21.33 15.03
 19 4 6 64.34 20.01
 19 4 -6 24.22 14.55
 19 5 6 71.61 20.56
 19 5 -6 82.93 21.41
 20 -7 0 10.86 13.77
 -20 -7 0 -40.43 25.48
 20 -6 0 274.1 35.18
 -20 -6 0 296.31 38.63
 20 -5 0 -5.81 13.79
 -20 -5 0 -46.21 27.81
 20 -4 0 230.95 32.37
 -20 -4 0 175.62 29.05
 20 -3 0 5.77 13.13
 20 -2 0 281.05 34.83
 20 -1 0 12.07 12.4
 20 0 0 542.26 46.68
 20 1 0 41.85 18.72
 20 2 0 336.24 37.64
 20 3 0 22.13 16.09
 20 4 0 261.7 34.79
 20 5 0 22 15.11
 20 6 0 392.91 42.13
 20 7 0 1.44 15.53
 20 -7 -1 25.27 15.6
 -20 -7 1 10.01 17.53
 -20 -7 -1 -22.44 28.62
 20 -6 1 -33.47 17.02
 20 -6 -1 -15 14.77
 -20 -6 1 -61.42 27.36
 -20 -6 -1 -70.09 31.99
 20 -5 1 -4.11 16.92
 20 -5 -1 17.47 13.71
 20 -4 1 -19.7 16.06
 20 -4 -1 -13.07 13.87
 -20 -4 1 -56.43 29.13
 20 -3 1 7.9 12.46
 20 -3 -1 18.79 14.39
 20 -2 1 -12.89 15.57
 20 -2 -1 15.08 15.31
 20 -1 1 16.19 14.56
 20 -1 -1 27.12 16.56
 20 0 1 17.99 14.98
 20 0 -1 -11.83 14.59
 20 1 1 44.67 18.46
 20 1 -1 38.62 16.79
 20 2 1 8.97 13.31
 20 2 -1 11.91 14.26
 20 3 1 12.29 13.49
 20 3 -1 30.92 16.52
 20 4 1 -9.16 15.68
 20 4 -1 -7.53 13.8
 20 5 1 13.2 14.97
 20 5 -1 16.71 13.66
 20 6 1 -5.92 15.94
 20 6 -1 -10.81 15.59
 20 7 1 62.04 20.95
 20 7 -1 33.27 19.12
 -20 -7 2 4.72 17.25
 20 -6 2 97.99 24.04
 20 -6 -2 77.04 20.87
 -20 -6 2 69.03 21.86
 20 -5 2 -5.67 15.63
 20 -5 -2 -18.07 14.91
 20 -4 2 74.92 21.56
 20 -4 -2 96.49 24.03
 -20 -4 2 76.23 23.24
 20 -3 2 -7.92 15.59
 20 -3 -2 -11.91 15.14
 -20 -3 2 -47.3 27.48
 20 -2 2 111.05 23.42
 20 -2 -2 112.05 23.66
 20 -1 2 -29.89 17.78
 20 -1 -2 9.62 14.66
 20 0 2 126.03 25.26
 20 0 -2 101.18 22.64
 20 1 2 11.7 15.14
 20 1 -2 5.05 13.07
 20 2 2 130.96 25.6
 20 2 -2 107.45 24.07
 20 3 2 -15.92 16.1
 20 3 -2 -9.18 15.7
 20 4 -2 88.22 21.83
 20 4 2 113.22 24.11
 20 5 2 10.56 14.5
 20 5 -2 14.05 14.26
 20 6 2 123.11 26.51
 20 6 -2 125.56 26.08
 20 6 2 103.51 19.86
 20 -6 3 -4.8 15.62
 20 -6 -3 -11.13 15.04
 -20 -6 3 -18.18 18.6
 20 -5 3 179.73 30.16
 20 -5 -3 227.41 32.54
 -20 -5 3 158.64 29.83
 20 -4 3 0.22 15.05
 20 -4 -3 29.4 17.45
 20 -3 3 234.87 32.49
 20 -3 -3 255.67 33.28
 -20 -3 3 175.63 32.31
 20 -2 3 -5.72 15.63
 20 -2 -3 13.05 14.97
 20 -1 3 155.84 27.12
 20 -1 -3 165.72 27.71
 20 0 3 7.08 13.62
 20 0 -3 26.24 16.25
 20 1 3 164.21 27.8
 20 1 -3 135.98 25.38
 20 2 3 9.83 13.02
 20 2 -3 7.97 14.32
 20 3 3 276.09 36.14
 20 3 -3 264.34 34.94
 20 4 3 16.6 16.31
 20 4 -3 -1.87 14.17
 20 5 -3 230.63 33.23
 20 5 3 251.82 34.66
 20 5 3 217.54 27.52
 20 6 3 3.11 14.11
 20 6 -3 -7.27 16.23
 20 6 3 6.07 12.64
 20 7 3 169.83 25.4
 -20 -6 4 -15.63 18.87
 20 -5 4 11.44 15.43
 20 -5 -4 -17.2 16.83
 -20 -5 4 -8.99 18.92
 20 -4 4 0.5 13.87
 20 -4 -4 -2.34 12.92
 -20 -4 4 -34.86 25.94
 20 -3 4 3.53 13.37
 20 -3 -4 -2.29 14.27
 -20 -3 4 -42.14 26.11
 20 -2 4 10.53 15.44
 20 -2 -4 14.61 15.13
 20 -1 4 -6.41 12.89
 20 -1 -4 3.84 13.4
 20 0 4 17.95 15.34
 20 0 -4 5.42 13.07
 20 1 4 -8.5 14.35
 20 1 -4 -10.82 13.61
 20 2 4 -8.44 16.63
 20 2 -4 -7.33 15.53
 20 3 -4 1.24 13.83
 20 3 4 11.22 14.7
 20 4 4 -4.55 14.95
 20 4 -4 -2.24 14.44
 20 4 4 -28.36 19.89
 20 5 4 -14.07 17.14
 20 5 -4 -15.79 15.97
 20 5 4 -12.37 18.34
 20 6 4 -21.95 14.94
 20 7 4 13.47 14.82
 -20 -5 5 140.17 28.69
 20 -4 5 10.44 12.95
 -20 -4 5 8.43 18.34
 20 -3 5 171.25 27.6
 20 -3 -5 184.35 29.63
 -20 -3 5 137.34 28.37
 20 -2 5 10.22 14.02
 20 -2 -5 11.08 15.69
 20 -1 5 126.53 24.53
 20 -1 -5 120.69 23.82
 20 0 5 4.23 14.08
 20 0 -5 9.66 12.82
 -20 0 -5 25.97 18.49
 -20 1 -5 144.13 28.12
 20 1 -5 144.81 25.93
 20 1 5 100.8 22.97
 -20 2 -5 32.04 18.59
 20 2 5 -3.64 13.48
 20 2 -5 -12.79 16.65
 -20 3 -5 185.69 29.77
 20 3 5 146.34 26.55
 20 3 -5 169.28 28.18
 -20 4 -5 18.37 15.94
 20 4 5 -6.26 16.1
 21 -3 0 -26.57 16.93
 21 -2 0 8.34 13.83
 21 -1 0 -12.4 16.52
 21 0 0 -1.5 14.23
 21 1 0 16.85 16.71
 21 2 0 -22.48 17.24
 21 3 0 -23.83 18.3
 21 4 0 -0.97 15.84
 -21 -5 1 37.52 19.46
 -21 -4 1 -6.6 28.95
 21 -3 1 47.61 18.43
 21 -3 -1 79.34 21.65
 21 -2 1 46.18 18.5
 21 -2 -1 47.51 19.47
 21 -1 1 130.41 26.99
 21 -1 -1 117.98 24.68
 21 0 1 40.35 18.42
 21 0 -1 55.27 18.26
 21 1 1 94.31 22.98
 21 1 -1 116.34 24.43
 21 2 1 76.5 21.66
 21 2 -1 52.85 18.67
 21 3 1 61.99 19.31
 21 3 -1 66.57 21.27
 -21 -4 2 29.48 21.2
 21 -3 2 18.4 14.55
 21 -3 -2 -1.92 15.01
 21 -2 2 51.14 19.78
 21 -2 -2 41.77 17.43
 21 -1 2 33.16 16.11
 21 -1 -2 74.34 22.83
 21 0 2 19.37 16.14
 21 0 -2 22.24 14.44
 21 1 2 37.11 17.32
 21 1 -2 51.68 18.13
 21 2 2 43.36 17.87
 21 2 -2 25.39 16.92
 21 3 -2 -13.34 17.22
 21 3 2 -3.49 16.09
 -21 -4 3 -31.92 28.48
 -21 -3 3 -45.74 32.5
 21 -1 3 33.69 18.28
 21 -1 -3 17.5 16.62
 21 0 3 -0.84 15.15
 21 0 -3 3.19 15.61
 21 1 3 31.87 17.43
 21 1 -3 23.89 16.95
 21 5 3 -3.95 16.29
 -21 -3 4 -26.55 28.22

_iucr_refine_fcf_details
;
data_MoC6O6_Mova_Ag_1_auto
_computing_structure_refinement   'olex2.refine 1.5-alpha (Bourhis et al., 2015)'
_shelx_refln_list_code            4
loop_
  _space_group_symop_id
  _space_group_symop_operation_xyz
  1  x,y,z
  2  x+1/2,-y+1/2,-z+1/2
  3  -x,y+1/2,-z
  4  -x+1/2,-y,z+1/2
  5  -x,-y,-z
  6  -x-1/2,y-1/2,z-1/2
  7  x,-y-1/2,z
  8  x-1/2,y,-z-1/2

_space_group_crystal_system       orthorhombic
_space_group_IT_number            62
_space_group_name_H-M_alt         'P n m a'
_space_group_name_Hall            '-P 2ac 2n'
_symmetry_space_group_name_H-M    'P n m a'
_symmetry_space_group_name_Hall   '-P 2ac 2n'
_symmetry_Int_Tables_number       62
_cell_length_a                    11.7781(4)
_cell_length_b                    11.2519(3)
_cell_length_c                    6.3671(2)
_cell_angle_alpha                 90
_cell_angle_beta                  90
_cell_angle_gamma                 90
_cell_volume                      843.81(5)
loop_
  _refln_index_h
  _refln_index_k
  _refln_index_l
  _refln_F_squared_calc
  _refln_F_squared_meas
  _refln_F_squared_sigma
  _refln_F_squared_weight
  _refln_observed_status
0 0 2 1398.300 1497.500 40.559 9.362 o
0 0 4 0.009 1.547 8.102 458.017 o
0 0 6 2051.370 1988.740 67.593 4.162 o
0 0 8 2896.490 2807.910 131.828 1.370 o
0 0 10 808.670 791.349 82.388 4.033 o
0 1 1 3346.120 3292.040 50.837 3.523 o
0 1 3 5278.180 5477.330 53.938 1.833 o
0 1 5 6805.380 6741.400 78.768 1.118 o
0 1 7 985.614 956.337 40.711 11.741 o
0 1 9 305.420 309.156 30.416 26.553 o
0 1 11 693.002 840.502 110.826 2.339 o
0 2 0 22594.700 21448.600 167.700 0.136 o
0 2 2 15739.100 16304.300 85.427 0.276 o
0 2 4 1.798 2.746 2.206 4957.570 o
0 2 6 870.371 824.684 27.689 19.729 o
0 2 8 3273.800 3293.220 75.571 2.613 o
0 2 10 489.232 467.643 39.463 15.714 o
0 3 1 102.840 119.118 6.444 277.987 o
0 3 3 26360.100 27243.700 157.753 0.100 o
0 3 5 4896.220 4976.970 31.064 2.378 o
0 3 7 864.201 887.251 28.632 18.827 o
0 3 9 181.934 184.708 22.414 48.657 o
0 3 11 892.760 991.553 117.022 2.077 o
0 4 0 30350.500 29747.900 1131.660 0.019 o
0 4 2 4416.630 4448.820 49.267 2.480 o
0 4 4 5.713 5.237 3.903 1635.520 o
0 4 6 1491.960 1455.600 25.692 13.011 o
0 4 8 1041.790 1028.950 43.953 10.314 o
0 4 10 640.588 724.033 69.262 5.647 o
0 5 1 1040.420 1059.600 23.144 19.553 o
0 5 3 4484.070 4556.190 35.193 2.673 o
0 5 5 11169.700 11188.100 87.103 0.505 o
0 5 7 390.856 361.615 25.763 32.197 o
0 5 9 157.466 152.068 24.964 41.812 o
0 5 11 977.713 1099.870 126.331 1.784 o
0 6 0 32730.200 31740.200 166.801 0.070 o
0 6 2 3144.880 3224.740 54.934 3.535 o
0 6 4 2.322 0.645 5.174 1086.650 o
0 6 6 1181.690 1148.570 24.027 17.173 o
0 6 8 2115.900 2084.670 70.915 3.835 o
0 6 10 600.665 543.156 63.606 6.702 o
0 7 1 993.066 963.450 20.559 22.415 o
0 7 3 8358.920 8548.530 88.115 0.782 o
0 7 5 1581.120 1634.230 31.992 10.458 o
0 7 7 857.293 826.802 26.230 20.937 o
0 7 9 258.664 234.517 43.908 14.409 o
0 8 0 14211.500 14026.200 266.261 0.198 o
0 8 2 5382.790 5632.090 129.413 0.979 o
0 8 4 7.810 14.323 11.576 216.002 o
0 8 6 818.333 806.664 46.869 10.371 o
0 8 8 3288.490 3240.380 214.121 0.585 o
0 8 10 313.255 457.855 95.829 3.200 o
0 9 1 886.708 860.001 36.560 14.191 o
0 9 3 3023.540 2893.390 76.606 2.783 o
0 9 5 3231.540 3194.600 60.165 3.253 o
0 9 7 604.697 592.793 34.473 18.095 o
0 9 9 177.204 94.590 51.473 11.006 o
0 10 0 14541.600 14274.500 198.234 0.243 o
0 10 2 1096.040 1038.490 37.471 12.309 o
0 10 4 0.384 2.304 6.692 665.656 o
0 10 6 1037.560 992.755 44.089 10.342 o
0 10 8 854.308 925.115 126.617 1.795 o
0 10 10 434.802 458.808 101.230 2.856 o
0 11 1 424.295 383.094 25.617 31.587 o
0 11 3 4688.420 4539.550 98.011 1.497 o
0 11 5 3623.510 3382.020 125.607 1.346 o
0 11 7 182.501 195.872 28.469 32.417 o
0 11 9 88.468 82.929 59.956 8.281 o
0 12 0 2067.250 1917.600 81.738 3.233 o
0 12 2 2291.170 2243.970 71.750 3.611 o
0 12 4 0.050 16.157 11.852 210.312 o
0 12 6 509.920 464.799 35.444 18.494 o
0 12 8 937.656 875.676 132.622 1.639 o
0 13 1 230.011 217.991 22.273 46.759 o
0 13 3 3739.210 3688.030 97.455 1.805 o
0 13 5 1318.630 1338.050 61.008 5.883 o
0 13 7 275.078 264.075 30.895 26.519 o
0 14 0 5740.080 5587.160 151.417 0.793 o
0 14 2 1034.530 1081.280 56.367 7.208 o
0 14 4 3.665 20.683 28.706 36.416 o
0 14 6 589.851 596.352 46.216 11.582 o
0 14 8 855.609 837.166 134.338 1.606 o
0 15 1 479.548 513.769 41.024 14.690 o
0 15 3 760.116 741.685 50.146 9.557 o
0 15 5 1241.020 1221.350 63.368 5.710 o
0 15 7 173.374 157.910 34.856 22.832 o
0 16 0 4008.810 4104.940 140.702 1.074 o
0 16 2 586.139 639.554 48.709 10.573 o
0 16 4 0.510 26.567 21.848 62.576 o
0 16 6 336.822 300.158 34.176 21.653 o
0 17 1 223.318 263.361 36.146 20.627 o
0 17 3 1441.330 1567.490 88.201 3.197 o
0 17 5 519.082 516.822 46.701 11.706 o
0 18 0 962.560 1035.270 106.536 2.460 o
0 18 2 632.316 728.645 56.651 8.041 o
0 18 4 1.950 38.538 25.221 46.875 o
0 19 1 80.844 118.391 36.620 21.600 o
0 19 3 903.227 963.467 65.525 5.875 o
0 20 0 922.165 983.896 109.078 2.365 o
0 20 2 246.687 205.772 41.485 16.100 o
1 0 1 9600.300 10156.600 214.836 0.347 o
1 0 2 556.942 535.669 12.264 52.046 o
1 0 3 1070.490 1096.550 21.844 19.738 o
1 0 4 3217.070 3304.700 80.426 2.473 o
1 0 5 21.761 36.334 8.837 321.993 o
1 0 6 1229.300 1176.430 37.116 11.534 o
1 0 7 2746.450 2750.940 83.895 2.650 o
1 0 8 78.289 67.990 24.783 45.787 o
1 0 9 831.481 828.792 45.409 10.800 o
1 0 10 324.336 318.094 38.675 17.553 o
1 0 11 7.107 27.239 57.506 9.112 o
1 1 1 10197.700 10404.500 48.515 0.644 o
1 1 2 8804.930 9316.930 42.752 0.826 o
1 1 3 252.865 270.535 4.765 152.992 o
1 1 4 3525.530 3626.290 43.075 3.527 o
1 1 5 1375.380 1378.490 25.515 14.087 o
1 1 6 779.069 762.066 23.818 24.451 o
1 1 7 2431.220 2434.720 49.707 4.992 o
1 1 8 41.986 42.770 11.470 192.707 o
1 1 9 864.788 864.135 36.494 14.332 o
1 1 10 368.554 384.290 28.798 27.523 o
1 1 11 111.417 114.702 24.055 46.572 o
1 2 1 8075.100 8362.970 42.567 0.974 o
1 2 2 6082.160 6319.580 21.546 1.683 o
1 2 3 1191.310 1216.790 10.940 22.481 o
1 2 4 4810.640 4940.150 33.994 2.396 o
1 2 5 182.341 189.240 7.196 176.180 o
1 2 6 487.001 478.882 18.355 42.908 o
1 2 7 2345.750 2295.230 34.899 6.628 o
1 2 8 27.106 38.685 9.411 282.594 o
1 2 9 524.250 555.338 26.411 27.149 o
1 2 10 296.052 301.964 37.091 19.102 o
1 2 11 53.492 53.865 24.630 47.284 o
1 3 1 157.472 178.831 4.871 233.800 o
1 3 2 3112.090 3204.760 20.259 5.159 o
1 3 3 1290.950 1325.700 14.249 19.108 o
1 3 4 6307.560 6369.190 27.893 1.579 o
1 3 5 582.047 609.318 8.475 55.628 o
1 3 6 556.313 543.695 10.949 54.716 o
1 3 7 1831.690 1849.460 26.287 10.085 o
1 3 8 13.987 16.133 9.837 286.657 o
1 3 9 514.140 524.960 26.283 27.724 o
1 3 10 206.024 213.047 25.394 38.641 o
1 3 11 59.203 29.037 42.868 16.178 o
1 4 1 3065.670 3147.810 23.421 5.164 o
1 4 2 1581.070 1637.760 13.789 14.685 o
1 4 3 2901.180 2861.760 32.268 5.231 o
1 4 4 6723.000 6738.090 48.959 1.320 o
1 4 5 534.879 541.405 8.358 61.989 o
1 4 6 1439.310 1424.560 15.115 16.642 o
1 4 7 1742.540 1727.950 30.874 9.845 o
1 4 8 40.495 42.270 11.756 185.691 o
1 4 9 463.850 468.622 25.011 30.977 o
1 4 10 449.069 471.958 32.574 21.536 o
1 4 11 76.459 99.436 43.021 15.879 o
1 5 1 4119.700 4172.400 35.367 3.044 o
1 5 2 3292.470 3357.240 27.120 4.519 o
1 5 3 11.820 16.950 2.345 2250.540 o
1 5 4 5517.680 5478.290 46.398 1.836 o
1 5 5 1049.520 1044.290 15.241 24.305 o
1 5 6 259.288 246.766 8.370 124.828 o
1 5 7 1036.650 1000.070 23.117 19.956 o
1 5 8 48.994 33.186 12.046 176.454 o
1 5 9 432.844 453.355 24.570 32.488 o
1 5 10 235.296 262.864 38.002 18.785 o
1 5 11 104.057 154.093 42.839 15.810 o
1 6 1 3802.960 3801.150 33.964 3.489 o
1 6 2 892.322 884.503 11.731 31.994 o
1 6 3 977.114 993.486 16.166 25.481 o
1 6 4 3606.000 3619.350 41.218 3.524 o
1 6 5 158.729 155.965 6.924 203.181 o
1 6 6 746.012 728.932 13.517 37.142 o
1 6 7 1796.550 1736.180 28.952 9.983 o
1 6 8 55.019 51.803 12.025 170.673 o
1 6 9 539.890 507.950 33.285 19.902 o
1 6 10 266.809 261.329 33.070 23.725 o
1 6 11 25.806 -45.811 43.560 15.835 o
1 7 1 2305.770 2326.270 28.013 7.391 o
1 7 2 3064.660 3112.630 36.442 4.581 o
1 7 3 1134.200 1152.060 20.817 19.221 o
1 7 4 2016.670 1960.160 25.961 9.164 o
1 7 5 472.301 469.730 14.337 53.878 o
1 7 6 822.356 812.907 16.054 30.849 o
1 7 7 2243.720 2172.590 36.915 6.777 o
1 7 8 10.761 1.949 11.525 219.844 o
1 7 9 757.599 749.940 50.647 9.403 o
1 7 10 282.117 238.615 40.642 16.476 o
1 8 1 4070.570 4053.600 56.263 2.608 o
1 8 2 1452.430 1443.390 31.945 11.478 o
1 8 3 129.798 133.989 9.251 179.760 o
1 8 4 1609.560 1549.510 24.088 12.437 o
1 8 5 13.909 8.822 7.564 469.372 o
1 8 6 282.129 266.103 24.348 38.650 o
1 8 7 1779.250 1694.900 39.041 8.243 o
1 8 8 5.400 5.513 17.501 97.610 o
1 8 9 457.644 481.737 64.882 6.625 o
1 8 10 156.223 177.978 46.434 13.361 o
1 9 1 3107.870 2950.300 33.123 4.801 o
1 9 2 2218.490 2143.330 35.214 7.064 o
1 9 3 244.840 227.444 15.302 76.698 o
1 9 4 1960.570 1910.600 25.539 9.543 o
1 9 5 674.063 648.928 18.659 33.677 o
1 9 6 489.655 487.195 21.491 36.254 o
1 9 7 1250.730 1225.430 28.339 14.455 o
1 9 8 9.817 -8.144 27.971 38.421 o
1 9 9 429.184 414.001 60.466 7.612 o
1 9 10 211.797 260.665 64.643 6.976 o
1 10 1 1813.890 1703.590 28.484 10.068 o
1 10 2 409.778 390.610 18.276 48.116 o
1 10 3 647.139 594.141 24.791 26.845 o
1 10 4 2694.320 2617.900 35.392 5.582 o
1 10 5 175.364 170.492 12.305 114.713 o
1 10 6 860.586 864.039 29.738 18.233 o
1 10 7 1054.730 1029.420 31.702 15.002 o
1 10 8 25.960 16.403 50.901 11.598 o
1 10 9 358.002 344.019 108.935 2.493 o
1 10 10 229.278 234.425 57.499 8.731 o
1 11 1 962.922 903.524 21.810 22.390 o
1 11 2 862.311 772.687 25.627 21.671 o
1 11 3 164.824 162.757 15.674 86.101 o
1 11 4 2619.070 2581.440 44.332 5.061 o
1 11 5 213.983 208.926 11.079 115.079 o
1 11 6 193.330 199.244 17.016 72.459 o
1 11 7 591.473 577.507 26.770 25.524 o
1 11 8 15.156 20.588 31.889 29.417 o
1 11 9 259.187 341.817 64.249 6.985 o
1 12 1 1345.470 1272.230 35.638 11.286 o
1 12 2 1459.390 1397.410 37.353 10.106 o
1 12 3 467.946 454.172 24.823 31.341 o
1 12 4 2236.390 2194.930 43.320 6.069 o
1 12 5 238.573 250.133 16.217 71.035 o
1 12 6 340.311 364.298 23.014 38.912 o
1 12 7 694.822 700.436 29.867 20.488 o
1 12 8 8.269 13.723 37.874 20.972 o
1 12 9 207.174 153.988 47.282 12.806 o
1 13 1 803.620 768.766 29.670 19.241 o
1 13 2 656.064 621.098 27.112 23.949 o
1 13 3 344.681 340.375 22.931 39.319 o
1 13 4 1531.550 1551.810 38.381 9.343 o
1 13 5 194.536 202.477 18.974 61.806 o
1 13 6 253.717 267.610 21.328 48.000 o
1 13 7 671.552 677.546 31.204 19.731 o
1 13 8 1.076 3.536 51.632 11.326 o
1 14 1 1160.170 1140.750 37.335 11.839 o
1 14 2 274.466 284.832 20.423 49.784 o
1 14 3 134.166 148.385 18.887 67.968 o
1 14 4 921.826 952.036 32.238 15.911 o
1 14 5 40.467 46.150 13.307 149.292 o
1 14 6 316.919 311.982 23.233 39.788 o
1 14 7 633.819 627.625 30.985 20.506 o
1 14 8 4.064 69.403 43.324 15.964 o
1 15 1 1446.940 1452.570 43.681 8.586 o
1 15 2 750.062 742.687 35.277 16.040 o
1 15 3 96.920 118.053 18.429 74.780 o
1 15 4 632.847 691.111 35.025 17.150 o
1 15 5 210.620 210.389 21.355 50.811 o
1 15 6 224.145 220.344 21.520 49.462 o
1 15 7 493.114 468.496 47.648 11.451 o
1 16 1 896.716 939.849 37.334 13.565 o
1 16 2 251.926 273.433 23.826 40.673 o
1 16 3 51.715 40.130 15.301 114.971 o
1 16 4 619.697 693.089 36.009 16.573 o
1 16 5 22.147 52.387 17.096 97.016 o
1 16 6 160.443 152.371 19.523 62.691 o
1 16 7 453.610 424.465 100.070 2.920 o
1 17 1 491.940 507.321 34.163 19.536 o
1 17 2 369.854 387.088 28.878 27.369 o
1 17 3 167.181 164.314 21.480 53.178 o
1 17 4 531.976 616.136 35.147 18.030 o
1 17 5 73.857 57.161 17.163 89.925 o
1 17 6 184.702 175.283 22.921 46.990 o
1 18 1 475.745 523.991 41.024 14.684 o
1 18 2 333.561 343.835 30.103 26.418 o
1 18 3 86.611 117.101 21.533 57.724 o
1 18 4 589.362 639.467 38.213 15.517 o
1 18 5 49.038 55.141 18.222 83.292 o
1 19 1 293.058 297.330 30.256 27.015 o
1 19 2 167.972 169.717 24.155 43.668 o
1 19 3 47.000 78.015 22.494 55.891 o
1 19 4 576.114 655.778 41.893 13.497 o
1 20 1 257.069 294.692 33.406 23.251 o
1 20 2 143.351 203.895 28.165 33.637 o
2 0 0 8.841 5.973 3.114 2112.990 o
2 0 1 3393.650 3547.030 75.398 2.510 o
2 0 2 12059.600 12391.300 64.575 0.461 o
2 0 3 14017.000 14721.100 157.182 0.281 o
2 0 4 746.646 770.013 10.225 40.220 o
2 0 5 2746.480 2802.200 69.202 3.285 o
2 0 6 15.137 22.893 10.758 239.460 o
2 0 7 638.258 650.625 42.663 12.886 o
2 0 8 4.386 1.017 15.301 127.976 o
2 0 9 314.509 303.960 37.545 18.582 o
2 0 10 23.791 11.566 30.661 31.739 o
2 0 11 763.233 815.369 58.350 7.401 o
2 1 0 21902.900 21695.700 157.469 0.142 o
2 1 1 3.406 6.791 1.387 6619.890 o
2 1 2 6771.810 7106.150 25.901 1.371 o
2 1 3 22.289 25.596 2.404 1544.400 o
2 1 4 2.014 3.984 1.775 6424.100 o
2 1 5 121.848 120.475 9.268 186.735 o
2 1 6 2492.370 2450.870 46.355 5.174 o
2 1 7 13.742 3.134 8.149 417.397 o
2 1 8 3260.140 3185.120 63.368 3.105 o
2 1 9 38.492 25.922 14.490 131.164 o
2 1 10 530.942 583.014 47.361 11.307 o
2 1 11 6.287 6.094 22.299 60.305 o
2 2 0 0.043 2.489 2.470 4575.920 o
2 2 1 3570.020 3617.380 28.187 3.981 o
2 2 2 1.008 2.837 1.442 10003.700 o
2 2 3 6986.820 7222.030 36.938 1.271 o
2 2 4 2229.890 2260.600 17.739 8.746 o
2 2 5 5998.950 6099.910 42.179 1.623 o
2 2 6 16.892 7.233 7.011 528.444 o
2 2 7 410.037 405.718 15.740 55.312 o
2 2 8 1.132 7.322 9.247 345.775 o
2 2 9 253.628 263.317 20.717 50.137 o
2 2 10 2.012 7.136 21.719 63.743 o
2 2 11 919.581 996.062 53.934 7.981 o
2 3 0 22744.900 23073.200 163.977 0.130 o
2 3 1 17713.100 17945.500 96.556 0.223 o
2 3 2 3135.990 3262.200 26.392 4.839 o
2 3 3 23.797 28.066 2.173 1541.550 o
2 3 4 0.007 3.317 2.848 3450.870 o
2 3 5 1.766 6.669 3.950 1718.550 o
2 3 6 2696.720 2700.160 20.520 6.490 o
2 3 7 69.645 63.403 5.979 394.147 o
2 3 8 2125.440 2117.160 41.651 6.541 o
2 3 9 6.674 3.515 12.837 179.734 o
2 3 10 605.288 655.556 37.688 15.706 o
2 3 11 1.701 2.701 39.700 19.151 o
2 4 0 21.731 25.600 3.655 1122.160 o
2 4 1 1872.590 1883.870 16.574 11.382 o
2 4 2 13.015 15.267 2.499 2111.850 o
2 4 3 10917.800 11154.100 64.294 0.551 o
2 4 4 0.467 4.062 2.914 3192.540 o
2 4 5 4314.600 4317.610 31.803 2.921 o
2 4 6 401.619 404.978 8.802 81.486 o
2 4 7 383.890 368.343 10.052 80.890 o
2 4 8 2.492 16.637 10.428 267.419 o
2 4 9 225.343 223.025 20.076 54.734 o
2 4 10 30.839 9.990 18.413 85.545 o
2 4 11 842.964 852.575 62.124 6.548 o
2 5 0 5262.230 5262.030 56.098 1.848 o
2 5 1 12.418 12.669 2.432 2283.610 o
2 5 2 6075.340 6216.040 33.502 1.641 o
2 5 3 345.286 351.645 8.400 95.456 o
2 5 4 1.485 -1.071 4.236 1631.360 o
2 5 5 13.645 6.919 3.336 1697.300 o
2 5 6 1883.680 1824.240 22.178 10.611 o
2 5 7 418.111 412.704 18.502 46.653 o
2 5 8 2599.710 2570.460 51.467 4.570 o
2 5 9 52.274 38.291 17.941 86.220 o
2 5 10 440.064 417.760 31.844 22.648 o
2 5 11 1.577 -14.729 36.096 23.173 o
2 6 0 0.500 0.505 3.886 1962.660 o
2 6 1 1498.550 1499.550 17.972 14.981 o
2 6 2 658.923 673.390 13.050 42.127 o
2 6 3 7431.410 7413.640 61.383 1.068 o
2 6 4 1.627 -3.331 3.736 2070.190 o
2 6 5 3144.030 3087.890 27.072 4.931 o
2 6 6 38.522 34.894 5.068 631.226 o
2 6 7 437.123 408.280 15.486 54.432 o
2 6 8 6.484 -1.434 10.621 261.942 o
2 6 9 225.071 207.858 21.682 49.113 o
2 6 10 3.968 -50.294 31.997 29.459 o
2 6 11 697.659 761.627 77.593 4.558 o
2 7 0 14219.000 14234.300 333.900 0.156 o
2 7 1 1529.090 1489.130 22.138 13.656 o
2 7 2 2521.720 2530.220 28.094 6.581 o
2 7 3 34.475 30.493 4.543 749.880 o
2 7 4 0.693 2.562 4.262 1595.580 o
2 7 5 51.021 43.211 5.717 490.010 o
2 7 6 1962.510 1900.550 27.385 9.269 o
2 7 7 58.231 49.261 9.045 262.683 o
2 7 8 2040.240 2027.480 56.721 5.104 o
2 7 9 119.978 102.850 17.956 76.755 o
2 7 10 456.771 438.237 48.618 11.189 o
2 8 0 5.861 8.812 6.188 714.422 o
2 8 1 1539.470 1489.440 23.795 13.134 o
2 8 2 318.128 286.830 13.059 78.696 o
2 8 3 3737.470 3662.770 46.054 3.239 o
2 8 4 408.982 367.244 11.605 71.715 o
2 8 5 3267.620 3227.070 51.931 3.568 o
2 8 6 192.979 184.428 13.183 101.565 o
2 8 7 303.962 297.807 18.732 53.985 o
2 8 8 0.023 -2.360 21.451 65.642 o
2 8 9 197.591 237.557 48.047 12.343 o
2 8 10 30.024 30.407 47.724 13.160 o
2 9 0 6577.890 6392.730 119.444 0.899 o
2 9 1 0.154 -5.583 4.201 1705.710 o
2 9 2 2561.070 2443.900 33.972 6.104 o
2 9 3 1.018 -3.706 7.397 548.106 o
2 9 4 0.145 -1.033 5.691 930.888 o
2 9 5 25.467 7.064 7.126 486.085 o
2 9 6 1332.510 1289.850 28.692 13.574 o
2 9 7 30.054 22.991 8.952 313.026 o
2 9 8 1878.400 1897.190 120.162 1.794 o
2 9 9 8.809 22.142 48.423 12.840 o
2 9 10 347.608 425.891 97.131 3.113 o
2 10 0 0.111 4.426 6.497 700.711 o
2 10 1 727.261 682.062 19.438 30.914 o
2 10 2 185.108 182.129 10.034 137.319 o
2 10 3 4983.180 4880.440 60.882 1.942 o
2 10 4 155.915 144.383 11.779 128.269 o
2 10 5 1865.950 1808.780 36.925 8.196 o
2 10 6 147.695 147.201 14.510 99.312 o
2 10 7 290.790 308.609 19.130 52.950 o
2 10 8 1.308 -17.691 62.784 7.662 o
2 10 9 145.699 153.341 47.768 12.714 o
2 10 10 1.177 18.651 45.150 14.788 o
2 11 0 3780.340 3600.080 60.439 2.775 o
2 11 1 370.590 352.124 13.365 68.835 o
2 11 2 2069.750 2009.900 37.191 7.345 o
2 11 3 68.541 56.749 9.653 228.461 o
2 11 4 1.920 -5.849 8.389 424.696 o
2 11 5 0.579 4.306 8.719 391.873 o
2 11 6 1080.210 1051.460 35.228 13.234 o
2 11 7 92.768 81.086 15.806 99.264 o
2 11 8 1199.160 1260.490 104.963 2.462 o
2 11 9 15.526 -0.309 41.427 17.539 o
2 12 0 0.262 4.047 9.985 300.321 o
2 12 1 540.968 505.765 19.735 37.790 o
2 12 2 133.243 126.023 9.634 172.580 o
2 12 3 2647.080 2554.410 42.827 5.154 o
2 12 4 159.881 174.378 14.723 93.715 o
2 12 5 2195.020 2106.800 47.120 5.814 o
2 12 6 33.411 39.019 12.167 178.764 o
2 12 7 172.615 166.493 16.819 76.948 o
2 12 8 3.061 37.245 72.872 5.679 o
2 12 9 104.078 85.312 71.172 5.893 o
2 13 0 3865.710 3710.940 95.065 1.822 o
2 13 1 504.976 501.935 20.055 38.343 o
2 13 2 1102.360 1001.020 25.226 18.033 o
2 13 3 3.996 0.045 11.516 225.114 o
2 13 4 0.131 19.919 10.788 251.099 o
2 13 5 0.882 13.489 11.784 212.972 o
2 13 6 825.592 882.800 35.907 14.800 o
2 13 7 12.101 5.750 11.335 224.893 o
2 13 8 849.155 1007.400 101.751 2.703 o
2 14 0 8.322 -4.794 17.880 93.541 o
2 14 1 436.914 426.835 23.596 34.431 o
2 14 2 100.367 77.468 13.123 131.795 o
2 14 3 2045.760 2020.760 54.022 5.373 o
2 14 4 12.619 21.880 11.145 226.404 o
2 14 5 1167.690 1201.360 42.608 10.039 o
2 14 6 0.020 8.603 13.829 156.568 o
2 14 7 137.324 138.245 17.386 77.629 o
2 14 8 0.157 46.640 78.242 4.927 o
2 15 0 2208.750 2191.500 79.942 3.197 o
2 15 1 102.455 76.680 14.103 117.718 o
2 15 2 1086.720 1078.060 37.911 12.098 o
2 15 3 0.200 11.293 13.628 160.685 o
2 15 4 0.075 12.990 12.515 189.764 o
2 15 5 15.306 25.395 16.462 107.133 o
2 15 6 521.614 550.477 31.704 21.318 o
2 15 7 0.616 50.125 45.611 14.450 o
2 16 0 2.364 1.871 19.074 82.732 o
2 16 1 279.928 286.334 23.788 39.812 o
2 16 2 92.108 66.257 14.846 111.284 o
2 16 3 1303.140 1249.160 46.987 8.487 o
2 16 4 0.435 18.303 14.625 138.799 o
2 16 5 757.848 807.470 39.516 13.541 o
2 16 6 3.082 5.578 16.301 112.705 o
2 16 7 136.560 159.979 90.713 3.630 o
2 17 0 1862.230 1909.610 81.801 3.329 o
2 17 1 67.707 56.539 15.950 103.072 o
2 17 2 572.691 600.529 37.077 16.447 o
2 17 3 0.556 -16.683 16.992 104.541 o
2 17 4 0.359 17.291 16.924 104.185 o
2 17 5 1.185 15.117 18.280 89.483 o
2 17 6 415.665 410.942 30.837 24.085 o
2 18 0 0.723 11.458 22.686 58.407 o
2 18 1 185.689 215.493 24.175 42.424 o
2 18 2 9.273 -13.257 18.538 86.985 o
2 18 3 868.780 955.137 47.618 9.796 o
2 18 4 5.763 16.163 20.490 71.037 o
2 18 5 736.254 871.771 46.396 10.674 o
2 19 0 853.125 903.873 62.786 6.394 o
2 19 1 40.743 47.520 21.979 59.378 o
2 19 2 418.383 439.630 34.159 20.408 o
2 19 3 1.470 -15.424 19.354 80.522 o
2 19 4 0.104 18.356 19.530 78.448 o
2 20 0 0.791 28.243 26.613 42.303 o
2 20 1 98.275 114.725 24.525 45.378 o
2 20 2 1.416 4.116 19.081 82.656 o
3 0 1 8347.540 8690.010 75.606 0.819 o
3 0 2 14912.000 15566.300 153.008 0.260 o
3 0 3 4324.100 4466.380 64.578 2.203 o
3 0 4 5215.530 5365.600 86.567 1.459 o
3 0 5 1121.730 1180.610 24.773 17.226 o
3 0 6 1528.640 1426.980 86.773 3.278 o
3 0 7 1354.520 1283.580 88.838 3.243 o
3 0 8 32.440 25.315 20.843 66.794 o
3 0 9 763.029 782.533 57.521 7.604 o
3 0 10 412.294 462.875 68.154 6.088 o
3 0 11 159.821 198.636 35.932 21.540 o
3 1 1 9879.340 10018.500 60.873 0.663 o
3 1 2 1356.490 1434.000 15.748 17.255 o
3 1 3 296.631 310.113 7.925 111.535 o
3 1 4 5797.050 6040.790 50.601 1.621 o
3 1 5 9.642 11.537 3.120 1919.370 o
3 1 6 1503.170 1427.910 40.209 9.222 o
3 1 7 986.879 979.822 47.118 9.599 o
3 1 8 30.688 46.057 18.144 86.187 o
3 1 9 609.836 617.590 30.907 20.858 o
3 1 10 172.146 210.620 28.026 33.364 o
3 1 11 26.250 11.712 21.977 60.953 o
3 2 1 13751.600 13949.500 106.290 0.338 o
3 2 2 983.499 1037.190 12.050 27.612 o
3 2 3 537.242 546.651 8.848 60.539 o
3 2 4 4923.420 5073.940 36.139 2.278 o
3 2 5 1109.970 1127.890 16.693 21.845 o
3 2 6 1643.620 1651.420 19.878 12.888 o
3 2 7 724.985 724.419 23.099 26.340 o
3 2 8 23.076 23.923 13.109 162.742 o
3 2 9 783.317 786.636 38.935 13.751 o
3 2 10 391.726 402.434 34.463 20.487 o
3 2 11 87.656 98.940 27.448 37.315 o
3 3 1 19361.400 20041.300 119.908 0.182 o
3 3 2 1658.390 1687.980 14.018 13.826 o
3 3 3 354.586 364.977 8.369 92.985 o
3 3 4 4552.910 4667.820 28.202 2.701 o
3 3 5 459.080 461.887 10.512 66.376 o
3 3 6 2841.920 2894.070 29.795 5.449 o
3 3 7 1009.630 1015.530 26.496 18.151 o
3 3 8 27.690 26.904 9.613 278.104 o
3 3 9 869.691 891.509 41.575 11.990 o
3 3 10 415.764 452.739 33.561 20.948 o
3 3 11 76.160 92.802 24.068 48.013 o
3 4 1 7022.630 7310.480 57.776 1.160 o
3 4 2 1993.150 2041.030 18.059 10.165 o
3 4 3 268.476 267.927 7.473 126.937 o
3 4 4 3151.350 3168.020 35.623 4.473 o
3 4 5 170.279 169.949 7.305 185.606 o
3 4 6 510.990 506.557 11.852 56.848 o
3 4 7 996.749 1004.860 14.396 26.188 o
3 4 8 28.453 25.219 12.039 187.493 o
3 4 9 740.469 788.617 39.755 13.550 o
3 4 10 179.883 189.063 23.779 44.169 o
3 4 11 36.918 32.948 27.734 38.222 o
3 5 1 6693.830 6834.500 65.092 1.218 o
3 5 2 4824.140 4870.090 30.554 2.451 o
3 5 3 1506.710 1540.340 17.982 14.744 o
3 5 4 2986.170 2968.720 24.573 5.405 o
3 5 5 79.010 68.476 6.074 364.788 o
3 5 6 1856.790 1813.840 24.351 10.393 o
3 5 7 1525.000 1502.110 24.557 12.978 o
3 5 8 33.779 25.425 11.297 206.953 o
3 5 9 745.143 720.537 38.837 14.147 o
3 5 10 239.122 251.279 26.427 35.075 o
3 5 11 42.692 -28.043 31.018 30.857 o
3 6 1 5401.480 5457.410 37.518 1.972 o
3 6 2 2910.130 2906.940 22.194 5.718 o
3 6 3 951.624 941.413 17.890 25.173 o
3 6 4 3041.390 3046.450 27.021 5.128 o
3 6 5 627.350 603.181 14.426 42.656 o
3 6 6 1056.650 1032.360 18.553 22.280 o
3 6 7 942.313 916.859 23.229 21.558 o
3 6 8 28.524 8.684 15.772 115.449 o
3 6 9 598.618 595.137 35.774 17.189 o
3 6 10 290.131 296.052 34.559 21.651 o
3 7 1 5786.740 5828.830 59.736 1.568 o
3 7 2 287.335 293.317 9.480 104.705 o
3 7 3 9.130 6.674 5.217 941.859 o
3 7 4 3845.340 3749.450 45.343 3.147 o
3 7 5 76.513 71.899 6.230 357.942 o
3 7 6 1126.240 1090.390 23.055 18.494 o
3 7 7 482.381 473.411 17.887 44.263 o
3 7 8 16.241 -10.112 21.392 65.110 o
3 7 9 414.375 399.518 31.405 23.500 o
3 7 10 170.349 87.296 35.060 22.892 o
3 8 1 4539.690 4541.360 60.869 2.174 o
3 8 2 1839.900 1807.330 29.209 9.618 o
3 8 3 947.060 940.640 17.470 25.579 o
3 8 4 3257.140 3118.230 47.591 3.820 o
3 8 5 1093.240 1045.210 18.023 21.963 o
3 8 6 1303.640 1240.630 27.243 14.456 o
3 8 7 534.383 510.960 32.870 20.304 o
3 8 8 6.786 -22.551 31.079 31.188 o
3 8 9 575.071 603.144 47.174 11.230 o
3 8 10 380.705 349.539 83.818 4.143 o
3 9 1 2746.760 2661.090 50.617 4.411 o
3 9 2 1006.900 956.633 21.689 21.508 o
3 9 3 192.450 186.726 9.554 140.373 o
3 9 4 2666.910 2539.850 37.418 5.545 o
3 9 5 17.236 5.266 5.764 737.072 o
3 9 6 767.818 747.149 25.586 23.084 o
3 9 7 668.927 687.369 32.216 18.918 o
3 9 8 17.091 17.189 40.511 18.294 o
3 9 9 469.068 425.700 93.255 3.343 o
3 9 10 121.011 135.228 69.361 6.177 o
3 10 1 2170.500 2121.420 37.369 6.948 o
3 10 2 1772.370 1714.750 27.278 10.459 o
3 10 3 499.748 483.443 14.324 51.932 o
3 10 4 1472.370 1421.470 27.219 12.789 o
3 10 5 194.635 190.239 13.962 94.180 o
3 10 6 349.475 341.919 20.393 45.671 o
3 10 7 753.706 765.643 39.086 13.869 o
3 10 8 12.812 13.853 42.767 16.446 o
3 10 9 420.590 428.115 96.686 3.127 o
3 11 1 3087.920 2957.190 43.820 4.264 o
3 11 2 1457.410 1471.220 27.647 12.606 o
3 11 3 324.149 304.822 14.825 68.465 o
3 11 4 1287.380 1169.440 32.067 13.000 o
3 11 5 193.287 192.868 15.102 85.360 o
3 11 6 1111.460 1145.920 38.282 11.710 o
3 11 7 792.039 763.151 34.415 16.215 o
3 11 8 8.688 -23.639 51.314 11.457 o
3 11 9 401.753 354.719 93.891 3.322 o
3 12 1 2086.590 1967.390 37.025 7.378 o
3 12 2 274.791 246.927 12.733 88.302 o
3 12 3 67.785 56.382 11.163 185.026 o
3 12 4 1137.710 1123.640 36.585 12.246 o
3 12 5 162.111 199.928 16.283 79.968 o
3 12 6 367.425 380.332 23.656 36.569 o
3 12 7 403.141 418.296 24.614 33.421 o
3 12 8 6.891 -8.960 51.568 11.347 o
3 12 9 328.101 307.694 90.459 3.593 o
3 13 1 1911.740 1781.450 36.472 8.178 o
3 13 2 617.447 572.125 22.631 30.366 o
3 13 3 89.232 65.967 11.623 163.436 o
3 13 4 1231.030 1248.750 36.271 11.643 o
3 13 5 112.000 108.211 13.816 116.329 o
3 13 6 677.302 687.680 32.473 18.652 o
3 13 7 386.547 395.600 26.136 31.308 o
3 13 8 11.457 -51.854 66.788 6.765 o
3 14 1 1137.370 1084.990 32.599 13.905 o
3 14 2 948.528 874.232 35.377 14.381 o
3 14 3 328.072 322.486 22.360 41.475 o
3 14 4 1049.870 1115.780 36.005 12.912 o
3 14 5 197.233 200.841 20.394 55.371 o
3 14 6 295.658 322.989 25.664 34.737 o
3 14 7 382.275 410.519 28.203 27.996 o
3 14 8 5.390 0.985 50.488 11.839 o
3 15 1 683.649 630.859 31.842 19.325 o
3 15 2 394.214 382.773 25.634 32.149 o
3 15 3 55.323 56.429 16.231 101.733 o
3 15 4 928.188 977.894 37.281 13.334 o
3 15 5 8.711 12.592 14.577 138.353 o
3 15 6 219.538 248.207 25.096 38.625 o
3 15 7 324.010 357.419 96.718 3.150 o
3 16 1 797.398 789.789 36.890 14.707 o
3 16 2 633.838 616.092 33.014 18.892 o
3 16 3 306.247 308.611 27.477 31.214 o
3 16 4 640.616 665.471 38.351 15.090 o
3 16 5 246.669 273.831 26.979 33.552 o
3 16 6 337.856 350.522 28.999 27.907 o
3 16 7 293.909 266.357 89.347 3.694 o
3 17 1 778.013 786.356 38.213 14.136 o
3 17 2 204.346 234.125 26.024 36.907 o
3 17 3 20.608 26.618 17.384 95.733 o
3 17 4 648.017 715.070 41.053 13.490 o
3 17 5 39.738 46.469 18.842 79.480 o
3 17 6 252.697 285.007 28.146 31.122 o
3 18 1 544.179 579.782 34.732 18.392 o
3 18 2 180.626 182.922 24.205 42.953 o
3 18 3 51.099 60.329 22.494 56.096 o
3 18 4 427.166 478.460 35.490 19.001 o
3 18 5 69.760 101.877 21.761 57.797 o
3 19 1 495.016 507.165 36.836 17.381 o
3 19 2 360.322 389.759 33.859 21.400 o
3 19 3 92.585 80.770 22.745 52.838 o
3 20 1 312.148 362.150 34.365 21.401 o
4 0 0 2412.460 2181.530 60.306 4.321 o
4 0 1 2266.160 2258.140 48.248 5.473 o
4 0 2 11326.900 11718.300 198.230 0.321 o
4 0 3 512.589 514.816 14.528 49.879 o
4 0 4 0.256 3.211 4.360 1531.130 o
4 0 5 0.121 -2.543 4.159 1742.010 o
4 0 6 2878.130 2914.450 27.462 5.499 o
4 0 7 150.761 171.005 38.509 19.076 o
4 0 8 2093.300 1987.450 86.958 2.930 o
4 0 9 9.758 47.995 40.082 18.648 o
4 0 10 485.766 522.482 75.589 4.957 o
4 0 11 2.631 70.869 27.845 38.222 o
4 1 0 1.521 12.763 4.799 1157.520 o
4 1 1 2442.420 2450.580 19.366 7.580 o
4 1 2 11.217 15.528 4.163 1221.240 o
4 1 3 12844.000 13084.400 83.829 0.399 o
4 1 4 25.539 28.275 3.361 1122.680 o
4 1 5 4869.930 4935.350 36.677 2.332 o
4 1 6 52.350 50.943 3.549 691.319 o
4 1 7 206.177 193.169 27.979 33.015 o
4 1 8 1.016 12.579 14.845 135.330 o
4 1 9 239.818 244.287 21.677 47.847 o
4 1 10 47.367 66.988 22.476 56.197 o
4 1 11 754.343 816.027 49.926 9.551 o
4 2 0 13602.000 14368.700 567.839 0.075 o
4 2 1 1235.110 1242.630 15.589 19.837 o
4 2 2 3440.450 3527.720 41.221 3.718 o
4 2 3 2.764 6.630 2.160 4301.670 o
4 2 4 0.043 4.317 2.999 3067.860 o
4 2 5 0.389 7.372 3.412 2284.560 o
4 2 6 3737.250 3723.170 28.521 3.736 o
4 2 7 57.497 56.215 8.933 264.686 o
4 2 8 2105.600 2140.930 58.633 4.787 o
4 2 9 92.266 119.493 19.309 69.374 o
4 2 10 649.903 692.827 44.080 12.130 o
4 2 11 0.290 19.358 20.612 70.455 o
4 3 0 0.179 1.712 6.517 704.593 o
4 3 1 4551.310 4633.390 38.455 2.556 o
4 3 2 0.089 1.657 2.467 4689.060 o
4 3 3 2790.280 2879.580 25.498 5.808 o
4 3 4 1252.810 1281.350 17.943 18.434 o
4 3 5 4512.280 4549.830 37.333 2.621 o
4 3 6 194.051 188.481 9.964 134.624 o
4 3 7 262.494 264.436 8.066 124.217 o
4 3 8 6.203 20.811 11.858 205.353 o
4 3 9 334.179 377.590 29.039 27.708 o
4 3 10 1.434 2.542 18.007 92.861 o
4 3 11 529.831 604.675 44.081 12.703 o
4 4 0 7396.500 7547.710 184.776 0.514 o
4 4 1 1207.390 1208.390 15.055 20.658 o
4 4 2 6192.730 6441.810 66.754 1.341 o
4 4 3 5.522 6.360 3.638 1817.940 o
4 4 4 0.958 2.261 4.009 1789.020 o
4 4 5 17.102 16.949 3.761 1250.780 o
4 4 6 2750.820 2794.520 44.990 4.697 o
4 4 7 9.210 13.418 7.297 508.168 o
4 4 8 3651.690 3697.530 78.716 2.279 o
4 4 9 54.622 72.790 18.456 80.083 o
4 4 10 482.216 528.340 36.283 17.810 o
4 4 11 2.927 1.411 26.799 41.978 o
4 5 0 6.485 14.604 5.728 791.172 o
4 5 1 2344.710 2400.980 33.788 6.624 o
4 5 2 894.339 897.920 13.415 30.399 o
4 5 3 8226.570 8377.960 74.164 0.853 o
4 5 4 130.561 129.216 7.299 223.736 o
4 5 5 1716.060 1648.550 26.331 11.075 o
4 5 6 11.520 10.927 7.199 516.806 o
4 5 7 394.611 403.203 18.015 49.263 o
4 5 8 1.303 -2.821 15.943 118.603 o
4 5 9 296.310 258.200 25.767 35.204 o
4 5 10 12.537 9.527 18.745 84.347 o
4 5 11 426.443 457.971 48.004 11.494 o
4 6 0 2810.620 2849.610 40.967 4.842 o
4 6 1 247.070 242.188 8.457 127.960 o
4 6 2 4809.420 4907.430 38.390 2.346 o
4 6 3 85.280 95.437 6.008 333.994 o
4 6 4 0.694 -11.441 5.284 1071.430 o
4 6 5 0.949 -7.674 6.683 670.804 o
4 6 6 2492.240 2417.190 38.986 5.828 o
4 6 7 0.833 -7.192 8.024 466.773 o
4 6 8 1898.230 1913.040 70.490 4.082 o
4 6 9 6.365 -23.116 17.678 95.899 o
4 6 10 422.758 426.000 41.221 15.020 o
4 7 0 8.032 9.685 7.128 541.096 o
4 7 1 1365.800 1347.480 25.210 14.368 o
4 7 2 253.498 261.039 9.524 114.714 o
4 7 3 4633.080 4536.140 51.569 2.308 o
4 7 4 572.178 528.341 22.494 32.013 o
4 7 5 5478.000 5463.410 184.921 0.625 o
4 7 6 1.720 -4.074 15.172 130.840 o
4 7 7 115.349 87.599 16.627 88.281 o
4 7 8 1.294 -15.599 34.804 24.927 o
4 7 9 167.928 91.179 20.025 61.514 o
4 7 10 22.850 -11.012 44.803 14.982 o
4 8 0 3169.370 3195.850 77.868 2.602 o
4 8 1 507.974 532.412 17.359 43.243 o
4 8 2 2376.290 2328.760 33.927 6.620 o
4 8 3 1.114 -3.536 5.552 966.320 o
4 8 4 1.170 4.046 5.282 1036.820 o
4 8 5 5.083 -6.193 10.491 269.604 o
4 8 6 2097.440 2065.100 56.372 5.047 o
4 8 7 0.964 -12.102 10.962 250.580 o
4 8 8 893.183 941.411 80.544 4.128 o
4 8 9 16.509 -25.824 27.491 39.631 o
4 8 10 468.656 507.165 64.962 6.589 o
4 9 0 0.785 1.083 5.218 1088.960 o
4 9 1 875.795 891.078 19.763 25.463 o
4 9 2 0.284 5.661 5.924 832.018 o
4 9 3 5346.310 5289.860 47.483 1.918 o
4 9 4 3.923 -7.356 5.314 1014.960 o
4 9 5 2603.240 2498.580 39.709 5.507 o
4 9 6 3.193 -10.699 13.819 157.162 o
4 9 7 124.447 138.274 18.883 69.032 o
4 9 8 2.454 18.333 34.512 25.265 o
4 9 9 159.418 138.154 42.385 15.954 o
4 9 10 23.030 17.475 55.349 9.820 o
4 10 0 2008.680 2042.990 71.014 3.917 o
4 10 1 502.819 516.302 19.473 39.331 o
4 10 2 3364.470 3348.630 44.104 3.762 o
4 10 3 23.006 23.930 6.353 558.430 o
4 10 4 0.038 -8.542 8.037 467.566 o
4 10 5 5.410 -5.402 9.324 339.294 o
4 10 6 1397.790 1317.530 42.316 9.222 o
4 10 7 3.438 3.644 13.727 158.589 o
4 10 8 1740.450 1865.200 183.396 0.843 o
4 10 9 0.106 -1.334 44.229 15.441 o
4 11 0 15.655 12.624 12.075 195.658 o
4 11 1 900.956 888.983 24.845 21.083 o
4 11 2 59.492 57.498 8.407 284.718 o
4 11 3 2010.830 2020.400 30.838 8.376 o
4 11 4 4.921 -16.300 8.165 440.530 o
4 11 5 1409.030 1376.740 37.895 10.191 o
4 11 6 3.358 0.448 10.771 257.293 o
4 11 7 229.281 241.801 28.069 32.020 o
4 11 8 0.226 52.331 57.478 9.115 o
4 11 9 172.219 238.809 79.020 4.741 o
4 12 0 5342.190 5047.030 133.911 0.973 o
4 12 1 0.013 -20.329 17.147 102.733 o
4 12 2 1369.960 1362.530 30.163 12.645 o
4 12 3 1.265 -6.873 13.979 154.197 o
4 12 4 0.130 5.437 9.890 305.386 o
4 12 5 2.948 -8.681 10.820 255.536 o
4 12 6 1245.750 1290.310 43.692 9.372 o
4 12 7 56.283 51.125 18.857 77.782 o
4 12 8 1199.160 1188.640 158.422 1.148 o
4 12 9 48.064 107.362 76.415 5.137 o
4 13 0 0.884 5.803 16.602 109.016 o
4 13 1 651.100 603.173 22.735 29.231 o
4 13 2 5.293 -10.417 10.060 292.514 o
4 13 3 1534.050 1549.610 39.270 9.143 o
4 13 4 99.576 77.538 12.860 136.050 o
4 13 5 1648.450 1636.430 44.070 7.770 o
4 13 6 38.350 26.930 13.801 143.184 o
4 13 7 112.105 137.039 25.779 40.833 o
4 13 8 3.022 0.159 56.779 9.366 o
4 14 0 1088.380 1020.660 43.253 10.395 o
4 14 1 13.004 -2.251 9.484 317.915 o
4 14 2 1364.820 1298.420 36.048 11.026 o
4 14 3 0.279 3.816 11.354 232.789 o
4 14 4 0.404 -0.184 12.352 197.770 o
4 14 5 0.086 -1.074 14.017 153.717 o
4 14 6 716.172 786.658 38.044 14.542 o
4 14 7 4.927 9.414 26.156 43.913 o
4 14 8 718.537 788.013 145.332 1.389 o
4 15 0 1.856 -14.690 14.866 136.239 o
4 15 1 219.868 222.828 21.016 51.393 o
4 15 2 2.156 -14.659 15.650 122.910 o
4 15 3 2299.450 2328.470 66.440 3.919 o
4 15 4 12.445 27.770 13.546 155.868 o
4 15 5 1146.100 1224.690 51.024 7.975 o
4 15 6 30.230 43.052 17.608 91.395 o
4 15 7 80.132 54.015 61.577 7.876 o
4 16 0 773.731 754.535 51.910 9.001 o
4 16 1 1.821 -33.716 15.183 130.638 o
4 16 2 949.596 994.950 41.823 11.398 o
4 16 3 11.183 15.953 14.513 138.503 o
4 16 4 0.248 -9.756 15.581 124.381 o
4 16 5 0.100 6.201 16.014 117.219 o
4 16 6 582.275 624.315 37.308 16.168 o
4 17 0 2.054 -5.037 19.513 79.169 o
4 17 1 201.636 216.143 23.266 44.633 o
4 17 2 12.621 8.702 16.481 108.566 o
4 17 3 864.099 993.298 41.597 11.806 o
4 17 4 39.371 41.819 18.000 86.818 o
4 17 5 996.803 1082.790 50.354 8.591 o
4 17 6 1.010 25.546 18.169 90.041 o
4 18 0 1279.320 1408.150 74.400 4.350 o
4 18 1 0.015 2.455 15.165 131.072 o
4 18 2 521.976 524.511 37.243 16.869 o
4 18 3 4.805 15.544 18.312 88.780 o
4 18 4 0.440 17.224 20.223 73.234 o
4 18 5 0.729 -7.044 19.297 81.060 o
4 19 0 0.234 -14.048 23.415 55.088 o
4 19 1 184.631 180.962 26.930 35.788 o
4 19 2 7.999 14.027 18.718 84.795 o
4 19 3 558.687 633.481 42.161 13.478 o
4 20 0 712.881 787.153 97.020 3.008 o
4 20 1 47.248 55.870 22.596 55.878 o
5 0 1 5323.450 5362.130 195.288 0.585 o
5 0 2 8781.340 8715.610 174.212 0.475 o
5 0 3 77.475 63.145 8.031 278.042 o
5 0 4 5537.260 5543.210 98.685 1.248 o
5 0 5 1280.830 1263.820 37.400 11.045 o
5 0 6 978.983 958.595 19.797 23.190 o
5 0 7 401.551 388.098 10.213 76.945 o
5 0 8 22.193 40.670 31.138 30.625 o
5 0 9 533.398 541.757 51.133 9.965 o
5 0 10 284.048 303.051 38.039 18.347 o
5 0 11 113.169 171.540 34.387 23.862 o
5 1 1 4190.170 4327.960 45.310 2.724 o
5 1 2 1261.070 1267.500 19.612 17.741 o
5 1 3 2471.000 2451.240 37.092 6.003 o
5 1 4 3904.310 3995.740 65.216 2.474 o
5 1 5 454.499 454.738 10.290 67.807 o
5 1 6 1316.450 1311.120 19.484 17.007 o
5 1 7 868.870 849.793 16.573 28.825 o
5 1 8 25.052 31.062 22.358 58.554 o
5 1 9 680.997 698.250 34.377 17.229 o
5 1 10 410.971 425.548 36.501 18.452 o
5 1 11 22.707 38.541 18.611 83.232 o
5 2 1 2620.490 2663.000 24.127 6.489 o
5 2 2 4014.930 4131.730 45.186 2.900 o
5 2 3 342.803 362.090 8.918 92.389 o
5 2 4 2698.460 2745.530 27.782 5.985 o
5 2 5 477.470 489.104 11.288 61.428 o
5 2 6 1651.180 1633.540 19.721 12.931 o
5 2 7 1066.570 1021.680 21.287 20.565 o
5 2 8 0.652 -8.957 16.910 105.540 o
5 2 9 937.375 1004.420 44.260 10.586 o
5 2 10 273.469 322.649 29.779 27.818 o
5 2 11 35.884 66.309 24.291 48.914 o
5 3 1 10640.500 10903.900 121.005 0.479 o
5 3 2 3833.370 3937.640 33.609 3.410 o
5 3 3 729.690 752.680 14.047 36.633 o
5 3 4 1093.440 1140.300 18.740 20.894 o
5 3 5 274.988 282.459 10.590 100.214 o
5 3 6 767.034 779.434 18.304 30.189 o
5 3 7 1462.250 1445.110 34.716 10.681 o
5 3 8 2.086 6.025 18.624 86.596 o
5 3 9 931.408 973.794 44.788 10.479 o
5 3 10 382.693 391.543 31.554 23.709 o
5 3 11 22.069 32.234 22.180 59.585 o
5 4 1 7464.490 7522.910 77.324 0.979 o
5 4 2 5166.930 5308.600 48.244 1.972 o
5 4 3 37.591 42.099 4.692 667.282 o
5 4 4 1147.030 1184.570 19.611 19.484 o
5 4 5 469.865 461.654 12.229 60.333 o
5 4 6 1039.450 1055.270 24.073 19.047 o
5 4 7 1130.070 1133.680 38.544 11.568 o
5 4 8 5.076 6.316 15.457 124.759 o
5 4 9 922.678 965.123 49.189 9.195 o
5 4 10 222.339 226.234 27.734 32.929 o
5 4 11 34.130 31.280 22.784 56.065 o
5 5 1 5030.640 5202.600 54.881 1.955 o
5 5 2 538.788 552.255 13.241 50.443 o
5 5 3 1573.000 1623.830 19.831 13.470 o
5 5 4 1280.290 1320.130 24.395 15.418 o
5 5 5 236.150 230.014 9.589 121.834 o
5 5 6 1587.660 1561.880 28.603 11.405 o
5 5 7 1358.340 1251.160 35.921 11.191 o
5 5 8 29.467 42.359 18.424 84.032 o
5 5 9 911.387 887.476 44.203 10.876 o
5 5 10 388.998 392.863 33.037 21.988 o
5 6 1 3337.440 3429.920 48.948 3.550 o
5 6 2 3626.130 3709.110 34.317 3.688 o
5 6 3 25.995 39.367 5.003 701.689 o
5 6 4 2422.820 2447.370 46.067 5.300 o
5 6 5 479.947 480.616 14.996 51.364 o
5 6 6 1008.270 1025.300 29.407 16.506 o
5 6 7 615.763 583.679 25.148 27.024 o
5 6 8 10.635 -2.536 18.615 86.141 o
5 6 9 636.782 599.816 37.776 15.631 o
5 6 10 239.964 227.448 27.236 33.597 o
5 7 1 3159.270 3113.310 46.861 3.952 o
5 7 2 2295.060 2260.840 31.477 7.145 o
5 7 3 663.833 654.450 18.059 34.736 o
5 7 4 2676.230 2638.560 52.165 4.399 o
5 7 5 395.352 339.540 20.027 44.966 o
5 7 6 495.926 495.729 67.805 6.071 o
5 7 7 525.106 483.426 34.530 19.060 o
5 7 8 2.890 10.232 45.706 14.438 o
5 7 9 437.887 406.891 42.393 14.300 o
5 7 10 255.043 239.094 36.092 20.543 o
5 8 1 1070.380 1058.390 33.947 13.805 o
5 8 2 2221.990 2141.320 34.906 7.094 o
5 8 3 432.451 410.431 16.548 51.475 o
5 8 4 2944.560 2816.600 42.282 4.606 o
5 8 5 500.766 479.031 26.603 27.880 o
5 8 6 1033.590 954.455 43.223 10.694 o
5 8 7 478.572 464.778 28.468 25.864 o
5 8 8 0.187 -14.520 32.139 29.242 o
5 8 9 444.030 434.079 59.089 7.910 o
5 8 10 195.411 178.024 40.163 17.397 o
5 9 1 1959.430 1907.320 41.295 7.167 o
5 9 2 789.321 779.273 24.934 23.159 o
5 9 3 773.482 758.864 22.857 25.489 o
5 9 4 1665.690 1683.020 32.060 9.996 o
5 9 5 205.128 170.102 23.556 44.363 o
5 9 6 746.852 687.167 35.919 15.850 o
5 9 7 625.577 606.941 34.349 17.981 o
5 9 8 3.972 -28.113 47.819 13.201 o
5 9 9 476.151 405.147 58.618 8.004 o
5 9 10 253.753 256.496 52.069 10.478 o
5 10 1 2685.000 2635.360 46.039 4.812 o
5 10 2 1992.910 1955.290 38.230 7.462 o
5 10 3 6.510 -1.520 8.717 384.712 o
5 10 4 1110.520 1088.250 23.565 18.401 o
5 10 5 307.475 289.042 17.813 57.481 o
5 10 6 512.431 490.153 33.045 20.429 o
5 10 7 444.103 426.168 30.626 23.924 o
5 10 8 5.695 6.529 75.621 5.279 o
5 10 9 440.913 483.528 103.550 2.730 o
5 11 1 2700.080 2612.860 45.231 4.864 o
5 11 2 845.822 795.606 26.103 21.354 o
5 11 3 326.691 325.265 20.230 47.374 o
5 11 4 592.641 563.213 24.120 28.917 o
5 11 5 182.513 153.615 14.732 91.999 o
5 11 6 543.924 552.623 40.632 14.537 o
5 11 7 737.307 710.746 44.509 11.625 o
5 11 8 9.922 36.762 58.781 8.714 o
5 11 9 530.886 535.065 112.732 2.302 o
5 12 1 1451.030 1454.500 33.316 11.082 o
5 12 2 932.276 924.732 33.196 15.424 o
5 12 3 93.053 86.290 13.004 134.347 o
5 12 4 553.740 503.362 20.718 35.682 o
5 12 5 83.179 87.542 13.924 122.981 o
5 12 6 612.139 597.945 44.581 12.203 o
5 12 7 610.527 647.359 44.736 12.059 o
5 12 8 0.009 65.231 62.244 7.771 o
5 13 1 1629.140 1566.060 48.847 7.079 o
5 13 2 878.681 828.770 31.502 17.114 o
5 13 3 158.740 157.304 14.179 99.990 o
5 13 4 518.246 474.741 25.506 29.158 o
5 13 5 101.248 106.762 18.041 77.607 o
5 13 6 315.349 290.460 27.400 31.350 o
5 13 7 500.575 496.015 41.991 14.088 o
5 13 8 0.814 -29.232 64.436 7.274 o
5 14 1 926.698 864.591 29.006 18.109 o
5 14 2 976.746 901.164 34.235 14.690 o
5 14 3 53.423 44.349 14.052 132.684 o
5 14 4 924.025 908.427 36.117 14.068 o
5 14 5 196.885 199.554 22.421 47.809 o
5 14 6 346.985 365.566 27.699 29.673 o
5 14 7 242.816 216.817 42.518 15.382 o
5 15 1 559.157 532.419 27.053 25.990 o
5 15 2 289.897 283.400 21.324 46.324 o
5 15 3 272.905 286.853 23.032 41.965 o
5 15 4 902.833 917.586 37.887 13.340 o
5 15 5 139.938 134.285 20.634 58.894 o
5 15 6 355.447 377.663 29.407 26.883 o
5 15 7 231.304 202.365 88.711 3.768 o
5 16 1 460.037 447.585 29.473 24.976 o
5 16 2 500.836 497.400 30.713 22.800 o
5 16 3 76.079 87.713 17.184 87.800 o
5 16 4 832.578 864.228 38.239 13.655 o
5 16 5 100.908 96.901 20.829 60.989 o
5 16 6 250.758 283.620 27.851 31.706 o
5 17 1 635.397 631.647 35.614 16.934 o
5 17 2 393.329 416.785 32.979 21.898 o
5 17 3 87.823 104.830 18.915 72.742 o
5 17 4 460.458 487.126 35.822 18.460 o
5 17 5 85.191 86.545 24.329 46.881 o
5 18 1 465.947 483.899 33.984 19.998 o
5 18 2 344.056 372.978 33.419 22.081 o
5 18 3 61.538 65.671 18.223 81.626 o
5 18 4 273.283 289.498 30.322 27.221 o
5 19 1 523.980 552.531 39.659 15.203 o
5 19 2 182.944 211.136 27.811 33.612 o
5 19 3 55.258 54.169 21.328 61.914 o
6 0 0 16.916 10.711 10.326 261.905 o
6 0 1 1162.640 1172.990 21.515 18.440 o
6 0 2 926.232 850.062 33.268 15.675 o
6 0 3 3825.050 3853.420 95.946 1.796 o
6 0 4 1.944 5.174 5.345 996.191 o
6 0 5 12066.300 12123.700 139.296 0.378 o
6 0 6 0.142 -3.726 4.582 1434.700 o
6 0 7 194.185 197.774 23.759 43.658 o
6 0 8 2.498 -4.162 27.865 38.853 o
6 0 9 204.487 204.446 36.015 21.107 o
6 0 10 3.069 31.166 28.639 36.504 o
6 0 11 582.417 707.723 55.670 8.381 o
6 1 0 12341.200 12466.600 148.177 0.354 o
6 1 1 0.255 1.882 3.895 1932.120 o
6 1 2 6454.390 6438.620 55.408 1.370 o
6 1 3 14.186 20.969 5.977 665.848 o
6 1 4 0.123 1.294 3.687 2174.140 o
6 1 5 100.445 108.522 5.922 305.606 o
6 1 6 1961.090 1943.780 30.211 8.759 o
6 1 7 3.611 4.451 5.813 837.715 o
6 1 8 1029.810 1028.520 46.939 9.472 o
6 1 9 32.857 47.025 15.237 118.694 o
6 1 10 682.562 782.120 46.914 10.772 o
6 1 11 8.472 35.463 19.373 78.342 o
6 2 0 60.399 61.846 12.716 152.263 o
6 2 1 833.493 867.514 18.309 27.785 o
6 2 2 0.247 -1.772 3.865 2009.720 o
6 2 3 10832.000 10890.100 57.110 0.573 o
6 2 4 214.594 221.348 8.106 144.659 o
6 2 5 3704.710 3641.950 30.048 3.769 o
6 2 6 14.004 11.430 5.960 698.982 o
6 2 7 524.716 512.423 14.207 50.062 o
6 2 8 2.421 11.728 18.851 84.240 o
6 2 9 301.173 338.383 28.717 28.970 o
6 2 10 3.430 51.887 23.091 55.456 o
6 2 11 312.987 376.653 37.637 18.291 o
6 3 0 6808.930 7139.000 158.673 0.646 o
6 3 1 1251.440 1242.980 18.227 18.551 o
6 3 2 11042.600 11478.100 104.653 0.477 o
6 3 3 5.706 6.777 4.081 1496.480 o
6 3 4 1.417 2.901 4.859 1222.080 o
6 3 5 18.469 20.180 5.119 807.918 o
6 3 6 1390.640 1416.790 23.609 14.472 o
6 3 7 31.285 28.090 6.622 489.337 o
6 3 8 2669.310 2649.030 74.017 3.139 o
6 3 9 0.472 4.995 16.249 113.905 o
6 3 10 456.635 495.657 35.906 18.389 o
6 4 0 34.092 33.596 12.039 183.023 o
6 4 1 1616.760 1662.120 21.411 12.684 o
6 4 2 37.596 43.905 3.664 815.416 o
6 4 3 2749.890 2869.070 32.360 5.474 o
6 4 4 6.823 2.998 4.851 1128.730 o
6 4 5 4912.500 4994.210 47.649 2.145 o
6 4 6 207.988 211.385 10.897 117.921 o
6 4 7 495.678 434.107 18.365 43.410 o
6 4 8 2.210 27.198 19.226 80.376 o
6 4 9 316.742 295.802 27.589 30.946 o
6 4 10 27.235 17.154 18.967 80.803 o
6 5 0 23920.400 24841.400 457.020 0.069 o
6 5 1 62.044 73.712 6.274 381.275 o
6 5 2 2991.190 3047.940 42.432 4.398 o
6 5 3 7.943 10.147 4.168 1346.430 o
6 5 4 0.014 0.768 5.869 873.097 o
6 5 5 21.808 28.979 6.018 598.433 o
6 5 6 1987.040 2058.820 31.879 8.241 o
6 5 7 44.148 27.127 17.802 88.903 o
6 5 8 1237.780 1275.230 64.166 5.577 o
6 5 9 2.041 -19.248 23.243 55.832 o
6 5 10 632.371 626.574 40.755 13.904 o
6 6 0 16.929 19.374 9.698 289.153 o
6 6 1 1034.250 1062.110 24.824 18.634 o
6 6 2 27.985 25.354 6.317 540.265 o
6 6 3 4079.320 4137.970 56.692 2.571 o
6 6 4 24.374 10.831 7.902 407.537 o
6 6 5 5446.460 5526.880 86.800 1.393 o
6 6 6 12.973 -0.892 11.624 215.494 o
6 6 7 240.883 215.431 27.045 34.089 o
6 6 8 1.211 -30.720 21.405 65.862 o
6 6 9 217.208 196.636 24.534 40.808 o
6 6 10 0.373 -36.971 21.926 62.815 o
6 7 0 1638.490 1732.790 53.916 6.167 o
6 7 1 47.938 51.748 8.962 275.167 o
6 7 2 6020.890 6032.360 144.999 0.799 o
6 7 3 38.471 49.194 8.412 315.280 o
6 7 4 0.014 10.904 9.110 354.914 o
6 7 5 74.709 64.577 19.676 70.180 o
6 7 6 1080.120 1040.290 56.953 7.058 o
6 7 7 21.671 -2.363 28.183 37.629 o
6 7 8 1202.340 1280.380 89.078 3.283 o
6 7 9 40.295 45.650 34.059 25.489 o
6 7 10 386.788 341.857 41.521 15.176 o
6 8 0 19.056 15.371 10.528 249.014 o
6 8 1 334.713 318.064 22.003 42.251 o
6 8 2 107.250 110.136 8.649 212.854 o
6 8 3 6621.970 6608.780 95.219 1.043 o
6 8 4 23.874 25.642 9.127 309.098 o
6 8 5 3156.060 3092.980 62.904 3.221 o
6 8 6 13.322 24.815 32.091 29.047 o
6 8 7 275.014 207.633 24.331 39.643 o
6 8 8 2.080 -33.451 32.625 28.357 o
6 8 9 157.011 129.887 36.719 20.944 o
6 8 10 1.757 3.566 45.214 14.766 o
6 9 0 5013.910 5124.900 121.161 1.120 o
6 9 1 9.319 10.957 10.709 250.779 o
6 9 2 2911.080 2868.050 45.634 4.417 o
6 9 3 6.328 -1.537 8.161 437.399 o
6 9 4 3.256 3.878 6.352 713.033 o
6 9 5 40.322 23.219 13.871 141.855 o
6 9 6 1289.550 1446.800 116.227 2.021 o
6 9 7 0.304 -26.130 16.827 106.641 o
6 9 8 719.422 700.886 72.839 5.115 o
6 9 9 7.484 -29.451 34.946 24.677 o
6 10 0 17.640 7.233 17.924 91.650 o
6 10 1 727.950 710.328 35.013 16.451 o
6 10 2 0.148 -7.446 11.161 242.378 o
6 10 3 1392.890 1286.670 33.346 11.730 o
6 10 4 1.517 9.512 20.027 74.855 o
6 10 5 3727.500 3520.570 132.784 1.225 o
6 10 6 43.091 -17.160 20.375 69.904 o
6 10 7 152.913 150.025 26.219 38.524 o
6 10 8 2.189 -14.639 51.679 11.306 o
6 10 9 168.402 196.717 50.064 11.524 o
6 11 0 5534.490 5240.440 116.974 1.092 o
6 11 1 162.090 157.810 17.237 75.548 o
6 11 2 1871.460 1851.160 43.775 7.070 o
6 11 3 0.862 7.288 14.819 136.467 o
6 11 4 1.682 15.221 12.933 176.771 o
6 11 5 2.845 -12.390 16.513 110.331 o
6 11 6 864.578 773.584 50.316 9.235 o
6 11 7 12.632 16.831 18.434 86.792 o
6 11 8 1125.290 1128.050 94.299 3.017 o
6 11 9 0.220 44.546 51.632 11.294 o
6 12 0 7.208 2.828 24.783 48.913 o
6 12 1 507.765 513.769 33.972 19.548 o
6 12 2 76.292 65.171 17.459 86.579 o
6 12 3 2277.110 2232.140 52.565 5.076 o
6 12 4 25.806 13.335 10.020 267.008 o
6 12 5 1112.130 1052.810 48.048 8.937 o
6 12 6 33.895 12.977 19.527 76.049 o
6 12 7 224.428 219.162 28.694 31.117 o
6 12 8 0.848 -2.415 53.633 10.500 o
6 13 0 1883.910 1746.650 72.239 4.015 o
6 13 1 44.318 27.875 13.822 141.047 o
6 13 2 2056.610 1978.900 59.823 4.819 o
6 13 3 3.147 0.955 11.162 239.763 o
6 13 4 2.613 -18.593 12.242 200.191 o
6 13 5 11.073 -2.058 14.550 139.849 o
6 13 6 639.349 635.097 48.632 10.472 o
6 13 7 7.265 43.602 22.883 56.459 o
6 13 8 888.343 879.806 142.408 1.433 o
6 14 0 2.917 7.607 18.577 86.869 o
6 14 1 252.702 239.903 22.891 43.725 o
6 14 2 12.606 1.441 12.543 185.866 o
6 14 3 1368.930 1358.760 37.935 10.362 o
6 14 4 3.117 -28.016 16.253 113.828 o
6 14 5 1754.350 1791.770 51.079 6.321 o
6 14 6 5.008 16.738 20.845 68.694 o
6 14 7 123.025 106.114 46.469 13.530 o
6 15 0 1779.900 1661.560 59.600 5.325 o
6 15 1 21.294 2.069 12.448 184.561 o
6 15 2 767.787 728.212 32.613 17.662 o
6 15 3 8.447 -5.170 14.779 136.245 o
6 15 4 0.052 -4.372 14.749 138.838 o
6 15 5 16.990 3.867 16.668 105.909 o
6 15 6 570.233 591.949 51.707 9.647 o
6 15 7 4.165 -17.698 67.455 6.636 o
6 16 0 5.536 -3.066 22.028 61.976 o
6 16 1 179.415 137.003 18.233 68.906 o
6 16 2 8.865 -8.325 14.866 134.587 o
6 16 3 1253.440 1286.860 46.875 8.588 o
6 16 4 3.954 7.612 15.716 120.815 o
6 16 5 1292.070 1326.210 54.456 6.953 o
6 16 6 3.394 15.529 25.750 45.260 o
6 17 0 669.451 692.566 53.876 8.721 o
6 17 1 4.442 -5.101 16.266 113.432 o
6 17 2 886.187 930.168 47.244 9.896 o
6 17 3 5.904 9.029 23.188 55.761 o
6 17 4 0.164 -17.126 19.118 82.629 o
6 17 5 4.967 -4.514 16.913 104.890 o
6 18 0 3.803 -2.738 21.668 64.138 o
6 18 1 136.453 116.273 24.637 43.876 o
6 18 2 4.015 -3.091 19.246 81.204 o
6 18 3 727.311 809.274 40.444 13.234 o
6 18 4 0.167 2.142 19.393 80.213 o
6 19 0 1191.250 1257.150 74.685 4.428 o
6 19 1 4.747 -15.708 19.040 82.902 o
6 19 2 431.747 531.317 35.244 18.983 o
7 0 1 3905.820 3865.390 69.552 2.388 o
7 0 2 1128.160 1106.620 31.684 14.282 o
7 0 3 144.907 124.230 13.151 116.156 o
7 0 4 2439.780 2419.940 40.567 5.778 o
7 0 5 311.264 313.851 15.550 65.856 o
7 0 6 346.411 348.785 16.533 58.195 o
7 0 7 929.441 925.247 35.662 14.208 o
7 0 8 0.698 23.258 27.929 38.489 o
7 0 9 711.808 761.399 51.193 9.329 o
7 0 10 111.362 159.795 31.637 27.946 o
7 1 1 2145.440 2216.430 35.687 7.096 o
7 1 2 3839.700 3844.010 43.867 3.159 o
7 1 3 1676.380 1638.310 28.238 10.876 o
7 1 4 2646.240 2603.560 31.153 5.997 o
7 1 5 1011.060 1025.250 19.125 22.652 o
7 1 6 976.052 951.697 17.551 24.898 o
7 1 7 1153.430 1110.450 22.786 18.242 o
7 1 8 0.051 2.529 19.170 82.084 o
7 1 9 650.581 676.571 41.795 13.198 o
7 1 10 516.172 581.944 42.681 13.485 o
7 2 1 1644.030 1685.610 32.708 9.938 o
7 2 2 3131.890 3169.630 36.569 4.451 o
7 2 3 633.310 612.117 19.881 33.470 o
7 2 4 1722.280 1687.390 25.118 11.203 o
7 2 5 203.705 206.623 8.002 152.416 o
7 2 6 861.465 842.182 16.332 29.300 o
7 2 7 1904.450 1884.310 31.571 8.837 o
7 2 8 8.392 8.920 16.678 106.680 o
7 2 9 872.861 888.763 47.348 9.956 o
7 2 10 154.090 219.363 30.810 28.425 o
7 3 1 1629.770 1616.460 25.656 11.755 o
7 3 2 3809.820 3939.870 50.374 2.957 o
7 3 3 376.423 379.502 14.305 63.467 o
7 3 4 1758.250 1750.960 24.879 10.913 o
7 3 5 207.320 211.482 10.546 121.638 o
7 3 6 188.091 186.192 9.522 142.249 o
7 3 7 1106.880 1060.290 25.936 17.334 o
7 3 8 3.178 25.297 20.207 72.874 o
7 3 9 471.417 448.979 35.227 19.009 o
7 3 10 230.708 246.586 27.642 32.779 o
7 4 1 4298.940 4379.760 47.616 2.596 o
7 4 2 3598.770 3733.110 36.828 3.624 o
7 4 3 375.962 380.941 17.185 53.296 o
7 4 4 1562.500 1539.290 34.316 10.185 o
7 4 5 812.845 806.898 24.454 23.065 o
7 4 6 1223.200 1242.570 27.990 14.725 o
7 4 7 1516.480 1464.290 47.817 7.589 o
7 4 8 6.697 29.415 20.695 69.178 o
7 4 9 847.315 931.881 44.974 10.743 o
7 4 10 257.528 238.803 33.560 23.321 o
7 5 1 1635.120 1617.890 24.718 11.941 o
7 5 2 695.507 744.327 16.774 34.318 o
7 5 3 441.942 470.554 16.423 49.807 o
7 5 4 2125.950 2131.220 47.266 5.890 o
7 5 5 341.314 332.656 17.094 56.927 o
7 5 6 589.919 594.070 24.978 27.579 o
7 5 7 802.031 778.360 30.811 18.403 o
7 5 8 0.103 19.932 30.595 32.135 o
7 5 9 528.899 523.271 35.492 18.116 o
7 5 10 321.863 296.760 29.252 28.134 o
7 6 1 2465.080 2448.970 39.482 5.805 o
7 6 2 1681.170 1712.410 32.978 9.688 o
7 6 3 77.766 90.519 8.645 242.022 o
7 6 4 1567.670 1576.230 36.870 9.514 o
7 6 5 223.704 240.734 21.323 49.755 o
7 6 6 503.647 506.264 29.287 24.285 o
7 6 7 1054.690 1084.950 43.742 10.250 o
7 6 8 2.613 -30.801 24.712 49.381 o
7 6 9 676.023 618.920 44.717 11.896 o
7 6 10 134.281 81.449 22.449 52.382 o
7 7 1 1605.750 1644.070 37.760 9.084 o
7 7 2 4249.460 4319.160 62.861 2.302 o
7 7 3 1027.400 1055.830 25.773 18.196 o
7 7 4 1731.120 1682.360 38.715 8.457 o
7 7 5 657.854 624.701 28.933 22.115 o
7 7 6 512.526 476.953 29.543 24.064 o
7 7 7 927.775 1057.170 102.310 2.655 o
7 7 8 1.170 72.221 42.005 16.979 o
7 7 9 441.889 464.679 118.642 2.096 o
7 7 10 307.373 294.455 57.144 8.692 o
7 8 1 1136.660 1166.580 45.838 9.299 o
7 8 2 780.932 782.244 32.573 17.377 o
7 8 3 121.433 126.614 10.349 164.028 o
7 8 4 1296.610 1379.060 39.754 10.098 o
7 8 5 48.468 35.267 19.147 76.882 o
7 8 6 346.877 310.393 30.004 26.600 o
7 8 7 1009.760 1129.160 106.536 2.443 o
7 8 8 6.598 -22.757 29.657 34.245 o
7 8 9 479.862 550.128 68.428 5.961 o
7 9 1 1313.040 1290.840 45.079 8.846 o
7 9 2 1440.340 1400.930 32.364 11.519 o
7 9 3 561.377 543.574 22.724 31.734 o
7 9 4 1396.620 1376.970 43.399 8.888 o
7 9 5 478.953 427.052 25.823 29.821 o
7 9 6 617.665 627.853 56.658 8.138 o
7 9 7 628.390 552.533 47.142 11.164 o
7 9 8 2.073 -8.955 34.093 25.970 o
7 9 9 366.576 423.027 61.337 7.476 o
7 10 1 2281.270 2181.920 51.563 5.194 o
7 10 2 1101.600 1071.650 30.585 15.060 o
7 10 3 48.441 27.585 10.335 229.645 o
7 10 4 1094.810 1053.700 39.651 11.494 o
7 10 5 282.295 277.842 28.947 29.332 o
7 10 6 457.647 490.264 75.430 4.999 o
7 10 7 623.006 594.340 37.363 15.982 o
7 10 8 0.884 -34.621 36.768 22.338 o
7 10 9 475.893 483.181 67.099 6.211 o
7 11 1 779.747 711.138 37.158 14.880 o
7 11 2 679.574 634.755 27.674 22.996 o
7 11 3 163.433 143.472 15.275 90.619 o
7 11 4 1084.610 1106.780 51.250 8.170 o
7 11 5 107.154 94.115 20.613 61.842 o
7 11 6 194.245 132.578 28.621 32.444 o
7 11 7 445.270 404.863 33.462 20.996 o
7 11 8 0.469 24.632 88.489 3.855 o
7 12 1 1162.880 1109.310 41.617 10.499 o
7 12 2 1206.010 1141.720 37.573 11.557 o
7 12 3 352.686 337.871 25.256 34.169 o
7 12 4 636.966 664.551 50.721 9.742 o
7 12 5 149.957 106.390 21.966 53.196 o
7 12 6 526.673 417.443 28.672 25.282 o
7 12 7 822.788 829.681 47.090 10.254 o
7 12 8 2.937 -2.733 51.155 11.538 o
7 13 1 752.432 651.128 40.834 13.284 o
7 13 2 843.790 891.552 39.545 12.944 o
7 13 3 126.009 120.833 16.675 84.881 o
7 13 4 733.200 773.433 54.185 8.453 o
7 13 5 105.332 52.697 19.861 67.386 o
7 13 6 172.701 112.207 26.341 38.191 o
7 13 7 380.915 357.036 49.337 11.181 o
7 13 8 6.199 13.567 49.916 12.099 o
7 14 1 933.741 866.363 43.591 11.051 o
7 14 2 356.341 360.029 25.695 33.026 o
7 14 3 35.624 18.536 13.157 158.306 o
7 14 4 600.829 531.488 30.607 21.662 o
7 14 5 121.156 99.804 20.813 59.915 o
7 14 6 225.367 158.004 28.136 32.672 o
7 14 7 331.962 327.934 99.133 3.003 o
7 15 1 562.082 523.530 26.953 26.134 o
7 15 2 553.957 553.476 26.620 26.439 o
7 15 3 305.259 286.942 21.753 44.445 o
7 15 4 741.353 707.481 34.858 16.468 o
7 15 5 223.621 206.901 34.341 22.827 o
7 15 6 361.470 353.145 41.767 15.104 o
7 16 1 539.867 513.690 28.816 24.320 o
7 16 2 211.276 199.409 18.074 65.274 o
7 16 3 13.192 4.969 15.392 124.295 o
7 16 4 478.077 462.236 29.977 24.069 o
7 16 5 13.781 -48.759 28.421 37.149 o
7 16 6 78.146 90.959 27.145 38.374 o
7 17 1 371.002 342.099 29.778 26.396 o
7 17 2 569.877 613.617 34.937 17.926 o
7 17 3 130.067 119.632 20.130 62.337 o
7 17 4 373.269 369.765 32.444 22.895 o
7 17 5 100.832 100.390 32.032 27.757 o
7 18 1 467.276 500.694 37.224 17.288 o
7 18 2 268.416 302.241 27.696 31.528 o
7 18 3 84.342 87.997 18.646 75.510 o
7 19 1 246.468 244.217 30.165 28.107 o
7 19 2 110.510 125.776 29.719 31.622 o
8 0 0 11866.400 12538.700 148.175 0.366 o
8 0 1 513.232 500.484 30.291 23.095 o
8 0 2 4336.760 4174.920 70.021 2.141 o
8 0 3 735.638 700.610 30.648 19.468 o
8 0 4 10.673 26.303 9.252 318.228 o
8 0 5 60.698 58.685 9.725 231.029 o
8 0 6 1327.310 1388.880 47.979 8.055 o
8 0 7 211.198 195.049 18.176 64.908 o
8 0 8 2156.630 2168.950 138.755 1.360 o
8 0 9 25.890 67.095 25.401 45.167 o
8 0 10 403.494 473.493 45.912 12.470 o
8 1 0 55.553 47.206 15.605 109.772 o
8 1 1 1065.880 1098.520 29.521 15.721 o
8 1 2 31.148 28.303 5.215 670.319 o
8 1 3 4640.660 4531.270 51.904 2.300 o
8 1 4 75.646 73.260 6.870 325.878 o
8 1 5 3069.650 3091.690 33.017 4.760 o
8 1 6 10.873 9.181 4.927 996.860 o
8 1 7 448.013 464.024 15.502 52.190 o
8 1 8 10.332 23.241 14.980 129.655 o
8 1 9 260.494 260.931 29.561 28.767 o
8 1 10 51.482 74.439 20.041 69.083 o
8 2 0 10548.000 9845.880 312.683 0.212 o
8 2 1 670.892 648.811 44.807 11.826 o
8 2 2 3404.600 3421.560 51.614 3.392 o
8 2 3 108.168 93.237 9.152 204.694 o
8 2 4 3.289 6.064 5.205 1022.430 o
8 2 5 30.082 21.058 5.633 633.112 o
8 2 6 1458.460 1410.100 26.257 13.197 o
8 2 7 46.791 48.627 7.690 345.301 o
8 2 8 1476.380 1465.550 73.203 4.310 o
8 2 9 92.408 112.131 24.251 46.533 o
8 2 10 413.817 516.940 41.093 14.936 o
8 3 0 46.203 43.198 13.678 141.102 o
8 3 1 905.592 885.911 30.108 17.516 o
8 3 2 140.387 127.129 13.106 117.319 o
8 3 3 5003.220 5066.200 96.546 1.406 o
8 3 4 1022.910 1044.870 22.814 20.038 o
8 3 5 4278.890 4283.310 55.775 2.454 o
8 3 6 420.033 415.741 16.494 52.148 o
8 3 7 303.898 293.155 15.181 68.992 o
8 3 8 3.637 -8.924 20.152 74.122 o
8 3 9 193.870 202.562 35.522 21.728 o
8 3 10 0.124 -3.177 18.863 84.883 o
8 4 0 6624.830 6900.360 188.655 0.539 o
8 4 1 818.836 815.447 24.912 22.538 o
8 4 2 3163.940 3228.520 85.334 2.351 o
8 4 3 80.429 62.413 12.396 151.870 o
8 4 4 2.854 2.063 11.033 245.126 o
8 4 5 0.428 -3.857 8.450 422.080 o
8 4 6 1252.980 1198.880 40.198 10.446 o
8 4 7 16.934 20.122 8.420 370.788 o
8 4 8 1131.960 1185.180 60.060 6.347 o
8 4 9 71.417 19.592 23.451 51.862 o
8 4 10 381.672 365.727 33.129 22.082 o
8 5 0 36.656 31.661 9.689 263.493 o
8 5 1 655.891 623.035 16.425 37.921 o
8 5 2 973.605 1007.940 19.275 23.256 o
8 5 3 5114.780 5230.020 77.653 1.611 o
8 5 4 44.165 37.981 11.827 183.101 o
8 5 5 3071.840 3089.830 59.442 3.436 o
8 5 6 11.228 -4.839 12.252 195.528 o
8 5 7 309.202 325.952 20.700 46.648 o
8 5 8 6.711 -3.292 23.609 53.943 o
8 5 9 197.941 233.537 50.380 11.288 o
8 5 10 4.172 -34.632 21.308 66.294 o
8 6 0 6575.950 6470.490 109.960 0.957 o
8 6 1 55.211 44.299 7.858 325.968 o
8 6 2 3002.480 3094.210 45.513 4.194 o
8 6 3 234.666 259.414 14.572 80.557 o
8 6 4 5.971 16.305 12.217 195.187 o
8 6 5 27.735 28.152 10.254 248.377 o
8 6 6 1082.620 1108.440 45.501 9.619 o
8 6 7 2.162 -4.120 15.792 120.718 o
8 6 8 1438.670 1563.630 128.619 1.659 o
8 6 9 6.376 9.626 29.730 34.007 o
8 6 10 328.318 344.406 60.507 7.754 o
8 7 0 15.871 37.818 16.021 111.742 o
8 7 1 777.746 803.493 25.624 22.549 o
8 7 2 137.608 141.004 13.709 109.637 o
8 7 3 2712.470 2816.270 42.645 4.889 o
8 7 4 648.416 662.163 26.092 24.839 o
8 7 5 2254.850 2244.700 63.287 4.213 o
8 7 6 14.732 13.832 13.176 165.907 o
8 7 7 313.887 315.235 28.441 29.396 o
[truncated: 52,333 more chars]
