# Supplementary material for: Refinement of anomalous dispersion correction parameters in single-crystal structure determinations
Source: IUCrJ. 2022 Jul 20;9(Pt 5):604–9. doi: 10.1107/S2052252522006844 (PMC9438505; doi:10.1107/S2052252522006844)
Supplement: Supplementary file 2 [file m-09-00604-sup2.zip › CIFs_Mo/MoC6O6-DWMo1_refined_HAR.cif]

data_MoC6O6-DWMo1_17444
_audit_creation_date               2022-06-23
_audit_creation_method
;
Olex2 1.5-alpha
(compiled 2022.06.10 svn.r3fa896fb for OlexSys, GUI svn.r6535)
;
_audit_contact_author_address      ?
_audit_contact_author_email        ?
_audit_contact_author_name         ''
_audit_contact_author_phone        ?
_publ_contact_author_id_orcid      ?
_publ_section_references
;
Bourhis, L.J., Dolomanov, O.V., Gildea, R.J., Howard, J.A.K., Puschmann, H.
 (2015). Acta Cryst. A71, 59-75.

Dolomanov, O.V., Bourhis, L.J., Gildea, R.J, Howard, J.A.K. & Puschmann, H.
 (2009), J. Appl. Cryst. 42, 339-341.

Kleemiss, F., Dolomanov, O.V., Bodensteiner, M., Peyerimhoff, N., Midgley, M.,
Bourhis, L.J., Genoni, A., Malaspina, L.A., Jayatilaka, D., Spencer, J.L.,
White, F., Grundkoetter-Stock, B, Steinhauer, S., Lentz, D., Puschmann, H.,
Grabowsky, S. (2021), Chem. Sci., 12, 1675-1692.
;
_chemical_formula_moiety           'C6 Mo O6'
_chemical_formula_sum              'C6 Mo O6'
_chemical_formula_weight           263.995
loop_
  _atom_type_symbol
  _atom_type_scat_dispersion_real
  _atom_type_scat_dispersion_imag
  _atom_type_scat_source
  _atom_type_scat_dispersion_source
 C 0.00210 0.00160 'NoSpherA2: Chem.Sci. 2021, DOI:10.1039/D0SC05526C' custom
 Mo -1.46(4) 1.63(11) 'NoSpherA2: Chem.Sci. 2021, DOI:10.1039/D0SC05526C' custom
 O 0.00790 0.00610 'NoSpherA2: Chem.Sci. 2021, DOI:10.1039/D0SC05526C' custom

_space_group_crystal_system        'orthorhombic'
_space_group_IT_number             62
_space_group_name_H-M_alt          'P n m a'
_space_group_name_Hall             '-P 2ac 2n'
loop_
  _space_group_symop_id
  _space_group_symop_operation_xyz
 1 x,y,z
 2 x+1/2,-y+1/2,-z+1/2
 3 -x,y+1/2,-z
 4 -x+1/2,-y,z+1/2
 5 -x,-y,-z
 6 -x-1/2,y-1/2,z-1/2
 7 x,-y-1/2,z
 8 x-1/2,y,-z-1/2

_symmetry_Int_Tables_number        62
_cell_length_a                     11.78339(17)
_cell_length_b                     11.25274(16)
_cell_length_c                     6.37130(9)
_cell_angle_alpha                  90
_cell_angle_beta                   90
_cell_angle_gamma                  90
_cell_volume                       844.80(2)
_cell_formula_units_Z              4
_cell_measurement_temperature      123.15
_exptl_absorpt_coefficient_mu      1.545
_exptl_crystal_density_diffrn      2.076
_exptl_crystal_F_000               497.002
_diffrn_reflns_av_R_equivalents    0.0211
_diffrn_reflns_av_unetI/netI       0.0150
_diffrn_reflns_Laue_measured_fraction_full  1.0000
_diffrn_reflns_Laue_measured_fraction_max  1.0000
_diffrn_reflns_limit_h_max         19
_diffrn_reflns_limit_h_min         -20
_diffrn_reflns_limit_k_max         19
_diffrn_reflns_limit_k_min         -18
_diffrn_reflns_limit_l_max         10
_diffrn_reflns_limit_l_min         -8
_diffrn_reflns_number              15399
_diffrn_reflns_point_group_measured_fraction_full  1.0000
_diffrn_reflns_point_group_measured_fraction_max  1.0000
_diffrn_reflns_theta_full          25.2417
_diffrn_reflns_theta_max           33.14
_diffrn_reflns_theta_min           3.46
_diffrn_ambient_temperature        123.15
_diffrn_measured_fraction_theta_full  1.0000
_diffrn_measured_fraction_theta_max  1.0000
_diffrn_radiation_type             'Mo K\a'
_diffrn_radiation_wavelength       0.71073
_reflns_Friedel_coverage           0.0
_reflns_limit_h_max                18
_reflns_limit_h_min                0
_reflns_limit_k_max                17
_reflns_limit_k_min                0
_reflns_limit_l_max                9
_reflns_limit_l_min                0
_reflns_number_gt                  1510
_reflns_number_total               1675
_reflns_threshold_expression       I>=2u(I)
_computing_molecular_graphics      'Olex2 1.5-alpha (Dolomanov et al., 2009)'
_computing_publication_material    'Olex2 1.5-alpha (Dolomanov et al., 2009)'
_computing_structure_refinement   
 'olex2.refine 1.5-alpha (Bourhis et al., 2015)'
_refine_diff_density_max           0.4567
_refine_diff_density_min           -0.2584
_refine_diff_density_rms           0.0655
_refine_ls_d_res_high              0.6500
_refine_ls_d_res_low               5.8917
_refine_ls_goodness_of_fit_ref     1.0610
_refine_ls_hydrogen_treatment      undef
_refine_ls_matrix_type             full
_refine_ls_number_constraints      0
_refine_ls_number_parameters       69
_refine_ls_number_reflns           1675
_refine_ls_number_restraints       0
_refine_ls_R_factor_all            0.0147
_refine_ls_R_factor_gt             0.0119
_refine_ls_restrained_S_all        1.0610
_refine_ls_shift/su_max            -0.0005
_refine_ls_shift/su_mean           0.0000
_refine_ls_structure_factor_coef   Fsqd
_refine_ls_weighting_details      
 'w=1/[\s^2^(Fo^2^)+(0.0124P)^2^+0.0340P] where P=(Fo^2^+2Fc^2^)/3'
_refine_ls_weighting_scheme        calc
_refine_ls_wR_factor_gt            0.0247
_refine_ls_wR_factor_ref           0.0254
_refine_special_details
;
Refinement using NoSpherA2, an implementation of
NOn-SPHERical Atom-form-factors in Olex2.
Please cite:
F. Kleemiss et al. Chem. Sci. DOI 10.1039/D0SC05526C - 2021
NoSpherA2 implementation of HAR makes use of
tailor-made aspherical atomic form factors calculated
on-the-fly from a Hirshfeld-partitioned electron density (ED) - not from
spherical-atom form factors.

The ED is calculated from a gaussian basis set single determinant SCF
wavefunction - either Hartree-Fock or DFT using selected funtionals
 - for a fragment of the crystal.
This fragment can be embedded in an electrostatic crystal field by employing cluster charges
or modelled using implicit solvation models, depending on the software used.
The following options were used:
   SOFTWARE:       ORCA 5.0
   PARTITIONING:   NoSpherA2
   INT ACCURACY:   Normal
   METHOD:         PBE0
   BASIS SET:      jorge-TZP-DKH
   CHARGE:         0
   MULTIPLICITY:   1
   RELATIVISTIC:   DKH2
   DATE:           2022-06-23_12-06-10
;
_olex2_refinement_description
;
;
loop_
  _atom_site_label
  _atom_site_type_symbol
  _atom_site_fract_x
  _atom_site_fract_y
  _atom_site_fract_z
  _atom_site_U_iso_or_equiv
  _atom_site_adp_type
  _atom_site_occupancy
  _atom_site_site_symmetry_order
  _atom_site_refinement_flags_posn
  _atom_site_refinement_flags_adp
  _atom_site_refinement_flags_occupancy
 Mo2 Mo 0.626317(6) 0.75 0.062777(12) 0.01328(4) Uani 1.000000 2 S T P
 O1 O 0.47909(7) 0.75 -0.35880(12) 0.02836(19) Uani 1.000000 2 S T P
 C2 C 0.72260(8) 0.75 0.33212(16) 0.01832(19) Uani 1.000000 2 S T P
 O O 0.78409(5) 0.54698(6) -0.13272(10) 0.03009(15) Uani 1.000000 1 . . .
 C4 C 0.52260(6) 0.62105(6) 0.18802(11) 0.01811(14) Uani 1.000000 1 . . .
 C5 C 0.53076(8) 0.75 -0.20806(17) 0.01848(19) Uani 1.000000 2 S T P
 O6 O 0.46467(5) 0.55015(5) 0.25620(9) 0.02805(14) Uani 1.000000 1 . . .
 O7 O 0.77600(8) 0.75 0.48049(13) 0.0303(2) Uani 1.000000 2 S T P
 C C 0.72879(6) 0.61950(7) -0.06325(11) 0.01863(14) Uani 1.000000 1 . . .

loop_
  _atom_site_dispersion_label
  _atom_site_dispersion_real
  _atom_site_dispersion_imag
 Mo2 -1.46(4) 1.63(11)

loop_
  _atom_site_aniso_label
  _atom_site_aniso_U_11
  _atom_site_aniso_U_22
  _atom_site_aniso_U_33
  _atom_site_aniso_U_12
  _atom_site_aniso_U_13
  _atom_site_aniso_U_23
 Mo2 0.01344(5) 0.01291(5) 0.01348(5) -0.000000 0.00007(2) 0.000000
 O1 0.0277(4) 0.0389(5) 0.0185(4) -0.000000 -0.0079(3) 0.000000
 C2 0.0173(4) 0.0220(5) 0.0157(4) -0.000000 -0.0017(3) 0.000000
 O 0.0263(3) 0.0260(3) 0.0379(3) 0.0076(2) 0.0023(2) -0.0113(3)
 C4 0.0179(3) 0.0163(3) 0.0201(3) -0.0031(2) 0.0011(3) 0.0011(3)
 C5 0.0177(4) 0.0223(5) 0.0155(4) -0.000000 -0.0031(4) 0.000000
 O6 0.0277(3) 0.0246(3) 0.0318(3) -0.0102(2) 0.0051(2) 0.0035(2)
 O7 0.0276(4) 0.0442(5) 0.0190(4) -0.000000 -0.0083(3) 0.000000
 C 0.0180(3) 0.0170(3) 0.0208(3) 0.0022(3) 0.0010(2) -0.0030(3)

loop_
  _geom_bond_atom_site_label_1
  _geom_bond_atom_site_label_2
  _geom_bond_distance
  _geom_bond_site_symmetry_2
  _geom_bond_publ_flag
 Mo2 C2 2.0572(10) . ?
 Mo2 C4 2.0581(7) . ?
 Mo2 C4 2.0581(7) 7_575 ?
 Mo2 C5 2.0605(10) . ?
 Mo2 C 2.0638(8) 7_575 ?
 Mo2 C 2.0638(8) . ?
 O1 C5 1.1371(13) . ?
 C2 O7 1.1355(13) . ?
 O C 1.1342(9) . ?
 C4 O6 1.1363(9) . ?

loop_
  _geom_angle_atom_site_label_1
  _geom_angle_atom_site_label_2
  _geom_angle_atom_site_label_3
  _geom_angle
  _geom_angle_site_symmetry_1
  _geom_angle_site_symmetry_3
  _geom_angle_publ_flag
 C4 Mo2 C2 90.23(3) . . ?
 C4 Mo2 C2 90.23(3) 7_575 . ?
 C4 Mo2 C4 89.67(4) 7_575 . ?
 C5 Mo2 C2 179.66(4) . . ?
 C5 Mo2 C4 90.01(3) . . ?
 C5 Mo2 C4 90.01(3) . 7_575 ?
 C Mo2 C2 90.11(3) 7_575 . ?
 C Mo2 C2 90.11(3) . . ?
 C Mo2 C4 179.37(3) . 7_575 ?
 C Mo2 C4 89.80(3) 7_575 7_575 ?
 C Mo2 C4 89.80(3) . . ?
 C Mo2 C4 179.37(3) 7_575 . ?
 C Mo2 C5 89.65(3) 7_575 . ?
 C Mo2 C5 89.65(3) . . ?
 C Mo2 C 90.72(4) 7_575 . ?
 O7 C2 Mo2 179.82(9) . . ?
 O6 C4 Mo2 179.47(6) . . ?
 O1 C5 Mo2 179.24(9) . . ?
 O C Mo2 179.24(7) . . ?

loop_
  _diffrn_refln_index_h
  _diffrn_refln_index_k
  _diffrn_refln_index_l
  _diffrn_refln_intensity_net
  _diffrn_refln_intensity_u
  _diffrn_refln_scale_group_code
 0 0 1 -2.28386 13.2111 7
 0 0 -1 -4.43419 12.9768 7
 0 0 1 2.30274 13.4778 6
 0 0 -1 22.6452 13.9063 5
 0 0 1 9.48695 10.3371 2
 0 0 2 15278.4 281.606 2
 0 0 2 15091.9 322.146 7
 0 0 -2 15460.6 321.929 7
 0 0 -2 15169.3 277.527 2
 0 0 2 14676.7 320.356 6
 0 0 3 84.4311 39.2112 7
 0 0 -3 27.3931 32.0604 5
 0 0 -3 -7.07835 28.9474 7
 0 0 3 14.4307 33.458 6
 0 0 4 85.2137 67.5973 7
 0 0 -4 112.087 63.9638 5
 0 0 4 216.886 66.423 6
 0 0 -4 -9.80101 34.9934 7
 0 0 -5 -12.654 45.1678 7
 0 0 -5 9.61039 40.2248 5
 0 0 -6 19634.4 585.139 7
 0 0 6 19529.7 579.489 7
 0 0 6 20026.3 598.878 6
 0 0 -6 19955.3 531.179 5
 0 0 -7 -37.3526 81.6485 7
 0 0 -7 127.119 73.4959 5
 0 0 7 19.0206 77.7835 7
 0 0 7 80.0409 85.6382 6
 0 0 8 26691.5 814.338 7
 0 0 -8 25499.4 704.63 5
 0 0 8 25590.3 819.74 6
 0 0 9 28.3355 97.9315 6
 0 0 10 7363.22 468.329 6
 0 1 1 36978.3 574.282 2
 0 1 1 37062.1 575.769 5
 0 -1 -1 37557.5 575.28 5
 0 1 1 37906 587.644 6
 0 -1 -1 37070.9 583.596 6
 0 1 -1 36595.3 544.645 1
 0 1 1 36976.3 547.181 1
 0 -1 -1 37613.7 580.585 7
 0 -1 -1 36301.3 550.904 10
 0 1 1 36560.3 551.603 10
 0 1 -2 29.217 10.0413 1
 0 1 2 70.183 12.7863 1
 0 -1 -2 -4.80301 23.4809 6
 0 1 2 -9.8433 23.6564 6
 0 1 2 88.366 16.6041 10
 0 -1 2 -4.70332 23.3737 7
 0 1 -2 37.0892 25.1702 7
 0 1 2 33.2257 24.7028 7
 0 -1 -2 14.0674 20.5054 7
 0 -1 -2 32.2959 23.352 5
 0 1 2 42.5746 18.737 2
 0 1 -2 28.8735 15.6244 2
 0 -1 -3 56638 937.576 5
 0 1 -3 55762.7 909.822 5
 0 -1 3 54501.7 964.551 6
 0 1 3 56807 910.326 2
 0 -1 -3 56396.7 963.628 7
 0 -1 3 54628 957.241 7
 0 1 -3 55140.8 808.781 4
 0 -1 -3 55224.3 962.086 6
 0 1 3 54690.2 968.544 6
 0 1 3 56280.7 967.334 7
 0 1 -3 56547.4 967.373 7
 0 1 -4 -4.33568 25.954 2
 0 -1 4 9.53568 58.3368 7
 0 1 4 19.1443 56.0126 7
 0 1 -4 1.84866 11.3096 4
 0 1 4 -12.7234 30.0397 2
 0 -1 4 68.5522 55.2707 6
 0 1 4 9.98049 59.0772 6
 0 -1 -4 19.5829 37.0703 7
 0 1 -4 -19.5523 28.9338 7
 0 -1 -4 -40.1176 53.0992 5
 0 1 -4 -6.91335 45.3343 5
 0 1 -5 66621.8 998.99 4
 0 1 -5 70416.1 1279.85 7
 0 -1 -5 69240.5 1271.82 7
 0 1 -5 68882.6 1188.96 5
 0 -1 -5 68164.2 1215.34 5
 0 -1 -6 -31.5807 61.4232 7
 0 1 -6 78.5021 52.004 5
 0 -1 -6 37.6607 53.7281 5
 0 1 6 97.8764 66.7109 6
 0 -1 6 97.865 71.3082 6
 0 -1 6 46.5347 66.3865 7
 0 1 6 46.442 49.8122 7
 0 -1 -7 8799.6 400.417 7
 0 -1 -7 9642.82 383.699 5
 0 1 -7 10044.5 367.152 5
 0 -1 7 9699.55 423.441 7
 0 1 7 9703.84 424.554 7
 0 1 7 8696.66 421.07 6
 0 -1 7 9396.09 430.938 6
 0 -1 8 45.9177 79.3484 7
 0 1 8 -48.4136 71.6435 6
 0 -1 8 145.151 94.0995 6
 0 1 -8 -15.6093 80.0172 5
 0 -1 9 2319.9 254.33 7
 0 1 9 2544.11 262.138 6
 0 -1 9 2927.64 289.164 6
 0 -1 10 -32.2063 99.559 6
 0 1 10 127.669 106.571 6
 0 2 0 241809 3430.1 10
 0 -2 0 243904 3430.37 10
 0 2 0 241851 3392.31 5
 0 2 0 242006 3434.54 1
 0 -2 0 243957 3392.07 5
 0 2 1 -2.50515 18.0233 10
 0 -2 -1 2.53985 17.8463 10
 0 2 -1 2.00245 14.7353 10
 0 2 -1 11.886 16.5682 1
 0 2 1 -2.45858 18.356 1
 0 2 1 9.97592 9.79203 3
 0 2 1 -1.99432 14.3482 8
 0 2 1 5.54556 16.7818 5
 0 2 -2 175998 2462.75 10
 0 -2 -2 171989 2494.11 10
 0 -2 -2 175476 2561.14 7
 0 2 2 173310 2544.83 2
 0 -2 -2 176349 2570.51 6
 0 2 2 174519 2567.89 6
 0 -2 2 173784 2559.13 7
 0 -2 -2 174422 2543.6 5
 0 2 2 173916 2484.77 1
 0 2 -2 172046 2479.26 1
 0 2 -3 24.8248 13.9406 1
 0 2 3 2.33171 15.5736 1
 0 -2 -3 7.45262 25.7587 7
 0 2 3 23.5414 28.7672 2
 0 2 -3 42.3633 20.6311 2
 0 -2 3 51.3734 28.5484 7
 0 2 3 15.392 34.3395 6
 0 -2 -3 46.3038 32.3025 6
 0 -2 -3 6.49381 27.7926 5
 0 2 -3 17.7549 25.9754 5
 0 -2 -4 90.1243 43.7775 7
 0 -2 4 58.0412 45.6783 7
 0 2 4 -10.2241 41.8099 6
 0 -2 -4 -20.4409 34.1258 6
 0 2 4 51.0767 38.5217 2
 0 2 -4 -19.0543 28.9007 5
 0 -2 -4 51.4412 38.254 5
 0 -2 -5 -21.6872 41.0542 5
 0 2 -5 -16.7579 41.631 5
 0 -2 -5 -12.7841 49.727 7
 0 2 5 -8.73337 38.9672 2
 0 -2 6 8007.55 353.121 7
 0 -2 -6 7955.19 349.777 7
 0 2 6 8181.44 361.902 6
 0 -2 6 7575.88 347.058 6
 0 -2 -6 8098.52 326.353 5
 0 2 -6 7348.67 283.335 5
 0 -2 -7 57.5173 87.2385 7
 0 -2 7 20.4102 77.2733 6
 0 2 7 -40.6326 74.7507 6
 0 2 -7 25.2547 54.0413 5
 0 -2 -7 15.6151 69.6723 5
 0 -2 7 77.5839 67.0354 7
 0 -2 8 28933.3 885.016 6
 0 -2 8 26794.8 839.257 7
 0 2 8 28929 876.928 6
 0 2 -8 28811.2 724.723 5
 0 -2 9 -27.181 113.768 7
 0 -2 9 -28.5973 84.6376 6
 0 2 9 85.105 94.7196 6
 0 -2 10 3740.74 336.566 7
 0 -2 10 3446.23 335.768 6
 0 3 0 -3.66737 19.636 1
 0 -3 0 2.91867 11.1269 5
 0 3 0 9.00853 10.9672 5
 0 -3 0 24.1667 20.6667 10
 0 -3 -1 816.756 37.8161 3
 0 3 1 842.332 55.8495 1
 0 -3 -1 887.414 58.0036 10
 0 3 1 867.048 53.4751 5
 0 -3 -1 751.471 43.3081 8
 0 3 1 844.096 44.9817 8
 0 -3 -2 7.98302 23.0837 10
 0 3 2 1.77025 12.0308 3
 0 3 2 -7.93045 28.0854 10
 0 -3 -2 -5.00572 24.4664 5
 0 3 -2 8.51678 14.5944 5
 0 -3 -2 36.2258 28.5095 6
 0 3 -2 7.15848 18.3482 1
 0 3 2 -11.2351 21.6583 1
 0 3 2 39.6828 27.2425 2
 0 3 3 279935 4070.48 2
 0 3 3 274870 3971.81 1
 0 3 -3 283870 3966.28 1
 0 -3 -3 280148 4109.84 6
 0 -3 -3 280010 4096.72 7
 0 -3 -3 281830 4072.62 5
 0 3 -3 276651 3979.01 5
 0 -3 3 283092 4099.42 7
 0 3 3 279286 3989.8 10
 0 3 -3 275929 3935.43 10
 0 -3 4 30.425 33.8638 7
 0 -3 -4 42.1295 37.5962 7
 0 3 4 58.1119 40.5773 2
 0 3 4 21.1174 48.0451 6
 0 -3 -4 53.9888 47.2054 6
 0 3 -4 -11.5378 29.5744 5
 0 -3 -4 9.1766 33.765 5
 0 -3 -5 49005.3 989.877 7
 0 -3 -5 48515.3 996.374 6
 0 3 -5 45658.3 764.162 2
 0 3 5 47108.5 908.17 2
 0 -3 -5 47601.3 946.307 5
 0 3 -5 48040.5 862.74 5
 0 -3 6 -16.2454 56.1457 7
 0 -3 -6 32.4282 63.0684 7
 0 -3 6 16.7372 68.4436 6
 0 3 6 67.6556 64.0356 6
 0 3 -6 -9.7618 45.2641 5
 0 -3 -6 -27.685 65.3634 5
 0 3 -7 7709.93 307.485 5
 0 -3 -7 8381.96 368.262 5
 0 -3 7 7605.04 384.872 7
 0 -3 7 7479.23 390.386 6
 0 -3 -7 8692.36 400.361 7
 0 3 7 8328.57 409.913 6
 0 3 -8 54.9969 62.5634 5
 0 -3 8 94.838 92.2247 7
 0 -3 8 -24.9995 89.2359 6
 0 -3 9 1736.42 219.982 7
 0 -3 9 1808.78 229.758 6
 0 -3 10 30.8976 99.413 7
 0 -3 10 32.8142 97.1191 6
 0 4 0 322315 4623.11 10
 0 -4 0 329361 4625.38 10
 0 -4 0 322511 4543.43 5
 0 4 0 322677 4544.82 5
 0 4 0 325666 4633.32 1
 0 4 1 7.59734 18.874 5
 0 -4 -1 47.1436 21.4662 5
 0 4 -1 24.6262 26.0021 1
 0 4 1 20.0163 24.0475 1
 0 -4 -1 7.56228 15.585 3
 0 4 -1 -4.40996 22.9468 10
 0 4 1 -44.7436 30.0893 10
 0 -4 -1 14.779 24.4767 10
 0 4 -2 45200 745.463 10
 0 4 2 45012.9 772.361 10
 0 -4 -2 46718.9 785.158 5
 0 4 -2 46934.1 767.664 1
 0 4 2 45607.1 768.994 1
 0 4 2 45782.1 743.438 8
 0 4 -2 44800.3 678.263 5
 0 4 3 -2.41546 15.9867 3
 0 -4 3 -8.54239 34.0913 7
 0 4 3 -8.15161 37.7984 2
 0 4 3 22.0642 29.1216 10
 0 -4 -3 60.5527 41.5702 7
 0 -4 -3 -7.58234 37.0606 5
 0 4 -3 23.6002 24.1969 1
 0 4 3 29.9175 24.372 1
 0 4 -4 105.026 32.4558 1
 0 4 4 118.892 34.7539 1
 0 -4 -4 11.6026 53.8103 6
 0 -4 4 183.497 73.3639 7
 0 4 4 47.4444 42.3515 2
 0 -4 -4 121.922 57.6831 7
 0 4 -4 25.6667 30.748 5
 0 -4 -4 146.527 59.1315 5
 0 -4 -5 28.3572 55.1514 6
 0 4 5 -21.8107 48.6583 2
 0 -4 5 13.4836 61.3533 7
 0 -4 -5 27.7412 42.878 7
 0 -4 -5 24.2163 44.5503 5
 0 4 -5 28.1816 37.1956 5
 0 -4 6 12659.4 481.434 6
 0 -4 -6 12862.9 475.069 6
 0 -4 -6 13411.2 480.068 7
 0 -4 6 13601.6 486.456 7
 0 -4 -6 13614.7 455.173 5
 0 4 -6 13633.7 373.566 5
 0 -4 7 -20.5475 93.4949 7
 0 -4 -7 -19.8471 84.9382 7
 0 -4 7 -21.1984 90.7213 6
 0 4 -7 32.7532 51.553 5
 0 -4 -7 -17.0778 79.1875 5
 0 -4 8 7945.94 442.556 6
 0 -4 8 7863.7 431.835 7
 0 -4 9 -29.8407 106.518 6
 0 -4 9 168.311 103.215 7
 0 -4 10 5051.57 396.575 7
 0 -4 10 5021.67 400.936 6
 0 5 0 -12.5705 32.2202 1
 0 5 0 11.975 27.2449 10
 0 -5 0 35.4303 30.2713 10
 0 5 0 19.7854 16.5166 5
 0 -5 -1 10784.7 248.797 5
 0 5 1 11023 289.011 1
 0 5 -1 10671.9 283.844 1
 0 5 1 11171.2 288.211 10
 0 -5 -1 11002.8 286.595 10
 0 5 -1 11765.3 284.213 10
 0 5 -2 5.36885 27.1024 10
 0 5 2 19.7046 29.3067 10
 0 -5 -2 6.05015 27.5298 5
 0 5 -2 11.156 9.49368 5
 0 5 -2 18.5694 29.2284 1
 0 5 2 -6.35914 31.082 1
 0 5 2 46.3874 26.0724 8
 0 -5 -3 44472.4 829.69 5
 0 5 3 43982.1 857.785 2
 0 5 -3 44742.3 780.438 1
 0 5 3 44326.8 786.638 1
 0 -5 -3 43495 869.696 6
 0 5 -3 46180.8 759.38 10
 0 5 3 43641 799.706 10
 0 -5 -3 44774.6 862.526 7
 0 5 3 44247 769.515 8
 0 5 4 2.80981 20.5261 3
 0 5 4 37.4965 43.8842 8
 0 5 -4 35.5676 26.616 5
 0 -5 -4 93.3453 57.0545 5
 0 -5 -4 -11.8381 49.5499 7
 0 5 4 53.6198 54.1351 2
 0 5 4 28.3021 39.4318 10
 0 5 4 6.16694 37.3255 1
 0 5 -4 34.6743 32.207 1
 0 -5 -4 37.3985 49.7505 6
 0 -5 5 114652 1954.62 7
 0 5 -5 112175 1736.89 5
 0 -5 -5 110364 1904.14 5
 0 -5 -5 113429 1959.65 7
 0 -5 -5 112062 1962.53 6
 0 -5 -6 17.3805 55.9216 7
 0 5 6 99.5679 65.955 2
 0 5 -6 -16.2373 38.3364 5
 0 -5 -6 -15.2169 63.6916 5
 0 -5 -6 -17.7027 68.859 6
 0 -5 6 122.609 60.5364 7
 0 -5 7 2861.44 256.971 6
 0 -5 7 3470.22 266.048 7
 0 -5 -7 3884.66 271.449 7
 0 5 7 3495.57 232.101 2
 0 -5 -7 3284.59 242.764 5
 0 -5 8 -25.0489 83.6395 7
 0 -5 8 -77.9301 103.67 6
 0 -5 9 1180.52 194.555 7
 0 -5 9 971.772 190.276 6
 0 -5 10 127.86 106.744 7
 0 -5 10 135.919 121.303 6
 0 6 0 343511 5024.76 1
 0 6 0 349450 5018.83 10
 0 -6 -1 4.5436 25.6456 8
 0 6 1 15.4267 36.4236 1
 0 6 -1 15.2822 33.4061 1
 0 6 -1 28.1628 30.7816 10
 0 6 1 38.2098 35.4364 10
 0 -6 -1 50.7535 27.0014 5
 0 6 -2 31345.4 609.933 10
 0 6 2 30402.2 632.169 10
 0 -6 -2 31856.9 609.984 5
 0 6 -2 32501.7 632.828 1
 0 6 2 32186.2 637.1 1
 0 6 -3 36.3215 14.2226 5
 0 -6 -3 8.65497 49.4543 5
 0 6 3 17.3431 30.5206 8
 0 6 3 -21.2725 44.5192 2
 0 6 -3 -14.7977 34.3082 1
 0 6 3 7.67905 36.2608 1
 0 6 3 -8.27116 33.0091 10
 0 6 -3 18.8913 28.6538 10
 0 -6 -3 11.1641 43.426 6
 0 6 -4 35.8278 37.8321 1
 0 6 4 60.63 41.6927 1
 0 6 4 7.35303 39.9154 8
 0 6 -4 46.5031 25.3413 5
 0 -6 -4 -10.9104 47.699 5
 0 -6 -4 -12.7614 42.6119 7
 0 -6 -4 53.6357 54.8356 6
 0 6 4 110.873 46.9179 10
 0 6 -5 16.0736 28.6895 5
 0 -6 -5 133.363 59.5052 5
 0 6 5 7.07389 34.5769 1
 0 -6 -5 61.2636 59.5758 7
 0 -6 -5 16.038 59.01 6
 0 -6 5 46.3003 60.0329 7
 0 6 5 83.4516 69.1055 2
 0 6 5 -9.11929 42.2865 8
 0 6 6 10614.7 410.966 2
 0 -6 -6 10225.5 429.962 7
 0 -6 6 10414.7 438.755 7
 0 -6 -6 10579.5 411.591 5
 0 -6 -6 10870.8 441.439 6
 0 -6 7 44.0483 87.8956 7
 0 -6 7 -113.046 98.8424 6
 0 6 7 -17.6211 77.0364 2
 0 -6 8 17386.7 687.101 7
 0 -6 8 18417.5 710.858 6
 0 -6 9 -31.0689 120.855 6
 0 -6 9 -117.645 136.381 7
 0 -6 10 4583.32 399.271 6
 0 -6 10 4427.88 381.181 7
 0 7 0 26.248 34.9175 10
 0 7 0 9.02974 36.9264 1
 0 7 1 9868.14 308.401 10
 0 7 -1 9878.46 300.676 10
 0 -7 -1 9861.59 252.396 8
 0 7 1 9493.07 164.999 9
 0 -7 -1 10063.8 249.052 5
 0 7 -1 9939.69 307.672 1
 0 7 1 10257.5 314.741 1
 0 -7 -2 7.06421 42.2905 5
 0 -7 -2 86.4077 28.4782 3
 0 7 -2 40.6071 34.7603 10
 0 7 2 28.2835 36.6752 10
 0 7 2 36.3363 42.8974 1
 0 7 -2 -8.92549 36.5027 1
 0 7 3 84070.9 1425.56 10
 0 7 -3 83301.6 1370.39 10
 0 7 3 83187 1322.91 8
 0 -7 -3 83304.7 1491.73 6
 0 7 3 82836.5 1408.38 1
 0 7 -3 84679.9 1401.78 1
 0 -7 -3 82523.1 1410.57 5
 0 -7 -4 -14.6063 46.9961 6
 0 7 4 29.1384 40.073 8
 0 7 4 53.887 46.7329 1
 0 7 -4 42.8384 41.8771 1
 0 7 4 13.7767 56.3382 2
 0 -7 -4 -13.7086 42.3776 7
 0 7 -4 21.2295 36.277 10
 0 7 4 30.0725 47.3345 10
 0 -7 -4 34.697 55.5799 5
 0 -7 -5 12892.6 483.789 6
 0 7 5 14580.3 379.896 1
 0 -7 5 13989.4 489.535 7
 0 -7 -5 13864.5 456.051 5
 0 7 -5 13993.6 365.254 1
 0 -7 -5 13229.4 477.649 7
 0 7 5 15040.9 492.394 2
 0 7 5 13653.4 379.49 8
 0 -7 -6 -38.2696 70.4029 7
 0 -7 6 -19.5915 60.5621 7
 0 -7 -6 -19.6459 65.5961 6
 0 7 6 -17.5455 66.427 2
 0 -7 -6 65.9735 62.4436 5
 0 7 7 7397.75 379.128 2
 0 -7 7 8850.11 442.906 7
 0 -7 8 26.7986 95.6598 7
 0 -7 8 -111.56 124.443 6
 0 -7 9 1903.88 255.131 6
 0 -7 9 2648.99 293.419 7
 0 8 0 143211 2282.35 1
 0 8 0 142759 2270.97 10
 0 -8 -1 30.8425 34.8141 8
 0 8 1 -84.6895 46.2795 10
 0 8 -1 29.8062 43.4346 10
 0 8 -1 -10.4402 45.6414 1
 0 8 1 52.5031 42.9406 1
 0 -8 -1 5.56363 29.3724 5
 0 8 -2 54528.7 1013.8 10
 0 8 2 54922.1 1046.82 10
 0 -8 -2 54670.8 892.931 3
 0 8 2 53885 1029.21 1
 0 8 -2 56214.3 1035.88 1
 0 -8 -2 55765.8 968.026 5
 0 -8 -3 9.76125 40.8605 5
 0 8 -3 36.4736 43.8226 10
 0 8 3 112.64 54.1328 10
 0 8 3 -27.3765 59.8435 2
 0 8 -3 51.0218 44.614 1
 0 8 3 115.227 51.2028 1
 0 -8 -4 47.7006 54.9708 6
 0 8 -4 169.651 58.4131 1
 0 8 4 31.2193 48.2737 1
 0 -8 -4 249.313 69.2639 7
 0 8 4 104.054 61.9189 10
 0 8 -4 101.975 47.3783 10
 0 8 4 106.39 44.7766 8
 0 -8 -4 108.97 61.1357 5
 0 8 4 77.5002 57.0469 2
 0 8 -5 18.8405 43.6807 1
 0 -8 -5 -14.5732 55.1739 5
 0 -8 -5 17.2349 55.4529 7
 0 8 5 17.4064 60.1584 2
 0 -8 5 105.312 76.7318 7
 0 -8 -5 -36.6885 65.479 6
 0 -8 -6 7443.11 356.005 5
 0 -8 -6 7280.84 373.859 7
 0 8 6 7061.57 365.891 2
 0 -8 6 7587.17 391.332 7
 0 -8 -6 6928.07 373.885 6
 0 8 7 64.3736 91.8319 2
 0 -8 7 -23.971 85.5637 7
 0 8 8 30700.3 889.74 2
 0 -8 8 29950.2 943.414 7
 0 -8 8 27962.7 937.864 6
 0 -8 9 30.9027 110.306 7
 0 -8 9 -65.3658 120.251 6
 0 9 0 23.6685 43.543 10
 0 9 1 8760.72 327.663 10
 0 9 -1 8102.2 308.349 10
 0 -9 -1 8697.62 257.625 8
 0 -9 -2 43.7334 31.2401 3
 0 9 2 12.5086 53.5345 10
 0 9 -2 22.196 47.4979 10
 0 -9 -2 48.4625 43.8456 5
 0 9 3 29657.7 747.591 2
 0 -9 -3 29387.1 651.236 5
 0 9 -3 29290.3 658.425 10
 0 9 3 29213.1 700.742 10
 0 -9 -4 -25.4041 53.1653 5
 0 -9 -4 -17.2558 63.4898 6
 0 9 4 -51.9317 75.6762 2
 0 -9 -4 31.6853 61.6237 7
 0 9 4 52.5843 60.9566 10
 0 -9 -5 30721.3 815.075 7
 0 -9 -5 30319.4 822.759 6
 0 -9 5 29430.1 806.816 7
 0 9 5 30451 823.155 2
 0 -9 -5 28887.2 742.543 5
 0 9 5 29359.5 685.364 1
 0 -9 6 22.0033 78.541 7
 0 9 6 42.5518 75.9447 2
 0 -9 7 6025.31 382.157 7
 0 9 7 5241.88 351.165 2
 0 -9 8 -59.7683 113.148 6
 0 -9 8 56.8495 110.572 7
 0 9 8 -173.498 108.362 2
 0 -9 9 1264.29 211.991 7
 0 -9 9 1645.98 246.156 6
 0 10 0 145010 2400.8 10
 0 10 0 146080 2418.01 1
 0 -10 0 147048 2275.32 8
 0 -10 -1 7.81771 40.6796 8
 0 10 1 -13.7944 47.6761 10
 0 10 -1 65.4383 49.5508 10
 0 -10 -1 71.9632 40.9904 3
 0 10 1 56.0211 55.8929 1
 0 10 -1 -13.9397 51.2897 1
 0 -10 -2 10175.8 304.698 5
 0 -10 -2 9657.32 265.542 3
 0 10 2 10281.3 381.52 10
 0 10 -2 9845.4 357.865 10
 0 10 2 9397.45 366.216 1
 0 10 -2 9865.96 371.576 1
 0 10 3 -17.2754 59.7059 2
 0 10 3 29.0447 57.9554 10
 0 10 3 28.245 60.439 1
 0 10 -3 -13.7899 56.3916 1
 0 -10 -3 10.8094 53.7064 5
 0 10 4 19.1987 64.1044 2
 0 -10 -4 55.9353 79.7951 6
 0 10 4 29.5526 61.8484 10
 0 10 4 55.9611 62.4234 1
 0 10 -4 80.8166 66.9238 1
 0 -10 -4 -13.2303 57.84 5
 0 -10 -5 20.9289 69.8803 6
 0 10 5 -21.2047 82.4805 2
 0 10 -5 12.8431 56.1464 1
 0 10 5 13.5486 67.316 1
 0 -10 5 -60.4394 84.3244 7
 0 -10 -5 -63.0497 77.0419 5
 0 -10 -5 -19.4129 86.6172 7
 0 10 6 9614.17 466.611 2
 0 -10 6 9315.53 458.729 7
 0 -10 7 105.417 110.31 7
 0 10 7 -151.965 110.726 2
 0 -10 8 6887.81 443.495 7
 0 10 8 6496.31 422.093 2
 0 -10 9 128.407 128.124 7
 0 11 0 -30.2596 64.7503 10
 0 -11 0 19.0712 46.6074 8
 0 11 0 -31.9708 72.7368 1
 0 -11 -1 3990.26 182.762 8
 0 -11 -1 4330.96 191.933 3
 0 11 1 3564.37 232.035 10
 0 11 -1 3880.81 236.33 10
 0 11 -1 3668.19 238.851 1
 0 11 1 3907.3 244.411 1
 0 11 -2 -15.9291 58.6083 1
 0 11 2 16.1035 68.9171 1
 0 11 -2 14.3364 55.7646 10
 0 11 2 -47.5833 60.0499 10
 0 11 3 45211.5 1068.35 2
 0 11 3 44666.9 1007.94 10
 0 11 -3 45227.5 963.336 10
 0 -11 -3 45602.2 910.326 5
 0 11 -3 45250.9 1003.69 1
 0 11 3 44263.3 1000.31 1
 0 -11 -4 20.1741 76.3791 6
 0 11 4 21.1615 80.1172 2
 0 11 4 -15.9202 72.44 1
 0 11 -4 15.3807 67.2397 1
 0 -11 -4 41.2877 70.5506 5
 0 11 5 33323.8 944.411 2
 0 -11 5 34699 932.017 7
 0 -11 -5 33967.5 835.184 5
 0 11 -5 32262 790.314 1
 0 11 5 33913.8 819.955 1
 0 -11 6 99.0304 91.0911 7
 0 11 6 -101.002 110.387 2
 0 -11 7 1896.05 230.081 7
 0 11 7 1718.73 223.198 2
 0 11 8 -28.5971 105.22 2
 0 -11 8 -60.3012 104.206 7
 0 -12 0 18182.4 477.789 8
 0 12 0 18666.6 598.609 1
 0 12 0 18711.5 584.591 10
 0 12 -1 16.5112 58.936 10
 0 12 1 -51.878 67.2639 10
 0 -12 -1 9.73203 40.7342 3
 0 12 -1 -18.1445 64.7661 1
 0 12 1 -18.2111 58.5937 1
 0 12 2 21534.5 650.256 10
 0 12 -2 21685.1 625.563 10
 0 12 2 21538.6 660.004 1
 0 12 -2 21528.6 657.923 1
 0 12 2 22846.2 685.992 2
 0 12 3 17.9682 69.894 10
 0 12 -3 30.7493 71.2928 10
 0 12 -3 17.8129 72.8452 1
 0 12 3 90.7973 77.7181 1
 0 12 3 84.9512 84.7575 2
 0 -12 -4 56.5776 74.6732 5
 0 12 4 -17.8998 76.605 1
 0 12 -4 86.7128 75.8166 1
 0 12 4 -23.2094 82.8456 2
 0 12 -5 16.5626 67.7329 1
 0 12 5 86.6334 81.8182 1
 0 12 5 50.7608 84.7455 2
 0 -12 5 46.3428 82.7117 7
 0 -12 6 4112.83 323.804 7
 0 12 6 3635.6 315.06 2
 0 12 7 29.2349 110.685 2
 0 -12 7 -85.8086 119.721 7
 0 -12 8 7333.38 471.759 7
 0 12 8 7190.11 464.827 2
 0 13 0 -41.0185 85.844 1
 0 13 0 -18.7897 85.4979 10
 0 13 1 2014.24 200 1
 0 13 -1 1659.16 184.534 1
 0 -13 1 1821.5 153.957 8
 0 13 -1 1921.72 190.047 10
 0 13 1 1761.02 189.593 10
 0 13 -2 35.4662 68.9791 10
 0 13 2 19.4612 73.6817 10
 0 13 -2 121.481 80.8023 1
 0 13 2 -20.4331 68.2267 1
 0 13 2 84.9873 70.9436 2
 0 13 -3 33610.5 897.841 1
 0 13 3 34619.4 909.389 1
 0 13 3 33784.5 950.997 2
 0 13 4 79.7327 85.3073 1
 0 13 -4 38.7854 79.3038 1
 0 13 4 -25.306 81.4218 2
 0 13 5 11256.2 549.171 2
 0 13 5 10928.2 461.783 1
 0 -13 5 11697.6 530.41 7
 0 -13 6 54.5304 106.054 7
 0 13 6 -29.343 104.738 2
 0 13 7 2207.26 272.479 2
 0 -13 7 2667.23 283.13 7
 0 14 0 55722.2 1284.88 1
 0 -14 0 53126.7 1094.48 3
 0 14 1 -21.3556 76.2279 2
 0 14 1 45.6139 88.7129 1
 0 14 -1 -45.4602 90.7109 1
 0 14 2 9096.22 455.255 2
 0 14 2 8907.59 443.878 1
 0 14 -2 9500.75 454.996 1
 0 14 3 126.866 98.6946 2
 0 14 -3 -44.2179 81.346 1
 0 14 3 22.5017 72.3988 1
 0 14 4 27.4253 94.7848 2
 0 14 -4 -21.463 83.4852 1
 0 14 4 -44.1592 90.2909 1
 0 -14 5 183.176 107.018 7
 0 14 5 29.5206 94.991 2
 0 -14 6 5099.4 375.514 7
 0 14 6 4736.34 383.715 2
 0 14 7 131.418 113.57 2
 0 -14 7 182.876 118.576 7
 0 15 0 106.742 87.3127 2
 0 15 0 100.754 107.807 1
 0 15 1 4181.23 325.01 1
 0 15 -1 4442.02 328.477 1
 0 15 -1 4250.46 285.077 2
 0 15 1 4420.91 316.018 2
 0 15 2 -25.0374 89.3701 1
 0 15 -2 74.4315 101.458 1
 0 15 2 -50.7909 81.7093 2
 0 15 3 6280.91 386.89 1
 0 15 -3 5662.42 371.769 1
 0 15 3 5567.57 389.979 2
 0 15 4 -58.9305 108.414 2
 0 15 -4 -70.4693 108.921 1
 0 15 4 -24.1613 91.4775 1
 0 15 5 11152.9 584.083 2
 0 -15 5 10367.7 533.682 7
 0 15 6 132.79 129.133 2
 0 -15 6 29.5723 115.031 7
 0 16 0 36897.3 1005.32 2
 0 16 0 36144 1066.28 1
 0 16 -1 42.0541 81.7901 2
 0 16 1 50.5655 93.0236 2
 0 16 1 -27.5352 95.1653 1
 0 16 -1 27.4206 94.7693 1
 0 16 -2 5335.69 375.536 1
 0 16 2 4695.83 347.359 1
 0 16 2 5223.54 376.7 2
 0 16 3 -58.8895 114.534 2
 0 16 3 -26.9121 99.0201 1
 0 16 -3 -52.8799 105.518 1
 0 16 4 31.5465 116.07 2
 0 -16 5 28.779 99.4666 7
 0 16 5 99.5016 118.392 2
 0 17 0 29.8834 88.4439 1
 0 17 0 -24.8155 85.765 2
 0 17 -1 1865.26 207.754 2
 0 17 -1 1663.6 235.26 1
 0 17 1 1700.87 239.282 1
 0 17 1 1431.37 211.362 2
 0 17 2 -29.556 108.747 1
 0 17 -2 -116.972 125.15 1
 0 17 2 29.1521 107.261 2
 0 17 -3 13260.7 615.058 1
 0 17 3 12534.6 601.023 1
 0 17 3 12703.1 627.572 2
 0 17 4 66.4604 122.268 2
 0 18 0 8993.07 479.029 2
 0 18 0 8338.34 517.277 1
 0 18 1 28.4897 110.834 2
 0 18 1 -127.903 124.392 1
 0 18 -1 -222.797 127.034 1
 0 18 2 5233.06 403.96 1
 0 18 -2 4548.34 386.56 1
 0 18 2 5428.62 396.193 2
 0 18 3 -98.5058 137.441 2
 0 19 0 -27.1578 96.9393 2
 0 19 1 532.908 144.893 2
 -1 0 -1 111440 1561.07 4
 -1 0 1 106706 1582.57 6
 1 0 1 106477 1582.55 6
 1 0 -1 108030 1580.8 7
 -1 0 -1 110736 1585.61 7
 1 0 1 112088 1587.62 7
 -1 0 -1 110590 1575.01 5
 1 0 1 108789 1575.29 5
 -1 0 1 110532 1583.6 7
 1 0 2 5861.15 173.406 7
 -1 0 -2 5993.91 173.905 7
 1 0 -2 5829.16 170.339 7
 -1 0 2 6212.91 178.347 6
 1 0 2 5705.43 171.355 6
 1 0 2 6230.97 163.287 5
 1 0 2 5856.88 131.654 2
 -1 0 2 5742.77 171.457 7
 1 0 3 11596.8 311.3 7
 -1 0 3 11597.7 310.92 7
 1 0 -3 11797.9 196.303 10
 -1 0 -3 11260.3 280.963 5
 -1 0 3 11992.5 316.431 6
 1 0 3 12201 318.739 6
 -1 0 -3 11611.7 311.493 7
 1 0 -3 11683.1 310.822 7
 1 0 -3 11784 272.951 2
 1 0 3 11748.2 245.597 2
 -1 0 -4 33663.5 657.553 5
 1 0 -4 33439.3 703.365 7
 -1 0 -4 33847.5 711.993 7
 -1 0 -4 33338.5 563.112 4
 1 0 4 33540.5 713.893 6
 -1 0 4 33914.7 712.552 6
 -1 0 4 32988.1 696.683 7
 1 0 4 34213 708.012 7
 1 0 -4 34653.9 629.302 2
 1 0 -4 33656.1 666.834 5
 1 0 -5 75.733 54.0464 7
 -1 0 -5 63.1332 49.1453 7
 1 0 -5 138.509 45.5706 2
 -1 0 -5 140.767 31.3372 4
 -1 0 -5 161.106 47.1178 5
 1 0 -5 149.103 57.5124 5
 1 0 6 11530.9 427.388 7
 -1 0 6 11614 426.596 7
 1 0 -6 11377.3 385.358 5
 -1 0 -6 11422.7 424.239 7
 1 0 -6 12164.7 437.463 7
 -1 0 6 12052.7 445.014 6
 1 0 6 11903 440.578 6
 -1 0 -6 11576.6 381.695 5
 -1 0 -6 11318 257.739 4
 -1 0 7 26610.7 773.789 6
 1 0 7 26848.5 776.572 6
 1 0 -7 25736.6 674.363 5
 -1 0 -7 26070.2 671.449 5
 1 0 7 25381.8 743.352 7
 -1 0 7 25527.9 739.203 7
 1 0 -7 26379.4 740.777 7
 1 0 -8 1032.78 136.833 5
 -1 0 8 813.933 148.807 7
 1 0 8 843.4 148.632 7
 -1 0 8 966.225 160.367 6
 1 0 8 820.675 161.689 6
 -1 0 -8 997.355 136.684 5
 -1 0 9 6428.28 425.538 6
 1 0 9 8118.75 463.133 6
 -1 0 10 2719.47 297.334 6
 1 0 10 2297.19 275.258 6
 -1 -1 0 -1.65564 11.0587 8
 1 -1 0 36.493 11.8185 2
 -1 1 0 14.5154 9.69615 2
 1 -1 0 14.9999 8.98245 3
 -1 1 0 32.4257 10.5865 3
 -1 -1 1 113264 1648.23 7
 -1 1 1 114294 1662.65 2
 1 -1 -1 112781 1658.86 2
 1 -1 -1 113187 1654.88 6
 1 1 1 115825 1659.7 6
 -1 -1 -1 115993 1657.9 6
 -1 1 1 114098 1657.06 6
 -1 -1 -1 114568 1650.6 7
 1 1 1 117578 1653.35 7
 1 -1 -1 111626 1630.53 1
 -1 -1 -1 112717 1650.31 5
 1 1 1 114702 1654.14 5
 1 -1 1 113969 1624.06 5
 -1 1 -1 114521 1623.42 5
 -1 1 2 98654 1505.59 6
 -1 -1 -2 101280 1505.75 6
 1 -1 -2 99796.7 1504.44 6
 1 1 2 100148 1506.63 6
 -1 -1 -2 99605.1 1498.91 7
 1 -1 2 99296.8 1505.46 7
 -1 -1 2 98316.1 1494.43 7
 -1 -1 -2 99923 1482.78 5
 1 -1 2 97090.7 1455.23 5
 1 1 2 99191.3 1488.93 5
 -1 1 2 97399.5 1490.92 2
 1 1 -2 97274.3 1493.55 7
 1 -1 -2 98359.3 1498.5 7
 1 1 2 101442 1502.96 7
 -1 1 2 98367.4 1499.08 7
 -1 1 -2 96519.6 1408.55 4
 1 -1 -2 97843.6 1425.72 10
 1 -1 2 99048.2 1409.73 1
 1 -1 -2 97669.9 1413.7 1
 1 -1 -3 2846.82 138.367 7
 1 -1 3 2463.14 130.388 7
 -1 -1 -3 2853.11 139.258 7
 -1 -1 3 2524.09 130.574 7
 -1 -1 3 2452.36 129.15 6
 1 -1 3 2554.59 132.331 6
 1 -1 -3 2479.48 122.726 5
 1 1 3 2622.89 125.622 5
 1 1 3 2439.5 104.24 2
 1 -1 -3 2589.31 119.018 2
 -1 -1 -3 2570.54 121.672 5
 -1 1 -3 2676.51 113.433 5
 -1 1 3 2595.8 135.582 7
 1 1 3 2790.77 138.027 7
 -1 1 3 2592.02 136.217 6
 1 -1 -3 2563.55 132.299 6
 1 1 3 2445.31 131.972 6
 -1 -1 -3 2713.24 136.706 6
 -1 1 -3 2284.26 125.991 7
 1 1 -3 2518.23 129.223 7
 1 1 3 2501.06 72.8825 10
 1 -1 -3 2737.65 80.1889 10
 1 1 -3 2570.3 107.266 2
 -1 1 3 2703.24 122.817 2
 -1 1 -3 2717.95 77.5416 4
 1 -1 -4 37841.8 723.302 5
 1 1 -4 36354 692.072 5
 -1 -1 4 36543.1 740.703 7
 -1 1 4 35947 740.971 7
 1 1 4 36703.6 743.073 7
 1 -1 -4 36930.8 683.933 2
 1 -1 -4 36023.4 743.733 7
 1 -1 4 36597 745.838 7
 -1 -1 -4 34964 738.023 7
 1 -1 4 36605.6 749.723 6
 -1 -1 4 36514.4 751.269 6
 1 1 4 34963.9 740.84 6
 -1 1 4 36480.2 754.259 6
 1 1 -4 36053.8 647.264 2
 1 1 4 36670.1 653.995 2
 -1 1 -4 33999.4 736.361 7
 1 1 -4 35993.9 742.187 7
 -1 1 -4 36185.7 681.365 5
 -1 -1 -4 35071 700.973 5
 -1 1 -4 36704.4 573.818 4
 1 1 -5 13947.2 340.154 2
 -1 -1 -5 13842.8 399.954 5
 -1 1 -5 13405.7 376.345 5
 1 1 -5 14504.5 440.76 7
 1 1 -5 14200.9 393.293 5
 1 -1 -5 14815.9 416.472 5
 1 -1 -5 14447.2 442.253 7
 -1 -1 -5 14626.3 444.891 7
 1 1 -5 13613.1 243.579 4
 -1 1 -5 14612.5 269.711 4
 1 1 5 13767.1 346.445 2
 -1 -1 -6 7399.75 303.344 5
 -1 1 -6 7601.63 290.598 5
 -1 1 6 7281.45 330.203 7
 1 -1 6 7817.66 343.231 7
 -1 -1 6 7380.74 331.506 7
 1 1 6 6934.15 325.664 7
 -1 1 6 7349.26 342.685 6
 1 1 6 6870.83 329.137 6
 1 -1 6 6551.43 322.937 6
 -1 -1 6 7764.72 348.754 6
 -1 -1 -6 7234.82 332 7
 1 -1 -6 7229.08 334.123 7
 1 -1 -6 7105.54 299.384 5
 1 1 -6 7316.47 292.705 5
 1 1 -6 6891.78 324.156 7
 -1 -1 -6 6990.41 208.487 4
 -1 -1 7 23371.4 717.707 6
 1 -1 7 22257.8 705.96 6
 1 1 7 23659 701.154 7
 1 -1 7 23778.7 704.26 7
 -1 -1 7 22940.3 695.545 7
 -1 1 7 23072 714.027 6
 1 1 7 23030.5 708.677 6
 1 -1 -7 22193.4 679.489 7
 -1 -1 -7 22280.1 680.93 7
 -1 1 -7 23722.5 612.39 5
 1 1 -7 21840.5 604.025 5
 1 -1 -7 23892.3 647.655 5
 -1 -1 -7 22941 631.389 5
 1 1 -8 364.387 100.06 5
 -1 1 -8 356.302 94.8695 5
 1 -1 8 486.098 129.068 7
 -1 -1 8 203.818 94.8853 7
 1 1 8 628.584 141.536 6
 1 -1 8 362.366 120.104 6
 -1 1 8 169.397 94.2273 6
 -1 -1 8 169.311 103.601 6
 1 -1 9 7176.3 445.052 6
 -1 -1 9 7871.9 463.524 6
 -1 1 9 7565.77 455.777 6
 1 1 9 8970.98 488.375 6
 1 -1 9 7557.11 445.241 7
 -1 -1 10 3124.92 319.251 6
 1 -1 10 3179.68 318.301 6
 -1 1 10 2934.04 312.235 6
 1 1 10 3439.54 325.747 6
 1 -2 0 26.4762 20.3247 1
 -1 2 0 -8.29756 18.6346 1
 -1 2 0 37.0303 16.3932 2
 1 -2 0 5.23485 15.6689 10
 1 -2 0 8.28201 10.922 9
 1 2 0 5.79862 10.8054 9
 1 -2 -1 87081.9 1292.62 1
 -1 2 1 88317 1297.48 1
 1 -2 1 86358.9 1290.28 1
 -1 2 -1 86953.7 1294.69 1
 1 -2 1 87241.8 1242.6 5
 1 2 1 88501 1302.77 5
 1 2 1 91286.7 1304.42 8
 -1 2 1 87320.4 1317.44 2
 -1 2 1 86983.3 1276 3
 1 -2 1 88649.3 1283.39 10
 1 -2 -1 87460.1 1299.49 10
 -1 -2 2 68044.2 1070.11 7
 -1 -2 -2 67624.7 1081.41 6
 1 -2 -2 67274.9 1081.53 6
 -1 -2 -2 66872.8 1070.37 7
 1 -2 -2 67332.2 1077.39 7
 1 -2 -2 66215.5 1069.1 2
 1 2 2 67752.5 1065.65 5
 -1 2 2 67760 1071.72 2
 1 -2 -2 63789.2 1004.97 1
 1 -2 2 67875.3 1004.58 1
 -1 -2 -2 67826.6 1062.73 5
 1 -2 2 67886 972.095 4
 -1 2 2 67516.4 1081.45 6
 1 2 2 68089.8 1081.89 6
 1 -2 -2 66768 1020.56 10
 1 -2 2 67342.3 987.984 10
 1 -2 -3 12646.3 321.992 5
 1 2 3 13401 327.601 5
 1 2 3 12919.9 305.944 2
 -1 2 -3 12332.5 216.219 2
 1 -2 -3 12946.6 258.096 10
 1 2 -3 12636.8 221.468 10
 1 -2 -3 12520.3 332.332 7
 1 2 3 13068.9 335.617 7
 1 2 3 12480.9 335.93 6
 -1 2 3 13079.5 343.246 6
 1 2 3 12320.1 239.833 1
 -1 -2 -3 13058.3 320.334 5
 -1 2 -3 12448.8 277.308 5
 1 -2 -3 12422.4 336.478 6
 -1 -2 -3 13098.7 343.697 6
 -1 -2 3 13058.1 331.847 7
 -1 -2 -3 13171.2 337.908 7
 1 -2 3 12553.7 337.412 7
 -1 2 3 12679.3 319.412 2
 -1 -2 -4 47512 929.778 7
 1 -2 -4 49000.9 942.079 7
 -1 -2 4 48914.5 927.146 7
 1 -2 4 47714.7 929.05 7
 1 2 4 51048 939.91 7
 1 2 -4 49470.5 824.259 2
 -1 2 4 49878.5 897.31 2
 1 2 4 46959.4 858.596 2
 1 2 4 49163 944.666 6
 -1 2 4 48089.7 941.852 6
 1 2 -4 49153.6 864.977 5
 1 -2 -4 50851.3 919.347 5
 -1 -2 -4 49361.8 946.139 6
 1 -2 -4 49725 950.803 6
 1 2 -4 50298.2 729.44 1
 1 2 4 48542.4 739.671 1
 -1 -2 -4 48900.5 906.301 5
 -1 2 -4 48863.5 849.967 5
 1 2 5 1749.24 116.657 2
 1 2 -5 1788.22 102.839 2
 -1 -2 -5 1501.92 135.642 7
 1 -2 -5 1603.73 138.912 7
 -1 2 -5 1593.84 112.932 5
 -1 -2 -5 1591.77 130.894 5
 1 -2 -5 1778.23 139.626 5
 1 2 -5 1906.11 126.875 5
 1 2 -6 4494.25 174.594 2
 -1 -2 -6 4385.6 255.041 7
 1 -2 -6 4257.54 251.502 7
 -1 2 6 4331.23 263.314 6
 1 2 6 4443.65 265.065 6
 1 -2 -6 4381.82 238.956 5
 1 2 -6 4647.07 220.018 5
 -1 -2 6 4239.32 257.025 6
 1 -2 6 4461.71 263.608 6
 -1 2 -6 4521.18 213.979 5
 -1 -2 -6 4311.47 233.825 5
 1 -2 6 4490.28 262.469 7
 -1 -2 6 4459.2 255.788 7
 1 -2 -7 22609.9 637.656 5
 -1 -2 -7 22372.1 631.475 5
 -1 2 -7 21040.9 568.126 5
 1 2 -7 23542.1 600.748 5
 1 -2 7 22009.3 696.106 6
 -1 -2 7 22130.2 699.959 6
 -1 -2 -7 22630.6 680.718 7
 1 -2 -7 21789.3 672.49 7
 1 -2 7 22845.8 695.313 7
 -1 -2 7 22191.4 684.035 7
 -1 2 7 21679.6 694.012 6
 1 2 7 20802.9 679.675 6
 -1 -2 8 394.119 118.443 6
 -1 2 8 389.963 117.195 6
 1 -2 8 344.046 114.023 6
 1 2 8 389.012 116.91 6
 -1 2 -8 247.52 83.2955 5
 1 2 -8 329.786 88.826 5
 -1 -2 8 344.087 112.194 7
 1 -2 8 93.712 98.1447 7
 1 2 9 4673.25 360.635 6
 -1 2 9 4563.52 356.449 6
 1 -2 9 4590.99 353.991 6
 -1 -2 9 3919.58 331.396 6
 -1 -2 9 4035.87 329.011 7
 1 -2 9 4258.63 334.334 7
 -1 -2 10 2961.45 307.726 6
 1 -2 10 2624.29 290.98 6
 1 -3 0 9.01163 9.53694 9
 1 3 0 14.2917 9.6128 9
 1 3 0 2.09447 13.3481 5
 1 -3 0 7.39121 22.609 10
 -1 3 0 -3.92008 21.2786 1
 -1 3 1 999.94 67.7075 2
 1 3 1 964.793 58.2389 5
 1 3 1 1009.38 58.6626 8
 1 -3 1 1022.41 58.9913 10
 1 -3 -1 1006.43 63.1628 10
 1 -3 -1 1213.36 55.0164 3
 -1 3 1 969.43 51.1038 3
 -1 3 1 1099.88 39.1205 8
 -1 3 -1 1126.68 65.7909 1
 -1 3 1 941.474 61.9166 1
 -1 3 2 32428.9 569.11 1
 -1 3 -2 33564 568.284 1
 1 3 2 32773.9 570.039 10
 1 -3 -2 32892.2 576.321 10
 1 -3 2 33820.3 546.857 10
 1 -3 -2 33380.2 598.068 5
 1 3 2 33333 601.975 5
 -1 -3 -2 33646 598.25 5
 -1 3 -2 32761.4 516.415 5
 -1 -3 2 33547.5 495.564 4
 -1 -3 -2 33725.7 607.987 7
 -1 -3 -2 34065.8 624.994 6
 1 -3 -2 33013.8 617.084 6
 -1 3 2 32849.2 614.901 2
 1 3 2 33794.6 591.912 8
 1 -3 3 14106.7 365.652 7
 -1 -3 3 13365.4 350.809 7
 1 -3 -3 13563.9 367.581 6
 -1 -3 -3 14205.3 372.183 6
 1 3 3 12936.4 278.09 1
 1 3 -3 13877.7 276.959 1
 1 3 3 13388 344.468 5
 1 -3 -3 13869.5 346.624 5
 1 3 3 14104.8 343.568 2
 -1 3 -3 13422.1 225.165 2
 -1 3 3 12688.6 342.254 2
 1 -3 3 13121.8 217.736 4
 -1 3 -3 13549.2 278.906 5
 -1 -3 -3 13796.9 342.946 5
 1 -3 -3 13794.6 293.741 10
 1 3 3 13665.6 291.623 10
 1 -3 -3 13517 359.367 7
 -1 -3 -3 14150.3 361.679 7
 1 3 4 64878.3 1187.5 6
 -1 3 4 65558 1193.24 6
 1 -3 -4 64890.9 1188.62 7
 1 3 4 64803.6 1122.05 2
 1 3 4 67274.9 1008.39 1
 1 3 -4 65827.2 996.114 1
 1 -3 -4 64075 1190.93 6
 -1 -3 -4 65372.3 1193.15 6
 -1 -3 -4 65805.3 1189.62 7
 -1 -3 4 64587.5 1170.16 7
 1 -3 4 65607.6 1187.07 7
 -1 3 4 65066.6 1150.73 2
 -1 -3 -4 65619.9 1154.55 5
 -1 3 -4 66635 1066.13 5
 1 -3 -4 64493.1 1159.97 5
 1 3 -4 65189.1 1079.47 5
 1 3 -4 65117.1 963.064 10
 1 3 4 64505.6 1027.95 10
 -1 3 -5 5708.84 211.04 5
 -1 -3 -5 5761.92 254.48 5
 1 -3 -5 5984.13 263.555 5
 1 3 -5 5720.6 219.917 5
 1 -3 -5 5506.46 268.386 7
 -1 -3 -5 5884.84 273.396 7
 1 3 -5 5837.58 185.819 2
 -1 3 5 5457.98 238.64 2
 1 3 5 5767.57 231.695 2
 -1 -3 -5 6006.98 278.393 6
 1 -3 -5 5680.07 269.818 6
 -1 -3 6 4894.4 277.441 7
 -1 -3 6 5462.78 294.439 6
 1 -3 6 4911.46 282.398 6
 -1 -3 -6 5161.28 262.474 5
 -1 3 -6 4883.09 216.867 5
 -1 -3 -6 5267.91 283.802 7
 1 -3 6 4679.03 278.108 7
 1 -3 -6 4786.43 272.864 7
 1 3 6 5049.95 229.7 2
 -1 3 6 4968.82 284.809 6
 1 3 6 5143.76 286.115 6
 1 3 -6 4966.65 223.912 5
 1 -3 -6 5391.94 268.721 5
 1 -3 -7 17628.6 598.554 7
 -1 -3 -7 17212.3 587.995 7
 1 3 -7 16931.3 485.884 5
 -1 -3 -7 16703.6 541.494 5
 1 -3 -7 16897.7 549.252 5
 -1 3 -7 17088.6 478.19 5
 -1 3 7 16250.8 590.009 6
 1 3 7 17991.1 617.243 6
 1 -3 7 16722.3 593.67 7
 -1 -3 7 18046.4 601.381 7
 -1 -3 7 16364 598.42 6
 1 -3 7 16784.5 601.266 6
 1 -3 8 199.439 99.5184 6
 -1 -3 8 25.03 92.1243 6
 1 3 -8 268.568 81.7812 5
 -1 3 -8 176.448 73.7134 5
 1 -3 8 144.298 83.1528 7
 -1 -3 8 209.749 97.5757 7
 1 -3 9 4292 338.405 7
 -1 -3 9 4711.3 349.124 7
 1 -3 9 3634.3 330.965 6
 -1 -3 9 3739.62 326.339 6
 -1 -3 10 1314.35 231.868 6
 1 -3 10 1504.5 231.634 7
 -1 -3 10 1340.55 215.14 7
 1 4 0 9.54196 33.5232 10
 1 -4 0 4.84574 24.0759 10
 1 -4 0 1.93635 8.37648 9
 1 -4 0 -5.00369 20.9432 1
 -1 4 0 -10.2928 25.5698 1
 -1 4 0 -9.74341 24.9735 10
 1 -4 0 18.1307 13.8235 5
 1 4 0 -10.1343 19.8392 5
 -1 4 1 32626 587.114 10
 -1 4 -1 32913.7 575.039 10
 1 4 1 32208.2 559.908 5
 1 -4 -1 31255.1 549.052 5
 -1 4 -1 33716.7 590.759 1
 -1 4 1 31919.1 586.937 1
 1 -4 1 33077.3 573.94 10
 1 -4 -1 32709.4 587.49 10
 1 4 -1 32298.9 571.425 10
 1 4 1 31828.9 580.728 10
 -1 -4 -1 33332 561.312 5
 1 -4 -1 32651.9 508.227 8
 1 -4 1 32580.1 582.684 1
 1 -4 -1 32829.3 585.777 1
 1 4 1 32523.6 562.673 8
 -1 -4 -2 16798.3 368.068 5
 -1 4 2 16322.3 313.819 3
 1 4 2 16535.7 368.947 5
 1 -4 -2 16732 366.292 5
 -1 4 2 17069.8 395.972 2
 1 4 2 16258.7 357.533 10
 1 -4 -2 17013 363.458 10
 1 4 -2 16886.9 339.035 10
 1 -4 2 16463.1 335.414 10
 -1 4 -2 17122.4 356.541 1
 -1 4 2 16878.1 359.849 1
 -1 4 2 16813.2 307.322 8
 1 4 2 16883.5 354.537 8
 -1 4 2 16862.9 364.445 10
 -1 4 -2 16580.9 340.024 10
 1 4 3 30291.5 555.613 1
 1 4 -3 31248.1 552.137 1
 1 -4 -3 31911 573.291 10
 1 4 -3 29256.6 525.636 10
 1 4 3 30143.1 566.54 10
 -1 -4 -3 30261.7 644.572 6
 1 -4 -3 30627 648.831 6
 -1 -4 3 30446 625.921 7
 -1 -4 -3 30430.2 613.149 5
 1 4 3 31068.9 593.172 8
 -1 4 -3 30918.4 555.276 1
 -1 4 3 31321.7 562.904 1
 -1 4 3 30182.7 519.374 3
 -1 4 3 31524.4 639.171 2
 1 -4 -3 30040.6 637.362 7
 -1 -4 -3 31475.2 637.584 7
 1 -4 3 29629 467.676 4
 1 4 3 31215.3 621.417 5
 1 -4 -3 30390.1 615.748 5
 1 -4 -4 69014.1 1243.15 6
 -1 -4 -4 69049.9 1244.77 6
 -1 -4 -4 70019.7 1234.14 7
 1 -4 -4 70885.4 1244.13 7
 -1 -4 -4 67917.2 1197.4 5
 -1 4 -4 68349.7 1071.31 5
 1 4 4 69976.1 1192.08 2
 -1 4 4 67924.2 1200.81 2
 1 -4 -4 69851.3 1204.63 5
 1 4 -4 68603.7 1094.13 5
 -1 -4 4 70813.6 1223.5 7
 1 -4 4 70726.4 1244.19 7
 1 4 4 68752.1 1094.58 10
 1 4 4 69257.8 1071.6 1
 1 4 -4 72047.7 1065.46 1
 1 -4 -5 5287.79 269.503 6
 -1 -4 -5 5423.01 272.003 6
 -1 -4 -5 5198.28 263.129 7
 1 -4 5 4984.43 258.277 7
 1 -4 -5 5698.27 277.395 7
 1 -4 -5 5466.36 253.499 5
 1 4 -5 5621.13 207.034 5
 -1 4 -5 5292.62 192.324 5
 -1 -4 -5 5254.09 249.121 5
 1 4 -5 5395.11 149.337 1
 1 4 5 5234 156.687 1
 1 4 5 5158.85 232.059 2
 1 4 -5 5336.69 175.503 2
 1 -4 6 13499.4 493.584 7
 -1 -4 6 13700.2 485.554 7
 1 -4 -6 14018.6 494.01 7
 -1 -4 -6 13798.3 486.687 7
 -1 4 -6 13505.1 372.888 5
 1 -4 -6 14094.1 467.006 5
 -1 -4 -6 13984 462.365 5
 -1 -4 -6 13162.1 482.515 6
 1 -4 -6 13435.8 483.035 6
 1 4 -6 13776.1 383.975 5
 -1 -4 6 14231 501.526 6
 1 -4 6 13681.2 491.21 6
 -1 4 6 13744.2 443.847 2
 1 4 7 16136.3 488.871 2
 -1 -4 7 16187.6 592.807 6
 1 -4 7 16039.4 595.018 6
 -1 4 -7 15945.2 445.355 5
 -1 -4 -7 16691.9 548.191 5
 1 -4 -7 16294.7 543.19 5
 1 4 -7 16125 455.851 5
 -1 -4 7 16117.7 580.401 7
 -1 -4 -7 15833.6 571.636 7
 1 -4 -7 15770.5 574.007 7
 1 -4 7 16379.8 592.327 7
 1 -4 8 221.637 112.156 7
 -1 -4 8 430.282 120.764 7
 1 -4 8 405.896 111.006 6
 -1 -4 8 331.765 111.669 6
 1 -4 9 4366.84 349.224 6
 -1 -4 9 3618.14 332.731 6
 1 -4 9 3787.87 326.409 7
 -1 -4 9 4663.92 353.693 7
 -1 -4 10 3765.42 361.759 6
 1 -4 10 3175.83 336.655 6
 -1 -4 10 3626.13 333.577 7
 1 -4 10 4478.07 373.541 7
 -1 5 0 12.8707 31.4563 1
 -1 5 0 12.2983 28.5153 10
 1 -5 0 18.0493 31.3079 10
 1 5 0 72.5964 35.8119 10
 1 5 0 59.6617 19.1998 5
 1 -5 0 12.9858 14.0657 5
 -1 -5 -1 44313.1 725.145 5
 -1 5 1 42751.1 767.783 10
 -1 5 -1 42364.2 752.915 10
 -1 5 1 43420.6 770.818 1
 -1 5 -1 43677.7 770.159 1
 -1 5 1 43567 661.517 9
 -1 -5 1 42724.9 656.262 9
 1 -5 -1 43223.5 673.823 8
 -1 -5 -1 42218.8 728.207 8
 1 -5 1 43096.1 751.028 10
 1 5 1 42644.7 765.349 10
 1 5 -1 42895.2 753.844 10
 1 -5 -1 43484.8 766.976 10
 1 -5 -1 43088.7 710.661 3
 1 -5 -1 42238.5 710.092 5
 1 5 1 43696 726.01 5
 1 5 -2 34438.8 624.631 10
 1 -5 -2 33998.6 648.234 10
 1 -5 2 34909.8 620.662 10
 1 5 2 34645 650.737 10
 -1 -5 -2 34614.2 642.495 5
 -1 5 2 35161.8 651.35 1
 -1 5 -2 34080.5 642.26 1
 1 5 2 34823.8 620.089 8
 -1 5 2 34388.7 688.163 2
 -1 5 2 33920.4 653.651 10
 -1 5 -2 33930 623.947 10
 -1 5 2 35606.5 565.712 8
 1 5 -2 33928.7 637.703 1
 1 5 2 34885.5 646.037 1
 1 -5 -2 33906.3 636.89 5
 1 5 2 33931.6 644.238 5
 -1 -5 -3 18.4625 33.9739 7
 -1 -5 3 68.4111 15.3768 4
 1 -5 -3 8.22268 35.1989 5
 -1 -5 -3 82.3852 44.7259 5
 -1 5 -3 90.5019 19.0637 5
 -1 -5 -3 101.185 44.2418 6
 1 -5 -3 70.4659 40.1811 6
 1 5 -3 36.8141 28.9831 1
 -1 5 -3 43.8201 30.093 1
 -1 5 3 78.4061 32.4728 1
 1 5 3 63.8634 36.0519 1
 -1 5 3 48.109 34.3537 2
 1 -5 -3 6.76605 31.9587 10
 1 5 3 34.352 33.5896 10
 1 5 -3 61.7192 30.1068 10
 -1 5 3 33.9005 22.3102 3
 1 5 3 74.2552 40.4171 8
 -1 5 3 73.3428 26.5214 8
 1 5 4 55696.7 964.639 10
 -1 -5 4 55486.1 1064.73 7
 1 -5 -4 56064.1 1093.36 6
 -1 -5 -4 56496.8 1093.79 6
 1 -5 -4 55208.4 1077.25 7
 -1 -5 -4 56349.1 1075.31 7
 -1 5 4 54321.5 884.99 3
 -1 -5 -4 56242.8 1044.3 5
 -1 5 -4 55929.9 885.874 5
 1 5 -4 54545.3 894.395 10
 1 5 -4 56341.8 911.688 5
 1 -5 -4 55692.3 1043.08 5
 1 5 4 56643.7 1000.36 8
 1 5 -4 55358.3 930.021 1
 1 5 4 56205.4 941.636 1
 1 5 4 55247.8 1047.27 2
 -1 5 4 54240.1 1052.06 2
 1 -5 5 10141.1 391.661 7
 -1 -5 5 11018.6 395.816 7
 -1 5 -5 10345.2 273.242 5
 1 -5 -5 10185.5 370.097 5
 -1 -5 -5 10576.1 374.972 5
 1 5 5 10533.8 293.758 10
 -1 -5 -5 10213.1 400.76 6
 1 -5 -5 10265 401.699 6
 1 5 5 10727.5 273.67 1
 1 5 -5 11095.7 266.682 1
 1 5 -5 10441.5 287.599 5
 -1 -5 -5 10538.3 393.97 7
 1 -5 -5 10450.2 393.464 7
 1 5 5 11184.4 351.908 8
 -1 -5 -6 2074.28 184.37 6
 1 -5 -6 2327.29 197.044 6
 -1 -5 -6 2109.55 178.747 5
 1 5 -6 2253.34 135.764 5
 1 -5 -6 2239.56 185.218 5
 -1 5 -6 2291.99 131.258 5
 1 5 6 2194.85 171.631 2
 -1 5 6 2016.26 171.906 2
 1 -5 6 2525.52 211.281 7
 -1 -5 -6 2181.16 194.501 7
 1 -5 -6 2305.06 198.534 7
 -1 -5 6 2297.87 197.795 7
 1 -5 7 8107.48 419.811 6
 -1 -5 7 9419.69 449.948 6
 -1 -5 -7 9217.46 425.325 7
 1 -5 -7 9227.2 431.119 7
 1 -5 7 9045.13 440.145 7
 -1 -5 7 9348.2 436.496 7
 1 -5 -7 9449.55 409.49 5
 -1 -5 -7 9674.17 414.648 5
 1 5 7 8595.23 362.712 2
 -1 -5 8 312.613 114 6
 1 -5 8 413.646 128.55 6
 -1 -5 8 293.638 109.298 7
 1 -5 8 511.176 138.827 7
 1 -5 9 3444.05 321.46 6
 -1 -5 9 3381.33 318.324 6
 -1 -5 9 3603.58 314.449 7
 1 -5 9 3453.75 312.758 7
 -1 -5 10 1567.46 246.392 6
 1 -5 10 1757.17 262.308 6
 -1 -5 10 1791.6 248.942 7
 1 -5 10 2041.82 264.639 7
 -1 6 0 -7.76926 32.5206 1
 1 6 0 84.2415 50.6836 1
 1 6 0 59.1418 50.2425 10
 1 -6 0 14.4628 32.9061 10
 -1 6 0 7.49787 30.6632 10
 1 6 0 47.9472 30.7161 5
 1 -6 1 38548.5 724.545 10
 1 6 -1 39330.7 731.637 10
 1 6 1 38582 742.797 10
 1 -6 -1 39216 740.677 10
 1 -6 -1 39878.8 682.263 3
 -1 6 1 38843.8 744.582 10
 -1 6 -1 38608.8 730.336 10
 -1 -6 -1 40021.7 685.679 5
 1 -6 -1 38609.2 669.67 5
 1 6 -1 39725 606.924 5
 -1 6 1 40348.3 607.398 9
 -1 -6 1 39550.3 599.302 9
 -1 -6 -1 37983 693.771 8
 1 6 -1 40167.6 749.318 1
 1 6 1 39439.7 744.801 1
 -1 6 -1 39249.2 745.352 1
 -1 6 1 39648.2 749.422 1
 1 6 1 39153.3 683.762 5
 -1 -6 -2 8498.25 176.906 3
 1 6 -2 8630.4 256.597 10
 1 6 2 8397.67 268.991 10
 1 -6 2 9019.85 257.416 10
 1 -6 -2 9308.86 281.837 10
 -1 6 2 8773.38 294.093 2
 -1 6 -2 8357.06 253.527 10
 -1 6 2 8229.1 270.09 10
 1 -6 -2 9111.15 259.372 5
 1 6 2 8334.21 253.355 5
 1 6 2 8686.42 242.346 8
 -1 -6 -2 9050.64 263.314 5
 -1 6 -2 8214.18 263.348 1
 -1 6 2 8094.13 264.163 1
 1 6 -2 9120.33 271.097 1
 1 6 2 8804.3 269.302 1
 -1 -6 -3 9741.56 306.545 5
 -1 6 3 9546.85 330.934 2
 -1 6 -3 10159.2 290.764 1
 1 6 -3 10372 291.589 1
 1 6 3 10185 295.454 1
 -1 6 3 9432.29 288.902 1
 1 -6 -3 10129.8 309.463 5
 1 -6 -3 9939.83 341.505 6
 -1 -6 -3 9586.56 335.257 6
 -1 6 3 9999.83 303.509 10
 1 6 3 9378.1 292.821 10
 1 6 -3 9993.07 271.937 10
 1 -6 -3 9990.44 297.997 10
 -1 6 3 9579.02 237.238 8
 1 6 3 9495.49 275.58 8
 -1 6 4 35323.9 680.694 1
 -1 6 -4 35408.1 670.184 1
 1 -6 -4 33337 787.884 6
 -1 -6 -4 34087.6 793.177 6
 1 -6 4 32388.6 513.201 4
 1 6 -4 35897.7 636.63 10
 1 6 4 35195 693.876 10
 1 -6 -4 34864.1 748.896 5
 -1 -6 -4 34271.2 743.772 5
 1 -6 -4 36137.7 796.564 7
 -1 -6 -4 35730.5 784.196 7
 1 6 -4 36082 599.713 5
 -1 6 4 35541.4 646.262 8
 1 6 4 35534.5 697.287 8
 -1 6 4 34787.9 592.136 3
 1 6 4 35568.6 676.551 1
 1 6 -4 35515.9 665.674 1
 -1 -6 -5 1284.99 142.407 6
 1 6 5 1362.08 121.11 8
 -1 6 5 1385.59 107.782 8
 1 6 5 1531.92 146.876 2
 1 6 -5 1405.37 91.124 5
 1 6 5 1464.58 112.092 10
 1 6 5 1368.15 97.2068 1
 1 6 -5 1338.77 94.3717 1
 -1 -6 5 1324.39 141.778 7
 1 -6 5 1513.89 153.645 7
 -1 -6 -5 1166.37 137.798 7
 1 -6 -5 1044 129.56 7
 1 -6 -5 1215.4 143.934 6
 -1 -6 -5 1418.65 136.935 5
 1 -6 -5 1331.13 137.036 5
 -1 6 5 1431.18 143.136 2
 -1 6 6 7651.44 348.257 2
 1 6 6 6517.12 312.086 2
 1 -6 -6 7147.48 354.858 7
 1 -6 6 6791.25 350.322 7
 -1 -6 6 6965.68 344.642 7
 -1 -6 -6 7173.93 351.485 7
 1 -6 -6 6781 349.103 6
 -1 -6 -6 6659.38 344.838 6
 1 -6 -6 6940.81 325.659 5
 -1 -6 -6 6731.67 322.449 5
 1 -6 7 17105 627.315 7
 -1 -6 7 16658.5 613.599 7
 -1 6 7 17736.3 581.582 2
 1 6 7 16993.2 554.289 2
 1 6 7 15641.1 505.901 8
 -1 -6 7 16680.6 623.998 6
 1 -6 7 17547.2 631.492 6
 1 -6 8 448.946 129.224 7
 -1 -6 8 430.471 131.902 7
 -1 -6 8 513.349 140.721 6
 1 -6 8 401.689 126.601 6
 -1 -6 9 4301.88 368.369 6
 1 -6 9 4572.68 375.465 6
 1 -6 9 4243.57 360.585 7
 -1 -6 10 1914.81 274.033 6
 1 -6 10 1932.17 268.091 6
 1 -6 10 2207.62 278.78 7
 -1 -6 10 1996.93 256.086 7
 -1 7 0 9.14703 47.5956 1
 1 7 0 9.04258 32.278 1
 1 7 0 15.3924 18.4937 5
 -1 7 0 35.6698 38.9849 10
 1 7 0 -8.81361 30.4618 10
 1 7 1 23797.7 536.138 10
 1 -7 -1 23049.2 524.112 10
 1 -7 1 23521 517.331 10
 1 7 -1 23724.7 526.198 10
 1 -7 -1 23261.6 468.233 3
 -1 7 1 22694.9 367.896 9
 1 7 1 24128.5 536.729 1
 1 7 -1 24560.9 541.902 1
 1 7 1 23743.6 464.455 5
 -1 -7 -1 23344.4 482.572 8
 1 -7 -1 22641.8 430.197 8
 1 -7 -1 22889.1 445.201 5
 1 7 -1 23306.5 384.718 5
 -1 7 1 23422.4 535.374 1
 -1 7 -1 22513.6 526.717 1
 -1 7 -1 23009.1 521.505 10
 -1 7 1 22884.5 532.273 10
 -1 7 -2 31927 655.232 1
 -1 7 2 31410.6 657.138 1
 -1 7 2 30467.6 680.772 2
 1 7 2 30360.9 653.77 10
 1 7 -2 30922.7 631.867 10
 1 -7 -2 31061.8 650.844 10
 1 7 -2 30179.8 468.079 5
 1 7 2 30716.5 616.07 5
 1 7 2 30265.7 646.69 1
 1 7 -2 32673.9 657.685 1
 1 -7 -2 30891.2 607.634 5
 -1 -7 -2 31832.4 620.484 5
 -1 7 -2 31778.9 637.009 10
 -1 7 2 31664.8 667.101 10
 1 7 3 11877.6 313.151 8
 1 -7 -3 11510.1 341.849 5
 -1 -7 -3 11325.4 344.913 5
 -1 -7 -3 11771.3 394.454 6
 1 -7 -3 10871.6 378.698 6
 1 7 -3 10908.4 211.525 5
 1 7 -3 11419.4 336.523 1
 -1 7 3 11421.1 341.638 1
 1 7 3 11645.5 343.468 1
 -1 7 -3 11568.8 338.306 1
 1 7 -3 11477.2 319.163 10
 1 7 3 11874.5 353.021 10
 -1 7 3 11380.4 351.221 10
 1 -7 -4 19175.9 563.285 6
 -1 -7 -4 19596.8 568.185 6
 1 7 4 19251.1 547.977 2
 1 7 -4 18927.8 354.346 5
 -1 -7 -4 19369.4 514.831 5
 1 -7 -4 19283.7 515.754 5
 -1 7 4 18972.2 550.475 2
 1 7 -4 19535.3 460.644 1
 1 7 4 20240.8 475.86 1
 -1 7 4 18765.8 468.945 1
 1 7 4 18748 457.229 8
 -1 7 4 19389.4 413.226 8
 1 7 4 18990.5 484.473 10
 1 7 -4 19619.4 437.948 10
 -1 7 -4 19011.3 461.562 1
 -1 -7 -4 19165.9 546.573 7
 1 -7 -4 19171.7 548.845 7
 1 -7 -5 4650.75 273.811 6
 -1 -7 -5 4123.4 260.593 6
 -1 7 5 4223.57 183.07 8
 1 7 5 4132.23 205.688 8
 1 -7 -5 4805.77 254.71 5
 -1 -7 -5 4729.37 253.644 5
 1 -7 5 4617.97 277.995 7
 1 -7 -5 5120.56 281.132 7
 -1 -7 -5 4977.47 276.37 7
 -1 -7 5 4347.54 258.908 7
 1 7 5 4521.65 196.173 1
 1 7 -5 4679.05 193.273 1
 1 7 5 4454.42 210.009 10
 -1 7 5 4548.18 265.226 2
 1 7 5 4432.99 254.839 2
 -1 -7 -6 8038.62 382.045 7
 1 -7 6 7534.11 379.745 7
 -1 -7 6 7186.89 364.067 7
 1 7 6 6807.82 288.897 8
 1 7 6 7477.06 350.781 2
 -1 7 6 7379.28 361.713 2
 1 -7 -6 6783.36 332.622 5
 -1 -7 -6 8457.28 366.023 5
 1 -7 -6 7256.2 371.253 6
 -1 -7 -6 7562.58 376.004 6
 1 -7 -6 7199.65 365.843 7
 1 -7 7 20248.3 709.716 7
 -1 -7 7 21177.8 705.471 7
 -1 7 7 21299.8 677.836 2
 1 7 7 19825.9 640.803 2
 1 7 8 140.803 87.9479 2
 -1 -7 8 104.521 93.283 7
 1 -7 8 273.742 133.805 7
 -1 -7 8 111.966 114.477 6
 1 -7 8 27.7292 98.9896 6
 1 -7 9 7019.19 462.186 7
 -1 -7 9 7016.34 447.765 7
 -1 -7 9 5844.6 427.745 6
 1 -7 9 6581.83 452.195 6
 -1 8 0 20.8248 37.1698 10
 1 8 0 30.9362 50.4044 10
 1 -8 0 19.5926 57.3262 10
 1 8 0 34.0175 29.3961 5
 1 8 0 20.9141 49.3799 1
 -1 8 0 42.3559 43.3045 1
 -1 -8 0 77.3967 45.2922 8
 -1 -8 -1 40869.1 756.09 8
 1 -8 -1 40209.1 700.042 8
 1 8 -1 40273.8 815.641 10
 1 8 1 40939.5 831.195 10
 1 -8 -1 42672.3 829.868 10
 1 -8 -1 41095.8 710.236 5
 1 8 1 39527.1 825.81 1
 1 8 -1 40203.5 823.275 1
 1 8 -1 40203.4 633.787 5
 1 8 1 41332.8 727.952 5
 -1 8 -1 40835.1 832.45 1
 -1 8 1 40813 834.184 1
 -1 8 -1 40454.4 818.501 10
 -1 8 1 41828.9 837.431 10
 1 -8 -1 41269.1 746.079 3
 1 8 2 13927.4 415.937 10
 1 8 -2 14350.9 399.295 10
 -1 -8 -2 14263.6 296.809 3
 1 -8 -2 14642.9 332.71 3
 -1 8 -2 14474 402.87 10
 -1 8 2 15012.8 430.69 10
 1 -8 -2 14549.1 364.72 5
 -1 -8 -2 14280.1 370.881 5
 1 8 -2 14931.2 418.558 1
 -1 8 -2 14427.7 412.913 1
 1 8 2 14703.5 415.834 1
 -1 8 2 14376.2 418.047 1
 -1 -8 -2 14982.6 367.925 8
 -1 8 3 1306.81 135.197 2
 1 8 -3 1201.56 112.7 1
 -1 8 3 1091.53 112.981 1
 -1 8 -3 1276.84 112.377 1
 1 8 3 1282.36 114.528 1
 1 8 -3 1162.42 104.62 10
 1 8 3 1198.32 117.281 10
 -1 -8 -3 1459.42 118.141 5
 1 -8 -3 1001.69 101.802 5
 -1 8 3 1024.16 114.153 10
 1 8 4 14721.5 435.873 10
 1 8 -4 14843.9 389.843 10
 1 8 4 14851.1 490.939 2
 -1 8 4 15109.8 425.395 1
 1 8 4 15308.8 422.832 1
 1 8 -4 15793.2 420.817 1
 -1 8 -4 14350.5 411.409 1
 -1 8 4 14137 334.468 8
 1 8 4 14432.7 385.529 8
 -1 8 4 14574.4 495.973 2
 -1 -8 -4 15164.7 482.815 7
 1 -8 -4 14421.5 482.986 7
 1 -8 -4 15064.4 446.952 5
 -1 -8 -4 14537.5 442.688 5
 1 -8 -4 15187.5 505.931 6
 -1 -8 -4 14944.5 502.503 6
 -1 -8 5 68.3552 71.532 7
 1 -8 5 72.3819 64.5975 7
 1 -8 -5 58.3858 61.1011 5
 1 8 5 59.0598 45.6511 8
 1 8 5 153.692 74.6602 2
 -1 8 5 53.3947 77.8134 2
 -1 -8 -5 14.7345 72.0233 5
 1 8 -5 113.31 51.9504 1
 1 8 5 69.2157 53.4984 10
 1 -8 -5 87.3584 60.391 7
 -1 -8 -5 119.065 71.1994 7
 1 -8 -5 -18.3188 61.172 6
 -1 -8 -5 73.4755 67.5909 6
 -1 -8 6 2434.34 220.078 7
 1 -8 6 2556.21 237.36 7
 1 -8 -6 2473.87 209.354 5
 -1 -8 -6 2348.28 199.976 5
 -1 -8 -6 2670.46 227.009 7
 1 -8 -6 2238.74 208.54 7
 -1 8 6 2362.81 215.391 2
 1 8 6 2190.38 203.402 2
 1 -8 -6 2187.36 214.429 6
 -1 -8 -6 2090.75 211.929 6
 -1 8 7 16437.4 610.131 2
 1 8 7 16272.2 590.662 2
 -1 -8 7 16351.2 622.598 7
 1 -8 7 16443.7 645.423 7
 -1 -8 8 -57.6706 96.2792 6
 1 -8 8 85.7273 88.335 6
 1 8 8 88.1268 100.249 2
 1 -8 8 112.765 109.656 7
 -1 -8 8 -54.0404 129.847 7
 -1 -8 9 3601.84 347.623 6
 1 -8 9 3440.24 338.493 6
 1 -8 9 4301.84 369.961 7
 -1 -8 9 4686.87 371.688 7
 1 9 0 -35.5458 52.8663 10
 -1 9 0 11.9914 54.563 10
 -1 -9 0 8.70135 40.3471 8
 1 -9 -1 30607.4 570.867 5
 1 9 -1 29177.2 683.613 10
 1 9 1 31019.6 708.937 10
 -1 9 1 30366 707.847 10
 -1 9 -1 30872.2 697.464 10
 -1 -9 -1 30627.5 625.987 8
 1 -9 -1 30466.1 574.091 8
 1 -9 -1 30795.3 616.732 3
 -1 -9 -2 22038.9 492.174 8
 -1 9 2 21104.7 566.003 10
 -1 9 -2 20507.7 536.993 10
 -1 -9 -2 21792.9 420.428 3
 1 -9 -2 21821.1 456.267 3
 1 -9 -2 21889.5 485.939 5
 1 9 2 21811.3 569.564 10
 1 9 -2 20951 539.38 10
 -1 9 2 21396.5 586.67 2
 1 9 -3 2318.89 155.052 10
 -1 9 3 2095.4 165.65 10
 1 9 3 2304.88 170.724 10
 1 -9 -3 2233.45 148.911 5
 -1 -9 -3 2054.58 145.666 5
 -1 9 3 2124.86 177.924 2
 -1 9 3 2308.22 113.099 9
 -1 -9 -4 18515.8 562.11 7
 -1 9 4 18782.6 593.822 2
 1 9 4 19176.7 531.474 10
 1 9 -4 19164.7 481.243 10
 1 9 4 18072.7 582.959 2
 1 -9 -4 18239.9 516.122 5
 -1 -9 -4 18477.3 523.961 5
 -1 -9 -4 19048.7 597.237 6
 1 -9 -4 17844 578.36 6
 1 9 5 6410.58 344.461 2
 1 -9 -5 6217.29 333.986 7
 -1 -9 -5 5889.55 321.814 7
 1 -9 -5 6563.73 350.671 6
 -1 -9 -5 6785.55 352.306 6
 1 9 5 6670.64 292.841 10
 1 9 5 6484.38 275.501 1
 1 -9 5 6597.59 349.341 7
 -1 -9 5 6550.46 338.1 7
 -1 -9 -5 6391.27 308.242 5
 1 -9 -5 6391.33 310.847 5
 -1 9 5 5573.83 325.031 2
 -1 9 6 3833.54 286.854 2
 1 9 6 3838.11 280.568 2
 -1 -9 6 4270.53 296.679 7
 1 -9 6 4433.54 309.522 7
 -1 9 7 11761.6 526.477 2
 1 9 7 10428.8 487.425 2
 1 -9 7 11300.1 541.383 7
 -1 -9 7 11432.3 520.5 7
 1 9 8 -24.0938 119.71 2
 -1 -9 8 29.9603 103.547 6
 1 -9 8 118.892 115.615 6
 1 -9 8 -29.1298 147.047 7
 -1 -9 8 194.077 121.207 7
 1 -9 9 3713.8 345.721 7
 -1 -9 9 3343.98 319.54 7
 1 -9 9 3640.96 356.114 6
 -1 -9 9 3568.51 348.648 6
 -1 10 0 27.2978 48.722 10
 1 10 0 26.8647 74.8577 10
 -1 10 0 -14.2106 49.1161 1
 1 10 0 112.343 68.6388 1
 -1 -10 0 77.1159 56.4091 8
 1 -10 -1 17833.2 436.524 3
 -1 -10 -1 16816 434.964 8
 1 -10 -1 17779.4 398.155 8
 1 10 1 18057.2 520.755 10
 1 10 -1 17291.2 506.318 10
 -1 10 1 17176.2 515.975 10
 -1 10 -1 17295.4 510.11 10
 1 10 1 17687.5 523.563 1
 -1 10 1 17146.7 521.335 1
 -1 10 -1 18307.9 531.266 1
 1 10 -1 17165.6 515.828 1
 1 -10 -1 17467.7 384.234 5
 1 -10 -2 3564.52 169.459 5
 -1 -10 -2 3434.73 171.505 8
 -1 10 -2 3682.6 212.862 10
 -1 10 2 3753.65 224.794 10
 1 -10 -2 3592 158.716 3
 -1 -10 -2 3396.43 137.035 3
 1 10 -2 3394.62 203.884 10
 1 10 2 3844.16 224.661 10
 -1 10 2 3792.97 237.312 2
 -1 10 -2 3649.54 221.184 1
 1 10 2 3781.31 223.951 1
 1 10 -2 3546.13 217.473 1
 -1 10 2 3375.31 216.954 1
 1 -10 -3 6359.89 259.355 5
 -1 -10 -3 6769.3 272.543 5
 1 10 3 6161.3 292.669 10
 1 10 -3 6137.95 270.572 10
 -1 10 3 6183.45 322.55 2
 1 10 -3 6288.13 290.265 1
 1 10 3 6029.55 285.136 1
 -1 10 3 5942.66 288.949 1
 -1 10 -3 5924.45 285.518 1
 1 10 4 25618 672.546 10
 1 10 -4 25115.3 614.78 10
 -1 -10 -4 26587.4 659.665 5
 1 -10 -4 26092 649.352 5
 -1 -10 -4 25842.7 709.871 7
 1 10 -4 26102.9 659.843 1
 -1 10 4 26469.8 669.338 1
 -1 10 -4 25414.5 655.456 1
 1 10 4 26060.3 662.113 1
 1 -10 -4 25679.3 736.399 6
 -1 -10 -4 25292.9 729.711 6
 -1 10 4 25603.9 748.906 2
 1 10 4 25083 739.938 2
 -1 -10 -5 1521.01 173.475 7
 1 -10 -5 1647.11 165.79 5
 -1 -10 -5 1761.24 175.094 5
 1 -10 -5 1243.35 164.677 7
 -1 10 5 1724.82 191.627 2
 -1 -10 5 1421.69 172.458 7
 1 -10 5 1668.07 187.257 7
 -1 -10 -5 1757.54 191.572 6
 1 -10 -5 1716.38 187.041 6
 1 10 -5 1491.92 143.979 1
 1 10 5 1500.83 142.28 1
 1 10 5 1318.48 173.467 2
 1 10 5 1309.49 141.764 10
 1 -10 6 8497.73 446.133 7
 -1 -10 6 7976.64 419.781 7
 1 10 6 7955.3 419.538 2
 -1 10 6 7863.13 430.486 2
 -1 -10 7 9230.35 479.826 7
 1 -10 7 9266.59 494.008 7
 -1 10 7 9196.65 487.284 2
 1 10 7 8913.63 463.117 2
 -1 -10 8 85.3732 110.71 7
 1 -10 8 180.486 123.026 7
 1 10 8 182.485 120.895 2
 -1 -10 9 3278.98 320.334 7
 1 -10 9 2636.03 304.039 7
 1 11 0 45.4362 52.3451 10
 -1 11 0 30.7057 58.1264 10
 1 -11 0 42.6869 46.3423 8
 -1 -11 0 10.6319 45.5018 8
 -1 11 0 97.7028 64.9857 1
 1 11 0 -48.2125 65.7196 1
 -1 11 -1 9370.11 370.488 10
 -1 11 1 8441.48 361.451 10
 1 -11 -1 8597.7 293.947 3
 1 11 1 9019.99 367.231 10
 1 11 -1 8501.53 356.131 10
 -1 11 -1 8816.74 373.676 1
 1 11 1 8619.13 367.94 1
 1 11 -1 8691.55 367.04 1
 -1 11 1 8209.88 364.522 1
 -1 11 1 9058.14 372.923 2
 -1 -11 -1 8645.93 297.293 8
 -1 11 2 8078.6 367.472 2
 -1 -11 -2 8094.49 281.555 8
 1 -11 -2 8145.98 262.826 3
 -1 11 -2 7391.91 325.988 10
 1 11 2 7898.81 351.841 10
 1 11 -2 7999.22 337.758 10
 -1 11 2 8298.91 362.93 10
 -1 11 2 8325.54 362.578 1
 -1 11 -2 7914.87 352.352 1
 1 11 2 8176.3 356.128 1
 1 11 -2 7860.44 349.644 1
 1 -11 -2 8344.02 274.406 5
 -1 11 3 1252.63 147.327 1
 1 -11 -3 1473.43 128.633 5
 1 11 -3 1756.39 164.481 1
 -1 11 -3 1636.55 161.718 1
 1 11 3 1518.25 154.963 1
 1 11 -3 1429.17 145.509 10
 1 11 3 1754.47 168.757 10
 -1 11 3 1138.85 156.374 2
 -1 -11 -4 25338.6 650.224 5
 -1 11 4 25088.7 760.79 2
 1 11 4 26218.2 700.053 10
 1 11 -4 24016.8 623.183 10
 1 11 4 22676.4 732.218 2
 -1 -11 -4 23865 732.263 6
 1 -11 -4 23927.1 737.339 6
 1 11 4 25513.8 682.819 1
 -1 11 4 25710 688.416 1
 1 11 -4 25490.6 676.834 1
 1 -11 -4 24875.1 641.884 5
 -1 11 -4 23689 659.788 1
 1 11 5 2573.13 241.529 2
 -1 11 5 1648.68 207.749 2
 -1 -11 -5 2162.87 189.523 5
 1 -11 -5 1681.57 167.408 5
 1 -11 5 2240.01 221.586 7
 -1 -11 5 1833.97 208.072 7
 1 11 -5 2186.81 180.238 1
 1 11 5 1844.03 169.622 1
 -1 11 6 1841.05 218.028 2
 1 11 6 1469.47 202.298 2
 -1 -11 6 1385.16 186.913 7
 1 -11 6 1297.52 195.053 7
 -1 11 7 5127.69 371.291 2
 1 11 7 5294.74 366.346 2
 1 -11 7 5010.3 373.83 7
 -1 -11 7 5217.63 365.759 7
 -1 -11 8 146.119 107.552 7
 1 -11 8 278.402 138.042 7
 1 11 8 140.144 127.56 2
 -1 11 8 176.416 123.092 2
 1 12 0 -16.892 62.1512 10
 -1 12 0 17.0901 59.0654 10
 1 12 0 18.0881 64.5649 1
 -1 12 0 -18.3737 71.4689 1
 -1 -12 0 58.0272 51.7817 8
 -1 12 -1 12873.3 482.26 1
 -1 12 1 12485.6 478.419 1
 1 12 -1 12400.5 472.97 1
 1 12 1 12518.8 479.148 1
 -1 12 1 12519.3 468.713 2
 1 -12 -1 12350.5 376.374 3
 -1 -12 -1 12043.6 354.135 3
 1 12 1 12493.5 467.57 10
 -1 12 -1 13001.8 467.065 10
 1 12 -1 13028.9 466.982 10
 -1 12 1 11814.3 461.811 10
 -1 -12 -1 12236.7 379.467 8
 1 12 2 14098.5 506.864 10
 1 12 -2 14217.6 485.802 10
 -1 12 2 14504.3 531.963 2
 1 12 -2 13834.5 504.604 1
 1 12 2 13204.4 496.192 1
 -1 12 2 14499.4 517.663 1
 -1 12 -2 13567.4 502.168 1
 1 -12 -3 4494.89 224.35 5
 1 12 -3 4214.12 253.943 10
 1 12 3 4927.73 289.697 10
 1 12 3 4118.24 289.548 2
 -1 12 3 3636.23 272.089 2
 -1 12 -3 4575.99 279.427 1
 -1 12 3 4121.59 269.563 1
 1 12 -3 4242.56 267.316 1
 1 12 3 3869.6 262.316 1
 -1 12 4 21038.2 717.954 2
 -1 12 4 21031.7 640.357 1
 -1 12 -4 20638.3 630.225 1
 1 -12 -4 21029.4 580.401 5
 1 12 4 19419 690.968 2
 1 12 -4 20796.7 629.257 1
 1 12 4 21079.6 637.273 1
 1 12 -4 20543.9 587.668 10
 1 12 4 20663.6 639.854 10
 -1 12 5 2737.74 261.184 2
 1 12 5 2432.25 247.08 2
 1 12 -5 2132.63 189.18 1
 1 12 5 2053.13 192.961 1
 -1 -12 5 2159.93 218.078 7
 -1 12 6 2935.27 289.664 2
 1 12 6 3070.74 281.396 2
 -1 -12 6 3201.28 280.479 7
 1 -12 6 2910.83 276.989 7
 1 -12 7 5922.51 414.813 7
 -1 -12 7 6051.35 409.181 7
 -1 12 7 6747.84 443.684 2
 1 12 7 6406.5 420.575 2
 1 12 8 149.019 130.309 2
 -1 12 8 124.541 103.979 2
 -1 -12 8 89.671 119.303 7
 1 -12 8 285.415 147.062 7
 1 13 0 -18.6554 79.8387 10
 1 -13 0 -13.3511 54.5977 3
 -1 13 0 34.6737 70.8966 2
 -1 13 0 61.8895 66.3762 1
 1 13 0 40.7065 65.4863 1
 1 13 -1 7103.73 353.722 10
 1 13 1 7035.37 356.556 10
 -1 13 -1 7499.66 335.29 2
 -1 13 1 7054.39 364.727 2
 1 13 1 7493.62 380.415 1
 -1 13 -1 6480 357.226 1
 -1 13 1 6602.81 361.993 1
 1 13 -1 7324.08 375.2 1
 1 -13 -1 6919.48 280.796 3
 -1 -13 1 7477.22 317.563 8
 -1 13 -2 6424.22 353.615 1
 1 13 -2 5973.78 339.786 1
 -1 13 2 5414.39 329.736 1
 1 13 2 5805.84 334.004 1
 1 13 2 6386.76 342.291 10
 1 13 -2 5908.55 316.626 10
 -1 13 2 5858.35 341.97 2
 -1 13 -3 2993.77 240.883 1
 1 13 3 3213.02 254.921 1
 -1 13 3 3379.49 256.695 1
 1 13 -3 3674.31 265.851 1
 1 13 3 3636.72 285.104 2
 -1 13 3 3214.42 268.476 2
 1 13 -3 3147.19 231.754 10
 -1 13 4 14064.4 597.37 2
 1 13 4 14948.6 545.136 1
 1 13 -4 14494.7 535.309 1
 -1 13 4 14128.4 538.287 1
 -1 13 -4 12752.8 506.167 1
 1 13 4 14024.8 596.416 2
 1 13 -5 1917.56 187.815 1
 1 13 5 1937.89 193.048 1
 -1 13 5 1741.73 223.435 2
 1 13 5 1576.8 217.067 2
 -1 -13 5 1757.55 210.226 7
 -1 -13 6 2251.37 258.592 7
 1 -13 6 2329.26 259.665 7
 1 13 6 2605.32 275.112 2
 -1 13 6 1795.12 248.068 2
 -1 -13 7 5830.52 406.24 7
 1 -13 7 5462.68 406.229 7
 1 13 7 5822.28 416.584 2
 -1 13 7 5847.61 431.284 2
 -1 14 0 38.4477 80.4629 2
 1 14 0 -22.7287 78.5532 1
 -1 14 0 22.9474 76.62 1
 1 -14 0 28.3581 61.9865 3
 1 14 1 10816.6 490.389 1
 1 14 -1 10478.5 479.296 1
 -1 14 1 10758 488.526 1
 -1 14 -1 11021.2 497.691 1
 -1 14 -1 10611.9 426.598 2
 -1 14 1 10690.4 471.038 2
 -1 14 -2 2086.77 218.205 1
 -1 14 2 2010.04 212.007 1
 1 14 2 2208.41 222.743 1
 1 14 -2 2141.93 223.36 1
 -1 14 2 2297.3 231.625 2
 1 14 2 2355.99 231.317 2
 -1 14 3 1338.65 179.501 1
 -1 14 -3 1203.71 176.377 1
 1 14 -3 1060.9 162.2 1
 1 14 3 1124.6 167.458 1
 1 14 3 1175.45 180.233 2
 -1 14 3 938.643 165.552 2
 -1 14 4 7821.76 460.671 2
 1 14 4 8458.35 423.533 1
 1 14 -4 7967.25 410.393 1
 1 14 4 7431.97 443.336 2
 1 14 5 147.822 90.4358 1
 1 14 -5 447.719 114.905 1
 -1 14 5 237.838 137.893 2
 1 14 5 351.111 135.712 2
 -1 -14 5 125.824 105.381 7
 -1 14 6 2703.65 297.393 2
 1 14 6 2530.46 286.032 2
 -1 -14 6 2931.06 282.8 7
 1 -14 6 2757.96 285.719 7
 1 -14 7 5000.16 401.536 7
 -1 -14 7 5528.33 405.421 7
 1 14 7 6124.73 430.919 2
 -1 14 7 4512.42 398.517 2
 -1 15 0 202.465 112.92 1
 1 15 0 -75.8631 103.41 1
 -1 15 0 20.9839 97.2995 2
 -1 15 1 13471.2 581.413 1
 -1 15 -1 11988.5 545.419 1
 1 15 -1 13231 571.782 1
 1 15 1 13163.5 573.194 1
 -1 15 1 12731 538.499 2
 -1 15 -1 12246 485.445 2
 1 15 -2 6664.14 399.723 1
 1 15 2 7434.47 418.231 1
 -1 15 -2 7298.93 416.474 1
 -1 15 2 6301.95 392.408 1
 1 15 2 6531.64 401.644 2
 -1 15 2 6446.08 395.845 2
 1 15 3 580.353 152.499 2
 -1 15 3 1040.07 174.84 2
 1 15 -3 970.975 166.821 1
 -1 15 3 697.306 151.206 1
 -1 15 -3 979.475 168.274 1
 1 15 3 1088.25 176.977 1
 -1 15 4 5368.65 395.363 2
 1 15 4 4955.85 379.84 2
 1 15 -4 5474.17 353.691 1
 1 15 4 5944.1 370.922 1
 1 15 5 1786.67 241.987 2
 -1 15 5 1810.15 253.189 2
 1 15 -5 1722.94 203.611 1
 1 15 5 1997.79 222.191 1
 -1 -15 5 1987.08 242.475 7
 1 15 6 2028.73 265.483 2
 -1 15 6 1782.26 250.402 2
 1 -15 6 1371.55 218.887 7
 -1 -15 6 1834.51 242.485 7
 1 16 0 82.7376 92.0854 1
 -1 16 0 -27.7474 102.092 1
 -1 16 0 22.6854 90.5329 2
 -1 16 -1 7511.08 449.733 1
 -1 16 1 6671.93 406.767 2
 -1 16 -1 7551.23 392.77 2
 1 16 1 8105.65 447.942 2
 -1 16 1 7424.46 453.805 1
 1 16 1 8371.95 470.911 1
 1 16 -1 7619.36 451.218 1
 -1 16 2 2251.3 248.624 2
 1 16 2 2051.68 246.724 2
 -1 16 -2 1854.14 230.182 1
 -1 16 2 2092.12 247.443 1
 1 16 -2 2190.3 251.37 1
 1 16 2 2543.38 264.522 1
 1 16 3 563.073 156.557 2
 -1 16 3 412.239 126.144 2
 1 16 3 349.324 120.028 1
 1 16 -3 368.868 135.184 1
 -1 16 4 5594.75 412.454 2
 1 16 4 5528.39 376.717 1
 1 16 -4 4533.75 343.235 1
 1 16 4 4757.81 397.85 2
 -1 -16 5 110.422 112.898 7
 1 16 5 66.4349 118.578 2
 -1 16 5 167.914 140.571 2
 -1 17 0 97.0334 96.8104 2
 1 17 0 29.8967 99.8235 1
 -1 17 0 -30.0538 96.6979 1
 1 17 0 25.413 98.8504 2
 -1 17 1 4417.08 337.803 2
 1 17 -1 4426.72 312.579 2
 1 17 1 4048.61 334.253 2
 1 17 -1 4094.92 343.353 1
 1 17 1 4416.36 360.301 1
 -1 17 1 4077.02 349.854 1
 -1 17 -1 4928.4 369.398 1
 1 17 -2 3060.29 299.48 1
 1 17 2 2980.19 298.51 1
 -1 17 2 3149.92 298.106 2
 1 17 2 2896.86 294.345 2
 -1 17 3 1683.93 233.731 2
 1 17 3 1320.23 220.048 2
 1 17 -3 1246.52 211.004 1
 1 17 3 1792.98 240.203 1
 1 17 -4 4864.54 360.667 1
 1 17 4 5154.4 371.453 1
 -1 17 4 4343.1 375.497 2
 1 17 4 4917.11 404.415 2
 1 18 0 -53.6975 92.7925 2
 -1 18 0 51.1254 102.015 2
 1 18 0 -31.9589 127.541 1
 1 18 -1 3871.48 342.307 1
 1 18 1 3767.06 340.753 1
 1 18 1 4300.26 358.258 2
 1 18 -1 4549.66 329.545 2
 -1 18 1 4245.87 343.354 2
 1 18 2 2803.27 304.11 1
 1 18 -2 2735.96 296.379 1
 -1 18 2 3200.67 313.944 2
 1 18 2 2951.38 307.618 2
 -1 18 3 813.17 188.39 2
 1 18 3 922.947 179.217 2
 1 18 -3 510.977 159.016 1
 1 18 3 799.14 182.227 1
 1 19 0 55.672 111.087 2
 -1 19 0 -26.6098 103.505 2
 -1 19 1 2189.34 263.504 2
 1 19 1 2140.71 269.381 2
 2 0 0 72.3402 15.8914 4
 -2 0 0 107.938 19.826 8
 2 0 0 115.661 18.9504 8
 2 0 1 36762.1 585.442 4
 -2 0 -1 38357.8 591.409 4
 -2 0 1 38273.2 586.348 7
 2 0 -1 37157.4 583.991 7
 2 0 1 37872.7 578.816 3
 2 0 1 38394 592.49 7
 -2 0 1 36686.7 586.619 6
 2 0 1 38286 588.364 6
 -2 0 2 132711 1995.53 6
 2 0 2 132458 1991.6 6
 2 0 2 132564 1973.31 5
 -2 0 -2 132291 1970.38 5
 -2 0 -2 134175 1942.6 4
 -2 0 2 137013 1990.45 7
 -2 0 -2 134991 1994.97 7
 2 0 -2 133784 1987.06 7
 2 0 2 136886 1997.48 7
 2 0 3 158988 2340.66 7
 2 0 -3 149952 2323.62 7
 2 0 -3 154148 2298.69 2
 -2 0 -3 151579 2333.04 7
 -2 0 -3 153132 2289.96 5
 2 0 3 155756 2213.13 2
 -2 0 3 151323 2326.47 7
 2 0 3 154526 2335.81 6
 -2 0 3 151910 2334.08 6
 2 0 3 149281 2291.78 5
 -2 0 -3 154009 2229.94 4
 2 0 -4 8242.89 162.401 10
 -2 0 -4 8010.51 253.343 5
 -2 0 -4 8024.17 282.593 7
 2 0 4 8316.51 284.684 7
 -2 0 4 8080.49 278.099 7
 -2 0 -4 7880.59 198.469 4
 -2 0 4 8217.87 287.84 6
 2 0 4 8028.27 282.894 6
 2 0 4 7430.87 136.154 1
 2 0 -4 7430.76 141.535 1
 2 0 -4 8184.67 280.808 7
 2 0 -4 7677.51 241.634 2
 2 0 4 7943.56 198.661 2
 -2 0 -5 25793.9 484.793 4
 2 0 -5 27221.9 614.036 5
 -2 0 -5 26979 652.489 7
 2 0 -5 26739.1 569.908 2
 -2 0 -5 25845.8 589.304 5
 2 0 -5 25962.5 643.4 7
 -2 0 -6 141.615 54.764 5
 2 0 -6 139.021 61.8101 5
 -2 0 6 229.073 75.9073 7
 2 0 6 62.571 59.2631 7
 -2 0 -6 189.775 38.1653 4
 2 0 6 146.001 73.8467 6
 -2 0 6 227.873 75.5039 6
 2 0 -6 152.82 55.2795 2
 -2 0 -6 157.13 64.2926 7
 2 0 -6 123.43 70.2374 7
 -2 0 -7 6055.98 288.936 5
 2 0 7 6573.5 347.069 7
 -2 0 7 5932.06 327.035 7
 2 0 -7 6270.8 331.855 7
 2 0 -7 6264.17 301.983 5
 2 0 7 6330.11 349.032 6
 -2 0 7 5522.73 326.608 6
 2 0 8 114.968 100.522 7
 -2 0 8 -24.1112 93.7873 6
 2 0 8 -24.0686 100.742 6
 -2 0 -8 81.8168 77.2687 5
 -2 0 9 3182.75 297.015 6
 2 0 9 2754.74 274.387 6
 2 0 10 317.542 135.94 6
 -2 0 10 191.082 127.141 6
 2 1 0 238736 3385.89 8
 2 -1 0 240736 3355.59 8
 2 1 0 236021 3373.36 4
 -2 -1 0 239051 3375.15 4
 -2 1 0 239336 3379.82 3
 2 -1 0 236239 3376.8 3
 -2 -1 0 241416 3386.84 8
 2 1 1 47.9196 22.5654 8
 2 1 1 52.3347 19.2473 5
 -2 -1 -1 35.2798 16.4125 7
 -2 -1 1 84.5483 18.5734 7
 2 1 -1 60.9904 17.9215 7
 2 1 1 52.6312 18.3589 6
 -2 -1 -1 51.7727 18.3531 6
 2 -1 -1 69.3601 20.3914 6
 -2 1 1 36.4931 16.3028 6
 -2 -1 -1 50.5977 12.6555 3
 2 1 -1 49.0954 14.518 4
 -2 -1 -1 68.5753 18.5803 4
 -2 -1 -2 75575.3 1176.36 6
 2 -1 -2 74777.9 1174.48 6
 -2 1 2 72857.5 1176.62 6
 2 1 2 75871.8 1177.96 6
 2 -1 -2 74986.3 1178.36 2
 2 -1 2 75467 1182.55 7
 -2 -1 -2 77363.9 1173.75 7
 -2 -1 2 74729.7 1167.49 7
 2 1 -2 74149.4 1163.75 7
 2 1 2 76114.9 1169.88 5
 -2 -1 -2 75416.7 1166.91 5
 2 -1 2 74426.4 1140.2 5
 2 -1 2 73483.6 1108.86 4
 2 1 2 76898.1 1176.13 7
 2 -1 -2 73870.9 1172.26 7
 2 -1 -3 202.095 45.2445 2
 -2 1 -3 348.882 51.9776 5
 2 1 3 190.858 41.1136 5
 2 -1 3 333.235 55.6915 5
 -2 -1 -3 254.196 45.4443 5
 -2 1 -3 315.999 33.55 4
 2 -1 -3 225.968 28.911 1
 -2 1 3 297.906 55.3096 7
 -2 -1 3 303.848 51.3284 7
 2 -1 -3 302.946 52.4285 7
 2 1 3 436.471 61.0277 7
 2 -1 3 339.611 35.9445 1
 2 1 -3 279.594 48.8635 7
 -2 -1 -3 186.917 43.2017 7
 2 -1 3 351.476 55.9572 7
 2 -1 -3 200.083 44.7973 6
 2 -1 3 327.812 57.3589 6
 -2 -1 3 242.798 44.7681 6
 -2 1 3 274.504 55.5203 6
 -2 -1 -3 265.831 49.3917 6
 2 1 3 271.701 50.476 6
 2 -1 -4 20.0235 19.7802 10
 2 1 4 48.5613 17.5825 10
 -2 -1 -4 48.788 42.3136 5
 -2 1 -4 55.3773 32.6908 5
 2 1 4 82.6093 36.1184 5
 2 -1 -4 33.0528 15.4687 1
 2 -1 4 68.2641 15.1343 1
 2 1 -4 19.1573 39.1742 7
 -2 -1 -4 59.1841 42.218 7
 2 -1 4 58.3467 41.6207 7
 2 1 4 9.61092 41.1349 7
 -2 -1 4 -18.5925 38.914 7
 2 -1 -4 19.5461 32.6362 7
 -2 1 4 -18.9866 46.4034 7
 -2 1 -4 70.5546 22.8397 4
 -2 -1 -4 30.2114 25.0236 4
 2 1 -4 39.7913 35.0161 2
 2 1 4 58.0114 33.2819 2
 2 -1 -4 -7.70833 32.2684 2
 2 1 4 29.6341 46.6468 6
 -2 1 4 70.0189 39.9223 6
 2 -1 4 78.2416 44.5052 6
 -2 -1 4 48.9982 46.2767 6
 -2 1 -5 1297.15 106.862 5
 -2 -1 -5 1219.03 111.194 5
 2 1 -5 1271.93 125.025 7
 2 -1 -5 1363.52 129.736 7
 -2 -1 -5 1307.22 129.15 7
 2 1 -5 1401.75 117.463 5
 2 -1 -5 1210.59 117.391 5
 -2 1 -5 1349.85 69.3166 4
 2 -1 -5 1303.66 110.05 2
 2 1 -5 1318.36 100.502 2
 2 1 5 1270.24 90.8953 2
 -2 -1 -5 1367.64 86.132 4
 2 1 -6 24893.5 547.135 2
 -2 -1 -6 24460.7 666.475 7
 2 1 -6 23986.7 655.446 7
 2 -1 -6 23864.4 620.299 5
 2 1 -6 23302.6 596.92 5
 2 -1 -6 23590 654.734 7
 -2 1 -6 24633.9 587.303 5
 -2 -1 -6 24037.6 609.689 5
 2 1 6 24642.7 673.609 6
 -2 1 6 24763.1 678.495 6
 2 -1 6 23588.3 665.004 6
 -2 -1 6 23907.3 667.607 6
 2 1 6 24078.4 660.434 7
 -2 -1 6 23627.3 647.24 7
 2 -1 6 24005.8 660.322 7
 -2 -1 -6 23587.7 481.709 4
 2 -1 7 214.197 79.6657 7
 2 1 7 133.83 83.615 7
 -2 -1 7 112.645 73.0663 7
 2 -1 -7 131.405 78.6091 7
 -2 -1 -7 224.739 94.5706 7
 -2 1 7 282.098 95.1772 6
 2 1 7 200.762 89.6091 6
 -2 -1 7 121.245 86.5143 6
 2 -1 7 100.721 80.4267 6
 -2 -1 -7 237.625 75.009 5
 -2 1 -7 106.224 67.0704 5
 2 1 -7 211.955 75.695 5
 2 -1 -7 263.16 82.9177 5
 2 1 -8 28348.9 756.055 5
 -2 1 -8 28238.5 740.758 5
 -2 1 8 29145.6 884.65 6
 2 1 8 30226.4 899.481 6
 -2 -1 8 29356 883.233 6
 2 -1 8 30185.6 896.06 6
 -2 -1 8 28997.2 855.569 7
 2 -1 8 30893 892.572 7
 -2 -1 9 226.733 116.009 6
 2 1 9 309.082 120.358 6
 2 -1 9 395.383 131.051 6
 -2 1 9 590.621 148.566 6
 2 -1 9 406.733 125.833 7
 2 1 10 5037.93 399.785 6
 2 -1 10 4079 357.297 6
 -2 -1 10 4711.31 389.853 6
 -2 1 10 4412.72 372.507 6
 2 -2 0 19.2596 14.4153 9
 -2 2 0 11.8786 18.9277 2
 2 -2 0 50.1955 21.1181 2
 2 2 1 39417.6 651.701 5
 -2 -2 1 39193.7 612.312 4
 -2 -2 -1 41148.3 631.427 7
 -2 2 1 38476.2 669.264 2
 2 -2 1 40000.4 594.856 2
 2 2 1 41578.9 668.737 8
 -2 -2 -2 10.0446 22.4108 5
 2 2 2 -5.09663 25.7296 5
 2 -2 2 5.86207 15.2545 5
 -2 -2 2 23.4167 24.3711 7
 2 -2 2 4.71926 13.4866 4
 2 2 -2 80.5219 14.0276 4
 -2 -2 -2 -10.7517 25.8358 6
 2 -2 -2 10.7087 23.8922 6
 2 -2 -2 15.9814 20.1709 7
 -2 -2 -2 112.605 30.2702 7
 -2 2 2 58.5704 33.4681 2
 2 -2 -2 5.60056 27.3756 2
 2 2 3 73965.9 1212.3 5
 2 -2 3 73589.7 1150.1 5
 2 -2 -3 71949.6 1228.08 6
 -2 -2 -3 74706.6 1233.54 6
 2 2 3 75060.1 1223.81 7
 2 -2 -3 74466.1 1233.66 7
 2 -2 -3 74879.1 1218.25 2
 -2 2 3 73122.9 1224.41 2
 -2 2 -3 73448.5 1147.98 5
 -2 -2 -3 74564 1208.63 5
 -2 -2 -3 75394.1 1229.64 7
 -2 -2 3 73553.6 1211.64 7
 2 -2 3 75140.2 1237.78 7
 2 2 -3 71391.4 1050.15 4
 -2 2 3 75295.6 1238.4 6
 2 2 3 75374.7 1237.1 6
 2 -2 3 74401.8 1083.94 10
 2 -2 -3 74025.2 1131.69 10
 2 2 4 23845.4 542.015 5
 2 -2 -4 24171.1 550.056 5
 -2 2 -4 24248.5 491.567 5
 -2 -2 -4 24228.9 541.12 5
 2 -2 -4 24056.8 567.656 7
 -2 -2 4 24206.9 554.704 7
 2 -2 4 24283.5 568.36 7
 -2 -2 -4 24280.2 566.623 7
 2 2 4 24113.9 562.337 7
 2 2 -4 24533.5 499.341 2
 -2 -2 -4 24950.5 576.761 6
 2 -2 -4 24056.6 565.38 6
 2 -2 -4 24220.7 437.646 10
 2 2 4 24226.6 496.062 2
 2 -2 -4 23047.3 531.9 2
 -2 2 4 23436 565.933 6
 2 2 4 24088.1 570.117 6
 2 2 -5 61292.1 997.396 2
 2 2 5 60655.5 1004.23 2
 2 2 -5 59087.3 1043.89 5
 2 -2 -5 59871.8 1097.15 5
 2 -2 -5 59202.1 887.673 10
 -2 -2 -5 60541 1132.24 7
 2 -2 -5 60274.9 1129.49 7
 -2 2 -5 59267.6 1017.56 5
 -2 -2 -5 57950.9 1077.19 5
 -2 -2 6 169.046 71.315 7
 2 2 6 141.015 64.1357 7
 2 -2 6 97.5326 69.6251 7
 -2 -2 -6 279.078 56.1056 4
 2 -2 -6 192.749 72.7397 5
 2 2 -6 193.513 65.8919 5
 -2 -2 -6 271.031 76.667 7
 2 -2 -6 159.218 68.1983 7
 2 2 6 209.113 57.7323 2
 2 2 -6 268.99 61.3563 2
 -2 2 -6 186.133 62.6497 5
 -2 -2 -6 198.314 68.8514 5
 -2 -2 6 65.6327 52.869 6
 -2 2 6 431.188 95.9511 6
 2 -2 6 343.623 83.9288 6
 2 2 6 328.739 81.7158 6
 -2 -2 7 3593.64 258.777 7
 2 -2 7 3680.4 266.993 7
 -2 -2 -7 3284.69 242.654 7
 2 2 -7 3940.59 226.884 5
 2 -2 -7 3717.25 243.028 5
 -2 2 -7 3837.41 216.386 5
 -2 -2 -7 3858.88 241.817 5
 2 -2 7 3560.56 265.707 6
 -2 -2 7 3796.53 275.705 6
 2 -2 -7 4130.33 273.526 7
 -2 2 7 3840.05 273.885 6
 2 2 7 3715.5 266.843 6
 -2 2 -8 14.5685 65.002 5
 -2 -2 8 -22.7052 92.8488 7
 2 -2 8 23.6902 87.1635 7
 2 2 -8 15.5137 71.9349 5
 -2 -2 8 -24.5631 90.3753 6
 2 -2 8 -48.919 87.3071 6
 2 2 8 -24.2341 71.7242 6
 -2 2 8 -24.32 81.2027 6
 2 -2 9 1960.54 232.652 6
 -2 -2 9 2115.74 248.91 6
 -2 -2 9 1920.37 230.476 7
 2 -2 9 2019.78 235.863 7
 -2 -2 10 162.114 122.78 6
 2 -2 10 192.911 131.505 6
 2 -2 10 217.189 132.81 7
 -2 3 0 251369 3568.01 2
 2 -3 0 249303 3526.75 9
 2 3 0 249599 3526.33 9
 2 -3 0 249024 3583.73 10
 2 -3 0 248244 3585.9 1
 2 3 1 190559 2795.63 5
 2 -3 1 196124 2795.48 10
 2 -3 -1 194395 2810.58 10
 2 -3 -1 195566 2822.4 2
 -2 3 1 195728 2826.58 2
 -2 3 -1 190614 2744.64 2
 2 -3 1 189299 2801.45 1
 2 -3 -1 193095 2808.43 1
 -2 -3 -1 192126 2810.89 8
 2 3 1 197097 2809.41 8
 -2 3 1 192842 2782.7 3
 -2 -3 2 34439 516.136 4
 -2 -3 2 32967.5 595.054 7
 -2 -3 -2 33395.8 619.763 6
 2 -3 -2 31761.5 611.032 6
 -2 3 2 33646.9 628.652 2
 2 -3 2 31975.3 554.598 10
 2 -3 -2 32321.2 585.021 10
 2 -3 -2 33478.8 625.407 2
 2 -3 2 32716.8 572.112 1
 2 -3 -2 31961.2 573.448 1
 2 3 2 33136.8 610.792 8
 -2 -3 -2 34299.4 605.3 7
 2 3 2 32934.4 605.393 5
 -2 -3 -2 33169.1 604.594 5
 2 -3 2 32420.3 522.166 5
 2 -3 3 304.123 38.9697 1
 2 -3 -3 285.626 41.0406 1
 -2 3 -3 246.889 32.6902 5
 -2 -3 -3 390.988 57.5117 5
 2 3 3 299.969 42.7014 10
 2 -3 -3 414.406 46.9472 10
 2 -3 3 231.994 32.289 10
 2 3 3 412.535 60.7255 5
 2 -3 3 325.478 56.8401 7
 -2 -3 3 227.96 46.0863 7
 -2 3 3 261.575 53.2353 2
 2 -3 3 251.467 25.8045 4
 2 -3 -3 125.696 45.639 6
 -2 -3 -3 151.76 43.3812 6
 2 -3 -3 342.346 58.2735 2
 2 -3 -3 288.538 54.1889 7
 -2 -3 -3 293.065 54.7529 7
 2 3 4 -4.57082 27.9631 10
 2 -3 -4 59.5989 32.8685 10
 2 -3 -4 -10.6912 43.7199 7
 -2 -3 -4 -20.5192 44.8516 7
 -2 3 4 29.0986 48.1919 2
 2 3 4 -15.6295 41.8416 2
 2 -3 4 10.6258 52.7941 7
 -2 -3 4 -28.896 52.9847 7
 2 3 4 28.3867 44.6801 5
 -2 -3 -4 9.38931 41.047 5
 2 -3 -4 9.68605 41.4527 5
 -2 3 4 -31.7789 55.1187 6
 -2 -3 -4 10.8078 51.9373 6
 2 -3 -4 10.7777 38.4706 6
 -2 3 -4 28.1336 32.5404 5
 2 -3 -5 39.9895 49.048 6
 -2 -3 -5 26.7788 41.3939 6
 2 -3 -5 -24.0332 45.4983 5
 -2 -3 -5 -11.5886 43.878 5
 2 3 -5 69.5683 41.7931 5
 2 3 -5 44.2841 20.7997 1
 2 3 5 30.5243 22.9592 1
 2 -3 -5 14.0469 28.0351 10
 2 -3 5 173.942 67.5452 7
 -2 -3 -5 65.0356 50.5975 7
 2 3 5 62.2834 46.9768 2
 2 3 -5 21.499 37.8377 2
 -2 3 -5 7.54589 31.5891 5
 2 -3 -5 40.4693 45.045 7
 2 3 -5 82.7418 12.9974 10
 2 3 5 -21.0781 30.3348 10
 2 3 -6 25423.8 603.41 5
 2 -3 -6 26771 681.624 5
 2 -3 6 26042.1 711.596 7
 2 -3 -6 25398.1 698.966 7
 -2 -3 -6 26335.1 704.21 7
 2 3 -6 25854.3 545.521 2
 2 3 6 25934.4 591.216 2
 -2 3 6 24344.8 699.114 6
 2 3 6 25410.3 706.582 6
 -2 -3 6 25543.4 686.355 7
 -2 3 -6 26692.3 589.548 5
 -2 -3 -6 27632.5 681.627 5
 -2 -3 6 25663.5 708.961 6
 2 -3 6 24404.5 697.211 6
 -2 -3 -7 522.967 115.039 7
 2 -3 -7 817.528 135.991 7
 2 3 -7 706.413 108.966 5
 2 -3 -7 959.535 145.174 5
 -2 3 -7 789.554 100.899 5
 -2 -3 -7 769.56 128.56 5
 -2 3 7 517.735 120.138 6
 2 -3 7 845.102 139.189 6
 -2 -3 7 622.206 128.573 6
 -2 -3 7 634.746 124.133 7
 2 -3 7 450.92 116.062 7
 2 3 -8 19028.6 558.904 5
 -2 -3 8 18017.3 687.908 6
 2 -3 8 18656.8 693.623 6
 2 -3 8 19108.4 693.284 7
 -2 -3 8 18660.2 666.287 7
 2 -3 9 140.484 93.8239 7
 -2 -3 9 26.7818 86.181 7
 2 -3 9 115.54 99.8395 6
 -2 -3 9 145.889 100.852 6
 -2 -3 10 4393.5 380.83 6
 2 -3 10 4897.39 398.455 6
 2 -3 10 5550.65 409.961 7
 -2 -4 0 279.547 40.4726 8
 2 -4 0 286.524 28.239 9
 -2 4 0 217.516 37.6495 2
 2 -4 0 159.635 35.369 10
 2 -4 0 258.584 42.0768 1
 -2 4 0 226.928 39.6769 1
 2 4 0 229.373 24.7157 9
 2 -4 -1 19558 378.791 3
 2 4 1 19670.2 388.098 5
 -2 4 -1 19593.1 362.624 2
 2 -4 -1 19845.2 410.999 1
 2 -4 1 19724.9 408.585 1
 -2 -4 -1 20593.5 410.121 8
 -2 4 -1 19700.4 410.583 1
 -2 4 1 19759.2 413.65 1
 2 -4 -1 19469.9 411.278 10
 2 -4 1 19725.5 398.905 10
 2 4 1 19653.2 400.902 8
 -2 4 1 20657.2 426.051 2
 -2 4 -2 137.603 20.392 2
 2 -4 2 170.73 32.483 10
 -2 -4 2 131.358 21.5296 4
 -2 -4 -2 153.91 36.9064 5
 -2 -4 -2 84.489 35.5967 6
 2 -4 -2 139.214 38.3415 6
 -2 4 2 136.859 29.1331 3
 -2 4 2 129.088 18.4625 8
 2 4 2 273.433 46.9999 8
 2 -4 -2 216.048 41.7322 10
 -2 4 2 52.5418 34.211 2
 2 -4 2 181.738 38.2106 1
 2 -4 -2 172.426 40.372 1
 2 4 2 173.082 38.6637 5
 2 -4 2 147.361 17.4013 5
 -2 -4 -3 114647 1843.48 6
 2 -4 -3 112113 1833.02 6
 -2 -4 -3 112955 1806.33 5
 2 4 3 114453 1813.82 5
 2 -4 -3 116163 1814.6 5
 -2 -4 -3 115322 1819.25 7
 2 -4 -3 115914 1840.07 7
 2 -4 -3 114759 1740.35 1
 2 -4 3 112332 1729.25 1
 2 -4 -3 115017 1757.08 10
 2 -4 3 112970 1700.63 10
 2 4 3 112818 1746.35 10
 2 4 3 116256 1801.97 8
 -2 4 3 111444 1831.17 2
 -2 -4 3 116776 1813.51 7
 -2 -4 -4 -58.1853 46.4408 6
 2 -4 -4 46.2207 47.2529 6
 2 4 4 25.825 29.1503 1
 2 4 -4 58.673 29.5923 1
 2 4 4 58.6376 32.256 10
 2 4 -4 3.83937 26.9773 10
 2 -4 -4 -12.1755 29.7549 10
 2 4 4 9.09639 42.1787 2
 2 4 4 -20.1044 43.9449 5
 2 -4 -4 10.2289 42.8135 5
 -2 4 4 -32.0664 44.7386 2
 -2 -4 -4 -10.0196 40.9733 5
 -2 4 -4 -4.93003 24.8867 5
 2 -4 4 11.3424 56.3542 7
 -2 -4 4 -10.1587 51.281 7
 -2 -4 -4 -10.8385 37.4592 7
 2 -4 -4 11.4115 33.7739 7
 2 4 -5 41478.1 691.899 1
 2 4 5 41722.4 704.373 1
 2 -4 -5 42446.3 889.75 5
 2 4 -5 41653.7 791.243 5
 2 4 5 42145.5 733.934 10
 -2 -4 -5 43068.3 913.217 7
 2 -4 5 42598.8 923.343 7
 -2 4 -5 41586.6 758.341 5
 -2 -4 -5 40912.9 874.595 5
 2 4 5 43196.2 844.95 2
 -2 -4 -5 41580.7 913.937 6
 2 -4 -5 40156.3 908.613 6
 2 -4 -5 41201 912.777 7
 -2 -4 -6 4906.6 277.601 7
 2 -4 -6 4195.47 258.903 7
 -2 -4 6 4370.32 259.401 7
 2 -4 6 3905.59 257.189 7
 2 -4 6 4113.42 262.865 6
 -2 -4 6 4262.95 266.852 6
 -2 -4 -6 4070.62 254.864 6
 2 -4 -6 4422.65 266.762 6
 2 -4 -6 4253.8 248.975 5
 2 4 -6 4029.55 199.974 5
 -2 -4 -6 4356.98 246.692 5
 -2 4 -6 4235.99 190.197 5
 2 -4 -7 3248.73 253.666 7
 -2 -4 -7 3367.55 252.996 7
 2 -4 7 3482.47 271.661 7
 2 -4 7 3371.49 272.255 6
 -2 -4 7 3767.29 280.755 6
 -2 -4 7 3323.36 254.672 7
 -2 4 -7 3839.67 198.65 5
 2 -4 -7 3567.24 248.023 5
 -2 -4 -7 3475.53 250.136 5
 2 4 -7 3390.3 201.7 5
 2 -4 8 25.0353 74.0959 7
 -2 -4 8 -70.3445 83.6975 7
 2 -4 8 75.8128 90.2039 6
 -2 -4 8 -51.0989 88.302 6
 2 -4 9 1848.99 243.421 7
 -2 -4 9 2282.41 246.438 7
 2 -4 9 2157.14 251.684 6
 -2 -4 9 1732.96 235.591 6
 -2 -4 10 199.412 129.307 6
 2 -4 10 131.177 120.693 6
 2 -4 10 387.424 132.055 7
 -2 -4 10 120.756 126.389 7
 2 -5 0 55646.6 939.407 1
 -2 5 0 53457.4 935.745 1
 -2 5 0 55013.2 912.536 2
 2 -5 0 53967 924.554 10
 2 5 0 53126.9 855.759 5
 2 -5 0 53467.8 812.622 9
 2 5 0 54709.7 810.985 9
 -2 -5 0 54798.4 915.265 8
 2 5 1 116.5 32.3399 5
 -2 5 1 171.751 43.8251 2
 -2 5 -1 140.463 30.8569 2
 2 5 1 126.387 39.4244 10
 2 -5 1 128.086 37.3666 10
 2 -5 -1 107.663 39.425 10
 2 -5 -1 136.736 31.4868 3
 -2 5 -1 232.781 47.3658 1
 -2 5 1 186.882 43.7196 1
 2 -5 1 133.665 36.8171 1
 2 -5 -1 122.579 41.7083 1
 -2 -5 -1 166.024 39.2905 8
 2 -5 -1 144.138 18.9919 8
 2 -5 2 61441.9 1053.77 1
 2 -5 -2 63582.8 1066.18 1
 -2 -5 -2 64178.2 1065.99 5
 2 -5 -2 64378 1073.94 10
 2 -5 2 62594.2 1034.63 10
 2 5 2 63813.3 1067.05 10
 -2 5 2 62956.7 1012.57 3
 -2 5 2 62363.3 1109.2 2
 2 5 2 64259 1056.75 8
 -2 5 2 61890.3 1065.31 1
 -2 5 -2 64889.2 1068.45 1
 2 -5 -2 62919.3 1053.95 5
 2 5 2 63650.9 1064.32 5
 -2 -5 3 3649.86 94.7136 4
 -2 -5 3 3722.48 175.89 7
 -2 -5 -3 3410.41 182.918 6
 2 -5 -3 3375.67 180.753 6
 -2 5 3 3806.8 137.617 3
 -2 -5 -3 3468.87 170.62 5
 2 -5 -3 3497.34 170.284 5
 2 5 3 3670.29 175.539 5
 2 5 3 3776.49 169.425 8
 -2 5 3 3615.08 116.785 8
 -2 -5 -3 3420.89 174.297 7
 -2 5 -3 3578.7 89.3764 2
 2 -5 3 3933.41 143.498 10
 2 5 3 3553.96 157.929 10
 2 -5 -3 3775.17 162.926 10
 2 5 -3 3811.1 144.824 10
 -2 5 3 3427.21 182.313 2
 -2 5 4 26.7736 27.4551 3
 -2 5 4 34.9083 48.7066 2
 2 -5 -4 -10.7699 47.0858 5
 2 5 4 51.503 38.5421 1
 2 5 -4 36.8567 35.1036 1
 -2 -5 -4 11.4278 43.2688 7
 2 -5 -4 24.5074 45.0886 7
 2 -5 4 44.0479 16.3844 4
 -2 -5 -4 21.3332 40.3873 5
 2 5 4 -7.20527 34.6295 10
 2 -5 -4 101.795 41.0403 10
 2 5 -4 130.045 39.675 10
 -2 -5 -4 -12.5536 56.0146 6
 2 -5 -4 87.0916 50.8809 6
 -2 -5 4 118.968 55.4445 7
 2 5 4 47.4553 39.7292 8
 2 5 -5 153.121 40.3004 1
 2 5 5 219.157 44.9027 1
 -2 -5 -5 116.541 54.2426 5
 -2 5 -5 118.127 35.4234 5
 2 -5 -5 104.5 60.6084 5
 2 5 -5 208.982 47.6137 5
 2 -5 -5 88.8472 56.1046 7
 -2 -5 -5 199.115 65.9836 7
 -2 -5 5 230.006 65.054 7
 2 -5 5 121.317 67.6968 7
 2 5 5 205.945 49.5427 10
 2 -5 -5 224.295 70.6409 6
 -2 -5 -5 105.456 60.1607 6
 -2 5 5 124.061 65.1261 2
 -2 -5 -6 17741.6 545.616 5
 2 5 6 17173.1 514.566 8
 2 5 6 16779 498.089 2
 -2 -5 -6 17876.5 569.71 7
 2 -5 6 17434.1 579.787 7
 2 -5 -6 17478.3 571.333 7
 -2 -5 6 17305.7 555.218 7
 -2 -5 -6 18247.9 579.683 6
 2 -5 -6 16312.2 554.135 6
 2 5 -6 18670.8 454.321 5
 2 -5 -6 17241.8 542.237 5
 2 -5 7 3800.32 287.373 7
 -2 -5 -7 4079.79 278.098 7
 2 5 7 4186.2 261.924 8
 2 5 7 3958.77 236.655 2
 -2 -5 7 3751.8 278.445 7
 -2 -5 7 4574.06 310.832 6
 2 -5 7 3607.77 277.061 6
 2 5 8 21953.8 686.907 8
 2 -5 8 23233 791.846 7
 -2 -5 8 23299.7 769.297 7
 -2 -5 8 23276.4 799.096 6
 2 -5 8 21770 772.522 6
 2 -5 9 622.876 171.676 7
 -2 -5 9 577.268 153.35 7
 -2 -5 9 365.71 138.846 6
 2 -5 9 720.741 177.898 6
 2 5 9 409.499 118.764 8
 2 -5 10 3750.51 350.819 6
 -2 -5 10 3366.71 338.937 6
 -2 -5 10 3652.15 342.465 7
 2 -5 10 3761.58 351.435 7
 -2 -6 0 6.80194 26.46 8
 2 -6 0 15.2023 33.9169 10
 2 6 0 45.9321 36.7897 10
 -2 6 0 48.7305 29.1399 2
 2 6 0 33.2605 22.5702 5
 2 6 0 31.0551 13.6018 9
 -2 6 0 32.739 31.8384 1
 2 -6 0 -16.0503 35.0851 1
 -2 6 -1 15263.1 388.683 1
 -2 6 1 15355.6 390.369 1
 -2 -6 1 15129.2 282.942 9
 -2 -6 -1 14803.8 360.164 8
 2 -6 -1 15641.6 276.521 8
 2 6 1 14966.9 340.757 5
 -2 6 1 15985.1 398.337 2
 2 -6 -1 14700.2 341.82 3
 2 -6 1 15983.7 392.177 1
 2 -6 -1 15253.2 389.526 1
 2 -6 1 15060.7 372.154 10
 2 6 -1 15383.3 376.32 10
 2 -6 -1 15234.8 384.363 10
 2 6 1 15095.7 385.128 10
 2 -6 -1 14965.8 325.525 5
 2 -6 -2 7315.74 249.637 10
 2 6 2 7101.08 247.17 10
 2 6 -2 7178.97 231.316 10
 2 -6 2 6738.3 222.35 10
 -2 -6 2 6699.56 187.21 9
 -2 6 2 7047.19 195.603 9
 -2 -6 -2 7414.8 237.368 5
 -2 6 2 6887.96 260.48 2
 -2 -6 -2 6953.43 138.98 3
 2 -6 2 7295.6 244.548 1
 2 -6 -2 7048.42 245.362 1
 2 6 2 7418.19 232.349 8
 2 -6 -2 6917.59 225.781 5
 2 6 2 7302.49 236.323 5
 -2 6 2 6835.49 243.303 1
 -2 6 -2 7320.96 245.42 1
 -2 -6 3 76587.3 1124.96 4
 2 6 3 73310.9 1254.77 1
 -2 -6 -3 74311.9 1343.07 6
 2 -6 -3 71741.4 1327.97 6
 -2 6 3 75427.1 1189.75 3
 2 6 3 75552.3 1267.02 8
 -2 6 3 74315.2 1130.16 8
 -2 -6 -3 73460.2 1287.46 5
 2 6 -3 75810.4 1229.05 10
 2 -6 3 74939.4 1218.53 10
 2 -6 -3 75323.9 1272.57 10
 2 6 3 75238.6 1270.77 10
 -2 6 -3 74618.9 1124.19 2
 -2 -6 -3 76467.8 1314.3 7
 -2 6 3 73790.9 1340.78 2
 2 6 3 74792.3 1291.35 5
 2 -6 -3 75056.2 1286.97 5
 2 6 -4 43.5517 32.3749 10
 2 -6 -4 50.7329 39.2081 10
 2 6 4 17.1696 41.2557 10
 2 6 -4 -7.46388 39.4053 1
 2 6 4 -15.5534 42.2133 1
 -2 -6 -4 56.5117 48.3708 5
 2 6 4 -9.62731 42.9565 8
 -2 6 4 40.5056 30.6457 8
 2 -6 -4 33.688 47.0021 5
 2 -6 -4 26.2782 51.1085 7
 -2 -6 -4 12.2878 45.2115 7
 -2 6 4 38.1228 28.7534 3
 -2 -6 -4 26.9749 53.8262 6
 2 -6 -4 53.4392 49.1558 6
 2 6 5 29216.3 596.685 1
 2 6 -5 30629.8 593.712 1
 2 -6 -5 30946.6 774.497 6
 -2 -6 -5 30747.1 770.909 6
 -2 -6 -5 30440.2 728.312 5
 2 -6 5 30480.9 780.714 7
 -2 -6 5 32061.9 752.282 7
 -2 6 5 29076.7 591.417 8
 2 -6 -5 29915 767.578 7
 -2 -6 -5 30336.7 754.497 7
 -2 6 5 30394.9 755.405 2
 2 6 5 29745.2 716.273 2
 2 6 -5 30119.7 589.812 5
 2 -6 -5 30344.3 726.485 5
 2 6 5 29737.9 627.049 10
 2 -6 -6 419.679 92.3542 5
 -2 -6 -6 321.692 94.2414 5
 -2 -6 6 437.429 96.3679 7
 2 -6 -6 483.881 109.007 7
 -2 -6 -6 265.444 83.6965 7
 2 -6 6 408.747 104.323 7
 2 6 6 408.963 88.689 8
 2 6 6 237.828 81.9055 2
 -2 6 6 381.25 100.333 2
 -2 -6 -6 205.585 83.5251 6
 2 -6 -6 351.543 97.795 6
 -2 -6 7 3631.9 277.829 7
 2 -6 7 4153.63 305.881 7
 2 6 7 3849.78 245.529 8
 2 -6 7 3798.24 287.893 6
 -2 -6 7 4292.37 306.192 6
 2 6 7 4032.86 253.91 2
 2 6 8 220.607 94.2492 8
 2 -6 8 -26.6476 85.7475 6
 -2 -6 8 162.277 99.5199 6
 2 -6 8 134.448 104.601 7
 -2 -6 8 24.6498 90.7037 7
 2 -6 9 1872.5 250.719 6
 -2 -6 9 2153.24 271.063 6
 -2 -6 9 1350.52 206.92 7
 2 -6 9 1823.63 245.287 7
 2 -6 10 308.098 158.734 6
 -2 -6 10 -34.8061 124.239 6
 2 -6 10 -200.604 152.131 7
 -2 -6 10 61.9342 103.397 7
 -2 7 0 146400 2309.24 1
 -2 -7 0 144207 2260.5 8
 2 7 0 145571 2171.54 5
 2 -7 0 149578 2311.32 1
 -2 7 0 149374 2275.21 2
 2 7 0 147627 2300.61 10
 2 -7 0 149661 2297.06 10
 2 -7 -1 16327.3 376.406 3
 -2 -7 -1 15816.1 389.401 8
 -2 7 1 16366.9 426.992 2
 -2 7 1 16483 433.319 1
 -2 7 -1 16401.9 428.349 1
 2 7 -1 16038.6 309.721 5
 2 7 -1 15949.8 412.877 10
 2 7 1 16196.1 423.505 10
 2 -7 1 16002.5 406.124 10
 2 -7 -1 15914.3 416.861 10
 2 -7 -1 15587.8 341.856 5
 2 7 1 16103.5 363.591 5
 -2 -7 -2 24694.1 535.449 8
 2 -7 2 24186.3 531.216 10
 2 -7 -2 25060.1 565.686 10
 2 7 2 24619.7 564.787 10
 2 7 -2 26258.8 551.916 10
 -2 7 2 24320.8 459.795 9
 -2 -7 2 24101.9 452.346 9
 2 7 2 24865.8 530.445 5
 2 -7 -2 24543.2 519.074 5
 -2 7 2 23816.7 584.601 2
 -2 7 2 24952.4 567.439 1
 -2 7 -2 24319.5 560.047 1
 2 7 -3 477.947 67.7075 10
 2 7 3 285.861 63.7297 10
 2 -7 3 592.704 70.0849 10
 2 -7 -3 517.596 76.2739 10
 -2 7 3 317.28 65.631 1
 -2 7 -3 484.398 71.7737 1
 2 7 -3 488.077 73.2968 1
 2 7 3 425.082 72.1531 1
 2 7 3 414.996 65.2839 8
 2 -7 -3 570.464 86.6522 6
 -2 -7 -3 385.985 73.9589 6
 -2 -7 -3 490.894 73.0359 5
 2 7 3 450.144 72.7986 5
 2 -7 -3 546.781 77.3483 5
 -2 -7 3 414.045 42.2125 4
 2 7 -4 52.9191 43.1098 1
 2 7 4 18.2834 43.932 1
 -2 7 4 29.1321 56.6588 2
 2 7 -4 37.5555 38.5051 10
 2 -7 -4 19.5048 53.6481 10
 2 7 4 80.1486 48.9687 10
 2 -7 -4 -11.7221 43.1305 5
 -2 7 4 18.1318 28.3171 8
 2 7 4 19.494 45.1966 8
 -2 -7 -4 -11.9778 45.3491 5
 2 -7 -4 14.1343 54.9794 7
 -2 -7 -4 52.68 52.5595 7
 -2 -7 -4 29.3173 53.9347 6
 2 -7 -4 14.548 55.0795 6
 2 -7 -5 547.372 104.906 6
 -2 -7 -5 397.175 94.024 6
 2 7 -5 443.162 67.9203 1
 2 7 5 580.407 78.0389 1
 2 7 5 501.082 80.8242 10
 2 -7 5 694.381 125.11 7
 -2 -7 5 645.735 105.642 7
 2 7 5 725.608 113.104 2
 -2 7 5 502.786 101.702 2
 2 -7 -5 610.182 106.954 5
 -2 -7 -5 444.048 100.918 5
 2 -7 -5 500.201 101.182 7
 -2 -7 -5 567.192 100.676 7
 2 -7 -6 18815.6 580.752 5
 -2 -7 -6 18277.6 576.459 5
 2 -7 -6 17295.3 600.95 7
 2 -7 6 19127.5 637.291 7
 -2 -7 -6 17405.7 591.87 7
 -2 -7 6 18227.5 594.694 7
 2 7 6 17424.1 517.982 8
 -2 7 6 17950.9 601.516 2
 2 7 6 18107.7 570.956 2
 2 -7 -6 18219.8 610.242 6
 -2 -7 -6 18519.7 615.266 6
 2 7 7 726.63 131.989 2
 2 7 7 591.906 110.678 8
 -2 -7 7 567.726 125.078 7
 2 -7 7 695.277 143.789 7
 2 -7 8 18272.4 714.273 6
 -2 -7 8 17453.8 711.616 6
 -2 -7 8 17408.1 672.576 7
 2 -7 8 18503.8 718.512 7
 2 -7 9 1159.28 213.583 7
 -2 -7 9 1118.99 188.884 7
 -2 -7 9 1276.8 223.091 6
 2 -7 9 1289.94 219.909 6
 -2 -8 0 78.4069 39.6504 8
 -2 8 0 93.8058 48.0952 2
 -2 8 0 87.4812 44.7261 1
 2 -8 0 100.283 58.6885 10
 2 8 0 73.4391 41.8777 10
 2 8 0 34.5268 24.1242 5
 2 8 -1 15843.5 426.062 10
 2 8 1 14871.4 425.27 10
 2 -8 1 15921.4 418.529 10
 2 -8 -1 15073.4 422.481 10
 2 8 1 14457.3 259.023 9
 2 -8 1 14896.7 253.628 9
 2 8 1 15306.9 359.731 5
 2 8 -1 15371.2 430.988 1
 2 8 1 15188.7 428.977 1
 -2 8 -1 15457.4 435.364 1
 -2 8 1 15460.2 437.195 1
 2 -8 -1 15641.3 380.484 3
 -2 -8 -1 14699.1 388.326 8
 2 -8 -1 15410.7 338.667 5
 2 8 -1 15011.9 297.264 5
 -2 8 1 14539.9 422.095 2
 -2 8 2 3721.07 196.473 1
 -2 8 -2 3164.62 182.307 1
 -2 -8 -2 3144.71 161.991 8
 2 8 2 3266.17 163.002 5
 2 8 -2 3489.59 187.18 1
 2 8 2 3173.04 181.134 1
 2 8 -2 3181.95 97.6115 5
 2 8 2 3091.54 181.439 10
 2 8 -2 3190.55 173.916 10
 2 -8 2 3045 165.675 10
 -2 8 2 3342.17 121.582 9
 -2 -8 2 3232.64 116.272 9
 2 -8 -2 3383.93 157.566 5
 2 8 3 35533.2 712.873 8
 2 8 -3 36216.6 750.654 1
 -2 -8 -3 35672.7 751.616 5
 2 -8 -3 35706.8 739.817 5
 2 8 3 35209.2 768.149 10
 2 8 -3 36005.3 730.404 10
 -2 8 3 35745.8 825.311 2
 -2 -8 3 35220.7 651.213 9
 -2 8 3 36042.3 663.572 9
 -2 8 -3 35089 752.362 1
 2 8 4 4522.21 209.801 8
 -2 -8 -4 4549.96 248.527 7
 2 8 -4 4346.92 208.534 1
 2 -8 -4 4303.77 256.333 6
 -2 -8 -4 4511.7 263.102 6
 -2 8 4 4484.95 261.462 2
 2 8 -4 4277.88 193.783 10
 2 8 4 4209.23 216.587 10
 -2 -8 4 4743.17 246.971 7
 2 -8 -4 4112.08 221.363 5
 -2 -8 -4 4106.28 224.846 5
 2 -8 -5 29824.9 803.863 6
 -2 -8 -5 30602.8 812.56 6
 2 -8 5 31294 824.029 7
 2 8 5 30109.3 690.608 10
 2 8 -5 29742.3 650.555 1
 -2 8 5 30083.8 811.703 2
 -2 -8 -5 30109.3 755.403 5
 2 -8 -5 30051.4 749.472 5
 -2 -8 5 31567.6 790.36 7
 2 8 5 29903.7 783.744 2
 -2 -8 -5 31695.4 794.201 7
 2 -8 -5 30071.5 797.945 7
 2 -8 -6 1826.39 199.635 6
 -2 -8 -6 2111.63 208.722 6
 2 -8 6 2300.55 223.75 7
 2 -8 -6 2261.75 214.583 7
 -2 -8 -6 2102 199.914 7
 -2 8 6 1967.85 209.823 2
 2 8 6 1754.16 156.13 8
 2 -8 -6 2187.36 195.125 5
 -2 -8 -6 2160.41 195.801 5
 2 8 6 1797.06 187.588 2
 -2 -8 6 1636.03 183.512 7
 2 8 7 2633.46 228.682 2
 -2 8 7 2802.9 252.304 2
 2 -8 7 2752.95 265.579 7
 -2 -8 7 2835.04 254.03 7
 -2 -8 8 -57.8164 106.362 6
 2 -8 8 28.4296 80.2254 6
 2 -8 8 -57.4283 88.7623 7
 -2 -8 8 26.1797 99.1159 7
 2 8 8 42.9004 91.7987 2
 -2 -8 9 1511.27 227.318 7
 2 -8 9 1865.93 249.736 7
 -2 -8 9 1668.56 238.353 6
 2 -8 9 1802.71 246.568 6
 2 9 0 64218 1043.13 5
 2 9 0 65221.1 1215.79 10
 -2 9 0 65800.4 1181.09 2
 -2 -9 0 64344.8 1155.38 8
 2 9 -1 -46.8788 53.3268 10
 2 9 1 -12.3444 52.8295 10
 -2 -9 -1 9.32808 45.5926 8
 2 -9 -1 -9.3127 28.1816 8
 2 -9 -1 16.8039 35.1668 3
 2 -9 -1 17.0562 27.3214 5
 2 9 -1 -7.36414 21.2941 5
 2 9 1 14.0876 34.9969 5
 2 9 -2 25273.2 602.76 10
 2 9 2 23829.5 614.114 10
 2 -9 -2 24207.5 610.718 10
 -2 -9 -2 24817.6 449.538 3
 -2 9 2 25971.3 652.38 2
 2 9 2 24889.4 552.771 5
 -2 -9 -2 25281.9 564.4 8
 2 -9 -2 24853.7 533.626 5
 2 9 -2 24168.8 405.916 5
 -2 9 3 48.8608 34.475 9
 -2 9 3 63.4992 64.9198 2
 -2 9 -3 6.4405 32.0047 2
 2 9 3 77.3639 63.0243 10
 2 -9 -3 38.2895 60.2698 10
 2 9 -3 54.5529 52.4343 10
 2 -9 -3 93.0078 50.5136 5
 -2 -9 -4 -51.8974 78.715 6
 2 -9 -4 155.653 77.1669 6
 -2 -9 -4 26.4585 60.1966 5
 2 -9 -4 -50.9922 63.3393 5
 2 9 4 39.4804 58.425 8
 -2 9 4 17.9815 71.7611 2
 -2 -9 -4 30.4822 62.3269 7
 2 9 4 183.422 67.1627 10
 2 9 -4 -10.2222 52.4025 10
 2 9 4 49.0467 55.794 1
 -2 9 4 50.7117 47.1025 9
 2 -9 -5 243.138 88.9819 5
 2 9 5 307.484 79.042 1
 2 -9 5 180.312 92.9553 7
 -2 -9 5 194.208 78.8424 7
 2 -9 -5 283.701 94.0277 7
 -2 -9 -5 159.296 70.7104 7
 2 9 5 261.963 80.1977 10
 -2 -9 -5 156.852 72.8037 5
 -2 -9 -5 294.112 92.6432 6
 2 -9 -5 254.101 90.6922 6
 2 9 5 263.913 96.6899 2
 -2 9 5 324.896 94.213 2
 -2 -9 6 12407.1 504.609 7
 2 -9 6 12026.4 527.781 7
 2 9 6 12269.9 501.288 2
 -2 9 6 12251.9 529.503 2
 -2 9 7 274.199 119.857 2
 2 9 7 132.253 96.447 2
 2 -9 7 450.958 125.325 7
 -2 -9 7 424.196 122.691 7
 2 9 8 17240 643.634 2
 -2 -9 8 16114 666.737 7
 2 -9 8 16010.5 697.094 7
 2 -9 8 16649.2 707.469 6
 -2 -9 8 16984.4 711.797 6
 -2 -9 9 -33.6519 116.309 6
 2 -9 9 99.5092 98.1749 6
 2 -9 9 65.8431 124.644 7
 -2 -9 9 148.236 118.319 7
 -2 -10 0 10.731 44.9158 8
 2 -10 0 129.621 47.2223 3
 2 10 0 -14.2091 55.2698 1
 -2 10 0 -29.0892 56.575 1
 2 10 0 13.6567 51.7043 10
 2 -10 0 -13.2775 63.8059 10
 2 10 0 11.1295 30.2065 5
 2 -10 -1 7431.23 216.172 5
 -2 10 1 7222.71 320.089 1
 -2 10 -1 6705 309.92 1
 2 10 -1 6855.08 176.913 5
 2 10 1 6696.34 230.259 5
 -2 10 -1 6685.07 265.775 2
 -2 10 1 7170.24 311.355 2
 2 10 -1 6849.71 304.909 1
 2 10 1 6766.14 306.71 1
 2 10 1 6608.52 302.902 10
 2 10 -1 7164.37 305.338 10
 2 -10 -1 7331.58 313.882 10
 -2 -10 -1 6972.86 266.097 8
 2 -10 -1 6637.33 251.093 3
 -2 10 2 2067.06 177.266 2
 -2 10 -2 1634.2 121.805 2
 2 10 -2 2066.85 169.39 1
 -2 10 2 2267.18 175.358 1
 2 10 2 2046.35 166.349 1
 -2 10 -2 2190.14 170.884 1
 2 -10 -2 2181.14 175.488 10
 2 10 -2 2169.8 166.125 10
 2 10 2 1894.23 161.633 10
 2 -10 -2 1908.88 123.919 5
 -2 -10 -2 2021.3 141.095 8
 -2 10 3 48267.4 1020.85 1
 -2 10 -3 47928 1012.11 1
 2 -10 -3 48514 941.594 5
 2 10 3 47753.7 1014.27 10
 2 10 -3 48101.8 972.874 10
 2 10 3 46423.1 1001.61 1
 2 10 -3 46540.5 996.172 1
 -2 10 3 49037.9 1085.74 2
 2 10 4 1600.53 173.937 2
 2 10 -4 1765.15 154.336 1
 2 10 4 1568.07 149.43 1
 -2 10 4 1429.97 169.546 2
 -2 -10 -4 1602.66 172.6 6
 2 -10 -4 1499.11 171.107 6
 2 -10 -4 1693.77 149.092 5
 2 10 -4 1506.57 135.639 10
 2 10 4 1632.91 156.853 10
 -2 -10 -4 1446.4 155.024 7
 2 -10 -5 17007.2 602.972 6
 -2 -10 -5 16889.4 606.869 6
 2 -10 -5 17018.4 538.321 5
 2 10 5 16101.4 510.353 10
 2 -10 -5 17309.6 599 7
 -2 -10 -5 16637.8 568.675 7
 -2 -10 5 16566.3 574.156 7
 2 -10 5 15627.5 592.428 7
 2 10 5 16963.6 504.164 1
 2 10 -5 16417.8 490.276 1
 2 10 5 16540.8 598.01 2
 -2 10 5 16719.6 617.58 2
 -2 -10 -5 17430.9 549.72 5
 2 -10 6 1583.3 201.156 7
 -2 -10 6 1561.14 188.921 7
 2 10 6 1642.29 196.947 2
 -2 10 6 1685.57 212.191 2
 2 -10 7 2364.05 258.952 7
 -2 -10 7 2526.77 248.052 7
 -2 10 7 2309.73 253.635 2
 2 10 7 2569.76 248.548 2
 2 10 8 126.968 101.345 2
 -2 -10 8 27.6048 92.1753 7
 2 -10 8 92.1092 116.245 7
 -2 -10 9 1053.65 199.762 7
 2 11 0 35995.7 843.205 10
 -2 -11 0 34045.1 764.009 8
 2 -11 0 36632 784.451 3
 -2 11 0 35417.2 861.001 1
 2 11 0 34803.6 855.865 1
 -2 11 0 36600.6 821.128 2
 -2 11 1 3948.19 248.43 1
 -2 11 -1 3775.07 243.856 1
 2 11 -1 3883.04 247.394 1
 2 11 1 3541.06 235.728 1
 2 -11 -1 3946.94 199.128 3
 -2 11 1 3698.82 232.641 2
 -2 -11 -1 3652.53 199.248 8
 2 11 1 3935.92 239.082 10
 2 11 -1 3835.35 233.188 10
 2 -11 -2 19946.2 466.755 5
 2 11 -2 19273.1 582.961 1
 -2 11 2 18340.8 579.646 1
 -2 11 -2 19004 586.928 1
 2 11 2 19595.6 586.134 1
 -2 11 2 19978.1 610.835 2
 -2 -11 -2 18698.5 496.948 8
 2 11 -2 19291.2 558.51 10
 2 11 2 19217.8 582.77 10
 -2 11 3 782.789 120.249 1
 2 11 -3 619.621 107.514 1
 2 11 3 841.905 126.357 1
 -2 11 -3 600.019 112.548 1
 -2 11 3 605.277 119.875 2
 2 -11 -3 751.1 94.5674 5
 2 11 -3 765.362 110.135 10
 2 11 3 924.111 127.352 10
 2 -11 -4 40.6904 70.5756 5
 2 11 -4 -46.3864 82.7873 1
 2 11 4 -15.9176 73.808 1
 -2 -11 -4 -104.311 82.0919 7
 2 11 4 105.335 88.1772 2
 -2 11 4 108.868 80.112 2
 2 11 -4 52.5267 68.3289 10
 2 11 4 32.6789 72.9041 10
 -2 -11 -4 60.3097 84.1436 6
 2 -11 -4 101.124 82.7058 6
 -2 11 5 -24.2247 89.1301 2
 2 11 5 45.7999 79.1448 2
 2 11 5 -32.7594 85.229 10
 -2 -11 5 20.0861 69.4199 7
 2 -11 -5 -48.3265 70.4227 5
 2 11 -5 44.6746 70.3171 1
 2 11 5 -31.0686 73.3522 1
 2 -11 6 9761.62 499.124 7
 -2 11 6 9873.01 513.693 2
 2 11 6 9353.81 478.419 2
 -2 -11 6 9963.93 470.246 7
 2 -11 7 813.356 170.323 7
 -2 -11 7 790.497 169.102 7
 2 11 7 702.958 152.731 2
 -2 11 7 835.174 182.041 2
 -2 -11 8 8755.64 494.646 7
 2 -11 8 10197 558.513 7
 2 11 8 9683.51 514.711 2
 2 12 0 18.351 75.0433 1
 -2 12 0 -18.6643 66.6216 1
 -2 -12 0 25.5509 50.984 8
 2 -12 0 -12.8673 50.0505 3
 -2 12 0 15.4459 53.3828 2
 2 12 0 33.8951 58.5726 10
 -2 12 1 5125.83 290.957 2
 -2 12 -1 5350.29 263.099 2
 -2 -12 1 5161.69 263.312 8
 2 12 -1 5585.92 294.072 10
 2 12 1 4867.44 287.316 10
 2 -12 -1 5041.94 234.373 3
 -2 12 1 5297.04 306.355 1
 -2 12 -1 5419.74 308.967 1
 2 12 -1 5338.87 302.743 1
 2 12 1 4744.4 287.558 1
 -2 -12 -1 5131.14 246.152 8
 2 12 2 1414.94 165.168 10
 -2 12 2 1506.55 169.988 2
 2 12 -2 1402.47 154.145 10
 -2 12 -2 1573.64 170.397 1
 -2 12 2 1443.72 161.653 1
 2 12 -2 1270.92 155.77 1
 2 12 2 1247.67 158.242 1
 -2 12 3 24511.3 714.01 1
 -2 12 -3 23702.2 700.634 1
 2 12 -3 25180.2 673.603 10
 2 12 3 24265.7 702.859 10
 2 12 3 25381.3 717.249 1
 2 12 -3 25375.4 709.311 1
 -2 12 3 22814.5 739.938 2
 2 -12 -3 24843.1 599.049 5
 2 12 -4 1586.35 173.423 1
 2 12 4 1596.62 174.013 1
 2 12 4 1992.8 221.063 2
 2 12 4 1696.11 182.262 10
 2 12 -4 1581.8 160.197 10
 -2 12 4 1876.91 209.053 2
 2 -12 -4 1726.5 156.462 5
 -2 -12 -4 1707.44 179.915 7
 -2 12 5 18555.9 710.302 2
 -2 -12 5 20094.4 669.299 7
 2 12 5 18755.2 695.63 2
 2 12 5 18331.6 590.746 1
 2 12 -5 19798.6 600.474 1
 2 12 6 239.881 123.644 2
 -2 12 6 316.456 125.822 2
 2 -12 6 438.876 127.242 7
 -2 -12 6 144.68 103.263 7
 -2 12 7 1901.54 245.59 2
 2 12 7 1094.44 188.437 2
 -2 -12 7 1355.01 206.276 7
 2 -12 7 1603.35 233.066 7
 -2 -12 8 57.5866 92.6434 7
 2 -12 8 162.672 116.132 7
 2 12 8 -58.192 129.822 2
 -2 13 0 36906 889.085 2
 -2 13 0 35873 943.69 1
 2 13 0 35964.3 938.421 1
 2 -13 0 35648.1 822.853 3
 -2 -13 0 35221.3 817.166 8
 2 13 0 36290.1 914.08 10
 2 13 1 5212.72 308.589 10
 -2 13 1 5242.6 311.414 2
 -2 13 -1 5270.14 277.514 2
 2 -13 -1 4850.26 239.874 3
 2 13 -1 5067.05 314.998 1
 2 13 1 5192.99 321.108 1
 -2 13 1 5760.08 335.264 1
 -2 13 -1 5610.84 333.926 1
 -2 -13 1 4786.7 262.812 8
 2 13 -1 5341.94 303.467 10
 2 13 -2 9734.25 435.108 1
 2 13 2 8898.22 419.998 1
 -2 13 -2 9000.22 432.035 1
 -2 13 2 9851.08 450.447 1
 2 13 -2 9270.02 404.992 10
 -2 13 2 9482.2 441.955 2
 2 13 -3 17.0494 74.5354 10
 -2 13 3 -23.5576 81.4186 2
 2 13 3 60.9261 72.4919 1
 2 13 -3 59.8131 75.4847 1
 2 13 -4 64.7312 81.6907 10
 2 13 4 76.2317 98.8404 2
 2 13 4 20.0569 87.6826 1
 2 13 -4 -38.9741 95.2469 1
 -2 13 4 25.7471 82.8408 2
 -2 13 5 -28.2738 107.045 2
 2 13 5 54.2372 93.7255 2
 -2 -13 5 -45.5709 81.3325 7
 2 13 5 38.5957 84.3646 1
 2 13 -5 92.7799 81.1214 1
 -2 -13 6 6481.57 405.878 7
 2 13 6 7823.34 459.291 2
 -2 13 6 6606.99 445.102 2
 2 -13 6 7212.6 457.024 7
 -2 13 7 129.835 126.256 2
 2 13 7 59.9255 113.439 2
 2 -13 7 -31.3994 104.84 7
 -2 -13 7 -27.5089 112.493 7
 -2 14 0 75.5953 79.1164 2
 2 -14 0 88.7666 60.5179 3
 -2 14 0 116.359 77.7171 1
 2 14 0 182.457 88.7261 1
 -2 14 1 4147.53 303.763 1
 -2 14 -1 3924.68 298.494 1
 2 -14 1 3807.87 250.069 3
 -2 -14 1 3771.38 246.1 8
 -2 14 -1 3803.76 247.846 2
 -2 14 1 3634.68 274.843 2
 2 14 -1 3905.41 294.855 1
 2 14 1 3536.5 284.098 1
 -2 14 2 1065.97 166.178 2
 2 14 -2 944.76 152.363 1
 2 14 2 1455.5 187.764 1
 -2 14 2 997.642 161.14 1
 -2 14 -2 1355.99 177.126 1
 2 14 3 18439 654.843 1
 2 14 -3 18115.4 650.23 1
 2 14 3 18463.2 696.524 2
 -2 14 3 19629.8 707.759 2
 -2 14 4 166.834 108.187 2
 2 14 4 137.972 101.562 2
 2 14 4 177.128 102.697 1
 2 14 -4 279.665 110.31 1
 -2 -14 5 8691.94 457.844 7
 2 14 5 10503.6 469.07 1
 2 14 -5 9636.56 443.902 1
 -2 14 5 10239.2 540.316 2
 2 14 5 9383.79 518.661 2
 -2 14 6 -65.2992 120.129 2
 2 14 6 30.8049 106.467 2
 2 -14 6 -90.5261 120.424 7
 -2 -14 6 -26.4934 97.4789 7
 2 14 7 1336.41 227.696 2
 -2 14 7 1159.13 219.94 2
 -2 -14 7 818.494 184.026 7
 2 -14 7 1390.39 231.366 7
 2 15 0 19809 718.804 1
 -2 15 0 20326.9 666.83 2
 -2 15 0 19757.5 724.508 1
 2 15 1 1135.6 175.034 1
 -2 15 -1 894.157 160.238 1
 -2 15 1 743.204 170.22 1
 2 15 -1 1054.27 171.205 1
 -2 15 -1 1103.52 146.593 2
 -2 15 1 1395.4 184.288 2
 2 15 -2 9940.14 488.211 1
 2 15 2 9329.22 476.984 1
 -2 15 2 9849.2 494.378 2
 -2 15 3 -27.5057 95.0628 2
 2 15 3 -74.7774 94.3688 1
 2 15 -3 -24.4295 84.4313 1
 2 15 3 111.555 105.587 2
 2 15 -4 -46.9655 91.3462 1
 2 15 4 -120.945 110.069 1
 -2 15 4 -89.5664 124.965 2
 2 15 4 59.4084 106.032 2
 -2 15 5 96.4938 114.824 2
 2 15 5 62.6148 92.6751 2
 -2 -15 5 202.978 103.77 7
 2 15 5 161.094 114.355 1
 -2 15 6 4157.74 377.295 2
 2 15 6 3557.4 347.993 2
 -2 -15 6 4636.6 355.07 7
 2 -15 6 4013.1 356.194 7
 2 16 0 27.7031 107.758 1
 -2 16 0 22.2955 82.0326 2
 -2 16 -1 2700.5 233.118 2
 -2 16 1 2719.47 255.984 2
 2 16 -1 2593.47 272.07 1
 2 16 1 2303.82 256.324 1
 -2 16 2 487.814 149.47 2
 2 16 2 909.224 172.445 1
 2 16 -2 979.379 173.707 1
 2 16 2 841.072 166.303 2
 2 16 3 11063.1 572.3 2
 2 16 3 11787.1 552.523 1
 2 16 -3 11336.2 544.8 1
 -2 16 3 11907.9 580.643 2
 -2 16 4 63.5379 89.649 2
 2 16 4 -31.6281 132.381 2
 2 16 4 -26.1246 104.257 1
 2 16 -4 -25.3457 110.803 1
 -2 -16 5 5685.56 396.063 7
 2 16 5 7211.54 418.066 1
 -2 16 5 6749.71 473.691 2
 2 16 5 6652.86 467.361 2
 2 17 0 16857.4 720.295 1
 -2 17 0 15898.6 625.642 2
 2 17 1 868.356 173.524 2
 -2 17 1 845.022 168.639 2
 2 17 1 659.294 158.586 1
 2 17 -1 803.976 180.549 1
 -2 17 2 4998.5 374.631 2
 2 17 2 5285.65 395.702 2
 2 17 2 4294.9 354.798 1
 2 17 -2 4530.12 358.882 1
 2 17 3 -57.9784 109.753 1
 2 17 -3 28.3581 94.6862 1
 -2 17 3 -62.2635 130.304 2
 2 17 3 -31.8012 126.912 2
 2 17 4 27.8943 114.069 1
 2 17 -4 27.0315 105.146 1
 -2 17 4 66.8623 115.542 2
 2 17 4 -33.377 115.355 2
 -2 -17 5 299.503 137.507 7
 2 18 0 109.984 106.958 2
 2 18 0 224.705 118.114 1
 -2 18 0 -25.0825 100.105 2
 2 18 1 1543.6 224.254 2
 2 18 -1 1842.75 222.913 2
 2 18 1 1473.32 231.446 1
 2 18 -1 1527.5 233.454 1
 -2 18 1 1438.91 213.52 2
 2 18 2 31.5631 112.669 1
 2 18 -2 62.2212 121.018 1
 -2 18 2 150.947 111.082 2
 2 18 2 94.6364 112.606 2
 2 18 3 7831.49 485.597 1
 2 18 -3 7953.56 483.355 1
 -2 18 3 8222.09 514.39 2
 2 18 3 7616.09 504.182 2
 2 19 0 7441.35 458.501 2
 -2 19 1 403.479 147.844 2
 3 0 0 3.02827 18.5262 8
 -3 0 -1 92563.1 1367.68 3
 3 0 -1 91975.3 1349.3 7
 3 0 1 92036.8 1360.85 7
 3 0 -1 94472.5 1399.1 9
 -3 0 1 91181.1 1349.48 6
 3 0 1 92940.1 1350.16 6
 -3 0 -1 94314.2 1384.79 4
 3 0 2 162429 2402.23 5
 -3 0 -2 166585 2385.87 4
 -3 0 2 160985 2397.06 7
 3 0 2 161614 2379.6 4
 3 0 2 167185 2412.65 7
 3 0 -2 163077 2400.66 7
 3 0 2 166770 2406.79 6
 -3 0 2 161532 2404.84 6
 3 0 -3 47569.4 840.636 2
 3 0 3 46087.9 815.662 5
 -3 0 -3 47003.6 816.092 5
 -3 0 -3 47832.5 776.566 4
 -3 0 -3 47822.9 847.852 7
 -3 0 3 46755.2 842.79 6
 3 0 3 46567.4 840.351 6
 -3 0 3 46866 835.733 7
 3 0 3 46764.2 841.805 7
 3 0 -3 45737.1 829.539 7
 3 0 -4 52946.8 967.25 2
 3 0 4 52843.3 851.887 2
 -3 0 -4 53864.7 960.687 5
 -3 0 -4 54489 887.197 4
 -3 0 -4 54456.4 1009.29 7
 -3 0 4 53477.5 1004.63 6
 3 0 4 54027.2 1006.09 6
 -3 0 4 53426.2 991.203 7
 3 0 4 54847.5 1004.58 7
 3 0 4 55259.4 966.832 5
 3 0 -4 54404.4 1001.38 7
 3 0 -5 11390.2 221.671 10
 -3 0 -5 11761.4 392.075 7
 -3 0 -5 11297.5 275.257 4
 3 0 -5 12076.1 391.018 7
 3 0 -5 11770.9 346.544 2
 3 0 5 11537.3 260.113 2
 -3 0 -5 11656.1 350.115 5
 -3 0 6 15372.4 491.918 7
 3 0 6 15069.6 495.868 7
 3 0 6 15509.2 511.928 6
 -3 0 6 14925 502.869 6
 3 0 -6 14754.8 426.468 2
 3 0 -6 14633.5 489.885 7
 -3 0 -6 15125.9 451.8 5
 -3 0 -6 14674.4 339.408 4
 3 0 -6 15006.2 465.449 5
 3 0 -7 12361.6 480.648 7
 -3 0 -7 12673.2 436.945 5
 3 0 -7 12247.2 444.368 5
 -3 0 7 12978.1 508.157 6
 3 0 7 13019.4 504.028 6
 3 0 7 13100.7 498.26 7
 -3 0 -8 98.9685 85.8733 5
 3 0 8 440.742 118.946 7
 3 0 8 335.45 111.138 6
 -3 0 8 96.04 88.3846 6
 3 0 9 6322.44 402.064 7
 3 0 9 6249.46 409.535 6
 -3 0 9 5788.78 402.801 6
 -3 0 10 3728.51 343.969 6
 3 0 10 3146.75 319.969 6
 3 1 0 32.5275 19.8874 8
 3 -1 0 25.2381 15.1161 8
 -3 1 0 64.1969 22.9677 3
 -3 -1 0 36.4653 18.4807 4
 -3 -1 -1 110588 1591.15 7
 3 1 -1 108223 1580.97 7
 3 1 1 112518 1659.81 8
 3 1 -1 109959 1637 9
 3 -1 -1 110662 1638.84 9
 -3 -1 -1 112001 1632.22 4
 3 -1 -1 108123 1596.73 6
 -3 -1 -1 109648 1599.26 6
 -3 -1 -1 111032 1588.84 3
 -3 -1 1 107347 1580.6 7
 3 1 1 111454 1593.16 7
 3 -1 2 14569.7 300.781 5
 3 1 2 14409.1 320.442 5
 3 1 2 14817.1 315.639 7
 -3 -1 2 14075.8 305.087 7
 3 -1 -2 13998.1 313.643 7
 -3 -1 -2 15021 319.242 6
 3 -1 -2 14425.3 314.267 6
 3 -1 -2 14927 342.092 2
 3 1 2 14677.5 317.332 6
 -3 1 2 14009.5 314.154 6
 -3 -1 -2 14628.2 314.401 7
 3 -1 2 14792.7 324.903 7
 3 1 2 14275.1 261.805 3
 -3 -1 -2 14355.3 305.467 4
 3 -1 3 3184.06 149.434 6
 3 1 3 3182.13 149.922 6
 -3 -1 3 2951.13 143.906 6
 -3 1 3 3215.15 153.798 6
 3 1 -3 3317.78 147.574 7
 3 -1 3 3191.72 153.163 7
 -3 -1 -3 3427.58 154.324 7
 3 1 3 3036.81 142.496 5
 -3 -1 -3 3155.23 143.653 5
 3 -1 3 2961.11 130.488 5
 3 -1 -3 3326.46 154.768 2
 3 -1 3 2978.69 78.5719 2
 -3 1 -3 3377.6 116.277 4
 -3 -1 -3 3496.89 132.515 4
 3 -1 -3 3266.44 152.446 7
 -3 -1 3 3369.04 147.577 7
 3 1 3 3417.7 153.768 7
 -3 -1 4 59707.7 1089.7 6
 3 -1 4 58961.6 1087.88 6
 -3 1 4 59231 1094.86 6
 3 1 4 60069.3 1090.49 6
 3 1 4 60776.4 975.751 2
 3 1 4 60136.2 1090.77 7
 -3 -1 4 59249.8 1074.83 7
 -3 1 -4 59413.2 954.098 4
 3 1 4 60453.5 1067.65 5
 3 -1 4 61096.9 1036.72 5
 3 1 -4 59752.8 1049.72 2
 3 -1 -4 59274.5 1068.44 2
 3 -1 4 58379.5 1087.91 7
 3 1 -4 60771.7 1087.46 7
 -3 -1 -4 60631.2 1100.43 7
 3 -1 -4 59047.6 1088.92 7
 -3 -1 -4 60523.3 1062.98 5
 -3 1 -4 60781.6 1033.35 5
 -3 -1 -4 60460.9 991.647 4
 3 1 5 47.5159 33.5236 2
 3 1 -5 135.782 51.0901 2
 3 -1 -5 -10.1561 52.0643 2
 3 -1 -5 47.1968 18.9045 1
 -3 1 -5 36.907 41.17 5
 -3 -1 -5 -10.5726 45.2483 5
 3 1 -5 12.2292 44.9967 7
 3 -1 -5 138.604 58.4276 7
 -3 -1 -5 50.7958 48.0795 7
 -3 -1 -5 -6.26196 26.2127 4
 3 1 5 21.3091 17.7408 10
 3 -1 -5 13.7288 23.5288 10
 3 1 -6 14269 407.415 2
 3 -1 -6 14182.4 427.67 2
 -3 -1 6 13977.6 471.574 7
 3 1 6 14701.4 492.893 7
 3 -1 6 14974.7 496.947 7
 3 -1 -6 15207 496.508 7
 -3 1 -6 15066.7 433.73 5
 -3 -1 -6 14719.6 453.311 5
 3 1 -6 14184.6 446.068 5
 3 -1 -6 14811.8 467.779 5
 -3 -1 -6 14735.4 491.062 7
 3 1 -6 14115.3 479.042 7
 -3 -1 -6 14017.3 348.787 4
 -3 1 6 14477.7 494.768 6
 3 1 6 14428.7 493.352 6
 -3 -1 6 14445.4 497.688 6
 3 -1 6 14777.2 499.642 6
 3 -1 7 9132.03 418.378 6
 -3 -1 7 9171.59 425.67 6
 3 1 -7 9013.42 367.468 5
 3 -1 -7 9495.07 390.015 5
 -3 -1 -7 8274.01 357.945 5
 -3 1 -7 9613.9 361.188 5
 -3 -1 7 9332.04 407.879 7
 3 1 7 9331.1 414.921 7
 3 -1 7 9278.85 419.48 7
 3 1 7 9188.74 424.888 6
 -3 1 7 8401.29 405.652 6
 3 -1 -7 9304.9 412.889 7
 3 -1 8 479.871 121.185 6
 3 1 8 382.649 106.782 6
 -3 1 8 479.802 121.168 6
 -3 -1 8 192.474 93.6697 6
 -3 1 -8 343.022 92.3801 5
 -3 -1 8 111.108 106.862 7
 3 -1 8 140.613 102.531 7
 3 1 8 298.227 108.398 7
 -3 1 9 5982.9 395.018 6
 3 -1 9 5221.2 377.932 6
 3 1 9 5861.07 394.368 6
 -3 -1 9 4905.03 368.473 6
 3 -1 9 4782.92 358.531 7
 -3 -1 10 1652.63 238.354 6
 3 -1 10 1609.51 235.02 6
 -3 -2 0 32.5333 24.1396 4
 3 -2 0 -3.64867 20.0716 9
 3 2 0 7.22142 28.0898 9
 3 -2 0 34.6577 21.7341 3
 -3 2 0 12.0699 18.9985 3
 -3 -2 0 4.37891 30.5196 8
 3 -2 1 150999 2220.19 3
 -3 -2 -1 152011 2167.71 7
 -3 -2 -1 155407 2244.04 8
 -3 -2 1 151108 2183.35 4
 -3 -2 1 147739 2159.14 7
 -3 2 1 149193 2127.39 8
 3 2 1 151926 2241.69 8
 -3 -2 -1 153246 2218.54 4
 3 -2 -1 150205 2237.36 2
 3 -2 1 150436 2160.41 2
 3 2 -1 153104 2207.07 9
 3 -2 -1 153127 2211.25 9
 3 -2 -2 10435 281.756 2
 3 -2 2 10235.1 229.823 5
 3 2 2 10262.1 265.645 5
 3 2 2 10916.6 256.668 7
 3 -2 -2 10335 261.944 6
 -3 -2 -2 10491 264.767 6
 -3 -2 -2 10559.5 257.938 4
 -3 -2 2 10308.3 246.436 7
 -3 -2 -2 10969.8 257.952 7
 -3 2 2 10644.3 266.979 9
 -3 -2 2 10254.1 264.085 9
 3 2 2 10796.8 285.659 8
 -3 2 3 5373.63 205.299 6
 3 2 3 5541.2 206.206 6
 3 2 3 5481.21 125.058 3
 -3 -2 -3 5500.85 201.354 5
 3 2 3 5445.36 200.317 5
 -3 -2 -3 5479.96 203.902 6
 3 -2 -3 5631.92 207.45 6
 3 -2 3 5756.98 214.223 7
 -3 -2 -3 5431.2 200.433 7
 -3 -2 3 5402.28 195.301 7
 3 -2 3 5431.23 171.456 5
 3 -2 -3 5457.45 209.484 2
 -3 -2 -3 5638.62 184.868 4
 3 -2 -3 5365.02 206.13 7
 3 2 3 5651.01 203.518 7
 3 2 -3 5600.82 128.593 4
 3 -2 -3 5592.87 163.656 1
 3 -2 3 5694.5 161.868 1
 -3 -2 -4 51801.8 882.473 4
 -3 2 4 50830 970.653 6
 3 2 4 49675.5 959.706 6
 -3 -2 -4 51201.4 964.026 6
 3 -2 -4 50718.1 835.243 10
 3 -2 4 50933.4 774.157 10
 3 -2 -4 49210 942.866 2
 -3 -2 -4 49778.6 938.042 5
 3 -2 -4 50678.9 810.832 1
 3 -2 -4 50897.7 970.678 7
 -3 -2 4 51518.3 947.558 7
 3 2 4 52174.3 960.349 7
 -3 -2 4 49547 956.157 6
 3 -2 -4 51386.2 970.31 6
 3 -2 4 49735.9 954.543 6
 -3 2 -4 50470.5 881.274 5
 3 2 4 51052.1 946.504 5
 3 -2 4 52921.6 891.577 5
 3 -2 4 50022 966.591 7
 -3 -2 -4 50697.7 961.307 7
 3 2 -4 49858.1 755.103 4
 -3 2 -5 10875.5 322.861 5
 -3 -2 -5 11721.4 372.024 5
 3 -2 -5 10902.4 370.925 5
 -3 -2 -5 10801.1 303.31 4
 3 -2 -5 11498.5 393.164 7
 -3 -2 -5 11797.3 395.584 7
 3 -2 -5 10584.5 356.144 2
 3 2 5 11229.2 308.162 2
 3 2 -5 11938.9 340.199 2
 3 -2 -5 11349.9 260.491 10
 3 2 6 15780 400.02 2
 3 2 -6 16464.3 429.78 2
 -3 -2 -6 15461.3 481.936 5
 -3 2 -6 14785.6 429.759 5
 -3 -2 -6 15562.4 389.894 4
 3 2 6 16073.1 518.428 7
 -3 -2 6 14907.9 494.393 7
 3 2 6 16118 529.278 6
 -3 2 6 16582 536.79 6
 3 -2 -6 15344.7 515.664 7
 3 -2 6 15718.4 527.337 7
 -3 -2 -6 15679.5 514.146 7
 3 2 -6 16168.1 466.29 5
 3 -2 -6 15153.5 490.99 5
 3 -2 6 16400.8 531.34 6
 -3 -2 6 17475 545.593 6
 3 -2 -7 5891.59 333.397 7
 -3 -2 7 5738.96 317.422 7
 3 -2 7 5830.01 331.589 7
 3 -2 -7 6288.15 321.798 5
 3 2 -7 6109.99 292.629 5
 -3 2 -7 6313.71 279.478 5
 -3 -2 -7 6491.7 317.362 5
 3 -2 7 6396.56 349.698 6
 -3 -2 7 5785.76 338.297 6
 -3 -2 -7 5634.35 318.45 7
 3 2 7 6574.89 348.771 6
 -3 2 7 5561.76 329.764 6
 3 -2 8 194.627 104.17 6
 -3 -2 8 293.527 113.47 6
 3 2 8 264.694 105.249 6
 -3 2 8 290.637 114.413 6
 3 2 -8 271.764 89.1505 5
 -3 -2 8 133.729 89.0099 7
 3 -2 8 287.565 102.611 7
 3 -2 9 5903.87 406.703 7
 -3 -2 9 7400.83 453.137 6
 3 -2 9 6892.57 434.018 6
 3 -2 10 2767.39 300.51 7
 3 -2 10 3503.42 340.089 6
 -3 -2 10 2928.9 310.856 6
 3 -3 0 -13.8858 27.3979 3
 -3 -3 0 29.6181 18.8786 4
 3 3 0 -7.14533 21.3865 9
 3 -3 0 3.63734 21.0354 9
 -3 -3 0 -15.476 26.4445 8
 3 -3 0 -15.776 34.163 1
 3 -3 0 12.7372 25.1317 2
 -3 3 0 4.50455 24.4508 2
 3 3 1 210773 3057.06 8
 -3 -3 -1 212739 3061.98 8
 3 -3 -1 209290 3060.15 2
 -3 3 1 212148 3068.7 2
 -3 -3 1 207638 2995.03 4
 3 -3 1 207017 2974.73 2
 3 3 1 210409 3035.76 5
 -3 3 1 206608 3027.76 3
 3 -3 1 206415 3044.76 1
 3 -3 -1 208535 3048.79 1
 -3 -3 -2 16936.7 381.91 6
 3 -3 -2 16605.8 377.707 6
 -3 -3 2 17128 312.817 4
 3 -3 -2 17397.3 403.165 2
 -3 -3 -2 17367.7 366.672 7
 -3 3 2 17910.6 413.95 2
 3 3 2 17530.1 395.223 8
 -3 -3 2 16897.2 357.927 7
 3 -3 2 17226.5 316.457 5
 3 3 2 16695.6 378.804 5
 3 -3 -2 17246 367.902 1
 3 -3 2 16809.4 361.303 1
 -3 -3 2 17753.5 372.33 9
 -3 3 2 16902.9 370.082 9
 3 -3 -3 3520.96 168.936 7
 -3 -3 -3 3609.99 172.581 6
 3 -3 -3 3706.86 172.791 6
 3 -3 3 3839.32 179.415 7
 -3 3 3 3368.1 172.658 2
 -3 -3 -3 3394.58 162.978 5
 3 -3 3 3721.14 129.667 5
 3 3 3 3551.66 163.89 5
 3 -3 -3 3707.3 145.409 10
 3 -3 3 3467.52 121.579 10
 3 3 3 3470.31 170.36 8
 3 -3 -3 3727.12 177.675 2
 3 -3 -3 3599.06 138.381 1
 3 -3 3 3498.12 134.115 1
 -3 -3 3 3653.67 159.934 7
 -3 -3 -3 3985.9 169.872 7
 3 -3 4 46768.3 923.017 7
 -3 -3 -4 45594 898.095 7
 -3 -3 4 46944.1 888.073 7
 -3 -3 -4 46932.4 919.312 6
 3 -3 -4 45605.1 912.507 6
 3 -3 -4 47225.8 775.605 1
 3 -3 4 47118.8 765.636 1
 3 3 4 45844.6 891.22 5
 3 3 4 47280.2 785.605 10
 3 -3 4 45931.3 730.985 10
 3 -3 -4 45311.5 794.092 10
 3 3 4 45516.9 688.386 3
 3 -3 -4 46847.9 907.601 2
 -3 -3 -4 47999.9 902.57 5
 3 -3 -4 46115.7 917.949 7
 3 3 5 4472.18 138.98 1
 3 -3 -5 4391.06 235.685 6
 -3 -3 -5 4664.04 243.092 6
 3 3 5 4218.59 193.601 2
 3 -3 -5 4359.5 159.32 10
 3 3 5 4176.12 146.885 10
 -3 -3 -5 4891.16 235.063 5
 -3 -3 -5 4535.7 192.258 4
 3 3 -5 4342.91 194.48 2
 3 3 5 4213.56 222.234 5
 3 -3 -5 4582.76 234.828 5
 3 -3 5 5021.72 254.524 7
 -3 -3 -5 4860.29 243.055 7
 3 -3 -5 4526 244.041 7
 -3 -3 -6 28694.4 741.202 7
 3 -3 6 27924.3 751.561 7
 3 -3 -6 27046.2 730.286 7
 3 3 -6 28613.8 659.331 5
 3 -3 -6 28436.6 721.988 5
 -3 3 6 27094.6 742.707 6
 3 3 6 27855.9 747.06 6
 -3 3 -6 28245.1 623.378 5
 3 -3 6 27126 740.198 6
 -3 -3 6 29025.6 754.936 6
 3 3 6 28957.5 623.724 2
 3 3 -6 27529.7 609.4 2
 -3 -3 6 28877.2 727.774 7
 -3 -3 -6 27955.6 706.687 5
 3 3 -7 9589.16 362.764 5
 3 -3 -7 9694.35 408.183 5
 -3 -3 -7 8877.36 407.468 7
 3 -3 -7 9363.54 420.427 7
 3 -3 7 9078.33 424.879 6
 -3 -3 7 8900.78 426.706 6
 -3 -3 -7 8762.32 387.363 5
 3 -3 7 9379.33 437.287 7
 -3 -3 7 8312.25 396.698 7
 3 -3 8 321.48 105.9 6
 -3 -3 8 174.755 113.659 6
 3 3 -8 408.8 92.7053 5
 3 -3 8 98.148 95.5182 7
 -3 -3 8 361.475 108.634 7
 -3 -3 9 6550.87 431.282 6
 3 -3 9 7220.94 451.178 6
 3 -3 9 7026.61 441.311 7
 -3 -3 9 7178.53 427.16 7
 3 -3 10 3466.26 336.928 6
 -3 -3 10 4167.07 366.664 6
 3 -3 10 3854.48 348.667 7
 3 -4 0 30.1558 28.4791 10
 -3 -4 0 23.9341 28.2542 8
 3 -4 0 12.5638 29.663 1
 -3 4 0 10.5461 26.1994 2
 3 -4 0 7.15255 20.4349 9
 3 4 0 -3.50462 21.4407 9
 3 -4 0 5.48747 23.4847 3
 -3 4 1 72787.1 1153.24 9
 3 4 1 75780 1186.34 5
 -3 4 1 74206.9 1185.59 3
 -3 4 1 74236.4 1220.41 2
 -3 4 -1 75333.1 1146.17 2
 3 -4 -1 74437 1210.3 1
 3 -4 1 74606.7 1209.04 1
 3 4 1 76191.5 1209.53 8
 -3 -4 -1 74810 1212.96 8
 3 -4 -1 74551.4 1212.08 10
 3 -4 1 75857.5 1199.55 10
 3 -4 -1 74665.9 1219.19 2
 -3 -4 1 73999.5 1154.62 4
 3 -4 -2 20322.2 435.348 1
 3 -4 2 20138.9 430.898 1
 3 -4 -2 19916.5 445.811 6
 -3 -4 -2 20558.7 454.457 6
 -3 -4 -2 21097.1 432.848 7
 3 -4 -2 20006.5 437.781 10
 3 -4 2 20281.4 413.759 10
 -3 -4 2 20226.3 371.733 4
 -3 -4 2 20675.4 418.686 9
 -3 4 2 20877.8 423.668 9
 3 -4 -2 21397 477.161 2
 -3 4 2 20240.3 416.128 3
 -3 4 2 20694.2 474.558 2
 3 4 2 20303.3 444.219 5
 3 -4 2 20445.4 348.563 5
 3 4 2 20892.3 456.358 8
 -3 -4 -3 2447.39 140.153 7
 3 -4 -3 2779.14 155.716 6
 -3 -4 -3 2724.11 155.515 6
 3 -4 3 2693.48 100.337 5
 3 4 3 2855.72 151.91 5
 -3 -4 -3 2727.74 150.609 5
 3 -4 -3 2613.88 126.471 1
 3 -4 3 2941.23 130 1
 3 4 3 2786.08 154.666 8
 3 -4 -3 2647.55 161.988 2
 3 -4 3 2588.99 99.557 4
 -3 -4 3 2728.04 143.569 7
 -3 4 3 2903.53 166.311 2
 3 -4 -3 2774.65 135.336 10
 3 -4 3 2675.36 113.653 10
 3 -4 -4 31189.9 688.935 5
 3 -4 -4 31419.5 709.53 7
 -3 -4 -4 31431.8 687.858 5
 -3 -4 -4 33385.5 704.611 7
 -3 -4 4 31883.7 677.006 7
 3 -4 4 31558.7 579.021 1
 3 -4 -4 31144.1 587.644 1
 -3 -4 -4 31174.6 704.611 6
 3 -4 -4 30028.5 701.885 6
 3 -4 4 32041.2 548.623 10
 3 4 4 29800.9 592.532 10
 3 -4 -4 31867.6 611.95 10
 -3 4 4 31173.7 707.16 2
 3 4 4 32567.2 693.488 8
 3 4 5 1575.28 127.728 2
 -3 -4 -5 1473.7 144.731 6
 3 -4 -5 1560.87 145.286 6
 3 4 5 1687.04 92.575 1
 3 4 -5 1573.71 88.1668 1
 -3 -4 -5 1554.27 140.288 5
 3 -4 -5 1644.34 103.106 10
 3 4 5 1497.21 96.8957 10
 3 -4 -5 1580.71 140.465 5
 3 4 5 1477.12 140.947 5
 3 -4 -5 1552.79 147.691 7
 3 -4 5 1719.63 153.785 7
 -3 -4 -5 1610.38 144.682 7
 3 -4 6 5372.29 298.371 7
 3 -4 -6 5075.74 284.395 7
 -3 -4 -6 5031.35 278.027 7
 3 -4 6 4873.06 280.397 6
 -3 -4 6 4692.06 275.635 6
 -3 -4 6 4279.04 253.802 7
 3 -4 -6 4434.84 261.94 5
 3 4 -6 4786.55 224.722 5
 3 4 -6 4660.54 207.188 2
 -3 -4 -6 5122.91 270.561 5
 -3 -4 -7 8094.57 302.435 4
 -3 -4 -7 8714.75 387.427 5
 -3 -4 -7 8139.88 396.916 7
 3 -4 7 9136.13 435.751 7
 3 -4 -7 8617.65 406.774 7
 3 -4 7 8254.87 415.485 6
 -3 -4 7 8794.55 430.486 6
 3 -4 -7 9221.37 403.44 5
 3 4 -7 9143.56 341.385 5
 -3 -4 7 9808.93 426.358 7
 3 -4 8 276.734 118.861 6
 -3 -4 8 229.44 106.78 6
 3 -4 8 177.443 106.176 7
 -3 -4 8 572.351 130.877 7
 3 4 9 6219.28 386.24 8
 -3 -4 9 6726.13 414.647 7
 3 -4 9 5886.63 411.356 7
 3 -4 9 6155.29 420.201 6
 -3 -4 9 6490.18 434.717 6
 -3 -4 10 1418.43 214.939 7
 3 -4 10 873.954 194.548 7
 3 -4 10 1135.35 207.458 6
 -3 -4 10 1716.35 247.046 6
 3 4 10 1344.92 196.616 8
 3 -5 0 7.37795 32.92 1
 -3 -5 0 6.86422 31.2344 8
 3 5 0 10.0939 19.4597 9
 3 -5 0 10.2944 18.8777 9
 -3 5 0 18.6019 31.7868 2
 3 -5 0 83.2944 33.34 3
 3 -5 0 28.1296 32.6091 10
 -3 -5 -1 70785.7 1166.11 8
 3 5 1 70402.9 1129.01 5
 3 -5 -1 67953.3 1166.62 10
 3 -5 1 68573.2 1149.32 10
 3 -5 -1 69227.3 1130.19 3
 3 -5 1 70534.3 1171.14 1
 3 -5 -1 69870.4 1173.28 1
 -3 5 1 70775.7 1178.4 2
 -3 5 -1 69271.1 1100.12 2
 3 -5 -2 49352.5 896.777 10
 3 -5 2 49779.3 867.462 10
 3 -5 2 50004.3 743.532 5
 3 5 2 51144.1 894.452 5
 3 -5 2 49915.2 890.877 1
 3 -5 -2 50600.3 898.938 1
 -3 5 -2 50355.4 788.385 2
 -3 5 2 49676.8 930.613 2
 -3 5 2 50881.3 852.57 9
 -3 -5 2 51005.6 846.614 9
 -3 -5 2 51297.8 811.895 4
 -3 5 2 49181.3 855.974 3
 3 5 2 50277.2 898.196 8
 -3 -5 3 15794.7 397.65 7
 3 -5 -3 14670.5 419.69 6
 -3 -5 -3 15583.9 430.59 6
 -3 5 3 15419.6 356.951 3
 -3 -5 3 15821.9 291.194 4
 -3 -5 -3 15330.3 409.176 5
 -3 -5 -3 15247.7 403.164 7
 3 -5 -3 15716.8 382.715 1
 3 5 3 16313.1 415.646 5
 -3 5 3 15433.4 279.596 8
 3 5 3 15499.2 407.043 8
 -3 5 3 15608.9 437.998 2
 3 -5 -3 16207 392.905 10
 3 5 3 15666.6 385.978 10
 3 -5 3 15673.7 354.032 10
 3 -5 3 16593.2 382.091 1
 -3 -5 -4 29756.2 699.16 6
 3 -5 -4 28827.9 690.045 6
 -3 5 4 29525.8 574.605 3
 3 -5 -4 28769.3 664.962 5
 3 5 4 30103.9 661.937 8
 3 -5 -4 29478.5 694.907 7
 -3 -5 -4 28504.9 665.769 7
 3 -5 -4 30178.5 588.565 1
 -3 -5 4 29005.7 653.567 7
 3 5 4 29025.8 594.909 10
 3 5 -4 29653.8 554.303 10
 3 -5 -4 28900.1 601.121 10
 3 -5 4 29471.7 542.014 10
 -3 -5 -4 29195.2 665.655 5
 3 -5 -5 830.832 113.527 6
 -3 -5 -5 677.195 103.599 6
 3 5 5 711.696 70.7333 1
 3 5 -5 707.432 69.1369 1
 -3 5 5 717.339 111.268 2
 3 -5 -5 786.203 82.2405 10
 -3 -5 5 707.859 99.0348 7
 3 -5 5 764.775 112.701 7
 -3 -5 -5 640.558 99.3878 5
 3 -5 -5 566.892 92.2334 5
 -3 -5 -5 612.383 95.8828 7
 3 -5 -5 720.167 105.011 7
 3 5 5 646.557 73.5826 10
 3 5 -6 17970.7 465.633 5
 3 -5 -6 17374.8 549.864 5
 3 -5 -6 17413.9 572.482 6
 -3 -5 -6 17845.8 576.742 6
 3 5 6 18865.2 520.9 2
 3 5 6 18367.6 547.537 8
 -3 -5 -6 18324.7 559.531 5
 3 -5 6 17593 593.04 7
 3 -5 -6 16982.7 573.755 7
 -3 -5 -6 17481.3 561.551 7
 -3 -5 6 18347.9 568.143 7
 -3 -5 -7 14217.3 434.738 4
 3 5 7 14321.6 511.584 8
 3 -5 7 14064.1 555.35 6
 -3 -5 7 13500.9 551.617 6
 -3 -5 7 14067.9 532.492 7
 -3 -5 -7 13780.6 526.973 7
 3 -5 7 14076.8 566.322 7
 3 -5 8 128.683 97.5159 6
 -3 -5 8 130.76 109.53 6
 3 5 8 347.783 112.604 8
 -3 -5 8 492.618 130.785 7
 3 -5 8 499.441 140.796 7
 3 5 9 5648.32 361.231 8
 -3 -5 9 5836.78 394.07 7
 3 -5 9 6892.26 440.078 7
 3 -5 9 6435.52 428.066 6
 -3 -5 9 6195.22 430.064 6
 -3 -5 10 1364.42 218.076 7
 3 -5 10 2109.15 269.071 7
 3 -5 10 1786.65 255.194 6
 -3 -5 10 2160.85 275.611 6
 3 -6 0 44.8869 21.4112 9
 3 6 0 5.07464 19.7397 5
 3 -6 0 -8.09088 36.1004 10
 -3 6 0 43.3354 32.2262 2
 3 6 0 12.536 17.4661 9
 3 -6 0 -8.64195 35.3402 1
 -3 -6 0 -7.78832 26.9178 8
 3 -6 -1 55620.1 991.639 10
 3 -6 1 53895.1 969.476 10
 3 -6 1 54703.9 989.401 1
 3 -6 -1 55664.1 996.913 1
 -3 6 -1 57377.5 927.521 2
 -3 6 1 55532 993.851 2
 3 6 1 56149.9 937.076 5
 3 -6 -1 56657.3 946.797 3
 3 -6 -1 54005.9 797.631 8
 -3 -6 -1 54960 973.648 8
 -3 6 2 31155 566.804 9
 3 -6 2 31048.1 634.165 1
 -3 -6 -2 29308.7 626.571 8
 3 6 2 30632.6 619.284 8
 3 -6 -2 29588.7 628.001 1
 3 6 2 29964.2 612.736 5
 3 6 2 28700 625.556 10
 3 -6 -2 29629.8 631.196 10
 3 -6 2 29660.1 601.427 10
 -3 -6 2 30924 547.664 4
 -3 6 2 30037 661.523 2
 -3 6 -2 30521.9 534.625 2
 -3 -6 2 30398.8 558.263 9
 3 -6 3 9878.74 295.452 1
 3 -6 -3 9481.51 298.273 1
 -3 6 3 10077.7 273.824 3
 -3 -6 3 9889.39 218.555 4
 -3 6 3 9532.77 281.666 9
 -3 -6 3 9745.72 279.455 9
 3 6 3 9785.79 304.733 10
 3 -6 3 9377.53 273.315 10
 3 6 -3 10105.6 285.716 10
 3 -6 -3 10208.5 311.267 10
 -3 6 3 9259.75 334.292 2
 -3 6 -3 9723.24 195.633 2
 -3 -6 -3 9331.69 332.568 6
 3 -6 -3 9577.17 333.768 6
 3 6 3 9638.4 309.749 8
 3 -6 -3 9844.71 314.905 5
 3 6 3 9562.02 312.681 5
 -3 -6 -3 9781.55 317.439 7
 3 -6 -4 29305.5 681.012 5
 3 6 4 28970.6 684.074 5
 3 6 4 29964 669.047 8
 -3 6 4 29681.6 518.531 8
 3 -6 -4 28928.8 711.922 6
 -3 -6 -4 29025.1 716.44 6
 -3 -6 -4 29307.4 684.018 5
 3 -6 4 30954.5 520.056 4
 -3 6 4 29779.9 585.53 3
 3 -6 -4 29227.4 629.228 10
 3 6 -4 31066.6 591.328 10
 3 6 4 29979.6 633.181 10
 3 -6 4 29716.2 572.453 10
 3 -6 -4 30348.7 720.616 7
 -3 -6 -4 30188.2 697.834 7
 -3 6 5 6135.21 214.536 3
 -3 -6 -5 5867.28 285.643 5
 3 -6 -5 5741.99 283.049 5
 3 -6 -5 6007.75 305.052 7
 3 6 -5 6005.8 212.687 1
 3 6 5 5606.13 213.118 1
 -3 -6 5 6111.66 287.023 7
 -3 -6 -5 6597.88 304.771 7
 3 -6 5 6210.23 315.365 7
 -3 -6 -5 6087.51 308.045 6
 3 -6 -5 5686 292.668 6
 3 6 5 5928.36 277.389 2
 -3 6 5 6138.45 306.676 2
 3 -6 -5 6478.26 240.456 10
 3 6 5 5761.65 227.419 10
 3 -6 6 9959.27 439.794 7
 -3 -6 6 10240.4 411.768 7
 -3 -6 -6 9495.07 406.001 7
 3 -6 -6 10471 412.683 5
 -3 -6 -6 9214.57 391.951 5
 3 -6 -6 10294.9 435.453 7
 3 6 6 10283.2 392.701 8
 3 6 6 9810.19 382.36 2
 3 -6 -6 10023.4 421.639 6
 -3 -6 -6 10112.6 428.988 6
 3 6 7 7767 351.712 2
 -3 -6 -7 8144.07 333.121 4
 3 -6 7 7876.22 421.681 7
 3 6 7 7937.14 368.399 8
 -3 -6 7 7766 394.077 7
 3 -6 7 7249.36 401.424 6
 -3 -6 7 7954.41 414.452 6
 -3 -6 8 143.773 102.602 7
 3 -6 8 109.205 109.002 7
 -3 -6 8 513.551 140.679 6
 3 -6 8 370.231 131.433 6
 3 6 8 217.321 98.2143 8
 3 -6 9 4800.28 388.245 7
 -3 -6 9 4961.5 368.561 7
 3 -6 9 4382.31 361.349 6
 -3 -6 9 5223.91 401.904 6
 -3 -6 10 2044.75 253.306 7
 3 -7 0 25.2128 19.3646 9
 3 7 0 5.46788 18.0937 9
 3 -7 0 8.32872 31.5327 3
 -3 7 0 16.6942 41.4727 2
 3 -7 0 27.8872 39.7825 10
 3 7 0 38.1492 39.9192 10
 -3 -7 0 -17.4903 35.762 8
 3 7 0 5.41465 24.6381 5
 3 -7 0 29.8751 39.7418 1
 -3 7 0 -10.0335 41.9959 1
 -3 7 -1 58473.3 986.69 2
 -3 7 1 59143.9 1071.68 1
 -3 -7 -1 58459.2 1033.22 8
 3 -7 -1 59132.8 854.851 8
 3 -7 -1 59421.4 952.01 5
 3 7 1 59508.9 984.11 5
 3 7 1 58644 1057.66 10
 3 7 -1 60037.5 1051.84 10
 3 -7 -1 59716.8 1061.84 10
 3 -7 1 58202.1 1035.12 10
 3 -7 -1 59976.8 1071.86 1
 3 -7 1 60225.4 1068.2 1
 -3 7 1 59949.5 1060.26 2
 3 -7 -1 59642.1 1003.95 3
 -3 7 2 2511.25 163.255 2
 3 -7 2 2656.56 146.381 10
 3 7 -2 2546.3 147.772 10
 3 7 2 2589 157.363 10
 3 -7 -2 2023.46 140.981 10
 -3 7 -2 2493.85 114.439 2
 3 -7 -2 2344.55 149.999 1
 3 -7 2 2870.91 163.241 1
 -3 7 2 2570.89 117.119 9
 -3 -7 2 2434.79 111.347 9
 3 -7 -2 2356.13 131.97 5
 3 7 2 2664.72 145.68 5
 -3 -7 -2 2293.6 143.082 8
 -3 -7 3 54.9726 22.6421 4
 -3 -7 -3 -25.0004 49.8859 6
 3 -7 -3 37.2189 41.4242 6
 -3 -7 3 20.8726 32.8539 9
 -3 7 3 29.0974 31.8018 9
 3 -7 -3 48.9618 43.6922 5
 3 7 3 -9.48246 39.69 8
 3 7 3 -20.3222 41.5527 10
 3 -7 -3 40.3193 50.0819 10
 3 -7 3 -15.8975 37.5341 10
 3 7 -3 42.591 39.4983 10
 -3 7 -3 7.24459 21.6848 2
 -3 -7 -3 -10.5587 43.1787 7
 -3 -7 -4 36257.8 849.049 6
 3 7 -4 37837.4 750.373 1
 3 7 4 37108.9 752.645 1
 3 -7 -4 38719.8 868.126 6
 -3 -7 -4 38365.6 825.281 5
 -3 -7 4 38192.3 752.919 9
 3 7 4 37717.5 790.456 8
 3 7 4 38344.8 825.181 5
 3 -7 -4 38138.4 814.959 5
 -3 7 4 37335.7 699.924 3
 3 7 -4 37402.9 723.463 10
 3 7 4 36307.1 769.526 10
 3 -7 4 37677.1 711.192 10
 3 -7 -4 34745.6 842.266 7
 -3 -7 -4 37508.6 828.812 7
 -3 7 4 37551.1 871.445 2
 -3 -7 -5 574.13 102.912 5
 3 -7 -5 549.776 98.6486 5
 -3 -7 -5 604.024 116.544 6
 3 -7 -5 579.372 108.888 6
 3 7 5 582.317 85.8934 10
 -3 -7 5 593.963 102.951 7
 3 -7 5 640.961 122.3 7
 -3 7 5 495.524 103.866 2
 3 -7 -5 608.56 113.168 7
 -3 -7 -5 481.186 102.1 7
 3 7 5 663.538 99.5902 8
 3 7 5 450.319 95.9929 2
 3 7 -5 606.959 80.8078 1
 3 7 5 641.431 81.8124 1
 3 7 6 10404.1 412.79 2
 -3 -7 -6 10384.9 428.714 5
 -3 -7 6 10228.9 423.43 7
 3 -7 6 9852.36 456.985 7
 -3 -7 -6 10761.5 438.913 7
 3 7 6 9648.67 387.773 8
 3 -7 -6 10595.9 448.856 7
 -3 7 6 10396 454.283 2
 3 -7 -6 10387.2 427.123 5
 -3 -7 -6 10051.9 442.254 6
 3 -7 -6 9827.69 430.681 6
 3 7 7 3970.36 259.294 2
 3 7 7 3502.93 239.591 8
 3 -7 7 3592.98 292.474 7
 -3 -7 7 4220.27 292.592 7
 -3 -7 8 123.106 87.9432 7
 3 -7 8 394.243 120.558 7
 3 -7 8 164.096 106.43 6
 -3 -7 8 363.724 119.782 6
 3 -7 9 3713.92 344.248 7
 -3 -7 9 3279.69 306.302 7
 -3 -7 9 3249.09 323.693 6
 3 -7 9 3240.97 321.667 6
 -3 -8 0 29.2517 38.9132 8
 -3 8 0 28.5349 33.9524 2
 3 -8 0 10.4964 43.9343 10
 3 8 0 65.065 45.3897 10
 3 -8 0 45.371 45.2672 1
 3 -8 0 -9.33285 34.3395 3
 3 8 0 17.2796 30.4093 5
 3 -8 0 13.8916 20.0862 5
 3 -8 -1 46831.7 857.512 3
 3 8 1 44585.1 821.799 5
 3 8 -1 46600.7 766.865 5
 3 -8 -1 46849.5 793.667 5
 -3 -8 -1 45966.4 884.312 8
 -3 8 -1 46919.6 850.187 2
 -3 8 1 47019.3 917.479 2
 3 -8 1 45945.4 725.25 9
 3 8 1 45122.3 725.961 9
 3 -8 1 45471.4 919.848 1
 3 -8 -1 45570.8 921.338 1
 3 -8 1 44687.3 890.019 10
 3 8 -1 45846 905.638 10
 3 8 1 44749.5 908.772 10
 -3 -8 -2 17281.1 463.263 8
 3 -8 2 18570.8 466.448 10
 3 8 2 17617.2 488.529 10
 3 8 -2 17514.5 467.165 10
 -3 8 2 18536.1 382.722 9
 -3 -8 2 18252.3 373.914 9
 -3 8 -2 18082.7 406.311 2
 3 8 2 18821.9 454.433 5
 3 -8 -2 18624.5 435.773 5
 3 8 -3 9796.07 318.467 10
 3 8 3 9904.33 347.205 10
 3 -8 3 9699.56 308.338 10
 3 -8 -3 9637.09 323.952 5
 -3 -8 -3 9237.26 360.431 6
 3 -8 -3 9280.75 361.299 6
 3 8 3 9411.44 314.964 8
 -3 8 3 9685.26 380.219 2
 -3 8 -3 10086.3 244.882 2
 -3 8 3 10009 282.021 9
 -3 -8 3 9726.72 273.724 9
 -3 -8 3 10044.8 250.3 4
 3 8 4 31884.8 716.426 10
 3 8 -4 30753.9 659.147 10
 3 -8 -4 31914.8 712.332 10
 -3 8 4 31594.9 806.25 2
 -3 -8 -4 31548.6 750.333 7
 -3 -8 -4 30314.8 775.125 6
 3 -8 -4 31388.9 787.39 6
 -3 -8 4 32133.2 741.057 7
 -3 8 4 30656.7 658.649 9
 -3 -8 4 31450.4 652.785 9
 3 8 4 31738.4 745.407 5
 3 -8 -4 30892.3 721.866 5
 -3 8 5 10535.4 361.974 9
 -3 -8 5 10387.3 352.594 9
 3 -8 5 10748.2 451.591 7
 -3 -8 -5 10573 440.525 6
 3 -8 -5 10981.2 446.933 6
 3 8 5 10883.3 366.428 10
 3 8 5 10461.5 422.771 2
 -3 -8 5 10983.4 416.75 7
 3 -8 -5 10676.3 439.489 7
 -3 -8 -5 11103.9 423.912 7
 3 8 5 10901.7 382.038 8
 3 -8 -5 10516.8 397.781 5
 -3 8 5 10229.2 443.893 2
 -3 -8 -6 12172 506.552 6
 3 -8 -6 12660.3 508.748 6
 3 -8 6 11268.9 504.686 7
 -3 -8 6 11780.4 471.448 7
 -3 -8 -6 11568.8 476.207 7
 3 -8 -6 12185.4 467.003 5
 3 8 6 12195.1 435.749 8
 -3 8 6 12623.7 519.817 2
 3 8 6 12725.7 483.831 2
 3 8 7 4133.16 280.683 2
 3 -8 7 5088.02 354.352 7
 -3 -8 7 4575.2 311.088 7
 3 -8 8 -28.3416 97.952 6
 -3 -8 8 -28.8889 103.118 6
 -3 -8 -8 70.2048 76.7284 4
 -3 -8 8 25.3678 90.5494 7
 3 -8 8 29.1716 100.821 7
 3 -8 9 4561.46 382.51 7
 -3 -8 9 4690.22 358.131 7
 3 -8 9 4808.46 384.747 6
 -3 -8 9 4883.65 393.121 6
 3 9 0 18.2756 31.2284 5
 3 -9 0 10.4838 22.0508 5
 3 9 0 -37.0529 52.8575 10
 3 -9 0 10.3563 36.9664 3
 -3 -9 0 -10.8195 42.0848 8
 -3 9 0 10.7195 40.5838 2
 3 9 1 27186.9 556.591 5
 3 -9 1 25998.8 425.784 9
 3 9 1 24927.5 430.066 9
 3 -9 -1 27691.3 522.188 5
 3 9 -1 27645.8 495.774 5
 3 -9 -1 27756.9 594.292 3
 -3 9 -1 27835.2 594.734 2
 3 9 -1 26311.9 637.806 10
 3 -9 -1 27101.8 651.216 10
 3 9 1 27305.7 656.148 10
 -3 -9 -1 26815.1 614.024 8
 -3 9 -2 9856.98 287.356 2
 -3 -9 -2 9988.6 332.59 8
 3 9 2 9166.68 349.43 1
 3 9 2 9393.06 305.861 5
 3 -9 -2 9564.81 292.978 5
 -3 9 2 9173.42 234.46 9
 -3 9 2 10302.5 381.059 2
 3 9 -2 9518.76 222.461 5
 3 -9 -2 9673.58 354.028 10
 3 9 -2 9485.73 338.485 10
 3 9 2 9590.39 354.716 10
 3 -9 -3 1807.93 151.177 10
 3 9 3 1715.06 153.57 10
 3 9 -3 1668.87 137.856 10
 -3 9 -3 1700.98 100.625 2
 -3 9 3 1793.27 171.345 2
 3 9 -3 1572.67 145.071 1
 3 9 3 1821.86 149.302 1
 -3 9 3 1853.55 112.124 9
 3 9 3 1803.32 144.52 5
 3 -9 -3 1722.45 135.829 5
 -3 -9 3 1667.18 102.33 4
 3 9 -4 24960.2 621.075 1
 3 9 4 24443.8 620.352 1
 -3 9 4 24735.4 561.521 9
 -3 9 4 24525.4 718.95 2
 -3 -9 -4 26100.3 710.651 6
 3 -9 -4 25144.8 705.123 6
 3 9 -4 25147.3 592.6 10
 3 9 4 25138.7 641.406 10
 3 -9 -4 24586.1 633.37 10
 -3 -9 -4 25270.8 667.342 7
 -3 -9 4 24878.9 652.155 7
 3 -9 -4 25568.1 636.649 5
 -3 9 5 21.165 70.6778 2
 3 9 5 53.1479 55.6256 10
 -3 9 5 22.9159 54.1165 9
 -3 -9 -5 34.6961 57.9355 7
 3 -9 -5 134.464 80.4094 7
 3 -9 -5 216.564 91.5716 5
 3 9 -5 93.0021 57.7716 1
 3 9 5 97.0797 61.268 1
 3 9 5 93.8658 78.5847 2
 3 -9 -5 117.355 81.8742 6
 -3 -9 -5 137.479 78.387 6
 -3 -9 5 170.614 93.8601 7
 3 -9 5 82.5883 71.368 7
 3 9 5 102.218 64.5096 8
 3 -9 6 7287.76 411.506 7
 -3 -9 6 6897.22 361.692 7
 -3 9 6 7117.62 315.367 9
 -3 9 6 7437.22 406.625 2
 3 9 6 7658.43 388.231 2
 3 -9 7 5605.71 382.488 7
 -3 -9 7 5242.63 340.015 7
 3 9 7 5346.8 335.631 2
 3 9 8 158.461 116.073 2
 3 -9 8 146.433 119.79 6
 -3 -9 8 357.687 140.772 6
 -3 -9 -8 268.862 96.9775 4
 3 -9 8 90.799 129.554 7
 -3 -9 8 104.071 106.426 7
 3 -9 9 2958.45 311.838 6
 -3 -9 9 3817.65 360.966 6
 -3 -9 9 4018.73 343.13 7
 3 -9 9 4144.64 368.835 7
 -3 10 0 45.2027 58.6088 1
 3 10 0 29.1538 52.0318 1
 3 10 0 -55.95 55.8211 10
 3 -10 0 40.9454 50.2171 10
 3 -10 0 -11.422 35.3084 3
 3 10 0 12.697 27.754 5
 -3 -10 0 35.6805 41.1055 8
 -3 10 1 21264.5 604.913 1
 -3 10 -1 20607.8 594.745 1
 -3 10 1 21252.4 580.875 2
 -3 10 -1 21347.5 524.555 2
 3 10 -1 21180.9 588.891 1
 3 10 1 20187.6 584.569 1
 3 10 1 20722.8 476.182 5
 3 -10 -1 21154.8 517.127 3
 3 -10 -1 20681.9 577.235 10
 3 10 -1 21658.6 582.129 10
 3 -10 1 20767.9 563.266 10
 3 10 1 20389.7 575.209 10
 -3 -10 -1 20422.1 533.884 8
 3 -10 -1 21428.2 440.629 5
 3 10 -1 20252 409.779 5
 -3 -10 -2 17222.9 479.732 8
 3 10 -2 16404.2 512.067 1
 3 10 2 16524.1 514.634 1
 3 -10 -2 17583.4 431.451 5
 -3 10 2 17737 549.521 2
 -3 10 -2 17157.4 434.898 2
 3 10 -2 18478.9 516.339 10
 3 -10 2 17255.5 496.724 10
 3 -10 -2 17545.3 527.784 10
 3 10 2 17217.1 523.974 10
 3 10 3 4933.16 263.602 1
 3 10 -3 5253.42 267.209 1
 -3 10 3 4784.38 287.916 2
 3 10 -3 4843.67 248.385 10
 3 10 3 5224.14 272.519 10
 3 -10 -3 5504.01 280.424 10
 3 10 3 5348.5 252.465 5
 3 -10 -3 5086.85 233.421 5
 3 -10 -4 14764.8 454.756 5
 -3 -10 -4 14109.7 483.949 7
 3 10 4 13692.8 463.214 10
 3 10 -4 12967.5 414.954 10
 3 10 -4 13315.3 445.791 1
 3 10 4 13890.4 455.757 1
 -3 10 4 14273 539.671 2
 3 -10 -4 12952.8 502.686 6
 -3 -10 -4 13858.8 513.46 6
 3 10 -5 1727.6 151.207 1
 3 10 5 1439 144.151 1
 3 10 5 1633.41 162.757 10
 3 10 5 1686.34 190.784 2
 3 -10 -5 1916.89 175.159 5
 -3 -10 -5 1576.26 173.001 7
 -3 10 5 1748.82 200.344 2
 -3 -10 5 1657.71 178.743 7
 -3 -10 -5 1439.91 172.142 6
 3 -10 -5 1461.65 179.159 6
 -3 -10 6 2649.31 238.271 7
 3 -10 6 3085.47 282.141 7
 3 10 6 2793.47 252.419 2
 -3 10 6 3500.33 293.065 2
 -3 -10 7 6298.06 378.411 7
 3 -10 7 5998.97 410.134 7
 3 10 7 6986.48 399.738 2
 -3 -10 -8 20.8134 83.0716 4
 3 -10 8 152.651 112.338 6
 3 -10 8 93.8853 115.152 7
 -3 -10 8 186.865 121.474 7
 3 10 8 98.3917 100.597 2
 -3 -10 9 3435.4 326.28 7
 3 11 0 -16.5395 51.1287 1
 -3 11 0 -17.0526 66.3307 1
 -3 -11 0 12.9375 61.0909 8
 3 11 0 66.1268 37.7858 5
 -3 11 0 13.748 52.0509 2
 3 11 0 31.2399 68.286 10
 3 -11 0 15.4208 83.7055 10
 3 -11 0 49.9131 53.4034 3
 -3 -11 -1 29310.6 697.252 8
 -3 -11 1 29224.7 721.758 8
 3 11 1 29506.2 768.321 1
 3 11 -1 30005.8 771.984 1
 3 -11 -1 30227.3 767.099 10
 3 -11 1 29437.5 739.875 10
 3 11 1 30411.5 768.057 10
 3 11 -1 30571 758.57 10
 -3 11 1 31224.5 795.056 1
 -3 11 -1 30302.5 786.354 1
 3 11 1 29328.8 617.576 5
 -3 11 1 30474.3 761.468 2
 3 -11 -1 29425 670.017 3
 3 11 -2 14581.9 493.856 1
 3 11 2 13639.1 484.036 1
 -3 11 -2 14571.7 406.212 2
 3 11 -2 14903.9 478.84 10
 3 11 2 13650.3 483.285 10
 3 -11 -2 13777.3 485.687 10
 -3 11 2 14064.3 506.727 2
 -3 -11 -2 13892 431.637 8
 3 -11 -2 13967.8 377.219 5
 3 -11 -3 3104.47 186.72 5
 3 11 3 2741.98 209.875 10
 3 11 -3 3368.66 212.211 10
 3 11 -3 3398.11 232.298 1
 3 11 3 3233.6 225.888 1
 -3 -11 -4 11422.6 446.243 7
 3 11 -4 11816.7 406.416 10
 3 11 4 11827.8 446.809 10
 3 11 -4 10986.5 420.301 1
 3 11 4 11377.4 433.141 1
 -3 -11 -4 12110.5 493.268 6
 3 -11 -4 11232 477.221 6
 -3 11 4 12788.8 524.067 2
 3 -11 -4 11978.9 413.034 5
 3 -11 -5 1854.6 177.621 5
 3 11 -5 1716.8 163.571 1
 3 11 5 1753.52 166.435 1
 -3 -11 5 2068.85 195.898 7
 3 11 5 1494.14 163.582 10
 3 11 5 1353.36 185.76 2
 -3 11 5 1970.32 222.727 2
 -3 11 6 11301.4 548.796 2
 -3 -11 6 9652.39 460.96 7
 3 -11 6 9639.99 505.982 7
 3 11 6 9768.38 484.601 2
 -3 11 7 6583.14 437.639 2
 3 11 7 6813.88 416.598 2
 -3 -11 7 6600.38 395.51 7
 3 -11 7 7099.45 453.329 7
 3 -11 8 96.9893 104.029 7
 -3 -11 -8 134.436 101.961 4
 -3 -11 8 27.2904 103.33 7
 3 11 8 185.376 143.754 2
 -3 12 0 30.8018 65.9105 2
 -3 -12 0 -28.0279 59.9749 8
 -3 12 0 -38.3262 92.089 1
 3 12 0 -37.4198 78.3116 1
 3 12 0 51.9781 67.3938 10
 3 -12 0 -27.0251 57.8291 3
 -3 -12 1 19393.2 570.446 8
 3 12 1 18837.6 616.533 1
 3 12 -1 20262.3 632.618 1
 -3 12 1 19190.2 627.714 1
 -3 12 1 21031.2 621.619 2
 3 12 -1 19201.8 596.463 10
 3 12 1 19184.5 604.644 10
 3 -12 1 19652.3 576.204 3
 3 -12 -1 19115.8 520.738 3
 -3 -12 -1 19257.8 545.176 8
 -3 12 -1 19970 551.579 2
 3 12 -2 2316.42 207.581 1
 3 12 2 2555.14 213.043 1
 -3 12 2 2332.72 212.226 2
 -3 -12 -2 2209.23 168.714 8
 3 12 2 2167.07 196.924 10
 3 12 -2 2065.5 183.621 10
 3 12 3 415.98 104.943 10
 3 12 -3 705.089 111.308 10
 3 12 -3 600.219 110.413 1
 3 12 3 891.518 138.932 1
 -3 12 3 588.214 126.28 2
 -3 12 4 10745.9 504.227 2
 3 12 -4 10995.5 436.587 1
 3 12 4 9859.99 420.031 1
 3 12 -4 9859.41 388.468 10
 -3 -12 -4 9828.99 424.898 7
 3 -12 -4 10516.2 385.866 5
 3 12 5 1656.06 208.55 2
 3 12 5 1531.76 169.598 1
 3 12 -5 1100.97 146.268 1
 -3 12 5 1293.32 196.296 2
 -3 -12 5 1624.42 185.423 7
 -3 -12 6 3185.33 271.712 7
 3 -12 6 3182.35 295.617 7
 -3 12 6 3631.97 321.71 2
 3 12 6 3397.13 299.379 2
 -3 -12 7 3222.55 290.198 7
 3 -12 7 3284.84 324.68 7
 -3 12 7 3370.65 322.673 2
 3 12 7 3626.19 313.01 2
 -3 -12 8 110.833 113.309 7
 3 12 8 28.2917 112.907 2
 -3 -12 -8 -23.8962 92.951 4
 3 -12 8 132.723 114.677 7
 3 13 0 -38.0365 69.9741 10
 3 -13 0 43.6299 56.5695 3
 3 13 0 -41.924 89.7095 1
 -3 13 0 34.1257 66.3698 2
 -3 -13 0 15.1139 67.4357 8
 3 13 -1 17992 596.881 10
 3 13 1 17975.3 607.112 10
 3 -13 1 18478.9 572.599 3
 3 -13 -1 17847.9 514.189 3
 3 13 -1 18209.1 629.756 1
 3 13 1 18310.9 627.171 1
 -3 -13 -1 18768.1 546.05 8
 -3 13 1 19007.3 613.677 2
 -3 13 -1 18650.4 550.642 2
 -3 -13 1 18175.5 565.571 8
 -3 13 2 5672.52 336.281 2
 3 13 -2 6394.64 355.511 1
 3 13 2 5407.3 327.268 1
 3 13 -2 5270.33 303.45 10
 -3 13 3 665.595 139.427 2
 3 13 -3 657.64 112.835 10
 3 13 -3 706.907 131.559 1
 3 13 3 741.798 141.56 1
 3 13 -4 10528.6 454.878 1
 3 13 4 10993.4 469.71 1
 -3 13 4 11310.6 539.182 2
 3 13 -4 10927.8 428.322 10
 3 13 4 10128.7 500.954 2
 -3 -13 5 1048.58 159.089 7
 -3 13 5 1275.51 202.603 2
 3 13 5 1171.51 193.56 2
 3 13 5 960.098 148.101 1
 3 13 -5 1112.7 154.982 1
 3 13 6 6157.37 415.054 2
 -3 -13 6 6650.34 391.722 7
 -3 13 6 6384.56 439.077 2
 3 -13 6 6073.8 423.019 7
 -3 -13 7 3479.75 300.155 7
 3 -13 7 3155.8 313.688 7
 3 13 7 2570.32 294.251 2
 -3 13 7 3024.56 326.296 2
 -3 14 0 -37.6435 60.5603 2
 3 14 0 -69.7222 80.3241 1
 -3 -14 0 -16.1401 64.4134 8
 3 -14 0 -15.5092 55.3615 3
 -3 -14 1 9955.29 414.728 8
 3 -14 1 10490.1 426.111 3
 3 14 -1 10341.5 480.996 1
 3 14 1 10075.9 477.72 1
 -3 14 -1 10055.4 405.321 2
 -3 14 1 9785.82 451.052 2
 3 14 -2 8562.8 435.756 1
 3 14 2 8807.45 442.192 1
 -3 14 2 9066.95 447.358 2
 3 14 -3 2720.98 247.706 1
 3 14 3 3049.48 259.867 1
 -3 14 3 2755.83 262.981 2
 3 14 -4 9508.21 448.807 1
 3 14 4 9320.98 446.539 1
 -3 14 4 9594.63 513.394 2
 3 14 4 9459.25 504.901 2
 -3 -14 5 1848.24 211.941 7
 3 14 5 1797.79 200.274 1
 3 14 -5 2182.71 211.212 1
 -3 14 5 1831.69 253.809 2
 3 14 5 1998.7 243.294 2
 3 14 6 2966.62 304.835 2
 -3 -14 6 2893.64 269.067 7
 -3 14 6 2428.31 291.578 2
 3 -14 6 2231.58 261.966 7
 -3 -14 7 3114.05 293.298 7
 3 14 7 3851.89 351.119 2
 -3 15 0 -20.5311 75.5404 2
 3 15 0 25.4562 78.6913 1
 -3 15 -1 5994.49 327.353 2
 -3 15 1 6129.43 369.34 2
 3 15 -1 5666.29 369.87 1
 3 15 1 6158.61 389.599 1
 -3 15 2 4284.75 319.337 2
 3 15 -2 3522.23 294.626 1
 3 15 2 3770.04 305.893 1
 -3 15 3 499.77 140.272 2
 3 15 3 349.879 130.162 1
 3 15 -3 391.543 131.147 1
 3 15 4 7437.5 473.84 2
 3 15 -4 8507.1 439.44 1
 3 15 4 8131.29 436.417 1
 -3 -15 5 24.2627 86.6056 7
 3 15 5 23.218 99.3655 1
 -3 15 5 32.9111 97.4059 2
 3 15 5 62.7219 111.942 2
 -3 -15 6 2208.51 245.577 7
 -3 15 6 2333.77 295.958 2
 3 15 6 1788.3 252.539 2
 -3 16 0 44.1351 78.7743 2
 3 16 0 111.289 108.225 1
 -3 16 1 6993.15 404.903 2
 3 16 -1 6743 426.38 1
 3 16 1 6896.54 433.917 1
 -3 16 2 5679.81 381.396 2
 3 16 -2 5913.2 399.233 1
 3 16 2 5524.32 393.814 1
 -3 16 3 3054.9 302.198 2
 3 16 3 2751.7 293.467 2
 3 16 3 3324.89 295.671 1
 3 16 -3 2693.6 271.276 1
 -3 16 4 5746.55 421.426 2
 3 16 4 5011.5 395.189 2
 3 16 4 5891.69 386.398 1
 3 16 -4 5838.55 383.233 1
 -3 -16 5 2144.15 237.907 7
 -3 16 5 2248.4 292.68 2
 3 16 5 2090.84 271.405 2
 3 16 5 2033.69 239.144 1
 -3 17 0 47.026 96.1522 2
 3 17 0 -60.2661 93.1485 1
 -3 17 1 7334.58 433.497 2
 3 17 -1 7613.67 478.829 1
 3 17 1 7092.44 463.553 1
 3 17 2 1794.42 239.669 2
 3 17 2 2066.93 253.613 1
 3 17 -2 2244.64 259.63 1
 -3 17 2 1730.03 235.952 2
 3 17 3 160.933 107.474 2
 -3 17 3 62.5705 111.676 2
 3 17 -3 28.4977 107.897 1
 3 17 3 58.3196 122.055 1
 3 17 4 4603.04 399.38 2
 -3 17 4 5463.5 428.144 2
 3 17 4 5994.39 407.107 1
 3 17 -4 5913.61 397.665 1
 -3 -17 5 284.931 128.758 7
 3 18 0 -64.5677 103.874 1
 -3 18 0 -24.8036 93.9079 2
 3 18 1 4468.38 367.081 2
 -3 18 1 4744.64 357.357 2
 3 18 1 4441.88 378.837 1
 3 18 -1 4827.52 394.308 1
 -3 18 2 1872.46 249.25 2
 3 18 2 1300.71 218.344 1
 3 18 -2 1156.35 207.766 1
 3 18 2 1506.74 234.992 2
 3 18 3 277.442 145.683 1
 3 18 -3 632.369 170.054 1
 3 19 -1 4262.7 340.405 2
 -3 19 1 4193.39 344.638 2
 4 0 0 24557 454.259 4
 4 0 0 25953.7 477.485 9
 4 0 0 25044.6 455.938 8
 -4 0 -1 25782.6 454.768 3
 4 0 -1 25982.6 485.254 9
 4 0 -1 24548.7 417.741 7
 4 0 1 25405.5 486.269 8
 -4 0 1 25110.7 414.904 6
 4 0 1 25359.4 414.409 6
 4 0 1 25845.7 430.407 7
 4 0 1 25164.3 466.255 4
 -4 0 1 26989.2 496.326 9
 4 0 2 124085 1846.2 6
 -4 0 2 123266 1845.95 6
 4 0 2 123939 1824.37 3
 4 0 -2 122900 1841.37 7
 -4 0 2 120290 1893.59 9
 4 0 2 123463 1864.18 5
 4 0 2 123273 1848.6 4
 -4 0 -2 124135 1852.94 4
 4 0 2 123753 1854.51 7
 4 0 3 5797.14 202.221 5
 -4 0 -3 5966.78 188.806 4
 4 0 3 6063.36 212.873 6
 -4 0 3 5960.02 213.231 6
 4 0 -3 5886.55 206.189 7
 4 0 3 5676.58 209.173 7
 4 0 4 8.33487 34.8892 5
 -4 0 4 -29.7494 48.4708 6
 4 0 4 19.557 61.7038 6
 4 0 -4 9.54975 37.1488 7
 -4 0 -4 24.6081 30.0728 4
 4 0 4 52.7244 24.4705 2
 4 0 -4 76.9766 53.624 2
 4 0 4 88.4405 62.008 7
 -4 0 4 82.5343 50.448 7
 4 0 -5 32.3805 58.5877 2
 4 0 5 12.529 29.8148 2
 4 0 -5 86.1939 64.0709 7
 -4 0 -5 -12.8342 33.878 4
 4 0 6 29140 742.292 6
 -4 0 6 28567 741.417 6
 4 0 -6 27156.2 717.519 7
 4 0 -6 28046.2 665.654 2
 -4 0 -6 27661.8 553.79 4
 4 0 6 28548 739.357 7
 4 0 -7 1926.28 182.574 5
 4 0 -7 1344.93 141.014 2
 -4 0 7 1589.65 183.075 6
 4 0 -7 1549.62 165.826 7
 4 0 7 1612.05 182.331 7
 4 0 7 1920.39 190.777 6
 4 0 8 18345.2 662.47 7
 4 0 8 17642.1 661.712 6
 -4 0 8 19136.6 677.19 6
 4 0 9 161.117 101.675 7
 -4 0 9 55.425 101.974 6
 4 0 9 110.323 101.49 6
 -4 0 10 3744.92 353.32 6
 4 0 10 3232.66 318.666 6
 4 -1 0 59.9596 21.8137 8
 -4 -1 0 76.3764 27.6124 8
 4 1 0 13.8722 25.4434 8
 -4 -1 0 12.8313 19.4705 4
 4 1 0 50.8469 22.6946 4
 4 -1 0 9.8238 26.6685 9
 4 1 0 24.4605 27.9592 9
 4 1 -1 26679.6 428.014 7
 -4 -1 -1 26660.7 444.044 6
 4 -1 -1 26684.3 442.548 6
 4 1 -1 27555.7 507.812 9
 4 -1 -1 26832.8 504.277 9
 -4 1 1 27829.5 516.28 9
 -4 -1 1 27160.3 511.26 9
 4 1 1 27073.8 441.697 7
 4 -1 1 27388.7 491.294 4
 4 1 -1 27106.8 480.823 4
 -4 -1 -1 27430.6 500.296 4
 4 1 1 25946.2 492.184 4
 4 1 1 27341.1 518.338 8
 -4 -1 -1 27113.8 462.059 3
 4 -1 1 26789 487.501 3
 -4 -1 -2 161.842 34.317 6
 4 1 2 150.593 33.3703 6
 4 -1 -2 148.77 37.8601 6
 -4 1 2 92.3716 33.3965 6
 4 -1 -2 179.448 50.4838 2
 4 1 2 133.814 36.0372 5
 4 -1 2 140.157 36.407 5
 -4 -1 2 213.385 43.9998 9
 -4 1 2 182.036 49.617 9
 4 -1 2 136.556 38.7512 7
 -4 -1 -2 197.337 34.39 7
 4 1 -2 113.322 25.0957 4
 -4 -1 -2 127.876 31.6159 4
 4 -1 2 127.338 36.1069 3
 -4 -1 2 183.032 33.1869 7
 4 -1 -2 216.455 41.7154 7
 4 1 2 139.251 32.7072 7
 4 -1 3 137263 2092.57 6
 -4 -1 3 137061 2091.56 6
 4 -1 3 135934 2060.19 5
 4 1 3 135389 2091.32 5
 -4 -1 -3 136751 2094.11 7
 4 -1 3 131820 2023.27 4
 4 -1 -3 134403 2127.41 2
 -4 -1 3 136086 2074.92 7
 4 -1 -3 135951 2094.05 7
 4 1 3 136761 2090.78 7
 -4 1 3 135267 2114.92 9
 -4 -1 3 137543 2118.82 9
 -4 -1 -3 135882 2053.98 4
 4 -1 3 136795 2107.12 7
 4 1 -3 134274 2075.93 7
 -4 1 3 135467 2093.9 6
 4 1 3 139272 2095.86 6
 4 1 4 283.524 71.0183 6
 -4 1 4 338.609 69.5549 6
 4 -1 4 272.108 73.2095 6
 -4 -1 4 468.971 80.0327 6
 4 -1 -4 305.212 61.0344 7
 -4 -1 4 245.358 61.3867 7
 4 -1 4 401.395 85.5401 7
 4 1 4 503.342 86.0613 7
 -4 -1 -4 398.195 56.0522 4
 4 1 -4 307.751 68.7709 2
 4 -1 -4 406.939 81.7804 2
 4 -1 4 289.861 27.2044 2
 4 1 4 294.375 60.7889 5
 4 -1 4 301.933 53.2544 5
 4 1 -4 368.04 65.9236 7
 -4 -1 -4 326.238 61.9155 7
 4 1 5 46345.7 818.84 2
 4 -1 5 50047.2 920.525 5
 -4 -1 -5 48729 859.851 4
 4 -1 -5 48710.6 986.168 7
 4 -1 -5 48306.5 802.891 10
 4 1 -5 47730.2 936.055 2
 4 -1 -5 49387 962.923 2
 4 1 -5 48507.9 971.68 7
 -4 -1 -5 46515.4 972.407 7
 4 1 6 627.816 120.531 6
 -4 1 6 765.783 127.908 6
 -4 -1 6 635.071 126.172 6
 4 -1 6 649.612 129.131 6
 4 -1 -6 628.258 119.194 5
 -4 -1 6 520.574 108.21 7
 4 -1 6 761.847 132.884 7
 4 1 6 722.473 131.791 7
 -4 -1 -6 605.601 104.155 5
 -4 -1 -6 739.78 79.4221 4
 4 -1 -6 471.355 98.2145 2
 4 1 -6 726.82 100.228 2
 4 1 -6 720.136 109.962 7
 4 -1 -6 700.315 113.188 7
 -4 -1 -6 611.894 108.831 7
 4 1 -7 1993.71 156.973 2
 4 -1 -7 2150.43 197.883 5
 4 1 -7 1925.59 176.289 5
 4 1 7 1549.23 183.409 6
 -4 -1 7 1920.28 194.785 7
 4 -1 -7 1800.4 181.281 7
 4 -1 7 1815.71 193.465 6
 -4 -1 7 1920.43 205.136 6
 4 1 7 1622.54 183.393 7
 4 -1 7 1505.92 178.658 7
 -4 1 7 2202.7 207.658 6
 4 1 8 23.7297 87.3096 6
 4 -1 8 -23.8432 104.235 6
 -4 -1 8 71.7042 79.8056 6
 -4 1 8 95.2804 101.942 6
 4 1 8 45.809 86.7167 7
 4 -1 8 -23.5505 89.1625 7
 4 1 9 2073.16 235.589 6
 4 -1 9 1807.41 236.97 6
 -4 1 9 2132.45 248.629 6
 -4 -1 9 1816.74 228.854 6
 4 -1 9 2029.81 242.607 7
 -4 -1 10 407.978 140.092 6
 4 -1 10 218.018 139.033 6
 4 2 0 145365 2158.22 4
 -4 2 0 145687 2172.52 3
 4 -2 0 142551 2118.39 8
 -4 -2 0 150655 2192.18 8
 -4 -2 0 147083 2161.73 4
 4 2 0 149270 2171.94 9
 4 -2 0 146667 2173.57 9
 4 2 -1 13382.9 287.51 4
 -4 -2 -1 13899.1 311.054 4
 -4 2 1 13614.1 247.15 8
 4 2 1 13710.8 329.395 8
 4 -2 -1 13796.7 310.273 9
 4 2 -1 13669.6 309.268 9
 -4 2 1 14109.2 319.034 9
 -4 -2 1 14003.8 316.715 9
 4 -2 -1 13458.9 325.734 2
 -4 -2 -1 14003.2 331.84 8
 -4 -2 -1 13810.6 254.8 7
 -4 -2 1 13857.1 244.79 7
 4 -2 1 13252.7 306.5 3
 -4 -2 1 13757.5 289.829 4
 -4 -2 -2 36896 653.863 6
 4 -2 -2 36352.2 648.846 6
 4 2 2 38750.8 708.734 8
 4 -2 -2 36584.5 702.317 2
 4 2 2 37418.9 638.631 7
 4 -2 2 36652.8 626.815 5
 4 2 2 36499.9 672.991 5
 -4 -2 -2 37076.3 637.861 7
 -4 -2 2 36274.1 624.479 7
 -4 -2 2 37130.8 679.685 9
 -4 2 2 36574.7 677.89 9
 -4 -2 -2 36481.5 661.777 4
 4 2 -2 35206.7 606.896 4
 4 -2 2 36208.3 630.911 4
 4 -2 3 22.1152 28.3435 5
 4 2 3 38.6503 33.083 5
 -4 2 3 57.3464 37.9879 9
 -4 -2 3 64.7416 38.2144 9
 4 -2 3 32.9992 47.1396 7
 -4 -2 -3 7.28932 31.197 7
 -4 -2 -3 -33.1706 44.6963 4
 4 -2 3 37.1903 24.191 4
 -4 -2 -3 107.446 38.7429 6
 4 2 3 -7.57884 52.3874 6
 4 -2 -3 30.4324 32.5612 6
 4 2 3 -7.16521 49.9394 7
 -4 -2 3 -13.4172 39.2574 7
 4 -2 -3 47.2456 36.513 7
 4 -2 -3 -17.9824 62.1499 2
 4 -2 -4 31.5139 53.0273 2
 -4 -2 4 -9.85876 52.0476 6
 4 2 4 30.0115 55.0304 6
 -4 2 4 -10.1699 43.5235 6
 4 -2 4 -9.83891 46.4591 6
 4 2 -4 9.28554 39.739 7
 4 -2 4 -21.0083 53.025 7
 -4 -2 -4 49.852 40.7725 7
 -4 -2 -4 7.3271 32.0321 4
 4 -2 -4 30.4734 28.3043 1
 4 -2 4 4.77496 29.5215 1
 4 2 4 28.5471 43.2984 5
 4 -2 4 35.6145 35.3904 5
 -4 -2 4 -9.10107 38.9495 7
 4 2 4 9.63963 45.5181 7
 4 -2 -4 31.2316 42.5724 7
 -4 -2 -5 -25.7511 48.7469 7
 -4 -2 -5 -7.90524 33.832 4
 4 2 5 28.975 38.2423 2
 4 -2 -5 29.9743 27.5553 1
 4 -2 -5 -27.3641 34.5338 10
 4 2 5 34.7753 29.0286 10
 4 -2 -5 -24.0498 60.7017 2
 4 2 -5 30.9662 46.9677 2
 4 -2 -5 13.0174 46.4654 7
 4 -2 5 66.5152 53.0897 7
 -4 -2 -5 23.4497 40.5228 5
 4 -2 5 61.8102 47.9301 5
 -4 -2 -6 36172.1 829.49 5
 4 2 6 37400.1 868.247 7
 -4 -2 6 36414.9 846.592 7
 4 -2 -6 36237 819.522 2
 4 -2 -6 36550.8 854.987 5
 -4 -2 -6 36110.4 715.665 4
 4 2 6 36097.3 867.476 6
 -4 2 6 36893.1 884.279 6
 -4 -2 6 36286.5 877.669 6
 4 -2 6 36952 882.319 6
 4 2 -6 35928.8 774.308 2
 -4 -2 -6 36854 863.224 7
 4 -2 6 35358.1 879.122 7
 4 -2 -6 36790 872.447 7
 4 -2 -7 683.087 125.896 7
 -4 -2 -7 467.874 108.606 7
 4 2 7 718.857 141.72 6
 -4 2 7 666.772 136.424 6
 4 -2 7 648.056 135.538 6
 -4 -2 7 588.953 124.57 6
 4 -2 -7 742.861 133.813 5
 4 2 -7 722.498 115.06 5
 -4 -2 7 698.542 131.541 7
 4 -2 7 649.463 128.382 7
 4 -2 8 16777.7 649.428 7
 -4 -2 8 18479.9 651.382 7
 -4 -2 8 19527.8 696.644 6
 4 -2 8 19525.2 692.918 6
 -4 2 8 18770.9 675.883 6
 4 2 8 18754.5 678.688 6
 4 -2 9 755.861 160.529 6
 -4 -2 9 930.8 187.154 6
 4 -2 10 5539.11 416.679 6
 -4 -2 10 5445.55 412.748 6
 4 -2 10 5261.49 401.908 7
 4 -3 0 5.09927 24.0794 2
 4 -3 0 4.90649 23.1691 9
 4 3 0 4.82546 21.9577 9
 4 -3 0 10.988 22.4678 3
 -4 3 0 102.798 32.2323 3
 -4 -3 0 5.05646 19.6693 4
 -4 -3 0 18.8158 26.2524 8
 4 -3 1 47673.3 845.057 3
 -4 3 1 49113 836.916 3
 -4 -3 1 49672.9 830.653 9
 -4 3 1 49589.2 832.652 9
 4 3 1 50402.7 862.099 8
 -4 -3 -1 48581.3 862.398 8
 -4 -3 1 48092.8 756.325 7
 4 -3 -1 48616.7 859.508 2
 4 3 -1 49507.8 820.822 9
 4 -3 -1 50075.4 824.815 9
 -4 -3 1 49952.9 807.079 4
 -4 -3 -1 50478.5 843.902 4
 4 -3 2 50.1928 21.5171 5
 4 3 2 6.81833 27.2108 5
 4 -3 2 1.99733 14.1477 2
 4 3 2 -7.82776 34.2207 8
 -4 -3 2 -13.9421 24.8833 7
 -4 -3 -2 6.55413 25.4942 4
 4 3 -2 -3.85321 20.3428 4
 -4 -3 -2 -5.09854 23.6417 7
 -4 3 2 26.3824 31.6956 9
 -4 -3 2 6.4878 28.363 9
 -4 -3 -2 18.4435 26.3108 6
 4 -3 -2 24.1345 27.4545 6
 -4 -3 -3 28919.7 597.638 6
 4 -3 -3 27758.7 586.619 6
 4 3 3 29361 621.921 8
 -4 -3 3 26812.2 578.693 9
 -4 3 3 27568.2 585.13 9
 4 3 3 27735.6 586.768 5
 4 -3 3 27544.7 513.807 5
 4 -3 3 28381.6 607.776 7
 4 -3 3 27829.3 537.476 1
 4 -3 -3 27769.9 542.95 1
 4 -3 -3 27505.7 593.003 7
 4 -3 3 27298.9 507.057 4
 -4 -3 -3 28127.6 571.406 4
 -4 -3 -3 28060.5 572.617 7
 -4 -3 3 27970.5 557.427 7
 4 -3 -3 27139 610.517 2
 -4 -3 -4 13383 357.023 4
 4 -3 4 13570.8 294.994 4
 4 -3 -4 13191.2 401.909 2
 4 -3 4 13738.9 332.869 5
 4 -3 -4 13895.4 406.973 7
 -4 -3 -4 13747.8 403.185 6
 4 -3 -4 12164.2 383.903 6
 4 -3 -4 12908.9 314.002 1
 4 -3 4 13383.7 312.166 1
 4 -3 4 12993.6 401.88 7
 -4 -3 4 14124.7 383.79 7
 -4 -3 -4 13448.6 390.291 7
 4 -3 4 13332.6 290.289 10
 4 -3 -4 13212.9 331.012 10
 -4 -3 -5 44073 840.819 4
 4 -3 -5 43451.5 782.382 10
 4 3 5 44081.2 758.937 10
 -4 -3 -5 46176.1 937.242 7
 4 -3 -5 44534.2 946.519 7
 4 -3 5 43120.2 946.742 7
 4 -3 -5 44425.5 928.578 2
 4 3 5 43569.3 833.35 2
 4 3 5 45457.9 928.633 5
 4 -3 -5 43627 749.955 1
 -4 -3 -5 43297.8 912.576 5
 -4 -3 -6 2021.23 170.664 5
 4 -3 -6 2228.9 186.112 5
 -4 -3 6 1965.26 173.403 7
 4 3 -6 1987.82 149.123 2
 4 3 6 1977.23 136.273 2
 4 -3 6 1629.26 166.856 6
 -4 -3 6 2126.85 185.72 6
 -4 -3 -6 2114.66 182.384 7
 4 -3 -6 2022.21 180.623 7
 4 -3 6 2070.25 189.956 7
 4 -3 7 1990.72 204.63 6
 -4 -3 7 2425.33 209.304 7
 4 -3 7 2269.63 232.505 7
 -4 -3 7 2004.96 209.337 6
 4 -3 -7 2629.76 222.04 7
 4 -3 -7 2337.7 206.872 5
 4 3 -7 2290.02 182.574 5
 -4 -3 -7 1980.9 195.149 7
 4 -3 8 -24.6348 95.8229 6
 -4 -3 8 -24.8722 94.166 6
 4 3 -8 31.627 102.733 5
 -4 -3 8 -22.1845 83.9905 7
 4 -3 8 246.997 110.206 7
 4 -3 9 2820.06 289.128 7
 -4 -3 9 2436.67 254.801 7
 4 -3 9 3142.36 297.2 6
 -4 -3 9 3071.68 304.554 6
 4 -3 10 159.33 144.996 7
 4 -3 10 -63.494 135.866 6
 -4 -3 10 -64.4462 118.559 6
 4 3 10 -28.6075 116.986 8
 4 4 0 81595.1 1230.82 9
 4 -4 0 77165.6 1229.2 9
 -4 -4 0 77924 1288.45 8
 4 -4 0 78455.9 1290.93 1
 -4 4 0 78755.3 1261.97 2
 4 -4 0 78146.4 1269.61 3
 -4 -4 0 78778 1253.06 4
 4 -4 0 78467.3 1253.08 2
 -4 -4 -1 13241 324.945 4
 4 -4 -1 13353.8 340.18 1
 4 -4 1 13167.2 338.229 1
 4 4 -1 13931.7 303.05 9
 4 -4 -1 12989.8 299.472 9
 -4 -4 1 13078.7 304.514 9
 -4 4 1 13560.9 310.423 9
 4 -4 -1 12830.7 338.48 2
 4 -4 1 12663.6 280.785 2
 -4 -4 1 12856 295.683 4
 -4 4 1 13217.1 347.065 2
 4 4 1 13113.3 335.515 8
 -4 4 1 12999.7 321.152 3
 4 -4 1 13383.7 337.088 3
 -4 -4 -1 12844.2 342.688 8
 -4 -4 -2 64885.4 934.619 3
 -4 4 2 64778.3 1077.05 3
 -4 -4 -2 64344.5 1055.73 7
 -4 -4 2 66526.2 1020.76 4
 -4 -4 2 64189.7 1043.25 7
 -4 -4 -2 64532.9 1095.04 6
 4 -4 -2 64156.9 1090.03 6
 4 4 2 66176.1 1128.01 8
 4 -4 -2 62538 1128.46 2
 4 4 2 65141.3 1101.18 5
 4 -4 2 64351.3 993.117 5
 -4 4 2 63877.7 1138.13 2
 -4 -4 2 66114.8 1080.01 9
 -4 4 2 64369.5 1080.3 9
 4 -4 -2 64851.2 1097.42 1
 4 -4 2 64093.3 1090.31 1
 4 -4 -3 94.496 45.9247 2
 -4 -4 -3 46.0961 34.9355 6
 4 -4 -3 54.4711 39.7162 6
 4 -4 -3 262.977 46.1977 1
 4 -4 3 95.3813 41.2609 1
 -4 -4 -3 79.5027 40.7822 7
 4 -4 3 77.1702 26.5733 4
 4 -4 3 252.978 42.9518 10
 4 -4 -3 142.73 44.9934 10
 -4 -4 3 131.729 40.8106 7
 4 4 3 142.668 45.7336 5
 4 -4 3 172.074 31.6906 5
 4 4 3 29.018 36.6507 8
 -4 4 3 90.7085 40.3324 9
 -4 -4 3 56.387 35.972 9
 4 -4 4 26.8814 23.992 4
 -4 -4 -4 23.2123 35.8801 6
 4 -4 4 88.8856 37.5838 1
 4 -4 -4 6.76419 33.0641 1
 -4 -4 -4 -20.8705 34.8452 7
 4 -4 -4 93.6709 47.8833 7
 -4 -4 4 -9.56663 34.1505 7
 4 -4 -4 12.1119 48.3379 2
 4 -4 -4 22.5742 36.781 10
 4 -4 4 44.883 29.1853 10
 4 -4 4 68.4224 34.1351 5
 4 4 4 -11.398 51.8646 8
 4 4 5 269.016 69.0348 5
 4 -4 -5 188.077 68.9492 5
 -4 -4 -5 254.257 71.3844 6
 4 -4 -5 238.175 67.4115 6
 -4 -4 -5 225.321 73.9401 7
 4 -4 5 297.597 76.3525 7
 4 -4 -5 287.363 81.1614 7
 4 -4 -5 344.89 53.1075 1
 4 4 5 212.491 46.4036 10
 4 -4 -5 228.426 54.7241 10
 4 4 5 152.347 63.109 8
 -4 -4 -6 26265.2 696.859 5
 4 4 -6 26884.6 625.161 2
 4 4 6 27132.2 722.477 8
 4 -4 -6 24823.3 695.634 5
 -4 -4 6 26983.4 735.337 6
 4 -4 6 26372 723.577 6
 4 -4 6 27354.8 748.228 7
 -4 -4 -6 27041.9 714.658 7
 4 -4 -6 25614.8 718.78 7
 -4 -4 6 26426.8 695.534 7
 -4 -4 -6 28030.2 627.78 4
 4 4 7 19.6158 85.7738 8
 -4 -4 -7 136.825 52.9019 4
 4 4 -7 133.138 75.1629 5
 4 -4 7 174.339 95.2871 7
 -4 -4 7 207.622 89.1444 7
 4 -4 -7 79.8547 79.6918 7
 -4 -4 -7 155.139 83.0125 7
 4 -4 7 145.84 96.6233 6
 -4 -4 7 169.087 92.4174 6
 -4 -4 8 32526.9 919.492 7
 4 -4 8 32292 964.959 7
 4 -4 8 34112.2 976.52 6
 -4 -4 8 33523.4 978.599 6
 4 4 8 32515.6 924.465 8
 -4 -4 9 559.71 162.231 6
 4 -4 9 694.294 175.256 6
 -4 -4 9 516.138 144.023 7
 4 -4 9 586.181 167.647 7
 4 4 9 477.692 147.322 8
 4 4 10 3739.86 326.434 8
 -4 -4 10 4316.05 377.709 6
 4 -4 10 4010.25 358.389 6
 4 -4 10 3949.9 361.598 7
 4 -5 0 90.7673 36.0929 1
 4 -5 0 115.653 38.179 3
 -4 5 0 90.0651 34.9931 2
 4 5 0 46.3757 23.8033 9
 4 -5 0 123.11 30.4928 9
 4 -5 0 101.563 43.5541 10
 -4 -5 0 80.1174 37.8498 8
 -4 -5 -1 24489.5 538.763 8
 -4 5 -1 24646.1 476.801 2
 -4 5 1 25022.5 543.121 2
 4 -5 1 23882.6 528.24 3
 4 -5 -1 24035.4 531.069 10
 4 -5 1 23728 517.802 10
 4 5 1 24576.5 505.636 5
 4 -5 -1 24649.5 537.778 1
 4 -5 1 24900.4 537.493 1
 4 -5 -1 24954.6 537.681 2
 -4 -5 1 23989.2 478.306 4
 -4 5 2 9576.51 319.741 2
 -4 5 2 9832.37 272.236 9
 -4 -5 2 9375.27 264.366 9
 -4 -5 -2 9575.63 265.156 7
 -4 5 2 9744.98 276.839 3
 4 -5 -2 9523.29 295.103 10
 4 -5 2 9761.44 278.549 10
 4 5 2 9401.97 300.603 8
 4 -5 -2 9390.66 315.024 2
 4 -5 -2 9427.43 294.45 1
 4 -5 2 9658.04 293.736 1
 -4 -5 2 9567.89 238.045 4
 4 5 2 9622.08 288.305 5
 4 -5 2 9744.32 200.308 5
 -4 5 3 83889.3 1470.8 2
 4 -5 -3 79125 1419.26 6
 -4 -5 -3 83808.1 1436.42 6
 -4 -5 -3 83950.8 1395.6 7
 -4 5 3 81642.8 1354.79 3
 4 5 3 84223.3 1418.03 5
 -4 5 3 82579.8 1382.48 9
 -4 -5 3 82593.7 1377.08 9
 4 -5 3 84121.5 1257.38 5
 4 5 3 85312.8 1437.74 8
 -4 -5 3 84664 1382.02 7
 4 -5 3 83082.5 1340.3 10
 4 -5 -3 83860.5 1392.86 10
 4 -5 3 86015.9 1378.64 1
 4 -5 -3 81136.4 1374.79 1
 -4 -5 4 1618.11 124.981 9
 -4 5 4 1242.71 112.383 9
 4 -5 -4 1697.97 114.813 1
 4 -5 4 1437.15 102.956 1
 4 -5 4 1420.84 80.5263 4
 4 -5 -4 1482.73 110.255 10
 4 5 4 1467.46 107.549 10
 4 -5 4 1585.26 95.8737 10
 -4 5 4 1430.23 103.891 3
 4 -5 -4 1559.79 136.858 7
 -4 -5 4 1481.06 121.348 7
 -4 -5 -4 1371.53 121.803 7
 -4 -5 -4 1561.93 136.425 6
 4 -5 -4 1386.58 129.979 6
 4 5 5 15275 481.946 8
 4 5 5 16060.5 493.707 5
 4 -5 -5 15697.7 486.119 5
 -4 -5 -5 15119.5 473.196 7
 4 -5 5 14696.3 501.169 7
 -4 -5 5 15516.9 465.395 7
 4 -5 -5 15991.2 496.793 6
 -4 -5 -5 15386 494.824 6
 4 -5 -5 15623.2 503.409 7
 4 5 5 15473.4 391.271 10
 4 -5 -5 15640.4 400.588 10
 4 5 6 277.697 91.0486 8
 -4 -5 -6 35.0646 71.7159 6
 4 -5 6 159.033 83.4562 6
 4 -5 -6 155.86 75.727 6
 4 -5 6 76.598 74.506 7
 -4 -5 -6 116.243 72.6171 7
 4 5 -6 118.622 60.1205 2
 4 5 6 189.939 74.1167 2
 -4 -5 -6 97.4531 57.5467 4
 4 -5 -6 230.336 85.6253 5
 4 -5 -6 35.9812 62.2011 7
 -4 -5 6 159.996 79.5121 7
 -4 -5 -7 3500.41 258.325 7
 4 -5 7 3730.48 288.743 7
 -4 -5 7 3422.02 269.953 6
 4 -5 7 3383.21 266.043 6
 -4 -5 -7 3648.05 211.536 4
 4 5 7 3028.35 239.883 8
 -4 -5 7 3781.04 263.894 7
 4 5 -7 3619.86 210.195 5
 4 5 8 -130.469 106.282 8
 4 -5 8 127.803 102.006 6
 -4 -5 8 -26.0659 101.389 6
 4 -5 8 -26.5356 88.6002 7
 -4 -5 8 45.5038 78.6331 7
 -4 -5 9 2806.53 274.31 7
 4 -5 9 2489.67 275.322 7
 4 5 9 2905.82 270.546 8
 4 -5 9 2630.28 280.159 6
 -4 -5 9 2141.78 264.815 6
 -4 -5 10 57.6023 92.674 7
 4 -5 10 99.1461 117.972 7
 4 5 10 77.6222 103.264 8
 4 -5 10 195.799 123.554 6
 -4 -5 10 33.3551 107.325 6
 -4 6 0 26826.6 559.81 2
 4 -6 0 27206.3 571.957 3
 4 -6 0 26786.4 592.16 1
 -4 -6 0 25500.7 577.099 8
 4 -6 0 26563.8 581.102 10
 4 6 0 26746.8 487.713 9
 4 -6 0 27252.4 492.177 9
 4 -6 1 2623.91 150.724 3
 4 -6 -1 2461.63 134.54 3
 -4 -6 -1 2562.14 150.396 8
 4 6 1 2431.64 128.113 5
 -4 -6 1 2808.94 131.135 4
 4 -6 1 2489.29 145.1 10
 4 -6 -1 2746.59 155.848 10
 4 -6 1 2619.11 153.93 1
 4 -6 -1 2603.55 154.998 1
 -4 6 -1 2586.89 125.192 2
 -4 6 1 2801.5 155.528 2
 -4 6 2 49442.8 890.102 3
 4 6 2 49594 908.832 5
 4 -6 2 49952.7 742.791 5
 -4 6 -2 49292.9 813.082 2
 -4 6 2 49878.2 966.036 2
 4 -6 -2 48377.4 927.475 10
 4 -6 2 48947 897.474 10
 4 6 2 50535.9 929.387 8
 -4 -6 2 49309.2 834.282 4
 4 -6 2 49030.4 925.637 1
 4 -6 -2 50333.6 936.559 1
 -4 -6 2 49237.3 859.006 9
 -4 6 2 49735.8 865.975 9
 -4 -6 -2 48822.3 940.966 8
 -4 -6 -3 996.982 105.412 6
 4 -6 -3 925.987 104.779 6
 -4 6 3 985.664 88.3154 3
 4 6 3 919.751 101.467 8
 -4 -6 3 1001.75 93.0992 7
 4 -6 3 902.839 84.6282 10
 4 -6 -3 902.143 93.3844 10
 4 6 3 1052.74 101.866 10
 -4 -6 3 971.076 64.3348 4
 -4 -6 -3 1007.49 96.5529 7
 4 -6 3 961.869 93.7982 1
 4 -6 -3 1081.76 99.001 1
 -4 -6 3 823.179 83.0003 9
 -4 6 3 908.604 88.5205 9
 -4 -6 4 10.7157 50.5997 7
 4 -6 4 9.9423 25.0955 4
 -4 6 4 55.2272 39.8273 3
 4 6 4 -12.4951 52.2995 5
 4 -6 -4 24.0794 48.0483 5
 -4 -6 -4 -40.8198 56.9518 6
 4 -6 -4 26.7498 50.6376 6
 -4 6 4 -14.7975 59.0541 2
 4 -6 -4 27.1907 50.0221 7
 -4 -6 -4 11.7521 46.9004 7
 -4 -6 4 9.96051 40.7325 9
 -4 6 4 82.5385 44.1549 9
 -4 6 4 20.8142 18.3447 8
 4 -6 -4 28.8654 44.6157 10
 4 -6 4 47.717 34.9449 10
 4 6 4 18.7819 45.1292 10
 4 -6 -4 9.02243 38.6134 1
 4 -6 4 17.0312 39.4865 1
 4 6 5 27.7938 49.6045 10
 -4 6 5 58.0554 43.1547 3
 4 6 5 15.099 58.7309 5
 4 -6 -5 115.707 86.5804 5
 -4 -6 -5 -32.178 64.2077 6
 4 -6 -5 -15.7977 54.5986 6
 4 6 5 14.0697 64.0199 8
 4 6 5 8.2235 39.5185 1
 4 -6 5 102.26 88.6825 7
 -4 -6 5 -13.3922 50.7029 7
 -4 6 5 -12.7068 54.3803 9
 -4 -6 5 -36.8558 55.9003 9
 4 -6 -5 -16.1072 60.9815 7
 -4 -6 -5 28.6839 49.5675 7
 4 -6 -6 22152.9 685.624 7
 4 6 6 23750 633.872 2
 4 -6 -6 23246.8 684.907 6
 -4 -6 -6 23586.6 698.292 6
 -4 -6 6 23346.1 662.654 7
 4 -6 6 23606.9 726.823 7
 -4 -6 -6 23952.3 679.182 7
 4 6 6 23223.4 657.028 8
 4 -6 -6 22994.7 667.936 5
 -4 -6 -6 24078.9 620.399 4
 4 -6 7 89.0831 71.6577 6
 -4 -6 7 68.216 78.5894 6
 -4 -6 -7 57.5688 55.9846 4
 4 -6 7 23.6573 73.1327 7
 -4 -6 7 39.7926 71.0213 7
 4 6 7 -37.4236 86.7659 8
 4 6 8 14988.1 577.499 8
 -4 -6 8 16359 623.41 7
 4 -6 8 15001.9 635.388 6
 -4 -6 8 16150.5 661.413 6
 4 -6 8 15576.7 655.982 7
 4 6 9 46.6915 80.6857 8
 4 -6 9 31.0153 120.641 7
 -4 -6 9 -105.832 122.682 7
 4 -6 9 60.2988 110.929 6
 -4 -6 9 92.5618 120.013 6
 -4 -6 10 3286.01 314.116 7
 4 -7 0 118.108 56.2467 10
 4 -7 0 92.7678 32.1647 9
 4 7 0 66.3543 25.9238 9
 4 -7 0 45.6505 37.3488 3
 4 -7 0 53.4374 47.6956 1
 -4 7 0 52.5853 35.8531 2
 4 7 0 70.4709 31.8453 5
 -4 -7 0 89.3628 43.4182 8
 4 -7 1 13661.1 406.35 1
 4 -7 -1 14783.1 420.885 1
 4 -7 1 14428 394.209 10
 4 -7 -1 14350.6 404.942 10
 4 -7 -1 14140.5 372.263 3
 4 -7 1 13175.1 390.141 3
 -4 -7 -1 13359.8 393.097 8
 -4 7 1 13910.2 400.727 2
 -4 7 -1 13763.4 349.024 2
 4 7 1 13706.5 354.192 5
 4 -7 2 3124.06 164.86 10
 4 -7 -2 2705.98 164.957 10
 4 7 2 2962.61 159.787 5
 4 -7 2 2815.54 166.292 1
 4 -7 -2 2476.5 162.407 1
 -4 7 -2 2850.87 126.03 2
 -4 7 2 2645.9 129.884 9
 -4 -7 2 2729.72 128.661 9
 -4 -7 2 2878.08 131.209 4
 -4 -7 -2 2611.11 161.858 8
 -4 -7 -3 45572.8 946.036 6
 4 -7 -3 43721.2 932.69 6
 -4 -7 3 44738.9 876.35 7
 4 -7 3 46409.5 860.838 10
 4 7 3 45194 903.215 10
 -4 -7 3 47028.4 844.477 9
 -4 7 3 46883.6 853.175 9
 -4 -7 -3 46420 900.985 7
 4 -7 3 45534.8 891.137 1
 4 -7 -3 45247.8 899.177 1
 -4 -7 3 46744.9 771.486 4
 4 7 3 47111.4 912.016 8
 -4 7 3 41869.5 953.819 2
 4 -7 -3 44528.7 891.453 5
 4 7 4 6301.04 282.7 5
 4 -7 -4 5807.08 268.752 5
 -4 7 4 5863.74 220.207 3
 -4 7 4 5885.38 301.909 2
 -4 -7 -4 5858.35 289.301 6
 4 -7 -4 5590.21 277.297 6
 -4 -7 -4 5749.79 267.171 7
 4 -7 -4 5694.94 242.556 1
 4 7 4 5717.94 249.062 10
 4 -7 4 6134.16 220.7 10
 4 7 -4 6212.69 231.969 10
 -4 7 4 6357.85 252.628 9
 -4 -7 4 5800.15 239.588 9
 4 7 5 51930.8 1001.91 10
 -4 -7 -5 53735.4 1150.58 6
 4 -7 -5 52645.5 1134.16 6
 4 -7 -5 51219.9 1136.99 7
 4 7 5 52586.3 1084.35 8
 4 7 5 51588.6 1109.44 5
 4 -7 -5 52930.2 1098.03 5
 4 -7 5 53005.7 1170.79 7
 4 7 5 51059.5 972.764 1
 4 7 -5 53679.6 973.233 1
 -4 7 5 51993.3 1046.57 9
 -4 -7 5 52973.8 1037.89 9
 -4 7 5 52247.3 1173.92 2
 -4 -7 5 54413.9 1090.4 7
 -4 -7 -5 53395.2 1107.96 7
 4 7 6 -65.4856 91.2347 2
 -4 -7 -6 19.6321 67.8507 6
 4 -7 -6 115.93 75.1562 6
 4 -7 -6 138.239 86.3337 7
 -4 -7 -6 -17.8098 76.2191 7
 -4 -7 6 -17.2256 72.0987 7
 4 -7 -6 17.3554 78.9702 5
 4 7 6 16.3458 72.9318 8
 -4 7 6 -15.1249 64.7287 9
 -4 -7 6 -14.5779 79.1292 9
 4 -7 6 21.4898 101.474 7
 4 7 7 687.769 129.146 8
 -4 -7 -7 1119.77 133.02 4
 4 -7 7 1043.64 162.162 6
 -4 -7 7 879.654 153.541 6
 4 7 7 887.919 138.702 2
 -4 -7 7 1071.19 153.252 7
 4 -7 7 967.74 163.238 7
 4 -7 8 27.1732 96.9934 6
 -4 -7 8 27.8234 89.5209 6
 -4 -7 8 23.7789 84.8778 7
 4 -7 8 28.4957 76.2857 7
 4 7 8 -62.4343 96.4996 8
 -4 -7 9 1176.98 193.377 7
 4 -7 9 1505.06 227.602 7
 4 -7 9 1171.78 197.421 6
 -4 -7 9 1800.26 241.546 6
 4 8 0 30834.6 698.225 10
 4 -8 0 30824.3 710.977 1
 4 8 0 30118.7 524.43 9
 4 8 0 31202.4 598.428 5
 4 -8 0 30943.4 670.74 3
 -4 8 0 31302.1 663.956 2
 4 -8 0 31168.2 538.398 5
 -4 -8 0 30139.2 682.477 8
 4 -8 1 5294.28 116.685 5
 4 -8 -1 5716.63 192.034 5
 4 8 1 5798.03 256.68 10
 4 -8 -1 5481.93 254.487 1
 4 -8 1 5479.26 251.391 1
 4 8 1 5443.51 208.152 5
 -4 8 -1 5386.2 210.757 2
 -4 8 1 5772.8 251.477 2
 4 -8 1 5210.46 161.278 9
 4 8 1 5146 161.687 9
 4 -8 1 5283.01 240.98 3
 4 -8 -1 5489.69 221.166 3
 -4 -8 -1 5369.46 237.984 8
 4 8 -2 23486.2 567.416 10
 4 8 2 23559.4 584.201 10
 4 -8 -2 23805.1 522.842 5
 -4 -8 2 23676.8 492.919 4
 -4 8 -2 22391.5 477.347 2
 -4 -8 -2 21818.5 563.556 8
 -4 8 2 22352.7 469.127 9
 -4 -8 2 22461.5 462.556 9
 4 -8 2 22499 571.814 1
 4 -8 -2 23722.2 590.029 1
 4 8 2 23159.3 536.815 5
 -4 -8 -3 78.7189 50.1762 7
 4 -8 -3 23.7712 44.9993 1
 4 -8 3 34.3678 56.9189 1
 4 8 3 24.1682 48.2255 10
 4 -8 -3 -12.2204 54.5258 10
 4 -8 3 57.8245 50.8793 10
 4 8 -3 -10.4008 45.4694 10
 -4 -8 -3 13.8322 53.8038 6
 4 -8 -3 -13.789 60.2816 6
 -4 8 3 15.4509 49.7132 2
 -4 8 -3 4.55884 27.291 2
 -4 -8 3 7.63692 38.5517 9
 -4 8 3 8.02744 41.1512 9
 4 8 3 58.0476 48.5929 5
 4 -8 -3 95.7133 53.6847 5
 -4 -8 3 11.1669 29.0534 4
 -4 8 4 20.2289 46.0246 9
 -4 8 4 -53.5664 69.4542 2
 -4 -8 4 48.252 50.9492 9
 4 8 4 50.3022 65.4362 8
 -4 -8 -4 63.98 68.4541 6
 4 -8 -4 -15.8223 59.9045 6
 -4 -8 -4 148.566 62.6272 7
 -4 -8 4 113.462 67.5013 7
 4 8 -4 -9.83814 52.6771 10
 4 -8 -4 -37.166 69.0411 10
 4 8 4 36.699 57.7652 10
 4 -8 4 17.742 46.1608 10
 4 8 4 14.109 66.6234 5
 4 -8 -4 155.795 76.8507 5
 4 8 5 -12.121 61.1994 10
 4 -8 -5 86.632 66.2752 10
 4 -8 -5 91.6597 69.4157 7
 -4 -8 -5 64.1854 60.7641 7
 -4 -8 5 118.859 60.9431 9
 -4 8 5 74.3849 57.4991 9
 -4 -8 5 91.224 65.0795 7
 4 -8 5 137.306 85.7602 7
 4 8 5 157.223 74.382 8
 -4 8 5 141.374 86.4416 2
 -4 -8 -5 148.081 84.2335 6
 4 -8 -5 182.527 79.8046 6
 4 -8 -5 76.6011 69.721 5
 4 8 6 19082.6 617.873 2
 -4 -8 6 19780.5 620.143 7
 4 -8 6 20006.5 691.723 7
 -4 -8 -6 19884.5 629.018 7
 -4 8 6 19155.4 570.279 9
 -4 -8 6 19891.9 567.423 9
 4 8 6 19485.9 595.175 8
 -4 -8 7 21.3305 63.1305 7
 4 -8 7 26.2503 87.6476 7
 4 8 7 18.3855 76.9537 8
 -4 -8 -7 -17.5788 64.6777 4
 4 8 7 -38.8447 96.4994 2
 -4 -8 8 7363.02 418.63 7
 4 -8 8 7263.11 444.925 6
 -4 -8 8 6973.97 443.867 6
 4 -8 8 8401.36 485.398 7
 -4 -8 -8 7282.09 360.631 4
 4 -8 9 94.6079 116.039 6
 -4 -8 9 354.838 141.028 6
 4 -8 9 32.8763 117.359 7
 -4 -8 9 54.2969 96.9156 7
 4 -9 0 76.1534 56.6308 10
 4 9 0 38.5474 53.7812 10
 4 -9 0 13.444 46.4645 1
 -4 -9 0 11.9921 40.041 8
 4 -9 0 11.1327 38.4765 3
 4 -9 0 8.00235 24.738 5
 4 9 0 6.9924 31.8173 5
 -4 9 0 10.9508 46.8659 2
 4 -9 -1 8644.84 300.529 3
 4 -9 1 8345.07 323.106 3
 4 9 -1 8698.68 330.658 10
 4 -9 -1 8707.76 335.094 10
 4 -9 1 9139.57 335.169 10
 4 9 1 8730.88 336.01 10
 4 9 1 8485.23 275.969 5
 4 9 -1 8989.58 245.489 5
 4 -9 -1 8646.04 247.476 5
 4 -9 1 8869.53 342.126 1
 4 -9 -1 9009.71 346.552 1
 -4 9 -1 8714.07 291.62 2
 -4 -9 1 8748.1 336.299 8
 -4 -9 -1 7771.57 310.36 8
 4 9 1 8280.32 204.502 9
 4 -9 1 8633.59 206.156 9
 -4 -9 -2 36.2042 54.9124 8
 -4 9 -2 38.5599 43.5255 2
 -4 9 2 14.8409 54.6048 2
 4 -9 2 13.1171 58.5266 1
 4 -9 -2 -13.4331 52.2515 1
 4 -9 -2 -17.3094 43.0012 5
 4 9 2 -26.7672 62.0584 10
 4 -9 -2 13.5061 49.6938 10
 4 9 -2 48.7806 48.6686 10
 -4 -9 2 70.6256 42.0165 4
 -4 9 3 51928.7 923.106 9
 -4 -9 3 51350.4 887.675 4
 -4 -9 -3 52493.4 1028.4 7
 4 9 3 50999 1024.38 5
 4 -9 -3 51227.3 994.664 5
 4 9 -3 51801.4 1013.6 10
 4 -9 -3 50394.9 1050.44 10
 4 9 3 52010 1058.19 10
 -4 -9 -3 51759.1 1091.1 6
 4 -9 -3 51318.6 1084.85 6
 -4 9 3 50636 1115.91 2
 -4 9 4 9.8497 44.8196 9
 -4 9 4 19.5434 73.9919 2
 4 9 4 12.9261 50.2803 8
 -4 -9 -4 17.3149 63.708 6
 4 -9 -4 103.43 65.265 6
 -4 -9 4 -13.6614 64.5095 7
 4 9 4 27.4446 62.4401 10
 4 -9 -4 -13.9719 57.1368 10
 4 9 -4 55.8611 64.612 10
 -4 -9 -4 57.8204 60.5039 7
 4 9 4 14.8926 57.9295 5
 4 -9 -4 -13.3059 56.9454 5
 4 9 -4 88.8456 63.0621 1
 4 9 4 104.733 60.7053 1
 -4 -9 -5 23093.7 670.268 7
 4 -9 -5 22844.6 706.397 7
 -4 -9 -5 25116.3 730.31 6
 4 -9 -5 24534.5 727.111 6
 4 9 5 24738.2 632.294 10
 4 -9 -5 24212.9 635.079 10
 -4 9 5 23767.8 601.996 9
 -4 -9 5 24621.9 676.086 7
 4 9 5 23456.9 635.287 8
 -4 9 5 23274.5 746.615 2
 4 9 -5 25143 613.437 1
 4 9 5 23159.7 603.255 1
 4 -9 5 23061.5 733.003 7
 4 -9 -5 24620.8 669.755 5
 4 9 6 60.8882 82.9972 2
 4 -9 6 122.645 97.8897 7
 -4 -9 6 -18.9377 73.6623 7
 4 9 6 16.0711 68.7786 8
 -4 9 6 -43.7905 70.1455 9
 -4 -9 7 858.927 150.315 7
 -4 -9 -7 1170.23 154.695 4
 4 -9 7 800.309 160.199 7
 4 9 7 1198.54 168.164 2
 -4 -9 8 25.0177 97.312 7
 -4 -9 -8 19.6671 72.3619 4
 4 -9 8 -30.6582 119.252 7
 4 -9 8 29.0851 103.818 6
 -4 -9 8 29.6829 109.213 6
 -4 -9 9 1587.84 238.642 6
 4 -9 9 1328.83 224.718 6
 4 -9 9 1352.54 236.322 7
 -4 -9 9 988.662 185.857 7
 -4 -10 0 17530.2 507.872 8
 4 10 0 18243.5 536.781 10
 4 -10 0 17447.1 524.912 10
 4 10 0 17757.8 411.615 5
 4 -10 0 17410.7 493.691 3
 4 10 -1 5258.57 181.923 5
 4 -10 -1 5220.53 187.172 5
 -4 -10 -1 5244.5 254.07 8
 -4 -10 1 5649.46 272.376 8
 4 10 -1 5110.68 262.147 10
 4 10 1 4845.26 262.923 10
 4 -10 1 5130.71 261.241 10
 4 -10 -1 4951.67 267.406 10
 4 10 1 5194.85 213.145 5
 -4 10 1 5726.93 277.357 2
 -4 10 -1 5086.13 228.529 2
 4 -10 1 5521.6 265.609 3
 4 -10 -1 5323.58 238.706 3
 4 -10 -2 32431.5 795.738 10
 4 10 -2 33020.7 773.047 10
 4 10 2 31380.3 789.428 10
 4 -10 2 34996.9 778.803 10
 4 -10 -2 33815 681.59 5
 -4 -10 -2 32865.2 757.805 8
 -4 -10 2 33444.3 681.486 4
 -4 10 -2 32837.5 677.079 2
 -4 10 2 33073.9 825.868 2
 4 -10 3 162.096 67.7591 10
 4 10 -3 198.196 69.8308 10
 4 10 3 182.095 71.7265 10
 4 -10 -3 293.264 86.0768 10
 -4 10 3 337.798 87.0779 2
 4 -10 -3 291.596 70.1312 5
 4 10 3 222.777 75.8547 5
 4 10 -3 442.53 94.06 1
 4 10 3 120.512 71.2052 1
 4 10 -4 14.4123 64.3053 1
 4 10 4 74.3111 57.8103 1
 4 10 4 76.4542 62.5295 10
 4 10 -4 -12.5098 51.1569 10
 4 -10 -4 -15.5907 74.9217 10
 -4 -10 -4 31.0157 53.5973 7
 -4 -10 -4 -56.0859 80.0091 6
 4 -10 -4 -37.473 57.9194 6
 -4 10 4 -21.3414 78.5218 2
 4 -10 -4 40.9713 78.0358 5
 4 10 4 125.237 71.2315 5
 -4 -10 4 14.8323 72.4959 7
 4 -10 -5 80.7724 72.0829 5
 -4 10 5 95.6771 85.3827 2
 4 10 5 102.125 62.442 8
 4 10 5 -45.304 70.0274 10
 -4 -10 -5 17.7984 69.2358 7
 4 10 -5 207.175 77.9545 1
 4 10 5 86.078 72.4244 1
 -4 -10 5 69.6711 67.7552 7
 4 10 6 12182.1 522.005 2
 4 -10 6 12623.4 566.917 7
 -4 -10 6 11863.1 494.311 7
 -4 10 6 12699.2 572.867 2
 4 10 7 164.117 108.712 2
 -4 -10 7 -45.4748 86.0832 7
 4 -10 7 -28.9621 100.096 7
 4 -10 8 15499.3 683.224 6
 -4 -10 8 14482.4 666.949 6
 -4 -10 8 14835.1 624.766 7
 4 10 8 14810.7 605.059 2
 -4 -10 -8 16451.5 594.013 4
 4 -10 8 14202.4 681.299 7
 -4 -10 9 83.0008 95.6268 7
 -4 -11 0 170.31 70.5468 8
 4 11 0 96.3268 67.2302 10
 4 -11 0 96.1287 67.0921 10
 4 11 0 112.178 42.2606 5
 -4 11 0 208.87 72.4855 2
 4 -11 0 238.093 72.7934 3
 4 11 0 273.106 82.0535 1
 4 11 -1 8316.62 374.475 1
 4 11 1 8144.96 369.652 1
 -4 -11 1 9452.96 373.882 8
 -4 11 1 8876.79 370.178 2
 4 -11 -1 8058.42 313.24 3
 4 -11 1 8252.21 346.108 3
 4 11 -1 9099.52 374.571 10
 4 11 1 8768.58 377.344 10
 4 -11 1 8676.25 363.975 10
 4 -11 -1 9503.36 391.131 10
 -4 -11 -1 8841.04 348.496 8
 4 11 2 531.537 105.158 10
 4 -11 2 708.99 109.819 10
 4 11 -2 594.885 105.78 10
 4 -11 -2 656.812 119.59 10
 4 11 2 693.7 93.399 5
 4 -11 -2 535.545 76.4587 5
 4 11 -2 471.852 103.447 1
 4 11 2 751.207 119.296 1
 -4 -11 -2 645.071 104.274 8
 -4 11 2 690.378 120.536 2
 -4 11 3 18096.7 622.793 2
 4 11 -3 17841.1 539.659 10
 4 11 3 17705.1 571.269 10
 4 -11 -3 18238.4 577.221 10
 4 -11 -3 18868.4 501.25 5
 4 11 -3 18077.7 567.728 1
 4 11 3 18216.6 574.875 1
 4 11 3 17671.6 520.586 5
 4 11 4 50.5753 70.5662 10
 4 11 -4 -13.8839 59.4231 10
 4 -11 -4 17.5089 86.9959 10
 4 -11 -4 111.71 63.5425 5
 4 11 -4 48.899 65.0529 1
 4 11 4 84.0131 70.3326 1
 -4 -11 -4 100.444 78.1441 6
 4 -11 -4 -40.463 78.6987 6
 -4 11 4 208.392 94.69 2
 -4 -11 4 64.4762 65.9205 7
 -4 -11 -4 116.291 67.9405 7
 4 11 5 12135.2 456.403 10
 4 11 5 11984.4 523.91 2
 -4 11 5 12134.1 558.466 2
 4 11 -5 12135.1 439.574 1
 4 11 5 12118.2 449.92 1
 -4 -11 5 12361.8 482.589 7
 -4 11 6 28.3436 115.909 2
 4 11 6 122.311 109.148 2
 -4 -11 6 21.0193 85.9579 7
 4 -11 6 81.8862 100.431 7
 4 11 7 1886.72 226.585 2
 4 -11 7 1818.07 244.608 7
 -4 -11 7 1671.49 210.484 7
 -4 -11 -8 45.7301 86.5675 4
 4 -11 8 32.828 113.458 7
 -4 -11 8 -78.2135 116.325 7
 4 11 8 -78.0412 127.147 2
 -4 12 0 51520.3 1085.3 2
 4 12 0 50584.7 1154.72 1
 4 -12 0 50194.7 1123.82 10
 4 12 0 50578.7 1124.87 10
 4 -12 0 49445.9 1052.63 3
 -4 -12 0 52474.1 1089.98 8
 4 12 -1 19.0538 65.8526 1
 4 12 1 19.1718 70.5397 1
 4 12 1 -36.1254 70.2595 10
 4 12 -1 34.6713 65.633 10
 4 -12 1 34.5186 68.8785 10
 4 -12 -1 91.6068 80.0955 10
 -4 -12 1 -16.1377 67.5458 8
 -4 -12 -1 14.7595 57.411 8
 -4 12 -1 106.948 61.9884 2
 -4 12 1 52.9121 62.9564 2
 4 -12 -1 12.7481 45.5048 3
 4 -12 1 -15.7588 61.2982 3
 -4 -12 2 12719.8 387.655 4
 -4 12 2 12092.3 488.939 2
 -4 -12 -2 12600.2 439.25 8
 4 12 -2 12595 463.318 10
 4 12 2 12551.5 480.848 10
 4 -12 2 12415.6 458.707 10
 4 -12 -2 13037.3 493.915 10
 4 12 2 12864.4 401.153 5
 4 12 -2 12901.2 494.627 1
 4 12 2 11981.3 481.057 1
 4 12 -3 16.1639 66.0992 10
 4 12 3 -55.3695 85.5802 10
 4 -12 -3 95.9828 83.9211 10
 4 12 -3 18.6723 74.5168 1
 4 12 3 -38.1341 65.8979 1
 -4 12 3 89.842 85.035 2
 -4 12 4 -25.1022 86.7561 2
 -4 -12 -4 -17.7155 70.6986 7
 4 12 -4 -36.2774 70.5547 1
 4 12 4 -37.3489 84.9723 1
 4 -12 -4 98.9775 66.7667 5
 4 12 -4 -45.6162 80.2738 10
 -4 -12 4 17.4865 66.2036 7
 -4 12 5 27.8924 89.7457 2
 4 12 -5 -34.5004 88.4316 1
 4 12 5 143.215 88.9481 1
 4 12 5 50.374 77.8624 2
 -4 -12 5 158.971 97.1273 7
 4 12 6 11524.8 550.509 2
 -4 -12 6 10222.7 472.125 7
 4 -12 6 11330.4 564.058 7
 -4 12 6 10298.9 550.993 2
 4 12 7 358.278 132.555 2
 -4 -12 7 509.682 137.09 7
 4 -12 7 316.811 152.345 7
 4 12 8 9708.89 526.006 2
 -4 -12 -8 10208.1 498.345 4
 -4 -12 8 9038.27 494.385 7
 -4 13 0 51.3708 64.8338 2
 4 -13 0 39.7789 79.3777 10
 4 -13 0 30.5338 56.1767 3
 4 13 0 64.2247 68.8842 1
 -4 -13 0 82.956 59.2263 8
 -4 -13 -1 6554.98 315.598 8
 -4 13 -1 6399.37 303.437 2
 -4 13 1 6419.66 342.56 2
 4 -13 -1 6538.97 359.326 10
 4 13 -1 5797.67 327.507 10
 4 13 1 5916.91 347.138 1
 4 13 -1 6390.96 361.456 1
 4 -13 1 6346.55 324.095 3
 4 -13 -1 5895.35 282.397 3
 -4 -13 1 6061.75 319.757 8
 -4 -13 2 111.345 82.804 8
 4 13 -2 21.1112 72.9667 1
 4 13 2 85.5626 83.2072 1
 -4 13 2 21.8244 84.8943 2
 4 13 -2 73.6378 75.2861 10
 4 13 -3 13329.5 524.602 1
 4 13 3 13171.4 528.457 1
 -4 13 3 13292.2 568.892 2
 4 13 -4 1040.81 151.004 1
 4 13 4 741.732 138.138 1
 -4 13 4 920.193 166.031 2
 -4 -13 5 16171.2 583.63 7
 4 13 -5 14631.7 538.797 1
 4 13 5 14672.1 547.299 1
 4 13 5 14309.6 628.927 2
 -4 13 5 13743.8 636.255 2
 -4 13 6 482.267 164.888 2
 4 13 6 257.641 130.35 2
 4 -13 6 182.02 132.713 7
 -4 -13 6 553.288 134.991 7
 4 13 7 1296.71 206.131 2
 -4 -13 7 1220.47 182.759 7
 4 -13 7 1251.32 218.616 7
 -4 14 0 8461.22 396.88 2
 4 14 0 8642.3 446.652 1
 -4 -14 0 9120.57 398.076 8
 4 -14 0 9456.3 390.059 3
 4 14 -1 118.002 84.2835 1
 4 14 1 284.98 103.855 1
 -4 14 -1 229.737 81.5762 2
 -4 14 1 169.748 92.7995 2
 -4 -14 1 164.745 90.988 8
 4 -14 -1 216.216 75.0515 3
 4 14 -2 12736.1 547.415 1
 4 14 2 12341.2 545.147 1
 -4 14 2 12963 549.089 2
 -4 14 3 -26.2707 102.187 2
 4 14 -3 91.049 81.2504 1
 4 14 3 69.6588 85.4335 1
 -4 14 4 116.378 116.114 2
 4 14 4 67.7871 85.5535 1
 4 14 -4 65.8261 85.3552 1
 4 14 5 108.604 100.717 1
 4 14 -5 41.7926 96.8943 1
 -4 -14 5 -44.2192 71.1382 7
 -4 14 5 63.3748 101.954 2
 4 14 5 59.1997 87.606 2
 4 -14 6 5494.59 417.11 7
 -4 -14 6 6300.42 387.81 7
 4 14 6 6124.27 426.172 2
 -4 14 6 6028.55 450.872 2
 -4 -14 7 228.781 117.912 7
 -4 15 0 102.348 83.7193 2
 4 15 0 104.241 73.5536 1
 4 15 -1 1836.01 220.412 1
 4 15 1 1848.06 225.456 1
 -4 15 1 1863.94 211.973 2
 -4 15 2 -25.6072 111.946 2
 4 15 -2 -25.3697 87.6806 1
 4 15 2 25.7167 88.8799 1
 4 15 -3 23089.5 772.371 1
 4 15 3 20811.2 744.686 1
 -4 15 3 22583.2 808.658 2
 4 15 4 90.592 100.841 2
 -4 15 4 310.195 149.075 2
 4 15 -4 71.6667 100.003 1
 4 15 4 123.08 87.8824 1
 4 15 5 9769.37 551.735 2
 -4 -15 5 10022.7 485.121 7
 4 15 5 10011.7 485.643 1
 -4 15 5 10560.8 580.495 2
 4 -15 6 362.614 138.024 7
 -4 15 6 353.811 164.097 2
 4 15 6 97.4154 135.96 2
 4 16 0 6000.26 404.809 1
 -4 16 0 6191.81 366.021 2
 -4 16 1 49.4694 96.211 2
 4 16 -1 -27.9788 108.83 1
 4 16 1 -28.164 106.628 1
 4 16 -2 8196.81 468.205 1
 4 16 2 8145.76 475.739 1
 -4 16 2 9117.76 487.941 2
 4 16 -3 80.4434 109.666 1
 4 16 3 82.2576 94.7785 1
 -4 16 3 270.375 139.309 2
 4 16 4 -26.6196 92.0016 1
 4 16 -4 -25.8101 94.9645 1
 4 16 4 225.791 125.467 2
 -4 16 4 65.4515 123.9 2
 4 16 5 -33.3595 119.076 2
 -4 16 5 34.8343 112.078 2
 4 16 5 50.0432 104.73 1
 -4 17 0 70.2447 88.6484 2
 4 17 0 -91.2653 121.406 1
 -4 17 1 1887.2 237.597 2
 4 17 -1 1810.32 234.56 1
 4 17 1 1822.61 242.278 1
 -4 17 2 115.844 118.436 2
 4 17 -2 59.2559 118.243 1
 4 17 2 60.1131 100.362 1
 4 17 3 7339.53 486.852 2
 4 17 3 6836.67 439.902 1
 4 17 -3 7288.86 453.036 1
 -4 17 3 7926.95 492.381 2
 4 17 4 422.874 144.62 1
 4 17 -4 354.94 133.56 1
 4 17 4 440.801 165.82 2
 -4 17 4 375.453 149.314 2
 4 18 0 10485.5 577.513 1
 -4 18 1 27.5298 98.2676 2
 4 18 1 -129.852 112.196 1
 4 18 -1 32.2361 118.608 1
 -4 18 2 5044.44 387.476 2
 4 18 2 4585.5 379.237 1
 4 18 -2 3665.66 346.268 1
 4 18 2 4709.55 385.088 2
 5 0 0 6.19917 27.6598 9
 5 0 0 -5.29361 20.5909 4
 -5 0 0 10.4205 23.7079 8
 5 0 0 20.1847 22.0604 8
 -5 0 -1 57721.3 928.591 3
 5 0 1 57244.2 964.34 8
 5 0 -1 57589 966.068 9
 5 0 1 56781.3 944.298 4
 5 0 1 56532.1 880.102 7
 -5 0 1 59067.2 979.66 9
 -5 0 1 58096.7 931.415 8
 5 0 -1 55989.3 865.891 7
 5 0 1 57573.1 854.096 6
 -5 0 1 57450.9 854.349 6
 -5 0 2 95067.1 1539.68 9
 5 0 2 96580.6 1459.85 3
 5 0 2 95506.4 1472.45 7
 5 0 2 96175 1494.19 4
 -5 0 2 95322 1458.38 6
 5 0 2 95651.1 1456.25 6
 5 0 -2 93174.3 1454.14 7
 -5 0 -2 96817.3 1496.71 4
 5 0 3 805.621 82.7551 6
 -5 0 3 923.52 89.2283 6
 5 0 3 781.603 87.3536 7
 -5 0 -3 951.842 82.9079 4
 5 0 3 787.123 65.3743 3
 -5 0 3 779.924 90.4137 9
 5 0 3 790.442 77.011 5
 5 0 -3 789.059 76.9955 7
 5 0 4 56324.1 1036.57 6
 -5 0 4 57103.4 1044.31 6
 5 0 4 57021.6 1020.96 5
 5 0 -4 56846.1 1069.64 2
 -5 0 -4 55902.7 971.271 4
 5 0 4 55777 1041.09 7
 5 0 -4 55549 1030.96 7
 -5 0 4 56131.2 1069.41 9
 5 0 4 57016.4 953.262 3
 -5 0 -5 13365.1 341.663 4
 5 0 -5 12893.9 413.423 2
 5 0 5 12437.7 275.06 2
 5 0 -5 13648.2 419.775 7
 5 0 -6 9406.83 358.215 2
 5 0 6 9117.58 375.543 6
 -5 0 6 9005.82 379.305 6
 5 0 6 9320.04 381.436 7
 5 0 6 9178.43 351.307 5
 5 0 -6 9137.53 376.098 7
 5 0 7 3373.3 259.276 7
 5 0 -7 3438.07 246.569 7
 5 0 -7 3554.25 239.458 5
 5 0 7 3263.86 253.603 6
 -5 0 7 3161.25 248 6
 5 0 -7 3221.15 217.093 2
 5 0 8 165.124 84.2237 6
 -5 0 8 141.865 94.379 6
 5 0 8 116.523 95.3209 7
 5 0 9 4738.78 350.446 7
 5 0 9 4912.6 356.19 6
 -5 0 9 4235.96 339.567 6
 5 0 10 2292.65 272.225 6
 -5 0 10 2697.44 287.642 6
 5 -1 0 -6.20564 29.3031 9
 5 1 0 12.3769 26.4847 9
 5 1 0 26.7745 22.4139 4
 -5 1 0 48.7958 26.9383 3
 5 -1 0 9.14196 19.9835 8
 5 1 0 -11.2878 28.4908 8
 -5 -1 0 17.8482 28.5904 8
 5 1 1 44850.3 689.934 7
 5 1 -1 43830.4 671.601 7
 5 -1 -1 43891.1 684.932 6
 -5 -1 -1 45204.9 690.181 6
 -5 -1 1 44429.2 773.91 8
 -5 1 -1 43654.9 766.264 3
 -5 -1 -1 43764.8 735.127 3
 5 -1 -1 46103.4 793.096 9
 5 1 -1 43942 785.854 9
 5 -1 1 43003.8 774.56 8
 5 1 1 46884.7 805.305 8
 5 -1 1 44625.9 767.919 4
 -5 -1 -1 45894.5 777.751 4
 -5 1 1 45542.3 799.958 9
 -5 -1 1 45257 795.994 9
 5 1 -1 45140.7 762.023 4
 5 1 1 45645.8 775.579 4
 -5 -1 2 13467.3 295.038 6
 5 -1 2 13176.2 293.012 6
 5 1 -2 13274.3 297.725 4
 5 1 2 12455.5 291.665 7
 5 -1 -2 12835.9 301.099 7
 5 -1 2 12980.7 309.74 3
 5 1 2 13450.6 358.993 8
 -5 -1 -2 14236.6 334.802 4
 5 -1 2 13304.7 313.515 4
 -5 1 2 13028.6 292.226 6
 5 1 2 13393.2 295.989 6
 5 1 2 12916.5 319.832 4
 5 -1 2 13384.6 314.556 7
 -5 1 2 12790.8 344.908 9
 -5 -1 2 13217.1 348.449 9
 5 1 3 25818.1 555.42 5
 5 -1 3 26540 536.505 5
 -5 -1 3 25609.1 578.493 9
 -5 1 3 25060.2 576.381 9
 5 1 3 26765.4 545.055 6
 -5 1 3 26585.2 547.185 6
 5 1 3 26299.3 544.967 7
 -5 -1 3 25438.8 523.505 7
 5 -1 -3 26540.2 548.867 7
 5 -1 -3 27493.6 605.542 2
 5 -1 3 26121.4 527.019 3
 5 1 3 27173.6 480.06 3
 5 -1 3 26127.3 557.159 7
 5 1 -3 25497.1 528.528 7
 -5 -1 -3 28132 547.312 4
 5 -1 3 26415.9 518.09 4
 5 -1 3 26485.1 542.653 6
 -5 -1 3 26332.6 544.244 6
 5 -1 4 39744.7 770.971 5
 5 1 4 41135.7 802.049 5
 5 1 4 39921.7 799.78 6
 -5 1 4 40501.8 808.028 6
 -5 -1 4 40181.1 831.24 9
 -5 1 4 39037.6 826.468 9
 -5 -1 -4 41055.6 811.589 7
 5 -1 -4 39183.9 828.715 2
 -5 -1 -4 41696.7 761.615 4
 5 -1 4 39642.4 800.722 6
 -5 -1 4 39982.3 803.585 6
 5 -1 4 40606.4 816.962 7
 5 1 -4 39841.5 793.403 7
 5 -1 -4 39776 805.98 7
 5 1 4 40895.8 692.403 3
 -5 -1 4 40654.1 788.072 7
 5 1 4 40447.8 804.658 7
 5 1 5 4302.41 159.806 3
 -5 -1 -5 4415.88 187.938 4
 5 -1 -5 4812.73 239.785 7
 5 1 5 4261.9 160.362 2
 5 1 -5 4148 218.764 7
 5 -1 -5 4406 233.801 2
 5 1 -5 4610.07 232.273 2
 5 1 6 12447.5 429.128 5
 5 1 -6 12361.1 415.501 2
 5 -1 -6 12675 451.096 7
 5 -1 -6 13083.9 439.031 2
 5 1 -6 12901.5 446.907 7
 -5 -1 6 12875.4 460.672 6
 5 -1 6 13429.7 469.307 6
 -5 -1 -6 13411.6 361.452 4
 5 1 6 12281.9 449.128 6
 -5 1 6 13324.6 468.824 6
 5 1 6 13732.7 469.765 7
 5 -1 6 12818.1 463.49 7
 -5 -1 6 12815.2 440.98 7
 5 1 -7 7508.34 350.392 5
 5 -1 -7 7983.05 365.261 5
 5 -1 -7 8016.28 345.667 2
 5 1 -7 8373.94 338.343 2
 5 -1 7 7520.59 379.884 6
 -5 -1 7 7593.47 380.611 6
 5 -1 -7 7694.49 371.294 7
 5 1 7 7000.23 366.456 6
 -5 1 7 7354.3 379.728 6
 5 1 7 8038.26 387.369 7
 5 -1 7 6806.75 368.648 7
 5 1 8 182.908 91.3092 7
 5 -1 8 519.595 121.121 7
 -5 1 8 212.62 86.9915 6
 5 -1 8 118.255 92.0613 6
 -5 -1 8 213.241 101.459 6
 5 1 8 493.232 129.248 6
 5 -1 9 5586.82 385.561 7
 5 -1 9 5365.45 381.025 6
 5 1 9 5564.04 384.822 6
 -5 -1 9 5190.59 375.065 6
 -5 1 9 6120.8 397.651 6
 5 -1 10 3780.25 339.937 7
 5 -1 10 2947.28 306.419 6
 -5 -1 10 3860.32 348.656 6
 -5 2 0 12.0011 22.7218 3
 5 2 0 112.765 31.824 4
 -5 -2 0 67.9356 26.2539 4
 5 -2 0 18.5549 29.725 9
 5 2 0 6.16638 26.9606 9
 -5 -2 0 13.4305 33.3671 8
 5 2 0 25.4653 26.6498 8
 5 -2 0 16.3487 21.8874 8
 5 2 1 28050.8 538.751 4
 -5 2 1 27755.6 550.31 9
 -5 -2 1 27269.1 546.091 9
 -5 -2 -1 27577.9 443.639 7
 5 -2 1 27493.9 533.122 3
 -5 -2 1 26382.5 424.749 7
 -5 -2 -1 28335.1 569.287 8
 5 2 1 28689.5 567.638 8
 -5 -2 -1 28624.9 542.559 4
 5 2 -1 27088.7 513.834 4
 -5 -2 1 27463.2 547.818 8
 5 -2 -1 27719 542.379 9
 5 2 -1 28055.7 543.162 9
 5 -2 -1 28106.3 566.732 2
 -5 -2 -2 43384.5 727.609 7
 5 2 2 43554.3 725.522 7
 -5 -2 2 42637.7 707.487 7
 5 2 2 43493.7 786.737 5
 5 -2 2 43251 770.738 3
 -5 -2 2 44404.5 803.39 9
 -5 2 2 43745.5 801.645 9
 5 2 2 43235.4 814.635 8
 -5 -2 -2 41964.2 737.851 6
 5 -2 -2 42652 737.488 6
 5 -2 -2 42998.1 822.373 2
 5 -2 2 41769.7 748.579 4
 5 2 -2 42888.6 727.064 4
 -5 -2 -2 42686.4 773.06 4
 5 -2 3 3596.64 149.98 5
 5 2 3 3384.78 166.164 5
 5 -2 -3 3629.05 188.914 2
 5 2 3 3425.49 184.781 8
 5 2 3 3654.09 159.171 7
 -5 -2 3 3489.52 149.366 7
 5 -2 -3 3613.95 165.856 7
 5 -2 3 3676.16 144.672 4
 5 2 -3 3747.89 130.573 4
 -5 -2 -3 3640.61 160.399 4
 -5 -2 -3 3576.08 159.343 7
 5 -2 3 3630.22 172.007 7
 -5 -2 -3 3562.27 161.992 6
 5 -2 -3 3395.68 157.534 6
 -5 2 3 3602.88 178.525 9
 -5 -2 3 3314.37 173.629 9
 5 -2 4 27469.3 610.942 6
 -5 -2 4 26646.6 604.321 6
 -5 -2 -4 26854.4 606.65 7
 5 2 -4 26183 585.043 7
 5 -2 -4 26471.6 619.147 7
 5 2 4 28610.3 610.306 7
 -5 -2 4 28074.8 592.01 7
 5 -2 -4 27848.9 649.81 2
 5 -2 4 27651.9 565.512 5
 -5 2 4 25777.2 621.704 9
 -5 -2 4 25636.5 619.517 9
 5 2 -4 27127.9 483.516 4
 -5 -2 -4 27104.6 570.821 4
 5 -2 4 26791.8 623.178 7
 5 2 4 26851.5 606.884 6
 -5 2 4 26583.3 607.527 6
 5 2 4 26828.6 469.609 3
 5 -2 5 4889.59 210.562 5
 5 2 5 5132.26 247.484 5
 -5 -2 -5 4491.57 197.492 4
 5 -2 5 5226.56 259.922 7
 5 -2 -5 4868.93 247.72 7
 5 -2 -5 4611.19 166.296 1
 5 -2 -5 4461.53 175.949 10
 5 2 -5 5020.85 240.585 2
 5 -2 -5 4633.2 243.776 2
 -5 -2 -5 4952.07 248.128 7
 -5 -2 6 15605.7 496.898 7
 5 2 6 16349.7 516.42 7
 5 2 -6 15859.2 476.114 2
 5 -2 -6 16368.2 524.609 7
 5 -2 6 16533.8 541.612 7
 5 -2 -6 15681.8 501.03 2
 -5 -2 -6 16659.1 518.448 7
 5 2 6 15938.3 517.792 6
 -5 2 6 15897.2 525.445 6
 5 -2 6 15895.5 526.585 6
 -5 -2 6 16408.3 531.654 6
 5 2 6 15801.3 503.115 5
 5 2 -7 10283.3 374.414 2
 5 -2 -7 9692.38 423.39 7
 5 -2 7 9406.83 429.476 6
 -5 -2 7 9636.27 438.844 6
 5 -2 7 9335.53 437.262 7
 -5 -2 7 10109.3 420.999 7
 5 2 -7 9034.51 380.278 5
 5 -2 -7 10240 425.827 5
 -5 2 7 10065.3 445.945 6
 5 2 7 9926.15 438.934 6
 5 -2 8 -48.5024 99.1718 7
 5 -2 8 47.7363 95.2532 6
 -5 -2 8 -48.021 95.8212 6
 -5 -2 9 7504.23 456.909 6
 5 -2 9 7600.27 463.792 6
 5 -2 9 7692 456.487 7
 5 -2 10 2042.65 265.337 7
 5 -2 10 2351.68 276.543 6
 -5 -2 10 2381.12 281.353 6
 5 2 10 2351.18 277.86 8
 -5 -3 0 -6.00976 22.1121 4
 5 -3 0 6.19619 35.8339 2
 5 -3 0 -18.6019 31.7862 9
 5 3 0 -12.2612 32.8246 9
 -5 3 0 -6.66718 33.1259 3
 -5 -3 0 -15.0643 39.1925 8
 5 -3 0 -7.4446 23.2518 8
 5 3 -1 115123 1715.49 4
 5 -3 -1 111160 1766.88 2
 5 -3 1 110891 1688.74 2
 -5 -3 1 112443 1710.99 4
 -5 -3 -1 115659 1747.94 4
 5 -3 -1 113206 1735.25 9
 5 3 -1 114735 1734.51 9
 -5 -3 1 109657 1614.62 7
 -5 -3 -1 110051 1629.96 7
 -5 -3 1 113113 1767.63 8
 -5 -3 1 112231 1741.56 9
 -5 3 1 110596 1744.05 9
 5 -3 1 112808 1747.6 3
 -5 3 1 112859 1747.53 3
 -5 -3 -1 113509 1783.85 8
 5 3 1 112930 1774.07 8
 5 3 -2 40802.8 693.831 4
 -5 -3 -2 40379.1 753.551 4
 -5 -3 -2 40727.3 694.076 7
 -5 -3 2 40321.7 677.058 7
 -5 -3 -2 41195.1 723.933 6
 5 -3 -2 38915.8 714.676 6
 5 3 2 41154.5 789.496 8
 -5 3 2 39508.3 622.149 8
 5 -3 -2 40621.4 793.346 2
 -5 -3 -2 40831.7 640.67 3
 5 -3 2 40599.9 759.461 3
 -5 3 2 40561.8 763.014 9
 -5 -3 2 39043.1 751.841 9
 5 3 2 40518.7 759.712 5
 -5 -3 3 8080.51 274.682 9
 -5 3 3 7306.18 265.487 9
 5 -3 -3 7370.89 259.214 7
 -5 -3 3 7436.86 232.209 7
 5 -3 3 7078.08 260.041 7
 5 -3 3 7534.6 217.908 5
 5 3 3 7473.41 263.271 5
 -5 -3 -3 7473.83 255.669 4
 5 3 -3 7490.3 197.158 4
 5 -3 3 7566.89 220.337 4
 -5 -3 -3 7785.65 245.377 7
 -5 -3 -3 7416.42 253.585 6
 5 -3 -3 7715.11 256.483 6
 5 -3 -3 7582.32 283.939 2
 5 3 3 7517.19 283.126 8
 -5 -3 4 10748.5 352.818 9
 -5 3 4 9903.1 344.073 9
 -5 -3 -4 10540 335.251 7
 5 -3 -4 10385.1 289.029 1
 5 -3 4 10256.5 283.042 1
 5 -3 -4 10304.8 348.418 7
 -5 -3 4 10529.8 319.729 7
 5 -3 4 10752.5 273.143 4
 5 3 -4 10148.3 231.629 4
 -5 -3 -4 10560 320.731 4
 5 -3 -4 10043.8 360.232 2
 5 -3 4 10854.8 293.657 5
 -5 -3 -4 10883.5 348.253 6
 5 -3 -4 10641.3 343.543 6
 -5 -3 5 2750.14 189.297 9
 -5 3 5 2379.12 176.311 9
 5 -3 -5 2581.53 137.591 10
 5 -3 5 2530.79 122.485 1
 5 -3 -5 2485.16 125.645 1
 5 3 5 2669 182.293 5
 5 -3 5 2759.53 150.484 5
 5 -3 5 2463.43 184.188 7
 5 -3 -5 2495.51 183.851 7
 -5 -3 -5 2639.03 179.369 7
 5 -3 -5 2472.28 181.947 2
 5 -3 5 2440.69 175.316 6
 -5 -3 5 2753.01 185.517 6
 5 3 5 2446.16 188.121 8
 5 -3 -6 6452.16 316.5 2
 -5 -3 -6 7803.18 342.529 7
 -5 -3 -6 7132.03 273.068 4
 5 -3 6 7208.24 338.623 6
 -5 -3 6 7038.08 335.06 6
 5 -3 -6 7292.88 339.924 7
 5 -3 6 7035.14 343.922 7
 5 3 -6 7272.7 301.714 2
 -5 -3 6 7153.28 320.589 7
 5 3 6 7288.67 335.732 5
 5 -3 -6 6864.3 327.353 5
 5 -3 7 13382.1 525.032 6
 -5 -3 7 12822.6 514.473 6
 -5 -3 -7 13117.3 497.145 7
 5 3 -7 12819.3 450.821 5
 5 -3 -7 13362.3 511.356 7
 -5 -3 7 13739.8 499.932 7
 5 -3 7 13682.3 536.406 7
 -5 -3 8 172.316 99.8797 7
 5 -3 8 -49.6521 79.8818 7
 -5 -3 8 24.6593 90.7337 6
 5 -3 8 195.244 106.696 6
 5 -3 9 7868.62 472.39 7
 5 3 9 7663.63 454.939 8
 5 -3 9 7945.32 471.347 6
 -5 -3 9 7523.18 457.131 6
 5 3 10 3778.56 332.781 8
 5 -3 10 3012.45 308.997 7
 -5 -3 10 2885.87 305.113 6
 5 -3 10 2690.22 299.747 6
 5 4 0 -6.0475 25.3121 9
 5 -4 0 -6.14136 24.5088 9
 5 -4 0 39.671 33.8938 2
 -5 -4 0 6.52102 20.9811 4
 5 -4 0 -14.4979 25.8748 3
 -5 -4 0 8.306 34.7652 8
 5 -4 1 76952.8 1226.59 2
 5 4 -1 79919.5 1258.84 9
 5 -4 -1 79590.7 1262.28 9
 -5 -4 -1 77899.7 1325.99 8
 -5 -4 1 78728.9 1251.11 4
 -5 -4 -1 79628.2 1293.49 4
 5 4 1 77420.2 1309.37 8
 -5 4 1 77596.7 1286.95 3
 5 -4 1 78349.4 1300.87 3
 5 -4 -1 76676.1 1305.97 2
 -5 -4 -2 53045.9 900.749 7
 -5 -4 2 54681.3 888.136 7
 -5 -4 -2 55354.3 948.564 6
 5 -4 -2 55053.2 942.914 6
 5 -4 2 54148.7 983.698 3
 -5 4 2 54729.7 957.228 3
 -5 -4 -2 54225.1 821.741 3
 -5 -4 -2 55040.8 974.205 4
 -5 -4 2 54186.9 897.336 4
 5 4 2 55378.8 1004.89 8
 5 4 2 53302.1 967.588 5
 -5 -4 2 54112.5 959.201 9
 -5 4 2 54348.8 963.859 9
 5 -4 -2 53809.2 1008.41 2
 5 -4 -2 53359.7 974.018 1
 5 -4 2 55063.6 971.907 1
 5 -4 3 344.441 45.0425 5
 5 4 3 296.158 65.6857 5
 -5 -4 -3 405.948 68.5826 6
 5 -4 -3 463.121 69.4268 6
 5 4 3 518.217 94.0432 8
 5 -4 3 376.379 48.8424 4
 -5 -4 -3 365.35 73.9222 4
 5 -4 -3 422.786 87.8668 2
 -5 -4 3 417.591 59.4702 7
 -5 -4 -3 362.425 60.991 7
 -5 -4 3 385.067 67.1658 9
 -5 4 3 354.64 61.4154 9
 5 -4 -3 309.742 64.8556 1
 5 -4 3 329.715 59.6655 1
 5 -4 4 10857.2 281.597 5
 -5 4 4 10610.7 352.809 9
 -5 -4 4 11036.8 354.659 9
 -5 -4 -4 10750.8 358.696 6
 5 -4 -4 10944.1 358.446 6
 5 -4 -4 10389.5 363.819 7
 5 -4 -4 10483.6 304.225 1
 5 -4 4 10194.6 294.824 1
 -5 -4 -4 11012 347.356 7
 -5 -4 4 10803.4 327.635 7
 5 -4 4 10580.2 270.659 4
 5 -4 -4 10549.4 376.286 2
 5 -4 4 9989.09 273.12 10
 5 -4 -4 10490.9 314.156 10
 5 4 5 4988.32 257.431 5
 5 -4 -5 4509.64 253.803 2
 -5 -4 -5 4553.08 239.671 7
 5 -4 5 4448.57 254.495 7
 5 -4 5 4704.12 179.963 1
 5 -4 -5 4751.91 186.778 1
 -5 -4 -5 4515.51 245.336 6
 5 -4 -5 4732.24 248.511 6
 5 -4 -5 4814.42 199.313 10
 5 4 5 4574.56 186.914 10
 5 4 5 4415.75 251.572 8
 -5 4 5 4189.83 234.97 9
 -5 -4 5 4246.52 233.358 9
 5 -4 -5 4218.64 244.412 7
 5 4 6 9220.08 403.975 8
 5 4 -6 9490.06 352.676 2
 -5 -4 -6 9724.81 339.814 4
 5 -4 6 10201.7 413.215 6
 -5 -4 6 9432.65 403.951 6
 5 -4 -6 10414.9 421.363 7
 5 -4 6 9617.47 420.603 7
 -5 -4 -6 11068.6 419.462 7
 5 4 6 10372.5 413.387 5
 5 -4 -6 9792.93 401.607 5
 -5 -4 6 9688.64 381.494 7
 -5 4 6 9472.97 391.08 9
 -5 -4 6 9383.77 386.923 9
 -5 -4 7 9905.08 428.192 9
 5 -4 7 9774.9 448.543 6
 -5 -4 7 10117 458.069 6
 5 4 7 10880.4 468.97 8
 5 4 -7 10061.7 382.534 5
 -5 -4 7 9763.27 426.339 7
 -5 -4 -7 10150 355.199 4
 -5 -4 -7 9985.89 429.779 7
 5 -4 7 10243.8 476.887 7
 5 4 8 -23.7133 94.6358 8
 5 -4 8 -49.7551 119.551 6
 -5 -4 8 201.408 110.062 6
 -5 -4 8 87.4555 87.2551 7
 5 -4 8 103.159 102.922 7
 5 -4 9 7696.39 470.462 6
 -5 -4 9 8335.45 482.783 6
 5 4 9 7169.78 438.32 8
 5 -4 9 8427.81 493.454 7
 -5 -4 9 8226.83 449.39 7
 5 4 10 2183.35 260.282 8
 5 -4 10 1484.69 228.41 6
 -5 -4 10 1606.58 244.366 6
 5 -4 10 1418.93 234.898 7
 5 -5 0 168.174 62.5854 2
 -5 -5 0 -7.24137 45.2349 4
 -5 -5 0 45.9304 33.8003 8
 5 -5 0 -36.8229 62.0218 1
 5 -5 0 18.0629 44.632 9
 5 5 0 -5.92139 43.5747 9
 5 -5 0 48.6827 36.9209 3
 -5 -5 -1 49988.9 957.314 8
 5 -5 1 50540.8 948.16 3
 -5 5 1 51985.1 932.312 3
 5 -5 -1 51454.6 881.312 9
 5 5 -1 51699.7 878.555 9
 5 -5 -1 51850.6 961.595 1
 5 -5 1 52491 960.46 1
 -5 -5 -1 51572.6 929.72 4
 5 -5 -1 52781.5 956.856 2
 -5 -5 1 51055.2 886.904 4
 -5 -5 2 5184 173.251 7
 5 -5 -2 4861.48 198.323 6
 -5 -5 -2 5023.19 203.958 6
 5 -5 -2 4977.58 212.964 1
 5 -5 2 5470.01 220.468 1
 5 -5 -2 4952.6 212.965 10
 -5 -5 -2 5284.58 121.695 3
 -5 5 2 5141.3 204.666 3
 5 -5 2 4943.7 219.955 3
 5 -5 -2 5255.2 233.291 2
 5 5 2 4845.32 204.392 5
 -5 -5 -2 5202.94 180.372 7
 -5 -5 2 5229.68 200.639 9
 -5 5 2 5111.6 200.946 9
 -5 -5 2 5630.25 183.863 4
 -5 -5 -2 4957.14 208.834 4
 5 5 2 5727.2 232.765 8
 5 -5 3 15398.7 409.485 1
 5 -5 -3 16178.8 421.522 1
 -5 -5 -3 16172.7 438.601 6
 5 -5 -3 15711.5 429.804 6
 -5 -5 3 15898.2 391.532 7
 5 -5 -3 17163.6 436.613 10
 5 -5 3 16191.4 395.891 10
 5 -5 -3 16136.3 473.016 2
 -5 5 3 15617.5 404.078 3
 -5 5 3 16026.9 425.771 9
 -5 -5 3 16852.2 429.174 9
 -5 -5 -3 16601.8 412.27 7
 5 -5 3 16877.5 336.147 5
 5 5 3 16672 462.302 8
 -5 -5 4 12521.9 362.706 7
 -5 -5 -4 11611.3 369.126 7
 5 -5 4 11946.4 408.238 7
 5 -5 -4 12115.2 354.077 10
 -5 -5 -4 11566.7 393.528 6
 5 -5 -4 11750.2 390.381 6
 5 -5 4 11498.4 291.383 4
 5 -5 4 12054.6 289.45 5
 5 5 4 11491.4 387.267 5
 5 -5 -4 12060.2 416.059 2
 5 -5 4 12521.5 318.031 10
 -5 5 4 12117.8 346.682 3
 5 -5 -4 11574.4 397.372 7
 5 -5 4 11554.9 331.464 1
 5 -5 -4 12192.7 344.919 1
 -5 5 4 11916 379.311 9
 -5 -5 4 12181.7 378.924 9
 5 -5 -5 1972.32 137.732 10
 5 5 5 2279.11 137.957 10
 -5 -5 -5 2536.31 179.367 7
 5 -5 5 2258.63 191.136 7
 5 5 5 2183.12 182.999 8
 5 5 5 2456.55 186.547 5
 5 -5 -5 2206.18 135.105 1
 5 -5 5 2129.46 127.826 1
 5 -5 -5 1815.84 165.257 7
 -5 -5 5 1923.9 158.019 9
 -5 5 5 2273.16 172.135 9
 -5 -5 -5 2248.5 162.208 4
 -5 -5 -5 2047.63 172.417 6
 5 -5 -5 2436.96 183.078 6
 5 5 6 15084 461.082 2
 5 5 6 15698.6 537.229 8
 5 5 6 14705 522.136 5
 5 -5 -6 16065.7 531.42 5
 -5 -5 -6 14940.8 462.852 4
 5 -5 6 15388 529.724 6
 -5 -5 6 15991.4 509.424 7
 5 -5 -6 14957.5 531.732 7
 -5 -5 6 15473 504.979 9
 -5 5 6 15466.2 511 9
 -5 -5 -6 15604.3 514.556 7
 5 -5 6 15274.9 555.551 7
 -5 -5 -6 14776.9 514.162 6
 -5 -5 6 15166.2 530.795 6
 5 -5 -6 15652.8 524.146 6
 -5 -5 -7 11682.2 408.7 4
 5 5 7 13323.4 517.294 8
 5 5 -7 11403.6 404.96 5
 5 -5 7 12493.6 512.935 6
 -5 -5 7 11945.1 510.472 6
 -5 -5 -7 12165.6 487.096 7
 5 -5 7 12158.8 521.542 7
 -5 -5 7 12576 484.133 7
 5 -5 8 400.948 123.993 7
 -5 -5 8 376.116 111.74 7
 5 -5 8 127.23 106.564 6
 -5 -5 8 77.6105 113.151 6
 5 5 8 441.609 132.853 8
 5 -5 9 7673.43 465.874 6
 -5 -5 9 7341.49 468.23 6
 5 5 9 7598.86 440.323 8
 -5 -5 9 7851.01 437.131 7
 5 -5 9 8180.64 488.933 7
 5 5 10 3473.26 307.192 8
 5 -6 0 40.8788 41.3716 9
 5 6 0 22.9103 28.4697 9
 5 -6 0 18.0908 41.9506 3
 -5 6 0 119.478 58.5022 2
 -5 -6 0 30.3834 37.2728 8
 -5 -6 0 39.8292 30.9964 4
 5 -6 0 154.297 60.8565 10
 -5 -6 1 34569.3 733.526 8
 5 -6 1 33769.2 712.608 3
 -5 -6 -1 33283.4 719.738 8
 -5 6 1 33902.9 717.446 2
 5 6 1 33983.8 675.055 5
 -5 -6 -1 34015.7 693.485 4
 -5 -6 1 34493.5 657.559 4
 5 -6 -1 33965.5 714.487 10
 5 -6 1 34073.5 702.169 10
 5 -6 -1 33522.8 724.927 1
 5 -6 1 34783.9 727.946 1
 -5 -6 -2 38323 705.261 7
 -5 -6 2 37998.6 685.091 4
 -5 -6 -2 36072.1 788.541 8
 -5 6 2 37816.4 742.635 3
 5 6 2 37660.5 776.085 8
 -5 6 2 38268.1 808.102 2
 -5 6 2 37622.1 723.239 9
 -5 -6 2 36784.4 712.323 9
 5 -6 2 37335.8 743.836 10
 5 -6 -2 38092.2 774.524 10
 5 6 2 37844.1 755.817 5
 5 -6 2 37466.5 769.023 1
 5 -6 -2 36720.9 770.462 1
 -5 -6 3 173.919 50.1836 7
 -5 -6 3 164.652 31.9044 4
 5 -6 3 177.42 30.3558 5
 -5 6 3 184.934 52.1842 3
 -5 -6 -3 147.578 55.539 6
 5 -6 -3 255.244 62.6799 6
 5 -6 3 303.721 59.9879 1
 5 -6 -3 192.791 58.0298 1
 -5 -6 -3 162.174 44.8306 7
 5 -6 -3 154.385 63.0129 10
 5 -6 3 125.269 44.156 10
 -5 -6 3 153.24 49.6457 9
 -5 6 3 186.426 55.8521 9
 -5 -6 4 23175.9 556.725 7
 -5 -6 -4 23828.1 584.237 7
 -5 -6 -4 23598.7 618.65 6
 5 -6 -4 22473 602.661 6
 -5 6 4 23012.7 536.346 3
 5 6 4 24037 561.257 10
 5 -6 4 23776.4 512.455 10
 -5 6 4 23515.6 580.298 9
 -5 -6 4 23537.7 573.741 9
 5 -6 4 24414.2 551.767 1
 5 -6 -4 24239.3 560.722 1
 5 6 4 23991.2 622.668 8
 5 -6 4 24716.9 489.865 4
 5 6 4 22690.8 604.912 5
 5 -6 -4 22899.6 621.148 7
 5 6 5 4627.52 213.764 10
 5 -6 -5 4882.9 264.976 5
 5 6 5 4352.09 255.175 5
 -5 -6 -5 4739.29 251.147 7
 -5 -6 5 4393.34 235.91 7
 5 6 5 4574.72 262.03 8
 5 -6 5 4704.11 281.261 7
 -5 -6 -5 4382.69 261.757 6
 5 -6 -5 4447.92 258.133 6
 5 -6 -5 4552.33 263.92 7
 -5 6 5 4438.36 239.905 9
 -5 -6 5 4707.51 244.18 9
 5 -6 5 4455.06 197.001 1
 5 -6 -5 4737.37 209.049 1
 -5 -6 -5 4023.68 227.636 4
 5 6 6 9271.62 415.264 5
 5 -6 -6 9777.29 412.823 5
 5 -6 6 9407.88 439.054 7
 -5 -6 -6 9455.09 399.621 7
 5 6 6 9602.15 375.104 2
 -5 6 6 9492.62 393.538 9
 -5 -6 6 9520.1 382.64 9
 -5 -6 -6 9467.99 370.238 4
 5 6 6 9473.94 411.054 8
 5 -6 -6 9472.38 423.887 7
 -5 -6 6 9111.36 381.72 7
 -5 -6 -6 9142.76 404.555 6
 5 -6 -6 9913.11 418.52 6
 5 -6 7 5337.99 335.074 6
 -5 -6 7 4885.14 330.334 6
 5 6 7 5165.3 321.776 8
 5 -6 7 5197.48 349.953 7
 -5 -6 -7 5611.67 286.349 4
 -5 -6 7 5877.58 326.922 7
 5 -6 8 104.121 106.459 6
 -5 -6 8 79.5952 91.7109 6
 5 -6 8 166.755 110.925 7
 -5 -6 8 134.673 91.8014 7
 5 6 8 113.618 90.6995 8
 5 6 9 4731.23 347.498 8
 5 -6 9 5879.93 410.338 6
 -5 -6 9 5213.61 394.31 6
 -5 -6 9 5064.1 356.517 7
 5 -6 9 5419.26 401.554 7
 -5 7 0 18.9797 40.6138 2
 -5 -7 0 26.3465 35.914 4
 5 -7 0 53.1206 45.4679 10
 5 -7 0 126.147 57.8902 1
 -5 -7 0 55.5983 39.6918 8
 5 -7 0 20.0215 30.9466 3
 5 -7 0 5.59036 28.6586 9
 5 7 0 -10.893 27.0618 9
 -5 7 1 33397.6 709.439 2
 -5 7 -1 31291.1 631.877 2
 -5 -7 1 30434 703.336 8
 5 -7 1 32015 699.758 3
 5 -7 1 31675.8 597.846 9
 -5 -7 1 31684.2 636.86 4
 5 -7 1 31076.5 705.604 1
 5 -7 -1 29935.8 700.931 1
 -5 -7 -1 30694.3 700.597 8
 5 -7 1 32746.3 689.019 10
 5 7 1 31468.2 643.689 5
 -5 -7 -2 23330.1 509.775 7
 5 7 2 23716.6 546.44 5
 5 -7 2 22477.6 383.386 5
 5 -7 2 23945.7 576.779 1
 5 -7 -2 23294.2 578.071 1
 5 -7 2 23145 546.314 10
 -5 7 2 23425.7 506.397 9
 -5 -7 2 23395.1 499.51 9
 -5 -7 -2 23163.4 583.465 8
 -5 -7 2 23018.3 486.77 4
 -5 -7 -3 7017.64 293.781 6
 5 -7 -3 6600.2 284.619 6
 5 -7 3 6984.13 257.288 10
 -5 -7 -3 6667.39 258.449 7
 -5 7 3 6940.51 255.582 3
 5 -7 3 6746.28 271.338 1
 5 -7 -3 6729.92 275.675 1
 5 7 3 7059.3 285.669 5
 -5 7 3 6651.73 308.619 2
 -5 -7 3 6867.02 206.166 4
 -5 -7 3 6344.8 242.061 7
 -5 7 3 6784.5 251.967 9
 -5 -7 3 6587.99 245.126 9
 5 -7 -4 24966.2 605.676 1
 5 -7 4 26495.7 605.494 1
 -5 -7 -4 25365.4 671.519 6
 5 -7 -4 26056.3 668.668 6
 5 -7 4 26003 520.343 4
 -5 7 4 25861.8 613.651 9
 -5 -7 4 25681.8 606.296 9
 5 -7 -4 24609.3 636.4 5
 5 7 4 24804 651.198 5
 5 -7 -4 25262.7 620.152 10
 5 -7 4 26536.8 566.167 10
 5 7 4 25508.1 613.381 10
 -5 7 4 25736.8 579.12 3
 -5 -7 -4 24683.2 621.221 7
 5 7 4 26549.5 660.456 8
 -5 7 4 26040.5 716.566 2
 -5 -7 -5 3587.21 243.782 6
 5 -7 -5 3693.41 244.727 6
 -5 -7 5 3749.52 219.927 9
 -5 7 5 3486.4 213.679 9
 5 -7 -5 3923.04 243.45 5
 5 7 5 3892.02 248.835 5
 5 -7 5 3960.17 268.047 7
 5 7 5 3311.76 229.447 8
 -5 -7 5 3781.96 224.521 7
 -5 -7 -5 3427 223.681 7
 -5 -7 -5 3931.76 236.087 4
 5 -7 -5 3845.9 254.711 7
 5 7 5 3780.24 203.314 10
 5 -7 -5 3892.12 210.499 10
 5 7 6 4800.03 289.2 8
 5 -7 -6 4143.07 275.218 5
 -5 -7 -6 4759.46 294.631 6
 5 -7 -6 4866.69 299.947 6
 -5 7 6 4355.92 259.529 9
 -5 -7 6 4235.93 254.547 9
 -5 -7 -6 4520.48 263.198 4
 -5 -7 6 4648.1 271.474 7
 -5 -7 -6 4306.41 268.724 7
 5 -7 6 4955.21 320.606 7
 5 -7 -6 4863.77 305.885 7
 5 7 6 4855.25 277.249 2
 5 7 7 3817.72 274.287 8
 -5 -7 7 5155.92 343.768 6
 -5 -7 -7 4804.51 274.665 4
 5 -7 7 4816.39 343.207 7
 -5 -7 7 4358.06 289.038 7
 5 -7 7 4769.31 326.468 6
 5 7 7 4151.78 266.697 2
 5 -7 8 -26.9899 90.1175 6
 -5 -7 8 82.6893 95.2612 6
 -5 -7 -8 16.9869 69.4652 4
 5 7 8 -22.3034 89.0082 8
 5 -7 8 28.7233 88.7907 7
 -5 -7 8 22.9645 91.6465 7
 -5 -7 9 3243.5 290.143 7
 5 -7 9 3796.97 356.221 7
 5 -7 9 3819.52 341.894 6
 -5 -7 9 3152.05 320.066 6
 5 7 9 3774.42 305.811 8
 5 -8 0 10.9697 39.157 3
 -5 8 0 31.3994 40.7128 2
 5 -8 0 89.7553 58.344 1
 -5 -8 0 85.1252 49.7302 8
 5 -8 0 10.2746 24.6895 9
 5 8 0 10.0929 27.0214 9
 5 8 0 15.4946 30.9191 5
 5 8 1 10094.3 309.237 5
 -5 -8 -1 9511.94 347.914 8
 5 -8 1 10332.2 265.026 9
 5 8 1 9716.57 259.535 9
 5 -8 -1 10263.9 333.191 3
 5 -8 1 10054.6 354.292 3
 -5 -8 1 9445.59 300.903 4
 -5 -8 1 10260 364.428 8
 -5 8 -1 9812.31 306.342 2
 5 -8 1 9719.43 355.213 1
 5 -8 -1 9677.24 357.381 1
 -5 -8 2 22476.5 489.299 4
 -5 8 -2 22338.6 477.101 2
 -5 8 2 22216.3 605.78 2
 5 -8 -2 21509.7 577.011 10
 -5 -8 -2 21878.2 577.759 8
 5 -8 2 21985 579.394 1
 5 -8 -2 22454.7 587.965 1
 -5 8 3 4467.53 261.919 2
 5 -8 3 4284.4 225.093 1
 5 -8 -3 3961.08 220.674 1
 5 -8 -3 4239.29 233.764 10
 5 8 3 4371.89 230.856 10
 -5 -8 3 4032.33 186.248 9
 -5 8 3 4144.49 192.503 9
 5 -8 -3 4312.15 239.187 6
 -5 -8 -3 4018.38 230.519 6
 -5 -8 -3 4164.14 209.61 7
 -5 -8 3 4183.99 163.088 4
 5 8 3 3859.29 218.613 8
 5 -8 -3 4122.76 213.033 5
 5 8 3 4010.51 220.642 5
 -5 -8 3 4164.4 198.299 7
 5 -8 -4 28810.3 677.168 1
 5 -8 4 27933.4 660.654 1
 -5 8 4 29217.8 789.952 2
 -5 -8 -4 28329 735.14 6
 5 8 4 27832.6 701.072 8
 -5 -8 -4 28507 687.084 7
 5 8 4 27893.3 676.56 10
 5 -8 -4 28226.5 687.201 10
 5 8 -4 27618.8 634.808 10
 5 8 4 28195 716.637 5
 5 -8 -4 28760.8 698.444 5
 5 -8 -4 27310.3 721.581 6
 -5 8 4 28960.6 654.559 9
 -5 -8 4 28509.9 642.191 9
 5 -8 -5 4874.4 252.08 10
 5 8 5 5302.87 256.871 10
 -5 8 5 5216.72 261.83 9
 -5 -8 5 4866.02 247.14 9
 -5 -8 5 5381.04 275.953 7
 -5 -8 -5 5032.88 272.525 7
 5 -8 -5 4789.97 292.305 7
 5 -8 5 4943.47 306.702 7
 5 -8 -5 5082.82 282.148 5
 5 8 5 4833.35 285.649 5
 5 8 5 4908.35 279.525 8
 5 8 -5 4662.42 229.879 1
 5 8 5 4613.05 233.264 1
 -5 -8 -5 5104.95 297.965 6
 5 -8 -5 4590.6 282.1 6
 5 8 6 8716.38 396.515 8
 5 8 6 8777.08 400.641 2
 -5 -8 -6 9759.16 415.911 7
 5 -8 6 10310.8 481.574 7
 -5 -8 6 9342.34 400.856 7
 -5 -8 -6 9612.92 407.99 4
 -5 8 6 9006.44 382.514 9
 -5 -8 6 9457.18 380.7 9
 -5 -8 -7 3591.47 250.612 4
 5 8 7 4066.8 281.833 8
 5 -8 7 3888.72 316.954 7
 5 8 7 3895.61 270.927 2
 -5 -8 7 3507.11 266.569 7
 -5 -8 8 93.6961 86.1868 7
 5 -8 8 119.513 119.239 7
 -5 -8 -8 -18.6356 64.4103 4
 5 -8 8 167.74 111.571 6
 -5 -8 8 -28.5476 101.902 6
 5 8 8 87.8137 83.1179 8
 -5 -8 9 3290.71 295.445 7
 5 -8 9 3336.57 339.494 7
 5 -8 9 3313.92 326.459 6
 -5 -8 9 3957.42 354.351 6
 5 -9 0 11.9831 44.0894 3
 5 -9 0 4.76181 27.2086 5
 5 -9 0 14.2289 50.7892 1
 5 9 0 -7.99538 33.4651 5
 5 -9 0 40.5059 55.2139 10
 5 9 0 -13.6654 51.737 10
 -5 -9 0 -26.5105 56.7275 8
 5 9 -1 18623.2 423.658 5
 5 9 1 18175.2 385.237 9
 5 -9 1 18379.3 385.921 9
 -5 -9 -1 18349.2 527.908 8
 5 -9 1 19458.7 532.713 3
 5 -9 -1 19262.1 499.951 3
 -5 9 -1 18513.7 473.988 2
 5 9 1 18334.3 459.507 5
 5 -9 -1 18614 544.14 1
 5 -9 1 19276.1 547.26 1
 5 -9 1 18817.5 525.794 10
 5 -9 -1 19658.9 552.312 10
 5 9 -1 17862 521.408 10
 5 9 1 18717.8 542.26 10
 -5 -9 1 18353 535.084 8
 5 -9 -1 19367.9 426.578 5
 -5 9 -2 7813.59 254.032 2
 -5 9 2 7324.89 338.522 2
 5 -9 2 7328.83 318.728 3
 -5 -9 -2 6902.85 303.453 8
 -5 -9 2 7076.89 251.274 4
 5 -9 -2 8061.36 275.804 5
 5 -9 -2 7631.79 328.185 10
 5 9 -2 7671.88 314.527 10
 5 9 2 7226.63 317.755 10
 5 -9 2 7865.61 310.865 10
 5 -9 2 7355.41 317.724 1
 5 -9 -2 7526.22 322.736 1
 5 9 3 7892.01 317.121 5
 5 -9 -3 7918.31 303.733 5
 5 9 -3 8185.91 316.547 10
 5 -9 3 7476.27 298.602 10
 5 -9 -3 7761.28 335.229 10
 5 9 3 7614.14 329.174 10
 5 -9 -3 7752.18 323.918 1
 5 -9 3 7191.04 311.37 1
 -5 -9 -3 7413.62 332.215 6
 5 -9 -3 7121.28 325.071 6
 -5 9 3 7260.27 357.019 2
 -5 9 3 7378.65 262.11 9
 -5 -9 -3 7124.11 293.74 7
 -5 -9 -4 15165.9 482.161 7
 -5 -9 -4 15791.1 529.418 6
 5 -9 -4 15434.2 524.777 6
 -5 9 4 15832 442.316 9
 5 9 4 15783.6 494.712 8
 -5 9 4 16026.1 576.265 2
 -5 -9 4 15328 468.108 7
 5 9 -4 15427.1 452.124 10
 5 -9 -4 16070.7 498.621 10
 5 9 4 15001 481.099 10
 5 -9 4 15258.7 435.665 10
 5 -9 -4 14991.5 476.346 5
 5 9 4 15829.3 509.587 5
 -5 9 5 1444.02 186.992 2
 5 9 -5 1750.43 152.15 1
 5 9 5 1657.17 150.909 1
 5 9 5 1998.52 181.169 8
 5 -9 5 1631.77 187.988 7
 5 -9 -5 1887.09 199.054 7
 -5 -9 -5 1890.8 177.323 7
 -5 -9 5 1964.71 177.04 7
 -5 9 5 1663.82 151.198 9
 -5 -9 -5 1945.77 195.418 6
 5 -9 -5 1926.31 192.718 6
 5 9 5 2021.96 188.065 5
 5 -9 -5 2231.53 190.438 5
 5 9 5 2156.38 174.804 10
 5 -9 -5 1879.45 169.247 10
 5 9 6 7031.51 348.779 8
 5 9 6 6847.01 367.297 2
 -5 -9 6 6819.49 347.518 7
 5 -9 6 6505.58 394.324 7
 -5 -9 -6 6636.66 352.318 4
 -5 9 6 6973.54 330.722 9
 5 -9 7 5884.56 394.101 7
 -5 -9 7 5099.37 323.05 7
 -5 -9 -7 5491 327.504 4
 5 9 7 5248.7 316.767 8
 5 9 7 4694.46 314.117 2
 -5 -9 -8 101.88 87.2015 4
 -5 -9 8 -23.8094 99.6554 7
 5 -9 8 92.948 110.591 7
 5 -9 8 -28.9493 89.4891 6
 -5 -9 8 -58.8302 131.245 6
 -5 -9 9 3705.34 315.392 7
 5 -9 9 3890.51 360.692 6
 -5 -9 9 4285.27 373.842 6
 5 -10 0 -30.1439 74.8846 10
 5 10 0 75.042 65.6119 10
 5 -10 0 -12.9847 46.3486 3
 5 -10 0 -15.6479 69.818 1
 5 10 0 -8.2307 42.8272 5
 -5 -10 0 -28.7962 54.511 8
 5 -10 -1 26413.9 636.795 3
 5 -10 1 25902.8 668.201 3
 5 10 -1 25737.8 678.861 10
 5 -10 1 26790.8 684.39 10
 5 10 1 25045.9 682.209 10
 5 -10 -1 26963.8 702.82 10
 5 10 -1 25336 536.431 5
 -5 10 1 26517 687.885 2
 5 -10 1 27924.4 712.255 1
 5 -10 -1 27253.5 708.56 1
 -5 -10 1 27041.1 695.995 8
 -5 -10 -1 25664.3 666.947 8
 5 -10 -1 25997.8 537.243 5
 -5 -10 1 26886.4 616.335 4
 5 -10 -2 19230.8 479.091 5
 5 10 2 19769.2 518.464 5
 5 10 2 19342.8 579.286 10
 5 -10 2 20526.1 565.476 10
 5 -10 -2 20366.6 596.577 10
 5 10 -2 19949.7 564.902 10
 -5 10 -2 19620.1 477.21 2
 -5 10 2 20893.9 618.069 2
 5 -10 2 19680.8 577.931 1
 5 -10 -2 19906.2 585.498 1
 5 -10 2 19018 575.076 3
 -5 -10 -2 18663.3 552.28 8
 5 10 -3 27.5812 56.3943 10
 5 -10 3 39.5546 57.64 10
 5 10 3 62.6842 67.0662 10
 5 -10 -3 16.1805 62.9375 10
 -5 10 3 59.0946 72.4758 2
 5 -10 -3 16.7095 51.6531 6
 -5 -10 -3 33.2903 61.2426 6
 -5 -10 -3 -12.9298 52.874 7
 5 -10 -3 -11.6497 58.8073 5
 5 10 3 -125.121 67.9499 5
 5 10 4 9427.26 390.702 5
 5 -10 -4 10413 384.368 5
 -5 10 4 10220.1 467.327 2
 5 10 -4 10842.5 399.071 1
 5 10 4 10200.6 395.175 1
 -5 -10 -4 9230.55 377.583 7
 5 -10 -4 10520.9 414.05 10
 5 10 -4 9273.29 354.046 10
 5 -10 4 10021.1 354.42 10
 5 10 4 9280.84 387.646 10
 5 -10 -4 9857.73 424.594 6
 -5 -10 -4 10277.2 433.017 6
 -5 -10 4 9621.57 371.41 7
 5 10 5 2852.7 214.563 8
 -5 10 5 2625.78 252.306 2
 5 10 5 3192.2 220.713 10
 5 -10 -5 2773.52 210.249 10
 5 -10 -5 2650.74 210.572 5
 -5 -10 -5 3100.71 228.599 7
 -5 -10 5 2754.77 211.984 7
 5 10 -5 2929.75 203.083 1
 5 10 5 3086.39 208.396 1
 5 10 6 4385.46 274.364 8
 5 -10 6 4586.06 343.284 7
 -5 -10 6 4743.54 293.545 7
 5 10 6 4315.87 311.184 2
 5 -10 7 3590.3 330.284 7
 -5 -10 7 3606.68 285.062 7
 5 10 7 3634.68 290.831 2
 -5 -10 8 -24.3351 94.6571 7
 5 -10 8 -29.8507 88.3473 6
 -5 -10 8 30.2401 114.489 6
 5 -10 8 32.1248 107.262 7
 -5 -10 -8 65.6084 80.4648 4
 5 11 0 8.41715 41.821 5
 -5 11 0 28.6638 62.6549 2
 5 11 0 -16.6058 79.7999 10
 5 -11 0 33.5006 61.6299 10
 -5 -11 0 31.1542 55.6023 8
 5 -11 0 28.0809 51.6598 3
 -5 -11 1 25564.9 622.115 4
 -5 -11 1 24454.1 682.045 8
 5 11 -1 26586.1 707.967 10
 5 11 1 25632.5 710.476 10
 5 -11 1 25264.7 690.71 10
 5 -11 -1 25488.9 713.273 10
 5 -11 1 26205.2 684.608 3
 5 -11 -1 25392.8 639.697 3
 -5 -11 -1 25063.8 672.581 8
 -5 11 1 26247.2 704.772 2
 -5 11 2 7642.97 377.013 2
 5 -11 2 7292.18 344.605 3
 5 -11 2 7942.93 347.599 10
 5 11 -2 8709.97 368.891 10
 5 -11 -2 8234.02 376.006 10
 5 11 2 7120.85 349.759 10
 -5 -11 -2 8223.57 350.275 8
 -5 -11 2 7753.13 287.793 4
 5 11 2 8269.4 314.513 5
 5 11 -3 3532.72 224.681 10
 5 11 3 3441.61 236.113 10
 5 -11 3 2594.06 199.301 10
 5 -11 -3 3458.84 247.502 10
 5 11 3 3050.55 206.897 5
 5 -11 -3 3183.89 191.549 5
 5 11 -3 3241.56 232.897 1
 5 11 3 2906.48 222.175 1
 5 -11 -3 3002.09 229.971 6
 -5 -11 -3 3304.47 211.42 7
 -5 11 3 3411.46 267.529 2
 -5 11 4 5146.71 347.941 2
 5 11 4 5461.09 297.278 5
 -5 -11 -4 4971.52 277.444 7
 -5 -11 -4 5057.98 313.38 6
 5 -11 -4 4575.01 299.336 6
 -5 -11 4 4884.97 267.439 7
 5 11 4 4715.24 280.567 10
 5 -11 -4 4523.75 280.658 10
 5 11 -4 4489.95 253.544 10
 5 -11 -4 4666.85 258.487 5
 5 11 -4 5142.26 285.38 1
 5 11 4 5014.83 285.805 1
 -5 11 5 1627.48 216.985 2
 -5 -11 5 1914.23 180.359 7
 5 11 -5 1744.13 171.062 1
 5 11 5 1758.79 176.668 1
 5 -11 6 4628.89 352.869 7
 -5 -11 6 4434.37 295.326 7
 5 11 6 4277.27 324.511 2
 5 -11 7 6283.43 436.771 7
 -5 -11 7 5949.55 366.033 7
 5 11 7 6080.72 393.909 2
 -5 -11 8 24.7572 85.5749 7
 5 -11 8 398.572 145.209 7
 5 11 8 50.9211 101.617 2
 -5 -11 -8 69.9402 93.0487 4
 -5 -11 8 249.643 133.555 6
 5 -11 8 61.8978 123.518 6
 -5 -12 0 67.4708 75.2637 8
 5 12 0 99.1428 82.9964 1
 -5 12 0 47.5775 74.8892 2
 5 -12 0 92.7185 89.1148 10
 5 12 0 18.2825 67.2705 10
 5 -12 0 30.1423 60.1494 3
 -5 -12 1 14143 444.586 4
 -5 12 1 13488.5 498.929 2
 -5 12 -1 13464.2 441.695 2
 5 12 -1 13629.6 501.028 10
 5 12 1 13948.2 515.015 10
 5 -12 1 13202.5 492.583 10
 5 -12 -1 13529.4 510.984 10
 5 -12 -1 13539.8 445.314 3
 5 -12 1 13229.2 474.494 3
 -5 -12 1 13476.2 491.855 8
 5 12 -1 13126.3 510.136 1
 5 12 1 12910.9 509.534 1
 -5 -12 -1 13689.8 477.444 8
 5 -12 2 8639.05 386.337 3
 -5 -12 2 8872.32 322.711 4
 5 12 -2 8817.67 386.359 10
 5 12 2 8738.3 402.871 10
 5 -12 2 8792.81 383.753 10
 5 -12 -2 8689.21 404.809 10
 -5 12 2 8684.81 414.278 2
 5 12 2 8335.8 329.933 5
 -5 -12 2 8917.99 400.018 8
 -5 -12 -2 8740.87 373.96 8
 5 12 -2 8585.53 404.796 1
 5 12 2 8125.07 398.094 1
 5 12 3 758.075 116.15 5
 -5 -12 -3 877.794 121.326 7
 -5 12 3 745.865 144.547 2
 5 12 -3 884.347 131.147 10
 5 -12 3 1001.13 137.853 10
 5 -12 -3 689.063 131.957 10
 5 12 -3 690.579 138.474 1
 5 12 3 901.012 140.289 1
 5 12 -4 4684.26 288.964 1
 5 12 4 4495.41 289.581 1
 -5 -12 -4 4218.31 267.071 7
 -5 -12 4 4271.9 262.736 7
 -5 12 4 4232.61 327.8 2
 5 12 -4 4688.55 266.269 10
 5 -12 -4 4931.71 306.046 10
 5 -12 -4 4298.16 250.467 5
 -5 -12 5 748.411 129.684 7
 5 12 -5 643.293 124.909 1
 5 12 5 592.796 122.97 1
 -5 12 5 887.185 175.345 2
 5 -12 6 5363.59 390.053 7
 5 12 6 5339.79 378.01 2
 -5 -12 6 5387.05 334.821 7
 -5 -12 -7 5570.35 360.985 4
 5 -12 7 5895.27 429.119 7
 -5 -12 7 5715.47 362.265 7
 5 12 7 6143.52 405.446 2
 5 12 8 27.251 114.061 2
 -5 -12 -8 -24.706 93.5364 4
 5 -13 0 20.3768 79.2605 10
 -5 13 0 87.2743 74.7007 2
 -5 -13 0 -53.6116 73.0789 8
 5 -13 0 48.175 60.797 3
 5 13 0 22.0067 73.4789 1
 -5 13 -1 15447.2 496.809 2
 -5 13 1 15341 555.729 2
 5 13 -1 14670.5 572.798 1
 5 13 1 14958.7 579.855 1
 5 -13 -1 14605.8 560.886 10
 5 -13 1 15747.7 557.453 10
 5 -13 -1 15615.4 495.015 3
 5 -13 1 15310.4 531.018 3
 -5 -13 1 15182.6 483.354 4
 -5 -13 1 14686.8 533.282 8
 -5 -13 -1 14389.4 507.978 8
 5 -13 2 8196.76 388.932 10
 5 -13 -2 7840.17 403.165 10
 -5 -13 -2 7613.27 358.724 8
 5 13 2 7951.51 410.788 1
 5 13 -2 7901.73 404.38 1
 -5 13 2 8227.08 421.139 2
 5 13 -3 1190.71 169.677 1
 5 13 3 1650.53 189.814 1
 5 -13 -3 1415.68 188.358 10
 -5 13 3 1233.98 187.605 2
 -5 -13 -3 1318.59 148.61 7
 -5 -13 4 4473.1 278.659 7
 5 13 -4 4897.71 311.245 1
 5 13 4 4662.51 307.033 1
 -5 13 4 4572.1 350.668 2
 -5 13 5 762.867 168.233 2
 -5 -13 5 816.306 142.578 7
 5 13 5 637.193 168.049 2
 5 13 -5 798.352 140.54 1
 5 13 5 1010.33 156.561 1
 5 13 6 2389.17 269.384 2
 5 -13 6 2884.54 297.726 7
 -5 -13 -7 4148.35 329.803 4
 5 13 7 4469.1 353.878 2
 5 -13 7 4451.23 390.599 7
 5 -14 0 -22.4943 82.7641 10
 5 14 0 -24.313 75.1579 1
 -5 14 0 -19.0536 79.7503 2
 -5 14 1 8425.27 420.078 2
 -5 -14 1 7653.18 345.209 4
 -5 -14 -1 8347.27 379.818 8
 5 14 1 7856.74 428.924 1
 5 14 -1 7299.58 416.467 1
 5 -14 -1 9091.16 447.54 10
 5 14 -2 9553.7 469.699 1
 5 14 2 9584.59 479.888 1
 -5 14 2 9205.13 464.163 2
 -5 14 3 622.912 132.593 2
 5 14 -3 535.497 133.252 1
 5 14 3 499.334 123.958 1
 5 14 -4 8599.15 431.913 1
 5 14 4 8209.61 429.284 1
 -5 14 4 8861.47 501.936 2
 5 14 5 1847.75 237.631 2
 -5 14 5 1615.33 238.978 2
 5 14 -5 1758.91 198.933 1
 5 14 5 1804.7 210.191 1
 5 14 6 2458.88 282.568 2
 -5 -14 -6 3082.88 290.838 4
 5 -14 6 3240.57 325.786 7
 -5 15 0 144.691 86.5271 2
 5 15 0 53.3282 89.0401 1
 -5 15 1 4765.93 329.551 2
 -5 -15 1 5298.69 293.401 4
 5 15 -1 4340.73 334.603 1
 5 15 1 4331.39 334.202 1
 5 15 -2 2831.67 270.766 1
 5 15 2 2369.73 252.357 1
 -5 15 2 2641.13 264.405 2
 -5 15 3 2658.7 282.408 2
 5 15 -3 2657.66 260.98 1
 5 15 3 2456.51 248.955 1
 -5 15 4 8108.92 490.541 2
 5 15 -4 8721.78 453.886 1
 5 15 4 7466.02 432.181 1
 5 15 5 1244.57 226.703 2
 5 15 5 1495.23 198.317 1
 -5 15 5 1018.25 206.166 2
 -5 16 0 88.8945 74.2087 2
 -5 -16 0 179.832 92.6553 4
 5 16 0 -57.7596 92.9243 1
 -5 16 1 4060.69 310.112 2
 5 16 -1 3748.62 335.866 1
 5 16 1 3253.71 312.537 1
 -5 16 2 5122.99 370.443 2
 5 16 -2 4368.1 350.022 1
 5 16 2 4114.52 338.846 1
 -5 16 3 549.229 168.089 2
 5 16 -3 705.927 169.84 1
 5 16 3 693.281 158.71 1
 -5 16 4 6531.59 459.899 2
 5 16 4 7381.48 483.273 2
 5 16 -4 6316.78 411.204 1
 5 16 4 6912.94 427.907 1
 5 17 0 -30.8445 113.488 1
 -5 -17 0 -42.1504 79.7922 4
 5 17 -1 5472.26 406.693 1
 5 17 1 5446.55 411.095 1
 -5 17 1 6011.8 394.028 2
 5 17 -2 3592.64 328.17 1
 5 17 2 4036.51 348.71 1
 -5 17 2 3805.94 332.586 2
 -5 17 3 956.247 193.331 2
 5 17 -3 869.089 188.626 1
 5 17 3 917.642 183.447 1
 5 17 4 3765.47 327.766 1
 5 17 -4 3404.19 314.37 1
 5 18 0 65.5501 124.086 1
 -5 -18 0 -21.8713 89.4389 4
 -5 -18 -1 3646.75 299.345 4
 5 18 -1 3378.77 343.369 1
 5 18 1 4152.58 362.367 1
 -5 18 1 4043.63 330.766 2
 -5 18 2 2668.14 289.099 2
 -5 -18 -2 3088.32 287.861 4
 -6 0 0 374.35 58.1299 8
 6 0 0 188.601 54.4101 8
 6 0 0 227.262 46.4945 4
 6 0 0 292.77 73.7763 9
 -6 0 -1 12931.5 305.887 3
 6 0 1 12749.2 330.304 8
 -6 0 1 12420.6 305.057 8
 6 0 -1 12534 311.223 4
 6 0 1 12421.1 317.227 4
 6 0 -1 12399.6 328.424 9
 6 0 1 12219.9 250.292 7
 6 0 -1 11720.1 236.294 7
 -6 0 2 10201.6 316.269 9
 6 0 -2 9953.08 242.889 7
 6 0 2 9542.21 279.23 4
 -6 0 2 9953.62 239.923 6
 6 0 2 10035.3 309.937 8
 6 0 2 10130.7 256.57 7
 6 0 2 9847.18 237.791 6
 6 0 3 38105.1 738.808 5
 6 0 3 37729.4 709.825 6
 -6 0 3 38573.8 716.757 6
 -6 0 -3 38883.1 729.615 4
 6 0 -3 38176.1 708.852 7
 6 0 3 38333.2 727.475 7
 6 0 3 37759.4 722.582 4
 6 0 3 38049.9 688.31 3
 -6 0 3 38696.1 791.059 9
 6 0 -4 60.9662 51.0362 2
 -6 0 4 85.359 47.4326 9
 6 0 4 38.0092 41.5418 6
 -6 0 4 -9.73045 37.8497 6
 6 0 4 -9.4305 46.094 5
 -6 0 -4 7.98133 34.1581 4
 6 0 -4 -9.48952 36.9125 7
 6 0 4 19.9981 38.8944 7
 6 0 4 59.252 34.2574 3
 6 0 5 124487 2012.41 5
 6 0 -5 120562 2066.35 2
 6 0 -5 122328 2028.83 7
 6 0 5 121843 1902.85 3
 -6 0 5 120166 2076.43 9
 6 0 6 128.663 73.1844 7
 -6 0 6 50.5128 68.859 9
 6 0 -6 106.446 71.809 7
 6 0 -6 59.2691 66.1168 2
 6 0 6 96.7045 62.8655 5
 6 0 6 -47.2788 64.451 6
 -6 0 6 31.8834 65.1957 6
 6 0 -7 1696.37 169.35 2
 6 0 7 1694.52 186.203 6
 -6 0 7 1292.58 166.489 6
 6 0 -7 1702.08 171.524 7
 6 0 8 162.684 97.2868 6
 -6 0 8 139.669 83.1043 6
 6 0 8 46.5284 80.418 7
 6 0 9 1963.53 237.734 6
 -6 0 9 1776.8 228.032 6
 6 0 9 1728.76 224.06 7
 6 1 0 135683 2041 8
 6 1 0 135253 2063.35 9
 6 -1 0 133559 2060.99 9
 6 1 0 130578 2029.57 4
 -6 1 0 132395 2026.01 3
 -6 -1 0 133219 2048.16 8
 6 -1 0 130475 1999.77 8
 -6 -1 1 18.3047 14.8648 6
 6 -1 1 17.5535 14.3886 6
 6 1 -1 -22.3386 44.0761 9
 6 -1 -1 7.47625 38.9014 9
 6 1 1 -4.9801 17.0679 7
 -6 -1 -1 61.8087 26.7133 4
 6 1 1 13.7241 31.2237 4
 6 1 -1 -6.44866 28.7728 4
 6 -1 1 -6.68053 21.4945 4
 6 1 -1 6.95589 13.9664 7
 -6 -1 -1 -5.25956 29.3106 3
 -6 1 -1 -12.8232 28.6076 3
 6 -1 1 -6.88511 29.4658 8
 6 1 1 -15.4946 45.3343 8
 -6 -1 1 -20.3019 37.7129 8
 -6 1 1 35.4782 25.5848 8
 6 -1 2 68736.9 1134.25 4
 6 -1 2 68155 1107.44 7
 6 1 2 67757.7 1142.1 4
 6 -1 2 67650.2 1069.41 6
 -6 -1 2 68413.8 1073.53 6
 6 -1 2 68850 1120.49 3
 6 1 2 70088.1 1194.01 8
 -6 1 2 65485.2 1080.44 8
 6 1 2 68301.4 1078.3 7
 6 -1 -2 65244.9 1086.87 7
 -6 1 2 68023.3 1186.43 9
 -6 -1 2 69356.1 1187.67 9
 6 1 -2 66490 1107.03 4
 -6 -1 -2 69714.9 1150.29 4
 6 -1 3 346.424 63.1203 6
 -6 -1 3 86.3596 40.1546 6
 6 1 3 133.884 49.9497 6
 -6 1 3 249.329 51.6821 6
 -6 -1 3 155.832 52.48 9
 -6 1 3 260.914 67.1879 9
 6 -1 3 112.95 48.3364 7
 6 1 -3 97.7376 33.4608 7
 6 -1 3 144.401 41.3026 4
 -6 -1 -3 152.605 49.1769 4
 6 1 -3 112.324 33.8378 4
 6 1 3 199.396 53.6351 5
 6 -1 3 144.251 47.4664 5
 6 1 3 137.475 46.6024 7
 6 -1 -3 113.057 43.6338 7
 6 1 3 99.1353 54.7639 8
 6 -1 -3 220.592 71.6813 2
 6 -1 3 132.397 44.0143 3
 6 -1 4 9.65137 38.5174 6
 -6 -1 4 -19.5428 43.5991 6
 6 1 4 67.146 46.0968 6
 -6 1 4 9.7851 39.0511 6
 6 -1 -4 49.7201 43.4729 7
 6 -1 4 -10.3225 36.8466 7
 6 1 4 58.1905 42.3992 7
 -6 -1 -4 34.5383 36.1416 4
 6 1 -4 52.0465 29.1935 4
 -6 -1 4 12.1797 43.4758 9
 6 1 4 21.3739 24.3154 3
 6 -1 4 15.6981 32.0985 3
 6 -1 -4 37.7283 47.6137 2
 6 1 -4 9.18522 40.1558 7
 6 -1 4 -8.84312 38.6602 5
 -6 1 5 1120.92 145.259 9
 -6 -1 5 914.693 124.516 9
 6 -1 -5 1357.52 136.32 7
 6 -1 5 1209.85 132.39 7
 6 1 5 953.651 114.844 5
 6 1 -5 960.307 74.3386 4
 6 1 5 979.11 78.7601 3
 6 -1 5 1281.9 110.573 3
 6 1 -5 1181.63 120.653 7
 6 -1 -5 919.125 138.041 2
 6 1 -5 1086.03 128.025 2
 -6 -1 -5 1041.38 100.806 4
 6 -1 6 18951.5 571.311 6
 -6 -1 6 17513.9 554.748 6
 6 -1 6 18316.8 468.484 3
 -6 -1 6 17724 567.088 9
 -6 1 6 17862.8 572.354 9
 6 -1 -6 18669.4 557.994 7
 6 1 -6 18267.1 542.054 7
 6 1 6 18910.3 568.928 6
 -6 1 6 18730.7 566.926 6
 6 1 6 18674.1 548.216 5
 6 -1 6 18785.2 522.736 5
 6 1 6 18348.1 558.973 7
 6 -1 6 18553.4 574.043 7
 6 1 -6 18109.6 544.467 2
 6 -1 -6 19167.1 568.266 2
 6 -1 -7 266.915 86.8076 2
 6 1 -7 108.136 64.6649 2
 6 -1 -7 92.7605 74.0427 7
 6 1 7 57.8645 86.065 7
 6 -1 7 40.1108 75.9347 7
 -6 1 7 19.6091 78.2607 6
 6 -1 7 19.5721 78.113 6
 -6 -1 7 19.6148 87.5226 6
 6 1 7 174.502 91.559 6
 6 -1 -7 -35.8946 73.398 5
 6 -1 8 8883.06 451.696 6
 -6 -1 8 8627.92 440.048 6
 6 1 8 7328.99 416.033 6
 -6 1 8 8305.56 430.05 6
 6 -1 8 9073.36 450.702 7
 6 1 8 8761.51 438.529 7
 -6 -1 9 433.896 141.188 6
 6 -1 9 270.53 148.893 6
 6 -1 9 327.029 131.05 7
 6 -1 10 5031.53 387.266 6
 -6 -1 10 5619.91 411.063 6
 -6 2 0 725.925 73.1199 3
 -6 -2 0 692.698 67.6189 4
 6 2 0 665.07 70.549 9
 -6 -2 0 648.874 72.9479 8
 6 2 0 554.385 61.3352 4
 6 -2 0 669.582 72.8986 9
 6 -2 0 741.209 61.9812 8
 6 2 1 8902.42 277.236 8
 6 2 -1 8396.56 243.357 4
 -6 -2 -1 8609.46 263.53 4
 -6 -2 1 8374.68 264.76 8
 6 2 -1 7986.18 254.507 9
 6 -2 -1 8311.77 259.137 9
 6 2 1 8164.95 253.837 4
 6 -2 1 8614.65 255.742 3
 -6 2 1 8325.59 258.563 3
 -6 -2 -1 9103.64 287.85 8
 6 -2 1 8427.97 249.422 8
 6 -2 -2 99.2554 67.455 2
 -6 2 2 27.2117 37.9665 9
 -6 -2 2 62.7952 40.8195 9
 6 2 2 81.6149 38.386 7
 -6 -2 -2 5.17932 26.1467 6
 6 -2 -2 50.5049 27.4158 6
 6 2 -2 47.7787 27.6944 4
 6 -2 2 -7.02987 26.6166 4
 -6 -2 -2 202.861 69.9731 4
 6 -2 2 -7.3153 32.6409 3
 -6 -2 -2 13.4549 31.7681 3
 -6 2 2 -12.3968 25.5494 8
 6 2 2 123.834 70.61 8
 -6 -2 -3 114051 1757.2 7
 -6 -2 3 110896 1727.87 7
 6 2 3 116237 1762.17 7
 6 -2 -3 109474 1780.46 7
 -6 -2 3 109982 1756.46 6
 -6 -2 -3 113786 1769.44 6
 6 -2 3 110295 1757.43 6
 6 -2 3 113059 1755.36 5
 6 2 3 112316 1812.41 5
 6 -2 3 113373 1803.92 7
 6 2 3 111440 1865.18 8
 -6 -2 3 111075 1842.29 9
 -6 2 3 111547 1845.4 9
 6 2 -3 112148 1713.88 4
 6 -2 3 109939 1751.4 4
 -6 -2 -3 113039 1795.28 4
 6 -2 -3 111852 1874.37 2
 6 -2 3 111349 1783.57 3
 6 -2 4 2154.41 141.982 6
 -6 -2 4 2122.17 141.893 6
 6 -2 4 2032.88 129.086 5
 -6 2 4 2052.57 138.897 6
 -6 2 4 1963.55 150.733 9
 -6 -2 4 2238.06 161.57 9
 6 -2 4 1880.91 131.241 3
 6 -2 -4 1900.93 140.543 7
 -6 -2 4 2122.53 132.994 7
 6 2 4 2431.97 148.396 7
 6 -2 4 2243.08 123.895 4
 -6 -2 -4 2301.55 138.799 4
 6 2 -4 2179.16 105.081 4
 6 -2 4 2342.48 156.302 7
 6 -2 -4 2209.28 162.932 2
 -6 -2 -4 2492.66 151.523 7
 -6 2 5 36013.7 827.62 9
 -6 -2 5 34548.2 813.768 9
 6 -2 -5 36321.9 830.005 2
 6 -2 5 35014.9 807.071 7
 6 -2 -5 35725 799.478 7
 6 -2 -5 35049.7 671.779 1
 6 -2 5 35245.1 663.004 1
 6 2 5 34018.2 786.744 5
 -6 -2 -5 35091.1 785.107 7
 6 2 6 47.7634 61.9573 6
 -6 2 6 260.264 85.8962 6
 6 -2 6 81.2434 68.0357 6
 -6 -2 6 130.174 71.1593 6
 -6 2 6 152.184 70.7999 9
 -6 -2 6 150.563 68.4371 9
 -6 -2 6 100.039 59.8467 7
 6 2 6 216.755 82.9173 7
 6 -2 6 171.35 77.9899 7
 6 -2 -6 111.461 61.9645 7
 6 2 -6 100.591 71.4221 2
 6 -2 -6 224.044 84.5061 2
 -6 -2 -6 203.266 61.8981 4
 6 2 6 93.6363 72.3874 5
 6 -2 6 119.269 62.0878 5
 6 -2 -7 4718.02 294.079 7
 -6 2 7 5472.43 322.555 6
 6 2 -7 4717.87 264.579 2
 6 -2 -7 4994.33 288.816 2
 6 -2 7 4783.6 306.1 6
 -6 -2 7 5051.42 312.752 6
 6 -2 7 5565.45 334.749 7
 6 -2 8 -23.6322 86.9511 6
 -6 -2 8 23.6445 81.7188 6
 6 -2 8 121.492 103.989 7
 6 2 9 3083.21 306.027 8
 6 -2 9 2380.67 260.866 6
 -6 -2 9 1921.85 242.676 6
 6 -2 9 3332.73 299.526 7
 6 -2 10 91.9178 125.303 7
 6 -2 10 30.3224 111.576 6
 -6 -2 10 366.057 149.105 6
 6 2 10 63.5388 126.794 8
 -6 3 0 70759.4 1201.8 3
 6 -3 0 69665.4 1186.54 2
 -6 -3 0 71916.1 1227.74 8
 6 -3 0 71001.2 1118.85 8
 6 3 0 70600.6 1183.9 4
 -6 -3 0 74817.4 1195.83 4
 6 -3 0 71384.9 1196.9 9
 6 3 0 70005.8 1192.45 9
 -6 -3 -1 13287.5 288.985 6
 -6 -3 1 13693.9 332.524 4
 6 -3 -1 13687.5 348.335 9
 6 3 -1 13743.5 349.195 9
 -6 -3 1 12962.9 221.826 7
 6 3 1 13845.5 372.602 8
 -6 -3 1 12983.3 362.183 8
 6 -3 1 13745.6 322.77 2
 6 -3 -1 13583 373.282 2
 -6 -3 -1 12804.9 342.138 4
 6 -3 1 13709.5 353.694 3
 -6 3 1 13487.8 352.637 3
 6 3 -1 13600.6 333.251 4
 -6 -3 -1 13589.1 245.77 7
 -6 -3 -1 12999.8 372.818 8
 -6 -3 2 115970 1735.11 7
 -6 -3 -2 117882 1760.02 7
 -6 -3 -2 117792 1797.33 6
 6 -3 -2 116675 1791.51 6
 -6 -3 2 116137 1875.51 9
 -6 3 2 116948 1880.71 9
 6 3 -2 116883 1797.74 4
 -6 -3 -2 118322 1860.24 4
 6 3 2 122807 1915.91 8
 6 -3 2 117455 1824.7 4
 6 3 2 114963 1866.05 5
 6 -3 2 115159 1743.9 2
 6 -3 -2 118279 1916.71 2
 -6 -3 -2 118230 1737.08 3
 6 -3 2 114391 1859.2 3
 6 -3 3 77.905 30.669 5
 6 -3 -3 23.7207 46.1427 2
 6 -3 3 73.9634 20.5151 2
 6 -3 3 9.27216 37.0144 3
 6 3 3 68.532 53.9418 8
 6 -3 -3 18.0167 36.8495 7
 -6 -3 3 50.542 30.374 7
 -6 -3 -3 62.7562 40.0115 4
 6 3 -3 168.379 35.4274 4
 6 -3 3 105.1 38.554 4
 6 3 3 48.8053 48.5062 5
 6 -3 3 56.6116 46.8878 7
 -6 -3 -3 80.0538 39.5138 7
 -6 -3 -3 114.288 39.9107 6
 6 -3 -3 8.04759 33.6961 6
 -6 3 3 94.3938 46.8054 9
 -6 -3 3 72.4096 42.3108 9
 -6 -3 -4 29.9677 37.8207 7
 6 -3 4 56.5946 30.9287 4
 6 3 -4 39.6313 26.5266 4
 -6 -3 4 145.559 59.2881 9
 -6 3 4 49.2539 50.355 9
 -6 -3 4 17.4009 37.2364 7
 6 -3 -4 -11.321 41.6551 7
 -6 -3 -4 31.5429 39.8086 6
 6 -3 -4 31.1056 41.38 6
 6 -3 4 30.2664 45.0158 6
 6 -3 -4 -27.0195 56.5469 2
 6 -3 4 15.2981 35.4694 5
 6 -3 -4 -24.9389 41.3043 1
 6 -3 4 71.3729 42.4619 1
 6 -3 -5 332.87 85.4452 2
 6 3 5 249.22 78.1982 5
 6 -3 5 263.94 60.3059 5
 6 -3 5 209.939 72.2396 6
 -6 -3 5 170.94 66.4435 6
 -6 3 5 216.808 69.5221 9
 -6 -3 5 128.104 58.2825 9
 6 3 5 226.663 77.8595 8
 6 -3 -5 222.293 70.1963 7
 -6 -3 -5 164.387 64.8904 7
 6 -3 5 218.784 71.3519 7
 6 -3 -5 187.591 56.5088 10
 6 -3 -5 245.802 54.0547 1
 6 -3 5 243.719 65.3012 1
 -6 -3 6 11725.9 421.794 7
 6 -3 6 13406.2 473.27 6
 -6 -3 6 11680.3 447.639 6
 6 -3 -6 13482.6 476.481 7
 6 -3 6 12692.9 478.084 7
 -6 3 6 12548.2 465.583 9
 -6 -3 6 11748 449 9
 6 3 6 14247.3 519.872 8
 -6 -3 -6 12804.4 395.364 4
 6 3 -6 12830.8 438.642 2
 6 3 6 12803.4 466.878 5
 -6 -3 -6 13363.3 459.569 7
 6 -3 -6 13028.4 470.592 2
 6 3 -7 220.192 79.7886 2
 6 -3 -7 155.545 95.1219 7
 6 -3 7 427.138 114.869 6
 -6 -3 7 306.169 103.119 6
 -6 -3 7 405.066 99.4826 7
 6 -3 7 427.672 114.567 7
 6 3 7 269.851 111.806 8
 6 3 8 23546.8 798.46 8
 6 -3 8 25072.2 807.877 7
 6 -3 8 22568.8 763.969 6
 -6 -3 8 23324.1 778.569 6
 6 -3 9 28.4369 94.9506 7
 6 3 9 -28.5636 111.106 8
 6 -3 9 82.9514 113.073 6
 -6 -3 9 111.394 113.884 6
 6 3 10 3676.16 342.748 8
 6 -3 10 3191.71 321.929 6
 -6 -3 10 3438.88 327.259 6
 6 -3 10 3864.58 344.573 7
 -6 -4 0 449.923 68.1749 4
 -6 4 0 262.627 62.6272 3
 -6 -4 0 378.434 65.6468 8
 6 -4 0 526.346 56.3728 8
 6 -4 0 470.037 77.662 2
 6 4 0 550.983 82.8801 9
 6 -4 0 424.303 59.714 9
 6 -4 1 17354.5 427.91 3
 -6 4 1 16614.4 417.686 3
 6 4 1 17213.4 442.474 8
 -6 -4 1 16477.6 437.403 8
 -6 -4 -1 16945.5 449.143 8
 -6 -4 1 16182.6 293.281 7
 -6 -4 1 17262.5 398.267 4
 -6 -4 -1 17553.5 421.118 4
 6 -4 -1 16845.9 404.078 9
 6 4 -1 17254.5 402.946 9
 6 -4 -1 16019.2 428.951 2
 6 -4 1 17119.9 376.494 2
 -6 -4 -2 463.915 67.8168 4
 -6 4 2 264.65 56.1487 9
 -6 -4 2 401.441 64.9486 9
 -6 -4 -2 541.934 44.2709 3
 6 -4 -2 466.644 78.3042 2
 6 -4 2 438.957 45.7461 2
 -6 4 2 406.564 65.3173 3
 6 -4 2 491.004 69.7396 3
 6 4 2 406.842 74.1294 8
 -6 -4 -2 374.606 53.8517 6
 6 -4 -2 472.761 58.9485 6
 -6 -4 -2 422.668 47.8186 7
 -6 -4 2 438.173 45.8696 7
 6 4 2 402.049 68.966 5
 -6 -4 3 26541.2 530.595 7
 -6 -4 -3 26622.6 550.202 7
 -6 -4 -3 26843.3 584.788 6
 6 -4 -3 26385.3 576.246 6
 6 -4 -3 25892.4 585.488 1
 6 -4 3 25792.9 577.01 1
 -6 -4 3 25881.2 603.115 9
 -6 4 3 25810.7 605.285 9
 6 -4 3 26937.5 543.702 4
 6 -4 -3 27044.2 651.549 2
 6 -4 3 26332 513.746 5
 6 -4 3 27319.7 615.326 3
 -6 4 3 25746.4 426.34 8
 -6 -4 4 107.147 45.7857 7
 6 -4 -4 84.7851 45.8703 7
 -6 -4 -4 111.392 47.8304 7
 -6 -4 4 36.434 44.6983 9
 6 -4 -4 95.0314 50.1826 10
 6 4 4 74.3215 55.2798 5
 6 -4 4 118.04 38.2123 5
 -6 4 4 99.0383 49.4179 9
 6 4 4 97.4394 64.5546 8
 6 -4 4 144.953 39.9345 4
 6 -4 -4 72.4105 42.7548 1
 6 -4 4 51.7728 45.5681 1
 -6 -4 -4 102.512 44.3191 6
 6 -4 -4 56.0948 43.6533 6
 6 -4 -4 -14.2017 53.7792 2
 6 -4 5 47356.3 871.621 5
 6 4 5 47415.2 1009.4 5
 -6 -4 -5 48235.8 996.017 6
 6 -4 5 45266.4 974.165 6
 6 4 5 47375 1044.59 8
 6 -4 5 47958.9 1033.13 7
 -6 -4 -5 47462.8 976.594 7
 6 -4 -5 47049.9 1034.75 2
 6 -4 -5 48350.3 993.093 6
 -6 -4 5 47806.9 988.614 6
 6 -4 -5 44881.4 996.689 7
 -6 -4 -5 48769.3 954.407 4
 6 -4 -5 47147.6 894.931 10
 -6 4 5 44924.4 994.708 9
 -6 -4 5 46733.1 999.108 9
 6 -4 5 48493.4 866.747 1
 6 -4 -5 46015.9 869.19 1
 6 4 6 1998.63 199.333 8
 -6 -4 6 1933.53 169.475 7
 -6 -4 6 2026.23 184.856 9
 -6 4 6 2117.45 186.63 9
 6 4 6 2038.08 190.536 5
 6 -4 6 1839.25 187.457 7
 6 -4 -6 1974.82 185.682 7
 6 -4 6 1926.96 180.942 6
 -6 -4 6 2178.84 193.256 6
 -6 -4 -6 1921.05 173.221 7
 6 4 -6 2139.35 181.418 2
 -6 -4 -6 2029.98 159.642 4
 6 -4 -6 2215.97 196.761 2
 -6 -4 -7 4364.45 237.187 4
 6 4 7 4027.46 293.949 8
 -6 -4 -7 4706.38 288.494 7
 6 -4 7 4699.67 310.086 6
 -6 -4 7 4330.18 296.389 6
 6 -4 7 4646.06 314.172 7
 -6 -4 7 4742.41 285.3 7
 -6 -4 8 63.1879 79.7427 7
 6 -4 8 -77.6587 100.69 7
 6 4 8 -25.0341 104.782 8
 6 -4 8 74.1371 98.6214 6
 -6 -4 8 -24.8993 83.1369 6
 6 -4 9 3048.57 306.016 7
 6 4 9 2331.32 263.36 8
 6 -4 9 2475.48 273.86 6
 -6 -4 9 2563.72 289.796 6
 6 -4 10 248.316 135.757 6
 -6 -4 10 408.484 153.636 6
 6 4 10 266.369 129.452 8
 -6 -5 0 251932 3693.1 4
 6 -5 0 249522 3574.12 8
 -6 -5 0 243804 3758.39 8
 6 -5 0 248568 3692.08 2
 6 -5 0 248354 3755.79 1
 6 -5 0 250719 3724.71 3
 6 -5 0 250497 3671.74 9
 6 5 0 249595 3668.83 9
 6 -5 1 728.496 73.7045 2
 6 -5 -1 658.017 86.027 2
 6 -5 -1 518.434 83.383 1
 6 -5 1 837.447 96.556 1
 6 -5 1 791.939 85.4896 3
 -6 -5 -1 863.07 97.762 8
 -6 -5 1 752.241 91.2555 8
 -6 5 1 699.774 80.9268 3
 -6 -5 -1 655.338 79.2884 4
 6 5 -1 682.971 73.0119 9
 6 -5 -1 678.706 74.9486 9
 6 -5 2 30079.9 663.155 3
 -6 -5 -2 29491.3 495.638 3
 -6 5 2 29264.7 631.399 3
 -6 -5 2 29518.2 541.334 7
 -6 -5 -2 30317.9 616.536 6
 6 -5 -2 29294.9 605.055 6
 -6 -5 -2 29760.9 647.126 4
 6 5 2 29009 639.414 5
 -6 -5 -2 29710 559.599 7
 6 5 2 29691.3 670.081 8
 6 -5 -2 29932 682.869 2
 -6 5 2 28373.8 625.747 9
 -6 -5 2 29445.7 626.48 9
 6 -5 2 29199.8 647.97 1
 6 -5 -2 30137.5 659.639 1
 -6 -5 2 29802.7 579.06 4
 6 -5 -3 119.812 61.7425 2
 -6 5 3 114.487 46.6506 3
 6 -5 3 81.3713 52.9105 3
 -6 -5 -3 87.6573 41.4864 7
 -6 -5 3 133.447 40.1544 7
 6 -5 3 49.3835 42.2899 1
 6 -5 -3 122.722 50.0036 1
 -6 5 3 94.918 46.1252 9
 -6 -5 3 133.848 53.5905 9
 -6 -5 -3 162.271 51.2138 6
 6 -5 -3 49.4139 41.3868 6
 6 -5 -3 103.135 52.0795 10
 6 -5 3 83.939 31.4333 5
 6 -5 3 89.2816 35.1577 4
 6 -5 -4 69.3434 45.0757 1
 6 -5 4 9.45152 44.6302 1
 -6 5 4 -12.4263 50.8156 9
 -6 -5 4 12.1057 52.9225 9
 6 -5 -4 13.1413 45.4184 7
 -6 -5 4 18.6299 42.3854 7
 -6 -5 -4 23.7884 49.7844 4
 6 -5 4 7.02642 28.0419 4
 6 -5 4 -54.8224 59.9169 7
 -6 -5 -4 52.2183 47.5211 7
 6 5 4 -13.1515 49.7917 5
 6 -5 4 18.3931 29.4639 5
 6 -5 -4 90.5999 66.0126 2
 6 -5 4 31.1851 37.466 10
 6 5 4 -14.4209 56.0939 8
 -6 -5 -4 74.4826 54.2694 6
 6 -5 -4 48.4812 48.37 6
 6 -5 5 174.571 56.2185 1
 6 -5 -5 121.548 61.3582 1
 -6 -5 5 241.376 78.1416 9
 -6 5 5 218.525 80.1744 9
 6 5 5 264.387 83.3034 5
 6 -5 -5 117.746 79.4631 2
 6 -5 5 266.719 85.4873 7
 -6 -5 -5 211.713 67.8727 7
 6 -5 -5 93.407 62.1735 7
 -6 -5 -5 129.303 62.1828 4
 -6 -5 -5 88.6729 68.5688 6
 6 -5 -5 260.914 79.7724 6
 6 5 5 199.636 82.6918 8
 6 5 6 17313.7 505.611 2
 -6 5 6 18094.5 576.146 9
 -6 -5 6 19249.5 586.086 9
 -6 -5 6 17748.1 542.578 7
 6 -5 -6 18328.3 598.046 7
 -6 -5 -6 18148 531.478 4
 -6 -5 -6 17993.3 563.111 7
 6 -5 6 18801.3 625.871 7
 6 5 6 18915.2 618.647 8
 6 -5 6 17856.6 586.209 6
 -6 -5 6 19035.6 597.859 6
 6 -5 -6 18052.1 588.145 5
 6 5 6 18209 598.612 5
 6 -5 7 426.77 114.451 6
 -6 -5 7 539.965 130.897 6
 6 5 7 698.499 135.122 8
 -6 -5 -7 488.477 92.6986 4
 6 -5 7 323.648 109.371 7
 -6 -5 7 542.683 110.874 7
 6 -5 8 10607 526.638 7
 -6 -5 8 10032.1 460.723 7
 6 5 8 9314.71 477.279 8
 6 -5 8 9946.85 497.907 6
 -6 -5 8 10738.7 518.034 6
 6 5 9 -80.7535 120.103 8
 -6 -5 9 121.713 112.874 7
 6 -5 9 60.0687 100.283 7
 6 -5 9 28.8429 126.092 6
 -6 -5 9 87.9583 114.045 6
 6 5 10 4377.54 358.936 8
 6 6 0 133.175 44.3035 9
 6 -6 0 143.146 46.1294 9
 6 -6 0 203.875 54.2899 2
 -6 -6 0 160.893 55.2874 8
 -6 -6 0 227.552 55.2854 4
 6 -6 0 181.599 59.9755 1
 6 -6 0 309.681 56.4391 3
 6 6 1 10629.5 321.518 5
 6 -6 1 10055.9 329.831 10
 -6 -6 -1 9781.01 349.228 8
 6 -6 1 9870.29 333.297 3
 -6 -6 1 10211.5 352.214 8
 6 -6 -1 10812.6 345.478 2
 -6 -6 1 10132.5 299.238 4
 -6 -6 -1 10355.1 324.784 4
 6 -6 -1 10423.4 290.516 9
 6 6 -1 10097.8 285.605 9
 6 -6 -1 9934.41 347.033 1
 6 -6 1 10814.1 356.148 1
 6 -6 2 362.354 64.3815 10
 -6 6 2 225.55 54.1368 3
 6 -6 2 431.607 80.7601 3
 -6 6 2 334.885 63.2458 9
 -6 -6 2 367.316 62.6003 9
 -6 -6 2 261.522 44.8443 7
 -6 -6 2 371.132 55.998 4
 -6 -6 -2 302.581 72.1825 8
 -6 -6 -2 351.434 51.8193 7
 6 -6 -2 309.989 70.9965 2
 6 -6 -2 405.552 64.9238 6
 6 -6 -2 341.972 74.8882 1
 6 -6 2 333.883 73.7949 1
 6 -6 -3 39492.2 817.064 6
 -6 -6 -3 39484 825.578 6
 6 -6 3 38413 847.373 3
 -6 6 3 39640 812.853 9
 -6 -6 3 40018.8 806.641 9
 6 -6 -3 39619.8 886.13 2
 -6 -6 -3 39997.9 842.516 4
 -6 -6 3 41006.8 752.914 7
 6 -6 -3 39331.8 822.986 1
 6 -6 3 38760.7 811.678 1
 -6 -6 -3 39980.3 773.653 7
 6 -6 3 38738.1 780.859 10
 6 6 3 39313.4 835.406 5
 6 -6 3 39922.9 672.386 5
 6 -6 4 229.393 49.7812 4
 -6 -6 -4 259.61 74.2406 4
 6 6 4 329.922 83.6356 8
 -6 -6 -4 135.602 62.9607 6
 6 -6 -4 250.647 70.7067 6
 6 6 4 237.296 73.7631 5
 6 -6 4 256.058 64.7103 10
 -6 6 4 246.991 68.0113 9
 -6 -6 4 239.642 65.9925 9
 6 -6 -4 282.952 76.8625 7
 -6 -6 4 184.946 62.7219 7
 -6 -6 -4 198.238 61.4605 7
 6 -6 4 249.647 66.3687 1
 6 -6 -4 271.75 72.6609 1
 -6 -6 -5 52391.2 1066.42 7
 -6 -6 5 51766.2 1032.64 7
 6 -6 5 52692.1 1151.83 7
 -6 -6 -5 52325.7 1107.07 6
 6 -6 -5 53008.3 1102.8 6
 6 -6 -5 51640.8 990.115 1
 6 6 5 51505.2 1129.02 8
 6 6 5 51786.4 1119.86 5
 -6 6 5 50304.9 1074.97 9
 -6 -6 5 51602.3 1068.19 9
 -6 6 5 51483.1 1006.64 3
 -6 -6 -5 53364.3 1080.07 4
 6 6 5 53117.2 998.615 10
 6 -6 -5 51817.5 1015.61 10
 6 -6 -5 51056.7 1112.31 7
 6 6 6 154.282 80.7356 5
 6 -6 -6 199.103 89.9448 5
 -6 6 6 118.603 74.0876 9
 -6 -6 6 148.159 71.9849 9
 6 6 6 116.752 71.349 2
 -6 -6 -6 151.872 70.4392 4
 6 6 6 135.691 84.7573 8
 6 -6 -6 195.442 82.4006 6
 -6 -6 -6 -18.1885 68.88 6
 -6 -6 6 61.3868 72.484 7
 6 -6 -6 19.1627 74.555 7
 6 -6 6 146.727 83.666 7
 -6 -6 -6 164.705 74.9608 7
 -6 -6 -7 1865 172.297 4
 6 -6 7 1887.82 214.685 7
 -6 -6 7 2342.47 225.692 6
 6 -6 7 2215.3 221.157 6
 -6 -6 7 2055.05 194.844 7
 6 6 7 2425.73 230.095 8
 6 -6 8 51.8522 100.848 6
 -6 -6 8 52.659 84.7173 6
 -6 -6 8 21.6769 88.6468 7
 6 -6 8 139.684 105.77 7
 6 6 8 24.3107 92.0427 8
 6 -6 9 1827.85 235.04 6
 -6 -6 9 2035.77 253.154 6
 6 -6 9 1774.05 240.101 7
 6 6 9 1191.56 191.985 8
 -6 -6 9 2069.41 232.168 7
 6 7 0 14517.8 352.66 9
 6 -7 0 14449.2 444.172 1
 6 -7 0 14524.6 354.553 9
 -6 -7 0 13796 395.11 4
 6 -7 0 15067.8 427.797 3
 -6 -7 0 14770.8 449.241 8
 -6 -7 1 598.452 73.175 4
 6 -7 1 565.092 84.3895 3
 6 7 1 575.573 75.6955 5
 -6 -7 1 484.516 83.9577 8
 -6 -7 -1 528.893 83.6855 8
 6 7 1 525.866 65.8716 9
 6 -7 1 668.478 74.7891 9
 6 -7 -1 488.024 84.6493 1
 6 -7 1 482.304 82.1967 1
 6 -7 2 62841.8 1187.2 3
 -6 -7 -2 58509.4 1179.61 8
 -6 -7 2 61814.8 1063.27 4
 -6 -7 -2 62264.7 1162.45 4
 6 -7 2 62605.2 1174.1 1
 6 -7 -2 61740.9 1177.96 1
 -6 -7 -2 61323.6 1056 7
 -6 7 3 344.988 71.2476 9
 -6 -7 3 514.142 79.6309 9
 6 -7 3 583.492 92.096 3
 -6 -7 -3 554.632 77.5242 7
 -6 -7 -3 533.287 86.2452 4
 -6 -7 3 268.101 50.1415 4
 -6 -7 3 339.278 63.5515 7
 6 -7 -3 265.381 74.1408 10
 -6 -7 -3 477.965 87.8262 6
 6 -7 -3 454.494 81.4676 6
 6 -7 3 322.046 73.9356 1
 6 -7 -3 381.481 78.6038 1
 6 7 3 336.856 82.6048 8
 6 7 3 352.081 77.9237 5
 6 -7 4 9.35813 46.496 10
 6 7 4 24.3643 54.3549 10
 6 7 4 88.481 73.2695 5
 6 -7 4 46.3382 50.6442 1
 6 -7 -4 48.3023 57.0205 1
 6 -7 4 15.3071 30.5443 4
 -6 -7 -4 14.2781 67.4206 4
 -6 -7 -4 11.8076 50.5326 7
 -6 -7 4 -11.8408 48.4211 9
 -6 7 4 -12.2462 57.826 9
 6 7 4 15.1929 70.4475 8
 -6 -7 -4 -14.7176 58.735 6
 6 -7 -4 -14.3427 58.6522 6
 6 -7 -4 38.2541 53.3719 10
 6 -7 -5 595.305 91.443 1
 6 7 5 903.844 110.818 10
 6 -7 -5 957.958 120.031 10
 -6 -7 5 697.847 107.684 9
 -6 7 5 781.616 116.033 9
 6 7 5 1008.33 140.899 8
 6 -7 -5 898.194 130.058 5
 6 7 5 576.184 108.487 5
 6 -7 5 611.373 124.589 7
 -6 -7 -5 838.75 117.457 7
 6 -7 -5 971.237 131.343 7
 -6 -7 5 767.554 110.053 7
 -6 7 5 826.283 107.914 3
 -6 -7 -5 817.371 127.595 6
 6 -7 -5 696.375 118.859 6
 -6 -7 -5 820.85 120.97 4
 -6 -7 6 9755.55 397.538 9
 -6 7 6 8934.01 388.722 9
 6 7 6 9573.37 437.059 5
 -6 -7 -6 9636.88 396.3 4
 -6 -7 6 9467.66 386.439 7
 6 -7 -6 9441.47 418.357 6
 -6 -7 -6 9540.83 428.45 6
 6 7 6 9184.3 420.829 8
 6 -7 6 9586.25 455.108 7
 -6 -7 -6 9502.57 402.647 7
 6 7 7 216.913 98.7322 8
 6 -7 7 127.518 99.2349 7
 -6 -7 7 170.862 84.7448 7
 6 -7 7 207.246 108.764 6
 -6 -7 7 140.278 97.8903 6
 -6 -7 -7 226.211 77.6812 4
 -6 -7 -8 9521.82 416.454 4
 -6 -7 8 9714.47 461.156 7
 6 -7 8 10717.7 548.444 7
 6 -7 8 8988.26 489.255 6
 -6 -7 8 10767.4 535.453 6
 6 7 8 10601.7 505.369 8
 6 -7 9 391.486 144.807 6
 -6 -7 9 428.462 159.329 6
 6 7 9 281.162 127.1 8
 -6 -7 9 344.398 131.813 7
 6 -7 9 482.557 159.922 7
 -6 8 0 221.933 65.7486 2
 6 -8 0 178.449 54.21 3
 -6 -8 0 325.549 77.5613 8
 6 -8 0 327.968 76.2102 1
 6 -8 0 155.716 60.2401 10
 6 -8 0 208.233 45.0742 9
 6 8 0 184.998 41.5451 9
 6 -8 1 2824.13 192.116 1
 6 -8 -1 3261.57 205.073 1
 6 8 1 2926.25 143.297 9
 6 -8 1 2967.45 143.798 9
 -6 -8 -1 3030.03 183.707 4
 6 -8 1 2774.66 183.68 3
 -6 -8 -1 2829.4 192.719 8
 -6 -8 1 2735.6 191.136 8
 6 -8 -1 3131.55 198.671 10
 6 -8 1 3169.24 195.035 10
 6 -8 2 1121.92 124.426 3
 -6 -8 -2 958.81 121.531 8
 -6 -8 -2 1285.5 103.522 7
 6 -8 2 1006.53 118.969 10
 6 -8 -2 1029.13 125.092 10
 -6 -8 2 1110.29 94.6139 4
 -6 -8 -2 945.166 112.336 4
 6 -8 2 956.307 120.444 1
 6 -8 -2 962.13 122.874 1
 -6 8 2 1016.14 131.993 2
 6 8 2 878.46 107.729 5
 -6 -8 3 64806.7 1151.83 7
 -6 -8 -3 64550.1 1268.72 4
 -6 -8 -3 64285.9 1254.11 6
 6 -8 -3 65726.2 1255.68 6
 -6 -8 3 65185.2 1169.5 9
 -6 8 3 64573.2 1176.29 9
 6 8 3 65390.9 1249.01 5
 -6 -8 -3 65138.3 1181.84 7
 6 -8 3 65131.2 1248.15 1
 6 -8 -3 65397.1 1254.36 1
 6 -8 -3 63953.1 1259.66 10
 6 8 3 65748.4 1266.89 8
 6 -8 3 63864 1278.07 3
 -6 -8 3 67767.6 1108.01 4
 6 8 4 375.055 83.7333 8
 -6 8 4 330.233 71.2045 3
 6 -8 4 316.292 78.285 1
 6 -8 -4 105.793 66.8328 1
 -6 -8 -4 174.709 68.0481 6
 6 -8 -4 326.644 85.6241 6
 -6 8 4 205.653 63.9461 9
 -6 -8 4 150.996 59.6286 9
 6 -8 -4 322.419 81.1338 5
 6 8 4 265.834 81.4298 5
 -6 -8 -4 189.045 64.6863 7
 6 -8 -4 241.298 83.1202 10
 6 8 4 200.799 76.5578 10
 -6 -8 -4 234.016 71.0607 4
 6 8 5 29840.9 709.738 10
 6 -8 -5 29552.4 724.975 10
 6 8 5 29680.9 782.099 8
 -6 8 5 30341.5 732.175 9
 -6 -8 5 29350.1 713.985 9
 6 -8 5 28144.1 820.85 7
 -6 -8 -5 28655.3 768.185 4
 -6 -8 5 28698.8 707.993 7
 -6 -8 -5 28791 731.636 7
 6 -8 -5 28140 794.057 7
 -6 -8 -5 30071.7 799.715 6
 6 -8 -5 28139.2 772.178 6
 6 8 5 28140 780.541 5
 6 -8 -5 29380 763.181 5
 6 8 6 148.271 82.4418 5
 6 8 6 203.321 84.1547 2
 -6 -8 6 282.669 87.8302 7
 6 -8 6 239.047 102.345 7
 -6 -8 -6 122.763 75.1105 7
 -6 8 6 166.314 82.6842 9
 -6 -8 6 255.504 90.173 9
 6 8 6 311.612 98.356 8
 -6 -8 -6 235.215 79.1524 4
 -6 -8 7 1887.81 194.668 7
 6 8 7 2600.34 223.62 2
 6 -8 7 2345.42 253.341 7
 -6 -8 -7 2630.97 219.721 4
 6 8 7 2810.84 242.491 8
 6 -8 7 2282.9 232.337 6
 -6 -8 7 2395.36 250.889 6
 6 -8 8 27.6558 113.094 6
 -6 -8 8 -112.336 109.24 6
 -6 -8 8 66.9241 82.0792 7
 6 -8 8 240.606 120.026 7
 6 8 8 93.9739 91.384 8
 -6 -8 -8 57.4206 74.4512 4
 6 -8 9 1487.36 238.484 7
 -6 -8 9 1160.93 187.908 7
 6 -8 9 1325.6 219.103 6
 -6 -8 9 1342.51 214.768 6
 6 -9 0 49538.1 999.241 3
 -6 -9 0 48030 1029.53 8
 6 -9 0 48374 1023.5 10
 6 9 0 49534.7 914.695 5
 6 -9 0 49087.3 838.926 9
 6 9 0 47312.3 829.486 9
 6 -9 0 49519.9 1044.93 1
 -6 -9 0 48529.5 967.415 4
 -6 -9 1 135.514 64.4465 8
 -6 -9 -1 116.11 62.1213 8
 6 9 1 58.6139 36.3075 9
 6 -9 1 51.9643 43.7731 9
 -6 9 1 57.3744 60.0442 2
 6 -9 1 111.232 63.2732 10
 -6 -9 -1 142.135 57.6615 4
 6 -9 -1 74.1182 59.1661 10
 6 -9 1 59.9969 64.1987 1
 6 -9 -1 90.9116 66.2468 1
 6 -9 1 -13.9252 49.7155 3
 6 -9 2 27367.3 712.137 3
 6 9 2 28090.9 663.729 5
 6 -9 2 29518.5 727.592 1
 6 -9 -2 28927 728.485 1
 6 -9 2 28176.6 690.065 10
 6 9 2 27889.4 714.451 10
 6 -9 -2 28739.7 730.055 10
 -6 9 2 28360.9 747.616 2
 -6 -9 -2 27287.7 710.294 8
 6 -9 3 76.0177 61.9274 10
 6 -9 -3 15.5211 71.9713 10
 6 9 3 118.425 69.9018 10
 -6 -9 -3 45.6892 59.242 6
 6 -9 -3 15.0942 63.1798 6
 6 9 3 84.3876 63.9988 5
 6 -9 -3 132.154 57.7362 5
 6 -9 -3 44.5325 64.8961 1
 6 -9 3 -43.2404 69.2664 1
 -6 9 3 132.33 84.3491 2
 -6 -9 -3 45.0987 51.3047 7
 6 -9 3 16.1712 47.8639 3
 -6 9 3 29.738 47.6387 9
 -6 -9 -4 120.957 62.3222 7
 -6 -9 -4 -16.9961 58.7449 4
 -6 -9 4 48.9174 55.6505 7
 -6 -9 -4 51.674 65.2163 6
 6 -9 -4 84.8886 58.6814 6
 6 9 4 14.8357 63.4955 10
 6 -9 4 81.9939 75.3785 10
 6 9 -4 12.566 58.2715 10
 6 -9 -4 -31.3275 80.2994 10
 6 -9 4 138.922 84.0832 1
 6 -9 -4 -14.4919 73.1584 1
 -6 9 4 82.8166 49.5245 9
 6 -9 -4 71.7837 74.7064 5
 6 9 4 131.969 65.8364 5
 6 9 4 80.8069 69.1685 8
 -6 -9 -5 332.197 88.3822 7
 -6 9 5 626.735 103.431 9
 -6 -9 -5 411.279 113.438 6
 6 -9 -5 461.026 112.584 6
 6 9 5 518.968 107.127 1
 -6 -9 -5 460.74 108.028 4
 6 -9 -5 467.894 101.52 10
 6 9 5 410.959 99.9463 10
 6 9 5 577.337 117.903 5
 6 -9 -5 403.277 102.992 5
 6 9 5 459.061 109.342 8
 6 -9 5 378.476 114.302 7
 -6 -9 5 480.349 92.977 7
 6 9 6 11162.7 480.989 2
 -6 -9 -6 12663.5 492.185 4
 6 9 6 11817.2 481.335 8
 6 -9 -6 11708.1 425.732 10
 -6 -9 6 10897 442.199 7
 6 -9 6 12133.7 551.373 7
 -6 -9 7 20.1032 73.966 7
 -6 -9 -7 20.6571 63.856 4
 6 9 7 -42.3355 80.1409 2
 6 -9 7 28.3808 91.3144 7
 6 9 7 21.1067 79.9097 8
 -6 -9 -8 5816.72 344.018 4
 6 -9 8 5103.25 386.861 6
 -6 -9 8 5840.19 403.678 6
 -6 -9 8 5967.25 363.55 7
 6 -9 8 5959.81 428.795 7
 -6 10 0 257.579 79.3653 2
 6 -10 0 82.4939 64.2204 1
 -6 -10 0 79.3726 60.1483 8
 -6 -10 0 141.929 58.7581 4
 6 -10 0 250.316 70.2402 3
 6 -10 0 191.79 86.7868 10
 6 10 0 382.561 91.1116 10
 6 -10 1 7183.9 324.665 3
 6 -10 1 6753.49 319.011 10
 6 -10 -1 7089.99 336.701 10
 6 10 1 7612.71 345.026 10
 6 10 -1 7020 327.773 10
 -6 -10 -1 6921.85 321.433 8
 -6 10 1 7641.83 341.057 2
 -6 -10 1 7541.48 291.009 4
 -6 -10 1 7028.94 334.368 8
 6 -10 1 6808.74 332.505 1
 6 -10 -1 7049.5 333.608 1
 6 10 1 7389.25 284.314 5
 6 10 -1 6671.59 241.314 5
 -6 -10 -1 7256.26 316.671 4
 6 -10 2 -32.1842 75.9864 1
 6 -10 -2 49.2414 67.1219 1
 -6 -10 -2 15.7593 61.2999 8
 -6 10 2 18.052 58.0823 2
 6 -10 2 59.2855 66.1308 10
 6 -10 -2 16.8325 68.8343 10
 6 10 -2 60.6086 60.4695 10
 6 10 2 32.3138 61.1704 10
 6 -10 2 32.258 64.3679 3
 -6 -10 2 17.288 55.6242 8
 6 10 2 12.6406 56.4008 5
 6 -10 -2 9.90312 48.4041 5
 -6 -10 -3 12336.5 458.527 6
 6 -10 -3 12558.8 459.865 6
 6 -10 3 11811.9 414.439 10
 6 -10 -3 12196.9 458.7 10
 6 10 -3 12372.7 429.57 10
 6 10 3 11875.6 443.155 10
 -6 -10 -3 11224.3 387.43 7
 6 -10 3 12681.9 465.894 3
 6 -10 3 12330.7 444.689 1
 6 -10 -3 12286.8 448.749 1
 -6 10 3 11916.3 492.036 2
 6 -10 -3 11783 395.413 5
 6 10 3 11476.1 422.282 5
 -6 -10 -4 111.561 72.325 6
 6 -10 -4 92.2847 59.386 6
 6 10 -4 -27.6042 65.1742 10
 6 -10 -4 103.431 84.2574 10
 6 10 4 81.5651 71.3164 10
 6 -10 4 -52.0957 64.7103 10
 -6 -10 -4 28.6758 62.682 7
 -6 -10 4 13.3828 54.7283 7
 6 -10 -4 14.6127 67.7584 5
 6 10 4 52.0853 65.7326 5
 6 10 5 33790.9 906.024 5
 -6 -10 -5 34297.6 913.69 4
 -6 -10 5 34389.9 834.163 7
 -6 -10 -5 36108.2 868.711 7
 6 10 5 34185.1 878.787 8
 6 10 5 35576 845.63 1
 6 10 -5 35640.8 836.246 1
 6 -10 -5 34933.5 867.231 10
 6 10 5 33956.8 843.243 10
 6 10 6 232.54 93.2228 8
 -6 -10 -6 424.389 108.861 4
 6 -10 -6 201.503 87.4805 10
 6 10 6 384.085 121.045 2
 -6 -10 6 522.003 110.204 7
 6 -10 6 214.908 107.293 7
 -6 -10 -7 1155.48 170.353 4
 6 10 7 1510.88 194.291 2
 6 -10 7 1193.03 212.004 7
 6 10 7 1304.31 168.244 8
 6 -10 8 -88.7399 118.047 6
 -6 -10 8 59.4853 99.3086 6
 -6 -10 -8 44.6139 74.4815 4
 6 -10 8 161.867 122.565 7
 6 -11 0 53111.2 1109.93 3
 -6 -11 0 51801.5 1144.67 8
 6 11 0 54344.1 1167.42 10
 6 -11 0 53744.5 1170.32 10
 -6 11 0 52642.6 1107.5 2
 6 -11 0 53363.1 1168.14 1
 -6 -11 0 55729.3 1108.25 4
 6 -11 -1 1884.59 181.098 1
 -6 -11 1 1278.58 153.885 8
 6 11 -1 1406.09 162.168 10
 -6 -11 1 1860.07 150.104 4
 6 11 1 1407.37 125.364 5
 6 -11 1 1475.92 165.579 1
 6 -11 1 1604.5 163.373 10
 6 -11 -1 1631.54 171.056 10
 6 11 1 1455.38 162.562 10
 -6 11 1 1523.78 166.411 2
 -6 11 -1 1832.38 152.853 2
 6 -11 1 1516.23 155.885 3
 -6 -11 -1 1685.29 164.301 8
 6 -11 2 18693.1 590.809 1
 6 -11 -2 17827.8 579.509 1
 -6 -11 2 18213.6 484.333 4
 6 -11 2 17784.3 569.222 3
 -6 11 2 17739.8 602.064 2
 -6 -11 -2 16736.8 552.391 8
 6 11 2 17323.3 575.391 10
 6 -11 2 18421.4 568.369 10
 6 -11 -2 17918 592.92 10
 6 11 -2 17949.2 565.382 10
 6 11 2 16800.2 502.872 5
 -6 -11 2 19412.1 611.187 8
 6 -11 3 15.4918 67.7256 10
 6 11 -3 15.8825 70.8652 10
 6 -11 -3 -37.5582 93.3038 10
 6 11 3 17.8537 71.2506 10
 6 -11 3 18.5096 61.8025 3
 -6 11 3 155.58 93.0276 2
 -6 -11 -3 26.8973 54.9965 7
 6 -11 -3 -24.5316 54.7284 5
 6 11 3 30.9663 55.2671 5
 -6 -11 -3 72.4678 68.5908 6
 6 -11 -3 18.174 64.8717 6
 -6 -11 -4 -15.3684 54.8568 7
 -6 11 4 99.5819 86.0415 2
 6 11 -4 -17.5409 75.0687 1
 6 11 4 -18.0352 80.4699 1
 6 11 4 36.164 64.5429 5
 6 -11 -4 -29.3361 68.0138 5
 6 -11 -4 -37.8507 77.3919 10
 6 11 -4 30.1774 71.248 10
 6 -11 4 57.4799 72.5392 10
 6 -11 -5 18.7843 85.473 10
 -6 -11 -5 34.9923 81.1284 7
 6 11 5 -20.8094 80.944 5
 -6 -11 -5 21.5506 69.3395 4
 6 11 -5 50.3132 66.931 1
 6 11 5 69.6119 72.8425 1
 6 11 6 7736.83 432.008 2
 -6 -11 -6 7584.24 409.543 4
 6 -11 6 7930.54 467.601 7
 -6 -11 -7 47.4362 81.9834 4
 6 -11 7 187.367 130.713 7
 6 11 7 126.4 112.803 2
 6 -11 8 8966.93 524.5 6
 -6 -11 8 9137.09 526.886 6
 -6 -11 -8 9899.25 479.132 4
 -6 -12 0 216.443 79.2633 4
 6 -12 0 159.133 68.1155 3
 6 12 0 37.8055 71.5773 10
 6 -12 0 154.831 96.1682 10
 -6 12 0 16.4594 71.9668 2
 -6 -12 0 54.4463 66.7877 8
 -6 -12 1 4480.11 284.538 8
 -6 -12 -1 4794.64 280.991 8
 -6 12 1 4596.53 289.617 2
 -6 12 -1 4349.37 243.924 2
 6 12 -1 4517.69 284.746 10
 6 -12 1 4617.86 289.315 10
 6 12 1 4983.37 301.148 10
 6 -12 -1 4887.95 303.007 10
 6 12 1 4072.71 218.48 5
 -6 -12 1 5219.26 262.899 4
 6 -12 1 4810.85 280.5 3
 6 12 2 671.374 104.958 5
 -6 -12 -2 529.771 115.171 8
 -6 -12 2 783.981 138.089 8
 -6 -12 2 709.548 98.2971 4
 -6 12 2 814.033 138.222 2
 6 -12 2 1024.53 146.479 10
 6 -12 -2 729.356 141.568 10
 6 12 -2 791.711 133.763 10
 6 12 -3 20980.7 670.33 1
 6 12 3 19738.3 656.659 1
 6 12 -3 20262.4 625.54 10
 6 -12 3 21020.3 624.335 10
 6 -12 -3 20900.1 675.894 10
 -6 12 3 20504.6 715.21 2
 6 12 3 19807.4 600.343 5
 6 12 -4 212.712 89.6915 1
 6 12 4 198.747 90.4599 1
 6 12 -4 147.459 82.7365 10
 6 -12 -4 226.556 98.9988 10
 6 12 4 74.8008 74.6601 5
 -6 12 4 133.75 95.5078 2
 -6 -12 -5 8804.71 451.143 4
 6 12 -5 9193.18 416.81 1
 6 12 5 9715.53 431.146 1
 6 -12 -5 9589.8 443.339 10
 6 12 6 242.368 112.777 2
 6 -12 6 300.168 131.276 7
 -6 -12 -6 268.689 104.601 4
 6 -12 7 1893.57 255.286 7
 6 12 7 2045.01 244.68 2
 -6 -12 -7 1685.49 221.458 4
 6 -13 0 16279.9 596.471 10
 -6 -13 0 16761.4 546.599 4
 -6 13 0 16744.6 564.755 2
 6 -13 0 16798.4 547.636 3
 6 13 0 15337.6 603.739 1
 -6 -13 0 16767.5 578.661 8
 6 -13 1 469.863 122.484 10
 6 -13 -1 347.186 104.503 10
 -6 -13 -1 699.303 125.255 4
 -6 13 1 431.455 105.546 2
 -6 -13 -1 442.619 115.408 8
 6 13 1 478.818 128.868 1
 6 13 -1 430.795 118.179 1
 -6 -13 1 722.025 109.267 4
 6 13 -2 19455.6 675.407 1
 6 13 2 19668.1 681.99 1
 -6 13 2 19454.1 684.287 2
 6 13 2 19357 558.677 5
 6 -13 2 19210.9 631.665 10
 6 -13 -2 19416.6 670.2 10
 -6 -13 -2 19046.7 619.995 8
 -6 13 3 25.7903 72.78 2
 6 13 -3 21.8904 82.8787 1
 6 13 3 44.6413 77.1448 1
 6 -13 -3 67.0375 89.1789 10
 6 -13 3 112.494 85.3131 10
 6 13 3 16.5638 67.7369 5
 6 -13 -4 22.5517 90.0017 10
 -6 13 4 57.1713 95.448 2
 6 13 -4 21.2824 80.5781 1
 6 13 4 153.224 103.362 1
 -6 -13 -5 74.3062 91.1625 4
 6 13 -5 141.298 90.095 1
 6 13 5 334.851 104.008 1
 -6 -13 -6 4669.94 352.155 4
 6 13 6 5191.45 384.309 2
 6 -13 6 5646.87 411.178 7
 6 13 7 58.3334 122.083 2
 -6 -13 -7 79.523 100.362 4
 -6 -14 0 18.1264 60.5255 4
 6 14 0 175.015 102.244 1
 -6 14 0 38.9017 77.6262 2
 6 -14 0 23.0472 76.9552 10
 -6 -14 1 2224.01 192.452 4
 6 14 -1 2162.25 228.251 1
 -6 14 1 1774.96 207.09 2
 -6 -14 -1 2262.3 210.285 4
 6 -14 1 2389.92 230.184 10
 6 -14 -1 2054.14 221.103 10
 6 14 -2 195.836 115.6 1
 6 14 2 24.8123 99.031 1
 -6 14 2 99.4894 96.7576 2
 6 -14 2 86.1071 101.659 10
 6 -14 -2 192.757 113.783 10
 -6 14 3 12003.1 572.254 2
 6 14 -3 11903.6 535.386 1
 6 14 3 12288.2 546.356 1
 6 -14 -3 12097.4 538.541 10
 6 14 -4 92.2349 98.6865 1
 6 14 4 -23.7091 99.2393 1
 -6 14 4 121.455 114.96 2
 -6 -14 -4 124.352 85.9589 4
 -6 -14 -5 16247.2 657.38 4
 6 14 5 15219.3 682.557 2
 6 14 -5 15198.5 587.824 1
 6 14 5 15479.5 598.405 1
 -6 -14 -6 -54.6416 100.526 4
 6 14 6 30.9132 129.392 2
 -6 15 0 16098.9 587.586 2
 -6 -15 0 16481.9 570.863 4
 6 15 0 14496.4 637.513 1
 -6 -15 -1 127.476 88.9741 4
 -6 -15 1 364.124 102.677 4
 6 15 -1 271.445 121.149 1
 6 15 1 272.963 119.366 1
 -6 15 1 118.695 84.7851 2
 -6 -15 -2 7304.12 399.539 4
 6 15 -2 6846.12 421.542 1
 6 15 2 6523.37 426.407 1
 -6 15 2 6859.29 412.964 2
 6 15 -3 51.7919 103.35 1
 6 15 3 132.07 110.562 1
 -6 -15 -3 173.509 88.4819 4
 -6 15 3 -29.2916 104.56 2
 6 15 -4 24.7995 98.9699 1
 6 15 4 -25.5093 106.771 1
 -6 -15 -4 52.7559 112.888 4
 -6 15 4 64.0143 130.888 2
 -6 -15 -5 194.111 118.715 4
 6 15 5 336.947 134.16 1
 6 15 5 160.404 131.225 2
 -6 -16 0 40.889 79.5261 4
 6 16 0 58.9783 108.502 1
 -6 -16 -1 1938.04 210.222 4
 6 16 -1 1491.04 225.579 1
 6 16 1 1587.98 217.589 1
 -6 16 1 1534.44 208.2 2
 -6 -16 -2 171.067 99.9374 4
 6 16 -2 -57.3962 92.337 1
 6 16 2 29.0571 127.03 1
 -6 16 2 56.0677 111.878 2
 6 16 -3 10256.8 530.062 1
 6 16 3 10179.8 531.55 1
 -6 -16 -3 11508.6 543.33 4
 -6 16 3 11107.1 576.98 2
 6 16 -4 -79.0461 124.419 1
 6 16 4 -27.0987 127.96 1
 -6 -16 -4 -27.7658 89.338 4
 6 17 0 4601.51 377.47 1
 -6 -17 0 5351.14 331.545 4
 6 17 -1 155.93 114.747 1
 6 17 1 62.7377 111.974 1
 -6 -17 -1 70.8135 91.8206 4
 -6 17 1 26.4403 97.2874 2
 6 17 -2 7594.44 478.67 1
 6 17 2 7624.84 481.814 1
 -6 -17 -2 8614.03 463.567 4
 -6 17 2 8215.43 487.736 2
 -6 -17 -3 164.272 109.269 4
 -6 17 3 192.394 117.986 2
 6 17 -3 -29.3051 119.845 1
 6 17 3 29.8761 119.235 1
 -6 -18 0 66.5435 90.7107 4
 -6 -18 -1 1414.96 194.002 4
 -6 18 1 710.404 167.742 2
 7 0 0 -62.1552 43.4 9
 7 0 0 -15.7323 32.9252 4
 -7 0 0 -22.7187 33.7899 8
 7 0 0 35.49 36.387 8
 7 0 1 39828.2 764.398 4
 7 0 1 40222.1 654.19 7
 -7 0 -1 40882.4 742.561 3
 7 0 -1 39114.7 750.495 4
 -7 0 1 41474.4 749.307 8
 7 0 1 39952.7 773.257 8
 7 0 -1 40704.1 785.273 9
 7 0 -2 11739.8 270.461 7
 7 0 2 11720 283.692 7
 -7 0 2 11777.5 313.23 8
 7 0 -2 11546.5 345.452 9
 -7 0 2 10979 355.545 9
 7 0 2 12386.1 362.779 8
 7 0 2 11588.8 260.557 6
 -7 0 2 11651.6 260.752 6
 7 0 2 11633.4 331.544 4
 7 0 3 1362.78 111.031 5
 7 0 3 1578.35 136.602 8
 7 0 3 1594.22 101.616 6
 -7 0 3 1579.1 103.22 6
 -7 0 3 1574.37 137.471 9
 7 0 3 1552.77 114.345 4
 7 0 -3 1260.5 92.8947 7
 7 0 3 1618.16 109.042 7
 7 0 4 25340.9 579.314 7
 7 0 -4 24508.4 559.237 7
 7 0 4 25073.6 565.602 6
 7 0 4 24867.3 518.082 3
 7 0 -4 23830 631.751 2
 -7 0 4 24544.7 561.365 6
 -7 0 4 24341.6 636.395 9
 -7 0 5 2854.57 210.04 9
 7 0 -5 2921.02 211.058 2
 7 0 5 2876.07 148.703 3
 7 0 5 2936.9 187.161 5
 7 0 5 3176.71 202.839 7
 7 0 -5 3541.41 201.82 7
 -7 0 6 3424.38 244.841 9
 7 0 -6 3132.96 212.475 7
 7 0 6 2686.35 195.649 5
 7 0 6 3145.98 216.441 6
 -7 0 6 3090.66 216.767 6
 7 0 -6 3048.09 221.412 2
 7 0 6 3354.05 224.726 7
 7 0 -7 8608.35 387.352 2
 7 0 7 9026.02 406.473 6
 -7 0 7 8309.42 395.553 6
 7 0 -7 8256.08 379.461 7
 7 0 7 9097.21 408.993 7
 7 0 8 69.3706 85.0815 7
 7 0 8 114.164 91.1234 6
 -7 0 8 -22.8751 84.1673 6
 7 0 9 6065.13 395.001 6
 -7 0 9 5735.87 387.812 6
 7 0 9 5693.54 383.466 7
 -7 1 0 7.59882 33.2198 3
 7 -1 0 17.7502 37.9824 9
 7 1 0 26.6105 37.1268 9
 7 1 0 7.73428 27.6074 4
 7 -1 0 7.79763 32.6377 4
 7 -1 0 -13.0625 39.5292 8
 -7 -1 0 33.2129 29.6382 8
 7 1 0 -7.76485 37.3144 8
 -7 -1 -1 22350.6 462.748 3
 -7 1 -1 22584.6 488.252 3
 7 1 1 22358.8 511.739 8
 -7 1 1 21449.9 450.344 8
 -7 -1 1 21281.1 487.365 8
 7 -1 1 22096.4 493.018 8
 7 1 1 21910.4 368.876 7
 7 -1 1 21586 351.55 6
 -7 -1 1 21538.3 353.006 6
 7 1 -1 21410.5 344.815 7
 7 -1 -1 22770.1 515.962 9
 7 1 -1 21582.4 502.923 9
 7 -1 1 21899.4 490.67 4
 7 1 -1 21810.7 481.207 4
 7 1 1 22237 494.495 4
 7 -1 2 40366.8 723.049 7
 -7 -1 2 40764.5 768.115 8
 7 -1 2 40098.2 679.588 6
 -7 -1 2 40068 680.935 6
 7 -1 2 39821.6 764.64 4
 7 1 -2 39989.8 749.151 4
 -7 -1 2 40908.3 821.911 9
 -7 1 2 38717.2 812.636 9
 7 1 -2 39276.6 789.301 9
 7 -1 -2 40420.3 794.882 9
 7 -1 -2 39399.7 702.291 7
 7 1 2 41339.4 692.917 7
 -7 -1 -2 41467.3 780.518 4
 7 1 2 39806.9 774.512 4
 7 -1 2 41059.5 803.511 8
 -7 1 2 40336.4 719.494 8
 7 1 2 40749.9 814.41 8
 7 -1 3 18168.9 440.524 5
 7 1 3 17298 451.076 5
 -7 -1 -3 17835 446.473 4
 7 1 -3 17637.4 407.837 4
 7 -1 -3 16741 489.451 2
 7 1 3 17643.4 403.367 6
 -7 1 3 17566.1 403.297 6
 7 -1 3 19008.1 440.492 7
 7 1 -3 17394 393.525 7
 7 -1 3 18370.7 440.461 4
 7 -1 3 17167.1 403.489 6
 -7 -1 3 18404.3 413.156 6
 7 -1 3 17480.2 416.917 3
 -7 -1 3 17330.8 486.133 9
 -7 1 3 17643.9 493.342 9
 7 -1 -3 17446.3 416.507 7
 7 1 3 17300.1 407.868 7
 7 -1 4 26377.5 589.922 6
 -7 -1 4 25937.7 585.154 6
 7 1 4 25772 581.953 6
 -7 1 4 26554 587.806 6
 -7 1 4 26610.5 661.185 9
 -7 -1 4 25628 653.015 9
 7 1 -4 25258.4 526.927 4
 -7 -1 -4 25566.3 583.755 4
 7 -1 -4 26379.1 670.524 2
 7 -1 4 26068.9 562.047 3
 7 1 4 26235 589.207 7
 7 -1 4 25720.9 600.351 7
 7 1 -4 25528.3 570.483 7
 7 -1 -4 25673.8 589.448 7
 7 1 4 26752.6 682.03 8
 7 -1 -5 10293.3 402.11 2
 7 1 -5 10684.9 401.423 2
 -7 1 5 10046.7 398.241 9
 -7 -1 5 10226.6 400.029 9
 7 1 -5 10065.6 277.217 4
 7 -1 -5 10751.8 371.378 7
 7 -1 5 10689.7 381.866 7
 7 1 -5 10562.6 355.395 7
 7 -1 5 10250.6 320.928 3
 7 1 5 9845.27 364.088 5
 7 -1 5 10085.3 347.534 5
 7 1 6 9050.37 373.487 5
 7 -1 6 8698.93 348.857 5
 7 1 6 9258.16 376.933 6
 -7 1 6 9551.68 386.787 6
 7 -1 -6 9079.97 372.575 7
 7 -1 6 9444.5 392.202 7
 7 1 6 9814.37 387.981 7
 -7 1 6 8769.87 394.474 9
 -7 -1 6 9167.38 400.825 9
 -7 -1 -6 8857.64 313.134 4
 7 -1 6 9257.88 379.547 6
 -7 -1 6 9680.9 384.573 6
 7 1 -6 9199.69 385.708 2
 7 -1 -6 9265.37 391.822 2
 7 1 -6 9182.45 363.615 7
 7 1 7 11363.3 460.726 7
 7 -1 7 10985 462.306 7
 7 -1 -7 10496.4 437.941 2
 7 -1 -7 10345 439.216 7
 7 1 7 9665.5 416.89 5
 -7 -1 7 10142 439.503 6
 7 -1 7 10688.9 450.68 6
 7 1 7 10284 444.583 6
 -7 1 7 10151.8 439.813 6
 7 1 -7 10830.6 430.11 2
 -7 -1 8 23.0594 87.303 6
 7 1 8 -22.7692 103.604 6
 -7 1 8 22.8656 93.5054 6
 7 -1 8 69.2643 96.6369 6
 7 1 8 -22.6071 87.9359 7
 7 -1 8 94.2704 94.0533 7
 7 -1 9 5541.26 379.578 6
 -7 -1 9 5502.94 375.844 6
 7 -1 9 5475.31 379.831 7
 7 1 10 4746.1 405.629 8
 7 -1 10 4432.14 358.227 6
 -7 -1 10 3755.94 335.384 6
 7 2 0 7.91787 26.4395 4
 7 -2 0 42.0782 29.8684 8
 -7 -2 0 9.16119 33.7087 8
 -7 2 0 65.1757 56.7821 3
 7 2 0 70.5844 66.8087 9
 7 -2 0 35.3191 54.591 9
 7 -2 -1 15873.4 297.572 6
 7 -2 -1 16380.2 420.037 9
 7 2 -1 16511.5 421.913 9
 7 2 -1 16216.3 396.332 4
 -7 -2 -1 17358.2 419.38 4
 7 -2 1 16330 405.951 4
 7 2 1 17160.1 417.815 4
 -7 2 1 16610.1 417.922 3
 -7 2 -1 15477.1 400.96 3
 -7 -2 -1 17070.6 374.008 3
 -7 2 1 16292.2 353.188 8
 -7 -2 -1 17290.1 449.533 8
 7 2 1 16772.5 430.998 8
 -7 -2 1 16216.7 419.728 8
 7 -2 1 15862 392.818 8
 -7 -2 2 31770.8 673.999 8
 7 -2 -2 31718.7 711.221 2
 7 -2 -2 31888.4 575.821 6
 7 -2 2 31955.8 577.751 6
 -7 -2 -2 32574.6 582.612 6
 7 2 -2 32856.4 634.452 4
 7 -2 2 33944.5 668.656 4
 -7 -2 -2 33129.5 676.914 4
 7 2 2 33555.9 572.661 7
 -7 2 2 31713.9 583.417 8
 7 2 2 32574 706.617 8
 -7 -2 2 31416.1 695.774 9
 -7 2 2 33321.8 710.498 9
 7 -2 2 32127.9 652.202 3
 -7 -2 -2 32803.6 597.313 3
 7 -2 3 6274.19 228.39 5
 7 -2 3 6445.7 237.975 3
 7 2 3 6213.01 212.824 7
 7 -2 -3 6179.44 230.135 7
 -7 2 3 6439.45 196.632 8
 7 -2 -3 5895.16 273.886 2
 7 -2 3 6783.91 246.106 7
 7 2 -3 6704.31 217.616 4
 -7 -2 -3 7011.43 261.633 4
 7 -2 3 6436.97 230.094 4
 -7 2 3 6088.31 268.256 9
 -7 -2 3 6561.28 273.868 9
 -7 -2 3 6544.83 221.386 6
 7 -2 3 6178.07 215.739 6
 7 -2 4 16193.9 432.35 3
 7 2 4 16891.8 516.314 8
 7 -2 4 16802.5 427.852 5
 7 2 4 16758.1 474.284 5
 7 2 -4 16692.7 379.601 4
 7 -2 -4 16143.9 500.75 2
 7 -2 4 17207.1 444.758 6
 -7 -2 4 16602.1 438.478 6
 7 2 4 16310.7 430.065 7
 7 -2 -4 16487.9 451.927 7
 -7 -2 4 16324.8 495.438 9
 -7 2 4 16563.7 495.492 9
 7 -2 4 17495.3 424.313 4
 -7 -2 5 1963.44 174.924 9
 -7 2 5 1827.56 168.819 9
 7 -2 5 1731.14 132.903 3
 7 2 5 1884.49 161.071 5
 7 -2 -5 2106.59 186.449 2
 7 -2 5 2360.21 182.996 7
 7 -2 -5 1911.57 157.031 7
 -7 -2 -5 1934.8 145.719 4
 7 2 5 1898.39 187.77 8
 7 2 6 8122 348.792 7
 7 -2 6 7654.75 301.015 3
 -7 2 6 7895.16 374.272 9
 -7 -2 6 7971.97 374.746 9
 7 2 6 8197.04 363.239 5
 7 -2 6 8032.56 320.884 5
 7 2 -6 8009.76 358.241 2
 7 -2 6 8936.89 376.463 6
 -7 -2 6 8118.37 357.994 6
 7 -2 -6 8306.4 359.117 7
 7 -2 6 8764.06 382.762 7
 7 -2 -6 8668.94 382.246 2
 -7 -2 -6 8109.09 308.626 4
 7 2 6 7941.2 397.409 8
 7 -2 7 18073.9 621.504 7
 7 2 -7 17825.4 565.56 2
 7 2 7 18522.7 605.262 5
 7 -2 7 16836.4 590.127 6
 -7 -2 7 15946.2 578.695 6
 7 -2 -7 18180.7 598.333 2
 7 -2 -7 18405.1 598.228 7
 7 2 7 17917.8 670.23 8
 7 2 8 55.3697 92.4497 8
 7 -2 8 186.686 104.131 6
 -7 -2 8 139.728 88.181 6
 7 -2 8 72.7785 96.8259 7
 7 -2 9 7715.3 446.843 6
 -7 -2 9 7410.38 440.492 6
 7 2 9 7341.79 464.585 8
 7 -2 9 7694.98 453.831 7
 7 -2 10 976.504 189.268 6
 -7 -2 10 1421.46 218.515 6
 7 -3 0 27.8304 28.0975 8
 -7 -3 0 -10.0311 39.0181 8
 -7 3 0 35.0748 34.1079 3
 7 -3 0 -25.6951 41.8632 2
 7 -3 0 88.1332 43.7888 9
 7 3 0 -17.5226 44.2269 9
 7 3 0 49.69 31.3543 4
 -7 -3 0 -40.4861 40.2308 4
 -7 3 1 16414.4 423.044 3
 7 -3 1 16321.5 390.149 2
 7 -3 -1 16485 444.951 2
 7 3 1 16543.9 438.307 8
 -7 -3 1 16965.4 442.599 8
 7 -3 1 15761.4 390.018 8
 -7 -3 -1 16419.3 453.709 8
 7 -3 -1 16786.3 422.096 9
 7 3 -1 16707.3 421.388 9
 7 3 -1 16801.2 405.012 4
 -7 -3 -1 18366.6 440.685 4
 7 3 2 40641.8 836.439 8
 -7 -3 -2 40052.8 672.057 7
 -7 3 2 39300.7 788.914 3
 -7 -3 -2 39462.1 685.166 3
 7 -3 2 40564.3 786.602 3
 -7 -3 -2 40558.6 793.749 4
 7 3 -2 39830.6 741.209 4
 -7 -3 2 38530.2 801.57 9
 -7 3 2 37641.9 803.552 9
 -7 -3 -2 39522.3 707.981 6
 7 -3 -2 40592.8 705.647 6
 7 -3 2 38946 761.003 4
 7 -3 -2 39647.1 836.887 2
 7 -3 2 40436.5 699.662 2
 -7 -3 2 39506.1 804.997 8
 7 -3 3 3833.25 166.341 5
 7 -3 3 4265.47 200.054 3
 7 3 -3 3619.43 154.562 4
 7 -3 3 3802.56 173.911 4
 -7 3 3 3835.13 209.695 9
 -7 -3 3 3638.76 201.83 9
 7 -3 -3 3653.01 216.297 2
 -7 -3 -3 3695.52 159.061 7
 7 -3 3 3847.39 189.565 7
 -7 3 3 3700.12 128.773 8
 -7 -3 3 3513.69 145.009 7
 7 -3 -3 3913.85 185.228 7
 7 -3 -3 3599 166.015 6
 -7 -3 -3 3871.61 173.536 6
 -7 3 4 16381.5 494.911 9
 -7 -3 4 16527.2 494.86 9
 7 3 4 16567.6 512.742 8
 -7 -3 4 16507.3 440.218 6
 7 -3 4 16297.2 441.488 6
 7 -3 4 16738.7 414.706 4
 7 3 -4 16741.8 374.11 4
 7 -3 4 16021.9 408.305 5
 7 3 4 16688 484.24 5
 -7 -3 4 16690.4 412.977 7
 7 -3 -4 16609.5 465.133 7
 7 -3 4 17036 460.109 3
 7 -3 -4 15649.4 502.488 2
 -7 -3 -4 16000.7 429.575 7
 7 -3 5 2005.39 159.56 6
 -7 -3 5 1879.59 158.22 6
 -7 -3 -5 2071.1 159.423 7
 -7 -3 -5 2101.63 154.037 4
 7 -3 5 1951.55 172.169 7
 7 -3 -5 2001.13 165.102 7
 7 3 5 1762.68 160.729 5
 7 3 5 2268 199.425 8
 7 -3 -5 1797.99 172.287 2
 7 -3 -5 1931.84 132.743 1
 7 -3 5 1935.56 129.111 1
 7 -3 5 2092.47 152.881 3
 -7 3 5 1915.59 173.206 9
 -7 -3 5 2040.87 173.936 9
 7 -3 -6 1480.04 179.154 2
 7 3 -6 1373.56 159.553 2
 7 3 6 1642.58 171.033 5
 7 -3 6 1564.94 134.945 5
 -7 -3 6 1494 164.002 9
 7 -3 -6 1722.42 169.185 7
 -7 3 6 1643.3 169.564 9
 7 -3 6 1615.41 171.583 6
 -7 -3 6 1582.51 162.523 6
 7 -3 6 1398.68 134.228 3
 -7 -3 -6 1672.42 150.204 4
 7 -3 6 1326.77 158.989 7
 7 3 6 1410.56 180.908 8
 -7 -3 6 1498.18 149.02 7
 7 3 -7 10245.1 412.28 2
 -7 -3 -7 11082.7 381.626 4
 7 3 7 10755.7 455.617 5
 7 -3 7 9599.91 441.488 6
 -7 -3 7 9827.78 443.466 6
 7 3 7 10419.1 490.287 8
 7 -3 7 9682.95 455.978 7
 7 3 8 80.7522 96.0824 8
 7 -3 8 47.4998 87.3853 6
 -7 -3 8 118.942 92.5319 6
 7 -3 8 -24.9173 88.9432 7
 7 -3 9 4125.78 339.375 7
 -7 -3 9 3918.29 321.694 6
 7 -3 9 4409.9 342.26 6
 7 3 9 4051.52 346.213 8
 -7 -3 10 1505.04 228.874 6
 -7 -4 0 8.70627 43.2569 4
 7 -4 0 26.2289 45.4927 2
 7 4 0 -26.0169 55.2664 9
 7 -4 0 17.5134 34.9462 9
 7 -4 0 -5.08769 32.4228 8
 -7 4 0 28.5504 42.4624 3
 -7 -4 -1 42139.6 887.816 8
 -7 -4 -1 44951.1 852.004 4
 -7 4 1 44641.9 857.798 3
 7 -4 1 45581.3 862.382 3
 -7 -4 -1 43183 671.789 7
 -7 -4 1 44199.2 883.332 8
 7 4 1 43963.2 877.036 8
 7 4 -1 42646.3 824.859 9
 7 -4 -1 44562.6 836.368 9
 -7 -4 1 44961.5 820.962 4
 7 -4 -1 44285.5 873.385 2
 7 -4 1 44769 800.322 2
 7 -4 2 37165 768.732 3
 -7 4 2 37607.7 763.144 3
 -7 -4 -2 37488.5 638.165 3
 -7 -4 -2 37071.6 696.247 6
 7 -4 -2 37078.3 689.73 6
 7 -4 -2 38396 810.494 2
 7 -4 2 38097.1 659.274 2
 -7 -4 -2 37015.9 642.467 7
 -7 4 2 36914.1 773.673 9
 -7 -4 2 36967.8 769.914 9
 -7 -4 2 36373 616.997 7
 -7 -4 3 3734.19 150.71 7
 -7 -4 -3 3980.28 167.627 7
 -7 4 3 3676.45 204.699 9
 -7 -4 3 3850.53 207.435 9
 7 -4 -3 3570.33 217.47 2
 7 -4 3 3580.24 171.817 4
 -7 -4 -3 3816.87 181.711 6
 7 -4 -3 3666.22 174.993 6
 7 -4 3 3410.61 152.856 5
 7 -4 3 3489.51 193.721 3
 7 4 4 15302.1 495.666 8
 7 -4 -4 15311.3 431.155 6
 -7 -4 -4 15049.3 433.327 6
 7 -4 -4 13891.5 476.964 2
 -7 4 4 15937.3 481.026 9
 -7 -4 4 14658.9 461.166 9
 -7 -4 -4 14891.8 412.592 7
 7 -4 4 14410.7 452.39 7
 7 -4 -4 15240 450.915 7
 -7 -4 4 14094.8 379.579 7
 7 -4 4 14632.1 439.218 3
 7 -4 4 15145 374.823 5
 7 4 4 14457.5 455.41 5
 7 -4 -4 14742.9 416.572 1
 7 -4 4 14375.5 407.023 1
 -7 -4 -4 14678.1 439.83 4
 7 -4 4 14770.8 380.374 4
 7 -4 -5 7209.44 350.368 2
 7 4 5 8329.65 379.827 8
 7 -4 5 7831.94 323.079 3
 7 4 5 7369.99 335.953 5
 -7 4 5 7887.18 349.577 9
 -7 -4 5 7594.89 341.508 9
 7 -4 -5 7539.13 331.371 7
 -7 -4 -5 8520.27 327.035 4
 7 -4 5 7793.29 345.617 7
 -7 -4 5 7594.62 319.967 6
 7 -4 5 8250.94 331.801 6
 7 -4 -5 8041.43 284.209 1
 7 -4 5 8168.68 280.925 1
 -7 -4 -5 7658.15 311.629 7
 7 -4 6 11170.8 436.188 6
 -7 -4 6 11313.5 438.836 6
 7 4 6 11227.2 478.909 8
 7 -4 -6 11675.6 468.517 2
 -7 -4 6 10919.1 399.99 7
 7 -4 6 11614.4 411.999 3
 -7 -4 6 11660.9 454.079 9
 -7 4 6 11984.2 461.449 9
 7 -4 6 11791.6 473.575 7
 7 -4 -6 10305.6 428.494 7
 7 4 6 11559 459.587 5
 -7 -4 -6 11249.7 396.969 4
 -7 -4 -6 11890.3 429.308 7
 7 -4 7 12982.6 542.185 7
 -7 -4 7 13937.6 496.983 7
 7 -4 7 12972.8 459.157 3
 7 -4 7 14465 543.647 6
 -7 -4 7 13829.3 536.641 6
 7 4 7 13661 566.606 8
 7 4 7 13631.9 540.75 5
 -7 -4 -7 13502 452.591 4
 7 4 8 52.971 97.4699 8
 7 -4 8 181.299 103.381 7
 7 -4 8 244.542 100.022 6
 -7 -4 8 122.611 97.8836 6
 7 -4 9 6839.21 433.71 6
 -7 -4 9 8060.34 462.722 6
 7 4 9 6690.19 441.209 8
 7 -4 9 7486.33 462.728 7
 -7 -5 0 -9.00979 40.9962 4
 -7 -5 0 13.2815 13.168 7
 7 5 0 8.51152 38.729 9
 7 -5 0 -8.63506 36.1426 9
 7 -5 0 18.2139 39.8127 2
 7 -5 0 -9.38566 28.4025 8
 -7 -5 0 11.9119 42.5189 8
 7 -5 1 16265.4 387.936 2
 7 -5 -1 16020.2 445.99 2
 7 -5 -1 16156 408.238 9
 7 5 -1 16159.7 409.193 9
 -7 -5 1 15854.4 285.447 7
 7 -5 1 15047.2 432.531 3
 -7 5 1 16060.2 434.094 3
 -7 -5 1 17031.3 416.205 4
 -7 -5 1 15880.8 461.62 8
 -7 -5 -1 15411.7 461.621 8
 7 -5 -2 6915.75 280.02 1
 7 -5 2 6667.84 274.587 1
 7 -5 -2 6845.71 287.307 2
 7 -5 -2 7056.47 236.874 6
 -7 -5 -2 6876.34 238.983 6
 7 -5 2 6722.04 199.513 2
 -7 -5 -2 6304.27 176.581 3
 7 -5 2 6783.76 274.69 3
 -7 5 2 6591.88 264.271 9
 -7 -5 2 6453.87 257.661 9
 -7 -5 -2 6298.56 192.033 7
 -7 -5 2 6604.48 181.391 7
 -7 -5 3 4531.29 171.325 7
 7 -5 3 4329.56 227.226 3
 7 -5 -3 4371.2 203.45 6
 -7 -5 -3 4715.98 214.017 6
 7 5 3 4776.57 237.028 5
 7 -5 3 4764.72 170.831 5
 7 5 3 4207.57 235.304 8
 7 -5 3 4166.3 186.977 4
 -7 5 3 4383.09 225.501 9
 -7 -5 3 4137.92 219.559 9
 7 -5 -3 4324.52 219.249 1
 7 -5 3 4260.44 213.961 1
 -7 -5 -3 4599.77 187 7
 -7 -5 -3 4556.45 224.847 4
 7 -5 -3 4094.14 238.783 2
 -7 5 4 20283.3 534.136 3
 7 -5 4 20706.6 566.374 3
 7 -5 4 21056.3 490.171 10
 -7 -5 -4 20021.6 504.839 7
 -7 -5 -4 19345.1 530.512 6
 7 -5 -4 20082.7 531.858 6
 -7 5 4 20921.4 567.717 9
 -7 -5 4 19921.4 555.058 9
 7 -5 -4 20437.2 562.547 7
 -7 -5 4 19856.9 476.932 7
 7 5 4 19736.3 594.13 8
 7 -5 -4 20325.6 525.024 1
 7 -5 4 19681.8 510.617 1
 -7 -5 -4 21374.8 560.795 4
 7 -5 4 20733.2 473.868 4
 7 -5 -4 19957.9 596.644 2
 7 5 4 19914 567.936 5
 7 -5 4 20196.8 444.533 5
 7 -5 4 20152.3 572.14 7
 -7 5 5 3066.73 220.256 9
 -7 -5 5 3252.21 224.873 9
 7 -5 -5 3490.84 214.686 6
 -7 -5 -5 3382.32 216.801 6
 7 -5 5 3266.26 228.122 7
 -7 -5 -5 3421.3 206.383 7
 7 -5 -5 2818.99 174.258 1
 7 -5 -5 3335.78 224.792 7
 7 5 5 3309.29 246.459 8
 7 -5 -5 3177.39 188.939 10
 7 5 5 2907.55 217.648 5
 -7 5 5 3554.91 207.708 3
 7 -5 5 3396.3 216.769 3
 7 -5 -5 3744.56 253.435 2
 -7 -5 -5 3089.53 204.257 4
 7 5 6 5127.03 318.28 8
 7 -5 6 5911.58 314.344 6
 -7 -5 6 5079.09 295.721 6
 -7 -5 6 4830.5 259.642 7
 7 -5 -6 5254.59 303.445 7
 7 -5 6 5306.57 320.994 7
 7 -5 6 5862.78 294.348 3
 -7 -5 -6 5287.4 285.279 7
 -7 -5 -6 5390.85 277.061 4
 7 5 6 5087.11 304.59 5
 -7 5 6 5408.63 306.462 9
 -7 -5 6 4884.6 289.212 9
 7 -5 7 7256.78 385.268 6
 -7 -5 7 7391.37 388.987 6
 -7 -5 -7 7386.72 333.562 4
 7 5 7 7067.78 391.218 5
 7 5 7 7107.31 404.47 8
 7 -5 7 7169.02 403.327 7
 -7 -5 7 7005.76 343.944 7
 -7 -5 8 40.7598 87.2186 7
 7 -5 8 -53.7929 96.0057 7
 7 -5 8 74.9918 89.2268 6
 -7 -5 8 25.132 89.7078 6
 7 5 8 26.1024 87.1538 8
 7 5 9 4845.05 368.238 8
 7 -5 9 4423.07 357.929 7
 7 -5 9 4584.71 354.212 6
 -7 -5 9 3702.33 336.819 6
 7 -6 0 25.3838 35.4158 9
 7 6 0 33.2405 38.5335 9
 7 -6 0 19.4774 36.8711 2
 -7 -6 0 -12.9112 46.0866 8
 7 -6 0 4.34159 23.8837 8
 7 -6 0 74.8334 57.8323 1
 7 -6 -1 23822.7 607.887 1
 7 -6 1 24045.6 606.741 1
 -7 -6 -1 23383 613.388 8
 7 6 -1 23302.5 526.233 9
 7 -6 -1 24836.1 537.77 9
 -7 -6 -1 23681.8 439.516 7
 7 -6 1 24169.8 544.406 9
 -7 -6 1 23661.1 615.182 8
 7 -6 -1 24316.5 592.785 2
 7 -6 1 24534 523.656 2
 -7 -6 1 25044.4 548.424 4
 7 -6 1 23741.2 591.007 3
 -7 -6 -2 17918.3 446.008 6
 7 -6 -2 16687.4 430.095 6
 -7 -6 2 16759.6 413.627 4
 7 -6 -2 17389.8 507.459 2
 7 -6 -2 15730 476.131 1
 7 -6 2 16883.5 484.614 1
 -7 -6 2 17365.3 359.884 7
 -7 -6 -2 16795.7 473.474 4
 7 -6 2 17135.4 487.998 3
 -7 -6 -2 16437.9 373.512 7
 -7 -6 3 686.834 68.8677 7
 -7 -6 -3 644.164 76.1983 7
 -7 -6 -3 734.147 99.978 4
 -7 6 3 698.002 99.4789 9
 -7 -6 3 724.5 93.4012 9
 7 -6 -3 746.958 100.853 10
 7 -6 3 585.702 60.7537 5
 7 -6 -3 584.257 91.9555 1
 7 -6 3 960.963 109.191 1
 7 6 3 713.036 101.291 5
 7 -6 -3 686.086 107.539 2
 -7 -6 -3 648.209 89.1385 6
 7 -6 -3 766.524 92.3814 6
 7 6 3 503.499 99.8793 8
 7 -6 3 715.664 100.531 3
 7 -6 -4 15014.7 453.813 10
 -7 -6 -4 14394.4 456.729 6
 7 -6 -4 15329.4 463.189 6
 7 6 4 14576.6 485.364 5
 -7 6 4 14584.7 441.395 3
 7 -6 4 14748.6 478.786 3
 -7 -6 4 15170.8 463.425 9
 -7 6 4 15259 472.535 9
 7 -6 4 14654.2 435.049 1
 7 -6 -4 15654.2 455.329 1
 -7 -6 -4 14589.2 421.512 7
 -7 -6 4 14222.9 393.661 7
 7 -6 -4 14554.8 510.039 2
 -7 -6 -4 14912.6 473.684 4
 7 -6 4 15682.4 398.929 4
 7 6 4 15409 510.07 8
 7 -6 -4 14324.8 470.59 7
 7 6 5 1823.76 179.742 5
 -7 -6 -5 2075.92 177.448 6
 7 -6 -5 2123.45 177.284 6
 7 -6 -5 2535.18 174.22 10
 7 -6 -5 1707.49 175.958 7
 -7 -6 5 2214.92 157.09 7
 -7 -6 -5 2233.84 168.614 7
 7 -6 5 2186.69 199.263 7
 7 -6 -5 2248.11 160.202 1
 7 -6 5 2018.91 175.357 3
 -7 6 5 1953.15 158.439 3
 7 6 5 1912.2 190.371 8
 -7 -6 -5 1963.71 168.684 4
 -7 -6 5 2219.39 180.748 9
 -7 6 5 2034.23 182.217 9
 -7 6 6 4560.97 244.186 3
 -7 -6 6 4695.49 286.594 6
 -7 -6 -6 5108.44 290.778 6
 7 -6 -6 4441.89 270.385 6
 -7 -6 6 4072.55 239.987 7
 7 -6 -6 4472.6 287.205 7
 7 -6 6 3886.26 261.251 6
 7 6 6 4047.31 286.516 8
 -7 6 6 4437.83 275.8 9
 -7 -6 6 4535.17 277.066 9
 7 6 6 3773.29 275.796 5
 7 -6 6 4121.39 290.904 7
 -7 -6 -6 5292.59 283.408 7
 -7 -6 -6 4752.57 265.788 4
 -7 -6 -7 9848.18 404.66 4
 7 -6 7 9166.16 447.508 6
 -7 -6 7 9881.08 461.016 6
 7 -6 7 9295.73 465.376 7
 -7 -6 7 9771.54 417.521 7
 7 6 7 8377.44 449.33 8
 -7 -6 8 61.761 84.1888 7
 7 -6 8 -28.0019 108.921 7
 7 -6 8 102.683 94.452 6
 -7 -6 8 77.5883 105.763 6
 7 6 8 -51.7412 117.717 8
 7 -6 9 5541.12 415.656 7
 7 6 9 5478.4 386.986 8
 7 -6 9 5083.83 383.997 6
 -7 -6 9 5647.92 398.862 6
 -7 -7 0 13.9667 39.4137 8
 7 -7 0 12.1942 26.9017 8
 7 -7 0 -13.605 59.4774 1
 7 -7 0 12.0193 45.5057 3
 7 -7 0 102.776 53.7727 10
 7 -7 0 90.1108 45.6527 9
 7 7 0 -16.0356 35.775 9
 -7 -7 1 15099.3 477.809 8
 -7 -7 -1 15561.6 339.281 7
 7 -7 -1 15731.7 397.458 9
 7 7 -1 15485.4 391.908 9
 -7 -7 -1 15927.7 454.426 4
 7 -7 1 15397.5 463.846 3
 7 -7 -1 15993.8 487.299 1
 7 -7 1 14948.7 471.513 1
 7 -7 -1 15875.8 475.876 10
 7 7 1 15902.1 407.068 9
 7 -7 1 15251.6 402.938 9
 -7 -7 -1 14417.1 469.586 8
 7 -7 -2 41908.7 919.139 1
 7 -7 2 42912.5 915.981 1
 7 -7 -2 43206.7 925.699 10
 7 7 2 43051.1 889.747 5
 -7 -7 -2 42539.3 945.989 8
 -7 -7 -2 42917.7 777.294 7
 -7 -7 -2 44201.5 916.095 4
 -7 -7 2 44287.2 825.887 4
 7 -7 -2 42343.7 854.044 6
 -7 -7 2 42142.6 751.989 7
 7 -7 2 42517.9 920.26 3
 -7 -7 2 42121 937.588 8
 -7 7 3 10919.3 366.689 3
 7 -7 3 9887.13 383.103 3
 -7 -7 -3 10319.2 317.725 7
 -7 -7 3 10264.2 300.047 7
 7 -7 3 10531.9 373.325 1
 7 -7 -3 9902.04 373.481 1
 7 -7 -3 10770 387.104 10
 -7 -7 -3 10362.7 367.389 6
 7 -7 -3 10165.3 356.749 6
 -7 7 3 10537.9 358.768 9
 -7 -7 3 10326.8 352.368 9
 -7 -7 -3 10867.9 391.991 4
 7 7 3 10337.2 385.166 5
 7 7 3 10321.6 395.823 8
 -7 -7 -4 15610.2 450.158 7
 -7 -7 4 16219.3 429.377 7
 -7 -7 -4 16662.2 511.238 6
 7 -7 -4 16205.9 497.919 6
 7 -7 -4 16098.1 492.475 10
 -7 7 4 16363.6 473.137 3
 7 -7 4 16032.9 521.271 3
 7 7 4 15045.8 507.266 5
 7 -7 4 16623.7 479.856 1
 7 -7 -4 15784.3 481.356 1
 7 7 4 16301.2 537.484 8
 -7 -7 -4 16122.3 515.08 4
 7 -7 4 16966.8 424.552 4
 -7 7 4 16303.9 492.979 9
 -7 -7 4 15871.9 481.091 9
 7 -7 -4 16414.9 526.54 7
 7 -7 5 6380.9 348.632 7
 7 -7 -5 6146.58 278.018 1
 7 -7 -5 6291.33 293.747 10
 7 7 5 6525.6 289.15 10
 -7 -7 5 6594.35 313.486 9
 -7 7 5 6138.05 304.42 9
 -7 7 5 6595.44 288.693 3
 7 -7 5 6232.9 316.453 3
 7 7 5 5979.33 336.048 8
 -7 -7 -5 6598.16 328.186 4
 -7 -7 -5 5822.44 309.266 6
 7 -7 -5 5527.57 293.614 6
 7 7 5 6188.31 330.102 5
 -7 -7 -5 5983.02 285.617 7
 -7 -7 5 6704.51 285.797 7
 7 -7 -5 6642.29 335.327 7
 7 7 6 5084.15 323.762 8
 -7 -7 -6 4462.23 274.534 4
 7 -7 -6 4866.63 292.653 6
 -7 -7 -6 5121.95 303.754 6
 -7 -7 6 4199.83 248.325 7
 7 7 6 4378.69 302.027 5
 -7 7 6 4726.26 283.582 9
 -7 -7 6 4205.6 267.992 9
 -7 -7 -6 4150.83 258.445 7
 7 -7 6 4474.22 310.858 7
 -7 -7 7 7894.18 374.001 7
 -7 -7 -7 7969.77 378.988 4
 7 -7 7 8489.85 433.799 6
 -7 -7 7 8744.87 438.588 6
 7 7 7 7992.93 429.46 8
 7 -7 7 8420.03 461.943 7
 7 -7 8 -26.4101 97.171 6
 -7 -7 8 -26.5659 97.7444 6
 -7 -7 -8 -18.5487 70.2251 4
 7 -7 8 145.023 115.751 7
 7 7 8 -51.107 128.993 8
 7 7 9 2934.35 295.905 8
 7 -7 9 3970.74 354.432 7
 7 -7 9 3374.52 322.791 6
 -7 -7 9 3878.64 342.282 6
 7 -8 0 12.961 49.0703 3
 7 -8 0 -73.5089 68.1702 1
 -7 -8 0 15.0462 50.2383 8
 7 8 0 23.0656 36.9477 9
 7 -8 0 14.0632 50.198 10
 7 -8 0 46.8774 35.5503 9
 -7 -8 0 -11.4943 43.5174 4
 7 -8 1 10586.7 311.855 9
 7 8 1 10314.8 309.597 9
 7 -8 -1 10215.1 385.152 10
 7 -8 1 10269.4 377.028 10
 -7 -8 1 10431.7 397.256 8
 7 -8 1 10579.4 381.539 3
 -7 -8 -1 10238.6 393.057 8
 -7 -8 -1 10424.3 370.226 4
 7 -8 1 10263.5 390.024 1
 7 -8 -1 10716.9 398.843 1
 7 -8 2 6978.07 319.263 3
 -7 -8 -2 7143.51 330.116 8
 7 -8 2 7803.4 317.43 10
 7 -8 -2 7003.12 322.677 10
 -7 -8 2 8519.32 359.071 8
 -7 -8 -2 7776.23 322.698 4
 7 8 2 6782.84 290.931 5
 -7 -8 2 7378 236.031 7
 7 -8 2 7030.45 317.519 1
 7 -8 -2 6988.24 320.155 1
 -7 -8 -2 7408.36 246.491 7
 -7 8 3 975.257 112.827 9
 7 -8 3 1427.53 135.251 10
 -7 -8 -3 1119.36 124.959 6
 7 -8 -3 998.805 117.864 6
 -7 -8 -3 1314.46 113.081 7
 7 -8 3 1167.61 137.444 3
 7 8 3 1057.88 135.354 8
 7 -8 -3 1105.57 131.307 10
 -7 -8 -3 1354.88 140.774 4
 -7 -8 3 1128.67 99.4466 7
 7 8 3 1150.63 130.606 5
 -7 -8 3 1074.82 93.5966 4
 7 -8 3 1218.92 135.395 1
 7 -8 -3 1255.99 137.617 1
 -7 -8 -4 12002.2 439.937 6
 7 -8 -4 11860.8 433.434 6
 7 -8 -4 11509.6 424.837 10
 7 -8 4 12124.1 385.876 10
 7 8 4 12069.7 424.638 10
 -7 8 4 11714.5 397.427 3
 7 -8 4 11953 448.338 3
 -7 8 4 11682 405.18 9
 -7 -8 4 11980.2 402.01 9
 -7 -8 -4 11555.7 442.488 4
 -7 -8 -4 12242.9 393.414 7
 7 -8 4 11690.6 412.39 1
 7 -8 -4 12290 424.955 1
 7 8 4 12690.3 465.681 8
 7 8 4 10716.8 431.056 5
 7 -8 5 399.786 118.843 7
 -7 -8 -5 386.8 87.7638 7
 7 -8 5 474.971 104.485 3
 7 -8 -5 358.971 101.288 5
 7 8 5 347.68 99.1239 5
 -7 -8 5 221.227 77.9985 9
 -7 8 5 229.849 82.1735 9
 -7 -8 -5 414.388 100.511 6
 7 -8 -5 367.561 96.3924 6
 7 8 5 496.568 110.548 8
 7 -8 -5 320.132 95.3368 10
 7 8 5 209.699 80.0137 10
 7 -8 -5 516.312 93.2459 1
 7 -8 -5 326.497 97.0597 7
 -7 8 5 210.187 73.354 3
 -7 -8 -5 377.328 102.771 4
 7 8 6 2518.72 231.534 5
 -7 -8 -6 2801.19 214.045 7
 7 -8 6 2909.97 267.882 7
 -7 -8 -6 2832.45 228.4 4
 -7 -8 6 2587.9 211.675 9
 -7 8 6 2631.75 218.744 9
 7 8 6 3581.26 266.718 8
 7 -8 -6 2916.79 205.676 10
 -7 -8 7 9065.37 460.637 6
 7 -8 7 9650.65 469.604 6
 -7 -8 -7 8674.97 410.908 4
 7 8 7 8850.35 448.436 8
 7 -8 7 9148 486.278 7
 -7 -8 -8 140.383 91.2652 4
 7 -8 8 81.7944 103.235 6
 -7 -8 8 27.5102 104.164 6
 7 8 8 224.266 119.756 8
 7 -8 8 90.5046 111.008 7
 7 8 9 4006.64 322.676 8
 7 -8 9 4261.58 363.424 6
 -7 -8 9 4256.54 353.244 6
 7 9 0 21.473 36.1318 9
 7 -9 0 -29.1043 43.5558 9
 7 -9 0 -13.9409 46.5477 3
 -7 -9 0 63.5154 61.045 4
 7 -9 0 112.24 90.4947 1
 7 -9 0 -15.4722 80.5068 10
 -7 -9 0 -64.5523 64.4034 8
 7 -9 1 12693.2 453.783 1
 7 -9 -1 12615.6 453.375 1
 7 -9 1 12504.3 433.89 3
 7 -9 1 11568.9 424.96 10
 7 -9 -1 12063.3 445.194 10
 -7 -9 1 12382.1 382.849 4
 -7 -9 -1 11333.8 408.932 4
 -7 -9 -1 11998.5 441.7 8
 -7 -9 1 12264.1 452.605 8
 7 9 1 12132.1 384.486 5
 7 9 1 11488.4 325.891 9
 -7 -9 -2 13480.5 375.518 7
 -7 -9 2 13596.6 490.398 8
 7 -9 2 13549.4 472.904 1
 7 -9 -2 14082.1 483.755 1
 7 -9 -2 13699.4 483.853 10
 7 -9 2 14316 463.53 10
 -7 -9 -2 12795.3 470.075 8
 7 -9 2 14658.8 487.762 3
 7 9 2 14546.2 449.411 5
 -7 -9 -2 14791.1 482.585 4
 7 9 3 5220.17 278.85 5
 7 -9 3 5490.74 270.438 10
 7 9 3 5281.71 282.27 10
 7 -9 -3 5586.98 298.462 10
 -7 -9 -3 5082.03 275.368 6
 7 -9 -3 5205.66 275.088 6
 -7 -9 -3 5273.9 291.406 4
 7 -9 3 5661.9 298.998 3
 -7 -9 -3 5728.04 245.155 7
 7 -9 3 5597.23 291.583 1
 7 -9 -3 5791.49 294.499 1
 -7 -9 -4 13031.2 476.476 6
 7 -9 -4 12652.6 464.155 6
 -7 -9 -4 12367.1 414.479 7
 -7 9 4 12303.4 416.557 9
 7 9 4 12051.7 470.665 8
 -7 -9 -4 12650.1 481.496 4
 7 -9 4 12158.8 436.729 1
 7 -9 -4 12367.3 447.694 1
 7 9 4 12992.2 478.252 5
 7 -9 -4 12826.3 449.678 5
 7 -9 4 12979.7 488.426 3
 7 -9 -4 12924 472.705 10
 7 -9 4 12843.6 415.277 10
 7 9 4 12857.5 453.068 10
 7 9 5 4255.53 284.564 8
 7 -9 5 4702.56 319.244 7
 -7 -9 -5 4724.35 266.088 7
 -7 -9 -5 4247.47 286.135 6
 7 -9 -5 4540.31 290.47 6
 7 9 5 4996.47 272.835 10
 7 -9 -5 5206.63 288.573 10
 7 9 5 4162.9 287.754 5
 -7 -9 -5 4832.31 300.147 4
 -7 9 5 4584.43 262.993 9
 7 9 6 5063.26 339.708 5
 -7 -9 -6 6007.93 345.87 4
 7 9 6 5219.8 328.973 8
 7 -9 -6 5555.45 299.411 10
 7 9 7 5883.74 348.559 2
 7 -9 7 5508.61 394.858 7
 7 -9 7 4771.93 345.159 6
 -7 -9 -7 5765.55 346.502 4
 7 9 7 5595.32 360.544 8
 7 -9 8 -28.2404 100.803 6
 -7 -9 8 -56.7441 98.057 6
 7 -9 8 31.3561 111.924 7
 -7 -9 -8 21.3697 68.7563 4
 7 9 8 96.6822 91.5093 8
 -7 -10 0 -17.2683 68.9137 8
 7 -10 0 -17.5021 74.9025 1
 7 -10 0 16.9685 77.2098 10
 -7 -10 0 -27.6529 52.3467 4
 7 -10 0 44.772 58.0502 3
 7 10 0 10.6533 44.5898 5
 -7 -10 -1 20972.4 633.808 8
 -7 -10 1 21565 647.754 8
 7 -10 1 22670.2 655.451 1
 7 -10 -1 22832.9 661.007 1
 7 10 1 22220.1 567.633 5
 -7 -10 -1 22226.4 620.934 4
 -7 -10 1 22927 576.331 4
 7 -10 1 22041.1 635.164 10
 7 -10 -1 21490.4 645.288 10
 7 -10 1 20633 616.783 3
 7 -10 -2 10351.7 343.291 5
 7 -10 2 10224.9 417.817 3
 -7 -10 2 10472.9 345.837 4
 -7 -10 -2 10834.8 422.918 4
 -7 -10 2 10263.9 432.321 8
 7 -10 2 11128.5 419.216 10
 7 -10 -2 10142.8 428.383 10
 7 10 2 9836.95 412.079 10
 -7 -10 -2 9837.08 413.268 8
 7 -10 2 10738.4 426.296 1
 7 -10 -2 10899.7 430.23 1
 7 10 2 10684 386.009 5
 -7 -10 -3 347.917 91.2454 6
 7 -10 -3 262.63 84.2624 6
 7 -10 -3 243.977 80.3354 5
 7 10 3 364.423 83.7669 5
 7 -10 3 234.445 78.9663 3
 -7 -10 -3 413.326 100.247 4
 7 -10 3 390.382 96.7215 10
 7 10 -3 404.094 91.056 10
 7 -10 -3 309.232 104.033 10
 7 10 3 356.725 95.9748 10
 7 -10 3 232.684 98.4813 1
 7 -10 -3 393.601 105.895 1
 7 10 4 10265.7 416.1 10
 7 -10 4 9636.05 371.124 10
 7 -10 -4 10172.2 428.129 10
 7 10 -4 9969.52 383.544 10
 7 -10 -4 10410.4 430.376 6
 7 -10 -4 9618.16 387.259 5
 7 10 4 10054.8 425.967 5
 7 -10 4 9877.66 400.404 1
 7 -10 -4 10477.3 417.654 1
 -7 -10 -4 9122.05 408.369 6
 -7 -10 -4 9606.23 430.099 4
 7 -10 -5 2557.75 218.744 10
 -7 -10 -5 2665.54 239.06 4
 7 10 5 2296.76 215.574 8
 7 10 5 2505.5 233.474 5
 7 10 5 2541.45 205.415 1
 -7 -10 -6 4099.88 294.719 4
 7 10 6 3978.63 288.808 8
 7 -10 6 3861.25 320.77 7
 7 -10 -6 4248.42 274.442 10
 7 10 7 5431.67 354.091 2
 7 10 7 4954.74 335.824 8
 7 -10 7 5547.64 408.574 7
 -7 -10 -7 5587.68 346.76 4
 7 -10 8 -58.3323 124.821 6
 -7 -10 8 -29.152 97.337 6
 7 -10 8 65.0067 108.527 7
 -7 -10 -8 159.416 95.3219 4
 -7 -11 0 36.7047 65.5081 8
 7 -11 0 18.6408 70.5739 10
 7 11 0 -36.4863 78.0741 10
 7 -11 0 31.8337 55.0107 3
 7 -11 0 -18.7698 94.7494 1
 -7 -11 0 -60.1811 79.4287 4
 7 11 0 87.1092 54.1003 5
 -7 -11 -1 7348.53 359.215 8
 -7 -11 1 7302.03 363.81 8
 -7 -11 1 7685.31 317.514 4
 7 11 -1 6702.37 343.625 10
 7 11 1 6709.57 343.263 10
 7 -11 1 6990.85 349.428 10
 7 -11 -1 6547.17 353.078 10
 -7 -11 -1 6804.22 334.008 4
 7 -11 1 6948.42 338.603 3
 7 -11 1 7245.5 363.386 1
 7 -11 -1 7153.31 366.216 1
 7 11 1 6653.41 287.259 5
 7 -11 2 6189.71 334.462 1
 7 -11 -2 6238.79 335.352 1
 7 -11 2 6027.34 321.513 3
 -7 -11 -2 5959.33 324.484 8
 -7 -11 -2 6443.05 332.766 4
 7 -11 2 6588.92 332.038 10
 7 11 -2 6498.91 330.629 10
 7 11 2 6247.33 333.489 10
 7 -11 -2 6473.31 350.857 10
 -7 -11 2 5926.91 264.624 4
 -7 -11 2 6415.36 347.079 8
 7 11 2 5770.05 284.584 5
 7 -11 -3 1562.24 166.313 6
 -7 -11 -3 1421.22 169.748 4
 7 -11 3 1543.51 164.681 1
 7 -11 -3 1569.88 174.132 1
 7 -11 -3 1613.18 145.825 5
 7 11 3 1467.1 157.09 5
 7 -11 -3 1488.26 174.769 10
 7 11 -3 1399.71 158.766 10
 -7 -11 -3 1567.43 168.399 6
 7 -11 3 1541.84 162.376 10
 -7 -11 -4 9386.37 444.509 4
 7 11 4 9687.86 429.42 5
 7 -11 -4 10805.4 405.338 5
 7 11 -4 9938.41 397.201 10
 7 -11 -4 9488.19 437.028 10
 7 -11 4 10123.6 393.485 10
 7 -11 -5 964.701 152.757 10
 7 11 5 980.353 165.52 5
 -7 -11 -5 984.753 160.353 4
 7 11 -5 913.529 135.543 1
 7 11 5 1088.62 152.491 1
 7 -11 6 1186.78 204.483 7
 7 11 6 1628.67 214.341 2
 -7 -11 -6 1538.75 193.616 4
 7 -11 -6 1727.27 190.343 10
 7 -11 7 2996.47 307.031 7
 -7 -11 -7 3597.01 293.42 4
 7 11 7 3951.17 312.066 2
 7 -11 8 388.458 153.182 6
 -7 -11 -8 -24.0585 91.0907 4
 7 -12 0 16.9005 65.7389 3
 7 -12 0 40.7303 90.8659 10
 -7 -12 0 -38.8779 62.5446 8
 -7 -12 0 65.12 59.8997 4
 7 12 1 10185.3 368.217 5
 7 -12 1 10203.6 444.73 10
 7 -12 -1 10415.3 460.058 10
 -7 -12 1 10532.5 394.323 4
 -7 -12 -1 9854.04 430.615 8
 -7 -12 1 10202.1 451.019 8
 -7 -12 -1 10869.6 436.798 4
 -7 -12 -2 11492.7 473.943 8
 -7 -12 -2 11374.6 473.725 4
 7 12 2 11182.9 412.058 5
 7 -12 2 12405.5 479.451 10
 7 -12 -2 11715.4 493.62 10
 -7 -12 -3 3357.98 256.96 4
 7 -12 -3 3077.34 251.81 10
 7 -12 3 3719.91 256.643 10
 7 12 3 3376.18 239.07 5
 7 -12 4 5519.02 302.349 10
 7 -12 -4 5246.1 330.254 10
 7 12 -4 5988.93 341.507 1
 7 12 4 5331.65 328.497 1
 7 12 4 5398.26 319.402 5
 -7 -12 -4 5852.94 354.599 4
 7 12 -5 1476.69 176.221 1
 7 12 5 1152.88 161.56 1
 7 12 5 1207.92 179.383 5
 7 -12 -5 1150.39 168.793 10
 -7 -12 -5 1315.06 178.084 4
 -7 -12 -6 4636.93 335.018 4
 7 12 6 3960.57 327.458 2
 7 -12 6 4241.25 362.997 7
 7 12 7 7550.95 453.858 2
 7 -12 7 8224.9 511.138 7
 -7 -12 -7 7403.67 434.947 4
 -7 -13 0 52.6835 64.6139 4
 7 -13 0 -22.0323 85.7004 10
 -7 -13 1 6875.05 323.926 4
 7 -13 1 7337.13 384.088 10
 7 -13 -1 6647.68 381.481 10
 -7 -13 -1 6788.33 354.518 4
 7 13 2 6913.63 326.433 5
 7 13 2 7709.92 421.963 1
 -7 -13 -2 8459.26 413.762 4
 7 -13 -2 8275.96 425.458 10
 7 -13 2 8381.29 405.149 10
 7 13 3 969.323 143.294 5
 7 -13 3 1102.19 162.644 10
 7 -13 -3 1465.67 187.515 10
 -7 -13 -3 1306.57 178.244 4
 7 13 -3 1318.5 179.859 1
 7 13 3 901.654 160.59 1
 7 13 4 6125.96 346.789 5
 7 13 4 6573.41 379.013 1
 7 13 -4 6181.79 362.845 1
 7 -13 -4 7015.28 393.717 10
 -7 -13 -4 6666 390.977 4
 -7 -13 -5 1068.02 177.835 4
 7 13 -5 1066.79 161.238 1
 7 13 5 1038.97 167.916 1
 -7 -13 -6 1194.64 192.036 4
 7 13 6 1722.35 236.738 2
 7 -13 6 1536.83 238.166 7
 7 13 7 2847.69 292.581 2
 7 -14 0 -23.7918 116.288 10
 -7 -14 0 -18.8699 65.2189 4
 7 14 0 -77.7615 100.825 1
 7 -14 1 8718.17 440.345 10
 7 -14 -1 8614.86 449.744 10
 7 14 -1 8390.47 460.783 1
 7 14 1 7704.01 442.717 1
 -7 -14 -1 9067.79 423.425 4
 -7 -14 1 8624.52 377.256 4
 7 14 -2 3445.3 292.868 1
 7 14 2 2840.26 267.027 1
 -7 -14 -2 3303.51 266.446 4
 7 -14 2 3029.98 259.611 10
 7 -14 -2 3450.2 287.09 10
 7 14 -3 394.245 124.441 1
 7 14 3 225.908 118.586 1
 7 14 3 320.946 91.481 5
 7 -14 -3 200.753 109.769 10
 -7 -14 -3 240.318 91.0627 4
 -7 -14 -4 5215.13 361.188 4
 7 14 -4 5217.63 344.977 1
 7 14 4 5376.59 356.81 1
 7 -14 -4 5761.45 373.678 10
 -7 -14 -5 995.181 180.338 4
 7 14 5 1344.53 184.573 1
 -7 -14 -6 1395.99 212.546 4
 7 14 6 1867.52 258.51 2
 -7 -15 0 40.1486 80.1119 4
 7 15 0 -56.1089 114.724 1
 7 -15 0 -25.6942 121.327 10
 7 -15 1 5009.64 345.023 10
 7 -15 -1 4979.12 358.49 10
 7 15 -1 4904.46 368.434 1
 7 15 1 5348.16 380.131 1
 -7 -15 1 5531.88 308.278 4
 -7 -15 -1 5531.54 335.015 4
 7 15 -2 5183.89 369.013 1
 7 15 2 4877.27 361.87 1
 -7 -15 -2 5067.68 343.445 4
 7 -15 -2 5260.78 373.12 10
 -7 -15 -3 2744.02 263.197 4
 7 15 -3 2641.12 270.914 1
 7 15 3 2768.06 272.282 1
 -7 -15 -4 6469.46 408.377 4
 7 15 -4 6251.53 399.84 1
 7 15 4 6232.88 396.393 1
 7 15 5 1914.54 271.709 2
 -7 -15 -5 2337.58 259.222 4
 7 16 0 -30.2897 104.687 1
 -7 -16 0 84.5464 75.4488 4
 7 16 -1 4838.07 379.726 1
 7 16 1 4227.13 353.848 1
 -7 -16 -1 4611 322.933 4
 7 16 -2 2154.28 258.508 1
 7 16 2 2170.76 260.458 1
 -7 -16 -2 2321.52 245.946 4
 7 16 -3 56.7044 113.151 1
 7 16 3 231.045 120.885 1
 -7 -16 -3 -26.6771 98.158 4
 7 16 -4 3540.73 318.299 1
 7 16 4 3985.63 329.629 1
 -7 -16 -4 3884.92 330.786 4
 7 17 0 160.681 121.667 1
 -7 -17 0 -21.8355 75.467 4
 7 17 -1 3346.89 339.446 1
 7 17 1 3233.76 328.747 1
 -7 -17 -1 3059.96 275.533 4
 7 17 -2 3984.02 358.292 1
 7 17 2 5126.46 401.143 1
 -7 -17 -2 4967.18 355.561 4
 7 17 -3 951.123 197.143 1
 -7 -18 0 22.3012 84.4322 4
 8 0 0 127929 1967.16 8
 -8 0 0 121599 1975.39 8
 8 0 0 125533 1988.8 4
 8 0 0 127073 2021.98 9
 -8 0 0 121947 1963.98 3
 8 0 1 5367.64 221.89 4
 8 0 1 5522.46 150.998 7
 -8 0 -1 5559.05 212.689 3
 8 0 1 5726.58 232.037 8
 -8 0 1 5627.41 216.664 8
 8 0 -1 5561.08 220.964 4
 8 0 -1 5558.44 237.012 9
 -8 0 2 43776.5 909.946 9
 8 0 -2 44132.1 843.018 4
 8 0 2 44014.6 862.427 4
 8 0 2 44902.9 769.174 7
 8 0 -2 45724.4 749.4 7
 8 0 -2 44681.5 884.093 9
 8 0 2 45629.5 897.532 8
 -8 0 2 43794.8 829.458 8
 8 0 3 7650.29 236.932 6
 -8 0 3 8123.84 242.697 6
 -8 0 3 8183.05 330.913 9
 8 0 3 8590.71 294.399 4
 -8 0 3 8070.99 270.332 8
 8 0 -3 7706.37 240.398 7
 8 0 3 7932.83 256.185 7
 8 0 -4 177.266 75.7416 2
 8 0 4 45.6109 48.8242 5
 -8 0 4 118.427 61.9798 9
 8 0 4 93.8529 63.9848 8
 8 0 4 100.701 55.4164 7
 -8 0 4 175.709 54.1372 6
 8 0 4 99.9922 48.0151 6
 8 0 -4 130.165 49.1089 7
 -8 0 5 622.191 116.487 9
 8 0 5 593.127 99.4019 5
 8 0 -5 641.472 123.039 2
 8 0 -5 524.208 71.9845 4
 8 0 5 634.374 77.1354 3
 8 0 -5 430.575 83.709 7
 8 0 5 501.8 89.2652 7
 8 0 -6 11940.2 463.706 2
 -8 0 6 12555.2 492.357 9
 8 0 6 12330.7 447.376 7
 8 0 -6 11701.3 421.616 7
 8 0 6 11860.7 433.49 6
 -8 0 6 11174.4 421.575 6
 8 0 6 12091.9 432.235 5
 8 0 7 2106.67 191.971 5
 8 0 -7 1995.87 204.039 2
 8 0 7 2045.27 197.956 6
 -8 0 7 1904.24 192.375 6
 8 0 7 2039.92 199.621 7
 8 0 -7 1978.88 186.677 7
 8 0 8 19129 673.374 6
 -8 0 8 19065.8 668.676 6
 8 0 8 20303.4 695.15 7
 8 0 9 365.978 148.507 8
 8 0 9 259.882 120.576 7
 8 -1 0 632.62 99.6415 9
 8 1 0 550.674 87.1687 9
 8 -1 0 580.981 76.4024 4
 8 -1 0 700.85 89.0594 8
 8 1 0 442.733 73.2775 8
 -8 -1 0 335.283 75.4282 8
 -8 1 0 656.789 85.2562 3
 8 1 0 825.577 88.4402 4
 8 1 -1 10762.6 319.817 4
 8 1 1 11070.9 333.852 4
 8 -1 1 11134.6 337.47 4
 -8 1 1 10858.4 300.598 8
 -8 -1 1 10926.4 329.864 8
 8 -1 1 11270.8 330.643 8
 8 1 1 11442.4 348.149 8
 8 1 1 10551.3 206.599 7
 8 -1 -1 10676.7 341.661 9
 8 1 -1 10323.8 335.746 9
 -8 -1 -1 10708.4 302.686 3
 -8 1 -1 10660.1 319.151 3
 -8 1 2 344.534 84.3095 9
 -8 -1 2 283.666 70.156 9
 8 -1 -2 497.543 86.4332 9
 8 1 -2 341.003 71.6165 9
 -8 -1 2 321.483 65.2665 8
 8 -1 2 283.648 67.8023 8
 8 1 2 359.343 79.0754 8
 -8 1 2 511.032 67.5651 8
 8 1 2 316.965 44.1804 7
 8 -1 -2 389.248 51.1132 7
 8 -1 2 392.946 54.7894 7
 -8 -1 2 363.268 42.0008 6
 8 -1 2 426.031 44.6681 6
 -8 -1 -2 373.262 60.9907 3
 8 1 -2 453.863 66.6463 4
 8 1 2 341.914 63.0781 4
 8 -1 2 439.437 67.9815 4
 -8 1 3 46196.1 841.467 8
 8 -1 3 46891.2 825.75 6
 -8 -1 3 46201 825.622 6
 8 1 3 47144.7 836.084 7
 8 -1 -3 46936.9 849.928 7
 8 1 -3 45455.1 808.314 7
 8 -1 3 47948.2 870.36 7
 8 -1 3 46279.1 892.193 5
 -8 1 3 46385.6 971.685 9
 -8 -1 3 44136.4 961.096 9
 8 -1 3 48138.9 904.283 4
 8 1 -3 46238.3 861.898 4
 8 -1 4 796.972 86.0676 3
 -8 1 4 906.288 119.858 9
 -8 -1 4 710.109 111.031 9
 8 1 4 655.341 97.5232 5
 8 -1 4 790.31 92.826 7
 8 1 4 804.565 89.9511 7
 8 -1 -4 816.36 90.4361 7
 8 -1 4 925.019 92.9806 6
 -8 -1 4 791.542 89.7086 6
 8 1 4 835.115 90.1844 6
 8 1 4 748.631 113.634 8
 -8 1 4 983.864 94.5939 6
 8 -1 -4 816.582 113.467 2
 8 1 -4 826.432 87.5278 7
 8 1 -4 827.766 81.433 4
 8 -1 5 29078.8 638.913 3
 -8 1 5 28812.7 766.265 9
 -8 -1 5 29722.1 776.988 9
 8 1 5 29557.5 804.58 8
 8 -1 5 31549 703.759 5
 8 1 5 28513.6 712.92 5
 8 1 5 30203.5 697.059 7
 8 -1 -5 30180.1 775.576 2
 8 1 -5 27421 745.363 2
 8 -1 5 29287.9 712.798 7
 8 -1 -5 29362.9 694.731 7
 8 1 -5 29429.9 671.841 7
 8 1 -5 29537.6 603.456 4
 -8 1 6 346.631 111.378 9
 -8 -1 6 172.43 83.7693 9
 8 1 -6 -28.291 65.6073 7
 8 -1 -6 61.0357 66.7234 7
 8 -1 6 169.623 76.6296 6
 -8 -1 6 155.243 80.7918 6
 8 1 6 15.2127 74.3695 6
 -8 1 6 216.493 80.4767 6
 8 -1 6 266.738 94.1002 7
 8 1 6 62.5629 75.1764 7
 8 -1 -6 108.532 99.5148 2
 8 1 -6 105.14 88.4693 2
 8 1 6 340.113 87.9241 5
 8 -1 6 14.3461 83.9607 5
 8 1 6 243.378 115.135 8
 8 -1 7 4127.1 257.868 5
 8 1 7 3930.03 271.885 5
 8 -1 7 4105.84 275.15 6
 8 1 7 4245.04 274.964 6
 -8 1 7 3889.32 265.469 6
 -8 -1 7 4320.92 281.729 6
 8 1 -7 3822.33 270.149 2
 8 1 7 4090.81 274.705 7
 8 -1 7 4655.09 299.068 7
 8 -1 -7 3753.61 258.334 7
 8 1 7 4196.87 330.621 8
 8 -1 8 135.387 96.5816 6
 -8 -1 8 -45.0299 100.471 6
 8 1 8 223.59 105.591 7
 8 -1 8 163.922 112.545 7
 8 1 8 382.201 143.707 8
 -8 -1 9 2265.96 249.233 6
 8 -1 9 2380.95 253.651 6
 8 -1 9 1751.36 226.574 7
 8 1 9 2234.87 278.796 8
 -8 -2 0 109886 1826.88 8
 8 -2 0 111239 1738.03 8
 8 -2 0 113547 1831.92 9
 8 2 0 110262 1825.5 9
 8 2 0 110717 1797.46 4
 -8 2 0 109898 1801.29 3
 8 -2 1 6872.81 150.52 6
 8 -2 1 7668.68 268.964 4
 -8 -2 -1 7671.02 269.918 4
 8 2 1 7123.69 262.872 4
 8 2 -1 6873.14 246.485 4
 -8 -2 -1 7549.82 236.487 3
 -8 2 1 6961.18 267.452 3
 -8 2 -1 6721.89 256.799 3
 -8 -2 1 6630.47 264.759 8
 8 2 1 7043.08 276.474 8
 8 -2 1 7054.37 248.831 8
 8 2 -1 7203.42 272.452 9
 8 -2 -1 6965 269.018 9
 -8 2 2 33042 747.267 9
 -8 -2 2 33049.7 745.099 9
 8 -2 2 33256.3 589.552 6
 -8 -2 2 33884.7 594.075 6
 8 2 -2 32525.4 711.809 9
 -8 -2 2 34057.4 718.39 8
 8 -2 -2 32900.8 633.417 7
 8 -2 2 35621.9 729.453 8
 -8 2 2 33879.8 625.549 8
 8 2 -2 34164.6 679.549 4
 8 -2 2 34660.4 705.532 4
 8 -2 -2 33590.3 758.176 2
 -8 -2 -2 34140.6 638.08 3
 8 -2 3 1053.08 98.9135 7
 8 -2 3 1117.57 89.1392 6
 -8 -2 3 1099.88 89.0716 6
 -8 -2 3 1304.25 132.329 9
 -8 2 3 915.527 115.209 9
 -8 2 3 1022.7 82.1913 8
 8 2 3 1290.81 133.154 8
 8 2 -3 940.94 88.9332 4
 8 -2 3 1194.31 106.592 4
 8 2 3 1152.63 88.2078 7
 8 -2 -3 1035.89 96.1698 7
 8 -2 3 1306.69 108.975 5
 8 -2 -3 1046.26 124.185 2
 8 -2 3 1266.02 109.528 3
 8 -2 4 20.4978 40.9069 3
 8 2 4 64.4759 52.7371 5
 -8 -2 4 14.7851 65.972 9
 -8 2 4 59.6294 59.4959 9
 8 -2 4 47.8547 44.3845 6
 -8 -2 4 28.9862 39.5174 6
 8 -2 -4 46.2682 55.0551 2
 -8 -2 -4 68.9636 44.7136 4
 8 2 -4 152.877 43.1458 4
 8 -2 4 9.7042 36.7464 4
 8 2 4 119.694 49.9821 7
 8 -2 -4 21.5752 45.1575 7
 8 2 4 15.828 72.0234 8
 -8 2 5 355.043 99.0042 9
 -8 -2 5 318.062 90.944 9
 8 2 5 133.757 63.7148 5
 8 -2 5 299.02 76.2048 5
 8 2 5 323.544 72.6233 7
 8 -2 -5 290.309 84.9981 7
 8 -2 5 197.883 78.8591 7
 -8 -2 -5 354.95 76.5485 4
 8 -2 -5 254.764 89.7442 2
 8 2 5 130.195 83.0721 8
 8 -2 5 408.079 75.692 3
 8 -2 6 13648.9 493.873 7
 8 -2 -6 13873.5 474.34 7
 8 -2 6 13108.3 464.459 6
 -8 -2 6 13547 471.407 6
 8 2 -6 14078.9 501.26 2
 8 -2 -6 14001.5 512.803 2
 8 2 6 12510.5 449.367 7
 8 -2 6 12780.1 406.747 3
 -8 -2 -6 13214.7 424.38 4
 -8 -2 6 13326 507.811 9
 -8 2 6 11828 484.269 9
 8 2 6 13788.4 549.421 8
 8 -2 6 13371.8 436.104 5
 8 2 6 12597.8 473.955 5
 8 -2 7 310.051 102.97 7
 8 2 -7 565.069 120.863 2
 8 2 7 757.466 156.279 8
 8 2 7 610.441 120.7 5
 8 -2 7 501.796 109.181 6
 -8 -2 7 691.606 127.359 6
 -8 -2 8 12448.6 528.597 6
 8 -2 8 12029 526.594 6
 8 -2 8 11942.3 534.565 7
 8 2 8 12884.3 600.096 8
 8 2 9 761.77 181.704 8
 8 -2 9 628.243 154.562 7
 8 -2 9 1020.79 179.753 6
 -8 -2 9 859.908 166.434 6
 -8 3 0 504.343 81.6301 3
 8 -3 0 513.162 61.7425 8
 -8 -3 0 340.598 68.2865 8
 8 3 0 560.441 73.7092 4
 -8 -3 0 513.107 75.2318 4
 8 -3 0 528.441 84.8458 9
 8 3 0 475.334 83.4703 9
 8 -3 0 423.861 76.4668 2
 8 -3 1 9101.76 283.338 8
 -8 -3 1 9190.43 325.39 8
 -8 -3 -1 9289.27 339.143 8
 8 -3 -1 10035.3 339.467 2
 8 3 1 8721.25 318.32 8
 -8 3 1 9071.85 310.034 3
 8 3 -1 9353.61 298.89 4
 8 -3 -1 9419.23 316.316 9
 8 3 -1 9147.14 312.165 9
 -8 -3 -1 9195.38 308.307 4
 8 -3 -2 1365.25 84.5547 6
 -8 -3 -2 1378.55 86.3836 6
 -8 3 2 1642.3 137.464 9
 -8 -3 2 1581.03 134.919 9
 -8 -3 2 1521.04 129.525 8
 8 -3 2 1549.41 124.467 8
 8 -3 2 1338.67 113.954 3
 -8 -3 -2 1428.24 92.3164 3
 8 3 -2 1446.54 109.496 4
 8 -3 2 1409.47 112.918 4
 -8 3 2 1444.94 83.346 8
 8 -3 2 1481.6 99.1977 2
 8 -3 -2 1455.9 134.587 2
 8 -3 3 48411.2 906.354 5
 8 3 3 49688.2 993.812 5
 -8 3 3 48425.4 1014.29 9
 -8 -3 3 48254.6 1008.34 9
 8 -3 3 48642.1 819.092 2
 8 -3 -3 51035.5 1048.52 2
 8 -3 -3 48371.7 927.601 7
 -8 -3 3 50152 888.077 6
 8 -3 3 49836.9 943.867 7
 8 -3 3 49858.8 885.735 6
 -8 -3 -3 50525.1 893.389 6
 8 -3 3 49315.6 931.469 4
 8 3 -3 50451.3 898.784 4
 -8 3 3 49265.3 823.314 8
 8 3 3 52332.4 1045.69 8
 8 -3 3 48393.7 956.677 3
 8 -3 -4 10675.1 359.705 7
 -8 3 4 11374.9 413.655 9
 -8 -3 4 10215.2 394.787 9
 8 -3 -4 11050.7 418.047 2
 8 3 4 10584.7 386.915 5
 8 -3 4 11381.3 348.598 6
 -8 -3 4 10522.1 338.107 6
 8 -3 4 10630.2 360.279 3
 8 -3 4 11142 338.023 4
 8 3 -4 11038.6 303.88 4
 -8 -3 -4 11517.5 386.369 4
 8 3 4 10452.5 417.264 8
 8 -3 5 41484.3 888.035 6
 -8 -3 5 40964.5 884.109 6
 8 -3 5 42488.9 845.767 5
 8 -3 5 41015.5 826.628 1
 8 3 5 41333.7 943.574 5
 8 3 5 41037.1 995.196 8
 8 -3 5 42939.4 935.687 7
 8 -3 -5 41567.1 911.107 7
 8 -3 -5 40878.8 835.52 1
 8 -3 -5 41929.8 982.892 2
 -8 3 5 40418.7 963 9
 -8 -3 5 41635.8 963.936 9
 -8 -3 -5 42191.5 904.799 4
 8 -3 5 41229 876.871 3
 8 -3 6 4255.26 234.09 3
 8 -3 -6 4013.14 276.488 2
 -8 -3 6 4463.7 285.275 9
 -8 3 6 4475.29 287.469 9
 8 -3 6 4535.9 267.135 6
 -8 -3 6 3706.93 242.225 6
 -8 -3 -6 4240.09 238.952 4
 8 -3 -6 3960.27 252.158 7
 8 -3 6 4162.38 269.026 7
 8 3 -6 4386.28 273.149 2
 8 3 6 4551.89 310.767 8
 8 -3 6 4610.12 236.026 5
 8 3 6 4596.1 284.994 5
 8 -3 7 2935.41 237.872 6
 -8 -3 7 2845.6 234.383 6
 8 -3 7 2615.99 236.204 7
 8 3 -7 3021.58 231.266 2
 -8 -3 -7 2570.34 185.157 4
 8 3 7 2613.72 233.585 5
 8 3 7 2753.12 264.176 8
 8 3 8 141.33 97.6952 8
 8 -3 8 -23.2986 92.9845 6
 -8 -3 8 46.2826 90.0186 6
 8 -3 8 174.172 104.148 7
 8 3 9 1773.52 241.221 8
 8 -3 9 1619.85 222.345 7
 8 -3 9 957.281 186.321 6
 -8 -3 9 1429.63 204.135 6
 8 -4 0 68849.1 1209.34 9
 8 4 0 68773.6 1205.86 9
 8 -4 0 67792.8 1200.89 2
 -8 -4 0 65535.3 1243.11 8
 8 -4 0 67022.1 1099.26 8
 -8 -4 0 65407.9 1186.23 4
 8 -4 -1 8820.44 320.439 2
 8 -4 1 9373.46 284.756 2
 8 -4 -1 8371.24 293.99 9
 8 4 -1 8724.8 298.211 9
 -8 -4 -1 8398.58 226.979 6
 8 -4 -1 8292.19 220.539 6
 -8 -4 1 8223.96 319.424 8
 8 -4 1 8929.11 275.13 8
 -8 -4 -1 8771.35 337.242 8
 -8 -4 -2 32382.5 590.083 3
 8 -4 2 32760.4 713.757 3
 8 -4 -2 31534 607.019 6
 -8 -4 -2 31980 616.541 6
 8 -4 -2 31673.4 745.174 2
 8 -4 2 31798.8 607.788 2
 8 4 -2 32282.2 659.872 4
 -8 -4 2 31171.4 729.032 8
 8 -4 2 31806.3 681.518 4
 8 -4 3 1014.72 97.8971 4
 8 -4 -3 781.929 92.4711 7
 -8 -4 -3 860.102 75.7836 7
 -8 -4 -3 895.017 104.269 4
 8 4 -3 1025.71 89.8938 4
 -8 -4 -3 819.558 85.2454 6
 8 -4 -3 888.933 88.4726 6
 -8 -4 3 980.561 72.8671 7
 8 4 3 1039.53 126.335 8
 8 -4 -3 977.379 125.288 2
 8 -4 3 976.8 85.5574 5
 8 4 3 843.933 102.816 5
 -8 4 3 823.98 111.947 9
 -8 -4 3 810.338 106.983 9
 8 -4 3 749.376 96.3387 3
 -8 4 3 901.569 104.194 3
 8 -4 -4 82.9365 82.4181 2
 8 -4 4 119.87 74.2288 7
 -8 -4 -4 56.7708 43.8817 7
 8 -4 4 46.9823 39.3392 4
 -8 -4 -4 -52.2151 74.5933 4
 8 -4 4 44.9365 70.8923 1
 8 -4 -4 46.6057 65.7641 1
 8 -4 -4 147.354 63.7082 6
 8 -4 4 145.655 65.6543 6
 -8 -4 -4 119.117 51.1405 6
 8 -4 4 51.3105 56.085 3
 8 4 4 72.5375 57.9028 5
 8 -4 4 59.66 38.0376 5
 -8 -4 4 47.1629 42.0956 7
 8 -4 -4 124.977 57.9569 7
 -8 -4 4 73.6287 67.0105 9
 -8 4 4 44.8961 64.0522 9
 8 4 4 -16.7954 86.1015 8
 8 -4 -5 89.407 63.7732 7
 -8 -4 -5 49.1031 57.9675 7
 8 -4 5 64.1603 67.1384 7
 8 4 5 16.6133 61.1272 5
 8 -4 -5 18.3134 69.3358 2
 8 -4 5 -26.9706 65.9136 6
 -8 -4 5 53.8136 60.0285 6
 -8 -4 -5 41.9706 52.9688 4
 8 -4 -5 77.288 51.1985 1
 8 -4 5 68.6344 50.5077 3
 8 4 5 57.7341 76.8027 8
 8 -4 -5 35.8721 56.4641 10
 -8 4 5 -33.9332 60.5635 9
 -8 -4 5 -16.6321 72.7117 9
 8 -4 6 10527 452.052 7
 8 -4 -6 10557.5 429.886 7
 -8 4 6 10708.7 453.292 9
 8 -4 6 11998.1 446.707 6
 -8 -4 6 11657.9 441.404 6
 8 4 6 10618.3 450.543 5
 8 -4 6 10709.5 399.345 3
 -8 -4 6 11001 391.661 7
 8 4 6 10504.8 478.413 8
 -8 -4 -6 11414.2 414.571 4
 -8 -4 6 11048.2 457.437 9
 8 -4 -6 11206.4 472.213 2
 8 -4 7 180.164 89.9165 7
 8 4 7 297.918 112.999 8
 8 4 -7 143.746 87.8661 2
 8 4 7 196.089 93.2841 5
 8 -4 7 306.479 96.5179 6
 -8 -4 7 325.54 92.6201 6
 -8 -4 -7 77.0378 71.496 4
 -8 -4 8 9601.42 475.25 6
 8 -4 8 10098.3 502.705 7
 8 4 8 10753.5 535.374 8
 8 4 9 791.355 174.145 8
 8 -4 9 675.015 148.8 6
 -8 -4 9 618.42 168.197 6
 8 -4 9 548.251 145.938 7
 8 -5 0 359.422 49.5265 8
 -8 -5 0 264.455 70.9412 8
 8 5 0 304.894 64.6531 9
 8 -5 0 288.703 62.9798 9
 8 -5 0 388.512 68.4237 2
 -8 -5 -1 6094.74 286.768 8
 -8 -5 1 5898.73 278.532 8
 -8 -5 1 6888.56 252.241 4
 8 -5 1 6427.56 227.1 8
 8 -5 1 5998.89 251.36 9
 8 -5 -1 7015.15 262.717 9
 8 5 -1 6087.6 244.614 9
 8 -5 1 6617.04 272.554 3
 -8 -5 -1 6094.73 132.599 7
 8 -5 1 6872.1 240.698 2
 8 -5 -1 6207.79 271.365 2
 -8 -5 2 10108.9 218.112 7
 -8 -5 2 10287.9 376.514 8
 8 5 2 10444.6 379.116 8
 -8 -5 -2 9963.07 242.342 7
 -8 -5 -2 9685.48 249.653 3
 8 -5 2 10602.6 360.676 3
 8 -5 -2 10564.2 381.401 2
 8 5 2 9807.89 350.064 5
 8 -5 2 10035.7 274.2 2
 -8 -5 -2 10615.7 302.936 6
 8 -5 -2 9728.16 287.158 6
 -8 -5 -2 9845.71 351.792 4
 8 5 3 50243.9 1074.14 8
 8 -5 -3 50738.6 1085.5 2
 -8 -5 3 50253.4 861.522 7
 -8 -5 -3 52100.4 904.831 7
 -8 -5 -3 50778.6 963.997 6
 8 -5 -3 50623.1 952.716 6
 8 -5 3 52333.1 1023.98 1
 -8 5 3 50256 1035.98 9
 -8 -5 3 50192 1030.2 9
 8 -5 3 51803.1 969.522 4
 8 5 3 49958.4 1039.06 5
 8 -5 3 51935.1 904.203 5
 8 -5 -3 51720.8 1031.85 1
 -8 -5 -3 50845.5 1034.76 4
 -8 5 3 51878.1 1024.51 3
 8 -5 3 50308.6 1032.98 3
 8 -5 -4 394.228 83.3769 7
 -8 -5 4 459.182 66.153 7
 -8 -5 -4 322.805 78.4397 4
 8 -5 4 411.534 69.1109 4
 -8 -5 -4 343.694 69.254 7
 8 -5 4 591.642 103.188 7
 8 -5 -4 496.965 92.2855 1
 8 -5 4 477.206 87.9901 1
 8 -5 -4 363.779 100.357 2
 8 -5 4 497.146 67.4684 5
 8 5 4 594.998 103.853 5
 8 5 4 331.466 99.8595 8
 8 -5 -4 426.325 77.1729 6
 -8 -5 -4 475.593 77.4705 6
 -8 -5 4 351.127 82.784 9
 -8 5 4 358.22 91.5054 9
 -8 5 4 543.721 94.1178 3
 8 -5 4 506.783 93.352 3
 8 -5 -4 312.71 84.0545 10
 8 -5 -5 28212.6 735.05 7
 8 -5 5 28893.8 767.765 7
 -8 -5 -5 29105 683.607 7
 8 5 5 29302.3 777.745 5
 8 -5 5 29613.1 720.873 6
 -8 -5 5 28290.1 706.805 6
 8 -5 5 26791.8 709.907 3
 -8 5 5 27523.5 704.109 3
 8 -5 -5 28892.1 671.992 1
 8 -5 -5 28952.4 690.563 10
 8 -5 -5 29243.4 800.715 2
 8 5 5 28730.9 811.03 8
 -8 5 5 29208.4 764.644 9
 -8 -5 5 28793.7 755.757 9
 -8 -5 -5 28853.8 734.792 4
 -8 -5 -5 27667 703.277 6
 -8 -5 6 131.343 80.3098 9
 -8 5 6 19.2088 78.5615 9
 8 -5 6 245.156 92.4551 6
 -8 -5 6 17.476 66.1762 6
 8 5 6 133.863 97.5424 8
 -8 -5 -6 60.759 67.7859 7
 8 -5 6 161.641 80.6442 7
 8 5 6 120.942 82.4381 5
 8 -5 6 79.752 66.7736 3
 -8 5 6 169.695 68.8434 3
 -8 -5 -6 47.7958 61.984 4
 8 -5 -6 55.0974 75.1146 7
 8 5 7 3029.33 272.73 8
 -8 -5 -7 2867.34 216.189 4
 8 -5 7 2800.87 245.222 6
 -8 -5 7 2771.98 240.202 6
 8 -5 7 3020.21 267.928 7
 -8 5 7 2725.75 209.614 3
 8 5 7 2535.39 237.383 5
 8 -5 8 -24.6597 98.416 6
 -8 -5 8 221.206 113.971 6
 8 5 8 27.73 107.866 8
 8 -5 8 161.299 129.191 7
 8 -5 9 1814.73 242.847 6
 -8 -5 9 2060.85 247.596 6
 8 -5 9 1363.03 225.647 7
 8 5 9 1772.57 246.888 8
 8 -6 0 66711.7 1117.77 9
 8 6 0 65957.9 1113.5 9
 8 -6 0 65903.7 1212.4 1
 8 -6 0 64418.8 984.212 8
 -8 -6 0 66408.5 1222.59 8
 8 -6 0 65031.4 1134.72 2
 8 6 -1 529.96 78.7663 9
 8 -6 -1 622.188 99.0637 1
 8 -6 1 531.514 94.5789 1
 8 -6 1 631.32 89.1176 3
 -8 -6 1 566.461 37.3289 7
 8 -6 -1 784.093 93.0162 9
 8 -6 1 676.797 86.2533 9
 8 6 1 573.592 83.1952 9
 -8 -6 -1 719.859 90.9792 4
 -8 -6 1 512.451 91.9855 8
 -8 -6 -1 595.572 103.231 8
 8 -6 1 589.712 74.9863 2
 8 -6 -1 915.976 110.599 2
 8 -6 2 29259.9 700.775 3
 -8 -6 -2 28997.2 525.079 3
 -8 6 2 28979.2 686.643 3
 -8 -6 -2 29427.2 695.072 4
 8 6 2 29232.7 691.755 5
 -8 -6 2 29521 621.171 4
 -8 -6 -2 27887.5 615.474 6
 8 -6 -2 27893.4 608.023 6
 8 -6 -2 29019.7 708.836 1
 8 -6 2 28335.3 698.628 1
 -8 -6 -2 28506.2 533.479 7
 -8 -6 2 27760.5 503.697 7
 8 6 2 29616.4 727.928 8
 -8 -6 2 29196.4 726.558 8
 8 -6 -2 29236.1 722.697 2
 8 -6 -3 2456.27 186.533 1
 8 -6 3 2401.46 174.717 1
 -8 -6 -3 2187.6 170.05 4
 -8 -6 -3 2361.92 134.362 7
 -8 -6 -3 2684.12 167.677 6
 8 -6 -3 2320.35 153.822 6
 -8 6 3 2282.37 170.004 3
 8 -6 3 2165.16 173.059 3
 8 -6 3 2135.56 148.377 4
 8 -6 -3 2988.37 217.776 2
 -8 -6 3 2755.78 183.603 9
 -8 6 3 2627.93 182.498 9
 8 -6 -3 2644.19 195.125 10
 8 6 3 2467.89 199.227 8
 8 6 3 2339.93 179.451 5
 8 -6 3 2514.29 125.284 5
 8 -6 -4 103.026 62.9979 7
 -8 -6 -4 60.1021 65.6966 4
 8 -6 4 68.2952 43.5465 4
 8 -6 -4 79.8636 58.2007 1
 8 -6 4 63.9974 58.2511 1
 8 -6 4 95.0962 69.2976 7
 -8 -6 -4 131.791 51.1881 7
 -8 -6 -4 78.144 51.9883 6
 8 -6 -4 151.041 64.5326 6
 -8 6 4 27.3326 55.8976 3
 8 -6 4 91.7715 54.6076 3
 -8 6 4 59.6165 60.9584 9
 -8 -6 4 188.882 75.6098 9
 8 6 4 53.4057 59.45 8
 8 6 4 112.661 64.2394 5
 8 -6 -4 42.2397 61.5632 10
 8 -6 -4 36.4726 69.0517 2
 8 -6 -5 423.873 100.421 7
 -8 -6 -5 290.518 90.0121 4
 -8 -6 -5 284.021 74.7423 7
 8 -6 5 317.6 106.806 7
 8 -6 -5 236.742 78.6728 10
 8 -6 -5 428.975 90.8388 1
 -8 6 5 14.4439 72.9958 3
 8 -6 5 342.647 83.7149 3
 8 6 5 55.1779 78.7907 5
 -8 -6 -5 304.862 91.3142 6
 8 -6 -5 250.622 76.789 6
 8 -6 -5 280.114 114.378 2
 -8 -6 5 246.587 83.0575 9
 -8 6 5 320.918 87.9554 9
 8 6 5 324.51 131.807 8
 -8 6 6 9468.8 379.454 3
 8 -6 6 9045.4 399.621 3
 8 6 6 9747.67 462.987 8
 8 -6 6 10196.5 456.724 7
 -8 -6 -6 9297.58 397.577 4
 8 6 6 8476.21 426.813 5
 -8 -6 6 9176.43 407.041 6
 8 -6 6 9000.69 405.697 6
 -8 -6 -6 9518.85 381.985 7
 8 -6 7 -24.583 98.1063 7
 8 6 7 71.6559 90.4306 5
 -8 -6 -7 17.9287 61.9654 4
 8 -6 7 108.657 86.7263 6
 -8 -6 7 21.7076 82.1859 6
 8 6 7 74.8395 99.557 8
 8 -6 8 11825.6 547.112 6
 -8 -6 8 11481.5 542.714 6
 8 -6 8 12776.3 598.665 7
 8 6 8 12737.4 585.711 8
 8 -6 9 30.6604 128.331 7
 8 6 9 -29.1728 107.336 8
 8 -6 9 -28.2234 120.786 6
 -8 -6 9 56.351 87.0972 6
 -8 -7 0 198.698 68.2479 8
 8 -7 0 180.977 66.2411 2
 8 -7 0 192.263 71.1205 1
 8 -7 0 141.386 57.8781 10
 8 -7 0 189.635 56.8212 9
 8 7 0 158.301 57.029 9
 -8 -7 0 315.313 68.3882 4
 -8 -7 -1 8178.48 319.813 4
 8 -7 -1 7480.36 314.344 2
 8 7 -1 7325.07 266.537 9
 8 -7 -1 8044.41 281.044 9
 8 -7 -1 7737.03 337.259 1
 8 -7 1 8204.7 342.513 1
 8 -7 -1 7750.13 334.05 10
 8 -7 1 7368.56 317.815 10
 -8 -7 1 8502.23 353.329 8
 -8 -7 -1 7584.76 341.127 8
 8 -7 1 8382.15 331.824 3
 8 7 1 7688.84 282.902 9
 8 -7 1 7776.52 284.093 9
 -8 7 2 1095.42 123.406 3
 8 -7 2 1393.83 143.825 3
 8 -7 -2 1342.39 148.876 10
 -8 -7 -2 1311.3 119.813 6
 8 -7 -2 1287.52 117.659 6
 -8 -7 -2 1584.07 145.166 4
 8 -7 -2 1519.32 151.602 2
 8 7 2 1446.5 138.44 5
 8 -7 2 1249.69 133.694 10
 -8 -7 2 1591.6 156.781 8
 8 -7 -2 1483.68 148.104 1
 8 -7 2 1834.38 166.69 1
 8 -7 -3 25721.2 707.443 2
 -8 7 3 25172.6 639.172 9
 -8 -7 -3 24839.1 623.577 6
 8 -7 -3 25244.6 614.454 6
 -8 -7 -3 25724.4 679.727 4
 8 -7 -3 26674.2 677.066 1
 8 -7 3 25605.2 658.162 1
 8 -7 3 24173 671.7 3
 -8 7 3 26153.7 655.215 3
 8 -7 -3 25763.9 681.13 10
 8 -7 3 25739.8 635.476 10
 8 7 3 25100.2 669.878 5
 8 7 3 23691.4 683.4 8
 -8 -7 -4 6769.31 307.651 6
 8 -7 -4 6471.87 294.34 6
 -8 -7 -4 7044.54 331.461 4
 8 -7 4 6804.15 266.628 4
 8 -7 4 7005.67 334.201 3
 -8 7 4 6640.21 302.706 3
 8 -7 4 7336.61 287.935 10
 8 -7 -4 6786.6 317.337 10
 -8 7 4 6948.95 316.568 9
 -8 -7 4 6510.63 303 9
 8 -7 4 6815.75 303.319 1
 8 -7 -4 6682.95 304.529 1
 8 -7 -4 5920.5 305.801 7
 8 7 4 6500.37 326.289 5
 8 7 4 6764.74 347.326 8
 8 -7 5 21603.8 677.053 7
 -8 -7 -5 20440.1 611.201 6
 8 -7 -5 20425.9 603.667 6
 8 7 5 20686.2 671.746 8
 -8 7 5 20236 584.472 3
 8 -7 5 21010.6 637.082 3
 8 -7 -5 20412 637.874 7
 -8 -7 -5 21547.5 642.805 4
 8 7 5 21843 675.027 5
 -8 7 5 20331.6 617.484 9
 -8 -7 5 19393.5 600.986 9
 8 -7 -5 21601.8 581.593 1
 8 -7 -5 20903.2 594.281 10
 8 7 6 133.078 86.2909 5
 -8 -7 -6 18.4538 73.6656 4
 8 -7 6 206.005 97.9741 7
 -8 -7 6 134.669 85.8562 6
 -8 -7 -6 92.2036 75.4304 6
 8 -7 -6 178.387 81.1882 6
 8 -7 6 76.657 72.5766 6
 8 7 6 181.657 95.0581 8
 -8 7 6 243.163 76.7374 3
 -8 -7 -7 3071.62 241.523 4
 8 7 7 2587.12 260.551 8
 8 -7 7 3085.44 268.455 6
 -8 -7 7 2992.58 258.163 6
 8 7 7 2538.82 260.152 5
 8 -7 7 2871.4 278.877 7
 8 7 8 108.954 116.574 8
 -8 -7 -8 136.392 83.3913 4
 8 -7 8 26.0143 103.821 6
 -8 -7 8 103.837 98.2848 6
 8 -7 8 -58.0465 93.3855 7
 8 7 9 1373.55 214.673 8
 8 -7 9 1302.59 217.131 6
 -8 -7 9 1961.59 243.752 6
 -8 -8 0 75576.3 1349.97 4
 -8 -8 0 70724.3 1420.96 8
 8 -8 0 73902.2 1429.42 1
 8 -8 0 74890.1 1269.06 9
 8 8 0 71836.6 1256.97 9
 8 -8 0 71741.9 1404.32 10
 -8 -8 1 5202.53 242.621 4
 -8 -8 -1 5235.83 265.551 4
 8 8 1 5569.84 259.539 5
 8 -8 1 5519.53 277.87 3
 8 -8 1 5572.24 231.532 9
 8 8 1 5323.31 225.168 9
 8 -8 -1 5323.81 287.041 10
 8 -8 1 5739.72 287.933 10
 8 -8 -1 4729.31 280.472 1
 8 -8 1 5480.71 296.39 1
 -8 -8 1 5067.55 286.218 8
 -8 -8 -1 5332.79 290.022 8
 8 -8 -2 17626.2 553.74 10
 8 -8 2 18004.1 527.873 10
 -8 -8 -2 17289.5 568.068 8
 -8 -8 -2 17498.8 535.612 4
 8 -8 2 17580 544.237 3
 8 8 2 17321.4 517.266 5
 8 -8 2 17605 546.414 1
 8 -8 -2 18597.7 561.272 1
 -8 -8 -2 17310.7 490.301 6
 8 -8 -2 17472.4 486.412 6
 -8 -8 2 18079.2 574.109 8
 8 -8 3 864.165 120.828 1
 8 -8 -3 752.235 118.429 1
 -8 -8 -3 912.167 127.268 4
 8 8 3 893.74 120.943 5
 8 -8 -3 787.721 126.53 10
 8 -8 3 1005.21 122.395 10
 8 -8 3 798.054 120.199 3
 -8 -8 -3 817.369 114.65 6
 8 -8 -3 752.886 105.429 6
 8 8 3 1044.28 137.677 8
 -8 -8 -4 78.2689 66.9931 6
 8 -8 -4 -15.1512 58.9349 6
 -8 8 4 101.592 70.9361 9
 -8 -8 4 27.8201 55.5128 9
 8 -8 4 44.2169 52.611 1
 8 -8 -4 92.1987 82.2754 1
 -8 -8 -4 52.8367 80.1395 4
 8 8 4 17.8314 71.1617 5
 8 -8 -4 -16.499 85.8504 10
 8 -8 4 12.5954 52.7198 10
 -8 8 4 -29.2384 71.4545 3
 8 -8 4 -17.6693 65.0118 3
 8 8 4 94.3479 95.2536 8
 8 8 5 568.551 123.2 5
 8 -8 -5 675.314 111.5 1
 -8 8 5 577.914 110.605 9
 -8 -8 5 476.813 103.618 9
 8 8 5 624.452 128.981 8
 8 8 5 782.137 110.52 10
 8 -8 -5 755.733 122.966 10
 -8 -8 -5 581.818 117.002 6
 8 -8 -5 629.285 111.865 6
 -8 8 5 624.372 102.266 3
 -8 -8 -5 546.645 108.055 4
 8 -8 5 751.911 134.476 7
 -8 -8 -6 9484.98 430.592 4
 8 -8 -6 9345.21 387.257 10
 8 8 6 9540.4 461.314 8
 8 8 6 8796.45 448.999 5
 8 -8 6 9012.05 464.931 7
 8 -8 7 -23.6926 107.806 6
 -8 -8 7 117.956 103.133 6
 8 8 7 -74.0236 114.412 8
 -8 -8 -7 20.6927 80.489 4
 8 -8 7 27.4483 103.919 7
 8 -8 8 10311.8 524.632 6
 -8 -8 8 11282.1 545.418 6
 8 -8 8 11181.2 581.254 7
 8 8 8 10645.9 530.718 8
 -8 -8 -8 10160.6 464.154 4
 -8 -9 0 418.368 84.4945 4
 8 9 0 306.698 73.1515 5
 8 -9 0 511.306 104.424 1
 8 9 0 372.143 63.4033 9
 8 -9 0 633.461 113.434 10
 -8 -9 0 436.896 101.227 8
 8 -9 1 6069.81 305.058 3
 8 9 1 5859.22 231.237 9
 -8 -9 -1 5571.81 305.963 8
 -8 -9 1 6095.57 321.459 8
 8 -9 1 6076.31 308.371 10
 8 -9 -1 5831.64 313.998 10
 -8 -9 1 6231.46 272.356 4
 -8 -9 -1 5842.58 288.96 4
 8 -9 1 5807.51 306.825 1
 8 -9 -1 5924.31 311.626 1
 8 9 1 5991.3 272.899 5
 8 -9 2 217.221 81.94 10
 8 -9 -2 315.998 101.548 10
 8 -9 2 100.192 74.5366 1
 8 -9 -2 153.719 74.6977 1
 8 -9 2 16.72 63.3373 3
 -8 -9 -2 126.517 75.6787 8
 -8 -9 2 276.378 69.7292 4
 -8 -9 -2 113.971 71.2092 4
 8 9 2 274.125 76.1973 5
 -8 -9 2 73.6123 71.6143 8
 8 -9 3 22518.4 663.082 3
 8 -9 3 22151.2 642.154 1
 8 -9 -3 22959.4 661.018 1
 8 9 3 21775.6 633.382 5
 -8 -9 3 21850.8 678.747 8
 -8 -9 -3 21879.5 616.52 6
 8 -9 -3 21797.9 607.759 6
 8 -9 -3 20490.6 643.079 10
 8 -9 3 22953.9 619.334 10
 -8 -9 -3 22674.1 667.96 4
 8 9 4 55.8596 72.4362 5
 8 9 4 58.8216 82.0759 8
 -8 -9 -4 16.9028 65.7583 6
 8 -9 -4 131.645 74.8855 6
 8 -9 4 15.853 77.4937 1
 8 -9 -4 82.7026 70.7975 1
 -8 -9 -4 57.229 70.1981 4
 8 -9 -4 268.837 94.6258 10
 8 9 4 82.1697 73.3351 10
 8 -9 4 179.14 71.7119 10
 -8 9 4 126.715 73.2702 9
 8 -9 -5 17978.6 583.047 10
 8 9 5 18093.6 564.493 10
 8 -9 5 17211.5 645.842 7
 8 9 5 18003 632.724 8
 -8 -9 -5 18446.2 608.501 6
 8 -9 -5 17698.7 587.811 6
 -8 -9 -5 17894.3 622.214 4
 8 -9 -5 18442 562.787 1
 8 9 5 17233.9 620.144 5
 8 -9 -6 51.6139 81.2416 10
 8 9 6 68.4013 83.8921 8
 -8 -9 -6 21.33 71.2218 4
 8 9 6 48.0817 88.4557 5
 8 -9 7 1942.06 224.516 6
 8 -9 7 2252.71 263.163 7
 -8 -9 -7 1851.99 210.223 4
 -8 -9 7 2396.43 242.762 6
 8 9 7 2154.99 240.142 8
 8 -9 8 55.2415 95.4604 6
 -8 -9 8 -27.5282 98.2608 6
 8 -9 8 -62.7121 100.887 7
 8 9 8 25.7665 86.0322 8
 -8 -9 -8 22.2396 88.7532 4
 8 -10 0 31376.7 819.973 1
 -8 -10 0 31566.7 755.308 4
 -8 -10 0 30145.9 816.641 8
 8 10 0 29112.9 691.23 5
 8 -10 0 29733.3 798.195 10
 8 -10 1 4270.77 274.162 1
 8 -10 -1 4622.04 285.28 1
 -8 -10 1 4290.85 234.519 4
 -8 -10 -1 4575.62 266.826 4
 8 -10 1 4658.57 272.183 3
 -8 -10 -1 4409.28 277.343 8
 -8 -10 1 4809.72 291.495 8
 8 10 1 4429.3 237.476 5
 8 -10 1 4225.29 266.104 10
 8 -10 -1 4414.65 277.918 10
 -8 -10 -2 16150 563.77 8
 8 -10 2 15967 548.4 3
 8 -10 2 17176.1 567.927 1
 8 -10 -2 16659 563.557 1
 -8 -10 -2 16504.5 551.805 4
 -8 -10 2 16693.9 471.074 4
 -8 -10 2 16424.7 577.126 8
 8 -10 2 16588.5 543.271 10
 8 -10 -2 15902.9 562.64 10
 8 10 2 15674.6 505.68 5
 -8 -10 -3 885.818 125.836 6
 8 -10 3 1127.96 153.917 1
 8 -10 -3 819.09 135.633 1
 8 10 3 1143.13 143.497 5
 8 -10 -3 1082.26 123.301 5
 -8 -10 -3 877.382 134.735 4
 8 -10 -3 1340.58 150.426 6
 8 10 3 1022.7 144.763 10
 8 -10 -3 793.283 142.005 10
 8 -10 3 1012.77 139.773 10
 8 -10 4 101.683 77.1125 1
 8 -10 -4 -123.491 84.7775 1
 -8 -10 -4 102.882 77.9019 4
 -8 -10 -4 -18.1499 91.6204 6
 8 -10 -4 35.568 80.9207 6
 8 -10 -4 15.8511 74.8482 5
 8 10 4 135.645 89.8523 5
 8 -10 -4 -38.927 93.5325 10
 8 10 -4 62.6353 80.271 10
 8 -10 4 14.9583 80.0897 10
 -8 -10 -5 87.2317 67.4268 4
 8 10 5 177.05 98.7549 5
 8 -10 5 150.048 92.0218 7
 8 -10 -5 19.2969 78.9226 10
 8 10 6 5717.77 371.447 5
 8 -10 6 5682.94 396.686 7
 -8 -10 -6 6679.48 380.125 4
 8 -10 -6 5936.62 332.487 10
 8 10 6 5303.36 355.239 8
 8 10 7 140.354 106.444 2
 8 -10 7 182.096 118.055 7
 8 -10 7 128.311 91.6053 6
 8 10 7 -48.2863 98.7343 8
 -8 -10 -7 70.1924 75.2872 4
 -8 -10 -8 8376.29 437.408 4
 8 10 8 7702.39 443.651 8
 8 -10 8 8416.34 485.609 6
 -8 -10 8 6920.3 445.605 6
 8 11 0 98.2781 51.4248 5
 8 -11 0 79.2507 84.7946 1
 -8 -11 0 15.8639 61.7113 4
 -8 -11 0 59.2712 68.2872 8
 8 -11 0 59.1989 86.2697 10
 8 -11 1 2770 217.207 3
 8 -11 1 3169.92 238.385 10
 8 -11 -1 2535.47 227.558 10
 8 11 1 2949.69 197.805 5
 -8 -11 -1 2777.81 229.646 8
 -8 -11 1 3069.62 249.412 8
 8 -11 1 3570.85 263.439 1
 -8 -11 -1 2744.12 214.315 4
 -8 -11 1 3065.37 205.634 4
 8 11 2 1908.96 170.442 5
 -8 -11 -2 1670.19 182.766 8
 -8 -11 2 2228.82 163.836 4
 8 -11 2 2019.7 189.289 10
 8 -11 -2 2092.47 210.741 10
 8 11 -2 1883.22 185.993 10
 -8 -11 -3 23550.8 701.423 6
 8 -11 -3 25564.6 716.937 6
 8 -11 3 25937.9 712.553 10
 8 -11 -3 24380.4 748.312 10
 8 11 3 23665 692.52 5
 -8 -11 -3 24913.8 752.85 4
 8 -11 4 258.807 90.1874 10
 8 -11 -4 210.633 104.691 10
 -8 -11 -4 220.195 102.141 4
 8 11 4 140.942 86.2152 5
 -8 -11 -5 14154 585.586 4
 8 11 5 14391.5 576.354 5
 8 11 -5 14709.1 531.695 1
 8 11 5 14118 527.246 1
 8 -11 -5 16118 580.174 10
 8 -11 6 440.178 152.91 7
 8 -11 -6 538.935 135.897 10
 -8 -11 -6 803.593 153.872 4
 -8 -11 -7 1561.84 203.751 4
 8 -11 7 1238.52 220.429 7
 8 11 7 1522.69 207.296 2
 8 -12 0 22180.8 708.442 10
 -8 -12 0 21759.8 647.891 4
 8 -12 -1 -21.96 67.8847 10
 8 -12 1 62.0154 73.788 10
 -8 -12 1 15.3413 47.4252 4
 -8 -12 -1 18.91 47.73 4
 8 12 1 97.84 68.3168 5
 8 12 2 10940.7 423.451 5
 8 -12 2 11423.7 473.631 10
 8 -12 -2 10907.1 487.434 10
 -8 -12 -2 10638.2 464.308 4
 8 12 3 163.817 88.9659 5
 8 -12 3 -18.8128 76.9326 10
 8 -12 -3 -22.6802 83.4482 10
 -8 -12 -3 21.9718 73.3629 4
 8 12 4 41.547 80.8052 5
 8 -12 -4 90.3125 104.693 10
 8 -12 4 -34.7984 94.4452 10
 -8 -12 -4 117.666 91.5396 4
 8 12 5 23.3903 78.0988 5
 -8 -12 -5 50.0156 86.4301 4
 8 12 -5 -19.9929 75.6929 1
 8 12 5 -103 98.9944 1
 8 -12 -5 -44.4215 99.1006 10
 -8 -12 -6 5156.63 363.871 4
 8 -12 6 4760.3 385.225 7
 8 -12 -6 5817.48 347.943 10
 8 12 7 736.508 169.021 2
 -8 -12 -7 886.775 166.592 4
 8 -13 0 115.275 82.3256 10
 -8 -13 0 219.913 86.5649 4
 -8 -13 -1 3059.75 245.785 4
 -8 -13 1 3017.41 218.171 4
 8 -13 1 2832.35 250.893 10
 8 -13 -1 2438.08 244.961 10
 8 -13 2 85.4242 89.3947 10
 8 -13 -2 96.3969 98.5565 10
 -8 -13 -2 65.4053 72.8038 4
 8 13 2 97.7385 71.2232 5
 8 13 3 14045.3 572.456 1
 8 13 3 12226.9 488.847 5
 8 -13 -3 12773.3 555.172 10
 8 -13 3 13766.6 531.667 10
 -8 -13 -3 12146.2 537.684 4
 8 -13 -4 749.382 175.772 10
 -8 -13 -4 1073.38 181.473 4
 8 13 4 1017.36 161.059 5
 8 13 -4 888.799 164.519 1
 8 13 4 1188.93 181.863 1
 -8 -13 -5 12725.6 582.957 4
 8 13 -5 12333.6 520.532 1
 8 13 5 11840 517.918 1
 8 -13 -5 12240 540.447 10
 8 13 6 1205.99 200.326 2
 -8 -13 -6 813.049 162.758 4
 8 -13 6 872.154 198.045 7
 -8 -14 0 21546.4 676.814 4
 8 -14 0 22122.8 757.293 10
 8 14 1 295.029 131.105 1
 8 -14 1 191.677 119.057 10
 8 -14 -1 152.518 106.412 10
 -8 -14 1 52.3765 60.3683 4
 -8 -14 -1 194.051 88.1904 4
 -8 -14 -2 6738.49 402.251 4
 8 14 -2 7989.32 446.836 1
 8 14 2 8156.39 458.68 1
 8 -14 2 6995.85 395.674 10
 8 -14 -2 7370.84 427.83 10
 8 14 -3 383.274 120.728 1
 8 14 3 51.8184 92.5798 1
 8 -14 3 433.121 129.706 10
 8 -14 -3 388.995 135.005 10
 8 14 3 453.481 104.027 5
 -8 -14 -3 298.352 104.151 4
 8 14 -4 97.9693 87.4253 1
 8 14 4 -50.1716 92.2995 1
 8 -14 -4 206.655 117.541 10
 8 14 4 -64.0232 89.3253 5
 -8 -14 -4 79.2685 94.316 4
 -8 -14 -5 166.718 96.0501 4
 8 14 5 94.8852 115.957 1
 8 -15 0 52.7584 99.8713 10
 -8 -15 0 -20.5684 86.0905 4
 8 15 0 28.9992 100.225 1
 8 -15 1 2246.04 251.873 10
 8 -15 -1 2055.9 245.172 10
 -8 -15 1 1983.06 197.647 4
 8 15 -1 1640.55 225.401 1
 8 15 1 1674.89 233.367 1
 -8 -15 -1 1721.4 202.771 4
 8 15 -2 169.282 128.386 1
 8 15 2 113.767 101.533 1
 -8 -15 -2 122.89 107.457 4
 8 -15 2 49.0185 104.901 10
 8 -15 -2 110.037 120.271 10
 8 15 3 8528.71 487.769 1
 8 15 -3 9282.67 496.517 1
 -8 -15 -3 9334.2 487.056 4
 8 -15 -3 9480.29 505.884 10
 8 15 -4 78.6574 112.213 1
 8 15 4 26.8128 107.009 1
 -8 -15 -4 111.041 92.6948 4
 8 16 0 12455.6 617.435 1
 -8 -16 0 13580.2 540.201 4
 8 -16 0 13916.9 620.028 10
 -8 -16 -1 23.6038 69.8613 4
 8 -16 -1 28.9407 109.57 10
 8 16 -1 61.5502 116.515 1
 8 16 1 92.668 113.653 1
 -8 -16 -2 6465.82 397.728 4
 8 16 2 5868.3 421.73 1
 8 16 -2 5815.3 418.072 1
 -8 -16 -3 822.077 164.21 4
 8 16 -3 437.363 147.38 1
 8 16 3 442.31 139.442 1
 8 16 -4 27.4855 98.1099 1
 8 16 4 56.2584 106.498 1
 -8 -17 0 264.679 94.4135 4
 8 17 0 -32.9617 137.976 1
 -8 -17 -1 1218.98 180.454 4
 8 17 -1 1692.76 248.959 1
 8 17 1 1470.39 235.887 1
 -9 0 0 9.51907 37.9886 3
 9 0 0 20.6019 37.9006 4
 9 0 0 -9.23077 40.354 8
 -9 0 -1 31308.7 650.054 3
 9 0 1 30130.2 671.414 4
 9 0 -1 31471.9 672.822 4
 9 0 1 29578 513.722 7
 -9 0 1 30557.1 649.868 8
 9 0 1 31299.1 677.109 8
 9 0 2 19539.1 408.06 7
 9 0 -2 19833.6 387.967 7
 -9 0 2 20341.2 487.369 8
 9 0 -2 19843.2 496.36 4
 9 0 2 20214.9 512.891 4
 9 0 -3 20985.6 451.259 7
 9 0 3 21882 478.35 7
 9 0 3 20548.6 532.566 4
 -9 0 3 20998.7 439.638 6
 9 0 3 21195.4 587.359 8
 -9 0 3 21208.1 508.583 8
 -9 0 3 20254.5 588.894 9
 9 0 -3 21275.1 513.36 4
 -9 0 4 17054.8 552.574 9
 -9 0 4 17628.2 464.687 8
 9 0 -4 17474.2 450.282 4
 -9 0 4 17251.5 436.778 6
 9 0 4 17014 431.843 6
 9 0 4 17194 555.077 8
 9 0 4 17761.7 460.983 7
 9 0 -4 17032.1 437.094 7
 9 0 4 18263.8 505.035 5
 9 0 5 894.412 140.184 8
 9 0 5 962.73 112.889 7
 9 0 -5 965.15 109.323 7
 -9 0 5 875.061 133.714 9
 9 0 -5 694.08 125.638 2
 9 0 -5 910.921 92.9541 4
 9 0 5 781.581 114.071 5
 9 0 -6 9686.79 423.648 2
 9 0 6 9491.51 385.105 7
 9 0 -6 8613.94 352.949 7
 9 0 6 8554.65 443.151 8
 9 0 6 9124.05 382.164 5
 9 0 6 8991.7 365.52 6
 -9 0 6 8087.05 350.972 6
 9 0 7 12678.8 587.596 8
 9 0 7 13017.5 495.437 5
 9 0 7 13562.5 511.359 7
 9 0 7 13520.6 500.733 6
 -9 0 7 13488.7 503.178 6
 9 0 8 67.3323 100.156 7
 9 0 8 92.6201 103.098 8
 -9 0 8 216.079 105.626 6
 9 0 9 3902.02 361.046 8
 -9 -1 0 -10.9235 45.721 8
 -9 1 0 59.6772 37.6562 3
 9 -1 0 -17.0707 36.5282 8
 9 -1 0 -10.4023 34.7325 4
 9 1 0 10.2298 40.8247 4
 9 1 -1 47166.5 904.557 4
 9 1 1 48088.3 928.307 4
 9 -1 1 48444.2 925.797 4
 9 -1 -1 46825.3 913.852 4
 9 1 1 45055.3 702.939 7
 -9 1 -1 47314.1 906.775 3
 -9 -1 -1 49024 883.816 3
 9 -1 1 48725.2 915.105 8
 9 1 1 48340 936.473 8
 -9 1 1 47868 874.219 8
 -9 -1 1 46902.3 916.554 8
 -9 1 2 14290.4 372.507 8
 -9 -1 2 13633.2 400.856 8
 -9 -1 2 14083.2 281.343 6
 9 -1 2 13713.8 278.545 6
 9 -1 2 14161.2 341.696 7
 9 1 2 14349.2 306.166 7
 9 -1 -2 14497.5 328.062 7
 9 -1 2 13995.4 407.793 4
 9 1 2 13962.9 414.283 4
 9 1 -2 13972.3 394.031 4
 -9 -1 -2 14644.7 378.037 3
 9 -1 3 330.783 83.4864 8
 9 -1 3 198.762 44.1264 6
 -9 -1 3 170.519 40.3917 6
 9 1 -3 254.98 43.707 7
 9 -1 3 234.549 57.5187 7
 9 1 -3 340.626 64.558 4
 9 -1 3 276.138 61.649 4
 9 1 3 352.183 71.9661 5
 9 -1 -3 312.595 56.6181 7
 9 1 3 293.847 51.2174 7
 -9 -1 3 160.158 58.0565 8
 -9 1 3 225.316 52.7672 8
 9 1 3 260.27 76.4118 8
 -9 1 3 206.663 80.1993 9
 -9 -1 3 280.005 76.7578 9
 9 1 -4 15928.8 407.014 7
 9 -1 4 16953 462.774 4
 -9 -1 4 16268.9 422.559 6
 9 -1 4 15840 415.916 6
 9 -1 4 16551.2 542.889 8
 -9 1 4 15191.6 411.164 8
 9 -1 -4 15702.6 528.01 2
 -9 1 4 15969.7 532.038 9
 -9 -1 4 15584.4 523.997 9
 9 1 4 16694.4 549.729 8
 9 -1 -4 16050 432.219 7
 9 1 -4 17672 443.839 4
 9 1 4 16556.3 431.171 7
 9 -1 4 16665.6 471.025 5
 9 1 4 16101.4 487.841 5
 -9 -1 5 818.311 132.495 9
 -9 1 5 840.241 129.028 9
 9 -1 -5 1017.33 114.214 7
 9 1 -5 918.841 91.1997 4
 9 1 -5 1035.89 138.119 2
 9 -1 -5 967.594 140.023 2
 9 1 5 929.586 111.562 7
 9 1 -5 1119.15 109.392 7
 9 -1 5 841.554 111.799 7
 9 1 5 904.793 121.087 5
 9 -1 5 1054.36 118.043 5
 9 -1 5 886.179 96.6758 3
 9 1 5 1247.1 159.531 8
 9 -1 6 4675.9 261.036 6
 -9 -1 6 4506.74 257.217 6
 9 1 6 4762.73 281.952 5
 9 -1 6 5208.17 271.361 5
 9 1 6 4846.35 329.715 8
 9 1 6 4910.11 268 7
 9 -1 6 4318.52 266.5 7
 9 -1 -6 4834.57 266.928 7
 9 -1 -6 4827.46 301.724 2
 9 1 -6 4170.77 283.19 2
 9 -1 7 11953 496.298 7
 9 1 7 13219 498.628 7
 9 -1 -7 13678.2 495.466 7
 9 1 7 12421 578.562 8
 9 1 7 13109.3 511.898 5
 9 -1 7 12918.2 480.008 5
 9 -1 7 12742.5 491.032 6
 -9 -1 7 12725.6 491.083 6
 9 1 8 30.322 104.797 8
 9 -1 8 43.8085 93.7427 6
 -9 -1 8 217.655 111.576 6
 9 -1 8 -92.823 111.516 7
 9 1 9 4578.11 391.888 8
 9 -1 9 5243.42 362.862 6
 -9 -1 9 5492.97 362.411 6
 9 -1 9 5302.6 427.762 8
 9 -1 9 5057.2 363.332 7
 9 -2 0 -15.8448 37.4094 8
 -9 -2 0 -11.8085 50.536 8
 9 2 0 52.2371 38.4395 4
 9 -2 0 21.3709 31.6252 4
 9 2 -1 36821.6 722.091 4
 9 -2 1 37403.9 740.04 4
 9 2 1 36366.4 740.249 4
 -9 -2 -1 38995.9 690.306 3
 9 -2 1 38523.9 719.228 8
 -9 -2 1 36291.2 748.85 8
 9 -2 2 7008.15 182.887 6
 -9 -2 2 6969 184.877 6
 9 -2 2 6890.52 269.1 4
 9 2 -2 6692.06 253.511 4
 -9 2 2 6774.42 223.614 8
 -9 -2 2 6328.56 269.509 8
 9 -2 2 7189.51 283.79 8
 9 -2 -2 6793.15 220.509 7
 9 -2 2 6778.89 229.279 7
 9 -2 -2 6133.77 291.993 2
 -9 -2 -2 7170.83 238.085 3
 9 -2 3 5862.27 201.818 6
 -9 -2 3 5720.18 202.923 6
 9 -2 3 6041.52 281.571 8
 -9 -2 3 5393.35 251.186 8
 -9 -2 -3 5523.35 257.243 4
 9 -2 -3 5269.93 215.5 7
 9 2 3 6282.34 203.538 7
 9 -2 -3 5989.37 293.555 2
 9 -2 3 6084.67 239.248 7
 9 -2 3 6325.61 256.502 4
 9 2 -3 6295.92 238.818 4
 -9 2 3 6224.84 214.391 8
 9 2 3 5751.78 288.35 8
 -9 2 3 5525.67 284.213 9
 -9 -2 3 5968.43 293.572 9
 9 2 3 6090.46 273.895 5
 -9 -2 4 35092.5 716.87 6
 9 -2 4 35184.2 715.629 6
 -9 -2 -4 35428 790.295 4
 9 -2 4 35848.6 751.764 3
 9 -2 4 34652.4 748.141 5
 9 2 4 35145.6 809.846 5
 -9 2 4 34026.1 845.396 9
 -9 -2 4 33677.7 838.784 9
 9 2 -4 34231.8 697.454 4
 9 -2 4 34967 748.278 4
 9 -2 -4 33643.5 850.701 2
 9 2 4 33645.5 856.957 8
 9 2 4 36061 710.425 7
 -9 2 4 34264.8 676.096 8
 9 -2 -4 34064.8 737.807 7
 9 -2 5 2501.5 168.124 3
 9 -2 -5 2151.68 167.141 7
 9 -2 5 2396.01 182.49 7
 9 2 5 2497.17 222.208 8
 -9 -2 -5 2411.38 176.151 4
 -9 2 5 2361.21 204.016 9
 -9 -2 5 2539.91 210.514 9
 9 2 5 2587.02 172.851 7
 9 2 5 2587.54 202.711 5
 9 -2 5 1875.65 154.855 5
 9 -2 -5 2398.29 210.493 2
 9 -2 6 7664.42 359.808 7
 9 -2 -6 6435.23 315.284 7
 9 2 6 7064.85 355.134 5
 9 -2 6 6819.47 309.948 5
 9 -2 6 7402.53 333.337 6
 -9 -2 6 6601.01 316.745 6
 9 2 -6 7806.85 379.448 2
 9 -2 -6 6356.81 355.993 2
 9 2 6 6926.52 396.449 8
 9 -2 7 5230.54 323.36 7
 9 2 7 5295.59 324.592 5
 9 -2 7 5623.53 295.258 5
 9 2 7 5388.4 370.012 8
 -9 -2 7 5080.2 305.76 6
 9 -2 7 5861.03 328.205 6
 9 -2 8 -22.2932 93.3114 6
 -9 -2 8 -44.2059 102.49 6
 9 2 8 -239.482 138.807 8
 9 -2 9 2327.57 254.319 6
 9 2 9 2046.22 273.299 8
 -9 -2 9 2050.56 237.151 6
 9 -2 9 2576.78 263.132 7
 9 -3 0 -7.33034 32.0461 8
 -9 -3 0 50.6334 52.9823 8
 -9 -3 0 2.16435 15.4516 6
 9 -3 0 9.00752 13.4507 6
 9 3 0 53.7758 41.8347 4
 9 -3 0 11.1738 41.112 2
 -9 -3 -1 31176.3 759.236 8
 9 -3 -1 33072.9 754.155 2
 -9 -3 1 32755.8 752.015 8
 9 -3 1 33495.9 686.086 8
 9 3 -1 33022.7 708.457 4
 -9 -3 -1 35066.7 667.11 3
 9 -3 1 31656.6 714.115 4
 9 -3 -2 8851.03 353.334 2
 9 3 -2 8325.63 288.883 4
 9 -3 2 8644.91 310.254 4
 -9 -3 2 8407.1 326.496 8
 9 3 2 8056.64 332.119 8
 9 -3 2 8922.03 315.697 8
 -9 -3 -2 8741.22 322.969 4
 9 -3 2 8204.68 218.966 6
 -9 -3 -2 8246.75 221.628 6
 -9 -3 -2 7880.66 249.356 3
 -9 3 2 8390.19 321.638 3
 9 -3 3 1895.29 116.115 6
 -9 -3 3 2208.33 126.213 6
 -9 -3 -3 2714.86 179.34 4
 -9 -3 3 2186.39 166.159 8
 9 -3 3 2179.6 152.67 3
 -9 3 3 2144.09 176.5 9
 -9 -3 3 2101.97 175.751 9
 9 3 3 2092.21 181.349 8
 -9 3 3 2092.53 109.373 8
 9 -3 -3 2257.14 185.036 2
 9 -3 3 2167.22 145.761 7
 9 -3 -3 1952.46 134.701 7
 9 3 3 1673.55 153.718 5
 9 -3 3 2595.88 162.14 4
 9 3 -3 1958.78 131.229 4
 9 3 4 34754.4 815.974 5
 9 -3 4 32656.1 754.206 7
 -9 3 4 32857.7 831.34 9
 -9 -3 4 34103.5 834.177 9
 9 -3 4 33063.8 705.512 6
 -9 -3 4 33810.1 708.337 6
 9 -3 -4 34918 753.086 7
 9 3 4 32308.4 849.664 8
 9 -3 -4 33637.5 846.614 2
 9 -3 4 33370.7 757.163 3
 -9 -3 -4 36117.8 801.24 4
 9 -3 4 34466.6 735.147 4
 9 3 -4 34088.1 686.837 4
 9 -3 5 4570.02 242.207 3
 9 3 5 4747.95 281.626 5
 9 -3 5 4774.43 233.217 5
 -9 3 5 5079.17 299.361 9
 -9 -3 5 5577.93 312.187 9
 9 3 5 4450.87 296.026 8
 9 -3 5 5350.13 278.388 7
 9 -3 -5 4991.26 259.909 7
 9 -3 -5 5040.87 302.184 2
 9 -3 -5 5029.17 241.203 1
 9 -3 5 4962.71 252.153 6
 -9 -3 5 5263.09 253.764 6
 -9 -3 -5 5037.38 264.386 4
 -9 -3 -6 9702.06 380.312 4
 9 -3 -6 9452.16 390.547 7
 9 -3 6 9488.38 411.647 7
 -9 -3 6 9105.48 384.467 6
 9 -3 6 9371.87 385.403 6
 9 -3 6 9163.42 352.888 5
 9 3 6 9165.21 416.954 5
 9 3 -6 9597.22 425.1 2
 9 3 6 9938.93 470.886 8
 9 -3 6 9406.58 360.927 3
 9 -3 7 5828.59 349.517 7
 9 3 7 5973.1 393.336 8
 9 3 7 5900.75 353.276 5
 9 -3 7 5706.93 327.712 6
 -9 -3 7 5997.41 332.916 6
 -9 -3 -7 6145.46 301.899 4
 9 3 8 177.569 123.873 8
 9 -3 8 113.582 92.897 6
 -9 -3 8 22.443 82.5777 6
 9 -3 8 -24.7603 96.3134 7
 9 3 9 3477.73 351.617 8
 9 -3 9 3877.56 323.472 7
 -9 -3 9 2979.76 287.803 6
 9 -3 9 3503.06 307.754 6
 9 -4 0 -13.4149 30.5205 8
 -9 -4 0 -27.3266 45.621 8
 9 -4 0 11.3226 53.465 2
 -9 -4 -1 10056.6 250.347 6
 -9 4 1 10949.2 371.914 3
 -9 -4 -1 11501.1 372.191 4
 9 4 1 10769.6 381.445 8
 9 -4 -1 11198.2 382.656 2
 9 -4 1 11167.7 338.733 2
 -9 -4 -1 10772.4 396.796 8
 9 -4 -1 10814.8 249.937 6
 -9 -4 1 10461.1 385.192 8
 9 -4 1 10489.3 318.884 8
 -9 4 2 6798.34 293.475 3
 -9 -4 -2 7373 228.509 3
 9 4 -2 7350.54 269.806 4
 -9 -4 -2 7514.5 306.579 4
 9 -4 -2 7584.12 326.52 2
 9 -4 2 7575.35 245.924 2
 9 4 2 6867.35 311.15 8
 -9 -4 2 6815.45 307.014 8
 9 -4 2 7326.05 282.524 8
 -9 -4 -2 6940.8 218.692 6
 9 -4 -2 7154.27 216.165 6
 9 -4 2 7530.28 289.146 4
 9 -4 -3 10404 344.264 7
 9 4 3 10845.9 394.9 5
 -9 4 3 10884 387.192 3
 9 -4 3 11501 382.922 3
 -9 -4 3 10456.3 396.416 9
 -9 4 3 10692 402.768 9
 9 -4 -3 10727.5 416.253 2
 9 4 -3 11343.8 334.811 4
 9 -4 3 10767.7 352.434 4
 -9 -4 -3 11355.8 404.058 4
 -9 -4 3 9952.92 382.46 8
 9 4 3 10608.9 419.489 8
 -9 -4 -3 10871.8 316.344 6
 9 -4 -3 10596.7 306.368 6
 9 -4 -4 42829.5 907.007 7
 9 -4 4 43657.2 931.581 7
 9 -4 4 42692.1 857.937 6
 9 -4 -4 42662.7 1001.33 2
 9 4 4 41573.4 1005.98 8
 9 -4 4 42900 865.272 4
 -9 -4 -4 46784.2 976.592 4
 9 4 4 44221.2 974.17 5
 9 -4 4 43162 923.55 3
 -9 4 4 41859.6 940.602 3
 -9 -4 4 42554.3 974.967 9
 -9 4 4 42343.6 981.079 9
 9 -4 5 796.984 133.67 7
 9 4 5 802.621 127.01 5
 9 -4 5 841.312 99.6274 5
 9 -4 -5 956.963 156.429 2
 9 -4 5 951.204 121.513 6
 -9 -4 5 1025.7 120.956 6
 9 -4 5 958.042 119.056 3
 9 4 5 726.892 136.819 8
 -9 -4 -5 1109.36 139.901 4
 9 -4 5 1260.19 114.935 4
 9 -4 -5 827.925 105.43 1
 -9 4 5 843.923 134.646 9
 -9 -4 5 1154.24 147.206 9
 9 -4 -5 1078.3 132.276 7
 9 -4 6 4589.03 259.725 3
 -9 -4 -6 4867.86 271.575 4
 9 4 6 4315.87 315.378 8
 9 -4 6 4867.67 276.963 6
 -9 -4 6 4403.71 264.223 6
 9 -4 6 5184.16 305.749 7
 9 -4 -6 4890.49 281.748 7
 9 4 6 4490.39 299.667 5
 9 -4 7 3857.42 297.762 7
 -9 -4 -7 4501.13 264.971 4
 9 4 7 3953.12 317.321 8
 -9 -4 7 3858.05 276.661 6
 9 -4 7 4179.59 280.992 6
 9 4 7 3892.9 296.949 5
 9 -4 8 -25.6566 109.801 7
 9 -4 8 46.358 103.421 6
 -9 -4 8 22.9518 98.2259 6
 9 4 8 88.3201 114.514 8
 9 -4 9 1535.21 223.585 7
 9 4 9 1147.53 223.13 8
 9 -4 9 1544.33 211.243 6
 -9 -4 9 1759.05 221.185 6
 9 -5 0 22.7355 46.4872 2
 -9 -5 0 14.6893 49.0471 8
 9 -5 0 30.5235 31.766 8
 -9 -5 0 11.4581 35.421 4
 9 -5 1 23690.2 542.422 2
 9 -5 -1 23550.2 607.057 2
 9 -5 -1 22674.3 463.948 6
 -9 -5 -1 23292.2 475.935 6
 -9 -5 -1 24318.3 612.223 4
 9 -5 1 23265.4 520.532 8
 -9 -5 -1 22787.5 637.087 8
 -9 -5 1 22524.8 626.229 8
 -9 5 1 23128.8 602.018 3
 9 5 2 22139.4 625.883 8
 -9 -5 2 22024.3 616.673 8
 9 -5 2 23009.7 570.757 4
 -9 -5 -2 23133.8 600.785 4
 -9 -5 -2 21192.8 483.145 6
 9 -5 -2 22442.3 482.786 6
 -9 5 2 22967.6 602.5 3
 -9 -5 -2 22093.5 460.091 3
 9 -5 2 23116.2 599.228 3
 9 -5 2 21972.3 485.617 2
 9 -5 -2 22782.1 626.181 2
 9 5 2 22627.8 597.614 5
 -9 -5 -3 2999.29 163.318 6
 9 -5 -3 2499.39 149.366 6
 9 -5 -3 2590.94 215.162 2
 -9 -5 3 2442.92 193.895 8
 9 -5 -3 2799.75 197.935 1
 9 -5 3 2537.08 184.79 1
 -9 5 3 2745.44 199.061 9
 -9 -5 3 2556.59 190.197 9
 -9 5 3 2592.68 196.224 3
 9 -5 3 2718.02 188.521 3
 9 5 3 2590.53 214.092 8
 9 5 3 2571.72 190.702 5
 9 -5 3 2545.38 143.207 5
 -9 -5 -3 2773.81 197.368 4
 9 -5 3 2833.4 175.103 4
 -9 5 4 23714.9 670.4 9
 -9 -5 4 23648.5 659.968 9
 9 -5 -4 22468.7 566.138 6
 -9 -5 -4 23070 578.707 6
 9 -5 -4 22631.2 613.963 7
 -9 -5 -4 24714.6 660.598 4
 9 -5 4 24171.5 575.948 4
 -9 5 4 23925.2 640.538 3
 9 -5 4 23782.9 640.627 3
 9 5 4 23262.3 666.334 5
 9 5 4 23884.5 709.103 8
 9 -5 -4 23303.5 618.93 1
 9 -5 4 23147.7 610.522 1
 9 -5 -4 23564.8 693.599 2
 9 -5 4 22995.8 630.007 7
 9 -5 5 1947.52 167.481 6
 -9 -5 5 1796.1 156.911 6
 9 -5 -5 1652.88 165.058 7
 -9 5 5 1846.4 187.858 9
 -9 -5 5 1987.27 186.12 9
 9 -5 -5 2053.69 204.569 2
 9 5 5 2064.97 213.174 8
 9 -5 -5 2020.93 166.048 1
 -9 5 5 2033.21 177.518 3
 9 -5 5 1768.87 166.782 3
 9 -5 -5 1947.77 168.703 10
 9 -5 5 2061 189.521 7
 -9 -5 -5 1706.61 169.026 4
 9 5 5 1929.49 188.002 5
 9 -5 6 3407.97 235.302 3
 -9 5 6 3797.25 251.74 3
 9 -5 6 4064.27 258.007 6
 -9 -5 6 3648.08 246.272 6
 9 5 6 3640.16 274.457 5
 -9 -5 -6 3769.2 254.44 4
 9 5 6 3545.37 288.562 8
 9 -5 6 3572.56 264.25 7
 9 -5 -6 3488.71 253.074 7
 -9 5 7 8502.35 389.725 3
 -9 -5 -7 9044.93 397.908 4
 9 5 7 9002.65 483.18 8
 9 -5 7 9340.08 432.89 6
 -9 -5 7 8539.89 415.096 6
 9 5 7 9250.93 463.774 5
 9 -5 7 8371.73 440.717 7
 9 -5 8 -80.3854 95.6441 7
 9 5 8 29.1991 107.432 8
 9 -5 8 -47.8705 115.021 6
 -9 -5 8 94.8261 92.2119 6
 9 5 9 3368.44 332.3 8
 -9 -5 9 3264 293.927 6
 9 -5 9 3023.03 299.629 7
 9 -6 0 11.7446 50.2632 2
 -9 -6 0 -12.5572 41.9284 4
 -9 -6 0 47.2357 67.3842 8
 9 -6 0 27.4627 33.603 8
 9 -6 0 75.7374 67.5858 1
 9 -6 1 19249.2 460.466 8
 -9 -6 -1 20247.2 598.183 8
 -9 -6 1 20060 589.825 8
 -9 -6 -1 19699.2 547.251 4
 -9 6 1 20476.3 566.941 3
 9 -6 -1 18882.5 570.84 1
 9 -6 1 20676.2 589.306 1
 9 -6 1 20269.6 494.869 2
 9 -6 -1 18810.1 544.869 2
 -9 -6 1 20149.4 518.697 4
 9 -6 -2 10170.3 396.131 2
 9 -6 2 9733.7 285.54 2
 9 -6 2 9498.63 368.817 3
 -9 -6 -2 9193.75 250.255 3
 -9 6 2 9895.23 373.575 3
 -9 -6 -2 9011.2 358.102 4
 9 6 2 9551.9 388.586 8
 -9 -6 2 9328.69 385.51 8
 -9 -6 -2 9534.2 302.003 6
 9 -6 -2 9222.94 292.18 6
 9 6 2 9571.58 370.251 5
 9 -6 -2 9008.59 373.814 1
 9 -6 2 9271.88 370.903 1
 9 -6 -3 8434.95 378.864 2
 -9 -6 -3 8636.98 359.702 4
 9 6 3 8038.28 354.389 5
 9 -6 3 8147.9 310.645 4
 -9 -6 -3 8098.62 297.549 6
 9 -6 -3 8768.7 300.991 6
 9 -6 -3 8007.34 346.567 1
 9 -6 3 8357.41 347.193 1
 9 6 3 8474.3 377.053 8
 -9 -6 3 8440.32 369.74 8
 9 -6 3 8408.91 354.12 3
 -9 6 3 7535.28 332.474 3
 9 -6 4 20295.4 606.546 7
 9 -6 -4 21277.4 604.81 10
 9 -6 4 21157.4 553.946 10
 9 -6 4 20815.6 610.035 3
 -9 6 4 20347.6 594.932 3
 -9 -6 -4 19781.9 549.501 6
 9 -6 -4 20780.2 546.522 6
 9 -6 -4 21536.1 596.995 1
 9 -6 4 21528.8 590.871 1
 9 -6 -4 21539.6 665.735 2
 9 6 4 19411.6 651.033 8
 9 6 4 20698.8 631.272 5
 -9 6 4 20767.6 616.766 9
 -9 -6 4 21228.2 612.598 9
 9 -6 -4 20867.6 597.079 7
 9 -6 4 21660.5 539.243 4
 -9 -6 -4 20840.2 617.547 4
 9 -6 5 1360.97 142.308 6
 -9 -6 5 1416.66 149.694 6
 -9 -6 -5 1537.24 151.941 6
 9 -6 -5 1267.84 136.808 6
 9 -6 5 1652.9 179.697 7
 9 -6 -5 1357.02 141.712 1
 9 -6 -5 1298.76 143.051 10
 9 6 5 1562.91 196.616 8
 -9 -6 -5 1416.39 156.496 4
 -9 6 5 1330.95 161.437 9
 -9 6 5 1538.92 159.566 3
 9 -6 5 1593.83 159.901 3
 -9 -6 5 1544.95 167.356 9
 9 6 5 1239.04 158.199 5
 9 -6 -5 1368.34 154.645 7
 -9 6 6 5123.76 291.974 3
 -9 -6 -6 6131.7 326.055 4
 9 6 6 5619.98 347.286 5
 9 -6 6 5256.49 332.142 7
 9 6 6 5805.18 364.953 8
 9 -6 6 5313.24 306.66 6
 -9 -6 6 5667.04 311.113 6
 -9 -6 -7 6931.8 361.972 4
 9 -6 7 6341.3 368.938 6
 -9 -6 7 5938.03 350.434 6
 9 6 7 6347.08 390.831 5
 9 6 7 6999.38 431.377 8
 9 -6 7 6890.82 402.116 7
 9 -6 8 -24.6983 107.975 6
 -9 -6 8 24.4418 87.2458 6
 9 -6 8 -27.872 113.979 7
 9 6 8 -173.782 115.589 8
 9 6 9 1719.24 250.707 8
 -9 -6 9 1695.17 223.921 6
 -9 -7 0 103.954 57.9831 4
 9 -7 0 -12.2943 64.9094 2
 -9 -7 0 33.5722 79.2666 8
 9 -7 0 80.4112 75.9432 1
 9 -7 -1 34340.9 798.451 2
 -9 -7 -1 32999.6 840.935 8
 -9 -7 1 31865.6 827.106 8
 -9 -7 -1 34491.6 796.775 4
 -9 -7 1 34506.8 752.471 4
 9 -7 -1 33492.3 830.134 1
 9 -7 1 33701.8 826.46 1
 9 -7 -2 2681.06 206.516 10
 -9 -7 2 2814.53 216.124 8
 9 -7 -2 2353.58 191.158 1
 9 -7 2 2747.84 205.902 1
 -9 -7 -2 2786.57 198.37 4
 9 -7 -2 2825.13 210.377 2
 -9 -7 -2 2513.32 160.56 6
 9 -7 -2 2520.78 154.439 6
 -9 7 2 2720.77 197.543 3
 9 -7 2 2734.05 197.919 3
 9 7 2 2883.83 201.661 5
 9 -7 -3 191.645 76.7808 1
 9 -7 3 108.012 68.8857 1
 -9 -7 3 325.3 89.8207 8
 9 7 3 309.931 86.1175 8
 9 -7 3 180.409 73.3003 10
 9 -7 -3 298.578 92.4684 10
 9 -7 3 147.282 66.9602 3
 -9 7 3 184.061 78.6622 3
 9 -7 3 133.934 54.3749 4
 -9 -7 -3 97.84 65.1169 4
 9 -7 -3 54.8204 79.9188 2
 -9 -7 -3 119.416 55.4195 6
 9 -7 -3 171.841 63.8837 6
 9 7 3 227.649 76.8164 5
 9 -7 -4 10864.8 420.264 7
 9 -7 4 10689.4 401.843 1
 9 -7 -4 10561.3 405.424 1
 -9 -7 -4 10657.7 391.873 6
 9 -7 -4 10457 377.773 6
 9 7 4 10172.8 426.38 5
 9 7 4 10298.2 461.624 8
 -9 -7 4 9633.18 395.98 9
 -9 7 4 10387.7 412.219 9
 -9 7 4 11152.6 423.369 3
 9 -7 4 9980.57 417.294 3
 9 -7 -4 10676.4 462.689 2
 9 -7 -4 10336.3 414.994 10
 9 -7 4 10879.9 381.153 10
 -9 -7 -4 10768.1 437.757 4
 9 -7 4 11318.1 368.538 4
 9 -7 5 1280.98 164.014 7
 -9 7 5 990.577 142.764 9
 -9 -7 5 1047.53 139.317 9
 9 -7 -5 1033.94 130.046 1
 9 7 5 1342.27 177.384 8
 -9 7 5 904.491 129.679 3
 9 -7 -5 1132.87 149.334 7
 9 7 5 905.051 146.491 5
 -9 -7 -5 1257.25 149.618 4
 9 -7 -5 1168.41 146.177 10
 -9 -7 -5 1284.2 145.776 6
 9 7 6 5320.1 348.002 5
 -9 7 6 5305.74 292.814 3
 -9 -7 6 4732.73 301.424 6
 9 -7 6 4843.06 301.797 6
 -9 -7 -6 5221.28 314.462 4
 9 -7 6 5652.12 351.707 7
 9 7 6 4483.74 325.493 8
 9 7 7 7879.36 451.942 8
 9 -7 7 8175.03 424.093 6
 -9 -7 7 8224.52 418.884 6
 9 -7 7 7890.81 448.204 7
 -9 -7 -7 8475.08 415.506 4
 9 7 7 7822.28 447.91 5
 9 7 8 -85.455 141.527 8
 9 -7 8 -28.944 106.495 7
 -9 -7 -8 20.8039 80.9225 4
 -9 -7 8 50.2329 102.71 6
 9 -7 8 228.305 117.625 6
 9 -8 0 68.8657 88.2564 1
 -9 -8 0 -27.5325 57.6208 4
 -9 -8 0 71.4571 69.4882 8
 9 -8 0 50.323 80.6105 10
 9 -8 1 25613.3 692.412 3
 9 8 1 26282.6 663.901 5
 9 -8 -1 24244.8 699.997 10
 9 -8 1 24723.6 689.643 10
 -9 -8 -1 25376.3 724.309 8
 -9 -8 1 26754.5 736.436 8
 -9 -8 -1 25358.4 672.232 4
 -9 -8 1 27883.1 665.931 4
 9 -8 1 25629.9 713.67 1
 9 -8 -1 25955.8 722.259 1
 -9 -8 2 7192.33 283.576 4
 -9 -8 -2 6612.02 320.048 4
 9 8 2 6724.75 317.967 5
 9 -8 2 6679.61 284.394 9
 9 8 2 6685.34 286.44 9
 -9 -8 -2 6348.93 272.068 6
 9 -8 -2 6155.74 264.842 6
 9 -8 -2 6668.98 330.955 1
 9 -8 2 6979 334.483 1
 9 -8 -2 6474.08 330.473 10
 9 -8 2 7284.61 330.482 10
 9 -8 2 7324.39 338.689 3
 -9 -8 2 6638.56 343.382 8
 9 -8 3 3521.42 242.347 3
 9 8 3 3679.74 243.657 5
 9 -8 -3 3376.82 238.954 10
 9 -8 3 3532.06 229.894 10
 -9 -8 -3 3731.08 218.776 6
 9 -8 -3 3787.09 215.426 6
 -9 -8 -3 3661.88 244.13 4
 -9 -8 3 3674.82 260.867 8
 9 -8 3 3380.37 234.908 1
 9 -8 -3 3867.69 254.918 1
 9 8 4 13090.9 520.905 8
 -9 -8 -4 12756.1 448.789 6
 9 -8 -4 12819.5 440.062 6
 -9 -8 -4 12440.4 487.961 4
 -9 8 4 12859.7 461.658 3
 9 -8 4 13546 465.782 1
 9 -8 -4 13639.2 478.724 1
 -9 8 4 12984.1 462.956 9
 9 -8 -4 13242.1 490.427 10
 9 8 4 12818.9 496.905 5
 9 -8 4 12160.7 423.577 10
 9 -8 -4 12242.4 472.115 7
 -9 -8 -5 1821.86 174.778 6
 9 8 5 1706.92 199.752 8
 -9 -8 5 1756.78 179.646 9
 9 8 5 1890.35 204.183 5
 9 -8 -5 1661.66 173.63 10
 9 8 5 1702.63 168.646 10
 9 -8 -5 1490.04 158.577 1
 -9 8 5 1799.59 171.11 3
 -9 8 5 1435.19 168.182 9
 9 -8 5 1445.57 181.678 7
 -9 -8 -5 1799.25 187.686 4
 9 8 6 5697.99 369.895 8
 9 -8 6 5563.54 365.27 7
 9 8 6 5653.36 369.033 5
 9 -8 -6 5562.73 304.756 10
 9 -8 6 5511.43 327.828 6
 -9 -8 6 5512.38 326.612 6
 -9 -8 -6 5260.98 324.098 4
 -9 -8 -7 6122.83 359.125 4
 9 8 7 5438.22 380.189 8
 9 8 7 6016.31 394.173 5
 9 -8 7 6022.59 399.447 7
 9 -8 7 5659.42 362.882 6
 -9 -8 7 5921.13 363.894 6
 -9 -8 -8 88.7338 104.749 4
 9 8 8 -83.4048 126.502 8
 9 -8 8 -26.0988 111.693 6
 -9 -8 8 77.3618 100.305 6
 9 -8 8 -30.0402 131.326 7
 9 -9 0 -18.2303 69.0198 1
 -9 -9 0 -76.0573 91.3741 8
 -9 -9 0 -14.7701 67.207 4
 9 -9 0 17.9967 53.2641 10
 9 9 1 22016.9 597.16 5
 -9 -9 -1 19741.5 643.064 8
 -9 -9 1 20259.8 655.538 8
 9 -9 1 21384.4 632.254 3
 9 -9 -1 20791.3 647.357 10
 9 -9 1 21034.4 633.039 10
 -9 -9 -1 21856.1 621.73 4
 -9 -9 1 21386.3 578.937 4
 9 -9 1 20874.1 644.659 1
 9 -9 -1 23081.1 672.464 1
 -9 -9 2 7311.01 371.781 8
 9 -9 2 8075.46 362.901 10
 9 -9 -2 7825.56 375.147 10
 9 -9 2 8173.63 369.951 3
 -9 -9 -2 8134.81 366.695 4
 -9 -9 -2 7353.73 310.859 6
 9 -9 -2 7001.77 302.811 6
 9 9 2 7013.93 291.302 9
 9 -9 2 7035.71 352.291 1
 9 -9 -2 7789.57 373.171 1
 9 9 2 8012.68 348.737 5
 -9 -9 2 7800.04 307.017 4
 9 -9 3 436.326 111.321 1
 9 -9 -3 306.722 101.934 1
 9 9 3 405.709 104.516 5
 -9 -9 -3 308.841 81.0332 6
 9 -9 -3 227.56 80.4033 6
 -9 -9 -3 297.68 87.9744 4
 9 -9 3 383.733 100.996 10
 9 -9 -3 460.147 117.386 10
 9 -9 -4 10490.3 444.973 10
 9 -9 4 10090.8 391.992 10
 9 -9 4 10006.6 412.565 1
 9 -9 -4 10735.1 432.37 1
 -9 -9 -4 10100 412.621 6
 -9 -9 -4 10746.9 459.558 4
 9 9 4 9857.83 440.01 5
 9 9 5 985.577 162.641 8
 9 -9 5 684.159 143.123 7
 9 9 5 649.316 137.33 5
 9 -9 -5 800.741 134.323 10
 -9 -9 -5 553.099 120.464 4
 -9 -9 -6 2157.93 223.806 4
 9 9 6 2189.88 241.904 5
 9 -9 6 2602.69 267.901 7
 9 -9 -6 2190.68 208.255 10
 9 9 6 2399.41 244.368 8
 9 -9 7 7372.15 415.919 6
 -9 -9 7 6876.78 399.366 6
 -9 -9 -7 6864.47 392.197 4
 9 -9 7 6609.13 435.995 7
 9 9 7 6089.48 398.347 8
 -9 -9 -8 46.1386 94.3393 4
 9 9 8 -27.2113 105.846 8
 -9 -9 8 105.505 105.263 6
 9 -9 8 31.2509 108.008 7
 9 -10 0 -19.5014 81.6244 1
 9 10 0 27.131 51.3587 5
 -9 -10 0 -40.3054 71.9341 8
 9 -10 0 58.3146 96.5782 10
 -9 -10 0 31.6561 72.0206 4
 -9 -10 1 6585.35 360.398 8
 -9 -10 -1 6186.02 347.319 8
 9 -10 1 6014.74 331.806 10
 9 -10 -1 6591.79 360.97 10
 -9 -10 1 6320.37 296.692 4
 -9 -10 -1 6754.63 333.709 4
 9 -10 1 6049.87 340.536 1
 9 -10 -1 7432.28 370.408 1
 9 10 1 6498.62 303.392 5
 9 -10 1 6274.52 325.169 3
 9 10 2 6917.5 327.025 5
 -9 -10 -2 7089.94 355.831 4
 -9 -10 2 6978.2 296.803 4
 -9 -10 -2 6919.94 317.785 6
 9 -10 -2 6491.7 304.952 6
 9 -10 2 6681.12 340.357 10
 9 -10 -2 6441.49 358.811 10
 9 -10 2 6287.74 343.948 1
 9 -10 -2 6863.54 367.964 1
 9 -10 -3 5154.17 319.203 10
 9 -10 3 5569.99 304.143 10
 -9 -10 -3 4980.99 308.684 4
 9 10 3 5547.65 312.401 5
 -9 -10 -3 5323.32 292.606 6
 9 -10 4 15968.7 520.762 10
 9 -10 -4 14956.3 566.848 10
 9 10 4 15160.6 566.797 5
 -9 -10 -4 14560.1 528.814 6
 -9 -10 -4 15851.5 586.559 4
 9 10 5 582.621 136.702 5
 9 -10 -5 776.761 140.433 10
 -9 -10 -5 475.729 126.603 4
 9 -10 -6 3415.07 258.128 10
 -9 -10 -6 3388.14 277.753 4
 9 10 6 2526.22 257.051 8
 9 -10 6 3301.41 308.927 7
 9 10 7 4368.05 332.482 8
 -9 -10 -7 4070.36 310.56 4
 9 -10 7 4233.58 358.7 7
 -9 -10 7 3970.71 317.69 6
 9 -10 7 3549.85 300.293 6
 -9 -10 8 -27.0642 110.675 6
 9 -11 0 20.9196 74.6715 10
 -9 -11 0 33.7523 47.6229 4
 9 11 0 -27.4277 58.69 5
 9 -11 1 10077.3 449.847 10
 9 -11 -1 10644.1 472.151 10
 -9 -11 -1 10802.8 440.388 4
 -9 -11 1 10321.3 398.854 4
 9 11 1 9961.43 389.038 5
 9 11 -1 10265.2 367.19 5
 9 -11 2 6390.67 343.168 10
 9 -11 -2 6564.6 370.879 10
 9 11 2 5956.8 310.183 5
 -9 -11 -2 5588.8 332.786 4
 -9 -11 2 6626.19 298.8 4
 -9 -11 -3 1930.78 185.29 6
 9 11 3 1741.95 187.026 5
 -9 -11 -3 1906.16 200.426 4
 9 -11 -3 2267.56 224.295 10
 9 -11 3 1945.04 189.659 10
 -9 -11 -4 13258 548.788 4
 9 -11 4 12613.8 472.487 10
 9 -11 -4 12859.7 538.124 10
 9 11 4 12008.1 509.128 5
 9 -11 -5 1222.98 186.921 10
 -9 -11 -5 1444.84 189.563 4
 9 11 5 1221.99 184.957 5
 9 -11 -6 3119.07 261.794 10
 -9 -11 -6 3535.46 292.994 4
 9 11 6 3423.98 299.588 5
 9 -11 6 3722.89 328.922 7
 9 -11 7 4553.67 382.676 7
 -9 -11 -7 4735.77 342.72 4
 -9 -11 7 3753.33 305.493 6
 9 12 0 -13.8271 59.1773 5
 9 -12 0 67.7088 85.4496 10
 -9 -12 0 71.9615 55.6151 4
 9 -12 1 7181.88 388.539 10
 9 -12 -1 7071.8 393.733 10
 -9 -12 -1 7325.35 369.782 4
 -9 -12 1 6734.33 326.394 4
 9 12 1 6346.85 313.132 5
 9 -12 2 2407.75 225.762 10
 9 -12 -2 2290.41 234.038 10
 9 12 2 2508.03 207.321 5
 -9 -12 -2 2146.75 213.685 4
 9 12 3 1392.87 170.044 5
 9 -12 -3 1024.12 169.595 10
 -9 -12 -3 1004.13 160.011 4
 9 12 4 14576.5 577.469 5
 9 -12 4 16300.9 558.166 10
 9 -12 -4 16245 627.196 10
 -9 -12 -4 16681.9 638.891 4
 -9 -12 -5 1046.36 187.035 4
 9 12 5 1101.15 182.024 5
 9 -12 -5 907.452 171.898 10
 9 -12 5 1304.06 212.221 7
 9 12 -5 1127.71 165.291 1
 9 12 5 1180.15 176.153 1
 9 -12 -6 2244.41 228.164 10
 9 -12 6 2056.39 259.656 7
 -9 -12 -6 2317.57 248.381 4
 9 12 7 1225.46 211.139 2
 -9 -13 0 -19.1544 81.9738 4
 9 -13 0 24.1988 89.035 10
 -9 -13 -1 8737.98 426.966 4
 -9 -13 1 9595.97 410.791 4
 9 -13 1 9928.68 475.938 10
 9 -13 -1 10636.1 503.345 10
 9 13 2 2364.04 205.985 5
 9 -13 2 2997.77 253.723 10
 9 -13 -2 3212.81 280.836 10
 -9 -13 -2 2553.96 240.724 4
 9 -13 3 803.487 147.761 10
 9 -13 -3 660.268 152.399 10
 -9 -13 -3 871.591 148.507 4
 9 13 3 770.405 138.098 5
 -9 -13 -4 8521.41 467.539 4
 9 13 -4 8999.69 459.637 1
 9 13 4 8844.13 456.593 1
 9 13 4 8983.58 442.588 5
 9 -13 -4 8911.99 472.919 10
 9 13 -5 1246.93 193.394 1
 9 13 5 1076.6 180.169 1
 9 13 5 1038.17 184.012 5
 9 -13 -5 1302.18 190.634 10
 -9 -13 -5 1530.17 199.714 4
 9 -13 6 1756.18 254.169 7
 9 -14 0 77.2675 85.9967 10
 -9 -14 0 -20.245 65.1379 4
 9 -14 1 5317.39 358.908 10
 9 -14 -1 4757.46 351.991 10
 -9 -14 -1 5423.93 340.205 4
 -9 -14 1 5656.37 319.525 4
 9 -14 -2 3301.27 296.271 10
 9 -14 2 3311.74 282.937 10
 -9 -14 -2 3796.35 294.52 4
 9 -14 -3 2241.23 257.04 10
 9 14 3 2277.9 222.899 5
 9 -14 3 2552.09 242.707 10
 -9 -14 -3 2169.39 238.871 4
 9 14 -3 2515.11 269.226 1
 9 14 3 2247.88 245.655 1
 9 14 4 6588.22 381.458 5
 -9 -14 -4 6709.82 420.422 4
 9 -14 -4 7002.31 424.372 10
 9 14 -4 6897.17 416.136 1
 9 14 4 6150.7 393.832 1
 -9 -14 -5 448.436 132.43 4
 9 -14 -5 234.515 139.598 10
 9 15 0 29.9515 103.516 1
 9 -15 0 -27.2802 114.183 10
 -9 -15 0 -42.3866 94.5613 4
 9 15 -1 7284.94 463.835 1
 9 15 1 7511.64 472.466 1
 -9 -15 -1 8923.36 443.927 4
 9 -15 1 8387.7 461.869 10
 9 -15 -1 7938.9 465.269 10
 9 -15 2 2787.42 262.338 10
 -9 -15 -2 2402.31 246.715 4
 9 15 -2 2474.08 270.586 1
 9 15 2 1786 234.43 1
 9 -15 -2 2268.26 258.778 10
 9 15 -3 84.3643 125.51 1
 9 15 3 199.113 129.465 1
 9 -15 3 285.374 123.778 10
 9 -15 -3 283.988 126.747 10
 -9 -15 -3 240.219 114.268 4
 9 15 4 2429.67 261.224 1
 9 15 -4 2651.73 271.537 1
 -9 -15 -4 1907.91 242.588 4
 9 -15 -4 3183.43 297.308 10
 9 16 0 -31.7724 120.29 1
 9 -16 0 -114.986 125.671 10
 -9 -16 0 66.1275 78.6809 4
 9 -16 1 5338.02 381.086 10
 9 -16 -1 5012.22 378.593 10
 9 16 -1 5005.85 391.507 1
 9 16 1 5019.53 394.559 1
 -9 -16 -1 4900.22 340.029 4
 9 -16 -2 3593.33 329.005 10
 9 16 -2 3173.17 313.997 1
 9 16 2 2913.85 314.694 1
 -9 -16 -2 2878.15 272.27 4
 9 16 -3 950.846 186.067 1
 9 16 3 931.799 184.349 1
 -9 -17 0 -90.7172 94.9338 4
 10 0 0 650.114 93.5251 4
 10 0 0 505.322 32.3984 7
 10 0 0 668.88 110.949 9
 10 0 -1 14352.6 450.612 9
 10 0 1 14101.9 423.616 4
 10 0 -1 15294 438.885 4
 10 0 1 13321.7 271.998 7
 10 0 1 14358.4 461.077 9
 -10 0 1 14033.9 406.879 8
 10 0 2 95.3419 35.063 7
 10 0 -2 -13.5129 55.2643 9
 10 0 2 79.9487 61.7904 8
 -10 0 2 103.916 53.2761 8
 10 0 -2 22.886 38.2157 4
 10 0 2 48.5433 47.2119 4
 10 0 3 48748.8 1031.6 8
 -10 0 3 45855.5 915.144 8
 10 0 3 46777 962.589 4
 10 0 -3 48602.4 938.709 4
 10 0 3 46724.7 851.96 7
 -10 0 3 45868.2 1036.33 9
 -10 0 4 1653.08 137.539 8
 10 0 -4 1699.85 133.269 4
 -10 0 4 1858.62 180.647 9
 10 0 4 1777.77 179.366 8
 10 0 4 1908.53 137.867 7
 10 0 4 1647.83 152.513 5
 -10 0 5 2641.21 179.915 8
 10 0 -5 3611.7 262.189 2
 -10 0 5 3428.29 252.363 9
 10 0 5 3364.44 262.893 8
 10 0 5 2966.68 209.33 5
 10 0 -5 3205.65 183.695 4
 10 0 5 3116.87 197.756 7
 10 0 6 1030.33 170.017 8
 10 0 6 848.089 122.801 7
 10 0 6 858.567 130.605 5
 10 0 7 4539.67 356.993 8
 10 0 7 3992.68 278.774 5
 10 0 7 4156.26 278.638 7
 10 0 8 241.011 125.205 7
 10 0 8 -31.7233 147.107 8
 10 0 9 1942.88 269.468 8
 10 -1 0 69727.8 1209 8
 10 -1 0 68174.7 1293.17 9
 10 1 0 67850.2 1290.72 9
 -10 -1 0 67598.2 1268.04 8
 10 -1 0 67890.4 1260.53 4
 10 1 0 67198 1244.47 4
 -10 -1 1 208.463 62.9023 8
 10 -1 1 141.642 63.0498 8
 -10 1 1 233.801 61.5096 8
 10 -1 1 161.339 34.4721 7
 10 -1 -1 138.895 35.0355 7
 -10 -1 -1 145.786 50.6197 3
 -10 1 1 133.157 55.125 3
 10 -1 -1 176.685 53.642 4
 10 1 1 131.664 51.2723 4
 10 -1 1 166.468 58.1593 4
 10 1 -1 147.511 51.6782 4
 10 1 1 69.3432 63.1435 9
 10 -1 -1 211.455 71.7707 9
 10 1 -1 263.672 74.4384 9
 10 -1 1 180.085 77.2303 9
 10 -1 2 17312.1 392.915 7
 10 -1 -2 17267.1 513.249 9
 10 1 -2 17093.2 510.169 9
 10 -1 -2 17551.5 483.722 4
 10 -1 -2 17672.3 376.81 7
 10 1 -2 17302.5 472.27 4
 10 1 2 17178.3 493.873 4
 10 -1 2 18740.4 502.378 4
 -10 -1 -2 17828.1 450.075 3
 10 1 2 18078.8 525.969 8
 -10 -1 2 17719 485.74 8
 -10 1 2 16901.4 439.605 8
 -10 1 3 325.703 100.747 9
 -10 -1 3 146.049 73.9263 9
 10 -1 3 367.453 75.7181 7
 10 1 3 230.741 72.7611 5
 10 -1 -3 403.612 65.4492 7
 -10 1 3 280.954 69.5124 8
 -10 -1 3 82.112 61.1424 8
 10 -1 3 300.444 91.972 8
 10 1 3 253.941 85.0538 8
 10 -1 3 321.312 76.4887 4
 10 1 -3 282.318 62.148 4
 10 -1 -3 221.952 60.8901 4
 10 -1 4 -35.5944 69.2261 8
 -10 1 4 -17.9035 63.9059 9
 -10 -1 4 -17.8417 71.202 9
 10 -1 4 -26.3751 61.1487 5
 10 1 4 44.3031 64.5595 5
 10 -1 -4 -17.6924 70.6064 2
 10 1 -4 -10.5511 46.126 4
 10 -1 4 25.1069 50.098 4
 -10 -1 4 12.3991 54.2048 8
 -10 1 4 39.0918 41.8246 8
 10 1 4 36.5312 76.4517 8
 10 1 5 127.077 90.643 8
 -10 1 5 98.8484 86.4294 9
 -10 -1 5 78.7485 84.2563 9
 10 -1 5 231.799 111.251 8
 10 -1 5 -14.471 64.5709 5
 10 1 5 32.546 66.5493 5
 10 1 -5 18.9709 98.7145 2
 10 -1 -5 173.169 108.595 2
 10 -1 -5 34.4025 44.6108 4
 10 -1 5 40.6249 56.6836 7
 10 1 6 11353.8 529.823 8
 10 1 6 12465.3 439.894 7
 10 -1 6 12849 464.828 7
 10 1 6 12058.7 475.336 5
 10 -1 6 12695.1 459.596 5
 10 -1 6 11692.9 537.082 8
 10 1 7 145.354 79.4461 7
 10 -1 7 39.309 82.2804 7
 10 1 7 81.7309 92.9862 5
 10 -1 7 325.822 107.158 5
 10 1 7 84.0535 108.993 8
 10 -1 7 85.6517 108.104 8
 10 1 8 24290.3 882.428 8
 10 -1 8 23222.3 758.878 7
 10 1 9 -69.0359 150.901 8
 10 -1 9 70.0843 128.931 8
 10 -1 9 50.4983 92.8997 7
 10 -2 0 133.411 78.1002 9
 10 2 0 80.0193 69.432 9
 -10 -2 0 237.163 69.596 8
 -10 2 0 180.816 66.3492 3
 10 -2 0 181.285 64.7491 4
 10 2 0 260.347 66.8274 4
 10 -2 0 88.8326 59.8918 8
 -10 -2 1 12148.5 402.043 8
 10 -2 1 13035.8 386.016 8
 10 -2 -1 12079.7 410.083 9
 10 2 -1 12467.6 414.077 9
 10 -2 1 11599.2 411.455 9
 10 2 1 12154.7 420.935 9
 -10 -2 -1 12631.2 360.295 3
 -10 2 1 11533.5 391.831 3
 10 2 -1 11537.7 376.956 4
 10 2 1 12346.6 400.062 4
 10 -2 1 12594.6 402.395 4
 10 2 1 12391.1 408.736 8
 10 -2 -2 661.398 107.7 2
 -10 -2 -2 673.644 78.3725 3
 -10 2 2 767.496 103.068 3
 -10 2 2 754.826 79.6762 8
 10 2 2 636.089 94.0616 4
 10 2 -2 521.818 78.1471 4
 10 -2 2 684.705 90.7864 4
 10 -2 -2 690.859 70.8206 7
 10 -2 -2 622.595 100.743 9
 10 2 -2 832.712 108.255 9
 10 -2 2 530.891 67.0192 7
 10 2 2 719.983 112.395 8
 -10 -2 2 701.411 99.6324 8
 10 2 3 28410.1 753.418 8
 10 -2 3 29233.8 728.815 8
 -10 2 3 27762.2 589.631 8
 -10 -2 3 28723.9 691.282 8
 10 2 3 29919.8 725.855 5
 10 -2 -3 28307.3 603.078 7
 -10 2 3 29246.6 758.478 9
 -10 -2 3 28782.4 749.751 9
 10 -2 3 29549.6 628.603 7
 10 -2 3 29371 680.71 4
 10 2 -3 28604.2 644.015 4
 10 -2 -3 27673.6 747.318 2
 -10 2 4 429.744 107.35 9
 -10 -2 4 462.169 107.746 9
 10 2 4 512.785 100.166 5
 10 -2 4 396.762 82.2664 5
 10 -2 4 497.633 102.951 8
 10 -2 -4 449.156 82.8559 7
 10 -2 4 405.862 83.7913 4
 10 2 -4 441.047 71.8016 4
 10 -2 -4 377.901 97.8569 2
 -10 -2 4 480.448 92.67 8
 10 2 4 244.183 96.4682 8
 -10 2 5 22079.4 697.865 9
 -10 -2 5 23468.5 718.257 9
 10 -2 5 23725.2 746.708 8
 10 -2 5 24288.6 622.265 5
 10 2 5 24384.4 686.149 5
 10 -2 -5 23588.9 605.937 7
 10 -2 5 23692.8 633.424 7
 10 2 5 21721.3 719.907 8
 10 -2 -5 23194.2 708.972 2
 10 -2 6 17.4346 71.2959 7
 10 2 6 73.6065 87.5783 8
 10 2 6 -19.2134 70.6919 5
 10 -2 6 -30.2323 64.6915 5
 10 2 7 1768.61 201.239 5
 10 2 7 1339.36 206.519 8
 10 -2 7 1567.59 168.95 5
 10 -2 7 1704.24 193.442 7
 10 2 8 218.279 147.259 8
 10 -2 8 70.448 104.797 7
 10 -2 8 324.185 163.662 8
 10 -2 9 922.471 210.304 8
 10 -2 9 550.316 136.804 7
 -10 -3 0 51630.6 1077.64 8
 -10 3 0 53548 1057.29 3
 10 3 0 52662.3 1038.13 4
 10 -3 0 52741.5 1052.67 2
 10 -3 0 52017.3 1059.35 9
 10 3 0 53959.7 1069.65 9
 10 -3 0 53505.8 954.771 8
 10 3 1 859.124 117.38 9
 10 -3 -1 870.471 112.412 9
 10 -3 1 1037.75 121.679 9
 10 -3 1 841.746 101.476 4
 10 3 1 865.072 113.719 8
 10 -3 1 1054.56 104.177 8
 -10 -3 1 1075.06 124.292 8
 10 3 -1 1004.16 105.843 4
 10 3 -1 1113.79 123.328 9
 10 -3 -1 754.19 112.923 2
 -10 -3 -1 857.967 89.7591 3
 -10 3 1 1065.04 115.103 3
 10 -3 -2 8210.5 333.031 9
 10 3 -2 8005.83 325.387 9
 -10 -3 -2 8211.07 328.778 4
 10 3 -2 8291.03 302.247 4
 10 -3 2 8511.64 324.813 4
 10 -3 -2 7557.01 341.69 2
 -10 3 2 8246.59 335.373 3
 -10 -3 -2 8107.5 265.349 3
 10 3 2 8086.78 347.434 8
 -10 -3 2 7995.89 328.671 8
 10 -3 -3 1197.56 161.562 2
 10 3 3 1046.89 132.487 5
 -10 -3 3 1203.45 133.546 8
 10 3 3 1420.17 169.465 8
 -10 3 3 1122.23 138.686 9
 -10 -3 3 1189.13 139.281 9
 10 3 -3 1272.45 116.126 4
 10 -3 3 1211.77 120.102 4
 -10 3 3 969.348 134.77 3
 10 -3 -3 1268.85 112.742 7
 10 -3 3 1250.03 141.709 8
 -10 -3 -3 1265.94 137.127 4
 10 -3 -4 18.3965 73.417 2
 10 -3 4 11.6074 53.8225 5
 10 -3 4 50.6171 51.7482 7
 -10 -3 -4 -15.0476 55.3656 4
 10 -3 4 61.3464 45.1434 4
 10 3 -4 -9.89352 42.3416 4
 10 3 4 65.3635 69.9334 5
 10 -3 -4 -23.3485 47.7406 7
 -10 -3 4 105.244 77.0729 8
 10 3 4 38.4085 80.3811 8
 10 -3 4 17.9681 71.7074 8
 -10 3 4 89.6866 84.6995 9
 -10 -3 4 106.656 76.0751 9
 10 -3 4 -13.0039 63.5596 3
 -10 3 5 19.8255 81.0793 9
 -10 -3 5 156.707 95.7474 9
 10 3 5 54.3366 70.459 5
 10 -3 5 -12.6465 60.782 5
 10 -3 5 162.245 66.0915 3
 10 -3 -5 111.185 66.7959 7
 10 -3 -5 20.0432 83.8985 2
 -10 -3 -5 110.632 73.2911 4
 10 3 5 87.7752 93.9169 8
 10 -3 5 137.201 81.6285 7
 10 3 6 13003.1 562.061 8
 10 -3 -6 13226.6 469.833 7
 10 -3 6 13683.3 505.41 7
 10 3 6 12947.7 512.961 5
 10 -3 6 11683.8 420.644 5
 10 3 7 136.16 99.2192 5
 10 -3 7 107.313 85.6657 7
 10 3 7 83.9921 103.022 8
 10 -3 8 8872.73 455.158 7
 10 3 8 8695.33 519.087 8
 10 3 8 8502.6 456.357 5
 10 -3 9 53.8473 110.106 7
 10 3 9 134.427 127.24 8
 -10 4 0 109.066 53.0498 3
 10 -4 0 88.6424 60.8708 2
 10 -4 0 150.252 43.9851 8
 -10 -4 0 120.451 63.0363 8
 10 -4 0 79.3022 57.799 9
 10 4 0 65.7723 49.8239 9
 10 -4 -1 6028.22 287.93 2
 10 -4 1 6218.59 257.908 2
 -10 4 1 6285.47 288.057 3
 -10 -4 -1 6201.55 281.531 4
 10 -4 1 6061.62 273.078 4
 10 -4 1 5899.07 281.714 9
 10 4 1 6455.93 294.035 9
 -10 -4 -1 5917.83 300.675 8
 10 4 -1 6057.32 263.176 4
 10 4 -1 5940.92 275.303 9
 10 -4 -1 6256.14 282.963 9
 -10 -4 1 5870.26 290.645 8
 10 -4 1 5905 238.212 8
 10 4 2 47.3194 58.0386 8
 -10 -4 2 74.6527 61.0599 8
 10 4 -2 -13.3353 55.8199 9
 -10 4 2 -28.8528 54.6226 3
 -10 -4 -2 105.743 43.1633 3
 -10 -4 -2 83.995 48.3878 4
 10 -4 2 125.873 55.0323 4
 10 4 -2 33.5886 41.2004 4
 10 -4 -2 15.7655 56.2787 2
 10 -4 2 142.692 63.6703 2
 10 -4 3 63641.3 1201.18 4
 10 4 -3 66601.3 1168.82 4
 -10 4 3 63446.8 1265.93 3
 10 4 3 63961.6 1278.7 5
 10 -4 3 63227.2 1250.56 8
 -10 -4 3 63372.6 1264.28 8
 10 -4 -3 62186.5 1304.79 2
 -10 -4 -3 64179.5 1268.12 4
 10 -4 -3 62029.8 1163.81 7
 10 4 3 63895.2 1319.78 8
 10 -4 4 225.647 66.4985 5
 10 -4 -4 208.724 98.7782 2
 -10 4 4 327.613 85.2865 3
 10 -4 4 270.672 77.385 3
 -10 4 4 304.849 94.7173 9
 -10 -4 4 211.582 94.4512 9
 10 4 4 137.065 74.9601 5
 10 -4 4 166.919 70.2806 7
 10 4 4 420.307 110.139 8
 -10 -4 4 310.306 91.0636 8
 -10 -4 -4 237.605 72.1385 4
 10 4 -4 115.6 52.3756 4
 10 -4 4 288.991 68.0246 4
 10 -4 -4 114.545 67.2575 7
 10 4 5 19288.3 618.009 5
 10 4 5 17238.2 639.226 8
 -10 4 5 18026.5 617.993 9
 -10 -4 5 18192.5 613.529 9
 10 -4 5 17401.4 557.498 7
 -10 -4 -5 17682.9 569.463 4
 10 -4 5 17506.7 540.333 3
 10 -4 5 17500.7 492.837 4
 10 -4 -5 18415.8 530.911 1
 10 -4 -5 17846.4 542.383 7
 10 -4 6 -38.5919 95.8717 7
 10 -4 -6 205.587 77.9554 7
 -10 -4 -6 17.3664 60.0207 4
 10 4 6 50.2292 86.7991 8
 10 -4 6 -15.4167 59.9673 3
 10 4 6 21.2943 71.1005 5
 10 4 7 1238.96 188.471 5
 -10 -4 -7 1092.01 140.63 4
 10 4 7 1236.53 199.706 8
 10 -4 7 1169.31 168.663 7
 10 4 8 92.7149 120.224 8
 10 -4 8 151.964 110.736 7
 10 -4 9 416.798 144.698 7
 -10 -5 0 10913.5 425.483 8
 10 -5 0 11770.1 312.469 8
 10 -5 0 11303.5 394.367 9
 10 5 0 12691.4 411.275 9
 -10 -5 0 12644.4 408.786 4
 10 -5 0 12157.1 398.794 2
 -10 -5 -1 1970.97 161.621 4
 -10 -5 1 1875.64 173.713 8
 10 -5 1 1867.1 134.102 8
 10 -5 1 2086.41 168.711 9
 10 5 1 1736.59 152.281 9
 10 -5 -1 1891.64 165.649 2
 10 -5 1 2052.85 148.045 2
 -10 -5 -1 1920.88 175.214 8
 10 5 -1 1888.4 154.218 9
 10 -5 -1 2206.49 164.725 9
 -10 5 1 1673.43 157.255 3
 10 5 2 20397.3 615.223 8
 10 -5 2 20899.3 560.005 4
 10 -5 2 20450.2 480.345 2
 10 -5 -2 19839.1 598.095 2
 -10 5 2 20453.4 590.948 3
 -10 -5 -2 20135.5 451.845 3
 -10 -5 2 20330.3 602.397 8
 -10 -5 -2 20248.4 588.054 4
 10 5 3 277.343 81.0831 5
 -10 -5 -3 130.236 65.0001 4
 10 -5 3 195.464 63.7241 4
 -10 5 3 237.02 77.259 3
 10 -5 3 133.668 66.2985 3
 10 -5 -3 71.964 78.6775 2
 -10 -5 3 166.243 75.6714 8
 10 5 3 36.6178 65.3848 8
 10 -5 4 105.923 88.5461 7
 -10 -5 -4 17.3556 61.9505 4
 10 -5 4 12.1243 49.5809 4
 10 5 4 -18.0209 75.4279 5
 -10 -5 4 17.4444 64.1838 9
 -10 5 4 70.9676 79.1615 9
 10 -5 -4 -27.6858 65.3658 7
 10 -5 4 44.2059 83.1633 1
 10 -5 -4 -14.9982 83.5826 1
 -10 5 4 -50.131 85.6614 3
 10 -5 4 46.5538 60.3609 3
 10 -5 -4 118.041 97.7478 2
 10 5 4 -40.648 83.1116 8
 -10 -5 4 123.448 72.1172 8
 10 -5 -5 301.578 84.0624 1
 10 -5 -5 126.009 74.4075 10
 10 5 5 137.838 89.3851 8
 -10 5 5 177.436 78.7085 9
 -10 -5 5 77.2062 73.1075 9
 10 -5 -5 175.431 72.5999 7
 10 -5 5 48.7789 59.8637 3
 -10 5 5 248.091 88.072 3
 10 5 5 180.8 84.1114 5
 -10 -5 -5 234.285 88.1121 4
 10 -5 5 159.373 75.8153 7
 10 5 6 8546.1 431.446 5
 10 5 6 9399.28 483.063 8
 10 -5 6 8561.05 411.6 7
 -10 5 6 8832.37 401.816 3
 -10 -5 -6 9237.46 413.502 4
 -10 5 7 117.929 89.4466 3
 10 5 7 24.9347 97.0015 5
 10 -5 7 235.55 107.191 7
 -10 -5 -7 75.4168 77.1167 4
 10 5 7 253.079 132.79 8
 10 -5 8 11852.2 565.673 7
 10 5 8 14533.4 662.759 8
 10 -6 0 528.902 97.8397 2
 -10 -6 0 528.577 105.586 4
 -10 -6 0 429.074 100.588 8
 10 -6 0 334.09 85.991 9
 10 6 0 304.52 77.8266 9
 10 -6 -1 8215.82 365.033 1
 10 -6 1 7498.64 351.354 1
 10 -6 -1 8351.39 348.033 2
 10 -6 1 8447.87 304.352 2
 10 -6 -1 7782.01 316.052 9
 10 6 -1 7945.33 315.314 9
 -10 6 1 7583.22 344.412 3
 -10 -6 -1 8225.23 345.768 4
 10 -6 1 7732.52 322.381 9
 10 6 1 8411.08 333.446 9
 -10 -6 -1 7840.7 368.963 8
 -10 -6 1 8073.12 367.779 8
 10 -6 1 7900.24 270.875 8
 10 -6 -2 16.5607 67.7223 1
 10 -6 2 81.3249 63.2666 1
 -10 -6 -2 -15.9028 47.0671 4
 10 -6 -2 50.3825 61.7914 2
 -10 -6 2 -34.6601 69.1606 8
 10 6 2 31.2477 53.9982 5
 -10 6 2 47.6867 54.9373 3
 10 6 3 30820.7 837.415 8
 -10 -6 3 30827.6 814.197 8
 10 6 3 31747.2 811.895 5
 10 -6 3 31174.6 786.971 3
 -10 6 3 32189.6 801.771 3
 10 -6 3 31229.8 789.776 1
 10 -6 -3 31674.9 796.183 1
 10 -6 3 30628.3 732.582 4
 -10 -6 -3 30856.7 802.659 4
 10 -6 -3 33400.4 848.27 2
 10 -6 -4 287.114 101.997 2
 10 -6 -4 221.657 89.4732 1
 10 -6 4 230.999 98.2462 1
 -10 6 4 335.095 98.3916 9
 -10 -6 4 275.063 93.4277 9
 10 6 4 302.06 93.9098 5
 10 6 4 482.933 135.192 8
 -10 -6 4 284.277 94.2725 8
 10 -6 4 364.138 99.1868 7
 -10 -6 -4 358.076 99.8792 4
 10 -6 4 321.3 74.9321 4
 10 -6 -4 485.627 96.82 7
 -10 6 4 308.524 94.3973 3
 10 -6 4 454.8 93.9821 3
 10 -6 -4 338.692 104.798 10
 -10 6 5 11202.8 443.106 3
 10 6 5 11033.3 474.196 5
 10 -6 -5 9595.08 404.313 10
 -10 -6 5 10160.3 441.94 9
 -10 -6 -5 10555.4 451.351 4
 10 -6 -5 9875.46 390.843 1
 10 -6 5 10592 447.246 7
 10 6 5 9744.69 472.609 8
 10 -6 -5 9924.61 413.681 7
 10 6 6 180.102 117.129 8
 10 6 6 280.688 112.465 5
 -10 6 6 226.084 92.1597 3
 -10 -6 -6 448.597 113.694 4
 10 -6 6 219.199 110.713 7
 10 6 7 1899.66 253.101 8
 10 6 7 1948.29 230.969 5
 -10 -6 -7 2216.94 215.155 4
 10 -6 7 1482.32 206.115 7
 -10 6 7 1939.58 199.071 3
 10 6 8 -30.5108 105.455 8
 10 -6 8 248.442 115.547 7
 10 -7 0 85715.3 1523.98 9
 10 7 0 84497 1515.75 9
 10 -7 0 87857.2 1652.37 1
 -10 -7 0 86321 1567.02 4
 10 -7 0 87050.2 1546.34 2
 -10 -7 0 82934 1645.63 8
 10 -7 -1 824.939 128.761 1
 10 -7 1 848.683 129.864 1
 -10 -7 1 922.785 134.329 8
 10 -7 1 835.967 106.406 2
 -10 -7 -1 871.733 137.007 8
 10 -7 1 790.405 110.922 9
 10 7 1 932.394 120.105 9
 -10 -7 1 894.745 111.415 4
 -10 -7 -1 957.919 126.685 4
 10 -7 -1 850.809 110.612 9
 10 7 -1 891.35 110.692 9
 10 -7 -1 771.06 116.57 2
 -10 -7 2 6226.85 333.833 8
 10 -7 2 6724.48 304.44 9
 10 7 2 5780.04 286.701 9
 10 7 2 6281.39 313.272 5
 -10 -7 -2 6686.76 323.92 4
 10 -7 2 6123.91 313.102 3
 -10 7 2 6856.3 328.317 3
 10 -7 -2 6528.75 331.119 2
 10 -7 -2 6518.07 332.903 1
 10 -7 2 5908.55 316.456 1
 -10 -7 3 307.158 99.964 8
 10 7 3 319.316 100.817 8
 10 -7 -3 214.019 111.238 2
 10 -7 -3 288.754 105.675 10
 10 -7 3 414.363 110.479 10
 10 7 3 177.622 83.9602 5
 10 -7 3 464.262 97.1206 3
 -10 7 3 187.867 94.0276 3
 10 -7 3 175.715 65.0675 4
 -10 -7 -3 317.696 86.3519 4
 10 -7 -3 258.087 104.205 1
 10 -7 3 418.166 114.715 1
 10 -7 -4 66.7552 78.8038 1
 10 -7 4 16.1469 57.6358 1
 10 -7 -4 16.4456 54.9109 7
 10 -7 -4 18.0682 75.6257 10
 10 -7 4 -28.8507 60.3783 10
 -10 7 4 35.2313 68.5202 3
 10 -7 4 -109.265 84.4411 7
 10 7 4 129.628 92.4599 8
 10 7 4 -39.2441 82.1293 5
 10 -7 4 101.282 49.2451 4
 -10 -7 -4 -18.8692 63.0031 4
 10 7 5 -21.9302 78.2801 5
 10 7 5 71.182 79.2248 8
 10 -7 -5 17.8306 79.558 10
 -10 -7 -5 80.1805 61.9658 4
 10 -7 5 41.5921 80.8921 7
 10 -7 -5 47.6816 68.0212 1
 -10 7 5 18.2643 65.1951 3
 10 7 6 9223.28 487.651 8
 -10 7 6 9931.39 434.452 3
 10 -7 -6 10458.9 425.569 10
 10 -7 6 9679.53 470.457 7
 -10 -7 -6 10614.7 469.096 4
 10 7 6 10222.3 498.277 5
 10 7 7 -53.9895 90.1347 5
 -10 -7 -7 43.9106 78.3701 4
 10 7 7 139.898 111.661 8
 10 -7 7 51.9854 101.106 7
 10 -7 8 14346.2 645.911 7
 -10 -7 -8 14460.6 563.393 4
 10 7 8 14421.9 657.309 8
 10 -8 0 164.657 83.2947 10
 10 8 0 179.936 69.4317 9
 -10 -8 0 301.213 82.5388 4
 10 -8 0 74.0527 82.6512 1
 -10 -8 0 232.703 88.2824 8
 10 -8 0 266.302 70.0609 9
 10 -8 -1 9403.25 414.867 1
 10 -8 1 9402.76 411.027 1
 -10 -8 1 9629.67 362.886 4
 10 8 1 8880.52 371.463 5
 -10 -8 -1 9374.65 385.011 4
 10 -8 1 9113.18 344.567 9
 10 8 1 9060.7 343.108 9
 10 -8 -1 8878.41 406.408 10
 10 -8 1 9554.14 405.965 10
 10 8 -1 8995.35 331.912 9
 -10 -8 1 9108.83 416.013 8
 -10 -8 -1 8951.17 415.641 8
 10 -8 -2 705.587 130.923 1
 10 -8 2 814.694 144.911 1
 10 -8 -2 917.614 142.124 10
 10 -8 2 939.325 135.898 10
 10 -8 2 882.815 130.383 3
 -10 -8 2 636.002 125.884 8
 10 -8 -2 851.982 146.887 2
 -10 -8 -2 786.547 122.307 4
 10 8 2 837.845 128.225 5
 10 8 2 703.869 112.057 9
 10 -8 2 707.818 111.31 9
 10 -8 3 12242.4 425.571 4
 10 -8 3 12696.1 485.989 3
 10 -8 -3 13160.8 500.723 10
 10 -8 3 12174.4 454.258 10
 -10 -8 -3 12079 481.704 4
 10 -8 -3 13095.1 491.062 1
 10 -8 3 12918.1 479.43 1
 10 8 3 12253.3 484.36 5
 -10 -8 -4 180.991 91.5443 4
 -10 8 4 163.598 81.1496 3
 10 8 4 201.716 95.9569 8
 10 -8 -4 196.068 88.6011 7
 10 -8 4 271.651 87.0759 1
 10 -8 -4 52.8245 83.1886 1
 10 8 4 450.486 111.181 5
 10 -8 4 289.441 90.2131 10
 10 -8 -4 134.712 85.9079 10
 10 8 5 8498.9 442.453 5
 10 -8 5 9970.7 463.444 7
 -10 -8 -5 10134.3 455.798 4
 10 -8 -5 9253.61 417.91 10
 10 8 5 9672.82 475.048 8
 -10 8 5 9388.88 415.064 3
 10 -8 6 -49.8155 96.8844 7
 10 8 6 51.013 109.158 5
 10 8 6 -104.354 98.7707 8
 -10 -8 -6 44.5487 76.9828 4
 -10 8 6 37.5952 76.8699 3
 10 -8 -6 -36.731 86.7212 10
 -10 -8 -7 1886.61 204.15 4
 10 8 7 1618.96 224.217 8
 10 8 7 1701.87 226.857 5
 10 -8 7 2108.39 240.736 7
 10 -8 8 178.975 109.777 7
 -10 -8 -8 135.619 94.6373 4
 10 8 8 233.976 130.517 8
 10 9 0 29901.2 693.684 9
 -10 -9 0 31011.8 856.672 8
 10 -9 0 31733.3 849.083 10
 10 -9 0 31291.6 850.794 1
 -10 -9 0 32134.6 796.616 4
 10 -9 -1 -19.9894 90.9562 10
 10 -9 1 94.2423 99.5073 10
 10 -9 -1 -117.736 92.6578 1
 10 -9 1 -96.605 100.534 1
 10 9 1 127.407 73.847 5
 -10 -9 -1 -81.9475 89.5626 8
 -10 -9 1 20.9045 87.4979 8
 -10 -9 -1 103.767 80.1928 4
 10 9 1 -36.189 57.9702 9
 10 9 2 10668.1 424.457 5
 10 9 2 9667.74 368.06 9
 10 -9 -2 9542.25 436.58 10
 10 -9 2 10166.6 427.975 10
 -10 -9 -2 10349.9 432.502 4
 10 -9 2 9360.23 422.497 1
 10 -9 -2 10603.5 451.374 1
 -10 -9 2 9898.91 366.394 4
 10 -9 -3 185.2 90.0403 10
 10 -9 3 346.132 92.7416 10
 -10 -9 -3 280.879 99.7545 4
 10 9 3 306.43 108.157 5
 10 -9 4 -32.205 74.6651 10
 10 -9 -4 20.5473 79.9232 10
 -10 -9 -4 21.416 66.2019 4
 10 9 4 21.2928 84.9746 5
 10 9 5 198.019 101.223 8
 10 -9 -5 60.8437 90.494 10
 -10 -9 -5 67.9848 70.0561 4
 10 9 5 -23.6395 86.98 5
 10 -9 5 23.958 70.9106 7
 10 9 6 5713.89 391.15 8
 10 -9 6 6224.05 400.918 7
 10 -9 -6 6019.7 338.995 10
 -10 -9 -6 6100.49 374.047 4
 10 9 6 6000.17 389.841 5
 -10 -9 -7 96.55 91.3883 4
 10 9 7 193.029 123.041 8
 10 9 7 -28.6814 108.591 5
 10 -9 7 58.0303 96.8833 7
 -10 -10 0 221.474 76.076 4
 10 10 0 166.264 73.9409 5
 10 -10 0 354.327 111.639 10
 10 -10 1 3064.71 248.24 10
 10 -10 -1 3681.43 278.444 10
 -10 -10 -1 3488.89 250.785 4
 -10 -10 1 3859.5 239.312 4
 10 10 1 3526.75 231.74 5
 -10 -10 2 41.8021 52.7636 4
 -10 -10 -2 79.5035 75.2564 4
 10 10 2 124.421 69.1452 5
 10 -10 2 96.9488 79.2974 10
 10 -10 -2 43.6328 77.8791 10
 10 10 3 28749.8 811.278 5
 -10 -10 -3 30581.7 859.137 4
 10 -10 -3 29514.6 860.906 10
 10 -10 3 30346 807.087 10
 10 -10 4 586.758 114.418 10
 10 -10 -4 307.401 122.558 10
 -10 -10 -4 703.106 132.899 4
 10 10 4 417.195 119.386 5
 10 -10 -5 7337.16 391.471 10
 10 10 5 5395.15 359.528 5
 10 -10 5 6067.53 391.209 7
 -10 -10 -5 6845.98 392.142 4
 10 -10 -6 332.215 114.252 10
 10 -10 6 340.72 124.158 7
 10 10 6 324.664 123.138 5
 -10 -10 -6 24.9086 86.1318 4
 10 10 7 1923.07 242.463 8
 -10 -10 -7 1746.25 214.205 4
 10 -10 7 1184.83 218.011 7
 10 -11 0 12944.8 538.506 10
 10 11 0 13073.1 459.054 5
 -10 -11 0 14251.1 507.913 4
 10 11 1 265.343 79.8042 5
 10 -11 1 321.802 104.941 10
 10 -11 -1 387.326 115.088 10
 10 11 -1 356.988 84.6279 5
 -10 -11 1 255.971 84.889 4
 -10 -11 -1 275.067 85.995 4
 10 -11 -2 7590.36 413.757 10
 10 -11 2 8294.55 402.23 10
 -10 -11 -2 7590.79 391.754 4
 10 11 2 6544.11 342.646 5
 -10 -11 2 6934.54 318.774 4
 -10 -11 -3 67.3675 75.0012 4
 10 11 3 101.584 76.9412 5
 10 -11 3 118.218 91.3785 10
 -10 -11 -4 -47.7204 79.6674 4
 10 11 4 179.921 98.3195 5
 10 -11 -4 23.4599 110.776 10
 10 -11 4 -18.3277 83.3942 10
 10 -11 5 219.624 114.922 7
 10 -11 -5 253.124 117.976 10
 -10 -11 -5 101.02 98.2533 4
 10 11 5 25.1771 100.494 5
 10 -11 -6 5541.89 346.799 10
 10 -11 6 5697.31 409.687 7
 -10 -11 -6 5687.86 377.164 4
 10 11 6 5512.17 392.711 5
 10 -12 0 214.485 104.199 10
 10 12 0 122.567 72.365 5
 -10 -12 0 76.6909 78.4225 4
 10 -12 1 2165.27 231.172 10
 10 -12 -1 2765.32 257.645 10
 10 12 1 2305.32 195.003 5
 -10 -12 -1 2020.47 209.498 4
 -10 -12 1 2555.29 212.815 4
 10 12 2 111.592 76.0629 5
 10 -12 2 66.3271 90.4168 10
 10 -12 -2 74.7189 108.887 10
 -10 -12 -2 44.4761 71.5574 4
 10 -12 3 14713 561.048 10
 10 -12 -3 15937.9 626.27 10
 -10 -12 -3 14537 596.801 4
 10 12 3 14043.1 547.59 5
 10 12 4 184.067 124.892 5
 10 -12 4 58.171 105.253 10
 10 -12 -4 -49.8135 123.75 10
 -10 -12 -4 25.1633 92.5856 4
 10 -12 5 14514.8 644.265 7
 10 12 5 13347.7 586.042 5
 10 -12 -5 12898.4 565.199 10
 -10 -12 -5 14552.1 623.796 4
 10 12 6 -27.8396 121.706 5
 10 -12 -6 -46.0036 119.686 10
 10 -12 6 125.588 125.298 7
 -10 -12 -6 -54.7729 84.6585 4
 10 -13 0 17048.1 665.799 10
 -10 -13 0 18201.1 618.141 4
 10 -13 -1 156.196 106.486 10
 10 -13 1 244.809 109.259 10
 10 13 1 202.282 86.4499 5
 -10 -13 1 111.886 78.0925 4
 -10 -13 -1 264.32 107.689 4
 10 -13 2 4371.15 314.411 10
 10 -13 -2 3783.04 313.494 10
 10 13 2 3461.58 258.213 5
 -10 -13 -2 4394.31 314.388 4
 -10 -13 -3 125.004 97.3457 4
 10 13 3 377.115 113.807 5
 10 -13 -3 266.047 136.453 10
 -10 -13 -4 132.177 88.2723 4
 10 13 4 93.5968 93.387 5
 10 -13 -4 -26.2372 107.298 10
 10 13 5 -77.0613 97.2508 5
 10 -13 -5 127.273 118.03 10
 -10 -13 -5 27.5319 107.092 4
 10 -13 5 30.7417 113.108 7
 10 -13 -6 3165.52 285.365 10
 -10 -14 0 63.7247 78.1587 4
 10 -14 0 53.6521 117.278 10
 10 -14 1 2796.39 270.013 10
 -10 -14 -1 3030.84 258.868 4
 -10 -14 1 2589.93 222.621 4
 10 -14 -1 2312.42 257.963 10
 10 -14 2 -24.7075 108.014 10
 10 -14 -2 55.8618 114.219 10
 -10 -14 -2 49.3218 93.3664 4
 10 -14 -3 12459.3 580.667 10
 10 -14 3 11450 514.897 10
 10 14 3 11036.9 485.657 5
 -10 -14 -3 11180.7 533.429 4
 10 14 4 70.0457 90.8208 5
 10 -14 -4 27.5212 109.832 10
 10 14 -4 156.608 129.685 1
 10 14 4 -26.4947 115.827 1
 -10 -14 -4 27.5676 92.0473 4
 10 -14 -5 3060.94 287.805 10
 10 14 5 2729.52 266.516 5
 -10 -15 0 14237 566.073 4
 10 -15 0 14515.4 635.165 10
 -10 -15 -1 120.406 91.1886 4
 10 -15 -1 115.872 112.692 10
 10 -15 1 245.169 135.358 10
 10 15 1 61.4561 125.67 1
 10 15 -2 5284.75 398.177 1
 10 15 2 4614.06 375.559 1
 -10 -15 -2 5746.49 373.17 4
 10 -15 2 5873.38 381.168 10
 10 -15 -2 5550.21 403.579 10
 10 -15 3 24.3435 104.183 10
 10 -15 -3 58.4181 122.257 10
 10 15 -3 115.652 112.465 1
 10 15 3 -58.402 97.5014 1
 -10 -15 -3 81.6879 94.1091 4
 10 15 4 45.9864 89.4381 5
 10 15 -4 136.677 114.415 1
 10 15 4 -27.8262 108.237 1
 10 -16 0 176.39 131.185 10
 10 16 0 130.323 133.249 1
 -10 -16 0 136.24 105.307 4
 10 -16 -1 2351.2 284.811 10
 -10 -16 -1 1939.08 221.431 4
 10 -16 1 2154.73 254.581 10
 10 16 -1 1808.43 256.081 1
 10 16 1 2070.58 272.307 1
 10 -16 2 -27.0673 113.292 10
 11 0 0 -15.1452 63.3913 9
 -11 0 0 12.4086 41.4312 3
 11 0 0 13.042 41.9621 4
 11 0 1 34823.5 779.216 8
 11 0 -1 34049.3 771.133 4
 11 0 1 34306.8 777.872 4
 11 0 -1 33803.1 815.661 9
 -11 0 1 33120.9 748.78 8
 -11 0 -1 35120.9 758.361 3
 11 0 1 33214.8 822.733 9
 11 0 -2 4527.6 257.725 9
 11 0 -2 4699.01 240.679 4
 11 0 2 4064.45 231.533 4
 -11 0 2 4619.92 225.755 8
 11 0 2 4589.07 257.134 8
 11 0 -3 12826.9 412.394 4
 -11 0 3 11811.8 385.861 8
 11 0 3 13251.6 478.518 8
 11 0 3 11836.5 415.846 4
 -11 0 4 10985.9 463.219 9
 11 0 -4 11223.5 462.016 2
 11 0 -4 11432.2 384.933 4
 11 0 4 11568.1 427.429 5
 11 0 4 11365.8 468.388 8
 -11 0 4 11683.7 384.894 8
 11 0 -5 2113.38 157.525 4
 11 0 5 1843.58 179.774 5
 11 0 5 2081.63 213.221 8
 11 0 6 7987.25 446.7 8
 11 0 6 8213.79 385.263 5
 11 0 7 11904.9 591.312 8
 11 0 7 13096.9 519.91 5
 11 0 8 -32.8503 131.1 8
 11 0 8 87.0688 97.1232 5
 11 1 0 -12.9119 55.2582 4
 11 -1 0 26.783 46.2826 4
 11 -1 0 60.5541 63.3633 9
 11 1 0 -15.1474 57.3481 9
 -11 1 0 25.9312 55.4881 3
 -11 -1 0 11.963 41.3456 3
 11 1 1 23624.6 617.36 8
 11 -1 1 24703.7 624.06 4
 11 1 -1 23758.4 603.882 4
 11 -1 -1 23543.4 611.352 4
 11 1 1 23182.7 610.778 4
 -11 -1 1 23105.5 603.06 8
 11 -1 1 22985.8 649.261 9
 11 1 1 23852.4 659.882 9
 -11 1 1 23138.5 613.714 3
 -11 1 -1 24069.4 604.249 3
 11 -1 -1 23692.4 642.881 9
 11 1 -1 22556.5 632.921 9
 11 -1 2 7867.32 338.615 8
 -11 1 2 7937.41 289.112 8
 -11 -1 2 8103.26 320.113 8
 11 1 2 7997.54 347.85 8
 11 -1 -2 8013.47 320.714 4
 11 -1 2 8089.99 323.933 4
 11 1 -2 8012.9 313.3 4
 11 1 2 7639.7 323.306 4
 11 -1 -2 7726.87 343.383 9
 11 1 -2 7228.77 334.428 9
 11 -1 3 -16.4334 68.783 8
 11 1 3 17.3545 74.2706 8
 -11 1 3 30.7139 46.5847 8
 -11 -1 3 12.9304 58.8355 8
 11 1 3 -15.0776 61.6573 5
 11 -1 -3 -13.0121 49.2637 4
 11 -1 3 -27.4519 48.9942 4
 11 1 -3 -12.1322 50.7798 4
 11 -1 4 19565 567.891 5
 11 1 4 20616.7 605.103 5
 -11 1 4 18963.8 638.259 9
 -11 -1 4 19249.7 634.654 9
 11 -1 -4 20040 544.154 4
 11 -1 -4 18951.4 625.449 2
 11 -1 4 20336.9 564.144 4
 -11 -1 4 19293.4 546.513 8
 11 -1 4 19353.1 636.37 8
 11 1 4 20476.9 657.25 8
 11 1 -4 19812.3 525.012 4
 11 -1 5 356.996 114.491 8
 11 -1 5 379.602 93.7618 5
 11 1 5 477.902 108.404 5
 11 -1 -5 378.857 79.8482 4
 -11 -1 5 295.569 86.2557 8
 11 1 5 339.974 114.525 8
 11 1 6 4451.06 286.656 5
 11 -1 6 3994.45 257.778 5
 11 -1 6 4125.84 326.502 8
 11 1 6 4179.92 326.692 8
 11 1 7 5155.49 331.32 5
 11 -1 7 4851.28 308.303 5
 11 -1 7 6034.02 407.633 8
 11 1 7 5656.04 399.117 8
 11 1 8 32.5807 126.734 8
 11 -1 8 131.476 117.329 8
 11 1 8 69.3655 92.2798 5
 -11 -2 0 14.6512 53.908 8
 11 -2 0 30.225 58.7851 9
 11 2 0 15.1299 61.8728 9
 11 -2 0 19.7449 44.0512 8
 -11 2 0 54.4811 47.0751 3
 11 -2 0 27.0737 40.0665 4
 11 2 0 53.2269 42.8161 4
 11 2 1 35048.4 836.137 9
 11 -2 1 33297.9 816.974 9
 -11 -2 1 33570.2 787.488 8
 11 -2 -1 34096.5 783.181 4
 11 2 1 34035.8 789.519 4
 11 2 -1 33212.2 761.522 4
 11 -2 1 35552.2 801.168 4
 11 -2 -1 34691.9 819.441 9
 11 2 -1 34547.1 816.936 9
 -11 2 1 33742.9 797.201 3
 -11 2 -1 33374.1 777.04 3
 11 2 1 33712.1 799.004 8
 -11 -2 2 6755 302.632 8
 11 -2 2 6724.63 299.726 8
 11 2 2 6835.19 326.697 8
 11 2 -2 6853.5 282.761 4
 11 -2 2 6247.55 287.111 4
 11 -2 -2 6299.97 286.425 4
 -11 2 2 6305.6 311.1 3
 11 2 2 6508.18 296.668 4
 11 -2 -2 6459.76 323.5 2
 -11 2 2 6228.53 241.052 8
 11 -2 -2 6147.05 307.83 9
 11 2 -2 6572.51 316.669 9
 11 2 3 3418.27 225.952 5
 11 -2 3 3978.78 223.309 4
 11 2 -3 3892.43 207.294 4
 11 -2 -3 3157.46 237.413 2
 11 2 3 3990.12 259.749 8
 11 -2 3 3752.2 240.253 8
 -11 -2 3 3773.51 227.815 8
 -11 2 4 18130.9 609.28 9
 -11 -2 4 18337.5 609.498 9
 11 -2 4 17121 511.131 5
 11 2 4 17557.9 565.278 5
 -11 -2 4 16981.2 525.413 8
 11 -2 4 17457.8 516.088 4
 11 -2 4 17204.6 589.973 8
 11 2 4 17433.6 608.069 8
 11 -2 -4 16720 584.559 2
 11 2 -4 17437.6 477.367 4
 11 -2 5 2361.29 181.983 5
 11 2 5 2119.41 192.701 5
 11 -2 5 1969.5 170.131 7
 11 -2 5 1739.24 203.919 8
 -11 -2 5 2204.04 181.749 8
 11 2 5 1754.77 213.019 8
 11 2 6 2144.83 243.162 8
 11 -2 6 2086.16 189.383 7
 11 2 6 2131.93 208.162 5
 11 -2 6 1922.87 180.678 5
 11 -2 6 2252.63 242.948 8
 11 2 7 6940.23 441.343 8
 11 -2 7 6712.17 366.222 7
 11 -2 7 6313.51 427.572 8
 11 2 7 6480.41 378.791 5
 11 -2 7 6280.25 336.033 5
 11 2 8 97.5862 126.528 8
 11 -2 8 164.768 134.758 8
 11 2 8 -73.2392 115.278 5
 11 -2 8 45.9514 91.6914 7
 11 -3 0 15.0525 55.3827 9
 11 3 0 -30.1097 63.0129 9
 11 -3 0 -55.7335 78.6373 2
 -11 3 0 43.1306 49.6881 3
 -11 -3 0 -15.578 60.5943 8
 11 -3 0 27.3383 53.3245 8
 11 -3 0 41.9105 39.4224 4
 11 3 0 -13.4505 49.4887 4
 11 -3 -1 11836.9 432.12 2
 11 -3 1 12324.7 447.139 9
 11 3 1 13141.5 458.465 9
 -11 -3 1 12367.5 439.487 8
 11 -3 1 12318.4 423.687 4
 11 3 -1 12841.3 415.04 4
 -11 3 1 12255.3 435.574 3
 11 -3 -1 13200.6 450.134 9
 11 3 -1 13099.4 449.155 9
 -11 -3 2 8811.5 365.107 8
 11 -3 2 8920.08 346.895 8
 11 -3 2 9540.89 360.619 4
 11 3 -2 9525.83 343.23 4
 11 -3 -2 8672.36 382.78 2
 11 3 2 8746.88 380.364 8
 -11 3 2 9451.57 381.198 3
 -11 -3 -2 9119.72 300.946 3
 11 -3 -2 9367.16 380.107 9
 11 3 -2 9844.67 381.387 9
 11 3 3 3921.19 248.753 5
 11 -3 -3 4054.96 264.094 2
 -11 3 3 3627 241.55 3
 -11 -3 3 4089.48 245.394 8
 11 3 3 3993.4 268.656 8
 11 -3 3 3459.56 228.364 8
 11 3 -3 4506.51 223.396 4
 11 -3 3 3430.35 210.643 4
 11 -3 4 30904.1 724.324 5
 11 3 4 30320.9 805.013 5
 11 -3 4 30925.6 723.345 7
 11 3 4 31197.2 868.339 8
 11 -3 4 29497.6 815.444 8
 -11 -3 4 30849.4 779.904 8
 11 -3 -4 30565 841.716 2
 11 -3 4 32724.1 750.172 4
 11 3 -4 30172 686.157 4
 -11 3 4 29534.2 830.242 9
 -11 -3 4 31118.9 838.175 9
 11 -3 5 2385 177.791 5
 11 3 5 2182.83 208.289 5
 11 -3 5 2467.31 190.255 7
 11 3 5 2408.69 239.197 8
 -11 -3 5 2214.86 194.131 8
 11 -3 5 2275.06 225.73 8
 11 -3 6 8143.32 389.553 7
 11 3 6 8982.93 436.556 5
 11 -3 6 8770.49 473.579 8
 11 3 6 9426.4 488.289 8
 11 3 7 4971.27 383.337 8
 11 -3 7 4318.29 299.406 7
 11 -3 7 5099.68 389.908 8
 11 3 7 4239.21 317.985 5
 11 3 8 97.5476 112.378 8
 11 -3 8 23.9751 85.5781 7
 11 -3 8 -33.1647 135.621 8
 11 3 8 -51.301 102.365 5
 11 -3 9 1966.31 235.535 7
 -11 -4 0 -33.1184 57.2308 8
 -11 4 0 122.134 79.4382 3
 11 -4 0 14.0372 66.2832 2
 11 -4 0 -89.6963 82.2353 9
 11 4 0 119.228 80.8972 9
 11 -4 0 -33.3486 44.0147 8
 11 -4 -1 15234 493.913 9
 11 4 -1 14794.5 485.307 9
 11 -4 1 14828.4 477.757 4
 11 -4 -1 15812.4 509.657 2
 11 -4 1 15307.4 458.371 2
 11 -4 1 15880.7 512.508 9
 11 4 1 15305.3 506.901 9
 -11 4 1 14367 493.247 3
 -11 -4 1 15447.8 516.063 8
 11 -4 1 15809.2 434.251 8
 11 -4 -2 972.766 135.24 2
 -11 4 2 952.263 124.7 3
 11 4 2 1229.64 146.482 8
 -11 -4 2 1072.33 141.909 8
 11 -4 2 1091.98 117.761 8
 11 -4 2 1120.57 108.102 2
 11 -4 2 811.603 114.362 4
 11 4 -2 1011.24 112.299 4
 -11 -4 -2 1055.12 128.435 4
 11 4 -2 930.059 122.77 9
 -11 -4 -2 1029.44 95.4317 3
 -11 4 3 5070.15 283.671 3
 11 -4 3 5546.56 285.334 8
 11 4 3 4698.51 293.205 8
 -11 -4 3 4791.78 276.471 8
 11 -4 3 4972.44 240.373 7
 11 -4 -3 4397.59 219.96 7
 11 4 -3 4980.45 239.35 4
 11 -4 3 4740.44 251.744 4
 -11 -4 -3 5432.3 290.641 4
 11 4 3 4914.61 283.04 5
 11 -4 -3 4906.94 295.698 2
 11 4 -4 21536.8 530.632 4
 11 4 4 19959 682.219 8
 -11 4 4 19854.3 628.15 3
 11 -4 4 20711.9 544.775 5
 11 4 4 21504.1 659.742 5
 11 -4 4 20934.2 567.993 4
 -11 4 4 21004.6 663.283 9
 -11 -4 4 19709 642.521 9
 -11 -4 4 20047.1 619.36 8
 11 -4 4 19798.2 566.346 7
 11 -4 4 20207.9 641.737 8
 -11 -4 -4 20977.2 635.39 4
 11 -4 -4 20343.2 659.345 2
 11 -4 5 970.58 158.849 8
 -11 -4 -5 636.615 115.117 4
 -11 4 5 700.142 121.811 3
 11 -4 5 686.725 114.349 3
 11 4 5 601.809 130.969 8
 -11 -4 5 750.068 130.905 8
 11 -4 5 625.243 115.021 7
 11 4 5 571.631 121.172 5
 11 -4 -5 462.373 102.622 1
 -11 4 6 2116.27 212.456 3
 11 -4 6 2142.53 202.41 7
 11 4 6 2029.74 237.867 8
 11 4 6 2504.62 241.006 5
 11 -4 7 5388.84 347.916 7
 11 4 7 5911.5 374.361 5
 11 4 7 5491.13 404.878 8
 -11 4 7 6263.15 362.509 3
 11 -4 8 49.8659 99.5109 7
 11 4 8 128.779 107.504 8
 11 -4 8 132.587 121.964 8
 -11 4 8 22.1668 88.4728 3
 11 4 8 214.599 112.285 5
 11 -5 0 -29.5384 68.4827 9
 11 5 0 -14.6854 66.8211 9
 11 -5 0 27.9101 57.0668 2
 -11 -5 0 -17.5735 71.8639 8
 11 -5 1 19569.2 564.93 4
 -11 -5 -1 18256.8 557.657 4
 11 -5 1 18935.8 569.416 9
 11 5 1 17754.7 554.443 9
 -11 -5 -1 19646.8 621.988 8
 11 -5 -1 19122.2 559.172 9
 11 5 -1 19170.7 554.671 9
 11 -5 1 18681.5 479.839 8
 -11 -5 1 19852.7 607.624 8
 11 -5 1 19084.7 516.479 2
 11 -5 -1 19172.7 576.094 2
 -11 5 1 19628.7 590.071 3
 11 5 2 14302.4 518.467 8
 11 -5 -2 14406.8 508.192 2
 11 -5 2 14350.4 469.491 4
 -11 -5 -2 14204.7 493.58 4
 -11 5 2 15688.5 519.174 3
 11 -5 2 14041.6 439.843 8
 -11 -5 2 15029.2 520.104 8
 11 -5 -3 307.342 111.272 2
 -11 5 3 263.469 86.0873 3
 -11 -5 -3 500.994 104.753 4
 11 -5 3 561.882 93.1818 4
 11 -5 3 433.022 95.8256 8
 11 5 3 356.656 106.281 8
 -11 -5 3 626.182 122.797 8
 11 -5 -3 629.612 91.9029 7
 11 5 3 517.997 104.716 5
 11 -5 4 23815.9 655.179 7
 -11 5 4 23809.7 706.739 3
 11 -5 4 23957.7 673.962 3
 11 5 4 24629.3 726.497 5
 11 -5 -4 24568.5 638.849 7
 11 -5 4 23757.7 667.559 1
 11 -5 4 22577.6 697.531 8
 11 -5 -4 23272.2 662.253 1
 -11 -5 -4 24810.6 713.864 4
 -11 -5 4 24317.5 707.828 8
 11 -5 4 24365.6 624.545 4
 11 5 4 22973.3 744.483 8
 11 -5 -5 1958.66 185.318 10
 11 -5 -5 2291.44 191.728 1
 -11 -5 -5 2385.5 213.915 4
 -11 5 5 2393.58 213.094 3
 11 5 5 2188.33 218.813 5
 11 -5 5 2145.51 198.498 7
 11 5 5 2481.53 246.621 8
 -11 -5 -6 4579.62 296.816 4
 11 5 6 4834.44 336.4 5
 11 -5 6 4960.19 310.731 7
 11 5 6 4480.18 344.534 8
 -11 5 6 4595.46 302.995 3
 -11 -5 -7 3725.89 270.532 4
 11 5 7 3046 293.646 5
 11 5 7 3701.86 331.265 8
 11 -5 7 3695.28 298.387 7
 -11 5 7 4142.8 297.714 3
 11 5 8 55.8643 105.751 5
 11 5 8 64.3179 125.09 8
 11 -5 8 -52.1044 109.043 7
 -11 -6 0 14.9396 46.1828 4
 11 -6 0 -14.1041 67.7783 2
 11 -6 0 58.1892 68.6922 9
 11 6 0 57.6392 70.431 9
 -11 -6 0 18.6364 74.3742 8
 11 -6 1 22595.2 572.241 2
 -11 -6 1 21721 666.235 8
 11 -6 1 21795.3 619.839 9
 11 6 1 22229.4 624.26 9
 11 -6 -1 22860.4 641.03 2
 -11 -6 -1 23254.7 693.318 8
 11 -6 -1 21948.8 607.257 9
 11 6 -1 20941.5 593.29 9
 -11 -6 -1 23178.5 644.144 4
 11 -6 -2 3181.82 234.058 1
 11 -6 2 3327.87 237.175 1
 11 -6 2 3657.79 225.974 4
 11 -6 -2 3276.27 236.565 2
 11 -6 2 3117.9 223.272 9
 11 6 2 3478.24 232.219 9
 11 -6 2 2983.69 195.664 8
 -11 -6 2 3083.82 236.434 8
 11 6 2 3328.44 232.525 5
 -11 -6 -2 3378.21 229.27 4
 -11 6 2 3085.77 225.951 3
 -11 6 3 4846.15 294.606 3
 11 -6 -3 5507.86 306.444 1
 11 -6 3 5377.49 302.064 1
 11 -6 3 5268.33 279.356 8
 -11 -6 3 5552.09 319.037 8
 11 -6 -3 5871.73 335.487 2
 11 6 3 5180.21 304.888 5
 11 6 3 5424.89 331.442 8
 -11 -6 -3 5003.95 303.867 4
 11 -6 3 5175.99 271.944 4
 11 -6 -4 11936.3 435.515 7
 11 6 4 12232.3 528.712 8
 11 -6 -4 12451.4 465.695 1
 11 -6 4 12764.1 469.009 1
 11 -6 4 12479.6 424.845 4
 -11 -6 -4 12856.8 502.997 4
 11 -6 4 11934.7 454.994 7
 -11 6 4 12787.6 493.37 3
 11 -6 4 12014.9 464.348 3
 11 6 4 11976 499.832 5
 11 6 5 1414.91 180.676 5
 -11 -6 -5 1975.23 195.33 4
 11 -6 -5 2090.48 191.208 10
 -11 6 5 1709.49 184.019 3
 11 -6 5 1506.79 175.561 7
 11 6 5 1089.91 182.34 8
 11 -6 -5 1703.06 171.285 1
 11 -6 -5 1651.3 169.989 7
 11 6 6 3179.82 299.324 8
 11 6 6 3251.85 282.423 5
 -11 6 6 3105.35 253.793 3
 -11 -6 -6 3527.43 267.329 4
 11 -6 6 2934.22 256.357 7
 11 6 7 7537.31 463.939 8
 11 6 7 6474.42 419.91 5
 -11 -6 -7 6636.85 371.924 4
 -11 6 7 6772.22 375.403 3
 11 -6 7 6298.62 390.824 7
 11 6 8 86.8296 112.605 5
 11 -6 8 218.182 121.709 7
 11 6 8 221.295 129.299 8
 -11 -7 0 15.6812 64.1256 4
 11 -7 0 -28.8951 71.7823 2
 11 -7 0 -19.0241 83.1671 1
 11 7 0 28.1437 68.7786 9
 11 -7 0 14.2326 67.2053 9
 -11 -7 0 19.6705 76.5127 8
 -11 -7 -1 10782.6 465.583 8
 11 -7 -1 12101.9 478.294 1
 11 -7 1 11464.5 461.745 1
 -11 -7 -1 11469.8 441.626 4
 11 -7 -1 12148.7 455.02 2
 11 -7 1 11791.5 392.358 2
 -11 -7 1 11771.6 479.311 8
 11 -7 -1 10561.6 396.652 9
 11 7 -1 11325 402.264 9
 11 -7 1 11566.2 420.987 9
 11 7 1 11419.2 418.801 9
 11 7 2 2421 205.752 5
 -11 -7 2 2595.15 223.306 8
 -11 -7 -2 2683.18 221.53 4
 11 7 2 2315.76 195.614 9
 11 -7 2 2524.79 202.864 9
 11 -7 -2 2337.03 214.887 1
 11 -7 2 2262.56 206.296 1
 -11 7 2 2268.31 210.761 3
 11 -7 2 2785.14 201.799 4
 11 -7 -2 2984.46 238.519 2
 11 7 3 250.646 89.5028 5
 11 -7 -3 203.406 97.7155 1
 11 -7 3 199.763 85.8584 1
 11 -7 -3 391.368 121.057 10
 11 -7 3 303.278 85.6888 8
 11 -7 3 446.868 87.2681 4
 -11 -7 -3 257.226 96.8049 4
 -11 7 3 491.618 109.434 3
 11 -7 -4 13301.7 515.45 10
 11 -7 4 13472.8 473.285 10
 11 7 4 13330 533.012 5
 11 -7 4 13352.2 446.8 4
 -11 -7 -4 13751.6 537.273 4
 11 7 4 12952 551.537 8
 11 -7 4 13372.9 503.68 7
 11 -7 -4 13385.6 479.837 7
 11 -7 -4 13563.7 496.746 1
 11 -7 4 12880.2 484.114 1
 -11 7 4 13311.1 513.566 3
 11 7 5 101.261 95.8662 8
 -11 7 5 241.938 96.9092 3
 -11 -7 -5 221.848 88.5592 4
 11 -7 -5 95.8297 85.5405 10
 11 -7 5 168.84 90.3455 7
 11 7 5 93.3145 85.8587 5
 -11 7 6 3640.42 275.265 3
 -11 -7 -6 4245.11 301.966 4
 11 7 6 4282.77 326.957 5
 11 7 6 4233.44 339.312 8
 11 -7 -6 4514.55 288.977 10
 11 -7 6 3729.59 297.726 7
 11 7 7 4149.07 349.847 8
 -11 -7 -7 4582.32 318.719 4
 11 -7 7 4617.13 344.946 7
 11 7 7 4407.41 351.651 5
 11 7 8 62.0222 129.8 8
 -11 -7 -8 22.0532 76.2196 4
 11 8 0 -81.6446 69.7561 9
 11 -8 0 -40.9922 60.9679 9
 11 -8 0 -39.9058 90.7902 1
 11 -8 0 99.8261 100.785 10
 -11 -8 0 -41.6014 74.2483 8
 -11 -8 0 82.4181 79.2135 4
 -11 -8 -1 25962.2 724.575 4
 -11 -8 1 25787.3 672.483 4
 -11 -8 -1 24091.8 752.376 8
 -11 -8 1 25002 751.329 8
 11 -8 -1 23703.1 732.123 10
 11 -8 1 22765.2 709.011 10
 11 -8 1 23596.9 639.667 9
 11 8 1 24436.8 647.891 9
 11 8 1 25077 694.763 5
 11 -8 -1 23883.2 730.09 1
 11 -8 1 24405.9 732.373 1
 11 -8 -1 23127.6 677.293 2
 11 -8 -1 24244.3 635.227 9
 11 8 -1 24934.2 636.423 9
 11 -8 -2 7093.41 364.379 2
 11 8 2 7364.93 362.097 5
 11 -8 -2 7575.41 382.501 1
 11 -8 2 6488.81 357.611 1
 11 8 2 7099.81 329.116 9
 11 -8 2 6530.41 318.14 9
 11 -8 -2 7552.92 387.623 10
 11 -8 2 7446.79 365.349 10
 -11 -8 -2 7429.13 373.498 4
 11 -8 -3 3536.63 264.932 10
 11 -8 3 3625.31 249.972 10
 11 -8 3 3475.64 223.483 4
 -11 -8 -3 2973.47 244.473 4
 11 8 3 3744.66 266.181 5
 -11 8 4 7511.18 379.451 3
 11 -8 -4 6499.44 362.978 10
 11 -8 4 7305.89 344.642 10
 -11 -8 -4 7488.99 395.332 4
 11 8 4 7719.18 427.828 8
 11 8 4 7079.78 389.217 5
 -11 -8 -5 1767.79 204.905 4
 11 -8 -5 1566.69 184.55 10
 11 -8 5 1358.96 181.971 7
 -11 8 5 1163.88 161.24 3
 11 8 5 1402.84 191.754 5
 11 8 6 2261.77 253.654 5
 11 8 6 2598.21 275.723 8
 11 -8 6 2653.56 262.795 7
 11 -8 -6 2638.82 226.703 10
 -11 8 6 2165.38 218.926 3
 -11 -8 -6 2761.21 260.738 4
 -11 -8 -7 6788.94 397.024 4
 11 8 7 6657.71 438.541 5
 11 -8 7 7251 436.448 7
 11 8 7 6431.78 438.424 8
 -11 -9 0 70.2065 58.6054 4
 11 9 0 -12.9995 51.8801 9
 11 -9 0 84.6852 80.1555 10
 11 -9 -1 11411.7 490.923 10
 11 -9 1 11927.3 491.878 10
 11 9 1 11698.7 454.464 5
 -11 -9 1 12082.8 440.665 4
 11 9 1 10722.3 395.909 9
 -11 -9 -1 11749.3 470.955 4
 11 -9 -2 5345.29 337.616 10
 11 -9 2 6012.23 335.414 10
 11 9 2 5308.3 279.315 9
 11 9 2 5268.21 310.49 5
 -11 -9 -2 5771.55 331.437 4
 11 -9 3 15.8705 60.0923 4
 -11 -9 -3 106.976 81.0069 4
 11 9 3 185.735 99.177 5
 11 -9 3 56.1934 72.8647 10
 11 -9 -3 66.0609 85.6579 10
 11 9 3 97.6461 78.2123 9
 11 -9 4 12091.9 465.879 10
 11 -9 -4 12335.3 519.288 10
 11 9 4 11741.2 514.786 5
 -11 -9 -4 11427.3 514.951 4
 11 -9 -5 624.179 134.542 10
 11 9 5 211.872 108.42 8
 11 -9 5 290.747 110.362 7
 11 9 5 298.776 115.559 5
 -11 -9 -5 477.735 106.698 4
 11 9 6 2460.08 266.228 8
 11 -9 6 2475.98 257.073 7
 11 -9 -6 2505.97 233.367 10
 11 9 6 2918.07 281.116 5
 -11 -9 -6 2156.25 235.035 4
 -11 -9 -7 3120.55 285.593 4
 11 9 7 3552.43 328.178 8
 11 -9 7 3932.36 336.525 7
 11 9 7 3615.55 327.537 5
 11 10 0 -16.6936 64.9349 5
 -11 -10 0 75.1 60.4093 4
 11 -10 0 22.3728 82.3177 10
 -11 -10 -1 8939.44 417.18 4
 11 -10 1 9591.63 446.628 10
 11 -10 -1 8664.96 436.442 10
 -11 -10 1 8621.4 379.44 4
 11 10 1 7752.77 375.218 5
 11 -10 2 1311.68 170.056 10
 11 -10 -2 1257.53 175.868 10
 11 10 2 1061.06 149.987 5
 -11 -10 -2 1146.03 157.027 4
 11 -10 3 3281.78 252.411 10
 11 -10 -3 4187.65 309.299 10
 -11 -10 -3 3291.1 266.047 4
 11 10 3 3588.37 271.501 5
 11 -10 -4 8667.46 443.348 10
 11 -10 4 8458.07 394.636 10
 11 10 4 8469.79 442.108 5
 -11 -10 -4 8937.1 453.016 4
 -11 -10 -5 805.672 165.468 4
 11 -10 -5 913.282 163.369 10
 11 -10 5 752.427 167.323 7
 11 10 5 718.368 157.344 5
 11 -10 -6 2660.73 245.742 10
 11 -10 6 2401.1 265.639 7
 11 10 6 2871.09 285.359 5
 -11 -10 -6 2523.49 254.751 4
 11 11 0 134.836 73.6852 5
 11 -11 0 23.7019 87.209 10
 -11 -11 0 -19.9906 71.3584 4
 -11 -11 -1 7064.16 376.761 4
 11 11 -1 6198.99 313.779 5
 11 -11 1 6271.64 371.566 10
 11 -11 -1 6976.65 403.238 10
 11 11 1 6606.5 348.467 5
 -11 -11 1 7595.06 358.085 4
 11 11 2 4699.86 302.669 5
 -11 -11 -2 5156.45 335.413 4
 11 -11 2 5507.91 341.964 10
 11 -11 -2 5314.97 356.306 10
 -11 -11 2 4972.4 277.378 4
 -11 -11 -3 1190.1 171.648 4
 11 11 3 759.07 141.386 5
 11 -11 -3 620.142 145.63 10
 11 -11 3 940.911 152.04 10
 11 11 4 13732 573.664 5
 11 -11 -4 14031.4 590.486 10
 11 -11 4 13965.6 530.598 10
 -11 -11 -4 13666.4 592.094 4
 -11 -11 -5 1051.4 174.591 4
 11 -11 -5 1250.37 185.185 10
 11 11 5 1416.27 208.556 5
 11 -11 5 717.638 173.058 7
 11 11 6 3314.57 313.636 5
 11 -11 6 2993.36 312.656 7
 11 -11 -6 3101.19 275.402 10
 -11 -11 -6 4087.5 323.791 4
 -11 -12 0 -20.8245 71.9747 4
 11 -12 0 100.555 86.8849 10
 11 12 0 84.3747 69.0101 5
 11 -12 1 8537.57 442.822 10
 11 -12 -1 8227.47 451.845 10
 -11 -12 -1 8039.85 410.314 4
 -11 -12 1 7348.81 367.442 4
 11 12 1 7576.94 372.511 5
 -11 -12 -2 1552.11 193.546 4
 11 12 2 1433.64 178.111 5
 11 -12 2 1586.78 200.896 10
 11 -12 -2 1731.15 216.875 10
 -11 -12 -3 902.289 163.379 4
 11 12 3 814.456 154.004 5
 11 -12 3 1192.73 181.147 10
 11 -12 -3 1052.51 186.855 10
 11 12 4 8424.2 448.923 5
 11 -12 -4 8629.06 470.73 10
 -11 -12 -4 8532.77 470.938 4
 -11 -12 -5 631.243 147.234 4
 11 -12 -5 579.455 151.093 10
 11 12 5 798.698 166.557 5
 11 -12 5 670.846 162.803 7
 11 -12 -6 452.365 134.517 10
 -11 -13 0 108.097 77.1762 4
 11 -13 0 26.645 100.882 10
 11 -13 -1 4150 335.45 10
 -11 -13 -1 3976.63 302.349 4
 -11 -13 1 3791.12 269.317 4
 11 13 1 4012.33 272.561 5
 11 -13 2 3462.47 293.375 10
 11 -13 -2 3239.06 305.91 10
 -11 -13 -2 3529.51 292.359 4
 11 13 2 2941.34 244.058 5
 11 -13 3 1459.91 190.377 10
 11 -13 -3 1384 216.086 10
 11 13 3 1237.63 180.573 5
 -11 -13 -3 1154.8 182.304 4
 -11 -13 -4 9040.96 492.866 4
 11 13 4 8112.52 446.536 5
 11 -13 -4 7673.1 460.101 10
 11 -13 5 457.91 163.649 7
 11 13 5 612.858 157.933 5
 11 -13 -5 683.122 164.321 10
 11 -14 0 196.167 132.328 10
 -11 -14 0 -22.5056 77.783 4
 11 -14 1 6863.03 417.855 10
 11 -14 -1 5977.85 407.755 10
 -11 -14 -1 6123.05 381.644 4
 -11 -14 1 6480.17 356.292 4
 11 -14 2 1465.52 206.322 10
 11 -14 -2 1539.8 224.042 10
 -11 -14 -2 1620.24 205.099 4
 11 14 3 1680.07 199.639 5
 11 -14 3 1713.19 220.84 10
 11 -14 -3 1735.59 239.141 10
 -11 -14 -3 1664.87 220.452 4
 11 14 4 3138.22 279.878 5
 11 -14 -4 3571.99 318.091 10
 11 14 -4 2932.82 306.023 1
 11 14 4 3269.63 303.059 1
 -11 -15 0 92.8206 97.1433 4
 11 -15 0 203.926 135.094 10
 11 -15 1 5446.59 391.785 10
 11 -15 -1 5466.16 395.848 10
 -11 -15 -1 5030.92 347.776 4
 11 -15 -2 1842.68 253.2 10
 11 -15 2 1952.41 238.147 10
 11 -15 3 124.627 113.428 10
 -11 -16 0 -23.8692 85.2005 4
 -12 0 0 87025.5 1572.69 3
 12 0 0 86433 1643.05 9
 12 0 0 86065.5 1580.31 4
 12 0 -1 50.6101 63.8735 9
 12 0 1 -17.7043 83.6017 9
 -12 0 1 44.7085 51.5106 3
 -12 0 -1 106.563 55.7576 3
 12 0 1 84.7138 60.428 8
 12 0 1 43.8182 56.8179 4
 12 0 -1 42.7613 52.4487 4
 -12 0 2 8755.13 334.41 8
 12 0 2 8612.07 371.62 8
 12 0 -2 8610.33 383.286 9
 12 0 -2 9658.89 362.951 4
 12 0 2 9098.29 371.122 4
 12 0 3 330.177 103.681 8
 -12 0 3 453.114 85.7273 8
 12 0 -3 450.432 88.1102 4
 12 0 3 382.436 90.7282 4
 12 0 4 -33.762 70.6566 5
 12 0 -4 41.2932 49.1319 4
 12 0 4 41.8323 76.9573 8
 12 0 5 71.7413 106.718 8
 12 0 5 199.626 91.632 5
 12 0 6 8805.03 414.172 5
 12 0 6 8498.56 479.472 8
 12 0 7 318.359 108.886 5
 12 0 7 304.6 143.896 8
 12 0 8 7612.01 421.425 5
 12 0 8 9132.28 540.356 8
 12 -1 0 850.969 147.433 9
 12 1 0 613.267 123.718 9
 12 1 0 432.119 88.4276 4
 12 -1 0 484.355 91.0419 4
 -12 -1 0 579.511 97.9806 3
 -12 1 0 467.951 102.186 3
 12 1 1 5991.6 296.765 8
 12 -1 1 5774.01 275.066 8
 -12 -1 -1 6065.99 273.996 3
 -12 1 1 6247.94 304.986 3
 -12 1 -1 6621.12 299.652 3
 12 -1 -1 6107.35 316.533 9
 12 1 -1 6067.22 317.296 9
 12 1 1 5969.39 324.703 9
 12 -1 1 6136.16 323.04 9
 -12 -1 1 6288.09 295.411 8
 12 1 1 7247.54 319.569 4
 12 -1 1 6343.86 299.696 4
 12 1 -1 6128.92 286.714 4
 12 -1 -1 6713.2 311.183 4
 -12 1 2 591.117 104.909 3
 -12 1 2 591.28 91.6294 8
 12 1 2 500.871 95.1059 4
 12 -1 -2 600.643 95.468 4
 12 -1 2 444.384 88.0014 4
 12 1 -2 580.636 93.4412 4
 12 -1 -2 496.041 103.795 9
 12 1 -2 443.409 104.603 9
 12 1 2 713.519 120.53 8
 12 -1 2 711.437 118.96 8
 -12 -1 2 428.529 87.5479 8
 12 -1 3 27919.5 710.454 4
 12 1 -3 26837.2 671.879 4
 12 -1 -3 27657.3 694.231 4
 12 -1 -3 24965.6 749.495 2
 -12 -1 3 27688.2 690.337 8
 12 -1 3 27328.4 754.704 8
 12 1 3 27790.1 777.347 8
 12 -1 4 843.15 144.841 8
 12 1 4 828.977 148.479 8
 -12 -1 4 557.445 101.729 8
 12 1 4 637.573 122.823 5
 12 -1 4 689.99 115.874 5
 12 -1 -4 835.172 112.716 4
 12 1 -4 758.713 103.576 4
 12 -1 -5 20529 573.332 4
 12 1 5 21105.8 660.17 5
 12 -1 5 21125.8 630.88 5
 12 -1 5 19858 709.975 8
 12 1 5 20325.7 719.174 8
 12 1 6 683.66 134.823 5
 12 -1 6 591.282 121.428 5
 12 1 6 384.217 138.765 8
 12 -1 6 649.2 167.425 8
 12 1 7 1775.45 209.209 5
 12 -1 7 2109.8 267.321 8
 12 1 7 2120.2 268.624 8
 12 -1 7 1939.78 197.349 5
 12 -1 8 -33.6558 134.316 8
 12 1 8 236.441 138.13 8
 12 1 8 71.7178 92.9921 5
 12 2 0 32871.9 780.792 4
 12 -2 0 33258.2 803.492 4
 12 -2 0 32190.9 819.017 9
 12 2 0 30929 809.525 9
 -12 2 0 31644.7 784.219 3
 -12 -2 0 32316.4 750.126 3
 12 -2 1 35.2656 73.8058 9
 12 2 1 105.977 81.9028 9
 12 -2 -1 134.564 71.988 9
 12 2 -1 83.863 74.839 9
 -12 -2 -1 84.6971 58.1484 3
 -12 2 1 63.6211 53.1102 3
 -12 -2 1 30.6467 65.5813 8
 12 -2 1 12.7015 63.1104 8
 12 2 1 95.1132 70.7325 8
 12 2 1 -15.0359 61.4901 4
 12 -2 -1 30.032 58.4116 4
 12 -2 1 -14.9656 49.9729 4
 12 2 -1 56.5362 48.853 4
 -12 2 -1 89.5862 65.2766 3
 12 -2 -2 22579.2 616.538 4
 12 -2 -2 21568.2 651.162 2
 12 -2 2 22176.3 617.74 8
 -12 -2 2 21067.8 606.458 8
 12 2 2 22316 656.283 8
 -12 2 2 21070 629.91 3
 -12 -2 -2 21690 546.471 3
 12 2 -2 21654.8 584.928 4
 12 -2 2 22393.5 614.791 4
 12 -2 -2 21385.4 636.84 9
 12 2 -2 21494 637.858 9
 12 -2 -3 -19.2441 101.596 2
 -12 -2 3 -15.3627 78.7542 8
 12 2 3 19.2588 78.7569 8
 12 -2 3 69.705 85.1752 8
 -12 2 3 54.1035 70.1508 3
 12 2 3 17.3403 70.9115 5
 12 2 -3 39.3897 54.958 4
 12 -2 3 74.6861 66.6488 4
 12 -2 -3 89.858 66.8233 4
 12 2 4 43.843 89.6444 8
 -12 -2 4 78.0904 69.6855 8
 12 -2 4 40.441 80.6957 8
 12 -2 4 30.0239 56.8355 4
 12 2 -4 12.5768 54.9824 4
 12 -2 -4 -14.848 53 4
 12 -2 4 30.3813 63.5819 5
 12 2 4 18.5439 72.1311 5
 -12 -2 5 163.176 74.2747 8
 12 -2 5 46.9701 91.3719 8
 12 2 5 269.655 104.93 8
 12 -2 5 129.236 87.7097 5
 12 2 5 180.77 85.9817 5
 12 -2 -5 116.343 63.6078 4
 12 -2 6 5848.33 312.168 5
 12 2 6 5952.62 353.719 5
 12 -2 6 5669.73 389.527 8
 12 2 6 6030.89 405.54 8
 12 2 7 189.062 111.612 5
 12 2 7 216.493 135.221 8
 12 -2 7 60.8994 138.567 8
 12 2 8 12257.4 561.673 5
 12 -2 8 11826.6 629.629 8
 12 2 8 12687.8 650.761 8
 12 -3 0 537.503 105.608 2
 12 -3 0 507.05 100.408 9
 12 3 0 540.695 116.129 9
 -12 3 0 609.972 100.63 3
 12 -3 0 696.191 103.663 4
 12 3 0 802.187 112.024 4
 -12 -3 0 633.139 118.587 8
 12 3 -1 4041.91 253.835 9
 12 -3 -1 4165.41 258.258 9
 12 -3 1 3799.47 226.395 2
 12 -3 -1 3888.9 251.302 2
 -12 -3 -1 3950.86 210.366 3
 -12 3 1 3533.99 236.669 3
 12 -3 1 4039.68 257.571 9
 12 3 1 3533.25 247.051 9
 -12 -3 1 3779.59 242.197 8
 12 3 -1 3982.86 230.453 4
 12 -3 1 4514.59 261.396 4
 12 -3 -1 4090.78 244.142 4
 -12 3 2 554.455 107.413 3
 12 -3 2 585.973 95.1784 2
 12 -3 -2 583.801 117.663 2
 12 -3 -2 784.74 127.612 9
 12 3 -2 658.426 114.016 9
 12 3 2 432.827 100.813 8
 12 -3 2 447.762 94.1672 8
 -12 -3 2 573.229 104.671 8
 12 3 -2 563.041 94.4601 4
 12 -3 2 649.115 107.213 4
 12 3 3 41984.4 1020.85 8
 12 -3 3 41488.9 968.557 8
 -12 -3 3 40309.1 950.047 8
 -12 3 3 41090.8 984.215 3
 12 3 3 40323 979.085 5
 12 -3 -3 40440 1000.62 2
 12 3 -3 41403.4 888.224 4
 12 -3 3 41728.7 924.284 4
 12 3 -4 2002.99 154.393 4
 12 -3 4 2203.38 179.233 4
 -12 3 4 1593.59 177.567 3
 -12 -3 4 1900.69 179.239 8
 12 -3 4 1923.47 204.807 8
 12 3 4 2095.98 216.863 8
 12 -3 4 1816.94 161.155 5
 12 3 4 1880.86 192.962 5
 12 -3 5 11089.9 420.101 5
 12 3 5 11427.3 491.378 5
 12 3 5 12097.4 548.171 8
 12 -3 5 11300.9 509.965 8
 -12 -3 5 12483.8 471.084 8
 12 -3 6 565.719 146.348 8
 12 3 6 446.844 147.56 8
 12 3 6 343.086 113.799 5
 12 -3 7 2128.5 270.876 8
 12 3 7 2715.04 299.842 8
 12 3 7 2734.1 258.166 5
 12 3 8 185.251 122.713 5
 12 -3 8 33.4744 130.208 8
 12 3 8 -33.5768 140.539 8
 -12 -4 0 48707.8 1119.36 8
 12 -4 0 50977.5 1079.6 2
 12 -4 0 49951 1084.14 4
 -12 4 0 52704.1 1121.19 3
 12 -4 0 51302.9 1109.28 9
 12 4 0 49856.6 1098.44 9
 12 -4 -1 4104.7 261.753 2
 12 -4 1 4004.28 230.311 2
 -12 4 1 4206.46 260.993 3
 -12 -4 -1 4444.65 219.802 3
 12 -4 1 3953.86 243.257 4
 -12 -4 1 4299.65 269.606 8
 12 -4 -1 4072.91 254.66 9
 12 4 -1 4481.77 265.873 9
 12 -4 1 4599.25 274.838 9
 12 4 1 4347.62 272.653 9
 -12 4 2 13770.4 498.568 3
 -12 -4 2 12900.6 478.365 8
 12 -4 2 13393 443.238 8
 12 4 -2 13469.7 481.876 9
 12 4 -2 13997.1 446.662 4
 12 -4 2 13720.4 467.072 4
 12 -4 2 12585.2 492.081 9
 12 4 2 12468.7 483.573 9
 12 4 2 12696.6 497.645 8
 12 -4 -2 13263.6 495.482 2
 12 4 3 186.056 104.365 8
 -12 -4 3 143.431 86.1682 8
 12 -4 3 116.785 89.3369 8
 -12 4 3 56.5987 84.1884 3
 12 -4 -3 99.4359 100.399 2
 12 4 -3 13.0499 53.382 4
 12 -4 3 211.97 74.015 4
 12 4 3 75.1525 80.4172 5
 -12 4 4 119.549 77.5023 3
 12 -4 4 -40.1384 60.8791 5
 12 -4 4 -14.8267 47.7046 4
 12 -4 4 39.7797 73.1811 8
 -12 -4 4 73.3912 80.2107 8
 12 4 4 45.5735 76.0832 8
 12 4 4 -20.2012 74.3264 5
 12 4 5 569.175 123.775 5
 12 -4 -5 580.528 110.783 1
 -12 4 5 679.436 125.901 3
 12 4 5 331.213 113.921 8
 12 -4 5 560.205 130.293 8
 12 -4 6 7525.08 439.745 8
 12 4 6 6582.5 431.768 8
 -12 4 6 7305.63 397.459 3
 12 4 6 7295.91 409.895 5
 12 4 7 468.501 139.538 5
 12 4 7 529.78 173.813 8
 12 -4 7 302.921 135.343 8
 -12 4 7 794.356 147.592 3
 -12 4 8 8358.69 438.926 3
 12 -4 8 8588.84 530.633 8
 12 4 8 8635.93 537.061 8
 12 4 8 7850.1 467.255 5
 12 -5 0 412.873 101.361 2
 12 -5 0 331.808 91.4412 9
 12 5 0 479.062 103.347 9
 -12 -5 0 458.891 113.324 8
 12 -5 1 5694.45 273.074 2
 12 -5 -1 5029.09 290.564 2
 -12 -5 -1 4941.88 232.578 3
 -12 5 1 5108.06 296.806 3
 12 -5 1 5027.79 291.805 9
 12 5 1 5316.17 299.435 9
 -12 -5 1 5223.33 308.163 8
 12 -5 -1 4886.52 282.471 9
 12 5 -1 5560.66 296.544 9
 12 -5 1 5440.63 292.4 4
 12 -5 2 905.996 122.396 4
 -12 -5 -2 818.819 123.779 4
 12 -5 -2 1011.94 153.858 2
 12 -5 2 1070.53 158.558 9
 12 5 2 821.875 137.992 9
 -12 -5 2 1174.61 151.814 8
 12 -5 2 1221.21 133.498 8
 -12 5 2 877.937 137.107 3
 -12 -5 -3 16297.2 569.257 4
 12 5 3 17419.6 617.516 8
 12 5 3 16349.4 577.571 5
 -12 5 3 16564.7 578.39 3
 12 -5 3 16311.7 532.737 8
 -12 -5 3 16833.2 577.24 8
 12 -5 3 16774.8 526.936 4
 12 5 4 -20.9953 85.8612 5
 12 -5 4 71.2151 72.811 1
 12 -5 -4 17.5558 82.9023 1
 12 -5 4 59.1928 51.1522 4
 -12 -5 -4 79.3134 72.9602 4
 12 -5 4 157.462 89.5645 8
 12 -5 4 93.8357 65.4653 7
 -12 5 4 40.907 70.6953 3
 12 5 4 282.468 109.151 8
 12 -5 5 22815.1 747.168 8
 -12 5 5 21475.1 705.887 3
 12 5 5 21292.2 723.055 5
 12 5 5 21448.8 760.13 8
 -12 -5 -5 21536 694.652 4
 12 -5 5 21362.5 654.93 7
 12 -5 6 20.4479 81.603 7
 12 -5 6 -80.5197 112.34 8
 12 5 6 -28.4545 95.0074 8
 -12 5 6 89.9111 87.4324 3
 12 5 6 49.8409 88.9525 5
 12 -5 7 1622.19 198.25 7
 -12 5 7 1641.1 200.943 3
 12 -5 7 1243.92 207.125 8
 12 5 7 1428.61 227.699 8
 12 5 7 1167.77 193.357 5
 12 -5 8 231.949 132.24 8
 12 5 8 -28.7265 111.742 5
 -12 -6 0 46308 1091.05 8
 12 6 0 45016.1 1009.91 9
 12 -6 0 46711.2 1004.51 2
 12 -6 0 43417.8 1007.66 9
 -12 -6 1 160.768 93.1893 8
 12 -6 -1 32.3019 90.0135 9
 12 6 -1 127.144 80.236 9
 12 -6 1 187.262 97.2796 9
 12 6 1 186.493 96.8801 9
 12 -6 1 16.853 62.018 4
 -12 -6 -1 140.167 79.7317 4
 12 -6 1 52.5305 60.905 2
 12 -6 -1 52.2902 80.829 2
 12 -6 -2 9729.3 433.904 1
 12 -6 2 9765.79 432.771 1
 12 -6 -2 10556 444.923 2
 -12 6 2 10019.5 442.96 3
 12 -6 2 10425.7 430.89 9
 12 6 2 9674.03 418.777 9
 -12 -6 2 10016.6 444.952 8
 12 6 2 10244.8 433.854 5
 -12 -6 -2 9988.89 429.844 4
 12 -6 2 9117.47 388.115 4
 -12 -6 -3 39.4091 65.7948 4
 12 -6 3 47.7374 53.134 4
 12 -6 3 -32.0399 62.3162 8
 12 6 3 67.3474 87.3231 8
 12 6 3 60.4 78.3156 5
 -12 6 3 40.1966 67.1094 3
 12 -6 -3 113.593 82.7677 1
 12 -6 3 75.898 82.9526 1
 12 -6 4 -19.4762 88.6228 8
 12 6 4 43.6966 75.5134 5
 12 6 4 -48.3483 94.0334 8
 12 -6 4 34.2347 70.002 7
 12 -6 4 134.637 62.6185 4
 -12 -6 -4 103.907 82.9369 4
 -12 6 4 62.8299 69.9315 3
 12 -6 5 -23.124 96.7904 8
 12 6 5 105.788 102.875 8
 12 -6 -5 58.6979 92.3931 10
 -12 -6 -5 65.144 90.8916 4
 12 6 5 71.6173 92.8608 5
 12 -6 5 58.3032 77.5626 7
 -12 6 5 87.2108 82.5487 3
 12 -6 6 5165.37 340.534 7
 -12 -6 -6 5540.77 349.735 4
 -12 6 6 6289.96 373.362 3
 12 6 6 6447.48 429.537 8
 12 6 6 6550.43 405.774 5
 12 -6 6 5773.5 388.301 8
 12 6 7 -28.1752 112.445 5
 12 -6 7 73.2012 92.3839 7
 -12 6 7 91.508 88.99 3
 12 -6 7 180.986 129.095 8
 12 6 7 30.87 103.077 8
 12 -6 8 8218.33 472.297 7
 12 -7 0 483.586 105.411 2
 12 -7 0 685.926 118.522 9
 12 7 0 682.236 116.174 9
 -12 -7 0 513.88 122.614 8
 12 -7 -1 3041.83 232.496 2
 -12 -7 1 3009.41 254.76 8
 12 7 -1 3140.07 219.4 9
 12 -7 -1 4020.65 246.594 9
 12 -7 1 3570.44 239.309 9
 12 7 1 3489.26 240.16 9
 -12 -7 -1 3204.38 239.612 4
 12 7 2 1513.35 175.24 5
 12 -7 -2 1706.33 188.53 2
 12 -7 2 1448.97 167.955 9
 12 7 2 1502.14 163.692 9
 12 -7 2 1527.52 160.207 4
 -12 -7 -2 1366.38 165.642 4
 12 -7 3 28150.6 798.275 9
 -12 7 3 28130.2 816.566 3
 12 7 3 27677.8 815.309 5
 -12 -7 -3 29148.7 827.785 4
 12 -7 3 29401.6 764.597 4
 12 -7 4 1785.73 185.82 8
 12 7 4 1497.92 190.151 5
 12 7 4 1630.19 209.877 8
 12 -7 4 1497.83 171.764 7
 12 -7 4 1454.91 168.421 10
 -12 -7 -4 1635.91 189.96 4
 12 -7 -4 1551.26 189.25 10
 -12 7 4 1544.92 183.944 3
 12 -7 5 8388.11 417.425 7
 12 7 5 8636.45 477.726 8
 -12 -7 -5 8807.36 446.857 4
 12 -7 -5 8428.65 411.615 10
 12 -7 5 8653.42 440.505 8
 -12 7 5 9087.67 437.077 3
 12 7 5 8641.21 459.461 5
 12 -7 6 257.04 108.377 7
 -12 7 6 67.5851 100.546 3
 12 7 6 232.026 124.146 8
 12 7 6 242.184 110.067 5
 12 -7 -6 78.8798 96.4147 10
 -12 -7 -6 234.986 96.1235 4
 12 7 7 1637.27 244.699 8
 12 7 7 1891.45 242.058 5
 -12 -7 -7 1675.61 207.801 4
 12 -7 7 1921.4 242.107 7
 -12 -8 0 20986.1 643.086 4
 12 -8 0 20076.4 592.477 9
 12 8 0 20879 600.031 9
 12 -8 0 21222.2 613.52 2
 12 -8 1 526.624 104.925 9
 12 8 1 591.055 106.948 9
 -12 -8 -1 500.808 116.828 4
 12 -8 -1 599.097 107.335 9
 12 8 -1 573.561 107.179 9
 12 8 1 597.629 114.509 5
 12 -8 -1 531.153 138.455 10
 12 -8 -1 472.551 111.452 2
 12 -8 2 13007.3 485.586 9
 12 8 2 13035.6 484.716 9
 12 8 2 13297.3 513.819 5
 -12 -8 -2 13780.9 535.41 4
 12 -8 -2 13053.3 542.151 10
 12 -8 2 14169.3 538.294 10
 12 -8 3 151.8 91.1893 9
 12 8 3 73.8765 79.046 9
 -12 -8 -3 21.9372 70.5879 4
 12 -8 -3 44.6431 82.1327 10
 12 -8 3 175.097 90.2156 10
 12 8 3 -21.4942 87.9012 5
 12 -8 4 -61.4231 77.5156 7
 12 8 4 116.699 99.886 5
 12 -8 -4 -110.152 85.6924 10
 12 -8 4 36.333 68.778 10
 -12 -8 -4 23.3029 80.5375 4
 -12 8 4 22.0308 87.9198 3
 12 -8 5 45.3263 78.3265 8
 -12 -8 -5 -24.1074 86.0503 4
 12 8 5 51.125 91.2443 5
 12 -8 -5 21.6151 94.4943 10
 12 8 5 -55.2116 104.515 8
 12 -8 5 22.8928 93.6162 7
 -12 8 5 22.3472 79.7674 3
 12 -8 -6 3971.67 286.803 10
 -12 -8 -6 4585.92 329.962 4
 12 8 6 3095.71 312.969 8
 12 8 6 3248.61 307.142 5
 -12 8 6 3978.45 298.259 3
 12 -8 6 4416.69 330.106 7
 -12 -8 -7 123.69 88.3076 4
 12 8 7 89.6959 103.339 5
 12 8 7 30.6406 116.01 8
 12 -8 7 53.9173 99.1951 7
 12 -9 0 320.039 88.1091 9
 12 9 0 131.332 72.5808 9
 -12 -9 0 262.917 80.4416 4
 12 -9 0 366.284 117.402 10
 -12 -9 -1 3186.5 244.455 4
 12 9 1 2525.2 218.62 5
 12 -9 -1 2737.7 255.174 10
 12 -9 1 3226.9 259.461 10
 12 9 1 2415.35 197.136 9
 -12 -9 -2 21.8467 61.6506 4
 12 -9 -2 -23.534 96.2388 10
 12 -9 2 63.9529 100.662 10
 12 9 2 49.3445 68.8459 9
 12 9 2 40.8556 75.1613 5
 12 9 3 14772 529.35 9
 12 9 3 15270.4 583.745 5
 12 -9 -3 15902.7 609.614 10
 12 -9 3 14851.3 554.648 10
 -12 -9 -3 15951.2 615.088 4
 12 -9 4 -22.3355 91.338 7
 -12 -9 -4 101.137 93.0293 4
 12 -9 4 37.9134 79.3454 10
 12 -9 -4 116.298 99.5435 10
 12 9 4 -24.0804 103.056 5
 12 -9 -5 11223.3 505.241 10
 12 9 5 10924.1 528.344 5
 -12 -9 -5 12080.7 554.117 4
 12 -9 5 11434 526.26 7
 -12 -9 -6 207.678 101.125 4
 12 -9 6 450.875 140.125 7
 12 -9 -6 391.397 128.827 10
 12 9 6 620.754 164.822 8
 12 9 6 571.558 150.971 5
 12 -9 7 1354.97 213.084 7
 12 -10 0 33747.7 957.974 10
 -12 -10 0 34549.5 897.915 4
 12 10 0 31989.9 849.153 5
 -12 -10 -1 1196.31 163.629 4
 -12 -10 1 1047.23 147.623 4
 12 -10 -1 1225.2 186.203 10
 12 -10 1 1231.32 180.225 10
 12 10 1 1029.5 153.887 5
 12 -10 2 5182.66 332.939 10
 12 -10 -2 4761.47 344.043 10
 -12 -10 -2 5687.41 354.241 4
 12 10 2 4445.55 304.718 5
 -12 -10 -3 24.5109 72.5452 4
 12 -10 3 42.4924 86.8843 10
 12 -10 -3 -24.8106 91.2876 10
 12 10 3 113.382 88.2062 5
 -12 -10 -4 -25.8349 86.2607 4
 12 10 4 123.618 93.6034 5
 12 -10 4 -157.829 124.487 10
 12 -10 -4 195.057 108.789 10
 12 -10 -5 119.512 95.4045 10
 -12 -10 -5 299.134 118.896 4
 12 -10 5 78.0509 103.842 7
 12 10 5 53.6964 98.7981 5
 12 -10 -6 4654.59 327.733 10
 12 -10 6 4391.45 357.386 7
 -12 -10 -6 5071.79 374.021 4
 12 10 6 5047.41 375.888 5
 12 11 0 221.641 101.669 5
 12 -11 0 253.09 108.376 10
 -12 -11 0 329.421 105.608 4
 12 11 1 2618.37 227.111 5
 -12 -11 1 2433.66 211.27 4
 -12 -11 -1 2474.89 231.992 4
 12 -11 1 2717.39 256.321 10
 12 -11 -1 2717.77 259.665 10
 -12 -11 -2 484.415 120.379 4
 12 -11 2 93.5486 88.5963 10
 12 -11 -2 208.953 116.579 10
 12 11 2 212.089 100.194 5
 12 11 3 11931.4 524.291 5
 -12 -11 -3 11209.6 534.867 4
 12 -11 3 12572.9 530.626 10
 12 -11 -3 12410.1 563.783 10
 12 11 4 301.471 118.723 5
 12 -11 -4 464.247 136.244 10
 -12 -11 -4 292.063 123.206 4
 -12 -11 -5 9790.88 516.782 4
 12 -11 -5 10307.2 501.004 10
 12 -11 5 9049.68 508.83 7
 12 11 5 9857.2 515.589 5
 12 -11 -6 330.148 128.099 10
 12 -11 6 383.053 131.563 7
 12 12 0 10666.6 448.918 5
 -12 -12 0 10853.9 487.171 4
 12 -12 0 12034.5 563.414 10
 12 -12 1 256.85 129.727 10
 12 -12 -1 217.568 121.419 10
 -12 -12 1 313.582 107.896 4
 -12 -12 -1 316.439 117.051 4
 12 12 1 413.886 115.407 5
 12 12 2 7424.51 394.496 5
 -12 -12 -2 7483.78 433.344 4
 12 -12 2 7478.83 431.783 10
 12 -12 -2 8003.99 464.579 10
 12 -12 -3 247.441 132.15 10
 12 -12 3 186.167 115.654 10
 -12 -12 -3 131.41 93.854 4
 12 12 3 279.955 110.196 5
 12 -12 -4 189.069 129.8 10
 12 12 4 -25.334 95.9176 5
 -12 -12 -4 82.6355 104.289 4
 12 -12 5 203.076 126.859 7
 12 -12 -5 182.473 113.996 10
 12 12 5 248.813 123.385 5
 12 -13 0 307.072 127.065 10
 -12 -13 0 202.148 98.2486 4
 12 -13 1 1051.07 194.743 10
 12 -13 -1 1686.94 227.504 10
 -12 -13 1 1358.17 170.66 4
 -12 -13 -1 1447.16 202.437 4
 12 13 1 1163.16 166.028 5
 12 -13 2 102.876 112.436 10
 12 -13 -2 -86.6404 126.255 10
 -12 -13 -2 25.929 80.1542 4
 12 13 2 107.383 99.5852 5
 -12 -13 -3 11782.4 566.048 4
 12 -13 3 11721 535.425 10
 12 -13 -3 12407.3 590.896 10
 12 13 3 12415.8 539.652 5
 12 13 4 50.8088 106.351 5
 12 -13 -4 225.11 120.441 10
 -12 -13 -4 198.976 121.667 4
 12 -14 0 15444.9 673.313 10
 -12 -14 0 15042.7 596.072 4
 12 -14 1 112.268 112.033 10
 12 -14 -1 268.152 138.173 10
 -12 -14 -1 154.824 108.028 4
 -12 -14 -2 4316.59 339.494 4
 12 -14 2 4486 342.333 10
 12 -14 -2 4247.74 357.688 10
 12 14 3 46.2877 94.6463 5
 12 -14 3 74.8385 102.016 10
 -12 -15 0 189.525 111.897 4
 -12 -15 -1 1744.36 220.048 4
 -13 0 0 -15.6879 54.2228 3
 13 0 0 -63.4423 64.862 4
 13 0 0 -56.8471 77.4912 9
 13 0 1 7330.19 379.344 9
 13 0 1 8230.5 350.721 8
 -13 0 1 7326.69 342.289 3
 -13 0 -1 6962.73 320.463 3
 13 0 -1 7346.73 366.624 9
 13 0 1 7309.64 336.925 4
 13 0 -1 7220.24 331.986 4
 13 0 2 3386.97 241.757 8
 13 0 2 3115.4 250.331 9
 13 0 -2 2939.65 235.696 9
 13 0 -2 3313.82 217.799 4
 13 0 2 3469.62 233.657 4
 -13 0 2 3116.57 203.267 8
 -13 0 3 67.1222 61.0914 8
 13 0 3 137.882 86.116 8
 13 0 3 50.1049 57.7309 4
 13 0 -3 61.0747 65.3514 4
 13 0 -4 18002 542.551 4
 13 0 4 18545.7 602.511 5
 13 0 4 17339.2 635.047 8
 13 0 5 939.332 169.748 8
 13 0 5 450.497 122.649 5
 13 0 6 2930.6 290.518 8
 13 0 6 2819.01 245.47 5
 13 0 7 2581.08 296.599 8
 13 0 7 2880.87 256.864 5
 13 0 8 208.758 101.444 5
 -13 -1 0 -30.3254 55.7884 3
 -13 1 0 -32.6812 68.3946 3
 13 1 0 63.6775 56.8235 4
 13 -1 0 16.1596 51.9931 4
 13 -1 0 56.7861 67.5652 9
 13 1 0 37.902 71.748 9
 13 -1 -1 11930.8 479.057 9
 13 1 -1 12597.9 488.182 9
 13 -1 1 11936.7 486.824 9
 13 1 1 12228.6 494.316 9
 13 -1 -1 13117.9 459.034 4
 13 1 -1 12590.6 442.395 4
 13 -1 1 12488.9 448.447 4
 13 1 1 12203 450.403 4
 13 1 1 12023.2 448.213 8
 13 -1 1 12247.1 431.217 8
 -13 -1 1 12792.9 453.851 8
 -13 1 1 12075.3 456.959 3
 -13 -1 -1 12136.5 425.736 3
 -13 -1 1 12290.7 450.804 3
 -13 1 -1 12374.6 444.227 3
 -13 1 2 9221.2 401.583 3
 13 -1 2 8609.51 373.152 4
 13 1 -2 9202.79 365.836 4
 13 -1 -2 8883.2 376.627 4
 13 1 2 7987.8 384.354 8
 13 1 2 9285.77 389.183 4
 -13 -1 2 8378.26 356.34 8
 13 -1 2 9505.74 395.791 8
 13 -1 2 8514.66 419.552 9
 13 1 2 8419.73 417.494 9
 13 -1 -2 9119.51 410.292 9
 13 1 -2 8728.51 404.529 9
 13 -1 3 6538.78 319.747 4
 13 1 -3 5922.38 290.804 4
 13 -1 -3 5947.06 304.554 4
 13 -1 3 5924.55 331.976 8
 13 1 3 5796.84 333.844 8
 -13 -1 3 5936.66 292.628 8
 13 1 -4 9979.77 382.545 4
 13 -1 -4 10784.3 415.382 4
 13 1 4 9868.68 477.084 8
 13 -1 4 9631.03 462.462 8
 13 -1 4 10533.7 435.476 5
 13 1 5 4824.9 348.285 8
 13 -1 5 4071.15 317.61 8
 13 -1 5 4381.5 281.108 5
 13 1 5 4632.43 305.945 5
 13 -1 6 2554.54 274.652 8
 13 1 6 2653.37 281.344 8
 13 1 6 3346.69 266.003 5
 13 -1 6 3110.1 243.629 5
 13 -1 7 6002.25 441.113 8
 13 1 7 5380.75 413.815 8
 13 -1 7 5377.92 336.377 5
 13 1 7 6166.58 379.079 5
 13 1 8 98.4913 100.7 5
 13 -2 0 -18.8685 77.1596 9
 13 2 0 56.6786 79.0773 9
 -13 -2 0 14.6332 50.5744 3
 -13 2 0 51.1346 52.6901 3
 13 -2 0 16.6151 64.6283 4
 13 2 0 -16.0486 49.6104 4
 13 2 -1 8967.07 374.517 4
 13 -2 1 10469.3 410.569 4
 13 -2 -1 8801.09 384.385 4
 13 -2 1 9172.14 421.147 9
 13 2 1 9442.27 428.98 9
 13 -2 1 9933.04 369.934 8
 13 2 1 9998.51 402.417 4
 13 -2 -1 8846.77 404.075 9
 13 2 -1 9937.07 426.104 9
 -13 -2 -1 9894.29 366.172 3
 -13 2 1 9328.14 403.784 3
 -13 -2 1 8602.99 379.438 8
 -13 -2 2 15123 510.891 8
 13 -2 2 15258.7 514.334 8
 13 -2 -2 15966.4 560.661 9
 13 2 -2 15860.6 557.305 9
 13 -2 2 15187.7 570.53 9
 13 2 2 14910.5 571.492 9
 13 -2 -2 14728.6 553.419 2
 13 2 2 16866.8 571.537 8
 -13 2 2 15414.8 546.862 3
 -13 -2 -2 15995 472.163 3
 13 -2 -2 15951.4 522.371 4
 13 2 -2 16410.6 509.249 4
 13 -2 2 16033.5 522.315 4
 13 2 3 512.587 118.73 5
 13 -2 -3 343.503 87.7708 4
 13 2 -3 421.726 91.9434 4
 13 -2 3 544.029 101.021 4
 -13 2 3 494.613 117.253 3
 13 -2 3 394.114 102.034 8
 13 2 3 290.653 109.756 8
 -13 -2 3 392.895 97.0747 8
 13 -2 -4 11174.5 424.154 4
 -13 -2 4 11066.7 432.87 8
 13 -2 4 10350 472.278 8
 13 2 4 10775.5 499.398 8
 -13 2 4 10541.9 473.754 3
 13 2 -4 10585.2 389.044 4
 13 2 4 10748.4 464.396 5
 13 -2 4 10550.7 422.293 5
 13 -2 5 665.237 123.37 5
 13 2 5 840.979 148.107 5
 13 2 5 498.832 138.926 8
 13 -2 5 768.984 158.364 8
 13 -2 6 2456.61 212.866 5
 13 2 6 2242.85 239.786 5
 13 2 6 3144.34 298.41 8
 13 -2 6 2886.46 281.908 8
 13 2 7 5801.62 431.319 8
 13 -2 7 5928.3 421.456 8
 13 2 7 5256.7 361.516 5
 13 2 8 77.869 103.591 5
 -13 -3 0 -14.3411 57.2337 3
 -13 3 0 89.1429 63.6397 3
 13 -3 0 18.7695 66.9982 9
 13 3 0 -18.7903 71.1409 9
 13 -3 0 -50.2823 77.7185 2
 13 -3 0 -17.2272 59.5407 4
 13 3 0 -130.09 72.5558 4
 -13 -3 1 9213.3 404.346 8
 13 -3 -1 9822.62 404.341 4
 13 -3 -1 9569.57 420.826 9
 13 3 -1 9089.65 412.204 9
 13 -3 1 10136.3 409.611 4
 13 3 -1 9802.99 388.096 4
 -13 3 1 9878.23 422.088 3
 -13 -3 -1 10404 369.51 3
 13 -3 1 9762.54 362.54 8
 13 -3 1 9495.03 428.704 9
 13 3 1 8919.11 419.454 9
 13 -3 -1 9677.51 422.038 2
 13 -3 1 9310.79 383.165 2
 13 -3 2 4856.47 319.125 9
 13 3 2 4912.34 318.232 9
 13 -3 -2 5112.09 310.536 2
 13 3 2 4684.62 301.283 8
 13 -3 -2 4905.33 277.353 4
 13 -3 -2 4261.4 286.997 9
 13 3 -2 4580.93 297.17 9
 -13 -3 2 5145.17 294.897 8
 13 -3 2 4711.16 265.363 8
 -13 -3 -2 4600.79 232.214 3
 -13 3 2 4371.78 291.374 3
 13 -3 2 5220.67 284.284 4
 13 3 -2 4946.39 266.515 4
 -13 3 3 3212.61 250.401 3
 -13 -3 3 3351.45 241.5 8
 13 -3 3 3502.9 248.739 8
 13 -3 3 3520.95 235.395 4
 13 3 -3 3487.22 220.301 4
 13 3 3 3371.76 272.435 8
 13 3 3 3191.94 246.924 5
 13 -3 -3 3605.17 239.795 4
 13 3 4 4197.92 313.581 8
 -13 -3 4 4999.57 298.669 8
 13 -3 4 5115.94 325.624 8
 13 3 -4 5013.2 260.988 4
 13 -3 4 5373.04 284.658 5
 13 3 4 4784.47 317.485 5
 -13 3 4 5112.81 322.397 3
 -13 3 5 619.685 137.727 3
 13 -3 5 590.603 118.421 5
 13 3 5 901.435 150.798 5
 13 -3 5 635.459 143.341 8
 13 3 5 821.926 155.446 8
 -13 3 6 1070.15 174.196 3
 13 3 6 1065.17 170.678 5
 13 -3 6 1033.29 190.308 8
 13 3 6 859.95 189.494 8
 13 3 7 8376.06 459.933 5
 13 -3 7 7491.68 488.15 8
 13 3 7 8193.71 514.523 8
 -13 3 7 8174.15 449.681 3
 -13 3 8 127.921 104.637 3
 13 -4 0 -33.4798 100.208 2
 -13 -4 0 39.515 76.8518 8
 -13 4 0 -37.6054 82.1997 3
 13 -4 0 -87.7078 66.4126 4
 13 -4 0 167.971 102.666 9
 13 4 0 55.9865 95.6671 9
 13 -4 1 14301.8 538.344 9
 13 4 1 14023.5 534.706 9
 13 -4 1 15649.3 528.241 4
 -13 -4 -1 14653.3 450.951 3
 -13 4 1 15959.9 559.541 3
 13 -4 -1 14609.7 513.896 4
 -13 -4 1 14191.6 527.914 8
 13 -4 -1 14577.7 525.844 2
 13 -4 1 15077.6 490.216 2
 13 -4 -1 14953.8 535.112 9
 13 4 -1 14390.9 528.713 9
 13 -4 -2 11241.3 468.495 2
 13 4 -2 11354 418.954 4
 13 4 2 11696.9 489.379 9
 13 -4 2 10364.2 467.237 9
 -13 4 2 12218.3 488.834 3
 13 -4 2 12426.2 458.606 4
 -13 -4 2 11632.8 469.012 8
 13 -4 2 11490.7 420.756 8
[truncated: 112,084 more chars]
