# Supplementary material for: Refinement of anomalous dispersion correction parameters in single-crystal structure determinations
Source: IUCrJ. 2022 Jul 20;9(Pt 5):604–9. doi: 10.1107/S2052252522006844 (PMC9438505; doi:10.1107/S2052252522006844)
Supplement: Supplementary file 2 [file m-09-00604-sup2.zip › CIFs_Mo/MoC6O6-DWMo1_refined_IAM.cif]

data_MoC6O6-DWMo1_17444
_audit_creation_date               2022-06-23
_audit_creation_method
;
Olex2 1.5-alpha
(compiled 2022.06.10 svn.r3fa896fb for OlexSys, GUI svn.r6535)
;
_audit_contact_author_address      ?
_audit_contact_author_email        ?
_audit_contact_author_name         ''
_audit_contact_author_phone        ?
_publ_contact_author_id_orcid      ?
_publ_section_references
;
Bourhis, L.J., Dolomanov, O.V., Gildea, R.J., Howard, J.A.K., Puschmann, H.
 (2015). Acta Cryst. A71, 59-75.

Dolomanov, O.V., Bourhis, L.J., Gildea, R.J, Howard, J.A.K. & Puschmann, H.
 (2009), J. Appl. Cryst. 42, 339-341.
;
_chemical_formula_moiety           'C6 Mo O6'
_chemical_formula_sum              'C6 Mo O6'
_chemical_formula_weight           263.995
loop_
  _atom_type_symbol
  _atom_type_scat_dispersion_real
  _atom_type_scat_dispersion_imag
  _atom_type_scat_Cromer_Mann_a1
  _atom_type_scat_Cromer_Mann_a2
  _atom_type_scat_Cromer_Mann_a3
  _atom_type_scat_Cromer_Mann_a4
  _atom_type_scat_Cromer_Mann_b1
  _atom_type_scat_Cromer_Mann_b2
  _atom_type_scat_Cromer_Mann_b3
  _atom_type_scat_Cromer_Mann_b4
  _atom_type_scat_Cromer_Mann_c
  _atom_type_scat_source
  _atom_type_scat_dispersion_source
 C 0.00211 0.00161 2.31000 1.02000 1.58860 0.86500 20.84390 10.20750 0.56870
 51.65120 0.21560 'International Tables Volume C Table 6.1.1.4 (pp. 500-502)'
 custom
 Mo -2.42(5) 1.72(13) 3.70250 17.23560 12.88760 3.74290 0.27720 1.09580 11.00400
 61.65840 4.38750 'International Tables Volume C Table 6.1.1.4 (pp. 500-502)'
 custom
 O 0.00792 0.00611 3.04850 2.28680 1.54630 0.86700 13.27710 5.70110 0.32390
 32.90890 0.25080 'International Tables Volume C Table 6.1.1.4 (pp. 500-502)'
 custom

_space_group_crystal_system        'orthorhombic'
_space_group_IT_number             62
_space_group_name_H-M_alt          'P n m a'
_space_group_name_Hall             '-P 2ac 2n'
loop_
  _space_group_symop_id
  _space_group_symop_operation_xyz
 1 x,y,z
 2 x+1/2,-y+1/2,-z+1/2
 3 -x,y+1/2,-z
 4 -x+1/2,-y,z+1/2
 5 -x,-y,-z
 6 -x-1/2,y-1/2,z-1/2
 7 x,-y-1/2,z
 8 x-1/2,y,-z-1/2

_symmetry_Int_Tables_number        62
_cell_length_a                     11.78339(17)
_cell_length_b                     11.25274(16)
_cell_length_c                     6.37130(9)
_cell_angle_alpha                  90
_cell_angle_beta                   90
_cell_angle_gamma                  90
_cell_volume                       844.80(2)
_cell_formula_units_Z              4
_cell_measurement_temperature      123.15
_exptl_absorpt_coefficient_mu      1.545
_exptl_crystal_density_diffrn      2.076
_exptl_crystal_F_000               497.003
_diffrn_reflns_av_R_equivalents    0.0211
_diffrn_reflns_av_unetI/netI       0.0150
_diffrn_reflns_Laue_measured_fraction_full  1.0000
_diffrn_reflns_Laue_measured_fraction_max  1.0000
_diffrn_reflns_limit_h_max         19
_diffrn_reflns_limit_h_min         -20
_diffrn_reflns_limit_k_max         19
_diffrn_reflns_limit_k_min         -18
_diffrn_reflns_limit_l_max         10
_diffrn_reflns_limit_l_min         -8
_diffrn_reflns_number              15399
_diffrn_reflns_point_group_measured_fraction_full  1.0000
_diffrn_reflns_point_group_measured_fraction_max  1.0000
_diffrn_reflns_theta_full          25.2417
_diffrn_reflns_theta_max           33.14
_diffrn_reflns_theta_min           3.46
_diffrn_ambient_temperature        123.15
_diffrn_measured_fraction_theta_full  1.0000
_diffrn_measured_fraction_theta_max  1.0000
_diffrn_radiation_type             'Mo K\a'
_diffrn_radiation_wavelength       0.71073
_reflns_Friedel_coverage           0.0
_reflns_limit_h_max                18
_reflns_limit_h_min                0
_reflns_limit_k_max                17
_reflns_limit_k_min                0
_reflns_limit_l_max                9
_reflns_limit_l_min                0
_reflns_number_gt                  1510
_reflns_number_total               1675
_reflns_threshold_expression       I>=2u(I)
_computing_molecular_graphics      'Olex2 1.5-alpha (Dolomanov et al., 2009)'
_computing_publication_material    'Olex2 1.5-alpha (Dolomanov et al., 2009)'
_computing_structure_refinement   
 'olex2.refine 1.5-alpha (Bourhis et al., 2015)'
_refine_diff_density_max           0.3444
_refine_diff_density_min           -0.4076
_refine_diff_density_rms           0.0685
_refine_ls_d_res_high              0.6500
_refine_ls_d_res_low               5.8917
_refine_ls_goodness_of_fit_ref     1.0438
_refine_ls_hydrogen_treatment      undef
_refine_ls_matrix_type             full
_refine_ls_number_constraints      0
_refine_ls_number_parameters       69
_refine_ls_number_reflns           1675
_refine_ls_number_restraints       0
_refine_ls_R_factor_all            0.0164
_refine_ls_R_factor_gt             0.0137
_refine_ls_restrained_S_all        1.0438
_refine_ls_shift/su_max            -0.0003
_refine_ls_shift/su_mean           0.0001
_refine_ls_structure_factor_coef   Fsqd
_refine_ls_weighting_details      
 'w=1/[\s^2^(Fo^2^)+(0.0157P)^2^+0.1479P] where P=(Fo^2^+2Fc^2^)/3'
_refine_ls_weighting_scheme        calc
_refine_ls_wR_factor_gt            0.0305
_refine_ls_wR_factor_ref           0.0314
_olex2_refinement_description
;
;
loop_
  _atom_site_label
  _atom_site_type_symbol
  _atom_site_fract_x
  _atom_site_fract_y
  _atom_site_fract_z
  _atom_site_U_iso_or_equiv
  _atom_site_adp_type
  _atom_site_occupancy
  _atom_site_site_symmetry_order
  _atom_site_refinement_flags_posn
  _atom_site_refinement_flags_adp
  _atom_site_refinement_flags_occupancy
 Mo2 Mo 0.626318(8) 0.75 0.062794(15) 0.01215(6) Uani 1.000000 2 S T P
 O1 O 0.47916(9) 0.75 -0.35876(16) 0.0292(2) Uani 1.000000 2 S T P
 C2 C 0.72265(10) 0.75 0.3321(2) 0.0195(2) Uani 1.000000 2 S T P
 O O 0.78405(6) 0.54706(7) -0.13269(13) 0.03103(18) Uani 1.000000 1 . . .
 C4 C 0.52265(7) 0.62105(8) 0.18791(14) 0.01915(17) Uani 1.000000 1 . . .
 C5 C 0.53082(10) 0.75 -0.2080(2) 0.0196(2) Uani 1.000000 2 S T P
 O6 O 0.46471(6) 0.55022(7) 0.25619(12) 0.02897(18) Uani 1.000000 1 . . .
 O7 O 0.77597(10) 0.75 0.48048(17) 0.0313(2) Uani 1.000000 2 S T P
 C C 0.72879(8) 0.61946(9) -0.06323(14) 0.01968(18) Uani 1.000000 1 . . .

loop_
  _atom_site_dispersion_label
  _atom_site_dispersion_real
  _atom_site_dispersion_imag
 Mo2 -2.42(5) 1.72(13)

loop_
  _atom_site_aniso_label
  _atom_site_aniso_U_11
  _atom_site_aniso_U_22
  _atom_site_aniso_U_33
  _atom_site_aniso_U_12
  _atom_site_aniso_U_13
  _atom_site_aniso_U_23
 Mo2 0.01234(7) 0.01175(7) 0.01238(7) -0.000000 0.00006(3) 0.000000
 O1 0.0284(5) 0.0384(6) 0.0208(5) -0.000000 -0.0061(4) 0.000000
 C2 0.0181(5) 0.0205(5) 0.0198(6) -0.000000 0.0016(4) 0.000000
 O 0.0274(4) 0.0276(4) 0.0381(4) 0.0060(3) 0.0012(3) -0.0101(3)
 C4 0.0192(4) 0.0186(4) 0.0196(4) 0.0003(3) -0.0007(3) -0.0010(3)
 C5 0.0186(5) 0.0207(6) 0.0196(6) -0.000000 0.0006(4) 0.000000
 O6 0.0286(4) 0.0262(4) 0.0321(4) -0.0084(3) 0.0041(3) 0.0023(3)
 O7 0.0284(5) 0.0436(7) 0.0218(5) -0.000000 -0.0063(4) 0.000000
 C 0.0191(4) 0.0194(4) 0.0206(4) -0.0010(3) -0.0009(3) -0.0009(3)

loop_
  _geom_bond_atom_site_label_1
  _geom_bond_atom_site_label_2
  _geom_bond_distance
  _geom_bond_site_symmetry_2
  _geom_bond_publ_flag
 Mo2 C2 2.0574(13) . ?
 Mo2 C4 2.0575(9) . ?
 Mo2 C4 2.0575(9) 7_575 ?
 Mo2 C5 2.0600(13) . ?
 Mo2 C 2.0641(9) 7_575 ?
 Mo2 C 2.0641(9) . ?
 O1 C5 1.1370(16) . ?
 C2 O7 1.1350(16) . ?
 O C 1.1329(12) . ?
 C4 O6 1.1361(11) . ?

loop_
  _geom_angle_atom_site_label_1
  _geom_angle_atom_site_label_2
  _geom_angle_atom_site_label_3
  _geom_angle
  _geom_angle_site_symmetry_1
  _geom_angle_site_symmetry_3
  _geom_angle_publ_flag
 C4 Mo2 C2 90.25(3) . . ?
 C4 Mo2 C2 90.25(3) 7_575 . ?
 C4 Mo2 C4 89.70(5) 7_575 . ?
 C5 Mo2 C2 179.62(5) . . ?
 C5 Mo2 C4 90.01(3) . . ?
 C5 Mo2 C4 90.01(3) . 7_575 ?
 C Mo2 C2 90.09(3) 7_575 . ?
 C Mo2 C2 90.09(3) . . ?
 C Mo2 C4 179.38(3) . 7_575 ?
 C Mo2 C4 89.78(4) 7_575 7_575 ?
 C Mo2 C4 89.78(4) . . ?
 C Mo2 C4 179.38(3) 7_575 . ?
 C Mo2 C5 89.64(3) 7_575 . ?
 C Mo2 C5 89.64(3) . . ?
 C Mo2 C 90.74(5) 7_575 . ?
 O7 C2 Mo2 179.88(11) . . ?
 O6 C4 Mo2 179.46(8) . . ?
 O1 C5 Mo2 179.26(11) . . ?
 O C Mo2 179.27(8) . . ?

loop_
  _diffrn_refln_index_h
  _diffrn_refln_index_k
  _diffrn_refln_index_l
  _diffrn_refln_intensity_net
  _diffrn_refln_intensity_u
  _diffrn_refln_scale_group_code
 0 0 1 -2.28386 13.2111 7
 0 0 -1 -4.43419 12.9768 7
 0 0 1 2.30274 13.4778 6
 0 0 -1 22.6452 13.9063 5
 0 0 1 9.48695 10.3371 2
 0 0 2 15278.4 281.606 2
 0 0 2 15091.9 322.146 7
 0 0 -2 15460.6 321.929 7
 0 0 -2 15169.3 277.527 2
 0 0 2 14676.7 320.356 6
 0 0 3 84.4311 39.2112 7
 0 0 -3 27.3931 32.0604 5
 0 0 -3 -7.07835 28.9474 7
 0 0 3 14.4307 33.458 6
 0 0 4 85.2137 67.5973 7
 0 0 -4 112.087 63.9638 5
 0 0 4 216.886 66.423 6
 0 0 -4 -9.80101 34.9934 7
 0 0 -5 -12.654 45.1678 7
 0 0 -5 9.61039 40.2248 5
 0 0 -6 19634.4 585.139 7
 0 0 6 19529.7 579.489 7
 0 0 6 20026.3 598.878 6
 0 0 -6 19955.3 531.179 5
 0 0 -7 -37.3526 81.6485 7
 0 0 -7 127.119 73.4959 5
 0 0 7 19.0206 77.7835 7
 0 0 7 80.0409 85.6382 6
 0 0 8 26691.5 814.338 7
 0 0 -8 25499.4 704.63 5
 0 0 8 25590.3 819.74 6
 0 0 9 28.3355 97.9315 6
 0 0 10 7363.22 468.329 6
 0 1 1 36978.3 574.282 2
 0 1 1 37062.1 575.769 5
 0 -1 -1 37557.5 575.28 5
 0 1 1 37906 587.644 6
 0 -1 -1 37070.9 583.596 6
 0 1 -1 36595.3 544.645 1
 0 1 1 36976.3 547.181 1
 0 -1 -1 37613.7 580.585 7
 0 -1 -1 36301.3 550.904 10
 0 1 1 36560.3 551.603 10
 0 1 -2 29.217 10.0413 1
 0 1 2 70.183 12.7863 1
 0 -1 -2 -4.80301 23.4809 6
 0 1 2 -9.8433 23.6564 6
 0 1 2 88.366 16.6041 10
 0 -1 2 -4.70332 23.3737 7
 0 1 -2 37.0892 25.1702 7
 0 1 2 33.2257 24.7028 7
 0 -1 -2 14.0674 20.5054 7
 0 -1 -2 32.2959 23.352 5
 0 1 2 42.5746 18.737 2
 0 1 -2 28.8735 15.6244 2
 0 -1 -3 56638 937.576 5
 0 1 -3 55762.7 909.822 5
 0 -1 3 54501.7 964.551 6
 0 1 3 56807 910.326 2
 0 -1 -3 56396.7 963.628 7
 0 -1 3 54628 957.241 7
 0 1 -3 55140.8 808.781 4
 0 -1 -3 55224.3 962.086 6
 0 1 3 54690.2 968.544 6
 0 1 3 56280.7 967.334 7
 0 1 -3 56547.4 967.373 7
 0 1 -4 -4.33568 25.954 2
 0 -1 4 9.53568 58.3368 7
 0 1 4 19.1443 56.0126 7
 0 1 -4 1.84866 11.3096 4
 0 1 4 -12.7234 30.0397 2
 0 -1 4 68.5522 55.2707 6
 0 1 4 9.98049 59.0772 6
 0 -1 -4 19.5829 37.0703 7
 0 1 -4 -19.5523 28.9338 7
 0 -1 -4 -40.1176 53.0992 5
 0 1 -4 -6.91335 45.3343 5
 0 1 -5 66621.8 998.99 4
 0 1 -5 70416.1 1279.85 7
 0 -1 -5 69240.5 1271.82 7
 0 1 -5 68882.6 1188.96 5
 0 -1 -5 68164.2 1215.34 5
 0 -1 -6 -31.5807 61.4232 7
 0 1 -6 78.5021 52.004 5
 0 -1 -6 37.6607 53.7281 5
 0 1 6 97.8764 66.7109 6
 0 -1 6 97.865 71.3082 6
 0 -1 6 46.5347 66.3865 7
 0 1 6 46.442 49.8122 7
 0 -1 -7 8799.6 400.417 7
 0 -1 -7 9642.82 383.699 5
 0 1 -7 10044.5 367.152 5
 0 -1 7 9699.55 423.441 7
 0 1 7 9703.84 424.554 7
 0 1 7 8696.66 421.07 6
 0 -1 7 9396.09 430.938 6
 0 -1 8 45.9177 79.3484 7
 0 1 8 -48.4136 71.6435 6
 0 -1 8 145.151 94.0995 6
 0 1 -8 -15.6093 80.0172 5
 0 -1 9 2319.9 254.33 7
 0 1 9 2544.11 262.138 6
 0 -1 9 2927.64 289.164 6
 0 -1 10 -32.2063 99.559 6
 0 1 10 127.669 106.571 6
 0 2 0 241809 3430.1 10
 0 -2 0 243904 3430.37 10
 0 2 0 241851 3392.31 5
 0 2 0 242006 3434.54 1
 0 -2 0 243957 3392.07 5
 0 2 1 -2.50515 18.0233 10
 0 -2 -1 2.53985 17.8463 10
 0 2 -1 2.00245 14.7353 10
 0 2 -1 11.886 16.5682 1
 0 2 1 -2.45858 18.356 1
 0 2 1 9.97592 9.79203 3
 0 2 1 -1.99432 14.3482 8
 0 2 1 5.54556 16.7818 5
 0 2 -2 175998 2462.75 10
 0 -2 -2 171989 2494.11 10
 0 -2 -2 175476 2561.14 7
 0 2 2 173310 2544.83 2
 0 -2 -2 176349 2570.51 6
 0 2 2 174519 2567.89 6
 0 -2 2 173784 2559.13 7
 0 -2 -2 174422 2543.6 5
 0 2 2 173916 2484.77 1
 0 2 -2 172046 2479.26 1
 0 2 -3 24.8248 13.9406 1
 0 2 3 2.33171 15.5736 1
 0 -2 -3 7.45262 25.7587 7
 0 2 3 23.5414 28.7672 2
 0 2 -3 42.3633 20.6311 2
 0 -2 3 51.3734 28.5484 7
 0 2 3 15.392 34.3395 6
 0 -2 -3 46.3038 32.3025 6
 0 -2 -3 6.49381 27.7926 5
 0 2 -3 17.7549 25.9754 5
 0 -2 -4 90.1243 43.7775 7
 0 -2 4 58.0412 45.6783 7
 0 2 4 -10.2241 41.8099 6
 0 -2 -4 -20.4409 34.1258 6
 0 2 4 51.0767 38.5217 2
 0 2 -4 -19.0543 28.9007 5
 0 -2 -4 51.4412 38.254 5
 0 -2 -5 -21.6872 41.0542 5
 0 2 -5 -16.7579 41.631 5
 0 -2 -5 -12.7841 49.727 7
 0 2 5 -8.73337 38.9672 2
 0 -2 6 8007.55 353.121 7
 0 -2 -6 7955.19 349.777 7
 0 2 6 8181.44 361.902 6
 0 -2 6 7575.88 347.058 6
 0 -2 -6 8098.52 326.353 5
 0 2 -6 7348.67 283.335 5
 0 -2 -7 57.5173 87.2385 7
 0 -2 7 20.4102 77.2733 6
 0 2 7 -40.6326 74.7507 6
 0 2 -7 25.2547 54.0413 5
 0 -2 -7 15.6151 69.6723 5
 0 -2 7 77.5839 67.0354 7
 0 -2 8 28933.3 885.016 6
 0 -2 8 26794.8 839.257 7
 0 2 8 28929 876.928 6
 0 2 -8 28811.2 724.723 5
 0 -2 9 -27.181 113.768 7
 0 -2 9 -28.5973 84.6376 6
 0 2 9 85.105 94.7196 6
 0 -2 10 3740.74 336.566 7
 0 -2 10 3446.23 335.768 6
 0 3 0 -3.66737 19.636 1
 0 -3 0 2.91867 11.1269 5
 0 3 0 9.00853 10.9672 5
 0 -3 0 24.1667 20.6667 10
 0 -3 -1 816.756 37.8161 3
 0 3 1 842.332 55.8495 1
 0 -3 -1 887.414 58.0036 10
 0 3 1 867.048 53.4751 5
 0 -3 -1 751.471 43.3081 8
 0 3 1 844.096 44.9817 8
 0 -3 -2 7.98302 23.0837 10
 0 3 2 1.77025 12.0308 3
 0 3 2 -7.93045 28.0854 10
 0 -3 -2 -5.00572 24.4664 5
 0 3 -2 8.51678 14.5944 5
 0 -3 -2 36.2258 28.5095 6
 0 3 -2 7.15848 18.3482 1
 0 3 2 -11.2351 21.6583 1
 0 3 2 39.6828 27.2425 2
 0 3 3 279935 4070.48 2
 0 3 3 274870 3971.81 1
 0 3 -3 283870 3966.28 1
 0 -3 -3 280148 4109.84 6
 0 -3 -3 280010 4096.72 7
 0 -3 -3 281830 4072.62 5
 0 3 -3 276651 3979.01 5
 0 -3 3 283092 4099.42 7
 0 3 3 279286 3989.8 10
 0 3 -3 275929 3935.43 10
 0 -3 4 30.425 33.8638 7
 0 -3 -4 42.1295 37.5962 7
 0 3 4 58.1119 40.5773 2
 0 3 4 21.1174 48.0451 6
 0 -3 -4 53.9888 47.2054 6
 0 3 -4 -11.5378 29.5744 5
 0 -3 -4 9.1766 33.765 5
 0 -3 -5 49005.3 989.877 7
 0 -3 -5 48515.3 996.374 6
 0 3 -5 45658.3 764.162 2
 0 3 5 47108.5 908.17 2
 0 -3 -5 47601.3 946.307 5
 0 3 -5 48040.5 862.74 5
 0 -3 6 -16.2454 56.1457 7
 0 -3 -6 32.4282 63.0684 7
 0 -3 6 16.7372 68.4436 6
 0 3 6 67.6556 64.0356 6
 0 3 -6 -9.7618 45.2641 5
 0 -3 -6 -27.685 65.3634 5
 0 3 -7 7709.93 307.485 5
 0 -3 -7 8381.96 368.262 5
 0 -3 7 7605.04 384.872 7
 0 -3 7 7479.23 390.386 6
 0 -3 -7 8692.36 400.361 7
 0 3 7 8328.57 409.913 6
 0 3 -8 54.9969 62.5634 5
 0 -3 8 94.838 92.2247 7
 0 -3 8 -24.9995 89.2359 6
 0 -3 9 1736.42 219.982 7
 0 -3 9 1808.78 229.758 6
 0 -3 10 30.8976 99.413 7
 0 -3 10 32.8142 97.1191 6
 0 4 0 322315 4623.11 10
 0 -4 0 329361 4625.38 10
 0 -4 0 322511 4543.43 5
 0 4 0 322677 4544.82 5
 0 4 0 325666 4633.32 1
 0 4 1 7.59734 18.874 5
 0 -4 -1 47.1436 21.4662 5
 0 4 -1 24.6262 26.0021 1
 0 4 1 20.0163 24.0475 1
 0 -4 -1 7.56228 15.585 3
 0 4 -1 -4.40996 22.9468 10
 0 4 1 -44.7436 30.0893 10
 0 -4 -1 14.779 24.4767 10
 0 4 -2 45200 745.463 10
 0 4 2 45012.9 772.361 10
 0 -4 -2 46718.9 785.158 5
 0 4 -2 46934.1 767.664 1
 0 4 2 45607.1 768.994 1
 0 4 2 45782.1 743.438 8
 0 4 -2 44800.3 678.263 5
 0 4 3 -2.41546 15.9867 3
 0 -4 3 -8.54239 34.0913 7
 0 4 3 -8.15161 37.7984 2
 0 4 3 22.0642 29.1216 10
 0 -4 -3 60.5527 41.5702 7
 0 -4 -3 -7.58234 37.0606 5
 0 4 -3 23.6002 24.1969 1
 0 4 3 29.9175 24.372 1
 0 4 -4 105.026 32.4558 1
 0 4 4 118.892 34.7539 1
 0 -4 -4 11.6026 53.8103 6
 0 -4 4 183.497 73.3639 7
 0 4 4 47.4444 42.3515 2
 0 -4 -4 121.922 57.6831 7
 0 4 -4 25.6667 30.748 5
 0 -4 -4 146.527 59.1315 5
 0 -4 -5 28.3572 55.1514 6
 0 4 5 -21.8107 48.6583 2
 0 -4 5 13.4836 61.3533 7
 0 -4 -5 27.7412 42.878 7
 0 -4 -5 24.2163 44.5503 5
 0 4 -5 28.1816 37.1956 5
 0 -4 6 12659.4 481.434 6
 0 -4 -6 12862.9 475.069 6
 0 -4 -6 13411.2 480.068 7
 0 -4 6 13601.6 486.456 7
 0 -4 -6 13614.7 455.173 5
 0 4 -6 13633.7 373.566 5
 0 -4 7 -20.5475 93.4949 7
 0 -4 -7 -19.8471 84.9382 7
 0 -4 7 -21.1984 90.7213 6
 0 4 -7 32.7532 51.553 5
 0 -4 -7 -17.0778 79.1875 5
 0 -4 8 7945.94 442.556 6
 0 -4 8 7863.7 431.835 7
 0 -4 9 -29.8407 106.518 6
 0 -4 9 168.311 103.215 7
 0 -4 10 5051.57 396.575 7
 0 -4 10 5021.67 400.936 6
 0 5 0 -12.5705 32.2202 1
 0 5 0 11.975 27.2449 10
 0 -5 0 35.4303 30.2713 10
 0 5 0 19.7854 16.5166 5
 0 -5 -1 10784.7 248.797 5
 0 5 1 11023 289.011 1
 0 5 -1 10671.9 283.844 1
 0 5 1 11171.2 288.211 10
 0 -5 -1 11002.8 286.595 10
 0 5 -1 11765.3 284.213 10
 0 5 -2 5.36885 27.1024 10
 0 5 2 19.7046 29.3067 10
 0 -5 -2 6.05015 27.5298 5
 0 5 -2 11.156 9.49368 5
 0 5 -2 18.5694 29.2284 1
 0 5 2 -6.35914 31.082 1
 0 5 2 46.3874 26.0724 8
 0 -5 -3 44472.4 829.69 5
 0 5 3 43982.1 857.785 2
 0 5 -3 44742.3 780.438 1
 0 5 3 44326.8 786.638 1
 0 -5 -3 43495 869.696 6
 0 5 -3 46180.8 759.38 10
 0 5 3 43641 799.706 10
 0 -5 -3 44774.6 862.526 7
 0 5 3 44247 769.515 8
 0 5 4 2.80981 20.5261 3
 0 5 4 37.4965 43.8842 8
 0 5 -4 35.5676 26.616 5
 0 -5 -4 93.3453 57.0545 5
 0 -5 -4 -11.8381 49.5499 7
 0 5 4 53.6198 54.1351 2
 0 5 4 28.3021 39.4318 10
 0 5 4 6.16694 37.3255 1
 0 5 -4 34.6743 32.207 1
 0 -5 -4 37.3985 49.7505 6
 0 -5 5 114652 1954.62 7
 0 5 -5 112175 1736.89 5
 0 -5 -5 110364 1904.14 5
 0 -5 -5 113429 1959.65 7
 0 -5 -5 112062 1962.53 6
 0 -5 -6 17.3805 55.9216 7
 0 5 6 99.5679 65.955 2
 0 5 -6 -16.2373 38.3364 5
 0 -5 -6 -15.2169 63.6916 5
 0 -5 -6 -17.7027 68.859 6
 0 -5 6 122.609 60.5364 7
 0 -5 7 2861.44 256.971 6
 0 -5 7 3470.22 266.048 7
 0 -5 -7 3884.66 271.449 7
 0 5 7 3495.57 232.101 2
 0 -5 -7 3284.59 242.764 5
 0 -5 8 -25.0489 83.6395 7
 0 -5 8 -77.9301 103.67 6
 0 -5 9 1180.52 194.555 7
 0 -5 9 971.772 190.276 6
 0 -5 10 127.86 106.744 7
 0 -5 10 135.919 121.303 6
 0 6 0 343511 5024.76 1
 0 6 0 349450 5018.83 10
 0 -6 -1 4.5436 25.6456 8
 0 6 1 15.4267 36.4236 1
 0 6 -1 15.2822 33.4061 1
 0 6 -1 28.1628 30.7816 10
 0 6 1 38.2098 35.4364 10
 0 -6 -1 50.7535 27.0014 5
 0 6 -2 31345.4 609.933 10
 0 6 2 30402.2 632.169 10
 0 -6 -2 31856.9 609.984 5
 0 6 -2 32501.7 632.828 1
 0 6 2 32186.2 637.1 1
 0 6 -3 36.3215 14.2226 5
 0 -6 -3 8.65497 49.4543 5
 0 6 3 17.3431 30.5206 8
 0 6 3 -21.2725 44.5192 2
 0 6 -3 -14.7977 34.3082 1
 0 6 3 7.67905 36.2608 1
 0 6 3 -8.27116 33.0091 10
 0 6 -3 18.8913 28.6538 10
 0 -6 -3 11.1641 43.426 6
 0 6 -4 35.8278 37.8321 1
 0 6 4 60.63 41.6927 1
 0 6 4 7.35303 39.9154 8
 0 6 -4 46.5031 25.3413 5
 0 -6 -4 -10.9104 47.699 5
 0 -6 -4 -12.7614 42.6119 7
 0 -6 -4 53.6357 54.8356 6
 0 6 4 110.873 46.9179 10
 0 6 -5 16.0736 28.6895 5
 0 -6 -5 133.363 59.5052 5
 0 6 5 7.07389 34.5769 1
 0 -6 -5 61.2636 59.5758 7
 0 -6 -5 16.038 59.01 6
 0 -6 5 46.3003 60.0329 7
 0 6 5 83.4516 69.1055 2
 0 6 5 -9.11929 42.2865 8
 0 6 6 10614.7 410.966 2
 0 -6 -6 10225.5 429.962 7
 0 -6 6 10414.7 438.755 7
 0 -6 -6 10579.5 411.591 5
 0 -6 -6 10870.8 441.439 6
 0 -6 7 44.0483 87.8956 7
 0 -6 7 -113.046 98.8424 6
 0 6 7 -17.6211 77.0364 2
 0 -6 8 17386.7 687.101 7
 0 -6 8 18417.5 710.858 6
 0 -6 9 -31.0689 120.855 6
 0 -6 9 -117.645 136.381 7
 0 -6 10 4583.32 399.271 6
 0 -6 10 4427.88 381.181 7
 0 7 0 26.248 34.9175 10
 0 7 0 9.02974 36.9264 1
 0 7 1 9868.14 308.401 10
 0 7 -1 9878.46 300.676 10
 0 -7 -1 9861.59 252.396 8
 0 7 1 9493.07 164.999 9
 0 -7 -1 10063.8 249.052 5
 0 7 -1 9939.69 307.672 1
 0 7 1 10257.5 314.741 1
 0 -7 -2 7.06421 42.2905 5
 0 -7 -2 86.4077 28.4782 3
 0 7 -2 40.6071 34.7603 10
 0 7 2 28.2835 36.6752 10
 0 7 2 36.3363 42.8974 1
 0 7 -2 -8.92549 36.5027 1
 0 7 3 84070.9 1425.56 10
 0 7 -3 83301.6 1370.39 10
 0 7 3 83187 1322.91 8
 0 -7 -3 83304.7 1491.73 6
 0 7 3 82836.5 1408.38 1
 0 7 -3 84679.9 1401.78 1
 0 -7 -3 82523.1 1410.57 5
 0 -7 -4 -14.6063 46.9961 6
 0 7 4 29.1384 40.073 8
 0 7 4 53.887 46.7329 1
 0 7 -4 42.8384 41.8771 1
 0 7 4 13.7767 56.3382 2
 0 -7 -4 -13.7086 42.3776 7
 0 7 -4 21.2295 36.277 10
 0 7 4 30.0725 47.3345 10
 0 -7 -4 34.697 55.5799 5
 0 -7 -5 12892.6 483.789 6
 0 7 5 14580.3 379.896 1
 0 -7 5 13989.4 489.535 7
 0 -7 -5 13864.5 456.051 5
 0 7 -5 13993.6 365.254 1
 0 -7 -5 13229.4 477.649 7
 0 7 5 15040.9 492.394 2
 0 7 5 13653.4 379.49 8
 0 -7 -6 -38.2696 70.4029 7
 0 -7 6 -19.5915 60.5621 7
 0 -7 -6 -19.6459 65.5961 6
 0 7 6 -17.5455 66.427 2
 0 -7 -6 65.9735 62.4436 5
 0 7 7 7397.75 379.128 2
 0 -7 7 8850.11 442.906 7
 0 -7 8 26.7986 95.6598 7
 0 -7 8 -111.56 124.443 6
 0 -7 9 1903.88 255.131 6
 0 -7 9 2648.99 293.419 7
 0 8 0 143211 2282.35 1
 0 8 0 142759 2270.97 10
 0 -8 -1 30.8425 34.8141 8
 0 8 1 -84.6895 46.2795 10
 0 8 -1 29.8062 43.4346 10
 0 8 -1 -10.4402 45.6414 1
 0 8 1 52.5031 42.9406 1
 0 -8 -1 5.56363 29.3724 5
 0 8 -2 54528.7 1013.8 10
 0 8 2 54922.1 1046.82 10
 0 -8 -2 54670.8 892.931 3
 0 8 2 53885 1029.21 1
 0 8 -2 56214.3 1035.88 1
 0 -8 -2 55765.8 968.026 5
 0 -8 -3 9.76125 40.8605 5
 0 8 -3 36.4736 43.8226 10
 0 8 3 112.64 54.1328 10
 0 8 3 -27.3765 59.8435 2
 0 8 -3 51.0218 44.614 1
 0 8 3 115.227 51.2028 1
 0 -8 -4 47.7006 54.9708 6
 0 8 -4 169.651 58.4131 1
 0 8 4 31.2193 48.2737 1
 0 -8 -4 249.313 69.2639 7
 0 8 4 104.054 61.9189 10
 0 8 -4 101.975 47.3783 10
 0 8 4 106.39 44.7766 8
 0 -8 -4 108.97 61.1357 5
 0 8 4 77.5002 57.0469 2
 0 8 -5 18.8405 43.6807 1
 0 -8 -5 -14.5732 55.1739 5
 0 -8 -5 17.2349 55.4529 7
 0 8 5 17.4064 60.1584 2
 0 -8 5 105.312 76.7318 7
 0 -8 -5 -36.6885 65.479 6
 0 -8 -6 7443.11 356.005 5
 0 -8 -6 7280.84 373.859 7
 0 8 6 7061.57 365.891 2
 0 -8 6 7587.17 391.332 7
 0 -8 -6 6928.07 373.885 6
 0 8 7 64.3736 91.8319 2
 0 -8 7 -23.971 85.5637 7
 0 8 8 30700.3 889.74 2
 0 -8 8 29950.2 943.414 7
 0 -8 8 27962.7 937.864 6
 0 -8 9 30.9027 110.306 7
 0 -8 9 -65.3658 120.251 6
 0 9 0 23.6685 43.543 10
 0 9 1 8760.72 327.663 10
 0 9 -1 8102.2 308.349 10
 0 -9 -1 8697.62 257.625 8
 0 -9 -2 43.7334 31.2401 3
 0 9 2 12.5086 53.5345 10
 0 9 -2 22.196 47.4979 10
 0 -9 -2 48.4625 43.8456 5
 0 9 3 29657.7 747.591 2
 0 -9 -3 29387.1 651.236 5
 0 9 -3 29290.3 658.425 10
 0 9 3 29213.1 700.742 10
 0 -9 -4 -25.4041 53.1653 5
 0 -9 -4 -17.2558 63.4898 6
 0 9 4 -51.9317 75.6762 2
 0 -9 -4 31.6853 61.6237 7
 0 9 4 52.5843 60.9566 10
 0 -9 -5 30721.3 815.075 7
 0 -9 -5 30319.4 822.759 6
 0 -9 5 29430.1 806.816 7
 0 9 5 30451 823.155 2
 0 -9 -5 28887.2 742.543 5
 0 9 5 29359.5 685.364 1
 0 -9 6 22.0033 78.541 7
 0 9 6 42.5518 75.9447 2
 0 -9 7 6025.31 382.157 7
 0 9 7 5241.88 351.165 2
 0 -9 8 -59.7683 113.148 6
 0 -9 8 56.8495 110.572 7
 0 9 8 -173.498 108.362 2
 0 -9 9 1264.29 211.991 7
 0 -9 9 1645.98 246.156 6
 0 10 0 145010 2400.8 10
 0 10 0 146080 2418.01 1
 0 -10 0 147048 2275.32 8
 0 -10 -1 7.81771 40.6796 8
 0 10 1 -13.7944 47.6761 10
 0 10 -1 65.4383 49.5508 10
 0 -10 -1 71.9632 40.9904 3
 0 10 1 56.0211 55.8929 1
 0 10 -1 -13.9397 51.2897 1
 0 -10 -2 10175.8 304.698 5
 0 -10 -2 9657.32 265.542 3
 0 10 2 10281.3 381.52 10
 0 10 -2 9845.4 357.865 10
 0 10 2 9397.45 366.216 1
 0 10 -2 9865.96 371.576 1
 0 10 3 -17.2754 59.7059 2
 0 10 3 29.0447 57.9554 10
 0 10 3 28.245 60.439 1
 0 10 -3 -13.7899 56.3916 1
 0 -10 -3 10.8094 53.7064 5
 0 10 4 19.1987 64.1044 2
 0 -10 -4 55.9353 79.7951 6
 0 10 4 29.5526 61.8484 10
 0 10 4 55.9611 62.4234 1
 0 10 -4 80.8166 66.9238 1
 0 -10 -4 -13.2303 57.84 5
 0 -10 -5 20.9289 69.8803 6
 0 10 5 -21.2047 82.4805 2
 0 10 -5 12.8431 56.1464 1
 0 10 5 13.5486 67.316 1
 0 -10 5 -60.4394 84.3244 7
 0 -10 -5 -63.0497 77.0419 5
 0 -10 -5 -19.4129 86.6172 7
 0 10 6 9614.17 466.611 2
 0 -10 6 9315.53 458.729 7
 0 -10 7 105.417 110.31 7
 0 10 7 -151.965 110.726 2
 0 -10 8 6887.81 443.495 7
 0 10 8 6496.31 422.093 2
 0 -10 9 128.407 128.124 7
 0 11 0 -30.2596 64.7503 10
 0 -11 0 19.0712 46.6074 8
 0 11 0 -31.9708 72.7368 1
 0 -11 -1 3990.26 182.762 8
 0 -11 -1 4330.96 191.933 3
 0 11 1 3564.37 232.035 10
 0 11 -1 3880.81 236.33 10
 0 11 -1 3668.19 238.851 1
 0 11 1 3907.3 244.411 1
 0 11 -2 -15.9291 58.6083 1
 0 11 2 16.1035 68.9171 1
 0 11 -2 14.3364 55.7646 10
 0 11 2 -47.5833 60.0499 10
 0 11 3 45211.5 1068.35 2
 0 11 3 44666.9 1007.94 10
 0 11 -3 45227.5 963.336 10
 0 -11 -3 45602.2 910.326 5
 0 11 -3 45250.9 1003.69 1
 0 11 3 44263.3 1000.31 1
 0 -11 -4 20.1741 76.3791 6
 0 11 4 21.1615 80.1172 2
 0 11 4 -15.9202 72.44 1
 0 11 -4 15.3807 67.2397 1
 0 -11 -4 41.2877 70.5506 5
 0 11 5 33323.8 944.411 2
 0 -11 5 34699 932.017 7
 0 -11 -5 33967.5 835.184 5
 0 11 -5 32262 790.314 1
 0 11 5 33913.8 819.955 1
 0 -11 6 99.0304 91.0911 7
 0 11 6 -101.002 110.387 2
 0 -11 7 1896.05 230.081 7
 0 11 7 1718.73 223.198 2
 0 11 8 -28.5971 105.22 2
 0 -11 8 -60.3012 104.206 7
 0 -12 0 18182.4 477.789 8
 0 12 0 18666.6 598.609 1
 0 12 0 18711.5 584.591 10
 0 12 -1 16.5112 58.936 10
 0 12 1 -51.878 67.2639 10
 0 -12 -1 9.73203 40.7342 3
 0 12 -1 -18.1445 64.7661 1
 0 12 1 -18.2111 58.5937 1
 0 12 2 21534.5 650.256 10
 0 12 -2 21685.1 625.563 10
 0 12 2 21538.6 660.004 1
 0 12 -2 21528.6 657.923 1
 0 12 2 22846.2 685.992 2
 0 12 3 17.9682 69.894 10
 0 12 -3 30.7493 71.2928 10
 0 12 -3 17.8129 72.8452 1
 0 12 3 90.7973 77.7181 1
 0 12 3 84.9512 84.7575 2
 0 -12 -4 56.5776 74.6732 5
 0 12 4 -17.8998 76.605 1
 0 12 -4 86.7128 75.8166 1
 0 12 4 -23.2094 82.8456 2
 0 12 -5 16.5626 67.7329 1
 0 12 5 86.6334 81.8182 1
 0 12 5 50.7608 84.7455 2
 0 -12 5 46.3428 82.7117 7
 0 -12 6 4112.83 323.804 7
 0 12 6 3635.6 315.06 2
 0 12 7 29.2349 110.685 2
 0 -12 7 -85.8086 119.721 7
 0 -12 8 7333.38 471.759 7
 0 12 8 7190.11 464.827 2
 0 13 0 -41.0185 85.844 1
 0 13 0 -18.7897 85.4979 10
 0 13 1 2014.24 200 1
 0 13 -1 1659.16 184.534 1
 0 -13 1 1821.5 153.957 8
 0 13 -1 1921.72 190.047 10
 0 13 1 1761.02 189.593 10
 0 13 -2 35.4662 68.9791 10
 0 13 2 19.4612 73.6817 10
 0 13 -2 121.481 80.8023 1
 0 13 2 -20.4331 68.2267 1
 0 13 2 84.9873 70.9436 2
 0 13 -3 33610.5 897.841 1
 0 13 3 34619.4 909.389 1
 0 13 3 33784.5 950.997 2
 0 13 4 79.7327 85.3073 1
 0 13 -4 38.7854 79.3038 1
 0 13 4 -25.306 81.4218 2
 0 13 5 11256.2 549.171 2
 0 13 5 10928.2 461.783 1
 0 -13 5 11697.6 530.41 7
 0 -13 6 54.5304 106.054 7
 0 13 6 -29.343 104.738 2
 0 13 7 2207.26 272.479 2
 0 -13 7 2667.23 283.13 7
 0 14 0 55722.2 1284.88 1
 0 -14 0 53126.7 1094.48 3
 0 14 1 -21.3556 76.2279 2
 0 14 1 45.6139 88.7129 1
 0 14 -1 -45.4602 90.7109 1
 0 14 2 9096.22 455.255 2
 0 14 2 8907.59 443.878 1
 0 14 -2 9500.75 454.996 1
 0 14 3 126.866 98.6946 2
 0 14 -3 -44.2179 81.346 1
 0 14 3 22.5017 72.3988 1
 0 14 4 27.4253 94.7848 2
 0 14 -4 -21.463 83.4852 1
 0 14 4 -44.1592 90.2909 1
 0 -14 5 183.176 107.018 7
 0 14 5 29.5206 94.991 2
 0 -14 6 5099.4 375.514 7
 0 14 6 4736.34 383.715 2
 0 14 7 131.418 113.57 2
 0 -14 7 182.876 118.576 7
 0 15 0 106.742 87.3127 2
 0 15 0 100.754 107.807 1
 0 15 1 4181.23 325.01 1
 0 15 -1 4442.02 328.477 1
 0 15 -1 4250.46 285.077 2
 0 15 1 4420.91 316.018 2
 0 15 2 -25.0374 89.3701 1
 0 15 -2 74.4315 101.458 1
 0 15 2 -50.7909 81.7093 2
 0 15 3 6280.91 386.89 1
 0 15 -3 5662.42 371.769 1
 0 15 3 5567.57 389.979 2
 0 15 4 -58.9305 108.414 2
 0 15 -4 -70.4693 108.921 1
 0 15 4 -24.1613 91.4775 1
 0 15 5 11152.9 584.083 2
 0 -15 5 10367.7 533.682 7
 0 15 6 132.79 129.133 2
 0 -15 6 29.5723 115.031 7
 0 16 0 36897.3 1005.32 2
 0 16 0 36144 1066.28 1
 0 16 -1 42.0541 81.7901 2
 0 16 1 50.5655 93.0236 2
 0 16 1 -27.5352 95.1653 1
 0 16 -1 27.4206 94.7693 1
 0 16 -2 5335.69 375.536 1
 0 16 2 4695.83 347.359 1
 0 16 2 5223.54 376.7 2
 0 16 3 -58.8895 114.534 2
 0 16 3 -26.9121 99.0201 1
 0 16 -3 -52.8799 105.518 1
 0 16 4 31.5465 116.07 2
 0 -16 5 28.779 99.4666 7
 0 16 5 99.5016 118.392 2
 0 17 0 29.8834 88.4439 1
 0 17 0 -24.8155 85.765 2
 0 17 -1 1865.26 207.754 2
 0 17 -1 1663.6 235.26 1
 0 17 1 1700.87 239.282 1
 0 17 1 1431.37 211.362 2
 0 17 2 -29.556 108.747 1
 0 17 -2 -116.972 125.15 1
 0 17 2 29.1521 107.261 2
 0 17 -3 13260.7 615.058 1
 0 17 3 12534.6 601.023 1
 0 17 3 12703.1 627.572 2
 0 17 4 66.4604 122.268 2
 0 18 0 8993.07 479.029 2
 0 18 0 8338.34 517.277 1
 0 18 1 28.4897 110.834 2
 0 18 1 -127.903 124.392 1
 0 18 -1 -222.797 127.034 1
 0 18 2 5233.06 403.96 1
 0 18 -2 4548.34 386.56 1
 0 18 2 5428.62 396.193 2
 0 18 3 -98.5058 137.441 2
 0 19 0 -27.1578 96.9393 2
 0 19 1 532.908 144.893 2
 -1 0 -1 111440 1561.07 4
 -1 0 1 106706 1582.57 6
 1 0 1 106477 1582.55 6
 1 0 -1 108030 1580.8 7
 -1 0 -1 110736 1585.61 7
 1 0 1 112088 1587.62 7
 -1 0 -1 110590 1575.01 5
 1 0 1 108789 1575.29 5
 -1 0 1 110532 1583.6 7
 1 0 2 5861.15 173.406 7
 -1 0 -2 5993.91 173.905 7
 1 0 -2 5829.16 170.339 7
 -1 0 2 6212.91 178.347 6
 1 0 2 5705.43 171.355 6
 1 0 2 6230.97 163.287 5
 1 0 2 5856.88 131.654 2
 -1 0 2 5742.77 171.457 7
 1 0 3 11596.8 311.3 7
 -1 0 3 11597.7 310.92 7
 1 0 -3 11797.9 196.303 10
 -1 0 -3 11260.3 280.963 5
 -1 0 3 11992.5 316.431 6
 1 0 3 12201 318.739 6
 -1 0 -3 11611.7 311.493 7
 1 0 -3 11683.1 310.822 7
 1 0 -3 11784 272.951 2
 1 0 3 11748.2 245.597 2
 -1 0 -4 33663.5 657.553 5
 1 0 -4 33439.3 703.365 7
 -1 0 -4 33847.5 711.993 7
 -1 0 -4 33338.5 563.112 4
 1 0 4 33540.5 713.893 6
 -1 0 4 33914.7 712.552 6
 -1 0 4 32988.1 696.683 7
 1 0 4 34213 708.012 7
 1 0 -4 34653.9 629.302 2
 1 0 -4 33656.1 666.834 5
 1 0 -5 75.733 54.0464 7
 -1 0 -5 63.1332 49.1453 7
 1 0 -5 138.509 45.5706 2
 -1 0 -5 140.767 31.3372 4
 -1 0 -5 161.106 47.1178 5
 1 0 -5 149.103 57.5124 5
 1 0 6 11530.9 427.388 7
 -1 0 6 11614 426.596 7
 1 0 -6 11377.3 385.358 5
 -1 0 -6 11422.7 424.239 7
 1 0 -6 12164.7 437.463 7
 -1 0 6 12052.7 445.014 6
 1 0 6 11903 440.578 6
 -1 0 -6 11576.6 381.695 5
 -1 0 -6 11318 257.739 4
 -1 0 7 26610.7 773.789 6
 1 0 7 26848.5 776.572 6
 1 0 -7 25736.6 674.363 5
 -1 0 -7 26070.2 671.449 5
 1 0 7 25381.8 743.352 7
 -1 0 7 25527.9 739.203 7
 1 0 -7 26379.4 740.777 7
 1 0 -8 1032.78 136.833 5
 -1 0 8 813.933 148.807 7
 1 0 8 843.4 148.632 7
 -1 0 8 966.225 160.367 6
 1 0 8 820.675 161.689 6
 -1 0 -8 997.355 136.684 5
 -1 0 9 6428.28 425.538 6
 1 0 9 8118.75 463.133 6
 -1 0 10 2719.47 297.334 6
 1 0 10 2297.19 275.258 6
 -1 -1 0 -1.65564 11.0587 8
 1 -1 0 36.493 11.8185 2
 -1 1 0 14.5154 9.69615 2
 1 -1 0 14.9999 8.98245 3
 -1 1 0 32.4257 10.5865 3
 -1 -1 1 113264 1648.23 7
 -1 1 1 114294 1662.65 2
 1 -1 -1 112781 1658.86 2
 1 -1 -1 113187 1654.88 6
 1 1 1 115825 1659.7 6
 -1 -1 -1 115993 1657.9 6
 -1 1 1 114098 1657.06 6
 -1 -1 -1 114568 1650.6 7
 1 1 1 117578 1653.35 7
 1 -1 -1 111626 1630.53 1
 -1 -1 -1 112717 1650.31 5
 1 1 1 114702 1654.14 5
 1 -1 1 113969 1624.06 5
 -1 1 -1 114521 1623.42 5
 -1 1 2 98654 1505.59 6
 -1 -1 -2 101280 1505.75 6
 1 -1 -2 99796.7 1504.44 6
 1 1 2 100148 1506.63 6
 -1 -1 -2 99605.1 1498.91 7
 1 -1 2 99296.8 1505.46 7
 -1 -1 2 98316.1 1494.43 7
 -1 -1 -2 99923 1482.78 5
 1 -1 2 97090.7 1455.23 5
 1 1 2 99191.3 1488.93 5
 -1 1 2 97399.5 1490.92 2
 1 1 -2 97274.3 1493.55 7
 1 -1 -2 98359.3 1498.5 7
 1 1 2 101442 1502.96 7
 -1 1 2 98367.4 1499.08 7
 -1 1 -2 96519.6 1408.55 4
 1 -1 -2 97843.6 1425.72 10
 1 -1 2 99048.2 1409.73 1
 1 -1 -2 97669.9 1413.7 1
 1 -1 -3 2846.82 138.367 7
 1 -1 3 2463.14 130.388 7
 -1 -1 -3 2853.11 139.258 7
 -1 -1 3 2524.09 130.574 7
 -1 -1 3 2452.36 129.15 6
 1 -1 3 2554.59 132.331 6
 1 -1 -3 2479.48 122.726 5
 1 1 3 2622.89 125.622 5
 1 1 3 2439.5 104.24 2
 1 -1 -3 2589.31 119.018 2
 -1 -1 -3 2570.54 121.672 5
 -1 1 -3 2676.51 113.433 5
 -1 1 3 2595.8 135.582 7
 1 1 3 2790.77 138.027 7
 -1 1 3 2592.02 136.217 6
 1 -1 -3 2563.55 132.299 6
 1 1 3 2445.31 131.972 6
 -1 -1 -3 2713.24 136.706 6
 -1 1 -3 2284.26 125.991 7
 1 1 -3 2518.23 129.223 7
 1 1 3 2501.06 72.8825 10
 1 -1 -3 2737.65 80.1889 10
 1 1 -3 2570.3 107.266 2
 -1 1 3 2703.24 122.817 2
 -1 1 -3 2717.95 77.5416 4
 1 -1 -4 37841.8 723.302 5
 1 1 -4 36354 692.072 5
 -1 -1 4 36543.1 740.703 7
 -1 1 4 35947 740.971 7
 1 1 4 36703.6 743.073 7
 1 -1 -4 36930.8 683.933 2
 1 -1 -4 36023.4 743.733 7
 1 -1 4 36597 745.838 7
 -1 -1 -4 34964 738.023 7
 1 -1 4 36605.6 749.723 6
 -1 -1 4 36514.4 751.269 6
 1 1 4 34963.9 740.84 6
 -1 1 4 36480.2 754.259 6
 1 1 -4 36053.8 647.264 2
 1 1 4 36670.1 653.995 2
 -1 1 -4 33999.4 736.361 7
 1 1 -4 35993.9 742.187 7
 -1 1 -4 36185.7 681.365 5
 -1 -1 -4 35071 700.973 5
 -1 1 -4 36704.4 573.818 4
 1 1 -5 13947.2 340.154 2
 -1 -1 -5 13842.8 399.954 5
 -1 1 -5 13405.7 376.345 5
 1 1 -5 14504.5 440.76 7
 1 1 -5 14200.9 393.293 5
 1 -1 -5 14815.9 416.472 5
 1 -1 -5 14447.2 442.253 7
 -1 -1 -5 14626.3 444.891 7
 1 1 -5 13613.1 243.579 4
 -1 1 -5 14612.5 269.711 4
 1 1 5 13767.1 346.445 2
 -1 -1 -6 7399.75 303.344 5
 -1 1 -6 7601.63 290.598 5
 -1 1 6 7281.45 330.203 7
 1 -1 6 7817.66 343.231 7
 -1 -1 6 7380.74 331.506 7
 1 1 6 6934.15 325.664 7
 -1 1 6 7349.26 342.685 6
 1 1 6 6870.83 329.137 6
 1 -1 6 6551.43 322.937 6
 -1 -1 6 7764.72 348.754 6
 -1 -1 -6 7234.82 332 7
 1 -1 -6 7229.08 334.123 7
 1 -1 -6 7105.54 299.384 5
 1 1 -6 7316.47 292.705 5
 1 1 -6 6891.78 324.156 7
 -1 -1 -6 6990.41 208.487 4
 -1 -1 7 23371.4 717.707 6
 1 -1 7 22257.8 705.96 6
 1 1 7 23659 701.154 7
 1 -1 7 23778.7 704.26 7
 -1 -1 7 22940.3 695.545 7
 -1 1 7 23072 714.027 6
 1 1 7 23030.5 708.677 6
 1 -1 -7 22193.4 679.489 7
 -1 -1 -7 22280.1 680.93 7
 -1 1 -7 23722.5 612.39 5
 1 1 -7 21840.5 604.025 5
 1 -1 -7 23892.3 647.655 5
 -1 -1 -7 22941 631.389 5
 1 1 -8 364.387 100.06 5
 -1 1 -8 356.302 94.8695 5
 1 -1 8 486.098 129.068 7
 -1 -1 8 203.818 94.8853 7
 1 1 8 628.584 141.536 6
 1 -1 8 362.366 120.104 6
 -1 1 8 169.397 94.2273 6
 -1 -1 8 169.311 103.601 6
 1 -1 9 7176.3 445.052 6
 -1 -1 9 7871.9 463.524 6
 -1 1 9 7565.77 455.777 6
 1 1 9 8970.98 488.375 6
 1 -1 9 7557.11 445.241 7
 -1 -1 10 3124.92 319.251 6
 1 -1 10 3179.68 318.301 6
 -1 1 10 2934.04 312.235 6
 1 1 10 3439.54 325.747 6
 1 -2 0 26.4762 20.3247 1
 -1 2 0 -8.29756 18.6346 1
 -1 2 0 37.0303 16.3932 2
 1 -2 0 5.23485 15.6689 10
 1 -2 0 8.28201 10.922 9
 1 2 0 5.79862 10.8054 9
 1 -2 -1 87081.9 1292.62 1
 -1 2 1 88317 1297.48 1
 1 -2 1 86358.9 1290.28 1
 -1 2 -1 86953.7 1294.69 1
 1 -2 1 87241.8 1242.6 5
 1 2 1 88501 1302.77 5
 1 2 1 91286.7 1304.42 8
 -1 2 1 87320.4 1317.44 2
 -1 2 1 86983.3 1276 3
 1 -2 1 88649.3 1283.39 10
 1 -2 -1 87460.1 1299.49 10
 -1 -2 2 68044.2 1070.11 7
 -1 -2 -2 67624.7 1081.41 6
 1 -2 -2 67274.9 1081.53 6
 -1 -2 -2 66872.8 1070.37 7
 1 -2 -2 67332.2 1077.39 7
 1 -2 -2 66215.5 1069.1 2
 1 2 2 67752.5 1065.65 5
 -1 2 2 67760 1071.72 2
 1 -2 -2 63789.2 1004.97 1
 1 -2 2 67875.3 1004.58 1
 -1 -2 -2 67826.6 1062.73 5
 1 -2 2 67886 972.095 4
 -1 2 2 67516.4 1081.45 6
 1 2 2 68089.8 1081.89 6
 1 -2 -2 66768 1020.56 10
 1 -2 2 67342.3 987.984 10
 1 -2 -3 12646.3 321.992 5
 1 2 3 13401 327.601 5
 1 2 3 12919.9 305.944 2
 -1 2 -3 12332.5 216.219 2
 1 -2 -3 12946.6 258.096 10
 1 2 -3 12636.8 221.468 10
 1 -2 -3 12520.3 332.332 7
 1 2 3 13068.9 335.617 7
 1 2 3 12480.9 335.93 6
 -1 2 3 13079.5 343.246 6
 1 2 3 12320.1 239.833 1
 -1 -2 -3 13058.3 320.334 5
 -1 2 -3 12448.8 277.308 5
 1 -2 -3 12422.4 336.478 6
 -1 -2 -3 13098.7 343.697 6
 -1 -2 3 13058.1 331.847 7
 -1 -2 -3 13171.2 337.908 7
 1 -2 3 12553.7 337.412 7
 -1 2 3 12679.3 319.412 2
 -1 -2 -4 47512 929.778 7
 1 -2 -4 49000.9 942.079 7
 -1 -2 4 48914.5 927.146 7
 1 -2 4 47714.7 929.05 7
 1 2 4 51048 939.91 7
 1 2 -4 49470.5 824.259 2
 -1 2 4 49878.5 897.31 2
 1 2 4 46959.4 858.596 2
 1 2 4 49163 944.666 6
 -1 2 4 48089.7 941.852 6
 1 2 -4 49153.6 864.977 5
 1 -2 -4 50851.3 919.347 5
 -1 -2 -4 49361.8 946.139 6
 1 -2 -4 49725 950.803 6
 1 2 -4 50298.2 729.44 1
 1 2 4 48542.4 739.671 1
 -1 -2 -4 48900.5 906.301 5
 -1 2 -4 48863.5 849.967 5
 1 2 5 1749.24 116.657 2
 1 2 -5 1788.22 102.839 2
 -1 -2 -5 1501.92 135.642 7
 1 -2 -5 1603.73 138.912 7
 -1 2 -5 1593.84 112.932 5
 -1 -2 -5 1591.77 130.894 5
 1 -2 -5 1778.23 139.626 5
 1 2 -5 1906.11 126.875 5
 1 2 -6 4494.25 174.594 2
 -1 -2 -6 4385.6 255.041 7
 1 -2 -6 4257.54 251.502 7
 -1 2 6 4331.23 263.314 6
 1 2 6 4443.65 265.065 6
 1 -2 -6 4381.82 238.956 5
 1 2 -6 4647.07 220.018 5
 -1 -2 6 4239.32 257.025 6
 1 -2 6 4461.71 263.608 6
 -1 2 -6 4521.18 213.979 5
 -1 -2 -6 4311.47 233.825 5
 1 -2 6 4490.28 262.469 7
 -1 -2 6 4459.2 255.788 7
 1 -2 -7 22609.9 637.656 5
 -1 -2 -7 22372.1 631.475 5
 -1 2 -7 21040.9 568.126 5
 1 2 -7 23542.1 600.748 5
 1 -2 7 22009.3 696.106 6
 -1 -2 7 22130.2 699.959 6
 -1 -2 -7 22630.6 680.718 7
 1 -2 -7 21789.3 672.49 7
 1 -2 7 22845.8 695.313 7
 -1 -2 7 22191.4 684.035 7
 -1 2 7 21679.6 694.012 6
 1 2 7 20802.9 679.675 6
 -1 -2 8 394.119 118.443 6
 -1 2 8 389.963 117.195 6
 1 -2 8 344.046 114.023 6
 1 2 8 389.012 116.91 6
 -1 2 -8 247.52 83.2955 5
 1 2 -8 329.786 88.826 5
 -1 -2 8 344.087 112.194 7
 1 -2 8 93.712 98.1447 7
 1 2 9 4673.25 360.635 6
 -1 2 9 4563.52 356.449 6
 1 -2 9 4590.99 353.991 6
 -1 -2 9 3919.58 331.396 6
 -1 -2 9 4035.87 329.011 7
 1 -2 9 4258.63 334.334 7
 -1 -2 10 2961.45 307.726 6
 1 -2 10 2624.29 290.98 6
 1 -3 0 9.01163 9.53694 9
 1 3 0 14.2917 9.6128 9
 1 3 0 2.09447 13.3481 5
 1 -3 0 7.39121 22.609 10
 -1 3 0 -3.92008 21.2786 1
 -1 3 1 999.94 67.7075 2
 1 3 1 964.793 58.2389 5
 1 3 1 1009.38 58.6626 8
 1 -3 1 1022.41 58.9913 10
 1 -3 -1 1006.43 63.1628 10
 1 -3 -1 1213.36 55.0164 3
 -1 3 1 969.43 51.1038 3
 -1 3 1 1099.88 39.1205 8
 -1 3 -1 1126.68 65.7909 1
 -1 3 1 941.474 61.9166 1
 -1 3 2 32428.9 569.11 1
 -1 3 -2 33564 568.284 1
 1 3 2 32773.9 570.039 10
 1 -3 -2 32892.2 576.321 10
 1 -3 2 33820.3 546.857 10
 1 -3 -2 33380.2 598.068 5
 1 3 2 33333 601.975 5
 -1 -3 -2 33646 598.25 5
 -1 3 -2 32761.4 516.415 5
 -1 -3 2 33547.5 495.564 4
 -1 -3 -2 33725.7 607.987 7
 -1 -3 -2 34065.8 624.994 6
 1 -3 -2 33013.8 617.084 6
 -1 3 2 32849.2 614.901 2
 1 3 2 33794.6 591.912 8
 1 -3 3 14106.7 365.652 7
 -1 -3 3 13365.4 350.809 7
 1 -3 -3 13563.9 367.581 6
 -1 -3 -3 14205.3 372.183 6
 1 3 3 12936.4 278.09 1
 1 3 -3 13877.7 276.959 1
 1 3 3 13388 344.468 5
 1 -3 -3 13869.5 346.624 5
 1 3 3 14104.8 343.568 2
 -1 3 -3 13422.1 225.165 2
 -1 3 3 12688.6 342.254 2
 1 -3 3 13121.8 217.736 4
 -1 3 -3 13549.2 278.906 5
 -1 -3 -3 13796.9 342.946 5
 1 -3 -3 13794.6 293.741 10
 1 3 3 13665.6 291.623 10
 1 -3 -3 13517 359.367 7
 -1 -3 -3 14150.3 361.679 7
 1 3 4 64878.3 1187.5 6
 -1 3 4 65558 1193.24 6
 1 -3 -4 64890.9 1188.62 7
 1 3 4 64803.6 1122.05 2
 1 3 4 67274.9 1008.39 1
 1 3 -4 65827.2 996.114 1
 1 -3 -4 64075 1190.93 6
 -1 -3 -4 65372.3 1193.15 6
 -1 -3 -4 65805.3 1189.62 7
 -1 -3 4 64587.5 1170.16 7
 1 -3 4 65607.6 1187.07 7
 -1 3 4 65066.6 1150.73 2
 -1 -3 -4 65619.9 1154.55 5
 -1 3 -4 66635 1066.13 5
 1 -3 -4 64493.1 1159.97 5
 1 3 -4 65189.1 1079.47 5
 1 3 -4 65117.1 963.064 10
 1 3 4 64505.6 1027.95 10
 -1 3 -5 5708.84 211.04 5
 -1 -3 -5 5761.92 254.48 5
 1 -3 -5 5984.13 263.555 5
 1 3 -5 5720.6 219.917 5
 1 -3 -5 5506.46 268.386 7
 -1 -3 -5 5884.84 273.396 7
 1 3 -5 5837.58 185.819 2
 -1 3 5 5457.98 238.64 2
 1 3 5 5767.57 231.695 2
 -1 -3 -5 6006.98 278.393 6
 1 -3 -5 5680.07 269.818 6
 -1 -3 6 4894.4 277.441 7
 -1 -3 6 5462.78 294.439 6
 1 -3 6 4911.46 282.398 6
 -1 -3 -6 5161.28 262.474 5
 -1 3 -6 4883.09 216.867 5
 -1 -3 -6 5267.91 283.802 7
 1 -3 6 4679.03 278.108 7
 1 -3 -6 4786.43 272.864 7
 1 3 6 5049.95 229.7 2
 -1 3 6 4968.82 284.809 6
 1 3 6 5143.76 286.115 6
 1 3 -6 4966.65 223.912 5
 1 -3 -6 5391.94 268.721 5
 1 -3 -7 17628.6 598.554 7
 -1 -3 -7 17212.3 587.995 7
 1 3 -7 16931.3 485.884 5
 -1 -3 -7 16703.6 541.494 5
 1 -3 -7 16897.7 549.252 5
 -1 3 -7 17088.6 478.19 5
 -1 3 7 16250.8 590.009 6
 1 3 7 17991.1 617.243 6
 1 -3 7 16722.3 593.67 7
 -1 -3 7 18046.4 601.381 7
 -1 -3 7 16364 598.42 6
 1 -3 7 16784.5 601.266 6
 1 -3 8 199.439 99.5184 6
 -1 -3 8 25.03 92.1243 6
 1 3 -8 268.568 81.7812 5
 -1 3 -8 176.448 73.7134 5
 1 -3 8 144.298 83.1528 7
 -1 -3 8 209.749 97.5757 7
 1 -3 9 4292 338.405 7
 -1 -3 9 4711.3 349.124 7
 1 -3 9 3634.3 330.965 6
 -1 -3 9 3739.62 326.339 6
 -1 -3 10 1314.35 231.868 6
 1 -3 10 1504.5 231.634 7
 -1 -3 10 1340.55 215.14 7
 1 4 0 9.54196 33.5232 10
 1 -4 0 4.84574 24.0759 10
 1 -4 0 1.93635 8.37648 9
 1 -4 0 -5.00369 20.9432 1
 -1 4 0 -10.2928 25.5698 1
 -1 4 0 -9.74341 24.9735 10
 1 -4 0 18.1307 13.8235 5
 1 4 0 -10.1343 19.8392 5
 -1 4 1 32626 587.114 10
 -1 4 -1 32913.7 575.039 10
 1 4 1 32208.2 559.908 5
 1 -4 -1 31255.1 549.052 5
 -1 4 -1 33716.7 590.759 1
 -1 4 1 31919.1 586.937 1
 1 -4 1 33077.3 573.94 10
 1 -4 -1 32709.4 587.49 10
 1 4 -1 32298.9 571.425 10
 1 4 1 31828.9 580.728 10
 -1 -4 -1 33332 561.312 5
 1 -4 -1 32651.9 508.227 8
 1 -4 1 32580.1 582.684 1
 1 -4 -1 32829.3 585.777 1
 1 4 1 32523.6 562.673 8
 -1 -4 -2 16798.3 368.068 5
 -1 4 2 16322.3 313.819 3
 1 4 2 16535.7 368.947 5
 1 -4 -2 16732 366.292 5
 -1 4 2 17069.8 395.972 2
 1 4 2 16258.7 357.533 10
 1 -4 -2 17013 363.458 10
 1 4 -2 16886.9 339.035 10
 1 -4 2 16463.1 335.414 10
 -1 4 -2 17122.4 356.541 1
 -1 4 2 16878.1 359.849 1
 -1 4 2 16813.2 307.322 8
 1 4 2 16883.5 354.537 8
 -1 4 2 16862.9 364.445 10
 -1 4 -2 16580.9 340.024 10
 1 4 3 30291.5 555.613 1
 1 4 -3 31248.1 552.137 1
 1 -4 -3 31911 573.291 10
 1 4 -3 29256.6 525.636 10
 1 4 3 30143.1 566.54 10
 -1 -4 -3 30261.7 644.572 6
 1 -4 -3 30627 648.831 6
 -1 -4 3 30446 625.921 7
 -1 -4 -3 30430.2 613.149 5
 1 4 3 31068.9 593.172 8
 -1 4 -3 30918.4 555.276 1
 -1 4 3 31321.7 562.904 1
 -1 4 3 30182.7 519.374 3
 -1 4 3 31524.4 639.171 2
 1 -4 -3 30040.6 637.362 7
 -1 -4 -3 31475.2 637.584 7
 1 -4 3 29629 467.676 4
 1 4 3 31215.3 621.417 5
 1 -4 -3 30390.1 615.748 5
 1 -4 -4 69014.1 1243.15 6
 -1 -4 -4 69049.9 1244.77 6
 -1 -4 -4 70019.7 1234.14 7
 1 -4 -4 70885.4 1244.13 7
 -1 -4 -4 67917.2 1197.4 5
 -1 4 -4 68349.7 1071.31 5
 1 4 4 69976.1 1192.08 2
 -1 4 4 67924.2 1200.81 2
 1 -4 -4 69851.3 1204.63 5
 1 4 -4 68603.7 1094.13 5
 -1 -4 4 70813.6 1223.5 7
 1 -4 4 70726.4 1244.19 7
 1 4 4 68752.1 1094.58 10
 1 4 4 69257.8 1071.6 1
 1 4 -4 72047.7 1065.46 1
 1 -4 -5 5287.79 269.503 6
 -1 -4 -5 5423.01 272.003 6
 -1 -4 -5 5198.28 263.129 7
 1 -4 5 4984.43 258.277 7
 1 -4 -5 5698.27 277.395 7
 1 -4 -5 5466.36 253.499 5
 1 4 -5 5621.13 207.034 5
 -1 4 -5 5292.62 192.324 5
 -1 -4 -5 5254.09 249.121 5
 1 4 -5 5395.11 149.337 1
 1 4 5 5234 156.687 1
 1 4 5 5158.85 232.059 2
 1 4 -5 5336.69 175.503 2
 1 -4 6 13499.4 493.584 7
 -1 -4 6 13700.2 485.554 7
 1 -4 -6 14018.6 494.01 7
 -1 -4 -6 13798.3 486.687 7
 -1 4 -6 13505.1 372.888 5
 1 -4 -6 14094.1 467.006 5
 -1 -4 -6 13984 462.365 5
 -1 -4 -6 13162.1 482.515 6
 1 -4 -6 13435.8 483.035 6
 1 4 -6 13776.1 383.975 5
 -1 -4 6 14231 501.526 6
 1 -4 6 13681.2 491.21 6
 -1 4 6 13744.2 443.847 2
 1 4 7 16136.3 488.871 2
 -1 -4 7 16187.6 592.807 6
 1 -4 7 16039.4 595.018 6
 -1 4 -7 15945.2 445.355 5
 -1 -4 -7 16691.9 548.191 5
 1 -4 -7 16294.7 543.19 5
 1 4 -7 16125 455.851 5
 -1 -4 7 16117.7 580.401 7
 -1 -4 -7 15833.6 571.636 7
 1 -4 -7 15770.5 574.007 7
 1 -4 7 16379.8 592.327 7
 1 -4 8 221.637 112.156 7
 -1 -4 8 430.282 120.764 7
 1 -4 8 405.896 111.006 6
 -1 -4 8 331.765 111.669 6
 1 -4 9 4366.84 349.224 6
 -1 -4 9 3618.14 332.731 6
 1 -4 9 3787.87 326.409 7
 -1 -4 9 4663.92 353.693 7
 -1 -4 10 3765.42 361.759 6
 1 -4 10 3175.83 336.655 6
 -1 -4 10 3626.13 333.577 7
 1 -4 10 4478.07 373.541 7
 -1 5 0 12.8707 31.4563 1
 -1 5 0 12.2983 28.5153 10
 1 -5 0 18.0493 31.3079 10
 1 5 0 72.5964 35.8119 10
 1 5 0 59.6617 19.1998 5
 1 -5 0 12.9858 14.0657 5
 -1 -5 -1 44313.1 725.145 5
 -1 5 1 42751.1 767.783 10
 -1 5 -1 42364.2 752.915 10
 -1 5 1 43420.6 770.818 1
 -1 5 -1 43677.7 770.159 1
 -1 5 1 43567 661.517 9
 -1 -5 1 42724.9 656.262 9
 1 -5 -1 43223.5 673.823 8
 -1 -5 -1 42218.8 728.207 8
 1 -5 1 43096.1 751.028 10
 1 5 1 42644.7 765.349 10
 1 5 -1 42895.2 753.844 10
 1 -5 -1 43484.8 766.976 10
 1 -5 -1 43088.7 710.661 3
 1 -5 -1 42238.5 710.092 5
 1 5 1 43696 726.01 5
 1 5 -2 34438.8 624.631 10
 1 -5 -2 33998.6 648.234 10
 1 -5 2 34909.8 620.662 10
 1 5 2 34645 650.737 10
 -1 -5 -2 34614.2 642.495 5
 -1 5 2 35161.8 651.35 1
 -1 5 -2 34080.5 642.26 1
 1 5 2 34823.8 620.089 8
 -1 5 2 34388.7 688.163 2
 -1 5 2 33920.4 653.651 10
 -1 5 -2 33930 623.947 10
 -1 5 2 35606.5 565.712 8
 1 5 -2 33928.7 637.703 1
 1 5 2 34885.5 646.037 1
 1 -5 -2 33906.3 636.89 5
 1 5 2 33931.6 644.238 5
 -1 -5 -3 18.4625 33.9739 7
 -1 -5 3 68.4111 15.3768 4
 1 -5 -3 8.22268 35.1989 5
 -1 -5 -3 82.3852 44.7259 5
 -1 5 -3 90.5019 19.0637 5
 -1 -5 -3 101.185 44.2418 6
 1 -5 -3 70.4659 40.1811 6
 1 5 -3 36.8141 28.9831 1
 -1 5 -3 43.8201 30.093 1
 -1 5 3 78.4061 32.4728 1
 1 5 3 63.8634 36.0519 1
 -1 5 3 48.109 34.3537 2
 1 -5 -3 6.76605 31.9587 10
 1 5 3 34.352 33.5896 10
 1 5 -3 61.7192 30.1068 10
 -1 5 3 33.9005 22.3102 3
 1 5 3 74.2552 40.4171 8
 -1 5 3 73.3428 26.5214 8
 1 5 4 55696.7 964.639 10
 -1 -5 4 55486.1 1064.73 7
 1 -5 -4 56064.1 1093.36 6
 -1 -5 -4 56496.8 1093.79 6
 1 -5 -4 55208.4 1077.25 7
 -1 -5 -4 56349.1 1075.31 7
 -1 5 4 54321.5 884.99 3
 -1 -5 -4 56242.8 1044.3 5
 -1 5 -4 55929.9 885.874 5
 1 5 -4 54545.3 894.395 10
 1 5 -4 56341.8 911.688 5
 1 -5 -4 55692.3 1043.08 5
 1 5 4 56643.7 1000.36 8
 1 5 -4 55358.3 930.021 1
 1 5 4 56205.4 941.636 1
 1 5 4 55247.8 1047.27 2
 -1 5 4 54240.1 1052.06 2
 1 -5 5 10141.1 391.661 7
 -1 -5 5 11018.6 395.816 7
 -1 5 -5 10345.2 273.242 5
 1 -5 -5 10185.5 370.097 5
 -1 -5 -5 10576.1 374.972 5
 1 5 5 10533.8 293.758 10
 -1 -5 -5 10213.1 400.76 6
 1 -5 -5 10265 401.699 6
 1 5 5 10727.5 273.67 1
 1 5 -5 11095.7 266.682 1
 1 5 -5 10441.5 287.599 5
 -1 -5 -5 10538.3 393.97 7
 1 -5 -5 10450.2 393.464 7
 1 5 5 11184.4 351.908 8
 -1 -5 -6 2074.28 184.37 6
 1 -5 -6 2327.29 197.044 6
 -1 -5 -6 2109.55 178.747 5
 1 5 -6 2253.34 135.764 5
 1 -5 -6 2239.56 185.218 5
 -1 5 -6 2291.99 131.258 5
 1 5 6 2194.85 171.631 2
 -1 5 6 2016.26 171.906 2
 1 -5 6 2525.52 211.281 7
 -1 -5 -6 2181.16 194.501 7
 1 -5 -6 2305.06 198.534 7
 -1 -5 6 2297.87 197.795 7
 1 -5 7 8107.48 419.811 6
 -1 -5 7 9419.69 449.948 6
 -1 -5 -7 9217.46 425.325 7
 1 -5 -7 9227.2 431.119 7
 1 -5 7 9045.13 440.145 7
 -1 -5 7 9348.2 436.496 7
 1 -5 -7 9449.55 409.49 5
 -1 -5 -7 9674.17 414.648 5
 1 5 7 8595.23 362.712 2
 -1 -5 8 312.613 114 6
 1 -5 8 413.646 128.55 6
 -1 -5 8 293.638 109.298 7
 1 -5 8 511.176 138.827 7
 1 -5 9 3444.05 321.46 6
 -1 -5 9 3381.33 318.324 6
 -1 -5 9 3603.58 314.449 7
 1 -5 9 3453.75 312.758 7
 -1 -5 10 1567.46 246.392 6
 1 -5 10 1757.17 262.308 6
 -1 -5 10 1791.6 248.942 7
 1 -5 10 2041.82 264.639 7
 -1 6 0 -7.76926 32.5206 1
 1 6 0 84.2415 50.6836 1
 1 6 0 59.1418 50.2425 10
 1 -6 0 14.4628 32.9061 10
 -1 6 0 7.49787 30.6632 10
 1 6 0 47.9472 30.7161 5
 1 -6 1 38548.5 724.545 10
 1 6 -1 39330.7 731.637 10
 1 6 1 38582 742.797 10
 1 -6 -1 39216 740.677 10
 1 -6 -1 39878.8 682.263 3
 -1 6 1 38843.8 744.582 10
 -1 6 -1 38608.8 730.336 10
 -1 -6 -1 40021.7 685.679 5
 1 -6 -1 38609.2 669.67 5
 1 6 -1 39725 606.924 5
 -1 6 1 40348.3 607.398 9
 -1 -6 1 39550.3 599.302 9
 -1 -6 -1 37983 693.771 8
 1 6 -1 40167.6 749.318 1
 1 6 1 39439.7 744.801 1
 -1 6 -1 39249.2 745.352 1
 -1 6 1 39648.2 749.422 1
 1 6 1 39153.3 683.762 5
 -1 -6 -2 8498.25 176.906 3
 1 6 -2 8630.4 256.597 10
 1 6 2 8397.67 268.991 10
 1 -6 2 9019.85 257.416 10
 1 -6 -2 9308.86 281.837 10
 -1 6 2 8773.38 294.093 2
 -1 6 -2 8357.06 253.527 10
 -1 6 2 8229.1 270.09 10
 1 -6 -2 9111.15 259.372 5
 1 6 2 8334.21 253.355 5
 1 6 2 8686.42 242.346 8
 -1 -6 -2 9050.64 263.314 5
 -1 6 -2 8214.18 263.348 1
 -1 6 2 8094.13 264.163 1
 1 6 -2 9120.33 271.097 1
 1 6 2 8804.3 269.302 1
 -1 -6 -3 9741.56 306.545 5
 -1 6 3 9546.85 330.934 2
 -1 6 -3 10159.2 290.764 1
 1 6 -3 10372 291.589 1
 1 6 3 10185 295.454 1
 -1 6 3 9432.29 288.902 1
 1 -6 -3 10129.8 309.463 5
 1 -6 -3 9939.83 341.505 6
 -1 -6 -3 9586.56 335.257 6
 -1 6 3 9999.83 303.509 10
 1 6 3 9378.1 292.821 10
 1 6 -3 9993.07 271.937 10
 1 -6 -3 9990.44 297.997 10
 -1 6 3 9579.02 237.238 8
 1 6 3 9495.49 275.58 8
 -1 6 4 35323.9 680.694 1
 -1 6 -4 35408.1 670.184 1
 1 -6 -4 33337 787.884 6
 -1 -6 -4 34087.6 793.177 6
 1 -6 4 32388.6 513.201 4
 1 6 -4 35897.7 636.63 10
 1 6 4 35195 693.876 10
 1 -6 -4 34864.1 748.896 5
 -1 -6 -4 34271.2 743.772 5
 1 -6 -4 36137.7 796.564 7
 -1 -6 -4 35730.5 784.196 7
 1 6 -4 36082 599.713 5
 -1 6 4 35541.4 646.262 8
 1 6 4 35534.5 697.287 8
 -1 6 4 34787.9 592.136 3
 1 6 4 35568.6 676.551 1
 1 6 -4 35515.9 665.674 1
 -1 -6 -5 1284.99 142.407 6
 1 6 5 1362.08 121.11 8
 -1 6 5 1385.59 107.782 8
 1 6 5 1531.92 146.876 2
 1 6 -5 1405.37 91.124 5
 1 6 5 1464.58 112.092 10
 1 6 5 1368.15 97.2068 1
 1 6 -5 1338.77 94.3717 1
 -1 -6 5 1324.39 141.778 7
 1 -6 5 1513.89 153.645 7
 -1 -6 -5 1166.37 137.798 7
 1 -6 -5 1044 129.56 7
 1 -6 -5 1215.4 143.934 6
 -1 -6 -5 1418.65 136.935 5
 1 -6 -5 1331.13 137.036 5
 -1 6 5 1431.18 143.136 2
 -1 6 6 7651.44 348.257 2
 1 6 6 6517.12 312.086 2
 1 -6 -6 7147.48 354.858 7
 1 -6 6 6791.25 350.322 7
 -1 -6 6 6965.68 344.642 7
 -1 -6 -6 7173.93 351.485 7
 1 -6 -6 6781 349.103 6
 -1 -6 -6 6659.38 344.838 6
 1 -6 -6 6940.81 325.659 5
 -1 -6 -6 6731.67 322.449 5
 1 -6 7 17105 627.315 7
 -1 -6 7 16658.5 613.599 7
 -1 6 7 17736.3 581.582 2
 1 6 7 16993.2 554.289 2
 1 6 7 15641.1 505.901 8
 -1 -6 7 16680.6 623.998 6
 1 -6 7 17547.2 631.492 6
 1 -6 8 448.946 129.224 7
 -1 -6 8 430.471 131.902 7
 -1 -6 8 513.349 140.721 6
 1 -6 8 401.689 126.601 6
 -1 -6 9 4301.88 368.369 6
 1 -6 9 4572.68 375.465 6
 1 -6 9 4243.57 360.585 7
 -1 -6 10 1914.81 274.033 6
 1 -6 10 1932.17 268.091 6
 1 -6 10 2207.62 278.78 7
 -1 -6 10 1996.93 256.086 7
 -1 7 0 9.14703 47.5956 1
 1 7 0 9.04258 32.278 1
 1 7 0 15.3924 18.4937 5
 -1 7 0 35.6698 38.9849 10
 1 7 0 -8.81361 30.4618 10
 1 7 1 23797.7 536.138 10
 1 -7 -1 23049.2 524.112 10
 1 -7 1 23521 517.331 10
 1 7 -1 23724.7 526.198 10
 1 -7 -1 23261.6 468.233 3
 -1 7 1 22694.9 367.896 9
 1 7 1 24128.5 536.729 1
 1 7 -1 24560.9 541.902 1
 1 7 1 23743.6 464.455 5
 -1 -7 -1 23344.4 482.572 8
 1 -7 -1 22641.8 430.197 8
 1 -7 -1 22889.1 445.201 5
 1 7 -1 23306.5 384.718 5
 -1 7 1 23422.4 535.374 1
 -1 7 -1 22513.6 526.717 1
 -1 7 -1 23009.1 521.505 10
 -1 7 1 22884.5 532.273 10
 -1 7 -2 31927 655.232 1
 -1 7 2 31410.6 657.138 1
 -1 7 2 30467.6 680.772 2
 1 7 2 30360.9 653.77 10
 1 7 -2 30922.7 631.867 10
 1 -7 -2 31061.8 650.844 10
 1 7 -2 30179.8 468.079 5
 1 7 2 30716.5 616.07 5
 1 7 2 30265.7 646.69 1
 1 7 -2 32673.9 657.685 1
 1 -7 -2 30891.2 607.634 5
 -1 -7 -2 31832.4 620.484 5
 -1 7 -2 31778.9 637.009 10
 -1 7 2 31664.8 667.101 10
 1 7 3 11877.6 313.151 8
 1 -7 -3 11510.1 341.849 5
 -1 -7 -3 11325.4 344.913 5
 -1 -7 -3 11771.3 394.454 6
 1 -7 -3 10871.6 378.698 6
 1 7 -3 10908.4 211.525 5
 1 7 -3 11419.4 336.523 1
 -1 7 3 11421.1 341.638 1
 1 7 3 11645.5 343.468 1
 -1 7 -3 11568.8 338.306 1
 1 7 -3 11477.2 319.163 10
 1 7 3 11874.5 353.021 10
 -1 7 3 11380.4 351.221 10
 1 -7 -4 19175.9 563.285 6
 -1 -7 -4 19596.8 568.185 6
 1 7 4 19251.1 547.977 2
 1 7 -4 18927.8 354.346 5
 -1 -7 -4 19369.4 514.831 5
 1 -7 -4 19283.7 515.754 5
 -1 7 4 18972.2 550.475 2
 1 7 -4 19535.3 460.644 1
 1 7 4 20240.8 475.86 1
 -1 7 4 18765.8 468.945 1
 1 7 4 18748 457.229 8
 -1 7 4 19389.4 413.226 8
 1 7 4 18990.5 484.473 10
 1 7 -4 19619.4 437.948 10
 -1 7 -4 19011.3 461.562 1
 -1 -7 -4 19165.9 546.573 7
 1 -7 -4 19171.7 548.845 7
 1 -7 -5 4650.75 273.811 6
 -1 -7 -5 4123.4 260.593 6
 -1 7 5 4223.57 183.07 8
 1 7 5 4132.23 205.688 8
 1 -7 -5 4805.77 254.71 5
 -1 -7 -5 4729.37 253.644 5
 1 -7 5 4617.97 277.995 7
 1 -7 -5 5120.56 281.132 7
 -1 -7 -5 4977.47 276.37 7
 -1 -7 5 4347.54 258.908 7
 1 7 5 4521.65 196.173 1
 1 7 -5 4679.05 193.273 1
 1 7 5 4454.42 210.009 10
 -1 7 5 4548.18 265.226 2
 1 7 5 4432.99 254.839 2
 -1 -7 -6 8038.62 382.045 7
 1 -7 6 7534.11 379.745 7
 -1 -7 6 7186.89 364.067 7
 1 7 6 6807.82 288.897 8
 1 7 6 7477.06 350.781 2
 -1 7 6 7379.28 361.713 2
 1 -7 -6 6783.36 332.622 5
 -1 -7 -6 8457.28 366.023 5
 1 -7 -6 7256.2 371.253 6
 -1 -7 -6 7562.58 376.004 6
 1 -7 -6 7199.65 365.843 7
 1 -7 7 20248.3 709.716 7
 -1 -7 7 21177.8 705.471 7
 -1 7 7 21299.8 677.836 2
 1 7 7 19825.9 640.803 2
 1 7 8 140.803 87.9479 2
 -1 -7 8 104.521 93.283 7
 1 -7 8 273.742 133.805 7
 -1 -7 8 111.966 114.477 6
 1 -7 8 27.7292 98.9896 6
 1 -7 9 7019.19 462.186 7
 -1 -7 9 7016.34 447.765 7
 -1 -7 9 5844.6 427.745 6
 1 -7 9 6581.83 452.195 6
 -1 8 0 20.8248 37.1698 10
 1 8 0 30.9362 50.4044 10
 1 -8 0 19.5926 57.3262 10
 1 8 0 34.0175 29.3961 5
 1 8 0 20.9141 49.3799 1
 -1 8 0 42.3559 43.3045 1
 -1 -8 0 77.3967 45.2922 8
 -1 -8 -1 40869.1 756.09 8
 1 -8 -1 40209.1 700.042 8
 1 8 -1 40273.8 815.641 10
 1 8 1 40939.5 831.195 10
 1 -8 -1 42672.3 829.868 10
 1 -8 -1 41095.8 710.236 5
 1 8 1 39527.1 825.81 1
 1 8 -1 40203.5 823.275 1
 1 8 -1 40203.4 633.787 5
 1 8 1 41332.8 727.952 5
 -1 8 -1 40835.1 832.45 1
 -1 8 1 40813 834.184 1
 -1 8 -1 40454.4 818.501 10
 -1 8 1 41828.9 837.431 10
 1 -8 -1 41269.1 746.079 3
 1 8 2 13927.4 415.937 10
 1 8 -2 14350.9 399.295 10
 -1 -8 -2 14263.6 296.809 3
 1 -8 -2 14642.9 332.71 3
 -1 8 -2 14474 402.87 10
 -1 8 2 15012.8 430.69 10
 1 -8 -2 14549.1 364.72 5
 -1 -8 -2 14280.1 370.881 5
 1 8 -2 14931.2 418.558 1
 -1 8 -2 14427.7 412.913 1
 1 8 2 14703.5 415.834 1
 -1 8 2 14376.2 418.047 1
 -1 -8 -2 14982.6 367.925 8
 -1 8 3 1306.81 135.197 2
 1 8 -3 1201.56 112.7 1
 -1 8 3 1091.53 112.981 1
 -1 8 -3 1276.84 112.377 1
 1 8 3 1282.36 114.528 1
 1 8 -3 1162.42 104.62 10
 1 8 3 1198.32 117.281 10
 -1 -8 -3 1459.42 118.141 5
 1 -8 -3 1001.69 101.802 5
 -1 8 3 1024.16 114.153 10
 1 8 4 14721.5 435.873 10
 1 8 -4 14843.9 389.843 10
 1 8 4 14851.1 490.939 2
 -1 8 4 15109.8 425.395 1
 1 8 4 15308.8 422.832 1
 1 8 -4 15793.2 420.817 1
 -1 8 -4 14350.5 411.409 1
 -1 8 4 14137 334.468 8
 1 8 4 14432.7 385.529 8
 -1 8 4 14574.4 495.973 2
 -1 -8 -4 15164.7 482.815 7
 1 -8 -4 14421.5 482.986 7
 1 -8 -4 15064.4 446.952 5
 -1 -8 -4 14537.5 442.688 5
 1 -8 -4 15187.5 505.931 6
 -1 -8 -4 14944.5 502.503 6
 -1 -8 5 68.3552 71.532 7
 1 -8 5 72.3819 64.5975 7
 1 -8 -5 58.3858 61.1011 5
 1 8 5 59.0598 45.6511 8
 1 8 5 153.692 74.6602 2
 -1 8 5 53.3947 77.8134 2
 -1 -8 -5 14.7345 72.0233 5
 1 8 -5 113.31 51.9504 1
 1 8 5 69.2157 53.4984 10
 1 -8 -5 87.3584 60.391 7
 -1 -8 -5 119.065 71.1994 7
 1 -8 -5 -18.3188 61.172 6
 -1 -8 -5 73.4755 67.5909 6
 -1 -8 6 2434.34 220.078 7
 1 -8 6 2556.21 237.36 7
 1 -8 -6 2473.87 209.354 5
 -1 -8 -6 2348.28 199.976 5
 -1 -8 -6 2670.46 227.009 7
 1 -8 -6 2238.74 208.54 7
 -1 8 6 2362.81 215.391 2
 1 8 6 2190.38 203.402 2
 1 -8 -6 2187.36 214.429 6
 -1 -8 -6 2090.75 211.929 6
 -1 8 7 16437.4 610.131 2
 1 8 7 16272.2 590.662 2
 -1 -8 7 16351.2 622.598 7
 1 -8 7 16443.7 645.423 7
 -1 -8 8 -57.6706 96.2792 6
 1 -8 8 85.7273 88.335 6
 1 8 8 88.1268 100.249 2
 1 -8 8 112.765 109.656 7
 -1 -8 8 -54.0404 129.847 7
 -1 -8 9 3601.84 347.623 6
 1 -8 9 3440.24 338.493 6
 1 -8 9 4301.84 369.961 7
 -1 -8 9 4686.87 371.688 7
 1 9 0 -35.5458 52.8663 10
 -1 9 0 11.9914 54.563 10
 -1 -9 0 8.70135 40.3471 8
 1 -9 -1 30607.4 570.867 5
 1 9 -1 29177.2 683.613 10
 1 9 1 31019.6 708.937 10
 -1 9 1 30366 707.847 10
 -1 9 -1 30872.2 697.464 10
 -1 -9 -1 30627.5 625.987 8
 1 -9 -1 30466.1 574.091 8
 1 -9 -1 30795.3 616.732 3
 -1 -9 -2 22038.9 492.174 8
 -1 9 2 21104.7 566.003 10
 -1 9 -2 20507.7 536.993 10
 -1 -9 -2 21792.9 420.428 3
 1 -9 -2 21821.1 456.267 3
 1 -9 -2 21889.5 485.939 5
 1 9 2 21811.3 569.564 10
 1 9 -2 20951 539.38 10
 -1 9 2 21396.5 586.67 2
 1 9 -3 2318.89 155.052 10
 -1 9 3 2095.4 165.65 10
 1 9 3 2304.88 170.724 10
 1 -9 -3 2233.45 148.911 5
 -1 -9 -3 2054.58 145.666 5
 -1 9 3 2124.86 177.924 2
 -1 9 3 2308.22 113.099 9
 -1 -9 -4 18515.8 562.11 7
 -1 9 4 18782.6 593.822 2
 1 9 4 19176.7 531.474 10
 1 9 -4 19164.7 481.243 10
 1 9 4 18072.7 582.959 2
 1 -9 -4 18239.9 516.122 5
 -1 -9 -4 18477.3 523.961 5
 -1 -9 -4 19048.7 597.237 6
 1 -9 -4 17844 578.36 6
 1 9 5 6410.58 344.461 2
 1 -9 -5 6217.29 333.986 7
 -1 -9 -5 5889.55 321.814 7
 1 -9 -5 6563.73 350.671 6
 -1 -9 -5 6785.55 352.306 6
 1 9 5 6670.64 292.841 10
 1 9 5 6484.38 275.501 1
 1 -9 5 6597.59 349.341 7
 -1 -9 5 6550.46 338.1 7
 -1 -9 -5 6391.27 308.242 5
 1 -9 -5 6391.33 310.847 5
 -1 9 5 5573.83 325.031 2
 -1 9 6 3833.54 286.854 2
 1 9 6 3838.11 280.568 2
 -1 -9 6 4270.53 296.679 7
 1 -9 6 4433.54 309.522 7
 -1 9 7 11761.6 526.477 2
 1 9 7 10428.8 487.425 2
 1 -9 7 11300.1 541.383 7
 -1 -9 7 11432.3 520.5 7
 1 9 8 -24.0938 119.71 2
 -1 -9 8 29.9603 103.547 6
 1 -9 8 118.892 115.615 6
 1 -9 8 -29.1298 147.047 7
 -1 -9 8 194.077 121.207 7
 1 -9 9 3713.8 345.721 7
 -1 -9 9 3343.98 319.54 7
 1 -9 9 3640.96 356.114 6
 -1 -9 9 3568.51 348.648 6
 -1 10 0 27.2978 48.722 10
 1 10 0 26.8647 74.8577 10
 -1 10 0 -14.2106 49.1161 1
 1 10 0 112.343 68.6388 1
 -1 -10 0 77.1159 56.4091 8
 1 -10 -1 17833.2 436.524 3
 -1 -10 -1 16816 434.964 8
 1 -10 -1 17779.4 398.155 8
 1 10 1 18057.2 520.755 10
 1 10 -1 17291.2 506.318 10
 -1 10 1 17176.2 515.975 10
 -1 10 -1 17295.4 510.11 10
 1 10 1 17687.5 523.563 1
 -1 10 1 17146.7 521.335 1
 -1 10 -1 18307.9 531.266 1
 1 10 -1 17165.6 515.828 1
 1 -10 -1 17467.7 384.234 5
 1 -10 -2 3564.52 169.459 5
 -1 -10 -2 3434.73 171.505 8
 -1 10 -2 3682.6 212.862 10
 -1 10 2 3753.65 224.794 10
 1 -10 -2 3592 158.716 3
 -1 -10 -2 3396.43 137.035 3
 1 10 -2 3394.62 203.884 10
 1 10 2 3844.16 224.661 10
 -1 10 2 3792.97 237.312 2
 -1 10 -2 3649.54 221.184 1
 1 10 2 3781.31 223.951 1
 1 10 -2 3546.13 217.473 1
 -1 10 2 3375.31 216.954 1
 1 -10 -3 6359.89 259.355 5
 -1 -10 -3 6769.3 272.543 5
 1 10 3 6161.3 292.669 10
 1 10 -3 6137.95 270.572 10
 -1 10 3 6183.45 322.55 2
 1 10 -3 6288.13 290.265 1
 1 10 3 6029.55 285.136 1
 -1 10 3 5942.66 288.949 1
 -1 10 -3 5924.45 285.518 1
 1 10 4 25618 672.546 10
 1 10 -4 25115.3 614.78 10
 -1 -10 -4 26587.4 659.665 5
 1 -10 -4 26092 649.352 5
 -1 -10 -4 25842.7 709.871 7
 1 10 -4 26102.9 659.843 1
 -1 10 4 26469.8 669.338 1
 -1 10 -4 25414.5 655.456 1
 1 10 4 26060.3 662.113 1
 1 -10 -4 25679.3 736.399 6
 -1 -10 -4 25292.9 729.711 6
 -1 10 4 25603.9 748.906 2
 1 10 4 25083 739.938 2
 -1 -10 -5 1521.01 173.475 7
 1 -10 -5 1647.11 165.79 5
 -1 -10 -5 1761.24 175.094 5
 1 -10 -5 1243.35 164.677 7
 -1 10 5 1724.82 191.627 2
 -1 -10 5 1421.69 172.458 7
 1 -10 5 1668.07 187.257 7
 -1 -10 -5 1757.54 191.572 6
 1 -10 -5 1716.38 187.041 6
 1 10 -5 1491.92 143.979 1
 1 10 5 1500.83 142.28 1
 1 10 5 1318.48 173.467 2
 1 10 5 1309.49 141.764 10
 1 -10 6 8497.73 446.133 7
 -1 -10 6 7976.64 419.781 7
 1 10 6 7955.3 419.538 2
 -1 10 6 7863.13 430.486 2
 -1 -10 7 9230.35 479.826 7
 1 -10 7 9266.59 494.008 7
 -1 10 7 9196.65 487.284 2
 1 10 7 8913.63 463.117 2
 -1 -10 8 85.3732 110.71 7
 1 -10 8 180.486 123.026 7
 1 10 8 182.485 120.895 2
 -1 -10 9 3278.98 320.334 7
 1 -10 9 2636.03 304.039 7
 1 11 0 45.4362 52.3451 10
 -1 11 0 30.7057 58.1264 10
 1 -11 0 42.6869 46.3423 8
 -1 -11 0 10.6319 45.5018 8
 -1 11 0 97.7028 64.9857 1
 1 11 0 -48.2125 65.7196 1
 -1 11 -1 9370.11 370.488 10
 -1 11 1 8441.48 361.451 10
 1 -11 -1 8597.7 293.947 3
 1 11 1 9019.99 367.231 10
 1 11 -1 8501.53 356.131 10
 -1 11 -1 8816.74 373.676 1
 1 11 1 8619.13 367.94 1
 1 11 -1 8691.55 367.04 1
 -1 11 1 8209.88 364.522 1
 -1 11 1 9058.14 372.923 2
 -1 -11 -1 8645.93 297.293 8
 -1 11 2 8078.6 367.472 2
 -1 -11 -2 8094.49 281.555 8
 1 -11 -2 8145.98 262.826 3
 -1 11 -2 7391.91 325.988 10
 1 11 2 7898.81 351.841 10
 1 11 -2 7999.22 337.758 10
 -1 11 2 8298.91 362.93 10
 -1 11 2 8325.54 362.578 1
 -1 11 -2 7914.87 352.352 1
 1 11 2 8176.3 356.128 1
 1 11 -2 7860.44 349.644 1
 1 -11 -2 8344.02 274.406 5
 -1 11 3 1252.63 147.327 1
 1 -11 -3 1473.43 128.633 5
 1 11 -3 1756.39 164.481 1
 -1 11 -3 1636.55 161.718 1
 1 11 3 1518.25 154.963 1
 1 11 -3 1429.17 145.509 10
 1 11 3 1754.47 168.757 10
 -1 11 3 1138.85 156.374 2
 -1 -11 -4 25338.6 650.224 5
 -1 11 4 25088.7 760.79 2
 1 11 4 26218.2 700.053 10
 1 11 -4 24016.8 623.183 10
 1 11 4 22676.4 732.218 2
 -1 -11 -4 23865 732.263 6
 1 -11 -4 23927.1 737.339 6
 1 11 4 25513.8 682.819 1
 -1 11 4 25710 688.416 1
 1 11 -4 25490.6 676.834 1
 1 -11 -4 24875.1 641.884 5
 -1 11 -4 23689 659.788 1
 1 11 5 2573.13 241.529 2
 -1 11 5 1648.68 207.749 2
 -1 -11 -5 2162.87 189.523 5
 1 -11 -5 1681.57 167.408 5
 1 -11 5 2240.01 221.586 7
 -1 -11 5 1833.97 208.072 7
 1 11 -5 2186.81 180.238 1
 1 11 5 1844.03 169.622 1
 -1 11 6 1841.05 218.028 2
 1 11 6 1469.47 202.298 2
 -1 -11 6 1385.16 186.913 7
 1 -11 6 1297.52 195.053 7
 -1 11 7 5127.69 371.291 2
 1 11 7 5294.74 366.346 2
 1 -11 7 5010.3 373.83 7
 -1 -11 7 5217.63 365.759 7
 -1 -11 8 146.119 107.552 7
 1 -11 8 278.402 138.042 7
 1 11 8 140.144 127.56 2
 -1 11 8 176.416 123.092 2
 1 12 0 -16.892 62.1512 10
 -1 12 0 17.0901 59.0654 10
 1 12 0 18.0881 64.5649 1
 -1 12 0 -18.3737 71.4689 1
 -1 -12 0 58.0272 51.7817 8
 -1 12 -1 12873.3 482.26 1
 -1 12 1 12485.6 478.419 1
 1 12 -1 12400.5 472.97 1
 1 12 1 12518.8 479.148 1
 -1 12 1 12519.3 468.713 2
 1 -12 -1 12350.5 376.374 3
 -1 -12 -1 12043.6 354.135 3
 1 12 1 12493.5 467.57 10
 -1 12 -1 13001.8 467.065 10
 1 12 -1 13028.9 466.982 10
 -1 12 1 11814.3 461.811 10
 -1 -12 -1 12236.7 379.467 8
 1 12 2 14098.5 506.864 10
 1 12 -2 14217.6 485.802 10
 -1 12 2 14504.3 531.963 2
 1 12 -2 13834.5 504.604 1
 1 12 2 13204.4 496.192 1
 -1 12 2 14499.4 517.663 1
 -1 12 -2 13567.4 502.168 1
 1 -12 -3 4494.89 224.35 5
 1 12 -3 4214.12 253.943 10
 1 12 3 4927.73 289.697 10
 1 12 3 4118.24 289.548 2
 -1 12 3 3636.23 272.089 2
 -1 12 -3 4575.99 279.427 1
 -1 12 3 4121.59 269.563 1
 1 12 -3 4242.56 267.316 1
 1 12 3 3869.6 262.316 1
 -1 12 4 21038.2 717.954 2
 -1 12 4 21031.7 640.357 1
 -1 12 -4 20638.3 630.225 1
 1 -12 -4 21029.4 580.401 5
 1 12 4 19419 690.968 2
 1 12 -4 20796.7 629.257 1
 1 12 4 21079.6 637.273 1
 1 12 -4 20543.9 587.668 10
 1 12 4 20663.6 639.854 10
 -1 12 5 2737.74 261.184 2
 1 12 5 2432.25 247.08 2
 1 12 -5 2132.63 189.18 1
 1 12 5 2053.13 192.961 1
 -1 -12 5 2159.93 218.078 7
 -1 12 6 2935.27 289.664 2
 1 12 6 3070.74 281.396 2
 -1 -12 6 3201.28 280.479 7
 1 -12 6 2910.83 276.989 7
 1 -12 7 5922.51 414.813 7
 -1 -12 7 6051.35 409.181 7
 -1 12 7 6747.84 443.684 2
 1 12 7 6406.5 420.575 2
 1 12 8 149.019 130.309 2
 -1 12 8 124.541 103.979 2
 -1 -12 8 89.671 119.303 7
 1 -12 8 285.415 147.062 7
 1 13 0 -18.6554 79.8387 10
 1 -13 0 -13.3511 54.5977 3
 -1 13 0 34.6737 70.8966 2
 -1 13 0 61.8895 66.3762 1
 1 13 0 40.7065 65.4863 1
 1 13 -1 7103.73 353.722 10
 1 13 1 7035.37 356.556 10
 -1 13 -1 7499.66 335.29 2
 -1 13 1 7054.39 364.727 2
 1 13 1 7493.62 380.415 1
 -1 13 -1 6480 357.226 1
 -1 13 1 6602.81 361.993 1
 1 13 -1 7324.08 375.2 1
 1 -13 -1 6919.48 280.796 3
 -1 -13 1 7477.22 317.563 8
 -1 13 -2 6424.22 353.615 1
 1 13 -2 5973.78 339.786 1
 -1 13 2 5414.39 329.736 1
 1 13 2 5805.84 334.004 1
 1 13 2 6386.76 342.291 10
 1 13 -2 5908.55 316.626 10
 -1 13 2 5858.35 341.97 2
 -1 13 -3 2993.77 240.883 1
 1 13 3 3213.02 254.921 1
 -1 13 3 3379.49 256.695 1
 1 13 -3 3674.31 265.851 1
 1 13 3 3636.72 285.104 2
 -1 13 3 3214.42 268.476 2
 1 13 -3 3147.19 231.754 10
 -1 13 4 14064.4 597.37 2
 1 13 4 14948.6 545.136 1
 1 13 -4 14494.7 535.309 1
 -1 13 4 14128.4 538.287 1
 -1 13 -4 12752.8 506.167 1
 1 13 4 14024.8 596.416 2
 1 13 -5 1917.56 187.815 1
 1 13 5 1937.89 193.048 1
 -1 13 5 1741.73 223.435 2
 1 13 5 1576.8 217.067 2
 -1 -13 5 1757.55 210.226 7
 -1 -13 6 2251.37 258.592 7
 1 -13 6 2329.26 259.665 7
 1 13 6 2605.32 275.112 2
 -1 13 6 1795.12 248.068 2
 -1 -13 7 5830.52 406.24 7
 1 -13 7 5462.68 406.229 7
 1 13 7 5822.28 416.584 2
 -1 13 7 5847.61 431.284 2
 -1 14 0 38.4477 80.4629 2
 1 14 0 -22.7287 78.5532 1
 -1 14 0 22.9474 76.62 1
 1 -14 0 28.3581 61.9865 3
 1 14 1 10816.6 490.389 1
 1 14 -1 10478.5 479.296 1
 -1 14 1 10758 488.526 1
 -1 14 -1 11021.2 497.691 1
 -1 14 -1 10611.9 426.598 2
 -1 14 1 10690.4 471.038 2
 -1 14 -2 2086.77 218.205 1
 -1 14 2 2010.04 212.007 1
 1 14 2 2208.41 222.743 1
 1 14 -2 2141.93 223.36 1
 -1 14 2 2297.3 231.625 2
 1 14 2 2355.99 231.317 2
 -1 14 3 1338.65 179.501 1
 -1 14 -3 1203.71 176.377 1
 1 14 -3 1060.9 162.2 1
 1 14 3 1124.6 167.458 1
 1 14 3 1175.45 180.233 2
 -1 14 3 938.643 165.552 2
 -1 14 4 7821.76 460.671 2
 1 14 4 8458.35 423.533 1
 1 14 -4 7967.25 410.393 1
 1 14 4 7431.97 443.336 2
 1 14 5 147.822 90.4358 1
 1 14 -5 447.719 114.905 1
 -1 14 5 237.838 137.893 2
 1 14 5 351.111 135.712 2
 -1 -14 5 125.824 105.381 7
 -1 14 6 2703.65 297.393 2
 1 14 6 2530.46 286.032 2
 -1 -14 6 2931.06 282.8 7
 1 -14 6 2757.96 285.719 7
 1 -14 7 5000.16 401.536 7
 -1 -14 7 5528.33 405.421 7
 1 14 7 6124.73 430.919 2
 -1 14 7 4512.42 398.517 2
 -1 15 0 202.465 112.92 1
 1 15 0 -75.8631 103.41 1
 -1 15 0 20.9839 97.2995 2
 -1 15 1 13471.2 581.413 1
 -1 15 -1 11988.5 545.419 1
 1 15 -1 13231 571.782 1
 1 15 1 13163.5 573.194 1
 -1 15 1 12731 538.499 2
 -1 15 -1 12246 485.445 2
 1 15 -2 6664.14 399.723 1
 1 15 2 7434.47 418.231 1
 -1 15 -2 7298.93 416.474 1
 -1 15 2 6301.95 392.408 1
 1 15 2 6531.64 401.644 2
 -1 15 2 6446.08 395.845 2
 1 15 3 580.353 152.499 2
 -1 15 3 1040.07 174.84 2
 1 15 -3 970.975 166.821 1
 -1 15 3 697.306 151.206 1
 -1 15 -3 979.475 168.274 1
 1 15 3 1088.25 176.977 1
 -1 15 4 5368.65 395.363 2
 1 15 4 4955.85 379.84 2
 1 15 -4 5474.17 353.691 1
 1 15 4 5944.1 370.922 1
 1 15 5 1786.67 241.987 2
 -1 15 5 1810.15 253.189 2
 1 15 -5 1722.94 203.611 1
 1 15 5 1997.79 222.191 1
 -1 -15 5 1987.08 242.475 7
 1 15 6 2028.73 265.483 2
 -1 15 6 1782.26 250.402 2
 1 -15 6 1371.55 218.887 7
 -1 -15 6 1834.51 242.485 7
 1 16 0 82.7376 92.0854 1
 -1 16 0 -27.7474 102.092 1
 -1 16 0 22.6854 90.5329 2
 -1 16 -1 7511.08 449.733 1
 -1 16 1 6671.93 406.767 2
 -1 16 -1 7551.23 392.77 2
 1 16 1 8105.65 447.942 2
 -1 16 1 7424.46 453.805 1
 1 16 1 8371.95 470.911 1
 1 16 -1 7619.36 451.218 1
 -1 16 2 2251.3 248.624 2
 1 16 2 2051.68 246.724 2
 -1 16 -2 1854.14 230.182 1
 -1 16 2 2092.12 247.443 1
 1 16 -2 2190.3 251.37 1
 1 16 2 2543.38 264.522 1
 1 16 3 563.073 156.557 2
 -1 16 3 412.239 126.144 2
 1 16 3 349.324 120.028 1
 1 16 -3 368.868 135.184 1
 -1 16 4 5594.75 412.454 2
 1 16 4 5528.39 376.717 1
 1 16 -4 4533.75 343.235 1
 1 16 4 4757.81 397.85 2
 -1 -16 5 110.422 112.898 7
 1 16 5 66.4349 118.578 2
 -1 16 5 167.914 140.571 2
 -1 17 0 97.0334 96.8104 2
 1 17 0 29.8967 99.8235 1
 -1 17 0 -30.0538 96.6979 1
 1 17 0 25.413 98.8504 2
 -1 17 1 4417.08 337.803 2
 1 17 -1 4426.72 312.579 2
 1 17 1 4048.61 334.253 2
 1 17 -1 4094.92 343.353 1
 1 17 1 4416.36 360.301 1
 -1 17 1 4077.02 349.854 1
 -1 17 -1 4928.4 369.398 1
 1 17 -2 3060.29 299.48 1
 1 17 2 2980.19 298.51 1
 -1 17 2 3149.92 298.106 2
 1 17 2 2896.86 294.345 2
 -1 17 3 1683.93 233.731 2
 1 17 3 1320.23 220.048 2
 1 17 -3 1246.52 211.004 1
 1 17 3 1792.98 240.203 1
 1 17 -4 4864.54 360.667 1
 1 17 4 5154.4 371.453 1
 -1 17 4 4343.1 375.497 2
 1 17 4 4917.11 404.415 2
 1 18 0 -53.6975 92.7925 2
 -1 18 0 51.1254 102.015 2
 1 18 0 -31.9589 127.541 1
 1 18 -1 3871.48 342.307 1
 1 18 1 3767.06 340.753 1
 1 18 1 4300.26 358.258 2
 1 18 -1 4549.66 329.545 2
 -1 18 1 4245.87 343.354 2
 1 18 2 2803.27 304.11 1
 1 18 -2 2735.96 296.379 1
 -1 18 2 3200.67 313.944 2
 1 18 2 2951.38 307.618 2
 -1 18 3 813.17 188.39 2
 1 18 3 922.947 179.217 2
 1 18 -3 510.977 159.016 1
 1 18 3 799.14 182.227 1
 1 19 0 55.672 111.087 2
 -1 19 0 -26.6098 103.505 2
 -1 19 1 2189.34 263.504 2
 1 19 1 2140.71 269.381 2
 2 0 0 72.3402 15.8914 4
 -2 0 0 107.938 19.826 8
 2 0 0 115.661 18.9504 8
 2 0 1 36762.1 585.442 4
 -2 0 -1 38357.8 591.409 4
 -2 0 1 38273.2 586.348 7
 2 0 -1 37157.4 583.991 7
 2 0 1 37872.7 578.816 3
 2 0 1 38394 592.49 7
 -2 0 1 36686.7 586.619 6
 2 0 1 38286 588.364 6
 -2 0 2 132711 1995.53 6
 2 0 2 132458 1991.6 6
 2 0 2 132564 1973.31 5
 -2 0 -2 132291 1970.38 5
 -2 0 -2 134175 1942.6 4
 -2 0 2 137013 1990.45 7
 -2 0 -2 134991 1994.97 7
 2 0 -2 133784 1987.06 7
 2 0 2 136886 1997.48 7
 2 0 3 158988 2340.66 7
 2 0 -3 149952 2323.62 7
 2 0 -3 154148 2298.69 2
 -2 0 -3 151579 2333.04 7
 -2 0 -3 153132 2289.96 5
 2 0 3 155756 2213.13 2
 -2 0 3 151323 2326.47 7
 2 0 3 154526 2335.81 6
 -2 0 3 151910 2334.08 6
 2 0 3 149281 2291.78 5
 -2 0 -3 154009 2229.94 4
 2 0 -4 8242.89 162.401 10
 -2 0 -4 8010.51 253.343 5
 -2 0 -4 8024.17 282.593 7
 2 0 4 8316.51 284.684 7
 -2 0 4 8080.49 278.099 7
 -2 0 -4 7880.59 198.469 4
 -2 0 4 8217.87 287.84 6
 2 0 4 8028.27 282.894 6
 2 0 4 7430.87 136.154 1
 2 0 -4 7430.76 141.535 1
 2 0 -4 8184.67 280.808 7
 2 0 -4 7677.51 241.634 2
 2 0 4 7943.56 198.661 2
 -2 0 -5 25793.9 484.793 4
 2 0 -5 27221.9 614.036 5
 -2 0 -5 26979 652.489 7
 2 0 -5 26739.1 569.908 2
 -2 0 -5 25845.8 589.304 5
 2 0 -5 25962.5 643.4 7
 -2 0 -6 141.615 54.764 5
 2 0 -6 139.021 61.8101 5
 -2 0 6 229.073 75.9073 7
 2 0 6 62.571 59.2631 7
 -2 0 -6 189.775 38.1653 4
 2 0 6 146.001 73.8467 6
 -2 0 6 227.873 75.5039 6
 2 0 -6 152.82 55.2795 2
 -2 0 -6 157.13 64.2926 7
 2 0 -6 123.43 70.2374 7
 -2 0 -7 6055.98 288.936 5
 2 0 7 6573.5 347.069 7
 -2 0 7 5932.06 327.035 7
 2 0 -7 6270.8 331.855 7
 2 0 -7 6264.17 301.983 5
 2 0 7 6330.11 349.032 6
 -2 0 7 5522.73 326.608 6
 2 0 8 114.968 100.522 7
 -2 0 8 -24.1112 93.7873 6
 2 0 8 -24.0686 100.742 6
 -2 0 -8 81.8168 77.2687 5
 -2 0 9 3182.75 297.015 6
 2 0 9 2754.74 274.387 6
 2 0 10 317.542 135.94 6
 -2 0 10 191.082 127.141 6
 2 1 0 238736 3385.89 8
 2 -1 0 240736 3355.59 8
 2 1 0 236021 3373.36 4
 -2 -1 0 239051 3375.15 4
 -2 1 0 239336 3379.82 3
 2 -1 0 236239 3376.8 3
 -2 -1 0 241416 3386.84 8
 2 1 1 47.9196 22.5654 8
 2 1 1 52.3347 19.2473 5
 -2 -1 -1 35.2798 16.4125 7
 -2 -1 1 84.5483 18.5734 7
 2 1 -1 60.9904 17.9215 7
 2 1 1 52.6312 18.3589 6
 -2 -1 -1 51.7727 18.3531 6
 2 -1 -1 69.3601 20.3914 6
 -2 1 1 36.4931 16.3028 6
 -2 -1 -1 50.5977 12.6555 3
 2 1 -1 49.0954 14.518 4
 -2 -1 -1 68.5753 18.5803 4
 -2 -1 -2 75575.3 1176.36 6
 2 -1 -2 74777.9 1174.48 6
 -2 1 2 72857.5 1176.62 6
 2 1 2 75871.8 1177.96 6
 2 -1 -2 74986.3 1178.36 2
 2 -1 2 75467 1182.55 7
 -2 -1 -2 77363.9 1173.75 7
 -2 -1 2 74729.7 1167.49 7
 2 1 -2 74149.4 1163.75 7
 2 1 2 76114.9 1169.88 5
 -2 -1 -2 75416.7 1166.91 5
 2 -1 2 74426.4 1140.2 5
 2 -1 2 73483.6 1108.86 4
 2 1 2 76898.1 1176.13 7
 2 -1 -2 73870.9 1172.26 7
 2 -1 -3 202.095 45.2445 2
 -2 1 -3 348.882 51.9776 5
 2 1 3 190.858 41.1136 5
 2 -1 3 333.235 55.6915 5
 -2 -1 -3 254.196 45.4443 5
 -2 1 -3 315.999 33.55 4
 2 -1 -3 225.968 28.911 1
 -2 1 3 297.906 55.3096 7
 -2 -1 3 303.848 51.3284 7
 2 -1 -3 302.946 52.4285 7
 2 1 3 436.471 61.0277 7
 2 -1 3 339.611 35.9445 1
 2 1 -3 279.594 48.8635 7
 -2 -1 -3 186.917 43.2017 7
 2 -1 3 351.476 55.9572 7
 2 -1 -3 200.083 44.7973 6
 2 -1 3 327.812 57.3589 6
 -2 -1 3 242.798 44.7681 6
 -2 1 3 274.504 55.5203 6
 -2 -1 -3 265.831 49.3917 6
 2 1 3 271.701 50.476 6
 2 -1 -4 20.0235 19.7802 10
 2 1 4 48.5613 17.5825 10
 -2 -1 -4 48.788 42.3136 5
 -2 1 -4 55.3773 32.6908 5
 2 1 4 82.6093 36.1184 5
 2 -1 -4 33.0528 15.4687 1
 2 -1 4 68.2641 15.1343 1
 2 1 -4 19.1573 39.1742 7
 -2 -1 -4 59.1841 42.218 7
 2 -1 4 58.3467 41.6207 7
 2 1 4 9.61092 41.1349 7
 -2 -1 4 -18.5925 38.914 7
 2 -1 -4 19.5461 32.6362 7
 -2 1 4 -18.9866 46.4034 7
 -2 1 -4 70.5546 22.8397 4
 -2 -1 -4 30.2114 25.0236 4
 2 1 -4 39.7913 35.0161 2
 2 1 4 58.0114 33.2819 2
 2 -1 -4 -7.70833 32.2684 2
 2 1 4 29.6341 46.6468 6
 -2 1 4 70.0189 39.9223 6
 2 -1 4 78.2416 44.5052 6
 -2 -1 4 48.9982 46.2767 6
 -2 1 -5 1297.15 106.862 5
 -2 -1 -5 1219.03 111.194 5
 2 1 -5 1271.93 125.025 7
 2 -1 -5 1363.52 129.736 7
 -2 -1 -5 1307.22 129.15 7
 2 1 -5 1401.75 117.463 5
 2 -1 -5 1210.59 117.391 5
 -2 1 -5 1349.85 69.3166 4
 2 -1 -5 1303.66 110.05 2
 2 1 -5 1318.36 100.502 2
 2 1 5 1270.24 90.8953 2
 -2 -1 -5 1367.64 86.132 4
 2 1 -6 24893.5 547.135 2
 -2 -1 -6 24460.7 666.475 7
 2 1 -6 23986.7 655.446 7
 2 -1 -6 23864.4 620.299 5
 2 1 -6 23302.6 596.92 5
 2 -1 -6 23590 654.734 7
 -2 1 -6 24633.9 587.303 5
 -2 -1 -6 24037.6 609.689 5
 2 1 6 24642.7 673.609 6
 -2 1 6 24763.1 678.495 6
 2 -1 6 23588.3 665.004 6
 -2 -1 6 23907.3 667.607 6
 2 1 6 24078.4 660.434 7
 -2 -1 6 23627.3 647.24 7
 2 -1 6 24005.8 660.322 7
 -2 -1 -6 23587.7 481.709 4
 2 -1 7 214.197 79.6657 7
 2 1 7 133.83 83.615 7
 -2 -1 7 112.645 73.0663 7
 2 -1 -7 131.405 78.6091 7
 -2 -1 -7 224.739 94.5706 7
 -2 1 7 282.098 95.1772 6
 2 1 7 200.762 89.6091 6
 -2 -1 7 121.245 86.5143 6
 2 -1 7 100.721 80.4267 6
 -2 -1 -7 237.625 75.009 5
 -2 1 -7 106.224 67.0704 5
 2 1 -7 211.955 75.695 5
 2 -1 -7 263.16 82.9177 5
 2 1 -8 28348.9 756.055 5
 -2 1 -8 28238.5 740.758 5
 -2 1 8 29145.6 884.65 6
 2 1 8 30226.4 899.481 6
 -2 -1 8 29356 883.233 6
 2 -1 8 30185.6 896.06 6
 -2 -1 8 28997.2 855.569 7
 2 -1 8 30893 892.572 7
 -2 -1 9 226.733 116.009 6
 2 1 9 309.082 120.358 6
 2 -1 9 395.383 131.051 6
 -2 1 9 590.621 148.566 6
 2 -1 9 406.733 125.833 7
 2 1 10 5037.93 399.785 6
 2 -1 10 4079 357.297 6
 -2 -1 10 4711.31 389.853 6
 -2 1 10 4412.72 372.507 6
 2 -2 0 19.2596 14.4153 9
 -2 2 0 11.8786 18.9277 2
 2 -2 0 50.1955 21.1181 2
 2 2 1 39417.6 651.701 5
 -2 -2 1 39193.7 612.312 4
 -2 -2 -1 41148.3 631.427 7
 -2 2 1 38476.2 669.264 2
 2 -2 1 40000.4 594.856 2
 2 2 1 41578.9 668.737 8
 -2 -2 -2 10.0446 22.4108 5
 2 2 2 -5.09663 25.7296 5
 2 -2 2 5.86207 15.2545 5
 -2 -2 2 23.4167 24.3711 7
 2 -2 2 4.71926 13.4866 4
 2 2 -2 80.5219 14.0276 4
 -2 -2 -2 -10.7517 25.8358 6
 2 -2 -2 10.7087 23.8922 6
 2 -2 -2 15.9814 20.1709 7
 -2 -2 -2 112.605 30.2702 7
 -2 2 2 58.5704 33.4681 2
 2 -2 -2 5.60056 27.3756 2
 2 2 3 73965.9 1212.3 5
 2 -2 3 73589.7 1150.1 5
 2 -2 -3 71949.6 1228.08 6
 -2 -2 -3 74706.6 1233.54 6
 2 2 3 75060.1 1223.81 7
 2 -2 -3 74466.1 1233.66 7
 2 -2 -3 74879.1 1218.25 2
 -2 2 3 73122.9 1224.41 2
 -2 2 -3 73448.5 1147.98 5
 -2 -2 -3 74564 1208.63 5
 -2 -2 -3 75394.1 1229.64 7
 -2 -2 3 73553.6 1211.64 7
 2 -2 3 75140.2 1237.78 7
 2 2 -3 71391.4 1050.15 4
 -2 2 3 75295.6 1238.4 6
 2 2 3 75374.7 1237.1 6
 2 -2 3 74401.8 1083.94 10
 2 -2 -3 74025.2 1131.69 10
 2 2 4 23845.4 542.015 5
 2 -2 -4 24171.1 550.056 5
 -2 2 -4 24248.5 491.567 5
 -2 -2 -4 24228.9 541.12 5
 2 -2 -4 24056.8 567.656 7
 -2 -2 4 24206.9 554.704 7
 2 -2 4 24283.5 568.36 7
 -2 -2 -4 24280.2 566.623 7
 2 2 4 24113.9 562.337 7
 2 2 -4 24533.5 499.341 2
 -2 -2 -4 24950.5 576.761 6
 2 -2 -4 24056.6 565.38 6
 2 -2 -4 24220.7 437.646 10
 2 2 4 24226.6 496.062 2
 2 -2 -4 23047.3 531.9 2
 -2 2 4 23436 565.933 6
 2 2 4 24088.1 570.117 6
 2 2 -5 61292.1 997.396 2
 2 2 5 60655.5 1004.23 2
 2 2 -5 59087.3 1043.89 5
 2 -2 -5 59871.8 1097.15 5
 2 -2 -5 59202.1 887.673 10
 -2 -2 -5 60541 1132.24 7
 2 -2 -5 60274.9 1129.49 7
 -2 2 -5 59267.6 1017.56 5
 -2 -2 -5 57950.9 1077.19 5
 -2 -2 6 169.046 71.315 7
 2 2 6 141.015 64.1357 7
 2 -2 6 97.5326 69.6251 7
 -2 -2 -6 279.078 56.1056 4
 2 -2 -6 192.749 72.7397 5
 2 2 -6 193.513 65.8919 5
 -2 -2 -6 271.031 76.667 7
 2 -2 -6 159.218 68.1983 7
 2 2 6 209.113 57.7323 2
 2 2 -6 268.99 61.3563 2
 -2 2 -6 186.133 62.6497 5
 -2 -2 -6 198.314 68.8514 5
 -2 -2 6 65.6327 52.869 6
 -2 2 6 431.188 95.9511 6
 2 -2 6 343.623 83.9288 6
 2 2 6 328.739 81.7158 6
 -2 -2 7 3593.64 258.777 7
 2 -2 7 3680.4 266.993 7
 -2 -2 -7 3284.69 242.654 7
 2 2 -7 3940.59 226.884 5
 2 -2 -7 3717.25 243.028 5
 -2 2 -7 3837.41 216.386 5
 -2 -2 -7 3858.88 241.817 5
 2 -2 7 3560.56 265.707 6
 -2 -2 7 3796.53 275.705 6
 2 -2 -7 4130.33 273.526 7
 -2 2 7 3840.05 273.885 6
 2 2 7 3715.5 266.843 6
 -2 2 -8 14.5685 65.002 5
 -2 -2 8 -22.7052 92.8488 7
 2 -2 8 23.6902 87.1635 7
 2 2 -8 15.5137 71.9349 5
 -2 -2 8 -24.5631 90.3753 6
 2 -2 8 -48.919 87.3071 6
 2 2 8 -24.2341 71.7242 6
 -2 2 8 -24.32 81.2027 6
 2 -2 9 1960.54 232.652 6
 -2 -2 9 2115.74 248.91 6
 -2 -2 9 1920.37 230.476 7
 2 -2 9 2019.78 235.863 7
 -2 -2 10 162.114 122.78 6
 2 -2 10 192.911 131.505 6
 2 -2 10 217.189 132.81 7
 -2 3 0 251369 3568.01 2
 2 -3 0 249303 3526.75 9
 2 3 0 249599 3526.33 9
 2 -3 0 249024 3583.73 10
 2 -3 0 248244 3585.9 1
 2 3 1 190559 2795.63 5
 2 -3 1 196124 2795.48 10
 2 -3 -1 194395 2810.58 10
 2 -3 -1 195566 2822.4 2
 -2 3 1 195728 2826.58 2
 -2 3 -1 190614 2744.64 2
 2 -3 1 189299 2801.45 1
 2 -3 -1 193095 2808.43 1
 -2 -3 -1 192126 2810.89 8
 2 3 1 197097 2809.41 8
 -2 3 1 192842 2782.7 3
 -2 -3 2 34439 516.136 4
 -2 -3 2 32967.5 595.054 7
 -2 -3 -2 33395.8 619.763 6
 2 -3 -2 31761.5 611.032 6
 -2 3 2 33646.9 628.652 2
 2 -3 2 31975.3 554.598 10
 2 -3 -2 32321.2 585.021 10
 2 -3 -2 33478.8 625.407 2
 2 -3 2 32716.8 572.112 1
 2 -3 -2 31961.2 573.448 1
 2 3 2 33136.8 610.792 8
 -2 -3 -2 34299.4 605.3 7
 2 3 2 32934.4 605.393 5
 -2 -3 -2 33169.1 604.594 5
 2 -3 2 32420.3 522.166 5
 2 -3 3 304.123 38.9697 1
 2 -3 -3 285.626 41.0406 1
 -2 3 -3 246.889 32.6902 5
 -2 -3 -3 390.988 57.5117 5
 2 3 3 299.969 42.7014 10
 2 -3 -3 414.406 46.9472 10
 2 -3 3 231.994 32.289 10
 2 3 3 412.535 60.7255 5
 2 -3 3 325.478 56.8401 7
 -2 -3 3 227.96 46.0863 7
 -2 3 3 261.575 53.2353 2
 2 -3 3 251.467 25.8045 4
 2 -3 -3 125.696 45.639 6
 -2 -3 -3 151.76 43.3812 6
 2 -3 -3 342.346 58.2735 2
 2 -3 -3 288.538 54.1889 7
 -2 -3 -3 293.065 54.7529 7
 2 3 4 -4.57082 27.9631 10
 2 -3 -4 59.5989 32.8685 10
 2 -3 -4 -10.6912 43.7199 7
 -2 -3 -4 -20.5192 44.8516 7
 -2 3 4 29.0986 48.1919 2
 2 3 4 -15.6295 41.8416 2
 2 -3 4 10.6258 52.7941 7
 -2 -3 4 -28.896 52.9847 7
 2 3 4 28.3867 44.6801 5
 -2 -3 -4 9.38931 41.047 5
 2 -3 -4 9.68605 41.4527 5
 -2 3 4 -31.7789 55.1187 6
 -2 -3 -4 10.8078 51.9373 6
 2 -3 -4 10.7777 38.4706 6
 -2 3 -4 28.1336 32.5404 5
 2 -3 -5 39.9895 49.048 6
 -2 -3 -5 26.7788 41.3939 6
 2 -3 -5 -24.0332 45.4983 5
 -2 -3 -5 -11.5886 43.878 5
 2 3 -5 69.5683 41.7931 5
 2 3 -5 44.2841 20.7997 1
 2 3 5 30.5243 22.9592 1
 2 -3 -5 14.0469 28.0351 10
 2 -3 5 173.942 67.5452 7
 -2 -3 -5 65.0356 50.5975 7
 2 3 5 62.2834 46.9768 2
 2 3 -5 21.499 37.8377 2
 -2 3 -5 7.54589 31.5891 5
 2 -3 -5 40.4693 45.045 7
 2 3 -5 82.7418 12.9974 10
 2 3 5 -21.0781 30.3348 10
 2 3 -6 25423.8 603.41 5
 2 -3 -6 26771 681.624 5
 2 -3 6 26042.1 711.596 7
 2 -3 -6 25398.1 698.966 7
 -2 -3 -6 26335.1 704.21 7
 2 3 -6 25854.3 545.521 2
 2 3 6 25934.4 591.216 2
 -2 3 6 24344.8 699.114 6
 2 3 6 25410.3 706.582 6
 -2 -3 6 25543.4 686.355 7
 -2 3 -6 26692.3 589.548 5
 -2 -3 -6 27632.5 681.627 5
 -2 -3 6 25663.5 708.961 6
 2 -3 6 24404.5 697.211 6
 -2 -3 -7 522.967 115.039 7
 2 -3 -7 817.528 135.991 7
 2 3 -7 706.413 108.966 5
 2 -3 -7 959.535 145.174 5
 -2 3 -7 789.554 100.899 5
 -2 -3 -7 769.56 128.56 5
 -2 3 7 517.735 120.138 6
 2 -3 7 845.102 139.189 6
 -2 -3 7 622.206 128.573 6
 -2 -3 7 634.746 124.133 7
 2 -3 7 450.92 116.062 7
 2 3 -8 19028.6 558.904 5
 -2 -3 8 18017.3 687.908 6
 2 -3 8 18656.8 693.623 6
 2 -3 8 19108.4 693.284 7
 -2 -3 8 18660.2 666.287 7
 2 -3 9 140.484 93.8239 7
 -2 -3 9 26.7818 86.181 7
 2 -3 9 115.54 99.8395 6
 -2 -3 9 145.889 100.852 6
 -2 -3 10 4393.5 380.83 6
 2 -3 10 4897.39 398.455 6
 2 -3 10 5550.65 409.961 7
 -2 -4 0 279.547 40.4726 8
 2 -4 0 286.524 28.239 9
 -2 4 0 217.516 37.6495 2
 2 -4 0 159.635 35.369 10
 2 -4 0 258.584 42.0768 1
 -2 4 0 226.928 39.6769 1
 2 4 0 229.373 24.7157 9
 2 -4 -1 19558 378.791 3
 2 4 1 19670.2 388.098 5
 -2 4 -1 19593.1 362.624 2
 2 -4 -1 19845.2 410.999 1
 2 -4 1 19724.9 408.585 1
 -2 -4 -1 20593.5 410.121 8
 -2 4 -1 19700.4 410.583 1
 -2 4 1 19759.2 413.65 1
 2 -4 -1 19469.9 411.278 10
 2 -4 1 19725.5 398.905 10
 2 4 1 19653.2 400.902 8
 -2 4 1 20657.2 426.051 2
 -2 4 -2 137.603 20.392 2
 2 -4 2 170.73 32.483 10
 -2 -4 2 131.358 21.5296 4
 -2 -4 -2 153.91 36.9064 5
 -2 -4 -2 84.489 35.5967 6
 2 -4 -2 139.214 38.3415 6
 -2 4 2 136.859 29.1331 3
 -2 4 2 129.088 18.4625 8
 2 4 2 273.433 46.9999 8
 2 -4 -2 216.048 41.7322 10
 -2 4 2 52.5418 34.211 2
 2 -4 2 181.738 38.2106 1
 2 -4 -2 172.426 40.372 1
 2 4 2 173.082 38.6637 5
 2 -4 2 147.361 17.4013 5
 -2 -4 -3 114647 1843.48 6
 2 -4 -3 112113 1833.02 6
 -2 -4 -3 112955 1806.33 5
 2 4 3 114453 1813.82 5
 2 -4 -3 116163 1814.6 5
 -2 -4 -3 115322 1819.25 7
 2 -4 -3 115914 1840.07 7
 2 -4 -3 114759 1740.35 1
 2 -4 3 112332 1729.25 1
 2 -4 -3 115017 1757.08 10
 2 -4 3 112970 1700.63 10
 2 4 3 112818 1746.35 10
 2 4 3 116256 1801.97 8
 -2 4 3 111444 1831.17 2
 -2 -4 3 116776 1813.51 7
 -2 -4 -4 -58.1853 46.4408 6
 2 -4 -4 46.2207 47.2529 6
 2 4 4 25.825 29.1503 1
 2 4 -4 58.673 29.5923 1
 2 4 4 58.6376 32.256 10
 2 4 -4 3.83937 26.9773 10
 2 -4 -4 -12.1755 29.7549 10
 2 4 4 9.09639 42.1787 2
 2 4 4 -20.1044 43.9449 5
 2 -4 -4 10.2289 42.8135 5
 -2 4 4 -32.0664 44.7386 2
 -2 -4 -4 -10.0196 40.9733 5
 -2 4 -4 -4.93003 24.8867 5
 2 -4 4 11.3424 56.3542 7
 -2 -4 4 -10.1587 51.281 7
 -2 -4 -4 -10.8385 37.4592 7
 2 -4 -4 11.4115 33.7739 7
 2 4 -5 41478.1 691.899 1
 2 4 5 41722.4 704.373 1
 2 -4 -5 42446.3 889.75 5
 2 4 -5 41653.7 791.243 5
 2 4 5 42145.5 733.934 10
 -2 -4 -5 43068.3 913.217 7
 2 -4 5 42598.8 923.343 7
 -2 4 -5 41586.6 758.341 5
 -2 -4 -5 40912.9 874.595 5
 2 4 5 43196.2 844.95 2
 -2 -4 -5 41580.7 913.937 6
 2 -4 -5 40156.3 908.613 6
 2 -4 -5 41201 912.777 7
 -2 -4 -6 4906.6 277.601 7
 2 -4 -6 4195.47 258.903 7
 -2 -4 6 4370.32 259.401 7
 2 -4 6 3905.59 257.189 7
 2 -4 6 4113.42 262.865 6
 -2 -4 6 4262.95 266.852 6
 -2 -4 -6 4070.62 254.864 6
 2 -4 -6 4422.65 266.762 6
 2 -4 -6 4253.8 248.975 5
 2 4 -6 4029.55 199.974 5
 -2 -4 -6 4356.98 246.692 5
 -2 4 -6 4235.99 190.197 5
 2 -4 -7 3248.73 253.666 7
 -2 -4 -7 3367.55 252.996 7
 2 -4 7 3482.47 271.661 7
 2 -4 7 3371.49 272.255 6
 -2 -4 7 3767.29 280.755 6
 -2 -4 7 3323.36 254.672 7
 -2 4 -7 3839.67 198.65 5
 2 -4 -7 3567.24 248.023 5
 -2 -4 -7 3475.53 250.136 5
 2 4 -7 3390.3 201.7 5
 2 -4 8 25.0353 74.0959 7
 -2 -4 8 -70.3445 83.6975 7
 2 -4 8 75.8128 90.2039 6
 -2 -4 8 -51.0989 88.302 6
 2 -4 9 1848.99 243.421 7
 -2 -4 9 2282.41 246.438 7
 2 -4 9 2157.14 251.684 6
 -2 -4 9 1732.96 235.591 6
 -2 -4 10 199.412 129.307 6
 2 -4 10 131.177 120.693 6
 2 -4 10 387.424 132.055 7
 -2 -4 10 120.756 126.389 7
 2 -5 0 55646.6 939.407 1
 -2 5 0 53457.4 935.745 1
 -2 5 0 55013.2 912.536 2
 2 -5 0 53967 924.554 10
 2 5 0 53126.9 855.759 5
 2 -5 0 53467.8 812.622 9
 2 5 0 54709.7 810.985 9
 -2 -5 0 54798.4 915.265 8
 2 5 1 116.5 32.3399 5
 -2 5 1 171.751 43.8251 2
 -2 5 -1 140.463 30.8569 2
 2 5 1 126.387 39.4244 10
 2 -5 1 128.086 37.3666 10
 2 -5 -1 107.663 39.425 10
 2 -5 -1 136.736 31.4868 3
 -2 5 -1 232.781 47.3658 1
 -2 5 1 186.882 43.7196 1
 2 -5 1 133.665 36.8171 1
 2 -5 -1 122.579 41.7083 1
 -2 -5 -1 166.024 39.2905 8
 2 -5 -1 144.138 18.9919 8
 2 -5 2 61441.9 1053.77 1
 2 -5 -2 63582.8 1066.18 1
 -2 -5 -2 64178.2 1065.99 5
 2 -5 -2 64378 1073.94 10
 2 -5 2 62594.2 1034.63 10
 2 5 2 63813.3 1067.05 10
 -2 5 2 62956.7 1012.57 3
 -2 5 2 62363.3 1109.2 2
 2 5 2 64259 1056.75 8
 -2 5 2 61890.3 1065.31 1
 -2 5 -2 64889.2 1068.45 1
 2 -5 -2 62919.3 1053.95 5
 2 5 2 63650.9 1064.32 5
 -2 -5 3 3649.86 94.7136 4
 -2 -5 3 3722.48 175.89 7
 -2 -5 -3 3410.41 182.918 6
 2 -5 -3 3375.67 180.753 6
 -2 5 3 3806.8 137.617 3
 -2 -5 -3 3468.87 170.62 5
 2 -5 -3 3497.34 170.284 5
 2 5 3 3670.29 175.539 5
 2 5 3 3776.49 169.425 8
 -2 5 3 3615.08 116.785 8
 -2 -5 -3 3420.89 174.297 7
 -2 5 -3 3578.7 89.3764 2
 2 -5 3 3933.41 143.498 10
 2 5 3 3553.96 157.929 10
 2 -5 -3 3775.17 162.926 10
 2 5 -3 3811.1 144.824 10
 -2 5 3 3427.21 182.313 2
 -2 5 4 26.7736 27.4551 3
 -2 5 4 34.9083 48.7066 2
 2 -5 -4 -10.7699 47.0858 5
 2 5 4 51.503 38.5421 1
 2 5 -4 36.8567 35.1036 1
 -2 -5 -4 11.4278 43.2688 7
 2 -5 -4 24.5074 45.0886 7
 2 -5 4 44.0479 16.3844 4
 -2 -5 -4 21.3332 40.3873 5
 2 5 4 -7.20527 34.6295 10
 2 -5 -4 101.795 41.0403 10
 2 5 -4 130.045 39.675 10
 -2 -5 -4 -12.5536 56.0146 6
 2 -5 -4 87.0916 50.8809 6
 -2 -5 4 118.968 55.4445 7
 2 5 4 47.4553 39.7292 8
 2 5 -5 153.121 40.3004 1
 2 5 5 219.157 44.9027 1
 -2 -5 -5 116.541 54.2426 5
 -2 5 -5 118.127 35.4234 5
 2 -5 -5 104.5 60.6084 5
 2 5 -5 208.982 47.6137 5
 2 -5 -5 88.8472 56.1046 7
 -2 -5 -5 199.115 65.9836 7
 -2 -5 5 230.006 65.054 7
 2 -5 5 121.317 67.6968 7
 2 5 5 205.945 49.5427 10
 2 -5 -5 224.295 70.6409 6
 -2 -5 -5 105.456 60.1607 6
 -2 5 5 124.061 65.1261 2
 -2 -5 -6 17741.6 545.616 5
 2 5 6 17173.1 514.566 8
 2 5 6 16779 498.089 2
 -2 -5 -6 17876.5 569.71 7
 2 -5 6 17434.1 579.787 7
 2 -5 -6 17478.3 571.333 7
 -2 -5 6 17305.7 555.218 7
 -2 -5 -6 18247.9 579.683 6
 2 -5 -6 16312.2 554.135 6
 2 5 -6 18670.8 454.321 5
 2 -5 -6 17241.8 542.237 5
 2 -5 7 3800.32 287.373 7
 -2 -5 -7 4079.79 278.098 7
 2 5 7 4186.2 261.924 8
 2 5 7 3958.77 236.655 2
 -2 -5 7 3751.8 278.445 7
 -2 -5 7 4574.06 310.832 6
 2 -5 7 3607.77 277.061 6
 2 5 8 21953.8 686.907 8
 2 -5 8 23233 791.846 7
 -2 -5 8 23299.7 769.297 7
 -2 -5 8 23276.4 799.096 6
 2 -5 8 21770 772.522 6
 2 -5 9 622.876 171.676 7
 -2 -5 9 577.268 153.35 7
 -2 -5 9 365.71 138.846 6
 2 -5 9 720.741 177.898 6
 2 5 9 409.499 118.764 8
 2 -5 10 3750.51 350.819 6
 -2 -5 10 3366.71 338.937 6
 -2 -5 10 3652.15 342.465 7
 2 -5 10 3761.58 351.435 7
 -2 -6 0 6.80194 26.46 8
 2 -6 0 15.2023 33.9169 10
 2 6 0 45.9321 36.7897 10
 -2 6 0 48.7305 29.1399 2
 2 6 0 33.2605 22.5702 5
 2 6 0 31.0551 13.6018 9
 -2 6 0 32.739 31.8384 1
 2 -6 0 -16.0503 35.0851 1
 -2 6 -1 15263.1 388.683 1
 -2 6 1 15355.6 390.369 1
 -2 -6 1 15129.2 282.942 9
 -2 -6 -1 14803.8 360.164 8
 2 -6 -1 15641.6 276.521 8
 2 6 1 14966.9 340.757 5
 -2 6 1 15985.1 398.337 2
 2 -6 -1 14700.2 341.82 3
 2 -6 1 15983.7 392.177 1
 2 -6 -1 15253.2 389.526 1
 2 -6 1 15060.7 372.154 10
 2 6 -1 15383.3 376.32 10
 2 -6 -1 15234.8 384.363 10
 2 6 1 15095.7 385.128 10
 2 -6 -1 14965.8 325.525 5
 2 -6 -2 7315.74 249.637 10
 2 6 2 7101.08 247.17 10
 2 6 -2 7178.97 231.316 10
 2 -6 2 6738.3 222.35 10
 -2 -6 2 6699.56 187.21 9
 -2 6 2 7047.19 195.603 9
 -2 -6 -2 7414.8 237.368 5
 -2 6 2 6887.96 260.48 2
 -2 -6 -2 6953.43 138.98 3
 2 -6 2 7295.6 244.548 1
 2 -6 -2 7048.42 245.362 1
 2 6 2 7418.19 232.349 8
 2 -6 -2 6917.59 225.781 5
 2 6 2 7302.49 236.323 5
 -2 6 2 6835.49 243.303 1
 -2 6 -2 7320.96 245.42 1
 -2 -6 3 76587.3 1124.96 4
 2 6 3 73310.9 1254.77 1
 -2 -6 -3 74311.9 1343.07 6
 2 -6 -3 71741.4 1327.97 6
 -2 6 3 75427.1 1189.75 3
 2 6 3 75552.3 1267.02 8
 -2 6 3 74315.2 1130.16 8
 -2 -6 -3 73460.2 1287.46 5
 2 6 -3 75810.4 1229.05 10
 2 -6 3 74939.4 1218.53 10
 2 -6 -3 75323.9 1272.57 10
 2 6 3 75238.6 1270.77 10
 -2 6 -3 74618.9 1124.19 2
 -2 -6 -3 76467.8 1314.3 7
 -2 6 3 73790.9 1340.78 2
 2 6 3 74792.3 1291.35 5
 2 -6 -3 75056.2 1286.97 5
 2 6 -4 43.5517 32.3749 10
 2 -6 -4 50.7329 39.2081 10
 2 6 4 17.1696 41.2557 10
 2 6 -4 -7.46388 39.4053 1
 2 6 4 -15.5534 42.2133 1
 -2 -6 -4 56.5117 48.3708 5
 2 6 4 -9.62731 42.9565 8
 -2 6 4 40.5056 30.6457 8
 2 -6 -4 33.688 47.0021 5
 2 -6 -4 26.2782 51.1085 7
 -2 -6 -4 12.2878 45.2115 7
 -2 6 4 38.1228 28.7534 3
 -2 -6 -4 26.9749 53.8262 6
 2 -6 -4 53.4392 49.1558 6
 2 6 5 29216.3 596.685 1
 2 6 -5 30629.8 593.712 1
 2 -6 -5 30946.6 774.497 6
 -2 -6 -5 30747.1 770.909 6
 -2 -6 -5 30440.2 728.312 5
 2 -6 5 30480.9 780.714 7
 -2 -6 5 32061.9 752.282 7
 -2 6 5 29076.7 591.417 8
 2 -6 -5 29915 767.578 7
 -2 -6 -5 30336.7 754.497 7
 -2 6 5 30394.9 755.405 2
 2 6 5 29745.2 716.273 2
 2 6 -5 30119.7 589.812 5
 2 -6 -5 30344.3 726.485 5
 2 6 5 29737.9 627.049 10
 2 -6 -6 419.679 92.3542 5
 -2 -6 -6 321.692 94.2414 5
 -2 -6 6 437.429 96.3679 7
 2 -6 -6 483.881 109.007 7
 -2 -6 -6 265.444 83.6965 7
 2 -6 6 408.747 104.323 7
 2 6 6 408.963 88.689 8
 2 6 6 237.828 81.9055 2
 -2 6 6 381.25 100.333 2
 -2 -6 -6 205.585 83.5251 6
 2 -6 -6 351.543 97.795 6
 -2 -6 7 3631.9 277.829 7
 2 -6 7 4153.63 305.881 7
 2 6 7 3849.78 245.529 8
 2 -6 7 3798.24 287.893 6
 -2 -6 7 4292.37 306.192 6
 2 6 7 4032.86 253.91 2
 2 6 8 220.607 94.2492 8
 2 -6 8 -26.6476 85.7475 6
 -2 -6 8 162.277 99.5199 6
 2 -6 8 134.448 104.601 7
 -2 -6 8 24.6498 90.7037 7
 2 -6 9 1872.5 250.719 6
 -2 -6 9 2153.24 271.063 6
 -2 -6 9 1350.52 206.92 7
 2 -6 9 1823.63 245.287 7
 2 -6 10 308.098 158.734 6
 -2 -6 10 -34.8061 124.239 6
 2 -6 10 -200.604 152.131 7
 -2 -6 10 61.9342 103.397 7
 -2 7 0 146400 2309.24 1
 -2 -7 0 144207 2260.5 8
 2 7 0 145571 2171.54 5
 2 -7 0 149578 2311.32 1
 -2 7 0 149374 2275.21 2
 2 7 0 147627 2300.61 10
 2 -7 0 149661 2297.06 10
 2 -7 -1 16327.3 376.406 3
 -2 -7 -1 15816.1 389.401 8
 -2 7 1 16366.9 426.992 2
 -2 7 1 16483 433.319 1
 -2 7 -1 16401.9 428.349 1
 2 7 -1 16038.6 309.721 5
 2 7 -1 15949.8 412.877 10
 2 7 1 16196.1 423.505 10
 2 -7 1 16002.5 406.124 10
 2 -7 -1 15914.3 416.861 10
 2 -7 -1 15587.8 341.856 5
 2 7 1 16103.5 363.591 5
 -2 -7 -2 24694.1 535.449 8
 2 -7 2 24186.3 531.216 10
 2 -7 -2 25060.1 565.686 10
 2 7 2 24619.7 564.787 10
 2 7 -2 26258.8 551.916 10
 -2 7 2 24320.8 459.795 9
 -2 -7 2 24101.9 452.346 9
 2 7 2 24865.8 530.445 5
 2 -7 -2 24543.2 519.074 5
 -2 7 2 23816.7 584.601 2
 -2 7 2 24952.4 567.439 1
 -2 7 -2 24319.5 560.047 1
 2 7 -3 477.947 67.7075 10
 2 7 3 285.861 63.7297 10
 2 -7 3 592.704 70.0849 10
 2 -7 -3 517.596 76.2739 10
 -2 7 3 317.28 65.631 1
 -2 7 -3 484.398 71.7737 1
 2 7 -3 488.077 73.2968 1
 2 7 3 425.082 72.1531 1
 2 7 3 414.996 65.2839 8
 2 -7 -3 570.464 86.6522 6
 -2 -7 -3 385.985 73.9589 6
 -2 -7 -3 490.894 73.0359 5
 2 7 3 450.144 72.7986 5
 2 -7 -3 546.781 77.3483 5
 -2 -7 3 414.045 42.2125 4
 2 7 -4 52.9191 43.1098 1
 2 7 4 18.2834 43.932 1
 -2 7 4 29.1321 56.6588 2
 2 7 -4 37.5555 38.5051 10
 2 -7 -4 19.5048 53.6481 10
 2 7 4 80.1486 48.9687 10
 2 -7 -4 -11.7221 43.1305 5
 -2 7 4 18.1318 28.3171 8
 2 7 4 19.494 45.1966 8
 -2 -7 -4 -11.9778 45.3491 5
 2 -7 -4 14.1343 54.9794 7
 -2 -7 -4 52.68 52.5595 7
 -2 -7 -4 29.3173 53.9347 6
 2 -7 -4 14.548 55.0795 6
 2 -7 -5 547.372 104.906 6
 -2 -7 -5 397.175 94.024 6
 2 7 -5 443.162 67.9203 1
 2 7 5 580.407 78.0389 1
 2 7 5 501.082 80.8242 10
 2 -7 5 694.381 125.11 7
 -2 -7 5 645.735 105.642 7
 2 7 5 725.608 113.104 2
 -2 7 5 502.786 101.702 2
 2 -7 -5 610.182 106.954 5
 -2 -7 -5 444.048 100.918 5
 2 -7 -5 500.201 101.182 7
 -2 -7 -5 567.192 100.676 7
 2 -7 -6 18815.6 580.752 5
 -2 -7 -6 18277.6 576.459 5
 2 -7 -6 17295.3 600.95 7
 2 -7 6 19127.5 637.291 7
 -2 -7 -6 17405.7 591.87 7
 -2 -7 6 18227.5 594.694 7
 2 7 6 17424.1 517.982 8
 -2 7 6 17950.9 601.516 2
 2 7 6 18107.7 570.956 2
 2 -7 -6 18219.8 610.242 6
 -2 -7 -6 18519.7 615.266 6
 2 7 7 726.63 131.989 2
 2 7 7 591.906 110.678 8
 -2 -7 7 567.726 125.078 7
 2 -7 7 695.277 143.789 7
 2 -7 8 18272.4 714.273 6
 -2 -7 8 17453.8 711.616 6
 -2 -7 8 17408.1 672.576 7
 2 -7 8 18503.8 718.512 7
 2 -7 9 1159.28 213.583 7
 -2 -7 9 1118.99 188.884 7
 -2 -7 9 1276.8 223.091 6
 2 -7 9 1289.94 219.909 6
 -2 -8 0 78.4069 39.6504 8
 -2 8 0 93.8058 48.0952 2
 -2 8 0 87.4812 44.7261 1
 2 -8 0 100.283 58.6885 10
 2 8 0 73.4391 41.8777 10
 2 8 0 34.5268 24.1242 5
 2 8 -1 15843.5 426.062 10
 2 8 1 14871.4 425.27 10
 2 -8 1 15921.4 418.529 10
 2 -8 -1 15073.4 422.481 10
 2 8 1 14457.3 259.023 9
 2 -8 1 14896.7 253.628 9
 2 8 1 15306.9 359.731 5
 2 8 -1 15371.2 430.988 1
 2 8 1 15188.7 428.977 1
 -2 8 -1 15457.4 435.364 1
 -2 8 1 15460.2 437.195 1
 2 -8 -1 15641.3 380.484 3
 -2 -8 -1 14699.1 388.326 8
 2 -8 -1 15410.7 338.667 5
 2 8 -1 15011.9 297.264 5
 -2 8 1 14539.9 422.095 2
 -2 8 2 3721.07 196.473 1
 -2 8 -2 3164.62 182.307 1
 -2 -8 -2 3144.71 161.991 8
 2 8 2 3266.17 163.002 5
 2 8 -2 3489.59 187.18 1
 2 8 2 3173.04 181.134 1
 2 8 -2 3181.95 97.6115 5
 2 8 2 3091.54 181.439 10
 2 8 -2 3190.55 173.916 10
 2 -8 2 3045 165.675 10
 -2 8 2 3342.17 121.582 9
 -2 -8 2 3232.64 116.272 9
 2 -8 -2 3383.93 157.566 5
 2 8 3 35533.2 712.873 8
 2 8 -3 36216.6 750.654 1
 -2 -8 -3 35672.7 751.616 5
 2 -8 -3 35706.8 739.817 5
 2 8 3 35209.2 768.149 10
 2 8 -3 36005.3 730.404 10
 -2 8 3 35745.8 825.311 2
 -2 -8 3 35220.7 651.213 9
 -2 8 3 36042.3 663.572 9
 -2 8 -3 35089 752.362 1
 2 8 4 4522.21 209.801 8
 -2 -8 -4 4549.96 248.527 7
 2 8 -4 4346.92 208.534 1
 2 -8 -4 4303.77 256.333 6
 -2 -8 -4 4511.7 263.102 6
 -2 8 4 4484.95 261.462 2
 2 8 -4 4277.88 193.783 10
 2 8 4 4209.23 216.587 10
 -2 -8 4 4743.17 246.971 7
 2 -8 -4 4112.08 221.363 5
 -2 -8 -4 4106.28 224.846 5
 2 -8 -5 29824.9 803.863 6
 -2 -8 -5 30602.8 812.56 6
 2 -8 5 31294 824.029 7
 2 8 5 30109.3 690.608 10
 2 8 -5 29742.3 650.555 1
 -2 8 5 30083.8 811.703 2
 -2 -8 -5 30109.3 755.403 5
 2 -8 -5 30051.4 749.472 5
 -2 -8 5 31567.6 790.36 7
 2 8 5 29903.7 783.744 2
 -2 -8 -5 31695.4 794.201 7
 2 -8 -5 30071.5 797.945 7
 2 -8 -6 1826.39 199.635 6
 -2 -8 -6 2111.63 208.722 6
 2 -8 6 2300.55 223.75 7
 2 -8 -6 2261.75 214.583 7
 -2 -8 -6 2102 199.914 7
 -2 8 6 1967.85 209.823 2
 2 8 6 1754.16 156.13 8
 2 -8 -6 2187.36 195.125 5
 -2 -8 -6 2160.41 195.801 5
 2 8 6 1797.06 187.588 2
 -2 -8 6 1636.03 183.512 7
 2 8 7 2633.46 228.682 2
 -2 8 7 2802.9 252.304 2
 2 -8 7 2752.95 265.579 7
 -2 -8 7 2835.04 254.03 7
 -2 -8 8 -57.8164 106.362 6
 2 -8 8 28.4296 80.2254 6
 2 -8 8 -57.4283 88.7623 7
 -2 -8 8 26.1797 99.1159 7
 2 8 8 42.9004 91.7987 2
 -2 -8 9 1511.27 227.318 7
 2 -8 9 1865.93 249.736 7
 -2 -8 9 1668.56 238.353 6
 2 -8 9 1802.71 246.568 6
 2 9 0 64218 1043.13 5
 2 9 0 65221.1 1215.79 10
 -2 9 0 65800.4 1181.09 2
 -2 -9 0 64344.8 1155.38 8
 2 9 -1 -46.8788 53.3268 10
 2 9 1 -12.3444 52.8295 10
 -2 -9 -1 9.32808 45.5926 8
 2 -9 -1 -9.3127 28.1816 8
 2 -9 -1 16.8039 35.1668 3
 2 -9 -1 17.0562 27.3214 5
 2 9 -1 -7.36414 21.2941 5
 2 9 1 14.0876 34.9969 5
 2 9 -2 25273.2 602.76 10
 2 9 2 23829.5 614.114 10
 2 -9 -2 24207.5 610.718 10
 -2 -9 -2 24817.6 449.538 3
 -2 9 2 25971.3 652.38 2
 2 9 2 24889.4 552.771 5
 -2 -9 -2 25281.9 564.4 8
 2 -9 -2 24853.7 533.626 5
 2 9 -2 24168.8 405.916 5
 -2 9 3 48.8608 34.475 9
 -2 9 3 63.4992 64.9198 2
 -2 9 -3 6.4405 32.0047 2
 2 9 3 77.3639 63.0243 10
 2 -9 -3 38.2895 60.2698 10
 2 9 -3 54.5529 52.4343 10
 2 -9 -3 93.0078 50.5136 5
 -2 -9 -4 -51.8974 78.715 6
 2 -9 -4 155.653 77.1669 6
 -2 -9 -4 26.4585 60.1966 5
 2 -9 -4 -50.9922 63.3393 5
 2 9 4 39.4804 58.425 8
 -2 9 4 17.9815 71.7611 2
 -2 -9 -4 30.4822 62.3269 7
 2 9 4 183.422 67.1627 10
 2 9 -4 -10.2222 52.4025 10
 2 9 4 49.0467 55.794 1
 -2 9 4 50.7117 47.1025 9
 2 -9 -5 243.138 88.9819 5
 2 9 5 307.484 79.042 1
 2 -9 5 180.312 92.9553 7
 -2 -9 5 194.208 78.8424 7
 2 -9 -5 283.701 94.0277 7
 -2 -9 -5 159.296 70.7104 7
 2 9 5 261.963 80.1977 10
 -2 -9 -5 156.852 72.8037 5
 -2 -9 -5 294.112 92.6432 6
 2 -9 -5 254.101 90.6922 6
 2 9 5 263.913 96.6899 2
 -2 9 5 324.896 94.213 2
 -2 -9 6 12407.1 504.609 7
 2 -9 6 12026.4 527.781 7
 2 9 6 12269.9 501.288 2
 -2 9 6 12251.9 529.503 2
 -2 9 7 274.199 119.857 2
 2 9 7 132.253 96.447 2
 2 -9 7 450.958 125.325 7
 -2 -9 7 424.196 122.691 7
 2 9 8 17240 643.634 2
 -2 -9 8 16114 666.737 7
 2 -9 8 16010.5 697.094 7
 2 -9 8 16649.2 707.469 6
 -2 -9 8 16984.4 711.797 6
 -2 -9 9 -33.6519 116.309 6
 2 -9 9 99.5092 98.1749 6
 2 -9 9 65.8431 124.644 7
 -2 -9 9 148.236 118.319 7
 -2 -10 0 10.731 44.9158 8
 2 -10 0 129.621 47.2223 3
 2 10 0 -14.2091 55.2698 1
 -2 10 0 -29.0892 56.575 1
 2 10 0 13.6567 51.7043 10
 2 -10 0 -13.2775 63.8059 10
 2 10 0 11.1295 30.2065 5
 2 -10 -1 7431.23 216.172 5
 -2 10 1 7222.71 320.089 1
 -2 10 -1 6705 309.92 1
 2 10 -1 6855.08 176.913 5
 2 10 1 6696.34 230.259 5
 -2 10 -1 6685.07 265.775 2
 -2 10 1 7170.24 311.355 2
 2 10 -1 6849.71 304.909 1
 2 10 1 6766.14 306.71 1
 2 10 1 6608.52 302.902 10
 2 10 -1 7164.37 305.338 10
 2 -10 -1 7331.58 313.882 10
 -2 -10 -1 6972.86 266.097 8
 2 -10 -1 6637.33 251.093 3
 -2 10 2 2067.06 177.266 2
 -2 10 -2 1634.2 121.805 2
 2 10 -2 2066.85 169.39 1
 -2 10 2 2267.18 175.358 1
 2 10 2 2046.35 166.349 1
 -2 10 -2 2190.14 170.884 1
 2 -10 -2 2181.14 175.488 10
 2 10 -2 2169.8 166.125 10
 2 10 2 1894.23 161.633 10
 2 -10 -2 1908.88 123.919 5
 -2 -10 -2 2021.3 141.095 8
 -2 10 3 48267.4 1020.85 1
 -2 10 -3 47928 1012.11 1
 2 -10 -3 48514 941.594 5
 2 10 3 47753.7 1014.27 10
 2 10 -3 48101.8 972.874 10
 2 10 3 46423.1 1001.61 1
 2 10 -3 46540.5 996.172 1
 -2 10 3 49037.9 1085.74 2
 2 10 4 1600.53 173.937 2
 2 10 -4 1765.15 154.336 1
 2 10 4 1568.07 149.43 1
 -2 10 4 1429.97 169.546 2
 -2 -10 -4 1602.66 172.6 6
 2 -10 -4 1499.11 171.107 6
 2 -10 -4 1693.77 149.092 5
 2 10 -4 1506.57 135.639 10
 2 10 4 1632.91 156.853 10
 -2 -10 -4 1446.4 155.024 7
 2 -10 -5 17007.2 602.972 6
 -2 -10 -5 16889.4 606.869 6
 2 -10 -5 17018.4 538.321 5
 2 10 5 16101.4 510.353 10
 2 -10 -5 17309.6 599 7
 -2 -10 -5 16637.8 568.675 7
 -2 -10 5 16566.3 574.156 7
 2 -10 5 15627.5 592.428 7
 2 10 5 16963.6 504.164 1
 2 10 -5 16417.8 490.276 1
 2 10 5 16540.8 598.01 2
 -2 10 5 16719.6 617.58 2
 -2 -10 -5 17430.9 549.72 5
 2 -10 6 1583.3 201.156 7
 -2 -10 6 1561.14 188.921 7
 2 10 6 1642.29 196.947 2
 -2 10 6 1685.57 212.191 2
 2 -10 7 2364.05 258.952 7
 -2 -10 7 2526.77 248.052 7
 -2 10 7 2309.73 253.635 2
 2 10 7 2569.76 248.548 2
 2 10 8 126.968 101.345 2
 -2 -10 8 27.6048 92.1753 7
 2 -10 8 92.1092 116.245 7
 -2 -10 9 1053.65 199.762 7
 2 11 0 35995.7 843.205 10
 -2 -11 0 34045.1 764.009 8
 2 -11 0 36632 784.451 3
 -2 11 0 35417.2 861.001 1
 2 11 0 34803.6 855.865 1
 -2 11 0 36600.6 821.128 2
 -2 11 1 3948.19 248.43 1
 -2 11 -1 3775.07 243.856 1
 2 11 -1 3883.04 247.394 1
 2 11 1 3541.06 235.728 1
 2 -11 -1 3946.94 199.128 3
 -2 11 1 3698.82 232.641 2
 -2 -11 -1 3652.53 199.248 8
 2 11 1 3935.92 239.082 10
 2 11 -1 3835.35 233.188 10
 2 -11 -2 19946.2 466.755 5
 2 11 -2 19273.1 582.961 1
 -2 11 2 18340.8 579.646 1
 -2 11 -2 19004 586.928 1
 2 11 2 19595.6 586.134 1
 -2 11 2 19978.1 610.835 2
 -2 -11 -2 18698.5 496.948 8
 2 11 -2 19291.2 558.51 10
 2 11 2 19217.8 582.77 10
 -2 11 3 782.789 120.249 1
 2 11 -3 619.621 107.514 1
 2 11 3 841.905 126.357 1
 -2 11 -3 600.019 112.548 1
 -2 11 3 605.277 119.875 2
 2 -11 -3 751.1 94.5674 5
 2 11 -3 765.362 110.135 10
 2 11 3 924.111 127.352 10
 2 -11 -4 40.6904 70.5756 5
 2 11 -4 -46.3864 82.7873 1
 2 11 4 -15.9176 73.808 1
 -2 -11 -4 -104.311 82.0919 7
 2 11 4 105.335 88.1772 2
 -2 11 4 108.868 80.112 2
 2 11 -4 52.5267 68.3289 10
 2 11 4 32.6789 72.9041 10
 -2 -11 -4 60.3097 84.1436 6
 2 -11 -4 101.124 82.7058 6
 -2 11 5 -24.2247 89.1301 2
 2 11 5 45.7999 79.1448 2
 2 11 5 -32.7594 85.229 10
 -2 -11 5 20.0861 69.4199 7
 2 -11 -5 -48.3265 70.4227 5
 2 11 -5 44.6746 70.3171 1
 2 11 5 -31.0686 73.3522 1
 2 -11 6 9761.62 499.124 7
 -2 11 6 9873.01 513.693 2
 2 11 6 9353.81 478.419 2
 -2 -11 6 9963.93 470.246 7
 2 -11 7 813.356 170.323 7
 -2 -11 7 790.497 169.102 7
 2 11 7 702.958 152.731 2
 -2 11 7 835.174 182.041 2
 -2 -11 8 8755.64 494.646 7
 2 -11 8 10197 558.513 7
 2 11 8 9683.51 514.711 2
 2 12 0 18.351 75.0433 1
 -2 12 0 -18.6643 66.6216 1
 -2 -12 0 25.5509 50.984 8
 2 -12 0 -12.8673 50.0505 3
 -2 12 0 15.4459 53.3828 2
 2 12 0 33.8951 58.5726 10
 -2 12 1 5125.83 290.957 2
 -2 12 -1 5350.29 263.099 2
 -2 -12 1 5161.69 263.312 8
 2 12 -1 5585.92 294.072 10
 2 12 1 4867.44 287.316 10
 2 -12 -1 5041.94 234.373 3
 -2 12 1 5297.04 306.355 1
 -2 12 -1 5419.74 308.967 1
 2 12 -1 5338.87 302.743 1
 2 12 1 4744.4 287.558 1
 -2 -12 -1 5131.14 246.152 8
 2 12 2 1414.94 165.168 10
 -2 12 2 1506.55 169.988 2
 2 12 -2 1402.47 154.145 10
 -2 12 -2 1573.64 170.397 1
 -2 12 2 1443.72 161.653 1
 2 12 -2 1270.92 155.77 1
 2 12 2 1247.67 158.242 1
 -2 12 3 24511.3 714.01 1
 -2 12 -3 23702.2 700.634 1
 2 12 -3 25180.2 673.603 10
 2 12 3 24265.7 702.859 10
 2 12 3 25381.3 717.249 1
 2 12 -3 25375.4 709.311 1
 -2 12 3 22814.5 739.938 2
 2 -12 -3 24843.1 599.049 5
 2 12 -4 1586.35 173.423 1
 2 12 4 1596.62 174.013 1
 2 12 4 1992.8 221.063 2
 2 12 4 1696.11 182.262 10
 2 12 -4 1581.8 160.197 10
 -2 12 4 1876.91 209.053 2
 2 -12 -4 1726.5 156.462 5
 -2 -12 -4 1707.44 179.915 7
 -2 12 5 18555.9 710.302 2
 -2 -12 5 20094.4 669.299 7
 2 12 5 18755.2 695.63 2
 2 12 5 18331.6 590.746 1
 2 12 -5 19798.6 600.474 1
 2 12 6 239.881 123.644 2
 -2 12 6 316.456 125.822 2
 2 -12 6 438.876 127.242 7
 -2 -12 6 144.68 103.263 7
 -2 12 7 1901.54 245.59 2
 2 12 7 1094.44 188.437 2
 -2 -12 7 1355.01 206.276 7
 2 -12 7 1603.35 233.066 7
 -2 -12 8 57.5866 92.6434 7
 2 -12 8 162.672 116.132 7
 2 12 8 -58.192 129.822 2
 -2 13 0 36906 889.085 2
 -2 13 0 35873 943.69 1
 2 13 0 35964.3 938.421 1
 2 -13 0 35648.1 822.853 3
 -2 -13 0 35221.3 817.166 8
 2 13 0 36290.1 914.08 10
 2 13 1 5212.72 308.589 10
 -2 13 1 5242.6 311.414 2
 -2 13 -1 5270.14 277.514 2
 2 -13 -1 4850.26 239.874 3
 2 13 -1 5067.05 314.998 1
 2 13 1 5192.99 321.108 1
 -2 13 1 5760.08 335.264 1
 -2 13 -1 5610.84 333.926 1
 -2 -13 1 4786.7 262.812 8
 2 13 -1 5341.94 303.467 10
 2 13 -2 9734.25 435.108 1
 2 13 2 8898.22 419.998 1
 -2 13 -2 9000.22 432.035 1
 -2 13 2 9851.08 450.447 1
 2 13 -2 9270.02 404.992 10
 -2 13 2 9482.2 441.955 2
 2 13 -3 17.0494 74.5354 10
 -2 13 3 -23.5576 81.4186 2
 2 13 3 60.9261 72.4919 1
 2 13 -3 59.8131 75.4847 1
 2 13 -4 64.7312 81.6907 10
 2 13 4 76.2317 98.8404 2
 2 13 4 20.0569 87.6826 1
 2 13 -4 -38.9741 95.2469 1
 -2 13 4 25.7471 82.8408 2
 -2 13 5 -28.2738 107.045 2
 2 13 5 54.2372 93.7255 2
 -2 -13 5 -45.5709 81.3325 7
 2 13 5 38.5957 84.3646 1
 2 13 -5 92.7799 81.1214 1
 -2 -13 6 6481.57 405.878 7
 2 13 6 7823.34 459.291 2
 -2 13 6 6606.99 445.102 2
 2 -13 6 7212.6 457.024 7
 -2 13 7 129.835 126.256 2
 2 13 7 59.9255 113.439 2
 2 -13 7 -31.3994 104.84 7
 -2 -13 7 -27.5089 112.493 7
 -2 14 0 75.5953 79.1164 2
 2 -14 0 88.7666 60.5179 3
 -2 14 0 116.359 77.7171 1
 2 14 0 182.457 88.7261 1
 -2 14 1 4147.53 303.763 1
 -2 14 -1 3924.68 298.494 1
 2 -14 1 3807.87 250.069 3
 -2 -14 1 3771.38 246.1 8
 -2 14 -1 3803.76 247.846 2
 -2 14 1 3634.68 274.843 2
 2 14 -1 3905.41 294.855 1
 2 14 1 3536.5 284.098 1
 -2 14 2 1065.97 166.178 2
 2 14 -2 944.76 152.363 1
 2 14 2 1455.5 187.764 1
 -2 14 2 997.642 161.14 1
 -2 14 -2 1355.99 177.126 1
 2 14 3 18439 654.843 1
 2 14 -3 18115.4 650.23 1
 2 14 3 18463.2 696.524 2
 -2 14 3 19629.8 707.759 2
 -2 14 4 166.834 108.187 2
 2 14 4 137.972 101.562 2
 2 14 4 177.128 102.697 1
 2 14 -4 279.665 110.31 1
 -2 -14 5 8691.94 457.844 7
 2 14 5 10503.6 469.07 1
 2 14 -5 9636.56 443.902 1
 -2 14 5 10239.2 540.316 2
 2 14 5 9383.79 518.661 2
 -2 14 6 -65.2992 120.129 2
 2 14 6 30.8049 106.467 2
 2 -14 6 -90.5261 120.424 7
 -2 -14 6 -26.4934 97.4789 7
 2 14 7 1336.41 227.696 2
 -2 14 7 1159.13 219.94 2
 -2 -14 7 818.494 184.026 7
 2 -14 7 1390.39 231.366 7
 2 15 0 19809 718.804 1
 -2 15 0 20326.9 666.83 2
 -2 15 0 19757.5 724.508 1
 2 15 1 1135.6 175.034 1
 -2 15 -1 894.157 160.238 1
 -2 15 1 743.204 170.22 1
 2 15 -1 1054.27 171.205 1
 -2 15 -1 1103.52 146.593 2
 -2 15 1 1395.4 184.288 2
 2 15 -2 9940.14 488.211 1
 2 15 2 9329.22 476.984 1
 -2 15 2 9849.2 494.378 2
 -2 15 3 -27.5057 95.0628 2
 2 15 3 -74.7774 94.3688 1
 2 15 -3 -24.4295 84.4313 1
 2 15 3 111.555 105.587 2
 2 15 -4 -46.9655 91.3462 1
 2 15 4 -120.945 110.069 1
 -2 15 4 -89.5664 124.965 2
 2 15 4 59.4084 106.032 2
 -2 15 5 96.4938 114.824 2
 2 15 5 62.6148 92.6751 2
 -2 -15 5 202.978 103.77 7
 2 15 5 161.094 114.355 1
 -2 15 6 4157.74 377.295 2
 2 15 6 3557.4 347.993 2
 -2 -15 6 4636.6 355.07 7
 2 -15 6 4013.1 356.194 7
 2 16 0 27.7031 107.758 1
 -2 16 0 22.2955 82.0326 2
 -2 16 -1 2700.5 233.118 2
 -2 16 1 2719.47 255.984 2
 2 16 -1 2593.47 272.07 1
 2 16 1 2303.82 256.324 1
 -2 16 2 487.814 149.47 2
 2 16 2 909.224 172.445 1
 2 16 -2 979.379 173.707 1
 2 16 2 841.072 166.303 2
 2 16 3 11063.1 572.3 2
 2 16 3 11787.1 552.523 1
 2 16 -3 11336.2 544.8 1
 -2 16 3 11907.9 580.643 2
 -2 16 4 63.5379 89.649 2
 2 16 4 -31.6281 132.381 2
 2 16 4 -26.1246 104.257 1
 2 16 -4 -25.3457 110.803 1
 -2 -16 5 5685.56 396.063 7
 2 16 5 7211.54 418.066 1
 -2 16 5 6749.71 473.691 2
 2 16 5 6652.86 467.361 2
 2 17 0 16857.4 720.295 1
 -2 17 0 15898.6 625.642 2
 2 17 1 868.356 173.524 2
 -2 17 1 845.022 168.639 2
 2 17 1 659.294 158.586 1
 2 17 -1 803.976 180.549 1
 -2 17 2 4998.5 374.631 2
 2 17 2 5285.65 395.702 2
 2 17 2 4294.9 354.798 1
 2 17 -2 4530.12 358.882 1
 2 17 3 -57.9784 109.753 1
 2 17 -3 28.3581 94.6862 1
 -2 17 3 -62.2635 130.304 2
 2 17 3 -31.8012 126.912 2
 2 17 4 27.8943 114.069 1
 2 17 -4 27.0315 105.146 1
 -2 17 4 66.8623 115.542 2
 2 17 4 -33.377 115.355 2
 -2 -17 5 299.503 137.507 7
 2 18 0 109.984 106.958 2
 2 18 0 224.705 118.114 1
 -2 18 0 -25.0825 100.105 2
 2 18 1 1543.6 224.254 2
 2 18 -1 1842.75 222.913 2
 2 18 1 1473.32 231.446 1
 2 18 -1 1527.5 233.454 1
 -2 18 1 1438.91 213.52 2
 2 18 2 31.5631 112.669 1
 2 18 -2 62.2212 121.018 1
 -2 18 2 150.947 111.082 2
 2 18 2 94.6364 112.606 2
 2 18 3 7831.49 485.597 1
 2 18 -3 7953.56 483.355 1
 -2 18 3 8222.09 514.39 2
 2 18 3 7616.09 504.182 2
 2 19 0 7441.35 458.501 2
 -2 19 1 403.479 147.844 2
 3 0 0 3.02827 18.5262 8
 -3 0 -1 92563.1 1367.68 3
 3 0 -1 91975.3 1349.3 7
 3 0 1 92036.8 1360.85 7
 3 0 -1 94472.5 1399.1 9
 -3 0 1 91181.1 1349.48 6
 3 0 1 92940.1 1350.16 6
 -3 0 -1 94314.2 1384.79 4
 3 0 2 162429 2402.23 5
 -3 0 -2 166585 2385.87 4
 -3 0 2 160985 2397.06 7
 3 0 2 161614 2379.6 4
 3 0 2 167185 2412.65 7
 3 0 -2 163077 2400.66 7
 3 0 2 166770 2406.79 6
 -3 0 2 161532 2404.84 6
 3 0 -3 47569.4 840.636 2
 3 0 3 46087.9 815.662 5
 -3 0 -3 47003.6 816.092 5
 -3 0 -3 47832.5 776.566 4
 -3 0 -3 47822.9 847.852 7
 -3 0 3 46755.2 842.79 6
 3 0 3 46567.4 840.351 6
 -3 0 3 46866 835.733 7
 3 0 3 46764.2 841.805 7
 3 0 -3 45737.1 829.539 7
 3 0 -4 52946.8 967.25 2
 3 0 4 52843.3 851.887 2
 -3 0 -4 53864.7 960.687 5
 -3 0 -4 54489 887.197 4
 -3 0 -4 54456.4 1009.29 7
 -3 0 4 53477.5 1004.63 6
 3 0 4 54027.2 1006.09 6
 -3 0 4 53426.2 991.203 7
 3 0 4 54847.5 1004.58 7
 3 0 4 55259.4 966.832 5
 3 0 -4 54404.4 1001.38 7
 3 0 -5 11390.2 221.671 10
 -3 0 -5 11761.4 392.075 7
 -3 0 -5 11297.5 275.257 4
 3 0 -5 12076.1 391.018 7
 3 0 -5 11770.9 346.544 2
 3 0 5 11537.3 260.113 2
 -3 0 -5 11656.1 350.115 5
 -3 0 6 15372.4 491.918 7
 3 0 6 15069.6 495.868 7
 3 0 6 15509.2 511.928 6
 -3 0 6 14925 502.869 6
 3 0 -6 14754.8 426.468 2
 3 0 -6 14633.5 489.885 7
 -3 0 -6 15125.9 451.8 5
 -3 0 -6 14674.4 339.408 4
 3 0 -6 15006.2 465.449 5
 3 0 -7 12361.6 480.648 7
 -3 0 -7 12673.2 436.945 5
 3 0 -7 12247.2 444.368 5
 -3 0 7 12978.1 508.157 6
 3 0 7 13019.4 504.028 6
 3 0 7 13100.7 498.26 7
 -3 0 -8 98.9685 85.8733 5
 3 0 8 440.742 118.946 7
 3 0 8 335.45 111.138 6
 -3 0 8 96.04 88.3846 6
 3 0 9 6322.44 402.064 7
 3 0 9 6249.46 409.535 6
 -3 0 9 5788.78 402.801 6
 -3 0 10 3728.51 343.969 6
 3 0 10 3146.75 319.969 6
 3 1 0 32.5275 19.8874 8
 3 -1 0 25.2381 15.1161 8
 -3 1 0 64.1969 22.9677 3
 -3 -1 0 36.4653 18.4807 4
 -3 -1 -1 110588 1591.15 7
 3 1 -1 108223 1580.97 7
 3 1 1 112518 1659.81 8
 3 1 -1 109959 1637 9
 3 -1 -1 110662 1638.84 9
 -3 -1 -1 112001 1632.22 4
 3 -1 -1 108123 1596.73 6
 -3 -1 -1 109648 1599.26 6
 -3 -1 -1 111032 1588.84 3
 -3 -1 1 107347 1580.6 7
 3 1 1 111454 1593.16 7
 3 -1 2 14569.7 300.781 5
 3 1 2 14409.1 320.442 5
 3 1 2 14817.1 315.639 7
 -3 -1 2 14075.8 305.087 7
 3 -1 -2 13998.1 313.643 7
 -3 -1 -2 15021 319.242 6
 3 -1 -2 14425.3 314.267 6
 3 -1 -2 14927 342.092 2
 3 1 2 14677.5 317.332 6
 -3 1 2 14009.5 314.154 6
 -3 -1 -2 14628.2 314.401 7
 3 -1 2 14792.7 324.903 7
 3 1 2 14275.1 261.805 3
 -3 -1 -2 14355.3 305.467 4
 3 -1 3 3184.06 149.434 6
 3 1 3 3182.13 149.922 6
 -3 -1 3 2951.13 143.906 6
 -3 1 3 3215.15 153.798 6
 3 1 -3 3317.78 147.574 7
 3 -1 3 3191.72 153.163 7
 -3 -1 -3 3427.58 154.324 7
 3 1 3 3036.81 142.496 5
 -3 -1 -3 3155.23 143.653 5
 3 -1 3 2961.11 130.488 5
 3 -1 -3 3326.46 154.768 2
 3 -1 3 2978.69 78.5719 2
 -3 1 -3 3377.6 116.277 4
 -3 -1 -3 3496.89 132.515 4
 3 -1 -3 3266.44 152.446 7
 -3 -1 3 3369.04 147.577 7
 3 1 3 3417.7 153.768 7
 -3 -1 4 59707.7 1089.7 6
 3 -1 4 58961.6 1087.88 6
 -3 1 4 59231 1094.86 6
 3 1 4 60069.3 1090.49 6
 3 1 4 60776.4 975.751 2
 3 1 4 60136.2 1090.77 7
 -3 -1 4 59249.8 1074.83 7
 -3 1 -4 59413.2 954.098 4
 3 1 4 60453.5 1067.65 5
 3 -1 4 61096.9 1036.72 5
 3 1 -4 59752.8 1049.72 2
 3 -1 -4 59274.5 1068.44 2
 3 -1 4 58379.5 1087.91 7
 3 1 -4 60771.7 1087.46 7
 -3 -1 -4 60631.2 1100.43 7
 3 -1 -4 59047.6 1088.92 7
 -3 -1 -4 60523.3 1062.98 5
 -3 1 -4 60781.6 1033.35 5
 -3 -1 -4 60460.9 991.647 4
 3 1 5 47.5159 33.5236 2
 3 1 -5 135.782 51.0901 2
 3 -1 -5 -10.1561 52.0643 2
 3 -1 -5 47.1968 18.9045 1
 -3 1 -5 36.907 41.17 5
 -3 -1 -5 -10.5726 45.2483 5
 3 1 -5 12.2292 44.9967 7
 3 -1 -5 138.604 58.4276 7
 -3 -1 -5 50.7958 48.0795 7
 -3 -1 -5 -6.26196 26.2127 4
 3 1 5 21.3091 17.7408 10
 3 -1 -5 13.7288 23.5288 10
 3 1 -6 14269 407.415 2
 3 -1 -6 14182.4 427.67 2
 -3 -1 6 13977.6 471.574 7
 3 1 6 14701.4 492.893 7
 3 -1 6 14974.7 496.947 7
 3 -1 -6 15207 496.508 7
 -3 1 -6 15066.7 433.73 5
 -3 -1 -6 14719.6 453.311 5
 3 1 -6 14184.6 446.068 5
 3 -1 -6 14811.8 467.779 5
 -3 -1 -6 14735.4 491.062 7
 3 1 -6 14115.3 479.042 7
 -3 -1 -6 14017.3 348.787 4
 -3 1 6 14477.7 494.768 6
 3 1 6 14428.7 493.352 6
 -3 -1 6 14445.4 497.688 6
 3 -1 6 14777.2 499.642 6
 3 -1 7 9132.03 418.378 6
 -3 -1 7 9171.59 425.67 6
 3 1 -7 9013.42 367.468 5
 3 -1 -7 9495.07 390.015 5
 -3 -1 -7 8274.01 357.945 5
 -3 1 -7 9613.9 361.188 5
 -3 -1 7 9332.04 407.879 7
 3 1 7 9331.1 414.921 7
 3 -1 7 9278.85 419.48 7
 3 1 7 9188.74 424.888 6
 -3 1 7 8401.29 405.652 6
 3 -1 -7 9304.9 412.889 7
 3 -1 8 479.871 121.185 6
 3 1 8 382.649 106.782 6
 -3 1 8 479.802 121.168 6
 -3 -1 8 192.474 93.6697 6
 -3 1 -8 343.022 92.3801 5
 -3 -1 8 111.108 106.862 7
 3 -1 8 140.613 102.531 7
 3 1 8 298.227 108.398 7
 -3 1 9 5982.9 395.018 6
 3 -1 9 5221.2 377.932 6
 3 1 9 5861.07 394.368 6
 -3 -1 9 4905.03 368.473 6
 3 -1 9 4782.92 358.531 7
 -3 -1 10 1652.63 238.354 6
 3 -1 10 1609.51 235.02 6
 -3 -2 0 32.5333 24.1396 4
 3 -2 0 -3.64867 20.0716 9
 3 2 0 7.22142 28.0898 9
 3 -2 0 34.6577 21.7341 3
 -3 2 0 12.0699 18.9985 3
 -3 -2 0 4.37891 30.5196 8
 3 -2 1 150999 2220.19 3
 -3 -2 -1 152011 2167.71 7
 -3 -2 -1 155407 2244.04 8
 -3 -2 1 151108 2183.35 4
 -3 -2 1 147739 2159.14 7
 -3 2 1 149193 2127.39 8
 3 2 1 151926 2241.69 8
 -3 -2 -1 153246 2218.54 4
 3 -2 -1 150205 2237.36 2
 3 -2 1 150436 2160.41 2
 3 2 -1 153104 2207.07 9
 3 -2 -1 153127 2211.25 9
 3 -2 -2 10435 281.756 2
 3 -2 2 10235.1 229.823 5
 3 2 2 10262.1 265.645 5
 3 2 2 10916.6 256.668 7
 3 -2 -2 10335 261.944 6
 -3 -2 -2 10491 264.767 6
 -3 -2 -2 10559.5 257.938 4
 -3 -2 2 10308.3 246.436 7
 -3 -2 -2 10969.8 257.952 7
 -3 2 2 10644.3 266.979 9
 -3 -2 2 10254.1 264.085 9
 3 2 2 10796.8 285.659 8
 -3 2 3 5373.63 205.299 6
 3 2 3 5541.2 206.206 6
 3 2 3 5481.21 125.058 3
 -3 -2 -3 5500.85 201.354 5
 3 2 3 5445.36 200.317 5
 -3 -2 -3 5479.96 203.902 6
 3 -2 -3 5631.92 207.45 6
 3 -2 3 5756.98 214.223 7
 -3 -2 -3 5431.2 200.433 7
 -3 -2 3 5402.28 195.301 7
 3 -2 3 5431.23 171.456 5
 3 -2 -3 5457.45 209.484 2
 -3 -2 -3 5638.62 184.868 4
 3 -2 -3 5365.02 206.13 7
 3 2 3 5651.01 203.518 7
 3 2 -3 5600.82 128.593 4
 3 -2 -3 5592.87 163.656 1
 3 -2 3 5694.5 161.868 1
 -3 -2 -4 51801.8 882.473 4
 -3 2 4 50830 970.653 6
 3 2 4 49675.5 959.706 6
 -3 -2 -4 51201.4 964.026 6
 3 -2 -4 50718.1 835.243 10
 3 -2 4 50933.4 774.157 10
 3 -2 -4 49210 942.866 2
 -3 -2 -4 49778.6 938.042 5
 3 -2 -4 50678.9 810.832 1
 3 -2 -4 50897.7 970.678 7
 -3 -2 4 51518.3 947.558 7
 3 2 4 52174.3 960.349 7
 -3 -2 4 49547 956.157 6
 3 -2 -4 51386.2 970.31 6
 3 -2 4 49735.9 954.543 6
 -3 2 -4 50470.5 881.274 5
 3 2 4 51052.1 946.504 5
 3 -2 4 52921.6 891.577 5
 3 -2 4 50022 966.591 7
 -3 -2 -4 50697.7 961.307 7
 3 2 -4 49858.1 755.103 4
 -3 2 -5 10875.5 322.861 5
 -3 -2 -5 11721.4 372.024 5
 3 -2 -5 10902.4 370.925 5
 -3 -2 -5 10801.1 303.31 4
 3 -2 -5 11498.5 393.164 7
 -3 -2 -5 11797.3 395.584 7
 3 -2 -5 10584.5 356.144 2
 3 2 5 11229.2 308.162 2
 3 2 -5 11938.9 340.199 2
 3 -2 -5 11349.9 260.491 10
 3 2 6 15780 400.02 2
 3 2 -6 16464.3 429.78 2
 -3 -2 -6 15461.3 481.936 5
 -3 2 -6 14785.6 429.759 5
 -3 -2 -6 15562.4 389.894 4
 3 2 6 16073.1 518.428 7
 -3 -2 6 14907.9 494.393 7
 3 2 6 16118 529.278 6
 -3 2 6 16582 536.79 6
 3 -2 -6 15344.7 515.664 7
 3 -2 6 15718.4 527.337 7
 -3 -2 -6 15679.5 514.146 7
 3 2 -6 16168.1 466.29 5
 3 -2 -6 15153.5 490.99 5
 3 -2 6 16400.8 531.34 6
 -3 -2 6 17475 545.593 6
 3 -2 -7 5891.59 333.397 7
 -3 -2 7 5738.96 317.422 7
 3 -2 7 5830.01 331.589 7
 3 -2 -7 6288.15 321.798 5
 3 2 -7 6109.99 292.629 5
 -3 2 -7 6313.71 279.478 5
 -3 -2 -7 6491.7 317.362 5
 3 -2 7 6396.56 349.698 6
 -3 -2 7 5785.76 338.297 6
 -3 -2 -7 5634.35 318.45 7
 3 2 7 6574.89 348.771 6
 -3 2 7 5561.76 329.764 6
 3 -2 8 194.627 104.17 6
 -3 -2 8 293.527 113.47 6
 3 2 8 264.694 105.249 6
 -3 2 8 290.637 114.413 6
 3 2 -8 271.764 89.1505 5
 -3 -2 8 133.729 89.0099 7
 3 -2 8 287.565 102.611 7
 3 -2 9 5903.87 406.703 7
 -3 -2 9 7400.83 453.137 6
 3 -2 9 6892.57 434.018 6
 3 -2 10 2767.39 300.51 7
 3 -2 10 3503.42 340.089 6
 -3 -2 10 2928.9 310.856 6
 3 -3 0 -13.8858 27.3979 3
 -3 -3 0 29.6181 18.8786 4
 3 3 0 -7.14533 21.3865 9
 3 -3 0 3.63734 21.0354 9
 -3 -3 0 -15.476 26.4445 8
 3 -3 0 -15.776 34.163 1
 3 -3 0 12.7372 25.1317 2
 -3 3 0 4.50455 24.4508 2
 3 3 1 210773 3057.06 8
 -3 -3 -1 212739 3061.98 8
 3 -3 -1 209290 3060.15 2
 -3 3 1 212148 3068.7 2
 -3 -3 1 207638 2995.03 4
 3 -3 1 207017 2974.73 2
 3 3 1 210409 3035.76 5
 -3 3 1 206608 3027.76 3
 3 -3 1 206415 3044.76 1
 3 -3 -1 208535 3048.79 1
 -3 -3 -2 16936.7 381.91 6
 3 -3 -2 16605.8 377.707 6
 -3 -3 2 17128 312.817 4
 3 -3 -2 17397.3 403.165 2
 -3 -3 -2 17367.7 366.672 7
 -3 3 2 17910.6 413.95 2
 3 3 2 17530.1 395.223 8
 -3 -3 2 16897.2 357.927 7
 3 -3 2 17226.5 316.457 5
 3 3 2 16695.6 378.804 5
 3 -3 -2 17246 367.902 1
 3 -3 2 16809.4 361.303 1
 -3 -3 2 17753.5 372.33 9
 -3 3 2 16902.9 370.082 9
 3 -3 -3 3520.96 168.936 7
 -3 -3 -3 3609.99 172.581 6
 3 -3 -3 3706.86 172.791 6
 3 -3 3 3839.32 179.415 7
 -3 3 3 3368.1 172.658 2
 -3 -3 -3 3394.58 162.978 5
 3 -3 3 3721.14 129.667 5
 3 3 3 3551.66 163.89 5
 3 -3 -3 3707.3 145.409 10
 3 -3 3 3467.52 121.579 10
 3 3 3 3470.31 170.36 8
 3 -3 -3 3727.12 177.675 2
 3 -3 -3 3599.06 138.381 1
 3 -3 3 3498.12 134.115 1
 -3 -3 3 3653.67 159.934 7
 -3 -3 -3 3985.9 169.872 7
 3 -3 4 46768.3 923.017 7
 -3 -3 -4 45594 898.095 7
 -3 -3 4 46944.1 888.073 7
 -3 -3 -4 46932.4 919.312 6
 3 -3 -4 45605.1 912.507 6
 3 -3 -4 47225.8 775.605 1
 3 -3 4 47118.8 765.636 1
 3 3 4 45844.6 891.22 5
 3 3 4 47280.2 785.605 10
 3 -3 4 45931.3 730.985 10
 3 -3 -4 45311.5 794.092 10
 3 3 4 45516.9 688.386 3
 3 -3 -4 46847.9 907.601 2
 -3 -3 -4 47999.9 902.57 5
 3 -3 -4 46115.7 917.949 7
 3 3 5 4472.18 138.98 1
 3 -3 -5 4391.06 235.685 6
 -3 -3 -5 4664.04 243.092 6
 3 3 5 4218.59 193.601 2
 3 -3 -5 4359.5 159.32 10
 3 3 5 4176.12 146.885 10
 -3 -3 -5 4891.16 235.063 5
 -3 -3 -5 4535.7 192.258 4
 3 3 -5 4342.91 194.48 2
 3 3 5 4213.56 222.234 5
 3 -3 -5 4582.76 234.828 5
 3 -3 5 5021.72 254.524 7
 -3 -3 -5 4860.29 243.055 7
 3 -3 -5 4526 244.041 7
 -3 -3 -6 28694.4 741.202 7
 3 -3 6 27924.3 751.561 7
 3 -3 -6 27046.2 730.286 7
 3 3 -6 28613.8 659.331 5
 3 -3 -6 28436.6 721.988 5
 -3 3 6 27094.6 742.707 6
 3 3 6 27855.9 747.06 6
 -3 3 -6 28245.1 623.378 5
 3 -3 6 27126 740.198 6
 -3 -3 6 29025.6 754.936 6
 3 3 6 28957.5 623.724 2
 3 3 -6 27529.7 609.4 2
 -3 -3 6 28877.2 727.774 7
 -3 -3 -6 27955.6 706.687 5
 3 3 -7 9589.16 362.764 5
 3 -3 -7 9694.35 408.183 5
 -3 -3 -7 8877.36 407.468 7
 3 -3 -7 9363.54 420.427 7
 3 -3 7 9078.33 424.879 6
 -3 -3 7 8900.78 426.706 6
 -3 -3 -7 8762.32 387.363 5
 3 -3 7 9379.33 437.287 7
 -3 -3 7 8312.25 396.698 7
 3 -3 8 321.48 105.9 6
 -3 -3 8 174.755 113.659 6
 3 3 -8 408.8 92.7053 5
 3 -3 8 98.148 95.5182 7
 -3 -3 8 361.475 108.634 7
 -3 -3 9 6550.87 431.282 6
 3 -3 9 7220.94 451.178 6
 3 -3 9 7026.61 441.311 7
 -3 -3 9 7178.53 427.16 7
 3 -3 10 3466.26 336.928 6
 -3 -3 10 4167.07 366.664 6
 3 -3 10 3854.48 348.667 7
 3 -4 0 30.1558 28.4791 10
 -3 -4 0 23.9341 28.2542 8
 3 -4 0 12.5638 29.663 1
 -3 4 0 10.5461 26.1994 2
 3 -4 0 7.15255 20.4349 9
 3 4 0 -3.50462 21.4407 9
 3 -4 0 5.48747 23.4847 3
 -3 4 1 72787.1 1153.24 9
 3 4 1 75780 1186.34 5
 -3 4 1 74206.9 1185.59 3
 -3 4 1 74236.4 1220.41 2
 -3 4 -1 75333.1 1146.17 2
 3 -4 -1 74437 1210.3 1
 3 -4 1 74606.7 1209.04 1
 3 4 1 76191.5 1209.53 8
 -3 -4 -1 74810 1212.96 8
 3 -4 -1 74551.4 1212.08 10
 3 -4 1 75857.5 1199.55 10
 3 -4 -1 74665.9 1219.19 2
 -3 -4 1 73999.5 1154.62 4
 3 -4 -2 20322.2 435.348 1
 3 -4 2 20138.9 430.898 1
 3 -4 -2 19916.5 445.811 6
 -3 -4 -2 20558.7 454.457 6
 -3 -4 -2 21097.1 432.848 7
 3 -4 -2 20006.5 437.781 10
 3 -4 2 20281.4 413.759 10
 -3 -4 2 20226.3 371.733 4
 -3 -4 2 20675.4 418.686 9
 -3 4 2 20877.8 423.668 9
 3 -4 -2 21397 477.161 2
 -3 4 2 20240.3 416.128 3
 -3 4 2 20694.2 474.558 2
 3 4 2 20303.3 444.219 5
 3 -4 2 20445.4 348.563 5
 3 4 2 20892.3 456.358 8
 -3 -4 -3 2447.39 140.153 7
 3 -4 -3 2779.14 155.716 6
 -3 -4 -3 2724.11 155.515 6
 3 -4 3 2693.48 100.337 5
 3 4 3 2855.72 151.91 5
 -3 -4 -3 2727.74 150.609 5
 3 -4 -3 2613.88 126.471 1
 3 -4 3 2941.23 130 1
 3 4 3 2786.08 154.666 8
 3 -4 -3 2647.55 161.988 2
 3 -4 3 2588.99 99.557 4
 -3 -4 3 2728.04 143.569 7
 -3 4 3 2903.53 166.311 2
 3 -4 -3 2774.65 135.336 10
 3 -4 3 2675.36 113.653 10
 3 -4 -4 31189.9 688.935 5
 3 -4 -4 31419.5 709.53 7
 -3 -4 -4 31431.8 687.858 5
 -3 -4 -4 33385.5 704.611 7
 -3 -4 4 31883.7 677.006 7
 3 -4 4 31558.7 579.021 1
 3 -4 -4 31144.1 587.644 1
 -3 -4 -4 31174.6 704.611 6
 3 -4 -4 30028.5 701.885 6
 3 -4 4 32041.2 548.623 10
 3 4 4 29800.9 592.532 10
 3 -4 -4 31867.6 611.95 10
 -3 4 4 31173.7 707.16 2
 3 4 4 32567.2 693.488 8
 3 4 5 1575.28 127.728 2
 -3 -4 -5 1473.7 144.731 6
 3 -4 -5 1560.87 145.286 6
 3 4 5 1687.04 92.575 1
 3 4 -5 1573.71 88.1668 1
 -3 -4 -5 1554.27 140.288 5
 3 -4 -5 1644.34 103.106 10
 3 4 5 1497.21 96.8957 10
 3 -4 -5 1580.71 140.465 5
 3 4 5 1477.12 140.947 5
 3 -4 -5 1552.79 147.691 7
 3 -4 5 1719.63 153.785 7
 -3 -4 -5 1610.38 144.682 7
 3 -4 6 5372.29 298.371 7
 3 -4 -6 5075.74 284.395 7
 -3 -4 -6 5031.35 278.027 7
 3 -4 6 4873.06 280.397 6
 -3 -4 6 4692.06 275.635 6
 -3 -4 6 4279.04 253.802 7
 3 -4 -6 4434.84 261.94 5
 3 4 -6 4786.55 224.722 5
 3 4 -6 4660.54 207.188 2
 -3 -4 -6 5122.91 270.561 5
 -3 -4 -7 8094.57 302.435 4
 -3 -4 -7 8714.75 387.427 5
 -3 -4 -7 8139.88 396.916 7
 3 -4 7 9136.13 435.751 7
 3 -4 -7 8617.65 406.774 7
 3 -4 7 8254.87 415.485 6
 -3 -4 7 8794.55 430.486 6
 3 -4 -7 9221.37 403.44 5
 3 4 -7 9143.56 341.385 5
 -3 -4 7 9808.93 426.358 7
 3 -4 8 276.734 118.861 6
 -3 -4 8 229.44 106.78 6
 3 -4 8 177.443 106.176 7
 -3 -4 8 572.351 130.877 7
 3 4 9 6219.28 386.24 8
 -3 -4 9 6726.13 414.647 7
 3 -4 9 5886.63 411.356 7
 3 -4 9 6155.29 420.201 6
 -3 -4 9 6490.18 434.717 6
 -3 -4 10 1418.43 214.939 7
 3 -4 10 873.954 194.548 7
 3 -4 10 1135.35 207.458 6
 -3 -4 10 1716.35 247.046 6
 3 4 10 1344.92 196.616 8
 3 -5 0 7.37795 32.92 1
 -3 -5 0 6.86422 31.2344 8
 3 5 0 10.0939 19.4597 9
 3 -5 0 10.2944 18.8777 9
 -3 5 0 18.6019 31.7868 2
 3 -5 0 83.2944 33.34 3
 3 -5 0 28.1296 32.6091 10
 -3 -5 -1 70785.7 1166.11 8
 3 5 1 70402.9 1129.01 5
 3 -5 -1 67953.3 1166.62 10
 3 -5 1 68573.2 1149.32 10
 3 -5 -1 69227.3 1130.19 3
 3 -5 1 70534.3 1171.14 1
 3 -5 -1 69870.4 1173.28 1
 -3 5 1 70775.7 1178.4 2
 -3 5 -1 69271.1 1100.12 2
 3 -5 -2 49352.5 896.777 10
 3 -5 2 49779.3 867.462 10
 3 -5 2 50004.3 743.532 5
 3 5 2 51144.1 894.452 5
 3 -5 2 49915.2 890.877 1
 3 -5 -2 50600.3 898.938 1
 -3 5 -2 50355.4 788.385 2
 -3 5 2 49676.8 930.613 2
 -3 5 2 50881.3 852.57 9
 -3 -5 2 51005.6 846.614 9
 -3 -5 2 51297.8 811.895 4
 -3 5 2 49181.3 855.974 3
 3 5 2 50277.2 898.196 8
 -3 -5 3 15794.7 397.65 7
 3 -5 -3 14670.5 419.69 6
 -3 -5 -3 15583.9 430.59 6
 -3 5 3 15419.6 356.951 3
 -3 -5 3 15821.9 291.194 4
 -3 -5 -3 15330.3 409.176 5
 -3 -5 -3 15247.7 403.164 7
 3 -5 -3 15716.8 382.715 1
 3 5 3 16313.1 415.646 5
 -3 5 3 15433.4 279.596 8
 3 5 3 15499.2 407.043 8
 -3 5 3 15608.9 437.998 2
 3 -5 -3 16207 392.905 10
 3 5 3 15666.6 385.978 10
 3 -5 3 15673.7 354.032 10
 3 -5 3 16593.2 382.091 1
 -3 -5 -4 29756.2 699.16 6
 3 -5 -4 28827.9 690.045 6
 -3 5 4 29525.8 574.605 3
 3 -5 -4 28769.3 664.962 5
 3 5 4 30103.9 661.937 8
 3 -5 -4 29478.5 694.907 7
 -3 -5 -4 28504.9 665.769 7
 3 -5 -4 30178.5 588.565 1
 -3 -5 4 29005.7 653.567 7
 3 5 4 29025.8 594.909 10
 3 5 -4 29653.8 554.303 10
 3 -5 -4 28900.1 601.121 10
 3 -5 4 29471.7 542.014 10
 -3 -5 -4 29195.2 665.655 5
 3 -5 -5 830.832 113.527 6
 -3 -5 -5 677.195 103.599 6
 3 5 5 711.696 70.7333 1
 3 5 -5 707.432 69.1369 1
 -3 5 5 717.339 111.268 2
 3 -5 -5 786.203 82.2405 10
 -3 -5 5 707.859 99.0348 7
 3 -5 5 764.775 112.701 7
 -3 -5 -5 640.558 99.3878 5
 3 -5 -5 566.892 92.2334 5
 -3 -5 -5 612.383 95.8828 7
 3 -5 -5 720.167 105.011 7
 3 5 5 646.557 73.5826 10
 3 5 -6 17970.7 465.633 5
 3 -5 -6 17374.8 549.864 5
 3 -5 -6 17413.9 572.482 6
 -3 -5 -6 17845.8 576.742 6
 3 5 6 18865.2 520.9 2
 3 5 6 18367.6 547.537 8
 -3 -5 -6 18324.7 559.531 5
 3 -5 6 17593 593.04 7
 3 -5 -6 16982.7 573.755 7
 -3 -5 -6 17481.3 561.551 7
 -3 -5 6 18347.9 568.143 7
 -3 -5 -7 14217.3 434.738 4
 3 5 7 14321.6 511.584 8
 3 -5 7 14064.1 555.35 6
 -3 -5 7 13500.9 551.617 6
 -3 -5 7 14067.9 532.492 7
 -3 -5 -7 13780.6 526.973 7
 3 -5 7 14076.8 566.322 7
 3 -5 8 128.683 97.5159 6
 -3 -5 8 130.76 109.53 6
 3 5 8 347.783 112.604 8
 -3 -5 8 492.618 130.785 7
 3 -5 8 499.441 140.796 7
 3 5 9 5648.32 361.231 8
 -3 -5 9 5836.78 394.07 7
 3 -5 9 6892.26 440.078 7
 3 -5 9 6435.52 428.066 6
 -3 -5 9 6195.22 430.064 6
 -3 -5 10 1364.42 218.076 7
 3 -5 10 2109.15 269.071 7
 3 -5 10 1786.65 255.194 6
 -3 -5 10 2160.85 275.611 6
 3 -6 0 44.8869 21.4112 9
 3 6 0 5.07464 19.7397 5
 3 -6 0 -8.09088 36.1004 10
 -3 6 0 43.3354 32.2262 2
 3 6 0 12.536 17.4661 9
 3 -6 0 -8.64195 35.3402 1
 -3 -6 0 -7.78832 26.9178 8
 3 -6 -1 55620.1 991.639 10
 3 -6 1 53895.1 969.476 10
 3 -6 1 54703.9 989.401 1
 3 -6 -1 55664.1 996.913 1
 -3 6 -1 57377.5 927.521 2
 -3 6 1 55532 993.851 2
 3 6 1 56149.9 937.076 5
 3 -6 -1 56657.3 946.797 3
 3 -6 -1 54005.9 797.631 8
 -3 -6 -1 54960 973.648 8
 -3 6 2 31155 566.804 9
 3 -6 2 31048.1 634.165 1
 -3 -6 -2 29308.7 626.571 8
 3 6 2 30632.6 619.284 8
 3 -6 -2 29588.7 628.001 1
 3 6 2 29964.2 612.736 5
 3 6 2 28700 625.556 10
 3 -6 -2 29629.8 631.196 10
 3 -6 2 29660.1 601.427 10
 -3 -6 2 30924 547.664 4
 -3 6 2 30037 661.523 2
 -3 6 -2 30521.9 534.625 2
 -3 -6 2 30398.8 558.263 9
 3 -6 3 9878.74 295.452 1
 3 -6 -3 9481.51 298.273 1
 -3 6 3 10077.7 273.824 3
 -3 -6 3 9889.39 218.555 4
 -3 6 3 9532.77 281.666 9
 -3 -6 3 9745.72 279.455 9
 3 6 3 9785.79 304.733 10
 3 -6 3 9377.53 273.315 10
 3 6 -3 10105.6 285.716 10
 3 -6 -3 10208.5 311.267 10
 -3 6 3 9259.75 334.292 2
 -3 6 -3 9723.24 195.633 2
 -3 -6 -3 9331.69 332.568 6
 3 -6 -3 9577.17 333.768 6
 3 6 3 9638.4 309.749 8
 3 -6 -3 9844.71 314.905 5
 3 6 3 9562.02 312.681 5
 -3 -6 -3 9781.55 317.439 7
 3 -6 -4 29305.5 681.012 5
 3 6 4 28970.6 684.074 5
 3 6 4 29964 669.047 8
 -3 6 4 29681.6 518.531 8
 3 -6 -4 28928.8 711.922 6
 -3 -6 -4 29025.1 716.44 6
 -3 -6 -4 29307.4 684.018 5
 3 -6 4 30954.5 520.056 4
 -3 6 4 29779.9 585.53 3
 3 -6 -4 29227.4 629.228 10
 3 6 -4 31066.6 591.328 10
 3 6 4 29979.6 633.181 10
 3 -6 4 29716.2 572.453 10
 3 -6 -4 30348.7 720.616 7
 -3 -6 -4 30188.2 697.834 7
 -3 6 5 6135.21 214.536 3
 -3 -6 -5 5867.28 285.643 5
 3 -6 -5 5741.99 283.049 5
 3 -6 -5 6007.75 305.052 7
 3 6 -5 6005.8 212.687 1
 3 6 5 5606.13 213.118 1
 -3 -6 5 6111.66 287.023 7
 -3 -6 -5 6597.88 304.771 7
 3 -6 5 6210.23 315.365 7
 -3 -6 -5 6087.51 308.045 6
 3 -6 -5 5686 292.668 6
 3 6 5 5928.36 277.389 2
 -3 6 5 6138.45 306.676 2
 3 -6 -5 6478.26 240.456 10
 3 6 5 5761.65 227.419 10
 3 -6 6 9959.27 439.794 7
 -3 -6 6 10240.4 411.768 7
 -3 -6 -6 9495.07 406.001 7
 3 -6 -6 10471 412.683 5
 -3 -6 -6 9214.57 391.951 5
 3 -6 -6 10294.9 435.453 7
 3 6 6 10283.2 392.701 8
 3 6 6 9810.19 382.36 2
 3 -6 -6 10023.4 421.639 6
 -3 -6 -6 10112.6 428.988 6
 3 6 7 7767 351.712 2
 -3 -6 -7 8144.07 333.121 4
 3 -6 7 7876.22 421.681 7
 3 6 7 7937.14 368.399 8
 -3 -6 7 7766 394.077 7
 3 -6 7 7249.36 401.424 6
 -3 -6 7 7954.41 414.452 6
 -3 -6 8 143.773 102.602 7
 3 -6 8 109.205 109.002 7
 -3 -6 8 513.551 140.679 6
 3 -6 8 370.231 131.433 6
 3 6 8 217.321 98.2143 8
 3 -6 9 4800.28 388.245 7
 -3 -6 9 4961.5 368.561 7
 3 -6 9 4382.31 361.349 6
 -3 -6 9 5223.91 401.904 6
 -3 -6 10 2044.75 253.306 7
 3 -7 0 25.2128 19.3646 9
 3 7 0 5.46788 18.0937 9
 3 -7 0 8.32872 31.5327 3
 -3 7 0 16.6942 41.4727 2
 3 -7 0 27.8872 39.7825 10
 3 7 0 38.1492 39.9192 10
 -3 -7 0 -17.4903 35.762 8
 3 7 0 5.41465 24.6381 5
 3 -7 0 29.8751 39.7418 1
 -3 7 0 -10.0335 41.9959 1
 -3 7 -1 58473.3 986.69 2
 -3 7 1 59143.9 1071.68 1
 -3 -7 -1 58459.2 1033.22 8
 3 -7 -1 59132.8 854.851 8
 3 -7 -1 59421.4 952.01 5
 3 7 1 59508.9 984.11 5
 3 7 1 58644 1057.66 10
 3 7 -1 60037.5 1051.84 10
 3 -7 -1 59716.8 1061.84 10
 3 -7 1 58202.1 1035.12 10
 3 -7 -1 59976.8 1071.86 1
 3 -7 1 60225.4 1068.2 1
 -3 7 1 59949.5 1060.26 2
 3 -7 -1 59642.1 1003.95 3
 -3 7 2 2511.25 163.255 2
 3 -7 2 2656.56 146.381 10
 3 7 -2 2546.3 147.772 10
 3 7 2 2589 157.363 10
 3 -7 -2 2023.46 140.981 10
 -3 7 -2 2493.85 114.439 2
 3 -7 -2 2344.55 149.999 1
 3 -7 2 2870.91 163.241 1
 -3 7 2 2570.89 117.119 9
 -3 -7 2 2434.79 111.347 9
 3 -7 -2 2356.13 131.97 5
 3 7 2 2664.72 145.68 5
 -3 -7 -2 2293.6 143.082 8
 -3 -7 3 54.9726 22.6421 4
 -3 -7 -3 -25.0004 49.8859 6
 3 -7 -3 37.2189 41.4242 6
 -3 -7 3 20.8726 32.8539 9
 -3 7 3 29.0974 31.8018 9
 3 -7 -3 48.9618 43.6922 5
 3 7 3 -9.48246 39.69 8
 3 7 3 -20.3222 41.5527 10
 3 -7 -3 40.3193 50.0819 10
 3 -7 3 -15.8975 37.5341 10
 3 7 -3 42.591 39.4983 10
 -3 7 -3 7.24459 21.6848 2
 -3 -7 -3 -10.5587 43.1787 7
 -3 -7 -4 36257.8 849.049 6
 3 7 -4 37837.4 750.373 1
 3 7 4 37108.9 752.645 1
 3 -7 -4 38719.8 868.126 6
 -3 -7 -4 38365.6 825.281 5
 -3 -7 4 38192.3 752.919 9
 3 7 4 37717.5 790.456 8
 3 7 4 38344.8 825.181 5
 3 -7 -4 38138.4 814.959 5
 -3 7 4 37335.7 699.924 3
 3 7 -4 37402.9 723.463 10
 3 7 4 36307.1 769.526 10
 3 -7 4 37677.1 711.192 10
 3 -7 -4 34745.6 842.266 7
 -3 -7 -4 37508.6 828.812 7
 -3 7 4 37551.1 871.445 2
 -3 -7 -5 574.13 102.912 5
 3 -7 -5 549.776 98.6486 5
 -3 -7 -5 604.024 116.544 6
 3 -7 -5 579.372 108.888 6
 3 7 5 582.317 85.8934 10
 -3 -7 5 593.963 102.951 7
 3 -7 5 640.961 122.3 7
 -3 7 5 495.524 103.866 2
 3 -7 -5 608.56 113.168 7
 -3 -7 -5 481.186 102.1 7
 3 7 5 663.538 99.5902 8
 3 7 5 450.319 95.9929 2
 3 7 -5 606.959 80.8078 1
 3 7 5 641.431 81.8124 1
 3 7 6 10404.1 412.79 2
 -3 -7 -6 10384.9 428.714 5
 -3 -7 6 10228.9 423.43 7
 3 -7 6 9852.36 456.985 7
 -3 -7 -6 10761.5 438.913 7
 3 7 6 9648.67 387.773 8
 3 -7 -6 10595.9 448.856 7
 -3 7 6 10396 454.283 2
 3 -7 -6 10387.2 427.123 5
 -3 -7 -6 10051.9 442.254 6
 3 -7 -6 9827.69 430.681 6
 3 7 7 3970.36 259.294 2
 3 7 7 3502.93 239.591 8
 3 -7 7 3592.98 292.474 7
 -3 -7 7 4220.27 292.592 7
 -3 -7 8 123.106 87.9432 7
 3 -7 8 394.243 120.558 7
 3 -7 8 164.096 106.43 6
 -3 -7 8 363.724 119.782 6
 3 -7 9 3713.92 344.248 7
 -3 -7 9 3279.69 306.302 7
 -3 -7 9 3249.09 323.693 6
 3 -7 9 3240.97 321.667 6
 -3 -8 0 29.2517 38.9132 8
 -3 8 0 28.5349 33.9524 2
 3 -8 0 10.4964 43.9343 10
 3 8 0 65.065 45.3897 10
 3 -8 0 45.371 45.2672 1
 3 -8 0 -9.33285 34.3395 3
 3 8 0 17.2796 30.4093 5
 3 -8 0 13.8916 20.0862 5
 3 -8 -1 46831.7 857.512 3
 3 8 1 44585.1 821.799 5
 3 8 -1 46600.7 766.865 5
 3 -8 -1 46849.5 793.667 5
 -3 -8 -1 45966.4 884.312 8
 -3 8 -1 46919.6 850.187 2
 -3 8 1 47019.3 917.479 2
 3 -8 1 45945.4 725.25 9
 3 8 1 45122.3 725.961 9
 3 -8 1 45471.4 919.848 1
 3 -8 -1 45570.8 921.338 1
 3 -8 1 44687.3 890.019 10
 3 8 -1 45846 905.638 10
 3 8 1 44749.5 908.772 10
 -3 -8 -2 17281.1 463.263 8
 3 -8 2 18570.8 466.448 10
 3 8 2 17617.2 488.529 10
 3 8 -2 17514.5 467.165 10
 -3 8 2 18536.1 382.722 9
 -3 -8 2 18252.3 373.914 9
 -3 8 -2 18082.7 406.311 2
 3 8 2 18821.9 454.433 5
 3 -8 -2 18624.5 435.773 5
 3 8 -3 9796.07 318.467 10
 3 8 3 9904.33 347.205 10
 3 -8 3 9699.56 308.338 10
 3 -8 -3 9637.09 323.952 5
 -3 -8 -3 9237.26 360.431 6
 3 -8 -3 9280.75 361.299 6
 3 8 3 9411.44 314.964 8
 -3 8 3 9685.26 380.219 2
 -3 8 -3 10086.3 244.882 2
 -3 8 3 10009 282.021 9
 -3 -8 3 9726.72 273.724 9
 -3 -8 3 10044.8 250.3 4
 3 8 4 31884.8 716.426 10
 3 8 -4 30753.9 659.147 10
 3 -8 -4 31914.8 712.332 10
 -3 8 4 31594.9 806.25 2
 -3 -8 -4 31548.6 750.333 7
 -3 -8 -4 30314.8 775.125 6
 3 -8 -4 31388.9 787.39 6
 -3 -8 4 32133.2 741.057 7
 -3 8 4 30656.7 658.649 9
 -3 -8 4 31450.4 652.785 9
 3 8 4 31738.4 745.407 5
 3 -8 -4 30892.3 721.866 5
 -3 8 5 10535.4 361.974 9
 -3 -8 5 10387.3 352.594 9
 3 -8 5 10748.2 451.591 7
 -3 -8 -5 10573 440.525 6
 3 -8 -5 10981.2 446.933 6
 3 8 5 10883.3 366.428 10
 3 8 5 10461.5 422.771 2
 -3 -8 5 10983.4 416.75 7
 3 -8 -5 10676.3 439.489 7
 -3 -8 -5 11103.9 423.912 7
 3 8 5 10901.7 382.038 8
 3 -8 -5 10516.8 397.781 5
 -3 8 5 10229.2 443.893 2
 -3 -8 -6 12172 506.552 6
 3 -8 -6 12660.3 508.748 6
 3 -8 6 11268.9 504.686 7
 -3 -8 6 11780.4 471.448 7
 -3 -8 -6 11568.8 476.207 7
 3 -8 -6 12185.4 467.003 5
 3 8 6 12195.1 435.749 8
 -3 8 6 12623.7 519.817 2
 3 8 6 12725.7 483.831 2
 3 8 7 4133.16 280.683 2
 3 -8 7 5088.02 354.352 7
 -3 -8 7 4575.2 311.088 7
 3 -8 8 -28.3416 97.952 6
 -3 -8 8 -28.8889 103.118 6
 -3 -8 -8 70.2048 76.7284 4
 -3 -8 8 25.3678 90.5494 7
 3 -8 8 29.1716 100.821 7
 3 -8 9 4561.46 382.51 7
 -3 -8 9 4690.22 358.131 7
 3 -8 9 4808.46 384.747 6
 -3 -8 9 4883.65 393.121 6
 3 9 0 18.2756 31.2284 5
 3 -9 0 10.4838 22.0508 5
 3 9 0 -37.0529 52.8575 10
 3 -9 0 10.3563 36.9664 3
 -3 -9 0 -10.8195 42.0848 8
 -3 9 0 10.7195 40.5838 2
 3 9 1 27186.9 556.591 5
 3 -9 1 25998.8 425.784 9
 3 9 1 24927.5 430.066 9
 3 -9 -1 27691.3 522.188 5
 3 9 -1 27645.8 495.774 5
 3 -9 -1 27756.9 594.292 3
 -3 9 -1 27835.2 594.734 2
 3 9 -1 26311.9 637.806 10
 3 -9 -1 27101.8 651.216 10
 3 9 1 27305.7 656.148 10
 -3 -9 -1 26815.1 614.024 8
 -3 9 -2 9856.98 287.356 2
 -3 -9 -2 9988.6 332.59 8
 3 9 2 9166.68 349.43 1
 3 9 2 9393.06 305.861 5
 3 -9 -2 9564.81 292.978 5
 -3 9 2 9173.42 234.46 9
 -3 9 2 10302.5 381.059 2
 3 9 -2 9518.76 222.461 5
 3 -9 -2 9673.58 354.028 10
 3 9 -2 9485.73 338.485 10
 3 9 2 9590.39 354.716 10
 3 -9 -3 1807.93 151.177 10
 3 9 3 1715.06 153.57 10
 3 9 -3 1668.87 137.856 10
 -3 9 -3 1700.98 100.625 2
 -3 9 3 1793.27 171.345 2
 3 9 -3 1572.67 145.071 1
 3 9 3 1821.86 149.302 1
 -3 9 3 1853.55 112.124 9
 3 9 3 1803.32 144.52 5
 3 -9 -3 1722.45 135.829 5
 -3 -9 3 1667.18 102.33 4
 3 9 -4 24960.2 621.075 1
 3 9 4 24443.8 620.352 1
 -3 9 4 24735.4 561.521 9
 -3 9 4 24525.4 718.95 2
 -3 -9 -4 26100.3 710.651 6
 3 -9 -4 25144.8 705.123 6
 3 9 -4 25147.3 592.6 10
 3 9 4 25138.7 641.406 10
 3 -9 -4 24586.1 633.37 10
 -3 -9 -4 25270.8 667.342 7
 -3 -9 4 24878.9 652.155 7
 3 -9 -4 25568.1 636.649 5
 -3 9 5 21.165 70.6778 2
 3 9 5 53.1479 55.6256 10
 -3 9 5 22.9159 54.1165 9
 -3 -9 -5 34.6961 57.9355 7
 3 -9 -5 134.464 80.4094 7
 3 -9 -5 216.564 91.5716 5
 3 9 -5 93.0021 57.7716 1
 3 9 5 97.0797 61.268 1
 3 9 5 93.8658 78.5847 2
 3 -9 -5 117.355 81.8742 6
 -3 -9 -5 137.479 78.387 6
 -3 -9 5 170.614 93.8601 7
 3 -9 5 82.5883 71.368 7
 3 9 5 102.218 64.5096 8
 3 -9 6 7287.76 411.506 7
 -3 -9 6 6897.22 361.692 7
 -3 9 6 7117.62 315.367 9
 -3 9 6 7437.22 406.625 2
 3 9 6 7658.43 388.231 2
 3 -9 7 5605.71 382.488 7
 -3 -9 7 5242.63 340.015 7
 3 9 7 5346.8 335.631 2
 3 9 8 158.461 116.073 2
 3 -9 8 146.433 119.79 6
 -3 -9 8 357.687 140.772 6
 -3 -9 -8 268.862 96.9775 4
 3 -9 8 90.799 129.554 7
 -3 -9 8 104.071 106.426 7
 3 -9 9 2958.45 311.838 6
 -3 -9 9 3817.65 360.966 6
 -3 -9 9 4018.73 343.13 7
 3 -9 9 4144.64 368.835 7
 -3 10 0 45.2027 58.6088 1
 3 10 0 29.1538 52.0318 1
 3 10 0 -55.95 55.8211 10
 3 -10 0 40.9454 50.2171 10
 3 -10 0 -11.422 35.3084 3
 3 10 0 12.697 27.754 5
 -3 -10 0 35.6805 41.1055 8
 -3 10 1 21264.5 604.913 1
 -3 10 -1 20607.8 594.745 1
 -3 10 1 21252.4 580.875 2
 -3 10 -1 21347.5 524.555 2
 3 10 -1 21180.9 588.891 1
 3 10 1 20187.6 584.569 1
 3 10 1 20722.8 476.182 5
 3 -10 -1 21154.8 517.127 3
 3 -10 -1 20681.9 577.235 10
 3 10 -1 21658.6 582.129 10
 3 -10 1 20767.9 563.266 10
 3 10 1 20389.7 575.209 10
 -3 -10 -1 20422.1 533.884 8
 3 -10 -1 21428.2 440.629 5
 3 10 -1 20252 409.779 5
 -3 -10 -2 17222.9 479.732 8
 3 10 -2 16404.2 512.067 1
 3 10 2 16524.1 514.634 1
 3 -10 -2 17583.4 431.451 5
 -3 10 2 17737 549.521 2
 -3 10 -2 17157.4 434.898 2
 3 10 -2 18478.9 516.339 10
 3 -10 2 17255.5 496.724 10
 3 -10 -2 17545.3 527.784 10
 3 10 2 17217.1 523.974 10
 3 10 3 4933.16 263.602 1
 3 10 -3 5253.42 267.209 1
 -3 10 3 4784.38 287.916 2
 3 10 -3 4843.67 248.385 10
 3 10 3 5224.14 272.519 10
 3 -10 -3 5504.01 280.424 10
 3 10 3 5348.5 252.465 5
 3 -10 -3 5086.85 233.421 5
 3 -10 -4 14764.8 454.756 5
 -3 -10 -4 14109.7 483.949 7
 3 10 4 13692.8 463.214 10
 3 10 -4 12967.5 414.954 10
 3 10 -4 13315.3 445.791 1
 3 10 4 13890.4 455.757 1
 -3 10 4 14273 539.671 2
 3 -10 -4 12952.8 502.686 6
 -3 -10 -4 13858.8 513.46 6
 3 10 -5 1727.6 151.207 1
 3 10 5 1439 144.151 1
 3 10 5 1633.41 162.757 10
 3 10 5 1686.34 190.784 2
 3 -10 -5 1916.89 175.159 5
 -3 -10 -5 1576.26 173.001 7
 -3 10 5 1748.82 200.344 2
 -3 -10 5 1657.71 178.743 7
 -3 -10 -5 1439.91 172.142 6
 3 -10 -5 1461.65 179.159 6
 -3 -10 6 2649.31 238.271 7
 3 -10 6 3085.47 282.141 7
 3 10 6 2793.47 252.419 2
 -3 10 6 3500.33 293.065 2
 -3 -10 7 6298.06 378.411 7
 3 -10 7 5998.97 410.134 7
 3 10 7 6986.48 399.738 2
 -3 -10 -8 20.8134 83.0716 4
 3 -10 8 152.651 112.338 6
 3 -10 8 93.8853 115.152 7
 -3 -10 8 186.865 121.474 7
 3 10 8 98.3917 100.597 2
 -3 -10 9 3435.4 326.28 7
 3 11 0 -16.5395 51.1287 1
 -3 11 0 -17.0526 66.3307 1
 -3 -11 0 12.9375 61.0909 8
 3 11 0 66.1268 37.7858 5
 -3 11 0 13.748 52.0509 2
 3 11 0 31.2399 68.286 10
 3 -11 0 15.4208 83.7055 10
 3 -11 0 49.9131 53.4034 3
 -3 -11 -1 29310.6 697.252 8
 -3 -11 1 29224.7 721.758 8
 3 11 1 29506.2 768.321 1
 3 11 -1 30005.8 771.984 1
 3 -11 -1 30227.3 767.099 10
 3 -11 1 29437.5 739.875 10
 3 11 1 30411.5 768.057 10
 3 11 -1 30571 758.57 10
 -3 11 1 31224.5 795.056 1
 -3 11 -1 30302.5 786.354 1
 3 11 1 29328.8 617.576 5
 -3 11 1 30474.3 761.468 2
 3 -11 -1 29425 670.017 3
 3 11 -2 14581.9 493.856 1
 3 11 2 13639.1 484.036 1
 -3 11 -2 14571.7 406.212 2
 3 11 -2 14903.9 478.84 10
 3 11 2 13650.3 483.285 10
 3 -11 -2 13777.3 485.687 10
 -3 11 2 14064.3 506.727 2
 -3 -11 -2 13892 431.637 8
 3 -11 -2 13967.8 377.219 5
 3 -11 -3 3104.47 186.72 5
 3 11 3 2741.98 209.875 10
 3 11 -3 3368.66 212.211 10
 3 11 -3 3398.11 232.298 1
 3 11 3 3233.6 225.888 1
 -3 -11 -4 11422.6 446.243 7
 3 11 -4 11816.7 406.416 10
 3 11 4 11827.8 446.809 10
 3 11 -4 10986.5 420.301 1
 3 11 4 11377.4 433.141 1
 -3 -11 -4 12110.5 493.268 6
 3 -11 -4 11232 477.221 6
 -3 11 4 12788.8 524.067 2
 3 -11 -4 11978.9 413.034 5
 3 -11 -5 1854.6 177.621 5
 3 11 -5 1716.8 163.571 1
 3 11 5 1753.52 166.435 1
 -3 -11 5 2068.85 195.898 7
 3 11 5 1494.14 163.582 10
 3 11 5 1353.36 185.76 2
 -3 11 5 1970.32 222.727 2
 -3 11 6 11301.4 548.796 2
 -3 -11 6 9652.39 460.96 7
 3 -11 6 9639.99 505.982 7
 3 11 6 9768.38 484.601 2
 -3 11 7 6583.14 437.639 2
 3 11 7 6813.88 416.598 2
 -3 -11 7 6600.38 395.51 7
 3 -11 7 7099.45 453.329 7
 3 -11 8 96.9893 104.029 7
 -3 -11 -8 134.436 101.961 4
 -3 -11 8 27.2904 103.33 7
 3 11 8 185.376 143.754 2
 -3 12 0 30.8018 65.9105 2
 -3 -12 0 -28.0279 59.9749 8
 -3 12 0 -38.3262 92.089 1
 3 12 0 -37.4198 78.3116 1
 3 12 0 51.9781 67.3938 10
 3 -12 0 -27.0251 57.8291 3
 -3 -12 1 19393.2 570.446 8
 3 12 1 18837.6 616.533 1
 3 12 -1 20262.3 632.618 1
 -3 12 1 19190.2 627.714 1
 -3 12 1 21031.2 621.619 2
 3 12 -1 19201.8 596.463 10
 3 12 1 19184.5 604.644 10
 3 -12 1 19652.3 576.204 3
 3 -12 -1 19115.8 520.738 3
 -3 -12 -1 19257.8 545.176 8
 -3 12 -1 19970 551.579 2
 3 12 -2 2316.42 207.581 1
 3 12 2 2555.14 213.043 1
 -3 12 2 2332.72 212.226 2
 -3 -12 -2 2209.23 168.714 8
 3 12 2 2167.07 196.924 10
 3 12 -2 2065.5 183.621 10
 3 12 3 415.98 104.943 10
 3 12 -3 705.089 111.308 10
 3 12 -3 600.219 110.413 1
 3 12 3 891.518 138.932 1
 -3 12 3 588.214 126.28 2
 -3 12 4 10745.9 504.227 2
 3 12 -4 10995.5 436.587 1
 3 12 4 9859.99 420.031 1
 3 12 -4 9859.41 388.468 10
 -3 -12 -4 9828.99 424.898 7
 3 -12 -4 10516.2 385.866 5
 3 12 5 1656.06 208.55 2
 3 12 5 1531.76 169.598 1
 3 12 -5 1100.97 146.268 1
 -3 12 5 1293.32 196.296 2
 -3 -12 5 1624.42 185.423 7
 -3 -12 6 3185.33 271.712 7
 3 -12 6 3182.35 295.617 7
 -3 12 6 3631.97 321.71 2
 3 12 6 3397.13 299.379 2
 -3 -12 7 3222.55 290.198 7
 3 -12 7 3284.84 324.68 7
 -3 12 7 3370.65 322.673 2
 3 12 7 3626.19 313.01 2
 -3 -12 8 110.833 113.309 7
 3 12 8 28.2917 112.907 2
 -3 -12 -8 -23.8962 92.951 4
 3 -12 8 132.723 114.677 7
 3 13 0 -38.0365 69.9741 10
 3 -13 0 43.6299 56.5695 3
 3 13 0 -41.924 89.7095 1
 -3 13 0 34.1257 66.3698 2
 -3 -13 0 15.1139 67.4357 8
 3 13 -1 17992 596.881 10
 3 13 1 17975.3 607.112 10
 3 -13 1 18478.9 572.599 3
 3 -13 -1 17847.9 514.189 3
 3 13 -1 18209.1 629.756 1
 3 13 1 18310.9 627.171 1
 -3 -13 -1 18768.1 546.05 8
 -3 13 1 19007.3 613.677 2
 -3 13 -1 18650.4 550.642 2
 -3 -13 1 18175.5 565.571 8
 -3 13 2 5672.52 336.281 2
 3 13 -2 6394.64 355.511 1
 3 13 2 5407.3 327.268 1
 3 13 -2 5270.33 303.45 10
 -3 13 3 665.595 139.427 2
 3 13 -3 657.64 112.835 10
 3 13 -3 706.907 131.559 1
 3 13 3 741.798 141.56 1
 3 13 -4 10528.6 454.878 1
 3 13 4 10993.4 469.71 1
 -3 13 4 11310.6 539.182 2
 3 13 -4 10927.8 428.322 10
 3 13 4 10128.7 500.954 2
 -3 -13 5 1048.58 159.089 7
 -3 13 5 1275.51 202.603 2
 3 13 5 1171.51 193.56 2
 3 13 5 960.098 148.101 1
 3 13 -5 1112.7 154.982 1
 3 13 6 6157.37 415.054 2
 -3 -13 6 6650.34 391.722 7
 -3 13 6 6384.56 439.077 2
 3 -13 6 6073.8 423.019 7
 -3 -13 7 3479.75 300.155 7
 3 -13 7 3155.8 313.688 7
 3 13 7 2570.32 294.251 2
 -3 13 7 3024.56 326.296 2
 -3 14 0 -37.6435 60.5603 2
 3 14 0 -69.7222 80.3241 1
 -3 -14 0 -16.1401 64.4134 8
 3 -14 0 -15.5092 55.3615 3
 -3 -14 1 9955.29 414.728 8
 3 -14 1 10490.1 426.111 3
 3 14 -1 10341.5 480.996 1
 3 14 1 10075.9 477.72 1
 -3 14 -1 10055.4 405.321 2
 -3 14 1 9785.82 451.052 2
 3 14 -2 8562.8 435.756 1
 3 14 2 8807.45 442.192 1
 -3 14 2 9066.95 447.358 2
 3 14 -3 2720.98 247.706 1
 3 14 3 3049.48 259.867 1
 -3 14 3 2755.83 262.981 2
 3 14 -4 9508.21 448.807 1
 3 14 4 9320.98 446.539 1
 -3 14 4 9594.63 513.394 2
 3 14 4 9459.25 504.901 2
 -3 -14 5 1848.24 211.941 7
 3 14 5 1797.79 200.274 1
 3 14 -5 2182.71 211.212 1
 -3 14 5 1831.69 253.809 2
 3 14 5 1998.7 243.294 2
 3 14 6 2966.62 304.835 2
 -3 -14 6 2893.64 269.067 7
 -3 14 6 2428.31 291.578 2
 3 -14 6 2231.58 261.966 7
 -3 -14 7 3114.05 293.298 7
 3 14 7 3851.89 351.119 2
 -3 15 0 -20.5311 75.5404 2
 3 15 0 25.4562 78.6913 1
 -3 15 -1 5994.49 327.353 2
 -3 15 1 6129.43 369.34 2
 3 15 -1 5666.29 369.87 1
 3 15 1 6158.61 389.599 1
 -3 15 2 4284.75 319.337 2
 3 15 -2 3522.23 294.626 1
 3 15 2 3770.04 305.893 1
 -3 15 3 499.77 140.272 2
 3 15 3 349.879 130.162 1
 3 15 -3 391.543 131.147 1
 3 15 4 7437.5 473.84 2
 3 15 -4 8507.1 439.44 1
 3 15 4 8131.29 436.417 1
 -3 -15 5 24.2627 86.6056 7
 3 15 5 23.218 99.3655 1
 -3 15 5 32.9111 97.4059 2
 3 15 5 62.7219 111.942 2
 -3 -15 6 2208.51 245.577 7
 -3 15 6 2333.77 295.958 2
 3 15 6 1788.3 252.539 2
 -3 16 0 44.1351 78.7743 2
 3 16 0 111.289 108.225 1
 -3 16 1 6993.15 404.903 2
 3 16 -1 6743 426.38 1
 3 16 1 6896.54 433.917 1
 -3 16 2 5679.81 381.396 2
 3 16 -2 5913.2 399.233 1
 3 16 2 5524.32 393.814 1
 -3 16 3 3054.9 302.198 2
 3 16 3 2751.7 293.467 2
 3 16 3 3324.89 295.671 1
 3 16 -3 2693.6 271.276 1
 -3 16 4 5746.55 421.426 2
 3 16 4 5011.5 395.189 2
 3 16 4 5891.69 386.398 1
 3 16 -4 5838.55 383.233 1
 -3 -16 5 2144.15 237.907 7
 -3 16 5 2248.4 292.68 2
 3 16 5 2090.84 271.405 2
 3 16 5 2033.69 239.144 1
 -3 17 0 47.026 96.1522 2
 3 17 0 -60.2661 93.1485 1
 -3 17 1 7334.58 433.497 2
 3 17 -1 7613.67 478.829 1
 3 17 1 7092.44 463.553 1
 3 17 2 1794.42 239.669 2
 3 17 2 2066.93 253.613 1
 3 17 -2 2244.64 259.63 1
 -3 17 2 1730.03 235.952 2
 3 17 3 160.933 107.474 2
 -3 17 3 62.5705 111.676 2
 3 17 -3 28.4977 107.897 1
 3 17 3 58.3196 122.055 1
 3 17 4 4603.04 399.38 2
 -3 17 4 5463.5 428.144 2
 3 17 4 5994.39 407.107 1
 3 17 -4 5913.61 397.665 1
 -3 -17 5 284.931 128.758 7
 3 18 0 -64.5677 103.874 1
 -3 18 0 -24.8036 93.9079 2
 3 18 1 4468.38 367.081 2
 -3 18 1 4744.64 357.357 2
 3 18 1 4441.88 378.837 1
 3 18 -1 4827.52 394.308 1
 -3 18 2 1872.46 249.25 2
 3 18 2 1300.71 218.344 1
 3 18 -2 1156.35 207.766 1
 3 18 2 1506.74 234.992 2
 3 18 3 277.442 145.683 1
 3 18 -3 632.369 170.054 1
 3 19 -1 4262.7 340.405 2
 -3 19 1 4193.39 344.638 2
 4 0 0 24557 454.259 4
 4 0 0 25953.7 477.485 9
 4 0 0 25044.6 455.938 8
 -4 0 -1 25782.6 454.768 3
 4 0 -1 25982.6 485.254 9
 4 0 -1 24548.7 417.741 7
 4 0 1 25405.5 486.269 8
 -4 0 1 25110.7 414.904 6
 4 0 1 25359.4 414.409 6
 4 0 1 25845.7 430.407 7
 4 0 1 25164.3 466.255 4
 -4 0 1 26989.2 496.326 9
 4 0 2 124085 1846.2 6
 -4 0 2 123266 1845.95 6
 4 0 2 123939 1824.37 3
 4 0 -2 122900 1841.37 7
 -4 0 2 120290 1893.59 9
 4 0 2 123463 1864.18 5
 4 0 2 123273 1848.6 4
 -4 0 -2 124135 1852.94 4
 4 0 2 123753 1854.51 7
 4 0 3 5797.14 202.221 5
 -4 0 -3 5966.78 188.806 4
 4 0 3 6063.36 212.873 6
 -4 0 3 5960.02 213.231 6
 4 0 -3 5886.55 206.189 7
 4 0 3 5676.58 209.173 7
 4 0 4 8.33487 34.8892 5
 -4 0 4 -29.7494 48.4708 6
 4 0 4 19.557 61.7038 6
 4 0 -4 9.54975 37.1488 7
 -4 0 -4 24.6081 30.0728 4
 4 0 4 52.7244 24.4705 2
 4 0 -4 76.9766 53.624 2
 4 0 4 88.4405 62.008 7
 -4 0 4 82.5343 50.448 7
 4 0 -5 32.3805 58.5877 2
 4 0 5 12.529 29.8148 2
 4 0 -5 86.1939 64.0709 7
 -4 0 -5 -12.8342 33.878 4
 4 0 6 29140 742.292 6
 -4 0 6 28567 741.417 6
 4 0 -6 27156.2 717.519 7
 4 0 -6 28046.2 665.654 2
 -4 0 -6 27661.8 553.79 4
 4 0 6 28548 739.357 7
 4 0 -7 1926.28 182.574 5
 4 0 -7 1344.93 141.014 2
 -4 0 7 1589.65 183.075 6
 4 0 -7 1549.62 165.826 7
 4 0 7 1612.05 182.331 7
 4 0 7 1920.39 190.777 6
 4 0 8 18345.2 662.47 7
 4 0 8 17642.1 661.712 6
 -4 0 8 19136.6 677.19 6
 4 0 9 161.117 101.675 7
 -4 0 9 55.425 101.974 6
 4 0 9 110.323 101.49 6
 -4 0 10 3744.92 353.32 6
 4 0 10 3232.66 318.666 6
 4 -1 0 59.9596 21.8137 8
 -4 -1 0 76.3764 27.6124 8
 4 1 0 13.8722 25.4434 8
 -4 -1 0 12.8313 19.4705 4
 4 1 0 50.8469 22.6946 4
 4 -1 0 9.8238 26.6685 9
 4 1 0 24.4605 27.9592 9
 4 1 -1 26679.6 428.014 7
 -4 -1 -1 26660.7 444.044 6
 4 -1 -1 26684.3 442.548 6
 4 1 -1 27555.7 507.812 9
 4 -1 -1 26832.8 504.277 9
 -4 1 1 27829.5 516.28 9
 -4 -1 1 27160.3 511.26 9
 4 1 1 27073.8 441.697 7
 4 -1 1 27388.7 491.294 4
 4 1 -1 27106.8 480.823 4
 -4 -1 -1 27430.6 500.296 4
 4 1 1 25946.2 492.184 4
 4 1 1 27341.1 518.338 8
 -4 -1 -1 27113.8 462.059 3
 4 -1 1 26789 487.501 3
 -4 -1 -2 161.842 34.317 6
 4 1 2 150.593 33.3703 6
 4 -1 -2 148.77 37.8601 6
 -4 1 2 92.3716 33.3965 6
 4 -1 -2 179.448 50.4838 2
 4 1 2 133.814 36.0372 5
 4 -1 2 140.157 36.407 5
 -4 -1 2 213.385 43.9998 9
 -4 1 2 182.036 49.617 9
 4 -1 2 136.556 38.7512 7
 -4 -1 -2 197.337 34.39 7
 4 1 -2 113.322 25.0957 4
 -4 -1 -2 127.876 31.6159 4
 4 -1 2 127.338 36.1069 3
 -4 -1 2 183.032 33.1869 7
 4 -1 -2 216.455 41.7154 7
 4 1 2 139.251 32.7072 7
 4 -1 3 137263 2092.57 6
 -4 -1 3 137061 2091.56 6
 4 -1 3 135934 2060.19 5
 4 1 3 135389 2091.32 5
 -4 -1 -3 136751 2094.11 7
 4 -1 3 131820 2023.27 4
 4 -1 -3 134403 2127.41 2
 -4 -1 3 136086 2074.92 7
 4 -1 -3 135951 2094.05 7
 4 1 3 136761 2090.78 7
 -4 1 3 135267 2114.92 9
 -4 -1 3 137543 2118.82 9
 -4 -1 -3 135882 2053.98 4
 4 -1 3 136795 2107.12 7
 4 1 -3 134274 2075.93 7
 -4 1 3 135467 2093.9 6
 4 1 3 139272 2095.86 6
 4 1 4 283.524 71.0183 6
 -4 1 4 338.609 69.5549 6
 4 -1 4 272.108 73.2095 6
 -4 -1 4 468.971 80.0327 6
 4 -1 -4 305.212 61.0344 7
 -4 -1 4 245.358 61.3867 7
 4 -1 4 401.395 85.5401 7
 4 1 4 503.342 86.0613 7
 -4 -1 -4 398.195 56.0522 4
 4 1 -4 307.751 68.7709 2
 4 -1 -4 406.939 81.7804 2
 4 -1 4 289.861 27.2044 2
 4 1 4 294.375 60.7889 5
 4 -1 4 301.933 53.2544 5
 4 1 -4 368.04 65.9236 7
 -4 -1 -4 326.238 61.9155 7
 4 1 5 46345.7 818.84 2
 4 -1 5 50047.2 920.525 5
 -4 -1 -5 48729 859.851 4
 4 -1 -5 48710.6 986.168 7
 4 -1 -5 48306.5 802.891 10
 4 1 -5 47730.2 936.055 2
 4 -1 -5 49387 962.923 2
 4 1 -5 48507.9 971.68 7
 -4 -1 -5 46515.4 972.407 7
 4 1 6 627.816 120.531 6
 -4 1 6 765.783 127.908 6
 -4 -1 6 635.071 126.172 6
 4 -1 6 649.612 129.131 6
 4 -1 -6 628.258 119.194 5
 -4 -1 6 520.574 108.21 7
 4 -1 6 761.847 132.884 7
 4 1 6 722.473 131.791 7
 -4 -1 -6 605.601 104.155 5
 -4 -1 -6 739.78 79.4221 4
 4 -1 -6 471.355 98.2145 2
 4 1 -6 726.82 100.228 2
 4 1 -6 720.136 109.962 7
 4 -1 -6 700.315 113.188 7
 -4 -1 -6 611.894 108.831 7
 4 1 -7 1993.71 156.973 2
 4 -1 -7 2150.43 197.883 5
 4 1 -7 1925.59 176.289 5
 4 1 7 1549.23 183.409 6
 -4 -1 7 1920.28 194.785 7
 4 -1 -7 1800.4 181.281 7
 4 -1 7 1815.71 193.465 6
 -4 -1 7 1920.43 205.136 6
 4 1 7 1622.54 183.393 7
 4 -1 7 1505.92 178.658 7
 -4 1 7 2202.7 207.658 6
 4 1 8 23.7297 87.3096 6
 4 -1 8 -23.8432 104.235 6
 -4 -1 8 71.7042 79.8056 6
 -4 1 8 95.2804 101.942 6
 4 1 8 45.809 86.7167 7
 4 -1 8 -23.5505 89.1625 7
 4 1 9 2073.16 235.589 6
 4 -1 9 1807.41 236.97 6
 -4 1 9 2132.45 248.629 6
 -4 -1 9 1816.74 228.854 6
 4 -1 9 2029.81 242.607 7
 -4 -1 10 407.978 140.092 6
 4 -1 10 218.018 139.033 6
 4 2 0 145365 2158.22 4
 -4 2 0 145687 2172.52 3
 4 -2 0 142551 2118.39 8
 -4 -2 0 150655 2192.18 8
 -4 -2 0 147083 2161.73 4
 4 2 0 149270 2171.94 9
 4 -2 0 146667 2173.57 9
 4 2 -1 13382.9 287.51 4
 -4 -2 -1 13899.1 311.054 4
 -4 2 1 13614.1 247.15 8
 4 2 1 13710.8 329.395 8
 4 -2 -1 13796.7 310.273 9
 4 2 -1 13669.6 309.268 9
 -4 2 1 14109.2 319.034 9
 -4 -2 1 14003.8 316.715 9
 4 -2 -1 13458.9 325.734 2
 -4 -2 -1 14003.2 331.84 8
 -4 -2 -1 13810.6 254.8 7
 -4 -2 1 13857.1 244.79 7
 4 -2 1 13252.7 306.5 3
 -4 -2 1 13757.5 289.829 4
 -4 -2 -2 36896 653.863 6
 4 -2 -2 36352.2 648.846 6
 4 2 2 38750.8 708.734 8
 4 -2 -2 36584.5 702.317 2
 4 2 2 37418.9 638.631 7
 4 -2 2 36652.8 626.815 5
 4 2 2 36499.9 672.991 5
 -4 -2 -2 37076.3 637.861 7
 -4 -2 2 36274.1 624.479 7
 -4 -2 2 37130.8 679.685 9
 -4 2 2 36574.7 677.89 9
 -4 -2 -2 36481.5 661.777 4
 4 2 -2 35206.7 606.896 4
 4 -2 2 36208.3 630.911 4
 4 -2 3 22.1152 28.3435 5
 4 2 3 38.6503 33.083 5
 -4 2 3 57.3464 37.9879 9
 -4 -2 3 64.7416 38.2144 9
 4 -2 3 32.9992 47.1396 7
 -4 -2 -3 7.28932 31.197 7
 -4 -2 -3 -33.1706 44.6963 4
 4 -2 3 37.1903 24.191 4
 -4 -2 -3 107.446 38.7429 6
 4 2 3 -7.57884 52.3874 6
 4 -2 -3 30.4324 32.5612 6
 4 2 3 -7.16521 49.9394 7
 -4 -2 3 -13.4172 39.2574 7
 4 -2 -3 47.2456 36.513 7
 4 -2 -3 -17.9824 62.1499 2
 4 -2 -4 31.5139 53.0273 2
 -4 -2 4 -9.85876 52.0476 6
 4 2 4 30.0115 55.0304 6
 -4 2 4 -10.1699 43.5235 6
 4 -2 4 -9.83891 46.4591 6
 4 2 -4 9.28554 39.739 7
 4 -2 4 -21.0083 53.025 7
 -4 -2 -4 49.852 40.7725 7
 -4 -2 -4 7.3271 32.0321 4
 4 -2 -4 30.4734 28.3043 1
 4 -2 4 4.77496 29.5215 1
 4 2 4 28.5471 43.2984 5
 4 -2 4 35.6145 35.3904 5
 -4 -2 4 -9.10107 38.9495 7
 4 2 4 9.63963 45.5181 7
 4 -2 -4 31.2316 42.5724 7
 -4 -2 -5 -25.7511 48.7469 7
 -4 -2 -5 -7.90524 33.832 4
 4 2 5 28.975 38.2423 2
 4 -2 -5 29.9743 27.5553 1
 4 -2 -5 -27.3641 34.5338 10
 4 2 5 34.7753 29.0286 10
 4 -2 -5 -24.0498 60.7017 2
 4 2 -5 30.9662 46.9677 2
 4 -2 -5 13.0174 46.4654 7
 4 -2 5 66.5152 53.0897 7
 -4 -2 -5 23.4497 40.5228 5
 4 -2 5 61.8102 47.9301 5
 -4 -2 -6 36172.1 829.49 5
 4 2 6 37400.1 868.247 7
 -4 -2 6 36414.9 846.592 7
 4 -2 -6 36237 819.522 2
 4 -2 -6 36550.8 854.987 5
 -4 -2 -6 36110.4 715.665 4
 4 2 6 36097.3 867.476 6
 -4 2 6 36893.1 884.279 6
 -4 -2 6 36286.5 877.669 6
 4 -2 6 36952 882.319 6
 4 2 -6 35928.8 774.308 2
 -4 -2 -6 36854 863.224 7
 4 -2 6 35358.1 879.122 7
 4 -2 -6 36790 872.447 7
 4 -2 -7 683.087 125.896 7
 -4 -2 -7 467.874 108.606 7
 4 2 7 718.857 141.72 6
 -4 2 7 666.772 136.424 6
 4 -2 7 648.056 135.538 6
 -4 -2 7 588.953 124.57 6
 4 -2 -7 742.861 133.813 5
 4 2 -7 722.498 115.06 5
 -4 -2 7 698.542 131.541 7
 4 -2 7 649.463 128.382 7
 4 -2 8 16777.7 649.428 7
 -4 -2 8 18479.9 651.382 7
 -4 -2 8 19527.8 696.644 6
 4 -2 8 19525.2 692.918 6
 -4 2 8 18770.9 675.883 6
 4 2 8 18754.5 678.688 6
 4 -2 9 755.861 160.529 6
 -4 -2 9 930.8 187.154 6
 4 -2 10 5539.11 416.679 6
 -4 -2 10 5445.55 412.748 6
 4 -2 10 5261.49 401.908 7
 4 -3 0 5.09927 24.0794 2
 4 -3 0 4.90649 23.1691 9
 4 3 0 4.82546 21.9577 9
 4 -3 0 10.988 22.4678 3
 -4 3 0 102.798 32.2323 3
 -4 -3 0 5.05646 19.6693 4
 -4 -3 0 18.8158 26.2524 8
 4 -3 1 47673.3 845.057 3
 -4 3 1 49113 836.916 3
 -4 -3 1 49672.9 830.653 9
 -4 3 1 49589.2 832.652 9
 4 3 1 50402.7 862.099 8
 -4 -3 -1 48581.3 862.398 8
 -4 -3 1 48092.8 756.325 7
 4 -3 -1 48616.7 859.508 2
 4 3 -1 49507.8 820.822 9
 4 -3 -1 50075.4 824.815 9
 -4 -3 1 49952.9 807.079 4
 -4 -3 -1 50478.5 843.902 4
 4 -3 2 50.1928 21.5171 5
 4 3 2 6.81833 27.2108 5
 4 -3 2 1.99733 14.1477 2
 4 3 2 -7.82776 34.2207 8
 -4 -3 2 -13.9421 24.8833 7
 -4 -3 -2 6.55413 25.4942 4
 4 3 -2 -3.85321 20.3428 4
 -4 -3 -2 -5.09854 23.6417 7
 -4 3 2 26.3824 31.6956 9
 -4 -3 2 6.4878 28.363 9
 -4 -3 -2 18.4435 26.3108 6
 4 -3 -2 24.1345 27.4545 6
 -4 -3 -3 28919.7 597.638 6
 4 -3 -3 27758.7 586.619 6
 4 3 3 29361 621.921 8
 -4 -3 3 26812.2 578.693 9
 -4 3 3 27568.2 585.13 9
 4 3 3 27735.6 586.768 5
 4 -3 3 27544.7 513.807 5
 4 -3 3 28381.6 607.776 7
 4 -3 3 27829.3 537.476 1
 4 -3 -3 27769.9 542.95 1
 4 -3 -3 27505.7 593.003 7
 4 -3 3 27298.9 507.057 4
 -4 -3 -3 28127.6 571.406 4
 -4 -3 -3 28060.5 572.617 7
 -4 -3 3 27970.5 557.427 7
 4 -3 -3 27139 610.517 2
 -4 -3 -4 13383 357.023 4
 4 -3 4 13570.8 294.994 4
 4 -3 -4 13191.2 401.909 2
 4 -3 4 13738.9 332.869 5
 4 -3 -4 13895.4 406.973 7
 -4 -3 -4 13747.8 403.185 6
 4 -3 -4 12164.2 383.903 6
 4 -3 -4 12908.9 314.002 1
 4 -3 4 13383.7 312.166 1
 4 -3 4 12993.6 401.88 7
 -4 -3 4 14124.7 383.79 7
 -4 -3 -4 13448.6 390.291 7
 4 -3 4 13332.6 290.289 10
 4 -3 -4 13212.9 331.012 10
 -4 -3 -5 44073 840.819 4
 4 -3 -5 43451.5 782.382 10
 4 3 5 44081.2 758.937 10
 -4 -3 -5 46176.1 937.242 7
 4 -3 -5 44534.2 946.519 7
 4 -3 5 43120.2 946.742 7
 4 -3 -5 44425.5 928.578 2
 4 3 5 43569.3 833.35 2
 4 3 5 45457.9 928.633 5
 4 -3 -5 43627 749.955 1
 -4 -3 -5 43297.8 912.576 5
 -4 -3 -6 2021.23 170.664 5
 4 -3 -6 2228.9 186.112 5
 -4 -3 6 1965.26 173.403 7
 4 3 -6 1987.82 149.123 2
 4 3 6 1977.23 136.273 2
 4 -3 6 1629.26 166.856 6
 -4 -3 6 2126.85 185.72 6
 -4 -3 -6 2114.66 182.384 7
 4 -3 -6 2022.21 180.623 7
 4 -3 6 2070.25 189.956 7
 4 -3 7 1990.72 204.63 6
 -4 -3 7 2425.33 209.304 7
 4 -3 7 2269.63 232.505 7
 -4 -3 7 2004.96 209.337 6
 4 -3 -7 2629.76 222.04 7
 4 -3 -7 2337.7 206.872 5
 4 3 -7 2290.02 182.574 5
 -4 -3 -7 1980.9 195.149 7
 4 -3 8 -24.6348 95.8229 6
 -4 -3 8 -24.8722 94.166 6
 4 3 -8 31.627 102.733 5
 -4 -3 8 -22.1845 83.9905 7
 4 -3 8 246.997 110.206 7
 4 -3 9 2820.06 289.128 7
 -4 -3 9 2436.67 254.801 7
 4 -3 9 3142.36 297.2 6
 -4 -3 9 3071.68 304.554 6
 4 -3 10 159.33 144.996 7
 4 -3 10 -63.494 135.866 6
 -4 -3 10 -64.4462 118.559 6
 4 3 10 -28.6075 116.986 8
 4 4 0 81595.1 1230.82 9
 4 -4 0 77165.6 1229.2 9
 -4 -4 0 77924 1288.45 8
 4 -4 0 78455.9 1290.93 1
 -4 4 0 78755.3 1261.97 2
 4 -4 0 78146.4 1269.61 3
 -4 -4 0 78778 1253.06 4
 4 -4 0 78467.3 1253.08 2
 -4 -4 -1 13241 324.945 4
 4 -4 -1 13353.8 340.18 1
 4 -4 1 13167.2 338.229 1
 4 4 -1 13931.7 303.05 9
 4 -4 -1 12989.8 299.472 9
 -4 -4 1 13078.7 304.514 9
 -4 4 1 13560.9 310.423 9
 4 -4 -1 12830.7 338.48 2
 4 -4 1 12663.6 280.785 2
 -4 -4 1 12856 295.683 4
 -4 4 1 13217.1 347.065 2
 4 4 1 13113.3 335.515 8
 -4 4 1 12999.7 321.152 3
 4 -4 1 13383.7 337.088 3
 -4 -4 -1 12844.2 342.688 8
 -4 -4 -2 64885.4 934.619 3
 -4 4 2 64778.3 1077.05 3
 -4 -4 -2 64344.5 1055.73 7
 -4 -4 2 66526.2 1020.76 4
 -4 -4 2 64189.7 1043.25 7
 -4 -4 -2 64532.9 1095.04 6
 4 -4 -2 64156.9 1090.03 6
 4 4 2 66176.1 1128.01 8
 4 -4 -2 62538 1128.46 2
 4 4 2 65141.3 1101.18 5
 4 -4 2 64351.3 993.117 5
 -4 4 2 63877.7 1138.13 2
 -4 -4 2 66114.8 1080.01 9
 -4 4 2 64369.5 1080.3 9
 4 -4 -2 64851.2 1097.42 1
 4 -4 2 64093.3 1090.31 1
 4 -4 -3 94.496 45.9247 2
 -4 -4 -3 46.0961 34.9355 6
 4 -4 -3 54.4711 39.7162 6
 4 -4 -3 262.977 46.1977 1
 4 -4 3 95.3813 41.2609 1
 -4 -4 -3 79.5027 40.7822 7
 4 -4 3 77.1702 26.5733 4
 4 -4 3 252.978 42.9518 10
 4 -4 -3 142.73 44.9934 10
 -4 -4 3 131.729 40.8106 7
 4 4 3 142.668 45.7336 5
 4 -4 3 172.074 31.6906 5
 4 4 3 29.018 36.6507 8
 -4 4 3 90.7085 40.3324 9
 -4 -4 3 56.387 35.972 9
 4 -4 4 26.8814 23.992 4
 -4 -4 -4 23.2123 35.8801 6
 4 -4 4 88.8856 37.5838 1
 4 -4 -4 6.76419 33.0641 1
 -4 -4 -4 -20.8705 34.8452 7
 4 -4 -4 93.6709 47.8833 7
 -4 -4 4 -9.56663 34.1505 7
 4 -4 -4 12.1119 48.3379 2
 4 -4 -4 22.5742 36.781 10
 4 -4 4 44.883 29.1853 10
 4 -4 4 68.4224 34.1351 5
 4 4 4 -11.398 51.8646 8
 4 4 5 269.016 69.0348 5
 4 -4 -5 188.077 68.9492 5
 -4 -4 -5 254.257 71.3844 6
 4 -4 -5 238.175 67.4115 6
 -4 -4 -5 225.321 73.9401 7
 4 -4 5 297.597 76.3525 7
 4 -4 -5 287.363 81.1614 7
 4 -4 -5 344.89 53.1075 1
 4 4 5 212.491 46.4036 10
 4 -4 -5 228.426 54.7241 10
 4 4 5 152.347 63.109 8
 -4 -4 -6 26265.2 696.859 5
 4 4 -6 26884.6 625.161 2
 4 4 6 27132.2 722.477 8
 4 -4 -6 24823.3 695.634 5
 -4 -4 6 26983.4 735.337 6
 4 -4 6 26372 723.577 6
 4 -4 6 27354.8 748.228 7
 -4 -4 -6 27041.9 714.658 7
 4 -4 -6 25614.8 718.78 7
 -4 -4 6 26426.8 695.534 7
 -4 -4 -6 28030.2 627.78 4
 4 4 7 19.6158 85.7738 8
 -4 -4 -7 136.825 52.9019 4
 4 4 -7 133.138 75.1629 5
 4 -4 7 174.339 95.2871 7
 -4 -4 7 207.622 89.1444 7
 4 -4 -7 79.8547 79.6918 7
 -4 -4 -7 155.139 83.0125 7
 4 -4 7 145.84 96.6233 6
 -4 -4 7 169.087 92.4174 6
 -4 -4 8 32526.9 919.492 7
 4 -4 8 32292 964.959 7
 4 -4 8 34112.2 976.52 6
 -4 -4 8 33523.4 978.599 6
 4 4 8 32515.6 924.465 8
 -4 -4 9 559.71 162.231 6
 4 -4 9 694.294 175.256 6
 -4 -4 9 516.138 144.023 7
 4 -4 9 586.181 167.647 7
 4 4 9 477.692 147.322 8
 4 4 10 3739.86 326.434 8
 -4 -4 10 4316.05 377.709 6
 4 -4 10 4010.25 358.389 6
 4 -4 10 3949.9 361.598 7
 4 -5 0 90.7673 36.0929 1
 4 -5 0 115.653 38.179 3
 -4 5 0 90.0651 34.9931 2
 4 5 0 46.3757 23.8033 9
 4 -5 0 123.11 30.4928 9
 4 -5 0 101.563 43.5541 10
 -4 -5 0 80.1174 37.8498 8
 -4 -5 -1 24489.5 538.763 8
 -4 5 -1 24646.1 476.801 2
 -4 5 1 25022.5 543.121 2
 4 -5 1 23882.6 528.24 3
 4 -5 -1 24035.4 531.069 10
 4 -5 1 23728 517.802 10
 4 5 1 24576.5 505.636 5
 4 -5 -1 24649.5 537.778 1
 4 -5 1 24900.4 537.493 1
 4 -5 -1 24954.6 537.681 2
 -4 -5 1 23989.2 478.306 4
 -4 5 2 9576.51 319.741 2
 -4 5 2 9832.37 272.236 9
 -4 -5 2 9375.27 264.366 9
 -4 -5 -2 9575.63 265.156 7
 -4 5 2 9744.98 276.839 3
 4 -5 -2 9523.29 295.103 10
 4 -5 2 9761.44 278.549 10
 4 5 2 9401.97 300.603 8
 4 -5 -2 9390.66 315.024 2
 4 -5 -2 9427.43 294.45 1
 4 -5 2 9658.04 293.736 1
 -4 -5 2 9567.89 238.045 4
 4 5 2 9622.08 288.305 5
 4 -5 2 9744.32 200.308 5
 -4 5 3 83889.3 1470.8 2
 4 -5 -3 79125 1419.26 6
 -4 -5 -3 83808.1 1436.42 6
 -4 -5 -3 83950.8 1395.6 7
 -4 5 3 81642.8 1354.79 3
 4 5 3 84223.3 1418.03 5
 -4 5 3 82579.8 1382.48 9
 -4 -5 3 82593.7 1377.08 9
 4 -5 3 84121.5 1257.38 5
 4 5 3 85312.8 1437.74 8
 -4 -5 3 84664 1382.02 7
 4 -5 3 83082.5 1340.3 10
 4 -5 -3 83860.5 1392.86 10
 4 -5 3 86015.9 1378.64 1
 4 -5 -3 81136.4 1374.79 1
 -4 -5 4 1618.11 124.981 9
 -4 5 4 1242.71 112.383 9
 4 -5 -4 1697.97 114.813 1
 4 -5 4 1437.15 102.956 1
 4 -5 4 1420.84 80.5263 4
 4 -5 -4 1482.73 110.255 10
 4 5 4 1467.46 107.549 10
 4 -5 4 1585.26 95.8737 10
 -4 5 4 1430.23 103.891 3
 4 -5 -4 1559.79 136.858 7
 -4 -5 4 1481.06 121.348 7
 -4 -5 -4 1371.53 121.803 7
 -4 -5 -4 1561.93 136.425 6
 4 -5 -4 1386.58 129.979 6
 4 5 5 15275 481.946 8
 4 5 5 16060.5 493.707 5
 4 -5 -5 15697.7 486.119 5
 -4 -5 -5 15119.5 473.196 7
 4 -5 5 14696.3 501.169 7
 -4 -5 5 15516.9 465.395 7
 4 -5 -5 15991.2 496.793 6
 -4 -5 -5 15386 494.824 6
 4 -5 -5 15623.2 503.409 7
 4 5 5 15473.4 391.271 10
 4 -5 -5 15640.4 400.588 10
 4 5 6 277.697 91.0486 8
 -4 -5 -6 35.0646 71.7159 6
 4 -5 6 159.033 83.4562 6
 4 -5 -6 155.86 75.727 6
 4 -5 6 76.598 74.506 7
 -4 -5 -6 116.243 72.6171 7
 4 5 -6 118.622 60.1205 2
 4 5 6 189.939 74.1167 2
 -4 -5 -6 97.4531 57.5467 4
 4 -5 -6 230.336 85.6253 5
 4 -5 -6 35.9812 62.2011 7
 -4 -5 6 159.996 79.5121 7
 -4 -5 -7 3500.41 258.325 7
 4 -5 7 3730.48 288.743 7
 -4 -5 7 3422.02 269.953 6
 4 -5 7 3383.21 266.043 6
 -4 -5 -7 3648.05 211.536 4
 4 5 7 3028.35 239.883 8
 -4 -5 7 3781.04 263.894 7
 4 5 -7 3619.86 210.195 5
 4 5 8 -130.469 106.282 8
 4 -5 8 127.803 102.006 6
 -4 -5 8 -26.0659 101.389 6
 4 -5 8 -26.5356 88.6002 7
 -4 -5 8 45.5038 78.6331 7
 -4 -5 9 2806.53 274.31 7
 4 -5 9 2489.67 275.322 7
 4 5 9 2905.82 270.546 8
 4 -5 9 2630.28 280.159 6
 -4 -5 9 2141.78 264.815 6
 -4 -5 10 57.6023 92.674 7
 4 -5 10 99.1461 117.972 7
 4 5 10 77.6222 103.264 8
 4 -5 10 195.799 123.554 6
 -4 -5 10 33.3551 107.325 6
 -4 6 0 26826.6 559.81 2
 4 -6 0 27206.3 571.957 3
 4 -6 0 26786.4 592.16 1
 -4 -6 0 25500.7 577.099 8
 4 -6 0 26563.8 581.102 10
 4 6 0 26746.8 487.713 9
 4 -6 0 27252.4 492.177 9
 4 -6 1 2623.91 150.724 3
 4 -6 -1 2461.63 134.54 3
 -4 -6 -1 2562.14 150.396 8
 4 6 1 2431.64 128.113 5
 -4 -6 1 2808.94 131.135 4
 4 -6 1 2489.29 145.1 10
 4 -6 -1 2746.59 155.848 10
 4 -6 1 2619.11 153.93 1
 4 -6 -1 2603.55 154.998 1
 -4 6 -1 2586.89 125.192 2
 -4 6 1 2801.5 155.528 2
 -4 6 2 49442.8 890.102 3
 4 6 2 49594 908.832 5
 4 -6 2 49952.7 742.791 5
 -4 6 -2 49292.9 813.082 2
 -4 6 2 49878.2 966.036 2
 4 -6 -2 48377.4 927.475 10
 4 -6 2 48947 897.474 10
 4 6 2 50535.9 929.387 8
 -4 -6 2 49309.2 834.282 4
 4 -6 2 49030.4 925.637 1
 4 -6 -2 50333.6 936.559 1
 -4 -6 2 49237.3 859.006 9
 -4 6 2 49735.8 865.975 9
 -4 -6 -2 48822.3 940.966 8
 -4 -6 -3 996.982 105.412 6
 4 -6 -3 925.987 104.779 6
 -4 6 3 985.664 88.3154 3
 4 6 3 919.751 101.467 8
 -4 -6 3 1001.75 93.0992 7
 4 -6 3 902.839 84.6282 10
 4 -6 -3 902.143 93.3844 10
 4 6 3 1052.74 101.866 10
 -4 -6 3 971.076 64.3348 4
 -4 -6 -3 1007.49 96.5529 7
 4 -6 3 961.869 93.7982 1
 4 -6 -3 1081.76 99.001 1
 -4 -6 3 823.179 83.0003 9
 -4 6 3 908.604 88.5205 9
 -4 -6 4 10.7157 50.5997 7
 4 -6 4 9.9423 25.0955 4
 -4 6 4 55.2272 39.8273 3
 4 6 4 -12.4951 52.2995 5
 4 -6 -4 24.0794 48.0483 5
 -4 -6 -4 -40.8198 56.9518 6
 4 -6 -4 26.7498 50.6376 6
 -4 6 4 -14.7975 59.0541 2
 4 -6 -4 27.1907 50.0221 7
 -4 -6 -4 11.7521 46.9004 7
 -4 -6 4 9.96051 40.7325 9
 -4 6 4 82.5385 44.1549 9
 -4 6 4 20.8142 18.3447 8
 4 -6 -4 28.8654 44.6157 10
 4 -6 4 47.717 34.9449 10
 4 6 4 18.7819 45.1292 10
 4 -6 -4 9.02243 38.6134 1
 4 -6 4 17.0312 39.4865 1
 4 6 5 27.7938 49.6045 10
 -4 6 5 58.0554 43.1547 3
 4 6 5 15.099 58.7309 5
 4 -6 -5 115.707 86.5804 5
 -4 -6 -5 -32.178 64.2077 6
 4 -6 -5 -15.7977 54.5986 6
 4 6 5 14.0697 64.0199 8
 4 6 5 8.2235 39.5185 1
 4 -6 5 102.26 88.6825 7
 -4 -6 5 -13.3922 50.7029 7
 -4 6 5 -12.7068 54.3803 9
 -4 -6 5 -36.8558 55.9003 9
 4 -6 -5 -16.1072 60.9815 7
 -4 -6 -5 28.6839 49.5675 7
 4 -6 -6 22152.9 685.624 7
 4 6 6 23750 633.872 2
 4 -6 -6 23246.8 684.907 6
 -4 -6 -6 23586.6 698.292 6
 -4 -6 6 23346.1 662.654 7
 4 -6 6 23606.9 726.823 7
 -4 -6 -6 23952.3 679.182 7
 4 6 6 23223.4 657.028 8
 4 -6 -6 22994.7 667.936 5
 -4 -6 -6 24078.9 620.399 4
 4 -6 7 89.0831 71.6577 6
 -4 -6 7 68.216 78.5894 6
 -4 -6 -7 57.5688 55.9846 4
 4 -6 7 23.6573 73.1327 7
 -4 -6 7 39.7926 71.0213 7
 4 6 7 -37.4236 86.7659 8
 4 6 8 14988.1 577.499 8
 -4 -6 8 16359 623.41 7
 4 -6 8 15001.9 635.388 6
 -4 -6 8 16150.5 661.413 6
 4 -6 8 15576.7 655.982 7
 4 6 9 46.6915 80.6857 8
 4 -6 9 31.0153 120.641 7
 -4 -6 9 -105.832 122.682 7
 4 -6 9 60.2988 110.929 6
 -4 -6 9 92.5618 120.013 6
 -4 -6 10 3286.01 314.116 7
 4 -7 0 118.108 56.2467 10
 4 -7 0 92.7678 32.1647 9
 4 7 0 66.3543 25.9238 9
 4 -7 0 45.6505 37.3488 3
 4 -7 0 53.4374 47.6956 1
 -4 7 0 52.5853 35.8531 2
 4 7 0 70.4709 31.8453 5
 -4 -7 0 89.3628 43.4182 8
 4 -7 1 13661.1 406.35 1
 4 -7 -1 14783.1 420.885 1
 4 -7 1 14428 394.209 10
 4 -7 -1 14350.6 404.942 10
 4 -7 -1 14140.5 372.263 3
 4 -7 1 13175.1 390.141 3
 -4 -7 -1 13359.8 393.097 8
 -4 7 1 13910.2 400.727 2
 -4 7 -1 13763.4 349.024 2
 4 7 1 13706.5 354.192 5
 4 -7 2 3124.06 164.86 10
 4 -7 -2 2705.98 164.957 10
 4 7 2 2962.61 159.787 5
 4 -7 2 2815.54 166.292 1
 4 -7 -2 2476.5 162.407 1
 -4 7 -2 2850.87 126.03 2
 -4 7 2 2645.9 129.884 9
 -4 -7 2 2729.72 128.661 9
 -4 -7 2 2878.08 131.209 4
 -4 -7 -2 2611.11 161.858 8
 -4 -7 -3 45572.8 946.036 6
 4 -7 -3 43721.2 932.69 6
 -4 -7 3 44738.9 876.35 7
 4 -7 3 46409.5 860.838 10
 4 7 3 45194 903.215 10
 -4 -7 3 47028.4 844.477 9
 -4 7 3 46883.6 853.175 9
 -4 -7 -3 46420 900.985 7
 4 -7 3 45534.8 891.137 1
 4 -7 -3 45247.8 899.177 1
 -4 -7 3 46744.9 771.486 4
 4 7 3 47111.4 912.016 8
 -4 7 3 41869.5 953.819 2
 4 -7 -3 44528.7 891.453 5
 4 7 4 6301.04 282.7 5
 4 -7 -4 5807.08 268.752 5
 -4 7 4 5863.74 220.207 3
 -4 7 4 5885.38 301.909 2
 -4 -7 -4 5858.35 289.301 6
 4 -7 -4 5590.21 277.297 6
 -4 -7 -4 5749.79 267.171 7
 4 -7 -4 5694.94 242.556 1
 4 7 4 5717.94 249.062 10
 4 -7 4 6134.16 220.7 10
 4 7 -4 6212.69 231.969 10
 -4 7 4 6357.85 252.628 9
 -4 -7 4 5800.15 239.588 9
 4 7 5 51930.8 1001.91 10
 -4 -7 -5 53735.4 1150.58 6
 4 -7 -5 52645.5 1134.16 6
 4 -7 -5 51219.9 1136.99 7
 4 7 5 52586.3 1084.35 8
 4 7 5 51588.6 1109.44 5
 4 -7 -5 52930.2 1098.03 5
 4 -7 5 53005.7 1170.79 7
 4 7 5 51059.5 972.764 1
 4 7 -5 53679.6 973.233 1
 -4 7 5 51993.3 1046.57 9
 -4 -7 5 52973.8 1037.89 9
 -4 7 5 52247.3 1173.92 2
 -4 -7 5 54413.9 1090.4 7
 -4 -7 -5 53395.2 1107.96 7
 4 7 6 -65.4856 91.2347 2
 -4 -7 -6 19.6321 67.8507 6
 4 -7 -6 115.93 75.1562 6
 4 -7 -6 138.239 86.3337 7
 -4 -7 -6 -17.8098 76.2191 7
 -4 -7 6 -17.2256 72.0987 7
 4 -7 -6 17.3554 78.9702 5
 4 7 6 16.3458 72.9318 8
 -4 7 6 -15.1249 64.7287 9
 -4 -7 6 -14.5779 79.1292 9
 4 -7 6 21.4898 101.474 7
 4 7 7 687.769 129.146 8
 -4 -7 -7 1119.77 133.02 4
 4 -7 7 1043.64 162.162 6
 -4 -7 7 879.654 153.541 6
 4 7 7 887.919 138.702 2
 -4 -7 7 1071.19 153.252 7
 4 -7 7 967.74 163.238 7
 4 -7 8 27.1732 96.9934 6
 -4 -7 8 27.8234 89.5209 6
 -4 -7 8 23.7789 84.8778 7
 4 -7 8 28.4957 76.2857 7
 4 7 8 -62.4343 96.4996 8
 -4 -7 9 1176.98 193.377 7
 4 -7 9 1505.06 227.602 7
 4 -7 9 1171.78 197.421 6
 -4 -7 9 1800.26 241.546 6
 4 8 0 30834.6 698.225 10
 4 -8 0 30824.3 710.977 1
 4 8 0 30118.7 524.43 9
 4 8 0 31202.4 598.428 5
 4 -8 0 30943.4 670.74 3
 -4 8 0 31302.1 663.956 2
 4 -8 0 31168.2 538.398 5
 -4 -8 0 30139.2 682.477 8
 4 -8 1 5294.28 116.685 5
 4 -8 -1 5716.63 192.034 5
 4 8 1 5798.03 256.68 10
 4 -8 -1 5481.93 254.487 1
 4 -8 1 5479.26 251.391 1
 4 8 1 5443.51 208.152 5
 -4 8 -1 5386.2 210.757 2
 -4 8 1 5772.8 251.477 2
 4 -8 1 5210.46 161.278 9
 4 8 1 5146 161.687 9
 4 -8 1 5283.01 240.98 3
 4 -8 -1 5489.69 221.166 3
 -4 -8 -1 5369.46 237.984 8
 4 8 -2 23486.2 567.416 10
 4 8 2 23559.4 584.201 10
 4 -8 -2 23805.1 522.842 5
 -4 -8 2 23676.8 492.919 4
 -4 8 -2 22391.5 477.347 2
 -4 -8 -2 21818.5 563.556 8
 -4 8 2 22352.7 469.127 9
 -4 -8 2 22461.5 462.556 9
 4 -8 2 22499 571.814 1
 4 -8 -2 23722.2 590.029 1
 4 8 2 23159.3 536.815 5
 -4 -8 -3 78.7189 50.1762 7
 4 -8 -3 23.7712 44.9993 1
 4 -8 3 34.3678 56.9189 1
 4 8 3 24.1682 48.2255 10
 4 -8 -3 -12.2204 54.5258 10
 4 -8 3 57.8245 50.8793 10
 4 8 -3 -10.4008 45.4694 10
 -4 -8 -3 13.8322 53.8038 6
 4 -8 -3 -13.789 60.2816 6
 -4 8 3 15.4509 49.7132 2
 -4 8 -3 4.55884 27.291 2
 -4 -8 3 7.63692 38.5517 9
 -4 8 3 8.02744 41.1512 9
 4 8 3 58.0476 48.5929 5
 4 -8 -3 95.7133 53.6847 5
 -4 -8 3 11.1669 29.0534 4
 -4 8 4 20.2289 46.0246 9
 -4 8 4 -53.5664 69.4542 2
 -4 -8 4 48.252 50.9492 9
 4 8 4 50.3022 65.4362 8
 -4 -8 -4 63.98 68.4541 6
 4 -8 -4 -15.8223 59.9045 6
 -4 -8 -4 148.566 62.6272 7
 -4 -8 4 113.462 67.5013 7
 4 8 -4 -9.83814 52.6771 10
 4 -8 -4 -37.166 69.0411 10
 4 8 4 36.699 57.7652 10
 4 -8 4 17.742 46.1608 10
 4 8 4 14.109 66.6234 5
 4 -8 -4 155.795 76.8507 5
 4 8 5 -12.121 61.1994 10
 4 -8 -5 86.632 66.2752 10
 4 -8 -5 91.6597 69.4157 7
 -4 -8 -5 64.1854 60.7641 7
 -4 -8 5 118.859 60.9431 9
 -4 8 5 74.3849 57.4991 9
 -4 -8 5 91.224 65.0795 7
 4 -8 5 137.306 85.7602 7
 4 8 5 157.223 74.382 8
 -4 8 5 141.374 86.4416 2
 -4 -8 -5 148.081 84.2335 6
 4 -8 -5 182.527 79.8046 6
 4 -8 -5 76.6011 69.721 5
 4 8 6 19082.6 617.873 2
 -4 -8 6 19780.5 620.143 7
 4 -8 6 20006.5 691.723 7
 -4 -8 -6 19884.5 629.018 7
 -4 8 6 19155.4 570.279 9
 -4 -8 6 19891.9 567.423 9
 4 8 6 19485.9 595.175 8
 -4 -8 7 21.3305 63.1305 7
 4 -8 7 26.2503 87.6476 7
 4 8 7 18.3855 76.9537 8
 -4 -8 -7 -17.5788 64.6777 4
 4 8 7 -38.8447 96.4994 2
 -4 -8 8 7363.02 418.63 7
 4 -8 8 7263.11 444.925 6
 -4 -8 8 6973.97 443.867 6
 4 -8 8 8401.36 485.398 7
 -4 -8 -8 7282.09 360.631 4
 4 -8 9 94.6079 116.039 6
 -4 -8 9 354.838 141.028 6
 4 -8 9 32.8763 117.359 7
 -4 -8 9 54.2969 96.9156 7
 4 -9 0 76.1534 56.6308 10
 4 9 0 38.5474 53.7812 10
 4 -9 0 13.444 46.4645 1
 -4 -9 0 11.9921 40.041 8
 4 -9 0 11.1327 38.4765 3
 4 -9 0 8.00235 24.738 5
 4 9 0 6.9924 31.8173 5
 -4 9 0 10.9508 46.8659 2
 4 -9 -1 8644.84 300.529 3
 4 -9 1 8345.07 323.106 3
 4 9 -1 8698.68 330.658 10
 4 -9 -1 8707.76 335.094 10
 4 -9 1 9139.57 335.169 10
 4 9 1 8730.88 336.01 10
 4 9 1 8485.23 275.969 5
 4 9 -1 8989.58 245.489 5
 4 -9 -1 8646.04 247.476 5
 4 -9 1 8869.53 342.126 1
 4 -9 -1 9009.71 346.552 1
 -4 9 -1 8714.07 291.62 2
 -4 -9 1 8748.1 336.299 8
 -4 -9 -1 7771.57 310.36 8
 4 9 1 8280.32 204.502 9
 4 -9 1 8633.59 206.156 9
 -4 -9 -2 36.2042 54.9124 8
 -4 9 -2 38.5599 43.5255 2
 -4 9 2 14.8409 54.6048 2
 4 -9 2 13.1171 58.5266 1
 4 -9 -2 -13.4331 52.2515 1
 4 -9 -2 -17.3094 43.0012 5
 4 9 2 -26.7672 62.0584 10
 4 -9 -2 13.5061 49.6938 10
 4 9 -2 48.7806 48.6686 10
 -4 -9 2 70.6256 42.0165 4
 -4 9 3 51928.7 923.106 9
 -4 -9 3 51350.4 887.675 4
 -4 -9 -3 52493.4 1028.4 7
 4 9 3 50999 1024.38 5
 4 -9 -3 51227.3 994.664 5
 4 9 -3 51801.4 1013.6 10
 4 -9 -3 50394.9 1050.44 10
 4 9 3 52010 1058.19 10
 -4 -9 -3 51759.1 1091.1 6
 4 -9 -3 51318.6 1084.85 6
 -4 9 3 50636 1115.91 2
 -4 9 4 9.8497 44.8196 9
 -4 9 4 19.5434 73.9919 2
 4 9 4 12.9261 50.2803 8
 -4 -9 -4 17.3149 63.708 6
 4 -9 -4 103.43 65.265 6
 -4 -9 4 -13.6614 64.5095 7
 4 9 4 27.4446 62.4401 10
 4 -9 -4 -13.9719 57.1368 10
 4 9 -4 55.8611 64.612 10
 -4 -9 -4 57.8204 60.5039 7
 4 9 4 14.8926 57.9295 5
 4 -9 -4 -13.3059 56.9454 5
 4 9 -4 88.8456 63.0621 1
 4 9 4 104.733 60.7053 1
 -4 -9 -5 23093.7 670.268 7
 4 -9 -5 22844.6 706.397 7
 -4 -9 -5 25116.3 730.31 6
 4 -9 -5 24534.5 727.111 6
 4 9 5 24738.2 632.294 10
 4 -9 -5 24212.9 635.079 10
 -4 9 5 23767.8 601.996 9
 -4 -9 5 24621.9 676.086 7
 4 9 5 23456.9 635.287 8
 -4 9 5 23274.5 746.615 2
 4 9 -5 25143 613.437 1
 4 9 5 23159.7 603.255 1
 4 -9 5 23061.5 733.003 7
 4 -9 -5 24620.8 669.755 5
 4 9 6 60.8882 82.9972 2
 4 -9 6 122.645 97.8897 7
 -4 -9 6 -18.9377 73.6623 7
 4 9 6 16.0711 68.7786 8
 -4 9 6 -43.7905 70.1455 9
 -4 -9 7 858.927 150.315 7
 -4 -9 -7 1170.23 154.695 4
 4 -9 7 800.309 160.199 7
 4 9 7 1198.54 168.164 2
 -4 -9 8 25.0177 97.312 7
 -4 -9 -8 19.6671 72.3619 4
 4 -9 8 -30.6582 119.252 7
 4 -9 8 29.0851 103.818 6
 -4 -9 8 29.6829 109.213 6
 -4 -9 9 1587.84 238.642 6
 4 -9 9 1328.83 224.718 6
 4 -9 9 1352.54 236.322 7
 -4 -9 9 988.662 185.857 7
 -4 -10 0 17530.2 507.872 8
 4 10 0 18243.5 536.781 10
 4 -10 0 17447.1 524.912 10
 4 10 0 17757.8 411.615 5
 4 -10 0 17410.7 493.691 3
 4 10 -1 5258.57 181.923 5
 4 -10 -1 5220.53 187.172 5
 -4 -10 -1 5244.5 254.07 8
 -4 -10 1 5649.46 272.376 8
 4 10 -1 5110.68 262.147 10
 4 10 1 4845.26 262.923 10
 4 -10 1 5130.71 261.241 10
 4 -10 -1 4951.67 267.406 10
 4 10 1 5194.85 213.145 5
 -4 10 1 5726.93 277.357 2
 -4 10 -1 5086.13 228.529 2
 4 -10 1 5521.6 265.609 3
 4 -10 -1 5323.58 238.706 3
 4 -10 -2 32431.5 795.738 10
 4 10 -2 33020.7 773.047 10
 4 10 2 31380.3 789.428 10
 4 -10 2 34996.9 778.803 10
 4 -10 -2 33815 681.59 5
 -4 -10 -2 32865.2 757.805 8
 -4 -10 2 33444.3 681.486 4
 -4 10 -2 32837.5 677.079 2
 -4 10 2 33073.9 825.868 2
 4 -10 3 162.096 67.7591 10
 4 10 -3 198.196 69.8308 10
 4 10 3 182.095 71.7265 10
 4 -10 -3 293.264 86.0768 10
 -4 10 3 337.798 87.0779 2
 4 -10 -3 291.596 70.1312 5
 4 10 3 222.777 75.8547 5
 4 10 -3 442.53 94.06 1
 4 10 3 120.512 71.2052 1
 4 10 -4 14.4123 64.3053 1
 4 10 4 74.3111 57.8103 1
 4 10 4 76.4542 62.5295 10
 4 10 -4 -12.5098 51.1569 10
 4 -10 -4 -15.5907 74.9217 10
 -4 -10 -4 31.0157 53.5973 7
 -4 -10 -4 -56.0859 80.0091 6
 4 -10 -4 -37.473 57.9194 6
 -4 10 4 -21.3414 78.5218 2
 4 -10 -4 40.9713 78.0358 5
 4 10 4 125.237 71.2315 5
 -4 -10 4 14.8323 72.4959 7
 4 -10 -5 80.7724 72.0829 5
 -4 10 5 95.6771 85.3827 2
 4 10 5 102.125 62.442 8
 4 10 5 -45.304 70.0274 10
 -4 -10 -5 17.7984 69.2358 7
 4 10 -5 207.175 77.9545 1
 4 10 5 86.078 72.4244 1
 -4 -10 5 69.6711 67.7552 7
 4 10 6 12182.1 522.005 2
 4 -10 6 12623.4 566.917 7
 -4 -10 6 11863.1 494.311 7
 -4 10 6 12699.2 572.867 2
 4 10 7 164.117 108.712 2
 -4 -10 7 -45.4748 86.0832 7
 4 -10 7 -28.9621 100.096 7
 4 -10 8 15499.3 683.224 6
 -4 -10 8 14482.4 666.949 6
 -4 -10 8 14835.1 624.766 7
 4 10 8 14810.7 605.059 2
 -4 -10 -8 16451.5 594.013 4
 4 -10 8 14202.4 681.299 7
 -4 -10 9 83.0008 95.6268 7
 -4 -11 0 170.31 70.5468 8
 4 11 0 96.3268 67.2302 10
 4 -11 0 96.1287 67.0921 10
 4 11 0 112.178 42.2606 5
 -4 11 0 208.87 72.4855 2
 4 -11 0 238.093 72.7934 3
 4 11 0 273.106 82.0535 1
 4 11 -1 8316.62 374.475 1
 4 11 1 8144.96 369.652 1
 -4 -11 1 9452.96 373.882 8
 -4 11 1 8876.79 370.178 2
 4 -11 -1 8058.42 313.24 3
 4 -11 1 8252.21 346.108 3
 4 11 -1 9099.52 374.571 10
 4 11 1 8768.58 377.344 10
 4 -11 1 8676.25 363.975 10
 4 -11 -1 9503.36 391.131 10
 -4 -11 -1 8841.04 348.496 8
 4 11 2 531.537 105.158 10
 4 -11 2 708.99 109.819 10
 4 11 -2 594.885 105.78 10
 4 -11 -2 656.812 119.59 10
 4 11 2 693.7 93.399 5
 4 -11 -2 535.545 76.4587 5
 4 11 -2 471.852 103.447 1
 4 11 2 751.207 119.296 1
 -4 -11 -2 645.071 104.274 8
 -4 11 2 690.378 120.536 2
 -4 11 3 18096.7 622.793 2
 4 11 -3 17841.1 539.659 10
 4 11 3 17705.1 571.269 10
 4 -11 -3 18238.4 577.221 10
 4 -11 -3 18868.4 501.25 5
 4 11 -3 18077.7 567.728 1
 4 11 3 18216.6 574.875 1
 4 11 3 17671.6 520.586 5
 4 11 4 50.5753 70.5662 10
 4 11 -4 -13.8839 59.4231 10
 4 -11 -4 17.5089 86.9959 10
 4 -11 -4 111.71 63.5425 5
 4 11 -4 48.899 65.0529 1
 4 11 4 84.0131 70.3326 1
 -4 -11 -4 100.444 78.1441 6
 4 -11 -4 -40.463 78.6987 6
 -4 11 4 208.392 94.69 2
 -4 -11 4 64.4762 65.9205 7
 -4 -11 -4 116.291 67.9405 7
 4 11 5 12135.2 456.403 10
 4 11 5 11984.4 523.91 2
 -4 11 5 12134.1 558.466 2
 4 11 -5 12135.1 439.574 1
 4 11 5 12118.2 449.92 1
 -4 -11 5 12361.8 482.589 7
 -4 11 6 28.3436 115.909 2
 4 11 6 122.311 109.148 2
 -4 -11 6 21.0193 85.9579 7
 4 -11 6 81.8862 100.431 7
 4 11 7 1886.72 226.585 2
 4 -11 7 1818.07 244.608 7
 -4 -11 7 1671.49 210.484 7
 -4 -11 -8 45.7301 86.5675 4
 4 -11 8 32.828 113.458 7
 -4 -11 8 -78.2135 116.325 7
 4 11 8 -78.0412 127.147 2
 -4 12 0 51520.3 1085.3 2
 4 12 0 50584.7 1154.72 1
 4 -12 0 50194.7 1123.82 10
 4 12 0 50578.7 1124.87 10
 4 -12 0 49445.9 1052.63 3
 -4 -12 0 52474.1 1089.98 8
 4 12 -1 19.0538 65.8526 1
 4 12 1 19.1718 70.5397 1
 4 12 1 -36.1254 70.2595 10
 4 12 -1 34.6713 65.633 10
 4 -12 1 34.5186 68.8785 10
 4 -12 -1 91.6068 80.0955 10
 -4 -12 1 -16.1377 67.5458 8
 -4 -12 -1 14.7595 57.411 8
 -4 12 -1 106.948 61.9884 2
 -4 12 1 52.9121 62.9564 2
 4 -12 -1 12.7481 45.5048 3
 4 -12 1 -15.7588 61.2982 3
 -4 -12 2 12719.8 387.655 4
 -4 12 2 12092.3 488.939 2
 -4 -12 -2 12600.2 439.25 8
 4 12 -2 12595 463.318 10
 4 12 2 12551.5 480.848 10
 4 -12 2 12415.6 458.707 10
 4 -12 -2 13037.3 493.915 10
 4 12 2 12864.4 401.153 5
 4 12 -2 12901.2 494.627 1
 4 12 2 11981.3 481.057 1
 4 12 -3 16.1639 66.0992 10
 4 12 3 -55.3695 85.5802 10
 4 -12 -3 95.9828 83.9211 10
 4 12 -3 18.6723 74.5168 1
 4 12 3 -38.1341 65.8979 1
 -4 12 3 89.842 85.035 2
 -4 12 4 -25.1022 86.7561 2
 -4 -12 -4 -17.7155 70.6986 7
 4 12 -4 -36.2774 70.5547 1
 4 12 4 -37.3489 84.9723 1
 4 -12 -4 98.9775 66.7667 5
 4 12 -4 -45.6162 80.2738 10
 -4 -12 4 17.4865 66.2036 7
 -4 12 5 27.8924 89.7457 2
 4 12 -5 -34.5004 88.4316 1
 4 12 5 143.215 88.9481 1
 4 12 5 50.374 77.8624 2
 -4 -12 5 158.971 97.1273 7
 4 12 6 11524.8 550.509 2
 -4 -12 6 10222.7 472.125 7
 4 -12 6 11330.4 564.058 7
 -4 12 6 10298.9 550.993 2
 4 12 7 358.278 132.555 2
 -4 -12 7 509.682 137.09 7
 4 -12 7 316.811 152.345 7
 4 12 8 9708.89 526.006 2
 -4 -12 -8 10208.1 498.345 4
 -4 -12 8 9038.27 494.385 7
 -4 13 0 51.3708 64.8338 2
 4 -13 0 39.7789 79.3777 10
 4 -13 0 30.5338 56.1767 3
 4 13 0 64.2247 68.8842 1
 -4 -13 0 82.956 59.2263 8
 -4 -13 -1 6554.98 315.598 8
 -4 13 -1 6399.37 303.437 2
 -4 13 1 6419.66 342.56 2
 4 -13 -1 6538.97 359.326 10
 4 13 -1 5797.67 327.507 10
 4 13 1 5916.91 347.138 1
 4 13 -1 6390.96 361.456 1
 4 -13 1 6346.55 324.095 3
 4 -13 -1 5895.35 282.397 3
 -4 -13 1 6061.75 319.757 8
 -4 -13 2 111.345 82.804 8
 4 13 -2 21.1112 72.9667 1
 4 13 2 85.5626 83.2072 1
 -4 13 2 21.8244 84.8943 2
 4 13 -2 73.6378 75.2861 10
 4 13 -3 13329.5 524.602 1
 4 13 3 13171.4 528.457 1
 -4 13 3 13292.2 568.892 2
 4 13 -4 1040.81 151.004 1
 4 13 4 741.732 138.138 1
 -4 13 4 920.193 166.031 2
 -4 -13 5 16171.2 583.63 7
 4 13 -5 14631.7 538.797 1
 4 13 5 14672.1 547.299 1
 4 13 5 14309.6 628.927 2
 -4 13 5 13743.8 636.255 2
 -4 13 6 482.267 164.888 2
 4 13 6 257.641 130.35 2
 4 -13 6 182.02 132.713 7
 -4 -13 6 553.288 134.991 7
 4 13 7 1296.71 206.131 2
 -4 -13 7 1220.47 182.759 7
 4 -13 7 1251.32 218.616 7
 -4 14 0 8461.22 396.88 2
 4 14 0 8642.3 446.652 1
 -4 -14 0 9120.57 398.076 8
 4 -14 0 9456.3 390.059 3
 4 14 -1 118.002 84.2835 1
 4 14 1 284.98 103.855 1
 -4 14 -1 229.737 81.5762 2
 -4 14 1 169.748 92.7995 2
 -4 -14 1 164.745 90.988 8
 4 -14 -1 216.216 75.0515 3
 4 14 -2 12736.1 547.415 1
 4 14 2 12341.2 545.147 1
 -4 14 2 12963 549.089 2
 -4 14 3 -26.2707 102.187 2
 4 14 -3 91.049 81.2504 1
 4 14 3 69.6588 85.4335 1
 -4 14 4 116.378 116.114 2
 4 14 4 67.7871 85.5535 1
 4 14 -4 65.8261 85.3552 1
 4 14 5 108.604 100.717 1
 4 14 -5 41.7926 96.8943 1
 -4 -14 5 -44.2192 71.1382 7
 -4 14 5 63.3748 101.954 2
 4 14 5 59.1997 87.606 2
 4 -14 6 5494.59 417.11 7
 -4 -14 6 6300.42 387.81 7
 4 14 6 6124.27 426.172 2
 -4 14 6 6028.55 450.872 2
 -4 -14 7 228.781 117.912 7
 -4 15 0 102.348 83.7193 2
 4 15 0 104.241 73.5536 1
 4 15 -1 1836.01 220.412 1
 4 15 1 1848.06 225.456 1
 -4 15 1 1863.94 211.973 2
 -4 15 2 -25.6072 111.946 2
 4 15 -2 -25.3697 87.6806 1
 4 15 2 25.7167 88.8799 1
 4 15 -3 23089.5 772.371 1
 4 15 3 20811.2 744.686 1
 -4 15 3 22583.2 808.658 2
 4 15 4 90.592 100.841 2
 -4 15 4 310.195 149.075 2
 4 15 -4 71.6667 100.003 1
 4 15 4 123.08 87.8824 1
 4 15 5 9769.37 551.735 2
 -4 -15 5 10022.7 485.121 7
 4 15 5 10011.7 485.643 1
 -4 15 5 10560.8 580.495 2
 4 -15 6 362.614 138.024 7
 -4 15 6 353.811 164.097 2
 4 15 6 97.4154 135.96 2
 4 16 0 6000.26 404.809 1
 -4 16 0 6191.81 366.021 2
 -4 16 1 49.4694 96.211 2
 4 16 -1 -27.9788 108.83 1
 4 16 1 -28.164 106.628 1
 4 16 -2 8196.81 468.205 1
 4 16 2 8145.76 475.739 1
 -4 16 2 9117.76 487.941 2
 4 16 -3 80.4434 109.666 1
 4 16 3 82.2576 94.7785 1
 -4 16 3 270.375 139.309 2
 4 16 4 -26.6196 92.0016 1
 4 16 -4 -25.8101 94.9645 1
 4 16 4 225.791 125.467 2
 -4 16 4 65.4515 123.9 2
 4 16 5 -33.3595 119.076 2
 -4 16 5 34.8343 112.078 2
 4 16 5 50.0432 104.73 1
 -4 17 0 70.2447 88.6484 2
 4 17 0 -91.2653 121.406 1
 -4 17 1 1887.2 237.597 2
 4 17 -1 1810.32 234.56 1
 4 17 1 1822.61 242.278 1
 -4 17 2 115.844 118.436 2
 4 17 -2 59.2559 118.243 1
 4 17 2 60.1131 100.362 1
 4 17 3 7339.53 486.852 2
 4 17 3 6836.67 439.902 1
 4 17 -3 7288.86 453.036 1
 -4 17 3 7926.95 492.381 2
 4 17 4 422.874 144.62 1
 4 17 -4 354.94 133.56 1
 4 17 4 440.801 165.82 2
 -4 17 4 375.453 149.314 2
 4 18 0 10485.5 577.513 1
 -4 18 1 27.5298 98.2676 2
 4 18 1 -129.852 112.196 1
 4 18 -1 32.2361 118.608 1
 -4 18 2 5044.44 387.476 2
 4 18 2 4585.5 379.237 1
 4 18 -2 3665.66 346.268 1
 4 18 2 4709.55 385.088 2
 5 0 0 6.19917 27.6598 9
 5 0 0 -5.29361 20.5909 4
 -5 0 0 10.4205 23.7079 8
 5 0 0 20.1847 22.0604 8
 -5 0 -1 57721.3 928.591 3
 5 0 1 57244.2 964.34 8
 5 0 -1 57589 966.068 9
 5 0 1 56781.3 944.298 4
 5 0 1 56532.1 880.102 7
 -5 0 1 59067.2 979.66 9
 -5 0 1 58096.7 931.415 8
 5 0 -1 55989.3 865.891 7
 5 0 1 57573.1 854.096 6
 -5 0 1 57450.9 854.349 6
 -5 0 2 95067.1 1539.68 9
 5 0 2 96580.6 1459.85 3
 5 0 2 95506.4 1472.45 7
 5 0 2 96175 1494.19 4
 -5 0 2 95322 1458.38 6
 5 0 2 95651.1 1456.25 6
 5 0 -2 93174.3 1454.14 7
 -5 0 -2 96817.3 1496.71 4
 5 0 3 805.621 82.7551 6
 -5 0 3 923.52 89.2283 6
 5 0 3 781.603 87.3536 7
 -5 0 -3 951.842 82.9079 4
 5 0 3 787.123 65.3743 3
 -5 0 3 779.924 90.4137 9
 5 0 3 790.442 77.011 5
 5 0 -3 789.059 76.9955 7
 5 0 4 56324.1 1036.57 6
 -5 0 4 57103.4 1044.31 6
 5 0 4 57021.6 1020.96 5
 5 0 -4 56846.1 1069.64 2
 -5 0 -4 55902.7 971.271 4
 5 0 4 55777 1041.09 7
 5 0 -4 55549 1030.96 7
 -5 0 4 56131.2 1069.41 9
 5 0 4 57016.4 953.262 3
 -5 0 -5 13365.1 341.663 4
 5 0 -5 12893.9 413.423 2
 5 0 5 12437.7 275.06 2
 5 0 -5 13648.2 419.775 7
 5 0 -6 9406.83 358.215 2
 5 0 6 9117.58 375.543 6
 -5 0 6 9005.82 379.305 6
 5 0 6 9320.04 381.436 7
 5 0 6 9178.43 351.307 5
 5 0 -6 9137.53 376.098 7
 5 0 7 3373.3 259.276 7
 5 0 -7 3438.07 246.569 7
 5 0 -7 3554.25 239.458 5
 5 0 7 3263.86 253.603 6
 -5 0 7 3161.25 248 6
 5 0 -7 3221.15 217.093 2
 5 0 8 165.124 84.2237 6
 -5 0 8 141.865 94.379 6
 5 0 8 116.523 95.3209 7
 5 0 9 4738.78 350.446 7
 5 0 9 4912.6 356.19 6
 -5 0 9 4235.96 339.567 6
 5 0 10 2292.65 272.225 6
 -5 0 10 2697.44 287.642 6
 5 -1 0 -6.20564 29.3031 9
 5 1 0 12.3769 26.4847 9
 5 1 0 26.7745 22.4139 4
 -5 1 0 48.7958 26.9383 3
 5 -1 0 9.14196 19.9835 8
 5 1 0 -11.2878 28.4908 8
 -5 -1 0 17.8482 28.5904 8
 5 1 1 44850.3 689.934 7
 5 1 -1 43830.4 671.601 7
 5 -1 -1 43891.1 684.932 6
 -5 -1 -1 45204.9 690.181 6
 -5 -1 1 44429.2 773.91 8
 -5 1 -1 43654.9 766.264 3
 -5 -1 -1 43764.8 735.127 3
 5 -1 -1 46103.4 793.096 9
 5 1 -1 43942 785.854 9
 5 -1 1 43003.8 774.56 8
 5 1 1 46884.7 805.305 8
 5 -1 1 44625.9 767.919 4
 -5 -1 -1 45894.5 777.751 4
 -5 1 1 45542.3 799.958 9
 -5 -1 1 45257 795.994 9
 5 1 -1 45140.7 762.023 4
 5 1 1 45645.8 775.579 4
 -5 -1 2 13467.3 295.038 6
 5 -1 2 13176.2 293.012 6
 5 1 -2 13274.3 297.725 4
 5 1 2 12455.5 291.665 7
 5 -1 -2 12835.9 301.099 7
 5 -1 2 12980.7 309.74 3
 5 1 2 13450.6 358.993 8
 -5 -1 -2 14236.6 334.802 4
 5 -1 2 13304.7 313.515 4
 -5 1 2 13028.6 292.226 6
 5 1 2 13393.2 295.989 6
 5 1 2 12916.5 319.832 4
 5 -1 2 13384.6 314.556 7
 -5 1 2 12790.8 344.908 9
 -5 -1 2 13217.1 348.449 9
 5 1 3 25818.1 555.42 5
 5 -1 3 26540 536.505 5
 -5 -1 3 25609.1 578.493 9
 -5 1 3 25060.2 576.381 9
 5 1 3 26765.4 545.055 6
 -5 1 3 26585.2 547.185 6
 5 1 3 26299.3 544.967 7
 -5 -1 3 25438.8 523.505 7
 5 -1 -3 26540.2 548.867 7
 5 -1 -3 27493.6 605.542 2
 5 -1 3 26121.4 527.019 3
 5 1 3 27173.6 480.06 3
 5 -1 3 26127.3 557.159 7
 5 1 -3 25497.1 528.528 7
 -5 -1 -3 28132 547.312 4
 5 -1 3 26415.9 518.09 4
 5 -1 3 26485.1 542.653 6
 -5 -1 3 26332.6 544.244 6
 5 -1 4 39744.7 770.971 5
 5 1 4 41135.7 802.049 5
 5 1 4 39921.7 799.78 6
 -5 1 4 40501.8 808.028 6
 -5 -1 4 40181.1 831.24 9
 -5 1 4 39037.6 826.468 9
 -5 -1 -4 41055.6 811.589 7
 5 -1 -4 39183.9 828.715 2
 -5 -1 -4 41696.7 761.615 4
 5 -1 4 39642.4 800.722 6
 -5 -1 4 39982.3 803.585 6
 5 -1 4 40606.4 816.962 7
 5 1 -4 39841.5 793.403 7
 5 -1 -4 39776 805.98 7
 5 1 4 40895.8 692.403 3
 -5 -1 4 40654.1 788.072 7
 5 1 4 40447.8 804.658 7
 5 1 5 4302.41 159.806 3
 -5 -1 -5 4415.88 187.938 4
 5 -1 -5 4812.73 239.785 7
 5 1 5 4261.9 160.362 2
 5 1 -5 4148 218.764 7
 5 -1 -5 4406 233.801 2
 5 1 -5 4610.07 232.273 2
 5 1 6 12447.5 429.128 5
 5 1 -6 12361.1 415.501 2
 5 -1 -6 12675 451.096 7
 5 -1 -6 13083.9 439.031 2
 5 1 -6 12901.5 446.907 7
 -5 -1 6 12875.4 460.672 6
 5 -1 6 13429.7 469.307 6
 -5 -1 -6 13411.6 361.452 4
 5 1 6 12281.9 449.128 6
 -5 1 6 13324.6 468.824 6
 5 1 6 13732.7 469.765 7
 5 -1 6 12818.1 463.49 7
 -5 -1 6 12815.2 440.98 7
 5 1 -7 7508.34 350.392 5
 5 -1 -7 7983.05 365.261 5
 5 -1 -7 8016.28 345.667 2
 5 1 -7 8373.94 338.343 2
 5 -1 7 7520.59 379.884 6
 -5 -1 7 7593.47 380.611 6
 5 -1 -7 7694.49 371.294 7
 5 1 7 7000.23 366.456 6
 -5 1 7 7354.3 379.728 6
 5 1 7 8038.26 387.369 7
 5 -1 7 6806.75 368.648 7
 5 1 8 182.908 91.3092 7
 5 -1 8 519.595 121.121 7
 -5 1 8 212.62 86.9915 6
 5 -1 8 118.255 92.0613 6
 -5 -1 8 213.241 101.459 6
 5 1 8 493.232 129.248 6
 5 -1 9 5586.82 385.561 7
 5 -1 9 5365.45 381.025 6
 5 1 9 5564.04 384.822 6
 -5 -1 9 5190.59 375.065 6
 -5 1 9 6120.8 397.651 6
 5 -1 10 3780.25 339.937 7
 5 -1 10 2947.28 306.419 6
 -5 -1 10 3860.32 348.656 6
 -5 2 0 12.0011 22.7218 3
 5 2 0 112.765 31.824 4
 -5 -2 0 67.9356 26.2539 4
 5 -2 0 18.5549 29.725 9
 5 2 0 6.16638 26.9606 9
 -5 -2 0 13.4305 33.3671 8
 5 2 0 25.4653 26.6498 8
 5 -2 0 16.3487 21.8874 8
 5 2 1 28050.8 538.751 4
 -5 2 1 27755.6 550.31 9
 -5 -2 1 27269.1 546.091 9
 -5 -2 -1 27577.9 443.639 7
 5 -2 1 27493.9 533.122 3
 -5 -2 1 26382.5 424.749 7
 -5 -2 -1 28335.1 569.287 8
 5 2 1 28689.5 567.638 8
 -5 -2 -1 28624.9 542.559 4
 5 2 -1 27088.7 513.834 4
 -5 -2 1 27463.2 547.818 8
 5 -2 -1 27719 542.379 9
 5 2 -1 28055.7 543.162 9
 5 -2 -1 28106.3 566.732 2
 -5 -2 -2 43384.5 727.609 7
 5 2 2 43554.3 725.522 7
 -5 -2 2 42637.7 707.487 7
 5 2 2 43493.7 786.737 5
 5 -2 2 43251 770.738 3
 -5 -2 2 44404.5 803.39 9
 -5 2 2 43745.5 801.645 9
 5 2 2 43235.4 814.635 8
 -5 -2 -2 41964.2 737.851 6
 5 -2 -2 42652 737.488 6
 5 -2 -2 42998.1 822.373 2
 5 -2 2 41769.7 748.579 4
 5 2 -2 42888.6 727.064 4
 -5 -2 -2 42686.4 773.06 4
 5 -2 3 3596.64 149.98 5
 5 2 3 3384.78 166.164 5
 5 -2 -3 3629.05 188.914 2
 5 2 3 3425.49 184.781 8
 5 2 3 3654.09 159.171 7
 -5 -2 3 3489.52 149.366 7
 5 -2 -3 3613.95 165.856 7
 5 -2 3 3676.16 144.672 4
 5 2 -3 3747.89 130.573 4
 -5 -2 -3 3640.61 160.399 4
 -5 -2 -3 3576.08 159.343 7
 5 -2 3 3630.22 172.007 7
 -5 -2 -3 3562.27 161.992 6
 5 -2 -3 3395.68 157.534 6
 -5 2 3 3602.88 178.525 9
 -5 -2 3 3314.37 173.629 9
 5 -2 4 27469.3 610.942 6
 -5 -2 4 26646.6 604.321 6
 -5 -2 -4 26854.4 606.65 7
 5 2 -4 26183 585.043 7
 5 -2 -4 26471.6 619.147 7
 5 2 4 28610.3 610.306 7
 -5 -2 4 28074.8 592.01 7
 5 -2 -4 27848.9 649.81 2
 5 -2 4 27651.9 565.512 5
 -5 2 4 25777.2 621.704 9
 -5 -2 4 25636.5 619.517 9
 5 2 -4 27127.9 483.516 4
 -5 -2 -4 27104.6 570.821 4
 5 -2 4 26791.8 623.178 7
 5 2 4 26851.5 606.884 6
 -5 2 4 26583.3 607.527 6
 5 2 4 26828.6 469.609 3
 5 -2 5 4889.59 210.562 5
 5 2 5 5132.26 247.484 5
 -5 -2 -5 4491.57 197.492 4
 5 -2 5 5226.56 259.922 7
 5 -2 -5 4868.93 247.72 7
 5 -2 -5 4611.19 166.296 1
 5 -2 -5 4461.53 175.949 10
 5 2 -5 5020.85 240.585 2
 5 -2 -5 4633.2 243.776 2
 -5 -2 -5 4952.07 248.128 7
 -5 -2 6 15605.7 496.898 7
 5 2 6 16349.7 516.42 7
 5 2 -6 15859.2 476.114 2
 5 -2 -6 16368.2 524.609 7
 5 -2 6 16533.8 541.612 7
 5 -2 -6 15681.8 501.03 2
 -5 -2 -6 16659.1 518.448 7
 5 2 6 15938.3 517.792 6
 -5 2 6 15897.2 525.445 6
 5 -2 6 15895.5 526.585 6
 -5 -2 6 16408.3 531.654 6
 5 2 6 15801.3 503.115 5
 5 2 -7 10283.3 374.414 2
 5 -2 -7 9692.38 423.39 7
 5 -2 7 9406.83 429.476 6
 -5 -2 7 9636.27 438.844 6
 5 -2 7 9335.53 437.262 7
 -5 -2 7 10109.3 420.999 7
 5 2 -7 9034.51 380.278 5
 5 -2 -7 10240 425.827 5
 -5 2 7 10065.3 445.945 6
 5 2 7 9926.15 438.934 6
 5 -2 8 -48.5024 99.1718 7
 5 -2 8 47.7363 95.2532 6
 -5 -2 8 -48.021 95.8212 6
 -5 -2 9 7504.23 456.909 6
 5 -2 9 7600.27 463.792 6
 5 -2 9 7692 456.487 7
 5 -2 10 2042.65 265.337 7
 5 -2 10 2351.68 276.543 6
 -5 -2 10 2381.12 281.353 6
 5 2 10 2351.18 277.86 8
 -5 -3 0 -6.00976 22.1121 4
 5 -3 0 6.19619 35.8339 2
 5 -3 0 -18.6019 31.7862 9
 5 3 0 -12.2612 32.8246 9
 -5 3 0 -6.66718 33.1259 3
 -5 -3 0 -15.0643 39.1925 8
 5 -3 0 -7.4446 23.2518 8
 5 3 -1 115123 1715.49 4
 5 -3 -1 111160 1766.88 2
 5 -3 1 110891 1688.74 2
 -5 -3 1 112443 1710.99 4
 -5 -3 -1 115659 1747.94 4
 5 -3 -1 113206 1735.25 9
 5 3 -1 114735 1734.51 9
 -5 -3 1 109657 1614.62 7
 -5 -3 -1 110051 1629.96 7
 -5 -3 1 113113 1767.63 8
 -5 -3 1 112231 1741.56 9
 -5 3 1 110596 1744.05 9
 5 -3 1 112808 1747.6 3
 -5 3 1 112859 1747.53 3
 -5 -3 -1 113509 1783.85 8
 5 3 1 112930 1774.07 8
 5 3 -2 40802.8 693.831 4
 -5 -3 -2 40379.1 753.551 4
 -5 -3 -2 40727.3 694.076 7
 -5 -3 2 40321.7 677.058 7
 -5 -3 -2 41195.1 723.933 6
 5 -3 -2 38915.8 714.676 6
 5 3 2 41154.5 789.496 8
 -5 3 2 39508.3 622.149 8
 5 -3 -2 40621.4 793.346 2
 -5 -3 -2 40831.7 640.67 3
 5 -3 2 40599.9 759.461 3
 -5 3 2 40561.8 763.014 9
 -5 -3 2 39043.1 751.841 9
 5 3 2 40518.7 759.712 5
 -5 -3 3 8080.51 274.682 9
 -5 3 3 7306.18 265.487 9
 5 -3 -3 7370.89 259.214 7
 -5 -3 3 7436.86 232.209 7
 5 -3 3 7078.08 260.041 7
 5 -3 3 7534.6 217.908 5
 5 3 3 7473.41 263.271 5
 -5 -3 -3 7473.83 255.669 4
 5 3 -3 7490.3 197.158 4
 5 -3 3 7566.89 220.337 4
 -5 -3 -3 7785.65 245.377 7
 -5 -3 -3 7416.42 253.585 6
 5 -3 -3 7715.11 256.483 6
 5 -3 -3 7582.32 283.939 2
 5 3 3 7517.19 283.126 8
 -5 -3 4 10748.5 352.818 9
 -5 3 4 9903.1 344.073 9
 -5 -3 -4 10540 335.251 7
 5 -3 -4 10385.1 289.029 1
 5 -3 4 10256.5 283.042 1
 5 -3 -4 10304.8 348.418 7
 -5 -3 4 10529.8 319.729 7
 5 -3 4 10752.5 273.143 4
 5 3 -4 10148.3 231.629 4
 -5 -3 -4 10560 320.731 4
 5 -3 -4 10043.8 360.232 2
 5 -3 4 10854.8 293.657 5
 -5 -3 -4 10883.5 348.253 6
 5 -3 -4 10641.3 343.543 6
 -5 -3 5 2750.14 189.297 9
 -5 3 5 2379.12 176.311 9
 5 -3 -5 2581.53 137.591 10
 5 -3 5 2530.79 122.485 1
 5 -3 -5 2485.16 125.645 1
 5 3 5 2669 182.293 5
 5 -3 5 2759.53 150.484 5
 5 -3 5 2463.43 184.188 7
 5 -3 -5 2495.51 183.851 7
 -5 -3 -5 2639.03 179.369 7
 5 -3 -5 2472.28 181.947 2
 5 -3 5 2440.69 175.316 6
 -5 -3 5 2753.01 185.517 6
 5 3 5 2446.16 188.121 8
 5 -3 -6 6452.16 316.5 2
 -5 -3 -6 7803.18 342.529 7
 -5 -3 -6 7132.03 273.068 4
 5 -3 6 7208.24 338.623 6
 -5 -3 6 7038.08 335.06 6
 5 -3 -6 7292.88 339.924 7
 5 -3 6 7035.14 343.922 7
 5 3 -6 7272.7 301.714 2
 -5 -3 6 7153.28 320.589 7
 5 3 6 7288.67 335.732 5
 5 -3 -6 6864.3 327.353 5
 5 -3 7 13382.1 525.032 6
 -5 -3 7 12822.6 514.473 6
 -5 -3 -7 13117.3 497.145 7
 5 3 -7 12819.3 450.821 5
 5 -3 -7 13362.3 511.356 7
 -5 -3 7 13739.8 499.932 7
 5 -3 7 13682.3 536.406 7
 -5 -3 8 172.316 99.8797 7
 5 -3 8 -49.6521 79.8818 7
 -5 -3 8 24.6593 90.7337 6
 5 -3 8 195.244 106.696 6
 5 -3 9 7868.62 472.39 7
 5 3 9 7663.63 454.939 8
 5 -3 9 7945.32 471.347 6
 -5 -3 9 7523.18 457.131 6
 5 3 10 3778.56 332.781 8
 5 -3 10 3012.45 308.997 7
 -5 -3 10 2885.87 305.113 6
 5 -3 10 2690.22 299.747 6
 5 4 0 -6.0475 25.3121 9
 5 -4 0 -6.14136 24.5088 9
 5 -4 0 39.671 33.8938 2
 -5 -4 0 6.52102 20.9811 4
 5 -4 0 -14.4979 25.8748 3
 -5 -4 0 8.306 34.7652 8
 5 -4 1 76952.8 1226.59 2
 5 4 -1 79919.5 1258.84 9
 5 -4 -1 79590.7 1262.28 9
 -5 -4 -1 77899.7 1325.99 8
 -5 -4 1 78728.9 1251.11 4
 -5 -4 -1 79628.2 1293.49 4
 5 4 1 77420.2 1309.37 8
 -5 4 1 77596.7 1286.95 3
 5 -4 1 78349.4 1300.87 3
 5 -4 -1 76676.1 1305.97 2
 -5 -4 -2 53045.9 900.749 7
 -5 -4 2 54681.3 888.136 7
 -5 -4 -2 55354.3 948.564 6
 5 -4 -2 55053.2 942.914 6
 5 -4 2 54148.7 983.698 3
 -5 4 2 54729.7 957.228 3
 -5 -4 -2 54225.1 821.741 3
 -5 -4 -2 55040.8 974.205 4
 -5 -4 2 54186.9 897.336 4
 5 4 2 55378.8 1004.89 8
 5 4 2 53302.1 967.588 5
 -5 -4 2 54112.5 959.201 9
 -5 4 2 54348.8 963.859 9
 5 -4 -2 53809.2 1008.41 2
 5 -4 -2 53359.7 974.018 1
 5 -4 2 55063.6 971.907 1
 5 -4 3 344.441 45.0425 5
 5 4 3 296.158 65.6857 5
 -5 -4 -3 405.948 68.5826 6
 5 -4 -3 463.121 69.4268 6
 5 4 3 518.217 94.0432 8
 5 -4 3 376.379 48.8424 4
 -5 -4 -3 365.35 73.9222 4
 5 -4 -3 422.786 87.8668 2
 -5 -4 3 417.591 59.4702 7
 -5 -4 -3 362.425 60.991 7
 -5 -4 3 385.067 67.1658 9
 -5 4 3 354.64 61.4154 9
 5 -4 -3 309.742 64.8556 1
 5 -4 3 329.715 59.6655 1
 5 -4 4 10857.2 281.597 5
 -5 4 4 10610.7 352.809 9
 -5 -4 4 11036.8 354.659 9
 -5 -4 -4 10750.8 358.696 6
 5 -4 -4 10944.1 358.446 6
 5 -4 -4 10389.5 363.819 7
 5 -4 -4 10483.6 304.225 1
 5 -4 4 10194.6 294.824 1
 -5 -4 -4 11012 347.356 7
 -5 -4 4 10803.4 327.635 7
 5 -4 4 10580.2 270.659 4
 5 -4 -4 10549.4 376.286 2
 5 -4 4 9989.09 273.12 10
 5 -4 -4 10490.9 314.156 10
 5 4 5 4988.32 257.431 5
 5 -4 -5 4509.64 253.803 2
 -5 -4 -5 4553.08 239.671 7
 5 -4 5 4448.57 254.495 7
 5 -4 5 4704.12 179.963 1
 5 -4 -5 4751.91 186.778 1
 -5 -4 -5 4515.51 245.336 6
 5 -4 -5 4732.24 248.511 6
 5 -4 -5 4814.42 199.313 10
 5 4 5 4574.56 186.914 10
 5 4 5 4415.75 251.572 8
 -5 4 5 4189.83 234.97 9
 -5 -4 5 4246.52 233.358 9
 5 -4 -5 4218.64 244.412 7
 5 4 6 9220.08 403.975 8
 5 4 -6 9490.06 352.676 2
 -5 -4 -6 9724.81 339.814 4
 5 -4 6 10201.7 413.215 6
 -5 -4 6 9432.65 403.951 6
 5 -4 -6 10414.9 421.363 7
 5 -4 6 9617.47 420.603 7
 -5 -4 -6 11068.6 419.462 7
 5 4 6 10372.5 413.387 5
 5 -4 -6 9792.93 401.607 5
 -5 -4 6 9688.64 381.494 7
 -5 4 6 9472.97 391.08 9
 -5 -4 6 9383.77 386.923 9
 -5 -4 7 9905.08 428.192 9
 5 -4 7 9774.9 448.543 6
 -5 -4 7 10117 458.069 6
 5 4 7 10880.4 468.97 8
 5 4 -7 10061.7 382.534 5
 -5 -4 7 9763.27 426.339 7
 -5 -4 -7 10150 355.199 4
 -5 -4 -7 9985.89 429.779 7
 5 -4 7 10243.8 476.887 7
 5 4 8 -23.7133 94.6358 8
 5 -4 8 -49.7551 119.551 6
 -5 -4 8 201.408 110.062 6
 -5 -4 8 87.4555 87.2551 7
 5 -4 8 103.159 102.922 7
 5 -4 9 7696.39 470.462 6
 -5 -4 9 8335.45 482.783 6
 5 4 9 7169.78 438.32 8
 5 -4 9 8427.81 493.454 7
 -5 -4 9 8226.83 449.39 7
 5 4 10 2183.35 260.282 8
 5 -4 10 1484.69 228.41 6
 -5 -4 10 1606.58 244.366 6
 5 -4 10 1418.93 234.898 7
 5 -5 0 168.174 62.5854 2
 -5 -5 0 -7.24137 45.2349 4
 -5 -5 0 45.9304 33.8003 8
 5 -5 0 -36.8229 62.0218 1
 5 -5 0 18.0629 44.632 9
 5 5 0 -5.92139 43.5747 9
 5 -5 0 48.6827 36.9209 3
 -5 -5 -1 49988.9 957.314 8
 5 -5 1 50540.8 948.16 3
 -5 5 1 51985.1 932.312 3
 5 -5 -1 51454.6 881.312 9
 5 5 -1 51699.7 878.555 9
 5 -5 -1 51850.6 961.595 1
 5 -5 1 52491 960.46 1
 -5 -5 -1 51572.6 929.72 4
 5 -5 -1 52781.5 956.856 2
 -5 -5 1 51055.2 886.904 4
 -5 -5 2 5184 173.251 7
 5 -5 -2 4861.48 198.323 6
 -5 -5 -2 5023.19 203.958 6
 5 -5 -2 4977.58 212.964 1
 5 -5 2 5470.01 220.468 1
 5 -5 -2 4952.6 212.965 10
 -5 -5 -2 5284.58 121.695 3
 -5 5 2 5141.3 204.666 3
 5 -5 2 4943.7 219.955 3
 5 -5 -2 5255.2 233.291 2
 5 5 2 4845.32 204.392 5
 -5 -5 -2 5202.94 180.372 7
 -5 -5 2 5229.68 200.639 9
 -5 5 2 5111.6 200.946 9
 -5 -5 2 5630.25 183.863 4
 -5 -5 -2 4957.14 208.834 4
 5 5 2 5727.2 232.765 8
 5 -5 3 15398.7 409.485 1
 5 -5 -3 16178.8 421.522 1
 -5 -5 -3 16172.7 438.601 6
 5 -5 -3 15711.5 429.804 6
 -5 -5 3 15898.2 391.532 7
 5 -5 -3 17163.6 436.613 10
 5 -5 3 16191.4 395.891 10
 5 -5 -3 16136.3 473.016 2
 -5 5 3 15617.5 404.078 3
 -5 5 3 16026.9 425.771 9
 -5 -5 3 16852.2 429.174 9
 -5 -5 -3 16601.8 412.27 7
 5 -5 3 16877.5 336.147 5
 5 5 3 16672 462.302 8
 -5 -5 4 12521.9 362.706 7
 -5 -5 -4 11611.3 369.126 7
 5 -5 4 11946.4 408.238 7
 5 -5 -4 12115.2 354.077 10
 -5 -5 -4 11566.7 393.528 6
 5 -5 -4 11750.2 390.381 6
 5 -5 4 11498.4 291.383 4
 5 -5 4 12054.6 289.45 5
 5 5 4 11491.4 387.267 5
 5 -5 -4 12060.2 416.059 2
 5 -5 4 12521.5 318.031 10
 -5 5 4 12117.8 346.682 3
 5 -5 -4 11574.4 397.372 7
 5 -5 4 11554.9 331.464 1
 5 -5 -4 12192.7 344.919 1
 -5 5 4 11916 379.311 9
 -5 -5 4 12181.7 378.924 9
 5 -5 -5 1972.32 137.732 10
 5 5 5 2279.11 137.957 10
 -5 -5 -5 2536.31 179.367 7
 5 -5 5 2258.63 191.136 7
 5 5 5 2183.12 182.999 8
 5 5 5 2456.55 186.547 5
 5 -5 -5 2206.18 135.105 1
 5 -5 5 2129.46 127.826 1
 5 -5 -5 1815.84 165.257 7
 -5 -5 5 1923.9 158.019 9
 -5 5 5 2273.16 172.135 9
 -5 -5 -5 2248.5 162.208 4
 -5 -5 -5 2047.63 172.417 6
 5 -5 -5 2436.96 183.078 6
 5 5 6 15084 461.082 2
 5 5 6 15698.6 537.229 8
 5 5 6 14705 522.136 5
 5 -5 -6 16065.7 531.42 5
 -5 -5 -6 14940.8 462.852 4
 5 -5 6 15388 529.724 6
 -5 -5 6 15991.4 509.424 7
 5 -5 -6 14957.5 531.732 7
 -5 -5 6 15473 504.979 9
 -5 5 6 15466.2 511 9
 -5 -5 -6 15604.3 514.556 7
 5 -5 6 15274.9 555.551 7
 -5 -5 -6 14776.9 514.162 6
 -5 -5 6 15166.2 530.795 6
 5 -5 -6 15652.8 524.146 6
 -5 -5 -7 11682.2 408.7 4
 5 5 7 13323.4 517.294 8
 5 5 -7 11403.6 404.96 5
 5 -5 7 12493.6 512.935 6
 -5 -5 7 11945.1 510.472 6
 -5 -5 -7 12165.6 487.096 7
 5 -5 7 12158.8 521.542 7
 -5 -5 7 12576 484.133 7
 5 -5 8 400.948 123.993 7
 -5 -5 8 376.116 111.74 7
 5 -5 8 127.23 106.564 6
 -5 -5 8 77.6105 113.151 6
 5 5 8 441.609 132.853 8
 5 -5 9 7673.43 465.874 6
 -5 -5 9 7341.49 468.23 6
 5 5 9 7598.86 440.323 8
 -5 -5 9 7851.01 437.131 7
 5 -5 9 8180.64 488.933 7
 5 5 10 3473.26 307.192 8
 5 -6 0 40.8788 41.3716 9
 5 6 0 22.9103 28.4697 9
 5 -6 0 18.0908 41.9506 3
 -5 6 0 119.478 58.5022 2
 -5 -6 0 30.3834 37.2728 8
 -5 -6 0 39.8292 30.9964 4
 5 -6 0 154.297 60.8565 10
 -5 -6 1 34569.3 733.526 8
 5 -6 1 33769.2 712.608 3
 -5 -6 -1 33283.4 719.738 8
 -5 6 1 33902.9 717.446 2
 5 6 1 33983.8 675.055 5
 -5 -6 -1 34015.7 693.485 4
 -5 -6 1 34493.5 657.559 4
 5 -6 -1 33965.5 714.487 10
 5 -6 1 34073.5 702.169 10
 5 -6 -1 33522.8 724.927 1
 5 -6 1 34783.9 727.946 1
 -5 -6 -2 38323 705.261 7
 -5 -6 2 37998.6 685.091 4
 -5 -6 -2 36072.1 788.541 8
 -5 6 2 37816.4 742.635 3
 5 6 2 37660.5 776.085 8
 -5 6 2 38268.1 808.102 2
 -5 6 2 37622.1 723.239 9
 -5 -6 2 36784.4 712.323 9
 5 -6 2 37335.8 743.836 10
 5 -6 -2 38092.2 774.524 10
 5 6 2 37844.1 755.817 5
 5 -6 2 37466.5 769.023 1
 5 -6 -2 36720.9 770.462 1
 -5 -6 3 173.919 50.1836 7
 -5 -6 3 164.652 31.9044 4
 5 -6 3 177.42 30.3558 5
 -5 6 3 184.934 52.1842 3
 -5 -6 -3 147.578 55.539 6
 5 -6 -3 255.244 62.6799 6
 5 -6 3 303.721 59.9879 1
 5 -6 -3 192.791 58.0298 1
 -5 -6 -3 162.174 44.8306 7
 5 -6 -3 154.385 63.0129 10
 5 -6 3 125.269 44.156 10
 -5 -6 3 153.24 49.6457 9
 -5 6 3 186.426 55.8521 9
 -5 -6 4 23175.9 556.725 7
 -5 -6 -4 23828.1 584.237 7
 -5 -6 -4 23598.7 618.65 6
 5 -6 -4 22473 602.661 6
 -5 6 4 23012.7 536.346 3
 5 6 4 24037 561.257 10
 5 -6 4 23776.4 512.455 10
 -5 6 4 23515.6 580.298 9
 -5 -6 4 23537.7 573.741 9
 5 -6 4 24414.2 551.767 1
 5 -6 -4 24239.3 560.722 1
 5 6 4 23991.2 622.668 8
 5 -6 4 24716.9 489.865 4
 5 6 4 22690.8 604.912 5
 5 -6 -4 22899.6 621.148 7
 5 6 5 4627.52 213.764 10
 5 -6 -5 4882.9 264.976 5
 5 6 5 4352.09 255.175 5
 -5 -6 -5 4739.29 251.147 7
 -5 -6 5 4393.34 235.91 7
 5 6 5 4574.72 262.03 8
 5 -6 5 4704.11 281.261 7
 -5 -6 -5 4382.69 261.757 6
 5 -6 -5 4447.92 258.133 6
 5 -6 -5 4552.33 263.92 7
 -5 6 5 4438.36 239.905 9
 -5 -6 5 4707.51 244.18 9
 5 -6 5 4455.06 197.001 1
 5 -6 -5 4737.37 209.049 1
 -5 -6 -5 4023.68 227.636 4
 5 6 6 9271.62 415.264 5
 5 -6 -6 9777.29 412.823 5
 5 -6 6 9407.88 439.054 7
 -5 -6 -6 9455.09 399.621 7
 5 6 6 9602.15 375.104 2
 -5 6 6 9492.62 393.538 9
 -5 -6 6 9520.1 382.64 9
 -5 -6 -6 9467.99 370.238 4
 5 6 6 9473.94 411.054 8
 5 -6 -6 9472.38 423.887 7
 -5 -6 6 9111.36 381.72 7
 -5 -6 -6 9142.76 404.555 6
 5 -6 -6 9913.11 418.52 6
 5 -6 7 5337.99 335.074 6
 -5 -6 7 4885.14 330.334 6
 5 6 7 5165.3 321.776 8
 5 -6 7 5197.48 349.953 7
 -5 -6 -7 5611.67 286.349 4
 -5 -6 7 5877.58 326.922 7
 5 -6 8 104.121 106.459 6
 -5 -6 8 79.5952 91.7109 6
 5 -6 8 166.755 110.925 7
 -5 -6 8 134.673 91.8014 7
 5 6 8 113.618 90.6995 8
 5 6 9 4731.23 347.498 8
 5 -6 9 5879.93 410.338 6
 -5 -6 9 5213.61 394.31 6
 -5 -6 9 5064.1 356.517 7
 5 -6 9 5419.26 401.554 7
 -5 7 0 18.9797 40.6138 2
 -5 -7 0 26.3465 35.914 4
 5 -7 0 53.1206 45.4679 10
 5 -7 0 126.147 57.8902 1
 -5 -7 0 55.5983 39.6918 8
 5 -7 0 20.0215 30.9466 3
 5 -7 0 5.59036 28.6586 9
 5 7 0 -10.893 27.0618 9
 -5 7 1 33397.6 709.439 2
 -5 7 -1 31291.1 631.877 2
 -5 -7 1 30434 703.336 8
 5 -7 1 32015 699.758 3
 5 -7 1 31675.8 597.846 9
 -5 -7 1 31684.2 636.86 4
 5 -7 1 31076.5 705.604 1
 5 -7 -1 29935.8 700.931 1
 -5 -7 -1 30694.3 700.597 8
 5 -7 1 32746.3 689.019 10
 5 7 1 31468.2 643.689 5
 -5 -7 -2 23330.1 509.775 7
 5 7 2 23716.6 546.44 5
 5 -7 2 22477.6 383.386 5
 5 -7 2 23945.7 576.779 1
 5 -7 -2 23294.2 578.071 1
 5 -7 2 23145 546.314 10
 -5 7 2 23425.7 506.397 9
 -5 -7 2 23395.1 499.51 9
 -5 -7 -2 23163.4 583.465 8
 -5 -7 2 23018.3 486.77 4
 -5 -7 -3 7017.64 293.781 6
 5 -7 -3 6600.2 284.619 6
 5 -7 3 6984.13 257.288 10
 -5 -7 -3 6667.39 258.449 7
 -5 7 3 6940.51 255.582 3
 5 -7 3 6746.28 271.338 1
 5 -7 -3 6729.92 275.675 1
 5 7 3 7059.3 285.669 5
 -5 7 3 6651.73 308.619 2
 -5 -7 3 6867.02 206.166 4
 -5 -7 3 6344.8 242.061 7
 -5 7 3 6784.5 251.967 9
 -5 -7 3 6587.99 245.126 9
 5 -7 -4 24966.2 605.676 1
 5 -7 4 26495.7 605.494 1
 -5 -7 -4 25365.4 671.519 6
 5 -7 -4 26056.3 668.668 6
 5 -7 4 26003 520.343 4
 -5 7 4 25861.8 613.651 9
 -5 -7 4 25681.8 606.296 9
 5 -7 -4 24609.3 636.4 5
 5 7 4 24804 651.198 5
 5 -7 -4 25262.7 620.152 10
 5 -7 4 26536.8 566.167 10
 5 7 4 25508.1 613.381 10
 -5 7 4 25736.8 579.12 3
 -5 -7 -4 24683.2 621.221 7
 5 7 4 26549.5 660.456 8
 -5 7 4 26040.5 716.566 2
 -5 -7 -5 3587.21 243.782 6
 5 -7 -5 3693.41 244.727 6
 -5 -7 5 3749.52 219.927 9
 -5 7 5 3486.4 213.679 9
 5 -7 -5 3923.04 243.45 5
 5 7 5 3892.02 248.835 5
 5 -7 5 3960.17 268.047 7
 5 7 5 3311.76 229.447 8
 -5 -7 5 3781.96 224.521 7
 -5 -7 -5 3427 223.681 7
 -5 -7 -5 3931.76 236.087 4
 5 -7 -5 3845.9 254.711 7
 5 7 5 3780.24 203.314 10
 5 -7 -5 3892.12 210.499 10
 5 7 6 4800.03 289.2 8
 5 -7 -6 4143.07 275.218 5
 -5 -7 -6 4759.46 294.631 6
 5 -7 -6 4866.69 299.947 6
 -5 7 6 4355.92 259.529 9
 -5 -7 6 4235.93 254.547 9
 -5 -7 -6 4520.48 263.198 4
 -5 -7 6 4648.1 271.474 7
 -5 -7 -6 4306.41 268.724 7
 5 -7 6 4955.21 320.606 7
 5 -7 -6 4863.77 305.885 7
 5 7 6 4855.25 277.249 2
 5 7 7 3817.72 274.287 8
 -5 -7 7 5155.92 343.768 6
 -5 -7 -7 4804.51 274.665 4
 5 -7 7 4816.39 343.207 7
 -5 -7 7 4358.06 289.038 7
 5 -7 7 4769.31 326.468 6
 5 7 7 4151.78 266.697 2
 5 -7 8 -26.9899 90.1175 6
 -5 -7 8 82.6893 95.2612 6
 -5 -7 -8 16.9869 69.4652 4
 5 7 8 -22.3034 89.0082 8
 5 -7 8 28.7233 88.7907 7
 -5 -7 8 22.9645 91.6465 7
 -5 -7 9 3243.5 290.143 7
 5 -7 9 3796.97 356.221 7
 5 -7 9 3819.52 341.894 6
 -5 -7 9 3152.05 320.066 6
 5 7 9 3774.42 305.811 8
 5 -8 0 10.9697 39.157 3
 -5 8 0 31.3994 40.7128 2
 5 -8 0 89.7553 58.344 1
 -5 -8 0 85.1252 49.7302 8
 5 -8 0 10.2746 24.6895 9
 5 8 0 10.0929 27.0214 9
 5 8 0 15.4946 30.9191 5
 5 8 1 10094.3 309.237 5
 -5 -8 -1 9511.94 347.914 8
 5 -8 1 10332.2 265.026 9
 5 8 1 9716.57 259.535 9
 5 -8 -1 10263.9 333.191 3
 5 -8 1 10054.6 354.292 3
 -5 -8 1 9445.59 300.903 4
 -5 -8 1 10260 364.428 8
 -5 8 -1 9812.31 306.342 2
 5 -8 1 9719.43 355.213 1
 5 -8 -1 9677.24 357.381 1
 -5 -8 2 22476.5 489.299 4
 -5 8 -2 22338.6 477.101 2
 -5 8 2 22216.3 605.78 2
 5 -8 -2 21509.7 577.011 10
 -5 -8 -2 21878.2 577.759 8
 5 -8 2 21985 579.394 1
 5 -8 -2 22454.7 587.965 1
 -5 8 3 4467.53 261.919 2
 5 -8 3 4284.4 225.093 1
 5 -8 -3 3961.08 220.674 1
 5 -8 -3 4239.29 233.764 10
 5 8 3 4371.89 230.856 10
 -5 -8 3 4032.33 186.248 9
 -5 8 3 4144.49 192.503 9
 5 -8 -3 4312.15 239.187 6
 -5 -8 -3 4018.38 230.519 6
 -5 -8 -3 4164.14 209.61 7
 -5 -8 3 4183.99 163.088 4
 5 8 3 3859.29 218.613 8
 5 -8 -3 4122.76 213.033 5
 5 8 3 4010.51 220.642 5
 -5 -8 3 4164.4 198.299 7
 5 -8 -4 28810.3 677.168 1
 5 -8 4 27933.4 660.654 1
 -5 8 4 29217.8 789.952 2
 -5 -8 -4 28329 735.14 6
 5 8 4 27832.6 701.072 8
 -5 -8 -4 28507 687.084 7
 5 8 4 27893.3 676.56 10
 5 -8 -4 28226.5 687.201 10
 5 8 -4 27618.8 634.808 10
 5 8 4 28195 716.637 5
 5 -8 -4 28760.8 698.444 5
 5 -8 -4 27310.3 721.581 6
 -5 8 4 28960.6 654.559 9
 -5 -8 4 28509.9 642.191 9
 5 -8 -5 4874.4 252.08 10
 5 8 5 5302.87 256.871 10
 -5 8 5 5216.72 261.83 9
 -5 -8 5 4866.02 247.14 9
 -5 -8 5 5381.04 275.953 7
 -5 -8 -5 5032.88 272.525 7
 5 -8 -5 4789.97 292.305 7
 5 -8 5 4943.47 306.702 7
 5 -8 -5 5082.82 282.148 5
 5 8 5 4833.35 285.649 5
 5 8 5 4908.35 279.525 8
 5 8 -5 4662.42 229.879 1
 5 8 5 4613.05 233.264 1
 -5 -8 -5 5104.95 297.965 6
 5 -8 -5 4590.6 282.1 6
 5 8 6 8716.38 396.515 8
 5 8 6 8777.08 400.641 2
 -5 -8 -6 9759.16 415.911 7
 5 -8 6 10310.8 481.574 7
 -5 -8 6 9342.34 400.856 7
 -5 -8 -6 9612.92 407.99 4
 -5 8 6 9006.44 382.514 9
 -5 -8 6 9457.18 380.7 9
 -5 -8 -7 3591.47 250.612 4
 5 8 7 4066.8 281.833 8
 5 -8 7 3888.72 316.954 7
 5 8 7 3895.61 270.927 2
 -5 -8 7 3507.11 266.569 7
 -5 -8 8 93.6961 86.1868 7
 5 -8 8 119.513 119.239 7
 -5 -8 -8 -18.6356 64.4103 4
 5 -8 8 167.74 111.571 6
 -5 -8 8 -28.5476 101.902 6
 5 8 8 87.8137 83.1179 8
 -5 -8 9 3290.71 295.445 7
 5 -8 9 3336.57 339.494 7
 5 -8 9 3313.92 326.459 6
 -5 -8 9 3957.42 354.351 6
 5 -9 0 11.9831 44.0894 3
 5 -9 0 4.76181 27.2086 5
 5 -9 0 14.2289 50.7892 1
 5 9 0 -7.99538 33.4651 5
 5 -9 0 40.5059 55.2139 10
 5 9 0 -13.6654 51.737 10
 -5 -9 0 -26.5105 56.7275 8
 5 9 -1 18623.2 423.658 5
 5 9 1 18175.2 385.237 9
 5 -9 1 18379.3 385.921 9
 -5 -9 -1 18349.2 527.908 8
 5 -9 1 19458.7 532.713 3
 5 -9 -1 19262.1 499.951 3
 -5 9 -1 18513.7 473.988 2
 5 9 1 18334.3 459.507 5
 5 -9 -1 18614 544.14 1
 5 -9 1 19276.1 547.26 1
 5 -9 1 18817.5 525.794 10
 5 -9 -1 19658.9 552.312 10
 5 9 -1 17862 521.408 10
 5 9 1 18717.8 542.26 10
 -5 -9 1 18353 535.084 8
 5 -9 -1 19367.9 426.578 5
 -5 9 -2 7813.59 254.032 2
 -5 9 2 7324.89 338.522 2
 5 -9 2 7328.83 318.728 3
 -5 -9 -2 6902.85 303.453 8
 -5 -9 2 7076.89 251.274 4
 5 -9 -2 8061.36 275.804 5
 5 -9 -2 7631.79 328.185 10
 5 9 -2 7671.88 314.527 10
 5 9 2 7226.63 317.755 10
 5 -9 2 7865.61 310.865 10
 5 -9 2 7355.41 317.724 1
 5 -9 -2 7526.22 322.736 1
 5 9 3 7892.01 317.121 5
 5 -9 -3 7918.31 303.733 5
 5 9 -3 8185.91 316.547 10
 5 -9 3 7476.27 298.602 10
 5 -9 -3 7761.28 335.229 10
 5 9 3 7614.14 329.174 10
 5 -9 -3 7752.18 323.918 1
 5 -9 3 7191.04 311.37 1
 -5 -9 -3 7413.62 332.215 6
 5 -9 -3 7121.28 325.071 6
 -5 9 3 7260.27 357.019 2
 -5 9 3 7378.65 262.11 9
 -5 -9 -3 7124.11 293.74 7
 -5 -9 -4 15165.9 482.161 7
 -5 -9 -4 15791.1 529.418 6
 5 -9 -4 15434.2 524.777 6
 -5 9 4 15832 442.316 9
 5 9 4 15783.6 494.712 8
 -5 9 4 16026.1 576.265 2
 -5 -9 4 15328 468.108 7
 5 9 -4 15427.1 452.124 10
 5 -9 -4 16070.7 498.621 10
 5 9 4 15001 481.099 10
 5 -9 4 15258.7 435.665 10
 5 -9 -4 14991.5 476.346 5
 5 9 4 15829.3 509.587 5
 -5 9 5 1444.02 186.992 2
 5 9 -5 1750.43 152.15 1
 5 9 5 1657.17 150.909 1
 5 9 5 1998.52 181.169 8
 5 -9 5 1631.77 187.988 7
 5 -9 -5 1887.09 199.054 7
 -5 -9 -5 1890.8 177.323 7
 -5 -9 5 1964.71 177.04 7
 -5 9 5 1663.82 151.198 9
 -5 -9 -5 1945.77 195.418 6
 5 -9 -5 1926.31 192.718 6
 5 9 5 2021.96 188.065 5
 5 -9 -5 2231.53 190.438 5
 5 9 5 2156.38 174.804 10
 5 -9 -5 1879.45 169.247 10
 5 9 6 7031.51 348.779 8
 5 9 6 6847.01 367.297 2
 -5 -9 6 6819.49 347.518 7
 5 -9 6 6505.58 394.324 7
 -5 -9 -6 6636.66 352.318 4
 -5 9 6 6973.54 330.722 9
 5 -9 7 5884.56 394.101 7
 -5 -9 7 5099.37 323.05 7
 -5 -9 -7 5491 327.504 4
 5 9 7 5248.7 316.767 8
 5 9 7 4694.46 314.117 2
 -5 -9 -8 101.88 87.2015 4
 -5 -9 8 -23.8094 99.6554 7
 5 -9 8 92.948 110.591 7
 5 -9 8 -28.9493 89.4891 6
 -5 -9 8 -58.8302 131.245 6
 -5 -9 9 3705.34 315.392 7
 5 -9 9 3890.51 360.692 6
 -5 -9 9 4285.27 373.842 6
 5 -10 0 -30.1439 74.8846 10
 5 10 0 75.042 65.6119 10
 5 -10 0 -12.9847 46.3486 3
 5 -10 0 -15.6479 69.818 1
 5 10 0 -8.2307 42.8272 5
 -5 -10 0 -28.7962 54.511 8
 5 -10 -1 26413.9 636.795 3
 5 -10 1 25902.8 668.201 3
 5 10 -1 25737.8 678.861 10
 5 -10 1 26790.8 684.39 10
 5 10 1 25045.9 682.209 10
 5 -10 -1 26963.8 702.82 10
 5 10 -1 25336 536.431 5
 -5 10 1 26517 687.885 2
 5 -10 1 27924.4 712.255 1
 5 -10 -1 27253.5 708.56 1
 -5 -10 1 27041.1 695.995 8
 -5 -10 -1 25664.3 666.947 8
 5 -10 -1 25997.8 537.243 5
 -5 -10 1 26886.4 616.335 4
 5 -10 -2 19230.8 479.091 5
 5 10 2 19769.2 518.464 5
 5 10 2 19342.8 579.286 10
 5 -10 2 20526.1 565.476 10
 5 -10 -2 20366.6 596.577 10
 5 10 -2 19949.7 564.902 10
 -5 10 -2 19620.1 477.21 2
 -5 10 2 20893.9 618.069 2
 5 -10 2 19680.8 577.931 1
 5 -10 -2 19906.2 585.498 1
 5 -10 2 19018 575.076 3
 -5 -10 -2 18663.3 552.28 8
 5 10 -3 27.5812 56.3943 10
 5 -10 3 39.5546 57.64 10
 5 10 3 62.6842 67.0662 10
 5 -10 -3 16.1805 62.9375 10
 -5 10 3 59.0946 72.4758 2
 5 -10 -3 16.7095 51.6531 6
 -5 -10 -3 33.2903 61.2426 6
 -5 -10 -3 -12.9298 52.874 7
 5 -10 -3 -11.6497 58.8073 5
 5 10 3 -125.121 67.9499 5
 5 10 4 9427.26 390.702 5
 5 -10 -4 10413 384.368 5
 -5 10 4 10220.1 467.327 2
 5 10 -4 10842.5 399.071 1
 5 10 4 10200.6 395.175 1
 -5 -10 -4 9230.55 377.583 7
 5 -10 -4 10520.9 414.05 10
 5 10 -4 9273.29 354.046 10
 5 -10 4 10021.1 354.42 10
 5 10 4 9280.84 387.646 10
 5 -10 -4 9857.73 424.594 6
 -5 -10 -4 10277.2 433.017 6
 -5 -10 4 9621.57 371.41 7
 5 10 5 2852.7 214.563 8
 -5 10 5 2625.78 252.306 2
 5 10 5 3192.2 220.713 10
 5 -10 -5 2773.52 210.249 10
 5 -10 -5 2650.74 210.572 5
 -5 -10 -5 3100.71 228.599 7
 -5 -10 5 2754.77 211.984 7
 5 10 -5 2929.75 203.083 1
 5 10 5 3086.39 208.396 1
 5 10 6 4385.46 274.364 8
 5 -10 6 4586.06 343.284 7
 -5 -10 6 4743.54 293.545 7
 5 10 6 4315.87 311.184 2
 5 -10 7 3590.3 330.284 7
 -5 -10 7 3606.68 285.062 7
 5 10 7 3634.68 290.831 2
 -5 -10 8 -24.3351 94.6571 7
 5 -10 8 -29.8507 88.3473 6
 -5 -10 8 30.2401 114.489 6
 5 -10 8 32.1248 107.262 7
 -5 -10 -8 65.6084 80.4648 4
 5 11 0 8.41715 41.821 5
 -5 11 0 28.6638 62.6549 2
 5 11 0 -16.6058 79.7999 10
 5 -11 0 33.5006 61.6299 10
 -5 -11 0 31.1542 55.6023 8
 5 -11 0 28.0809 51.6598 3
 -5 -11 1 25564.9 622.115 4
 -5 -11 1 24454.1 682.045 8
 5 11 -1 26586.1 707.967 10
 5 11 1 25632.5 710.476 10
 5 -11 1 25264.7 690.71 10
 5 -11 -1 25488.9 713.273 10
 5 -11 1 26205.2 684.608 3
 5 -11 -1 25392.8 639.697 3
 -5 -11 -1 25063.8 672.581 8
 -5 11 1 26247.2 704.772 2
 -5 11 2 7642.97 377.013 2
 5 -11 2 7292.18 344.605 3
 5 -11 2 7942.93 347.599 10
 5 11 -2 8709.97 368.891 10
 5 -11 -2 8234.02 376.006 10
 5 11 2 7120.85 349.759 10
 -5 -11 -2 8223.57 350.275 8
 -5 -11 2 7753.13 287.793 4
 5 11 2 8269.4 314.513 5
 5 11 -3 3532.72 224.681 10
 5 11 3 3441.61 236.113 10
 5 -11 3 2594.06 199.301 10
 5 -11 -3 3458.84 247.502 10
 5 11 3 3050.55 206.897 5
 5 -11 -3 3183.89 191.549 5
 5 11 -3 3241.56 232.897 1
 5 11 3 2906.48 222.175 1
 5 -11 -3 3002.09 229.971 6
 -5 -11 -3 3304.47 211.42 7
 -5 11 3 3411.46 267.529 2
 -5 11 4 5146.71 347.941 2
 5 11 4 5461.09 297.278 5
 -5 -11 -4 4971.52 277.444 7
 -5 -11 -4 5057.98 313.38 6
 5 -11 -4 4575.01 299.336 6
 -5 -11 4 4884.97 267.439 7
 5 11 4 4715.24 280.567 10
 5 -11 -4 4523.75 280.658 10
 5 11 -4 4489.95 253.544 10
 5 -11 -4 4666.85 258.487 5
 5 11 -4 5142.26 285.38 1
 5 11 4 5014.83 285.805 1
 -5 11 5 1627.48 216.985 2
 -5 -11 5 1914.23 180.359 7
 5 11 -5 1744.13 171.062 1
 5 11 5 1758.79 176.668 1
 5 -11 6 4628.89 352.869 7
 -5 -11 6 4434.37 295.326 7
 5 11 6 4277.27 324.511 2
 5 -11 7 6283.43 436.771 7
 -5 -11 7 5949.55 366.033 7
 5 11 7 6080.72 393.909 2
 -5 -11 8 24.7572 85.5749 7
 5 -11 8 398.572 145.209 7
 5 11 8 50.9211 101.617 2
 -5 -11 -8 69.9402 93.0487 4
 -5 -11 8 249.643 133.555 6
 5 -11 8 61.8978 123.518 6
 -5 -12 0 67.4708 75.2637 8
 5 12 0 99.1428 82.9964 1
 -5 12 0 47.5775 74.8892 2
 5 -12 0 92.7185 89.1148 10
 5 12 0 18.2825 67.2705 10
 5 -12 0 30.1423 60.1494 3
 -5 -12 1 14143 444.586 4
 -5 12 1 13488.5 498.929 2
 -5 12 -1 13464.2 441.695 2
 5 12 -1 13629.6 501.028 10
 5 12 1 13948.2 515.015 10
 5 -12 1 13202.5 492.583 10
 5 -12 -1 13529.4 510.984 10
 5 -12 -1 13539.8 445.314 3
 5 -12 1 13229.2 474.494 3
 -5 -12 1 13476.2 491.855 8
 5 12 -1 13126.3 510.136 1
 5 12 1 12910.9 509.534 1
 -5 -12 -1 13689.8 477.444 8
 5 -12 2 8639.05 386.337 3
 -5 -12 2 8872.32 322.711 4
 5 12 -2 8817.67 386.359 10
 5 12 2 8738.3 402.871 10
 5 -12 2 8792.81 383.753 10
 5 -12 -2 8689.21 404.809 10
 -5 12 2 8684.81 414.278 2
 5 12 2 8335.8 329.933 5
 -5 -12 2 8917.99 400.018 8
 -5 -12 -2 8740.87 373.96 8
 5 12 -2 8585.53 404.796 1
 5 12 2 8125.07 398.094 1
 5 12 3 758.075 116.15 5
 -5 -12 -3 877.794 121.326 7
 -5 12 3 745.865 144.547 2
 5 12 -3 884.347 131.147 10
 5 -12 3 1001.13 137.853 10
 5 -12 -3 689.063 131.957 10
 5 12 -3 690.579 138.474 1
 5 12 3 901.012 140.289 1
 5 12 -4 4684.26 288.964 1
 5 12 4 4495.41 289.581 1
 -5 -12 -4 4218.31 267.071 7
 -5 -12 4 4271.9 262.736 7
 -5 12 4 4232.61 327.8 2
 5 12 -4 4688.55 266.269 10
 5 -12 -4 4931.71 306.046 10
 5 -12 -4 4298.16 250.467 5
 -5 -12 5 748.411 129.684 7
 5 12 -5 643.293 124.909 1
 5 12 5 592.796 122.97 1
 -5 12 5 887.185 175.345 2
 5 -12 6 5363.59 390.053 7
 5 12 6 5339.79 378.01 2
 -5 -12 6 5387.05 334.821 7
 -5 -12 -7 5570.35 360.985 4
 5 -12 7 5895.27 429.119 7
 -5 -12 7 5715.47 362.265 7
 5 12 7 6143.52 405.446 2
 5 12 8 27.251 114.061 2
 -5 -12 -8 -24.706 93.5364 4
 5 -13 0 20.3768 79.2605 10
 -5 13 0 87.2743 74.7007 2
 -5 -13 0 -53.6116 73.0789 8
 5 -13 0 48.175 60.797 3
 5 13 0 22.0067 73.4789 1
 -5 13 -1 15447.2 496.809 2
 -5 13 1 15341 555.729 2
 5 13 -1 14670.5 572.798 1
 5 13 1 14958.7 579.855 1
 5 -13 -1 14605.8 560.886 10
 5 -13 1 15747.7 557.453 10
 5 -13 -1 15615.4 495.015 3
 5 -13 1 15310.4 531.018 3
 -5 -13 1 15182.6 483.354 4
 -5 -13 1 14686.8 533.282 8
 -5 -13 -1 14389.4 507.978 8
 5 -13 2 8196.76 388.932 10
 5 -13 -2 7840.17 403.165 10
 -5 -13 -2 7613.27 358.724 8
 5 13 2 7951.51 410.788 1
 5 13 -2 7901.73 404.38 1
 -5 13 2 8227.08 421.139 2
 5 13 -3 1190.71 169.677 1
 5 13 3 1650.53 189.814 1
 5 -13 -3 1415.68 188.358 10
 -5 13 3 1233.98 187.605 2
 -5 -13 -3 1318.59 148.61 7
 -5 -13 4 4473.1 278.659 7
 5 13 -4 4897.71 311.245 1
 5 13 4 4662.51 307.033 1
 -5 13 4 4572.1 350.668 2
 -5 13 5 762.867 168.233 2
 -5 -13 5 816.306 142.578 7
 5 13 5 637.193 168.049 2
 5 13 -5 798.352 140.54 1
 5 13 5 1010.33 156.561 1
 5 13 6 2389.17 269.384 2
 5 -13 6 2884.54 297.726 7
 -5 -13 -7 4148.35 329.803 4
 5 13 7 4469.1 353.878 2
 5 -13 7 4451.23 390.599 7
 5 -14 0 -22.4943 82.7641 10
 5 14 0 -24.313 75.1579 1
 -5 14 0 -19.0536 79.7503 2
 -5 14 1 8425.27 420.078 2
 -5 -14 1 7653.18 345.209 4
 -5 -14 -1 8347.27 379.818 8
 5 14 1 7856.74 428.924 1
 5 14 -1 7299.58 416.467 1
 5 -14 -1 9091.16 447.54 10
 5 14 -2 9553.7 469.699 1
 5 14 2 9584.59 479.888 1
 -5 14 2 9205.13 464.163 2
 -5 14 3 622.912 132.593 2
 5 14 -3 535.497 133.252 1
 5 14 3 499.334 123.958 1
 5 14 -4 8599.15 431.913 1
 5 14 4 8209.61 429.284 1
 -5 14 4 8861.47 501.936 2
 5 14 5 1847.75 237.631 2
 -5 14 5 1615.33 238.978 2
 5 14 -5 1758.91 198.933 1
 5 14 5 1804.7 210.191 1
 5 14 6 2458.88 282.568 2
 -5 -14 -6 3082.88 290.838 4
 5 -14 6 3240.57 325.786 7
 -5 15 0 144.691 86.5271 2
 5 15 0 53.3282 89.0401 1
 -5 15 1 4765.93 329.551 2
 -5 -15 1 5298.69 293.401 4
 5 15 -1 4340.73 334.603 1
 5 15 1 4331.39 334.202 1
 5 15 -2 2831.67 270.766 1
 5 15 2 2369.73 252.357 1
 -5 15 2 2641.13 264.405 2
 -5 15 3 2658.7 282.408 2
 5 15 -3 2657.66 260.98 1
 5 15 3 2456.51 248.955 1
 -5 15 4 8108.92 490.541 2
 5 15 -4 8721.78 453.886 1
 5 15 4 7466.02 432.181 1
 5 15 5 1244.57 226.703 2
 5 15 5 1495.23 198.317 1
 -5 15 5 1018.25 206.166 2
 -5 16 0 88.8945 74.2087 2
 -5 -16 0 179.832 92.6553 4
 5 16 0 -57.7596 92.9243 1
 -5 16 1 4060.69 310.112 2
 5 16 -1 3748.62 335.866 1
 5 16 1 3253.71 312.537 1
 -5 16 2 5122.99 370.443 2
 5 16 -2 4368.1 350.022 1
 5 16 2 4114.52 338.846 1
 -5 16 3 549.229 168.089 2
 5 16 -3 705.927 169.84 1
 5 16 3 693.281 158.71 1
 -5 16 4 6531.59 459.899 2
 5 16 4 7381.48 483.273 2
 5 16 -4 6316.78 411.204 1
 5 16 4 6912.94 427.907 1
 5 17 0 -30.8445 113.488 1
 -5 -17 0 -42.1504 79.7922 4
 5 17 -1 5472.26 406.693 1
 5 17 1 5446.55 411.095 1
 -5 17 1 6011.8 394.028 2
 5 17 -2 3592.64 328.17 1
 5 17 2 4036.51 348.71 1
 -5 17 2 3805.94 332.586 2
 -5 17 3 956.247 193.331 2
 5 17 -3 869.089 188.626 1
 5 17 3 917.642 183.447 1
 5 17 4 3765.47 327.766 1
 5 17 -4 3404.19 314.37 1
 5 18 0 65.5501 124.086 1
 -5 -18 0 -21.8713 89.4389 4
 -5 -18 -1 3646.75 299.345 4
 5 18 -1 3378.77 343.369 1
 5 18 1 4152.58 362.367 1
 -5 18 1 4043.63 330.766 2
 -5 18 2 2668.14 289.099 2
 -5 -18 -2 3088.32 287.861 4
 -6 0 0 374.35 58.1299 8
 6 0 0 188.601 54.4101 8
 6 0 0 227.262 46.4945 4
 6 0 0 292.77 73.7763 9
 -6 0 -1 12931.5 305.887 3
 6 0 1 12749.2 330.304 8
 -6 0 1 12420.6 305.057 8
 6 0 -1 12534 311.223 4
 6 0 1 12421.1 317.227 4
 6 0 -1 12399.6 328.424 9
 6 0 1 12219.9 250.292 7
 6 0 -1 11720.1 236.294 7
 -6 0 2 10201.6 316.269 9
 6 0 -2 9953.08 242.889 7
 6 0 2 9542.21 279.23 4
 -6 0 2 9953.62 239.923 6
 6 0 2 10035.3 309.937 8
 6 0 2 10130.7 256.57 7
 6 0 2 9847.18 237.791 6
 6 0 3 38105.1 738.808 5
 6 0 3 37729.4 709.825 6
 -6 0 3 38573.8 716.757 6
 -6 0 -3 38883.1 729.615 4
 6 0 -3 38176.1 708.852 7
 6 0 3 38333.2 727.475 7
 6 0 3 37759.4 722.582 4
 6 0 3 38049.9 688.31 3
 -6 0 3 38696.1 791.059 9
 6 0 -4 60.9662 51.0362 2
 -6 0 4 85.359 47.4326 9
 6 0 4 38.0092 41.5418 6
 -6 0 4 -9.73045 37.8497 6
 6 0 4 -9.4305 46.094 5
 -6 0 -4 7.98133 34.1581 4
 6 0 -4 -9.48952 36.9125 7
 6 0 4 19.9981 38.8944 7
 6 0 4 59.252 34.2574 3
 6 0 5 124487 2012.41 5
 6 0 -5 120562 2066.35 2
 6 0 -5 122328 2028.83 7
 6 0 5 121843 1902.85 3
 -6 0 5 120166 2076.43 9
 6 0 6 128.663 73.1844 7
 -6 0 6 50.5128 68.859 9
 6 0 -6 106.446 71.809 7
 6 0 -6 59.2691 66.1168 2
 6 0 6 96.7045 62.8655 5
 6 0 6 -47.2788 64.451 6
 -6 0 6 31.8834 65.1957 6
 6 0 -7 1696.37 169.35 2
 6 0 7 1694.52 186.203 6
 -6 0 7 1292.58 166.489 6
 6 0 -7 1702.08 171.524 7
 6 0 8 162.684 97.2868 6
 -6 0 8 139.669 83.1043 6
 6 0 8 46.5284 80.418 7
 6 0 9 1963.53 237.734 6
 -6 0 9 1776.8 228.032 6
 6 0 9 1728.76 224.06 7
 6 1 0 135683 2041 8
 6 1 0 135253 2063.35 9
 6 -1 0 133559 2060.99 9
 6 1 0 130578 2029.57 4
 -6 1 0 132395 2026.01 3
 -6 -1 0 133219 2048.16 8
 6 -1 0 130475 1999.77 8
 -6 -1 1 18.3047 14.8648 6
 6 -1 1 17.5535 14.3886 6
 6 1 -1 -22.3386 44.0761 9
 6 -1 -1 7.47625 38.9014 9
 6 1 1 -4.9801 17.0679 7
 -6 -1 -1 61.8087 26.7133 4
 6 1 1 13.7241 31.2237 4
 6 1 -1 -6.44866 28.7728 4
 6 -1 1 -6.68053 21.4945 4
 6 1 -1 6.95589 13.9664 7
 -6 -1 -1 -5.25956 29.3106 3
 -6 1 -1 -12.8232 28.6076 3
 6 -1 1 -6.88511 29.4658 8
 6 1 1 -15.4946 45.3343 8
 -6 -1 1 -20.3019 37.7129 8
 -6 1 1 35.4782 25.5848 8
 6 -1 2 68736.9 1134.25 4
 6 -1 2 68155 1107.44 7
 6 1 2 67757.7 1142.1 4
 6 -1 2 67650.2 1069.41 6
 -6 -1 2 68413.8 1073.53 6
 6 -1 2 68850 1120.49 3
 6 1 2 70088.1 1194.01 8
 -6 1 2 65485.2 1080.44 8
 6 1 2 68301.4 1078.3 7
 6 -1 -2 65244.9 1086.87 7
 -6 1 2 68023.3 1186.43 9
 -6 -1 2 69356.1 1187.67 9
 6 1 -2 66490 1107.03 4
 -6 -1 -2 69714.9 1150.29 4
 6 -1 3 346.424 63.1203 6
 -6 -1 3 86.3596 40.1546 6
 6 1 3 133.884 49.9497 6
 -6 1 3 249.329 51.6821 6
 -6 -1 3 155.832 52.48 9
 -6 1 3 260.914 67.1879 9
 6 -1 3 112.95 48.3364 7
 6 1 -3 97.7376 33.4608 7
 6 -1 3 144.401 41.3026 4
 -6 -1 -3 152.605 49.1769 4
 6 1 -3 112.324 33.8378 4
 6 1 3 199.396 53.6351 5
 6 -1 3 144.251 47.4664 5
 6 1 3 137.475 46.6024 7
 6 -1 -3 113.057 43.6338 7
 6 1 3 99.1353 54.7639 8
 6 -1 -3 220.592 71.6813 2
 6 -1 3 132.397 44.0143 3
 6 -1 4 9.65137 38.5174 6
 -6 -1 4 -19.5428 43.5991 6
 6 1 4 67.146 46.0968 6
 -6 1 4 9.7851 39.0511 6
 6 -1 -4 49.7201 43.4729 7
 6 -1 4 -10.3225 36.8466 7
 6 1 4 58.1905 42.3992 7
 -6 -1 -4 34.5383 36.1416 4
 6 1 -4 52.0465 29.1935 4
 -6 -1 4 12.1797 43.4758 9
 6 1 4 21.3739 24.3154 3
 6 -1 4 15.6981 32.0985 3
 6 -1 -4 37.7283 47.6137 2
 6 1 -4 9.18522 40.1558 7
 6 -1 4 -8.84312 38.6602 5
 -6 1 5 1120.92 145.259 9
 -6 -1 5 914.693 124.516 9
 6 -1 -5 1357.52 136.32 7
 6 -1 5 1209.85 132.39 7
 6 1 5 953.651 114.844 5
 6 1 -5 960.307 74.3386 4
 6 1 5 979.11 78.7601 3
 6 -1 5 1281.9 110.573 3
 6 1 -5 1181.63 120.653 7
 6 -1 -5 919.125 138.041 2
 6 1 -5 1086.03 128.025 2
 -6 -1 -5 1041.38 100.806 4
 6 -1 6 18951.5 571.311 6
 -6 -1 6 17513.9 554.748 6
 6 -1 6 18316.8 468.484 3
 -6 -1 6 17724 567.088 9
 -6 1 6 17862.8 572.354 9
 6 -1 -6 18669.4 557.994 7
 6 1 -6 18267.1 542.054 7
 6 1 6 18910.3 568.928 6
 -6 1 6 18730.7 566.926 6
 6 1 6 18674.1 548.216 5
 6 -1 6 18785.2 522.736 5
 6 1 6 18348.1 558.973 7
 6 -1 6 18553.4 574.043 7
 6 1 -6 18109.6 544.467 2
 6 -1 -6 19167.1 568.266 2
 6 -1 -7 266.915 86.8076 2
 6 1 -7 108.136 64.6649 2
 6 -1 -7 92.7605 74.0427 7
 6 1 7 57.8645 86.065 7
 6 -1 7 40.1108 75.9347 7
 -6 1 7 19.6091 78.2607 6
 6 -1 7 19.5721 78.113 6
 -6 -1 7 19.6148 87.5226 6
 6 1 7 174.502 91.559 6
 6 -1 -7 -35.8946 73.398 5
 6 -1 8 8883.06 451.696 6
 -6 -1 8 8627.92 440.048 6
 6 1 8 7328.99 416.033 6
 -6 1 8 8305.56 430.05 6
 6 -1 8 9073.36 450.702 7
 6 1 8 8761.51 438.529 7
 -6 -1 9 433.896 141.188 6
 6 -1 9 270.53 148.893 6
 6 -1 9 327.029 131.05 7
 6 -1 10 5031.53 387.266 6
 -6 -1 10 5619.91 411.063 6
 -6 2 0 725.925 73.1199 3
 -6 -2 0 692.698 67.6189 4
 6 2 0 665.07 70.549 9
 -6 -2 0 648.874 72.9479 8
 6 2 0 554.385 61.3352 4
 6 -2 0 669.582 72.8986 9
 6 -2 0 741.209 61.9812 8
 6 2 1 8902.42 277.236 8
 6 2 -1 8396.56 243.357 4
 -6 -2 -1 8609.46 263.53 4
 -6 -2 1 8374.68 264.76 8
 6 2 -1 7986.18 254.507 9
 6 -2 -1 8311.77 259.137 9
 6 2 1 8164.95 253.837 4
 6 -2 1 8614.65 255.742 3
 -6 2 1 8325.59 258.563 3
 -6 -2 -1 9103.64 287.85 8
 6 -2 1 8427.97 249.422 8
 6 -2 -2 99.2554 67.455 2
 -6 2 2 27.2117 37.9665 9
 -6 -2 2 62.7952 40.8195 9
 6 2 2 81.6149 38.386 7
 -6 -2 -2 5.17932 26.1467 6
 6 -2 -2 50.5049 27.4158 6
 6 2 -2 47.7787 27.6944 4
 6 -2 2 -7.02987 26.6166 4
 -6 -2 -2 202.861 69.9731 4
 6 -2 2 -7.3153 32.6409 3
 -6 -2 -2 13.4549 31.7681 3
 -6 2 2 -12.3968 25.5494 8
 6 2 2 123.834 70.61 8
 -6 -2 -3 114051 1757.2 7
 -6 -2 3 110896 1727.87 7
 6 2 3 116237 1762.17 7
 6 -2 -3 109474 1780.46 7
 -6 -2 3 109982 1756.46 6
 -6 -2 -3 113786 1769.44 6
 6 -2 3 110295 1757.43 6
 6 -2 3 113059 1755.36 5
 6 2 3 112316 1812.41 5
 6 -2 3 113373 1803.92 7
 6 2 3 111440 1865.18 8
 -6 -2 3 111075 1842.29 9
 -6 2 3 111547 1845.4 9
 6 2 -3 112148 1713.88 4
 6 -2 3 109939 1751.4 4
 -6 -2 -3 113039 1795.28 4
 6 -2 -3 111852 1874.37 2
 6 -2 3 111349 1783.57 3
 6 -2 4 2154.41 141.982 6
 -6 -2 4 2122.17 141.893 6
 6 -2 4 2032.88 129.086 5
 -6 2 4 2052.57 138.897 6
 -6 2 4 1963.55 150.733 9
 -6 -2 4 2238.06 161.57 9
 6 -2 4 1880.91 131.241 3
 6 -2 -4 1900.93 140.543 7
 -6 -2 4 2122.53 132.994 7
 6 2 4 2431.97 148.396 7
 6 -2 4 2243.08 123.895 4
 -6 -2 -4 2301.55 138.799 4
 6 2 -4 2179.16 105.081 4
 6 -2 4 2342.48 156.302 7
 6 -2 -4 2209.28 162.932 2
 -6 -2 -4 2492.66 151.523 7
 -6 2 5 36013.7 827.62 9
 -6 -2 5 34548.2 813.768 9
 6 -2 -5 36321.9 830.005 2
 6 -2 5 35014.9 807.071 7
 6 -2 -5 35725 799.478 7
 6 -2 -5 35049.7 671.779 1
 6 -2 5 35245.1 663.004 1
 6 2 5 34018.2 786.744 5
 -6 -2 -5 35091.1 785.107 7
 6 2 6 47.7634 61.9573 6
 -6 2 6 260.264 85.8962 6
 6 -2 6 81.2434 68.0357 6
 -6 -2 6 130.174 71.1593 6
 -6 2 6 152.184 70.7999 9
 -6 -2 6 150.563 68.4371 9
 -6 -2 6 100.039 59.8467 7
 6 2 6 216.755 82.9173 7
 6 -2 6 171.35 77.9899 7
 6 -2 -6 111.461 61.9645 7
 6 2 -6 100.591 71.4221 2
 6 -2 -6 224.044 84.5061 2
 -6 -2 -6 203.266 61.8981 4
 6 2 6 93.6363 72.3874 5
 6 -2 6 119.269 62.0878 5
 6 -2 -7 4718.02 294.079 7
 -6 2 7 5472.43 322.555 6
 6 2 -7 4717.87 264.579 2
 6 -2 -7 4994.33 288.816 2
 6 -2 7 4783.6 306.1 6
 -6 -2 7 5051.42 312.752 6
 6 -2 7 5565.45 334.749 7
 6 -2 8 -23.6322 86.9511 6
 -6 -2 8 23.6445 81.7188 6
 6 -2 8 121.492 103.989 7
 6 2 9 3083.21 306.027 8
 6 -2 9 2380.67 260.866 6
 -6 -2 9 1921.85 242.676 6
 6 -2 9 3332.73 299.526 7
 6 -2 10 91.9178 125.303 7
 6 -2 10 30.3224 111.576 6
 -6 -2 10 366.057 149.105 6
 6 2 10 63.5388 126.794 8
 -6 3 0 70759.4 1201.8 3
 6 -3 0 69665.4 1186.54 2
 -6 -3 0 71916.1 1227.74 8
 6 -3 0 71001.2 1118.85 8
 6 3 0 70600.6 1183.9 4
 -6 -3 0 74817.4 1195.83 4
 6 -3 0 71384.9 1196.9 9
 6 3 0 70005.8 1192.45 9
 -6 -3 -1 13287.5 288.985 6
 -6 -3 1 13693.9 332.524 4
 6 -3 -1 13687.5 348.335 9
 6 3 -1 13743.5 349.195 9
 -6 -3 1 12962.9 221.826 7
 6 3 1 13845.5 372.602 8
 -6 -3 1 12983.3 362.183 8
 6 -3 1 13745.6 322.77 2
 6 -3 -1 13583 373.282 2
 -6 -3 -1 12804.9 342.138 4
 6 -3 1 13709.5 353.694 3
 -6 3 1 13487.8 352.637 3
 6 3 -1 13600.6 333.251 4
 -6 -3 -1 13589.1 245.77 7
 -6 -3 -1 12999.8 372.818 8
 -6 -3 2 115970 1735.11 7
 -6 -3 -2 117882 1760.02 7
 -6 -3 -2 117792 1797.33 6
 6 -3 -2 116675 1791.51 6
 -6 -3 2 116137 1875.51 9
 -6 3 2 116948 1880.71 9
 6 3 -2 116883 1797.74 4
 -6 -3 -2 118322 1860.24 4
 6 3 2 122807 1915.91 8
 6 -3 2 117455 1824.7 4
 6 3 2 114963 1866.05 5
 6 -3 2 115159 1743.9 2
 6 -3 -2 118279 1916.71 2
 -6 -3 -2 118230 1737.08 3
 6 -3 2 114391 1859.2 3
 6 -3 3 77.905 30.669 5
 6 -3 -3 23.7207 46.1427 2
 6 -3 3 73.9634 20.5151 2
 6 -3 3 9.27216 37.0144 3
 6 3 3 68.532 53.9418 8
 6 -3 -3 18.0167 36.8495 7
 -6 -3 3 50.542 30.374 7
 -6 -3 -3 62.7562 40.0115 4
 6 3 -3 168.379 35.4274 4
 6 -3 3 105.1 38.554 4
 6 3 3 48.8053 48.5062 5
 6 -3 3 56.6116 46.8878 7
 -6 -3 -3 80.0538 39.5138 7
 -6 -3 -3 114.288 39.9107 6
 6 -3 -3 8.04759 33.6961 6
 -6 3 3 94.3938 46.8054 9
 -6 -3 3 72.4096 42.3108 9
 -6 -3 -4 29.9677 37.8207 7
 6 -3 4 56.5946 30.9287 4
 6 3 -4 39.6313 26.5266 4
 -6 -3 4 145.559 59.2881 9
 -6 3 4 49.2539 50.355 9
 -6 -3 4 17.4009 37.2364 7
 6 -3 -4 -11.321 41.6551 7
 -6 -3 -4 31.5429 39.8086 6
 6 -3 -4 31.1056 41.38 6
 6 -3 4 30.2664 45.0158 6
 6 -3 -4 -27.0195 56.5469 2
 6 -3 4 15.2981 35.4694 5
 6 -3 -4 -24.9389 41.3043 1
 6 -3 4 71.3729 42.4619 1
 6 -3 -5 332.87 85.4452 2
 6 3 5 249.22 78.1982 5
 6 -3 5 263.94 60.3059 5
 6 -3 5 209.939 72.2396 6
 -6 -3 5 170.94 66.4435 6
 -6 3 5 216.808 69.5221 9
 -6 -3 5 128.104 58.2825 9
 6 3 5 226.663 77.8595 8
 6 -3 -5 222.293 70.1963 7
 -6 -3 -5 164.387 64.8904 7
 6 -3 5 218.784 71.3519 7
 6 -3 -5 187.591 56.5088 10
 6 -3 -5 245.802 54.0547 1
 6 -3 5 243.719 65.3012 1
 -6 -3 6 11725.9 421.794 7
 6 -3 6 13406.2 473.27 6
 -6 -3 6 11680.3 447.639 6
 6 -3 -6 13482.6 476.481 7
 6 -3 6 12692.9 478.084 7
 -6 3 6 12548.2 465.583 9
 -6 -3 6 11748 449 9
 6 3 6 14247.3 519.872 8
 -6 -3 -6 12804.4 395.364 4
 6 3 -6 12830.8 438.642 2
 6 3 6 12803.4 466.878 5
 -6 -3 -6 13363.3 459.569 7
 6 -3 -6 13028.4 470.592 2
 6 3 -7 220.192 79.7886 2
 6 -3 -7 155.545 95.1219 7
 6 -3 7 427.138 114.869 6
 -6 -3 7 306.169 103.119 6
 -6 -3 7 405.066 99.4826 7
 6 -3 7 427.672 114.567 7
 6 3 7 269.851 111.806 8
 6 3 8 23546.8 798.46 8
 6 -3 8 25072.2 807.877 7
 6 -3 8 22568.8 763.969 6
 -6 -3 8 23324.1 778.569 6
 6 -3 9 28.4369 94.9506 7
 6 3 9 -28.5636 111.106 8
 6 -3 9 82.9514 113.073 6
 -6 -3 9 111.394 113.884 6
 6 3 10 3676.16 342.748 8
 6 -3 10 3191.71 321.929 6
 -6 -3 10 3438.88 327.259 6
 6 -3 10 3864.58 344.573 7
 -6 -4 0 449.923 68.1749 4
 -6 4 0 262.627 62.6272 3
 -6 -4 0 378.434 65.6468 8
 6 -4 0 526.346 56.3728 8
 6 -4 0 470.037 77.662 2
 6 4 0 550.983 82.8801 9
 6 -4 0 424.303 59.714 9
 6 -4 1 17354.5 427.91 3
 -6 4 1 16614.4 417.686 3
 6 4 1 17213.4 442.474 8
 -6 -4 1 16477.6 437.403 8
 -6 -4 -1 16945.5 449.143 8
 -6 -4 1 16182.6 293.281 7
 -6 -4 1 17262.5 398.267 4
 -6 -4 -1 17553.5 421.118 4
 6 -4 -1 16845.9 404.078 9
 6 4 -1 17254.5 402.946 9
 6 -4 -1 16019.2 428.951 2
 6 -4 1 17119.9 376.494 2
 -6 -4 -2 463.915 67.8168 4
 -6 4 2 264.65 56.1487 9
 -6 -4 2 401.441 64.9486 9
 -6 -4 -2 541.934 44.2709 3
 6 -4 -2 466.644 78.3042 2
 6 -4 2 438.957 45.7461 2
 -6 4 2 406.564 65.3173 3
 6 -4 2 491.004 69.7396 3
 6 4 2 406.842 74.1294 8
 -6 -4 -2 374.606 53.8517 6
 6 -4 -2 472.761 58.9485 6
 -6 -4 -2 422.668 47.8186 7
 -6 -4 2 438.173 45.8696 7
 6 4 2 402.049 68.966 5
 -6 -4 3 26541.2 530.595 7
 -6 -4 -3 26622.6 550.202 7
 -6 -4 -3 26843.3 584.788 6
 6 -4 -3 26385.3 576.246 6
 6 -4 -3 25892.4 585.488 1
 6 -4 3 25792.9 577.01 1
 -6 -4 3 25881.2 603.115 9
 -6 4 3 25810.7 605.285 9
 6 -4 3 26937.5 543.702 4
 6 -4 -3 27044.2 651.549 2
 6 -4 3 26332 513.746 5
 6 -4 3 27319.7 615.326 3
 -6 4 3 25746.4 426.34 8
 -6 -4 4 107.147 45.7857 7
 6 -4 -4 84.7851 45.8703 7
 -6 -4 -4 111.392 47.8304 7
 -6 -4 4 36.434 44.6983 9
 6 -4 -4 95.0314 50.1826 10
 6 4 4 74.3215 55.2798 5
 6 -4 4 118.04 38.2123 5
 -6 4 4 99.0383 49.4179 9
 6 4 4 97.4394 64.5546 8
 6 -4 4 144.953 39.9345 4
 6 -4 -4 72.4105 42.7548 1
 6 -4 4 51.7728 45.5681 1
 -6 -4 -4 102.512 44.3191 6
 6 -4 -4 56.0948 43.6533 6
 6 -4 -4 -14.2017 53.7792 2
 6 -4 5 47356.3 871.621 5
 6 4 5 47415.2 1009.4 5
 -6 -4 -5 48235.8 996.017 6
 6 -4 5 45266.4 974.165 6
 6 4 5 47375 1044.59 8
 6 -4 5 47958.9 1033.13 7
 -6 -4 -5 47462.8 976.594 7
 6 -4 -5 47049.9 1034.75 2
 6 -4 -5 48350.3 993.093 6
 -6 -4 5 47806.9 988.614 6
 6 -4 -5 44881.4 996.689 7
 -6 -4 -5 48769.3 954.407 4
 6 -4 -5 47147.6 894.931 10
 -6 4 5 44924.4 994.708 9
 -6 -4 5 46733.1 999.108 9
 6 -4 5 48493.4 866.747 1
 6 -4 -5 46015.9 869.19 1
 6 4 6 1998.63 199.333 8
 -6 -4 6 1933.53 169.475 7
 -6 -4 6 2026.23 184.856 9
 -6 4 6 2117.45 186.63 9
 6 4 6 2038.08 190.536 5
 6 -4 6 1839.25 187.457 7
 6 -4 -6 1974.82 185.682 7
 6 -4 6 1926.96 180.942 6
 -6 -4 6 2178.84 193.256 6
 -6 -4 -6 1921.05 173.221 7
 6 4 -6 2139.35 181.418 2
 -6 -4 -6 2029.98 159.642 4
 6 -4 -6 2215.97 196.761 2
 -6 -4 -7 4364.45 237.187 4
 6 4 7 4027.46 293.949 8
 -6 -4 -7 4706.38 288.494 7
 6 -4 7 4699.67 310.086 6
 -6 -4 7 4330.18 296.389 6
 6 -4 7 4646.06 314.172 7
 -6 -4 7 4742.41 285.3 7
 -6 -4 8 63.1879 79.7427 7
 6 -4 8 -77.6587 100.69 7
 6 4 8 -25.0341 104.782 8
 6 -4 8 74.1371 98.6214 6
 -6 -4 8 -24.8993 83.1369 6
 6 -4 9 3048.57 306.016 7
 6 4 9 2331.32 263.36 8
 6 -4 9 2475.48 273.86 6
 -6 -4 9 2563.72 289.796 6
 6 -4 10 248.316 135.757 6
 -6 -4 10 408.484 153.636 6
 6 4 10 266.369 129.452 8
 -6 -5 0 251932 3693.1 4
 6 -5 0 249522 3574.12 8
 -6 -5 0 243804 3758.39 8
 6 -5 0 248568 3692.08 2
 6 -5 0 248354 3755.79 1
 6 -5 0 250719 3724.71 3
 6 -5 0 250497 3671.74 9
 6 5 0 249595 3668.83 9
 6 -5 1 728.496 73.7045 2
 6 -5 -1 658.017 86.027 2
 6 -5 -1 518.434 83.383 1
 6 -5 1 837.447 96.556 1
 6 -5 1 791.939 85.4896 3
 -6 -5 -1 863.07 97.762 8
 -6 -5 1 752.241 91.2555 8
 -6 5 1 699.774 80.9268 3
 -6 -5 -1 655.338 79.2884 4
 6 5 -1 682.971 73.0119 9
 6 -5 -1 678.706 74.9486 9
 6 -5 2 30079.9 663.155 3
 -6 -5 -2 29491.3 495.638 3
 -6 5 2 29264.7 631.399 3
 -6 -5 2 29518.2 541.334 7
 -6 -5 -2 30317.9 616.536 6
 6 -5 -2 29294.9 605.055 6
 -6 -5 -2 29760.9 647.126 4
 6 5 2 29009 639.414 5
 -6 -5 -2 29710 559.599 7
 6 5 2 29691.3 670.081 8
 6 -5 -2 29932 682.869 2
 -6 5 2 28373.8 625.747 9
 -6 -5 2 29445.7 626.48 9
 6 -5 2 29199.8 647.97 1
 6 -5 -2 30137.5 659.639 1
 -6 -5 2 29802.7 579.06 4
 6 -5 -3 119.812 61.7425 2
 -6 5 3 114.487 46.6506 3
 6 -5 3 81.3713 52.9105 3
 -6 -5 -3 87.6573 41.4864 7
 -6 -5 3 133.447 40.1544 7
 6 -5 3 49.3835 42.2899 1
 6 -5 -3 122.722 50.0036 1
 -6 5 3 94.918 46.1252 9
 -6 -5 3 133.848 53.5905 9
 -6 -5 -3 162.271 51.2138 6
 6 -5 -3 49.4139 41.3868 6
 6 -5 -3 103.135 52.0795 10
 6 -5 3 83.939 31.4333 5
 6 -5 3 89.2816 35.1577 4
 6 -5 -4 69.3434 45.0757 1
 6 -5 4 9.45152 44.6302 1
 -6 5 4 -12.4263 50.8156 9
 -6 -5 4 12.1057 52.9225 9
 6 -5 -4 13.1413 45.4184 7
 -6 -5 4 18.6299 42.3854 7
 -6 -5 -4 23.7884 49.7844 4
 6 -5 4 7.02642 28.0419 4
 6 -5 4 -54.8224 59.9169 7
 -6 -5 -4 52.2183 47.5211 7
 6 5 4 -13.1515 49.7917 5
 6 -5 4 18.3931 29.4639 5
 6 -5 -4 90.5999 66.0126 2
 6 -5 4 31.1851 37.466 10
 6 5 4 -14.4209 56.0939 8
 -6 -5 -4 74.4826 54.2694 6
 6 -5 -4 48.4812 48.37 6
 6 -5 5 174.571 56.2185 1
 6 -5 -5 121.548 61.3582 1
 -6 -5 5 241.376 78.1416 9
 -6 5 5 218.525 80.1744 9
 6 5 5 264.387 83.3034 5
 6 -5 -5 117.746 79.4631 2
 6 -5 5 266.719 85.4873 7
 -6 -5 -5 211.713 67.8727 7
 6 -5 -5 93.407 62.1735 7
 -6 -5 -5 129.303 62.1828 4
 -6 -5 -5 88.6729 68.5688 6
 6 -5 -5 260.914 79.7724 6
 6 5 5 199.636 82.6918 8
 6 5 6 17313.7 505.611 2
 -6 5 6 18094.5 576.146 9
 -6 -5 6 19249.5 586.086 9
 -6 -5 6 17748.1 542.578 7
 6 -5 -6 18328.3 598.046 7
 -6 -5 -6 18148 531.478 4
 -6 -5 -6 17993.3 563.111 7
 6 -5 6 18801.3 625.871 7
 6 5 6 18915.2 618.647 8
 6 -5 6 17856.6 586.209 6
 -6 -5 6 19035.6 597.859 6
 6 -5 -6 18052.1 588.145 5
 6 5 6 18209 598.612 5
 6 -5 7 426.77 114.451 6
 -6 -5 7 539.965 130.897 6
 6 5 7 698.499 135.122 8
 -6 -5 -7 488.477 92.6986 4
 6 -5 7 323.648 109.371 7
 -6 -5 7 542.683 110.874 7
 6 -5 8 10607 526.638 7
 -6 -5 8 10032.1 460.723 7
 6 5 8 9314.71 477.279 8
 6 -5 8 9946.85 497.907 6
 -6 -5 8 10738.7 518.034 6
 6 5 9 -80.7535 120.103 8
 -6 -5 9 121.713 112.874 7
 6 -5 9 60.0687 100.283 7
 6 -5 9 28.8429 126.092 6
 -6 -5 9 87.9583 114.045 6
 6 5 10 4377.54 358.936 8
 6 6 0 133.175 44.3035 9
 6 -6 0 143.146 46.1294 9
 6 -6 0 203.875 54.2899 2
 -6 -6 0 160.893 55.2874 8
 -6 -6 0 227.552 55.2854 4
 6 -6 0 181.599 59.9755 1
 6 -6 0 309.681 56.4391 3
 6 6 1 10629.5 321.518 5
 6 -6 1 10055.9 329.831 10
 -6 -6 -1 9781.01 349.228 8
 6 -6 1 9870.29 333.297 3
 -6 -6 1 10211.5 352.214 8
 6 -6 -1 10812.6 345.478 2
 -6 -6 1 10132.5 299.238 4
 -6 -6 -1 10355.1 324.784 4
 6 -6 -1 10423.4 290.516 9
 6 6 -1 10097.8 285.605 9
 6 -6 -1 9934.41 347.033 1
 6 -6 1 10814.1 356.148 1
 6 -6 2 362.354 64.3815 10
 -6 6 2 225.55 54.1368 3
 6 -6 2 431.607 80.7601 3
 -6 6 2 334.885 63.2458 9
 -6 -6 2 367.316 62.6003 9
 -6 -6 2 261.522 44.8443 7
 -6 -6 2 371.132 55.998 4
 -6 -6 -2 302.581 72.1825 8
 -6 -6 -2 351.434 51.8193 7
 6 -6 -2 309.989 70.9965 2
 6 -6 -2 405.552 64.9238 6
 6 -6 -2 341.972 74.8882 1
 6 -6 2 333.883 73.7949 1
 6 -6 -3 39492.2 817.064 6
 -6 -6 -3 39484 825.578 6
 6 -6 3 38413 847.373 3
 -6 6 3 39640 812.853 9
 -6 -6 3 40018.8 806.641 9
 6 -6 -3 39619.8 886.13 2
 -6 -6 -3 39997.9 842.516 4
 -6 -6 3 41006.8 752.914 7
 6 -6 -3 39331.8 822.986 1
 6 -6 3 38760.7 811.678 1
 -6 -6 -3 39980.3 773.653 7
 6 -6 3 38738.1 780.859 10
 6 6 3 39313.4 835.406 5
 6 -6 3 39922.9 672.386 5
 6 -6 4 229.393 49.7812 4
 -6 -6 -4 259.61 74.2406 4
 6 6 4 329.922 83.6356 8
 -6 -6 -4 135.602 62.9607 6
 6 -6 -4 250.647 70.7067 6
 6 6 4 237.296 73.7631 5
 6 -6 4 256.058 64.7103 10
 -6 6 4 246.991 68.0113 9
 -6 -6 4 239.642 65.9925 9
 6 -6 -4 282.952 76.8625 7
 -6 -6 4 184.946 62.7219 7
 -6 -6 -4 198.238 61.4605 7
 6 -6 4 249.647 66.3687 1
 6 -6 -4 271.75 72.6609 1
 -6 -6 -5 52391.2 1066.42 7
 -6 -6 5 51766.2 1032.64 7
 6 -6 5 52692.1 1151.83 7
 -6 -6 -5 52325.7 1107.07 6
 6 -6 -5 53008.3 1102.8 6
 6 -6 -5 51640.8 990.115 1
 6 6 5 51505.2 1129.02 8
 6 6 5 51786.4 1119.86 5
 -6 6 5 50304.9 1074.97 9
 -6 -6 5 51602.3 1068.19 9
 -6 6 5 51483.1 1006.64 3
 -6 -6 -5 53364.3 1080.07 4
 6 6 5 53117.2 998.615 10
 6 -6 -5 51817.5 1015.61 10
 6 -6 -5 51056.7 1112.31 7
 6 6 6 154.282 80.7356 5
 6 -6 -6 199.103 89.9448 5
 -6 6 6 118.603 74.0876 9
 -6 -6 6 148.159 71.9849 9
 6 6 6 116.752 71.349 2
 -6 -6 -6 151.872 70.4392 4
 6 6 6 135.691 84.7573 8
 6 -6 -6 195.442 82.4006 6
 -6 -6 -6 -18.1885 68.88 6
 -6 -6 6 61.3868 72.484 7
 6 -6 -6 19.1627 74.555 7
 6 -6 6 146.727 83.666 7
 -6 -6 -6 164.705 74.9608 7
 -6 -6 -7 1865 172.297 4
 6 -6 7 1887.82 214.685 7
 -6 -6 7 2342.47 225.692 6
 6 -6 7 2215.3 221.157 6
 -6 -6 7 2055.05 194.844 7
 6 6 7 2425.73 230.095 8
 6 -6 8 51.8522 100.848 6
 -6 -6 8 52.659 84.7173 6
 -6 -6 8 21.6769 88.6468 7
 6 -6 8 139.684 105.77 7
 6 6 8 24.3107 92.0427 8
 6 -6 9 1827.85 235.04 6
 -6 -6 9 2035.77 253.154 6
 6 -6 9 1774.05 240.101 7
 6 6 9 1191.56 191.985 8
 -6 -6 9 2069.41 232.168 7
 6 7 0 14517.8 352.66 9
 6 -7 0 14449.2 444.172 1
 6 -7 0 14524.6 354.553 9
 -6 -7 0 13796 395.11 4
 6 -7 0 15067.8 427.797 3
 -6 -7 0 14770.8 449.241 8
 -6 -7 1 598.452 73.175 4
 6 -7 1 565.092 84.3895 3
 6 7 1 575.573 75.6955 5
 -6 -7 1 484.516 83.9577 8
 -6 -7 -1 528.893 83.6855 8
 6 7 1 525.866 65.8716 9
 6 -7 1 668.478 74.7891 9
 6 -7 -1 488.024 84.6493 1
 6 -7 1 482.304 82.1967 1
 6 -7 2 62841.8 1187.2 3
 -6 -7 -2 58509.4 1179.61 8
 -6 -7 2 61814.8 1063.27 4
 -6 -7 -2 62264.7 1162.45 4
 6 -7 2 62605.2 1174.1 1
 6 -7 -2 61740.9 1177.96 1
 -6 -7 -2 61323.6 1056 7
 -6 7 3 344.988 71.2476 9
 -6 -7 3 514.142 79.6309 9
 6 -7 3 583.492 92.096 3
 -6 -7 -3 554.632 77.5242 7
 -6 -7 -3 533.287 86.2452 4
 -6 -7 3 268.101 50.1415 4
 -6 -7 3 339.278 63.5515 7
 6 -7 -3 265.381 74.1408 10
 -6 -7 -3 477.965 87.8262 6
 6 -7 -3 454.494 81.4676 6
 6 -7 3 322.046 73.9356 1
 6 -7 -3 381.481 78.6038 1
 6 7 3 336.856 82.6048 8
 6 7 3 352.081 77.9237 5
 6 -7 4 9.35813 46.496 10
 6 7 4 24.3643 54.3549 10
 6 7 4 88.481 73.2695 5
 6 -7 4 46.3382 50.6442 1
 6 -7 -4 48.3023 57.0205 1
 6 -7 4 15.3071 30.5443 4
 -6 -7 -4 14.2781 67.4206 4
 -6 -7 -4 11.8076 50.5326 7
 -6 -7 4 -11.8408 48.4211 9
 -6 7 4 -12.2462 57.826 9
 6 7 4 15.1929 70.4475 8
 -6 -7 -4 -14.7176 58.735 6
 6 -7 -4 -14.3427 58.6522 6
 6 -7 -4 38.2541 53.3719 10
 6 -7 -5 595.305 91.443 1
 6 7 5 903.844 110.818 10
 6 -7 -5 957.958 120.031 10
 -6 -7 5 697.847 107.684 9
 -6 7 5 781.616 116.033 9
 6 7 5 1008.33 140.899 8
 6 -7 -5 898.194 130.058 5
 6 7 5 576.184 108.487 5
 6 -7 5 611.373 124.589 7
 -6 -7 -5 838.75 117.457 7
 6 -7 -5 971.237 131.343 7
 -6 -7 5 767.554 110.053 7
 -6 7 5 826.283 107.914 3
 -6 -7 -5 817.371 127.595 6
 6 -7 -5 696.375 118.859 6
 -6 -7 -5 820.85 120.97 4
 -6 -7 6 9755.55 397.538 9
 -6 7 6 8934.01 388.722 9
 6 7 6 9573.37 437.059 5
 -6 -7 -6 9636.88 396.3 4
 -6 -7 6 9467.66 386.439 7
 6 -7 -6 9441.47 418.357 6
 -6 -7 -6 9540.83 428.45 6
 6 7 6 9184.3 420.829 8
 6 -7 6 9586.25 455.108 7
 -6 -7 -6 9502.57 402.647 7
 6 7 7 216.913 98.7322 8
 6 -7 7 127.518 99.2349 7
 -6 -7 7 170.862 84.7448 7
 6 -7 7 207.246 108.764 6
 -6 -7 7 140.278 97.8903 6
 -6 -7 -7 226.211 77.6812 4
 -6 -7 -8 9521.82 416.454 4
 -6 -7 8 9714.47 461.156 7
 6 -7 8 10717.7 548.444 7
 6 -7 8 8988.26 489.255 6
 -6 -7 8 10767.4 535.453 6
 6 7 8 10601.7 505.369 8
 6 -7 9 391.486 144.807 6
 -6 -7 9 428.462 159.329 6
 6 7 9 281.162 127.1 8
 -6 -7 9 344.398 131.813 7
 6 -7 9 482.557 159.922 7
 -6 8 0 221.933 65.7486 2
 6 -8 0 178.449 54.21 3
 -6 -8 0 325.549 77.5613 8
 6 -8 0 327.968 76.2102 1
 6 -8 0 155.716 60.2401 10
 6 -8 0 208.233 45.0742 9
 6 8 0 184.998 41.5451 9
 6 -8 1 2824.13 192.116 1
 6 -8 -1 3261.57 205.073 1
 6 8 1 2926.25 143.297 9
 6 -8 1 2967.45 143.798 9
 -6 -8 -1 3030.03 183.707 4
 6 -8 1 2774.66 183.68 3
 -6 -8 -1 2829.4 192.719 8
 -6 -8 1 2735.6 191.136 8
 6 -8 -1 3131.55 198.671 10
 6 -8 1 3169.24 195.035 10
 6 -8 2 1121.92 124.426 3
 -6 -8 -2 958.81 121.531 8
 -6 -8 -2 1285.5 103.522 7
 6 -8 2 1006.53 118.969 10
 6 -8 -2 1029.13 125.092 10
 -6 -8 2 1110.29 94.6139 4
 -6 -8 -2 945.166 112.336 4
 6 -8 2 956.307 120.444 1
 6 -8 -2 962.13 122.874 1
 -6 8 2 1016.14 131.993 2
 6 8 2 878.46 107.729 5
 -6 -8 3 64806.7 1151.83 7
 -6 -8 -3 64550.1 1268.72 4
 -6 -8 -3 64285.9 1254.11 6
 6 -8 -3 65726.2 1255.68 6
 -6 -8 3 65185.2 1169.5 9
 -6 8 3 64573.2 1176.29 9
 6 8 3 65390.9 1249.01 5
 -6 -8 -3 65138.3 1181.84 7
 6 -8 3 65131.2 1248.15 1
 6 -8 -3 65397.1 1254.36 1
 6 -8 -3 63953.1 1259.66 10
 6 8 3 65748.4 1266.89 8
 6 -8 3 63864 1278.07 3
 -6 -8 3 67767.6 1108.01 4
 6 8 4 375.055 83.7333 8
 -6 8 4 330.233 71.2045 3
 6 -8 4 316.292 78.285 1
 6 -8 -4 105.793 66.8328 1
 -6 -8 -4 174.709 68.0481 6
 6 -8 -4 326.644 85.6241 6
 -6 8 4 205.653 63.9461 9
 -6 -8 4 150.996 59.6286 9
 6 -8 -4 322.419 81.1338 5
 6 8 4 265.834 81.4298 5
 -6 -8 -4 189.045 64.6863 7
 6 -8 -4 241.298 83.1202 10
 6 8 4 200.799 76.5578 10
 -6 -8 -4 234.016 71.0607 4
 6 8 5 29840.9 709.738 10
 6 -8 -5 29552.4 724.975 10
 6 8 5 29680.9 782.099 8
 -6 8 5 30341.5 732.175 9
 -6 -8 5 29350.1 713.985 9
 6 -8 5 28144.1 820.85 7
 -6 -8 -5 28655.3 768.185 4
 -6 -8 5 28698.8 707.993 7
 -6 -8 -5 28791 731.636 7
 6 -8 -5 28140 794.057 7
 -6 -8 -5 30071.7 799.715 6
 6 -8 -5 28139.2 772.178 6
 6 8 5 28140 780.541 5
 6 -8 -5 29380 763.181 5
 6 8 6 148.271 82.4418 5
 6 8 6 203.321 84.1547 2
 -6 -8 6 282.669 87.8302 7
 6 -8 6 239.047 102.345 7
 -6 -8 -6 122.763 75.1105 7
 -6 8 6 166.314 82.6842 9
 -6 -8 6 255.504 90.173 9
 6 8 6 311.612 98.356 8
 -6 -8 -6 235.215 79.1524 4
 -6 -8 7 1887.81 194.668 7
 6 8 7 2600.34 223.62 2
 6 -8 7 2345.42 253.341 7
 -6 -8 -7 2630.97 219.721 4
 6 8 7 2810.84 242.491 8
 6 -8 7 2282.9 232.337 6
 -6 -8 7 2395.36 250.889 6
 6 -8 8 27.6558 113.094 6
 -6 -8 8 -112.336 109.24 6
 -6 -8 8 66.9241 82.0792 7
 6 -8 8 240.606 120.026 7
 6 8 8 93.9739 91.384 8
 -6 -8 -8 57.4206 74.4512 4
 6 -8 9 1487.36 238.484 7
 -6 -8 9 1160.93 187.908 7
 6 -8 9 1325.6 219.103 6
 -6 -8 9 1342.51 214.768 6
 6 -9 0 49538.1 999.241 3
 -6 -9 0 48030 1029.53 8
 6 -9 0 48374 1023.5 10
 6 9 0 49534.7 914.695 5
 6 -9 0 49087.3 838.926 9
 6 9 0 47312.3 829.486 9
 6 -9 0 49519.9 1044.93 1
 -6 -9 0 48529.5 967.415 4
 -6 -9 1 135.514 64.4465 8
 -6 -9 -1 116.11 62.1213 8
 6 9 1 58.6139 36.3075 9
 6 -9 1 51.9643 43.7731 9
 -6 9 1 57.3744 60.0442 2
 6 -9 1 111.232 63.2732 10
 -6 -9 -1 142.135 57.6615 4
 6 -9 -1 74.1182 59.1661 10
 6 -9 1 59.9969 64.1987 1
 6 -9 -1 90.9116 66.2468 1
 6 -9 1 -13.9252 49.7155 3
 6 -9 2 27367.3 712.137 3
 6 9 2 28090.9 663.729 5
 6 -9 2 29518.5 727.592 1
 6 -9 -2 28927 728.485 1
 6 -9 2 28176.6 690.065 10
 6 9 2 27889.4 714.451 10
 6 -9 -2 28739.7 730.055 10
 -6 9 2 28360.9 747.616 2
 -6 -9 -2 27287.7 710.294 8
 6 -9 3 76.0177 61.9274 10
 6 -9 -3 15.5211 71.9713 10
 6 9 3 118.425 69.9018 10
 -6 -9 -3 45.6892 59.242 6
 6 -9 -3 15.0942 63.1798 6
 6 9 3 84.3876 63.9988 5
 6 -9 -3 132.154 57.7362 5
 6 -9 -3 44.5325 64.8961 1
 6 -9 3 -43.2404 69.2664 1
 -6 9 3 132.33 84.3491 2
 -6 -9 -3 45.0987 51.3047 7
 6 -9 3 16.1712 47.8639 3
 -6 9 3 29.738 47.6387 9
 -6 -9 -4 120.957 62.3222 7
 -6 -9 -4 -16.9961 58.7449 4
 -6 -9 4 48.9174 55.6505 7
 -6 -9 -4 51.674 65.2163 6
 6 -9 -4 84.8886 58.6814 6
 6 9 4 14.8357 63.4955 10
 6 -9 4 81.9939 75.3785 10
 6 9 -4 12.566 58.2715 10
 6 -9 -4 -31.3275 80.2994 10
 6 -9 4 138.922 84.0832 1
 6 -9 -4 -14.4919 73.1584 1
 -6 9 4 82.8166 49.5245 9
 6 -9 -4 71.7837 74.7064 5
 6 9 4 131.969 65.8364 5
 6 9 4 80.8069 69.1685 8
 -6 -9 -5 332.197 88.3822 7
 -6 9 5 626.735 103.431 9
 -6 -9 -5 411.279 113.438 6
 6 -9 -5 461.026 112.584 6
 6 9 5 518.968 107.127 1
 -6 -9 -5 460.74 108.028 4
 6 -9 -5 467.894 101.52 10
 6 9 5 410.959 99.9463 10
 6 9 5 577.337 117.903 5
 6 -9 -5 403.277 102.992 5
 6 9 5 459.061 109.342 8
 6 -9 5 378.476 114.302 7
 -6 -9 5 480.349 92.977 7
 6 9 6 11162.7 480.989 2
 -6 -9 -6 12663.5 492.185 4
 6 9 6 11817.2 481.335 8
 6 -9 -6 11708.1 425.732 10
 -6 -9 6 10897 442.199 7
 6 -9 6 12133.7 551.373 7
 -6 -9 7 20.1032 73.966 7
 -6 -9 -7 20.6571 63.856 4
 6 9 7 -42.3355 80.1409 2
 6 -9 7 28.3808 91.3144 7
 6 9 7 21.1067 79.9097 8
 -6 -9 -8 5816.72 344.018 4
 6 -9 8 5103.25 386.861 6
 -6 -9 8 5840.19 403.678 6
 -6 -9 8 5967.25 363.55 7
 6 -9 8 5959.81 428.795 7
 -6 10 0 257.579 79.3653 2
 6 -10 0 82.4939 64.2204 1
 -6 -10 0 79.3726 60.1483 8
 -6 -10 0 141.929 58.7581 4
 6 -10 0 250.316 70.2402 3
 6 -10 0 191.79 86.7868 10
 6 10 0 382.561 91.1116 10
 6 -10 1 7183.9 324.665 3
 6 -10 1 6753.49 319.011 10
 6 -10 -1 7089.99 336.701 10
 6 10 1 7612.71 345.026 10
 6 10 -1 7020 327.773 10
 -6 -10 -1 6921.85 321.433 8
 -6 10 1 7641.83 341.057 2
 -6 -10 1 7541.48 291.009 4
 -6 -10 1 7028.94 334.368 8
 6 -10 1 6808.74 332.505 1
 6 -10 -1 7049.5 333.608 1
 6 10 1 7389.25 284.314 5
 6 10 -1 6671.59 241.314 5
 -6 -10 -1 7256.26 316.671 4
 6 -10 2 -32.1842 75.9864 1
 6 -10 -2 49.2414 67.1219 1
 -6 -10 -2 15.7593 61.2999 8
 -6 10 2 18.052 58.0823 2
 6 -10 2 59.2855 66.1308 10
 6 -10 -2 16.8325 68.8343 10
 6 10 -2 60.6086 60.4695 10
 6 10 2 32.3138 61.1704 10
 6 -10 2 32.258 64.3679 3
 -6 -10 2 17.288 55.6242 8
 6 10 2 12.6406 56.4008 5
 6 -10 -2 9.90312 48.4041 5
 -6 -10 -3 12336.5 458.527 6
 6 -10 -3 12558.8 459.865 6
 6 -10 3 11811.9 414.439 10
 6 -10 -3 12196.9 458.7 10
 6 10 -3 12372.7 429.57 10
 6 10 3 11875.6 443.155 10
 -6 -10 -3 11224.3 387.43 7
 6 -10 3 12681.9 465.894 3
 6 -10 3 12330.7 444.689 1
 6 -10 -3 12286.8 448.749 1
 -6 10 3 11916.3 492.036 2
 6 -10 -3 11783 395.413 5
 6 10 3 11476.1 422.282 5
 -6 -10 -4 111.561 72.325 6
 6 -10 -4 92.2847 59.386 6
 6 10 -4 -27.6042 65.1742 10
 6 -10 -4 103.431 84.2574 10
 6 10 4 81.5651 71.3164 10
 6 -10 4 -52.0957 64.7103 10
 -6 -10 -4 28.6758 62.682 7
 -6 -10 4 13.3828 54.7283 7
 6 -10 -4 14.6127 67.7584 5
 6 10 4 52.0853 65.7326 5
 6 10 5 33790.9 906.024 5
 -6 -10 -5 34297.6 913.69 4
 -6 -10 5 34389.9 834.163 7
 -6 -10 -5 36108.2 868.711 7
 6 10 5 34185.1 878.787 8
 6 10 5 35576 845.63 1
 6 10 -5 35640.8 836.246 1
 6 -10 -5 34933.5 867.231 10
 6 10 5 33956.8 843.243 10
 6 10 6 232.54 93.2228 8
 -6 -10 -6 424.389 108.861 4
 6 -10 -6 201.503 87.4805 10
 6 10 6 384.085 121.045 2
 -6 -10 6 522.003 110.204 7
 6 -10 6 214.908 107.293 7
 -6 -10 -7 1155.48 170.353 4
 6 10 7 1510.88 194.291 2
 6 -10 7 1193.03 212.004 7
 6 10 7 1304.31 168.244 8
 6 -10 8 -88.7399 118.047 6
 -6 -10 8 59.4853 99.3086 6
 -6 -10 -8 44.6139 74.4815 4
 6 -10 8 161.867 122.565 7
 6 -11 0 53111.2 1109.93 3
 -6 -11 0 51801.5 1144.67 8
 6 11 0 54344.1 1167.42 10
 6 -11 0 53744.5 1170.32 10
 -6 11 0 52642.6 1107.5 2
 6 -11 0 53363.1 1168.14 1
 -6 -11 0 55729.3 1108.25 4
 6 -11 -1 1884.59 181.098 1
 -6 -11 1 1278.58 153.885 8
 6 11 -1 1406.09 162.168 10
 -6 -11 1 1860.07 150.104 4
 6 11 1 1407.37 125.364 5
 6 -11 1 1475.92 165.579 1
 6 -11 1 1604.5 163.373 10
 6 -11 -1 1631.54 171.056 10
 6 11 1 1455.38 162.562 10
 -6 11 1 1523.78 166.411 2
 -6 11 -1 1832.38 152.853 2
 6 -11 1 1516.23 155.885 3
 -6 -11 -1 1685.29 164.301 8
 6 -11 2 18693.1 590.809 1
 6 -11 -2 17827.8 579.509 1
 -6 -11 2 18213.6 484.333 4
 6 -11 2 17784.3 569.222 3
 -6 11 2 17739.8 602.064 2
 -6 -11 -2 16736.8 552.391 8
 6 11 2 17323.3 575.391 10
 6 -11 2 18421.4 568.369 10
 6 -11 -2 17918 592.92 10
 6 11 -2 17949.2 565.382 10
 6 11 2 16800.2 502.872 5
 -6 -11 2 19412.1 611.187 8
 6 -11 3 15.4918 67.7256 10
 6 11 -3 15.8825 70.8652 10
 6 -11 -3 -37.5582 93.3038 10
 6 11 3 17.8537 71.2506 10
 6 -11 3 18.5096 61.8025 3
 -6 11 3 155.58 93.0276 2
 -6 -11 -3 26.8973 54.9965 7
 6 -11 -3 -24.5316 54.7284 5
 6 11 3 30.9663 55.2671 5
 -6 -11 -3 72.4678 68.5908 6
 6 -11 -3 18.174 64.8717 6
 -6 -11 -4 -15.3684 54.8568 7
 -6 11 4 99.5819 86.0415 2
 6 11 -4 -17.5409 75.0687 1
 6 11 4 -18.0352 80.4699 1
 6 11 4 36.164 64.5429 5
 6 -11 -4 -29.3361 68.0138 5
 6 -11 -4 -37.8507 77.3919 10
 6 11 -4 30.1774 71.248 10
 6 -11 4 57.4799 72.5392 10
 6 -11 -5 18.7843 85.473 10
 -6 -11 -5 34.9923 81.1284 7
 6 11 5 -20.8094 80.944 5
 -6 -11 -5 21.5506 69.3395 4
 6 11 -5 50.3132 66.931 1
 6 11 5 69.6119 72.8425 1
 6 11 6 7736.83 432.008 2
 -6 -11 -6 7584.24 409.543 4
 6 -11 6 7930.54 467.601 7
 -6 -11 -7 47.4362 81.9834 4
 6 -11 7 187.367 130.713 7
 6 11 7 126.4 112.803 2
 6 -11 8 8966.93 524.5 6
 -6 -11 8 9137.09 526.886 6
 -6 -11 -8 9899.25 479.132 4
 -6 -12 0 216.443 79.2633 4
 6 -12 0 159.133 68.1155 3
 6 12 0 37.8055 71.5773 10
 6 -12 0 154.831 96.1682 10
 -6 12 0 16.4594 71.9668 2
 -6 -12 0 54.4463 66.7877 8
 -6 -12 1 4480.11 284.538 8
 -6 -12 -1 4794.64 280.991 8
 -6 12 1 4596.53 289.617 2
 -6 12 -1 4349.37 243.924 2
 6 12 -1 4517.69 284.746 10
 6 -12 1 4617.86 289.315 10
 6 12 1 4983.37 301.148 10
 6 -12 -1 4887.95 303.007 10
 6 12 1 4072.71 218.48 5
 -6 -12 1 5219.26 262.899 4
 6 -12 1 4810.85 280.5 3
 6 12 2 671.374 104.958 5
 -6 -12 -2 529.771 115.171 8
 -6 -12 2 783.981 138.089 8
 -6 -12 2 709.548 98.2971 4
 -6 12 2 814.033 138.222 2
 6 -12 2 1024.53 146.479 10
 6 -12 -2 729.356 141.568 10
 6 12 -2 791.711 133.763 10
 6 12 -3 20980.7 670.33 1
 6 12 3 19738.3 656.659 1
 6 12 -3 20262.4 625.54 10
 6 -12 3 21020.3 624.335 10
 6 -12 -3 20900.1 675.894 10
 -6 12 3 20504.6 715.21 2
 6 12 3 19807.4 600.343 5
 6 12 -4 212.712 89.6915 1
 6 12 4 198.747 90.4599 1
 6 12 -4 147.459 82.7365 10
 6 -12 -4 226.556 98.9988 10
 6 12 4 74.8008 74.6601 5
 -6 12 4 133.75 95.5078 2
 -6 -12 -5 8804.71 451.143 4
 6 12 -5 9193.18 416.81 1
 6 12 5 9715.53 431.146 1
 6 -12 -5 9589.8 443.339 10
 6 12 6 242.368 112.777 2
 6 -12 6 300.168 131.276 7
 -6 -12 -6 268.689 104.601 4
 6 -12 7 1893.57 255.286 7
 6 12 7 2045.01 244.68 2
 -6 -12 -7 1685.49 221.458 4
 6 -13 0 16279.9 596.471 10
 -6 -13 0 16761.4 546.599 4
 -6 13 0 16744.6 564.755 2
 6 -13 0 16798.4 547.636 3
 6 13 0 15337.6 603.739 1
 -6 -13 0 16767.5 578.661 8
 6 -13 1 469.863 122.484 10
 6 -13 -1 347.186 104.503 10
 -6 -13 -1 699.303 125.255 4
 -6 13 1 431.455 105.546 2
 -6 -13 -1 442.619 115.408 8
 6 13 1 478.818 128.868 1
 6 13 -1 430.795 118.179 1
 -6 -13 1 722.025 109.267 4
 6 13 -2 19455.6 675.407 1
 6 13 2 19668.1 681.99 1
 -6 13 2 19454.1 684.287 2
 6 13 2 19357 558.677 5
 6 -13 2 19210.9 631.665 10
 6 -13 -2 19416.6 670.2 10
 -6 -13 -2 19046.7 619.995 8
 -6 13 3 25.7903 72.78 2
 6 13 -3 21.8904 82.8787 1
 6 13 3 44.6413 77.1448 1
 6 -13 -3 67.0375 89.1789 10
 6 -13 3 112.494 85.3131 10
 6 13 3 16.5638 67.7369 5
 6 -13 -4 22.5517 90.0017 10
 -6 13 4 57.1713 95.448 2
 6 13 -4 21.2824 80.5781 1
 6 13 4 153.224 103.362 1
 -6 -13 -5 74.3062 91.1625 4
 6 13 -5 141.298 90.095 1
 6 13 5 334.851 104.008 1
 -6 -13 -6 4669.94 352.155 4
 6 13 6 5191.45 384.309 2
 6 -13 6 5646.87 411.178 7
 6 13 7 58.3334 122.083 2
 -6 -13 -7 79.523 100.362 4
 -6 -14 0 18.1264 60.5255 4
 6 14 0 175.015 102.244 1
 -6 14 0 38.9017 77.6262 2
 6 -14 0 23.0472 76.9552 10
 -6 -14 1 2224.01 192.452 4
 6 14 -1 2162.25 228.251 1
 -6 14 1 1774.96 207.09 2
 -6 -14 -1 2262.3 210.285 4
 6 -14 1 2389.92 230.184 10
 6 -14 -1 2054.14 221.103 10
 6 14 -2 195.836 115.6 1
 6 14 2 24.8123 99.031 1
 -6 14 2 99.4894 96.7576 2
 6 -14 2 86.1071 101.659 10
 6 -14 -2 192.757 113.783 10
 -6 14 3 12003.1 572.254 2
 6 14 -3 11903.6 535.386 1
 6 14 3 12288.2 546.356 1
 6 -14 -3 12097.4 538.541 10
 6 14 -4 92.2349 98.6865 1
 6 14 4 -23.7091 99.2393 1
 -6 14 4 121.455 114.96 2
 -6 -14 -4 124.352 85.9589 4
 -6 -14 -5 16247.2 657.38 4
 6 14 5 15219.3 682.557 2
 6 14 -5 15198.5 587.824 1
 6 14 5 15479.5 598.405 1
 -6 -14 -6 -54.6416 100.526 4
 6 14 6 30.9132 129.392 2
 -6 15 0 16098.9 587.586 2
 -6 -15 0 16481.9 570.863 4
 6 15 0 14496.4 637.513 1
 -6 -15 -1 127.476 88.9741 4
 -6 -15 1 364.124 102.677 4
 6 15 -1 271.445 121.149 1
 6 15 1 272.963 119.366 1
 -6 15 1 118.695 84.7851 2
 -6 -15 -2 7304.12 399.539 4
 6 15 -2 6846.12 421.542 1
 6 15 2 6523.37 426.407 1
 -6 15 2 6859.29 412.964 2
 6 15 -3 51.7919 103.35 1
 6 15 3 132.07 110.562 1
 -6 -15 -3 173.509 88.4819 4
 -6 15 3 -29.2916 104.56 2
 6 15 -4 24.7995 98.9699 1
 6 15 4 -25.5093 106.771 1
 -6 -15 -4 52.7559 112.888 4
 -6 15 4 64.0143 130.888 2
 -6 -15 -5 194.111 118.715 4
 6 15 5 336.947 134.16 1
 6 15 5 160.404 131.225 2
 -6 -16 0 40.889 79.5261 4
 6 16 0 58.9783 108.502 1
 -6 -16 -1 1938.04 210.222 4
 6 16 -1 1491.04 225.579 1
 6 16 1 1587.98 217.589 1
 -6 16 1 1534.44 208.2 2
 -6 -16 -2 171.067 99.9374 4
 6 16 -2 -57.3962 92.337 1
 6 16 2 29.0571 127.03 1
 -6 16 2 56.0677 111.878 2
 6 16 -3 10256.8 530.062 1
 6 16 3 10179.8 531.55 1
 -6 -16 -3 11508.6 543.33 4
 -6 16 3 11107.1 576.98 2
 6 16 -4 -79.0461 124.419 1
 6 16 4 -27.0987 127.96 1
 -6 -16 -4 -27.7658 89.338 4
 6 17 0 4601.51 377.47 1
 -6 -17 0 5351.14 331.545 4
 6 17 -1 155.93 114.747 1
 6 17 1 62.7377 111.974 1
 -6 -17 -1 70.8135 91.8206 4
 -6 17 1 26.4403 97.2874 2
 6 17 -2 7594.44 478.67 1
 6 17 2 7624.84 481.814 1
 -6 -17 -2 8614.03 463.567 4
 -6 17 2 8215.43 487.736 2
 -6 -17 -3 164.272 109.269 4
 -6 17 3 192.394 117.986 2
 6 17 -3 -29.3051 119.845 1
 6 17 3 29.8761 119.235 1
 -6 -18 0 66.5435 90.7107 4
 -6 -18 -1 1414.96 194.002 4
 -6 18 1 710.404 167.742 2
 7 0 0 -62.1552 43.4 9
 7 0 0 -15.7323 32.9252 4
 -7 0 0 -22.7187 33.7899 8
 7 0 0 35.49 36.387 8
 7 0 1 39828.2 764.398 4
 7 0 1 40222.1 654.19 7
 -7 0 -1 40882.4 742.561 3
 7 0 -1 39114.7 750.495 4
 -7 0 1 41474.4 749.307 8
 7 0 1 39952.7 773.257 8
 7 0 -1 40704.1 785.273 9
 7 0 -2 11739.8 270.461 7
 7 0 2 11720 283.692 7
 -7 0 2 11777.5 313.23 8
 7 0 -2 11546.5 345.452 9
 -7 0 2 10979 355.545 9
 7 0 2 12386.1 362.779 8
 7 0 2 11588.8 260.557 6
 -7 0 2 11651.6 260.752 6
 7 0 2 11633.4 331.544 4
 7 0 3 1362.78 111.031 5
 7 0 3 1578.35 136.602 8
 7 0 3 1594.22 101.616 6
 -7 0 3 1579.1 103.22 6
 -7 0 3 1574.37 137.471 9
 7 0 3 1552.77 114.345 4
 7 0 -3 1260.5 92.8947 7
 7 0 3 1618.16 109.042 7
 7 0 4 25340.9 579.314 7
 7 0 -4 24508.4 559.237 7
 7 0 4 25073.6 565.602 6
 7 0 4 24867.3 518.082 3
 7 0 -4 23830 631.751 2
 -7 0 4 24544.7 561.365 6
 -7 0 4 24341.6 636.395 9
 -7 0 5 2854.57 210.04 9
 7 0 -5 2921.02 211.058 2
 7 0 5 2876.07 148.703 3
 7 0 5 2936.9 187.161 5
 7 0 5 3176.71 202.839 7
 7 0 -5 3541.41 201.82 7
 -7 0 6 3424.38 244.841 9
 7 0 -6 3132.96 212.475 7
 7 0 6 2686.35 195.649 5
 7 0 6 3145.98 216.441 6
 -7 0 6 3090.66 216.767 6
 7 0 -6 3048.09 221.412 2
 7 0 6 3354.05 224.726 7
 7 0 -7 8608.35 387.352 2
 7 0 7 9026.02 406.473 6
 -7 0 7 8309.42 395.553 6
 7 0 -7 8256.08 379.461 7
 7 0 7 9097.21 408.993 7
 7 0 8 69.3706 85.0815 7
 7 0 8 114.164 91.1234 6
 -7 0 8 -22.8751 84.1673 6
 7 0 9 6065.13 395.001 6
 -7 0 9 5735.87 387.812 6
 7 0 9 5693.54 383.466 7
 -7 1 0 7.59882 33.2198 3
 7 -1 0 17.7502 37.9824 9
 7 1 0 26.6105 37.1268 9
 7 1 0 7.73428 27.6074 4
 7 -1 0 7.79763 32.6377 4
 7 -1 0 -13.0625 39.5292 8
 -7 -1 0 33.2129 29.6382 8
 7 1 0 -7.76485 37.3144 8
 -7 -1 -1 22350.6 462.748 3
 -7 1 -1 22584.6 488.252 3
 7 1 1 22358.8 511.739 8
 -7 1 1 21449.9 450.344 8
 -7 -1 1 21281.1 487.365 8
 7 -1 1 22096.4 493.018 8
 7 1 1 21910.4 368.876 7
 7 -1 1 21586 351.55 6
 -7 -1 1 21538.3 353.006 6
 7 1 -1 21410.5 344.815 7
 7 -1 -1 22770.1 515.962 9
 7 1 -1 21582.4 502.923 9
 7 -1 1 21899.4 490.67 4
 7 1 -1 21810.7 481.207 4
 7 1 1 22237 494.495 4
 7 -1 2 40366.8 723.049 7
 -7 -1 2 40764.5 768.115 8
 7 -1 2 40098.2 679.588 6
 -7 -1 2 40068 680.935 6
 7 -1 2 39821.6 764.64 4
 7 1 -2 39989.8 749.151 4
 -7 -1 2 40908.3 821.911 9
 -7 1 2 38717.2 812.636 9
 7 1 -2 39276.6 789.301 9
 7 -1 -2 40420.3 794.882 9
 7 -1 -2 39399.7 702.291 7
 7 1 2 41339.4 692.917 7
 -7 -1 -2 41467.3 780.518 4
 7 1 2 39806.9 774.512 4
 7 -1 2 41059.5 803.511 8
 -7 1 2 40336.4 719.494 8
 7 1 2 40749.9 814.41 8
 7 -1 3 18168.9 440.524 5
 7 1 3 17298 451.076 5
 -7 -1 -3 17835 446.473 4
 7 1 -3 17637.4 407.837 4
 7 -1 -3 16741 489.451 2
 7 1 3 17643.4 403.367 6
 -7 1 3 17566.1 403.297 6
 7 -1 3 19008.1 440.492 7
 7 1 -3 17394 393.525 7
 7 -1 3 18370.7 440.461 4
 7 -1 3 17167.1 403.489 6
 -7 -1 3 18404.3 413.156 6
 7 -1 3 17480.2 416.917 3
 -7 -1 3 17330.8 486.133 9
 -7 1 3 17643.9 493.342 9
 7 -1 -3 17446.3 416.507 7
 7 1 3 17300.1 407.868 7
 7 -1 4 26377.5 589.922 6
 -7 -1 4 25937.7 585.154 6
 7 1 4 25772 581.953 6
 -7 1 4 26554 587.806 6
 -7 1 4 26610.5 661.185 9
 -7 -1 4 25628 653.015 9
 7 1 -4 25258.4 526.927 4
 -7 -1 -4 25566.3 583.755 4
 7 -1 -4 26379.1 670.524 2
 7 -1 4 26068.9 562.047 3
 7 1 4 26235 589.207 7
 7 -1 4 25720.9 600.351 7
 7 1 -4 25528.3 570.483 7
 7 -1 -4 25673.8 589.448 7
 7 1 4 26752.6 682.03 8
 7 -1 -5 10293.3 402.11 2
 7 1 -5 10684.9 401.423 2
 -7 1 5 10046.7 398.241 9
 -7 -1 5 10226.6 400.029 9
 7 1 -5 10065.6 277.217 4
 7 -1 -5 10751.8 371.378 7
 7 -1 5 10689.7 381.866 7
 7 1 -5 10562.6 355.395 7
 7 -1 5 10250.6 320.928 3
 7 1 5 9845.27 364.088 5
 7 -1 5 10085.3 347.534 5
 7 1 6 9050.37 373.487 5
 7 -1 6 8698.93 348.857 5
 7 1 6 9258.16 376.933 6
 -7 1 6 9551.68 386.787 6
 7 -1 -6 9079.97 372.575 7
 7 -1 6 9444.5 392.202 7
 7 1 6 9814.37 387.981 7
 -7 1 6 8769.87 394.474 9
 -7 -1 6 9167.38 400.825 9
 -7 -1 -6 8857.64 313.134 4
 7 -1 6 9257.88 379.547 6
 -7 -1 6 9680.9 384.573 6
 7 1 -6 9199.69 385.708 2
 7 -1 -6 9265.37 391.822 2
 7 1 -6 9182.45 363.615 7
 7 1 7 11363.3 460.726 7
 7 -1 7 10985 462.306 7
 7 -1 -7 10496.4 437.941 2
 7 -1 -7 10345 439.216 7
 7 1 7 9665.5 416.89 5
 -7 -1 7 10142 439.503 6
 7 -1 7 10688.9 450.68 6
 7 1 7 10284 444.583 6
 -7 1 7 10151.8 439.813 6
 7 1 -7 10830.6 430.11 2
 -7 -1 8 23.0594 87.303 6
 7 1 8 -22.7692 103.604 6
 -7 1 8 22.8656 93.5054 6
 7 -1 8 69.2643 96.6369 6
 7 1 8 -22.6071 87.9359 7
 7 -1 8 94.2704 94.0533 7
 7 -1 9 5541.26 379.578 6
 -7 -1 9 5502.94 375.844 6
 7 -1 9 5475.31 379.831 7
 7 1 10 4746.1 405.629 8
 7 -1 10 4432.14 358.227 6
 -7 -1 10 3755.94 335.384 6
 7 2 0 7.91787 26.4395 4
 7 -2 0 42.0782 29.8684 8
 -7 -2 0 9.16119 33.7087 8
 -7 2 0 65.1757 56.7821 3
 7 2 0 70.5844 66.8087 9
 7 -2 0 35.3191 54.591 9
 7 -2 -1 15873.4 297.572 6
 7 -2 -1 16380.2 420.037 9
 7 2 -1 16511.5 421.913 9
 7 2 -1 16216.3 396.332 4
 -7 -2 -1 17358.2 419.38 4
 7 -2 1 16330 405.951 4
 7 2 1 17160.1 417.815 4
 -7 2 1 16610.1 417.922 3
 -7 2 -1 15477.1 400.96 3
 -7 -2 -1 17070.6 374.008 3
 -7 2 1 16292.2 353.188 8
 -7 -2 -1 17290.1 449.533 8
 7 2 1 16772.5 430.998 8
 -7 -2 1 16216.7 419.728 8
 7 -2 1 15862 392.818 8
 -7 -2 2 31770.8 673.999 8
 7 -2 -2 31718.7 711.221 2
 7 -2 -2 31888.4 575.821 6
 7 -2 2 31955.8 577.751 6
 -7 -2 -2 32574.6 582.612 6
 7 2 -2 32856.4 634.452 4
 7 -2 2 33944.5 668.656 4
 -7 -2 -2 33129.5 676.914 4
 7 2 2 33555.9 572.661 7
 -7 2 2 31713.9 583.417 8
 7 2 2 32574 706.617 8
 -7 -2 2 31416.1 695.774 9
 -7 2 2 33321.8 710.498 9
 7 -2 2 32127.9 652.202 3
 -7 -2 -2 32803.6 597.313 3
 7 -2 3 6274.19 228.39 5
 7 -2 3 6445.7 237.975 3
 7 2 3 6213.01 212.824 7
 7 -2 -3 6179.44 230.135 7
 -7 2 3 6439.45 196.632 8
 7 -2 -3 5895.16 273.886 2
 7 -2 3 6783.91 246.106 7
 7 2 -3 6704.31 217.616 4
 -7 -2 -3 7011.43 261.633 4
 7 -2 3 6436.97 230.094 4
 -7 2 3 6088.31 268.256 9
 -7 -2 3 6561.28 273.868 9
 -7 -2 3 6544.83 221.386 6
 7 -2 3 6178.07 215.739 6
 7 -2 4 16193.9 432.35 3
 7 2 4 16891.8 516.314 8
 7 -2 4 16802.5 427.852 5
 7 2 4 16758.1 474.284 5
 7 2 -4 16692.7 379.601 4
 7 -2 -4 16143.9 500.75 2
 7 -2 4 17207.1 444.758 6
 -7 -2 4 16602.1 438.478 6
 7 2 4 16310.7 430.065 7
 7 -2 -4 16487.9 451.927 7
 -7 -2 4 16324.8 495.438 9
 -7 2 4 16563.7 495.492 9
 7 -2 4 17495.3 424.313 4
 -7 -2 5 1963.44 174.924 9
 -7 2 5 1827.56 168.819 9
 7 -2 5 1731.14 132.903 3
 7 2 5 1884.49 161.071 5
 7 -2 -5 2106.59 186.449 2
 7 -2 5 2360.21 182.996 7
 7 -2 -5 1911.57 157.031 7
 -7 -2 -5 1934.8 145.719 4
 7 2 5 1898.39 187.77 8
 7 2 6 8122 348.792 7
 7 -2 6 7654.75 301.015 3
 -7 2 6 7895.16 374.272 9
 -7 -2 6 7971.97 374.746 9
 7 2 6 8197.04 363.239 5
 7 -2 6 8032.56 320.884 5
 7 2 -6 8009.76 358.241 2
 7 -2 6 8936.89 376.463 6
 -7 -2 6 8118.37 357.994 6
 7 -2 -6 8306.4 359.117 7
 7 -2 6 8764.06 382.762 7
 7 -2 -6 8668.94 382.246 2
 -7 -2 -6 8109.09 308.626 4
 7 2 6 7941.2 397.409 8
 7 -2 7 18073.9 621.504 7
 7 2 -7 17825.4 565.56 2
 7 2 7 18522.7 605.262 5
 7 -2 7 16836.4 590.127 6
 -7 -2 7 15946.2 578.695 6
 7 -2 -7 18180.7 598.333 2
 7 -2 -7 18405.1 598.228 7
 7 2 7 17917.8 670.23 8
 7 2 8 55.3697 92.4497 8
 7 -2 8 186.686 104.131 6
 -7 -2 8 139.728 88.181 6
 7 -2 8 72.7785 96.8259 7
 7 -2 9 7715.3 446.843 6
 -7 -2 9 7410.38 440.492 6
 7 2 9 7341.79 464.585 8
 7 -2 9 7694.98 453.831 7
 7 -2 10 976.504 189.268 6
 -7 -2 10 1421.46 218.515 6
 7 -3 0 27.8304 28.0975 8
 -7 -3 0 -10.0311 39.0181 8
 -7 3 0 35.0748 34.1079 3
 7 -3 0 -25.6951 41.8632 2
 7 -3 0 88.1332 43.7888 9
 7 3 0 -17.5226 44.2269 9
 7 3 0 49.69 31.3543 4
 -7 -3 0 -40.4861 40.2308 4
 -7 3 1 16414.4 423.044 3
 7 -3 1 16321.5 390.149 2
 7 -3 -1 16485 444.951 2
 7 3 1 16543.9 438.307 8
 -7 -3 1 16965.4 442.599 8
 7 -3 1 15761.4 390.018 8
 -7 -3 -1 16419.3 453.709 8
 7 -3 -1 16786.3 422.096 9
 7 3 -1 16707.3 421.388 9
 7 3 -1 16801.2 405.012 4
 -7 -3 -1 18366.6 440.685 4
 7 3 2 40641.8 836.439 8
 -7 -3 -2 40052.8 672.057 7
 -7 3 2 39300.7 788.914 3
 -7 -3 -2 39462.1 685.166 3
 7 -3 2 40564.3 786.602 3
 -7 -3 -2 40558.6 793.749 4
 7 3 -2 39830.6 741.209 4
 -7 -3 2 38530.2 801.57 9
 -7 3 2 37641.9 803.552 9
 -7 -3 -2 39522.3 707.981 6
 7 -3 -2 40592.8 705.647 6
 7 -3 2 38946 761.003 4
 7 -3 -2 39647.1 836.887 2
 7 -3 2 40436.5 699.662 2
 -7 -3 2 39506.1 804.997 8
 7 -3 3 3833.25 166.341 5
 7 -3 3 4265.47 200.054 3
 7 3 -3 3619.43 154.562 4
 7 -3 3 3802.56 173.911 4
 -7 3 3 3835.13 209.695 9
 -7 -3 3 3638.76 201.83 9
 7 -3 -3 3653.01 216.297 2
 -7 -3 -3 3695.52 159.061 7
 7 -3 3 3847.39 189.565 7
 -7 3 3 3700.12 128.773 8
 -7 -3 3 3513.69 145.009 7
 7 -3 -3 3913.85 185.228 7
 7 -3 -3 3599 166.015 6
 -7 -3 -3 3871.61 173.536 6
 -7 3 4 16381.5 494.911 9
 -7 -3 4 16527.2 494.86 9
 7 3 4 16567.6 512.742 8
 -7 -3 4 16507.3 440.218 6
 7 -3 4 16297.2 441.488 6
 7 -3 4 16738.7 414.706 4
 7 3 -4 16741.8 374.11 4
 7 -3 4 16021.9 408.305 5
 7 3 4 16688 484.24 5
 -7 -3 4 16690.4 412.977 7
 7 -3 -4 16609.5 465.133 7
 7 -3 4 17036 460.109 3
 7 -3 -4 15649.4 502.488 2
 -7 -3 -4 16000.7 429.575 7
 7 -3 5 2005.39 159.56 6
 -7 -3 5 1879.59 158.22 6
 -7 -3 -5 2071.1 159.423 7
 -7 -3 -5 2101.63 154.037 4
 7 -3 5 1951.55 172.169 7
 7 -3 -5 2001.13 165.102 7
 7 3 5 1762.68 160.729 5
 7 3 5 2268 199.425 8
 7 -3 -5 1797.99 172.287 2
 7 -3 -5 1931.84 132.743 1
 7 -3 5 1935.56 129.111 1
 7 -3 5 2092.47 152.881 3
 -7 3 5 1915.59 173.206 9
 -7 -3 5 2040.87 173.936 9
 7 -3 -6 1480.04 179.154 2
 7 3 -6 1373.56 159.553 2
 7 3 6 1642.58 171.033 5
 7 -3 6 1564.94 134.945 5
 -7 -3 6 1494 164.002 9
 7 -3 -6 1722.42 169.185 7
 -7 3 6 1643.3 169.564 9
 7 -3 6 1615.41 171.583 6
 -7 -3 6 1582.51 162.523 6
 7 -3 6 1398.68 134.228 3
 -7 -3 -6 1672.42 150.204 4
 7 -3 6 1326.77 158.989 7
 7 3 6 1410.56 180.908 8
 -7 -3 6 1498.18 149.02 7
 7 3 -7 10245.1 412.28 2
 -7 -3 -7 11082.7 381.626 4
 7 3 7 10755.7 455.617 5
 7 -3 7 9599.91 441.488 6
 -7 -3 7 9827.78 443.466 6
 7 3 7 10419.1 490.287 8
 7 -3 7 9682.95 455.978 7
 7 3 8 80.7522 96.0824 8
 7 -3 8 47.4998 87.3853 6
 -7 -3 8 118.942 92.5319 6
 7 -3 8 -24.9173 88.9432 7
 7 -3 9 4125.78 339.375 7
 -7 -3 9 3918.29 321.694 6
 7 -3 9 4409.9 342.26 6
 7 3 9 4051.52 346.213 8
 -7 -3 10 1505.04 228.874 6
 -7 -4 0 8.70627 43.2569 4
 7 -4 0 26.2289 45.4927 2
 7 4 0 -26.0169 55.2664 9
 7 -4 0 17.5134 34.9462 9
 7 -4 0 -5.08769 32.4228 8
 -7 4 0 28.5504 42.4624 3
 -7 -4 -1 42139.6 887.816 8
 -7 -4 -1 44951.1 852.004 4
 -7 4 1 44641.9 857.798 3
 7 -4 1 45581.3 862.382 3
 -7 -4 -1 43183 671.789 7
 -7 -4 1 44199.2 883.332 8
 7 4 1 43963.2 877.036 8
 7 4 -1 42646.3 824.859 9
 7 -4 -1 44562.6 836.368 9
 -7 -4 1 44961.5 820.962 4
 7 -4 -1 44285.5 873.385 2
 7 -4 1 44769 800.322 2
 7 -4 2 37165 768.732 3
 -7 4 2 37607.7 763.144 3
 -7 -4 -2 37488.5 638.165 3
 -7 -4 -2 37071.6 696.247 6
 7 -4 -2 37078.3 689.73 6
 7 -4 -2 38396 810.494 2
 7 -4 2 38097.1 659.274 2
 -7 -4 -2 37015.9 642.467 7
 -7 4 2 36914.1 773.673 9
 -7 -4 2 36967.8 769.914 9
 -7 -4 2 36373 616.997 7
 -7 -4 3 3734.19 150.71 7
 -7 -4 -3 3980.28 167.627 7
 -7 4 3 3676.45 204.699 9
 -7 -4 3 3850.53 207.435 9
 7 -4 -3 3570.33 217.47 2
 7 -4 3 3580.24 171.817 4
 -7 -4 -3 3816.87 181.711 6
 7 -4 -3 3666.22 174.993 6
 7 -4 3 3410.61 152.856 5
 7 -4 3 3489.51 193.721 3
 7 4 4 15302.1 495.666 8
 7 -4 -4 15311.3 431.155 6
 -7 -4 -4 15049.3 433.327 6
 7 -4 -4 13891.5 476.964 2
 -7 4 4 15937.3 481.026 9
 -7 -4 4 14658.9 461.166 9
 -7 -4 -4 14891.8 412.592 7
 7 -4 4 14410.7 452.39 7
 7 -4 -4 15240 450.915 7
 -7 -4 4 14094.8 379.579 7
 7 -4 4 14632.1 439.218 3
 7 -4 4 15145 374.823 5
 7 4 4 14457.5 455.41 5
 7 -4 -4 14742.9 416.572 1
 7 -4 4 14375.5 407.023 1
 -7 -4 -4 14678.1 439.83 4
 7 -4 4 14770.8 380.374 4
 7 -4 -5 7209.44 350.368 2
 7 4 5 8329.65 379.827 8
 7 -4 5 7831.94 323.079 3
 7 4 5 7369.99 335.953 5
 -7 4 5 7887.18 349.577 9
 -7 -4 5 7594.89 341.508 9
 7 -4 -5 7539.13 331.371 7
 -7 -4 -5 8520.27 327.035 4
 7 -4 5 7793.29 345.617 7
 -7 -4 5 7594.62 319.967 6
 7 -4 5 8250.94 331.801 6
 7 -4 -5 8041.43 284.209 1
 7 -4 5 8168.68 280.925 1
 -7 -4 -5 7658.15 311.629 7
 7 -4 6 11170.8 436.188 6
 -7 -4 6 11313.5 438.836 6
 7 4 6 11227.2 478.909 8
 7 -4 -6 11675.6 468.517 2
 -7 -4 6 10919.1 399.99 7
 7 -4 6 11614.4 411.999 3
 -7 -4 6 11660.9 454.079 9
 -7 4 6 11984.2 461.449 9
 7 -4 6 11791.6 473.575 7
 7 -4 -6 10305.6 428.494 7
 7 4 6 11559 459.587 5
 -7 -4 -6 11249.7 396.969 4
 -7 -4 -6 11890.3 429.308 7
 7 -4 7 12982.6 542.185 7
 -7 -4 7 13937.6 496.983 7
 7 -4 7 12972.8 459.157 3
 7 -4 7 14465 543.647 6
 -7 -4 7 13829.3 536.641 6
 7 4 7 13661 566.606 8
 7 4 7 13631.9 540.75 5
 -7 -4 -7 13502 452.591 4
 7 4 8 52.971 97.4699 8
 7 -4 8 181.299 103.381 7
 7 -4 8 244.542 100.022 6
 -7 -4 8 122.611 97.8836 6
 7 -4 9 6839.21 433.71 6
 -7 -4 9 8060.34 462.722 6
 7 4 9 6690.19 441.209 8
 7 -4 9 7486.33 462.728 7
 -7 -5 0 -9.00979 40.9962 4
 -7 -5 0 13.2815 13.168 7
 7 5 0 8.51152 38.729 9
 7 -5 0 -8.63506 36.1426 9
 7 -5 0 18.2139 39.8127 2
 7 -5 0 -9.38566 28.4025 8
 -7 -5 0 11.9119 42.5189 8
 7 -5 1 16265.4 387.936 2
 7 -5 -1 16020.2 445.99 2
 7 -5 -1 16156 408.238 9
 7 5 -1 16159.7 409.193 9
 -7 -5 1 15854.4 285.447 7
 7 -5 1 15047.2 432.531 3
 -7 5 1 16060.2 434.094 3
 -7 -5 1 17031.3 416.205 4
 -7 -5 1 15880.8 461.62 8
 -7 -5 -1 15411.7 461.621 8
 7 -5 -2 6915.75 280.02 1
 7 -5 2 6667.84 274.587 1
 7 -5 -2 6845.71 287.307 2
 7 -5 -2 7056.47 236.874 6
 -7 -5 -2 6876.34 238.983 6
 7 -5 2 6722.04 199.513 2
 -7 -5 -2 6304.27 176.581 3
 7 -5 2 6783.76 274.69 3
 -7 5 2 6591.88 264.271 9
 -7 -5 2 6453.87 257.661 9
 -7 -5 -2 6298.56 192.033 7
 -7 -5 2 6604.48 181.391 7
 -7 -5 3 4531.29 171.325 7
 7 -5 3 4329.56 227.226 3
 7 -5 -3 4371.2 203.45 6
 -7 -5 -3 4715.98 214.017 6
 7 5 3 4776.57 237.028 5
 7 -5 3 4764.72 170.831 5
 7 5 3 4207.57 235.304 8
 7 -5 3 4166.3 186.977 4
 -7 5 3 4383.09 225.501 9
 -7 -5 3 4137.92 219.559 9
 7 -5 -3 4324.52 219.249 1
 7 -5 3 4260.44 213.961 1
 -7 -5 -3 4599.77 187 7
 -7 -5 -3 4556.45 224.847 4
 7 -5 -3 4094.14 238.783 2
 -7 5 4 20283.3 534.136 3
 7 -5 4 20706.6 566.374 3
 7 -5 4 21056.3 490.171 10
 -7 -5 -4 20021.6 504.839 7
 -7 -5 -4 19345.1 530.512 6
 7 -5 -4 20082.7 531.858 6
 -7 5 4 20921.4 567.717 9
 -7 -5 4 19921.4 555.058 9
 7 -5 -4 20437.2 562.547 7
 -7 -5 4 19856.9 476.932 7
 7 5 4 19736.3 594.13 8
 7 -5 -4 20325.6 525.024 1
 7 -5 4 19681.8 510.617 1
 -7 -5 -4 21374.8 560.795 4
 7 -5 4 20733.2 473.868 4
 7 -5 -4 19957.9 596.644 2
 7 5 4 19914 567.936 5
 7 -5 4 20196.8 444.533 5
 7 -5 4 20152.3 572.14 7
 -7 5 5 3066.73 220.256 9
 -7 -5 5 3252.21 224.873 9
 7 -5 -5 3490.84 214.686 6
 -7 -5 -5 3382.32 216.801 6
 7 -5 5 3266.26 228.122 7
 -7 -5 -5 3421.3 206.383 7
 7 -5 -5 2818.99 174.258 1
 7 -5 -5 3335.78 224.792 7
 7 5 5 3309.29 246.459 8
 7 -5 -5 3177.39 188.939 10
 7 5 5 2907.55 217.648 5
 -7 5 5 3554.91 207.708 3
 7 -5 5 3396.3 216.769 3
 7 -5 -5 3744.56 253.435 2
 -7 -5 -5 3089.53 204.257 4
 7 5 6 5127.03 318.28 8
 7 -5 6 5911.58 314.344 6
 -7 -5 6 5079.09 295.721 6
 -7 -5 6 4830.5 259.642 7
 7 -5 -6 5254.59 303.445 7
 7 -5 6 5306.57 320.994 7
 7 -5 6 5862.78 294.348 3
 -7 -5 -6 5287.4 285.279 7
 -7 -5 -6 5390.85 277.061 4
 7 5 6 5087.11 304.59 5
 -7 5 6 5408.63 306.462 9
 -7 -5 6 4884.6 289.212 9
 7 -5 7 7256.78 385.268 6
 -7 -5 7 7391.37 388.987 6
 -7 -5 -7 7386.72 333.562 4
 7 5 7 7067.78 391.218 5
 7 5 7 7107.31 404.47 8
 7 -5 7 7169.02 403.327 7
 -7 -5 7 7005.76 343.944 7
 -7 -5 8 40.7598 87.2186 7
 7 -5 8 -53.7929 96.0057 7
 7 -5 8 74.9918 89.2268 6
 -7 -5 8 25.132 89.7078 6
 7 5 8 26.1024 87.1538 8
 7 5 9 4845.05 368.238 8
 7 -5 9 4423.07 357.929 7
 7 -5 9 4584.71 354.212 6
 -7 -5 9 3702.33 336.819 6
 7 -6 0 25.3838 35.4158 9
 7 6 0 33.2405 38.5335 9
 7 -6 0 19.4774 36.8711 2
 -7 -6 0 -12.9112 46.0866 8
 7 -6 0 4.34159 23.8837 8
 7 -6 0 74.8334 57.8323 1
 7 -6 -1 23822.7 607.887 1
 7 -6 1 24045.6 606.741 1
 -7 -6 -1 23383 613.388 8
 7 6 -1 23302.5 526.233 9
 7 -6 -1 24836.1 537.77 9
 -7 -6 -1 23681.8 439.516 7
 7 -6 1 24169.8 544.406 9
 -7 -6 1 23661.1 615.182 8
 7 -6 -1 24316.5 592.785 2
 7 -6 1 24534 523.656 2
 -7 -6 1 25044.4 548.424 4
 7 -6 1 23741.2 591.007 3
 -7 -6 -2 17918.3 446.008 6
 7 -6 -2 16687.4 430.095 6
 -7 -6 2 16759.6 413.627 4
 7 -6 -2 17389.8 507.459 2
 7 -6 -2 15730 476.131 1
 7 -6 2 16883.5 484.614 1
 -7 -6 2 17365.3 359.884 7
 -7 -6 -2 16795.7 473.474 4
 7 -6 2 17135.4 487.998 3
 -7 -6 -2 16437.9 373.512 7
 -7 -6 3 686.834 68.8677 7
 -7 -6 -3 644.164 76.1983 7
 -7 -6 -3 734.147 99.978 4
 -7 6 3 698.002 99.4789 9
 -7 -6 3 724.5 93.4012 9
 7 -6 -3 746.958 100.853 10
 7 -6 3 585.702 60.7537 5
 7 -6 -3 584.257 91.9555 1
 7 -6 3 960.963 109.191 1
 7 6 3 713.036 101.291 5
 7 -6 -3 686.086 107.539 2
 -7 -6 -3 648.209 89.1385 6
 7 -6 -3 766.524 92.3814 6
 7 6 3 503.499 99.8793 8
 7 -6 3 715.664 100.531 3
 7 -6 -4 15014.7 453.813 10
 -7 -6 -4 14394.4 456.729 6
 7 -6 -4 15329.4 463.189 6
 7 6 4 14576.6 485.364 5
 -7 6 4 14584.7 441.395 3
 7 -6 4 14748.6 478.786 3
 -7 -6 4 15170.8 463.425 9
 -7 6 4 15259 472.535 9
 7 -6 4 14654.2 435.049 1
 7 -6 -4 15654.2 455.329 1
 -7 -6 -4 14589.2 421.512 7
 -7 -6 4 14222.9 393.661 7
 7 -6 -4 14554.8 510.039 2
 -7 -6 -4 14912.6 473.684 4
 7 -6 4 15682.4 398.929 4
 7 6 4 15409 510.07 8
 7 -6 -4 14324.8 470.59 7
 7 6 5 1823.76 179.742 5
 -7 -6 -5 2075.92 177.448 6
 7 -6 -5 2123.45 177.284 6
 7 -6 -5 2535.18 174.22 10
 7 -6 -5 1707.49 175.958 7
 -7 -6 5 2214.92 157.09 7
 -7 -6 -5 2233.84 168.614 7
 7 -6 5 2186.69 199.263 7
 7 -6 -5 2248.11 160.202 1
 7 -6 5 2018.91 175.357 3
 -7 6 5 1953.15 158.439 3
 7 6 5 1912.2 190.371 8
 -7 -6 -5 1963.71 168.684 4
 -7 -6 5 2219.39 180.748 9
 -7 6 5 2034.23 182.217 9
 -7 6 6 4560.97 244.186 3
 -7 -6 6 4695.49 286.594 6
 -7 -6 -6 5108.44 290.778 6
 7 -6 -6 4441.89 270.385 6
 -7 -6 6 4072.55 239.987 7
 7 -6 -6 4472.6 287.205 7
 7 -6 6 3886.26 261.251 6
 7 6 6 4047.31 286.516 8
 -7 6 6 4437.83 275.8 9
 -7 -6 6 4535.17 277.066 9
 7 6 6 3773.29 275.796 5
 7 -6 6 4121.39 290.904 7
 -7 -6 -6 5292.59 283.408 7
 -7 -6 -6 4752.57 265.788 4
 -7 -6 -7 9848.18 404.66 4
 7 -6 7 9166.16 447.508 6
 -7 -6 7 9881.08 461.016 6
 7 -6 7 9295.73 465.376 7
 -7 -6 7 9771.54 417.521 7
 7 6 7 8377.44 449.33 8
 -7 -6 8 61.761 84.1888 7
 7 -6 8 -28.0019 108.921 7
 7 -6 8 102.683 94.452 6
 -7 -6 8 77.5883 105.763 6
 7 6 8 -51.7412 117.717 8
 7 -6 9 5541.12 415.656 7
 7 6 9 5478.4 386.986 8
 7 -6 9 5083.83 383.997 6
 -7 -6 9 5647.92 398.862 6
 -7 -7 0 13.9667 39.4137 8
 7 -7 0 12.1942 26.9017 8
 7 -7 0 -13.605 59.4774 1
 7 -7 0 12.0193 45.5057 3
 7 -7 0 102.776 53.7727 10
 7 -7 0 90.1108 45.6527 9
 7 7 0 -16.0356 35.775 9
 -7 -7 1 15099.3 477.809 8
 -7 -7 -1 15561.6 339.281 7
 7 -7 -1 15731.7 397.458 9
 7 7 -1 15485.4 391.908 9
 -7 -7 -1 15927.7 454.426 4
 7 -7 1 15397.5 463.846 3
 7 -7 -1 15993.8 487.299 1
 7 -7 1 14948.7 471.513 1
 7 -7 -1 15875.8 475.876 10
 7 7 1 15902.1 407.068 9
 7 -7 1 15251.6 402.938 9
 -7 -7 -1 14417.1 469.586 8
 7 -7 -2 41908.7 919.139 1
 7 -7 2 42912.5 915.981 1
 7 -7 -2 43206.7 925.699 10
 7 7 2 43051.1 889.747 5
 -7 -7 -2 42539.3 945.989 8
 -7 -7 -2 42917.7 777.294 7
 -7 -7 -2 44201.5 916.095 4
 -7 -7 2 44287.2 825.887 4
 7 -7 -2 42343.7 854.044 6
 -7 -7 2 42142.6 751.989 7
 7 -7 2 42517.9 920.26 3
 -7 -7 2 42121 937.588 8
 -7 7 3 10919.3 366.689 3
 7 -7 3 9887.13 383.103 3
 -7 -7 -3 10319.2 317.725 7
 -7 -7 3 10264.2 300.047 7
 7 -7 3 10531.9 373.325 1
 7 -7 -3 9902.04 373.481 1
 7 -7 -3 10770 387.104 10
 -7 -7 -3 10362.7 367.389 6
 7 -7 -3 10165.3 356.749 6
 -7 7 3 10537.9 358.768 9
 -7 -7 3 10326.8 352.368 9
 -7 -7 -3 10867.9 391.991 4
 7 7 3 10337.2 385.166 5
 7 7 3 10321.6 395.823 8
 -7 -7 -4 15610.2 450.158 7
 -7 -7 4 16219.3 429.377 7
 -7 -7 -4 16662.2 511.238 6
 7 -7 -4 16205.9 497.919 6
 7 -7 -4 16098.1 492.475 10
 -7 7 4 16363.6 473.137 3
 7 -7 4 16032.9 521.271 3
 7 7 4 15045.8 507.266 5
 7 -7 4 16623.7 479.856 1
 7 -7 -4 15784.3 481.356 1
 7 7 4 16301.2 537.484 8
 -7 -7 -4 16122.3 515.08 4
 7 -7 4 16966.8 424.552 4
 -7 7 4 16303.9 492.979 9
 -7 -7 4 15871.9 481.091 9
 7 -7 -4 16414.9 526.54 7
 7 -7 5 6380.9 348.632 7
 7 -7 -5 6146.58 278.018 1
 7 -7 -5 6291.33 293.747 10
 7 7 5 6525.6 289.15 10
 -7 -7 5 6594.35 313.486 9
 -7 7 5 6138.05 304.42 9
 -7 7 5 6595.44 288.693 3
 7 -7 5 6232.9 316.453 3
 7 7 5 5979.33 336.048 8
 -7 -7 -5 6598.16 328.186 4
 -7 -7 -5 5822.44 309.266 6
 7 -7 -5 5527.57 293.614 6
 7 7 5 6188.31 330.102 5
 -7 -7 -5 5983.02 285.617 7
 -7 -7 5 6704.51 285.797 7
 7 -7 -5 6642.29 335.327 7
 7 7 6 5084.15 323.762 8
 -7 -7 -6 4462.23 274.534 4
 7 -7 -6 4866.63 292.653 6
 -7 -7 -6 5121.95 303.754 6
 -7 -7 6 4199.83 248.325 7
 7 7 6 4378.69 302.027 5
 -7 7 6 4726.26 283.582 9
 -7 -7 6 4205.6 267.992 9
 -7 -7 -6 4150.83 258.445 7
 7 -7 6 4474.22 310.858 7
 -7 -7 7 7894.18 374.001 7
 -7 -7 -7 7969.77 378.988 4
 7 -7 7 8489.85 433.799 6
 -7 -7 7 8744.87 438.588 6
 7 7 7 7992.93 429.46 8
 7 -7 7 8420.03 461.943 7
 7 -7 8 -26.4101 97.171 6
 -7 -7 8 -26.5659 97.7444 6
 -7 -7 -8 -18.5487 70.2251 4
 7 -7 8 145.023 115.751 7
 7 7 8 -51.107 128.993 8
 7 7 9 2934.35 295.905 8
 7 -7 9 3970.74 354.432 7
 7 -7 9 3374.52 322.791 6
 -7 -7 9 3878.64 342.282 6
 7 -8 0 12.961 49.0703 3
 7 -8 0 -73.5089 68.1702 1
 -7 -8 0 15.0462 50.2383 8
 7 8 0 23.0656 36.9477 9
 7 -8 0 14.0632 50.198 10
 7 -8 0 46.8774 35.5503 9
 -7 -8 0 -11.4943 43.5174 4
 7 -8 1 10586.7 311.855 9
 7 8 1 10314.8 309.597 9
 7 -8 -1 10215.1 385.152 10
 7 -8 1 10269.4 377.028 10
 -7 -8 1 10431.7 397.256 8
 7 -8 1 10579.4 381.539 3
 -7 -8 -1 10238.6 393.057 8
 -7 -8 -1 10424.3 370.226 4
 7 -8 1 10263.5 390.024 1
 7 -8 -1 10716.9 398.843 1
 7 -8 2 6978.07 319.263 3
 -7 -8 -2 7143.51 330.116 8
 7 -8 2 7803.4 317.43 10
 7 -8 -2 7003.12 322.677 10
 -7 -8 2 8519.32 359.071 8
 -7 -8 -2 7776.23 322.698 4
 7 8 2 6782.84 290.931 5
 -7 -8 2 7378 236.031 7
 7 -8 2 7030.45 317.519 1
 7 -8 -2 6988.24 320.155 1
 -7 -8 -2 7408.36 246.491 7
 -7 8 3 975.257 112.827 9
 7 -8 3 1427.53 135.251 10
 -7 -8 -3 1119.36 124.959 6
 7 -8 -3 998.805 117.864 6
 -7 -8 -3 1314.46 113.081 7
 7 -8 3 1167.61 137.444 3
 7 8 3 1057.88 135.354 8
 7 -8 -3 1105.57 131.307 10
 -7 -8 -3 1354.88 140.774 4
 -7 -8 3 1128.67 99.4466 7
 7 8 3 1150.63 130.606 5
 -7 -8 3 1074.82 93.5966 4
 7 -8 3 1218.92 135.395 1
 7 -8 -3 1255.99 137.617 1
 -7 -8 -4 12002.2 439.937 6
 7 -8 -4 11860.8 433.434 6
 7 -8 -4 11509.6 424.837 10
 7 -8 4 12124.1 385.876 10
 7 8 4 12069.7 424.638 10
 -7 8 4 11714.5 397.427 3
 7 -8 4 11953 448.338 3
 -7 8 4 11682 405.18 9
 -7 -8 4 11980.2 402.01 9
 -7 -8 -4 11555.7 442.488 4
 -7 -8 -4 12242.9 393.414 7
 7 -8 4 11690.6 412.39 1
 7 -8 -4 12290 424.955 1
 7 8 4 12690.3 465.681 8
 7 8 4 10716.8 431.056 5
 7 -8 5 399.786 118.843 7
 -7 -8 -5 386.8 87.7638 7
 7 -8 5 474.971 104.485 3
 7 -8 -5 358.971 101.288 5
 7 8 5 347.68 99.1239 5
 -7 -8 5 221.227 77.9985 9
 -7 8 5 229.849 82.1735 9
 -7 -8 -5 414.388 100.511 6
 7 -8 -5 367.561 96.3924 6
 7 8 5 496.568 110.548 8
 7 -8 -5 320.132 95.3368 10
 7 8 5 209.699 80.0137 10
 7 -8 -5 516.312 93.2459 1
 7 -8 -5 326.497 97.0597 7
 -7 8 5 210.187 73.354 3
 -7 -8 -5 377.328 102.771 4
 7 8 6 2518.72 231.534 5
 -7 -8 -6 2801.19 214.045 7
 7 -8 6 2909.97 267.882 7
 -7 -8 -6 2832.45 228.4 4
 -7 -8 6 2587.9 211.675 9
 -7 8 6 2631.75 218.744 9
 7 8 6 3581.26 266.718 8
 7 -8 -6 2916.79 205.676 10
 -7 -8 7 9065.37 460.637 6
 7 -8 7 9650.65 469.604 6
 -7 -8 -7 8674.97 410.908 4
 7 8 7 8850.35 448.436 8
 7 -8 7 9148 486.278 7
 -7 -8 -8 140.383 91.2652 4
 7 -8 8 81.7944 103.235 6
 -7 -8 8 27.5102 104.164 6
 7 8 8 224.266 119.756 8
 7 -8 8 90.5046 111.008 7
 7 8 9 4006.64 322.676 8
 7 -8 9 4261.58 363.424 6
 -7 -8 9 4256.54 353.244 6
 7 9 0 21.473 36.1318 9
 7 -9 0 -29.1043 43.5558 9
 7 -9 0 -13.9409 46.5477 3
 -7 -9 0 63.5154 61.045 4
 7 -9 0 112.24 90.4947 1
 7 -9 0 -15.4722 80.5068 10
 -7 -9 0 -64.5523 64.4034 8
 7 -9 1 12693.2 453.783 1
 7 -9 -1 12615.6 453.375 1
 7 -9 1 12504.3 433.89 3
 7 -9 1 11568.9 424.96 10
 7 -9 -1 12063.3 445.194 10
 -7 -9 1 12382.1 382.849 4
 -7 -9 -1 11333.8 408.932 4
 -7 -9 -1 11998.5 441.7 8
 -7 -9 1 12264.1 452.605 8
 7 9 1 12132.1 384.486 5
 7 9 1 11488.4 325.891 9
 -7 -9 -2 13480.5 375.518 7
 -7 -9 2 13596.6 490.398 8
 7 -9 2 13549.4 472.904 1
 7 -9 -2 14082.1 483.755 1
 7 -9 -2 13699.4 483.853 10
 7 -9 2 14316 463.53 10
 -7 -9 -2 12795.3 470.075 8
 7 -9 2 14658.8 487.762 3
 7 9 2 14546.2 449.411 5
 -7 -9 -2 14791.1 482.585 4
 7 9 3 5220.17 278.85 5
 7 -9 3 5490.74 270.438 10
 7 9 3 5281.71 282.27 10
 7 -9 -3 5586.98 298.462 10
 -7 -9 -3 5082.03 275.368 6
 7 -9 -3 5205.66 275.088 6
 -7 -9 -3 5273.9 291.406 4
 7 -9 3 5661.9 298.998 3
 -7 -9 -3 5728.04 245.155 7
 7 -9 3 5597.23 291.583 1
 7 -9 -3 5791.49 294.499 1
 -7 -9 -4 13031.2 476.476 6
 7 -9 -4 12652.6 464.155 6
 -7 -9 -4 12367.1 414.479 7
 -7 9 4 12303.4 416.557 9
 7 9 4 12051.7 470.665 8
 -7 -9 -4 12650.1 481.496 4
 7 -9 4 12158.8 436.729 1
 7 -9 -4 12367.3 447.694 1
 7 9 4 12992.2 478.252 5
 7 -9 -4 12826.3 449.678 5
 7 -9 4 12979.7 488.426 3
 7 -9 -4 12924 472.705 10
 7 -9 4 12843.6 415.277 10
 7 9 4 12857.5 453.068 10
 7 9 5 4255.53 284.564 8
 7 -9 5 4702.56 319.244 7
 -7 -9 -5 4724.35 266.088 7
 -7 -9 -5 4247.47 286.135 6
 7 -9 -5 4540.31 290.47 6
 7 9 5 4996.47 272.835 10
 7 -9 -5 5206.63 288.573 10
 7 9 5 4162.9 287.754 5
 -7 -9 -5 4832.31 300.147 4
 -7 9 5 4584.43 262.993 9
 7 9 6 5063.26 339.708 5
 -7 -9 -6 6007.93 345.87 4
 7 9 6 5219.8 328.973 8
 7 -9 -6 5555.45 299.411 10
 7 9 7 5883.74 348.559 2
 7 -9 7 5508.61 394.858 7
 7 -9 7 4771.93 345.159 6
 -7 -9 -7 5765.55 346.502 4
 7 9 7 5595.32 360.544 8
 7 -9 8 -28.2404 100.803 6
 -7 -9 8 -56.7441 98.057 6
 7 -9 8 31.3561 111.924 7
 -7 -9 -8 21.3697 68.7563 4
 7 9 8 96.6822 91.5093 8
 -7 -10 0 -17.2683 68.9137 8
 7 -10 0 -17.5021 74.9025 1
 7 -10 0 16.9685 77.2098 10
 -7 -10 0 -27.6529 52.3467 4
 7 -10 0 44.772 58.0502 3
 7 10 0 10.6533 44.5898 5
 -7 -10 -1 20972.4 633.808 8
 -7 -10 1 21565 647.754 8
 7 -10 1 22670.2 655.451 1
 7 -10 -1 22832.9 661.007 1
 7 10 1 22220.1 567.633 5
 -7 -10 -1 22226.4 620.934 4
 -7 -10 1 22927 576.331 4
 7 -10 1 22041.1 635.164 10
 7 -10 -1 21490.4 645.288 10
 7 -10 1 20633 616.783 3
 7 -10 -2 10351.7 343.291 5
 7 -10 2 10224.9 417.817 3
 -7 -10 2 10472.9 345.837 4
 -7 -10 -2 10834.8 422.918 4
 -7 -10 2 10263.9 432.321 8
 7 -10 2 11128.5 419.216 10
 7 -10 -2 10142.8 428.383 10
 7 10 2 9836.95 412.079 10
 -7 -10 -2 9837.08 413.268 8
 7 -10 2 10738.4 426.296 1
 7 -10 -2 10899.7 430.23 1
 7 10 2 10684 386.009 5
 -7 -10 -3 347.917 91.2454 6
 7 -10 -3 262.63 84.2624 6
 7 -10 -3 243.977 80.3354 5
 7 10 3 364.423 83.7669 5
 7 -10 3 234.445 78.9663 3
 -7 -10 -3 413.326 100.247 4
 7 -10 3 390.382 96.7215 10
 7 10 -3 404.094 91.056 10
 7 -10 -3 309.232 104.033 10
 7 10 3 356.725 95.9748 10
 7 -10 3 232.684 98.4813 1
 7 -10 -3 393.601 105.895 1
 7 10 4 10265.7 416.1 10
 7 -10 4 9636.05 371.124 10
 7 -10 -4 10172.2 428.129 10
 7 10 -4 9969.52 383.544 10
 7 -10 -4 10410.4 430.376 6
 7 -10 -4 9618.16 387.259 5
 7 10 4 10054.8 425.967 5
 7 -10 4 9877.66 400.404 1
 7 -10 -4 10477.3 417.654 1
 -7 -10 -4 9122.05 408.369 6
 -7 -10 -4 9606.23 430.099 4
 7 -10 -5 2557.75 218.744 10
 -7 -10 -5 2665.54 239.06 4
 7 10 5 2296.76 215.574 8
 7 10 5 2505.5 233.474 5
 7 10 5 2541.45 205.415 1
 -7 -10 -6 4099.88 294.719 4
 7 10 6 3978.63 288.808 8
 7 -10 6 3861.25 320.77 7
 7 -10 -6 4248.42 274.442 10
 7 10 7 5431.67 354.091 2
 7 10 7 4954.74 335.824 8
 7 -10 7 5547.64 408.574 7
 -7 -10 -7 5587.68 346.76 4
 7 -10 8 -58.3323 124.821 6
 -7 -10 8 -29.152 97.337 6
 7 -10 8 65.0067 108.527 7
 -7 -10 -8 159.416 95.3219 4
 -7 -11 0 36.7047 65.5081 8
 7 -11 0 18.6408 70.5739 10
 7 11 0 -36.4863 78.0741 10
 7 -11 0 31.8337 55.0107 3
 7 -11 0 -18.7698 94.7494 1
 -7 -11 0 -60.1811 79.4287 4
 7 11 0 87.1092 54.1003 5
 -7 -11 -1 7348.53 359.215 8
 -7 -11 1 7302.03 363.81 8
 -7 -11 1 7685.31 317.514 4
 7 11 -1 6702.37 343.625 10
 7 11 1 6709.57 343.263 10
 7 -11 1 6990.85 349.428 10
 7 -11 -1 6547.17 353.078 10
 -7 -11 -1 6804.22 334.008 4
 7 -11 1 6948.42 338.603 3
 7 -11 1 7245.5 363.386 1
 7 -11 -1 7153.31 366.216 1
 7 11 1 6653.41 287.259 5
 7 -11 2 6189.71 334.462 1
 7 -11 -2 6238.79 335.352 1
 7 -11 2 6027.34 321.513 3
 -7 -11 -2 5959.33 324.484 8
 -7 -11 -2 6443.05 332.766 4
 7 -11 2 6588.92 332.038 10
 7 11 -2 6498.91 330.629 10
 7 11 2 6247.33 333.489 10
 7 -11 -2 6473.31 350.857 10
 -7 -11 2 5926.91 264.624 4
 -7 -11 2 6415.36 347.079 8
 7 11 2 5770.05 284.584 5
 7 -11 -3 1562.24 166.313 6
 -7 -11 -3 1421.22 169.748 4
 7 -11 3 1543.51 164.681 1
 7 -11 -3 1569.88 174.132 1
 7 -11 -3 1613.18 145.825 5
 7 11 3 1467.1 157.09 5
 7 -11 -3 1488.26 174.769 10
 7 11 -3 1399.71 158.766 10
 -7 -11 -3 1567.43 168.399 6
 7 -11 3 1541.84 162.376 10
 -7 -11 -4 9386.37 444.509 4
 7 11 4 9687.86 429.42 5
 7 -11 -4 10805.4 405.338 5
 7 11 -4 9938.41 397.201 10
 7 -11 -4 9488.19 437.028 10
 7 -11 4 10123.6 393.485 10
 7 -11 -5 964.701 152.757 10
 7 11 5 980.353 165.52 5
 -7 -11 -5 984.753 160.353 4
 7 11 -5 913.529 135.543 1
 7 11 5 1088.62 152.491 1
 7 -11 6 1186.78 204.483 7
 7 11 6 1628.67 214.341 2
 -7 -11 -6 1538.75 193.616 4
 7 -11 -6 1727.27 190.343 10
 7 -11 7 2996.47 307.031 7
 -7 -11 -7 3597.01 293.42 4
 7 11 7 3951.17 312.066 2
 7 -11 8 388.458 153.182 6
 -7 -11 -8 -24.0585 91.0907 4
 7 -12 0 16.9005 65.7389 3
 7 -12 0 40.7303 90.8659 10
 -7 -12 0 -38.8779 62.5446 8
 -7 -12 0 65.12 59.8997 4
 7 12 1 10185.3 368.217 5
 7 -12 1 10203.6 444.73 10
 7 -12 -1 10415.3 460.058 10
 -7 -12 1 10532.5 394.323 4
 -7 -12 -1 9854.04 430.615 8
 -7 -12 1 10202.1 451.019 8
 -7 -12 -1 10869.6 436.798 4
 -7 -12 -2 11492.7 473.943 8
 -7 -12 -2 11374.6 473.725 4
 7 12 2 11182.9 412.058 5
 7 -12 2 12405.5 479.451 10
 7 -12 -2 11715.4 493.62 10
 -7 -12 -3 3357.98 256.96 4
 7 -12 -3 3077.34 251.81 10
 7 -12 3 3719.91 256.643 10
 7 12 3 3376.18 239.07 5
 7 -12 4 5519.02 302.349 10
 7 -12 -4 5246.1 330.254 10
 7 12 -4 5988.93 341.507 1
 7 12 4 5331.65 328.497 1
 7 12 4 5398.26 319.402 5
 -7 -12 -4 5852.94 354.599 4
 7 12 -5 1476.69 176.221 1
 7 12 5 1152.88 161.56 1
 7 12 5 1207.92 179.383 5
 7 -12 -5 1150.39 168.793 10
 -7 -12 -5 1315.06 178.084 4
 -7 -12 -6 4636.93 335.018 4
 7 12 6 3960.57 327.458 2
 7 -12 6 4241.25 362.997 7
 7 12 7 7550.95 453.858 2
 7 -12 7 8224.9 511.138 7
 -7 -12 -7 7403.67 434.947 4
 -7 -13 0 52.6835 64.6139 4
 7 -13 0 -22.0323 85.7004 10
 -7 -13 1 6875.05 323.926 4
 7 -13 1 7337.13 384.088 10
 7 -13 -1 6647.68 381.481 10
 -7 -13 -1 6788.33 354.518 4
 7 13 2 6913.63 326.433 5
 7 13 2 7709.92 421.963 1
 -7 -13 -2 8459.26 413.762 4
 7 -13 -2 8275.96 425.458 10
 7 -13 2 8381.29 405.149 10
 7 13 3 969.323 143.294 5
 7 -13 3 1102.19 162.644 10
 7 -13 -3 1465.67 187.515 10
 -7 -13 -3 1306.57 178.244 4
 7 13 -3 1318.5 179.859 1
 7 13 3 901.654 160.59 1
 7 13 4 6125.96 346.789 5
 7 13 4 6573.41 379.013 1
 7 13 -4 6181.79 362.845 1
 7 -13 -4 7015.28 393.717 10
 -7 -13 -4 6666 390.977 4
 -7 -13 -5 1068.02 177.835 4
 7 13 -5 1066.79 161.238 1
 7 13 5 1038.97 167.916 1
 -7 -13 -6 1194.64 192.036 4
 7 13 6 1722.35 236.738 2
 7 -13 6 1536.83 238.166 7
 7 13 7 2847.69 292.581 2
 7 -14 0 -23.7918 116.288 10
 -7 -14 0 -18.8699 65.2189 4
 7 14 0 -77.7615 100.825 1
 7 -14 1 8718.17 440.345 10
 7 -14 -1 8614.86 449.744 10
 7 14 -1 8390.47 460.783 1
 7 14 1 7704.01 442.717 1
 -7 -14 -1 9067.79 423.425 4
 -7 -14 1 8624.52 377.256 4
 7 14 -2 3445.3 292.868 1
 7 14 2 2840.26 267.027 1
 -7 -14 -2 3303.51 266.446 4
 7 -14 2 3029.98 259.611 10
 7 -14 -2 3450.2 287.09 10
 7 14 -3 394.245 124.441 1
 7 14 3 225.908 118.586 1
 7 14 3 320.946 91.481 5
 7 -14 -3 200.753 109.769 10
 -7 -14 -3 240.318 91.0627 4
 -7 -14 -4 5215.13 361.188 4
 7 14 -4 5217.63 344.977 1
 7 14 4 5376.59 356.81 1
 7 -14 -4 5761.45 373.678 10
 -7 -14 -5 995.181 180.338 4
 7 14 5 1344.53 184.573 1
 -7 -14 -6 1395.99 212.546 4
 7 14 6 1867.52 258.51 2
 -7 -15 0 40.1486 80.1119 4
 7 15 0 -56.1089 114.724 1
 7 -15 0 -25.6942 121.327 10
 7 -15 1 5009.64 345.023 10
 7 -15 -1 4979.12 358.49 10
 7 15 -1 4904.46 368.434 1
 7 15 1 5348.16 380.131 1
 -7 -15 1 5531.88 308.278 4
 -7 -15 -1 5531.54 335.015 4
 7 15 -2 5183.89 369.013 1
 7 15 2 4877.27 361.87 1
 -7 -15 -2 5067.68 343.445 4
 7 -15 -2 5260.78 373.12 10
 -7 -15 -3 2744.02 263.197 4
 7 15 -3 2641.12 270.914 1
 7 15 3 2768.06 272.282 1
 -7 -15 -4 6469.46 408.377 4
 7 15 -4 6251.53 399.84 1
 7 15 4 6232.88 396.393 1
 7 15 5 1914.54 271.709 2
 -7 -15 -5 2337.58 259.222 4
 7 16 0 -30.2897 104.687 1
 -7 -16 0 84.5464 75.4488 4
 7 16 -1 4838.07 379.726 1
 7 16 1 4227.13 353.848 1
 -7 -16 -1 4611 322.933 4
 7 16 -2 2154.28 258.508 1
 7 16 2 2170.76 260.458 1
 -7 -16 -2 2321.52 245.946 4
 7 16 -3 56.7044 113.151 1
 7 16 3 231.045 120.885 1
 -7 -16 -3 -26.6771 98.158 4
 7 16 -4 3540.73 318.299 1
 7 16 4 3985.63 329.629 1
 -7 -16 -4 3884.92 330.786 4
 7 17 0 160.681 121.667 1
 -7 -17 0 -21.8355 75.467 4
 7 17 -1 3346.89 339.446 1
 7 17 1 3233.76 328.747 1
 -7 -17 -1 3059.96 275.533 4
 7 17 -2 3984.02 358.292 1
 7 17 2 5126.46 401.143 1
 -7 -17 -2 4967.18 355.561 4
 7 17 -3 951.123 197.143 1
 -7 -18 0 22.3012 84.4322 4
 8 0 0 127929 1967.16 8
 -8 0 0 121599 1975.39 8
 8 0 0 125533 1988.8 4
 8 0 0 127073 2021.98 9
 -8 0 0 121947 1963.98 3
 8 0 1 5367.64 221.89 4
 8 0 1 5522.46 150.998 7
 -8 0 -1 5559.05 212.689 3
 8 0 1 5726.58 232.037 8
 -8 0 1 5627.41 216.664 8
 8 0 -1 5561.08 220.964 4
 8 0 -1 5558.44 237.012 9
 -8 0 2 43776.5 909.946 9
 8 0 -2 44132.1 843.018 4
 8 0 2 44014.6 862.427 4
 8 0 2 44902.9 769.174 7
 8 0 -2 45724.4 749.4 7
 8 0 -2 44681.5 884.093 9
 8 0 2 45629.5 897.532 8
 -8 0 2 43794.8 829.458 8
 8 0 3 7650.29 236.932 6
 -8 0 3 8123.84 242.697 6
 -8 0 3 8183.05 330.913 9
 8 0 3 8590.71 294.399 4
 -8 0 3 8070.99 270.332 8
 8 0 -3 7706.37 240.398 7
 8 0 3 7932.83 256.185 7
 8 0 -4 177.266 75.7416 2
 8 0 4 45.6109 48.8242 5
 -8 0 4 118.427 61.9798 9
 8 0 4 93.8529 63.9848 8
 8 0 4 100.701 55.4164 7
 -8 0 4 175.709 54.1372 6
 8 0 4 99.9922 48.0151 6
 8 0 -4 130.165 49.1089 7
 -8 0 5 622.191 116.487 9
 8 0 5 593.127 99.4019 5
 8 0 -5 641.472 123.039 2
 8 0 -5 524.208 71.9845 4
 8 0 5 634.374 77.1354 3
 8 0 -5 430.575 83.709 7
 8 0 5 501.8 89.2652 7
 8 0 -6 11940.2 463.706 2
 -8 0 6 12555.2 492.357 9
 8 0 6 12330.7 447.376 7
 8 0 -6 11701.3 421.616 7
 8 0 6 11860.7 433.49 6
 -8 0 6 11174.4 421.575 6
 8 0 6 12091.9 432.235 5
 8 0 7 2106.67 191.971 5
 8 0 -7 1995.87 204.039 2
 8 0 7 2045.27 197.956 6
 -8 0 7 1904.24 192.375 6
 8 0 7 2039.92 199.621 7
 8 0 -7 1978.88 186.677 7
 8 0 8 19129 673.374 6
 -8 0 8 19065.8 668.676 6
 8 0 8 20303.4 695.15 7
 8 0 9 365.978 148.507 8
 8 0 9 259.882 120.576 7
 8 -1 0 632.62 99.6415 9
 8 1 0 550.674 87.1687 9
 8 -1 0 580.981 76.4024 4
 8 -1 0 700.85 89.0594 8
 8 1 0 442.733 73.2775 8
 -8 -1 0 335.283 75.4282 8
 -8 1 0 656.789 85.2562 3
 8 1 0 825.577 88.4402 4
 8 1 -1 10762.6 319.817 4
 8 1 1 11070.9 333.852 4
 8 -1 1 11134.6 337.47 4
 -8 1 1 10858.4 300.598 8
 -8 -1 1 10926.4 329.864 8
 8 -1 1 11270.8 330.643 8
 8 1 1 11442.4 348.149 8
 8 1 1 10551.3 206.599 7
 8 -1 -1 10676.7 341.661 9
 8 1 -1 10323.8 335.746 9
 -8 -1 -1 10708.4 302.686 3
 -8 1 -1 10660.1 319.151 3
 -8 1 2 344.534 84.3095 9
 -8 -1 2 283.666 70.156 9
 8 -1 -2 497.543 86.4332 9
 8 1 -2 341.003 71.6165 9
 -8 -1 2 321.483 65.2665 8
 8 -1 2 283.648 67.8023 8
 8 1 2 359.343 79.0754 8
 -8 1 2 511.032 67.5651 8
 8 1 2 316.965 44.1804 7
 8 -1 -2 389.248 51.1132 7
 8 -1 2 392.946 54.7894 7
 -8 -1 2 363.268 42.0008 6
 8 -1 2 426.031 44.6681 6
 -8 -1 -2 373.262 60.9907 3
 8 1 -2 453.863 66.6463 4
 8 1 2 341.914 63.0781 4
 8 -1 2 439.437 67.9815 4
 -8 1 3 46196.1 841.467 8
 8 -1 3 46891.2 825.75 6
 -8 -1 3 46201 825.622 6
 8 1 3 47144.7 836.084 7
 8 -1 -3 46936.9 849.928 7
 8 1 -3 45455.1 808.314 7
 8 -1 3 47948.2 870.36 7
 8 -1 3 46279.1 892.193 5
 -8 1 3 46385.6 971.685 9
 -8 -1 3 44136.4 961.096 9
 8 -1 3 48138.9 904.283 4
 8 1 -3 46238.3 861.898 4
 8 -1 4 796.972 86.0676 3
 -8 1 4 906.288 119.858 9
 -8 -1 4 710.109 111.031 9
 8 1 4 655.341 97.5232 5
 8 -1 4 790.31 92.826 7
 8 1 4 804.565 89.9511 7
 8 -1 -4 816.36 90.4361 7
 8 -1 4 925.019 92.9806 6
 -8 -1 4 791.542 89.7086 6
 8 1 4 835.115 90.1844 6
 8 1 4 748.631 113.634 8
 -8 1 4 983.864 94.5939 6
 8 -1 -4 816.582 113.467 2
 8 1 -4 826.432 87.5278 7
 8 1 -4 827.766 81.433 4
 8 -1 5 29078.8 638.913 3
 -8 1 5 28812.7 766.265 9
 -8 -1 5 29722.1 776.988 9
 8 1 5 29557.5 804.58 8
 8 -1 5 31549 703.759 5
 8 1 5 28513.6 712.92 5
 8 1 5 30203.5 697.059 7
 8 -1 -5 30180.1 775.576 2
 8 1 -5 27421 745.363 2
 8 -1 5 29287.9 712.798 7
 8 -1 -5 29362.9 694.731 7
 8 1 -5 29429.9 671.841 7
 8 1 -5 29537.6 603.456 4
 -8 1 6 346.631 111.378 9
 -8 -1 6 172.43 83.7693 9
 8 1 -6 -28.291 65.6073 7
 8 -1 -6 61.0357 66.7234 7
 8 -1 6 169.623 76.6296 6
 -8 -1 6 155.243 80.7918 6
 8 1 6 15.2127 74.3695 6
 -8 1 6 216.493 80.4767 6
 8 -1 6 266.738 94.1002 7
 8 1 6 62.5629 75.1764 7
 8 -1 -6 108.532 99.5148 2
 8 1 -6 105.14 88.4693 2
 8 1 6 340.113 87.9241 5
 8 -1 6 14.3461 83.9607 5
 8 1 6 243.378 115.135 8
 8 -1 7 4127.1 257.868 5
 8 1 7 3930.03 271.885 5
 8 -1 7 4105.84 275.15 6
 8 1 7 4245.04 274.964 6
 -8 1 7 3889.32 265.469 6
 -8 -1 7 4320.92 281.729 6
 8 1 -7 3822.33 270.149 2
 8 1 7 4090.81 274.705 7
 8 -1 7 4655.09 299.068 7
 8 -1 -7 3753.61 258.334 7
 8 1 7 4196.87 330.621 8
 8 -1 8 135.387 96.5816 6
 -8 -1 8 -45.0299 100.471 6
 8 1 8 223.59 105.591 7
 8 -1 8 163.922 112.545 7
 8 1 8 382.201 143.707 8
 -8 -1 9 2265.96 249.233 6
 8 -1 9 2380.95 253.651 6
 8 -1 9 1751.36 226.574 7
 8 1 9 2234.87 278.796 8
 -8 -2 0 109886 1826.88 8
 8 -2 0 111239 1738.03 8
 8 -2 0 113547 1831.92 9
 8 2 0 110262 1825.5 9
 8 2 0 110717 1797.46 4
 -8 2 0 109898 1801.29 3
 8 -2 1 6872.81 150.52 6
 8 -2 1 7668.68 268.964 4
 -8 -2 -1 7671.02 269.918 4
 8 2 1 7123.69 262.872 4
 8 2 -1 6873.14 246.485 4
 -8 -2 -1 7549.82 236.487 3
 -8 2 1 6961.18 267.452 3
 -8 2 -1 6721.89 256.799 3
 -8 -2 1 6630.47 264.759 8
 8 2 1 7043.08 276.474 8
 8 -2 1 7054.37 248.831 8
 8 2 -1 7203.42 272.452 9
 8 -2 -1 6965 269.018 9
 -8 2 2 33042 747.267 9
 -8 -2 2 33049.7 745.099 9
 8 -2 2 33256.3 589.552 6
 -8 -2 2 33884.7 594.075 6
 8 2 -2 32525.4 711.809 9
 -8 -2 2 34057.4 718.39 8
 8 -2 -2 32900.8 633.417 7
 8 -2 2 35621.9 729.453 8
 -8 2 2 33879.8 625.549 8
 8 2 -2 34164.6 679.549 4
 8 -2 2 34660.4 705.532 4
 8 -2 -2 33590.3 758.176 2
 -8 -2 -2 34140.6 638.08 3
 8 -2 3 1053.08 98.9135 7
 8 -2 3 1117.57 89.1392 6
 -8 -2 3 1099.88 89.0716 6
 -8 -2 3 1304.25 132.329 9
 -8 2 3 915.527 115.209 9
 -8 2 3 1022.7 82.1913 8
 8 2 3 1290.81 133.154 8
 8 2 -3 940.94 88.9332 4
 8 -2 3 1194.31 106.592 4
 8 2 3 1152.63 88.2078 7
 8 -2 -3 1035.89 96.1698 7
 8 -2 3 1306.69 108.975 5
 8 -2 -3 1046.26 124.185 2
 8 -2 3 1266.02 109.528 3
 8 -2 4 20.4978 40.9069 3
 8 2 4 64.4759 52.7371 5
 -8 -2 4 14.7851 65.972 9
 -8 2 4 59.6294 59.4959 9
 8 -2 4 47.8547 44.3845 6
 -8 -2 4 28.9862 39.5174 6
 8 -2 -4 46.2682 55.0551 2
 -8 -2 -4 68.9636 44.7136 4
 8 2 -4 152.877 43.1458 4
 8 -2 4 9.7042 36.7464 4
 8 2 4 119.694 49.9821 7
 8 -2 -4 21.5752 45.1575 7
 8 2 4 15.828 72.0234 8
 -8 2 5 355.043 99.0042 9
 -8 -2 5 318.062 90.944 9
 8 2 5 133.757 63.7148 5
 8 -2 5 299.02 76.2048 5
 8 2 5 323.544 72.6233 7
 8 -2 -5 290.309 84.9981 7
 8 -2 5 197.883 78.8591 7
 -8 -2 -5 354.95 76.5485 4
 8 -2 -5 254.764 89.7442 2
 8 2 5 130.195 83.0721 8
 8 -2 5 408.079 75.692 3
 8 -2 6 13648.9 493.873 7
 8 -2 -6 13873.5 474.34 7
 8 -2 6 13108.3 464.459 6
 -8 -2 6 13547 471.407 6
 8 2 -6 14078.9 501.26 2
 8 -2 -6 14001.5 512.803 2
 8 2 6 12510.5 449.367 7
 8 -2 6 12780.1 406.747 3
 -8 -2 -6 13214.7 424.38 4
 -8 -2 6 13326 507.811 9
 -8 2 6 11828 484.269 9
 8 2 6 13788.4 549.421 8
 8 -2 6 13371.8 436.104 5
 8 2 6 12597.8 473.955 5
 8 -2 7 310.051 102.97 7
 8 2 -7 565.069 120.863 2
 8 2 7 757.466 156.279 8
 8 2 7 610.441 120.7 5
 8 -2 7 501.796 109.181 6
 -8 -2 7 691.606 127.359 6
 -8 -2 8 12448.6 528.597 6
 8 -2 8 12029 526.594 6
 8 -2 8 11942.3 534.565 7
 8 2 8 12884.3 600.096 8
 8 2 9 761.77 181.704 8
 8 -2 9 628.243 154.562 7
 8 -2 9 1020.79 179.753 6
 -8 -2 9 859.908 166.434 6
 -8 3 0 504.343 81.6301 3
 8 -3 0 513.162 61.7425 8
 -8 -3 0 340.598 68.2865 8
 8 3 0 560.441 73.7092 4
 -8 -3 0 513.107 75.2318 4
 8 -3 0 528.441 84.8458 9
 8 3 0 475.334 83.4703 9
 8 -3 0 423.861 76.4668 2
 8 -3 1 9101.76 283.338 8
 -8 -3 1 9190.43 325.39 8
 -8 -3 -1 9289.27 339.143 8
 8 -3 -1 10035.3 339.467 2
 8 3 1 8721.25 318.32 8
 -8 3 1 9071.85 310.034 3
 8 3 -1 9353.61 298.89 4
 8 -3 -1 9419.23 316.316 9
 8 3 -1 9147.14 312.165 9
 -8 -3 -1 9195.38 308.307 4
 8 -3 -2 1365.25 84.5547 6
 -8 -3 -2 1378.55 86.3836 6
 -8 3 2 1642.3 137.464 9
 -8 -3 2 1581.03 134.919 9
 -8 -3 2 1521.04 129.525 8
 8 -3 2 1549.41 124.467 8
 8 -3 2 1338.67 113.954 3
 -8 -3 -2 1428.24 92.3164 3
 8 3 -2 1446.54 109.496 4
 8 -3 2 1409.47 112.918 4
 -8 3 2 1444.94 83.346 8
 8 -3 2 1481.6 99.1977 2
 8 -3 -2 1455.9 134.587 2
 8 -3 3 48411.2 906.354 5
 8 3 3 49688.2 993.812 5
 -8 3 3 48425.4 1014.29 9
 -8 -3 3 48254.6 1008.34 9
 8 -3 3 48642.1 819.092 2
 8 -3 -3 51035.5 1048.52 2
 8 -3 -3 48371.7 927.601 7
 -8 -3 3 50152 888.077 6
 8 -3 3 49836.9 943.867 7
 8 -3 3 49858.8 885.735 6
 -8 -3 -3 50525.1 893.389 6
 8 -3 3 49315.6 931.469 4
 8 3 -3 50451.3 898.784 4
 -8 3 3 49265.3 823.314 8
 8 3 3 52332.4 1045.69 8
 8 -3 3 48393.7 956.677 3
 8 -3 -4 10675.1 359.705 7
 -8 3 4 11374.9 413.655 9
 -8 -3 4 10215.2 394.787 9
 8 -3 -4 11050.7 418.047 2
 8 3 4 10584.7 386.915 5
 8 -3 4 11381.3 348.598 6
 -8 -3 4 10522.1 338.107 6
 8 -3 4 10630.2 360.279 3
 8 -3 4 11142 338.023 4
 8 3 -4 11038.6 303.88 4
 -8 -3 -4 11517.5 386.369 4
 8 3 4 10452.5 417.264 8
 8 -3 5 41484.3 888.035 6
 -8 -3 5 40964.5 884.109 6
 8 -3 5 42488.9 845.767 5
 8 -3 5 41015.5 826.628 1
 8 3 5 41333.7 943.574 5
 8 3 5 41037.1 995.196 8
 8 -3 5 42939.4 935.687 7
 8 -3 -5 41567.1 911.107 7
 8 -3 -5 40878.8 835.52 1
 8 -3 -5 41929.8 982.892 2
 -8 3 5 40418.7 963 9
 -8 -3 5 41635.8 963.936 9
 -8 -3 -5 42191.5 904.799 4
 8 -3 5 41229 876.871 3
 8 -3 6 4255.26 234.09 3
 8 -3 -6 4013.14 276.488 2
 -8 -3 6 4463.7 285.275 9
 -8 3 6 4475.29 287.469 9
 8 -3 6 4535.9 267.135 6
 -8 -3 6 3706.93 242.225 6
 -8 -3 -6 4240.09 238.952 4
 8 -3 -6 3960.27 252.158 7
 8 -3 6 4162.38 269.026 7
 8 3 -6 4386.28 273.149 2
 8 3 6 4551.89 310.767 8
 8 -3 6 4610.12 236.026 5
 8 3 6 4596.1 284.994 5
 8 -3 7 2935.41 237.872 6
 -8 -3 7 2845.6 234.383 6
 8 -3 7 2615.99 236.204 7
 8 3 -7 3021.58 231.266 2
 -8 -3 -7 2570.34 185.157 4
 8 3 7 2613.72 233.585 5
 8 3 7 2753.12 264.176 8
 8 3 8 141.33 97.6952 8
 8 -3 8 -23.2986 92.9845 6
 -8 -3 8 46.2826 90.0186 6
 8 -3 8 174.172 104.148 7
 8 3 9 1773.52 241.221 8
 8 -3 9 1619.85 222.345 7
 8 -3 9 957.281 186.321 6
 -8 -3 9 1429.63 204.135 6
 8 -4 0 68849.1 1209.34 9
 8 4 0 68773.6 1205.86 9
 8 -4 0 67792.8 1200.89 2
 -8 -4 0 65535.3 1243.11 8
 8 -4 0 67022.1 1099.26 8
 -8 -4 0 65407.9 1186.23 4
 8 -4 -1 8820.44 320.439 2
 8 -4 1 9373.46 284.756 2
 8 -4 -1 8371.24 293.99 9
 8 4 -1 8724.8 298.211 9
 -8 -4 -1 8398.58 226.979 6
 8 -4 -1 8292.19 220.539 6
 -8 -4 1 8223.96 319.424 8
 8 -4 1 8929.11 275.13 8
 -8 -4 -1 8771.35 337.242 8
 -8 -4 -2 32382.5 590.083 3
 8 -4 2 32760.4 713.757 3
 8 -4 -2 31534 607.019 6
 -8 -4 -2 31980 616.541 6
 8 -4 -2 31673.4 745.174 2
 8 -4 2 31798.8 607.788 2
 8 4 -2 32282.2 659.872 4
 -8 -4 2 31171.4 729.032 8
 8 -4 2 31806.3 681.518 4
 8 -4 3 1014.72 97.8971 4
 8 -4 -3 781.929 92.4711 7
 -8 -4 -3 860.102 75.7836 7
 -8 -4 -3 895.017 104.269 4
 8 4 -3 1025.71 89.8938 4
 -8 -4 -3 819.558 85.2454 6
 8 -4 -3 888.933 88.4726 6
 -8 -4 3 980.561 72.8671 7
 8 4 3 1039.53 126.335 8
 8 -4 -3 977.379 125.288 2
 8 -4 3 976.8 85.5574 5
 8 4 3 843.933 102.816 5
 -8 4 3 823.98 111.947 9
 -8 -4 3 810.338 106.983 9
 8 -4 3 749.376 96.3387 3
 -8 4 3 901.569 104.194 3
 8 -4 -4 82.9365 82.4181 2
 8 -4 4 119.87 74.2288 7
 -8 -4 -4 56.7708 43.8817 7
 8 -4 4 46.9823 39.3392 4
 -8 -4 -4 -52.2151 74.5933 4
 8 -4 4 44.9365 70.8923 1
 8 -4 -4 46.6057 65.7641 1
 8 -4 -4 147.354 63.7082 6
 8 -4 4 145.655 65.6543 6
 -8 -4 -4 119.117 51.1405 6
 8 -4 4 51.3105 56.085 3
 8 4 4 72.5375 57.9028 5
 8 -4 4 59.66 38.0376 5
 -8 -4 4 47.1629 42.0956 7
 8 -4 -4 124.977 57.9569 7
 -8 -4 4 73.6287 67.0105 9
 -8 4 4 44.8961 64.0522 9
 8 4 4 -16.7954 86.1015 8
 8 -4 -5 89.407 63.7732 7
 -8 -4 -5 49.1031 57.9675 7
 8 -4 5 64.1603 67.1384 7
 8 4 5 16.6133 61.1272 5
 8 -4 -5 18.3134 69.3358 2
 8 -4 5 -26.9706 65.9136 6
 -8 -4 5 53.8136 60.0285 6
 -8 -4 -5 41.9706 52.9688 4
 8 -4 -5 77.288 51.1985 1
 8 -4 5 68.6344 50.5077 3
 8 4 5 57.7341 76.8027 8
 8 -4 -5 35.8721 56.4641 10
 -8 4 5 -33.9332 60.5635 9
 -8 -4 5 -16.6321 72.7117 9
 8 -4 6 10527 452.052 7
 8 -4 -6 10557.5 429.886 7
 -8 4 6 10708.7 453.292 9
 8 -4 6 11998.1 446.707 6
 -8 -4 6 11657.9 441.404 6
 8 4 6 10618.3 450.543 5
 8 -4 6 10709.5 399.345 3
 -8 -4 6 11001 391.661 7
 8 4 6 10504.8 478.413 8
 -8 -4 -6 11414.2 414.571 4
 -8 -4 6 11048.2 457.437 9
 8 -4 -6 11206.4 472.213 2
 8 -4 7 180.164 89.9165 7
 8 4 7 297.918 112.999 8
 8 4 -7 143.746 87.8661 2
 8 4 7 196.089 93.2841 5
 8 -4 7 306.479 96.5179 6
 -8 -4 7 325.54 92.6201 6
 -8 -4 -7 77.0378 71.496 4
 -8 -4 8 9601.42 475.25 6
 8 -4 8 10098.3 502.705 7
 8 4 8 10753.5 535.374 8
 8 4 9 791.355 174.145 8
 8 -4 9 675.015 148.8 6
 -8 -4 9 618.42 168.197 6
 8 -4 9 548.251 145.938 7
 8 -5 0 359.422 49.5265 8
 -8 -5 0 264.455 70.9412 8
 8 5 0 304.894 64.6531 9
 8 -5 0 288.703 62.9798 9
 8 -5 0 388.512 68.4237 2
 -8 -5 -1 6094.74 286.768 8
 -8 -5 1 5898.73 278.532 8
 -8 -5 1 6888.56 252.241 4
 8 -5 1 6427.56 227.1 8
 8 -5 1 5998.89 251.36 9
 8 -5 -1 7015.15 262.717 9
 8 5 -1 6087.6 244.614 9
 8 -5 1 6617.04 272.554 3
 -8 -5 -1 6094.73 132.599 7
 8 -5 1 6872.1 240.698 2
 8 -5 -1 6207.79 271.365 2
 -8 -5 2 10108.9 218.112 7
 -8 -5 2 10287.9 376.514 8
 8 5 2 10444.6 379.116 8
 -8 -5 -2 9963.07 242.342 7
 -8 -5 -2 9685.48 249.653 3
 8 -5 2 10602.6 360.676 3
 8 -5 -2 10564.2 381.401 2
 8 5 2 9807.89 350.064 5
 8 -5 2 10035.7 274.2 2
 -8 -5 -2 10615.7 302.936 6
 8 -5 -2 9728.16 287.158 6
 -8 -5 -2 9845.71 351.792 4
 8 5 3 50243.9 1074.14 8
 8 -5 -3 50738.6 1085.5 2
 -8 -5 3 50253.4 861.522 7
 -8 -5 -3 52100.4 904.831 7
 -8 -5 -3 50778.6 963.997 6
 8 -5 -3 50623.1 952.716 6
 8 -5 3 52333.1 1023.98 1
 -8 5 3 50256 1035.98 9
 -8 -5 3 50192 1030.2 9
 8 -5 3 51803.1 969.522 4
 8 5 3 49958.4 1039.06 5
 8 -5 3 51935.1 904.203 5
 8 -5 -3 51720.8 1031.85 1
 -8 -5 -3 50845.5 1034.76 4
 -8 5 3 51878.1 1024.51 3
 8 -5 3 50308.6 1032.98 3
 8 -5 -4 394.228 83.3769 7
 -8 -5 4 459.182 66.153 7
 -8 -5 -4 322.805 78.4397 4
 8 -5 4 411.534 69.1109 4
 -8 -5 -4 343.694 69.254 7
 8 -5 4 591.642 103.188 7
 8 -5 -4 496.965 92.2855 1
 8 -5 4 477.206 87.9901 1
 8 -5 -4 363.779 100.357 2
 8 -5 4 497.146 67.4684 5
 8 5 4 594.998 103.853 5
 8 5 4 331.466 99.8595 8
 8 -5 -4 426.325 77.1729 6
 -8 -5 -4 475.593 77.4705 6
 -8 -5 4 351.127 82.784 9
 -8 5 4 358.22 91.5054 9
 -8 5 4 543.721 94.1178 3
 8 -5 4 506.783 93.352 3
 8 -5 -4 312.71 84.0545 10
 8 -5 -5 28212.6 735.05 7
 8 -5 5 28893.8 767.765 7
 -8 -5 -5 29105 683.607 7
 8 5 5 29302.3 777.745 5
 8 -5 5 29613.1 720.873 6
 -8 -5 5 28290.1 706.805 6
 8 -5 5 26791.8 709.907 3
 -8 5 5 27523.5 704.109 3
 8 -5 -5 28892.1 671.992 1
 8 -5 -5 28952.4 690.563 10
 8 -5 -5 29243.4 800.715 2
 8 5 5 28730.9 811.03 8
 -8 5 5 29208.4 764.644 9
 -8 -5 5 28793.7 755.757 9
 -8 -5 -5 28853.8 734.792 4
 -8 -5 -5 27667 703.277 6
 -8 -5 6 131.343 80.3098 9
 -8 5 6 19.2088 78.5615 9
 8 -5 6 245.156 92.4551 6
 -8 -5 6 17.476 66.1762 6
 8 5 6 133.863 97.5424 8
 -8 -5 -6 60.759 67.7859 7
 8 -5 6 161.641 80.6442 7
 8 5 6 120.942 82.4381 5
 8 -5 6 79.752 66.7736 3
 -8 5 6 169.695 68.8434 3
 -8 -5 -6 47.7958 61.984 4
 8 -5 -6 55.0974 75.1146 7
 8 5 7 3029.33 272.73 8
 -8 -5 -7 2867.34 216.189 4
 8 -5 7 2800.87 245.222 6
 -8 -5 7 2771.98 240.202 6
 8 -5 7 3020.21 267.928 7
 -8 5 7 2725.75 209.614 3
 8 5 7 2535.39 237.383 5
 8 -5 8 -24.6597 98.416 6
 -8 -5 8 221.206 113.971 6
 8 5 8 27.73 107.866 8
 8 -5 8 161.299 129.191 7
 8 -5 9 1814.73 242.847 6
 -8 -5 9 2060.85 247.596 6
 8 -5 9 1363.03 225.647 7
 8 5 9 1772.57 246.888 8
 8 -6 0 66711.7 1117.77 9
 8 6 0 65957.9 1113.5 9
 8 -6 0 65903.7 1212.4 1
 8 -6 0 64418.8 984.212 8
 -8 -6 0 66408.5 1222.59 8
 8 -6 0 65031.4 1134.72 2
 8 6 -1 529.96 78.7663 9
 8 -6 -1 622.188 99.0637 1
 8 -6 1 531.514 94.5789 1
 8 -6 1 631.32 89.1176 3
 -8 -6 1 566.461 37.3289 7
 8 -6 -1 784.093 93.0162 9
 8 -6 1 676.797 86.2533 9
 8 6 1 573.592 83.1952 9
 -8 -6 -1 719.859 90.9792 4
 -8 -6 1 512.451 91.9855 8
 -8 -6 -1 595.572 103.231 8
 8 -6 1 589.712 74.9863 2
 8 -6 -1 915.976 110.599 2
 8 -6 2 29259.9 700.775 3
 -8 -6 -2 28997.2 525.079 3
 -8 6 2 28979.2 686.643 3
 -8 -6 -2 29427.2 695.072 4
 8 6 2 29232.7 691.755 5
 -8 -6 2 29521 621.171 4
 -8 -6 -2 27887.5 615.474 6
 8 -6 -2 27893.4 608.023 6
 8 -6 -2 29019.7 708.836 1
 8 -6 2 28335.3 698.628 1
 -8 -6 -2 28506.2 533.479 7
 -8 -6 2 27760.5 503.697 7
 8 6 2 29616.4 727.928 8
 -8 -6 2 29196.4 726.558 8
 8 -6 -2 29236.1 722.697 2
 8 -6 -3 2456.27 186.533 1
 8 -6 3 2401.46 174.717 1
 -8 -6 -3 2187.6 170.05 4
 -8 -6 -3 2361.92 134.362 7
 -8 -6 -3 2684.12 167.677 6
 8 -6 -3 2320.35 153.822 6
 -8 6 3 2282.37 170.004 3
 8 -6 3 2165.16 173.059 3
 8 -6 3 2135.56 148.377 4
 8 -6 -3 2988.37 217.776 2
 -8 -6 3 2755.78 183.603 9
 -8 6 3 2627.93 182.498 9
 8 -6 -3 2644.19 195.125 10
 8 6 3 2467.89 199.227 8
 8 6 3 2339.93 179.451 5
 8 -6 3 2514.29 125.284 5
 8 -6 -4 103.026 62.9979 7
 -8 -6 -4 60.1021 65.6966 4
 8 -6 4 68.2952 43.5465 4
 8 -6 -4 79.8636 58.2007 1
 8 -6 4 63.9974 58.2511 1
 8 -6 4 95.0962 69.2976 7
 -8 -6 -4 131.791 51.1881 7
 -8 -6 -4 78.144 51.9883 6
 8 -6 -4 151.041 64.5326 6
 -8 6 4 27.3326 55.8976 3
 8 -6 4 91.7715 54.6076 3
 -8 6 4 59.6165 60.9584 9
 -8 -6 4 188.882 75.6098 9
 8 6 4 53.4057 59.45 8
 8 6 4 112.661 64.2394 5
 8 -6 -4 42.2397 61.5632 10
 8 -6 -4 36.4726 69.0517 2
 8 -6 -5 423.873 100.421 7
 -8 -6 -5 290.518 90.0121 4
 -8 -6 -5 284.021 74.7423 7
 8 -6 5 317.6 106.806 7
 8 -6 -5 236.742 78.6728 10
 8 -6 -5 428.975 90.8388 1
 -8 6 5 14.4439 72.9958 3
 8 -6 5 342.647 83.7149 3
 8 6 5 55.1779 78.7907 5
 -8 -6 -5 304.862 91.3142 6
 8 -6 -5 250.622 76.789 6
 8 -6 -5 280.114 114.378 2
 -8 -6 5 246.587 83.0575 9
 -8 6 5 320.918 87.9554 9
 8 6 5 324.51 131.807 8
 -8 6 6 9468.8 379.454 3
 8 -6 6 9045.4 399.621 3
 8 6 6 9747.67 462.987 8
 8 -6 6 10196.5 456.724 7
 -8 -6 -6 9297.58 397.577 4
 8 6 6 8476.21 426.813 5
 -8 -6 6 9176.43 407.041 6
 8 -6 6 9000.69 405.697 6
 -8 -6 -6 9518.85 381.985 7
 8 -6 7 -24.583 98.1063 7
 8 6 7 71.6559 90.4306 5
 -8 -6 -7 17.9287 61.9654 4
 8 -6 7 108.657 86.7263 6
 -8 -6 7 21.7076 82.1859 6
 8 6 7 74.8395 99.557 8
 8 -6 8 11825.6 547.112 6
 -8 -6 8 11481.5 542.714 6
 8 -6 8 12776.3 598.665 7
 8 6 8 12737.4 585.711 8
 8 -6 9 30.6604 128.331 7
 8 6 9 -29.1728 107.336 8
 8 -6 9 -28.2234 120.786 6
 -8 -6 9 56.351 87.0972 6
 -8 -7 0 198.698 68.2479 8
 8 -7 0 180.977 66.2411 2
 8 -7 0 192.263 71.1205 1
 8 -7 0 141.386 57.8781 10
 8 -7 0 189.635 56.8212 9
 8 7 0 158.301 57.029 9
 -8 -7 0 315.313 68.3882 4
 -8 -7 -1 8178.48 319.813 4
 8 -7 -1 7480.36 314.344 2
 8 7 -1 7325.07 266.537 9
 8 -7 -1 8044.41 281.044 9
 8 -7 -1 7737.03 337.259 1
 8 -7 1 8204.7 342.513 1
 8 -7 -1 7750.13 334.05 10
 8 -7 1 7368.56 317.815 10
 -8 -7 1 8502.23 353.329 8
 -8 -7 -1 7584.76 341.127 8
 8 -7 1 8382.15 331.824 3
 8 7 1 7688.84 282.902 9
 8 -7 1 7776.52 284.093 9
 -8 7 2 1095.42 123.406 3
 8 -7 2 1393.83 143.825 3
 8 -7 -2 1342.39 148.876 10
 -8 -7 -2 1311.3 119.813 6
 8 -7 -2 1287.52 117.659 6
 -8 -7 -2 1584.07 145.166 4
 8 -7 -2 1519.32 151.602 2
 8 7 2 1446.5 138.44 5
 8 -7 2 1249.69 133.694 10
 -8 -7 2 1591.6 156.781 8
 8 -7 -2 1483.68 148.104 1
 8 -7 2 1834.38 166.69 1
 8 -7 -3 25721.2 707.443 2
 -8 7 3 25172.6 639.172 9
 -8 -7 -3 24839.1 623.577 6
 8 -7 -3 25244.6 614.454 6
 -8 -7 -3 25724.4 679.727 4
 8 -7 -3 26674.2 677.066 1
 8 -7 3 25605.2 658.162 1
 8 -7 3 24173 671.7 3
 -8 7 3 26153.7 655.215 3
 8 -7 -3 25763.9 681.13 10
 8 -7 3 25739.8 635.476 10
 8 7 3 25100.2 669.878 5
 8 7 3 23691.4 683.4 8
 -8 -7 -4 6769.31 307.651 6
 8 -7 -4 6471.87 294.34 6
 -8 -7 -4 7044.54 331.461 4
 8 -7 4 6804.15 266.628 4
 8 -7 4 7005.67 334.201 3
 -8 7 4 6640.21 302.706 3
 8 -7 4 7336.61 287.935 10
 8 -7 -4 6786.6 317.337 10
 -8 7 4 6948.95 316.568 9
 -8 -7 4 6510.63 303 9
 8 -7 4 6815.75 303.319 1
 8 -7 -4 6682.95 304.529 1
 8 -7 -4 5920.5 305.801 7
 8 7 4 6500.37 326.289 5
 8 7 4 6764.74 347.326 8
 8 -7 5 21603.8 677.053 7
 -8 -7 -5 20440.1 611.201 6
 8 -7 -5 20425.9 603.667 6
 8 7 5 20686.2 671.746 8
 -8 7 5 20236 584.472 3
 8 -7 5 21010.6 637.082 3
 8 -7 -5 20412 637.874 7
 -8 -7 -5 21547.5 642.805 4
 8 7 5 21843 675.027 5
 -8 7 5 20331.6 617.484 9
 -8 -7 5 19393.5 600.986 9
 8 -7 -5 21601.8 581.593 1
 8 -7 -5 20903.2 594.281 10
 8 7 6 133.078 86.2909 5
 -8 -7 -6 18.4538 73.6656 4
 8 -7 6 206.005 97.9741 7
 -8 -7 6 134.669 85.8562 6
 -8 -7 -6 92.2036 75.4304 6
 8 -7 -6 178.387 81.1882 6
 8 -7 6 76.657 72.5766 6
 8 7 6 181.657 95.0581 8
 -8 7 6 243.163 76.7374 3
 -8 -7 -7 3071.62 241.523 4
 8 7 7 2587.12 260.551 8
 8 -7 7 3085.44 268.455 6
 -8 -7 7 2992.58 258.163 6
 8 7 7 2538.82 260.152 5
 8 -7 7 2871.4 278.877 7
 8 7 8 108.954 116.574 8
 -8 -7 -8 136.392 83.3913 4
 8 -7 8 26.0143 103.821 6
 -8 -7 8 103.837 98.2848 6
 8 -7 8 -58.0465 93.3855 7
 8 7 9 1373.55 214.673 8
 8 -7 9 1302.59 217.131 6
 -8 -7 9 1961.59 243.752 6
 -8 -8 0 75576.3 1349.97 4
 -8 -8 0 70724.3 1420.96 8
 8 -8 0 73902.2 1429.42 1
 8 -8 0 74890.1 1269.06 9
 8 8 0 71836.6 1256.97 9
 8 -8 0 71741.9 1404.32 10
 -8 -8 1 5202.53 242.621 4
 -8 -8 -1 5235.83 265.551 4
 8 8 1 5569.84 259.539 5
 8 -8 1 5519.53 277.87 3
 8 -8 1 5572.24 231.532 9
 8 8 1 5323.31 225.168 9
 8 -8 -1 5323.81 287.041 10
 8 -8 1 5739.72 287.933 10
 8 -8 -1 4729.31 280.472 1
 8 -8 1 5480.71 296.39 1
 -8 -8 1 5067.55 286.218 8
 -8 -8 -1 5332.79 290.022 8
 8 -8 -2 17626.2 553.74 10
 8 -8 2 18004.1 527.873 10
 -8 -8 -2 17289.5 568.068 8
 -8 -8 -2 17498.8 535.612 4
 8 -8 2 17580 544.237 3
 8 8 2 17321.4 517.266 5
 8 -8 2 17605 546.414 1
 8 -8 -2 18597.7 561.272 1
 -8 -8 -2 17310.7 490.301 6
 8 -8 -2 17472.4 486.412 6
 -8 -8 2 18079.2 574.109 8
 8 -8 3 864.165 120.828 1
 8 -8 -3 752.235 118.429 1
 -8 -8 -3 912.167 127.268 4
 8 8 3 893.74 120.943 5
 8 -8 -3 787.721 126.53 10
 8 -8 3 1005.21 122.395 10
 8 -8 3 798.054 120.199 3
 -8 -8 -3 817.369 114.65 6
 8 -8 -3 752.886 105.429 6
 8 8 3 1044.28 137.677 8
 -8 -8 -4 78.2689 66.9931 6
 8 -8 -4 -15.1512 58.9349 6
 -8 8 4 101.592 70.9361 9
 -8 -8 4 27.8201 55.5128 9
 8 -8 4 44.2169 52.611 1
 8 -8 -4 92.1987 82.2754 1
 -8 -8 -4 52.8367 80.1395 4
 8 8 4 17.8314 71.1617 5
 8 -8 -4 -16.499 85.8504 10
 8 -8 4 12.5954 52.7198 10
 -8 8 4 -29.2384 71.4545 3
 8 -8 4 -17.6693 65.0118 3
 8 8 4 94.3479 95.2536 8
 8 8 5 568.551 123.2 5
 8 -8 -5 675.314 111.5 1
 -8 8 5 577.914 110.605 9
 -8 -8 5 476.813 103.618 9
 8 8 5 624.452 128.981 8
 8 8 5 782.137 110.52 10
 8 -8 -5 755.733 122.966 10
 -8 -8 -5 581.818 117.002 6
 8 -8 -5 629.285 111.865 6
 -8 8 5 624.372 102.266 3
 -8 -8 -5 546.645 108.055 4
 8 -8 5 751.911 134.476 7
 -8 -8 -6 9484.98 430.592 4
 8 -8 -6 9345.21 387.257 10
 8 8 6 9540.4 461.314 8
 8 8 6 8796.45 448.999 5
 8 -8 6 9012.05 464.931 7
 8 -8 7 -23.6926 107.806 6
 -8 -8 7 117.956 103.133 6
 8 8 7 -74.0236 114.412 8
 -8 -8 -7 20.6927 80.489 4
 8 -8 7 27.4483 103.919 7
 8 -8 8 10311.8 524.632 6
 -8 -8 8 11282.1 545.418 6
 8 -8 8 11181.2 581.254 7
 8 8 8 10645.9 530.718 8
 -8 -8 -8 10160.6 464.154 4
 -8 -9 0 418.368 84.4945 4
 8 9 0 306.698 73.1515 5
 8 -9 0 511.306 104.424 1
 8 9 0 372.143 63.4033 9
 8 -9 0 633.461 113.434 10
 -8 -9 0 436.896 101.227 8
 8 -9 1 6069.81 305.058 3
 8 9 1 5859.22 231.237 9
 -8 -9 -1 5571.81 305.963 8
 -8 -9 1 6095.57 321.459 8
 8 -9 1 6076.31 308.371 10
 8 -9 -1 5831.64 313.998 10
 -8 -9 1 6231.46 272.356 4
 -8 -9 -1 5842.58 288.96 4
 8 -9 1 5807.51 306.825 1
 8 -9 -1 5924.31 311.626 1
 8 9 1 5991.3 272.899 5
 8 -9 2 217.221 81.94 10
 8 -9 -2 315.998 101.548 10
 8 -9 2 100.192 74.5366 1
 8 -9 -2 153.719 74.6977 1
 8 -9 2 16.72 63.3373 3
 -8 -9 -2 126.517 75.6787 8
 -8 -9 2 276.378 69.7292 4
 -8 -9 -2 113.971 71.2092 4
 8 9 2 274.125 76.1973 5
 -8 -9 2 73.6123 71.6143 8
 8 -9 3 22518.4 663.082 3
 8 -9 3 22151.2 642.154 1
 8 -9 -3 22959.4 661.018 1
 8 9 3 21775.6 633.382 5
 -8 -9 3 21850.8 678.747 8
 -8 -9 -3 21879.5 616.52 6
 8 -9 -3 21797.9 607.759 6
 8 -9 -3 20490.6 643.079 10
 8 -9 3 22953.9 619.334 10
 -8 -9 -3 22674.1 667.96 4
 8 9 4 55.8596 72.4362 5
 8 9 4 58.8216 82.0759 8
 -8 -9 -4 16.9028 65.7583 6
 8 -9 -4 131.645 74.8855 6
 8 -9 4 15.853 77.4937 1
 8 -9 -4 82.7026 70.7975 1
 -8 -9 -4 57.229 70.1981 4
 8 -9 -4 268.837 94.6258 10
 8 9 4 82.1697 73.3351 10
 8 -9 4 179.14 71.7119 10
 -8 9 4 126.715 73.2702 9
 8 -9 -5 17978.6 583.047 10
 8 9 5 18093.6 564.493 10
 8 -9 5 17211.5 645.842 7
 8 9 5 18003 632.724 8
 -8 -9 -5 18446.2 608.501 6
 8 -9 -5 17698.7 587.811 6
 -8 -9 -5 17894.3 622.214 4
 8 -9 -5 18442 562.787 1
 8 9 5 17233.9 620.144 5
 8 -9 -6 51.6139 81.2416 10
 8 9 6 68.4013 83.8921 8
 -8 -9 -6 21.33 71.2218 4
 8 9 6 48.0817 88.4557 5
 8 -9 7 1942.06 224.516 6
 8 -9 7 2252.71 263.163 7
 -8 -9 -7 1851.99 210.223 4
 -8 -9 7 2396.43 242.762 6
 8 9 7 2154.99 240.142 8
 8 -9 8 55.2415 95.4604 6
 -8 -9 8 -27.5282 98.2608 6
 8 -9 8 -62.7121 100.887 7
 8 9 8 25.7665 86.0322 8
 -8 -9 -8 22.2396 88.7532 4
 8 -10 0 31376.7 819.973 1
 -8 -10 0 31566.7 755.308 4
 -8 -10 0 30145.9 816.641 8
 8 10 0 29112.9 691.23 5
 8 -10 0 29733.3 798.195 10
 8 -10 1 4270.77 274.162 1
 8 -10 -1 4622.04 285.28 1
 -8 -10 1 4290.85 234.519 4
 -8 -10 -1 4575.62 266.826 4
 8 -10 1 4658.57 272.183 3
 -8 -10 -1 4409.28 277.343 8
 -8 -10 1 4809.72 291.495 8
 8 10 1 4429.3 237.476 5
 8 -10 1 4225.29 266.104 10
 8 -10 -1 4414.65 277.918 10
 -8 -10 -2 16150 563.77 8
 8 -10 2 15967 548.4 3
 8 -10 2 17176.1 567.927 1
 8 -10 -2 16659 563.557 1
 -8 -10 -2 16504.5 551.805 4
 -8 -10 2 16693.9 471.074 4
 -8 -10 2 16424.7 577.126 8
 8 -10 2 16588.5 543.271 10
 8 -10 -2 15902.9 562.64 10
 8 10 2 15674.6 505.68 5
 -8 -10 -3 885.818 125.836 6
 8 -10 3 1127.96 153.917 1
 8 -10 -3 819.09 135.633 1
 8 10 3 1143.13 143.497 5
 8 -10 -3 1082.26 123.301 5
 -8 -10 -3 877.382 134.735 4
 8 -10 -3 1340.58 150.426 6
 8 10 3 1022.7 144.763 10
 8 -10 -3 793.283 142.005 10
 8 -10 3 1012.77 139.773 10
 8 -10 4 101.683 77.1125 1
 8 -10 -4 -123.491 84.7775 1
 -8 -10 -4 102.882 77.9019 4
 -8 -10 -4 -18.1499 91.6204 6
 8 -10 -4 35.568 80.9207 6
 8 -10 -4 15.8511 74.8482 5
 8 10 4 135.645 89.8523 5
 8 -10 -4 -38.927 93.5325 10
 8 10 -4 62.6353 80.271 10
 8 -10 4 14.9583 80.0897 10
 -8 -10 -5 87.2317 67.4268 4
 8 10 5 177.05 98.7549 5
 8 -10 5 150.048 92.0218 7
 8 -10 -5 19.2969 78.9226 10
 8 10 6 5717.77 371.447 5
 8 -10 6 5682.94 396.686 7
 -8 -10 -6 6679.48 380.125 4
 8 -10 -6 5936.62 332.487 10
 8 10 6 5303.36 355.239 8
 8 10 7 140.354 106.444 2
 8 -10 7 182.096 118.055 7
 8 -10 7 128.311 91.6053 6
 8 10 7 -48.2863 98.7343 8
 -8 -10 -7 70.1924 75.2872 4
 -8 -10 -8 8376.29 437.408 4
 8 10 8 7702.39 443.651 8
 8 -10 8 8416.34 485.609 6
 -8 -10 8 6920.3 445.605 6
 8 11 0 98.2781 51.4248 5
 8 -11 0 79.2507 84.7946 1
 -8 -11 0 15.8639 61.7113 4
 -8 -11 0 59.2712 68.2872 8
 8 -11 0 59.1989 86.2697 10
 8 -11 1 2770 217.207 3
 8 -11 1 3169.92 238.385 10
 8 -11 -1 2535.47 227.558 10
 8 11 1 2949.69 197.805 5
 -8 -11 -1 2777.81 229.646 8
 -8 -11 1 3069.62 249.412 8
 8 -11 1 3570.85 263.439 1
 -8 -11 -1 2744.12 214.315 4
 -8 -11 1 3065.37 205.634 4
 8 11 2 1908.96 170.442 5
 -8 -11 -2 1670.19 182.766 8
 -8 -11 2 2228.82 163.836 4
 8 -11 2 2019.7 189.289 10
 8 -11 -2 2092.47 210.741 10
 8 11 -2 1883.22 185.993 10
 -8 -11 -3 23550.8 701.423 6
 8 -11 -3 25564.6 716.937 6
 8 -11 3 25937.9 712.553 10
 8 -11 -3 24380.4 748.312 10
 8 11 3 23665 692.52 5
 -8 -11 -3 24913.8 752.85 4
 8 -11 4 258.807 90.1874 10
 8 -11 -4 210.633 104.691 10
 -8 -11 -4 220.195 102.141 4
 8 11 4 140.942 86.2152 5
 -8 -11 -5 14154 585.586 4
 8 11 5 14391.5 576.354 5
 8 11 -5 14709.1 531.695 1
 8 11 5 14118 527.246 1
 8 -11 -5 16118 580.174 10
 8 -11 6 440.178 152.91 7
 8 -11 -6 538.935 135.897 10
 -8 -11 -6 803.593 153.872 4
 -8 -11 -7 1561.84 203.751 4
 8 -11 7 1238.52 220.429 7
 8 11 7 1522.69 207.296 2
 8 -12 0 22180.8 708.442 10
 -8 -12 0 21759.8 647.891 4
 8 -12 -1 -21.96 67.8847 10
 8 -12 1 62.0154 73.788 10
 -8 -12 1 15.3413 47.4252 4
 -8 -12 -1 18.91 47.73 4
 8 12 1 97.84 68.3168 5
 8 12 2 10940.7 423.451 5
 8 -12 2 11423.7 473.631 10
 8 -12 -2 10907.1 487.434 10
 -8 -12 -2 10638.2 464.308 4
 8 12 3 163.817 88.9659 5
 8 -12 3 -18.8128 76.9326 10
 8 -12 -3 -22.6802 83.4482 10
 -8 -12 -3 21.9718 73.3629 4
 8 12 4 41.547 80.8052 5
 8 -12 -4 90.3125 104.693 10
 8 -12 4 -34.7984 94.4452 10
 -8 -12 -4 117.666 91.5396 4
 8 12 5 23.3903 78.0988 5
 -8 -12 -5 50.0156 86.4301 4
 8 12 -5 -19.9929 75.6929 1
 8 12 5 -103 98.9944 1
 8 -12 -5 -44.4215 99.1006 10
 -8 -12 -6 5156.63 363.871 4
 8 -12 6 4760.3 385.225 7
 8 -12 -6 5817.48 347.943 10
 8 12 7 736.508 169.021 2
 -8 -12 -7 886.775 166.592 4
 8 -13 0 115.275 82.3256 10
 -8 -13 0 219.913 86.5649 4
 -8 -13 -1 3059.75 245.785 4
 -8 -13 1 3017.41 218.171 4
 8 -13 1 2832.35 250.893 10
 8 -13 -1 2438.08 244.961 10
 8 -13 2 85.4242 89.3947 10
 8 -13 -2 96.3969 98.5565 10
 -8 -13 -2 65.4053 72.8038 4
 8 13 2 97.7385 71.2232 5
 8 13 3 14045.3 572.456 1
 8 13 3 12226.9 488.847 5
 8 -13 -3 12773.3 555.172 10
 8 -13 3 13766.6 531.667 10
 -8 -13 -3 12146.2 537.684 4
 8 -13 -4 749.382 175.772 10
 -8 -13 -4 1073.38 181.473 4
 8 13 4 1017.36 161.059 5
 8 13 -4 888.799 164.519 1
 8 13 4 1188.93 181.863 1
 -8 -13 -5 12725.6 582.957 4
 8 13 -5 12333.6 520.532 1
 8 13 5 11840 517.918 1
 8 -13 -5 12240 540.447 10
 8 13 6 1205.99 200.326 2
 -8 -13 -6 813.049 162.758 4
 8 -13 6 872.154 198.045 7
 -8 -14 0 21546.4 676.814 4
 8 -14 0 22122.8 757.293 10
 8 14 1 295.029 131.105 1
 8 -14 1 191.677 119.057 10
 8 -14 -1 152.518 106.412 10
 -8 -14 1 52.3765 60.3683 4
 -8 -14 -1 194.051 88.1904 4
 -8 -14 -2 6738.49 402.251 4
 8 14 -2 7989.32 446.836 1
 8 14 2 8156.39 458.68 1
 8 -14 2 6995.85 395.674 10
 8 -14 -2 7370.84 427.83 10
 8 14 -3 383.274 120.728 1
 8 14 3 51.8184 92.5798 1
 8 -14 3 433.121 129.706 10
 8 -14 -3 388.995 135.005 10
 8 14 3 453.481 104.027 5
 -8 -14 -3 298.352 104.151 4
 8 14 -4 97.9693 87.4253 1
 8 14 4 -50.1716 92.2995 1
 8 -14 -4 206.655 117.541 10
 8 14 4 -64.0232 89.3253 5
 -8 -14 -4 79.2685 94.316 4
 -8 -14 -5 166.718 96.0501 4
 8 14 5 94.8852 115.957 1
 8 -15 0 52.7584 99.8713 10
 -8 -15 0 -20.5684 86.0905 4
 8 15 0 28.9992 100.225 1
 8 -15 1 2246.04 251.873 10
 8 -15 -1 2055.9 245.172 10
 -8 -15 1 1983.06 197.647 4
 8 15 -1 1640.55 225.401 1
 8 15 1 1674.89 233.367 1
 -8 -15 -1 1721.4 202.771 4
 8 15 -2 169.282 128.386 1
 8 15 2 113.767 101.533 1
 -8 -15 -2 122.89 107.457 4
 8 -15 2 49.0185 104.901 10
 8 -15 -2 110.037 120.271 10
 8 15 3 8528.71 487.769 1
 8 15 -3 9282.67 496.517 1
 -8 -15 -3 9334.2 487.056 4
 8 -15 -3 9480.29 505.884 10
 8 15 -4 78.6574 112.213 1
 8 15 4 26.8128 107.009 1
 -8 -15 -4 111.041 92.6948 4
 8 16 0 12455.6 617.435 1
 -8 -16 0 13580.2 540.201 4
 8 -16 0 13916.9 620.028 10
 -8 -16 -1 23.6038 69.8613 4
 8 -16 -1 28.9407 109.57 10
 8 16 -1 61.5502 116.515 1
 8 16 1 92.668 113.653 1
 -8 -16 -2 6465.82 397.728 4
 8 16 2 5868.3 421.73 1
 8 16 -2 5815.3 418.072 1
 -8 -16 -3 822.077 164.21 4
 8 16 -3 437.363 147.38 1
 8 16 3 442.31 139.442 1
 8 16 -4 27.4855 98.1099 1
 8 16 4 56.2584 106.498 1
 -8 -17 0 264.679 94.4135 4
 8 17 0 -32.9617 137.976 1
 -8 -17 -1 1218.98 180.454 4
 8 17 -1 1692.76 248.959 1
 8 17 1 1470.39 235.887 1
 -9 0 0 9.51907 37.9886 3
 9 0 0 20.6019 37.9006 4
 9 0 0 -9.23077 40.354 8
 -9 0 -1 31308.7 650.054 3
 9 0 1 30130.2 671.414 4
 9 0 -1 31471.9 672.822 4
 9 0 1 29578 513.722 7
 -9 0 1 30557.1 649.868 8
 9 0 1 31299.1 677.109 8
 9 0 2 19539.1 408.06 7
 9 0 -2 19833.6 387.967 7
 -9 0 2 20341.2 487.369 8
 9 0 -2 19843.2 496.36 4
 9 0 2 20214.9 512.891 4
 9 0 -3 20985.6 451.259 7
 9 0 3 21882 478.35 7
 9 0 3 20548.6 532.566 4
 -9 0 3 20998.7 439.638 6
 9 0 3 21195.4 587.359 8
 -9 0 3 21208.1 508.583 8
 -9 0 3 20254.5 588.894 9
 9 0 -3 21275.1 513.36 4
 -9 0 4 17054.8 552.574 9
 -9 0 4 17628.2 464.687 8
 9 0 -4 17474.2 450.282 4
 -9 0 4 17251.5 436.778 6
 9 0 4 17014 431.843 6
 9 0 4 17194 555.077 8
 9 0 4 17761.7 460.983 7
 9 0 -4 17032.1 437.094 7
 9 0 4 18263.8 505.035 5
 9 0 5 894.412 140.184 8
 9 0 5 962.73 112.889 7
 9 0 -5 965.15 109.323 7
 -9 0 5 875.061 133.714 9
 9 0 -5 694.08 125.638 2
 9 0 -5 910.921 92.9541 4
 9 0 5 781.581 114.071 5
 9 0 -6 9686.79 423.648 2
 9 0 6 9491.51 385.105 7
 9 0 -6 8613.94 352.949 7
 9 0 6 8554.65 443.151 8
 9 0 6 9124.05 382.164 5
 9 0 6 8991.7 365.52 6
 -9 0 6 8087.05 350.972 6
 9 0 7 12678.8 587.596 8
 9 0 7 13017.5 495.437 5
 9 0 7 13562.5 511.359 7
 9 0 7 13520.6 500.733 6
 -9 0 7 13488.7 503.178 6
 9 0 8 67.3323 100.156 7
 9 0 8 92.6201 103.098 8
 -9 0 8 216.079 105.626 6
 9 0 9 3902.02 361.046 8
 -9 -1 0 -10.9235 45.721 8
 -9 1 0 59.6772 37.6562 3
 9 -1 0 -17.0707 36.5282 8
 9 -1 0 -10.4023 34.7325 4
 9 1 0 10.2298 40.8247 4
 9 1 -1 47166.5 904.557 4
 9 1 1 48088.3 928.307 4
 9 -1 1 48444.2 925.797 4
 9 -1 -1 46825.3 913.852 4
 9 1 1 45055.3 702.939 7
 -9 1 -1 47314.1 906.775 3
 -9 -1 -1 49024 883.816 3
 9 -1 1 48725.2 915.105 8
 9 1 1 48340 936.473 8
 -9 1 1 47868 874.219 8
 -9 -1 1 46902.3 916.554 8
 -9 1 2 14290.4 372.507 8
 -9 -1 2 13633.2 400.856 8
 -9 -1 2 14083.2 281.343 6
 9 -1 2 13713.8 278.545 6
 9 -1 2 14161.2 341.696 7
 9 1 2 14349.2 306.166 7
 9 -1 -2 14497.5 328.062 7
 9 -1 2 13995.4 407.793 4
 9 1 2 13962.9 414.283 4
 9 1 -2 13972.3 394.031 4
 -9 -1 -2 14644.7 378.037 3
 9 -1 3 330.783 83.4864 8
 9 -1 3 198.762 44.1264 6
 -9 -1 3 170.519 40.3917 6
 9 1 -3 254.98 43.707 7
 9 -1 3 234.549 57.5187 7
 9 1 -3 340.626 64.558 4
 9 -1 3 276.138 61.649 4
 9 1 3 352.183 71.9661 5
 9 -1 -3 312.595 56.6181 7
 9 1 3 293.847 51.2174 7
 -9 -1 3 160.158 58.0565 8
 -9 1 3 225.316 52.7672 8
 9 1 3 260.27 76.4118 8
 -9 1 3 206.663 80.1993 9
 -9 -1 3 280.005 76.7578 9
 9 1 -4 15928.8 407.014 7
 9 -1 4 16953 462.774 4
 -9 -1 4 16268.9 422.559 6
 9 -1 4 15840 415.916 6
 9 -1 4 16551.2 542.889 8
 -9 1 4 15191.6 411.164 8
 9 -1 -4 15702.6 528.01 2
 -9 1 4 15969.7 532.038 9
 -9 -1 4 15584.4 523.997 9
 9 1 4 16694.4 549.729 8
 9 -1 -4 16050 432.219 7
 9 1 -4 17672 443.839 4
 9 1 4 16556.3 431.171 7
 9 -1 4 16665.6 471.025 5
 9 1 4 16101.4 487.841 5
 -9 -1 5 818.311 132.495 9
 -9 1 5 840.241 129.028 9
 9 -1 -5 1017.33 114.214 7
 9 1 -5 918.841 91.1997 4
 9 1 -5 1035.89 138.119 2
 9 -1 -5 967.594 140.023 2
 9 1 5 929.586 111.562 7
 9 1 -5 1119.15 109.392 7
 9 -1 5 841.554 111.799 7
 9 1 5 904.793 121.087 5
 9 -1 5 1054.36 118.043 5
 9 -1 5 886.179 96.6758 3
 9 1 5 1247.1 159.531 8
 9 -1 6 4675.9 261.036 6
 -9 -1 6 4506.74 257.217 6
 9 1 6 4762.73 281.952 5
 9 -1 6 5208.17 271.361 5
 9 1 6 4846.35 329.715 8
 9 1 6 4910.11 268 7
 9 -1 6 4318.52 266.5 7
 9 -1 -6 4834.57 266.928 7
 9 -1 -6 4827.46 301.724 2
 9 1 -6 4170.77 283.19 2
 9 -1 7 11953 496.298 7
 9 1 7 13219 498.628 7
 9 -1 -7 13678.2 495.466 7
 9 1 7 12421 578.562 8
 9 1 7 13109.3 511.898 5
 9 -1 7 12918.2 480.008 5
 9 -1 7 12742.5 491.032 6
 -9 -1 7 12725.6 491.083 6
 9 1 8 30.322 104.797 8
 9 -1 8 43.8085 93.7427 6
 -9 -1 8 217.655 111.576 6
 9 -1 8 -92.823 111.516 7
 9 1 9 4578.11 391.888 8
 9 -1 9 5243.42 362.862 6
 -9 -1 9 5492.97 362.411 6
 9 -1 9 5302.6 427.762 8
 9 -1 9 5057.2 363.332 7
 9 -2 0 -15.8448 37.4094 8
 -9 -2 0 -11.8085 50.536 8
 9 2 0 52.2371 38.4395 4
 9 -2 0 21.3709 31.6252 4
 9 2 -1 36821.6 722.091 4
 9 -2 1 37403.9 740.04 4
 9 2 1 36366.4 740.249 4
 -9 -2 -1 38995.9 690.306 3
 9 -2 1 38523.9 719.228 8
 -9 -2 1 36291.2 748.85 8
 9 -2 2 7008.15 182.887 6
 -9 -2 2 6969 184.877 6
 9 -2 2 6890.52 269.1 4
 9 2 -2 6692.06 253.511 4
 -9 2 2 6774.42 223.614 8
 -9 -2 2 6328.56 269.509 8
 9 -2 2 7189.51 283.79 8
 9 -2 -2 6793.15 220.509 7
 9 -2 2 6778.89 229.279 7
 9 -2 -2 6133.77 291.993 2
 -9 -2 -2 7170.83 238.085 3
 9 -2 3 5862.27 201.818 6
 -9 -2 3 5720.18 202.923 6
 9 -2 3 6041.52 281.571 8
 -9 -2 3 5393.35 251.186 8
 -9 -2 -3 5523.35 257.243 4
 9 -2 -3 5269.93 215.5 7
 9 2 3 6282.34 203.538 7
 9 -2 -3 5989.37 293.555 2
 9 -2 3 6084.67 239.248 7
 9 -2 3 6325.61 256.502 4
 9 2 -3 6295.92 238.818 4
 -9 2 3 6224.84 214.391 8
 9 2 3 5751.78 288.35 8
 -9 2 3 5525.67 284.213 9
 -9 -2 3 5968.43 293.572 9
 9 2 3 6090.46 273.895 5
 -9 -2 4 35092.5 716.87 6
 9 -2 4 35184.2 715.629 6
 -9 -2 -4 35428 790.295 4
 9 -2 4 35848.6 751.764 3
 9 -2 4 34652.4 748.141 5
 9 2 4 35145.6 809.846 5
 -9 2 4 34026.1 845.396 9
 -9 -2 4 33677.7 838.784 9
 9 2 -4 34231.8 697.454 4
 9 -2 4 34967 748.278 4
 9 -2 -4 33643.5 850.701 2
 9 2 4 33645.5 856.957 8
 9 2 4 36061 710.425 7
 -9 2 4 34264.8 676.096 8
 9 -2 -4 34064.8 737.807 7
 9 -2 5 2501.5 168.124 3
 9 -2 -5 2151.68 167.141 7
 9 -2 5 2396.01 182.49 7
 9 2 5 2497.17 222.208 8
 -9 -2 -5 2411.38 176.151 4
 -9 2 5 2361.21 204.016 9
 -9 -2 5 2539.91 210.514 9
 9 2 5 2587.02 172.851 7
 9 2 5 2587.54 202.711 5
 9 -2 5 1875.65 154.855 5
 9 -2 -5 2398.29 210.493 2
 9 -2 6 7664.42 359.808 7
 9 -2 -6 6435.23 315.284 7
 9 2 6 7064.85 355.134 5
 9 -2 6 6819.47 309.948 5
 9 -2 6 7402.53 333.337 6
 -9 -2 6 6601.01 316.745 6
 9 2 -6 7806.85 379.448 2
 9 -2 -6 6356.81 355.993 2
 9 2 6 6926.52 396.449 8
 9 -2 7 5230.54 323.36 7
 9 2 7 5295.59 324.592 5
 9 -2 7 5623.53 295.258 5
 9 2 7 5388.4 370.012 8
 -9 -2 7 5080.2 305.76 6
 9 -2 7 5861.03 328.205 6
 9 -2 8 -22.2932 93.3114 6
 -9 -2 8 -44.2059 102.49 6
 9 2 8 -239.482 138.807 8
 9 -2 9 2327.57 254.319 6
 9 2 9 2046.22 273.299 8
 -9 -2 9 2050.56 237.151 6
 9 -2 9 2576.78 263.132 7
 9 -3 0 -7.33034 32.0461 8
 -9 -3 0 50.6334 52.9823 8
 -9 -3 0 2.16435 15.4516 6
 9 -3 0 9.00752 13.4507 6
 9 3 0 53.7758 41.8347 4
 9 -3 0 11.1738 41.112 2
 -9 -3 -1 31176.3 759.236 8
 9 -3 -1 33072.9 754.155 2
 -9 -3 1 32755.8 752.015 8
 9 -3 1 33495.9 686.086 8
 9 3 -1 33022.7 708.457 4
 -9 -3 -1 35066.7 667.11 3
 9 -3 1 31656.6 714.115 4
 9 -3 -2 8851.03 353.334 2
 9 3 -2 8325.63 288.883 4
 9 -3 2 8644.91 310.254 4
 -9 -3 2 8407.1 326.496 8
 9 3 2 8056.64 332.119 8
 9 -3 2 8922.03 315.697 8
 -9 -3 -2 8741.22 322.969 4
 9 -3 2 8204.68 218.966 6
 -9 -3 -2 8246.75 221.628 6
 -9 -3 -2 7880.66 249.356 3
 -9 3 2 8390.19 321.638 3
 9 -3 3 1895.29 116.115 6
 -9 -3 3 2208.33 126.213 6
 -9 -3 -3 2714.86 179.34 4
 -9 -3 3 2186.39 166.159 8
 9 -3 3 2179.6 152.67 3
 -9 3 3 2144.09 176.5 9
 -9 -3 3 2101.97 175.751 9
 9 3 3 2092.21 181.349 8
 -9 3 3 2092.53 109.373 8
 9 -3 -3 2257.14 185.036 2
 9 -3 3 2167.22 145.761 7
 9 -3 -3 1952.46 134.701 7
 9 3 3 1673.55 153.718 5
 9 -3 3 2595.88 162.14 4
 9 3 -3 1958.78 131.229 4
 9 3 4 34754.4 815.974 5
 9 -3 4 32656.1 754.206 7
 -9 3 4 32857.7 831.34 9
 -9 -3 4 34103.5 834.177 9
 9 -3 4 33063.8 705.512 6
 -9 -3 4 33810.1 708.337 6
 9 -3 -4 34918 753.086 7
 9 3 4 32308.4 849.664 8
 9 -3 -4 33637.5 846.614 2
 9 -3 4 33370.7 757.163 3
 -9 -3 -4 36117.8 801.24 4
 9 -3 4 34466.6 735.147 4
 9 3 -4 34088.1 686.837 4
 9 -3 5 4570.02 242.207 3
 9 3 5 4747.95 281.626 5
 9 -3 5 4774.43 233.217 5
 -9 3 5 5079.17 299.361 9
 -9 -3 5 5577.93 312.187 9
 9 3 5 4450.87 296.026 8
 9 -3 5 5350.13 278.388 7
 9 -3 -5 4991.26 259.909 7
 9 -3 -5 5040.87 302.184 2
 9 -3 -5 5029.17 241.203 1
 9 -3 5 4962.71 252.153 6
 -9 -3 5 5263.09 253.764 6
 -9 -3 -5 5037.38 264.386 4
 -9 -3 -6 9702.06 380.312 4
 9 -3 -6 9452.16 390.547 7
 9 -3 6 9488.38 411.647 7
 -9 -3 6 9105.48 384.467 6
 9 -3 6 9371.87 385.403 6
 9 -3 6 9163.42 352.888 5
 9 3 6 9165.21 416.954 5
 9 3 -6 9597.22 425.1 2
 9 3 6 9938.93 470.886 8
 9 -3 6 9406.58 360.927 3
 9 -3 7 5828.59 349.517 7
 9 3 7 5973.1 393.336 8
 9 3 7 5900.75 353.276 5
 9 -3 7 5706.93 327.712 6
 -9 -3 7 5997.41 332.916 6
 -9 -3 -7 6145.46 301.899 4
 9 3 8 177.569 123.873 8
 9 -3 8 113.582 92.897 6
 -9 -3 8 22.443 82.5777 6
 9 -3 8 -24.7603 96.3134 7
 9 3 9 3477.73 351.617 8
 9 -3 9 3877.56 323.472 7
 -9 -3 9 2979.76 287.803 6
 9 -3 9 3503.06 307.754 6
 9 -4 0 -13.4149 30.5205 8
 -9 -4 0 -27.3266 45.621 8
 9 -4 0 11.3226 53.465 2
 -9 -4 -1 10056.6 250.347 6
 -9 4 1 10949.2 371.914 3
 -9 -4 -1 11501.1 372.191 4
 9 4 1 10769.6 381.445 8
 9 -4 -1 11198.2 382.656 2
 9 -4 1 11167.7 338.733 2
 -9 -4 -1 10772.4 396.796 8
 9 -4 -1 10814.8 249.937 6
 -9 -4 1 10461.1 385.192 8
 9 -4 1 10489.3 318.884 8
 -9 4 2 6798.34 293.475 3
 -9 -4 -2 7373 228.509 3
 9 4 -2 7350.54 269.806 4
 -9 -4 -2 7514.5 306.579 4
 9 -4 -2 7584.12 326.52 2
 9 -4 2 7575.35 245.924 2
 9 4 2 6867.35 311.15 8
 -9 -4 2 6815.45 307.014 8
 9 -4 2 7326.05 282.524 8
 -9 -4 -2 6940.8 218.692 6
 9 -4 -2 7154.27 216.165 6
 9 -4 2 7530.28 289.146 4
 9 -4 -3 10404 344.264 7
 9 4 3 10845.9 394.9 5
 -9 4 3 10884 387.192 3
 9 -4 3 11501 382.922 3
 -9 -4 3 10456.3 396.416 9
 -9 4 3 10692 402.768 9
 9 -4 -3 10727.5 416.253 2
 9 4 -3 11343.8 334.811 4
 9 -4 3 10767.7 352.434 4
 -9 -4 -3 11355.8 404.058 4
 -9 -4 3 9952.92 382.46 8
 9 4 3 10608.9 419.489 8
 -9 -4 -3 10871.8 316.344 6
 9 -4 -3 10596.7 306.368 6
 9 -4 -4 42829.5 907.007 7
 9 -4 4 43657.2 931.581 7
 9 -4 4 42692.1 857.937 6
 9 -4 -4 42662.7 1001.33 2
 9 4 4 41573.4 1005.98 8
 9 -4 4 42900 865.272 4
 -9 -4 -4 46784.2 976.592 4
 9 4 4 44221.2 974.17 5
 9 -4 4 43162 923.55 3
 -9 4 4 41859.6 940.602 3
 -9 -4 4 42554.3 974.967 9
 -9 4 4 42343.6 981.079 9
 9 -4 5 796.984 133.67 7
 9 4 5 802.621 127.01 5
 9 -4 5 841.312 99.6274 5
 9 -4 -5 956.963 156.429 2
 9 -4 5 951.204 121.513 6
 -9 -4 5 1025.7 120.956 6
 9 -4 5 958.042 119.056 3
 9 4 5 726.892 136.819 8
 -9 -4 -5 1109.36 139.901 4
 9 -4 5 1260.19 114.935 4
 9 -4 -5 827.925 105.43 1
 -9 4 5 843.923 134.646 9
 -9 -4 5 1154.24 147.206 9
 9 -4 -5 1078.3 132.276 7
 9 -4 6 4589.03 259.725 3
 -9 -4 -6 4867.86 271.575 4
 9 4 6 4315.87 315.378 8
 9 -4 6 4867.67 276.963 6
 -9 -4 6 4403.71 264.223 6
 9 -4 6 5184.16 305.749 7
 9 -4 -6 4890.49 281.748 7
 9 4 6 4490.39 299.667 5
 9 -4 7 3857.42 297.762 7
 -9 -4 -7 4501.13 264.971 4
 9 4 7 3953.12 317.321 8
 -9 -4 7 3858.05 276.661 6
 9 -4 7 4179.59 280.992 6
 9 4 7 3892.9 296.949 5
 9 -4 8 -25.6566 109.801 7
 9 -4 8 46.358 103.421 6
 -9 -4 8 22.9518 98.2259 6
 9 4 8 88.3201 114.514 8
 9 -4 9 1535.21 223.585 7
 9 4 9 1147.53 223.13 8
 9 -4 9 1544.33 211.243 6
 -9 -4 9 1759.05 221.185 6
 9 -5 0 22.7355 46.4872 2
 -9 -5 0 14.6893 49.0471 8
 9 -5 0 30.5235 31.766 8
 -9 -5 0 11.4581 35.421 4
 9 -5 1 23690.2 542.422 2
 9 -5 -1 23550.2 607.057 2
 9 -5 -1 22674.3 463.948 6
 -9 -5 -1 23292.2 475.935 6
 -9 -5 -1 24318.3 612.223 4
 9 -5 1 23265.4 520.532 8
 -9 -5 -1 22787.5 637.087 8
 -9 -5 1 22524.8 626.229 8
 -9 5 1 23128.8 602.018 3
 9 5 2 22139.4 625.883 8
 -9 -5 2 22024.3 616.673 8
 9 -5 2 23009.7 570.757 4
 -9 -5 -2 23133.8 600.785 4
 -9 -5 -2 21192.8 483.145 6
 9 -5 -2 22442.3 482.786 6
 -9 5 2 22967.6 602.5 3
 -9 -5 -2 22093.5 460.091 3
 9 -5 2 23116.2 599.228 3
 9 -5 2 21972.3 485.617 2
 9 -5 -2 22782.1 626.181 2
 9 5 2 22627.8 597.614 5
 -9 -5 -3 2999.29 163.318 6
 9 -5 -3 2499.39 149.366 6
 9 -5 -3 2590.94 215.162 2
 -9 -5 3 2442.92 193.895 8
 9 -5 -3 2799.75 197.935 1
 9 -5 3 2537.08 184.79 1
 -9 5 3 2745.44 199.061 9
 -9 -5 3 2556.59 190.197 9
 -9 5 3 2592.68 196.224 3
 9 -5 3 2718.02 188.521 3
 9 5 3 2590.53 214.092 8
 9 5 3 2571.72 190.702 5
 9 -5 3 2545.38 143.207 5
 -9 -5 -3 2773.81 197.368 4
 9 -5 3 2833.4 175.103 4
 -9 5 4 23714.9 670.4 9
 -9 -5 4 23648.5 659.968 9
 9 -5 -4 22468.7 566.138 6
 -9 -5 -4 23070 578.707 6
 9 -5 -4 22631.2 613.963 7
 -9 -5 -4 24714.6 660.598 4
 9 -5 4 24171.5 575.948 4
 -9 5 4 23925.2 640.538 3
 9 -5 4 23782.9 640.627 3
 9 5 4 23262.3 666.334 5
 9 5 4 23884.5 709.103 8
 9 -5 -4 23303.5 618.93 1
 9 -5 4 23147.7 610.522 1
 9 -5 -4 23564.8 693.599 2
 9 -5 4 22995.8 630.007 7
 9 -5 5 1947.52 167.481 6
 -9 -5 5 1796.1 156.911 6
 9 -5 -5 1652.88 165.058 7
 -9 5 5 1846.4 187.858 9
 -9 -5 5 1987.27 186.12 9
 9 -5 -5 2053.69 204.569 2
 9 5 5 2064.97 213.174 8
 9 -5 -5 2020.93 166.048 1
 -9 5 5 2033.21 177.518 3
 9 -5 5 1768.87 166.782 3
 9 -5 -5 1947.77 168.703 10
 9 -5 5 2061 189.521 7
 -9 -5 -5 1706.61 169.026 4
 9 5 5 1929.49 188.002 5
 9 -5 6 3407.97 235.302 3
 -9 5 6 3797.25 251.74 3
 9 -5 6 4064.27 258.007 6
 -9 -5 6 3648.08 246.272 6
 9 5 6 3640.16 274.457 5
 -9 -5 -6 3769.2 254.44 4
 9 5 6 3545.37 288.562 8
 9 -5 6 3572.56 264.25 7
 9 -5 -6 3488.71 253.074 7
 -9 5 7 8502.35 389.725 3
 -9 -5 -7 9044.93 397.908 4
 9 5 7 9002.65 483.18 8
 9 -5 7 9340.08 432.89 6
 -9 -5 7 8539.89 415.096 6
 9 5 7 9250.93 463.774 5
 9 -5 7 8371.73 440.717 7
 9 -5 8 -80.3854 95.6441 7
 9 5 8 29.1991 107.432 8
 9 -5 8 -47.8705 115.021 6
 -9 -5 8 94.8261 92.2119 6
 9 5 9 3368.44 332.3 8
 -9 -5 9 3264 293.927 6
 9 -5 9 3023.03 299.629 7
 9 -6 0 11.7446 50.2632 2
 -9 -6 0 -12.5572 41.9284 4
 -9 -6 0 47.2357 67.3842 8
 9 -6 0 27.4627 33.603 8
 9 -6 0 75.7374 67.5858 1
 9 -6 1 19249.2 460.466 8
 -9 -6 -1 20247.2 598.183 8
 -9 -6 1 20060 589.825 8
 -9 -6 -1 19699.2 547.251 4
 -9 6 1 20476.3 566.941 3
 9 -6 -1 18882.5 570.84 1
 9 -6 1 20676.2 589.306 1
 9 -6 1 20269.6 494.869 2
 9 -6 -1 18810.1 544.869 2
 -9 -6 1 20149.4 518.697 4
 9 -6 -2 10170.3 396.131 2
 9 -6 2 9733.7 285.54 2
 9 -6 2 9498.63 368.817 3
 -9 -6 -2 9193.75 250.255 3
 -9 6 2 9895.23 373.575 3
 -9 -6 -2 9011.2 358.102 4
 9 6 2 9551.9 388.586 8
 -9 -6 2 9328.69 385.51 8
 -9 -6 -2 9534.2 302.003 6
 9 -6 -2 9222.94 292.18 6
 9 6 2 9571.58 370.251 5
 9 -6 -2 9008.59 373.814 1
 9 -6 2 9271.88 370.903 1
 9 -6 -3 8434.95 378.864 2
 -9 -6 -3 8636.98 359.702 4
 9 6 3 8038.28 354.389 5
 9 -6 3 8147.9 310.645 4
 -9 -6 -3 8098.62 297.549 6
 9 -6 -3 8768.7 300.991 6
 9 -6 -3 8007.34 346.567 1
 9 -6 3 8357.41 347.193 1
 9 6 3 8474.3 377.053 8
 -9 -6 3 8440.32 369.74 8
 9 -6 3 8408.91 354.12 3
 -9 6 3 7535.28 332.474 3
 9 -6 4 20295.4 606.546 7
 9 -6 -4 21277.4 604.81 10
 9 -6 4 21157.4 553.946 10
 9 -6 4 20815.6 610.035 3
 -9 6 4 20347.6 594.932 3
 -9 -6 -4 19781.9 549.501 6
 9 -6 -4 20780.2 546.522 6
 9 -6 -4 21536.1 596.995 1
 9 -6 4 21528.8 590.871 1
 9 -6 -4 21539.6 665.735 2
 9 6 4 19411.6 651.033 8
 9 6 4 20698.8 631.272 5
 -9 6 4 20767.6 616.766 9
 -9 -6 4 21228.2 612.598 9
 9 -6 -4 20867.6 597.079 7
 9 -6 4 21660.5 539.243 4
 -9 -6 -4 20840.2 617.547 4
 9 -6 5 1360.97 142.308 6
 -9 -6 5 1416.66 149.694 6
 -9 -6 -5 1537.24 151.941 6
 9 -6 -5 1267.84 136.808 6
 9 -6 5 1652.9 179.697 7
 9 -6 -5 1357.02 141.712 1
 9 -6 -5 1298.76 143.051 10
 9 6 5 1562.91 196.616 8
 -9 -6 -5 1416.39 156.496 4
 -9 6 5 1330.95 161.437 9
 -9 6 5 1538.92 159.566 3
 9 -6 5 1593.83 159.901 3
 -9 -6 5 1544.95 167.356 9
 9 6 5 1239.04 158.199 5
 9 -6 -5 1368.34 154.645 7
 -9 6 6 5123.76 291.974 3
 -9 -6 -6 6131.7 326.055 4
 9 6 6 5619.98 347.286 5
 9 -6 6 5256.49 332.142 7
 9 6 6 5805.18 364.953 8
 9 -6 6 5313.24 306.66 6
 -9 -6 6 5667.04 311.113 6
 -9 -6 -7 6931.8 361.972 4
 9 -6 7 6341.3 368.938 6
 -9 -6 7 5938.03 350.434 6
 9 6 7 6347.08 390.831 5
 9 6 7 6999.38 431.377 8
 9 -6 7 6890.82 402.116 7
 9 -6 8 -24.6983 107.975 6
 -9 -6 8 24.4418 87.2458 6
 9 -6 8 -27.872 113.979 7
 9 6 8 -173.782 115.589 8
 9 6 9 1719.24 250.707 8
 -9 -6 9 1695.17 223.921 6
 -9 -7 0 103.954 57.9831 4
 9 -7 0 -12.2943 64.9094 2
 -9 -7 0 33.5722 79.2666 8
 9 -7 0 80.4112 75.9432 1
 9 -7 -1 34340.9 798.451 2
 -9 -7 -1 32999.6 840.935 8
 -9 -7 1 31865.6 827.106 8
 -9 -7 -1 34491.6 796.775 4
 -9 -7 1 34506.8 752.471 4
 9 -7 -1 33492.3 830.134 1
 9 -7 1 33701.8 826.46 1
 9 -7 -2 2681.06 206.516 10
 -9 -7 2 2814.53 216.124 8
 9 -7 -2 2353.58 191.158 1
 9 -7 2 2747.84 205.902 1
 -9 -7 -2 2786.57 198.37 4
 9 -7 -2 2825.13 210.377 2
 -9 -7 -2 2513.32 160.56 6
 9 -7 -2 2520.78 154.439 6
 -9 7 2 2720.77 197.543 3
 9 -7 2 2734.05 197.919 3
 9 7 2 2883.83 201.661 5
 9 -7 -3 191.645 76.7808 1
 9 -7 3 108.012 68.8857 1
 -9 -7 3 325.3 89.8207 8
 9 7 3 309.931 86.1175 8
 9 -7 3 180.409 73.3003 10
 9 -7 -3 298.578 92.4684 10
 9 -7 3 147.282 66.9602 3
 -9 7 3 184.061 78.6622 3
 9 -7 3 133.934 54.3749 4
 -9 -7 -3 97.84 65.1169 4
 9 -7 -3 54.8204 79.9188 2
 -9 -7 -3 119.416 55.4195 6
 9 -7 -3 171.841 63.8837 6
 9 7 3 227.649 76.8164 5
 9 -7 -4 10864.8 420.264 7
 9 -7 4 10689.4 401.843 1
 9 -7 -4 10561.3 405.424 1
 -9 -7 -4 10657.7 391.873 6
 9 -7 -4 10457 377.773 6
 9 7 4 10172.8 426.38 5
 9 7 4 10298.2 461.624 8
 -9 -7 4 9633.18 395.98 9
 -9 7 4 10387.7 412.219 9
 -9 7 4 11152.6 423.369 3
 9 -7 4 9980.57 417.294 3
 9 -7 -4 10676.4 462.689 2
 9 -7 -4 10336.3 414.994 10
 9 -7 4 10879.9 381.153 10
 -9 -7 -4 10768.1 437.757 4
 9 -7 4 11318.1 368.538 4
 9 -7 5 1280.98 164.014 7
 -9 7 5 990.577 142.764 9
 -9 -7 5 1047.53 139.317 9
 9 -7 -5 1033.94 130.046 1
 9 7 5 1342.27 177.384 8
 -9 7 5 904.491 129.679 3
 9 -7 -5 1132.87 149.334 7
 9 7 5 905.051 146.491 5
 -9 -7 -5 1257.25 149.618 4
 9 -7 -5 1168.41 146.177 10
 -9 -7 -5 1284.2 145.776 6
 9 7 6 5320.1 348.002 5
 -9 7 6 5305.74 292.814 3
 -9 -7 6 4732.73 301.424 6
 9 -7 6 4843.06 301.797 6
 -9 -7 -6 5221.28 314.462 4
 9 -7 6 5652.12 351.707 7
 9 7 6 4483.74 325.493 8
 9 7 7 7879.36 451.942 8
 9 -7 7 8175.03 424.093 6
 -9 -7 7 8224.52 418.884 6
 9 -7 7 7890.81 448.204 7
 -9 -7 -7 8475.08 415.506 4
 9 7 7 7822.28 447.91 5
 9 7 8 -85.455 141.527 8
 9 -7 8 -28.944 106.495 7
 -9 -7 -8 20.8039 80.9225 4
 -9 -7 8 50.2329 102.71 6
 9 -7 8 228.305 117.625 6
 9 -8 0 68.8657 88.2564 1
 -9 -8 0 -27.5325 57.6208 4
 -9 -8 0 71.4571 69.4882 8
 9 -8 0 50.323 80.6105 10
 9 -8 1 25613.3 692.412 3
 9 8 1 26282.6 663.901 5
 9 -8 -1 24244.8 699.997 10
 9 -8 1 24723.6 689.643 10
 -9 -8 -1 25376.3 724.309 8
 -9 -8 1 26754.5 736.436 8
 -9 -8 -1 25358.4 672.232 4
 -9 -8 1 27883.1 665.931 4
 9 -8 1 25629.9 713.67 1
 9 -8 -1 25955.8 722.259 1
 -9 -8 2 7192.33 283.576 4
 -9 -8 -2 6612.02 320.048 4
 9 8 2 6724.75 317.967 5
 9 -8 2 6679.61 284.394 9
 9 8 2 6685.34 286.44 9
 -9 -8 -2 6348.93 272.068 6
 9 -8 -2 6155.74 264.842 6
 9 -8 -2 6668.98 330.955 1
 9 -8 2 6979 334.483 1
 9 -8 -2 6474.08 330.473 10
 9 -8 2 7284.61 330.482 10
 9 -8 2 7324.39 338.689 3
 -9 -8 2 6638.56 343.382 8
 9 -8 3 3521.42 242.347 3
 9 8 3 3679.74 243.657 5
 9 -8 -3 3376.82 238.954 10
 9 -8 3 3532.06 229.894 10
 -9 -8 -3 3731.08 218.776 6
 9 -8 -3 3787.09 215.426 6
 -9 -8 -3 3661.88 244.13 4
 -9 -8 3 3674.82 260.867 8
 9 -8 3 3380.37 234.908 1
 9 -8 -3 3867.69 254.918 1
 9 8 4 13090.9 520.905 8
 -9 -8 -4 12756.1 448.789 6
 9 -8 -4 12819.5 440.062 6
 -9 -8 -4 12440.4 487.961 4
 -9 8 4 12859.7 461.658 3
 9 -8 4 13546 465.782 1
 9 -8 -4 13639.2 478.724 1
 -9 8 4 12984.1 462.956 9
 9 -8 -4 13242.1 490.427 10
 9 8 4 12818.9 496.905 5
 9 -8 4 12160.7 423.577 10
 9 -8 -4 12242.4 472.115 7
 -9 -8 -5 1821.86 174.778 6
 9 8 5 1706.92 199.752 8
 -9 -8 5 1756.78 179.646 9
 9 8 5 1890.35 204.183 5
 9 -8 -5 1661.66 173.63 10
 9 8 5 1702.63 168.646 10
 9 -8 -5 1490.04 158.577 1
 -9 8 5 1799.59 171.11 3
 -9 8 5 1435.19 168.182 9
 9 -8 5 1445.57 181.678 7
 -9 -8 -5 1799.25 187.686 4
 9 8 6 5697.99 369.895 8
 9 -8 6 5563.54 365.27 7
 9 8 6 5653.36 369.033 5
 9 -8 -6 5562.73 304.756 10
 9 -8 6 5511.43 327.828 6
 -9 -8 6 5512.38 326.612 6
 -9 -8 -6 5260.98 324.098 4
 -9 -8 -7 6122.83 359.125 4
 9 8 7 5438.22 380.189 8
 9 8 7 6016.31 394.173 5
 9 -8 7 6022.59 399.447 7
 9 -8 7 5659.42 362.882 6
 -9 -8 7 5921.13 363.894 6
 -9 -8 -8 88.7338 104.749 4
 9 8 8 -83.4048 126.502 8
 9 -8 8 -26.0988 111.693 6
 -9 -8 8 77.3618 100.305 6
 9 -8 8 -30.0402 131.326 7
 9 -9 0 -18.2303 69.0198 1
 -9 -9 0 -76.0573 91.3741 8
 -9 -9 0 -14.7701 67.207 4
 9 -9 0 17.9967 53.2641 10
 9 9 1 22016.9 597.16 5
 -9 -9 -1 19741.5 643.064 8
 -9 -9 1 20259.8 655.538 8
 9 -9 1 21384.4 632.254 3
 9 -9 -1 20791.3 647.357 10
 9 -9 1 21034.4 633.039 10
 -9 -9 -1 21856.1 621.73 4
 -9 -9 1 21386.3 578.937 4
 9 -9 1 20874.1 644.659 1
 9 -9 -1 23081.1 672.464 1
 -9 -9 2 7311.01 371.781 8
 9 -9 2 8075.46 362.901 10
 9 -9 -2 7825.56 375.147 10
 9 -9 2 8173.63 369.951 3
 -9 -9 -2 8134.81 366.695 4
 -9 -9 -2 7353.73 310.859 6
 9 -9 -2 7001.77 302.811 6
 9 9 2 7013.93 291.302 9
 9 -9 2 7035.71 352.291 1
 9 -9 -2 7789.57 373.171 1
 9 9 2 8012.68 348.737 5
 -9 -9 2 7800.04 307.017 4
 9 -9 3 436.326 111.321 1
 9 -9 -3 306.722 101.934 1
 9 9 3 405.709 104.516 5
 -9 -9 -3 308.841 81.0332 6
 9 -9 -3 227.56 80.4033 6
 -9 -9 -3 297.68 87.9744 4
 9 -9 3 383.733 100.996 10
 9 -9 -3 460.147 117.386 10
 9 -9 -4 10490.3 444.973 10
 9 -9 4 10090.8 391.992 10
 9 -9 4 10006.6 412.565 1
 9 -9 -4 10735.1 432.37 1
 -9 -9 -4 10100 412.621 6
 -9 -9 -4 10746.9 459.558 4
 9 9 4 9857.83 440.01 5
 9 9 5 985.577 162.641 8
 9 -9 5 684.159 143.123 7
 9 9 5 649.316 137.33 5
 9 -9 -5 800.741 134.323 10
 -9 -9 -5 553.099 120.464 4
 -9 -9 -6 2157.93 223.806 4
 9 9 6 2189.88 241.904 5
 9 -9 6 2602.69 267.901 7
 9 -9 -6 2190.68 208.255 10
 9 9 6 2399.41 244.368 8
 9 -9 7 7372.15 415.919 6
 -9 -9 7 6876.78 399.366 6
 -9 -9 -7 6864.47 392.197 4
 9 -9 7 6609.13 435.995 7
 9 9 7 6089.48 398.347 8
 -9 -9 -8 46.1386 94.3393 4
 9 9 8 -27.2113 105.846 8
 -9 -9 8 105.505 105.263 6
 9 -9 8 31.2509 108.008 7
 9 -10 0 -19.5014 81.6244 1
 9 10 0 27.131 51.3587 5
 -9 -10 0 -40.3054 71.9341 8
 9 -10 0 58.3146 96.5782 10
 -9 -10 0 31.6561 72.0206 4
 -9 -10 1 6585.35 360.398 8
 -9 -10 -1 6186.02 347.319 8
 9 -10 1 6014.74 331.806 10
 9 -10 -1 6591.79 360.97 10
 -9 -10 1 6320.37 296.692 4
 -9 -10 -1 6754.63 333.709 4
 9 -10 1 6049.87 340.536 1
 9 -10 -1 7432.28 370.408 1
 9 10 1 6498.62 303.392 5
 9 -10 1 6274.52 325.169 3
 9 10 2 6917.5 327.025 5
 -9 -10 -2 7089.94 355.831 4
 -9 -10 2 6978.2 296.803 4
 -9 -10 -2 6919.94 317.785 6
 9 -10 -2 6491.7 304.952 6
 9 -10 2 6681.12 340.357 10
 9 -10 -2 6441.49 358.811 10
 9 -10 2 6287.74 343.948 1
 9 -10 -2 6863.54 367.964 1
 9 -10 -3 5154.17 319.203 10
 9 -10 3 5569.99 304.143 10
 -9 -10 -3 4980.99 308.684 4
 9 10 3 5547.65 312.401 5
 -9 -10 -3 5323.32 292.606 6
 9 -10 4 15968.7 520.762 10
 9 -10 -4 14956.3 566.848 10
 9 10 4 15160.6 566.797 5
 -9 -10 -4 14560.1 528.814 6
 -9 -10 -4 15851.5 586.559 4
 9 10 5 582.621 136.702 5
 9 -10 -5 776.761 140.433 10
 -9 -10 -5 475.729 126.603 4
 9 -10 -6 3415.07 258.128 10
 -9 -10 -6 3388.14 277.753 4
 9 10 6 2526.22 257.051 8
 9 -10 6 3301.41 308.927 7
 9 10 7 4368.05 332.482 8
 -9 -10 -7 4070.36 310.56 4
 9 -10 7 4233.58 358.7 7
 -9 -10 7 3970.71 317.69 6
 9 -10 7 3549.85 300.293 6
 -9 -10 8 -27.0642 110.675 6
 9 -11 0 20.9196 74.6715 10
 -9 -11 0 33.7523 47.6229 4
 9 11 0 -27.4277 58.69 5
 9 -11 1 10077.3 449.847 10
 9 -11 -1 10644.1 472.151 10
 -9 -11 -1 10802.8 440.388 4
 -9 -11 1 10321.3 398.854 4
 9 11 1 9961.43 389.038 5
 9 11 -1 10265.2 367.19 5
 9 -11 2 6390.67 343.168 10
 9 -11 -2 6564.6 370.879 10
 9 11 2 5956.8 310.183 5
 -9 -11 -2 5588.8 332.786 4
 -9 -11 2 6626.19 298.8 4
 -9 -11 -3 1930.78 185.29 6
 9 11 3 1741.95 187.026 5
 -9 -11 -3 1906.16 200.426 4
 9 -11 -3 2267.56 224.295 10
 9 -11 3 1945.04 189.659 10
 -9 -11 -4 13258 548.788 4
 9 -11 4 12613.8 472.487 10
 9 -11 -4 12859.7 538.124 10
 9 11 4 12008.1 509.128 5
 9 -11 -5 1222.98 186.921 10
 -9 -11 -5 1444.84 189.563 4
 9 11 5 1221.99 184.957 5
 9 -11 -6 3119.07 261.794 10
 -9 -11 -6 3535.46 292.994 4
 9 11 6 3423.98 299.588 5
 9 -11 6 3722.89 328.922 7
 9 -11 7 4553.67 382.676 7
 -9 -11 -7 4735.77 342.72 4
 -9 -11 7 3753.33 305.493 6
 9 12 0 -13.8271 59.1773 5
 9 -12 0 67.7088 85.4496 10
 -9 -12 0 71.9615 55.6151 4
 9 -12 1 7181.88 388.539 10
 9 -12 -1 7071.8 393.733 10
 -9 -12 -1 7325.35 369.782 4
 -9 -12 1 6734.33 326.394 4
 9 12 1 6346.85 313.132 5
 9 -12 2 2407.75 225.762 10
 9 -12 -2 2290.41 234.038 10
 9 12 2 2508.03 207.321 5
 -9 -12 -2 2146.75 213.685 4
 9 12 3 1392.87 170.044 5
 9 -12 -3 1024.12 169.595 10
 -9 -12 -3 1004.13 160.011 4
 9 12 4 14576.5 577.469 5
 9 -12 4 16300.9 558.166 10
 9 -12 -4 16245 627.196 10
 -9 -12 -4 16681.9 638.891 4
 -9 -12 -5 1046.36 187.035 4
 9 12 5 1101.15 182.024 5
 9 -12 -5 907.452 171.898 10
 9 -12 5 1304.06 212.221 7
 9 12 -5 1127.71 165.291 1
 9 12 5 1180.15 176.153 1
 9 -12 -6 2244.41 228.164 10
 9 -12 6 2056.39 259.656 7
 -9 -12 -6 2317.57 248.381 4
 9 12 7 1225.46 211.139 2
 -9 -13 0 -19.1544 81.9738 4
 9 -13 0 24.1988 89.035 10
 -9 -13 -1 8737.98 426.966 4
 -9 -13 1 9595.97 410.791 4
 9 -13 1 9928.68 475.938 10
 9 -13 -1 10636.1 503.345 10
 9 13 2 2364.04 205.985 5
 9 -13 2 2997.77 253.723 10
 9 -13 -2 3212.81 280.836 10
 -9 -13 -2 2553.96 240.724 4
 9 -13 3 803.487 147.761 10
 9 -13 -3 660.268 152.399 10
 -9 -13 -3 871.591 148.507 4
 9 13 3 770.405 138.098 5
 -9 -13 -4 8521.41 467.539 4
 9 13 -4 8999.69 459.637 1
 9 13 4 8844.13 456.593 1
 9 13 4 8983.58 442.588 5
 9 -13 -4 8911.99 472.919 10
 9 13 -5 1246.93 193.394 1
 9 13 5 1076.6 180.169 1
 9 13 5 1038.17 184.012 5
 9 -13 -5 1302.18 190.634 10
 -9 -13 -5 1530.17 199.714 4
 9 -13 6 1756.18 254.169 7
 9 -14 0 77.2675 85.9967 10
 -9 -14 0 -20.245 65.1379 4
 9 -14 1 5317.39 358.908 10
 9 -14 -1 4757.46 351.991 10
 -9 -14 -1 5423.93 340.205 4
 -9 -14 1 5656.37 319.525 4
 9 -14 -2 3301.27 296.271 10
 9 -14 2 3311.74 282.937 10
 -9 -14 -2 3796.35 294.52 4
 9 -14 -3 2241.23 257.04 10
 9 14 3 2277.9 222.899 5
 9 -14 3 2552.09 242.707 10
 -9 -14 -3 2169.39 238.871 4
 9 14 -3 2515.11 269.226 1
 9 14 3 2247.88 245.655 1
 9 14 4 6588.22 381.458 5
 -9 -14 -4 6709.82 420.422 4
 9 -14 -4 7002.31 424.372 10
 9 14 -4 6897.17 416.136 1
 9 14 4 6150.7 393.832 1
 -9 -14 -5 448.436 132.43 4
 9 -14 -5 234.515 139.598 10
 9 15 0 29.9515 103.516 1
 9 -15 0 -27.2802 114.183 10
 -9 -15 0 -42.3866 94.5613 4
 9 15 -1 7284.94 463.835 1
 9 15 1 7511.64 472.466 1
 -9 -15 -1 8923.36 443.927 4
 9 -15 1 8387.7 461.869 10
 9 -15 -1 7938.9 465.269 10
 9 -15 2 2787.42 262.338 10
 -9 -15 -2 2402.31 246.715 4
 9 15 -2 2474.08 270.586 1
 9 15 2 1786 234.43 1
 9 -15 -2 2268.26 258.778 10
 9 15 -3 84.3643 125.51 1
 9 15 3 199.113 129.465 1
 9 -15 3 285.374 123.778 10
 9 -15 -3 283.988 126.747 10
 -9 -15 -3 240.219 114.268 4
 9 15 4 2429.67 261.224 1
 9 15 -4 2651.73 271.537 1
 -9 -15 -4 1907.91 242.588 4
 9 -15 -4 3183.43 297.308 10
 9 16 0 -31.7724 120.29 1
 9 -16 0 -114.986 125.671 10
 -9 -16 0 66.1275 78.6809 4
 9 -16 1 5338.02 381.086 10
 9 -16 -1 5012.22 378.593 10
 9 16 -1 5005.85 391.507 1
 9 16 1 5019.53 394.559 1
 -9 -16 -1 4900.22 340.029 4
 9 -16 -2 3593.33 329.005 10
 9 16 -2 3173.17 313.997 1
 9 16 2 2913.85 314.694 1
 -9 -16 -2 2878.15 272.27 4
 9 16 -3 950.846 186.067 1
 9 16 3 931.799 184.349 1
 -9 -17 0 -90.7172 94.9338 4
 10 0 0 650.114 93.5251 4
 10 0 0 505.322 32.3984 7
 10 0 0 668.88 110.949 9
 10 0 -1 14352.6 450.612 9
 10 0 1 14101.9 423.616 4
 10 0 -1 15294 438.885 4
 10 0 1 13321.7 271.998 7
 10 0 1 14358.4 461.077 9
 -10 0 1 14033.9 406.879 8
 10 0 2 95.3419 35.063 7
 10 0 -2 -13.5129 55.2643 9
 10 0 2 79.9487 61.7904 8
 -10 0 2 103.916 53.2761 8
 10 0 -2 22.886 38.2157 4
 10 0 2 48.5433 47.2119 4
 10 0 3 48748.8 1031.6 8
 -10 0 3 45855.5 915.144 8
 10 0 3 46777 962.589 4
 10 0 -3 48602.4 938.709 4
 10 0 3 46724.7 851.96 7
 -10 0 3 45868.2 1036.33 9
 -10 0 4 1653.08 137.539 8
 10 0 -4 1699.85 133.269 4
 -10 0 4 1858.62 180.647 9
 10 0 4 1777.77 179.366 8
 10 0 4 1908.53 137.867 7
 10 0 4 1647.83 152.513 5
 -10 0 5 2641.21 179.915 8
 10 0 -5 3611.7 262.189 2
 -10 0 5 3428.29 252.363 9
 10 0 5 3364.44 262.893 8
 10 0 5 2966.68 209.33 5
 10 0 -5 3205.65 183.695 4
 10 0 5 3116.87 197.756 7
 10 0 6 1030.33 170.017 8
 10 0 6 848.089 122.801 7
 10 0 6 858.567 130.605 5
 10 0 7 4539.67 356.993 8
 10 0 7 3992.68 278.774 5
 10 0 7 4156.26 278.638 7
 10 0 8 241.011 125.205 7
 10 0 8 -31.7233 147.107 8
 10 0 9 1942.88 269.468 8
 10 -1 0 69727.8 1209 8
 10 -1 0 68174.7 1293.17 9
 10 1 0 67850.2 1290.72 9
 -10 -1 0 67598.2 1268.04 8
 10 -1 0 67890.4 1260.53 4
 10 1 0 67198 1244.47 4
 -10 -1 1 208.463 62.9023 8
 10 -1 1 141.642 63.0498 8
 -10 1 1 233.801 61.5096 8
 10 -1 1 161.339 34.4721 7
 10 -1 -1 138.895 35.0355 7
 -10 -1 -1 145.786 50.6197 3
 -10 1 1 133.157 55.125 3
 10 -1 -1 176.685 53.642 4
 10 1 1 131.664 51.2723 4
 10 -1 1 166.468 58.1593 4
 10 1 -1 147.511 51.6782 4
 10 1 1 69.3432 63.1435 9
 10 -1 -1 211.455 71.7707 9
 10 1 -1 263.672 74.4384 9
 10 -1 1 180.085 77.2303 9
 10 -1 2 17312.1 392.915 7
 10 -1 -2 17267.1 513.249 9
 10 1 -2 17093.2 510.169 9
 10 -1 -2 17551.5 483.722 4
 10 -1 -2 17672.3 376.81 7
 10 1 -2 17302.5 472.27 4
 10 1 2 17178.3 493.873 4
 10 -1 2 18740.4 502.378 4
 -10 -1 -2 17828.1 450.075 3
 10 1 2 18078.8 525.969 8
 -10 -1 2 17719 485.74 8
 -10 1 2 16901.4 439.605 8
 -10 1 3 325.703 100.747 9
 -10 -1 3 146.049 73.9263 9
 10 -1 3 367.453 75.7181 7
 10 1 3 230.741 72.7611 5
 10 -1 -3 403.612 65.4492 7
 -10 1 3 280.954 69.5124 8
 -10 -1 3 82.112 61.1424 8
 10 -1 3 300.444 91.972 8
 10 1 3 253.941 85.0538 8
 10 -1 3 321.312 76.4887 4
 10 1 -3 282.318 62.148 4
 10 -1 -3 221.952 60.8901 4
 10 -1 4 -35.5944 69.2261 8
 -10 1 4 -17.9035 63.9059 9
 -10 -1 4 -17.8417 71.202 9
 10 -1 4 -26.3751 61.1487 5
 10 1 4 44.3031 64.5595 5
 10 -1 -4 -17.6924 70.6064 2
 10 1 -4 -10.5511 46.126 4
 10 -1 4 25.1069 50.098 4
 -10 -1 4 12.3991 54.2048 8
 -10 1 4 39.0918 41.8246 8
 10 1 4 36.5312 76.4517 8
 10 1 5 127.077 90.643 8
 -10 1 5 98.8484 86.4294 9
 -10 -1 5 78.7485 84.2563 9
 10 -1 5 231.799 111.251 8
 10 -1 5 -14.471 64.5709 5
 10 1 5 32.546 66.5493 5
 10 1 -5 18.9709 98.7145 2
 10 -1 -5 173.169 108.595 2
 10 -1 -5 34.4025 44.6108 4
 10 -1 5 40.6249 56.6836 7
 10 1 6 11353.8 529.823 8
 10 1 6 12465.3 439.894 7
 10 -1 6 12849 464.828 7
 10 1 6 12058.7 475.336 5
 10 -1 6 12695.1 459.596 5
 10 -1 6 11692.9 537.082 8
 10 1 7 145.354 79.4461 7
 10 -1 7 39.309 82.2804 7
 10 1 7 81.7309 92.9862 5
 10 -1 7 325.822 107.158 5
 10 1 7 84.0535 108.993 8
 10 -1 7 85.6517 108.104 8
 10 1 8 24290.3 882.428 8
 10 -1 8 23222.3 758.878 7
 10 1 9 -69.0359 150.901 8
 10 -1 9 70.0843 128.931 8
 10 -1 9 50.4983 92.8997 7
 10 -2 0 133.411 78.1002 9
 10 2 0 80.0193 69.432 9
 -10 -2 0 237.163 69.596 8
 -10 2 0 180.816 66.3492 3
 10 -2 0 181.285 64.7491 4
 10 2 0 260.347 66.8274 4
 10 -2 0 88.8326 59.8918 8
 -10 -2 1 12148.5 402.043 8
 10 -2 1 13035.8 386.016 8
 10 -2 -1 12079.7 410.083 9
 10 2 -1 12467.6 414.077 9
 10 -2 1 11599.2 411.455 9
 10 2 1 12154.7 420.935 9
 -10 -2 -1 12631.2 360.295 3
 -10 2 1 11533.5 391.831 3
 10 2 -1 11537.7 376.956 4
 10 2 1 12346.6 400.062 4
 10 -2 1 12594.6 402.395 4
 10 2 1 12391.1 408.736 8
 10 -2 -2 661.398 107.7 2
 -10 -2 -2 673.644 78.3725 3
 -10 2 2 767.496 103.068 3
 -10 2 2 754.826 79.6762 8
 10 2 2 636.089 94.0616 4
 10 2 -2 521.818 78.1471 4
 10 -2 2 684.705 90.7864 4
 10 -2 -2 690.859 70.8206 7
 10 -2 -2 622.595 100.743 9
 10 2 -2 832.712 108.255 9
 10 -2 2 530.891 67.0192 7
 10 2 2 719.983 112.395 8
 -10 -2 2 701.411 99.6324 8
 10 2 3 28410.1 753.418 8
 10 -2 3 29233.8 728.815 8
 -10 2 3 27762.2 589.631 8
 -10 -2 3 28723.9 691.282 8
 10 2 3 29919.8 725.855 5
 10 -2 -3 28307.3 603.078 7
 -10 2 3 29246.6 758.478 9
 -10 -2 3 28782.4 749.751 9
 10 -2 3 29549.6 628.603 7
 10 -2 3 29371 680.71 4
 10 2 -3 28604.2 644.015 4
 10 -2 -3 27673.6 747.318 2
 -10 2 4 429.744 107.35 9
 -10 -2 4 462.169 107.746 9
 10 2 4 512.785 100.166 5
 10 -2 4 396.762 82.2664 5
 10 -2 4 497.633 102.951 8
 10 -2 -4 449.156 82.8559 7
 10 -2 4 405.862 83.7913 4
 10 2 -4 441.047 71.8016 4
 10 -2 -4 377.901 97.8569 2
 -10 -2 4 480.448 92.67 8
 10 2 4 244.183 96.4682 8
 -10 2 5 22079.4 697.865 9
 -10 -2 5 23468.5 718.257 9
 10 -2 5 23725.2 746.708 8
 10 -2 5 24288.6 622.265 5
 10 2 5 24384.4 686.149 5
 10 -2 -5 23588.9 605.937 7
 10 -2 5 23692.8 633.424 7
 10 2 5 21721.3 719.907 8
 10 -2 -5 23194.2 708.972 2
 10 -2 6 17.4346 71.2959 7
 10 2 6 73.6065 87.5783 8
 10 2 6 -19.2134 70.6919 5
 10 -2 6 -30.2323 64.6915 5
 10 2 7 1768.61 201.239 5
 10 2 7 1339.36 206.519 8
 10 -2 7 1567.59 168.95 5
 10 -2 7 1704.24 193.442 7
 10 2 8 218.279 147.259 8
 10 -2 8 70.448 104.797 7
 10 -2 8 324.185 163.662 8
 10 -2 9 922.471 210.304 8
 10 -2 9 550.316 136.804 7
 -10 -3 0 51630.6 1077.64 8
 -10 3 0 53548 1057.29 3
 10 3 0 52662.3 1038.13 4
 10 -3 0 52741.5 1052.67 2
 10 -3 0 52017.3 1059.35 9
 10 3 0 53959.7 1069.65 9
 10 -3 0 53505.8 954.771 8
 10 3 1 859.124 117.38 9
 10 -3 -1 870.471 112.412 9
 10 -3 1 1037.75 121.679 9
 10 -3 1 841.746 101.476 4
 10 3 1 865.072 113.719 8
 10 -3 1 1054.56 104.177 8
 -10 -3 1 1075.06 124.292 8
 10 3 -1 1004.16 105.843 4
 10 3 -1 1113.79 123.328 9
 10 -3 -1 754.19 112.923 2
 -10 -3 -1 857.967 89.7591 3
 -10 3 1 1065.04 115.103 3
 10 -3 -2 8210.5 333.031 9
 10 3 -2 8005.83 325.387 9
 -10 -3 -2 8211.07 328.778 4
 10 3 -2 8291.03 302.247 4
 10 -3 2 8511.64 324.813 4
 10 -3 -2 7557.01 341.69 2
 -10 3 2 8246.59 335.373 3
 -10 -3 -2 8107.5 265.349 3
 10 3 2 8086.78 347.434 8
 -10 -3 2 7995.89 328.671 8
 10 -3 -3 1197.56 161.562 2
 10 3 3 1046.89 132.487 5
 -10 -3 3 1203.45 133.546 8
 10 3 3 1420.17 169.465 8
 -10 3 3 1122.23 138.686 9
 -10 -3 3 1189.13 139.281 9
 10 3 -3 1272.45 116.126 4
 10 -3 3 1211.77 120.102 4
 -10 3 3 969.348 134.77 3
 10 -3 -3 1268.85 112.742 7
 10 -3 3 1250.03 141.709 8
 -10 -3 -3 1265.94 137.127 4
 10 -3 -4 18.3965 73.417 2
 10 -3 4 11.6074 53.8225 5
 10 -3 4 50.6171 51.7482 7
 -10 -3 -4 -15.0476 55.3656 4
 10 -3 4 61.3464 45.1434 4
 10 3 -4 -9.89352 42.3416 4
 10 3 4 65.3635 69.9334 5
 10 -3 -4 -23.3485 47.7406 7
 -10 -3 4 105.244 77.0729 8
 10 3 4 38.4085 80.3811 8
 10 -3 4 17.9681 71.7074 8
 -10 3 4 89.6866 84.6995 9
 -10 -3 4 106.656 76.0751 9
 10 -3 4 -13.0039 63.5596 3
 -10 3 5 19.8255 81.0793 9
 -10 -3 5 156.707 95.7474 9
 10 3 5 54.3366 70.459 5
 10 -3 5 -12.6465 60.782 5
 10 -3 5 162.245 66.0915 3
 10 -3 -5 111.185 66.7959 7
 10 -3 -5 20.0432 83.8985 2
 -10 -3 -5 110.632 73.2911 4
 10 3 5 87.7752 93.9169 8
 10 -3 5 137.201 81.6285 7
 10 3 6 13003.1 562.061 8
 10 -3 -6 13226.6 469.833 7
 10 -3 6 13683.3 505.41 7
 10 3 6 12947.7 512.961 5
 10 -3 6 11683.8 420.644 5
 10 3 7 136.16 99.2192 5
 10 -3 7 107.313 85.6657 7
 10 3 7 83.9921 103.022 8
 10 -3 8 8872.73 455.158 7
 10 3 8 8695.33 519.087 8
 10 3 8 8502.6 456.357 5
 10 -3 9 53.8473 110.106 7
 10 3 9 134.427 127.24 8
 -10 4 0 109.066 53.0498 3
 10 -4 0 88.6424 60.8708 2
 10 -4 0 150.252 43.9851 8
 -10 -4 0 120.451 63.0363 8
 10 -4 0 79.3022 57.799 9
 10 4 0 65.7723 49.8239 9
 10 -4 -1 6028.22 287.93 2
 10 -4 1 6218.59 257.908 2
 -10 4 1 6285.47 288.057 3
 -10 -4 -1 6201.55 281.531 4
 10 -4 1 6061.62 273.078 4
 10 -4 1 5899.07 281.714 9
 10 4 1 6455.93 294.035 9
 -10 -4 -1 5917.83 300.675 8
 10 4 -1 6057.32 263.176 4
 10 4 -1 5940.92 275.303 9
 10 -4 -1 6256.14 282.963 9
 -10 -4 1 5870.26 290.645 8
 10 -4 1 5905 238.212 8
 10 4 2 47.3194 58.0386 8
 -10 -4 2 74.6527 61.0599 8
 10 4 -2 -13.3353 55.8199 9
 -10 4 2 -28.8528 54.6226 3
 -10 -4 -2 105.743 43.1633 3
 -10 -4 -2 83.995 48.3878 4
 10 -4 2 125.873 55.0323 4
 10 4 -2 33.5886 41.2004 4
 10 -4 -2 15.7655 56.2787 2
 10 -4 2 142.692 63.6703 2
 10 -4 3 63641.3 1201.18 4
 10 4 -3 66601.3 1168.82 4
 -10 4 3 63446.8 1265.93 3
 10 4 3 63961.6 1278.7 5
 10 -4 3 63227.2 1250.56 8
 -10 -4 3 63372.6 1264.28 8
 10 -4 -3 62186.5 1304.79 2
 -10 -4 -3 64179.5 1268.12 4
 10 -4 -3 62029.8 1163.81 7
 10 4 3 63895.2 1319.78 8
 10 -4 4 225.647 66.4985 5
 10 -4 -4 208.724 98.7782 2
 -10 4 4 327.613 85.2865 3
 10 -4 4 270.672 77.385 3
 -10 4 4 304.849 94.7173 9
 -10 -4 4 211.582 94.4512 9
 10 4 4 137.065 74.9601 5
 10 -4 4 166.919 70.2806 7
 10 4 4 420.307 110.139 8
 -10 -4 4 310.306 91.0636 8
 -10 -4 -4 237.605 72.1385 4
 10 4 -4 115.6 52.3756 4
 10 -4 4 288.991 68.0246 4
 10 -4 -4 114.545 67.2575 7
 10 4 5 19288.3 618.009 5
 10 4 5 17238.2 639.226 8
 -10 4 5 18026.5 617.993 9
 -10 -4 5 18192.5 613.529 9
 10 -4 5 17401.4 557.498 7
 -10 -4 -5 17682.9 569.463 4
 10 -4 5 17506.7 540.333 3
 10 -4 5 17500.7 492.837 4
 10 -4 -5 18415.8 530.911 1
 10 -4 -5 17846.4 542.383 7
 10 -4 6 -38.5919 95.8717 7
 10 -4 -6 205.587 77.9554 7
 -10 -4 -6 17.3664 60.0207 4
 10 4 6 50.2292 86.7991 8
 10 -4 6 -15.4167 59.9673 3
 10 4 6 21.2943 71.1005 5
 10 4 7 1238.96 188.471 5
 -10 -4 -7 1092.01 140.63 4
 10 4 7 1236.53 199.706 8
 10 -4 7 1169.31 168.663 7
 10 4 8 92.7149 120.224 8
 10 -4 8 151.964 110.736 7
 10 -4 9 416.798 144.698 7
 -10 -5 0 10913.5 425.483 8
 10 -5 0 11770.1 312.469 8
 10 -5 0 11303.5 394.367 9
 10 5 0 12691.4 411.275 9
 -10 -5 0 12644.4 408.786 4
 10 -5 0 12157.1 398.794 2
 -10 -5 -1 1970.97 161.621 4
 -10 -5 1 1875.64 173.713 8
 10 -5 1 1867.1 134.102 8
 10 -5 1 2086.41 168.711 9
 10 5 1 1736.59 152.281 9
 10 -5 -1 1891.64 165.649 2
 10 -5 1 2052.85 148.045 2
 -10 -5 -1 1920.88 175.214 8
 10 5 -1 1888.4 154.218 9
 10 -5 -1 2206.49 164.725 9
 -10 5 1 1673.43 157.255 3
 10 5 2 20397.3 615.223 8
 10 -5 2 20899.3 560.005 4
 10 -5 2 20450.2 480.345 2
 10 -5 -2 19839.1 598.095 2
 -10 5 2 20453.4 590.948 3
 -10 -5 -2 20135.5 451.845 3
 -10 -5 2 20330.3 602.397 8
 -10 -5 -2 20248.4 588.054 4
 10 5 3 277.343 81.0831 5
 -10 -5 -3 130.236 65.0001 4
 10 -5 3 195.464 63.7241 4
 -10 5 3 237.02 77.259 3
 10 -5 3 133.668 66.2985 3
 10 -5 -3 71.964 78.6775 2
 -10 -5 3 166.243 75.6714 8
 10 5 3 36.6178 65.3848 8
 10 -5 4 105.923 88.5461 7
 -10 -5 -4 17.3556 61.9505 4
 10 -5 4 12.1243 49.5809 4
 10 5 4 -18.0209 75.4279 5
 -10 -5 4 17.4444 64.1838 9
 -10 5 4 70.9676 79.1615 9
 10 -5 -4 -27.6858 65.3658 7
 10 -5 4 44.2059 83.1633 1
 10 -5 -4 -14.9982 83.5826 1
 -10 5 4 -50.131 85.6614 3
 10 -5 4 46.5538 60.3609 3
 10 -5 -4 118.041 97.7478 2
 10 5 4 -40.648 83.1116 8
 -10 -5 4 123.448 72.1172 8
 10 -5 -5 301.578 84.0624 1
 10 -5 -5 126.009 74.4075 10
 10 5 5 137.838 89.3851 8
 -10 5 5 177.436 78.7085 9
 -10 -5 5 77.2062 73.1075 9
 10 -5 -5 175.431 72.5999 7
 10 -5 5 48.7789 59.8637 3
 -10 5 5 248.091 88.072 3
 10 5 5 180.8 84.1114 5
 -10 -5 -5 234.285 88.1121 4
 10 -5 5 159.373 75.8153 7
 10 5 6 8546.1 431.446 5
 10 5 6 9399.28 483.063 8
 10 -5 6 8561.05 411.6 7
 -10 5 6 8832.37 401.816 3
 -10 -5 -6 9237.46 413.502 4
 -10 5 7 117.929 89.4466 3
 10 5 7 24.9347 97.0015 5
 10 -5 7 235.55 107.191 7
 -10 -5 -7 75.4168 77.1167 4
 10 5 7 253.079 132.79 8
 10 -5 8 11852.2 565.673 7
 10 5 8 14533.4 662.759 8
 10 -6 0 528.902 97.8397 2
 -10 -6 0 528.577 105.586 4
 -10 -6 0 429.074 100.588 8
 10 -6 0 334.09 85.991 9
 10 6 0 304.52 77.8266 9
 10 -6 -1 8215.82 365.033 1
 10 -6 1 7498.64 351.354 1
 10 -6 -1 8351.39 348.033 2
 10 -6 1 8447.87 304.352 2
 10 -6 -1 7782.01 316.052 9
 10 6 -1 7945.33 315.314 9
 -10 6 1 7583.22 344.412 3
 -10 -6 -1 8225.23 345.768 4
 10 -6 1 7732.52 322.381 9
 10 6 1 8411.08 333.446 9
 -10 -6 -1 7840.7 368.963 8
 -10 -6 1 8073.12 367.779 8
 10 -6 1 7900.24 270.875 8
 10 -6 -2 16.5607 67.7223 1
 10 -6 2 81.3249 63.2666 1
 -10 -6 -2 -15.9028 47.0671 4
 10 -6 -2 50.3825 61.7914 2
 -10 -6 2 -34.6601 69.1606 8
 10 6 2 31.2477 53.9982 5
 -10 6 2 47.6867 54.9373 3
 10 6 3 30820.7 837.415 8
 -10 -6 3 30827.6 814.197 8
 10 6 3 31747.2 811.895 5
 10 -6 3 31174.6 786.971 3
 -10 6 3 32189.6 801.771 3
 10 -6 3 31229.8 789.776 1
 10 -6 -3 31674.9 796.183 1
 10 -6 3 30628.3 732.582 4
 -10 -6 -3 30856.7 802.659 4
 10 -6 -3 33400.4 848.27 2
 10 -6 -4 287.114 101.997 2
 10 -6 -4 221.657 89.4732 1
 10 -6 4 230.999 98.2462 1
 -10 6 4 335.095 98.3916 9
 -10 -6 4 275.063 93.4277 9
 10 6 4 302.06 93.9098 5
 10 6 4 482.933 135.192 8
 -10 -6 4 284.277 94.2725 8
 10 -6 4 364.138 99.1868 7
 -10 -6 -4 358.076 99.8792 4
 10 -6 4 321.3 74.9321 4
 10 -6 -4 485.627 96.82 7
 -10 6 4 308.524 94.3973 3
 10 -6 4 454.8 93.9821 3
 10 -6 -4 338.692 104.798 10
 -10 6 5 11202.8 443.106 3
 10 6 5 11033.3 474.196 5
 10 -6 -5 9595.08 404.313 10
 -10 -6 5 10160.3 441.94 9
 -10 -6 -5 10555.4 451.351 4
 10 -6 -5 9875.46 390.843 1
 10 -6 5 10592 447.246 7
 10 6 5 9744.69 472.609 8
 10 -6 -5 9924.61 413.681 7
 10 6 6 180.102 117.129 8
 10 6 6 280.688 112.465 5
 -10 6 6 226.084 92.1597 3
 -10 -6 -6 448.597 113.694 4
 10 -6 6 219.199 110.713 7
 10 6 7 1899.66 253.101 8
 10 6 7 1948.29 230.969 5
 -10 -6 -7 2216.94 215.155 4
 10 -6 7 1482.32 206.115 7
 -10 6 7 1939.58 199.071 3
 10 6 8 -30.5108 105.455 8
 10 -6 8 248.442 115.547 7
 10 -7 0 85715.3 1523.98 9
 10 7 0 84497 1515.75 9
 10 -7 0 87857.2 1652.37 1
 -10 -7 0 86321 1567.02 4
 10 -7 0 87050.2 1546.34 2
 -10 -7 0 82934 1645.63 8
 10 -7 -1 824.939 128.761 1
 10 -7 1 848.683 129.864 1
 -10 -7 1 922.785 134.329 8
 10 -7 1 835.967 106.406 2
 -10 -7 -1 871.733 137.007 8
 10 -7 1 790.405 110.922 9
 10 7 1 932.394 120.105 9
 -10 -7 1 894.745 111.415 4
 -10 -7 -1 957.919 126.685 4
 10 -7 -1 850.809 110.612 9
 10 7 -1 891.35 110.692 9
 10 -7 -1 771.06 116.57 2
 -10 -7 2 6226.85 333.833 8
 10 -7 2 6724.48 304.44 9
 10 7 2 5780.04 286.701 9
 10 7 2 6281.39 313.272 5
 -10 -7 -2 6686.76 323.92 4
 10 -7 2 6123.91 313.102 3
 -10 7 2 6856.3 328.317 3
 10 -7 -2 6528.75 331.119 2
 10 -7 -2 6518.07 332.903 1
 10 -7 2 5908.55 316.456 1
 -10 -7 3 307.158 99.964 8
 10 7 3 319.316 100.817 8
 10 -7 -3 214.019 111.238 2
 10 -7 -3 288.754 105.675 10
 10 -7 3 414.363 110.479 10
 10 7 3 177.622 83.9602 5
 10 -7 3 464.262 97.1206 3
 -10 7 3 187.867 94.0276 3
 10 -7 3 175.715 65.0675 4
 -10 -7 -3 317.696 86.3519 4
 10 -7 -3 258.087 104.205 1
 10 -7 3 418.166 114.715 1
 10 -7 -4 66.7552 78.8038 1
 10 -7 4 16.1469 57.6358 1
 10 -7 -4 16.4456 54.9109 7
 10 -7 -4 18.0682 75.6257 10
 10 -7 4 -28.8507 60.3783 10
 -10 7 4 35.2313 68.5202 3
 10 -7 4 -109.265 84.4411 7
 10 7 4 129.628 92.4599 8
 10 7 4 -39.2441 82.1293 5
 10 -7 4 101.282 49.2451 4
 -10 -7 -4 -18.8692 63.0031 4
 10 7 5 -21.9302 78.2801 5
 10 7 5 71.182 79.2248 8
 10 -7 -5 17.8306 79.558 10
 -10 -7 -5 80.1805 61.9658 4
 10 -7 5 41.5921 80.8921 7
 10 -7 -5 47.6816 68.0212 1
 -10 7 5 18.2643 65.1951 3
 10 7 6 9223.28 487.651 8
 -10 7 6 9931.39 434.452 3
 10 -7 -6 10458.9 425.569 10
 10 -7 6 9679.53 470.457 7
 -10 -7 -6 10614.7 469.096 4
 10 7 6 10222.3 498.277 5
 10 7 7 -53.9895 90.1347 5
 -10 -7 -7 43.9106 78.3701 4
 10 7 7 139.898 111.661 8
 10 -7 7 51.9854 101.106 7
 10 -7 8 14346.2 645.911 7
 -10 -7 -8 14460.6 563.393 4
 10 7 8 14421.9 657.309 8
 10 -8 0 164.657 83.2947 10
 10 8 0 179.936 69.4317 9
 -10 -8 0 301.213 82.5388 4
 10 -8 0 74.0527 82.6512 1
 -10 -8 0 232.703 88.2824 8
 10 -8 0 266.302 70.0609 9
 10 -8 -1 9403.25 414.867 1
 10 -8 1 9402.76 411.027 1
 -10 -8 1 9629.67 362.886 4
 10 8 1 8880.52 371.463 5
 -10 -8 -1 9374.65 385.011 4
 10 -8 1 9113.18 344.567 9
 10 8 1 9060.7 343.108 9
 10 -8 -1 8878.41 406.408 10
 10 -8 1 9554.14 405.965 10
 10 8 -1 8995.35 331.912 9
 -10 -8 1 9108.83 416.013 8
 -10 -8 -1 8951.17 415.641 8
 10 -8 -2 705.587 130.923 1
 10 -8 2 814.694 144.911 1
 10 -8 -2 917.614 142.124 10
 10 -8 2 939.325 135.898 10
 10 -8 2 882.815 130.383 3
 -10 -8 2 636.002 125.884 8
 10 -8 -2 851.982 146.887 2
 -10 -8 -2 786.547 122.307 4
 10 8 2 837.845 128.225 5
 10 8 2 703.869 112.057 9
 10 -8 2 707.818 111.31 9
 10 -8 3 12242.4 425.571 4
 10 -8 3 12696.1 485.989 3
 10 -8 -3 13160.8 500.723 10
 10 -8 3 12174.4 454.258 10
 -10 -8 -3 12079 481.704 4
 10 -8 -3 13095.1 491.062 1
 10 -8 3 12918.1 479.43 1
 10 8 3 12253.3 484.36 5
 -10 -8 -4 180.991 91.5443 4
 -10 8 4 163.598 81.1496 3
 10 8 4 201.716 95.9569 8
 10 -8 -4 196.068 88.6011 7
 10 -8 4 271.651 87.0759 1
 10 -8 -4 52.8245 83.1886 1
 10 8 4 450.486 111.181 5
 10 -8 4 289.441 90.2131 10
 10 -8 -4 134.712 85.9079 10
 10 8 5 8498.9 442.453 5
 10 -8 5 9970.7 463.444 7
 -10 -8 -5 10134.3 455.798 4
 10 -8 -5 9253.61 417.91 10
 10 8 5 9672.82 475.048 8
 -10 8 5 9388.88 415.064 3
 10 -8 6 -49.8155 96.8844 7
 10 8 6 51.013 109.158 5
 10 8 6 -104.354 98.7707 8
 -10 -8 -6 44.5487 76.9828 4
 -10 8 6 37.5952 76.8699 3
 10 -8 -6 -36.731 86.7212 10
 -10 -8 -7 1886.61 204.15 4
 10 8 7 1618.96 224.217 8
 10 8 7 1701.87 226.857 5
 10 -8 7 2108.39 240.736 7
 10 -8 8 178.975 109.777 7
 -10 -8 -8 135.619 94.6373 4
 10 8 8 233.976 130.517 8
 10 9 0 29901.2 693.684 9
 -10 -9 0 31011.8 856.672 8
 10 -9 0 31733.3 849.083 10
 10 -9 0 31291.6 850.794 1
 -10 -9 0 32134.6 796.616 4
 10 -9 -1 -19.9894 90.9562 10
 10 -9 1 94.2423 99.5073 10
 10 -9 -1 -117.736 92.6578 1
 10 -9 1 -96.605 100.534 1
 10 9 1 127.407 73.847 5
 -10 -9 -1 -81.9475 89.5626 8
 -10 -9 1 20.9045 87.4979 8
 -10 -9 -1 103.767 80.1928 4
 10 9 1 -36.189 57.9702 9
 10 9 2 10668.1 424.457 5
 10 9 2 9667.74 368.06 9
 10 -9 -2 9542.25 436.58 10
 10 -9 2 10166.6 427.975 10
 -10 -9 -2 10349.9 432.502 4
 10 -9 2 9360.23 422.497 1
 10 -9 -2 10603.5 451.374 1
 -10 -9 2 9898.91 366.394 4
 10 -9 -3 185.2 90.0403 10
 10 -9 3 346.132 92.7416 10
 -10 -9 -3 280.879 99.7545 4
 10 9 3 306.43 108.157 5
 10 -9 4 -32.205 74.6651 10
 10 -9 -4 20.5473 79.9232 10
 -10 -9 -4 21.416 66.2019 4
 10 9 4 21.2928 84.9746 5
 10 9 5 198.019 101.223 8
 10 -9 -5 60.8437 90.494 10
 -10 -9 -5 67.9848 70.0561 4
 10 9 5 -23.6395 86.98 5
 10 -9 5 23.958 70.9106 7
 10 9 6 5713.89 391.15 8
 10 -9 6 6224.05 400.918 7
 10 -9 -6 6019.7 338.995 10
 -10 -9 -6 6100.49 374.047 4
 10 9 6 6000.17 389.841 5
 -10 -9 -7 96.55 91.3883 4
 10 9 7 193.029 123.041 8
 10 9 7 -28.6814 108.591 5
 10 -9 7 58.0303 96.8833 7
 -10 -10 0 221.474 76.076 4
 10 10 0 166.264 73.9409 5
 10 -10 0 354.327 111.639 10
 10 -10 1 3064.71 248.24 10
 10 -10 -1 3681.43 278.444 10
 -10 -10 -1 3488.89 250.785 4
 -10 -10 1 3859.5 239.312 4
 10 10 1 3526.75 231.74 5
 -10 -10 2 41.8021 52.7636 4
 -10 -10 -2 79.5035 75.2564 4
 10 10 2 124.421 69.1452 5
 10 -10 2 96.9488 79.2974 10
 10 -10 -2 43.6328 77.8791 10
 10 10 3 28749.8 811.278 5
 -10 -10 -3 30581.7 859.137 4
 10 -10 -3 29514.6 860.906 10
 10 -10 3 30346 807.087 10
 10 -10 4 586.758 114.418 10
 10 -10 -4 307.401 122.558 10
 -10 -10 -4 703.106 132.899 4
 10 10 4 417.195 119.386 5
 10 -10 -5 7337.16 391.471 10
 10 10 5 5395.15 359.528 5
 10 -10 5 6067.53 391.209 7
 -10 -10 -5 6845.98 392.142 4
 10 -10 -6 332.215 114.252 10
 10 -10 6 340.72 124.158 7
 10 10 6 324.664 123.138 5
 -10 -10 -6 24.9086 86.1318 4
 10 10 7 1923.07 242.463 8
 -10 -10 -7 1746.25 214.205 4
 10 -10 7 1184.83 218.011 7
 10 -11 0 12944.8 538.506 10
 10 11 0 13073.1 459.054 5
 -10 -11 0 14251.1 507.913 4
 10 11 1 265.343 79.8042 5
 10 -11 1 321.802 104.941 10
 10 -11 -1 387.326 115.088 10
 10 11 -1 356.988 84.6279 5
 -10 -11 1 255.971 84.889 4
 -10 -11 -1 275.067 85.995 4
 10 -11 -2 7590.36 413.757 10
 10 -11 2 8294.55 402.23 10
 -10 -11 -2 7590.79 391.754 4
 10 11 2 6544.11 342.646 5
 -10 -11 2 6934.54 318.774 4
 -10 -11 -3 67.3675 75.0012 4
 10 11 3 101.584 76.9412 5
 10 -11 3 118.218 91.3785 10
 -10 -11 -4 -47.7204 79.6674 4
 10 11 4 179.921 98.3195 5
 10 -11 -4 23.4599 110.776 10
 10 -11 4 -18.3277 83.3942 10
 10 -11 5 219.624 114.922 7
 10 -11 -5 253.124 117.976 10
 -10 -11 -5 101.02 98.2533 4
 10 11 5 25.1771 100.494 5
 10 -11 -6 5541.89 346.799 10
 10 -11 6 5697.31 409.687 7
 -10 -11 -6 5687.86 377.164 4
 10 11 6 5512.17 392.711 5
 10 -12 0 214.485 104.199 10
 10 12 0 122.567 72.365 5
 -10 -12 0 76.6909 78.4225 4
 10 -12 1 2165.27 231.172 10
 10 -12 -1 2765.32 257.645 10
 10 12 1 2305.32 195.003 5
 -10 -12 -1 2020.47 209.498 4
 -10 -12 1 2555.29 212.815 4
 10 12 2 111.592 76.0629 5
 10 -12 2 66.3271 90.4168 10
 10 -12 -2 74.7189 108.887 10
 -10 -12 -2 44.4761 71.5574 4
 10 -12 3 14713 561.048 10
 10 -12 -3 15937.9 626.27 10
 -10 -12 -3 14537 596.801 4
 10 12 3 14043.1 547.59 5
 10 12 4 184.067 124.892 5
 10 -12 4 58.171 105.253 10
 10 -12 -4 -49.8135 123.75 10
 -10 -12 -4 25.1633 92.5856 4
 10 -12 5 14514.8 644.265 7
 10 12 5 13347.7 586.042 5
 10 -12 -5 12898.4 565.199 10
 -10 -12 -5 14552.1 623.796 4
 10 12 6 -27.8396 121.706 5
 10 -12 -6 -46.0036 119.686 10
 10 -12 6 125.588 125.298 7
 -10 -12 -6 -54.7729 84.6585 4
 10 -13 0 17048.1 665.799 10
 -10 -13 0 18201.1 618.141 4
 10 -13 -1 156.196 106.486 10
 10 -13 1 244.809 109.259 10
 10 13 1 202.282 86.4499 5
 -10 -13 1 111.886 78.0925 4
 -10 -13 -1 264.32 107.689 4
 10 -13 2 4371.15 314.411 10
 10 -13 -2 3783.04 313.494 10
 10 13 2 3461.58 258.213 5
 -10 -13 -2 4394.31 314.388 4
 -10 -13 -3 125.004 97.3457 4
 10 13 3 377.115 113.807 5
 10 -13 -3 266.047 136.453 10
 -10 -13 -4 132.177 88.2723 4
 10 13 4 93.5968 93.387 5
 10 -13 -4 -26.2372 107.298 10
 10 13 5 -77.0613 97.2508 5
 10 -13 -5 127.273 118.03 10
 -10 -13 -5 27.5319 107.092 4
 10 -13 5 30.7417 113.108 7
 10 -13 -6 3165.52 285.365 10
 -10 -14 0 63.7247 78.1587 4
 10 -14 0 53.6521 117.278 10
 10 -14 1 2796.39 270.013 10
 -10 -14 -1 3030.84 258.868 4
 -10 -14 1 2589.93 222.621 4
 10 -14 -1 2312.42 257.963 10
 10 -14 2 -24.7075 108.014 10
 10 -14 -2 55.8618 114.219 10
 -10 -14 -2 49.3218 93.3664 4
 10 -14 -3 12459.3 580.667 10
 10 -14 3 11450 514.897 10
 10 14 3 11036.9 485.657 5
 -10 -14 -3 11180.7 533.429 4
 10 14 4 70.0457 90.8208 5
 10 -14 -4 27.5212 109.832 10
 10 14 -4 156.608 129.685 1
 10 14 4 -26.4947 115.827 1
 -10 -14 -4 27.5676 92.0473 4
 10 -14 -5 3060.94 287.805 10
 10 14 5 2729.52 266.516 5
 -10 -15 0 14237 566.073 4
 10 -15 0 14515.4 635.165 10
 -10 -15 -1 120.406 91.1886 4
 10 -15 -1 115.872 112.692 10
 10 -15 1 245.169 135.358 10
 10 15 1 61.4561 125.67 1
 10 15 -2 5284.75 398.177 1
 10 15 2 4614.06 375.559 1
 -10 -15 -2 5746.49 373.17 4
 10 -15 2 5873.38 381.168 10
 10 -15 -2 5550.21 403.579 10
 10 -15 3 24.3435 104.183 10
 10 -15 -3 58.4181 122.257 10
 10 15 -3 115.652 112.465 1
 10 15 3 -58.402 97.5014 1
 -10 -15 -3 81.6879 94.1091 4
 10 15 4 45.9864 89.4381 5
 10 15 -4 136.677 114.415 1
 10 15 4 -27.8262 108.237 1
 10 -16 0 176.39 131.185 10
 10 16 0 130.323 133.249 1
 -10 -16 0 136.24 105.307 4
 10 -16 -1 2351.2 284.811 10
 -10 -16 -1 1939.08 221.431 4
 10 -16 1 2154.73 254.581 10
 10 16 -1 1808.43 256.081 1
 10 16 1 2070.58 272.307 1
 10 -16 2 -27.0673 113.292 10
 11 0 0 -15.1452 63.3913 9
 -11 0 0 12.4086 41.4312 3
 11 0 0 13.042 41.9621 4
 11 0 1 34823.5 779.216 8
 11 0 -1 34049.3 771.133 4
 11 0 1 34306.8 777.872 4
 11 0 -1 33803.1 815.661 9
 -11 0 1 33120.9 748.78 8
 -11 0 -1 35120.9 758.361 3
 11 0 1 33214.8 822.733 9
 11 0 -2 4527.6 257.725 9
 11 0 -2 4699.01 240.679 4
 11 0 2 4064.45 231.533 4
 -11 0 2 4619.92 225.755 8
 11 0 2 4589.07 257.134 8
 11 0 -3 12826.9 412.394 4
 -11 0 3 11811.8 385.861 8
 11 0 3 13251.6 478.518 8
 11 0 3 11836.5 415.846 4
 -11 0 4 10985.9 463.219 9
 11 0 -4 11223.5 462.016 2
 11 0 -4 11432.2 384.933 4
 11 0 4 11568.1 427.429 5
 11 0 4 11365.8 468.388 8
 -11 0 4 11683.7 384.894 8
 11 0 -5 2113.38 157.525 4
 11 0 5 1843.58 179.774 5
 11 0 5 2081.63 213.221 8
 11 0 6 7987.25 446.7 8
 11 0 6 8213.79 385.263 5
 11 0 7 11904.9 591.312 8
 11 0 7 13096.9 519.91 5
 11 0 8 -32.8503 131.1 8
 11 0 8 87.0688 97.1232 5
 11 1 0 -12.9119 55.2582 4
 11 -1 0 26.783 46.2826 4
 11 -1 0 60.5541 63.3633 9
 11 1 0 -15.1474 57.3481 9
 -11 1 0 25.9312 55.4881 3
 -11 -1 0 11.963 41.3456 3
 11 1 1 23624.6 617.36 8
 11 -1 1 24703.7 624.06 4
 11 1 -1 23758.4 603.882 4
 11 -1 -1 23543.4 611.352 4
 11 1 1 23182.7 610.778 4
 -11 -1 1 23105.5 603.06 8
 11 -1 1 22985.8 649.261 9
 11 1 1 23852.4 659.882 9
 -11 1 1 23138.5 613.714 3
 -11 1 -1 24069.4 604.249 3
 11 -1 -1 23692.4 642.881 9
 11 1 -1 22556.5 632.921 9
 11 -1 2 7867.32 338.615 8
 -11 1 2 7937.41 289.112 8
 -11 -1 2 8103.26 320.113 8
 11 1 2 7997.54 347.85 8
 11 -1 -2 8013.47 320.714 4
 11 -1 2 8089.99 323.933 4
 11 1 -2 8012.9 313.3 4
 11 1 2 7639.7 323.306 4
 11 -1 -2 7726.87 343.383 9
 11 1 -2 7228.77 334.428 9
 11 -1 3 -16.4334 68.783 8
 11 1 3 17.3545 74.2706 8
 -11 1 3 30.7139 46.5847 8
 -11 -1 3 12.9304 58.8355 8
 11 1 3 -15.0776 61.6573 5
 11 -1 -3 -13.0121 49.2637 4
 11 -1 3 -27.4519 48.9942 4
 11 1 -3 -12.1322 50.7798 4
 11 -1 4 19565 567.891 5
 11 1 4 20616.7 605.103 5
 -11 1 4 18963.8 638.259 9
 -11 -1 4 19249.7 634.654 9
 11 -1 -4 20040 544.154 4
 11 -1 -4 18951.4 625.449 2
 11 -1 4 20336.9 564.144 4
 -11 -1 4 19293.4 546.513 8
 11 -1 4 19353.1 636.37 8
 11 1 4 20476.9 657.25 8
 11 1 -4 19812.3 525.012 4
 11 -1 5 356.996 114.491 8
 11 -1 5 379.602 93.7618 5
 11 1 5 477.902 108.404 5
 11 -1 -5 378.857 79.8482 4
 -11 -1 5 295.569 86.2557 8
 11 1 5 339.974 114.525 8
 11 1 6 4451.06 286.656 5
 11 -1 6 3994.45 257.778 5
 11 -1 6 4125.84 326.502 8
 11 1 6 4179.92 326.692 8
 11 1 7 5155.49 331.32 5
 11 -1 7 4851.28 308.303 5
 11 -1 7 6034.02 407.633 8
 11 1 7 5656.04 399.117 8
 11 1 8 32.5807 126.734 8
 11 -1 8 131.476 117.329 8
 11 1 8 69.3655 92.2798 5
 -11 -2 0 14.6512 53.908 8
 11 -2 0 30.225 58.7851 9
 11 2 0 15.1299 61.8728 9
 11 -2 0 19.7449 44.0512 8
 -11 2 0 54.4811 47.0751 3
 11 -2 0 27.0737 40.0665 4
 11 2 0 53.2269 42.8161 4
 11 2 1 35048.4 836.137 9
 11 -2 1 33297.9 816.974 9
 -11 -2 1 33570.2 787.488 8
 11 -2 -1 34096.5 783.181 4
 11 2 1 34035.8 789.519 4
 11 2 -1 33212.2 761.522 4
 11 -2 1 35552.2 801.168 4
 11 -2 -1 34691.9 819.441 9
 11 2 -1 34547.1 816.936 9
 -11 2 1 33742.9 797.201 3
 -11 2 -1 33374.1 777.04 3
 11 2 1 33712.1 799.004 8
 -11 -2 2 6755 302.632 8
 11 -2 2 6724.63 299.726 8
 11 2 2 6835.19 326.697 8
 11 2 -2 6853.5 282.761 4
 11 -2 2 6247.55 287.111 4
 11 -2 -2 6299.97 286.425 4
 -11 2 2 6305.6 311.1 3
 11 2 2 6508.18 296.668 4
 11 -2 -2 6459.76 323.5 2
 -11 2 2 6228.53 241.052 8
 11 -2 -2 6147.05 307.83 9
 11 2 -2 6572.51 316.669 9
 11 2 3 3418.27 225.952 5
 11 -2 3 3978.78 223.309 4
 11 2 -3 3892.43 207.294 4
 11 -2 -3 3157.46 237.413 2
 11 2 3 3990.12 259.749 8
 11 -2 3 3752.2 240.253 8
 -11 -2 3 3773.51 227.815 8
 -11 2 4 18130.9 609.28 9
 -11 -2 4 18337.5 609.498 9
 11 -2 4 17121 511.131 5
 11 2 4 17557.9 565.278 5
 -11 -2 4 16981.2 525.413 8
 11 -2 4 17457.8 516.088 4
 11 -2 4 17204.6 589.973 8
 11 2 4 17433.6 608.069 8
 11 -2 -4 16720 584.559 2
 11 2 -4 17437.6 477.367 4
 11 -2 5 2361.29 181.983 5
 11 2 5 2119.41 192.701 5
 11 -2 5 1969.5 170.131 7
 11 -2 5 1739.24 203.919 8
 -11 -2 5 2204.04 181.749 8
 11 2 5 1754.77 213.019 8
 11 2 6 2144.83 243.162 8
 11 -2 6 2086.16 189.383 7
 11 2 6 2131.93 208.162 5
 11 -2 6 1922.87 180.678 5
 11 -2 6 2252.63 242.948 8
 11 2 7 6940.23 441.343 8
 11 -2 7 6712.17 366.222 7
 11 -2 7 6313.51 427.572 8
 11 2 7 6480.41 378.791 5
 11 -2 7 6280.25 336.033 5
 11 2 8 97.5862 126.528 8
 11 -2 8 164.768 134.758 8
 11 2 8 -73.2392 115.278 5
 11 -2 8 45.9514 91.6914 7
 11 -3 0 15.0525 55.3827 9
 11 3 0 -30.1097 63.0129 9
 11 -3 0 -55.7335 78.6373 2
 -11 3 0 43.1306 49.6881 3
 -11 -3 0 -15.578 60.5943 8
 11 -3 0 27.3383 53.3245 8
 11 -3 0 41.9105 39.4224 4
 11 3 0 -13.4505 49.4887 4
 11 -3 -1 11836.9 432.12 2
 11 -3 1 12324.7 447.139 9
 11 3 1 13141.5 458.465 9
 -11 -3 1 12367.5 439.487 8
 11 -3 1 12318.4 423.687 4
 11 3 -1 12841.3 415.04 4
 -11 3 1 12255.3 435.574 3
 11 -3 -1 13200.6 450.134 9
 11 3 -1 13099.4 449.155 9
 -11 -3 2 8811.5 365.107 8
 11 -3 2 8920.08 346.895 8
 11 -3 2 9540.89 360.619 4
 11 3 -2 9525.83 343.23 4
 11 -3 -2 8672.36 382.78 2
 11 3 2 8746.88 380.364 8
 -11 3 2 9451.57 381.198 3
 -11 -3 -2 9119.72 300.946 3
 11 -3 -2 9367.16 380.107 9
 11 3 -2 9844.67 381.387 9
 11 3 3 3921.19 248.753 5
 11 -3 -3 4054.96 264.094 2
 -11 3 3 3627 241.55 3
 -11 -3 3 4089.48 245.394 8
 11 3 3 3993.4 268.656 8
 11 -3 3 3459.56 228.364 8
 11 3 -3 4506.51 223.396 4
 11 -3 3 3430.35 210.643 4
 11 -3 4 30904.1 724.324 5
 11 3 4 30320.9 805.013 5
 11 -3 4 30925.6 723.345 7
 11 3 4 31197.2 868.339 8
 11 -3 4 29497.6 815.444 8
 -11 -3 4 30849.4 779.904 8
 11 -3 -4 30565 841.716 2
 11 -3 4 32724.1 750.172 4
 11 3 -4 30172 686.157 4
 -11 3 4 29534.2 830.242 9
 -11 -3 4 31118.9 838.175 9
 11 -3 5 2385 177.791 5
 11 3 5 2182.83 208.289 5
 11 -3 5 2467.31 190.255 7
 11 3 5 2408.69 239.197 8
 -11 -3 5 2214.86 194.131 8
 11 -3 5 2275.06 225.73 8
 11 -3 6 8143.32 389.553 7
 11 3 6 8982.93 436.556 5
 11 -3 6 8770.49 473.579 8
 11 3 6 9426.4 488.289 8
 11 3 7 4971.27 383.337 8
 11 -3 7 4318.29 299.406 7
 11 -3 7 5099.68 389.908 8
 11 3 7 4239.21 317.985 5
 11 3 8 97.5476 112.378 8
 11 -3 8 23.9751 85.5781 7
 11 -3 8 -33.1647 135.621 8
 11 3 8 -51.301 102.365 5
 11 -3 9 1966.31 235.535 7
 -11 -4 0 -33.1184 57.2308 8
 -11 4 0 122.134 79.4382 3
 11 -4 0 14.0372 66.2832 2
 11 -4 0 -89.6963 82.2353 9
 11 4 0 119.228 80.8972 9
 11 -4 0 -33.3486 44.0147 8
 11 -4 -1 15234 493.913 9
 11 4 -1 14794.5 485.307 9
 11 -4 1 14828.4 477.757 4
 11 -4 -1 15812.4 509.657 2
 11 -4 1 15307.4 458.371 2
 11 -4 1 15880.7 512.508 9
 11 4 1 15305.3 506.901 9
 -11 4 1 14367 493.247 3
 -11 -4 1 15447.8 516.063 8
 11 -4 1 15809.2 434.251 8
 11 -4 -2 972.766 135.24 2
 -11 4 2 952.263 124.7 3
 11 4 2 1229.64 146.482 8
 -11 -4 2 1072.33 141.909 8
 11 -4 2 1091.98 117.761 8
 11 -4 2 1120.57 108.102 2
 11 -4 2 811.603 114.362 4
 11 4 -2 1011.24 112.299 4
 -11 -4 -2 1055.12 128.435 4
 11 4 -2 930.059 122.77 9
 -11 -4 -2 1029.44 95.4317 3
 -11 4 3 5070.15 283.671 3
 11 -4 3 5546.56 285.334 8
 11 4 3 4698.51 293.205 8
 -11 -4 3 4791.78 276.471 8
 11 -4 3 4972.44 240.373 7
 11 -4 -3 4397.59 219.96 7
 11 4 -3 4980.45 239.35 4
 11 -4 3 4740.44 251.744 4
 -11 -4 -3 5432.3 290.641 4
 11 4 3 4914.61 283.04 5
 11 -4 -3 4906.94 295.698 2
 11 4 -4 21536.8 530.632 4
 11 4 4 19959 682.219 8
 -11 4 4 19854.3 628.15 3
 11 -4 4 20711.9 544.775 5
 11 4 4 21504.1 659.742 5
 11 -4 4 20934.2 567.993 4
 -11 4 4 21004.6 663.283 9
 -11 -4 4 19709 642.521 9
 -11 -4 4 20047.1 619.36 8
 11 -4 4 19798.2 566.346 7
 11 -4 4 20207.9 641.737 8
 -11 -4 -4 20977.2 635.39 4
 11 -4 -4 20343.2 659.345 2
 11 -4 5 970.58 158.849 8
 -11 -4 -5 636.615 115.117 4
 -11 4 5 700.142 121.811 3
 11 -4 5 686.725 114.349 3
 11 4 5 601.809 130.969 8
 -11 -4 5 750.068 130.905 8
 11 -4 5 625.243 115.021 7
 11 4 5 571.631 121.172 5
 11 -4 -5 462.373 102.622 1
 -11 4 6 2116.27 212.456 3
 11 -4 6 2142.53 202.41 7
 11 4 6 2029.74 237.867 8
 11 4 6 2504.62 241.006 5
 11 -4 7 5388.84 347.916 7
 11 4 7 5911.5 374.361 5
 11 4 7 5491.13 404.878 8
 -11 4 7 6263.15 362.509 3
 11 -4 8 49.8659 99.5109 7
 11 4 8 128.779 107.504 8
 11 -4 8 132.587 121.964 8
 -11 4 8 22.1668 88.4728 3
 11 4 8 214.599 112.285 5
 11 -5 0 -29.5384 68.4827 9
 11 5 0 -14.6854 66.8211 9
 11 -5 0 27.9101 57.0668 2
 -11 -5 0 -17.5735 71.8639 8
 11 -5 1 19569.2 564.93 4
 -11 -5 -1 18256.8 557.657 4
 11 -5 1 18935.8 569.416 9
 11 5 1 17754.7 554.443 9
 -11 -5 -1 19646.8 621.988 8
 11 -5 -1 19122.2 559.172 9
 11 5 -1 19170.7 554.671 9
 11 -5 1 18681.5 479.839 8
 -11 -5 1 19852.7 607.624 8
 11 -5 1 19084.7 516.479 2
 11 -5 -1 19172.7 576.094 2
 -11 5 1 19628.7 590.071 3
 11 5 2 14302.4 518.467 8
 11 -5 -2 14406.8 508.192 2
 11 -5 2 14350.4 469.491 4
 -11 -5 -2 14204.7 493.58 4
 -11 5 2 15688.5 519.174 3
 11 -5 2 14041.6 439.843 8
 -11 -5 2 15029.2 520.104 8
 11 -5 -3 307.342 111.272 2
 -11 5 3 263.469 86.0873 3
 -11 -5 -3 500.994 104.753 4
 11 -5 3 561.882 93.1818 4
 11 -5 3 433.022 95.8256 8
 11 5 3 356.656 106.281 8
 -11 -5 3 626.182 122.797 8
 11 -5 -3 629.612 91.9029 7
 11 5 3 517.997 104.716 5
 11 -5 4 23815.9 655.179 7
 -11 5 4 23809.7 706.739 3
 11 -5 4 23957.7 673.962 3
 11 5 4 24629.3 726.497 5
 11 -5 -4 24568.5 638.849 7
 11 -5 4 23757.7 667.559 1
 11 -5 4 22577.6 697.531 8
 11 -5 -4 23272.2 662.253 1
 -11 -5 -4 24810.6 713.864 4
 -11 -5 4 24317.5 707.828 8
 11 -5 4 24365.6 624.545 4
 11 5 4 22973.3 744.483 8
 11 -5 -5 1958.66 185.318 10
 11 -5 -5 2291.44 191.728 1
 -11 -5 -5 2385.5 213.915 4
 -11 5 5 2393.58 213.094 3
 11 5 5 2188.33 218.813 5
 11 -5 5 2145.51 198.498 7
 11 5 5 2481.53 246.621 8
 -11 -5 -6 4579.62 296.816 4
 11 5 6 4834.44 336.4 5
 11 -5 6 4960.19 310.731 7
 11 5 6 4480.18 344.534 8
 -11 5 6 4595.46 302.995 3
 -11 -5 -7 3725.89 270.532 4
 11 5 7 3046 293.646 5
 11 5 7 3701.86 331.265 8
 11 -5 7 3695.28 298.387 7
 -11 5 7 4142.8 297.714 3
 11 5 8 55.8643 105.751 5
 11 5 8 64.3179 125.09 8
 11 -5 8 -52.1044 109.043 7
 -11 -6 0 14.9396 46.1828 4
 11 -6 0 -14.1041 67.7783 2
 11 -6 0 58.1892 68.6922 9
 11 6 0 57.6392 70.431 9
 -11 -6 0 18.6364 74.3742 8
 11 -6 1 22595.2 572.241 2
 -11 -6 1 21721 666.235 8
 11 -6 1 21795.3 619.839 9
 11 6 1 22229.4 624.26 9
 11 -6 -1 22860.4 641.03 2
 -11 -6 -1 23254.7 693.318 8
 11 -6 -1 21948.8 607.257 9
 11 6 -1 20941.5 593.29 9
 -11 -6 -1 23178.5 644.144 4
 11 -6 -2 3181.82 234.058 1
 11 -6 2 3327.87 237.175 1
 11 -6 2 3657.79 225.974 4
 11 -6 -2 3276.27 236.565 2
 11 -6 2 3117.9 223.272 9
 11 6 2 3478.24 232.219 9
 11 -6 2 2983.69 195.664 8
 -11 -6 2 3083.82 236.434 8
 11 6 2 3328.44 232.525 5
 -11 -6 -2 3378.21 229.27 4
 -11 6 2 3085.77 225.951 3
 -11 6 3 4846.15 294.606 3
 11 -6 -3 5507.86 306.444 1
 11 -6 3 5377.49 302.064 1
 11 -6 3 5268.33 279.356 8
 -11 -6 3 5552.09 319.037 8
 11 -6 -3 5871.73 335.487 2
 11 6 3 5180.21 304.888 5
 11 6 3 5424.89 331.442 8
 -11 -6 -3 5003.95 303.867 4
 11 -6 3 5175.99 271.944 4
 11 -6 -4 11936.3 435.515 7
 11 6 4 12232.3 528.712 8
 11 -6 -4 12451.4 465.695 1
 11 -6 4 12764.1 469.009 1
 11 -6 4 12479.6 424.845 4
 -11 -6 -4 12856.8 502.997 4
 11 -6 4 11934.7 454.994 7
 -11 6 4 12787.6 493.37 3
 11 -6 4 12014.9 464.348 3
 11 6 4 11976 499.832 5
 11 6 5 1414.91 180.676 5
 -11 -6 -5 1975.23 195.33 4
 11 -6 -5 2090.48 191.208 10
 -11 6 5 1709.49 184.019 3
 11 -6 5 1506.79 175.561 7
 11 6 5 1089.91 182.34 8
 11 -6 -5 1703.06 171.285 1
 11 -6 -5 1651.3 169.989 7
 11 6 6 3179.82 299.324 8
 11 6 6 3251.85 282.423 5
 -11 6 6 3105.35 253.793 3
 -11 -6 -6 3527.43 267.329 4
 11 -6 6 2934.22 256.357 7
 11 6 7 7537.31 463.939 8
 11 6 7 6474.42 419.91 5
 -11 -6 -7 6636.85 371.924 4
 -11 6 7 6772.22 375.403 3
 11 -6 7 6298.62 390.824 7
 11 6 8 86.8296 112.605 5
 11 -6 8 218.182 121.709 7
 11 6 8 221.295 129.299 8
 -11 -7 0 15.6812 64.1256 4
 11 -7 0 -28.8951 71.7823 2
 11 -7 0 -19.0241 83.1671 1
 11 7 0 28.1437 68.7786 9
 11 -7 0 14.2326 67.2053 9
 -11 -7 0 19.6705 76.5127 8
 -11 -7 -1 10782.6 465.583 8
 11 -7 -1 12101.9 478.294 1
 11 -7 1 11464.5 461.745 1
 -11 -7 -1 11469.8 441.626 4
 11 -7 -1 12148.7 455.02 2
 11 -7 1 11791.5 392.358 2
 -11 -7 1 11771.6 479.311 8
 11 -7 -1 10561.6 396.652 9
 11 7 -1 11325 402.264 9
 11 -7 1 11566.2 420.987 9
 11 7 1 11419.2 418.801 9
 11 7 2 2421 205.752 5
 -11 -7 2 2595.15 223.306 8
 -11 -7 -2 2683.18 221.53 4
 11 7 2 2315.76 195.614 9
 11 -7 2 2524.79 202.864 9
 11 -7 -2 2337.03 214.887 1
 11 -7 2 2262.56 206.296 1
 -11 7 2 2268.31 210.761 3
 11 -7 2 2785.14 201.799 4
 11 -7 -2 2984.46 238.519 2
 11 7 3 250.646 89.5028 5
 11 -7 -3 203.406 97.7155 1
 11 -7 3 199.763 85.8584 1
 11 -7 -3 391.368 121.057 10
 11 -7 3 303.278 85.6888 8
 11 -7 3 446.868 87.2681 4
 -11 -7 -3 257.226 96.8049 4
 -11 7 3 491.618 109.434 3
 11 -7 -4 13301.7 515.45 10
 11 -7 4 13472.8 473.285 10
 11 7 4 13330 533.012 5
 11 -7 4 13352.2 446.8 4
 -11 -7 -4 13751.6 537.273 4
 11 7 4 12952 551.537 8
 11 -7 4 13372.9 503.68 7
 11 -7 -4 13385.6 479.837 7
 11 -7 -4 13563.7 496.746 1
 11 -7 4 12880.2 484.114 1
 -11 7 4 13311.1 513.566 3
 11 7 5 101.261 95.8662 8
 -11 7 5 241.938 96.9092 3
 -11 -7 -5 221.848 88.5592 4
 11 -7 -5 95.8297 85.5405 10
 11 -7 5 168.84 90.3455 7
 11 7 5 93.3145 85.8587 5
 -11 7 6 3640.42 275.265 3
 -11 -7 -6 4245.11 301.966 4
 11 7 6 4282.77 326.957 5
 11 7 6 4233.44 339.312 8
 11 -7 -6 4514.55 288.977 10
 11 -7 6 3729.59 297.726 7
 11 7 7 4149.07 349.847 8
 -11 -7 -7 4582.32 318.719 4
 11 -7 7 4617.13 344.946 7
 11 7 7 4407.41 351.651 5
 11 7 8 62.0222 129.8 8
 -11 -7 -8 22.0532 76.2196 4
 11 8 0 -81.6446 69.7561 9
 11 -8 0 -40.9922 60.9679 9
 11 -8 0 -39.9058 90.7902 1
 11 -8 0 99.8261 100.785 10
 -11 -8 0 -41.6014 74.2483 8
 -11 -8 0 82.4181 79.2135 4
 -11 -8 -1 25962.2 724.575 4
 -11 -8 1 25787.3 672.483 4
 -11 -8 -1 24091.8 752.376 8
 -11 -8 1 25002 751.329 8
 11 -8 -1 23703.1 732.123 10
 11 -8 1 22765.2 709.011 10
 11 -8 1 23596.9 639.667 9
 11 8 1 24436.8 647.891 9
 11 8 1 25077 694.763 5
 11 -8 -1 23883.2 730.09 1
 11 -8 1 24405.9 732.373 1
 11 -8 -1 23127.6 677.293 2
 11 -8 -1 24244.3 635.227 9
 11 8 -1 24934.2 636.423 9
 11 -8 -2 7093.41 364.379 2
 11 8 2 7364.93 362.097 5
 11 -8 -2 7575.41 382.501 1
 11 -8 2 6488.81 357.611 1
 11 8 2 7099.81 329.116 9
 11 -8 2 6530.41 318.14 9
 11 -8 -2 7552.92 387.623 10
 11 -8 2 7446.79 365.349 10
 -11 -8 -2 7429.13 373.498 4
 11 -8 -3 3536.63 264.932 10
 11 -8 3 3625.31 249.972 10
 11 -8 3 3475.64 223.483 4
 -11 -8 -3 2973.47 244.473 4
 11 8 3 3744.66 266.181 5
 -11 8 4 7511.18 379.451 3
 11 -8 -4 6499.44 362.978 10
 11 -8 4 7305.89 344.642 10
 -11 -8 -4 7488.99 395.332 4
 11 8 4 7719.18 427.828 8
 11 8 4 7079.78 389.217 5
 -11 -8 -5 1767.79 204.905 4
 11 -8 -5 1566.69 184.55 10
 11 -8 5 1358.96 181.971 7
 -11 8 5 1163.88 161.24 3
 11 8 5 1402.84 191.754 5
 11 8 6 2261.77 253.654 5
 11 8 6 2598.21 275.723 8
 11 -8 6 2653.56 262.795 7
 11 -8 -6 2638.82 226.703 10
 -11 8 6 2165.38 218.926 3
 -11 -8 -6 2761.21 260.738 4
 -11 -8 -7 6788.94 397.024 4
 11 8 7 6657.71 438.541 5
 11 -8 7 7251 436.448 7
 11 8 7 6431.78 438.424 8
 -11 -9 0 70.2065 58.6054 4
 11 9 0 -12.9995 51.8801 9
 11 -9 0 84.6852 80.1555 10
 11 -9 -1 11411.7 490.923 10
 11 -9 1 11927.3 491.878 10
 11 9 1 11698.7 454.464 5
 -11 -9 1 12082.8 440.665 4
 11 9 1 10722.3 395.909 9
 -11 -9 -1 11749.3 470.955 4
 11 -9 -2 5345.29 337.616 10
 11 -9 2 6012.23 335.414 10
 11 9 2 5308.3 279.315 9
 11 9 2 5268.21 310.49 5
 -11 -9 -2 5771.55 331.437 4
 11 -9 3 15.8705 60.0923 4
 -11 -9 -3 106.976 81.0069 4
 11 9 3 185.735 99.177 5
 11 -9 3 56.1934 72.8647 10
 11 -9 -3 66.0609 85.6579 10
 11 9 3 97.6461 78.2123 9
 11 -9 4 12091.9 465.879 10
 11 -9 -4 12335.3 519.288 10
 11 9 4 11741.2 514.786 5
 -11 -9 -4 11427.3 514.951 4
 11 -9 -5 624.179 134.542 10
 11 9 5 211.872 108.42 8
 11 -9 5 290.747 110.362 7
 11 9 5 298.776 115.559 5
 -11 -9 -5 477.735 106.698 4
 11 9 6 2460.08 266.228 8
 11 -9 6 2475.98 257.073 7
 11 -9 -6 2505.97 233.367 10
 11 9 6 2918.07 281.116 5
 -11 -9 -6 2156.25 235.035 4
 -11 -9 -7 3120.55 285.593 4
 11 9 7 3552.43 328.178 8
 11 -9 7 3932.36 336.525 7
 11 9 7 3615.55 327.537 5
 11 10 0 -16.6936 64.9349 5
 -11 -10 0 75.1 60.4093 4
 11 -10 0 22.3728 82.3177 10
 -11 -10 -1 8939.44 417.18 4
 11 -10 1 9591.63 446.628 10
 11 -10 -1 8664.96 436.442 10
 -11 -10 1 8621.4 379.44 4
 11 10 1 7752.77 375.218 5
 11 -10 2 1311.68 170.056 10
 11 -10 -2 1257.53 175.868 10
 11 10 2 1061.06 149.987 5
 -11 -10 -2 1146.03 157.027 4
 11 -10 3 3281.78 252.411 10
 11 -10 -3 4187.65 309.299 10
 -11 -10 -3 3291.1 266.047 4
 11 10 3 3588.37 271.501 5
 11 -10 -4 8667.46 443.348 10
 11 -10 4 8458.07 394.636 10
 11 10 4 8469.79 442.108 5
 -11 -10 -4 8937.1 453.016 4
 -11 -10 -5 805.672 165.468 4
 11 -10 -5 913.282 163.369 10
 11 -10 5 752.427 167.323 7
 11 10 5 718.368 157.344 5
 11 -10 -6 2660.73 245.742 10
 11 -10 6 2401.1 265.639 7
 11 10 6 2871.09 285.359 5
 -11 -10 -6 2523.49 254.751 4
 11 11 0 134.836 73.6852 5
 11 -11 0 23.7019 87.209 10
 -11 -11 0 -19.9906 71.3584 4
 -11 -11 -1 7064.16 376.761 4
 11 11 -1 6198.99 313.779 5
 11 -11 1 6271.64 371.566 10
 11 -11 -1 6976.65 403.238 10
 11 11 1 6606.5 348.467 5
 -11 -11 1 7595.06 358.085 4
 11 11 2 4699.86 302.669 5
 -11 -11 -2 5156.45 335.413 4
 11 -11 2 5507.91 341.964 10
 11 -11 -2 5314.97 356.306 10
 -11 -11 2 4972.4 277.378 4
 -11 -11 -3 1190.1 171.648 4
 11 11 3 759.07 141.386 5
 11 -11 -3 620.142 145.63 10
 11 -11 3 940.911 152.04 10
 11 11 4 13732 573.664 5
 11 -11 -4 14031.4 590.486 10
 11 -11 4 13965.6 530.598 10
 -11 -11 -4 13666.4 592.094 4
 -11 -11 -5 1051.4 174.591 4
 11 -11 -5 1250.37 185.185 10
 11 11 5 1416.27 208.556 5
 11 -11 5 717.638 173.058 7
 11 11 6 3314.57 313.636 5
 11 -11 6 2993.36 312.656 7
 11 -11 -6 3101.19 275.402 10
 -11 -11 -6 4087.5 323.791 4
 -11 -12 0 -20.8245 71.9747 4
 11 -12 0 100.555 86.8849 10
 11 12 0 84.3747 69.0101 5
 11 -12 1 8537.57 442.822 10
 11 -12 -1 8227.47 451.845 10
 -11 -12 -1 8039.85 410.314 4
 -11 -12 1 7348.81 367.442 4
 11 12 1 7576.94 372.511 5
 -11 -12 -2 1552.11 193.546 4
 11 12 2 1433.64 178.111 5
 11 -12 2 1586.78 200.896 10
 11 -12 -2 1731.15 216.875 10
 -11 -12 -3 902.289 163.379 4
 11 12 3 814.456 154.004 5
 11 -12 3 1192.73 181.147 10
 11 -12 -3 1052.51 186.855 10
 11 12 4 8424.2 448.923 5
 11 -12 -4 8629.06 470.73 10
 -11 -12 -4 8532.77 470.938 4
 -11 -12 -5 631.243 147.234 4
 11 -12 -5 579.455 151.093 10
 11 12 5 798.698 166.557 5
 11 -12 5 670.846 162.803 7
 11 -12 -6 452.365 134.517 10
 -11 -13 0 108.097 77.1762 4
 11 -13 0 26.645 100.882 10
 11 -13 -1 4150 335.45 10
 -11 -13 -1 3976.63 302.349 4
 -11 -13 1 3791.12 269.317 4
 11 13 1 4012.33 272.561 5
 11 -13 2 3462.47 293.375 10
 11 -13 -2 3239.06 305.91 10
 -11 -13 -2 3529.51 292.359 4
 11 13 2 2941.34 244.058 5
 11 -13 3 1459.91 190.377 10
 11 -13 -3 1384 216.086 10
 11 13 3 1237.63 180.573 5
 -11 -13 -3 1154.8 182.304 4
 -11 -13 -4 9040.96 492.866 4
 11 13 4 8112.52 446.536 5
 11 -13 -4 7673.1 460.101 10
 11 -13 5 457.91 163.649 7
 11 13 5 612.858 157.933 5
 11 -13 -5 683.122 164.321 10
 11 -14 0 196.167 132.328 10
 -11 -14 0 -22.5056 77.783 4
 11 -14 1 6863.03 417.855 10
 11 -14 -1 5977.85 407.755 10
 -11 -14 -1 6123.05 381.644 4
 -11 -14 1 6480.17 356.292 4
 11 -14 2 1465.52 206.322 10
 11 -14 -2 1539.8 224.042 10
 -11 -14 -2 1620.24 205.099 4
 11 14 3 1680.07 199.639 5
 11 -14 3 1713.19 220.84 10
 11 -14 -3 1735.59 239.141 10
 -11 -14 -3 1664.87 220.452 4
 11 14 4 3138.22 279.878 5
 11 -14 -4 3571.99 318.091 10
 11 14 -4 2932.82 306.023 1
 11 14 4 3269.63 303.059 1
 -11 -15 0 92.8206 97.1433 4
 11 -15 0 203.926 135.094 10
 11 -15 1 5446.59 391.785 10
 11 -15 -1 5466.16 395.848 10
 -11 -15 -1 5030.92 347.776 4
 11 -15 -2 1842.68 253.2 10
 11 -15 2 1952.41 238.147 10
 11 -15 3 124.627 113.428 10
 -11 -16 0 -23.8692 85.2005 4
 -12 0 0 87025.5 1572.69 3
 12 0 0 86433 1643.05 9
 12 0 0 86065.5 1580.31 4
 12 0 -1 50.6101 63.8735 9
 12 0 1 -17.7043 83.6017 9
 -12 0 1 44.7085 51.5106 3
 -12 0 -1 106.563 55.7576 3
 12 0 1 84.7138 60.428 8
 12 0 1 43.8182 56.8179 4
 12 0 -1 42.7613 52.4487 4
 -12 0 2 8755.13 334.41 8
 12 0 2 8612.07 371.62 8
 12 0 -2 8610.33 383.286 9
 12 0 -2 9658.89 362.951 4
 12 0 2 9098.29 371.122 4
 12 0 3 330.177 103.681 8
 -12 0 3 453.114 85.7273 8
 12 0 -3 450.432 88.1102 4
 12 0 3 382.436 90.7282 4
 12 0 4 -33.762 70.6566 5
 12 0 -4 41.2932 49.1319 4
 12 0 4 41.8323 76.9573 8
 12 0 5 71.7413 106.718 8
 12 0 5 199.626 91.632 5
 12 0 6 8805.03 414.172 5
 12 0 6 8498.56 479.472 8
 12 0 7 318.359 108.886 5
 12 0 7 304.6 143.896 8
 12 0 8 7612.01 421.425 5
 12 0 8 9132.28 540.356 8
 12 -1 0 850.969 147.433 9
 12 1 0 613.267 123.718 9
 12 1 0 432.119 88.4276 4
 12 -1 0 484.355 91.0419 4
 -12 -1 0 579.511 97.9806 3
 -12 1 0 467.951 102.186 3
 12 1 1 5991.6 296.765 8
 12 -1 1 5774.01 275.066 8
 -12 -1 -1 6065.99 273.996 3
 -12 1 1 6247.94 304.986 3
 -12 1 -1 6621.12 299.652 3
 12 -1 -1 6107.35 316.533 9
 12 1 -1 6067.22 317.296 9
 12 1 1 5969.39 324.703 9
 12 -1 1 6136.16 323.04 9
 -12 -1 1 6288.09 295.411 8
 12 1 1 7247.54 319.569 4
 12 -1 1 6343.86 299.696 4
 12 1 -1 6128.92 286.714 4
 12 -1 -1 6713.2 311.183 4
 -12 1 2 591.117 104.909 3
 -12 1 2 591.28 91.6294 8
 12 1 2 500.871 95.1059 4
 12 -1 -2 600.643 95.468 4
 12 -1 2 444.384 88.0014 4
 12 1 -2 580.636 93.4412 4
 12 -1 -2 496.041 103.795 9
 12 1 -2 443.409 104.603 9
 12 1 2 713.519 120.53 8
 12 -1 2 711.437 118.96 8
 -12 -1 2 428.529 87.5479 8
 12 -1 3 27919.5 710.454 4
 12 1 -3 26837.2 671.879 4
 12 -1 -3 27657.3 694.231 4
 12 -1 -3 24965.6 749.495 2
 -12 -1 3 27688.2 690.337 8
 12 -1 3 27328.4 754.704 8
 12 1 3 27790.1 777.347 8
 12 -1 4 843.15 144.841 8
 12 1 4 828.977 148.479 8
 -12 -1 4 557.445 101.729 8
 12 1 4 637.573 122.823 5
 12 -1 4 689.99 115.874 5
 12 -1 -4 835.172 112.716 4
 12 1 -4 758.713 103.576 4
 12 -1 -5 20529 573.332 4
 12 1 5 21105.8 660.17 5
 12 -1 5 21125.8 630.88 5
 12 -1 5 19858 709.975 8
 12 1 5 20325.7 719.174 8
 12 1 6 683.66 134.823 5
 12 -1 6 591.282 121.428 5
 12 1 6 384.217 138.765 8
 12 -1 6 649.2 167.425 8
 12 1 7 1775.45 209.209 5
 12 -1 7 2109.8 267.321 8
 12 1 7 2120.2 268.624 8
 12 -1 7 1939.78 197.349 5
 12 -1 8 -33.6558 134.316 8
 12 1 8 236.441 138.13 8
 12 1 8 71.7178 92.9921 5
 12 2 0 32871.9 780.792 4
 12 -2 0 33258.2 803.492 4
 12 -2 0 32190.9 819.017 9
 12 2 0 30929 809.525 9
 -12 2 0 31644.7 784.219 3
 -12 -2 0 32316.4 750.126 3
 12 -2 1 35.2656 73.8058 9
 12 2 1 105.977 81.9028 9
 12 -2 -1 134.564 71.988 9
 12 2 -1 83.863 74.839 9
 -12 -2 -1 84.6971 58.1484 3
 -12 2 1 63.6211 53.1102 3
 -12 -2 1 30.6467 65.5813 8
 12 -2 1 12.7015 63.1104 8
 12 2 1 95.1132 70.7325 8
 12 2 1 -15.0359 61.4901 4
 12 -2 -1 30.032 58.4116 4
 12 -2 1 -14.9656 49.9729 4
 12 2 -1 56.5362 48.853 4
 -12 2 -1 89.5862 65.2766 3
 12 -2 -2 22579.2 616.538 4
 12 -2 -2 21568.2 651.162 2
 12 -2 2 22176.3 617.74 8
 -12 -2 2 21067.8 606.458 8
 12 2 2 22316 656.283 8
 -12 2 2 21070 629.91 3
 -12 -2 -2 21690 546.471 3
 12 2 -2 21654.8 584.928 4
 12 -2 2 22393.5 614.791 4
 12 -2 -2 21385.4 636.84 9
 12 2 -2 21494 637.858 9
 12 -2 -3 -19.2441 101.596 2
 -12 -2 3 -15.3627 78.7542 8
 12 2 3 19.2588 78.7569 8
 12 -2 3 69.705 85.1752 8
 -12 2 3 54.1035 70.1508 3
 12 2 3 17.3403 70.9115 5
 12 2 -3 39.3897 54.958 4
 12 -2 3 74.6861 66.6488 4
 12 -2 -3 89.858 66.8233 4
 12 2 4 43.843 89.6444 8
 -12 -2 4 78.0904 69.6855 8
 12 -2 4 40.441 80.6957 8
 12 -2 4 30.0239 56.8355 4
 12 2 -4 12.5768 54.9824 4
 12 -2 -4 -14.848 53 4
 12 -2 4 30.3813 63.5819 5
 12 2 4 18.5439 72.1311 5
 -12 -2 5 163.176 74.2747 8
 12 -2 5 46.9701 91.3719 8
 12 2 5 269.655 104.93 8
 12 -2 5 129.236 87.7097 5
 12 2 5 180.77 85.9817 5
 12 -2 -5 116.343 63.6078 4
 12 -2 6 5848.33 312.168 5
 12 2 6 5952.62 353.719 5
 12 -2 6 5669.73 389.527 8
 12 2 6 6030.89 405.54 8
 12 2 7 189.062 111.612 5
 12 2 7 216.493 135.221 8
 12 -2 7 60.8994 138.567 8
 12 2 8 12257.4 561.673 5
 12 -2 8 11826.6 629.629 8
 12 2 8 12687.8 650.761 8
 12 -3 0 537.503 105.608 2
 12 -3 0 507.05 100.408 9
 12 3 0 540.695 116.129 9
 -12 3 0 609.972 100.63 3
 12 -3 0 696.191 103.663 4
 12 3 0 802.187 112.024 4
 -12 -3 0 633.139 118.587 8
 12 3 -1 4041.91 253.835 9
 12 -3 -1 4165.41 258.258 9
 12 -3 1 3799.47 226.395 2
 12 -3 -1 3888.9 251.302 2
 -12 -3 -1 3950.86 210.366 3
 -12 3 1 3533.99 236.669 3
 12 -3 1 4039.68 257.571 9
 12 3 1 3533.25 247.051 9
 -12 -3 1 3779.59 242.197 8
 12 3 -1 3982.86 230.453 4
 12 -3 1 4514.59 261.396 4
 12 -3 -1 4090.78 244.142 4
 -12 3 2 554.455 107.413 3
 12 -3 2 585.973 95.1784 2
 12 -3 -2 583.801 117.663 2
 12 -3 -2 784.74 127.612 9
 12 3 -2 658.426 114.016 9
 12 3 2 432.827 100.813 8
 12 -3 2 447.762 94.1672 8
 -12 -3 2 573.229 104.671 8
 12 3 -2 563.041 94.4601 4
 12 -3 2 649.115 107.213 4
 12 3 3 41984.4 1020.85 8
 12 -3 3 41488.9 968.557 8
 -12 -3 3 40309.1 950.047 8
 -12 3 3 41090.8 984.215 3
 12 3 3 40323 979.085 5
 12 -3 -3 40440 1000.62 2
 12 3 -3 41403.4 888.224 4
 12 -3 3 41728.7 924.284 4
 12 3 -4 2002.99 154.393 4
 12 -3 4 2203.38 179.233 4
 -12 3 4 1593.59 177.567 3
 -12 -3 4 1900.69 179.239 8
 12 -3 4 1923.47 204.807 8
 12 3 4 2095.98 216.863 8
 12 -3 4 1816.94 161.155 5
 12 3 4 1880.86 192.962 5
 12 -3 5 11089.9 420.101 5
 12 3 5 11427.3 491.378 5
 12 3 5 12097.4 548.171 8
 12 -3 5 11300.9 509.965 8
 -12 -3 5 12483.8 471.084 8
 12 -3 6 565.719 146.348 8
 12 3 6 446.844 147.56 8
 12 3 6 343.086 113.799 5
 12 -3 7 2128.5 270.876 8
 12 3 7 2715.04 299.842 8
 12 3 7 2734.1 258.166 5
 12 3 8 185.251 122.713 5
 12 -3 8 33.4744 130.208 8
 12 3 8 -33.5768 140.539 8
 -12 -4 0 48707.8 1119.36 8
 12 -4 0 50977.5 1079.6 2
 12 -4 0 49951 1084.14 4
 -12 4 0 52704.1 1121.19 3
 12 -4 0 51302.9 1109.28 9
 12 4 0 49856.6 1098.44 9
 12 -4 -1 4104.7 261.753 2
 12 -4 1 4004.28 230.311 2
 -12 4 1 4206.46 260.993 3
 -12 -4 -1 4444.65 219.802 3
 12 -4 1 3953.86 243.257 4
 -12 -4 1 4299.65 269.606 8
 12 -4 -1 4072.91 254.66 9
 12 4 -1 4481.77 265.873 9
 12 -4 1 4599.25 274.838 9
 12 4 1 4347.62 272.653 9
 -12 4 2 13770.4 498.568 3
 -12 -4 2 12900.6 478.365 8
 12 -4 2 13393 443.238 8
 12 4 -2 13469.7 481.876 9
 12 4 -2 13997.1 446.662 4
 12 -4 2 13720.4 467.072 4
 12 -4 2 12585.2 492.081 9
 12 4 2 12468.7 483.573 9
 12 4 2 12696.6 497.645 8
 12 -4 -2 13263.6 495.482 2
 12 4 3 186.056 104.365 8
 -12 -4 3 143.431 86.1682 8
 12 -4 3 116.785 89.3369 8
 -12 4 3 56.5987 84.1884 3
 12 -4 -3 99.4359 100.399 2
 12 4 -3 13.0499 53.382 4
 12 -4 3 211.97 74.015 4
 12 4 3 75.1525 80.4172 5
 -12 4 4 119.549 77.5023 3
 12 -4 4 -40.1384 60.8791 5
 12 -4 4 -14.8267 47.7046 4
 12 -4 4 39.7797 73.1811 8
 -12 -4 4 73.3912 80.2107 8
 12 4 4 45.5735 76.0832 8
 12 4 4 -20.2012 74.3264 5
 12 4 5 569.175 123.775 5
 12 -4 -5 580.528 110.783 1
 -12 4 5 679.436 125.901 3
 12 4 5 331.213 113.921 8
 12 -4 5 560.205 130.293 8
 12 -4 6 7525.08 439.745 8
 12 4 6 6582.5 431.768 8
 -12 4 6 7305.63 397.459 3
 12 4 6 7295.91 409.895 5
 12 4 7 468.501 139.538 5
 12 4 7 529.78 173.813 8
 12 -4 7 302.921 135.343 8
 -12 4 7 794.356 147.592 3
 -12 4 8 8358.69 438.926 3
 12 -4 8 8588.84 530.633 8
 12 4 8 8635.93 537.061 8
 12 4 8 7850.1 467.255 5
 12 -5 0 412.873 101.361 2
 12 -5 0 331.808 91.4412 9
 12 5 0 479.062 103.347 9
 -12 -5 0 458.891 113.324 8
 12 -5 1 5694.45 273.074 2
 12 -5 -1 5029.09 290.564 2
 -12 -5 -1 4941.88 232.578 3
 -12 5 1 5108.06 296.806 3
 12 -5 1 5027.79 291.805 9
 12 5 1 5316.17 299.435 9
 -12 -5 1 5223.33 308.163 8
 12 -5 -1 4886.52 282.471 9
 12 5 -1 5560.66 296.544 9
 12 -5 1 5440.63 292.4 4
 12 -5 2 905.996 122.396 4
 -12 -5 -2 818.819 123.779 4
 12 -5 -2 1011.94 153.858 2
 12 -5 2 1070.53 158.558 9
 12 5 2 821.875 137.992 9
 -12 -5 2 1174.61 151.814 8
 12 -5 2 1221.21 133.498 8
 -12 5 2 877.937 137.107 3
 -12 -5 -3 16297.2 569.257 4
 12 5 3 17419.6 617.516 8
 12 5 3 16349.4 577.571 5
 -12 5 3 16564.7 578.39 3
 12 -5 3 16311.7 532.737 8
 -12 -5 3 16833.2 577.24 8
 12 -5 3 16774.8 526.936 4
 12 5 4 -20.9953 85.8612 5
 12 -5 4 71.2151 72.811 1
 12 -5 -4 17.5558 82.9023 1
 12 -5 4 59.1928 51.1522 4
 -12 -5 -4 79.3134 72.9602 4
 12 -5 4 157.462 89.5645 8
 12 -5 4 93.8357 65.4653 7
 -12 5 4 40.907 70.6953 3
 12 5 4 282.468 109.151 8
 12 -5 5 22815.1 747.168 8
 -12 5 5 21475.1 705.887 3
 12 5 5 21292.2 723.055 5
 12 5 5 21448.8 760.13 8
 -12 -5 -5 21536 694.652 4
 12 -5 5 21362.5 654.93 7
 12 -5 6 20.4479 81.603 7
 12 -5 6 -80.5197 112.34 8
 12 5 6 -28.4545 95.0074 8
 -12 5 6 89.9111 87.4324 3
 12 5 6 49.8409 88.9525 5
 12 -5 7 1622.19 198.25 7
 -12 5 7 1641.1 200.943 3
 12 -5 7 1243.92 207.125 8
 12 5 7 1428.61 227.699 8
 12 5 7 1167.77 193.357 5
 12 -5 8 231.949 132.24 8
 12 5 8 -28.7265 111.742 5
 -12 -6 0 46308 1091.05 8
 12 6 0 45016.1 1009.91 9
 12 -6 0 46711.2 1004.51 2
 12 -6 0 43417.8 1007.66 9
 -12 -6 1 160.768 93.1893 8
 12 -6 -1 32.3019 90.0135 9
 12 6 -1 127.144 80.236 9
 12 -6 1 187.262 97.2796 9
 12 6 1 186.493 96.8801 9
 12 -6 1 16.853 62.018 4
 -12 -6 -1 140.167 79.7317 4
 12 -6 1 52.5305 60.905 2
 12 -6 -1 52.2902 80.829 2
 12 -6 -2 9729.3 433.904 1
 12 -6 2 9765.79 432.771 1
 12 -6 -2 10556 444.923 2
 -12 6 2 10019.5 442.96 3
 12 -6 2 10425.7 430.89 9
 12 6 2 9674.03 418.777 9
 -12 -6 2 10016.6 444.952 8
 12 6 2 10244.8 433.854 5
 -12 -6 -2 9988.89 429.844 4
 12 -6 2 9117.47 388.115 4
 -12 -6 -3 39.4091 65.7948 4
 12 -6 3 47.7374 53.134 4
 12 -6 3 -32.0399 62.3162 8
 12 6 3 67.3474 87.3231 8
 12 6 3 60.4 78.3156 5
 -12 6 3 40.1966 67.1094 3
 12 -6 -3 113.593 82.7677 1
 12 -6 3 75.898 82.9526 1
 12 -6 4 -19.4762 88.6228 8
 12 6 4 43.6966 75.5134 5
 12 6 4 -48.3483 94.0334 8
 12 -6 4 34.2347 70.002 7
 12 -6 4 134.637 62.6185 4
 -12 -6 -4 103.907 82.9369 4
 -12 6 4 62.8299 69.9315 3
 12 -6 5 -23.124 96.7904 8
 12 6 5 105.788 102.875 8
 12 -6 -5 58.6979 92.3931 10
 -12 -6 -5 65.144 90.8916 4
 12 6 5 71.6173 92.8608 5
 12 -6 5 58.3032 77.5626 7
 -12 6 5 87.2108 82.5487 3
 12 -6 6 5165.37 340.534 7
 -12 -6 -6 5540.77 349.735 4
 -12 6 6 6289.96 373.362 3
 12 6 6 6447.48 429.537 8
 12 6 6 6550.43 405.774 5
 12 -6 6 5773.5 388.301 8
 12 6 7 -28.1752 112.445 5
 12 -6 7 73.2012 92.3839 7
 -12 6 7 91.508 88.99 3
 12 -6 7 180.986 129.095 8
 12 6 7 30.87 103.077 8
 12 -6 8 8218.33 472.297 7
 12 -7 0 483.586 105.411 2
 12 -7 0 685.926 118.522 9
 12 7 0 682.236 116.174 9
 -12 -7 0 513.88 122.614 8
 12 -7 -1 3041.83 232.496 2
 -12 -7 1 3009.41 254.76 8
 12 7 -1 3140.07 219.4 9
 12 -7 -1 4020.65 246.594 9
 12 -7 1 3570.44 239.309 9
 12 7 1 3489.26 240.16 9
 -12 -7 -1 3204.38 239.612 4
 12 7 2 1513.35 175.24 5
 12 -7 -2 1706.33 188.53 2
 12 -7 2 1448.97 167.955 9
 12 7 2 1502.14 163.692 9
 12 -7 2 1527.52 160.207 4
 -12 -7 -2 1366.38 165.642 4
 12 -7 3 28150.6 798.275 9
 -12 7 3 28130.2 816.566 3
 12 7 3 27677.8 815.309 5
 -12 -7 -3 29148.7 827.785 4
 12 -7 3 29401.6 764.597 4
 12 -7 4 1785.73 185.82 8
 12 7 4 1497.92 190.151 5
 12 7 4 1630.19 209.877 8
 12 -7 4 1497.83 171.764 7
 12 -7 4 1454.91 168.421 10
 -12 -7 -4 1635.91 189.96 4
 12 -7 -4 1551.26 189.25 10
 -12 7 4 1544.92 183.944 3
 12 -7 5 8388.11 417.425 7
 12 7 5 8636.45 477.726 8
 -12 -7 -5 8807.36 446.857 4
 12 -7 -5 8428.65 411.615 10
 12 -7 5 8653.42 440.505 8
 -12 7 5 9087.67 437.077 3
 12 7 5 8641.21 459.461 5
 12 -7 6 257.04 108.377 7
 -12 7 6 67.5851 100.546 3
 12 7 6 232.026 124.146 8
 12 7 6 242.184 110.067 5
 12 -7 -6 78.8798 96.4147 10
 -12 -7 -6 234.986 96.1235 4
 12 7 7 1637.27 244.699 8
 12 7 7 1891.45 242.058 5
 -12 -7 -7 1675.61 207.801 4
 12 -7 7 1921.4 242.107 7
 -12 -8 0 20986.1 643.086 4
 12 -8 0 20076.4 592.477 9
 12 8 0 20879 600.031 9
 12 -8 0 21222.2 613.52 2
 12 -8 1 526.624 104.925 9
 12 8 1 591.055 106.948 9
 -12 -8 -1 500.808 116.828 4
 12 -8 -1 599.097 107.335 9
 12 8 -1 573.561 107.179 9
 12 8 1 597.629 114.509 5
 12 -8 -1 531.153 138.455 10
 12 -8 -1 472.551 111.452 2
 12 -8 2 13007.3 485.586 9
 12 8 2 13035.6 484.716 9
 12 8 2 13297.3 513.819 5
 -12 -8 -2 13780.9 535.41 4
 12 -8 -2 13053.3 542.151 10
 12 -8 2 14169.3 538.294 10
 12 -8 3 151.8 91.1893 9
 12 8 3 73.8765 79.046 9
 -12 -8 -3 21.9372 70.5879 4
 12 -8 -3 44.6431 82.1327 10
 12 -8 3 175.097 90.2156 10
 12 8 3 -21.4942 87.9012 5
 12 -8 4 -61.4231 77.5156 7
 12 8 4 116.699 99.886 5
 12 -8 -4 -110.152 85.6924 10
 12 -8 4 36.333 68.778 10
 -12 -8 -4 23.3029 80.5375 4
 -12 8 4 22.0308 87.9198 3
 12 -8 5 45.3263 78.3265 8
 -12 -8 -5 -24.1074 86.0503 4
 12 8 5 51.125 91.2443 5
 12 -8 -5 21.6151 94.4943 10
 12 8 5 -55.2116 104.515 8
 12 -8 5 22.8928 93.6162 7
 -12 8 5 22.3472 79.7674 3
 12 -8 -6 3971.67 286.803 10
 -12 -8 -6 4585.92 329.962 4
 12 8 6 3095.71 312.969 8
 12 8 6 3248.61 307.142 5
 -12 8 6 3978.45 298.259 3
 12 -8 6 4416.69 330.106 7
 -12 -8 -7 123.69 88.3076 4
 12 8 7 89.6959 103.339 5
 12 8 7 30.6406 116.01 8
 12 -8 7 53.9173 99.1951 7
 12 -9 0 320.039 88.1091 9
 12 9 0 131.332 72.5808 9
 -12 -9 0 262.917 80.4416 4
 12 -9 0 366.284 117.402 10
 -12 -9 -1 3186.5 244.455 4
 12 9 1 2525.2 218.62 5
 12 -9 -1 2737.7 255.174 10
 12 -9 1 3226.9 259.461 10
 12 9 1 2415.35 197.136 9
 -12 -9 -2 21.8467 61.6506 4
 12 -9 -2 -23.534 96.2388 10
 12 -9 2 63.9529 100.662 10
 12 9 2 49.3445 68.8459 9
 12 9 2 40.8556 75.1613 5
 12 9 3 14772 529.35 9
 12 9 3 15270.4 583.745 5
 12 -9 -3 15902.7 609.614 10
 12 -9 3 14851.3 554.648 10
 -12 -9 -3 15951.2 615.088 4
 12 -9 4 -22.3355 91.338 7
 -12 -9 -4 101.137 93.0293 4
 12 -9 4 37.9134 79.3454 10
 12 -9 -4 116.298 99.5435 10
 12 9 4 -24.0804 103.056 5
 12 -9 -5 11223.3 505.241 10
 12 9 5 10924.1 528.344 5
 -12 -9 -5 12080.7 554.117 4
 12 -9 5 11434 526.26 7
 -12 -9 -6 207.678 101.125 4
 12 -9 6 450.875 140.125 7
 12 -9 -6 391.397 128.827 10
 12 9 6 620.754 164.822 8
 12 9 6 571.558 150.971 5
 12 -9 7 1354.97 213.084 7
 12 -10 0 33747.7 957.974 10
 -12 -10 0 34549.5 897.915 4
 12 10 0 31989.9 849.153 5
 -12 -10 -1 1196.31 163.629 4
 -12 -10 1 1047.23 147.623 4
 12 -10 -1 1225.2 186.203 10
 12 -10 1 1231.32 180.225 10
 12 10 1 1029.5 153.887 5
 12 -10 2 5182.66 332.939 10
 12 -10 -2 4761.47 344.043 10
 -12 -10 -2 5687.41 354.241 4
 12 10 2 4445.55 304.718 5
 -12 -10 -3 24.5109 72.5452 4
 12 -10 3 42.4924 86.8843 10
 12 -10 -3 -24.8106 91.2876 10
 12 10 3 113.382 88.2062 5
 -12 -10 -4 -25.8349 86.2607 4
 12 10 4 123.618 93.6034 5
 12 -10 4 -157.829 124.487 10
 12 -10 -4 195.057 108.789 10
 12 -10 -5 119.512 95.4045 10
 -12 -10 -5 299.134 118.896 4
 12 -10 5 78.0509 103.842 7
 12 10 5 53.6964 98.7981 5
 12 -10 -6 4654.59 327.733 10
 12 -10 6 4391.45 357.386 7
 -12 -10 -6 5071.79 374.021 4
 12 10 6 5047.41 375.888 5
 12 11 0 221.641 101.669 5
 12 -11 0 253.09 108.376 10
 -12 -11 0 329.421 105.608 4
 12 11 1 2618.37 227.111 5
 -12 -11 1 2433.66 211.27 4
 -12 -11 -1 2474.89 231.992 4
 12 -11 1 2717.39 256.321 10
 12 -11 -1 2717.77 259.665 10
 -12 -11 -2 484.415 120.379 4
 12 -11 2 93.5486 88.5963 10
 12 -11 -2 208.953 116.579 10
 12 11 2 212.089 100.194 5
 12 11 3 11931.4 524.291 5
 -12 -11 -3 11209.6 534.867 4
 12 -11 3 12572.9 530.626 10
 12 -11 -3 12410.1 563.783 10
 12 11 4 301.471 118.723 5
 12 -11 -4 464.247 136.244 10
 -12 -11 -4 292.063 123.206 4
 -12 -11 -5 9790.88 516.782 4
 12 -11 -5 10307.2 501.004 10
 12 -11 5 9049.68 508.83 7
 12 11 5 9857.2 515.589 5
 12 -11 -6 330.148 128.099 10
 12 -11 6 383.053 131.563 7
 12 12 0 10666.6 448.918 5
 -12 -12 0 10853.9 487.171 4
 12 -12 0 12034.5 563.414 10
 12 -12 1 256.85 129.727 10
 12 -12 -1 217.568 121.419 10
 -12 -12 1 313.582 107.896 4
 -12 -12 -1 316.439 117.051 4
 12 12 1 413.886 115.407 5
 12 12 2 7424.51 394.496 5
 -12 -12 -2 7483.78 433.344 4
 12 -12 2 7478.83 431.783 10
 12 -12 -2 8003.99 464.579 10
 12 -12 -3 247.441 132.15 10
 12 -12 3 186.167 115.654 10
 -12 -12 -3 131.41 93.854 4
 12 12 3 279.955 110.196 5
 12 -12 -4 189.069 129.8 10
 12 12 4 -25.334 95.9176 5
 -12 -12 -4 82.6355 104.289 4
 12 -12 5 203.076 126.859 7
 12 -12 -5 182.473 113.996 10
 12 12 5 248.813 123.385 5
 12 -13 0 307.072 127.065 10
 -12 -13 0 202.148 98.2486 4
 12 -13 1 1051.07 194.743 10
 12 -13 -1 1686.94 227.504 10
 -12 -13 1 1358.17 170.66 4
 -12 -13 -1 1447.16 202.437 4
 12 13 1 1163.16 166.028 5
 12 -13 2 102.876 112.436 10
 12 -13 -2 -86.6404 126.255 10
 -12 -13 -2 25.929 80.1542 4
 12 13 2 107.383 99.5852 5
 -12 -13 -3 11782.4 566.048 4
 12 -13 3 11721 535.425 10
 12 -13 -3 12407.3 590.896 10
 12 13 3 12415.8 539.652 5
 12 13 4 50.8088 106.351 5
 12 -13 -4 225.11 120.441 10
 -12 -13 -4 198.976 121.667 4
 12 -14 0 15444.9 673.313 10
 -12 -14 0 15042.7 596.072 4
 12 -14 1 112.268 112.033 10
 12 -14 -1 268.152 138.173 10
 -12 -14 -1 154.824 108.028 4
 -12 -14 -2 4316.59 339.494 4
 12 -14 2 4486 342.333 10
 12 -14 -2 4247.74 357.688 10
 12 14 3 46.2877 94.6463 5
 12 -14 3 74.8385 102.016 10
 -12 -15 0 189.525 111.897 4
 -12 -15 -1 1744.36 220.048 4
 -13 0 0 -15.6879 54.2228 3
 13 0 0 -63.4423 64.862 4
 13 0 0 -56.8471 77.4912 9
 13 0 1 7330.19 379.344 9
 13 0 1 8230.5 350.721 8
 -13 0 1 7326.69 342.289 3
 -13 0 -1 6962.73 320.463 3
 13 0 -1 7346.73 366.624 9
 13 0 1 7309.64 336.925 4
 13 0 -1 7220.24 331.986 4
 13 0 2 3386.97 241.757 8
 13 0 2 3115.4 250.331 9
 13 0 -2 2939.65 235.696 9
 13 0 -2 3313.82 217.799 4
 13 0 2 3469.62 233.657 4
 -13 0 2 3116.57 203.267 8
 -13 0 3 67.1222 61.0914 8
 13 0 3 137.882 86.116 8
 13 0 3 50.1049 57.7309 4
 13 0 -3 61.0747 65.3514 4
 13 0 -4 18002 542.551 4
 13 0 4 18545.7 602.511 5
 13 0 4 17339.2 635.047 8
 13 0 5 939.332 169.748 8
 13 0 5 450.497 122.649 5
 13 0 6 2930.6 290.518 8
 13 0 6 2819.01 245.47 5
 13 0 7 2581.08 296.599 8
 13 0 7 2880.87 256.864 5
 13 0 8 208.758 101.444 5
 -13 -1 0 -30.3254 55.7884 3
 -13 1 0 -32.6812 68.3946 3
 13 1 0 63.6775 56.8235 4
 13 -1 0 16.1596 51.9931 4
 13 -1 0 56.7861 67.5652 9
 13 1 0 37.902 71.748 9
 13 -1 -1 11930.8 479.057 9
 13 1 -1 12597.9 488.182 9
 13 -1 1 11936.7 486.824 9
 13 1 1 12228.6 494.316 9
 13 -1 -1 13117.9 459.034 4
 13 1 -1 12590.6 442.395 4
 13 -1 1 12488.9 448.447 4
 13 1 1 12203 450.403 4
 13 1 1 12023.2 448.213 8
 13 -1 1 12247.1 431.217 8
 -13 -1 1 12792.9 453.851 8
 -13 1 1 12075.3 456.959 3
 -13 -1 -1 12136.5 425.736 3
 -13 -1 1 12290.7 450.804 3
 -13 1 -1 12374.6 444.227 3
 -13 1 2 9221.2 401.583 3
 13 -1 2 8609.51 373.152 4
 13 1 -2 9202.79 365.836 4
 13 -1 -2 8883.2 376.627 4
 13 1 2 7987.8 384.354 8
 13 1 2 9285.77 389.183 4
 -13 -1 2 8378.26 356.34 8
 13 -1 2 9505.74 395.791 8
 13 -1 2 8514.66 419.552 9
 13 1 2 8419.73 417.494 9
 13 -1 -2 9119.51 410.292 9
 13 1 -2 8728.51 404.529 9
 13 -1 3 6538.78 319.747 4
 13 1 -3 5922.38 290.804 4
 13 -1 -3 5947.06 304.554 4
 13 -1 3 5924.55 331.976 8
 13 1 3 5796.84 333.844 8
 -13 -1 3 5936.66 292.628 8
 13 1 -4 9979.77 382.545 4
 13 -1 -4 10784.3 415.382 4
 13 1 4 9868.68 477.084 8
 13 -1 4 9631.03 462.462 8
 13 -1 4 10533.7 435.476 5
 13 1 5 4824.9 348.285 8
 13 -1 5 4071.15 317.61 8
 13 -1 5 4381.5 281.108 5
 13 1 5 4632.43 305.945 5
 13 -1 6 2554.54 274.652 8
 13 1 6 2653.37 281.344 8
 13 1 6 3346.69 266.003 5
 13 -1 6 3110.1 243.629 5
 13 -1 7 6002.25 441.113 8
 13 1 7 5380.75 413.815 8
 13 -1 7 5377.92 336.377 5
 13 1 7 6166.58 379.079 5
 13 1 8 98.4913 100.7 5
 13 -2 0 -18.8685 77.1596 9
 13 2 0 56.6786 79.0773 9
 -13 -2 0 14.6332 50.5744 3
 -13 2 0 51.1346 52.6901 3
 13 -2 0 16.6151 64.6283 4
 13 2 0 -16.0486 49.6104 4
 13 2 -1 8967.07 374.517 4
 13 -2 1 10469.3 410.569 4
 13 -2 -1 8801.09 384.385 4
 13 -2 1 9172.14 421.147 9
 13 2 1 9442.27 428.98 9
 13 -2 1 9933.04 369.934 8
 13 2 1 9998.51 402.417 4
 13 -2 -1 8846.77 404.075 9
 13 2 -1 9937.07 426.104 9
 -13 -2 -1 9894.29 366.172 3
 -13 2 1 9328.14 403.784 3
 -13 -2 1 8602.99 379.438 8
 -13 -2 2 15123 510.891 8
 13 -2 2 15258.7 514.334 8
 13 -2 -2 15966.4 560.661 9
 13 2 -2 15860.6 557.305 9
 13 -2 2 15187.7 570.53 9
 13 2 2 14910.5 571.492 9
 13 -2 -2 14728.6 553.419 2
 13 2 2 16866.8 571.537 8
 -13 2 2 15414.8 546.862 3
 -13 -2 -2 15995 472.163 3
 13 -2 -2 15951.4 522.371 4
 13 2 -2 16410.6 509.249 4
 13 -2 2 16033.5 522.315 4
 13 2 3 512.587 118.73 5
 13 -2 -3 343.503 87.7708 4
 13 2 -3 421.726 91.9434 4
 13 -2 3 544.029 101.021 4
 -13 2 3 494.613 117.253 3
 13 -2 3 394.114 102.034 8
 13 2 3 290.653 109.756 8
 -13 -2 3 392.895 97.0747 8
 13 -2 -4 11174.5 424.154 4
 -13 -2 4 11066.7 432.87 8
 13 -2 4 10350 472.278 8
 13 2 4 10775.5 499.398 8
 -13 2 4 10541.9 473.754 3
 13 2 -4 10585.2 389.044 4
 13 2 4 10748.4 464.396 5
 13 -2 4 10550.7 422.293 5
 13 -2 5 665.237 123.37 5
 13 2 5 840.979 148.107 5
 13 2 5 498.832 138.926 8
 13 -2 5 768.984 158.364 8
 13 -2 6 2456.61 212.866 5
 13 2 6 2242.85 239.786 5
 13 2 6 3144.34 298.41 8
 13 -2 6 2886.46 281.908 8
 13 2 7 5801.62 431.319 8
 13 -2 7 5928.3 421.456 8
 13 2 7 5256.7 361.516 5
 13 2 8 77.869 103.591 5
 -13 -3 0 -14.3411 57.2337 3
 -13 3 0 89.1429 63.6397 3
 13 -3 0 18.7695 66.9982 9
 13 3 0 -18.7903 71.1409 9
 13 -3 0 -50.2823 77.7185 2
 13 -3 0 -17.2272 59.5407 4
 13 3 0 -130.09 72.5558 4
 -13 -3 1 9213.3 404.346 8
 13 -3 -1 9822.62 404.341 4
 13 -3 -1 9569.57 420.826 9
 13 3 -1 9089.65 412.204 9
 13 -3 1 10136.3 409.611 4
 13 3 -1 9802.99 388.096 4
 -13 3 1 9878.23 422.088 3
 -13 -3 -1 10404 369.51 3
 13 -3 1 9762.54 362.54 8
 13 -3 1 9495.03 428.704 9
 13 3 1 8919.11 419.454 9
 13 -3 -1 9677.51 422.038 2
 13 -3 1 9310.79 383.165 2
 13 -3 2 4856.47 319.125 9
 13 3 2 4912.34 318.232 9
 13 -3 -2 5112.09 310.536 2
 13 3 2 4684.62 301.283 8
 13 -3 -2 4905.33 277.353 4
 13 -3 -2 4261.4 286.997 9
 13 3 -2 4580.93 297.17 9
 -13 -3 2 5145.17 294.897 8
 13 -3 2 4711.16 265.363 8
 -13 -3 -2 4600.79 232.214 3
 -13 3 2 4371.78 291.374 3
 13 -3 2 5220.67 284.284 4
 13 3 -2 4946.39 266.515 4
 -13 3 3 3212.61 250.401 3
 -13 -3 3 3351.45 241.5 8
 13 -3 3 3502.9 248.739 8
 13 -3 3 3520.95 235.395 4
 13 3 -3 3487.22 220.301 4
 13 3 3 3371.76 272.435 8
 13 3 3 3191.94 246.924 5
 13 -3 -3 3605.17 239.795 4
 13 3 4 4197.92 313.581 8
 -13 -3 4 4999.57 298.669 8
 13 -3 4 5115.94 325.624 8
 13 3 -4 5013.2 260.988 4
 13 -3 4 5373.04 284.658 5
 13 3 4 4784.47 317.485 5
 -13 3 4 5112.81 322.397 3
 -13 3 5 619.685 137.727 3
 13 -3 5 590.603 118.421 5
 13 3 5 901.435 150.798 5
 13 -3 5 635.459 143.341 8
 13 3 5 821.926 155.446 8
 -13 3 6 1070.15 174.196 3
 13 3 6 1065.17 170.678 5
 13 -3 6 1033.29 190.308 8
 13 3 6 859.95 189.494 8
 13 3 7 8376.06 459.933 5
 13 -3 7 7491.68 488.15 8
 13 3 7 8193.71 514.523 8
 -13 3 7 8174.15 449.681 3
 -13 3 8 127.921 104.637 3
 13 -4 0 -33.4798 100.208 2
 -13 -4 0 39.515 76.8518 8
 -13 4 0 -37.6054 82.1997 3
 13 -4 0 -87.7078 66.4126 4
 13 -4 0 167.971 102.666 9
 13 4 0 55.9865 95.6671 9
 13 -4 1 14301.8 538.344 9
 13 4 1 14023.5 534.706 9
 13 -4 1 15649.3 528.241 4
 -13 -4 -1 14653.3 450.951 3
 -13 4 1 15959.9 559.541 3
 13 -4 -1 14609.7 513.896 4
 -13 -4 1 14191.6 527.914 8
 13 -4 -1 14577.7 525.844 2
 13 -4 1 15077.6 490.216 2
 13 -4 -1 14953.8 535.112 9
 13 4 -1 14390.9 528.713 9
 13 -4 -2 11241.3 468.495 2
 13 4 -2 11354 418.954 4
 13 4 2 11696.9 489.379 9
 13 -4 2 10364.2 467.237 9
 -13 4 2 12218.3 488.834 3
 13 -4 2 12426.2 458.606 4
 -13 -4 2 11632.8 469.012 8
 13 -4 2 11490.7 420.756 8
 13 4 3 653.591 124.019 5
 13 -4 3 625.754 105.415 4
 13 4 -3 787.587 110.376 4
 -13 4 3 726.848 127.439 3
 13 4 3 820.785 138.928 8
 -13 -4 3 652.031 126.151 8
 13 -4 3 820.355 128.692 8
 13 4 4 6860.92 404.474 8
 13 -4 4 8039.18 404.521 8
 -13 4 4 8255.54 416.298 3
 13 -4 4 8415.98 351.834 5
 13 4 4 8100.3 413.212 5
 13 4 5 1897.07 215.505 5
 13 4 5 1769.79 232.012 8
 13 -4 5 1579.54 200.197 8
 -13 4 5 1732.63 203.414 3
 13 4 6 5908.55 378.163 5
 13 -4 6 5158.62 378.328 8
 13 4 6 5647.59 407.499 8
 -13 4 6 5533.21 359.988 3
 13 4 7 5998.64 398.658 5
 13 -4 7 6641.46 448.068 8
 13 4 7 6711.88 461.385 8
 -13 4 7 6248.21 391.574 3
 -13 4 8 50.0157 104.674 3
 13 -5 0 -16.5986 88.8722 2
 13 -5 0 -55.424 79.0648 9
 13 5 0 110.294 88.3373 9
[truncated: 111,238 more chars]
