# Supplementary material for: Refinement of anomalous dispersion correction parameters in single-crystal structure determinations
Source: IUCrJ. 2022 Jul 20;9(Pt 5):604–9. doi: 10.1107/S2052252522006844 (PMC9438505; doi:10.1107/S2052252522006844)
Supplement: Supplementary file 2 [file m-09-00604-sup2.zip › CIFs_Mo/MoC6O6-DWMo2_refined_HAR.cif]

data_MoC6O6-DWMo2_17444
_audit_creation_date               2022-06-23
_audit_creation_method
;
Olex2 1.5-alpha
(compiled 2022.06.10 svn.r3fa896fb for OlexSys, GUI svn.r6535)
;
_audit_contact_author_address      ?
_audit_contact_author_email        ?
_audit_contact_author_name         ''
_audit_contact_author_phone        ?
_publ_contact_author_id_orcid      ?
_publ_section_references
;
Bourhis, L.J., Dolomanov, O.V., Gildea, R.J., Howard, J.A.K., Puschmann, H.
 (2015). Acta Cryst. A71, 59-75.

Dolomanov, O.V., Bourhis, L.J., Gildea, R.J, Howard, J.A.K. & Puschmann, H.
 (2009), J. Appl. Cryst. 42, 339-341.

Kleemiss, F., Dolomanov, O.V., Bodensteiner, M., Peyerimhoff, N., Midgley, M.,
Bourhis, L.J., Genoni, A., Malaspina, L.A., Jayatilaka, D., Spencer, J.L.,
White, F., Grundkoetter-Stock, B, Steinhauer, S., Lentz, D., Puschmann, H.,
Grabowsky, S. (2021), Chem. Sci., 12, 1675-1692.
;
_chemical_formula_moiety           'C6 Mo O6'
_chemical_formula_sum              'C6 Mo O6'
_chemical_formula_weight           263.995
loop_
  _atom_type_symbol
  _atom_type_scat_dispersion_real
  _atom_type_scat_dispersion_imag
  _atom_type_scat_source
  _atom_type_scat_dispersion_source
 C 0.00210 0.00160 'NoSpherA2: Chem.Sci. 2021, DOI:10.1039/D0SC05526C' custom
 Mo -1.41(3) 1.72(11) 'NoSpherA2: Chem.Sci. 2021, DOI:10.1039/D0SC05526C' custom
 O 0.00790 0.00610 'NoSpherA2: Chem.Sci. 2021, DOI:10.1039/D0SC05526C' custom

_space_group_crystal_system        'orthorhombic'
_space_group_IT_number             62
_space_group_name_H-M_alt          'P n m a'
_space_group_name_Hall             '-P 2ac 2n'
loop_
  _space_group_symop_id
  _space_group_symop_operation_xyz
 1 x,y,z
 2 x+1/2,-y+1/2,-z+1/2
 3 -x,y+1/2,-z
 4 -x+1/2,-y,z+1/2
 5 -x,-y,-z
 6 -x-1/2,y-1/2,z-1/2
 7 x,-y-1/2,z
 8 x-1/2,y,-z-1/2

_symmetry_Int_Tables_number        62
_cell_length_a                     11.77960(16)
_cell_length_b                     11.25170(14)
_cell_length_c                     6.37153(8)
_cell_angle_alpha                  90
_cell_angle_beta                   90
_cell_angle_gamma                  90
_cell_volume                       844.487(18)
_cell_formula_units_Z              4
_cell_measurement_temperature      123.15
_exptl_absorpt_coefficient_mu      1.546
_exptl_crystal_density_diffrn      2.076
_exptl_crystal_F_000               497.002
_diffrn_reflns_av_R_equivalents    0.0178
_diffrn_reflns_av_unetI/netI       0.0118
_diffrn_reflns_Laue_measured_fraction_full  1.0000
_diffrn_reflns_Laue_measured_fraction_max  1.0000
_diffrn_reflns_limit_h_max         19
_diffrn_reflns_limit_h_min         -19
_diffrn_reflns_limit_k_max         18
_diffrn_reflns_limit_k_min         -18
_diffrn_reflns_limit_l_max         9
_diffrn_reflns_limit_l_min         -10
_diffrn_reflns_number              16487
_diffrn_reflns_point_group_measured_fraction_full  1.0000
_diffrn_reflns_point_group_measured_fraction_max  1.0000
_diffrn_reflns_theta_full          25.2417
_diffrn_reflns_theta_max           33.14
_diffrn_reflns_theta_min           3.46
_diffrn_ambient_temperature        123.15
_diffrn_measured_fraction_theta_full  1.0000
_diffrn_measured_fraction_theta_max  1.0000
_diffrn_radiation_type             'Mo K\a'
_diffrn_radiation_wavelength       0.71073
_reflns_Friedel_coverage           0.0
_reflns_limit_h_max                18
_reflns_limit_h_min                0
_reflns_limit_k_max                17
_reflns_limit_k_min                0
_reflns_limit_l_max                9
_reflns_limit_l_min                0
_reflns_number_gt                  1564
_reflns_number_total               1673
_reflns_threshold_expression       I>=2u(I)
_computing_molecular_graphics      'Olex2 1.5-alpha (Dolomanov et al., 2009)'
_computing_publication_material    'Olex2 1.5-alpha (Dolomanov et al., 2009)'
_computing_structure_refinement   
 'olex2.refine 1.5-alpha (Bourhis et al., 2015)'
_refine_diff_density_max           0.2879
_refine_diff_density_min           -0.2471
_refine_diff_density_rms           0.0536
_refine_ls_d_res_high              0.6500
_refine_ls_d_res_low               5.8898
_refine_ls_goodness_of_fit_ref     1.0609
_refine_ls_hydrogen_treatment      undef
_refine_ls_matrix_type             full
_refine_ls_number_constraints      0
_refine_ls_number_parameters       69
_refine_ls_number_reflns           1673
_refine_ls_number_restraints       0
_refine_ls_R_factor_all            0.0119
_refine_ls_R_factor_gt             0.0103
_refine_ls_restrained_S_all        1.0609
_refine_ls_shift/su_max            -0.0002
_refine_ls_shift/su_mean           0.0000
_refine_ls_structure_factor_coef   Fsqd
_refine_ls_weighting_details      
 'w=1/[\s^2^(Fo^2^)+(0.0050P)^2^+0.1396P] where P=(Fo^2^+2Fc^2^)/3'
_refine_ls_weighting_scheme        calc
_refine_ls_wR_factor_gt            0.0186
_refine_ls_wR_factor_ref           0.0189
_refine_special_details
;
Refinement using NoSpherA2, an implementation of
NOn-SPHERical Atom-form-factors in Olex2.
Please cite:
F. Kleemiss et al. Chem. Sci. DOI 10.1039/D0SC05526C - 2021
NoSpherA2 implementation of HAR makes use of
tailor-made aspherical atomic form factors calculated
on-the-fly from a Hirshfeld-partitioned electron density (ED) - not from
spherical-atom form factors.

The ED is calculated from a gaussian basis set single determinant SCF
wavefunction - either Hartree-Fock or DFT using selected funtionals
 - for a fragment of the crystal.
This fragment can be embedded in an electrostatic crystal field by employing cluster charges
or modelled using implicit solvation models, depending on the software used.
The following options were used:
   SOFTWARE:       ORCA 5.0
   PARTITIONING:   NoSpherA2
   INT ACCURACY:   Normal
   METHOD:         PBE0
   BASIS SET:      jorge-TZP-DKH
   CHARGE:         0
   MULTIPLICITY:   1
   RELATIVISTIC:   DKH2
   DATE:           2022-06-23_12-16-02
;
_olex2_refinement_description
;
;
loop_
  _atom_site_label
  _atom_site_type_symbol
  _atom_site_fract_x
  _atom_site_fract_y
  _atom_site_fract_z
  _atom_site_U_iso_or_equiv
  _atom_site_adp_type
  _atom_site_occupancy
  _atom_site_site_symmetry_order
  _atom_site_refinement_flags_posn
  _atom_site_refinement_flags_adp
  _atom_site_refinement_flags_occupancy
 Mo2 Mo 0.126324(6) 0.75 0.062803(12) 0.01277(4) Uani 1.000000 2 S T P
 O O 0.28404(5) 0.54700(5) -0.13264(9) 0.02941(13) Uani 1.000000 1 . . .
 O2 O -0.02087(7) 0.75 -0.35874(12) 0.02801(17) Uani 1.000000 2 S T P
 C3 C 0.22254(8) 0.75 0.33193(15) 0.01753(17) Uani 1.000000 2 S T P
 C4 C 0.02251(5) 0.62103(6) 0.18810(11) 0.01765(12) Uani 1.000000 1 . . .
 C5 C 0.03090(8) 0.75 -0.20809(15) 0.01791(17) Uani 1.000000 2 S T P
 O1 O -0.03534(5) 0.55013(5) 0.25612(9) 0.02754(13) Uani 1.000000 1 . . .
 O7 O 0.27597(7) 0.75 0.48065(12) 0.02964(18) Uani 1.000000 2 S T P
 C C 0.22879(6) 0.61948(6) -0.06320(10) 0.01801(13) Uani 1.000000 1 . . .

loop_
  _atom_site_dispersion_label
  _atom_site_dispersion_real
  _atom_site_dispersion_imag
 Mo2 -1.41(3) 1.72(11)

loop_
  _atom_site_aniso_label
  _atom_site_aniso_U_11
  _atom_site_aniso_U_22
  _atom_site_aniso_U_33
  _atom_site_aniso_U_12
  _atom_site_aniso_U_13
  _atom_site_aniso_U_23
 Mo2 0.01281(5) 0.01212(5) 0.01337(5) -0.000000 0.00009(2) 0.000000
 O 0.0255(3) 0.0255(3) 0.0373(3) 0.0082(2) 0.0023(2) -0.0115(2)
 O2 0.0270(4) 0.0386(4) 0.0185(3) -0.000000 -0.0076(3) 0.000000
 C3 0.0168(4) 0.0209(4) 0.0149(4) -0.000000 -0.0016(3) 0.000000
 C4 0.0174(3) 0.0157(3) 0.0198(3) -0.0031(2) 0.0010(2) 0.0008(2)
 C5 0.0174(4) 0.0208(4) 0.0154(4) -0.000000 -0.0025(3) 0.000000
 O1 0.0275(3) 0.0234(3) 0.0318(3) -0.0100(2) 0.0050(2) 0.0034(2)
 O7 0.0268(4) 0.0428(5) 0.0193(4) -0.000000 -0.0082(3) 0.000000
 C 0.0170(3) 0.0162(3) 0.0208(3) 0.0021(2) 0.0009(2) -0.0038(2)

loop_
  _geom_bond_atom_site_label_1
  _geom_bond_atom_site_label_2
  _geom_bond_distance
  _geom_bond_site_symmetry_2
  _geom_bond_publ_flag
 Mo2 C3 2.0555(9) . ?
 Mo2 C4 2.0588(7) 7_575 ?
 Mo2 C4 2.0588(7) . ?
 Mo2 C5 2.0598(10) . ?
 Mo2 C 2.0635(7) . ?
 Mo2 C 2.0635(7) 7_575 ?
 O C 1.1333(8) . ?
 O2 C5 1.1372(12) . ?
 C3 O7 1.1375(12) . ?
 C4 O1 1.1352(8) . ?

loop_
  _geom_angle_atom_site_label_1
  _geom_angle_atom_site_label_2
  _geom_angle_atom_site_label_3
  _geom_angle
  _geom_angle_site_symmetry_1
  _geom_angle_site_symmetry_3
  _geom_angle_publ_flag
 C4 Mo2 C3 90.23(3) 7_575 . ?
 C4 Mo2 C3 90.23(3) . . ?
 C4 Mo2 C4 89.64(4) . 7_575 ?
 C5 Mo2 C3 179.61(4) . . ?
 C5 Mo2 C4 90.05(3) . 7_575 ?
 C5 Mo2 C4 90.05(3) . . ?
 C Mo2 C3 90.12(3) . . ?
 C Mo2 C3 90.12(3) 7_575 . ?
 C Mo2 C4 179.35(3) 7_575 . ?
 C Mo2 C4 89.81(3) . . ?
 C Mo2 C4 89.81(3) 7_575 7_575 ?
 C Mo2 C4 179.35(3) . 7_575 ?
 C Mo2 C5 89.61(3) . . ?
 C Mo2 C5 89.61(3) 7_575 . ?
 C Mo2 C 90.74(4) . 7_575 ?
 O7 C3 Mo2 179.87(8) . . ?
 O1 C4 Mo2 179.48(6) . 7_575 ?
 O2 C5 Mo2 179.36(8) . . ?
 O C Mo2 179.23(6) . 7_575 ?

loop_
  _diffrn_refln_index_h
  _diffrn_refln_index_k
  _diffrn_refln_index_l
  _diffrn_refln_intensity_net
  _diffrn_refln_intensity_u
  _diffrn_refln_scale_group_code
 0 0 1 10.5431 13.5647 4
 0 0 1 35.0253 23.2656 5
 0 0 -1 -8.43695 21.3408 5
 0 0 1 39.9955 23.9812 10
 0 0 -1 13.0204 18.2345 10
 0 0 -2 43197.6 719.372 10
 0 0 2 41162 714.794 5
 0 0 -2 41712.6 705.05 5
 0 0 2 41306.8 603.507 4
 0 0 2 41278.1 713.607 10
 0 0 3 -13.5805 54.1194 5
 0 0 -3 13.0926 49.1911 5
 0 0 -3 13.7774 46.6594 10
 0 0 -4 18.9235 85.2464 10
 0 0 -4 18.6701 30.1767 1
 0 0 4 36.9411 79.5063 5
 0 0 -4 146.357 90.3679 3
 0 0 -5 98.5984 80.2069 10
 0 0 -5 69.1037 21.751 1
 0 0 -5 -20.5373 79.5386 3
 0 0 -5 -23.349 72.7407 5
 0 0 -6 56579.3 1349.26 5
 0 0 -7 32.0552 134.655 9
 0 0 -7 121.68 121.229 3
 0 0 -7 84.6818 115.573 2
 0 0 -8 75025.5 1683.89 2
 0 0 -8 73125.4 1730.13 3
 0 0 -9 -40.5005 165.821 3
 0 0 -10 18250.4 960.989 7
 0 1 1 106374 1223.74 5
 0 -1 1 107885 1208.37 5
 0 -1 -1 106303 1216.25 5
 0 1 -1 104309 1203.09 5
 0 1 1 105218 1219.77 3
 0 -1 -1 105501 1243.73 2
 0 -1 -1 104019 1148.49 8
 0 -1 1 103535 1143.55 8
 0 1 -1 105694 1181.93 1
 0 -1 -2 -8.17131 27.6879 3
 0 -1 2 34.5772 37.219 5
 0 1 2 137.332 46.3192 5
 0 1 -2 126.041 41.7733 5
 0 -1 -2 95.2472 43.8076 5
 0 -1 2 63.1665 19.5178 8
 0 1 -2 76.7754 32.3747 4
 0 1 2 112.735 43.2391 10
 0 1 -2 56.6784 28.4213 1
 0 1 -3 161293 2112.35 10
 0 1 3 153206 2090.24 10
 0 -1 -3 158436 2033.86 3
 0 1 -3 156681 1911.91 4
 0 -1 3 163909 2090.08 5
 0 -1 -3 156472 2074.91 5
 0 1 3 157417 2095.47 5
 0 1 -3 148959 2036.22 5
 0 1 -3 158984 1784.21 1
 0 -1 4 -18.1098 90.0129 5
 0 1 -4 -17.7494 55.2978 5
 0 -1 -4 54.4494 63.7907 5
 0 1 4 18.7927 86.4782 5
 0 1 4 231.147 58.1941 4
 0 1 -4 92.6405 59.5794 4
 0 1 -4 55.926 34.5363 1
 0 -1 -4 -16.2376 76.2616 3
 0 1 -4 19.4167 77.3796 10
 0 1 4 132.491 68.8579 10
 0 1 -5 194866 2170.7 1
 0 -1 -5 198061 2725.18 2
 0 1 -5 194403 2866.77 10
 0 1 5 197825 2421.54 4
 0 -1 -5 196894 2717.25 3
 0 -1 -5 198818 2859.71 5
 0 1 -5 190745 2785.43 5
 0 1 -6 56.2885 87.6895 5
 0 1 -6 123.728 96.3727 10
 0 1 -7 27106.2 930.889 3
 0 -1 -7 28273.7 937.587 3
 0 1 -7 26993.8 865.949 2
 0 -1 -7 28376.9 931.896 2
 0 -1 -7 23144.4 887.892 9
 0 1 -7 23551.3 881.488 9
 0 1 -8 -61.7782 136.087 2
 0 1 -8 72.2527 147.911 3
 0 -1 -8 34.3369 124.913 2
 0 -1 -8 -35.6584 142.102 3
 0 1 -9 7310.95 552.648 3
 0 -1 -9 7464.73 549.647 2
 0 1 -9 8371.54 603.505 7
 0 1 -10 -46.5433 169.319 7
 0 -2 0 689086 6967.08 8
 0 2 0 688153 6949.86 1
 0 -2 0 691634 6943.31 1
 0 2 0 688312 6907.97 2
 0 -2 0 685944 6910.81 2
 0 2 1 13.15 20.1722 1
 0 2 -1 42.8384 30.9566 1
 0 -2 -1 4.29661 22.1067 1
 0 -2 1 78.535 34.5173 1
 0 -2 -1 13.7941 30.3875 2
 0 2 -1 46.7699 23.4428 5
 0 2 1 24.334 22.3967 5
 0 -2 -1 40.8486 24.4919 5
 0 -2 -1 33.7484 24.7824 8
 0 -2 1 16.5699 27.4537 8
 0 -2 1 53.4816 24.0498 7
 0 2 -1 21.484 19.3578 7
 0 -2 2 479786 5008.78 8
 0 -2 -2 495269 5024.59 8
 0 -2 -2 486672 5170.2 5
 0 -2 2 498147 5152.51 5
 0 -2 -2 489299 4943.44 1
 0 -2 -2 486460 5226.95 2
 0 2 2 492302 5190.87 5
 0 2 -2 486798 5104.57 7
 0 2 2 484902 5185.52 3
 0 2 -2 490341 5093.45 1
 0 2 3 28.3723 56.5355 5
 0 -2 3 52.0437 57.3245 5
 0 -2 -3 80.4964 64.2582 5
 0 2 -3 38.0896 53.3363 5
 0 -2 -3 70.1004 63.1585 2
 0 2 3 58.9849 61.946 10
 0 -2 -3 36.5239 33.2443 8
 0 -2 3 147.52 35.7626 8
 0 -2 -3 27.0776 22.7107 1
 0 2 -3 24.4025 40.4326 1
 0 2 -3 210.611 60.1688 4
 0 -2 -3 25.5261 53.6157 3
 0 -2 -4 149.519 64.3451 3
 0 2 4 78.471 71.3716 10
 0 2 -4 40.1146 67.9325 10
 0 2 4 127.603 55.6172 4
 0 2 -4 64.9284 47.2475 4
 0 2 -4 202.278 56.0335 1
 0 2 -4 35.0324 59.3273 5
 0 -2 -4 -18.5339 73.8638 5
 0 2 4 133.805 82.2823 5
 0 -2 -4 71.8344 65.3362 2
 0 2 -5 22.688 60.2775 5
 0 2 -5 76.88 61.2764 4
 0 2 5 37.465 57.4679 4
 0 -2 -5 61.9971 77.646 3
 0 -2 -5 43.9122 74.3595 2
 0 2 -5 128.741 90.4934 10
 0 -2 -5 70.4595 98.6595 5
 0 2 -5 26.3524 44.4348 1
 0 2 6 22532.3 587.085 4
 0 -2 -6 22524.6 788.08 2
 0 2 -6 23121.2 809.932 5
 0 2 -6 23354.2 867.006 10
 0 -2 -7 31.7708 126.609 2
 0 2 -7 -63.4508 107.443 9
 0 2 -7 -31.818 133.656 3
 0 2 -7 37.7386 117.566 10
 0 2 -8 87354.6 1893.12 7
 0 2 -8 82751.3 1906.99 3
 0 -2 -8 88115.8 1942.35 2
 0 2 -9 -41.3671 134.601 3
 0 -2 -9 367.854 184.119 2
 0 2 -9 -160.347 172.549 7
 0 2 -10 11896.4 730.839 7
 0 3 0 31.054 27.2863 1
 0 -3 0 25.3244 31.7173 8
 0 3 -1 2594.92 99.6673 5
 0 3 1 2437.38 112.909 5
 0 3 1 2559.97 133.039 1
 0 3 -1 2552.72 119.35 7
 0 3 -1 2281.41 143.823 1
 0 -3 -1 2370.89 148.122 2
 0 3 1 2661.82 152.935 2
 0 3 2 11.0186 35.8551 3
 0 3 -2 9.73207 37.6931 1
 0 -3 -2 18.3711 43.1421 5
 0 3 2 106.981 52.4794 5
 0 -3 -2 48.2516 49.3909 2
 0 -3 -2 8.49747 39.1044 8
 0 -3 2 57.9989 38.1293 8
 0 -3 3 793522 8151.29 8
 0 -3 -3 801797 8176.7 8
 0 3 -3 796971 8288.21 1
 0 -3 -3 795675 8044.55 1
 0 -3 -3 808742 8429.41 5
 0 3 -3 810363 8381.25 5
 0 3 3 805716 8456.9 5
 0 3 3 798247 8472.92 3
 0 3 -3 794771 8300.44 7
 0 -3 -3 801285 8504.22 2
 0 3 4 -20.7694 64.7032 10
 0 -3 -4 -18.5635 67.5321 5
 0 3 4 -19.4134 79.4843 5
 0 3 -4 -17.2339 51.1906 5
 0 3 -4 -11.4539 46.8964 1
 0 -3 -4 33.5377 28.6683 1
 0 -3 -4 189.735 46.4902 8
 0 -3 4 53.2758 36.4747 8
 0 3 -4 75.4437 60.1305 7
 0 3 -4 -14.9222 62.6836 4
 0 -3 -4 -19.5135 83.994 2
 0 3 -5 132274 1460 6
 0 3 5 130582 1451.48 6
 0 3 -5 139437 2044.13 7
 0 3 -5 134906 2250.42 10
 0 3 5 139946 1859.73 4
 0 3 -5 139552 1980.16 4
 0 3 -5 139218 1794.07 1
 0 3 -5 134606 2132.4 5
 0 -3 -5 135341 2159.96 5
 0 3 6 117.947 66.4157 4
 0 3 -6 286.408 107.609 4
 0 3 -6 -23.935 87.0732 7
 0 3 -6 54.944 85.5839 5
 0 -3 -6 57.0592 103.788 2
 0 3 6 -33.0036 82.0194 10
 0 3 -6 -65.0475 118.318 10
 0 3 -7 23854.2 964.118 10
 0 3 -7 20361.8 824.901 9
 0 -3 -7 21151.3 855.741 9
 0 3 -7 24301.2 848.884 7
 0 -3 -7 25035.6 933.2 2
 0 3 -8 -38.0456 128.848 3
 0 -3 -8 77.9748 150.991 2
 0 3 -8 -67.2495 133.998 7
 0 3 -9 4502.62 415.407 7
 0 -3 -9 4539.71 452.289 2
 0 3 -9 3750.57 412.294 3
 0 3 -10 124.969 170.557 7
 0 4 0 909361 9342.15 2
 0 4 0 914707 9418.75 1
 0 -4 0 918927 9415.9 1
 0 -4 0 925406 9458.6 8
 0 -4 -1 55.2028 46.3779 2
 0 4 1 33.9154 43.783 2
 0 -4 1 56.6481 48.7673 8
 0 -4 -1 45.7237 50.3613 8
 0 -4 1 21.7726 31.2397 7
 0 4 -1 24.373 21.196 5
 0 4 1 5.38574 23.7286 5
 0 4 -1 -22.8486 38.6908 1
 0 -4 1 -11.5157 39.0003 1
 0 -4 -1 -9.5358 32.2951 1
 0 -4 -2 134491 1856.58 2
 0 4 2 136516 1720.52 5
 0 -4 2 133084 1696.92 7
 0 4 -2 133392 1652.4 7
 0 4 2 131583 1868.27 2
 0 4 -2 135195 1803.75 1
 0 -4 -2 130264 1661.17 1
 0 -4 -2 131857 1758.79 8
 0 -4 2 132121 1752.47 8
 0 -4 3 -10.9295 42.3307 8
 0 -4 -3 11.2999 48.6415 8
 0 -4 -3 578.669 93.7454 5
 0 4 -3 84.9417 55.8402 5
 0 4 3 14.7318 53.5948 5
 0 4 -3 13.3568 56.1094 1
 0 -4 -3 -34.8881 67.5592 2
 0 4 -3 78.2683 46.9709 7
 0 4 3 488.933 99.2108 3
 0 -4 -4 318.176 72.5762 8
 0 -4 4 259.5 65.6813 8
 0 4 -4 190.308 80.2244 7
 0 4 -4 120.192 103.306 4
 0 4 4 283.694 97.0916 3
 0 4 -4 281.935 98.236 1
 0 -4 -4 318.324 132.251 2
 0 4 -4 455.994 104.059 5
 0 4 4 275.417 109.354 5
 0 4 4 396.107 113.248 10
 0 -4 -5 112.646 58.6954 8
 0 4 -5 110.798 86.7293 7
 0 4 -5 57.7533 67.8124 1
 0 4 -5 19.2633 80.921 4
 0 4 -5 -22.1469 90.6782 5
 0 4 -5 137.963 100.38 10
 0 4 5 27.8787 101.421 10
 0 4 -6 39944.4 976.862 4
 0 4 -6 39732.4 1009.72 7
 0 4 -6 40196.5 1082.2 5
 0 -4 -6 37926.7 1089.74 9
 0 4 -6 38206.6 1073.23 9
 0 -4 -6 39802.7 1150.14 2
 0 4 -6 41639.3 1212.96 10
 0 4 6 40364.5 1211.87 10
 0 4 7 -41.8775 147.179 10
 0 4 -7 79.1368 157.683 10
 0 -4 -7 34.1004 139.617 9
 0 4 -7 96.6661 135.353 9
 0 4 -7 -55.7258 130.857 7
 0 -4 -7 108.71 148.363 2
 0 -4 -8 24940.6 1022.98 2
 0 4 -8 23214.1 970.847 3
 0 4 -8 24941.4 911.355 7
 0 -4 -9 183.021 166.451 2
 0 4 -9 -36.5599 145.694 7
 0 4 -9 -43.865 142.728 3
 0 -4 -10 14598.7 865.999 2
 0 4 -10 15914.2 806.423 7
 0 5 0 45.0515 44.8841 2
 0 5 0 -13.1658 56.6711 1
 0 -5 0 66.3014 62.2769 1
 0 -5 0 14.3608 52.2431 8
 0 5 1 31956 682.121 1
 0 5 -1 32611 437.174 5
 0 5 1 32075.2 516.195 5
 0 -5 -1 31599.9 682.388 1
 0 -5 1 32072.1 732.974 1
 0 5 -1 32295.4 728.204 1
 0 -5 1 31309.6 604.973 7
 0 -5 -1 33296.7 716.159 2
 0 -5 1 30655.1 714.189 8
 0 -5 -1 31002.9 717.797 8
 0 5 -1 32730.3 452.408 9
 0 -5 -1 32687.9 461.012 9
 0 5 1 31675.9 713.21 2
 0 -5 -2 86.3803 57.3732 8
 0 -5 2 28.3726 49.8592 8
 0 -5 -2 16.1484 52.545 2
 0 5 -2 29.1668 37.6541 7
 0 -5 2 108.753 51.0766 7
 0 5 2 16.9581 67.5802 2
 0 -5 -2 69.1428 48.4087 1
 0 5 -2 45.3242 53.0987 1
 0 5 2 11.4122 45.48 1
 0 5 2 10.1788 39.4222 5
 0 -5 -3 129771 1826.29 8
 0 -5 3 131374 1813.83 8
 0 5 3 129229 1955.19 3
 0 5 -3 123929 1724.21 5
 0 5 3 130468 1848.52 5
 0 -5 -3 131519 1997.83 2
 0 5 -3 130820 1738.65 7
 0 -5 -3 129523 1697.55 1
 0 5 -3 132424 1890.43 1
 0 -5 -4 -13.7702 67.209 8
 0 -5 4 26.4621 62.14 8
 0 5 -4 117.685 80.5216 1
 0 -5 -4 18.5688 47.7665 1
 0 5 -4 29.2785 65.946 7
 0 5 4 19.8596 64.62 5
 0 5 -4 98.8594 72.591 5
 0 5 4 66.781 75.389 3
 0 5 -5 327235 3905.24 1
 0 5 -5 318757 4094.24 9
 0 5 -5 335484 4104.16 5
 0 5 -5 316100 3910.81 7
 0 5 5 315912 4317.43 10
 0 -5 -5 325870 4309.35 2
 0 -5 5 325919 3656.14 8
 0 -5 -5 321938 3691.6 8
 0 5 -5 322445 4061.94 4
 0 5 6 36.5079 108.441 10
 0 5 -6 -34.694 103.053 10
 0 5 -6 -22.6393 87.6789 7
 0 5 -6 249.858 116.619 9
 0 -5 -6 260.571 135.975 9
 0 -5 -6 133.413 129.171 2
 0 5 -7 10049.1 574.706 9
 0 5 -7 9308 506.519 7
 0 -5 -7 10041.1 631.172 2
 0 5 7 10636 674.609 10
 0 5 -7 8786.35 611.425 10
 0 -5 -7 9537.29 576.246 9
 0 5 -8 189.622 122.401 7
 0 -5 -8 43.8612 136.645 2
 0 5 -9 4079.96 401.117 7
 0 5 -9 4055.31 441.593 3
 0 -5 -9 3952.97 460.077 2
 0 -5 -10 -102.562 186.557 2
 0 -6 0 986058 10413.1 1
 0 6 0 998112 10414.7 1
 0 -6 0 984439 10467.1 8
 0 6 0 999999 10314.7 2
 0 6 -1 145.603 59.2222 2
 0 6 1 32.5879 55.1838 2
 0 -6 -1 138.858 70.9974 2
 0 -6 -1 17.4119 49.0664 8
 0 -6 1 17.2934 62.9126 8
 0 -6 1 -10.9216 45.8799 7
 0 6 -1 188.81 28.2155 9
 0 -6 -1 40.1794 22.3032 9
 0 -6 1 17.506 56.9628 1
 0 -6 -1 -15.2628 51.6919 1
 0 6 -1 16.8376 52.4556 1
 0 6 1 15.0477 48.9641 1
 0 6 1 11.2187 25.8154 5
 0 6 -1 28.5032 17.1124 5
 0 -6 -2 92119.8 1234.06 9
 0 6 -2 91067.1 1216.33 9
 0 6 2 93252.1 1309.96 5
 0 -6 -2 93379.1 1445.63 1
 0 6 -2 93671.9 1546.61 1
 0 6 2 94085.4 1597.95 2
 0 -6 2 95352.2 1392.45 7
 0 -6 -2 94069.2 1562.66 2
 0 6 2 94510.3 1440.67 1
 0 -6 -2 92736.8 1524.14 8
 0 -6 2 93962.9 1529.01 8
 0 -6 -3 53.4036 57.4718 1
 0 6 -3 37.538 86.37 1
 0 6 -3 286.738 84.4453 9
 0 -6 -3 142.432 70.9216 9
 0 -6 -3 52.0752 56.4853 8
 0 -6 3 -17.004 65.8569 8
 0 6 -3 89.544 55.0662 7
 0 -6 -3 150.824 97.0618 2
 0 6 3 120.513 74.8763 5
 0 6 -3 78.2661 50.3714 5
 0 6 4 219.289 104.891 3
 0 6 -4 181.083 78.9352 7
 0 -6 -4 253.844 91.7293 9
 0 6 -4 158.172 87.3659 9
 0 6 -4 215.56 105.751 1
 0 -6 -4 192.708 69.7579 1
 0 6 -4 176.668 76.9398 5
 0 6 4 59.7723 81.5913 5
 0 -6 4 98.3639 65.3519 8
 0 -6 -4 270.346 97.8484 8
 0 6 -5 -20.7155 87.0213 5
 0 -6 -5 92.9033 72.7229 8
 0 -6 5 163.107 82.4006 8
 0 6 5 56.8243 84.3957 3
 0 6 -5 68.3051 93.2228 9
 0 -6 -5 46.8962 93.4452 9
 0 -6 -5 91.1981 106.841 2
 0 6 -5 20.1461 75.6956 1
 0 6 -6 31379.6 865.507 7
 0 6 -6 31600.9 1081.75 10
 0 6 6 30544.1 1104.06 10
 0 6 -6 30673 955.444 9
 0 -6 -6 30186.1 960.302 9
 0 6 -6 29280.8 920.749 4
 0 -6 -6 30113 1055.49 2
 0 6 7 229.042 149.052 10
 0 6 -7 -66.1612 138.96 9
 0 -6 -7 -34.355 140.659 9
 0 -6 -7 -41.285 193.893 2
 0 6 -7 26.6207 111.824 7
 0 6 -8 55649.8 1381.4 7
 0 -6 -8 53953.5 1648.7 2
 0 6 8 52703.4 1737.58 10
 0 -6 -9 153.077 191.715 2
 0 6 -9 93.2002 138.421 3
 0 -6 -10 13511.4 855.902 2
 0 -7 0 136.13 73.0739 1
 0 7 0 131.812 103.139 1
 0 -7 0 40.9393 69.332 8
 0 7 0 148.259 74.2145 2
 0 7 1 28720.1 753.486 1
 0 7 1 27923.7 763.219 2
 0 7 -1 28737.4 784.972 1
 0 -7 -1 29750.6 769.21 1
 0 7 1 28541.4 469.408 5
 0 -7 1 28148.8 789.95 1
 0 7 -1 28662.5 687.722 2
 0 -7 -1 29171.4 752.594 2
 0 -7 -1 27216.3 778.158 8
 0 -7 1 28989.7 796.041 8
 0 -7 1 29618.9 659.813 7
 0 7 2 -66.8529 66.1938 2
 0 7 2 112.748 50.9479 5
 0 7 2 67.4523 65.31 1
 0 -7 -2 34.7408 56.523 1
 0 7 -2 41.2653 75.061 1
 0 -7 -2 -40.5939 71.3362 2
 0 -7 2 56.3492 62.0668 7
 0 -7 2 -20.3662 66.2701 8
 0 -7 -2 61.7687 69.7326 8
 0 7 -3 255696 2892.22 5
 0 -7 -3 242086 3240.41 8
 0 -7 3 241021 3219.71 8
 0 -7 3 242228 3110.94 7
 0 7 3 243834 3425.88 2
 0 7 3 246963 3047.39 5
 0 -7 -3 248934 2951.14 9
 0 7 -3 249884 2932.15 9
 0 -7 -3 247477 3097.5 1
 0 7 -3 249642 3298.34 1
 0 7 -3 247742 3004.19 7
 0 -7 -4 29.8834 64.3156 1
 0 7 4 -19.9713 83.8929 5
 0 -7 -4 120.037 88.1411 8
 0 -7 4 19.5272 75.6257 8
 0 -7 -4 -28.2086 95.5338 2
 0 7 4 26.742 83.3094 3
 0 7 -4 47.9376 70.3999 7
 0 7 -4 15.0617 63.2699 5
 0 7 -4 51.5748 82.3394 9
 0 -7 -4 123.928 83.1471 9
 0 7 5 40001.4 1209.02 10
 0 -7 -5 43380.7 1240.16 2
 0 7 -5 40186 1107.54 4
 0 7 5 40204.2 1149.77 3
 0 -7 -5 39835.5 927.964 8
 0 -7 5 39551.7 910.672 8
 0 -7 -5 40766.8 1024.84 9
 0 7 -5 41012.5 1016.59 9
 0 7 -6 -30.0454 116.36 4
 0 -7 -6 116.026 130.981 2
 0 7 -6 112.342 91.9918 7
 0 7 -6 28.0511 108.637 9
 0 -7 -6 -28.5633 134.146 9
 0 7 6 -40.992 115.511 10
 0 -7 -7 24701.2 926.627 9
 0 7 -7 23963.8 905.426 9
 0 -7 -7 23066 1031.47 2
 0 7 7 22350.8 1050.6 10
 0 7 -7 23399.2 806.593 7
 0 -7 -8 -148.029 179.504 2
 0 7 8 -55.8828 174.091 10
 0 -7 -9 6367.48 606.3 2
 0 -7 -10 111.346 209.175 2
 0 -8 0 412214 5098.9 8
 0 8 0 422785 5029.7 1
 0 -8 0 425676 5084.53 1
 0 8 0 420204 4923.68 2
 0 -8 -1 47.5601 80.5365 8
 0 -8 1 94.58 86.0185 8
 0 8 1 165.655 91.229 1
 0 -8 -1 21.6065 64.1796 1
 0 8 -1 -22.6292 95.0582 1
 0 8 -1 222.464 78.7461 2
 0 8 1 -21.6944 70.591 2
 0 -8 1 29.6695 60.7393 7
 0 8 2 159290 2491.71 2
 0 8 -2 164467 2219.34 2
 0 8 2 161463 2333.51 1
 0 -8 2 163668 2214.15 7
 0 -8 -2 159139 2354.59 1
 0 -8 2 159688 2444.21 8
 0 -8 -2 157931 2444.03 8
 0 -8 -3 235.782 108.5 8
 0 -8 3 208.69 104.457 8
 0 -8 3 279.112 95.7341 7
 0 8 -3 11.0385 51.8491 9
 0 -8 -3 58.0726 54.5539 9
 0 -8 -3 79.053 95.8652 2
 0 -8 -3 58.2723 65.7887 1
 0 8 3 115.204 101.225 2
 0 -8 -4 524.193 106.586 9
 0 8 -4 244.646 89.376 9
 0 8 4 353.585 120.675 3
 0 -8 -4 339.768 129.782 2
 0 8 -4 287.78 85.6771 7
 0 -8 4 340.027 110.677 8
 0 -8 -4 138.93 89.7223 8
 0 -8 5 106.315 82.3485 8
 0 -8 -5 21.8054 76.6363 8
 0 8 -5 118.713 81.0081 7
 0 8 -5 -26.9902 80.1699 1
 0 8 5 66.7107 117.228 3
 0 -8 -5 71.8307 95.4178 2
 0 -8 -5 -66.8696 104.684 9
 0 8 -5 87.1757 91.5493 9
 0 8 6 21757.7 970.798 10
 0 8 -6 21292.2 710.797 7
 0 -8 -6 20340.2 766.576 9
 0 8 -6 21048.6 772.623 9
 0 8 -6 21536.4 772.682 1
 0 8 6 20355.8 873.29 3
 0 -8 -6 20846.9 935.516 2
 0 8 -6 21066.9 842.173 4
 0 8 7 -50.9913 158.852 10
 0 -8 -7 -46.7956 158.481 2
 0 -8 -7 -32.7819 171.442 9
 0 8 -7 -32.5714 156 9
 0 8 -7 106.019 102.648 7
 0 -8 -8 84460.3 2213.69 2
 0 8 8 86634.3 2362.86 10
 0 8 9 -195.383 202.894 10
 0 -8 -9 -55.9823 157.755 2
 0 9 0 217.878 110.228 2
 0 -9 1 25843.9 689.065 7
 0 9 1 25092.3 804.473 2
 0 9 -1 24986.9 728.026 2
 0 -9 -1 25992.8 823.699 1
 0 9 2 167.928 98.3664 2
 0 9 -2 73.8895 73.6173 2
 0 -9 -2 167.277 92.55 1
 0 9 -2 27.4329 96.4158 1
 0 -9 2 17.7509 64.579 7
 0 -9 3 84239.3 1515.95 7
 0 -9 -3 86648.9 1756.05 2
 0 9 -3 83395.2 1442.9 2
 0 -9 -3 84048.9 1571.74 1
 0 -9 -3 85035.2 1231.04 9
 0 9 -3 86725.9 1741.21 1
 0 9 3 86385.8 1810.35 2
 0 -9 -4 78.5669 80.8409 9
 0 -9 -4 -67.1876 157.772 2
 0 9 4 32.6258 86.6777 3
 0 9 -4 -59.7329 140.267 1
 0 9 -5 89187.3 1823.34 1
 0 -9 -5 88225.8 1587.72 9
 0 -9 -5 88791.2 2006.84 2
 0 9 5 90599.4 1962.34 3
 0 9 -5 89498.9 1581.07 7
 0 9 6 -46.7576 124.222 10
 0 9 -6 -30.9915 133.399 1
 0 -9 -6 26.3416 107.85 9
 0 9 -6 73.4396 97.5544 4
 0 9 6 39.6834 129.122 3
 0 -9 -6 132.802 166.321 2
 0 9 -6 23.6971 89.0344 7
 0 -9 -7 15867.1 900.13 2
 0 9 7 16626.5 946.868 10
 0 -9 -8 54.4362 177.128 2
 0 9 8 182.148 189.151 10
 0 -9 -9 3731.51 496.986 2
 0 9 9 2948.37 492.655 10
 0 10 0 438742 5444.17 1
 0 10 0 433726 5279.64 2
 0 -10 0 428477 5537.57 8
 0 -10 1 125.971 110.683 8
 0 -10 -1 31.7218 98.8231 8
 0 10 -1 29.895 101.245 1
 0 10 1 -27.341 72.6387 1
 0 -10 1 75.4444 81.1865 7
 0 10 1 81.7756 95.8013 2
 0 10 -1 45.198 84.9093 2
 0 10 2 28033.2 944.299 2
 0 -10 -2 28832.8 974.005 8
 0 -10 2 27985.2 953.232 8
 0 10 2 26624.5 856.654 1
 0 10 -2 27951 953.307 1
 0 10 -2 29082.2 810.015 2
 0 -10 2 29183.6 788.018 7
 0 -10 -3 31.5243 114.685 8
 0 -10 3 154.773 112.612 8
 0 10 -3 20.0859 75.4722 2
 0 -10 -3 421.842 169.705 2
 0 -10 3 66.072 94.8045 7
 0 10 -3 260.392 161.78 1
 0 10 3 104.278 97.9519 2
 0 -10 -4 -73.7337 138.515 2
 0 -10 -4 -93.4386 130.834 8
 0 -10 4 60.852 117.834 8
 0 10 4 359.457 165.407 3
 0 10 -4 169.167 145.632 1
 0 10 -5 69.4362 138.355 1
 0 -10 5 86.5356 118.101 8
 0 -10 -5 59.1839 107.652 8
 0 -10 -5 -41.7275 135.774 2
 0 10 6 25531.2 1140.25 10
 0 -10 -6 28030.9 1155.32 2
 0 10 -6 26361.8 975.886 1
 0 10 -6 27400.2 1058.81 4
 0 10 7 57.1574 131.508 10
 0 -10 -7 52.4324 163.342 2
 0 10 -7 41.703 129.918 4
 0 10 8 18856.8 1104.45 10
 0 -10 -8 19777.5 1067.78 2
 0 10 9 -138.418 215.605 10
 0 -10 -9 182.528 180.721 2
 0 -11 0 -36.098 126.868 8
 0 -11 0 -21.4271 87.7303 7
 0 11 0 192.883 106.715 2
 0 11 0 130.137 122.238 1
 0 11 -1 12006 638.369 1
 0 11 1 12923.7 634.874 1
 0 -11 1 12240.8 657.37 8
 0 -11 -1 11895.6 651.439 8
 0 11 -1 11896.6 552.562 2
 0 11 1 11264.1 585.657 2
 0 -11 1 12177.6 508.956 7
 0 11 -2 -47.1675 93.9835 2
 0 11 2 33.847 100.536 2
 0 -11 2 -86.5398 97.4591 7
 0 11 -2 -35.3059 114.879 1
 0 11 2 119.975 125.993 1
 0 -11 -2 72.1816 101.7 8
 0 -11 2 -35.6235 125.199 8
 0 -11 -3 129519 2461.02 8
 0 -11 3 128871 2433.65 8
 0 -11 -3 131904 2463.74 2
 0 11 -3 130916 2093.59 2
 0 -11 3 133618 2149.53 7
 0 11 3 132186 2518.91 2
 0 11 -3 131701 2482.24 1
 0 -11 -4 -80.1965 216.363 2
 0 11 -4 75.9413 178.328 1
 0 -11 -4 35.418 145.011 8
 0 -11 4 34.5943 125.849 8
 0 11 4 -39.4045 128.215 3
 0 -11 5 96822 1981.01 8
 0 -11 -5 97941.8 2018.72 8
 0 11 -5 101040 2159.41 1
 0 -11 -5 102910 2316.35 2
 0 11 -6 116.574 136.567 1
 0 11 -6 -43.9499 143.005 4
 0 11 6 53.8194 113.039 10
 0 -11 -6 100.8 149.704 2
 0 11 7 4247.67 510.928 10
 0 -11 -7 5063.1 537.476 2
 0 11 -7 4833.79 474.739 4
 0 -11 -8 -60.0584 169.238 2
 0 11 8 -66.3386 152.632 10
 0 -12 0 52263.9 1526.62 8
 0 12 0 56476.1 1382.55 2
 0 -12 0 56768.6 1246.8 7
 0 12 0 54628 1474.2 1
 0 -12 1 40.4582 107.486 8
 0 -12 -1 -40.7567 138.03 8
 0 12 -1 -27.9837 108.376 2
 0 12 1 33.4633 94.2957 2
 0 12 -1 -38.0428 94.5416 1
 0 12 1 35.3048 99.4845 1
 0 -12 1 45.9339 80.7177 7
 0 -12 2 63454.5 1682.33 8
 0 -12 -2 65114.5 1710.68 8
 0 12 -2 66017.2 1426.31 2
 0 12 -2 62822.4 1651.67 1
 0 -12 2 63914.6 1344.77 7
 0 12 2 62441.8 1612.46 2
 0 -12 3 51.1841 107.505 7
 0 -12 3 319.934 163.739 8
 0 -12 -3 -81.3917 152.903 8
 0 12 -3 81.9868 144.073 1
 0 -12 -4 -39.8209 154.218 8
 0 -12 4 -194.687 179.173 8
 0 -12 -4 129.684 167.414 2
 0 12 -4 295.7 172.954 1
 0 -12 -5 114.106 123.761 8
 0 -12 5 111.165 155.656 8
 0 12 -5 129.235 134.202 1
 0 -12 -5 -96.1724 162.853 2
 0 12 -6 13206.1 754.476 1
 0 -12 -6 11632.5 795.069 2
 0 12 -6 11735.2 756.516 4
 0 12 -7 48.5272 176.537 4
 0 -12 -7 58.4416 190.159 2
 0 12 7 188.709 213.033 10
 0 -12 -8 21594.3 1178.6 2
 0 12 8 22647.6 1259.28 10
 0 13 0 -33.1312 112.205 2
 0 -13 0 77.4795 108.489 7
 0 -13 0 91.0365 141.803 8
 0 13 0 40.9003 167.458 1
 0 -13 1 5541.17 383.494 7
 0 13 1 6366.1 484.653 2
 0 13 -1 6270.16 439.827 2
 0 -13 -1 6717.1 559.373 8
 0 -13 1 5079.93 485.526 8
 0 13 1 5828.81 494.232 1
 0 13 -1 6694.85 537.161 1
 0 13 2 119.989 130.143 2
 0 -13 -2 -45.7587 128.945 8
 0 -13 2 90.5578 134.495 8
 0 13 -2 87.8452 142.918 1
 0 13 -2 171.134 116.781 2
 0 -13 2 76.6241 98.9202 7
 0 13 -3 106292 2369.91 1
 0 -13 -3 104244 2358.19 8
 0 -13 3 106248 2364.57 8
 0 -13 3 107007 1961.32 7
 0 13 -4 -139.961 163.967 1
 0 -13 -4 132.684 190.375 8
 0 -13 4 -86.4877 146.455 8
 0 -13 -5 33375.8 1218.28 8
 0 -13 5 35520 1233.67 8
 0 13 -5 36729.8 1329.23 1
 0 -13 -6 -56.2864 197.823 2
 0 13 -6 141.261 153.217 1
 0 13 -6 309.004 205.238 4
 0 13 7 7743.64 730.65 10
 0 13 -7 5989.05 585.696 4
 0 -13 -7 7059.38 672.333 2
 0 -14 0 163208 3246.26 8
 0 14 0 169540 3137.77 1
 0 14 0 164990 2876.15 2
 0 -14 0 164894 2645.75 7
 0 14 1 118.265 128.271 2
 0 14 -1 33.3836 121.445 2
 0 14 -1 93.8823 132.274 1
 0 -14 -1 51.0661 135.668 8
 0 -14 1 -50.6928 134.677 8
 0 -14 1 -81.3249 129.835 7
 0 14 -2 25934.1 1119.45 1
 0 -14 2 27123.9 886.945 7
 0 -14 2 26264.7 1158.69 8
 0 -14 -2 27168.9 1185.72 8
 0 -14 3 -49.4051 153.911 8
 0 -14 -3 150.771 176.628 8
 0 14 -3 99.5634 140.279 1
 0 -14 -4 195.183 158.776 8
 0 -14 4 143.325 155.455 8
 0 14 -4 50.9632 158.769 1
 0 -14 -5 -93.0494 190.486 8
 0 -14 5 -45.3211 175.52 8
 0 14 -5 103.151 160.672 1
 0 14 -6 15231.6 885.452 1
 0 14 -6 14937.5 909.031 4
 0 14 7 -69.3821 234.975 10
 0 14 -7 -54.7869 192.55 4
 0 -15 0 112.278 223.72 8
 0 15 0 99.8114 162.387 1
 0 -15 -1 14672.4 907.004 8
 0 -15 1 13617.4 878.95 8
 0 -15 1 13174.8 633.123 7
 0 15 -1 13073 693.059 2
 0 15 -1 12645.5 805.684 1
 0 15 -2 -53.0573 179.688 1
 0 -15 2 110.391 163.947 8
 0 -15 -2 -55.899 166.037 8
 0 -15 -3 19371.2 1029.93 8
 0 -15 3 18782.8 1009.7 8
 0 15 -3 17504.4 980.452 1
 0 15 -4 110.843 187.694 1
 0 -15 -4 -53.4232 229.954 8
 0 -15 4 52.3423 183.958 8
 0 -15 5 34086.4 1314.25 8
 0 -15 -5 30018.6 1270.78 8
 0 15 -5 33292.1 1371.83 1
 0 15 -6 117.993 199.804 4
 0 -16 0 116021 2829.79 8
 0 16 -1 56.2197 175.146 1
 0 -16 1 182.422 161.555 8
 0 -16 -1 244.987 190.806 8
 0 16 -2 15083.1 926.849 1
 0 -16 2 15451.8 974.689 8
 0 -16 -2 16004.8 989.622 8
 0 16 -3 117.546 183.097 1
 0 -16 -3 -178.441 216.383 8
 0 -16 3 58.6516 182.718 8
 0 16 -4 59.6224 158.4 1
 0 -16 4 -56.5379 198.703 8
 0 -16 -4 57.5848 171.044 8
 0 -16 -5 -54.4909 169.755 8
 0 -17 0 197.555 195.609 8
 0 -17 1 4712.33 591.477 8
 0 -17 -1 4810.83 585.814 8
 0 -17 2 -193.645 249.986 8
 0 -17 -2 65.2183 220.876 8
 0 -17 -3 39194.9 1599.32 8
 0 -17 3 37024.7 1546.28 8
 0 -17 4 120.889 212.44 8
 0 -17 -4 245.642 230.737 8
 0 -18 0 24258.8 1309 8
 0 -18 -1 -70.1958 174.452 8
 0 -18 1 -209.23 277.937 8
 0 -18 -2 16820.3 1088.22 8
 0 -18 2 15614.7 1041.75 8
 0 -18 3 133.381 207.761 8
 0 -18 -3 -135.026 269.047 8
 1 0 1 300522 3047.89 6
 -1 0 1 299658 3048.65 6
 -1 0 -1 300470 3048.38 6
 1 0 -1 299596 3047.72 6
 -1 0 1 305562 3159.54 9
 1 0 -1 308424 3071.65 2
 -1 0 1 302535 3140.54 10
 -1 0 -1 299860 3135.13 10
 1 0 1 300118 3140.18 10
 1 0 -1 299648 3136.17 10
 1 0 -1 305912 3149.28 9
 -1 0 1 299698 3069.92 2
 1 0 1 300132 3154.13 4
 1 0 -2 16702.8 244.65 6
 1 0 2 17215.6 247.668 6
 1 0 2 15500.6 396.626 5
 1 0 -2 16409.4 410.504 5
 1 0 -2 17754.6 415.503 9
 -1 0 -2 16699.6 406.461 10
 1 0 -2 16610.8 407.64 10
 -1 0 2 17571.7 416.271 10
 1 0 2 17006.1 412.118 10
 1 0 3 32460.2 639.665 4
 1 0 3 32472.1 722.154 5
 1 0 -3 33611.3 731.326 5
 1 0 -3 33604.5 729.373 10
 -1 0 -3 32822.8 723.538 10
 -1 0 -3 33248.7 707.079 5
 -1 0 -4 97123.7 1568.58 3
 1 0 -4 97591.7 1481.99 3
 1 0 -4 95425.9 1457.05 2
 -1 0 -4 94003.7 1542.59 5
 1 0 -4 93244.6 1588.51 10
 -1 0 -4 96778.7 1608.96 10
 1 0 -4 96499.3 1603.61 5
 1 0 4 92808.6 1574.54 5
 1 0 4 93846.6 1404.2 4
 1 0 -5 359.343 97.0081 2
 1 0 -5 261.209 107.024 5
 1 0 -5 675.165 154.669 9
 1 0 -5 453.705 109.514 3
 -1 0 -5 487.881 123.28 3
 -1 0 -5 123.023 95.35 10
 1 0 -5 369.872 122.605 10
 1 0 6 32707.3 1026.04 5
 1 0 -6 33705.9 1003.35 9
 -1 0 -6 34858.7 1009.87 3
 1 0 -6 34268.5 1028.76 5
 1 0 -6 34302.3 899.751 2
 -1 0 -7 75696.5 1644.74 2
 -1 0 -7 75438.5 1704.14 3
 1 0 -7 78046 1615.99 3
 1 0 -7 73128.4 1683.18 9
 1 0 -7 74457.4 1536.98 2
 1 0 -7 76378.9 1744.99 5
 -1 0 -8 2123.49 299.842 2
 -1 0 -8 2148.22 304.259 3
 1 0 -8 1869.11 271 3
 -1 0 -9 18778.5 918.592 3
 -1 0 -9 21386 929.703 2
 -1 0 -10 7899.48 640.831 7
 1 0 -10 7627.1 619.594 7
 1 1 0 121.035 28.442 8
 -1 -1 0 100.237 27.5995 8
 -1 1 -1 314770 3263.36 1
 1 -1 1 319661 3263.67 1
 1 1 -1 317625 3271.48 8
 1 1 1 319803 3274.67 8
 -1 1 -1 322693 3324.11 7
 1 -1 -1 312710 3319.02 2
 -1 1 1 319011 3319.93 2
 -1 1 -1 316315 3350.9 4
 1 1 -1 321084 3309.41 9
 1 -1 -1 320354 3310.91 9
 1 1 1 315839 3360.39 3
 -1 -1 -1 319583 3358.86 3
 -1 -1 -1 319411 3276.42 8
 -1 1 1 312590 3315.32 9
 -1 -1 1 322286 3320.06 9
 1 -1 1 316394 3290.4 5
 -1 1 -2 275412 2874.49 1
 1 -1 -2 279666 2998.9 3
 -1 -1 -2 277079 3113.99 3
 -1 1 -2 276823 2839.86 6
 -1 1 2 273948 2839.04 6
 1 -1 -2 282316 3105 5
 1 1 2 280895 3105.79 5
 1 -1 2 280477 3083.52 5
 1 1 -2 274536 3087.08 5
 1 -1 -2 273276 3048.03 2
 1 -1 2 278482 2883.53 1
 -1 1 -2 277353 3049.87 5
 1 1 2 267873 2857.05 8
 1 1 -2 276176 2854.24 8
 1 1 2 276287 3107.98 10
 -1 1 2 271943 3101.46 10
 1 -1 -2 280799 3084.85 9
 1 1 -2 283188 3087.44 9
 -1 1 -2 274351 3057.18 4
 1 1 3 7279.59 162.271 8
 1 1 -3 7351.92 231.42 4
 1 1 3 8144.14 292.113 4
 -1 1 -3 7212.26 283.844 4
 -1 1 3 7913.66 209.477 4
 -1 1 3 7146.35 149.581 6
 -1 1 -3 7249.7 151.461 6
 1 1 -3 7177.48 152.405 6
 1 1 3 7320.15 151.196 6
 1 -1 -3 7565.22 284.578 3
 -1 -1 -3 8260 336.277 3
 1 -1 3 7274.19 314.624 5
 1 1 3 7479.85 324.202 5
 1 1 -3 7133.72 312.016 5
 1 -1 -3 7055.95 316.068 5
 1 -1 -3 7678.34 302.781 2
 -1 1 -3 7959.3 195.822 1
 -1 1 -3 7742.37 313.569 5
 -1 1 -3 7862.83 328.359 10
 -1 1 3 6855.91 312.188 10
 1 1 3 7335.95 319.195 10
 1 1 -3 7639.65 327.665 10
 -1 1 4 103900 1694.69 10
 -1 1 -4 104738 1717.27 10
 1 1 -4 105534 1719.27 10
 1 1 4 104708 1700.25 10
 -1 1 -4 104054 1210.66 1
 1 -1 -4 105090 1570.04 3
 -1 -1 -4 106590 1672.49 3
 1 -1 4 102758 1672.66 5
 1 1 -4 103018 1677.16 5
 1 -1 -4 105875 1699.31 5
 1 1 4 104056 1698.11 5
 -1 1 -4 102753 1634.43 5
 1 1 4 104070 1500.69 4
 1 1 -4 101798 1384.74 4
 1 -1 -4 106193 1602.11 2
 1 1 -5 40953.9 1035.02 5
 1 -1 -5 40900.2 1047.9 5
 1 1 -5 41605.8 706.85 1
 1 -1 -5 40695.4 953.622 2
 1 1 5 42361 870.558 4
 1 1 -5 42515.9 1080.71 10
 -1 1 -5 41897.8 1070.48 10
 1 -1 -5 41057.1 936.127 3
 -1 -1 -5 42489.5 1023.82 3
 1 1 -5 40083.7 1021.81 9
 1 -1 -5 40472.8 1031.38 9
 1 -1 -6 20238.8 795.811 5
 1 1 -6 21434.4 792.33 5
 -1 -1 -6 21850.8 779.633 3
 -1 1 -6 20874 773.71 3
 1 -1 -6 19363.1 753.758 9
 1 1 -6 19376.8 749.175 9
 -1 -1 -6 21669.6 767.997 2
 1 1 -6 20771.7 665.909 2
 1 1 6 20683.4 804.675 5
 1 -1 6 21966.3 818.816 5
 1 1 -6 22644.8 844.325 10
 -1 1 -6 21114.5 813.686 10
 1 1 -7 65201.1 1600.28 5
 1 -1 -7 66906 1617.53 5
 1 -1 -7 68852.8 1487.46 2
 1 1 -7 67282.8 1406.31 2
 1 -1 -7 64232.5 1570.33 9
 1 1 -7 61121.9 1525.58 9
 -1 1 -7 70166.2 1629.7 3
 -1 -1 -7 68605.5 1593.22 3
 1 1 -7 69023.2 1518.06 3
 1 -1 -7 64181.8 1461.36 3
 -1 -1 -7 71744 1601.72 2
 1 -1 -8 935.084 207.919 2
 -1 -1 -8 1078.86 226.72 2
 -1 1 -8 1219.36 234.042 2
 1 1 -8 998.327 214.564 3
 -1 1 -8 1090.82 240.2 3
 -1 -1 -8 1535.36 270.021 3
 1 1 -9 22134.4 955.017 7
 -1 1 -9 23636.2 1023.62 7
 -1 -1 -9 21818.1 961.233 2
 -1 1 -9 22642.9 1007.86 3
 -1 1 -10 8397.91 648.635 3
 -1 1 -10 8420.45 649.301 7
 1 1 -10 8811.32 639.811 7
 1 -2 0 137.373 37.5789 1
 -1 2 0 -5.65949 24.9397 1
 -1 -2 0 59.3406 25.75 2
 1 2 0 141.112 30.809 2
 1 2 0 36.0087 34.2935 8
 -1 -2 0 74.9668 34.7196 8
 -1 2 -1 254012 2730.1 1
 1 -2 1 254039 2635.06 5
 1 -2 -1 247413 2764.46 2
 1 2 1 252185 2656.74 1
 1 2 -1 251802 2658.36 9
 1 -2 -1 251533 2662.02 9
 1 2 -1 251185 2590.84 7
 -1 2 -1 249273 2704.61 7
 -1 -2 1 253564 2602.32 7
 1 -2 -1 253463 2680.34 5
 -1 -2 -1 251902 2777.54 2
 1 2 1 250673 2726.04 8
 1 2 -1 247036 2720.81 8
 -1 -2 1 255915 2731.68 8
 -1 -2 -1 251442 2735.23 8
 1 2 2 190495 2304.39 3
 -1 2 -2 189211 2221.96 7
 1 2 -2 188735 2234.49 5
 1 2 2 189469 2258.76 5
 1 -2 -2 189035 2252.92 5
 1 -2 2 190732 2219.89 5
 -1 2 -2 189935 2147.17 1
 1 2 2 190925 1995.1 1
 1 -2 -2 194735 2240.6 9
 1 2 -2 188940 2223.33 9
 -1 2 2 194126 2287.76 2
 -1 -2 2 188622 2114.27 8
 -1 -2 -2 188143 2127.74 8
 -1 2 -2 192700 2272.22 4
 1 -2 -2 195418 2282.78 2
 1 2 -2 190327 2114.44 8
 1 2 2 184320 2113.41 8
 -1 2 -3 35411.3 733.026 4
 1 2 3 36905.8 800.066 10
 -1 2 3 37608.7 803.157 10
 1 -2 -3 35773.3 757.277 2
 -1 -2 -3 36270.8 777.464 3
 1 -2 -3 35978.8 564.277 8
 1 -2 3 36126.5 556.54 8
 -1 2 -3 37103.7 614.169 1
 -1 2 -3 36168.2 739.694 7
 -1 2 -3 36637.9 744.84 5
 1 2 3 35865.8 780.039 5
 1 -2 3 37313.2 765.635 5
 1 -2 -3 36993 783.924 5
 1 2 -3 37887.6 778.403 5
 -1 -2 -4 145074 2098.89 3
 -1 2 -4 141686 1714.31 1
 1 2 4 142324 1555.08 6
 1 2 -4 141522 1562.02 6
 -1 2 -4 143841 2155.44 10
 1 2 4 141776 2128.55 10
 -1 2 4 144677 2139.53 10
 1 2 -4 139341 2136.83 10
 1 -2 4 140541 2071.26 5
 1 -2 -4 142748 2103.84 5
 1 2 4 142265 2118.61 5
 1 2 -4 145524 2103.94 5
 1 2 -4 139057 2074.79 9
 1 -2 -4 141985 2102.39 9
 -1 2 -4 142773 2049.13 5
 1 -2 -4 142398 2047.29 2
 1 -2 4 142053 1560.03 8
 1 -2 -4 142996 1586.21 8
 -1 2 -4 144085 1551.55 6
 -1 2 4 144151 1548.96 6
 1 2 -4 141422 1842.07 4
 -1 2 -4 146817 1994.8 4
 1 2 4 144149 1929.65 4
 1 2 -4 142032 1828.37 1
 -1 2 -5 5253.65 199.215 1
 1 -2 -5 5017.25 154.911 1
 1 -2 -5 4990.38 345.32 5
 1 2 -5 4993.58 357.935 10
 -1 2 -5 4552.91 341.841 10
 -1 -2 -5 5108.32 338.066 3
 1 -2 -5 5115.31 313.288 3
 -1 2 5 5110.74 219.136 4
 1 -2 -5 4649.49 336.383 9
 1 2 -5 4880.06 337.367 9
 1 -2 -5 5605.79 339.242 2
 1 2 -5 5353.85 264.708 4
 1 2 5 4911.39 278.892 4
 -1 2 -5 4843.72 292.187 4
 1 2 -5 5060.99 347.123 5
 1 2 -5 5223.83 241.761 1
 1 2 -6 11566.7 572.112 9
 1 -2 -6 12589.8 606.181 9
 1 2 6 13096.3 479.892 4
 1 2 6 12519.1 627.19 5
 -1 -2 -6 13325.9 610.366 2
 1 2 -6 11814.9 586.799 5
 1 -2 -6 12722.2 621.181 5
 -1 2 -6 13785.3 660.811 10
 1 2 -6 13250.8 644.055 10
 -1 -2 -6 11673.7 569.851 3
 1 -2 -7 62319.3 1463.84 2
 -1 -2 -7 64403.7 1554.05 2
 -1 2 -7 63719.5 1501.72 7
 1 -2 -7 63886 1572.33 5
 1 2 -7 63507.1 1565.47 5
 -1 2 -7 64206.1 1564.81 3
 1 2 -7 62182.2 1451.45 3
 1 2 -7 63507.5 1626.83 10
 -1 2 -7 63955.5 1633.71 10
 1 -2 -7 61207.8 1531.07 9
 1 2 -7 60656.4 1504.21 9
 -1 -2 -7 63241.6 1534.93 3
 1 2 -8 1166.65 228.029 3
 -1 2 -8 799.061 215.713 3
 -1 2 -8 782.115 193.742 2
 -1 -2 -8 932.144 219.021 2
 1 -2 -8 450.478 187.131 2
 1 2 -8 800.942 208.069 7
 -1 2 -8 698.784 192.491 7
 -1 -2 -9 11567.3 720.2 2
 -1 2 -9 12687.3 758.703 3
 1 2 -9 12664.5 692.351 7
 -1 2 -9 12320.1 720.251 7
 -1 2 -10 6574.68 584.749 3
 -1 2 -10 7157.59 588.538 7
 1 2 -10 7205.11 561.977 7
 1 3 0 16.3414 35.1784 1
 -1 3 0 80.7279 40.8415 1
 -1 -3 0 151.753 52.3683 8
 -1 -3 0 108.459 34.4354 2
 1 3 -1 2922.57 114.133 9
 1 -3 -1 3107.63 119.369 9
 1 -3 -1 2762.84 160.137 2
 -1 -3 -1 2878.75 160.476 8
 -1 -3 1 3231.71 169.677 8
 1 3 -1 2983.1 168.847 1
 -1 3 -1 2741.76 137.095 7
 -1 -3 1 2795.27 112.18 7
 -1 3 -1 3115.59 165.008 1
 1 3 1 2974.29 163.901 2
 1 -3 1 2766.12 103.326 5
 1 -3 -1 2916.5 122.744 5
 -1 -3 -1 3326.32 173.198 2
 1 3 1 2845.63 141.568 1
 -1 3 -2 95567.1 1304.78 1
 1 3 2 94992.3 1174.82 1
 -1 -3 2 94598.1 1281.37 8
 -1 -3 -2 93645.7 1290.16 8
 1 -3 2 95616.7 1326.43 7
 1 3 -2 95447.8 1199.85 7
 1 3 -2 94486 1352.55 1
 1 -3 -2 95670.5 1394.1 2
 -1 -3 -2 98104.3 1419.21 2
 -1 3 2 96615.2 1402.22 2
 1 3 -2 95233.5 1277.6 9
 1 -3 -2 96023.6 1287.42 9
 1 -3 2 97029.3 1266.74 5
 1 -3 -2 95904.5 1310.81 5
 1 3 2 95813.4 1327.62 5
 1 3 2 95368.7 1393.5 3
 -1 3 -2 95386.3 1289.54 7
 1 -3 2 94844.6 1311.33 1
 1 3 -2 95683.3 1286.84 5
 -1 3 3 39368.3 796.073 3
 1 3 3 38177.5 847.478 3
 -1 -3 -3 38884.3 680.24 8
 -1 -3 3 38931.9 666.14 8
 1 3 -3 39298.9 762.304 1
 -1 3 -3 37918.4 709.183 1
 1 3 -3 41060.1 807.966 9
 1 -3 -3 39508.6 809.931 9
 1 -3 3 39312.8 668.157 8
 1 -3 -3 39852.1 683.317 8
 1 -3 3 38212 777.399 5
 1 3 -3 37804.4 787.975 5
 1 -3 -3 39680 812.823 5
 1 3 3 39413 828.584 5
 1 -3 -3 39865.5 845.282 2
 -1 3 -3 38152.3 763.274 7
 1 3 -3 39340.4 713.969 7
 -1 -3 -3 39466.2 867.377 2
 -1 3 -3 39222.9 811.4 4
 -1 3 -3 36074.2 744.26 5
 1 3 -4 188706 2389.61 4
 1 -3 -4 187476 2171.81 8
 1 -3 4 188265 2151.87 8
 -1 3 -4 186876 2483.96 7
 1 3 -4 188349 2412.68 7
 -1 3 -4 188940 2282.95 1
 -1 3 -4 188155 2503.68 4
 1 -3 4 188798 2540.74 5
 1 -3 -4 195746 2602.49 9
 1 3 -4 186977 2555.07 9
 -1 3 -4 188621 2511.58 5
 -1 -3 -4 185701 2631.49 2
 1 3 -4 186720 2369.9 1
 1 3 4 188597 2610.24 5
 1 3 -4 185960 2563.07 5
 1 -3 -4 190625 2592.81 5
 1 -3 -4 190867 2587.45 2
 -1 3 4 186065 2642.6 10
 1 3 4 187236 2645.95 10
 -1 3 5 16709.9 294.783 6
 -1 3 -5 16932.1 301.541 6
 1 3 5 17021.4 304.463 6
 1 3 -5 16243 303.832 6
 -1 3 -5 16497.1 435.362 1
 1 3 -5 16872.1 489.851 1
 1 3 -5 16050.8 620.348 9
 1 -3 -5 16671.5 637.718 9
 1 3 -5 16313.2 510.066 4
 1 3 5 17216.5 542.447 4
 -1 3 5 17390.1 441.767 4
 -1 3 -5 18143.8 596.612 4
 1 3 -5 16441.6 555.988 7
 1 -3 5 16031.6 294.055 8
 1 -3 -5 16271.6 320.844 8
 1 -3 -5 17663.6 636.381 2
 1 -3 -5 17106.7 651.533 5
 -1 3 -5 15999.2 652.879 10
 1 3 -5 17630.8 686.149 10
 1 3 -5 16728.5 629.672 5
 1 3 6 14118 677.359 5
 1 3 -6 13334.1 617.965 9
 1 -3 -6 14433.4 657.317 9
 1 3 -6 14737.3 691.677 10
 -1 3 6 15259.7 711.324 10
 1 3 6 14822.3 700.871 10
 -1 3 -6 15221.7 705.661 10
 -1 -3 -6 14549.5 663.831 2
 1 -3 -6 13958.4 622.278 2
 1 3 6 14619.8 519.989 4
 1 3 -6 14707.4 505.983 4
 1 -3 -6 14972.8 669.593 5
 1 3 -6 13554.2 623.583 5
 -1 3 -6 15733 630.723 7
 -1 -3 -7 52566.3 1417.31 2
 1 -3 -7 49776 1322.43 2
 1 3 -7 51681.5 1454.78 10
 -1 3 -7 50055.4 1431.49 10
 1 3 -7 45786.8 1293.61 9
 1 -3 -7 47222.3 1332.88 9
 -1 3 -7 49460.1 1285.51 7
 1 3 -7 49582.3 1228.2 7
 1 3 -7 45450.6 1301.33 5
 1 -3 -8 444.233 187.3 2
 -1 -3 -8 572.737 192.177 2
 -1 3 -8 448.129 187.51 3
 1 3 -8 458.916 152.007 3
 -1 3 -8 461.762 176.594 7
 1 3 -8 255.265 152.88 7
 -1 3 -9 12160.8 749.523 3
 1 3 -9 13185.6 689.795 7
 -1 3 -9 11854.6 697.685 7
 -1 -3 -9 12235 759.815 2
 1 -3 -9 11511.8 702.763 2
 -1 3 -10 5565.77 543.088 3
 -1 3 -10 5289.27 490.237 7
 -1 -3 -10 4954.33 511.486 2
 -1 4 0 174.499 50.7039 2
 -1 -4 0 8.14451 42.5991 2
 -1 4 0 21.4075 40.2213 1
 1 -4 0 10.6226 44.6266 1
 1 4 0 10.7519 40.4022 1
 1 4 0 -23.2163 48.7664 8
 -1 -4 0 -11.7691 44.2237 8
 1 -4 -1 94625.1 1374.53 2
 1 -4 -1 95681.4 1116.14 9
 1 4 -1 94984.1 1107.72 9
 1 -4 -1 94693.3 1135.23 5
 1 4 -1 94272 1378.28 1
 1 -4 1 94338.7 1364.06 1
 1 4 1 94761.3 1312.34 1
 1 -4 -1 93321.1 1317.95 1
 -1 4 -1 96604.2 1370.03 1
 -1 -4 1 95940.1 1379.63 8
 -1 -4 -1 95076.1 1377.7 8
 1 4 -1 92895.8 1361.96 8
 1 4 1 96604 1379.12 8
 1 -4 1 95817.5 1067.69 5
 1 -4 1 96884.7 1279.47 7
 1 4 1 94358.3 1356.45 2
 -1 4 1 94100.4 1374.43 2
 -1 -4 -1 94123.7 1348.52 2
 1 4 -2 50285.7 792.457 5
 1 -4 2 48410.2 756.487 5
 1 -4 -2 46886.1 806.497 1
 1 4 2 47143.6 771.149 1
 -1 4 -2 47605.2 871.739 1
 -1 -4 -2 48570.1 870.798 8
 -1 -4 2 49328 867.485 8
 1 4 -2 47525.2 770.785 9
 1 -4 -2 49023.7 788.213 9
 1 -4 -2 47983.2 861.733 8
 1 4 -2 46497.5 848.332 8
 1 4 2 48917.5 871.677 8
 1 -4 2 47985.3 847.967 7
 -1 -4 2 48670 767.946 7
 -1 4 2 47145.9 931.067 2
 1 -4 -2 47100.9 921.256 2
 -1 -4 -2 48806.6 935.936 2
 -1 4 -2 46960.9 809.897 7
 1 4 -2 48747 734.817 7
 1 -4 2 48299.1 886.624 1
 1 4 -2 48059.5 904.849 1
 1 4 2 49111.3 832.869 5
 1 -4 -2 47892.3 802.42 5
 1 -4 3 89221.1 1325.37 5
 1 -4 3 87805.2 1283.09 8
 1 -4 -3 88858.1 1300.4 8
 1 4 3 87894.4 1478.21 3
 -1 4 3 86841.1 1399.73 3
 -1 4 -3 86552.1 1330.62 1
 1 -4 -3 87733 1227.68 1
 -1 -4 3 87159.4 1280.55 8
 -1 -4 -3 86602.9 1298.4 8
 1 4 -3 88742.4 1357 5
 1 -4 -3 87954.7 1375.22 5
 1 4 3 84130.3 1389.76 5
 1 4 -3 88760.9 1347.44 9
 1 -4 -3 89712.5 1369.02 9
 1 4 -3 88442.9 1244.94 7
 -1 4 -3 86921.1 1296.56 5
 -1 4 -3 87948.4 1326.68 7
 1 4 -3 91942.4 1401.87 1
 1 -4 -3 90108.3 1480.46 2
 -1 -4 -3 89239 1498.35 2
 1 4 4 204075 2832.55 10
 -1 4 4 200604 2818.63 10
 1 -4 4 199563 2640.86 5
 -1 4 4 199386 2704.3 3
 1 4 4 202332 2819.94 3
 1 -4 -4 198428 2328.26 1
 -1 4 -4 200979 2510.59 1
 1 4 -4 197858 2502.72 7
 -1 4 -4 203959 2607.15 7
 1 -4 -4 197078 2410.37 8
 1 -4 4 203134 2402.06 8
 1 4 -4 200816 2587.16 1
 1 -4 -4 205248 2783.42 2
 -1 -4 -4 205634 2835.94 2
 1 4 -4 198463 2676.8 5
 1 4 4 196803 2733.6 5
 1 -4 -4 207245 2733.07 9
 1 4 -4 196742 2669.2 9
 -1 4 -4 198508 2698.4 4
 -1 -4 4 199666 2391.05 8
 -1 -4 -4 197334 2412.21 8
 1 -4 -4 198924 2704.59 5
 -1 4 -5 14914.3 461.539 1
 1 4 -5 15338.8 523.418 7
 -1 4 5 15014.5 651.874 10
 1 4 5 14921.8 651.596 10
 1 -4 -5 15659.1 623.321 5
 1 4 -5 15608.5 604.178 5
 1 4 -5 15255.2 650.468 10
 -1 4 -5 15903.8 663.457 10
 1 4 -5 15393.2 507.338 1
 1 -4 5 15122.1 376.485 8
 1 -4 -5 16079.8 400.23 8
 -1 4 -5 14434.4 559.235 4
 1 4 -5 15507.3 530.331 4
 1 4 -5 14807.8 593.016 9
 1 -4 -5 16329 632.685 9
 1 4 -6 40584.6 1107.96 5
 1 -4 -6 38639.4 1107.53 5
 -1 4 -6 39441.5 1032.88 7
 -1 -4 -6 39332.4 1163.21 2
 1 -4 -6 40005.8 1130.44 2
 1 4 -6 40234.9 936.093 4
 1 4 6 40213.7 938.136 4
 1 4 6 40497.5 1181.96 5
 1 4 -6 39345 1100.01 9
 1 -4 -6 41063.2 1136.81 9
 1 4 -6 39040.1 1175.84 10
 1 4 6 39013.7 1194.19 10
 -1 4 6 41665.1 1231.63 10
 -1 4 -6 39680.3 1188.37 10
 -1 4 -7 49030.8 1258.36 7
 1 4 -7 46207.8 1165.11 7
 1 4 7 48299.4 1456.59 10
 -1 4 7 46841.4 1439.09 10
 -1 4 -7 46770.2 1411.49 10
 1 4 -7 47228.4 1412.09 10
 -1 -4 -7 49674 1409.96 2
 1 -4 -7 47306.6 1331.88 2
 1 4 -7 47031.5 1299.67 5
 1 -4 -7 45312.1 1304.71 9
 1 4 -7 44473.9 1264.11 9
 1 -4 -8 1150.27 238.807 2
 -1 -4 -8 1426.89 275.674 2
 1 4 -8 1007.21 198.921 7
 -1 4 -8 962.592 212.028 7
 -1 4 -8 1091.64 236.874 3
 1 4 -8 1243.08 240.638 3
 1 4 -9 10919 617.624 7
 -1 4 -9 10412.9 640.631 7
 -1 4 -9 10111.6 696.312 3
 1 -4 -9 11420.5 711.407 2
 -1 -4 -9 11513 748.222 2
 -1 4 -10 11393.8 697.602 7
 -1 4 -10 11326.5 764.386 3
 -1 -4 -10 9577.19 720.122 2
 -1 5 0 26.8263 43.6511 1
 1 5 0 161.123 70.2242 1
 1 -5 0 108.069 53.8388 1
 1 5 0 10.577 47.653 2
 -1 5 0 206.82 72.2771 2
 -1 -5 0 143.666 60.2001 2
 -1 -5 0 44.0883 55.2215 8
 1 5 0 117.41 67.5388 8
 1 5 -1 122823 1581.96 2
 1 -5 -1 126059 1763.53 2
 1 5 -1 127173 1400.89 9
 1 -5 -1 127169 1409.74 9
 1 -5 -1 124830 1433.56 5
 1 5 1 125843 1503.78 5
 1 5 1 126370 1761.74 2
 -1 -5 -1 127292 1752.2 2
 -1 5 1 124395 1777.46 2
 -1 -5 -1 126466 1801.83 8
 -1 -5 1 127026 1799.27 8
 1 -5 -1 126416 1796.41 8
 1 5 -1 122892 1786.06 8
 1 -5 1 125682 1789.93 8
 1 5 1 128609 1806.79 8
 1 5 1 130277 1729.26 1
 1 -5 1 124169 1779.05 1
 1 5 -1 128220 1805.2 1
 1 -5 -1 126841 1738.54 1
 1 -5 1 125516 1655.23 7
 -1 -5 1 128056 1557.98 7
 -1 5 -1 120254 1763.12 1
 -1 5 1 127683 1740.9 1
 -1 5 -2 100660 1412.37 7
 1 5 -2 98801.9 1308.07 7
 -1 -5 -2 100660 1527.92 8
 1 -5 2 98703.3 1514.6 8
 1 -5 -2 98178.3 1513.83 8
 1 -5 -2 101143 1575.01 2
 1 5 -2 99458.8 1304.76 9
 1 -5 -2 99791.2 1318.8 9
 1 -5 2 99951.4 1456.93 7
 -1 -5 2 100573 1353.04 7
 -1 5 2 101226 1602.77 2
 -1 -5 -2 99917.6 1570.83 2
 1 -5 -2 99178.8 1351.1 5
 1 5 -2 101171 1564.72 1
 1 -5 2 104063 1562.77 1
 1 -5 -2 98772.5 1444.03 1
 1 5 2 100827 1397.74 5
 1 5 -2 99674.4 1325.87 5
 -1 -5 2 101788 1525.65 8
 -1 5 -2 99746.9 1529.25 1
 1 5 2 102289 1419.53 1
 -1 5 3 288.672 90.8541 2
 1 -5 3 184.041 65.1608 8
 -1 -5 -3 132.193 67.6041 8
 1 -5 -3 58.0377 51.0142 8
 -1 -5 3 99.877 59.953 8
 1 5 -3 194.64 68.9627 5
 1 5 3 76.9686 70.8502 5
 1 -5 -3 310.479 80.6457 5
 1 5 -3 103.25 54.8806 7
 -1 5 -3 78.9899 58.0188 7
 1 5 -3 168.958 77.7608 1
 1 -5 -3 221.887 68.5186 1
 -1 5 -3 265.462 84.2705 1
 1 5 3 117.673 66.4357 3
 -1 5 3 155.967 79.7568 3
 1 -5 -3 307.262 97.1488 2
 -1 -5 -3 39.5664 81.011 2
 1 5 -3 217.649 71.1596 9
 1 -5 -3 185.782 68.2868 9
 1 -5 4 160617 2126.26 8
 1 -5 -4 163226 2153.61 8
 1 5 4 161493 2472.82 3
 -1 5 4 163049 2383.35 3
 -1 5 -4 158140 2209.55 1
 -1 5 -4 164200 2228.25 7
 1 5 -4 163281 2128.18 7
 1 -5 -4 164265 2345.24 5
 1 -5 -4 161854 2433.59 2
 1 5 -4 163984 2279.15 5
 1 5 4 163559 2365.78 5
 -1 5 -4 165815 2400.2 4
 1 5 -4 164997 2299.92 9
 -1 -5 4 159712 2120.19 8
 -1 -5 -4 160226 2147.19 8
 1 -5 -4 168537 2332.08 9
 1 5 -4 162876 2288.23 1
 1 -5 -4 159411 2036.04 1
 -1 5 5 29463.3 955.134 10
 1 5 5 30270.9 966.248 10
 1 5 -5 29547.8 746.09 7
 -1 5 -5 29396.6 737.013 1
 1 -5 5 31056.6 655.351 8
 1 -5 -5 29896.5 663.866 8
 1 -5 -5 29562.9 929.87 2
 -1 -5 -5 28457 934.887 2
 1 5 -5 32244 893.637 9
 1 -5 -5 33012 914.588 9
 -1 5 -5 31139.1 885.144 4
 1 5 -5 29919.9 787.576 1
 1 -5 -5 31032.1 891.898 5
 1 5 -5 30921.7 819.183 4
 1 5 5 30227.5 911.888 5
 1 5 -5 29537 846.064 5
 1 -5 -6 6580.92 442.164 9
 1 5 -6 6608.25 435.365 9
 -1 -5 -6 5604.15 448.014 2
 1 -5 -6 6738.64 471.057 2
 1 5 6 7773.56 533.348 10
 -1 5 6 5909.29 466.114 10
 1 5 -6 7096.64 495.711 10
 -1 5 -6 5673.59 445.139 10
 1 5 6 6160.75 451.128 5
 1 5 6 5839.73 350.108 4
 1 5 -6 6072.7 365.522 4
 1 5 -6 5869.46 351.718 7
 -1 5 -6 6748.71 404.795 7
 1 5 -6 5074.21 375.907 5
 1 5 -7 27953.7 966.28 5
 1 5 -7 26286.4 950.787 9
 1 -5 -7 27896.6 1001.12 9
 -1 5 -7 25048 914.933 9
 -1 -5 -7 24865.8 940.969 9
 -1 5 -7 27233.3 903.724 7
 1 5 -7 26348.9 836.771 7
 1 5 -7 27906.7 1073.63 10
 -1 5 -7 27406.4 1069.58 10
 1 5 7 25691.7 1065.27 10
 -1 5 7 26465.1 1085.14 10
 -1 -5 -7 28929.6 1083.8 2
 1 -5 -7 28028.9 1039.07 2
 1 -5 -8 1317.64 271.143 2
 -1 -5 -8 1598.6 291.312 2
 1 5 -8 1590.65 231.915 7
 -1 5 -8 1281.33 233.165 7
 -1 5 -9 10644.9 639.413 7
 1 -5 -9 11092 725.224 2
 -1 -5 -9 10888.5 740.97 2
 -1 5 -9 10420.3 713.724 3
 1 -5 -10 5538.9 542.207 2
 -1 5 -10 5230.05 479.012 7
 -1 -5 -10 4490.63 515.585 2
 -1 5 -10 4862.5 535.446 3
 -1 6 0 14.6164 49.5017 2
 1 6 0 39.1274 50.5118 2
 -1 -6 0 88.5745 68.607 8
 1 -6 0 35.2165 64.057 8
 1 6 0 48.4991 56.8177 1
 -1 6 0 16.1444 56.7404 1
 1 -6 0 -16.4669 63.7739 1
 1 6 1 110927 1710.37 2
 -1 6 1 114573 1752.84 2
 1 6 -1 114597 1560.85 2
 -1 -6 -1 115057 1695.96 2
 1 -6 1 110660 1751.69 8
 -1 -6 -1 114216 1772.56 8
 1 -6 -1 114748 1775.77 8
 -1 -6 1 116068 1775.22 8
 -1 6 -1 116128 1753.34 1
 -1 6 1 117128 1716.11 1
 1 -6 1 114853 1609.84 7
 -1 -6 1 112950 1503 7
 1 6 1 117520 1408.8 5
 1 6 -1 115364 1770.17 1
 1 6 1 116880 1697.25 1
 1 -6 -1 112049 1705.04 1
 1 -6 1 114466 1762.42 1
 1 6 2 25595.2 574.086 5
 1 6 -2 25688.8 509.815 5
 1 -6 2 25373.6 709.061 1
 1 -6 -2 25339.9 650.074 1
 1 6 -2 26151.6 723.932 1
 1 6 -2 26023.2 499.814 9
 1 -6 -2 25781.1 508.864 9
 1 -6 2 25728.1 695.241 8
 -1 -6 2 26877.5 708.684 8
 -1 -6 -2 24669.1 687.975 8
 1 -6 -2 25305.2 698.17 8
 -1 -6 -2 25972.9 720.164 2
 -1 6 2 23629.2 707.296 2
 1 6 2 24404.1 714.375 2
 1 6 2 26194.5 637.265 1
 -1 6 -2 26084.2 707.061 1
 1 -6 -2 25043.1 710.303 2
 1 -6 2 25192.4 633.415 7
 -1 -6 2 25848 569.398 7
 -1 6 3 29337.7 851.553 2
 1 -6 3 29811.6 750.952 7
 1 6 -3 29058 622.512 7
 -1 6 -3 30002.1 692.479 7
 1 -6 -3 29564.5 827.533 2
 1 -6 -3 28941.3 674.324 5
 -1 -6 -3 29205.2 752.854 8
 -1 -6 3 28796.6 742.445 8
 1 6 -3 30252.4 661.259 5
 1 6 3 28992.6 715.668 5
 1 6 3 27129.1 807.054 3
 1 -6 -3 29139.5 657.332 9
 1 6 -3 28510 641.19 9
 1 -6 3 29039.7 740.621 8
 1 -6 -3 29596.7 753.046 8
 1 6 -3 28581.3 779.682 1
 1 -6 -3 28746.2 685.546 1
 -1 6 -3 30767 785.762 1
 1 6 3 29069.1 650.842 1
 -1 -6 -3 28907.7 819.756 2
 -1 -6 -4 100848 1627.16 8
 -1 -6 4 102129 1609.92 8
 1 6 -4 102900 1630.2 5
 1 6 4 105533 1749.82 5
 1 6 -4 101947 1521.42 7
 -1 6 -4 102884 1618.61 7
 1 -6 -4 106338 1679.39 9
 1 6 -4 105711 1662 9
 1 -6 4 101702 1610.65 8
 1 -6 -4 103832 1636.18 8
 1 6 4 105615 1897.8 3
 -1 6 4 105040 1811.82 3
 -1 6 -4 104742 1699.34 1
 1 6 -4 105231 1751.23 1
 1 -6 -4 103193 1519.82 1
 1 -6 5 3922.65 246.693 8
 -1 -6 -5 4353.39 266.018 8
 1 -6 -5 3741.86 249.812 8
 -1 -6 5 4496.1 261.609 8
 -1 6 -5 4023.5 287.127 1
 1 -6 -5 3855.36 306.921 9
 1 6 -5 3964.51 306.725 9
 1 6 5 3635.79 343.837 10
 -1 6 5 3985.59 357.813 10
 1 6 5 4507.17 369.028 3
 -1 6 5 3880.55 324.335 3
 1 6 -5 4109.94 295.113 1
 1 6 -5 3877.85 258.005 7
 -1 -6 -5 4314.47 368.906 2
 1 -6 -5 4310.04 361.101 2
 1 6 -5 4147.01 307.324 5
 1 6 5 4016.42 325.066 5
 -1 6 -6 19250.3 755.667 4
 1 6 -6 21290.5 671.698 7
 -1 6 -6 21568 727.561 7
 1 6 -6 19012.5 745.419 9
 1 -6 -6 20750.7 782.331 9
 -1 6 -6 18963.5 833.43 10
 1 6 -6 17753.8 806.468 10
 1 -6 -6 20290.6 846.452 2
 -1 -6 -6 18758.2 843.081 2
 -1 6 6 19731.1 876.012 10
 1 6 6 19771.1 872.292 10
 1 6 6 19456.1 806.537 5
 1 6 -6 19423.8 733.943 5
 1 6 -7 47834.3 1156.44 7
 -1 6 -7 49834.7 1253.57 7
 1 -6 -7 49764.6 1357.27 9
 1 6 -7 46018.2 1297.17 9
 -1 6 7 44893.7 1482.52 10
 1 6 7 50658.1 1558.45 10
 -1 6 -7 49929.4 1303.58 4
 -1 6 -7 48221.2 1308.5 9
 -1 -6 -7 48320 1339.61 9
 -1 -6 -7 47814.6 1466.89 2
 1 -6 -7 47979.2 1437.16 2
 -1 6 8 1497.62 305.945 10
 1 6 8 1337.3 297.612 10
 1 -6 -8 1717.21 315.131 2
 -1 -6 -8 1633.55 319.446 2
 -1 6 -8 1416.8 238.172 7
 -1 6 -9 12708.5 688.503 7
 1 -6 -9 13402.9 816.568 2
 -1 -6 -9 13518.9 857.822 2
 -1 6 -9 12588.1 802.794 3
 1 -6 -10 6405.79 597.831 2
 -1 6 -10 6229.77 601.501 3
 -1 -6 -10 6731.81 633.236 2
 -1 -7 0 -20.7633 64.686 8
 1 -7 0 41.3403 67.2591 8
 1 7 0 18.8412 98.5368 1
 1 -7 0 19.5966 71.2922 1
 -1 7 0 75.9082 109.882 1
 -1 7 0 156.202 79.8661 2
 1 7 0 140.137 68.602 2
 1 -7 -1 66719.1 1269.24 1
 1 -7 1 68517.1 1323.26 1
 1 7 -1 68717.9 1318.74 1
 -1 -7 1 67467 1319.41 8
 1 -7 1 66249.2 1309.91 8
 1 -7 -1 66690.1 1319.98 8
 -1 -7 -1 66664.7 1319.91 8
 1 7 1 68466.5 1255.55 1
 -1 7 -1 69622.5 1316.57 1
 -1 7 1 68592 1266.83 1
 -1 7 -1 67801.2 1204.32 2
 -1 -7 -1 69009.8 1251.72 2
 1 -7 1 68566.3 1166.81 7
 -1 -7 1 68556.7 1080.85 7
 -1 -7 -1 66316.9 787.905 9
 -1 7 -1 66822.6 766.14 9
 1 7 -1 68738.3 1138.98 2
 1 7 1 67577.3 1270.09 2
 -1 7 1 69330.7 1303.1 2
 1 7 1 68700.8 931.795 5
 -1 7 2 89576 1630.04 2
 1 7 -2 89571.5 1602.75 1
 1 -7 -2 90642.9 1519.22 1
 1 -7 2 90046 1612.76 1
 1 -7 -2 93367.2 1618.56 2
 1 7 -2 88846.2 1340.88 2
 -1 -7 -2 91733.5 1594.56 2
 1 7 2 92117.3 1634.52 2
 -1 -7 -2 88836 1584.36 8
 1 -7 2 86195.7 1570.55 8
 1 -7 -2 90585.6 1595.86 8
 -1 -7 2 92358.3 1598.54 8
 1 7 -2 90412.4 1169.89 9
 1 -7 -2 89964.8 1189.28 9
 1 -7 2 91677.8 1458.37 7
 -1 -7 2 91908.5 1361.63 7
 1 7 2 92565.1 1489.72 1
 -1 7 -2 90859.5 1590.95 1
 1 7 2 92068.8 1317.83 5
 -1 7 -3 33779 887.15 1
 1 7 3 34666.4 780.066 1
 1 7 -3 33701.8 693.772 9
 1 -7 -3 34083.3 707.359 9
 1 -7 3 33255.5 861.17 8
 1 -7 -3 33713.2 874.125 8
 1 -7 3 34407.3 850.806 7
 1 -7 -3 34302.6 813.689 1
 1 7 -3 35852.2 930.415 1
 -1 -7 -3 32834.4 875.089 8
 -1 -7 3 32681.1 859.313 8
 -1 7 3 33369.2 967.224 2
 -1 7 -3 33780.4 773.565 7
 1 7 -3 34151.3 701.747 5
 1 7 3 35037.4 793.043 5
 -1 7 -4 56921.7 1221.16 1
 1 7 4 55073.9 1331.24 3
 -1 7 4 56921.2 1298.01 3
 1 -7 -4 57997.2 1354.87 2
 1 -7 -4 56734.9 1077.61 1
 -1 -7 -4 59615.3 1378.81 2
 -1 -7 -4 56366.4 1176.77 8
 -1 -7 4 55017.8 1149.23 8
 1 -7 -4 56469.1 1176.88 8
 1 -7 4 55239.2 1152.99 8
 1 7 -4 56531.5 1036.27 7
 1 7 -4 59056.5 1112.32 9
 1 -7 -4 56628.5 1113.04 9
 1 7 -4 59042.6 1105.86 5
 1 7 4 59335.9 1206.04 5
 1 -7 -5 13139.8 663.251 2
 1 7 5 13374.4 599.635 5
 -1 -7 -5 13527.7 681.861 2
 1 7 -5 13719.3 542.841 5
 1 7 -5 14771.5 577.2 9
 1 -7 -5 14335.8 574.573 9
 1 -7 -5 13012.5 503.812 8
 -1 -7 -5 13314.1 513.282 8
 1 -7 5 13237.1 501.455 8
 -1 -7 5 12940.3 492.721 8
 -1 7 5 14203.9 647.837 3
 1 7 5 12755.9 641.149 3
 -1 7 5 12797.9 665.854 10
 1 7 5 13316.1 672.171 10
 -1 7 -5 12821.4 616.058 4
 -1 7 -5 13675.2 535.021 7
 -1 7 -6 22897.9 756.609 7
 1 7 -6 21225.6 678.735 7
 1 7 -6 22445.6 778.441 5
 -1 7 -6 22585 863.367 4
 -1 -7 -6 22359.8 817.772 9
 -1 7 -6 22430.2 812.966 9
 1 7 -6 22689.4 809.37 9
 1 -7 -6 24021 836.324 9
 1 7 -6 22835.4 769.604 1
 1 7 -6 21824.1 801.366 4
 1 7 6 22572.5 962.077 10
 -1 7 6 22123.3 954.407 10
 -1 -7 -6 20695.1 912.605 2
 1 -7 -6 22979.8 941.646 2
 -1 7 -7 60069.6 1499.64 9
 -1 -7 -7 61915 1534.97 9
 -1 7 -7 60823.1 1528.29 4
 1 -7 -7 62565 1710.19 2
 1 7 -7 61167.6 1507.62 9
 1 -7 -7 59598.1 1506.73 9
 -1 7 -7 62398.7 1431.55 7
 1 7 7 63026.2 1806.04 10
 -1 7 7 60658.5 1778.46 10
 -1 -7 -7 60408.7 1726.76 2
 1 -7 -8 287.774 201.486 2
 -1 -7 -8 204.592 203.841 2
 1 7 8 558.031 228.485 10
 -1 7 8 279.022 222.396 10
 -1 7 -8 98.0242 130.231 7
 -1 -7 -9 20430.9 1072.02 2
 1 -7 -9 17833 968.976 2
 -1 7 -10 7002.76 622.188 3
 1 -7 -10 5944.09 598.422 2
 -1 -7 -10 6331.78 618.063 2
 1 8 0 43.2113 22.6909 5
 -1 8 0 21.8438 96.2371 1
 1 8 0 64.9597 81.3554 1
 1 -8 0 -22.7775 90.7705 1
 -1 -8 0 23.8803 83.9281 8
 1 -8 0 -47.6913 86.7476 8
 -1 8 0 20.1086 65.4299 2
 1 8 0 18.172 68.276 2
 1 -8 -1 119659 1960.54 1
 1 -8 1 121930 2026.8 1
 1 8 -1 119000 1980.88 1
 1 8 1 120932 1930.18 1
 -1 8 -1 125071 2011.65 1
 -1 8 1 124798 1957.08 1
 1 8 1 122673 1460.61 5
 1 8 -1 115954 1308.11 5
 -1 8 1 122881 1986.7 2
 1 8 -1 121746 1788.91 2
 1 8 1 121579 1944.25 2
 1 -8 1 121651 1798.77 7
 -1 -8 1 122203 1703.62 7
 -1 -8 -1 118803 2018.26 8
 1 -8 1 121092 2020.92 8
 -1 -8 1 118516 2007.79 8
 1 -8 -1 121026 2029.55 8
 -1 -8 -1 126617 1921.4 2
 -1 8 -1 123930 1875.4 2
 1 8 2 42411.1 972.871 1
 1 8 2 42398.9 783.001 5
 1 -8 2 41421.7 1071.92 1
 1 8 -2 41593.3 855.296 2
 1 8 2 43514.4 1084.66 2
 1 -8 -2 43096.5 1070.36 8
 -1 -8 2 41518.7 1047.39 8
 1 -8 2 42440.9 1059.17 8
 -1 -8 -2 41266.4 1049.52 8
 -1 8 2 41164.9 1071.27 2
 1 -8 2 42261.8 933.211 7
 -1 -8 2 44431.2 872.207 7
 1 -8 -2 42016.9 1002.65 1
 1 -8 -3 3888.36 320.207 2
 1 8 -3 3273.58 216.153 2
 -1 -8 -3 3542.48 308.287 2
 1 8 -3 3656.69 200.909 5
 1 8 3 3166.39 229.362 5
 -1 -8 -3 3299.25 285.194 8
 -1 -8 3 3676.13 297.257 8
 1 8 3 3450.37 249.509 1
 1 8 -3 3424.25 195.495 9
 1 -8 -3 3537.3 202.875 9
 1 -8 -3 3099.57 255.206 1
 -1 -8 3 3783.05 252.268 7
 1 -8 3 3655.46 276.735 7
 -1 8 3 3081.06 301.003 2
 -1 8 -3 3421.99 202.158 9
 -1 -8 -3 3723.02 214.666 9
 1 -8 -3 3772.68 300.11 8
 1 -8 3 3496.75 290.825 8
 -1 8 4 43442.5 1164.04 3
 1 8 4 43516.3 1198.81 3
 1 -8 -4 44697.1 1214.53 2
 1 8 -4 44743.4 926.4 9
 1 -8 -4 42658 924.245 9
 -1 -8 -4 43290.5 1220.46 2
 -1 -8 4 44104 1060.98 8
 -1 -8 -4 43406.4 1068.94 8
 1 8 -4 44455.7 909.494 5
 -1 8 -4 44545.4 948.639 9
 -1 -8 -4 44759.8 956.4 9
 1 -8 -4 44611.1 987.921 1
 1 8 -4 44522.9 1147.58 1
 1 -8 -4 41901.1 1056.82 8
 1 -8 4 44321.3 1067.07 8
 1 8 4 46291.3 1035.35 5
 1 8 5 34.9454 103.81 3
 -1 8 5 222.159 146.048 3
 1 8 -5 595.909 129.485 5
 1 8 5 132.575 93.2 5
 1 8 -5 84.0541 98.4817 1
 -1 8 -5 26.2342 92.2131 1
 1 -8 5 129.059 88.081 8
 1 -8 -5 44.1554 92.7533 8
 -1 -8 5 604.793 136.108 8
 -1 -8 -5 110.104 114.345 2
 1 -8 -5 211.205 151.525 2
 -1 8 -5 152.537 104.378 7
 -1 -8 -5 361.69 129.166 9
 -1 8 -5 200.954 106.952 9
 1 8 -5 106.402 103.875 9
 1 -8 -5 240.422 110.566 9
 -1 8 -5 65.5577 106.667 4
 1 8 6 6433.34 498.544 3
 -1 8 6 5815.26 456.376 3
 1 -8 -6 7641.34 558.556 2
 1 8 -6 7053.13 444.942 9
 1 -8 -6 7468.32 456.386 9
 -1 8 -6 6820.52 416.19 7
 -1 -8 -6 6569.19 539.705 2
 -1 8 6 7262.05 565.473 10
 1 8 6 7696.79 574.247 10
 1 8 -6 6537.83 435.858 1
 -1 8 -6 7525.18 462.769 9
 -1 -8 -6 6702.62 445.015 9
 1 8 -6 6744.01 461.06 4
 -1 8 -6 6091.49 469.595 4
 1 -8 -7 48112 1528.65 2
 -1 8 -7 48433.1 1398.5 4
 -1 -8 -7 44992.4 1517.84 2
 -1 -8 -7 49262.1 1336 9
 -1 8 -7 47563.6 1313.2 9
 1 -8 -7 49247 1326.92 9
 1 8 -7 49431.4 1320.83 9
 -1 8 -7 48217.4 1248.17 7
 -1 8 7 47732.5 1607.92 10
 1 8 7 44451.7 1549.4 10
 -1 8 8 695.238 249.39 10
 1 8 8 174.014 196.455 10
 1 -8 -8 50.484 212.077 2
 -1 -8 -8 106.898 166.523 2
 -1 8 -8 323.843 163.823 7
 -1 8 9 13064 929.128 10
 1 8 9 11570.1 877.63 10
 1 -8 -9 10966 791.923 2
 -1 -8 -9 12463.6 859.7 2
 1 -9 0 52.4665 85.3596 1
 1 9 0 20.8493 78.3364 2
 -1 9 0 91.8289 77.7504 2
 -1 -9 1 89351.7 1433.83 7
 1 -9 1 92789.8 1537.17 7
 -1 9 -1 91401.4 1602.2 2
 1 9 1 88043.8 1655.8 2
 1 9 -1 89700.7 1521.73 2
 -1 9 1 91724.5 1715.81 2
 1 -9 1 88498.2 1750.85 1
 1 -9 -1 88945.8 1691.76 1
 1 9 1 89163.3 1123.61 5
 1 -9 -2 63848.3 1357.76 1
 1 9 -2 63597 1431.46 1
 -1 9 2 62879.9 1433.1 2
 -1 -9 2 65087.7 1169.34 7
 1 -9 2 63508.3 1254.48 7
 1 9 2 62429 1416.12 2
 -1 9 -2 62304.3 1411.75 1
 1 9 2 62735 1304.14 1
 1 9 2 64731.3 1017.25 5
 1 9 -2 64881.7 1191.14 2
 -1 9 -2 64764.4 1273.1 2
 -1 9 3 6547.72 455.907 2
 -1 -9 -3 6090.88 265.561 9
 1 -9 -3 6839.34 270.602 9
 1 9 -3 6239.52 315.626 2
 -1 -9 -3 7163.98 455.168 2
 1 -9 -3 6857.79 450.716 2
 1 -9 -3 6866.55 400.573 1
 1 9 -3 6940.93 445.65 1
 -1 -9 3 7086.58 360.535 7
 1 -9 3 6916.14 394.536 7
 1 9 3 6487.77 369.974 1
 -1 9 -3 7318.58 455.297 1
 1 9 3 6801.95 327.726 5
 -1 -9 -4 56085.6 1072.29 9
 1 -9 -4 54697.4 1039.12 9
 1 -9 -4 54901.8 1191.75 1
 1 9 -4 51292.2 1325.71 1
 1 9 4 54863.6 1426.24 3
 -1 9 4 51909 1347.09 3
 -1 -9 -4 55420.9 1443.7 2
 1 -9 -4 55118.6 1437.47 2
 -1 9 -4 55521 1340.8 1
 1 -9 -5 19581.2 869.579 2
 -1 9 -5 19039.2 760.671 1
 1 9 -5 21283.1 824.338 1
 -1 9 -5 19527.1 677.782 7
 1 -9 -5 19138.5 646.761 9
 -1 -9 -5 20264.4 674.167 9
 1 9 5 19052.6 851.525 3
 -1 9 5 19398.2 824.626 3
 1 -9 -5 18775.9 719.604 8
 -1 -9 -5 19184.2 721.003 8
 -1 -9 -5 18596.6 863.31 2
 -1 9 -6 12354.3 691.343 4
 1 9 -6 12623.5 664.326 4
 1 -9 -6 12677.4 750.563 2
 -1 -9 -6 10991.4 711.955 2
 -1 -9 -6 12515.4 583.631 9
 1 -9 -6 12450.7 570.802 9
 1 9 -6 12422 633.282 1
 -1 9 -6 12486.2 618.008 1
 1 9 6 12568 765.854 10
 -1 9 6 12193.1 754.387 10
 1 9 6 12273.5 719.829 3
 -1 9 6 12820.6 695.677 3
 -1 9 -6 12378.5 570.445 7
 1 -9 -7 32068.3 1278.77 2
 -1 -9 -7 32709.7 1308.73 2
 -1 9 7 35536.5 1396.05 10
 1 9 7 30966.1 1309.13 10
 -1 9 -7 32992.1 1016.15 7
 -1 9 -7 32472.1 1175.61 4
 1 9 8 121.072 179.831 10
 -1 9 8 363.155 220.201 10
 -1 -9 -8 280.079 203.795 2
 1 -9 -8 428.048 230.326 2
 1 -9 -9 10854.5 807.966 2
 -1 -9 -9 11689.1 839.625 2
 1 9 9 10365.5 851.379 10
 -1 9 9 9561.3 813.314 10
 1 -10 0 41.1917 84.3268 7
 -1 -10 0 126.94 122.904 8
 1 -10 0 158.726 119.274 8
 1 -10 0 -59.6662 92.9399 1
 1 10 0 57.3624 93.3245 1
 -1 10 0 57.6866 104.929 1
 1 10 0 94.5003 99.2419 2
 -1 10 0 51.7217 97.1649 2
 1 -10 1 50839.6 1324.46 1
 -1 -10 -1 51871 1339.99 8
 -1 -10 1 52808.1 1346.25 8
 1 -10 -1 51842.9 1283.54 1
 -1 10 -1 51102.2 1185.75 2
 1 -10 1 51382.5 1113.47 7
 -1 -10 1 50193.7 1034.99 7
 1 10 1 48865.1 1219.65 2
 -1 10 1 50107.7 1264.43 2
 1 10 -1 50056.1 1116.62 2
 1 10 1 51824.4 1256.26 1
 1 10 -1 52964.9 1336.17 1
 -1 10 -1 54671.7 1338.65 1
 -1 10 1 53008.3 1279.3 1
 1 -10 1 50786.8 1326.12 8
 1 -10 -1 52824 1352.02 8
 -1 10 -2 10566.8 572.511 1
 -1 10 2 10775.5 579.256 2
 1 10 -2 10208.1 447.767 2
 -1 -10 -2 12183.5 625.714 8
 -1 -10 2 11161.7 594.16 8
 1 -10 2 10160.9 568.642 8
 1 -10 -2 10719 585.667 8
 1 -10 -2 9826.08 521.069 1
 1 10 -2 10277.5 566.585 1
 1 -10 2 10884.9 485.764 7
 -1 -10 2 10303.3 434.045 7
 1 10 2 10852.7 575.915 2
 -1 -10 -2 10037.5 533.575 2
 -1 10 -2 10824 499.655 2
 -1 10 -3 18649.2 781.799 1
 1 -10 3 19506.2 694.676 7
 -1 -10 3 18918 624.993 7
 1 -10 -3 19368.2 788.271 8
 1 -10 3 19404.5 779.01 8
 -1 10 -3 18993.5 658.506 2
 1 10 -3 18405.1 588.53 2
 1 -10 -3 17504.7 767.155 2
 -1 -10 -3 18836.8 793.25 2
 -1 -10 3 17856 749.937 8
 -1 -10 -3 17743.6 757.778 8
 1 -10 -3 17886 696.59 1
 1 10 -3 18015.4 772.876 1
 -1 10 3 17201.4 783.074 2
 -1 10 4 74165.2 1732.54 3
 1 10 4 76697.5 1794.98 3
 -1 -10 4 76258.7 1653.68 8
 -1 -10 -4 75225.8 1653.16 8
 1 10 -4 76778.1 1746.28 1
 -1 10 -4 74734.1 1694.22 1
 -1 -10 -4 75043.4 1780.94 2
 1 -10 -4 79617.3 1835.32 2
 1 -10 -4 73886.5 1649.9 8
 1 -10 4 75518 1639.56 8
 1 -10 -4 75501.9 1531.46 1
 1 -10 5 4773.08 384.364 8
 1 -10 -5 4584.93 381.328 8
 -1 -10 5 4468.58 367.715 8
 -1 -10 -5 5206.7 401.978 8
 -1 10 5 4702.06 431.634 3
 1 10 5 3975.26 421.502 3
 1 -10 -5 5077.77 472.884 2
 -1 -10 -5 3994.89 422.259 2
 1 10 -5 4682.21 413.607 1
 -1 10 -5 4553.17 406.188 1
 1 10 6 22704.4 1071.75 10
 -1 10 6 23302.5 1089.03 10
 1 10 -6 23042.2 921.357 1
 -1 10 -6 26003.6 948.181 1
 -1 -10 -6 23376.8 1068.27 2
 1 -10 -6 23348.1 1056.34 2
 -1 10 -6 22823.7 990.044 4
 1 10 -6 21787.8 933.125 4
 1 10 7 26325.1 1236.65 10
 -1 10 7 26604.7 1253.71 10
 1 -10 -7 27325.7 1206.62 2
 -1 -10 -7 26082.4 1203.71 2
 -1 10 -7 27166.6 1118.07 4
 1 10 8 696.921 259.481 10
 -1 10 8 760.511 279.29 10
 1 -10 -8 789.992 270.339 2
 -1 -10 -8 466.188 250.916 2
 -1 -10 -9 9543.3 785.648 2
 1 -10 -9 8831.31 737.949 2
 -1 10 9 7594.87 738.74 10
 1 10 9 9530.71 822.485 10
 -1 11 0 32.8857 111.375 1
 1 11 0 65.185 110.382 1
 1 -11 0 33.6546 113.979 1
 1 -11 0 108.837 127.504 8
 -1 -11 0 253.629 152.202 8
 1 11 0 78.3902 106.986 2
 -1 11 0 86.1775 107.93 2
 1 -11 0 22.8512 85.8581 7
 1 -11 -1 27823.9 958.211 1
 1 -11 1 25525.7 783.719 7
 -1 -11 1 26316.1 738.385 7
 1 11 -1 26088.7 813.815 2
 -1 11 1 25902.8 917.7 2
 1 11 1 25632.4 886.255 2
 -1 11 -1 27151 872.954 2
 1 -11 -1 26233.5 985.241 8
 1 -11 1 25955.7 976.278 8
 -1 -11 1 26482.9 987.086 8
 -1 -11 -1 26426.9 989.194 8
 -1 11 -1 27226 967.394 1
 1 11 -1 25206 941.064 1
 -1 11 1 26539.5 932.991 1
 1 11 1 26025.7 913.737 1
 -1 11 -2 23307.4 915.12 1
 1 11 2 24353.2 855.14 1
 1 11 -2 25551.2 957.856 1
 1 11 2 23466.6 894.404 2
 1 -11 -2 23784.3 873.256 1
 -1 11 2 22978.9 904.225 2
 1 11 -2 22463.9 720.56 2
 1 -11 2 24365 939.475 8
 1 -11 -2 24338.1 951.074 8
 1 -11 2 24719.9 780.318 7
 -1 -11 2 22538.6 690.635 7
 -1 -11 2 24970.9 959.52 8
 -1 -11 -2 22587.5 916.737 8
 -1 11 -2 23968.1 791.939 2
 -1 -11 3 3991.25 300.079 7
 1 -11 3 4090.39 339.542 7
 -1 11 -3 4367.8 403.807 1
 1 11 -3 4776.74 421.26 1
 -1 11 -3 4312.63 326.565 2
 -1 -11 -3 4496.35 402.631 2
 1 -11 3 4800.02 416.563 8
 1 -11 -3 4272.77 401.739 8
 -1 11 3 3871.84 398.297 2
 1 -11 -3 4461.16 372.268 1
 -1 -11 3 4527.27 402.595 8
 -1 -11 -3 4060.15 396.387 8
 1 11 -4 75800.2 1810.66 1
 -1 11 -4 75334.2 1777.84 1
 1 11 4 72422 1820.09 3
 -1 -11 -4 70946 1801.03 2
 1 -11 -4 74295.5 1834.05 2
 -1 -11 4 71756.8 1681.77 8
 -1 -11 -4 71575.5 1704.35 8
 1 -11 4 72825.7 1690.87 8
 1 -11 -4 71723.5 1701.37 8
 1 -11 -5 6182.45 541.793 2
 -1 -11 -5 5926.67 526.897 2
 -1 11 -5 5048.23 453.572 1
 1 11 -5 5690.93 481.967 1
 -1 -11 5 5889.03 444.394 8
 1 -11 5 5167.78 425.768 8
 -1 -11 -5 5713.88 445.041 8
 1 -11 -5 6579.44 476.082 8
 -1 11 5 5838.34 495.308 3
 1 11 -6 4717.79 452.78 1
 -1 11 -6 4339.16 423.788 1
 1 -11 -6 4146.77 475.977 2
 -1 11 -6 5145.79 492.111 4
 -1 -11 -6 3245.66 438.778 2
 1 11 6 5161.24 536.23 10
 -1 11 6 5375.88 536.189 10
 1 -11 -7 14175.5 899.385 2
 -1 -11 -7 15502.1 938.384 2
 -1 11 -7 13977.3 826.176 4
 -1 11 7 15114.1 954.772 10
 1 11 7 15032.7 947.169 10
 -1 -11 -8 304.814 242.96 2
 1 -11 -8 236.414 215.031 2
 1 11 8 463.563 248.83 10
 -1 11 8 264.847 206.29 10
 1 -12 0 25.1372 97.3514 7
 -1 -12 0 -44.3023 77.8506 7
 1 12 0 29.2296 95.1077 2
 -1 12 0 255.199 137.309 2
 -1 -12 0 82.1516 122.008 8
 1 -12 0 -40.9319 153.788 8
 1 12 0 36.6568 103.295 1
 -1 12 0 -37.0309 120.491 1
 -1 -12 1 37003.2 937.291 7
 1 -12 1 35938.1 982.722 7
 1 -12 1 36627.9 1236.88 8
 1 -12 -1 37567.1 1268.68 8
 -1 12 -1 37403.5 1220.17 1
 1 12 -1 38660 1237.78 1
 1 12 1 37134 1166.49 1
 -1 -12 1 36295.5 1242.98 8
 -1 -12 -1 36450.3 1251.02 8
 1 12 1 37205.2 1130.99 2
 -1 12 1 34827 1126.22 2
 1 12 -1 37875.6 1036.64 2
 -1 12 -1 38029.5 1095.06 2
 -1 -12 2 41168.9 1005.42 7
 1 -12 2 42598.2 1093.11 7
 1 12 2 39613.4 1241.65 2
 1 12 -2 41172.3 1307.72 1
 1 12 2 41027.1 1211.06 1
 -1 12 -2 41964.4 1311.67 1
 -1 -12 -2 42585.8 1355.98 8
 -1 -12 2 39145.6 1291.81 8
 -1 12 -2 42335.2 1133.09 2
 -1 12 2 40730.5 1274.52 2
 1 12 -2 40973.6 1048.77 2
 1 -12 -2 42792.2 1354.73 8
 1 -12 2 42495.4 1343.93 8
 -1 12 -3 13189.1 597.763 2
 -1 -12 -3 14530.2 753.712 2
 1 -12 3 13564.9 619.116 7
 -1 -12 3 11902.1 535.361 7
 -1 -12 -3 12548.4 718.453 8
 -1 -12 3 11645.9 678.56 8
 1 -12 -3 11983.7 701.01 8
 1 -12 3 12654.2 713.301 8
 -1 12 -3 12565.5 719.173 1
 1 12 -3 12518.5 723.311 1
 -1 12 3 13227.7 744.227 2
 -1 -12 -4 64862.9 1743.19 2
 -1 12 -4 61740.3 1681.84 1
 1 12 -4 63313.8 1716.81 1
 -1 -12 4 62620.3 1634.6 8
 -1 -12 -4 62529.9 1663.68 8
 1 -12 -4 60571.8 1636.01 8
 1 -12 4 61503.3 1631.88 8
 -1 -12 -5 5921.35 546.767 2
 -1 -12 5 6318.76 489.284 8
 1 -12 -5 6201.21 488.99 8
 -1 -12 -5 6810.12 510.706 8
 1 -12 5 6136.14 482.928 8
 1 12 -5 6320.95 526.802 1
 -1 12 -5 6757 539.103 1
 1 12 -6 8308.01 618.213 1
 1 -12 -6 8636 691.145 2
 -1 -12 -6 8624.46 699.33 2
 -1 12 -6 9172.05 675.311 4
 -1 12 -7 17115 949.347 4
 1 12 7 18534.7 1088.75 10
 -1 12 7 17339.3 1064.39 10
 1 -12 -7 17402 1018.24 2
 -1 -12 -7 17314.9 1030.17 2
 1 12 8 275.671 250.72 10
 -1 12 8 689.081 296.612 10
 1 -12 -8 61.374 223.278 2
 -1 -12 -8 63.3793 214.653 2
 -1 -13 0 45.9829 114.274 8
 1 -13 0 45.8556 129.215 8
 1 -13 0 27.4484 133.968 7
 -1 -13 0 24.2385 99.2393 7
 1 13 0 32.1285 95.4316 2
 -1 13 0 -34.7885 122.265 2
 -1 13 0 -82.7792 140.173 1
 1 13 0 -40.8792 162.907 1
 -1 -13 1 22379.1 1013.37 8
 -1 -13 -1 20689.6 981.667 8
 1 -13 -1 20386.4 978.53 8
 1 -13 1 21739.9 993.968 8
 -1 13 -1 21217.4 950.852 1
 1 13 1 21755.1 921.985 1
 1 13 -1 20902 952.5 1
 1 13 1 20862.8 874.34 2
 -1 -13 1 21883.8 728.019 7
 1 -13 1 22012 780.145 7
 -1 13 -1 22068.6 856.269 2
 1 13 -1 22599.7 819.032 2
 -1 13 1 20187.9 878.157 2
 -1 -13 -2 18299.6 921.294 8
 -1 -13 2 17436 894.098 8
 1 -13 2 17307.1 890.978 8
 1 -13 -2 16662.8 882.464 8
 -1 13 -2 18922.3 907.978 1
 1 13 2 17065.9 805.656 1
 1 13 -2 16781.7 866.775 1
 1 13 2 17122.7 832.064 2
 -1 -13 2 18578.3 667.545 7
 -1 13 2 17951.9 854.986 2
 -1 13 -2 18463.7 756.44 2
 1 -13 2 17967.3 710.796 7
 -1 -13 -3 9211.1 661.122 8
 -1 -13 3 8475.32 619.736 8
 1 -13 3 9580.19 661.491 8
 1 -13 -3 10283.7 690.915 8
 1 -13 3 9824.27 542.27 7
 1 13 -3 9679.41 675.166 1
 -1 13 -3 8822.34 632.675 1
 -1 -13 -4 38683.8 1342.2 8
 -1 -13 4 39156.1 1329.1 8
 1 -13 4 41056.5 1368.1 8
 1 -13 -4 39729.3 1357.34 8
 1 13 -4 41913.4 1435.01 1
 -1 13 -4 43897.7 1446.44 1
 -1 -13 -5 4056.36 484.762 2
 1 -13 5 5532.33 486.817 8
 -1 -13 -5 4513.5 448.041 8
 -1 -13 5 5400.2 481.948 8
 1 -13 -5 5005.61 472.303 8
 -1 13 -5 5474.46 511.096 1
 1 13 -5 5293.22 517.659 1
 -1 -13 -6 6566.97 627.692 2
 -1 13 -6 6073.26 580.365 4
 1 13 -6 6353.25 558.403 1
 -1 -13 -7 17313.5 1053.46 2
 -1 13 -7 17132.8 962.443 4
 1 13 7 18432.9 1104.05 10
 -1 13 7 17121.2 1088.84 10
 1 -14 0 29.6262 133.457 7
 -1 -14 0 -26.3169 126.044 7
 -1 -14 0 102.088 159.017 8
 1 -14 0 101.577 150.858 8
 -1 14 0 75.4519 141.743 2
 1 14 0 69.6121 108.431 2
 1 14 0 -45.2715 164.692 1
 1 -14 1 31745.1 991.048 7
 -1 -14 1 31128.5 924.42 7
 1 -14 -1 31346.7 1287.71 8
 1 -14 1 32183.9 1287.83 8
 1 14 1 30750.2 1173.12 1
 -1 14 -1 32105.9 1241.52 1
 1 14 -1 32969.9 1259.71 1
 1 -14 -1 34132.2 1047.52 7
 -1 14 -1 33756.9 1112.71 2
 1 14 -1 31463.3 1027.96 2
 1 14 1 30905.5 1112.33 2
 -1 -14 1 31927.6 1282 8
 -1 -14 -1 33478.6 1313.4 8
 -1 14 -2 6905.33 487.653 2
 1 -14 2 7110.76 604.439 8
 1 -14 -2 6846.33 591.297 8
 -1 -14 2 7472.04 610.772 8
 -1 -14 -2 6857.38 590.312 8
 1 14 -2 7264.45 602.784 1
 -1 14 -2 7708.49 614.815 1
 1 -14 2 6725.57 452.268 7
 1 -14 3 3324.69 431.092 8
 -1 -14 3 3406.12 426.349 8
 1 -14 -3 3227.51 422.419 8
 -1 -14 -3 3715.56 441.239 8
 1 -14 3 3444.64 352.186 7
 1 14 -3 3824.23 461.953 1
 -1 14 -3 3876.29 451.465 1
 1 -14 -4 22664.5 1075.89 8
 -1 -14 -4 24395.3 1106.22 8
 1 -14 4 24429.1 1097.37 8
 -1 -14 4 23928 1085.82 8
 -1 14 -4 27087.3 1173.07 1
 1 14 -4 25215.7 1141.61 1
 1 -14 5 999.238 259.648 8
 -1 -14 -5 983.25 264.013 8
 1 -14 -5 513.274 210.369 8
 -1 -14 5 775.285 249.924 8
 1 14 -5 1512.39 306.033 1
 1 14 -6 8489.12 665.646 1
 -1 14 -6 7119.44 646.439 4
 -1 14 7 15309.7 1057.89 10
 1 14 7 15439 1039.11 10
 -1 -15 0 -56.0049 174.471 8
 1 -15 0 279.896 196.739 8
 1 15 0 -99.5913 175.008 1
 -1 -15 0 168.444 146.82 7
 1 15 -1 39902.1 1448.01 1
 1 15 1 42317 1439.44 1
 1 -15 1 40434.1 1518.63 8
 1 -15 -1 36587.8 1458.4 8
 -1 -15 -1 40019.1 1522.09 8
 -1 -15 1 36561.6 1456.7 8
 1 15 -2 20970.6 1050.42 1
 -1 -15 -2 21151.6 1097.06 8
 -1 -15 2 20278.9 1057.43 8
 1 -15 -2 20798.9 1086.66 8
 1 -15 2 20940.2 1083.01 8
 1 -15 -3 2155.23 371.403 8
 -1 -15 -3 2481.66 391.755 8
 -1 -15 3 2223.26 364.465 8
 1 -15 3 2341.13 379.956 8
 1 15 -3 2625.75 391.988 1
 -1 -15 -4 17872.6 974.409 8
 1 -15 -4 15772.2 923.072 8
 -1 -15 4 16018.7 924.563 8
 1 -15 4 17619.2 965.547 8
 1 15 -4 17904.8 989.883 1
 1 -15 -5 4876.55 518.697 8
 -1 -15 -5 5235.06 544.697 8
 1 -15 5 5343.7 522.184 8
 -1 -15 5 5451.78 533.308 8
 1 15 -5 5792.5 585.755 1
 -1 15 -6 5141.14 589.873 4
 1 15 -6 5307.57 564.023 1
 -1 -16 0 -61.0992 181.483 8
 1 -16 0 -122.853 215.885 8
 1 16 0 162.228 152.38 1
 1 -16 1 22171.4 1181.76 8
 -1 -16 1 23876.3 1215.24 8
 1 -16 -1 26130.1 1266.67 8
 -1 -16 -1 26254.1 1271.46 8
 1 16 -1 24506.3 1178.69 1
 1 -16 -2 6099.85 625.044 8
 -1 -16 -2 6394.41 634.434 8
 -1 -16 2 6675.69 646.655 8
 1 -16 2 5551.11 586.338 8
 1 16 -2 5088.23 572.515 1
 -1 -16 3 1058.41 326.938 8
 -1 -16 -3 1254.68 297.163 8
 1 -16 -3 1136.45 302.752 8
 1 -16 3 1769.93 367.755 8
 1 16 -3 769.73 261.094 1
 1 -16 4 15962.5 956.256 8
 -1 -16 -4 14193.7 930.02 8
 1 -16 -4 16127.1 963.509 8
 -1 -16 4 17608.3 995.88 8
 1 16 -4 15790.1 979.26 1
 -1 -16 -5 655.667 266.714 8
 1 16 -5 239.613 225.112 1
 1 -16 -5 544.019 234.209 8
 -1 -17 0 198.56 224.16 8
 1 17 -1 13405 903.337 1
 -1 -17 -1 12503.8 923.565 8
 -1 -17 1 12486.2 909.18 8
 1 -17 1 11126.9 870.046 8
 1 -17 -1 13583.2 949.758 8
 1 17 -2 11190.8 829.73 1
 -1 -17 2 10678.8 841.598 8
 -1 -17 -2 10088.9 820.05 8
 1 -17 -2 8912.23 780.03 8
 1 -17 2 10182.4 823.303 8
 1 17 -3 4747.62 565.875 1
 -1 -17 3 4361.69 555.65 8
 1 -17 -3 3894.76 524.769 8
 1 -17 3 5421.59 599.736 8
 -1 -17 -3 4943.89 570.735 8
 1 17 -4 15891.6 1009.79 1
 1 -17 -4 15857.7 987.289 8
 -1 -17 -4 13701.8 926.466 8
 -1 -17 4 15255.2 961.021 8
 1 -17 4 14761.3 958.73 8
 -1 -18 0 -282.175 219.777 8
 1 -18 0 -211.462 256.434 8
 -1 -18 -1 13666.5 981.996 8
 1 -18 -1 10967 889.028 8
 1 -18 1 12790 954.264 8
 -1 -18 1 11836.1 912.205 8
 1 -18 -2 7913.8 767.95 8
 -1 -18 2 9103.04 803.146 8
 -1 -18 -2 8724.44 796.717 8
 1 -18 2 9350.78 816.242 8
 -1 -18 3 1943.59 413.324 8
 1 -18 3 2206.21 440.065 8
 1 -18 -3 2561.05 456.968 8
 -1 -18 -3 1904.27 409.563 8
 2 0 0 314.838 30.9532 7
 -2 0 0 396.098 32.6578 7
 2 0 0 272.465 39.9675 6
 -2 0 0 290.967 41.4291 6
 -2 0 -1 107380 1227.55 10
 2 0 -1 106549 1225.3 10
 -2 0 1 104820 1174.77 2
 -2 0 1 107267 1245.42 6
 2 0 1 105818 1244.25 6
 -2 0 -1 106918 1244.02 6
 2 0 -1 105432 1246.18 6
 -2 0 1 107451 1294.23 9
 2 0 1 107231 1230.66 10
 -2 0 1 106606 1227.35 10
 2 0 -2 379835 3917.61 6
 2 0 2 378357 3919.44 6
 -2 0 2 375336 4105.04 10
 2 0 2 380357 4114.25 10
 2 0 -2 380387 3966.17 2
 2 0 2 379942 4137.3 4
 2 0 -2 377081 4100.87 10
 -2 0 -2 380949 4108.07 10
 2 0 -2 382812 4126.15 9
 2 0 2 390670 4129.77 5
 -2 0 2 378320 3921.42 6
 -2 0 -2 380480 3922.68 6
 2 0 3 430449 4797.33 5
 2 0 -3 432339 4818.92 5
 2 0 -3 440080 4798.04 10
 -2 0 -3 429216 4780.29 10
 2 0 -3 430065 4791.14 9
 2 0 -3 423010 4589.81 2
 2 0 3 421112 4735.23 4
 2 0 -3 426649 4580.67 3
 -2 0 -4 22724.2 678.315 3
 2 0 -4 24443 585.885 3
 2 0 4 22405.1 605.513 4
 2 0 -4 21268.8 313.416 8
 2 0 -4 23268.5 692.995 5
 2 0 4 22173.8 666.692 5
 2 0 -4 22415.9 665.823 10
 -2 0 -4 23552.8 684.262 10
 2 0 -4 22963.9 674.139 9
 2 0 -4 23707.5 580.438 2
 2 0 4 21113.3 315.281 8
 2 0 -5 76829.4 1519.35 9
 2 0 -5 77968.7 1536.14 5
 2 0 -5 75817.3 1331.06 3
 -2 0 -5 76029.5 1519.8 10
 2 0 -5 74713.9 1516.42 10
 2 0 -5 78302.6 1333.03 2
 2 0 5 76244 1356.82 4
 2 0 -6 443.013 124.135 2
 2 0 -6 419.639 151.702 5
 2 0 6 591.71 165.553 5
 -2 0 -6 651.022 159.754 3
 2 0 -6 564.802 122.811 3
 2 0 -6 495.968 157.503 9
 2 0 -7 16168.4 750.529 9
 2 0 -7 18427.2 672.646 2
 2 0 -7 16855.8 780.608 5
 -2 0 -7 17735.8 795.538 3
 2 0 -7 17757.1 679.086 3
 2 0 7 15693.5 781.032 5
 -2 0 -8 343.743 175.761 2
 -2 0 -8 82.0924 144.269 3
 -2 0 -9 7056.18 556.248 2
 -2 0 -9 8703.7 630.43 7
 -2 0 -9 7544.72 606.056 3
 -2 0 -10 831.555 276.27 7
 -2 1 0 662476 6690.86 6
 -2 1 0 656726 6672.57 4
 2 -1 0 663523 6633.92 7
 2 -1 0 663831 6666.2 4
 -2 -1 -1 133.864 40.831 3
 -2 1 -1 163.982 38.3071 7
 -2 1 1 142.145 35.009 2
 -2 1 1 156.818 22.8867 4
 -2 1 -1 99.3777 31.505 6
 -2 -1 1 133.38 35.6049 9
 -2 -1 -2 213934 2522.63 3
 2 -1 2 211135 2266.62 1
 2 1 -2 207918 2296.75 6
 2 1 2 209797 2292.94 6
 -2 1 -2 210344 2280.1 6
 -2 1 2 208737 2280.77 6
 2 -1 -2 203134 2383.27 2
 2 1 -2 212739 2233.82 2
 2 -1 2 212618 2488.41 4
 2 -1 2 217559 2457.56 5
 2 1 -2 211086 2304.28 8
 2 1 2 206104 2307.44 8
 2 1 -2 208955 2449.56 10
 -2 1 -2 212360 2454.34 10
 -2 1 -2 208812 2492.92 4
 2 -1 -2 213549 2456.19 9
 2 1 -2 209767 2450.85 9
 2 1 2 210855 2457.71 10
 -2 1 2 208588 2453.25 10
 -2 1 3 701.354 62.1675 6
 2 1 -3 864.549 67.6347 6
 -2 1 -3 651.798 59.4414 6
 2 1 3 954.462 70.2431 6
 -2 -1 -3 910.1 121.967 3
 2 1 3 545.845 97.7906 10
 2 1 -3 774.84 110.181 10
 -2 1 -3 659.686 101.55 10
 -2 1 3 586.007 95.7107 10
 2 -1 3 869.479 110.641 4
 -2 1 -3 928.168 112.348 4
 2 -1 3 818.17 112.648 5
 2 -1 -3 679.536 108.638 5
 2 1 -3 844.117 118.63 5
 2 1 3 833.713 121.752 5
 2 1 -3 986.693 73.979 8
 2 1 3 737.632 68.6473 8
 2 1 3 1167.38 126.923 4
 2 1 -3 717.911 63.9067 4
 2 1 -3 619.823 101.331 9
 2 -1 -3 597.723 103.088 9
 2 -1 -3 1500.03 117.548 3
 2 1 -3 759.846 81.1259 2
 2 -1 -3 700.031 96.6763 2
 2 -1 3 703.188 62.7199 1
 -2 -1 -4 38.7636 65.6504 3
 2 -1 -4 103.299 55.5923 3
 2 1 4 71.9594 30.064 8
 2 1 -4 100.906 29.4387 8
 2 1 -4 11.5253 43.319 2
 -2 1 -4 212.476 85.1085 10
 2 1 -4 58.195 65.7065 10
 2 1 4 170.275 75.405 10
 -2 1 4 339.448 95.3969 10
 2 -1 -4 59.3211 61.6121 5
 2 -1 4 18.6451 60.6792 5
 2 1 4 58.1289 63.0579 5
 2 1 -4 156.618 84.2764 5
 2 -1 -4 218.51 79.7936 2
 2 1 4 107.331 62.7888 4
 2 1 -4 329.327 57.86 4
 2 -1 -4 94.9102 69.0644 9
 2 1 -4 206.408 86.3537 9
 2 1 -4 142.288 28.3086 6
 2 1 4 237.492 33.8969 6
 2 1 -5 3949.25 310.626 9
 2 -1 -5 3972.32 316.75 9
 2 1 -5 3731.29 303.27 5
 2 -1 -5 3382.17 291.465 5
 2 1 -5 4418.57 260.832 2
 2 1 5 3695.1 259.055 4
 2 -1 -5 4259.49 281.617 2
 2 1 -5 3620 303.392 10
 -2 1 -5 4134.06 315.161 10
 2 1 -5 3811.2 260.522 3
 2 -1 -5 4165.79 263.491 3
 2 1 -6 71961.6 1594.88 10
 -2 1 -6 68223.8 1559.85 10
 -2 1 -6 70828 1567.17 3
 2 -1 -6 69704 1341.27 3
 -2 -1 -6 67010 1512.32 3
 2 1 -6 71807 1373.9 3
 2 1 6 67886.5 1582.48 5
 2 -1 6 68700.9 1558 5
 2 1 -6 66992.1 1526.9 5
 2 -1 -6 64611.5 1517.07 5
 2 1 6 66904 1315.81 4
 2 1 -6 70595.4 1540.17 9
 2 -1 -6 68576.7 1531 9
 2 1 -6 68367.1 1290.96 2
 -2 -1 -7 376.337 160.715 2
 2 1 -7 404.724 167.668 9
 2 -1 -7 239.677 128.691 9
 2 -1 7 302.573 158.913 5
 2 1 7 350.82 151.002 5
 2 1 -7 493.603 187.37 5
 2 -1 -7 465.678 164.871 5
 2 -1 -7 289.182 139.73 2
 2 1 -7 312.515 134.029 3
 -2 -1 -7 595.186 177.128 3
 -2 1 -7 288.48 151.515 3
 -2 -1 -8 91758.4 2070.2 3
 -2 1 -8 86046 2029.21 3
 -2 -1 -8 85406.2 1977.23 2
 -2 1 -8 84802.8 1968.26 7
 -2 1 -9 993.768 254.797 7
 -2 1 -9 911.027 227.053 2
 -2 -1 -9 1162.79 278.852 2
 -2 1 -9 1451.04 291.834 3
 2 1 -10 12462.7 735.701 7
 -2 1 -10 13493.3 822.045 7
 -2 -1 -10 12617.7 835.508 7
 -2 1 -10 13003.7 834.941 3
 -2 -1 -10 12862.5 801.033 2
 -2 -2 0 85.4668 37.9308 8
 -2 -2 -1 111587 1428.47 8
 -2 2 1 115928 1373.33 9
 -2 -2 1 114296 1369.7 9
 -2 2 -1 115864 1405.11 7
 -2 2 -1 111778 1466.21 4
 2 2 2 32.4862 22.2465 1
 2 2 2 -12.007 40.6668 3
 -2 2 2 129.506 44.8786 2
 2 -2 -2 107.38 42.0217 2
 2 2 -2 18.428 34.6223 9
 2 -2 -2 83.9801 42.9409 9
 -2 -2 -2 176.305 57.3684 3
 -2 2 -2 -11.5498 43.3977 4
 -2 2 -2 97.7363 44.9769 7
 2 -2 -2 40.6039 39.316 5
 2 -2 2 266.203 56.5313 5
 2 2 -3 206831 2630.46 5
 -2 2 -3 209596 2606.46 7
 -2 2 -3 209534 2632.94 4
 -2 -2 -3 208636 2681.13 3
 2 2 3 209087 2653.48 10
 -2 2 3 217016 2670.47 10
 2 -2 -3 206377 2574.35 2
 2 2 -3 209506 2614.14 9
 2 -2 -3 210719 2630.89 9
 2 -2 -3 211458 2654.93 5
 2 2 3 209014 2657.5 5
 2 -2 3 202283 2587 5
 -2 2 -4 70038.5 1266.82 7
 2 -2 4 67720.8 1274.94 5
 2 -2 -4 67451.8 1311.96 5
 2 2 -4 67539.3 1294.53 5
 2 2 4 72718.9 1344.78 5
 2 2 -4 68239.6 1286.76 9
 2 -2 -4 67651.4 1292.73 9
 2 2 4 70087.9 906.604 6
 2 2 -4 68226.3 907.654 6
 2 2 -4 68262.1 1318.79 10
 -2 2 -4 69669.3 1327.86 10
 -2 2 4 67548.2 1302.81 10
 2 2 4 69778.2 1320.29 10
 -2 2 4 71026.9 878.001 4
 2 2 -4 69376.6 1033.54 4
 2 2 4 70407.9 1229.64 4
 -2 2 -4 69992.8 1254.72 4
 2 2 -4 69348.7 907.818 8
 2 -2 -4 73363.6 1255.42 2
 -2 -2 -4 69721.1 1315.96 3
 2 2 -5 174516 2574.37 10
 -2 2 -5 172234 2563.87 10
 2 -2 -5 176621 2400.7 2
 2 2 -5 169753 2501.23 9
 2 -2 -5 176656 2544.31 9
 2 2 -5 178139 2183.77 2
 2 2 5 173496 2329.6 4
 2 2 -5 174066 2053.87 4
 2 -2 -5 174515 2548.05 5
 2 2 -5 165234 2507.56 5
 -2 2 -6 440.216 153.549 10
 2 2 -6 629.371 156.486 10
 2 -2 -6 514.08 150.383 5
 2 -2 6 361.239 129.671 5
 2 2 6 516.357 154.647 5
 2 2 -6 619.708 161.701 5
 -2 2 -6 626.928 157.906 7
 2 2 6 247.676 93.1075 4
 -2 -2 -6 650.859 162.109 3
 2 2 -6 620.91 127.659 2
 -2 -2 -6 663 165.131 2
 2 2 -6 518.26 150.658 9
 2 -2 -6 857.421 190.455 9
 2 2 -7 10225.4 628.325 10
 -2 2 -7 11052.9 645.968 10
 2 2 7 10526.7 642.524 5
 2 -2 -7 11199.4 567.326 2
 -2 2 -7 10673.3 622.871 3
 2 2 -7 11427.4 559.109 3
 -2 -2 -7 10747.6 624.362 2
 -2 -2 -7 9862.52 594.875 3
 2 2 -7 9523.94 576.962 5
 2 -2 -7 10519.1 620.829 5
 -2 2 -7 11042.1 601.961 7
 2 2 -7 10725.2 599.013 9
 2 -2 -7 10784.7 611.055 9
 -2 -2 -8 -82.8486 150.696 2
 -2 2 -8 85.2887 144.422 3
 2 -2 -8 97.6353 140.087 2
 -2 2 -8 -38.3399 134.746 7
 2 2 -8 63.2094 114.974 7
 -2 -2 -9 6398.94 552.14 2
 -2 2 -9 5663.44 530.654 3
 2 2 -9 6642.56 500.263 7
 -2 2 -9 6681.51 551.747 7
 -2 2 -10 -47.6288 189.806 7
 -2 2 -10 307.233 192.39 3
 -2 -2 -10 150.324 182.288 2
 -2 -3 0 695488 7273.7 8
 2 3 0 704168 7271.97 8
 -2 -3 0 705167 7092.71 2
 2 -3 0 688954 7223.03 1
 -2 3 1 551445 5667.43 9
 -2 -3 1 555659 5664.22 9
 2 3 -1 547152 5532.86 2
 2 -3 1 553237 5811.56 1
 2 3 -1 556896 5836.37 8
 -2 -3 1 552089 5842.35 8
 -2 -3 -1 553346 5849.11 8
 2 3 1 549985 5837.99 8
 -2 3 -1 553886 5761.95 7
 2 -3 1 554014 5776.51 7
 -2 -3 1 552716 5523.46 7
 -2 3 1 560933 5839.75 2
 -2 -3 -1 550523 5818.92 2
 2 3 -2 94096.4 1132.72 7
 2 -3 2 93667 1363.32 7
 -2 3 -2 94913.4 1322.75 7
 -2 3 -2 96369.9 1305.31 1
 2 3 2 94608.8 1421.38 3
 2 -3 -2 94171.8 1374.78 2
 2 -3 -2 94815.2 1289.89 9
 2 3 -2 92805.2 1277.94 9
 2 3 2 94395.5 1313.9 8
 2 3 -2 93573.7 1303.47 8
 -2 3 2 94985.6 1393.11 2
 -2 3 -2 94574.9 1413.01 4
 -2 -3 -2 96579.4 1431.61 2
 2 3 2 93297.7 1181.94 1
 2 -3 2 92772.6 1301.89 1
 -2 -3 2 93873.6 1305.69 8
 -2 -3 -2 93271.8 1317.9 8
 2 -3 2 92179.8 1251.64 5
 2 -3 -2 93111.9 1317.75 5
 -2 3 -3 762.213 111.937 4
 -2 3 -3 740.099 108.322 7
 2 3 -3 1352.52 142.641 5
 2 3 3 753.02 59.3359 1
 -2 3 3 780.315 120.286 2
 -2 3 -3 1649.64 129.822 1
 2 3 -3 883.513 91.301 7
 -2 3 3 819.242 101.954 3
 2 3 3 715.693 119.665 3
 2 3 -3 876.947 113.661 9
 2 3 3 1773.48 166.254 5
 2 -3 -3 685.527 107.853 2
 2 -3 -3 628.126 105.461 5
 2 -3 3 576.395 97.2552 5
 2 3 -3 950.623 99.9882 8
 2 3 3 884.455 96.1212 8
 2 -3 -3 1422.07 144.075 9
 -2 3 3 704.449 112.853 10
 2 3 3 642.181 110.109 10
 2 -3 3 1331.35 121.141 1
 2 -3 -4 26.9495 43.8456 8
 2 -3 4 85.5247 42.5096 8
 -2 3 -4 17.2833 72.602 7
 2 3 -4 280.635 83.0128 7
 2 -3 -4 -75.7214 90.667 9
 2 3 -4 36.7802 91.4044 9
 -2 3 -4 111.254 93.7923 4
 2 3 -4 21.0442 76.5568 10
 2 3 4 -20.7283 77.8805 10
 -2 3 -4 42.2769 81.8659 10
 -2 3 4 -62.1496 89.1725 10
 -2 -3 -4 21.4784 85.594 2
 2 -3 4 -17.8987 84.0614 5
 2 -3 -4 199.06 87.6999 5
 2 3 4 -20.1694 86.8174 5
 2 3 -4 250.572 94.0753 5
 2 -3 -4 36.4153 78.3735 2
 2 3 -5 168.432 71.9209 1
 2 -3 -5 94.5026 47.0669 1
 2 -3 -5 121.488 88.3983 9
 2 3 -5 117.767 91.2247 9
 2 3 5 82.1965 40.1638 6
 2 3 -5 113.315 38.8274 6
 2 3 -5 52.7129 82.1155 10
 -2 3 -5 -26.4492 99.3806 10
 2 -3 5 188.521 49.4815 8
 2 -3 -5 135.249 50.0279 8
 2 -3 -5 131.099 94.0567 2
 2 -3 -5 24.845 77.4073 5
 2 3 -5 73.0544 114.371 5
 2 3 -5 146.171 68.3739 4
 2 3 5 154.915 83.3592 4
 -2 3 -5 213.114 96.008 4
 2 3 6 73729.1 1683.54 10
 -2 3 6 71985.7 1667.3 10
 -2 3 -6 75313 1689.24 10
 2 3 -6 76904.8 1704.19 10
 2 -3 6 75348.7 1620.25 5
 2 3 -6 74356.4 1608.34 5
 2 3 6 77285.6 1713.85 5
 -2 3 -6 76728.1 1572.23 7
 2 3 6 77570 1444.34 4
 2 3 -6 74843.2 1289.77 2
 -2 -3 -6 75856.4 1682.24 2
 2 -3 -6 76578.2 1562.37 2
 2 3 -6 73646.7 1595.98 9
 2 -3 -6 73592 1619.73 9
 2 -3 -6 77517.7 1662.41 5
 -2 3 -7 1802.65 291.059 10
 2 3 -7 1565.53 261.782 10
 2 3 -7 2413.8 259.339 7
 2 3 -7 2525.8 305.453 5
 2 3 7 1488.06 259.663 5
 2 -3 -7 1926.3 284.202 5
 2 3 -7 1993.13 248.069 3
 2 3 -7 1746.47 260.822 9
 2 -3 -7 1601.23 274.201 9
 -2 -3 -7 2371.38 316.791 2
 -2 3 -7 1535.69 233.535 7
 2 -3 -7 2791.78 313.022 2
 -2 -3 -8 57217.7 1618.63 2
 2 -3 -8 53316.1 1445.17 2
 -2 3 -8 55600.3 1499.01 7
 2 3 -8 55354.2 1361.94 7
 -2 3 -8 52011.2 1559.66 3
 -2 3 -9 48.698 177.164 3
 -2 3 -9 377.641 171.804 7
 -2 -3 -9 96.7504 175.99 2
 -2 3 -10 14467 821.675 7
 -2 3 -10 15235.3 902.41 3
 -2 -3 -10 16652.3 939.722 2
 2 4 0 742.111 100.459 8
 -2 -4 0 661.185 96.5068 8
 2 -4 0 634.323 92.7836 1
 -2 -4 0 643.149 76.3331 2
 -2 4 1 58649.4 997.731 2
 2 4 -1 57110.8 775.378 2
 -2 -4 -1 56559.4 956.221 2
 2 -4 1 57701.2 979.824 1
 2 4 1 57613.3 930.266 1
 2 -4 1 59152.7 733.108 5
 2 4 1 56810.7 990.762 8
 2 4 -1 56416.8 987.747 8
 -2 -4 1 57793.2 798.848 9
 -2 4 1 57603.2 802.595 9
 -2 4 -1 59287.8 983.937 1
 2 -4 -1 57531.1 958.57 1
 -2 -4 -1 58488 1002.08 8
 -2 -4 1 55899.5 985.215 8
 -2 -4 1 56162.5 744.135 7
 2 -4 1 58002.6 932.415 7
 2 4 2 460.554 92.4367 3
 -2 4 -2 431.415 83.6051 1
 2 -4 2 529.715 89.5481 1
 2 4 2 390.19 66.782 1
 2 -4 -2 512.374 79.8005 1
 2 4 -2 385.021 66.9005 9
 2 -4 -2 402.998 70.5562 9
 2 4 -2 422.537 84.291 8
 2 4 2 415.588 82.9201 8
 -2 -4 2 538.084 91.9064 8
 -2 -4 -2 448.815 82.6922 8
 -2 4 2 433.888 90.0931 2
 2 -4 -2 325.053 85.1138 2
 2 -4 2 392.502 76.2776 7
 -2 4 -2 381.175 73.8443 7
 2 4 2 601.392 88.4606 5
 2 4 -2 523.419 57.9709 7
 2 -4 -2 522.867 78.9469 5
 2 -4 2 368.598 64.0609 5
 -2 4 -3 322773 3788.72 7
 2 -4 -3 326220 3683.1 1
 2 4 3 324769 3510.18 1
 -2 4 -3 335022 3761.33 1
 2 4 3 327500 4002.04 3
 -2 4 3 330737 3803.74 3
 2 4 -3 328698 3777 9
 2 -4 -3 330409 3792.19 9
 2 -4 3 328237 3781.57 1
 2 4 3 329648 3745.82 8
 2 4 -3 326514 3730.23 8
 -2 -4 3 327958 3728.12 8
 -2 -4 -3 322782 3745.84 8
 2 -4 -3 331282 3929.69 2
 -2 4 -3 331029 3957.51 4
 -2 -4 -3 326364 3992.64 2
 -2 4 3 326443 3959.35 2
 2 -4 -3 325301 3834.3 5
 2 4 3 325189 3870.04 5
 2 4 -3 320229 3801.29 5
 2 -4 3 335614 3763.84 5
 2 4 -3 327458 3574.01 7
 -2 4 -4 51.4945 75.6236 7
 2 4 -4 36.2342 51.99 7
 -2 -4 -4 22.8798 83.2346 2
 2 4 -4 363.779 104.864 5
 2 -4 -4 236.631 96.2448 5
 2 4 4 349.265 110.858 5
 2 -4 4 104.803 69.6091 5
 2 -4 -4 18.7494 74.7189 9
 2 4 -4 36.3192 81.8043 9
 2 4 -4 16.8764 63.4087 1
 -2 4 -4 -13.0705 62.6017 1
 2 -4 -4 10.7439 49.4405 1
 2 4 4 23.3811 72.8398 3
 -2 4 4 -17.2228 58.3291 3
 -2 4 -4 61.5091 79.4051 4
 2 -4 -4 -20.3025 87.3906 2
 2 -4 4 102.169 57.4228 8
 2 -4 -4 -11.7881 57.5355 8
 -2 4 4 65.8604 71.4333 10
 2 4 4 -21.9868 85.1516 10
 2 -4 -5 120910 1585.46 1
 -2 4 -5 120285 1544.48 6
 -2 4 5 120218 1544.08 6
 2 4 -5 124774 1807.95 7
 2 4 -5 123601 2047.87 5
 2 4 5 119404 2089.03 5
 2 -4 -5 124757 2078.34 5
 2 4 -5 123119 2024.39 9
 2 -4 -5 124548 2052.79 9
 -2 4 -5 122677 2144.8 10
 2 4 -5 118098 2110.3 10
 2 4 -5 121934 1849.61 1
 -2 4 5 123556 1558.95 4
 -2 4 -5 123970 2015.63 4
 -2 4 5 120195 2132.35 10
 2 4 5 121297 2140.6 10
 2 -4 5 118241 1565.42 8
 2 -4 -5 120845 1591.32 8
 2 4 -5 119848 1784.33 4
 -2 -4 -5 124798 2169.92 2
 2 -4 -6 11013.9 582.567 5
 -2 -4 -6 11416.1 626.734 2
 2 -4 -6 11444.1 574.841 2
 2 -4 -6 11698.9 592.269 9
 2 4 -6 12230.4 593.987 9
 2 4 6 12152.7 529.266 4
 -2 4 6 10930.3 613.944 10
 2 4 -6 12636.4 648.97 10
 -2 4 -6 12201.2 641.759 10
 2 4 6 13193.1 674.478 10
 2 4 6 11783.2 628.16 5
 2 4 -6 12268.8 594.275 5
 -2 4 -6 11620.2 555.319 7
 2 4 -7 9809.11 582.259 9
 2 -4 -7 10080.6 597.718 9
 2 4 -7 10042.8 497.464 7
 -2 4 -7 9502.72 548.68 7
 2 4 7 9148.53 621.839 10
 -2 4 7 9338.45 629.199 10
 2 4 -7 10441.5 651.539 10
 -2 4 -7 10048.1 640.523 10
 2 -4 -7 10354 597.458 2
 -2 -4 -7 10501 656.958 2
 2 4 -7 10131.1 591.194 5
 2 -4 -7 11017.9 629.444 5
 2 4 7 9628.65 644.801 5
 -2 4 -8 145.003 140.399 7
 2 4 -8 341.099 138.741 7
 2 -4 -8 38.0403 142.931 2
 -2 -4 -8 90.0374 152.47 2
 -2 4 -8 89.3988 145.45 3
 -2 -4 -9 4440.65 501.889 2
 -2 4 -9 5773.74 553.478 3
 2 -4 -9 6027.64 506.617 2
 -2 4 -9 4611.3 453.071 7
 -2 4 -10 573.398 219.375 7
 -2 4 -10 903.321 295.386 3
 -2 -4 -10 1300.35 325.968 2
 2 5 0 160555 2115.05 1
 2 5 0 153058 1955.9 2
 2 5 0 158209 2146.4 8
 -2 -5 0 156156 2150.41 8
 2 -5 0 156414 2102.61 1
 -2 -5 0 158778 1954.82 2
 -2 5 0 159676 2075.1 2
 2 5 -1 478.852 100.633 8
 2 5 1 589.92 99.0111 8
 -2 -5 -1 280.454 85.4658 8
 -2 -5 1 618.384 109.733 8
 2 -5 1 486.131 81.2164 7
 -2 -5 1 474.903 59.5006 9
 -2 5 1 487.165 57.1044 9
 2 -5 1 413.308 92.0903 1
 2 5 -1 370.597 90.7013 1
 2 5 1 537.743 95.5712 1
 -2 5 -1 494.356 92.7478 1
 2 -5 -1 648.314 102.948 1
 2 -5 1 486.417 44.1773 5
 -2 5 1 600.82 102.821 2
 -2 -5 -1 457.979 86.1648 2
 -2 5 -2 184981 2316.84 7
 2 -5 -2 178137 2448.42 2
 2 -5 -2 184907 2227.78 5
 2 -5 2 184623 2125.59 5
 2 -5 -2 181933 2352.7 1
 -2 5 -2 186211 2406.56 1
 -2 5 2 184919 2498.02 2
 -2 -5 -2 184908 2470.81 2
 -2 -5 2 182673 2128.18 7
 2 -5 2 185938 2375.7 7
 2 -5 -2 183223 2181.37 9
 2 5 -2 185782 2171.61 9
 -2 -5 -2 184562 2422.73 8
 -2 -5 2 180068 2403.67 8
 2 5 -2 185400 2473.79 1
 2 -5 2 176148 2408.99 1
 2 5 2 184144 2277.65 1
 2 5 2 190650 2293.8 5
 2 5 -2 183186 2416.52 8
 2 5 2 181401 2419.66 8
 2 5 3 10524.6 471.891 3
 2 -5 -3 10402 451.555 2
 2 5 -3 10142.9 386.291 5
 2 5 3 10561.6 414.493 5
 2 -5 3 10564.3 365.834 5
 2 -5 -3 10728.4 402.363 5
 2 5 -3 10533.8 376.567 9
 2 -5 -3 10258.7 379.885 9
 2 -5 3 11521.6 436.733 1
 2 5 -3 11504.3 453.613 1
 -2 -5 -3 10739 414.009 8
 -2 -5 3 10723.6 404.496 8
 2 5 -3 11063.2 320.691 7
 -2 5 -3 10788.2 400.419 7
 2 -5 -3 10213.9 375.883 1
 -2 5 -3 11362.9 420.692 1
 2 5 3 10997.7 335.906 1
 -2 5 3 10888.3 476.781 2
 -2 -5 -3 10953 472.269 2
 2 5 3 10358.4 404.416 8
 2 5 -3 10918.9 406.98 8
 2 5 -4 153.419 69.2352 7
 -2 5 -4 34.7753 71.1986 7
 2 5 -4 35.6551 64.8638 9
 2 -5 -4 147.505 77.4598 9
 -2 5 -4 95.6057 66.9436 1
 2 -5 -4 190.935 73.7117 1
 2 5 -4 95.9551 86.4567 1
 -2 -5 -4 134.137 76.6853 8
 -2 -5 4 127.539 70.4427 8
 -2 5 -4 157.731 84.6678 4
 2 -5 -4 66.8148 86.2608 2
 2 -5 4 184.401 71.7585 8
 2 -5 -4 248.623 77.7165 8
 2 5 4 75.7371 85.506 3
 -2 5 4 38.6313 70.2765 3
 2 5 4 83.4222 83.1185 5
 2 -5 4 84.458 69.168 5
 2 -5 -4 117.991 76.1673 5
 2 5 -4 170.071 85.1312 5
 2 -5 -5 397.056 85.3534 8
 2 -5 5 418.633 91.6435 8
 -2 5 5 620.392 152.058 10
 2 5 5 206.976 107.664 10
 -2 5 -5 526.592 101.763 1
 2 5 -5 361.104 120.746 1
 2 -5 -5 511.662 88.1836 1
 2 -5 -5 381.895 130.809 9
 2 5 -5 461.549 126.479 9
 -2 -5 -5 661.951 167.265 2
 2 -5 -5 935.191 179.293 2
 2 5 -5 672.604 111.317 7
 2 5 -5 486.638 114.029 4
 2 5 5 457.54 140.83 5
 2 5 -5 380.485 118.285 5
 2 -5 -5 668.418 147.14 5
 -2 5 -6 51049.3 1388.07 10
 2 5 -6 51721.2 1400.09 10
 2 5 6 51283.2 1424.31 10
 -2 5 6 51263.8 1426.23 10
 2 5 -6 50717.9 1268.62 5
 2 5 6 51704.7 1373.55 5
 2 5 -6 50645 1277.55 9
 2 -5 -6 53571.3 1319.55 9
 -2 5 -6 50313.2 1267.97 4
 2 5 6 52056.9 1200.1 4
 2 -5 -6 51002.1 1315.85 5
 -2 -5 -6 51411.3 1413.52 2
 2 -5 -6 50679 1329.21 2
 -2 5 -6 52146.8 1240.69 7
 2 5 -6 51581.4 1111.24 1
 -2 5 -7 13416.4 648.347 4
 2 5 -7 11970.7 634.186 5
 -2 5 7 11952.1 723.62 10
 -2 5 -7 11498.8 690.927 10
 2 5 -7 12117.7 709.441 10
 2 5 7 12625.8 745.32 10
 2 5 -7 12114 645.237 9
 2 -5 -7 13700.7 693.492 9
 -2 -5 -7 11967.6 708.847 2
 2 -5 -7 12375.5 676.729 2
 2 5 7 12701.1 722.13 5
 -2 5 -7 12963.5 634.512 7
 2 5 -7 13300 560.469 7
 -2 5 -8 68877.6 1667.8 7
 2 -5 -8 70097.5 1784.24 2
 -2 -5 -8 68664.3 1890.45 2
 -2 5 -9 1508.71 274.301 7
 -2 5 -9 1173.07 306.982 3
 -2 -5 -9 1528.09 353.655 2
 2 -5 -9 882.816 238.471 2
 -2 -5 -10 9670.6 756.952 2
 -2 5 -10 10358.9 674.767 7
 -2 5 -10 10049.6 751.093 3
 -2 6 0 146.08 28.257 9
 -2 -6 0 128.083 27.7999 9
 -2 6 0 -16.762 56.7765 1
 2 -6 0 17.0451 53.1099 1
 2 6 0 233.714 79.9613 1
 -2 -6 0 84.1406 61.8482 2
 2 6 0 87.3918 52.4529 2
 2 6 0 -18.5098 52.1683 8
 -2 -6 0 55.5126 60.2176 8
 -2 -6 1 45108.2 731.901 7
 2 -6 1 45862 887.16 7
 -2 6 -1 43428.6 945.13 1
 2 6 -1 45750 995.158 8
 2 6 1 45556.2 992.77 8
 2 -6 -1 44815.8 637.533 5
 2 6 -1 44986.5 976.022 1
 2 -6 1 44763 972.355 1
 2 6 1 44256.6 914.423 1
 2 -6 -1 44748.5 942.348 1
 2 6 1 45111.8 929.642 2
 2 6 -1 44818.2 781.034 2
 -2 6 1 44299.8 964.22 2
 -2 -6 -1 46024.9 922.679 2
 -2 -6 -1 44699.6 985.207 8
 -2 -6 1 43933.3 975.632 8
 -2 6 -2 21569 569.899 7
 2 -6 2 20503 593.122 7
 -2 -6 2 20518.8 467.152 7
 2 -6 -2 21070.3 647.04 2
 2 6 -2 21182.6 457.369 2
 2 -6 2 21556.3 422.002 5
 2 6 2 20544 562.595 1
 2 -6 2 20118.3 627.02 1
 2 6 -2 22549.7 674.226 1
 2 -6 -2 20868.2 600.222 1
 -2 6 -2 20669.4 622.406 1
 -2 -6 -2 21702.4 647.056 8
 -2 -6 2 21508.7 643.316 8
 -2 -6 -2 20443 632.829 2
 -2 6 2 21404.7 672.224 2
 2 6 -2 20909.5 453.797 9
 2 -6 -2 21810.7 467.172 9
 2 6 -2 21291.2 647.603 8
 2 6 2 20966.4 644.928 8
 2 6 2 20513.2 525.924 5
 2 -6 -2 20582.2 483.014 5
 -2 6 -3 217731 2776.68 7
 2 6 -3 220733 2552.89 7
 2 -6 -3 220984 2692.59 9
 2 6 -3 223167 2678.09 9
 2 6 3 220347 3055.83 3
 2 -6 -3 219078 2989.4 2
 2 6 3 218878 2665.7 1
 -2 6 -3 219976 2879.31 1
 2 -6 -3 219257 2782.55 1
 2 -6 3 221735 2624.36 5
 2 6 -3 217478 2953.53 1
 2 -6 3 214325 2906.62 1
 2 -6 3 217220 2904.18 7
 -2 6 3 219087 3059.86 2
 -2 -6 -3 218531 3023.8 2
 2 6 3 214520 2795.73 5
 2 6 -3 220748 2726.13 5
 2 -6 -3 221769 2746.84 5
 2 -6 3 213355 2846.13 8
 2 -6 -3 214741 2865.44 8
 -2 -6 -3 214495 2868.58 8
 -2 -6 3 217740 2858.5 8
 2 6 -4 156.637 78.4017 9
 2 -6 -4 71.8687 82.679 9
 2 6 4 -27.3705 85.2686 3
 -2 6 4 21.5389 85.836 3
 2 -6 4 137.368 75.6519 8
 2 -6 -4 35.3302 72.3278 8
 2 6 -4 108.755 95.8294 1
 2 -6 -4 29.9377 54.4572 1
 -2 6 -4 37.6003 74.922 1
 2 6 -4 36.0532 58.6574 7
 -2 -6 4 86.5052 76.2246 8
 -2 -6 -4 17.9377 77.2123 8
 2 6 4 84.7069 88.9575 5
 2 -6 -4 38.7606 72.8171 5
 2 6 -4 55.7119 88.9452 5
 2 6 5 85831.6 1814.42 3
 -2 6 5 88773.5 1675.19 3
 2 -6 -5 89513.8 1794.52 2
 -2 6 -5 89289.5 1514.65 1
 2 6 -5 84667.9 1601.82 5
 2 6 5 85508.3 1706.24 5
 2 -6 -5 90317.5 1692.43 5
 -2 6 -5 88589 1767.84 4
 2 -6 -5 83613.3 1419.29 8
 2 -6 5 84431.7 1407.59 8
 2 6 -5 90335.9 1412.9 7
 -2 6 -5 88906 1600.06 7
 -2 -6 -5 84947 1821.02 2
 2 -6 -5 87406.2 1627.09 9
 2 6 -5 86163.9 1597.94 9
 -2 6 5 87065.3 1824.42 10
 2 6 5 84437 1802.96 10
 -2 6 -6 1594.9 214.433 7
 2 -6 -6 1882.52 248.947 5
 2 6 -6 1347.95 214.627 9
 2 -6 -6 953.151 197.872 9
 -2 6 6 1465.14 251.196 10
 2 6 -6 1044.81 211.675 10
 2 6 6 1696.79 266.449 10
 -2 6 -6 1017.74 216.262 10
 2 6 6 1735.07 259.885 5
 2 6 -6 979.714 182.554 5
 -2 -6 -6 1216.69 245.132 2
 2 -6 -6 819.782 190.189 2
 -2 6 -6 1069.22 207.117 4
 2 6 -7 12004.3 639.543 5
 -2 6 -7 12230.5 647.288 4
 2 -6 -7 10968.4 655.313 2
 2 6 7 11116.5 711.97 10
 -2 6 7 11476.9 725.727 10
 -2 6 -7 11521.4 596.299 7
 2 -6 -7 12029.2 653.414 9
 2 6 -7 11215.9 620.516 9
 -2 -6 -7 10301.3 683.57 2
 2 6 7 11475.7 687.377 5
 -2 6 8 372.864 193.802 10
 2 6 8 426.188 200.183 10
 2 -6 -8 613.225 225.37 2
 -2 -6 -8 299.325 187.463 2
 -2 6 -8 140.827 147.925 7
 2 -6 -9 5161.53 517.101 2
 -2 -6 -9 7016.45 628.936 2
 -2 6 -9 6197.41 586.445 3
 -2 6 -9 5433.99 470.789 7
 -2 6 -10 166.3 164.661 3
 -2 6 -10 208.514 187.864 7
 -2 -6 -10 58.8278 199.236 2
 2 7 0 426948 4811.87 2
 -2 7 0 433626 5013.32 1
 2 7 0 432542 5004.14 1
 2 -7 0 424844 5024.09 1
 -2 -7 0 423610 5073.64 8
 -2 -7 0 425108 4264.27 9
 -2 7 0 423966 4255.75 9
 -2 7 0 426582 4955.18 2
 -2 -7 0 434039 4790.26 2
 2 7 0 427659 5097.74 8
 -2 7 -1 48318.7 1058.58 1
 -2 -7 1 47059.7 810.979 7
 2 -7 1 48135.1 966.759 7
 2 7 1 47746.4 1096.51 8
 2 7 -1 48803.3 1103.16 8
 2 7 -1 46596.1 1058.82 1
 2 7 1 48694.5 1023.28 1
 2 -7 1 48861.8 1085.49 1
 2 -7 -1 47939 1046.45 1
 -2 -7 -1 45696.3 980.51 2
 2 7 1 47978 1018.71 2
 -2 -7 1 47447.7 1085.71 8
 -2 -7 -1 47000.6 1082.81 8
 2 7 -1 48404 881.44 2
 -2 7 1 49400 1082.64 2
 2 7 2 71372.7 1145.97 5
 2 7 -2 72981.6 1106.54 2
 2 -7 -2 72894.5 1027.51 9
 -2 7 -2 75708 1411.38 1
 2 -7 2 70911.8 1381.24 8
 2 -7 -2 71153.5 1389.78 8
 2 -7 -2 73501.3 1070.58 5
 2 -7 2 72028.2 1298.38 7
 -2 -7 2 72724.6 1109.59 7
 -2 -7 -2 71390.3 1390.62 8
 -2 -7 2 72998.3 1400.33 8
 -2 -7 -2 75964.7 1407.58 2
 -2 7 2 71053.7 1430.17 2
 2 -7 2 70742.6 1392 1
 2 7 -2 71599.8 1414.89 1
 2 7 2 72251.4 1277.1 1
 2 -7 -2 73488.1 1343.28 1
 2 7 3 1295.34 193.558 3
 2 7 3 1117.35 139.96 1
 2 7 -3 999.563 166.765 1
 -2 7 -3 1273.62 175.413 1
 2 -7 3 1394.04 183.838 1
 2 -7 -3 1353.44 163.467 1
 2 -7 3 1454.25 183.491 8
 2 7 -3 1482.51 125.05 2
 -2 7 3 1540.06 209.052 2
 2 -7 -3 1057.39 130.738 5
 2 7 -3 1427.14 134.048 9
 2 -7 -3 1307.54 131.579 9
 -2 7 -3 1372.35 158.846 7
 -2 -7 -3 1670.24 197.474 8
 2 7 3 1363.64 155.147 5
 2 7 -3 1333.54 136.454 5
 2 -7 -3 805.128 142.684 8
 -2 -7 3 1281.29 176.917 8
 2 -7 3 1505.48 181.121 7
 2 7 4 -59.2053 111.224 3
 2 -7 4 180.941 86.5398 8
 -2 -7 4 40.6944 71.5132 8
 2 -7 -4 41.2564 84.4601 8
 -2 -7 -4 146.716 92.3423 8
 -2 7 4 -30.2013 113.473 2
 2 -7 -4 76.1956 85.8117 5
 2 7 -4 152.586 69.6451 7
 2 -7 -4 158.224 90.4489 1
 -2 7 -4 86.9123 95.7289 1
 -2 7 4 48.2095 87.6921 3
 2 7 -4 108.144 82.9411 5
 -2 -7 -4 29.3237 110.176 2
 2 -7 -4 110.592 113.201 2
 2 -7 -4 52.2988 73.2323 9
 2 7 -4 16.864 69.0488 9
 -2 7 -5 1755.55 214.063 7
 2 7 -5 1744.72 231.264 1
 2 7 5 1529.15 245.649 3
 -2 7 5 1628.37 226.521 3
 -2 -7 -5 1307.99 173.672 8
 2 -7 -5 1838.09 212.636 9
 2 7 -5 1766.68 207.996 9
 2 7 5 1267.29 199.36 5
 2 7 -5 1549.83 199.627 5
 -2 7 5 1239.57 219.892 10
 2 7 5 1652.63 253.047 10
 2 -7 5 1602.08 184.623 8
 2 -7 -5 1477.3 179.551 8
 2 -7 -5 1150.03 229.034 2
 -2 -7 -5 1949.12 277.832 2
 -2 7 -5 1786.73 246.818 4
 2 7 -5 1801.19 168.919 7
 2 7 6 53919.7 1413.81 5
 2 -7 -6 54228.7 1470.79 2
 2 7 -6 51139.2 1262.21 5
 -2 -7 -6 51481.6 1508.78 2
 2 7 -6 54531 1307.3 9
 2 -7 -6 51848.5 1294.41 9
 -2 7 -6 55229.4 1286.26 7
 2 7 -6 51140.2 1241.85 1
 -2 7 6 55428.4 1556.31 10
 2 7 6 50295.3 1494.85 10
 -2 7 -6 57500.6 1467.42 4
 -2 7 7 1588.11 316.862 10
 2 7 7 2406.07 350.517 10
 -2 7 -7 1818.74 252.973 7
 -2 -7 -7 1640.6 259.37 9
 2 -7 -7 1611.4 260.563 9
 -2 7 -7 2047.11 276.885 9
 2 7 -7 1716.49 259.947 9
 2 7 -7 1252.7 224.374 5
 -2 7 -7 1822.09 282.094 4
 2 -7 -7 1379.46 275.355 2
 -2 -7 -7 2230.11 338.447 2
 -2 7 8 49295 1704.33 10
 2 7 8 52514 1752.28 10
 -2 -7 -8 51094.9 1680.07 2
 2 -7 -8 50404.9 1578.18 2
 -2 7 -8 55007.6 1436.18 7
 -2 -7 -9 3853.87 490.392 2
 2 -7 -9 3050.8 434.397 2
 -2 7 -9 3481.97 393.491 7
 2 -7 -10 10743.6 765.239 2
 -2 7 -10 9543.19 752.848 3
 -2 -8 0 221.538 100.808 8
 2 -8 0 195.277 91.7391 8
 2 -8 0 116.937 85.1102 1
 -2 8 0 290.691 122.491 1
 2 8 0 244.288 104.324 1
 -2 8 0 274.276 90.8426 2
 2 8 0 331.327 95.5354 2
 -2 -8 -1 45420.7 1012.55 2
 -2 8 -1 45311 1018.79 2
 -2 -8 1 44984.2 836.526 7
 2 -8 1 43829.1 968.706 7
 2 8 1 45943.1 747.422 5
 2 8 -1 45814.5 911.825 2
 -2 8 1 44875.4 1088.31 2
 2 8 -1 43451.9 1083.43 1
 2 -8 -1 45555 1086.29 1
 2 -8 1 45248.4 1111.19 1
 2 8 1 47958.2 1064.36 1
 -2 -8 1 46428.2 1130.98 8
 -2 -8 -1 44828.6 1109.96 8
 2 8 1 44203.6 1028.15 2
 2 -8 1 46925.3 1130.91 8
 2 -8 -1 45910.5 1126.78 8
 -2 8 -1 47943.5 1110.86 1
 2 8 2 9844.25 351.551 5
 2 8 -2 9316.79 297.3 5
 2 -8 2 9340.71 484.875 1
 2 -8 -2 9764.35 462.896 1
 2 -8 2 9564.6 480.572 8
 2 -8 -2 10065 490.8 8
 -2 -8 2 9778.33 352.008 7
 2 8 2 8997.45 422.031 1
 2 -8 2 9699.74 433.796 7
 -2 8 2 9747.58 502.021 2
 2 8 -2 9114.55 347.778 2
 -2 -8 -2 8926.62 471.753 8
 -2 -8 2 10024.8 493.716 8
 2 -8 -3 104413 1933.69 2
 2 8 -3 105115 1484.84 2
 2 -8 -3 104844 1774.18 1
 2 -8 3 107647 1822.58 7
 -2 -8 3 103837 1846.57 8
 -2 -8 -3 102074 1842.6 8
 2 -8 -3 100159 1829.68 8
 2 -8 3 102562 1834.84 8
 2 8 3 105863 1689.04 1
 2 -8 3 103569 1902.93 1
 -2 8 3 104140 1987.43 2
 -2 -8 -3 109280 1957.94 2
 2 8 -3 109802 1545.48 5
 2 8 3 108709 1660.7 5
 2 8 -3 109340 1488.35 9
 2 -8 -3 106283 1499.16 9
 2 -8 -4 13289.8 636.553 2
 2 -8 -4 11771 452.485 9
 2 8 -4 13094.8 467.852 9
 -2 -8 4 13016.1 554.996 8
 2 -8 -4 13510.2 529.566 1
 2 8 -4 12249.9 593.966 1
 -2 8 4 13554.4 666.336 2
 2 8 -4 12061.2 463.396 5
 -2 8 -4 13415.3 531.807 7
 -2 8 4 12548.3 589.246 3
 2 8 4 12089.1 628.342 3
 -2 -8 -4 12114 623.217 2
 2 -8 4 13510.3 564.481 8
 -2 8 -5 89112.1 1658.26 7
 -2 8 -5 91320.8 1724.52 1
 2 8 5 90036.1 1964.94 3
 -2 8 5 89077.5 1819.46 3
 2 -8 -5 84948 1904.96 2
 -2 8 -5 89496.6 1920.29 4
 -2 -8 -5 90913 1985.47 2
 -2 -8 5 89470 1613.38 8
 2 8 -5 88146 1586.93 9
 2 -8 -5 91739.6 1628.85 9
 2 -8 5 89037.7 1605.98 8
 2 8 5 91553.6 1765.26 5
 2 8 -5 85645.7 1585.34 5
 2 8 -5 92684.1 1819.22 1
 2 8 -6 5801.07 419.241 1
 -2 8 6 4991.83 417.12 3
 2 -8 -6 4909.37 451.651 2
 2 8 -6 5330.9 386.316 5
 2 8 6 5500.11 443.365 5
 2 8 -6 5528.26 408.679 4
 -2 8 6 6104.65 509.252 10
 2 8 6 5324.77 484.232 10
 2 -8 -6 5388.04 384.754 9
 2 8 -6 5583.43 390.744 9
 -2 8 -6 5189.73 457.561 4
 -2 8 -6 6761.89 441.79 9
 -2 -8 -6 6550.74 535.247 2
 -2 8 -6 6172.96 411.736 7
 -2 8 7 7572.11 627.118 10
 2 8 7 8537.44 662.438 10
 2 8 -7 7340.85 498.892 9
 2 -8 -7 7624.26 510.27 9
 -2 8 -7 8047.34 522.87 9
 -2 -8 -7 7974.47 522.831 9
 -2 -8 -7 8222.7 648.747 2
 -2 8 -7 8123.17 571.787 4
 -2 8 -7 8572.68 522.075 7
 2 -8 -7 7190.69 579.297 2
 -2 8 -8 174.525 150.246 7
 2 -8 -8 -148.806 218.531 2
 -2 -8 -8 221.336 172.382 2
 2 8 8 57.7498 153.426 10
 -2 8 8 57.7531 143.526 10
 -2 -8 -9 5119.24 577.932 2
 -2 8 9 4071.35 541.957 10
 2 8 9 5687.59 624.183 10
 -2 8 -9 5517.64 472.382 7
 2 -8 -9 6031.03 585.997 2
 2 9 0 189198 2640.27 2
 2 -9 0 190471 2868.32 1
 -2 9 0 188758 2773.85 2
 2 -9 0 191109 2639.88 7
 2 9 1 -23.3305 84.8731 2
 -2 -9 -1 -21.2932 89.445 2
 -2 9 1 26.2861 92.3827 2
 -2 9 -1 -22.6524 73.7065 2
 2 9 -1 -17.2622 79.4333 2
 2 -9 -1 129.441 103.167 1
 2 -9 1 27.6314 93.5784 1
 2 9 1 56.9421 41.8502 5
 2 -9 1 -59.7661 85.7521 7
 -2 -9 1 27.596 48.4933 7
 -2 9 -2 71898.9 1542.97 1
 -2 -9 2 72003.9 1212.99 7
 2 9 2 73879.9 1161.52 5
 2 -9 2 73514.1 1409.49 7
 2 9 -2 75815 1600.7 1
 2 -9 -2 74439.1 1505.3 1
 2 -9 2 73636 1576.05 1
 -2 9 2 72103.6 1574.54 2
 2 9 -2 73652.3 1246.21 2
 2 9 3 133.397 76.7376 5
 2 -9 3 338.211 122.202 7
 -2 -9 3 64.7754 68.0338 7
 2 -9 -3 97.0182 91.1353 1
 2 9 -3 60.6069 106.508 1
 -2 9 -3 56.782 103.289 1
 2 9 3 -20.8265 78.2568 1
 2 9 -3 218.882 77.1058 2
 -2 -9 -3 29.5628 111.078 2
 2 -9 -3 162.319 65.0932 9
 -2 9 3 196.121 126.594 2
 -2 -9 -4 27.9341 117.343 8
 2 -9 -4 -27.7684 97.5942 8
 -2 9 4 182.132 132.516 2
 -2 9 -4 409.382 150.441 1
 2 9 -4 -31.742 146.065 1
 2 -9 -4 92.5332 89.5929 1
 2 9 4 174.979 122.995 3
 -2 9 4 121.081 102.517 3
 2 -9 -4 -15.7058 70.7523 9
 2 -9 -4 33.7226 126.703 2
 -2 -9 -4 69.15 129.906 2
 -2 9 -5 571.523 175.502 4
 -2 9 -5 925.209 162.915 7
 -2 -9 -5 746.544 160.549 8
 2 9 5 935.428 182.901 5
 -2 9 -5 653.615 172.203 1
 2 9 -5 988.904 219.077 1
 -2 9 5 690.076 177.484 3
 2 9 5 862.677 211.729 3
 2 -9 -5 1192.39 222.853 2
 -2 -9 -5 803.958 217.042 2
 -2 -9 -5 1088.11 173.438 9
 2 -9 -5 643.847 133.972 9
 2 -9 -5 713.569 159.144 8
 2 -9 -6 33522.5 1230.22 2
 2 9 6 33642.1 1101.17 5
 2 9 6 32995.6 1267.04 10
 -2 9 6 33226.1 1266.94 10
 -2 9 -6 34985.9 1228.87 4
 -2 -9 -6 32825.3 1252.88 2
 -2 9 -6 36929.9 1054.03 7
 -2 -9 -6 34652.1 1007.41 9
 -2 9 6 34242.4 1137.79 3
 2 9 -6 35259.4 1115.71 1
 2 -9 -6 35009.2 994.18 9
 -2 9 -7 1087.59 248.721 4
 -2 9 -7 1052.38 209.875 7
 2 9 7 805.3 231.265 10
 -2 9 7 1234.59 302.65 10
 -2 -9 -7 1040.13 289.138 2
 2 -9 -7 529.363 226.193 2
 -2 9 8 50257.9 1779.14 10
 2 9 8 49293.2 1763.75 10
 -2 -9 -8 52039.9 1768.77 2
 -2 9 -8 50012.8 1385.99 7
 2 -9 -8 51910.4 1691.15 2
 2 -9 -9 111.328 209.141 2
 -2 -9 -9 123.151 191.826 2
 2 9 9 -66.4616 249.709 10
 -2 9 9 265.773 225.022 10
 2 -10 0 64.7153 100.807 8
 -2 -10 0 162.706 105.887 8
 2 -10 0 44.0191 82.6985 7
 -2 10 0 108.459 95.2996 2
 2 10 0 90.9565 79.9221 2
 2 10 0 115.812 98.0585 1
 2 -10 0 120.749 109.821 1
 -2 10 -1 21924.4 818.328 1
 2 10 1 20613.9 764.383 1
 2 -10 1 20339.3 801.63 1
 2 -10 -1 20554.1 783.874 1
 2 10 -1 20085.6 790.627 1
 -2 10 1 19904.7 776.993 2
 2 10 -1 19737.4 642.748 2
 2 -10 1 20607.8 685.877 7
 -2 -10 1 20793.8 589.333 7
 2 -10 1 21368.3 829.825 8
 2 -10 -1 20337.3 815.227 8
 -2 -10 -1 19893.6 807.701 8
 -2 -10 1 20098.5 810.704 8
 -2 10 -1 19899.5 717.452 2
 2 10 1 20611.5 745.264 2
 -2 -10 -2 6015.72 440.102 8
 -2 -10 2 6412.83 448.643 8
 -2 10 2 6027.88 438.439 2
 2 10 -2 5875.3 322.583 2
 -2 -10 2 5823.64 307.597 7
 2 -10 2 6012.41 376.139 7
 2 -10 2 5363.15 420.923 8
 2 -10 -2 6090.3 448.151 8
 -2 10 -2 6074.01 433.315 1
 -2 10 -2 5754.82 381.212 2
 -2 -10 -2 6038.52 410.095 2
 2 -10 -2 6146.57 414.711 1
 2 10 -2 6566.94 460.25 1
 2 -10 2 5721.57 438.929 1
 -2 10 -3 140221 2483.84 1
 2 -10 3 143476 2480.65 8
 2 -10 -3 142784 2494.56 8
 2 -10 -3 142739 2362.02 1
 2 10 -3 138233 2521.61 1
 -2 -10 -3 139550 2479.86 8
 -2 -10 3 140689 2466.96 8
 -2 -10 -3 146890 2532.3 2
 -2 10 3 140305 2572.38 2
 2 -10 3 142140 2321.32 7
 -2 -10 3 140857 2062.69 7
 2 10 -4 4934.93 419.216 1
 2 -10 -4 5280.79 374.401 1
 2 10 4 4654.27 431.137 3
 2 -10 -4 5312.52 412.445 8
 2 -10 4 4843.86 388.737 8
 -2 10 -4 4754.41 401.53 1
 -2 -10 -4 4841.05 400.827 8
 -2 -10 4 4593.75 377.753 8
 -2 -10 -4 4982.86 440.69 2
 -2 10 4 4520.55 430.562 2
 -2 -10 5 48689.8 1262.57 8
 -2 -10 -5 49780 1287.33 8
 2 10 5 47855.4 1465.17 3
 -2 10 5 47558.8 1366.32 3
 2 -10 5 45981.5 1231.91 8
 2 -10 -5 48908.1 1281.64 8
 -2 10 -5 49536 1485.43 4
 2 -10 -5 49334 1478.02 2
 -2 -10 -5 51952.2 1537.97 2
 -2 10 -5 50801.6 1358.33 1
 2 10 5 47449.4 1200.87 5
 2 10 -5 51803 1422.6 1
 2 10 -6 5179.23 452.06 1
 -2 -10 -6 3850.1 455.144 2
 -2 10 6 4677.66 436.284 3
 -2 10 -6 3709.29 423.987 4
 2 10 6 4440.53 484.358 10
 -2 10 6 4389.97 475.13 10
 2 -10 -6 4263.81 445.961 2
 -2 10 7 8244.78 693.911 10
 2 10 7 6369.62 606.262 10
 -2 10 -7 6879.93 587.605 4
 -2 10 -7 7748.43 506.412 7
 2 -10 -7 6911.28 619.976 2
 -2 -10 -7 8289.23 687.166 2
 2 10 8 189.161 177.678 10
 -2 10 8 -63.0273 205.079 10
 -2 -10 -8 -119.828 225.107 2
 2 -10 -8 -55.3649 180.147 2
 2 -10 -9 2431.74 411.271 2
 2 -11 0 105920 1859.21 7
 -2 -11 0 104699 2163.37 8
 2 11 0 103994 1889.04 2
 -2 11 0 107912 2036.04 2
 2 -11 0 102298 2070.48 1
 2 11 0 108491 2095.59 1
 2 -11 0 105155 2172.02 8
 2 11 1 11495.6 572.725 2
 -2 -11 1 10791.6 441.656 7
 2 -11 1 10856.1 515.259 7
 2 -11 -1 11690.6 618.624 1
 2 11 -1 12468.1 654.519 1
 2 -11 1 10606 614.214 1
 -2 -11 1 11443.5 646.356 8
 -2 -11 -1 10906.3 633.362 8
 2 11 -1 10927.9 496.226 2
 -2 11 1 11312.4 603.494 2
 -2 11 -1 10685 553.721 2
 2 -11 -1 11012 634.796 8
 2 -11 1 10929.8 633.924 8
 2 11 1 10398.2 572.148 1
 -2 11 -1 11356.7 629.602 1
 2 -11 -2 57430.5 1529.96 8
 2 -11 2 57222.1 1514.15 8
 -2 11 2 55604.3 1473.37 2
 2 11 -2 56211.8 1171.31 2
 -2 -11 -2 56095.3 1511.3 8
 -2 -11 2 56763.9 1511.76 8
 -2 -11 -2 58947.5 1422.52 2
 -2 11 -2 57906.6 1344.13 2
 -2 -11 2 59197.3 1142.28 7
 2 -11 -2 58746.1 1444.62 1
 2 11 -2 58418.4 1517.9 1
 2 -11 2 58774 1314.15 7
 -2 11 -2 58711.7 1511.67 1
 2 11 2 58534.6 1392.45 1
 2 -11 -3 2116.88 261.735 1
 2 11 -3 1744.76 281.259 1
 -2 11 -3 1793.54 264.862 1
 2 11 3 2503.04 270.98 1
 -2 11 3 2068.74 296.283 2
 -2 11 -3 1994.41 243.016 2
 -2 -11 -3 1555.15 253.645 2
 -2 -11 3 2586.58 227.597 7
 2 -11 3 2407.05 273.964 7
 -2 -11 -3 1911.08 281.178 8
 2 -11 -3 2202.59 303.25 8
 -2 -11 3 1955.06 281.161 8
 2 -11 3 2093.37 292.335 8
 -2 11 -4 224.522 164.863 1
 2 -11 -4 29.1565 122.478 1
 2 11 -4 -39.5865 166.29 1
 -2 11 4 42.954 166.354 2
 -2 -11 -4 361.382 172.837 2
 2 -11 4 105.771 162.239 8
 2 -11 -4 36.0486 131.142 8
 -2 -11 -4 180.584 131.39 8
 -2 -11 4 35.4305 141.195 8
 2 11 4 -41.576 117.158 3
 -2 -11 -5 69.3155 121.806 8
 -2 -11 5 169.397 127.292 8
 2 11 -5 40.8545 121.351 1
 -2 -11 -5 -45.5552 148.229 2
 -2 11 -5 -45.4808 85.4412 4
 -2 11 5 195.081 163.894 3
 2 -11 5 67.125 137.415 8
 2 -11 -5 241.24 141.101 8
 2 11 6 27696.9 1226.81 10
 -2 11 6 27380.1 1220.79 10
 -2 11 -6 27769.8 1173.77 4
 2 -11 -6 27033.9 1170.3 2
 -2 -11 -6 26842.7 1201.28 2
 2 11 -6 28245.9 1099 1
 -2 11 -7 2553.72 382.954 4
 2 11 7 2923.16 420.106 10
 -2 11 7 3220.92 466.086 10
 -2 -11 -7 2336.51 390.531 2
 2 -11 -7 2330.09 381.747 2
 2 11 8 31055.4 1448.48 10
 -2 11 8 31550.2 1461.82 10
 2 -11 -8 30215.4 1343.48 2
 -2 -11 -8 29918 1378.2 2
 -2 12 0 33.137 120.549 2
 2 12 0 147.736 115.061 1
 2 -12 0 37.7999 132.849 1
 2 12 0 84.106 101.99 2
 -2 -12 0 -41.4589 123.147 8
 2 -12 0 82.7667 109.945 8
 2 -12 0 79.971 106.231 7
 -2 -12 0 20.669 82.3691 7
 2 -12 -1 14192.1 768.2 8
 2 -12 1 14914.2 785.143 8
 2 12 -1 16643.2 808.697 1
 2 12 1 15920.2 747.88 1
 2 12 1 14972.5 697.02 2
 2 12 -1 15215.9 623.391 2
 -2 12 1 14582.3 727.217 2
 -2 12 -1 15137.5 691.817 2
 -2 -12 1 15183.3 553.188 7
 2 -12 1 15815.3 651.44 7
 -2 -12 1 13826 756.271 8
 -2 -12 -1 15439.2 802.174 8
 2 -12 1 16316.8 795.29 1
 2 -12 -1 14740.7 730.895 1
 -2 12 -2 4020.29 346.752 2
 2 -12 -2 4322.09 395.386 1
 -2 12 2 3241.6 371.419 2
 -2 -12 -2 3607.95 387.307 8
 -2 -12 2 3898.95 413.186 8
 -2 -12 2 3680.72 275.763 7
 -2 12 -2 3986.06 399.639 1
 2 12 -2 3398.24 381.709 1
 2 12 2 3436.69 345.214 1
 2 -12 2 3393.42 314.132 7
 2 -12 -2 4076.35 413.215 8
 2 -12 2 3819.61 400.686 8
 2 -12 -3 70762.1 1665.81 1
 -2 -12 -3 71892.3 1810.91 8
 -2 -12 3 69961.1 1778.11 8
 2 -12 3 74406.9 1616.82 7
 2 -12 -3 70780.1 1802.58 8
 2 -12 3 70047.6 1782.56 8
 -2 12 -3 73261.9 1824.23 1
 2 12 -3 71564.1 1834.46 1
 2 12 3 74188.1 1643.52 1
 -2 -12 -3 73419.7 1783.39 2
 -2 12 -3 70661.6 1559.87 2
 -2 12 3 72833.6 1850.02 2
 -2 12 -4 4861.11 461.659 1
 2 12 -4 5225.03 483.467 1
 2 -12 -4 4517.39 449.355 8
 2 -12 4 5333.14 460.111 8
 -2 -12 -4 5226.79 468.696 8
 -2 -12 4 4453.48 436.732 8
 2 -12 4 5087.84 422.23 7
 -2 -12 -4 6285.64 525.33 2
 2 -12 -4 4856.51 403.003 1
 -2 -12 -5 57251.7 1745.62 2
 -2 -12 -5 59811.8 1591.24 8
 2 -12 -5 57885.7 1571.91 8
 2 -12 5 57919.5 1548.8 8
 -2 -12 5 57919.3 1550.71 8
 2 12 -5 62378.2 1734.34 1
 2 12 -6 1131.03 275.573 1
 -2 -12 -6 977.71 265.288 2
 -2 12 -6 1084.78 270.327 4
 2 12 6 859.724 258.373 10
 -2 12 -7 4470.73 518.868 4
 -2 12 7 3815.83 540.194 10
 2 12 7 4439.51 549.467 10
 -2 -12 -7 4776.62 573.516 2
 -2 12 8 411.14 249.287 10
 2 12 8 479.591 249.249 10
 -2 -12 -8 -64.1706 225.538 2
 2 13 0 113868 2356.86 1
 2 -13 0 111925 2050.47 7
 -2 -13 0 111074 1878.06 7
 -2 -13 0 105005 2411.87 8
 2 13 0 103717 2043.89 2
 -2 13 0 112316 2236.46 2
 2 -13 0 111827 2471.41 8
 2 13 1 14580.5 759.748 1
 2 13 -1 16450.8 844.29 1
 -2 -13 1 15630.5 585.579 7
 2 -13 1 16477.8 691.126 7
 2 -13 -1 16721.9 709.356 7
 -2 -13 1 15676.9 851.751 8
 -2 -13 -1 15769 861.01 8
 2 13 1 15301.5 730.086 2
 2 -13 -1 17112.4 826.07 1
 -2 13 1 15138.6 770.022 2
 2 13 -1 15778.7 663.899 2
 -2 13 -1 16068.2 743.989 2
 2 -13 1 16577.9 873.69 8
 2 -13 -1 15485.5 849.863 8
 2 13 2 31261.3 1090.83 1
 2 13 -2 29636.5 1167.23 1
 2 -13 -2 29861.8 1094.99 1
 -2 -13 -2 28593.2 1163.07 8
 -2 -13 2 29422.6 1171.77 8
 2 -13 -2 28462.3 1159.44 8
 2 -13 2 31285.8 1205.61 8
 -2 13 2 31077.3 1150.58 2
 -2 13 -2 30058.5 1008.27 2
 2 -13 2 30180.6 970.875 7
 -2 13 -3 312.147 137.531 2
 2 -13 3 181.164 141.103 8
 2 -13 -3 45.9818 155.733 8
 -2 -13 -3 229.449 166.948 8
 -2 -13 3 361.699 180.182 8
 2 -13 3 158.795 123.007 7
 2 -13 -3 -37.6562 136.997 1
 2 13 -3 232.863 151.546 1
 -2 -13 -4 -92.4566 189.272 2
 2 -13 4 34.3964 140.828 7
 -2 -13 -4 45.0573 169.288 8
 -2 -13 4 -44.1694 149.587 8
 2 -13 -4 -134.349 173.435 8
 2 -13 4 131.829 170.183 8
 2 13 -4 288.838 169.187 1
 -2 -13 -5 258.464 189.789 8
 -2 -13 5 126.068 136.74 8
 -2 -13 -5 103.855 137.963 2
 2 -13 -5 129.402 140.356 8
 2 -13 5 41.9738 124.682 8
 2 13 -5 294.821 178.758 1
 2 13 -6 21568.4 1037.38 1
 -2 13 -6 21726.7 1106.71 4
 -2 -13 -6 21068.7 1121.75 2
 -2 -13 -7 248.974 218.761 2
 -2 13 -7 394.378 236.669 4
 -2 13 7 65.7383 213.906 10
 2 13 7 65.6927 195.134 10
 -2 14 0 156.981 142.781 2
 2 14 0 364.807 176.613 1
 -2 -14 0 51.3313 127.579 8
 2 -14 0 51.4106 160.17 8
 -2 -14 0 245.694 117.689 7
 2 -14 0 249.818 140.682 7
 2 14 0 266.011 136.153 2
 2 -14 1 11549.9 602.636 7
 -2 14 -1 11427.1 660.243 2
 2 -14 1 12689.3 801.172 8
 2 -14 -1 12980 807.857 8
 -2 -14 -1 11407.1 771.992 8
 -2 -14 1 11538.9 771.686 8
 2 14 -1 12830 779.284 1
 2 14 1 12044.1 719.271 1
 2 -14 -2 3441.16 429.943 8
 2 -14 2 3590.44 352.007 7
 2 -14 2 2539.09 373.867 8
 -2 -14 2 2640.3 388.731 8
 -2 -14 -2 3594.48 437.895 8
 2 14 2 3307.73 389.638 1
 -2 14 -2 3363.01 357.963 2
 2 14 -2 3458.13 423.919 1
 2 -14 3 53331.8 1679.25 8
 2 -14 -3 55463.7 1731.15 8
 -2 -14 3 57805.7 1736.85 8
 -2 -14 -3 53525.1 1696.22 8
 2 14 -3 56771.9 1749.19 1
 -2 -14 -4 297.767 186.497 8
 -2 -14 4 388.902 204.239 8
 2 -14 -4 148.496 191.734 8
 2 -14 4 535.948 209.753 8
 2 14 -4 681.852 241.382 1
 -2 -14 -5 28995.6 1190.77 8
 -2 -14 5 31302.9 1219.84 8
 2 -14 5 29835.3 1182.69 8
 2 -14 -5 29737.4 1206.83 8
 2 14 -5 27985.3 1232.86 1
 -2 -14 -5 30676.9 1310.68 2
 -2 14 -6 58.8506 165.836 4
 -2 -14 -6 118.791 216.075 2
 2 14 -6 105.523 185.433 1
 -2 14 -7 3847.73 489.262 4
 2 14 7 3501.46 509.082 10
 -2 14 7 3851.83 530.082 10
 2 15 0 58372.7 1769.97 1
 2 -15 0 60059.7 1895.88 8
 -2 -15 0 58735.4 1871.63 8
 -2 -15 -1 2788.62 303.292 7
 2 15 1 3769.09 440.201 1
 -2 -15 -1 3342.4 455.722 8
 -2 -15 1 3319.74 449.551 8
 2 -15 -1 3670.12 463.417 8
 2 -15 1 3086.03 438.91 8
 2 15 -1 3120.4 415.687 1
 -2 -15 2 27988.9 1264.36 8
 -2 -15 -2 29230.8 1308.2 8
 2 15 2 29617 1168.99 1
 2 15 -2 31018.2 1292.9 1
 2 -15 -2 26989.2 1249.12 8
 2 -15 2 29149.1 1282.04 8
 2 15 -3 55.5541 180.762 1
 -2 -15 -3 222.54 188.418 8
 2 -15 3 164.13 170.437 8
 -2 -15 3 109.559 145.534 8
 2 -15 -3 -276.436 207.724 8
 2 15 -4 56.657 191.879 1
 2 -15 4 53.1564 141.222 8
 2 -15 -4 -54.0414 209.292 8
 -2 -15 -4 -54.0461 183.036 8
 -2 -15 4 -52.9304 192.554 8
 2 -15 5 498.002 214.413 8
 2 -15 -5 204.087 185.673 8
 -2 -15 5 849.582 252.834 8
 -2 -15 -5 665.012 230.487 8
 2 15 -5 684.665 262.589 1
 -2 15 -5 369.587 200.485 4
 -2 15 -6 12442.4 897.451 4
 2 15 -6 14044.1 904.24 1
 -2 -16 0 61.6298 200.531 8
 2 -16 0 -122.888 223.524 8
 2 16 0 108.45 183.642 1
 -2 -16 -1 8076.03 713.02 8
 -2 -16 1 7958.1 703.382 8
 2 16 -1 7219.72 653.034 1
 2 16 1 6959.05 603.93 1
 2 -16 -1 7369.42 691.313 8
 2 -16 1 8059.1 701.537 8
 2 16 -2 3327.59 456.362 1
 -2 -16 -2 2633.98 442.844 8
 -2 -16 2 3274.5 460.071 8
 2 -16 -2 2871.5 445.407 8
 2 -16 2 2480.68 406.834 8
 -2 -16 -3 36524.9 1502.17 8
 -2 -16 3 33392.5 1431.49 8
 2 -16 3 34878.6 1459.75 8
 2 -16 -3 35644.7 1489.8 8
 2 16 -3 33754.2 1430.28 1
 2 -16 -4 -58.123 172.643 8
 2 -16 4 -57.2208 228.03 8
 -2 -16 -4 58.34 197.578 8
 -2 -16 4 57.1988 193.713 8
 2 16 -4 181.764 227.639 1
 -2 -16 -5 19237.4 1046.39 8
 2 -16 -5 18954.6 1034.13 8
 -2 16 -5 18821.4 1115.53 4
 2 16 -5 19640.5 1100.42 1
 2 -17 0 53394.2 1926.81 8
 -2 -17 0 53071.6 1919.02 8
 2 17 0 49512.4 1751.49 1
 2 17 -1 2431.31 439.222 1
 2 -17 1 2717.08 445.207 8
 2 -17 -1 2332.11 434.304 8
 -2 -17 -1 2732.43 447.714 8
 -2 -17 1 2381.77 422.191 8
 -2 -17 2 12997.4 931.58 8
 2 -17 -2 15812.2 1040.12 8
 2 -17 2 14825.3 997.841 8
 -2 -17 -2 14748.9 1004.49 8
 2 17 -2 16410.7 1005.16 1
 2 17 -3 -63.6822 189.156 1
 -2 -17 -3 64.6043 201.261 8
 -2 -17 3 127.15 206.862 8
 2 -17 -3 -64.3161 241.647 8
 2 -17 3 191.007 198.348 8
 2 17 -4 -64.3025 217.771 1
 -2 -17 -4 -62.0964 202.05 8
 -2 -17 4 -60.8207 180.656 8
 2 -17 -4 61.5171 271.024 8
 2 -17 4 182.038 227.982 8
 2 -18 0 284.088 249.612 8
 -2 -18 0 -284.699 250.149 8
 -2 -18 1 5225.8 630.979 8
 2 -18 -1 5385.15 640.055 8
 2 -18 1 4792.26 622.697 8
 -2 -18 -1 3983.24 556.902 8
 2 18 -1 4632.4 568.799 1
 2 18 -2 330.91 224.16 1
 -2 -18 -2 631.433 287.27 8
 -2 -18 2 207.908 225.52 8
 2 -18 -2 418.879 236.456 8
 2 -18 2 207.744 205.713 8
 2 -18 -3 21205.7 1225.55 8
 2 -18 3 22614.4 1240.25 8
 -2 -18 -3 22152.4 1240.29 8
 -2 -18 3 21466.4 1203.17 8
 -3 0 0 39.9192 21.8768 3
 -3 0 0 58.1857 23.6251 7
 -3 0 -1 263435 2866.28 7
 -3 0 1 258896 2903.93 9
 3 0 1 261435 2888.26 6
 3 0 -1 261901 2887.85 6
 3 0 -1 264519 2751.38 10
 -3 0 -1 262879 2752.23 10
 -3 0 2 449988 4764.73 2
 3 0 -2 462024 4665.56 3
 3 0 -2 468975 4982.56 9
 -3 0 2 468537 5010.56 9
 3 0 -2 463830 4760.2 2
 3 0 2 457392 5046.04 4
 3 0 2 461727 4837.12 6
 3 0 -2 462167 4833.47 6
 3 0 -2 470953 4911.07 10
 -3 0 -2 466141 4908.72 10
 3 0 -3 133832 1661.27 2
 3 0 -3 132843 1616.4 3
 3 0 -3 133449 1870.44 9
 3 0 3 133040 1469.37 1
 3 0 -3 132182 1842.06 10
 -3 0 -3 134059 1843.76 10
 3 0 3 140147 1914.61 5
 3 0 3 136902 1898.06 4
 3 0 3 134338 1596.98 6
 3 0 -3 131891 1589.48 6
 3 0 -4 154086 2243.48 9
 3 0 -4 154581 1977.7 3
 -3 0 -4 154899 2300.26 3
 3 0 -4 155699 2000.74 2
 3 0 4 156264 2209.6 4
 -3 0 -4 154329 2236.14 10
 3 0 -4 152007 2234.81 10
 3 0 -4 157074 2297.27 5
 3 0 4 155055 2256.3 5
 3 0 5 33457.1 858.014 4
 3 0 -5 35052.2 766.727 2
 3 0 -5 33186.2 923.541 9
 3 0 -5 33095 741.522 3
 3 0 -5 33112.1 942.849 5
 3 0 -6 41143.6 1155.22 9
 -3 0 -6 42525 1207.16 3
 3 0 -6 44036 976.99 3
 3 0 -6 42682.9 966.296 2
 3 0 -6 42154.3 1192.31 5
 3 0 6 42939.5 1213.22 5
 3 0 -7 33494.2 1131.22 5
 3 0 7 36287.3 1211.74 5
 3 0 -7 33919.2 1111.1 9
 -3 0 -7 34360.1 1165.83 3
 3 0 8 894.86 238.461 5
 -3 0 -8 1311.92 278.785 3
 -3 0 -9 18806.7 937.06 2
 -3 0 -9 19111.6 977.525 7
 -3 0 -9 20663.9 1010.63 3
 -3 0 -10 10932.4 779.639 7
 -3 0 -10 11053.7 749.036 2
 -3 1 0 222.148 43.2685 4
 3 1 0 72.0895 36.8761 6
 3 -1 0 53.8537 33.135 6
 3 1 0 249.75 39.1078 3
 -3 -1 1 311690 3365.71 9
 -3 1 1 312175 3369.36 9
 3 1 1 309126 3373.77 6
 3 1 -1 309466 3374.36 6
 3 -1 -1 310834 3360.2 6
 3 -1 1 309060 3362.67 6
 -3 -1 -1 316368 3398.88 3
 -3 1 -1 309287 3345.76 7
 3 -1 1 304921 3358.78 7
 3 -1 1 308251 3439.58 4
 -3 1 1 310079 3208.07 4
 -3 1 -1 303373 3448.61 4
 -3 -1 -2 41859 803.003 3
 3 1 -2 42011.4 727.555 10
 3 1 2 40281.3 720.726 10
 -3 1 2 42572.2 731.874 10
 -3 1 -2 41082.3 720.701 10
 3 1 2 41151.1 682.347 6
 3 1 -2 41634.1 686.691 6
 3 1 -2 41603.8 752.207 9
 -3 -1 2 43505.5 783.398 9
 -3 1 2 42420.5 778.222 9
 3 -1 -2 43387 765.318 9
 3 -1 -2 41560.9 682.898 2
 3 1 -2 41055.5 535.576 2
 3 -1 2 40983.3 799.594 4
 -3 1 -2 41128.1 801.774 4
 -3 1 -2 41209.7 758.274 7
 3 -1 -3 9107.95 378.787 5
 3 1 3 8938.83 370.055 4
 -3 -1 -3 9138.17 392.142 3
 3 -1 3 9860.57 379.815 5
 3 1 3 8745.45 368.248 5
 3 1 -3 9173.89 253.716 2
 3 -1 -3 9072.85 312.742 2
 3 -1 -3 9235.24 368.22 9
 3 1 -3 8940.93 361.332 9
 3 -1 3 9474.58 382.036 4
 -3 1 -3 8862.75 356.182 10
 3 1 3 8844.82 357.007 10
 -3 1 3 7816.78 334.133 10
 3 1 -3 8805.66 356.031 10
 3 1 3 9393.95 270.114 6
 3 1 -3 9611.8 274.124 6
 -3 1 4 171846 2413.79 10
 3 1 4 170510 2414.86 10
 3 1 -4 171625 1953.91 6
 3 1 4 171390 1952.58 6
 3 1 -4 171521 2437.26 10
 -3 1 -4 172401 2432.83 10
 3 1 -4 174508 2109.12 2
 3 -1 -4 173115 2240.69 2
 3 -1 -4 172258 2147.35 3
 3 -1 4 171587 2392.53 4
 -3 -1 -4 169814 2479.89 3
 3 -1 -4 166040 2458.42 5
 3 -1 4 173244 2429.36 5
 3 1 -4 169392 2452.72 5
 3 1 4 176353 2462.51 5
 3 -1 -4 168820 2423.55 9
 3 1 -4 173609 2430.53 9
 3 1 4 171561 2385.45 4
 3 1 -4 172261 1893.89 4
 3 1 5 41.6056 61.7957 4
 3 1 -5 31.4251 60.8568 3
 3 -1 -5 39.2088 29.9301 8
 3 -1 -5 122.702 95.0431 9
 3 1 -5 121.219 91.0914 9
 3 -1 -5 26.0522 84.7724 5
 3 1 -5 206.664 100.049 5
 3 1 -5 74.1516 77.0051 10
 -3 1 -5 24.5465 89.3003 10
 3 -1 5 210.886 38.2349 8
 3 1 -5 57.2447 26.663 8
 3 1 5 66.8364 32.3652 8
 3 -1 -5 189.704 88.7285 2
 3 1 -5 122.97 71.4601 2
 3 -1 -5 104.943 67.5384 3
 3 -1 -6 43682.1 1007.42 2
 3 1 -6 41345.9 914.327 2
 3 1 6 39467.6 1022.22 4
 3 -1 -6 43394.8 1177.51 9
 3 1 -6 40644.8 1145.12 9
 3 -1 6 40153.1 1168.28 5
 3 -1 -6 41991.2 1188.15 5
 3 1 6 41094 1198.61 5
 3 1 -6 42278 1189.78 5
 3 1 -6 41397.2 1181.13 10
 -3 1 -6 44754 1209.6 10
 -3 -1 -6 42272.3 1190.84 3
 3 1 -6 41364.3 959.073 3
 -3 1 -6 42704.9 1207.11 3
 3 1 -7 26081.2 957.51 9
 3 -1 -7 25038.4 947.179 9
 3 -1 -7 26278.1 822.44 2
 -3 -1 -7 25303.4 985.917 3
 -3 1 -7 26448.2 1021.13 3
 -3 1 -7 24962 941.168 7
 3 -1 7 25526.6 1004.91 5
 3 1 -7 25511.8 972.857 5
 3 -1 -7 25696.9 980.353 5
 3 1 7 25014.4 1006.66 5
 3 1 8 1147.45 262.006 5
 -3 1 -8 1023.72 240.364 7
 -3 1 -8 754.031 239.494 3
 -3 -1 -8 887.44 224.716 2
 -3 -1 -8 786.496 232.336 3
 -3 1 -9 14071.2 815.116 7
 -3 -1 -9 14535 836.983 2
 -3 1 -9 15459.6 889.31 3
 -3 1 -9 15988.1 854.127 2
 -3 1 -10 3139.64 447.794 3
 -3 -1 -10 4307.61 485.58 2
 -3 1 -10 3739.86 460.623 7
 -3 -1 -10 4739.56 524.194 7
 -3 2 0 160.885 44.707 4
 3 2 0 126.788 46.7168 8
 -3 2 -1 434758 4531.98 7
 -3 2 -1 430671 4640.22 4
 3 2 1 422549 4580.94 3
 3 -2 1 427807 4551.07 7
 3 2 -1 423523 4597.48 8
 3 2 1 434405 4611.37 8
 -3 2 1 428857 4551.63 6
 -3 2 -1 431295 4552.98 6
 -3 2 1 424051 4511.14 9
 -3 -2 1 431590 4511.03 9
 -3 2 2 29983.8 575.169 6
 -3 2 -2 29067.7 566.894 6
 3 2 2 28993.7 595.545 8
 3 2 -2 29610 596.565 8
 -3 2 2 29694.4 494.924 3
 -3 -2 -2 29994.4 671.031 3
 3 2 2 31841.2 694.16 3
 -3 2 -2 30393.4 682.887 4
 -3 2 -2 30398.7 628.352 7
 -3 2 2 30308.1 619.342 2
 3 -2 -2 30406.8 620.185 9
 -3 -2 2 30099.5 634.702 9
 3 2 -2 30985.1 620.291 9
 -3 2 2 30740.9 638.896 9
 3 -2 -2 30537.5 608.29 2
 -3 2 -3 15828.8 491.786 7
 -3 2 3 16001.9 473.421 2
 -3 -2 -3 16070.4 529.153 3
 3 2 3 15704.7 507.658 5
 3 -2 3 15261.8 474.621 5
 3 2 -3 16100.1 399.309 6
 3 2 3 16264.3 396.83 6
 3 2 3 15911.2 273.317 1
 -3 2 -3 14639 374.27 6
 -3 2 3 15801.1 389.202 6
 3 -2 -3 16077.7 511.624 5
 -3 2 3 15934.6 496.74 10
 3 2 3 16397.6 502.815 10
 3 -2 -3 16484.5 469.907 2
 3 2 -3 15343 398.732 8
 3 2 3 15605.4 405.881 8
 3 2 -3 15763.1 487.285 9
 3 -2 -3 16038.1 495.546 9
 3 2 -3 15131.3 487.411 10
 -3 2 -3 16153 501.655 10
 3 2 -3 15897.6 309.955 2
 -3 2 -3 15811.2 515.79 4
 -3 -2 -4 148107 2225.61 3
 3 2 -4 145667 1760.86 4
 -3 2 -4 144801 2132.77 7
 3 -2 -4 144900 2158.59 9
 3 2 -4 147071 2162.02 9
 3 2 4 148120 1764.91 6
 3 2 -4 143954 1762.37 6
 3 -2 -4 152979 2069.73 2
 3 2 -4 146882 1791.61 2
 3 2 -4 144517 2185.09 5
 3 -2 4 145871 2153.96 5
 3 -2 -4 146645 2208.34 5
 3 2 4 146335 2193.52 5
 -3 2 -4 147432 2167.1 4
 3 2 4 146441 2140.2 4
 3 2 4 145771 2165.16 10
 -3 2 4 146059 2166.66 10
 3 2 -4 149914 2198.93 10
 -3 2 -4 143100 2170.37 10
 3 2 -5 32338.9 600.562 4
 3 2 5 32882.5 869.349 4
 3 2 -5 31860.1 515.407 6
 3 2 5 32573.3 519.177 6
 3 2 5 31693 940.25 5
 3 -2 -5 32768.4 950.032 5
 3 2 -5 32327.3 935.709 5
 3 2 -5 33428.9 951.811 10
 -3 2 -5 33558.1 953.791 10
 3 -2 -5 32053.3 922.945 9
 3 2 -5 32440.5 916.543 9
 3 2 -5 33180.9 686.921 2
 3 -2 -5 31227.5 820.507 2
 3 -2 -6 46623.7 1267.11 5
 3 -2 6 47423 1261.76 5
 3 2 -6 44807.2 1237.01 5
 3 2 6 44893.6 1276.59 5
 3 2 6 45971.9 1115.15 4
 3 2 -6 45172.5 1245.92 10
 -3 2 -6 45369.9 1242.08 10
 3 -2 -6 48295.2 1256.38 9
 3 2 -6 46083.5 1220.83 9
 -3 -2 -6 47878.8 1284.16 3
 3 2 -6 46653.3 1044.37 3
 -3 2 -6 47776.3 1225.82 7
 -3 2 -7 17644 834.412 3
 -3 -2 -7 17707.8 827.082 3
 3 2 -7 17977.3 823.579 10
 -3 2 -7 18913.9 856.012 10
 3 -2 -7 17866.5 815.706 5
 3 -2 -7 18362.4 718.528 2
 3 -2 -7 18189.3 807.731 9
 3 2 -7 18006.4 791.684 9
 -3 2 -7 17073.1 772.933 7
 3 2 7 18072.7 692.173 4
 3 2 -7 18269 809.441 5
 3 2 7 18496.6 860.87 5
 3 -2 7 17484.9 818.968 5
 -3 -2 -7 19342 854.432 2
 -3 2 -8 544.832 181.003 3
 -3 -2 -8 437.755 179.3 2
 3 2 8 533.652 213.795 5
 -3 2 -8 556.754 183.065 7
 -3 2 -9 19881 1014.33 3
 -3 2 -9 19283.9 945.158 7
 -3 -2 -9 18834.1 977.492 2
 -3 2 -10 7870.72 685.742 3
 -3 2 -10 9360.4 693.369 7
 -3 -2 -10 9548.81 716.961 2
 3 3 0 11.7206 49.2356 8
 -3 -3 0 97.6552 37.6981 2
 3 -3 0 8.72957 35.7434 7
 -3 -3 1 604780 5989.56 2
 -3 3 1 584245 6356.78 2
 3 -3 1 600528 6353.26 1
 -3 3 1 601366 6224.92 9
 -3 -3 1 601109 6222.44 9
 3 3 1 609028 6404.09 8
 3 3 -1 604377 6404.12 8
 -3 3 -1 602760 6424.28 4
 -3 3 -1 599331 6305.6 7
 3 -3 1 606525 6322 7
 3 3 -2 51289.5 852.872 9
 3 -3 -2 51920 864.096 9
 3 3 2 49757.9 962.075 3
 -3 -3 2 50146.9 874.96 9
 3 -3 -2 51160.3 907.811 2
 3 -3 2 48383.7 853.657 1
 -3 3 2 51443.2 882.788 9
 -3 3 2 49555.8 916.452 2
 3 3 -2 49731.3 638.318 7
 3 -3 2 49862.4 924.512 7
 3 3 -2 48965.1 878.976 8
 3 3 2 49559.4 888.889 8
 -3 3 -2 50840.5 888.253 7
 -3 3 -2 49093.6 960.143 4
 3 3 -3 10611 217.398 2
 -3 3 3 10843.1 417.056 10
 3 3 3 10134.6 405.474 10
 3 -3 -3 10721.2 398.473 2
 3 3 3 10571.7 446.96 3
 -3 3 3 10500.7 340.11 3
 -3 3 -3 10307.6 332.867 6
 -3 3 3 10583.5 337.222 6
 3 3 3 10339.6 252.766 1
 3 -3 3 10630.4 349.202 1
 3 -3 -3 10783.4 418.721 5
 3 -3 3 11159.9 393.073 5
 3 3 3 11202.8 425.112 5
 -3 3 3 9801.18 400.903 2
 -3 3 -3 10404.5 427.843 4
 3 3 -3 10652 392.983 9
 3 -3 -3 10981.6 403.965 9
 -3 3 -3 10496.6 394.309 7
 3 3 -3 9912.76 284.318 7
 3 3 3 10001.1 347.044 8
 3 3 -3 9998.45 345.105 8
 3 3 4 135453 1718.31 6
 -3 3 4 130782 2055.65 10
 3 3 4 131675 2060.63 10
 3 -3 -4 133533 1975.99 2
 -3 3 4 131933 1459.35 4
 -3 3 -4 131977 2062.77 4
 3 -3 -4 134783 2082.58 5
 3 3 -4 132275 2049.95 5
 3 -3 4 136745 2013.94 5
 3 3 4 131891 2068.8 5
 3 3 -4 134630 1726.58 8
 3 3 4 133252 1743.83 8
 -3 3 -4 137597 2098.95 10
 3 3 -4 138129 2096.26 10
 -3 3 4 133072 1695.05 6
 -3 3 -4 132697 1696.03 6
 3 -3 4 131791 1750.33 1
 3 -3 -4 135053 2029.97 9
 3 3 -4 132476 2008.68 9
 3 3 -4 135819 1617.05 2
 -3 3 -4 136575 2009.82 7
 3 3 -5 11380.4 548.067 10
 -3 3 -5 12716.3 580.984 10
 3 -3 -5 12904.9 568.541 9
 3 3 -5 12382.9 549.578 9
 3 3 5 12561.8 331.566 6
 3 3 -5 12732.5 335.515 6
 -3 3 5 13273.2 337.549 6
 3 -3 -5 12815.9 353.653 8
 3 -3 5 13064.8 347.873 8
 3 3 5 13431 548.768 4
 3 3 -5 12845.6 396.704 4
 -3 3 -5 13501.7 563.417 4
 3 3 -5 11571.3 547.753 5
 3 3 5 14154.1 616.88 5
 3 -3 -5 12890.6 581.259 5
 3 3 -5 12913.9 381.39 2
 3 -3 -5 14268.8 553.296 2
 -3 -3 -6 83678.5 1811.34 2
 3 -3 6 79121.8 1687.16 5
 3 -3 -6 79380.7 1722.5 5
 3 3 -6 79114.3 1705.87 5
 3 3 6 78152.5 1764.52 5
 3 -3 -6 82532.4 1721.64 9
 3 3 -6 80577.2 1681.34 9
 3 3 6 79032.1 1753 10
 -3 3 6 79591.1 1755.83 10
 3 -3 -6 80646.1 1598.18 2
 3 3 -6 79323.7 1745.79 10
 -3 3 -6 80940.7 1762.25 10
 3 3 -6 80480.2 1399.66 1
 -3 3 -6 80850.3 1664.93 7
 3 3 6 80964.3 1578.84 4
 -3 -3 -7 26212 1032.41 2
 3 3 -7 27808.4 1041.37 10
 -3 3 -7 27969.9 1052.53 10
 3 -3 -7 26800.4 1009.66 5
 3 3 7 25239.5 840.603 4
 3 -3 -7 28195.8 928.8 2
 3 -3 7 26281.3 1003.06 5
 3 3 7 29106.8 1106.94 5
 3 3 -7 28392.7 1019.7 5
 -3 3 -7 26788.3 966.755 7
 3 3 -7 26534.7 818.239 7
 3 -3 -7 25601.9 969.06 9
 3 3 -7 26654.9 969.331 9
 -3 3 -8 738.105 233.463 3
 3 3 8 737.491 248.804 5
 3 -3 -8 701.178 205.791 2
 -3 -3 -8 1230.92 264.077 2
 -3 3 -8 581.622 199.623 7
 -3 3 -9 20251.9 1046.84 3
 -3 3 -9 22554.6 997.831 7
 -3 -3 -9 21121.8 1043.57 2
 -3 3 -10 10144.6 761.431 3
 -3 3 -10 11170.3 748.384 7
 -3 -3 -10 11337.7 799.539 2
 -3 -4 0 -14.2331 50.0228 8
 3 -4 0 102.911 51.2639 1
 3 4 0 99.0131 59.4173 8
 3 -4 0 21.2636 41.1754 7
 -3 -4 0 -8.09269 37.2397 2
 -3 4 1 217162 2451.47 9
 -3 -4 1 215015 2446.43 9
 3 -4 1 216066 2662.18 1
 -3 -4 -1 216252 2702.44 8
 3 4 -1 214986 2693.82 8
 -3 -4 1 217314 2703.59 8
 3 4 1 216871 2701.38 8
 3 -4 1 219280 2611.88 7
 -3 -4 1 214192 2252.43 7
 -3 -4 -1 218864 2615.55 2
 -3 4 -1 217308 2581.53 7
 -3 4 1 217634 2674.3 2
 3 -4 2 59202.4 1066.4 7
 3 4 -2 60846.6 751.945 7
 -3 4 -2 60862.9 1025.37 7
 3 4 2 60043.7 1122.85 3
 3 -4 -2 61091.9 964.168 9
 3 4 -2 59554.8 945.391 9
 3 -4 2 58962.9 1037.09 1
 3 4 2 59817.3 941.473 1
 -3 -4 2 59957.3 980.186 9
 -3 4 2 59186.6 976.13 9
 -3 -4 2 59108.9 1046.99 8
 -3 -4 -2 61094.3 1068.85 8
 -3 -4 -2 59080 1094.96 2
 -3 4 2 60822.3 1104.29 2
 3 4 -2 56883.7 676.927 2
 3 -4 -2 60808.2 988.319 5
 -3 4 -2 60049.5 1131.73 4
 3 4 -2 58686.2 1052 8
 3 4 2 59323.1 1060.44 8
 3 -4 2 60663.2 920.551 5
 -3 4 -3 7819.29 344.775 7
 3 4 3 7704.6 401.427 3
 -3 4 3 7899.52 318.511 3
 3 4 -3 8086.65 245.042 7
 3 -4 3 7826.69 323.726 5
 3 -4 -3 7504.45 348.105 5
 -3 4 -3 8853.26 412.792 4
 3 4 3 7789.08 369.065 5
 3 -4 -3 7205.09 325.99 9
 3 4 -3 7895.01 335.227 9
 3 -4 3 7991.93 336.846 1
 3 4 3 8137.15 259.45 1
 3 -4 -3 8450.31 380.071 2
 -3 -4 -3 8488.46 409.027 2
 -3 4 3 7755.17 380.271 2
 3 4 3 7946.1 337.494 8
 3 4 -3 8686.34 345.41 8
 -3 4 -4 91554.9 1531.06 7
 3 4 -4 92466.2 1299.46 7
 -3 4 4 91522.9 1330.97 6
 -3 4 -4 90324.7 1325.03 6
 3 -4 -4 90413.5 1565.4 2
 3 4 4 89363.6 1373.12 8
 3 4 -4 91592.4 1360.87 8
 -3 4 -4 89525.6 1623.98 4
 3 -4 4 87518.2 1388.26 1
 -3 4 4 90211.6 1446.96 3
 3 4 -4 86511.8 1510.27 9
 3 -4 -4 89854.3 1548.29 9
 -3 4 4 90527.5 1624.36 10
 3 4 4 90669.1 1616.07 10
 3 -4 -4 87062.5 1575.41 5
 3 4 -4 88167.2 1560.18 5
 3 4 4 86612.9 1585.47 5
 3 -4 4 89952.3 1514.74 5
 3 -4 -5 4384.55 237.359 1
 3 4 -5 4523.75 224.041 6
 3 4 5 4495.91 219.266 6
 3 4 -5 4389.76 297.088 1
 -3 4 5 4592.77 220.164 6
 -3 4 -5 4670.11 220.822 6
 3 4 -5 5249.32 374.796 10
 -3 4 5 4217.13 349.376 10
 -3 4 -5 4664.68 363.943 10
 3 4 5 4759.95 364.848 10
 3 4 -5 4683.03 344.797 5
 3 -4 -5 4766.82 351.908 5
 3 4 5 4413.89 347.214 5
 -3 4 -5 3933.67 302.297 7
 3 4 -5 4600.52 261.95 7
 3 -4 -5 4235.33 226.393 8
 3 -4 5 4497.28 225.823 8
 3 4 -5 4240.58 203.244 2
 -3 -4 -5 3605.3 332.411 2
 3 4 -5 4207.85 246.012 4
 3 -4 -5 4260.82 324.677 9
 3 4 -5 4229.7 317.61 9
 3 -4 -6 14686 640.757 2
 3 -4 -6 13544.2 640.716 9
 3 4 -6 13434.4 636.628 9
 3 -4 -6 14022.5 666.752 5
 3 4 -6 13662.7 647.186 5
 3 4 6 14237 709.162 5
 3 4 -6 13672.2 526.591 1
 -3 -4 -6 12436.1 675.308 2
 -3 4 6 14263.4 698.143 10
 3 4 6 13484.5 682.215 10
 3 4 -6 13062.2 660.205 10
 -3 4 -6 13245.5 671.772 10
 -3 4 -6 13402.1 614.732 7
 3 -4 6 13388.2 631.83 5
 -3 4 -6 14122.3 642.11 4
 3 4 6 14075.2 604.245 4
 3 4 -7 25148.7 954.201 5
 3 4 7 24519 1024.37 5
 -3 4 -7 26363 949.532 7
 -3 4 7 26477.1 1054.18 10
 3 4 7 26465.1 1059.04 10
 -3 -4 -7 24849.3 1031.74 2
 3 4 -7 25904.6 954.851 9
 3 -4 -7 27132.1 996.066 9
 3 -4 -7 25197.9 920.327 2
 3 4 -7 26954.2 1039.23 10
 -3 4 -7 25450.2 1022.64 10
 3 -4 -7 27089.3 1014.44 5
 -3 4 -8 917.093 240.892 7
 -3 -4 -8 1227.65 290.927 2
 3 -4 -8 910.447 219.161 2
 -3 4 -8 663.942 227.263 3
 3 4 8 397.552 208.883 5
 -3 -4 -9 19020.8 1005 2
 -3 4 -9 18411.4 901.035 7
 -3 4 -9 17883.4 986.213 3
 -3 -4 -10 3072.28 464.298 2
 -3 4 -10 4289.03 466.03 7
 -3 4 -10 4164.32 516.54 3
 3 5 0 100.722 66.9057 8
 3 -5 0 50.429 48.8363 7
 -3 -5 0 29.8697 42.8693 2
 3 -5 1 203933 2562.88 7
 3 5 1 204046 2578.89 1
 -3 -5 1 207803 2339.73 9
 -3 5 1 205302 2338.6 9
 -3 5 1 206223 2659.34 2
 -3 -5 -1 206102 2694.97 8
 -3 -5 1 202066 2675.97 8
 3 5 1 207368 2698.57 8
 3 5 -1 206903 2694.94 8
 -3 -5 -1 206835 2568.75 2
 3 -5 -1 202235 2620.95 1
 3 -5 1 205967 2657.52 1
 -3 -5 -2 143360 2063.26 8
 -3 -5 2 145957 2058.01 8
 3 -5 2 143356 1767.83 5
 3 -5 -2 144160 1870.48 5
 3 -5 2 150229 2049.34 7
 3 5 2 148819 2083.32 8
 3 5 -2 143073 2061.29 8
 3 5 2 145731 2131.68 3
 3 -5 -2 147747 1838.89 9
 3 5 -2 144630 1820.32 9
 3 -5 -2 144088 2005.71 1
 -3 5 2 143711 2105.45 2
 -3 -5 -2 147649 2091.48 2
 3 5 -2 143485 1615.56 2
 3 5 2 142034 1905.94 1
 3 -5 2 143638 2037.58 1
 -3 5 -2 146941 1979.64 7
 3 -5 3 44886.6 1006.59 7
 3 5 -3 45759.4 710.308 7
 -3 5 -3 45793.2 938.535 7
 3 -5 -3 45153.4 914.903 1
 -3 5 -3 44769.5 1050.07 4
 3 5 3 43688.1 1056.35 3
 3 5 3 44653.5 956.732 5
 3 -5 -3 46465.8 943.652 5
 3 -5 3 46838.2 866.583 5
 3 5 -3 44865.7 605.436 2
 3 -5 -3 44744 1006.36 2
 -3 -5 3 45473 936.849 8
 3 5 3 45314.3 950.772 8
 3 5 -3 46619.7 953.059 8
 3 -5 -3 46203.4 902.335 9
 3 5 -3 45110.9 883.016 9
 -3 -5 -3 46065.6 959.484 8
 3 -5 3 44343.3 945.823 1
 3 5 3 45181.1 796.035 1
 -3 -5 -3 45061.3 1048.22 2
 -3 5 3 43506.6 1032.91 2
 3 5 4 83864.4 1680.21 3
 -3 5 4 85325.7 1459.97 3
 -3 5 4 87950.4 1647.78 2
 3 -5 -4 83593.8 1478.82 9
 3 5 -4 85381.6 1468.39 9
 3 5 -4 85070.1 1230.41 7
 3 -5 4 83524.6 1436.78 1
 3 -5 -4 85902.7 1373.6 1
 3 5 4 86183.2 1140.41 1
 3 5 -4 84895.8 1537.55 1
 3 5 -4 89210.6 1409.8 8
 3 5 4 87936.5 1423.47 8
 3 5 4 84650.4 1557.16 5
 3 -5 -4 83681.5 1529.14 5
 3 5 -4 84029.3 1512.63 5
 3 -5 4 87700.4 1459.89 5
 -3 5 -5 2093.02 225.38 7
 3 5 -5 1798.51 215.864 9
 3 -5 -5 1962.52 173.528 1
 -3 5 -5 2185.3 170.881 6
 -3 5 5 2053.62 168.111 6
 -3 -5 -5 2179.01 266.044 2
 -3 5 5 1689.06 240.247 10
 3 -5 -5 1854.72 220.243 9
 3 5 5 2047.3 250.054 10
 3 5 -5 2107.08 219.693 1
 3 5 -5 2237.09 176.447 7
 3 -5 -5 1946.86 232.878 5
 3 5 -5 1957.22 228.149 5
 3 5 5 2065.4 243.92 5
 3 -5 -5 1846 166.706 8
 3 -5 5 2095.52 176.178 8
 3 -5 -5 2243.32 247.027 2
 3 -5 6 52549.8 1292.16 5
 3 5 6 52466.9 1265.27 4
 -3 5 -6 52861.3 1348.86 4
 3 5 6 51686.3 1427.19 10
 3 5 -6 52112.1 1406.86 10
 -3 5 -6 50873.9 1391.98 10
 -3 5 6 49953.5 1406.78 10
 3 -5 -6 50169.5 1302.35 2
 3 -5 -6 52633.3 1317.15 9
 3 5 -6 52467.6 1299.74 9
 -3 -5 -6 52428.6 1457.19 2
 3 5 -6 49477.5 1284.27 5
 3 5 6 52326.1 1405.76 5
 3 -5 -6 53107.3 1348.52 5
 -3 5 -6 51291.5 1266 7
 3 5 7 43238.2 1400.09 10
 -3 5 7 39877.8 1349.25 10
 3 -5 -7 41266.7 1235.49 2
 -3 -5 -7 42182.8 1376.76 2
 3 5 -7 39499 1203.51 9
 3 -5 -7 41314.2 1249.46 9
 -3 5 -7 40001.4 1185.99 7
 3 5 -7 39378.9 1213.22 5
 3 5 7 40283.6 1345.17 5
 3 -5 -7 42819.7 1297.87 5
 3 5 8 801.372 262.084 5
 -3 5 -8 1091.08 244.997 7
 3 -5 -8 939.205 241.198 2
 -3 -5 -8 739.862 270.29 2
 3 -5 -9 17510.6 872.645 2
 -3 5 -9 18895.8 1013.25 3
 -3 -5 -9 17818 995.728 2
 -3 5 -9 18747.5 890.607 7
 -3 5 -10 5168.08 581.045 3
 -3 5 -10 6471.34 549.91 7
 -3 -5 -10 5277.8 585.549 2
 -3 -6 0 141.369 58.5669 2
 3 -6 0 163.902 74.5727 1
 3 6 0 247.795 79.7413 1
 3 -6 0 14.6487 45.652 7
 -3 6 0 224.665 43.6423 9
 3 6 0 19.6812 69.1812 8
 -3 -6 0 136.89 75.7455 8
 -3 -6 1 161101 1912.02 9
 -3 6 1 164802 1917.32 9
 3 6 -1 158961 2338.12 8
 3 6 1 165551 2364.94 8
 3 6 -1 161585 2334.52 1
 -3 -6 -1 162093 2200.21 2
 3 6 -1 157885 1980.15 2
 3 6 1 162755 2236.95 1
 3 -6 1 164760 2325.38 1
 3 -6 1 164981 2214.35 7
 3 -6 -1 163888 2298.47 1
 3 -6 1 166578 1778.11 5
 -3 -6 -1 163059 2352.31 8
 -3 -6 1 163380 2344.18 8
 -3 6 1 162198 2314.42 2
 3 -6 2 89755.7 1172.61 5
 3 -6 -2 85173.8 1267.47 5
 -3 -6 -2 87241.6 1527.31 8
 -3 -6 2 85640.4 1511.35 8
 3 6 -2 87656.8 1538.17 8
 3 6 2 89008.8 1547.79 8
 3 6 -2 87882.8 1563.39 1
 3 6 2 89567.3 1401.34 1
 3 -6 2 88877.4 1531.12 1
 3 -6 -2 87457.2 1473.07 1
 -3 6 -2 86633.2 1406.3 7
 -3 6 2 89616.1 1577.64 2
 -3 -6 -2 89812.7 1524.16 2
 -3 -6 2 84921.5 1148.19 7
 3 -6 2 88351.9 1477.76 7
 -3 6 -3 29500.6 745.32 7
 3 -6 -3 29279.1 743.911 1
 3 -6 3 26393.9 760.079 1
 3 6 -3 28929.5 822.856 1
 3 6 3 27790.3 646.96 1
 3 6 3 28019 856.937 3
 3 6 3 28973.8 739.059 5
 3 -6 -3 28191.7 666.101 9
 -3 -6 -3 28116.7 824.465 2
 -3 6 3 26343.3 822.399 2
 3 6 -3 29203.6 780.035 8
 3 6 3 27203 761.823 8
 3 6 -3 30050 673.972 9
 3 -6 -3 27205.7 689.558 5
 3 -6 3 27873.3 627.124 5
 3 -6 3 28703.3 803.672 7
 -3 -6 -3 28573.1 779.501 8
 -3 -6 3 28540.1 768.298 8
 3 -6 -3 28127.6 802.489 2
 3 6 4 87072 1762.12 3
 -3 6 4 87687.9 1546.07 3
 3 -6 4 87754 1561.14 1
 3 -6 4 85659.3 1442.12 5
 3 6 -4 86176.6 1530.63 5
 3 -6 -4 87219.8 1544.26 5
 3 -6 4 88146.9 1497.15 8
 3 6 -4 88659.2 1257.03 7
 -3 -6 -4 90784 1752.62 2
 -3 6 4 85106.7 1708.47 2
 3 -6 -4 89352.1 1517.36 8
 3 6 -4 87318.8 1483 9
 3 -6 -4 89552.2 1510.55 9
 3 6 4 86320.3 1252.01 1
 3 -6 -4 87590.6 1453.52 1
 -3 6 -5 18164.3 549.265 6
 -3 6 5 18356.1 550.266 6
 3 -6 -5 17595.3 547.36 1
 3 -6 -5 18416.6 739.373 2
 3 6 5 17123.9 707.318 5
 3 6 -5 18672.9 686.359 5
 3 -6 -5 17512.6 672.777 5
 3 -6 -5 18633.5 583.713 8
 3 -6 5 17666.9 560.701 8
 -3 -6 -5 16955.5 756.729 2
 3 6 -5 17558.3 643.82 9
 3 -6 -5 18072.9 665.139 9
 -3 6 -5 18012.6 663.307 7
 3 6 -5 18122.7 511.472 7
 -3 6 5 17597.2 650 3
 3 6 5 16887.3 754.403 3
 -3 6 5 18305.8 764.576 10
 3 6 5 17029.2 739.372 10
 -3 6 -5 18881.3 760.871 4
 3 6 -6 29908.2 888.771 1
 3 -6 -6 29356 1009.74 2
 3 6 -6 29013 941.699 5
 3 6 6 29231.5 1030.56 5
 3 -6 -6 28470.5 960.75 5
 -3 -6 -6 26804.1 1047.7 2
 -3 6 -6 28043.4 992.08 4
 -3 6 -6 27967.3 907.718 7
 3 6 -6 28789.5 1033.77 10
 3 6 6 28335 1057.34 10
 -3 6 6 28234.2 1054.15 10
 -3 6 -6 28764.7 1043.96 10
 3 6 -6 29110.6 930.222 9
 3 -6 -6 30816 968.092 9
 3 6 7 22749.8 997.289 5
 3 6 -7 22675.5 891.497 5
 -3 6 -7 24869.2 964.012 4
 3 -6 -7 25901.7 958.794 9
 3 6 -7 23300.4 896.753 9
 -3 6 7 22356.6 1013.31 10
 3 6 7 23858.4 1047 10
 3 -6 -7 24969.4 981.391 2
 -3 -6 -7 25080.6 1079.18 2
 3 -6 -7 24496.9 947.932 5
 -3 6 -7 23289 888.276 7
 -3 -6 -8 671.735 261.498 2
 3 -6 -8 846.117 224.939 2
 3 6 8 1059.79 286.04 10
 -3 6 8 953.619 263.446 10
 -3 6 -8 748.72 216.916 7
 -3 -6 -9 14110.3 908.589 2
 -3 6 -9 16378.1 839.966 7
 3 -6 -9 15850.6 851.501 2
 -3 6 -9 15711.1 942.165 3
 -3 -6 -10 6891.41 673.021 2
 -3 6 -10 7623.22 590.885 7
 -3 6 -10 6726.98 639.796 3
 3 -7 0 50.2767 70.3996 7
 3 7 0 159.403 66.6839 2
 -3 -7 0 22.4894 76.1653 8
 3 7 0 22.8913 71.3141 8
 -3 7 0 -39.6684 76.8152 2
 -3 -7 0 68.8511 60.6686 2
 3 7 0 60.5332 59.9355 1
 3 -7 0 63.1211 71.258 1
 -3 7 0 52.0414 31.6822 9
 -3 -7 0 26.3032 30.4631 9
 3 7 -1 173988 2561.1 8
 3 7 1 171528 2551.45 8
 -3 -7 -1 173480 2544.26 8
 -3 -7 1 170720 2530.85 8
 3 7 1 174011 2428.45 1
 3 7 -1 168545 2498.23 1
 3 -7 1 167623 2490.04 1
 -3 7 1 178397 2526.8 2
 3 -7 -1 172705 2482.94 1
 -3 -7 1 173688 1986.17 9
 -3 7 1 172188 1988.36 9
 3 7 -1 171784 2158.66 2
 -3 -7 -1 171988 2367.55 2
 3 -7 1 173687 2378.51 7
 -3 -7 1 170890 2045.01 7
 3 -7 -2 7440.22 279.557 5
 3 -7 2 7756.68 230.971 5
 3 -7 -2 6934.35 377.67 1
 -3 -7 -2 6341.51 365.022 2
 -3 7 2 7574.15 425.5 2
 3 7 -2 7286.1 260.697 2
 3 -7 2 7474.83 377.245 7
 -3 -7 2 8003.65 270.188 7
 3 7 2 6861.58 396.248 8
 3 7 -2 7590.74 411.915 8
 3 -7 2 6688.23 386.785 1
 3 7 -2 6707.89 394.527 1
 3 7 2 8097.47 376.601 1
 -3 -7 -2 7732.71 409.805 8
 -3 -7 2 6905.08 394.213 8
 3 7 -3 77.0826 57.8753 9
 3 -7 -3 26.5299 57.1006 9
 3 7 3 27.0519 80.3547 3
 3 7 3 15.6308 67.2835 1
 3 -7 -3 59.6509 79.2401 1
 3 -7 3 69.1668 78.084 1
 3 7 3 35.0521 61.5984 5
 3 -7 3 11.1439 45.6303 5
 3 -7 -3 74.6883 67.2922 5
 3 7 -3 106.496 65.4885 5
 -3 7 3 161.397 104.178 2
 -3 -7 3 44.0725 74.6319 8
 -3 -7 -3 247.506 103.54 8
 3 7 3 113.781 77.07 8
 3 7 -3 67.3474 69.938 8
 3 -7 3 112.463 92.0927 7
 -3 -7 4 108560 1810.77 8
 -3 7 -4 111376 2068.16 4
 3 7 -4 110408 1504.6 7
 -3 7 -4 105613 1800.05 7
 -3 -7 -4 107421 1832.71 8
 3 7 4 107538 2070.66 3
 -3 7 4 109959 1873.87 3
 3 -7 -4 110206 2007.12 2
 3 7 4 110672 1587.12 1
 3 -7 -4 108921 1762.15 1
 3 -7 -4 113172 1798.73 5
 -3 -7 -4 112563 2080.33 2
 3 -7 4 109198 1817.92 8
 3 -7 -4 107329 1826.04 8
 3 7 -4 110476 1715.27 9
 3 -7 -4 108180 1722.86 9
 3 7 -4 111272 1784.36 5
 -3 7 4 110914 2076.19 2
 3 -7 4 109470 1658.69 5
 -3 7 -5 1343.84 195.439 7
 -3 7 5 2174.34 247.309 3
 3 7 5 2100.25 288.105 3
 -3 -7 -5 1895.93 289.516 2
 3 -7 -5 1596.36 253.232 2
 3 7 -5 2177.5 245.32 5
 3 -7 -5 1649.59 199.48 8
 3 -7 5 2074.68 209.805 8
 3 7 -5 1472.27 197.249 9
 3 -7 -5 1444.19 201.516 9
 3 7 -5 1690.43 236.287 1
 -3 7 -5 1587.65 242.207 4
 3 7 5 1611.19 245.78 10
 -3 7 5 1681.81 256.423 10
 3 -7 -5 1356.55 205.016 5
 3 7 5 1959.48 257.307 5
 3 -7 -6 29871.4 1067.78 2
 -3 -7 -6 30751.9 1156.78 2
 3 -7 -6 29745.3 973.31 5
 3 7 -6 30568 956.438 1
 -3 7 -6 30027.8 955.097 7
 -3 7 6 30104.9 1128.27 10
 3 7 6 30126.8 1127.6 10
 3 7 -6 30648.3 959.955 5
 3 7 6 31736.2 1082.21 5
 3 -7 -6 30831.6 965.089 9
 3 7 -6 29838.9 940.14 9
 -3 7 -6 29484.9 1065.58 4
 -3 7 -7 12682.3 710.938 4
 -3 7 -7 11101.9 608.848 7
 3 -7 -7 11722.5 641.12 9
 3 7 -7 12300.1 641.061 9
 3 7 7 11576.5 699.392 5
 -3 -7 -7 11339.2 741.825 2
 3 -7 -7 12001.1 696.618 2
 -3 7 7 11155 736.486 10
 3 7 7 10051.1 693.898 10
 3 7 -7 11273.4 613.457 5
 3 7 8 331.064 207.374 10
 -3 7 8 607.197 200.875 10
 3 -7 -8 454.828 209.356 2
 -3 -7 -8 485.961 209.178 2
 -3 7 -8 744.58 206.943 7
 3 -7 -9 10621.7 727.717 2
 -3 7 -9 11032.7 679.04 7
 -3 -7 -9 10089.8 782.791 2
 -3 7 -10 3622.76 421.354 7
 -3 -8 0 69.5862 30.0308 9
 -3 8 0 108.782 31.695 9
 3 8 0 134.861 67.1844 2
 3 8 0 -22.8659 74.406 1
 3 -8 0 315.633 116.289 1
 3 -8 0 37.8734 73.3429 7
 -3 -8 0 50.994 104.395 8
 3 8 0 183.383 107.263 8
 -3 -8 0 31.472 60.9481 2
 -3 8 0 112.869 84.8176 2
 -3 -8 -1 137499 2053.84 2
 3 -8 1 140296 2076.46 7
 -3 -8 1 136463 1752.44 7
 3 8 1 139610 2141.92 1
 3 -8 1 133775 2212.85 1
 3 -8 -1 134505 2178.26 1
 3 8 -1 132921 1866.57 2
 -3 8 1 134087 2202.01 2
 3 8 1 133773 2248.46 8
 3 8 -1 137052 2267.31 8
 3 8 2 53976.2 1271.18 8
 3 8 -2 54665.3 1270.02 8
 3 -8 -2 54465.9 869.708 5
 3 8 2 54882.2 997.75 5
 3 -8 -2 53100.6 1198.45 1
 3 -8 2 52900.6 1246.76 1
 3 8 2 53870.6 1136.67 1
 3 8 -2 52167.7 906.544 2
 -3 8 2 54113.7 1281.03 2
 -3 -8 2 53593.2 896.419 7
 3 -8 2 53181.8 1160.58 7
 -3 8 3 28084 938.517 2
 -3 -8 -3 27938.1 899.487 2
 3 8 -3 28176.6 684.567 5
 3 8 3 27716.7 734.84 5
 3 8 3 28731.3 946.56 3
 3 -8 3 28303.1 855.594 7
 3 -8 -3 29173.7 686.406 5
 3 -8 -3 28664.1 828.665 1
 3 8 -3 27371.9 897.468 1
 3 -8 3 29209.2 901.559 1
 3 -8 -3 28184.3 643.552 9
 3 8 3 28659.2 755.504 1
 3 -8 -4 93311.4 1877.97 2
 -3 8 -4 93650.1 1678.66 7
 -3 8 4 90051.3 1738.21 3
 -3 8 -4 89703.1 1911.67 4
 -3 -8 -4 95071.5 1928.74 2
 3 8 -4 92310.4 1571.91 5
 3 -8 -4 95425.6 1607.75 5
 3 8 4 91648.8 1487.77 1
 3 -8 -4 93290.8 1524.34 9
 3 8 -4 93643.6 1511 9
 3 -8 -4 94296.9 1661.96 1
 3 8 -4 94752.2 1862.19 1
 3 8 4 92644.6 1940.87 3
 -3 8 4 93881.4 1948.88 2
 3 8 5 32619.1 1132.89 3
 -3 8 5 31067 972.963 3
 -3 8 -5 29686.5 1068.55 4
 3 -8 -5 31757.1 907.627 5
 -3 -8 -5 31050.9 1110.83 2
 3 8 5 32425.7 990.93 5
 3 8 -5 30368 882.013 5
 3 8 -5 31845.6 863.763 9
 3 -8 -5 32726 883.801 9
 3 8 -5 31823.5 1015.55 1
 3 -8 -5 31756.9 1079.68 2
 -3 8 -5 31792.8 933.886 7
 3 -8 -6 38333.2 1261.09 2
 -3 8 -6 36615.1 1243.59 4
 -3 -8 -6 34939.8 1268.68 2
 3 8 6 36496.9 1169.55 5
 3 8 -6 34872.2 1026.27 5
 -3 8 -6 37026.2 1073.4 7
 -3 8 6 37280 1117.86 3
 3 8 6 38315.7 1305 10
 -3 8 6 34098.1 1237.52 10
 3 -8 -6 36432.8 1040.64 9
 3 8 -6 36064.6 1021.28 9
 3 8 -6 35298 1097.97 1
 3 -8 -7 14064.7 795.567 2
 3 8 7 13320.2 753.701 5
 -3 8 -7 12591.8 655.092 7
 -3 8 -7 13368.8 761.809 4
 -3 -8 -7 11857.6 782.977 2
 -3 8 7 13555.2 822.721 10
 3 8 7 11075 759.851 10
 -3 8 8 229.585 186.763 10
 3 8 8 459.161 208.802 10
 -3 8 -8 149.51 135.984 7
 3 -8 -8 146.267 158.649 2
 -3 -8 -8 56.3649 175.6 2
 -3 -8 -9 13642.9 928.412 2
 3 -8 -9 14887.4 880.582 2
 -3 8 -9 13092.5 737.465 7
 3 -9 0 82.8237 89.8321 1
 -3 9 0 -25.3177 88.9806 2
 3 9 0 59.1791 92.1811 8
 3 -9 0 21.1799 65.9833 7
 3 9 0 193.234 88.9193 2
 -3 9 1 81712.6 1647.16 2
 3 9 -1 78830.4 1344.57 2
 3 -9 1 77905.2 1478.88 7
 -3 -9 1 80389.5 1233.37 7
 -3 9 -1 79550.7 934.943 9
 3 9 -1 81992.8 1696.14 8
 3 9 1 80552 1683.21 8
 -3 -9 -1 79665.8 1482.02 2
 -3 9 -1 79448.8 1548.54 2
 3 9 -1 80837.1 1658.01 1
 3 -9 1 80026.3 1651.87 1
 3 -9 -1 80111.1 1629.63 1
 -3 -9 -2 28976.7 942.87 8
 3 -9 -2 27301.4 917.617 8
 -3 -9 2 28252 635.156 7
 3 -9 2 27249.7 821.165 7
 3 -9 2 28516.4 929.479 1
 3 9 -2 28988.7 944.483 1
 3 -9 -2 27889.2 877.786 1
 3 9 2 29100.5 669.596 5
 3 9 -2 28101.6 657.589 2
 -3 9 2 27085.7 921.474 2
 3 -9 3 5268.16 381.476 7
 -3 -9 3 5000 384.544 8
 -3 -9 -3 5315.12 403.112 8
 3 9 3 4567.48 390.25 3
 3 9 -3 4935.96 266.463 5
 3 9 3 5369.43 313.078 5
 3 9 -3 4694.85 391.345 1
 3 -9 3 5180.85 401.227 1
 3 -9 -3 5488.08 378.034 1
 -3 -9 -3 4926.27 386.991 2
 -3 9 3 5398.47 426.36 2
 3 -9 -3 6042.64 423.282 8
 3 -9 3 5139.32 391.201 8
 3 9 3 4780.01 324.619 1
 3 9 4 74377.5 1354.44 1
 -3 -9 -4 74974.5 1742.38 2
 -3 -9 4 75282 1579.61 8
 -3 -9 -4 71921.3 1580.84 8
 -3 9 4 74209 1765.21 2
 3 -9 4 70793.2 1554.48 8
 3 -9 -4 70180.1 1558.74 8
 3 9 4 72447.9 1733.91 3
 3 -9 -4 73409.3 1494.39 1
 3 9 -4 78039.8 1720.45 1
 3 -9 -4 73961.4 1282.72 9
 3 9 5 144.604 118.423 5
 3 -9 -5 146.314 96.1983 9
 3 -9 5 80.0343 93.7771 8
 3 -9 -5 274.971 129.151 8
 -3 9 5 280.633 124.273 3
 3 9 5 163.57 148.772 3
 -3 9 -5 135.769 105.176 7
 -3 -9 -5 573.172 196.093 2
 3 -9 -5 190.632 143.258 2
 -3 9 -5 160.573 164.368 4
 3 9 -5 242.84 152.85 1
 3 -9 -6 22648.2 987.826 2
 3 9 6 21023.3 986.782 10
 -3 9 6 20336.3 975.727 10
 -3 9 -6 20560.5 950.709 4
 -3 -9 -6 21880.7 1021.53 2
 -3 9 -6 21458.3 816.741 7
 3 9 6 20213.5 856.966 5
 3 9 -6 19186.2 836.427 1
 3 -9 -6 22083.4 775.588 9
 -3 9 6 19805.5 836.344 3
 3 9 7 16021.9 823.721 5
 -3 9 7 15934.3 935.829 10
 3 9 7 15924.7 931.26 10
 -3 -9 -7 16785.5 943.995 2
 -3 9 -7 17006.6 895.111 4
 -3 9 -7 16926.7 769.503 7
 3 -9 -7 18048.3 928.348 2
 -3 9 8 357.967 237.824 10
 3 9 8 536.865 244.298 10
 -3 -9 -8 649.764 260.304 2
 3 -9 -8 616.915 231.656 2
 -3 9 -8 756.295 213.192 7
 3 -9 -9 11344.9 809.456 2
 -3 9 9 9728.96 826.127 10
 3 9 9 12159.9 896.838 10
 -3 9 -9 10740.4 679.112 7
 -3 -9 -9 11338.2 858.572 2
 -3 10 0 85.5966 92.8409 2
 3 10 0 43.7129 84.6488 2
 3 -10 0 117.422 93.5899 7
 3 -10 0 66.6397 108.419 8
 -3 -10 0 301.623 144.257 8
 3 -10 0 -30.9915 96.5497 1
 3 10 0 59.7252 88.7039 1
 3 -10 1 60742 1309.8 7
 -3 -10 1 60192.8 1071.58 7
 -3 10 -1 62365.8 1393.25 2
 -3 -10 -1 61152.5 1508.4 8
 -3 -10 1 60965.3 1513.01 8
 3 -10 -1 59133.9 1490.41 8
 3 -10 1 63411.2 1530.93 8
 3 -10 1 62429 1490.94 1
 3 10 -1 60172.5 1470.18 1
 3 -10 -1 62054 1461.43 1
 3 10 1 60175.2 1392.57 1
 3 10 -1 61896 1200.43 2
 -3 10 1 61474.2 1456.57 2
 3 10 -2 51078.4 1367.08 1
 3 -10 -2 50088.2 1281.06 1
 3 -10 2 48677 1330.23 1
 3 10 2 51560.9 1234.65 1
 -3 -10 2 51310.5 961.952 7
 3 -10 2 51595.8 1214.25 7
 -3 -10 -2 50568.9 1364.87 8
 -3 -10 2 50688.5 1354.88 8
 3 10 -2 51126.4 999.501 2
 -3 10 2 50796.4 1352.8 2
 3 -10 2 47791 1316.58 8
 3 -10 -2 49475.5 1350.57 8
 -3 -10 -2 53537.6 1284.32 2
 3 10 -3 14513.1 714.953 1
 3 -10 -3 15300.7 667.163 1
 3 -10 3 14145.1 696.016 1
 -3 10 3 15181.9 745.241 2
 -3 -10 -3 14570.7 688.072 2
 -3 -10 -3 14394.1 695.952 8
 -3 -10 3 14267.2 688.421 8
 3 -10 3 14362.6 638.226 7
 3 -10 3 14522.8 696.503 8
 3 -10 -3 15914.7 730.054 8
 -3 -10 -4 38342.6 1238.04 2
 3 10 4 38514.6 1260.63 3
 -3 10 4 39843.3 1293.32 2
 -3 -10 -4 38506 1161.13 8
 -3 -10 4 40951.5 1182.14 8
 3 10 -4 41260.6 1263.75 1
 3 -10 -4 40068 1097.63 1
 3 -10 4 39638.7 1162.38 8
 3 -10 -4 39808.6 1172.29 8
 -3 -10 -5 5281.22 407.696 8
 3 10 -5 5269.19 453.591 1
 -3 10 -5 4851.64 474.344 4
 3 10 5 5615.9 399.416 5
 3 -10 -5 5020.43 409.338 8
 3 -10 5 5820.91 421.752 8
 -3 10 5 4100.4 387.07 3
 -3 -10 -5 5369.82 486.057 2
 -3 10 -6 8413.59 634.904 4
 -3 -10 -6 8918.39 671.932 2
 3 10 -6 8747.56 598.015 1
 3 10 6 9158.83 570.491 5
 -3 10 -6 8432.33 523.229 7
 -3 10 6 9109.68 578.951 3
 -3 10 6 8383.09 654.255 10
 3 10 6 6993.19 598.734 10
 -3 10 -7 20923 858.138 7
 -3 10 -7 19645.7 991.599 4
 -3 10 7 19054 1044.38 10
 3 10 7 18550.9 1029.74 10
 -3 -10 -7 19261.5 1053.12 2
 -3 10 -8 403.567 211.927 4
 -3 10 -8 265.197 191.658 7
 -3 -10 -8 367.577 257.362 2
 3 10 8 249.803 211.522 10
 -3 10 8 312.283 234.68 10
 3 -11 0 103.362 111.228 7
 3 11 0 167.824 133.759 1
 3 -11 0 -34.6256 112.666 1
 -3 11 0 -31.618 126.001 2
 -3 -11 0 -37.8573 117.937 8
 3 -11 0 37.6056 105.969 8
 3 11 0 170.81 94.5026 2
 3 -11 1 85672.1 1940.38 8
 3 -11 -1 86426.2 1950.71 8
 -3 -11 1 87693 1425.94 7
 3 -11 1 88245.8 1700.52 7
 3 11 -1 88007.3 1572.45 2
 3 -11 -1 89558.3 1894.1 1
 3 -11 1 86113.1 1897.58 1
 3 11 -1 88960.2 1925.62 1
 3 11 1 88074.7 1834.01 1
 -3 11 -1 87875.9 1787.07 2
 -3 11 1 89947.6 1899.87 2
 -3 -11 -1 89924.1 1981.48 8
 -3 -11 1 85039.1 1932.36 8
 -3 -11 -2 41116.6 1277.62 8
 -3 -11 2 42041.3 1296.96 8
 3 -11 2 40398.9 1263.83 8
 3 -11 -2 41484.6 1291.02 8
 3 -11 2 41952.7 1114.8 7
 3 -11 2 43804.6 1302.24 1
 3 11 -2 40238.6 1261.91 1
 3 -11 -2 40004.3 1185.7 1
 3 11 2 41931.2 1156.27 1
 -3 11 2 41072.9 1259.65 2
 -3 11 -2 41593.7 1146.35 2
 -3 -11 -2 41359.8 1167.35 2
 -3 11 3 8383.92 578.008 2
 3 11 3 8606.46 491.162 1
 -3 -11 -3 8918.69 561.101 2
 3 11 -3 9034.79 598.957 1
 3 -11 -3 8635.84 531.88 1
 -3 -11 -3 9337.35 596.519 8
 -3 -11 3 9590.87 595.269 8
 3 -11 3 9081.59 526.038 7
 3 -11 3 9931.39 599.168 8
 3 -11 -3 9889.8 614.857 8
 3 -11 -4 33808.8 1141.08 8
 3 -11 4 33972.8 1132.85 8
 3 11 4 34088.7 1226.1 3
 -3 11 4 34437.9 1243.99 2
 -3 -11 -4 35119.6 1224.69 2
 3 -11 -4 32394.8 1026.09 1
 3 11 -4 35326.8 1217.47 1
 -3 -11 -4 34305.6 1145.73 8
 -3 -11 4 34905.4 1147.85 8
 3 -11 4 34372.3 1100.95 7
 -3 -11 -5 6087.04 542.141 2
 -3 -11 -5 4902.79 428.46 8
 -3 -11 5 4996.83 419.992 8
 -3 11 -5 5124.67 502.758 4
 3 -11 -5 4968.05 428.442 8
 3 -11 5 4443.18 403.247 8
 3 11 -5 6231.08 511.93 1
 -3 11 5 4857.59 429.861 3
 3 11 -6 29858.1 1153.94 1
 3 11 6 29407.4 1262.32 10
 -3 11 6 27533.3 1229.96 10
 -3 -11 -6 28722.9 1246.12 2
 -3 11 -7 20153.7 1042 4
 -3 -11 -7 20353.6 1100.21 2
 3 11 7 20393.6 1121.39 10
 -3 11 7 18356.7 1055.7 10
 -3 -11 -8 317.077 238.279 2
 3 11 8 325.498 273.475 10
 -3 11 8 455.632 252.097 10
 -3 11 -8 159.975 187.433 4
 3 12 0 37.5876 136.739 1
 3 -12 0 115.01 144.038 1
 -3 -12 0 -42.4437 119.601 8
 3 -12 0 -42.3869 119.441 8
 -3 -12 0 38.3203 88.1669 7
 3 -12 0 -56.5885 115.845 7
 3 12 0 -27.0062 107.622 2
 -3 12 0 34.8903 131.089 2
 3 12 -1 58760.8 1278.02 2
 -3 -12 -1 58969.2 1641.03 8
 -3 -12 1 56444 1608.85 8
 3 -12 1 59597.8 1644.17 8
 3 -12 -1 57681.7 1626.65 8
 3 -12 1 62116.4 1402.99 7
 -3 -12 1 57888.8 1136.28 7
 -3 12 1 61682 1578.45 2
 3 12 -1 55057.7 1545.33 1
 3 -12 1 57315.1 1574.59 1
 3 -12 -1 56746.6 1518.93 1
 3 12 1 60876.2 1546.25 1
 -3 12 -1 57683.4 1466.02 2
 3 -12 2 7406.09 547.463 1
 -3 -12 2 7279.5 556.07 8
 -3 -12 -2 6874.79 540.545 8
 -3 12 2 6507.55 514.173 2
 -3 -12 -2 7351.25 503.522 2
 -3 12 -2 6722.67 469.516 2
 3 -12 2 6479.96 444.645 7
 3 -12 2 6398.6 521.11 8
 3 -12 -2 6933.07 539.975 8
 3 12 -2 7575.71 563.545 1
 3 -12 -2 7535.5 519.403 1
 3 12 2 6895.78 482.921 1
 3 -12 3 2855.08 354.565 8
 3 -12 -3 1890.31 273.746 1
 3 12 3 2193.66 275.173 1
 3 12 -3 1773.21 309.927 1
 3 -12 -3 2013.06 310.725 8
 -3 -12 -3 1861.45 297.937 8
 -3 -12 3 2044.43 309.132 8
 3 -12 3 1763.7 259.76 7
 -3 12 3 1643.92 296.398 2
 -3 12 -3 1754.21 255.478 2
 -3 -12 -3 1454.76 259.956 2
 3 -12 -4 30701.2 1139.67 8
 3 -12 4 30079.3 1119 8
 -3 12 -4 31547.5 1011.42 2
 -3 -12 -4 29647.3 1153.46 2
 -3 -12 -4 28959.6 1116.01 8
 -3 -12 4 29943.1 1121.66 8
 3 12 -4 31445.3 1201.4 1
 3 -12 -4 30173.8 1027.25 1
 3 -12 4 29487.9 1044.55 7
 -3 12 -5 4514.22 495.477 4
 -3 -12 -5 3870.06 450.406 2
 -3 -12 -5 3580.93 388.118 8
 -3 -12 5 4963.84 440.175 8
 3 12 -5 4342.46 463.125 1
 3 -12 -5 4301.32 419.768 8
 3 -12 5 4458.38 424.584 8
 -3 12 -6 8994.49 715.974 4
 3 12 -6 9190.24 664.428 1
 -3 -12 -6 9090.22 717.976 2
 -3 12 6 8664.1 709.534 10
 3 12 6 8537.23 710.496 10
 3 12 7 8401.74 749.04 10
 -3 12 7 9029.53 771.973 10
 -3 -12 -7 9283.05 781.133 2
 -3 12 -7 8823.28 712.895 4
 -3 12 8 271.523 246.941 10
 3 12 8 -67.729 210.995 10
 -3 -12 -8 -64.922 228.169 2
 -3 12 -8 167.695 189.31 4
 3 -13 0 -47.0657 125.04 8
 -3 -13 0 47.2346 125.489 8
 -3 13 0 339.931 166.403 2
 3 -13 0 42.2085 153.549 1
 3 13 0 -41.9722 176.31 1
 3 -13 0 -153.045 162.639 7
 -3 -13 0 -20.9768 81.2391 7
 3 -13 -1 57266.9 1401.13 7
 3 13 1 56190.1 1544.95 1
 3 13 -1 54032.9 1589.99 1
 3 -13 1 52865 1350.38 7
 3 -13 1 54073 1581.75 1
 3 -13 -1 53498.7 1530.36 1
 -3 -13 -1 52573.4 1634.75 8
 -3 -13 1 52139.4 1618.87 8
 -3 13 -1 52773.2 1448.05 2
 -3 13 1 54629 1530.72 2
 3 -13 -1 52781.8 1639.75 8
 3 -13 1 53912.4 1649.09 8
 -3 13 -2 16285.7 751.704 2
 3 13 2 16354.7 787.165 1
 3 13 -2 16939.3 877.629 1
 3 -13 2 15322.4 851.701 8
 3 -13 -2 14488 833.419 8
 3 -13 2 17165.3 744.079 7
 3 -13 -2 17543.8 835.619 1
 -3 -13 -2 15905.9 865.028 8
 -3 -13 2 15747.5 860.297 8
 -3 -13 3 2406.78 356.549 8
 -3 -13 -3 2159.57 339.448 8
 3 -13 -3 2521.89 357.069 8
 3 -13 3 2814.07 380.885 8
 -3 13 -3 1950.86 276.325 2
 -3 -13 -3 2294.73 313.483 2
 3 -13 3 2316.78 301.029 7
 3 -13 -3 1921.16 289.582 1
 3 13 -3 2286.35 341.461 1
 3 13 3 2568.48 310.823 1
 3 -13 -4 32662.6 1130.01 1
 3 13 -4 34037.9 1305.39 1
 -3 -13 4 34509 1258.55 8
 -3 -13 -4 32586.5 1241.7 8
 3 -13 -4 34021.4 1263.01 8
 3 -13 4 33092.3 1232.59 8
 -3 -13 -4 32051.5 1241.63 2
 3 -13 -5 2532.09 353.651 8
 3 -13 5 2297.68 337.707 8
 -3 -13 -5 2806.87 403.398 2
 -3 13 -5 2210.75 382.318 4
 3 13 -5 2676.95 394.891 1
 -3 -13 5 2632.92 344.058 8
 -3 -13 -5 3085.41 390.197 8
 -3 -13 -6 17683.4 1024.63 2
 -3 13 -6 18769.4 1050.96 4
 3 13 -6 17974 963.319 1
 -3 -13 -7 9788.64 813.876 2
 -3 13 7 10176.2 827.709 10
 3 13 7 9896.88 800.906 10
 -3 13 -7 9820.17 771.412 4
 -3 -14 0 52.2324 190.015 8
 3 -14 0 52.2294 155.138 8
 3 14 0 46.1182 136.986 1
 3 14 -1 30353.6 1225.26 1
 3 14 1 30762.4 1179.81 1
 3 -14 -1 32555.5 1312.44 8
 3 -14 1 32528.8 1313.67 8
 -3 -14 1 30016.8 1268.88 8
 -3 -14 -1 32950.2 1315.37 8
 3 14 2 26299 1049.26 1
 3 14 -2 27310 1174.55 1
 3 -14 -2 24982.6 1157.83 8
 3 -14 2 24801.1 1138.31 8
 -3 -14 -2 25754.8 1168.14 8
 -3 -14 2 27124.6 1195.16 8
 3 14 -3 10461.4 750.91 1
 3 14 3 10554.5 646.391 1
 3 -14 3 9547.5 697.499 8
 3 -14 -3 9041.63 698.804 8
 -3 -14 -3 9507.02 712.739 8
 -3 -14 3 8347.81 649.933 8
 -3 -14 -4 28876.9 1210.31 2
 -3 -14 -4 26963.6 1183.33 8
 -3 -14 4 28401.7 1186.69 8
 3 14 -4 30990 1291.56 1
 3 -14 -4 28073.7 1193.89 8
 3 -14 4 26821.3 1160.7 8
 -3 -14 -5 5611.08 574.915 2
 3 14 -5 5320.92 563.869 1
 3 -14 5 5531.5 527.773 8
 3 -14 -5 6048 540.269 8
 -3 14 -5 6460.23 632.402 4
 -3 -14 -5 6214.02 554.054 8
 -3 14 -6 6648.9 664.814 4
 -3 -14 -6 7551.52 691.051 2
 3 14 -6 8411.23 689.014 1
 -3 14 -7 8351.21 747.572 4
 3 -15 0 57.245 161.31 8
 -3 -15 0 -57.475 170.718 8
 3 15 0 50.4959 134.154 1
 3 -15 -1 18607.9 1039.6 8
 3 -15 1 20445.8 1074.96 8
 3 15 -1 17726 970.512 1
 3 15 1 16942.3 907.471 1
 -3 -15 -1 17766.7 1009.79 8
 -3 -15 1 17395.7 1002.23 8
 3 -15 -2 8997.2 720.094 8
 3 -15 2 10387 774.416 8
 3 15 2 8957.6 656.252 1
 3 15 -2 10242.1 751.729 1
 -3 -15 -2 10313.8 785.866 8
 -3 -15 2 11047.8 793.404 8
 3 -15 3 1493.8 324.806 8
 3 -15 -3 1509.29 332.34 8
 3 15 -3 1581.83 323.049 1
 -3 -15 -3 1467.37 347.868 8
 -3 -15 3 889.615 286.357 8
 -3 -15 -4 23147.6 1137.64 8
 3 -15 4 23182.6 1125.4 8
 3 -15 -4 23991.3 1142.54 8
 -3 -15 4 26590.3 1199.82 8
 3 15 -4 23841.3 1182.68 1
 3 -15 -5 155.544 206.62 8
 3 -15 5 -50.6645 184.312 8
 -3 15 -5 63.1355 177.91 4
 3 15 -5 232.332 204.135 1
 -3 15 -6 4686.39 599.141 4
 3 15 -6 5201.72 575.562 1
 -3 -15 -6 6035.73 648.818 2
 3 -16 0 -248.954 226.418 8
 -3 -16 0 -125.146 211.916 8
 3 16 0 218.876 185.317 1
 3 -16 -1 22301.5 1184.11 8
 3 -16 1 22931.1 1198.19 8
 -3 -16 -1 19847.2 1121.4 8
 -3 -16 1 23076.7 1194.19 8
 3 16 1 21417.5 1056.66 1
 3 16 -1 19711.2 1072.17 1
 3 -16 -2 17650.4 1052.73 8
 3 -16 2 16839.8 1031.96 8
 -3 -16 -2 17512.5 1040.12 8
 -3 -16 2 16696.2 1012.11 8
 3 16 -2 17249.6 1018.31 1
 3 16 2 15798.5 894.82 1
 3 -16 -3 9281.52 754.013 8
 3 -16 3 9496.09 757.733 8
 3 16 -3 9218.9 754.426 1
 -3 -16 -3 8498.69 731.717 8
 -3 -16 3 8599.08 730.822 8
 3 16 -4 18796.2 1072.91 1
 -3 -16 -4 17444.3 1030.18 8
 3 -16 4 16625 986.416 8
 3 -16 -4 16894.4 1001.59 8
 -3 -16 4 17291.2 1002.32 8
 -3 16 -5 7547.37 707.235 4
 3 16 -5 6029.62 633.806 1
 3 17 0 -293.266 233.741 1
 -3 -17 0 -67.3295 219.081 8
 3 -17 0 133.779 153.904 8
 3 17 1 20847.3 1090.27 1
 3 17 -1 23278 1189.5 1
 -3 -17 -1 21067.1 1206.84 8
 -3 -17 1 20385.3 1173.73 8
 3 -17 -1 21475.6 1204.34 8
 3 -17 1 18790.9 1127.26 8
 -3 -17 2 6002.31 643.183 8
 3 -17 -2 5737.31 618.726 8
 3 -17 2 4845.67 582.807 8
 -3 -17 -2 5406.28 613.475 8
 3 17 -2 6128.75 630.433 1
 3 17 -3 387.075 226.769 1
 3 -17 -3 518.158 265.219 8
 3 -17 3 449.629 256.007 8
 -3 -17 -3 391.239 203.18 8
 -3 -17 3 448.714 248.29 8
 -3 -17 4 16795.1 1016.22 8
 -3 -17 -4 15922.7 1014.86 8
 3 -17 -4 18385.9 1062.72 8
 3 -17 4 14674.2 963.226 8
 3 17 -4 18357.8 1095.28 1
 3 18 0 62.3335 185.15 1
 3 -18 0 -142.628 259.431 8
 -3 -18 0 71.7538 213.131 8
 3 -18 1 14323.7 1015.45 8
 -3 -18 -1 15982.8 1065.17 8
 3 -18 -1 15029.1 1052.32 8
 -3 -18 1 13817.8 1006.64 8
 3 18 -1 13248.1 941.628 1
 -3 -18 -2 5587.85 642.667 8
 -3 -18 2 5725.03 654.426 8
 3 -18 -2 5827.54 661.393 8
 3 18 -2 4327.85 578.769 1
 3 -18 2 4604.96 595.572 8
 -3 -18 -3 1444.92 360.131 8
 -3 -18 3 1621.22 386.224 8
 3 -18 -3 1770.8 414.848 8
 3 -18 3 1217.23 359.611 8
 -4 0 0 72441.9 926.177 3
 4 0 0 72879.7 1082.35 6
 -4 0 0 73037.8 1081.49 6
 -4 0 0 72122.3 920.155 7
 -4 0 -1 74455.5 1024.33 7
 -4 0 1 73394.4 1082.45 9
 -4 0 1 73745.9 1090.23 6
 4 0 -1 71904.9 1083.55 6
 4 0 1 72069.6 1082.44 6
 -4 0 -1 73268.1 1087.04 6
 4 0 1 73044.2 1139.86 4
 -4 0 2 348201 3827.27 6
 -4 0 -2 350434 3828.91 6
 4 0 -2 352103 3909.42 9
 -4 0 -2 347763 3897.5 7
 -4 0 2 350074 3938.81 9
 4 0 2 348221 3818.69 6
 4 0 -2 348581 3818.02 6
 4 0 -2 344050 3771.33 10
 -4 0 -2 343964 3778.41 10
 4 0 -2 344542 3527.47 4
 4 0 2 344462 4015.05 4
 -4 0 -3 16756.2 494.224 10
 4 0 -3 16681.9 493.145 10
 4 0 -3 16080.5 382.111 2
 -4 0 3 16505.9 535.502 9
 4 0 3 16790.9 550.588 4
 -4 0 -3 16328.1 549.374 3
 4 0 -3 16909.2 334.236 3
 4 0 -3 16166.3 516.072 9
 4 0 -3 16908.6 419.256 6
 4 0 3 16404.8 415.383 6
 4 0 4 51.8944 27.6401 1
 4 0 -4 -19.8783 67.3231 9
 4 0 4 61.9007 75.0639 4
 4 0 -4 65.7889 77.0737 5
 4 0 4 81.224 95.3677 5
 -4 0 -4 22.3112 86.4084 3
 4 0 -4 138.669 49.8848 3
 -4 0 -4 -18.7852 72.7532 10
 4 0 -4 94.2009 86.696 10
 4 0 -4 21.6986 50.9559 2
 4 0 -5 50.0604 96.9374 9
 4 0 5 23.5678 76.6855 4
 4 0 -5 108.659 108.254 5
 4 0 5 26.2271 88.8228 5
 -4 0 -5 -27.7449 82.4113 3
 4 0 -5 25.8739 59.5308 3
 4 0 -5 14.0957 77.2019 2
 4 0 6 81664.8 1788.07 5
 4 0 -6 83713.9 1786.35 5
 4 0 -6 80398.5 1715.16 9
 4 0 -6 81474.9 1375.01 3
 -4 0 -6 80532.4 1786.34 3
 4 0 -6 82843.4 1403.42 2
 4 0 6 78321.6 1610.78 4
 -4 0 -7 4333.1 425.001 3
 4 0 -7 4124.92 407.353 5
 4 0 7 4544.11 436.442 5
 4 0 -7 3912.99 387.513 9
 4 0 8 53572 1663.84 5
 -4 0 -8 56376.1 1674.26 3
 -4 0 -8 53518.5 1579.86 7
 -4 0 -9 261.262 208.257 3
 -4 0 -9 295.952 185.354 7
 -4 0 -9 492.999 212.232 2
 -4 0 -10 11079.8 777.965 7
 -4 0 -10 11870.1 814.383 2
 4 1 0 134.917 35.7361 3
 -4 1 0 73.854 34.5709 7
 -4 1 0 263.888 55.4102 4
 4 -1 0 597.785 82.4308 6
 -4 1 0 375.246 67.3747 6
 4 1 0 481.819 74.941 6
 -4 -1 -1 79678.4 1129.86 3
 4 1 -1 77269.4 1144.96 6
 -4 1 1 80442.6 1144.52 6
 -4 1 -1 77938.5 1132.18 6
 4 1 1 75349.2 1138.16 6
 4 -1 -1 77491.6 1134.99 6
 4 -1 1 77983.9 1139.02 6
 -4 1 -1 76930 1079.05 7
 4 1 -1 75080 856.457 7
 4 -1 1 76816.2 1103.78 7
 -4 -1 1 78213.7 1125.65 9
 -4 1 1 77361.3 1119.57 9
 -4 1 -1 77442 1191.04 4
 4 -1 1 76600.3 1179.92 4
 4 -1 -1 75669.2 984.061 4
 -4 1 1 76085.9 950.096 10
 4 1 1 75264.3 950.992 10
 4 -1 2 399.975 82.4501 4
 -4 1 -2 549.794 101.716 4
 -4 -1 2 505.906 92.1375 9
 -4 1 2 418.8 86.906 9
 4 -1 -2 563.373 96.2203 9
 4 1 -2 620.322 95.9525 9
 -4 -1 2 770.768 55.8886 2
 -4 -1 -2 415.234 86.3624 3
 -4 1 -2 423.949 82.9059 7
 4 -1 -2 367.465 66.1255 6
 -4 1 2 460.77 77.1524 6
 4 1 2 397.69 72.4616 6
 4 1 -2 677.483 87.9626 6
 -4 1 -2 747.676 90.4203 6
 4 -1 2 340.1 68.5584 6
 -4 1 2 370.16 66.3599 10
 4 1 2 409.928 66.2306 10
 4 1 -2 347.276 63.2495 10
 -4 1 -2 411.178 68.2796 10
 4 1 -3 386524 4450.5 9
 4 -1 -3 393477 4463.04 9
 4 1 -3 387414 4030.49 2
 4 -1 -3 384790 4229.81 2
 4 -1 3 387058 4547.13 4
 4 1 3 382599 4541.19 4
 -4 1 -3 388790 4462.91 7
 -4 1 3 387535 4500.71 9
 -4 -1 3 383319 4492.12 9
 -4 1 3 387375 4226.72 6
 4 1 3 390310 4222.02 6
 -4 1 -3 387279 4225.19 6
 4 1 -3 383175 4220.08 6
 -4 -1 -3 393939 4567.06 3
 -4 1 3 388380 4264.04 2
 -4 1 3 386945 4388.24 10
 4 1 3 386177 4393.42 10
 4 1 -3 391541 4407.92 10
 -4 1 -3 385767 4393.19 10
 4 1 -4 817.737 91.4609 6
 4 1 4 852.051 92.0363 6
 4 1 4 736.296 96.471 8
 4 1 -4 753.062 92.6555 8
 4 -1 -4 802.913 115.666 2
 4 1 -4 838.957 93.3151 2
 -4 -1 -4 785.106 163.396 3
 -4 1 -4 672.617 139.276 7
 4 1 -4 674.268 129.451 5
 4 -1 -4 617.685 129.641 5
 4 -1 4 853.709 155.105 5
 4 1 4 915.122 158.903 5
 -4 1 -4 1209.06 162.427 10
 4 1 -4 811.729 152.087 10
 4 1 -4 830.91 145.347 9
 4 -1 -4 876.409 151.043 9
 4 1 4 997.28 150.107 4
 4 -1 4 752.815 130.528 4
 4 -1 -5 140600 1979.02 2
 -4 1 -5 135655 2221.8 7
 4 1 5 136746 2282.78 5
 4 1 -5 133402 2271.76 5
 4 -1 -5 135428 2289.87 5
 4 1 -5 140270 2247.8 9
 4 -1 -5 138238 2249.71 9
 -4 -1 -5 139745 2330.47 3
 4 1 -5 137500 1883.47 3
 4 -1 5 134896 2197.43 4
 4 1 -5 138948 1825.11 2
 4 1 5 134833 2189.31 4
 4 1 -5 135204 2216.65 10
 -4 1 -5 135644 2216.71 10
 4 1 6 1831.26 276.41 5
 4 1 -6 2168.21 285.68 5
 4 -1 -6 1245.03 226.82 5
 4 -1 6 1596.33 258.433 5
 -4 1 -6 2149.84 296.026 3
 -4 -1 -6 1508.4 252.484 3
 4 -1 -6 1648.97 190.169 2
 -4 1 -6 1765.48 246.57 7
 4 1 -6 1867.43 187.788 3
 4 1 6 1980.69 242.407 4
 4 -1 -6 2015.19 275.637 9
 4 1 -6 1691.65 259.089 9
 -4 1 -6 1950.76 273.672 10
 4 1 -6 2057.21 263.328 10
 -4 1 -7 5718.11 456.811 7
 -4 1 -7 6123.48 501.183 3
 -4 -1 -7 4813.26 445.14 3
 4 1 7 6022.81 418.181 4
 4 1 -7 4738.49 428.518 5
 4 1 7 4265.5 434.522 5
 4 -1 7 5291.96 465.196 5
 4 -1 -7 5429.83 454.121 5
 4 1 -7 5446.75 451.181 9
 4 -1 -7 5691.12 462.676 9
 -4 1 -8 381.748 178.179 7
 -4 -1 -8 185.074 179.191 3
 -4 1 -8 -46.9814 152.872 3
 -4 -1 -8 44.953 152.244 2
 4 1 8 49.2013 130.718 5
 4 -1 8 189.08 183.07 5
 -4 -1 -9 6116.35 576.636 2
 -4 1 -9 5624.37 563.776 3
 -4 1 -9 6352.95 558.006 7
 -4 -1 -9 5774.54 553.823 7
 -4 1 -10 1194.99 297.092 2
 -4 1 -10 971.328 289.26 3
 -4 -1 -10 1372.42 313.882 2
 -4 1 -10 1205.6 291.525 7
 -4 -1 -10 1459.57 320.963 7
 4 -2 0 424504 4487.32 7
 -4 2 0 422050 4559.54 4
 -4 -2 0 420766 4282.94 7
 -4 2 0 424059 4603.46 6
 -4 2 1 39860.9 745.619 6
 -4 2 -1 40818.2 750.796 6
 4 -2 1 40563.5 732.346 7
 -4 2 -1 41185.6 720.564 7
 4 2 1 39940.3 748.4 3
 -4 -2 1 39582.3 715.598 9
 -4 2 1 40517.1 723.542 9
 4 -2 1 38673.8 776.861 4
 -4 2 1 39387.9 643.886 4
 -4 2 -1 39079.4 783.052 4
 -4 2 -2 104542 1490.89 7
 -4 2 2 104977 1224.9 3
 4 -2 2 107796 1609.95 4
 -4 -2 -2 106599 1570.99 3
 4 2 2 103776 1464.13 6
 4 2 -2 103114 1464.58 6
 -4 2 -2 105658 1455.32 6
 -4 2 2 105160 1459.2 6
 4 2 -2 105382 1482.18 9
 4 -2 -2 104698 1484.6 9
 -4 -2 2 105709 1512.67 9
 -4 2 2 103516 1510.96 9
 4 2 2 104717 1499.28 8
 -4 2 2 103423 1424.87 10
 4 2 2 106730 1435.3 10
 -4 2 2 102599 1460.71 2
 4 2 -2 104891 1492.57 8
 -4 2 -2 105288 1600.7 4
 -4 2 2 105213 1205.28 4
 -4 -2 -3 -18.3558 75.1661 3
 4 2 3 60.1054 74.9103 8
 -4 2 3 132.108 66.1365 10
 4 2 -3 14.7923 68.0812 10
 -4 2 -3 14.7424 66.4238 10
 4 2 3 118.249 62.1052 10
 4 2 -3 606.349 85.0436 6
 -4 2 3 487.727 85.7922 6
 4 2 3 545.851 82.4011 6
 -4 2 -3 603.247 93.8432 6
 4 2 -3 168.849 66.0857 9
 4 -2 -3 232.181 86.0249 9
 -4 -2 3 16.5271 60.1385 9
 -4 2 3 198.686 72.9579 9
 4 2 -3 58.4997 64.0945 8
 4 -2 -3 37.4895 61.0067 2
 -4 2 3 134.66 60.6751 2
 4 -2 3 190.981 82.8051 5
 -4 2 -3 186.126 78.1967 4
 4 -2 3 116.542 48.2894 1
 -4 2 -3 93.6082 65.5498 7
 4 2 -4 108.411 73.4321 5
 4 2 4 21.3523 87.4236 5
 4 -2 4 97.5761 85.9791 5
 4 -2 -4 287.147 107.807 5
 4 2 -4 78.7462 71.6186 9
 4 -2 -4 19.9384 89.8177 9
 -4 2 -4 39.107 66.2229 7
 4 -2 -4 91.0781 72.7043 2
 4 2 -4 19.4495 38.517 2
 -4 2 -4 194.245 103.371 4
 4 2 4 64.2676 63.6333 4
 -4 -2 -4 90.4596 101.874 3
 4 2 -4 10.8634 49.991 8
 4 2 4 11.2693 50.7672 8
 4 2 -4 219.088 91.6513 10
 -4 2 -4 -19.8202 72.105 10
 4 2 4 155.752 81.784 10
 -4 2 4 19.3084 67.8615 10
 -4 2 4 -10.1257 48.4994 6
 -4 2 -4 50.6632 43.6174 6
 4 2 -4 30.8345 49.2294 6
 4 2 4 102.269 56.8321 6
 4 -2 4 109.337 52.7591 1
 -4 -2 -5 223.253 138.705 3
 4 2 -5 9.89239 54.9754 2
 4 -2 -5 36.6698 73.069 2
 4 2 -5 26.929 75.8854 5
 4 2 5 27.3787 89.0876 5
 4 -2 -5 82.4844 96.6331 5
 4 2 -5 361.676 56.7918 4
 4 2 5 -48.4462 85.1349 4
 4 2 5 134.043 56.1668 8
 -4 2 -5 -24.6134 83.3602 7
 4 2 5 67.4392 46.1751 6
 4 2 -5 59.0033 44.7922 6
 4 -2 -5 -125.408 112.986 9
 4 2 -5 98.6531 92.6665 9
 4 2 -5 127.531 86.3836 10
 -4 2 -5 76.1668 85.9865 10
 4 2 -6 103267 1996.8 9
 4 -2 -6 106401 2030.14 9
 4 2 -6 106023 1685.96 3
 -4 -2 -6 106691 2106.87 3
 -4 2 -6 107410 2020.83 7
 -4 2 -6 105999 2032.68 10
 4 2 -6 105788 2032.02 10
 4 2 6 105822 1932.73 4
 4 -2 6 106069 2050.47 5
 4 2 6 106312 2130.06 5
 4 2 -6 99675.8 2027.96 5
 4 -2 -6 104338 2072.84 5
 4 2 7 1970.96 254.616 4
 4 -2 7 2063.85 310.916 5
 4 2 7 1560.58 289.015 5
 4 2 -7 1942.88 281.371 5
 4 -2 -7 2166.14 299.225 5
 -4 2 -7 1859.46 306.175 3
 4 -2 -7 2143.91 253.254 2
 -4 2 -7 1937.13 289.138 10
 4 2 -7 2125.61 295.73 10
 -4 -2 -7 1809.83 285.812 3
 -4 2 -7 1747.6 262.301 7
 4 -2 -7 2011.19 296.593 9
 4 2 -7 1510.6 254.136 9
 -4 2 -8 56489.8 1703.83 3
 4 -2 8 53862.5 1638.21 5
 4 2 8 55546.7 1714.86 5
 -4 2 -8 55005.5 1571.74 7
 -4 -2 -8 55394.5 1651.26 2
 -4 2 -9 2563.25 404.99 3
 -4 -2 -9 2288.93 375.964 2
 -4 2 -9 2002.08 336.637 7
 -4 -2 -10 17448.4 1003.41 2
 -4 2 -10 15262.9 958.737 3
 -4 2 -10 15272.3 898.951 7
 -4 -2 -10 16553.4 990.619 7
 -4 3 0 -12.3655 47.8897 6
 4 3 0 27.9969 49.1982 8
 -4 3 0 79.9817 45.5339 4
 4 -3 0 20.1186 43.2996 7
 -4 3 1 142045 1790.44 9
 -4 -3 1 140320 1782.13 9
 -4 -3 1 141689 1521.91 2
 -4 3 -1 143161 1944.74 4
 -4 3 1 142250 1881.6 6
 -4 3 -1 141497 1880.11 6
 4 3 1 139746 1873.32 3
 4 -3 1 141545 1852.24 7
 -4 3 -1 140726 1826.92 7
 4 3 1 143500 1941.8 8
 4 3 -1 141198 1932.11 8
 -4 3 2 12.725 50.7178 9
 4 3 -2 34.937 42.3745 9
 -4 -3 2 63.0821 56.8399 9
 4 -3 -2 23.5182 52.9784 9
 4 3 2 195.879 68.5737 3
 -4 3 -2 246.878 71.1709 7
 4 3 -2 148.681 22.6373 7
 4 -3 2 132.765 69.2864 7
 -4 3 -2 252.448 79.0459 4
 4 3 2 13.9323 47.1922 8
 4 3 -2 41.1064 48.1645 8
 -4 3 2 86.7734 58.225 6
 -4 3 -2 235.117 65.7577 6
 -4 3 2 27.592 51.8415 2
 4 -3 2 12.221 48.7098 1
 4 3 -3 80240.8 1040.7 7
 -4 3 -3 80783.4 1345.78 7
 -4 3 3 79952.6 937.722 4
 -4 3 3 78902.2 1135.98 3
 4 -3 3 85495.5 1336.32 5
 -4 3 -3 81841 1237.8 6
 -4 3 3 79766.4 1231.46 6
 4 -3 -3 80775.4 1312.2 2
 -4 3 3 77853.3 1334.61 2
 4 -3 -3 79501 1377.24 5
 4 -3 3 78125.9 1222.41 1
 -4 3 -3 81347 1451.14 4
 4 3 -3 80530.7 1328.21 9
 4 3 -3 77656.6 1256.83 8
 4 3 3 80236.5 1281.2 8
 4 -3 -3 80235.1 1333.99 9
 -4 3 3 82110.7 1349.17 10
 4 3 3 77622.2 1326.36 10
 4 3 4 37000.1 499.232 1
 4 3 4 39272.2 762.225 6
 4 3 -4 38410.6 759.834 6
 -4 3 4 39126.8 918.714 2
 -4 3 4 39930.4 759.304 6
 -4 3 -4 39049.4 750.153 6
 4 3 -4 36346.2 938.847 5
 4 3 4 41190.2 969.709 10
 4 3 -4 40325.9 967.079 10
 -4 3 -4 39852.6 959.987 10
 -4 3 4 37887.3 934.275 10
 4 -3 -4 36885.1 864.861 2
 4 3 -4 37689.6 540.462 2
 4 3 4 37929.3 963.338 5
 4 -3 4 39386.8 758.95 1
 4 3 -4 39513.1 932.462 9
 4 -3 -4 39199.1 935.212 9
 4 3 4 40028.8 796.524 8
 4 3 -4 38629.4 770.927 8
 4 -3 -4 38230.7 967.667 5
 4 -3 4 40025.2 929.263 5
 -4 3 -4 38598.2 984.525 4
 4 -3 -5 131080 2006.52 2
 4 3 -5 124657 1634.53 4
 4 3 5 128537 2133.25 4
 4 -3 -5 125083 2178.73 5
 4 3 5 123259 2184.64 5
 4 3 -5 126070 2162.73 5
 -4 -3 -5 130483 2237.18 3
 4 3 5 127819 1700.73 8
 4 3 -5 127924 1561.15 2
 4 3 -5 126733 2101.48 9
 4 -3 -5 125882 2125.27 9
 4 3 -5 126178 2152.02 10
 -4 3 -5 128509 2170.54 10
 4 3 -5 124744 1649.85 6
 -4 3 -5 125370 1649.94 6
 -4 3 5 125339 1650.3 6
 4 3 5 126748 1652.75 6
 -4 3 -5 125830 2093.73 7
 -4 3 -6 6842.83 453.946 7
 4 3 6 5765.66 437.777 10
 -4 3 6 5797.51 434.216 10
 4 3 -6 6951.81 471.763 10
 -4 3 -6 6288.92 455.925 10
 4 3 6 6200.6 467.93 5
 4 -3 -6 5637.41 436.907 5
 4 3 -6 5371.92 424.306 5
 4 -3 6 5407.35 417.005 5
 4 3 6 5244.11 384.359 4
 4 3 -6 5872.05 422.611 9
 4 -3 -6 5252.57 411.622 9
 4 3 -7 6694.21 495.754 9
 4 -3 -7 7432.48 520.211 9
 4 3 -7 7322.64 532.459 10
 -4 3 -7 7740.05 550.387 10
 -4 -3 -7 6627.82 538.147 2
 -4 3 -7 6912.01 490.048 7
 4 -3 -7 7345.28 457.384 2
 4 3 7 6250.15 436.42 4
 4 -3 -7 6140.9 490.543 5
 4 3 -7 7106.92 510.616 5
 4 -3 7 6613.01 510.884 5
 4 3 7 6348.7 535.673 5
 -4 -3 -8 287.091 168.187 2
 -4 3 -8 292.973 210.197 3
 -4 3 -8 567.296 201.421 7
 4 3 8 101.57 165.269 5
 -4 -3 -9 9474.4 719.266 2
 -4 3 -9 8688.9 646.161 7
 -4 3 -9 7260.82 647.717 3
 -4 -3 -10 115.261 209.653 2
 -4 3 -10 -58.1693 189.272 3
 -4 3 -10 -49.4844 197.199 7
 -4 -4 0 225400 2590.99 2
 4 -4 0 226253 2725.45 7
 4 4 0 230570 2885.56 8
 4 -4 1 40254.1 797.28 7
 -4 4 -1 37019.6 762.745 7
 -4 -4 1 39632.9 555.132 2
 -4 4 1 39723.2 826.689 2
 4 4 1 39447.2 859.112 8
 4 4 -1 38552.2 851.821 8
 -4 -4 -1 38654.1 774.784 2
 4 -4 1 38282.3 818.19 1
 -4 4 1 36969.8 694.435 9
 -4 4 -1 38687.9 845.594 4
 -4 -4 1 38063.9 697.26 9
 4 4 2 187078 2531.21 3
 -4 4 2 182353 2475.64 2
 4 -4 2 187030 2428.51 1
 4 4 2 190797 2489.34 8
 4 4 -2 185211 2468.42 8
 4 -4 2 189961 2477.05 7
 -4 4 -2 187215 2401.08 7
 -4 4 2 184368 2347.31 9
 -4 -4 2 184196 2342.58 9
 -4 4 -2 191678 2569.03 4
 -4 4 3 217.404 63.6407 3
 -4 4 3 1128.97 132.582 6
 4 4 3 212.076 56.8567 1
 4 -4 3 118.09 60.4961 1
 4 4 3 1013.69 130.575 8
 4 4 -3 356.301 95.4543 8
 4 4 3 242.827 97.2932 3
 4 -4 3 169.25 71.3929 5
 4 -4 -3 188.866 73.9535 5
 -4 4 -3 496.008 100.681 7
 4 4 -3 267.516 44.4914 7
 4 4 -3 360.358 81.0622 9
 4 -4 -3 258.852 80.95 9
 -4 4 -3 298.744 94.0502 4
 -4 4 3 94.1075 66.2028 2
 -4 4 -3 506.676 92.5783 6
 4 4 4 168.727 43.3847 1
 4 -4 4 192.892 76.3408 1
 4 -4 -4 118.603 89.0485 2
 4 4 4 217.008 84.0469 10
 -4 4 4 -21.6264 81.2583 10
 4 4 4 122.669 61.1113 8
 4 4 -4 208.169 77.7667 8
 4 4 -4 -9.24826 39.8166 7
 4 4 -4 -21.5139 75.6153 5
 4 -4 4 150.086 72.6612 5
 4 -4 -4 198.531 80.252 5
 -4 4 4 65.4274 70.9675 2
 4 4 -4 77.2577 72.5723 9
 4 -4 -4 335.449 103.198 9
 -4 4 -4 13.489 49.078 6
 -4 4 4 40.7529 57.0687 6
 -4 4 4 182.025 67.0667 3
 -4 4 -5 508.522 93.3857 6
 4 4 -5 683.627 103.832 6
 4 4 5 519.09 89.9761 6
 -4 4 5 720.281 103.845 6
 -4 4 -5 702.074 164.836 4
 -4 4 5 636.506 149.441 10
 4 4 -5 659.19 154.905 10
 -4 4 -5 749.22 156.497 10
 4 4 5 527.118 135.534 10
 4 -4 -5 620.616 143.86 9
 4 4 -5 532.137 134.54 9
 4 -4 -5 626.875 144.94 5
 4 4 5 573.199 145.088 5
 4 4 -5 878.362 164.049 5
 4 4 -5 681.022 105.269 7
 -4 4 -5 806.76 159.202 7
 -4 -4 -5 750.198 173.799 2
 4 4 -5 433.614 93.3666 8
 4 4 5 489.796 94.9695 8
 4 -4 -6 81512 1621.89 2
 -4 -4 -6 77051.5 1810.92 2
 4 4 6 77369.7 1632.45 4
 -4 4 -6 77502.4 1692.65 4
 4 4 -6 78744 1654.91 9
 4 -4 -6 81342.6 1702.37 9
 -4 4 -6 74937.3 1631.82 7
 4 4 6 75180.6 1769.42 5
 4 4 -6 76486.4 1683.35 5
 4 -4 -6 78004.6 1719.73 5
 4 -4 6 77922.9 1673.77 5
 4 4 -6 76808.8 1726.23 10
 -4 4 -6 80972.6 1764.44 10
 -4 4 6 72986.8 1709.59 10
 4 4 6 73544.8 1716.76 10
 -4 4 -7 348.513 130.981 7
 4 -4 7 372.576 160.403 5
 4 -4 -7 264.569 170.287 5
 4 4 -7 438.915 168.339 5
 4 4 7 348.22 187.386 5
 -4 -4 -7 390.861 177.839 2
 4 4 -7 156.741 151.791 10
 -4 4 -7 831.863 220.147 10
 4 -4 -7 217.985 143.332 2
 4 4 -7 242.89 149.39 9
 4 -4 -7 214.851 146.645 9
 4 4 7 427.109 151.666 4
 -4 -4 -8 97986.9 2350.05 2
 4 -4 -8 96231.4 2019.98 2
 -4 4 -8 93328.7 2314.54 3
 -4 4 -8 97657.6 2150.76 7
 4 4 8 94552.7 2358.06 5
 -4 4 -9 1655.36 317.486 7
 -4 4 -9 1003.44 272.336 3
 -4 -4 -9 1040.99 295.864 2
 -4 4 -10 12983.8 888.414 3
 -4 4 -10 11538.7 752.776 7
 -4 -4 -10 12164.6 875.109 2
 -4 -5 0 183.719 89.706 8
 4 5 0 315.947 94.0445 8
 4 -5 0 293.007 74.183 7
 4 -5 0 202.818 74.5083 1
 -4 -5 0 325.051 67.517 2
 -4 -5 -1 71336 1192.2 2
 -4 -5 1 72593 951.898 2
 -4 5 1 72990.4 1287.27 2
 4 -5 1 74209.6 1233.15 7
 -4 -5 1 70600.1 840.956 7
 -4 -5 1 69707.7 1050.74 9
 -4 5 1 71161.7 1060.12 9
 4 -5 -1 70986.8 1268.44 1
 4 -5 1 71571.5 1277.07 1
 4 5 -1 69896.7 1302.38 8
 4 5 1 72395.4 1324.17 8
 -4 -5 -1 69503.6 1296.74 8
 -4 -5 1 70671 1299.36 8
 -4 5 2 28925 774.929 2
 4 -5 2 27997.9 734.383 7
 -4 5 2 27951.5 636.113 9
 -4 -5 2 28842 645.504 9
 4 5 -2 26876.1 735.434 8
 4 5 2 27344.3 745.704 8
 -4 5 -2 26506.7 677.924 7
 4 5 2 28273.4 776.156 3
 4 5 2 27973 658.678 1
 -4 5 -2 28652.1 795.205 4
 -4 -5 -2 28230.8 744.109 2
 4 -5 2 27718.1 728.541 1
 4 5 3 241046 3321.13 3
 4 -5 3 241398 3227.72 7
 4 5 -3 241500 2615.87 7
 -4 5 -3 244791 3093.59 7
 4 5 3 247444 3142.35 8
 4 5 -3 249564 3132.48 8
 -4 -5 -3 243216 3263.32 2
 4 -5 3 243106 3105.24 1
 4 5 3 238761 2860.83 1
 -4 5 -3 243916 3302.73 4
 4 -5 3 245499 2949.06 5
 4 -5 -3 241243 3068.49 5
 -4 5 3 238969 3239.23 2
 4 -5 -3 243806 3012.22 9
 4 5 -3 245922 3000.72 9
 -4 5 4 4506.09 272.031 3
 4 5 4 4312.46 347.675 3
 -4 5 4 3913.17 249.044 6
 -4 5 -4 4199.35 257.751 6
 4 5 -4 3881.37 289.001 5
 4 5 -4 4238.95 192.658 7
 4 -5 4 4030.67 269.386 1
 -4 5 4 4261.17 328.182 2
 4 5 4 4609.94 197.328 1
 4 -5 -4 3943.92 259.732 1
 4 -5 -4 4171.59 305.669 5
 4 -5 4 4448.2 284.659 5
 4 5 -4 3565.18 267.354 9
 4 -5 -4 3600.4 265.971 9
 4 5 -4 3577.79 250.025 8
 4 5 4 3519.97 254.291 8
 -4 5 -5 43159.1 1097.38 7
 4 5 -5 44748.3 1098.14 9
 4 -5 -5 46344.6 1125.51 9
 4 -5 -5 43602.2 937.098 1
 4 5 5 45549.2 1203.43 5
 4 5 -5 41967.7 1114.01 5
 4 -5 -5 46468.1 1174.5 5
 -4 5 -5 45801 908.741 6
 -4 5 5 45437.8 904.497 6
 4 5 -5 46230.5 841.932 7
 -4 5 5 45061.1 1203.12 10
 4 5 5 45614 1208.95 10
 -4 -5 -5 44725 1256.58 2
 4 5 -5 44585.8 920.449 8
 -4 5 -5 44308.7 1211.23 4
 -4 5 -5 45568 1214.18 10
 4 5 -5 44626.1 1191.33 10
 4 -5 -5 46042.8 1144.27 2
 4 5 5 45865.6 953.136 8
 -4 -5 -6 273.666 164.273 2
 4 -5 -6 691.428 167.1 2
 -4 5 -6 561.316 159.458 7
 4 5 -6 203.859 136.831 9
 4 -5 -6 360.011 164.362 9
 -4 5 -6 376.071 150.675 4
 4 5 6 544.193 160.69 4
 4 -5 -6 320.89 144.605 5
 4 5 -6 501.25 169.088 5
 4 -5 6 385.283 152.526 5
 4 5 6 218.7 156.945 5
 4 5 -6 480.594 164.461 10
 -4 5 6 539.632 162.107 10
 4 5 6 287.943 143.489 10
 -4 5 -6 556.961 179.132 10
 -4 -5 -7 10880.5 699.548 2
 4 5 -7 9991.56 606.994 5
 4 5 7 10690.8 698.89 5
 4 -5 -7 9552.52 601.593 5
 4 5 -7 11713.2 635.615 9
 4 -5 -7 10301.7 618.179 9
 -4 5 -7 9929.36 594.564 7
 -4 5 7 11764.4 706.066 10
 4 5 7 9538.33 641.327 10
 4 -5 7 10353.8 617.626 5
 4 -5 -7 10997.9 614.774 2
 4 5 7 9945.83 564.208 4
 4 -5 -8 113.604 166.834 2
 -4 -5 -8 -102.542 180.192 2
 -4 5 -8 -79.1286 157.667 7
 4 5 8 -51.7758 168.469 5
 -4 -5 -9 6963.72 642.766 2
 -4 5 -9 6986.35 562.747 7
 -4 5 -9 7919.41 688.946 3
 -4 -5 -10 427.431 243.345 2
 -4 5 -10 -47.129 192.971 7
 -4 5 -10 483.743 247.582 3
 4 -6 0 77800.9 1332.87 7
 4 6 0 78634.4 1479.62 8
 -4 -6 0 79933.2 1473.1 8
 4 -6 0 79893.5 1434.77 1
 -4 -6 0 80751.5 1224.61 2
 4 6 1 7689.82 369.522 1
 4 6 1 8056.04 415.036 8
 4 6 -1 7161.39 389.98 8
 -4 -6 -1 6722.89 327.178 2
 4 -6 1 7464.01 387.07 1
 4 -6 -1 8071.35 393.957 1
 -4 -6 -1 6986.05 386.515 8
 -4 -6 1 7877.06 405.814 8
 4 -6 1 7855.42 364.516 7
 -4 -6 1 8055.09 277.283 9
 -4 6 1 7542.27 271.126 9
 -4 6 1 7597.58 389.121 2
 4 -6 -2 142665 2133.29 1
 4 6 2 144966 2233.99 3
 4 6 -2 140958 2188.4 8
 4 6 2 144570 2211.43 8
 4 -6 -2 144574 1908.06 5
 4 -6 2 140107 2152.57 1
 4 6 2 142963 2026.1 1
 -4 6 2 144382 2238.6 2
 -4 -6 -2 143812 2147.39 2
 -4 6 2 146622 1918.48 9
 -4 -6 2 143624 1906.77 9
 -4 6 -2 144585 2062.96 7
 -4 -6 2 142690 2175.49 8
 -4 -6 -2 145902 2204.16 8
 4 -6 2 143802 2138.99 7
 4 -6 2 149973 1800.08 5
 4 6 3 2360.4 252.404 3
 4 -6 -3 2768.2 220.15 5
 4 -6 3 2900.42 198.84 5
 -4 6 3 2821.45 267.549 2
 4 -6 -3 3519.49 229.84 9
 4 6 -3 3166.08 217.806 9
 4 -6 3 2737.98 257.812 7
 4 -6 -3 2493.25 223.136 1
 4 6 3 2763.7 232.59 5
 4 6 -3 3429.34 261.963 8
 4 6 3 3017.97 252.313 8
 4 6 3 2673.22 194.563 1
 4 -6 3 2861.75 246.441 1
 4 6 -4 241.768 100.352 9
 4 -6 -4 38.0976 87.6584 9
 4 6 -4 76.835 47.4478 7
 -4 6 -4 64.6929 83.5182 7
 4 -6 4 -20.9723 71.0309 1
 4 -6 -4 246.901 100.918 1
 4 6 4 178.3 70.221 1
 4 6 -4 -20.1239 90.6554 8
 4 6 4 41.2153 79.8134 8
 -4 6 4 83.4733 94.2356 2
 -4 -6 -4 116.983 95.1636 2
 4 6 -4 21.3981 75.2083 5
 4 -6 -4 151.041 97.2025 5
 4 -6 4 193.667 82.6905 5
 -4 6 4 131.351 78.8267 3
 4 6 4 30.4345 99.0315 3
 -4 6 -4 147.044 113.897 4
 -4 6 5 21.4389 80.5512 3
 4 -6 -5 -28.8389 129.911 2
 -4 -6 -5 209.987 157.655 2
 4 -6 -5 146.871 89.6056 1
 4 6 -5 -53.338 120.136 1
 4 6 -5 23.3971 85.1167 9
 4 -6 -5 95.933 121.314 9
 4 -6 5 221.127 100.927 8
 4 -6 -5 18.9749 83.5985 8
 -4 6 -5 103.546 68.7748 6
 -4 6 5 -17.2483 77.6997 6
 4 6 5 29.8847 108.717 5
 4 6 -5 52.2755 88.5211 5
 4 -6 -5 132.178 99.324 5
 -4 6 -5 -32.9787 97.958 4
 4 6 5 31.4012 88.486 10
 -4 6 5 125.592 121.599 10
 -4 6 -5 50.9689 89.5667 7
 4 -6 6 71255.7 1535.62 5
 4 -6 -6 66889 1597.61 2
 4 6 -6 68259.2 1492.31 1
 4 6 -6 68200 1516.23 9
 4 -6 -6 70892.8 1561.66 9
 -4 -6 -6 69263.5 1774.07 2
 -4 6 -6 71989.1 1720.34 4
 4 6 -6 66674.8 1650 10
 -4 6 -6 66484.9 1668.76 10
 -4 6 6 66827.4 1698.89 10
 4 6 6 66800.2 1695 10
 4 6 6 71351.6 1710.33 5
 4 -6 -6 70308.7 1597.86 5
 4 6 -6 67437.6 1551.3 5
 -4 6 -6 69066.1 1557.26 7
 -4 6 -7 -40.1664 113.184 4
 4 6 7 -45.1485 158.675 10
 -4 6 7 135.263 119.785 10
 -4 6 -7 69.872 108.836 7
 4 6 7 88.5384 117.611 5
 4 6 -7 -35.3557 105.017 5
 4 -6 -7 -37.4349 144.978 2
 -4 -6 -7 93.8824 152.738 2
 4 6 -7 67.8955 114.97 9
 4 6 8 45663.2 1591.89 10
 -4 6 8 48177.1 1632.16 10
 -4 -6 -8 48258 1660.76 2
 4 -6 -8 48587.2 1457.43 2
 -4 6 -8 48555.3 1435.55 7
 4 6 8 50227.1 1647.74 5
 -4 -6 -9 235.932 199.805 2
 -4 6 -9 760.545 251.86 3
 -4 6 -9 481.539 205.641 7
 -4 6 -10 10024.7 798.993 3
 -4 6 -10 11402.7 731.863 7
 -4 -7 0 271.563 84.6271 2
 -4 7 0 276.651 97.9493 2
 -4 -7 0 239.047 102.918 8
 4 7 0 215.285 99.0884 1
 4 -7 0 179.676 94.3692 1
 -4 -7 0 231.066 50.6883 9
 -4 7 0 235.502 51.5012 9
 4 7 0 72.871 79.0654 8
 4 -7 0 272.577 96.579 7
 4 -7 -1 40315.7 996.353 1
 -4 -7 -1 40367.6 1036.77 8
 -4 -7 1 41970.6 1045.94 8
 4 -7 1 40101.5 1010.09 1
 4 7 1 41192.2 963.864 1
 -4 -7 -1 41716 915.132 2
 -4 -7 1 40636.9 651.727 7
 4 -7 1 42482.8 960.839 7
 4 7 -1 42862.5 1044.44 1
 -4 7 1 40181.9 708.087 9
 -4 -7 1 40285.8 705.519 9
 -4 7 1 40050.3 1006.62 2
 4 7 1 39763.6 1039.18 8
 4 7 -1 37841.9 1018.32 8
 4 -7 2 7752.88 426.316 1
 4 7 2 7922.93 380.491 1
 4 -7 2 8146.83 261.155 5
 4 -7 -2 8423.01 316.127 5
 -4 -7 -2 8014.64 437.571 8
 -4 -7 2 8355.34 443.664 8
 4 -7 2 7128.15 388.881 7
 4 7 -2 7795.87 431.092 8
 4 7 2 7865.68 437.212 8
 -4 -7 -2 8277.56 420.648 2
 -4 7 2 8264.81 450.71 2
 4 -7 -2 7405.53 404.362 1
 -4 7 3 133859 2285.06 2
 -4 7 -3 129633 2276.48 4
 -4 -7 3 132426 2131.46 8
 -4 -7 -3 138091 2172.71 8
 4 -7 3 135874 1800.95 5
 4 -7 -3 133395 1932.97 5
 4 7 -3 137914 2179.56 8
 4 7 3 132702 2166.32 8
 4 -7 3 132447 2176.23 7
 4 -7 -3 129102 2080.19 1
 4 7 3 134196 1938.34 1
 4 -7 3 133214 2167.75 1
 4 7 3 129922 2276.11 3
 4 7 3 136010 2044.67 5
 -4 7 4 17364 621.473 3
 4 7 4 16925.8 748.866 3
 -4 7 -4 18202 761.784 4
 4 7 4 17717 513.926 1
 4 -7 -4 17833.2 624.669 1
 4 -7 -4 16678.3 571.762 9
 4 7 -4 16920.2 565.38 9
 -4 7 4 16703.5 728.023 2
 4 7 -4 17974.3 721.21 1
 4 -7 4 16511.2 645.412 1
 -4 -7 -4 18414.7 755.788 2
 -4 7 -4 17814.7 649.04 7
 4 -7 4 17049.4 546.552 5
 4 -7 -4 16136.6 594.237 5
 4 7 -4 16839.6 605.416 5
 4 7 -4 18067.2 650.125 8
 4 7 4 17930.4 657.887 8
 -4 7 -5 154355 2463.26 7
 4 -7 -5 154176 2284.53 1
 -4 7 5 153591 2397.7 3
 4 7 5 155280 2769.19 3
 -4 7 5 151785 2253.74 6
 -4 7 -5 152408 2258.1 6
 -4 7 5 153481 2674.68 10
 4 7 5 151285 2665.11 10
 -4 -7 -5 157892 2769.97 2
 4 -7 5 153678 2295.21 8
 4 -7 -5 151456 2312.99 8
 4 -7 -5 153887 2612.33 2
 4 7 -5 153232 2443.15 5
 4 -7 -5 150459 2430.55 5
 4 7 5 154784 2572.05 5
 -4 7 -5 153209 2730.1 4
 4 -7 -5 155426 2379.1 9
 4 7 -5 152006 2343.57 9
 4 7 -5 156196 2557.77 1
 -4 7 -6 91.5987 125.012 7
 4 7 -6 139.719 123.112 9
 4 -7 -6 85.8762 128.95 9
 4 7 6 -243.964 166.477 10
 -4 7 6 203.486 143.032 10
 4 7 -6 -76.4097 129.388 10
 -4 7 -6 153.824 157.451 10
 4 -7 -6 62.4109 131.084 5
 4 7 -6 335.014 137.195 5
 4 7 6 407.982 174.189 5
 -4 7 -6 79.415 158.239 4
 4 7 -6 -30.5698 121.824 1
 4 -7 -6 72.1791 166.07 2
 -4 -7 -6 43.339 167.844 2
 -4 7 7 2561.8 368.502 10
 4 7 7 2797.82 368.346 10
 -4 -7 -7 2335.56 368.571 2
 4 -7 -7 3558.82 392.072 2
 -4 7 -7 2847.53 324.719 7
 -4 7 -7 2975.75 365.63 4
 4 7 7 2968.63 368.605 5
 4 7 -7 2802.61 327.791 5
 -4 7 -8 316.286 170.181 7
 -4 7 8 272.92 170.048 10
 4 7 8 54.5536 144.938 10
 4 7 8 51.5912 128.216 5
 4 -7 -8 88.3586 171.102 2
 -4 -7 -8 55.8357 148.344 2
 4 -7 -9 4092.39 453.384 2
 -4 7 -9 3404.7 406.53 7
 -4 -7 -9 4202.61 525.665 2
 -4 -8 0 91530.3 1142.57 9
 4 8 0 89042.9 1743.86 8
 -4 8 0 92158.1 1665.19 2
 -4 -8 0 90310.7 1419.18 2
 -4 8 0 91339 1137.53 9
 4 -8 0 89897.3 1557.03 7
 4 -8 0 89387.9 1683.91 1
 4 -8 1 16989.1 664.16 1
 4 8 1 16808.7 618.395 1
 4 8 -1 15678.7 656.194 8
 4 8 1 16012.1 666.588 8
 -4 8 1 15908.8 639.154 2
 -4 -8 -1 16136 562.846 2
 4 -8 -1 16912.9 648.146 1
 -4 -8 1 16468.9 394.196 9
 -4 8 1 16310.3 392.549 9
 -4 -8 1 15824.8 391.558 7
 4 -8 1 16791.3 600.286 7
 4 8 -2 64539.1 1461.26 1
 4 8 2 70824.1 1351.24 1
 4 -8 2 69255.9 1473.23 1
 4 -8 2 66586.6 913.489 5
 4 -8 -2 68026.4 1061.44 5
 -4 8 2 68199.1 1501.09 2
 4 8 -2 67169.7 1022.55 2
 4 8 -2 69044.1 1480.22 8
 4 8 2 69340.7 1495.75 8
 4 -8 -2 68724.4 1432.6 1
 4 -8 2 70113.5 1400.32 7
 -4 -8 2 68567 997.701 7
 4 -8 3 210.523 104.876 7
 4 8 -3 297.254 116.324 8
 4 8 3 54.68 88.9678 8
 -4 8 3 154.986 123.533 2
 -4 -8 -3 168.737 115.149 2
 4 -8 -3 194.294 99.4446 1
 4 8 -3 177.975 124.608 1
 4 8 3 56.4643 79.0719 1
 4 -8 3 54.5587 84.992 1
 4 -8 3 182.634 66.1826 5
 4 8 3 76.4334 82.259 5
 4 -8 -3 123.081 73.6971 5
 4 8 3 62.1267 96.7791 3
 4 8 4 105.554 128 3
 -4 8 -4 24.637 92.5698 7
 -4 8 4 102.886 120.535 2
 4 -8 4 360.863 149.784 1
 4 -8 -4 307.085 129.38 1
 4 8 4 165.064 89.07 1
 4 8 -4 31.3576 141.259 1
 4 8 -4 87.4448 86.9294 9
 4 -8 -4 107.26 80.5338 9
 -4 8 -4 -35.2743 144.426 4
 -4 8 4 122.777 103.152 3
 4 -8 4 151.584 86.612 5
 4 -8 -4 40.4331 91.0737 5
 4 8 -4 20.8405 83.0558 5
 4 8 4 -121.07 142.039 5
 -4 -8 -4 200.843 150.792 2
 4 8 5 147.676 129.76 10
 -4 8 5 53.403 103.419 3
 4 8 5 198.367 144.333 3
 -4 -8 -5 157.609 148.047 2
 4 8 5 91.1232 117.642 5
 4 -8 -5 303.955 116.564 5
 4 8 -5 176.906 118.698 5
 -4 8 -5 167.517 111.27 7
 -4 8 -5 -39.2893 133.067 4
 4 8 -5 329.526 154.767 1
 4 8 -5 131.69 103.089 9
 4 -8 -5 202.7 113.932 9
 4 -8 -6 57063.2 1349.59 9
 4 8 -6 57102.2 1332.31 9
 -4 8 -6 58704.5 1443.04 7
 -4 8 -6 58662.5 1643.77 4
 4 -8 -6 58992.3 1414.76 5
 4 8 -6 58053.8 1392.18 5
 4 8 6 56348 1515.66 5
 4 8 6 55022 1605.96 10
 -4 8 6 54434.3 1599.45 10
 4 -8 -6 56609.7 1564.44 2
 -4 -8 -6 56705 1669.71 2
 4 8 -6 59440.2 1493.01 1
 -4 -8 -7 -52.2804 147.321 2
 4 -8 -7 130.972 129.677 2
 4 8 7 132.428 143.633 5
 -4 8 -7 46.1823 130.137 4
 -4 8 -7 -35.7889 106.306 7
 -4 8 7 150.403 148.916 10
 4 8 7 150.328 124.53 10
 4 8 8 21349.2 1052 5
 -4 8 -8 23136.1 1057.42 4
 -4 -8 -8 22503.5 1152.1 2
 -4 8 8 21442.6 1114.05 10
 4 8 8 22344 1136.45 10
 -4 8 -8 20735.7 915.224 7
 -4 -8 -9 314.817 204.889 2
 -4 8 -9 257.454 189.063 7
 -4 9 0 53.9586 91.3744 2
 -4 -9 0 -34.7069 65.2061 2
 4 -9 0 90.7503 76.8406 7
 -4 -9 0 -30.9826 104.932 8
 4 9 0 154.908 104.928 8
 4 9 0 -27.5093 93.1692 1
 4 -9 0 143.181 114.121 1
 -4 -9 0 137.613 42.8101 9
 -4 9 0 208.12 43.1101 9
 -4 -9 -1 24801.9 749.692 2
 4 9 -1 25060.8 876.641 1
 4 -9 1 26840.2 899.594 1
 4 -9 -1 25787.7 862.568 1
 4 -9 1 27386.1 814.339 7
 -4 -9 1 24717.6 555.929 7
 -4 9 1 25981.7 876.007 2
 -4 -9 -1 26507.9 913.103 8
 -4 -9 1 25377.7 899.411 8
 4 9 -1 25431.7 897.205 8
 4 9 1 24703.9 891.706 8
 4 9 -2 153.735 119.077 8
 4 9 2 185.687 119.855 8
 -4 9 2 124.59 127.527 2
 4 -9 2 50.1962 100.018 7
 -4 -9 2 10.2899 49.2833 7
 4 9 2 15.1169 65.0689 5
 4 -9 2 -30.0913 105.756 1
 4 -9 -2 -27.5326 89.5859 1
 4 9 -2 31.2272 105.756 1
 -4 -9 -2 31.0998 96.8848 8
 -4 -9 2 30.8309 100.318 8
 4 -9 -2 -37.9248 58.3981 5
 4 9 3 150226 2656.44 3
 4 -9 3 152774 2506.76 7
 -4 9 3 148738 2637.53 2
 -4 -9 -3 155575 2579.1 2
 4 -9 3 150522 2533.84 8
 4 -9 -3 155611 2477.45 1
 4 -9 3 154352 2585.32 1
 4 9 -3 153507 2649.78 1
 -4 -9 -3 152338 2574.52 8
 -4 -9 3 152165 2552.05 8
 4 -9 -3 153541 2071.51 5
 4 9 3 153232 2227.08 5
 4 9 -3 152033 2123.45 5
 4 -9 -3 149960 2553.67 8
 -4 9 -4 154.841 125.962 4
 4 9 4 75.7242 117.958 3
 -4 -9 -4 143.488 121.493 2
 4 -9 4 235.803 123.822 8
 4 -9 -4 120.09 126.121 8
 4 -9 4 62.815 118.011 1
 4 9 -4 -34.9235 139.179 1
 4 -9 -4 157.233 118.055 1
 4 9 4 270.079 128.411 5
 4 9 -4 141.046 92.7281 5
 4 -9 -4 79.0454 94.6556 5
 -4 9 4 488.828 161.859 2
 4 -9 -5 69525.3 1381.28 9
 4 9 5 71198 1585.72 5
 -4 -9 -5 72097.5 1826.02 2
 4 9 -5 71053.5 1708 1
 4 -9 5 71695 1541.54 8
 4 -9 -5 69504.2 1539.61 8
 -4 9 -5 69322.8 1803.54 4
 -4 9 5 71562.7 1574.64 3
 4 9 5 68071.6 1798.5 3
 -4 9 -5 69916.4 1552.49 7
 4 -9 -5 69730.5 1428.51 5
 -4 9 -6 231.106 162.448 4
 4 9 6 36.9854 138.964 5
 -4 -9 -6 48.1022 162.909 2
 4 9 -6 224.095 148.843 1
 4 -9 -6 52.564 118.397 9
 -4 9 6 45.8135 166.667 10
 4 9 6 183.19 142.676 10
 -4 9 -6 98.556 119.516 7
 -4 -9 -7 2996.06 416.447 2
 -4 9 -7 2830.64 337.5 7
 -4 9 -7 2176.21 351.648 4
 -4 9 7 2692.17 391.232 10
 4 9 7 2216.2 351.373 10
 4 9 7 2755.2 363.671 5
 -4 9 8 -59.0232 214.718 10
 4 9 8 176.989 166.245 10
 -4 -9 -8 -60.5546 212.82 2
 -4 9 -8 50.8672 158.466 4
 -4 9 -8 -80.7261 160.85 7
 -4 9 -9 4412.97 455.262 7
 4 9 9 4871.83 570.494 10
 -4 9 9 4278.37 539.223 10
 -4 -9 -9 2993.1 482.881 2
 4 -10 0 52565.6 1357.27 1
 4 10 0 53980.5 1358.84 1
 4 -10 0 53150.7 1229.14 7
 -4 10 0 50161.4 1296.42 2
 -4 -10 0 54020.7 1428.9 8
 4 10 0 52032.3 1395.2 8
 4 -10 1 15824.2 723.339 1
 4 10 -1 16059.5 735.486 1
 4 10 1 17384.5 711.06 1
 4 -10 -1 16107.8 711.933 1
 4 -10 1 14601.2 618.877 7
 -4 -10 1 16154.3 460.418 7
 -4 10 -1 15054.9 666.782 2
 4 10 -1 16290.8 745.187 8
 4 10 1 17308.6 764.137 8
 -4 -10 -1 16070.8 752.242 8
 -4 -10 1 13859.2 702.776 8
 -4 10 1 15724.3 705.574 2
 -4 -10 -2 98438.2 2041.25 8
 -4 -10 2 103385 2069.43 8
 -4 10 2 99294.2 2034.69 2
 4 -10 2 93750.3 1988.1 8
 4 -10 -2 96323.4 2020.34 8
 -4 -10 -2 101003 1891.04 2
 4 10 2 97154.2 1842.12 1
 4 10 -2 98169.2 2039.72 1
 4 -10 -2 99084.4 1947.86 1
 4 -10 2 97628.3 2008.06 1
 4 10 2 99944.7 1536.16 5
 4 -10 2 98979.7 1867.29 7
 4 -10 3 1022.49 207.613 8
 4 -10 -3 896.723 197.202 8
 4 10 3 992.901 180.763 1
 4 10 -3 552.467 179.923 1
 4 -10 3 791.744 202.069 1
 4 -10 -3 844.167 192.217 1
 4 -10 3 909.295 193.242 7
 4 10 3 486.228 179.299 3
 -4 10 3 519.422 170.896 2
 -4 -10 -3 1091.77 219.868 2
 -4 -10 3 655.003 177.522 8
 -4 -10 -3 874.894 188.985 8
 4 10 4 73.0983 114.438 5
 -4 -10 -4 -34.0729 115.397 8
 -4 -10 4 33.3348 108.468 8
 -4 10 -4 127.134 143.522 4
 4 -10 4 67.8127 138.825 7
 -4 -10 -4 193.394 145.326 2
 -4 10 4 287.097 167.924 2
 4 10 4 163.252 148.475 3
 4 10 -4 77.3087 108.927 1
 4 -10 -4 87.388 112.815 1
 4 -10 4 33.3461 112.935 8
 4 -10 -4 169.699 114.946 8
 -4 10 -5 275.575 155.557 4
 4 10 5 211.59 117.078 5
 4 10 -5 80.2763 135.946 1
 -4 -10 -5 358.983 178.831 2
 4 -10 5 190.262 119.155 8
 4 -10 -5 65.1409 110.32 8
 -4 10 5 389.484 149.364 3
 -4 10 6 36790.5 1373.05 10
 4 10 6 34413.4 1343.43 10
 4 10 6 38017.4 1207.03 5
 -4 10 -6 38512.2 1174.18 7
 -4 -10 -6 38251.2 1424.61 2
 4 10 -6 37411.9 1271.46 1
 -4 10 -6 37705.1 1388.54 4
 4 10 7 -42.7396 150.21 5
 -4 10 -7 157.166 177.424 4
 -4 -10 -7 -57.3306 152.313 2
 -4 10 -7 149.966 145.199 7
 -4 10 7 167.318 202.894 10
 4 10 7 167.313 165.658 10
 -4 -10 -8 42934.3 1689.3 2
 4 10 8 43559.2 1668.34 10
 -4 10 8 47020.7 1725 10
 -4 10 -8 46597.2 1419.18 7
 -4 10 -8 44168.1 1575.39 4
 -4 10 -9 42.3039 148.678 7
 -4 11 0 530.557 161.887 2
 4 -11 0 356.82 153.636 1
 4 11 0 313.348 153.436 1
 4 -11 0 467.105 139.036 7
 -4 -11 0 354.086 156.83 8
 4 -11 0 311.845 146.506 8
 -4 11 -1 25395.5 914.507 2
 -4 -11 -1 26161.7 838.04 2
 4 -11 1 25846.2 862.204 7
 4 11 -1 26233.9 991.611 1
 4 -11 -1 26044.2 968.334 1
 4 11 1 26610.7 948.292 1
 4 -11 1 26577.1 993.208 1
 -4 11 1 26042.6 971.305 2
 4 -11 1 24356.3 989.636 8
 4 -11 -1 25733.7 1011.26 8
 -4 -11 -1 26354.9 1022.32 8
 -4 -11 1 24713 992.005 8
 -4 -11 2 1328.55 246.861 8
 -4 -11 -2 1730.91 274.62 8
 -4 -11 -2 1586.49 233.502 2
 -4 11 2 1846.22 285.891 2
 -4 11 -2 1866.38 250.28 2
 4 -11 2 2062.15 254.24 7
 4 -11 2 1939.72 285.212 1
 4 11 2 2164.77 266.189 1
 4 -11 -2 2014.15 278.275 1
 4 11 -2 2176.48 314.55 1
 4 -11 2 1815.82 274.563 8
 4 -11 -2 1793.02 274.567 8
 4 11 3 54251.6 1314.86 1
 4 11 -3 52294.9 1518.44 1
 4 -11 3 56201.6 1521.91 1
 4 -11 -3 56451.1 1432.59 1
 4 -11 3 55099.6 1404.92 7
 -4 11 3 55116.1 1558.2 2
 4 11 3 54337.2 1546.36 3
 -4 -11 -3 53655.9 1501.94 8
 -4 -11 3 54339.8 1498.26 8
 -4 -11 -3 54105.2 1450.61 2
 4 -11 3 55022.4 1497.08 8
 4 -11 -3 52124.5 1484.04 8
 4 -11 4 299.441 144.977 8
 4 -11 -4 418.267 147.277 8
 4 -11 4 430.709 168.582 7
 -4 -11 4 336.521 140.503 8
 -4 -11 -4 191.195 129.522 8
 4 -11 -4 255.761 137.629 1
 4 11 -4 -42.6295 149.838 1
 -4 11 -4 277.28 162.433 4
 -4 -11 -4 123.395 144.574 2
 -4 11 5 39104.4 1215.23 3
 4 -11 -5 39679.2 1233.16 8
 4 -11 5 36842.4 1171.76 8
 4 11 -5 36286.4 1282.43 1
 -4 -11 -5 34500 1310.49 2
 -4 11 -5 36234.6 1373.03 4
 4 11 -6 310.499 186.354 1
 -4 11 -6 530.592 228.408 4
 4 11 6 421.241 185.083 10
 -4 11 6 105.422 178.542 10
 -4 -11 -6 320.601 187.819 2
 -4 11 7 4840.84 559.494 10
 4 11 7 5662.87 583.245 10
 -4 11 -7 4887.68 544.449 4
 -4 -11 -7 5111.85 568.814 2
 -4 -11 -8 -257.679 263.756 2
 -4 11 8 -64.2173 190.749 10
 4 11 8 -64.1809 225.568 10
 -4 11 -8 -56.2742 190.586 4
 -4 12 0 153705 2739.69 2
 4 -12 0 153267 2541.41 7
 4 12 0 152327 2787.82 1
 4 -12 0 154718 2809.07 1
 4 -12 0 145441 2855.56 8
 -4 -12 0 148392 2887.2 8
 -4 -12 0 152773 2171.5 7
 4 -12 -1 60.6875 114.007 7
 4 -12 1 30.1994 129.99 7
 -4 -12 1 43.8082 123.447 8
 -4 -12 -1 43.9379 154.421 8
 4 -12 1 86.494 146.464 8
 4 -12 -1 43.4635 152.753 8
 -4 12 1 344.655 160.864 2
 -4 12 -1 34.6304 112.681 2
 4 12 -1 -122.073 152.883 1
 4 12 1 72.9032 132.607 1
 4 -12 -1 38.4341 130.164 1
 4 -12 1 -40.1237 135.886 1
 4 -12 2 39191.6 1149.05 7
 -4 -12 -2 39274.6 1170.74 2
 -4 12 -2 39852.6 1193.68 2
 4 -12 2 36191.9 1275.21 8
 4 -12 -2 37404.6 1311.18 8
 -4 -12 -2 37783.7 1315.55 8
 -4 -12 2 38307.6 1314.99 8
 4 -12 2 38088 1279.95 1
 4 -12 -2 39067.1 1240.89 1
 4 12 -2 39325.4 1320.43 1
 4 12 2 38432 1179.96 1
 -4 12 2 38382.1 1281.32 2
 -4 -12 -3 114.834 124.553 2
 -4 12 -3 267.61 125.686 2
 -4 -12 -3 130.777 147.636 8
 -4 -12 3 86.0507 156.524 8
 4 -12 3 42.6976 133.019 8
 4 -12 -3 -43.1338 162.065 8
 4 -12 3 137.507 129.164 7
 4 -12 3 168.99 153.695 1
 4 -12 -3 36.4214 118.513 1
 4 12 -3 268.698 157.394 1
 4 12 3 95.2743 111.619 1
 -4 -12 -4 43.6111 122.891 2
 4 -12 4 41.6003 129.597 8
 4 -12 -4 42.202 118.921 8
 -4 -12 -4 -42.4681 149.255 8
 -4 -12 4 208.273 156.504 8
 -4 12 -4 150.946 149.453 4
 4 12 -4 46.3584 123.162 1
 4 -12 -4 -69.7565 146.512 1
 4 -12 -5 81.3418 132.339 8
 4 -12 5 79.4018 134.458 8
 -4 12 -5 53.406 166.378 4
 -4 -12 -5 248.389 147.562 2
 4 12 -5 47.7068 161.57 1
 -4 12 -6 33361.6 1398.59 4
 -4 12 6 32864.8 1393.55 10
 4 12 6 32389.9 1367.99 10
 4 12 -6 34743.1 1311.83 1
 -4 -12 -6 32699.2 1373.18 2
 -4 12 7 1857.52 372.948 10
 4 12 7 2349.66 419.308 10
 -4 12 -7 2395.9 388.654 4
 4 12 -7 1883.28 316.472 1
 -4 -12 -7 2086.58 399.887 2
 -4 12 8 29494.2 1441.86 10
 -4 12 -8 31037.6 1369.45 4
 4 -13 0 32.1755 108.968 7
 4 13 0 -85.5171 150.276 1
 -4 -13 0 48.6755 144.581 8
 4 -13 0 193.43 143.637 8
 -4 13 0 119.466 134.864 2
 4 13 1 20307.1 915.019 1
 4 -13 -1 18059.8 879.162 1
 4 13 -1 18486.9 910.102 1
 -4 13 -1 18847.4 849.228 2
 4 -13 1 19345.5 797.64 7
 4 -13 -1 17382.4 767.192 7
 4 -13 1 17346.2 914.018 8
 4 -13 -1 17866.8 927.278 8
 -4 -13 -1 19326.9 969.507 8
 -4 -13 1 18238.8 944.415 8
 -4 -13 -2 194.35 136.921 8
 -4 -13 2 144.751 143.325 8
 -4 13 -2 329.244 145.792 2
 4 -13 2 135.614 123.345 7
 4 -13 2 382.25 195.636 8
 4 -13 -2 144.471 143.048 8
 4 13 2 76.1044 138.437 1
 4 13 -2 -47.0376 192.591 1
 -4 -13 -3 42557.6 1453.43 8
 -4 -13 3 40193.8 1404.25 8
 4 13 3 41920.3 1254.09 1
 -4 -13 -3 42084.8 1351 2
 -4 13 -3 39454.3 1236.76 2
 4 13 -3 41093.5 1442.73 1
 4 -13 3 39921.6 1394 8
 4 -13 -3 41187.6 1428.86 8
 -4 -13 -4 2946.65 391.55 8
 4 -13 -4 2614.16 378.295 8
 4 -13 4 3225.58 402.421 8
 -4 -13 4 3344.22 393.086 8
 -4 13 -4 2509.6 377.675 4
 -4 -13 -4 3540.62 425.24 2
 4 13 -4 2729.35 395.414 1
 -4 -13 -5 44753.2 1564.35 2
 4 -13 -5 44532.6 1442.73 8
 4 -13 5 41911.7 1388.26 8
 4 13 -5 43254.3 1536.29 1
 -4 13 -5 42461.1 1601.71 4
 -4 13 -6 781.359 258.862 4
 4 13 -6 831.828 280.663 1
 -4 -13 -6 1100.25 326.474 2
 -4 13 6 662.245 282.883 10
 4 13 6 1259.11 303.408 10
 -4 13 -7 2018.7 386.294 4
 -4 -13 -7 2211.42 424.598 2
 4 13 -7 2969.33 412.904 1
 -4 13 7 2908.61 470.968 10
 4 13 7 3351.92 488.812 10
 4 14 0 27384.3 1144.48 1
 -4 -14 0 26730.8 1205.92 8
 4 -14 0 25446.2 1179.59 8
 4 14 1 668.827 196.485 1
 4 14 -1 197.106 146.424 1
 4 -14 1 899.382 267.637 8
 4 -14 -1 265.714 172.965 8
 -4 -14 -1 964.641 271.108 8
 -4 -14 1 266.785 173.661 8
 4 14 -2 38001 1408.34 1
 4 14 2 39953 1318.06 1
 -4 -14 -2 36745.7 1423.6 8
 -4 -14 2 35483.4 1398.33 8
 4 -14 2 35219.2 1399.6 8
 4 -14 -2 37165.9 1428.18 8
 4 14 -3 159.961 180.581 1
 4 14 3 272.614 155.201 1
 4 -14 -3 52.3012 183.816 8
 4 -14 3 -51.8655 188.682 8
 -4 -14 3 -52.0163 162.048 8
 -4 -14 -3 316.651 227.166 8
 4 -14 4 -50.3982 189.355 8
 4 -14 -4 -50.9921 165.918 8
 -4 -14 -4 306.352 185.745 8
 -4 -14 4 50.0315 169.44 8
 -4 -14 -4 48.9758 159.358 2
 4 14 -4 -54.8012 178.313 1
 -4 14 -4 -117.74 199.373 4
 4 -14 -5 48.6184 151.462 8
 4 -14 5 190.099 167.028 8
 -4 -14 -5 -55.0576 163.54 2
 -4 14 -5 183.541 222.567 4
 4 14 -5 111.647 209.74 1
 -4 14 -6 18636.8 1103.55 4
 -4 -14 -6 17755.2 1064.48 2
 4 14 6 19287.6 1117.27 10
 -4 14 6 19139.8 1110.47 10
 4 14 -6 19419.7 1047.74 1
 4 14 -7 159.508 186.867 1
 -4 14 -7 63.6628 179.397 4
 4 -15 0 116.28 163.835 8
 4 15 0 51.3688 96.5056 1
 -4 -15 0 234.454 174.102 8
 -4 -15 -1 5925.88 598.581 8
 -4 -15 1 4786.24 542.696 8
 4 -15 -1 5593.79 589.439 8
 4 -15 1 5164.56 566.428 8
 4 15 -1 6011.21 568.491 1
 4 15 1 6075.72 552.439 1
 4 -15 -2 404.854 242.95 8
 4 -15 2 287.369 222.585 8
 4 15 -2 -56.0822 174.712 1
 4 15 2 228.689 160.746 1
 -4 -15 -2 -58.3649 189.908 8
 -4 -15 2 -115.559 203.066 8
 -4 -15 -3 63486.3 1968.57 8
 -4 -15 3 61838.1 1920.38 8
 4 -15 3 63454.6 1953.39 8
 4 -15 -3 62354.9 1946.62 8
 4 15 -3 63451 1968.55 1
 4 15 3 65919.5 1754.02 1
 4 -15 -4 550.482 231.261 8
 4 -15 4 272.287 198.136 8
 -4 15 -4 126.225 205.382 4
 -4 -15 -4 386.027 207.222 8
 4 15 -4 471.193 234.741 1
 -4 15 -5 30964.1 1423.17 4
 4 -15 -5 29242.5 1270.55 8
 4 -15 5 27055.7 1210.31 8
 -4 -15 -5 30430.2 1334.58 2
 4 15 -5 32915.3 1412.05 1
 -4 15 -6 1195.49 330.191 4
 4 15 -6 1402.03 333.854 1
 -4 15 6 335.309 235.808 10
 4 15 6 864.99 306.269 10
 -4 -15 -6 553.012 270.813 2
 -4 -16 0 20372.4 1137.02 8
 4 -16 0 19574.9 1110.74 8
 4 16 0 19856.4 1047 1
 4 -16 -1 252.179 221.572 8
 4 -16 1 -62.8044 195.653 8
 -4 -16 -1 63.6463 169.09 8
 -4 -16 1 -252.937 230.038 8
 4 16 1 -52.6489 156.383 1
 4 16 -1 174.012 163.448 1
 -4 -16 -2 25411.7 1287.01 8
 -4 -16 2 22819.9 1202.42 8
 4 16 2 23427.2 1089.07 1
 4 16 -2 26458.2 1266.49 1
 4 -16 -2 25667.3 1272.38 8
 4 -16 2 23589.1 1232.34 8
 4 16 -3 679.625 252.99 1
 -4 -16 3 486.164 248.84 8
 -4 -16 -3 123.391 200.78 8
 4 -16 -3 427.506 229.49 8
 4 -16 3 363.846 241.689 8
 -4 16 -4 67.2235 199.678 4
 4 16 -4 62.7261 166.65 1
 4 -16 -4 235.371 214.066 8
 4 -16 4 174.859 181.582 8
 -4 16 -5 -68.3107 222.271 4
 4 16 -5 187.639 203.515 1
 4 -17 0 135.503 190.916 8
 4 17 0 177.896 215.721 1
 -4 -17 0 -68.2251 248.194 8
 4 -17 -1 4323.78 555.452 8
 4 -17 1 5183.49 605.244 8
 -4 -17 -1 5316.69 632.537 8
 -4 -17 1 5756.6 656.833 8
 4 17 1 5162.95 555.092 1
 4 17 -1 5197.18 583.285 1
 4 -17 -2 266.282 250.178 8
 4 -17 2 662.182 256.51 8
 -4 -17 -2 946.357 276.816 8
 -4 -17 2 533.29 280.075 8
 4 17 2 633.04 247.816 1
 4 17 -2 448.362 233.077 1
 -4 -17 -3 21746.2 1187.86 8
 -4 -17 3 20134.1 1149.91 8
 4 -17 3 21404 1182.24 8
 4 -17 -3 20425.7 1158.85 8
 4 -17 -4 626.35 288.369 8
 4 -17 4 993.818 303.301 8
 4 17 -4 1386.65 350.975 1
 4 -18 0 35845 1621.12 8
 -4 -18 0 34267.7 1587.24 8
 4 18 0 34818.5 1494.49 1
 -4 -18 -1 -288.804 271.272 8
 -4 -18 1 -143.405 233.307 8
 4 18 1 118.888 193.42 1
 4 18 -1 -65.1038 252.135 1
 4 -18 -1 285.381 222.261 8
 4 -18 1 -142.245 211.257 8
 4 18 -2 13258 957.001 1
 4 -18 -2 13415.5 991.482 8
 4 -18 2 13491.3 984.645 8
 -4 -18 -2 14757.7 1023.3 8
 -4 -18 2 11830.3 922.586 8
 -5 0 0 -12.6846 44.5859 6
 5 0 0 12.5212 40.7478 6
 -5 0 0 46.1165 30.9489 3
 -5 0 1 166045 2132.72 6
 -5 0 -1 167226 2135.79 6
 5 0 1 165595 2185.91 4
 -5 0 1 168581 2117.68 9
 -5 0 -1 166265 2068.64 3
 5 0 -1 163819 2125.39 6
 5 0 1 164691 2127.32 6
 -5 0 -1 163596 1993.93 7
 -5 0 -2 270373 3178.25 7
 -5 0 2 267671 3175.23 6
 -5 0 -2 270381 3178.04 6
 5 0 2 271402 3357.45 4
 5 0 -2 268808 2869.09 4
 -5 0 -2 277694 3281.97 3
 5 0 -2 272245 3165.8 6
 5 0 2 268326 3160.59 6
 -5 0 2 266439 3244.17 9
 -5 0 3 2503.85 216.336 9
 5 0 -3 2503.08 175.904 6
 5 0 3 2321.64 167.277 6
 -5 0 -3 2207.7 215.698 3
 -5 0 -3 2390.09 202.37 7
 5 0 3 2262.34 215.061 4
 5 0 -3 2397.19 210.165 9
 -5 0 -3 2348.02 182.504 10
 5 0 -4 157684 2367.5 9
 5 0 4 155276 2377.17 5
 5 0 -4 162820 2047.88 6
 5 0 4 164472 2051.42 6
 5 0 4 163765 2464.88 4
 5 0 -5 37246.2 763.477 2
 5 0 -5 37865.2 1034.03 9
 -5 0 -5 37021.6 1077.41 3
 5 0 -5 38863.7 725.385 8
 5 0 5 38313 729.873 8
 5 0 5 37094 1031.67 4
 5 0 -5 36407.9 1059.08 5
 5 0 5 36864.7 1046.45 5
 -5 0 -6 28709.3 1018.41 3
 5 0 6 27039.5 910.785 4
 5 0 -6 26265.9 925.39 9
 5 0 -6 26244.8 962.331 5
 5 0 6 25487.5 953.129 5
 -5 0 -7 11621 704.821 3
 -5 0 -7 9748.23 605.744 7
 5 0 -7 9656.5 590.021 9
 5 0 7 9792.77 646.433 5
 5 0 -7 9748.35 621.611 5
 -5 0 -8 733.577 220.368 3
 5 0 8 298.244 192.581 5
 -5 0 -8 671.395 201.7 7
 -5 0 -9 13529.2 841.548 2
 -5 0 -9 13048.6 820.625 7
 -5 0 -9 12988.2 854.853 3
 5 0 9 14618.4 927.919 5
 -5 0 -10 6943.73 639.613 2
 -5 0 -10 6395.69 620.531 7
 5 -1 0 33.163 37.4425 4
 -5 -1 0 130.686 33.6677 7
 5 -1 0 205.136 50.2668 7
 5 1 0 -12.8813 45.2755 6
 -5 1 0 126.853 59.5793 6
 5 -1 0 -12.6395 39.3803 6
 5 1 -1 127360 1406.55 3
 -5 -1 -1 129679 1701.98 3
 -5 -1 1 128878 1731.89 9
 -5 1 1 129169 1732.8 9
 -5 1 1 128397 1456.98 10
 5 1 1 128747 1460.27 10
 -5 1 -1 129352 1456.13 10
 5 1 -1 127538 1453.85 10
 5 -1 1 127354 1690.49 7
 -5 -1 -1 127945 1608.46 7
 5 1 -1 127293 1405.93 7
 -5 1 -1 130621 1660.39 7
 5 -1 1 126879 1801.64 4
 -5 1 -1 128298 1750.88 6
 -5 1 1 129080 1756.66 6
 5 1 1 128295 1760.27 6
 5 1 -1 126688 1755.52 6
 5 -1 1 131487 1765.11 6
 5 -1 -1 128139 1751 6
 5 1 -2 37041.8 763.625 6
 -5 1 2 38438.2 771.285 6
 5 1 2 37842.3 766.723 6
 -5 1 -2 37549.8 764.049 6
 5 -1 2 36841 857.502 4
 -5 -1 2 37992.8 549.236 2
 -5 -1 2 38892.3 815.147 9
 -5 1 2 38478.2 815.221 9
 -5 -1 -2 38914.3 831.344 3
 -5 1 2 38419.4 699.623 2
 -5 1 -2 38564.2 772.961 7
 5 -1 -2 36730.8 751.543 6
 5 -1 2 37729.4 762.28 6
 -5 1 -2 37921.8 679.737 10
 -5 1 2 38121.9 677.199 10
 5 1 2 37979.7 678.616 10
 5 1 -2 37243.7 675.792 10
 -5 1 -3 74160.5 1302.9 7
 -5 1 3 76899.3 1237.34 10
 5 1 3 74527 1227.22 10
 5 1 -3 75000.2 1309.63 9
 5 -1 -3 76014.4 1323.02 9
 -5 -1 -3 74955.4 1394.34 3
 -5 -1 3 75601.8 1356.52 9
 -5 1 3 75653.3 1360.01 9
 -5 1 3 73628.2 1149.06 2
 5 -1 3 75813.8 1414.92 4
 5 1 3 76915.2 1421.82 4
 5 1 -3 75613.1 1239.7 10
 -5 1 -3 75272.2 1235.12 10
 -5 1 3 75365 1197.65 6
 5 1 3 77454.9 1204.98 6
 -5 1 -3 76611.7 1203.21 6
 5 1 -3 77108.2 1204.94 6
 5 1 4 113174 1935.5 4
 5 1 4 113990 1621.02 8
 5 -1 4 117150 1901.48 5
 5 1 -4 115390 1447.01 3
 5 -1 4 107875 1442.32 1
 5 -1 4 115139 1944.42 4
 5 -1 -4 115499 1876.59 9
 5 1 -4 114962 1867.6 9
 5 1 -4 115471 1583.95 6
 5 1 4 115356 1578.8 6
 5 1 -4 116007 1814.9 10
 -5 1 -4 114795 1807.42 10
 -5 1 -5 13148.2 593.549 7
 5 1 5 12550.7 392.589 8
 5 1 -5 12939.6 388.302 8
 5 1 -5 13496.8 401.655 3
 -5 1 -5 11722.4 594.655 3
 -5 -1 -5 12439.9 607.338 3
 5 1 -5 13128.4 377.15 2
 5 -1 -5 13068.8 454.377 2
 5 1 -5 12785.1 577.716 9
 5 -1 -5 13403.3 590.125 9
 5 -1 5 11963.8 571.165 4
 5 1 5 11783.8 564.511 4
 5 1 -5 14082.1 589.642 10
 -5 1 -5 12314.6 549.687 10
 5 -1 -5 13402.8 615.907 5
 5 1 -5 12472 595.109 5
 5 1 5 13521.3 618.575 5
 5 -1 5 13416.3 604.703 5
 5 1 6 37888.3 1090.4 4
 -5 1 -6 35542 1098.22 7
 5 -1 -6 36966 870.615 2
 5 1 -6 38074.9 1120.04 9
 5 -1 -6 35846.2 1094.82 9
 5 1 -6 37519 1155.37 5
 5 -1 -6 36781 1153.89 5
 5 -1 6 35519.2 1126.4 5
 5 1 6 36719.7 1169.19 5
 -5 -1 -6 35260.8 1144.32 3
 -5 1 -6 38566.4 1206.56 3
 -5 1 -7 23164.2 941.841 7
 5 -1 -7 22767.8 959.225 5
 5 1 7 23026.5 997.644 5
 5 1 -7 23261.8 961.268 5
 5 -1 7 21749 956.934 5
 5 1 7 22805.5 864.016 4
 5 -1 -7 23417.7 935.499 9
 5 1 -7 23334.6 925.537 9
 -5 -1 -7 23136 1000.18 3
 -5 1 -7 21094.1 968.221 3
 5 -1 8 829.113 250.994 5
 5 1 8 1065.13 265.33 5
 -5 1 -8 545.541 192.173 3
 -5 1 -8 479.981 178.763 7
 -5 -1 -8 455.216 196.043 7
 -5 -1 -8 878.967 242.787 3
 -5 1 -9 16928.6 913.231 7
 -5 -1 -9 15666.7 911.861 7
 -5 1 -9 16608.7 978.337 3
 5 1 9 16054.6 977.952 5
 -5 -1 -9 14768 891.124 2
 -5 1 -10 10806.8 838.117 3
 -5 1 -10 9882.31 755.77 2
 -5 -1 -10 8393.67 725.628 2
 -5 -1 -10 9758.92 755.988 7
 -5 1 -10 10605.5 764.037 7
 -5 -2 0 115.819 30.7687 7
 5 -2 0 132.948 49.6768 7
 -5 2 0 24.0594 42.2942 4
 5 2 1 79403.5 1231.8 3
 -5 2 -1 80269.9 1196.85 7
 -5 2 1 80974 1137.53 4
 -5 2 -1 81626.7 1319.34 4
 5 2 -1 80417.7 1287.31 6
 5 2 1 80025.6 1284.46 6
 5 -2 1 81215.7 1227.55 7
 -5 2 1 79399 1228.15 9
 -5 -2 1 79588.6 1227.08 9
 -5 2 1 82311.3 1279.8 6
 -5 2 -1 80289.8 1270.32 6
 5 -2 1 78889.4 1305.3 4
 -5 2 2 123732 1692.71 2
 -5 2 -2 123641 1732.09 7
 5 2 -2 124181 1747.09 6
 5 2 2 121530 1737.48 6
 -5 2 -2 123766 1731.89 6
 -5 2 2 122487 1731.17 6
 -5 2 2 123102 1363.43 3
 5 -2 2 125312 1877.78 4
 -5 -2 2 122043 1761.22 9
 -5 2 2 122379 1769.09 9
 -5 2 2 124459 1615.42 10
 5 2 2 124662 1619.28 10
 -5 2 -2 128427 1892.01 4
 -5 -2 -2 122168 1799.73 3
 5 2 3 10118.3 372.148 6
 -5 2 3 9977.82 366.99 6
 5 2 -3 10162.6 375.477 6
 -5 2 -3 10002.4 367.192 6
 5 -2 3 10236.2 349.022 1
 5 2 3 9935.4 388.49 8
 5 2 -3 10080.4 382.717 8
 5 -2 3 10827.4 475.731 4
 -5 -2 3 10308 433.24 9
 -5 2 3 10323.7 435.324 9
 -5 2 -3 10488.4 466.686 4
 -5 2 -3 9868.93 409.946 7
 5 2 3 10332.6 392.523 10
 5 2 -3 10495.6 397.152 10
 -5 2 -3 10016.1 386.05 10
 -5 2 3 10722.6 397.389 10
 -5 -2 -3 9962.94 443.157 3
 5 2 -3 10156.4 414.549 9
 5 -2 -3 9597.47 404.948 9
 -5 2 3 10193.5 380.578 2
 5 2 -4 76496.7 1215.54 6
 -5 2 -4 79066.9 1227.26 6
 5 2 4 78994.1 1224.92 6
 -5 2 4 79519 1232.06 6
 5 2 4 77065.9 1260.33 8
 5 2 -4 77509.4 1245.66 8
 5 -2 -4 76483.4 1505.39 5
 5 -2 4 73230.1 1415.59 5
 5 2 -4 77817.4 1446.98 9
 5 -2 -4 77262.6 1447.88 9
 5 2 4 76203 1401.82 10
 5 2 -4 77312.5 1418.95 10
 -5 2 4 77990.8 1404.22 10
 -5 2 -4 78494.7 1424.78 10
 5 -2 4 75580.4 1142.16 1
 5 2 4 78936.1 1536.25 4
 -5 2 4 74742.7 1313.56 2
 5 2 -5 13253.2 582.684 9
 5 -2 -5 13645.3 591.025 9
 5 2 5 12477.8 411.574 8
 5 2 -5 13478 414.028 8
 5 2 -5 12744.6 571.312 10
 -5 2 -5 13621.1 587.748 10
 5 -2 -5 13804 499.4 2
 -5 2 -5 13843.9 603.276 7
 5 2 5 13903.4 613.946 4
 -5 -2 -5 13878.1 640.4 3
 5 -2 -5 12853.2 612.897 5
 5 2 5 13617.2 629.475 5
 5 2 -5 11899.9 590.354 5
 5 -2 5 13399.3 598.413 5
 5 2 -5 14250.1 409.751 6
 5 2 5 13567 402.019 6
 -5 -2 -6 44775.5 1310.11 3
 5 2 6 45868.6 1225.17 4
 -5 2 -6 46135.8 1255.35 7
 5 2 -6 43344.6 1260.21 5
 5 -2 -6 45893.2 1304.43 5
 5 -2 6 45748 1276.59 5
 5 2 6 44442.3 1310.25 5
 5 2 -6 46407.2 1247.81 9
 5 -2 -6 47844.5 1276.75 9
 5 2 -6 46035.8 1243.29 10
 -5 2 -6 48035.3 1264.92 10
 -5 2 -7 28920.2 1047.05 7
 5 2 7 28431.2 1130.41 5
 5 -2 -7 27287.9 1055.87 5
 5 2 -7 26697.6 1037.48 5
 5 -2 7 28355 1087.87 5
 -5 2 -7 25653 1085.83 3
 -5 -2 -7 27936 1109.99 3
 5 2 7 27510.1 960.636 4
 5 2 -7 29461.6 1049.26 9
 5 -2 -7 28399.5 1044.8 9
 -5 2 -8 404.17 217.464 3
 -5 -2 -8 48.8291 171.611 2
 -5 2 -8 85.4877 139.081 7
 5 -2 8 47.741 179.372 5
 5 2 8 -103.35 211.573 5
 -5 2 -9 23226.3 1164.32 3
 -5 2 -9 24123.5 1095.6 7
 -5 -2 -9 23643.8 1132.56 7
 -5 -2 -9 24892.1 1170.41 2
 5 2 9 24971.6 1235.58 5
 -5 2 -10 6502.51 637.781 3
 -5 -2 -10 5674.78 592.487 7
 -5 2 -10 6170.73 584.435 7
 -5 -2 -10 6251.59 612.46 2
 -5 2 -10 7080.42 635.039 2
 5 -3 0 158.707 54.3007 7
 5 3 0 148.678 74.4212 8
 -5 3 0 -14.7054 49.8092 6
 -5 3 0 92.6332 54.1871 4
 5 3 1 331154 3919.76 8
 5 3 -1 331444 3914.51 8
 5 -3 1 323940 3768.08 7
 -5 -3 1 326571 3718.16 9
 -5 3 1 328578 3724.75 9
 -5 3 -1 329839 3741.92 7
 -5 3 -1 331057 3894.21 4
 -5 3 1 326816 3658.37 4
 5 3 1 329421 3797.97 3
 -5 3 -1 324940 3830.17 6
 -5 3 1 327405 3833.48 6
 -5 3 -2 116090 1697.76 6
 -5 3 2 117821 1702.28 6
 -5 3 -2 113662 1673.3 7
 -5 -3 2 115663 1689.82 9
 -5 3 2 116633 1698.92 9
 5 -3 2 119275 1767.08 7
 5 3 -2 115914 1751 8
 5 3 2 115107 1750.54 8
 -5 3 2 113944 1700.01 2
 5 3 2 117816 1796.38 3
 -5 3 2 116799 1449.11 4
 -5 3 -2 115505 1822.3 4
 5 3 3 22462.8 598.04 6
 5 3 -3 20511 578.924 6
 5 3 -3 21619.3 618.326 9
 5 -3 -3 22448 633.012 9
 -5 3 -3 21658.4 581.586 6
 -5 3 3 22192 586.241 6
 -5 3 3 22500.8 659.945 9
 -5 -3 3 21079.5 637.818 9
 -5 3 3 21356 618.541 2
 5 3 -3 21498 381.941 7
 5 3 -3 22208.5 610.226 8
 5 3 3 22178.2 621.139 8
 5 -3 3 21755.5 573.675 1
 -5 3 3 21582.3 345.469 4
 -5 3 -3 21391.1 697.645 4
 -5 3 -3 21868.1 628.532 7
 -5 3 3 20713.7 588.88 10
 5 3 3 21582.2 602.496 10
 5 -3 -4 29977.5 874.936 5
 -5 3 4 29941.5 791.551 2
 5 -3 4 29680.5 802.285 5
 5 3 -4 29483.3 692.043 6
 5 3 4 30477.7 699.251 6
 -5 3 -4 29752.8 689.416 6
 -5 3 4 28794.6 682.263 6
 5 3 -4 29513.8 812.06 9
 5 -3 -4 30173 825.838 9
 5 -3 4 29834.2 670.42 1
 5 3 4 30370.7 504.707 1
 -5 3 -4 29502.2 816.095 10
 5 3 -4 29025.7 810.168 10
 -5 3 4 29938.8 810.482 10
 5 3 4 29115.5 803.825 10
 5 3 4 29409.2 721.103 8
 5 3 -4 29492.4 709.278 8
 5 -3 -5 7718.59 393.696 2
 5 3 5 7694.36 336.218 8
 5 3 -5 7844.46 329.561 8
 5 -3 5 7574.38 444.634 5
 5 3 5 7778.41 482.245 5
 5 3 -5 7946.39 468.891 5
 5 -3 -5 7186.1 458.811 5
 5 3 -5 6865.66 420.636 9
 5 -3 -5 8567.08 473.167 9
 5 -3 5 7628.67 307.972 1
 5 3 -5 6868.36 425.107 10
 -5 3 -5 7886.2 457.142 10
 -5 3 -5 7481.76 312.699 6
 5 3 -5 7758.71 318.793 6
 -5 3 5 7566.41 317.677 6
 5 3 5 7464.75 312.319 6
 5 3 5 8095.34 476.029 4
 -5 -3 -5 7662.79 483.482 3
 -5 3 -5 7148.44 430.449 7
 5 3 6 21024.8 811.511 4
 -5 3 -6 20800.5 811.822 7
 5 3 -6 20779.6 825.231 10
 -5 3 -6 22441.2 850.026 10
 5 3 -6 19746.3 823.404 5
 5 -3 -6 21160.8 862.022 5
 5 -3 6 21102.5 835.508 5
 5 3 6 19847.9 867.422 5
 5 3 -6 20030.7 799.795 9
 5 -3 -6 22461.5 845.836 9
 5 -3 -7 37983.8 1218.85 9
 5 3 -7 37387.7 1196.52 9
 -5 3 -7 37422.4 1328.67 3
 5 3 7 39943.1 1175.94 4
 5 3 -7 38726.8 1241.16 10
 -5 3 -7 39419.4 1254.81 10
 -5 -3 -7 40005.3 1354.96 2
 5 3 7 39993.6 1361.8 5
 5 -3 -7 39152.9 1282.41 5
 5 3 -7 37249.6 1232.45 5
 5 -3 7 39523.7 1275.15 5
 -5 3 -7 37934.5 1220.13 7
 -5 -3 -8 50.3031 211.308 2
 5 -3 8 46.5837 163.722 5
 5 3 8 52.5172 170.883 5
 -5 3 -8 168.76 158.518 7
 -5 3 -8 206.021 187.371 3
 -5 -3 -9 24031.1 1174.8 2
 -5 3 -9 22525.3 1171.85 3
 5 3 9 22731.3 1179.27 5
 -5 3 -9 23103.8 1069.44 7
 -5 3 -10 9357.91 695.69 7
 -5 -3 -10 10038.7 777.252 7
 -5 3 -10 8672.39 764.606 3
 -5 -3 -10 10468.9 815.761 2
 -5 4 0 16.3332 59.4203 6
 -5 4 0 59.6905 48.558 4
 5 -4 0 40.0336 54.6386 7
 5 4 0 -18.3993 62.3145 8
 -5 -4 1 228623 2448.25 2
 5 4 1 232486 2992.39 8
 5 4 -1 229096 2983.17 8
 5 -4 1 229461 2843.61 7
 -5 4 -1 229938 2951.16 4
 -5 4 1 221782 2727.16 9
 -5 -4 1 226528 2720.13 9
 -5 4 1 228362 2902.25 6
 -5 4 -1 226612 2900.32 6
 5 4 1 227835 2868.73 3
 -5 4 -1 228472 2809.64 7
 -5 4 1 228141 2745.33 4
 5 4 2 158002 2274.71 3
 -5 4 2 158036 2176.09 6
 -5 4 -2 158118 2181.68 6
 -5 4 -2 156156 2310.73 4
 5 -4 2 157523 2175.56 1
 5 -4 2 155576 2215.15 7
 5 4 2 160985 2256.79 8
 5 4 -2 149240 2206.17 8
 -5 -4 2 157845 2104.42 9
 -5 4 2 158996 2111.81 9
 -5 4 2 154860 1930 4
 -5 4 -2 156620 2138.99 7
 -5 4 2 150582 2199.01 2
 -5 4 3 1443.99 99.6516 4
 -5 4 -3 1026.74 170.125 4
 -5 4 -3 970.142 140.593 7
 -5 4 -3 1064.84 140.139 6
 -5 4 3 1334.66 161.083 9
 5 -4 -3 1014.35 143.563 9
 -5 -4 3 1183.03 154.691 9
 5 4 -3 904.333 133.299 9
 -5 4 3 1362.89 155.048 6
 5 -4 3 1082.38 135.873 5
 -5 4 3 1161.71 112.56 3
 5 4 3 929.962 140.615 8
 5 4 -3 1085.73 151.78 8
 5 4 3 1155.5 169.039 3
 -5 4 3 1196.73 163.109 2
 5 4 -3 1049.52 63.2848 7
 5 -4 3 1009.82 135.549 1
 5 -4 -4 30882.3 834.686 9
 5 4 -4 30957.1 829.301 9
 5 -4 4 31020.5 745.08 1
 5 4 4 31541.9 564.565 1
 5 -4 -4 31863.4 893.786 5
 5 -4 4 31133.4 822.381 5
 5 4 -4 31280.5 561.162 7
 5 4 4 30663.4 776.145 8
 5 4 -4 30950.1 765.948 8
 -5 4 4 30656.4 852.877 2
 -5 4 4 30855.1 667.41 3
 5 4 -4 28393.1 725.147 6
 5 4 4 31075 748.22 6
 -5 4 4 30692.7 737.062 6
 -5 4 -4 32102.4 749.55 6
 -5 4 4 31907.8 859.179 10
 5 4 4 31689.6 860.798 10
 5 -4 5 12667.7 449.838 1
 5 4 5 13036.2 617.178 4
 -5 4 -5 13558.9 645.269 4
 5 4 5 13463.2 452.528 6
 -5 4 -5 13512.7 453.115 6
 -5 4 5 13371.1 449.993 6
 5 4 -5 12792.9 445.847 6
 5 4 -5 13688.9 590.956 9
 5 -4 -5 13516.8 591.309 9
 -5 4 -5 13355.2 589.212 7
 5 4 -5 12994.5 397.41 7
 5 4 -5 12858 456.75 8
 5 4 5 12470.9 461.191 8
 -5 4 5 14855.4 637.947 10
 5 4 -5 13286.1 600.572 10
 5 4 5 13519.3 610.279 10
 -5 4 -5 13357 610.407 10
 5 -4 -5 12728.6 610.796 5
 5 -4 5 13008.2 581.004 5
 5 4 5 15222.8 680.192 5
 5 4 -5 12621.4 598.39 5
 -5 4 -6 28525.7 965.695 7
 5 4 -6 26969.7 963.482 5
 5 4 6 27886.2 1042.53 5
 5 -4 -6 29617.2 1026.91 5
 5 -4 6 29017.8 976.297 5
 5 -4 -6 27735.4 875.408 2
 -5 -4 -6 28771.8 1078.82 2
 -5 4 6 28904 1005.31 10
 5 4 -6 28343.5 987.816 10
 5 4 6 29213 1011.28 10
 -5 4 -6 28665.6 993.551 10
 5 4 6 27412.7 955.319 4
 5 -4 -6 30809.1 995.794 9
 5 4 -6 28697.5 944.357 9
 -5 -4 -7 30484 1200.07 2
 5 4 7 31705 1054.26 4
 -5 4 -7 31135.2 1091.29 7
 5 -4 -7 30347.3 979.765 2
 5 4 7 29196.9 1170.46 5
 5 -4 7 30707.8 1103.41 5
 5 4 -7 29837.7 1083.45 5
 5 4 -7 30674.3 1108.24 10
 -5 4 -7 29531.8 1098.97 10
 -5 4 -8 293.071 175.885 7
 -5 4 -8 369.608 185.584 3
 -5 -4 -8 208.108 162.095 2
 5 -4 8 226.667 175.583 5
 5 4 8 106.34 186.88 5
 -5 4 -9 23413.7 1050.82 7
 -5 4 -9 23603.4 1196.73 3
 5 4 9 22281.1 1182.19 5
 -5 -4 -9 23634.7 1179.45 2
 -5 -4 -10 4566.68 552.584 2
 -5 4 -10 5788.48 547.296 7
 -5 4 -10 6724.16 666.433 3
 5 -5 0 18.8411 61.3089 1
 5 5 0 -41.4169 84.7888 8
 5 -5 0 46.2331 63.1007 7
 -5 -5 -1 152520 2089.15 2
 -5 5 -1 153243 2244.39 4
 5 5 1 153801 2291.88 8
 5 5 -1 152036 2283.3 8
 -5 5 1 157092 2224.59 2
 -5 -5 1 153296 1769.65 2
 5 -5 1 152150 2214.88 1
 5 -5 1 153936 2154.15 7
 -5 -5 1 152300 1970.29 9
 -5 5 1 154093 1981.39 9
 5 -5 2 14013.6 523.317 1
 5 5 2 14655.2 562.743 3
 -5 5 2 16236.4 579.561 2
 -5 -5 -2 15738.3 551.463 2
 5 -5 2 14746.1 541.909 7
 -5 5 -2 15355.9 516.355 7
 5 5 2 15055.2 567.766 8
 5 5 -2 14837.2 560.753 8
 -5 -5 2 15344.3 476.997 9
 -5 5 2 15120.9 476.555 9
 -5 5 -2 14128.2 566.596 4
 -5 5 3 47265.2 1009.29 6
 -5 5 -3 46555.7 1006.95 6
 5 -5 -3 46306.8 1007.76 5
 -5 -5 3 47711.9 1003.48 9
 -5 5 3 47031.4 1004.43 9
 -5 5 3 45719.9 1092.2 2
 -5 -5 -3 47116.2 1117.83 2
 5 5 3 47871 892.252 1
 5 -5 3 47384 1026.97 1
 5 -5 3 46660.3 1108.27 7
 5 5 3 47243.7 1161.95 3
 5 5 3 47443.4 1058.04 8
 5 5 -3 46382.2 1038.23 8
 5 -5 3 48497.4 946.999 5
 -5 5 -4 35787.6 846.732 6
 -5 5 4 35669.4 849.075 6
 5 -5 -4 35852.1 955.27 5
 5 -5 4 34284.1 860.528 5
 -5 5 -4 33850.5 1033.47 4
 5 5 4 35146.2 883.253 8
 5 5 -4 36474.1 884.124 8
 5 5 -4 35846.6 584.456 7
 -5 5 -4 34552.5 921.222 7
 -5 -5 -4 35818.2 1043.82 2
 -5 5 4 34374 973.949 2
 5 -5 4 34533.5 856.696 1
 5 5 4 36331.2 676.959 1
 5 -5 -4 35134 898.091 9
 5 5 -4 35521.8 890.69 9
 -5 5 4 36530.2 790.629 3
 5 5 4 35746.4 1069.72 3
 -5 5 -5 6243.34 324.247 6
 -5 5 5 6643.34 334.08 6
 -5 5 5 6670.8 440.932 10
 5 5 5 6437.48 438.451 10
 -5 5 -5 6827.18 425.164 7
 5 -5 5 6177.93 341.472 1
 5 5 -5 6599.18 404.025 9
 5 5 -5 6133.89 423.725 10
 -5 5 -5 6979.78 456.743 10
 5 -5 -5 6097.66 397.973 9
 5 5 -5 5741.52 325.434 8
 5 5 5 6511.68 353.82 8
 -5 -5 -5 6592.74 485.297 2
 -5 5 -5 6766.04 478.65 4
 5 5 5 7302.19 476.163 5
 5 -5 -5 6005.82 415.493 5
 5 5 -5 6412.71 425.314 5
 5 5 -5 6219.24 325.88 6
 5 5 5 7040.17 346.43 6
 -5 5 -6 45957.5 1256.56 7
 -5 -5 -6 45348.3 1406.28 2
 -5 5 -6 45799 1340.21 4
 5 5 6 41928.6 1234.46 4
 5 5 -6 46845.8 1312.64 10
 -5 5 6 44598.5 1301.06 10
 -5 5 -6 45385.5 1302.69 10
 5 5 6 46762.1 1333.73 10
 5 5 -6 43755 1245.16 5
 5 -5 -6 46189.6 1291.35 5
 5 5 6 43787.7 1338.82 5
 5 -5 6 44955.2 1224.57 5
 5 -5 -6 44567.8 1196.15 2
 5 5 -6 43721.6 1154.95 1
 5 5 -6 46543.1 1229.32 9
 5 -5 -6 44103.2 1217.89 9
 5 5 7 38407.6 1348.99 5
 -5 5 7 37337.5 1280.29 10
 5 5 7 35149 1251.56 10
 5 5 7 37223.6 1167.75 4
 -5 5 -7 37529.6 1203.04 7
 5 -5 -7 37690.1 1147.67 2
 -5 -5 -7 34520 1306.75 2
 5 -5 7 33632.1 1155.09 5
 -5 5 -8 789.815 221.04 7
 -5 -5 -8 968.846 277.045 2
 5 5 8 911.139 251.858 5
 -5 5 -9 24080.7 1210.91 3
 -5 5 -9 20927 1005.51 7
 5 5 9 22467.1 1181.66 5
 -5 -5 -9 23190.6 1176.32 2
 -5 5 -10 9061.3 685.17 7
 -5 5 -10 11413.2 862.365 3
 5 -6 0 17.5177 57.0121 7
 -5 -6 0 48.4917 49.6496 2
 -5 -6 1 102180 1304.9 2
 -5 6 1 100283 1721.72 2
 -5 -6 1 103682 1432.74 9
 -5 6 1 99540.7 1422.6 9
 5 -6 1 99119.5 1644.94 7
 -5 -6 1 98259.7 1125.63 7
 5 6 1 97910.1 1761.59 8
 5 6 -1 100801 1777.57 8
 5 -6 -1 100247 1713.08 1
 5 -6 1 98897.8 1714.85 1
 -5 -6 -1 98692.3 1560.11 2
 -5 -6 -2 110865 1800.77 2
 -5 6 2 109446 1875.67 2
 5 -6 2 110555 1813.36 7
 -5 6 -2 108233 1722.86 7
 5 -6 2 107169 1815.08 1
 5 -6 -2 108862 1816.6 1
 -5 6 -2 103098 1866.95 4
 -5 6 2 108929 1604.68 9
 -5 -6 2 107702 1595.44 9
 5 6 2 105401 1854.25 3
 5 6 2 115051 1911.67 8
 5 6 -2 105752 1844.58 8
 5 6 2 109222 1706.51 1
 -5 6 3 641.482 144.673 2
 5 6 3 323.552 104.196 8
 5 6 -3 453.256 126.009 8
 5 -6 3 222.761 101.429 7
 5 -6 -3 577.937 136.431 1
 5 -6 3 457.475 121.131 1
 5 6 3 615.73 108.436 1
 5 -6 -3 545.129 115.839 5
 5 -6 3 382.093 96.8662 5
 5 6 3 385.763 129.48 3
 5 6 4 65932.1 1565.43 3
 -5 6 4 68102.6 1246.39 3
 -5 -6 -4 69143.8 1560.46 2
 -5 6 -4 69061.6 1320.91 6
 -5 6 4 70641.3 1335.27 6
 5 -6 -4 66512.9 1333.97 1
 5 6 4 66675.9 1429.4 5
 -5 6 4 68738.2 1511.59 2
 5 6 -4 70366.2 1320.76 9
 5 -6 -4 68323.9 1319.51 9
 5 -6 4 67645.6 1354.24 1
 5 6 4 67569.4 1102.47 1
 5 6 -4 68319.3 1357.73 8
 5 6 4 69849.9 1385.48 8
 -5 6 -4 66927.4 1385.4 7
 -5 6 -4 69034.2 1580.13 4
 5 -6 -4 69044.6 1395.03 5
 5 -6 4 67307.2 1275.5 5
 -5 6 -5 14450.4 629.545 7
 5 -6 -5 13380 536.536 1
 5 6 -5 14765.5 600.777 9
 5 -6 -5 14213.8 596.866 9
 5 -6 -5 14440.9 638.47 5
 5 6 -5 13398 614.478 5
 5 6 5 14725.6 677.845 5
 -5 6 -5 13671.6 698.204 4
 -5 -6 -5 13789.8 712.498 2
 5 -6 5 14400.5 562.189 1
 -5 6 5 13579.5 520.427 3
 -5 6 5 13290.2 512.257 6
 -5 6 -5 12329.5 495.299 6
 -5 6 5 12840.6 635.405 10
 5 6 5 13969.9 662.816 10
 5 6 -5 13726.2 538.537 8
 5 6 5 13084.6 537.916 8
 -5 -6 -6 30257.3 1154.21 2
 5 6 -6 26366.6 910.795 1
 -5 6 -6 26027.8 935.149 7
 5 6 -6 27028.4 1009.35 10
 -5 6 -6 25215.1 981.235 10
 -5 6 6 28194.1 1045.7 10
 5 6 6 27780.3 1037.9 10
 5 6 -6 28368.9 928.084 9
 5 -6 -6 27057.6 921.135 9
 -5 6 -6 27502.3 1063.58 4
 5 6 -6 28541.7 978.502 5
 5 6 6 27362.2 1044.77 5
 5 -6 6 28358.2 934.35 5
 5 -6 -6 28894.3 991.228 5
 5 6 7 14071.2 819.48 5
 -5 6 -7 16639.5 784.211 7
 -5 6 7 16205.5 857.009 10
 5 6 7 16572.5 861.573 10
 5 -6 7 17171.8 782.407 5
 5 -6 -7 15099.7 744.425 2
 5 6 7 15798.4 765.069 4
 -5 -6 -7 14776.3 849.593 2
 -5 6 -8 125.706 157.452 7
 -5 -6 -8 442.284 201.136 2
 5 6 8 269.05 189.132 5
 -5 -6 -9 16608.2 1015.42 2
 5 6 9 15813.1 989.081 5
 -5 6 -9 16216.6 873.652 7
 -5 6 -9 15661 983.01 3
 -5 -7 0 55.0393 54.8378 2
 5 -7 0 23.9637 81.1596 1
 -5 -7 0 126.571 100.881 8
 5 -7 0 39.417 61.4008 7
 5 7 0 157.099 92.0235 8
 -5 7 1 92998.4 1711.37 2
 5 7 1 92745.3 1768.1 8
 5 7 -1 92689.5 1763.29 8
 -5 -7 -1 94260.5 1548.95 2
 5 -7 1 95513.7 1644.13 7
 5 7 1 94005.8 1646.67 1
 -5 -7 1 91922.1 1336.32 9
 -5 7 1 92230.2 1340.94 9
 5 -7 1 93843.7 1719.89 1
 5 -7 -1 94316.3 1709.5 1
 5 -7 -2 67690 1131.73 5
 -5 7 2 68637.5 1160.9 9
 5 -7 2 69726.5 1038.49 5
 5 7 2 70098 1476.4 8
 5 7 -2 68756.9 1453.28 8
 -5 -7 2 66724.4 1146.94 9
 5 -7 2 67954 1422.74 1
 5 7 2 69291 1306.25 1
 5 7 2 65477.6 1437.38 3
 5 -7 -2 66345.7 1386.51 1
 5 -7 2 65569.3 1363.59 7
 -5 -7 -2 68070 1354.89 2
 -5 7 2 68065.2 1460.31 2
 5 -7 3 19867.8 733.753 7
 5 7 -3 20927 737.58 8
 5 7 3 19569.6 723.047 8
 -5 -7 -3 19334.9 728.605 2
 -5 7 3 19233.3 752.77 2
 5 7 3 19685.8 770.463 3
 5 -7 3 18419.6 518.424 5
 5 -7 -3 19128.2 596.023 5
 -5 7 -3 20874.3 798.947 4
 -5 7 -3 18796.9 661.744 7
 5 -7 -3 20009.2 701.845 1
 5 -7 3 18152.2 687.123 1
 5 7 3 19665.1 600.823 1
 -5 7 -4 76339.8 1531.11 7
 5 -7 -4 73242 1468.48 1
 5 7 4 75874.6 1261.44 1
 5 7 -4 78127.2 1533.54 8
 5 7 4 75588.9 1532.55 8
 -5 7 4 74394.9 1399.55 3
 5 7 4 76131 1738.55 3
 -5 7 4 73608.3 1454.35 6
 -5 7 -4 77247.4 1481.49 6
 5 -7 4 77438.8 1540.37 1
 5 7 -4 76526.8 1659.75 1
 5 -7 4 76862 1352.68 5
 5 -7 -4 72457.8 1445.07 5
 -5 7 4 77679.2 1694.96 2
 -5 -7 -4 79515.6 1725.25 2
 5 7 -4 72219.5 1452.61 5
 -5 7 -4 74631.2 1728.18 4
 5 7 4 77569.1 1551.98 5
 5 -7 -4 76373.3 1409.69 9
 5 7 -5 9614.52 558.773 1
 5 -7 -5 10539.5 491.386 1
 -5 7 5 11489.4 506.141 3
 -5 7 5 10540 483.374 6
 -5 7 -5 10877.1 488.939 6
 5 7 -5 10507.8 498.498 8
 5 7 5 9895.74 495.766 8
 -5 7 5 11247.8 611.731 10
 5 7 5 11084.6 614.366 10
 -5 7 -5 10119.8 626.179 4
 -5 7 5 9948.27 593.734 2
 5 7 5 11600.7 609.028 5
 5 7 -5 9605.18 521.508 5
 5 -7 -5 10796.2 542.074 5
 5 7 -5 10578.9 501.929 9
 5 -7 -5 11081.9 521.252 9
 -5 7 -5 9627.14 533 7
 -5 -7 -5 11522.7 665.428 2
 5 -7 5 11316.2 533.587 1
 5 7 -6 12538.2 646.798 1
 5 7 -6 13173.8 617.362 9
 -5 7 -6 12697.2 699.182 10
 5 -7 -6 12354.8 611.085 9
 5 7 -6 13384.7 721.445 10
 -5 7 -6 13511.9 669.776 7
 5 7 6 13968.9 744.234 10
 -5 7 6 13253.2 733.096 10
 5 -7 6 12799.1 604.563 5
 -5 -7 -6 13699.5 787.814 2
 -5 7 -6 13388 757.081 4
 5 7 -6 12761.8 646.796 5
 5 7 6 13195 724.957 5
 5 -7 -6 13428.2 660.474 5
 -5 7 7 13480.5 787.743 10
 5 7 7 13140.9 782.129 10
 5 7 7 12923.8 776.132 5
 -5 -7 -7 12390.4 797.398 2
 -5 7 -7 12649.3 691.825 7
 -5 7 -7 13105.9 782.018 4
 5 7 7 12075.5 683.701 4
 -5 7 -8 83.5413 124.073 7
 -5 -7 -8 -230.879 236.322 2
 5 7 8 -215.003 242.131 5
 5 7 8 215.181 195.701 10
 -5 7 8 161.495 133.781 10
 -5 7 -9 11316.7 717.911 7
 -5 -7 -9 10076.2 802.709 2
 -5 -8 0 94.6955 46.2208 9
 -5 8 0 9.44027 41.5938 9
 5 8 0 116.895 95.0894 8
 -5 -8 0 15.3237 57.5759 2
 -5 8 0 25.6851 76.2942 2
 5 -8 0 21.9757 77.2354 7
 -5 8 1 29571.5 619.489 9
 -5 -8 1 28869.5 612.456 9
 -5 -8 -1 29175.9 794.903 2
 5 -8 1 29222 848.196 7
 -5 -8 1 29301.5 525.549 7
 5 -8 1 29940.7 927.146 1
 5 -8 -1 30930.7 925.885 1
 -5 8 1 29436.6 912.35 2
 5 -8 -1 29578.1 563.977 5
 5 8 -1 28901.7 937.457 8
 5 8 1 29315.8 945.494 8
 -5 -8 2 64476.9 1098.44 9
 5 8 -2 65899.7 1510.08 1
 5 -8 -2 63698.8 1408.42 1
 5 -8 2 66496 955.257 5
 5 -8 -2 64350.5 1072.56 5
 -5 8 2 64574.9 1482.26 2
 5 8 2 64387.2 1310.35 1
 5 -8 2 63557.7 1442.35 1
 5 8 -2 62091.9 1446.2 8
 5 8 2 65204 1481.36 8
 5 -8 2 67701.2 1413.98 7
 -5 8 -3 12603.8 649.557 4
 5 -8 3 12273.7 396.595 5
 5 -8 -3 12408.6 463.258 5
 5 8 3 12639.3 641.524 3
 -5 8 3 11679.7 617.105 2
 -5 -8 -3 12897.1 611.146 2
 5 -8 3 12980 606.399 1
 5 8 -3 13719.3 660.973 1
 5 8 3 12821.6 509.469 1
 5 -8 -3 12918.6 586.841 1
 5 8 -3 12305 592.267 8
 5 8 3 12315.9 603.249 8
 5 -8 3 12156.5 591.641 7
 5 8 4 81462.1 1871.79 3
 -5 8 4 82740.3 1841.25 2
 -5 -8 -4 84662 1849.35 2
 -5 8 4 82630.5 1569.2 3
 -5 8 -4 79891.4 1632.77 7
 5 -8 4 80554 1672.46 1
 5 8 -4 84773.9 1820.77 1
 -5 8 -4 82706.8 1891.46 4
 5 8 -4 86468 1698.18 8
 5 8 4 78668.4 1660.84 8
 5 -8 -4 81527.6 1622.65 1
 5 8 -4 82383 1551.18 5
 5 -8 -4 85463.4 1539.88 5
 5 8 4 82738.1 1632.06 5
 -5 8 5 13239.8 581.626 3
 5 8 5 15117.8 789.236 3
 -5 8 -5 14394.1 593.488 6
 -5 8 5 13462.9 576.239 6
 5 8 -5 14079.5 581.369 9
 5 -8 -5 16381.4 628.642 9
 -5 8 5 14888.9 738.179 10
 5 8 5 13411.6 703.091 10
 5 8 -5 15426.5 731.659 1
 -5 8 -5 14656.2 665.314 7
 5 -8 5 14201.5 617.362 8
 5 -8 -5 13567.4 610.602 8
 5 -8 -5 14169.1 618.796 5
 5 8 -5 15291.7 647.951 5
 5 8 5 13669.1 669.09 5
 -5 -8 -5 13868.7 754.627 2
 -5 8 5 14558.6 748.727 2
 5 -8 -5 14577.4 609.803 1
 -5 8 -5 12364.1 727.991 4
 5 -8 -6 29781.2 984.44 5
 -5 8 -6 27382.2 1125.65 4
 5 8 6 29054.7 1080.03 5
 5 8 -6 29139.5 979.363 5
 -5 8 6 28203.3 1111.81 10
 5 8 6 28525.6 1113.93 10
 -5 8 -6 27155.3 981.743 7
 5 8 -6 27510.5 1015.87 1
 5 8 -6 28565.9 912.221 9
 5 -8 -6 28889.7 929.74 9
 -5 -8 -6 27166.3 1148.33 2
 -5 8 7 12370 774.779 10
 5 8 7 11020.9 749.837 10
 -5 -8 -7 10321.7 760.794 2
 -5 8 -7 12335.7 771.29 4
 5 8 7 12828.5 772.686 5
 -5 8 -7 10995.8 654.342 7
 -5 8 8 280.795 190.194 10
 5 8 8 168.394 158.174 10
 -5 8 -8 126.777 158.776 7
 5 8 8 -106.332 180.057 5
 -5 -8 -8 60.0584 187.1 2
 -5 8 -9 10121.5 695.455 7
 -5 -8 -9 11946.5 885.269 2
 -5 -9 0 52.3051 49.8077 9
 -5 9 0 17.1822 38.7005 9
 -5 -9 0 -32.7853 106.677 8
 5 9 0 86.8837 112.161 1
 5 -9 0 -29.9604 84.4248 1
 5 9 0 -32.6349 86.7018 8
 -5 -9 0 34.3733 62.5229 2
 -5 9 0 57.7261 85.7321 2
 5 -9 0 -24.2999 82.2958 7
 -5 9 1 55729.2 907.496 9
 -5 -9 1 55601.7 904.56 9
 -5 -9 -1 57628.3 1203.18 2
 -5 9 1 55954.1 1376.29 2
 -5 -9 -1 56765.2 1434.21 8
 -5 -9 1 52460.8 1383.92 8
 5 9 -1 54084.6 1380.97 1
 5 -9 1 54441.1 1360.26 1
 5 9 1 57237.3 1325.34 1
 5 -9 1 55521.8 1267.48 7
 -5 -9 1 56269.6 868.291 7
 5 -9 -1 56731.9 1366.92 1
 5 9 -1 56633.2 1421.3 8
 5 9 1 55826.5 1418.51 8
 5 -9 -2 21628.4 808.761 1
 5 -9 2 22985.7 799.766 7
 5 9 -2 22709.1 863.374 8
 5 9 2 22207.5 861.815 8
 -5 -9 -2 22458.2 870.927 8
 -5 -9 -2 22357 779.076 2
 -5 9 2 21477.8 841.313 2
 -5 -9 2 22043.1 854.707 8
 5 -9 2 22416.8 849.499 1
 5 9 -2 22877.4 880.6 1
 -5 -9 -3 23103.7 853.679 2
 -5 9 3 23208.6 907.153 2
 5 9 3 21917.2 888.612 3
 5 -9 -3 21533.2 606.278 5
 5 9 -3 23002.8 911.73 1
 5 -9 3 21713 840.716 1
 5 -9 -3 24118.9 841.107 1
 5 -9 3 22186.3 833.31 7
 -5 9 -3 23029.6 928.747 4
 5 9 3 21900.3 853.304 8
 5 9 -3 22995.3 866.26 8
 -5 9 -4 45680.6 1404.41 4
 5 9 4 47053 1161.39 5
 5 -9 -4 47254 1052.55 5
 5 9 -4 45001 1070.81 5
 -5 -9 -4 43729.8 1321.89 2
 -5 9 4 46061.6 1371.96 2
 5 9 4 44804.1 1367.28 3
 5 9 -4 44526.5 1323.63 1
 5 -9 -4 44640 1183.96 1
 5 -9 4 43413.1 1234.18 1
 5 -9 -4 46799.5 1258.45 8
 5 -9 4 47386.9 1258.75 8
 5 9 -5 5576.61 472.457 1
 5 -9 -5 4716.15 357.81 5
 -5 9 5 4809.04 457.617 2
 -5 9 5 4896.18 372.885 3
 5 9 5 5752.87 507.834 3
 -5 -9 -5 5223.08 489.284 2
 -5 9 -5 5310.3 499.25 4
 5 9 5 5853.52 447.369 5
 -5 9 -5 5264.42 415.644 7
 5 -9 5 5490.23 411.044 8
 5 -9 -5 5862.57 425.388 8
 -5 9 5 5416.98 389.581 6
 5 9 6 21010.5 906.414 5
 -5 9 -6 20390.8 860.769 7
 -5 -9 -6 19488.6 989.529 2
 -5 9 6 19437.5 946.615 10
 5 9 6 18292.6 920.82 10
 -5 9 -6 20156.2 1000.24 4
 5 -9 -6 19304.3 776.106 5
 5 9 -6 21172.1 919.432 1
 -5 9 7 13166.3 834.44 10
 5 9 7 15879.6 907.508 10
 5 9 7 15547.6 850.03 5
 -5 9 -7 15649.1 784.928 7
 -5 9 -7 16594.7 930.459 4
 -5 -9 -7 14602.2 917.675 2
 -5 9 -8 -54.1149 232.933 4
 -5 9 -8 85.6309 155.759 7
 -5 9 8 174.8 164.191 10
 5 9 8 -116.559 232.25 10
 5 9 8 416.321 213.068 5
 -5 -9 -8 432.918 259.792 2
 -5 9 -9 11447.4 732.288 7
 -5 10 0 31.6667 94.0609 2
 5 10 0 -36.0557 112.325 8
 5 -10 0 300.131 125.294 1
 5 10 0 -65.1035 118.42 1
 -5 -10 0 110.445 109.352 8
 5 -10 0 26.6578 127.678 7
 5 -10 -1 77284.3 1586.05 7
 5 10 -1 79985.6 1811.91 8
 5 10 1 77445.7 1791.59 8
 -5 10 -1 77940.2 1680.54 2
 5 -10 1 77904.7 1605.77 7
 -5 10 1 80522.7 1754.49 2
 -5 -10 -1 76010.7 1785.39 8
 -5 -10 1 76665.7 1788.01 8
 5 -10 1 77552.5 1744.75 1
 5 10 1 75627.6 1655.18 1
 5 -10 -1 75940.6 1705.76 1
 5 10 -1 74907.2 1742.2 1
 5 10 -2 58109.3 1528.21 1
 5 -10 2 58789.3 1500.61 1
 5 -10 -2 59746.9 1461.63 1
 5 10 2 60729.9 1388.15 1
 -5 -10 -2 58986.4 1375.25 2
 5 10 -2 59453.5 1526.01 8
 5 10 2 57633.6 1514.3 8
 -5 -10 -2 55956.3 1505.83 8
 -5 -10 2 56672.1 1509.37 8
 -5 10 2 57897.8 1510.31 2
 5 -10 2 56206.8 1375.95 7
 5 -10 -3 143.335 130.36 8
 5 -10 3 -35.5473 115.665 8
 5 10 3 71.0175 120.258 8
 5 10 -3 35.0181 109.092 8
 5 -10 -3 126.717 98.6909 1
 5 10 3 76.8448 102.079 1
 5 10 -3 -38.6809 125.861 1
 5 -10 3 35.2499 114.698 1
 -5 10 3 115.912 135.792 2
 -5 -10 -3 67.3504 118.353 2
 5 10 3 38.4516 114.214 3
 -5 10 -3 122.642 133.019 4
 5 -10 3 65.0228 118.273 7
 5 -10 4 30458.9 1052.66 1
 5 10 -4 28478.7 1091.77 1
 5 -10 -4 27445.1 946.322 1
 -5 10 4 28931.2 1117.08 2
 -5 -10 -4 30364.8 1105.56 2
 5 -10 4 30026.3 1061.29 7
 -5 10 -4 29056.9 1157.89 4
 5 10 4 29321.4 1123.77 3
 5 -10 4 30713.8 1051.12 8
 5 -10 -4 29058.6 1029.86 8
 5 10 4 28608.3 892.871 5
 5 10 -5 8873.97 612.503 1
 -5 10 5 8480.57 510.97 6
 5 -10 5 8466.51 543.488 8
 5 -10 -5 9204.74 561.921 8
 -5 10 -5 7398.09 617.245 4
 5 10 5 8308.72 520.879 5
 -5 -10 -5 8818.14 641.52 2
 -5 10 -6 12915.1 692.043 7
 -5 10 -6 11913.1 795.528 4
 5 10 6 13646.7 729.746 5
 5 10 -6 12328.9 741.796 1
 -5 10 6 14479.6 836.334 10
 5 10 6 13156.6 790.901 10
 -5 -10 -6 13342.4 841.559 2
 -5 -10 -7 11616 828.93 2
 -5 10 -7 11288.1 804.153 4
 -5 10 7 13582.3 858.33 10
 5 10 7 12582.4 824.401 10
 -5 10 -7 11474.4 676.748 7
 5 10 7 12105.4 744.763 5
 -5 10 8 120.782 170.179 10
 5 10 8 362.229 204.461 10
 -5 -10 -8 257.756 200.749 2
 -5 10 -8 -86.0825 176.227 7
 -5 10 -8 227.528 238.944 4
 5 11 0 79.3828 139.497 8
 5 -11 0 87.0753 115.668 7
 5 11 0 -72.4769 112.894 1
 5 -11 0 36.9561 91.8419 1
 -5 -11 0 164.331 133.676 8
 -5 11 0 103.913 117.307 2
 5 -11 -1 78224.3 1655.64 7
 5 -11 1 78506.1 1668.89 7
 -5 -11 -1 79197.1 1577.68 2
 -5 11 -1 81385.1 1783.63 2
 -5 -11 -1 75018.9 1860.85 8
 -5 -11 1 74626.7 1854.19 8
 5 -11 1 79866.9 1850.17 1
 5 11 -1 75381 1819.86 1
 5 11 1 79170.6 1761.66 1
 5 -11 -1 76158.4 1793.88 1
 -5 11 1 77583.5 1805.74 2
 5 11 -1 80647.4 1891.6 8
 5 11 1 80931.4 1892.48 8
 -5 -11 -2 24342.6 870.889 2
 5 11 2 24251.2 876.67 1
 5 -11 2 22805.4 945.381 1
 5 11 -2 23726.6 990.619 1
 5 -11 -2 21780.4 886.208 1
 5 -11 2 24194.3 879.506 7
 -5 -11 -2 21191 938.007 8
 -5 -11 2 23581.5 989.523 8
 -5 11 2 21823.1 936.153 2
 5 -11 2 23780.5 987.268 8
 5 -11 -2 23443.4 985.069 8
 5 11 3 8019.76 485.195 1
 5 -11 3 9198.27 569.837 7
 5 -11 3 9236.06 599.395 1
 5 11 -3 9286.88 629.039 1
 5 -11 -3 10397.6 604.884 1
 -5 11 3 9044.09 615.986 2
 -5 -11 -3 9839.37 625.734 8
 5 11 3 8534.66 597.673 3
 5 -11 3 10124.7 633.032 8
 5 -11 -3 9394.44 612.456 8
 -5 -11 -3 10142.6 605.465 2
 -5 11 -4 14002.6 828.622 4
 -5 -11 -4 13557.1 757.079 2
 5 -11 -4 14328 697.457 1
 5 11 -4 15325.4 820.382 1
 5 -11 4 15660.9 774.231 7
 5 -11 4 14656.6 754.691 8
 5 -11 -4 14464.6 760.042 8
 5 -11 4 14730.2 765.296 1
 5 -11 5 4085.88 394.005 8
 5 -11 -5 4402.12 431.395 8
 -5 11 -5 5017.35 514.343 4
 -5 -11 -5 3939.5 455.563 2
 5 11 -5 5046.42 489.433 1
 -5 11 6 13387.8 840.18 10
 5 11 6 13156.6 835.917 10
 -5 11 -6 15524.6 924.489 4
 -5 -11 -6 14421.4 897.365 2
 5 11 -6 14145.1 814.848 1
 -5 11 7 18817.4 1066.62 10
 5 11 7 18387 1047.01 10
 5 11 -7 18934.5 941.15 1
 -5 11 -7 20030.3 1079.3 4
 -5 -11 -7 17900 1057.2 2
 -5 11 -8 296.425 192.932 4
 -5 11 8 566.594 236.556 10
 5 11 8 377.345 213.017 10
 -5 -11 -8 197.217 213.928 2
 5 -12 0 31.376 128.465 7
 -5 -12 0 91.1635 135.394 8
 5 -12 0 135.243 152.676 8
 -5 12 0 228.098 155.652 2
 5 -12 0 -81.0318 126.221 1
 5 12 0 281.014 168.637 1
 -5 12 -1 42539.5 1277.64 2
 5 -12 1 38731.2 1359.37 8
 5 -12 -1 36615.6 1325.15 8
 -5 -12 -1 39485.2 1357.66 8
 -5 -12 1 38698.6 1341.51 8
 5 -12 1 40437.6 1181.54 7
 5 -12 -1 41598.6 1189.87 7
 -5 12 1 41797.6 1322.2 2
 5 12 -1 40929.1 1346.3 1
 5 12 1 40769.5 1279.6 1
 5 -12 -1 40484.1 1292.55 1
 5 -12 1 40442.6 1321.8 1
 5 -12 2 27558.6 977.917 7
 -5 -12 -2 24427.3 1062.55 8
 -5 -12 2 24684.8 1067.32 8
 5 12 2 26451.4 982.102 1
 5 12 -2 27483.7 1108.51 1
 5 -12 -2 26257.5 1017.43 1
 5 -12 2 25020.6 1035.35 1
 -5 12 2 26603.1 1069.65 2
 -5 12 -2 27268.3 1002.89 2
 -5 -12 -2 26817.3 954.581 2
 5 -12 2 24998.1 1065.39 8
 5 -12 -2 24379.2 1061.18 8
 -5 -12 -3 2284.53 332.165 8
 -5 -12 3 2079.64 328.13 8
 5 12 3 2788.33 306.996 1
 5 -12 -3 2882.54 340.69 1
 5 12 -3 1867.72 326.143 1
 -5 -12 -3 2870.55 341.896 2
 5 -12 3 2509.11 349.219 8
 5 -12 -3 2392.68 338.96 8
 5 -12 4 13002.2 754.603 8
 5 -12 -4 12222.9 738.833 8
 5 -12 -4 13168.1 702.891 1
 5 12 -4 14446.6 832.002 1
 -5 12 -4 12598.2 812.4 4
 -5 -12 -4 13346.8 770.665 2
 5 -12 5 2135.67 314.165 8
 5 -12 -5 2388.16 348.252 8
 -5 12 -5 2405.21 379.496 4
 5 12 -5 2377.92 369.987 1
 -5 -12 -5 1965.73 351.788 2
 -5 12 6 17082 985.476 10
 5 12 6 17120.8 977.284 10
 -5 -12 -6 17181.9 987.855 2
 -5 12 -6 15684.3 969.614 4
 5 12 -6 15921.2 914.888 1
 -5 12 -7 14231 942.268 4
 5 12 -7 16139.3 904.35 1
 -5 -12 -7 15096.6 972.558 2
 -5 12 7 13835.1 933.816 10
 5 12 7 17647.8 1038.43 10
 -5 12 -8 245.878 208.191 4
 -5 -13 0 -50.2795 133.579 8
 5 13 0 -43.9675 143.062 1
 5 -13 0 -49.6717 123.442 8
 5 13 1 46398.4 1422.74 1
 5 13 -1 46283 1491.27 1
 5 -13 1 42828.3 1495.23 8
 5 -13 -1 44306.5 1518.37 8
 -5 -13 -1 45486.6 1533.62 8
 -5 -13 1 42993.6 1500.84 8
 -5 -13 2 22195.4 1050.8 8
 -5 -13 -2 23999.7 1097.68 8
 5 13 2 21919.5 936.612 1
 -5 -13 -2 24487 939.395 2
 5 -13 2 22774 1071.34 8
 5 -13 -2 25125.3 1121.37 8
 5 13 -2 25938.1 1121.95 1
 5 13 3 4053.81 389.375 1
 5 13 -3 4155.56 470.661 1
 -5 -13 -3 4708.46 455.315 2
 5 -13 3 4918.24 502.774 8
 5 -13 -3 4555.86 488.74 8
 -5 -13 -3 4233 464.198 8
 -5 -13 3 3598.27 428.042 8
 5 -13 4 14147.9 825.205 8
 5 -13 -4 13565.2 812.009 8
 5 13 -4 14523.6 872.545 1
 -5 13 -4 12532.4 851.933 4
 -5 -13 -4 12768.7 781.798 2
 5 -13 -5 3168.96 400.801 8
 5 -13 5 2791.84 376.731 8
 -5 13 -5 1967.01 396.649 4
 -5 -13 -5 2463.14 378.9 2
 5 13 -5 2186.39 375.632 1
 -5 -13 -6 7571.65 677.673 2
 -5 13 6 9785.93 774.634 10
 5 13 6 9082.02 741.91 10
 -5 13 -6 9014.29 759.437 4
 5 13 -6 8758.51 698.524 1
 5 13 -7 13278 846.285 1
 -5 13 7 13807.5 946.02 10
 5 13 7 12583.8 902.482 10
 -5 -13 -7 12834.6 911.557 2
 -5 13 -7 11153.1 859.759 4
 -5 -14 0 110.152 186.523 8
 5 -14 0 -54.6713 135.866 8
 5 14 0 96.3397 143.079 1
 5 -14 1 26150 1202.24 8
 5 -14 -1 23992.9 1153.43 8
 -5 -14 1 24920.3 1174.37 8
 -5 -14 -1 23621.2 1146.58 8
 5 14 1 25627.2 1086.08 1
 5 14 -1 26833.8 1170.13 1
 5 -14 2 29552.9 1284.67 8
 5 -14 -2 26017.3 1202.55 8
 5 14 2 27849.8 1105.16 1
 5 14 -2 27622.6 1216.58 1
 -5 -14 2 27154.9 1221.96 8
 -5 -14 -2 27632.1 1241.37 8
 -5 -14 -3 1207.95 272.121 2
 -5 -14 -3 1342.14 302.82 8
 5 14 -3 1369.67 313.277 1
 5 14 3 982.976 233.917 1
 5 -14 3 1644.67 319.334 8
 5 -14 -3 1493.63 332.601 8
 -5 14 -4 21711.2 1154.97 4
 5 -14 -4 26532.5 1181.33 8
 5 -14 4 25638.3 1146.41 8
 -5 -14 -4 24375.5 1110.23 2
 5 14 -4 22685.4 1141.19 1
 -5 -14 -5 5919.3 587.406 2
 5 14 -5 7193.73 657.01 1
 -5 14 -5 4996.2 587.751 4
 5 -14 -5 5529.43 542.532 8
 5 -14 5 5571.96 530.445 8
 5 14 -6 8719.37 715.601 1
 5 14 6 10090.4 800.62 10
 -5 14 6 8727.13 746.509 10
 -5 -14 -6 10318.3 808.366 2
 -5 14 -6 7831.16 720.264 4
 5 14 -7 5141.06 545.971 1
 5 15 0 157.543 191.04 1
 5 -15 0 -59.3682 193.173 8
 -5 -15 0 -60.0953 211.206 8
 5 -15 1 15309.8 949.48 8
 5 -15 -1 14110.4 914.029 8
 -5 -15 -1 13309.1 892.599 8
 -5 -15 1 15759.9 963.586 8
 5 15 1 13521.2 827.207 1
 5 15 -1 15208.3 910.132 1
 5 15 -2 6286.63 618.646 1
 5 15 2 7744.71 611.008 1
 -5 -15 -2 8308.13 704.369 8
 -5 -15 2 6990.28 649.844 8
 5 -15 2 8193.6 709.823 8
 5 -15 -2 7290.34 666.612 8
 5 -15 -3 8278.09 698.265 8
 5 -15 3 7836.22 695.052 8
 5 15 3 7592.14 586.786 1
 5 15 -3 7260.23 662.627 1
 5 15 -4 23585.8 1207.16 1
 5 -15 -4 22403 1142.79 8
 5 -15 4 24833.2 1189.01 8
 -5 -15 -4 25214 1144.02 2
 -5 15 -4 23566 1245.81 4
 -5 15 -5 4148.94 559.868 4
 5 15 -5 4079.84 519.223 1
 5 -15 -5 3613.38 469.639 8
 -5 -15 -5 3324.72 474.829 2
 -5 15 6 10089.3 824.779 10
 5 15 6 9579.65 815.21 10
 5 15 -6 9378.48 766.905 1
 -5 -16 0 64.6202 210.264 8
 5 16 0 -56.3658 175.599 1
 5 -16 0 514.763 249.199 8
 -5 -16 -1 11345.9 857.906 8
 -5 -16 1 11992.7 872.474 8
 5 16 1 12415.9 823.155 1
 5 16 -1 11388 826.636 1
 5 -16 -1 13031.5 913.995 8
 5 -16 1 12036.2 881.325 8
 5 -16 -2 15613.1 1003.62 8
 5 -16 2 13467 932.318 8
 -5 -16 -2 13820.1 938.976 8
 -5 -16 2 15631.7 988.013 8
 5 16 -2 13572.2 918.952 1
 5 16 2 13810.2 837.421 1
 5 16 -3 2462.5 424.049 1
 5 16 3 2293.79 358.537 1
 5 -16 -3 2792.34 448.174 8
 5 -16 3 2100.07 394.035 8
 -5 16 -3 1399.41 337.71 4
 5 -16 -4 20243.3 1107.05 8
 5 -16 4 20629.7 1116.05 8
 5 16 -4 21984.8 1194.51 1
 -5 16 -4 18794.3 1169.53 4
 5 16 -5 3377.34 494.672 1
 -5 -17 0 68.8518 224.03 8
 5 -17 0 -68.7361 214.132 8
 5 17 0 120.144 195.463 1
 5 17 -1 17278.5 1044.19 1
 5 17 1 17830.6 1007.59 1
 5 -17 -1 17323 1094.8 8
 5 -17 1 16324.8 1063.58 8
 -5 -17 -1 17295.8 1097.36 8
 -5 -17 1 16989.1 1087.27 8
 5 17 2 11087.2 780.168 1
 5 17 -2 10218.4 833.207 1
 5 -17 -2 10880.1 871.615 8
 5 -17 2 9427.28 826.065 8
 5 17 -3 2729.32 447.363 1
 -5 17 -3 2746.72 463.871 4
 5 -17 3 2745 464.279 8
 5 -17 -3 2952.73 462.02 8
 5 -17 -4 10666.9 846.445 8
 5 -17 4 11175.1 836.108 8
 5 18 0 63.174 205.557 1
 5 -18 0 72.4855 272.341 8
 5 -18 -1 11536.8 921.522 8
 5 -18 1 13095.4 991.318 8
 5 18 1 12709.9 883.662 1
 5 18 -1 11942.5 895.401 1
 5 18 2 9657.18 750.511 1
 -6 0 0 460.117 69.6493 3
 -6 0 0 293.874 88.4942 6
 6 0 0 603.037 103.197 6
 -6 0 0 526.197 70.526 7
 6 0 0 305.996 61.6248 7
 6 0 1 34998 819.594 4
 6 0 -1 35236.2 686.862 4
 -6 0 -1 35498.8 725.178 3
 -6 0 -1 36991.9 685.167 7
 6 0 1 35619.5 789.623 6
 6 0 -1 35033.8 785.155 6
 -6 0 -1 36713.8 806.018 6
 -6 0 1 36727.1 808.431 6
 -6 0 -2 27889.7 657.379 7
 -6 0 2 29265.3 709.712 6
 -6 0 -2 29039.3 707.787 6
 -6 0 -2 29290.7 728.138 3
 6 0 -2 28066.6 686.979 6
 6 0 2 28028.8 686.133 6
 -6 0 2 28341.3 722.116 9
 6 0 2 28566.2 778.275 4
 -6 0 3 111547 1446.99 2
 6 0 -3 110001 1633.17 6
 6 0 3 112056 1641.36 6
 -6 0 3 109594 1798.81 9
 -6 0 -3 110196 1722.53 7
 -6 0 -3 110594 1825.69 3
 6 0 3 108991 1873.68 4
 6 0 4 224.802 65.9931 6
 6 0 -4 168.288 70.9435 6
 6 0 -4 -22.1364 80.5351 9
 6 0 4 26.2062 81.6455 4
 6 0 -5 338099 4613.01 5
 -6 0 -5 358998 4715.15 3
 -6 0 -5 350865 4553.52 7
 6 0 -5 351353 4527.65 9
 6 0 5 351323 4608.46 5
 6 0 5 352999 4623.36 4
 -6 0 -6 33.5778 113.717 7
 6 0 -6 -35.8296 111.62 5
 6 0 6 108.325 122.287 5
 6 0 -6 63.6035 126.733 9
 6 0 6 -32.6274 106.164 4
 -6 0 -6 114.476 107.527 3
 -6 0 -7 4979.63 457.676 7
 -6 0 -7 4473.17 453.056 3
 6 0 7 5173.27 482.566 5
 -6 0 -8 -45.9051 149.368 7
 -6 0 -8 154.116 173.981 3
 6 0 8 154.681 145.292 5
 -6 0 -9 4902.76 521.886 7
 6 0 9 4895.41 558.679 5
 -6 0 -9 4444.97 524.939 3
 -6 0 -10 236.467 207.771 2
 -6 0 -10 56.0387 203.866 7
 -6 1 0 383174 4338.83 6
 6 1 0 373630 4330.28 6
 -6 -1 0 370561 3951.79 7
 6 -1 0 374950 4078.82 7
 6 -1 0 380001 4256.18 4
 6 -1 0 374745 4322.78 6
 6 -1 1 15.2165 40.4284 6
 -6 1 -1 184.799 69.3734 6
 -6 1 1 15.4753 48.2118 6
 6 1 1 76.8323 52.043 6
 6 1 -1 138.817 61.4681 6
 6 -1 -1 45.6149 53.4398 6
 -6 -1 -1 95.3344 45.6623 7
 6 1 -1 305.678 43.9145 7
 6 -1 1 36.7814 41.5245 7
 -6 1 -1 132.74 51.9525 7
 -6 1 -1 8.56367 22.7556 10
 -6 1 1 17.0938 20.4723 10
 6 1 1 17.3025 21.5041 10
 6 1 -1 20.575 23.1954 10
 6 -1 1 16.548 49.1546 4
 6 -1 -1 30.8991 44.3361 4
 -6 -1 -1 -12.303 44.7588 3
 -6 1 1 46.2361 22.6622 3
 6 1 2 195147 2544.67 6
 6 1 -2 193283 2539.46 6
 -6 1 2 197751 2558.38 6
 -6 1 -2 191373 2540.37 6
 -6 1 2 190629 2370.17 2
 6 1 2 199973 2309.46 10
 -6 1 2 195651 2296.48 10
 -6 -1 -2 194969 2475.74 7
 -6 1 -2 198311 2498.57 7
 6 -1 2 198743 2547.71 6
 6 -1 -2 196288 2534.45 6
 6 -1 2 199708 2710.84 4
 6 1 2 194328 2702.25 4
 6 1 -2 202020 2308.09 10
 -6 1 -2 197576 2302.49 10
 -6 -1 -2 203072 2607.11 3
 -6 -1 2 191670 2575.64 9
 -6 1 2 197539 2599.04 9
 6 -1 3 443.061 90.0716 6
 6 1 3 677.415 107.827 6
 6 1 -3 393.92 95.6246 6
 6 -1 -3 353.042 91.819 6
 -6 -1 -3 483.06 115.164 3
 -6 1 -3 415.628 96.0704 6
 -6 1 3 724.856 115.114 6
 6 1 3 604.335 129.282 4
 6 -1 3 533.568 127.179 4
 -6 1 -3 528.015 99.4764 10
 -6 -1 3 538.308 118.569 9
 -6 1 3 420.478 104.86 9
 -6 1 -3 439.713 105.929 7
 6 1 -4 37.4872 72.5919 10
 -6 1 -4 18.652 65.5544 10
 6 -1 -4 22.1204 74.916 9
 6 1 -4 66.1029 85.3359 9
 6 -1 4 79.0331 89.2209 4
 6 1 4 26.4409 74.5089 4
 6 1 -4 48.5209 32.5511 3
 6 1 -4 86.4573 64.9124 6
 6 1 4 -14.3734 64.7496 6
 6 -1 4 208.288 62.6384 1
 6 -1 -5 3417.55 330.547 5
 6 1 -5 2888.43 307.041 5
 6 1 5 2812.56 302.755 5
 6 -1 5 3127.47 307.008 5
 6 1 -5 2720.56 268.599 10
 -6 1 -5 2944.42 281.876 10
 6 1 5 3413.17 323.989 4
 6 1 -5 2709.14 279.291 9
 6 -1 -5 2779.86 293.128 9
 6 1 -5 2829.33 197.159 6
 6 1 5 2984.94 202.114 6
 6 1 5 3063.55 221.672 8
 6 1 -5 3137.64 221.878 8
 -6 -1 -5 2915.56 312.104 3
 -6 1 -5 2429.75 294.101 3
 -6 1 -5 3143.36 299.69 7
 6 -1 5 3000.53 305.759 4
 6 -1 6 52118.2 1423 5
 6 1 6 55037.8 1483.84 5
 6 1 -6 50414.1 1403.03 5
 6 -1 -6 49391.1 1397.67 5
 -6 1 -6 53758.7 1486.75 3
 -6 -1 -6 57499.7 1525.86 3
 6 1 -6 51646.9 1354.37 9
 6 -1 -6 52821.8 1369.86 9
 -6 1 -6 54172.4 1399.08 7
 6 1 6 52901.9 1382.72 4
 -6 -1 -7 40.3363 119.824 7
 -6 1 -7 390.043 155.445 7
 6 1 7 223.842 151.626 5
 6 -1 7 42.8389 120.728 5
 6 1 7 318.707 141.13 4
 -6 -1 -7 266.474 150.42 3
 -6 1 -7 136.085 153.636 3
 6 -1 8 25961.8 1145.76 5
 6 1 8 23471.8 1121.46 5
 -6 1 -8 23887 1044.25 7
 -6 -1 -8 22673.5 1046.47 7
 -6 1 -8 23652.8 1123.09 3
 -6 -1 -8 25071.7 1150.7 3
 -6 -1 -9 951.541 288.094 2
 -6 -1 -9 1323.52 298.485 7
 -6 1 -9 806.015 254.959 7
 6 -1 9 689.983 270.177 5
 6 1 9 783.034 304.796 5
 -6 1 -9 811.882 272.491 3
 -6 1 -10 16019.2 1021.01 3
 -6 1 -10 16627.8 970.405 7
 -6 -1 -10 16279.8 987.242 7
 -6 -1 -10 16862 1016.7 2
 -6 1 -10 16595.5 1014.81 2
 6 2 0 2026.89 140.638 3
 -6 -2 0 2124.18 108.597 7
 6 -2 0 1953.56 147.453 7
 6 -2 0 2230.78 175.7 4
 -6 2 0 1685.36 165.802 6
 6 2 0 2123.42 188.474 6
 -6 2 0 1801.22 162.151 4
 -6 2 -1 24846.2 674.69 4
 -6 -2 -1 25425.5 530.587 7
 6 -2 1 23986.8 600.431 7
 6 -2 1 23813.7 660.939 4
 6 2 -1 24402 661.341 6
 -6 2 1 24761.7 659.515 6
 6 2 1 24639.5 662.803 6
 -6 2 -1 24568 655.023 6
 -6 2 -1 24346.6 581.977 7
 6 -2 -1 24839 545.108 7
 -6 2 1 25261.1 635.041 9
 -6 -2 2 16.4851 63.846 9
 -6 2 2 -16.6663 62.6206 9
 6 2 -2 16.2911 55.1754 6
 6 2 2 -48.6038 60.8736 6
 -6 2 -2 112.033 86.3605 6
 -6 2 2 241.563 99.193 6
 -6 2 2 188.749 70.5102 2
 -6 -2 2 59.337 25.5792 2
 -6 2 2 54.6266 18.4804 3
 -6 -2 -2 256.79 112.562 3
 -6 2 -2 40.3685 94.7962 4
 6 -2 2 81.0898 68.6584 4
 6 2 -2 52.2576 22.4299 7
 -6 2 -2 14.6954 55.2162 7
 6 2 -2 196.202 62.4988 10
 -6 2 -2 19.6682 48.0007 10
 -6 2 2 49.7498 42.8322 10
 6 2 2 220.78 56.5603 10
 -6 -2 -3 325427 4052.71 3
 -6 2 3 327463 3804.22 2
 6 2 -3 324932 3782.61 10
 -6 2 3 324411 3776.63 10
 -6 2 -3 325643 3779.97 10
 6 2 3 325926 3780.85 10
 -6 2 -3 316623 3909.56 7
 6 -2 3 326121 4145.58 4
 -6 2 -3 326147 3837.13 6
 -6 2 3 320912 3837.53 6
 6 2 -3 317159 3828.37 6
 6 2 3 328816 3839.41 6
 -6 2 3 318361 3994.6 9
 -6 -2 3 320494 3986.71 9
 6 -2 4 6591.71 420.486 4
 6 -2 4 6666.58 288.598 1
 6 2 4 6749.09 322.689 6
 6 2 -4 6384.32 316.76 6
 -6 2 -4 7097.9 332.771 6
 -6 2 4 7222.78 335.779 6
 -6 2 4 6115.66 320.135 2
 6 2 4 6870.26 342.896 8
 6 2 -4 6838.23 337.135 8
 6 2 4 6740.99 427.609 4
 6 2 -4 6261.49 349.961 10
 -6 2 -4 6902.82 369.243 10
 6 2 4 6738.14 359.214 10
 -6 2 4 6625.49 356.343 10
 6 2 -4 6550.34 378.325 9
 6 -2 -4 6686.18 383.241 9
 -6 -2 -5 102014 2006.48 3
 6 2 5 101275 1518.16 6
 6 2 -5 101118 1511.69 6
 6 2 -5 97094.3 1924.01 5
 6 2 -5 100456 1870.53 9
 6 -2 -5 101894 1881.25 9
 6 -2 5 102960 1913.9 5
 6 -2 -5 101363 1974.51 5
 6 2 -5 105686 1853.37 10
 -6 2 -5 99809 1817.04 10
 -6 2 -5 99079 1869.38 7
 6 2 5 101814 1575.2 8
 6 2 -5 102816 1559.35 8
 6 2 5 102529 1971.51 4
 6 2 5 101085 1982.88 5
 6 2 -6 282.28 147.35 9
 6 -2 -6 414.327 149.729 9
 6 2 6 331.841 128.57 4
 6 -2 6 623.503 165.945 5
 6 2 -6 247.657 137.069 5
 6 2 6 905.809 212.738 5
 6 -2 -6 397.394 166.282 5
 -6 -2 -6 534.785 172.115 3
 -6 2 -6 360.45 156.987 7
 6 2 -6 275.298 140.806 10
 -6 2 -6 334.287 145.599 10
 -6 2 -6 313.269 151.7 3
 6 2 7 14923.5 730.274 4
 -6 2 -7 13755.9 731.762 7
 -6 2 -7 13875.7 805.813 3
 -6 -2 -7 14870 821.362 3
 6 -2 7 13954.3 765.772 5
 6 2 7 14363.9 816.947 5
 6 -2 8 245.769 178.822 5
 6 2 8 161.388 175.049 5
 -6 2 -8 318.273 192.979 3
 -6 2 -8 44.2703 131.506 7
 -6 2 -9 6592.52 639.381 3
 6 2 9 6932.41 671.019 5
 6 -2 9 7915.05 681.203 5
 -6 -2 -9 7537.88 660.313 7
 -6 2 -9 8816.18 673.294 7
 -6 -2 -9 7202.26 659.417 2
 -6 -2 -10 123.081 251.965 2
 -6 2 -10 -53.6932 181.842 7
 -6 -2 -10 117.776 221.253 7
 -6 2 -10 189.02 196.284 3
 6 3 0 206753 2769.45 8
 6 3 0 205417 2716.5 6
 6 -3 0 207896 2537.63 7
 6 3 0 199552 2465.4 3
 -6 -3 0 203103 2208.13 7
 -6 3 0 205320 2690.92 6
 -6 3 0 204565 2616.04 4
 -6 3 -1 40468.8 916.248 4
 -6 3 1 41147.3 785.015 4
 6 3 1 37815.6 829.416 3
 -6 3 -1 39018.2 805.893 7
 6 -3 1 40314.5 841.95 7
 -6 3 1 40531.7 894.768 6
 -6 3 -1 38988.7 880.081 6
 6 3 -1 40185.7 904.624 6
 6 3 1 38126.6 884.71 6
 6 -3 -1 39463.8 775.432 7
 -6 3 1 38003.6 810.325 9
 -6 -3 1 40170.3 825.06 9
 6 3 1 39045.2 924.837 8
 6 3 -1 38840.7 923.739 8
 -6 3 -2 338783 4025.82 6
 -6 3 2 337704 4019.84 6
 -6 -3 2 338315 3999.64 9
 -6 3 2 338922 4005 9
 -6 3 2 337559 3978.07 2
 6 3 2 330922 4087.1 3
 6 3 -2 340379 4104.92 8
 6 3 2 338776 4106.61 8
 -6 3 -2 334974 3956.36 7
 6 3 2 334682 4021.9 6
 6 3 -2 333426 4029.54 6
 -6 3 -2 334820 4172.71 4
 -6 3 2 337834 3690.81 4
 6 -3 2 337794 4068.56 7
 -6 3 3 211.236 84.3534 2
 6 3 3 227.511 87.2851 8
 6 3 -3 92.915 80.035 8
 6 3 -3 312.19 39.2972 7
 -6 3 -3 239.141 84.6921 7
 -6 3 3 499.244 104.831 6
 6 3 3 519.372 110.324 6
 6 3 -3 486.627 105.83 6
 -6 3 -3 511.834 103.892 6
 -6 3 -3 508.871 134.683 4
 6 3 3 188.651 75.3443 10
 6 3 -3 235.786 75.3356 10
 -6 3 3 328.393 89.3879 10
 -6 -3 3 237.726 94.9212 9
 -6 3 3 180.367 96.0234 9
 6 -3 3 140.493 71.8842 1
 -6 3 4 59.1058 71.6767 2
 -6 3 4 -20.0287 65.1738 10
 6 3 4 242.223 90.9314 10
 6 3 -4 266.229 90.2277 10
 -6 3 -4 -20.4766 63.7948 10
 6 -3 4 59.1793 60.5787 1
 6 3 4 18.4023 66.9493 8
 6 3 -4 71.565 67.2245 8
 6 3 4 32.8768 61.7662 6
 -6 3 -4 82.1455 57.745 6
 -6 3 4 82.784 67.7923 6
 6 3 -4 115.306 63.7984 6
 6 3 -4 457.849 114.023 9
 6 -3 -4 154.179 101.355 9
 -6 3 -4 45.0134 81.8796 7
 6 -3 5 595.542 156.838 5
 6 3 -5 685.607 158.485 5
 6 3 5 757.555 177.977 5
 6 -3 -5 733.88 167.568 5
 -6 3 5 435.007 136.076 10
 6 3 -5 518.315 144.118 10
 -6 3 -5 310.869 108.961 10
 6 3 5 515.583 134.932 10
 -6 -3 -5 659.478 166.881 3
 6 3 5 529.993 163.137 4
 -6 3 -5 657.332 154.455 7
 6 3 -5 603.512 145.916 9
 6 -3 -5 852.794 177.089 9
 6 3 -5 581.311 121.97 8
 6 3 5 601.983 122.095 8
 6 3 -5 456.474 94.9637 6
 6 3 5 504.33 105.631 6
 -6 3 -5 765.791 129.764 6
 -6 3 5 594.866 114.975 6
 -6 3 -6 36387.3 1122 7
 6 3 -6 36563.8 1101.85 10
 -6 3 -6 35877.4 1097.6 10
 6 3 6 37198.2 1148.71 4
 6 -3 -6 37833.6 1131.86 9
 6 3 -6 37452.7 1112.19 9
 6 -3 -6 36378.8 1176.57 5
 6 3 6 37719.3 1236.42 5
 6 -3 6 35537.3 1126.5 5
 6 3 -6 35248.2 1141.42 5
 -6 3 -7 1265.71 259.947 7
 6 3 7 876.233 200.165 4
 6 3 -7 1003.85 221.054 10
 -6 3 -7 967.658 212.833 10
 -6 3 -7 566.084 208.027 3
 6 3 7 932.828 263.014 5
 6 -3 7 1020.84 236.605 5
 -6 3 -8 72914.7 2066.04 3
 6 -3 8 68070.3 1898.96 5
 6 3 8 68120.9 2017.9 5
 -6 3 -8 68996.5 1842.94 7
 -6 -3 -8 66875.3 1956.51 2
 -6 -3 -9 55.1712 213.671 7
 -6 3 -9 244.743 189.572 7
 6 3 9 311.326 202.603 5
 -6 3 -9 -60.1544 178.681 3
 -6 3 -10 9192.21 799.357 3
 -6 -3 -10 11229.5 841.225 7
 -6 3 -10 9974.74 734.79 7
 -6 -3 -10 10456.7 833.496 2
 6 4 0 905.383 162.198 8
 -6 4 0 1107.97 164.837 6
 -6 4 0 1103.49 150.972 4
 6 -4 0 1027.28 136.137 7
 -6 -4 1 50410.2 944.361 9
 -6 4 1 49337.2 944.678 9
 -6 -4 1 49679.7 715.414 2
 -6 4 -1 48699.8 1046.08 6
 -6 4 1 49596.7 1054.15 6
 6 4 1 50232.4 1116.61 8
 6 4 -1 50759.6 1113.57 8
 6 4 1 49581 1008.79 3
 6 -4 1 47941.2 987.563 7
 -6 4 1 50016.3 941.261 4
 -6 4 -1 51353.8 1087.12 4
 -6 4 -2 1253.28 149.67 7
 6 -4 2 1090.08 153.403 7
 -6 4 2 1275.89 164.785 2
 6 4 2 1040.05 159.142 3
 -6 4 2 1101.54 152.305 6
 -6 4 -2 1211.78 158.015 6
 6 4 2 1191.29 165.81 8
 6 4 -2 890.408 156.022 8
 -6 4 2 1326.2 125.991 4
 -6 4 2 1210.06 153.774 9
 -6 -4 2 1108.51 144.907 9
 6 -4 2 1239.27 154.49 1
 -6 4 -2 1326.29 180.769 4
 6 4 3 77553.8 1389.99 6
 -6 4 3 76933.3 1377.9 6
 -6 4 -3 77688.6 1381.47 6
 -6 4 3 77282.9 1044.4 4
 -6 4 3 77712.6 1440.21 2
 6 4 3 78114.2 1440.71 8
 6 4 -3 76937.8 1421.05 8
 -6 4 3 77091.7 1096.8 3
 6 4 -3 75093.7 1376.37 6
 6 4 3 76653.6 1337.53 10
 -6 4 3 76351 1339.45 10
 6 -4 3 75671.2 1358.19 1
 -6 4 3 74807.6 1403.7 9
 -6 -4 3 78343.3 1421.47 9
 6 4 -4 239.065 97.9565 9
 6 -4 -4 659.734 137.057 9
 -6 4 4 250.715 100.469 2
 6 4 4 319.889 69.7135 1
 6 -4 4 346.574 97.7158 1
 6 4 -4 384.493 106.065 6
 6 4 4 457.317 115.309 6
 -6 4 -4 307.049 92.9807 6
 -6 4 4 256.06 85.9612 6
 -6 4 -4 445.853 127.984 4
 6 -4 -4 176.55 103.316 5
 6 4 -4 492.972 58.9216 7
 -6 4 -4 185.507 92.4659 7
 6 4 -4 371.96 102.811 10
 -6 4 -4 353.397 113.681 10
 -6 4 4 322.865 101.142 10
 6 4 4 345.611 111.178 10
 6 4 4 263.527 93.3381 8
 6 4 -4 255.887 102.993 8
 6 4 -5 132269 2342.57 5
 -6 4 5 137581 2292.1 10
 6 4 -5 138366 2299.71 10
 6 4 5 138209 2303.03 10
 -6 4 -5 136373 2298.97 10
 6 4 -5 137484 2273.55 9
 6 -4 -5 136217 2282.27 9
 6 4 5 141445 2461.99 4
 -6 4 -5 138342 2488.21 4
 6 4 5 136287 2439.11 5
 -6 4 -5 140883 2330.88 7
 -6 4 -5 137782 1994.1 6
 6 4 -5 137041 1990.12 6
 -6 4 5 136156 1993.2 6
 6 4 5 137704 1989 6
 6 -4 5 140070 2294.82 5
 6 -4 -5 137725 2399.4 5
 6 -4 5 138173 1979.46 1
 6 4 5 139314 2064.75 8
 6 4 -5 134253 2024.33 8
 6 4 -6 6251.59 442.54 9
 6 4 6 6764.92 473.558 10
 6 -4 -6 6219.61 447.639 9
 -6 4 6 5895 442.053 10
 6 4 -6 6107.85 457.734 10
 -6 4 -6 5260.82 422.96 10
 -6 4 -6 6100.47 451.273 7
 6 4 6 5704 448.738 4
 6 4 6 7207.28 540.503 5
 6 -4 6 6053.68 450.825 5
 6 -4 -6 5373.44 443.844 5
 6 4 -6 5380.81 444.15 5
 -6 4 -7 13802.1 729.164 7
 6 4 7 12324.1 773.249 5
 6 -4 7 14131.9 755.699 5
 6 4 7 13198 701.211 4
 6 4 -7 12859.9 704.999 10
 -6 -4 -7 14486.2 842.22 2
 -6 4 -8 55.3782 147.127 3
 -6 4 -8 86.9792 152.847 7
 6 -4 8 233.427 180.806 5
 6 4 8 -55.4421 164.682 5
 -6 -4 -8 217.46 191.069 2
 -6 4 -9 7039.45 597.604 7
 -6 4 -9 8508.21 743.673 3
 6 4 9 8992.36 765.209 5
 -6 -4 -9 9025.72 749.814 2
 6 5 0 719540 8154.98 8
 -6 5 0 737853 7975.14 4
 -6 -5 0 734370 7663.19 2
 6 -5 0 732140 7900.88 7
 -6 5 0 732730 8065.56 6
 -6 -5 1 2251.66 179.127 9
 -6 5 1 2204.46 181.077 9
 6 -5 1 1672.2 181.881 7
 -6 5 -1 2137.49 215.38 4
 -6 -5 1 2121.18 121.716 2
 6 -5 1 1861.14 200.127 1
 -6 5 -1 1901.29 203.734 6
 -6 5 1 2391.32 221.76 6
 -6 5 1 2085.94 183.586 4
 6 5 1 2440.65 215.008 3
 -6 -5 -1 2167.17 185.565 2
 6 5 1 2658.08 250.307 8
 6 5 -1 2390.57 240.361 8
 6 -5 2 84058.7 1531.95 1
 6 5 2 84608.7 1589.82 3
 -6 5 -2 87985.7 1558.13 6
 -6 5 2 86363.2 1548.19 6
 6 -5 2 87843 1569.12 7
 -6 -5 2 86761.8 1425.77 9
 -6 5 2 86271.3 1431.48 9
 -6 5 -2 86882.4 1637.92 4
 6 5 2 87625.9 1619.2 8
 6 5 -2 86600.6 1599.89 8
 -6 5 -2 87213.4 1485.74 7
 -6 5 2 88446.7 1338.27 4
 -6 5 2 86792.1 1577.63 2
 -6 -5 3 176.959 84.6826 9
 -6 5 3 337.19 96.8507 9
 -6 5 3 277.644 64.5932 4
 6 5 3 459.122 118.138 8
 6 5 -3 269.599 103.422 8
 -6 5 3 283.075 108.588 2
 6 -5 3 249.105 104.68 7
 6 5 3 269.843 121.59 3
 -6 5 -3 305.854 87.8152 6
 -6 5 3 347.873 99.9164 6
 6 -5 3 390.901 102.298 1
 6 5 4 80.8097 75.9046 6
 6 5 -4 101.416 73.7882 6
 -6 5 4 12.9608 54.4445 3
 -6 5 4 -103.813 100.512 2
 6 5 4 26.4019 99.1969 5
 6 -5 -4 100.133 91.0686 5
 6 -5 4 40.4386 80.5761 5
 -6 5 -4 24.1046 78.4325 7
 6 5 4 66.9055 81.1317 8
 6 5 -4 216.614 97.5785 8
 -6 5 4 40.0902 79.882 6
 -6 5 -4 -19.8693 67.2916 6
 -6 5 -4 63.6886 99.2045 4
 6 -5 4 60.4408 78.0257 1
 6 5 4 11.6378 52.4257 1
 6 5 -5 766.616 166.41 9
 6 -5 -5 677.229 154.861 9
 6 5 -5 549.259 132.529 8
 6 5 5 613.195 136.302 8
 6 5 -5 266.842 124.7 5
 6 -5 5 727.676 165.678 5
 6 -5 -5 633.212 170.048 5
 6 5 5 624.896 185.46 5
 -6 5 -5 828.655 200.304 4
 6 -5 5 642.103 134.447 1
 -6 5 -5 741.248 165.192 7
 -6 5 5 640.068 161.792 10
 6 5 5 875.397 181.913 10
 6 5 -5 717.135 168.379 10
 -6 5 -5 522.345 139.125 10
 -6 5 5 533.218 124.083 6
 -6 5 -5 1005.55 151.343 6
 6 5 -5 662.259 130.752 6
 6 5 5 491.491 121.887 6
 -6 -5 -5 732.423 197.699 2
 -6 5 5 772.237 174.216 2
 6 -5 6 56825.1 1423.7 5
 6 5 6 56985.4 1575.53 5
 6 -5 -6 55430.8 1471.32 5
 6 5 -6 51886 1416.68 5
 6 5 -6 55028.2 1439.4 10
 -6 5 6 55355.4 1457.7 10
 -6 5 -6 54833.1 1449.71 10
 6 5 6 53817.6 1444.69 10
 -6 5 -6 53666.8 1410.98 7
 6 5 6 52838 1452.27 4
 -6 -5 -6 57420.1 1620.7 2
 6 -5 -6 55316.1 1392.61 9
 6 5 -6 53600.8 1359.66 9
 -6 -5 -7 1043.5 256.002 2
 -6 5 7 1521.41 272.476 10
 6 5 7 1527.85 264.773 10
 -6 5 -7 1192.08 245.35 7
 6 5 7 1689.63 270.258 4
 6 -5 7 1389.35 259.231 5
 6 5 7 1441.91 285.848 5
 6 5 8 29580.8 1308.62 5
 -6 5 -8 30792.1 1336.62 3
 -6 -5 -8 29742.1 1307.96 2
 6 -5 8 30171.2 1178.59 5
 -6 5 -8 29330.5 1153.22 7
 6 5 9 -63.1798 222.047 5
 -6 5 -9 -48.0772 174.899 7
 -6 -5 -9 305.931 207.218 2
 -6 5 -9 125.466 195.432 3
 6 -6 0 741.659 146.17 1
 6 -6 0 568.827 122.258 7
 -6 -6 0 707.882 105.049 2
 6 6 0 436.598 130.057 8
 -6 6 0 764.866 141.497 4
 6 -6 1 30249.2 821.666 7
 -6 -6 1 31570.4 701.773 9
 -6 -6 -1 30989.4 766.035 2
 6 6 1 29438 896.208 8
 6 6 -1 31842.1 930.939 8
 6 -6 1 30875.4 875.476 1
 -6 6 1 30141.2 861.559 2
 -6 -6 1 30411.4 558.806 2
 6 6 1 30552.8 845.289 3
 -6 6 -1 29465.5 862.425 4
 -6 6 1 30620.2 700.637 9
 6 6 2 1091.34 177.659 3
 6 -6 2 1142.24 176.762 1
 6 6 2 1254.3 184.906 8
 6 6 -2 758.046 159.47 8
 -6 6 2 912.571 160.759 2
 -6 -6 -2 915.265 149.887 2
 -6 6 2 746.472 128.753 9
 -6 -6 2 1010.14 138.328 9
 6 -6 2 983.217 167.987 7
 -6 6 -2 683.52 138.987 6
 -6 6 2 1021.27 162.597 6
 -6 6 -3 116129 1928.22 7
 6 6 3 112793 2097.85 3
 6 -6 -3 114527 1846.1 5
 -6 6 -3 113748 1927.4 6
 -6 6 3 115460 1929.01 6
 6 -6 3 114937 2044.08 7
 6 -6 3 120958 1745.44 5
 -6 6 3 113708 2040.01 2
 -6 -6 3 114059 1825.35 9
 -6 6 3 112371 1820.87 9
 6 -6 3 114611 1951.1 1
 6 6 3 116348 1763.62 1
 -6 6 -3 117264 2139.17 4
 6 6 3 116949 2015.67 8
 6 6 -3 117035 1991.97 8
 -6 -6 -4 1025.68 204.291 2
 -6 6 4 664.448 134.972 6
 -6 6 -4 683.326 143.586 6
 6 6 4 538.486 151.739 3
 -6 6 4 656.266 117.585 3
 6 -6 -4 541.505 134.958 5
 6 -6 4 468.524 120.409 5
 6 6 4 769.089 156.451 8
 6 6 -4 362.27 128.483 8
 -6 6 4 876.534 173.687 2
 6 6 4 982.572 183.193 5
 -6 6 -4 584.86 137.355 7
 -6 6 -4 616.054 170.227 4
 6 6 4 778.212 117.004 1
 6 -6 4 696.173 141.403 1
 6 -6 -5 153405 2371.58 1
 6 6 -5 156945 2365.73 8
 6 6 5 151512 2372.33 8
 -6 6 5 153389 2304.54 6
 -6 6 -5 151857 2290.23 6
 6 6 -5 148059 2515.62 5
 -6 6 5 152804 2587.81 10
 6 6 5 153327 2595.55 10
 -6 -6 -5 152471 2777.28 2
 -6 6 5 147486 2589.29 2
 6 -6 -5 152994 2552.96 5
 6 6 5 154104 2667.12 5
 6 -6 5 155977 2430.38 5
 6 -6 -5 153536 2446.43 9
 6 6 -5 155124 2587.07 10
 6 6 -5 152292 2424.98 9
 6 -6 5 155472 2345.72 1
 -6 6 -5 157111 2559.89 7
 -6 6 -5 157250 2817.49 4
 6 -6 -6 396.063 151.472 9
 6 6 -6 356.774 153.004 9
 6 6 -6 362.974 148.691 1
 -6 -6 -6 403.598 183.642 2
 -6 6 -6 441.042 165.626 7
 -6 6 6 599.286 179.43 10
 6 6 6 449.302 172.331 10
 6 6 -6 250.436 150.331 10
 -6 6 -6 578.767 192.239 10
 6 6 6 285.532 175.616 5
 6 -6 -6 554.958 159.648 5
 6 -6 6 248.051 130.3 5
 6 6 -6 309.165 147.909 5
 6 6 6 265.831 147.12 4
 -6 6 -6 470.663 179.774 4
 6 6 7 6695.29 524.23 4
 -6 -6 -7 6044.96 575.966 2
 -6 6 -7 6521.43 515.151 7
 -6 6 7 6851.32 548.512 10
 6 6 7 6855.36 551.966 10
 6 -6 7 7063.72 519.817 5
 6 6 7 7553.53 605.274 5
 6 6 8 112.084 182.35 5
 -6 6 -8 -43.8818 169.946 7
 -6 -6 -8 57.5234 170.862 2
 -6 6 -9 5675.03 546.135 7
 -6 -6 -9 5307.22 607.932 2
 6 6 9 6359.34 661.074 5
 -6 6 -9 6479.19 665.303 3
 6 -7 0 42857.5 1102.43 1
 6 -7 0 43175.4 1024.52 7
 6 7 0 43387.1 1158.35 8
 -6 -7 0 43612.2 869.661 2
 -6 -7 1 1412.22 68.8257 7
 -6 -7 1 1504.06 145.594 9
 -6 7 1 1303.84 139.864 9
 -6 -7 -1 1556.35 180.1 2
 6 -7 -1 1234.24 192.212 1
 6 -7 1 1195.08 186.372 1
 6 -7 -1 1369.98 178.722 7
 6 -7 1 1345.44 182.944 7
 6 7 1 1443.53 206.41 8
 6 7 -1 1688.09 224.675 8
 -6 -7 1 1568.56 124.692 2
 -6 7 1 1861.36 233.332 2
 6 7 2 183729 2599.22 1
 6 -7 2 180065 2750.76 1
 6 -7 -2 180179 2738.61 1
 6 7 2 181406 2816.15 8
 6 7 -2 177689 2782.06 8
 -6 7 -2 183636 2844.83 4
 6 7 2 177972 2774.98 3
 -6 7 2 182341 2796.43 2
 6 -7 2 182571 2710.63 7
 -6 -7 2 183631 2416.14 9
 -6 7 2 178193 2405.8 9
 -6 7 -3 824.66 164.665 6
 -6 7 3 1096.21 175.455 6
 6 7 3 1413.7 226.917 3
 -6 7 -3 1042.67 175.282 7
 6 -7 3 1515.53 218.473 7
 6 -7 -3 1177.51 162.535 5
 6 -7 3 1143.93 142.24 5
 6 -7 3 972.326 181.711 1
 6 -7 -3 1296.91 196.723 1
 6 7 3 765.705 138.549 1
 -6 7 -3 1393.38 222.802 4
 -6 7 3 1407.88 225.351 2
 -6 -7 -3 1263.28 202.831 2
 6 7 3 1151.06 199.386 8
 6 7 -3 991.175 181.352 8
 -6 7 4 24.6128 95.3229 6
 -6 7 -4 73.6586 95.0905 6
 -6 7 4 129.926 122.041 2
 6 7 4 71.7654 116.757 3
 -6 7 4 37.0517 79.7449 3
 -6 7 -4 37.0439 155.61 4
 6 7 -4 160.315 103.48 8
 6 7 4 109.641 85.3932 8
 -6 -7 -4 -67.8883 131.461 2
 -6 7 -4 380.113 130.04 7
 6 -7 4 157.855 107.719 1
 6 -7 -4 -25.7168 83.6798 1
 6 7 4 -28.2604 112.622 5
 6 -7 4 94.0735 91.8313 5
 6 -7 -4 48.0316 95.707 5
 -6 7 -5 2483.44 285.969 7
 -6 7 -5 2032.4 234.327 6
 6 -7 -5 2117.09 237.792 1
 -6 7 5 2670.71 253.81 6
 -6 7 5 2513.7 305.608 2
 -6 -7 -5 2933.71 362.76 2
 6 7 -5 2330.06 270.952 5
 6 7 5 2369.35 292.248 5
 6 -7 -5 2164.4 263.762 5
 6 -7 5 1841.48 226.864 5
 -6 7 5 2399.24 292.804 10
 6 7 5 1964.73 266.355 10
 6 -7 5 2485.99 262.93 1
 6 7 -5 2358.53 292.253 1
 6 7 5 2337.56 260.881 8
 -6 7 -5 2556.45 336.158 4
 -6 7 -6 28713.7 1152 4
 6 -7 -6 28135.9 941.062 9
 6 7 -6 28858.6 944.885 9
 6 7 -6 26778.4 970.178 5
 6 7 6 29568.1 1117.06 5
 6 -7 -6 29639.8 1011.56 5
 6 -7 6 26382.6 906.01 5
 -6 -7 -6 28207.2 1161.56 2
 -6 7 -6 28558.2 1060.52 10
 -6 7 6 28460.2 1082.89 10
 6 7 6 28579.2 1072.46 10
 6 7 -6 27963.2 1048.44 10
 -6 7 -6 27768.5 1008.73 7
 6 7 -6 27136.8 1005.23 1
 -6 -7 -7 424.31 217.224 2
 -6 7 -7 494.428 197.109 4
 -6 7 -7 591.623 202.989 7
 6 -7 7 916.49 204.175 5
 6 7 7 486.199 204.308 5
 -6 7 7 323.752 179.201 10
 6 7 7 740.434 203.955 10
 6 7 8 31792.7 1341 5
 -6 -7 -8 31550.6 1382.86 2
 -6 7 8 29443.4 1263.14 10
 6 7 8 28748.5 1262.17 10
 -6 7 -8 31210.1 1194.23 7
 -6 7 -9 1044.74 260.298 7
 -6 7 -9 789.686 283.448 3
 -6 -7 -9 1360.89 344.489 2
 6 7 9 1181.41 330.55 5
 6 8 0 627.081 155.953 8
 6 -8 0 352.329 110.475 7
 -6 8 0 885.585 109.958 9
 -6 -8 0 549.061 93.9921 9
 -6 -8 0 788.796 120.824 2
 6 -8 0 487.156 137.378 1
 -6 -8 -1 9577.5 437.323 2
 6 -8 1 9749.69 494.346 7
 -6 8 1 8477.55 493.907 2
 -6 -8 1 9012.33 347.642 9
 -6 8 1 9133.64 352.674 9
 6 -8 1 9083.4 513.3 1
 6 -8 -1 7839.07 478.206 1
 6 8 1 8944.92 524.931 8
 6 8 -1 9423.79 538.992 8
 6 -8 -1 9838.26 478.146 7
 6 -8 2 3153.23 186.251 5
 -6 8 -2 3105.53 323.208 4
 6 -8 -2 3778.47 327.348 1
 6 8 2 3505.55 336.778 8
 6 8 -2 3061.54 314.534 8
 6 -8 2 3208.69 301.429 7
 6 -8 -2 3367.97 222.356 5
 -6 8 2 3509.93 237.139 9
 -6 -8 2 3578.25 239.075 9
 -6 8 2 3509.58 340.021 2
 6 8 2 3168.38 312.182 3
 6 -8 2 3180.83 313.015 1
 6 -8 3 192590 2450.4 5
 6 -8 -3 193854 2624.65 5
 -6 8 3 194150 3111.75 2
 -6 -8 -3 197055 3009.56 2
 6 -8 3 192264 3014.35 7
 6 8 3 193792 2717.09 1
 6 -8 3 192153 2986.5 1
 6 8 -3 194622 3016.56 8
 6 8 3 191748 3016.86 8
 6 8 3 185865 3083.46 3
 6 -8 -3 196983 2970.87 1
 -6 8 -3 197473 3187.18 4
 -6 8 -4 835.496 173.391 7
 -6 -8 -4 745.89 188.831 2
 -6 8 4 936.126 203.012 2
 6 8 4 730.255 194.513 3
 -6 8 4 716.324 144.31 3
 6 -8 -4 691.927 143.841 5
 6 8 4 565.551 165.992 5
 -6 8 4 648.69 160.691 6
 -6 8 -4 568.32 152.649 6
 -6 8 -4 601.609 192.196 4
 6 -8 4 651.592 171.608 1
 6 8 -4 829.554 197.641 1
 6 -8 -4 559.047 155.457 1
 6 8 -4 413.577 138.882 8
 6 8 4 485.311 168.67 8
 6 8 5 82901.2 2026.27 3
 6 -8 -5 85312.6 1706.68 1
 -6 8 -5 87436.7 1693.02 6
 -6 8 5 86098.2 1679.87 6
 -6 -8 -5 86251.5 2035.19 2
 6 8 5 87640.8 1768.27 8
 6 8 -5 85786 1939.2 1
 6 -8 5 84357.7 1745.7 1
 -6 8 5 89180.8 1939.11 10
 6 8 5 86694.9 1918.21 10
 -6 8 -5 86110.5 1825.18 7
 6 -8 -5 85708.5 1716.55 5
 6 8 -5 85844.5 1752.74 5
 6 8 5 90372.2 1895.68 5
 -6 8 -5 87507.8 2103.58 4
 -6 8 5 83167.9 1948.64 2
 -6 8 6 127.406 159.614 10
 6 8 6 382.034 173.842 10
 -6 8 -6 634.179 219.79 4
 6 8 6 534.788 181.284 5
 6 -8 -6 617.187 185.639 5
 6 8 -6 568.142 160.116 5
 6 8 -6 615.607 197.987 1
 -6 -8 -6 146.066 158.476 2
 -6 8 -6 543.93 177.031 7
 -6 8 -7 7653.84 636.512 4
 -6 8 -7 6971.9 543.133 7
 -6 -8 -7 8205.6 686.693 2
 6 8 7 6564.43 574.32 5
 -6 8 7 7495.02 605.484 10
 6 8 7 7381.87 605.927 10
 6 8 8 386.048 213.589 5
 -6 -8 -8 184.827 200.47 2
 -6 8 -8 223.108 192.075 7
 -6 8 8 54.9808 154.936 10
 6 8 8 54.9275 163.158 10
 -6 -8 -9 3979.78 530.139 2
 -6 8 -9 4053.1 464.988 7
 6 8 9 4159.65 518.634 5
 6 9 0 143114 2487.37 1
 6 9 0 145595 2589.65 8
 6 -9 0 142926 2500.67 1
 -6 -9 0 143790 1863.49 9
 -6 9 0 143327 1858.01 9
 -6 -9 0 144250 2068.9 2
 -6 9 0 144122 2457.46 2
 6 -9 0 143321 2327.08 7
 6 -9 -1 284.281 113.881 7
 6 -9 1 188.926 94.8814 7
 6 9 -1 240.008 132.806 8
 6 9 1 172.395 102.438 8
 -6 9 1 189.932 115.18 2
 6 -9 -1 251.135 121.595 1
 6 9 1 286.914 120.543 1
 6 -9 1 224.026 116.447 1
 6 9 -1 299.466 132.618 1
 -6 9 1 161.158 61.6561 9
 -6 -9 1 358.254 83.705 9
 -6 -9 2 80954.8 1332.05 9
 -6 -9 -2 83853.9 1666.93 2
 -6 9 2 83528.2 1824.54 2
 6 -9 -2 82704.1 1761.28 1
 6 -9 2 84311.9 1731.19 7
 6 9 -2 89442.7 1874.86 8
 6 9 2 81942.6 1828.22 8
 6 9 -2 84395 1868.31 1
 6 9 2 83550.5 1659.99 1
 6 -9 2 81722.2 1787.71 1
 6 9 2 83494.6 1812.09 3
 -6 9 -2 85397.7 1877.51 4
 -6 -9 -3 256.677 134.798 2
 -6 9 3 328.747 157.247 2
 -6 9 -3 393.156 165.169 4
 6 9 3 298.157 118.019 5
 6 -9 3 195.429 126.166 7
 6 9 -3 167.498 129.76 8
 6 9 3 136.303 110.902 8
 6 -9 3 198.107 111.846 1
 6 -9 -3 339.645 136.055 1
 6 9 -3 149.646 121.754 1
 6 9 3 513.01 168.635 3
 6 -9 -4 151.896 133.846 1
 6 9 -4 117.805 127.777 1
 6 -9 4 32.952 127.622 1
 6 9 -4 73.7042 92.3141 5
 6 -9 -4 152.427 104.299 5
 6 9 4 56.5861 115.846 5
 6 9 -4 261.445 147.221 8
 6 9 4 267.342 153.779 8
 6 9 4 41.0698 133.638 3
 -6 9 -4 59.3134 114.861 6
 -6 9 4 59.1656 111.154 6
 -6 9 4 197.357 133.682 2
 -6 -9 -4 227.271 155.09 2
 -6 9 -4 305.421 153.348 4
 -6 -9 -5 1195.35 256.595 2
 -6 9 -5 1094.98 268.545 4
 6 -9 5 1115.83 222.578 1
 6 9 -5 1260.83 253.662 1
 6 -9 -5 1374.09 214.776 1
 -6 9 5 1000.43 208.275 6
 6 -9 5 1526.04 241.024 8
 6 -9 -5 1231.1 223.905 8
 -6 9 5 1104.96 252.721 2
 -6 9 5 943.382 221.817 10
 6 9 5 785.127 208.893 10
 6 -9 -5 1084.62 191.198 5
 6 9 5 1271.39 235.245 5
 -6 9 -5 1487.07 248.197 7
 -6 -9 -6 34630.7 1351.43 2
 -6 9 -6 34743.5 1362.37 4
 -6 9 -6 33073.7 1144.12 7
 6 9 6 36188.6 1236.24 5
 -6 9 6 37608.9 1316.53 10
 6 9 6 35917.3 1293.31 10
 6 9 -6 34268.3 1222.63 1
 6 9 7 -47.8941 142.26 5
 -6 9 -7 55.5017 164.857 4
 6 9 -7 41.7875 157.003 1
 -6 9 -7 41.4752 150.881 7
 -6 9 7 -51.3468 167.073 10
 6 9 7 -51.2284 166.687 10
 -6 -9 -7 230.964 195.55 2
 6 9 8 17521 969.139 5
 -6 9 8 18079.2 1019.21 10
 6 9 8 16810 984.022 10
 -6 -9 -8 16219 1028.86 2
 -6 9 -8 17226.1 889.109 7
 6 -10 0 696.789 188.039 1
 6 10 0 274.188 144.037 1
 -6 -10 0 499.405 116.628 2
 -6 10 0 469.835 163.854 2
 6 -10 0 338.561 132.576 7
 6 10 0 569.493 185.354 8
 6 -10 -1 22436.8 807.535 7
 6 -10 1 21556.9 807.271 7
 6 10 -1 22627.5 925.149 8
 6 10 1 23206.2 943.483 8
 6 -10 -1 19493 828.197 1
 6 10 -1 22582.2 917.417 1
 6 10 1 21644.7 838.378 1
 6 -10 1 20992.4 875.195 1
 -6 10 1 22745 896.065 2
 6 10 -2 -37.292 116.178 8
 6 10 2 -37.6893 127.643 8
 -6 10 2 -37.3077 140.173 2
 6 10 2 -36.4942 123.596 3
 6 -10 2 157.101 114.305 7
 6 10 2 118.369 107.656 1
 6 -10 -2 -34.1104 132.105 1
 6 10 -2 38.7859 103.046 1
 6 -10 2 144.247 143.711 1
 -6 10 3 37572.8 1240.31 2
 -6 -10 -3 37471.1 1157.68 2
 6 10 -3 35649.1 1165.87 8
 6 10 3 35831.8 1176.24 8
 6 10 3 38039.5 997.112 5
 6 -10 3 34258.8 1125.66 7
 6 10 -3 35786.6 1224.19 1
 6 -10 3 36137.8 1166.64 1
 6 10 3 35489 1014.82 1
 6 10 3 34142.5 1187.85 3
 -6 10 -3 35358 1252.18 4
 6 -10 -3 34287.2 1107.13 1
 -6 10 -4 -47.0281 153.022 4
 6 10 4 197.929 130.114 5
 -6 -10 -4 -40.072 130.388 2
 -6 10 4 -42.9761 139.837 2
 6 -10 4 365.212 164.518 1
 6 -10 -4 32.81 123.274 1
 6 10 -4 128.019 132.939 1
 6 -10 4 147.117 133.799 8
 6 -10 -4 111.252 110.153 8
 6 10 4 -36.4533 128.117 8
 6 -10 4 38.5035 135.322 7
 6 10 5 100715 2073.17 5
 -6 10 5 105441 2043.42 6
 -6 10 -5 104354 2475.56 4
 -6 -10 -5 104220 2372.02 2
 6 10 -5 102903 2304.77 1
 6 -10 5 102370 2106.23 8
 6 -10 -5 101347 2115.7 8
 6 10 6 1547.09 270.658 5
 -6 -10 -6 1378.84 307.289 2
 6 10 -6 1310.16 271.969 1
 -6 10 -6 1320.74 297.166 4
 -6 10 6 811.179 245.764 10
 6 10 6 1001.07 245.527 10
 6 10 7 4433.24 506.653 10
 -6 10 7 3355.07 441.775 10
 6 10 -7 3598.41 426.244 1
 6 10 7 4359.89 473.694 5
 -6 10 -7 3735.85 485.677 4
 -6 -10 -7 4344.28 537.455 2
 -6 10 -7 3479.53 402.3 7
 -6 10 -8 227.418 181.26 7
 6 10 8 210.701 185.132 5
 -6 -10 -8 -65.2805 212.414 2
 -6 10 -8 359.254 210.437 4
 -6 10 8 -59.2197 175.905 10
 6 10 8 236.987 184.574 10
 6 -11 0 158625 2638.33 7
 -6 11 0 161687 2830.02 2
 6 11 0 159673 2955.68 8
 6 11 0 161918 2860.29 1
 6 -11 0 159259 2869.26 1
 6 -11 -1 4225.62 363.493 7
 6 -11 1 4528.04 383.541 7
 -6 11 1 4446.24 422.269 2
 6 -11 1 4879.38 440.761 1
 6 11 1 5540.75 449.851 1
 6 -11 -1 4217.75 405.813 1
 6 11 -1 4315.48 430.959 1
 -6 11 -1 4542.41 408.429 2
 -6 -11 -1 5344.08 370.729 2
 6 11 -1 3962.95 407.317 8
 6 11 1 5062.81 460.111 8
 6 11 -2 51649.8 1514.42 8
 6 11 2 54071 1549.82 8
 6 -11 2 57015.2 1450.91 7
 -6 -11 -2 54661.9 1370.7 2
 6 -11 2 53393.5 1513.52 1
 6 -11 -2 54923.3 1490.3 1
 6 11 2 55452.9 1418.02 1
 6 11 -2 55104.3 1590.65 1
 -6 11 2 55602.7 1553.03 2
 6 11 -3 79.9277 150.151 8
 6 -11 3 41.5169 116.99 8
 6 11 3 -162.537 147.822 8
 6 -11 -3 83.4009 135.685 8
 6 11 3 -29.8968 108.761 1
 6 -11 -3 72.9389 108.325 1
 6 11 -3 44.7287 162.717 1
 6 -11 3 -40.0316 124.71 1
 -6 11 -3 -46.7945 131.861 4
 -6 11 3 43.2179 146.365 2
 -6 -11 -3 73.012 141.381 2
 6 11 3 -42.7769 155.616 3
 6 -11 3 110.488 129.437 7
 -6 11 -4 405.02 177.934 4
 6 11 -4 92.9717 151.26 1
 6 -11 -4 106.242 133.062 1
 6 -11 4 40.1961 136.135 1
 6 -11 4 204.212 158.179 8
 6 -11 -4 41.1493 133.896 8
 -6 -11 -4 42.6298 149.827 2
 -6 11 -5 218.525 170.197 4
 6 -11 5 195.337 159.958 8
 6 -11 -5 -39.7376 149.307 8
 6 11 -5 47.9228 149.299 1
 -6 -11 -5 443.083 190.668 2
 -6 11 -6 22394.3 1144.16 4
 -6 -11 -6 24429.1 1175.87 2
 6 11 -6 21178 1031.04 1
 -6 11 6 22293.7 1069.82 10
 6 11 6 21790.7 1066.73 10
 6 11 6 24140.6 992.264 5
 6 11 7 272.685 195.675 5
 -6 11 7 341.107 199.855 10
 6 11 7 737.711 261.164 10
 -6 -11 -7 742.319 253.312 2
 6 11 -7 477.847 228.908 1
 -6 11 -7 429.761 207.971 4
 -6 11 -8 28577.3 1355.37 4
 -6 11 8 28247.2 1329.78 10
 6 11 8 26130.6 1291.59 10
 6 -12 0 363.153 167.004 7
 6 12 0 405.142 189.106 8
 -6 -12 0 47.1697 165.79 8
 6 -12 0 461.164 192.927 1
 6 12 0 83.5398 141.475 1
 -6 12 0 239.725 167.845 2
 6 -12 -1 15087.5 781.18 1
 6 12 -1 14340.8 797.729 1
 6 -12 1 13540.8 758.947 1
 6 12 1 13812.6 736.441 1
 -6 12 -1 15714.1 777.856 2
 -6 -12 -1 14549.8 637.928 2
 6 12 -1 14528.3 805.43 8
 6 -12 -1 15571 854.818 8
 6 -12 1 13582.9 803.42 8
 6 12 1 13571.2 780.408 8
 -6 12 1 11939 716.126 2
 6 -12 -1 14461.2 699.085 7
 6 -12 1 15125.8 721.832 7
 6 12 -2 2697.73 368.745 1
 6 12 2 2465.36 303.43 1
 6 -12 -2 1827.58 291.301 1
 -6 12 -2 2326.76 313.067 2
 -6 -12 -2 2141.73 282.766 2
 6 -12 2 2367.17 349.429 8
 6 -12 -2 1722.96 306.917 8
 6 -12 3 65552.8 1792.15 8
 6 -12 -3 64423 1795.59 8
 -6 12 -3 61251.8 1835.53 4
 6 12 3 60881 1519.22 1
 -6 -12 -3 62965.2 1639.65 2
 6 12 -3 64575.9 1832.76 1
 -6 12 -4 326.63 177.254 4
 6 12 -4 858.355 227.543 1
 6 -12 4 1207.89 265.845 8
 6 -12 -4 720.838 211.689 8
 -6 -12 -4 626.065 210.124 2
 -6 -12 -5 28001.4 1218.47 2
 -6 12 -5 28827.1 1303.31 4
 6 12 -5 27030.4 1199.03 1
 6 -12 5 26458.1 1083.55 8
 6 -12 -5 26402.6 1084.74 8
 -6 12 -6 1352.84 326.892 4
 -6 12 6 874.924 267.078 10
 6 12 6 762.347 240.112 10
 -6 -12 -6 975.409 300.235 2
 6 12 -6 1402.27 296.903 1
 6 12 -7 7115.28 619.905 1
 -6 -12 -7 7257.45 693.956 2
 -6 12 7 5686.1 613.729 10
 6 12 7 5184.38 571.312 10
 -6 12 -7 6409.65 667.768 4
 -6 -13 0 50811.6 1654.17 8
 6 13 0 48599.5 1529.97 1
 6 -13 0 47648.5 1624.66 8
 6 13 1 1496.83 272.771 1
 6 13 -1 1643.72 298.068 1
 6 -13 1 1027.2 268.928 8
 6 -13 -1 1338.21 290.374 8
 -6 -13 -2 60903 1543.06 2
 6 -13 2 58145.8 1780.3 8
 6 -13 -2 57313.2 1781.63 8
 6 13 -2 59011.5 1788.09 1
 6 13 2 58102.6 1593.6 1
 6 13 3 219.922 153.971 1
 6 13 -3 105.642 140.333 1
 6 -13 3 50.1197 141.234 8
 6 -13 -3 50.3102 141.77 8
 -6 -13 -3 40.883 133.028 2
 -6 13 -3 55.1457 163.801 4
 6 13 -4 326.924 191.502 1
 6 -13 4 49.0313 145.646 8
 6 -13 -4 246.759 173.454 8
 -6 -13 -4 186.726 158.102 2
 -6 13 -4 58.4634 155.328 4
 6 13 -5 441.206 248.48 1
 -6 13 -5 372.774 240.658 4
 -6 -13 -5 422.532 210.529 2
 6 -13 5 697.072 213.892 8
 6 -13 -5 424.943 188.216 8
 6 13 -6 16821.3 968.943 1
 -6 13 -6 15822.1 1014.03 4
 -6 13 6 14109.4 912.566 10
 6 13 6 15973.6 969.078 10
 -6 -13 -6 16626.2 1010.17 2
 -6 13 7 500.632 256.217 10
 6 13 7 62.2359 184.86 10
 6 13 -7 -107.403 231.152 1
 -6 13 -7 132.64 196.991 4
 6 14 0 148.568 154.282 1
 6 -14 0 112.254 149.119 8
 6 -14 1 8157.05 681.951 8
 6 -14 -1 6269.19 603.741 8
 6 14 1 7936.19 607.079 1
 6 14 -1 7247.82 625.573 1
 6 14 2 654.23 220.765 1
 6 14 -2 981.071 240.262 1
 6 -14 2 888.639 260.966 8
 6 -14 -2 835.394 251.009 8
 6 14 -3 37986.7 1475.4 1
 -6 -14 -3 36283.7 1272.65 2
 6 14 3 36518.4 1239.22 1
 6 -14 3 32884.3 1378.19 8
 6 -14 -3 36775.5 1433.24 8
 -6 14 -3 37130.7 1499.56 4
 6 -14 4 105.926 164.995 8
 6 -14 -4 -106.588 200.234 8
 6 14 -4 -58.0566 172.446 1
 -6 -14 -4 48.9779 172.133 2
 -6 14 -4 125.028 185.686 4
 -6 -14 -5 51507.8 1728.11 2
 -6 14 -5 47879 1801.13 4
 6 14 -5 48655.8 1728.62 1
 6 -14 -5 48753.6 1637.27 8
 6 -14 5 47122.4 1601.6 8
 6 14 -6 -58.3056 197.463 1
 -6 -14 -6 120.714 233.753 2
 -6 14 6 184.102 163.038 10
 6 14 6 182.05 197.453 10
 -6 14 -6 67.4892 228.565 4
 6 -15 0 47617.9 1754.41 8
 6 15 0 49246.9 1657.9 1
 6 -15 1 851.781 261.978 8
 6 -15 -1 670.506 249.665 8
 6 15 1 557.607 223.44 1
 6 15 -1 844.264 248.069 1
 6 -15 2 19974.2 1111.75 8
 6 -15 -2 18702.7 1079.64 8
 6 15 2 18664.7 944.786 1
 6 15 -2 21098 1123.99 1
 6 15 -3 605.176 227.394 1
 6 15 3 345.127 185.718 1
 6 -15 3 58.846 221.114 8
 6 -15 -3 413.092 192.039 8
 -6 15 -3 191.389 207.602 4
 -6 15 -4 199.308 216.17 4
 6 15 -4 247.363 224.969 1
 -6 -15 -4 -50.4413 183.499 2
 6 -15 -4 -114.635 274.52 8
 6 -15 4 57.0094 177.601 8
 6 15 -5 -62.049 273.375 1
 -6 -15 -5 507.018 259.239 2
 -6 15 -5 345.639 259.732 4
 6 16 0 230.048 194.779 1
 6 -16 0 65.51 204.087 8
 6 -16 1 4172.44 539.178 8
 6 -16 -1 4244.74 550.427 8
 6 16 -1 4769.46 554.499 1
 6 16 1 5039.45 542.871 1
 6 16 -2 375.891 220.201 1
 6 16 2 252.263 170.895 1
 6 -16 2 321.726 217.938 8
 6 -16 -2 386.89 234.597 8
 -6 16 -3 32039.1 1495.42 4
 6 -16 -3 33359.1 1472.88 8
 6 -16 3 31254.1 1424.35 8
 6 16 -3 34717.3 1511.16 1
 6 16 -4 -196.286 221.585 1
 -6 16 -4 -140.138 227.991 4
 6 -16 -4 303.848 180.504 8
 6 -16 4 60.4074 226.961 8
 6 -17 0 15379.2 1051.66 8
 6 17 0 16251.4 1000.56 1
 6 17 -1 446.9 232.29 1
 6 17 1 573.337 215.453 1
 6 -17 -1 208.933 269.751 8
 6 -17 1 417.268 216.692 8
 -6 17 -2 26578.4 1362.45 4
 6 -17 -2 25847.3 1349.13 8
 6 -17 2 24902.6 1324.7 8
 6 17 2 25107 1166.99 1
 6 17 -2 25317.3 1314.22 1
 -6 17 -3 71.3935 232.308 4
 6 -17 -3 199.746 242.223 8
 6 -17 3 265.637 197.265 8
 6 17 -3 202.903 237.709 1
 6 18 0 254.65 207.16 1
 6 18 1 3651.86 485.034 1
 6 18 2 388.75 221.347 1
 -7 0 0 110.514 64.7359 6
 7 0 0 -17.7077 59.9724 6
 7 0 0 63.9604 63.7241 4
 -7 0 0 45.8642 43.9362 7
 7 0 0 57.3102 42.085 7
 -7 0 0 80.1664 41.8365 3
 -7 0 -1 118505 1676.24 3
 7 0 -1 117678 1807.58 6
 7 0 1 119825 1816.31 6
 -7 0 -1 117836 1828.09 6
 -7 0 1 119907 1839.64 6
 -7 0 -1 117667 1601 7
 7 0 -1 117355 1462.9 7
 7 0 -1 115862 1649.14 4
 7 0 1 117153 1850.09 4
 7 0 2 33874.8 906.83 4
 7 0 -2 33403.9 642.598 4
 -7 0 -2 34429.5 830.797 3
 -7 0 2 34189.5 650.548 2
 7 0 -2 34076.7 820.55 6
 7 0 2 33108.5 812.532 6
 -7 0 2 34502.6 844.982 6
 -7 0 -2 34497.7 841.59 6
 7 0 -2 34178.5 592.434 7
 -7 0 -2 35137.6 767.975 7
 -7 0 2 32033.7 826.143 9
 -7 0 3 4523.69 210.14 2
 7 0 3 3902.37 260.882 6
 7 0 -3 4874.3 288.081 6
 -7 0 -3 4086.64 304.609 3
 -7 0 -3 3968.95 271.789 7
 7 0 3 4162.71 326.447 4
 7 0 -3 4188.09 149.641 4
 7 0 4 71192.9 1262.19 6
 7 0 -4 70120.1 1254.31 6
 -7 0 -4 71864.2 1531.94 3
 -7 0 4 70754.3 1500.68 9
 7 0 4 67552 1523.61 4
 -7 0 -5 7851.1 518.989 3
 7 0 -5 9955.2 533.051 9
 -7 0 -5 9361.81 520.774 7
 7 0 5 8614.51 538.036 4
 7 0 5 9178.55 541.596 5
 7 0 -6 9580.13 564.507 9
 7 0 6 8548.12 576.904 5
 7 0 -6 8486.38 561.864 5
 -7 0 -6 8459.06 581.258 3
 7 0 6 8836.8 561.661 4
 -7 0 -6 8267.33 539.829 7
 -7 0 -7 25230.7 1031.01 7
 -7 0 -7 23503.9 1055.65 3
 7 0 7 22925.8 1026.33 5
 -7 0 -8 53.814 142.969 3
 7 0 8 -53.4002 166.357 5
 -7 0 -8 47.0863 139.861 7
 7 0 9 17966.9 1066.63 5
 -7 0 -9 16881.2 955.272 7
 -7 0 -9 17971.6 1052.33 3
 -7 0 -10 2027.77 408.601 2
 7 -1 0 152.159 60.3985 7
 -7 -1 0 92.999 41.8214 7
 7 -1 0 47.4237 49.2495 4
 7 1 0 72.3545 72.0871 6
 -7 1 0 -18.464 57.5236 6
 7 -1 0 17.8714 50.363 6
 7 -1 1 64302.2 1239.42 4
 7 1 1 62383.2 1237.1 4
 7 -1 -1 66713.3 1080.08 4
 7 -1 1 63752.2 1101.11 7
 -7 1 1 63997.8 1222.73 6
 -7 1 -1 64455.3 1223.83 6
 7 1 -1 63585.8 1211.83 6
 7 1 1 61917.6 1200.55 6
 7 -1 -1 64230.8 973.724 7
 -7 1 -1 64822.8 1063.43 7
 -7 -1 -1 63453.6 1001.56 7
 7 -1 -1 62637.1 1201.1 6
 7 -1 1 63513.3 1204.26 6
 -7 1 1 63294.5 799.798 3
 -7 -1 -1 62796.6 1088.83 3
 -7 1 2 114018 1610.9 2
 7 -1 -2 116855 1790.75 6
 7 -1 2 116950 1792.5 6
 7 1 2 115384 1930.78 4
 7 -1 2 116434 1929.08 4
 -7 -1 -2 115410 1673.86 7
 7 1 -2 118181 1475.2 10
 -7 1 -2 116214 1477.18 10
 -7 1 -2 116507 1703.91 7
 -7 -1 -2 118371 1807.51 3
 -7 1 -2 115822 1809.33 6
 7 1 -2 120104 1821.55 6
 7 1 2 117387 1805.69 6
 -7 1 2 117092 1821.08 6
 -7 -1 2 116293 1821.98 9
 -7 1 2 109955 1799.59 9
 7 -1 -2 111728 1490.35 4
 7 1 -3 50903.7 933.922 10
 -7 1 -3 51316.6 942.125 10
 -7 1 3 53160.4 937.914 2
 -7 -1 -3 51239.2 1152.38 3
 7 -1 3 52044 1235.99 4
 7 1 3 51260.7 1224.49 4
 -7 -1 -3 50756 1061.88 7
 -7 1 -3 50936.8 1067.8 7
 7 -1 3 51550.4 1043.04 6
 7 1 3 50135.1 1039.41 6
 7 -1 -3 50383.4 1031.15 6
 7 1 -3 49588.9 1034.38 6
 -7 1 -3 50943.8 1059.16 6
 -7 1 3 50916.8 1059 6
 7 1 4 76935.6 1633.56 4
 -7 -1 4 74628.4 1555.48 9
 -7 1 4 74784.2 1560.2 9
 -7 1 4 74132.8 1232.21 2
 -7 1 -4 73952.2 1467.38 7
 -7 -1 -4 76619.6 1593.6 3
 -7 1 -4 75629.7 1583.86 3
 7 -1 4 76786.4 1207.28 1
 7 1 4 76333.1 1330.07 6
 7 1 -4 74696.5 1321.45 6
 7 -1 4 76608 1626.24 4
 -7 1 -4 74019.4 1356.92 10
 7 1 -4 77562.7 1369.03 10
 7 -1 -5 28570.3 979.752 5
 7 1 5 29524 768.462 8
 7 1 -5 28122.9 743.176 8
 -7 1 -5 28464.6 922.541 7
 -7 -1 -5 29207.2 942.186 7
 7 -1 5 29386 998.559 4
 7 1 -5 29213.6 930.93 9
 7 -1 -5 29715.1 939.693 9
 -7 -1 -5 29742.9 1014.25 3
 -7 1 -5 30504.8 1030.17 3
 7 1 5 31767.9 1032.84 4
 7 1 5 30476.5 735.155 6
 7 1 -5 30726.8 735.018 6
 7 -1 5 27704.2 949.422 5
 7 1 5 29615.4 1010.37 5
 -7 1 -6 25032.9 1021.16 3
 -7 -1 -6 28357.6 1063.35 3
 7 1 -6 26752.6 952.616 9
 7 -1 -6 26367.4 953.953 9
 7 1 6 25805.8 1015.38 5
 7 1 -6 26849.2 1009.86 5
 7 -1 6 26283.6 1001.08 5
 7 -1 -6 26798.6 1015.27 5
 7 1 6 27754.4 1010.67 4
 -7 1 -6 26707.8 972.797 7
 -7 -1 -6 27359.5 992.281 7
 7 -1 7 32827 1224.62 5
 7 1 7 29186.1 1182.98 5
 7 1 7 31403.9 1117.62 4
 -7 -1 -7 31113.8 1150.81 7
 -7 1 -7 30950.9 1143.19 7
 -7 1 -7 29483 1203.46 3
 -7 -1 -7 29206.5 1185.24 3
 -7 -1 -8 53.8643 159.996 3
 -7 -1 -8 -48.0569 149.713 7
 -7 1 -8 277.505 173.774 7
 7 -1 8 104.24 162.371 5
 7 1 8 54.643 162.309 5
 -7 1 -8 108.768 135.155 3
 7 1 9 16357 1020.39 5
 -7 1 -9 16985.6 1024.82 3
 7 -1 9 14885.5 961.767 5
 -7 1 -9 16627.8 932.593 7
 -7 -1 -9 16569.1 959.482 7
 -7 -1 -10 13688.3 938.939 2
 -7 1 -10 12713.2 882.932 2
 7 -2 0 274.846 77.4385 4
 -7 2 0 18.9246 68.8509 6
 7 2 0 56.7406 64.06 6
 7 -2 0 36.6124 57.0359 6
 -7 -2 0 97.154 36.5132 7
 7 -2 0 173.402 75.4019 7
 7 -2 1 48651.1 1047.89 4
 -7 2 1 48652.5 1039.15 6
 7 2 -1 47907.9 1032 6
 7 2 1 45779 1011.03 6
 -7 2 -1 47822.8 1030.33 6
 7 -2 -1 48085.1 854.383 7
 -7 2 -1 48534.4 917.642 7
 -7 2 1 48528.2 681.584 10
 7 2 1 47381 678.526 10
 -7 -2 -1 46894.6 809.852 7
 7 -2 1 46688.3 942.219 7
 -7 2 2 93235.8 1288.37 10
 7 2 2 94917.2 1296.84 10
 7 2 -2 96092.4 1293.36 10
 -7 2 -2 94219.9 1291.43 10
 -7 -2 2 93597.9 1122.68 2
 -7 2 2 96694.8 1481.6 2
 7 2 -2 94803.3 1031.01 7
 -7 -2 -2 96274.2 1453.46 7
 -7 -2 2 93161.5 1569.97 9
 -7 2 2 93982.3 1586.87 9
 -7 2 -2 91211.9 1483.3 7
 -7 2 -2 93020.2 1571.58 6
 7 2 2 93668.4 1566.7 6
 7 2 -2 94244.9 1572.38 6
 -7 2 2 94388.4 1583.75 6
 7 2 -2 89229 1068.96 3
 -7 -2 -2 95245.9 1579.41 3
 7 -2 2 94189.9 1687.56 4
 -7 -2 -3 18933.8 663.463 3
 7 2 3 17698.4 696.019 4
 -7 2 -3 18807.3 606.824 6
 -7 2 3 19233 612.872 6
 7 2 3 19014.7 605.108 6
 7 2 -3 19412.2 612.242 6
 7 -2 3 19627.2 723.272 4
 -7 2 3 18643 556.701 2
 7 2 3 18742.1 535.049 10
 -7 2 3 18956.4 534.216 10
 7 2 -3 20490.5 555.793 10
 -7 2 -3 19345.1 541.367 10
 -7 2 -4 49405.6 1036.67 6
 -7 2 4 49150.8 1039.82 6
 7 2 4 49404.9 1026.93 6
 7 2 -4 47576 1014.15 6
 7 -2 4 49160.4 1261.78 4
 7 2 -4 47267.3 1047.91 8
 7 2 4 49629.3 1081.71 8
 7 2 -4 49858.3 1062.45 10
 -7 2 -4 48888.7 1053.13 10
 7 -2 4 48436.8 939.695 1
 -7 -2 -4 52231.1 1265.53 3
 7 2 4 47785.1 1253.26 4
 -7 2 4 47553.6 993.757 2
 -7 2 -4 47986.9 1135.53 7
 -7 -2 4 46882.9 1185.96 9
 -7 2 4 49546.5 1217.5 9
 7 2 -5 5781.3 329.643 8
 7 2 5 6041.45 339.883 8
 7 2 -5 6037.28 416.572 9
 7 -2 -5 5143.23 383.52 9
 -7 2 -5 5751.7 403.328 7
 7 -2 5 5266.29 405.486 5
 7 2 5 5302.65 441.865 5
 7 -2 -5 5727.27 434.38 5
 7 2 -5 5193.35 297.196 6
 7 2 5 5776.22 309.467 6
 7 2 5 5635.35 427.244 4
 -7 -2 -5 5745.63 444.737 3
 7 2 -5 6094.89 387.938 10
 -7 2 -5 5472.13 373.119 10
 7 2 -6 24627.5 907.176 9
 7 -2 -6 25048.8 916.491 9
 -7 2 -6 23445.8 907.199 7
 -7 2 -6 25033.9 882.271 10
 7 2 6 21886.8 905.323 4
 -7 -2 -6 23595.3 979.306 3
 -7 2 -6 24378.6 1003.93 3
 7 -2 6 24579.7 950.763 5
 7 2 6 23968.3 984.981 5
 7 2 -6 23269.1 932.503 5
 7 -2 -6 23431.2 947.613 5
 -7 2 -7 51802.5 1489.97 7
 -7 -2 -7 49531.6 1507.1 7
 7 2 7 52208.5 1488.68 4
 -7 -2 -7 52006.9 1618.79 3
 7 -2 7 50434 1530.94 5
 7 2 7 52584.8 1635.2 5
 -7 2 -7 49312.1 1597.54 3
 7 -2 8 255.062 208.87 5
 7 2 8 614.099 240.311 5
 -7 2 -8 55.5377 188.1 3
 -7 2 -8 228.878 187.43 7
 -7 -2 -8 196.174 152.8 7
 7 -2 9 22165.1 1145.47 5
 -7 2 -9 21440.1 1168.82 3
 -7 2 -9 19849.7 1017.49 7
 -7 -2 -9 22473 1122.68 7
 -7 -2 -9 21947.6 1156.77 2
 7 2 9 23807.7 1232.64 5
 7 3 0 49.9549 51.133 3
 -7 3 0 -17.3299 51.4756 4
 -7 -3 0 39.2216 27.8501 7
 7 -3 0 100.03 61.51 7
 -7 3 0 -19.9074 79.333 6
 7 3 0 20.0586 56.5234 6
 -7 3 1 49146.7 934.725 4
 -7 3 -1 50095.1 1084.69 4
 7 -3 -1 49488.7 920.206 7
 -7 3 -1 47229.3 946.021 7
 -7 -3 1 49873 998.517 9
 -7 3 1 47896.5 985.918 9
 7 3 -1 47094.6 794.097 3
 7 3 1 47848 975.766 3
 7 3 1 48993.8 1066.82 6
 7 3 -1 47274.7 1056.08 6
 -7 3 1 47302.2 1051.76 6
 -7 3 -1 47739.1 1054.62 6
 -7 -3 -1 47874.9 815.967 7
 7 -3 1 46627.1 975.651 7
 -7 3 2 113920 1773.35 2
 7 -3 2 115515 1851.81 7
 -7 3 -2 116619 1953.17 4
 -7 3 2 116271 1572.58 10
 7 3 2 114523 1564.87 10
 -7 3 -2 113457 1838.72 6
 7 3 -2 115164 1847.24 6
 -7 3 2 113106 1842.12 6
 7 3 2 116407 1851.25 6
 7 3 2 111944 1894.89 8
 7 3 -2 112954 1892.55 8
 -7 3 -2 114874 1754.31 7
 -7 -3 2 115944 1809.14 9
 -7 3 2 117025 1824.42 9
 7 3 -3 11471 424.995 10
 -7 3 3 11405.8 419.764 10
 7 3 3 11287.6 418.14 10
 -7 3 -3 11365.6 422.859 10
 7 3 -3 11058 488.073 8
 7 3 3 10780.2 491.058 8
 7 3 3 10652.5 458.883 6
 -7 3 3 11167 469.949 6
 7 3 -3 10627.5 459.211 6
 -7 3 -3 10666.4 459.753 6
 7 -3 3 10761.2 441.003 1
 -7 3 3 11464.7 466.419 2
 7 -3 4 48426.9 990.366 1
 7 3 -4 49082.8 1071.61 10
 -7 3 4 48275.9 1056.03 10
 -7 3 -4 48007.8 1063.36 10
 7 3 4 47077.8 1045.58 10
 7 3 4 47145.2 1082.83 8
 7 3 -4 49342.7 1085.81 8
 -7 3 4 48463.6 1065.07 2
 7 3 -4 45954.8 1019.31 6
 7 3 4 47274.9 1032.32 6
 -7 3 4 48938.7 1050.91 6
 -7 3 -4 49519.5 1054.57 6
 -7 3 -4 46382.6 1125.36 7
 7 3 4 48424 1273.57 4
 -7 -3 4 47311 1188.3 9
 -7 3 4 51353.8 1230.74 9
 7 -3 -5 5814.62 413.21 9
 -7 3 5 5583.65 378.727 10
 7 3 5 5960.41 391.379 10
 7 3 -5 5326.22 392.063 9
 7 3 5 5970.22 453.59 5
 7 -3 5 6513.39 431.748 5
 7 3 5 5143.2 423.715 4
 7 3 5 5766.28 346.58 8
 7 3 -5 5972.25 343.826 8
 7 3 -5 5830.19 391.399 10
 -7 3 -5 6274.67 402.026 10
 7 -3 -5 5454.61 424.16 5
 -7 3 5 5420.57 318.594 6
 -7 3 -5 6495.33 342.788 6
 -7 3 -5 5782.63 408.579 7
 7 3 -5 5648.46 318.663 6
 7 3 5 5832.01 323.853 6
 7 3 -6 3639.06 353.537 10
 -7 3 -6 4056.39 359.325 10
 7 3 6 4580.32 414.365 4
 -7 3 -6 4396.63 395.902 7
 7 3 -6 3877.35 365.933 9
 7 -3 -6 4114.36 376.575 9
 7 -3 6 4336.23 395.683 5
 7 3 6 4391.46 425.514 5
 7 3 -6 4460.45 411.689 5
 7 -3 -6 4010.53 400.967 5
 -7 3 -7 29383.9 1226.29 3
 7 -3 7 30658.5 1163.09 5
 7 3 7 28660.3 1202.5 5
 -7 3 -7 29668 1103.58 7
 -7 3 -7 29896.8 1069.83 10
 7 3 -7 28018 1039.16 10
 7 3 7 28479.3 1083.08 4
 -7 -3 -8 110.709 194.546 2
 -7 3 -8 318.508 181.328 7
 7 -3 8 49.5791 186.279 5
 7 3 8 56.8381 192.494 5
 -7 3 -8 56.7053 184.51 3
 7 -3 9 10732.5 790.715 5
 -7 3 -9 12566.9 812.249 7
 -7 3 -9 11949.4 881.137 3
 7 3 9 13726.7 948.134 5
 -7 -3 -9 11517.9 820.55 7
 -7 -3 -9 10912.4 827.902 2
 7 4 0 57.7508 52.5256 3
 -7 -4 0 103.827 34.8277 7
 7 -4 0 48.4262 58.7255 7
 -7 4 0 111.63 74.145 4
 -7 4 0 -21.3104 66.3903 6
 7 4 0 47.8785 77.8957 8
 7 4 1 130156 2124.1 8
 7 4 -1 130589 2121.98 8
 -7 4 -1 132160 2059.08 4
 -7 4 1 125820 1851.72 4
 7 4 1 126223 2033.74 6
 7 4 -1 127227 2040.52 6
 -7 -4 1 131225 1883.07 9
 -7 4 1 126607 1876.15 9
 -7 4 1 129823 2041.03 6
 -7 4 -1 126875 2027.65 6
 7 -4 1 127072 1938.73 7
 7 4 1 130336 1945.85 3
 7 -4 -1 127886 1854.1 7
 7 4 2 107085 1832.2 3
 7 4 -2 107940 1815.65 6
 7 4 2 109261 1818.47 6
 -7 4 -2 107059 1806.77 6
 -7 4 2 108091 1814.41 6
 -7 4 -2 112029 1750.4 7
 7 -4 2 108889 1822.85 7
 -7 4 2 106606 1780.44 2
 7 4 2 109112 1886.44 8
 7 4 -2 110441 1887.69 8
 -7 4 2 107811 1736.99 9
 -7 -4 2 107939 1727.82 9
 -7 4 2 109135 1542.3 4
 -7 4 3 10601.2 476.448 6
 -7 4 -3 11383.5 490.775 6
 7 4 3 10760.2 478.351 6
 7 4 -3 11136.5 486.891 6
 -7 4 3 11127.5 434.58 10
 7 4 3 10966.9 430.295 10
 7 -4 3 10713.9 468.269 1
 7 4 3 10254 494.767 8
 7 4 -3 11680.9 518.848 8
 -7 4 3 10258.5 477.974 2
 -7 4 4 42354.1 1050.14 2
 7 4 -4 43103 1027.23 10
 -7 4 -4 44078.1 1041.18 10
 -7 4 4 43817 1021.89 10
 7 4 4 43894.4 1024.73 10
 7 -4 4 42448.6 970.919 1
 -7 4 -4 42050.2 1213.14 4
 7 4 4 42212 992.837 6
 7 4 -4 42012.1 997.575 6
 -7 4 4 43000.4 1008.62 6
 -7 4 -4 41555.1 989.44 6
 -7 4 -4 43641.4 1096.22 7
 -7 -4 4 42991.2 1116.68 9
 -7 4 4 42210 1110.71 9
 7 4 -4 44293.5 1048.45 8
 7 4 4 42509.4 1046.68 8
 -7 4 5 22281.3 772.291 2
 7 4 -5 23758.5 806.163 10
 -7 4 -5 22652.1 793.472 10
 -7 4 5 23742 809.216 10
 7 4 5 22815.8 800.482 10
 7 4 -5 22457.1 803.115 9
 7 -4 -5 22795 811.313 9
 7 -4 -5 24296 897.065 5
 7 -4 5 23878.8 829.301 5
 7 4 -5 23854.8 728.857 8
 -7 4 -5 21995.4 820.077 7
 7 4 5 23603.7 734.56 8
 -7 4 -5 23294.2 695.97 6
 7 4 5 23668.4 693.875 6
 7 4 -5 22118.9 674.561 6
 -7 4 5 23952.9 711.624 6
 7 4 5 23328.6 914.996 5
 7 4 5 20915 872.003 4
 7 4 6 33113.2 1148.62 4
 7 4 -6 34330.2 1078.6 10
 -7 4 -6 34660.7 1082.78 10
 7 4 -6 32624.1 1050.42 9
 7 -4 -6 34514.1 1089.86 9
 -7 4 6 32761.6 1064.54 10
 7 4 6 33161.1 1078.11 10
 -7 4 -6 34164.3 1107.77 7
 7 -4 -6 34870.4 1166.79 5
 7 4 6 33409.1 1207.01 5
 7 4 -6 32063.5 1106.63 5
 7 -4 6 31463 1075.53 5
 7 -4 7 41206.4 1344.1 5
 7 4 7 43487.6 1497.54 5
 7 4 7 38874.1 1293.97 4
 -7 -4 -7 41890.4 1484.05 2
 -7 4 -7 41782.2 1334.01 7
 -7 4 -8 452.868 194.946 7
 -7 -4 -8 227.249 177.002 2
 -7 4 -8 521.229 210.698 3
 7 -4 8 48.0422 162.721 5
 7 4 8 115.241 187.502 5
 -7 4 -9 22736 1225.57 3
 -7 -4 -9 22760.3 1140.97 7
 -7 4 -9 22502.2 1072.29 7
 7 4 9 21777.7 1206.51 5
 7 -4 9 20978 1075.55 5
 -7 -4 -9 23393.5 1219.28 2
 -7 5 0 46.2736 84.1705 6
 7 5 0 16.9023 52.6585 3
 -7 5 0 20.2712 71.2458 4
 -7 -5 0 174.463 64.1142 2
 7 5 0 -25.7969 116.208 8
 -7 -5 0 76.5215 35.2017 7
 7 -5 0 54.6169 72.5533 7
 -7 -5 1 46740.2 732.522 2
 7 5 1 45955.5 1154.97 8
 7 5 -1 47360.3 1168.34 8
 7 5 1 46047.3 1041.2 3
 7 -5 1 47178.1 1051.47 7
 7 -5 -1 46834.1 1000.79 7
 -7 5 1 46783.6 1105.2 6
 -7 5 -1 46977.4 1110.78 6
 -7 -5 1 47647.1 961.902 9
 -7 5 1 45416.4 953.641 9
 -7 5 -1 48176.9 1122.22 4
 -7 5 1 47806.1 992.57 4
 7 5 2 20497.3 731.764 8
 7 5 -2 18821.2 700.379 8
 -7 5 2 19700.2 548.352 4
 -7 5 2 19302.7 677.336 6
 -7 5 -2 19693.6 683.846 6
 7 -5 2 19173.3 671.357 1
 7 5 2 18527.3 682.898 3
 -7 -5 2 19645.4 613.393 9
 -7 5 2 19550.3 619.92 9
 7 -5 2 19865.3 691.716 7
 -7 5 2 20122 691.596 2
 -7 5 3 12916 571.402 2
 -7 5 -3 12940.4 544.616 7
 7 -5 3 13342.7 549.581 1
 -7 5 -3 13484 635.675 4
 -7 5 3 12777.6 378.69 4
 -7 5 -3 12470 536.684 6
 -7 5 3 13386 557.62 6
 7 5 3 11953.5 588.132 3
 7 5 3 12481.2 571.829 8
 7 5 -3 12513.8 558.738 8
 -7 5 4 60021.4 1274.61 6
 -7 5 -4 59228.6 1262.01 6
 -7 5 -4 63560.6 1554.04 4
 7 5 4 60425.7 1329.99 8
 7 5 -4 58397.8 1296.75 8
 7 5 4 59497.9 1055.24 1
 7 -5 4 61934.5 1267.36 1
 -7 5 4 59903.5 1354.19 2
 -7 5 -4 59631.3 1338.75 7
 7 -5 -4 59168.5 1352.01 5
 -7 5 5 10485 546.859 10
 7 5 5 8931.82 506.812 10
 7 5 -5 9840.19 533.391 10
 -7 5 -5 8682.14 501.93 10
 7 -5 5 9271.82 445.248 1
 7 5 5 9453.4 484.869 8
 7 5 -5 8963.49 459.146 8
 7 5 5 8890.2 572.873 5
 -7 5 -5 8179.16 508.321 7
 -7 5 5 10312.8 472.068 6
 -7 5 -5 9327.12 452.9 6
 -7 5 5 9074.54 517.955 2
 7 -5 5 8548.39 487.495 5
 7 -5 -5 8292.76 519.884 5
 -7 5 -5 9265.52 601.067 4
 -7 5 6 15704 737.718 10
 7 5 6 15465.7 738.124 10
 7 5 -6 17158.6 759.353 10
 -7 5 -6 16668.4 755.911 10
 -7 5 -6 16046.1 757.72 7
 7 -5 -6 14480.2 741.527 5
 7 -5 6 13842.2 688.856 5
 7 5 -6 16102.8 765.164 5
 7 5 6 16240.4 831.501 5
 7 5 -6 17109.8 742.179 9
 7 -5 -6 15863.7 720.117 9
 -7 -5 -6 16967.2 869.3 2
 7 5 6 16808.3 814.464 4
 -7 5 -7 19674.4 898.082 7
 -7 -5 -7 20378.9 1031.43 2
 7 5 7 21813.2 1052.77 5
 7 -5 7 19270.3 888.443 5
 7 -5 8 92.9604 163.356 5
 7 5 8 58.0835 180.947 5
 -7 -5 -8 58.4657 182.138 2
 -7 5 -8 91.3008 142.214 7
 -7 5 -8 -59.6027 158.348 3
 7 5 9 12383.6 912.994 5
 -7 5 -9 12939.1 937.723 3
 -7 -5 -9 13770.2 955.479 2
 -7 5 -9 13614.9 835.074 7
 -7 6 0 25.1533 74.7153 6
 7 -6 0 -20.3948 76.6289 7
 -7 -6 0 53.0391 64.7197 2
 7 6 0 56.2481 95.2485 8
 -7 -6 1 71338.9 1013.96 2
 7 -6 1 69491 1389.45 7
 7 -6 -1 69830.5 1354.19 7
 7 6 1 74952.9 1573.52 8
 7 6 -1 72696.1 1553.16 8
 -7 -6 1 72383.8 1248.3 9
 -7 6 1 71480.2 1252.34 9
 7 6 1 70115.9 1406.51 3
 -7 6 1 71871.3 1334.52 4
 -7 6 1 69873 1460.2 6
 -7 6 -1 69655.3 1461.7 6
 7 -6 1 72109.4 1485.06 1
 -7 6 1 69328.1 1447.2 2
 -7 -6 -1 72818.4 1305.73 2
 7 6 2 48952 1204.68 3
 -7 6 2 49734.6 1192.98 6
 -7 6 -2 49028 1189.65 6
 7 -6 2 49884.7 1196.07 1
 7 6 2 51808.7 1271.62 8
 7 6 -2 48294.5 1222.86 8
 7 -6 2 49189.5 1179.18 7
 -7 6 2 48936.1 992.067 4
 -7 -6 2 49184.6 1034.57 9
 -7 6 2 49781.4 1046.85 9
 -7 -6 -2 49745.3 1130.59 2
 -7 6 2 50430 1214.31 2
 -7 6 -2 49792.9 1261.52 4
 -7 6 3 1941.08 221.279 6
 -7 6 -3 1545.1 231.801 4
 7 6 3 1683.74 239.56 3
 7 -6 3 1906.37 226.732 1
 -7 -6 -3 1390 204.766 2
 -7 6 3 1952.53 163.857 4
 -7 6 -3 2197.24 240.114 7
 7 -6 3 2128.68 256.985 7
 7 6 3 2200.5 258.331 8
 7 6 -3 2046.37 250.468 8
 -7 6 3 1959.06 240.192 2
 -7 6 -3 1838.73 219.708 6
 -7 6 -4 43443.2 1087.96 6
 -7 6 4 43311.3 1085.29 6
 -7 6 -4 42602 1290.98 4
 7 6 4 45951.3 1165.02 8
 7 6 -4 44361.9 1131.58 8
 -7 6 4 39598 1139.98 2
 -7 6 -4 41761.3 1123.16 7
 7 -6 -4 42929.9 1120.67 5
 7 -6 4 43141 1085.99 1
 -7 6 4 43526.7 1105.17 10
 7 6 4 42440.9 1088.74 10
 -7 -6 -4 43164.6 1244.26 2
 7 6 -5 6070.39 407.424 8
 7 6 5 5698.39 391.15 8
 7 6 -5 5475.81 424.057 5
 -7 6 5 7062.06 469.193 10
 7 6 5 5426.85 412.01 10
 7 6 5 6014.61 473.473 5
 7 -6 5 6743.67 400.589 1
 -7 6 -5 6329.66 394.248 6
 -7 6 5 6203.74 385.969 6
 -7 6 5 6203.96 449.369 2
 -7 -6 -5 5655.89 486.291 2
 -7 6 -5 6470.88 447.343 10
 7 6 -5 6412.68 446.116 10
 7 -6 5 6257.09 419.131 5
 7 -6 -5 6185.66 447.492 5
 -7 6 -5 6763.72 460.601 7
 -7 6 -5 7278.08 553.006 4
 -7 -6 -6 14387.6 811.928 2
 -7 6 -6 13882.7 799.124 4
 7 6 6 11978.7 705.178 4
 7 6 -6 12614.7 667.464 10
 -7 6 -6 12444.7 672.514 10
 -7 6 6 12708.4 682.498 10
 7 6 6 13043.9 695.705 10
 -7 6 -6 11540.3 651.249 7
 7 -6 6 13181.7 659.243 5
 7 6 6 13614.2 768.083 5
 7 -6 -6 13374.4 696.954 5
 7 6 -6 13493.8 699.977 5
 -7 6 7 28484.9 1121.22 10
 7 6 7 28411.3 1119.49 10
 7 6 7 29198.9 1228.56 5
 7 -6 7 28096.2 1056.66 5
 -7 6 -7 26911.7 1070.57 7
 -7 -6 -7 27367.4 1231.38 2
 7 -6 8 133.01 155.823 5
 7 6 8 58.2352 181.42 5
 -7 6 -8 -45.6663 154.658 7
 -7 -6 -8 120.038 178.275 2
 7 6 9 17041.9 1059.84 5
 -7 -6 -9 16815.9 1059.21 2
 -7 6 -9 16350.7 920.163 7
 -7 6 -9 15817.9 1048.2 3
 7 -7 0 278.318 113.952 1
 7 7 0 -30.8282 91.5697 8
 -7 7 0 27.3472 96.1125 6
 7 -7 0 136.032 87.8047 7
 -7 -7 0 -14.4063 63.4701 2
 -7 -7 -1 45262.7 998.508 2
 7 7 1 46013.4 1135.84 3
 -7 7 1 45125.9 1054.96 4
 7 7 1 45722.4 1235.58 8
 7 7 -1 46800.4 1251.64 8
 -7 -7 1 46910.6 776.296 2
 -7 7 1 45595.7 1180.44 2
 7 -7 1 48149.1 1140.02 7
 7 -7 -1 45182.8 1073.38 7
 -7 -7 1 46748.3 943.791 9
 -7 7 1 44727 934.233 9
 7 -7 -1 43237.6 1158.27 1
 7 -7 1 45897 1187.1 1
 -7 7 1 44672.4 1162.25 6
 -7 7 -1 46352.7 1181.85 6
 -7 7 -2 128360 2197.34 6
 -7 7 2 130164 2202.72 6
 -7 7 2 125174 1920.91 4
 -7 7 -2 126483 2289.4 4
 -7 7 2 125877 1907.89 9
 -7 -7 2 124918 1895.41 9
 -7 7 2 122554 2206.87 2
 7 -7 2 129978 2181.15 7
 7 7 2 122210 2191.77 3
 7 -7 2 123229 2180.86 1
 7 -7 -2 125569 2203.95 1
 7 7 2 123735 2254.08 8
 7 7 -2 125031 2253.33 8
 -7 7 -3 30771.5 923.497 7
 -7 7 3 27874.8 961.295 2
 -7 -7 -3 30791.6 970.667 2
 -7 7 -3 31665.1 1065.88 4
 -7 7 3 30842.9 940.31 6
 -7 7 -3 30263.9 935.703 6
 -7 7 3 30443.9 733.343 4
 7 7 3 30075.5 979.365 8
 7 7 -3 28798.8 950.347 8
 7 7 3 30367.2 1030.8 3
 7 -7 -3 30346.2 832.908 5
 7 -7 3 29774 944.584 1
 7 7 3 29982.9 821.188 1
 7 -7 3 30066.3 985.233 7
 7 -7 -3 31080.5 960.009 1
 7 -7 3 32218.1 768.09 5
 7 7 4 46581.3 1370.65 3
 7 -7 4 46680 1198.28 1
 -7 7 4 47798.5 1191.95 6
 -7 7 -4 49343.7 1207.16 6
 -7 7 -4 47323.7 1234.13 7
 7 -7 -4 47288.5 1219.48 1
 -7 7 -4 47713.8 1420.14 4
 -7 7 4 45122.9 1287.69 2
 -7 -7 -4 47929.1 1346.97 2
 7 7 4 48379.8 1256.66 5
 7 7 4 49823.4 1272.58 8
 7 7 -4 48464.1 1243.5 8
 7 7 4 47173.9 1207.33 10
 7 -7 -4 46227.2 1159.89 5
 7 7 5 18428.3 738.705 8
 7 7 5 18562.4 707.36 6
 7 7 -5 18009 698.501 6
 -7 7 5 19097.8 708.77 6
 -7 7 -5 19297.2 715.624 6
 7 -7 5 19237 730.935 1
 -7 7 -5 20854.3 965.518 4
 -7 7 5 19287.4 838.282 2
 7 -7 -5 18016.2 753.4 5
 7 -7 5 20777.8 735.653 5
 -7 -7 -5 17260.4 863.312 2
 7 -7 -5 19477.6 748.084 1
 7 7 5 19033.2 839.174 5
 7 7 -5 18766.5 774.977 5
 -7 7 5 18244 783.934 10
 7 7 5 18779 794.054 10
 -7 7 -5 20163.2 821.984 7
 -7 7 -6 13712.4 816.919 4
 -7 7 -6 13198.6 707.686 7
 7 -7 -6 13876.5 704.893 5
 7 7 6 14056 786.679 5
 7 7 -6 12787 682.776 5
 7 -7 6 15299.9 691.16 5
 -7 7 6 14281.6 742.91 10
 7 7 6 12882.2 710.718 10
 7 7 -6 13782 718.224 10
 -7 7 -6 14486.9 742.011 10
 -7 -7 -6 13805.3 821.773 2
 7 7 -6 13921.6 737.968 1
 -7 7 -7 23893.3 1011.94 7
 -7 7 7 24329.8 1074.24 10
 7 7 7 26277.5 1102.39 10
 -7 -7 -7 23508.9 1154.42 2
 7 -7 7 26415.7 994.536 5
 7 7 7 27383.5 1185.16 5
 -7 -7 -8 -61.2408 172.569 2
 7 7 8 -58.2296 232.05 5
 -7 7 -8 184.515 173.314 7
 -7 -7 -9 11845.5 901.293 2
 -7 7 -9 9971.3 732.664 7
 -7 7 -9 11199 897.42 3
 7 7 9 11201.3 857.49 5
 7 8 0 67.2884 94.8056 8
 7 -8 0 91.9475 103.799 1
 7 -8 0 -25.0018 81.3514 7
 -7 8 0 128.472 77.0242 9
 -7 -8 0 14.3617 66.0871 9
 -7 -8 0 -15.6463 70.482 2
 7 8 1 32460.9 1059.17 8
 7 8 -1 30739 1034.32 8
 -7 -8 -1 30732 827.715 2
 7 -8 -1 31807.8 917.326 7
 7 -8 1 32815.4 952.277 7
 -7 8 -1 31428.5 1008.28 4
 -7 -8 1 30838.8 736.482 9
 -7 8 1 32605.7 755.363 9
 -7 8 1 30256.9 986.562 2
 7 -8 -1 30789.1 992.115 1
 7 -8 1 30032.3 986.379 1
 7 -8 2 21248.7 801.984 7
 -7 -8 2 22351.9 651.232 9
 -7 8 2 21919.8 646.46 9
 7 8 2 22657.1 848.993 3
 7 -8 -2 23112.7 851.222 1
 7 -8 2 23197.7 861.172 1
 -7 8 -2 22305.3 829.16 6
 -7 8 2 22562.5 829.017 6
 7 8 2 21825.4 871.201 8
 7 8 -2 23046.6 886.611 8
 -7 8 2 22050.4 855.653 2
 -7 8 -2 24601.2 921.702 4
 -7 8 3 3170.16 312.72 6
 -7 8 -3 3358.58 321.072 6
 -7 8 -3 3127.64 354.897 4
 7 -8 -3 3513.08 271.571 5
 7 8 3 3823.27 369.506 8
 7 8 -3 3327.02 341.238 8
 7 -8 3 2911.6 322.35 7
 7 -8 -3 3574.95 334.942 1
 -7 8 3 3259.15 246.873 4
 7 -8 3 3222.04 322.955 1
 7 8 3 2839.18 328.125 3
 -7 8 3 3138.36 342.733 2
 -7 -8 -3 2710.83 303.717 2
 7 8 4 34756.3 1202.42 3
 7 -8 -4 33645.3 958.707 5
 7 8 4 36112.7 1082.11 5
 -7 8 -4 36651.2 1066.16 6
 -7 8 4 35178.5 1048.74 6
 7 8 -4 36009.4 1096.01 8
 7 8 4 36568.2 1117.09 8
 -7 8 -4 36543.2 1270.38 4
 7 -8 -4 35341.7 1065.81 1
 -7 8 -4 35652.9 1077.22 7
 -7 8 4 35173 1160.93 2
 -7 -8 -4 34446 1155 2
 7 -8 4 33548.6 1049.7 1
 7 8 -5 1230.11 209.776 6
 7 8 5 1172.13 202.534 6
 -7 8 5 1371.21 212.176 6
 -7 8 5 641.672 192.639 10
 7 8 5 710.392 189.023 10
 7 8 5 1404.47 236.584 8
 7 -8 5 1237.16 219.793 1
 7 8 -5 1212.12 254.801 1
 7 -8 -5 1038.23 203.117 1
 -7 -8 -5 1215.69 273.773 2
 -7 8 5 1071.5 238.913 2
 7 8 -5 913.353 196.512 5
 7 8 5 877.689 228.096 5
 7 -8 -5 1296.86 214.703 5
 -7 8 -5 991.566 251.107 4
 -7 8 -5 1204.64 231.113 7
 -7 -8 -6 8538.39 664.052 2
 7 8 -6 8743.94 609.31 1
 -7 8 -6 8952.74 687.817 4
 -7 8 6 9378.45 625.171 10
 7 8 6 8751.04 610.133 10
 7 -8 -6 9643.75 583.078 5
 7 8 -6 8502.46 560.972 5
 7 8 6 8942.06 624.793 5
 -7 8 -6 9179.43 597.273 7
 -7 -8 -7 27432.5 1259.83 2
 7 8 7 27849.9 1194.01 5
 -7 8 -7 26602.4 1083.55 7
 7 8 -7 27611.8 1084.81 1
 7 8 7 26643.3 1132.34 10
 -7 8 7 24084.2 1095.11 10
 -7 8 -7 27635.5 1257.75 4
 -7 -8 -8 316.733 238.008 2
 -7 8 8 53.684 151.282 10
 7 8 8 107.326 188.604 10
 7 8 8 230.004 194.742 5
 -7 8 -8 140.823 152.743 7
 -7 -9 0 -13.7009 63.0464 9
 7 9 0 -73.5221 146.496 8
 -7 9 0 153.631 129.07 4
 -7 -9 0 117.805 85.1273 2
 -7 9 0 -32.3638 117.735 2
 7 -9 0 134.299 109.246 1
 7 9 0 266.693 156.565 1
 7 -9 0 -54.7585 96.2252 7
 7 9 1 37206.4 1101.63 1
 7 -9 -1 38054 1154.81 1
 7 -9 1 37473.7 1152.17 1
 -7 9 -1 37965.1 1161.58 4
 -7 9 1 35622.4 1125.68 2
 7 9 1 36609.3 1193.49 8
 7 9 -1 36927.2 1198.13 8
 -7 -9 1 36865.4 803.567 9
 7 -9 1 34538.8 1036.3 7
 7 -9 -1 38881.8 1062.57 7
 -7 9 -2 43144.2 1305.97 4
 7 9 2 43874.6 1148.89 1
 7 -9 2 40240.1 1215.56 1
 -7 -9 -2 40389.2 1088.29 2
 -7 9 2 41802.6 1257.11 2
 -7 -9 2 40998 908.985 9
 7 9 2 44228.5 1305.75 8
 7 9 -2 40658.3 1246.11 8
 7 -9 -2 43241.5 1238.21 1
 7 -9 2 40311.2 1166.71 7
 7 9 2 42293.3 1241.91 3
 7 -9 3 17136.8 771.225 7
 -7 9 -3 16801.8 743.573 6
 -7 9 3 15812.7 721.225 6
 7 9 -3 18631.8 864.056 1
 -7 9 -3 16167.9 825.72 4
 7 9 3 16781.1 806.516 3
 7 9 -3 16439.5 762.762 8
 7 9 3 17533.2 795.901 8
 7 -9 -3 16766 752.012 1
 -7 9 3 17116.3 804.175 2
 -7 -9 -3 16157.4 728.192 2
 7 -9 3 15986.6 749.632 1
 7 9 3 17450.9 675.618 1
 7 -9 4 37853.7 1172.21 1
 7 9 -4 35513.7 1250.2 1
 7 -9 -4 38567.7 1155.39 1
 7 9 -4 36342.8 1154.84 8
 7 9 4 38855.3 1202.39 8
 -7 9 4 37718.2 1137.14 6
 -7 9 -4 38803.4 1150.13 6
 7 9 4 38667.9 1305.27 3
 -7 9 -4 39194.1 1370.64 4
 -7 9 4 38416.9 1269.85 2
 -7 -9 -4 40325.2 1278.26 2
 7 9 4 39192.2 1135.58 5
 7 -9 -5 12818.5 648.717 1
 -7 9 -5 12818.6 689.863 7
 7 9 5 13993.2 692.382 8
 -7 9 5 14584.7 673.158 6
 7 9 5 13366.1 708.317 5
 7 9 -5 13531.5 646.987 5
 -7 9 5 12933.1 712.329 10
 7 9 5 12616.8 697.008 10
 -7 -9 -5 13401.4 790.917 2
 -7 9 -5 12501.2 795.886 4
 7 -9 5 14862.5 709.745 1
 7 9 -5 12513.2 744.915 1
 7 9 -6 16912.4 876.787 1
 -7 9 -6 16341.3 816.01 7
 -7 9 6 17268.6 881.991 10
 7 9 6 18228.5 900.672 10
 -7 -9 -6 16450.7 933.224 2
 -7 9 -6 17145.3 962.308 4
 7 9 6 18394.1 900.137 5
 7 9 -7 17431.7 889.695 1
 7 9 7 15851.7 904.568 5
 -7 -9 -7 16717.5 1005.41 2
 -7 9 7 15860 892.664 10
 7 9 7 16434.3 912.076 10
 -7 9 -7 16937.7 1000.74 4
 -7 9 -7 16033.8 853.43 7
 -7 -9 -8 65.0468 193.209 2
 -7 9 -8 -94.7375 193.941 7
 7 9 8 168.789 175.275 5
 -7 9 8 111.316 156.838 10
 7 9 8 55.6459 147.836 10
 7 -10 0 59.5905 104.718 7
 -7 10 0 214.502 134.321 2
 7 10 0 199.685 150.051 8
 7 -10 0 36.6764 114.259 1
 7 10 0 -36.4455 153.096 1
 -7 10 -1 65965.3 1657.63 4
 7 -10 -1 67725 1662.83 1
 7 10 -1 64111.7 1680.16 8
 7 10 1 66437.1 1712.42 8
 -7 10 1 67426.7 1661.81 2
 7 10 1 67322.4 1602.05 1
 7 10 -1 63832.1 1664.43 1
 7 -10 1 63012 1616.85 1
 7 -10 -1 68403.5 1524.68 7
 7 -10 1 64839.2 1523.66 7
 7 -10 -2 31912.2 1097.77 1
 7 -10 2 34640.5 1093.61 7
 -7 10 -2 30953.6 1146.78 4
 -7 10 2 32227 1137.16 2
 -7 -10 -2 31219.5 980.162 2
 7 10 2 30506.4 1093.87 3
 7 10 2 30965.5 1007.66 1
 7 10 -2 33849.9 1195.15 1
 7 -10 2 33465 1148.82 1
 7 10 -2 33575.1 1159 8
 7 10 2 30757.2 1126.42 8
 -7 -10 -3 1254.41 229.45 2
 -7 10 3 991.119 236.282 2
 -7 10 -3 1450.22 279.42 4
 7 10 -3 1733.45 278.208 8
 7 10 3 1648.9 278.692 8
 7 10 3 1311.24 240.69 3
 7 -10 3 1058.85 219.321 1
 7 -10 -3 1221.76 226.769 1
 7 10 -3 1388.68 285.61 1
 7 10 3 1189.91 208.22 1
 7 -10 3 1182.58 250.628 7
 -7 10 3 1294.4 235.004 6
 -7 10 -3 1402.7 237.856 6
 -7 10 -4 29663.7 1218.62 4
 -7 -10 -4 28570.4 1110.32 2
 7 10 4 30553.8 989.107 5
 7 -10 -4 29285.1 1032.64 1
 7 10 -4 30796 1092.84 8
 7 10 4 31256.9 1108.11 8
 -7 10 -4 31120.7 1059.31 6
 -7 10 4 29918.1 1041.76 6
 7 -10 4 30529.6 1088.16 1
 7 10 -4 27331.2 1131.83 1
 7 10 -5 6537.23 576.1 1
 7 -10 5 7164.67 527.665 1
 7 10 5 6668.14 502.028 5
 7 -10 5 6897.67 525.731 8
 7 -10 -5 7339.33 533.176 8
 -7 -10 -5 7666.65 609.078 2
 -7 10 5 7290.05 562.273 10
 7 10 5 7403.36 561.349 10
 -7 10 -5 7845.59 657.934 4
 7 10 -6 12462.2 774.379 1
 7 10 6 12393.3 728.199 5
 -7 10 6 12164.3 767.449 10
 7 10 6 11620.6 741.5 10
 -7 -10 -6 11959.1 816.146 2
 -7 10 -6 13422.8 893.192 4
 7 10 -7 15537.7 872.797 1
 -7 10 -7 16174.5 854.071 7
 -7 -10 -7 14886.2 970.195 2
 7 10 7 15888.1 885.665 5
 -7 10 -7 14621.9 963.612 4
 7 10 7 14889.2 891.65 10
 -7 10 7 16160.1 928.353 10
 -7 -10 -8 66.2919 256.736 2
 -7 10 8 -57.7457 210.071 10
 7 10 8 173.187 195.509 10
 7 10 8 164.094 192.237 5
 -7 10 -8 -95.6221 205.797 7
 7 -11 0 39.9119 145.199 1
 7 11 0 279.229 145.119 1
 -7 11 0 77.194 120.246 2
 7 11 0 86.621 152.22 8
 7 -11 0 161.207 145.243 7
 7 11 -1 21349.2 951.329 1
 7 -11 -1 20790 915.911 1
 7 11 1 21679.1 911.518 1
 7 -11 1 22446.4 958.383 1
 7 -11 1 21640.5 861.528 7
 7 -11 -1 22119.4 853.914 7
 -7 11 -1 20424.4 925.705 4
 -7 11 1 20941.8 921.17 2
 -7 -11 -1 20716.1 738.442 2
 -7 11 -1 21236.4 904.579 2
 7 11 -1 19511.8 928.593 8
 7 11 1 20311 945.734 8
 7 11 -2 17407.9 867.161 8
 7 11 2 18738.7 913.824 8
 -7 11 -2 17669.1 894.215 4
 7 -11 2 19671.3 846.521 7
 7 11 2 16464.2 827.154 3
 -7 11 2 17160.8 858.311 2
 -7 -11 -2 19357.9 783.616 2
 7 -11 -2 18912.5 800.17 7
 7 -11 2 18613.8 878.908 1
 7 11 2 19605 829.014 1
 7 11 -2 18456.2 927.91 1
 7 -11 -2 19520 868.752 1
 -7 11 -3 4016.04 457.32 4
 7 11 -3 3712.09 441.132 1
 7 -11 -3 4580.61 429.839 1
 7 -11 3 4378.59 432.337 1
 7 11 3 3769.22 358.404 1
 7 11 -3 4067.38 426.257 8
 7 11 3 5510.95 501.325 8
 -7 -11 -3 4778.99 423.962 2
 -7 -11 -4 29928.7 1145.49 2
 -7 11 -4 26453.7 1201.95 4
 7 -11 -4 29674.5 1139.81 8
 7 -11 4 28343.3 1108.24 8
 7 11 -4 27693.7 1178.39 1
 7 -11 -5 3075.75 377.454 8
 -7 11 -5 2404.18 388.651 4
 7 11 5 2533.92 327.234 5
 7 11 -5 2617.89 379.255 1
 7 -11 5 3114.81 370.219 8
 -7 -11 -5 2837.2 389.293 2
 7 11 6 4335.6 435.496 5
 -7 -11 -6 4735.28 523.478 2
 -7 11 6 4888.9 504.553 10
 7 11 6 4133.13 472.265 10
 -7 11 -6 4519.98 549.187 4
 7 11 -6 5765.26 556.607 1
 7 11 -7 10858.5 744.617 1
 -7 -11 -7 13072.5 921.126 2
 -7 11 7 10497.2 771.054 10
 7 11 7 12033 825.94 10
 -7 11 -7 10652.7 848.877 4
 7 11 7 11196.5 739.485 5
 -7 11 8 119.199 193.925 10
 7 11 8 59.5211 158.131 10
 7 11 8 -52.4417 184.307 5
 7 12 0 -87.2476 153.319 1
 7 12 1 30861.9 1139.98 1
 7 12 -1 32721.5 1244.02 1
 -7 -12 -1 32712.5 973.383 2
 -7 -12 -2 33596.4 1082.02 2
 -7 12 -2 33799.3 1304.89 4
 7 12 -2 32075.5 1263.49 1
 7 12 2 35178.9 1175.53 1
 -7 -12 -3 10314.6 638.624 2
 -7 12 -3 10631.3 753.002 4
 7 -12 3 10477.6 704.188 8
 7 -12 -3 10308.7 704.262 8
 7 12 3 9386.37 574.829 1
 7 12 -3 8355.47 663.124 1
 -7 -12 -4 16945.5 882.705 2
 7 -12 4 17006.8 895.559 8
 7 -12 -4 17966 922.458 8
 7 12 -4 17820.2 971.637 1
 -7 12 -4 18443.6 1018.16 4
 -7 -12 -5 3259.96 431.071 2
 7 12 -5 4533.68 508.493 1
 7 -12 5 3841.92 425.625 8
 7 -12 -5 4664.4 469.562 8
 -7 12 -5 4258.95 512.675 4
 -7 12 -6 12637.6 915.357 4
 7 12 -6 12772.1 841.391 1
 -7 12 6 13980.5 867.631 10
 7 12 6 15737.9 912.044 10
 -7 -12 -6 12602.6 863.943 2
 -7 12 -7 21664.9 1227.16 4
 7 12 -7 20492.2 1056.34 1
 -7 -12 -7 23836.3 1248.19 2
 -7 12 7 21591.2 1137.11 10
 7 12 7 21523.3 1123.19 10
 7 -13 0 -53.3742 173.669 8
 7 13 0 47.5105 160.902 1
 7 13 -1 18591.1 978.981 1
 7 13 1 19722.6 941.341 1
 7 -13 1 19820.3 1035.92 8
 7 -13 -1 20107.5 1041.79 8
 -7 -13 -2 23557.2 926.419 2
 -7 13 -2 23640.8 1133.12 4
 7 13 -2 23016.4 1105.93 1
 7 13 2 23469.1 991.765 1
 7 -13 2 23121 1114.09 8
 7 -13 -2 21081.4 1074.65 8
 7 -13 -3 2928.36 415.42 8
 -7 -13 -3 3958.43 414.39 2
 -7 13 -3 4164.51 486.552 4
 7 13 3 3511.51 373.691 1
 7 -13 3 3706.55 453.504 8
 7 13 -3 4064.36 479.76 1
 7 -13 4 20243.9 1014.71 8
 7 -13 -4 17081.3 944.829 8
 -7 13 -4 17427.6 1043.44 4
 7 13 -4 19573 1054.33 1
 -7 -13 -4 19187 948.184 2
 -7 13 -5 3080.21 471.552 4
 7 13 -5 3221.25 465.581 1
 -7 -13 -5 2461.24 402.976 2
 7 -13 5 2499.69 378.754 8
 7 -13 -5 2924.76 397.457 8
 7 13 6 4201.85 495.322 10
 -7 -13 -6 5004.99 572.189 2
 7 13 -6 4335.11 526.526 1
 -7 13 6 3677.53 465.066 10
 -7 13 -6 3890.85 536.21 4
 -7 13 7 10176.3 797.747 10
 7 13 7 9330.54 757.805 10
 7 13 -7 8822.18 727.939 1
 7 -14 0 58.2278 181.402 8
 7 14 0 255.481 185.887 1
 7 14 1 26285.1 1131.18 1
 7 14 -1 25697.9 1185.15 1
 7 -14 1 24421.8 1205.69 8
 7 -14 -1 25084.4 1227.59 8
 7 14 -2 10288.6 762.535 1
 7 14 2 9869.62 669.605 1
 -7 14 -2 9863.14 762.124 4
 7 -14 2 8724.87 719.15 8
 7 -14 -2 8563.37 713.938 8
 7 14 3 816.538 230.253 1
 7 14 -3 1060.48 292.953 1
 7 -14 3 899.819 253.485 8
 7 -14 -3 620.949 243.135 8
 -7 14 -3 1163.29 287.674 4
 -7 -14 -3 903.295 232.257 2
 -7 14 -4 15292.3 1011.91 4
 -7 -14 -4 16895 915.915 2
 7 14 -4 16260.7 992.926 1
 7 -14 4 14585.7 901.425 8
 7 -14 -4 14433.9 904.023 8
 -7 -14 -5 2846.52 421.903 2
 7 -14 5 2625.72 405.676 8
 7 -14 -5 3079.59 442.235 8
 -7 14 -5 3445.88 531.8 4
 7 14 -5 3450.8 493.349 1
 7 14 -6 5747.62 605.533 1
 -7 14 -6 5785.84 657.041 4
 -7 14 6 6440.69 636.091 10
 7 14 6 6651.54 630.338 10
 -7 -14 -6 3975.05 542.412 2
 7 -15 0 62.5942 176.392 8
 7 15 0 329.063 192.757 1
 7 -15 -1 14572.3 962.05 8
 7 -15 1 14464.1 960.878 8
 7 15 -1 15727 962.747 1
 -7 15 -1 15922.9 958.531 4
 7 15 1 14470.2 867.086 1
 7 -15 2 13734.7 928.178 8
 7 -15 -2 13811.2 940.003 8
 7 15 -2 15271.5 967.882 1
 -7 15 -2 15173.2 975.307 4
 7 15 2 15659.2 869.202 1
 7 -15 3 9309.98 760.637 8
 7 -15 -3 8602.01 755.766 8
 -7 15 -3 9862.43 800.088 4
 7 15 -3 8662.37 754.835 1
 7 -15 4 19193.8 1070.28 8
 7 -15 -4 18348.5 1043.83 8
 -7 -15 -4 20529.7 1035.29 2
 -7 15 -4 21535.8 1217.92 4
 7 15 -4 21280.8 1168.83 1
 -7 -15 -5 6134.62 600.962 2
 7 15 -5 5657.3 645.727 1
 -7 15 -5 6288.51 685.815 4
 7 -16 0 -67.2632 218.862 8
 7 16 0 -58.5728 173.98 1
 7 -16 1 13635.7 966.312 8
 7 -16 -1 14115.2 981.273 8
 -7 16 -1 12031.7 875.629 4
 7 16 1 15303.5 938.165 1
 7 16 -1 16736.9 1004.02 1
 7 -16 2 5590.69 617.214 8
 7 -16 -2 6386.26 671.221 8
 7 16 -2 5894.78 633.662 1
 7 16 2 5314.6 537.389 1
 -7 16 -2 5607.07 622.101 4
 -7 16 -3 483.451 233.932 4
 7 16 -3 131.716 231.493 1
 7 -16 3 576.697 269.196 8
 7 -16 -3 513.456 262.81 8
 7 -16 -4 13414.9 920.894 8
 7 -16 4 12366.2 896.291 8
 7 16 -4 12259.8 910.998 1
 -7 16 -4 12625 970.964 4
 7 17 0 308.44 231.786 1
 7 -17 0 213.099 221.302 8
 7 -17 1 9249.69 827.888 8
 7 -17 -1 9400.57 839.3 8
 7 17 1 9649.29 753.964 1
 7 17 -1 9439.78 792.93 1
 -7 17 -1 8251 767.121 4
 7 -17 -2 15885.7 1058.16 8
 7 -17 2 15173.3 1040.79 8
 -7 17 -2 14798.3 1024.48 4
 7 17 2 13049.8 853.753 1
 7 17 -2 12697.9 946.786 1
 7 -17 3 3236.41 511.572 8
 8 0 0 359236 4312.78 4
 8 0 0 359841 4011.06 7
 8 0 0 364730 4395.8 6
 -8 0 0 359493 3963.78 3
 -8 0 0 365195 4441.75 6
 -8 0 1 16582.7 606.526 6
 -8 0 -1 16371.9 600.395 6
 -8 0 -1 16456 467.973 7
 -8 0 -1 16381.9 503.426 3
 8 0 -1 15701.9 577.791 6
 8 0 1 16717.9 591.663 6
 8 0 -1 16187.2 396.502 7
 8 0 -1 16304.8 510.716 4
 8 0 1 15365.7 586.85 4
 -8 0 -2 129995 1985.39 3
 -8 0 2 125389 2023.32 9
 8 0 -2 131082 1614.04 7
 -8 0 -2 127915 1851.77 7
 8 0 2 127426 2143.49 4
 8 0 -2 130197 1731.87 4
 8 0 -2 129626 2012.63 6
 8 0 2 130746 2020.02 6
 8 0 3 21537.5 797.641 4
 8 0 -3 22050.6 683.667 6
 8 0 3 23443 706.205 6
 -8 0 3 23017.1 530.666 2
 -8 0 -4 387.368 140.007 3
 -8 0 4 414.781 141.962 9
 8 0 4 707.128 165.416 4
 -8 0 -4 341.154 116.787 7
 8 0 -4 272.657 105.171 6
 8 0 4 700.376 134.351 6
 -8 0 -5 2082.31 280.681 3
 8 0 5 1322.85 228.457 4
 8 0 5 2205.7 283.075 5
 -8 0 -5 1915.06 250.443 7
 8 0 -6 33525.9 1175.15 5
 8 0 6 34525.6 1206.38 5
 -8 0 -6 33963.3 1216.02 3
 8 0 6 33916.6 1171.25 4
 -8 0 -6 33778.3 1129.57 7
 8 0 -6 37002.1 1152.19 9
 -8 0 -7 5213.28 517.754 3
 8 0 7 6567.78 579.638 5
 -8 0 -7 6399.95 520.485 7
 -8 0 -8 56035.9 1813.69 3
 8 0 8 54363.7 1782.31 5
 -8 0 -8 55949.5 1693.66 7
 -8 0 -9 877.055 316.965 3
 -8 0 -9 588.433 230.371 7
 8 0 9 874.386 299.219 5
 -8 -1 0 1613.96 123.62 7
 -8 1 0 1612.8 131.935 3
 8 -1 0 1938.27 159.505 7
 8 1 0 1799.8 186.688 4
 8 -1 0 1573.76 175.145 4
 -8 1 0 1467.54 184.229 6
 8 1 0 1148.81 166.054 6
 8 -1 0 1667.67 193.051 6
 -8 1 -1 32397.8 717.138 7
 -8 -1 -1 31865.2 666.212 7
 8 -1 -1 31802.2 646.072 7
 8 1 -1 31764.2 554.534 7
 8 -1 1 31655.7 746.357 7
 8 -1 -1 31810.8 847.842 6
 8 -1 1 32638.3 852.936 6
 -8 1 1 31170.4 856.104 6
 -8 1 -1 30613.8 849.511 6
 8 1 1 33301.8 866.783 6
 8 1 -1 32464.3 860.352 6
 -8 1 -1 31976 739.042 3
 -8 1 1 32246.1 497.917 3
 -8 -1 -1 33185.4 746.935 3
 8 -1 -1 30661.4 726.295 4
 8 1 1 31883.3 877.679 4
 8 -1 1 31458.6 860.506 4
 -8 -1 -2 1057.07 149.161 3
 -8 -1 2 1686.45 194.234 9
 -8 -1 -2 1178.2 142.191 7
 -8 1 -2 850.307 125.131 7
 -8 1 2 841.025 150.512 6
 -8 1 -2 1073.17 160.292 6
 8 1 -2 644.095 129.793 6
 8 -1 -2 942.383 150.584 6
 8 -1 2 695.261 133.403 6
 8 1 2 1094.8 159.093 6
 8 -1 -2 1096.11 114.553 7
 -8 1 2 742.97 150.828 9
 -8 1 2 803.906 114.625 2
 8 1 -2 978.109 119.427 4
 8 -1 2 1232.46 183.24 4
 8 1 2 948.824 161.853 4
 8 -1 -2 1039.62 112.758 4
 -8 -1 -3 135621 2042.76 7
 8 1 -3 131670 2060.2 6
 8 1 3 134405 2072.52 6
 8 -1 -3 136297 2070.86 6
 8 -1 3 132614 2057.01 6
 -8 1 -3 136379 2110.96 6
 -8 1 3 134137 2101.65 6
 -8 1 3 136190 1868.87 2
 8 1 -3 137106 1697.12 4
 8 -1 3 133043 2310.72 4
 8 1 3 134498 2327.57 4
 -8 -1 4 2065.99 259.551 9
 8 1 -4 2332.54 220.054 6
 8 1 4 2070.53 204.14 6
 8 1 4 1945.63 262.976 4
 -8 1 4 2611.8 282.446 9
 -8 -1 -4 2546.42 279.026 3
 -8 1 -4 2297.66 274.108 3
 -8 -1 -4 2838.87 269.996 7
 -8 1 -4 2556.15 255.984 7
 -8 1 4 2060.77 180.976 2
 8 -1 4 2602.63 291.917 4
 8 1 5 85213.9 1883.55 4
 8 -1 5 86426.6 1893.3 4
 8 1 -5 85971.4 1478.61 6
 8 1 5 85273.6 1477.89 6
 -8 1 -5 81347.1 1862.62 3
 -8 -1 -5 90619 1933.68 3
 8 -1 5 81393 1801.35 5
 8 1 5 81334.2 1830.14 5
 8 1 -5 84848.1 1532.26 8
 8 1 5 86342.8 1559.12 8
 -8 -1 -5 83988.2 1765.36 7
 -8 1 -5 84400.8 1750.99 7
 8 1 6 471.773 173.249 4
 8 -1 6 273.65 194.339 5
 8 1 -6 667.385 205.345 5
 8 -1 -6 237.704 148.898 5
 8 1 6 370.549 172.992 5
 8 -1 -6 720.934 201.413 9
 8 1 -6 204.593 166.47 9
 -8 1 -6 427.885 160.67 7
 -8 -1 -6 363.887 163.964 7
 -8 -1 -6 295.713 163.65 3
 -8 1 -6 559.296 213.869 3
 8 -1 7 12155.8 762.878 5
 8 1 7 12079.4 777.466 5
 -8 1 -7 11157.3 688.003 7
 -8 -1 -7 13219 760.111 7
 -8 1 -7 10583.1 739.824 3
 -8 -1 -7 11430.6 757.394 3
 -8 1 -8 509.495 212.735 3
 8 -1 8 325.406 190.651 5
 8 1 8 455.31 239.109 5
 -8 -1 -8 337.591 204.726 3
 -8 1 -8 427.407 218.565 7
 -8 -1 -8 488.982 210.516 7
 8 -1 9 7057.06 671.793 5
 -8 1 -9 6466.89 649.075 3
 8 1 9 5695.55 636.409 5
 -8 1 -9 7190.59 623.457 7
 -8 -1 -9 5940.18 600.257 7
 -8 -2 0 317754 3455.48 7
 8 -2 0 319182 3719.76 7
 8 -2 0 320228 4000.87 6
 -8 2 0 326378 4045.85 6
 8 2 0 315293 4005.98 6
 8 -2 0 322062 3901.19 4
 8 2 1 20632.4 355.619 10
 -8 2 -1 20510 356.677 10
 -8 2 1 19944.8 352.515 10
 8 2 -1 20686.7 351.512 10
 -8 -2 -1 21298.3 507.711 7
 8 -2 1 20993.7 613.471 7
 8 2 1 19141.2 656.007 6
 -8 2 -1 20625.1 684.318 6
 -8 2 1 21180.8 693.001 6
 8 2 -1 21140.9 685.055 6
 8 -2 -1 21722.7 545.271 7
 -8 2 -1 21805.5 591.596 7
 8 -2 1 19897.5 671.78 4
 8 -2 -1 21089 677.89 6
 8 -2 1 21715.9 683.301 6
 8 2 -2 100808 1324.07 10
 -8 2 -2 98391.7 1324.57 10
 -8 2 2 100560 1329.85 10
 -8 2 2 100230 1576.95 2
 8 -2 -2 98472.7 1450.47 7
 -8 -2 -2 103877 1694.55 3
 8 -2 2 101112 1829.43 4
 -8 -2 2 99932.6 1702.42 9
 -8 2 2 94938.9 1691.08 9
 8 2 2 101852 1336.08 10
 -8 2 -2 97485.7 1583.1 7
 8 2 2 97447.9 1696.1 6
 8 2 -2 97038.7 1700.79 6
 -8 2 -2 100027 1723.23 6
 -8 2 2 100179 1733.82 6
 -8 -2 -2 97899.5 1518.74 7
 8 2 -2 98888.1 1107.29 7
 8 -2 3 2961.2 296.543 4
 -8 2 -3 3035.91 203.691 10
 8 2 -3 3202.43 207.624 10
 8 2 3 3689.4 329.728 4
 -8 2 3 3394.12 273.808 6
 -8 2 -3 3451.29 276.003 6
 8 2 -3 2736.96 244.369 6
 8 2 3 3061.82 258.135 6
 -8 2 3 2918.52 229.69 2
 -8 -2 -3 3353.35 259.935 7
 -8 2 -4 255.025 103.735 6
 -8 2 4 299.253 100.398 6
 8 2 -4 129.53 81.5357 10
 -8 2 -4 296.055 95.205 10
 -8 2 4 88.6439 76.3241 2
 -8 -2 4 88.1208 103.243 9
 -8 2 4 29.6756 100.511 9
 -8 2 -4 174.765 112.474 7
 -8 -2 -4 98.845 98.4862 7
 8 2 4 46.2817 86.9552 8
 8 2 -4 202.95 105.915 8
 8 -2 4 169.207 82.5966 1
 8 2 -4 163.52 81.4668 6
 8 2 4 81.481 78.9022 6
 -8 -2 -4 150.407 113.029 3
 8 2 4 132.917 120.891 4
 8 -2 4 98.0337 114.855 4
 -8 2 -5 964.565 190.114 7
 -8 -2 -5 733.281 181.7 7
 8 2 5 878.066 203.54 5
 8 2 -5 934.341 154.302 6
 8 2 5 594.912 127.738 6
 -8 -2 -5 759.461 189.32 3
 8 -2 5 1203.09 213.96 5
 -8 2 -5 991.808 226.412 3
 8 2 5 1103.95 171.221 8
 8 2 -5 935.653 167.507 8
 8 2 -5 836.914 159.04 10
 -8 2 -5 930.561 169.416 10
 8 2 5 693.348 184.777 4
 -8 2 -6 40382.6 1229.23 7
 -8 -2 -6 35113.8 1182.16 7
 8 2 -6 39578.2 1271.39 5
 8 -2 -6 40631 1215.56 9
 8 2 6 38148.7 1264.94 4
 -8 2 -6 42080.4 1378.53 3
 -8 -2 -6 37440.6 1292.02 3
 8 -2 6 37632.3 1233.47 5
 8 -2 -6 39175.3 1279.07 5
 8 2 6 41089.5 1355.37 5
 -8 -2 -7 1609.34 289.285 7
 -8 2 -7 1329.01 256.255 7
 8 -2 7 1319.72 283.94 5
 8 2 7 2261.24 359.776 5
 -8 2 -7 1478.33 306.968 3
 -8 -2 -7 1638.38 306.173 3
 8 2 8 39496.6 1541.89 5
 8 -2 8 36256.1 1405.34 5
 -8 -2 -8 38029.1 1404.99 7
 -8 2 -8 35848.8 1337.81 7
 -8 2 -8 37796.1 1503.34 3
 -8 2 -9 2036.69 406.295 3
 -8 2 -9 2718.95 402.845 7
 -8 -2 -9 2381.52 393.613 7
 -8 -2 -9 2609.33 452.762 2
 8 -2 9 3017.81 459.062 5
 8 2 9 3721.81 524.654 5
 8 -3 0 1195 146.854 7
 -8 -3 0 1478.14 99.898 7
 -8 3 0 1259.05 182.971 6
 8 3 0 1517.73 188.422 6
 -8 3 0 1419.04 171.836 4
 8 3 0 1522.9 146.09 3
 -8 3 -1 26268.6 792.171 4
 -8 -3 -1 26115.4 570.913 7
 8 -3 1 26815.2 724.848 7
 -8 3 -1 26894.1 702.774 7
 8 3 -1 27848 814.9 6
 8 3 1 26820.2 798.536 6
 -8 3 1 27453.8 810.553 6
 -8 3 -1 27705.3 816.089 6
 8 -3 -1 27426.4 669.715 7
 -8 -3 1 25616.6 724.575 9
 -8 3 1 25863.7 737.555 9
 8 3 -1 26931.7 566.279 3
 8 3 2 4564.59 336.497 8
 -8 3 2 4748.95 302.348 2
 -8 3 2 3963.61 301.784 6
 8 3 -2 4567.42 318.434 6
 8 3 2 4361.86 310.274 6
 -8 3 -2 4776.12 328.684 6
 -8 -3 -2 3960.44 246.213 7
 8 -3 2 4524.07 318.021 7
 -8 3 -2 4079.79 209.019 10
 8 3 -2 4580.5 217.551 10
 -8 3 2 4281.74 217.749 10
 8 3 2 4343.49 214.974 10
 -8 -3 2 4408.24 307.405 9
 8 3 -3 148575 1999.96 10
 -8 3 3 141783 1980.37 10
 -8 3 -3 143061 1982.99 10
 8 3 3 142125 1983.06 10
 8 3 -3 143359 2219.26 6
 -8 3 3 141929 2226.41 6
 -8 3 -3 140469 2217.93 6
 8 3 3 144318 2223.73 6
 8 3 -3 144558 2294.41 8
 8 3 3 148794 2335.36 8
 -8 3 3 143172 2155.65 2
 8 3 4 31656.9 907.43 8
 8 3 -4 32419.1 901.554 8
 -8 3 4 29601.1 959.918 9
 -8 -3 4 29708.5 962.355 9
 -8 3 4 32226.6 878.745 6
 -8 3 -4 31796.7 870.122 6
 8 3 4 30344.8 841.831 6
 -8 3 -4 30943 920.198 7
 8 -3 4 30217.2 791.969 1
 -8 3 4 31619.7 844.176 2
 8 3 4 30975.1 811.138 10
 8 3 4 32687.3 1073.36 4
 8 3 -4 31791.5 826.118 10
 -8 3 -4 31056.9 817.238 10
 -8 3 4 30324.5 798.91 10
 8 -3 5 124874 2237.65 5
 8 3 5 118378 2329.69 5
 8 3 5 121212 2368.58 4
 8 -3 -5 117901 2284.54 5
 -8 3 -5 116837 2168.4 7
 8 3 -5 123762 2058.83 10
 -8 3 -5 117446 2032.14 10
 -8 3 5 120927 1952.88 6
 -8 3 -5 119016 1934.09 6
 8 3 5 117658 1985.9 8
 8 3 -5 121748 1988.16 8
 8 3 -6 12996.9 627.769 10
 -8 3 -6 11592.4 596.132 10
 8 3 6 12087.4 721.152 5
 8 -3 6 12179.8 686.355 5
 8 -3 -6 12130.4 694.668 5
 8 3 6 11810.1 692.69 4
 -8 3 -6 11558.1 729.364 3
 -8 3 -6 11854.4 654.087 7
 8 3 -6 11650.9 667.091 5
 -8 3 -7 7720.7 643.179 3
 -8 3 -7 7839.79 574.089 7
 -8 -3 -7 8251.79 612.858 7
 8 3 7 8002.48 645.887 5
 8 -3 7 8716.67 625.638 5
 -8 -3 -8 290.026 203.865 2
 8 -3 8 153.968 173.819 5
 8 3 8 296.247 222.615 5
 -8 3 -8 46.9475 146.262 7
 -8 -3 -8 50.8759 172.306 7
 -8 3 -8 177.452 175.702 3
 -8 3 -9 4443.25 506.684 7
 -8 -3 -9 5189.06 596.395 2
 8 -3 9 5112.67 588.165 5
 -8 3 -9 4603.67 560.324 3
 -8 -3 -9 5833.22 584.763 7
 8 3 9 5107.22 609.192 5
 8 4 0 193657 2536.41 3
 -8 4 0 197167 2724.6 4
 8 4 0 196208 2931.69 8
 -8 -4 0 195649 2158.16 7
 8 -4 0 197775 2629.83 7
 -8 4 0 194956 2832.8 6
 -8 4 -1 25748.6 800.801 4
 -8 4 1 25256.3 688.769 4
 -8 4 1 25189.3 796.421 6
 -8 4 -1 24520.4 785.858 6
 8 4 1 25012.7 841.048 8
 8 4 -1 25079.3 835.949 8
 8 4 1 26328.9 732.397 3
 8 4 -1 24725.5 586.332 3
 -8 4 1 25880.6 726.237 9
 -8 -4 1 25418.9 714.795 9
 8 -4 -1 23949.4 664.68 7
 -8 -4 -1 24656.2 549.875 7
 8 -4 1 25194.6 735.304 7
 -8 4 2 93417.5 1434.39 4
 8 -4 2 90829.3 1687.02 7
 -8 4 -2 97092 1747.86 6
 -8 4 2 95994.4 1735.38 6
 -8 4 2 95742.8 1675.14 2
 8 4 2 96253.5 1809.05 8
 8 4 -2 93501.3 1785.38 8
 8 4 2 92277.4 1390.42 10
 8 -4 3 2585.63 244.356 1
 8 4 3 2588.98 273.074 8
 8 4 -3 2858.2 274.111 8
 -8 4 3 2815.66 219.183 10
 8 4 3 2754.09 215.104 10
 8 4 -3 3017.74 224.369 10
 -8 4 -3 2365.53 199.632 10
 -8 4 3 2566.25 250.852 2
 -8 4 -3 2617.39 249.137 7
 -8 4 3 2682.35 259.765 6
 -8 4 -3 2514.73 246.5 6
 -8 4 -3 2815.26 307.01 4
 -8 4 -4 106.828 103.439 7
 -8 4 4 364.242 122.835 2
 -8 4 4 234.428 118.587 6
 -8 4 -4 301.347 119.265 6
 8 4 4 232.721 123.853 8
 8 4 -4 202.026 125.523 8
 -8 4 4 61.756 96.687 10
 8 4 4 20.6653 82.3634 10
 8 4 -4 83.9891 90.3897 10
 -8 4 -4 42.2135 88.6715 10
 8 -4 4 232.539 99.2915 1
 -8 -4 4 86.7953 115.303 9
 -8 4 4 204.984 131.919 9
 -8 4 5 -25.9891 114.5 2
 -8 4 5 22.5859 82.1652 6
 -8 4 -5 -22.4212 89.3507 6
 8 4 5 24.8088 106.787 8
 8 4 -5 -24.2284 109.142 8
 -8 4 -5 251.141 147.435 7
 8 4 -5 -130.791 127.671 10
 -8 4 -5 105.086 101.744 10
 -8 4 5 52.3828 92.0506 10
 8 4 5 -26.3364 104.953 10
 8 4 5 270.65 140.656 4
 8 -4 -5 68.5531 106.782 5
 8 -4 5 119.778 105.241 5
 -8 4 -6 31969.5 1108.44 7
 8 -4 6 34220.9 1136.21 5
 8 4 6 33390.4 1231.51 5
 8 -4 -6 34319 1179.63 5
 8 4 -6 29604.5 1103.22 5
 8 4 6 31505.2 1166.02 4
 8 4 -6 34167.7 1056.27 10
 -8 4 -6 33359.6 1046.59 10
 -8 4 -7 586.103 240.061 3
 -8 4 -7 543.22 192.334 7
 8 4 7 261.121 169.986 5
 8 -4 7 562.127 203.127 5
 8 4 8 28950.9 1325.79 5
 8 -4 8 28006.4 1197.04 5
 -8 -4 -8 30738.9 1275.36 7
 -8 -4 -8 29260.6 1330.52 2
 -8 4 -8 27698.1 1307.36 3
 -8 4 -8 26879.6 1152.56 7
 -8 4 -9 1912.39 336.863 7
 -8 -4 -9 1615.87 343.33 7
 8 -4 9 1440.48 341.75 5
 8 4 9 1876.69 393.594 5
 -8 4 -9 2521.41 436.666 3
 -8 -4 -9 2452.12 415.948 2
 -8 5 0 875.161 164.3 6
 -8 5 0 774.755 147.38 4
 8 5 0 1005.8 138.059 3
 8 -5 0 1151.07 163.898 7
 -8 -5 0 1111.74 77.8259 7
 8 5 1 18344.4 638.062 3
 -8 5 1 18966.4 706.187 6
 -8 5 -1 19037.2 706.853 6
 -8 -5 1 18261 592.522 9
 -8 5 1 18275.8 603.855 9
 8 -5 1 18543.9 647.303 7
 8 5 1 19385 752.277 8
 8 5 -1 20138 767.654 8
 -8 5 1 19119.3 611.256 4
 8 -5 -1 19513.4 622.585 7
 -8 -5 1 19086 430.872 2
 -8 5 2 30732.1 736.861 4
 -8 5 -2 28157.6 934.967 4
 8 -5 2 30645.3 900.058 7
 -8 5 2 29830.3 888.763 2
 8 -5 2 29548.6 887.45 1
 8 5 2 30021.2 955.235 8
 8 5 -2 31032.6 958.472 8
 8 5 2 31317.4 917.04 3
 -8 5 -2 28595.8 826.418 7
 -8 5 -2 31988.9 926.592 6
 -8 5 2 30275 907.822 6
 -8 5 3 150851 2167.04 10
 8 5 3 149887 2157.76 10
 -8 5 3 150359 2417.96 2
 -8 5 -3 153782 2618.3 4
 -8 5 3 146079 1925.33 4
 -8 5 3 152169 2398.63 6
 -8 5 -3 147808 2374.35 6
 -8 5 -3 144129 2334.77 7
 8 -5 3 149363 2357.19 1
 8 5 3 152077 2482.52 8
 8 5 -3 145897 2428.67 8
 8 5 -4 1506.52 195.755 10
 -8 5 -4 1680.78 207.835 10
 -8 5 4 1331.68 200.672 6
 -8 5 -4 1021.08 177.078 6
 -8 5 -4 1361.72 241.316 4
 8 -5 4 1421.73 195.729 1
 8 5 4 1084.39 197.598 8
 8 5 -4 1301.64 204.176 8
 8 -5 4 1164.3 185.841 5
 -8 5 -4 1621.61 226.276 7
 -8 -5 4 1433.28 224.03 9
 -8 5 4 1133.29 199.125 9
 -8 5 4 1359.84 208.934 2
 8 5 5 84069 1965.88 4
 8 -5 -5 84294.8 1839.88 5
 8 -5 5 82507 1720.62 5
 8 5 -5 85061.6 1662.54 8
 8 5 5 89341.5 1711.17 8
 8 5 -5 84338.3 1698.4 10
 -8 5 -5 83242.4 1699.17 10
 -8 5 5 86877.7 1721.46 10
 8 5 5 83605.2 1699.86 10
 -8 5 -5 83292.5 1794.83 7
 -8 5 -5 84753.8 1606.42 6
 -8 5 5 83357.7 1603.58 6
 -8 5 5 83845.3 1734.88 2
 8 5 5 89763.1 1988.47 5
 -8 5 -6 232.239 139.395 10
 -8 5 6 408.913 146.705 10
 8 5 6 444.049 150.516 10
 8 5 -6 230.947 131.51 10
 -8 -5 -6 332.817 172.988 2
 8 5 6 171.26 127.207 4
 -8 5 -6 334.711 144.06 7
 8 5 6 224.626 163.458 5
 8 -5 6 318.93 159.658 5
 8 -5 -6 391.602 176.429 5
 -8 -5 -7 7438.16 643.708 2
 -8 5 -7 7997.1 588.293 7
 8 -5 7 7527.06 575.828 5
 8 5 7 9360.23 718.879 5
 8 -5 8 286.947 200.896 5
 8 5 8 121.34 189.006 5
 -8 5 -8 -47.5682 189.565 7
 -8 5 -8 -61.8868 174.391 3
 -8 -5 -8 364.252 235.114 2
 -8 -5 -9 5376.28 582.914 7
 8 -5 9 4619.98 515.814 5
 8 5 9 5181.4 624.382 5
 -8 5 -9 5049.53 530.169 7
 -8 -5 -9 4547.99 579.495 2
 -8 5 -9 5153.14 625.887 3
 -8 -6 0 193727 2474.46 2
 -8 6 0 197693 2945.56 6
 8 6 0 192667 2682.72 3
 -8 -6 0 190549 2116.08 7
 8 -6 0 195772 2746.94 7
 8 6 0 196858 3036.18 8
 -8 6 -1 2188.26 254.257 6
 -8 -6 1 1773.25 188.997 9
 -8 6 1 2041.93 202.673 9
 8 -6 1 2416.72 258.61 1
 -8 6 1 1933.63 205.651 4
 -8 -6 1 1746.14 127.382 2
 -8 6 1 1547.45 217.937 6
 8 6 1 1789.84 215.256 3
 -8 -6 -1 2243.99 208.883 2
 8 -6 1 1900.8 221.697 7
 8 -6 -1 1793.74 205.836 7
 8 6 1 1789.11 248.236 8
 8 6 -1 1845.01 242.354 8
 -8 6 2 87297.3 1462.93 4
 -8 6 -2 84658.1 1787.52 4
 8 6 2 86310.7 1791.15 8
 8 6 -2 86427.3 1778.13 8
 -8 6 2 87856.6 1728.49 6
 -8 6 -2 82905.1 1688.73 6
 -8 6 2 85645.5 1712.18 2
 8 6 2 84606.1 1710.63 3
 8 -6 2 87616 1703.82 7
 8 -6 2 84395.2 1698.51 1
 8 6 -3 7058.34 452.006 6
 8 6 3 6996.03 474.14 3
 8 6 3 7254.38 451.506 6
 -8 6 3 7579.24 458.807 6
 -8 6 -3 7803.87 464.69 6
 -8 6 -3 7150.92 503.043 4
 8 6 3 7640.23 484.579 8
 8 6 -3 7797.62 484 8
 -8 6 -3 6971.15 431.023 7
 8 -6 3 7846.58 488.695 7
 8 -6 3 6798.77 432.78 1
 -8 6 3 6892.19 415.339 9
 -8 6 3 6682.09 446.406 2
 -8 -6 -3 6681.61 450.437 2
 8 6 4 247.012 118.148 6
 8 6 -4 165.158 106.617 6
 -8 6 -4 361.168 164.311 4
 -8 6 -4 187.592 100.701 6
 -8 6 4 108.049 116.283 6
 8 -6 4 78.937 104.869 1
 -8 6 4 197.232 98.2618 10
 8 6 4 295.896 126.869 10
 -8 6 -4 118.74 96.603 7
 -8 6 4 93.5783 105.652 2
 8 -6 -4 113.431 116.116 5
 8 -6 4 209.622 100.268 5
 -8 -6 -4 177.87 129.424 2
 8 6 4 59.6253 118.817 8
 8 6 -4 232.327 115.742 8
 8 6 5 659.617 182.867 8
 8 6 5 585.077 190.531 5
 8 -6 -5 934.945 198.514 5
 8 -6 5 956.19 190.646 5
 -8 6 -5 1432.82 294.503 4
 -8 6 -5 904.018 203.964 7
 -8 6 5 662.108 178.799 2
 -8 -6 -5 1304.83 271.156 2
 8 6 -5 968.631 175.778 6
 8 6 5 938.333 180.076 6
 -8 6 5 595.634 154.04 6
 -8 6 -5 745.735 167.523 6
 -8 6 5 879.098 193.272 10
 8 6 5 605.809 153.413 10
 8 6 -5 1039.25 191.362 10
 -8 6 -5 539.095 151.691 10
 -8 6 -6 28945 1030.89 10
 -8 6 6 31536.7 1081.35 10
 8 6 6 27843.6 1025.44 10
 8 6 -6 29197.4 1026.84 10
 8 -6 6 32106.3 1057.1 5
 8 6 6 29896.6 1181.84 5
 -8 -6 -6 29829.7 1218.95 2
 -8 6 -6 26980.7 1035.57 7
 -8 6 -7 -42.8924 166.114 7
 8 6 -7 39.9382 150.055 1
 8 6 7 53.2835 187.265 5
 8 -6 7 -40.209 141.315 5
 -8 -6 -7 -55.8148 181.61 2
 8 6 8 36782.9 1517.84 5
 -8 6 -8 35983.4 1340.7 7
 8 -6 8 35902.7 1318.78 5
 -8 -6 -8 35929 1527.35 2
 -8 6 -8 34653 1525.88 3
 8 6 9 66.976 243.651 5
 -8 6 -9 51.2485 198.477 7
 -8 6 -9 69.0427 215.089 3
 -8 -6 -9 199.552 257.609 2
 8 -7 0 437.209 133.154 7
 8 -7 0 453.581 150.402 1
 -8 7 0 719.87 166.775 6
 -8 -7 0 627.281 113.245 2
 8 7 0 771.768 181.147 8
 8 -7 1 23709.7 854.989 1
 8 -7 -1 23383.9 854.332 1
 -8 -7 1 23503.4 506.431 2
 -8 7 1 22510 825.742 2
 8 7 1 21900.5 768.914 3
 8 -7 1 24212 803.508 7
 8 -7 -1 23451.3 760.941 7
 -8 -7 -1 21993.1 684.029 2
 8 7 1 22626.5 884.301 8
 8 7 -1 23310 896.156 8
 -8 7 -1 23921.9 855.769 4
 -8 -7 1 22309.4 656.892 9
 -8 7 1 23238.2 676.438 9
 -8 7 1 22393 832.125 6
 -8 7 -1 23175.4 843.81 6
 8 7 2 4604.36 397.392 8
 8 7 -2 4157.69 381.909 8
 -8 7 2 4625.03 379.635 2
 8 -7 2 3770.74 344.529 1
 8 7 2 4027.16 352.811 3
 -8 7 -2 4991.83 408.383 4
 -8 7 2 4101.32 291.342 4
 -8 7 2 4534.5 373.048 6
 -8 7 -2 4132.59 359.362 6
 8 -7 2 4496.46 359.578 7
 -8 7 3 77863.2 1644.86 6
 -8 7 -3 74559.7 1625.91 6
 -8 -7 -3 75794.5 1652.57 2
 -8 7 3 74319.3 1682.63 2
 -8 7 -3 77934 1823.99 4
 8 -7 3 76787 1714.46 7
 8 7 3 74440.6 1718.34 3
 8 7 3 76618.1 1706.41 8
 8 7 -3 71741.3 1646.01 8
 -8 -7 3 74518.7 1490.67 9
 -8 7 3 76606.2 1509.26 9
 8 -7 3 75429.5 1632.94 1
 -8 7 4 18509.8 745.796 6
 -8 7 -4 20435.7 777.077 6
 -8 7 4 20598.6 757.429 10
 8 7 4 20409.9 749.171 10
 -8 7 4 20811.2 854.088 2
 -8 7 -4 19463.2 918.01 4
 8 7 4 20716.2 826.761 8
 8 7 -4 19987.6 803.193 8
 8 7 4 19067.2 766.128 6
 8 7 -4 20426.5 792.126 6
 -8 7 -4 20409.2 805.57 7
 -8 -7 -4 20569.5 872.112 2
 8 -7 4 19679.5 770.921 1
 8 -7 -4 21013.6 771.387 5
 8 7 -5 63022.3 1450.27 6
 -8 7 5 61122.4 1420.42 6
 8 7 5 60730.2 1422.54 6
 8 7 5 61250.2 1473.09 8
 -8 7 5 60590.4 1501.59 10
 8 7 5 63212.8 1521.27 10
 8 -7 -5 61841.8 1513.9 5
 8 -7 5 63630.6 1415.65 5
 -8 7 -5 64774.4 1813.24 4
 8 7 5 61982.5 1647.69 5
 8 -7 5 64539.3 1445.05 1
 8 7 -5 66060.3 1542.93 10
 -8 7 -5 65725.2 1543.35 10
 -8 -7 -5 64783.9 1754.84 2
 -8 7 5 61167.6 1579.2 2
 8 -7 -5 60871.8 1470.54 1
 -8 7 -5 62125.5 1566.19 7
 -8 7 -6 906.87 216.014 7
 -8 -7 -6 253.937 143.206 2
 8 -7 6 587.406 173.474 5
 8 7 6 364.579 181.683 5
 -8 7 6 765.078 206.476 10
 8 7 6 420.663 168.561 10
 8 7 -6 732.111 203.48 10
 -8 7 -6 623.974 218.486 4
 8 7 7 7941.92 601.685 10
 8 7 -7 6993.27 563.547 1
 8 7 7 8370.43 674.452 5
 8 -7 7 8476.5 575.365 5
 -8 7 7 7764.58 600.25 10
 -8 -7 -7 7643.38 682.916 2
 -8 7 -7 8522.43 614.134 7
 8 7 8 241.596 219.734 5
 -8 -7 -8 505.002 278.117 2
 -8 7 -8 96.4939 186.863 7
 -8 8 0 221323 3271.11 4
 8 8 0 224250 3491.85 8
 8 -8 0 215604 3357.05 1
 -8 -8 0 220277 2847.02 9
 -8 8 0 216113 2832.05 9
 -8 8 0 218213 3361.53 6
 8 -8 0 224923 3196.3 7
 -8 -8 0 222833 2823.54 2
 -8 8 1 16562 733.166 2
 -8 -8 1 16150 545.697 9
 -8 8 1 15639.2 541.384 9
 -8 8 -1 16454.6 741.221 4
 8 -8 1 17122.1 751.034 1
 8 -8 -1 15922.7 725.394 1
 8 8 1 16201.2 767.522 8
 8 8 -1 15805.9 762.011 8
 8 -8 1 15706.1 670.629 7
 8 -8 -1 15766 651.625 7
 -8 -8 -1 14565.1 561.865 2
 8 8 1 16098.7 682.744 3
 -8 8 1 15995.5 723.369 6
 -8 8 -1 15469.4 712.187 6
 -8 8 2 51479.2 1384.94 2
 -8 -8 -2 53796 1259.43 2
 8 -8 2 53306.1 1351.33 7
 8 8 2 51119.2 1355.6 3
 8 -8 2 52852.2 1378.18 1
 8 -8 -2 50039.2 1362.75 1
 -8 8 -2 52911.9 1451.02 4
 8 -8 -2 53752.2 1272.68 7
 -8 8 2 53302.3 1377.13 6
 -8 8 -2 52702.6 1371.72 6
 8 8 2 51014.1 1420.11 8
 8 8 -2 51952.9 1411.77 8
 8 -8 -3 2330.84 296.217 1
 8 8 3 2744.7 327.863 3
 -8 8 3 3004.86 315.999 6
 -8 8 -3 2980.86 313.967 6
 -8 -8 3 2389.95 248.919 9
 -8 8 3 3178.06 278.87 9
 -8 8 3 2047.95 289.525 2
 8 8 3 2957.98 334.095 8
 8 8 -3 2758.89 319.106 8
 8 -8 3 2614.19 300.305 1
 8 -8 -3 2522.78 244.151 5
 -8 -8 -3 3163.6 324.803 2
 8 -8 3 3009.05 345.681 7
 -8 8 -3 2307.7 317.91 4
 8 8 4 82.8697 123.075 3
 -8 8 -4 132.983 116.843 7
 8 -8 -4 53.416 112.192 5
 -8 8 -4 -91.3195 166.104 4
 8 -8 -4 32.9589 111.622 1
 8 -8 4 97.4656 129.47 1
 -8 8 -4 125.001 117.413 6
 -8 8 4 31.3143 121.275 6
 -8 -8 -4 231.738 173.985 2
 -8 8 4 -38.2333 143.65 2
 8 8 -4 67.9617 135.417 8
 8 8 4 -34.8679 142.759 8
 8 8 5 1915.06 267.578 6
 8 8 -5 1697.09 244.026 6
 8 8 5 1366.73 259.923 5
 8 -8 -5 1715.54 252.612 5
 8 8 -5 1879.75 269.134 5
 -8 8 5 2013.68 260.833 6
 -8 8 -5 2017.75 335.475 4
 8 8 5 1512.5 255.105 8
 -8 8 5 1398.4 241.913 10
 8 8 5 1436.08 244.593 10
 -8 8 -5 1504.59 253.876 7
 -8 8 5 2019.82 301.657 2
 -8 -8 -5 2355.32 343.434 2
 8 -8 5 2231.67 280.61 1
 8 -8 -5 1940.47 268.836 1
 -8 8 -6 24212.5 1177.61 4
 -8 8 6 27162.7 1067.22 10
 8 8 6 28109.6 1080.4 10
 8 8 6 28406.2 1158.72 5
 -8 -8 -6 26942 1192.95 2
 -8 8 -6 27450 1076.07 7
 8 8 -6 27892.2 1131.64 1
 8 8 -7 178.333 221.591 1
 -8 8 -7 90.3925 158.843 7
 -8 8 7 46.5666 138.317 10
 8 8 7 232.847 163.669 10
 8 8 7 -52.9701 205.143 5
 -8 -8 -7 -234.32 263.884 2
 -8 8 -8 33655.6 1305.81 7
 -8 -8 -8 32313.6 1479.85 2
 8 8 8 31894 1401.4 5
 8 -9 0 1357.14 242.246 1
 8 -9 0 1308.67 211.98 7
 -8 9 0 1164.92 215.307 4
 -8 9 0 1241.35 222.419 2
 -8 9 0 1224.33 223.221 6
 -8 -9 0 1397.76 160.225 9
 8 9 0 1567.53 263.185 8
 8 9 1 18240.2 766.199 3
 8 -9 1 17501.4 794.985 1
 8 -9 -1 17194 791.342 1
 -8 9 1 16249.5 760.566 2
 -8 -9 1 16994.1 552.658 9
 -8 9 -1 17576.6 802.227 4
 -8 9 1 18771.1 736.185 4
 8 -9 -1 17371.1 711.654 7
 8 -9 1 17465.2 734.612 7
 8 9 1 17739.8 769.096 1
 -8 9 -1 17229.2 782.92 6
 -8 9 1 16528 772.989 6
 8 9 1 17459.7 830.595 8
 8 9 -1 17532.6 829.242 8
 8 9 2 565.483 172.574 3
 -8 9 -2 444.322 169.754 4
 -8 9 2 502.8 147.558 4
 -8 9 2 834.661 198.768 6
 -8 9 -2 314.187 135.296 6
 8 -9 2 565.315 171.158 7
 8 -9 -2 646.237 163.312 7
 8 -9 2 322.569 154.359 1
 8 9 2 606.219 163.633 1
 8 -9 -2 643.498 180.905 1
 8 9 2 428.844 175.694 8
 8 9 -2 693.659 194.995 8
 -8 9 2 335.213 152.581 2
 -8 -9 -2 810.927 170.297 2
 8 9 3 65222.4 1694.9 3
 8 -9 3 66777.9 1664.76 7
 8 -9 -3 66566 1633.11 1
 -8 9 3 65363.2 1600.38 6
 -8 9 -3 65216 1607.51 6
 8 -9 3 69060.2 1667.7 1
 8 9 3 67323.7 1468.89 1
 -8 9 3 66740.9 1703.94 2
 -8 -9 -3 63851.7 1573.64 2
 -8 9 -3 64067.6 1760.43 4
 8 9 3 64110.9 1656.86 8
 8 9 -3 64840 1653.9 8
 8 9 4 367.102 150.367 5
 8 9 -4 515.131 169.344 8
 8 9 4 302.169 166.437 8
 -8 9 4 336.806 134.257 6
 -8 9 -4 101.144 138.073 6
 8 -9 4 356.974 160.836 1
 8 9 -4 269.835 198.159 1
 8 -9 -4 246.239 151.448 1
 -8 9 -4 536.75 194.479 4
 -8 -9 -4 322.665 156.234 2
 -8 9 4 332.32 178.831 2
 -8 9 5 55283.3 1411.02 6
 8 9 -5 53830.7 1419.82 5
 -8 9 -5 57628.2 1794.5 4
 -8 9 5 51775.6 1461.82 10
 8 9 5 53419 1474.07 10
 -8 -9 -5 55502.8 1664.75 2
 8 9 5 53736.8 1424.21 6
 8 9 -5 49747.6 1379.77 6
 8 9 5 53259.1 1505.88 5
 8 9 5 55369.4 1475.11 8
 8 -9 -5 54440.2 1440.69 1
 8 -9 5 55082.9 1445.79 1
 8 9 -5 52467.6 1616.81 1
 8 9 -6 -47.3098 198.732 1
 -8 -9 -6 -53.8841 160.052 2
 8 9 6 -45.8235 155.189 5
 -8 9 6 130.163 135.165 10
 8 9 6 130.073 135.072 10
 -8 9 -6 -57.9905 188.69 4
 -8 9 -6 84.4369 153.585 7
 8 9 -7 5215.93 520.86 1
 -8 -9 -7 5696.34 607.953 2
 -8 9 -7 6273.62 554.648 7
 -8 9 7 6611.12 580.576 10
 8 9 7 6034.15 555.449 10
 8 9 7 6789.08 606.301 5
 -8 9 8 107.649 175.136 10
 8 9 8 107.699 175.217 10
 -8 9 -8 296.906 197.201 7
 8 9 8 -58.5546 213.015 5
 -8 -9 -8 -66.3871 216.012 2
 8 -10 0 91689.4 1886.71 7
 -8 10 0 94821.7 2003.16 4
 8 -10 0 91324.3 2046.72 1
 8 10 0 93409.9 2059.79 1
 8 10 0 94564.1 2146.57 8
 -8 10 0 93754.5 2039.84 2
 -8 10 0 91174.9 2016.25 6
 -8 -10 -1 13742 584.428 2
 8 -10 -1 12056.5 622.165 7
 8 -10 1 12920.8 650.914 7
 8 10 -1 14271.5 768.145 1
 8 -10 1 12632.8 707.923 1
 8 10 1 14081.3 716.233 1
 8 10 1 12969.6 744.461 8
 8 10 -1 13998 764.686 8
 -8 10 1 13912.3 727.114 6
 -8 10 -1 13288.3 714.044 6
 8 -10 -1 12551.9 707.278 1
 8 10 1 13243.4 680.918 3
 -8 10 -1 14329.1 743.004 4
 -8 10 1 14643.2 692.271 4
 -8 10 1 14416.9 738.51 2
 -8 10 2 49247.1 1415.39 6
 -8 10 -2 50478 1433.77 6
 -8 10 -2 46993.4 1482.31 4
 -8 10 2 45967.3 1411.84 2
 -8 -10 -2 51779 1293.01 2
 8 10 -2 49155.3 1468.73 8
 8 10 2 48069.8 1463.56 8
 8 10 2 48120 1317.61 1
 8 10 -2 46176.3 1485.05 1
 8 -10 2 48332.4 1424.78 1
 8 -10 -2 47106.3 1395.24 1
 8 -10 2 48629.1 1369 7
 8 10 2 47298 1394.79 3
 8 -10 -2 48833.1 1302.52 7
 -8 10 2 47708.2 1226.78 4
 8 10 3 3286.83 386.001 8
 8 -10 3 3302.23 384.858 1
 8 10 3 3534.47 337.713 1
 -8 -10 -3 2568.85 317.508 2
 -8 10 3 2946.05 379.473 2
 8 10 -3 3241.63 404.442 1
 8 10 3 2208.69 344.445 3
 -8 10 -3 2681.43 377.431 4
 8 10 -3 2896.78 354.529 8
 -8 10 -3 3021.49 342.758 6
 -8 10 3 3124.96 359.257 6
 8 -10 -3 3473.36 372.006 1
 -8 10 4 72.7113 140.804 6
 -8 10 -4 36.4154 123.333 6
 8 10 4 202.239 130.545 5
 8 10 -4 276.78 185.702 8
 8 10 4 121.691 157.1 8
 8 10 -4 336.544 180.641 1
 8 -10 -4 74.831 153.195 1
 8 -10 4 -39.0005 175.69 1
 -8 10 -4 208.729 176.728 4
 -8 -10 -4 253.525 173.005 2
 -8 -10 -5 293.135 171.72 2
 8 10 -5 247.209 173.778 1
 -8 10 -5 169.825 184.206 4
 8 10 5 349.502 174.948 5
 -8 10 5 122.6 127.332 10
 8 10 5 285.809 153.422 10
 8 10 -6 19024.8 988.504 1
 8 10 6 19009.8 939.952 5
 -8 -10 -6 18020.4 1008.78 2
 -8 10 -6 17056.8 1038.97 4
 -8 10 6 18453.9 926.496 10
 8 10 6 18024.1 917.647 10
 8 10 7 103.034 167.626 5
 -8 -10 -7 -124.073 240.255 2
 -8 10 7 -51.1151 173.11 10
 8 10 7 -51.1299 179.697 10
 8 10 -7 100.307 163.189 1
 -8 10 -7 257.456 217.98 4
 8 10 8 25204.5 1205.12 5
 -8 10 8 25300.4 1201.19 10
 8 10 8 24805.4 1179.67 10
 8 -11 0 170.269 135.712 7
 8 11 0 -42.0764 136.914 1
 8 -11 0 292.692 166.633 1
 -8 11 0 285.072 171.074 2
 -8 11 0 78.5801 104.39 4
 8 11 0 228.563 182.172 8
 8 11 1 10333.5 633.687 1
 8 -11 1 8835.87 612.363 1
 8 11 -1 8618.98 631.725 1
 -8 11 -1 9982.52 632.775 2
 8 -11 -1 8661.17 606.162 1
 8 11 1 9962.68 612.178 3
 -8 11 -1 8410.05 610.127 4
 -8 11 1 8578.5 556.56 4
 -8 -11 -2 5528.4 424.119 2
 8 11 2 6249.65 485.927 1
 8 11 -2 5123.61 497.393 1
 -8 11 -2 5618.46 523.995 4
 -8 11 2 6365.81 449.983 4
 8 11 2 5667.51 490.118 3
 -8 11 -3 76428.3 2077.45 4
 8 11 -3 74840.2 2012.24 1
 8 11 3 75671.5 1703.09 1
 -8 -11 -3 75262.2 1799.64 2
 -8 11 -4 780.132 245.692 4
 8 11 -4 821.933 236.585 1
 8 11 4 1152.99 221.188 5
 -8 -11 -4 1231.08 264.614 2
 8 11 -5 44089.7 1564.04 1
 -8 -11 -5 44664.1 1530.34 2
 -8 11 -5 44296.8 1651.57 4
 8 11 5 41581.5 1318.07 5
 8 -11 5 43533.8 1411.52 8
 8 -11 -5 43628.1 1420.62 8
 -8 11 5 40379.2 1381.28 10
 8 11 5 42877.8 1409.96 10
 8 11 6 2040.74 325.829 5
 8 11 -6 1549.73 325.67 1
 -8 -11 -6 1428.48 326.833 2
 -8 11 6 1569.04 298.88 10
 8 11 6 1130.46 269.642 10
 -8 11 -6 2308.3 404.313 4
 8 11 -7 4334.19 501.139 1
 -8 11 -7 4341.9 563.142 4
 -8 -11 -7 5006.26 575.928 2
 -8 11 7 5145.17 541.882 10
 8 11 7 5195.42 548.501 10
 8 11 7 4875.16 514 5
 8 12 0 64935.6 1805.93 1
 -8 12 0 63908.4 1733.18 4
 8 12 1 85.4984 113.573 1
 8 12 -1 145.663 182.427 1
 -8 12 1 39.2574 97.5604 4
 -8 12 -1 -47.0055 171 4
 -8 -12 -2 34137.3 1085.8 2
 8 12 2 30522.9 1133.9 1
 8 12 -2 33792.7 1328.41 1
 -8 12 -2 32588.4 1307.05 4
 -8 12 2 33031.5 1104.5 4
 8 12 3 285.603 142.306 1
 8 12 -3 534.012 206.838 1
 -8 -12 -3 392.352 184.295 2
 -8 12 -3 222.171 165.01 4
 8 -12 4 -48.9299 152.431 8
 8 -12 -4 -98.2858 159.902 8
 -8 12 -4 -59.3554 157.691 4
 8 12 -4 331.074 186.873 1
 -8 -12 -4 137.399 177.374 2
 8 -12 5 139.603 174.837 8
 8 -12 -5 -47.0921 182.379 8
 -8 12 -5 126.767 178.608 4
 -8 12 5 -95.2896 179.01 10
 8 12 5 -94.7446 172.334 10
 8 12 -5 394.182 224.407 1
 -8 -12 -5 314.432 220.137 2
 -8 12 -6 15427.6 1036.09 4
 8 12 6 14557.7 883.73 10
 -8 12 6 15087.9 897.744 10
 -8 -12 -6 16161.8 981.408 2
 8 12 -6 14359.6 914.584 1
 8 12 -7 1771.87 353.134 1
 -8 12 -7 2210.02 440.284 4
 -8 -12 -7 1483.07 378.6 2
 -8 12 7 1628.04 354.119 10
 8 12 7 1565.68 332.594 10
 -8 13 0 470.819 197.814 4
 8 13 0 346.071 197.058 1
 8 13 1 9214.46 663.261 1
 8 13 -1 8380.06 675.941 1
 -8 13 1 7410.41 569.6 4
 -8 13 -1 9084.52 677.832 4
 -8 -13 -2 345.936 148.922 2
 8 13 -2 275.198 171.48 1
 8 13 2 170.548 155.125 1
 -8 13 -2 220.161 155.114 4
 -8 13 2 585.28 171.92 4
 8 -13 2 54.9844 206.599 8
 8 -13 -2 55.0053 186.299 8
 8 -13 3 39030.3 1480.41 8
 8 -13 -3 38787.3 1487.59 8
 -8 13 -3 40903.7 1567.96 4
 8 13 3 39217.1 1273.69 1
 8 13 -3 39357.6 1528.45 1
 -8 -13 -3 39560.1 1302.05 2
 -8 -13 -4 2893.15 392.077 2
 8 13 -4 3062.4 457.148 1
 -8 13 -4 3660.65 503.934 4
 8 -13 4 3374.87 441.269 8
 8 -13 -4 2699.69 411.117 8
 -8 -13 -5 38783.4 1475.78 2
 8 -13 5 38550.7 1417.48 8
 8 -13 -5 37301 1418.56 8
 8 13 -5 38259.2 1534.28 1
 -8 13 -5 38371.6 1616.57 4
 8 13 -6 2614.28 425.856 1
 -8 -13 -6 2267.66 397.244 2
 -8 13 6 2500.89 396.454 10
 8 13 6 3131.33 428.126 10
 -8 13 -6 3480.12 511.303 4
 8 14 0 65866.7 1934.99 1
 8 -14 0 62555.9 2007.75 8
 -8 14 0 62139.4 1846.62 4
 8 14 1 495.014 227.816 1
 8 14 -1 56.186 190.322 1
 -8 14 1 750.906 211.447 4
 -8 14 -1 551.352 219.752 4
 8 -14 1 120.501 160.115 8
 8 -14 -1 843.648 259.413 8
 8 14 -2 21895.7 1140.45 1
 8 14 2 20964.5 1003.07 1
 -8 14 2 23016.5 995.825 4
 -8 14 -2 21582.6 1127.88 4
 8 -14 2 20603.5 1127.27 8
 8 -14 -2 21439.6 1142.56 8
 8 14 -3 1158.63 308.627 1
 8 -14 3 1690.77 333.271 8
 8 -14 -3 1283.59 314.989 8
 -8 -14 -3 890.433 239.188 2
 -8 14 -3 634.524 266.741 4
 8 14 -4 124.827 219.352 1
 8 -14 4 282.121 237.018 8
 8 -14 -4 -56.6403 184.297 8
 -8 -14 -4 -97.1925 151.391 2
 -8 14 -4 133.598 226.226 4
 8 14 -5 564.208 263.359 1
 -8 14 -5 279.078 217.379 4
 -8 -14 -5 490.787 229.095 2
 8 -14 -5 214.446 188.449 8
 -8 14 6 11290.3 813.376 10
 8 14 6 9748.18 757.264 10
 8 -15 0 129.66 192.578 8
 -8 15 0 385.173 213.112 4
 8 15 0 225.606 198.238 1
 8 -15 1 6579.49 680.44 8
 8 -15 -1 6450.67 658.525 8
 -8 15 -1 5797.59 609.562 4
 -8 15 1 7148.86 607.672 4
 8 15 1 6769.8 605.729 1
 8 15 -1 6785.99 652.81 1
 8 -15 2 63.4461 206.441 8
 8 -15 -2 -63.4509 168.571 8
 8 15 2 -49.1491 178.798 1
 8 15 -2 -62.3253 185.125 1
 -8 15 -2 63.1249 187.5 4
 -8 15 2 -46.0292 167.448 4
 8 -15 3 28066.5 1330.48 8
 8 -15 -3 27649 1332.6 8
 8 15 -3 27648 1336.53 1
 -8 -15 -3 28216.6 1131.51 2
 -8 15 -3 25838.8 1334.81 4
 8 -15 4 119.126 209.346 8
 8 -15 -4 239.319 177.725 8
 -8 -15 -4 249.198 193.03 2
 8 15 -4 325.802 220.687 1
 -8 15 -4 210.631 246.764 4
 -8 -15 -5 15957.4 963.757 2
 -8 16 0 39826.4 1552.35 4
 8 -16 0 39138.7 1668.27 8
 8 16 0 40823.6 1587.03 1
 -8 16 -1 314.595 213.095 4
 -8 16 1 216.458 183.278 4
 8 16 1 112.383 182.846 1
 8 16 -1 314.31 250.518 1
 8 -16 1 343.313 223.423 8
 8 -16 -1 68.6675 182.441 8
 8 16 2 16690.3 943.121 1
 8 -16 2 17836.5 1117.72 8
 8 -16 -2 17239 1100.21 8
 -8 16 -2 17049.1 1084.76 4
 8 16 -2 18993.9 1115.32 1
 8 -16 3 1177.61 336.903 8
 8 -16 -3 2031.08 413.093 8
 8 16 -3 1682.21 384.731 1
 -8 16 -3 1346.63 339.772 4
 8 -16 4 62.4828 227.305 8
 8 -16 -4 62.7423 242.989 8
 8 -17 0 506.832 280.412 8
 8 17 0 502.515 250.325 1
 -8 17 0 -61.8165 246.348 4
 8 -17 1 4100.33 566.819 8
 8 -17 -1 4101.01 566.912 8
 -8 17 -1 4304.08 554.35 4
 -8 17 1 4390.67 520.916 4
 8 17 1 4344.59 521.88 1
 8 17 -1 4085.78 555.174 1
 8 17 2 378.623 215.581 1
 -9 0 0 66.2126 45.1823 3
 9 0 0 -21.0655 79.1466 4
 9 0 0 -12.6059 51.6121 7
 -9 0 0 49.8416 90.6586 6
 9 0 -1 86443.1 1248.57 7
 9 0 1 86422 1654.58 4
 9 0 -1 88086.3 1478.22 4
 -9 0 -1 89704.6 1378.44 7
 -9 0 -1 90555.9 1441.15 3
 9 0 -2 57462 1027.98 4
 9 0 2 57861.3 1356.58 4
 -9 0 -2 57789.5 1193.02 3
 9 0 -2 56823.6 893.061 7
 -9 0 -2 57116.2 1095.17 7
 -9 0 3 58995.1 1373.47 9
 9 0 3 59011.1 1449.04 4
 -9 0 3 60927 1012.02 2
 9 0 -3 60259.3 943.092 7
 -9 0 4 49502.4 1327.29 9
 -9 0 -4 49124.7 1197.14 7
 -9 0 -4 49480.2 1313.66 3
 9 0 4 52559.8 1410.54 4
 -9 0 -5 3144.92 353.238 3
 9 0 5 2098.3 288.507 4
 -9 0 -5 2760.94 298.237 7
 9 0 6 26171.3 1055.19 4
 -9 0 -6 25344.7 980.574 7
 9 0 6 24687 1040.56 5
 -9 0 -6 25857.1 1079.06 3
 -9 0 -7 39716.2 1343.26 7
 9 0 7 38192.3 1411.83 5
 -9 0 -7 39573.6 1450.39 3
 -9 0 -8 98.2107 178.639 7
 -9 0 -8 58.2988 181.618 3
 9 0 8 -57.8388 188.196 5
 -9 0 -9 12546.5 844.343 7
 9 0 9 12949.4 930.03 5
 -9 0 -9 12749.1 922.223 3
 9 1 0 152.294 70.7924 4
 9 -1 0 20.9057 68.0251 4
 -9 1 0 33.9553 43.8372 3
 9 -1 0 56.1227 57.4479 7
 -9 1 0 49.6329 73.7143 6
 9 1 -1 140191 1724.02 7
 9 -1 -1 140517 2037.02 4
 9 -1 1 143130 2262.4 4
 9 1 -1 139189 2067.92 4
 9 1 1 141686 2279.24 4
 -9 1 1 145354 2292.6 6
 -9 1 -1 140526 2267.09 6
 -9 1 -1 139931 1994.52 3
 -9 1 -1 141351 1970.77 7
 -9 -1 -1 138667 1873.68 7
 9 -1 -1 138336 1847.6 7
 -9 -1 -1 144433 2010.96 3
 9 1 -2 41461.6 652.687 7
 -9 1 -2 42214.3 992.511 3
 -9 -1 -2 42159.3 985.272 3
 -9 1 -2 40379.9 908.565 7
 -9 -1 -2 42548.7 894.16 7
 9 -1 -2 42561.4 785.708 7
 -9 1 -2 40093 1049.58 6
 -9 1 2 41342.6 1060.81 6
 9 1 2 41619.6 1131.94 4
 9 -1 2 39987.3 1107.73 4
 9 1 -2 42349.5 872.165 4
 9 -1 -2 40684 817.542 4
 9 -1 3 728.178 165.692 4
 9 1 3 638.821 172.462 4
 -9 1 3 616.823 115.838 2
 -9 1 -3 711.356 147.663 6
 -9 1 3 592.795 141.261 6
 -9 -1 3 552.798 155.898 9
 -9 1 3 695.79 159.139 9
 -9 -1 4 45982.3 1272.24 9
 -9 1 4 46013.2 1277.83 9
 9 1 4 45664.3 1322.94 4
 -9 -1 -4 46854.1 1151.6 7
 -9 1 -4 47186.6 1171.04 7
 -9 1 -4 45286.6 1257.4 3
 -9 -1 -4 47401.3 1279.08 3
 9 -1 4 46054.4 1317.98 4
 9 1 5 3010.46 357.102 4
 9 -1 5 2720.08 337.623 4
 -9 1 -5 2281.65 275.204 7
 -9 -1 -5 2497.71 287.149 7
 9 1 5 3213.65 287.262 8
 9 -1 5 2627.46 316.032 5
 9 1 -5 2987.93 276.711 8
 -9 1 -5 2950.74 342.579 3
 -9 -1 -5 3323.03 361.018 3
 -9 -1 -6 12793.8 699.54 7
 -9 1 -6 13503.9 711.258 7
 9 1 6 14156.3 772.523 4
 -9 1 -6 14073.6 796.08 3
 -9 -1 -6 13743.1 787.212 3
 9 -1 6 14046.8 765.543 5
 9 1 6 14405.6 791.593 5
 -9 1 -7 38444 1442.22 3
 -9 -1 -7 36773.4 1408 3
 9 -1 7 36131 1355.88 5
 9 1 7 40336.1 1464.7 5
 -9 -1 -7 39983.1 1344.27 7
 -9 1 -7 36317.2 1291.03 7
 -9 1 -8 -117.719 206.862 3
 9 1 8 177.575 248.643 5
 9 -1 8 -112.671 218.177 5
 -9 1 -8 48.8012 171.512 7
 -9 -1 -8 -49.619 180.507 7
 -9 -1 -8 175.465 198.081 3
 -9 1 -9 16619.8 1040.64 3
 -9 -1 -9 14640.7 935.82 7
 -9 1 -9 15520.2 929.274 7
 9 -1 9 14788.4 973.718 5
 9 1 9 16961 1064.75 5
 9 -2 0 -21.0305 81.4476 4
 -9 2 0 75.1362 81.4933 6
 9 -2 0 93.6839 65.5893 7
 -9 -2 0 8.6443 38.0848 7
 9 -2 1 111419 1930.2 4
 -9 2 -1 113704 1711.05 7
 -9 -2 -1 111296 1544.43 7
 9 -2 -1 108610 1607.29 7
 9 -2 1 110082 1754.43 7
 -9 2 1 112140 1949.93 6
 -9 2 -1 110938 1940.39 6
 -9 2 1 110106 1369.64 3
 -9 -2 -2 19162 566.119 7
 -9 2 2 21256 636.525 2
 -9 2 2 21355.4 739.561 6
 -9 2 -2 22193.8 752.178 6
 9 -2 -2 20123.5 549.879 7
 9 2 -2 20345.8 427.205 10
 -9 2 -2 20929.2 441.948 10
 9 -2 2 19696.6 753.8 4
 9 2 2 20532.4 784.389 4
 -9 -2 -3 17679 693.286 3
 9 -2 3 17910 752.399 4
 9 2 -3 17501.7 487.582 10
 -9 2 -3 17596.8 494.077 10
 -9 2 3 17444.9 576.94 2
 -9 2 -3 16702.5 623.465 7
 -9 2 -3 17723.7 668.98 6
 -9 2 3 19290.7 698.496 6
 -9 2 3 17439.6 701.132 9
 -9 -2 3 17520.2 699.935 9
 9 2 3 17147.5 752.459 4
 -9 2 -4 101116 1637.48 10
 -9 2 4 101803 2021.83 9
 -9 -2 4 100831 2009.88 9
 -9 2 4 99441.2 1634.47 2
 9 2 4 99527.9 1857.31 8
 9 2 -4 101121 1840.83 8
 -9 2 4 102980 1832.74 6
 -9 2 -4 102649 1823.65 6
 9 -2 4 99665.2 2075.14 4
 -9 2 -4 100674 1875.84 7
 -9 -2 -4 101922 1840.4 7
 9 2 4 101862 2101.31 4
 -9 -2 -4 99444.9 2002.93 3
 9 2 5 6468.12 507.864 4
 -9 -2 -5 7445.26 534.566 3
 -9 2 -5 7368.78 535.177 3
 9 -2 5 7198.51 504.282 5
 -9 -2 -5 7698.36 495.703 7
 -9 2 -5 7847.57 496.059 7
 9 2 5 7521.13 441.158 8
 9 2 -5 7020.62 425.811 8
 9 -2 6 19072.1 886.475 5
 9 2 6 20954.2 955.881 4
 -9 -2 -6 19801.9 872.01 7
 -9 2 -6 20171.1 869.787 7
 9 2 6 20349.3 961.307 5
 -9 -2 -6 19594.9 948.326 3
 -9 2 -6 20767.6 980.452 3
 -9 2 -7 14713.3 795.993 7
 -9 -2 -7 14859.2 814.532 7
 9 2 7 15403.3 908.629 5
 9 -2 7 15133.4 849.3 5
 -9 2 -7 15422.5 895.652 3
 -9 2 -8 -145.381 187.68 7
 -9 -2 -8 -151.482 177.464 7
 -9 2 -8 -59.8237 148.673 3
 9 -2 8 -109.614 185.615 5
 -9 -2 -9 6196.86 636.325 2
 -9 2 -9 7101.28 693.543 3
 9 -2 9 6863.98 661.182 5
 9 2 9 7276.25 716.099 5
 -9 2 -9 6814.51 619.917 7
 -9 -2 -9 5963.67 598.122 7
 -9 3 0 -25.8209 80.4398 6
 9 -3 0 69.3767 63.0963 7
 -9 -3 0 36.3238 45.7757 7
 -9 3 1 95896 1784.66 6
 -9 3 -1 97676.6 1791.88 6
 9 3 1 95619.7 1181.39 10
 -9 3 1 96366.4 1189.04 10
 9 -3 -1 95502.7 1516.98 7
 -9 -3 -1 96246 1367.8 7
 9 -3 1 94294.8 1626.89 7
 -9 3 2 24291.6 799.81 6
 -9 3 -2 24977.2 806.884 6
 -9 -3 -2 24507.5 633.815 7
 9 3 -2 24556.3 516.081 10
 -9 3 2 23886.1 515.607 10
 -9 3 -2 23764.7 515.234 10
 9 3 2 25306 527.895 10
 9 -3 -2 24730.6 648.547 7
 -9 3 2 25181.5 740.673 2
 -9 3 -3 6269.51 385.392 7
 9 3 3 6800.47 309.729 10
 -9 3 3 6207.94 296.235 10
 9 3 -3 5903.09 290.605 10
 -9 3 -3 6259.08 300.278 10
 9 3 3 6854.1 478.635 4
 9 3 -3 6643.93 428.185 8
 9 3 3 5865.99 412.19 8
 -9 -3 3 5682.06 394.819 9
 -9 3 3 6701.89 430.44 9
 -9 3 3 6409.81 405.673 6
 -9 3 -3 6548.81 411.526 6
 -9 3 3 6486.66 376.656 2
 9 -3 4 100274 1715.43 1
 9 3 4 100900 2111.05 4
 -9 -3 -4 98910.3 1827.27 7
 -9 3 4 97217.4 1717.29 2
 -9 3 -4 96414.9 1854.55 7
 -9 3 -4 102820 1668.11 10
 9 3 -4 97937.1 1633.36 10
 -9 -3 4 99952.1 1997.32 9
 -9 3 4 98791.7 1994.12 9
 -9 3 4 101640 1841.94 6
 -9 3 -4 100718 1831.26 6
 9 3 4 101325 1891.68 8
 9 3 -4 99515.1 1855.99 8
 9 -3 5 15351.2 724.512 5
 9 3 5 15787.6 797.882 4
 -9 3 5 15098.5 614.62 6
 -9 -3 -5 13652.7 666.273 7
 9 3 -5 14571.7 601.88 10
 -9 3 -5 14337.1 595.903 10
 -9 3 -5 14304.3 599.455 6
 -9 3 -5 13638.6 670.397 7
 9 3 5 14310.5 618.745 8
 9 3 -5 15281.7 638.65 8
 -9 3 -6 27068.3 1026.62 7
 9 -3 6 27634.9 1054.48 5
 -9 3 -6 26234.6 1115.19 3
 9 3 6 28143.8 1155.94 5
 -9 -3 -6 27305 1038.75 7
 -9 3 -7 19025.6 1025.67 3
 -9 3 -7 18337.9 900.256 7
 9 3 7 19148.2 1019.04 5
 9 -3 7 18052.5 926.575 5
 -9 -3 -7 20107.3 957.168 7
 -9 3 -8 96.841 163.988 7
 -9 -3 -8 -51.5117 193.541 7
 -9 3 -8 244.712 190.59 3
 9 3 8 246.064 223.79 5
 9 -3 8 477.979 244.386 5
 -9 3 -9 11779.9 805.091 7
 -9 -3 -9 11202.9 868.579 2
 -9 3 -9 10951.7 876.145 3
 9 -3 9 11281 833.353 5
 9 3 9 11477.9 900.645 5
 -9 -3 -9 11341.3 808.333 7
 -9 4 0 68.2284 82.7405 4
 9 4 0 147.419 70.5115 3
 -9 -4 0 108.651 38.881 7
 9 -4 0 173.727 88.8291 7
 -9 4 0 81.958 85.1126 6
 9 4 0 -30.1367 102.067 8
 9 -4 -1 31023 794.14 7
 9 4 -1 31494.3 688.089 3
 9 -4 1 31584.1 864.827 7
 -9 -4 -1 30957.7 637.77 7
 9 4 -1 31980.1 1003.8 8
 9 4 1 31677 1001.8 8
 -9 4 1 32660.5 965.888 6
 -9 4 -1 32133.9 956.068 6
 -9 4 2 22249.6 540.662 10
 9 4 2 21612.6 534.264 10
 -9 4 -2 22971.9 838.019 4
 -9 -4 -2 21934.4 605.948 7
 9 -4 2 22139.2 758.184 7
 -9 4 2 21295 722.785 2
 9 4 -2 21420.8 805.304 8
 9 4 2 21612.2 815.959 8
 9 -4 -2 20965 642.359 7
 -9 4 -2 22218.6 719.587 7
 -9 4 -2 20534.8 757.426 6
 9 4 -2 20695.4 759.667 6
 9 4 2 21479.9 772.483 6
 -9 4 2 21954.5 779.913 6
 -9 4 3 31077.8 904.767 2
 9 4 3 32239.6 1003.62 8
 9 4 -3 33379.2 1003.59 8
 9 4 3 30529.3 933.859 6
 -9 4 3 32181.6 956.328 6
 -9 4 -3 32393.2 948.873 6
 9 4 -3 32035.4 955.949 6
 -9 4 -3 32975.2 936.27 7
 9 -4 3 30915.1 906.533 1
 9 4 -3 32456.7 760.538 10
 -9 4 -3 32407.7 762.108 10
 -9 4 3 30808.2 745.478 10
 9 4 3 32156.6 756.999 10
 -9 -4 3 31694.4 953.715 9
 -9 4 3 30246.6 943.499 9
 -9 4 4 122598 2099.53 2
 9 -4 4 122098 2040.11 1
 9 4 4 124048 2202.34 8
 9 4 -4 124848 2183.85 8
 9 4 -4 121854 2118.4 6
 9 4 4 126466 2138.13 6
 -9 4 4 122090 2128.75 6
 -9 4 -4 126518 2145.72 6
 9 4 4 126745 2454.82 4
 -9 4 -4 125652 2202.12 7
 -9 4 4 125398 2308.88 9
 -9 -4 4 126442 2297.28 9
 -9 4 4 126259 1957.68 10
 9 4 -4 124429 1962.95 10
 9 4 4 125920 1958.27 10
 -9 4 -4 122363 1959.1 10
 9 -4 -5 2672.82 324.729 5
 9 -4 5 2465.31 310.368 5
 -9 4 5 3037.93 293.748 2
 9 4 5 2345.97 317.045 5
 9 4 5 2839.14 351.778 4
 9 4 5 2805.93 287.091 8
 9 4 -5 3052.36 286.944 10
 -9 4 -5 2708.07 273.847 10
 -9 4 -5 2454.74 291.84 7
 -9 4 5 2709.13 272.899 6
 9 4 5 2742.61 268.342 6
 -9 4 -5 2841.29 283.195 6
 9 4 6 15802.8 855.201 5
 9 -4 6 13465.6 722.984 5
 9 4 -6 13559.8 646.986 10
 -9 4 -6 13601.9 648.276 10
 -9 4 -6 13452.4 725.587 7
 -9 -4 -7 12163.2 754.337 7
 9 4 7 10947 781.302 5
 9 -4 7 12981 764.947 5
 -9 4 -7 12576.1 847.25 3
 -9 4 -7 11639.4 715.608 7
 -9 -4 -8 -61.7055 163.935 2
 -9 4 -8 97.8854 130.028 7
 -9 -4 -8 52.3383 177.254 7
 -9 4 -8 62.5543 185.806 3
 9 4 8 62.4726 185.563 5
 9 -4 8 153.913 186.639 5
 -9 -4 -9 5010.16 551.129 7
 9 -4 9 4649.13 524.054 5
 -9 4 -9 4843.02 606.398 3
 9 4 9 5669.85 638.207 5
 -9 -4 -9 4398.58 562.018 2
 -9 4 -9 5597.05 561.904 7
 9 -5 0 86.0099 83.278 7
 -9 -5 0 55.0392 31.5355 7
 -9 5 0 199.825 100.329 6
 9 5 0 95.84 94.894 8
 9 5 0 18.6442 70.0533 3
 -9 5 1 70333.5 1353.2 4
 -9 -5 -1 69128.9 1072.52 7
 9 -5 1 71129.5 1428.14 7
 -9 -5 1 69264.8 1036.49 2
 9 5 -1 69103 1539.1 6
 9 5 1 70655.2 1551.59 6
 -9 5 1 71769.2 1544.83 6
 -9 5 -1 69977.4 1527.89 6
 9 5 1 69375.9 1389.01 3
 9 5 -1 70073.7 1210.09 3
 9 -5 -1 70215.5 1346.11 7
 9 5 1 69039.1 1606.25 8
 9 5 -1 70527.6 1616.64 8
 -9 5 -2 68101.3 1497.9 6
 -9 5 2 68072.6 1496.86 6
 9 5 -2 64790 1481.68 6
 9 5 2 62586.7 1464.24 6
 -9 5 2 65042.2 1214.21 4
 -9 5 -2 66660.3 1557.38 4
 9 -5 -2 64986.9 1294.61 7
 -9 5 2 69437.9 1459.22 2
 9 5 2 66928.5 1555.13 8
 9 5 -2 68383.1 1556.2 8
 9 -5 2 65496.8 1441.16 7
 -9 -5 -2 63943.3 1161.16 7
 -9 5 -3 7210.53 517.866 4
 9 5 -3 8301.63 491.944 6
 9 5 3 8033.82 481.493 6
 -9 5 3 8124.19 482.014 6
 -9 5 -3 8573.48 495.939 6
 -9 5 -3 7648.25 456.941 7
 -9 5 3 8352.42 479.419 2
 9 -5 3 7806 458.032 1
 9 5 3 7465.61 365.71 10
 -9 5 3 7986.94 378.892 10
 9 5 3 7235.12 483.771 8
 9 5 -3 8094.28 502.11 8
 -9 -5 3 6992.67 440.707 9
 -9 5 3 7848.13 468.913 9
 -9 5 4 69326.1 1529.62 2
 9 5 -4 67836.9 1364.78 10
 -9 5 -4 68722.3 1379.17 10
 9 -5 4 69160.3 1457.85 1
 9 5 4 71252 1587.64 8
 9 5 -4 71013.7 1569.25 8
 -9 5 4 70667.5 1523.9 6
 -9 5 -4 69667.4 1511.26 6
 9 5 -4 70753.7 1518.09 6
 9 5 4 70441.2 1516.16 6
 -9 5 4 69662.6 1604.32 9
 -9 -5 4 67846.9 1575.88 9
 -9 5 -4 66432.6 1535.19 7
 9 5 5 5208.96 468.894 5
 9 -5 5 5176.93 408.695 5
 9 5 5 5611.08 396.416 10
 9 5 -5 5553.02 390.53 10
 -9 5 -5 6700.75 428.54 10
 -9 5 5 6461.99 420.656 10
 9 -5 -5 5603.84 452.38 5
 9 5 5 5709.85 415.699 8
 -9 5 -5 6491.6 468.421 7
 9 5 5 5527.55 493.308 4
 -9 5 5 6341.2 435.432 2
 -9 5 5 5510.48 394.331 6
 -9 5 -5 5782.83 399.722 6
 9 5 -5 5188.16 374.047 6
 9 5 5 5681.16 388.925 6
 9 5 6 11142.5 726.677 5
 -9 5 -6 10256.3 582.17 10
 9 -5 6 10378.3 621.588 5
 -9 5 -6 10228 641.129 7
 -9 5 -7 26839.2 1099.98 7
 9 5 7 24525 1192.74 5
 9 -5 7 24926.8 1060.27 5
 -9 -5 -7 27156.2 1261.62 2
 -9 5 -8 64.0587 180.51 3
 -9 -5 -8 -53.0315 199.248 7
 -9 5 -8 48.9889 165.909 7
 9 5 8 126.162 221.699 5
 9 -5 8 -49.4618 191.556 5
 -9 -5 -8 188.894 236.569 2
 9 5 9 9572.1 828.744 5
 -9 -5 -9 8366.58 715.548 7
 -9 5 -9 9271.92 819.915 3
 -9 5 -9 9203.56 716.707 7
 -9 -5 -9 9377.39 817.077 2
 9 -5 9 8435.17 686.995 5
 9 6 0 -32.0677 108.603 6
 -9 -6 0 -15.0476 56.5368 2
 9 -6 0 95.2766 92.2471 7
 -9 6 0 61.1143 86.1066 6
 9 6 0 41.8915 76.198 3
 9 6 0 135.799 131.481 8
 9 -6 -1 61034.6 1285.17 7
 9 -6 1 59332.6 1328.06 7
 -9 -6 -1 58987.5 965.348 7
 -9 6 -1 58091.9 1410.25 4
 -9 6 1 59501.4 1259.98 4
 -9 6 1 61261.9 1446 6
 -9 6 -1 56011.3 1395.52 6
 9 6 -1 58988.5 1150.55 3
 9 6 1 58748.2 1309.4 3
 9 6 1 58246.8 1443.51 6
 9 6 -1 61799.3 1481.58 6
 -9 -6 -1 57463.3 1190.09 2
 9 6 1 58767.2 1490.69 8
 9 6 -1 58187.9 1487.67 8
 9 6 2 29140.3 939.066 3
 9 6 -2 27467.2 952.897 6
 9 6 2 27882.1 953.711 6
 9 -6 2 29549.1 961.567 1
 -9 6 2 28542.1 946.647 6
 -9 6 -2 28586.5 949.215 6
 -9 6 2 29265.1 777.439 4
 -9 6 -2 27579.1 990.357 4
 9 -6 2 27905.7 920.28 7
 9 6 2 29765.9 1018.6 8
 9 6 -2 29780.8 1010.17 8
 9 -6 -2 29261.4 847.36 7
 -9 6 2 30273.7 877.973 9
 -9 6 2 27885.8 922.201 2
 -9 6 3 24919.8 876.264 6
 -9 6 -3 24700.2 871.121 6
 -9 6 -3 23509.3 832.016 7
 -9 6 3 23009.9 860.244 2
 -9 6 -3 22922.7 945.93 4
 9 -6 3 22509.5 869.751 7
 9 -6 3 24999.8 867.017 1
 -9 -6 3 23030 801.226 9
 -9 6 3 23141.2 810.694 9
 -9 6 3 25229.7 723.968 10
 9 6 3 25005.2 721.96 10
 9 6 3 24969.6 922.398 8
 9 6 -3 23610.8 887.092 8
 9 6 -3 23535.4 867.545 6
 9 6 3 23950 868.449 6
 9 -6 4 62617.6 1427.89 1
 -9 6 4 60396 1326.77 10
 9 6 4 61342.2 1333.73 10
 9 -6 4 62525.2 1359.17 5
 9 6 -4 59183.6 1309.59 10
 -9 6 -4 60546.2 1330.65 10
 -9 -6 4 61810.5 1476.13 9
 -9 6 4 62123.8 1491.35 9
 9 6 4 61058.6 1504.85 8
 9 6 -4 64270.1 1515.99 8
 -9 6 -4 61344.9 1693.7 4
 -9 6 -4 60635.9 1483.87 7
 9 6 4 62421.6 1458.05 6
 -9 6 4 62946.6 1461.33 6
 -9 6 -4 62541.3 1456.19 6
 9 6 -4 59619.5 1436.72 6
 -9 6 4 59545.4 1476.84 2
 9 6 5 4722.92 455.346 5
 -9 6 5 4956.99 382.364 10
 9 6 5 4513.23 369.956 10
 9 6 -5 5066.15 383.752 10
 -9 6 -5 4764.33 371.577 10
 9 6 5 4497.06 384.317 8
 -9 6 5 3714.11 358.776 2
 9 -6 5 4800.44 385.164 5
 9 -6 -5 4619.88 418.755 5
 -9 6 -5 4755.78 413.761 7
 -9 -6 -5 4590.79 463.851 2
 9 6 5 4932.67 376.868 6
 9 6 -5 4255.79 360.071 6
 -9 6 5 4149.03 350.872 6
 9 6 6 14699.3 725.165 10
 -9 6 -6 14911.6 727.213 10
 -9 6 6 16226.6 758.092 10
 9 6 6 16851.4 905.17 5
 9 -6 6 17383.6 792.227 5
 -9 -6 -6 16249.9 911.338 2
 -9 6 -6 16207.4 814.552 7
 9 -6 7 19521.6 919.405 5
 9 6 7 18621.4 1026.92 5
 -9 -6 -7 18984.9 1052.59 2
 -9 6 -7 18892.7 933.62 7
 -9 -6 -8 64.4055 171.108 2
 -9 6 -8 65.8084 195.472 3
 -9 6 -8 -98.9701 173.917 7
 9 -6 8 235.305 165.397 5
 9 6 8 -63.1929 222.093 5
 -9 7 0 97.4839 136.499 6
 9 7 0 -36.407 136.788 8
 9 7 0 165.027 108.484 3
 9 -7 0 32.7587 106.591 1
 9 -7 0 26.1617 115.261 7
 -9 7 0 171.993 114.235 4
 -9 -7 0 -15.5484 78.6488 2
 9 -7 -1 99206.1 1805.73 7
 9 -7 1 98748.4 1864.17 7
 -9 -7 -1 97304.6 1672.45 2
 9 7 1 97628 1848.07 3
 -9 7 1 95364.3 1956.87 6
 -9 7 -1 95536.5 1958.48 6
 -9 7 -1 96592.2 1966.18 4
 9 -7 1 96369.2 1963.68 1
 -9 7 1 95846.2 1937.8 2
 9 7 1 98619.7 2069.57 8
 9 7 -1 97299.2 2061.45 8
 9 7 2 7854.13 494.478 3
 9 -7 2 6825.8 469.726 1
 -9 7 2 8194.27 513.032 6
 -9 7 -2 8088.37 512.69 6
 9 -7 2 8322.16 507.497 7
 9 -7 -2 8277.84 459.394 7
 -9 7 -2 7559.93 521.803 4
 -9 7 2 8929.9 428.567 4
 -9 7 2 7402.54 490.917 2
 -9 -7 -2 7709.49 450.107 2
 -9 -7 2 7715.79 425.081 9
 -9 7 2 7355.39 417.718 9
 9 7 2 7768.52 530.288 8
 9 7 -2 8666.96 555.027 8
 -9 -7 -3 645.784 166.22 2
 9 7 3 775.466 170.642 6
 9 7 -3 748.38 177.996 6
 -9 7 3 646.318 151.881 9
 -9 -7 3 716.991 163.666 9
 9 7 3 715.818 190.261 3
 -9 7 3 804.122 195.883 6
 -9 7 -3 642.738 165.437 6
 9 -7 3 635.404 168.908 1
 9 -7 3 489.187 164.206 7
 -9 7 3 172.214 137.379 2
 9 7 3 391.613 163.924 8
 9 7 -3 489.565 164.332 8
 -9 7 -3 828.122 198.398 4
 9 7 4 30908.5 1024.14 6
 9 7 -4 30836 1029.72 6
 9 -7 4 31098.5 1007.96 1
 -9 7 4 32435.6 1040.17 6
 -9 7 -4 32636.8 1041.32 6
 9 -7 -4 31446.1 994.413 5
 -9 7 4 31388.8 937.877 10
 9 7 4 30000.5 921.196 10
 -9 7 4 31129.5 1074.25 2
 9 7 4 32035.8 1079.08 8
 9 7 -4 31390.7 1054.89 8
 -9 -7 -4 31769.8 1128.25 2
 -9 7 -4 32636.2 1232.59 4
 -9 7 -4 31125.9 1047.29 7
 9 -7 4 30467.5 893.806 5
 9 7 5 3029.23 323.972 8
 -9 7 -5 3176.95 348.991 7
 9 7 -5 4338.89 369.592 10
 -9 7 5 3210.56 321.764 10
 9 7 5 3749.69 348.255 10
 -9 7 -5 3365.86 330.126 10
 -9 7 5 3980.77 387.719 2
 -9 7 -5 3095.92 402.944 4
 9 7 5 3124.57 369.168 5
 9 7 -5 3364.51 335.659 6
 9 7 5 3693.35 344.324 6
 -9 7 5 2310.07 285.845 6
 9 -7 -5 3038.39 331.073 1
 9 -7 5 2761.28 296.431 5
 9 -7 -5 3307.51 349.992 5
 -9 -7 -5 3684.67 419.854 2
 9 7 6 16392.2 897.206 5
 9 -7 6 15134.7 725.701 5
 -9 7 -6 15583.2 810.624 7
 -9 7 6 15542.7 767.244 10
 9 7 6 15898 772.966 10
 -9 -7 -6 14184.4 872.043 2
 -9 7 7 25488.9 1063.19 10
 9 7 -7 25087.2 1087.64 1
 9 7 7 25970.5 1225.37 5
 -9 -7 -7 24540.1 1228 2
 -9 7 -7 23486.2 1068.27 7
 -9 7 -8 453.316 211.596 7
 -9 -7 -8 260.999 237.384 2
 9 7 8 125.756 186.785 5
 -9 8 0 -34.9701 122.904 6
 9 -8 0 199.809 122.866 7
 9 8 0 38.9544 155.238 8
 9 -8 0 105.46 136.143 1
 9 8 0 26.5924 119.792 3
 -9 8 0 31.3175 121.288 4
 9 8 1 77044.3 1839.65 8
 9 8 -1 77842.6 1845.48 8
 -9 8 1 75082.1 1732.19 2
 9 -8 -1 73522.5 1745.24 1
 9 -8 1 73926.6 1731.99 1
 9 8 1 73250.4 1613.36 3
 9 -8 -1 76429.2 1597.44 7
 9 -8 1 74792.5 1629.44 7
 -9 8 -1 79322.6 1784.11 4
 -9 8 1 74300.4 1566.6 4
 -9 8 1 76432.9 1754.2 6
 -9 8 -1 75821.5 1753.91 6
 9 -8 -2 20056.9 857.661 1
 9 -8 2 17988.7 802.954 1
 9 8 2 20140.7 880.43 8
 9 8 -2 19070.1 859.794 8
 -9 8 -2 20245.4 896.83 4
 -9 8 2 18440.5 815.593 2
 9 -8 2 21725.3 849.569 7
 9 8 2 18681 798.269 3
 9 -8 -2 19468.9 746.096 7
 -9 8 2 20014.3 832.874 6
 -9 8 -2 19883.3 839.117 6
 -9 -8 -2 20583.4 761.021 2
 -9 -8 2 18951.7 668.585 9
 -9 8 2 17848.3 652.426 9
 -9 8 3 10616.3 529.301 9
 9 8 3 11536.4 663.907 8
 9 8 -3 10871 641.262 8
 -9 8 3 10621.6 604.322 6
 -9 8 -3 11429.8 631.437 6
 9 -8 -3 9434.85 588.209 1
 9 -8 3 10416.1 607.394 1
 9 8 3 9904.67 518.743 1
 -9 8 -3 10183.9 668.067 4
 -9 -8 3 11665.6 549.728 9
 9 -8 3 10632.9 635.163 7
 9 8 3 10711.4 643.122 3
 -9 -8 -3 10642.3 604.156 2
 -9 8 3 10734.1 637.161 2
 -9 8 -4 39316.6 1192.58 6
 -9 8 4 39113.5 1186.06 6
 9 -8 4 41379.8 1219.71 1
 -9 8 -4 39461.8 1410.73 4
 -9 8 4 39159.7 1110.11 10
 9 8 4 38750.7 1099.79 10
 9 -8 -4 39463.2 1106.85 5
 9 8 4 37611.1 1186.9 6
 9 8 -4 36387.3 1168.55 6
 9 8 4 41080.4 1264.18 8
 9 8 -4 39222.8 1233.36 8
 -9 -8 -4 38658.5 1278.58 2
 -9 8 4 37169.3 1250.6 2
 9 -8 -4 39307.2 1225.25 1
 9 8 5 5269.88 479.163 5
 -9 8 5 5111.76 426.454 10
 9 8 5 4014.31 380.14 10
 -9 8 -5 4682.98 407.538 10
 -9 8 -5 5304.61 548.738 4
 -9 8 5 5168.29 413.759 6
 9 8 -5 4725.85 417.101 6
 9 8 5 5127.81 421.304 6
 9 -8 -5 5310.22 428.891 5
 -9 8 -5 4880.11 444.079 7
 9 8 5 4922.04 433.408 8
 9 -8 -5 4488.23 406.116 1
 -9 -8 -5 4279.14 459.306 2
 -9 8 -6 16443.1 980.385 4
 -9 8 6 17774.1 845.058 10
 9 8 6 16729.6 816.075 10
 -9 8 -6 16978.6 858.464 7
 9 8 -6 15514.3 866.091 1
 -9 -8 -6 16189.5 941.622 2
 9 8 6 15827.2 878.417 5
 9 8 7 15130.4 928.709 5
 -9 8 -7 15842.8 882.132 7
 9 8 -7 17327.7 923.966 1
 -9 8 7 15952.7 866.767 10
 9 8 7 16102.4 855.108 10
 -9 -8 -7 15783.6 981.094 2
 -9 8 -8 51.0145 197.569 7
 9 8 8 -61.9402 217.69 5
 -9 -8 -8 66.5856 225.503 2
 9 -9 0 189.972 112.859 1
 9 9 0 29.6273 100.342 3
 -9 9 0 103.298 125.265 4
 -9 9 0 112.731 145.532 6
 9 -9 0 62.0733 105.115 7
 9 9 0 125.517 136.139 8
 -9 9 1 61239.2 1598.46 2
 -9 9 1 60859.7 1458.64 4
 -9 9 -1 63245.5 1631.31 4
 -9 9 1 62293.6 1609.59 6
 -9 9 -1 66088.2 1648.06 6
 9 9 1 61538.6 1503.53 3
 9 9 1 64673.7 1708.83 8
 9 9 -1 63102.7 1692.08 8
 9 -9 1 63809 1630.59 1
 9 -9 -1 59611.4 1593.84 1
 9 -9 1 63674.6 1532.93 7
 9 -9 -1 62840 1478.42 7
 9 9 2 24017.1 940.168 3
 -9 9 -2 22466.7 929.524 6
 -9 9 2 22570.7 921.011 6
 -9 9 2 22365.7 780.507 4
 -9 9 -2 21494.3 969.719 4
 -9 -9 2 21792.6 716.805 9
 -9 9 2 25164.1 990.316 2
 9 9 2 21907.1 957.387 8
 9 9 -2 24391.2 996.974 8
 -9 -9 -2 21809.1 804.722 2
 9 -9 2 22941.6 908.534 7
 9 -9 2 21748.7 917.603 1
 9 -9 -2 20903.4 907.59 1
 9 -9 -2 23390.6 858.087 7
 9 9 2 21207.6 850.59 1
 9 9 3 1105.84 231.056 3
 9 9 3 1107.15 240.757 8
 9 9 -3 1287.53 270.094 8
 -9 9 3 734.291 217.004 2
 -9 -9 -3 1051.86 223.605 2
 -9 -9 3 1256.67 196.374 9
 -9 9 3 770.516 209.892 6
 -9 9 -3 1214.02 251.778 6
 9 9 3 1109.54 212.693 1
 9 -9 3 1128.41 218.038 1
 9 -9 -3 1223.08 246.344 1
 -9 9 -3 895.464 238.619 4
 -9 9 4 29624.8 1059.03 6
 -9 9 -4 29919.7 1072.72 6
 9 -9 4 31483.9 1108.62 1
 9 9 -4 29938.9 1086.79 6
 9 9 4 31659.8 1122.11 6
 9 -9 -4 29419.5 1082.19 1
 -9 -9 -4 30052.3 1138.58 2
 -9 9 -4 30961.9 1280.46 4
 9 9 -4 32404.8 1137.86 8
 9 9 4 32565.3 1152.56 8
 9 9 4 31130.8 1017.57 10
 -9 9 5 1651.65 265.383 10
 9 9 5 1509.67 261.701 10
 -9 9 -5 1527.08 314.777 4
 9 9 -5 1932.67 329.602 1
 9 9 5 2047.82 312.066 5
 9 9 5 1844.18 273.35 6
 9 9 -5 1791.34 268.762 6
 -9 -9 -5 2313.61 351.125 2
 -9 9 -6 7085.87 672.205 4
 9 9 -6 7154.51 603.921 1
 -9 -9 -6 7644.08 661.256 2
 9 9 6 6259.76 563.132 5
 -9 9 6 5555.93 491.644 10
 9 9 6 6017.66 519.362 10
 -9 9 -6 7484.26 578.852 7
 9 9 -7 19971.2 1021 1
 -9 9 7 21001.3 1005.25 10
 9 9 7 21045.7 1007.29 10
 -9 -9 -7 22113.4 1187.34 2
 -9 9 -7 21558.9 1023.82 7
 9 9 7 21092.8 1080.58 5
 9 9 8 120.938 188.38 5
 -9 9 -8 51.5132 181.046 7
 9 10 0 134.777 173.989 8
 -9 10 0 40.1956 155.669 6
 -9 10 0 -75.1299 190.013 4
 -9 10 0 -39.6212 128.92 2
 9 -10 0 -100.608 151.07 7
 9 -10 0 204.687 133.202 1
 9 10 0 291.347 179.152 1
 9 -10 1 18664.7 881.526 1
 9 -10 -1 18566.9 879.293 1
 -9 10 1 19510.6 893.498 2
 9 10 1 18917.6 922.304 8
 9 10 -1 20185.1 946.286 8
 9 -10 1 19455.9 832.456 7
 9 -10 -1 19672.5 812.101 7
 -9 10 1 19382.7 809.822 4
 -9 10 -1 17745.4 868.143 4
 9 10 1 19865.1 848.298 3
 9 10 1 19644.3 878.648 1
 -9 10 1 18338.9 865.029 6
 -9 10 -1 19928.8 895.967 6
 9 10 -2 19495 933.521 8
 9 10 2 20723.9 963.091 8
 -9 10 2 20437.1 783.534 4
 -9 10 -2 19761.6 958.773 4
 -9 10 2 20959.1 918.709 6
 -9 10 -2 21920 938.017 6
 9 -10 -2 21040.9 927.495 1
 9 10 2 21124.6 914.286 3
 -9 -10 -2 19732.9 785.632 2
 9 -10 2 20368.2 920.176 1
 9 10 2 19852.7 847.288 1
 -9 10 -3 15888.7 892.703 4
 -9 -10 -3 16585 781.865 2
 9 10 -3 15769.9 887.706 1
 9 10 3 16183.8 724.774 1
 9 10 4 46898.5 1358.28 5
 -9 -10 -4 47857.8 1484.42 2
 9 10 -4 47892.2 1601.62 1
 -9 10 -4 47362.9 1658.5 4
 -9 -10 -5 2148.06 348.519 2
 9 10 5 1746.3 295.485 5
 9 10 -5 1729.03 341.512 1
 -9 10 -5 1674.83 337.657 4
 -9 10 5 2171.07 315.206 10
 9 10 5 2207.53 303.694 10
 9 10 -5 1629.76 270.996 6
 9 10 5 2751.55 341.792 6
 -9 10 -6 9657.01 797.294 4
 -9 10 6 9054.77 642.865 10
 9 10 6 9429.78 654.936 10
 9 10 -6 8642.93 693.956 1
 -9 -10 -6 9199.15 736.634 2
 9 10 6 8558.8 650.62 5
 9 10 7 12784.8 793.887 10
 -9 10 7 13191.9 811.664 10
 9 10 7 12711.2 845.347 5
 -9 -10 -7 12543.7 907.316 2
 9 10 -7 13400.8 860.892 1
 -9 10 8 318.952 186.852 10
 9 11 0 -89.3111 145.301 1
 -9 11 0 40.875 101.58 4
 9 11 1 28991.5 1080.59 3
 9 11 1 31171.1 1148.75 1
 9 11 -1 30706 1218.75 1
 -9 11 1 29953.9 1067.15 4
 -9 11 -1 29634.1 1175.11 4
 -9 11 -2 18255.2 948.765 4
 9 11 2 16682.5 807.715 1
 9 11 -2 18406.8 962.605 1
 -9 11 2 17906.6 762.865 4
 -9 -11 -2 17384.9 754.466 2
 -9 -11 -3 6269.19 497.98 2
 -9 11 -3 5664.14 557.775 4
 9 11 3 5606.27 452.594 1
 9 11 -3 4993.75 523.095 1
 9 11 4 38269.4 1215.63 5
 -9 -11 -4 38916.8 1343.76 2
 9 11 -4 35187.6 1413.74 1
 -9 11 -4 38873 1523.7 4
 9 -11 5 4572.73 465.977 8
 9 11 5 4449.76 437.726 5
 -9 11 -5 4789.85 566.42 4
 9 -11 -5 3296 408.018 8
 -9 -11 -5 4982.31 510.195 2
 -9 11 5 5425.07 490.098 10
 9 11 5 4859.45 477.46 10
 9 11 -5 4797.54 454.578 6
 9 11 5 4580.18 457.688 6
 9 11 -5 3880.2 495.893 1
 9 11 -6 11277.2 816.381 1
 -9 11 6 10413.5 714.956 10
 9 11 6 11206.9 733.33 10
 -9 -11 -6 12524.6 850.273 2
 -9 11 -6 9558.81 827.744 4
 9 11 6 10107.9 702.894 5
 9 11 -7 12053.2 829.281 1
 -9 -11 -7 12986.5 920.112 2
 -9 11 7 13574.6 849.839 10
 9 11 7 11361.3 773.588 10
 9 11 7 14733.6 879.886 5
 -9 11 -7 14424.3 998.122 4
 -9 12 0 -44.4175 110.384 4
 9 12 0 191.578 190.864 1
 -9 12 -1 19730.5 992.359 4
 -9 12 1 19321.9 888.555 4
 9 12 -1 20221.3 1017.75 1
 9 12 1 20717.3 965.395 1
 -9 12 2 7869.88 532.205 4
 -9 -12 -2 7349.76 497.012 2
 -9 12 -2 7964.39 653.053 4
 9 12 2 6872.96 538.372 1
 9 12 -2 8527.44 674.304 1
 9 12 -3 3301.15 447.524 1
 9 12 3 3774.28 387.929 1
 -9 12 -3 4317.54 505.751 4
 -9 -12 -3 4120.39 419.411 2
 9 12 -4 47918.9 1701.88 1
 -9 12 -4 47296.1 1742.51 4
 -9 -12 -4 49922.2 1565.33 2
 9 12 -5 2482.63 358.53 6
 9 12 5 2460.82 366.036 6
 -9 12 5 3162.64 411.722 10
 9 12 5 2604.17 365.289 10
 -9 12 -5 3172.04 489.619 4
 9 -12 5 3603.45 437.288 8
 9 -12 -5 3099.8 419.511 8
 -9 -12 -5 3879.08 469.117 2
 9 12 -5 3115.62 452.898 1
 9 12 -6 6823.22 647.337 1
 -9 12 -6 7422.96 734.101 4
 -9 12 6 6220.6 566.929 10
 9 12 6 6645.53 580.092 10
 -9 -12 -6 5352.19 594.439 2
 -9 12 7 2987.79 414.279 10
 -9 13 0 48.1516 135.687 4
 9 13 0 102.896 160.276 1
 -9 13 -1 29509.8 1251.08 4
 9 13 1 31088.8 1227.81 1
 9 13 -1 28055.9 1253.75 1
 -9 13 1 28292.7 1128.73 4
 -9 13 -2 7345.18 648.449 4
 9 13 -2 7185.43 654.029 1
 9 13 2 7304.79 587.029 1
 9 -13 3 2818.74 417.738 8
 9 -13 -3 2706.55 421.169 8
 -9 -13 -3 2843.57 356.825 2
 -9 13 -3 2575.64 412.161 4
 9 13 -3 2210.74 397.678 1
 9 -13 4 26719 1226.88 8
 9 -13 -4 26431.4 1229 8
 -9 -13 -4 26172.6 1141.93 2
 9 13 -4 26411.3 1300.62 1
 -9 13 -4 25914.6 1318.95 4
 9 13 -5 2908.19 466.203 1
 9 -13 5 3817.62 460.965 8
 9 -13 -5 2973.04 425.646 8
 9 13 5 3610.54 446.895 6
 -9 13 5 4759.08 508.067 10
 9 13 5 3696 453.48 10
 -9 13 -5 3173.74 503.135 4
 -9 -13 -5 3232.93 451.126 2
 -9 -13 -6 6220.13 643.34 2
 -9 13 6 6462.13 589.048 10
 9 13 -6 5772.2 629.422 1
 9 14 0 164.997 186.267 1
 9 -14 0 187.637 211.824 8
 -9 14 0 51.9179 146.303 4
 -9 14 -1 14565 911.935 4
 -9 14 1 15266.5 853.14 4
 9 14 -1 15496.8 954.563 1
 9 14 1 16417.4 925.244 1
 9 -14 -1 14767.4 965.909 8
 9 -14 1 14397.2 960.816 8
 9 14 -2 11357.2 841.116 1
 9 14 2 10632.2 711.745 1
 9 -14 2 9757.27 780.408 8
 9 -14 -2 9075.52 784.5 8
 -9 14 -2 10950.1 824.84 4
 9 14 -3 8667.97 748.096 1
 -9 14 -3 7480.57 723.922 4
 9 -14 3 6888.33 663.34 8
 9 -14 -3 6771.35 648.975 8
 9 14 -4 19916.4 1152.26 1
 -9 14 -4 20361.2 1198.36 4
 9 -14 4 20014.6 1093.42 8
 9 -14 -4 19048.4 1070.16 8
 -9 -14 -4 20152.8 1000.7 2
 -9 14 5 1562.25 313.547 10
 9 14 -5 1295.26 339.017 1
 -9 -14 -5 1518.06 341.935 2
 -9 14 -5 1723.76 387.828 4
 -9 15 0 -222.057 214.998 4
 9 -15 0 66.9983 199.007 8
 9 15 0 -58.0807 172.52 1
 -9 15 1 24498.6 1129.2 4
 -9 15 -1 24306.5 1228.33 4
 9 -15 1 23201.2 1249.64 8
 9 -15 -1 23791.5 1272.45 8
 9 15 1 25170.2 1181.24 1
 9 15 -1 24170.9 1240.3 1
 -9 15 -2 7657.94 727.444 4
 9 15 2 7508.19 629.678 1
 9 15 -2 7157.44 681.014 1
 9 -15 2 6960.36 693.362 8
 9 -15 -2 7944.66 751.231 8
 -9 15 -3 822.515 302.041 4
 9 -15 3 1019.23 310.973 8
 9 -15 -3 191.297 216.042 8
 9 15 -3 997.87 324.746 1
 9 -15 4 9063.74 756.147 8
 9 -15 -4 7444.94 690.558 8
 9 15 -4 8819.02 785.937 1
 -9 -15 -4 7278.83 612.463 2
 -9 15 -4 7401.04 746.398 4
 -9 15 5 273.43 185.222 10
 9 -16 0 70.5338 238.876 8
 9 16 0 -60.8733 213.942 1
 -9 16 0 294.075 206.708 4
 9 -16 1 15074.2 1047.03 8
 9 -16 -1 16405.4 1093.57 8
 -9 16 -1 16997.2 1051.1 4
 9 16 -1 15760.7 1019.81 1
 9 16 1 16993.2 990.139 1
 -9 16 1 16157.9 951.542 4
 -9 16 -2 8743.24 807.036 4
 9 -16 2 8790.73 802 8
 9 -16 -2 11070 879.525 8
 9 16 2 9996.27 734.221 1
 9 16 -2 10724.8 852.423 1
 9 -16 3 2479.86 450.441 8
 9 -16 -3 3287.9 488.991 8
 -9 17 0 123.199 191.903 4
 -9 17 1 16910.5 995.734 4
 10 0 0 1021.44 178.946 6
 10 0 0 1515.39 194.27 4
 10 0 -1 41141.3 786.448 7
 10 0 -1 44003.1 998.746 4
 10 0 1 42766.3 1125.53 4
 -10 0 -1 43501.8 926.228 3
 10 0 -1 41604.1 1108.6 6
 10 0 1 42625.3 1119.55 6
 -10 0 -1 41853.6 873.801 7
 10 0 -2 177.022 74.0688 4
 10 0 2 154.216 91.6268 4
 10 0 -2 134.515 94.5636 6
 10 0 2 26.7642 83.3926 6
 -10 0 2 108.981 108.586 9
 -10 0 -2 108.242 78.7696 3
 10 0 -2 209.647 60.7905 7
 -10 0 -2 353.818 103.784 7
 -10 0 -3 135596 2303.93 3
 -10 0 -3 135622 2131.69 7
 10 0 -3 134852 2272.14 6
 10 0 3 143192 2308.63 6
 10 0 3 135557 2484.81 4
 -10 0 3 134556 2391.13 9
 -10 0 4 5133.97 429.262 9
 10 0 -4 5059.79 362.616 6
 10 0 4 5623.17 382.047 6
 10 0 4 5042.5 448.651 4
 -10 0 -4 5058 368.668 7
 -10 0 -4 5427.65 432.201 3
 10 0 5 8640.32 597.129 4
 -10 0 -5 8804.77 538.511 7
 -10 0 -5 9201.78 607.066 3
 -10 0 5 8526.82 596.461 9
 10 0 6 2226.09 342.274 5
 -10 0 -6 2795.57 374.738 3
 -10 0 -6 2630.22 336.789 7
 -10 0 -7 12552.5 747.584 7
 10 0 7 12550.1 817.334 5
 -10 0 -7 11607.4 797.014 3
 10 0 8 -59.7502 224.497 5
 -10 0 -8 181.522 227.341 3
 -10 0 -8 350.422 215.484 7
 -10 0 -9 4395.85 574.979 3
 -10 0 -9 4510.33 518.427 7
 10 0 9 4287.99 559.327 5
 10 1 0 202463 2881.41 4
 10 -1 0 197041 2834.29 4
 -10 1 0 200491 2990.25 6
 -10 1 0 197743 2439.95 3
 10 -1 0 202068 2583.05 7
 10 1 0 190623 2928.88 6
 10 -1 0 191004 2924.28 6
 -10 1 1 449.145 139.626 6
 -10 1 -1 698.911 168.227 6
 10 -1 -1 920.441 176.254 6
 10 -1 1 567.274 154.432 6
 10 1 -1 435.39 132.921 6
 10 1 1 542.372 137.277 6
 -10 1 -1 517.536 112.392 3
 10 1 -1 606.189 127.356 4
 10 -1 1 271.933 108.5 4
 10 1 1 668.339 154.839 4
 10 -1 -1 490.249 112.169 4
 10 -1 -1 562.003 103.018 7
 -10 -1 -1 870.547 118.369 7
 -10 1 -1 460.986 108.382 7
 10 -1 -2 52021.6 926.792 7
 -10 -1 -2 52480 1041.74 7
 -10 -1 2 47753.9 1214.71 9
 -10 1 2 50788.7 1248.38 9
 10 -1 2 52377.5 1329.55 4
 10 1 -2 51173.2 1039.6 4
 10 1 2 52965.8 1345.3 4
 10 -1 -2 53885.7 1272.55 6
 10 -1 2 50670.4 1242.82 6
 10 1 -2 50792.7 1245.51 6
 10 1 2 51469.7 1253.18 6
 -10 -1 -2 50435.4 1132.83 3
 -10 1 -2 51882 1148.69 3
 -10 1 -2 51066.5 1257.83 6
 -10 1 2 52273.8 1282.75 6
 10 -1 -2 51958.9 1002.28 4
 -10 1 -3 913.146 159.17 7
 10 -1 -3 718.515 112.534 7
 -10 1 3 650.354 120.443 2
 -10 -1 3 740.041 169.02 9
 -10 1 3 684.269 184.897 9
 10 1 3 509.106 135.707 6
 10 1 -3 834.377 160.039 6
 10 -1 -3 665.109 156.207 6
 10 -1 3 821.809 163.427 6
 10 -1 3 655.785 165.449 4
 10 1 3 804.579 188.878 4
 -10 -1 -3 874.887 172.405 3
 -10 1 -3 415.679 149.684 3
 -10 -1 -4 33.3681 117.275 3
 -10 1 -4 135.544 105.567 3
 -10 -1 -4 52.7969 82.2423 7
 -10 1 -4 163.422 122.697 7
 -10 -1 4 -35.4856 110.55 9
 -10 1 4 35.7335 94.9371 9
 10 1 4 105.015 98.6433 6
 10 1 -4 184.162 101.892 6
 10 -1 4 114.694 101.573 4
 10 1 4 38.6622 114.841 4
 10 1 5 84.8127 119.501 4
 10 -1 5 126.059 130.908 4
 10 1 5 278.007 133.155 8
 10 1 5 24.9272 84.4273 6
 -10 -1 5 122.415 148.448 9
 -10 1 5 205.358 149.417 9
 -10 -1 -5 32.0815 104.393 7
 -10 1 -5 64.9412 125.757 7
 -10 -1 -5 318.084 175.175 3
 -10 1 -5 242.089 169.492 3
 10 -1 6 34551.3 1266.11 5
 10 1 6 36247.3 1329.12 5
 -10 1 -6 35685.8 1315.29 3
 -10 -1 -6 35133.5 1303.19 3
 -10 -1 -6 34154.7 1173.13 7
 -10 1 -6 34441.3 1179.08 7
 -10 1 -7 323.931 209.101 3
 -10 -1 -7 483.945 195.63 3
 -10 -1 -7 488.472 195.657 7
 -10 1 -7 397.585 194.641 7
 10 -1 7 203.967 191.601 5
 10 1 7 53.5506 166.844 5
 -10 1 -8 68777.6 2130.65 3
 -10 -1 -8 70957.7 2163.33 3
 10 -1 8 69068.8 2099.15 5
 10 1 8 69550.2 2132.3 5
 -10 -1 -8 70773.7 1975.4 7
 -10 1 -8 69165.4 1951.52 7
 10 -1 9 64.4221 200.699 5
 10 1 9 67.6075 245.952 5
 -10 1 -9 66.8612 217.559 3
 -10 -1 -9 332.481 194.758 7
 -10 1 -9 217.615 184.254 7
 10 -2 0 776.712 141.692 4
 10 -2 0 657.391 150.147 6
 10 2 0 700.61 164.502 6
 -10 2 0 455.594 136.516 6
 -10 2 0 644.254 104.293 3
 10 -2 0 587.391 117.178 7
 10 2 1 35644.2 1039.85 4
 -10 2 1 36092.1 988.479 9
 -10 -2 -1 36104.9 739.192 7
 10 -2 -1 36109.2 797.81 7
 10 -2 1 36009 1016.81 4
 -10 2 1 34275.1 590.202 3
 10 -2 1 34588.6 886.927 7
 -10 2 1 36201 1045.31 6
 -10 2 -1 33876 1012.3 6
 10 2 1 36392.5 1040.23 6
 10 2 -1 34600.5 1021.33 6
 -10 2 2 1856.73 234.736 6
 10 2 -2 2328.98 258.992 6
 10 2 2 2429.33 263.022 6
 -10 2 -2 2239.34 249.125 6
 10 -2 -2 1808.35 170.029 7
 -10 -2 -2 1767.17 174.08 7
 -10 -2 2 2514.67 265.895 9
 -10 2 2 2450.62 267.009 9
 -10 2 2 1778.73 195.695 2
 10 2 -2 1993.07 201.219 4
 10 2 2 1998.8 254.119 4
 10 -2 2 2013.12 257.679 4
 -10 -2 3 83477 1759.61 9
 -10 2 3 86674.9 1793.07 9
 10 -2 3 84728.4 1851.65 4
 10 2 3 86043.6 1887.58 4
 -10 2 -3 86657 1734.48 3
 -10 2 3 88312.6 1737.31 6
 -10 2 -3 84612.4 1708.52 6
 10 2 3 84768.3 1692.51 6
 10 2 -3 87237.1 1713.47 6
 10 -2 -3 84396.1 1373.2 7
 -10 2 -3 83201.8 1594.12 7
 -10 2 3 82365.1 1482.08 2
 -10 2 4 1751.84 258.231 9
 -10 -2 4 1023.24 215.131 9
 -10 2 -4 1271.19 202.441 7
 -10 -2 -4 1157.97 195.026 7
 10 2 4 1657.69 239.494 8
 -10 -2 -4 987.876 202.731 3
 -10 2 -4 858.266 191.161 3
 10 2 4 1562.92 216.6 6
 10 2 -4 1643.77 225.301 6
 10 -2 4 1430.51 246.604 4
 10 2 4 904.321 205.986 4
 -10 2 -5 72424.5 1808.8 3
 10 2 5 71161.4 1829.07 4
 -10 2 -5 66275 1608.77 7
 -10 2 5 69128.7 1774.71 9
 -10 -2 5 66830.8 1744.31 9
 10 2 -5 70964.4 1475.15 6
 10 2 5 70769.1 1472.16 6
 -10 -2 -5 69913.7 1780.14 3
 10 2 5 69052.2 1535.51 8
 -10 -2 -5 69115.3 1605.17 7
 -10 -2 -6 47.2664 125.575 3
 -10 2 -6 346.922 157.823 7
 -10 -2 -6 -38.4263 130.139 7
 -10 2 -6 48.1434 156.65 3
 10 2 6 383.691 162.431 5
 10 -2 6 -85.5134 150.27 5
 -10 2 -7 5289.15 552.629 3
 10 -2 7 5470.13 533.123 5
 10 2 7 6134.74 597.888 5
 -10 2 -7 4690.22 465.788 7
 -10 -2 -7 5781.52 526.742 7
 -10 2 -8 61.6045 200.467 3
 -10 2 -8 198.691 197.968 7
 -10 -2 -8 559.785 224.219 7
 10 -2 8 227.344 226.512 5
 10 2 8 626.932 317.129 5
 -10 2 -9 3095.82 490.62 3
 10 -2 9 3866.35 518.227 5
 10 2 9 3242.72 498.727 5
 -10 -2 -9 2910.29 434.585 7
 -10 2 -9 2874.39 421.193 7
 10 -3 0 152908 2226.85 7
 10 3 0 152632 2521.73 6
 -10 3 0 153892 2532.55 6
 10 3 1 2340.96 268.485 6
 -10 3 -1 2890.36 288.365 6
 10 3 -1 2581.2 281.543 6
 -10 3 1 2840.25 287.858 6
 10 -3 -1 2501.77 215.034 7
 -10 -3 -1 2406.19 171.712 7
 10 -3 1 2652.95 250.896 7
 -10 -3 1 2362.34 253.335 9
 -10 3 1 2408.51 249.49 9
 -10 -3 -2 22982.8 629.889 7
 -10 3 2 23044.9 809.986 9
 -10 -3 2 23763.9 816.521 9
 -10 3 2 24053.5 748.413 2
 -10 3 2 24762.2 858.15 6
 -10 3 -2 23585.8 841.105 6
 10 3 -2 22794 821.343 6
 10 3 2 22359.7 815.272 6
 -10 3 -2 23943.5 748.13 7
 10 -3 -2 24682.7 669.635 7
 10 3 -3 4096.09 362.422 8
 -10 -3 3 3473.31 339.022 9
 -10 3 3 3135.51 310.372 9
 10 3 3 2917.42 320.436 8
 10 3 3 3504.49 323.222 6
 -10 3 3 3366.71 327.676 6
 -10 3 -3 3619.01 334.259 6
 10 3 -3 3477.44 323.376 6
 10 -3 -3 3384.18 253.577 7
 -10 3 -3 3498.35 301.781 7
 10 3 3 3612.49 367.922 4
 -10 3 3 3077.72 270.906 2
 10 3 4 -80.7698 156.403 4
 10 3 -4 139.739 108.236 6
 10 3 4 -55.9438 128.715 6
 -10 3 4 -45.4203 106.657 2
 -10 3 4 -56.9222 122.507 6
 -10 3 -4 -28.1465 115.24 6
 10 3 4 30.8183 132.654 8
 10 3 -4 180.312 141.138 8
 10 -3 4 70.8416 113.098 1
 -10 -3 4 35.1624 119.083 9
 -10 3 4 -107.312 150.26 9
 -10 -3 -4 26.4387 102.392 7
 -10 3 -4 87.4501 109.522 7
 10 3 5 393.934 169.532 4
 10 3 5 147.546 132.952 8
 10 3 -5 158.641 111.092 6
 10 3 5 133.194 109.093 6
 10 -3 5 212.321 148.668 5
 -10 3 -5 444.297 169.885 7
 -10 -3 -5 325.263 136.653 7
 -10 3 -5 586.297 196.695 3
 -10 3 -6 38942 1271.54 7
 -10 -3 -6 36348.3 1224.7 7
 10 3 6 39589.9 1421.5 5
 -10 3 -6 39637.1 1417.3 3
 10 -3 6 40677.5 1331.9 5
 10 -3 7 291.522 170.782 5
 10 3 7 279.574 203.429 5
 -10 3 -7 268.89 168.4 7
 -10 -3 -7 226.479 153.426 7
 -10 3 -7 394.156 211.577 3
 10 -3 8 25800.8 1211.59 5
 10 3 8 27255.1 1343.61 5
 -10 -3 -8 26539.2 1179.88 7
 -10 3 -8 25983.2 1165.83 7
 -10 3 -8 25967.8 1304.73 3
 10 -3 9 301.065 203.945 5
 -10 -3 -9 405.999 229.185 2
 -10 3 -9 380.846 216.837 7
 -10 -3 -9 225.911 198.517 7
 10 -4 0 546.878 129.663 7
 10 4 0 521.497 149.816 6
 -10 4 0 543.312 150.116 6
 10 4 0 568.509 163.305 8
 10 4 -1 17357.3 730.015 6
 -10 4 1 17825.7 736.966 6
 10 4 1 17494.9 731.509 6
 -10 4 -1 17916.5 736.895 6
 10 -4 -1 17979.9 606.258 7
 -10 -4 -1 18114.4 465.221 7
 10 -4 1 17213.5 649.143 7
 -10 -4 1 18220.4 674.118 9
 -10 4 1 18826.2 689.63 9
 10 4 1 17325.3 764.149 8
 10 4 -1 17402.8 769.369 8
 -10 4 2 60.1118 116.405 6
 10 4 2 90.692 94.1831 6
 10 4 -2 151.916 106.788 6
 -10 4 -2 59.788 88.8006 6
 -10 -4 2 26.7956 83.4827 9
 -10 4 2 218.742 114.862 9
 10 4 2 199.023 128.467 8
 10 4 -2 -32.7623 92.3262 8
 -10 4 -2 239.284 110.113 7
 10 -4 -2 116.79 83.7913 7
 10 -4 2 108.708 98.8715 7
 -10 -4 -2 140.79 70.4763 7
 -10 4 2 152.06 95.2252 2
 10 4 3 186808 3008.46 8
 10 4 -3 191403 3003.78 8
 10 4 -3 184594 2918.34 6
 10 4 3 189423 2930.44 6
 -10 4 -3 188891 2924.36 6
 -10 4 3 192045 2948.91 6
 -10 4 -3 189284 2853.05 7
 -10 4 3 180977 2779.71 2
 -10 -4 3 186112 2935 9
 -10 4 3 182499 2939.92 9
 10 -4 -3 184640 2603.29 7
 -10 -4 4 873.676 199.794 9
 -10 4 4 1033.19 214.393 9
 10 -4 4 767.228 171.694 1
 -10 4 -4 792.617 171.952 7
 -10 -4 -4 751.428 178.383 7
 10 4 4 791.57 210.852 4
 -10 4 4 841.126 172.97 2
 10 4 4 703.352 185.249 8
 10 4 -4 249.991 146.928 8
 10 4 -4 587.482 172.449 6
 -10 4 -4 673.026 178.266 6
 -10 4 4 1125.48 208.303 6
 10 4 4 677.652 170.742 6
 -10 4 5 53872.6 1317.1 6
 10 -4 5 53535.6 1429.39 5
 -10 -4 -5 49728 1351.24 7
 10 4 -5 52015 1275.74 6
 10 4 5 53678.7 1301.3 6
 -10 4 -5 53777.6 1431.3 7
 10 4 5 51757.9 1570.75 4
 10 4 5 51448.7 1335.46 8
 -10 -4 -6 79.2304 134.166 7
 -10 4 -6 -40.036 155.054 7
 10 -4 6 364.068 174.123 5
 10 4 6 199.033 155.013 5
 -10 4 -6 100.553 133.573 3
 -10 4 -7 4542.89 525.085 3
 -10 -4 -7 3976.6 444.58 7
 -10 4 -7 4366.35 441.512 7
 10 -4 7 3438.36 423.772 5
 10 4 7 3524.98 464.068 5
 -10 -4 -8 320.294 225.151 2
 10 4 8 323.406 219.069 5
 10 -4 8 371.783 193.232 5
 -10 4 -8 323.178 210.328 3
 -10 4 -8 302.729 170.894 7
 -10 -4 -8 52.2943 190.258 7
 10 -4 9 1503.41 339.501 5
 10 5 0 35835.5 1146.26 8
 10 5 0 36380.7 883.763 3
 -10 5 0 34013.3 1074.57 6
 10 5 0 33706.2 1081.31 6
 10 -5 0 35547.5 944.571 7
 10 5 1 5726.07 448.851 8
 10 5 -1 5216.62 427.587 8
 -10 5 -1 6200.54 435.743 4
 10 -5 -1 5855.35 361.977 7
 -10 -5 1 5866.98 379.774 9
 -10 5 1 5796.45 381.516 9
 10 5 -1 6153.15 446.245 6
 10 5 1 5233.13 410.458 6
 -10 5 1 5540.79 419.493 6
 -10 5 -1 5956.03 431.153 6
 10 -5 1 6150.06 395.871 7
 -10 -5 -1 5995.33 253.515 7
 10 5 -1 6493.94 317.397 3
 -10 5 -2 60887.5 1554.93 4
 10 -5 -2 60218.4 1267.14 7
 -10 -5 2 60600.3 1373.29 9
 -10 5 2 60341.6 1384.72 9
 -10 5 2 63585.3 1429.64 2
 10 5 2 62545.6 1564.02 8
 10 5 -2 61140.2 1538.06 8
 10 -5 2 63980.9 1455.17 7
 -10 -5 -2 62636.7 1130.54 7
 10 5 -2 60731.5 1488.48 6
 10 5 2 58452.3 1468.25 6
 -10 5 2 62527 1490.97 6
 -10 5 -2 61021.5 1477.32 6
 -10 5 3 889.822 197.667 9
 -10 -5 3 481.098 164.782 9
 10 -5 -3 584.31 147.873 7
 -10 5 -3 830.666 182.565 7
 -10 5 3 313.367 135.004 6
 10 5 3 732.663 177.106 6
 -10 5 -3 466.294 151.829 6
 10 5 -3 447.777 150.319 6
 10 -5 3 348.066 139.036 1
 -10 5 3 872.63 183.368 2
 10 5 3 685.248 184.961 8
 10 5 -3 1009.74 212.154 8
 -10 -5 4 -34.6147 125.924 9
 -10 5 4 -35.3088 144.565 9
 -10 5 -4 -32.2347 128.459 7
 -10 -5 -4 108.531 105.081 7
 10 -5 4 167.32 114.177 1
 -10 5 4 215.236 152.826 6
 -10 5 -4 182.31 156.323 6
 10 5 -4 31.0826 109.241 6
 10 5 4 -62.1374 120.324 6
 -10 5 4 119.272 104.797 2
 10 5 4 -33.5971 144.615 8
 10 5 -4 229.711 154.119 8
 10 -5 -5 642.076 187.81 5
 10 -5 5 607.947 179.551 5
 -10 5 5 551.132 149.549 2
 10 5 -5 686.957 163.684 6
 10 5 5 448.745 146.124 6
 -10 5 5 776.947 177.612 6
 10 5 5 585.625 167.479 8
 -10 5 -5 544.505 167.136 7
 -10 -5 -5 501.685 175.006 7
 10 -5 6 25783.5 1021.52 5
 10 5 6 26484.9 1174.71 5
 -10 -5 -6 26541.1 1046.62 7
 -10 5 -6 24474.4 1018.42 7
 -10 5 -7 295.832 207.971 3
 -10 -5 -7 413.467 235.412 2
 -10 -5 -7 421.76 215.669 7
 -10 5 -7 91.9381 149.616 7
 10 -5 7 680.081 212.961 5
 10 5 7 633.632 241.995 5
 -10 5 -8 42593.7 1500.03 7
 -10 5 -8 41119.5 1707.06 3
 -10 -5 -8 39161.3 1471.31 7
 -10 -5 -8 40187.3 1661.56 2
 10 5 8 41770.3 1694.38 5
 10 -5 8 41227.9 1479.87 5
 10 -5 9 -55.2142 194.052 5
 10 6 0 1149.13 239.021 8
 -10 6 0 1503.3 251.332 6
 10 6 0 1715.34 259.205 6
 10 -6 0 1015.11 188.098 7
 -10 6 0 1635.67 229.044 4
 -10 -6 0 1149.94 145.196 2
 10 6 0 1178.61 174.394 3
 -10 6 1 23424.4 773.185 9
 -10 -6 1 22891.4 758.327 9
 10 -6 -1 24258.8 780.197 7
 -10 6 -1 21882.4 858.057 4
 10 6 1 24349.5 958.371 8
 10 6 -1 25155.6 972.859 8
 -10 6 -1 24198 908.656 6
 -10 6 1 21656.2 863.447 6
 10 6 1 21583.9 872.347 6
 10 6 -1 23551.4 912.407 6
 10 6 -1 23224.3 669.64 3
 10 6 1 23122.5 785.702 3
 10 -6 1 22688.6 805.817 7
 -10 6 2 100.113 113.02 6
 -10 6 -2 33.378 94.0581 6
 10 6 2 -34.6406 102.896 6
 -10 6 2 40.4964 71.1665 4
 -10 6 -2 262.134 126.825 4
 10 6 -2 70.0097 93.0012 6
 10 6 2 182.987 137.505 8
 10 6 -2 145.147 122.893 8
 -10 -6 -2 174.929 79.044 7
 10 -6 2 92.7046 100.55 7
 10 -6 -2 24.4264 82.7274 7
 -10 -6 2 26.486 96.3554 9
 -10 6 2 134.742 101.253 9
 10 -6 2 32.0237 108.456 1
 -10 6 2 124.807 117.233 2
 -10 6 3 90497.6 1891.08 2
 -10 6 -3 92438.8 2109.39 4
 10 -6 3 92495.4 1883.51 1
 10 -6 -3 94090.3 1735.84 7
 -10 6 -3 90094.5 1854.15 7
 10 6 -3 93034.5 1954.77 6
 10 6 3 92367 1939.26 6
 -10 6 3 92500.3 1925.54 6
 -10 6 -3 93491.5 1928.81 6
 10 6 -3 89205.2 1945.39 8
 10 6 3 93814.3 2003.8 8
 -10 -6 3 90852.7 1835.51 9
 -10 6 3 92093.2 1862.38 9
 10 -6 4 1003.25 196.011 1
 -10 -6 4 784.643 200.351 9
 -10 6 4 832.519 206.3 9
 -10 6 4 834.92 208.309 2
 10 6 4 999.455 222.612 8
 10 6 -4 1080.76 229.435 8
 -10 6 -4 1322.73 227.714 7
 -10 6 -4 1028.02 226.021 6
 10 6 -4 1164.21 214.418 6
 10 6 4 1162.12 218.532 6
 -10 6 4 908.353 197.719 6
 10 6 5 30958.7 1046.38 8
 -10 6 5 30210.9 1040.81 2
 10 6 -5 30018.6 1001.08 6
 10 6 5 29538.9 987.861 6
 -10 6 5 31096.5 1010.37 6
 10 6 5 27185.9 1115.21 5
 10 -6 5 30070.8 1003.52 5
 10 -6 -5 29034.3 1064.73 5
 -10 6 -5 28229.6 1059.5 7
 -10 -6 -5 31656.9 1223.89 2
 -10 -6 -6 905.454 260.115 2
 10 -6 6 947.423 228.109 5
 10 6 6 1013.95 273.706 5
 -10 6 -6 891.775 218.662 7
 -10 -6 -7 5956.76 627.182 2
 10 -6 7 6319.77 538.764 5
 10 6 7 6447.67 629.78 5
 -10 6 -7 6023.7 551.887 7
 -10 -6 -7 6350.82 559.312 7
 -10 6 -8 472.36 268.927 3
 -10 -6 -8 66.4071 206.894 2
 10 6 8 457.238 260.318 5
 10 -6 8 727.77 232.391 5
 -10 6 -8 -51.3329 192.885 7
 -10 -6 -8 375.357 207.686 7
 -10 7 0 260463 3835.12 6
 10 -7 0 258241 3585.08 7
 10 7 0 246663 3428.8 3
 10 7 0 253826 3893.82 6
 -10 7 0 250121 3654.05 4
 10 7 0 255711 3952.99 8
 10 -7 -1 2700.68 278.384 7
 10 7 1 2494.04 278.896 3
 10 7 -1 2281.8 230.479 3
 10 -7 1 2408.04 304.878 1
 10 7 1 2414.2 311.777 6
 10 7 -1 2400.63 316.956 6
 10 -7 1 2513.16 294.312 7
 -10 7 1 2472.55 315.606 6
 -10 7 -1 2018.58 283.204 6
 -10 7 1 2580.13 254.29 9
 -10 -7 1 2407.36 252.376 9
 -10 7 -1 2546.87 317.802 4
 -10 7 1 2624.69 275.405 4
 -10 7 1 2266.88 286.213 2
 10 7 1 2514.07 324.605 8
 10 7 -1 1606.26 268.901 8
 10 -7 -2 17989.4 708.76 7
 10 7 2 18831.3 785.302 3
 -10 7 2 20693.9 853.363 6
 -10 7 -2 20842.6 860.789 6
 -10 7 2 17453.2 782.885 2
 10 7 2 19212.8 874.669 8
 10 7 -2 19441.6 874.612 8
 -10 -7 2 18561.1 710.151 9
 -10 7 2 19937.8 734.587 9
 10 -7 2 17997.3 798.969 1
 10 7 -2 18581.7 840.283 6
 10 7 2 19677 850.175 6
 10 -7 2 19090.8 807.374 7
 -10 7 -2 20620.8 903.476 4
 -10 -7 -2 18445.6 727.466 2
 -10 7 3 805.011 202.842 6
 -10 7 -3 1048.2 225.161 6
 -10 -7 -3 779.6 208.953 2
 -10 7 -3 1380.68 268.008 4
 10 -7 3 814.414 194.073 1
 10 7 3 965.358 229.554 8
 10 7 -3 910.929 228.442 8
 -10 7 3 1038.1 215.468 2
 10 -7 -3 716.158 175.686 7
 10 -7 3 1109.94 238.402 7
 10 7 3 624.437 192.29 6
 10 7 -3 1035.39 211.451 6
 -10 -7 3 678.145 170.938 9
 -10 7 3 988.311 190.986 9
 10 -7 -4 159.118 133.68 5
 10 -7 4 131.92 110.83 5
 -10 7 4 110.929 129.954 2
 -10 -7 -4 40.4669 142.222 2
 10 7 4 112.98 145.85 8
 10 7 -4 36.781 150.592 8
 10 -7 4 -32.9761 107.299 1
 -10 -7 4 100.519 133.526 9
 -10 7 4 33.9573 119.344 9
 -10 7 4 34.3234 136.782 6
 -10 7 -4 34.1744 128.4 6
 10 7 -4 35.9407 130.748 6
 10 7 4 35.8432 134.67 6
 -10 7 -4 35.821 111.593 7
 -10 7 -4 -49.2675 122.437 4
 10 7 5 88.6915 155.857 5
 -10 7 5 152.926 143.645 2
 -10 -7 -5 142.117 140.713 2
 10 7 -5 34.0417 135.663 6
 10 7 5 237.22 123.286 6
 -10 7 5 32.8748 123.52 6
 10 -7 5 -61.5144 111.895 5
 10 -7 -5 145.342 136.522 5
 10 7 5 181.517 152.501 8
 -10 7 -5 435.421 182.15 7
 -10 7 -6 30301.6 1173.14 7
 10 7 6 32227.7 1310.43 5
 -10 -7 -6 32629 1342.06 2
 10 7 7 58.2698 197.341 5
 -10 7 -7 -96.7747 170.058 7
 -10 -7 -7 184.236 207.982 2
 -10 -7 -8 41767.3 1535.94 7
 -10 7 -8 38604.2 1684.56 3
 10 7 8 41833.7 1683.56 5
 -10 -7 -8 42303.2 1719.32 2
 -10 7 -8 41004.3 1508.17 7
 10 8 0 459.474 143.705 3
 -10 -8 0 829.862 164.621 9
 -10 8 0 493.515 135.018 9
 -10 8 0 526.645 190.349 6
 10 -8 0 530.105 177.905 1
 -10 8 0 468.808 154.177 4
 10 -8 0 485.239 158.69 7
 10 8 0 504.759 197.617 8
 -10 8 1 27295.6 1031.5 6
 -10 8 -1 30015.3 1071.27 6
 -10 8 -1 26223.1 1012.56 4
 -10 8 1 26870.1 902.976 4
 10 -8 1 28229.7 1035.18 1
 10 -8 -1 28329.4 1057.77 1
 -10 8 1 29199.7 1045.21 2
 10 -8 -1 27533.8 913.34 7
 10 8 1 26228.7 914.188 3
 10 8 -1 27926.9 843.26 3
 10 -8 1 27224.7 957.559 7
 -10 -8 1 25960.3 811.124 9
 -10 8 1 26619.7 821.579 9
 10 8 1 27960.1 1098.24 8
 10 8 -1 27638.8 1095.64 8
 10 -8 2 2365.47 303.04 7
 10 8 2 3012.26 326.544 3
 10 8 -2 1800.96 280.882 6
 10 8 2 2017.41 301.733 6
 -10 -8 -2 2781.42 288.537 2
 10 -8 -2 1972.83 287.067 1
 10 -8 2 2154.05 296.938 1
 -10 -8 2 3138.83 293.946 9
 -10 8 2 2282.42 251.927 9
 -10 8 2 2647.69 325.685 2
 10 8 2 2563.32 343.78 8
 10 8 -2 2746.57 349.472 8
 -10 8 -2 2180.16 308.7 6
 -10 8 2 2131.06 307.05 6
 -10 8 -2 2717.87 348.538 4
 10 -8 -2 2600.97 301.216 7
 -10 8 3 36529.9 1198.14 6
 -10 8 -3 39068.9 1231.14 6
 -10 -8 -3 38060.8 1188.49 2
 -10 8 3 36680.8 1235.33 2
 -10 8 3 37924.4 1092.64 9
 -10 -8 3 39068 1101.91 9
 10 -8 3 41182 1257.57 1
 10 -8 -3 34058.4 1186.54 1
 10 8 3 39702 1299.89 8
 10 8 -3 37209.2 1248.3 8
 10 8 3 38678.5 1262.34 6
 10 8 -3 34569.7 1204.98 6
 10 8 3 36970.3 1233.55 3
 10 -8 -3 38483.8 1113.01 7
 -10 8 -3 39438.6 1384.61 4
 10 -8 -4 614.991 168.547 5
 -10 8 4 770.234 215.503 2
 10 -8 4 536.569 174.717 1
 -10 8 4 620.27 196.988 6
 -10 8 -4 582.029 177.671 6
 10 8 4 967.366 224.149 6
 10 8 -4 772.983 205.469 6
 -10 -8 -4 752.044 207.767 2
 -10 8 -4 1041.16 267.906 4
 10 8 4 721.263 202.795 8
 10 8 -4 547.626 180.12 8
 -10 8 -5 28220.6 1272.71 4
 -10 -8 -5 28517.5 1192.79 2
 -10 8 -5 27417.8 1090.03 7
 10 8 -5 28265.2 1035.99 6
 10 8 5 27151.7 1009.92 6
 10 8 5 29093.3 1163.68 5
 -10 -8 -6 166.964 173.38 2
 -10 8 -6 -45.346 159.369 7
 10 8 6 -102.519 209.872 5
 10 8 -7 5341.23 548.15 1
 10 8 7 4770.22 554.205 5
 -10 8 -7 5773.95 550.833 7
 -10 -8 -7 5015.74 580.961 2
 10 8 8 192.117 262.213 5
 -10 8 -8 474.774 266.854 7
 10 -9 0 95269.2 2123.22 1
 -10 9 0 95769.2 2025.93 4
 -10 -9 0 92077.9 1655.34 9
 10 9 0 90960.1 1848.91 3
 -10 9 0 94632.4 2103.54 6
 10 -9 0 95806.6 1949.59 7
 10 9 0 94738.1 2202.57 8
 -10 -9 1 -45.9089 98.8047 9
 10 9 1 -33.5796 104.61 3
 10 9 -1 -27.0364 104.707 3
 10 -9 -1 -122.124 152.946 1
 10 -9 1 -40.2053 136.162 1
 -10 9 1 157.991 143.687 2
 10 9 1 -44.4333 177.07 8
 10 9 -1 132.941 186.145 8
 -10 9 -1 -39.929 135.226 6
 -10 9 1 -39.8235 158.7 6
 10 -9 -1 63.6254 126.776 7
 10 -9 1 347.408 175.727 7
 -10 9 -1 -122.176 162.293 4
 -10 9 1 63.7333 107.922 4
 10 -9 2 30883 1127.78 1
 10 -9 -2 28853.1 1099.5 1
 -10 -9 -2 29388.3 956.871 2
 10 -9 -2 29711.6 996.279 7
 -10 9 2 29826.8 1120.9 2
 10 9 2 31510.5 1198.96 8
 10 9 -2 30699 1174.39 8
 -10 -9 2 28878.6 878.662 9
 -10 9 -2 27846.7 1138.91 4
 -10 9 2 29393.9 1097 6
 -10 9 -2 30143 1111.01 6
 10 9 2 28840.8 1066.96 3
 -10 9 -3 803.391 235.986 4
 10 -9 3 948.543 232.005 1
 10 9 3 976.268 211.435 1
 -10 -9 3 1267.28 210.146 9
 -10 -9 -3 863.931 203.066 2
 10 9 -3 729.299 213.409 6
 10 9 3 769.696 216.478 6
 -10 9 -4 54.9594 126.451 4
 10 9 4 82.7443 155.444 6
 10 9 -4 41.0292 121.871 6
 -10 -9 -4 84.8822 154.396 2
 10 9 -5 156.782 122.118 6
 10 9 5 118.483 117.324 6
 -10 9 -5 358.655 210.091 4
 -10 -9 -5 147.869 166.938 2
 10 9 5 315.332 179.527 5
 10 9 6 17416.2 948.537 5
 10 9 -6 17209.5 980.948 1
 -10 -9 -6 17906 1025.14 2
 -10 9 -7 151.21 211.729 7
 10 9 7 57.2928 178.486 5
 10 9 -7 106.901 213.006 1
 -10 -9 -7 126.52 244.995 2
 10 10 0 758.136 188.466 3
 -10 10 0 707.38 180.977 4
 10 10 1 9971.27 603.127 3
 -10 10 -1 10750.9 691.823 4
 -10 10 1 9017.72 565.591 4
 10 10 1 11329.2 678.557 1
 10 10 2 113.055 141.605 1
 -10 -10 -2 307.388 144.379 2
 -10 10 -2 242.284 170.315 4
 -10 10 -3 91780.3 2328.98 4
 -10 -10 -3 91582.9 2010.8 2
 10 10 3 88893.3 1908.59 1
 10 10 4 2118.38 309.674 5
 -10 10 -4 1747.68 346.585 4
 10 10 -4 2337.39 379.122 1
 -10 -10 -4 1900.17 316.668 2
 10 10 -4 1699.76 304.183 6
 10 10 4 1869.97 313.518 6
 10 10 5 19992 953.717 5
 -10 10 -5 22478.1 1178.67 4
 10 10 -5 19152.1 1035.44 1
 10 10 -5 17137.8 857.357 6
 10 10 5 19900 926.156 6
 -10 -10 -5 20227.7 1017.5 2
 -10 10 -6 1002.6 294.621 4
 10 10 6 801.776 244.752 5
 10 10 -6 1232.43 315.847 1
 -10 -10 -6 867.568 282.441 2
 10 10 7 4184.67 518.092 5
 -10 -10 -7 5058.69 587.937 2
 10 10 -7 4621.7 542.865 1
 -10 11 0 40191.3 1336.94 4
 10 11 0 41931.3 1423.79 1
 10 11 0 37201.6 1205.9 3
 10 11 1 966.975 240.939 1
 10 11 -1 910.622 251.645 1
 -10 11 -1 942.902 226.021 4
 -10 11 1 1294.53 245.383 4
 -10 11 -2 21311.4 1059.35 4
 10 11 2 21237.5 932.187 1
 10 11 -2 19339.6 1032.19 1
 -10 11 -3 565.898 219.199 4
 -10 -11 -3 231.81 162.343 2
 10 11 3 473.906 193.74 1
 10 11 -3 501.22 188.651 1
 -10 11 -4 61.3839 172.979 4
 10 11 -4 343.688 228.276 1
 10 11 4 117.463 176.385 5
 -10 -11 -4 181.444 170.435 2
 10 11 -4 276.717 173.285 6
 10 11 4 47.96 185.745 6
 -10 11 -5 131.388 213.778 4
 10 11 -5 291.367 212.015 1
 10 11 5 43.7082 174.209 5
 10 11 5 813.721 240.224 6
 10 11 -5 431.059 202.47 6
 -10 -11 -5 677.73 244.862 2
 10 11 6 17155.4 933.515 5
 -10 11 -6 16886.9 1089.84 4
 10 11 -6 16643.3 1009.77 1
 -10 -11 -6 19180.3 1069.02 2
 10 11 -7 57.7051 187.762 1
 10 11 7 54.1115 176.069 5
 10 12 0 352.133 211.36 1
 -10 12 0 553.449 193.789 4
 -10 12 1 7467.96 568.39 4
 -10 12 -1 8259.14 648.219 4
 10 12 1 7745.34 610.818 1
 10 12 -1 7513.69 647.993 1
 -10 12 -2 166.249 156.165 4
 10 12 2 86.5052 140.745 1
 10 12 -2 282.795 176.204 1
 -10 12 -3 44453.4 1673.1 4
 -10 -12 -3 45662 1407.93 2
 10 12 -4 181.056 226.754 1
 -10 -12 -4 -186.971 219.526 2
 -10 12 -4 322.57 234.694 4
 10 12 -4 48.3663 175.951 6
 10 12 4 256.304 180.158 6
 -10 -12 -5 39450.2 1487.69 2
 10 -12 5 39440.7 1458.64 8
 10 -12 -5 39508.4 1468.74 8
 -10 12 -5 41729.7 1713.14 4
 10 12 5 41303 1441.93 6
 10 12 -5 41079.5 1620.07 1
 -10 -12 -6 -59.7683 217.429 2
 10 12 -6 243.822 198.338 1
 -10 12 -6 -71.8508 202.467 4
 -10 13 0 55404.4 1706.5 4
 10 13 0 53213.1 1748.91 1
 10 13 1 450.741 205.103 1
 10 13 -1 456.097 245.445 1
 -10 13 -1 706.184 244.746 4
 -10 13 1 359.571 193.521 4
 -10 13 -2 12438.8 866.624 4
 10 13 -2 12534 877.706 1
 10 13 2 12875.2 775.482 1
 10 13 -3 1370.12 355.975 1
 -10 13 -3 888.536 266.802 4
 -10 -13 -4 331.684 213.452 2
 10 -13 4 56.8291 184.916 8
 10 -13 -4 285.753 214.728 8
 10 13 -4 127.316 207.135 1
 -10 13 -4 -135.383 298.23 4
 -10 -13 -5 -377.664 232.234 2
 10 13 -5 -64.0212 199.448 1
 -10 13 -5 71.529 164.578 4
 10 13 5 -50.6757 212.875 6
 10 14 0 227.908 214.076 1
 -10 14 0 53.2428 180.32 4
 -10 14 -1 8048.28 685.524 4
 -10 14 1 7433.27 609.458 4
 10 14 1 7490 643.312 1
 10 14 -1 7722.82 702.662 1
 10 -14 2 -127.787 216.386 8
 10 -14 -2 446.903 232.254 8
 -10 14 -2 -124.773 211.283 4
 10 14 -2 189.813 214.278 1
 10 14 2 243.115 199.077 1
 -10 14 -3 35162 1534.81 4
 10 -14 3 33523.9 1471.51 8
 10 -14 -3 33649.7 1475.32 8
 10 14 -3 32909.8 1498.67 1
 10 -14 4 -59.9901 178.19 8
 10 -14 -4 -60.2689 187.755 8
 -10 14 -4 212.256 210.156 4
 10 14 -4 66.5791 216.636 1
 -10 -14 -4 -142.951 179.032 2
 -10 -14 -5 8270.97 681.6 2
 10 15 0 44536.7 1658.8 1
 -10 15 0 42838.7 1603.02 4
 10 -15 0 41066 1728.61 8
 -10 15 -1 857.726 269.963 4
 -10 15 1 359.537 215.811 4
 10 15 1 444.152 227.363 1
 10 15 -1 444.564 231.089 1
 10 -15 1 827.137 310.538 8
 10 -15 -1 344.395 233.322 8
 10 15 -2 16709.3 1064.57 1
 10 15 2 15669.4 907.621 1
 -10 15 -2 16420.5 1051.14 4
 10 -15 2 14835 1017.86 8
 10 -15 -2 15909.3 1040.84 8
 -10 15 -3 69.964 185.875 4
 10 15 -3 -68.3349 231.428 1
 10 -15 3 -65.6408 194.973 8
 10 -15 -3 -65.7447 204.813 8
 10 -15 4 62.5604 166.205 8
 10 -15 -4 -62.8919 212.994 8
 -10 16 0 653.275 255.69 4
 10 -16 0 507.983 289.245 8
 10 16 0 496.721 303.094 1
 -10 16 -1 5711.19 634.848 4
 -10 16 1 6212.96 596.816 4
 10 16 1 5789.25 605.889 1
 10 16 -1 6496.46 677.709 1
 10 -16 1 5987.14 683.419 8
 10 -16 -1 5696.9 676.466 8
 10 16 2 53.2352 158.126 1
 11 0 0 -26.3286 82.0216 4
 11 0 0 -30.5839 86.1823 6
 -11 0 -1 98383.3 1568.67 7
 11 0 1 98532.5 1935.6 4
 11 0 -1 101717 1762.47 4
 11 0 -1 98795.3 1945.58 6
 11 0 1 99919.8 1950.72 6
 -11 0 -1 101656 1632.55 3
 11 0 -1 100563 1471 7
 11 0 -2 13383.6 497.691 4
 11 0 2 12842.6 652.701 4
 -11 0 2 12749.3 620.861 9
 11 0 -2 12324.5 613.682 6
 11 0 2 13111.6 635.518 6
 11 0 3 34943.9 1169.85 4
 -11 0 3 36504 1147.23 9
 -11 0 -3 34881.3 1045.24 3
 -11 0 -3 35761.8 952.789 7
 11 0 -3 35192.3 1065.84 6
 11 0 3 38521 1100.95 6
 11 0 4 32425.1 1180.14 4
 -11 0 -4 31690.9 969.821 7
 -11 0 -4 31919.3 1082.93 3
 -11 0 4 31958.7 1138.73 9
 11 0 4 35078.7 1035.62 6
 11 0 -4 32402.9 1001.6 6
 -11 0 -5 5594.64 432.438 7
 -11 0 5 5535.87 509.079 9
 -11 0 -5 5932.74 511.651 3
 -11 0 -6 24646.9 997.768 7
 11 0 6 25379.3 1130.18 5
 -11 0 -6 26934.5 1152.3 3
 -11 0 -7 38530.4 1352.05 7
 11 0 7 37862.5 1473.79 5
 -11 0 -7 37778.4 1484.78 3
 -11 0 -8 749.651 275.309 3
 11 0 8 558.765 260.884 5
 -11 0 -8 760.718 247.614 7
 11 1 0 -27.087 84.3836 4
 11 -1 0 -26.0253 94.6767 4
 -11 1 0 89.0263 68.6245 3
 -11 1 0 31.6426 98.5758 6
 11 -1 0 61.5266 86.6873 6
 11 1 0 -61.8139 96.2839 6
 11 -1 0 52.079 78.2 7
 11 -1 -1 66382.8 1539.91 6
 11 -1 1 68631.9 1560.48 6
 11 1 -1 68337.7 1566.23 6
 11 1 1 69212.1 1573.59 6
 -11 -1 1 67142.7 1495.63 9
 -11 1 1 66717.8 1499.42 9
 11 -1 -1 69223.5 1370.39 4
 11 -1 -1 68067.2 1181.08 7
 -11 1 1 69660.2 1587.49 6
 -11 1 -1 70533.7 1592.49 6
 -11 -1 -1 70798.5 1199.65 7
 11 1 -1 70773.3 1411.01 4
 11 1 1 65936.3 1531.74 4
 11 -1 1 67246.7 1534.88 4
 -11 1 -1 68436.2 1270.24 3
 11 -1 -2 23676.6 594.344 7
 11 -1 2 25127.7 927.004 4
 11 1 2 24826 923.672 4
 11 1 -2 23120.4 690.873 4
 -11 -1 2 22570.6 841.752 9
 -11 1 2 23946.4 869.69 9
 11 1 -2 24315.3 873.376 6
 11 1 2 23941.7 863.824 6
 11 -1 -2 25033.7 884.658 6
 11 -1 2 24122.5 870.469 6
 -11 -1 -3 232.833 109.352 3
 11 1 -3 -61.0409 121.629 6
 11 1 3 60.7792 85.6379 6
 11 1 3 38.0455 87.5382 4
 11 -1 3 74.9127 105.55 4
 -11 -1 3 136.833 106.571 9
 -11 1 3 103.4 107.376 9
 -11 -1 -3 178.29 108.775 7
 -11 1 -3 120.721 108.765 7
 -11 1 -3 29.4179 113.933 3
 11 1 4 58256.2 1633.25 4
 -11 -1 4 60261 1598.79 9
 -11 1 4 59765.1 1596.83 9
 -11 1 -4 58803.4 1393.64 7
 11 -1 4 57270.4 1605.9 4
 -11 1 -4 59487.1 1534.87 3
 -11 -1 -4 57647.2 1503.77 3
 11 1 -4 56890.5 1386.52 6
 11 1 4 57630.6 1398.43 6
 -11 -1 -4 60636.3 1377.28 7
 -11 -1 -5 1722.91 251.289 7
 -11 1 -5 1321.15 223.161 7
 -11 1 5 1199.65 260.994 9
 -11 -1 5 1233.9 252.159 9
 -11 1 -5 1312.04 272.893 3
 11 1 -5 1544.85 221.167 6
 11 1 5 1416.5 223.064 6
 11 1 5 1559.28 247.208 8
 -11 -1 -5 1382.64 267.272 3
 -11 -1 -6 11460.9 670.916 7
 11 -1 6 12350.3 773.51 5
 11 1 6 13665.4 837.629 5
 -11 1 -6 13109.6 730.825 7
 -11 1 -6 12773.6 800.116 3
 -11 -1 -6 10405.2 732.296 3
 11 1 7 16306.8 972.362 5
 11 -1 7 16212 943.701 5
 -11 -1 -7 15169.6 842.663 7
 -11 -1 -7 17253 996.542 3
 -11 1 -7 16519.4 981.222 3
 -11 1 -7 16173.2 875.658 7
 11 -1 8 60.4014 212.287 5
 11 1 8 382.108 223.826 5
 -11 -1 -8 203.886 191.515 7
 -11 1 -8 -50.5871 201.6 7
 -11 1 -8 312.548 234.865 3
 11 -2 0 19.0338 71.5131 7
 -11 2 0 27.0481 58.2128 3
 11 2 0 -31.718 111.473 6
 -11 2 0 -32.0069 116.437 6
 11 2 0 280.556 126.382 4
 11 -2 0 -26.1086 106.896 4
 -11 -2 -1 101243 1493.34 7
 -11 2 -1 99609.3 1641.64 3
 -11 2 1 102391 1999.46 6
 -11 2 -1 99331.9 1975.01 6
 11 2 -1 103179 2000.17 6
 11 2 1 100817 1980.96 6
 11 -2 -1 97574.7 1572.74 7
 -11 -2 1 96791.5 1870.28 9
 -11 2 1 96019.4 1883.78 9
 11 -2 1 99839.8 1930.37 4
 11 2 -1 99290.6 1795.68 4
 11 2 1 97081.6 1951.34 4
 -11 2 -2 19720.7 670.038 7
 -11 -2 -2 19525.8 591.606 7
 11 -2 -2 18374.2 556.309 7
 11 -2 2 18036.1 782.156 4
 -11 -2 2 18027.9 752.036 9
 11 2 -2 18258.1 764.758 6
 11 2 2 18806 775.18 6
 11 2 2 18769.7 812.811 4
 11 2 -2 19259.5 642.176 4
 -11 2 2 19302.4 777.644 9
 -11 2 2 19051.9 780.102 6
 -11 2 -2 19287.3 785.812 6
 -11 -2 3 10864.8 606.567 9
 -11 2 3 11122.6 620.866 9
 -11 2 3 10612.7 471.657 2
 11 -2 -3 11006.9 423.539 7
 -11 2 -3 10721.2 524.371 7
 11 -2 3 10946.8 644.443 4
 11 2 -3 12534.4 623.152 6
 11 2 3 10440.3 568.052 6
 -11 2 -3 10689.7 569.407 3
 -11 -2 -3 11737.8 506.76 7
 11 2 3 11213.2 649.895 4
 -11 2 3 12196.2 623.647 6
 -11 2 -3 11318 593.788 6
 -11 -2 4 50112 1450.84 9
 -11 2 4 52762.6 1498.6 9
 -11 2 -4 48979.4 1402.61 3
 11 2 4 54606.7 1563.88 4
 11 2 4 52818.6 1387.27 8
 11 -2 4 51253.5 1502.37 4
 -11 2 -4 49216.3 1284.54 7
 -11 -2 -4 51222.5 1248.68 7
 11 2 -4 54168.9 1342.05 6
 11 2 4 52235.2 1326.14 6
 11 2 5 6464.84 460.114 8
 -11 2 -5 6415.67 490.826 7
 -11 2 5 7743.01 579.493 9
 -11 -2 5 6524.74 539.878 9
 -11 -2 -5 6062.25 446.353 7
 11 2 -5 6272.51 427.773 6
 11 2 5 5832.25 419.129 6
 -11 2 -5 6416.2 526.376 3
 11 -2 6 7289.1 577.364 5
 11 2 6 5738.01 568.617 5
 -11 -2 -6 5589.45 469.863 7
 -11 2 -6 6352.36 570.983 3
 -11 2 -6 6752.36 523.979 7
 -11 2 -7 20628.7 1098.4 3
 11 -2 7 18826.4 1009.35 5
 11 2 7 21622.2 1125.09 5
 -11 2 -7 21552.6 1001.26 7
 -11 -2 -7 20732.2 972.878 7
 -11 -2 -8 -102.29 186.058 7
 -11 2 -8 203.692 185.251 7
 -11 2 -8 126.686 237.991 3
 11 -2 8 -58.5401 219.945 5
 11 2 8 -195.244 193.311 5
 11 -3 0 -20.7984 80.5501 7
 -11 3 0 162.739 118.406 6
 11 3 0 130.844 101.906 6
 11 -3 1 36620.9 981.057 7
 11 -3 -1 36755.4 885.707 7
 -11 -3 -1 36789.8 748.566 7
 11 3 1 36891.7 1123.56 6
 -11 3 1 37647.1 1135.92 6
 -11 3 -1 38194.2 1146.2 6
 11 3 -1 37731.6 1137.69 6
 -11 3 1 36025.2 1053.68 9
 -11 -3 1 36180.5 1044.55 9
 11 3 2 27081.7 995.551 4
 -11 3 2 27681.5 837.968 2
 -11 3 2 27063.3 924.868 9
 -11 -3 2 28016.2 936.331 9
 11 -3 -2 26068.8 718.745 7
 -11 3 -2 25993 806.29 7
 -11 -3 -2 25726.4 683.379 7
 -11 3 2 25978.7 934.84 6
 -11 3 -2 27545.5 960.624 6
 11 3 -2 27756.6 961.902 6
 11 3 2 27146.5 950.15 6
 11 3 3 12220.9 624.261 6
 11 3 -3 12374.8 631.342 6
 -11 3 -3 11719.6 569.185 7
 11 -3 -3 11651.5 470.221 7
 -11 3 3 11891.3 538.391 2
 -11 3 3 12365.1 634.646 6
 -11 3 -3 12006.3 627.97 6
 11 3 3 12040.1 643.601 8
 -11 -3 -3 11580.1 502.493 7
 11 3 -3 11890.4 631 8
 -11 -3 3 12907.5 663.246 9
 -11 3 3 12287.8 648.366 9
 11 3 3 11274.2 675.567 4
 11 3 4 93548.5 1964.91 8
 11 3 -4 93095.3 1926.99 8
 11 3 4 90027 2126.65 4
 -11 3 -4 90293.6 1865.36 7
 -11 -3 4 89083.1 2019.69 9
 -11 3 4 89217.2 2030.2 9
 11 3 -4 90281.8 1863.51 6
 11 3 4 93298 1890.31 6
 -11 3 4 93647.7 1907.76 6
 -11 3 -4 92429.8 1887.04 6
 -11 3 -4 90573.2 2000.55 3
 -11 -3 -4 94094.6 1791.33 7
 11 -3 4 95625.4 1774.94 1
 -11 -3 -5 8097.19 517.614 7
 11 3 5 7054.96 497.072 8
 -11 -3 5 7004.68 557.183 9
 -11 3 5 7571.28 584.902 9
 11 3 -5 7371.39 475.61 6
 11 3 5 7008.59 465.777 6
 -11 3 -5 6984.27 505.749 7
 -11 3 -5 6053.33 525.785 3
 -11 3 -6 25996.1 1162.38 3
 11 -3 6 26710.3 1101.34 5
 11 3 6 24920.7 1163.71 5
 -11 3 -6 26097.4 1054.33 7
 -11 -3 -6 24985.9 1008.66 7
 -11 -3 -7 13616.3 791.306 7
 -11 3 -7 14595.9 931.368 3
 11 -3 7 15327.3 890.083 5
 11 3 7 14366.5 925.987 5
 -11 3 -7 15138.7 853.178 7
 -11 3 -8 -64.5559 226.882 3
 11 -3 8 56.9954 185.452 5
 11 3 8 -66.2431 196.762 5
 -11 3 -8 102.852 160.207 7
 -11 -3 -8 -51.5017 174.419 7
 11 -4 0 113.955 90.8296 7
 11 4 0 68.1147 106.103 6
 -11 4 0 100.159 117.341 6
 11 4 0 147.757 147.209 8
 11 -4 -1 45187.7 1044.29 7
 11 -4 1 43705.4 1116.34 7
 11 4 -1 45914.9 1338.92 8
 11 4 1 44558.4 1329.9 8
 -11 -4 1 44417.6 1161.75 9
 -11 4 1 45909.6 1189.58 9
 11 4 1 42808.5 1250.11 6
 -11 4 1 43067.5 1247.7 6
 -11 4 -1 44372 1262.53 6
 11 4 -1 43836.3 1263.99 6
 -11 4 2 3013.88 293.662 2
 -11 -4 2 3403.95 329.103 9
 -11 4 2 2798.14 303.24 9
 11 -4 -2 3572.43 276.407 7
 -11 -4 -2 3558.71 242.749 7
 11 4 -2 3157.75 334.515 6
 11 4 2 3547.31 349.094 6
 -11 4 2 3430.32 338.444 6
 -11 4 -2 3181.24 332.428 6
 11 4 2 3446.79 365.909 8
 11 4 -2 2959.14 342.161 8
 11 4 3 15541.5 752.252 8
 11 4 -3 13664.8 700.273 8
 11 4 3 14719.6 774.624 4
 -11 -4 -3 14317.9 557.639 7
 -11 4 3 13334.8 608.659 2
 11 -4 -3 15374.5 570.552 7
 -11 4 -3 12876 620.984 7
 -11 -4 3 14543.1 704.501 9
 -11 4 3 13999.7 704.544 9
 11 4 3 15207 713.269 6
 -11 4 3 14338.5 695.273 6
 -11 4 -3 14724 700.404 6
 11 4 -3 14636.7 705.727 6
 11 -4 -4 58421.5 1244.98 7
 11 4 4 59470.8 1694.8 4
 -11 4 4 58764.1 1367.99 2
 -11 -4 4 58208.8 1567.99 9
 -11 4 4 57805.8 1583.48 9
 11 -4 4 62045.8 1414.33 1
 -11 4 -4 59158.8 1482.23 7
 11 4 4 61911.3 1559.39 8
 11 4 -4 62974.7 1552.33 8
 -11 -4 -4 60737.2 1380.19 7
 11 4 -4 60278.1 1485.56 6
 -11 4 4 62723.9 1527.17 6
 -11 4 -4 59190 1481.29 6
 11 4 4 63619.6 1519.43 6
 11 4 5 1877.08 255.235 6
 11 4 5 1694.21 261.249 8
 -11 4 -5 2801.36 332.66 7
 -11 -4 -5 1631.47 254.822 7
 -11 -4 5 1846.5 307.804 9
 -11 4 5 2715.89 352.089 9
 -11 4 5 2213.5 274.534 6
 11 4 -5 2115.68 271.718 6
 11 -4 5 1775.25 276.425 5
 11 -4 6 6896.46 549.46 5
 -11 -4 -6 7221.56 539.978 7
 -11 4 -6 6260.4 519.53 7
 -11 4 -6 5532.82 545.247 3
 11 4 6 6783.64 612.982 5
 -11 4 -7 14765.3 847.796 7
 11 4 7 17015 1008.86 5
 11 -4 7 16603.8 921.594 5
 -11 -4 -7 15976.8 862.198 7
 -11 4 -7 16990.9 1001.27 3
 -11 -4 -8 51.9621 146.426 7
 -11 4 -8 51.5388 167.7 7
 -11 -4 -8 265.204 224.542 2
 11 4 8 201.074 226.992 5
 11 -4 8 -54.9372 171.148 5
 -11 4 -8 330.179 214.87 3
 11 5 0 -38.6691 145.287 8
 11 5 0 -36.1624 101.902 6
 -11 5 0 34.8789 113.49 6
 11 -5 0 200.011 112.624 7
 11 5 1 51461.4 1483.44 8
 11 5 -1 56797.8 1529.08 8
 11 -5 1 55298.8 1313.51 7
 11 -5 -1 56834.7 1246.17 7
 -11 -5 1 54052.5 1297.86 9
 -11 5 1 52860.5 1300.41 9
 -11 5 -1 55891.7 1455.56 6
 11 5 -1 54245.9 1466.98 6
 11 5 1 53547.3 1454.39 6
 -11 5 1 55647 1453.33 6
 -11 -5 2 44255.7 1197.47 9
 -11 5 2 43325 1203.38 9
 11 5 2 44109.2 1337.31 8
 11 5 -2 43973.6 1333.08 8
 -11 5 2 43401.3 1188.09 2
 -11 5 2 43500.9 1270.09 6
 -11 5 -2 44161.6 1273.73 6
 11 5 -2 42568.1 1278.01 6
 11 5 2 44052.3 1294.09 6
 11 -5 -2 43114.7 1055.79 7
 11 -5 2 43145 1201.47 7
 11 5 3 1313.45 254.578 8
 11 5 -3 1506.93 270.006 8
 11 -5 3 1767.23 251.917 1
 -11 5 -3 1103.79 206.156 7
 11 -5 -3 1284.65 197.959 7
 -11 -5 -3 1678.14 199.031 7
 -11 5 3 2062.35 287.312 6
 -11 5 -3 1295.43 237.893 6
 11 5 -3 1058.82 220.356 6
 11 5 3 2039.04 278.605 6
 -11 -5 3 1232.06 228.143 9
 -11 5 3 1700.75 261.905 9
 -11 5 3 1436.83 231.939 2
 -11 -5 4 69479.4 1729.97 9
 -11 5 4 68193.4 1730.73 9
 11 -5 -4 72715.4 1465.1 7
 -11 -5 -4 71640.9 1525.33 7
 -11 5 -4 69275 1661.4 7
 -11 5 4 71014.6 1667.63 6
 -11 5 -4 69779.5 1652.05 6
 11 5 -4 73201.1 1689.03 6
 11 5 4 70939.4 1664.59 6
 11 5 4 73270.5 1745.3 8
 11 5 -4 69604.3 1685.06 8
 11 -5 4 72522.1 1596.08 1
 -11 5 4 67986.3 1573.92 2
 -11 5 -5 6083.62 490.195 7
 11 5 -5 6713.95 480.975 6
 11 5 5 6389.22 467.173 6
 11 -5 5 7925.68 548.623 5
 11 5 5 7852.36 536.433 8
 -11 -5 -5 7493.63 509.097 7
 -11 5 5 8047.93 514.32 6
 -11 5 -6 13818.4 779.647 7
 11 5 6 13459.9 876.708 5
 11 -5 6 14227.3 769.817 5
 -11 5 -6 14120.9 873.741 3
 -11 -5 -6 12731.7 720.344 7
 -11 5 -7 11095.9 740.289 7
 -11 5 -7 11386.5 843.341 3
 -11 -5 -7 10435.2 706.724 7
 11 5 7 10757 817.048 5
 11 -5 7 10378 711.7 5
 -11 -5 -7 11456 846.453 2
 11 5 8 202.289 219.407 5
 11 -5 8 52.473 197.154 5
 -11 5 -8 312.901 224.478 7
 -11 -5 -8 209.445 202.789 7
 -11 5 -8 67.6973 229.272 3
 -11 -5 -8 67.0806 218.271 2
 11 6 0 67.1293 84.0746 3
 11 -6 0 54.3258 102.058 7
 11 6 0 40.389 131.419 8
 -11 6 0 36.7757 124.549 6
 11 6 0 193.826 131.287 6
 -11 6 0 31.2013 101.525 4
 11 -6 -1 66462 1425.93 7
 11 6 1 66838.7 1717.21 8
 11 6 -1 64910.2 1701.84 8
 11 6 -1 63292.7 1651.85 6
 11 6 1 64648.9 1661.92 6
 -11 6 1 67359.6 1660.19 6
 -11 6 -1 66441.5 1654.55 6
 -11 6 -1 65365.9 1616.63 4
 -11 -6 1 66230.4 1449.21 9
 -11 6 1 63037.8 1437.9 9
 11 -6 1 64764.5 1486.48 7
 11 -6 -2 10933.6 527.975 7
 -11 -6 2 9165.23 522.396 9
 -11 6 2 9026.68 523.791 9
 -11 6 2 10403 589.538 2
 11 -6 2 9759.6 583.654 1
 -11 6 2 9342.59 585.056 6
 11 6 -2 8474 571.525 6
 11 6 2 10175 616.595 6
 -11 6 -2 9413.27 593.831 6
 11 -6 2 9431.39 558.07 7
 -11 6 -2 10479.8 642.875 4
 11 6 2 9706.11 620.215 8
 11 6 -2 9368.01 611.664 8
 -11 -6 3 15592.1 719.51 9
 -11 6 3 15223.5 716.397 9
 11 -6 3 15360.1 724.258 1
 11 -6 -3 16437.8 658.206 7
 -11 6 3 16891 780.955 6
 -11 6 -3 15976.7 759.988 6
 11 6 -3 14916.6 748.932 6
 11 6 3 15686.2 765.009 6
 -11 6 3 14793.7 716.384 2
 11 6 3 15957.9 792.468 8
 11 6 -3 13804.2 737.29 8
 -11 6 4 35730.5 1140.86 2
 11 6 4 38683.4 1246.78 8
 11 6 -4 36919.2 1206.81 8
 -11 -6 -4 34349 1017.99 7
 11 -6 4 34405.4 1096.76 1
 -11 6 -4 35311.4 1173.09 7
 -11 6 4 39194 1249.94 9
 -11 -6 4 35729.3 1194.91 9
 11 -6 -4 37574 1046.47 7
 11 6 -4 36720.3 1181.26 6
 11 6 4 38012.8 1204.66 6
 -11 6 4 36927.9 1178.75 6
 -11 6 -4 36046.4 1154.01 6
 11 6 -5 5977.06 464.484 6
 11 6 5 4186.64 390.725 6
 -11 6 -5 5296.53 471.692 7
 -11 -6 -5 5332.94 431.1 7
 11 6 5 4549.54 423.975 8
 11 -6 5 4712.88 415.807 5
 -11 6 -6 9379.27 658.669 7
 11 -6 6 9741.38 635.943 5
 11 6 6 9948.57 738.574 5
 -11 -6 -6 10839.9 664.772 7
 -11 -6 -6 10847.6 779.06 2
 -11 6 -7 19938.7 1021.96 7
 -11 -6 -7 19747.8 1135.79 2
 -11 -6 -7 20775 1001.83 7
 11 -6 7 19745.1 958.711 5
 11 6 7 20684.8 1131.58 5
 -11 6 -7 18987.8 1099.54 3
 -11 6 -8 106.131 172.669 7
 -11 -6 -8 315.836 203.866 7
 -11 6 -8 68.8688 214.55 3
 -11 -6 -8 67.8965 247.002 2
 11 6 8 134.704 236.712 5
 11 -6 8 99.8645 187.608 5
 11 7 0 -25.0299 99.7471 3
 11 7 0 -85.0307 169.428 8
 11 7 0 -41.2807 134.32 6
 11 -7 0 -29.5159 110.897 7
 -11 7 0 -115.37 161.544 6
 -11 7 0 166.803 132.945 4
 11 -7 1 32709.6 1137.63 1
 11 -7 -1 33403.2 1006.19 7
 -11 7 1 33020.5 1004.87 4
 -11 7 -1 33822.4 1150.22 4
 -11 7 1 32291.9 1093.74 2
 -11 7 1 34947 1171.36 6
 -11 7 -1 33567.7 1150.32 6
 11 7 1 32540 1005.55 3
 11 -7 1 33335.8 1055.51 7
 11 7 -1 30946.7 1150.5 6
 11 7 1 32205 1164.05 6
 11 7 1 32741 1197.07 8
 11 7 -1 34460.4 1225.02 8
 -11 7 1 32586 976.1 9
 -11 -7 1 33030.2 973.241 9
 11 -7 2 7979.9 540.92 1
 -11 7 2 6947.05 506.499 2
 -11 -7 2 8039.22 487.303 9
 -11 7 2 6793.69 451.688 9
 11 -7 2 7503.97 523.864 7
 11 7 2 6778.09 541.097 8
 11 7 -2 6425.35 523.292 8
 -11 -7 -2 8009.89 481.51 2
 11 -7 -2 7719.8 470.408 7
 -11 7 -2 7319.69 561.639 4
 -11 7 2 7346.85 538.173 6
 -11 7 -2 7245.51 541.626 6
 11 7 -2 7751.05 561.691 6
 11 7 2 6310.52 507.99 6
 -11 -7 -3 1208.65 229.117 2
 11 7 3 1080.89 247.154 8
 11 7 -3 1592.52 271.382 8
 -11 7 3 832.717 201.349 6
 -11 7 -3 1095.47 227.397 6
 11 7 3 919.02 215.819 6
 11 7 -3 725.109 203.994 6
[truncated: 139,937 more chars]
