# Supplementary material for: Refinement of anomalous dispersion correction parameters in single-crystal structure determinations
Source: IUCrJ. 2022 Jul 20;9(Pt 5):604–9. doi: 10.1107/S2052252522006844 (PMC9438505; doi:10.1107/S2052252522006844)
Supplement: Supplementary file 2 [file m-09-00604-sup2.zip › CIFs_Mo/MoC6O6-DWMo2_refined_IAM.cif]

data_MoC6O6-DWMo2_17444
_audit_creation_date               2022-06-23
_audit_creation_method
;
Olex2 1.5-alpha
(compiled 2022.06.10 svn.r3fa896fb for OlexSys, GUI svn.r6535)
;
_audit_contact_author_address      ?
_audit_contact_author_email        ?
_audit_contact_author_name         ''
_audit_contact_author_phone        ?
_publ_contact_author_id_orcid      ?
_publ_section_references
;
Bourhis, L.J., Dolomanov, O.V., Gildea, R.J., Howard, J.A.K., Puschmann, H.
 (2015). Acta Cryst. A71, 59-75.

Dolomanov, O.V., Bourhis, L.J., Gildea, R.J, Howard, J.A.K. & Puschmann, H.
 (2009), J. Appl. Cryst. 42, 339-341.
;
_chemical_formula_moiety           'C6 Mo O6'
_chemical_formula_sum              'C6 Mo O6'
_chemical_formula_weight           263.995
loop_
  _atom_type_symbol
  _atom_type_scat_dispersion_real
  _atom_type_scat_dispersion_imag
  _atom_type_scat_Cromer_Mann_a1
  _atom_type_scat_Cromer_Mann_a2
  _atom_type_scat_Cromer_Mann_a3
  _atom_type_scat_Cromer_Mann_a4
  _atom_type_scat_Cromer_Mann_b1
  _atom_type_scat_Cromer_Mann_b2
  _atom_type_scat_Cromer_Mann_b3
  _atom_type_scat_Cromer_Mann_b4
  _atom_type_scat_Cromer_Mann_c
  _atom_type_scat_source
  _atom_type_scat_dispersion_source
 C 0.00211 0.00161 2.31000 1.02000 1.58860 0.86500 20.84390 10.20750 0.56870
 51.65120 0.21560 'International Tables Volume C Table 6.1.1.4 (pp. 500-502)'
 custom
 Mo -2.36(5) 1.82(12) 3.70250 17.23560 12.88760 3.74290 0.27720 1.09580 11.00400
 61.65840 4.38750 'International Tables Volume C Table 6.1.1.4 (pp. 500-502)'
 custom
 O 0.00792 0.00611 3.04850 2.28680 1.54630 0.86700 13.27710 5.70110 0.32390
 32.90890 0.25080 'International Tables Volume C Table 6.1.1.4 (pp. 500-502)'
 custom

_space_group_crystal_system        'orthorhombic'
_space_group_IT_number             62
_space_group_name_H-M_alt          'P n m a'
_space_group_name_Hall             '-P 2ac 2n'
loop_
  _space_group_symop_id
  _space_group_symop_operation_xyz
 1 x,y,z
 2 x+1/2,-y+1/2,-z+1/2
 3 -x,y+1/2,-z
 4 -x+1/2,-y,z+1/2
 5 -x,-y,-z
 6 -x-1/2,y-1/2,z-1/2
 7 x,-y-1/2,z
 8 x-1/2,y,-z-1/2

_symmetry_Int_Tables_number        62
_cell_length_a                     11.77960(16)
_cell_length_b                     11.25170(14)
_cell_length_c                     6.37153(8)
_cell_angle_alpha                  90
_cell_angle_beta                   90
_cell_angle_gamma                  90
_cell_volume                       844.487(18)
_cell_formula_units_Z              4
_cell_measurement_temperature      123.15
_exptl_absorpt_coefficient_mu      1.546
_exptl_crystal_density_diffrn      2.076
_exptl_crystal_F_000               497.003
_diffrn_reflns_av_R_equivalents    0.0178
_diffrn_reflns_av_unetI/netI       0.0118
_diffrn_reflns_Laue_measured_fraction_full  1.0000
_diffrn_reflns_Laue_measured_fraction_max  1.0000
_diffrn_reflns_limit_h_max         19
_diffrn_reflns_limit_h_min         -19
_diffrn_reflns_limit_k_max         18
_diffrn_reflns_limit_k_min         -18
_diffrn_reflns_limit_l_max         9
_diffrn_reflns_limit_l_min         -10
_diffrn_reflns_number              16487
_diffrn_reflns_point_group_measured_fraction_full  1.0000
_diffrn_reflns_point_group_measured_fraction_max  1.0000
_diffrn_reflns_theta_full          25.2417
_diffrn_reflns_theta_max           33.14
_diffrn_reflns_theta_min           3.46
_diffrn_ambient_temperature        123.15
_diffrn_measured_fraction_theta_full  1.0000
_diffrn_measured_fraction_theta_max  1.0000
_diffrn_radiation_type             'Mo K\a'
_diffrn_radiation_wavelength       0.71073
_reflns_Friedel_coverage           0.0
_reflns_limit_h_max                18
_reflns_limit_h_min                0
_reflns_limit_k_max                17
_reflns_limit_k_min                0
_reflns_limit_l_max                9
_reflns_limit_l_min                0
_reflns_number_gt                  1564
_reflns_number_total               1673
_reflns_threshold_expression       I>=2u(I)
_computing_molecular_graphics      'Olex2 1.5-alpha (Dolomanov et al., 2009)'
_computing_publication_material    'Olex2 1.5-alpha (Dolomanov et al., 2009)'
_computing_structure_refinement   
 'olex2.refine 1.5-alpha (Bourhis et al., 2015)'
_refine_diff_density_max           0.2818
_refine_diff_density_min           -0.3972
_refine_diff_density_rms           0.0604
_refine_ls_d_res_high              0.6500
_refine_ls_d_res_low               5.8898
_refine_ls_goodness_of_fit_ref     1.0565
_refine_ls_hydrogen_treatment      undef
_refine_ls_matrix_type             full
_refine_ls_number_constraints      0
_refine_ls_number_parameters       69
_refine_ls_number_reflns           1673
_refine_ls_number_restraints       0
_refine_ls_R_factor_all            0.0144
_refine_ls_R_factor_gt             0.0130
_refine_ls_restrained_S_all        1.0565
_refine_ls_shift/su_max            -0.0002
_refine_ls_shift/su_mean           0.0000
_refine_ls_structure_factor_coef   Fsqd
_refine_ls_weighting_details      
 'w=1/[\s^2^(Fo^2^)+(0.0132P)^2^+0.2306P] where P=(Fo^2^+2Fc^2^)/3'
_refine_ls_weighting_scheme        calc
_refine_ls_wR_factor_gt            0.0288
_refine_ls_wR_factor_ref           0.0293
_olex2_refinement_description
;
;
loop_
  _atom_site_label
  _atom_site_type_symbol
  _atom_site_fract_x
  _atom_site_fract_y
  _atom_site_fract_z
  _atom_site_U_iso_or_equiv
  _atom_site_adp_type
  _atom_site_occupancy
  _atom_site_site_symmetry_order
  _atom_site_refinement_flags_posn
  _atom_site_refinement_flags_adp
  _atom_site_refinement_flags_occupancy
 Mo2 Mo 0.126329(8) 0.75 0.062810(15) 0.01162(6) Uani 1.000000 2 S T P
 O O 0.28401(6) 0.54704(7) -0.13259(13) 0.03019(18) Uani 1.000000 1 . . .
 O2 O -0.02083(9) 0.75 -0.35873(16) 0.0287(2) Uani 1.000000 2 S T P
 C3 C 0.22258(10) 0.75 0.33195(19) 0.0185(2) Uani 1.000000 2 S T P
 C4 C 0.02255(7) 0.62102(8) 0.18800(14) 0.01854(16) Uani 1.000000 1 . . .
 C5 C 0.03100(10) 0.75 -0.2081(2) 0.0189(2) Uani 1.000000 2 S T P
 O1 O -0.03534(6) 0.55017(7) 0.25610(12) 0.02837(17) Uani 1.000000 1 . . .
 O7 O 0.27595(9) 0.75 0.48059(17) 0.0304(2) Uani 1.000000 2 S T P
 C C 0.22882(7) 0.61944(8) -0.06319(13) 0.01894(16) Uani 1.000000 1 . . .

loop_
  _atom_site_dispersion_label
  _atom_site_dispersion_real
  _atom_site_dispersion_imag
 Mo2 -2.36(5) 1.82(12)

loop_
  _atom_site_aniso_label
  _atom_site_aniso_U_11
  _atom_site_aniso_U_22
  _atom_site_aniso_U_33
  _atom_site_aniso_U_12
  _atom_site_aniso_U_13
  _atom_site_aniso_U_23
 Mo2 0.01167(7) 0.01096(7) 0.01224(7) -0.000000 0.00008(3) 0.000000
 O 0.0263(3) 0.0270(4) 0.0373(4) 0.0064(3) 0.0013(3) -0.0105(3)
 O2 0.0274(5) 0.0379(6) 0.0207(5) -0.000000 -0.0058(4) 0.000000
 C3 0.0174(5) 0.0194(5) 0.0186(5) -0.000000 0.0016(4) 0.000000
 C4 0.0186(3) 0.0177(3) 0.0193(4) 0.0001(3) -0.0006(3) -0.0012(3)
 C5 0.0183(5) 0.0192(5) 0.0192(5) -0.000000 0.0008(4) 0.000000
 O1 0.0285(3) 0.0248(3) 0.0318(4) -0.0082(3) 0.0041(3) 0.0022(3)
 O7 0.0274(5) 0.0419(6) 0.0218(5) -0.000000 -0.0063(4) 0.000000
 C 0.0179(4) 0.0185(4) 0.0205(4) -0.0010(3) -0.0007(3) -0.0018(3)

loop_
  _geom_bond_atom_site_label_1
  _geom_bond_atom_site_label_2
  _geom_bond_distance
  _geom_bond_site_symmetry_2
  _geom_bond_publ_flag
 Mo2 C3 2.0557(12) . ?
 Mo2 C4 2.0583(9) 7_575 ?
 Mo2 C4 2.0583(9) . ?
 Mo2 C5 2.0595(13) . ?
 Mo2 C 2.0640(9) . ?
 Mo2 C 2.0640(9) 7_575 ?
 O C 1.1322(11) . ?
 O2 C5 1.1373(16) . ?
 C3 O7 1.1368(16) . ?
 C4 O1 1.1353(11) . ?

loop_
  _geom_angle_atom_site_label_1
  _geom_angle_atom_site_label_2
  _geom_angle_atom_site_label_3
  _geom_angle
  _geom_angle_site_symmetry_1
  _geom_angle_site_symmetry_3
  _geom_angle_publ_flag
 C4 Mo2 C3 90.25(3) 7_575 . ?
 C4 Mo2 C3 90.25(3) . . ?
 C4 Mo2 C4 89.67(5) . 7_575 ?
 C5 Mo2 C3 179.57(5) . . ?
 C5 Mo2 C4 90.06(3) . 7_575 ?
 C5 Mo2 C4 90.06(3) . . ?
 C Mo2 C3 90.11(3) . . ?
 C Mo2 C3 90.11(3) 7_575 . ?
 C Mo2 C4 179.35(3) 7_575 . ?
 C Mo2 C4 89.79(3) . . ?
 C Mo2 C4 89.79(3) 7_575 7_575 ?
 C Mo2 C4 179.35(3) . 7_575 ?
 C Mo2 C5 89.59(3) . . ?
 C Mo2 C5 89.59(3) 7_575 . ?
 C Mo2 C 90.75(5) . 7_575 ?
 O7 C3 Mo2 179.89(11) . . ?
 O1 C4 Mo2 179.48(8) . 7_575 ?
 O2 C5 Mo2 179.42(11) . . ?
 O C Mo2 179.23(8) . 7_575 ?

loop_
  _diffrn_refln_index_h
  _diffrn_refln_index_k
  _diffrn_refln_index_l
  _diffrn_refln_intensity_net
  _diffrn_refln_intensity_u
  _diffrn_refln_scale_group_code
 0 0 1 10.5431 13.5647 4
 0 0 1 35.0253 23.2656 5
 0 0 -1 -8.43695 21.3408 5
 0 0 1 39.9955 23.9812 10
 0 0 -1 13.0204 18.2345 10
 0 0 -2 43197.6 719.372 10
 0 0 2 41162 714.794 5
 0 0 -2 41712.6 705.05 5
 0 0 2 41306.8 603.507 4
 0 0 2 41278.1 713.607 10
 0 0 3 -13.5805 54.1194 5
 0 0 -3 13.0926 49.1911 5
 0 0 -3 13.7774 46.6594 10
 0 0 -4 18.9235 85.2464 10
 0 0 -4 18.6701 30.1767 1
 0 0 4 36.9411 79.5063 5
 0 0 -4 146.357 90.3679 3
 0 0 -5 98.5984 80.2069 10
 0 0 -5 69.1037 21.751 1
 0 0 -5 -20.5373 79.5386 3
 0 0 -5 -23.349 72.7407 5
 0 0 -6 56579.3 1349.26 5
 0 0 -7 32.0552 134.655 9
 0 0 -7 121.68 121.229 3
 0 0 -7 84.6818 115.573 2
 0 0 -8 75025.5 1683.89 2
 0 0 -8 73125.4 1730.13 3
 0 0 -9 -40.5005 165.821 3
 0 0 -10 18250.4 960.989 7
 0 1 1 106374 1223.74 5
 0 -1 1 107885 1208.37 5
 0 -1 -1 106303 1216.25 5
 0 1 -1 104309 1203.09 5
 0 1 1 105218 1219.77 3
 0 -1 -1 105501 1243.73 2
 0 -1 -1 104019 1148.49 8
 0 -1 1 103535 1143.55 8
 0 1 -1 105694 1181.93 1
 0 -1 -2 -8.17131 27.6879 3
 0 -1 2 34.5772 37.219 5
 0 1 2 137.332 46.3192 5
 0 1 -2 126.041 41.7733 5
 0 -1 -2 95.2472 43.8076 5
 0 -1 2 63.1665 19.5178 8
 0 1 -2 76.7754 32.3747 4
 0 1 2 112.735 43.2391 10
 0 1 -2 56.6784 28.4213 1
 0 1 -3 161293 2112.35 10
 0 1 3 153206 2090.24 10
 0 -1 -3 158436 2033.86 3
 0 1 -3 156681 1911.91 4
 0 -1 3 163909 2090.08 5
 0 -1 -3 156472 2074.91 5
 0 1 3 157417 2095.47 5
 0 1 -3 148959 2036.22 5
 0 1 -3 158984 1784.21 1
 0 -1 4 -18.1098 90.0129 5
 0 1 -4 -17.7494 55.2978 5
 0 -1 -4 54.4494 63.7907 5
 0 1 4 18.7927 86.4782 5
 0 1 4 231.147 58.1941 4
 0 1 -4 92.6405 59.5794 4
 0 1 -4 55.926 34.5363 1
 0 -1 -4 -16.2376 76.2616 3
 0 1 -4 19.4167 77.3796 10
 0 1 4 132.491 68.8579 10
 0 1 -5 194866 2170.7 1
 0 -1 -5 198061 2725.18 2
 0 1 -5 194403 2866.77 10
 0 1 5 197825 2421.54 4
 0 -1 -5 196894 2717.25 3
 0 -1 -5 198818 2859.71 5
 0 1 -5 190745 2785.43 5
 0 1 -6 56.2885 87.6895 5
 0 1 -6 123.728 96.3727 10
 0 1 -7 27106.2 930.889 3
 0 -1 -7 28273.7 937.587 3
 0 1 -7 26993.8 865.949 2
 0 -1 -7 28376.9 931.896 2
 0 -1 -7 23144.4 887.892 9
 0 1 -7 23551.3 881.488 9
 0 1 -8 -61.7782 136.087 2
 0 1 -8 72.2527 147.911 3
 0 -1 -8 34.3369 124.913 2
 0 -1 -8 -35.6584 142.102 3
 0 1 -9 7310.95 552.648 3
 0 -1 -9 7464.73 549.647 2
 0 1 -9 8371.54 603.505 7
 0 1 -10 -46.5433 169.319 7
 0 -2 0 689086 6967.08 8
 0 2 0 688153 6949.86 1
 0 -2 0 691634 6943.31 1
 0 2 0 688312 6907.97 2
 0 -2 0 685944 6910.81 2
 0 2 1 13.15 20.1722 1
 0 2 -1 42.8384 30.9566 1
 0 -2 -1 4.29661 22.1067 1
 0 -2 1 78.535 34.5173 1
 0 -2 -1 13.7941 30.3875 2
 0 2 -1 46.7699 23.4428 5
 0 2 1 24.334 22.3967 5
 0 -2 -1 40.8486 24.4919 5
 0 -2 -1 33.7484 24.7824 8
 0 -2 1 16.5699 27.4537 8
 0 -2 1 53.4816 24.0498 7
 0 2 -1 21.484 19.3578 7
 0 -2 2 479786 5008.78 8
 0 -2 -2 495269 5024.59 8
 0 -2 -2 486672 5170.2 5
 0 -2 2 498147 5152.51 5
 0 -2 -2 489299 4943.44 1
 0 -2 -2 486460 5226.95 2
 0 2 2 492302 5190.87 5
 0 2 -2 486798 5104.57 7
 0 2 2 484902 5185.52 3
 0 2 -2 490341 5093.45 1
 0 2 3 28.3723 56.5355 5
 0 -2 3 52.0437 57.3245 5
 0 -2 -3 80.4964 64.2582 5
 0 2 -3 38.0896 53.3363 5
 0 -2 -3 70.1004 63.1585 2
 0 2 3 58.9849 61.946 10
 0 -2 -3 36.5239 33.2443 8
 0 -2 3 147.52 35.7626 8
 0 -2 -3 27.0776 22.7107 1
 0 2 -3 24.4025 40.4326 1
 0 2 -3 210.611 60.1688 4
 0 -2 -3 25.5261 53.6157 3
 0 -2 -4 149.519 64.3451 3
 0 2 4 78.471 71.3716 10
 0 2 -4 40.1146 67.9325 10
 0 2 4 127.603 55.6172 4
 0 2 -4 64.9284 47.2475 4
 0 2 -4 202.278 56.0335 1
 0 2 -4 35.0324 59.3273 5
 0 -2 -4 -18.5339 73.8638 5
 0 2 4 133.805 82.2823 5
 0 -2 -4 71.8344 65.3362 2
 0 2 -5 22.688 60.2775 5
 0 2 -5 76.88 61.2764 4
 0 2 5 37.465 57.4679 4
 0 -2 -5 61.9971 77.646 3
 0 -2 -5 43.9122 74.3595 2
 0 2 -5 128.741 90.4934 10
 0 -2 -5 70.4595 98.6595 5
 0 2 -5 26.3524 44.4348 1
 0 2 6 22532.3 587.085 4
 0 -2 -6 22524.6 788.08 2
 0 2 -6 23121.2 809.932 5
 0 2 -6 23354.2 867.006 10
 0 -2 -7 31.7708 126.609 2
 0 2 -7 -63.4508 107.443 9
 0 2 -7 -31.818 133.656 3
 0 2 -7 37.7386 117.566 10
 0 2 -8 87354.6 1893.12 7
 0 2 -8 82751.3 1906.99 3
 0 -2 -8 88115.8 1942.35 2
 0 2 -9 -41.3671 134.601 3
 0 -2 -9 367.854 184.119 2
 0 2 -9 -160.347 172.549 7
 0 2 -10 11896.4 730.839 7
 0 3 0 31.054 27.2863 1
 0 -3 0 25.3244 31.7173 8
 0 3 -1 2594.92 99.6673 5
 0 3 1 2437.38 112.909 5
 0 3 1 2559.97 133.039 1
 0 3 -1 2552.72 119.35 7
 0 3 -1 2281.41 143.823 1
 0 -3 -1 2370.89 148.122 2
 0 3 1 2661.82 152.935 2
 0 3 2 11.0186 35.8551 3
 0 3 -2 9.73207 37.6931 1
 0 -3 -2 18.3711 43.1421 5
 0 3 2 106.981 52.4794 5
 0 -3 -2 48.2516 49.3909 2
 0 -3 -2 8.49747 39.1044 8
 0 -3 2 57.9989 38.1293 8
 0 -3 3 793522 8151.29 8
 0 -3 -3 801797 8176.7 8
 0 3 -3 796971 8288.21 1
 0 -3 -3 795675 8044.55 1
 0 -3 -3 808742 8429.41 5
 0 3 -3 810363 8381.25 5
 0 3 3 805716 8456.9 5
 0 3 3 798247 8472.92 3
 0 3 -3 794771 8300.44 7
 0 -3 -3 801285 8504.22 2
 0 3 4 -20.7694 64.7032 10
 0 -3 -4 -18.5635 67.5321 5
 0 3 4 -19.4134 79.4843 5
 0 3 -4 -17.2339 51.1906 5
 0 3 -4 -11.4539 46.8964 1
 0 -3 -4 33.5377 28.6683 1
 0 -3 -4 189.735 46.4902 8
 0 -3 4 53.2758 36.4747 8
 0 3 -4 75.4437 60.1305 7
 0 3 -4 -14.9222 62.6836 4
 0 -3 -4 -19.5135 83.994 2
 0 3 -5 132274 1460 6
 0 3 5 130582 1451.48 6
 0 3 -5 139437 2044.13 7
 0 3 -5 134906 2250.42 10
 0 3 5 139946 1859.73 4
 0 3 -5 139552 1980.16 4
 0 3 -5 139218 1794.07 1
 0 3 -5 134606 2132.4 5
 0 -3 -5 135341 2159.96 5
 0 3 6 117.947 66.4157 4
 0 3 -6 286.408 107.609 4
 0 3 -6 -23.935 87.0732 7
 0 3 -6 54.944 85.5839 5
 0 -3 -6 57.0592 103.788 2
 0 3 6 -33.0036 82.0194 10
 0 3 -6 -65.0475 118.318 10
 0 3 -7 23854.2 964.118 10
 0 3 -7 20361.8 824.901 9
 0 -3 -7 21151.3 855.741 9
 0 3 -7 24301.2 848.884 7
 0 -3 -7 25035.6 933.2 2
 0 3 -8 -38.0456 128.848 3
 0 -3 -8 77.9748 150.991 2
 0 3 -8 -67.2495 133.998 7
 0 3 -9 4502.62 415.407 7
 0 -3 -9 4539.71 452.289 2
 0 3 -9 3750.57 412.294 3
 0 3 -10 124.969 170.557 7
 0 4 0 909361 9342.15 2
 0 4 0 914707 9418.75 1
 0 -4 0 918927 9415.9 1
 0 -4 0 925406 9458.6 8
 0 -4 -1 55.2028 46.3779 2
 0 4 1 33.9154 43.783 2
 0 -4 1 56.6481 48.7673 8
 0 -4 -1 45.7237 50.3613 8
 0 -4 1 21.7726 31.2397 7
 0 4 -1 24.373 21.196 5
 0 4 1 5.38574 23.7286 5
 0 4 -1 -22.8486 38.6908 1
 0 -4 1 -11.5157 39.0003 1
 0 -4 -1 -9.5358 32.2951 1
 0 -4 -2 134491 1856.58 2
 0 4 2 136516 1720.52 5
 0 -4 2 133084 1696.92 7
 0 4 -2 133392 1652.4 7
 0 4 2 131583 1868.27 2
 0 4 -2 135195 1803.75 1
 0 -4 -2 130264 1661.17 1
 0 -4 -2 131857 1758.79 8
 0 -4 2 132121 1752.47 8
 0 -4 3 -10.9295 42.3307 8
 0 -4 -3 11.2999 48.6415 8
 0 -4 -3 578.669 93.7454 5
 0 4 -3 84.9417 55.8402 5
 0 4 3 14.7318 53.5948 5
 0 4 -3 13.3568 56.1094 1
 0 -4 -3 -34.8881 67.5592 2
 0 4 -3 78.2683 46.9709 7
 0 4 3 488.933 99.2108 3
 0 -4 -4 318.176 72.5762 8
 0 -4 4 259.5 65.6813 8
 0 4 -4 190.308 80.2244 7
 0 4 -4 120.192 103.306 4
 0 4 4 283.694 97.0916 3
 0 4 -4 281.935 98.236 1
 0 -4 -4 318.324 132.251 2
 0 4 -4 455.994 104.059 5
 0 4 4 275.417 109.354 5
 0 4 4 396.107 113.248 10
 0 -4 -5 112.646 58.6954 8
 0 4 -5 110.798 86.7293 7
 0 4 -5 57.7533 67.8124 1
 0 4 -5 19.2633 80.921 4
 0 4 -5 -22.1469 90.6782 5
 0 4 -5 137.963 100.38 10
 0 4 5 27.8787 101.421 10
 0 4 -6 39944.4 976.862 4
 0 4 -6 39732.4 1009.72 7
 0 4 -6 40196.5 1082.2 5
 0 -4 -6 37926.7 1089.74 9
 0 4 -6 38206.6 1073.23 9
 0 -4 -6 39802.7 1150.14 2
 0 4 -6 41639.3 1212.96 10
 0 4 6 40364.5 1211.87 10
 0 4 7 -41.8775 147.179 10
 0 4 -7 79.1368 157.683 10
 0 -4 -7 34.1004 139.617 9
 0 4 -7 96.6661 135.353 9
 0 4 -7 -55.7258 130.857 7
 0 -4 -7 108.71 148.363 2
 0 -4 -8 24940.6 1022.98 2
 0 4 -8 23214.1 970.847 3
 0 4 -8 24941.4 911.355 7
 0 -4 -9 183.021 166.451 2
 0 4 -9 -36.5599 145.694 7
 0 4 -9 -43.865 142.728 3
 0 -4 -10 14598.7 865.999 2
 0 4 -10 15914.2 806.423 7
 0 5 0 45.0515 44.8841 2
 0 5 0 -13.1658 56.6711 1
 0 -5 0 66.3014 62.2769 1
 0 -5 0 14.3608 52.2431 8
 0 5 1 31956 682.121 1
 0 5 -1 32611 437.174 5
 0 5 1 32075.2 516.195 5
 0 -5 -1 31599.9 682.388 1
 0 -5 1 32072.1 732.974 1
 0 5 -1 32295.4 728.204 1
 0 -5 1 31309.6 604.973 7
 0 -5 -1 33296.7 716.159 2
 0 -5 1 30655.1 714.189 8
 0 -5 -1 31002.9 717.797 8
 0 5 -1 32730.3 452.408 9
 0 -5 -1 32687.9 461.012 9
 0 5 1 31675.9 713.21 2
 0 -5 -2 86.3803 57.3732 8
 0 -5 2 28.3726 49.8592 8
 0 -5 -2 16.1484 52.545 2
 0 5 -2 29.1668 37.6541 7
 0 -5 2 108.753 51.0766 7
 0 5 2 16.9581 67.5802 2
 0 -5 -2 69.1428 48.4087 1
 0 5 -2 45.3242 53.0987 1
 0 5 2 11.4122 45.48 1
 0 5 2 10.1788 39.4222 5
 0 -5 -3 129771 1826.29 8
 0 -5 3 131374 1813.83 8
 0 5 3 129229 1955.19 3
 0 5 -3 123929 1724.21 5
 0 5 3 130468 1848.52 5
 0 -5 -3 131519 1997.83 2
 0 5 -3 130820 1738.65 7
 0 -5 -3 129523 1697.55 1
 0 5 -3 132424 1890.43 1
 0 -5 -4 -13.7702 67.209 8
 0 -5 4 26.4621 62.14 8
 0 5 -4 117.685 80.5216 1
 0 -5 -4 18.5688 47.7665 1
 0 5 -4 29.2785 65.946 7
 0 5 4 19.8596 64.62 5
 0 5 -4 98.8594 72.591 5
 0 5 4 66.781 75.389 3
 0 5 -5 327235 3905.24 1
 0 5 -5 318757 4094.24 9
 0 5 -5 335484 4104.16 5
 0 5 -5 316100 3910.81 7
 0 5 5 315912 4317.43 10
 0 -5 -5 325870 4309.35 2
 0 -5 5 325919 3656.14 8
 0 -5 -5 321938 3691.6 8
 0 5 -5 322445 4061.94 4
 0 5 6 36.5079 108.441 10
 0 5 -6 -34.694 103.053 10
 0 5 -6 -22.6393 87.6789 7
 0 5 -6 249.858 116.619 9
 0 -5 -6 260.571 135.975 9
 0 -5 -6 133.413 129.171 2
 0 5 -7 10049.1 574.706 9
 0 5 -7 9308 506.519 7
 0 -5 -7 10041.1 631.172 2
 0 5 7 10636 674.609 10
 0 5 -7 8786.35 611.425 10
 0 -5 -7 9537.29 576.246 9
 0 5 -8 189.622 122.401 7
 0 -5 -8 43.8612 136.645 2
 0 5 -9 4079.96 401.117 7
 0 5 -9 4055.31 441.593 3
 0 -5 -9 3952.97 460.077 2
 0 -5 -10 -102.562 186.557 2
 0 -6 0 986058 10413.1 1
 0 6 0 998112 10414.7 1
 0 -6 0 984439 10467.1 8
 0 6 0 999999 10314.7 2
 0 6 -1 145.603 59.2222 2
 0 6 1 32.5879 55.1838 2
 0 -6 -1 138.858 70.9974 2
 0 -6 -1 17.4119 49.0664 8
 0 -6 1 17.2934 62.9126 8
 0 -6 1 -10.9216 45.8799 7
 0 6 -1 188.81 28.2155 9
 0 -6 -1 40.1794 22.3032 9
 0 -6 1 17.506 56.9628 1
 0 -6 -1 -15.2628 51.6919 1
 0 6 -1 16.8376 52.4556 1
 0 6 1 15.0477 48.9641 1
 0 6 1 11.2187 25.8154 5
 0 6 -1 28.5032 17.1124 5
 0 -6 -2 92119.8 1234.06 9
 0 6 -2 91067.1 1216.33 9
 0 6 2 93252.1 1309.96 5
 0 -6 -2 93379.1 1445.63 1
 0 6 -2 93671.9 1546.61 1
 0 6 2 94085.4 1597.95 2
 0 -6 2 95352.2 1392.45 7
 0 -6 -2 94069.2 1562.66 2
 0 6 2 94510.3 1440.67 1
 0 -6 -2 92736.8 1524.14 8
 0 -6 2 93962.9 1529.01 8
 0 -6 -3 53.4036 57.4718 1
 0 6 -3 37.538 86.37 1
 0 6 -3 286.738 84.4453 9
 0 -6 -3 142.432 70.9216 9
 0 -6 -3 52.0752 56.4853 8
 0 -6 3 -17.004 65.8569 8
 0 6 -3 89.544 55.0662 7
 0 -6 -3 150.824 97.0618 2
 0 6 3 120.513 74.8763 5
 0 6 -3 78.2661 50.3714 5
 0 6 4 219.289 104.891 3
 0 6 -4 181.083 78.9352 7
 0 -6 -4 253.844 91.7293 9
 0 6 -4 158.172 87.3659 9
 0 6 -4 215.56 105.751 1
 0 -6 -4 192.708 69.7579 1
 0 6 -4 176.668 76.9398 5
 0 6 4 59.7723 81.5913 5
 0 -6 4 98.3639 65.3519 8
 0 -6 -4 270.346 97.8484 8
 0 6 -5 -20.7155 87.0213 5
 0 -6 -5 92.9033 72.7229 8
 0 -6 5 163.107 82.4006 8
 0 6 5 56.8243 84.3957 3
 0 6 -5 68.3051 93.2228 9
 0 -6 -5 46.8962 93.4452 9
 0 -6 -5 91.1981 106.841 2
 0 6 -5 20.1461 75.6956 1
 0 6 -6 31379.6 865.507 7
 0 6 -6 31600.9 1081.75 10
 0 6 6 30544.1 1104.06 10
 0 6 -6 30673 955.444 9
 0 -6 -6 30186.1 960.302 9
 0 6 -6 29280.8 920.749 4
 0 -6 -6 30113 1055.49 2
 0 6 7 229.042 149.052 10
 0 6 -7 -66.1612 138.96 9
 0 -6 -7 -34.355 140.659 9
 0 -6 -7 -41.285 193.893 2
 0 6 -7 26.6207 111.824 7
 0 6 -8 55649.8 1381.4 7
 0 -6 -8 53953.5 1648.7 2
 0 6 8 52703.4 1737.58 10
 0 -6 -9 153.077 191.715 2
 0 6 -9 93.2002 138.421 3
 0 -6 -10 13511.4 855.902 2
 0 -7 0 136.13 73.0739 1
 0 7 0 131.812 103.139 1
 0 -7 0 40.9393 69.332 8
 0 7 0 148.259 74.2145 2
 0 7 1 28720.1 753.486 1
 0 7 1 27923.7 763.219 2
 0 7 -1 28737.4 784.972 1
 0 -7 -1 29750.6 769.21 1
 0 7 1 28541.4 469.408 5
 0 -7 1 28148.8 789.95 1
 0 7 -1 28662.5 687.722 2
 0 -7 -1 29171.4 752.594 2
 0 -7 -1 27216.3 778.158 8
 0 -7 1 28989.7 796.041 8
 0 -7 1 29618.9 659.813 7
 0 7 2 -66.8529 66.1938 2
 0 7 2 112.748 50.9479 5
 0 7 2 67.4523 65.31 1
 0 -7 -2 34.7408 56.523 1
 0 7 -2 41.2653 75.061 1
 0 -7 -2 -40.5939 71.3362 2
 0 -7 2 56.3492 62.0668 7
 0 -7 2 -20.3662 66.2701 8
 0 -7 -2 61.7687 69.7326 8
 0 7 -3 255696 2892.22 5
 0 -7 -3 242086 3240.41 8
 0 -7 3 241021 3219.71 8
 0 -7 3 242228 3110.94 7
 0 7 3 243834 3425.88 2
 0 7 3 246963 3047.39 5
 0 -7 -3 248934 2951.14 9
 0 7 -3 249884 2932.15 9
 0 -7 -3 247477 3097.5 1
 0 7 -3 249642 3298.34 1
 0 7 -3 247742 3004.19 7
 0 -7 -4 29.8834 64.3156 1
 0 7 4 -19.9713 83.8929 5
 0 -7 -4 120.037 88.1411 8
 0 -7 4 19.5272 75.6257 8
 0 -7 -4 -28.2086 95.5338 2
 0 7 4 26.742 83.3094 3
 0 7 -4 47.9376 70.3999 7
 0 7 -4 15.0617 63.2699 5
 0 7 -4 51.5748 82.3394 9
 0 -7 -4 123.928 83.1471 9
 0 7 5 40001.4 1209.02 10
 0 -7 -5 43380.7 1240.16 2
 0 7 -5 40186 1107.54 4
 0 7 5 40204.2 1149.77 3
 0 -7 -5 39835.5 927.964 8
 0 -7 5 39551.7 910.672 8
 0 -7 -5 40766.8 1024.84 9
 0 7 -5 41012.5 1016.59 9
 0 7 -6 -30.0454 116.36 4
 0 -7 -6 116.026 130.981 2
 0 7 -6 112.342 91.9918 7
 0 7 -6 28.0511 108.637 9
 0 -7 -6 -28.5633 134.146 9
 0 7 6 -40.992 115.511 10
 0 -7 -7 24701.2 926.627 9
 0 7 -7 23963.8 905.426 9
 0 -7 -7 23066 1031.47 2
 0 7 7 22350.8 1050.6 10
 0 7 -7 23399.2 806.593 7
 0 -7 -8 -148.029 179.504 2
 0 7 8 -55.8828 174.091 10
 0 -7 -9 6367.48 606.3 2
 0 -7 -10 111.346 209.175 2
 0 -8 0 412214 5098.9 8
 0 8 0 422785 5029.7 1
 0 -8 0 425676 5084.53 1
 0 8 0 420204 4923.68 2
 0 -8 -1 47.5601 80.5365 8
 0 -8 1 94.58 86.0185 8
 0 8 1 165.655 91.229 1
 0 -8 -1 21.6065 64.1796 1
 0 8 -1 -22.6292 95.0582 1
 0 8 -1 222.464 78.7461 2
 0 8 1 -21.6944 70.591 2
 0 -8 1 29.6695 60.7393 7
 0 8 2 159290 2491.71 2
 0 8 -2 164467 2219.34 2
 0 8 2 161463 2333.51 1
 0 -8 2 163668 2214.15 7
 0 -8 -2 159139 2354.59 1
 0 -8 2 159688 2444.21 8
 0 -8 -2 157931 2444.03 8
 0 -8 -3 235.782 108.5 8
 0 -8 3 208.69 104.457 8
 0 -8 3 279.112 95.7341 7
 0 8 -3 11.0385 51.8491 9
 0 -8 -3 58.0726 54.5539 9
 0 -8 -3 79.053 95.8652 2
 0 -8 -3 58.2723 65.7887 1
 0 8 3 115.204 101.225 2
 0 -8 -4 524.193 106.586 9
 0 8 -4 244.646 89.376 9
 0 8 4 353.585 120.675 3
 0 -8 -4 339.768 129.782 2
 0 8 -4 287.78 85.6771 7
 0 -8 4 340.027 110.677 8
 0 -8 -4 138.93 89.7223 8
 0 -8 5 106.315 82.3485 8
 0 -8 -5 21.8054 76.6363 8
 0 8 -5 118.713 81.0081 7
 0 8 -5 -26.9902 80.1699 1
 0 8 5 66.7107 117.228 3
 0 -8 -5 71.8307 95.4178 2
 0 -8 -5 -66.8696 104.684 9
 0 8 -5 87.1757 91.5493 9
 0 8 6 21757.7 970.798 10
 0 8 -6 21292.2 710.797 7
 0 -8 -6 20340.2 766.576 9
 0 8 -6 21048.6 772.623 9
 0 8 -6 21536.4 772.682 1
 0 8 6 20355.8 873.29 3
 0 -8 -6 20846.9 935.516 2
 0 8 -6 21066.9 842.173 4
 0 8 7 -50.9913 158.852 10
 0 -8 -7 -46.7956 158.481 2
 0 -8 -7 -32.7819 171.442 9
 0 8 -7 -32.5714 156 9
 0 8 -7 106.019 102.648 7
 0 -8 -8 84460.3 2213.69 2
 0 8 8 86634.3 2362.86 10
 0 8 9 -195.383 202.894 10
 0 -8 -9 -55.9823 157.755 2
 0 9 0 217.878 110.228 2
 0 -9 1 25843.9 689.065 7
 0 9 1 25092.3 804.473 2
 0 9 -1 24986.9 728.026 2
 0 -9 -1 25992.8 823.699 1
 0 9 2 167.928 98.3664 2
 0 9 -2 73.8895 73.6173 2
 0 -9 -2 167.277 92.55 1
 0 9 -2 27.4329 96.4158 1
 0 -9 2 17.7509 64.579 7
 0 -9 3 84239.3 1515.95 7
 0 -9 -3 86648.9 1756.05 2
 0 9 -3 83395.2 1442.9 2
 0 -9 -3 84048.9 1571.74 1
 0 -9 -3 85035.2 1231.04 9
 0 9 -3 86725.9 1741.21 1
 0 9 3 86385.8 1810.35 2
 0 -9 -4 78.5669 80.8409 9
 0 -9 -4 -67.1876 157.772 2
 0 9 4 32.6258 86.6777 3
 0 9 -4 -59.7329 140.267 1
 0 9 -5 89187.3 1823.34 1
 0 -9 -5 88225.8 1587.72 9
 0 -9 -5 88791.2 2006.84 2
 0 9 5 90599.4 1962.34 3
 0 9 -5 89498.9 1581.07 7
 0 9 6 -46.7576 124.222 10
 0 9 -6 -30.9915 133.399 1
 0 -9 -6 26.3416 107.85 9
 0 9 -6 73.4396 97.5544 4
 0 9 6 39.6834 129.122 3
 0 -9 -6 132.802 166.321 2
 0 9 -6 23.6971 89.0344 7
 0 -9 -7 15867.1 900.13 2
 0 9 7 16626.5 946.868 10
 0 -9 -8 54.4362 177.128 2
 0 9 8 182.148 189.151 10
 0 -9 -9 3731.51 496.986 2
 0 9 9 2948.37 492.655 10
 0 10 0 438742 5444.17 1
 0 10 0 433726 5279.64 2
 0 -10 0 428477 5537.57 8
 0 -10 1 125.971 110.683 8
 0 -10 -1 31.7218 98.8231 8
 0 10 -1 29.895 101.245 1
 0 10 1 -27.341 72.6387 1
 0 -10 1 75.4444 81.1865 7
 0 10 1 81.7756 95.8013 2
 0 10 -1 45.198 84.9093 2
 0 10 2 28033.2 944.299 2
 0 -10 -2 28832.8 974.005 8
 0 -10 2 27985.2 953.232 8
 0 10 2 26624.5 856.654 1
 0 10 -2 27951 953.307 1
 0 10 -2 29082.2 810.015 2
 0 -10 2 29183.6 788.018 7
 0 -10 -3 31.5243 114.685 8
 0 -10 3 154.773 112.612 8
 0 10 -3 20.0859 75.4722 2
 0 -10 -3 421.842 169.705 2
 0 -10 3 66.072 94.8045 7
 0 10 -3 260.392 161.78 1
 0 10 3 104.278 97.9519 2
 0 -10 -4 -73.7337 138.515 2
 0 -10 -4 -93.4386 130.834 8
 0 -10 4 60.852 117.834 8
 0 10 4 359.457 165.407 3
 0 10 -4 169.167 145.632 1
 0 10 -5 69.4362 138.355 1
 0 -10 5 86.5356 118.101 8
 0 -10 -5 59.1839 107.652 8
 0 -10 -5 -41.7275 135.774 2
 0 10 6 25531.2 1140.25 10
 0 -10 -6 28030.9 1155.32 2
 0 10 -6 26361.8 975.886 1
 0 10 -6 27400.2 1058.81 4
 0 10 7 57.1574 131.508 10
 0 -10 -7 52.4324 163.342 2
 0 10 -7 41.703 129.918 4
 0 10 8 18856.8 1104.45 10
 0 -10 -8 19777.5 1067.78 2
 0 10 9 -138.418 215.605 10
 0 -10 -9 182.528 180.721 2
 0 -11 0 -36.098 126.868 8
 0 -11 0 -21.4271 87.7303 7
 0 11 0 192.883 106.715 2
 0 11 0 130.137 122.238 1
 0 11 -1 12006 638.369 1
 0 11 1 12923.7 634.874 1
 0 -11 1 12240.8 657.37 8
 0 -11 -1 11895.6 651.439 8
 0 11 -1 11896.6 552.562 2
 0 11 1 11264.1 585.657 2
 0 -11 1 12177.6 508.956 7
 0 11 -2 -47.1675 93.9835 2
 0 11 2 33.847 100.536 2
 0 -11 2 -86.5398 97.4591 7
 0 11 -2 -35.3059 114.879 1
 0 11 2 119.975 125.993 1
 0 -11 -2 72.1816 101.7 8
 0 -11 2 -35.6235 125.199 8
 0 -11 -3 129519 2461.02 8
 0 -11 3 128871 2433.65 8
 0 -11 -3 131904 2463.74 2
 0 11 -3 130916 2093.59 2
 0 -11 3 133618 2149.53 7
 0 11 3 132186 2518.91 2
 0 11 -3 131701 2482.24 1
 0 -11 -4 -80.1965 216.363 2
 0 11 -4 75.9413 178.328 1
 0 -11 -4 35.418 145.011 8
 0 -11 4 34.5943 125.849 8
 0 11 4 -39.4045 128.215 3
 0 -11 5 96822 1981.01 8
 0 -11 -5 97941.8 2018.72 8
 0 11 -5 101040 2159.41 1
 0 -11 -5 102910 2316.35 2
 0 11 -6 116.574 136.567 1
 0 11 -6 -43.9499 143.005 4
 0 11 6 53.8194 113.039 10
 0 -11 -6 100.8 149.704 2
 0 11 7 4247.67 510.928 10
 0 -11 -7 5063.1 537.476 2
 0 11 -7 4833.79 474.739 4
 0 -11 -8 -60.0584 169.238 2
 0 11 8 -66.3386 152.632 10
 0 -12 0 52263.9 1526.62 8
 0 12 0 56476.1 1382.55 2
 0 -12 0 56768.6 1246.8 7
 0 12 0 54628 1474.2 1
 0 -12 1 40.4582 107.486 8
 0 -12 -1 -40.7567 138.03 8
 0 12 -1 -27.9837 108.376 2
 0 12 1 33.4633 94.2957 2
 0 12 -1 -38.0428 94.5416 1
 0 12 1 35.3048 99.4845 1
 0 -12 1 45.9339 80.7177 7
 0 -12 2 63454.5 1682.33 8
 0 -12 -2 65114.5 1710.68 8
 0 12 -2 66017.2 1426.31 2
 0 12 -2 62822.4 1651.67 1
 0 -12 2 63914.6 1344.77 7
 0 12 2 62441.8 1612.46 2
 0 -12 3 51.1841 107.505 7
 0 -12 3 319.934 163.739 8
 0 -12 -3 -81.3917 152.903 8
 0 12 -3 81.9868 144.073 1
 0 -12 -4 -39.8209 154.218 8
 0 -12 4 -194.687 179.173 8
 0 -12 -4 129.684 167.414 2
 0 12 -4 295.7 172.954 1
 0 -12 -5 114.106 123.761 8
 0 -12 5 111.165 155.656 8
 0 12 -5 129.235 134.202 1
 0 -12 -5 -96.1724 162.853 2
 0 12 -6 13206.1 754.476 1
 0 -12 -6 11632.5 795.069 2
 0 12 -6 11735.2 756.516 4
 0 12 -7 48.5272 176.537 4
 0 -12 -7 58.4416 190.159 2
 0 12 7 188.709 213.033 10
 0 -12 -8 21594.3 1178.6 2
 0 12 8 22647.6 1259.28 10
 0 13 0 -33.1312 112.205 2
 0 -13 0 77.4795 108.489 7
 0 -13 0 91.0365 141.803 8
 0 13 0 40.9003 167.458 1
 0 -13 1 5541.17 383.494 7
 0 13 1 6366.1 484.653 2
 0 13 -1 6270.16 439.827 2
 0 -13 -1 6717.1 559.373 8
 0 -13 1 5079.93 485.526 8
 0 13 1 5828.81 494.232 1
 0 13 -1 6694.85 537.161 1
 0 13 2 119.989 130.143 2
 0 -13 -2 -45.7587 128.945 8
 0 -13 2 90.5578 134.495 8
 0 13 -2 87.8452 142.918 1
 0 13 -2 171.134 116.781 2
 0 -13 2 76.6241 98.9202 7
 0 13 -3 106292 2369.91 1
 0 -13 -3 104244 2358.19 8
 0 -13 3 106248 2364.57 8
 0 -13 3 107007 1961.32 7
 0 13 -4 -139.961 163.967 1
 0 -13 -4 132.684 190.375 8
 0 -13 4 -86.4877 146.455 8
 0 -13 -5 33375.8 1218.28 8
 0 -13 5 35520 1233.67 8
 0 13 -5 36729.8 1329.23 1
 0 -13 -6 -56.2864 197.823 2
 0 13 -6 141.261 153.217 1
 0 13 -6 309.004 205.238 4
 0 13 7 7743.64 730.65 10
 0 13 -7 5989.05 585.696 4
 0 -13 -7 7059.38 672.333 2
 0 -14 0 163208 3246.26 8
 0 14 0 169540 3137.77 1
 0 14 0 164990 2876.15 2
 0 -14 0 164894 2645.75 7
 0 14 1 118.265 128.271 2
 0 14 -1 33.3836 121.445 2
 0 14 -1 93.8823 132.274 1
 0 -14 -1 51.0661 135.668 8
 0 -14 1 -50.6928 134.677 8
 0 -14 1 -81.3249 129.835 7
 0 14 -2 25934.1 1119.45 1
 0 -14 2 27123.9 886.945 7
 0 -14 2 26264.7 1158.69 8
 0 -14 -2 27168.9 1185.72 8
 0 -14 3 -49.4051 153.911 8
 0 -14 -3 150.771 176.628 8
 0 14 -3 99.5634 140.279 1
 0 -14 -4 195.183 158.776 8
 0 -14 4 143.325 155.455 8
 0 14 -4 50.9632 158.769 1
 0 -14 -5 -93.0494 190.486 8
 0 -14 5 -45.3211 175.52 8
 0 14 -5 103.151 160.672 1
 0 14 -6 15231.6 885.452 1
 0 14 -6 14937.5 909.031 4
 0 14 7 -69.3821 234.975 10
 0 14 -7 -54.7869 192.55 4
 0 -15 0 112.278 223.72 8
 0 15 0 99.8114 162.387 1
 0 -15 -1 14672.4 907.004 8
 0 -15 1 13617.4 878.95 8
 0 -15 1 13174.8 633.123 7
 0 15 -1 13073 693.059 2
 0 15 -1 12645.5 805.684 1
 0 15 -2 -53.0573 179.688 1
 0 -15 2 110.391 163.947 8
 0 -15 -2 -55.899 166.037 8
 0 -15 -3 19371.2 1029.93 8
 0 -15 3 18782.8 1009.7 8
 0 15 -3 17504.4 980.452 1
 0 15 -4 110.843 187.694 1
 0 -15 -4 -53.4232 229.954 8
 0 -15 4 52.3423 183.958 8
 0 -15 5 34086.4 1314.25 8
 0 -15 -5 30018.6 1270.78 8
 0 15 -5 33292.1 1371.83 1
 0 15 -6 117.993 199.804 4
 0 -16 0 116021 2829.79 8
 0 16 -1 56.2197 175.146 1
 0 -16 1 182.422 161.555 8
 0 -16 -1 244.987 190.806 8
 0 16 -2 15083.1 926.849 1
 0 -16 2 15451.8 974.689 8
 0 -16 -2 16004.8 989.622 8
 0 16 -3 117.546 183.097 1
 0 -16 -3 -178.441 216.383 8
 0 -16 3 58.6516 182.718 8
 0 16 -4 59.6224 158.4 1
 0 -16 4 -56.5379 198.703 8
 0 -16 -4 57.5848 171.044 8
 0 -16 -5 -54.4909 169.755 8
 0 -17 0 197.555 195.609 8
 0 -17 1 4712.33 591.477 8
 0 -17 -1 4810.83 585.814 8
 0 -17 2 -193.645 249.986 8
 0 -17 -2 65.2183 220.876 8
 0 -17 -3 39194.9 1599.32 8
 0 -17 3 37024.7 1546.28 8
 0 -17 4 120.889 212.44 8
 0 -17 -4 245.642 230.737 8
 0 -18 0 24258.8 1309 8
 0 -18 -1 -70.1958 174.452 8
 0 -18 1 -209.23 277.937 8
 0 -18 -2 16820.3 1088.22 8
 0 -18 2 15614.7 1041.75 8
 0 -18 3 133.381 207.761 8
 0 -18 -3 -135.026 269.047 8
 1 0 1 300522 3047.89 6
 -1 0 1 299658 3048.65 6
 -1 0 -1 300470 3048.38 6
 1 0 -1 299596 3047.72 6
 -1 0 1 305562 3159.54 9
 1 0 -1 308424 3071.65 2
 -1 0 1 302535 3140.54 10
 -1 0 -1 299860 3135.13 10
 1 0 1 300118 3140.18 10
 1 0 -1 299648 3136.17 10
 1 0 -1 305912 3149.28 9
 -1 0 1 299698 3069.92 2
 1 0 1 300132 3154.13 4
 1 0 -2 16702.8 244.65 6
 1 0 2 17215.6 247.668 6
 1 0 2 15500.6 396.626 5
 1 0 -2 16409.4 410.504 5
 1 0 -2 17754.6 415.503 9
 -1 0 -2 16699.6 406.461 10
 1 0 -2 16610.8 407.64 10
 -1 0 2 17571.7 416.271 10
 1 0 2 17006.1 412.118 10
 1 0 3 32460.2 639.665 4
 1 0 3 32472.1 722.154 5
 1 0 -3 33611.3 731.326 5
 1 0 -3 33604.5 729.373 10
 -1 0 -3 32822.8 723.538 10
 -1 0 -3 33248.7 707.079 5
 -1 0 -4 97123.7 1568.58 3
 1 0 -4 97591.7 1481.99 3
 1 0 -4 95425.9 1457.05 2
 -1 0 -4 94003.7 1542.59 5
 1 0 -4 93244.6 1588.51 10
 -1 0 -4 96778.7 1608.96 10
 1 0 -4 96499.3 1603.61 5
 1 0 4 92808.6 1574.54 5
 1 0 4 93846.6 1404.2 4
 1 0 -5 359.343 97.0081 2
 1 0 -5 261.209 107.024 5
 1 0 -5 675.165 154.669 9
 1 0 -5 453.705 109.514 3
 -1 0 -5 487.881 123.28 3
 -1 0 -5 123.023 95.35 10
 1 0 -5 369.872 122.605 10
 1 0 6 32707.3 1026.04 5
 1 0 -6 33705.9 1003.35 9
 -1 0 -6 34858.7 1009.87 3
 1 0 -6 34268.5 1028.76 5
 1 0 -6 34302.3 899.751 2
 -1 0 -7 75696.5 1644.74 2
 -1 0 -7 75438.5 1704.14 3
 1 0 -7 78046 1615.99 3
 1 0 -7 73128.4 1683.18 9
 1 0 -7 74457.4 1536.98 2
 1 0 -7 76378.9 1744.99 5
 -1 0 -8 2123.49 299.842 2
 -1 0 -8 2148.22 304.259 3
 1 0 -8 1869.11 271 3
 -1 0 -9 18778.5 918.592 3
 -1 0 -9 21386 929.703 2
 -1 0 -10 7899.48 640.831 7
 1 0 -10 7627.1 619.594 7
 1 1 0 121.035 28.442 8
 -1 -1 0 100.237 27.5995 8
 -1 1 -1 314770 3263.36 1
 1 -1 1 319661 3263.67 1
 1 1 -1 317625 3271.48 8
 1 1 1 319803 3274.67 8
 -1 1 -1 322693 3324.11 7
 1 -1 -1 312710 3319.02 2
 -1 1 1 319011 3319.93 2
 -1 1 -1 316315 3350.9 4
 1 1 -1 321084 3309.41 9
 1 -1 -1 320354 3310.91 9
 1 1 1 315839 3360.39 3
 -1 -1 -1 319583 3358.86 3
 -1 -1 -1 319411 3276.42 8
 -1 1 1 312590 3315.32 9
 -1 -1 1 322286 3320.06 9
 1 -1 1 316394 3290.4 5
 -1 1 -2 275412 2874.49 1
 1 -1 -2 279666 2998.9 3
 -1 -1 -2 277079 3113.99 3
 -1 1 -2 276823 2839.86 6
 -1 1 2 273948 2839.04 6
 1 -1 -2 282316 3105 5
 1 1 2 280895 3105.79 5
 1 -1 2 280477 3083.52 5
 1 1 -2 274536 3087.08 5
 1 -1 -2 273276 3048.03 2
 1 -1 2 278482 2883.53 1
 -1 1 -2 277353 3049.87 5
 1 1 2 267873 2857.05 8
 1 1 -2 276176 2854.24 8
 1 1 2 276287 3107.98 10
 -1 1 2 271943 3101.46 10
 1 -1 -2 280799 3084.85 9
 1 1 -2 283188 3087.44 9
 -1 1 -2 274351 3057.18 4
 1 1 3 7279.59 162.271 8
 1 1 -3 7351.92 231.42 4
 1 1 3 8144.14 292.113 4
 -1 1 -3 7212.26 283.844 4
 -1 1 3 7913.66 209.477 4
 -1 1 3 7146.35 149.581 6
 -1 1 -3 7249.7 151.461 6
 1 1 -3 7177.48 152.405 6
 1 1 3 7320.15 151.196 6
 1 -1 -3 7565.22 284.578 3
 -1 -1 -3 8260 336.277 3
 1 -1 3 7274.19 314.624 5
 1 1 3 7479.85 324.202 5
 1 1 -3 7133.72 312.016 5
 1 -1 -3 7055.95 316.068 5
 1 -1 -3 7678.34 302.781 2
 -1 1 -3 7959.3 195.822 1
 -1 1 -3 7742.37 313.569 5
 -1 1 -3 7862.83 328.359 10
 -1 1 3 6855.91 312.188 10
 1 1 3 7335.95 319.195 10
 1 1 -3 7639.65 327.665 10
 -1 1 4 103900 1694.69 10
 -1 1 -4 104738 1717.27 10
 1 1 -4 105534 1719.27 10
 1 1 4 104708 1700.25 10
 -1 1 -4 104054 1210.66 1
 1 -1 -4 105090 1570.04 3
 -1 -1 -4 106590 1672.49 3
 1 -1 4 102758 1672.66 5
 1 1 -4 103018 1677.16 5
 1 -1 -4 105875 1699.31 5
 1 1 4 104056 1698.11 5
 -1 1 -4 102753 1634.43 5
 1 1 4 104070 1500.69 4
 1 1 -4 101798 1384.74 4
 1 -1 -4 106193 1602.11 2
 1 1 -5 40953.9 1035.02 5
 1 -1 -5 40900.2 1047.9 5
 1 1 -5 41605.8 706.85 1
 1 -1 -5 40695.4 953.622 2
 1 1 5 42361 870.558 4
 1 1 -5 42515.9 1080.71 10
 -1 1 -5 41897.8 1070.48 10
 1 -1 -5 41057.1 936.127 3
 -1 -1 -5 42489.5 1023.82 3
 1 1 -5 40083.7 1021.81 9
 1 -1 -5 40472.8 1031.38 9
 1 -1 -6 20238.8 795.811 5
 1 1 -6 21434.4 792.33 5
 -1 -1 -6 21850.8 779.633 3
 -1 1 -6 20874 773.71 3
 1 -1 -6 19363.1 753.758 9
 1 1 -6 19376.8 749.175 9
 -1 -1 -6 21669.6 767.997 2
 1 1 -6 20771.7 665.909 2
 1 1 6 20683.4 804.675 5
 1 -1 6 21966.3 818.816 5
 1 1 -6 22644.8 844.325 10
 -1 1 -6 21114.5 813.686 10
 1 1 -7 65201.1 1600.28 5
 1 -1 -7 66906 1617.53 5
 1 -1 -7 68852.8 1487.46 2
 1 1 -7 67282.8 1406.31 2
 1 -1 -7 64232.5 1570.33 9
 1 1 -7 61121.9 1525.58 9
 -1 1 -7 70166.2 1629.7 3
 -1 -1 -7 68605.5 1593.22 3
 1 1 -7 69023.2 1518.06 3
 1 -1 -7 64181.8 1461.36 3
 -1 -1 -7 71744 1601.72 2
 1 -1 -8 935.084 207.919 2
 -1 -1 -8 1078.86 226.72 2
 -1 1 -8 1219.36 234.042 2
 1 1 -8 998.327 214.564 3
 -1 1 -8 1090.82 240.2 3
 -1 -1 -8 1535.36 270.021 3
 1 1 -9 22134.4 955.017 7
 -1 1 -9 23636.2 1023.62 7
 -1 -1 -9 21818.1 961.233 2
 -1 1 -9 22642.9 1007.86 3
 -1 1 -10 8397.91 648.635 3
 -1 1 -10 8420.45 649.301 7
 1 1 -10 8811.32 639.811 7
 1 -2 0 137.373 37.5789 1
 -1 2 0 -5.65949 24.9397 1
 -1 -2 0 59.3406 25.75 2
 1 2 0 141.112 30.809 2
 1 2 0 36.0087 34.2935 8
 -1 -2 0 74.9668 34.7196 8
 -1 2 -1 254012 2730.1 1
 1 -2 1 254039 2635.06 5
 1 -2 -1 247413 2764.46 2
 1 2 1 252185 2656.74 1
 1 2 -1 251802 2658.36 9
 1 -2 -1 251533 2662.02 9
 1 2 -1 251185 2590.84 7
 -1 2 -1 249273 2704.61 7
 -1 -2 1 253564 2602.32 7
 1 -2 -1 253463 2680.34 5
 -1 -2 -1 251902 2777.54 2
 1 2 1 250673 2726.04 8
 1 2 -1 247036 2720.81 8
 -1 -2 1 255915 2731.68 8
 -1 -2 -1 251442 2735.23 8
 1 2 2 190495 2304.39 3
 -1 2 -2 189211 2221.96 7
 1 2 -2 188735 2234.49 5
 1 2 2 189469 2258.76 5
 1 -2 -2 189035 2252.92 5
 1 -2 2 190732 2219.89 5
 -1 2 -2 189935 2147.17 1
 1 2 2 190925 1995.1 1
 1 -2 -2 194735 2240.6 9
 1 2 -2 188940 2223.33 9
 -1 2 2 194126 2287.76 2
 -1 -2 2 188622 2114.27 8
 -1 -2 -2 188143 2127.74 8
 -1 2 -2 192700 2272.22 4
 1 -2 -2 195418 2282.78 2
 1 2 -2 190327 2114.44 8
 1 2 2 184320 2113.41 8
 -1 2 -3 35411.3 733.026 4
 1 2 3 36905.8 800.066 10
 -1 2 3 37608.7 803.157 10
 1 -2 -3 35773.3 757.277 2
 -1 -2 -3 36270.8 777.464 3
 1 -2 -3 35978.8 564.277 8
 1 -2 3 36126.5 556.54 8
 -1 2 -3 37103.7 614.169 1
 -1 2 -3 36168.2 739.694 7
 -1 2 -3 36637.9 744.84 5
 1 2 3 35865.8 780.039 5
 1 -2 3 37313.2 765.635 5
 1 -2 -3 36993 783.924 5
 1 2 -3 37887.6 778.403 5
 -1 -2 -4 145074 2098.89 3
 -1 2 -4 141686 1714.31 1
 1 2 4 142324 1555.08 6
 1 2 -4 141522 1562.02 6
 -1 2 -4 143841 2155.44 10
 1 2 4 141776 2128.55 10
 -1 2 4 144677 2139.53 10
 1 2 -4 139341 2136.83 10
 1 -2 4 140541 2071.26 5
 1 -2 -4 142748 2103.84 5
 1 2 4 142265 2118.61 5
 1 2 -4 145524 2103.94 5
 1 2 -4 139057 2074.79 9
 1 -2 -4 141985 2102.39 9
 -1 2 -4 142773 2049.13 5
 1 -2 -4 142398 2047.29 2
 1 -2 4 142053 1560.03 8
 1 -2 -4 142996 1586.21 8
 -1 2 -4 144085 1551.55 6
 -1 2 4 144151 1548.96 6
 1 2 -4 141422 1842.07 4
 -1 2 -4 146817 1994.8 4
 1 2 4 144149 1929.65 4
 1 2 -4 142032 1828.37 1
 -1 2 -5 5253.65 199.215 1
 1 -2 -5 5017.25 154.911 1
 1 -2 -5 4990.38 345.32 5
 1 2 -5 4993.58 357.935 10
 -1 2 -5 4552.91 341.841 10
 -1 -2 -5 5108.32 338.066 3
 1 -2 -5 5115.31 313.288 3
 -1 2 5 5110.74 219.136 4
 1 -2 -5 4649.49 336.383 9
 1 2 -5 4880.06 337.367 9
 1 -2 -5 5605.79 339.242 2
 1 2 -5 5353.85 264.708 4
 1 2 5 4911.39 278.892 4
 -1 2 -5 4843.72 292.187 4
 1 2 -5 5060.99 347.123 5
 1 2 -5 5223.83 241.761 1
 1 2 -6 11566.7 572.112 9
 1 -2 -6 12589.8 606.181 9
 1 2 6 13096.3 479.892 4
 1 2 6 12519.1 627.19 5
 -1 -2 -6 13325.9 610.366 2
 1 2 -6 11814.9 586.799 5
 1 -2 -6 12722.2 621.181 5
 -1 2 -6 13785.3 660.811 10
 1 2 -6 13250.8 644.055 10
 -1 -2 -6 11673.7 569.851 3
 1 -2 -7 62319.3 1463.84 2
 -1 -2 -7 64403.7 1554.05 2
 -1 2 -7 63719.5 1501.72 7
 1 -2 -7 63886 1572.33 5
 1 2 -7 63507.1 1565.47 5
 -1 2 -7 64206.1 1564.81 3
 1 2 -7 62182.2 1451.45 3
 1 2 -7 63507.5 1626.83 10
 -1 2 -7 63955.5 1633.71 10
 1 -2 -7 61207.8 1531.07 9
 1 2 -7 60656.4 1504.21 9
 -1 -2 -7 63241.6 1534.93 3
 1 2 -8 1166.65 228.029 3
 -1 2 -8 799.061 215.713 3
 -1 2 -8 782.115 193.742 2
 -1 -2 -8 932.144 219.021 2
 1 -2 -8 450.478 187.131 2
 1 2 -8 800.942 208.069 7
 -1 2 -8 698.784 192.491 7
 -1 -2 -9 11567.3 720.2 2
 -1 2 -9 12687.3 758.703 3
 1 2 -9 12664.5 692.351 7
 -1 2 -9 12320.1 720.251 7
 -1 2 -10 6574.68 584.749 3
 -1 2 -10 7157.59 588.538 7
 1 2 -10 7205.11 561.977 7
 1 3 0 16.3414 35.1784 1
 -1 3 0 80.7279 40.8415 1
 -1 -3 0 151.753 52.3683 8
 -1 -3 0 108.459 34.4354 2
 1 3 -1 2922.57 114.133 9
 1 -3 -1 3107.63 119.369 9
 1 -3 -1 2762.84 160.137 2
 -1 -3 -1 2878.75 160.476 8
 -1 -3 1 3231.71 169.677 8
 1 3 -1 2983.1 168.847 1
 -1 3 -1 2741.76 137.095 7
 -1 -3 1 2795.27 112.18 7
 -1 3 -1 3115.59 165.008 1
 1 3 1 2974.29 163.901 2
 1 -3 1 2766.12 103.326 5
 1 -3 -1 2916.5 122.744 5
 -1 -3 -1 3326.32 173.198 2
 1 3 1 2845.63 141.568 1
 -1 3 -2 95567.1 1304.78 1
 1 3 2 94992.3 1174.82 1
 -1 -3 2 94598.1 1281.37 8
 -1 -3 -2 93645.7 1290.16 8
 1 -3 2 95616.7 1326.43 7
 1 3 -2 95447.8 1199.85 7
 1 3 -2 94486 1352.55 1
 1 -3 -2 95670.5 1394.1 2
 -1 -3 -2 98104.3 1419.21 2
 -1 3 2 96615.2 1402.22 2
 1 3 -2 95233.5 1277.6 9
 1 -3 -2 96023.6 1287.42 9
 1 -3 2 97029.3 1266.74 5
 1 -3 -2 95904.5 1310.81 5
 1 3 2 95813.4 1327.62 5
 1 3 2 95368.7 1393.5 3
 -1 3 -2 95386.3 1289.54 7
 1 -3 2 94844.6 1311.33 1
 1 3 -2 95683.3 1286.84 5
 -1 3 3 39368.3 796.073 3
 1 3 3 38177.5 847.478 3
 -1 -3 -3 38884.3 680.24 8
 -1 -3 3 38931.9 666.14 8
 1 3 -3 39298.9 762.304 1
 -1 3 -3 37918.4 709.183 1
 1 3 -3 41060.1 807.966 9
 1 -3 -3 39508.6 809.931 9
 1 -3 3 39312.8 668.157 8
 1 -3 -3 39852.1 683.317 8
 1 -3 3 38212 777.399 5
 1 3 -3 37804.4 787.975 5
 1 -3 -3 39680 812.823 5
 1 3 3 39413 828.584 5
 1 -3 -3 39865.5 845.282 2
 -1 3 -3 38152.3 763.274 7
 1 3 -3 39340.4 713.969 7
 -1 -3 -3 39466.2 867.377 2
 -1 3 -3 39222.9 811.4 4
 -1 3 -3 36074.2 744.26 5
 1 3 -4 188706 2389.61 4
 1 -3 -4 187476 2171.81 8
 1 -3 4 188265 2151.87 8
 -1 3 -4 186876 2483.96 7
 1 3 -4 188349 2412.68 7
 -1 3 -4 188940 2282.95 1
 -1 3 -4 188155 2503.68 4
 1 -3 4 188798 2540.74 5
 1 -3 -4 195746 2602.49 9
 1 3 -4 186977 2555.07 9
 -1 3 -4 188621 2511.58 5
 -1 -3 -4 185701 2631.49 2
 1 3 -4 186720 2369.9 1
 1 3 4 188597 2610.24 5
 1 3 -4 185960 2563.07 5
 1 -3 -4 190625 2592.81 5
 1 -3 -4 190867 2587.45 2
 -1 3 4 186065 2642.6 10
 1 3 4 187236 2645.95 10
 -1 3 5 16709.9 294.783 6
 -1 3 -5 16932.1 301.541 6
 1 3 5 17021.4 304.463 6
 1 3 -5 16243 303.832 6
 -1 3 -5 16497.1 435.362 1
 1 3 -5 16872.1 489.851 1
 1 3 -5 16050.8 620.348 9
 1 -3 -5 16671.5 637.718 9
 1 3 -5 16313.2 510.066 4
 1 3 5 17216.5 542.447 4
 -1 3 5 17390.1 441.767 4
 -1 3 -5 18143.8 596.612 4
 1 3 -5 16441.6 555.988 7
 1 -3 5 16031.6 294.055 8
 1 -3 -5 16271.6 320.844 8
 1 -3 -5 17663.6 636.381 2
 1 -3 -5 17106.7 651.533 5
 -1 3 -5 15999.2 652.879 10
 1 3 -5 17630.8 686.149 10
 1 3 -5 16728.5 629.672 5
 1 3 6 14118 677.359 5
 1 3 -6 13334.1 617.965 9
 1 -3 -6 14433.4 657.317 9
 1 3 -6 14737.3 691.677 10
 -1 3 6 15259.7 711.324 10
 1 3 6 14822.3 700.871 10
 -1 3 -6 15221.7 705.661 10
 -1 -3 -6 14549.5 663.831 2
 1 -3 -6 13958.4 622.278 2
 1 3 6 14619.8 519.989 4
 1 3 -6 14707.4 505.983 4
 1 -3 -6 14972.8 669.593 5
 1 3 -6 13554.2 623.583 5
 -1 3 -6 15733 630.723 7
 -1 -3 -7 52566.3 1417.31 2
 1 -3 -7 49776 1322.43 2
 1 3 -7 51681.5 1454.78 10
 -1 3 -7 50055.4 1431.49 10
 1 3 -7 45786.8 1293.61 9
 1 -3 -7 47222.3 1332.88 9
 -1 3 -7 49460.1 1285.51 7
 1 3 -7 49582.3 1228.2 7
 1 3 -7 45450.6 1301.33 5
 1 -3 -8 444.233 187.3 2
 -1 -3 -8 572.737 192.177 2
 -1 3 -8 448.129 187.51 3
 1 3 -8 458.916 152.007 3
 -1 3 -8 461.762 176.594 7
 1 3 -8 255.265 152.88 7
 -1 3 -9 12160.8 749.523 3
 1 3 -9 13185.6 689.795 7
 -1 3 -9 11854.6 697.685 7
 -1 -3 -9 12235 759.815 2
 1 -3 -9 11511.8 702.763 2
 -1 3 -10 5565.77 543.088 3
 -1 3 -10 5289.27 490.237 7
 -1 -3 -10 4954.33 511.486 2
 -1 4 0 174.499 50.7039 2
 -1 -4 0 8.14451 42.5991 2
 -1 4 0 21.4075 40.2213 1
 1 -4 0 10.6226 44.6266 1
 1 4 0 10.7519 40.4022 1
 1 4 0 -23.2163 48.7664 8
 -1 -4 0 -11.7691 44.2237 8
 1 -4 -1 94625.1 1374.53 2
 1 -4 -1 95681.4 1116.14 9
 1 4 -1 94984.1 1107.72 9
 1 -4 -1 94693.3 1135.23 5
 1 4 -1 94272 1378.28 1
 1 -4 1 94338.7 1364.06 1
 1 4 1 94761.3 1312.34 1
 1 -4 -1 93321.1 1317.95 1
 -1 4 -1 96604.2 1370.03 1
 -1 -4 1 95940.1 1379.63 8
 -1 -4 -1 95076.1 1377.7 8
 1 4 -1 92895.8 1361.96 8
 1 4 1 96604 1379.12 8
 1 -4 1 95817.5 1067.69 5
 1 -4 1 96884.7 1279.47 7
 1 4 1 94358.3 1356.45 2
 -1 4 1 94100.4 1374.43 2
 -1 -4 -1 94123.7 1348.52 2
 1 4 -2 50285.7 792.457 5
 1 -4 2 48410.2 756.487 5
 1 -4 -2 46886.1 806.497 1
 1 4 2 47143.6 771.149 1
 -1 4 -2 47605.2 871.739 1
 -1 -4 -2 48570.1 870.798 8
 -1 -4 2 49328 867.485 8
 1 4 -2 47525.2 770.785 9
 1 -4 -2 49023.7 788.213 9
 1 -4 -2 47983.2 861.733 8
 1 4 -2 46497.5 848.332 8
 1 4 2 48917.5 871.677 8
 1 -4 2 47985.3 847.967 7
 -1 -4 2 48670 767.946 7
 -1 4 2 47145.9 931.067 2
 1 -4 -2 47100.9 921.256 2
 -1 -4 -2 48806.6 935.936 2
 -1 4 -2 46960.9 809.897 7
 1 4 -2 48747 734.817 7
 1 -4 2 48299.1 886.624 1
 1 4 -2 48059.5 904.849 1
 1 4 2 49111.3 832.869 5
 1 -4 -2 47892.3 802.42 5
 1 -4 3 89221.1 1325.37 5
 1 -4 3 87805.2 1283.09 8
 1 -4 -3 88858.1 1300.4 8
 1 4 3 87894.4 1478.21 3
 -1 4 3 86841.1 1399.73 3
 -1 4 -3 86552.1 1330.62 1
 1 -4 -3 87733 1227.68 1
 -1 -4 3 87159.4 1280.55 8
 -1 -4 -3 86602.9 1298.4 8
 1 4 -3 88742.4 1357 5
 1 -4 -3 87954.7 1375.22 5
 1 4 3 84130.3 1389.76 5
 1 4 -3 88760.9 1347.44 9
 1 -4 -3 89712.5 1369.02 9
 1 4 -3 88442.9 1244.94 7
 -1 4 -3 86921.1 1296.56 5
 -1 4 -3 87948.4 1326.68 7
 1 4 -3 91942.4 1401.87 1
 1 -4 -3 90108.3 1480.46 2
 -1 -4 -3 89239 1498.35 2
 1 4 4 204075 2832.55 10
 -1 4 4 200604 2818.63 10
 1 -4 4 199563 2640.86 5
 -1 4 4 199386 2704.3 3
 1 4 4 202332 2819.94 3
 1 -4 -4 198428 2328.26 1
 -1 4 -4 200979 2510.59 1
 1 4 -4 197858 2502.72 7
 -1 4 -4 203959 2607.15 7
 1 -4 -4 197078 2410.37 8
 1 -4 4 203134 2402.06 8
 1 4 -4 200816 2587.16 1
 1 -4 -4 205248 2783.42 2
 -1 -4 -4 205634 2835.94 2
 1 4 -4 198463 2676.8 5
 1 4 4 196803 2733.6 5
 1 -4 -4 207245 2733.07 9
 1 4 -4 196742 2669.2 9
 -1 4 -4 198508 2698.4 4
 -1 -4 4 199666 2391.05 8
 -1 -4 -4 197334 2412.21 8
 1 -4 -4 198924 2704.59 5
 -1 4 -5 14914.3 461.539 1
 1 4 -5 15338.8 523.418 7
 -1 4 5 15014.5 651.874 10
 1 4 5 14921.8 651.596 10
 1 -4 -5 15659.1 623.321 5
 1 4 -5 15608.5 604.178 5
 1 4 -5 15255.2 650.468 10
 -1 4 -5 15903.8 663.457 10
 1 4 -5 15393.2 507.338 1
 1 -4 5 15122.1 376.485 8
 1 -4 -5 16079.8 400.23 8
 -1 4 -5 14434.4 559.235 4
 1 4 -5 15507.3 530.331 4
 1 4 -5 14807.8 593.016 9
 1 -4 -5 16329 632.685 9
 1 4 -6 40584.6 1107.96 5
 1 -4 -6 38639.4 1107.53 5
 -1 4 -6 39441.5 1032.88 7
 -1 -4 -6 39332.4 1163.21 2
 1 -4 -6 40005.8 1130.44 2
 1 4 -6 40234.9 936.093 4
 1 4 6 40213.7 938.136 4
 1 4 6 40497.5 1181.96 5
 1 4 -6 39345 1100.01 9
 1 -4 -6 41063.2 1136.81 9
 1 4 -6 39040.1 1175.84 10
 1 4 6 39013.7 1194.19 10
 -1 4 6 41665.1 1231.63 10
 -1 4 -6 39680.3 1188.37 10
 -1 4 -7 49030.8 1258.36 7
 1 4 -7 46207.8 1165.11 7
 1 4 7 48299.4 1456.59 10
 -1 4 7 46841.4 1439.09 10
 -1 4 -7 46770.2 1411.49 10
 1 4 -7 47228.4 1412.09 10
 -1 -4 -7 49674 1409.96 2
 1 -4 -7 47306.6 1331.88 2
 1 4 -7 47031.5 1299.67 5
 1 -4 -7 45312.1 1304.71 9
 1 4 -7 44473.9 1264.11 9
 1 -4 -8 1150.27 238.807 2
 -1 -4 -8 1426.89 275.674 2
 1 4 -8 1007.21 198.921 7
 -1 4 -8 962.592 212.028 7
 -1 4 -8 1091.64 236.874 3
 1 4 -8 1243.08 240.638 3
 1 4 -9 10919 617.624 7
 -1 4 -9 10412.9 640.631 7
 -1 4 -9 10111.6 696.312 3
 1 -4 -9 11420.5 711.407 2
 -1 -4 -9 11513 748.222 2
 -1 4 -10 11393.8 697.602 7
 -1 4 -10 11326.5 764.386 3
 -1 -4 -10 9577.19 720.122 2
 -1 5 0 26.8263 43.6511 1
 1 5 0 161.123 70.2242 1
 1 -5 0 108.069 53.8388 1
 1 5 0 10.577 47.653 2
 -1 5 0 206.82 72.2771 2
 -1 -5 0 143.666 60.2001 2
 -1 -5 0 44.0883 55.2215 8
 1 5 0 117.41 67.5388 8
 1 5 -1 122823 1581.96 2
 1 -5 -1 126059 1763.53 2
 1 5 -1 127173 1400.89 9
 1 -5 -1 127169 1409.74 9
 1 -5 -1 124830 1433.56 5
 1 5 1 125843 1503.78 5
 1 5 1 126370 1761.74 2
 -1 -5 -1 127292 1752.2 2
 -1 5 1 124395 1777.46 2
 -1 -5 -1 126466 1801.83 8
 -1 -5 1 127026 1799.27 8
 1 -5 -1 126416 1796.41 8
 1 5 -1 122892 1786.06 8
 1 -5 1 125682 1789.93 8
 1 5 1 128609 1806.79 8
 1 5 1 130277 1729.26 1
 1 -5 1 124169 1779.05 1
 1 5 -1 128220 1805.2 1
 1 -5 -1 126841 1738.54 1
 1 -5 1 125516 1655.23 7
 -1 -5 1 128056 1557.98 7
 -1 5 -1 120254 1763.12 1
 -1 5 1 127683 1740.9 1
 -1 5 -2 100660 1412.37 7
 1 5 -2 98801.9 1308.07 7
 -1 -5 -2 100660 1527.92 8
 1 -5 2 98703.3 1514.6 8
 1 -5 -2 98178.3 1513.83 8
 1 -5 -2 101143 1575.01 2
 1 5 -2 99458.8 1304.76 9
 1 -5 -2 99791.2 1318.8 9
 1 -5 2 99951.4 1456.93 7
 -1 -5 2 100573 1353.04 7
 -1 5 2 101226 1602.77 2
 -1 -5 -2 99917.6 1570.83 2
 1 -5 -2 99178.8 1351.1 5
 1 5 -2 101171 1564.72 1
 1 -5 2 104063 1562.77 1
 1 -5 -2 98772.5 1444.03 1
 1 5 2 100827 1397.74 5
 1 5 -2 99674.4 1325.87 5
 -1 -5 2 101788 1525.65 8
 -1 5 -2 99746.9 1529.25 1
 1 5 2 102289 1419.53 1
 -1 5 3 288.672 90.8541 2
 1 -5 3 184.041 65.1608 8
 -1 -5 -3 132.193 67.6041 8
 1 -5 -3 58.0377 51.0142 8
 -1 -5 3 99.877 59.953 8
 1 5 -3 194.64 68.9627 5
 1 5 3 76.9686 70.8502 5
 1 -5 -3 310.479 80.6457 5
 1 5 -3 103.25 54.8806 7
 -1 5 -3 78.9899 58.0188 7
 1 5 -3 168.958 77.7608 1
 1 -5 -3 221.887 68.5186 1
 -1 5 -3 265.462 84.2705 1
 1 5 3 117.673 66.4357 3
 -1 5 3 155.967 79.7568 3
 1 -5 -3 307.262 97.1488 2
 -1 -5 -3 39.5664 81.011 2
 1 5 -3 217.649 71.1596 9
 1 -5 -3 185.782 68.2868 9
 1 -5 4 160617 2126.26 8
 1 -5 -4 163226 2153.61 8
 1 5 4 161493 2472.82 3
 -1 5 4 163049 2383.35 3
 -1 5 -4 158140 2209.55 1
 -1 5 -4 164200 2228.25 7
 1 5 -4 163281 2128.18 7
 1 -5 -4 164265 2345.24 5
 1 -5 -4 161854 2433.59 2
 1 5 -4 163984 2279.15 5
 1 5 4 163559 2365.78 5
 -1 5 -4 165815 2400.2 4
 1 5 -4 164997 2299.92 9
 -1 -5 4 159712 2120.19 8
 -1 -5 -4 160226 2147.19 8
 1 -5 -4 168537 2332.08 9
 1 5 -4 162876 2288.23 1
 1 -5 -4 159411 2036.04 1
 -1 5 5 29463.3 955.134 10
 1 5 5 30270.9 966.248 10
 1 5 -5 29547.8 746.09 7
 -1 5 -5 29396.6 737.013 1
 1 -5 5 31056.6 655.351 8
 1 -5 -5 29896.5 663.866 8
 1 -5 -5 29562.9 929.87 2
 -1 -5 -5 28457 934.887 2
 1 5 -5 32244 893.637 9
 1 -5 -5 33012 914.588 9
 -1 5 -5 31139.1 885.144 4
 1 5 -5 29919.9 787.576 1
 1 -5 -5 31032.1 891.898 5
 1 5 -5 30921.7 819.183 4
 1 5 5 30227.5 911.888 5
 1 5 -5 29537 846.064 5
 1 -5 -6 6580.92 442.164 9
 1 5 -6 6608.25 435.365 9
 -1 -5 -6 5604.15 448.014 2
 1 -5 -6 6738.64 471.057 2
 1 5 6 7773.56 533.348 10
 -1 5 6 5909.29 466.114 10
 1 5 -6 7096.64 495.711 10
 -1 5 -6 5673.59 445.139 10
 1 5 6 6160.75 451.128 5
 1 5 6 5839.73 350.108 4
 1 5 -6 6072.7 365.522 4
 1 5 -6 5869.46 351.718 7
 -1 5 -6 6748.71 404.795 7
 1 5 -6 5074.21 375.907 5
 1 5 -7 27953.7 966.28 5
 1 5 -7 26286.4 950.787 9
 1 -5 -7 27896.6 1001.12 9
 -1 5 -7 25048 914.933 9
 -1 -5 -7 24865.8 940.969 9
 -1 5 -7 27233.3 903.724 7
 1 5 -7 26348.9 836.771 7
 1 5 -7 27906.7 1073.63 10
 -1 5 -7 27406.4 1069.58 10
 1 5 7 25691.7 1065.27 10
 -1 5 7 26465.1 1085.14 10
 -1 -5 -7 28929.6 1083.8 2
 1 -5 -7 28028.9 1039.07 2
 1 -5 -8 1317.64 271.143 2
 -1 -5 -8 1598.6 291.312 2
 1 5 -8 1590.65 231.915 7
 -1 5 -8 1281.33 233.165 7
 -1 5 -9 10644.9 639.413 7
 1 -5 -9 11092 725.224 2
 -1 -5 -9 10888.5 740.97 2
 -1 5 -9 10420.3 713.724 3
 1 -5 -10 5538.9 542.207 2
 -1 5 -10 5230.05 479.012 7
 -1 -5 -10 4490.63 515.585 2
 -1 5 -10 4862.5 535.446 3
 -1 6 0 14.6164 49.5017 2
 1 6 0 39.1274 50.5118 2
 -1 -6 0 88.5745 68.607 8
 1 -6 0 35.2165 64.057 8
 1 6 0 48.4991 56.8177 1
 -1 6 0 16.1444 56.7404 1
 1 -6 0 -16.4669 63.7739 1
 1 6 1 110927 1710.37 2
 -1 6 1 114573 1752.84 2
 1 6 -1 114597 1560.85 2
 -1 -6 -1 115057 1695.96 2
 1 -6 1 110660 1751.69 8
 -1 -6 -1 114216 1772.56 8
 1 -6 -1 114748 1775.77 8
 -1 -6 1 116068 1775.22 8
 -1 6 -1 116128 1753.34 1
 -1 6 1 117128 1716.11 1
 1 -6 1 114853 1609.84 7
 -1 -6 1 112950 1503 7
 1 6 1 117520 1408.8 5
 1 6 -1 115364 1770.17 1
 1 6 1 116880 1697.25 1
 1 -6 -1 112049 1705.04 1
 1 -6 1 114466 1762.42 1
 1 6 2 25595.2 574.086 5
 1 6 -2 25688.8 509.815 5
 1 -6 2 25373.6 709.061 1
 1 -6 -2 25339.9 650.074 1
 1 6 -2 26151.6 723.932 1
 1 6 -2 26023.2 499.814 9
 1 -6 -2 25781.1 508.864 9
 1 -6 2 25728.1 695.241 8
 -1 -6 2 26877.5 708.684 8
 -1 -6 -2 24669.1 687.975 8
 1 -6 -2 25305.2 698.17 8
 -1 -6 -2 25972.9 720.164 2
 -1 6 2 23629.2 707.296 2
 1 6 2 24404.1 714.375 2
 1 6 2 26194.5 637.265 1
 -1 6 -2 26084.2 707.061 1
 1 -6 -2 25043.1 710.303 2
 1 -6 2 25192.4 633.415 7
 -1 -6 2 25848 569.398 7
 -1 6 3 29337.7 851.553 2
 1 -6 3 29811.6 750.952 7
 1 6 -3 29058 622.512 7
 -1 6 -3 30002.1 692.479 7
 1 -6 -3 29564.5 827.533 2
 1 -6 -3 28941.3 674.324 5
 -1 -6 -3 29205.2 752.854 8
 -1 -6 3 28796.6 742.445 8
 1 6 -3 30252.4 661.259 5
 1 6 3 28992.6 715.668 5
 1 6 3 27129.1 807.054 3
 1 -6 -3 29139.5 657.332 9
 1 6 -3 28510 641.19 9
 1 -6 3 29039.7 740.621 8
 1 -6 -3 29596.7 753.046 8
 1 6 -3 28581.3 779.682 1
 1 -6 -3 28746.2 685.546 1
 -1 6 -3 30767 785.762 1
 1 6 3 29069.1 650.842 1
 -1 -6 -3 28907.7 819.756 2
 -1 -6 -4 100848 1627.16 8
 -1 -6 4 102129 1609.92 8
 1 6 -4 102900 1630.2 5
 1 6 4 105533 1749.82 5
 1 6 -4 101947 1521.42 7
 -1 6 -4 102884 1618.61 7
 1 -6 -4 106338 1679.39 9
 1 6 -4 105711 1662 9
 1 -6 4 101702 1610.65 8
 1 -6 -4 103832 1636.18 8
 1 6 4 105615 1897.8 3
 -1 6 4 105040 1811.82 3
 -1 6 -4 104742 1699.34 1
 1 6 -4 105231 1751.23 1
 1 -6 -4 103193 1519.82 1
 1 -6 5 3922.65 246.693 8
 -1 -6 -5 4353.39 266.018 8
 1 -6 -5 3741.86 249.812 8
 -1 -6 5 4496.1 261.609 8
 -1 6 -5 4023.5 287.127 1
 1 -6 -5 3855.36 306.921 9
 1 6 -5 3964.51 306.725 9
 1 6 5 3635.79 343.837 10
 -1 6 5 3985.59 357.813 10
 1 6 5 4507.17 369.028 3
 -1 6 5 3880.55 324.335 3
 1 6 -5 4109.94 295.113 1
 1 6 -5 3877.85 258.005 7
 -1 -6 -5 4314.47 368.906 2
 1 -6 -5 4310.04 361.101 2
 1 6 -5 4147.01 307.324 5
 1 6 5 4016.42 325.066 5
 -1 6 -6 19250.3 755.667 4
 1 6 -6 21290.5 671.698 7
 -1 6 -6 21568 727.561 7
 1 6 -6 19012.5 745.419 9
 1 -6 -6 20750.7 782.331 9
 -1 6 -6 18963.5 833.43 10
 1 6 -6 17753.8 806.468 10
 1 -6 -6 20290.6 846.452 2
 -1 -6 -6 18758.2 843.081 2
 -1 6 6 19731.1 876.012 10
 1 6 6 19771.1 872.292 10
 1 6 6 19456.1 806.537 5
 1 6 -6 19423.8 733.943 5
 1 6 -7 47834.3 1156.44 7
 -1 6 -7 49834.7 1253.57 7
 1 -6 -7 49764.6 1357.27 9
 1 6 -7 46018.2 1297.17 9
 -1 6 7 44893.7 1482.52 10
 1 6 7 50658.1 1558.45 10
 -1 6 -7 49929.4 1303.58 4
 -1 6 -7 48221.2 1308.5 9
 -1 -6 -7 48320 1339.61 9
 -1 -6 -7 47814.6 1466.89 2
 1 -6 -7 47979.2 1437.16 2
 -1 6 8 1497.62 305.945 10
 1 6 8 1337.3 297.612 10
 1 -6 -8 1717.21 315.131 2
 -1 -6 -8 1633.55 319.446 2
 -1 6 -8 1416.8 238.172 7
 -1 6 -9 12708.5 688.503 7
 1 -6 -9 13402.9 816.568 2
 -1 -6 -9 13518.9 857.822 2
 -1 6 -9 12588.1 802.794 3
 1 -6 -10 6405.79 597.831 2
 -1 6 -10 6229.77 601.501 3
 -1 -6 -10 6731.81 633.236 2
 -1 -7 0 -20.7633 64.686 8
 1 -7 0 41.3403 67.2591 8
 1 7 0 18.8412 98.5368 1
 1 -7 0 19.5966 71.2922 1
 -1 7 0 75.9082 109.882 1
 -1 7 0 156.202 79.8661 2
 1 7 0 140.137 68.602 2
 1 -7 -1 66719.1 1269.24 1
 1 -7 1 68517.1 1323.26 1
 1 7 -1 68717.9 1318.74 1
 -1 -7 1 67467 1319.41 8
 1 -7 1 66249.2 1309.91 8
 1 -7 -1 66690.1 1319.98 8
 -1 -7 -1 66664.7 1319.91 8
 1 7 1 68466.5 1255.55 1
 -1 7 -1 69622.5 1316.57 1
 -1 7 1 68592 1266.83 1
 -1 7 -1 67801.2 1204.32 2
 -1 -7 -1 69009.8 1251.72 2
 1 -7 1 68566.3 1166.81 7
 -1 -7 1 68556.7 1080.85 7
 -1 -7 -1 66316.9 787.905 9
 -1 7 -1 66822.6 766.14 9
 1 7 -1 68738.3 1138.98 2
 1 7 1 67577.3 1270.09 2
 -1 7 1 69330.7 1303.1 2
 1 7 1 68700.8 931.795 5
 -1 7 2 89576 1630.04 2
 1 7 -2 89571.5 1602.75 1
 1 -7 -2 90642.9 1519.22 1
 1 -7 2 90046 1612.76 1
 1 -7 -2 93367.2 1618.56 2
 1 7 -2 88846.2 1340.88 2
 -1 -7 -2 91733.5 1594.56 2
 1 7 2 92117.3 1634.52 2
 -1 -7 -2 88836 1584.36 8
 1 -7 2 86195.7 1570.55 8
 1 -7 -2 90585.6 1595.86 8
 -1 -7 2 92358.3 1598.54 8
 1 7 -2 90412.4 1169.89 9
 1 -7 -2 89964.8 1189.28 9
 1 -7 2 91677.8 1458.37 7
 -1 -7 2 91908.5 1361.63 7
 1 7 2 92565.1 1489.72 1
 -1 7 -2 90859.5 1590.95 1
 1 7 2 92068.8 1317.83 5
 -1 7 -3 33779 887.15 1
 1 7 3 34666.4 780.066 1
 1 7 -3 33701.8 693.772 9
 1 -7 -3 34083.3 707.359 9
 1 -7 3 33255.5 861.17 8
 1 -7 -3 33713.2 874.125 8
 1 -7 3 34407.3 850.806 7
 1 -7 -3 34302.6 813.689 1
 1 7 -3 35852.2 930.415 1
 -1 -7 -3 32834.4 875.089 8
 -1 -7 3 32681.1 859.313 8
 -1 7 3 33369.2 967.224 2
 -1 7 -3 33780.4 773.565 7
 1 7 -3 34151.3 701.747 5
 1 7 3 35037.4 793.043 5
 -1 7 -4 56921.7 1221.16 1
 1 7 4 55073.9 1331.24 3
 -1 7 4 56921.2 1298.01 3
 1 -7 -4 57997.2 1354.87 2
 1 -7 -4 56734.9 1077.61 1
 -1 -7 -4 59615.3 1378.81 2
 -1 -7 -4 56366.4 1176.77 8
 -1 -7 4 55017.8 1149.23 8
 1 -7 -4 56469.1 1176.88 8
 1 -7 4 55239.2 1152.99 8
 1 7 -4 56531.5 1036.27 7
 1 7 -4 59056.5 1112.32 9
 1 -7 -4 56628.5 1113.04 9
 1 7 -4 59042.6 1105.86 5
 1 7 4 59335.9 1206.04 5
 1 -7 -5 13139.8 663.251 2
 1 7 5 13374.4 599.635 5
 -1 -7 -5 13527.7 681.861 2
 1 7 -5 13719.3 542.841 5
 1 7 -5 14771.5 577.2 9
 1 -7 -5 14335.8 574.573 9
 1 -7 -5 13012.5 503.812 8
 -1 -7 -5 13314.1 513.282 8
 1 -7 5 13237.1 501.455 8
 -1 -7 5 12940.3 492.721 8
 -1 7 5 14203.9 647.837 3
 1 7 5 12755.9 641.149 3
 -1 7 5 12797.9 665.854 10
 1 7 5 13316.1 672.171 10
 -1 7 -5 12821.4 616.058 4
 -1 7 -5 13675.2 535.021 7
 -1 7 -6 22897.9 756.609 7
 1 7 -6 21225.6 678.735 7
 1 7 -6 22445.6 778.441 5
 -1 7 -6 22585 863.367 4
 -1 -7 -6 22359.8 817.772 9
 -1 7 -6 22430.2 812.966 9
 1 7 -6 22689.4 809.37 9
 1 -7 -6 24021 836.324 9
 1 7 -6 22835.4 769.604 1
 1 7 -6 21824.1 801.366 4
 1 7 6 22572.5 962.077 10
 -1 7 6 22123.3 954.407 10
 -1 -7 -6 20695.1 912.605 2
 1 -7 -6 22979.8 941.646 2
 -1 7 -7 60069.6 1499.64 9
 -1 -7 -7 61915 1534.97 9
 -1 7 -7 60823.1 1528.29 4
 1 -7 -7 62565 1710.19 2
 1 7 -7 61167.6 1507.62 9
 1 -7 -7 59598.1 1506.73 9
 -1 7 -7 62398.7 1431.55 7
 1 7 7 63026.2 1806.04 10
 -1 7 7 60658.5 1778.46 10
 -1 -7 -7 60408.7 1726.76 2
 1 -7 -8 287.774 201.486 2
 -1 -7 -8 204.592 203.841 2
 1 7 8 558.031 228.485 10
 -1 7 8 279.022 222.396 10
 -1 7 -8 98.0242 130.231 7
 -1 -7 -9 20430.9 1072.02 2
 1 -7 -9 17833 968.976 2
 -1 7 -10 7002.76 622.188 3
 1 -7 -10 5944.09 598.422 2
 -1 -7 -10 6331.78 618.063 2
 1 8 0 43.2113 22.6909 5
 -1 8 0 21.8438 96.2371 1
 1 8 0 64.9597 81.3554 1
 1 -8 0 -22.7775 90.7705 1
 -1 -8 0 23.8803 83.9281 8
 1 -8 0 -47.6913 86.7476 8
 -1 8 0 20.1086 65.4299 2
 1 8 0 18.172 68.276 2
 1 -8 -1 119659 1960.54 1
 1 -8 1 121930 2026.8 1
 1 8 -1 119000 1980.88 1
 1 8 1 120932 1930.18 1
 -1 8 -1 125071 2011.65 1
 -1 8 1 124798 1957.08 1
 1 8 1 122673 1460.61 5
 1 8 -1 115954 1308.11 5
 -1 8 1 122881 1986.7 2
 1 8 -1 121746 1788.91 2
 1 8 1 121579 1944.25 2
 1 -8 1 121651 1798.77 7
 -1 -8 1 122203 1703.62 7
 -1 -8 -1 118803 2018.26 8
 1 -8 1 121092 2020.92 8
 -1 -8 1 118516 2007.79 8
 1 -8 -1 121026 2029.55 8
 -1 -8 -1 126617 1921.4 2
 -1 8 -1 123930 1875.4 2
 1 8 2 42411.1 972.871 1
 1 8 2 42398.9 783.001 5
 1 -8 2 41421.7 1071.92 1
 1 8 -2 41593.3 855.296 2
 1 8 2 43514.4 1084.66 2
 1 -8 -2 43096.5 1070.36 8
 -1 -8 2 41518.7 1047.39 8
 1 -8 2 42440.9 1059.17 8
 -1 -8 -2 41266.4 1049.52 8
 -1 8 2 41164.9 1071.27 2
 1 -8 2 42261.8 933.211 7
 -1 -8 2 44431.2 872.207 7
 1 -8 -2 42016.9 1002.65 1
 1 -8 -3 3888.36 320.207 2
 1 8 -3 3273.58 216.153 2
 -1 -8 -3 3542.48 308.287 2
 1 8 -3 3656.69 200.909 5
 1 8 3 3166.39 229.362 5
 -1 -8 -3 3299.25 285.194 8
 -1 -8 3 3676.13 297.257 8
 1 8 3 3450.37 249.509 1
 1 8 -3 3424.25 195.495 9
 1 -8 -3 3537.3 202.875 9
 1 -8 -3 3099.57 255.206 1
 -1 -8 3 3783.05 252.268 7
 1 -8 3 3655.46 276.735 7
 -1 8 3 3081.06 301.003 2
 -1 8 -3 3421.99 202.158 9
 -1 -8 -3 3723.02 214.666 9
 1 -8 -3 3772.68 300.11 8
 1 -8 3 3496.75 290.825 8
 -1 8 4 43442.5 1164.04 3
 1 8 4 43516.3 1198.81 3
 1 -8 -4 44697.1 1214.53 2
 1 8 -4 44743.4 926.4 9
 1 -8 -4 42658 924.245 9
 -1 -8 -4 43290.5 1220.46 2
 -1 -8 4 44104 1060.98 8
 -1 -8 -4 43406.4 1068.94 8
 1 8 -4 44455.7 909.494 5
 -1 8 -4 44545.4 948.639 9
 -1 -8 -4 44759.8 956.4 9
 1 -8 -4 44611.1 987.921 1
 1 8 -4 44522.9 1147.58 1
 1 -8 -4 41901.1 1056.82 8
 1 -8 4 44321.3 1067.07 8
 1 8 4 46291.3 1035.35 5
 1 8 5 34.9454 103.81 3
 -1 8 5 222.159 146.048 3
 1 8 -5 595.909 129.485 5
 1 8 5 132.575 93.2 5
 1 8 -5 84.0541 98.4817 1
 -1 8 -5 26.2342 92.2131 1
 1 -8 5 129.059 88.081 8
 1 -8 -5 44.1554 92.7533 8
 -1 -8 5 604.793 136.108 8
 -1 -8 -5 110.104 114.345 2
 1 -8 -5 211.205 151.525 2
 -1 8 -5 152.537 104.378 7
 -1 -8 -5 361.69 129.166 9
 -1 8 -5 200.954 106.952 9
 1 8 -5 106.402 103.875 9
 1 -8 -5 240.422 110.566 9
 -1 8 -5 65.5577 106.667 4
 1 8 6 6433.34 498.544 3
 -1 8 6 5815.26 456.376 3
 1 -8 -6 7641.34 558.556 2
 1 8 -6 7053.13 444.942 9
 1 -8 -6 7468.32 456.386 9
 -1 8 -6 6820.52 416.19 7
 -1 -8 -6 6569.19 539.705 2
 -1 8 6 7262.05 565.473 10
 1 8 6 7696.79 574.247 10
 1 8 -6 6537.83 435.858 1
 -1 8 -6 7525.18 462.769 9
 -1 -8 -6 6702.62 445.015 9
 1 8 -6 6744.01 461.06 4
 -1 8 -6 6091.49 469.595 4
 1 -8 -7 48112 1528.65 2
 -1 8 -7 48433.1 1398.5 4
 -1 -8 -7 44992.4 1517.84 2
 -1 -8 -7 49262.1 1336 9
 -1 8 -7 47563.6 1313.2 9
 1 -8 -7 49247 1326.92 9
 1 8 -7 49431.4 1320.83 9
 -1 8 -7 48217.4 1248.17 7
 -1 8 7 47732.5 1607.92 10
 1 8 7 44451.7 1549.4 10
 -1 8 8 695.238 249.39 10
 1 8 8 174.014 196.455 10
 1 -8 -8 50.484 212.077 2
 -1 -8 -8 106.898 166.523 2
 -1 8 -8 323.843 163.823 7
 -1 8 9 13064 929.128 10
 1 8 9 11570.1 877.63 10
 1 -8 -9 10966 791.923 2
 -1 -8 -9 12463.6 859.7 2
 1 -9 0 52.4665 85.3596 1
 1 9 0 20.8493 78.3364 2
 -1 9 0 91.8289 77.7504 2
 -1 -9 1 89351.7 1433.83 7
 1 -9 1 92789.8 1537.17 7
 -1 9 -1 91401.4 1602.2 2
 1 9 1 88043.8 1655.8 2
 1 9 -1 89700.7 1521.73 2
 -1 9 1 91724.5 1715.81 2
 1 -9 1 88498.2 1750.85 1
 1 -9 -1 88945.8 1691.76 1
 1 9 1 89163.3 1123.61 5
 1 -9 -2 63848.3 1357.76 1
 1 9 -2 63597 1431.46 1
 -1 9 2 62879.9 1433.1 2
 -1 -9 2 65087.7 1169.34 7
 1 -9 2 63508.3 1254.48 7
 1 9 2 62429 1416.12 2
 -1 9 -2 62304.3 1411.75 1
 1 9 2 62735 1304.14 1
 1 9 2 64731.3 1017.25 5
 1 9 -2 64881.7 1191.14 2
 -1 9 -2 64764.4 1273.1 2
 -1 9 3 6547.72 455.907 2
 -1 -9 -3 6090.88 265.561 9
 1 -9 -3 6839.34 270.602 9
 1 9 -3 6239.52 315.626 2
 -1 -9 -3 7163.98 455.168 2
 1 -9 -3 6857.79 450.716 2
 1 -9 -3 6866.55 400.573 1
 1 9 -3 6940.93 445.65 1
 -1 -9 3 7086.58 360.535 7
 1 -9 3 6916.14 394.536 7
 1 9 3 6487.77 369.974 1
 -1 9 -3 7318.58 455.297 1
 1 9 3 6801.95 327.726 5
 -1 -9 -4 56085.6 1072.29 9
 1 -9 -4 54697.4 1039.12 9
 1 -9 -4 54901.8 1191.75 1
 1 9 -4 51292.2 1325.71 1
 1 9 4 54863.6 1426.24 3
 -1 9 4 51909 1347.09 3
 -1 -9 -4 55420.9 1443.7 2
 1 -9 -4 55118.6 1437.47 2
 -1 9 -4 55521 1340.8 1
 1 -9 -5 19581.2 869.579 2
 -1 9 -5 19039.2 760.671 1
 1 9 -5 21283.1 824.338 1
 -1 9 -5 19527.1 677.782 7
 1 -9 -5 19138.5 646.761 9
 -1 -9 -5 20264.4 674.167 9
 1 9 5 19052.6 851.525 3
 -1 9 5 19398.2 824.626 3
 1 -9 -5 18775.9 719.604 8
 -1 -9 -5 19184.2 721.003 8
 -1 -9 -5 18596.6 863.31 2
 -1 9 -6 12354.3 691.343 4
 1 9 -6 12623.5 664.326 4
 1 -9 -6 12677.4 750.563 2
 -1 -9 -6 10991.4 711.955 2
 -1 -9 -6 12515.4 583.631 9
 1 -9 -6 12450.7 570.802 9
 1 9 -6 12422 633.282 1
 -1 9 -6 12486.2 618.008 1
 1 9 6 12568 765.854 10
 -1 9 6 12193.1 754.387 10
 1 9 6 12273.5 719.829 3
 -1 9 6 12820.6 695.677 3
 -1 9 -6 12378.5 570.445 7
 1 -9 -7 32068.3 1278.77 2
 -1 -9 -7 32709.7 1308.73 2
 -1 9 7 35536.5 1396.05 10
 1 9 7 30966.1 1309.13 10
 -1 9 -7 32992.1 1016.15 7
 -1 9 -7 32472.1 1175.61 4
 1 9 8 121.072 179.831 10
 -1 9 8 363.155 220.201 10
 -1 -9 -8 280.079 203.795 2
 1 -9 -8 428.048 230.326 2
 1 -9 -9 10854.5 807.966 2
 -1 -9 -9 11689.1 839.625 2
 1 9 9 10365.5 851.379 10
 -1 9 9 9561.3 813.314 10
 1 -10 0 41.1917 84.3268 7
 -1 -10 0 126.94 122.904 8
 1 -10 0 158.726 119.274 8
 1 -10 0 -59.6662 92.9399 1
 1 10 0 57.3624 93.3245 1
 -1 10 0 57.6866 104.929 1
 1 10 0 94.5003 99.2419 2
 -1 10 0 51.7217 97.1649 2
 1 -10 1 50839.6 1324.46 1
 -1 -10 -1 51871 1339.99 8
 -1 -10 1 52808.1 1346.25 8
 1 -10 -1 51842.9 1283.54 1
 -1 10 -1 51102.2 1185.75 2
 1 -10 1 51382.5 1113.47 7
 -1 -10 1 50193.7 1034.99 7
 1 10 1 48865.1 1219.65 2
 -1 10 1 50107.7 1264.43 2
 1 10 -1 50056.1 1116.62 2
 1 10 1 51824.4 1256.26 1
 1 10 -1 52964.9 1336.17 1
 -1 10 -1 54671.7 1338.65 1
 -1 10 1 53008.3 1279.3 1
 1 -10 1 50786.8 1326.12 8
 1 -10 -1 52824 1352.02 8
 -1 10 -2 10566.8 572.511 1
 -1 10 2 10775.5 579.256 2
 1 10 -2 10208.1 447.767 2
 -1 -10 -2 12183.5 625.714 8
 -1 -10 2 11161.7 594.16 8
 1 -10 2 10160.9 568.642 8
 1 -10 -2 10719 585.667 8
 1 -10 -2 9826.08 521.069 1
 1 10 -2 10277.5 566.585 1
 1 -10 2 10884.9 485.764 7
 -1 -10 2 10303.3 434.045 7
 1 10 2 10852.7 575.915 2
 -1 -10 -2 10037.5 533.575 2
 -1 10 -2 10824 499.655 2
 -1 10 -3 18649.2 781.799 1
 1 -10 3 19506.2 694.676 7
 -1 -10 3 18918 624.993 7
 1 -10 -3 19368.2 788.271 8
 1 -10 3 19404.5 779.01 8
 -1 10 -3 18993.5 658.506 2
 1 10 -3 18405.1 588.53 2
 1 -10 -3 17504.7 767.155 2
 -1 -10 -3 18836.8 793.25 2
 -1 -10 3 17856 749.937 8
 -1 -10 -3 17743.6 757.778 8
 1 -10 -3 17886 696.59 1
 1 10 -3 18015.4 772.876 1
 -1 10 3 17201.4 783.074 2
 -1 10 4 74165.2 1732.54 3
 1 10 4 76697.5 1794.98 3
 -1 -10 4 76258.7 1653.68 8
 -1 -10 -4 75225.8 1653.16 8
 1 10 -4 76778.1 1746.28 1
 -1 10 -4 74734.1 1694.22 1
 -1 -10 -4 75043.4 1780.94 2
 1 -10 -4 79617.3 1835.32 2
 1 -10 -4 73886.5 1649.9 8
 1 -10 4 75518 1639.56 8
 1 -10 -4 75501.9 1531.46 1
 1 -10 5 4773.08 384.364 8
 1 -10 -5 4584.93 381.328 8
 -1 -10 5 4468.58 367.715 8
 -1 -10 -5 5206.7 401.978 8
 -1 10 5 4702.06 431.634 3
 1 10 5 3975.26 421.502 3
 1 -10 -5 5077.77 472.884 2
 -1 -10 -5 3994.89 422.259 2
 1 10 -5 4682.21 413.607 1
 -1 10 -5 4553.17 406.188 1
 1 10 6 22704.4 1071.75 10
 -1 10 6 23302.5 1089.03 10
 1 10 -6 23042.2 921.357 1
 -1 10 -6 26003.6 948.181 1
 -1 -10 -6 23376.8 1068.27 2
 1 -10 -6 23348.1 1056.34 2
 -1 10 -6 22823.7 990.044 4
 1 10 -6 21787.8 933.125 4
 1 10 7 26325.1 1236.65 10
 -1 10 7 26604.7 1253.71 10
 1 -10 -7 27325.7 1206.62 2
 -1 -10 -7 26082.4 1203.71 2
 -1 10 -7 27166.6 1118.07 4
 1 10 8 696.921 259.481 10
 -1 10 8 760.511 279.29 10
 1 -10 -8 789.992 270.339 2
 -1 -10 -8 466.188 250.916 2
 -1 -10 -9 9543.3 785.648 2
 1 -10 -9 8831.31 737.949 2
 -1 10 9 7594.87 738.74 10
 1 10 9 9530.71 822.485 10
 -1 11 0 32.8857 111.375 1
 1 11 0 65.185 110.382 1
 1 -11 0 33.6546 113.979 1
 1 -11 0 108.837 127.504 8
 -1 -11 0 253.629 152.202 8
 1 11 0 78.3902 106.986 2
 -1 11 0 86.1775 107.93 2
 1 -11 0 22.8512 85.8581 7
 1 -11 -1 27823.9 958.211 1
 1 -11 1 25525.7 783.719 7
 -1 -11 1 26316.1 738.385 7
 1 11 -1 26088.7 813.815 2
 -1 11 1 25902.8 917.7 2
 1 11 1 25632.4 886.255 2
 -1 11 -1 27151 872.954 2
 1 -11 -1 26233.5 985.241 8
 1 -11 1 25955.7 976.278 8
 -1 -11 1 26482.9 987.086 8
 -1 -11 -1 26426.9 989.194 8
 -1 11 -1 27226 967.394 1
 1 11 -1 25206 941.064 1
 -1 11 1 26539.5 932.991 1
 1 11 1 26025.7 913.737 1
 -1 11 -2 23307.4 915.12 1
 1 11 2 24353.2 855.14 1
 1 11 -2 25551.2 957.856 1
 1 11 2 23466.6 894.404 2
 1 -11 -2 23784.3 873.256 1
 -1 11 2 22978.9 904.225 2
 1 11 -2 22463.9 720.56 2
 1 -11 2 24365 939.475 8
 1 -11 -2 24338.1 951.074 8
 1 -11 2 24719.9 780.318 7
 -1 -11 2 22538.6 690.635 7
 -1 -11 2 24970.9 959.52 8
 -1 -11 -2 22587.5 916.737 8
 -1 11 -2 23968.1 791.939 2
 -1 -11 3 3991.25 300.079 7
 1 -11 3 4090.39 339.542 7
 -1 11 -3 4367.8 403.807 1
 1 11 -3 4776.74 421.26 1
 -1 11 -3 4312.63 326.565 2
 -1 -11 -3 4496.35 402.631 2
 1 -11 3 4800.02 416.563 8
 1 -11 -3 4272.77 401.739 8
 -1 11 3 3871.84 398.297 2
 1 -11 -3 4461.16 372.268 1
 -1 -11 3 4527.27 402.595 8
 -1 -11 -3 4060.15 396.387 8
 1 11 -4 75800.2 1810.66 1
 -1 11 -4 75334.2 1777.84 1
 1 11 4 72422 1820.09 3
 -1 -11 -4 70946 1801.03 2
 1 -11 -4 74295.5 1834.05 2
 -1 -11 4 71756.8 1681.77 8
 -1 -11 -4 71575.5 1704.35 8
 1 -11 4 72825.7 1690.87 8
 1 -11 -4 71723.5 1701.37 8
 1 -11 -5 6182.45 541.793 2
 -1 -11 -5 5926.67 526.897 2
 -1 11 -5 5048.23 453.572 1
 1 11 -5 5690.93 481.967 1
 -1 -11 5 5889.03 444.394 8
 1 -11 5 5167.78 425.768 8
 -1 -11 -5 5713.88 445.041 8
 1 -11 -5 6579.44 476.082 8
 -1 11 5 5838.34 495.308 3
 1 11 -6 4717.79 452.78 1
 -1 11 -6 4339.16 423.788 1
 1 -11 -6 4146.77 475.977 2
 -1 11 -6 5145.79 492.111 4
 -1 -11 -6 3245.66 438.778 2
 1 11 6 5161.24 536.23 10
 -1 11 6 5375.88 536.189 10
 1 -11 -7 14175.5 899.385 2
 -1 -11 -7 15502.1 938.384 2
 -1 11 -7 13977.3 826.176 4
 -1 11 7 15114.1 954.772 10
 1 11 7 15032.7 947.169 10
 -1 -11 -8 304.814 242.96 2
 1 -11 -8 236.414 215.031 2
 1 11 8 463.563 248.83 10
 -1 11 8 264.847 206.29 10
 1 -12 0 25.1372 97.3514 7
 -1 -12 0 -44.3023 77.8506 7
 1 12 0 29.2296 95.1077 2
 -1 12 0 255.199 137.309 2
 -1 -12 0 82.1516 122.008 8
 1 -12 0 -40.9319 153.788 8
 1 12 0 36.6568 103.295 1
 -1 12 0 -37.0309 120.491 1
 -1 -12 1 37003.2 937.291 7
 1 -12 1 35938.1 982.722 7
 1 -12 1 36627.9 1236.88 8
 1 -12 -1 37567.1 1268.68 8
 -1 12 -1 37403.5 1220.17 1
 1 12 -1 38660 1237.78 1
 1 12 1 37134 1166.49 1
 -1 -12 1 36295.5 1242.98 8
 -1 -12 -1 36450.3 1251.02 8
 1 12 1 37205.2 1130.99 2
 -1 12 1 34827 1126.22 2
 1 12 -1 37875.6 1036.64 2
 -1 12 -1 38029.5 1095.06 2
 -1 -12 2 41168.9 1005.42 7
 1 -12 2 42598.2 1093.11 7
 1 12 2 39613.4 1241.65 2
 1 12 -2 41172.3 1307.72 1
 1 12 2 41027.1 1211.06 1
 -1 12 -2 41964.4 1311.67 1
 -1 -12 -2 42585.8 1355.98 8
 -1 -12 2 39145.6 1291.81 8
 -1 12 -2 42335.2 1133.09 2
 -1 12 2 40730.5 1274.52 2
 1 12 -2 40973.6 1048.77 2
 1 -12 -2 42792.2 1354.73 8
 1 -12 2 42495.4 1343.93 8
 -1 12 -3 13189.1 597.763 2
 -1 -12 -3 14530.2 753.712 2
 1 -12 3 13564.9 619.116 7
 -1 -12 3 11902.1 535.361 7
 -1 -12 -3 12548.4 718.453 8
 -1 -12 3 11645.9 678.56 8
 1 -12 -3 11983.7 701.01 8
 1 -12 3 12654.2 713.301 8
 -1 12 -3 12565.5 719.173 1
 1 12 -3 12518.5 723.311 1
 -1 12 3 13227.7 744.227 2
 -1 -12 -4 64862.9 1743.19 2
 -1 12 -4 61740.3 1681.84 1
 1 12 -4 63313.8 1716.81 1
 -1 -12 4 62620.3 1634.6 8
 -1 -12 -4 62529.9 1663.68 8
 1 -12 -4 60571.8 1636.01 8
 1 -12 4 61503.3 1631.88 8
 -1 -12 -5 5921.35 546.767 2
 -1 -12 5 6318.76 489.284 8
 1 -12 -5 6201.21 488.99 8
 -1 -12 -5 6810.12 510.706 8
 1 -12 5 6136.14 482.928 8
 1 12 -5 6320.95 526.802 1
 -1 12 -5 6757 539.103 1
 1 12 -6 8308.01 618.213 1
 1 -12 -6 8636 691.145 2
 -1 -12 -6 8624.46 699.33 2
 -1 12 -6 9172.05 675.311 4
 -1 12 -7 17115 949.347 4
 1 12 7 18534.7 1088.75 10
 -1 12 7 17339.3 1064.39 10
 1 -12 -7 17402 1018.24 2
 -1 -12 -7 17314.9 1030.17 2
 1 12 8 275.671 250.72 10
 -1 12 8 689.081 296.612 10
 1 -12 -8 61.374 223.278 2
 -1 -12 -8 63.3793 214.653 2
 -1 -13 0 45.9829 114.274 8
 1 -13 0 45.8556 129.215 8
 1 -13 0 27.4484 133.968 7
 -1 -13 0 24.2385 99.2393 7
 1 13 0 32.1285 95.4316 2
 -1 13 0 -34.7885 122.265 2
 -1 13 0 -82.7792 140.173 1
 1 13 0 -40.8792 162.907 1
 -1 -13 1 22379.1 1013.37 8
 -1 -13 -1 20689.6 981.667 8
 1 -13 -1 20386.4 978.53 8
 1 -13 1 21739.9 993.968 8
 -1 13 -1 21217.4 950.852 1
 1 13 1 21755.1 921.985 1
 1 13 -1 20902 952.5 1
 1 13 1 20862.8 874.34 2
 -1 -13 1 21883.8 728.019 7
 1 -13 1 22012 780.145 7
 -1 13 -1 22068.6 856.269 2
 1 13 -1 22599.7 819.032 2
 -1 13 1 20187.9 878.157 2
 -1 -13 -2 18299.6 921.294 8
 -1 -13 2 17436 894.098 8
 1 -13 2 17307.1 890.978 8
 1 -13 -2 16662.8 882.464 8
 -1 13 -2 18922.3 907.978 1
 1 13 2 17065.9 805.656 1
 1 13 -2 16781.7 866.775 1
 1 13 2 17122.7 832.064 2
 -1 -13 2 18578.3 667.545 7
 -1 13 2 17951.9 854.986 2
 -1 13 -2 18463.7 756.44 2
 1 -13 2 17967.3 710.796 7
 -1 -13 -3 9211.1 661.122 8
 -1 -13 3 8475.32 619.736 8
 1 -13 3 9580.19 661.491 8
 1 -13 -3 10283.7 690.915 8
 1 -13 3 9824.27 542.27 7
 1 13 -3 9679.41 675.166 1
 -1 13 -3 8822.34 632.675 1
 -1 -13 -4 38683.8 1342.2 8
 -1 -13 4 39156.1 1329.1 8
 1 -13 4 41056.5 1368.1 8
 1 -13 -4 39729.3 1357.34 8
 1 13 -4 41913.4 1435.01 1
 -1 13 -4 43897.7 1446.44 1
 -1 -13 -5 4056.36 484.762 2
 1 -13 5 5532.33 486.817 8
 -1 -13 -5 4513.5 448.041 8
 -1 -13 5 5400.2 481.948 8
 1 -13 -5 5005.61 472.303 8
 -1 13 -5 5474.46 511.096 1
 1 13 -5 5293.22 517.659 1
 -1 -13 -6 6566.97 627.692 2
 -1 13 -6 6073.26 580.365 4
 1 13 -6 6353.25 558.403 1
 -1 -13 -7 17313.5 1053.46 2
 -1 13 -7 17132.8 962.443 4
 1 13 7 18432.9 1104.05 10
 -1 13 7 17121.2 1088.84 10
 1 -14 0 29.6262 133.457 7
 -1 -14 0 -26.3169 126.044 7
 -1 -14 0 102.088 159.017 8
 1 -14 0 101.577 150.858 8
 -1 14 0 75.4519 141.743 2
 1 14 0 69.6121 108.431 2
 1 14 0 -45.2715 164.692 1
 1 -14 1 31745.1 991.048 7
 -1 -14 1 31128.5 924.42 7
 1 -14 -1 31346.7 1287.71 8
 1 -14 1 32183.9 1287.83 8
 1 14 1 30750.2 1173.12 1
 -1 14 -1 32105.9 1241.52 1
 1 14 -1 32969.9 1259.71 1
 1 -14 -1 34132.2 1047.52 7
 -1 14 -1 33756.9 1112.71 2
 1 14 -1 31463.3 1027.96 2
 1 14 1 30905.5 1112.33 2
 -1 -14 1 31927.6 1282 8
 -1 -14 -1 33478.6 1313.4 8
 -1 14 -2 6905.33 487.653 2
 1 -14 2 7110.76 604.439 8
 1 -14 -2 6846.33 591.297 8
 -1 -14 2 7472.04 610.772 8
 -1 -14 -2 6857.38 590.312 8
 1 14 -2 7264.45 602.784 1
 -1 14 -2 7708.49 614.815 1
 1 -14 2 6725.57 452.268 7
 1 -14 3 3324.69 431.092 8
 -1 -14 3 3406.12 426.349 8
 1 -14 -3 3227.51 422.419 8
 -1 -14 -3 3715.56 441.239 8
 1 -14 3 3444.64 352.186 7
 1 14 -3 3824.23 461.953 1
 -1 14 -3 3876.29 451.465 1
 1 -14 -4 22664.5 1075.89 8
 -1 -14 -4 24395.3 1106.22 8
 1 -14 4 24429.1 1097.37 8
 -1 -14 4 23928 1085.82 8
 -1 14 -4 27087.3 1173.07 1
 1 14 -4 25215.7 1141.61 1
 1 -14 5 999.238 259.648 8
 -1 -14 -5 983.25 264.013 8
 1 -14 -5 513.274 210.369 8
 -1 -14 5 775.285 249.924 8
 1 14 -5 1512.39 306.033 1
 1 14 -6 8489.12 665.646 1
 -1 14 -6 7119.44 646.439 4
 -1 14 7 15309.7 1057.89 10
 1 14 7 15439 1039.11 10
 -1 -15 0 -56.0049 174.471 8
 1 -15 0 279.896 196.739 8
 1 15 0 -99.5913 175.008 1
 -1 -15 0 168.444 146.82 7
 1 15 -1 39902.1 1448.01 1
 1 15 1 42317 1439.44 1
 1 -15 1 40434.1 1518.63 8
 1 -15 -1 36587.8 1458.4 8
 -1 -15 -1 40019.1 1522.09 8
 -1 -15 1 36561.6 1456.7 8
 1 15 -2 20970.6 1050.42 1
 -1 -15 -2 21151.6 1097.06 8
 -1 -15 2 20278.9 1057.43 8
 1 -15 -2 20798.9 1086.66 8
 1 -15 2 20940.2 1083.01 8
 1 -15 -3 2155.23 371.403 8
 -1 -15 -3 2481.66 391.755 8
 -1 -15 3 2223.26 364.465 8
 1 -15 3 2341.13 379.956 8
 1 15 -3 2625.75 391.988 1
 -1 -15 -4 17872.6 974.409 8
 1 -15 -4 15772.2 923.072 8
 -1 -15 4 16018.7 924.563 8
 1 -15 4 17619.2 965.547 8
 1 15 -4 17904.8 989.883 1
 1 -15 -5 4876.55 518.697 8
 -1 -15 -5 5235.06 544.697 8
 1 -15 5 5343.7 522.184 8
 -1 -15 5 5451.78 533.308 8
 1 15 -5 5792.5 585.755 1
 -1 15 -6 5141.14 589.873 4
 1 15 -6 5307.57 564.023 1
 -1 -16 0 -61.0992 181.483 8
 1 -16 0 -122.853 215.885 8
 1 16 0 162.228 152.38 1
 1 -16 1 22171.4 1181.76 8
 -1 -16 1 23876.3 1215.24 8
 1 -16 -1 26130.1 1266.67 8
 -1 -16 -1 26254.1 1271.46 8
 1 16 -1 24506.3 1178.69 1
 1 -16 -2 6099.85 625.044 8
 -1 -16 -2 6394.41 634.434 8
 -1 -16 2 6675.69 646.655 8
 1 -16 2 5551.11 586.338 8
 1 16 -2 5088.23 572.515 1
 -1 -16 3 1058.41 326.938 8
 -1 -16 -3 1254.68 297.163 8
 1 -16 -3 1136.45 302.752 8
 1 -16 3 1769.93 367.755 8
 1 16 -3 769.73 261.094 1
 1 -16 4 15962.5 956.256 8
 -1 -16 -4 14193.7 930.02 8
 1 -16 -4 16127.1 963.509 8
 -1 -16 4 17608.3 995.88 8
 1 16 -4 15790.1 979.26 1
 -1 -16 -5 655.667 266.714 8
 1 16 -5 239.613 225.112 1
 1 -16 -5 544.019 234.209 8
 -1 -17 0 198.56 224.16 8
 1 17 -1 13405 903.337 1
 -1 -17 -1 12503.8 923.565 8
 -1 -17 1 12486.2 909.18 8
 1 -17 1 11126.9 870.046 8
 1 -17 -1 13583.2 949.758 8
 1 17 -2 11190.8 829.73 1
 -1 -17 2 10678.8 841.598 8
 -1 -17 -2 10088.9 820.05 8
 1 -17 -2 8912.23 780.03 8
 1 -17 2 10182.4 823.303 8
 1 17 -3 4747.62 565.875 1
 -1 -17 3 4361.69 555.65 8
 1 -17 -3 3894.76 524.769 8
 1 -17 3 5421.59 599.736 8
 -1 -17 -3 4943.89 570.735 8
 1 17 -4 15891.6 1009.79 1
 1 -17 -4 15857.7 987.289 8
 -1 -17 -4 13701.8 926.466 8
 -1 -17 4 15255.2 961.021 8
 1 -17 4 14761.3 958.73 8
 -1 -18 0 -282.175 219.777 8
 1 -18 0 -211.462 256.434 8
 -1 -18 -1 13666.5 981.996 8
 1 -18 -1 10967 889.028 8
 1 -18 1 12790 954.264 8
 -1 -18 1 11836.1 912.205 8
 1 -18 -2 7913.8 767.95 8
 -1 -18 2 9103.04 803.146 8
 -1 -18 -2 8724.44 796.717 8
 1 -18 2 9350.78 816.242 8
 -1 -18 3 1943.59 413.324 8
 1 -18 3 2206.21 440.065 8
 1 -18 -3 2561.05 456.968 8
 -1 -18 -3 1904.27 409.563 8
 2 0 0 314.838 30.9532 7
 -2 0 0 396.098 32.6578 7
 2 0 0 272.465 39.9675 6
 -2 0 0 290.967 41.4291 6
 -2 0 -1 107380 1227.55 10
 2 0 -1 106549 1225.3 10
 -2 0 1 104820 1174.77 2
 -2 0 1 107267 1245.42 6
 2 0 1 105818 1244.25 6
 -2 0 -1 106918 1244.02 6
 2 0 -1 105432 1246.18 6
 -2 0 1 107451 1294.23 9
 2 0 1 107231 1230.66 10
 -2 0 1 106606 1227.35 10
 2 0 -2 379835 3917.61 6
 2 0 2 378357 3919.44 6
 -2 0 2 375336 4105.04 10
 2 0 2 380357 4114.25 10
 2 0 -2 380387 3966.17 2
 2 0 2 379942 4137.3 4
 2 0 -2 377081 4100.87 10
 -2 0 -2 380949 4108.07 10
 2 0 -2 382812 4126.15 9
 2 0 2 390670 4129.77 5
 -2 0 2 378320 3921.42 6
 -2 0 -2 380480 3922.68 6
 2 0 3 430449 4797.33 5
 2 0 -3 432339 4818.92 5
 2 0 -3 440080 4798.04 10
 -2 0 -3 429216 4780.29 10
 2 0 -3 430065 4791.14 9
 2 0 -3 423010 4589.81 2
 2 0 3 421112 4735.23 4
 2 0 -3 426649 4580.67 3
 -2 0 -4 22724.2 678.315 3
 2 0 -4 24443 585.885 3
 2 0 4 22405.1 605.513 4
 2 0 -4 21268.8 313.416 8
 2 0 -4 23268.5 692.995 5
 2 0 4 22173.8 666.692 5
 2 0 -4 22415.9 665.823 10
 -2 0 -4 23552.8 684.262 10
 2 0 -4 22963.9 674.139 9
 2 0 -4 23707.5 580.438 2
 2 0 4 21113.3 315.281 8
 2 0 -5 76829.4 1519.35 9
 2 0 -5 77968.7 1536.14 5
 2 0 -5 75817.3 1331.06 3
 -2 0 -5 76029.5 1519.8 10
 2 0 -5 74713.9 1516.42 10
 2 0 -5 78302.6 1333.03 2
 2 0 5 76244 1356.82 4
 2 0 -6 443.013 124.135 2
 2 0 -6 419.639 151.702 5
 2 0 6 591.71 165.553 5
 -2 0 -6 651.022 159.754 3
 2 0 -6 564.802 122.811 3
 2 0 -6 495.968 157.503 9
 2 0 -7 16168.4 750.529 9
 2 0 -7 18427.2 672.646 2
 2 0 -7 16855.8 780.608 5
 -2 0 -7 17735.8 795.538 3
 2 0 -7 17757.1 679.086 3
 2 0 7 15693.5 781.032 5
 -2 0 -8 343.743 175.761 2
 -2 0 -8 82.0924 144.269 3
 -2 0 -9 7056.18 556.248 2
 -2 0 -9 8703.7 630.43 7
 -2 0 -9 7544.72 606.056 3
 -2 0 -10 831.555 276.27 7
 -2 1 0 662476 6690.86 6
 -2 1 0 656726 6672.57 4
 2 -1 0 663523 6633.92 7
 2 -1 0 663831 6666.2 4
 -2 -1 -1 133.864 40.831 3
 -2 1 -1 163.982 38.3071 7
 -2 1 1 142.145 35.009 2
 -2 1 1 156.818 22.8867 4
 -2 1 -1 99.3777 31.505 6
 -2 -1 1 133.38 35.6049 9
 -2 -1 -2 213934 2522.63 3
 2 -1 2 211135 2266.62 1
 2 1 -2 207918 2296.75 6
 2 1 2 209797 2292.94 6
 -2 1 -2 210344 2280.1 6
 -2 1 2 208737 2280.77 6
 2 -1 -2 203134 2383.27 2
 2 1 -2 212739 2233.82 2
 2 -1 2 212618 2488.41 4
 2 -1 2 217559 2457.56 5
 2 1 -2 211086 2304.28 8
 2 1 2 206104 2307.44 8
 2 1 -2 208955 2449.56 10
 -2 1 -2 212360 2454.34 10
 -2 1 -2 208812 2492.92 4
 2 -1 -2 213549 2456.19 9
 2 1 -2 209767 2450.85 9
 2 1 2 210855 2457.71 10
 -2 1 2 208588 2453.25 10
 -2 1 3 701.354 62.1675 6
 2 1 -3 864.549 67.6347 6
 -2 1 -3 651.798 59.4414 6
 2 1 3 954.462 70.2431 6
 -2 -1 -3 910.1 121.967 3
 2 1 3 545.845 97.7906 10
 2 1 -3 774.84 110.181 10
 -2 1 -3 659.686 101.55 10
 -2 1 3 586.007 95.7107 10
 2 -1 3 869.479 110.641 4
 -2 1 -3 928.168 112.348 4
 2 -1 3 818.17 112.648 5
 2 -1 -3 679.536 108.638 5
 2 1 -3 844.117 118.63 5
 2 1 3 833.713 121.752 5
 2 1 -3 986.693 73.979 8
 2 1 3 737.632 68.6473 8
 2 1 3 1167.38 126.923 4
 2 1 -3 717.911 63.9067 4
 2 1 -3 619.823 101.331 9
 2 -1 -3 597.723 103.088 9
 2 -1 -3 1500.03 117.548 3
 2 1 -3 759.846 81.1259 2
 2 -1 -3 700.031 96.6763 2
 2 -1 3 703.188 62.7199 1
 -2 -1 -4 38.7636 65.6504 3
 2 -1 -4 103.299 55.5923 3
 2 1 4 71.9594 30.064 8
 2 1 -4 100.906 29.4387 8
 2 1 -4 11.5253 43.319 2
 -2 1 -4 212.476 85.1085 10
 2 1 -4 58.195 65.7065 10
 2 1 4 170.275 75.405 10
 -2 1 4 339.448 95.3969 10
 2 -1 -4 59.3211 61.6121 5
 2 -1 4 18.6451 60.6792 5
 2 1 4 58.1289 63.0579 5
 2 1 -4 156.618 84.2764 5
 2 -1 -4 218.51 79.7936 2
 2 1 4 107.331 62.7888 4
 2 1 -4 329.327 57.86 4
 2 -1 -4 94.9102 69.0644 9
 2 1 -4 206.408 86.3537 9
 2 1 -4 142.288 28.3086 6
 2 1 4 237.492 33.8969 6
 2 1 -5 3949.25 310.626 9
 2 -1 -5 3972.32 316.75 9
 2 1 -5 3731.29 303.27 5
 2 -1 -5 3382.17 291.465 5
 2 1 -5 4418.57 260.832 2
 2 1 5 3695.1 259.055 4
 2 -1 -5 4259.49 281.617 2
 2 1 -5 3620 303.392 10
 -2 1 -5 4134.06 315.161 10
 2 1 -5 3811.2 260.522 3
 2 -1 -5 4165.79 263.491 3
 2 1 -6 71961.6 1594.88 10
 -2 1 -6 68223.8 1559.85 10
 -2 1 -6 70828 1567.17 3
 2 -1 -6 69704 1341.27 3
 -2 -1 -6 67010 1512.32 3
 2 1 -6 71807 1373.9 3
 2 1 6 67886.5 1582.48 5
 2 -1 6 68700.9 1558 5
 2 1 -6 66992.1 1526.9 5
 2 -1 -6 64611.5 1517.07 5
 2 1 6 66904 1315.81 4
 2 1 -6 70595.4 1540.17 9
 2 -1 -6 68576.7 1531 9
 2 1 -6 68367.1 1290.96 2
 -2 -1 -7 376.337 160.715 2
 2 1 -7 404.724 167.668 9
 2 -1 -7 239.677 128.691 9
 2 -1 7 302.573 158.913 5
 2 1 7 350.82 151.002 5
 2 1 -7 493.603 187.37 5
 2 -1 -7 465.678 164.871 5
 2 -1 -7 289.182 139.73 2
 2 1 -7 312.515 134.029 3
 -2 -1 -7 595.186 177.128 3
 -2 1 -7 288.48 151.515 3
 -2 -1 -8 91758.4 2070.2 3
 -2 1 -8 86046 2029.21 3
 -2 -1 -8 85406.2 1977.23 2
 -2 1 -8 84802.8 1968.26 7
 -2 1 -9 993.768 254.797 7
 -2 1 -9 911.027 227.053 2
 -2 -1 -9 1162.79 278.852 2
 -2 1 -9 1451.04 291.834 3
 2 1 -10 12462.7 735.701 7
 -2 1 -10 13493.3 822.045 7
 -2 -1 -10 12617.7 835.508 7
 -2 1 -10 13003.7 834.941 3
 -2 -1 -10 12862.5 801.033 2
 -2 -2 0 85.4668 37.9308 8
 -2 -2 -1 111587 1428.47 8
 -2 2 1 115928 1373.33 9
 -2 -2 1 114296 1369.7 9
 -2 2 -1 115864 1405.11 7
 -2 2 -1 111778 1466.21 4
 2 2 2 32.4862 22.2465 1
 2 2 2 -12.007 40.6668 3
 -2 2 2 129.506 44.8786 2
 2 -2 -2 107.38 42.0217 2
 2 2 -2 18.428 34.6223 9
 2 -2 -2 83.9801 42.9409 9
 -2 -2 -2 176.305 57.3684 3
 -2 2 -2 -11.5498 43.3977 4
 -2 2 -2 97.7363 44.9769 7
 2 -2 -2 40.6039 39.316 5
 2 -2 2 266.203 56.5313 5
 2 2 -3 206831 2630.46 5
 -2 2 -3 209596 2606.46 7
 -2 2 -3 209534 2632.94 4
 -2 -2 -3 208636 2681.13 3
 2 2 3 209087 2653.48 10
 -2 2 3 217016 2670.47 10
 2 -2 -3 206377 2574.35 2
 2 2 -3 209506 2614.14 9
 2 -2 -3 210719 2630.89 9
 2 -2 -3 211458 2654.93 5
 2 2 3 209014 2657.5 5
 2 -2 3 202283 2587 5
 -2 2 -4 70038.5 1266.82 7
 2 -2 4 67720.8 1274.94 5
 2 -2 -4 67451.8 1311.96 5
 2 2 -4 67539.3 1294.53 5
 2 2 4 72718.9 1344.78 5
 2 2 -4 68239.6 1286.76 9
 2 -2 -4 67651.4 1292.73 9
 2 2 4 70087.9 906.604 6
 2 2 -4 68226.3 907.654 6
 2 2 -4 68262.1 1318.79 10
 -2 2 -4 69669.3 1327.86 10
 -2 2 4 67548.2 1302.81 10
 2 2 4 69778.2 1320.29 10
 -2 2 4 71026.9 878.001 4
 2 2 -4 69376.6 1033.54 4
 2 2 4 70407.9 1229.64 4
 -2 2 -4 69992.8 1254.72 4
 2 2 -4 69348.7 907.818 8
 2 -2 -4 73363.6 1255.42 2
 -2 -2 -4 69721.1 1315.96 3
 2 2 -5 174516 2574.37 10
 -2 2 -5 172234 2563.87 10
 2 -2 -5 176621 2400.7 2
 2 2 -5 169753 2501.23 9
 2 -2 -5 176656 2544.31 9
 2 2 -5 178139 2183.77 2
 2 2 5 173496 2329.6 4
 2 2 -5 174066 2053.87 4
 2 -2 -5 174515 2548.05 5
 2 2 -5 165234 2507.56 5
 -2 2 -6 440.216 153.549 10
 2 2 -6 629.371 156.486 10
 2 -2 -6 514.08 150.383 5
 2 -2 6 361.239 129.671 5
 2 2 6 516.357 154.647 5
 2 2 -6 619.708 161.701 5
 -2 2 -6 626.928 157.906 7
 2 2 6 247.676 93.1075 4
 -2 -2 -6 650.859 162.109 3
 2 2 -6 620.91 127.659 2
 -2 -2 -6 663 165.131 2
 2 2 -6 518.26 150.658 9
 2 -2 -6 857.421 190.455 9
 2 2 -7 10225.4 628.325 10
 -2 2 -7 11052.9 645.968 10
 2 2 7 10526.7 642.524 5
 2 -2 -7 11199.4 567.326 2
 -2 2 -7 10673.3 622.871 3
 2 2 -7 11427.4 559.109 3
 -2 -2 -7 10747.6 624.362 2
 -2 -2 -7 9862.52 594.875 3
 2 2 -7 9523.94 576.962 5
 2 -2 -7 10519.1 620.829 5
 -2 2 -7 11042.1 601.961 7
 2 2 -7 10725.2 599.013 9
 2 -2 -7 10784.7 611.055 9
 -2 -2 -8 -82.8486 150.696 2
 -2 2 -8 85.2887 144.422 3
 2 -2 -8 97.6353 140.087 2
 -2 2 -8 -38.3399 134.746 7
 2 2 -8 63.2094 114.974 7
 -2 -2 -9 6398.94 552.14 2
 -2 2 -9 5663.44 530.654 3
 2 2 -9 6642.56 500.263 7
 -2 2 -9 6681.51 551.747 7
 -2 2 -10 -47.6288 189.806 7
 -2 2 -10 307.233 192.39 3
 -2 -2 -10 150.324 182.288 2
 -2 -3 0 695488 7273.7 8
 2 3 0 704168 7271.97 8
 -2 -3 0 705167 7092.71 2
 2 -3 0 688954 7223.03 1
 -2 3 1 551445 5667.43 9
 -2 -3 1 555659 5664.22 9
 2 3 -1 547152 5532.86 2
 2 -3 1 553237 5811.56 1
 2 3 -1 556896 5836.37 8
 -2 -3 1 552089 5842.35 8
 -2 -3 -1 553346 5849.11 8
 2 3 1 549985 5837.99 8
 -2 3 -1 553886 5761.95 7
 2 -3 1 554014 5776.51 7
 -2 -3 1 552716 5523.46 7
 -2 3 1 560933 5839.75 2
 -2 -3 -1 550523 5818.92 2
 2 3 -2 94096.4 1132.72 7
 2 -3 2 93667 1363.32 7
 -2 3 -2 94913.4 1322.75 7
 -2 3 -2 96369.9 1305.31 1
 2 3 2 94608.8 1421.38 3
 2 -3 -2 94171.8 1374.78 2
 2 -3 -2 94815.2 1289.89 9
 2 3 -2 92805.2 1277.94 9
 2 3 2 94395.5 1313.9 8
 2 3 -2 93573.7 1303.47 8
 -2 3 2 94985.6 1393.11 2
 -2 3 -2 94574.9 1413.01 4
 -2 -3 -2 96579.4 1431.61 2
 2 3 2 93297.7 1181.94 1
 2 -3 2 92772.6 1301.89 1
 -2 -3 2 93873.6 1305.69 8
 -2 -3 -2 93271.8 1317.9 8
 2 -3 2 92179.8 1251.64 5
 2 -3 -2 93111.9 1317.75 5
 -2 3 -3 762.213 111.937 4
 -2 3 -3 740.099 108.322 7
 2 3 -3 1352.52 142.641 5
 2 3 3 753.02 59.3359 1
 -2 3 3 780.315 120.286 2
 -2 3 -3 1649.64 129.822 1
 2 3 -3 883.513 91.301 7
 -2 3 3 819.242 101.954 3
 2 3 3 715.693 119.665 3
 2 3 -3 876.947 113.661 9
 2 3 3 1773.48 166.254 5
 2 -3 -3 685.527 107.853 2
 2 -3 -3 628.126 105.461 5
 2 -3 3 576.395 97.2552 5
 2 3 -3 950.623 99.9882 8
 2 3 3 884.455 96.1212 8
 2 -3 -3 1422.07 144.075 9
 -2 3 3 704.449 112.853 10
 2 3 3 642.181 110.109 10
 2 -3 3 1331.35 121.141 1
 2 -3 -4 26.9495 43.8456 8
 2 -3 4 85.5247 42.5096 8
 -2 3 -4 17.2833 72.602 7
 2 3 -4 280.635 83.0128 7
 2 -3 -4 -75.7214 90.667 9
 2 3 -4 36.7802 91.4044 9
 -2 3 -4 111.254 93.7923 4
 2 3 -4 21.0442 76.5568 10
 2 3 4 -20.7283 77.8805 10
 -2 3 -4 42.2769 81.8659 10
 -2 3 4 -62.1496 89.1725 10
 -2 -3 -4 21.4784 85.594 2
 2 -3 4 -17.8987 84.0614 5
 2 -3 -4 199.06 87.6999 5
 2 3 4 -20.1694 86.8174 5
 2 3 -4 250.572 94.0753 5
 2 -3 -4 36.4153 78.3735 2
 2 3 -5 168.432 71.9209 1
 2 -3 -5 94.5026 47.0669 1
 2 -3 -5 121.488 88.3983 9
 2 3 -5 117.767 91.2247 9
 2 3 5 82.1965 40.1638 6
 2 3 -5 113.315 38.8274 6
 2 3 -5 52.7129 82.1155 10
 -2 3 -5 -26.4492 99.3806 10
 2 -3 5 188.521 49.4815 8
 2 -3 -5 135.249 50.0279 8
 2 -3 -5 131.099 94.0567 2
 2 -3 -5 24.845 77.4073 5
 2 3 -5 73.0544 114.371 5
 2 3 -5 146.171 68.3739 4
 2 3 5 154.915 83.3592 4
 -2 3 -5 213.114 96.008 4
 2 3 6 73729.1 1683.54 10
 -2 3 6 71985.7 1667.3 10
 -2 3 -6 75313 1689.24 10
 2 3 -6 76904.8 1704.19 10
 2 -3 6 75348.7 1620.25 5
 2 3 -6 74356.4 1608.34 5
 2 3 6 77285.6 1713.85 5
 -2 3 -6 76728.1 1572.23 7
 2 3 6 77570 1444.34 4
 2 3 -6 74843.2 1289.77 2
 -2 -3 -6 75856.4 1682.24 2
 2 -3 -6 76578.2 1562.37 2
 2 3 -6 73646.7 1595.98 9
 2 -3 -6 73592 1619.73 9
 2 -3 -6 77517.7 1662.41 5
 -2 3 -7 1802.65 291.059 10
 2 3 -7 1565.53 261.782 10
 2 3 -7 2413.8 259.339 7
 2 3 -7 2525.8 305.453 5
 2 3 7 1488.06 259.663 5
 2 -3 -7 1926.3 284.202 5
 2 3 -7 1993.13 248.069 3
 2 3 -7 1746.47 260.822 9
 2 -3 -7 1601.23 274.201 9
 -2 -3 -7 2371.38 316.791 2
 -2 3 -7 1535.69 233.535 7
 2 -3 -7 2791.78 313.022 2
 -2 -3 -8 57217.7 1618.63 2
 2 -3 -8 53316.1 1445.17 2
 -2 3 -8 55600.3 1499.01 7
 2 3 -8 55354.2 1361.94 7
 -2 3 -8 52011.2 1559.66 3
 -2 3 -9 48.698 177.164 3
 -2 3 -9 377.641 171.804 7
 -2 -3 -9 96.7504 175.99 2
 -2 3 -10 14467 821.675 7
 -2 3 -10 15235.3 902.41 3
 -2 -3 -10 16652.3 939.722 2
 2 4 0 742.111 100.459 8
 -2 -4 0 661.185 96.5068 8
 2 -4 0 634.323 92.7836 1
 -2 -4 0 643.149 76.3331 2
 -2 4 1 58649.4 997.731 2
 2 4 -1 57110.8 775.378 2
 -2 -4 -1 56559.4 956.221 2
 2 -4 1 57701.2 979.824 1
 2 4 1 57613.3 930.266 1
 2 -4 1 59152.7 733.108 5
 2 4 1 56810.7 990.762 8
 2 4 -1 56416.8 987.747 8
 -2 -4 1 57793.2 798.848 9
 -2 4 1 57603.2 802.595 9
 -2 4 -1 59287.8 983.937 1
 2 -4 -1 57531.1 958.57 1
 -2 -4 -1 58488 1002.08 8
 -2 -4 1 55899.5 985.215 8
 -2 -4 1 56162.5 744.135 7
 2 -4 1 58002.6 932.415 7
 2 4 2 460.554 92.4367 3
 -2 4 -2 431.415 83.6051 1
 2 -4 2 529.715 89.5481 1
 2 4 2 390.19 66.782 1
 2 -4 -2 512.374 79.8005 1
 2 4 -2 385.021 66.9005 9
 2 -4 -2 402.998 70.5562 9
 2 4 -2 422.537 84.291 8
 2 4 2 415.588 82.9201 8
 -2 -4 2 538.084 91.9064 8
 -2 -4 -2 448.815 82.6922 8
 -2 4 2 433.888 90.0931 2
 2 -4 -2 325.053 85.1138 2
 2 -4 2 392.502 76.2776 7
 -2 4 -2 381.175 73.8443 7
 2 4 2 601.392 88.4606 5
 2 4 -2 523.419 57.9709 7
 2 -4 -2 522.867 78.9469 5
 2 -4 2 368.598 64.0609 5
 -2 4 -3 322773 3788.72 7
 2 -4 -3 326220 3683.1 1
 2 4 3 324769 3510.18 1
 -2 4 -3 335022 3761.33 1
 2 4 3 327500 4002.04 3
 -2 4 3 330737 3803.74 3
 2 4 -3 328698 3777 9
 2 -4 -3 330409 3792.19 9
 2 -4 3 328237 3781.57 1
 2 4 3 329648 3745.82 8
 2 4 -3 326514 3730.23 8
 -2 -4 3 327958 3728.12 8
 -2 -4 -3 322782 3745.84 8
 2 -4 -3 331282 3929.69 2
 -2 4 -3 331029 3957.51 4
 -2 -4 -3 326364 3992.64 2
 -2 4 3 326443 3959.35 2
 2 -4 -3 325301 3834.3 5
 2 4 3 325189 3870.04 5
 2 4 -3 320229 3801.29 5
 2 -4 3 335614 3763.84 5
 2 4 -3 327458 3574.01 7
 -2 4 -4 51.4945 75.6236 7
 2 4 -4 36.2342 51.99 7
 -2 -4 -4 22.8798 83.2346 2
 2 4 -4 363.779 104.864 5
 2 -4 -4 236.631 96.2448 5
 2 4 4 349.265 110.858 5
 2 -4 4 104.803 69.6091 5
 2 -4 -4 18.7494 74.7189 9
 2 4 -4 36.3192 81.8043 9
 2 4 -4 16.8764 63.4087 1
 -2 4 -4 -13.0705 62.6017 1
 2 -4 -4 10.7439 49.4405 1
 2 4 4 23.3811 72.8398 3
 -2 4 4 -17.2228 58.3291 3
 -2 4 -4 61.5091 79.4051 4
 2 -4 -4 -20.3025 87.3906 2
 2 -4 4 102.169 57.4228 8
 2 -4 -4 -11.7881 57.5355 8
 -2 4 4 65.8604 71.4333 10
 2 4 4 -21.9868 85.1516 10
 2 -4 -5 120910 1585.46 1
 -2 4 -5 120285 1544.48 6
 -2 4 5 120218 1544.08 6
 2 4 -5 124774 1807.95 7
 2 4 -5 123601 2047.87 5
 2 4 5 119404 2089.03 5
 2 -4 -5 124757 2078.34 5
 2 4 -5 123119 2024.39 9
 2 -4 -5 124548 2052.79 9
 -2 4 -5 122677 2144.8 10
 2 4 -5 118098 2110.3 10
 2 4 -5 121934 1849.61 1
 -2 4 5 123556 1558.95 4
 -2 4 -5 123970 2015.63 4
 -2 4 5 120195 2132.35 10
 2 4 5 121297 2140.6 10
 2 -4 5 118241 1565.42 8
 2 -4 -5 120845 1591.32 8
 2 4 -5 119848 1784.33 4
 -2 -4 -5 124798 2169.92 2
 2 -4 -6 11013.9 582.567 5
 -2 -4 -6 11416.1 626.734 2
 2 -4 -6 11444.1 574.841 2
 2 -4 -6 11698.9 592.269 9
 2 4 -6 12230.4 593.987 9
 2 4 6 12152.7 529.266 4
 -2 4 6 10930.3 613.944 10
 2 4 -6 12636.4 648.97 10
 -2 4 -6 12201.2 641.759 10
 2 4 6 13193.1 674.478 10
 2 4 6 11783.2 628.16 5
 2 4 -6 12268.8 594.275 5
 -2 4 -6 11620.2 555.319 7
 2 4 -7 9809.11 582.259 9
 2 -4 -7 10080.6 597.718 9
 2 4 -7 10042.8 497.464 7
 -2 4 -7 9502.72 548.68 7
 2 4 7 9148.53 621.839 10
 -2 4 7 9338.45 629.199 10
 2 4 -7 10441.5 651.539 10
 -2 4 -7 10048.1 640.523 10
 2 -4 -7 10354 597.458 2
 -2 -4 -7 10501 656.958 2
 2 4 -7 10131.1 591.194 5
 2 -4 -7 11017.9 629.444 5
 2 4 7 9628.65 644.801 5
 -2 4 -8 145.003 140.399 7
 2 4 -8 341.099 138.741 7
 2 -4 -8 38.0403 142.931 2
 -2 -4 -8 90.0374 152.47 2
 -2 4 -8 89.3988 145.45 3
 -2 -4 -9 4440.65 501.889 2
 -2 4 -9 5773.74 553.478 3
 2 -4 -9 6027.64 506.617 2
 -2 4 -9 4611.3 453.071 7
 -2 4 -10 573.398 219.375 7
 -2 4 -10 903.321 295.386 3
 -2 -4 -10 1300.35 325.968 2
 2 5 0 160555 2115.05 1
 2 5 0 153058 1955.9 2
 2 5 0 158209 2146.4 8
 -2 -5 0 156156 2150.41 8
 2 -5 0 156414 2102.61 1
 -2 -5 0 158778 1954.82 2
 -2 5 0 159676 2075.1 2
 2 5 -1 478.852 100.633 8
 2 5 1 589.92 99.0111 8
 -2 -5 -1 280.454 85.4658 8
 -2 -5 1 618.384 109.733 8
 2 -5 1 486.131 81.2164 7
 -2 -5 1 474.903 59.5006 9
 -2 5 1 487.165 57.1044 9
 2 -5 1 413.308 92.0903 1
 2 5 -1 370.597 90.7013 1
 2 5 1 537.743 95.5712 1
 -2 5 -1 494.356 92.7478 1
 2 -5 -1 648.314 102.948 1
 2 -5 1 486.417 44.1773 5
 -2 5 1 600.82 102.821 2
 -2 -5 -1 457.979 86.1648 2
 -2 5 -2 184981 2316.84 7
 2 -5 -2 178137 2448.42 2
 2 -5 -2 184907 2227.78 5
 2 -5 2 184623 2125.59 5
 2 -5 -2 181933 2352.7 1
 -2 5 -2 186211 2406.56 1
 -2 5 2 184919 2498.02 2
 -2 -5 -2 184908 2470.81 2
 -2 -5 2 182673 2128.18 7
 2 -5 2 185938 2375.7 7
 2 -5 -2 183223 2181.37 9
 2 5 -2 185782 2171.61 9
 -2 -5 -2 184562 2422.73 8
 -2 -5 2 180068 2403.67 8
 2 5 -2 185400 2473.79 1
 2 -5 2 176148 2408.99 1
 2 5 2 184144 2277.65 1
 2 5 2 190650 2293.8 5
 2 5 -2 183186 2416.52 8
 2 5 2 181401 2419.66 8
 2 5 3 10524.6 471.891 3
 2 -5 -3 10402 451.555 2
 2 5 -3 10142.9 386.291 5
 2 5 3 10561.6 414.493 5
 2 -5 3 10564.3 365.834 5
 2 -5 -3 10728.4 402.363 5
 2 5 -3 10533.8 376.567 9
 2 -5 -3 10258.7 379.885 9
 2 -5 3 11521.6 436.733 1
 2 5 -3 11504.3 453.613 1
 -2 -5 -3 10739 414.009 8
 -2 -5 3 10723.6 404.496 8
 2 5 -3 11063.2 320.691 7
 -2 5 -3 10788.2 400.419 7
 2 -5 -3 10213.9 375.883 1
 -2 5 -3 11362.9 420.692 1
 2 5 3 10997.7 335.906 1
 -2 5 3 10888.3 476.781 2
 -2 -5 -3 10953 472.269 2
 2 5 3 10358.4 404.416 8
 2 5 -3 10918.9 406.98 8
 2 5 -4 153.419 69.2352 7
 -2 5 -4 34.7753 71.1986 7
 2 5 -4 35.6551 64.8638 9
 2 -5 -4 147.505 77.4598 9
 -2 5 -4 95.6057 66.9436 1
 2 -5 -4 190.935 73.7117 1
 2 5 -4 95.9551 86.4567 1
 -2 -5 -4 134.137 76.6853 8
 -2 -5 4 127.539 70.4427 8
 -2 5 -4 157.731 84.6678 4
 2 -5 -4 66.8148 86.2608 2
 2 -5 4 184.401 71.7585 8
 2 -5 -4 248.623 77.7165 8
 2 5 4 75.7371 85.506 3
 -2 5 4 38.6313 70.2765 3
 2 5 4 83.4222 83.1185 5
 2 -5 4 84.458 69.168 5
 2 -5 -4 117.991 76.1673 5
 2 5 -4 170.071 85.1312 5
 2 -5 -5 397.056 85.3534 8
 2 -5 5 418.633 91.6435 8
 -2 5 5 620.392 152.058 10
 2 5 5 206.976 107.664 10
 -2 5 -5 526.592 101.763 1
 2 5 -5 361.104 120.746 1
 2 -5 -5 511.662 88.1836 1
 2 -5 -5 381.895 130.809 9
 2 5 -5 461.549 126.479 9
 -2 -5 -5 661.951 167.265 2
 2 -5 -5 935.191 179.293 2
 2 5 -5 672.604 111.317 7
 2 5 -5 486.638 114.029 4
 2 5 5 457.54 140.83 5
 2 5 -5 380.485 118.285 5
 2 -5 -5 668.418 147.14 5
 -2 5 -6 51049.3 1388.07 10
 2 5 -6 51721.2 1400.09 10
 2 5 6 51283.2 1424.31 10
 -2 5 6 51263.8 1426.23 10
 2 5 -6 50717.9 1268.62 5
 2 5 6 51704.7 1373.55 5
 2 5 -6 50645 1277.55 9
 2 -5 -6 53571.3 1319.55 9
 -2 5 -6 50313.2 1267.97 4
 2 5 6 52056.9 1200.1 4
 2 -5 -6 51002.1 1315.85 5
 -2 -5 -6 51411.3 1413.52 2
 2 -5 -6 50679 1329.21 2
 -2 5 -6 52146.8 1240.69 7
 2 5 -6 51581.4 1111.24 1
 -2 5 -7 13416.4 648.347 4
 2 5 -7 11970.7 634.186 5
 -2 5 7 11952.1 723.62 10
 -2 5 -7 11498.8 690.927 10
 2 5 -7 12117.7 709.441 10
 2 5 7 12625.8 745.32 10
 2 5 -7 12114 645.237 9
 2 -5 -7 13700.7 693.492 9
 -2 -5 -7 11967.6 708.847 2
 2 -5 -7 12375.5 676.729 2
 2 5 7 12701.1 722.13 5
 -2 5 -7 12963.5 634.512 7
 2 5 -7 13300 560.469 7
 -2 5 -8 68877.6 1667.8 7
 2 -5 -8 70097.5 1784.24 2
 -2 -5 -8 68664.3 1890.45 2
 -2 5 -9 1508.71 274.301 7
 -2 5 -9 1173.07 306.982 3
 -2 -5 -9 1528.09 353.655 2
 2 -5 -9 882.816 238.471 2
 -2 -5 -10 9670.6 756.952 2
 -2 5 -10 10358.9 674.767 7
 -2 5 -10 10049.6 751.093 3
 -2 6 0 146.08 28.257 9
 -2 -6 0 128.083 27.7999 9
 -2 6 0 -16.762 56.7765 1
 2 -6 0 17.0451 53.1099 1
 2 6 0 233.714 79.9613 1
 -2 -6 0 84.1406 61.8482 2
 2 6 0 87.3918 52.4529 2
 2 6 0 -18.5098 52.1683 8
 -2 -6 0 55.5126 60.2176 8
 -2 -6 1 45108.2 731.901 7
 2 -6 1 45862 887.16 7
 -2 6 -1 43428.6 945.13 1
 2 6 -1 45750 995.158 8
 2 6 1 45556.2 992.77 8
 2 -6 -1 44815.8 637.533 5
 2 6 -1 44986.5 976.022 1
 2 -6 1 44763 972.355 1
 2 6 1 44256.6 914.423 1
 2 -6 -1 44748.5 942.348 1
 2 6 1 45111.8 929.642 2
 2 6 -1 44818.2 781.034 2
 -2 6 1 44299.8 964.22 2
 -2 -6 -1 46024.9 922.679 2
 -2 -6 -1 44699.6 985.207 8
 -2 -6 1 43933.3 975.632 8
 -2 6 -2 21569 569.899 7
 2 -6 2 20503 593.122 7
 -2 -6 2 20518.8 467.152 7
 2 -6 -2 21070.3 647.04 2
 2 6 -2 21182.6 457.369 2
 2 -6 2 21556.3 422.002 5
 2 6 2 20544 562.595 1
 2 -6 2 20118.3 627.02 1
 2 6 -2 22549.7 674.226 1
 2 -6 -2 20868.2 600.222 1
 -2 6 -2 20669.4 622.406 1
 -2 -6 -2 21702.4 647.056 8
 -2 -6 2 21508.7 643.316 8
 -2 -6 -2 20443 632.829 2
 -2 6 2 21404.7 672.224 2
 2 6 -2 20909.5 453.797 9
 2 -6 -2 21810.7 467.172 9
 2 6 -2 21291.2 647.603 8
 2 6 2 20966.4 644.928 8
 2 6 2 20513.2 525.924 5
 2 -6 -2 20582.2 483.014 5
 -2 6 -3 217731 2776.68 7
 2 6 -3 220733 2552.89 7
 2 -6 -3 220984 2692.59 9
 2 6 -3 223167 2678.09 9
 2 6 3 220347 3055.83 3
 2 -6 -3 219078 2989.4 2
 2 6 3 218878 2665.7 1
 -2 6 -3 219976 2879.31 1
 2 -6 -3 219257 2782.55 1
 2 -6 3 221735 2624.36 5
 2 6 -3 217478 2953.53 1
 2 -6 3 214325 2906.62 1
 2 -6 3 217220 2904.18 7
 -2 6 3 219087 3059.86 2
 -2 -6 -3 218531 3023.8 2
 2 6 3 214520 2795.73 5
 2 6 -3 220748 2726.13 5
 2 -6 -3 221769 2746.84 5
 2 -6 3 213355 2846.13 8
 2 -6 -3 214741 2865.44 8
 -2 -6 -3 214495 2868.58 8
 -2 -6 3 217740 2858.5 8
 2 6 -4 156.637 78.4017 9
 2 -6 -4 71.8687 82.679 9
 2 6 4 -27.3705 85.2686 3
 -2 6 4 21.5389 85.836 3
 2 -6 4 137.368 75.6519 8
 2 -6 -4 35.3302 72.3278 8
 2 6 -4 108.755 95.8294 1
 2 -6 -4 29.9377 54.4572 1
 -2 6 -4 37.6003 74.922 1
 2 6 -4 36.0532 58.6574 7
 -2 -6 4 86.5052 76.2246 8
 -2 -6 -4 17.9377 77.2123 8
 2 6 4 84.7069 88.9575 5
 2 -6 -4 38.7606 72.8171 5
 2 6 -4 55.7119 88.9452 5
 2 6 5 85831.6 1814.42 3
 -2 6 5 88773.5 1675.19 3
 2 -6 -5 89513.8 1794.52 2
 -2 6 -5 89289.5 1514.65 1
 2 6 -5 84667.9 1601.82 5
 2 6 5 85508.3 1706.24 5
 2 -6 -5 90317.5 1692.43 5
 -2 6 -5 88589 1767.84 4
 2 -6 -5 83613.3 1419.29 8
 2 -6 5 84431.7 1407.59 8
 2 6 -5 90335.9 1412.9 7
 -2 6 -5 88906 1600.06 7
 -2 -6 -5 84947 1821.02 2
 2 -6 -5 87406.2 1627.09 9
 2 6 -5 86163.9 1597.94 9
 -2 6 5 87065.3 1824.42 10
 2 6 5 84437 1802.96 10
 -2 6 -6 1594.9 214.433 7
 2 -6 -6 1882.52 248.947 5
 2 6 -6 1347.95 214.627 9
 2 -6 -6 953.151 197.872 9
 -2 6 6 1465.14 251.196 10
 2 6 -6 1044.81 211.675 10
 2 6 6 1696.79 266.449 10
 -2 6 -6 1017.74 216.262 10
 2 6 6 1735.07 259.885 5
 2 6 -6 979.714 182.554 5
 -2 -6 -6 1216.69 245.132 2
 2 -6 -6 819.782 190.189 2
 -2 6 -6 1069.22 207.117 4
 2 6 -7 12004.3 639.543 5
 -2 6 -7 12230.5 647.288 4
 2 -6 -7 10968.4 655.313 2
 2 6 7 11116.5 711.97 10
 -2 6 7 11476.9 725.727 10
 -2 6 -7 11521.4 596.299 7
 2 -6 -7 12029.2 653.414 9
 2 6 -7 11215.9 620.516 9
 -2 -6 -7 10301.3 683.57 2
 2 6 7 11475.7 687.377 5
 -2 6 8 372.864 193.802 10
 2 6 8 426.188 200.183 10
 2 -6 -8 613.225 225.37 2
 -2 -6 -8 299.325 187.463 2
 -2 6 -8 140.827 147.925 7
 2 -6 -9 5161.53 517.101 2
 -2 -6 -9 7016.45 628.936 2
 -2 6 -9 6197.41 586.445 3
 -2 6 -9 5433.99 470.789 7
 -2 6 -10 166.3 164.661 3
 -2 6 -10 208.514 187.864 7
 -2 -6 -10 58.8278 199.236 2
 2 7 0 426948 4811.87 2
 -2 7 0 433626 5013.32 1
 2 7 0 432542 5004.14 1
 2 -7 0 424844 5024.09 1
 -2 -7 0 423610 5073.64 8
 -2 -7 0 425108 4264.27 9
 -2 7 0 423966 4255.75 9
 -2 7 0 426582 4955.18 2
 -2 -7 0 434039 4790.26 2
 2 7 0 427659 5097.74 8
 -2 7 -1 48318.7 1058.58 1
 -2 -7 1 47059.7 810.979 7
 2 -7 1 48135.1 966.759 7
 2 7 1 47746.4 1096.51 8
 2 7 -1 48803.3 1103.16 8
 2 7 -1 46596.1 1058.82 1
 2 7 1 48694.5 1023.28 1
 2 -7 1 48861.8 1085.49 1
 2 -7 -1 47939 1046.45 1
 -2 -7 -1 45696.3 980.51 2
 2 7 1 47978 1018.71 2
 -2 -7 1 47447.7 1085.71 8
 -2 -7 -1 47000.6 1082.81 8
 2 7 -1 48404 881.44 2
 -2 7 1 49400 1082.64 2
 2 7 2 71372.7 1145.97 5
 2 7 -2 72981.6 1106.54 2
 2 -7 -2 72894.5 1027.51 9
 -2 7 -2 75708 1411.38 1
 2 -7 2 70911.8 1381.24 8
 2 -7 -2 71153.5 1389.78 8
 2 -7 -2 73501.3 1070.58 5
 2 -7 2 72028.2 1298.38 7
 -2 -7 2 72724.6 1109.59 7
 -2 -7 -2 71390.3 1390.62 8
 -2 -7 2 72998.3 1400.33 8
 -2 -7 -2 75964.7 1407.58 2
 -2 7 2 71053.7 1430.17 2
 2 -7 2 70742.6 1392 1
 2 7 -2 71599.8 1414.89 1
 2 7 2 72251.4 1277.1 1
 2 -7 -2 73488.1 1343.28 1
 2 7 3 1295.34 193.558 3
 2 7 3 1117.35 139.96 1
 2 7 -3 999.563 166.765 1
 -2 7 -3 1273.62 175.413 1
 2 -7 3 1394.04 183.838 1
 2 -7 -3 1353.44 163.467 1
 2 -7 3 1454.25 183.491 8
 2 7 -3 1482.51 125.05 2
 -2 7 3 1540.06 209.052 2
 2 -7 -3 1057.39 130.738 5
 2 7 -3 1427.14 134.048 9
 2 -7 -3 1307.54 131.579 9
 -2 7 -3 1372.35 158.846 7
 -2 -7 -3 1670.24 197.474 8
 2 7 3 1363.64 155.147 5
 2 7 -3 1333.54 136.454 5
 2 -7 -3 805.128 142.684 8
 -2 -7 3 1281.29 176.917 8
 2 -7 3 1505.48 181.121 7
 2 7 4 -59.2053 111.224 3
 2 -7 4 180.941 86.5398 8
 -2 -7 4 40.6944 71.5132 8
 2 -7 -4 41.2564 84.4601 8
 -2 -7 -4 146.716 92.3423 8
 -2 7 4 -30.2013 113.473 2
 2 -7 -4 76.1956 85.8117 5
 2 7 -4 152.586 69.6451 7
 2 -7 -4 158.224 90.4489 1
 -2 7 -4 86.9123 95.7289 1
 -2 7 4 48.2095 87.6921 3
 2 7 -4 108.144 82.9411 5
 -2 -7 -4 29.3237 110.176 2
 2 -7 -4 110.592 113.201 2
 2 -7 -4 52.2988 73.2323 9
 2 7 -4 16.864 69.0488 9
 -2 7 -5 1755.55 214.063 7
 2 7 -5 1744.72 231.264 1
 2 7 5 1529.15 245.649 3
 -2 7 5 1628.37 226.521 3
 -2 -7 -5 1307.99 173.672 8
 2 -7 -5 1838.09 212.636 9
 2 7 -5 1766.68 207.996 9
 2 7 5 1267.29 199.36 5
 2 7 -5 1549.83 199.627 5
 -2 7 5 1239.57 219.892 10
 2 7 5 1652.63 253.047 10
 2 -7 5 1602.08 184.623 8
 2 -7 -5 1477.3 179.551 8
 2 -7 -5 1150.03 229.034 2
 -2 -7 -5 1949.12 277.832 2
 -2 7 -5 1786.73 246.818 4
 2 7 -5 1801.19 168.919 7
 2 7 6 53919.7 1413.81 5
 2 -7 -6 54228.7 1470.79 2
 2 7 -6 51139.2 1262.21 5
 -2 -7 -6 51481.6 1508.78 2
 2 7 -6 54531 1307.3 9
 2 -7 -6 51848.5 1294.41 9
 -2 7 -6 55229.4 1286.26 7
 2 7 -6 51140.2 1241.85 1
 -2 7 6 55428.4 1556.31 10
 2 7 6 50295.3 1494.85 10
 -2 7 -6 57500.6 1467.42 4
 -2 7 7 1588.11 316.862 10
 2 7 7 2406.07 350.517 10
 -2 7 -7 1818.74 252.973 7
 -2 -7 -7 1640.6 259.37 9
 2 -7 -7 1611.4 260.563 9
 -2 7 -7 2047.11 276.885 9
 2 7 -7 1716.49 259.947 9
 2 7 -7 1252.7 224.374 5
 -2 7 -7 1822.09 282.094 4
 2 -7 -7 1379.46 275.355 2
 -2 -7 -7 2230.11 338.447 2
 -2 7 8 49295 1704.33 10
 2 7 8 52514 1752.28 10
 -2 -7 -8 51094.9 1680.07 2
 2 -7 -8 50404.9 1578.18 2
 -2 7 -8 55007.6 1436.18 7
 -2 -7 -9 3853.87 490.392 2
 2 -7 -9 3050.8 434.397 2
 -2 7 -9 3481.97 393.491 7
 2 -7 -10 10743.6 765.239 2
 -2 7 -10 9543.19 752.848 3
 -2 -8 0 221.538 100.808 8
 2 -8 0 195.277 91.7391 8
 2 -8 0 116.937 85.1102 1
 -2 8 0 290.691 122.491 1
 2 8 0 244.288 104.324 1
 -2 8 0 274.276 90.8426 2
 2 8 0 331.327 95.5354 2
 -2 -8 -1 45420.7 1012.55 2
 -2 8 -1 45311 1018.79 2
 -2 -8 1 44984.2 836.526 7
 2 -8 1 43829.1 968.706 7
 2 8 1 45943.1 747.422 5
 2 8 -1 45814.5 911.825 2
 -2 8 1 44875.4 1088.31 2
 2 8 -1 43451.9 1083.43 1
 2 -8 -1 45555 1086.29 1
 2 -8 1 45248.4 1111.19 1
 2 8 1 47958.2 1064.36 1
 -2 -8 1 46428.2 1130.98 8
 -2 -8 -1 44828.6 1109.96 8
 2 8 1 44203.6 1028.15 2
 2 -8 1 46925.3 1130.91 8
 2 -8 -1 45910.5 1126.78 8
 -2 8 -1 47943.5 1110.86 1
 2 8 2 9844.25 351.551 5
 2 8 -2 9316.79 297.3 5
 2 -8 2 9340.71 484.875 1
 2 -8 -2 9764.35 462.896 1
 2 -8 2 9564.6 480.572 8
 2 -8 -2 10065 490.8 8
 -2 -8 2 9778.33 352.008 7
 2 8 2 8997.45 422.031 1
 2 -8 2 9699.74 433.796 7
 -2 8 2 9747.58 502.021 2
 2 8 -2 9114.55 347.778 2
 -2 -8 -2 8926.62 471.753 8
 -2 -8 2 10024.8 493.716 8
 2 -8 -3 104413 1933.69 2
 2 8 -3 105115 1484.84 2
 2 -8 -3 104844 1774.18 1
 2 -8 3 107647 1822.58 7
 -2 -8 3 103837 1846.57 8
 -2 -8 -3 102074 1842.6 8
 2 -8 -3 100159 1829.68 8
 2 -8 3 102562 1834.84 8
 2 8 3 105863 1689.04 1
 2 -8 3 103569 1902.93 1
 -2 8 3 104140 1987.43 2
 -2 -8 -3 109280 1957.94 2
 2 8 -3 109802 1545.48 5
 2 8 3 108709 1660.7 5
 2 8 -3 109340 1488.35 9
 2 -8 -3 106283 1499.16 9
 2 -8 -4 13289.8 636.553 2
 2 -8 -4 11771 452.485 9
 2 8 -4 13094.8 467.852 9
 -2 -8 4 13016.1 554.996 8
 2 -8 -4 13510.2 529.566 1
 2 8 -4 12249.9 593.966 1
 -2 8 4 13554.4 666.336 2
 2 8 -4 12061.2 463.396 5
 -2 8 -4 13415.3 531.807 7
 -2 8 4 12548.3 589.246 3
 2 8 4 12089.1 628.342 3
 -2 -8 -4 12114 623.217 2
 2 -8 4 13510.3 564.481 8
 -2 8 -5 89112.1 1658.26 7
 -2 8 -5 91320.8 1724.52 1
 2 8 5 90036.1 1964.94 3
 -2 8 5 89077.5 1819.46 3
 2 -8 -5 84948 1904.96 2
 -2 8 -5 89496.6 1920.29 4
 -2 -8 -5 90913 1985.47 2
 -2 -8 5 89470 1613.38 8
 2 8 -5 88146 1586.93 9
 2 -8 -5 91739.6 1628.85 9
 2 -8 5 89037.7 1605.98 8
 2 8 5 91553.6 1765.26 5
 2 8 -5 85645.7 1585.34 5
 2 8 -5 92684.1 1819.22 1
 2 8 -6 5801.07 419.241 1
 -2 8 6 4991.83 417.12 3
 2 -8 -6 4909.37 451.651 2
 2 8 -6 5330.9 386.316 5
 2 8 6 5500.11 443.365 5
 2 8 -6 5528.26 408.679 4
 -2 8 6 6104.65 509.252 10
 2 8 6 5324.77 484.232 10
 2 -8 -6 5388.04 384.754 9
 2 8 -6 5583.43 390.744 9
 -2 8 -6 5189.73 457.561 4
 -2 8 -6 6761.89 441.79 9
 -2 -8 -6 6550.74 535.247 2
 -2 8 -6 6172.96 411.736 7
 -2 8 7 7572.11 627.118 10
 2 8 7 8537.44 662.438 10
 2 8 -7 7340.85 498.892 9
 2 -8 -7 7624.26 510.27 9
 -2 8 -7 8047.34 522.87 9
 -2 -8 -7 7974.47 522.831 9
 -2 -8 -7 8222.7 648.747 2
 -2 8 -7 8123.17 571.787 4
 -2 8 -7 8572.68 522.075 7
 2 -8 -7 7190.69 579.297 2
 -2 8 -8 174.525 150.246 7
 2 -8 -8 -148.806 218.531 2
 -2 -8 -8 221.336 172.382 2
 2 8 8 57.7498 153.426 10
 -2 8 8 57.7531 143.526 10
 -2 -8 -9 5119.24 577.932 2
 -2 8 9 4071.35 541.957 10
 2 8 9 5687.59 624.183 10
 -2 8 -9 5517.64 472.382 7
 2 -8 -9 6031.03 585.997 2
 2 9 0 189198 2640.27 2
 2 -9 0 190471 2868.32 1
 -2 9 0 188758 2773.85 2
 2 -9 0 191109 2639.88 7
 2 9 1 -23.3305 84.8731 2
 -2 -9 -1 -21.2932 89.445 2
 -2 9 1 26.2861 92.3827 2
 -2 9 -1 -22.6524 73.7065 2
 2 9 -1 -17.2622 79.4333 2
 2 -9 -1 129.441 103.167 1
 2 -9 1 27.6314 93.5784 1
 2 9 1 56.9421 41.8502 5
 2 -9 1 -59.7661 85.7521 7
 -2 -9 1 27.596 48.4933 7
 -2 9 -2 71898.9 1542.97 1
 -2 -9 2 72003.9 1212.99 7
 2 9 2 73879.9 1161.52 5
 2 -9 2 73514.1 1409.49 7
 2 9 -2 75815 1600.7 1
 2 -9 -2 74439.1 1505.3 1
 2 -9 2 73636 1576.05 1
 -2 9 2 72103.6 1574.54 2
 2 9 -2 73652.3 1246.21 2
 2 9 3 133.397 76.7376 5
 2 -9 3 338.211 122.202 7
 -2 -9 3 64.7754 68.0338 7
 2 -9 -3 97.0182 91.1353 1
 2 9 -3 60.6069 106.508 1
 -2 9 -3 56.782 103.289 1
 2 9 3 -20.8265 78.2568 1
 2 9 -3 218.882 77.1058 2
 -2 -9 -3 29.5628 111.078 2
 2 -9 -3 162.319 65.0932 9
 -2 9 3 196.121 126.594 2
 -2 -9 -4 27.9341 117.343 8
 2 -9 -4 -27.7684 97.5942 8
 -2 9 4 182.132 132.516 2
 -2 9 -4 409.382 150.441 1
 2 9 -4 -31.742 146.065 1
 2 -9 -4 92.5332 89.5929 1
 2 9 4 174.979 122.995 3
 -2 9 4 121.081 102.517 3
 2 -9 -4 -15.7058 70.7523 9
 2 -9 -4 33.7226 126.703 2
 -2 -9 -4 69.15 129.906 2
 -2 9 -5 571.523 175.502 4
 -2 9 -5 925.209 162.915 7
 -2 -9 -5 746.544 160.549 8
 2 9 5 935.428 182.901 5
 -2 9 -5 653.615 172.203 1
 2 9 -5 988.904 219.077 1
 -2 9 5 690.076 177.484 3
 2 9 5 862.677 211.729 3
 2 -9 -5 1192.39 222.853 2
 -2 -9 -5 803.958 217.042 2
 -2 -9 -5 1088.11 173.438 9
 2 -9 -5 643.847 133.972 9
 2 -9 -5 713.569 159.144 8
 2 -9 -6 33522.5 1230.22 2
 2 9 6 33642.1 1101.17 5
 2 9 6 32995.6 1267.04 10
 -2 9 6 33226.1 1266.94 10
 -2 9 -6 34985.9 1228.87 4
 -2 -9 -6 32825.3 1252.88 2
 -2 9 -6 36929.9 1054.03 7
 -2 -9 -6 34652.1 1007.41 9
 -2 9 6 34242.4 1137.79 3
 2 9 -6 35259.4 1115.71 1
 2 -9 -6 35009.2 994.18 9
 -2 9 -7 1087.59 248.721 4
 -2 9 -7 1052.38 209.875 7
 2 9 7 805.3 231.265 10
 -2 9 7 1234.59 302.65 10
 -2 -9 -7 1040.13 289.138 2
 2 -9 -7 529.363 226.193 2
 -2 9 8 50257.9 1779.14 10
 2 9 8 49293.2 1763.75 10
 -2 -9 -8 52039.9 1768.77 2
 -2 9 -8 50012.8 1385.99 7
 2 -9 -8 51910.4 1691.15 2
 2 -9 -9 111.328 209.141 2
 -2 -9 -9 123.151 191.826 2
 2 9 9 -66.4616 249.709 10
 -2 9 9 265.773 225.022 10
 2 -10 0 64.7153 100.807 8
 -2 -10 0 162.706 105.887 8
 2 -10 0 44.0191 82.6985 7
 -2 10 0 108.459 95.2996 2
 2 10 0 90.9565 79.9221 2
 2 10 0 115.812 98.0585 1
 2 -10 0 120.749 109.821 1
 -2 10 -1 21924.4 818.328 1
 2 10 1 20613.9 764.383 1
 2 -10 1 20339.3 801.63 1
 2 -10 -1 20554.1 783.874 1
 2 10 -1 20085.6 790.627 1
 -2 10 1 19904.7 776.993 2
 2 10 -1 19737.4 642.748 2
 2 -10 1 20607.8 685.877 7
 -2 -10 1 20793.8 589.333 7
 2 -10 1 21368.3 829.825 8
 2 -10 -1 20337.3 815.227 8
 -2 -10 -1 19893.6 807.701 8
 -2 -10 1 20098.5 810.704 8
 -2 10 -1 19899.5 717.452 2
 2 10 1 20611.5 745.264 2
 -2 -10 -2 6015.72 440.102 8
 -2 -10 2 6412.83 448.643 8
 -2 10 2 6027.88 438.439 2
 2 10 -2 5875.3 322.583 2
 -2 -10 2 5823.64 307.597 7
 2 -10 2 6012.41 376.139 7
 2 -10 2 5363.15 420.923 8
 2 -10 -2 6090.3 448.151 8
 -2 10 -2 6074.01 433.315 1
 -2 10 -2 5754.82 381.212 2
 -2 -10 -2 6038.52 410.095 2
 2 -10 -2 6146.57 414.711 1
 2 10 -2 6566.94 460.25 1
 2 -10 2 5721.57 438.929 1
 -2 10 -3 140221 2483.84 1
 2 -10 3 143476 2480.65 8
 2 -10 -3 142784 2494.56 8
 2 -10 -3 142739 2362.02 1
 2 10 -3 138233 2521.61 1
 -2 -10 -3 139550 2479.86 8
 -2 -10 3 140689 2466.96 8
 -2 -10 -3 146890 2532.3 2
 -2 10 3 140305 2572.38 2
 2 -10 3 142140 2321.32 7
 -2 -10 3 140857 2062.69 7
 2 10 -4 4934.93 419.216 1
 2 -10 -4 5280.79 374.401 1
 2 10 4 4654.27 431.137 3
 2 -10 -4 5312.52 412.445 8
 2 -10 4 4843.86 388.737 8
 -2 10 -4 4754.41 401.53 1
 -2 -10 -4 4841.05 400.827 8
 -2 -10 4 4593.75 377.753 8
 -2 -10 -4 4982.86 440.69 2
 -2 10 4 4520.55 430.562 2
 -2 -10 5 48689.8 1262.57 8
 -2 -10 -5 49780 1287.33 8
 2 10 5 47855.4 1465.17 3
 -2 10 5 47558.8 1366.32 3
 2 -10 5 45981.5 1231.91 8
 2 -10 -5 48908.1 1281.64 8
 -2 10 -5 49536 1485.43 4
 2 -10 -5 49334 1478.02 2
 -2 -10 -5 51952.2 1537.97 2
 -2 10 -5 50801.6 1358.33 1
 2 10 5 47449.4 1200.87 5
 2 10 -5 51803 1422.6 1
 2 10 -6 5179.23 452.06 1
 -2 -10 -6 3850.1 455.144 2
 -2 10 6 4677.66 436.284 3
 -2 10 -6 3709.29 423.987 4
 2 10 6 4440.53 484.358 10
 -2 10 6 4389.97 475.13 10
 2 -10 -6 4263.81 445.961 2
 -2 10 7 8244.78 693.911 10
 2 10 7 6369.62 606.262 10
 -2 10 -7 6879.93 587.605 4
 -2 10 -7 7748.43 506.412 7
 2 -10 -7 6911.28 619.976 2
 -2 -10 -7 8289.23 687.166 2
 2 10 8 189.161 177.678 10
 -2 10 8 -63.0273 205.079 10
 -2 -10 -8 -119.828 225.107 2
 2 -10 -8 -55.3649 180.147 2
 2 -10 -9 2431.74 411.271 2
 2 -11 0 105920 1859.21 7
 -2 -11 0 104699 2163.37 8
 2 11 0 103994 1889.04 2
 -2 11 0 107912 2036.04 2
 2 -11 0 102298 2070.48 1
 2 11 0 108491 2095.59 1
 2 -11 0 105155 2172.02 8
 2 11 1 11495.6 572.725 2
 -2 -11 1 10791.6 441.656 7
 2 -11 1 10856.1 515.259 7
 2 -11 -1 11690.6 618.624 1
 2 11 -1 12468.1 654.519 1
 2 -11 1 10606 614.214 1
 -2 -11 1 11443.5 646.356 8
 -2 -11 -1 10906.3 633.362 8
 2 11 -1 10927.9 496.226 2
 -2 11 1 11312.4 603.494 2
 -2 11 -1 10685 553.721 2
 2 -11 -1 11012 634.796 8
 2 -11 1 10929.8 633.924 8
 2 11 1 10398.2 572.148 1
 -2 11 -1 11356.7 629.602 1
 2 -11 -2 57430.5 1529.96 8
 2 -11 2 57222.1 1514.15 8
 -2 11 2 55604.3 1473.37 2
 2 11 -2 56211.8 1171.31 2
 -2 -11 -2 56095.3 1511.3 8
 -2 -11 2 56763.9 1511.76 8
 -2 -11 -2 58947.5 1422.52 2
 -2 11 -2 57906.6 1344.13 2
 -2 -11 2 59197.3 1142.28 7
 2 -11 -2 58746.1 1444.62 1
 2 11 -2 58418.4 1517.9 1
 2 -11 2 58774 1314.15 7
 -2 11 -2 58711.7 1511.67 1
 2 11 2 58534.6 1392.45 1
 2 -11 -3 2116.88 261.735 1
 2 11 -3 1744.76 281.259 1
 -2 11 -3 1793.54 264.862 1
 2 11 3 2503.04 270.98 1
 -2 11 3 2068.74 296.283 2
 -2 11 -3 1994.41 243.016 2
 -2 -11 -3 1555.15 253.645 2
 -2 -11 3 2586.58 227.597 7
 2 -11 3 2407.05 273.964 7
 -2 -11 -3 1911.08 281.178 8
 2 -11 -3 2202.59 303.25 8
 -2 -11 3 1955.06 281.161 8
 2 -11 3 2093.37 292.335 8
 -2 11 -4 224.522 164.863 1
 2 -11 -4 29.1565 122.478 1
 2 11 -4 -39.5865 166.29 1
 -2 11 4 42.954 166.354 2
 -2 -11 -4 361.382 172.837 2
 2 -11 4 105.771 162.239 8
 2 -11 -4 36.0486 131.142 8
 -2 -11 -4 180.584 131.39 8
 -2 -11 4 35.4305 141.195 8
 2 11 4 -41.576 117.158 3
 -2 -11 -5 69.3155 121.806 8
 -2 -11 5 169.397 127.292 8
 2 11 -5 40.8545 121.351 1
 -2 -11 -5 -45.5552 148.229 2
 -2 11 -5 -45.4808 85.4412 4
 -2 11 5 195.081 163.894 3
 2 -11 5 67.125 137.415 8
 2 -11 -5 241.24 141.101 8
 2 11 6 27696.9 1226.81 10
 -2 11 6 27380.1 1220.79 10
 -2 11 -6 27769.8 1173.77 4
 2 -11 -6 27033.9 1170.3 2
 -2 -11 -6 26842.7 1201.28 2
 2 11 -6 28245.9 1099 1
 -2 11 -7 2553.72 382.954 4
 2 11 7 2923.16 420.106 10
 -2 11 7 3220.92 466.086 10
 -2 -11 -7 2336.51 390.531 2
 2 -11 -7 2330.09 381.747 2
 2 11 8 31055.4 1448.48 10
 -2 11 8 31550.2 1461.82 10
 2 -11 -8 30215.4 1343.48 2
 -2 -11 -8 29918 1378.2 2
 -2 12 0 33.137 120.549 2
 2 12 0 147.736 115.061 1
 2 -12 0 37.7999 132.849 1
 2 12 0 84.106 101.99 2
 -2 -12 0 -41.4589 123.147 8
 2 -12 0 82.7667 109.945 8
 2 -12 0 79.971 106.231 7
 -2 -12 0 20.669 82.3691 7
 2 -12 -1 14192.1 768.2 8
 2 -12 1 14914.2 785.143 8
 2 12 -1 16643.2 808.697 1
 2 12 1 15920.2 747.88 1
 2 12 1 14972.5 697.02 2
 2 12 -1 15215.9 623.391 2
 -2 12 1 14582.3 727.217 2
 -2 12 -1 15137.5 691.817 2
 -2 -12 1 15183.3 553.188 7
 2 -12 1 15815.3 651.44 7
 -2 -12 1 13826 756.271 8
 -2 -12 -1 15439.2 802.174 8
 2 -12 1 16316.8 795.29 1
 2 -12 -1 14740.7 730.895 1
 -2 12 -2 4020.29 346.752 2
 2 -12 -2 4322.09 395.386 1
 -2 12 2 3241.6 371.419 2
 -2 -12 -2 3607.95 387.307 8
 -2 -12 2 3898.95 413.186 8
 -2 -12 2 3680.72 275.763 7
 -2 12 -2 3986.06 399.639 1
 2 12 -2 3398.24 381.709 1
 2 12 2 3436.69 345.214 1
 2 -12 2 3393.42 314.132 7
 2 -12 -2 4076.35 413.215 8
 2 -12 2 3819.61 400.686 8
 2 -12 -3 70762.1 1665.81 1
 -2 -12 -3 71892.3 1810.91 8
 -2 -12 3 69961.1 1778.11 8
 2 -12 3 74406.9 1616.82 7
 2 -12 -3 70780.1 1802.58 8
 2 -12 3 70047.6 1782.56 8
 -2 12 -3 73261.9 1824.23 1
 2 12 -3 71564.1 1834.46 1
 2 12 3 74188.1 1643.52 1
 -2 -12 -3 73419.7 1783.39 2
 -2 12 -3 70661.6 1559.87 2
 -2 12 3 72833.6 1850.02 2
 -2 12 -4 4861.11 461.659 1
 2 12 -4 5225.03 483.467 1
 2 -12 -4 4517.39 449.355 8
 2 -12 4 5333.14 460.111 8
 -2 -12 -4 5226.79 468.696 8
 -2 -12 4 4453.48 436.732 8
 2 -12 4 5087.84 422.23 7
 -2 -12 -4 6285.64 525.33 2
 2 -12 -4 4856.51 403.003 1
 -2 -12 -5 57251.7 1745.62 2
 -2 -12 -5 59811.8 1591.24 8
 2 -12 -5 57885.7 1571.91 8
 2 -12 5 57919.5 1548.8 8
 -2 -12 5 57919.3 1550.71 8
 2 12 -5 62378.2 1734.34 1
 2 12 -6 1131.03 275.573 1
 -2 -12 -6 977.71 265.288 2
 -2 12 -6 1084.78 270.327 4
 2 12 6 859.724 258.373 10
 -2 12 -7 4470.73 518.868 4
 -2 12 7 3815.83 540.194 10
 2 12 7 4439.51 549.467 10
 -2 -12 -7 4776.62 573.516 2
 -2 12 8 411.14 249.287 10
 2 12 8 479.591 249.249 10
 -2 -12 -8 -64.1706 225.538 2
 2 13 0 113868 2356.86 1
 2 -13 0 111925 2050.47 7
 -2 -13 0 111074 1878.06 7
 -2 -13 0 105005 2411.87 8
 2 13 0 103717 2043.89 2
 -2 13 0 112316 2236.46 2
 2 -13 0 111827 2471.41 8
 2 13 1 14580.5 759.748 1
 2 13 -1 16450.8 844.29 1
 -2 -13 1 15630.5 585.579 7
 2 -13 1 16477.8 691.126 7
 2 -13 -1 16721.9 709.356 7
 -2 -13 1 15676.9 851.751 8
 -2 -13 -1 15769 861.01 8
 2 13 1 15301.5 730.086 2
 2 -13 -1 17112.4 826.07 1
 -2 13 1 15138.6 770.022 2
 2 13 -1 15778.7 663.899 2
 -2 13 -1 16068.2 743.989 2
 2 -13 1 16577.9 873.69 8
 2 -13 -1 15485.5 849.863 8
 2 13 2 31261.3 1090.83 1
 2 13 -2 29636.5 1167.23 1
 2 -13 -2 29861.8 1094.99 1
 -2 -13 -2 28593.2 1163.07 8
 -2 -13 2 29422.6 1171.77 8
 2 -13 -2 28462.3 1159.44 8
 2 -13 2 31285.8 1205.61 8
 -2 13 2 31077.3 1150.58 2
 -2 13 -2 30058.5 1008.27 2
 2 -13 2 30180.6 970.875 7
 -2 13 -3 312.147 137.531 2
 2 -13 3 181.164 141.103 8
 2 -13 -3 45.9818 155.733 8
 -2 -13 -3 229.449 166.948 8
 -2 -13 3 361.699 180.182 8
 2 -13 3 158.795 123.007 7
 2 -13 -3 -37.6562 136.997 1
 2 13 -3 232.863 151.546 1
 -2 -13 -4 -92.4566 189.272 2
 2 -13 4 34.3964 140.828 7
 -2 -13 -4 45.0573 169.288 8
 -2 -13 4 -44.1694 149.587 8
 2 -13 -4 -134.349 173.435 8
 2 -13 4 131.829 170.183 8
 2 13 -4 288.838 169.187 1
 -2 -13 -5 258.464 189.789 8
 -2 -13 5 126.068 136.74 8
 -2 -13 -5 103.855 137.963 2
 2 -13 -5 129.402 140.356 8
 2 -13 5 41.9738 124.682 8
 2 13 -5 294.821 178.758 1
 2 13 -6 21568.4 1037.38 1
 -2 13 -6 21726.7 1106.71 4
 -2 -13 -6 21068.7 1121.75 2
 -2 -13 -7 248.974 218.761 2
 -2 13 -7 394.378 236.669 4
 -2 13 7 65.7383 213.906 10
 2 13 7 65.6927 195.134 10
 -2 14 0 156.981 142.781 2
 2 14 0 364.807 176.613 1
 -2 -14 0 51.3313 127.579 8
 2 -14 0 51.4106 160.17 8
 -2 -14 0 245.694 117.689 7
 2 -14 0 249.818 140.682 7
 2 14 0 266.011 136.153 2
 2 -14 1 11549.9 602.636 7
 -2 14 -1 11427.1 660.243 2
 2 -14 1 12689.3 801.172 8
 2 -14 -1 12980 807.857 8
 -2 -14 -1 11407.1 771.992 8
 -2 -14 1 11538.9 771.686 8
 2 14 -1 12830 779.284 1
 2 14 1 12044.1 719.271 1
 2 -14 -2 3441.16 429.943 8
 2 -14 2 3590.44 352.007 7
 2 -14 2 2539.09 373.867 8
 -2 -14 2 2640.3 388.731 8
 -2 -14 -2 3594.48 437.895 8
 2 14 2 3307.73 389.638 1
 -2 14 -2 3363.01 357.963 2
 2 14 -2 3458.13 423.919 1
 2 -14 3 53331.8 1679.25 8
 2 -14 -3 55463.7 1731.15 8
 -2 -14 3 57805.7 1736.85 8
 -2 -14 -3 53525.1 1696.22 8
 2 14 -3 56771.9 1749.19 1
 -2 -14 -4 297.767 186.497 8
 -2 -14 4 388.902 204.239 8
 2 -14 -4 148.496 191.734 8
 2 -14 4 535.948 209.753 8
 2 14 -4 681.852 241.382 1
 -2 -14 -5 28995.6 1190.77 8
 -2 -14 5 31302.9 1219.84 8
 2 -14 5 29835.3 1182.69 8
 2 -14 -5 29737.4 1206.83 8
 2 14 -5 27985.3 1232.86 1
 -2 -14 -5 30676.9 1310.68 2
 -2 14 -6 58.8506 165.836 4
 -2 -14 -6 118.791 216.075 2
 2 14 -6 105.523 185.433 1
 -2 14 -7 3847.73 489.262 4
 2 14 7 3501.46 509.082 10
 -2 14 7 3851.83 530.082 10
 2 15 0 58372.7 1769.97 1
 2 -15 0 60059.7 1895.88 8
 -2 -15 0 58735.4 1871.63 8
 -2 -15 -1 2788.62 303.292 7
 2 15 1 3769.09 440.201 1
 -2 -15 -1 3342.4 455.722 8
 -2 -15 1 3319.74 449.551 8
 2 -15 -1 3670.12 463.417 8
 2 -15 1 3086.03 438.91 8
 2 15 -1 3120.4 415.687 1
 -2 -15 2 27988.9 1264.36 8
 -2 -15 -2 29230.8 1308.2 8
 2 15 2 29617 1168.99 1
 2 15 -2 31018.2 1292.9 1
 2 -15 -2 26989.2 1249.12 8
 2 -15 2 29149.1 1282.04 8
 2 15 -3 55.5541 180.762 1
 -2 -15 -3 222.54 188.418 8
 2 -15 3 164.13 170.437 8
 -2 -15 3 109.559 145.534 8
 2 -15 -3 -276.436 207.724 8
 2 15 -4 56.657 191.879 1
 2 -15 4 53.1564 141.222 8
 2 -15 -4 -54.0414 209.292 8
 -2 -15 -4 -54.0461 183.036 8
 -2 -15 4 -52.9304 192.554 8
 2 -15 5 498.002 214.413 8
 2 -15 -5 204.087 185.673 8
 -2 -15 5 849.582 252.834 8
 -2 -15 -5 665.012 230.487 8
 2 15 -5 684.665 262.589 1
 -2 15 -5 369.587 200.485 4
 -2 15 -6 12442.4 897.451 4
 2 15 -6 14044.1 904.24 1
 -2 -16 0 61.6298 200.531 8
 2 -16 0 -122.888 223.524 8
 2 16 0 108.45 183.642 1
 -2 -16 -1 8076.03 713.02 8
 -2 -16 1 7958.1 703.382 8
 2 16 -1 7219.72 653.034 1
 2 16 1 6959.05 603.93 1
 2 -16 -1 7369.42 691.313 8
 2 -16 1 8059.1 701.537 8
 2 16 -2 3327.59 456.362 1
 -2 -16 -2 2633.98 442.844 8
 -2 -16 2 3274.5 460.071 8
 2 -16 -2 2871.5 445.407 8
 2 -16 2 2480.68 406.834 8
 -2 -16 -3 36524.9 1502.17 8
 -2 -16 3 33392.5 1431.49 8
 2 -16 3 34878.6 1459.75 8
 2 -16 -3 35644.7 1489.8 8
 2 16 -3 33754.2 1430.28 1
 2 -16 -4 -58.123 172.643 8
 2 -16 4 -57.2208 228.03 8
 -2 -16 -4 58.34 197.578 8
 -2 -16 4 57.1988 193.713 8
 2 16 -4 181.764 227.639 1
 -2 -16 -5 19237.4 1046.39 8
 2 -16 -5 18954.6 1034.13 8
 -2 16 -5 18821.4 1115.53 4
 2 16 -5 19640.5 1100.42 1
 2 -17 0 53394.2 1926.81 8
 -2 -17 0 53071.6 1919.02 8
 2 17 0 49512.4 1751.49 1
 2 17 -1 2431.31 439.222 1
 2 -17 1 2717.08 445.207 8
 2 -17 -1 2332.11 434.304 8
 -2 -17 -1 2732.43 447.714 8
 -2 -17 1 2381.77 422.191 8
 -2 -17 2 12997.4 931.58 8
 2 -17 -2 15812.2 1040.12 8
 2 -17 2 14825.3 997.841 8
 -2 -17 -2 14748.9 1004.49 8
 2 17 -2 16410.7 1005.16 1
 2 17 -3 -63.6822 189.156 1
 -2 -17 -3 64.6043 201.261 8
 -2 -17 3 127.15 206.862 8
 2 -17 -3 -64.3161 241.647 8
 2 -17 3 191.007 198.348 8
 2 17 -4 -64.3025 217.771 1
 -2 -17 -4 -62.0964 202.05 8
 -2 -17 4 -60.8207 180.656 8
 2 -17 -4 61.5171 271.024 8
 2 -17 4 182.038 227.982 8
 2 -18 0 284.088 249.612 8
 -2 -18 0 -284.699 250.149 8
 -2 -18 1 5225.8 630.979 8
 2 -18 -1 5385.15 640.055 8
 2 -18 1 4792.26 622.697 8
 -2 -18 -1 3983.24 556.902 8
 2 18 -1 4632.4 568.799 1
 2 18 -2 330.91 224.16 1
 -2 -18 -2 631.433 287.27 8
 -2 -18 2 207.908 225.52 8
 2 -18 -2 418.879 236.456 8
 2 -18 2 207.744 205.713 8
 2 -18 -3 21205.7 1225.55 8
 2 -18 3 22614.4 1240.25 8
 -2 -18 -3 22152.4 1240.29 8
 -2 -18 3 21466.4 1203.17 8
 -3 0 0 39.9192 21.8768 3
 -3 0 0 58.1857 23.6251 7
 -3 0 -1 263435 2866.28 7
 -3 0 1 258896 2903.93 9
 3 0 1 261435 2888.26 6
 3 0 -1 261901 2887.85 6
 3 0 -1 264519 2751.38 10
 -3 0 -1 262879 2752.23 10
 -3 0 2 449988 4764.73 2
 3 0 -2 462024 4665.56 3
 3 0 -2 468975 4982.56 9
 -3 0 2 468537 5010.56 9
 3 0 -2 463830 4760.2 2
 3 0 2 457392 5046.04 4
 3 0 2 461727 4837.12 6
 3 0 -2 462167 4833.47 6
 3 0 -2 470953 4911.07 10
 -3 0 -2 466141 4908.72 10
 3 0 -3 133832 1661.27 2
 3 0 -3 132843 1616.4 3
 3 0 -3 133449 1870.44 9
 3 0 3 133040 1469.37 1
 3 0 -3 132182 1842.06 10
 -3 0 -3 134059 1843.76 10
 3 0 3 140147 1914.61 5
 3 0 3 136902 1898.06 4
 3 0 3 134338 1596.98 6
 3 0 -3 131891 1589.48 6
 3 0 -4 154086 2243.48 9
 3 0 -4 154581 1977.7 3
 -3 0 -4 154899 2300.26 3
 3 0 -4 155699 2000.74 2
 3 0 4 156264 2209.6 4
 -3 0 -4 154329 2236.14 10
 3 0 -4 152007 2234.81 10
 3 0 -4 157074 2297.27 5
 3 0 4 155055 2256.3 5
 3 0 5 33457.1 858.014 4
 3 0 -5 35052.2 766.727 2
 3 0 -5 33186.2 923.541 9
 3 0 -5 33095 741.522 3
 3 0 -5 33112.1 942.849 5
 3 0 -6 41143.6 1155.22 9
 -3 0 -6 42525 1207.16 3
 3 0 -6 44036 976.99 3
 3 0 -6 42682.9 966.296 2
 3 0 -6 42154.3 1192.31 5
 3 0 6 42939.5 1213.22 5
 3 0 -7 33494.2 1131.22 5
 3 0 7 36287.3 1211.74 5
 3 0 -7 33919.2 1111.1 9
 -3 0 -7 34360.1 1165.83 3
 3 0 8 894.86 238.461 5
 -3 0 -8 1311.92 278.785 3
 -3 0 -9 18806.7 937.06 2
 -3 0 -9 19111.6 977.525 7
 -3 0 -9 20663.9 1010.63 3
 -3 0 -10 10932.4 779.639 7
 -3 0 -10 11053.7 749.036 2
 -3 1 0 222.148 43.2685 4
 3 1 0 72.0895 36.8761 6
 3 -1 0 53.8537 33.135 6
 3 1 0 249.75 39.1078 3
 -3 -1 1 311690 3365.71 9
 -3 1 1 312175 3369.36 9
 3 1 1 309126 3373.77 6
 3 1 -1 309466 3374.36 6
 3 -1 -1 310834 3360.2 6
 3 -1 1 309060 3362.67 6
 -3 -1 -1 316368 3398.88 3
 -3 1 -1 309287 3345.76 7
 3 -1 1 304921 3358.78 7
 3 -1 1 308251 3439.58 4
 -3 1 1 310079 3208.07 4
 -3 1 -1 303373 3448.61 4
 -3 -1 -2 41859 803.003 3
 3 1 -2 42011.4 727.555 10
 3 1 2 40281.3 720.726 10
 -3 1 2 42572.2 731.874 10
 -3 1 -2 41082.3 720.701 10
 3 1 2 41151.1 682.347 6
 3 1 -2 41634.1 686.691 6
 3 1 -2 41603.8 752.207 9
 -3 -1 2 43505.5 783.398 9
 -3 1 2 42420.5 778.222 9
 3 -1 -2 43387 765.318 9
 3 -1 -2 41560.9 682.898 2
 3 1 -2 41055.5 535.576 2
 3 -1 2 40983.3 799.594 4
 -3 1 -2 41128.1 801.774 4
 -3 1 -2 41209.7 758.274 7
 3 -1 -3 9107.95 378.787 5
 3 1 3 8938.83 370.055 4
 -3 -1 -3 9138.17 392.142 3
 3 -1 3 9860.57 379.815 5
 3 1 3 8745.45 368.248 5
 3 1 -3 9173.89 253.716 2
 3 -1 -3 9072.85 312.742 2
 3 -1 -3 9235.24 368.22 9
 3 1 -3 8940.93 361.332 9
 3 -1 3 9474.58 382.036 4
 -3 1 -3 8862.75 356.182 10
 3 1 3 8844.82 357.007 10
 -3 1 3 7816.78 334.133 10
 3 1 -3 8805.66 356.031 10
 3 1 3 9393.95 270.114 6
 3 1 -3 9611.8 274.124 6
 -3 1 4 171846 2413.79 10
 3 1 4 170510 2414.86 10
 3 1 -4 171625 1953.91 6
 3 1 4 171390 1952.58 6
 3 1 -4 171521 2437.26 10
 -3 1 -4 172401 2432.83 10
 3 1 -4 174508 2109.12 2
 3 -1 -4 173115 2240.69 2
 3 -1 -4 172258 2147.35 3
 3 -1 4 171587 2392.53 4
 -3 -1 -4 169814 2479.89 3
 3 -1 -4 166040 2458.42 5
 3 -1 4 173244 2429.36 5
 3 1 -4 169392 2452.72 5
 3 1 4 176353 2462.51 5
 3 -1 -4 168820 2423.55 9
 3 1 -4 173609 2430.53 9
 3 1 4 171561 2385.45 4
 3 1 -4 172261 1893.89 4
 3 1 5 41.6056 61.7957 4
 3 1 -5 31.4251 60.8568 3
 3 -1 -5 39.2088 29.9301 8
 3 -1 -5 122.702 95.0431 9
 3 1 -5 121.219 91.0914 9
 3 -1 -5 26.0522 84.7724 5
 3 1 -5 206.664 100.049 5
 3 1 -5 74.1516 77.0051 10
 -3 1 -5 24.5465 89.3003 10
 3 -1 5 210.886 38.2349 8
 3 1 -5 57.2447 26.663 8
 3 1 5 66.8364 32.3652 8
 3 -1 -5 189.704 88.7285 2
 3 1 -5 122.97 71.4601 2
 3 -1 -5 104.943 67.5384 3
 3 -1 -6 43682.1 1007.42 2
 3 1 -6 41345.9 914.327 2
 3 1 6 39467.6 1022.22 4
 3 -1 -6 43394.8 1177.51 9
 3 1 -6 40644.8 1145.12 9
 3 -1 6 40153.1 1168.28 5
 3 -1 -6 41991.2 1188.15 5
 3 1 6 41094 1198.61 5
 3 1 -6 42278 1189.78 5
 3 1 -6 41397.2 1181.13 10
 -3 1 -6 44754 1209.6 10
 -3 -1 -6 42272.3 1190.84 3
 3 1 -6 41364.3 959.073 3
 -3 1 -6 42704.9 1207.11 3
 3 1 -7 26081.2 957.51 9
 3 -1 -7 25038.4 947.179 9
 3 -1 -7 26278.1 822.44 2
 -3 -1 -7 25303.4 985.917 3
 -3 1 -7 26448.2 1021.13 3
 -3 1 -7 24962 941.168 7
 3 -1 7 25526.6 1004.91 5
 3 1 -7 25511.8 972.857 5
 3 -1 -7 25696.9 980.353 5
 3 1 7 25014.4 1006.66 5
 3 1 8 1147.45 262.006 5
 -3 1 -8 1023.72 240.364 7
 -3 1 -8 754.031 239.494 3
 -3 -1 -8 887.44 224.716 2
 -3 -1 -8 786.496 232.336 3
 -3 1 -9 14071.2 815.116 7
 -3 -1 -9 14535 836.983 2
 -3 1 -9 15459.6 889.31 3
 -3 1 -9 15988.1 854.127 2
 -3 1 -10 3139.64 447.794 3
 -3 -1 -10 4307.61 485.58 2
 -3 1 -10 3739.86 460.623 7
 -3 -1 -10 4739.56 524.194 7
 -3 2 0 160.885 44.707 4
 3 2 0 126.788 46.7168 8
 -3 2 -1 434758 4531.98 7
 -3 2 -1 430671 4640.22 4
 3 2 1 422549 4580.94 3
 3 -2 1 427807 4551.07 7
 3 2 -1 423523 4597.48 8
 3 2 1 434405 4611.37 8
 -3 2 1 428857 4551.63 6
 -3 2 -1 431295 4552.98 6
 -3 2 1 424051 4511.14 9
 -3 -2 1 431590 4511.03 9
 -3 2 2 29983.8 575.169 6
 -3 2 -2 29067.7 566.894 6
 3 2 2 28993.7 595.545 8
 3 2 -2 29610 596.565 8
 -3 2 2 29694.4 494.924 3
 -3 -2 -2 29994.4 671.031 3
 3 2 2 31841.2 694.16 3
 -3 2 -2 30393.4 682.887 4
 -3 2 -2 30398.7 628.352 7
 -3 2 2 30308.1 619.342 2
 3 -2 -2 30406.8 620.185 9
 -3 -2 2 30099.5 634.702 9
 3 2 -2 30985.1 620.291 9
 -3 2 2 30740.9 638.896 9
 3 -2 -2 30537.5 608.29 2
 -3 2 -3 15828.8 491.786 7
 -3 2 3 16001.9 473.421 2
 -3 -2 -3 16070.4 529.153 3
 3 2 3 15704.7 507.658 5
 3 -2 3 15261.8 474.621 5
 3 2 -3 16100.1 399.309 6
 3 2 3 16264.3 396.83 6
 3 2 3 15911.2 273.317 1
 -3 2 -3 14639 374.27 6
 -3 2 3 15801.1 389.202 6
 3 -2 -3 16077.7 511.624 5
 -3 2 3 15934.6 496.74 10
 3 2 3 16397.6 502.815 10
 3 -2 -3 16484.5 469.907 2
 3 2 -3 15343 398.732 8
 3 2 3 15605.4 405.881 8
 3 2 -3 15763.1 487.285 9
 3 -2 -3 16038.1 495.546 9
 3 2 -3 15131.3 487.411 10
 -3 2 -3 16153 501.655 10
 3 2 -3 15897.6 309.955 2
 -3 2 -3 15811.2 515.79 4
 -3 -2 -4 148107 2225.61 3
 3 2 -4 145667 1760.86 4
 -3 2 -4 144801 2132.77 7
 3 -2 -4 144900 2158.59 9
 3 2 -4 147071 2162.02 9
 3 2 4 148120 1764.91 6
 3 2 -4 143954 1762.37 6
 3 -2 -4 152979 2069.73 2
 3 2 -4 146882 1791.61 2
 3 2 -4 144517 2185.09 5
 3 -2 4 145871 2153.96 5
 3 -2 -4 146645 2208.34 5
 3 2 4 146335 2193.52 5
 -3 2 -4 147432 2167.1 4
 3 2 4 146441 2140.2 4
 3 2 4 145771 2165.16 10
 -3 2 4 146059 2166.66 10
 3 2 -4 149914 2198.93 10
 -3 2 -4 143100 2170.37 10
 3 2 -5 32338.9 600.562 4
 3 2 5 32882.5 869.349 4
 3 2 -5 31860.1 515.407 6
 3 2 5 32573.3 519.177 6
 3 2 5 31693 940.25 5
 3 -2 -5 32768.4 950.032 5
 3 2 -5 32327.3 935.709 5
 3 2 -5 33428.9 951.811 10
 -3 2 -5 33558.1 953.791 10
 3 -2 -5 32053.3 922.945 9
 3 2 -5 32440.5 916.543 9
 3 2 -5 33180.9 686.921 2
 3 -2 -5 31227.5 820.507 2
 3 -2 -6 46623.7 1267.11 5
 3 -2 6 47423 1261.76 5
 3 2 -6 44807.2 1237.01 5
 3 2 6 44893.6 1276.59 5
 3 2 6 45971.9 1115.15 4
 3 2 -6 45172.5 1245.92 10
 -3 2 -6 45369.9 1242.08 10
 3 -2 -6 48295.2 1256.38 9
 3 2 -6 46083.5 1220.83 9
 -3 -2 -6 47878.8 1284.16 3
 3 2 -6 46653.3 1044.37 3
 -3 2 -6 47776.3 1225.82 7
 -3 2 -7 17644 834.412 3
 -3 -2 -7 17707.8 827.082 3
 3 2 -7 17977.3 823.579 10
 -3 2 -7 18913.9 856.012 10
 3 -2 -7 17866.5 815.706 5
 3 -2 -7 18362.4 718.528 2
 3 -2 -7 18189.3 807.731 9
 3 2 -7 18006.4 791.684 9
 -3 2 -7 17073.1 772.933 7
 3 2 7 18072.7 692.173 4
 3 2 -7 18269 809.441 5
 3 2 7 18496.6 860.87 5
 3 -2 7 17484.9 818.968 5
 -3 -2 -7 19342 854.432 2
 -3 2 -8 544.832 181.003 3
 -3 -2 -8 437.755 179.3 2
 3 2 8 533.652 213.795 5
 -3 2 -8 556.754 183.065 7
 -3 2 -9 19881 1014.33 3
 -3 2 -9 19283.9 945.158 7
 -3 -2 -9 18834.1 977.492 2
 -3 2 -10 7870.72 685.742 3
 -3 2 -10 9360.4 693.369 7
 -3 -2 -10 9548.81 716.961 2
 3 3 0 11.7206 49.2356 8
 -3 -3 0 97.6552 37.6981 2
 3 -3 0 8.72957 35.7434 7
 -3 -3 1 604780 5989.56 2
 -3 3 1 584245 6356.78 2
 3 -3 1 600528 6353.26 1
 -3 3 1 601366 6224.92 9
 -3 -3 1 601109 6222.44 9
 3 3 1 609028 6404.09 8
 3 3 -1 604377 6404.12 8
 -3 3 -1 602760 6424.28 4
 -3 3 -1 599331 6305.6 7
 3 -3 1 606525 6322 7
 3 3 -2 51289.5 852.872 9
 3 -3 -2 51920 864.096 9
 3 3 2 49757.9 962.075 3
 -3 -3 2 50146.9 874.96 9
 3 -3 -2 51160.3 907.811 2
 3 -3 2 48383.7 853.657 1
 -3 3 2 51443.2 882.788 9
 -3 3 2 49555.8 916.452 2
 3 3 -2 49731.3 638.318 7
 3 -3 2 49862.4 924.512 7
 3 3 -2 48965.1 878.976 8
 3 3 2 49559.4 888.889 8
 -3 3 -2 50840.5 888.253 7
 -3 3 -2 49093.6 960.143 4
 3 3 -3 10611 217.398 2
 -3 3 3 10843.1 417.056 10
 3 3 3 10134.6 405.474 10
 3 -3 -3 10721.2 398.473 2
 3 3 3 10571.7 446.96 3
 -3 3 3 10500.7 340.11 3
 -3 3 -3 10307.6 332.867 6
 -3 3 3 10583.5 337.222 6
 3 3 3 10339.6 252.766 1
 3 -3 3 10630.4 349.202 1
 3 -3 -3 10783.4 418.721 5
 3 -3 3 11159.9 393.073 5
 3 3 3 11202.8 425.112 5
 -3 3 3 9801.18 400.903 2
 -3 3 -3 10404.5 427.843 4
 3 3 -3 10652 392.983 9
 3 -3 -3 10981.6 403.965 9
 -3 3 -3 10496.6 394.309 7
 3 3 -3 9912.76 284.318 7
 3 3 3 10001.1 347.044 8
 3 3 -3 9998.45 345.105 8
 3 3 4 135453 1718.31 6
 -3 3 4 130782 2055.65 10
 3 3 4 131675 2060.63 10
 3 -3 -4 133533 1975.99 2
 -3 3 4 131933 1459.35 4
 -3 3 -4 131977 2062.77 4
 3 -3 -4 134783 2082.58 5
 3 3 -4 132275 2049.95 5
 3 -3 4 136745 2013.94 5
 3 3 4 131891 2068.8 5
 3 3 -4 134630 1726.58 8
 3 3 4 133252 1743.83 8
 -3 3 -4 137597 2098.95 10
 3 3 -4 138129 2096.26 10
 -3 3 4 133072 1695.05 6
 -3 3 -4 132697 1696.03 6
 3 -3 4 131791 1750.33 1
 3 -3 -4 135053 2029.97 9
 3 3 -4 132476 2008.68 9
 3 3 -4 135819 1617.05 2
 -3 3 -4 136575 2009.82 7
 3 3 -5 11380.4 548.067 10
 -3 3 -5 12716.3 580.984 10
 3 -3 -5 12904.9 568.541 9
 3 3 -5 12382.9 549.578 9
 3 3 5 12561.8 331.566 6
 3 3 -5 12732.5 335.515 6
 -3 3 5 13273.2 337.549 6
 3 -3 -5 12815.9 353.653 8
 3 -3 5 13064.8 347.873 8
 3 3 5 13431 548.768 4
 3 3 -5 12845.6 396.704 4
 -3 3 -5 13501.7 563.417 4
 3 3 -5 11571.3 547.753 5
 3 3 5 14154.1 616.88 5
 3 -3 -5 12890.6 581.259 5
 3 3 -5 12913.9 381.39 2
 3 -3 -5 14268.8 553.296 2
 -3 -3 -6 83678.5 1811.34 2
 3 -3 6 79121.8 1687.16 5
 3 -3 -6 79380.7 1722.5 5
 3 3 -6 79114.3 1705.87 5
 3 3 6 78152.5 1764.52 5
 3 -3 -6 82532.4 1721.64 9
 3 3 -6 80577.2 1681.34 9
 3 3 6 79032.1 1753 10
 -3 3 6 79591.1 1755.83 10
 3 -3 -6 80646.1 1598.18 2
 3 3 -6 79323.7 1745.79 10
 -3 3 -6 80940.7 1762.25 10
 3 3 -6 80480.2 1399.66 1
 -3 3 -6 80850.3 1664.93 7
 3 3 6 80964.3 1578.84 4
 -3 -3 -7 26212 1032.41 2
 3 3 -7 27808.4 1041.37 10
 -3 3 -7 27969.9 1052.53 10
 3 -3 -7 26800.4 1009.66 5
 3 3 7 25239.5 840.603 4
 3 -3 -7 28195.8 928.8 2
 3 -3 7 26281.3 1003.06 5
 3 3 7 29106.8 1106.94 5
 3 3 -7 28392.7 1019.7 5
 -3 3 -7 26788.3 966.755 7
 3 3 -7 26534.7 818.239 7
 3 -3 -7 25601.9 969.06 9
 3 3 -7 26654.9 969.331 9
 -3 3 -8 738.105 233.463 3
 3 3 8 737.491 248.804 5
 3 -3 -8 701.178 205.791 2
 -3 -3 -8 1230.92 264.077 2
 -3 3 -8 581.622 199.623 7
 -3 3 -9 20251.9 1046.84 3
 -3 3 -9 22554.6 997.831 7
 -3 -3 -9 21121.8 1043.57 2
 -3 3 -10 10144.6 761.431 3
 -3 3 -10 11170.3 748.384 7
 -3 -3 -10 11337.7 799.539 2
 -3 -4 0 -14.2331 50.0228 8
 3 -4 0 102.911 51.2639 1
 3 4 0 99.0131 59.4173 8
 3 -4 0 21.2636 41.1754 7
 -3 -4 0 -8.09269 37.2397 2
 -3 4 1 217162 2451.47 9
 -3 -4 1 215015 2446.43 9
 3 -4 1 216066 2662.18 1
 -3 -4 -1 216252 2702.44 8
 3 4 -1 214986 2693.82 8
 -3 -4 1 217314 2703.59 8
 3 4 1 216871 2701.38 8
 3 -4 1 219280 2611.88 7
 -3 -4 1 214192 2252.43 7
 -3 -4 -1 218864 2615.55 2
 -3 4 -1 217308 2581.53 7
 -3 4 1 217634 2674.3 2
 3 -4 2 59202.4 1066.4 7
 3 4 -2 60846.6 751.945 7
 -3 4 -2 60862.9 1025.37 7
 3 4 2 60043.7 1122.85 3
 3 -4 -2 61091.9 964.168 9
 3 4 -2 59554.8 945.391 9
 3 -4 2 58962.9 1037.09 1
 3 4 2 59817.3 941.473 1
 -3 -4 2 59957.3 980.186 9
 -3 4 2 59186.6 976.13 9
 -3 -4 2 59108.9 1046.99 8
 -3 -4 -2 61094.3 1068.85 8
 -3 -4 -2 59080 1094.96 2
 -3 4 2 60822.3 1104.29 2
 3 4 -2 56883.7 676.927 2
 3 -4 -2 60808.2 988.319 5
 -3 4 -2 60049.5 1131.73 4
 3 4 -2 58686.2 1052 8
 3 4 2 59323.1 1060.44 8
 3 -4 2 60663.2 920.551 5
 -3 4 -3 7819.29 344.775 7
 3 4 3 7704.6 401.427 3
 -3 4 3 7899.52 318.511 3
 3 4 -3 8086.65 245.042 7
 3 -4 3 7826.69 323.726 5
 3 -4 -3 7504.45 348.105 5
 -3 4 -3 8853.26 412.792 4
 3 4 3 7789.08 369.065 5
 3 -4 -3 7205.09 325.99 9
 3 4 -3 7895.01 335.227 9
 3 -4 3 7991.93 336.846 1
 3 4 3 8137.15 259.45 1
 3 -4 -3 8450.31 380.071 2
 -3 -4 -3 8488.46 409.027 2
 -3 4 3 7755.17 380.271 2
 3 4 3 7946.1 337.494 8
 3 4 -3 8686.34 345.41 8
 -3 4 -4 91554.9 1531.06 7
 3 4 -4 92466.2 1299.46 7
 -3 4 4 91522.9 1330.97 6
 -3 4 -4 90324.7 1325.03 6
 3 -4 -4 90413.5 1565.4 2
 3 4 4 89363.6 1373.12 8
 3 4 -4 91592.4 1360.87 8
 -3 4 -4 89525.6 1623.98 4
 3 -4 4 87518.2 1388.26 1
 -3 4 4 90211.6 1446.96 3
 3 4 -4 86511.8 1510.27 9
 3 -4 -4 89854.3 1548.29 9
 -3 4 4 90527.5 1624.36 10
 3 4 4 90669.1 1616.07 10
 3 -4 -4 87062.5 1575.41 5
 3 4 -4 88167.2 1560.18 5
 3 4 4 86612.9 1585.47 5
 3 -4 4 89952.3 1514.74 5
 3 -4 -5 4384.55 237.359 1
 3 4 -5 4523.75 224.041 6
 3 4 5 4495.91 219.266 6
 3 4 -5 4389.76 297.088 1
 -3 4 5 4592.77 220.164 6
 -3 4 -5 4670.11 220.822 6
 3 4 -5 5249.32 374.796 10
 -3 4 5 4217.13 349.376 10
 -3 4 -5 4664.68 363.943 10
 3 4 5 4759.95 364.848 10
 3 4 -5 4683.03 344.797 5
 3 -4 -5 4766.82 351.908 5
 3 4 5 4413.89 347.214 5
 -3 4 -5 3933.67 302.297 7
 3 4 -5 4600.52 261.95 7
 3 -4 -5 4235.33 226.393 8
 3 -4 5 4497.28 225.823 8
 3 4 -5 4240.58 203.244 2
 -3 -4 -5 3605.3 332.411 2
 3 4 -5 4207.85 246.012 4
 3 -4 -5 4260.82 324.677 9
 3 4 -5 4229.7 317.61 9
 3 -4 -6 14686 640.757 2
 3 -4 -6 13544.2 640.716 9
 3 4 -6 13434.4 636.628 9
 3 -4 -6 14022.5 666.752 5
 3 4 -6 13662.7 647.186 5
 3 4 6 14237 709.162 5
 3 4 -6 13672.2 526.591 1
 -3 -4 -6 12436.1 675.308 2
 -3 4 6 14263.4 698.143 10
 3 4 6 13484.5 682.215 10
 3 4 -6 13062.2 660.205 10
 -3 4 -6 13245.5 671.772 10
 -3 4 -6 13402.1 614.732 7
 3 -4 6 13388.2 631.83 5
 -3 4 -6 14122.3 642.11 4
 3 4 6 14075.2 604.245 4
 3 4 -7 25148.7 954.201 5
 3 4 7 24519 1024.37 5
 -3 4 -7 26363 949.532 7
 -3 4 7 26477.1 1054.18 10
 3 4 7 26465.1 1059.04 10
 -3 -4 -7 24849.3 1031.74 2
 3 4 -7 25904.6 954.851 9
 3 -4 -7 27132.1 996.066 9
 3 -4 -7 25197.9 920.327 2
 3 4 -7 26954.2 1039.23 10
 -3 4 -7 25450.2 1022.64 10
 3 -4 -7 27089.3 1014.44 5
 -3 4 -8 917.093 240.892 7
 -3 -4 -8 1227.65 290.927 2
 3 -4 -8 910.447 219.161 2
 -3 4 -8 663.942 227.263 3
 3 4 8 397.552 208.883 5
 -3 -4 -9 19020.8 1005 2
 -3 4 -9 18411.4 901.035 7
 -3 4 -9 17883.4 986.213 3
 -3 -4 -10 3072.28 464.298 2
 -3 4 -10 4289.03 466.03 7
 -3 4 -10 4164.32 516.54 3
 3 5 0 100.722 66.9057 8
 3 -5 0 50.429 48.8363 7
 -3 -5 0 29.8697 42.8693 2
 3 -5 1 203933 2562.88 7
 3 5 1 204046 2578.89 1
 -3 -5 1 207803 2339.73 9
 -3 5 1 205302 2338.6 9
 -3 5 1 206223 2659.34 2
 -3 -5 -1 206102 2694.97 8
 -3 -5 1 202066 2675.97 8
 3 5 1 207368 2698.57 8
 3 5 -1 206903 2694.94 8
 -3 -5 -1 206835 2568.75 2
 3 -5 -1 202235 2620.95 1
 3 -5 1 205967 2657.52 1
 -3 -5 -2 143360 2063.26 8
 -3 -5 2 145957 2058.01 8
 3 -5 2 143356 1767.83 5
 3 -5 -2 144160 1870.48 5
 3 -5 2 150229 2049.34 7
 3 5 2 148819 2083.32 8
 3 5 -2 143073 2061.29 8
 3 5 2 145731 2131.68 3
 3 -5 -2 147747 1838.89 9
 3 5 -2 144630 1820.32 9
 3 -5 -2 144088 2005.71 1
 -3 5 2 143711 2105.45 2
 -3 -5 -2 147649 2091.48 2
 3 5 -2 143485 1615.56 2
 3 5 2 142034 1905.94 1
 3 -5 2 143638 2037.58 1
 -3 5 -2 146941 1979.64 7
 3 -5 3 44886.6 1006.59 7
 3 5 -3 45759.4 710.308 7
 -3 5 -3 45793.2 938.535 7
 3 -5 -3 45153.4 914.903 1
 -3 5 -3 44769.5 1050.07 4
 3 5 3 43688.1 1056.35 3
 3 5 3 44653.5 956.732 5
 3 -5 -3 46465.8 943.652 5
 3 -5 3 46838.2 866.583 5
 3 5 -3 44865.7 605.436 2
 3 -5 -3 44744 1006.36 2
 -3 -5 3 45473 936.849 8
 3 5 3 45314.3 950.772 8
 3 5 -3 46619.7 953.059 8
 3 -5 -3 46203.4 902.335 9
 3 5 -3 45110.9 883.016 9
 -3 -5 -3 46065.6 959.484 8
 3 -5 3 44343.3 945.823 1
 3 5 3 45181.1 796.035 1
 -3 -5 -3 45061.3 1048.22 2
 -3 5 3 43506.6 1032.91 2
 3 5 4 83864.4 1680.21 3
 -3 5 4 85325.7 1459.97 3
 -3 5 4 87950.4 1647.78 2
 3 -5 -4 83593.8 1478.82 9
 3 5 -4 85381.6 1468.39 9
 3 5 -4 85070.1 1230.41 7
 3 -5 4 83524.6 1436.78 1
 3 -5 -4 85902.7 1373.6 1
 3 5 4 86183.2 1140.41 1
 3 5 -4 84895.8 1537.55 1
 3 5 -4 89210.6 1409.8 8
 3 5 4 87936.5 1423.47 8
 3 5 4 84650.4 1557.16 5
 3 -5 -4 83681.5 1529.14 5
 3 5 -4 84029.3 1512.63 5
 3 -5 4 87700.4 1459.89 5
 -3 5 -5 2093.02 225.38 7
 3 5 -5 1798.51 215.864 9
 3 -5 -5 1962.52 173.528 1
 -3 5 -5 2185.3 170.881 6
 -3 5 5 2053.62 168.111 6
 -3 -5 -5 2179.01 266.044 2
 -3 5 5 1689.06 240.247 10
 3 -5 -5 1854.72 220.243 9
 3 5 5 2047.3 250.054 10
 3 5 -5 2107.08 219.693 1
 3 5 -5 2237.09 176.447 7
 3 -5 -5 1946.86 232.878 5
 3 5 -5 1957.22 228.149 5
 3 5 5 2065.4 243.92 5
 3 -5 -5 1846 166.706 8
 3 -5 5 2095.52 176.178 8
 3 -5 -5 2243.32 247.027 2
 3 -5 6 52549.8 1292.16 5
 3 5 6 52466.9 1265.27 4
 -3 5 -6 52861.3 1348.86 4
 3 5 6 51686.3 1427.19 10
 3 5 -6 52112.1 1406.86 10
 -3 5 -6 50873.9 1391.98 10
 -3 5 6 49953.5 1406.78 10
 3 -5 -6 50169.5 1302.35 2
 3 -5 -6 52633.3 1317.15 9
 3 5 -6 52467.6 1299.74 9
 -3 -5 -6 52428.6 1457.19 2
 3 5 -6 49477.5 1284.27 5
 3 5 6 52326.1 1405.76 5
 3 -5 -6 53107.3 1348.52 5
 -3 5 -6 51291.5 1266 7
 3 5 7 43238.2 1400.09 10
 -3 5 7 39877.8 1349.25 10
 3 -5 -7 41266.7 1235.49 2
 -3 -5 -7 42182.8 1376.76 2
 3 5 -7 39499 1203.51 9
 3 -5 -7 41314.2 1249.46 9
 -3 5 -7 40001.4 1185.99 7
 3 5 -7 39378.9 1213.22 5
 3 5 7 40283.6 1345.17 5
 3 -5 -7 42819.7 1297.87 5
 3 5 8 801.372 262.084 5
 -3 5 -8 1091.08 244.997 7
 3 -5 -8 939.205 241.198 2
 -3 -5 -8 739.862 270.29 2
 3 -5 -9 17510.6 872.645 2
 -3 5 -9 18895.8 1013.25 3
 -3 -5 -9 17818 995.728 2
 -3 5 -9 18747.5 890.607 7
 -3 5 -10 5168.08 581.045 3
 -3 5 -10 6471.34 549.91 7
 -3 -5 -10 5277.8 585.549 2
 -3 -6 0 141.369 58.5669 2
 3 -6 0 163.902 74.5727 1
 3 6 0 247.795 79.7413 1
 3 -6 0 14.6487 45.652 7
 -3 6 0 224.665 43.6423 9
 3 6 0 19.6812 69.1812 8
 -3 -6 0 136.89 75.7455 8
 -3 -6 1 161101 1912.02 9
 -3 6 1 164802 1917.32 9
 3 6 -1 158961 2338.12 8
 3 6 1 165551 2364.94 8
 3 6 -1 161585 2334.52 1
 -3 -6 -1 162093 2200.21 2
 3 6 -1 157885 1980.15 2
 3 6 1 162755 2236.95 1
 3 -6 1 164760 2325.38 1
 3 -6 1 164981 2214.35 7
 3 -6 -1 163888 2298.47 1
 3 -6 1 166578 1778.11 5
 -3 -6 -1 163059 2352.31 8
 -3 -6 1 163380 2344.18 8
 -3 6 1 162198 2314.42 2
 3 -6 2 89755.7 1172.61 5
 3 -6 -2 85173.8 1267.47 5
 -3 -6 -2 87241.6 1527.31 8
 -3 -6 2 85640.4 1511.35 8
 3 6 -2 87656.8 1538.17 8
 3 6 2 89008.8 1547.79 8
 3 6 -2 87882.8 1563.39 1
 3 6 2 89567.3 1401.34 1
 3 -6 2 88877.4 1531.12 1
 3 -6 -2 87457.2 1473.07 1
 -3 6 -2 86633.2 1406.3 7
 -3 6 2 89616.1 1577.64 2
 -3 -6 -2 89812.7 1524.16 2
 -3 -6 2 84921.5 1148.19 7
 3 -6 2 88351.9 1477.76 7
 -3 6 -3 29500.6 745.32 7
 3 -6 -3 29279.1 743.911 1
 3 -6 3 26393.9 760.079 1
 3 6 -3 28929.5 822.856 1
 3 6 3 27790.3 646.96 1
 3 6 3 28019 856.937 3
 3 6 3 28973.8 739.059 5
 3 -6 -3 28191.7 666.101 9
 -3 -6 -3 28116.7 824.465 2
 -3 6 3 26343.3 822.399 2
 3 6 -3 29203.6 780.035 8
 3 6 3 27203 761.823 8
 3 6 -3 30050 673.972 9
 3 -6 -3 27205.7 689.558 5
 3 -6 3 27873.3 627.124 5
 3 -6 3 28703.3 803.672 7
 -3 -6 -3 28573.1 779.501 8
 -3 -6 3 28540.1 768.298 8
 3 -6 -3 28127.6 802.489 2
 3 6 4 87072 1762.12 3
 -3 6 4 87687.9 1546.07 3
 3 -6 4 87754 1561.14 1
 3 -6 4 85659.3 1442.12 5
 3 6 -4 86176.6 1530.63 5
 3 -6 -4 87219.8 1544.26 5
 3 -6 4 88146.9 1497.15 8
 3 6 -4 88659.2 1257.03 7
 -3 -6 -4 90784 1752.62 2
 -3 6 4 85106.7 1708.47 2
 3 -6 -4 89352.1 1517.36 8
 3 6 -4 87318.8 1483 9
 3 -6 -4 89552.2 1510.55 9
 3 6 4 86320.3 1252.01 1
 3 -6 -4 87590.6 1453.52 1
 -3 6 -5 18164.3 549.265 6
 -3 6 5 18356.1 550.266 6
 3 -6 -5 17595.3 547.36 1
 3 -6 -5 18416.6 739.373 2
 3 6 5 17123.9 707.318 5
 3 6 -5 18672.9 686.359 5
 3 -6 -5 17512.6 672.777 5
 3 -6 -5 18633.5 583.713 8
 3 -6 5 17666.9 560.701 8
 -3 -6 -5 16955.5 756.729 2
 3 6 -5 17558.3 643.82 9
 3 -6 -5 18072.9 665.139 9
 -3 6 -5 18012.6 663.307 7
 3 6 -5 18122.7 511.472 7
 -3 6 5 17597.2 650 3
 3 6 5 16887.3 754.403 3
 -3 6 5 18305.8 764.576 10
 3 6 5 17029.2 739.372 10
 -3 6 -5 18881.3 760.871 4
 3 6 -6 29908.2 888.771 1
 3 -6 -6 29356 1009.74 2
 3 6 -6 29013 941.699 5
 3 6 6 29231.5 1030.56 5
 3 -6 -6 28470.5 960.75 5
 -3 -6 -6 26804.1 1047.7 2
 -3 6 -6 28043.4 992.08 4
 -3 6 -6 27967.3 907.718 7
 3 6 -6 28789.5 1033.77 10
 3 6 6 28335 1057.34 10
 -3 6 6 28234.2 1054.15 10
 -3 6 -6 28764.7 1043.96 10
 3 6 -6 29110.6 930.222 9
 3 -6 -6 30816 968.092 9
 3 6 7 22749.8 997.289 5
 3 6 -7 22675.5 891.497 5
 -3 6 -7 24869.2 964.012 4
 3 -6 -7 25901.7 958.794 9
 3 6 -7 23300.4 896.753 9
 -3 6 7 22356.6 1013.31 10
 3 6 7 23858.4 1047 10
 3 -6 -7 24969.4 981.391 2
 -3 -6 -7 25080.6 1079.18 2
 3 -6 -7 24496.9 947.932 5
 -3 6 -7 23289 888.276 7
 -3 -6 -8 671.735 261.498 2
 3 -6 -8 846.117 224.939 2
 3 6 8 1059.79 286.04 10
 -3 6 8 953.619 263.446 10
 -3 6 -8 748.72 216.916 7
 -3 -6 -9 14110.3 908.589 2
 -3 6 -9 16378.1 839.966 7
 3 -6 -9 15850.6 851.501 2
 -3 6 -9 15711.1 942.165 3
 -3 -6 -10 6891.41 673.021 2
 -3 6 -10 7623.22 590.885 7
 -3 6 -10 6726.98 639.796 3
 3 -7 0 50.2767 70.3996 7
 3 7 0 159.403 66.6839 2
 -3 -7 0 22.4894 76.1653 8
 3 7 0 22.8913 71.3141 8
 -3 7 0 -39.6684 76.8152 2
 -3 -7 0 68.8511 60.6686 2
 3 7 0 60.5332 59.9355 1
 3 -7 0 63.1211 71.258 1
 -3 7 0 52.0414 31.6822 9
 -3 -7 0 26.3032 30.4631 9
 3 7 -1 173988 2561.1 8
 3 7 1 171528 2551.45 8
 -3 -7 -1 173480 2544.26 8
 -3 -7 1 170720 2530.85 8
 3 7 1 174011 2428.45 1
 3 7 -1 168545 2498.23 1
 3 -7 1 167623 2490.04 1
 -3 7 1 178397 2526.8 2
 3 -7 -1 172705 2482.94 1
 -3 -7 1 173688 1986.17 9
 -3 7 1 172188 1988.36 9
 3 7 -1 171784 2158.66 2
 -3 -7 -1 171988 2367.55 2
 3 -7 1 173687 2378.51 7
 -3 -7 1 170890 2045.01 7
 3 -7 -2 7440.22 279.557 5
 3 -7 2 7756.68 230.971 5
 3 -7 -2 6934.35 377.67 1
 -3 -7 -2 6341.51 365.022 2
 -3 7 2 7574.15 425.5 2
 3 7 -2 7286.1 260.697 2
 3 -7 2 7474.83 377.245 7
 -3 -7 2 8003.65 270.188 7
 3 7 2 6861.58 396.248 8
 3 7 -2 7590.74 411.915 8
 3 -7 2 6688.23 386.785 1
 3 7 -2 6707.89 394.527 1
 3 7 2 8097.47 376.601 1
 -3 -7 -2 7732.71 409.805 8
 -3 -7 2 6905.08 394.213 8
 3 7 -3 77.0826 57.8753 9
 3 -7 -3 26.5299 57.1006 9
 3 7 3 27.0519 80.3547 3
 3 7 3 15.6308 67.2835 1
 3 -7 -3 59.6509 79.2401 1
 3 -7 3 69.1668 78.084 1
 3 7 3 35.0521 61.5984 5
 3 -7 3 11.1439 45.6303 5
 3 -7 -3 74.6883 67.2922 5
 3 7 -3 106.496 65.4885 5
 -3 7 3 161.397 104.178 2
 -3 -7 3 44.0725 74.6319 8
 -3 -7 -3 247.506 103.54 8
 3 7 3 113.781 77.07 8
 3 7 -3 67.3474 69.938 8
 3 -7 3 112.463 92.0927 7
 -3 -7 4 108560 1810.77 8
 -3 7 -4 111376 2068.16 4
 3 7 -4 110408 1504.6 7
 -3 7 -4 105613 1800.05 7
 -3 -7 -4 107421 1832.71 8
 3 7 4 107538 2070.66 3
 -3 7 4 109959 1873.87 3
 3 -7 -4 110206 2007.12 2
 3 7 4 110672 1587.12 1
 3 -7 -4 108921 1762.15 1
 3 -7 -4 113172 1798.73 5
 -3 -7 -4 112563 2080.33 2
 3 -7 4 109198 1817.92 8
 3 -7 -4 107329 1826.04 8
 3 7 -4 110476 1715.27 9
 3 -7 -4 108180 1722.86 9
 3 7 -4 111272 1784.36 5
 -3 7 4 110914 2076.19 2
 3 -7 4 109470 1658.69 5
 -3 7 -5 1343.84 195.439 7
 -3 7 5 2174.34 247.309 3
 3 7 5 2100.25 288.105 3
 -3 -7 -5 1895.93 289.516 2
 3 -7 -5 1596.36 253.232 2
 3 7 -5 2177.5 245.32 5
 3 -7 -5 1649.59 199.48 8
 3 -7 5 2074.68 209.805 8
 3 7 -5 1472.27 197.249 9
 3 -7 -5 1444.19 201.516 9
 3 7 -5 1690.43 236.287 1
 -3 7 -5 1587.65 242.207 4
 3 7 5 1611.19 245.78 10
 -3 7 5 1681.81 256.423 10
 3 -7 -5 1356.55 205.016 5
 3 7 5 1959.48 257.307 5
 3 -7 -6 29871.4 1067.78 2
 -3 -7 -6 30751.9 1156.78 2
 3 -7 -6 29745.3 973.31 5
 3 7 -6 30568 956.438 1
 -3 7 -6 30027.8 955.097 7
 -3 7 6 30104.9 1128.27 10
 3 7 6 30126.8 1127.6 10
 3 7 -6 30648.3 959.955 5
 3 7 6 31736.2 1082.21 5
 3 -7 -6 30831.6 965.089 9
 3 7 -6 29838.9 940.14 9
 -3 7 -6 29484.9 1065.58 4
 -3 7 -7 12682.3 710.938 4
 -3 7 -7 11101.9 608.848 7
 3 -7 -7 11722.5 641.12 9
 3 7 -7 12300.1 641.061 9
 3 7 7 11576.5 699.392 5
 -3 -7 -7 11339.2 741.825 2
 3 -7 -7 12001.1 696.618 2
 -3 7 7 11155 736.486 10
 3 7 7 10051.1 693.898 10
 3 7 -7 11273.4 613.457 5
 3 7 8 331.064 207.374 10
 -3 7 8 607.197 200.875 10
 3 -7 -8 454.828 209.356 2
 -3 -7 -8 485.961 209.178 2
 -3 7 -8 744.58 206.943 7
 3 -7 -9 10621.7 727.717 2
 -3 7 -9 11032.7 679.04 7
 -3 -7 -9 10089.8 782.791 2
 -3 7 -10 3622.76 421.354 7
 -3 -8 0 69.5862 30.0308 9
 -3 8 0 108.782 31.695 9
 3 8 0 134.861 67.1844 2
 3 8 0 -22.8659 74.406 1
 3 -8 0 315.633 116.289 1
 3 -8 0 37.8734 73.3429 7
 -3 -8 0 50.994 104.395 8
 3 8 0 183.383 107.263 8
 -3 -8 0 31.472 60.9481 2
 -3 8 0 112.869 84.8176 2
 -3 -8 -1 137499 2053.84 2
 3 -8 1 140296 2076.46 7
 -3 -8 1 136463 1752.44 7
 3 8 1 139610 2141.92 1
 3 -8 1 133775 2212.85 1
 3 -8 -1 134505 2178.26 1
 3 8 -1 132921 1866.57 2
 -3 8 1 134087 2202.01 2
 3 8 1 133773 2248.46 8
 3 8 -1 137052 2267.31 8
 3 8 2 53976.2 1271.18 8
 3 8 -2 54665.3 1270.02 8
 3 -8 -2 54465.9 869.708 5
 3 8 2 54882.2 997.75 5
 3 -8 -2 53100.6 1198.45 1
 3 -8 2 52900.6 1246.76 1
 3 8 2 53870.6 1136.67 1
 3 8 -2 52167.7 906.544 2
 -3 8 2 54113.7 1281.03 2
 -3 -8 2 53593.2 896.419 7
 3 -8 2 53181.8 1160.58 7
 -3 8 3 28084 938.517 2
 -3 -8 -3 27938.1 899.487 2
 3 8 -3 28176.6 684.567 5
 3 8 3 27716.7 734.84 5
 3 8 3 28731.3 946.56 3
 3 -8 3 28303.1 855.594 7
 3 -8 -3 29173.7 686.406 5
 3 -8 -3 28664.1 828.665 1
 3 8 -3 27371.9 897.468 1
 3 -8 3 29209.2 901.559 1
 3 -8 -3 28184.3 643.552 9
 3 8 3 28659.2 755.504 1
 3 -8 -4 93311.4 1877.97 2
 -3 8 -4 93650.1 1678.66 7
 -3 8 4 90051.3 1738.21 3
 -3 8 -4 89703.1 1911.67 4
 -3 -8 -4 95071.5 1928.74 2
 3 8 -4 92310.4 1571.91 5
 3 -8 -4 95425.6 1607.75 5
 3 8 4 91648.8 1487.77 1
 3 -8 -4 93290.8 1524.34 9
 3 8 -4 93643.6 1511 9
 3 -8 -4 94296.9 1661.96 1
 3 8 -4 94752.2 1862.19 1
 3 8 4 92644.6 1940.87 3
 -3 8 4 93881.4 1948.88 2
 3 8 5 32619.1 1132.89 3
 -3 8 5 31067 972.963 3
 -3 8 -5 29686.5 1068.55 4
 3 -8 -5 31757.1 907.627 5
 -3 -8 -5 31050.9 1110.83 2
 3 8 5 32425.7 990.93 5
 3 8 -5 30368 882.013 5
 3 8 -5 31845.6 863.763 9
 3 -8 -5 32726 883.801 9
 3 8 -5 31823.5 1015.55 1
 3 -8 -5 31756.9 1079.68 2
 -3 8 -5 31792.8 933.886 7
 3 -8 -6 38333.2 1261.09 2
 -3 8 -6 36615.1 1243.59 4
 -3 -8 -6 34939.8 1268.68 2
 3 8 6 36496.9 1169.55 5
 3 8 -6 34872.2 1026.27 5
 -3 8 -6 37026.2 1073.4 7
 -3 8 6 37280 1117.86 3
 3 8 6 38315.7 1305 10
 -3 8 6 34098.1 1237.52 10
 3 -8 -6 36432.8 1040.64 9
 3 8 -6 36064.6 1021.28 9
 3 8 -6 35298 1097.97 1
 3 -8 -7 14064.7 795.567 2
 3 8 7 13320.2 753.701 5
 -3 8 -7 12591.8 655.092 7
 -3 8 -7 13368.8 761.809 4
 -3 -8 -7 11857.6 782.977 2
 -3 8 7 13555.2 822.721 10
 3 8 7 11075 759.851 10
 -3 8 8 229.585 186.763 10
 3 8 8 459.161 208.802 10
 -3 8 -8 149.51 135.984 7
 3 -8 -8 146.267 158.649 2
 -3 -8 -8 56.3649 175.6 2
 -3 -8 -9 13642.9 928.412 2
 3 -8 -9 14887.4 880.582 2
 -3 8 -9 13092.5 737.465 7
 3 -9 0 82.8237 89.8321 1
 -3 9 0 -25.3177 88.9806 2
 3 9 0 59.1791 92.1811 8
 3 -9 0 21.1799 65.9833 7
 3 9 0 193.234 88.9193 2
 -3 9 1 81712.6 1647.16 2
 3 9 -1 78830.4 1344.57 2
 3 -9 1 77905.2 1478.88 7
 -3 -9 1 80389.5 1233.37 7
 -3 9 -1 79550.7 934.943 9
 3 9 -1 81992.8 1696.14 8
 3 9 1 80552 1683.21 8
 -3 -9 -1 79665.8 1482.02 2
 -3 9 -1 79448.8 1548.54 2
 3 9 -1 80837.1 1658.01 1
 3 -9 1 80026.3 1651.87 1
 3 -9 -1 80111.1 1629.63 1
 -3 -9 -2 28976.7 942.87 8
 3 -9 -2 27301.4 917.617 8
 -3 -9 2 28252 635.156 7
 3 -9 2 27249.7 821.165 7
 3 -9 2 28516.4 929.479 1
 3 9 -2 28988.7 944.483 1
 3 -9 -2 27889.2 877.786 1
 3 9 2 29100.5 669.596 5
 3 9 -2 28101.6 657.589 2
 -3 9 2 27085.7 921.474 2
 3 -9 3 5268.16 381.476 7
 -3 -9 3 5000 384.544 8
 -3 -9 -3 5315.12 403.112 8
 3 9 3 4567.48 390.25 3
 3 9 -3 4935.96 266.463 5
 3 9 3 5369.43 313.078 5
 3 9 -3 4694.85 391.345 1
 3 -9 3 5180.85 401.227 1
 3 -9 -3 5488.08 378.034 1
 -3 -9 -3 4926.27 386.991 2
 -3 9 3 5398.47 426.36 2
 3 -9 -3 6042.64 423.282 8
 3 -9 3 5139.32 391.201 8
 3 9 3 4780.01 324.619 1
 3 9 4 74377.5 1354.44 1
 -3 -9 -4 74974.5 1742.38 2
 -3 -9 4 75282 1579.61 8
 -3 -9 -4 71921.3 1580.84 8
 -3 9 4 74209 1765.21 2
 3 -9 4 70793.2 1554.48 8
 3 -9 -4 70180.1 1558.74 8
 3 9 4 72447.9 1733.91 3
 3 -9 -4 73409.3 1494.39 1
 3 9 -4 78039.8 1720.45 1
 3 -9 -4 73961.4 1282.72 9
 3 9 5 144.604 118.423 5
 3 -9 -5 146.314 96.1983 9
 3 -9 5 80.0343 93.7771 8
 3 -9 -5 274.971 129.151 8
 -3 9 5 280.633 124.273 3
 3 9 5 163.57 148.772 3
 -3 9 -5 135.769 105.176 7
 -3 -9 -5 573.172 196.093 2
 3 -9 -5 190.632 143.258 2
 -3 9 -5 160.573 164.368 4
 3 9 -5 242.84 152.85 1
 3 -9 -6 22648.2 987.826 2
 3 9 6 21023.3 986.782 10
 -3 9 6 20336.3 975.727 10
 -3 9 -6 20560.5 950.709 4
 -3 -9 -6 21880.7 1021.53 2
 -3 9 -6 21458.3 816.741 7
 3 9 6 20213.5 856.966 5
 3 9 -6 19186.2 836.427 1
 3 -9 -6 22083.4 775.588 9
 -3 9 6 19805.5 836.344 3
 3 9 7 16021.9 823.721 5
 -3 9 7 15934.3 935.829 10
 3 9 7 15924.7 931.26 10
 -3 -9 -7 16785.5 943.995 2
 -3 9 -7 17006.6 895.111 4
 -3 9 -7 16926.7 769.503 7
 3 -9 -7 18048.3 928.348 2
 -3 9 8 357.967 237.824 10
 3 9 8 536.865 244.298 10
 -3 -9 -8 649.764 260.304 2
 3 -9 -8 616.915 231.656 2
 -3 9 -8 756.295 213.192 7
 3 -9 -9 11344.9 809.456 2
 -3 9 9 9728.96 826.127 10
 3 9 9 12159.9 896.838 10
 -3 9 -9 10740.4 679.112 7
 -3 -9 -9 11338.2 858.572 2
 -3 10 0 85.5966 92.8409 2
 3 10 0 43.7129 84.6488 2
 3 -10 0 117.422 93.5899 7
 3 -10 0 66.6397 108.419 8
 -3 -10 0 301.623 144.257 8
 3 -10 0 -30.9915 96.5497 1
 3 10 0 59.7252 88.7039 1
 3 -10 1 60742 1309.8 7
 -3 -10 1 60192.8 1071.58 7
 -3 10 -1 62365.8 1393.25 2
 -3 -10 -1 61152.5 1508.4 8
 -3 -10 1 60965.3 1513.01 8
 3 -10 -1 59133.9 1490.41 8
 3 -10 1 63411.2 1530.93 8
 3 -10 1 62429 1490.94 1
 3 10 -1 60172.5 1470.18 1
 3 -10 -1 62054 1461.43 1
 3 10 1 60175.2 1392.57 1
 3 10 -1 61896 1200.43 2
 -3 10 1 61474.2 1456.57 2
 3 10 -2 51078.4 1367.08 1
 3 -10 -2 50088.2 1281.06 1
 3 -10 2 48677 1330.23 1
 3 10 2 51560.9 1234.65 1
 -3 -10 2 51310.5 961.952 7
 3 -10 2 51595.8 1214.25 7
 -3 -10 -2 50568.9 1364.87 8
 -3 -10 2 50688.5 1354.88 8
 3 10 -2 51126.4 999.501 2
 -3 10 2 50796.4 1352.8 2
 3 -10 2 47791 1316.58 8
 3 -10 -2 49475.5 1350.57 8
 -3 -10 -2 53537.6 1284.32 2
 3 10 -3 14513.1 714.953 1
 3 -10 -3 15300.7 667.163 1
 3 -10 3 14145.1 696.016 1
 -3 10 3 15181.9 745.241 2
 -3 -10 -3 14570.7 688.072 2
 -3 -10 -3 14394.1 695.952 8
 -3 -10 3 14267.2 688.421 8
 3 -10 3 14362.6 638.226 7
 3 -10 3 14522.8 696.503 8
 3 -10 -3 15914.7 730.054 8
 -3 -10 -4 38342.6 1238.04 2
 3 10 4 38514.6 1260.63 3
 -3 10 4 39843.3 1293.32 2
 -3 -10 -4 38506 1161.13 8
 -3 -10 4 40951.5 1182.14 8
 3 10 -4 41260.6 1263.75 1
 3 -10 -4 40068 1097.63 1
 3 -10 4 39638.7 1162.38 8
 3 -10 -4 39808.6 1172.29 8
 -3 -10 -5 5281.22 407.696 8
 3 10 -5 5269.19 453.591 1
 -3 10 -5 4851.64 474.344 4
 3 10 5 5615.9 399.416 5
 3 -10 -5 5020.43 409.338 8
 3 -10 5 5820.91 421.752 8
 -3 10 5 4100.4 387.07 3
 -3 -10 -5 5369.82 486.057 2
 -3 10 -6 8413.59 634.904 4
 -3 -10 -6 8918.39 671.932 2
 3 10 -6 8747.56 598.015 1
 3 10 6 9158.83 570.491 5
 -3 10 -6 8432.33 523.229 7
 -3 10 6 9109.68 578.951 3
 -3 10 6 8383.09 654.255 10
 3 10 6 6993.19 598.734 10
 -3 10 -7 20923 858.138 7
 -3 10 -7 19645.7 991.599 4
 -3 10 7 19054 1044.38 10
 3 10 7 18550.9 1029.74 10
 -3 -10 -7 19261.5 1053.12 2
 -3 10 -8 403.567 211.927 4
 -3 10 -8 265.197 191.658 7
 -3 -10 -8 367.577 257.362 2
 3 10 8 249.803 211.522 10
 -3 10 8 312.283 234.68 10
 3 -11 0 103.362 111.228 7
 3 11 0 167.824 133.759 1
 3 -11 0 -34.6256 112.666 1
 -3 11 0 -31.618 126.001 2
 -3 -11 0 -37.8573 117.937 8
 3 -11 0 37.6056 105.969 8
 3 11 0 170.81 94.5026 2
 3 -11 1 85672.1 1940.38 8
 3 -11 -1 86426.2 1950.71 8
 -3 -11 1 87693 1425.94 7
 3 -11 1 88245.8 1700.52 7
 3 11 -1 88007.3 1572.45 2
 3 -11 -1 89558.3 1894.1 1
 3 -11 1 86113.1 1897.58 1
 3 11 -1 88960.2 1925.62 1
 3 11 1 88074.7 1834.01 1
 -3 11 -1 87875.9 1787.07 2
 -3 11 1 89947.6 1899.87 2
 -3 -11 -1 89924.1 1981.48 8
 -3 -11 1 85039.1 1932.36 8
 -3 -11 -2 41116.6 1277.62 8
 -3 -11 2 42041.3 1296.96 8
 3 -11 2 40398.9 1263.83 8
 3 -11 -2 41484.6 1291.02 8
 3 -11 2 41952.7 1114.8 7
 3 -11 2 43804.6 1302.24 1
 3 11 -2 40238.6 1261.91 1
 3 -11 -2 40004.3 1185.7 1
 3 11 2 41931.2 1156.27 1
 -3 11 2 41072.9 1259.65 2
 -3 11 -2 41593.7 1146.35 2
 -3 -11 -2 41359.8 1167.35 2
 -3 11 3 8383.92 578.008 2
 3 11 3 8606.46 491.162 1
 -3 -11 -3 8918.69 561.101 2
 3 11 -3 9034.79 598.957 1
 3 -11 -3 8635.84 531.88 1
 -3 -11 -3 9337.35 596.519 8
 -3 -11 3 9590.87 595.269 8
 3 -11 3 9081.59 526.038 7
 3 -11 3 9931.39 599.168 8
 3 -11 -3 9889.8 614.857 8
 3 -11 -4 33808.8 1141.08 8
 3 -11 4 33972.8 1132.85 8
 3 11 4 34088.7 1226.1 3
 -3 11 4 34437.9 1243.99 2
 -3 -11 -4 35119.6 1224.69 2
 3 -11 -4 32394.8 1026.09 1
 3 11 -4 35326.8 1217.47 1
 -3 -11 -4 34305.6 1145.73 8
 -3 -11 4 34905.4 1147.85 8
 3 -11 4 34372.3 1100.95 7
 -3 -11 -5 6087.04 542.141 2
 -3 -11 -5 4902.79 428.46 8
 -3 -11 5 4996.83 419.992 8
 -3 11 -5 5124.67 502.758 4
 3 -11 -5 4968.05 428.442 8
 3 -11 5 4443.18 403.247 8
 3 11 -5 6231.08 511.93 1
 -3 11 5 4857.59 429.861 3
 3 11 -6 29858.1 1153.94 1
 3 11 6 29407.4 1262.32 10
 -3 11 6 27533.3 1229.96 10
 -3 -11 -6 28722.9 1246.12 2
 -3 11 -7 20153.7 1042 4
 -3 -11 -7 20353.6 1100.21 2
 3 11 7 20393.6 1121.39 10
 -3 11 7 18356.7 1055.7 10
 -3 -11 -8 317.077 238.279 2
 3 11 8 325.498 273.475 10
 -3 11 8 455.632 252.097 10
 -3 11 -8 159.975 187.433 4
 3 12 0 37.5876 136.739 1
 3 -12 0 115.01 144.038 1
 -3 -12 0 -42.4437 119.601 8
 3 -12 0 -42.3869 119.441 8
 -3 -12 0 38.3203 88.1669 7
 3 -12 0 -56.5885 115.845 7
 3 12 0 -27.0062 107.622 2
 -3 12 0 34.8903 131.089 2
 3 12 -1 58760.8 1278.02 2
 -3 -12 -1 58969.2 1641.03 8
 -3 -12 1 56444 1608.85 8
 3 -12 1 59597.8 1644.17 8
 3 -12 -1 57681.7 1626.65 8
 3 -12 1 62116.4 1402.99 7
 -3 -12 1 57888.8 1136.28 7
 -3 12 1 61682 1578.45 2
 3 12 -1 55057.7 1545.33 1
 3 -12 1 57315.1 1574.59 1
 3 -12 -1 56746.6 1518.93 1
 3 12 1 60876.2 1546.25 1
 -3 12 -1 57683.4 1466.02 2
 3 -12 2 7406.09 547.463 1
 -3 -12 2 7279.5 556.07 8
 -3 -12 -2 6874.79 540.545 8
 -3 12 2 6507.55 514.173 2
 -3 -12 -2 7351.25 503.522 2
 -3 12 -2 6722.67 469.516 2
 3 -12 2 6479.96 444.645 7
 3 -12 2 6398.6 521.11 8
 3 -12 -2 6933.07 539.975 8
 3 12 -2 7575.71 563.545 1
 3 -12 -2 7535.5 519.403 1
 3 12 2 6895.78 482.921 1
 3 -12 3 2855.08 354.565 8
 3 -12 -3 1890.31 273.746 1
 3 12 3 2193.66 275.173 1
 3 12 -3 1773.21 309.927 1
 3 -12 -3 2013.06 310.725 8
 -3 -12 -3 1861.45 297.937 8
 -3 -12 3 2044.43 309.132 8
 3 -12 3 1763.7 259.76 7
 -3 12 3 1643.92 296.398 2
 -3 12 -3 1754.21 255.478 2
 -3 -12 -3 1454.76 259.956 2
 3 -12 -4 30701.2 1139.67 8
 3 -12 4 30079.3 1119 8
 -3 12 -4 31547.5 1011.42 2
 -3 -12 -4 29647.3 1153.46 2
 -3 -12 -4 28959.6 1116.01 8
 -3 -12 4 29943.1 1121.66 8
 3 12 -4 31445.3 1201.4 1
 3 -12 -4 30173.8 1027.25 1
 3 -12 4 29487.9 1044.55 7
 -3 12 -5 4514.22 495.477 4
 -3 -12 -5 3870.06 450.406 2
 -3 -12 -5 3580.93 388.118 8
 -3 -12 5 4963.84 440.175 8
 3 12 -5 4342.46 463.125 1
 3 -12 -5 4301.32 419.768 8
 3 -12 5 4458.38 424.584 8
 -3 12 -6 8994.49 715.974 4
 3 12 -6 9190.24 664.428 1
 -3 -12 -6 9090.22 717.976 2
 -3 12 6 8664.1 709.534 10
 3 12 6 8537.23 710.496 10
 3 12 7 8401.74 749.04 10
 -3 12 7 9029.53 771.973 10
 -3 -12 -7 9283.05 781.133 2
 -3 12 -7 8823.28 712.895 4
 -3 12 8 271.523 246.941 10
 3 12 8 -67.729 210.995 10
 -3 -12 -8 -64.922 228.169 2
 -3 12 -8 167.695 189.31 4
 3 -13 0 -47.0657 125.04 8
 -3 -13 0 47.2346 125.489 8
 -3 13 0 339.931 166.403 2
 3 -13 0 42.2085 153.549 1
 3 13 0 -41.9722 176.31 1
 3 -13 0 -153.045 162.639 7
 -3 -13 0 -20.9768 81.2391 7
 3 -13 -1 57266.9 1401.13 7
 3 13 1 56190.1 1544.95 1
 3 13 -1 54032.9 1589.99 1
 3 -13 1 52865 1350.38 7
 3 -13 1 54073 1581.75 1
 3 -13 -1 53498.7 1530.36 1
 -3 -13 -1 52573.4 1634.75 8
 -3 -13 1 52139.4 1618.87 8
 -3 13 -1 52773.2 1448.05 2
 -3 13 1 54629 1530.72 2
 3 -13 -1 52781.8 1639.75 8
 3 -13 1 53912.4 1649.09 8
 -3 13 -2 16285.7 751.704 2
 3 13 2 16354.7 787.165 1
 3 13 -2 16939.3 877.629 1
 3 -13 2 15322.4 851.701 8
 3 -13 -2 14488 833.419 8
 3 -13 2 17165.3 744.079 7
 3 -13 -2 17543.8 835.619 1
 -3 -13 -2 15905.9 865.028 8
 -3 -13 2 15747.5 860.297 8
 -3 -13 3 2406.78 356.549 8
 -3 -13 -3 2159.57 339.448 8
 3 -13 -3 2521.89 357.069 8
 3 -13 3 2814.07 380.885 8
 -3 13 -3 1950.86 276.325 2
 -3 -13 -3 2294.73 313.483 2
 3 -13 3 2316.78 301.029 7
 3 -13 -3 1921.16 289.582 1
 3 13 -3 2286.35 341.461 1
 3 13 3 2568.48 310.823 1
 3 -13 -4 32662.6 1130.01 1
 3 13 -4 34037.9 1305.39 1
 -3 -13 4 34509 1258.55 8
 -3 -13 -4 32586.5 1241.7 8
 3 -13 -4 34021.4 1263.01 8
 3 -13 4 33092.3 1232.59 8
 -3 -13 -4 32051.5 1241.63 2
 3 -13 -5 2532.09 353.651 8
 3 -13 5 2297.68 337.707 8
 -3 -13 -5 2806.87 403.398 2
 -3 13 -5 2210.75 382.318 4
 3 13 -5 2676.95 394.891 1
 -3 -13 5 2632.92 344.058 8
 -3 -13 -5 3085.41 390.197 8
 -3 -13 -6 17683.4 1024.63 2
 -3 13 -6 18769.4 1050.96 4
 3 13 -6 17974 963.319 1
 -3 -13 -7 9788.64 813.876 2
 -3 13 7 10176.2 827.709 10
 3 13 7 9896.88 800.906 10
 -3 13 -7 9820.17 771.412 4
 -3 -14 0 52.2324 190.015 8
 3 -14 0 52.2294 155.138 8
 3 14 0 46.1182 136.986 1
 3 14 -1 30353.6 1225.26 1
 3 14 1 30762.4 1179.81 1
 3 -14 -1 32555.5 1312.44 8
 3 -14 1 32528.8 1313.67 8
 -3 -14 1 30016.8 1268.88 8
 -3 -14 -1 32950.2 1315.37 8
 3 14 2 26299 1049.26 1
 3 14 -2 27310 1174.55 1
 3 -14 -2 24982.6 1157.83 8
 3 -14 2 24801.1 1138.31 8
 -3 -14 -2 25754.8 1168.14 8
 -3 -14 2 27124.6 1195.16 8
 3 14 -3 10461.4 750.91 1
 3 14 3 10554.5 646.391 1
 3 -14 3 9547.5 697.499 8
 3 -14 -3 9041.63 698.804 8
 -3 -14 -3 9507.02 712.739 8
 -3 -14 3 8347.81 649.933 8
 -3 -14 -4 28876.9 1210.31 2
 -3 -14 -4 26963.6 1183.33 8
 -3 -14 4 28401.7 1186.69 8
 3 14 -4 30990 1291.56 1
 3 -14 -4 28073.7 1193.89 8
 3 -14 4 26821.3 1160.7 8
 -3 -14 -5 5611.08 574.915 2
 3 14 -5 5320.92 563.869 1
 3 -14 5 5531.5 527.773 8
 3 -14 -5 6048 540.269 8
 -3 14 -5 6460.23 632.402 4
 -3 -14 -5 6214.02 554.054 8
 -3 14 -6 6648.9 664.814 4
 -3 -14 -6 7551.52 691.051 2
 3 14 -6 8411.23 689.014 1
 -3 14 -7 8351.21 747.572 4
 3 -15 0 57.245 161.31 8
 -3 -15 0 -57.475 170.718 8
 3 15 0 50.4959 134.154 1
 3 -15 -1 18607.9 1039.6 8
 3 -15 1 20445.8 1074.96 8
 3 15 -1 17726 970.512 1
 3 15 1 16942.3 907.471 1
 -3 -15 -1 17766.7 1009.79 8
 -3 -15 1 17395.7 1002.23 8
 3 -15 -2 8997.2 720.094 8
 3 -15 2 10387 774.416 8
 3 15 2 8957.6 656.252 1
 3 15 -2 10242.1 751.729 1
 -3 -15 -2 10313.8 785.866 8
 -3 -15 2 11047.8 793.404 8
 3 -15 3 1493.8 324.806 8
 3 -15 -3 1509.29 332.34 8
 3 15 -3 1581.83 323.049 1
 -3 -15 -3 1467.37 347.868 8
 -3 -15 3 889.615 286.357 8
 -3 -15 -4 23147.6 1137.64 8
 3 -15 4 23182.6 1125.4 8
 3 -15 -4 23991.3 1142.54 8
 -3 -15 4 26590.3 1199.82 8
 3 15 -4 23841.3 1182.68 1
 3 -15 -5 155.544 206.62 8
 3 -15 5 -50.6645 184.312 8
 -3 15 -5 63.1355 177.91 4
 3 15 -5 232.332 204.135 1
 -3 15 -6 4686.39 599.141 4
 3 15 -6 5201.72 575.562 1
 -3 -15 -6 6035.73 648.818 2
 3 -16 0 -248.954 226.418 8
 -3 -16 0 -125.146 211.916 8
 3 16 0 218.876 185.317 1
 3 -16 -1 22301.5 1184.11 8
 3 -16 1 22931.1 1198.19 8
 -3 -16 -1 19847.2 1121.4 8
 -3 -16 1 23076.7 1194.19 8
 3 16 1 21417.5 1056.66 1
 3 16 -1 19711.2 1072.17 1
 3 -16 -2 17650.4 1052.73 8
 3 -16 2 16839.8 1031.96 8
 -3 -16 -2 17512.5 1040.12 8
 -3 -16 2 16696.2 1012.11 8
 3 16 -2 17249.6 1018.31 1
 3 16 2 15798.5 894.82 1
 3 -16 -3 9281.52 754.013 8
 3 -16 3 9496.09 757.733 8
 3 16 -3 9218.9 754.426 1
 -3 -16 -3 8498.69 731.717 8
 -3 -16 3 8599.08 730.822 8
 3 16 -4 18796.2 1072.91 1
 -3 -16 -4 17444.3 1030.18 8
 3 -16 4 16625 986.416 8
 3 -16 -4 16894.4 1001.59 8
 -3 -16 4 17291.2 1002.32 8
 -3 16 -5 7547.37 707.235 4
 3 16 -5 6029.62 633.806 1
 3 17 0 -293.266 233.741 1
 -3 -17 0 -67.3295 219.081 8
 3 -17 0 133.779 153.904 8
 3 17 1 20847.3 1090.27 1
 3 17 -1 23278 1189.5 1
 -3 -17 -1 21067.1 1206.84 8
 -3 -17 1 20385.3 1173.73 8
 3 -17 -1 21475.6 1204.34 8
 3 -17 1 18790.9 1127.26 8
 -3 -17 2 6002.31 643.183 8
 3 -17 -2 5737.31 618.726 8
 3 -17 2 4845.67 582.807 8
 -3 -17 -2 5406.28 613.475 8
 3 17 -2 6128.75 630.433 1
 3 17 -3 387.075 226.769 1
 3 -17 -3 518.158 265.219 8
 3 -17 3 449.629 256.007 8
 -3 -17 -3 391.239 203.18 8
 -3 -17 3 448.714 248.29 8
 -3 -17 4 16795.1 1016.22 8
 -3 -17 -4 15922.7 1014.86 8
 3 -17 -4 18385.9 1062.72 8
 3 -17 4 14674.2 963.226 8
 3 17 -4 18357.8 1095.28 1
 3 18 0 62.3335 185.15 1
 3 -18 0 -142.628 259.431 8
 -3 -18 0 71.7538 213.131 8
 3 -18 1 14323.7 1015.45 8
 -3 -18 -1 15982.8 1065.17 8
 3 -18 -1 15029.1 1052.32 8
 -3 -18 1 13817.8 1006.64 8
 3 18 -1 13248.1 941.628 1
 -3 -18 -2 5587.85 642.667 8
 -3 -18 2 5725.03 654.426 8
 3 -18 -2 5827.54 661.393 8
 3 18 -2 4327.85 578.769 1
 3 -18 2 4604.96 595.572 8
 -3 -18 -3 1444.92 360.131 8
 -3 -18 3 1621.22 386.224 8
 3 -18 -3 1770.8 414.848 8
 3 -18 3 1217.23 359.611 8
 -4 0 0 72441.9 926.177 3
 4 0 0 72879.7 1082.35 6
 -4 0 0 73037.8 1081.49 6
 -4 0 0 72122.3 920.155 7
 -4 0 -1 74455.5 1024.33 7
 -4 0 1 73394.4 1082.45 9
 -4 0 1 73745.9 1090.23 6
 4 0 -1 71904.9 1083.55 6
 4 0 1 72069.6 1082.44 6
 -4 0 -1 73268.1 1087.04 6
 4 0 1 73044.2 1139.86 4
 -4 0 2 348201 3827.27 6
 -4 0 -2 350434 3828.91 6
 4 0 -2 352103 3909.42 9
 -4 0 -2 347763 3897.5 7
 -4 0 2 350074 3938.81 9
 4 0 2 348221 3818.69 6
 4 0 -2 348581 3818.02 6
 4 0 -2 344050 3771.33 10
 -4 0 -2 343964 3778.41 10
 4 0 -2 344542 3527.47 4
 4 0 2 344462 4015.05 4
 -4 0 -3 16756.2 494.224 10
 4 0 -3 16681.9 493.145 10
 4 0 -3 16080.5 382.111 2
 -4 0 3 16505.9 535.502 9
 4 0 3 16790.9 550.588 4
 -4 0 -3 16328.1 549.374 3
 4 0 -3 16909.2 334.236 3
 4 0 -3 16166.3 516.072 9
 4 0 -3 16908.6 419.256 6
 4 0 3 16404.8 415.383 6
 4 0 4 51.8944 27.6401 1
 4 0 -4 -19.8783 67.3231 9
 4 0 4 61.9007 75.0639 4
 4 0 -4 65.7889 77.0737 5
 4 0 4 81.224 95.3677 5
 -4 0 -4 22.3112 86.4084 3
 4 0 -4 138.669 49.8848 3
 -4 0 -4 -18.7852 72.7532 10
 4 0 -4 94.2009 86.696 10
 4 0 -4 21.6986 50.9559 2
 4 0 -5 50.0604 96.9374 9
 4 0 5 23.5678 76.6855 4
 4 0 -5 108.659 108.254 5
 4 0 5 26.2271 88.8228 5
 -4 0 -5 -27.7449 82.4113 3
 4 0 -5 25.8739 59.5308 3
 4 0 -5 14.0957 77.2019 2
 4 0 6 81664.8 1788.07 5
 4 0 -6 83713.9 1786.35 5
 4 0 -6 80398.5 1715.16 9
 4 0 -6 81474.9 1375.01 3
 -4 0 -6 80532.4 1786.34 3
 4 0 -6 82843.4 1403.42 2
 4 0 6 78321.6 1610.78 4
 -4 0 -7 4333.1 425.001 3
 4 0 -7 4124.92 407.353 5
 4 0 7 4544.11 436.442 5
 4 0 -7 3912.99 387.513 9
 4 0 8 53572 1663.84 5
 -4 0 -8 56376.1 1674.26 3
 -4 0 -8 53518.5 1579.86 7
 -4 0 -9 261.262 208.257 3
 -4 0 -9 295.952 185.354 7
 -4 0 -9 492.999 212.232 2
 -4 0 -10 11079.8 777.965 7
 -4 0 -10 11870.1 814.383 2
 4 1 0 134.917 35.7361 3
 -4 1 0 73.854 34.5709 7
 -4 1 0 263.888 55.4102 4
 4 -1 0 597.785 82.4308 6
 -4 1 0 375.246 67.3747 6
 4 1 0 481.819 74.941 6
 -4 -1 -1 79678.4 1129.86 3
 4 1 -1 77269.4 1144.96 6
 -4 1 1 80442.6 1144.52 6
 -4 1 -1 77938.5 1132.18 6
 4 1 1 75349.2 1138.16 6
 4 -1 -1 77491.6 1134.99 6
 4 -1 1 77983.9 1139.02 6
 -4 1 -1 76930 1079.05 7
 4 1 -1 75080 856.457 7
 4 -1 1 76816.2 1103.78 7
 -4 -1 1 78213.7 1125.65 9
 -4 1 1 77361.3 1119.57 9
 -4 1 -1 77442 1191.04 4
 4 -1 1 76600.3 1179.92 4
 4 -1 -1 75669.2 984.061 4
 -4 1 1 76085.9 950.096 10
 4 1 1 75264.3 950.992 10
 4 -1 2 399.975 82.4501 4
 -4 1 -2 549.794 101.716 4
 -4 -1 2 505.906 92.1375 9
 -4 1 2 418.8 86.906 9
 4 -1 -2 563.373 96.2203 9
 4 1 -2 620.322 95.9525 9
 -4 -1 2 770.768 55.8886 2
 -4 -1 -2 415.234 86.3624 3
 -4 1 -2 423.949 82.9059 7
 4 -1 -2 367.465 66.1255 6
 -4 1 2 460.77 77.1524 6
 4 1 2 397.69 72.4616 6
 4 1 -2 677.483 87.9626 6
 -4 1 -2 747.676 90.4203 6
 4 -1 2 340.1 68.5584 6
 -4 1 2 370.16 66.3599 10
 4 1 2 409.928 66.2306 10
 4 1 -2 347.276 63.2495 10
 -4 1 -2 411.178 68.2796 10
 4 1 -3 386524 4450.5 9
 4 -1 -3 393477 4463.04 9
 4 1 -3 387414 4030.49 2
 4 -1 -3 384790 4229.81 2
 4 -1 3 387058 4547.13 4
 4 1 3 382599 4541.19 4
 -4 1 -3 388790 4462.91 7
 -4 1 3 387535 4500.71 9
 -4 -1 3 383319 4492.12 9
 -4 1 3 387375 4226.72 6
 4 1 3 390310 4222.02 6
 -4 1 -3 387279 4225.19 6
 4 1 -3 383175 4220.08 6
 -4 -1 -3 393939 4567.06 3
 -4 1 3 388380 4264.04 2
 -4 1 3 386945 4388.24 10
 4 1 3 386177 4393.42 10
 4 1 -3 391541 4407.92 10
 -4 1 -3 385767 4393.19 10
 4 1 -4 817.737 91.4609 6
 4 1 4 852.051 92.0363 6
 4 1 4 736.296 96.471 8
 4 1 -4 753.062 92.6555 8
 4 -1 -4 802.913 115.666 2
 4 1 -4 838.957 93.3151 2
 -4 -1 -4 785.106 163.396 3
 -4 1 -4 672.617 139.276 7
 4 1 -4 674.268 129.451 5
 4 -1 -4 617.685 129.641 5
 4 -1 4 853.709 155.105 5
 4 1 4 915.122 158.903 5
 -4 1 -4 1209.06 162.427 10
 4 1 -4 811.729 152.087 10
 4 1 -4 830.91 145.347 9
 4 -1 -4 876.409 151.043 9
 4 1 4 997.28 150.107 4
 4 -1 4 752.815 130.528 4
 4 -1 -5 140600 1979.02 2
 -4 1 -5 135655 2221.8 7
 4 1 5 136746 2282.78 5
 4 1 -5 133402 2271.76 5
 4 -1 -5 135428 2289.87 5
 4 1 -5 140270 2247.8 9
 4 -1 -5 138238 2249.71 9
 -4 -1 -5 139745 2330.47 3
 4 1 -5 137500 1883.47 3
 4 -1 5 134896 2197.43 4
 4 1 -5 138948 1825.11 2
 4 1 5 134833 2189.31 4
 4 1 -5 135204 2216.65 10
 -4 1 -5 135644 2216.71 10
 4 1 6 1831.26 276.41 5
 4 1 -6 2168.21 285.68 5
 4 -1 -6 1245.03 226.82 5
 4 -1 6 1596.33 258.433 5
 -4 1 -6 2149.84 296.026 3
 -4 -1 -6 1508.4 252.484 3
 4 -1 -6 1648.97 190.169 2
 -4 1 -6 1765.48 246.57 7
 4 1 -6 1867.43 187.788 3
 4 1 6 1980.69 242.407 4
 4 -1 -6 2015.19 275.637 9
 4 1 -6 1691.65 259.089 9
 -4 1 -6 1950.76 273.672 10
 4 1 -6 2057.21 263.328 10
 -4 1 -7 5718.11 456.811 7
 -4 1 -7 6123.48 501.183 3
 -4 -1 -7 4813.26 445.14 3
 4 1 7 6022.81 418.181 4
 4 1 -7 4738.49 428.518 5
 4 1 7 4265.5 434.522 5
 4 -1 7 5291.96 465.196 5
 4 -1 -7 5429.83 454.121 5
 4 1 -7 5446.75 451.181 9
 4 -1 -7 5691.12 462.676 9
 -4 1 -8 381.748 178.179 7
 -4 -1 -8 185.074 179.191 3
 -4 1 -8 -46.9814 152.872 3
 -4 -1 -8 44.953 152.244 2
 4 1 8 49.2013 130.718 5
 4 -1 8 189.08 183.07 5
 -4 -1 -9 6116.35 576.636 2
 -4 1 -9 5624.37 563.776 3
 -4 1 -9 6352.95 558.006 7
 -4 -1 -9 5774.54 553.823 7
 -4 1 -10 1194.99 297.092 2
 -4 1 -10 971.328 289.26 3
 -4 -1 -10 1372.42 313.882 2
 -4 1 -10 1205.6 291.525 7
 -4 -1 -10 1459.57 320.963 7
 4 -2 0 424504 4487.32 7
 -4 2 0 422050 4559.54 4
 -4 -2 0 420766 4282.94 7
 -4 2 0 424059 4603.46 6
 -4 2 1 39860.9 745.619 6
 -4 2 -1 40818.2 750.796 6
 4 -2 1 40563.5 732.346 7
 -4 2 -1 41185.6 720.564 7
 4 2 1 39940.3 748.4 3
 -4 -2 1 39582.3 715.598 9
 -4 2 1 40517.1 723.542 9
 4 -2 1 38673.8 776.861 4
 -4 2 1 39387.9 643.886 4
 -4 2 -1 39079.4 783.052 4
 -4 2 -2 104542 1490.89 7
 -4 2 2 104977 1224.9 3
 4 -2 2 107796 1609.95 4
 -4 -2 -2 106599 1570.99 3
 4 2 2 103776 1464.13 6
 4 2 -2 103114 1464.58 6
 -4 2 -2 105658 1455.32 6
 -4 2 2 105160 1459.2 6
 4 2 -2 105382 1482.18 9
 4 -2 -2 104698 1484.6 9
 -4 -2 2 105709 1512.67 9
 -4 2 2 103516 1510.96 9
 4 2 2 104717 1499.28 8
 -4 2 2 103423 1424.87 10
 4 2 2 106730 1435.3 10
 -4 2 2 102599 1460.71 2
 4 2 -2 104891 1492.57 8
 -4 2 -2 105288 1600.7 4
 -4 2 2 105213 1205.28 4
 -4 -2 -3 -18.3558 75.1661 3
 4 2 3 60.1054 74.9103 8
 -4 2 3 132.108 66.1365 10
 4 2 -3 14.7923 68.0812 10
 -4 2 -3 14.7424 66.4238 10
 4 2 3 118.249 62.1052 10
 4 2 -3 606.349 85.0436 6
 -4 2 3 487.727 85.7922 6
 4 2 3 545.851 82.4011 6
 -4 2 -3 603.247 93.8432 6
 4 2 -3 168.849 66.0857 9
 4 -2 -3 232.181 86.0249 9
 -4 -2 3 16.5271 60.1385 9
 -4 2 3 198.686 72.9579 9
 4 2 -3 58.4997 64.0945 8
 4 -2 -3 37.4895 61.0067 2
 -4 2 3 134.66 60.6751 2
 4 -2 3 190.981 82.8051 5
 -4 2 -3 186.126 78.1967 4
 4 -2 3 116.542 48.2894 1
 -4 2 -3 93.6082 65.5498 7
 4 2 -4 108.411 73.4321 5
 4 2 4 21.3523 87.4236 5
 4 -2 4 97.5761 85.9791 5
 4 -2 -4 287.147 107.807 5
 4 2 -4 78.7462 71.6186 9
 4 -2 -4 19.9384 89.8177 9
 -4 2 -4 39.107 66.2229 7
 4 -2 -4 91.0781 72.7043 2
 4 2 -4 19.4495 38.517 2
 -4 2 -4 194.245 103.371 4
 4 2 4 64.2676 63.6333 4
 -4 -2 -4 90.4596 101.874 3
 4 2 -4 10.8634 49.991 8
 4 2 4 11.2693 50.7672 8
 4 2 -4 219.088 91.6513 10
 -4 2 -4 -19.8202 72.105 10
 4 2 4 155.752 81.784 10
 -4 2 4 19.3084 67.8615 10
 -4 2 4 -10.1257 48.4994 6
 -4 2 -4 50.6632 43.6174 6
 4 2 -4 30.8345 49.2294 6
 4 2 4 102.269 56.8321 6
 4 -2 4 109.337 52.7591 1
 -4 -2 -5 223.253 138.705 3
 4 2 -5 9.89239 54.9754 2
 4 -2 -5 36.6698 73.069 2
 4 2 -5 26.929 75.8854 5
 4 2 5 27.3787 89.0876 5
 4 -2 -5 82.4844 96.6331 5
 4 2 -5 361.676 56.7918 4
 4 2 5 -48.4462 85.1349 4
 4 2 5 134.043 56.1668 8
 -4 2 -5 -24.6134 83.3602 7
 4 2 5 67.4392 46.1751 6
 4 2 -5 59.0033 44.7922 6
 4 -2 -5 -125.408 112.986 9
 4 2 -5 98.6531 92.6665 9
 4 2 -5 127.531 86.3836 10
 -4 2 -5 76.1668 85.9865 10
 4 2 -6 103267 1996.8 9
 4 -2 -6 106401 2030.14 9
 4 2 -6 106023 1685.96 3
 -4 -2 -6 106691 2106.87 3
 -4 2 -6 107410 2020.83 7
 -4 2 -6 105999 2032.68 10
 4 2 -6 105788 2032.02 10
 4 2 6 105822 1932.73 4
 4 -2 6 106069 2050.47 5
 4 2 6 106312 2130.06 5
 4 2 -6 99675.8 2027.96 5
 4 -2 -6 104338 2072.84 5
 4 2 7 1970.96 254.616 4
 4 -2 7 2063.85 310.916 5
 4 2 7 1560.58 289.015 5
 4 2 -7 1942.88 281.371 5
 4 -2 -7 2166.14 299.225 5
 -4 2 -7 1859.46 306.175 3
 4 -2 -7 2143.91 253.254 2
 -4 2 -7 1937.13 289.138 10
 4 2 -7 2125.61 295.73 10
 -4 -2 -7 1809.83 285.812 3
 -4 2 -7 1747.6 262.301 7
 4 -2 -7 2011.19 296.593 9
 4 2 -7 1510.6 254.136 9
 -4 2 -8 56489.8 1703.83 3
 4 -2 8 53862.5 1638.21 5
 4 2 8 55546.7 1714.86 5
 -4 2 -8 55005.5 1571.74 7
 -4 -2 -8 55394.5 1651.26 2
 -4 2 -9 2563.25 404.99 3
 -4 -2 -9 2288.93 375.964 2
 -4 2 -9 2002.08 336.637 7
 -4 -2 -10 17448.4 1003.41 2
 -4 2 -10 15262.9 958.737 3
 -4 2 -10 15272.3 898.951 7
 -4 -2 -10 16553.4 990.619 7
 -4 3 0 -12.3655 47.8897 6
 4 3 0 27.9969 49.1982 8
 -4 3 0 79.9817 45.5339 4
 4 -3 0 20.1186 43.2996 7
 -4 3 1 142045 1790.44 9
 -4 -3 1 140320 1782.13 9
 -4 -3 1 141689 1521.91 2
 -4 3 -1 143161 1944.74 4
 -4 3 1 142250 1881.6 6
 -4 3 -1 141497 1880.11 6
 4 3 1 139746 1873.32 3
 4 -3 1 141545 1852.24 7
 -4 3 -1 140726 1826.92 7
 4 3 1 143500 1941.8 8
 4 3 -1 141198 1932.11 8
 -4 3 2 12.725 50.7178 9
 4 3 -2 34.937 42.3745 9
 -4 -3 2 63.0821 56.8399 9
 4 -3 -2 23.5182 52.9784 9
 4 3 2 195.879 68.5737 3
 -4 3 -2 246.878 71.1709 7
 4 3 -2 148.681 22.6373 7
 4 -3 2 132.765 69.2864 7
 -4 3 -2 252.448 79.0459 4
 4 3 2 13.9323 47.1922 8
 4 3 -2 41.1064 48.1645 8
 -4 3 2 86.7734 58.225 6
 -4 3 -2 235.117 65.7577 6
 -4 3 2 27.592 51.8415 2
 4 -3 2 12.221 48.7098 1
 4 3 -3 80240.8 1040.7 7
 -4 3 -3 80783.4 1345.78 7
 -4 3 3 79952.6 937.722 4
 -4 3 3 78902.2 1135.98 3
 4 -3 3 85495.5 1336.32 5
 -4 3 -3 81841 1237.8 6
 -4 3 3 79766.4 1231.46 6
 4 -3 -3 80775.4 1312.2 2
 -4 3 3 77853.3 1334.61 2
 4 -3 -3 79501 1377.24 5
 4 -3 3 78125.9 1222.41 1
 -4 3 -3 81347 1451.14 4
 4 3 -3 80530.7 1328.21 9
 4 3 -3 77656.6 1256.83 8
 4 3 3 80236.5 1281.2 8
 4 -3 -3 80235.1 1333.99 9
 -4 3 3 82110.7 1349.17 10
 4 3 3 77622.2 1326.36 10
 4 3 4 37000.1 499.232 1
 4 3 4 39272.2 762.225 6
 4 3 -4 38410.6 759.834 6
 -4 3 4 39126.8 918.714 2
 -4 3 4 39930.4 759.304 6
 -4 3 -4 39049.4 750.153 6
 4 3 -4 36346.2 938.847 5
 4 3 4 41190.2 969.709 10
 4 3 -4 40325.9 967.079 10
 -4 3 -4 39852.6 959.987 10
 -4 3 4 37887.3 934.275 10
 4 -3 -4 36885.1 864.861 2
 4 3 -4 37689.6 540.462 2
 4 3 4 37929.3 963.338 5
 4 -3 4 39386.8 758.95 1
 4 3 -4 39513.1 932.462 9
 4 -3 -4 39199.1 935.212 9
 4 3 4 40028.8 796.524 8
 4 3 -4 38629.4 770.927 8
 4 -3 -4 38230.7 967.667 5
 4 -3 4 40025.2 929.263 5
 -4 3 -4 38598.2 984.525 4
 4 -3 -5 131080 2006.52 2
 4 3 -5 124657 1634.53 4
 4 3 5 128537 2133.25 4
 4 -3 -5 125083 2178.73 5
 4 3 5 123259 2184.64 5
 4 3 -5 126070 2162.73 5
 -4 -3 -5 130483 2237.18 3
 4 3 5 127819 1700.73 8
 4 3 -5 127924 1561.15 2
 4 3 -5 126733 2101.48 9
 4 -3 -5 125882 2125.27 9
 4 3 -5 126178 2152.02 10
 -4 3 -5 128509 2170.54 10
 4 3 -5 124744 1649.85 6
 -4 3 -5 125370 1649.94 6
 -4 3 5 125339 1650.3 6
 4 3 5 126748 1652.75 6
 -4 3 -5 125830 2093.73 7
 -4 3 -6 6842.83 453.946 7
 4 3 6 5765.66 437.777 10
 -4 3 6 5797.51 434.216 10
 4 3 -6 6951.81 471.763 10
 -4 3 -6 6288.92 455.925 10
 4 3 6 6200.6 467.93 5
 4 -3 -6 5637.41 436.907 5
 4 3 -6 5371.92 424.306 5
 4 -3 6 5407.35 417.005 5
 4 3 6 5244.11 384.359 4
 4 3 -6 5872.05 422.611 9
 4 -3 -6 5252.57 411.622 9
 4 3 -7 6694.21 495.754 9
 4 -3 -7 7432.48 520.211 9
 4 3 -7 7322.64 532.459 10
 -4 3 -7 7740.05 550.387 10
 -4 -3 -7 6627.82 538.147 2
 -4 3 -7 6912.01 490.048 7
 4 -3 -7 7345.28 457.384 2
 4 3 7 6250.15 436.42 4
 4 -3 -7 6140.9 490.543 5
 4 3 -7 7106.92 510.616 5
 4 -3 7 6613.01 510.884 5
 4 3 7 6348.7 535.673 5
 -4 -3 -8 287.091 168.187 2
 -4 3 -8 292.973 210.197 3
 -4 3 -8 567.296 201.421 7
 4 3 8 101.57 165.269 5
 -4 -3 -9 9474.4 719.266 2
 -4 3 -9 8688.9 646.161 7
 -4 3 -9 7260.82 647.717 3
 -4 -3 -10 115.261 209.653 2
 -4 3 -10 -58.1693 189.272 3
 -4 3 -10 -49.4844 197.199 7
 -4 -4 0 225400 2590.99 2
 4 -4 0 226253 2725.45 7
 4 4 0 230570 2885.56 8
 4 -4 1 40254.1 797.28 7
 -4 4 -1 37019.6 762.745 7
 -4 -4 1 39632.9 555.132 2
 -4 4 1 39723.2 826.689 2
 4 4 1 39447.2 859.112 8
 4 4 -1 38552.2 851.821 8
 -4 -4 -1 38654.1 774.784 2
 4 -4 1 38282.3 818.19 1
 -4 4 1 36969.8 694.435 9
 -4 4 -1 38687.9 845.594 4
 -4 -4 1 38063.9 697.26 9
 4 4 2 187078 2531.21 3
 -4 4 2 182353 2475.64 2
 4 -4 2 187030 2428.51 1
 4 4 2 190797 2489.34 8
 4 4 -2 185211 2468.42 8
 4 -4 2 189961 2477.05 7
 -4 4 -2 187215 2401.08 7
 -4 4 2 184368 2347.31 9
 -4 -4 2 184196 2342.58 9
 -4 4 -2 191678 2569.03 4
 -4 4 3 217.404 63.6407 3
 -4 4 3 1128.97 132.582 6
 4 4 3 212.076 56.8567 1
 4 -4 3 118.09 60.4961 1
 4 4 3 1013.69 130.575 8
 4 4 -3 356.301 95.4543 8
 4 4 3 242.827 97.2932 3
 4 -4 3 169.25 71.3929 5
 4 -4 -3 188.866 73.9535 5
 -4 4 -3 496.008 100.681 7
 4 4 -3 267.516 44.4914 7
 4 4 -3 360.358 81.0622 9
 4 -4 -3 258.852 80.95 9
 -4 4 -3 298.744 94.0502 4
 -4 4 3 94.1075 66.2028 2
 -4 4 -3 506.676 92.5783 6
 4 4 4 168.727 43.3847 1
 4 -4 4 192.892 76.3408 1
 4 -4 -4 118.603 89.0485 2
 4 4 4 217.008 84.0469 10
 -4 4 4 -21.6264 81.2583 10
 4 4 4 122.669 61.1113 8
 4 4 -4 208.169 77.7667 8
 4 4 -4 -9.24826 39.8166 7
 4 4 -4 -21.5139 75.6153 5
 4 -4 4 150.086 72.6612 5
 4 -4 -4 198.531 80.252 5
 -4 4 4 65.4274 70.9675 2
 4 4 -4 77.2577 72.5723 9
 4 -4 -4 335.449 103.198 9
 -4 4 -4 13.489 49.078 6
 -4 4 4 40.7529 57.0687 6
 -4 4 4 182.025 67.0667 3
 -4 4 -5 508.522 93.3857 6
 4 4 -5 683.627 103.832 6
 4 4 5 519.09 89.9761 6
 -4 4 5 720.281 103.845 6
 -4 4 -5 702.074 164.836 4
 -4 4 5 636.506 149.441 10
 4 4 -5 659.19 154.905 10
 -4 4 -5 749.22 156.497 10
 4 4 5 527.118 135.534 10
 4 -4 -5 620.616 143.86 9
 4 4 -5 532.137 134.54 9
 4 -4 -5 626.875 144.94 5
 4 4 5 573.199 145.088 5
 4 4 -5 878.362 164.049 5
 4 4 -5 681.022 105.269 7
 -4 4 -5 806.76 159.202 7
 -4 -4 -5 750.198 173.799 2
 4 4 -5 433.614 93.3666 8
 4 4 5 489.796 94.9695 8
 4 -4 -6 81512 1621.89 2
 -4 -4 -6 77051.5 1810.92 2
 4 4 6 77369.7 1632.45 4
 -4 4 -6 77502.4 1692.65 4
 4 4 -6 78744 1654.91 9
 4 -4 -6 81342.6 1702.37 9
 -4 4 -6 74937.3 1631.82 7
 4 4 6 75180.6 1769.42 5
 4 4 -6 76486.4 1683.35 5
 4 -4 -6 78004.6 1719.73 5
 4 -4 6 77922.9 1673.77 5
 4 4 -6 76808.8 1726.23 10
 -4 4 -6 80972.6 1764.44 10
 -4 4 6 72986.8 1709.59 10
 4 4 6 73544.8 1716.76 10
 -4 4 -7 348.513 130.981 7
 4 -4 7 372.576 160.403 5
 4 -4 -7 264.569 170.287 5
 4 4 -7 438.915 168.339 5
 4 4 7 348.22 187.386 5
 -4 -4 -7 390.861 177.839 2
 4 4 -7 156.741 151.791 10
 -4 4 -7 831.863 220.147 10
 4 -4 -7 217.985 143.332 2
 4 4 -7 242.89 149.39 9
 4 -4 -7 214.851 146.645 9
 4 4 7 427.109 151.666 4
 -4 -4 -8 97986.9 2350.05 2
 4 -4 -8 96231.4 2019.98 2
 -4 4 -8 93328.7 2314.54 3
 -4 4 -8 97657.6 2150.76 7
 4 4 8 94552.7 2358.06 5
 -4 4 -9 1655.36 317.486 7
 -4 4 -9 1003.44 272.336 3
 -4 -4 -9 1040.99 295.864 2
 -4 4 -10 12983.8 888.414 3
 -4 4 -10 11538.7 752.776 7
 -4 -4 -10 12164.6 875.109 2
 -4 -5 0 183.719 89.706 8
 4 5 0 315.947 94.0445 8
 4 -5 0 293.007 74.183 7
 4 -5 0 202.818 74.5083 1
 -4 -5 0 325.051 67.517 2
 -4 -5 -1 71336 1192.2 2
 -4 -5 1 72593 951.898 2
 -4 5 1 72990.4 1287.27 2
 4 -5 1 74209.6 1233.15 7
 -4 -5 1 70600.1 840.956 7
 -4 -5 1 69707.7 1050.74 9
 -4 5 1 71161.7 1060.12 9
 4 -5 -1 70986.8 1268.44 1
 4 -5 1 71571.5 1277.07 1
 4 5 -1 69896.7 1302.38 8
 4 5 1 72395.4 1324.17 8
 -4 -5 -1 69503.6 1296.74 8
 -4 -5 1 70671 1299.36 8
 -4 5 2 28925 774.929 2
 4 -5 2 27997.9 734.383 7
 -4 5 2 27951.5 636.113 9
 -4 -5 2 28842 645.504 9
 4 5 -2 26876.1 735.434 8
 4 5 2 27344.3 745.704 8
 -4 5 -2 26506.7 677.924 7
 4 5 2 28273.4 776.156 3
 4 5 2 27973 658.678 1
 -4 5 -2 28652.1 795.205 4
 -4 -5 -2 28230.8 744.109 2
 4 -5 2 27718.1 728.541 1
 4 5 3 241046 3321.13 3
 4 -5 3 241398 3227.72 7
 4 5 -3 241500 2615.87 7
 -4 5 -3 244791 3093.59 7
 4 5 3 247444 3142.35 8
 4 5 -3 249564 3132.48 8
 -4 -5 -3 243216 3263.32 2
 4 -5 3 243106 3105.24 1
 4 5 3 238761 2860.83 1
 -4 5 -3 243916 3302.73 4
 4 -5 3 245499 2949.06 5
 4 -5 -3 241243 3068.49 5
 -4 5 3 238969 3239.23 2
 4 -5 -3 243806 3012.22 9
 4 5 -3 245922 3000.72 9
 -4 5 4 4506.09 272.031 3
 4 5 4 4312.46 347.675 3
 -4 5 4 3913.17 249.044 6
 -4 5 -4 4199.35 257.751 6
 4 5 -4 3881.37 289.001 5
 4 5 -4 4238.95 192.658 7
 4 -5 4 4030.67 269.386 1
 -4 5 4 4261.17 328.182 2
 4 5 4 4609.94 197.328 1
 4 -5 -4 3943.92 259.732 1
 4 -5 -4 4171.59 305.669 5
 4 -5 4 4448.2 284.659 5
 4 5 -4 3565.18 267.354 9
 4 -5 -4 3600.4 265.971 9
 4 5 -4 3577.79 250.025 8
 4 5 4 3519.97 254.291 8
 -4 5 -5 43159.1 1097.38 7
 4 5 -5 44748.3 1098.14 9
 4 -5 -5 46344.6 1125.51 9
 4 -5 -5 43602.2 937.098 1
 4 5 5 45549.2 1203.43 5
 4 5 -5 41967.7 1114.01 5
 4 -5 -5 46468.1 1174.5 5
 -4 5 -5 45801 908.741 6
 -4 5 5 45437.8 904.497 6
 4 5 -5 46230.5 841.932 7
 -4 5 5 45061.1 1203.12 10
 4 5 5 45614 1208.95 10
 -4 -5 -5 44725 1256.58 2
 4 5 -5 44585.8 920.449 8
 -4 5 -5 44308.7 1211.23 4
 -4 5 -5 45568 1214.18 10
 4 5 -5 44626.1 1191.33 10
 4 -5 -5 46042.8 1144.27 2
 4 5 5 45865.6 953.136 8
 -4 -5 -6 273.666 164.273 2
 4 -5 -6 691.428 167.1 2
 -4 5 -6 561.316 159.458 7
 4 5 -6 203.859 136.831 9
 4 -5 -6 360.011 164.362 9
 -4 5 -6 376.071 150.675 4
 4 5 6 544.193 160.69 4
 4 -5 -6 320.89 144.605 5
 4 5 -6 501.25 169.088 5
 4 -5 6 385.283 152.526 5
 4 5 6 218.7 156.945 5
 4 5 -6 480.594 164.461 10
 -4 5 6 539.632 162.107 10
 4 5 6 287.943 143.489 10
 -4 5 -6 556.961 179.132 10
 -4 -5 -7 10880.5 699.548 2
 4 5 -7 9991.56 606.994 5
 4 5 7 10690.8 698.89 5
 4 -5 -7 9552.52 601.593 5
 4 5 -7 11713.2 635.615 9
 4 -5 -7 10301.7 618.179 9
 -4 5 -7 9929.36 594.564 7
 -4 5 7 11764.4 706.066 10
 4 5 7 9538.33 641.327 10
 4 -5 7 10353.8 617.626 5
 4 -5 -7 10997.9 614.774 2
 4 5 7 9945.83 564.208 4
 4 -5 -8 113.604 166.834 2
 -4 -5 -8 -102.542 180.192 2
 -4 5 -8 -79.1286 157.667 7
 4 5 8 -51.7758 168.469 5
 -4 -5 -9 6963.72 642.766 2
 -4 5 -9 6986.35 562.747 7
 -4 5 -9 7919.41 688.946 3
 -4 -5 -10 427.431 243.345 2
 -4 5 -10 -47.129 192.971 7
 -4 5 -10 483.743 247.582 3
 4 -6 0 77800.9 1332.87 7
 4 6 0 78634.4 1479.62 8
 -4 -6 0 79933.2 1473.1 8
 4 -6 0 79893.5 1434.77 1
 -4 -6 0 80751.5 1224.61 2
 4 6 1 7689.82 369.522 1
 4 6 1 8056.04 415.036 8
 4 6 -1 7161.39 389.98 8
 -4 -6 -1 6722.89 327.178 2
 4 -6 1 7464.01 387.07 1
 4 -6 -1 8071.35 393.957 1
 -4 -6 -1 6986.05 386.515 8
 -4 -6 1 7877.06 405.814 8
 4 -6 1 7855.42 364.516 7
 -4 -6 1 8055.09 277.283 9
 -4 6 1 7542.27 271.126 9
 -4 6 1 7597.58 389.121 2
 4 -6 -2 142665 2133.29 1
 4 6 2 144966 2233.99 3
 4 6 -2 140958 2188.4 8
 4 6 2 144570 2211.43 8
 4 -6 -2 144574 1908.06 5
 4 -6 2 140107 2152.57 1
 4 6 2 142963 2026.1 1
 -4 6 2 144382 2238.6 2
 -4 -6 -2 143812 2147.39 2
 -4 6 2 146622 1918.48 9
 -4 -6 2 143624 1906.77 9
 -4 6 -2 144585 2062.96 7
 -4 -6 2 142690 2175.49 8
 -4 -6 -2 145902 2204.16 8
 4 -6 2 143802 2138.99 7
 4 -6 2 149973 1800.08 5
 4 6 3 2360.4 252.404 3
 4 -6 -3 2768.2 220.15 5
 4 -6 3 2900.42 198.84 5
 -4 6 3 2821.45 267.549 2
 4 -6 -3 3519.49 229.84 9
 4 6 -3 3166.08 217.806 9
 4 -6 3 2737.98 257.812 7
 4 -6 -3 2493.25 223.136 1
 4 6 3 2763.7 232.59 5
 4 6 -3 3429.34 261.963 8
 4 6 3 3017.97 252.313 8
 4 6 3 2673.22 194.563 1
 4 -6 3 2861.75 246.441 1
 4 6 -4 241.768 100.352 9
 4 -6 -4 38.0976 87.6584 9
 4 6 -4 76.835 47.4478 7
 -4 6 -4 64.6929 83.5182 7
 4 -6 4 -20.9723 71.0309 1
 4 -6 -4 246.901 100.918 1
 4 6 4 178.3 70.221 1
 4 6 -4 -20.1239 90.6554 8
 4 6 4 41.2153 79.8134 8
 -4 6 4 83.4733 94.2356 2
 -4 -6 -4 116.983 95.1636 2
 4 6 -4 21.3981 75.2083 5
 4 -6 -4 151.041 97.2025 5
 4 -6 4 193.667 82.6905 5
 -4 6 4 131.351 78.8267 3
 4 6 4 30.4345 99.0315 3
 -4 6 -4 147.044 113.897 4
 -4 6 5 21.4389 80.5512 3
 4 -6 -5 -28.8389 129.911 2
 -4 -6 -5 209.987 157.655 2
 4 -6 -5 146.871 89.6056 1
 4 6 -5 -53.338 120.136 1
 4 6 -5 23.3971 85.1167 9
 4 -6 -5 95.933 121.314 9
 4 -6 5 221.127 100.927 8
 4 -6 -5 18.9749 83.5985 8
 -4 6 -5 103.546 68.7748 6
 -4 6 5 -17.2483 77.6997 6
 4 6 5 29.8847 108.717 5
 4 6 -5 52.2755 88.5211 5
 4 -6 -5 132.178 99.324 5
 -4 6 -5 -32.9787 97.958 4
 4 6 5 31.4012 88.486 10
 -4 6 5 125.592 121.599 10
 -4 6 -5 50.9689 89.5667 7
 4 -6 6 71255.7 1535.62 5
 4 -6 -6 66889 1597.61 2
 4 6 -6 68259.2 1492.31 1
 4 6 -6 68200 1516.23 9
 4 -6 -6 70892.8 1561.66 9
 -4 -6 -6 69263.5 1774.07 2
 -4 6 -6 71989.1 1720.34 4
 4 6 -6 66674.8 1650 10
 -4 6 -6 66484.9 1668.76 10
 -4 6 6 66827.4 1698.89 10
 4 6 6 66800.2 1695 10
 4 6 6 71351.6 1710.33 5
 4 -6 -6 70308.7 1597.86 5
 4 6 -6 67437.6 1551.3 5
 -4 6 -6 69066.1 1557.26 7
 -4 6 -7 -40.1664 113.184 4
 4 6 7 -45.1485 158.675 10
 -4 6 7 135.263 119.785 10
 -4 6 -7 69.872 108.836 7
 4 6 7 88.5384 117.611 5
 4 6 -7 -35.3557 105.017 5
 4 -6 -7 -37.4349 144.978 2
 -4 -6 -7 93.8824 152.738 2
 4 6 -7 67.8955 114.97 9
 4 6 8 45663.2 1591.89 10
 -4 6 8 48177.1 1632.16 10
 -4 -6 -8 48258 1660.76 2
 4 -6 -8 48587.2 1457.43 2
 -4 6 -8 48555.3 1435.55 7
 4 6 8 50227.1 1647.74 5
 -4 -6 -9 235.932 199.805 2
 -4 6 -9 760.545 251.86 3
 -4 6 -9 481.539 205.641 7
 -4 6 -10 10024.7 798.993 3
 -4 6 -10 11402.7 731.863 7
 -4 -7 0 271.563 84.6271 2
 -4 7 0 276.651 97.9493 2
 -4 -7 0 239.047 102.918 8
 4 7 0 215.285 99.0884 1
 4 -7 0 179.676 94.3692 1
 -4 -7 0 231.066 50.6883 9
 -4 7 0 235.502 51.5012 9
 4 7 0 72.871 79.0654 8
 4 -7 0 272.577 96.579 7
 4 -7 -1 40315.7 996.353 1
 -4 -7 -1 40367.6 1036.77 8
 -4 -7 1 41970.6 1045.94 8
 4 -7 1 40101.5 1010.09 1
 4 7 1 41192.2 963.864 1
 -4 -7 -1 41716 915.132 2
 -4 -7 1 40636.9 651.727 7
 4 -7 1 42482.8 960.839 7
 4 7 -1 42862.5 1044.44 1
 -4 7 1 40181.9 708.087 9
 -4 -7 1 40285.8 705.519 9
 -4 7 1 40050.3 1006.62 2
 4 7 1 39763.6 1039.18 8
 4 7 -1 37841.9 1018.32 8
 4 -7 2 7752.88 426.316 1
 4 7 2 7922.93 380.491 1
 4 -7 2 8146.83 261.155 5
 4 -7 -2 8423.01 316.127 5
 -4 -7 -2 8014.64 437.571 8
 -4 -7 2 8355.34 443.664 8
 4 -7 2 7128.15 388.881 7
 4 7 -2 7795.87 431.092 8
 4 7 2 7865.68 437.212 8
 -4 -7 -2 8277.56 420.648 2
 -4 7 2 8264.81 450.71 2
 4 -7 -2 7405.53 404.362 1
 -4 7 3 133859 2285.06 2
 -4 7 -3 129633 2276.48 4
 -4 -7 3 132426 2131.46 8
 -4 -7 -3 138091 2172.71 8
 4 -7 3 135874 1800.95 5
 4 -7 -3 133395 1932.97 5
 4 7 -3 137914 2179.56 8
 4 7 3 132702 2166.32 8
 4 -7 3 132447 2176.23 7
 4 -7 -3 129102 2080.19 1
 4 7 3 134196 1938.34 1
 4 -7 3 133214 2167.75 1
 4 7 3 129922 2276.11 3
 4 7 3 136010 2044.67 5
 -4 7 4 17364 621.473 3
 4 7 4 16925.8 748.866 3
 -4 7 -4 18202 761.784 4
 4 7 4 17717 513.926 1
 4 -7 -4 17833.2 624.669 1
 4 -7 -4 16678.3 571.762 9
 4 7 -4 16920.2 565.38 9
 -4 7 4 16703.5 728.023 2
 4 7 -4 17974.3 721.21 1
 4 -7 4 16511.2 645.412 1
 -4 -7 -4 18414.7 755.788 2
 -4 7 -4 17814.7 649.04 7
 4 -7 4 17049.4 546.552 5
 4 -7 -4 16136.6 594.237 5
 4 7 -4 16839.6 605.416 5
 4 7 -4 18067.2 650.125 8
 4 7 4 17930.4 657.887 8
 -4 7 -5 154355 2463.26 7
 4 -7 -5 154176 2284.53 1
 -4 7 5 153591 2397.7 3
 4 7 5 155280 2769.19 3
 -4 7 5 151785 2253.74 6
 -4 7 -5 152408 2258.1 6
 -4 7 5 153481 2674.68 10
 4 7 5 151285 2665.11 10
 -4 -7 -5 157892 2769.97 2
 4 -7 5 153678 2295.21 8
 4 -7 -5 151456 2312.99 8
 4 -7 -5 153887 2612.33 2
 4 7 -5 153232 2443.15 5
 4 -7 -5 150459 2430.55 5
 4 7 5 154784 2572.05 5
 -4 7 -5 153209 2730.1 4
 4 -7 -5 155426 2379.1 9
 4 7 -5 152006 2343.57 9
 4 7 -5 156196 2557.77 1
 -4 7 -6 91.5987 125.012 7
 4 7 -6 139.719 123.112 9
 4 -7 -6 85.8762 128.95 9
 4 7 6 -243.964 166.477 10
 -4 7 6 203.486 143.032 10
 4 7 -6 -76.4097 129.388 10
 -4 7 -6 153.824 157.451 10
 4 -7 -6 62.4109 131.084 5
 4 7 -6 335.014 137.195 5
 4 7 6 407.982 174.189 5
 -4 7 -6 79.415 158.239 4
 4 7 -6 -30.5698 121.824 1
 4 -7 -6 72.1791 166.07 2
 -4 -7 -6 43.339 167.844 2
 -4 7 7 2561.8 368.502 10
 4 7 7 2797.82 368.346 10
 -4 -7 -7 2335.56 368.571 2
 4 -7 -7 3558.82 392.072 2
 -4 7 -7 2847.53 324.719 7
 -4 7 -7 2975.75 365.63 4
 4 7 7 2968.63 368.605 5
 4 7 -7 2802.61 327.791 5
 -4 7 -8 316.286 170.181 7
 -4 7 8 272.92 170.048 10
 4 7 8 54.5536 144.938 10
 4 7 8 51.5912 128.216 5
 4 -7 -8 88.3586 171.102 2
 -4 -7 -8 55.8357 148.344 2
 4 -7 -9 4092.39 453.384 2
 -4 7 -9 3404.7 406.53 7
 -4 -7 -9 4202.61 525.665 2
 -4 -8 0 91530.3 1142.57 9
 4 8 0 89042.9 1743.86 8
 -4 8 0 92158.1 1665.19 2
 -4 -8 0 90310.7 1419.18 2
 -4 8 0 91339 1137.53 9
 4 -8 0 89897.3 1557.03 7
 4 -8 0 89387.9 1683.91 1
 4 -8 1 16989.1 664.16 1
 4 8 1 16808.7 618.395 1
 4 8 -1 15678.7 656.194 8
 4 8 1 16012.1 666.588 8
 -4 8 1 15908.8 639.154 2
 -4 -8 -1 16136 562.846 2
 4 -8 -1 16912.9 648.146 1
 -4 -8 1 16468.9 394.196 9
 -4 8 1 16310.3 392.549 9
 -4 -8 1 15824.8 391.558 7
 4 -8 1 16791.3 600.286 7
 4 8 -2 64539.1 1461.26 1
 4 8 2 70824.1 1351.24 1
 4 -8 2 69255.9 1473.23 1
 4 -8 2 66586.6 913.489 5
 4 -8 -2 68026.4 1061.44 5
 -4 8 2 68199.1 1501.09 2
 4 8 -2 67169.7 1022.55 2
 4 8 -2 69044.1 1480.22 8
 4 8 2 69340.7 1495.75 8
 4 -8 -2 68724.4 1432.6 1
 4 -8 2 70113.5 1400.32 7
 -4 -8 2 68567 997.701 7
 4 -8 3 210.523 104.876 7
 4 8 -3 297.254 116.324 8
 4 8 3 54.68 88.9678 8
 -4 8 3 154.986 123.533 2
 -4 -8 -3 168.737 115.149 2
 4 -8 -3 194.294 99.4446 1
 4 8 -3 177.975 124.608 1
 4 8 3 56.4643 79.0719 1
 4 -8 3 54.5587 84.992 1
 4 -8 3 182.634 66.1826 5
 4 8 3 76.4334 82.259 5
 4 -8 -3 123.081 73.6971 5
 4 8 3 62.1267 96.7791 3
 4 8 4 105.554 128 3
 -4 8 -4 24.637 92.5698 7
 -4 8 4 102.886 120.535 2
 4 -8 4 360.863 149.784 1
 4 -8 -4 307.085 129.38 1
 4 8 4 165.064 89.07 1
 4 8 -4 31.3576 141.259 1
 4 8 -4 87.4448 86.9294 9
 4 -8 -4 107.26 80.5338 9
 -4 8 -4 -35.2743 144.426 4
 -4 8 4 122.777 103.152 3
 4 -8 4 151.584 86.612 5
 4 -8 -4 40.4331 91.0737 5
 4 8 -4 20.8405 83.0558 5
 4 8 4 -121.07 142.039 5
 -4 -8 -4 200.843 150.792 2
 4 8 5 147.676 129.76 10
 -4 8 5 53.403 103.419 3
 4 8 5 198.367 144.333 3
 -4 -8 -5 157.609 148.047 2
 4 8 5 91.1232 117.642 5
 4 -8 -5 303.955 116.564 5
 4 8 -5 176.906 118.698 5
 -4 8 -5 167.517 111.27 7
 -4 8 -5 -39.2893 133.067 4
 4 8 -5 329.526 154.767 1
 4 8 -5 131.69 103.089 9
 4 -8 -5 202.7 113.932 9
 4 -8 -6 57063.2 1349.59 9
 4 8 -6 57102.2 1332.31 9
 -4 8 -6 58704.5 1443.04 7
 -4 8 -6 58662.5 1643.77 4
 4 -8 -6 58992.3 1414.76 5
 4 8 -6 58053.8 1392.18 5
 4 8 6 56348 1515.66 5
 4 8 6 55022 1605.96 10
 -4 8 6 54434.3 1599.45 10
 4 -8 -6 56609.7 1564.44 2
 -4 -8 -6 56705 1669.71 2
 4 8 -6 59440.2 1493.01 1
 -4 -8 -7 -52.2804 147.321 2
 4 -8 -7 130.972 129.677 2
 4 8 7 132.428 143.633 5
 -4 8 -7 46.1823 130.137 4
 -4 8 -7 -35.7889 106.306 7
 -4 8 7 150.403 148.916 10
 4 8 7 150.328 124.53 10
 4 8 8 21349.2 1052 5
 -4 8 -8 23136.1 1057.42 4
 -4 -8 -8 22503.5 1152.1 2
 -4 8 8 21442.6 1114.05 10
 4 8 8 22344 1136.45 10
 -4 8 -8 20735.7 915.224 7
 -4 -8 -9 314.817 204.889 2
 -4 8 -9 257.454 189.063 7
 -4 9 0 53.9586 91.3744 2
 -4 -9 0 -34.7069 65.2061 2
 4 -9 0 90.7503 76.8406 7
 -4 -9 0 -30.9826 104.932 8
 4 9 0 154.908 104.928 8
 4 9 0 -27.5093 93.1692 1
 4 -9 0 143.181 114.121 1
 -4 -9 0 137.613 42.8101 9
 -4 9 0 208.12 43.1101 9
 -4 -9 -1 24801.9 749.692 2
 4 9 -1 25060.8 876.641 1
 4 -9 1 26840.2 899.594 1
 4 -9 -1 25787.7 862.568 1
 4 -9 1 27386.1 814.339 7
 -4 -9 1 24717.6 555.929 7
 -4 9 1 25981.7 876.007 2
 -4 -9 -1 26507.9 913.103 8
 -4 -9 1 25377.7 899.411 8
 4 9 -1 25431.7 897.205 8
 4 9 1 24703.9 891.706 8
 4 9 -2 153.735 119.077 8
 4 9 2 185.687 119.855 8
 -4 9 2 124.59 127.527 2
 4 -9 2 50.1962 100.018 7
 -4 -9 2 10.2899 49.2833 7
 4 9 2 15.1169 65.0689 5
 4 -9 2 -30.0913 105.756 1
 4 -9 -2 -27.5326 89.5859 1
 4 9 -2 31.2272 105.756 1
 -4 -9 -2 31.0998 96.8848 8
 -4 -9 2 30.8309 100.318 8
 4 -9 -2 -37.9248 58.3981 5
 4 9 3 150226 2656.44 3
 4 -9 3 152774 2506.76 7
 -4 9 3 148738 2637.53 2
 -4 -9 -3 155575 2579.1 2
 4 -9 3 150522 2533.84 8
 4 -9 -3 155611 2477.45 1
 4 -9 3 154352 2585.32 1
 4 9 -3 153507 2649.78 1
 -4 -9 -3 152338 2574.52 8
 -4 -9 3 152165 2552.05 8
 4 -9 -3 153541 2071.51 5
 4 9 3 153232 2227.08 5
 4 9 -3 152033 2123.45 5
 4 -9 -3 149960 2553.67 8
 -4 9 -4 154.841 125.962 4
 4 9 4 75.7242 117.958 3
 -4 -9 -4 143.488 121.493 2
 4 -9 4 235.803 123.822 8
 4 -9 -4 120.09 126.121 8
 4 -9 4 62.815 118.011 1
 4 9 -4 -34.9235 139.179 1
 4 -9 -4 157.233 118.055 1
 4 9 4 270.079 128.411 5
 4 9 -4 141.046 92.7281 5
 4 -9 -4 79.0454 94.6556 5
 -4 9 4 488.828 161.859 2
 4 -9 -5 69525.3 1381.28 9
 4 9 5 71198 1585.72 5
 -4 -9 -5 72097.5 1826.02 2
 4 9 -5 71053.5 1708 1
 4 -9 5 71695 1541.54 8
 4 -9 -5 69504.2 1539.61 8
 -4 9 -5 69322.8 1803.54 4
 -4 9 5 71562.7 1574.64 3
 4 9 5 68071.6 1798.5 3
 -4 9 -5 69916.4 1552.49 7
 4 -9 -5 69730.5 1428.51 5
 -4 9 -6 231.106 162.448 4
 4 9 6 36.9854 138.964 5
 -4 -9 -6 48.1022 162.909 2
 4 9 -6 224.095 148.843 1
 4 -9 -6 52.564 118.397 9
 -4 9 6 45.8135 166.667 10
 4 9 6 183.19 142.676 10
 -4 9 -6 98.556 119.516 7
 -4 -9 -7 2996.06 416.447 2
 -4 9 -7 2830.64 337.5 7
 -4 9 -7 2176.21 351.648 4
 -4 9 7 2692.17 391.232 10
 4 9 7 2216.2 351.373 10
 4 9 7 2755.2 363.671 5
 -4 9 8 -59.0232 214.718 10
 4 9 8 176.989 166.245 10
 -4 -9 -8 -60.5546 212.82 2
 -4 9 -8 50.8672 158.466 4
 -4 9 -8 -80.7261 160.85 7
 -4 9 -9 4412.97 455.262 7
 4 9 9 4871.83 570.494 10
 -4 9 9 4278.37 539.223 10
 -4 -9 -9 2993.1 482.881 2
 4 -10 0 52565.6 1357.27 1
 4 10 0 53980.5 1358.84 1
 4 -10 0 53150.7 1229.14 7
 -4 10 0 50161.4 1296.42 2
 -4 -10 0 54020.7 1428.9 8
 4 10 0 52032.3 1395.2 8
 4 -10 1 15824.2 723.339 1
 4 10 -1 16059.5 735.486 1
 4 10 1 17384.5 711.06 1
 4 -10 -1 16107.8 711.933 1
 4 -10 1 14601.2 618.877 7
 -4 -10 1 16154.3 460.418 7
 -4 10 -1 15054.9 666.782 2
 4 10 -1 16290.8 745.187 8
 4 10 1 17308.6 764.137 8
 -4 -10 -1 16070.8 752.242 8
 -4 -10 1 13859.2 702.776 8
 -4 10 1 15724.3 705.574 2
 -4 -10 -2 98438.2 2041.25 8
 -4 -10 2 103385 2069.43 8
 -4 10 2 99294.2 2034.69 2
 4 -10 2 93750.3 1988.1 8
 4 -10 -2 96323.4 2020.34 8
 -4 -10 -2 101003 1891.04 2
 4 10 2 97154.2 1842.12 1
 4 10 -2 98169.2 2039.72 1
 4 -10 -2 99084.4 1947.86 1
 4 -10 2 97628.3 2008.06 1
 4 10 2 99944.7 1536.16 5
 4 -10 2 98979.7 1867.29 7
 4 -10 3 1022.49 207.613 8
 4 -10 -3 896.723 197.202 8
 4 10 3 992.901 180.763 1
 4 10 -3 552.467 179.923 1
 4 -10 3 791.744 202.069 1
 4 -10 -3 844.167 192.217 1
 4 -10 3 909.295 193.242 7
 4 10 3 486.228 179.299 3
 -4 10 3 519.422 170.896 2
 -4 -10 -3 1091.77 219.868 2
 -4 -10 3 655.003 177.522 8
 -4 -10 -3 874.894 188.985 8
 4 10 4 73.0983 114.438 5
 -4 -10 -4 -34.0729 115.397 8
 -4 -10 4 33.3348 108.468 8
 -4 10 -4 127.134 143.522 4
 4 -10 4 67.8127 138.825 7
 -4 -10 -4 193.394 145.326 2
 -4 10 4 287.097 167.924 2
 4 10 4 163.252 148.475 3
 4 10 -4 77.3087 108.927 1
 4 -10 -4 87.388 112.815 1
 4 -10 4 33.3461 112.935 8
 4 -10 -4 169.699 114.946 8
 -4 10 -5 275.575 155.557 4
 4 10 5 211.59 117.078 5
 4 10 -5 80.2763 135.946 1
 -4 -10 -5 358.983 178.831 2
 4 -10 5 190.262 119.155 8
 4 -10 -5 65.1409 110.32 8
 -4 10 5 389.484 149.364 3
 -4 10 6 36790.5 1373.05 10
 4 10 6 34413.4 1343.43 10
 4 10 6 38017.4 1207.03 5
 -4 10 -6 38512.2 1174.18 7
 -4 -10 -6 38251.2 1424.61 2
 4 10 -6 37411.9 1271.46 1
 -4 10 -6 37705.1 1388.54 4
 4 10 7 -42.7396 150.21 5
 -4 10 -7 157.166 177.424 4
 -4 -10 -7 -57.3306 152.313 2
 -4 10 -7 149.966 145.199 7
 -4 10 7 167.318 202.894 10
 4 10 7 167.313 165.658 10
 -4 -10 -8 42934.3 1689.3 2
 4 10 8 43559.2 1668.34 10
 -4 10 8 47020.7 1725 10
 -4 10 -8 46597.2 1419.18 7
 -4 10 -8 44168.1 1575.39 4
 -4 10 -9 42.3039 148.678 7
 -4 11 0 530.557 161.887 2
 4 -11 0 356.82 153.636 1
 4 11 0 313.348 153.436 1
 4 -11 0 467.105 139.036 7
 -4 -11 0 354.086 156.83 8
 4 -11 0 311.845 146.506 8
 -4 11 -1 25395.5 914.507 2
 -4 -11 -1 26161.7 838.04 2
 4 -11 1 25846.2 862.204 7
 4 11 -1 26233.9 991.611 1
 4 -11 -1 26044.2 968.334 1
 4 11 1 26610.7 948.292 1
 4 -11 1 26577.1 993.208 1
 -4 11 1 26042.6 971.305 2
 4 -11 1 24356.3 989.636 8
 4 -11 -1 25733.7 1011.26 8
 -4 -11 -1 26354.9 1022.32 8
 -4 -11 1 24713 992.005 8
 -4 -11 2 1328.55 246.861 8
 -4 -11 -2 1730.91 274.62 8
 -4 -11 -2 1586.49 233.502 2
 -4 11 2 1846.22 285.891 2
 -4 11 -2 1866.38 250.28 2
 4 -11 2 2062.15 254.24 7
 4 -11 2 1939.72 285.212 1
 4 11 2 2164.77 266.189 1
 4 -11 -2 2014.15 278.275 1
 4 11 -2 2176.48 314.55 1
 4 -11 2 1815.82 274.563 8
 4 -11 -2 1793.02 274.567 8
 4 11 3 54251.6 1314.86 1
 4 11 -3 52294.9 1518.44 1
 4 -11 3 56201.6 1521.91 1
 4 -11 -3 56451.1 1432.59 1
 4 -11 3 55099.6 1404.92 7
 -4 11 3 55116.1 1558.2 2
 4 11 3 54337.2 1546.36 3
 -4 -11 -3 53655.9 1501.94 8
 -4 -11 3 54339.8 1498.26 8
 -4 -11 -3 54105.2 1450.61 2
 4 -11 3 55022.4 1497.08 8
 4 -11 -3 52124.5 1484.04 8
 4 -11 4 299.441 144.977 8
 4 -11 -4 418.267 147.277 8
 4 -11 4 430.709 168.582 7
 -4 -11 4 336.521 140.503 8
 -4 -11 -4 191.195 129.522 8
 4 -11 -4 255.761 137.629 1
 4 11 -4 -42.6295 149.838 1
 -4 11 -4 277.28 162.433 4
 -4 -11 -4 123.395 144.574 2
 -4 11 5 39104.4 1215.23 3
 4 -11 -5 39679.2 1233.16 8
 4 -11 5 36842.4 1171.76 8
 4 11 -5 36286.4 1282.43 1
 -4 -11 -5 34500 1310.49 2
 -4 11 -5 36234.6 1373.03 4
 4 11 -6 310.499 186.354 1
 -4 11 -6 530.592 228.408 4
 4 11 6 421.241 185.083 10
 -4 11 6 105.422 178.542 10
 -4 -11 -6 320.601 187.819 2
 -4 11 7 4840.84 559.494 10
 4 11 7 5662.87 583.245 10
 -4 11 -7 4887.68 544.449 4
 -4 -11 -7 5111.85 568.814 2
 -4 -11 -8 -257.679 263.756 2
 -4 11 8 -64.2173 190.749 10
 4 11 8 -64.1809 225.568 10
 -4 11 -8 -56.2742 190.586 4
 -4 12 0 153705 2739.69 2
 4 -12 0 153267 2541.41 7
 4 12 0 152327 2787.82 1
 4 -12 0 154718 2809.07 1
 4 -12 0 145441 2855.56 8
 -4 -12 0 148392 2887.2 8
 -4 -12 0 152773 2171.5 7
 4 -12 -1 60.6875 114.007 7
 4 -12 1 30.1994 129.99 7
 -4 -12 1 43.8082 123.447 8
 -4 -12 -1 43.9379 154.421 8
 4 -12 1 86.494 146.464 8
 4 -12 -1 43.4635 152.753 8
 -4 12 1 344.655 160.864 2
 -4 12 -1 34.6304 112.681 2
 4 12 -1 -122.073 152.883 1
 4 12 1 72.9032 132.607 1
 4 -12 -1 38.4341 130.164 1
 4 -12 1 -40.1237 135.886 1
 4 -12 2 39191.6 1149.05 7
 -4 -12 -2 39274.6 1170.74 2
 -4 12 -2 39852.6 1193.68 2
 4 -12 2 36191.9 1275.21 8
 4 -12 -2 37404.6 1311.18 8
 -4 -12 -2 37783.7 1315.55 8
 -4 -12 2 38307.6 1314.99 8
 4 -12 2 38088 1279.95 1
 4 -12 -2 39067.1 1240.89 1
 4 12 -2 39325.4 1320.43 1
 4 12 2 38432 1179.96 1
 -4 12 2 38382.1 1281.32 2
 -4 -12 -3 114.834 124.553 2
 -4 12 -3 267.61 125.686 2
 -4 -12 -3 130.777 147.636 8
 -4 -12 3 86.0507 156.524 8
 4 -12 3 42.6976 133.019 8
 4 -12 -3 -43.1338 162.065 8
 4 -12 3 137.507 129.164 7
 4 -12 3 168.99 153.695 1
 4 -12 -3 36.4214 118.513 1
 4 12 -3 268.698 157.394 1
 4 12 3 95.2743 111.619 1
 -4 -12 -4 43.6111 122.891 2
 4 -12 4 41.6003 129.597 8
 4 -12 -4 42.202 118.921 8
 -4 -12 -4 -42.4681 149.255 8
 -4 -12 4 208.273 156.504 8
 -4 12 -4 150.946 149.453 4
 4 12 -4 46.3584 123.162 1
 4 -12 -4 -69.7565 146.512 1
 4 -12 -5 81.3418 132.339 8
 4 -12 5 79.4018 134.458 8
 -4 12 -5 53.406 166.378 4
 -4 -12 -5 248.389 147.562 2
 4 12 -5 47.7068 161.57 1
 -4 12 -6 33361.6 1398.59 4
 -4 12 6 32864.8 1393.55 10
 4 12 6 32389.9 1367.99 10
 4 12 -6 34743.1 1311.83 1
 -4 -12 -6 32699.2 1373.18 2
 -4 12 7 1857.52 372.948 10
 4 12 7 2349.66 419.308 10
 -4 12 -7 2395.9 388.654 4
 4 12 -7 1883.28 316.472 1
 -4 -12 -7 2086.58 399.887 2
 -4 12 8 29494.2 1441.86 10
 -4 12 -8 31037.6 1369.45 4
 4 -13 0 32.1755 108.968 7
 4 13 0 -85.5171 150.276 1
 -4 -13 0 48.6755 144.581 8
 4 -13 0 193.43 143.637 8
 -4 13 0 119.466 134.864 2
 4 13 1 20307.1 915.019 1
 4 -13 -1 18059.8 879.162 1
 4 13 -1 18486.9 910.102 1
 -4 13 -1 18847.4 849.228 2
 4 -13 1 19345.5 797.64 7
 4 -13 -1 17382.4 767.192 7
 4 -13 1 17346.2 914.018 8
 4 -13 -1 17866.8 927.278 8
 -4 -13 -1 19326.9 969.507 8
 -4 -13 1 18238.8 944.415 8
 -4 -13 -2 194.35 136.921 8
 -4 -13 2 144.751 143.325 8
 -4 13 -2 329.244 145.792 2
 4 -13 2 135.614 123.345 7
 4 -13 2 382.25 195.636 8
 4 -13 -2 144.471 143.048 8
 4 13 2 76.1044 138.437 1
 4 13 -2 -47.0376 192.591 1
 -4 -13 -3 42557.6 1453.43 8
 -4 -13 3 40193.8 1404.25 8
 4 13 3 41920.3 1254.09 1
 -4 -13 -3 42084.8 1351 2
 -4 13 -3 39454.3 1236.76 2
 4 13 -3 41093.5 1442.73 1
 4 -13 3 39921.6 1394 8
 4 -13 -3 41187.6 1428.86 8
 -4 -13 -4 2946.65 391.55 8
 4 -13 -4 2614.16 378.295 8
 4 -13 4 3225.58 402.421 8
 -4 -13 4 3344.22 393.086 8
 -4 13 -4 2509.6 377.675 4
 -4 -13 -4 3540.62 425.24 2
 4 13 -4 2729.35 395.414 1
 -4 -13 -5 44753.2 1564.35 2
 4 -13 -5 44532.6 1442.73 8
 4 -13 5 41911.7 1388.26 8
 4 13 -5 43254.3 1536.29 1
 -4 13 -5 42461.1 1601.71 4
 -4 13 -6 781.359 258.862 4
 4 13 -6 831.828 280.663 1
 -4 -13 -6 1100.25 326.474 2
 -4 13 6 662.245 282.883 10
 4 13 6 1259.11 303.408 10
 -4 13 -7 2018.7 386.294 4
 -4 -13 -7 2211.42 424.598 2
 4 13 -7 2969.33 412.904 1
 -4 13 7 2908.61 470.968 10
 4 13 7 3351.92 488.812 10
 4 14 0 27384.3 1144.48 1
 -4 -14 0 26730.8 1205.92 8
 4 -14 0 25446.2 1179.59 8
 4 14 1 668.827 196.485 1
 4 14 -1 197.106 146.424 1
 4 -14 1 899.382 267.637 8
 4 -14 -1 265.714 172.965 8
 -4 -14 -1 964.641 271.108 8
 -4 -14 1 266.785 173.661 8
 4 14 -2 38001 1408.34 1
 4 14 2 39953 1318.06 1
 -4 -14 -2 36745.7 1423.6 8
 -4 -14 2 35483.4 1398.33 8
 4 -14 2 35219.2 1399.6 8
 4 -14 -2 37165.9 1428.18 8
 4 14 -3 159.961 180.581 1
 4 14 3 272.614 155.201 1
 4 -14 -3 52.3012 183.816 8
 4 -14 3 -51.8655 188.682 8
 -4 -14 3 -52.0163 162.048 8
 -4 -14 -3 316.651 227.166 8
 4 -14 4 -50.3982 189.355 8
 4 -14 -4 -50.9921 165.918 8
 -4 -14 -4 306.352 185.745 8
 -4 -14 4 50.0315 169.44 8
 -4 -14 -4 48.9758 159.358 2
 4 14 -4 -54.8012 178.313 1
 -4 14 -4 -117.74 199.373 4
 4 -14 -5 48.6184 151.462 8
 4 -14 5 190.099 167.028 8
 -4 -14 -5 -55.0576 163.54 2
 -4 14 -5 183.541 222.567 4
 4 14 -5 111.647 209.74 1
 -4 14 -6 18636.8 1103.55 4
 -4 -14 -6 17755.2 1064.48 2
 4 14 6 19287.6 1117.27 10
 -4 14 6 19139.8 1110.47 10
 4 14 -6 19419.7 1047.74 1
 4 14 -7 159.508 186.867 1
 -4 14 -7 63.6628 179.397 4
 4 -15 0 116.28 163.835 8
 4 15 0 51.3688 96.5056 1
 -4 -15 0 234.454 174.102 8
 -4 -15 -1 5925.88 598.581 8
 -4 -15 1 4786.24 542.696 8
 4 -15 -1 5593.79 589.439 8
 4 -15 1 5164.56 566.428 8
 4 15 -1 6011.21 568.491 1
 4 15 1 6075.72 552.439 1
 4 -15 -2 404.854 242.95 8
 4 -15 2 287.369 222.585 8
 4 15 -2 -56.0822 174.712 1
 4 15 2 228.689 160.746 1
 -4 -15 -2 -58.3649 189.908 8
 -4 -15 2 -115.559 203.066 8
 -4 -15 -3 63486.3 1968.57 8
 -4 -15 3 61838.1 1920.38 8
 4 -15 3 63454.6 1953.39 8
 4 -15 -3 62354.9 1946.62 8
 4 15 -3 63451 1968.55 1
 4 15 3 65919.5 1754.02 1
 4 -15 -4 550.482 231.261 8
 4 -15 4 272.287 198.136 8
 -4 15 -4 126.225 205.382 4
 -4 -15 -4 386.027 207.222 8
 4 15 -4 471.193 234.741 1
 -4 15 -5 30964.1 1423.17 4
 4 -15 -5 29242.5 1270.55 8
 4 -15 5 27055.7 1210.31 8
 -4 -15 -5 30430.2 1334.58 2
 4 15 -5 32915.3 1412.05 1
 -4 15 -6 1195.49 330.191 4
 4 15 -6 1402.03 333.854 1
 -4 15 6 335.309 235.808 10
 4 15 6 864.99 306.269 10
 -4 -15 -6 553.012 270.813 2
 -4 -16 0 20372.4 1137.02 8
 4 -16 0 19574.9 1110.74 8
 4 16 0 19856.4 1047 1
 4 -16 -1 252.179 221.572 8
 4 -16 1 -62.8044 195.653 8
 -4 -16 -1 63.6463 169.09 8
 -4 -16 1 -252.937 230.038 8
 4 16 1 -52.6489 156.383 1
 4 16 -1 174.012 163.448 1
 -4 -16 -2 25411.7 1287.01 8
 -4 -16 2 22819.9 1202.42 8
 4 16 2 23427.2 1089.07 1
 4 16 -2 26458.2 1266.49 1
 4 -16 -2 25667.3 1272.38 8
 4 -16 2 23589.1 1232.34 8
 4 16 -3 679.625 252.99 1
 -4 -16 3 486.164 248.84 8
 -4 -16 -3 123.391 200.78 8
 4 -16 -3 427.506 229.49 8
 4 -16 3 363.846 241.689 8
 -4 16 -4 67.2235 199.678 4
 4 16 -4 62.7261 166.65 1
 4 -16 -4 235.371 214.066 8
 4 -16 4 174.859 181.582 8
 -4 16 -5 -68.3107 222.271 4
 4 16 -5 187.639 203.515 1
 4 -17 0 135.503 190.916 8
 4 17 0 177.896 215.721 1
 -4 -17 0 -68.2251 248.194 8
 4 -17 -1 4323.78 555.452 8
 4 -17 1 5183.49 605.244 8
 -4 -17 -1 5316.69 632.537 8
 -4 -17 1 5756.6 656.833 8
 4 17 1 5162.95 555.092 1
 4 17 -1 5197.18 583.285 1
 4 -17 -2 266.282 250.178 8
 4 -17 2 662.182 256.51 8
 -4 -17 -2 946.357 276.816 8
 -4 -17 2 533.29 280.075 8
 4 17 2 633.04 247.816 1
 4 17 -2 448.362 233.077 1
 -4 -17 -3 21746.2 1187.86 8
 -4 -17 3 20134.1 1149.91 8
 4 -17 3 21404 1182.24 8
 4 -17 -3 20425.7 1158.85 8
 4 -17 -4 626.35 288.369 8
 4 -17 4 993.818 303.301 8
 4 17 -4 1386.65 350.975 1
 4 -18 0 35845 1621.12 8
 -4 -18 0 34267.7 1587.24 8
 4 18 0 34818.5 1494.49 1
 -4 -18 -1 -288.804 271.272 8
 -4 -18 1 -143.405 233.307 8
 4 18 1 118.888 193.42 1
 4 18 -1 -65.1038 252.135 1
 4 -18 -1 285.381 222.261 8
 4 -18 1 -142.245 211.257 8
 4 18 -2 13258 957.001 1
 4 -18 -2 13415.5 991.482 8
 4 -18 2 13491.3 984.645 8
 -4 -18 -2 14757.7 1023.3 8
 -4 -18 2 11830.3 922.586 8
 -5 0 0 -12.6846 44.5859 6
 5 0 0 12.5212 40.7478 6
 -5 0 0 46.1165 30.9489 3
 -5 0 1 166045 2132.72 6
 -5 0 -1 167226 2135.79 6
 5 0 1 165595 2185.91 4
 -5 0 1 168581 2117.68 9
 -5 0 -1 166265 2068.64 3
 5 0 -1 163819 2125.39 6
 5 0 1 164691 2127.32 6
 -5 0 -1 163596 1993.93 7
 -5 0 -2 270373 3178.25 7
 -5 0 2 267671 3175.23 6
 -5 0 -2 270381 3178.04 6
 5 0 2 271402 3357.45 4
 5 0 -2 268808 2869.09 4
 -5 0 -2 277694 3281.97 3
 5 0 -2 272245 3165.8 6
 5 0 2 268326 3160.59 6
 -5 0 2 266439 3244.17 9
 -5 0 3 2503.85 216.336 9
 5 0 -3 2503.08 175.904 6
 5 0 3 2321.64 167.277 6
 -5 0 -3 2207.7 215.698 3
 -5 0 -3 2390.09 202.37 7
 5 0 3 2262.34 215.061 4
 5 0 -3 2397.19 210.165 9
 -5 0 -3 2348.02 182.504 10
 5 0 -4 157684 2367.5 9
 5 0 4 155276 2377.17 5
 5 0 -4 162820 2047.88 6
 5 0 4 164472 2051.42 6
 5 0 4 163765 2464.88 4
 5 0 -5 37246.2 763.477 2
 5 0 -5 37865.2 1034.03 9
 -5 0 -5 37021.6 1077.41 3
 5 0 -5 38863.7 725.385 8
 5 0 5 38313 729.873 8
 5 0 5 37094 1031.67 4
 5 0 -5 36407.9 1059.08 5
 5 0 5 36864.7 1046.45 5
 -5 0 -6 28709.3 1018.41 3
 5 0 6 27039.5 910.785 4
 5 0 -6 26265.9 925.39 9
 5 0 -6 26244.8 962.331 5
 5 0 6 25487.5 953.129 5
 -5 0 -7 11621 704.821 3
 -5 0 -7 9748.23 605.744 7
 5 0 -7 9656.5 590.021 9
 5 0 7 9792.77 646.433 5
 5 0 -7 9748.35 621.611 5
 -5 0 -8 733.577 220.368 3
 5 0 8 298.244 192.581 5
 -5 0 -8 671.395 201.7 7
 -5 0 -9 13529.2 841.548 2
 -5 0 -9 13048.6 820.625 7
 -5 0 -9 12988.2 854.853 3
 5 0 9 14618.4 927.919 5
 -5 0 -10 6943.73 639.613 2
 -5 0 -10 6395.69 620.531 7
 5 -1 0 33.163 37.4425 4
 -5 -1 0 130.686 33.6677 7
 5 -1 0 205.136 50.2668 7
 5 1 0 -12.8813 45.2755 6
 -5 1 0 126.853 59.5793 6
 5 -1 0 -12.6395 39.3803 6
 5 1 -1 127360 1406.55 3
 -5 -1 -1 129679 1701.98 3
 -5 -1 1 128878 1731.89 9
 -5 1 1 129169 1732.8 9
 -5 1 1 128397 1456.98 10
 5 1 1 128747 1460.27 10
 -5 1 -1 129352 1456.13 10
 5 1 -1 127538 1453.85 10
 5 -1 1 127354 1690.49 7
 -5 -1 -1 127945 1608.46 7
 5 1 -1 127293 1405.93 7
 -5 1 -1 130621 1660.39 7
 5 -1 1 126879 1801.64 4
 -5 1 -1 128298 1750.88 6
 -5 1 1 129080 1756.66 6
 5 1 1 128295 1760.27 6
 5 1 -1 126688 1755.52 6
 5 -1 1 131487 1765.11 6
 5 -1 -1 128139 1751 6
 5 1 -2 37041.8 763.625 6
 -5 1 2 38438.2 771.285 6
 5 1 2 37842.3 766.723 6
 -5 1 -2 37549.8 764.049 6
 5 -1 2 36841 857.502 4
 -5 -1 2 37992.8 549.236 2
 -5 -1 2 38892.3 815.147 9
 -5 1 2 38478.2 815.221 9
 -5 -1 -2 38914.3 831.344 3
 -5 1 2 38419.4 699.623 2
 -5 1 -2 38564.2 772.961 7
 5 -1 -2 36730.8 751.543 6
 5 -1 2 37729.4 762.28 6
 -5 1 -2 37921.8 679.737 10
 -5 1 2 38121.9 677.199 10
 5 1 2 37979.7 678.616 10
 5 1 -2 37243.7 675.792 10
 -5 1 -3 74160.5 1302.9 7
 -5 1 3 76899.3 1237.34 10
 5 1 3 74527 1227.22 10
 5 1 -3 75000.2 1309.63 9
 5 -1 -3 76014.4 1323.02 9
 -5 -1 -3 74955.4 1394.34 3
 -5 -1 3 75601.8 1356.52 9
 -5 1 3 75653.3 1360.01 9
 -5 1 3 73628.2 1149.06 2
 5 -1 3 75813.8 1414.92 4
 5 1 3 76915.2 1421.82 4
 5 1 -3 75613.1 1239.7 10
 -5 1 -3 75272.2 1235.12 10
 -5 1 3 75365 1197.65 6
 5 1 3 77454.9 1204.98 6
 -5 1 -3 76611.7 1203.21 6
 5 1 -3 77108.2 1204.94 6
 5 1 4 113174 1935.5 4
 5 1 4 113990 1621.02 8
 5 -1 4 117150 1901.48 5
 5 1 -4 115390 1447.01 3
 5 -1 4 107875 1442.32 1
 5 -1 4 115139 1944.42 4
 5 -1 -4 115499 1876.59 9
 5 1 -4 114962 1867.6 9
 5 1 -4 115471 1583.95 6
 5 1 4 115356 1578.8 6
 5 1 -4 116007 1814.9 10
 -5 1 -4 114795 1807.42 10
 -5 1 -5 13148.2 593.549 7
 5 1 5 12550.7 392.589 8
 5 1 -5 12939.6 388.302 8
 5 1 -5 13496.8 401.655 3
 -5 1 -5 11722.4 594.655 3
 -5 -1 -5 12439.9 607.338 3
 5 1 -5 13128.4 377.15 2
 5 -1 -5 13068.8 454.377 2
 5 1 -5 12785.1 577.716 9
 5 -1 -5 13403.3 590.125 9
 5 -1 5 11963.8 571.165 4
 5 1 5 11783.8 564.511 4
 5 1 -5 14082.1 589.642 10
 -5 1 -5 12314.6 549.687 10
 5 -1 -5 13402.8 615.907 5
 5 1 -5 12472 595.109 5
 5 1 5 13521.3 618.575 5
 5 -1 5 13416.3 604.703 5
 5 1 6 37888.3 1090.4 4
 -5 1 -6 35542 1098.22 7
 5 -1 -6 36966 870.615 2
 5 1 -6 38074.9 1120.04 9
 5 -1 -6 35846.2 1094.82 9
 5 1 -6 37519 1155.37 5
 5 -1 -6 36781 1153.89 5
 5 -1 6 35519.2 1126.4 5
 5 1 6 36719.7 1169.19 5
 -5 -1 -6 35260.8 1144.32 3
 -5 1 -6 38566.4 1206.56 3
 -5 1 -7 23164.2 941.841 7
 5 -1 -7 22767.8 959.225 5
 5 1 7 23026.5 997.644 5
 5 1 -7 23261.8 961.268 5
 5 -1 7 21749 956.934 5
 5 1 7 22805.5 864.016 4
 5 -1 -7 23417.7 935.499 9
 5 1 -7 23334.6 925.537 9
 -5 -1 -7 23136 1000.18 3
 -5 1 -7 21094.1 968.221 3
 5 -1 8 829.113 250.994 5
 5 1 8 1065.13 265.33 5
 -5 1 -8 545.541 192.173 3
 -5 1 -8 479.981 178.763 7
 -5 -1 -8 455.216 196.043 7
 -5 -1 -8 878.967 242.787 3
 -5 1 -9 16928.6 913.231 7
 -5 -1 -9 15666.7 911.861 7
 -5 1 -9 16608.7 978.337 3
 5 1 9 16054.6 977.952 5
 -5 -1 -9 14768 891.124 2
 -5 1 -10 10806.8 838.117 3
 -5 1 -10 9882.31 755.77 2
 -5 -1 -10 8393.67 725.628 2
 -5 -1 -10 9758.92 755.988 7
 -5 1 -10 10605.5 764.037 7
 -5 -2 0 115.819 30.7687 7
 5 -2 0 132.948 49.6768 7
 -5 2 0 24.0594 42.2942 4
 5 2 1 79403.5 1231.8 3
 -5 2 -1 80269.9 1196.85 7
 -5 2 1 80974 1137.53 4
 -5 2 -1 81626.7 1319.34 4
 5 2 -1 80417.7 1287.31 6
 5 2 1 80025.6 1284.46 6
 5 -2 1 81215.7 1227.55 7
 -5 2 1 79399 1228.15 9
 -5 -2 1 79588.6 1227.08 9
 -5 2 1 82311.3 1279.8 6
 -5 2 -1 80289.8 1270.32 6
 5 -2 1 78889.4 1305.3 4
 -5 2 2 123732 1692.71 2
 -5 2 -2 123641 1732.09 7
 5 2 -2 124181 1747.09 6
 5 2 2 121530 1737.48 6
 -5 2 -2 123766 1731.89 6
 -5 2 2 122487 1731.17 6
 -5 2 2 123102 1363.43 3
 5 -2 2 125312 1877.78 4
 -5 -2 2 122043 1761.22 9
 -5 2 2 122379 1769.09 9
 -5 2 2 124459 1615.42 10
 5 2 2 124662 1619.28 10
 -5 2 -2 128427 1892.01 4
 -5 -2 -2 122168 1799.73 3
 5 2 3 10118.3 372.148 6
 -5 2 3 9977.82 366.99 6
 5 2 -3 10162.6 375.477 6
 -5 2 -3 10002.4 367.192 6
 5 -2 3 10236.2 349.022 1
 5 2 3 9935.4 388.49 8
 5 2 -3 10080.4 382.717 8
 5 -2 3 10827.4 475.731 4
 -5 -2 3 10308 433.24 9
 -5 2 3 10323.7 435.324 9
 -5 2 -3 10488.4 466.686 4
 -5 2 -3 9868.93 409.946 7
 5 2 3 10332.6 392.523 10
 5 2 -3 10495.6 397.152 10
 -5 2 -3 10016.1 386.05 10
 -5 2 3 10722.6 397.389 10
 -5 -2 -3 9962.94 443.157 3
 5 2 -3 10156.4 414.549 9
 5 -2 -3 9597.47 404.948 9
 -5 2 3 10193.5 380.578 2
 5 2 -4 76496.7 1215.54 6
 -5 2 -4 79066.9 1227.26 6
 5 2 4 78994.1 1224.92 6
 -5 2 4 79519 1232.06 6
 5 2 4 77065.9 1260.33 8
 5 2 -4 77509.4 1245.66 8
 5 -2 -4 76483.4 1505.39 5
 5 -2 4 73230.1 1415.59 5
 5 2 -4 77817.4 1446.98 9
 5 -2 -4 77262.6 1447.88 9
 5 2 4 76203 1401.82 10
 5 2 -4 77312.5 1418.95 10
 -5 2 4 77990.8 1404.22 10
 -5 2 -4 78494.7 1424.78 10
 5 -2 4 75580.4 1142.16 1
 5 2 4 78936.1 1536.25 4
 -5 2 4 74742.7 1313.56 2
 5 2 -5 13253.2 582.684 9
 5 -2 -5 13645.3 591.025 9
 5 2 5 12477.8 411.574 8
 5 2 -5 13478 414.028 8
 5 2 -5 12744.6 571.312 10
 -5 2 -5 13621.1 587.748 10
 5 -2 -5 13804 499.4 2
 -5 2 -5 13843.9 603.276 7
 5 2 5 13903.4 613.946 4
 -5 -2 -5 13878.1 640.4 3
 5 -2 -5 12853.2 612.897 5
 5 2 5 13617.2 629.475 5
 5 2 -5 11899.9 590.354 5
 5 -2 5 13399.3 598.413 5
 5 2 -5 14250.1 409.751 6
 5 2 5 13567 402.019 6
 -5 -2 -6 44775.5 1310.11 3
 5 2 6 45868.6 1225.17 4
 -5 2 -6 46135.8 1255.35 7
 5 2 -6 43344.6 1260.21 5
 5 -2 -6 45893.2 1304.43 5
 5 -2 6 45748 1276.59 5
 5 2 6 44442.3 1310.25 5
 5 2 -6 46407.2 1247.81 9
 5 -2 -6 47844.5 1276.75 9
 5 2 -6 46035.8 1243.29 10
 -5 2 -6 48035.3 1264.92 10
 -5 2 -7 28920.2 1047.05 7
 5 2 7 28431.2 1130.41 5
 5 -2 -7 27287.9 1055.87 5
 5 2 -7 26697.6 1037.48 5
 5 -2 7 28355 1087.87 5
 -5 2 -7 25653 1085.83 3
 -5 -2 -7 27936 1109.99 3
 5 2 7 27510.1 960.636 4
 5 2 -7 29461.6 1049.26 9
 5 -2 -7 28399.5 1044.8 9
 -5 2 -8 404.17 217.464 3
 -5 -2 -8 48.8291 171.611 2
 -5 2 -8 85.4877 139.081 7
 5 -2 8 47.741 179.372 5
 5 2 8 -103.35 211.573 5
 -5 2 -9 23226.3 1164.32 3
 -5 2 -9 24123.5 1095.6 7
 -5 -2 -9 23643.8 1132.56 7
 -5 -2 -9 24892.1 1170.41 2
 5 2 9 24971.6 1235.58 5
 -5 2 -10 6502.51 637.781 3
 -5 -2 -10 5674.78 592.487 7
 -5 2 -10 6170.73 584.435 7
 -5 -2 -10 6251.59 612.46 2
 -5 2 -10 7080.42 635.039 2
 5 -3 0 158.707 54.3007 7
 5 3 0 148.678 74.4212 8
 -5 3 0 -14.7054 49.8092 6
 -5 3 0 92.6332 54.1871 4
 5 3 1 331154 3919.76 8
 5 3 -1 331444 3914.51 8
 5 -3 1 323940 3768.08 7
 -5 -3 1 326571 3718.16 9
 -5 3 1 328578 3724.75 9
 -5 3 -1 329839 3741.92 7
 -5 3 -1 331057 3894.21 4
 -5 3 1 326816 3658.37 4
 5 3 1 329421 3797.97 3
 -5 3 -1 324940 3830.17 6
 -5 3 1 327405 3833.48 6
 -5 3 -2 116090 1697.76 6
 -5 3 2 117821 1702.28 6
 -5 3 -2 113662 1673.3 7
 -5 -3 2 115663 1689.82 9
 -5 3 2 116633 1698.92 9
 5 -3 2 119275 1767.08 7
 5 3 -2 115914 1751 8
 5 3 2 115107 1750.54 8
 -5 3 2 113944 1700.01 2
 5 3 2 117816 1796.38 3
 -5 3 2 116799 1449.11 4
 -5 3 -2 115505 1822.3 4
 5 3 3 22462.8 598.04 6
 5 3 -3 20511 578.924 6
 5 3 -3 21619.3 618.326 9
 5 -3 -3 22448 633.012 9
 -5 3 -3 21658.4 581.586 6
 -5 3 3 22192 586.241 6
 -5 3 3 22500.8 659.945 9
 -5 -3 3 21079.5 637.818 9
 -5 3 3 21356 618.541 2
 5 3 -3 21498 381.941 7
 5 3 -3 22208.5 610.226 8
 5 3 3 22178.2 621.139 8
 5 -3 3 21755.5 573.675 1
 -5 3 3 21582.3 345.469 4
 -5 3 -3 21391.1 697.645 4
 -5 3 -3 21868.1 628.532 7
 -5 3 3 20713.7 588.88 10
 5 3 3 21582.2 602.496 10
 5 -3 -4 29977.5 874.936 5
 -5 3 4 29941.5 791.551 2
 5 -3 4 29680.5 802.285 5
 5 3 -4 29483.3 692.043 6
 5 3 4 30477.7 699.251 6
 -5 3 -4 29752.8 689.416 6
 -5 3 4 28794.6 682.263 6
 5 3 -4 29513.8 812.06 9
 5 -3 -4 30173 825.838 9
 5 -3 4 29834.2 670.42 1
 5 3 4 30370.7 504.707 1
 -5 3 -4 29502.2 816.095 10
 5 3 -4 29025.7 810.168 10
 -5 3 4 29938.8 810.482 10
 5 3 4 29115.5 803.825 10
 5 3 4 29409.2 721.103 8
 5 3 -4 29492.4 709.278 8
 5 -3 -5 7718.59 393.696 2
 5 3 5 7694.36 336.218 8
 5 3 -5 7844.46 329.561 8
 5 -3 5 7574.38 444.634 5
 5 3 5 7778.41 482.245 5
 5 3 -5 7946.39 468.891 5
 5 -3 -5 7186.1 458.811 5
 5 3 -5 6865.66 420.636 9
 5 -3 -5 8567.08 473.167 9
 5 -3 5 7628.67 307.972 1
 5 3 -5 6868.36 425.107 10
 -5 3 -5 7886.2 457.142 10
 -5 3 -5 7481.76 312.699 6
 5 3 -5 7758.71 318.793 6
 -5 3 5 7566.41 317.677 6
 5 3 5 7464.75 312.319 6
 5 3 5 8095.34 476.029 4
 -5 -3 -5 7662.79 483.482 3
 -5 3 -5 7148.44 430.449 7
 5 3 6 21024.8 811.511 4
 -5 3 -6 20800.5 811.822 7
 5 3 -6 20779.6 825.231 10
 -5 3 -6 22441.2 850.026 10
 5 3 -6 19746.3 823.404 5
 5 -3 -6 21160.8 862.022 5
 5 -3 6 21102.5 835.508 5
 5 3 6 19847.9 867.422 5
 5 3 -6 20030.7 799.795 9
 5 -3 -6 22461.5 845.836 9
 5 -3 -7 37983.8 1218.85 9
 5 3 -7 37387.7 1196.52 9
 -5 3 -7 37422.4 1328.67 3
 5 3 7 39943.1 1175.94 4
 5 3 -7 38726.8 1241.16 10
 -5 3 -7 39419.4 1254.81 10
 -5 -3 -7 40005.3 1354.96 2
 5 3 7 39993.6 1361.8 5
 5 -3 -7 39152.9 1282.41 5
 5 3 -7 37249.6 1232.45 5
 5 -3 7 39523.7 1275.15 5
 -5 3 -7 37934.5 1220.13 7
 -5 -3 -8 50.3031 211.308 2
 5 -3 8 46.5837 163.722 5
 5 3 8 52.5172 170.883 5
 -5 3 -8 168.76 158.518 7
 -5 3 -8 206.021 187.371 3
 -5 -3 -9 24031.1 1174.8 2
 -5 3 -9 22525.3 1171.85 3
 5 3 9 22731.3 1179.27 5
 -5 3 -9 23103.8 1069.44 7
 -5 3 -10 9357.91 695.69 7
 -5 -3 -10 10038.7 777.252 7
 -5 3 -10 8672.39 764.606 3
 -5 -3 -10 10468.9 815.761 2
 -5 4 0 16.3332 59.4203 6
 -5 4 0 59.6905 48.558 4
 5 -4 0 40.0336 54.6386 7
 5 4 0 -18.3993 62.3145 8
 -5 -4 1 228623 2448.25 2
 5 4 1 232486 2992.39 8
 5 4 -1 229096 2983.17 8
 5 -4 1 229461 2843.61 7
 -5 4 -1 229938 2951.16 4
 -5 4 1 221782 2727.16 9
 -5 -4 1 226528 2720.13 9
 -5 4 1 228362 2902.25 6
 -5 4 -1 226612 2900.32 6
 5 4 1 227835 2868.73 3
 -5 4 -1 228472 2809.64 7
 -5 4 1 228141 2745.33 4
 5 4 2 158002 2274.71 3
 -5 4 2 158036 2176.09 6
 -5 4 -2 158118 2181.68 6
 -5 4 -2 156156 2310.73 4
 5 -4 2 157523 2175.56 1
 5 -4 2 155576 2215.15 7
 5 4 2 160985 2256.79 8
 5 4 -2 149240 2206.17 8
 -5 -4 2 157845 2104.42 9
 -5 4 2 158996 2111.81 9
 -5 4 2 154860 1930 4
 -5 4 -2 156620 2138.99 7
 -5 4 2 150582 2199.01 2
 -5 4 3 1443.99 99.6516 4
 -5 4 -3 1026.74 170.125 4
 -5 4 -3 970.142 140.593 7
 -5 4 -3 1064.84 140.139 6
 -5 4 3 1334.66 161.083 9
 5 -4 -3 1014.35 143.563 9
 -5 -4 3 1183.03 154.691 9
 5 4 -3 904.333 133.299 9
 -5 4 3 1362.89 155.048 6
 5 -4 3 1082.38 135.873 5
 -5 4 3 1161.71 112.56 3
 5 4 3 929.962 140.615 8
 5 4 -3 1085.73 151.78 8
 5 4 3 1155.5 169.039 3
 -5 4 3 1196.73 163.109 2
 5 4 -3 1049.52 63.2848 7
 5 -4 3 1009.82 135.549 1
 5 -4 -4 30882.3 834.686 9
 5 4 -4 30957.1 829.301 9
 5 -4 4 31020.5 745.08 1
 5 4 4 31541.9 564.565 1
 5 -4 -4 31863.4 893.786 5
 5 -4 4 31133.4 822.381 5
 5 4 -4 31280.5 561.162 7
 5 4 4 30663.4 776.145 8
 5 4 -4 30950.1 765.948 8
 -5 4 4 30656.4 852.877 2
 -5 4 4 30855.1 667.41 3
 5 4 -4 28393.1 725.147 6
 5 4 4 31075 748.22 6
 -5 4 4 30692.7 737.062 6
 -5 4 -4 32102.4 749.55 6
 -5 4 4 31907.8 859.179 10
 5 4 4 31689.6 860.798 10
 5 -4 5 12667.7 449.838 1
 5 4 5 13036.2 617.178 4
 -5 4 -5 13558.9 645.269 4
 5 4 5 13463.2 452.528 6
 -5 4 -5 13512.7 453.115 6
 -5 4 5 13371.1 449.993 6
 5 4 -5 12792.9 445.847 6
 5 4 -5 13688.9 590.956 9
 5 -4 -5 13516.8 591.309 9
 -5 4 -5 13355.2 589.212 7
 5 4 -5 12994.5 397.41 7
 5 4 -5 12858 456.75 8
 5 4 5 12470.9 461.191 8
 -5 4 5 14855.4 637.947 10
 5 4 -5 13286.1 600.572 10
 5 4 5 13519.3 610.279 10
 -5 4 -5 13357 610.407 10
 5 -4 -5 12728.6 610.796 5
 5 -4 5 13008.2 581.004 5
 5 4 5 15222.8 680.192 5
 5 4 -5 12621.4 598.39 5
 -5 4 -6 28525.7 965.695 7
 5 4 -6 26969.7 963.482 5
 5 4 6 27886.2 1042.53 5
 5 -4 -6 29617.2 1026.91 5
 5 -4 6 29017.8 976.297 5
 5 -4 -6 27735.4 875.408 2
 -5 -4 -6 28771.8 1078.82 2
 -5 4 6 28904 1005.31 10
 5 4 -6 28343.5 987.816 10
 5 4 6 29213 1011.28 10
 -5 4 -6 28665.6 993.551 10
 5 4 6 27412.7 955.319 4
 5 -4 -6 30809.1 995.794 9
 5 4 -6 28697.5 944.357 9
 -5 -4 -7 30484 1200.07 2
 5 4 7 31705 1054.26 4
 -5 4 -7 31135.2 1091.29 7
 5 -4 -7 30347.3 979.765 2
 5 4 7 29196.9 1170.46 5
 5 -4 7 30707.8 1103.41 5
 5 4 -7 29837.7 1083.45 5
 5 4 -7 30674.3 1108.24 10
 -5 4 -7 29531.8 1098.97 10
 -5 4 -8 293.071 175.885 7
 -5 4 -8 369.608 185.584 3
 -5 -4 -8 208.108 162.095 2
 5 -4 8 226.667 175.583 5
 5 4 8 106.34 186.88 5
 -5 4 -9 23413.7 1050.82 7
 -5 4 -9 23603.4 1196.73 3
 5 4 9 22281.1 1182.19 5
 -5 -4 -9 23634.7 1179.45 2
 -5 -4 -10 4566.68 552.584 2
 -5 4 -10 5788.48 547.296 7
 -5 4 -10 6724.16 666.433 3
 5 -5 0 18.8411 61.3089 1
 5 5 0 -41.4169 84.7888 8
 5 -5 0 46.2331 63.1007 7
 -5 -5 -1 152520 2089.15 2
 -5 5 -1 153243 2244.39 4
 5 5 1 153801 2291.88 8
 5 5 -1 152036 2283.3 8
 -5 5 1 157092 2224.59 2
 -5 -5 1 153296 1769.65 2
 5 -5 1 152150 2214.88 1
 5 -5 1 153936 2154.15 7
 -5 -5 1 152300 1970.29 9
 -5 5 1 154093 1981.39 9
 5 -5 2 14013.6 523.317 1
 5 5 2 14655.2 562.743 3
 -5 5 2 16236.4 579.561 2
 -5 -5 -2 15738.3 551.463 2
 5 -5 2 14746.1 541.909 7
 -5 5 -2 15355.9 516.355 7
 5 5 2 15055.2 567.766 8
 5 5 -2 14837.2 560.753 8
 -5 -5 2 15344.3 476.997 9
 -5 5 2 15120.9 476.555 9
 -5 5 -2 14128.2 566.596 4
 -5 5 3 47265.2 1009.29 6
 -5 5 -3 46555.7 1006.95 6
 5 -5 -3 46306.8 1007.76 5
 -5 -5 3 47711.9 1003.48 9
 -5 5 3 47031.4 1004.43 9
 -5 5 3 45719.9 1092.2 2
 -5 -5 -3 47116.2 1117.83 2
 5 5 3 47871 892.252 1
 5 -5 3 47384 1026.97 1
 5 -5 3 46660.3 1108.27 7
 5 5 3 47243.7 1161.95 3
 5 5 3 47443.4 1058.04 8
 5 5 -3 46382.2 1038.23 8
 5 -5 3 48497.4 946.999 5
 -5 5 -4 35787.6 846.732 6
 -5 5 4 35669.4 849.075 6
 5 -5 -4 35852.1 955.27 5
 5 -5 4 34284.1 860.528 5
 -5 5 -4 33850.5 1033.47 4
 5 5 4 35146.2 883.253 8
 5 5 -4 36474.1 884.124 8
 5 5 -4 35846.6 584.456 7
 -5 5 -4 34552.5 921.222 7
 -5 -5 -4 35818.2 1043.82 2
 -5 5 4 34374 973.949 2
 5 -5 4 34533.5 856.696 1
 5 5 4 36331.2 676.959 1
 5 -5 -4 35134 898.091 9
 5 5 -4 35521.8 890.69 9
 -5 5 4 36530.2 790.629 3
 5 5 4 35746.4 1069.72 3
 -5 5 -5 6243.34 324.247 6
 -5 5 5 6643.34 334.08 6
 -5 5 5 6670.8 440.932 10
 5 5 5 6437.48 438.451 10
 -5 5 -5 6827.18 425.164 7
 5 -5 5 6177.93 341.472 1
 5 5 -5 6599.18 404.025 9
 5 5 -5 6133.89 423.725 10
 -5 5 -5 6979.78 456.743 10
 5 -5 -5 6097.66 397.973 9
 5 5 -5 5741.52 325.434 8
 5 5 5 6511.68 353.82 8
 -5 -5 -5 6592.74 485.297 2
 -5 5 -5 6766.04 478.65 4
 5 5 5 7302.19 476.163 5
 5 -5 -5 6005.82 415.493 5
 5 5 -5 6412.71 425.314 5
 5 5 -5 6219.24 325.88 6
 5 5 5 7040.17 346.43 6
 -5 5 -6 45957.5 1256.56 7
 -5 -5 -6 45348.3 1406.28 2
 -5 5 -6 45799 1340.21 4
 5 5 6 41928.6 1234.46 4
 5 5 -6 46845.8 1312.64 10
 -5 5 6 44598.5 1301.06 10
 -5 5 -6 45385.5 1302.69 10
 5 5 6 46762.1 1333.73 10
 5 5 -6 43755 1245.16 5
 5 -5 -6 46189.6 1291.35 5
 5 5 6 43787.7 1338.82 5
 5 -5 6 44955.2 1224.57 5
 5 -5 -6 44567.8 1196.15 2
 5 5 -6 43721.6 1154.95 1
 5 5 -6 46543.1 1229.32 9
 5 -5 -6 44103.2 1217.89 9
 5 5 7 38407.6 1348.99 5
 -5 5 7 37337.5 1280.29 10
 5 5 7 35149 1251.56 10
 5 5 7 37223.6 1167.75 4
 -5 5 -7 37529.6 1203.04 7
 5 -5 -7 37690.1 1147.67 2
 -5 -5 -7 34520 1306.75 2
 5 -5 7 33632.1 1155.09 5
 -5 5 -8 789.815 221.04 7
 -5 -5 -8 968.846 277.045 2
 5 5 8 911.139 251.858 5
 -5 5 -9 24080.7 1210.91 3
 -5 5 -9 20927 1005.51 7
 5 5 9 22467.1 1181.66 5
 -5 -5 -9 23190.6 1176.32 2
 -5 5 -10 9061.3 685.17 7
 -5 5 -10 11413.2 862.365 3
 5 -6 0 17.5177 57.0121 7
 -5 -6 0 48.4917 49.6496 2
 -5 -6 1 102180 1304.9 2
 -5 6 1 100283 1721.72 2
 -5 -6 1 103682 1432.74 9
 -5 6 1 99540.7 1422.6 9
 5 -6 1 99119.5 1644.94 7
 -5 -6 1 98259.7 1125.63 7
 5 6 1 97910.1 1761.59 8
 5 6 -1 100801 1777.57 8
 5 -6 -1 100247 1713.08 1
 5 -6 1 98897.8 1714.85 1
 -5 -6 -1 98692.3 1560.11 2
 -5 -6 -2 110865 1800.77 2
 -5 6 2 109446 1875.67 2
 5 -6 2 110555 1813.36 7
 -5 6 -2 108233 1722.86 7
 5 -6 2 107169 1815.08 1
 5 -6 -2 108862 1816.6 1
 -5 6 -2 103098 1866.95 4
 -5 6 2 108929 1604.68 9
 -5 -6 2 107702 1595.44 9
 5 6 2 105401 1854.25 3
 5 6 2 115051 1911.67 8
 5 6 -2 105752 1844.58 8
 5 6 2 109222 1706.51 1
 -5 6 3 641.482 144.673 2
 5 6 3 323.552 104.196 8
 5 6 -3 453.256 126.009 8
 5 -6 3 222.761 101.429 7
 5 -6 -3 577.937 136.431 1
 5 -6 3 457.475 121.131 1
 5 6 3 615.73 108.436 1
 5 -6 -3 545.129 115.839 5
 5 -6 3 382.093 96.8662 5
 5 6 3 385.763 129.48 3
 5 6 4 65932.1 1565.43 3
 -5 6 4 68102.6 1246.39 3
 -5 -6 -4 69143.8 1560.46 2
 -5 6 -4 69061.6 1320.91 6
 -5 6 4 70641.3 1335.27 6
 5 -6 -4 66512.9 1333.97 1
 5 6 4 66675.9 1429.4 5
 -5 6 4 68738.2 1511.59 2
 5 6 -4 70366.2 1320.76 9
 5 -6 -4 68323.9 1319.51 9
 5 -6 4 67645.6 1354.24 1
 5 6 4 67569.4 1102.47 1
 5 6 -4 68319.3 1357.73 8
 5 6 4 69849.9 1385.48 8
 -5 6 -4 66927.4 1385.4 7
 -5 6 -4 69034.2 1580.13 4
 5 -6 -4 69044.6 1395.03 5
 5 -6 4 67307.2 1275.5 5
 -5 6 -5 14450.4 629.545 7
 5 -6 -5 13380 536.536 1
 5 6 -5 14765.5 600.777 9
 5 -6 -5 14213.8 596.866 9
 5 -6 -5 14440.9 638.47 5
 5 6 -5 13398 614.478 5
 5 6 5 14725.6 677.845 5
 -5 6 -5 13671.6 698.204 4
 -5 -6 -5 13789.8 712.498 2
 5 -6 5 14400.5 562.189 1
 -5 6 5 13579.5 520.427 3
 -5 6 5 13290.2 512.257 6
 -5 6 -5 12329.5 495.299 6
 -5 6 5 12840.6 635.405 10
 5 6 5 13969.9 662.816 10
 5 6 -5 13726.2 538.537 8
 5 6 5 13084.6 537.916 8
 -5 -6 -6 30257.3 1154.21 2
 5 6 -6 26366.6 910.795 1
 -5 6 -6 26027.8 935.149 7
 5 6 -6 27028.4 1009.35 10
 -5 6 -6 25215.1 981.235 10
 -5 6 6 28194.1 1045.7 10
 5 6 6 27780.3 1037.9 10
 5 6 -6 28368.9 928.084 9
 5 -6 -6 27057.6 921.135 9
 -5 6 -6 27502.3 1063.58 4
 5 6 -6 28541.7 978.502 5
 5 6 6 27362.2 1044.77 5
 5 -6 6 28358.2 934.35 5
 5 -6 -6 28894.3 991.228 5
 5 6 7 14071.2 819.48 5
 -5 6 -7 16639.5 784.211 7
 -5 6 7 16205.5 857.009 10
 5 6 7 16572.5 861.573 10
 5 -6 7 17171.8 782.407 5
 5 -6 -7 15099.7 744.425 2
 5 6 7 15798.4 765.069 4
 -5 -6 -7 14776.3 849.593 2
 -5 6 -8 125.706 157.452 7
 -5 -6 -8 442.284 201.136 2
 5 6 8 269.05 189.132 5
 -5 -6 -9 16608.2 1015.42 2
 5 6 9 15813.1 989.081 5
 -5 6 -9 16216.6 873.652 7
 -5 6 -9 15661 983.01 3
 -5 -7 0 55.0393 54.8378 2
 5 -7 0 23.9637 81.1596 1
 -5 -7 0 126.571 100.881 8
 5 -7 0 39.417 61.4008 7
 5 7 0 157.099 92.0235 8
 -5 7 1 92998.4 1711.37 2
 5 7 1 92745.3 1768.1 8
 5 7 -1 92689.5 1763.29 8
 -5 -7 -1 94260.5 1548.95 2
 5 -7 1 95513.7 1644.13 7
 5 7 1 94005.8 1646.67 1
 -5 -7 1 91922.1 1336.32 9
 -5 7 1 92230.2 1340.94 9
 5 -7 1 93843.7 1719.89 1
 5 -7 -1 94316.3 1709.5 1
 5 -7 -2 67690 1131.73 5
 -5 7 2 68637.5 1160.9 9
 5 -7 2 69726.5 1038.49 5
 5 7 2 70098 1476.4 8
 5 7 -2 68756.9 1453.28 8
 -5 -7 2 66724.4 1146.94 9
 5 -7 2 67954 1422.74 1
 5 7 2 69291 1306.25 1
 5 7 2 65477.6 1437.38 3
 5 -7 -2 66345.7 1386.51 1
 5 -7 2 65569.3 1363.59 7
 -5 -7 -2 68070 1354.89 2
 -5 7 2 68065.2 1460.31 2
 5 -7 3 19867.8 733.753 7
 5 7 -3 20927 737.58 8
 5 7 3 19569.6 723.047 8
 -5 -7 -3 19334.9 728.605 2
 -5 7 3 19233.3 752.77 2
 5 7 3 19685.8 770.463 3
 5 -7 3 18419.6 518.424 5
 5 -7 -3 19128.2 596.023 5
 -5 7 -3 20874.3 798.947 4
 -5 7 -3 18796.9 661.744 7
 5 -7 -3 20009.2 701.845 1
 5 -7 3 18152.2 687.123 1
 5 7 3 19665.1 600.823 1
 -5 7 -4 76339.8 1531.11 7
 5 -7 -4 73242 1468.48 1
 5 7 4 75874.6 1261.44 1
 5 7 -4 78127.2 1533.54 8
 5 7 4 75588.9 1532.55 8
 -5 7 4 74394.9 1399.55 3
 5 7 4 76131 1738.55 3
 -5 7 4 73608.3 1454.35 6
 -5 7 -4 77247.4 1481.49 6
 5 -7 4 77438.8 1540.37 1
 5 7 -4 76526.8 1659.75 1
 5 -7 4 76862 1352.68 5
 5 -7 -4 72457.8 1445.07 5
 -5 7 4 77679.2 1694.96 2
 -5 -7 -4 79515.6 1725.25 2
 5 7 -4 72219.5 1452.61 5
 -5 7 -4 74631.2 1728.18 4
 5 7 4 77569.1 1551.98 5
 5 -7 -4 76373.3 1409.69 9
 5 7 -5 9614.52 558.773 1
 5 -7 -5 10539.5 491.386 1
 -5 7 5 11489.4 506.141 3
 -5 7 5 10540 483.374 6
 -5 7 -5 10877.1 488.939 6
 5 7 -5 10507.8 498.498 8
 5 7 5 9895.74 495.766 8
 -5 7 5 11247.8 611.731 10
 5 7 5 11084.6 614.366 10
 -5 7 -5 10119.8 626.179 4
 -5 7 5 9948.27 593.734 2
 5 7 5 11600.7 609.028 5
 5 7 -5 9605.18 521.508 5
 5 -7 -5 10796.2 542.074 5
 5 7 -5 10578.9 501.929 9
 5 -7 -5 11081.9 521.252 9
 -5 7 -5 9627.14 533 7
 -5 -7 -5 11522.7 665.428 2
 5 -7 5 11316.2 533.587 1
 5 7 -6 12538.2 646.798 1
 5 7 -6 13173.8 617.362 9
 -5 7 -6 12697.2 699.182 10
 5 -7 -6 12354.8 611.085 9
 5 7 -6 13384.7 721.445 10
 -5 7 -6 13511.9 669.776 7
 5 7 6 13968.9 744.234 10
 -5 7 6 13253.2 733.096 10
 5 -7 6 12799.1 604.563 5
 -5 -7 -6 13699.5 787.814 2
 -5 7 -6 13388 757.081 4
 5 7 -6 12761.8 646.796 5
 5 7 6 13195 724.957 5
 5 -7 -6 13428.2 660.474 5
 -5 7 7 13480.5 787.743 10
 5 7 7 13140.9 782.129 10
 5 7 7 12923.8 776.132 5
 -5 -7 -7 12390.4 797.398 2
 -5 7 -7 12649.3 691.825 7
 -5 7 -7 13105.9 782.018 4
 5 7 7 12075.5 683.701 4
 -5 7 -8 83.5413 124.073 7
 -5 -7 -8 -230.879 236.322 2
 5 7 8 -215.003 242.131 5
 5 7 8 215.181 195.701 10
 -5 7 8 161.495 133.781 10
 -5 7 -9 11316.7 717.911 7
 -5 -7 -9 10076.2 802.709 2
 -5 -8 0 94.6955 46.2208 9
 -5 8 0 9.44027 41.5938 9
 5 8 0 116.895 95.0894 8
 -5 -8 0 15.3237 57.5759 2
 -5 8 0 25.6851 76.2942 2
 5 -8 0 21.9757 77.2354 7
 -5 8 1 29571.5 619.489 9
 -5 -8 1 28869.5 612.456 9
 -5 -8 -1 29175.9 794.903 2
 5 -8 1 29222 848.196 7
 -5 -8 1 29301.5 525.549 7
 5 -8 1 29940.7 927.146 1
 5 -8 -1 30930.7 925.885 1
 -5 8 1 29436.6 912.35 2
 5 -8 -1 29578.1 563.977 5
 5 8 -1 28901.7 937.457 8
 5 8 1 29315.8 945.494 8
 -5 -8 2 64476.9 1098.44 9
 5 8 -2 65899.7 1510.08 1
 5 -8 -2 63698.8 1408.42 1
 5 -8 2 66496 955.257 5
 5 -8 -2 64350.5 1072.56 5
 -5 8 2 64574.9 1482.26 2
 5 8 2 64387.2 1310.35 1
 5 -8 2 63557.7 1442.35 1
 5 8 -2 62091.9 1446.2 8
 5 8 2 65204 1481.36 8
 5 -8 2 67701.2 1413.98 7
 -5 8 -3 12603.8 649.557 4
 5 -8 3 12273.7 396.595 5
 5 -8 -3 12408.6 463.258 5
 5 8 3 12639.3 641.524 3
 -5 8 3 11679.7 617.105 2
 -5 -8 -3 12897.1 611.146 2
 5 -8 3 12980 606.399 1
 5 8 -3 13719.3 660.973 1
 5 8 3 12821.6 509.469 1
 5 -8 -3 12918.6 586.841 1
 5 8 -3 12305 592.267 8
 5 8 3 12315.9 603.249 8
 5 -8 3 12156.5 591.641 7
 5 8 4 81462.1 1871.79 3
 -5 8 4 82740.3 1841.25 2
 -5 -8 -4 84662 1849.35 2
 -5 8 4 82630.5 1569.2 3
 -5 8 -4 79891.4 1632.77 7
 5 -8 4 80554 1672.46 1
 5 8 -4 84773.9 1820.77 1
 -5 8 -4 82706.8 1891.46 4
 5 8 -4 86468 1698.18 8
 5 8 4 78668.4 1660.84 8
 5 -8 -4 81527.6 1622.65 1
 5 8 -4 82383 1551.18 5
 5 -8 -4 85463.4 1539.88 5
 5 8 4 82738.1 1632.06 5
 -5 8 5 13239.8 581.626 3
 5 8 5 15117.8 789.236 3
 -5 8 -5 14394.1 593.488 6
 -5 8 5 13462.9 576.239 6
 5 8 -5 14079.5 581.369 9
 5 -8 -5 16381.4 628.642 9
 -5 8 5 14888.9 738.179 10
 5 8 5 13411.6 703.091 10
 5 8 -5 15426.5 731.659 1
 -5 8 -5 14656.2 665.314 7
 5 -8 5 14201.5 617.362 8
 5 -8 -5 13567.4 610.602 8
 5 -8 -5 14169.1 618.796 5
 5 8 -5 15291.7 647.951 5
 5 8 5 13669.1 669.09 5
 -5 -8 -5 13868.7 754.627 2
 -5 8 5 14558.6 748.727 2
 5 -8 -5 14577.4 609.803 1
 -5 8 -5 12364.1 727.991 4
 5 -8 -6 29781.2 984.44 5
 -5 8 -6 27382.2 1125.65 4
 5 8 6 29054.7 1080.03 5
 5 8 -6 29139.5 979.363 5
 -5 8 6 28203.3 1111.81 10
 5 8 6 28525.6 1113.93 10
 -5 8 -6 27155.3 981.743 7
 5 8 -6 27510.5 1015.87 1
 5 8 -6 28565.9 912.221 9
 5 -8 -6 28889.7 929.74 9
 -5 -8 -6 27166.3 1148.33 2
 -5 8 7 12370 774.779 10
 5 8 7 11020.9 749.837 10
 -5 -8 -7 10321.7 760.794 2
 -5 8 -7 12335.7 771.29 4
 5 8 7 12828.5 772.686 5
 -5 8 -7 10995.8 654.342 7
 -5 8 8 280.795 190.194 10
 5 8 8 168.394 158.174 10
 -5 8 -8 126.777 158.776 7
 5 8 8 -106.332 180.057 5
 -5 -8 -8 60.0584 187.1 2
 -5 8 -9 10121.5 695.455 7
 -5 -8 -9 11946.5 885.269 2
 -5 -9 0 52.3051 49.8077 9
 -5 9 0 17.1822 38.7005 9
 -5 -9 0 -32.7853 106.677 8
 5 9 0 86.8837 112.161 1
 5 -9 0 -29.9604 84.4248 1
 5 9 0 -32.6349 86.7018 8
 -5 -9 0 34.3733 62.5229 2
 -5 9 0 57.7261 85.7321 2
 5 -9 0 -24.2999 82.2958 7
 -5 9 1 55729.2 907.496 9
 -5 -9 1 55601.7 904.56 9
 -5 -9 -1 57628.3 1203.18 2
 -5 9 1 55954.1 1376.29 2
 -5 -9 -1 56765.2 1434.21 8
 -5 -9 1 52460.8 1383.92 8
 5 9 -1 54084.6 1380.97 1
 5 -9 1 54441.1 1360.26 1
 5 9 1 57237.3 1325.34 1
 5 -9 1 55521.8 1267.48 7
 -5 -9 1 56269.6 868.291 7
 5 -9 -1 56731.9 1366.92 1
 5 9 -1 56633.2 1421.3 8
 5 9 1 55826.5 1418.51 8
 5 -9 -2 21628.4 808.761 1
 5 -9 2 22985.7 799.766 7
 5 9 -2 22709.1 863.374 8
 5 9 2 22207.5 861.815 8
 -5 -9 -2 22458.2 870.927 8
 -5 -9 -2 22357 779.076 2
 -5 9 2 21477.8 841.313 2
 -5 -9 2 22043.1 854.707 8
 5 -9 2 22416.8 849.499 1
 5 9 -2 22877.4 880.6 1
 -5 -9 -3 23103.7 853.679 2
 -5 9 3 23208.6 907.153 2
 5 9 3 21917.2 888.612 3
 5 -9 -3 21533.2 606.278 5
 5 9 -3 23002.8 911.73 1
 5 -9 3 21713 840.716 1
 5 -9 -3 24118.9 841.107 1
 5 -9 3 22186.3 833.31 7
 -5 9 -3 23029.6 928.747 4
 5 9 3 21900.3 853.304 8
 5 9 -3 22995.3 866.26 8
 -5 9 -4 45680.6 1404.41 4
 5 9 4 47053 1161.39 5
 5 -9 -4 47254 1052.55 5
 5 9 -4 45001 1070.81 5
 -5 -9 -4 43729.8 1321.89 2
 -5 9 4 46061.6 1371.96 2
 5 9 4 44804.1 1367.28 3
 5 9 -4 44526.5 1323.63 1
 5 -9 -4 44640 1183.96 1
 5 -9 4 43413.1 1234.18 1
 5 -9 -4 46799.5 1258.45 8
 5 -9 4 47386.9 1258.75 8
 5 9 -5 5576.61 472.457 1
 5 -9 -5 4716.15 357.81 5
 -5 9 5 4809.04 457.617 2
 -5 9 5 4896.18 372.885 3
 5 9 5 5752.87 507.834 3
 -5 -9 -5 5223.08 489.284 2
 -5 9 -5 5310.3 499.25 4
 5 9 5 5853.52 447.369 5
 -5 9 -5 5264.42 415.644 7
 5 -9 5 5490.23 411.044 8
 5 -9 -5 5862.57 425.388 8
 -5 9 5 5416.98 389.581 6
 5 9 6 21010.5 906.414 5
 -5 9 -6 20390.8 860.769 7
 -5 -9 -6 19488.6 989.529 2
 -5 9 6 19437.5 946.615 10
 5 9 6 18292.6 920.82 10
 -5 9 -6 20156.2 1000.24 4
 5 -9 -6 19304.3 776.106 5
 5 9 -6 21172.1 919.432 1
 -5 9 7 13166.3 834.44 10
 5 9 7 15879.6 907.508 10
 5 9 7 15547.6 850.03 5
 -5 9 -7 15649.1 784.928 7
 -5 9 -7 16594.7 930.459 4
 -5 -9 -7 14602.2 917.675 2
 -5 9 -8 -54.1149 232.933 4
 -5 9 -8 85.6309 155.759 7
 -5 9 8 174.8 164.191 10
 5 9 8 -116.559 232.25 10
 5 9 8 416.321 213.068 5
 -5 -9 -8 432.918 259.792 2
 -5 9 -9 11447.4 732.288 7
 -5 10 0 31.6667 94.0609 2
 5 10 0 -36.0557 112.325 8
 5 -10 0 300.131 125.294 1
 5 10 0 -65.1035 118.42 1
 -5 -10 0 110.445 109.352 8
 5 -10 0 26.6578 127.678 7
 5 -10 -1 77284.3 1586.05 7
 5 10 -1 79985.6 1811.91 8
 5 10 1 77445.7 1791.59 8
 -5 10 -1 77940.2 1680.54 2
 5 -10 1 77904.7 1605.77 7
 -5 10 1 80522.7 1754.49 2
 -5 -10 -1 76010.7 1785.39 8
 -5 -10 1 76665.7 1788.01 8
 5 -10 1 77552.5 1744.75 1
 5 10 1 75627.6 1655.18 1
 5 -10 -1 75940.6 1705.76 1
 5 10 -1 74907.2 1742.2 1
 5 10 -2 58109.3 1528.21 1
 5 -10 2 58789.3 1500.61 1
 5 -10 -2 59746.9 1461.63 1
 5 10 2 60729.9 1388.15 1
 -5 -10 -2 58986.4 1375.25 2
 5 10 -2 59453.5 1526.01 8
 5 10 2 57633.6 1514.3 8
 -5 -10 -2 55956.3 1505.83 8
 -5 -10 2 56672.1 1509.37 8
 -5 10 2 57897.8 1510.31 2
 5 -10 2 56206.8 1375.95 7
 5 -10 -3 143.335 130.36 8
 5 -10 3 -35.5473 115.665 8
 5 10 3 71.0175 120.258 8
 5 10 -3 35.0181 109.092 8
 5 -10 -3 126.717 98.6909 1
 5 10 3 76.8448 102.079 1
 5 10 -3 -38.6809 125.861 1
 5 -10 3 35.2499 114.698 1
 -5 10 3 115.912 135.792 2
 -5 -10 -3 67.3504 118.353 2
 5 10 3 38.4516 114.214 3
 -5 10 -3 122.642 133.019 4
 5 -10 3 65.0228 118.273 7
 5 -10 4 30458.9 1052.66 1
 5 10 -4 28478.7 1091.77 1
 5 -10 -4 27445.1 946.322 1
 -5 10 4 28931.2 1117.08 2
 -5 -10 -4 30364.8 1105.56 2
 5 -10 4 30026.3 1061.29 7
 -5 10 -4 29056.9 1157.89 4
 5 10 4 29321.4 1123.77 3
 5 -10 4 30713.8 1051.12 8
 5 -10 -4 29058.6 1029.86 8
 5 10 4 28608.3 892.871 5
 5 10 -5 8873.97 612.503 1
 -5 10 5 8480.57 510.97 6
 5 -10 5 8466.51 543.488 8
 5 -10 -5 9204.74 561.921 8
 -5 10 -5 7398.09 617.245 4
 5 10 5 8308.72 520.879 5
 -5 -10 -5 8818.14 641.52 2
 -5 10 -6 12915.1 692.043 7
 -5 10 -6 11913.1 795.528 4
 5 10 6 13646.7 729.746 5
 5 10 -6 12328.9 741.796 1
 -5 10 6 14479.6 836.334 10
 5 10 6 13156.6 790.901 10
 -5 -10 -6 13342.4 841.559 2
 -5 -10 -7 11616 828.93 2
 -5 10 -7 11288.1 804.153 4
 -5 10 7 13582.3 858.33 10
 5 10 7 12582.4 824.401 10
 -5 10 -7 11474.4 676.748 7
 5 10 7 12105.4 744.763 5
 -5 10 8 120.782 170.179 10
 5 10 8 362.229 204.461 10
 -5 -10 -8 257.756 200.749 2
 -5 10 -8 -86.0825 176.227 7
 -5 10 -8 227.528 238.944 4
 5 11 0 79.3828 139.497 8
 5 -11 0 87.0753 115.668 7
 5 11 0 -72.4769 112.894 1
 5 -11 0 36.9561 91.8419 1
 -5 -11 0 164.331 133.676 8
 -5 11 0 103.913 117.307 2
 5 -11 -1 78224.3 1655.64 7
 5 -11 1 78506.1 1668.89 7
 -5 -11 -1 79197.1 1577.68 2
 -5 11 -1 81385.1 1783.63 2
 -5 -11 -1 75018.9 1860.85 8
 -5 -11 1 74626.7 1854.19 8
 5 -11 1 79866.9 1850.17 1
 5 11 -1 75381 1819.86 1
 5 11 1 79170.6 1761.66 1
 5 -11 -1 76158.4 1793.88 1
 -5 11 1 77583.5 1805.74 2
 5 11 -1 80647.4 1891.6 8
 5 11 1 80931.4 1892.48 8
 -5 -11 -2 24342.6 870.889 2
 5 11 2 24251.2 876.67 1
 5 -11 2 22805.4 945.381 1
 5 11 -2 23726.6 990.619 1
 5 -11 -2 21780.4 886.208 1
 5 -11 2 24194.3 879.506 7
 -5 -11 -2 21191 938.007 8
 -5 -11 2 23581.5 989.523 8
 -5 11 2 21823.1 936.153 2
 5 -11 2 23780.5 987.268 8
 5 -11 -2 23443.4 985.069 8
 5 11 3 8019.76 485.195 1
 5 -11 3 9198.27 569.837 7
 5 -11 3 9236.06 599.395 1
 5 11 -3 9286.88 629.039 1
 5 -11 -3 10397.6 604.884 1
 -5 11 3 9044.09 615.986 2
 -5 -11 -3 9839.37 625.734 8
 5 11 3 8534.66 597.673 3
 5 -11 3 10124.7 633.032 8
 5 -11 -3 9394.44 612.456 8
 -5 -11 -3 10142.6 605.465 2
 -5 11 -4 14002.6 828.622 4
 -5 -11 -4 13557.1 757.079 2
 5 -11 -4 14328 697.457 1
 5 11 -4 15325.4 820.382 1
 5 -11 4 15660.9 774.231 7
 5 -11 4 14656.6 754.691 8
 5 -11 -4 14464.6 760.042 8
 5 -11 4 14730.2 765.296 1
 5 -11 5 4085.88 394.005 8
 5 -11 -5 4402.12 431.395 8
 -5 11 -5 5017.35 514.343 4
 -5 -11 -5 3939.5 455.563 2
 5 11 -5 5046.42 489.433 1
 -5 11 6 13387.8 840.18 10
 5 11 6 13156.6 835.917 10
 -5 11 -6 15524.6 924.489 4
 -5 -11 -6 14421.4 897.365 2
 5 11 -6 14145.1 814.848 1
 -5 11 7 18817.4 1066.62 10
 5 11 7 18387 1047.01 10
 5 11 -7 18934.5 941.15 1
 -5 11 -7 20030.3 1079.3 4
 -5 -11 -7 17900 1057.2 2
 -5 11 -8 296.425 192.932 4
 -5 11 8 566.594 236.556 10
 5 11 8 377.345 213.017 10
 -5 -11 -8 197.217 213.928 2
 5 -12 0 31.376 128.465 7
 -5 -12 0 91.1635 135.394 8
 5 -12 0 135.243 152.676 8
 -5 12 0 228.098 155.652 2
 5 -12 0 -81.0318 126.221 1
 5 12 0 281.014 168.637 1
 -5 12 -1 42539.5 1277.64 2
 5 -12 1 38731.2 1359.37 8
 5 -12 -1 36615.6 1325.15 8
 -5 -12 -1 39485.2 1357.66 8
 -5 -12 1 38698.6 1341.51 8
 5 -12 1 40437.6 1181.54 7
 5 -12 -1 41598.6 1189.87 7
 -5 12 1 41797.6 1322.2 2
 5 12 -1 40929.1 1346.3 1
 5 12 1 40769.5 1279.6 1
 5 -12 -1 40484.1 1292.55 1
 5 -12 1 40442.6 1321.8 1
 5 -12 2 27558.6 977.917 7
 -5 -12 -2 24427.3 1062.55 8
 -5 -12 2 24684.8 1067.32 8
 5 12 2 26451.4 982.102 1
 5 12 -2 27483.7 1108.51 1
 5 -12 -2 26257.5 1017.43 1
 5 -12 2 25020.6 1035.35 1
 -5 12 2 26603.1 1069.65 2
 -5 12 -2 27268.3 1002.89 2
 -5 -12 -2 26817.3 954.581 2
 5 -12 2 24998.1 1065.39 8
 5 -12 -2 24379.2 1061.18 8
 -5 -12 -3 2284.53 332.165 8
 -5 -12 3 2079.64 328.13 8
 5 12 3 2788.33 306.996 1
 5 -12 -3 2882.54 340.69 1
 5 12 -3 1867.72 326.143 1
 -5 -12 -3 2870.55 341.896 2
 5 -12 3 2509.11 349.219 8
 5 -12 -3 2392.68 338.96 8
 5 -12 4 13002.2 754.603 8
 5 -12 -4 12222.9 738.833 8
 5 -12 -4 13168.1 702.891 1
 5 12 -4 14446.6 832.002 1
 -5 12 -4 12598.2 812.4 4
 -5 -12 -4 13346.8 770.665 2
 5 -12 5 2135.67 314.165 8
 5 -12 -5 2388.16 348.252 8
 -5 12 -5 2405.21 379.496 4
 5 12 -5 2377.92 369.987 1
 -5 -12 -5 1965.73 351.788 2
 -5 12 6 17082 985.476 10
 5 12 6 17120.8 977.284 10
 -5 -12 -6 17181.9 987.855 2
 -5 12 -6 15684.3 969.614 4
 5 12 -6 15921.2 914.888 1
 -5 12 -7 14231 942.268 4
 5 12 -7 16139.3 904.35 1
 -5 -12 -7 15096.6 972.558 2
 -5 12 7 13835.1 933.816 10
 5 12 7 17647.8 1038.43 10
 -5 12 -8 245.878 208.191 4
 -5 -13 0 -50.2795 133.579 8
 5 13 0 -43.9675 143.062 1
 5 -13 0 -49.6717 123.442 8
 5 13 1 46398.4 1422.74 1
 5 13 -1 46283 1491.27 1
 5 -13 1 42828.3 1495.23 8
 5 -13 -1 44306.5 1518.37 8
 -5 -13 -1 45486.6 1533.62 8
 -5 -13 1 42993.6 1500.84 8
 -5 -13 2 22195.4 1050.8 8
 -5 -13 -2 23999.7 1097.68 8
 5 13 2 21919.5 936.612 1
 -5 -13 -2 24487 939.395 2
 5 -13 2 22774 1071.34 8
 5 -13 -2 25125.3 1121.37 8
 5 13 -2 25938.1 1121.95 1
 5 13 3 4053.81 389.375 1
 5 13 -3 4155.56 470.661 1
 -5 -13 -3 4708.46 455.315 2
 5 -13 3 4918.24 502.774 8
 5 -13 -3 4555.86 488.74 8
 -5 -13 -3 4233 464.198 8
 -5 -13 3 3598.27 428.042 8
 5 -13 4 14147.9 825.205 8
 5 -13 -4 13565.2 812.009 8
 5 13 -4 14523.6 872.545 1
 -5 13 -4 12532.4 851.933 4
 -5 -13 -4 12768.7 781.798 2
 5 -13 -5 3168.96 400.801 8
 5 -13 5 2791.84 376.731 8
 -5 13 -5 1967.01 396.649 4
 -5 -13 -5 2463.14 378.9 2
 5 13 -5 2186.39 375.632 1
 -5 -13 -6 7571.65 677.673 2
 -5 13 6 9785.93 774.634 10
 5 13 6 9082.02 741.91 10
 -5 13 -6 9014.29 759.437 4
 5 13 -6 8758.51 698.524 1
 5 13 -7 13278 846.285 1
 -5 13 7 13807.5 946.02 10
 5 13 7 12583.8 902.482 10
 -5 -13 -7 12834.6 911.557 2
 -5 13 -7 11153.1 859.759 4
 -5 -14 0 110.152 186.523 8
 5 -14 0 -54.6713 135.866 8
 5 14 0 96.3397 143.079 1
 5 -14 1 26150 1202.24 8
 5 -14 -1 23992.9 1153.43 8
 -5 -14 1 24920.3 1174.37 8
 -5 -14 -1 23621.2 1146.58 8
 5 14 1 25627.2 1086.08 1
 5 14 -1 26833.8 1170.13 1
 5 -14 2 29552.9 1284.67 8
 5 -14 -2 26017.3 1202.55 8
 5 14 2 27849.8 1105.16 1
 5 14 -2 27622.6 1216.58 1
 -5 -14 2 27154.9 1221.96 8
 -5 -14 -2 27632.1 1241.37 8
 -5 -14 -3 1207.95 272.121 2
 -5 -14 -3 1342.14 302.82 8
 5 14 -3 1369.67 313.277 1
 5 14 3 982.976 233.917 1
 5 -14 3 1644.67 319.334 8
 5 -14 -3 1493.63 332.601 8
 -5 14 -4 21711.2 1154.97 4
 5 -14 -4 26532.5 1181.33 8
 5 -14 4 25638.3 1146.41 8
 -5 -14 -4 24375.5 1110.23 2
 5 14 -4 22685.4 1141.19 1
 -5 -14 -5 5919.3 587.406 2
 5 14 -5 7193.73 657.01 1
 -5 14 -5 4996.2 587.751 4
 5 -14 -5 5529.43 542.532 8
 5 -14 5 5571.96 530.445 8
 5 14 -6 8719.37 715.601 1
 5 14 6 10090.4 800.62 10
 -5 14 6 8727.13 746.509 10
 -5 -14 -6 10318.3 808.366 2
 -5 14 -6 7831.16 720.264 4
 5 14 -7 5141.06 545.971 1
 5 15 0 157.543 191.04 1
 5 -15 0 -59.3682 193.173 8
 -5 -15 0 -60.0953 211.206 8
 5 -15 1 15309.8 949.48 8
 5 -15 -1 14110.4 914.029 8
 -5 -15 -1 13309.1 892.599 8
 -5 -15 1 15759.9 963.586 8
 5 15 1 13521.2 827.207 1
 5 15 -1 15208.3 910.132 1
 5 15 -2 6286.63 618.646 1
 5 15 2 7744.71 611.008 1
 -5 -15 -2 8308.13 704.369 8
 -5 -15 2 6990.28 649.844 8
 5 -15 2 8193.6 709.823 8
 5 -15 -2 7290.34 666.612 8
 5 -15 -3 8278.09 698.265 8
 5 -15 3 7836.22 695.052 8
 5 15 3 7592.14 586.786 1
 5 15 -3 7260.23 662.627 1
 5 15 -4 23585.8 1207.16 1
 5 -15 -4 22403 1142.79 8
 5 -15 4 24833.2 1189.01 8
 -5 -15 -4 25214 1144.02 2
 -5 15 -4 23566 1245.81 4
 -5 15 -5 4148.94 559.868 4
 5 15 -5 4079.84 519.223 1
 5 -15 -5 3613.38 469.639 8
 -5 -15 -5 3324.72 474.829 2
 -5 15 6 10089.3 824.779 10
 5 15 6 9579.65 815.21 10
 5 15 -6 9378.48 766.905 1
 -5 -16 0 64.6202 210.264 8
 5 16 0 -56.3658 175.599 1
 5 -16 0 514.763 249.199 8
 -5 -16 -1 11345.9 857.906 8
 -5 -16 1 11992.7 872.474 8
 5 16 1 12415.9 823.155 1
 5 16 -1 11388 826.636 1
 5 -16 -1 13031.5 913.995 8
 5 -16 1 12036.2 881.325 8
 5 -16 -2 15613.1 1003.62 8
 5 -16 2 13467 932.318 8
 -5 -16 -2 13820.1 938.976 8
 -5 -16 2 15631.7 988.013 8
 5 16 -2 13572.2 918.952 1
 5 16 2 13810.2 837.421 1
 5 16 -3 2462.5 424.049 1
 5 16 3 2293.79 358.537 1
 5 -16 -3 2792.34 448.174 8
 5 -16 3 2100.07 394.035 8
 -5 16 -3 1399.41 337.71 4
 5 -16 -4 20243.3 1107.05 8
 5 -16 4 20629.7 1116.05 8
 5 16 -4 21984.8 1194.51 1
 -5 16 -4 18794.3 1169.53 4
 5 16 -5 3377.34 494.672 1
 -5 -17 0 68.8518 224.03 8
 5 -17 0 -68.7361 214.132 8
 5 17 0 120.144 195.463 1
 5 17 -1 17278.5 1044.19 1
 5 17 1 17830.6 1007.59 1
 5 -17 -1 17323 1094.8 8
 5 -17 1 16324.8 1063.58 8
 -5 -17 -1 17295.8 1097.36 8
 -5 -17 1 16989.1 1087.27 8
 5 17 2 11087.2 780.168 1
 5 17 -2 10218.4 833.207 1
 5 -17 -2 10880.1 871.615 8
 5 -17 2 9427.28 826.065 8
 5 17 -3 2729.32 447.363 1
 -5 17 -3 2746.72 463.871 4
 5 -17 3 2745 464.279 8
 5 -17 -3 2952.73 462.02 8
 5 -17 -4 10666.9 846.445 8
 5 -17 4 11175.1 836.108 8
 5 18 0 63.174 205.557 1
 5 -18 0 72.4855 272.341 8
 5 -18 -1 11536.8 921.522 8
 5 -18 1 13095.4 991.318 8
 5 18 1 12709.9 883.662 1
 5 18 -1 11942.5 895.401 1
 5 18 2 9657.18 750.511 1
 -6 0 0 460.117 69.6493 3
 -6 0 0 293.874 88.4942 6
 6 0 0 603.037 103.197 6
 -6 0 0 526.197 70.526 7
 6 0 0 305.996 61.6248 7
 6 0 1 34998 819.594 4
 6 0 -1 35236.2 686.862 4
 -6 0 -1 35498.8 725.178 3
 -6 0 -1 36991.9 685.167 7
 6 0 1 35619.5 789.623 6
 6 0 -1 35033.8 785.155 6
 -6 0 -1 36713.8 806.018 6
 -6 0 1 36727.1 808.431 6
 -6 0 -2 27889.7 657.379 7
 -6 0 2 29265.3 709.712 6
 -6 0 -2 29039.3 707.787 6
 -6 0 -2 29290.7 728.138 3
 6 0 -2 28066.6 686.979 6
 6 0 2 28028.8 686.133 6
 -6 0 2 28341.3 722.116 9
 6 0 2 28566.2 778.275 4
 -6 0 3 111547 1446.99 2
 6 0 -3 110001 1633.17 6
 6 0 3 112056 1641.36 6
 -6 0 3 109594 1798.81 9
 -6 0 -3 110196 1722.53 7
 -6 0 -3 110594 1825.69 3
 6 0 3 108991 1873.68 4
 6 0 4 224.802 65.9931 6
 6 0 -4 168.288 70.9435 6
 6 0 -4 -22.1364 80.5351 9
 6 0 4 26.2062 81.6455 4
 6 0 -5 338099 4613.01 5
 -6 0 -5 358998 4715.15 3
 -6 0 -5 350865 4553.52 7
 6 0 -5 351353 4527.65 9
 6 0 5 351323 4608.46 5
 6 0 5 352999 4623.36 4
 -6 0 -6 33.5778 113.717 7
 6 0 -6 -35.8296 111.62 5
 6 0 6 108.325 122.287 5
 6 0 -6 63.6035 126.733 9
 6 0 6 -32.6274 106.164 4
 -6 0 -6 114.476 107.527 3
 -6 0 -7 4979.63 457.676 7
 -6 0 -7 4473.17 453.056 3
 6 0 7 5173.27 482.566 5
 -6 0 -8 -45.9051 149.368 7
 -6 0 -8 154.116 173.981 3
 6 0 8 154.681 145.292 5
 -6 0 -9 4902.76 521.886 7
 6 0 9 4895.41 558.679 5
 -6 0 -9 4444.97 524.939 3
 -6 0 -10 236.467 207.771 2
 -6 0 -10 56.0387 203.866 7
 -6 1 0 383174 4338.83 6
 6 1 0 373630 4330.28 6
 -6 -1 0 370561 3951.79 7
 6 -1 0 374950 4078.82 7
 6 -1 0 380001 4256.18 4
 6 -1 0 374745 4322.78 6
 6 -1 1 15.2165 40.4284 6
 -6 1 -1 184.799 69.3734 6
 -6 1 1 15.4753 48.2118 6
 6 1 1 76.8323 52.043 6
 6 1 -1 138.817 61.4681 6
 6 -1 -1 45.6149 53.4398 6
 -6 -1 -1 95.3344 45.6623 7
 6 1 -1 305.678 43.9145 7
 6 -1 1 36.7814 41.5245 7
 -6 1 -1 132.74 51.9525 7
 -6 1 -1 8.56367 22.7556 10
 -6 1 1 17.0938 20.4723 10
 6 1 1 17.3025 21.5041 10
 6 1 -1 20.575 23.1954 10
 6 -1 1 16.548 49.1546 4
 6 -1 -1 30.8991 44.3361 4
 -6 -1 -1 -12.303 44.7588 3
 -6 1 1 46.2361 22.6622 3
 6 1 2 195147 2544.67 6
 6 1 -2 193283 2539.46 6
 -6 1 2 197751 2558.38 6
 -6 1 -2 191373 2540.37 6
 -6 1 2 190629 2370.17 2
 6 1 2 199973 2309.46 10
 -6 1 2 195651 2296.48 10
 -6 -1 -2 194969 2475.74 7
 -6 1 -2 198311 2498.57 7
 6 -1 2 198743 2547.71 6
 6 -1 -2 196288 2534.45 6
 6 -1 2 199708 2710.84 4
 6 1 2 194328 2702.25 4
 6 1 -2 202020 2308.09 10
 -6 1 -2 197576 2302.49 10
 -6 -1 -2 203072 2607.11 3
 -6 -1 2 191670 2575.64 9
 -6 1 2 197539 2599.04 9
 6 -1 3 443.061 90.0716 6
 6 1 3 677.415 107.827 6
 6 1 -3 393.92 95.6246 6
 6 -1 -3 353.042 91.819 6
 -6 -1 -3 483.06 115.164 3
 -6 1 -3 415.628 96.0704 6
 -6 1 3 724.856 115.114 6
 6 1 3 604.335 129.282 4
 6 -1 3 533.568 127.179 4
 -6 1 -3 528.015 99.4764 10
 -6 -1 3 538.308 118.569 9
 -6 1 3 420.478 104.86 9
 -6 1 -3 439.713 105.929 7
 6 1 -4 37.4872 72.5919 10
 -6 1 -4 18.652 65.5544 10
 6 -1 -4 22.1204 74.916 9
 6 1 -4 66.1029 85.3359 9
 6 -1 4 79.0331 89.2209 4
 6 1 4 26.4409 74.5089 4
 6 1 -4 48.5209 32.5511 3
 6 1 -4 86.4573 64.9124 6
 6 1 4 -14.3734 64.7496 6
 6 -1 4 208.288 62.6384 1
 6 -1 -5 3417.55 330.547 5
 6 1 -5 2888.43 307.041 5
 6 1 5 2812.56 302.755 5
 6 -1 5 3127.47 307.008 5
 6 1 -5 2720.56 268.599 10
 -6 1 -5 2944.42 281.876 10
 6 1 5 3413.17 323.989 4
 6 1 -5 2709.14 279.291 9
 6 -1 -5 2779.86 293.128 9
 6 1 -5 2829.33 197.159 6
 6 1 5 2984.94 202.114 6
 6 1 5 3063.55 221.672 8
 6 1 -5 3137.64 221.878 8
 -6 -1 -5 2915.56 312.104 3
 -6 1 -5 2429.75 294.101 3
 -6 1 -5 3143.36 299.69 7
 6 -1 5 3000.53 305.759 4
 6 -1 6 52118.2 1423 5
 6 1 6 55037.8 1483.84 5
 6 1 -6 50414.1 1403.03 5
 6 -1 -6 49391.1 1397.67 5
 -6 1 -6 53758.7 1486.75 3
 -6 -1 -6 57499.7 1525.86 3
 6 1 -6 51646.9 1354.37 9
 6 -1 -6 52821.8 1369.86 9
 -6 1 -6 54172.4 1399.08 7
 6 1 6 52901.9 1382.72 4
 -6 -1 -7 40.3363 119.824 7
 -6 1 -7 390.043 155.445 7
 6 1 7 223.842 151.626 5
 6 -1 7 42.8389 120.728 5
 6 1 7 318.707 141.13 4
 -6 -1 -7 266.474 150.42 3
 -6 1 -7 136.085 153.636 3
 6 -1 8 25961.8 1145.76 5
 6 1 8 23471.8 1121.46 5
 -6 1 -8 23887 1044.25 7
 -6 -1 -8 22673.5 1046.47 7
 -6 1 -8 23652.8 1123.09 3
 -6 -1 -8 25071.7 1150.7 3
 -6 -1 -9 951.541 288.094 2
 -6 -1 -9 1323.52 298.485 7
 -6 1 -9 806.015 254.959 7
 6 -1 9 689.983 270.177 5
 6 1 9 783.034 304.796 5
 -6 1 -9 811.882 272.491 3
 -6 1 -10 16019.2 1021.01 3
 -6 1 -10 16627.8 970.405 7
 -6 -1 -10 16279.8 987.242 7
 -6 -1 -10 16862 1016.7 2
 -6 1 -10 16595.5 1014.81 2
 6 2 0 2026.89 140.638 3
 -6 -2 0 2124.18 108.597 7
 6 -2 0 1953.56 147.453 7
 6 -2 0 2230.78 175.7 4
 -6 2 0 1685.36 165.802 6
 6 2 0 2123.42 188.474 6
 -6 2 0 1801.22 162.151 4
 -6 2 -1 24846.2 674.69 4
 -6 -2 -1 25425.5 530.587 7
 6 -2 1 23986.8 600.431 7
 6 -2 1 23813.7 660.939 4
 6 2 -1 24402 661.341 6
 -6 2 1 24761.7 659.515 6
 6 2 1 24639.5 662.803 6
 -6 2 -1 24568 655.023 6
 -6 2 -1 24346.6 581.977 7
 6 -2 -1 24839 545.108 7
 -6 2 1 25261.1 635.041 9
 -6 -2 2 16.4851 63.846 9
 -6 2 2 -16.6663 62.6206 9
 6 2 -2 16.2911 55.1754 6
 6 2 2 -48.6038 60.8736 6
 -6 2 -2 112.033 86.3605 6
 -6 2 2 241.563 99.193 6
 -6 2 2 188.749 70.5102 2
 -6 -2 2 59.337 25.5792 2
 -6 2 2 54.6266 18.4804 3
 -6 -2 -2 256.79 112.562 3
 -6 2 -2 40.3685 94.7962 4
 6 -2 2 81.0898 68.6584 4
 6 2 -2 52.2576 22.4299 7
 -6 2 -2 14.6954 55.2162 7
 6 2 -2 196.202 62.4988 10
 -6 2 -2 19.6682 48.0007 10
 -6 2 2 49.7498 42.8322 10
 6 2 2 220.78 56.5603 10
 -6 -2 -3 325427 4052.71 3
 -6 2 3 327463 3804.22 2
 6 2 -3 324932 3782.61 10
 -6 2 3 324411 3776.63 10
 -6 2 -3 325643 3779.97 10
 6 2 3 325926 3780.85 10
 -6 2 -3 316623 3909.56 7
 6 -2 3 326121 4145.58 4
 -6 2 -3 326147 3837.13 6
 -6 2 3 320912 3837.53 6
 6 2 -3 317159 3828.37 6
 6 2 3 328816 3839.41 6
 -6 2 3 318361 3994.6 9
 -6 -2 3 320494 3986.71 9
 6 -2 4 6591.71 420.486 4
 6 -2 4 6666.58 288.598 1
 6 2 4 6749.09 322.689 6
 6 2 -4 6384.32 316.76 6
 -6 2 -4 7097.9 332.771 6
 -6 2 4 7222.78 335.779 6
 -6 2 4 6115.66 320.135 2
 6 2 4 6870.26 342.896 8
 6 2 -4 6838.23 337.135 8
 6 2 4 6740.99 427.609 4
 6 2 -4 6261.49 349.961 10
 -6 2 -4 6902.82 369.243 10
 6 2 4 6738.14 359.214 10
 -6 2 4 6625.49 356.343 10
 6 2 -4 6550.34 378.325 9
 6 -2 -4 6686.18 383.241 9
 -6 -2 -5 102014 2006.48 3
 6 2 5 101275 1518.16 6
 6 2 -5 101118 1511.69 6
 6 2 -5 97094.3 1924.01 5
 6 2 -5 100456 1870.53 9
 6 -2 -5 101894 1881.25 9
 6 -2 5 102960 1913.9 5
 6 -2 -5 101363 1974.51 5
 6 2 -5 105686 1853.37 10
 -6 2 -5 99809 1817.04 10
 -6 2 -5 99079 1869.38 7
 6 2 5 101814 1575.2 8
 6 2 -5 102816 1559.35 8
 6 2 5 102529 1971.51 4
 6 2 5 101085 1982.88 5
 6 2 -6 282.28 147.35 9
 6 -2 -6 414.327 149.729 9
 6 2 6 331.841 128.57 4
 6 -2 6 623.503 165.945 5
 6 2 -6 247.657 137.069 5
 6 2 6 905.809 212.738 5
 6 -2 -6 397.394 166.282 5
 -6 -2 -6 534.785 172.115 3
 -6 2 -6 360.45 156.987 7
 6 2 -6 275.298 140.806 10
 -6 2 -6 334.287 145.599 10
 -6 2 -6 313.269 151.7 3
 6 2 7 14923.5 730.274 4
 -6 2 -7 13755.9 731.762 7
 -6 2 -7 13875.7 805.813 3
 -6 -2 -7 14870 821.362 3
 6 -2 7 13954.3 765.772 5
 6 2 7 14363.9 816.947 5
 6 -2 8 245.769 178.822 5
 6 2 8 161.388 175.049 5
 -6 2 -8 318.273 192.979 3
 -6 2 -8 44.2703 131.506 7
 -6 2 -9 6592.52 639.381 3
 6 2 9 6932.41 671.019 5
 6 -2 9 7915.05 681.203 5
 -6 -2 -9 7537.88 660.313 7
 -6 2 -9 8816.18 673.294 7
 -6 -2 -9 7202.26 659.417 2
 -6 -2 -10 123.081 251.965 2
 -6 2 -10 -53.6932 181.842 7
 -6 -2 -10 117.776 221.253 7
 -6 2 -10 189.02 196.284 3
 6 3 0 206753 2769.45 8
 6 3 0 205417 2716.5 6
 6 -3 0 207896 2537.63 7
 6 3 0 199552 2465.4 3
 -6 -3 0 203103 2208.13 7
 -6 3 0 205320 2690.92 6
 -6 3 0 204565 2616.04 4
 -6 3 -1 40468.8 916.248 4
 -6 3 1 41147.3 785.015 4
 6 3 1 37815.6 829.416 3
 -6 3 -1 39018.2 805.893 7
 6 -3 1 40314.5 841.95 7
 -6 3 1 40531.7 894.768 6
 -6 3 -1 38988.7 880.081 6
 6 3 -1 40185.7 904.624 6
 6 3 1 38126.6 884.71 6
 6 -3 -1 39463.8 775.432 7
 -6 3 1 38003.6 810.325 9
 -6 -3 1 40170.3 825.06 9
 6 3 1 39045.2 924.837 8
 6 3 -1 38840.7 923.739 8
 -6 3 -2 338783 4025.82 6
 -6 3 2 337704 4019.84 6
 -6 -3 2 338315 3999.64 9
 -6 3 2 338922 4005 9
 -6 3 2 337559 3978.07 2
 6 3 2 330922 4087.1 3
 6 3 -2 340379 4104.92 8
 6 3 2 338776 4106.61 8
 -6 3 -2 334974 3956.36 7
 6 3 2 334682 4021.9 6
 6 3 -2 333426 4029.54 6
 -6 3 -2 334820 4172.71 4
 -6 3 2 337834 3690.81 4
 6 -3 2 337794 4068.56 7
 -6 3 3 211.236 84.3534 2
 6 3 3 227.511 87.2851 8
 6 3 -3 92.915 80.035 8
 6 3 -3 312.19 39.2972 7
 -6 3 -3 239.141 84.6921 7
 -6 3 3 499.244 104.831 6
 6 3 3 519.372 110.324 6
 6 3 -3 486.627 105.83 6
 -6 3 -3 511.834 103.892 6
 -6 3 -3 508.871 134.683 4
 6 3 3 188.651 75.3443 10
 6 3 -3 235.786 75.3356 10
 -6 3 3 328.393 89.3879 10
 -6 -3 3 237.726 94.9212 9
 -6 3 3 180.367 96.0234 9
 6 -3 3 140.493 71.8842 1
 -6 3 4 59.1058 71.6767 2
 -6 3 4 -20.0287 65.1738 10
 6 3 4 242.223 90.9314 10
 6 3 -4 266.229 90.2277 10
 -6 3 -4 -20.4766 63.7948 10
 6 -3 4 59.1793 60.5787 1
 6 3 4 18.4023 66.9493 8
 6 3 -4 71.565 67.2245 8
 6 3 4 32.8768 61.7662 6
 -6 3 -4 82.1455 57.745 6
 -6 3 4 82.784 67.7923 6
 6 3 -4 115.306 63.7984 6
 6 3 -4 457.849 114.023 9
 6 -3 -4 154.179 101.355 9
 -6 3 -4 45.0134 81.8796 7
 6 -3 5 595.542 156.838 5
 6 3 -5 685.607 158.485 5
 6 3 5 757.555 177.977 5
 6 -3 -5 733.88 167.568 5
 -6 3 5 435.007 136.076 10
 6 3 -5 518.315 144.118 10
 -6 3 -5 310.869 108.961 10
 6 3 5 515.583 134.932 10
 -6 -3 -5 659.478 166.881 3
 6 3 5 529.993 163.137 4
 -6 3 -5 657.332 154.455 7
 6 3 -5 603.512 145.916 9
 6 -3 -5 852.794 177.089 9
 6 3 -5 581.311 121.97 8
 6 3 5 601.983 122.095 8
 6 3 -5 456.474 94.9637 6
 6 3 5 504.33 105.631 6
 -6 3 -5 765.791 129.764 6
 -6 3 5 594.866 114.975 6
 -6 3 -6 36387.3 1122 7
 6 3 -6 36563.8 1101.85 10
 -6 3 -6 35877.4 1097.6 10
 6 3 6 37198.2 1148.71 4
 6 -3 -6 37833.6 1131.86 9
 6 3 -6 37452.7 1112.19 9
 6 -3 -6 36378.8 1176.57 5
 6 3 6 37719.3 1236.42 5
 6 -3 6 35537.3 1126.5 5
 6 3 -6 35248.2 1141.42 5
 -6 3 -7 1265.71 259.947 7
 6 3 7 876.233 200.165 4
 6 3 -7 1003.85 221.054 10
 -6 3 -7 967.658 212.833 10
 -6 3 -7 566.084 208.027 3
 6 3 7 932.828 263.014 5
 6 -3 7 1020.84 236.605 5
 -6 3 -8 72914.7 2066.04 3
 6 -3 8 68070.3 1898.96 5
 6 3 8 68120.9 2017.9 5
 -6 3 -8 68996.5 1842.94 7
 -6 -3 -8 66875.3 1956.51 2
 -6 -3 -9 55.1712 213.671 7
 -6 3 -9 244.743 189.572 7
 6 3 9 311.326 202.603 5
 -6 3 -9 -60.1544 178.681 3
 -6 3 -10 9192.21 799.357 3
 -6 -3 -10 11229.5 841.225 7
 -6 3 -10 9974.74 734.79 7
 -6 -3 -10 10456.7 833.496 2
 6 4 0 905.383 162.198 8
 -6 4 0 1107.97 164.837 6
 -6 4 0 1103.49 150.972 4
 6 -4 0 1027.28 136.137 7
 -6 -4 1 50410.2 944.361 9
 -6 4 1 49337.2 944.678 9
 -6 -4 1 49679.7 715.414 2
 -6 4 -1 48699.8 1046.08 6
 -6 4 1 49596.7 1054.15 6
 6 4 1 50232.4 1116.61 8
 6 4 -1 50759.6 1113.57 8
 6 4 1 49581 1008.79 3
 6 -4 1 47941.2 987.563 7
 -6 4 1 50016.3 941.261 4
 -6 4 -1 51353.8 1087.12 4
 -6 4 -2 1253.28 149.67 7
 6 -4 2 1090.08 153.403 7
 -6 4 2 1275.89 164.785 2
 6 4 2 1040.05 159.142 3
 -6 4 2 1101.54 152.305 6
 -6 4 -2 1211.78 158.015 6
 6 4 2 1191.29 165.81 8
 6 4 -2 890.408 156.022 8
 -6 4 2 1326.2 125.991 4
 -6 4 2 1210.06 153.774 9
 -6 -4 2 1108.51 144.907 9
 6 -4 2 1239.27 154.49 1
 -6 4 -2 1326.29 180.769 4
 6 4 3 77553.8 1389.99 6
 -6 4 3 76933.3 1377.9 6
 -6 4 -3 77688.6 1381.47 6
 -6 4 3 77282.9 1044.4 4
 -6 4 3 77712.6 1440.21 2
 6 4 3 78114.2 1440.71 8
 6 4 -3 76937.8 1421.05 8
 -6 4 3 77091.7 1096.8 3
 6 4 -3 75093.7 1376.37 6
 6 4 3 76653.6 1337.53 10
 -6 4 3 76351 1339.45 10
 6 -4 3 75671.2 1358.19 1
 -6 4 3 74807.6 1403.7 9
 -6 -4 3 78343.3 1421.47 9
 6 4 -4 239.065 97.9565 9
 6 -4 -4 659.734 137.057 9
 -6 4 4 250.715 100.469 2
 6 4 4 319.889 69.7135 1
 6 -4 4 346.574 97.7158 1
 6 4 -4 384.493 106.065 6
 6 4 4 457.317 115.309 6
 -6 4 -4 307.049 92.9807 6
 -6 4 4 256.06 85.9612 6
 -6 4 -4 445.853 127.984 4
 6 -4 -4 176.55 103.316 5
 6 4 -4 492.972 58.9216 7
 -6 4 -4 185.507 92.4659 7
 6 4 -4 371.96 102.811 10
 -6 4 -4 353.397 113.681 10
 -6 4 4 322.865 101.142 10
 6 4 4 345.611 111.178 10
 6 4 4 263.527 93.3381 8
 6 4 -4 255.887 102.993 8
 6 4 -5 132269 2342.57 5
 -6 4 5 137581 2292.1 10
 6 4 -5 138366 2299.71 10
 6 4 5 138209 2303.03 10
 -6 4 -5 136373 2298.97 10
 6 4 -5 137484 2273.55 9
 6 -4 -5 136217 2282.27 9
 6 4 5 141445 2461.99 4
 -6 4 -5 138342 2488.21 4
 6 4 5 136287 2439.11 5
 -6 4 -5 140883 2330.88 7
 -6 4 -5 137782 1994.1 6
 6 4 -5 137041 1990.12 6
 -6 4 5 136156 1993.2 6
 6 4 5 137704 1989 6
 6 -4 5 140070 2294.82 5
 6 -4 -5 137725 2399.4 5
 6 -4 5 138173 1979.46 1
 6 4 5 139314 2064.75 8
 6 4 -5 134253 2024.33 8
 6 4 -6 6251.59 442.54 9
 6 4 6 6764.92 473.558 10
 6 -4 -6 6219.61 447.639 9
 -6 4 6 5895 442.053 10
 6 4 -6 6107.85 457.734 10
 -6 4 -6 5260.82 422.96 10
 -6 4 -6 6100.47 451.273 7
 6 4 6 5704 448.738 4
 6 4 6 7207.28 540.503 5
 6 -4 6 6053.68 450.825 5
 6 -4 -6 5373.44 443.844 5
 6 4 -6 5380.81 444.15 5
 -6 4 -7 13802.1 729.164 7
 6 4 7 12324.1 773.249 5
 6 -4 7 14131.9 755.699 5
 6 4 7 13198 701.211 4
 6 4 -7 12859.9 704.999 10
 -6 -4 -7 14486.2 842.22 2
 -6 4 -8 55.3782 147.127 3
 -6 4 -8 86.9792 152.847 7
 6 -4 8 233.427 180.806 5
 6 4 8 -55.4421 164.682 5
 -6 -4 -8 217.46 191.069 2
 -6 4 -9 7039.45 597.604 7
 -6 4 -9 8508.21 743.673 3
 6 4 9 8992.36 765.209 5
 -6 -4 -9 9025.72 749.814 2
 6 5 0 719540 8154.98 8
 -6 5 0 737853 7975.14 4
 -6 -5 0 734370 7663.19 2
 6 -5 0 732140 7900.88 7
 -6 5 0 732730 8065.56 6
 -6 -5 1 2251.66 179.127 9
 -6 5 1 2204.46 181.077 9
 6 -5 1 1672.2 181.881 7
 -6 5 -1 2137.49 215.38 4
 -6 -5 1 2121.18 121.716 2
 6 -5 1 1861.14 200.127 1
 -6 5 -1 1901.29 203.734 6
 -6 5 1 2391.32 221.76 6
 -6 5 1 2085.94 183.586 4
 6 5 1 2440.65 215.008 3
 -6 -5 -1 2167.17 185.565 2
 6 5 1 2658.08 250.307 8
 6 5 -1 2390.57 240.361 8
 6 -5 2 84058.7 1531.95 1
 6 5 2 84608.7 1589.82 3
 -6 5 -2 87985.7 1558.13 6
 -6 5 2 86363.2 1548.19 6
 6 -5 2 87843 1569.12 7
 -6 -5 2 86761.8 1425.77 9
 -6 5 2 86271.3 1431.48 9
 -6 5 -2 86882.4 1637.92 4
 6 5 2 87625.9 1619.2 8
 6 5 -2 86600.6 1599.89 8
 -6 5 -2 87213.4 1485.74 7
 -6 5 2 88446.7 1338.27 4
 -6 5 2 86792.1 1577.63 2
 -6 -5 3 176.959 84.6826 9
 -6 5 3 337.19 96.8507 9
 -6 5 3 277.644 64.5932 4
 6 5 3 459.122 118.138 8
 6 5 -3 269.599 103.422 8
 -6 5 3 283.075 108.588 2
 6 -5 3 249.105 104.68 7
 6 5 3 269.843 121.59 3
 -6 5 -3 305.854 87.8152 6
 -6 5 3 347.873 99.9164 6
 6 -5 3 390.901 102.298 1
 6 5 4 80.8097 75.9046 6
 6 5 -4 101.416 73.7882 6
 -6 5 4 12.9608 54.4445 3
 -6 5 4 -103.813 100.512 2
 6 5 4 26.4019 99.1969 5
 6 -5 -4 100.133 91.0686 5
 6 -5 4 40.4386 80.5761 5
 -6 5 -4 24.1046 78.4325 7
 6 5 4 66.9055 81.1317 8
 6 5 -4 216.614 97.5785 8
 -6 5 4 40.0902 79.882 6
 -6 5 -4 -19.8693 67.2916 6
 -6 5 -4 63.6886 99.2045 4
 6 -5 4 60.4408 78.0257 1
 6 5 4 11.6378 52.4257 1
 6 5 -5 766.616 166.41 9
 6 -5 -5 677.229 154.861 9
 6 5 -5 549.259 132.529 8
 6 5 5 613.195 136.302 8
 6 5 -5 266.842 124.7 5
 6 -5 5 727.676 165.678 5
 6 -5 -5 633.212 170.048 5
 6 5 5 624.896 185.46 5
 -6 5 -5 828.655 200.304 4
 6 -5 5 642.103 134.447 1
 -6 5 -5 741.248 165.192 7
 -6 5 5 640.068 161.792 10
 6 5 5 875.397 181.913 10
 6 5 -5 717.135 168.379 10
 -6 5 -5 522.345 139.125 10
 -6 5 5 533.218 124.083 6
 -6 5 -5 1005.55 151.343 6
 6 5 -5 662.259 130.752 6
 6 5 5 491.491 121.887 6
 -6 -5 -5 732.423 197.699 2
 -6 5 5 772.237 174.216 2
 6 -5 6 56825.1 1423.7 5
 6 5 6 56985.4 1575.53 5
 6 -5 -6 55430.8 1471.32 5
 6 5 -6 51886 1416.68 5
 6 5 -6 55028.2 1439.4 10
 -6 5 6 55355.4 1457.7 10
 -6 5 -6 54833.1 1449.71 10
 6 5 6 53817.6 1444.69 10
 -6 5 -6 53666.8 1410.98 7
 6 5 6 52838 1452.27 4
 -6 -5 -6 57420.1 1620.7 2
 6 -5 -6 55316.1 1392.61 9
 6 5 -6 53600.8 1359.66 9
 -6 -5 -7 1043.5 256.002 2
 -6 5 7 1521.41 272.476 10
 6 5 7 1527.85 264.773 10
 -6 5 -7 1192.08 245.35 7
 6 5 7 1689.63 270.258 4
 6 -5 7 1389.35 259.231 5
 6 5 7 1441.91 285.848 5
 6 5 8 29580.8 1308.62 5
 -6 5 -8 30792.1 1336.62 3
 -6 -5 -8 29742.1 1307.96 2
 6 -5 8 30171.2 1178.59 5
 -6 5 -8 29330.5 1153.22 7
 6 5 9 -63.1798 222.047 5
 -6 5 -9 -48.0772 174.899 7
 -6 -5 -9 305.931 207.218 2
 -6 5 -9 125.466 195.432 3
 6 -6 0 741.659 146.17 1
 6 -6 0 568.827 122.258 7
 -6 -6 0 707.882 105.049 2
 6 6 0 436.598 130.057 8
 -6 6 0 764.866 141.497 4
 6 -6 1 30249.2 821.666 7
 -6 -6 1 31570.4 701.773 9
 -6 -6 -1 30989.4 766.035 2
 6 6 1 29438 896.208 8
 6 6 -1 31842.1 930.939 8
 6 -6 1 30875.4 875.476 1
 -6 6 1 30141.2 861.559 2
 -6 -6 1 30411.4 558.806 2
 6 6 1 30552.8 845.289 3
 -6 6 -1 29465.5 862.425 4
 -6 6 1 30620.2 700.637 9
 6 6 2 1091.34 177.659 3
 6 -6 2 1142.24 176.762 1
 6 6 2 1254.3 184.906 8
 6 6 -2 758.046 159.47 8
 -6 6 2 912.571 160.759 2
 -6 -6 -2 915.265 149.887 2
 -6 6 2 746.472 128.753 9
 -6 -6 2 1010.14 138.328 9
 6 -6 2 983.217 167.987 7
 -6 6 -2 683.52 138.987 6
 -6 6 2 1021.27 162.597 6
 -6 6 -3 116129 1928.22 7
 6 6 3 112793 2097.85 3
 6 -6 -3 114527 1846.1 5
 -6 6 -3 113748 1927.4 6
 -6 6 3 115460 1929.01 6
 6 -6 3 114937 2044.08 7
 6 -6 3 120958 1745.44 5
 -6 6 3 113708 2040.01 2
 -6 -6 3 114059 1825.35 9
 -6 6 3 112371 1820.87 9
 6 -6 3 114611 1951.1 1
 6 6 3 116348 1763.62 1
 -6 6 -3 117264 2139.17 4
 6 6 3 116949 2015.67 8
 6 6 -3 117035 1991.97 8
 -6 -6 -4 1025.68 204.291 2
 -6 6 4 664.448 134.972 6
 -6 6 -4 683.326 143.586 6
 6 6 4 538.486 151.739 3
 -6 6 4 656.266 117.585 3
 6 -6 -4 541.505 134.958 5
 6 -6 4 468.524 120.409 5
 6 6 4 769.089 156.451 8
 6 6 -4 362.27 128.483 8
 -6 6 4 876.534 173.687 2
 6 6 4 982.572 183.193 5
 -6 6 -4 584.86 137.355 7
 -6 6 -4 616.054 170.227 4
 6 6 4 778.212 117.004 1
 6 -6 4 696.173 141.403 1
 6 -6 -5 153405 2371.58 1
 6 6 -5 156945 2365.73 8
 6 6 5 151512 2372.33 8
 -6 6 5 153389 2304.54 6
 -6 6 -5 151857 2290.23 6
 6 6 -5 148059 2515.62 5
 -6 6 5 152804 2587.81 10
 6 6 5 153327 2595.55 10
 -6 -6 -5 152471 2777.28 2
 -6 6 5 147486 2589.29 2
 6 -6 -5 152994 2552.96 5
 6 6 5 154104 2667.12 5
 6 -6 5 155977 2430.38 5
 6 -6 -5 153536 2446.43 9
 6 6 -5 155124 2587.07 10
 6 6 -5 152292 2424.98 9
 6 -6 5 155472 2345.72 1
 -6 6 -5 157111 2559.89 7
 -6 6 -5 157250 2817.49 4
 6 -6 -6 396.063 151.472 9
 6 6 -6 356.774 153.004 9
 6 6 -6 362.974 148.691 1
 -6 -6 -6 403.598 183.642 2
 -6 6 -6 441.042 165.626 7
 -6 6 6 599.286 179.43 10
 6 6 6 449.302 172.331 10
 6 6 -6 250.436 150.331 10
 -6 6 -6 578.767 192.239 10
 6 6 6 285.532 175.616 5
 6 -6 -6 554.958 159.648 5
 6 -6 6 248.051 130.3 5
 6 6 -6 309.165 147.909 5
 6 6 6 265.831 147.12 4
 -6 6 -6 470.663 179.774 4
 6 6 7 6695.29 524.23 4
 -6 -6 -7 6044.96 575.966 2
 -6 6 -7 6521.43 515.151 7
 -6 6 7 6851.32 548.512 10
 6 6 7 6855.36 551.966 10
 6 -6 7 7063.72 519.817 5
 6 6 7 7553.53 605.274 5
 6 6 8 112.084 182.35 5
 -6 6 -8 -43.8818 169.946 7
 -6 -6 -8 57.5234 170.862 2
 -6 6 -9 5675.03 546.135 7
 -6 -6 -9 5307.22 607.932 2
 6 6 9 6359.34 661.074 5
 -6 6 -9 6479.19 665.303 3
 6 -7 0 42857.5 1102.43 1
 6 -7 0 43175.4 1024.52 7
 6 7 0 43387.1 1158.35 8
 -6 -7 0 43612.2 869.661 2
 -6 -7 1 1412.22 68.8257 7
 -6 -7 1 1504.06 145.594 9
 -6 7 1 1303.84 139.864 9
 -6 -7 -1 1556.35 180.1 2
 6 -7 -1 1234.24 192.212 1
 6 -7 1 1195.08 186.372 1
 6 -7 -1 1369.98 178.722 7
 6 -7 1 1345.44 182.944 7
 6 7 1 1443.53 206.41 8
 6 7 -1 1688.09 224.675 8
 -6 -7 1 1568.56 124.692 2
 -6 7 1 1861.36 233.332 2
 6 7 2 183729 2599.22 1
 6 -7 2 180065 2750.76 1
 6 -7 -2 180179 2738.61 1
 6 7 2 181406 2816.15 8
 6 7 -2 177689 2782.06 8
 -6 7 -2 183636 2844.83 4
 6 7 2 177972 2774.98 3
 -6 7 2 182341 2796.43 2
 6 -7 2 182571 2710.63 7
 -6 -7 2 183631 2416.14 9
 -6 7 2 178193 2405.8 9
 -6 7 -3 824.66 164.665 6
 -6 7 3 1096.21 175.455 6
 6 7 3 1413.7 226.917 3
 -6 7 -3 1042.67 175.282 7
 6 -7 3 1515.53 218.473 7
 6 -7 -3 1177.51 162.535 5
 6 -7 3 1143.93 142.24 5
 6 -7 3 972.326 181.711 1
 6 -7 -3 1296.91 196.723 1
 6 7 3 765.705 138.549 1
 -6 7 -3 1393.38 222.802 4
 -6 7 3 1407.88 225.351 2
 -6 -7 -3 1263.28 202.831 2
 6 7 3 1151.06 199.386 8
 6 7 -3 991.175 181.352 8
 -6 7 4 24.6128 95.3229 6
 -6 7 -4 73.6586 95.0905 6
 -6 7 4 129.926 122.041 2
 6 7 4 71.7654 116.757 3
 -6 7 4 37.0517 79.7449 3
 -6 7 -4 37.0439 155.61 4
 6 7 -4 160.315 103.48 8
 6 7 4 109.641 85.3932 8
 -6 -7 -4 -67.8883 131.461 2
 -6 7 -4 380.113 130.04 7
 6 -7 4 157.855 107.719 1
 6 -7 -4 -25.7168 83.6798 1
 6 7 4 -28.2604 112.622 5
 6 -7 4 94.0735 91.8313 5
 6 -7 -4 48.0316 95.707 5
 -6 7 -5 2483.44 285.969 7
 -6 7 -5 2032.4 234.327 6
 6 -7 -5 2117.09 237.792 1
 -6 7 5 2670.71 253.81 6
 -6 7 5 2513.7 305.608 2
 -6 -7 -5 2933.71 362.76 2
 6 7 -5 2330.06 270.952 5
 6 7 5 2369.35 292.248 5
 6 -7 -5 2164.4 263.762 5
 6 -7 5 1841.48 226.864 5
 -6 7 5 2399.24 292.804 10
 6 7 5 1964.73 266.355 10
 6 -7 5 2485.99 262.93 1
 6 7 -5 2358.53 292.253 1
 6 7 5 2337.56 260.881 8
 -6 7 -5 2556.45 336.158 4
 -6 7 -6 28713.7 1152 4
 6 -7 -6 28135.9 941.062 9
 6 7 -6 28858.6 944.885 9
 6 7 -6 26778.4 970.178 5
 6 7 6 29568.1 1117.06 5
 6 -7 -6 29639.8 1011.56 5
 6 -7 6 26382.6 906.01 5
 -6 -7 -6 28207.2 1161.56 2
 -6 7 -6 28558.2 1060.52 10
 -6 7 6 28460.2 1082.89 10
 6 7 6 28579.2 1072.46 10
 6 7 -6 27963.2 1048.44 10
 -6 7 -6 27768.5 1008.73 7
 6 7 -6 27136.8 1005.23 1
 -6 -7 -7 424.31 217.224 2
 -6 7 -7 494.428 197.109 4
 -6 7 -7 591.623 202.989 7
 6 -7 7 916.49 204.175 5
 6 7 7 486.199 204.308 5
 -6 7 7 323.752 179.201 10
 6 7 7 740.434 203.955 10
 6 7 8 31792.7 1341 5
 -6 -7 -8 31550.6 1382.86 2
 -6 7 8 29443.4 1263.14 10
 6 7 8 28748.5 1262.17 10
 -6 7 -8 31210.1 1194.23 7
 -6 7 -9 1044.74 260.298 7
 -6 7 -9 789.686 283.448 3
 -6 -7 -9 1360.89 344.489 2
 6 7 9 1181.41 330.55 5
 6 8 0 627.081 155.953 8
 6 -8 0 352.329 110.475 7
 -6 8 0 885.585 109.958 9
 -6 -8 0 549.061 93.9921 9
 -6 -8 0 788.796 120.824 2
 6 -8 0 487.156 137.378 1
 -6 -8 -1 9577.5 437.323 2
 6 -8 1 9749.69 494.346 7
 -6 8 1 8477.55 493.907 2
 -6 -8 1 9012.33 347.642 9
 -6 8 1 9133.64 352.674 9
 6 -8 1 9083.4 513.3 1
 6 -8 -1 7839.07 478.206 1
 6 8 1 8944.92 524.931 8
 6 8 -1 9423.79 538.992 8
 6 -8 -1 9838.26 478.146 7
 6 -8 2 3153.23 186.251 5
 -6 8 -2 3105.53 323.208 4
 6 -8 -2 3778.47 327.348 1
 6 8 2 3505.55 336.778 8
 6 8 -2 3061.54 314.534 8
 6 -8 2 3208.69 301.429 7
 6 -8 -2 3367.97 222.356 5
 -6 8 2 3509.93 237.139 9
 -6 -8 2 3578.25 239.075 9
 -6 8 2 3509.58 340.021 2
 6 8 2 3168.38 312.182 3
 6 -8 2 3180.83 313.015 1
 6 -8 3 192590 2450.4 5
 6 -8 -3 193854 2624.65 5
 -6 8 3 194150 3111.75 2
 -6 -8 -3 197055 3009.56 2
 6 -8 3 192264 3014.35 7
 6 8 3 193792 2717.09 1
 6 -8 3 192153 2986.5 1
 6 8 -3 194622 3016.56 8
 6 8 3 191748 3016.86 8
 6 8 3 185865 3083.46 3
 6 -8 -3 196983 2970.87 1
 -6 8 -3 197473 3187.18 4
 -6 8 -4 835.496 173.391 7
 -6 -8 -4 745.89 188.831 2
 -6 8 4 936.126 203.012 2
 6 8 4 730.255 194.513 3
 -6 8 4 716.324 144.31 3
 6 -8 -4 691.927 143.841 5
 6 8 4 565.551 165.992 5
 -6 8 4 648.69 160.691 6
 -6 8 -4 568.32 152.649 6
 -6 8 -4 601.609 192.196 4
 6 -8 4 651.592 171.608 1
 6 8 -4 829.554 197.641 1
 6 -8 -4 559.047 155.457 1
 6 8 -4 413.577 138.882 8
 6 8 4 485.311 168.67 8
 6 8 5 82901.2 2026.27 3
 6 -8 -5 85312.6 1706.68 1
 -6 8 -5 87436.7 1693.02 6
 -6 8 5 86098.2 1679.87 6
 -6 -8 -5 86251.5 2035.19 2
 6 8 5 87640.8 1768.27 8
 6 8 -5 85786 1939.2 1
 6 -8 5 84357.7 1745.7 1
 -6 8 5 89180.8 1939.11 10
 6 8 5 86694.9 1918.21 10
 -6 8 -5 86110.5 1825.18 7
 6 -8 -5 85708.5 1716.55 5
 6 8 -5 85844.5 1752.74 5
 6 8 5 90372.2 1895.68 5
 -6 8 -5 87507.8 2103.58 4
 -6 8 5 83167.9 1948.64 2
 -6 8 6 127.406 159.614 10
 6 8 6 382.034 173.842 10
 -6 8 -6 634.179 219.79 4
 6 8 6 534.788 181.284 5
 6 -8 -6 617.187 185.639 5
 6 8 -6 568.142 160.116 5
 6 8 -6 615.607 197.987 1
 -6 -8 -6 146.066 158.476 2
 -6 8 -6 543.93 177.031 7
 -6 8 -7 7653.84 636.512 4
 -6 8 -7 6971.9 543.133 7
 -6 -8 -7 8205.6 686.693 2
 6 8 7 6564.43 574.32 5
 -6 8 7 7495.02 605.484 10
 6 8 7 7381.87 605.927 10
 6 8 8 386.048 213.589 5
 -6 -8 -8 184.827 200.47 2
 -6 8 -8 223.108 192.075 7
 -6 8 8 54.9808 154.936 10
 6 8 8 54.9275 163.158 10
 -6 -8 -9 3979.78 530.139 2
 -6 8 -9 4053.1 464.988 7
 6 8 9 4159.65 518.634 5
 6 9 0 143114 2487.37 1
 6 9 0 145595 2589.65 8
 6 -9 0 142926 2500.67 1
 -6 -9 0 143790 1863.49 9
 -6 9 0 143327 1858.01 9
 -6 -9 0 144250 2068.9 2
 -6 9 0 144122 2457.46 2
 6 -9 0 143321 2327.08 7
 6 -9 -1 284.281 113.881 7
 6 -9 1 188.926 94.8814 7
 6 9 -1 240.008 132.806 8
 6 9 1 172.395 102.438 8
 -6 9 1 189.932 115.18 2
 6 -9 -1 251.135 121.595 1
 6 9 1 286.914 120.543 1
 6 -9 1 224.026 116.447 1
 6 9 -1 299.466 132.618 1
 -6 9 1 161.158 61.6561 9
 -6 -9 1 358.254 83.705 9
 -6 -9 2 80954.8 1332.05 9
 -6 -9 -2 83853.9 1666.93 2
 -6 9 2 83528.2 1824.54 2
 6 -9 -2 82704.1 1761.28 1
 6 -9 2 84311.9 1731.19 7
 6 9 -2 89442.7 1874.86 8
 6 9 2 81942.6 1828.22 8
 6 9 -2 84395 1868.31 1
 6 9 2 83550.5 1659.99 1
 6 -9 2 81722.2 1787.71 1
 6 9 2 83494.6 1812.09 3
 -6 9 -2 85397.7 1877.51 4
 -6 -9 -3 256.677 134.798 2
 -6 9 3 328.747 157.247 2
 -6 9 -3 393.156 165.169 4
 6 9 3 298.157 118.019 5
 6 -9 3 195.429 126.166 7
 6 9 -3 167.498 129.76 8
 6 9 3 136.303 110.902 8
 6 -9 3 198.107 111.846 1
 6 -9 -3 339.645 136.055 1
 6 9 -3 149.646 121.754 1
 6 9 3 513.01 168.635 3
 6 -9 -4 151.896 133.846 1
 6 9 -4 117.805 127.777 1
 6 -9 4 32.952 127.622 1
 6 9 -4 73.7042 92.3141 5
 6 -9 -4 152.427 104.299 5
 6 9 4 56.5861 115.846 5
 6 9 -4 261.445 147.221 8
 6 9 4 267.342 153.779 8
 6 9 4 41.0698 133.638 3
 -6 9 -4 59.3134 114.861 6
 -6 9 4 59.1656 111.154 6
 -6 9 4 197.357 133.682 2
 -6 -9 -4 227.271 155.09 2
 -6 9 -4 305.421 153.348 4
 -6 -9 -5 1195.35 256.595 2
 -6 9 -5 1094.98 268.545 4
 6 -9 5 1115.83 222.578 1
 6 9 -5 1260.83 253.662 1
 6 -9 -5 1374.09 214.776 1
 -6 9 5 1000.43 208.275 6
 6 -9 5 1526.04 241.024 8
 6 -9 -5 1231.1 223.905 8
 -6 9 5 1104.96 252.721 2
 -6 9 5 943.382 221.817 10
 6 9 5 785.127 208.893 10
 6 -9 -5 1084.62 191.198 5
 6 9 5 1271.39 235.245 5
 -6 9 -5 1487.07 248.197 7
 -6 -9 -6 34630.7 1351.43 2
 -6 9 -6 34743.5 1362.37 4
 -6 9 -6 33073.7 1144.12 7
 6 9 6 36188.6 1236.24 5
 -6 9 6 37608.9 1316.53 10
 6 9 6 35917.3 1293.31 10
 6 9 -6 34268.3 1222.63 1
 6 9 7 -47.8941 142.26 5
 -6 9 -7 55.5017 164.857 4
 6 9 -7 41.7875 157.003 1
 -6 9 -7 41.4752 150.881 7
 -6 9 7 -51.3468 167.073 10
 6 9 7 -51.2284 166.687 10
 -6 -9 -7 230.964 195.55 2
 6 9 8 17521 969.139 5
 -6 9 8 18079.2 1019.21 10
 6 9 8 16810 984.022 10
 -6 -9 -8 16219 1028.86 2
 -6 9 -8 17226.1 889.109 7
 6 -10 0 696.789 188.039 1
 6 10 0 274.188 144.037 1
 -6 -10 0 499.405 116.628 2
 -6 10 0 469.835 163.854 2
 6 -10 0 338.561 132.576 7
 6 10 0 569.493 185.354 8
 6 -10 -1 22436.8 807.535 7
 6 -10 1 21556.9 807.271 7
 6 10 -1 22627.5 925.149 8
 6 10 1 23206.2 943.483 8
 6 -10 -1 19493 828.197 1
 6 10 -1 22582.2 917.417 1
 6 10 1 21644.7 838.378 1
 6 -10 1 20992.4 875.195 1
 -6 10 1 22745 896.065 2
 6 10 -2 -37.292 116.178 8
 6 10 2 -37.6893 127.643 8
 -6 10 2 -37.3077 140.173 2
 6 10 2 -36.4942 123.596 3
 6 -10 2 157.101 114.305 7
 6 10 2 118.369 107.656 1
 6 -10 -2 -34.1104 132.105 1
 6 10 -2 38.7859 103.046 1
 6 -10 2 144.247 143.711 1
 -6 10 3 37572.8 1240.31 2
 -6 -10 -3 37471.1 1157.68 2
 6 10 -3 35649.1 1165.87 8
 6 10 3 35831.8 1176.24 8
 6 10 3 38039.5 997.112 5
 6 -10 3 34258.8 1125.66 7
 6 10 -3 35786.6 1224.19 1
 6 -10 3 36137.8 1166.64 1
 6 10 3 35489 1014.82 1
 6 10 3 34142.5 1187.85 3
 -6 10 -3 35358 1252.18 4
 6 -10 -3 34287.2 1107.13 1
 -6 10 -4 -47.0281 153.022 4
 6 10 4 197.929 130.114 5
 -6 -10 -4 -40.072 130.388 2
 -6 10 4 -42.9761 139.837 2
 6 -10 4 365.212 164.518 1
 6 -10 -4 32.81 123.274 1
 6 10 -4 128.019 132.939 1
 6 -10 4 147.117 133.799 8
 6 -10 -4 111.252 110.153 8
 6 10 4 -36.4533 128.117 8
 6 -10 4 38.5035 135.322 7
 6 10 5 100715 2073.17 5
 -6 10 5 105441 2043.42 6
 -6 10 -5 104354 2475.56 4
 -6 -10 -5 104220 2372.02 2
 6 10 -5 102903 2304.77 1
 6 -10 5 102370 2106.23 8
 6 -10 -5 101347 2115.7 8
 6 10 6 1547.09 270.658 5
 -6 -10 -6 1378.84 307.289 2
 6 10 -6 1310.16 271.969 1
 -6 10 -6 1320.74 297.166 4
 -6 10 6 811.179 245.764 10
 6 10 6 1001.07 245.527 10
 6 10 7 4433.24 506.653 10
 -6 10 7 3355.07 441.775 10
 6 10 -7 3598.41 426.244 1
 6 10 7 4359.89 473.694 5
 -6 10 -7 3735.85 485.677 4
 -6 -10 -7 4344.28 537.455 2
 -6 10 -7 3479.53 402.3 7
 -6 10 -8 227.418 181.26 7
 6 10 8 210.701 185.132 5
 -6 -10 -8 -65.2805 212.414 2
 -6 10 -8 359.254 210.437 4
 -6 10 8 -59.2197 175.905 10
 6 10 8 236.987 184.574 10
 6 -11 0 158625 2638.33 7
 -6 11 0 161687 2830.02 2
 6 11 0 159673 2955.68 8
 6 11 0 161918 2860.29 1
 6 -11 0 159259 2869.26 1
 6 -11 -1 4225.62 363.493 7
 6 -11 1 4528.04 383.541 7
 -6 11 1 4446.24 422.269 2
 6 -11 1 4879.38 440.761 1
 6 11 1 5540.75 449.851 1
 6 -11 -1 4217.75 405.813 1
 6 11 -1 4315.48 430.959 1
 -6 11 -1 4542.41 408.429 2
 -6 -11 -1 5344.08 370.729 2
 6 11 -1 3962.95 407.317 8
 6 11 1 5062.81 460.111 8
 6 11 -2 51649.8 1514.42 8
 6 11 2 54071 1549.82 8
 6 -11 2 57015.2 1450.91 7
 -6 -11 -2 54661.9 1370.7 2
 6 -11 2 53393.5 1513.52 1
 6 -11 -2 54923.3 1490.3 1
 6 11 2 55452.9 1418.02 1
 6 11 -2 55104.3 1590.65 1
 -6 11 2 55602.7 1553.03 2
 6 11 -3 79.9277 150.151 8
 6 -11 3 41.5169 116.99 8
 6 11 3 -162.537 147.822 8
 6 -11 -3 83.4009 135.685 8
 6 11 3 -29.8968 108.761 1
 6 -11 -3 72.9389 108.325 1
 6 11 -3 44.7287 162.717 1
 6 -11 3 -40.0316 124.71 1
 -6 11 -3 -46.7945 131.861 4
 -6 11 3 43.2179 146.365 2
 -6 -11 -3 73.012 141.381 2
 6 11 3 -42.7769 155.616 3
 6 -11 3 110.488 129.437 7
 -6 11 -4 405.02 177.934 4
 6 11 -4 92.9717 151.26 1
 6 -11 -4 106.242 133.062 1
 6 -11 4 40.1961 136.135 1
 6 -11 4 204.212 158.179 8
 6 -11 -4 41.1493 133.896 8
 -6 -11 -4 42.6298 149.827 2
 -6 11 -5 218.525 170.197 4
 6 -11 5 195.337 159.958 8
 6 -11 -5 -39.7376 149.307 8
 6 11 -5 47.9228 149.299 1
 -6 -11 -5 443.083 190.668 2
 -6 11 -6 22394.3 1144.16 4
 -6 -11 -6 24429.1 1175.87 2
 6 11 -6 21178 1031.04 1
 -6 11 6 22293.7 1069.82 10
 6 11 6 21790.7 1066.73 10
 6 11 6 24140.6 992.264 5
 6 11 7 272.685 195.675 5
 -6 11 7 341.107 199.855 10
 6 11 7 737.711 261.164 10
 -6 -11 -7 742.319 253.312 2
 6 11 -7 477.847 228.908 1
 -6 11 -7 429.761 207.971 4
 -6 11 -8 28577.3 1355.37 4
 -6 11 8 28247.2 1329.78 10
 6 11 8 26130.6 1291.59 10
 6 -12 0 363.153 167.004 7
 6 12 0 405.142 189.106 8
 -6 -12 0 47.1697 165.79 8
 6 -12 0 461.164 192.927 1
 6 12 0 83.5398 141.475 1
 -6 12 0 239.725 167.845 2
 6 -12 -1 15087.5 781.18 1
 6 12 -1 14340.8 797.729 1
 6 -12 1 13540.8 758.947 1
 6 12 1 13812.6 736.441 1
 -6 12 -1 15714.1 777.856 2
 -6 -12 -1 14549.8 637.928 2
 6 12 -1 14528.3 805.43 8
 6 -12 -1 15571 854.818 8
 6 -12 1 13582.9 803.42 8
 6 12 1 13571.2 780.408 8
 -6 12 1 11939 716.126 2
 6 -12 -1 14461.2 699.085 7
 6 -12 1 15125.8 721.832 7
 6 12 -2 2697.73 368.745 1
 6 12 2 2465.36 303.43 1
 6 -12 -2 1827.58 291.301 1
 -6 12 -2 2326.76 313.067 2
 -6 -12 -2 2141.73 282.766 2
 6 -12 2 2367.17 349.429 8
 6 -12 -2 1722.96 306.917 8
 6 -12 3 65552.8 1792.15 8
 6 -12 -3 64423 1795.59 8
 -6 12 -3 61251.8 1835.53 4
 6 12 3 60881 1519.22 1
 -6 -12 -3 62965.2 1639.65 2
 6 12 -3 64575.9 1832.76 1
 -6 12 -4 326.63 177.254 4
 6 12 -4 858.355 227.543 1
 6 -12 4 1207.89 265.845 8
 6 -12 -4 720.838 211.689 8
 -6 -12 -4 626.065 210.124 2
 -6 -12 -5 28001.4 1218.47 2
 -6 12 -5 28827.1 1303.31 4
 6 12 -5 27030.4 1199.03 1
 6 -12 5 26458.1 1083.55 8
 6 -12 -5 26402.6 1084.74 8
 -6 12 -6 1352.84 326.892 4
 -6 12 6 874.924 267.078 10
 6 12 6 762.347 240.112 10
 -6 -12 -6 975.409 300.235 2
 6 12 -6 1402.27 296.903 1
 6 12 -7 7115.28 619.905 1
 -6 -12 -7 7257.45 693.956 2
 -6 12 7 5686.1 613.729 10
 6 12 7 5184.38 571.312 10
 -6 12 -7 6409.65 667.768 4
 -6 -13 0 50811.6 1654.17 8
 6 13 0 48599.5 1529.97 1
 6 -13 0 47648.5 1624.66 8
 6 13 1 1496.83 272.771 1
 6 13 -1 1643.72 298.068 1
 6 -13 1 1027.2 268.928 8
 6 -13 -1 1338.21 290.374 8
 -6 -13 -2 60903 1543.06 2
 6 -13 2 58145.8 1780.3 8
 6 -13 -2 57313.2 1781.63 8
 6 13 -2 59011.5 1788.09 1
 6 13 2 58102.6 1593.6 1
 6 13 3 219.922 153.971 1
 6 13 -3 105.642 140.333 1
 6 -13 3 50.1197 141.234 8
 6 -13 -3 50.3102 141.77 8
 -6 -13 -3 40.883 133.028 2
 -6 13 -3 55.1457 163.801 4
 6 13 -4 326.924 191.502 1
 6 -13 4 49.0313 145.646 8
 6 -13 -4 246.759 173.454 8
 -6 -13 -4 186.726 158.102 2
 -6 13 -4 58.4634 155.328 4
 6 13 -5 441.206 248.48 1
 -6 13 -5 372.774 240.658 4
 -6 -13 -5 422.532 210.529 2
 6 -13 5 697.072 213.892 8
 6 -13 -5 424.943 188.216 8
 6 13 -6 16821.3 968.943 1
 -6 13 -6 15822.1 1014.03 4
 -6 13 6 14109.4 912.566 10
 6 13 6 15973.6 969.078 10
 -6 -13 -6 16626.2 1010.17 2
 -6 13 7 500.632 256.217 10
 6 13 7 62.2359 184.86 10
 6 13 -7 -107.403 231.152 1
 -6 13 -7 132.64 196.991 4
 6 14 0 148.568 154.282 1
 6 -14 0 112.254 149.119 8
 6 -14 1 8157.05 681.951 8
 6 -14 -1 6269.19 603.741 8
 6 14 1 7936.19 607.079 1
 6 14 -1 7247.82 625.573 1
 6 14 2 654.23 220.765 1
 6 14 -2 981.071 240.262 1
 6 -14 2 888.639 260.966 8
 6 -14 -2 835.394 251.009 8
 6 14 -3 37986.7 1475.4 1
 -6 -14 -3 36283.7 1272.65 2
 6 14 3 36518.4 1239.22 1
 6 -14 3 32884.3 1378.19 8
 6 -14 -3 36775.5 1433.24 8
 -6 14 -3 37130.7 1499.56 4
 6 -14 4 105.926 164.995 8
 6 -14 -4 -106.588 200.234 8
 6 14 -4 -58.0566 172.446 1
 -6 -14 -4 48.9779 172.133 2
 -6 14 -4 125.028 185.686 4
 -6 -14 -5 51507.8 1728.11 2
 -6 14 -5 47879 1801.13 4
 6 14 -5 48655.8 1728.62 1
 6 -14 -5 48753.6 1637.27 8
 6 -14 5 47122.4 1601.6 8
 6 14 -6 -58.3056 197.463 1
 -6 -14 -6 120.714 233.753 2
 -6 14 6 184.102 163.038 10
 6 14 6 182.05 197.453 10
 -6 14 -6 67.4892 228.565 4
 6 -15 0 47617.9 1754.41 8
 6 15 0 49246.9 1657.9 1
 6 -15 1 851.781 261.978 8
 6 -15 -1 670.506 249.665 8
 6 15 1 557.607 223.44 1
 6 15 -1 844.264 248.069 1
 6 -15 2 19974.2 1111.75 8
 6 -15 -2 18702.7 1079.64 8
 6 15 2 18664.7 944.786 1
 6 15 -2 21098 1123.99 1
 6 15 -3 605.176 227.394 1
 6 15 3 345.127 185.718 1
 6 -15 3 58.846 221.114 8
 6 -15 -3 413.092 192.039 8
 -6 15 -3 191.389 207.602 4
 -6 15 -4 199.308 216.17 4
 6 15 -4 247.363 224.969 1
 -6 -15 -4 -50.4413 183.499 2
 6 -15 -4 -114.635 274.52 8
 6 -15 4 57.0094 177.601 8
 6 15 -5 -62.049 273.375 1
 -6 -15 -5 507.018 259.239 2
 -6 15 -5 345.639 259.732 4
 6 16 0 230.048 194.779 1
 6 -16 0 65.51 204.087 8
 6 -16 1 4172.44 539.178 8
 6 -16 -1 4244.74 550.427 8
 6 16 -1 4769.46 554.499 1
 6 16 1 5039.45 542.871 1
 6 16 -2 375.891 220.201 1
 6 16 2 252.263 170.895 1
 6 -16 2 321.726 217.938 8
 6 -16 -2 386.89 234.597 8
 -6 16 -3 32039.1 1495.42 4
 6 -16 -3 33359.1 1472.88 8
 6 -16 3 31254.1 1424.35 8
 6 16 -3 34717.3 1511.16 1
 6 16 -4 -196.286 221.585 1
 -6 16 -4 -140.138 227.991 4
 6 -16 -4 303.848 180.504 8
 6 -16 4 60.4074 226.961 8
 6 -17 0 15379.2 1051.66 8
 6 17 0 16251.4 1000.56 1
 6 17 -1 446.9 232.29 1
 6 17 1 573.337 215.453 1
 6 -17 -1 208.933 269.751 8
 6 -17 1 417.268 216.692 8
 -6 17 -2 26578.4 1362.45 4
 6 -17 -2 25847.3 1349.13 8
 6 -17 2 24902.6 1324.7 8
 6 17 2 25107 1166.99 1
 6 17 -2 25317.3 1314.22 1
 -6 17 -3 71.3935 232.308 4
 6 -17 -3 199.746 242.223 8
 6 -17 3 265.637 197.265 8
 6 17 -3 202.903 237.709 1
 6 18 0 254.65 207.16 1
 6 18 1 3651.86 485.034 1
 6 18 2 388.75 221.347 1
 -7 0 0 110.514 64.7359 6
 7 0 0 -17.7077 59.9724 6
 7 0 0 63.9604 63.7241 4
 -7 0 0 45.8642 43.9362 7
 7 0 0 57.3102 42.085 7
 -7 0 0 80.1664 41.8365 3
 -7 0 -1 118505 1676.24 3
 7 0 -1 117678 1807.58 6
 7 0 1 119825 1816.31 6
 -7 0 -1 117836 1828.09 6
 -7 0 1 119907 1839.64 6
 -7 0 -1 117667 1601 7
 7 0 -1 117355 1462.9 7
 7 0 -1 115862 1649.14 4
 7 0 1 117153 1850.09 4
 7 0 2 33874.8 906.83 4
 7 0 -2 33403.9 642.598 4
 -7 0 -2 34429.5 830.797 3
 -7 0 2 34189.5 650.548 2
 7 0 -2 34076.7 820.55 6
 7 0 2 33108.5 812.532 6
 -7 0 2 34502.6 844.982 6
 -7 0 -2 34497.7 841.59 6
 7 0 -2 34178.5 592.434 7
 -7 0 -2 35137.6 767.975 7
 -7 0 2 32033.7 826.143 9
 -7 0 3 4523.69 210.14 2
 7 0 3 3902.37 260.882 6
 7 0 -3 4874.3 288.081 6
 -7 0 -3 4086.64 304.609 3
 -7 0 -3 3968.95 271.789 7
 7 0 3 4162.71 326.447 4
 7 0 -3 4188.09 149.641 4
 7 0 4 71192.9 1262.19 6
 7 0 -4 70120.1 1254.31 6
 -7 0 -4 71864.2 1531.94 3
 -7 0 4 70754.3 1500.68 9
 7 0 4 67552 1523.61 4
 -7 0 -5 7851.1 518.989 3
 7 0 -5 9955.2 533.051 9
 -7 0 -5 9361.81 520.774 7
 7 0 5 8614.51 538.036 4
 7 0 5 9178.55 541.596 5
 7 0 -6 9580.13 564.507 9
 7 0 6 8548.12 576.904 5
 7 0 -6 8486.38 561.864 5
 -7 0 -6 8459.06 581.258 3
 7 0 6 8836.8 561.661 4
 -7 0 -6 8267.33 539.829 7
 -7 0 -7 25230.7 1031.01 7
 -7 0 -7 23503.9 1055.65 3
 7 0 7 22925.8 1026.33 5
 -7 0 -8 53.814 142.969 3
 7 0 8 -53.4002 166.357 5
 -7 0 -8 47.0863 139.861 7
 7 0 9 17966.9 1066.63 5
 -7 0 -9 16881.2 955.272 7
 -7 0 -9 17971.6 1052.33 3
 -7 0 -10 2027.77 408.601 2
 7 -1 0 152.159 60.3985 7
 -7 -1 0 92.999 41.8214 7
 7 -1 0 47.4237 49.2495 4
 7 1 0 72.3545 72.0871 6
 -7 1 0 -18.464 57.5236 6
 7 -1 0 17.8714 50.363 6
 7 -1 1 64302.2 1239.42 4
 7 1 1 62383.2 1237.1 4
 7 -1 -1 66713.3 1080.08 4
 7 -1 1 63752.2 1101.11 7
 -7 1 1 63997.8 1222.73 6
 -7 1 -1 64455.3 1223.83 6
 7 1 -1 63585.8 1211.83 6
 7 1 1 61917.6 1200.55 6
 7 -1 -1 64230.8 973.724 7
 -7 1 -1 64822.8 1063.43 7
 -7 -1 -1 63453.6 1001.56 7
 7 -1 -1 62637.1 1201.1 6
 7 -1 1 63513.3 1204.26 6
 -7 1 1 63294.5 799.798 3
 -7 -1 -1 62796.6 1088.83 3
 -7 1 2 114018 1610.9 2
 7 -1 -2 116855 1790.75 6
 7 -1 2 116950 1792.5 6
 7 1 2 115384 1930.78 4
 7 -1 2 116434 1929.08 4
 -7 -1 -2 115410 1673.86 7
 7 1 -2 118181 1475.2 10
 -7 1 -2 116214 1477.18 10
 -7 1 -2 116507 1703.91 7
 -7 -1 -2 118371 1807.51 3
 -7 1 -2 115822 1809.33 6
 7 1 -2 120104 1821.55 6
 7 1 2 117387 1805.69 6
 -7 1 2 117092 1821.08 6
 -7 -1 2 116293 1821.98 9
 -7 1 2 109955 1799.59 9
 7 -1 -2 111728 1490.35 4
 7 1 -3 50903.7 933.922 10
 -7 1 -3 51316.6 942.125 10
 -7 1 3 53160.4 937.914 2
 -7 -1 -3 51239.2 1152.38 3
 7 -1 3 52044 1235.99 4
 7 1 3 51260.7 1224.49 4
 -7 -1 -3 50756 1061.88 7
 -7 1 -3 50936.8 1067.8 7
 7 -1 3 51550.4 1043.04 6
 7 1 3 50135.1 1039.41 6
 7 -1 -3 50383.4 1031.15 6
 7 1 -3 49588.9 1034.38 6
 -7 1 -3 50943.8 1059.16 6
 -7 1 3 50916.8 1059 6
 7 1 4 76935.6 1633.56 4
 -7 -1 4 74628.4 1555.48 9
 -7 1 4 74784.2 1560.2 9
 -7 1 4 74132.8 1232.21 2
 -7 1 -4 73952.2 1467.38 7
 -7 -1 -4 76619.6 1593.6 3
 -7 1 -4 75629.7 1583.86 3
 7 -1 4 76786.4 1207.28 1
 7 1 4 76333.1 1330.07 6
 7 1 -4 74696.5 1321.45 6
 7 -1 4 76608 1626.24 4
 -7 1 -4 74019.4 1356.92 10
 7 1 -4 77562.7 1369.03 10
 7 -1 -5 28570.3 979.752 5
 7 1 5 29524 768.462 8
 7 1 -5 28122.9 743.176 8
 -7 1 -5 28464.6 922.541 7
 -7 -1 -5 29207.2 942.186 7
 7 -1 5 29386 998.559 4
 7 1 -5 29213.6 930.93 9
 7 -1 -5 29715.1 939.693 9
 -7 -1 -5 29742.9 1014.25 3
 -7 1 -5 30504.8 1030.17 3
 7 1 5 31767.9 1032.84 4
 7 1 5 30476.5 735.155 6
 7 1 -5 30726.8 735.018 6
 7 -1 5 27704.2 949.422 5
 7 1 5 29615.4 1010.37 5
 -7 1 -6 25032.9 1021.16 3
 -7 -1 -6 28357.6 1063.35 3
 7 1 -6 26752.6 952.616 9
 7 -1 -6 26367.4 953.953 9
 7 1 6 25805.8 1015.38 5
 7 1 -6 26849.2 1009.86 5
 7 -1 6 26283.6 1001.08 5
 7 -1 -6 26798.6 1015.27 5
 7 1 6 27754.4 1010.67 4
 -7 1 -6 26707.8 972.797 7
 -7 -1 -6 27359.5 992.281 7
 7 -1 7 32827 1224.62 5
 7 1 7 29186.1 1182.98 5
 7 1 7 31403.9 1117.62 4
 -7 -1 -7 31113.8 1150.81 7
 -7 1 -7 30950.9 1143.19 7
 -7 1 -7 29483 1203.46 3
 -7 -1 -7 29206.5 1185.24 3
 -7 -1 -8 53.8643 159.996 3
 -7 -1 -8 -48.0569 149.713 7
 -7 1 -8 277.505 173.774 7
 7 -1 8 104.24 162.371 5
 7 1 8 54.643 162.309 5
 -7 1 -8 108.768 135.155 3
 7 1 9 16357 1020.39 5
 -7 1 -9 16985.6 1024.82 3
 7 -1 9 14885.5 961.767 5
 -7 1 -9 16627.8 932.593 7
 -7 -1 -9 16569.1 959.482 7
 -7 -1 -10 13688.3 938.939 2
 -7 1 -10 12713.2 882.932 2
 7 -2 0 274.846 77.4385 4
 -7 2 0 18.9246 68.8509 6
 7 2 0 56.7406 64.06 6
 7 -2 0 36.6124 57.0359 6
 -7 -2 0 97.154 36.5132 7
 7 -2 0 173.402 75.4019 7
 7 -2 1 48651.1 1047.89 4
 -7 2 1 48652.5 1039.15 6
 7 2 -1 47907.9 1032 6
 7 2 1 45779 1011.03 6
 -7 2 -1 47822.8 1030.33 6
 7 -2 -1 48085.1 854.383 7
 -7 2 -1 48534.4 917.642 7
 -7 2 1 48528.2 681.584 10
 7 2 1 47381 678.526 10
 -7 -2 -1 46894.6 809.852 7
 7 -2 1 46688.3 942.219 7
 -7 2 2 93235.8 1288.37 10
 7 2 2 94917.2 1296.84 10
 7 2 -2 96092.4 1293.36 10
 -7 2 -2 94219.9 1291.43 10
 -7 -2 2 93597.9 1122.68 2
 -7 2 2 96694.8 1481.6 2
 7 2 -2 94803.3 1031.01 7
 -7 -2 -2 96274.2 1453.46 7
 -7 -2 2 93161.5 1569.97 9
 -7 2 2 93982.3 1586.87 9
 -7 2 -2 91211.9 1483.3 7
 -7 2 -2 93020.2 1571.58 6
 7 2 2 93668.4 1566.7 6
 7 2 -2 94244.9 1572.38 6
 -7 2 2 94388.4 1583.75 6
 7 2 -2 89229 1068.96 3
 -7 -2 -2 95245.9 1579.41 3
 7 -2 2 94189.9 1687.56 4
 -7 -2 -3 18933.8 663.463 3
 7 2 3 17698.4 696.019 4
 -7 2 -3 18807.3 606.824 6
 -7 2 3 19233 612.872 6
 7 2 3 19014.7 605.108 6
 7 2 -3 19412.2 612.242 6
 7 -2 3 19627.2 723.272 4
 -7 2 3 18643 556.701 2
 7 2 3 18742.1 535.049 10
 -7 2 3 18956.4 534.216 10
 7 2 -3 20490.5 555.793 10
 -7 2 -3 19345.1 541.367 10
 -7 2 -4 49405.6 1036.67 6
 -7 2 4 49150.8 1039.82 6
 7 2 4 49404.9 1026.93 6
 7 2 -4 47576 1014.15 6
 7 -2 4 49160.4 1261.78 4
 7 2 -4 47267.3 1047.91 8
 7 2 4 49629.3 1081.71 8
 7 2 -4 49858.3 1062.45 10
 -7 2 -4 48888.7 1053.13 10
 7 -2 4 48436.8 939.695 1
 -7 -2 -4 52231.1 1265.53 3
 7 2 4 47785.1 1253.26 4
 -7 2 4 47553.6 993.757 2
 -7 2 -4 47986.9 1135.53 7
 -7 -2 4 46882.9 1185.96 9
 -7 2 4 49546.5 1217.5 9
 7 2 -5 5781.3 329.643 8
 7 2 5 6041.45 339.883 8
 7 2 -5 6037.28 416.572 9
 7 -2 -5 5143.23 383.52 9
 -7 2 -5 5751.7 403.328 7
 7 -2 5 5266.29 405.486 5
 7 2 5 5302.65 441.865 5
 7 -2 -5 5727.27 434.38 5
 7 2 -5 5193.35 297.196 6
 7 2 5 5776.22 309.467 6
 7 2 5 5635.35 427.244 4
 -7 -2 -5 5745.63 444.737 3
 7 2 -5 6094.89 387.938 10
 -7 2 -5 5472.13 373.119 10
 7 2 -6 24627.5 907.176 9
 7 -2 -6 25048.8 916.491 9
 -7 2 -6 23445.8 907.199 7
 -7 2 -6 25033.9 882.271 10
 7 2 6 21886.8 905.323 4
 -7 -2 -6 23595.3 979.306 3
 -7 2 -6 24378.6 1003.93 3
 7 -2 6 24579.7 950.763 5
 7 2 6 23968.3 984.981 5
 7 2 -6 23269.1 932.503 5
 7 -2 -6 23431.2 947.613 5
 -7 2 -7 51802.5 1489.97 7
 -7 -2 -7 49531.6 1507.1 7
 7 2 7 52208.5 1488.68 4
 -7 -2 -7 52006.9 1618.79 3
 7 -2 7 50434 1530.94 5
 7 2 7 52584.8 1635.2 5
 -7 2 -7 49312.1 1597.54 3
 7 -2 8 255.062 208.87 5
 7 2 8 614.099 240.311 5
 -7 2 -8 55.5377 188.1 3
 -7 2 -8 228.878 187.43 7
 -7 -2 -8 196.174 152.8 7
 7 -2 9 22165.1 1145.47 5
 -7 2 -9 21440.1 1168.82 3
 -7 2 -9 19849.7 1017.49 7
 -7 -2 -9 22473 1122.68 7
 -7 -2 -9 21947.6 1156.77 2
 7 2 9 23807.7 1232.64 5
 7 3 0 49.9549 51.133 3
 -7 3 0 -17.3299 51.4756 4
 -7 -3 0 39.2216 27.8501 7
 7 -3 0 100.03 61.51 7
 -7 3 0 -19.9074 79.333 6
 7 3 0 20.0586 56.5234 6
 -7 3 1 49146.7 934.725 4
 -7 3 -1 50095.1 1084.69 4
 7 -3 -1 49488.7 920.206 7
 -7 3 -1 47229.3 946.021 7
 -7 -3 1 49873 998.517 9
 -7 3 1 47896.5 985.918 9
 7 3 -1 47094.6 794.097 3
 7 3 1 47848 975.766 3
 7 3 1 48993.8 1066.82 6
 7 3 -1 47274.7 1056.08 6
 -7 3 1 47302.2 1051.76 6
 -7 3 -1 47739.1 1054.62 6
 -7 -3 -1 47874.9 815.967 7
 7 -3 1 46627.1 975.651 7
 -7 3 2 113920 1773.35 2
 7 -3 2 115515 1851.81 7
 -7 3 -2 116619 1953.17 4
 -7 3 2 116271 1572.58 10
 7 3 2 114523 1564.87 10
 -7 3 -2 113457 1838.72 6
 7 3 -2 115164 1847.24 6
 -7 3 2 113106 1842.12 6
 7 3 2 116407 1851.25 6
 7 3 2 111944 1894.89 8
 7 3 -2 112954 1892.55 8
 -7 3 -2 114874 1754.31 7
 -7 -3 2 115944 1809.14 9
 -7 3 2 117025 1824.42 9
 7 3 -3 11471 424.995 10
 -7 3 3 11405.8 419.764 10
 7 3 3 11287.6 418.14 10
 -7 3 -3 11365.6 422.859 10
 7 3 -3 11058 488.073 8
 7 3 3 10780.2 491.058 8
 7 3 3 10652.5 458.883 6
 -7 3 3 11167 469.949 6
 7 3 -3 10627.5 459.211 6
 -7 3 -3 10666.4 459.753 6
 7 -3 3 10761.2 441.003 1
 -7 3 3 11464.7 466.419 2
 7 -3 4 48426.9 990.366 1
 7 3 -4 49082.8 1071.61 10
 -7 3 4 48275.9 1056.03 10
 -7 3 -4 48007.8 1063.36 10
 7 3 4 47077.8 1045.58 10
 7 3 4 47145.2 1082.83 8
 7 3 -4 49342.7 1085.81 8
 -7 3 4 48463.6 1065.07 2
 7 3 -4 45954.8 1019.31 6
 7 3 4 47274.9 1032.32 6
 -7 3 4 48938.7 1050.91 6
 -7 3 -4 49519.5 1054.57 6
 -7 3 -4 46382.6 1125.36 7
 7 3 4 48424 1273.57 4
 -7 -3 4 47311 1188.3 9
 -7 3 4 51353.8 1230.74 9
 7 -3 -5 5814.62 413.21 9
 -7 3 5 5583.65 378.727 10
 7 3 5 5960.41 391.379 10
 7 3 -5 5326.22 392.063 9
 7 3 5 5970.22 453.59 5
 7 -3 5 6513.39 431.748 5
 7 3 5 5143.2 423.715 4
 7 3 5 5766.28 346.58 8
 7 3 -5 5972.25 343.826 8
 7 3 -5 5830.19 391.399 10
 -7 3 -5 6274.67 402.026 10
 7 -3 -5 5454.61 424.16 5
 -7 3 5 5420.57 318.594 6
 -7 3 -5 6495.33 342.788 6
 -7 3 -5 5782.63 408.579 7
 7 3 -5 5648.46 318.663 6
 7 3 5 5832.01 323.853 6
 7 3 -6 3639.06 353.537 10
 -7 3 -6 4056.39 359.325 10
 7 3 6 4580.32 414.365 4
 -7 3 -6 4396.63 395.902 7
 7 3 -6 3877.35 365.933 9
 7 -3 -6 4114.36 376.575 9
 7 -3 6 4336.23 395.683 5
 7 3 6 4391.46 425.514 5
 7 3 -6 4460.45 411.689 5
 7 -3 -6 4010.53 400.967 5
 -7 3 -7 29383.9 1226.29 3
 7 -3 7 30658.5 1163.09 5
 7 3 7 28660.3 1202.5 5
 -7 3 -7 29668 1103.58 7
 -7 3 -7 29896.8 1069.83 10
 7 3 -7 28018 1039.16 10
 7 3 7 28479.3 1083.08 4
 -7 -3 -8 110.709 194.546 2
 -7 3 -8 318.508 181.328 7
 7 -3 8 49.5791 186.279 5
 7 3 8 56.8381 192.494 5
 -7 3 -8 56.7053 184.51 3
 7 -3 9 10732.5 790.715 5
 -7 3 -9 12566.9 812.249 7
 -7 3 -9 11949.4 881.137 3
 7 3 9 13726.7 948.134 5
 -7 -3 -9 11517.9 820.55 7
 -7 -3 -9 10912.4 827.902 2
 7 4 0 57.7508 52.5256 3
 -7 -4 0 103.827 34.8277 7
 7 -4 0 48.4262 58.7255 7
 -7 4 0 111.63 74.145 4
 -7 4 0 -21.3104 66.3903 6
 7 4 0 47.8785 77.8957 8
 7 4 1 130156 2124.1 8
 7 4 -1 130589 2121.98 8
 -7 4 -1 132160 2059.08 4
 -7 4 1 125820 1851.72 4
 7 4 1 126223 2033.74 6
 7 4 -1 127227 2040.52 6
 -7 -4 1 131225 1883.07 9
 -7 4 1 126607 1876.15 9
 -7 4 1 129823 2041.03 6
 -7 4 -1 126875 2027.65 6
 7 -4 1 127072 1938.73 7
 7 4 1 130336 1945.85 3
 7 -4 -1 127886 1854.1 7
 7 4 2 107085 1832.2 3
 7 4 -2 107940 1815.65 6
 7 4 2 109261 1818.47 6
 -7 4 -2 107059 1806.77 6
 -7 4 2 108091 1814.41 6
 -7 4 -2 112029 1750.4 7
 7 -4 2 108889 1822.85 7
 -7 4 2 106606 1780.44 2
 7 4 2 109112 1886.44 8
 7 4 -2 110441 1887.69 8
 -7 4 2 107811 1736.99 9
 -7 -4 2 107939 1727.82 9
 -7 4 2 109135 1542.3 4
 -7 4 3 10601.2 476.448 6
 -7 4 -3 11383.5 490.775 6
 7 4 3 10760.2 478.351 6
 7 4 -3 11136.5 486.891 6
 -7 4 3 11127.5 434.58 10
 7 4 3 10966.9 430.295 10
 7 -4 3 10713.9 468.269 1
 7 4 3 10254 494.767 8
 7 4 -3 11680.9 518.848 8
 -7 4 3 10258.5 477.974 2
 -7 4 4 42354.1 1050.14 2
 7 4 -4 43103 1027.23 10
 -7 4 -4 44078.1 1041.18 10
 -7 4 4 43817 1021.89 10
 7 4 4 43894.4 1024.73 10
 7 -4 4 42448.6 970.919 1
 -7 4 -4 42050.2 1213.14 4
 7 4 4 42212 992.837 6
 7 4 -4 42012.1 997.575 6
 -7 4 4 43000.4 1008.62 6
 -7 4 -4 41555.1 989.44 6
 -7 4 -4 43641.4 1096.22 7
 -7 -4 4 42991.2 1116.68 9
 -7 4 4 42210 1110.71 9
 7 4 -4 44293.5 1048.45 8
 7 4 4 42509.4 1046.68 8
 -7 4 5 22281.3 772.291 2
 7 4 -5 23758.5 806.163 10
 -7 4 -5 22652.1 793.472 10
 -7 4 5 23742 809.216 10
 7 4 5 22815.8 800.482 10
 7 4 -5 22457.1 803.115 9
 7 -4 -5 22795 811.313 9
 7 -4 -5 24296 897.065 5
 7 -4 5 23878.8 829.301 5
 7 4 -5 23854.8 728.857 8
 -7 4 -5 21995.4 820.077 7
 7 4 5 23603.7 734.56 8
 -7 4 -5 23294.2 695.97 6
 7 4 5 23668.4 693.875 6
 7 4 -5 22118.9 674.561 6
 -7 4 5 23952.9 711.624 6
 7 4 5 23328.6 914.996 5
 7 4 5 20915 872.003 4
 7 4 6 33113.2 1148.62 4
 7 4 -6 34330.2 1078.6 10
 -7 4 -6 34660.7 1082.78 10
 7 4 -6 32624.1 1050.42 9
 7 -4 -6 34514.1 1089.86 9
 -7 4 6 32761.6 1064.54 10
 7 4 6 33161.1 1078.11 10
 -7 4 -6 34164.3 1107.77 7
 7 -4 -6 34870.4 1166.79 5
 7 4 6 33409.1 1207.01 5
 7 4 -6 32063.5 1106.63 5
 7 -4 6 31463 1075.53 5
 7 -4 7 41206.4 1344.1 5
 7 4 7 43487.6 1497.54 5
 7 4 7 38874.1 1293.97 4
 -7 -4 -7 41890.4 1484.05 2
 -7 4 -7 41782.2 1334.01 7
 -7 4 -8 452.868 194.946 7
 -7 -4 -8 227.249 177.002 2
 -7 4 -8 521.229 210.698 3
 7 -4 8 48.0422 162.721 5
 7 4 8 115.241 187.502 5
 -7 4 -9 22736 1225.57 3
 -7 -4 -9 22760.3 1140.97 7
 -7 4 -9 22502.2 1072.29 7
 7 4 9 21777.7 1206.51 5
 7 -4 9 20978 1075.55 5
 -7 -4 -9 23393.5 1219.28 2
 -7 5 0 46.2736 84.1705 6
 7 5 0 16.9023 52.6585 3
 -7 5 0 20.2712 71.2458 4
 -7 -5 0 174.463 64.1142 2
 7 5 0 -25.7969 116.208 8
 -7 -5 0 76.5215 35.2017 7
 7 -5 0 54.6169 72.5533 7
 -7 -5 1 46740.2 732.522 2
 7 5 1 45955.5 1154.97 8
 7 5 -1 47360.3 1168.34 8
 7 5 1 46047.3 1041.2 3
 7 -5 1 47178.1 1051.47 7
 7 -5 -1 46834.1 1000.79 7
 -7 5 1 46783.6 1105.2 6
 -7 5 -1 46977.4 1110.78 6
 -7 -5 1 47647.1 961.902 9
 -7 5 1 45416.4 953.641 9
 -7 5 -1 48176.9 1122.22 4
 -7 5 1 47806.1 992.57 4
 7 5 2 20497.3 731.764 8
 7 5 -2 18821.2 700.379 8
 -7 5 2 19700.2 548.352 4
 -7 5 2 19302.7 677.336 6
 -7 5 -2 19693.6 683.846 6
 7 -5 2 19173.3 671.357 1
 7 5 2 18527.3 682.898 3
 -7 -5 2 19645.4 613.393 9
 -7 5 2 19550.3 619.92 9
 7 -5 2 19865.3 691.716 7
 -7 5 2 20122 691.596 2
 -7 5 3 12916 571.402 2
 -7 5 -3 12940.4 544.616 7
 7 -5 3 13342.7 549.581 1
 -7 5 -3 13484 635.675 4
 -7 5 3 12777.6 378.69 4
 -7 5 -3 12470 536.684 6
 -7 5 3 13386 557.62 6
 7 5 3 11953.5 588.132 3
 7 5 3 12481.2 571.829 8
 7 5 -3 12513.8 558.738 8
 -7 5 4 60021.4 1274.61 6
 -7 5 -4 59228.6 1262.01 6
 -7 5 -4 63560.6 1554.04 4
 7 5 4 60425.7 1329.99 8
 7 5 -4 58397.8 1296.75 8
 7 5 4 59497.9 1055.24 1
 7 -5 4 61934.5 1267.36 1
 -7 5 4 59903.5 1354.19 2
 -7 5 -4 59631.3 1338.75 7
 7 -5 -4 59168.5 1352.01 5
 -7 5 5 10485 546.859 10
 7 5 5 8931.82 506.812 10
 7 5 -5 9840.19 533.391 10
 -7 5 -5 8682.14 501.93 10
 7 -5 5 9271.82 445.248 1
 7 5 5 9453.4 484.869 8
 7 5 -5 8963.49 459.146 8
 7 5 5 8890.2 572.873 5
 -7 5 -5 8179.16 508.321 7
 -7 5 5 10312.8 472.068 6
 -7 5 -5 9327.12 452.9 6
 -7 5 5 9074.54 517.955 2
 7 -5 5 8548.39 487.495 5
 7 -5 -5 8292.76 519.884 5
 -7 5 -5 9265.52 601.067 4
 -7 5 6 15704 737.718 10
 7 5 6 15465.7 738.124 10
 7 5 -6 17158.6 759.353 10
 -7 5 -6 16668.4 755.911 10
 -7 5 -6 16046.1 757.72 7
 7 -5 -6 14480.2 741.527 5
 7 -5 6 13842.2 688.856 5
 7 5 -6 16102.8 765.164 5
 7 5 6 16240.4 831.501 5
 7 5 -6 17109.8 742.179 9
 7 -5 -6 15863.7 720.117 9
 -7 -5 -6 16967.2 869.3 2
 7 5 6 16808.3 814.464 4
 -7 5 -7 19674.4 898.082 7
 -7 -5 -7 20378.9 1031.43 2
 7 5 7 21813.2 1052.77 5
 7 -5 7 19270.3 888.443 5
 7 -5 8 92.9604 163.356 5
 7 5 8 58.0835 180.947 5
 -7 -5 -8 58.4657 182.138 2
 -7 5 -8 91.3008 142.214 7
 -7 5 -8 -59.6027 158.348 3
 7 5 9 12383.6 912.994 5
 -7 5 -9 12939.1 937.723 3
 -7 -5 -9 13770.2 955.479 2
 -7 5 -9 13614.9 835.074 7
 -7 6 0 25.1533 74.7153 6
 7 -6 0 -20.3948 76.6289 7
 -7 -6 0 53.0391 64.7197 2
 7 6 0 56.2481 95.2485 8
 -7 -6 1 71338.9 1013.96 2
 7 -6 1 69491 1389.45 7
 7 -6 -1 69830.5 1354.19 7
 7 6 1 74952.9 1573.52 8
 7 6 -1 72696.1 1553.16 8
 -7 -6 1 72383.8 1248.3 9
 -7 6 1 71480.2 1252.34 9
 7 6 1 70115.9 1406.51 3
 -7 6 1 71871.3 1334.52 4
 -7 6 1 69873 1460.2 6
 -7 6 -1 69655.3 1461.7 6
 7 -6 1 72109.4 1485.06 1
 -7 6 1 69328.1 1447.2 2
 -7 -6 -1 72818.4 1305.73 2
 7 6 2 48952 1204.68 3
 -7 6 2 49734.6 1192.98 6
 -7 6 -2 49028 1189.65 6
 7 -6 2 49884.7 1196.07 1
 7 6 2 51808.7 1271.62 8
 7 6 -2 48294.5 1222.86 8
 7 -6 2 49189.5 1179.18 7
 -7 6 2 48936.1 992.067 4
 -7 -6 2 49184.6 1034.57 9
 -7 6 2 49781.4 1046.85 9
 -7 -6 -2 49745.3 1130.59 2
 -7 6 2 50430 1214.31 2
 -7 6 -2 49792.9 1261.52 4
 -7 6 3 1941.08 221.279 6
 -7 6 -3 1545.1 231.801 4
 7 6 3 1683.74 239.56 3
 7 -6 3 1906.37 226.732 1
 -7 -6 -3 1390 204.766 2
 -7 6 3 1952.53 163.857 4
 -7 6 -3 2197.24 240.114 7
 7 -6 3 2128.68 256.985 7
 7 6 3 2200.5 258.331 8
 7 6 -3 2046.37 250.468 8
 -7 6 3 1959.06 240.192 2
 -7 6 -3 1838.73 219.708 6
 -7 6 -4 43443.2 1087.96 6
 -7 6 4 43311.3 1085.29 6
 -7 6 -4 42602 1290.98 4
 7 6 4 45951.3 1165.02 8
 7 6 -4 44361.9 1131.58 8
 -7 6 4 39598 1139.98 2
 -7 6 -4 41761.3 1123.16 7
 7 -6 -4 42929.9 1120.67 5
 7 -6 4 43141 1085.99 1
 -7 6 4 43526.7 1105.17 10
 7 6 4 42440.9 1088.74 10
 -7 -6 -4 43164.6 1244.26 2
 7 6 -5 6070.39 407.424 8
 7 6 5 5698.39 391.15 8
 7 6 -5 5475.81 424.057 5
 -7 6 5 7062.06 469.193 10
 7 6 5 5426.85 412.01 10
 7 6 5 6014.61 473.473 5
 7 -6 5 6743.67 400.589 1
 -7 6 -5 6329.66 394.248 6
 -7 6 5 6203.74 385.969 6
 -7 6 5 6203.96 449.369 2
 -7 -6 -5 5655.89 486.291 2
 -7 6 -5 6470.88 447.343 10
 7 6 -5 6412.68 446.116 10
 7 -6 5 6257.09 419.131 5
 7 -6 -5 6185.66 447.492 5
 -7 6 -5 6763.72 460.601 7
 -7 6 -5 7278.08 553.006 4
 -7 -6 -6 14387.6 811.928 2
 -7 6 -6 13882.7 799.124 4
 7 6 6 11978.7 705.178 4
 7 6 -6 12614.7 667.464 10
 -7 6 -6 12444.7 672.514 10
 -7 6 6 12708.4 682.498 10
 7 6 6 13043.9 695.705 10
 -7 6 -6 11540.3 651.249 7
 7 -6 6 13181.7 659.243 5
 7 6 6 13614.2 768.083 5
 7 -6 -6 13374.4 696.954 5
 7 6 -6 13493.8 699.977 5
 -7 6 7 28484.9 1121.22 10
 7 6 7 28411.3 1119.49 10
 7 6 7 29198.9 1228.56 5
 7 -6 7 28096.2 1056.66 5
 -7 6 -7 26911.7 1070.57 7
 -7 -6 -7 27367.4 1231.38 2
 7 -6 8 133.01 155.823 5
 7 6 8 58.2352 181.42 5
 -7 6 -8 -45.6663 154.658 7
 -7 -6 -8 120.038 178.275 2
 7 6 9 17041.9 1059.84 5
 -7 -6 -9 16815.9 1059.21 2
 -7 6 -9 16350.7 920.163 7
 -7 6 -9 15817.9 1048.2 3
 7 -7 0 278.318 113.952 1
 7 7 0 -30.8282 91.5697 8
 -7 7 0 27.3472 96.1125 6
 7 -7 0 136.032 87.8047 7
 -7 -7 0 -14.4063 63.4701 2
 -7 -7 -1 45262.7 998.508 2
 7 7 1 46013.4 1135.84 3
 -7 7 1 45125.9 1054.96 4
 7 7 1 45722.4 1235.58 8
 7 7 -1 46800.4 1251.64 8
 -7 -7 1 46910.6 776.296 2
 -7 7 1 45595.7 1180.44 2
 7 -7 1 48149.1 1140.02 7
 7 -7 -1 45182.8 1073.38 7
 -7 -7 1 46748.3 943.791 9
 -7 7 1 44727 934.233 9
 7 -7 -1 43237.6 1158.27 1
 7 -7 1 45897 1187.1 1
 -7 7 1 44672.4 1162.25 6
 -7 7 -1 46352.7 1181.85 6
 -7 7 -2 128360 2197.34 6
 -7 7 2 130164 2202.72 6
 -7 7 2 125174 1920.91 4
 -7 7 -2 126483 2289.4 4
 -7 7 2 125877 1907.89 9
 -7 -7 2 124918 1895.41 9
 -7 7 2 122554 2206.87 2
 7 -7 2 129978 2181.15 7
 7 7 2 122210 2191.77 3
 7 -7 2 123229 2180.86 1
 7 -7 -2 125569 2203.95 1
 7 7 2 123735 2254.08 8
 7 7 -2 125031 2253.33 8
 -7 7 -3 30771.5 923.497 7
 -7 7 3 27874.8 961.295 2
 -7 -7 -3 30791.6 970.667 2
 -7 7 -3 31665.1 1065.88 4
 -7 7 3 30842.9 940.31 6
 -7 7 -3 30263.9 935.703 6
 -7 7 3 30443.9 733.343 4
 7 7 3 30075.5 979.365 8
 7 7 -3 28798.8 950.347 8
 7 7 3 30367.2 1030.8 3
 7 -7 -3 30346.2 832.908 5
 7 -7 3 29774 944.584 1
 7 7 3 29982.9 821.188 1
 7 -7 3 30066.3 985.233 7
 7 -7 -3 31080.5 960.009 1
 7 -7 3 32218.1 768.09 5
 7 7 4 46581.3 1370.65 3
 7 -7 4 46680 1198.28 1
 -7 7 4 47798.5 1191.95 6
 -7 7 -4 49343.7 1207.16 6
 -7 7 -4 47323.7 1234.13 7
 7 -7 -4 47288.5 1219.48 1
 -7 7 -4 47713.8 1420.14 4
 -7 7 4 45122.9 1287.69 2
 -7 -7 -4 47929.1 1346.97 2
 7 7 4 48379.8 1256.66 5
 7 7 4 49823.4 1272.58 8
 7 7 -4 48464.1 1243.5 8
 7 7 4 47173.9 1207.33 10
 7 -7 -4 46227.2 1159.89 5
 7 7 5 18428.3 738.705 8
 7 7 5 18562.4 707.36 6
 7 7 -5 18009 698.501 6
 -7 7 5 19097.8 708.77 6
 -7 7 -5 19297.2 715.624 6
 7 -7 5 19237 730.935 1
 -7 7 -5 20854.3 965.518 4
 -7 7 5 19287.4 838.282 2
 7 -7 -5 18016.2 753.4 5
 7 -7 5 20777.8 735.653 5
 -7 -7 -5 17260.4 863.312 2
 7 -7 -5 19477.6 748.084 1
 7 7 5 19033.2 839.174 5
 7 7 -5 18766.5 774.977 5
 -7 7 5 18244 783.934 10
 7 7 5 18779 794.054 10
 -7 7 -5 20163.2 821.984 7
 -7 7 -6 13712.4 816.919 4
 -7 7 -6 13198.6 707.686 7
 7 -7 -6 13876.5 704.893 5
 7 7 6 14056 786.679 5
 7 7 -6 12787 682.776 5
 7 -7 6 15299.9 691.16 5
 -7 7 6 14281.6 742.91 10
 7 7 6 12882.2 710.718 10
 7 7 -6 13782 718.224 10
 -7 7 -6 14486.9 742.011 10
 -7 -7 -6 13805.3 821.773 2
 7 7 -6 13921.6 737.968 1
 -7 7 -7 23893.3 1011.94 7
 -7 7 7 24329.8 1074.24 10
 7 7 7 26277.5 1102.39 10
 -7 -7 -7 23508.9 1154.42 2
 7 -7 7 26415.7 994.536 5
 7 7 7 27383.5 1185.16 5
 -7 -7 -8 -61.2408 172.569 2
 7 7 8 -58.2296 232.05 5
 -7 7 -8 184.515 173.314 7
 -7 -7 -9 11845.5 901.293 2
 -7 7 -9 9971.3 732.664 7
 -7 7 -9 11199 897.42 3
 7 7 9 11201.3 857.49 5
 7 8 0 67.2884 94.8056 8
 7 -8 0 91.9475 103.799 1
 7 -8 0 -25.0018 81.3514 7
 -7 8 0 128.472 77.0242 9
 -7 -8 0 14.3617 66.0871 9
 -7 -8 0 -15.6463 70.482 2
 7 8 1 32460.9 1059.17 8
 7 8 -1 30739 1034.32 8
 -7 -8 -1 30732 827.715 2
 7 -8 -1 31807.8 917.326 7
 7 -8 1 32815.4 952.277 7
 -7 8 -1 31428.5 1008.28 4
 -7 -8 1 30838.8 736.482 9
 -7 8 1 32605.7 755.363 9
 -7 8 1 30256.9 986.562 2
 7 -8 -1 30789.1 992.115 1
 7 -8 1 30032.3 986.379 1
 7 -8 2 21248.7 801.984 7
 -7 -8 2 22351.9 651.232 9
 -7 8 2 21919.8 646.46 9
 7 8 2 22657.1 848.993 3
 7 -8 -2 23112.7 851.222 1
 7 -8 2 23197.7 861.172 1
 -7 8 -2 22305.3 829.16 6
 -7 8 2 22562.5 829.017 6
 7 8 2 21825.4 871.201 8
 7 8 -2 23046.6 886.611 8
 -7 8 2 22050.4 855.653 2
 -7 8 -2 24601.2 921.702 4
 -7 8 3 3170.16 312.72 6
 -7 8 -3 3358.58 321.072 6
 -7 8 -3 3127.64 354.897 4
 7 -8 -3 3513.08 271.571 5
 7 8 3 3823.27 369.506 8
 7 8 -3 3327.02 341.238 8
 7 -8 3 2911.6 322.35 7
 7 -8 -3 3574.95 334.942 1
 -7 8 3 3259.15 246.873 4
 7 -8 3 3222.04 322.955 1
 7 8 3 2839.18 328.125 3
 -7 8 3 3138.36 342.733 2
 -7 -8 -3 2710.83 303.717 2
 7 8 4 34756.3 1202.42 3
 7 -8 -4 33645.3 958.707 5
 7 8 4 36112.7 1082.11 5
 -7 8 -4 36651.2 1066.16 6
 -7 8 4 35178.5 1048.74 6
 7 8 -4 36009.4 1096.01 8
 7 8 4 36568.2 1117.09 8
 -7 8 -4 36543.2 1270.38 4
 7 -8 -4 35341.7 1065.81 1
 -7 8 -4 35652.9 1077.22 7
 -7 8 4 35173 1160.93 2
 -7 -8 -4 34446 1155 2
 7 -8 4 33548.6 1049.7 1
 7 8 -5 1230.11 209.776 6
 7 8 5 1172.13 202.534 6
 -7 8 5 1371.21 212.176 6
 -7 8 5 641.672 192.639 10
 7 8 5 710.392 189.023 10
 7 8 5 1404.47 236.584 8
 7 -8 5 1237.16 219.793 1
 7 8 -5 1212.12 254.801 1
 7 -8 -5 1038.23 203.117 1
 -7 -8 -5 1215.69 273.773 2
 -7 8 5 1071.5 238.913 2
 7 8 -5 913.353 196.512 5
 7 8 5 877.689 228.096 5
 7 -8 -5 1296.86 214.703 5
 -7 8 -5 991.566 251.107 4
 -7 8 -5 1204.64 231.113 7
 -7 -8 -6 8538.39 664.052 2
 7 8 -6 8743.94 609.31 1
 -7 8 -6 8952.74 687.817 4
 -7 8 6 9378.45 625.171 10
 7 8 6 8751.04 610.133 10
 7 -8 -6 9643.75 583.078 5
 7 8 -6 8502.46 560.972 5
 7 8 6 8942.06 624.793 5
 -7 8 -6 9179.43 597.273 7
 -7 -8 -7 27432.5 1259.83 2
 7 8 7 27849.9 1194.01 5
 -7 8 -7 26602.4 1083.55 7
 7 8 -7 27611.8 1084.81 1
 7 8 7 26643.3 1132.34 10
 -7 8 7 24084.2 1095.11 10
 -7 8 -7 27635.5 1257.75 4
 -7 -8 -8 316.733 238.008 2
 -7 8 8 53.684 151.282 10
 7 8 8 107.326 188.604 10
 7 8 8 230.004 194.742 5
 -7 8 -8 140.823 152.743 7
 -7 -9 0 -13.7009 63.0464 9
 7 9 0 -73.5221 146.496 8
 -7 9 0 153.631 129.07 4
 -7 -9 0 117.805 85.1273 2
 -7 9 0 -32.3638 117.735 2
 7 -9 0 134.299 109.246 1
 7 9 0 266.693 156.565 1
 7 -9 0 -54.7585 96.2252 7
 7 9 1 37206.4 1101.63 1
 7 -9 -1 38054 1154.81 1
 7 -9 1 37473.7 1152.17 1
 -7 9 -1 37965.1 1161.58 4
 -7 9 1 35622.4 1125.68 2
 7 9 1 36609.3 1193.49 8
 7 9 -1 36927.2 1198.13 8
 -7 -9 1 36865.4 803.567 9
 7 -9 1 34538.8 1036.3 7
 7 -9 -1 38881.8 1062.57 7
 -7 9 -2 43144.2 1305.97 4
 7 9 2 43874.6 1148.89 1
 7 -9 2 40240.1 1215.56 1
 -7 -9 -2 40389.2 1088.29 2
 -7 9 2 41802.6 1257.11 2
 -7 -9 2 40998 908.985 9
 7 9 2 44228.5 1305.75 8
 7 9 -2 40658.3 1246.11 8
 7 -9 -2 43241.5 1238.21 1
 7 -9 2 40311.2 1166.71 7
 7 9 2 42293.3 1241.91 3
 7 -9 3 17136.8 771.225 7
 -7 9 -3 16801.8 743.573 6
 -7 9 3 15812.7 721.225 6
 7 9 -3 18631.8 864.056 1
 -7 9 -3 16167.9 825.72 4
 7 9 3 16781.1 806.516 3
 7 9 -3 16439.5 762.762 8
 7 9 3 17533.2 795.901 8
 7 -9 -3 16766 752.012 1
 -7 9 3 17116.3 804.175 2
 -7 -9 -3 16157.4 728.192 2
 7 -9 3 15986.6 749.632 1
 7 9 3 17450.9 675.618 1
 7 -9 4 37853.7 1172.21 1
 7 9 -4 35513.7 1250.2 1
 7 -9 -4 38567.7 1155.39 1
 7 9 -4 36342.8 1154.84 8
 7 9 4 38855.3 1202.39 8
 -7 9 4 37718.2 1137.14 6
 -7 9 -4 38803.4 1150.13 6
 7 9 4 38667.9 1305.27 3
 -7 9 -4 39194.1 1370.64 4
 -7 9 4 38416.9 1269.85 2
 -7 -9 -4 40325.2 1278.26 2
 7 9 4 39192.2 1135.58 5
 7 -9 -5 12818.5 648.717 1
 -7 9 -5 12818.6 689.863 7
 7 9 5 13993.2 692.382 8
 -7 9 5 14584.7 673.158 6
 7 9 5 13366.1 708.317 5
 7 9 -5 13531.5 646.987 5
 -7 9 5 12933.1 712.329 10
 7 9 5 12616.8 697.008 10
 -7 -9 -5 13401.4 790.917 2
 -7 9 -5 12501.2 795.886 4
 7 -9 5 14862.5 709.745 1
 7 9 -5 12513.2 744.915 1
 7 9 -6 16912.4 876.787 1
 -7 9 -6 16341.3 816.01 7
 -7 9 6 17268.6 881.991 10
 7 9 6 18228.5 900.672 10
 -7 -9 -6 16450.7 933.224 2
 -7 9 -6 17145.3 962.308 4
 7 9 6 18394.1 900.137 5
 7 9 -7 17431.7 889.695 1
 7 9 7 15851.7 904.568 5
 -7 -9 -7 16717.5 1005.41 2
 -7 9 7 15860 892.664 10
 7 9 7 16434.3 912.076 10
 -7 9 -7 16937.7 1000.74 4
 -7 9 -7 16033.8 853.43 7
 -7 -9 -8 65.0468 193.209 2
 -7 9 -8 -94.7375 193.941 7
 7 9 8 168.789 175.275 5
 -7 9 8 111.316 156.838 10
 7 9 8 55.6459 147.836 10
 7 -10 0 59.5905 104.718 7
 -7 10 0 214.502 134.321 2
 7 10 0 199.685 150.051 8
 7 -10 0 36.6764 114.259 1
 7 10 0 -36.4455 153.096 1
 -7 10 -1 65965.3 1657.63 4
 7 -10 -1 67725 1662.83 1
 7 10 -1 64111.7 1680.16 8
 7 10 1 66437.1 1712.42 8
 -7 10 1 67426.7 1661.81 2
 7 10 1 67322.4 1602.05 1
 7 10 -1 63832.1 1664.43 1
 7 -10 1 63012 1616.85 1
 7 -10 -1 68403.5 1524.68 7
 7 -10 1 64839.2 1523.66 7
 7 -10 -2 31912.2 1097.77 1
 7 -10 2 34640.5 1093.61 7
 -7 10 -2 30953.6 1146.78 4
 -7 10 2 32227 1137.16 2
 -7 -10 -2 31219.5 980.162 2
 7 10 2 30506.4 1093.87 3
 7 10 2 30965.5 1007.66 1
 7 10 -2 33849.9 1195.15 1
 7 -10 2 33465 1148.82 1
 7 10 -2 33575.1 1159 8
 7 10 2 30757.2 1126.42 8
 -7 -10 -3 1254.41 229.45 2
 -7 10 3 991.119 236.282 2
 -7 10 -3 1450.22 279.42 4
 7 10 -3 1733.45 278.208 8
 7 10 3 1648.9 278.692 8
 7 10 3 1311.24 240.69 3
 7 -10 3 1058.85 219.321 1
 7 -10 -3 1221.76 226.769 1
 7 10 -3 1388.68 285.61 1
 7 10 3 1189.91 208.22 1
 7 -10 3 1182.58 250.628 7
 -7 10 3 1294.4 235.004 6
 -7 10 -3 1402.7 237.856 6
 -7 10 -4 29663.7 1218.62 4
 -7 -10 -4 28570.4 1110.32 2
 7 10 4 30553.8 989.107 5
 7 -10 -4 29285.1 1032.64 1
 7 10 -4 30796 1092.84 8
 7 10 4 31256.9 1108.11 8
 -7 10 -4 31120.7 1059.31 6
 -7 10 4 29918.1 1041.76 6
 7 -10 4 30529.6 1088.16 1
 7 10 -4 27331.2 1131.83 1
 7 10 -5 6537.23 576.1 1
 7 -10 5 7164.67 527.665 1
 7 10 5 6668.14 502.028 5
 7 -10 5 6897.67 525.731 8
 7 -10 -5 7339.33 533.176 8
 -7 -10 -5 7666.65 609.078 2
 -7 10 5 7290.05 562.273 10
 7 10 5 7403.36 561.349 10
 -7 10 -5 7845.59 657.934 4
 7 10 -6 12462.2 774.379 1
 7 10 6 12393.3 728.199 5
 -7 10 6 12164.3 767.449 10
 7 10 6 11620.6 741.5 10
 -7 -10 -6 11959.1 816.146 2
 -7 10 -6 13422.8 893.192 4
 7 10 -7 15537.7 872.797 1
 -7 10 -7 16174.5 854.071 7
 -7 -10 -7 14886.2 970.195 2
 7 10 7 15888.1 885.665 5
 -7 10 -7 14621.9 963.612 4
 7 10 7 14889.2 891.65 10
 -7 10 7 16160.1 928.353 10
 -7 -10 -8 66.2919 256.736 2
 -7 10 8 -57.7457 210.071 10
 7 10 8 173.187 195.509 10
 7 10 8 164.094 192.237 5
 -7 10 -8 -95.6221 205.797 7
 7 -11 0 39.9119 145.199 1
 7 11 0 279.229 145.119 1
 -7 11 0 77.194 120.246 2
 7 11 0 86.621 152.22 8
 7 -11 0 161.207 145.243 7
 7 11 -1 21349.2 951.329 1
 7 -11 -1 20790 915.911 1
 7 11 1 21679.1 911.518 1
 7 -11 1 22446.4 958.383 1
 7 -11 1 21640.5 861.528 7
 7 -11 -1 22119.4 853.914 7
 -7 11 -1 20424.4 925.705 4
 -7 11 1 20941.8 921.17 2
 -7 -11 -1 20716.1 738.442 2
 -7 11 -1 21236.4 904.579 2
 7 11 -1 19511.8 928.593 8
 7 11 1 20311 945.734 8
 7 11 -2 17407.9 867.161 8
 7 11 2 18738.7 913.824 8
 -7 11 -2 17669.1 894.215 4
 7 -11 2 19671.3 846.521 7
 7 11 2 16464.2 827.154 3
 -7 11 2 17160.8 858.311 2
 -7 -11 -2 19357.9 783.616 2
 7 -11 -2 18912.5 800.17 7
 7 -11 2 18613.8 878.908 1
 7 11 2 19605 829.014 1
 7 11 -2 18456.2 927.91 1
 7 -11 -2 19520 868.752 1
 -7 11 -3 4016.04 457.32 4
 7 11 -3 3712.09 441.132 1
 7 -11 -3 4580.61 429.839 1
 7 -11 3 4378.59 432.337 1
 7 11 3 3769.22 358.404 1
 7 11 -3 4067.38 426.257 8
 7 11 3 5510.95 501.325 8
 -7 -11 -3 4778.99 423.962 2
 -7 -11 -4 29928.7 1145.49 2
 -7 11 -4 26453.7 1201.95 4
 7 -11 -4 29674.5 1139.81 8
 7 -11 4 28343.3 1108.24 8
 7 11 -4 27693.7 1178.39 1
 7 -11 -5 3075.75 377.454 8
 -7 11 -5 2404.18 388.651 4
 7 11 5 2533.92 327.234 5
 7 11 -5 2617.89 379.255 1
 7 -11 5 3114.81 370.219 8
 -7 -11 -5 2837.2 389.293 2
 7 11 6 4335.6 435.496 5
 -7 -11 -6 4735.28 523.478 2
 -7 11 6 4888.9 504.553 10
 7 11 6 4133.13 472.265 10
 -7 11 -6 4519.98 549.187 4
 7 11 -6 5765.26 556.607 1
 7 11 -7 10858.5 744.617 1
 -7 -11 -7 13072.5 921.126 2
 -7 11 7 10497.2 771.054 10
 7 11 7 12033 825.94 10
 -7 11 -7 10652.7 848.877 4
 7 11 7 11196.5 739.485 5
 -7 11 8 119.199 193.925 10
 7 11 8 59.5211 158.131 10
 7 11 8 -52.4417 184.307 5
 7 12 0 -87.2476 153.319 1
 7 12 1 30861.9 1139.98 1
 7 12 -1 32721.5 1244.02 1
 -7 -12 -1 32712.5 973.383 2
 -7 -12 -2 33596.4 1082.02 2
 -7 12 -2 33799.3 1304.89 4
 7 12 -2 32075.5 1263.49 1
 7 12 2 35178.9 1175.53 1
 -7 -12 -3 10314.6 638.624 2
 -7 12 -3 10631.3 753.002 4
 7 -12 3 10477.6 704.188 8
 7 -12 -3 10308.7 704.262 8
 7 12 3 9386.37 574.829 1
 7 12 -3 8355.47 663.124 1
 -7 -12 -4 16945.5 882.705 2
 7 -12 4 17006.8 895.559 8
 7 -12 -4 17966 922.458 8
 7 12 -4 17820.2 971.637 1
 -7 12 -4 18443.6 1018.16 4
 -7 -12 -5 3259.96 431.071 2
 7 12 -5 4533.68 508.493 1
 7 -12 5 3841.92 425.625 8
 7 -12 -5 4664.4 469.562 8
 -7 12 -5 4258.95 512.675 4
 -7 12 -6 12637.6 915.357 4
 7 12 -6 12772.1 841.391 1
 -7 12 6 13980.5 867.631 10
 7 12 6 15737.9 912.044 10
 -7 -12 -6 12602.6 863.943 2
 -7 12 -7 21664.9 1227.16 4
 7 12 -7 20492.2 1056.34 1
 -7 -12 -7 23836.3 1248.19 2
 -7 12 7 21591.2 1137.11 10
 7 12 7 21523.3 1123.19 10
 7 -13 0 -53.3742 173.669 8
 7 13 0 47.5105 160.902 1
 7 13 -1 18591.1 978.981 1
 7 13 1 19722.6 941.341 1
 7 -13 1 19820.3 1035.92 8
 7 -13 -1 20107.5 1041.79 8
 -7 -13 -2 23557.2 926.419 2
 -7 13 -2 23640.8 1133.12 4
 7 13 -2 23016.4 1105.93 1
 7 13 2 23469.1 991.765 1
 7 -13 2 23121 1114.09 8
 7 -13 -2 21081.4 1074.65 8
 7 -13 -3 2928.36 415.42 8
 -7 -13 -3 3958.43 414.39 2
 -7 13 -3 4164.51 486.552 4
 7 13 3 3511.51 373.691 1
 7 -13 3 3706.55 453.504 8
 7 13 -3 4064.36 479.76 1
 7 -13 4 20243.9 1014.71 8
 7 -13 -4 17081.3 944.829 8
 -7 13 -4 17427.6 1043.44 4
 7 13 -4 19573 1054.33 1
 -7 -13 -4 19187 948.184 2
 -7 13 -5 3080.21 471.552 4
 7 13 -5 3221.25 465.581 1
 -7 -13 -5 2461.24 402.976 2
 7 -13 5 2499.69 378.754 8
 7 -13 -5 2924.76 397.457 8
 7 13 6 4201.85 495.322 10
 -7 -13 -6 5004.99 572.189 2
 7 13 -6 4335.11 526.526 1
 -7 13 6 3677.53 465.066 10
 -7 13 -6 3890.85 536.21 4
 -7 13 7 10176.3 797.747 10
 7 13 7 9330.54 757.805 10
 7 13 -7 8822.18 727.939 1
 7 -14 0 58.2278 181.402 8
 7 14 0 255.481 185.887 1
 7 14 1 26285.1 1131.18 1
 7 14 -1 25697.9 1185.15 1
 7 -14 1 24421.8 1205.69 8
 7 -14 -1 25084.4 1227.59 8
 7 14 -2 10288.6 762.535 1
 7 14 2 9869.62 669.605 1
 -7 14 -2 9863.14 762.124 4
 7 -14 2 8724.87 719.15 8
 7 -14 -2 8563.37 713.938 8
 7 14 3 816.538 230.253 1
 7 14 -3 1060.48 292.953 1
 7 -14 3 899.819 253.485 8
 7 -14 -3 620.949 243.135 8
 -7 14 -3 1163.29 287.674 4
 -7 -14 -3 903.295 232.257 2
 -7 14 -4 15292.3 1011.91 4
 -7 -14 -4 16895 915.915 2
 7 14 -4 16260.7 992.926 1
 7 -14 4 14585.7 901.425 8
 7 -14 -4 14433.9 904.023 8
 -7 -14 -5 2846.52 421.903 2
 7 -14 5 2625.72 405.676 8
 7 -14 -5 3079.59 442.235 8
 -7 14 -5 3445.88 531.8 4
 7 14 -5 3450.8 493.349 1
 7 14 -6 5747.62 605.533 1
 -7 14 -6 5785.84 657.041 4
 -7 14 6 6440.69 636.091 10
 7 14 6 6651.54 630.338 10
 -7 -14 -6 3975.05 542.412 2
 7 -15 0 62.5942 176.392 8
 7 15 0 329.063 192.757 1
 7 -15 -1 14572.3 962.05 8
 7 -15 1 14464.1 960.878 8
 7 15 -1 15727 962.747 1
 -7 15 -1 15922.9 958.531 4
 7 15 1 14470.2 867.086 1
 7 -15 2 13734.7 928.178 8
 7 -15 -2 13811.2 940.003 8
 7 15 -2 15271.5 967.882 1
 -7 15 -2 15173.2 975.307 4
 7 15 2 15659.2 869.202 1
 7 -15 3 9309.98 760.637 8
 7 -15 -3 8602.01 755.766 8
 -7 15 -3 9862.43 800.088 4
 7 15 -3 8662.37 754.835 1
 7 -15 4 19193.8 1070.28 8
 7 -15 -4 18348.5 1043.83 8
 -7 -15 -4 20529.7 1035.29 2
 -7 15 -4 21535.8 1217.92 4
 7 15 -4 21280.8 1168.83 1
 -7 -15 -5 6134.62 600.962 2
 7 15 -5 5657.3 645.727 1
 -7 15 -5 6288.51 685.815 4
 7 -16 0 -67.2632 218.862 8
 7 16 0 -58.5728 173.98 1
 7 -16 1 13635.7 966.312 8
 7 -16 -1 14115.2 981.273 8
 -7 16 -1 12031.7 875.629 4
 7 16 1 15303.5 938.165 1
 7 16 -1 16736.9 1004.02 1
 7 -16 2 5590.69 617.214 8
 7 -16 -2 6386.26 671.221 8
 7 16 -2 5894.78 633.662 1
 7 16 2 5314.6 537.389 1
 -7 16 -2 5607.07 622.101 4
 -7 16 -3 483.451 233.932 4
 7 16 -3 131.716 231.493 1
 7 -16 3 576.697 269.196 8
 7 -16 -3 513.456 262.81 8
 7 -16 -4 13414.9 920.894 8
 7 -16 4 12366.2 896.291 8
 7 16 -4 12259.8 910.998 1
 -7 16 -4 12625 970.964 4
 7 17 0 308.44 231.786 1
 7 -17 0 213.099 221.302 8
 7 -17 1 9249.69 827.888 8
 7 -17 -1 9400.57 839.3 8
 7 17 1 9649.29 753.964 1
 7 17 -1 9439.78 792.93 1
 -7 17 -1 8251 767.121 4
 7 -17 -2 15885.7 1058.16 8
 7 -17 2 15173.3 1040.79 8
 -7 17 -2 14798.3 1024.48 4
 7 17 2 13049.8 853.753 1
 7 17 -2 12697.9 946.786 1
 7 -17 3 3236.41 511.572 8
 8 0 0 359236 4312.78 4
 8 0 0 359841 4011.06 7
 8 0 0 364730 4395.8 6
 -8 0 0 359493 3963.78 3
 -8 0 0 365195 4441.75 6
 -8 0 1 16582.7 606.526 6
 -8 0 -1 16371.9 600.395 6
 -8 0 -1 16456 467.973 7
 -8 0 -1 16381.9 503.426 3
 8 0 -1 15701.9 577.791 6
 8 0 1 16717.9 591.663 6
 8 0 -1 16187.2 396.502 7
 8 0 -1 16304.8 510.716 4
 8 0 1 15365.7 586.85 4
 -8 0 -2 129995 1985.39 3
 -8 0 2 125389 2023.32 9
 8 0 -2 131082 1614.04 7
 -8 0 -2 127915 1851.77 7
 8 0 2 127426 2143.49 4
 8 0 -2 130197 1731.87 4
 8 0 -2 129626 2012.63 6
 8 0 2 130746 2020.02 6
 8 0 3 21537.5 797.641 4
 8 0 -3 22050.6 683.667 6
 8 0 3 23443 706.205 6
 -8 0 3 23017.1 530.666 2
 -8 0 -4 387.368 140.007 3
 -8 0 4 414.781 141.962 9
 8 0 4 707.128 165.416 4
 -8 0 -4 341.154 116.787 7
 8 0 -4 272.657 105.171 6
 8 0 4 700.376 134.351 6
 -8 0 -5 2082.31 280.681 3
 8 0 5 1322.85 228.457 4
 8 0 5 2205.7 283.075 5
 -8 0 -5 1915.06 250.443 7
 8 0 -6 33525.9 1175.15 5
 8 0 6 34525.6 1206.38 5
 -8 0 -6 33963.3 1216.02 3
 8 0 6 33916.6 1171.25 4
 -8 0 -6 33778.3 1129.57 7
 8 0 -6 37002.1 1152.19 9
 -8 0 -7 5213.28 517.754 3
 8 0 7 6567.78 579.638 5
 -8 0 -7 6399.95 520.485 7
 -8 0 -8 56035.9 1813.69 3
 8 0 8 54363.7 1782.31 5
 -8 0 -8 55949.5 1693.66 7
 -8 0 -9 877.055 316.965 3
 -8 0 -9 588.433 230.371 7
 8 0 9 874.386 299.219 5
 -8 -1 0 1613.96 123.62 7
 -8 1 0 1612.8 131.935 3
 8 -1 0 1938.27 159.505 7
 8 1 0 1799.8 186.688 4
 8 -1 0 1573.76 175.145 4
 -8 1 0 1467.54 184.229 6
 8 1 0 1148.81 166.054 6
 8 -1 0 1667.67 193.051 6
 -8 1 -1 32397.8 717.138 7
 -8 -1 -1 31865.2 666.212 7
 8 -1 -1 31802.2 646.072 7
 8 1 -1 31764.2 554.534 7
 8 -1 1 31655.7 746.357 7
 8 -1 -1 31810.8 847.842 6
 8 -1 1 32638.3 852.936 6
 -8 1 1 31170.4 856.104 6
 -8 1 -1 30613.8 849.511 6
 8 1 1 33301.8 866.783 6
 8 1 -1 32464.3 860.352 6
 -8 1 -1 31976 739.042 3
 -8 1 1 32246.1 497.917 3
 -8 -1 -1 33185.4 746.935 3
 8 -1 -1 30661.4 726.295 4
 8 1 1 31883.3 877.679 4
 8 -1 1 31458.6 860.506 4
 -8 -1 -2 1057.07 149.161 3
 -8 -1 2 1686.45 194.234 9
 -8 -1 -2 1178.2 142.191 7
 -8 1 -2 850.307 125.131 7
 -8 1 2 841.025 150.512 6
 -8 1 -2 1073.17 160.292 6
 8 1 -2 644.095 129.793 6
 8 -1 -2 942.383 150.584 6
 8 -1 2 695.261 133.403 6
 8 1 2 1094.8 159.093 6
 8 -1 -2 1096.11 114.553 7
 -8 1 2 742.97 150.828 9
 -8 1 2 803.906 114.625 2
 8 1 -2 978.109 119.427 4
 8 -1 2 1232.46 183.24 4
 8 1 2 948.824 161.853 4
 8 -1 -2 1039.62 112.758 4
 -8 -1 -3 135621 2042.76 7
 8 1 -3 131670 2060.2 6
 8 1 3 134405 2072.52 6
 8 -1 -3 136297 2070.86 6
 8 -1 3 132614 2057.01 6
 -8 1 -3 136379 2110.96 6
 -8 1 3 134137 2101.65 6
 -8 1 3 136190 1868.87 2
 8 1 -3 137106 1697.12 4
 8 -1 3 133043 2310.72 4
 8 1 3 134498 2327.57 4
 -8 -1 4 2065.99 259.551 9
 8 1 -4 2332.54 220.054 6
 8 1 4 2070.53 204.14 6
 8 1 4 1945.63 262.976 4
 -8 1 4 2611.8 282.446 9
 -8 -1 -4 2546.42 279.026 3
 -8 1 -4 2297.66 274.108 3
 -8 -1 -4 2838.87 269.996 7
 -8 1 -4 2556.15 255.984 7
 -8 1 4 2060.77 180.976 2
 8 -1 4 2602.63 291.917 4
 8 1 5 85213.9 1883.55 4
 8 -1 5 86426.6 1893.3 4
 8 1 -5 85971.4 1478.61 6
 8 1 5 85273.6 1477.89 6
 -8 1 -5 81347.1 1862.62 3
 -8 -1 -5 90619 1933.68 3
 8 -1 5 81393 1801.35 5
 8 1 5 81334.2 1830.14 5
 8 1 -5 84848.1 1532.26 8
 8 1 5 86342.8 1559.12 8
 -8 -1 -5 83988.2 1765.36 7
 -8 1 -5 84400.8 1750.99 7
 8 1 6 471.773 173.249 4
 8 -1 6 273.65 194.339 5
 8 1 -6 667.385 205.345 5
 8 -1 -6 237.704 148.898 5
 8 1 6 370.549 172.992 5
 8 -1 -6 720.934 201.413 9
 8 1 -6 204.593 166.47 9
 -8 1 -6 427.885 160.67 7
 -8 -1 -6 363.887 163.964 7
 -8 -1 -6 295.713 163.65 3
 -8 1 -6 559.296 213.869 3
 8 -1 7 12155.8 762.878 5
 8 1 7 12079.4 777.466 5
 -8 1 -7 11157.3 688.003 7
 -8 -1 -7 13219 760.111 7
 -8 1 -7 10583.1 739.824 3
 -8 -1 -7 11430.6 757.394 3
 -8 1 -8 509.495 212.735 3
 8 -1 8 325.406 190.651 5
 8 1 8 455.31 239.109 5
 -8 -1 -8 337.591 204.726 3
 -8 1 -8 427.407 218.565 7
 -8 -1 -8 488.982 210.516 7
 8 -1 9 7057.06 671.793 5
 -8 1 -9 6466.89 649.075 3
 8 1 9 5695.55 636.409 5
 -8 1 -9 7190.59 623.457 7
 -8 -1 -9 5940.18 600.257 7
 -8 -2 0 317754 3455.48 7
 8 -2 0 319182 3719.76 7
 8 -2 0 320228 4000.87 6
 -8 2 0 326378 4045.85 6
 8 2 0 315293 4005.98 6
 8 -2 0 322062 3901.19 4
 8 2 1 20632.4 355.619 10
 -8 2 -1 20510 356.677 10
 -8 2 1 19944.8 352.515 10
 8 2 -1 20686.7 351.512 10
 -8 -2 -1 21298.3 507.711 7
 8 -2 1 20993.7 613.471 7
 8 2 1 19141.2 656.007 6
 -8 2 -1 20625.1 684.318 6
 -8 2 1 21180.8 693.001 6
 8 2 -1 21140.9 685.055 6
 8 -2 -1 21722.7 545.271 7
 -8 2 -1 21805.5 591.596 7
 8 -2 1 19897.5 671.78 4
 8 -2 -1 21089 677.89 6
 8 -2 1 21715.9 683.301 6
 8 2 -2 100808 1324.07 10
 -8 2 -2 98391.7 1324.57 10
 -8 2 2 100560 1329.85 10
 -8 2 2 100230 1576.95 2
 8 -2 -2 98472.7 1450.47 7
 -8 -2 -2 103877 1694.55 3
 8 -2 2 101112 1829.43 4
 -8 -2 2 99932.6 1702.42 9
 -8 2 2 94938.9 1691.08 9
 8 2 2 101852 1336.08 10
 -8 2 -2 97485.7 1583.1 7
 8 2 2 97447.9 1696.1 6
 8 2 -2 97038.7 1700.79 6
 -8 2 -2 100027 1723.23 6
 -8 2 2 100179 1733.82 6
 -8 -2 -2 97899.5 1518.74 7
 8 2 -2 98888.1 1107.29 7
 8 -2 3 2961.2 296.543 4
 -8 2 -3 3035.91 203.691 10
 8 2 -3 3202.43 207.624 10
 8 2 3 3689.4 329.728 4
 -8 2 3 3394.12 273.808 6
 -8 2 -3 3451.29 276.003 6
 8 2 -3 2736.96 244.369 6
 8 2 3 3061.82 258.135 6
 -8 2 3 2918.52 229.69 2
 -8 -2 -3 3353.35 259.935 7
 -8 2 -4 255.025 103.735 6
 -8 2 4 299.253 100.398 6
 8 2 -4 129.53 81.5357 10
 -8 2 -4 296.055 95.205 10
 -8 2 4 88.6439 76.3241 2
 -8 -2 4 88.1208 103.243 9
 -8 2 4 29.6756 100.511 9
 -8 2 -4 174.765 112.474 7
 -8 -2 -4 98.845 98.4862 7
 8 2 4 46.2817 86.9552 8
 8 2 -4 202.95 105.915 8
 8 -2 4 169.207 82.5966 1
 8 2 -4 163.52 81.4668 6
 8 2 4 81.481 78.9022 6
 -8 -2 -4 150.407 113.029 3
 8 2 4 132.917 120.891 4
 8 -2 4 98.0337 114.855 4
 -8 2 -5 964.565 190.114 7
 -8 -2 -5 733.281 181.7 7
 8 2 5 878.066 203.54 5
 8 2 -5 934.341 154.302 6
 8 2 5 594.912 127.738 6
 -8 -2 -5 759.461 189.32 3
 8 -2 5 1203.09 213.96 5
 -8 2 -5 991.808 226.412 3
 8 2 5 1103.95 171.221 8
 8 2 -5 935.653 167.507 8
 8 2 -5 836.914 159.04 10
 -8 2 -5 930.561 169.416 10
 8 2 5 693.348 184.777 4
 -8 2 -6 40382.6 1229.23 7
 -8 -2 -6 35113.8 1182.16 7
 8 2 -6 39578.2 1271.39 5
 8 -2 -6 40631 1215.56 9
 8 2 6 38148.7 1264.94 4
 -8 2 -6 42080.4 1378.53 3
 -8 -2 -6 37440.6 1292.02 3
 8 -2 6 37632.3 1233.47 5
 8 -2 -6 39175.3 1279.07 5
 8 2 6 41089.5 1355.37 5
 -8 -2 -7 1609.34 289.285 7
 -8 2 -7 1329.01 256.255 7
 8 -2 7 1319.72 283.94 5
 8 2 7 2261.24 359.776 5
 -8 2 -7 1478.33 306.968 3
 -8 -2 -7 1638.38 306.173 3
 8 2 8 39496.6 1541.89 5
 8 -2 8 36256.1 1405.34 5
 -8 -2 -8 38029.1 1404.99 7
 -8 2 -8 35848.8 1337.81 7
 -8 2 -8 37796.1 1503.34 3
 -8 2 -9 2036.69 406.295 3
 -8 2 -9 2718.95 402.845 7
 -8 -2 -9 2381.52 393.613 7
 -8 -2 -9 2609.33 452.762 2
 8 -2 9 3017.81 459.062 5
 8 2 9 3721.81 524.654 5
 8 -3 0 1195 146.854 7
 -8 -3 0 1478.14 99.898 7
 -8 3 0 1259.05 182.971 6
 8 3 0 1517.73 188.422 6
 -8 3 0 1419.04 171.836 4
 8 3 0 1522.9 146.09 3
 -8 3 -1 26268.6 792.171 4
 -8 -3 -1 26115.4 570.913 7
 8 -3 1 26815.2 724.848 7
 -8 3 -1 26894.1 702.774 7
 8 3 -1 27848 814.9 6
 8 3 1 26820.2 798.536 6
 -8 3 1 27453.8 810.553 6
 -8 3 -1 27705.3 816.089 6
 8 -3 -1 27426.4 669.715 7
 -8 -3 1 25616.6 724.575 9
 -8 3 1 25863.7 737.555 9
 8 3 -1 26931.7 566.279 3
 8 3 2 4564.59 336.497 8
 -8 3 2 4748.95 302.348 2
 -8 3 2 3963.61 301.784 6
 8 3 -2 4567.42 318.434 6
 8 3 2 4361.86 310.274 6
 -8 3 -2 4776.12 328.684 6
 -8 -3 -2 3960.44 246.213 7
 8 -3 2 4524.07 318.021 7
 -8 3 -2 4079.79 209.019 10
 8 3 -2 4580.5 217.551 10
 -8 3 2 4281.74 217.749 10
 8 3 2 4343.49 214.974 10
 -8 -3 2 4408.24 307.405 9
 8 3 -3 148575 1999.96 10
 -8 3 3 141783 1980.37 10
 -8 3 -3 143061 1982.99 10
 8 3 3 142125 1983.06 10
 8 3 -3 143359 2219.26 6
 -8 3 3 141929 2226.41 6
 -8 3 -3 140469 2217.93 6
 8 3 3 144318 2223.73 6
 8 3 -3 144558 2294.41 8
 8 3 3 148794 2335.36 8
 -8 3 3 143172 2155.65 2
 8 3 4 31656.9 907.43 8
 8 3 -4 32419.1 901.554 8
 -8 3 4 29601.1 959.918 9
 -8 -3 4 29708.5 962.355 9
 -8 3 4 32226.6 878.745 6
 -8 3 -4 31796.7 870.122 6
 8 3 4 30344.8 841.831 6
 -8 3 -4 30943 920.198 7
 8 -3 4 30217.2 791.969 1
 -8 3 4 31619.7 844.176 2
 8 3 4 30975.1 811.138 10
 8 3 4 32687.3 1073.36 4
 8 3 -4 31791.5 826.118 10
 -8 3 -4 31056.9 817.238 10
 -8 3 4 30324.5 798.91 10
 8 -3 5 124874 2237.65 5
 8 3 5 118378 2329.69 5
 8 3 5 121212 2368.58 4
 8 -3 -5 117901 2284.54 5
 -8 3 -5 116837 2168.4 7
 8 3 -5 123762 2058.83 10
 -8 3 -5 117446 2032.14 10
 -8 3 5 120927 1952.88 6
 -8 3 -5 119016 1934.09 6
 8 3 5 117658 1985.9 8
 8 3 -5 121748 1988.16 8
 8 3 -6 12996.9 627.769 10
 -8 3 -6 11592.4 596.132 10
 8 3 6 12087.4 721.152 5
 8 -3 6 12179.8 686.355 5
 8 -3 -6 12130.4 694.668 5
 8 3 6 11810.1 692.69 4
 -8 3 -6 11558.1 729.364 3
 -8 3 -6 11854.4 654.087 7
 8 3 -6 11650.9 667.091 5
 -8 3 -7 7720.7 643.179 3
 -8 3 -7 7839.79 574.089 7
 -8 -3 -7 8251.79 612.858 7
 8 3 7 8002.48 645.887 5
 8 -3 7 8716.67 625.638 5
 -8 -3 -8 290.026 203.865 2
 8 -3 8 153.968 173.819 5
 8 3 8 296.247 222.615 5
 -8 3 -8 46.9475 146.262 7
 -8 -3 -8 50.8759 172.306 7
 -8 3 -8 177.452 175.702 3
 -8 3 -9 4443.25 506.684 7
 -8 -3 -9 5189.06 596.395 2
 8 -3 9 5112.67 588.165 5
 -8 3 -9 4603.67 560.324 3
 -8 -3 -9 5833.22 584.763 7
 8 3 9 5107.22 609.192 5
 8 4 0 193657 2536.41 3
 -8 4 0 197167 2724.6 4
 8 4 0 196208 2931.69 8
 -8 -4 0 195649 2158.16 7
 8 -4 0 197775 2629.83 7
 -8 4 0 194956 2832.8 6
 -8 4 -1 25748.6 800.801 4
 -8 4 1 25256.3 688.769 4
 -8 4 1 25189.3 796.421 6
 -8 4 -1 24520.4 785.858 6
 8 4 1 25012.7 841.048 8
 8 4 -1 25079.3 835.949 8
 8 4 1 26328.9 732.397 3
 8 4 -1 24725.5 586.332 3
 -8 4 1 25880.6 726.237 9
 -8 -4 1 25418.9 714.795 9
 8 -4 -1 23949.4 664.68 7
 -8 -4 -1 24656.2 549.875 7
 8 -4 1 25194.6 735.304 7
 -8 4 2 93417.5 1434.39 4
 8 -4 2 90829.3 1687.02 7
 -8 4 -2 97092 1747.86 6
 -8 4 2 95994.4 1735.38 6
 -8 4 2 95742.8 1675.14 2
 8 4 2 96253.5 1809.05 8
 8 4 -2 93501.3 1785.38 8
 8 4 2 92277.4 1390.42 10
 8 -4 3 2585.63 244.356 1
 8 4 3 2588.98 273.074 8
 8 4 -3 2858.2 274.111 8
 -8 4 3 2815.66 219.183 10
 8 4 3 2754.09 215.104 10
 8 4 -3 3017.74 224.369 10
 -8 4 -3 2365.53 199.632 10
 -8 4 3 2566.25 250.852 2
 -8 4 -3 2617.39 249.137 7
 -8 4 3 2682.35 259.765 6
 -8 4 -3 2514.73 246.5 6
 -8 4 -3 2815.26 307.01 4
 -8 4 -4 106.828 103.439 7
 -8 4 4 364.242 122.835 2
 -8 4 4 234.428 118.587 6
 -8 4 -4 301.347 119.265 6
 8 4 4 232.721 123.853 8
 8 4 -4 202.026 125.523 8
 -8 4 4 61.756 96.687 10
 8 4 4 20.6653 82.3634 10
 8 4 -4 83.9891 90.3897 10
 -8 4 -4 42.2135 88.6715 10
 8 -4 4 232.539 99.2915 1
 -8 -4 4 86.7953 115.303 9
 -8 4 4 204.984 131.919 9
 -8 4 5 -25.9891 114.5 2
 -8 4 5 22.5859 82.1652 6
 -8 4 -5 -22.4212 89.3507 6
 8 4 5 24.8088 106.787 8
 8 4 -5 -24.2284 109.142 8
 -8 4 -5 251.141 147.435 7
 8 4 -5 -130.791 127.671 10
 -8 4 -5 105.086 101.744 10
 -8 4 5 52.3828 92.0506 10
 8 4 5 -26.3364 104.953 10
 8 4 5 270.65 140.656 4
 8 -4 -5 68.5531 106.782 5
 8 -4 5 119.778 105.241 5
 -8 4 -6 31969.5 1108.44 7
 8 -4 6 34220.9 1136.21 5
 8 4 6 33390.4 1231.51 5
 8 -4 -6 34319 1179.63 5
 8 4 -6 29604.5 1103.22 5
 8 4 6 31505.2 1166.02 4
 8 4 -6 34167.7 1056.27 10
 -8 4 -6 33359.6 1046.59 10
 -8 4 -7 586.103 240.061 3
 -8 4 -7 543.22 192.334 7
 8 4 7 261.121 169.986 5
 8 -4 7 562.127 203.127 5
 8 4 8 28950.9 1325.79 5
 8 -4 8 28006.4 1197.04 5
 -8 -4 -8 30738.9 1275.36 7
 -8 -4 -8 29260.6 1330.52 2
 -8 4 -8 27698.1 1307.36 3
 -8 4 -8 26879.6 1152.56 7
 -8 4 -9 1912.39 336.863 7
 -8 -4 -9 1615.87 343.33 7
 8 -4 9 1440.48 341.75 5
 8 4 9 1876.69 393.594 5
 -8 4 -9 2521.41 436.666 3
 -8 -4 -9 2452.12 415.948 2
 -8 5 0 875.161 164.3 6
 -8 5 0 774.755 147.38 4
 8 5 0 1005.8 138.059 3
 8 -5 0 1151.07 163.898 7
 -8 -5 0 1111.74 77.8259 7
 8 5 1 18344.4 638.062 3
 -8 5 1 18966.4 706.187 6
 -8 5 -1 19037.2 706.853 6
 -8 -5 1 18261 592.522 9
 -8 5 1 18275.8 603.855 9
 8 -5 1 18543.9 647.303 7
 8 5 1 19385 752.277 8
 8 5 -1 20138 767.654 8
 -8 5 1 19119.3 611.256 4
 8 -5 -1 19513.4 622.585 7
 -8 -5 1 19086 430.872 2
 -8 5 2 30732.1 736.861 4
 -8 5 -2 28157.6 934.967 4
 8 -5 2 30645.3 900.058 7
 -8 5 2 29830.3 888.763 2
 8 -5 2 29548.6 887.45 1
 8 5 2 30021.2 955.235 8
 8 5 -2 31032.6 958.472 8
 8 5 2 31317.4 917.04 3
 -8 5 -2 28595.8 826.418 7
 -8 5 -2 31988.9 926.592 6
 -8 5 2 30275 907.822 6
 -8 5 3 150851 2167.04 10
 8 5 3 149887 2157.76 10
 -8 5 3 150359 2417.96 2
 -8 5 -3 153782 2618.3 4
 -8 5 3 146079 1925.33 4
 -8 5 3 152169 2398.63 6
 -8 5 -3 147808 2374.35 6
 -8 5 -3 144129 2334.77 7
 8 -5 3 149363 2357.19 1
 8 5 3 152077 2482.52 8
 8 5 -3 145897 2428.67 8
 8 5 -4 1506.52 195.755 10
 -8 5 -4 1680.78 207.835 10
 -8 5 4 1331.68 200.672 6
 -8 5 -4 1021.08 177.078 6
 -8 5 -4 1361.72 241.316 4
 8 -5 4 1421.73 195.729 1
 8 5 4 1084.39 197.598 8
 8 5 -4 1301.64 204.176 8
 8 -5 4 1164.3 185.841 5
 -8 5 -4 1621.61 226.276 7
 -8 -5 4 1433.28 224.03 9
 -8 5 4 1133.29 199.125 9
 -8 5 4 1359.84 208.934 2
 8 5 5 84069 1965.88 4
 8 -5 -5 84294.8 1839.88 5
 8 -5 5 82507 1720.62 5
 8 5 -5 85061.6 1662.54 8
 8 5 5 89341.5 1711.17 8
 8 5 -5 84338.3 1698.4 10
 -8 5 -5 83242.4 1699.17 10
 -8 5 5 86877.7 1721.46 10
 8 5 5 83605.2 1699.86 10
 -8 5 -5 83292.5 1794.83 7
 -8 5 -5 84753.8 1606.42 6
 -8 5 5 83357.7 1603.58 6
 -8 5 5 83845.3 1734.88 2
 8 5 5 89763.1 1988.47 5
 -8 5 -6 232.239 139.395 10
 -8 5 6 408.913 146.705 10
 8 5 6 444.049 150.516 10
 8 5 -6 230.947 131.51 10
 -8 -5 -6 332.817 172.988 2
 8 5 6 171.26 127.207 4
 -8 5 -6 334.711 144.06 7
 8 5 6 224.626 163.458 5
 8 -5 6 318.93 159.658 5
 8 -5 -6 391.602 176.429 5
 -8 -5 -7 7438.16 643.708 2
 -8 5 -7 7997.1 588.293 7
 8 -5 7 7527.06 575.828 5
 8 5 7 9360.23 718.879 5
 8 -5 8 286.947 200.896 5
 8 5 8 121.34 189.006 5
 -8 5 -8 -47.5682 189.565 7
 -8 5 -8 -61.8868 174.391 3
 -8 -5 -8 364.252 235.114 2
 -8 -5 -9 5376.28 582.914 7
 8 -5 9 4619.98 515.814 5
 8 5 9 5181.4 624.382 5
 -8 5 -9 5049.53 530.169 7
 -8 -5 -9 4547.99 579.495 2
 -8 5 -9 5153.14 625.887 3
 -8 -6 0 193727 2474.46 2
 -8 6 0 197693 2945.56 6
 8 6 0 192667 2682.72 3
 -8 -6 0 190549 2116.08 7
 8 -6 0 195772 2746.94 7
 8 6 0 196858 3036.18 8
 -8 6 -1 2188.26 254.257 6
 -8 -6 1 1773.25 188.997 9
 -8 6 1 2041.93 202.673 9
 8 -6 1 2416.72 258.61 1
 -8 6 1 1933.63 205.651 4
 -8 -6 1 1746.14 127.382 2
 -8 6 1 1547.45 217.937 6
 8 6 1 1789.84 215.256 3
 -8 -6 -1 2243.99 208.883 2
 8 -6 1 1900.8 221.697 7
 8 -6 -1 1793.74 205.836 7
 8 6 1 1789.11 248.236 8
 8 6 -1 1845.01 242.354 8
 -8 6 2 87297.3 1462.93 4
 -8 6 -2 84658.1 1787.52 4
 8 6 2 86310.7 1791.15 8
 8 6 -2 86427.3 1778.13 8
 -8 6 2 87856.6 1728.49 6
 -8 6 -2 82905.1 1688.73 6
 -8 6 2 85645.5 1712.18 2
 8 6 2 84606.1 1710.63 3
 8 -6 2 87616 1703.82 7
 8 -6 2 84395.2 1698.51 1
 8 6 -3 7058.34 452.006 6
 8 6 3 6996.03 474.14 3
 8 6 3 7254.38 451.506 6
 -8 6 3 7579.24 458.807 6
 -8 6 -3 7803.87 464.69 6
 -8 6 -3 7150.92 503.043 4
 8 6 3 7640.23 484.579 8
 8 6 -3 7797.62 484 8
 -8 6 -3 6971.15 431.023 7
 8 -6 3 7846.58 488.695 7
 8 -6 3 6798.77 432.78 1
 -8 6 3 6892.19 415.339 9
 -8 6 3 6682.09 446.406 2
 -8 -6 -3 6681.61 450.437 2
 8 6 4 247.012 118.148 6
 8 6 -4 165.158 106.617 6
 -8 6 -4 361.168 164.311 4
 -8 6 -4 187.592 100.701 6
 -8 6 4 108.049 116.283 6
 8 -6 4 78.937 104.869 1
 -8 6 4 197.232 98.2618 10
 8 6 4 295.896 126.869 10
 -8 6 -4 118.74 96.603 7
 -8 6 4 93.5783 105.652 2
 8 -6 -4 113.431 116.116 5
 8 -6 4 209.622 100.268 5
 -8 -6 -4 177.87 129.424 2
 8 6 4 59.6253 118.817 8
 8 6 -4 232.327 115.742 8
 8 6 5 659.617 182.867 8
 8 6 5 585.077 190.531 5
 8 -6 -5 934.945 198.514 5
 8 -6 5 956.19 190.646 5
 -8 6 -5 1432.82 294.503 4
 -8 6 -5 904.018 203.964 7
 -8 6 5 662.108 178.799 2
 -8 -6 -5 1304.83 271.156 2
 8 6 -5 968.631 175.778 6
 8 6 5 938.333 180.076 6
 -8 6 5 595.634 154.04 6
 -8 6 -5 745.735 167.523 6
 -8 6 5 879.098 193.272 10
 8 6 5 605.809 153.413 10
 8 6 -5 1039.25 191.362 10
 -8 6 -5 539.095 151.691 10
 -8 6 -6 28945 1030.89 10
 -8 6 6 31536.7 1081.35 10
 8 6 6 27843.6 1025.44 10
 8 6 -6 29197.4 1026.84 10
 8 -6 6 32106.3 1057.1 5
 8 6 6 29896.6 1181.84 5
 -8 -6 -6 29829.7 1218.95 2
 -8 6 -6 26980.7 1035.57 7
 -8 6 -7 -42.8924 166.114 7
 8 6 -7 39.9382 150.055 1
 8 6 7 53.2835 187.265 5
 8 -6 7 -40.209 141.315 5
 -8 -6 -7 -55.8148 181.61 2
 8 6 8 36782.9 1517.84 5
 -8 6 -8 35983.4 1340.7 7
 8 -6 8 35902.7 1318.78 5
 -8 -6 -8 35929 1527.35 2
 -8 6 -8 34653 1525.88 3
 8 6 9 66.976 243.651 5
 -8 6 -9 51.2485 198.477 7
 -8 6 -9 69.0427 215.089 3
 -8 -6 -9 199.552 257.609 2
 8 -7 0 437.209 133.154 7
 8 -7 0 453.581 150.402 1
 -8 7 0 719.87 166.775 6
 -8 -7 0 627.281 113.245 2
 8 7 0 771.768 181.147 8
 8 -7 1 23709.7 854.989 1
 8 -7 -1 23383.9 854.332 1
 -8 -7 1 23503.4 506.431 2
 -8 7 1 22510 825.742 2
 8 7 1 21900.5 768.914 3
 8 -7 1 24212 803.508 7
 8 -7 -1 23451.3 760.941 7
 -8 -7 -1 21993.1 684.029 2
 8 7 1 22626.5 884.301 8
 8 7 -1 23310 896.156 8
 -8 7 -1 23921.9 855.769 4
 -8 -7 1 22309.4 656.892 9
 -8 7 1 23238.2 676.438 9
 -8 7 1 22393 832.125 6
 -8 7 -1 23175.4 843.81 6
 8 7 2 4604.36 397.392 8
 8 7 -2 4157.69 381.909 8
 -8 7 2 4625.03 379.635 2
 8 -7 2 3770.74 344.529 1
 8 7 2 4027.16 352.811 3
 -8 7 -2 4991.83 408.383 4
 -8 7 2 4101.32 291.342 4
 -8 7 2 4534.5 373.048 6
 -8 7 -2 4132.59 359.362 6
 8 -7 2 4496.46 359.578 7
 -8 7 3 77863.2 1644.86 6
 -8 7 -3 74559.7 1625.91 6
 -8 -7 -3 75794.5 1652.57 2
 -8 7 3 74319.3 1682.63 2
 -8 7 -3 77934 1823.99 4
 8 -7 3 76787 1714.46 7
 8 7 3 74440.6 1718.34 3
 8 7 3 76618.1 1706.41 8
 8 7 -3 71741.3 1646.01 8
 -8 -7 3 74518.7 1490.67 9
 -8 7 3 76606.2 1509.26 9
 8 -7 3 75429.5 1632.94 1
 -8 7 4 18509.8 745.796 6
 -8 7 -4 20435.7 777.077 6
 -8 7 4 20598.6 757.429 10
 8 7 4 20409.9 749.171 10
 -8 7 4 20811.2 854.088 2
 -8 7 -4 19463.2 918.01 4
 8 7 4 20716.2 826.761 8
 8 7 -4 19987.6 803.193 8
 8 7 4 19067.2 766.128 6
 8 7 -4 20426.5 792.126 6
 -8 7 -4 20409.2 805.57 7
 -8 -7 -4 20569.5 872.112 2
 8 -7 4 19679.5 770.921 1
 8 -7 -4 21013.6 771.387 5
 8 7 -5 63022.3 1450.27 6
 -8 7 5 61122.4 1420.42 6
 8 7 5 60730.2 1422.54 6
 8 7 5 61250.2 1473.09 8
 -8 7 5 60590.4 1501.59 10
 8 7 5 63212.8 1521.27 10
 8 -7 -5 61841.8 1513.9 5
 8 -7 5 63630.6 1415.65 5
 -8 7 -5 64774.4 1813.24 4
 8 7 5 61982.5 1647.69 5
 8 -7 5 64539.3 1445.05 1
 8 7 -5 66060.3 1542.93 10
 -8 7 -5 65725.2 1543.35 10
 -8 -7 -5 64783.9 1754.84 2
 -8 7 5 61167.6 1579.2 2
 8 -7 -5 60871.8 1470.54 1
 -8 7 -5 62125.5 1566.19 7
 -8 7 -6 906.87 216.014 7
 -8 -7 -6 253.937 143.206 2
 8 -7 6 587.406 173.474 5
 8 7 6 364.579 181.683 5
 -8 7 6 765.078 206.476 10
 8 7 6 420.663 168.561 10
 8 7 -6 732.111 203.48 10
 -8 7 -6 623.974 218.486 4
 8 7 7 7941.92 601.685 10
 8 7 -7 6993.27 563.547 1
 8 7 7 8370.43 674.452 5
 8 -7 7 8476.5 575.365 5
 -8 7 7 7764.58 600.25 10
 -8 -7 -7 7643.38 682.916 2
 -8 7 -7 8522.43 614.134 7
 8 7 8 241.596 219.734 5
 -8 -7 -8 505.002 278.117 2
 -8 7 -8 96.4939 186.863 7
 -8 8 0 221323 3271.11 4
 8 8 0 224250 3491.85 8
 8 -8 0 215604 3357.05 1
 -8 -8 0 220277 2847.02 9
 -8 8 0 216113 2832.05 9
 -8 8 0 218213 3361.53 6
 8 -8 0 224923 3196.3 7
 -8 -8 0 222833 2823.54 2
 -8 8 1 16562 733.166 2
 -8 -8 1 16150 545.697 9
 -8 8 1 15639.2 541.384 9
 -8 8 -1 16454.6 741.221 4
 8 -8 1 17122.1 751.034 1
 8 -8 -1 15922.7 725.394 1
 8 8 1 16201.2 767.522 8
 8 8 -1 15805.9 762.011 8
 8 -8 1 15706.1 670.629 7
 8 -8 -1 15766 651.625 7
 -8 -8 -1 14565.1 561.865 2
 8 8 1 16098.7 682.744 3
 -8 8 1 15995.5 723.369 6
 -8 8 -1 15469.4 712.187 6
 -8 8 2 51479.2 1384.94 2
 -8 -8 -2 53796 1259.43 2
 8 -8 2 53306.1 1351.33 7
 8 8 2 51119.2 1355.6 3
 8 -8 2 52852.2 1378.18 1
 8 -8 -2 50039.2 1362.75 1
 -8 8 -2 52911.9 1451.02 4
 8 -8 -2 53752.2 1272.68 7
 -8 8 2 53302.3 1377.13 6
 -8 8 -2 52702.6 1371.72 6
 8 8 2 51014.1 1420.11 8
 8 8 -2 51952.9 1411.77 8
 8 -8 -3 2330.84 296.217 1
 8 8 3 2744.7 327.863 3
 -8 8 3 3004.86 315.999 6
 -8 8 -3 2980.86 313.967 6
 -8 -8 3 2389.95 248.919 9
 -8 8 3 3178.06 278.87 9
 -8 8 3 2047.95 289.525 2
 8 8 3 2957.98 334.095 8
 8 8 -3 2758.89 319.106 8
 8 -8 3 2614.19 300.305 1
 8 -8 -3 2522.78 244.151 5
 -8 -8 -3 3163.6 324.803 2
 8 -8 3 3009.05 345.681 7
 -8 8 -3 2307.7 317.91 4
 8 8 4 82.8697 123.075 3
 -8 8 -4 132.983 116.843 7
 8 -8 -4 53.416 112.192 5
 -8 8 -4 -91.3195 166.104 4
 8 -8 -4 32.9589 111.622 1
 8 -8 4 97.4656 129.47 1
 -8 8 -4 125.001 117.413 6
 -8 8 4 31.3143 121.275 6
 -8 -8 -4 231.738 173.985 2
 -8 8 4 -38.2333 143.65 2
 8 8 -4 67.9617 135.417 8
 8 8 4 -34.8679 142.759 8
 8 8 5 1915.06 267.578 6
 8 8 -5 1697.09 244.026 6
 8 8 5 1366.73 259.923 5
 8 -8 -5 1715.54 252.612 5
 8 8 -5 1879.75 269.134 5
 -8 8 5 2013.68 260.833 6
 -8 8 -5 2017.75 335.475 4
 8 8 5 1512.5 255.105 8
 -8 8 5 1398.4 241.913 10
 8 8 5 1436.08 244.593 10
 -8 8 -5 1504.59 253.876 7
 -8 8 5 2019.82 301.657 2
 -8 -8 -5 2355.32 343.434 2
 8 -8 5 2231.67 280.61 1
 8 -8 -5 1940.47 268.836 1
 -8 8 -6 24212.5 1177.61 4
 -8 8 6 27162.7 1067.22 10
 8 8 6 28109.6 1080.4 10
 8 8 6 28406.2 1158.72 5
 -8 -8 -6 26942 1192.95 2
 -8 8 -6 27450 1076.07 7
 8 8 -6 27892.2 1131.64 1
 8 8 -7 178.333 221.591 1
 -8 8 -7 90.3925 158.843 7
 -8 8 7 46.5666 138.317 10
 8 8 7 232.847 163.669 10
 8 8 7 -52.9701 205.143 5
 -8 -8 -7 -234.32 263.884 2
 -8 8 -8 33655.6 1305.81 7
 -8 -8 -8 32313.6 1479.85 2
 8 8 8 31894 1401.4 5
 8 -9 0 1357.14 242.246 1
 8 -9 0 1308.67 211.98 7
 -8 9 0 1164.92 215.307 4
 -8 9 0 1241.35 222.419 2
 -8 9 0 1224.33 223.221 6
 -8 -9 0 1397.76 160.225 9
 8 9 0 1567.53 263.185 8
 8 9 1 18240.2 766.199 3
 8 -9 1 17501.4 794.985 1
 8 -9 -1 17194 791.342 1
 -8 9 1 16249.5 760.566 2
 -8 -9 1 16994.1 552.658 9
 -8 9 -1 17576.6 802.227 4
 -8 9 1 18771.1 736.185 4
 8 -9 -1 17371.1 711.654 7
 8 -9 1 17465.2 734.612 7
 8 9 1 17739.8 769.096 1
 -8 9 -1 17229.2 782.92 6
 -8 9 1 16528 772.989 6
 8 9 1 17459.7 830.595 8
 8 9 -1 17532.6 829.242 8
 8 9 2 565.483 172.574 3
 -8 9 -2 444.322 169.754 4
 -8 9 2 502.8 147.558 4
 -8 9 2 834.661 198.768 6
 -8 9 -2 314.187 135.296 6
 8 -9 2 565.315 171.158 7
 8 -9 -2 646.237 163.312 7
 8 -9 2 322.569 154.359 1
 8 9 2 606.219 163.633 1
 8 -9 -2 643.498 180.905 1
 8 9 2 428.844 175.694 8
 8 9 -2 693.659 194.995 8
 -8 9 2 335.213 152.581 2
 -8 -9 -2 810.927 170.297 2
 8 9 3 65222.4 1694.9 3
 8 -9 3 66777.9 1664.76 7
 8 -9 -3 66566 1633.11 1
 -8 9 3 65363.2 1600.38 6
 -8 9 -3 65216 1607.51 6
 8 -9 3 69060.2 1667.7 1
 8 9 3 67323.7 1468.89 1
 -8 9 3 66740.9 1703.94 2
 -8 -9 -3 63851.7 1573.64 2
 -8 9 -3 64067.6 1760.43 4
 8 9 3 64110.9 1656.86 8
 8 9 -3 64840 1653.9 8
 8 9 4 367.102 150.367 5
 8 9 -4 515.131 169.344 8
 8 9 4 302.169 166.437 8
 -8 9 4 336.806 134.257 6
 -8 9 -4 101.144 138.073 6
 8 -9 4 356.974 160.836 1
 8 9 -4 269.835 198.159 1
 8 -9 -4 246.239 151.448 1
 -8 9 -4 536.75 194.479 4
 -8 -9 -4 322.665 156.234 2
 -8 9 4 332.32 178.831 2
 -8 9 5 55283.3 1411.02 6
 8 9 -5 53830.7 1419.82 5
 -8 9 -5 57628.2 1794.5 4
 -8 9 5 51775.6 1461.82 10
 8 9 5 53419 1474.07 10
 -8 -9 -5 55502.8 1664.75 2
 8 9 5 53736.8 1424.21 6
 8 9 -5 49747.6 1379.77 6
 8 9 5 53259.1 1505.88 5
 8 9 5 55369.4 1475.11 8
 8 -9 -5 54440.2 1440.69 1
 8 -9 5 55082.9 1445.79 1
 8 9 -5 52467.6 1616.81 1
 8 9 -6 -47.3098 198.732 1
 -8 -9 -6 -53.8841 160.052 2
 8 9 6 -45.8235 155.189 5
 -8 9 6 130.163 135.165 10
 8 9 6 130.073 135.072 10
 -8 9 -6 -57.9905 188.69 4
 -8 9 -6 84.4369 153.585 7
 8 9 -7 5215.93 520.86 1
 -8 -9 -7 5696.34 607.953 2
 -8 9 -7 6273.62 554.648 7
 -8 9 7 6611.12 580.576 10
 8 9 7 6034.15 555.449 10
 8 9 7 6789.08 606.301 5
 -8 9 8 107.649 175.136 10
 8 9 8 107.699 175.217 10
 -8 9 -8 296.906 197.201 7
 8 9 8 -58.5546 213.015 5
 -8 -9 -8 -66.3871 216.012 2
 8 -10 0 91689.4 1886.71 7
 -8 10 0 94821.7 2003.16 4
 8 -10 0 91324.3 2046.72 1
 8 10 0 93409.9 2059.79 1
 8 10 0 94564.1 2146.57 8
 -8 10 0 93754.5 2039.84 2
 -8 10 0 91174.9 2016.25 6
 -8 -10 -1 13742 584.428 2
 8 -10 -1 12056.5 622.165 7
 8 -10 1 12920.8 650.914 7
 8 10 -1 14271.5 768.145 1
 8 -10 1 12632.8 707.923 1
 8 10 1 14081.3 716.233 1
 8 10 1 12969.6 744.461 8
 8 10 -1 13998 764.686 8
 -8 10 1 13912.3 727.114 6
 -8 10 -1 13288.3 714.044 6
 8 -10 -1 12551.9 707.278 1
 8 10 1 13243.4 680.918 3
 -8 10 -1 14329.1 743.004 4
 -8 10 1 14643.2 692.271 4
 -8 10 1 14416.9 738.51 2
 -8 10 2 49247.1 1415.39 6
 -8 10 -2 50478 1433.77 6
 -8 10 -2 46993.4 1482.31 4
 -8 10 2 45967.3 1411.84 2
 -8 -10 -2 51779 1293.01 2
 8 10 -2 49155.3 1468.73 8
 8 10 2 48069.8 1463.56 8
 8 10 2 48120 1317.61 1
 8 10 -2 46176.3 1485.05 1
 8 -10 2 48332.4 1424.78 1
 8 -10 -2 47106.3 1395.24 1
 8 -10 2 48629.1 1369 7
 8 10 2 47298 1394.79 3
 8 -10 -2 48833.1 1302.52 7
 -8 10 2 47708.2 1226.78 4
 8 10 3 3286.83 386.001 8
 8 -10 3 3302.23 384.858 1
 8 10 3 3534.47 337.713 1
 -8 -10 -3 2568.85 317.508 2
 -8 10 3 2946.05 379.473 2
 8 10 -3 3241.63 404.442 1
 8 10 3 2208.69 344.445 3
 -8 10 -3 2681.43 377.431 4
 8 10 -3 2896.78 354.529 8
 -8 10 -3 3021.49 342.758 6
 -8 10 3 3124.96 359.257 6
 8 -10 -3 3473.36 372.006 1
 -8 10 4 72.7113 140.804 6
 -8 10 -4 36.4154 123.333 6
 8 10 4 202.239 130.545 5
 8 10 -4 276.78 185.702 8
 8 10 4 121.691 157.1 8
 8 10 -4 336.544 180.641 1
 8 -10 -4 74.831 153.195 1
 8 -10 4 -39.0005 175.69 1
 -8 10 -4 208.729 176.728 4
 -8 -10 -4 253.525 173.005 2
 -8 -10 -5 293.135 171.72 2
 8 10 -5 247.209 173.778 1
 -8 10 -5 169.825 184.206 4
 8 10 5 349.502 174.948 5
 -8 10 5 122.6 127.332 10
 8 10 5 285.809 153.422 10
 8 10 -6 19024.8 988.504 1
 8 10 6 19009.8 939.952 5
 -8 -10 -6 18020.4 1008.78 2
 -8 10 -6 17056.8 1038.97 4
 -8 10 6 18453.9 926.496 10
 8 10 6 18024.1 917.647 10
 8 10 7 103.034 167.626 5
 -8 -10 -7 -124.073 240.255 2
 -8 10 7 -51.1151 173.11 10
 8 10 7 -51.1299 179.697 10
 8 10 -7 100.307 163.189 1
 -8 10 -7 257.456 217.98 4
 8 10 8 25204.5 1205.12 5
 -8 10 8 25300.4 1201.19 10
 8 10 8 24805.4 1179.67 10
 8 -11 0 170.269 135.712 7
 8 11 0 -42.0764 136.914 1
 8 -11 0 292.692 166.633 1
 -8 11 0 285.072 171.074 2
 -8 11 0 78.5801 104.39 4
 8 11 0 228.563 182.172 8
 8 11 1 10333.5 633.687 1
 8 -11 1 8835.87 612.363 1
 8 11 -1 8618.98 631.725 1
 -8 11 -1 9982.52 632.775 2
 8 -11 -1 8661.17 606.162 1
 8 11 1 9962.68 612.178 3
 -8 11 -1 8410.05 610.127 4
 -8 11 1 8578.5 556.56 4
 -8 -11 -2 5528.4 424.119 2
 8 11 2 6249.65 485.927 1
 8 11 -2 5123.61 497.393 1
 -8 11 -2 5618.46 523.995 4
 -8 11 2 6365.81 449.983 4
 8 11 2 5667.51 490.118 3
 -8 11 -3 76428.3 2077.45 4
 8 11 -3 74840.2 2012.24 1
 8 11 3 75671.5 1703.09 1
 -8 -11 -3 75262.2 1799.64 2
 -8 11 -4 780.132 245.692 4
 8 11 -4 821.933 236.585 1
 8 11 4 1152.99 221.188 5
 -8 -11 -4 1231.08 264.614 2
 8 11 -5 44089.7 1564.04 1
 -8 -11 -5 44664.1 1530.34 2
 -8 11 -5 44296.8 1651.57 4
 8 11 5 41581.5 1318.07 5
 8 -11 5 43533.8 1411.52 8
 8 -11 -5 43628.1 1420.62 8
 -8 11 5 40379.2 1381.28 10
 8 11 5 42877.8 1409.96 10
 8 11 6 2040.74 325.829 5
 8 11 -6 1549.73 325.67 1
 -8 -11 -6 1428.48 326.833 2
 -8 11 6 1569.04 298.88 10
 8 11 6 1130.46 269.642 10
 -8 11 -6 2308.3 404.313 4
 8 11 -7 4334.19 501.139 1
 -8 11 -7 4341.9 563.142 4
 -8 -11 -7 5006.26 575.928 2
 -8 11 7 5145.17 541.882 10
 8 11 7 5195.42 548.501 10
 8 11 7 4875.16 514 5
 8 12 0 64935.6 1805.93 1
 -8 12 0 63908.4 1733.18 4
 8 12 1 85.4984 113.573 1
 8 12 -1 145.663 182.427 1
 -8 12 1 39.2574 97.5604 4
 -8 12 -1 -47.0055 171 4
 -8 -12 -2 34137.3 1085.8 2
 8 12 2 30522.9 1133.9 1
 8 12 -2 33792.7 1328.41 1
 -8 12 -2 32588.4 1307.05 4
 -8 12 2 33031.5 1104.5 4
 8 12 3 285.603 142.306 1
 8 12 -3 534.012 206.838 1
 -8 -12 -3 392.352 184.295 2
 -8 12 -3 222.171 165.01 4
 8 -12 4 -48.9299 152.431 8
 8 -12 -4 -98.2858 159.902 8
 -8 12 -4 -59.3554 157.691 4
 8 12 -4 331.074 186.873 1
 -8 -12 -4 137.399 177.374 2
 8 -12 5 139.603 174.837 8
 8 -12 -5 -47.0921 182.379 8
 -8 12 -5 126.767 178.608 4
 -8 12 5 -95.2896 179.01 10
 8 12 5 -94.7446 172.334 10
 8 12 -5 394.182 224.407 1
 -8 -12 -5 314.432 220.137 2
 -8 12 -6 15427.6 1036.09 4
 8 12 6 14557.7 883.73 10
 -8 12 6 15087.9 897.744 10
 -8 -12 -6 16161.8 981.408 2
 8 12 -6 14359.6 914.584 1
 8 12 -7 1771.87 353.134 1
 -8 12 -7 2210.02 440.284 4
 -8 -12 -7 1483.07 378.6 2
 -8 12 7 1628.04 354.119 10
 8 12 7 1565.68 332.594 10
 -8 13 0 470.819 197.814 4
 8 13 0 346.071 197.058 1
 8 13 1 9214.46 663.261 1
 8 13 -1 8380.06 675.941 1
 -8 13 1 7410.41 569.6 4
 -8 13 -1 9084.52 677.832 4
 -8 -13 -2 345.936 148.922 2
 8 13 -2 275.198 171.48 1
 8 13 2 170.548 155.125 1
 -8 13 -2 220.161 155.114 4
 -8 13 2 585.28 171.92 4
 8 -13 2 54.9844 206.599 8
 8 -13 -2 55.0053 186.299 8
 8 -13 3 39030.3 1480.41 8
 8 -13 -3 38787.3 1487.59 8
 -8 13 -3 40903.7 1567.96 4
 8 13 3 39217.1 1273.69 1
 8 13 -3 39357.6 1528.45 1
 -8 -13 -3 39560.1 1302.05 2
 -8 -13 -4 2893.15 392.077 2
 8 13 -4 3062.4 457.148 1
 -8 13 -4 3660.65 503.934 4
 8 -13 4 3374.87 441.269 8
 8 -13 -4 2699.69 411.117 8
 -8 -13 -5 38783.4 1475.78 2
 8 -13 5 38550.7 1417.48 8
 8 -13 -5 37301 1418.56 8
 8 13 -5 38259.2 1534.28 1
 -8 13 -5 38371.6 1616.57 4
 8 13 -6 2614.28 425.856 1
 -8 -13 -6 2267.66 397.244 2
 -8 13 6 2500.89 396.454 10
 8 13 6 3131.33 428.126 10
 -8 13 -6 3480.12 511.303 4
 8 14 0 65866.7 1934.99 1
 8 -14 0 62555.9 2007.75 8
 -8 14 0 62139.4 1846.62 4
 8 14 1 495.014 227.816 1
 8 14 -1 56.186 190.322 1
 -8 14 1 750.906 211.447 4
 -8 14 -1 551.352 219.752 4
 8 -14 1 120.501 160.115 8
 8 -14 -1 843.648 259.413 8
 8 14 -2 21895.7 1140.45 1
 8 14 2 20964.5 1003.07 1
 -8 14 2 23016.5 995.825 4
 -8 14 -2 21582.6 1127.88 4
 8 -14 2 20603.5 1127.27 8
 8 -14 -2 21439.6 1142.56 8
 8 14 -3 1158.63 308.627 1
 8 -14 3 1690.77 333.271 8
 8 -14 -3 1283.59 314.989 8
 -8 -14 -3 890.433 239.188 2
 -8 14 -3 634.524 266.741 4
 8 14 -4 124.827 219.352 1
 8 -14 4 282.121 237.018 8
 8 -14 -4 -56.6403 184.297 8
 -8 -14 -4 -97.1925 151.391 2
 -8 14 -4 133.598 226.226 4
 8 14 -5 564.208 263.359 1
 -8 14 -5 279.078 217.379 4
 -8 -14 -5 490.787 229.095 2
 8 -14 -5 214.446 188.449 8
 -8 14 6 11290.3 813.376 10
 8 14 6 9748.18 757.264 10
 8 -15 0 129.66 192.578 8
 -8 15 0 385.173 213.112 4
 8 15 0 225.606 198.238 1
 8 -15 1 6579.49 680.44 8
 8 -15 -1 6450.67 658.525 8
 -8 15 -1 5797.59 609.562 4
 -8 15 1 7148.86 607.672 4
 8 15 1 6769.8 605.729 1
 8 15 -1 6785.99 652.81 1
 8 -15 2 63.4461 206.441 8
 8 -15 -2 -63.4509 168.571 8
 8 15 2 -49.1491 178.798 1
 8 15 -2 -62.3253 185.125 1
 -8 15 -2 63.1249 187.5 4
 -8 15 2 -46.0292 167.448 4
 8 -15 3 28066.5 1330.48 8
 8 -15 -3 27649 1332.6 8
 8 15 -3 27648 1336.53 1
 -8 -15 -3 28216.6 1131.51 2
 -8 15 -3 25838.8 1334.81 4
 8 -15 4 119.126 209.346 8
 8 -15 -4 239.319 177.725 8
 -8 -15 -4 249.198 193.03 2
 8 15 -4 325.802 220.687 1
 -8 15 -4 210.631 246.764 4
 -8 -15 -5 15957.4 963.757 2
 -8 16 0 39826.4 1552.35 4
 8 -16 0 39138.7 1668.27 8
 8 16 0 40823.6 1587.03 1
 -8 16 -1 314.595 213.095 4
 -8 16 1 216.458 183.278 4
 8 16 1 112.383 182.846 1
 8 16 -1 314.31 250.518 1
 8 -16 1 343.313 223.423 8
 8 -16 -1 68.6675 182.441 8
 8 16 2 16690.3 943.121 1
 8 -16 2 17836.5 1117.72 8
 8 -16 -2 17239 1100.21 8
 -8 16 -2 17049.1 1084.76 4
 8 16 -2 18993.9 1115.32 1
 8 -16 3 1177.61 336.903 8
 8 -16 -3 2031.08 413.093 8
 8 16 -3 1682.21 384.731 1
 -8 16 -3 1346.63 339.772 4
 8 -16 4 62.4828 227.305 8
 8 -16 -4 62.7423 242.989 8
 8 -17 0 506.832 280.412 8
 8 17 0 502.515 250.325 1
 -8 17 0 -61.8165 246.348 4
 8 -17 1 4100.33 566.819 8
 8 -17 -1 4101.01 566.912 8
 -8 17 -1 4304.08 554.35 4
 -8 17 1 4390.67 520.916 4
 8 17 1 4344.59 521.88 1
 8 17 -1 4085.78 555.174 1
 8 17 2 378.623 215.581 1
 -9 0 0 66.2126 45.1823 3
 9 0 0 -21.0655 79.1466 4
 9 0 0 -12.6059 51.6121 7
 -9 0 0 49.8416 90.6586 6
 9 0 -1 86443.1 1248.57 7
 9 0 1 86422 1654.58 4
 9 0 -1 88086.3 1478.22 4
 -9 0 -1 89704.6 1378.44 7
 -9 0 -1 90555.9 1441.15 3
 9 0 -2 57462 1027.98 4
 9 0 2 57861.3 1356.58 4
 -9 0 -2 57789.5 1193.02 3
 9 0 -2 56823.6 893.061 7
 -9 0 -2 57116.2 1095.17 7
 -9 0 3 58995.1 1373.47 9
 9 0 3 59011.1 1449.04 4
 -9 0 3 60927 1012.02 2
 9 0 -3 60259.3 943.092 7
 -9 0 4 49502.4 1327.29 9
 -9 0 -4 49124.7 1197.14 7
 -9 0 -4 49480.2 1313.66 3
 9 0 4 52559.8 1410.54 4
 -9 0 -5 3144.92 353.238 3
 9 0 5 2098.3 288.507 4
 -9 0 -5 2760.94 298.237 7
 9 0 6 26171.3 1055.19 4
 -9 0 -6 25344.7 980.574 7
 9 0 6 24687 1040.56 5
 -9 0 -6 25857.1 1079.06 3
 -9 0 -7 39716.2 1343.26 7
 9 0 7 38192.3 1411.83 5
 -9 0 -7 39573.6 1450.39 3
 -9 0 -8 98.2107 178.639 7
 -9 0 -8 58.2988 181.618 3
 9 0 8 -57.8388 188.196 5
 -9 0 -9 12546.5 844.343 7
 9 0 9 12949.4 930.03 5
 -9 0 -9 12749.1 922.223 3
 9 1 0 152.294 70.7924 4
 9 -1 0 20.9057 68.0251 4
 -9 1 0 33.9553 43.8372 3
 9 -1 0 56.1227 57.4479 7
 -9 1 0 49.6329 73.7143 6
 9 1 -1 140191 1724.02 7
 9 -1 -1 140517 2037.02 4
 9 -1 1 143130 2262.4 4
 9 1 -1 139189 2067.92 4
 9 1 1 141686 2279.24 4
 -9 1 1 145354 2292.6 6
 -9 1 -1 140526 2267.09 6
 -9 1 -1 139931 1994.52 3
 -9 1 -1 141351 1970.77 7
 -9 -1 -1 138667 1873.68 7
 9 -1 -1 138336 1847.6 7
 -9 -1 -1 144433 2010.96 3
 9 1 -2 41461.6 652.687 7
 -9 1 -2 42214.3 992.511 3
 -9 -1 -2 42159.3 985.272 3
 -9 1 -2 40379.9 908.565 7
 -9 -1 -2 42548.7 894.16 7
 9 -1 -2 42561.4 785.708 7
 -9 1 -2 40093 1049.58 6
 -9 1 2 41342.6 1060.81 6
 9 1 2 41619.6 1131.94 4
 9 -1 2 39987.3 1107.73 4
 9 1 -2 42349.5 872.165 4
 9 -1 -2 40684 817.542 4
 9 -1 3 728.178 165.692 4
 9 1 3 638.821 172.462 4
 -9 1 3 616.823 115.838 2
 -9 1 -3 711.356 147.663 6
 -9 1 3 592.795 141.261 6
 -9 -1 3 552.798 155.898 9
 -9 1 3 695.79 159.139 9
 -9 -1 4 45982.3 1272.24 9
 -9 1 4 46013.2 1277.83 9
 9 1 4 45664.3 1322.94 4
 -9 -1 -4 46854.1 1151.6 7
 -9 1 -4 47186.6 1171.04 7
 -9 1 -4 45286.6 1257.4 3
 -9 -1 -4 47401.3 1279.08 3
 9 -1 4 46054.4 1317.98 4
 9 1 5 3010.46 357.102 4
 9 -1 5 2720.08 337.623 4
 -9 1 -5 2281.65 275.204 7
 -9 -1 -5 2497.71 287.149 7
 9 1 5 3213.65 287.262 8
 9 -1 5 2627.46 316.032 5
 9 1 -5 2987.93 276.711 8
 -9 1 -5 2950.74 342.579 3
 -9 -1 -5 3323.03 361.018 3
 -9 -1 -6 12793.8 699.54 7
 -9 1 -6 13503.9 711.258 7
 9 1 6 14156.3 772.523 4
 -9 1 -6 14073.6 796.08 3
 -9 -1 -6 13743.1 787.212 3
 9 -1 6 14046.8 765.543 5
 9 1 6 14405.6 791.593 5
 -9 1 -7 38444 1442.22 3
 -9 -1 -7 36773.4 1408 3
 9 -1 7 36131 1355.88 5
 9 1 7 40336.1 1464.7 5
 -9 -1 -7 39983.1 1344.27 7
 -9 1 -7 36317.2 1291.03 7
 -9 1 -8 -117.719 206.862 3
 9 1 8 177.575 248.643 5
 9 -1 8 -112.671 218.177 5
 -9 1 -8 48.8012 171.512 7
 -9 -1 -8 -49.619 180.507 7
 -9 -1 -8 175.465 198.081 3
 -9 1 -9 16619.8 1040.64 3
 -9 -1 -9 14640.7 935.82 7
 -9 1 -9 15520.2 929.274 7
 9 -1 9 14788.4 973.718 5
 9 1 9 16961 1064.75 5
 9 -2 0 -21.0305 81.4476 4
 -9 2 0 75.1362 81.4933 6
 9 -2 0 93.6839 65.5893 7
 -9 -2 0 8.6443 38.0848 7
 9 -2 1 111419 1930.2 4
 -9 2 -1 113704 1711.05 7
 -9 -2 -1 111296 1544.43 7
 9 -2 -1 108610 1607.29 7
 9 -2 1 110082 1754.43 7
 -9 2 1 112140 1949.93 6
 -9 2 -1 110938 1940.39 6
 -9 2 1 110106 1369.64 3
 -9 -2 -2 19162 566.119 7
 -9 2 2 21256 636.525 2
 -9 2 2 21355.4 739.561 6
 -9 2 -2 22193.8 752.178 6
 9 -2 -2 20123.5 549.879 7
 9 2 -2 20345.8 427.205 10
 -9 2 -2 20929.2 441.948 10
 9 -2 2 19696.6 753.8 4
 9 2 2 20532.4 784.389 4
 -9 -2 -3 17679 693.286 3
 9 -2 3 17910 752.399 4
 9 2 -3 17501.7 487.582 10
 -9 2 -3 17596.8 494.077 10
 -9 2 3 17444.9 576.94 2
 -9 2 -3 16702.5 623.465 7
 -9 2 -3 17723.7 668.98 6
 -9 2 3 19290.7 698.496 6
 -9 2 3 17439.6 701.132 9
 -9 -2 3 17520.2 699.935 9
 9 2 3 17147.5 752.459 4
 -9 2 -4 101116 1637.48 10
 -9 2 4 101803 2021.83 9
 -9 -2 4 100831 2009.88 9
 -9 2 4 99441.2 1634.47 2
 9 2 4 99527.9 1857.31 8
 9 2 -4 101121 1840.83 8
 -9 2 4 102980 1832.74 6
 -9 2 -4 102649 1823.65 6
 9 -2 4 99665.2 2075.14 4
 -9 2 -4 100674 1875.84 7
 -9 -2 -4 101922 1840.4 7
 9 2 4 101862 2101.31 4
 -9 -2 -4 99444.9 2002.93 3
 9 2 5 6468.12 507.864 4
 -9 -2 -5 7445.26 534.566 3
 -9 2 -5 7368.78 535.177 3
 9 -2 5 7198.51 504.282 5
 -9 -2 -5 7698.36 495.703 7
 -9 2 -5 7847.57 496.059 7
 9 2 5 7521.13 441.158 8
 9 2 -5 7020.62 425.811 8
 9 -2 6 19072.1 886.475 5
 9 2 6 20954.2 955.881 4
 -9 -2 -6 19801.9 872.01 7
 -9 2 -6 20171.1 869.787 7
 9 2 6 20349.3 961.307 5
 -9 -2 -6 19594.9 948.326 3
 -9 2 -6 20767.6 980.452 3
 -9 2 -7 14713.3 795.993 7
 -9 -2 -7 14859.2 814.532 7
 9 2 7 15403.3 908.629 5
 9 -2 7 15133.4 849.3 5
 -9 2 -7 15422.5 895.652 3
 -9 2 -8 -145.381 187.68 7
 -9 -2 -8 -151.482 177.464 7
 -9 2 -8 -59.8237 148.673 3
 9 -2 8 -109.614 185.615 5
 -9 -2 -9 6196.86 636.325 2
 -9 2 -9 7101.28 693.543 3
 9 -2 9 6863.98 661.182 5
 9 2 9 7276.25 716.099 5
 -9 2 -9 6814.51 619.917 7
 -9 -2 -9 5963.67 598.122 7
 -9 3 0 -25.8209 80.4398 6
 9 -3 0 69.3767 63.0963 7
 -9 -3 0 36.3238 45.7757 7
 -9 3 1 95896 1784.66 6
 -9 3 -1 97676.6 1791.88 6
 9 3 1 95619.7 1181.39 10
 -9 3 1 96366.4 1189.04 10
 9 -3 -1 95502.7 1516.98 7
 -9 -3 -1 96246 1367.8 7
 9 -3 1 94294.8 1626.89 7
 -9 3 2 24291.6 799.81 6
 -9 3 -2 24977.2 806.884 6
 -9 -3 -2 24507.5 633.815 7
 9 3 -2 24556.3 516.081 10
 -9 3 2 23886.1 515.607 10
 -9 3 -2 23764.7 515.234 10
 9 3 2 25306 527.895 10
 9 -3 -2 24730.6 648.547 7
 -9 3 2 25181.5 740.673 2
 -9 3 -3 6269.51 385.392 7
 9 3 3 6800.47 309.729 10
 -9 3 3 6207.94 296.235 10
 9 3 -3 5903.09 290.605 10
 -9 3 -3 6259.08 300.278 10
 9 3 3 6854.1 478.635 4
 9 3 -3 6643.93 428.185 8
 9 3 3 5865.99 412.19 8
 -9 -3 3 5682.06 394.819 9
 -9 3 3 6701.89 430.44 9
 -9 3 3 6409.81 405.673 6
 -9 3 -3 6548.81 411.526 6
 -9 3 3 6486.66 376.656 2
 9 -3 4 100274 1715.43 1
 9 3 4 100900 2111.05 4
 -9 -3 -4 98910.3 1827.27 7
 -9 3 4 97217.4 1717.29 2
 -9 3 -4 96414.9 1854.55 7
 -9 3 -4 102820 1668.11 10
 9 3 -4 97937.1 1633.36 10
 -9 -3 4 99952.1 1997.32 9
 -9 3 4 98791.7 1994.12 9
 -9 3 4 101640 1841.94 6
 -9 3 -4 100718 1831.26 6
 9 3 4 101325 1891.68 8
 9 3 -4 99515.1 1855.99 8
 9 -3 5 15351.2 724.512 5
 9 3 5 15787.6 797.882 4
 -9 3 5 15098.5 614.62 6
 -9 -3 -5 13652.7 666.273 7
 9 3 -5 14571.7 601.88 10
 -9 3 -5 14337.1 595.903 10
 -9 3 -5 14304.3 599.455 6
 -9 3 -5 13638.6 670.397 7
 9 3 5 14310.5 618.745 8
 9 3 -5 15281.7 638.65 8
 -9 3 -6 27068.3 1026.62 7
 9 -3 6 27634.9 1054.48 5
 -9 3 -6 26234.6 1115.19 3
 9 3 6 28143.8 1155.94 5
 -9 -3 -6 27305 1038.75 7
 -9 3 -7 19025.6 1025.67 3
 -9 3 -7 18337.9 900.256 7
 9 3 7 19148.2 1019.04 5
 9 -3 7 18052.5 926.575 5
 -9 -3 -7 20107.3 957.168 7
 -9 3 -8 96.841 163.988 7
 -9 -3 -8 -51.5117 193.541 7
 -9 3 -8 244.712 190.59 3
 9 3 8 246.064 223.79 5
 9 -3 8 477.979 244.386 5
 -9 3 -9 11779.9 805.091 7
 -9 -3 -9 11202.9 868.579 2
 -9 3 -9 10951.7 876.145 3
 9 -3 9 11281 833.353 5
 9 3 9 11477.9 900.645 5
 -9 -3 -9 11341.3 808.333 7
 -9 4 0 68.2284 82.7405 4
 9 4 0 147.419 70.5115 3
 -9 -4 0 108.651 38.881 7
 9 -4 0 173.727 88.8291 7
 -9 4 0 81.958 85.1126 6
 9 4 0 -30.1367 102.067 8
 9 -4 -1 31023 794.14 7
 9 4 -1 31494.3 688.089 3
 9 -4 1 31584.1 864.827 7
 -9 -4 -1 30957.7 637.77 7
 9 4 -1 31980.1 1003.8 8
 9 4 1 31677 1001.8 8
 -9 4 1 32660.5 965.888 6
 -9 4 -1 32133.9 956.068 6
 -9 4 2 22249.6 540.662 10
 9 4 2 21612.6 534.264 10
 -9 4 -2 22971.9 838.019 4
 -9 -4 -2 21934.4 605.948 7
 9 -4 2 22139.2 758.184 7
 -9 4 2 21295 722.785 2
 9 4 -2 21420.8 805.304 8
 9 4 2 21612.2 815.959 8
 9 -4 -2 20965 642.359 7
 -9 4 -2 22218.6 719.587 7
 -9 4 -2 20534.8 757.426 6
 9 4 -2 20695.4 759.667 6
 9 4 2 21479.9 772.483 6
 -9 4 2 21954.5 779.913 6
 -9 4 3 31077.8 904.767 2
 9 4 3 32239.6 1003.62 8
 9 4 -3 33379.2 1003.59 8
 9 4 3 30529.3 933.859 6
 -9 4 3 32181.6 956.328 6
 -9 4 -3 32393.2 948.873 6
 9 4 -3 32035.4 955.949 6
 -9 4 -3 32975.2 936.27 7
 9 -4 3 30915.1 906.533 1
 9 4 -3 32456.7 760.538 10
 -9 4 -3 32407.7 762.108 10
 -9 4 3 30808.2 745.478 10
 9 4 3 32156.6 756.999 10
 -9 -4 3 31694.4 953.715 9
 -9 4 3 30246.6 943.499 9
 -9 4 4 122598 2099.53 2
 9 -4 4 122098 2040.11 1
 9 4 4 124048 2202.34 8
 9 4 -4 124848 2183.85 8
 9 4 -4 121854 2118.4 6
 9 4 4 126466 2138.13 6
 -9 4 4 122090 2128.75 6
 -9 4 -4 126518 2145.72 6
 9 4 4 126745 2454.82 4
 -9 4 -4 125652 2202.12 7
 -9 4 4 125398 2308.88 9
 -9 -4 4 126442 2297.28 9
 -9 4 4 126259 1957.68 10
 9 4 -4 124429 1962.95 10
 9 4 4 125920 1958.27 10
 -9 4 -4 122363 1959.1 10
 9 -4 -5 2672.82 324.729 5
 9 -4 5 2465.31 310.368 5
 -9 4 5 3037.93 293.748 2
 9 4 5 2345.97 317.045 5
 9 4 5 2839.14 351.778 4
 9 4 5 2805.93 287.091 8
 9 4 -5 3052.36 286.944 10
 -9 4 -5 2708.07 273.847 10
 -9 4 -5 2454.74 291.84 7
 -9 4 5 2709.13 272.899 6
 9 4 5 2742.61 268.342 6
 -9 4 -5 2841.29 283.195 6
 9 4 6 15802.8 855.201 5
 9 -4 6 13465.6 722.984 5
 9 4 -6 13559.8 646.986 10
 -9 4 -6 13601.9 648.276 10
 -9 4 -6 13452.4 725.587 7
 -9 -4 -7 12163.2 754.337 7
 9 4 7 10947 781.302 5
 9 -4 7 12981 764.947 5
 -9 4 -7 12576.1 847.25 3
 -9 4 -7 11639.4 715.608 7
 -9 -4 -8 -61.7055 163.935 2
 -9 4 -8 97.8854 130.028 7
 -9 -4 -8 52.3383 177.254 7
 -9 4 -8 62.5543 185.806 3
 9 4 8 62.4726 185.563 5
 9 -4 8 153.913 186.639 5
 -9 -4 -9 5010.16 551.129 7
 9 -4 9 4649.13 524.054 5
 -9 4 -9 4843.02 606.398 3
 9 4 9 5669.85 638.207 5
 -9 -4 -9 4398.58 562.018 2
 -9 4 -9 5597.05 561.904 7
 9 -5 0 86.0099 83.278 7
 -9 -5 0 55.0392 31.5355 7
 -9 5 0 199.825 100.329 6
 9 5 0 95.84 94.894 8
 9 5 0 18.6442 70.0533 3
 -9 5 1 70333.5 1353.2 4
 -9 -5 -1 69128.9 1072.52 7
 9 -5 1 71129.5 1428.14 7
 -9 -5 1 69264.8 1036.49 2
 9 5 -1 69103 1539.1 6
 9 5 1 70655.2 1551.59 6
 -9 5 1 71769.2 1544.83 6
 -9 5 -1 69977.4 1527.89 6
 9 5 1 69375.9 1389.01 3
 9 5 -1 70073.7 1210.09 3
 9 -5 -1 70215.5 1346.11 7
 9 5 1 69039.1 1606.25 8
 9 5 -1 70527.6 1616.64 8
 -9 5 -2 68101.3 1497.9 6
 -9 5 2 68072.6 1496.86 6
 9 5 -2 64790 1481.68 6
 9 5 2 62586.7 1464.24 6
 -9 5 2 65042.2 1214.21 4
 -9 5 -2 66660.3 1557.38 4
 9 -5 -2 64986.9 1294.61 7
 -9 5 2 69437.9 1459.22 2
 9 5 2 66928.5 1555.13 8
 9 5 -2 68383.1 1556.2 8
 9 -5 2 65496.8 1441.16 7
 -9 -5 -2 63943.3 1161.16 7
 -9 5 -3 7210.53 517.866 4
 9 5 -3 8301.63 491.944 6
 9 5 3 8033.82 481.493 6
 -9 5 3 8124.19 482.014 6
 -9 5 -3 8573.48 495.939 6
 -9 5 -3 7648.25 456.941 7
 -9 5 3 8352.42 479.419 2
 9 -5 3 7806 458.032 1
 9 5 3 7465.61 365.71 10
 -9 5 3 7986.94 378.892 10
 9 5 3 7235.12 483.771 8
 9 5 -3 8094.28 502.11 8
 -9 -5 3 6992.67 440.707 9
 -9 5 3 7848.13 468.913 9
 -9 5 4 69326.1 1529.62 2
 9 5 -4 67836.9 1364.78 10
 -9 5 -4 68722.3 1379.17 10
 9 -5 4 69160.3 1457.85 1
 9 5 4 71252 1587.64 8
 9 5 -4 71013.7 1569.25 8
 -9 5 4 70667.5 1523.9 6
 -9 5 -4 69667.4 1511.26 6
 9 5 -4 70753.7 1518.09 6
 9 5 4 70441.2 1516.16 6
 -9 5 4 69662.6 1604.32 9
 -9 -5 4 67846.9 1575.88 9
 -9 5 -4 66432.6 1535.19 7
 9 5 5 5208.96 468.894 5
 9 -5 5 5176.93 408.695 5
 9 5 5 5611.08 396.416 10
 9 5 -5 5553.02 390.53 10
 -9 5 -5 6700.75 428.54 10
 -9 5 5 6461.99 420.656 10
 9 -5 -5 5603.84 452.38 5
 9 5 5 5709.85 415.699 8
 -9 5 -5 6491.6 468.421 7
 9 5 5 5527.55 493.308 4
 -9 5 5 6341.2 435.432 2
 -9 5 5 5510.48 394.331 6
 -9 5 -5 5782.83 399.722 6
 9 5 -5 5188.16 374.047 6
 9 5 5 5681.16 388.925 6
 9 5 6 11142.5 726.677 5
 -9 5 -6 10256.3 582.17 10
 9 -5 6 10378.3 621.588 5
 -9 5 -6 10228 641.129 7
 -9 5 -7 26839.2 1099.98 7
 9 5 7 24525 1192.74 5
 9 -5 7 24926.8 1060.27 5
 -9 -5 -7 27156.2 1261.62 2
 -9 5 -8 64.0587 180.51 3
 -9 -5 -8 -53.0315 199.248 7
 -9 5 -8 48.9889 165.909 7
 9 5 8 126.162 221.699 5
 9 -5 8 -49.4618 191.556 5
 -9 -5 -8 188.894 236.569 2
 9 5 9 9572.1 828.744 5
 -9 -5 -9 8366.58 715.548 7
 -9 5 -9 9271.92 819.915 3
 -9 5 -9 9203.56 716.707 7
 -9 -5 -9 9377.39 817.077 2
 9 -5 9 8435.17 686.995 5
 9 6 0 -32.0677 108.603 6
 -9 -6 0 -15.0476 56.5368 2
 9 -6 0 95.2766 92.2471 7
 -9 6 0 61.1143 86.1066 6
 9 6 0 41.8915 76.198 3
 9 6 0 135.799 131.481 8
 9 -6 -1 61034.6 1285.17 7
 9 -6 1 59332.6 1328.06 7
 -9 -6 -1 58987.5 965.348 7
 -9 6 -1 58091.9 1410.25 4
 -9 6 1 59501.4 1259.98 4
 -9 6 1 61261.9 1446 6
 -9 6 -1 56011.3 1395.52 6
 9 6 -1 58988.5 1150.55 3
 9 6 1 58748.2 1309.4 3
 9 6 1 58246.8 1443.51 6
 9 6 -1 61799.3 1481.58 6
 -9 -6 -1 57463.3 1190.09 2
 9 6 1 58767.2 1490.69 8
 9 6 -1 58187.9 1487.67 8
 9 6 2 29140.3 939.066 3
 9 6 -2 27467.2 952.897 6
 9 6 2 27882.1 953.711 6
 9 -6 2 29549.1 961.567 1
 -9 6 2 28542.1 946.647 6
 -9 6 -2 28586.5 949.215 6
 -9 6 2 29265.1 777.439 4
 -9 6 -2 27579.1 990.357 4
 9 -6 2 27905.7 920.28 7
 9 6 2 29765.9 1018.6 8
 9 6 -2 29780.8 1010.17 8
 9 -6 -2 29261.4 847.36 7
 -9 6 2 30273.7 877.973 9
 -9 6 2 27885.8 922.201 2
 -9 6 3 24919.8 876.264 6
 -9 6 -3 24700.2 871.121 6
 -9 6 -3 23509.3 832.016 7
 -9 6 3 23009.9 860.244 2
 -9 6 -3 22922.7 945.93 4
 9 -6 3 22509.5 869.751 7
 9 -6 3 24999.8 867.017 1
 -9 -6 3 23030 801.226 9
 -9 6 3 23141.2 810.694 9
 -9 6 3 25229.7 723.968 10
 9 6 3 25005.2 721.96 10
 9 6 3 24969.6 922.398 8
 9 6 -3 23610.8 887.092 8
 9 6 -3 23535.4 867.545 6
 9 6 3 23950 868.449 6
 9 -6 4 62617.6 1427.89 1
 -9 6 4 60396 1326.77 10
 9 6 4 61342.2 1333.73 10
 9 -6 4 62525.2 1359.17 5
 9 6 -4 59183.6 1309.59 10
 -9 6 -4 60546.2 1330.65 10
 -9 -6 4 61810.5 1476.13 9
 -9 6 4 62123.8 1491.35 9
 9 6 4 61058.6 1504.85 8
 9 6 -4 64270.1 1515.99 8
 -9 6 -4 61344.9 1693.7 4
 -9 6 -4 60635.9 1483.87 7
 9 6 4 62421.6 1458.05 6
 -9 6 4 62946.6 1461.33 6
 -9 6 -4 62541.3 1456.19 6
 9 6 -4 59619.5 1436.72 6
 -9 6 4 59545.4 1476.84 2
 9 6 5 4722.92 455.346 5
 -9 6 5 4956.99 382.364 10
 9 6 5 4513.23 369.956 10
 9 6 -5 5066.15 383.752 10
 -9 6 -5 4764.33 371.577 10
 9 6 5 4497.06 384.317 8
 -9 6 5 3714.11 358.776 2
 9 -6 5 4800.44 385.164 5
 9 -6 -5 4619.88 418.755 5
 -9 6 -5 4755.78 413.761 7
 -9 -6 -5 4590.79 463.851 2
 9 6 5 4932.67 376.868 6
 9 6 -5 4255.79 360.071 6
 -9 6 5 4149.03 350.872 6
 9 6 6 14699.3 725.165 10
 -9 6 -6 14911.6 727.213 10
 -9 6 6 16226.6 758.092 10
 9 6 6 16851.4 905.17 5
 9 -6 6 17383.6 792.227 5
 -9 -6 -6 16249.9 911.338 2
 -9 6 -6 16207.4 814.552 7
 9 -6 7 19521.6 919.405 5
 9 6 7 18621.4 1026.92 5
 -9 -6 -7 18984.9 1052.59 2
 -9 6 -7 18892.7 933.62 7
 -9 -6 -8 64.4055 171.108 2
 -9 6 -8 65.8084 195.472 3
 -9 6 -8 -98.9701 173.917 7
 9 -6 8 235.305 165.397 5
 9 6 8 -63.1929 222.093 5
 -9 7 0 97.4839 136.499 6
 9 7 0 -36.407 136.788 8
 9 7 0 165.027 108.484 3
 9 -7 0 32.7587 106.591 1
 9 -7 0 26.1617 115.261 7
 -9 7 0 171.993 114.235 4
 -9 -7 0 -15.5484 78.6488 2
 9 -7 -1 99206.1 1805.73 7
 9 -7 1 98748.4 1864.17 7
 -9 -7 -1 97304.6 1672.45 2
 9 7 1 97628 1848.07 3
 -9 7 1 95364.3 1956.87 6
 -9 7 -1 95536.5 1958.48 6
 -9 7 -1 96592.2 1966.18 4
 9 -7 1 96369.2 1963.68 1
 -9 7 1 95846.2 1937.8 2
 9 7 1 98619.7 2069.57 8
 9 7 -1 97299.2 2061.45 8
 9 7 2 7854.13 494.478 3
 9 -7 2 6825.8 469.726 1
 -9 7 2 8194.27 513.032 6
 -9 7 -2 8088.37 512.69 6
 9 -7 2 8322.16 507.497 7
 9 -7 -2 8277.84 459.394 7
 -9 7 -2 7559.93 521.803 4
 -9 7 2 8929.9 428.567 4
 -9 7 2 7402.54 490.917 2
 -9 -7 -2 7709.49 450.107 2
 -9 -7 2 7715.79 425.081 9
 -9 7 2 7355.39 417.718 9
 9 7 2 7768.52 530.288 8
 9 7 -2 8666.96 555.027 8
 -9 -7 -3 645.784 166.22 2
 9 7 3 775.466 170.642 6
 9 7 -3 748.38 177.996 6
 -9 7 3 646.318 151.881 9
 -9 -7 3 716.991 163.666 9
 9 7 3 715.818 190.261 3
 -9 7 3 804.122 195.883 6
 -9 7 -3 642.738 165.437 6
 9 -7 3 635.404 168.908 1
 9 -7 3 489.187 164.206 7
 -9 7 3 172.214 137.379 2
 9 7 3 391.613 163.924 8
 9 7 -3 489.565 164.332 8
 -9 7 -3 828.122 198.398 4
 9 7 4 30908.5 1024.14 6
 9 7 -4 30836 1029.72 6
 9 -7 4 31098.5 1007.96 1
 -9 7 4 32435.6 1040.17 6
 -9 7 -4 32636.8 1041.32 6
 9 -7 -4 31446.1 994.413 5
 -9 7 4 31388.8 937.877 10
 9 7 4 30000.5 921.196 10
 -9 7 4 31129.5 1074.25 2
 9 7 4 32035.8 1079.08 8
 9 7 -4 31390.7 1054.89 8
 -9 -7 -4 31769.8 1128.25 2
 -9 7 -4 32636.2 1232.59 4
 -9 7 -4 31125.9 1047.29 7
 9 -7 4 30467.5 893.806 5
 9 7 5 3029.23 323.972 8
 -9 7 -5 3176.95 348.991 7
 9 7 -5 4338.89 369.592 10
 -9 7 5 3210.56 321.764 10
 9 7 5 3749.69 348.255 10
 -9 7 -5 3365.86 330.126 10
 -9 7 5 3980.77 387.719 2
 -9 7 -5 3095.92 402.944 4
 9 7 5 3124.57 369.168 5
 9 7 -5 3364.51 335.659 6
 9 7 5 3693.35 344.324 6
 -9 7 5 2310.07 285.845 6
 9 -7 -5 3038.39 331.073 1
 9 -7 5 2761.28 296.431 5
 9 -7 -5 3307.51 349.992 5
 -9 -7 -5 3684.67 419.854 2
 9 7 6 16392.2 897.206 5
 9 -7 6 15134.7 725.701 5
 -9 7 -6 15583.2 810.624 7
 -9 7 6 15542.7 767.244 10
 9 7 6 15898 772.966 10
 -9 -7 -6 14184.4 872.043 2
 -9 7 7 25488.9 1063.19 10
 9 7 -7 25087.2 1087.64 1
 9 7 7 25970.5 1225.37 5
 -9 -7 -7 24540.1 1228 2
 -9 7 -7 23486.2 1068.27 7
 -9 7 -8 453.316 211.596 7
 -9 -7 -8 260.999 237.384 2
 9 7 8 125.756 186.785 5
 -9 8 0 -34.9701 122.904 6
 9 -8 0 199.809 122.866 7
 9 8 0 38.9544 155.238 8
 9 -8 0 105.46 136.143 1
 9 8 0 26.5924 119.792 3
 -9 8 0 31.3175 121.288 4
 9 8 1 77044.3 1839.65 8
 9 8 -1 77842.6 1845.48 8
 -9 8 1 75082.1 1732.19 2
 9 -8 -1 73522.5 1745.24 1
 9 -8 1 73926.6 1731.99 1
 9 8 1 73250.4 1613.36 3
 9 -8 -1 76429.2 1597.44 7
 9 -8 1 74792.5 1629.44 7
 -9 8 -1 79322.6 1784.11 4
 -9 8 1 74300.4 1566.6 4
 -9 8 1 76432.9 1754.2 6
 -9 8 -1 75821.5 1753.91 6
 9 -8 -2 20056.9 857.661 1
 9 -8 2 17988.7 802.954 1
 9 8 2 20140.7 880.43 8
 9 8 -2 19070.1 859.794 8
 -9 8 -2 20245.4 896.83 4
 -9 8 2 18440.5 815.593 2
 9 -8 2 21725.3 849.569 7
 9 8 2 18681 798.269 3
 9 -8 -2 19468.9 746.096 7
 -9 8 2 20014.3 832.874 6
 -9 8 -2 19883.3 839.117 6
 -9 -8 -2 20583.4 761.021 2
 -9 -8 2 18951.7 668.585 9
 -9 8 2 17848.3 652.426 9
 -9 8 3 10616.3 529.301 9
 9 8 3 11536.4 663.907 8
 9 8 -3 10871 641.262 8
 -9 8 3 10621.6 604.322 6
 -9 8 -3 11429.8 631.437 6
 9 -8 -3 9434.85 588.209 1
 9 -8 3 10416.1 607.394 1
 9 8 3 9904.67 518.743 1
 -9 8 -3 10183.9 668.067 4
 -9 -8 3 11665.6 549.728 9
 9 -8 3 10632.9 635.163 7
 9 8 3 10711.4 643.122 3
 -9 -8 -3 10642.3 604.156 2
 -9 8 3 10734.1 637.161 2
 -9 8 -4 39316.6 1192.58 6
 -9 8 4 39113.5 1186.06 6
 9 -8 4 41379.8 1219.71 1
 -9 8 -4 39461.8 1410.73 4
 -9 8 4 39159.7 1110.11 10
 9 8 4 38750.7 1099.79 10
 9 -8 -4 39463.2 1106.85 5
 9 8 4 37611.1 1186.9 6
 9 8 -4 36387.3 1168.55 6
 9 8 4 41080.4 1264.18 8
 9 8 -4 39222.8 1233.36 8
 -9 -8 -4 38658.5 1278.58 2
 -9 8 4 37169.3 1250.6 2
 9 -8 -4 39307.2 1225.25 1
 9 8 5 5269.88 479.163 5
 -9 8 5 5111.76 426.454 10
 9 8 5 4014.31 380.14 10
 -9 8 -5 4682.98 407.538 10
 -9 8 -5 5304.61 548.738 4
 -9 8 5 5168.29 413.759 6
 9 8 -5 4725.85 417.101 6
 9 8 5 5127.81 421.304 6
 9 -8 -5 5310.22 428.891 5
 -9 8 -5 4880.11 444.079 7
 9 8 5 4922.04 433.408 8
 9 -8 -5 4488.23 406.116 1
 -9 -8 -5 4279.14 459.306 2
 -9 8 -6 16443.1 980.385 4
 -9 8 6 17774.1 845.058 10
 9 8 6 16729.6 816.075 10
 -9 8 -6 16978.6 858.464 7
 9 8 -6 15514.3 866.091 1
 -9 -8 -6 16189.5 941.622 2
 9 8 6 15827.2 878.417 5
 9 8 7 15130.4 928.709 5
 -9 8 -7 15842.8 882.132 7
 9 8 -7 17327.7 923.966 1
 -9 8 7 15952.7 866.767 10
 9 8 7 16102.4 855.108 10
 -9 -8 -7 15783.6 981.094 2
 -9 8 -8 51.0145 197.569 7
 9 8 8 -61.9402 217.69 5
 -9 -8 -8 66.5856 225.503 2
 9 -9 0 189.972 112.859 1
 9 9 0 29.6273 100.342 3
 -9 9 0 103.298 125.265 4
 -9 9 0 112.731 145.532 6
 9 -9 0 62.0733 105.115 7
 9 9 0 125.517 136.139 8
 -9 9 1 61239.2 1598.46 2
 -9 9 1 60859.7 1458.64 4
 -9 9 -1 63245.5 1631.31 4
 -9 9 1 62293.6 1609.59 6
 -9 9 -1 66088.2 1648.06 6
 9 9 1 61538.6 1503.53 3
 9 9 1 64673.7 1708.83 8
 9 9 -1 63102.7 1692.08 8
 9 -9 1 63809 1630.59 1
 9 -9 -1 59611.4 1593.84 1
 9 -9 1 63674.6 1532.93 7
 9 -9 -1 62840 1478.42 7
 9 9 2 24017.1 940.168 3
 -9 9 -2 22466.7 929.524 6
 -9 9 2 22570.7 921.011 6
 -9 9 2 22365.7 780.507 4
 -9 9 -2 21494.3 969.719 4
 -9 -9 2 21792.6 716.805 9
 -9 9 2 25164.1 990.316 2
 9 9 2 21907.1 957.387 8
 9 9 -2 24391.2 996.974 8
 -9 -9 -2 21809.1 804.722 2
 9 -9 2 22941.6 908.534 7
 9 -9 2 21748.7 917.603 1
 9 -9 -2 20903.4 907.59 1
 9 -9 -2 23390.6 858.087 7
 9 9 2 21207.6 850.59 1
 9 9 3 1105.84 231.056 3
 9 9 3 1107.15 240.757 8
 9 9 -3 1287.53 270.094 8
 -9 9 3 734.291 217.004 2
 -9 -9 -3 1051.86 223.605 2
 -9 -9 3 1256.67 196.374 9
 -9 9 3 770.516 209.892 6
 -9 9 -3 1214.02 251.778 6
 9 9 3 1109.54 212.693 1
 9 -9 3 1128.41 218.038 1
 9 -9 -3 1223.08 246.344 1
 -9 9 -3 895.464 238.619 4
 -9 9 4 29624.8 1059.03 6
 -9 9 -4 29919.7 1072.72 6
 9 -9 4 31483.9 1108.62 1
 9 9 -4 29938.9 1086.79 6
 9 9 4 31659.8 1122.11 6
 9 -9 -4 29419.5 1082.19 1
 -9 -9 -4 30052.3 1138.58 2
 -9 9 -4 30961.9 1280.46 4
 9 9 -4 32404.8 1137.86 8
 9 9 4 32565.3 1152.56 8
 9 9 4 31130.8 1017.57 10
 -9 9 5 1651.65 265.383 10
 9 9 5 1509.67 261.701 10
 -9 9 -5 1527.08 314.777 4
 9 9 -5 1932.67 329.602 1
 9 9 5 2047.82 312.066 5
 9 9 5 1844.18 273.35 6
 9 9 -5 1791.34 268.762 6
 -9 -9 -5 2313.61 351.125 2
 -9 9 -6 7085.87 672.205 4
 9 9 -6 7154.51 603.921 1
 -9 -9 -6 7644.08 661.256 2
 9 9 6 6259.76 563.132 5
 -9 9 6 5555.93 491.644 10
 9 9 6 6017.66 519.362 10
 -9 9 -6 7484.26 578.852 7
 9 9 -7 19971.2 1021 1
 -9 9 7 21001.3 1005.25 10
 9 9 7 21045.7 1007.29 10
 -9 -9 -7 22113.4 1187.34 2
 -9 9 -7 21558.9 1023.82 7
 9 9 7 21092.8 1080.58 5
 9 9 8 120.938 188.38 5
 -9 9 -8 51.5132 181.046 7
 9 10 0 134.777 173.989 8
 -9 10 0 40.1956 155.669 6
 -9 10 0 -75.1299 190.013 4
 -9 10 0 -39.6212 128.92 2
 9 -10 0 -100.608 151.07 7
 9 -10 0 204.687 133.202 1
 9 10 0 291.347 179.152 1
 9 -10 1 18664.7 881.526 1
 9 -10 -1 18566.9 879.293 1
 -9 10 1 19510.6 893.498 2
 9 10 1 18917.6 922.304 8
 9 10 -1 20185.1 946.286 8
 9 -10 1 19455.9 832.456 7
 9 -10 -1 19672.5 812.101 7
 -9 10 1 19382.7 809.822 4
 -9 10 -1 17745.4 868.143 4
 9 10 1 19865.1 848.298 3
 9 10 1 19644.3 878.648 1
 -9 10 1 18338.9 865.029 6
 -9 10 -1 19928.8 895.967 6
 9 10 -2 19495 933.521 8
 9 10 2 20723.9 963.091 8
 -9 10 2 20437.1 783.534 4
 -9 10 -2 19761.6 958.773 4
 -9 10 2 20959.1 918.709 6
 -9 10 -2 21920 938.017 6
 9 -10 -2 21040.9 927.495 1
 9 10 2 21124.6 914.286 3
 -9 -10 -2 19732.9 785.632 2
 9 -10 2 20368.2 920.176 1
 9 10 2 19852.7 847.288 1
 -9 10 -3 15888.7 892.703 4
 -9 -10 -3 16585 781.865 2
 9 10 -3 15769.9 887.706 1
 9 10 3 16183.8 724.774 1
 9 10 4 46898.5 1358.28 5
 -9 -10 -4 47857.8 1484.42 2
 9 10 -4 47892.2 1601.62 1
 -9 10 -4 47362.9 1658.5 4
 -9 -10 -5 2148.06 348.519 2
 9 10 5 1746.3 295.485 5
 9 10 -5 1729.03 341.512 1
 -9 10 -5 1674.83 337.657 4
 -9 10 5 2171.07 315.206 10
 9 10 5 2207.53 303.694 10
 9 10 -5 1629.76 270.996 6
 9 10 5 2751.55 341.792 6
 -9 10 -6 9657.01 797.294 4
 -9 10 6 9054.77 642.865 10
 9 10 6 9429.78 654.936 10
 9 10 -6 8642.93 693.956 1
 -9 -10 -6 9199.15 736.634 2
 9 10 6 8558.8 650.62 5
 9 10 7 12784.8 793.887 10
 -9 10 7 13191.9 811.664 10
 9 10 7 12711.2 845.347 5
 -9 -10 -7 12543.7 907.316 2
 9 10 -7 13400.8 860.892 1
 -9 10 8 318.952 186.852 10
 9 11 0 -89.3111 145.301 1
 -9 11 0 40.875 101.58 4
 9 11 1 28991.5 1080.59 3
 9 11 1 31171.1 1148.75 1
 9 11 -1 30706 1218.75 1
 -9 11 1 29953.9 1067.15 4
 -9 11 -1 29634.1 1175.11 4
 -9 11 -2 18255.2 948.765 4
 9 11 2 16682.5 807.715 1
 9 11 -2 18406.8 962.605 1
 -9 11 2 17906.6 762.865 4
 -9 -11 -2 17384.9 754.466 2
 -9 -11 -3 6269.19 497.98 2
 -9 11 -3 5664.14 557.775 4
 9 11 3 5606.27 452.594 1
 9 11 -3 4993.75 523.095 1
 9 11 4 38269.4 1215.63 5
 -9 -11 -4 38916.8 1343.76 2
 9 11 -4 35187.6 1413.74 1
 -9 11 -4 38873 1523.7 4
 9 -11 5 4572.73 465.977 8
 9 11 5 4449.76 437.726 5
 -9 11 -5 4789.85 566.42 4
 9 -11 -5 3296 408.018 8
 -9 -11 -5 4982.31 510.195 2
 -9 11 5 5425.07 490.098 10
 9 11 5 4859.45 477.46 10
 9 11 -5 4797.54 454.578 6
 9 11 5 4580.18 457.688 6
 9 11 -5 3880.2 495.893 1
 9 11 -6 11277.2 816.381 1
 -9 11 6 10413.5 714.956 10
 9 11 6 11206.9 733.33 10
 -9 -11 -6 12524.6 850.273 2
 -9 11 -6 9558.81 827.744 4
 9 11 6 10107.9 702.894 5
 9 11 -7 12053.2 829.281 1
 -9 -11 -7 12986.5 920.112 2
 -9 11 7 13574.6 849.839 10
 9 11 7 11361.3 773.588 10
 9 11 7 14733.6 879.886 5
 -9 11 -7 14424.3 998.122 4
 -9 12 0 -44.4175 110.384 4
 9 12 0 191.578 190.864 1
 -9 12 -1 19730.5 992.359 4
 -9 12 1 19321.9 888.555 4
 9 12 -1 20221.3 1017.75 1
 9 12 1 20717.3 965.395 1
 -9 12 2 7869.88 532.205 4
 -9 -12 -2 7349.76 497.012 2
 -9 12 -2 7964.39 653.053 4
 9 12 2 6872.96 538.372 1
 9 12 -2 8527.44 674.304 1
 9 12 -3 3301.15 447.524 1
 9 12 3 3774.28 387.929 1
 -9 12 -3 4317.54 505.751 4
 -9 -12 -3 4120.39 419.411 2
 9 12 -4 47918.9 1701.88 1
 -9 12 -4 47296.1 1742.51 4
 -9 -12 -4 49922.2 1565.33 2
 9 12 -5 2482.63 358.53 6
 9 12 5 2460.82 366.036 6
 -9 12 5 3162.64 411.722 10
 9 12 5 2604.17 365.289 10
 -9 12 -5 3172.04 489.619 4
 9 -12 5 3603.45 437.288 8
 9 -12 -5 3099.8 419.511 8
 -9 -12 -5 3879.08 469.117 2
 9 12 -5 3115.62 452.898 1
 9 12 -6 6823.22 647.337 1
 -9 12 -6 7422.96 734.101 4
 -9 12 6 6220.6 566.929 10
 9 12 6 6645.53 580.092 10
 -9 -12 -6 5352.19 594.439 2
 -9 12 7 2987.79 414.279 10
 -9 13 0 48.1516 135.687 4
 9 13 0 102.896 160.276 1
 -9 13 -1 29509.8 1251.08 4
 9 13 1 31088.8 1227.81 1
 9 13 -1 28055.9 1253.75 1
 -9 13 1 28292.7 1128.73 4
 -9 13 -2 7345.18 648.449 4
 9 13 -2 7185.43 654.029 1
 9 13 2 7304.79 587.029 1
 9 -13 3 2818.74 417.738 8
 9 -13 -3 2706.55 421.169 8
 -9 -13 -3 2843.57 356.825 2
 -9 13 -3 2575.64 412.161 4
 9 13 -3 2210.74 397.678 1
 9 -13 4 26719 1226.88 8
 9 -13 -4 26431.4 1229 8
 -9 -13 -4 26172.6 1141.93 2
 9 13 -4 26411.3 1300.62 1
 -9 13 -4 25914.6 1318.95 4
 9 13 -5 2908.19 466.203 1
 9 -13 5 3817.62 460.965 8
 9 -13 -5 2973.04 425.646 8
 9 13 5 3610.54 446.895 6
 -9 13 5 4759.08 508.067 10
 9 13 5 3696 453.48 10
 -9 13 -5 3173.74 503.135 4
 -9 -13 -5 3232.93 451.126 2
 -9 -13 -6 6220.13 643.34 2
 -9 13 6 6462.13 589.048 10
 9 13 -6 5772.2 629.422 1
 9 14 0 164.997 186.267 1
 9 -14 0 187.637 211.824 8
 -9 14 0 51.9179 146.303 4
 -9 14 -1 14565 911.935 4
 -9 14 1 15266.5 853.14 4
 9 14 -1 15496.8 954.563 1
 9 14 1 16417.4 925.244 1
 9 -14 -1 14767.4 965.909 8
 9 -14 1 14397.2 960.816 8
 9 14 -2 11357.2 841.116 1
 9 14 2 10632.2 711.745 1
 9 -14 2 9757.27 780.408 8
 9 -14 -2 9075.52 784.5 8
 -9 14 -2 10950.1 824.84 4
 9 14 -3 8667.97 748.096 1
 -9 14 -3 7480.57 723.922 4
 9 -14 3 6888.33 663.34 8
 9 -14 -3 6771.35 648.975 8
 9 14 -4 19916.4 1152.26 1
 -9 14 -4 20361.2 1198.36 4
 9 -14 4 20014.6 1093.42 8
 9 -14 -4 19048.4 1070.16 8
 -9 -14 -4 20152.8 1000.7 2
 -9 14 5 1562.25 313.547 10
 9 14 -5 1295.26 339.017 1
 -9 -14 -5 1518.06 341.935 2
 -9 14 -5 1723.76 387.828 4
 -9 15 0 -222.057 214.998 4
 9 -15 0 66.9983 199.007 8
 9 15 0 -58.0807 172.52 1
 -9 15 1 24498.6 1129.2 4
 -9 15 -1 24306.5 1228.33 4
 9 -15 1 23201.2 1249.64 8
 9 -15 -1 23791.5 1272.45 8
 9 15 1 25170.2 1181.24 1
 9 15 -1 24170.9 1240.3 1
 -9 15 -2 7657.94 727.444 4
 9 15 2 7508.19 629.678 1
 9 15 -2 7157.44 681.014 1
 9 -15 2 6960.36 693.362 8
 9 -15 -2 7944.66 751.231 8
 -9 15 -3 822.515 302.041 4
 9 -15 3 1019.23 310.973 8
 9 -15 -3 191.297 216.042 8
 9 15 -3 997.87 324.746 1
 9 -15 4 9063.74 756.147 8
 9 -15 -4 7444.94 690.558 8
 9 15 -4 8819.02 785.937 1
 -9 -15 -4 7278.83 612.463 2
 -9 15 -4 7401.04 746.398 4
 -9 15 5 273.43 185.222 10
 9 -16 0 70.5338 238.876 8
 9 16 0 -60.8733 213.942 1
 -9 16 0 294.075 206.708 4
 9 -16 1 15074.2 1047.03 8
 9 -16 -1 16405.4 1093.57 8
 -9 16 -1 16997.2 1051.1 4
 9 16 -1 15760.7 1019.81 1
 9 16 1 16993.2 990.139 1
 -9 16 1 16157.9 951.542 4
 -9 16 -2 8743.24 807.036 4
 9 -16 2 8790.73 802 8
 9 -16 -2 11070 879.525 8
 9 16 2 9996.27 734.221 1
 9 16 -2 10724.8 852.423 1
 9 -16 3 2479.86 450.441 8
 9 -16 -3 3287.9 488.991 8
 -9 17 0 123.199 191.903 4
 -9 17 1 16910.5 995.734 4
 10 0 0 1021.44 178.946 6
 10 0 0 1515.39 194.27 4
 10 0 -1 41141.3 786.448 7
 10 0 -1 44003.1 998.746 4
 10 0 1 42766.3 1125.53 4
 -10 0 -1 43501.8 926.228 3
 10 0 -1 41604.1 1108.6 6
 10 0 1 42625.3 1119.55 6
 -10 0 -1 41853.6 873.801 7
 10 0 -2 177.022 74.0688 4
 10 0 2 154.216 91.6268 4
 10 0 -2 134.515 94.5636 6
 10 0 2 26.7642 83.3926 6
 -10 0 2 108.981 108.586 9
 -10 0 -2 108.242 78.7696 3
 10 0 -2 209.647 60.7905 7
 -10 0 -2 353.818 103.784 7
 -10 0 -3 135596 2303.93 3
 -10 0 -3 135622 2131.69 7
 10 0 -3 134852 2272.14 6
 10 0 3 143192 2308.63 6
 10 0 3 135557 2484.81 4
 -10 0 3 134556 2391.13 9
 -10 0 4 5133.97 429.262 9
 10 0 -4 5059.79 362.616 6
 10 0 4 5623.17 382.047 6
 10 0 4 5042.5 448.651 4
 -10 0 -4 5058 368.668 7
 -10 0 -4 5427.65 432.201 3
 10 0 5 8640.32 597.129 4
 -10 0 -5 8804.77 538.511 7
 -10 0 -5 9201.78 607.066 3
 -10 0 5 8526.82 596.461 9
 10 0 6 2226.09 342.274 5
 -10 0 -6 2795.57 374.738 3
 -10 0 -6 2630.22 336.789 7
 -10 0 -7 12552.5 747.584 7
 10 0 7 12550.1 817.334 5
 -10 0 -7 11607.4 797.014 3
 10 0 8 -59.7502 224.497 5
 -10 0 -8 181.522 227.341 3
 -10 0 -8 350.422 215.484 7
 -10 0 -9 4395.85 574.979 3
 -10 0 -9 4510.33 518.427 7
 10 0 9 4287.99 559.327 5
 10 1 0 202463 2881.41 4
 10 -1 0 197041 2834.29 4
 -10 1 0 200491 2990.25 6
 -10 1 0 197743 2439.95 3
 10 -1 0 202068 2583.05 7
 10 1 0 190623 2928.88 6
 10 -1 0 191004 2924.28 6
 -10 1 1 449.145 139.626 6
 -10 1 -1 698.911 168.227 6
 10 -1 -1 920.441 176.254 6
 10 -1 1 567.274 154.432 6
 10 1 -1 435.39 132.921 6
 10 1 1 542.372 137.277 6
 -10 1 -1 517.536 112.392 3
 10 1 -1 606.189 127.356 4
 10 -1 1 271.933 108.5 4
 10 1 1 668.339 154.839 4
 10 -1 -1 490.249 112.169 4
 10 -1 -1 562.003 103.018 7
 -10 -1 -1 870.547 118.369 7
 -10 1 -1 460.986 108.382 7
 10 -1 -2 52021.6 926.792 7
 -10 -1 -2 52480 1041.74 7
 -10 -1 2 47753.9 1214.71 9
 -10 1 2 50788.7 1248.38 9
 10 -1 2 52377.5 1329.55 4
 10 1 -2 51173.2 1039.6 4
 10 1 2 52965.8 1345.3 4
 10 -1 -2 53885.7 1272.55 6
 10 -1 2 50670.4 1242.82 6
 10 1 -2 50792.7 1245.51 6
 10 1 2 51469.7 1253.18 6
 -10 -1 -2 50435.4 1132.83 3
 -10 1 -2 51882 1148.69 3
 -10 1 -2 51066.5 1257.83 6
 -10 1 2 52273.8 1282.75 6
 10 -1 -2 51958.9 1002.28 4
 -10 1 -3 913.146 159.17 7
 10 -1 -3 718.515 112.534 7
 -10 1 3 650.354 120.443 2
 -10 -1 3 740.041 169.02 9
 -10 1 3 684.269 184.897 9
 10 1 3 509.106 135.707 6
 10 1 -3 834.377 160.039 6
 10 -1 -3 665.109 156.207 6
 10 -1 3 821.809 163.427 6
 10 -1 3 655.785 165.449 4
 10 1 3 804.579 188.878 4
 -10 -1 -3 874.887 172.405 3
 -10 1 -3 415.679 149.684 3
 -10 -1 -4 33.3681 117.275 3
 -10 1 -4 135.544 105.567 3
 -10 -1 -4 52.7969 82.2423 7
 -10 1 -4 163.422 122.697 7
 -10 -1 4 -35.4856 110.55 9
 -10 1 4 35.7335 94.9371 9
 10 1 4 105.015 98.6433 6
 10 1 -4 184.162 101.892 6
 10 -1 4 114.694 101.573 4
 10 1 4 38.6622 114.841 4
 10 1 5 84.8127 119.501 4
 10 -1 5 126.059 130.908 4
 10 1 5 278.007 133.155 8
 10 1 5 24.9272 84.4273 6
 -10 -1 5 122.415 148.448 9
 -10 1 5 205.358 149.417 9
 -10 -1 -5 32.0815 104.393 7
 -10 1 -5 64.9412 125.757 7
 -10 -1 -5 318.084 175.175 3
 -10 1 -5 242.089 169.492 3
 10 -1 6 34551.3 1266.11 5
 10 1 6 36247.3 1329.12 5
 -10 1 -6 35685.8 1315.29 3
 -10 -1 -6 35133.5 1303.19 3
 -10 -1 -6 34154.7 1173.13 7
 -10 1 -6 34441.3 1179.08 7
 -10 1 -7 323.931 209.101 3
 -10 -1 -7 483.945 195.63 3
 -10 -1 -7 488.472 195.657 7
 -10 1 -7 397.585 194.641 7
 10 -1 7 203.967 191.601 5
 10 1 7 53.5506 166.844 5
 -10 1 -8 68777.6 2130.65 3
 -10 -1 -8 70957.7 2163.33 3
 10 -1 8 69068.8 2099.15 5
 10 1 8 69550.2 2132.3 5
 -10 -1 -8 70773.7 1975.4 7
 -10 1 -8 69165.4 1951.52 7
 10 -1 9 64.4221 200.699 5
 10 1 9 67.6075 245.952 5
 -10 1 -9 66.8612 217.559 3
 -10 -1 -9 332.481 194.758 7
 -10 1 -9 217.615 184.254 7
 10 -2 0 776.712 141.692 4
 10 -2 0 657.391 150.147 6
 10 2 0 700.61 164.502 6
 -10 2 0 455.594 136.516 6
 -10 2 0 644.254 104.293 3
 10 -2 0 587.391 117.178 7
 10 2 1 35644.2 1039.85 4
 -10 2 1 36092.1 988.479 9
 -10 -2 -1 36104.9 739.192 7
 10 -2 -1 36109.2 797.81 7
 10 -2 1 36009 1016.81 4
 -10 2 1 34275.1 590.202 3
 10 -2 1 34588.6 886.927 7
 -10 2 1 36201 1045.31 6
 -10 2 -1 33876 1012.3 6
 10 2 1 36392.5 1040.23 6
 10 2 -1 34600.5 1021.33 6
 -10 2 2 1856.73 234.736 6
 10 2 -2 2328.98 258.992 6
 10 2 2 2429.33 263.022 6
 -10 2 -2 2239.34 249.125 6
 10 -2 -2 1808.35 170.029 7
 -10 -2 -2 1767.17 174.08 7
 -10 -2 2 2514.67 265.895 9
 -10 2 2 2450.62 267.009 9
 -10 2 2 1778.73 195.695 2
 10 2 -2 1993.07 201.219 4
 10 2 2 1998.8 254.119 4
 10 -2 2 2013.12 257.679 4
 -10 -2 3 83477 1759.61 9
 -10 2 3 86674.9 1793.07 9
 10 -2 3 84728.4 1851.65 4
 10 2 3 86043.6 1887.58 4
 -10 2 -3 86657 1734.48 3
 -10 2 3 88312.6 1737.31 6
 -10 2 -3 84612.4 1708.52 6
 10 2 3 84768.3 1692.51 6
 10 2 -3 87237.1 1713.47 6
 10 -2 -3 84396.1 1373.2 7
 -10 2 -3 83201.8 1594.12 7
 -10 2 3 82365.1 1482.08 2
 -10 2 4 1751.84 258.231 9
 -10 -2 4 1023.24 215.131 9
 -10 2 -4 1271.19 202.441 7
 -10 -2 -4 1157.97 195.026 7
 10 2 4 1657.69 239.494 8
 -10 -2 -4 987.876 202.731 3
 -10 2 -4 858.266 191.161 3
 10 2 4 1562.92 216.6 6
 10 2 -4 1643.77 225.301 6
 10 -2 4 1430.51 246.604 4
 10 2 4 904.321 205.986 4
 -10 2 -5 72424.5 1808.8 3
 10 2 5 71161.4 1829.07 4
 -10 2 -5 66275 1608.77 7
 -10 2 5 69128.7 1774.71 9
 -10 -2 5 66830.8 1744.31 9
 10 2 -5 70964.4 1475.15 6
 10 2 5 70769.1 1472.16 6
 -10 -2 -5 69913.7 1780.14 3
 10 2 5 69052.2 1535.51 8
 -10 -2 -5 69115.3 1605.17 7
 -10 -2 -6 47.2664 125.575 3
 -10 2 -6 346.922 157.823 7
 -10 -2 -6 -38.4263 130.139 7
 -10 2 -6 48.1434 156.65 3
 10 2 6 383.691 162.431 5
 10 -2 6 -85.5134 150.27 5
 -10 2 -7 5289.15 552.629 3
 10 -2 7 5470.13 533.123 5
 10 2 7 6134.74 597.888 5
 -10 2 -7 4690.22 465.788 7
 -10 -2 -7 5781.52 526.742 7
 -10 2 -8 61.6045 200.467 3
 -10 2 -8 198.691 197.968 7
 -10 -2 -8 559.785 224.219 7
 10 -2 8 227.344 226.512 5
 10 2 8 626.932 317.129 5
 -10 2 -9 3095.82 490.62 3
 10 -2 9 3866.35 518.227 5
 10 2 9 3242.72 498.727 5
 -10 -2 -9 2910.29 434.585 7
 -10 2 -9 2874.39 421.193 7
 10 -3 0 152908 2226.85 7
 10 3 0 152632 2521.73 6
 -10 3 0 153892 2532.55 6
 10 3 1 2340.96 268.485 6
 -10 3 -1 2890.36 288.365 6
 10 3 -1 2581.2 281.543 6
 -10 3 1 2840.25 287.858 6
 10 -3 -1 2501.77 215.034 7
 -10 -3 -1 2406.19 171.712 7
 10 -3 1 2652.95 250.896 7
 -10 -3 1 2362.34 253.335 9
 -10 3 1 2408.51 249.49 9
 -10 -3 -2 22982.8 629.889 7
 -10 3 2 23044.9 809.986 9
 -10 -3 2 23763.9 816.521 9
 -10 3 2 24053.5 748.413 2
 -10 3 2 24762.2 858.15 6
 -10 3 -2 23585.8 841.105 6
 10 3 -2 22794 821.343 6
 10 3 2 22359.7 815.272 6
 -10 3 -2 23943.5 748.13 7
 10 -3 -2 24682.7 669.635 7
 10 3 -3 4096.09 362.422 8
 -10 -3 3 3473.31 339.022 9
 -10 3 3 3135.51 310.372 9
 10 3 3 2917.42 320.436 8
 10 3 3 3504.49 323.222 6
 -10 3 3 3366.71 327.676 6
 -10 3 -3 3619.01 334.259 6
 10 3 -3 3477.44 323.376 6
 10 -3 -3 3384.18 253.577 7
 -10 3 -3 3498.35 301.781 7
 10 3 3 3612.49 367.922 4
 -10 3 3 3077.72 270.906 2
 10 3 4 -80.7698 156.403 4
 10 3 -4 139.739 108.236 6
 10 3 4 -55.9438 128.715 6
 -10 3 4 -45.4203 106.657 2
 -10 3 4 -56.9222 122.507 6
 -10 3 -4 -28.1465 115.24 6
 10 3 4 30.8183 132.654 8
 10 3 -4 180.312 141.138 8
 10 -3 4 70.8416 113.098 1
 -10 -3 4 35.1624 119.083 9
 -10 3 4 -107.312 150.26 9
 -10 -3 -4 26.4387 102.392 7
 -10 3 -4 87.4501 109.522 7
 10 3 5 393.934 169.532 4
 10 3 5 147.546 132.952 8
 10 3 -5 158.641 111.092 6
 10 3 5 133.194 109.093 6
 10 -3 5 212.321 148.668 5
 -10 3 -5 444.297 169.885 7
 -10 -3 -5 325.263 136.653 7
 -10 3 -5 586.297 196.695 3
 -10 3 -6 38942 1271.54 7
 -10 -3 -6 36348.3 1224.7 7
 10 3 6 39589.9 1421.5 5
 -10 3 -6 39637.1 1417.3 3
 10 -3 6 40677.5 1331.9 5
 10 -3 7 291.522 170.782 5
 10 3 7 279.574 203.429 5
 -10 3 -7 268.89 168.4 7
 -10 -3 -7 226.479 153.426 7
 -10 3 -7 394.156 211.577 3
 10 -3 8 25800.8 1211.59 5
 10 3 8 27255.1 1343.61 5
 -10 -3 -8 26539.2 1179.88 7
 -10 3 -8 25983.2 1165.83 7
 -10 3 -8 25967.8 1304.73 3
 10 -3 9 301.065 203.945 5
 -10 -3 -9 405.999 229.185 2
 -10 3 -9 380.846 216.837 7
 -10 -3 -9 225.911 198.517 7
 10 -4 0 546.878 129.663 7
 10 4 0 521.497 149.816 6
 -10 4 0 543.312 150.116 6
 10 4 0 568.509 163.305 8
 10 4 -1 17357.3 730.015 6
 -10 4 1 17825.7 736.966 6
 10 4 1 17494.9 731.509 6
 -10 4 -1 17916.5 736.895 6
 10 -4 -1 17979.9 606.258 7
 -10 -4 -1 18114.4 465.221 7
 10 -4 1 17213.5 649.143 7
 -10 -4 1 18220.4 674.118 9
 -10 4 1 18826.2 689.63 9
 10 4 1 17325.3 764.149 8
 10 4 -1 17402.8 769.369 8
 -10 4 2 60.1118 116.405 6
 10 4 2 90.692 94.1831 6
 10 4 -2 151.916 106.788 6
 -10 4 -2 59.788 88.8006 6
 -10 -4 2 26.7956 83.4827 9
 -10 4 2 218.742 114.862 9
 10 4 2 199.023 128.467 8
 10 4 -2 -32.7623 92.3262 8
 -10 4 -2 239.284 110.113 7
 10 -4 -2 116.79 83.7913 7
 10 -4 2 108.708 98.8715 7
 -10 -4 -2 140.79 70.4763 7
 -10 4 2 152.06 95.2252 2
 10 4 3 186808 3008.46 8
 10 4 -3 191403 3003.78 8
 10 4 -3 184594 2918.34 6
 10 4 3 189423 2930.44 6
 -10 4 -3 188891 2924.36 6
 -10 4 3 192045 2948.91 6
 -10 4 -3 189284 2853.05 7
 -10 4 3 180977 2779.71 2
 -10 -4 3 186112 2935 9
 -10 4 3 182499 2939.92 9
 10 -4 -3 184640 2603.29 7
 -10 -4 4 873.676 199.794 9
 -10 4 4 1033.19 214.393 9
 10 -4 4 767.228 171.694 1
 -10 4 -4 792.617 171.952 7
 -10 -4 -4 751.428 178.383 7
 10 4 4 791.57 210.852 4
 -10 4 4 841.126 172.97 2
 10 4 4 703.352 185.249 8
 10 4 -4 249.991 146.928 8
 10 4 -4 587.482 172.449 6
 -10 4 -4 673.026 178.266 6
 -10 4 4 1125.48 208.303 6
 10 4 4 677.652 170.742 6
 -10 4 5 53872.6 1317.1 6
 10 -4 5 53535.6 1429.39 5
 -10 -4 -5 49728 1351.24 7
 10 4 -5 52015 1275.74 6
 10 4 5 53678.7 1301.3 6
 -10 4 -5 53777.6 1431.3 7
 10 4 5 51757.9 1570.75 4
 10 4 5 51448.7 1335.46 8
 -10 -4 -6 79.2304 134.166 7
 -10 4 -6 -40.036 155.054 7
 10 -4 6 364.068 174.123 5
 10 4 6 199.033 155.013 5
 -10 4 -6 100.553 133.573 3
 -10 4 -7 4542.89 525.085 3
 -10 -4 -7 3976.6 444.58 7
 -10 4 -7 4366.35 441.512 7
 10 -4 7 3438.36 423.772 5
 10 4 7 3524.98 464.068 5
 -10 -4 -8 320.294 225.151 2
 10 4 8 323.406 219.069 5
 10 -4 8 371.783 193.232 5
 -10 4 -8 323.178 210.328 3
 -10 4 -8 302.729 170.894 7
 -10 -4 -8 52.2943 190.258 7
 10 -4 9 1503.41 339.501 5
 10 5 0 35835.5 1146.26 8
 10 5 0 36380.7 883.763 3
 -10 5 0 34013.3 1074.57 6
 10 5 0 33706.2 1081.31 6
 10 -5 0 35547.5 944.571 7
 10 5 1 5726.07 448.851 8
 10 5 -1 5216.62 427.587 8
 -10 5 -1 6200.54 435.743 4
 10 -5 -1 5855.35 361.977 7
 -10 -5 1 5866.98 379.774 9
 -10 5 1 5796.45 381.516 9
 10 5 -1 6153.15 446.245 6
 10 5 1 5233.13 410.458 6
 -10 5 1 5540.79 419.493 6
 -10 5 -1 5956.03 431.153 6
 10 -5 1 6150.06 395.871 7
 -10 -5 -1 5995.33 253.515 7
 10 5 -1 6493.94 317.397 3
 -10 5 -2 60887.5 1554.93 4
 10 -5 -2 60218.4 1267.14 7
 -10 -5 2 60600.3 1373.29 9
 -10 5 2 60341.6 1384.72 9
 -10 5 2 63585.3 1429.64 2
 10 5 2 62545.6 1564.02 8
 10 5 -2 61140.2 1538.06 8
 10 -5 2 63980.9 1455.17 7
 -10 -5 -2 62636.7 1130.54 7
 10 5 -2 60731.5 1488.48 6
 10 5 2 58452.3 1468.25 6
 -10 5 2 62527 1490.97 6
 -10 5 -2 61021.5 1477.32 6
 -10 5 3 889.822 197.667 9
 -10 -5 3 481.098 164.782 9
 10 -5 -3 584.31 147.873 7
 -10 5 -3 830.666 182.565 7
 -10 5 3 313.367 135.004 6
 10 5 3 732.663 177.106 6
 -10 5 -3 466.294 151.829 6
 10 5 -3 447.777 150.319 6
 10 -5 3 348.066 139.036 1
 -10 5 3 872.63 183.368 2
 10 5 3 685.248 184.961 8
 10 5 -3 1009.74 212.154 8
 -10 -5 4 -34.6147 125.924 9
 -10 5 4 -35.3088 144.565 9
 -10 5 -4 -32.2347 128.459 7
 -10 -5 -4 108.531 105.081 7
 10 -5 4 167.32 114.177 1
 -10 5 4 215.236 152.826 6
 -10 5 -4 182.31 156.323 6
 10 5 -4 31.0826 109.241 6
 10 5 4 -62.1374 120.324 6
 -10 5 4 119.272 104.797 2
 10 5 4 -33.5971 144.615 8
 10 5 -4 229.711 154.119 8
 10 -5 -5 642.076 187.81 5
 10 -5 5 607.947 179.551 5
 -10 5 5 551.132 149.549 2
 10 5 -5 686.957 163.684 6
 10 5 5 448.745 146.124 6
 -10 5 5 776.947 177.612 6
 10 5 5 585.625 167.479 8
 -10 5 -5 544.505 167.136 7
 -10 -5 -5 501.685 175.006 7
 10 -5 6 25783.5 1021.52 5
 10 5 6 26484.9 1174.71 5
 -10 -5 -6 26541.1 1046.62 7
 -10 5 -6 24474.4 1018.42 7
 -10 5 -7 295.832 207.971 3
 -10 -5 -7 413.467 235.412 2
 -10 -5 -7 421.76 215.669 7
 -10 5 -7 91.9381 149.616 7
 10 -5 7 680.081 212.961 5
 10 5 7 633.632 241.995 5
 -10 5 -8 42593.7 1500.03 7
 -10 5 -8 41119.5 1707.06 3
 -10 -5 -8 39161.3 1471.31 7
 -10 -5 -8 40187.3 1661.56 2
 10 5 8 41770.3 1694.38 5
 10 -5 8 41227.9 1479.87 5
 10 -5 9 -55.2142 194.052 5
 10 6 0 1149.13 239.021 8
 -10 6 0 1503.3 251.332 6
 10 6 0 1715.34 259.205 6
 10 -6 0 1015.11 188.098 7
 -10 6 0 1635.67 229.044 4
 -10 -6 0 1149.94 145.196 2
 10 6 0 1178.61 174.394 3
 -10 6 1 23424.4 773.185 9
 -10 -6 1 22891.4 758.327 9
 10 -6 -1 24258.8 780.197 7
 -10 6 -1 21882.4 858.057 4
 10 6 1 24349.5 958.371 8
 10 6 -1 25155.6 972.859 8
 -10 6 -1 24198 908.656 6
 -10 6 1 21656.2 863.447 6
 10 6 1 21583.9 872.347 6
 10 6 -1 23551.4 912.407 6
 10 6 -1 23224.3 669.64 3
 10 6 1 23122.5 785.702 3
 10 -6 1 22688.6 805.817 7
 -10 6 2 100.113 113.02 6
 -10 6 -2 33.378 94.0581 6
 10 6 2 -34.6406 102.896 6
 -10 6 2 40.4964 71.1665 4
 -10 6 -2 262.134 126.825 4
 10 6 -2 70.0097 93.0012 6
 10 6 2 182.987 137.505 8
 10 6 -2 145.147 122.893 8
 -10 -6 -2 174.929 79.044 7
 10 -6 2 92.7046 100.55 7
 10 -6 -2 24.4264 82.7274 7
 -10 -6 2 26.486 96.3554 9
 -10 6 2 134.742 101.253 9
 10 -6 2 32.0237 108.456 1
 -10 6 2 124.807 117.233 2
 -10 6 3 90497.6 1891.08 2
 -10 6 -3 92438.8 2109.39 4
 10 -6 3 92495.4 1883.51 1
 10 -6 -3 94090.3 1735.84 7
 -10 6 -3 90094.5 1854.15 7
 10 6 -3 93034.5 1954.77 6
 10 6 3 92367 1939.26 6
 -10 6 3 92500.3 1925.54 6
 -10 6 -3 93491.5 1928.81 6
 10 6 -3 89205.2 1945.39 8
 10 6 3 93814.3 2003.8 8
 -10 -6 3 90852.7 1835.51 9
 -10 6 3 92093.2 1862.38 9
 10 -6 4 1003.25 196.011 1
 -10 -6 4 784.643 200.351 9
 -10 6 4 832.519 206.3 9
 -10 6 4 834.92 208.309 2
 10 6 4 999.455 222.612 8
 10 6 -4 1080.76 229.435 8
 -10 6 -4 1322.73 227.714 7
 -10 6 -4 1028.02 226.021 6
 10 6 -4 1164.21 214.418 6
 10 6 4 1162.12 218.532 6
 -10 6 4 908.353 197.719 6
 10 6 5 30958.7 1046.38 8
 -10 6 5 30210.9 1040.81 2
 10 6 -5 30018.6 1001.08 6
 10 6 5 29538.9 987.861 6
 -10 6 5 31096.5 1010.37 6
 10 6 5 27185.9 1115.21 5
 10 -6 5 30070.8 1003.52 5
 10 -6 -5 29034.3 1064.73 5
 -10 6 -5 28229.6 1059.5 7
 -10 -6 -5 31656.9 1223.89 2
 -10 -6 -6 905.454 260.115 2
 10 -6 6 947.423 228.109 5
 10 6 6 1013.95 273.706 5
 -10 6 -6 891.775 218.662 7
 -10 -6 -7 5956.76 627.182 2
 10 -6 7 6319.77 538.764 5
 10 6 7 6447.67 629.78 5
 -10 6 -7 6023.7 551.887 7
 -10 -6 -7 6350.82 559.312 7
 -10 6 -8 472.36 268.927 3
 -10 -6 -8 66.4071 206.894 2
 10 6 8 457.238 260.318 5
 10 -6 8 727.77 232.391 5
 -10 6 -8 -51.3329 192.885 7
 -10 -6 -8 375.357 207.686 7
 -10 7 0 260463 3835.12 6
 10 -7 0 258241 3585.08 7
 10 7 0 246663 3428.8 3
 10 7 0 253826 3893.82 6
 -10 7 0 250121 3654.05 4
 10 7 0 255711 3952.99 8
 10 -7 -1 2700.68 278.384 7
 10 7 1 2494.04 278.896 3
 10 7 -1 2281.8 230.479 3
 10 -7 1 2408.04 304.878 1
 10 7 1 2414.2 311.777 6
 10 7 -1 2400.63 316.956 6
 10 -7 1 2513.16 294.312 7
 -10 7 1 2472.55 315.606 6
 -10 7 -1 2018.58 283.204 6
 -10 7 1 2580.13 254.29 9
 -10 -7 1 2407.36 252.376 9
 -10 7 -1 2546.87 317.802 4
 -10 7 1 2624.69 275.405 4
 -10 7 1 2266.88 286.213 2
 10 7 1 2514.07 324.605 8
 10 7 -1 1606.26 268.901 8
 10 -7 -2 17989.4 708.76 7
 10 7 2 18831.3 785.302 3
 -10 7 2 20693.9 853.363 6
 -10 7 -2 20842.6 860.789 6
 -10 7 2 17453.2 782.885 2
 10 7 2 19212.8 874.669 8
 10 7 -2 19441.6 874.612 8
 -10 -7 2 18561.1 710.151 9
 -10 7 2 19937.8 734.587 9
 10 -7 2 17997.3 798.969 1
 10 7 -2 18581.7 840.283 6
 10 7 2 19677 850.175 6
 10 -7 2 19090.8 807.374 7
 -10 7 -2 20620.8 903.476 4
 -10 -7 -2 18445.6 727.466 2
 -10 7 3 805.011 202.842 6
 -10 7 -3 1048.2 225.161 6
 -10 -7 -3 779.6 208.953 2
 -10 7 -3 1380.68 268.008 4
 10 -7 3 814.414 194.073 1
 10 7 3 965.358 229.554 8
 10 7 -3 910.929 228.442 8
 -10 7 3 1038.1 215.468 2
 10 -7 -3 716.158 175.686 7
 10 -7 3 1109.94 238.402 7
 10 7 3 624.437 192.29 6
 10 7 -3 1035.39 211.451 6
 -10 -7 3 678.145 170.938 9
 -10 7 3 988.311 190.986 9
 10 -7 -4 159.118 133.68 5
 10 -7 4 131.92 110.83 5
 -10 7 4 110.929 129.954 2
 -10 -7 -4 40.4669 142.222 2
 10 7 4 112.98 145.85 8
 10 7 -4 36.781 150.592 8
 10 -7 4 -32.9761 107.299 1
 -10 -7 4 100.519 133.526 9
 -10 7 4 33.9573 119.344 9
 -10 7 4 34.3234 136.782 6
 -10 7 -4 34.1744 128.4 6
 10 7 -4 35.9407 130.748 6
 10 7 4 35.8432 134.67 6
 -10 7 -4 35.821 111.593 7
 -10 7 -4 -49.2675 122.437 4
 10 7 5 88.6915 155.857 5
 -10 7 5 152.926 143.645 2
 -10 -7 -5 142.117 140.713 2
 10 7 -5 34.0417 135.663 6
 10 7 5 237.22 123.286 6
 -10 7 5 32.8748 123.52 6
 10 -7 5 -61.5144 111.895 5
 10 -7 -5 145.342 136.522 5
 10 7 5 181.517 152.501 8
 -10 7 -5 435.421 182.15 7
 -10 7 -6 30301.6 1173.14 7
 10 7 6 32227.7 1310.43 5
 -10 -7 -6 32629 1342.06 2
 10 7 7 58.2698 197.341 5
 -10 7 -7 -96.7747 170.058 7
 -10 -7 -7 184.236 207.982 2
 -10 -7 -8 41767.3 1535.94 7
 -10 7 -8 38604.2 1684.56 3
 10 7 8 41833.7 1683.56 5
 -10 -7 -8 42303.2 1719.32 2
 -10 7 -8 41004.3 1508.17 7
 10 8 0 459.474 143.705 3
 -10 -8 0 829.862 164.621 9
 -10 8 0 493.515 135.018 9
 -10 8 0 526.645 190.349 6
 10 -8 0 530.105 177.905 1
 -10 8 0 468.808 154.177 4
 10 -8 0 485.239 158.69 7
 10 8 0 504.759 197.617 8
 -10 8 1 27295.6 1031.5 6
 -10 8 -1 30015.3 1071.27 6
 -10 8 -1 26223.1 1012.56 4
 -10 8 1 26870.1 902.976 4
 10 -8 1 28229.7 1035.18 1
 10 -8 -1 28329.4 1057.77 1
 -10 8 1 29199.7 1045.21 2
 10 -8 -1 27533.8 913.34 7
 10 8 1 26228.7 914.188 3
 10 8 -1 27926.9 843.26 3
 10 -8 1 27224.7 957.559 7
 -10 -8 1 25960.3 811.124 9
 -10 8 1 26619.7 821.579 9
 10 8 1 27960.1 1098.24 8
 10 8 -1 27638.8 1095.64 8
 10 -8 2 2365.47 303.04 7
 10 8 2 3012.26 326.544 3
 10 8 -2 1800.96 280.882 6
 10 8 2 2017.41 301.733 6
 -10 -8 -2 2781.42 288.537 2
 10 -8 -2 1972.83 287.067 1
 10 -8 2 2154.05 296.938 1
 -10 -8 2 3138.83 293.946 9
 -10 8 2 2282.42 251.927 9
 -10 8 2 2647.69 325.685 2
 10 8 2 2563.32 343.78 8
 10 8 -2 2746.57 349.472 8
 -10 8 -2 2180.16 308.7 6
 -10 8 2 2131.06 307.05 6
 -10 8 -2 2717.87 348.538 4
 10 -8 -2 2600.97 301.216 7
 -10 8 3 36529.9 1198.14 6
 -10 8 -3 39068.9 1231.14 6
 -10 -8 -3 38060.8 1188.49 2
 -10 8 3 36680.8 1235.33 2
 -10 8 3 37924.4 1092.64 9
 -10 -8 3 39068 1101.91 9
 10 -8 3 41182 1257.57 1
 10 -8 -3 34058.4 1186.54 1
 10 8 3 39702 1299.89 8
 10 8 -3 37209.2 1248.3 8
 10 8 3 38678.5 1262.34 6
 10 8 -3 34569.7 1204.98 6
 10 8 3 36970.3 1233.55 3
 10 -8 -3 38483.8 1113.01 7
 -10 8 -3 39438.6 1384.61 4
 10 -8 -4 614.991 168.547 5
 -10 8 4 770.234 215.503 2
 10 -8 4 536.569 174.717 1
 -10 8 4 620.27 196.988 6
 -10 8 -4 582.029 177.671 6
 10 8 4 967.366 224.149 6
 10 8 -4 772.983 205.469 6
 -10 -8 -4 752.044 207.767 2
 -10 8 -4 1041.16 267.906 4
 10 8 4 721.263 202.795 8
 10 8 -4 547.626 180.12 8
 -10 8 -5 28220.6 1272.71 4
 -10 -8 -5 28517.5 1192.79 2
 -10 8 -5 27417.8 1090.03 7
 10 8 -5 28265.2 1035.99 6
 10 8 5 27151.7 1009.92 6
 10 8 5 29093.3 1163.68 5
 -10 -8 -6 166.964 173.38 2
 -10 8 -6 -45.346 159.369 7
 10 8 6 -102.519 209.872 5
 10 8 -7 5341.23 548.15 1
 10 8 7 4770.22 554.205 5
 -10 8 -7 5773.95 550.833 7
 -10 -8 -7 5015.74 580.961 2
 10 8 8 192.117 262.213 5
 -10 8 -8 474.774 266.854 7
 10 -9 0 95269.2 2123.22 1
 -10 9 0 95769.2 2025.93 4
 -10 -9 0 92077.9 1655.34 9
 10 9 0 90960.1 1848.91 3
 -10 9 0 94632.4 2103.54 6
 10 -9 0 95806.6 1949.59 7
 10 9 0 94738.1 2202.57 8
 -10 -9 1 -45.9089 98.8047 9
 10 9 1 -33.5796 104.61 3
 10 9 -1 -27.0364 104.707 3
 10 -9 -1 -122.124 152.946 1
 10 -9 1 -40.2053 136.162 1
 -10 9 1 157.991 143.687 2
 10 9 1 -44.4333 177.07 8
 10 9 -1 132.941 186.145 8
 -10 9 -1 -39.929 135.226 6
 -10 9 1 -39.8235 158.7 6
 10 -9 -1 63.6254 126.776 7
 10 -9 1 347.408 175.727 7
 -10 9 -1 -122.176 162.293 4
 -10 9 1 63.7333 107.922 4
 10 -9 2 30883 1127.78 1
 10 -9 -2 28853.1 1099.5 1
 -10 -9 -2 29388.3 956.871 2
 10 -9 -2 29711.6 996.279 7
 -10 9 2 29826.8 1120.9 2
 10 9 2 31510.5 1198.96 8
 10 9 -2 30699 1174.39 8
 -10 -9 2 28878.6 878.662 9
 -10 9 -2 27846.7 1138.91 4
 -10 9 2 29393.9 1097 6
 -10 9 -2 30143 1111.01 6
 10 9 2 28840.8 1066.96 3
 -10 9 -3 803.391 235.986 4
 10 -9 3 948.543 232.005 1
 10 9 3 976.268 211.435 1
 -10 -9 3 1267.28 210.146 9
 -10 -9 -3 863.931 203.066 2
 10 9 -3 729.299 213.409 6
 10 9 3 769.696 216.478 6
 -10 9 -4 54.9594 126.451 4
 10 9 4 82.7443 155.444 6
 10 9 -4 41.0292 121.871 6
 -10 -9 -4 84.8822 154.396 2
 10 9 -5 156.782 122.118 6
 10 9 5 118.483 117.324 6
 -10 9 -5 358.655 210.091 4
 -10 -9 -5 147.869 166.938 2
 10 9 5 315.332 179.527 5
 10 9 6 17416.2 948.537 5
 10 9 -6 17209.5 980.948 1
 -10 -9 -6 17906 1025.14 2
 -10 9 -7 151.21 211.729 7
 10 9 7 57.2928 178.486 5
 10 9 -7 106.901 213.006 1
 -10 -9 -7 126.52 244.995 2
 10 10 0 758.136 188.466 3
 -10 10 0 707.38 180.977 4
 10 10 1 9971.27 603.127 3
 -10 10 -1 10750.9 691.823 4
 -10 10 1 9017.72 565.591 4
 10 10 1 11329.2 678.557 1
 10 10 2 113.055 141.605 1
 -10 -10 -2 307.388 144.379 2
 -10 10 -2 242.284 170.315 4
 -10 10 -3 91780.3 2328.98 4
 -10 -10 -3 91582.9 2010.8 2
 10 10 3 88893.3 1908.59 1
 10 10 4 2118.38 309.674 5
 -10 10 -4 1747.68 346.585 4
 10 10 -4 2337.39 379.122 1
 -10 -10 -4 1900.17 316.668 2
 10 10 -4 1699.76 304.183 6
 10 10 4 1869.97 313.518 6
 10 10 5 19992 953.717 5
 -10 10 -5 22478.1 1178.67 4
 10 10 -5 19152.1 1035.44 1
 10 10 -5 17137.8 857.357 6
 10 10 5 19900 926.156 6
 -10 -10 -5 20227.7 1017.5 2
 -10 10 -6 1002.6 294.621 4
 10 10 6 801.776 244.752 5
 10 10 -6 1232.43 315.847 1
 -10 -10 -6 867.568 282.441 2
 10 10 7 4184.67 518.092 5
 -10 -10 -7 5058.69 587.937 2
 10 10 -7 4621.7 542.865 1
 -10 11 0 40191.3 1336.94 4
 10 11 0 41931.3 1423.79 1
 10 11 0 37201.6 1205.9 3
 10 11 1 966.975 240.939 1
 10 11 -1 910.622 251.645 1
 -10 11 -1 942.902 226.021 4
 -10 11 1 1294.53 245.383 4
 -10 11 -2 21311.4 1059.35 4
 10 11 2 21237.5 932.187 1
 10 11 -2 19339.6 1032.19 1
 -10 11 -3 565.898 219.199 4
 -10 -11 -3 231.81 162.343 2
 10 11 3 473.906 193.74 1
 10 11 -3 501.22 188.651 1
 -10 11 -4 61.3839 172.979 4
 10 11 -4 343.688 228.276 1
 10 11 4 117.463 176.385 5
 -10 -11 -4 181.444 170.435 2
 10 11 -4 276.717 173.285 6
 10 11 4 47.96 185.745 6
 -10 11 -5 131.388 213.778 4
 10 11 -5 291.367 212.015 1
 10 11 5 43.7082 174.209 5
 10 11 5 813.721 240.224 6
 10 11 -5 431.059 202.47 6
 -10 -11 -5 677.73 244.862 2
 10 11 6 17155.4 933.515 5
 -10 11 -6 16886.9 1089.84 4
 10 11 -6 16643.3 1009.77 1
 -10 -11 -6 19180.3 1069.02 2
 10 11 -7 57.7051 187.762 1
 10 11 7 54.1115 176.069 5
 10 12 0 352.133 211.36 1
 -10 12 0 553.449 193.789 4
 -10 12 1 7467.96 568.39 4
 -10 12 -1 8259.14 648.219 4
 10 12 1 7745.34 610.818 1
 10 12 -1 7513.69 647.993 1
 -10 12 -2 166.249 156.165 4
 10 12 2 86.5052 140.745 1
 10 12 -2 282.795 176.204 1
 -10 12 -3 44453.4 1673.1 4
 -10 -12 -3 45662 1407.93 2
 10 12 -4 181.056 226.754 1
 -10 -12 -4 -186.971 219.526 2
 -10 12 -4 322.57 234.694 4
 10 12 -4 48.3663 175.951 6
 10 12 4 256.304 180.158 6
 -10 -12 -5 39450.2 1487.69 2
 10 -12 5 39440.7 1458.64 8
 10 -12 -5 39508.4 1468.74 8
 -10 12 -5 41729.7 1713.14 4
 10 12 5 41303 1441.93 6
 10 12 -5 41079.5 1620.07 1
 -10 -12 -6 -59.7683 217.429 2
 10 12 -6 243.822 198.338 1
 -10 12 -6 -71.8508 202.467 4
 -10 13 0 55404.4 1706.5 4
 10 13 0 53213.1 1748.91 1
 10 13 1 450.741 205.103 1
 10 13 -1 456.097 245.445 1
 -10 13 -1 706.184 244.746 4
 -10 13 1 359.571 193.521 4
 -10 13 -2 12438.8 866.624 4
 10 13 -2 12534 877.706 1
 10 13 2 12875.2 775.482 1
 10 13 -3 1370.12 355.975 1
 -10 13 -3 888.536 266.802 4
 -10 -13 -4 331.684 213.452 2
 10 -13 4 56.8291 184.916 8
 10 -13 -4 285.753 214.728 8
 10 13 -4 127.316 207.135 1
 -10 13 -4 -135.383 298.23 4
 -10 -13 -5 -377.664 232.234 2
 10 13 -5 -64.0212 199.448 1
 -10 13 -5 71.529 164.578 4
 10 13 5 -50.6757 212.875 6
 10 14 0 227.908 214.076 1
 -10 14 0 53.2428 180.32 4
 -10 14 -1 8048.28 685.524 4
 -10 14 1 7433.27 609.458 4
 10 14 1 7490 643.312 1
 10 14 -1 7722.82 702.662 1
 10 -14 2 -127.787 216.386 8
 10 -14 -2 446.903 232.254 8
 -10 14 -2 -124.773 211.283 4
 10 14 -2 189.813 214.278 1
 10 14 2 243.115 199.077 1
 -10 14 -3 35162 1534.81 4
 10 -14 3 33523.9 1471.51 8
 10 -14 -3 33649.7 1475.32 8
 10 14 -3 32909.8 1498.67 1
 10 -14 4 -59.9901 178.19 8
 10 -14 -4 -60.2689 187.755 8
 -10 14 -4 212.256 210.156 4
 10 14 -4 66.5791 216.636 1
 -10 -14 -4 -142.951 179.032 2
 -10 -14 -5 8270.97 681.6 2
 10 15 0 44536.7 1658.8 1
 -10 15 0 42838.7 1603.02 4
 10 -15 0 41066 1728.61 8
 -10 15 -1 857.726 269.963 4
 -10 15 1 359.537 215.811 4
 10 15 1 444.152 227.363 1
 10 15 -1 444.564 231.089 1
 10 -15 1 827.137 310.538 8
 10 -15 -1 344.395 233.322 8
 10 15 -2 16709.3 1064.57 1
 10 15 2 15669.4 907.621 1
 -10 15 -2 16420.5 1051.14 4
 10 -15 2 14835 1017.86 8
 10 -15 -2 15909.3 1040.84 8
 -10 15 -3 69.964 185.875 4
 10 15 -3 -68.3349 231.428 1
 10 -15 3 -65.6408 194.973 8
 10 -15 -3 -65.7447 204.813 8
 10 -15 4 62.5604 166.205 8
 10 -15 -4 -62.8919 212.994 8
 -10 16 0 653.275 255.69 4
 10 -16 0 507.983 289.245 8
 10 16 0 496.721 303.094 1
 -10 16 -1 5711.19 634.848 4
 -10 16 1 6212.96 596.816 4
 10 16 1 5789.25 605.889 1
 10 16 -1 6496.46 677.709 1
 10 -16 1 5987.14 683.419 8
 10 -16 -1 5696.9 676.466 8
 10 16 2 53.2352 158.126 1
 11 0 0 -26.3286 82.0216 4
 11 0 0 -30.5839 86.1823 6
 -11 0 -1 98383.3 1568.67 7
 11 0 1 98532.5 1935.6 4
 11 0 -1 101717 1762.47 4
 11 0 -1 98795.3 1945.58 6
 11 0 1 99919.8 1950.72 6
 -11 0 -1 101656 1632.55 3
 11 0 -1 100563 1471 7
 11 0 -2 13383.6 497.691 4
 11 0 2 12842.6 652.701 4
 -11 0 2 12749.3 620.861 9
 11 0 -2 12324.5 613.682 6
 11 0 2 13111.6 635.518 6
 11 0 3 34943.9 1169.85 4
 -11 0 3 36504 1147.23 9
 -11 0 -3 34881.3 1045.24 3
 -11 0 -3 35761.8 952.789 7
 11 0 -3 35192.3 1065.84 6
 11 0 3 38521 1100.95 6
 11 0 4 32425.1 1180.14 4
 -11 0 -4 31690.9 969.821 7
 -11 0 -4 31919.3 1082.93 3
 -11 0 4 31958.7 1138.73 9
 11 0 4 35078.7 1035.62 6
 11 0 -4 32402.9 1001.6 6
 -11 0 -5 5594.64 432.438 7
 -11 0 5 5535.87 509.079 9
 -11 0 -5 5932.74 511.651 3
 -11 0 -6 24646.9 997.768 7
 11 0 6 25379.3 1130.18 5
 -11 0 -6 26934.5 1152.3 3
 -11 0 -7 38530.4 1352.05 7
 11 0 7 37862.5 1473.79 5
 -11 0 -7 37778.4 1484.78 3
 -11 0 -8 749.651 275.309 3
 11 0 8 558.765 260.884 5
 -11 0 -8 760.718 247.614 7
 11 1 0 -27.087 84.3836 4
 11 -1 0 -26.0253 94.6767 4
 -11 1 0 89.0263 68.6245 3
 -11 1 0 31.6426 98.5758 6
 11 -1 0 61.5266 86.6873 6
 11 1 0 -61.8139 96.2839 6
 11 -1 0 52.079 78.2 7
 11 -1 -1 66382.8 1539.91 6
 11 -1 1 68631.9 1560.48 6
 11 1 -1 68337.7 1566.23 6
 11 1 1 69212.1 1573.59 6
 -11 -1 1 67142.7 1495.63 9
 -11 1 1 66717.8 1499.42 9
 11 -1 -1 69223.5 1370.39 4
 11 -1 -1 68067.2 1181.08 7
 -11 1 1 69660.2 1587.49 6
 -11 1 -1 70533.7 1592.49 6
 -11 -1 -1 70798.5 1199.65 7
 11 1 -1 70773.3 1411.01 4
 11 1 1 65936.3 1531.74 4
 11 -1 1 67246.7 1534.88 4
 -11 1 -1 68436.2 1270.24 3
 11 -1 -2 23676.6 594.344 7
 11 -1 2 25127.7 927.004 4
 11 1 2 24826 923.672 4
 11 1 -2 23120.4 690.873 4
 -11 -1 2 22570.6 841.752 9
 -11 1 2 23946.4 869.69 9
 11 1 -2 24315.3 873.376 6
 11 1 2 23941.7 863.824 6
 11 -1 -2 25033.7 884.658 6
 11 -1 2 24122.5 870.469 6
 -11 -1 -3 232.833 109.352 3
 11 1 -3 -61.0409 121.629 6
 11 1 3 60.7792 85.6379 6
 11 1 3 38.0455 87.5382 4
 11 -1 3 74.9127 105.55 4
 -11 -1 3 136.833 106.571 9
 -11 1 3 103.4 107.376 9
 -11 -1 -3 178.29 108.775 7
 -11 1 -3 120.721 108.765 7
 -11 1 -3 29.4179 113.933 3
 11 1 4 58256.2 1633.25 4
 -11 -1 4 60261 1598.79 9
 -11 1 4 59765.1 1596.83 9
 -11 1 -4 58803.4 1393.64 7
 11 -1 4 57270.4 1605.9 4
 -11 1 -4 59487.1 1534.87 3
 -11 -1 -4 57647.2 1503.77 3
 11 1 -4 56890.5 1386.52 6
 11 1 4 57630.6 1398.43 6
 -11 -1 -4 60636.3 1377.28 7
 -11 -1 -5 1722.91 251.289 7
 -11 1 -5 1321.15 223.161 7
 -11 1 5 1199.65 260.994 9
 -11 -1 5 1233.9 252.159 9
 -11 1 -5 1312.04 272.893 3
 11 1 -5 1544.85 221.167 6
 11 1 5 1416.5 223.064 6
 11 1 5 1559.28 247.208 8
 -11 -1 -5 1382.64 267.272 3
 -11 -1 -6 11460.9 670.916 7
 11 -1 6 12350.3 773.51 5
 11 1 6 13665.4 837.629 5
 -11 1 -6 13109.6 730.825 7
 -11 1 -6 12773.6 800.116 3
 -11 -1 -6 10405.2 732.296 3
 11 1 7 16306.8 972.362 5
 11 -1 7 16212 943.701 5
 -11 -1 -7 15169.6 842.663 7
 -11 -1 -7 17253 996.542 3
 -11 1 -7 16519.4 981.222 3
 -11 1 -7 16173.2 875.658 7
 11 -1 8 60.4014 212.287 5
 11 1 8 382.108 223.826 5
 -11 -1 -8 203.886 191.515 7
 -11 1 -8 -50.5871 201.6 7
 -11 1 -8 312.548 234.865 3
 11 -2 0 19.0338 71.5131 7
 -11 2 0 27.0481 58.2128 3
 11 2 0 -31.718 111.473 6
 -11 2 0 -32.0069 116.437 6
 11 2 0 280.556 126.382 4
 11 -2 0 -26.1086 106.896 4
 -11 -2 -1 101243 1493.34 7
 -11 2 -1 99609.3 1641.64 3
 -11 2 1 102391 1999.46 6
 -11 2 -1 99331.9 1975.01 6
 11 2 -1 103179 2000.17 6
 11 2 1 100817 1980.96 6
 11 -2 -1 97574.7 1572.74 7
 -11 -2 1 96791.5 1870.28 9
 -11 2 1 96019.4 1883.78 9
 11 -2 1 99839.8 1930.37 4
 11 2 -1 99290.6 1795.68 4
 11 2 1 97081.6 1951.34 4
 -11 2 -2 19720.7 670.038 7
 -11 -2 -2 19525.8 591.606 7
 11 -2 -2 18374.2 556.309 7
 11 -2 2 18036.1 782.156 4
 -11 -2 2 18027.9 752.036 9
 11 2 -2 18258.1 764.758 6
 11 2 2 18806 775.18 6
 11 2 2 18769.7 812.811 4
 11 2 -2 19259.5 642.176 4
 -11 2 2 19302.4 777.644 9
 -11 2 2 19051.9 780.102 6
 -11 2 -2 19287.3 785.812 6
 -11 -2 3 10864.8 606.567 9
 -11 2 3 11122.6 620.866 9
 -11 2 3 10612.7 471.657 2
 11 -2 -3 11006.9 423.539 7
 -11 2 -3 10721.2 524.371 7
 11 -2 3 10946.8 644.443 4
 11 2 -3 12534.4 623.152 6
 11 2 3 10440.3 568.052 6
 -11 2 -3 10689.7 569.407 3
 -11 -2 -3 11737.8 506.76 7
 11 2 3 11213.2 649.895 4
 -11 2 3 12196.2 623.647 6
 -11 2 -3 11318 593.788 6
 -11 -2 4 50112 1450.84 9
 -11 2 4 52762.6 1498.6 9
 -11 2 -4 48979.4 1402.61 3
 11 2 4 54606.7 1563.88 4
 11 2 4 52818.6 1387.27 8
 11 -2 4 51253.5 1502.37 4
 -11 2 -4 49216.3 1284.54 7
 -11 -2 -4 51222.5 1248.68 7
 11 2 -4 54168.9 1342.05 6
 11 2 4 52235.2 1326.14 6
 11 2 5 6464.84 460.114 8
 -11 2 -5 6415.67 490.826 7
 -11 2 5 7743.01 579.493 9
 -11 -2 5 6524.74 539.878 9
 -11 -2 -5 6062.25 446.353 7
 11 2 -5 6272.51 427.773 6
 11 2 5 5832.25 419.129 6
 -11 2 -5 6416.2 526.376 3
 11 -2 6 7289.1 577.364 5
 11 2 6 5738.01 568.617 5
 -11 -2 -6 5589.45 469.863 7
 -11 2 -6 6352.36 570.983 3
 -11 2 -6 6752.36 523.979 7
 -11 2 -7 20628.7 1098.4 3
 11 -2 7 18826.4 1009.35 5
 11 2 7 21622.2 1125.09 5
 -11 2 -7 21552.6 1001.26 7
 -11 -2 -7 20732.2 972.878 7
 -11 -2 -8 -102.29 186.058 7
 -11 2 -8 203.692 185.251 7
 -11 2 -8 126.686 237.991 3
 11 -2 8 -58.5401 219.945 5
 11 2 8 -195.244 193.311 5
 11 -3 0 -20.7984 80.5501 7
 -11 3 0 162.739 118.406 6
 11 3 0 130.844 101.906 6
 11 -3 1 36620.9 981.057 7
 11 -3 -1 36755.4 885.707 7
 -11 -3 -1 36789.8 748.566 7
 11 3 1 36891.7 1123.56 6
 -11 3 1 37647.1 1135.92 6
 -11 3 -1 38194.2 1146.2 6
 11 3 -1 37731.6 1137.69 6
 -11 3 1 36025.2 1053.68 9
 -11 -3 1 36180.5 1044.55 9
 11 3 2 27081.7 995.551 4
 -11 3 2 27681.5 837.968 2
 -11 3 2 27063.3 924.868 9
 -11 -3 2 28016.2 936.331 9
 11 -3 -2 26068.8 718.745 7
 -11 3 -2 25993 806.29 7
 -11 -3 -2 25726.4 683.379 7
 -11 3 2 25978.7 934.84 6
 -11 3 -2 27545.5 960.624 6
 11 3 -2 27756.6 961.902 6
 11 3 2 27146.5 950.15 6
 11 3 3 12220.9 624.261 6
 11 3 -3 12374.8 631.342 6
 -11 3 -3 11719.6 569.185 7
 11 -3 -3 11651.5 470.221 7
 -11 3 3 11891.3 538.391 2
 -11 3 3 12365.1 634.646 6
 -11 3 -3 12006.3 627.97 6
 11 3 3 12040.1 643.601 8
 -11 -3 -3 11580.1 502.493 7
 11 3 -3 11890.4 631 8
 -11 -3 3 12907.5 663.246 9
 -11 3 3 12287.8 648.366 9
 11 3 3 11274.2 675.567 4
 11 3 4 93548.5 1964.91 8
 11 3 -4 93095.3 1926.99 8
 11 3 4 90027 2126.65 4
 -11 3 -4 90293.6 1865.36 7
 -11 -3 4 89083.1 2019.69 9
 -11 3 4 89217.2 2030.2 9
 11 3 -4 90281.8 1863.51 6
 11 3 4 93298 1890.31 6
 -11 3 4 93647.7 1907.76 6
 -11 3 -4 92429.8 1887.04 6
 -11 3 -4 90573.2 2000.55 3
 -11 -3 -4 94094.6 1791.33 7
 11 -3 4 95625.4 1774.94 1
 -11 -3 -5 8097.19 517.614 7
 11 3 5 7054.96 497.072 8
 -11 -3 5 7004.68 557.183 9
 -11 3 5 7571.28 584.902 9
 11 3 -5 7371.39 475.61 6
 11 3 5 7008.59 465.777 6
 -11 3 -5 6984.27 505.749 7
 -11 3 -5 6053.33 525.785 3
 -11 3 -6 25996.1 1162.38 3
 11 -3 6 26710.3 1101.34 5
 11 3 6 24920.7 1163.71 5
 -11 3 -6 26097.4 1054.33 7
 -11 -3 -6 24985.9 1008.66 7
 -11 -3 -7 13616.3 791.306 7
 -11 3 -7 14595.9 931.368 3
 11 -3 7 15327.3 890.083 5
 11 3 7 14366.5 925.987 5
 -11 3 -7 15138.7 853.178 7
 -11 3 -8 -64.5559 226.882 3
 11 -3 8 56.9954 185.452 5
 11 3 8 -66.2431 196.762 5
 -11 3 -8 102.852 160.207 7
 -11 -3 -8 -51.5017 174.419 7
 11 -4 0 113.955 90.8296 7
 11 4 0 68.1147 106.103 6
 -11 4 0 100.159 117.341 6
 11 4 0 147.757 147.209 8
 11 -4 -1 45187.7 1044.29 7
 11 -4 1 43705.4 1116.34 7
 11 4 -1 45914.9 1338.92 8
 11 4 1 44558.4 1329.9 8
 -11 -4 1 44417.6 1161.75 9
 -11 4 1 45909.6 1189.58 9
 11 4 1 42808.5 1250.11 6
 -11 4 1 43067.5 1247.7 6
 -11 4 -1 44372 1262.53 6
 11 4 -1 43836.3 1263.99 6
 -11 4 2 3013.88 293.662 2
 -11 -4 2 3403.95 329.103 9
 -11 4 2 2798.14 303.24 9
 11 -4 -2 3572.43 276.407 7
 -11 -4 -2 3558.71 242.749 7
 11 4 -2 3157.75 334.515 6
 11 4 2 3547.31 349.094 6
 -11 4 2 3430.32 338.444 6
 -11 4 -2 3181.24 332.428 6
 11 4 2 3446.79 365.909 8
 11 4 -2 2959.14 342.161 8
 11 4 3 15541.5 752.252 8
 11 4 -3 13664.8 700.273 8
 11 4 3 14719.6 774.624 4
 -11 -4 -3 14317.9 557.639 7
 -11 4 3 13334.8 608.659 2
 11 -4 -3 15374.5 570.552 7
 -11 4 -3 12876 620.984 7
 -11 -4 3 14543.1 704.501 9
 -11 4 3 13999.7 704.544 9
 11 4 3 15207 713.269 6
 -11 4 3 14338.5 695.273 6
 -11 4 -3 14724 700.404 6
 11 4 -3 14636.7 705.727 6
 11 -4 -4 58421.5 1244.98 7
 11 4 4 59470.8 1694.8 4
 -11 4 4 58764.1 1367.99 2
 -11 -4 4 58208.8 1567.99 9
 -11 4 4 57805.8 1583.48 9
 11 -4 4 62045.8 1414.33 1
 -11 4 -4 59158.8 1482.23 7
 11 4 4 61911.3 1559.39 8
 11 4 -4 62974.7 1552.33 8
 -11 -4 -4 60737.2 1380.19 7
 11 4 -4 60278.1 1485.56 6
 -11 4 4 62723.9 1527.17 6
 -11 4 -4 59190 1481.29 6
 11 4 4 63619.6 1519.43 6
 11 4 5 1877.08 255.235 6
 11 4 5 1694.21 261.249 8
 -11 4 -5 2801.36 332.66 7
 -11 -4 -5 1631.47 254.822 7
 -11 -4 5 1846.5 307.804 9
 -11 4 5 2715.89 352.089 9
 -11 4 5 2213.5 274.534 6
 11 4 -5 2115.68 271.718 6
 11 -4 5 1775.25 276.425 5
 11 -4 6 6896.46 549.46 5
 -11 -4 -6 7221.56 539.978 7
 -11 4 -6 6260.4 519.53 7
 -11 4 -6 5532.82 545.247 3
 11 4 6 6783.64 612.982 5
 -11 4 -7 14765.3 847.796 7
 11 4 7 17015 1008.86 5
 11 -4 7 16603.8 921.594 5
 -11 -4 -7 15976.8 862.198 7
 -11 4 -7 16990.9 1001.27 3
 -11 -4 -8 51.9621 146.426 7
 -11 4 -8 51.5388 167.7 7
 -11 -4 -8 265.204 224.542 2
 11 4 8 201.074 226.992 5
 11 -4 8 -54.9372 171.148 5
 -11 4 -8 330.179 214.87 3
 11 5 0 -38.6691 145.287 8
 11 5 0 -36.1624 101.902 6
 -11 5 0 34.8789 113.49 6
 11 -5 0 200.011 112.624 7
 11 5 1 51461.4 1483.44 8
 11 5 -1 56797.8 1529.08 8
 11 -5 1 55298.8 1313.51 7
 11 -5 -1 56834.7 1246.17 7
 -11 -5 1 54052.5 1297.86 9
 -11 5 1 52860.5 1300.41 9
 -11 5 -1 55891.7 1455.56 6
 11 5 -1 54245.9 1466.98 6
 11 5 1 53547.3 1454.39 6
 -11 5 1 55647 1453.33 6
 -11 -5 2 44255.7 1197.47 9
 -11 5 2 43325 1203.38 9
 11 5 2 44109.2 1337.31 8
 11 5 -2 43973.6 1333.08 8
 -11 5 2 43401.3 1188.09 2
 -11 5 2 43500.9 1270.09 6
 -11 5 -2 44161.6 1273.73 6
 11 5 -2 42568.1 1278.01 6
 11 5 2 44052.3 1294.09 6
 11 -5 -2 43114.7 1055.79 7
 11 -5 2 43145 1201.47 7
 11 5 3 1313.45 254.578 8
 11 5 -3 1506.93 270.006 8
 11 -5 3 1767.23 251.917 1
 -11 5 -3 1103.79 206.156 7
 11 -5 -3 1284.65 197.959 7
 -11 -5 -3 1678.14 199.031 7
 -11 5 3 2062.35 287.312 6
 -11 5 -3 1295.43 237.893 6
 11 5 -3 1058.82 220.356 6
 11 5 3 2039.04 278.605 6
 -11 -5 3 1232.06 228.143 9
 -11 5 3 1700.75 261.905 9
 -11 5 3 1436.83 231.939 2
 -11 -5 4 69479.4 1729.97 9
 -11 5 4 68193.4 1730.73 9
 11 -5 -4 72715.4 1465.1 7
 -11 -5 -4 71640.9 1525.33 7
 -11 5 -4 69275 1661.4 7
 -11 5 4 71014.6 1667.63 6
 -11 5 -4 69779.5 1652.05 6
 11 5 -4 73201.1 1689.03 6
 11 5 4 70939.4 1664.59 6
 11 5 4 73270.5 1745.3 8
 11 5 -4 69604.3 1685.06 8
 11 -5 4 72522.1 1596.08 1
 -11 5 4 67986.3 1573.92 2
 -11 5 -5 6083.62 490.195 7
 11 5 -5 6713.95 480.975 6
 11 5 5 6389.22 467.173 6
 11 -5 5 7925.68 548.623 5
 11 5 5 7852.36 536.433 8
 -11 -5 -5 7493.63 509.097 7
 -11 5 5 8047.93 514.32 6
 -11 5 -6 13818.4 779.647 7
 11 5 6 13459.9 876.708 5
 11 -5 6 14227.3 769.817 5
 -11 5 -6 14120.9 873.741 3
 -11 -5 -6 12731.7 720.344 7
 -11 5 -7 11095.9 740.289 7
 -11 5 -7 11386.5 843.341 3
 -11 -5 -7 10435.2 706.724 7
 11 5 7 10757 817.048 5
 11 -5 7 10378 711.7 5
 -11 -5 -7 11456 846.453 2
 11 5 8 202.289 219.407 5
 11 -5 8 52.473 197.154 5
 -11 5 -8 312.901 224.478 7
 -11 -5 -8 209.445 202.789 7
 -11 5 -8 67.6973 229.272 3
 -11 -5 -8 67.0806 218.271 2
 11 6 0 67.1293 84.0746 3
 11 -6 0 54.3258 102.058 7
 11 6 0 40.389 131.419 8
 -11 6 0 36.7757 124.549 6
 11 6 0 193.826 131.287 6
 -11 6 0 31.2013 101.525 4
 11 -6 -1 66462 1425.93 7
 11 6 1 66838.7 1717.21 8
 11 6 -1 64910.2 1701.84 8
 11 6 -1 63292.7 1651.85 6
 11 6 1 64648.9 1661.92 6
 -11 6 1 67359.6 1660.19 6
 -11 6 -1 66441.5 1654.55 6
 -11 6 -1 65365.9 1616.63 4
 -11 -6 1 66230.4 1449.21 9
 -11 6 1 63037.8 1437.9 9
 11 -6 1 64764.5 1486.48 7
 11 -6 -2 10933.6 527.975 7
 -11 -6 2 9165.23 522.396 9
 -11 6 2 9026.68 523.791 9
 -11 6 2 10403 589.538 2
 11 -6 2 9759.6 583.654 1
 -11 6 2 9342.59 585.056 6
 11 6 -2 8474 571.525 6
 11 6 2 10175 616.595 6
 -11 6 -2 9413.27 593.831 6
 11 -6 2 9431.39 558.07 7
 -11 6 -2 10479.8 642.875 4
 11 6 2 9706.11 620.215 8
 11 6 -2 9368.01 611.664 8
 -11 -6 3 15592.1 719.51 9
 -11 6 3 15223.5 716.397 9
 11 -6 3 15360.1 724.258 1
 11 -6 -3 16437.8 658.206 7
 -11 6 3 16891 780.955 6
 -11 6 -3 15976.7 759.988 6
 11 6 -3 14916.6 748.932 6
 11 6 3 15686.2 765.009 6
 -11 6 3 14793.7 716.384 2
 11 6 3 15957.9 792.468 8
 11 6 -3 13804.2 737.29 8
 -11 6 4 35730.5 1140.86 2
 11 6 4 38683.4 1246.78 8
 11 6 -4 36919.2 1206.81 8
 -11 -6 -4 34349 1017.99 7
 11 -6 4 34405.4 1096.76 1
 -11 6 -4 35311.4 1173.09 7
 -11 6 4 39194 1249.94 9
 -11 -6 4 35729.3 1194.91 9
 11 -6 -4 37574 1046.47 7
 11 6 -4 36720.3 1181.26 6
 11 6 4 38012.8 1204.66 6
 -11 6 4 36927.9 1178.75 6
 -11 6 -4 36046.4 1154.01 6
 11 6 -5 5977.06 464.484 6
 11 6 5 4186.64 390.725 6
 -11 6 -5 5296.53 471.692 7
 -11 -6 -5 5332.94 431.1 7
 11 6 5 4549.54 423.975 8
 11 -6 5 4712.88 415.807 5
 -11 6 -6 9379.27 658.669 7
 11 -6 6 9741.38 635.943 5
 11 6 6 9948.57 738.574 5
 -11 -6 -6 10839.9 664.772 7
 -11 -6 -6 10847.6 779.06 2
 -11 6 -7 19938.7 1021.96 7
 -11 -6 -7 19747.8 1135.79 2
 -11 -6 -7 20775 1001.83 7
 11 -6 7 19745.1 958.711 5
 11 6 7 20684.8 1131.58 5
 -11 6 -7 18987.8 1099.54 3
 -11 6 -8 106.131 172.669 7
 -11 -6 -8 315.836 203.866 7
 -11 6 -8 68.8688 214.55 3
 -11 -6 -8 67.8965 247.002 2
 11 6 8 134.704 236.712 5
 11 -6 8 99.8645 187.608 5
 11 7 0 -25.0299 99.7471 3
 11 7 0 -85.0307 169.428 8
 11 7 0 -41.2807 134.32 6
 11 -7 0 -29.5159 110.897 7
 -11 7 0 -115.37 161.544 6
 -11 7 0 166.803 132.945 4
 11 -7 1 32709.6 1137.63 1
 11 -7 -1 33403.2 1006.19 7
 -11 7 1 33020.5 1004.87 4
 -11 7 -1 33822.4 1150.22 4
 -11 7 1 32291.9 1093.74 2
 -11 7 1 34947 1171.36 6
 -11 7 -1 33567.7 1150.32 6
 11 7 1 32540 1005.55 3
 11 -7 1 33335.8 1055.51 7
 11 7 -1 30946.7 1150.5 6
 11 7 1 32205 1164.05 6
 11 7 1 32741 1197.07 8
 11 7 -1 34460.4 1225.02 8
 -11 7 1 32586 976.1 9
 -11 -7 1 33030.2 973.241 9
 11 -7 2 7979.9 540.92 1
 -11 7 2 6947.05 506.499 2
 -11 -7 2 8039.22 487.303 9
 -11 7 2 6793.69 451.688 9
 11 -7 2 7503.97 523.864 7
 11 7 2 6778.09 541.097 8
 11 7 -2 6425.35 523.292 8
 -11 -7 -2 8009.89 481.51 2
 11 -7 -2 7719.8 470.408 7
 -11 7 -2 7319.69 561.639 4
 -11 7 2 7346.85 538.173 6
 -11 7 -2 7245.51 541.626 6
 11 7 -2 7751.05 561.691 6
 11 7 2 6310.52 507.99 6
 -11 -7 -3 1208.65 229.117 2
 11 7 3 1080.89 247.154 8
 11 7 -3 1592.52 271.382 8
 -11 7 3 832.717 201.349 6
 -11 7 -3 1095.47 227.397 6
 11 7 3 919.02 215.819 6
 11 7 -3 725.109 203.994 6
 -11 7 -3 763.521 219.799 4
 11 -7 3 941.363 223.216 1
 11 -7 -3 1283.93 212.935 7
 -11 -7 3 751.281 181.77 9
 -11 7 3 961.213 206.739 9
 -11 7 3 1154.41 237.431 2
 -11 -7 -4 40084.9 1105.8 7
 -11 7 4 38877.1 1253.56 2
 11 -7 4 41139.6 1238.28 1
 11 7 4 40386.5 1305.28 8
 11 7 -4 40472.4 1303.67 8
 -11 -7 -4 40273.1 1334.06 2
 11 -7 4 39121.5 1104.87 5
 11 -7 -4 38425 1114.36 7
 -11 7 4 40566.4 1259.53 9
 -11 -7 4 37394 1211.11 9
 -11 7 4 39867 1250.33 6
 -11 7 -4 38996.4 1236.53 6
 11 7 -4 38875.3 1254.59 6
 11 7 4 38355.4 1248.05 6
 11 7 5 420.821 191.518 5
 -11 -7 -5 551.86 183.349 7
 -11 7 -5 376.342 162.037 7
 11 7 -5 852.131 202.991 6
 11 7 5 922.941 205.222 6
 -11 -7 -5 344.599 221.826 2
 11 7 6 11368.5 789.191 5
[truncated: 139,083 more chars]
