# Supplementary material for: Refinement of anomalous dispersion correction parameters in single-crystal structure determinations
Source: IUCrJ. 2022 Jul 20;9(Pt 5):604–9. doi: 10.1107/S2052252522006844 (PMC9438505; doi:10.1107/S2052252522006844)
Supplement: Supplementary file 2 [file m-09-00604-sup2.zip › CIFs_Mo/MoC6O6-DWMo3_refined_HAR.cif]

data_MoC6O6-DWMo3_17444
_audit_creation_date               2022-06-23
_audit_creation_method
;
Olex2 1.5-alpha
(compiled 2022.06.10 svn.r3fa896fb for OlexSys, GUI svn.r6535)
;
_audit_contact_author_address      ?
_audit_contact_author_email        ?
_audit_contact_author_name         ''
_audit_contact_author_phone        ?
_publ_contact_author_id_orcid      ?
_publ_section_references
;
Bourhis, L.J., Dolomanov, O.V., Gildea, R.J., Howard, J.A.K., Puschmann, H.
 (2015). Acta Cryst. A71, 59-75.

Dolomanov, O.V., Bourhis, L.J., Gildea, R.J, Howard, J.A.K. & Puschmann, H.
 (2009), J. Appl. Cryst. 42, 339-341.

Kleemiss, F., Dolomanov, O.V., Bodensteiner, M., Peyerimhoff, N., Midgley, M.,
Bourhis, L.J., Genoni, A., Malaspina, L.A., Jayatilaka, D., Spencer, J.L.,
White, F., Grundkoetter-Stock, B, Steinhauer, S., Lentz, D., Puschmann, H.,
Grabowsky, S. (2021), Chem. Sci., 12, 1675-1692.
;
_chemical_formula_moiety           'C6 Mo O6'
_chemical_formula_sum              'C6 Mo O6'
_chemical_formula_weight           263.995
loop_
  _atom_type_symbol
  _atom_type_scat_dispersion_real
  _atom_type_scat_dispersion_imag
  _atom_type_scat_source
  _atom_type_scat_dispersion_source
 C 0.00210 0.00160 'NoSpherA2: Chem.Sci. 2021, DOI:10.1039/D0SC05526C' custom
 Mo -1.36(3) 1.43(11) 'NoSpherA2: Chem.Sci. 2021, DOI:10.1039/D0SC05526C' custom
 O 0.00790 0.00610 'NoSpherA2: Chem.Sci. 2021, DOI:10.1039/D0SC05526C' custom

_space_group_crystal_system        'orthorhombic'
_space_group_IT_number             62
_space_group_name_H-M_alt          'P n m a'
_space_group_name_Hall             '-P 2ac 2n'
loop_
  _space_group_symop_id
  _space_group_symop_operation_xyz
 1 x,y,z
 2 x+1/2,-y+1/2,-z+1/2
 3 -x,y+1/2,-z
 4 -x+1/2,-y,z+1/2
 5 -x,-y,-z
 6 -x-1/2,y-1/2,z-1/2
 7 x,-y-1/2,z
 8 x-1/2,y,-z-1/2

_symmetry_Int_Tables_number        62
_cell_length_a                     11.77997(19)
_cell_length_b                     11.25409(18)
_cell_length_c                     6.37207(10)
_cell_angle_alpha                  90
_cell_angle_beta                   90
_cell_angle_gamma                  90
_cell_volume                       844.76(2)
_cell_formula_units_Z              4
_cell_measurement_temperature      123.15
_exptl_absorpt_coefficient_mu      1.545
_exptl_crystal_density_diffrn      2.076
_exptl_crystal_F_000               497.002
_diffrn_reflns_av_R_equivalents    0.0256
_diffrn_reflns_av_unetI/netI       0.0167
_diffrn_reflns_Laue_measured_fraction_full  1.0000
_diffrn_reflns_Laue_measured_fraction_max  1.0000
_diffrn_reflns_limit_h_max         20
_diffrn_reflns_limit_h_min         -18
_diffrn_reflns_limit_k_max         17
_diffrn_reflns_limit_k_min         -18
_diffrn_reflns_limit_l_max         10
_diffrn_reflns_limit_l_min         -10
_diffrn_reflns_number              15012
_diffrn_reflns_point_group_measured_fraction_full  1.0000
_diffrn_reflns_point_group_measured_fraction_max  1.0000
_diffrn_reflns_theta_full          25.2417
_diffrn_reflns_theta_max           33.14
_diffrn_reflns_theta_min           3.46
_diffrn_ambient_temperature        123.15
_diffrn_measured_fraction_theta_full  1.0000
_diffrn_measured_fraction_theta_max  1.0000
_diffrn_radiation_type             'Mo K\a'
_diffrn_radiation_wavelength       0.71073
_reflns_Friedel_coverage           0.0
_reflns_limit_h_max                18
_reflns_limit_h_min                0
_reflns_limit_k_max                17
_reflns_limit_k_min                0
_reflns_limit_l_max                9
_reflns_limit_l_min                0
_reflns_number_gt                  1507
_reflns_number_total               1674
_reflns_threshold_expression       I>=2u(I)
_computing_molecular_graphics      'Olex2 1.5-alpha (Dolomanov et al., 2009)'
_computing_publication_material    'Olex2 1.5-alpha (Dolomanov et al., 2009)'
_computing_structure_refinement   
 'olex2.refine 1.5-alpha (Bourhis et al., 2015)'
_refine_diff_density_max           0.2983
_refine_diff_density_min           -0.3377
_refine_diff_density_rms           0.0601
_refine_ls_d_res_high              0.6500
_refine_ls_d_res_low               5.8900
_refine_ls_goodness_of_fit_ref     1.0523
_refine_ls_hydrogen_treatment      undef
_refine_ls_matrix_type             full
_refine_ls_number_constraints      0
_refine_ls_number_parameters       69
_refine_ls_number_reflns           1674
_refine_ls_number_restraints       0
_refine_ls_R_factor_all            0.0137
_refine_ls_R_factor_gt             0.0112
_refine_ls_restrained_S_all        1.0523
_refine_ls_shift/su_max            -0.0001
_refine_ls_shift/su_mean           0.0000
_refine_ls_structure_factor_coef   Fsqd
_refine_ls_weighting_details      
 'w=1/[\s^2^(Fo^2^)+(0.0077P)^2^+0.0437P] where P=(Fo^2^+2Fc^2^)/3'
_refine_ls_weighting_scheme        calc
_refine_ls_wR_factor_gt            0.0213
_refine_ls_wR_factor_ref           0.0218
_refine_special_details
;
Refinement using NoSpherA2, an implementation of
NOn-SPHERical Atom-form-factors in Olex2.
Please cite:
F. Kleemiss et al. Chem. Sci. DOI 10.1039/D0SC05526C - 2021
NoSpherA2 implementation of HAR makes use of
tailor-made aspherical atomic form factors calculated
on-the-fly from a Hirshfeld-partitioned electron density (ED) - not from
spherical-atom form factors.

The ED is calculated from a gaussian basis set single determinant SCF
wavefunction - either Hartree-Fock or DFT using selected funtionals
 - for a fragment of the crystal.
This fragment can be embedded in an electrostatic crystal field by employing cluster charges
or modelled using implicit solvation models, depending on the software used.
The following options were used:
   SOFTWARE:       ORCA 5.0
   PARTITIONING:   NoSpherA2
   INT ACCURACY:   Normal
   METHOD:         PBE0
   BASIS SET:      jorge-TZP-DKH
   CHARGE:         0
   MULTIPLICITY:   1
   RELATIVISTIC:   DKH2
   DATE:           2022-06-23_16-12-48
;
_olex2_refinement_description
;
;
loop_
  _atom_site_label
  _atom_site_type_symbol
  _atom_site_fract_x
  _atom_site_fract_y
  _atom_site_fract_z
  _atom_site_U_iso_or_equiv
  _atom_site_adp_type
  _atom_site_occupancy
  _atom_site_site_symmetry_order
  _atom_site_refinement_flags_posn
  _atom_site_refinement_flags_adp
  _atom_site_refinement_flags_occupancy
 Mo2 Mo 0.873681(6) 0.75 0.062782(12) 0.01277(4) Uani 1.000000 2 S T P
 O2 O 1.02098(7) 0.75 -0.35859(12) 0.02782(18) Uani 1.000000 2 S T P
 O O 0.71598(5) 0.54697(5) -0.13276(9) 0.02940(14) Uani 1.000000 1 . . .
 C3 C 0.77761(8) 0.75 0.33182(15) 0.01793(18) Uani 1.000000 2 S T P
 C4 C 0.96919(8) 0.75 -0.20812(16) 0.01808(18) Uani 1.000000 2 S T P
 C5 C 0.97748(5) 0.62102(6) 0.18805(11) 0.01751(13) Uani 1.000000 1 . . .
 O1 O 1.03535(5) 0.55008(5) 0.25628(9) 0.02746(13) Uani 1.000000 1 . . .
 O7 O 0.72412(7) 0.75 0.48052(12) 0.02936(18) Uani 1.000000 2 S T P
 C2 C 0.77121(6) 0.61952(6) -0.06332(10) 0.01785(13) Uani 1.000000 1 . . .

loop_
  _atom_site_dispersion_label
  _atom_site_dispersion_real
  _atom_site_dispersion_imag
 Mo2 -1.36(3) 1.43(11)

loop_
  _atom_site_aniso_label
  _atom_site_aniso_U_11
  _atom_site_aniso_U_22
  _atom_site_aniso_U_33
  _atom_site_aniso_U_12
  _atom_site_aniso_U_13
  _atom_site_aniso_U_23
 Mo2 0.01286(5) 0.01192(5) 0.01354(5) -0.000000 -0.00012(2) 0.000000
 O2 0.0275(4) 0.0376(4) 0.0184(4) -0.000000 0.0082(3) 0.000000
 O 0.0253(3) 0.0252(3) 0.0377(3) -0.0080(2) -0.0026(2) -0.0116(2)
 C3 0.0170(4) 0.0212(4) 0.0156(4) -0.000000 0.0016(3) 0.000000
 C4 0.0174(4) 0.0217(4) 0.0151(4) -0.000000 0.0017(4) 0.000000
 C5 0.0171(3) 0.0157(3) 0.0197(3) 0.0032(2) -0.0011(3) 0.0009(2)
 O1 0.0270(3) 0.0236(3) 0.0317(3) 0.0101(2) -0.0048(2) 0.0037(2)
 O7 0.0264(4) 0.0424(5) 0.0193(4) -0.000000 0.0078(3) 0.000000
 C2 0.0173(3) 0.0160(3) 0.0203(3) -0.0020(2) -0.0007(2) -0.0033(2)

loop_
  _geom_bond_atom_site_label_1
  _geom_bond_atom_site_label_2
  _geom_bond_distance
  _geom_bond_site_symmetry_2
  _geom_bond_publ_flag
 Mo2 C3 2.0542(10) . ?
 Mo2 C4 2.0605(10) . ?
 Mo2 C5 2.0590(7) . ?
 Mo2 C5 2.0590(7) 7_575 ?
 Mo2 C2 2.0637(7) 7_575 ?
 Mo2 C2 2.0637(7) . ?
 O2 C4 1.1365(12) . ?
 O C2 1.1340(8) . ?
 C3 O7 1.1379(12) . ?
 C5 O1 1.1362(8) . ?

loop_
  _geom_angle_atom_site_label_1
  _geom_angle_atom_site_label_2
  _geom_angle_atom_site_label_3
  _geom_angle
  _geom_angle_site_symmetry_1
  _geom_angle_site_symmetry_3
  _geom_angle_publ_flag
 C4 Mo2 C3 179.67(4) . . ?
 C5 Mo2 C3 90.21(3) . . ?
 C5 Mo2 C3 90.21(3) 7_575 . ?
 C5 Mo2 C4 90.03(3) . . ?
 C5 Mo2 C4 90.03(3) 7_575 . ?
 C5 Mo2 C5 89.66(4) 7_575 . ?
 C2 Mo2 C3 90.16(3) 7_575 . ?
 C2 Mo2 C3 90.16(3) . . ?
 C2 Mo2 C4 89.61(3) . . ?
 C2 Mo2 C4 89.61(3) 7_575 . ?
 C2 Mo2 C5 89.81(3) . . ?
 C2 Mo2 C5 89.81(3) 7_575 7_575 ?
 C2 Mo2 C5 179.36(3) 7_575 . ?
 C2 Mo2 C5 179.36(3) . 7_575 ?
 C2 Mo2 C2 90.72(4) 7_575 . ?
 O7 C3 Mo2 179.81(8) . . ?
 O2 C4 Mo2 179.37(8) . . ?
 O1 C5 Mo2 179.52(6) . . ?
 O C2 Mo2 179.19(6) . . ?

loop_
  _diffrn_refln_index_h
  _diffrn_refln_index_k
  _diffrn_refln_index_l
  _diffrn_refln_intensity_net
  _diffrn_refln_intensity_u
  _diffrn_refln_scale_group_code
 0 0 -1 3.18831 9.94746 8
 0 0 1 1.64115 8.95541 8
 0 0 1 9.90254 7.92815 10
 0 0 -1 6.07564 8.36039 10
 0 0 2 12559.8 317.554 8
 0 0 -2 12771.6 315.669 8
 0 0 -2 12810.2 304.332 10
 0 0 -3 11.6218 15.8775 10
 0 0 3 7.39886 28.179 6
 0 0 3 15.422 22.4587 8
 0 0 4 34.4582 25.4541 7
 0 0 4 118.685 44.4127 8
 0 0 -4 21.2584 36.8625 10
 0 0 4 10.0695 31.7285 6
 0 0 -5 13.4363 29.3503 10
 0 0 5 38.3569 40.2787 6
 0 0 5 5.96382 29.9347 7
 0 0 6 18181.7 545.284 8
 0 0 6 16653.3 467.909 7
 0 0 6 18178.6 596.023 6
 0 0 7 44.3043 60.5263 8
 0 0 7 35.9794 62.8765 6
 0 0 8 22638.3 748.023 8
 0 0 8 23684.9 788.05 6
 0 0 9 84.8716 69.3855 8
 0 0 10 5734.89 371.474 8
 0 1 1 34192.9 691.046 4
 0 1 -1 34461.6 692.067 4
 0 -1 -1 34374.9 706.588 7
 0 -1 -1 31588.8 714.68 6
 0 1 1 31660.6 711.185 6
 0 -1 1 33573.5 719.248 10
 0 -1 -1 30872.4 688.658 4
 0 -1 1 33109.2 690.668 4
 0 1 1 32897.3 703.256 8
 0 -1 1 32768.1 702.784 8
 0 1 -1 33560.1 702.98 8
 0 -1 -1 33617.3 703.514 8
 0 1 1 32768 704.245 7
 0 -1 -2 53.5727 8.90029 4
 0 -1 2 18.0151 7.92025 4
 0 -1 -2 6.30764 14.5904 8
 0 1 -2 3.13275 14.4931 8
 0 1 -2 14.9396 18.1765 10
 0 -1 2 10.0901 16.3701 8
 0 1 2 6.74199 15.0273 8
 0 1 3 48712.8 1114.94 6
 0 1 3 50019.8 1064.01 7
 0 -1 -3 49845.6 1049.64 10
 0 1 -3 48529.4 1082.5 10
 0 1 3 46162.2 1079.2 8
 0 -1 3 46966.4 1081.51 8
 0 1 4 5.08621 19.3704 7
 0 1 4 -34.9073 39.0576 8
 0 -1 4 6.98886 32.3112 8
 0 -1 -4 -9.04555 29.0382 10
 0 1 4 18.7699 25.9299 6
 0 -1 5 62989.8 1381.94 7
 0 1 5 63871.8 1388.72 7
 0 -1 -5 61837.3 1377.67 10
 0 1 5 61306.8 1483.31 6
 0 -1 5 60256.8 1506.1 6
 0 1 6 29.3092 31.3632 7
 0 -1 6 27.5068 31.7928 7
 0 -1 6 -65.0892 56.8693 6
 0 1 6 -14.6247 46.0711 6
 0 1 6 5.99394 23.4207 1
 0 -1 6 35.0791 42.1231 8
 0 1 6 -35.0133 46.7295 8
 0 1 7 8394.29 386.479 6
 0 -1 7 8416.01 401.86 6
 0 1 7 8381.11 362.827 8
 0 -1 7 8220.25 361.541 8
 0 1 8 -39.2148 70.6341 6
 0 1 8 17.7567 62.0572 8
 0 -1 8 -17.7763 58.1133 8
 0 -1 9 2712.98 233.574 8
 0 1 9 2480.76 222.368 8
 0 -1 10 -24.5492 71.1397 8
 0 1 10 -24.6067 71.3065 8
 0 -2 0 214936 4407.11 5
 0 -2 0 216927 4404.68 4
 0 2 0 212317 4401.36 2
 0 2 0 216936 4405.95 4
 0 -2 0 213337 4401.88 2
 0 -2 -1 28.8861 16.8605 7
 0 2 -1 1.51387 9.80988 8
 0 2 -1 18.1215 13.0472 4
 0 2 1 19.9124 11.4089 4
 0 -2 1 19.5311 12.9964 4
 0 -2 -1 -7.58346 10.8625 4
 0 2 1 5.39338 16.4932 5
 0 2 -1 -2.90376 15.8442 9
 0 2 1 4.98835 10.577 8
 0 -2 1 -3.25763 9.65261 8
 0 -2 2 158410 3196.5 4
 0 -2 -2 155663 3194.14 4
 0 2 2 156812 3196.83 4
 0 2 -2 156963 3197.87 4
 0 -2 -2 157151 3251.99 6
 0 2 2 156301 3241.81 6
 0 -2 -2 145371 3224.01 7
 0 -2 2 153862 3223.21 8
 0 2 2 153862 3223.35 8
 0 -2 3 21.4275 22.9313 10
 0 2 3 -4.47693 22.1294 7
 0 2 3 6.51359 27.295 6
 0 -2 -3 82.2297 35.7752 6
 0 2 3 -10.3222 24.7006 8
 0 -2 3 20.5685 23.3471 8
 0 2 3 29.2503 13.1914 1
 0 -2 4 5.87714 23.5354 10
 0 -2 -4 17.0724 19.382 10
 0 2 4 16.866 24.564 7
 0 2 4 53.4183 33.0052 6
 0 -2 4 34.9561 28.654 8
 0 2 4 13.969 28.6263 8
 0 2 4 28.2263 15.7474 1
 0 2 5 20.2757 28.945 7
 0 -2 -5 10.7515 23.0304 10
 0 2 5 81.7104 22.3137 1
 0 2 6 6679.94 289.608 8
 0 -2 6 7376.03 300.979 8
 0 -2 6 6848.78 241.523 7
 0 -2 6 6317 328.793 6
 0 2 6 6772.48 311.369 6
 0 2 6 6499.56 245.97 7
 0 -2 7 -19.9633 67.5533 6
 0 2 7 82.4086 64.4001 6
 0 -2 7 44.2074 56.1202 8
 0 2 7 -29.4493 61.699 8
 0 2 8 24582.2 794.517 8
 0 -2 8 24568 794.085 8
 0 2 9 21.162 69.1869 8
 0 -2 9 84.9503 78.7294 8
 0 2 10 3648.91 291.384 8
 0 -2 10 3482.07 281.914 8
 0 -3 0 -8.21671 16.0532 2
 0 3 0 -3.02065 16.2694 4
 0 -3 1 805.645 37.1275 8
 0 3 1 884.029 39.1563 8
 0 -3 -1 853.695 54.9207 7
 0 3 1 817.513 50.1998 4
 0 3 -1 921.259 52.5368 4
 0 3 -1 731.121 54.1291 9
 0 3 1 750.509 52.6251 5
 0 -3 -2 10.261 23.7206 6
 0 3 2 3.37687 15.8901 8
 0 -3 2 -23.3175 16.9719 8
 0 -3 -2 50.288 12.3953 1
 0 -3 -2 4.4695 20.2925 7
 0 3 2 8.36412 19.336 7
 0 3 2 30.991 20.4697 5
 0 3 -2 19.7975 24.8424 9
 0 3 -2 12.1576 14.3025 4
 0 3 2 -3.01152 15.5681 4
 0 -3 -3 244820 5106.52 7
 0 3 3 245779 5100.68 7
 0 -3 -3 242954 5149.27 6
 0 -3 3 244338 5138.84 10
 0 -3 3 245633 5099.35 8
 0 3 3 250464 5101.08 8
 0 -3 4 37.0814 25.0973 10
 0 3 4 -8.6332 30.173 6
 0 -3 4 27.9811 24.4491 8
 0 3 4 21.0206 25.9749 8
 0 3 4 -6.22016 27.7127 7
 0 3 5 43659.8 1086.73 6
 0 -3 -5 44292.4 989.26 10
 0 -3 5 42746 1028.72 10
 0 3 5 44174 1026.94 7
 0 3 6 8.46762 34.7009 5
 0 3 6 -8.46483 31.3778 7
 0 -3 6 11.7557 45.9336 8
 0 3 6 -35.2313 50.2669 8
 0 3 6 13.4345 40.6613 6
 0 -3 7 7098.78 383.142 6
 0 3 7 7266.52 343.083 6
 0 -3 7 7472.05 335.037 8
 0 3 7 6981.38 327.349 8
 0 -3 8 70.916 65.7194 8
 0 3 8 -17.7365 67.5487 8
 0 -3 9 1479.94 170.701 8
 0 3 9 1336.94 167.262 8
 0 3 10 -121.526 97.3393 8
 0 -3 10 -96.2868 84.1556 8
 0 -4 0 284917 5947.69 4
 0 -4 0 288509 5952.36 5
 0 4 0 284139 5949.71 4
 0 -4 0 296847 5943.89 2
 0 -4 -1 9.0225 18.4879 2
 0 -4 -1 -4.60957 19.7307 7
 0 -4 1 61.7494 12.3624 8
 0 4 1 -4.83317 10.4398 8
 0 -4 -1 -4.79072 21.3434 5
 0 4 1 -4.7022 21.3481 5
 0 4 1 -12.2138 15.9084 4
 0 4 -1 12.2448 18.1843 4
 0 -4 -1 -7.89514 18.2511 4
 0 -4 1 -12.0784 20.2079 4
 0 4 -2 40465.7 963.546 9
 0 -4 -2 44083.4 964.081 7
 0 4 2 41489.9 956.882 5
 0 -4 2 41553.4 919.477 8
 0 4 2 41382.7 933.662 4
 0 4 -2 41765.6 934.351 4
 0 -4 -2 40911.6 930.68 4
 0 -4 2 42353.3 935.406 4
 0 -4 -2 42023.5 965.016 6
 0 -4 -3 63.3638 25.37 7
 0 -4 3 9.13897 29.8765 10
 0 -4 -3 -15.7526 35.7581 6
 0 4 3 6.30217 24.0013 5
 0 4 -3 14.359 32.5945 9
 0 -4 3 -43.5787 22.6979 4
 0 -4 -3 3.75454 18.8444 4
 0 4 3 -10.2819 21.068 8
 0 -4 3 10.1766 19.3784 8
 0 4 4 70.12 37.2884 8
 0 -4 4 76.7407 43.5491 8
 0 4 4 86.3415 33.8785 5
 0 -4 -4 67.2292 45.2359 7
 0 -4 4 37.2896 33.6081 10
 0 -4 -4 94.6126 60.9395 6
 0 4 4 48.771 29.2229 7
 0 4 5 57.4357 38.6227 5
 0 4 5 64.1136 40.845 7
 0 -4 5 47.1868 42.0598 10
 0 4 6 12449.6 425.993 8
 0 -4 6 12045.1 421.401 8
 0 -4 6 11611.6 387.017 10
 0 -4 7 -14.516 65.9019 8
 0 4 7 29.1881 65.0176 8
 0 -4 8 7340.01 362.602 8
 0 4 8 7497.55 369.822 8
 0 4 9 42.3491 76.2903 8
 0 -4 9 84.0143 71.0851 8
 0 4 10 5360.35 349.672 8
 0 -4 10 4785.77 330.5 8
 0 -5 0 -15.3005 23.1605 4
 0 5 0 10.3299 23.0162 4
 0 -5 0 50.4146 24.0318 2
 0 5 0 40.9875 24.8546 2
 0 -5 0 59.7737 27.2787 5
 0 -5 -1 9664.81 299.744 5
 0 5 -1 10288 277.914 2
 0 5 1 10389.1 234.958 8
 0 -5 1 10366.1 233.313 8
 0 5 -1 9520.63 287.572 4
 0 5 1 10230.5 292.798 4
 0 -5 -1 10141.1 295.597 2
 0 -5 1 10576.4 312.745 9
 0 -5 1 9705.86 288.58 4
 0 -5 -1 9592.74 286.828 4
 0 5 2 -6.38908 24.3332 5
 0 5 -2 41.3162 26.907 9
 0 -5 2 -5.12451 22.831 4
 0 5 -2 31.0148 24.322 4
 0 5 2 30.9399 21.6082 4
 0 -5 -2 4.93629 21.1298 4
 0 5 2 -3.30416 15.5477 8
 0 -5 2 6.46094 14.9366 8
 0 -5 -3 41916.2 992.124 6
 0 -5 3 40462.6 1032.37 10
 0 5 -3 41737.4 985.502 9
 0 -5 -3 40710 970.717 7
 0 -5 3 41696.2 935.691 4
 0 -5 -3 40030.3 927.811 4
 0 5 3 42585.1 973.508 5
 0 -5 3 40604.4 931.399 8
 0 5 3 41971.5 935.882 8
 0 5 4 8.08282 36.6958 5
 0 -5 4 -11.4063 34.5229 10
 0 -5 -4 10.8693 36.7806 6
 0 -5 4 13.8425 29.6252 8
 0 5 4 7.00589 27.3749 8
 0 -5 4 29.3027 24.8811 4
 0 -5 -4 9.13873 22.9345 4
 0 5 -4 -9.60045 36.5628 9
 0 -5 -4 -8.41566 30.3169 7
 0 5 -5 98989.2 2213.42 9
 0 5 5 98201 2175.77 5
 0 -5 5 98698 2217.4 10
 0 -5 6 22.4058 41.5274 10
 0 -5 6 -11.643 47.7137 8
 0 5 6 -11.8263 47.3508 8
 0 5 7 3106.01 183.612 5
 0 5 7 3318.81 214.331 8
 0 -5 7 2627.15 193.913 8
 0 5 8 35.1479 50.9256 8
 0 -5 8 -17.4826 61.0991 8
 0 -5 9 989.656 153.828 8
 0 5 9 1550.19 178.264 8
 0 -5 10 138.609 90.2706 8
 0 5 10 -47.4178 90.2982 8
 0 -6 0 309893 6415.17 2
 0 -6 0 314636 6431.23 4
 0 6 0 302806 6427.8 4
 0 -6 0 314247 6439.71 5
 0 6 1 5.38496 8.72317 8
 0 -6 -1 -7.24163 28.9944 5
 0 -6 1 7.72742 21.3503 9
 0 -6 1 25.0942 25.7094 4
 0 6 -1 6.28676 22.6475 4
 0 6 1 -12.5806 24.5784 4
 0 -6 -1 6.15975 25.8104 4
 0 6 -1 -54.8538 26.1417 2
 0 -6 -1 44.5784 27.8205 2
 0 6 -2 30487.7 719.19 4
 0 6 2 28951.7 714.474 4
 0 6 -2 31394.8 701.759 2
 0 -6 2 29739.8 662.457 8
 0 6 2 29078.1 663.381 8
 0 6 2 28551.3 732.356 5
 0 -6 -2 29377 738.002 2
 0 -6 -2 30564.2 743.443 7
 0 -6 2 29846.3 720.474 4
 0 -6 -2 29248.2 714.994 4
 0 -6 -3 36.183 48.723 6
 0 -6 3 65.217 32.8053 8
 0 6 3 15.2918 25.1994 8
 0 6 -3 8.9662 47.6549 9
 0 -6 -3 42.106 48.2509 7
 0 6 3 8.15617 29.3873 5
 0 -6 3 18.8026 33.3141 4
 0 -6 -3 23.9245 27.658 4
 0 -6 -3 39.6369 23.5665 1
 0 -6 4 6.91426 30.2229 8
 0 6 4 70.5204 35.9418 8
 0 -6 -4 62.9187 34.2767 4
 0 -6 4 85.1197 32.3289 4
 0 6 -4 41.4273 47.0306 9
 0 6 4 62.9865 36.0416 5
 0 -6 -4 55.8529 45.2955 7
 0 -6 4 26.9082 43.9953 10
 0 -6 -4 90.7728 50.5604 6
 0 -6 5 26.6884 42.0405 10
 0 -6 6 9487.54 377.088 10
 0 6 -6 9555.96 389.485 9
 0 6 6 10143.7 370.287 8
 0 -6 6 9464.25 358.623 8
 0 6 6 9967.23 361.145 5
 0 6 -7 83.3238 63.468 9
 0 6 7 -12.2208 48.9323 5
 0 -6 7 28.434 49.6883 8
 0 6 7 14.483 47.3488 8
 0 -6 8 16296.9 594.567 8
 0 6 8 17467.2 611.94 8
 0 6 -8 16917.3 621.91 9
 0 6 9 41.2661 76.4992 8
 0 -6 9 120.899 86.2613 8
 0 -6 10 4076.41 299.945 8
 0 6 10 4221.33 307.968 8
 0 -7 0 96.0003 52.7761 5
 0 -7 0 71.1425 33.912 2
 0 7 0 -7.45059 25.2221 4
 0 -7 0 59.5704 41.1534 4
 0 -7 1 9231.21 305.775 5
 0 7 -1 9030.43 278.071 2
 0 7 1 8691.36 295.175 4
 0 7 -1 9562.27 302.9 4
 0 7 -1 8819.69 203.831 3
 0 -7 1 9276.02 304.271 4
 0 -7 -1 9687.1 304.656 4
 0 -7 -1 9123.14 312.969 5
 0 -7 -1 8951.09 294.156 2
 0 -7 1 9473.37 324.647 9
 0 -7 -2 21.8367 31.7996 4
 0 7 2 -7.45107 27.6215 4
 0 7 -2 29.6657 25.9209 4
 0 -7 2 22.5639 25.4528 4
 0 -7 2 64.2354 35.857 9
 0 7 2 43.174 19.6177 8
 0 -7 2 -2.96729 19.2291 8
 0 -7 -2 -25.8767 38.4286 7
 0 7 -2 52.1417 29.0797 2
 0 -7 -2 -8.5244 34.1317 2
 0 7 -3 74490.3 1688.84 2
 0 7 3 78181.3 1749.65 5
 0 -7 -3 77172.5 1753.12 7
 0 -7 -3 77210.2 1712.78 4
 0 -7 3 76591.1 1716.45 4
 0 7 3 81616.4 1675.04 8
 0 -7 3 76549.5 1667.54 8
 0 -7 -3 80944.8 1765.5 6
 0 7 -3 74626.6 1757.5 9
 0 -7 4 46.5979 54.2844 10
 0 7 4 -13.648 31.5496 8
 0 -7 4 6.69741 33.6154 8
 0 -7 4 21.9319 31.2922 4
 0 -7 -4 6.88233 26.2114 4
 0 7 -4 33.5238 40.2559 9
 0 -7 -5 12520 479.442 6
 0 7 5 13976.4 449.83 5
 0 -7 5 13138.7 488.425 10
 0 -7 -5 12783.9 445.55 7
 0 -7 6 -33.7701 42.8716 8
 0 7 6 -11.5825 46.376 8
 0 7 -6 -15.0083 62.8885 9
 0 7 6 -12.3381 53.9009 5
 0 -7 6 -15.0551 54.2357 10
 0 -7 7 6915.79 325.565 8
 0 7 7 7680.49 342.187 8
 0 7 7 7397.39 325.802 5
 0 7 -7 7590.81 363.727 9
 0 7 8 -34.9928 68.3647 8
 0 -7 8 50.9376 61.166 8
 0 7 9 2366.78 211.924 8
 0 -7 9 2380.77 214.631 8
 0 7 10 -45.3425 81.6712 8
 0 -7 10 22.0054 76.9057 8
 0 -8 0 139143 2911.62 5
 0 -8 0 131808 2862.61 2
 0 -8 0 132654 2887.97 4
 0 8 0 132923 2886.63 4
 0 -8 -1 -8.26335 37.5154 2
 0 8 -1 40.9102 33.1691 2
 0 -8 1 53.2775 38.3858 9
 0 -8 -1 109.795 49.9236 7
 0 -8 -1 19.7197 41.3147 5
 0 -8 1 92.1371 49.6245 5
 0 8 1 8.64086 28.2485 4
 0 8 -1 -34.4665 37.6426 4
 0 -8 -1 17.275 41.3351 4
 0 -8 1 26.2185 45.1743 4
 0 -8 -2 50542 1195.42 2
 0 8 -2 51022.2 1147.33 2
 0 -8 2 49351.7 1210.51 9
 0 8 2 50413.3 1075.36 8
 0 -8 -2 48314.6 1174.12 4
 0 -8 2 51341.2 1187.14 4
 0 -8 3 -4.66568 23.4236 8
 0 8 3 61.8562 27.2663 8
 0 8 -3 13.5959 27.8637 2
 0 -8 3 8.78198 36.8019 4
 0 -8 4 60.0844 35.2246 4
 0 -8 -4 56.6479 34.6882 4
 0 8 4 92.4392 33.6896 8
 0 -8 4 105.359 35.0454 8
 0 -8 -4 71.7694 44.3785 7
 0 8 4 102.843 48.9463 5
 0 -8 4 123.966 57.9243 10
 0 -8 -4 144.784 52.732 2
 0 8 -4 117.342 38.491 2
 0 -8 -5 13.3226 43.5536 7
 0 -8 5 17.6831 55.7056 10
 0 8 5 12.5175 48.9104 5
 0 8 -5 27.6486 55.3506 9
 0 -8 -5 -64.0516 55.9628 6
 0 -8 -6 6699.83 356.448 6
 0 8 -6 6637.75 326.654 9
 0 8 6 6616.06 305.538 5
 0 -8 6 6408.29 333.265 10
 0 -8 6 6792.37 286.139 8
 0 8 6 6644.68 287.574 8
 0 8 7 57.9867 64.5842 5
 0 8 -7 -17.8464 67.9669 9
 0 8 7 14.2842 62.4019 8
 0 -8 7 13.7756 55.1559 8
 0 -8 -8 27643.2 929.52 2
 0 8 8 28723.8 852.896 8
 0 -8 8 27012 831.25 8
 0 -8 9 170.787 86.1752 8
 0 8 9 58.8778 64.1917 8
 0 -8 -9 102.928 100.564 2
 0 -9 0 65.4157 47.6329 5
 0 -9 0 41.563 45.3606 2
 0 -9 0 -10.0297 44.6876 4
 0 9 -1 8161.82 280.333 2
 0 -9 1 8280.25 332.473 9
 0 -9 -1 7724.59 291.471 2
 0 -9 -1 7563.67 296.916 4
 0 -9 1 7931.31 303.961 4
 0 -9 -1 7514.09 311.904 5
 0 -9 1 8342.97 317.189 5
 0 -9 2 20.3208 34.382 4
 0 -9 -2 19.7549 34.5208 4
 0 9 -2 -7.44188 31.1834 2
 0 -9 -2 -22.7578 40.9919 7
 0 -9 2 35.9376 39.162 9
 0 -9 2 42.4878 40.4534 5
 0 -9 -3 26767.5 751.667 2
 0 -9 3 25818.8 709.628 4
 0 -9 -3 25560.2 700.524 4
 0 -9 -3 26469.6 747.594 7
 0 9 3 25954.4 617.76 8
 0 -9 3 27215.3 619.463 8
 0 9 -3 27228.2 676.031 2
 0 9 4 6.36418 29.9453 8
 0 -9 4 39.5018 40.4712 4
 0 -9 -4 9.33946 37.3949 4
 0 -9 4 -19.8534 54.8541 10
 0 -9 -4 -14.1146 50.8474 6
 0 -9 -4 -14.5449 53.9163 2
 0 9 -4 31.325 33.5212 2
 0 -9 -4 134.372 61.0048 7
 0 -9 -5 27682 810.953 7
 0 -9 5 27686.9 878.009 10
 0 -9 -5 27783.8 837.636 2
 0 -9 -5 28156 842.235 6
 0 -9 -6 -20.3416 66.5019 6
 0 -9 -6 -115.335 76.9663 2
 0 9 6 -11.0937 46.4881 8
 0 -9 6 -19.2535 58.2759 10
 0 -9 -6 16.1157 61.3779 7
 0 9 -6 -16.6764 69.8794 9
 0 9 7 4748.1 259.138 8
 0 -9 -7 5263.85 331.581 2
 0 -9 -8 -24.5742 88.5261 2
 0 9 8 32.7761 67.1594 8
 0 9 9 1030.39 147.106 8
 0 -9 -9 1266.7 189.746 2
 0 -10 0 133863 2998.77 5
 0 -10 0 132295 2935.19 2
 0 -10 0 134181 3035.85 9
 0 -10 1 13.8289 45.2085 9
 0 -10 1 -12.1629 41.1579 5
 0 -10 -1 -25.567 47.3867 5
 0 -10 1 11.5013 50.2444 4
 0 -10 -1 22.729 40.9397 4
 0 -10 -1 37.2427 42.0084 7
 0 -10 2 9867.28 381.547 9
 0 10 -2 9872.08 323.062 2
 0 -10 2 9388.88 363.046 5
 0 -10 2 9848.88 361.049 4
 0 -10 -2 9350.31 351.669 4
 0 -10 -2 9310.98 362.345 2
 0 -10 -2 8760.38 361.331 7
 0 -10 3 -23.1864 46.4174 4
 0 -10 -3 22.267 50.5455 4
 0 -10 3 -12.0715 50.5816 5
 0 10 -3 16.2848 36.9659 2
 0 -10 -3 -27.8091 58.2625 2
 0 -10 -3 56.3011 60.2463 7
 0 -10 -4 15.0353 54.1655 7
 0 -10 4 -21.9399 69.1171 10
 0 -10 -4 -63.6978 62.2244 2
 0 -10 -4 45.7582 58.0909 6
 0 -10 -4 -10.611 42.4876 4
 0 -10 4 -22.4215 53.6513 4
 0 -10 4 -24.119 48.2868 5
 0 -10 -5 17.9983 60.9042 6
 0 -10 5 87.3809 73.9215 10
 0 -10 -5 -16.2833 60.3596 7
 0 -10 -5 -18.1101 47.4691 2
 0 -10 6 9005.81 436.984 10
 0 -10 -6 8971.06 405.615 7
 0 -10 -6 8886.69 432.36 2
 0 -10 -6 7890.44 419.329 6
 0 -10 -7 69.7689 93.1256 2
 0 -10 -8 6216.44 391.286 2
 0 -10 -9 -27.809 87.606 2
 0 -11 0 77.2679 45.0132 4
 0 -11 0 16.0626 50.6064 9
 0 -11 0 14.2013 46.4321 5
 0 -11 1 4114.8 226.1 4
 0 -11 -1 3676.84 215.555 4
 0 -11 1 3389.27 224.068 9
 0 -11 -1 3639.44 226.88 5
 0 -11 1 3614.32 222.823 5
 0 -11 -1 4075.31 215.017 2
 0 -11 -1 3640.89 225.282 7
 0 -11 -2 -29.6291 74.3557 7
 0 -11 2 52.0615 52.1118 4
 0 -11 -2 25.4593 45.8574 4
 0 -11 2 13.6491 51.9817 5
 0 11 -2 -18.1954 37.2831 2
 0 -11 -2 13.4111 46.87 2
 0 -11 2 29.9406 53.9293 9
 0 -11 3 42651.7 1106.07 5
 0 -11 -3 42267.7 1138.04 7
 0 -11 -3 41032.6 1123.11 2
 0 -11 3 43037.5 1096.14 4
 0 -11 -3 43577.2 1091.86 4
 0 11 -3 42821.6 1027.99 2
 0 -11 4 50.0636 55.7593 4
 0 -11 -4 35.7362 52.0387 4
 0 -11 -4 -52.2483 74.5461 2
 0 -11 -4 131.771 74.7792 6
 0 -11 4 -40.3215 61.0191 5
 0 -11 -4 -33.5565 76.1723 7
 0 -11 4 -48.1833 72.9165 10
 0 -11 -5 29628.4 913.296 7
 0 -11 5 31930 863.754 5
 0 -11 -5 30916.4 946.531 2
 0 -11 5 31590.6 1008.19 10
 0 -11 -5 30651.7 940.474 6
 0 -11 -6 19.3374 58.5354 7
 0 -11 -6 111.708 82.823 6
 0 -11 -6 44.2423 69.6932 2
 0 -11 -7 1258.25 183.425 2
 0 -11 -8 -54.0363 88.3327 2
 0 -12 0 17508.5 586.54 4
 0 -12 0 17297.9 620.689 9
 0 -12 0 19447.2 616.902 7
 0 -12 0 18515.5 612.05 5
 0 -12 -1 13.0458 49.6861 2
 0 -12 1 43.419 45.5954 4
 0 -12 -1 14.354 51.7111 4
 0 -12 1 -15.5108 54.2099 5
 0 -12 1 34.3478 47.4525 9
 0 -12 -1 48.3883 54.582 7
 0 -12 -2 20808.3 678.057 7
 0 -12 -2 19907 644.267 2
 0 -12 2 20196.8 654.121 5
 0 -12 2 19791.9 643.048 4
 0 -12 -2 21323.4 650.66 4
 0 -12 2 21103.4 677.334 9
 0 -12 -3 16.7308 48.4821 2
 0 -12 3 -30.0919 65.7292 5
 0 -12 3 14.2279 62.1553 4
 0 -12 -3 -13.7847 62.5817 4
 0 -12 -3 17.6909 83.2369 7
 0 -12 -4 -17.7756 53.8003 6
 0 -12 -4 18.6167 72.7422 7
 0 -12 -4 18.8665 65.9357 2
 0 -12 4 14.8348 66.0902 5
 0 -12 -5 -40.6162 61.4652 6
 0 -12 -5 -19.7626 80.9887 7
 0 -12 5 -14.4775 56.569 5
 0 -12 -5 63.4848 64.0484 2
 0 -12 -6 4330.77 296.168 7
 0 -12 -6 3990.41 300.08 2
 0 -12 -6 3714.88 287.904 6
 0 -12 -7 78.2784 96.7351 2
 0 -12 -8 6760.57 432.76 2
 0 -13 0 96.0561 81.5627 4
 0 -13 0 156.103 90.9275 5
 0 -13 0 -19.3582 71.7601 9
 0 -13 0 -17.5873 75.2811 7
 0 -13 -1 1355.21 139.861 2
 0 -13 -1 1850.69 184.412 7
 0 -13 -1 1766.16 168.187 4
 0 -13 1 1936.87 175.401 4
 0 -13 1 1900.34 187.111 9
 0 -13 1 1801.65 176.752 5
 0 -13 -2 -16.1938 51.0139 2
 0 -13 2 53.9067 56.6058 9
 0 -13 2 -16.9034 66.0476 5
 0 -13 -2 -15.5831 63.8605 4
 0 -13 2 15.8127 60.2213 4
 0 -13 -2 -18.7438 67.5227 7
 0 -13 -3 33617 981.809 2
 0 -13 -3 32907.4 931.539 4
 0 -13 3 32801.2 936.696 4
 0 -13 3 35354.6 968.504 5
 0 -13 -3 31496 985.322 7
 0 -13 -4 -20.5047 62.0603 7
 0 -13 -4 -19.1397 60.2941 6
 0 -13 -4 20.4026 71.3042 2
 0 -13 -5 10105.6 489.574 7
 0 -13 -5 11818.5 511.22 6
 0 -13 -5 10760.5 506.477 2
 0 -13 -6 -24.1525 96.7057 6
 0 -13 -6 -74.8692 75.5373 2
 0 -13 -6 22.9504 87.4079 7
 0 -13 -7 2610.33 261.316 2
 0 -14 0 55530.7 1433.2 7
 0 -14 0 50179.3 1420.12 9
 0 -14 1 20.2996 66.3622 9
 0 -14 -1 39.9935 55.2495 7
 0 -14 1 -38.043 62.1838 7
 0 -14 -2 8022 388.479 2
 0 -14 -2 9202.82 439.155 7
 0 -14 2 9362.79 427.922 9
 0 -14 -3 -21.6169 80.1307 7
 0 -14 -3 137.571 76.7914 2
 0 -14 -4 22.5636 85.9319 7
 0 -14 -4 20.4966 59.3947 6
 0 -14 -4 -21.9703 76.783 2
 0 -14 -5 -23.5313 89.6172 7
 0 -14 -5 24.1621 66.7579 2
 0 -14 -5 22.616 76.5296 6
 0 -14 -6 4783.96 349.39 2
 0 -14 -6 4918.17 344.05 7
 0 -14 -7 56.5816 85.6334 2
 0 -15 0 21.747 71.095 7
 0 -15 -1 4178.92 298.956 7
 0 -15 1 5039.61 319.991 7
 0 -15 -2 18.7101 61.1658 2
 0 -15 -2 23.0887 72.7345 7
 0 -15 2 -20.6152 74.2643 7
 0 -15 -3 5286.3 348.121 7
 0 -15 -3 6111.89 350.613 2
 0 -15 -4 -24.6406 98.6577 7
 0 -15 -4 43.6756 76.3204 6
 0 -15 -4 -46.4929 86.1714 2
 0 -15 -5 10000.5 492.494 6
 0 -15 -5 10241.6 516.014 7
 0 -15 -5 10177.1 518.699 2
 0 -15 -6 26.3506 100.363 7
 0 -15 -6 110.408 90.2452 2
 0 -16 0 36520.7 1129.35 7
 0 -16 1 -23.4704 98.3461 7
 0 -16 -1 -24.4303 76.9621 7
 0 -16 -2 4802.25 340.803 7
 0 -16 2 5022.2 333.991 7
 0 -16 -3 22.1489 79.797 2
 0 -16 3 109.449 81.1494 7
 0 -16 -3 51.5521 90.0902 7
 0 -16 -4 23.0966 78.1564 6
 0 -16 -4 26.474 95.3706 7
 0 -16 4 -20.9878 77.7993 7
 0 -16 -4 49.1385 91.0749 2
 0 -16 -5 -27.2518 123.722 7
 0 -16 -5 26.5883 101.26 2
 0 -17 0 -103.422 119.555 7
 0 -17 -1 1756.26 218.533 7
 0 -17 1 1750.61 211.466 7
 0 -17 2 148.386 94.1991 7
 0 -17 -2 27.0854 103.165 7
 0 -17 -3 12843 609.816 7
 0 -17 -3 11893 551.569 6
 0 -17 -3 12448.8 557.884 2
 0 -17 3 14108.5 593.967 7
 0 -17 -4 -56.3183 92.0583 7
 0 -17 4 -22.7573 84.3604 7
 0 -17 -4 -25.3549 70.0566 2
 0 -18 0 8254.85 476.499 7
 0 -18 -1 56.9421 105.538 7
 0 -18 1 -54.0218 88.3029 7
 0 -18 -2 5265.31 384.914 7
 0 -18 2 5821.48 382.424 7
 0 -18 -3 147.297 95.924 6
 0 -18 3 -50.2149 84.9604 7
 0 -18 -3 -29.1763 88.3056 7
 1 0 -1 93933.9 1954.19 10
 -1 0 1 94739.6 1967.18 6
 -1 0 -1 94188.3 1947.9 8
 1 0 1 93553.3 1949.16 8
 -1 0 2 5279.44 186.534 6
 1 0 -2 5259.97 162.884 10
 -1 0 -2 5340.88 161.884 8
 1 0 2 5237.25 162.548 8
 1 0 2 5275.43 134.154 7
 -1 0 -3 10499.4 294.266 8
 -1 0 3 10027.2 292.758 8
 1 0 -3 9971.92 287.754 10
 1 0 3 10234.1 295.038 8
 -1 0 3 10410.1 331.429 6
 -1 0 4 29647.1 777.999 6
 1 0 4 27911.9 716.162 8
 -1 0 -4 28470.1 714.255 8
 -1 0 4 31104.6 726.929 8
 1 0 -4 29686.7 709.246 10
 1 0 4 28066.4 659.907 7
 -1 0 4 29716.8 703.296 7
 1 0 4 29716.9 762.424 6
 1 0 5 85.4011 48.8829 6
 -1 0 5 106.307 50.642 6
 -1 0 5 101.547 36.4528 7
 1 0 5 90.4644 29.4742 7
 1 0 -5 79.1448 35.3085 10
 1 0 6 10283.1 382.109 8
 -1 0 6 10245 339.818 7
 1 0 -6 10560.8 357.406 10
 1 0 6 10565.3 307.827 7
 -1 0 6 11406.5 392.452 8
 -1 0 6 10426.2 425.799 6
 1 0 6 10368 414.71 6
 -1 0 7 23145.1 759.477 6
 1 0 7 23589.1 745.001 6
 1 0 7 22650.4 702.202 8
 -1 0 7 23022.1 703.687 8
 1 0 8 679.387 115.538 8
 -1 0 8 743.074 122.338 8
 1 0 8 533.154 112.579 6
 -1 0 9 7595.13 398.929 8
 1 0 9 6801.14 380.541 8
 -1 0 10 2203.27 230.555 8
 1 0 10 2374.35 234.986 8
 1 -1 0 13.1107 7.86377 7
 -1 1 0 41.0573 10.0973 7
 1 1 0 4.16859 11.2333 10
 -1 1 0 18.0045 9.81834 2
 -1 -1 0 3.71473 10.1426 9
 1 1 -1 98463.2 2061.8 10
 -1 -1 1 97277.1 2056.23 10
 -1 1 1 96745.7 2051.65 6
 1 1 1 106324 2028.15 5
 -1 -1 -1 94882.1 2025.85 5
 1 -1 -1 97889.7 2055.8 6
 -1 -1 -1 98513.7 2034.05 6
 1 1 1 97806.5 2030.26 6
 -1 1 1 98077.8 2046.19 7
 1 -1 -1 94076.6 2046.56 7
 -1 1 -1 99407.1 2035.89 8
 -1 -1 -1 98366.6 2035.93 8
 1 -1 1 97960.9 2036.44 8
 1 1 1 97432.5 2036.57 8
 1 -1 -1 97485.5 2035.73 1
 -1 1 1 100221 2034.03 1
 1 -1 2 86710.4 1808.67 10
 1 1 -2 86032.3 1842.58 10
 1 1 2 92294.1 1797.87 7
 1 1 2 88614.8 1826.23 8
 1 -1 2 84098 1823.21 8
 -1 1 2 84898.6 1851.53 6
 1 -1 -2 85464.4 1860.06 6
 -1 -1 -2 84166 1798.57 7
 -1 1 -2 92097.2 1825.83 8
 -1 -1 -2 85802.9 1822.2 8
 -1 1 2 84989.9 1811.65 1
 -1 1 2 85451.5 1781.28 4
 -1 1 -2 84465.8 1782.13 4
 1 -1 -3 2318.79 102.738 10
 -1 -1 -3 2273.57 77.9914 10
 -1 -1 3 2209.22 105.669 10
 -1 1 3 2178.61 62.1659 4
 -1 -1 3 2319.31 64.8082 4
 -1 -1 -3 2280.64 62.9599 4
 -1 1 -3 2418.12 65.7986 4
 1 1 3 2108.08 108.223 8
 1 -1 3 2539.07 115.106 8
 -1 -1 -3 2208.4 107.56 8
 -1 -1 3 2326.74 111.238 8
 -1 1 -3 2373.38 110.333 8
 -1 1 3 2309.87 111.279 8
 1 1 -3 2209.2 115.937 10
 -1 1 3 2275.67 107.972 7
 -1 1 3 2487.29 131.678 6
 1 1 3 2091.6 114.761 6
 -1 -1 -4 32218.1 717.884 10
 1 1 -4 32306.9 789.47 10
 1 -1 4 33160.3 788.707 8
 1 1 4 33148.7 789.118 8
 1 1 4 31470.7 809.888 6
 -1 1 4 33101.9 834.567 6
 1 1 4 30520.4 730.113 7
 -1 -1 -4 33548.4 786.76 8
 -1 1 4 31675.1 783.295 8
 -1 1 -4 33052.9 784.303 8
 -1 -1 4 32294.8 785.148 8
 -1 1 4 33293.5 770.563 7
 1 -1 -4 31656.6 759.367 10
 1 1 5 12812.6 348.246 7
 -1 1 5 13158.9 366.96 1
 -1 -1 -5 12876 336.278 10
 1 1 -5 13024.8 403.452 10
 1 -1 -5 12999 378.905 10
 1 -1 5 13109.9 453.397 6
 1 1 5 12773.5 431.6 6
 -1 -1 5 13449.7 473.884 6
 -1 1 5 12164.3 438.386 6
 -1 1 5 12241.9 375.839 7
 1 -1 5 12706 340.918 7
 -1 -1 6 6314.68 281.084 8
 1 -1 6 6205.95 277.505 8
 1 1 6 6618.85 284.848 8
 -1 1 6 6669.08 252.844 7
 -1 -1 6 6630.38 250.738 7
 1 -1 6 6861.31 219.279 7
 -1 1 6 6463.23 233.039 1
 1 -1 -6 6241.92 247.508 10
 1 1 6 6578.02 223.419 7
 -1 1 6 6200.33 278.338 8
 1 1 6 6575.5 304.859 6
 -1 -1 6 6216.02 324.547 6
 -1 1 6 6321.87 312.507 6
 1 -1 6 6307.99 313.718 6
 -1 -1 7 21306.8 657.649 8
 -1 1 7 20926 655.141 8
 1 1 7 20798.4 653.052 8
 1 -1 7 20112.9 647.877 8
 -1 1 7 20388.2 580.995 7
 1 1 7 20244.3 670.56 6
 -1 -1 7 20744.8 713.039 6
 1 -1 7 21241.5 705.593 6
 -1 1 7 21061.4 697.925 6
 1 -1 8 215.842 83.4144 8
 1 1 8 178.584 76.7186 8
 -1 -1 8 470.773 101.508 8
 -1 1 8 471.076 100.332 8
 1 -1 8 331.689 96.0657 6
 1 1 8 432.406 109.154 6
 -1 1 9 6660.88 373.896 8
 1 1 9 6368.11 367.624 8
 1 -1 9 7228.35 389.078 8
 -1 -1 9 6538.08 367.978 8
 1 1 10 3231.83 269.103 8
 1 -1 10 2768.13 248.926 8
 -1 1 10 2353.33 248.107 8
 -1 -1 10 2514.09 246.927 8
 -1 2 0 -4.68017 13.8674 2
 1 -2 0 22.0478 15.2859 2
 1 -2 0 15.5778 13.611 7
 1 2 0 -1.08246 7.74234 3
 1 -2 0 3.43417 7.81248 3
 1 -2 0 10.6394 15.9935 4
 -1 2 0 -2.21892 13.2916 4
 1 -2 0 2.20984 14.449 5
 -1 2 0 51.9555 16.6308 5
 -1 2 -1 78881.9 1642.76 9
 1 2 -1 75026.2 1671.02 9
 -1 -2 -1 77382.3 1648.17 5
 -1 2 1 77310.8 1644.64 4
 -1 2 -1 80903.9 1646.35 4
 1 -2 1 77555.5 1638.79 8
 -1 -2 -1 79048.9 1638.17 8
 1 2 1 83016.4 1641.05 8
 -1 2 -1 78176.3 1637.96 8
 1 -2 -1 76547.3 1660 2
 1 -2 -1 82011.5 1663.9 7
 -1 2 2 59583.9 1253.45 1
 1 -2 -2 60904.9 1310.3 6
 -1 -2 -2 59374.2 1287.65 6
 1 2 2 56179.4 1262.14 5
 -1 2 2 54410.8 1278.1 7
 1 -2 -2 61793.8 1291.75 7
 -1 2 2 59840.3 1299.47 6
 -1 -2 -2 59845.9 1264.62 7
 1 2 2 56870.4 1270.26 8
 1 -2 2 59726.4 1272.91 8
 -1 -2 -2 61466.2 1247.45 4
 -1 -2 2 60347.9 1248.4 4
 -1 2 2 61714.2 1272.74 8
 -1 -2 2 59725.9 1270.89 8
 -1 2 -2 59736.9 1270.86 8
 -1 -2 -2 56347.2 1268.37 8
 -1 2 2 59529.3 1246.4 4
 -1 2 -2 60054.5 1247.87 4
 -1 -2 2 57345.5 1303.19 10
 1 2 3 11273.5 329.629 6
 -1 2 3 11459.4 346.97 6
 1 -2 -3 11710.3 362.396 6
 -1 -2 -3 12014.8 306.031 7
 -1 2 3 11366.2 320.751 7
 1 2 3 11624.5 300.925 5
 1 2 3 11592.9 253.216 1
 -1 2 3 11616.1 292.423 1
 1 -2 3 11617.6 322.075 8
 1 2 3 11121.1 318.554 8
 1 2 3 10610.3 295.333 7
 -1 2 3 10900 267.182 4
 -1 2 -3 11715.7 270.993 4
 -1 -2 3 11356.3 331.291 10
 1 2 -3 11178.7 346.718 10
 -1 -2 -3 11046.8 266.112 4
 -1 -2 3 11931.3 270.368 4
 -1 -2 -3 11821 321.523 8
 -1 -2 3 11753.1 322.617 8
 -1 2 3 11558.8 320.505 8
 -1 2 -3 10744.3 314.172 8
 1 2 4 45959.6 1044.04 8
 1 -2 4 44250.6 1038.35 8
 -1 2 4 43606.8 1025.54 7
 1 2 4 42419.7 1051.51 6
 -1 2 4 42869.8 1074.1 6
 1 -2 -4 46036.1 1010.21 10
 -1 -2 4 42304.8 1025.5 10
 1 -2 4 44192.3 1002.37 10
 -1 -2 -4 44056.7 963.191 10
 1 2 4 45722.8 997.366 7
 -1 2 4 44993.7 986.323 1
 1 2 4 45297.9 945.935 1
 -1 -2 4 44080.8 935.24 4
 -1 -2 -4 46247.4 933.429 4
 -1 2 4 42926.1 1032.86 8
 -1 -2 -4 44970.9 1035.37 8
 -1 -2 4 42224.4 1031.45 8
 -1 2 -4 43532.6 1031.04 8
 1 2 5 1587.21 93.3811 7
 -1 2 5 1616.99 110.503 7
 -1 2 5 1584.67 88.2432 1
 1 2 5 1523.6 67.5579 1
 -1 -2 -5 1545.46 78.5769 10
 1 -2 -5 1647.98 102.967 10
 1 -2 5 1514.75 89.7459 10
 -1 2 5 1718.71 137.046 6
 1 2 5 1354.84 117.841 6
 -1 -2 6 4135.49 217.24 8
 1 2 6 3936.48 212.415 8
 1 -2 6 3689.12 207.37 8
 -1 2 6 3824.54 210.081 8
 1 2 6 4078.43 169.436 7
 -1 2 6 4006.09 190.669 7
 -1 2 6 3938.86 156.562 1
 1 2 6 3898.86 168.281 5
 -1 -2 6 3980.38 255.577 6
 1 2 6 3381.86 212 6
 -1 2 6 4008.31 237.009 6
 1 -2 -6 3906.47 182.189 10
 -1 2 7 19963.9 571.649 7
 -1 -2 7 20020.7 636.276 8
 1 2 7 20168.3 636.921 8
 1 -2 7 20715.4 643.561 8
 -1 2 7 19605.4 634.378 8
 1 -2 7 19826.4 697.153 6
 -1 2 7 20789.3 678.337 6
 1 2 7 19762.2 647.552 6
 -1 -2 7 19005 698.361 6
 -1 -2 8 252.465 83.4192 8
 -1 2 8 234.836 82.0589 8
 1 2 8 53.7931 62.7292 8
 1 -2 8 35.9778 58.8752 8
 1 2 8 286.175 85.6396 6
 -1 -2 9 4316.84 296.168 8
 -1 2 9 3616.73 272.172 8
 1 -2 9 3866.46 280.548 8
 1 2 9 4421.43 299.718 8
 1 -2 10 2030.46 218.958 8
 -1 2 10 2151.53 231.998 8
 -1 -2 10 2203.54 228.775 8
 1 2 10 2446.67 236.129 8
 -1 3 0 19.5072 16.5649 5
 -1 -3 0 13.5422 11.6685 2
 1 -3 0 3.38749 18.246 2
 -1 3 0 31.458 17.6005 4
 1 3 0 4.335 8.47201 3
 1 -3 0 10.5363 8.37525 3
 -1 3 1 869.691 52.4909 4
 -1 3 -1 908.844 53.9614 4
 1 -3 -1 942.589 59.8514 2
 1 3 -1 1035.82 43.4601 2
 1 -3 1 906.004 53.3511 9
 1 3 -1 938.166 66.3604 9
 1 3 1 929.477 43.503 8
 1 -3 1 930.921 43.336 8
 -1 3 1 900.627 57.8198 7
 1 -3 -1 884.386 59.0415 7
 -1 3 -1 942.355 42.3685 8
 -1 -3 -1 889.052 41.7179 8
 -1 3 1 848.715 59.3406 5
 -1 -3 -2 30464.9 688.9 6
 1 -3 -2 30615.8 712.885 6
 1 -3 -2 29656.6 696.849 7
 1 -3 2 29759.6 668.882 8
 1 3 2 28787.8 667.84 8
 1 3 2 28391.6 676.761 5
 -1 -3 2 29663.5 729.299 10
 -1 -3 -2 30436.6 622.698 1
 -1 3 -2 29799.7 667.546 8
 -1 3 2 30083 670.541 8
 -1 -3 2 30280.3 670.112 8
 -1 -3 -2 31821.9 671.911 8
 -1 3 2 28521.3 660.454 4
 -1 3 -2 29574 663.143 4
 -1 -3 -2 26916 673.01 7
 -1 3 2 29848.4 692.538 7
 1 3 -2 29757.1 708.683 9
 -1 3 -2 28702.5 678.99 9
 -1 -3 3 12045.2 367.169 10
 1 -3 3 11736.9 357.26 10
 -1 3 3 12261.6 346.406 7
 -1 3 -3 12404.9 334.889 8
 -1 -3 3 12612 337.898 8
 -1 -3 -3 11762 331.794 8
 -1 3 3 12573.1 337.658 8
 1 -3 3 12427.4 337.438 8
 1 3 3 12764 340.766 8
 -1 3 3 11083.4 296.922 4
 -1 3 -3 12487.5 303.544 4
 -1 -3 -3 11683.5 326.784 7
 1 -3 -3 13421.9 357.485 7
 -1 -3 -3 12058.3 359.669 6
 1 -3 -3 12260.5 378.636 6
 1 3 3 11773.1 326.357 5
 1 -3 4 58033.7 1321.62 10
 -1 3 4 58148.2 1365.86 6
 1 3 4 60917.2 1345.51 6
 1 3 4 58808.9 1302.41 5
 -1 -3 4 56222.8 1321.52 8
 -1 3 4 59596.5 1329.64 8
 -1 -3 4 58261.7 1344.06 10
 -1 3 4 58929.9 1329.03 7
 -1 -3 -4 60558.4 1307.81 7
 1 3 4 59011.9 1331.31 8
 1 -3 4 58894.8 1328.51 8
 -1 3 4 57946.4 1263.27 1
 1 -3 -4 58560.7 1393.98 6
 -1 3 5 5474.25 254.618 6
 1 3 5 5028.57 233.505 6
 -1 3 5 5202.13 172.652 1
 -1 -3 5 5341.43 222.569 10
 -1 -3 -5 5136.74 167.621 10
 1 -3 -5 5229.58 200.307 10
 1 -3 5 5438.97 207.152 10
 -1 3 5 5698.13 225.971 7
 1 3 5 5789.05 207.654 5
 1 3 6 4720.32 196.659 5
 -1 3 6 4585.94 251.361 6
 1 3 6 5074.71 248.123 6
 -1 3 6 4371.06 229.872 8
 1 -3 6 4805.23 236.442 8
 1 3 6 4367.63 229.085 8
 -1 -3 6 4873.92 239.647 8
 -1 3 6 4420.45 210.003 7
 1 -3 7 15233.2 594.755 6
 1 3 7 14689.3 524.152 6
 -1 3 7 15074.9 547.998 6
 -1 3 7 15100.2 470.954 7
 -1 -3 7 15552 606.326 6
 -1 3 7 14851.1 521.668 8
 1 -3 7 14432 517.651 8
 -1 -3 7 15136.5 524.444 8
 1 3 7 14827.7 521.232 8
 -1 -3 8 35.8391 60.7034 8
 1 -3 8 198.252 70.4788 8
 1 3 8 89.9555 64.873 8
 -1 3 9 3939.5 279.861 8
 -1 -3 9 3989.48 279.435 8
 1 -3 9 3526.45 269.147 8
 1 3 9 3464.01 271.73 8
 -1 -3 10 1893.34 208.071 8
 1 -3 10 1504.44 193.858 8
 1 3 10 1315.53 183.763 8
 -1 3 10 1626.53 195.203 8
 1 -4 0 -4.11661 21.5829 4
 -1 -4 0 4.1919 19.383 4
 -1 4 0 -4.17369 21.8821 4
 -1 4 0 33.5866 19.7562 2
 -1 -4 0 37.7934 16.5136 2
 1 -4 0 86.3093 23.5489 2
 1 -4 0 13.0954 20.892 5
 -1 4 0 4.29373 21.2242 5
 1 4 -1 29433 711.25 9
 1 -4 -1 30682.8 696.203 7
 1 -4 1 29528 676.746 5
 1 4 -1 28411.2 649.088 2
 -1 4 -1 28162.9 675.239 2
 -1 -4 1 29144.3 707.591 9
 -1 -4 1 29817.4 681.432 4
 -1 -4 -1 30251.9 681.846 4
 1 -4 -1 29437.1 692.6 2
 1 -4 1 29283.4 680.79 4
 -1 4 -1 29771 680.738 4
 -1 4 1 28920.7 678.261 4
 1 -4 -1 30825 682.575 4
 -1 4 -1 29544 635.549 8
 -1 -4 -1 30969.9 638.768 8
 -1 -4 -1 31180.4 691.974 5
 -1 4 1 28541.1 692.011 5
 -1 -4 2 15515.7 452.658 10
 1 4 2 14647.4 367.87 8
 1 -4 2 15177 369.825 8
 -1 -4 -2 15825.8 399.423 6
 1 -4 -2 16003.1 420.769 6
 -1 4 -2 15235.9 382.392 4
 -1 -4 2 15292.8 383.67 4
 -1 -4 -2 14884.3 380.335 4
 -1 4 2 15031.1 380.531 4
 1 4 -2 15473.3 422.751 9
 -1 4 -2 14686.4 393.235 9
 -1 -4 -2 15755.4 371.105 8
 -1 4 2 14763.9 368.004 8
 -1 -4 2 14828 367.582 8
 -1 4 -2 14777.7 366.16 8
 1 -4 2 15199.9 381.834 4
 1 -4 -2 15358.1 381.06 4
 1 4 2 14917 394.721 5
 -1 4 2 16295.2 414.348 5
 -1 -4 -2 14607.3 394.537 7
 -1 4 2 15010.1 404.232 7
 1 -4 -2 14684.5 405.466 7
 -1 -4 -3 27209.1 685.482 6
 1 -4 -3 27486.3 709.35 6
 1 4 3 25262.8 654.867 5
 1 -4 -3 27150.1 681.152 7
 -1 -4 -3 28276.7 666.578 7
 -1 -4 3 26792.9 718.219 10
 -1 -4 -3 27274.6 651.083 8
 -1 4 3 27502.6 653.826 8
 -1 4 -3 27643.2 650.659 8
 -1 -4 3 27916.2 654.003 8
 1 -4 3 27370.6 652.288 8
 1 4 3 27092.1 652.148 8
 -1 4 -3 27115.6 669.825 9
 1 4 -3 27591 701.196 9
 -1 4 3 27448.8 632.426 4
 -1 4 -3 27097.9 632.839 4
 -1 4 3 27511.7 679.58 7
 -1 -4 3 28238 637.341 4
 -1 -4 -3 28549.1 633.588 4
 -1 -4 4 63331.6 1460.38 10
 1 -4 4 62594.8 1444.68 10
 1 4 4 61232.5 1398.46 5
 -1 4 4 59972.6 1416.95 7
 -1 -4 -4 66426.6 1412.18 7
 -1 -4 4 63310.6 1411.17 8
 -1 4 4 63276.1 1411.6 8
 1 4 4 64613.3 1415.32 8
 1 -4 4 62389.2 1410.29 8
 -1 4 -4 62970.3 1352 4
 -1 -4 -4 64622.1 1463.97 6
 1 -4 -4 60118.9 1477.63 6
 -1 -4 4 66421.2 1354.29 4
 -1 -4 -4 59267 1342.43 4
 1 4 5 5021.28 204.165 5
 1 -4 5 5051.39 217.156 10
 -1 4 5 4911.56 216.494 7
 -1 -4 5 4911.89 226.853 10
 1 4 6 12471.8 377.564 5
 -1 4 6 11638.6 416.462 8
 1 -4 6 12889.2 429.9 8
 1 4 6 11264.4 411.758 8
 -1 -4 6 11615.6 414.085 8
 -1 4 6 11586.9 396.621 7
 1 -4 6 12038.8 378.312 10
 -1 -4 6 12240.6 404.58 10
 -1 4 7 15134 477.363 7
 -1 -4 7 14135.2 597.529 6
 -1 -4 7 14602.9 514.807 8
 -1 4 7 15058.7 524.01 8
 1 4 7 15148 522.872 8
 1 -4 7 15260 523.329 8
 -1 4 7 13756.6 469.538 5
 1 4 8 503.18 95.828 8
 1 -4 8 411.628 102.836 8
 -1 4 8 374.58 89.8688 8
 -1 -4 8 282.445 86.2312 8
 1 -4 9 3759.97 272.409 8
 -1 4 9 3229.9 260.032 8
 1 4 9 3717.12 272.969 8
 -1 -4 9 3932.58 276.514 8
 1 4 10 4126.71 303.853 8
 1 -4 10 3718.62 291 8
 -1 4 10 3382.6 282.124 8
 -1 -4 10 3386.85 279.241 8
 -1 5 0 5.23486 23.3222 4
 -1 -5 0 42.2114 27.661 4
 1 -5 0 20.8222 25.7288 4
 1 -5 0 22.0977 28.145 5
 1 -5 0 -31.4641 25.0959 2
 -1 -5 0 24.2273 17.6405 2
 -1 5 0 -5.16156 23.8637 2
 1 -5 -1 40183.8 907.421 4
 -1 -5 1 39689.4 908.49 4
 -1 -5 -1 39148.4 905.896 4
 -1 5 1 39723.5 907.74 4
 1 -5 1 39616.6 907.513 4
 -1 5 -1 39151.4 905.964 4
 -1 -5 -1 40390.6 919.193 5
 1 -5 1 39619 904.939 5
 -1 5 1 39853 922.695 5
 1 -5 1 39524.2 914.413 9
 -1 -5 1 37271.2 934.729 9
 1 -5 -1 42288.4 927.27 7
 1 -5 -1 39964.9 918.093 2
 -1 5 -1 39478.8 901.039 2
 -1 5 1 40768.6 843.92 8
 -1 -5 -1 39550.6 842.442 8
 -1 -5 1 40367.8 841.452 8
 -1 5 -1 39171.8 840.319 8
 -1 -5 2 32028.9 710.497 8
 -1 5 2 32597.9 713.571 8
 -1 5 -2 32186.2 710.057 8
 -1 -5 -2 33183.1 714.682 8
 -1 5 -2 31715.2 759.333 9
 -1 5 2 30878.1 768.004 5
 -1 -5 -2 31419.2 763.857 5
 1 -5 2 32628.4 748.458 4
 1 -5 -2 30772 739.347 4
 1 5 2 31980.6 713.479 8
 1 -5 2 31242.7 710.331 8
 -1 5 -2 31279.5 742.62 4
 -1 5 2 31369 741.834 4
 -1 -5 -2 31112.1 759.929 7
 1 -5 -2 31336.8 770.456 7
 1 5 -2 30029.3 780.854 9
 1 -5 -2 32344 773.35 2
 -1 -5 2 31410.2 744.344 4
 -1 -5 -2 33772.7 748.044 4
 -1 -5 3 56.4882 40.7101 10
 -1 -5 -3 47.5601 14.8246 1
 1 -5 -3 61.8549 21.3368 1
 -1 5 -3 28.465 32.3217 9
 1 5 -3 53.6421 37.4741 9
 1 5 3 87.5619 33.82 5
 -1 5 3 23.3602 28.8804 5
 -1 5 -3 51.5153 23.8363 4
 -1 -5 -3 24.7888 23.3466 4
 -1 -5 3 31.218 23.641 4
 -1 5 3 40.8433 24.8546 4
 -1 -5 -3 13.8569 25.7008 7
 1 -5 -3 15.7165 29.9431 7
 1 -5 3 66.9274 24.656 8
 -1 5 3 73.244 25.4686 8
 1 5 3 67.6263 26.9063 8
 -1 -5 3 61.4626 24.9347 8
 1 -5 -3 18.191 32.7799 6
 -1 -5 -3 92.3363 35.5876 6
 -1 -5 4 49855.1 1237.08 10
 1 -5 4 52190.4 1234.69 10
 -1 5 4 49477.5 1187.42 5
 1 5 4 49006.6 1164.45 5
 1 -5 -4 52836.2 1201.04 7
 -1 -5 -4 52501.6 1177.4 7
 -1 -5 4 51874.3 1162.19 8
 -1 5 4 49892.5 1159.06 8
 -1 5 -4 50824.9 1124.02 4
 -1 5 -4 50465.8 1186.84 9
 1 5 -4 50813.5 1219.28 9
 -1 -5 4 51573.2 1124.91 4
 -1 -5 -4 48458.2 1114.32 4
 1 5 4 50345.1 1160.29 8
 1 -5 4 49207.5 1156.78 8
 1 -5 -4 52410.2 1245.61 6
 -1 -5 -4 51216.3 1217.34 6
 -1 5 4 50862.4 1187.02 7
 -1 -5 5 9505.39 361.377 10
 1 -5 5 9394.87 348.464 10
 -1 5 -5 10049.9 348.06 9
 1 5 5 9604.02 322.499 5
 -1 5 5 9757.31 341.331 7
 -1 -5 -5 9275.86 324.977 7
 1 -5 6 1927.89 137.978 10
 -1 -5 6 2057.59 150.356 10
 1 5 6 1753.91 141.164 8
 -1 -5 6 1837.51 142.889 8
 1 -5 6 1701.78 137.647 8
 -1 5 6 1873.66 146.159 5
 1 -5 7 8510.76 365.794 8
 -1 -5 7 8760.57 367.48 8
 -1 5 7 7805.93 354.601 8
 1 5 7 8002.19 358.396 8
 -1 5 7 8745.88 345.818 5
 -1 -5 8 557.709 100.285 8
 1 5 8 642.003 107.224 8
 -1 5 8 371.259 95.6711 8
 1 -5 8 335.163 86.3156 8
 1 5 -9 3479.17 275.22 9
 -1 -5 9 3055.87 248.976 8
 -1 5 9 3696.62 274.391 8
 1 5 9 3338.01 260.058 8
 1 -5 9 3609.74 264.006 8
 1 -5 -10 1882.86 212.444 2
 -1 -5 10 2046.31 215.803 8
 1 -5 10 1659.59 197.777 8
 1 5 10 2085.33 215.844 8
 -1 5 10 2174.08 223.479 8
 1 -6 0 67.6026 30.6925 5
 -1 -6 0 -6.80564 30.321 5
 -1 -6 0 12.7757 26.7678 4
 -1 6 0 31.6383 27.6443 4
 1 -6 0 6.34876 26.0192 4
 -1 -6 0 -4.96387 22.951 2
 1 -6 0 36.9944 26.3927 2
 -1 6 0 36.8002 31.2482 2
 -1 -6 -1 37543.2 851.679 2
 1 6 -1 37250.7 818.873 2
 1 -6 -1 36457.4 867.873 7
 1 -6 1 36217.4 854.916 5
 -1 -6 -1 32654.1 855.113 5
 -1 -6 -1 36271.1 772.858 3
 -1 6 -1 36558.3 778.265 3
 1 -6 -1 36517.4 862.582 2
 -1 6 -1 36490.3 844.688 2
 -1 6 1 35791.5 865.094 5
 -1 -6 1 35607.7 764.424 8
 -1 6 1 36498.3 767.583 8
 -1 6 1 35364.7 851.412 4
 -1 6 -1 36438.8 853.95 4
 -1 -6 -1 36292.7 854.23 4
 -1 -6 1 36442.7 854.968 4
 1 -6 1 37308.4 858.721 4
 1 -6 -1 36051.6 852.087 4
 -1 -6 1 37809.2 895.994 9
 1 -6 1 36555.6 865.44 9
 1 -6 -2 8297.17 288.67 7
 -1 -6 -2 8165.69 279.843 7
 -1 6 2 8058.3 280.084 5
 -1 -6 -2 7220.92 271.598 5
 1 -6 2 8031.62 266.325 4
 1 -6 -2 7788.56 260.255 4
 1 6 -2 7784.79 295.837 9
 1 -6 -2 8980.28 289.641 2
 -1 -6 -2 7648.6 258.248 4
 -1 -6 2 8172.23 267.558 4
 -1 6 2 8010.28 260.506 4
 -1 6 -2 7820.92 258.985 4
 -1 6 2 8213.51 221.643 8
 -1 -6 2 8219.16 220.166 8
 1 6 -2 8046.4 232.437 2
 -1 6 -2 8386.42 260.575 2
 1 -6 2 8136.72 221.001 8
 1 6 2 7916.5 220.823 8
 1 -6 -3 9873.86 327.275 7
 -1 -6 -3 9316.53 310.245 7
 -1 6 3 9185.43 314.73 5
 1 -6 -3 9697.9 287.709 4
 1 6 3 8739.09 299.089 5
 1 -6 3 9097.35 285.469 4
 -1 -6 -3 8939.86 310.31 6
 1 -6 3 8789.09 266.643 8
 1 6 3 9037.1 269.059 8
 1 -6 -3 8948.88 327.951 6
 -1 -6 3 9785.51 374.829 10
 -1 -6 -3 8650.79 278.785 4
 -1 -6 3 9177.21 286.109 4
 1 -6 -3 9472.57 324.109 2
 -1 -6 3 9133.92 267.343 8
 -1 6 3 9107.35 268.797 8
 -1 6 -3 9166.95 284.476 4
 -1 6 3 8647.66 279.002 4
 -1 6 -3 9035.31 307.373 9
 1 6 -3 8687.96 325.961 9
 1 -6 -3 9096.33 261.272 1
 -1 -6 -4 31315.7 775.291 4
 -1 -6 4 33650.8 788.377 4
 1 6 -4 33774 870.855 9
 -1 6 -4 33473.4 839.325 9
 -1 -6 -4 33171 830.025 7
 -1 -6 4 32420.5 795.948 8
 1 -6 4 33444.9 801.285 8
 -1 6 4 31762.6 796.893 8
 1 6 4 35460 808.478 8
 1 6 4 34261.9 830.578 5
 -1 -6 -4 32949 858.924 6
 -1 -6 4 33341.6 909.456 10
 1 -6 4 33211.9 899.738 10
 -1 6 -5 1074.63 110.298 9
 1 -6 5 1226.24 123.822 10
 -1 -6 5 1331.47 135.18 10
 -1 -6 -5 1275.88 82.3689 4
 -1 -6 5 1260.32 85.3008 4
 1 -6 -5 1466.33 148.09 6
 1 -6 6 6185.67 276.667 8
 1 6 6 6664.74 287.71 8
 -1 -6 6 6139.46 274.196 8
 -1 6 6 6608.6 284.432 8
 1 -6 6 6119.36 281.224 10
 1 6 6 5746.13 256.694 5
 -1 6 6 7217.12 300.151 5
 -1 -6 6 5992.49 292.63 10
 -1 6 -6 5977.09 285.963 9
 1 6 -6 6503.23 317.692 9
 -1 6 7 14727.8 506.271 5
 -1 6 -7 14554.8 529.19 9
 1 6 -7 14758.1 560.735 9
 1 6 7 15522.9 534.542 8
 -1 6 7 15063.1 527.345 8
 1 -6 7 15450.1 527.98 8
 -1 -6 7 15450 526.029 8
 1 6 -8 681.046 124.06 9
 -1 6 8 685.971 119.497 8
 -1 -6 8 291.984 96.6567 8
 1 6 8 476.614 98.1042 8
 1 -6 8 575.052 108.166 8
 -1 -6 9 4532.42 298.555 8
 -1 6 9 4363.5 298.636 8
 1 6 9 3952.54 283.078 8
 1 -6 9 4548.61 297.462 8
 1 -6 -10 1781.34 208.165 2
 1 6 10 2036.26 219.463 8
 1 -6 10 2147.77 219.94 8
 -1 -6 10 1944.11 209.47 8
 -1 6 10 2469.18 235.785 8
 -1 7 0 14.8653 29.0534 4
 -1 -7 0 98.4783 49.5357 4
 -1 -7 0 11.786 25.237 2
 1 -7 0 7.07663 30.9254 2
 -1 -7 0 89.7763 50.9305 5
 1 -7 0 72.8737 54.3465 5
 1 -7 0 75.4582 46.6257 4
 -1 -7 -1 22294.3 565.792 2
 1 7 -1 22394.9 536.696 2
 1 -7 -1 21427.1 575.47 2
 -1 7 -1 21783.5 559.167 2
 -1 7 1 21711.8 570.914 4
 -1 7 -1 21134.3 566.691 4
 -1 -7 -1 22570.4 592.433 5
 1 -7 1 20713.5 570.01 5
 1 -7 -1 21628.7 583.245 7
 1 -7 1 22054.6 576.723 4
 -1 -7 -1 21390.7 571.203 4
 1 -7 -1 22311.7 575.16 4
 -1 -7 1 21394.5 573.496 4
 1 -7 1 20716.9 579.441 9
 -1 -7 1 21556.7 609.734 9
 -1 -7 1 21102 460.036 8
 -1 7 1 22541 465.279 8
 -1 -7 2 30187.6 771.81 9
 1 -7 2 30136.5 730.19 5
 -1 -7 -2 28876.5 748.813 5
 -1 7 2 28548.1 744.524 5
 1 -7 2 28750.3 728.107 4
 1 -7 -2 28752.5 724.257 4
 -1 -7 2 28728.5 725.986 4
 -1 -7 -2 28119.8 722.495 4
 1 -7 2 27754.4 731.937 9
 -1 7 -2 27765.6 719.355 4
 -1 7 2 30159.3 728.04 4
 -1 -7 -2 28424.6 740.419 7
 1 -7 -2 29638.9 753.76 7
 -1 -7 -2 29171.7 737.751 2
 1 -7 -2 28014 741.692 2
 -1 -7 2 28674.6 646.894 8
 -1 7 2 30796.4 653.636 8
 1 7 -2 30208.1 683.809 2
 -1 7 -2 27805.3 707.276 2
 1 -7 -3 11137.1 308.208 1
 1 7 -3 9921.91 368.953 9
 -1 -7 -3 10764.3 355.266 6
 1 -7 -3 11576 383.149 6
 -1 7 3 10401.2 300.161 8
 -1 -7 3 10773.3 299.907 8
 1 7 3 10941.4 303.817 8
 -1 -7 -3 10552.3 356.938 7
 -1 -7 3 10827.5 429.796 10
 1 7 -3 11319.9 307.395 2
 -1 -7 3 10370.6 334.073 4
 -1 -7 -3 10408.7 330.652 4
 1 -7 3 10753.1 337.204 4
 1 -7 -3 10333.9 328.95 4
 1 -7 3 10943.4 302.422 8
 -1 7 -3 10638 334.682 4
 -1 7 3 10310.7 330.581 4
 1 -7 -4 18333.5 464.881 1
 -1 -7 4 16948.7 598.301 10
 1 -7 4 18605.2 606.586 10
 -1 7 -4 17698.1 529.952 9
 -1 -7 -4 17976.3 548.698 6
 -1 7 4 18559.6 490.55 8
 -1 -7 4 17739.7 483.478 8
 1 -7 4 17528.3 484.489 8
 1 7 4 18001.1 487.756 8
 1 -7 -4 17918.5 562.116 2
 -1 -7 -4 19792.3 498.586 4
 -1 -7 4 18553.8 499.601 4
 -1 -7 -5 4138.24 218.932 7
 1 -7 -5 4495.12 239.101 7
 1 -7 -5 4497.05 266.646 6
 -1 -7 5 4781.54 266.25 10
 1 -7 5 3789.45 237.72 10
 1 7 -5 3920.83 236.644 9
 -1 7 5 4365.3 227.129 5
 -1 -7 -5 4147.93 172.675 4
 -1 -7 5 4122.74 177.234 4
 1 7 5 4193.85 212.769 5
 1 -7 -6 6603.94 359.281 6
 -1 7 -6 7385.86 327.715 9
 1 7 -6 7051.64 343.63 9
 -1 -7 6 6622.06 329.727 10
 1 7 6 7329.5 299.875 5
 1 -7 6 7161.05 328.222 10
 -1 7 6 7660.78 323.975 5
 -1 7 6 6892.8 297.263 8
 1 7 6 6808.78 295.393 8
 1 -7 6 7323.36 301.568 8
 -1 -7 6 7194.89 300.257 8
 1 7 -7 18076.1 656.619 9
 -1 7 7 19917.4 624.688 5
 1 -7 7 18197.7 605.55 8
 1 7 7 19368.6 617.713 8
 -1 7 7 19774 623.108 8
 -1 -7 7 19275.6 612.101 8
 1 7 -8 41.8883 81.8816 9
 -1 7 8 259.608 84.2371 8
 1 -7 8 134.246 76.2321 8
 1 7 8 86.8274 74.3792 8
 -1 -7 8 169.007 80.9244 8
 1 -7 -8 153.085 85.4947 2
 1 -7 -9 6311.89 385.479 2
 -1 7 9 5832.92 346.253 8
 -1 -7 9 6196.92 347.388 8
 1 7 9 6419.74 356.754 8
 1 -7 9 5858.08 342.612 8
 -1 -7 10 2004.31 207.319 8
 -1 7 10 1973.96 210.979 8
 1 7 10 2067.56 214.957 8
 1 -8 0 23.9647 30.4272 2
 -1 8 0 65.268 39.6916 2
 -1 -8 0 6.80097 30.3035 2
 1 -8 0 17.634 43.581 4
 -1 8 0 17.1997 34.4366 4
 -1 -8 0 88.2822 48.1726 4
 1 -8 0 57.0152 52.5122 5
 -1 -8 0 19.0657 42.473 5
 -1 -8 -1 39046.3 937.531 2
 1 -8 -1 38659.2 951.388 2
 1 -8 1 37346.3 949.537 4
 -1 -8 1 39435.4 957.85 4
 1 -8 -1 39596.9 956.058 4
 -1 -8 -1 40302.3 959.495 4
 -1 -8 1 37633 991.99 9
 1 -8 1 39919.1 974.878 9
 -1 8 -1 37862.5 946.891 4
 -1 8 1 37711.3 947.822 4
 1 -8 -1 38722 964.775 7
 -1 8 -1 40442.4 939.897 2
 -1 -8 -1 42048.3 983.639 5
 1 -8 1 38972.1 960.522 5
 -1 -8 -2 12386.8 421.403 5
 1 -8 2 13637.2 414.835 5
 -1 8 2 13380.5 323.298 8
 -1 -8 2 13680.8 321.957 8
 1 8 -2 13283.1 367.112 2
 -1 -8 -2 12824 412.218 2
 1 -8 2 13950.2 420.59 4
 1 -8 -2 13223.6 410.036 4
 -1 -8 2 13464.7 413.852 4
 -1 -8 -2 13813.8 414.783 4
 -1 8 2 12342.9 401.378 4
 -1 8 -2 13354.1 408.007 4
 -1 8 -2 14485.4 404.124 2
 1 -8 2 12412.6 415.764 9
 -1 -8 2 13685.4 448.638 9
 1 8 3 1216.47 75.5051 8
 -1 -8 -3 1360.11 111.281 6
 -1 -8 3 1070.03 70.7224 8
 -1 8 3 1053.54 71.0492 8
 -1 -8 -3 1001.06 91.9892 4
 -1 -8 3 1093.87 96.0635 4
 -1 8 -3 1162.98 96.5167 4
 -1 8 3 1027.52 90.6609 4
 1 8 -3 976.666 74.336 2
 -1 8 -3 1092.93 93.0605 2
 -1 -8 3 1182.67 138.238 10
 1 -8 3 1308.17 104.454 4
 1 -8 3 1234.69 100.569 5
 1 -8 -3 974.055 91.1059 4
 1 -8 -3 910.478 103.127 2
 -1 8 4 14051.1 469.42 5
 1 -8 -4 13708.2 491.172 6
 1 -8 4 13448.7 392.077 8
 -1 -8 4 14319.3 397.587 8
 -1 8 4 13471.7 395.049 8
 1 8 4 14774.1 401.172 8
 1 8 -4 14686.8 392.838 2
 1 -8 4 14413.5 535.757 10
 -1 -8 4 13955.8 532.942 10
 1 -8 -4 14368.8 486.42 2
 -1 -8 4 13586.7 421.687 4
 -1 -8 -4 13534.9 415.117 4
 -1 -8 -4 14371 465.211 7
 1 -8 -4 13078.4 463.766 7
 1 -8 5 69.7589 57.0167 10
 -1 -8 5 35.943 52.0818 10
 1 -8 -5 -46.3782 60.4092 2
 1 -8 -5 42.3568 52.3411 7
 -1 -8 -5 45.0014 50.7641 6
 1 -8 -5 17.07 57.7665 6
 -1 -8 -5 74.8803 51.1485 7
 -1 -8 -5 30.638 36.6608 4
 -1 -8 5 66.2612 40.2976 4
 1 8 -5 30.4636 51.5469 9
 -1 8 5 26.5373 49.1894 5
 1 -8 -6 2216.36 194.946 2
 -1 -8 6 2010.35 146.841 8
 1 8 6 2285.78 158.126 8
 1 -8 6 2191.06 153.101 8
 -1 8 6 2313.33 161.363 8
 -1 -8 -6 2065.51 187.497 6
 -1 -8 -6 2163.64 170.78 7
 -1 -8 6 2413.22 199.517 10
 1 -8 6 2185.59 183.221 10
 1 8 -6 2058.58 186.563 9
 -1 8 -6 2023.26 169.471 9
 1 -8 -6 1670.22 187.126 6
 -1 8 6 2349.44 180.044 5
 1 -8 -7 14656.7 587.334 2
 1 8 7 16112.5 531.404 8
 -1 8 7 15220.8 522.757 8
 -1 -8 7 14747.1 510.021 8
 1 -8 7 14872.2 512.651 8
 1 8 -7 15046.8 579.924 9
 -1 8 7 14714.4 534.051 5
 1 -8 -8 46.3558 85.9232 2
 1 8 8 102.601 73.2012 8
 1 -8 8 99.3477 72.342 8
 -1 -8 8 33.2417 66.5557 8
 -1 8 8 17.2455 67.3924 8
 1 8 -8 21.536 75.2723 9
 1 -8 -9 3175.79 283.988 2
 1 8 9 3580.58 259.554 8
 1 -8 9 3016.74 234.922 8
 -1 8 9 3494.17 260.015 8
 -1 -8 9 3348.07 247.509 8
 -1 -9 0 53.9129 45.6117 9
 -1 -9 0 11.0251 39.7204 5
 1 -9 0 54.684 45.8302 5
 1 -9 0 62.8565 38.4387 2
 -1 -9 0 31.1224 31.157 2
 1 -9 0 10.1897 37.7753 4
 -1 -9 0 -10.0831 38.4043 4
 1 -9 1 29212.4 761.961 4
 1 -9 -1 28172 753.277 4
 -1 -9 -1 28499.2 753.777 4
 -1 -9 1 28519.5 755.419 4
 -1 9 -1 28294.2 730.877 2
 -1 -9 -1 28065.3 770.22 5
 1 -9 1 27708.5 757.204 5
 -1 -9 1 30102.4 776.91 5
 1 -9 1 27716.2 773.849 9
 -1 -9 1 30202.5 809.591 9
 -1 -9 -1 28282.2 733.441 2
 1 -9 -2 20366.7 585.644 4
 1 -9 2 19133.2 580.714 4
 -1 9 2 21051.4 464.419 8
 -1 -9 2 20838.9 459.639 8
 -1 -9 2 20361.1 628.282 9
 1 -9 2 19246 591.857 9
 -1 -9 2 20061.7 585.795 4
 -1 -9 -2 20204.4 583.07 4
 -1 9 -2 21532.2 569.217 2
 1 -9 -2 20259.4 608.109 7
 -1 -9 -2 19990.5 601.557 7
 -1 -9 -2 21216.3 617.528 5
 1 -9 2 21841.5 599.796 5
 1 9 -2 20846.9 534.41 2
 -1 -9 3 2334.5 202.542 10
 1 -9 3 2248 147.217 4
 -1 9 3 1976.78 152.747 5
 1 -9 -3 2304.82 145.118 4
 -1 -9 3 2361.83 102.45 8
 -1 9 3 2107.52 98.6547 8
 -1 -9 -3 2105.8 156.044 2
 -1 -9 3 2136.44 144.6 4
 -1 -9 -3 2004.55 136.671 4
 -1 -9 -3 2176.9 156.706 7
 1 -9 -3 2241.11 163.826 7
 1 -9 3 2067.17 143.155 5
 -1 9 -3 1961.35 129.279 2
 1 9 -3 2105.51 116.008 2
 1 -9 -3 1903.49 154.476 2
 -1 -9 4 16694.3 629.83 10
 1 -9 4 16624.4 623.068 10
 -1 9 4 16181.9 455.791 8
 1 -9 -4 17873.9 583.672 2
 -1 -9 -4 17319.4 573.246 2
 -1 9 4 17663 564.266 5
 1 -9 4 17785.9 520.089 5
 -1 -9 4 17501.4 517.189 4
 -1 -9 -4 17429.7 507.933 4
 1 9 4 17233.4 462.89 8
 -1 -9 -4 18127.9 563.633 7
 1 -9 -4 16926.6 565.06 7
 -1 9 -4 17698.8 504.333 2
 1 -9 -4 18114.5 591.48 6
 -1 -9 -4 17185.4 558.493 6
 -1 -9 5 6439.47 355.568 10
 1 -9 5 5781.05 330.663 10
 -1 9 -5 5993.41 253.58 2
 -1 -9 -5 5931.75 291.715 7
 1 -9 -5 6232.99 314.14 7
 -1 -9 -5 6356.24 316.23 6
 1 -9 -5 6122.16 327.282 6
 1 -9 -5 5807.7 310.375 2
 -1 9 5 5826.83 294.047 5
 1 9 -5 5921.53 313.086 9
 -1 -9 -5 6108.08 245.441 4
 -1 -9 5 5821.85 248.018 4
 1 -9 5 6146.98 258.59 5
 -1 -9 6 3621.79 264.647 10
 1 -9 6 4318.96 274.624 10
 -1 9 6 4176.1 252.494 5
 -1 -9 -6 3605.09 257.763 6
 -1 -9 -6 4462.34 255.848 7
 -1 9 6 3761.85 204.665 8
 1 -9 -6 4396.32 294.233 6
 1 -9 -6 4045.79 269.196 2
 1 9 6 3686.25 203.379 8
 1 9 -6 3881.75 259.29 9
 1 9 7 10444.6 407.433 8
 -1 9 7 9890.09 401.184 8
 1 -9 -7 10942.8 496.1 2
 1 9 -7 10292.2 466.626 9
 -1 9 7 10354.6 435.376 5
 1 9 8 99.5378 78.0922 8
 -1 9 8 82.9191 73.9208 8
 1 -9 -8 97.9124 90.768 2
 -1 -9 -8 221.842 93.9046 2
 -1 9 9 3887.29 263.947 8
 1 -9 -9 3329.13 292.809 2
 -1 -9 -9 3179.61 292.278 2
 -1 -10 0 -15.0106 55.6427 9
 -1 -10 0 11.4364 39.9695 4
 -1 10 0 23.1924 42.9864 4
 -1 -10 0 8.683 37.9335 2
 -1 -10 0 25.0882 47.7742 5
 1 -10 0 12.3816 41.899 5
 1 -10 0 46.4984 44.2725 4
 1 -10 0 11.7739 47.1418 7
 1 -10 -1 15469.5 519.417 7
 -1 10 -1 16156.9 489.079 2
 -1 -10 1 16649.4 530.727 5
 -1 -10 -1 16798.4 539.476 5
 1 -10 1 16507.7 525.363 5
 1 -10 -1 16583.3 519.23 4
 1 -10 1 17231.5 525.817 4
 -1 -10 1 16571 517.394 4
 -1 -10 -1 17292.4 523.774 4
 1 -10 1 16301.6 537.169 9
 -1 -10 1 16545.7 558.403 9
 -1 10 -1 16368.7 515.771 4
 -1 10 1 16023.8 514.331 4
 1 -10 2 3166.55 195.755 9
 -1 -10 2 3195.67 208.883 9
 1 -10 -2 3324.52 191.731 4
 -1 -10 2 3537.26 206.424 5
 1 -10 2 3613.14 199.483 4
 1 -10 2 3111.32 191.002 5
 -1 -10 -2 3533.04 209.549 7
 1 -10 -2 3230.29 203.017 7
 -1 10 -2 3333.68 175.82 2
 -1 -10 -2 3181.88 187.905 4
 -1 -10 2 3535.32 198.233 4
 1 -10 -2 3430.17 203.655 2
 -1 -10 -2 3094.18 189.732 2
 -1 10 -2 3251.69 190.433 4
 -1 10 2 3607.35 199.667 4
 -1 -10 3 6196.94 271.594 4
 -1 -10 -3 6392.61 270.781 4
 1 10 -3 5989.57 220.336 2
 -1 -10 -3 5668.7 280.73 2
 1 -10 3 5794.76 267.636 5
 1 -10 -3 5832.61 294.624 7
 -1 -10 -3 5901.48 287.068 7
 1 -10 3 5721.53 263.447 4
 1 -10 -3 6293.03 268.449 4
 -1 -10 3 5179.01 329.024 10
 1 -10 -3 5726.49 288.886 2
 -1 10 -3 5734.1 241.321 2
 1 -10 -4 23930.5 744.137 2
 -1 10 -4 23807.4 648.321 2
 1 -10 4 23456.2 673.459 5
 -1 -10 -4 24739.8 742.747 2
 -1 -10 -4 24321.7 671.764 4
 -1 -10 4 24084 677.475 4
 1 -10 -4 24556.1 741.82 7
 -1 -10 4 23286.8 806.575 10
 1 -10 4 24254 812.124 10
 -1 -10 -4 22926.8 708.473 6
 1 -10 -4 23310.3 739.273 6
 -1 -10 -4 22840 714.085 7
 -1 -10 -5 1422.81 156.118 2
 1 -10 -5 1428.19 157.818 2
 1 -10 5 1256.92 159.957 10
 -1 -10 5 1284.45 166.748 10
 1 -10 5 1563.5 133.596 5
 -1 -10 5 1419.2 125.387 4
 1 -10 -5 1530.3 162.333 7
 -1 -10 -5 1412.21 147.986 7
 -1 -10 -5 1605.03 162.306 6
 1 -10 -5 1362.85 159.121 6
 1 -10 6 6856.46 379.002 10
 -1 -10 6 7330.16 397.475 10
 1 -10 -6 7708.95 400.393 2
 -1 -10 -6 7344.73 386.662 2
 1 -10 -6 7573.74 406.377 6
 -1 -10 -6 7662.39 387.935 6
 1 -10 -6 6673.27 356.006 7
 -1 -10 -6 6933.87 348.716 7
 -1 -10 -7 8788.63 451.377 2
 1 -10 -7 8574.75 450.83 2
 1 10 -7 8885.29 438.448 9
 -1 -10 -8 257.972 108.173 2
 1 -10 -8 155.161 98.572 2
 1 -10 -9 2446.9 258.47 2
 -1 -11 0 16.6542 59.9951 9
 1 -11 0 15.6939 47.4995 9
 -1 11 0 13.2492 50.4585 4
 -1 -11 0 38.4874 52.5748 4
 1 -11 0 12.9265 52.9736 4
 1 -11 0 -41.6749 66.4786 5
 -1 -11 0 14.1949 60.7586 5
 1 -11 0 -13.6467 47.693 7
 -1 -11 -1 7740.57 334.718 4
 -1 -11 1 8493.92 346.928 4
 -1 -11 -1 8212.75 359.173 5
 -1 -11 1 8904.5 365.506 5
 1 -11 1 8520.98 355.529 5
 -1 11 -1 8642.11 347.361 4
 -1 11 1 8416.96 346.425 4
 1 -11 -1 8144.25 339.131 4
 1 -11 1 8194.32 343.13 4
 1 -11 -1 8004.57 332.165 2
 -1 -11 -1 7653.81 317.013 2
 -1 -11 1 8048.6 372.665 9
 1 -11 1 8432.57 361.264 9
 -1 -11 -1 8201.24 352.641 7
 1 -11 -1 8271.94 355.812 7
 -1 -11 2 8172.11 364.932 9
 1 -11 2 7509.85 334.124 9
 1 -11 2 7711.99 331.91 5
 -1 -11 2 7326.45 332.731 5
 -1 -11 2 7309.23 320.855 4
 -1 -11 -2 7664.65 325.69 4
 1 -11 -2 7607.86 335.353 2
 -1 -11 -2 7443.69 323.01 2
 1 -11 -2 7677.75 324.773 4
 1 -11 2 7945.02 330.63 4
 1 -11 -2 7913.9 352.717 7
 -1 -11 -2 7971.22 349.788 7
 -1 11 -2 8099.19 304.178 2
 -1 -11 3 1287.93 171.138 10
 -1 -11 3 1583.75 145.146 5
 1 -11 -3 1312.06 147.156 7
 1 -11 3 1409.09 136.003 5
 -1 -11 -3 1151.78 132.166 7
 1 -11 -3 1603.96 155.663 2
 -1 11 -3 1523.82 121.788 2
 -1 -11 -3 1476.72 143.271 2
 -1 -11 3 1393.19 132.155 4
 -1 -11 -3 1380.61 130.144 4
 -1 -11 4 23768.4 824.802 10
 1 -11 4 22982 816.877 10
 1 -11 -4 22935.7 745.988 2
 -1 -11 -4 21950.4 728.331 2
 1 -11 -4 23442.3 745.22 7
 -1 -11 -4 23255.3 718.067 6
 1 -11 -4 23139.3 746.014 6
 -1 -11 -4 22726.7 671.902 4
 -1 -11 4 24234.7 690.704 4
 -1 -11 -4 22518.3 728.388 7
 1 -11 4 23228.6 682.339 5
 -1 -11 -5 1881.74 183.421 2
 1 -11 -5 1591.68 178.046 2
 1 -11 -5 1486.47 169.462 6
 1 -11 5 1993.07 214.184 10
 -1 -11 5 1904.01 208.1 10
 -1 -11 -5 1599.74 167.521 6
 -1 -11 -5 1548.33 164.487 7
 1 -11 -5 1739.81 178.202 7
 1 -11 -6 1133.24 151.418 7
 1 -11 -6 1677.53 187.359 2
 1 -11 -6 1043.47 161.439 6
 -1 -11 -6 1278.06 166.959 6
 -1 -11 -6 1440.53 165.68 7
 -1 -11 -6 1601.33 184.821 2
 -1 -11 -7 4803.86 339.24 2
 1 -11 -7 5231.94 346.942 2
 1 -11 -7 4781.57 347.133 6
 1 -11 -8 136.032 100.851 2
 -1 -11 -8 -26.8763 70.4486 2
 -1 -12 0 -55.0679 69.9074 9
 1 -12 0 102.372 59.6293 9
 -1 -12 0 -85.7096 67.2119 4
 1 -12 0 62.4902 62.5504 5
 -1 -12 0 15.9322 63.7902 5
 1 -12 0 15.6182 45.2582 7
 1 -12 0 85.92 53.0821 4
 -1 -12 1 11554.3 483.671 9
 1 -12 1 12194.9 474.078 9
 -1 -12 -1 12284.4 429.688 2
 1 -12 -1 11779.2 437.7 2
 -1 -12 1 11783.3 461.198 5
 1 -12 1 12305.5 463.068 5
 -1 -12 -1 11751.5 464.011 5
 -1 -12 1 11632.8 444.849 4
 -1 -12 -1 12130.6 449.064 4
 1 -12 1 12424.9 461.222 7
 1 -12 -1 11052.1 454.684 7
 -1 -12 -1 11920 466.879 7
 1 -12 -1 12324.8 451.255 4
 1 -12 1 12691.7 457.604 4
 -1 12 -2 14138.8 449.353 2
 -1 -12 2 12633.9 504.936 9
 1 -12 2 13198.6 489.966 9
 -1 -12 2 12819.4 473.526 4
 -1 -12 -2 13572.4 482.177 4
 1 -12 -2 12758.1 484.088 2
 -1 -12 -2 13197.5 477.382 2
 1 -12 2 13218 487.616 5
 -1 -12 2 13998.7 502.361 5
 1 -12 -2 13127.6 472.934 4
 1 -12 2 12726.7 474.438 4
 1 -12 -2 13680.2 515.7 7
 -1 -12 -2 13046.5 498.534 7
 -1 -12 3 4275.53 246.899 4
 -1 12 -3 4150.53 210.423 2
 -1 -12 -3 4028.45 253.526 2
 1 -12 -3 3859.51 254.685 2
 -1 -12 -3 3867.14 234.558 4
 1 -12 -3 4184.03 270.291 7
 -1 -12 -3 4252.02 270.911 7
 -1 -12 3 4396.14 322.31 10
 1 -12 3 3953.44 240.549 5
 -1 -12 3 4422.04 257.987 5
 -1 -12 4 19919.1 644.572 5
 1 -12 4 19924.9 626.893 5
 1 -12 -4 20010.5 684.745 6
 -1 -12 -4 18965.3 648.01 6
 -1 -12 -4 19537.1 612.474 4
 -1 -12 4 19323.7 618.339 4
 1 -12 -4 19450.3 685.538 7
 -1 -12 -4 19075.8 671.337 7
 1 -12 4 19363.2 755.783 10
 -1 -12 -4 18855.8 671.707 2
 1 -12 -4 20839.3 700.976 2
 -1 -12 -5 2073.78 206.012 2
 -1 -12 -5 1577.68 175.968 7
 1 -12 -5 2166.7 210.91 7
 -1 -12 5 2337.49 184.403 5
 -1 -12 -5 1850.74 182.363 6
 1 -12 -5 1815 194.752 6
 1 -12 -5 1951.22 199.578 2
 -1 -12 -6 2799.49 247.423 2
 1 -12 -6 2650.84 236.246 7
 -1 -12 -6 2601.31 231.637 7
 1 -12 -6 2610.98 248.746 6
 1 -12 -6 2970.13 256.021 2
 1 -12 -7 6216.74 401.717 6
 1 -12 -7 5622.43 378.263 2
 -1 -12 -7 6065.11 386.534 2
 -1 -12 -8 27.8907 100.477 2
 1 -12 -8 56.4189 92.224 2
 1 -13 0 -87.584 80.9861 7
 -1 -13 0 60.3986 74.6311 9
 1 -13 0 55.7148 64.9069 9
 -1 -13 0 88.6371 77.4449 5
 1 -13 0 31.5309 68.8743 4
 -1 -13 0 31.7574 82.0777 4
 -1 -13 -1 6620.67 308.52 2
 1 -13 1 6601.63 330.775 4
 1 -13 -1 6566.22 325.732 4
 -1 -13 1 6774.18 331.139 4
 -1 -13 -1 6653.84 333.066 4
 1 -13 1 7036.41 353.521 9
 -1 -13 1 7736.73 383.718 9
 1 -13 -1 7132.53 330.551 2
 -1 -13 -1 7668.97 392.644 9
 -1 -13 1 6245.94 335.831 5
 1 -13 1 6557.99 335.7 5
 -1 -13 -1 6311.54 338.85 5
 -1 -13 -1 7070.07 358.145 7
 1 -13 -1 6554.5 346.793 7
 1 -13 1 6712.96 338.869 7
 -1 -13 2 5425.75 316.853 9
 1 -13 2 5740.75 307.634 9
 1 -13 -2 5191.88 294.949 2
 -1 -13 -2 6086.55 302.62 2
 -1 -13 -2 5214.21 309.555 7
 1 -13 -2 6105.32 333.257 7
 -1 -13 2 5120.14 299.037 5
 1 -13 2 5820.19 311.268 5
 -1 -13 2 5724.06 301.016 4
 -1 -13 -2 5834.84 304.256 4
 -1 -13 3 3018.47 222.791 5
 1 -13 3 3080.19 220.549 5
 1 -13 -3 3112.26 237.688 2
 -1 -13 -3 2890.95 222.546 2
 1 -13 -3 3091.11 241.972 7
 -1 -13 -3 3348.13 224.017 4
 -1 -13 3 3112.13 220.348 4
 -1 -13 -3 2928.56 232.273 7
 1 -13 -4 14038.1 554.432 6
 -1 -13 -4 13864.6 550.121 2
 1 -13 -4 12464.8 540.417 2
 -1 -13 -4 13544.8 522.843 6
 1 -13 4 12536.4 486.534 5
 -1 -13 -4 12469.6 534.763 7
 1 -13 -4 13790.5 560.2 7
 -1 -13 -5 1857.81 184.82 6
 1 -13 -5 2034.31 207.459 6
 -1 -13 -5 1669.66 189.585 7
 1 -13 -5 1732.14 195.567 7
 1 -13 -5 1497.5 186.525 2
 -1 -13 -5 1388.05 172.795 2
 1 -13 -6 1703.02 204.592 7
 1 -13 -6 2122.41 219.111 2
 -1 -13 -6 1731.95 209.214 2
 1 -13 -6 2423.12 240.483 6
 -1 -13 -6 2363.83 225.972 7
 1 -13 -7 5532.46 389.804 6
 1 -13 -7 5506.44 381.097 2
 -1 -13 -7 6398.46 400.269 2
 -1 -14 0 65.5049 73.887 9
 1 -14 0 20.1892 78.8868 9
 -1 -14 0 -58.7422 70.538 7
 1 -14 0 -19.294 65.2889 7
 1 -14 1 10209.4 456.073 7
 1 -14 -1 10522.6 468.974 7
 -1 -14 -1 10025.9 456.873 7
 -1 -14 -1 9999.82 408.162 2
 1 -14 1 10688 466.556 9
 -1 -14 1 10610.6 480.776 9
 1 -14 -1 9294.08 458.661 9
 1 -14 -2 2148.02 208.707 7
 -1 -14 -2 2707.23 227.621 7
 1 -14 2 2540.09 213.79 7
 -1 -14 2 2436.63 219.143 9
 1 -14 2 2209.44 194.653 9
 -1 -14 -2 2157.84 185.961 2
 1 -14 -2 2312.38 198.641 2
 1 -14 -3 811.63 138.575 7
 -1 -14 -3 1077.09 149.775 7
 1 -14 -3 1140.85 149.433 2
 -1 -14 -3 1298.92 157.17 2
 -1 -14 -4 7042.14 368.68 6
 1 -14 -4 7843.39 416.28 2
 -1 -14 -4 7917.55 409.295 2
 1 -14 -4 7104.49 408.205 7
 -1 -14 -4 8101.12 420.163 7
 1 -14 -4 7700.68 404.528 6
 -1 -14 -5 254.28 108.875 7
 1 -14 -5 219.375 97.7177 7
 1 -14 -5 172.627 91.547 2
 -1 -14 -5 356.257 107.938 2
 1 -14 -5 239.784 100.594 6
 -1 -14 -6 3039.81 269.036 2
 1 -14 -6 2518.61 254.446 2
 -1 -14 -6 2360.49 235.624 7
 1 -14 -6 2665.76 257.466 7
 1 -14 -6 2560.39 251.89 6
 1 -14 -7 5214.22 383.304 2
 -1 -14 -7 5372.28 380.603 2
 1 -15 0 21.6089 65.4152 7
 -1 -15 0 132.659 81.9681 7
 1 -15 1 13203 552.533 7
 1 -15 -1 12740.5 559.404 7
 -1 -15 1 12674.8 548.998 7
 -1 -15 -1 14170.1 573.876 7
 -1 -15 -2 6905.55 350.509 2
 1 -15 -2 7118.97 369.465 2
 1 -15 -2 6504.39 382.901 7
 1 -15 2 6517.36 367.092 7
 -1 -15 -2 6076.78 368.39 7
 1 -15 -3 782.944 136.769 2
 -1 -15 -3 772.494 132.823 2
 1 -15 3 1085.79 149.355 7
 -1 -15 -3 873.067 149.643 7
 1 -15 -3 718.653 144.498 7
 -1 -15 -4 4845.57 313.776 6
 1 -15 -4 5802.98 360.132 6
 1 -15 -4 4265.88 316.457 2
 -1 -15 -4 5280.05 336.907 2
 1 -15 -4 5450.69 362.335 7
 -1 -15 -4 5133.36 346.928 7
 1 -15 4 5149.4 309.244 7
 1 -15 -5 2022.7 219.79 2
 -1 -15 -5 1680.38 204.684 2
 1 -15 -5 1656.48 202.463 6
 -1 -15 -5 1126.42 173.946 7
 1 -15 -5 1895.55 224.247 7
 1 -15 -6 1707.57 218.586 6
 -1 -15 -6 1676.16 210.668 7
 1 -15 -6 1864.58 229.168 7
 -1 -15 -6 1492.66 206.978 2
 1 -15 -6 1959.46 228.201 2
 1 -16 0 23.7581 85.5862 7
 -1 -16 0 -24.0905 84.1925 7
 1 -16 1 8103.95 433.036 7
 -1 -16 1 7535.22 421.744 7
 -1 -16 -1 8179.12 447.705 7
 1 -16 -1 7583.6 426.387 7
 -1 -16 -2 2054.94 223.533 7
 1 -16 -2 2118.2 223.803 7
 -1 -16 2 1970.08 209.785 7
 1 -16 2 2243.18 222.624 7
 -1 -16 -2 1540.18 175.506 2
 1 -16 -3 388.763 116.88 2
 -1 -16 -3 535.381 112.653 2
 1 -16 -3 337.243 118.145 7
 -1 -16 -3 433.802 116.226 7
 1 -16 3 629.161 130.287 7
 1 -16 -4 5222.7 349.831 6
 1 -16 4 4700.37 310.307 7
 -1 -16 -4 5811.74 376.631 7
 1 -16 -4 4419.45 344.581 7
 -1 -16 -4 5646.49 362.24 2
 1 -16 -4 5800.57 370.717 2
 1 -16 -5 327.162 119.198 2
 -1 -16 -5 130.058 99.1788 2
 -1 -16 -5 267.098 109.563 7
 1 -16 -5 420.948 129.831 7
 1 -16 -5 156.886 91.5071 6
 -1 -17 0 -25.7512 87.1402 7
 1 -17 0 -25.968 84.8945 7
 1 -17 1 4277.94 317.03 7
 -1 -17 1 4163.19 321.183 7
 -1 -17 -1 3985.45 317.793 7
 1 -17 -1 3886.52 311.775 7
 -1 -17 -2 3164.98 288.819 7
 1 -17 2 3027.46 265.562 7
 1 -17 -2 3033.95 288.753 7
 -1 -17 2 2578.16 249.728 7
 -1 -17 -3 1589.75 192.878 2
 1 -17 -3 1151.85 177.098 6
 1 -17 3 1312.4 179.71 7
 -1 -17 -3 1293.94 194.319 7
 1 -17 -3 1312.08 198.495 7
 -1 -17 3 1347.41 180.415 7
 1 -17 -4 4370.99 325.668 6
 -1 -17 4 4549.38 320.261 7
 1 -17 4 4865.82 320.969 7
 1 -17 -4 4639.73 360.559 7
 -1 -17 -4 3891.46 331.121 7
 1 -17 -4 4733.25 341.982 2
 -1 -17 -4 4755.12 331.674 2
 -1 -18 0 138.6 105.574 7
 1 -18 0 -27.8478 97.3288 7
 1 -18 1 4259.28 333.183 7
 1 -18 -1 4482.2 344.278 7
 -1 -18 -1 3804.74 319.546 7
 -1 -18 1 3691.07 309.727 7
 -1 -18 2 3127.84 287.471 7
 1 -18 2 2549.66 261.421 7
 -1 -18 -2 2703.74 272.516 7
 1 -18 -2 3480.45 303.561 7
 1 -18 -3 602.713 147.233 6
 -1 -18 -3 552.292 159.187 7
 -1 -18 3 802.865 163.74 7
 1 -18 3 732.859 153.03 7
 1 -18 4 4798.58 329.189 7
 2 0 0 97.2289 16.7803 1
 -2 0 0 120.688 17.3461 1
 2 0 0 113.027 12.9285 6
 2 0 -1 33652.6 757.543 6
 2 0 -1 35278.7 723.854 2
 -2 0 2 116506 2502.25 6
 2 0 2 114802 2465.14 8
 -2 0 -2 119247 2466.55 8
 2 0 -2 120062 2479.59 10
 2 0 3 135858 2809.78 7
 -2 0 3 131178 2934.12 6
 2 0 -3 133522 2892.42 10
 -2 0 -3 138785 2886.51 8
 2 0 4 7265.94 273.55 6
 -2 0 4 7383 256.495 8
 -2 0 -4 7401.59 256.854 8
 -2 0 4 7290.12 296.305 6
 2 0 -4 7261.41 257.428 10
 2 0 4 7126.25 254.818 8
 -2 0 5 22171.3 612.72 7
 2 0 5 23296.2 536.934 7
 -2 0 5 22669.6 690.084 6
 2 0 5 24037.6 672.672 6
 2 0 -5 23370.8 627.836 10
 -2 0 -5 24171.9 638.845 8
 2 0 -6 63.8693 51.8515 10
 -2 0 6 165.032 64.5387 6
 2 0 6 156.476 57.0173 6
 -2 0 6 124.498 41.0776 7
 2 0 6 168.571 55.7311 8
 -2 0 6 132.164 54.6117 8
 -2 0 7 5441.04 245.667 7
 -2 0 7 5378.01 316.371 6
 2 0 7 5420.03 296.269 6
 -2 0 7 5860.18 292.231 8
 2 0 7 5354.12 283.135 8
 -2 0 8 -54.5145 77.7795 8
 2 0 8 72.5473 70.8671 8
 2 0 8 56.9964 72.3554 6
 -2 0 9 3092.28 254.259 8
 2 0 9 2464.72 227.375 8
 2 0 10 245.756 100.825 8
 -2 0 10 223.086 103.973 8
 2 1 0 211468 4309.87 10
 -2 -1 0 215456 4306.2 9
 -2 1 0 213433 4294.9 7
 -2 -1 0 211835 4305.5 10
 2 1 -1 104.348 26.2658 10
 -2 -1 -1 64.5776 12.355 10
 -2 1 1 51.3202 17.9014 2
 2 -1 -1 46.6775 17.7332 2
 -2 -1 -1 51.4371 9.57177 1
 -2 1 1 32.9716 15.6005 1
 2 -1 -1 105.355 24.1875 6
 -2 1 2 65430.9 1390.69 1
 -2 1 2 66757 1406.07 7
 -2 1 2 64022.5 1419.7 6
 2 -1 -2 65130.8 1430.8 6
 -2 -1 -2 63976 1348.62 7
 -2 1 -2 63559.4 1386.87 8
 -2 -1 -2 66904.9 1391.34 8
 2 1 2 65094.5 1391.69 8
 2 -1 2 63138.1 1388.28 8
 -2 -1 2 64556.3 1406.69 10
 2 1 -2 64859.3 1419.64 10
 2 1 -3 171.227 39.4557 10
 2 -1 -3 174.425 34.9142 10
 2 -1 3 175.607 22.9354 10
 2 -1 3 215.13 19.3485 7
 -2 1 -3 237.9 36.8225 8
 -2 -1 -3 227.431 38.0723 8
 2 -1 3 209.366 37.8218 8
 2 1 3 171.077 35.0122 8
 2 1 3 189.165 23.5736 5
 -2 1 3 222.467 42.9899 6
 2 1 3 220.387 38.8097 6
 -2 1 3 196.064 33.9887 1
 -2 1 3 294.291 45.3126 7
 -2 1 4 55.3103 25.1949 1
 2 1 4 46.3174 19.8293 5
 -2 1 4 42.0823 33.1495 6
 -2 -1 4 23.3941 38.2457 6
 2 1 4 49.6002 31.4909 6
 -2 1 -4 32.0144 10.508 4
 -2 -1 4 48.6028 11.7842 4
 -2 -1 -4 27.5019 10.8778 4
 -2 1 4 50.4952 10.7297 4
 2 -1 4 24.0155 16.2683 7
 -2 1 4 21.7871 29.77 7
 -2 -1 -4 28.9601 27.582 8
 -2 1 4 65.323 34.1572 8
 2 -1 4 43.7657 32.5042 8
 -2 -1 4 -7.25495 28.3564 8
 -2 1 -4 14.4151 28.8666 8
 2 1 4 14.5997 32.5289 8
 2 -1 -4 68.5536 33.3561 10
 2 -1 4 13.51 13.5798 10
 2 1 -4 25.4922 33.2098 10
 -2 1 5 1243.11 123.749 6
 2 1 5 1244.29 113.301 6
 -2 -1 5 1100.53 121.303 6
 2 1 -5 1523.5 119.928 10
 2 -1 -5 1346.8 102.442 10
 2 1 5 1148.2 69.1131 5
 -2 1 5 1157.87 88.5578 1
 -2 1 5 1182.92 96.4032 7
 2 1 5 1261.44 70.3513 7
 -2 1 -5 1204.47 101.942 8
 -2 -1 -5 1316.9 105.513 8
 -2 1 6 21703.2 575.601 1
 2 -1 -6 21366.6 600.326 10
 2 1 -6 21290.9 628.074 10
 -2 -1 6 20294.9 691.43 6
 -2 1 6 21923 689.685 6
 2 -1 6 21196.5 676.225 6
 2 1 6 21064.5 647.154 6
 2 1 6 21753.6 636.78 8
 2 -1 6 20975.1 631.898 8
 2 1 6 22127.3 528.787 5
 -2 1 6 21173.4 630.613 8
 -2 -1 6 21125.7 629.032 8
 -2 -1 6 22042.2 603.24 7
 -2 1 6 22128.9 605.344 7
 -2 1 7 182.711 58.6782 7
 -2 -1 7 73.2429 45.7546 7
 2 1 7 45.169 54.2771 8
 -2 1 7 149.142 65.1854 8
 2 -1 7 60.358 49.3714 8
 -2 -1 7 178.701 73.63 8
 -2 1 7 129.699 82.5702 6
 2 -1 7 71.2805 51.6786 6
 -2 -1 7 100.061 69.969 6
 2 1 7 141 65.6774 6
 2 1 8 25962.4 812.86 6
 2 -1 8 25585.5 837.762 6
 -2 1 8 24938.5 809.951 8
 2 -1 8 25666.7 814.836 8
 2 1 8 26898.5 824.438 8
 -2 -1 8 26907.9 827.036 8
 -2 1 9 348.169 107.821 8
 -2 -1 9 497.929 115.308 8
 2 1 9 296.995 89.2161 8
 2 -1 9 403.914 100.314 8
 -2 -1 10 3967.02 300.818 8
 -2 1 10 4071.97 317.386 8
 2 -1 10 3634.12 295.989 8
 2 1 10 3778.53 301.165 8
 2 -2 0 4.54954 12.4124 3
 2 -2 0 7.91141 19.1396 7
 2 -2 -1 35999.1 797.345 2
 2 2 -1 36257.1 816.215 9
 2 2 -1 35353.9 830.345 10
 2 -2 1 35928.6 765.671 7
 -2 2 -1 36046.1 765.107 5
 2 -2 -1 36014.1 804.774 7
 -2 -2 -2 5.54398 13.9145 7
 -2 2 2 44.0891 27.407 7
 -2 2 2 13.9117 15.195 1
 -2 2 -2 3.76007 15.0563 8
 -2 -2 -2 -7.55907 17.475 8
 2 2 2 -3.87518 18.2343 8
 2 -2 2 3.81974 20.0253 8
 2 -2 -2 -6.08367 24.359 6
 -2 -2 -2 11.1203 18.8856 6
 2 2 -2 73.5383 32.5222 10
 -2 2 3 65194 1469.09 6
 2 2 3 62159.1 1386.64 5
 -2 2 3 63406.5 1405.38 1
 -2 2 3 63825.5 1373.71 4
 -2 2 -3 65298.5 1375.7 4
 2 -2 3 66655.6 1432.61 8
 2 2 3 63640.1 1428.08 8
 2 2 3 65717.5 1425.24 6
 2 -2 -3 66871 1491.88 6
 -2 -2 -3 69146.3 1434.39 8
 -2 2 -3 64900.2 1428.1 8
 2 2 -3 65864.3 1477.86 10
 -2 -2 3 65477.6 1452.55 10
 -2 2 3 63410.9 1438.5 7
 -2 -2 -3 68725.1 1394.59 7
 2 -2 4 20423 555.435 8
 2 2 4 21199.3 559.719 8
 -2 2 4 21646.8 566.38 7
 -2 2 4 21167.7 527.016 1
 2 2 4 22764.5 513.097 5
 -2 -2 -4 20502.4 555.099 8
 -2 -2 4 21611.2 560.816 8
 -2 2 4 21209.9 559.301 8
 -2 2 -4 21061.6 558.77 8
 -2 2 4 21739.6 606.03 6
 2 2 4 21609.2 567.053 6
 -2 -2 -4 20234 470.487 4
 2 2 -4 21984 601.485 10
 2 -2 -4 22239.4 553.144 10
 -2 -2 4 21949.1 568.738 10
 -2 2 4 20884.8 472.56 4
 -2 2 -4 22305.9 477.666 4
 -2 2 5 53099.2 1302.51 6
 2 2 5 50882.9 1248.72 6
 2 2 5 51608.8 1098.48 1
 -2 2 5 52098.9 1183.97 1
 2 2 -5 53458.8 1277.27 10
 -2 2 5 53114.6 1232.84 7
 -2 -2 5 52220.2 1337.1 6
 2 -2 -5 53826.5 1219.4 10
 2 -2 5 53524.5 1154.87 10
 2 2 5 54118.2 1165.05 5
 -2 -2 -5 53419.9 1241.81 8
 -2 2 -5 53803.7 1242.78 8
 -2 2 6 187.734 43.6429 1
 2 2 6 271.245 43.9935 5
 -2 -2 6 204.198 62.2264 8
 -2 2 6 228.668 62.3478 8
 2 -2 6 121.275 52.0755 8
 2 2 6 205.842 61.8268 8
 2 -2 -6 295.256 67.5754 10
 -2 2 6 191.664 58.6106 7
 -2 -2 6 163.284 71.0114 6
 -2 2 6 184.57 67.3204 6
 2 2 6 186.439 56.581 6
 2 2 7 3202.08 215.078 8
 -2 2 7 3489.12 220.927 8
 -2 -2 7 3120.85 212.471 8
 2 -2 7 3377.33 220.421 8
 -2 2 7 2930.96 225.47 6
 -2 -2 7 3232.85 184.247 7
 2 -2 7 3697.96 255.642 6
 -2 -2 7 3376.06 258.416 6
 2 2 7 3705.27 225.005 6
 -2 2 7 3636.48 198.669 7
 2 2 8 16.9449 59.2248 6
 2 -2 8 64.1356 72.3462 6
 2 2 8 90.3275 61.136 8
 2 -2 8 126.948 69.0717 8
 -2 -2 8 -54.1254 73.9405 8
 -2 2 8 18.1583 61.4502 8
 2 2 9 1681.44 190.586 8
 2 -2 9 2045.26 204.05 8
 -2 -2 9 1935.7 202.827 8
 -2 2 9 2259.23 216.747 8
 -2 -2 10 73.038 79.5961 8
 -2 2 10 74.1157 83.6049 8
 2 2 10 -24.4691 79.9986 8
 2 -2 10 97.931 80.0431 8
 2 -3 0 223589 4612 7
 -2 3 0 220654 4617.08 2
 -2 -3 0 226757 4641.54 9
 -2 3 0 218675 4612.09 5
 -2 3 0 224181 4613.16 4
 2 3 0 228386 4586.2 3
 2 -3 0 221116 4587.9 3
 -2 -3 1 177788 3650.5 9
 -2 3 1 172701 3629.92 2
 -2 3 1 177196 3630.45 7
 2 -3 -1 171562 3631.35 7
 2 -3 -1 171964 3630.71 2
 -2 3 1 172602 3614.86 4
 -2 3 -1 176937 3615.89 4
 2 3 -1 175314 3651.96 9
 2 -3 1 173237 3590.64 9
 -2 -3 1 176573 3674.57 10
 2 -3 -2 29358.3 710.342 7
 -2 -3 -2 29859.5 676.927 7
 -2 3 2 29592.1 706.88 7
 2 -3 -2 29949.7 722.27 6
 -2 -3 -2 29420.4 677.774 6
 -2 3 -2 29036.1 665.333 9
 -2 -3 2 29283 735.34 10
 -2 -3 -2 30394.2 677.53 8
 -2 3 -2 29594.3 675.549 8
 -2 3 -2 29317.2 672.152 4
 -2 3 2 31134.8 676.697 4
 2 -3 2 29851 678.007 8
 2 3 2 29929.9 678.898 8
 2 3 -2 28706.6 720.755 9
 -2 -3 -2 30484.3 681.559 5
 2 -3 -2 30224.6 704.76 2
 2 -3 -2 29841.4 679.704 1
 -2 -3 3 194.727 43.404 10
 -2 3 3 245.563 40.1572 8
 -2 -3 3 318.209 42.2513 8
 2 3 3 296.554 37.1242 5
 -2 -3 -3 205.265 29.8522 4
 -2 -3 3 281.202 33.7166 4
 -2 3 3 258.717 30.589 4
 -2 3 -3 190.437 28.8079 4
 -2 -3 -3 253.108 35.2668 7
 -2 3 3 262.892 44.3506 7
 -2 3 -3 205.238 36.5834 8
 -2 -3 -3 295.503 41.9746 8
 2 -3 3 205.046 38.4456 8
 2 3 3 301.371 43.3486 8
 2 -3 -3 177.647 43.492 6
 -2 -3 -3 272.396 43.1573 6
 2 -3 -4 23.4611 58.8772 6
 2 3 4 39.9777 23.9154 5
 -2 -3 -4 10.548 27.2621 7
 -2 3 4 56.0955 34.3016 7
 -2 3 4 14.3611 20.9137 1
 2 3 4 14.4233 22.7194 6
 -2 3 4 10.0546 30.4324 6
 -2 -3 4 -14.4628 42.3843 8
 -2 3 4 7.26261 34.172 8
 2 -3 4 -22.0913 42.1899 8
 -2 -3 -4 21.7341 27.5919 8
 -2 3 -4 -7.17588 22.6068 8
 2 3 4 -7.3838 32.8962 8
 -2 3 4 -3.06763 16.3049 4
 -2 3 -4 6.45013 16.9083 4
 2 -3 4 72.3506 30.4096 10
 -2 -3 4 26.5897 33.7557 10
 -2 3 5 21.4526 26.515 1
 -2 3 5 74.6198 42.0889 6
 2 3 5 37.9941 36.1801 6
 -2 -3 -5 63.5901 36.3779 8
 -2 3 -5 99.3204 43.928 8
 2 -3 5 37.4553 27.2786 10
 -2 -3 5 57.4518 38.3435 10
 2 -3 -5 31.1433 32.6304 10
 -2 -3 -5 19.7707 12.8269 10
 -2 3 5 37.2856 37.3271 7
 2 3 5 17.1655 26.4614 5
 -2 -3 6 22890.8 670.793 8
 -2 3 6 24101.1 681.371 8
 2 -3 6 23189.8 675.381 8
 2 3 6 22249.9 669.23 8
 -2 3 6 22858.5 709.363 6
 2 3 6 23974.8 673.095 6
 -2 3 6 22715.1 576.183 1
 -2 3 6 23964.5 656.514 7
 2 -3 -6 23784.7 631.091 10
 2 3 6 23690.7 588.582 5
 -2 -3 6 23001.7 764.339 6
 -2 -3 7 614.553 115.743 6
 2 -3 7 617.048 117.337 6
 2 3 7 675.023 98.3306 6
 -2 3 7 892.599 124.863 6
 -2 -3 7 385.077 86.7499 8
 -2 3 7 566.497 95.6527 8
 2 -3 7 661.575 104.2 8
 2 3 7 750.632 108.89 8
 -2 3 7 604.76 89.4699 7
 2 3 8 17289.7 615.958 8
 -2 -3 8 17285.9 614.74 8
 -2 3 8 16701.1 610.053 8
 2 -3 8 16878.5 612.083 8
 2 3 9 -21.0444 75.8128 8
 -2 -3 9 42.325 66.6691 8
 -2 3 9 128.931 83.9654 8
 2 -3 9 21.0792 52.0952 8
 2 -3 -10 4447.7 294.198 2
 -2 -3 10 4624.73 324.365 8
 -2 3 10 4897.7 341.787 8
 2 -3 10 4915.02 334.402 8
 2 3 10 4265.19 319.678 8
 -2 4 0 244.352 35.6714 5
 -2 4 0 281.2 38.8756 2
 2 -4 0 320.91 42.7333 2
 2 -4 0 219.987 34.0674 7
 -2 4 0 210.714 32.6397 4
 2 4 0 207.178 23.1778 3
 2 -4 0 217.097 23.6132 3
 -2 -4 0 239.259 43.2825 9
 -2 4 1 17630.5 455.312 7
 2 -4 -1 18075.1 463.033 7
 -2 -4 1 18641.1 507.31 10
 -2 4 1 18863.5 464.878 5
 2 -4 1 17371.6 435.211 5
 2 -4 -1 18429.8 462.852 2
 -2 -4 -1 17308.8 445.281 5
 -2 4 1 17611 444.121 4
 -2 4 -1 17876.6 444.926 4
 -2 -4 -1 17599.2 446.909 4
 -2 -4 1 18464.4 450.47 4
 -2 4 1 18326.7 463.696 2
 -2 -4 1 18157.9 480.825 9
 2 4 -1 17521 478.263 9
 -2 4 2 148.02 30.9672 4
 -2 -4 2 147.696 31.6027 4
 -2 4 -2 111.43 28.7348 4
 -2 -4 -2 141.273 29.6429 4
 -2 4 2 130.824 34.5223 7
 2 -4 -2 103.328 35.7802 7
 -2 -4 -2 96.9285 26.8692 5
 -2 -4 -2 105.641 25.9291 6
 2 -4 -2 147.758 35.4101 6
 -2 -4 2 163.857 46.4495 10
 2 4 -2 119.086 17.2474 2
 2 -4 -2 162.948 36.4148 2
 2 4 2 145.217 27.1256 8
 2 -4 2 123.81 26.3134 8
 -2 4 -2 158.272 27.4112 8
 -2 -4 -2 48.8622 21.1873 8
 2 -4 -2 147.303 29.9859 1
 2 4 -2 106.544 36.5118 9
 -2 4 -2 112.016 27.2496 9
 2 -4 -3 104524 2260.91 7
 -2 4 3 105757 2255.86 7
 -2 -4 -3 102800 2215.51 7
 2 4 -3 102722 2279.54 9
 -2 4 -3 101756 2213.24 9
 2 -4 -3 104035 2287.79 6
 -2 -4 -3 103854 2237.18 6
 -2 -4 3 102636 2298.36 10
 2 -4 -3 104181 2209.19 1
 -2 4 3 102192 2194.61 4
 -2 4 -3 105248 2197.77 4
 -2 -4 -3 102745 2215.59 8
 -2 -4 3 106414 2219.46 8
 -2 4 3 109983 2223.01 8
 -2 4 -3 102589 2212.94 8
 2 -4 3 101297 2215.08 8
 2 4 3 103578 2217.84 8
 -2 -4 -3 100612 2193.75 4
 -2 -4 3 106930 2201.65 4
 2 -4 4 -17.6571 31.805 10
 2 -4 -4 24.0549 42.0348 6
 -2 4 4 8.68066 36.3743 7
 -2 -4 -4 6.19555 28.6446 7
 2 4 4 -11.9401 26.0818 5
 -2 -4 -4 47.1713 21.7231 4
 -2 4 -4 109.136 26.9511 4
 -2 4 4 20.3507 21.0397 4
 -2 -4 4 25.3402 22.1414 4
 -2 -4 -4 -7.24956 31.0312 8
 -2 4 -4 7.1533 27.9516 8
 -2 -4 4 21.6133 28.1514 8
 -2 4 4 -7.25345 26.131 8
 2 -4 4 -22.1008 36.4116 8
 2 4 4 -14.8176 33.6364 8
 -2 -4 4 10.4248 31.553 10
 2 -4 5 37167.4 917.389 10
 2 4 5 36134.5 888.176 5
 -2 -4 5 37913 963.45 10
 -2 -4 5 39528.2 842.412 4
 -2 4 5 37442 946.029 7
 -2 4 6 3513.82 196.736 7
 -2 4 6 3688.62 206.581 8
 -2 -4 6 3602.76 205.499 8
 2 -4 6 3942.24 215.44 8
 2 4 6 3821.01 212.946 8
 2 4 6 3712.07 167.607 5
 2 -4 -6 3759.2 183.816 10
 -2 -4 6 3626.33 201.771 10
 -2 -4 7 3424.05 268.612 6
 -2 4 7 3106.43 215.998 8
 2 -4 7 3459.64 225.474 8
 2 4 7 2845.15 205.734 8
 -2 -4 7 3327.41 222.487 8
 -2 4 7 3366.85 200.717 7
 2 -4 8 17.9668 62.8013 8
 -2 -4 8 89.2525 71.4796 8
 -2 4 8 72.4529 75.9059 8
 2 4 8 54.3804 65.3097 8
 -2 -4 9 1749.63 188.563 8
 -2 4 9 1852.58 196.167 8
 2 4 9 1980.11 200.15 8
 2 -4 9 1912.75 201.413 8
 -2 -4 10 306.044 107.04 8
 -2 4 10 435.21 121.496 8
 2 -4 -10 237.588 94.5393 2
 2 4 10 169.091 94.5687 8
 2 -4 10 383.129 108.87 8
 2 -5 0 49597.6 1119.4 2
 -2 -5 0 47862.7 1149.72 9
 -2 5 0 49495.6 1112.41 5
 -2 5 0 49572.7 1117.32 2
 -2 -5 0 49093.5 1113.89 4
 -2 -5 0 49152.6 1077.14 2
 2 5 0 51380.4 1050.21 3
 2 -5 0 49657 1051.66 3
 2 -5 0 48605.6 1111.55 7
 -2 5 0 48350.4 1108.01 4
 -2 5 -1 192.5 38.7615 2
 -2 5 1 257.599 44.4148 2
 2 -5 -1 160.501 38.172 2
 2 -5 -1 167.016 37.779 7
 -2 5 1 220.365 38.6339 4
 -2 -5 -1 152 34.2206 4
 -2 -5 1 180.62 38.0088 4
 -2 5 -1 125.591 31.0764 4
 2 -5 1 137.152 32.1786 9
 -2 -5 1 205.162 44.2558 9
 -2 5 1 121.123 36.2317 5
 2 -5 1 81.7615 28.4101 5
 -2 -5 -1 129.36 34.9837 5
 -2 5 -2 58370.6 1239.71 8
 -2 -5 -2 57386.3 1240.94 8
 2 -5 -2 54227.4 1299.81 7
 -2 -5 2 57789.3 1368.95 10
 2 5 -2 59682.9 1335.29 9
 2 -5 -2 60105.6 1310.75 2
 -2 5 2 58142.2 1303.98 7
 -2 -5 -2 55714.7 1271.55 4
 -2 -5 2 58480.7 1279.6 4
 -2 5 2 56606.7 1304.76 5
 2 -5 2 58539.3 1261.31 5
 -2 -5 -2 60144.3 1292.63 5
 -2 5 -2 57825.6 1272.95 4
 -2 5 2 58131.6 1274.68 4
 2 5 -2 55404.6 1214.49 2
 -2 -5 3 3449.72 142.094 8
 -2 -5 -3 3361.69 141.686 8
 -2 5 3 3379.71 141.262 8
 -2 5 -3 3559.64 142.442 8
 -2 -5 -3 3321.67 141.125 4
 -2 -5 3 3296.79 142.131 4
 2 -5 -3 3769.4 177.49 7
 -2 5 3 3314.7 167.664 7
 -2 -5 -3 3493.56 154.466 7
 2 -5 -3 3304.33 178.275 6
 -2 -5 -3 3430.73 157.103 6
 -2 -5 3 3189.91 190.084 10
 -2 5 3 3537.24 171.686 5
 -2 5 -3 3463.57 142.96 4
 -2 5 3 3393.21 141.122 4
 2 -5 -3 3213.45 136.685 1
 2 5 3 3371.67 141.193 8
 2 -5 3 3470.39 142.902 8
 2 -5 -3 3397.32 170.165 2
 -2 5 -3 3302.5 147.159 9
 2 5 -3 3308.29 177.867 9
 -2 -5 -4 37.7788 36.9145 6
 -2 -5 -4 36.3992 31.1724 8
 -2 5 -4 49.8661 28.5361 8
 -2 -5 4 -12.1796 55.3019 10
 2 -5 -4 39.2249 39.2727 7
 -2 5 4 98.0397 27.4375 4
 -2 -5 4 133.373 43.7348 4
 -2 -5 -4 5.01872 22.8019 4
 -2 5 -4 15.7729 24.3235 4
 -2 5 -4 114.374 40.533 9
 2 5 -4 79.8162 68.3041 9
 -2 -5 -4 43.5668 36.4551 7
 -2 5 4 9.47096 30.9745 7
 2 -5 4 87.1477 40.3901 10
 -2 5 4 80.3469 31.277 8
 -2 -5 4 71.9051 47.0217 8
 2 -5 4 7.27748 29.8368 8
 2 5 4 36.6026 27.8937 8
 2 5 5 129.002 38.7639 5
 -2 5 5 139.49 55.5359 7
 -2 5 -5 204.637 48.8449 9
 2 -5 -5 237.311 73.1986 6
 2 -5 5 105.238 50.4424 10
 -2 -5 5 113.875 51.9299 10
 -2 -5 -5 136.101 31.5268 4
 -2 -5 5 124.642 33.3667 4
 -2 -5 -5 146.376 42.725 7
 2 -5 6 16309 517.957 8
 2 5 6 15768.4 515.12 8
 -2 5 6 15430 509.073 8
 -2 -5 6 17283.8 522.941 8
 2 5 6 15330.9 457.056 5
 -2 5 6 16139.7 519.918 5
 -2 5 6 17133 525.291 7
 -2 -5 6 16086.8 526.915 10
 -2 5 7 3566.85 219.47 5
 -2 -5 7 3443.84 224.555 8
 -2 5 7 3974.31 237.178 8
 2 -5 7 3972.19 241.387 8
 2 5 7 3956.61 239.086 8
 -2 5 7 3546.09 211.702 7
 2 -5 8 20835.7 709.881 8
 -2 -5 8 20871.4 712.389 8
 -2 5 8 21932.4 725.968 8
 2 5 8 23309.8 731.557 8
 2 -5 -9 361.493 107.096 2
 -2 5 9 546.364 120.723 8
 2 -5 9 292.249 106.719 8
 -2 -5 9 430.58 104.835 8
 2 5 -9 314.089 110.047 9
 2 -5 -10 3322.31 276.173 2
 -2 -5 10 3524.2 286.143 8
 -2 5 10 3054.8 267.711 8
 2 5 10 3428.38 276.342 8
 2 5 -10 3264.55 288.742 9
 2 -6 0 20.0787 26.1529 7
 2 -6 0 -6.55947 28.6568 4
 -2 6 0 13.0792 22.8565 4
 -2 -6 0 -13.4702 24.9675 4
 2 -6 0 6.90578 25.6001 5
 -2 -6 0 18.7556 32.7751 9
 -2 -6 0 99.2099 26.432 2
 -2 6 0 13.5965 30.2879 2
 2 -6 0 6.88122 26.208 2
 2 -6 1 14033.2 392.339 9
 -2 -6 1 14111.5 436.331 9
 -2 -6 -1 14648.3 409.879 5
 2 -6 1 13959.8 393.702 5
 -2 6 1 15243.8 417.786 5
 -2 -6 -1 13725.5 333.86 3
 -2 -6 1 14822.5 406.05 4
 -2 -6 -1 13470.8 395.108 4
 2 -6 -1 14303.9 411.089 2
 -2 6 -1 14070.7 397.382 2
 -2 6 -1 14566.6 401.065 4
 -2 6 1 14006.7 397.123 4
 2 -6 -1 14048.3 410.27 7
 2 -6 -2 6391.9 251.341 7
 -2 -6 2 6269.81 288.573 10
 -2 -6 -2 6964.85 248.981 5
 2 -6 2 6502.4 224.66 5
 -2 6 2 7125.88 257.846 5
 -2 -6 2 6736.88 195.967 8
 -2 6 2 7202.18 200.603 8
 -2 -6 -2 6781.98 196.083 8
 -2 6 -2 6616.5 192.988 8
 -2 -6 2 6631 236.997 4
 -2 -6 -2 6430.53 231.875 4
 -2 6 2 6605.1 231.738 4
 -2 6 -2 6438.21 229.636 4
 2 -6 -2 6476.99 249.065 2
 2 6 -2 6462.15 268.812 9
 -2 -6 -3 69092.9 1519.66 8
 -2 6 -3 70679.6 1518.36 8
 -2 6 3 72131 1524.47 8
 -2 -6 3 69490.1 1517.64 8
 -2 -6 3 68589.2 1543.08 4
 -2 -6 -3 67560 1537.57 4
 -2 6 3 74469.2 1548.44 4
 -2 6 -3 68880.8 1540.47 4
 -2 -6 -3 71675.1 1566.77 7
 -2 -6 -3 68716.6 1560.15 6
 2 6 -3 73158.1 1627.61 9
 2 -6 -3 71146.4 1617.97 6
 -2 6 3 69973.1 1595.38 5
 2 -6 3 69708.1 1530.43 5
 2 6 3 67365.3 1519.81 8
 2 -6 3 68601.6 1520.44 8
 2 -6 -3 68637.5 1589.93 2
 -2 -6 3 70226.2 1669.07 10
 2 -6 -3 69993.1 1526.72 1
 2 -6 -3 67876.9 1591.41 7
 -2 -6 -4 29.6769 39.6087 6
 -2 6 4 61.293 42.806 7
 -2 -6 -4 33.523 32.7483 7
 -2 -6 4 56.7222 33.9323 8
 2 6 4 7.20536 28.1559 8
 -2 6 4 21.7557 29.7207 8
 2 -6 4 -7.17057 34.8837 8
 -2 6 -4 74.7304 41.0405 9
 -2 -6 -4 42.7823 27.7491 4
 -2 6 -4 -18.9414 30.2166 4
 -2 6 4 12.4925 27.8296 4
 -2 -6 4 -6.43962 30.3008 4
 2 -6 -4 6.31625 24.6821 1
 -2 -6 4 28.1836 42.6519 10
 2 -6 -5 26834.2 823.809 6
 -2 -6 5 26889.1 796.226 10
 -2 -6 -5 28405.4 726.676 7
 -2 6 -5 26918.2 726.964 9
 2 6 -5 27093.6 798.605 9
 2 -6 -5 28087.7 783.476 2
 -2 6 5 27930.9 760.113 7
 -2 -6 -5 28380.9 665.249 4
 -2 -6 5 27241.9 669.609 4
 -2 6 5 28912.3 775.154 5
 2 -6 5 26821.8 771.867 10
 -2 -6 6 319.256 77.4679 10
 2 -6 6 296.963 68.4461 10
 2 6 6 326.363 71.9993 8
 -2 -6 6 408.505 71.7555 8
 2 -6 6 390.759 72.7875 8
 -2 6 6 525.215 80.4405 8
 -2 6 6 267.205 71.3783 5
 2 6 -6 387.939 94.6437 9
 2 6 7 3130.74 216.566 8
 -2 6 7 3675.57 230.621 8
 2 -6 7 3694.43 227.386 8
 -2 -6 7 3721.45 226.234 8
 2 -6 -7 3517.78 244.413 2
 -2 -6 7 3582.89 225.251 10
 -2 6 7 3904.15 234.402 5
 2 6 -7 3400.46 252.751 9
 2 6 -8 199.852 98.9307 9
 -2 6 8 31.13 60.8218 5
 2 -6 -8 121.892 79.3824 2
 -2 6 8 -17.8204 64.1999 8
 -2 -6 8 156.4 77.422 8
 2 6 8 -35.5688 72.8848 8
 2 -6 8 105.184 76.5868 8
 2 -6 9 1635.83 186.736 8
 2 6 9 1586.98 183.421 8
 2 -6 -9 1874.54 204.577 2
 2 6 -9 2021.48 227.869 9
 -2 -6 9 1990.8 200.628 8
 -2 6 9 1883.63 197.408 8
 2 -6 -10 48.2996 69.9851 2
 -2 -6 10 45.5571 77.0837 8
 -2 6 10 23.6167 71.4832 8
 2 -7 0 132757 2880.36 5
 -2 7 0 132404 2868.08 4
 -2 -7 0 133389 2739.95 8
 -2 7 0 133730 2741.02 8
 -2 -7 0 137135 2828.89 2
 2 -7 0 133135 2872.44 7
 -2 7 0 136671 2877.05 2
 2 -7 0 132960 2870.54 4
 -2 -7 0 139183 2936.87 9
 -2 -7 0 132812 2874.81 4
 2 -7 -1 14588.9 442.954 7
 -2 -7 1 14600.7 472.191 9
 2 -7 1 15308.8 436.025 9
 -2 -7 -1 15366.2 438.929 4
 -2 -7 1 15085.9 439.132 4
 -2 7 -1 15044.7 429.905 2
 2 -7 -1 14739.4 440.04 2
 -2 -7 -1 15351.4 341.931 8
 -2 7 -1 14947.9 339.255 8
 -2 -7 1 14936 340.61 8
 -2 7 1 15496.8 343.865 8
 2 -7 -1 15597.9 438.041 4
 2 -7 1 14589.5 432.281 4
 -2 7 -1 15053.8 431.971 4
 -2 7 1 14213.4 427.123 4
 2 -7 1 15220.8 435.389 5
 -2 7 1 14573.1 441.658 5
 -2 -7 -1 14876.9 444.708 5
 -2 -7 -1 15123.5 418.73 2
 -2 -7 2 23424.8 702.972 10
 2 -7 2 22754.1 597.62 9
 2 -7 2 22642.1 595.377 5
 -2 7 2 22234.6 621.565 5
 -2 -7 -2 23285.1 626.344 5
 -2 -7 2 22417.8 605.689 4
 -2 -7 -2 21293.2 597.554 4
 2 7 -2 24088.8 544.565 2
 2 -7 -2 23634.7 636.04 7
 -2 7 -2 22810.8 601.023 4
 -2 7 2 22767.2 602.086 4
 -2 7 -2 23259.8 605.265 2
 2 -7 -2 23148.7 628.591 2
 -2 -7 2 23315.4 533.181 8
 -2 7 -2 23228.7 530.771 8
 -2 7 2 23775.9 537.94 8
 -2 -7 -2 23350.4 534.922 8
 2 -7 3 382.197 53.4192 5
 -2 7 -3 416.988 45.5202 8
 -2 -7 -3 343.424 55.8112 6
 -2 -7 3 378.39 44.7005 8
 -2 7 3 409.748 47.6125 8
 2 7 -3 452.177 43.1689 2
 -2 -7 3 569.977 93.5811 10
 -2 -7 -3 319.125 56.9326 7
 -2 -7 -3 311.618 50.3141 4
 -2 7 3 439.05 61.1266 4
 -2 7 -3 338.248 54.7257 4
 -2 -7 3 430.708 59.7755 4
 2 7 -3 391.741 71.5403 9
 2 -7 -3 342.317 49.5713 1
 2 -7 -4 28.0706 52.0281 6
 -2 -7 -4 20.9215 42.8707 6
 -2 7 -4 54.734 38.2262 9
 2 -7 -4 121.661 52.0759 7
 -2 -7 4 27.6905 30.2445 8
 -2 7 4 7.16073 29.3479 8
 2 -7 4 28.6884 33.1608 8
 2 7 4 -14.3109 32.4877 8
 2 -7 -4 6.6332 29.5541 1
 -2 -7 4 16.0643 54.3609 10
 -2 7 -4 14.8896 29.0921 4
 -2 -7 -4 -7.21514 34.5305 4
 -2 -7 4 15.1817 29.6628 4
 -2 7 4 29.5682 28.8861 4
 -2 7 4 34.8453 40.5949 5
 2 -7 4 21.0715 31.2942 5
 2 -7 -4 61.4747 45.5772 2
 2 7 -4 18.0725 21.9826 2
 2 -7 -5 599.425 93.8493 2
 2 -7 -5 588.392 107.383 6
 2 -7 5 524.895 89.431 10
 2 -7 5 485.877 61.4654 5
 -2 7 5 610.458 92.7347 5
 -2 7 -5 435.776 75.4212 9
 2 7 -5 340.857 87.254 9
 -2 -7 5 514.646 63.1719 4
 -2 -7 -5 396.862 56.032 4
 -2 -7 5 718.263 109.081 10
 -2 7 6 16976.9 564.911 5
 2 -7 6 16638.1 556.328 10
 -2 -7 6 16831.3 526.374 8
 -2 7 6 16912.8 531.456 8
 -2 -7 6 16894.2 592.93 10
 -2 -7 -6 16454.6 526.392 7
 2 -7 -6 15899.9 579.263 2
 2 7 6 17605.3 536.969 8
 2 -7 6 17424.2 533.271 8
 2 7 -6 17067.2 605.936 9
 2 -7 -6 17331.9 647.644 6
 -2 7 7 484.395 94.2881 5
 -2 -7 7 530.575 91.9223 8
 -2 7 7 637.529 103.449 8
 2 7 7 616.55 100.821 8
 2 -7 7 503.568 91.3633 8
 2 7 -7 441.642 102.906 9
 -2 -7 7 693.597 109.759 10
 2 -7 -7 667.763 124.149 2
 -2 -7 8 16552 591.211 8
 -2 7 8 16339.9 593.307 8
 -2 7 8 17036.1 589.062 5
 2 7 8 17280.6 605.097 8
 2 -7 8 16018.8 587.767 8
 2 7 -8 17396.7 662.821 9
 2 -7 -8 16228.6 643.793 2
 -2 7 9 1397.03 167.624 8
 -2 -7 9 1063.3 146.882 8
 2 -7 -9 1195.37 176.358 2
 2 7 -9 1037.94 166.133 9
 -2 -7 10 3910.51 286.782 8
 -2 7 10 3036.05 263.275 8
 2 -8 0 62.6485 45.6107 4
 -2 -8 0 73.9418 50.517 9
 -2 -8 0 36.3753 41.3024 4
 -2 8 0 61.515 39.9139 4
 2 -8 0 81.1769 47.2983 7
 2 -8 0 142.433 51.8243 5
 -2 -8 0 9.74129 45.052 5
 -2 8 0 70.5664 42.2287 2
 -2 -8 0 44.3272 25.3819 2
 -2 -8 -1 14500.7 418.468 2
 2 -8 -1 14480.9 447.882 7
 -2 -8 1 14978.9 486.037 9
 2 -8 1 15211.9 447.416 9
 -2 8 -1 14421.8 434.167 4
 -2 8 1 15231.3 442.499 4
 -2 -8 -1 14644.4 453.358 5
 2 -8 1 13942.8 436.947 5
 2 -8 1 15036.8 444.024 4
 2 -8 -1 14714.1 439.531 4
 -2 -8 -1 14332.7 439.447 4
 -2 -8 1 14608.8 443.692 4
 -2 8 1 14629.6 322.191 8
 2 -8 -1 14684.9 327.616 3
 2 8 -1 14503.6 327.504 3
 -2 8 -1 14798.9 433.874 2
 2 -8 -1 14599.8 445.968 2
 -2 -8 1 13894 316.221 8
 -2 -8 -2 3050.17 117.584 3
 -2 8 -2 3086.25 122.908 3
 -2 -8 -2 2981.61 172.796 5
 2 -8 2 2939.34 158.986 5
 -2 -8 -2 3171.15 168.777 2
 -2 -8 -2 2946.67 162.081 4
 -2 -8 2 3145.41 167.158 4
 2 -8 2 3154.53 163.539 9
 -2 -8 2 2721.58 179.636 9
 -2 8 2 3215.38 165.925 4
 -2 8 -2 3223.24 164.467 4
 -2 -8 2 2999.07 212.785 10
 -2 8 -2 3092.69 161.185 2
 -2 8 2 3139.11 111.052 8
 -2 -8 2 3072.57 108.049 8
 2 -8 -3 33012.8 809.451 1
 2 8 -3 34308.8 769.446 2
 -2 8 3 34373.6 780.947 8
 -2 -8 3 33917.8 774.787 8
 2 -8 -3 34031.7 892.591 2
 -2 8 -3 33385.6 842.641 2
 -2 8 3 34844.4 845.107 4
 -2 -8 3 33633.4 971.705 10
 2 -8 -3 31712.7 881.372 7
 2 -8 3 33086.3 833.031 5
 -2 8 3 33186.6 882.671 5
 -2 -8 -3 33105.2 845.646 6
 -2 -8 -3 33698.9 841.928 4
 -2 -8 3 33371.6 845.868 4
 -2 -8 -4 3745.27 208.869 6
 2 -8 -4 4062.37 242.769 6
 2 -8 -4 3382.26 214.253 7
 -2 -8 4 4049.88 259.252 10
 2 -8 -4 3726.22 222.221 2
 -2 -8 -4 3838.42 183.682 4
 -2 -8 4 4330.18 197.315 4
 -2 8 4 3920.37 184.971 4
 -2 8 4 4350.15 230.57 5
 2 -8 4 4200.12 189.557 5
 2 8 -4 3858.33 235.659 9
 -2 -8 -4 3978.21 210.545 7
 2 -8 -4 4102.92 176.15 1
 -2 -8 4 4202.84 174.351 8
 -2 8 4 3930.27 172.097 8
 2 -8 5 26994.9 844.081 10
 -2 -8 5 29224.8 875.919 10
 2 8 -5 27942.2 839.035 9
 2 -8 -5 28536.6 830.243 2
 -2 8 5 28156.3 735.14 8
 2 8 5 27798.1 733.093 8
 2 -8 -5 28191.7 822.126 7
 -2 -8 -5 26195.9 764.646 7
 -2 -8 5 30001.8 731.253 4
 -2 -8 -5 28510.6 715.595 4
 2 -8 -5 28479.8 869.283 6
 -2 -8 -5 27199.5 804.112 6
 2 -8 5 29287.3 722.501 5
 -2 8 5 27192.4 803.367 5
 2 -8 -6 1620.05 189.86 6
 2 -8 -6 1434.22 156.836 2
 -2 -8 -6 2011.34 157.927 7
 -2 -8 6 1664.97 136.466 8
 -2 8 6 1839.38 145.953 8
 -2 -8 6 1965.03 184.354 10
 2 -8 6 1927.06 172.014 10
 2 8 6 1434.96 132.277 8
 2 -8 6 1947.67 147.071 8
 -2 8 6 1994.06 168.723 5
 2 8 -6 1815.9 181.268 9
 -2 -8 7 2453.68 205.132 10
 -2 8 7 2329.47 192.804 5
 2 -8 -7 2822.39 229.058 2
 2 8 7 2667.07 190.918 8
 2 -8 7 2270.49 179.012 8
 -2 8 7 2420.76 185.777 8
 -2 -8 7 2590.17 187.142 8
 2 8 -7 3061.79 244.393 9
 -2 -8 8 16.4764 65.969 8
 -2 8 8 -34.2454 76.283 8
 -2 8 8 -17.5617 66.8823 5
 2 -8 -8 22.9856 77.7804 2
 2 8 -8 92.7585 95.0328 9
 -2 -8 9 1348.98 166.368 8
 -2 8 9 1720.84 184.497 8
 2 -8 -9 1766.69 211.641 2
 -2 -9 0 62943.6 1435.97 4
 2 -9 0 59551.9 1423.53 4
 -2 -9 0 63301.4 1501.02 9
 -2 -9 0 60328.7 1374.1 2
 -2 9 0 61258.8 1423.02 2
 -2 -9 0 59512.6 1442.47 5
 -2 9 -1 9.43901 32.988 2
 -2 -9 -1 8.47184 34.7183 2
 2 -9 -1 -20.1978 45.8484 4
 2 -9 1 20.5449 39.1218 4
 -2 -9 -1 -10.3436 38.3422 4
 -2 -9 1 31.104 33.8945 4
 -2 -9 -1 34.154 42.2013 5
 2 -9 1 -10.4089 39.6414 5
 2 -9 1 -21.3906 40.7322 9
 -2 -9 1 13.7761 43.3978 9
 -2 -9 2 22420.5 748.114 10
 -2 -9 -2 23302.6 651.881 4
 -2 -9 2 24177 658.63 4
 -2 9 2 23944.7 676.658 5
 2 -9 2 24134.3 654.285 5
 -2 -9 -2 25558.7 688.57 5
 -2 9 -2 23573.2 639.157 2
 2 -9 -2 22520 667.905 2
 2 -9 2 23715.1 649.527 9
 -2 -9 2 22074.9 692.814 9
 -2 9 2 23490.4 530.89 8
 -2 -9 2 23760.6 528.09 8
 -2 -9 -2 23327 662.63 7
 2 -9 -2 22723.7 671.886 7
 -2 -9 3 38.8842 48.0474 10
 2 -9 -3 31.1329 37.2486 1
 -2 9 -3 9.65785 36.7831 2
 -2 -9 -3 24.2426 47.3638 2
 2 -9 -3 -13.2756 43.4014 2
 2 9 -3 25.2175 26.0723 2
 -2 -9 3 30.7612 38.0109 4
 -2 -9 -3 10.0412 36.1745 4
 2 -9 -3 -26.706 58.3347 7
 -2 -9 -3 23.5703 48.2978 7
 2 -9 3 68.1376 44.1931 5
 -2 9 3 12.9197 39.105 5
 -2 -9 3 -4.51267 22.9932 8
 -2 9 3 47.2878 23.0068 8
 2 -9 -4 81.0478 64.9007 6
 2 -9 -4 -15.1119 51.1368 2
 -2 9 -4 -20.3004 40.64 2
 -2 -9 -4 38.0037 45.635 7
 2 -9 -4 -14.7607 54.7156 7
 -2 -9 -4 9.67039 39.63 4
 -2 9 -4 -30.1157 37.2114 4
 -2 -9 4 10.0905 42.2809 4
 -2 -9 4 20.0867 63.2775 10
 2 -9 4 66.7706 42.4955 5
 -2 9 4 -14.1015 47.7177 5
 -2 9 4 -6.64795 31.2793 8
 -2 -9 -5 202.168 72.7859 7
 -2 -9 5 425.871 103.453 10
 -2 -9 -5 237.726 84.2984 6
 2 -9 -5 289.057 87.6488 6
 -2 9 5 187.393 51.9904 8
 -2 9 5 324.07 79.9446 5
 2 9 -5 302.541 93.4465 9
 -2 -9 5 205.413 54.9817 4
 -2 -9 -5 228.836 60.6142 4
 2 -9 5 273.107 81.9141 10
 2 -9 -5 444.238 90.9616 2
 2 -9 -5 377.72 89.7656 7
 -2 9 6 10833.8 449.489 5
 -2 -9 6 11329.3 491.09 10
 2 9 -6 10691.2 473.801 9
 2 -9 -6 11603.9 521.899 6
 -2 9 6 11192.1 392.574 8
 -2 -9 -6 11034.4 459.95 6
 2 -9 -6 10649.5 471.215 2
 2 -9 6 10358 458.826 10
 -2 -9 -6 11018.1 429.134 7
 2 -9 -7 329.3 110.359 2
 -2 9 7 376.597 91.5712 5
 -2 9 7 349.502 82.171 8
 2 9 -7 152.502 93.4552 9
 -2 9 8 14767.2 555.3 8
 2 9 -8 16164.2 651.742 9
 -2 9 8 15499.1 582.616 5
 2 -9 -8 15483.1 645.522 2
 -2 -9 -9 80.9297 85.0149 2
 2 -9 -9 132.857 86.8978 2
 -2 9 9 133.825 80.1419 8
 -2 -10 0 40.9206 34.299 2
 2 -10 0 -23.0985 48.3978 4
 -2 10 0 46.7101 47.8597 4
 -2 -10 0 35.0876 43.3596 4
 2 -10 0 107.663 47.9009 7
 -2 -10 0 12.7701 41.752 5
 -2 -10 0 77.914 54.4633 9
 2 -10 1 6654.41 291.317 9
 -2 -10 1 6149.99 312.22 9
 -2 10 -1 6126.94 276.857 4
 -2 10 1 6551.64 284.274 4
 -2 10 -1 6782.78 275.706 2
 -2 -10 1 6983.63 301.36 5
 2 -10 -1 6274.92 288.684 7
 2 -10 1 6534.91 281.574 7
 -2 -10 1 6849.53 289.767 4
 -2 -10 -1 6416.37 282.42 4
 -2 -10 -1 6755.72 299.09 5
 2 -10 1 5908.04 275.259 5
 2 -10 -1 6282.6 281.001 2
 -2 10 -2 1916.01 137.513 2
 2 -10 -2 1913.98 152.63 2
 2 -10 2 2048.95 147.457 5
 -2 -10 -2 1693.15 146.981 5
 -2 10 -2 1778.65 137.942 4
 -2 10 2 1930.38 145.581 4
 -2 -10 2 1966.58 165.73 9
 2 -10 2 2079.67 147.801 9
 -2 -10 -2 1668.65 135.278 4
 -2 -10 2 1618.52 134.352 4
 -2 -10 -2 1731.02 135.967 2
 -2 -10 -2 1774.91 147.798 7
 2 -10 -2 1969.15 158.512 7
 -2 -10 2 1645.21 176.932 10
 -2 -10 3 44161.4 1109.05 4
 -2 -10 -3 45184.2 1108.69 4
 2 -10 -3 40945.5 1144 7
 -2 -10 3 44216.2 1261.15 10
 -2 -10 -3 43598 1133.55 2
 -2 10 3 44677 1115.16 4
 -2 10 -3 44922.6 1111.94 4
 -2 10 3 44051.6 1150.76 5
 2 -10 3 44784 1105.94 5
 -2 -10 -3 44168.4 1140.88 7
 -2 10 -3 45624.7 1095.3 2
 2 -10 -3 45269.6 1164.45 2
 -2 -10 -4 1586.55 153.836 2
 -2 10 -4 1511.4 125.37 2
 2 -10 -4 1423.89 150.705 2
 -2 10 4 1401.01 146.567 5
 2 -10 4 1486.7 124.547 5
 2 -10 -4 1657.96 162.864 6
 -2 -10 -4 1592.26 142.487 6
 2 -10 -4 1400.78 146.991 7
 -2 -10 4 1651.63 133.364 4
 -2 -10 -4 1545.09 126.782 4
 -2 -10 -4 1609.58 148.578 7
 -2 -10 4 1256.48 165.182 10
 -2 -10 -5 15975.1 557.705 6
 2 -10 -5 15492.7 607.71 6
 2 -10 5 16691.1 634.411 10
 -2 -10 5 14636.3 614.485 10
 -2 -10 -5 15283.2 575.748 2
 -2 -10 5 16409.6 504.304 4
 2 -10 -5 16001.7 591.899 2
 -2 10 -5 16866.9 510.393 2
 2 -10 -5 15523 579.898 7
 -2 -10 -5 15020 542.612 7
 -2 10 5 15932.6 569.551 5
 -2 10 6 1303.79 151.898 5
 2 -10 -6 1513.88 172.68 2
 -2 -10 -6 1270.36 141.532 7
 2 10 -6 1317.73 170.503 9
 2 -10 -6 1511.56 184.913 6
 2 -10 6 1505.24 171.338 10
 -2 10 7 2356.05 210.802 5
 2 -10 -7 2224.54 246.114 6
 2 10 -7 1980 213.629 9
 2 -10 -7 2297.67 229.126 2
 -2 -10 -7 2580.47 237.912 2
 2 -10 -8 -25.9182 81.6492 2
 -2 -10 -8 77.4178 87.3251 2
 -2 11 0 32374.7 899.118 4
 2 -11 0 33207.8 907.627 7
 -2 -11 0 31729.4 950.644 9
 -2 -11 0 33836 901.952 4
 -2 -11 0 34583.5 926.578 5
 2 -11 -1 3346.96 206.735 2
 2 -11 1 3398.42 214.84 5
 -2 -11 -1 3483.96 226.11 5
 -2 -11 1 3744.55 230.285 5
 -2 11 -1 3937.65 208.38 2
 2 -11 -1 3349.76 218.292 7
 2 -11 1 3643.75 217.175 7
 -2 -11 1 3289.53 231.789 9
 2 -11 1 3487.72 214.447 9
 -2 11 1 3551.91 213.653 4
 -2 11 -1 3678.93 216.331 4
 -2 -11 1 3274.24 206.235 4
 -2 -11 -1 3755.3 218.391 4
 -2 11 -2 18124.2 577.647 4
 -2 11 2 18001.4 579.283 4
 2 -11 2 19095.8 586.126 5
 -2 -11 -2 17644.1 594.202 5
 -2 -11 2 17281.1 676.462 10
 -2 -11 2 18319.9 623.153 9
 2 -11 2 18096.2 574.486 9
 -2 -11 -2 18452.2 601.521 7
 2 -11 -2 17791.3 600.331 7
 -2 -11 2 18193 576.621 4
 -2 -11 -2 18161.8 574.467 4
 -2 11 -2 17254.4 543.207 2
 2 -11 -2 18084.3 596.43 2
 -2 -11 -2 18470.1 569.935 2
 -2 -11 2 20557.2 616.022 5
 -2 11 -3 721.577 89.9301 2
 2 -11 -3 554.705 97.6311 2
 -2 -11 -3 773.367 110.512 2
 2 -11 3 584.166 93.8232 5
 -2 -11 3 590.006 124.465 10
 -2 -11 -3 689.413 108.772 7
 2 -11 -3 795.685 116.663 7
 -2 11 -3 687.471 98.9532 4
 -2 -11 3 790.277 102.153 4
 -2 -11 -3 521.814 86.4901 4
 -2 11 3 741.058 99.4285 4
 2 -11 -4 17.9854 78.5707 7
 -2 -11 -4 32.3511 67.7788 7
 -2 -11 -4 -28.817 53.4107 6
 2 -11 -4 -75.2118 102.595 6
 -2 -11 4 -24.0283 81.309 10
 -2 -11 -4 24.7794 54.1257 4
 -2 -11 4 -12.8209 58.2067 4
 2 -11 -4 108.766 69.0383 2
 -2 11 -4 68.077 52.4567 2
 -2 -11 -4 33.7058 62.4717 2
 2 -11 4 12.2749 55.728 5
 2 -11 -5 86.6962 78.0802 6
 -2 -11 -5 33.7579 58.9913 6
 -2 -11 -5 -33.9071 67.8812 7
 2 -11 -5 118.678 69.1289 7
 2 -11 5 23.8513 95.4984 10
 -2 -11 5 12.3753 40.4594 4
 2 -11 -5 141.343 72.7407 2
 -2 -11 -5 -38.7276 58.6091 2
 2 -11 -6 9164.67 458.432 2
 -2 -11 -6 9292.45 417.164 7
 2 -11 -6 8996.73 477.778 6
 -2 -11 -6 8660.16 441.726 2
 2 -11 -7 671.931 136.535 2
 -2 -11 -7 586.671 134.138 2
 2 -11 -7 960.809 180.313 6
 -2 -11 -8 9730.26 510.773 2
 2 -11 -8 9198.13 501.089 2
 -2 -12 0 19.1351 64.7507 9
 2 -12 0 -65.9483 51.9378 9
 -2 -12 0 112.086 64.1107 5
 -2 12 0 -15.1323 52.8851 4
 -2 -12 0 14.4431 52.0298 4
 2 -12 0 15.3843 46.5625 7
 -2 -12 1 4597.15 257.461 4
 -2 -12 -1 5044.87 266.574 4
 2 -12 1 4771.27 268.023 7
 2 -12 -1 4523.77 269.968 7
 -2 -12 -1 5055.94 284.494 5
 -2 -12 1 5541.51 291.751 5
 2 -12 1 4890.62 270.304 5
 2 -12 1 5157 276.456 9
 -2 -12 1 4305.25 282.454 9
 2 -12 -1 5011.25 267.687 2
 -2 12 1 5518.56 283.237 4
 -2 12 -1 4953.48 271.312 4
 -2 -12 -1 4739.95 301.978 9
 -2 -12 -1 4814.67 241.044 2
 2 -12 -2 1189.45 137.124 2
 -2 -12 -2 1150.36 125.833 2
 -2 -12 -2 1321.18 135.822 4
 -2 -12 2 1341.44 141.543 4
 -2 12 -2 1196.19 118.714 2
 -2 -12 -2 1212.64 141.554 5
 2 -12 2 1435.95 138.678 9
 -2 -12 2 1482.12 154.046 5
 2 -12 2 1137.67 132.467 5
 -2 12 2 1163.6 134.223 4
 -2 12 -2 1419.77 144.733 4
 2 -12 2 1331.74 139.436 7
 2 -12 -2 1347.26 150.829 7
 -2 -12 -2 1206.92 138.995 7
 -2 -12 2 1369.09 187.585 10
 -2 -12 2 1065.3 142.233 9
 -2 -12 3 20789.2 807.694 10
 2 -12 -3 22650.9 743.926 7
 -2 -12 -3 21369.4 679.254 4
 -2 -12 3 22267.5 687.272 4
 -2 -12 3 22446.1 712 5
 -2 -12 -3 22504.8 728.425 7
 -2 12 -3 24335.9 667.897 2
 -2 -12 -3 22832.2 712.816 2
 2 -12 -3 22882.5 739.071 2
 2 -12 3 22728.7 693.979 5
 -2 -12 4 1547.01 147.916 4
 -2 -12 -4 1431 142.086 4
 -2 -12 -4 1950.03 181.168 7
 2 -12 -4 1475.11 161.909 6
 -2 -12 -4 1341.82 145.68 6
 -2 -12 -4 1426.42 159.609 2
 2 -12 -4 1526.2 171.631 2
 2 -12 4 1458.38 138.989 5
 2 -12 -4 1897.73 187.808 7
 -2 -12 5 18511.7 592.729 4
 2 -12 -5 18788.4 693.998 2
 2 -12 -5 18460.3 684.893 7
 -2 -12 -5 18460.4 654.9 7
 -2 -12 -5 18148.3 671.776 2
 2 -12 -5 18343.3 699.736 6
 -2 -12 -6 276.125 99.2042 7
 2 -12 -6 410.338 111.781 2
 -2 -12 -6 185.275 95.1292 2
 2 -12 -6 493.662 122.42 6
 -2 -12 -7 1561.41 199.409 2
 2 -12 -7 1236.66 180.169 2
 2 -12 -7 1279.13 190.353 6
 -2 -12 -8 -55.3498 90.4745 2
 2 -12 -8 28.4147 96.1531 2
 -2 -13 0 32990.2 971.424 5
 2 -13 0 32189.7 965.735 9
 -2 -13 0 33006.1 1013.6 9
 -2 -13 0 34238.8 954.233 4
 2 -13 0 34641.5 980.598 7
 -2 13 0 33356 961.223 4
 -2 13 -1 5186.88 289.558 4
 -2 13 1 5581.79 301.673 4
 -2 -13 -1 5075.6 299.853 5
 -2 -13 1 5319.76 302.581 5
 -2 -13 -1 4829.29 251.92 2
 -2 -13 1 4777.12 304.842 9
 2 -13 1 5051.54 290.108 9
 -2 -13 -1 5163.32 328.109 9
 -2 -13 -1 5078.19 283.104 4
 -2 -13 1 4960.71 280.062 4
 2 -13 -1 5661.08 313.804 7
 -2 -13 -1 5348.25 305.312 7
 2 -13 1 4850.33 284.599 7
 2 -13 2 9488.51 405.78 5
 -2 -13 2 9106.17 412.828 5
 -2 -13 -2 9778.42 397.992 2
 2 -13 -2 9156.19 410.406 2
 2 -13 2 9884.93 415.785 7
 2 -13 -2 8873.09 424.067 7
 -2 -13 -2 9446.9 428.269 7
 -2 -13 2 8769.37 426.803 9
 -2 13 -2 9761.41 374.505 2
 -2 -13 -2 8998.37 394.6 4
 -2 -13 2 8985.39 393.286 4
 2 -13 2 9596.67 401.544 9
 2 -13 3 31.33 51.2117 5
 2 -13 -3 -20.2314 72.8821 7
 -2 -13 -3 -19.2846 63.0445 7
 2 -13 3 -77.7426 71.8852 7
 2 -13 -3 38.9722 63.7031 2
 -2 -13 -3 -17.1796 63.6826 2
 -2 13 -3 49.8197 54.4108 2
 -2 -13 -4 98.1885 80.4788 2
 2 -13 -4 64.2558 72.4802 2
 2 -13 4 15.0816 65.8873 5
 2 -13 -4 43.2622 70.7173 7
 -2 -13 -4 39.9704 71.9972 7
 2 -13 4 -14.917 53.7404 7
 -2 -13 -4 -33.5955 60.5151 6
 2 -13 -4 130.375 78.2794 6
 2 -13 -5 24.2205 84.648 6
 -2 -13 -5 -20.7165 82.9468 7
 2 -13 -5 23.3711 76.4043 7
 2 -13 -5 23.5482 76.9833 2
 -2 -13 -5 44.2804 74.9209 2
 -2 -13 -6 6826.23 407.386 2
 2 -13 -6 7182.41 424.608 2
 -2 -13 -6 6461.74 375.74 7
 2 -13 -6 6976.05 414.615 7
 2 -13 -6 7634.22 445.397 6
 2 -13 -7 29.721 100.572 6
 2 -13 -7 -27.6629 87.1439 2
 -2 -13 -7 26.8142 93.7114 2
 2 -14 0 38.7127 56.0959 9
 2 -14 0 38.9321 70.129 7
 -2 -14 -1 3543 261.385 7
 2 -14 1 4042.9 268.39 7
 2 -14 -1 4081.52 279.684 7
 -2 -14 -1 3521.92 219.404 2
 2 -14 1 4164.69 269.106 9
 2 -14 2 986.101 134.372 9
 -2 -14 -2 943.394 143.634 7
 2 -14 -2 893.85 145.424 7
 2 -14 2 966.44 135.737 7
 -2 -14 -2 1190.73 137.057 2
 2 -14 -2 931.904 134.44 2
 2 -14 -3 17141.2 669.465 7
 -2 -14 -3 16400.1 652.204 7
 2 -14 3 19054.7 638.023 7
 -2 -14 -3 18713.8 644.452 2
 2 -14 -3 17177 656.213 2
 2 -14 -4 69.7769 78.7262 6
 2 -14 4 83.6119 75.9402 7
 2 -14 -4 188.401 87.3155 7
 -2 -14 -4 110.461 84.1561 7
 2 -14 -4 138.342 85.4877 2
 -2 -14 -4 20.8924 70.7203 2
 -2 -14 -5 10376.6 492.108 7
 2 -14 -5 9183.19 487.072 7
 -2 -14 -5 9811.59 480.176 2
 2 -14 -5 9179.3 482.084 2
 2 -14 -5 9747.57 498.661 6
 2 -14 -6 83.6432 77.0352 6
 2 -14 -6 -26.1579 82.4049 7
 -2 -14 -6 51.4749 81.0804 2
 2 -14 -6 54.2194 82.0529 2
 -2 -14 -6 -23.3214 84.0151 7
 2 -14 -7 844.811 159.384 6
 -2 -14 -7 1135.26 186.861 2
 2 -15 0 18967.3 699.421 7
 -2 -15 0 18434.9 693.335 7
 2 -15 -1 921.864 153.165 7
 -2 -15 -1 809.726 141.422 7
 2 -15 1 851.882 140.527 7
 2 -15 -2 9293.14 472.106 7
 -2 -15 -2 9548.55 471.937 7
 2 -15 2 9656.03 449.346 7
 -2 -15 -2 10355.6 434.553 2
 2 -15 -3 -44.7899 80.6761 2
 -2 -15 -3 97.7973 80.1565 2
 2 -15 -3 -24.3934 92.9006 7
 -2 -15 -3 -70.6563 87.3043 7
 2 -15 3 19.2951 65.2928 7
 2 -15 -4 -24.8451 81.2238 6
 -2 -15 -4 22.1832 67.1424 2
 2 -15 -4 73.7145 88.5182 2
 -2 -15 -4 24.1246 78.8683 7
 2 -15 4 18.3902 71.8592 7
 2 -15 -4 76.3456 96.9202 7
 2 -15 -5 186.962 114.362 6
 2 -15 -5 270.404 113.344 7
 -2 -15 -5 98.0031 100.451 7
 2 -15 -5 292.245 108.918 2
 -2 -15 -5 49.0614 98.2634 2
 2 -15 -6 4268.57 344.067 6
 2 -15 -6 3704.9 323.378 2
 -2 -15 -6 4675.74 344.472 2
 -2 -15 -6 4476.48 326.794 7
 2 -15 -6 4216.2 332.96 7
 -2 -16 0 24.2104 84.615 7
 2 -16 0 71.4569 104.057 7
 -2 -16 1 2774.53 245.838 7
 2 -16 -1 2823.77 258.056 7
 -2 -16 -1 2137.12 231.285 7
 2 -16 1 2426.58 229.398 7
 -2 -16 -2 769.534 144.872 7
 2 -16 -2 736.164 149.755 7
 2 -16 2 920.727 144.341 7
 -2 -16 -2 901.15 129.058 2
 2 -16 -3 11355.2 527.517 2
 2 -16 -3 10816.4 544.501 7
 -2 -16 -3 10967.2 537.147 7
 2 -16 3 11489.4 502.886 7
 -2 -16 -3 10955.6 495.46 2
 2 -16 -4 26.2629 72.5624 6
 2 -16 4 -39.0297 76.2516 7
 -2 -16 -4 129.573 96.0616 7
 2 -16 -4 27.3256 92.4665 7
 -2 -16 -4 -46.1226 90.1089 2
 2 -16 -4 -25.7742 81.1944 2
 -2 -16 -5 6511.38 410.162 7
 2 -16 -5 6062.69 410.945 7
 2 -16 -5 6135.52 407.091 2
 -2 -16 -5 5903.08 377.778 2
 2 -16 -5 5679.93 390.374 6
 -2 -17 0 15952.5 683.116 7
 2 -17 0 16612.3 684.67 7
 -2 -17 1 977.956 164.431 7
 2 -17 -1 639.748 144.404 7
 -2 -17 -1 761.484 152.969 7
 2 -17 1 723.352 143.747 7
 -2 -17 2 4979.66 348.424 7
 -2 -17 -2 4821.1 349.337 7
 2 -17 2 4706.69 329.061 7
 2 -17 -2 4263.13 335.895 7
 -2 -17 -3 -27.2868 92.3355 7
 2 -17 -3 28.1382 95.2167 7
 2 -17 3 -22.4616 62.0606 7
 2 -17 -3 53.2272 80.5501 6
 -2 -17 -3 63.6073 66.793 2
 2 -17 -4 -27.571 102.202 6
 2 -17 -4 26.859 96.7573 2
 -2 -17 -4 23.8663 75.1842 2
 2 -17 -4 87.4129 108.009 7
 -2 -17 -4 -27.5704 96.3548 7
 2 -18 0 -27.5633 90.1097 7
 -2 -18 0 -27.5471 115.429 7
 2 -18 -1 1508.2 213.692 7
 2 -18 1 1547.21 203.359 7
 -2 -18 -1 1827.91 232.985 7
 -2 -18 1 1875.55 229.873 7
 2 -18 -2 204.365 119.704 7
 2 -18 2 330.877 106.718 7
 -2 -18 -2 114.687 109.262 7
 -2 -18 2 80.7957 120.045 7
 -2 -18 3 7110.39 426.412 7
 2 -18 3 7586 427.314 7
 2 -18 -3 6398.27 423.465 6
 3 0 0 5.46823 10.2115 6
 -3 0 0 2.92294 14.6804 1
 -3 0 1 81477.2 1754.39 1
 -3 0 1 80687.3 1715.71 2
 3 0 -1 84884.7 1720 2
 3 0 1 81554.1 1721.24 1
 3 0 -1 84101.3 1756.64 6
 -3 0 2 139688 2994.43 6
 -3 0 -2 140311 2960.79 8
 3 0 -2 137896 2982.28 10
 3 0 -2 144986 2933.94 2
 3 0 3 41357.5 940.652 8
 3 0 -3 41071.7 960.469 10
 -3 0 -3 39317.1 935.352 8
 -3 0 3 41894 993.455 6
 -3 0 4 48880.6 1192.05 6
 3 0 4 47654.7 1010.9 5
 3 0 -4 49098.8 1146.32 10
 3 0 4 49412.8 1130.99 8
 -3 0 -4 51628.9 1136.12 8
 -3 0 -5 10519.1 354.787 8
 3 0 5 10312.2 246.943 5
 3 0 -5 10115.7 359.861 10
 -3 0 -5 10336.2 232.56 4
 -3 0 5 10590.5 357.147 7
 3 0 5 9810.49 365.143 6
 -3 0 5 10566.2 409.732 6
 3 0 6 14117.8 481.672 6
 -3 0 6 12906.9 507.515 6
 -3 0 6 13132.3 440.266 7
 3 0 6 14191.8 468.749 8
 3 0 -6 13764.8 460.942 10
 -3 0 6 12865.2 426.207 1
 -3 0 -6 13937.8 457.926 8
 -3 0 6 13462.5 461.669 8
 3 0 7 11472.4 443.783 8
 -3 0 7 11435.2 405.268 7
 -3 0 7 10981.3 481.649 6
 3 0 7 11214.7 443.616 6
 -3 0 7 10751.7 433.273 8
 3 0 8 308.158 89.8148 6
 -3 0 8 315.311 91.8894 8
 3 0 8 310.409 83.1373 8
 -3 0 9 5956.92 356.413 8
 3 0 9 5793.7 352.489 8
 -3 0 10 2805.52 259.687 8
 -3 -1 0 23.2187 17.3928 1
 3 1 0 13.6607 16.8839 9
 3 1 0 14.8546 18.3588 10
 -3 -1 0 21.7425 10.9468 6
 3 -1 -1 99090.7 2033.64 2
 -3 -1 1 97061.3 1993.8 2
 -3 -1 -1 98469.1 2010.34 1
 -3 1 1 95976.1 2042.28 1
 3 -1 -1 92319.5 2043.68 1
 3 1 1 97972.5 2015.84 1
 3 1 -1 92745.7 2062.65 10
 -3 -1 1 94544.3 2056.9 10
 3 -1 -1 96084 2050.23 6
 3 1 1 96705.6 2020.65 10
 -3 1 -1 98690.3 1999.22 7
 3 1 -2 13337.1 299.892 2
 3 -1 -2 12864.4 329.125 2
 3 1 -2 12809.2 367.001 10
 -3 -1 2 12825.9 357.695 10
 -3 -1 2 13054.2 372.723 6
 3 1 2 12671 290.495 1
 -3 1 2 13212 345.752 1
 -3 -1 -2 12491.9 290.293 5
 3 1 2 12934.6 312.277 6
 3 -1 -2 12974.3 372.965 6
 -3 1 2 12426.2 359.459 6
 -3 1 -2 13045 338.405 8
 -3 -1 -2 12502.3 335.786 8
 -3 -1 -3 2876.48 88.1221 7
 -3 1 -3 2768.74 130.328 8
 -3 -1 -3 2806.77 131.139 8
 -3 1 3 2731.16 130.895 1
 3 -1 -3 2770.87 136.667 10
 3 -1 3 2787.35 131.591 8
 3 1 3 2875.71 132.684 8
 3 1 -3 2637.38 143.837 10
 3 -1 3 2955.67 96.1243 10
 -3 -1 3 2713.76 156.141 6
 -3 1 3 2917 154.055 6
 3 1 3 2592.21 121.048 6
 -3 -1 4 53559.8 1288.56 6
 -3 1 4 52240.5 1267.02 6
 3 1 4 53141.5 1211.16 6
 3 1 -4 52665.7 1242.99 10
 3 1 4 50068.1 1206.01 8
 3 -1 4 52042.6 1209.96 8
 3 -1 4 52940.7 1102.84 10
 3 -1 -4 51482.1 1213.59 10
 -3 1 4 52809.4 1222.48 7
 -3 -1 -4 50746.7 1207.18 8
 -3 1 -4 53814 1214.09 8
 -3 1 4 53792.4 1203.26 1
 3 1 5 11.6802 17.122 5
 3 -1 5 20.3124 12.5594 5
 -3 -1 -5 76.5588 38.3196 8
 -3 1 -5 9.56881 30.148 8
 -3 1 5 22.5077 10.5672 4
 -3 -1 5 37.2967 12.2592 4
 -3 -1 -5 25.3402 10.7551 4
 -3 1 -5 34.2104 12.3881 4
 -3 1 5 -9.69546 34.9307 7
 -3 1 5 16.0903 28.121 1
 3 -1 -5 28.8296 36.6019 10
 3 1 -5 67.8088 44.1618 10
 -3 1 5 -13.7351 46.4805 6
 -3 -1 5 44.9516 47.2051 6
 3 1 5 -10.0598 32.8907 6
 -3 -1 6 13475.1 452.435 8
 -3 1 6 13739.1 455.171 8
 -3 1 -6 12314.2 431.912 8
 -3 -1 -6 12466.9 432.781 8
 3 -1 6 13617.8 479.422 6
 3 -1 6 12720.7 445.517 8
 3 1 6 12019.9 434.717 8
 -3 1 6 12897.5 491.897 6
 -3 -1 6 12496.7 501.753 6
 3 1 6 12886.7 446.249 6
 -3 1 6 13074.1 431.218 7
 3 -1 -6 12075.3 423.701 10
 3 1 -6 13112.9 458.212 10
 -3 1 6 12798 400.893 1
 3 1 7 8835.89 373.11 8
 3 -1 7 8360.93 363.917 8
 -3 1 7 8197.36 363.996 8
 -3 -1 7 7637.48 353.097 8
 -3 1 7 7379.33 380.614 6
 -3 -1 7 8203.29 409.945 6
 3 -1 7 8152.97 377.558 6
 3 1 7 7871.88 350.855 6
 -3 -1 7 7583.34 320.393 7
 -3 1 7 8048.29 327.896 7
 3 -1 8 439.511 96.1459 8
 3 1 8 219.228 78.3739 8
 -3 -1 8 350.904 94.2371 8
 -3 1 8 334.473 91.9908 8
 3 -1 8 501.641 105.405 6
 3 -1 9 4539.67 308.539 8
 3 1 9 4418.48 303.647 8
 -3 -1 9 4966.98 321.986 8
 -3 1 9 4916.76 320.788 8
 -3 1 10 1230.82 183.923 8
 -3 -1 10 1168.43 178.134 8
 3 2 0 9.9795 25.7923 10
 3 2 0 6.7034 17.3256 3
 3 -2 0 6.84314 17.9376 3
 3 -2 0 10.0927 17.3903 7
 3 -2 1 134487 2756.01 7
 -3 2 1 134698 2800.1 7
 -3 2 -1 131559 2795.28 3
 -3 2 -1 135369 2755.04 5
 -3 -2 1 134084 2819.7 10
 3 2 -1 131564 2832.06 10
 -3 -2 -1 132730 2775.54 10
 3 -2 -1 136111 2794.99 2
 -3 2 -1 135249 2753.43 7
 -3 2 1 128109 2787.58 2
 3 2 -1 133691 2817.1 9
 -3 -2 -1 133112 2758.88 1
 3 -2 -1 130479 2788.27 1
 3 2 -2 9287.23 306.132 10
 -3 -2 -2 9398.12 223.099 10
 3 -2 -2 9106.51 270.978 1
 -3 2 2 8389.55 257.855 1
 3 -2 -2 9456.11 295.797 6
 -3 2 2 8406.79 274.964 7
 3 -2 2 9731.38 213.017 7
 3 -2 -2 9176.83 266.629 2
 -3 -2 2 9251.28 291.842 10
 -3 2 -2 9203.21 260.507 8
 -3 -2 -2 9238.29 262.085 8
 -3 2 3 4868.78 207.407 6
 3 -2 -3 5092.56 186.283 2
 3 2 3 4780.45 183.808 8
 3 -2 3 5162.71 187.813 8
 3 2 3 4846.59 167.092 6
 3 -2 -3 4670.23 215.264 6
 -3 -2 3 4780.23 200.557 10
 -3 -2 -3 5070.86 149.286 7
 -3 2 3 4872.69 196.236 7
 3 2 -3 5147.12 220.832 10
 -3 2 3 4771.59 176.063 1
 -3 2 -3 4779.11 181.828 8
 -3 -2 -3 4933.17 184.117 8
 3 2 4 46848.2 1043.78 6
 -3 2 4 46258.2 1110.53 6
 3 -2 4 43285.9 932.374 7
 -3 2 4 43843.2 1063.47 7
 3 2 -4 46453.5 1111.25 10
 3 -2 4 44723.3 1053.54 8
 3 2 4 45461.5 1055.51 8
 -3 -2 4 46458.8 1141.52 6
 -3 2 -4 47583.1 1060.57 8
 -3 -2 4 46791.9 1053.23 8
 -3 2 4 46026 1052.74 8
 -3 -2 -4 46176.1 1057.37 8
 -3 2 -4 45036.6 971.834 4
 -3 2 4 44494.2 970.711 4
 -3 2 4 45087.7 1030.52 1
 -3 -2 4 44724.3 1072.47 10
 3 -2 -4 44888.8 1054.22 10
 3 2 -5 10559 389.86 10
 -3 -2 -5 10373.1 352.055 8
 -3 2 -5 10307 353.438 8
 3 -2 -5 10372.6 347.527 10
 3 -2 5 10290.9 234.702 7
 -3 2 5 9961.71 319.583 1
 -3 2 5 10522.9 358.208 7
 3 2 5 9986.67 344.466 6
 -3 -2 5 9741.29 411.792 6
 -3 2 5 10153.7 393.701 6
 -3 2 -5 10999.1 253.315 4
 -3 2 5 9711.16 244.281 4
 -3 2 6 14212.8 422.95 1
 -3 2 6 15145.6 535.197 6
 3 -2 -6 14335.9 459.79 10
 -3 -2 6 15339.5 494.777 8
 -3 2 6 16265.4 504.046 8
 -3 -2 -6 13794.8 465.294 8
 -3 2 -6 14475.2 473.07 8
 3 -2 6 14646.4 487.73 8
 3 2 6 15398.1 496.213 8
 3 2 6 14330.3 473.199 6
 -3 -2 6 14300.7 554.68 6
 -3 2 6 13297.6 458.594 7
 -3 -2 7 5539.07 263.731 7
 -3 2 7 5525.18 292.09 8
 -3 -2 7 6023.21 302.393 8
 -3 -2 7 5875.18 345.079 6
 3 2 7 5289.2 273.723 6
 3 -2 7 5893.87 321.227 6
 -3 2 7 5379.02 263.751 7
 3 2 7 5561.04 289.231 8
 3 -2 7 5344.39 285.13 8
 -3 2 7 5562.68 317.063 6
 -3 2 8 315.719 87.4549 8
 3 -2 8 312.219 94.9995 8
 -3 -2 8 348.657 90.7665 8
 3 -2 8 310.955 88.8042 6
 3 2 8 143.201 65.3039 6
 -3 -2 9 6089.45 360.424 8
 -3 2 9 6205.57 361.845 8
 3 -2 9 5932.15 355.913 8
 3 2 9 5561.4 348.51 8
 -3 -2 10 3162.61 270.629 8
 -3 2 10 3025.21 273.092 8
 -3 3 0 13.9147 21.4446 2
 3 3 0 6.73662 17.1611 3
 3 -3 0 -3.48019 16.0909 3
 3 -3 0 4.01616 18.5686 7
 -3 3 0 23.0759 19.3042 7
 -3 -3 0 5.94137 26.4699 10
 -3 -3 0 28.5832 24.9741 9
 -3 3 -1 184773 3915.56 3
 -3 3 1 193836 3936.22 7
 3 -3 1 189111 3894.59 7
 -3 3 -1 188842 3893.98 5
 3 -3 -1 180938 3933.29 7
 3 -3 -1 188941 3919.84 1
 3 -3 -1 193858 3935.96 2
 3 -3 1 186250 3867.09 9
 3 3 -1 192513 3961.46 9
 -3 3 1 193030 3933.98 2
 -3 -3 1 191109 3969.73 10
 3 3 -1 186622 3985.34 10
 -3 -3 -2 16030.4 380.811 6
 3 -3 -2 16150.1 442.358 6
 3 -3 -2 15873.2 421.005 2
 -3 3 2 15498.5 426.375 7
 -3 3 -2 15093.3 395.542 8
 -3 -3 -2 16307 401.948 8
 -3 -3 -2 15481.8 390.55 5
 -3 3 -2 15839.3 364.125 9
 3 3 -2 15824.7 446.642 9
 3 3 -2 15972.1 470.082 10
 -3 -3 2 15621.7 450.328 10
 -3 -3 -2 15834.1 341.538 1
 3 -3 -2 15351.9 407.132 1
 3 -3 2 15984.2 365.534 7
 -3 -3 -3 3218.41 124.111 7
 3 -3 3 3317.41 144.116 8
 3 3 3 2884.51 137.318 8
 3 -3 -3 3412.16 177.787 6
 -3 3 3 2875.04 150.194 7
 -3 3 3 3051.28 132.875 1
 3 -3 -3 3150.77 148.813 2
 -3 3 -3 3633.33 129.978 4
 -3 3 3 3339.31 125.646 4
 -3 3 -3 3128.47 139.808 8
 -3 -3 -3 3248.23 142.144 8
 -3 -3 3 2970.84 161.897 10
 3 -3 3 3237.26 98.3888 5
 3 3 -3 3496.11 188.91 10
 -3 -3 -3 3399.29 108.109 10
 -3 -3 4 40092.2 975.777 8
 -3 -3 -4 45429.2 994.869 8
 -3 3 -4 42030.5 984.267 8
 -3 3 4 37905.4 970.397 8
 3 -3 -4 41048.7 1060.41 6
 3 3 4 41200.3 961.169 6
 -3 -3 4 42413.2 918.074 4
 -3 -3 -4 40753.6 913.223 4
 3 -3 4 41562.3 960.553 10
 3 3 -4 42356.9 1059.78 10
 3 3 4 40339.6 979.87 8
 -3 -3 -4 41981.8 929.428 7
 -3 3 4 41838.7 1005.24 7
 -3 -3 4 41738.8 1017.42 10
 3 -3 4 40596.2 979.683 8
 3 -3 4 41153 879.487 5
 -3 3 4 40995.9 912.914 4
 -3 3 -4 42015 915.109 4
 -3 3 4 41849.5 952.427 1
 3 3 5 3661.38 183.193 6
 -3 3 5 4135.64 227.733 6
 -3 3 5 3987.42 169.272 1
 3 -3 5 4032.99 159.439 10
 -3 3 5 3993.29 129.438 4
 -3 3 -5 4330.52 136.101 4
 3 -3 -5 3837.91 188.78 10
 -3 -3 5 3966.91 204.851 10
 -3 -3 -5 4211.79 201.55 8
 -3 3 -5 3940.94 196.968 8
 -3 -3 5 4244.94 133.773 4
 -3 3 5 4024.81 206.03 7
 -3 -3 6 25711.6 726.448 8
 -3 -3 -6 25490 709.298 8
 -3 3 6 26761.4 735.022 8
 -3 3 -6 25767.6 711.933 8
 3 3 6 25167 701.019 6
 -3 3 6 24835.3 767.048 6
 -3 3 6 25019.8 641.084 1
 3 -3 -6 25593 692.805 10
 -3 -3 6 24619.4 812.155 6
 3 -3 6 25185.3 722.694 8
 3 3 6 25758.9 729.711 8
 -3 3 6 25538.3 715.502 7
 -3 3 7 8475.71 400.254 6
 3 3 7 8252.07 345.215 6
 -3 -3 7 8711.28 375.909 8
 -3 3 7 8505.95 374.438 8
 -3 -3 7 8151.18 424.786 6
 -3 3 7 8864.7 353.348 7
 3 -3 7 7731.35 359.887 8
 3 3 7 8498.8 372.042 8
 -3 3 8 295.695 92.9645 8
 -3 -3 8 272.51 84.2206 8
 3 3 8 329.968 92.2164 8
 3 -3 8 330.774 97.8591 8
 3 -3 9 7091.18 390.73 8
 3 3 9 6382.36 373.685 8
 3 -3 -9 7563.23 367.014 2
 -3 -3 9 7514.32 398.891 8
 -3 3 9 6329.59 372.395 8
 -3 -3 10 3329.43 274.778 8
 -3 3 10 3199.69 281.217 8
 -3 -4 0 -7.64204 32.7105 10
 -3 -4 0 14.046 24.5448 9
 3 4 0 13.674 16.3599 3
 3 -4 0 21.4504 17.9441 3
 3 -4 0 -9.86843 25.8668 7
 -3 4 0 -5.52214 26.8635 2
 -3 4 0 -9.91084 25.2461 5
 -3 4 0 25.1523 22.8384 4
 -3 4 -1 68472.8 1493.23 4
 -3 4 1 70008.7 1496.53 4
 -3 4 -1 65813.8 1475.72 3
 -3 4 -1 68599.5 1475.97 5
 -3 -4 1 70716.6 1563.44 10
 3 -4 -1 69272 1514.23 2
 -3 -4 1 69382.4 1421.75 2
 3 -4 -1 69342.5 1512.31 7
 -3 4 1 69108.9 1508.15 7
 3 -4 1 68739.6 1475.61 7
 -3 4 1 68982 1512.34 2
 3 -4 1 66599.1 1452.87 9
 3 4 -1 69586.5 1541.62 9
 -3 -4 1 70261.3 1544.82 9
 -3 -4 -2 19332.6 473.874 5
 3 -4 -2 19058.4 513.843 6
 -3 4 -2 18614.4 470.229 4
 -3 4 2 18396.4 470.183 4
 -3 4 2 18830.1 503.14 7
 3 -4 2 18548.6 443.823 7
 -3 4 -2 18531.9 458.72 8
 -3 -4 -2 19727.8 465.263 8
 3 4 -2 18851.5 525.032 9
 -3 -4 -2 18356.2 449.124 6
 3 -4 -2 18864.1 498.444 2
 -3 -4 2 18648.6 540.088 10
 3 -4 -2 18382.1 474.258 1
 3 -4 -2 19071.9 508.367 7
 3 -4 -3 2416.5 155.395 6
 -3 -4 -3 2486.42 121.22 6
 3 4 -3 2673.92 159.374 9
 -3 4 -3 2310.13 106.421 9
 3 -4 -3 2706.85 130.781 1
 -3 -4 -3 2397.93 113.31 4
 -3 -4 3 2365.23 113.774 4
 -3 -4 -3 2190.79 110.547 7
 -3 4 3 2500.18 141.665 7
 -3 -4 3 2516.28 156.885 10
 3 -4 -3 2550.14 137.991 2
 -3 -4 -3 2638.97 124.518 8
 -3 4 -3 2415.35 119.33 8
 -3 4 -3 2554.64 114.901 4
 -3 4 3 2696.01 116.719 4
 -3 4 -4 27960.1 667.49 4
 -3 4 4 28491.6 667.892 4
 3 -4 4 27835.7 714.763 8
 -3 4 -4 29326.9 693.194 9
 3 4 4 27709.9 716.247 8
 -3 -4 -4 28805.6 668.214 4
 -3 -4 4 29245.4 673.223 4
 -3 4 4 28110.8 747.198 7
 -3 -4 -4 29768.1 689.954 7
 3 -4 -4 27851.8 736.899 2
 -3 -4 4 27876.5 768.674 10
 -3 4 4 28106.9 718.722 8
 -3 -4 4 29813 723.369 8
 -3 4 -4 29018 719.165 8
 -3 -4 -4 28599.5 720.087 8
 -3 -4 5 1408.35 77.2142 4
 -3 -4 -5 1315.02 72.4967 4
 -3 -4 -5 1447.97 94.4764 7
 -3 4 5 1372.74 118.955 7
 -3 4 -5 1368.29 75.9382 4
 -3 4 5 1476.75 77.4979 4
 -3 4 -5 1433.77 111.499 8
 -3 -4 -5 1253.52 107.864 8
 3 -4 5 1543.39 106.788 10
 -3 -4 5 1495.56 128.329 10
 3 -4 -5 1133.88 135.746 6
 -3 -4 6 4391.42 231.099 8
 -3 4 6 4813.38 242.429 8
 3 4 6 4284.39 226.858 8
 -3 4 6 4161.56 227.292 7
 3 4 7 7273.23 344.119 8
 3 -4 7 7969.01 358.057 8
 -3 4 7 8223.76 361.706 8
 -3 -4 7 7270.03 344.113 8
 -3 4 7 8569.82 348.987 7
 -3 -4 7 7916.69 425.273 6
 3 4 8 422.362 97.7852 8
 -3 -4 8 485.817 97.102 8
 3 -4 8 220.046 78.7254 8
 -3 4 8 257.484 89.6766 8
 3 -4 -8 225.266 72.864 2
 3 -4 9 5783.43 349.597 8
 3 4 9 6197.96 359.385 8
 -3 -4 9 6146.93 359.302 8
 -3 4 9 5609.94 351.136 8
 3 -4 -9 6185.07 346.151 2
 3 4 -10 887.117 176.301 9
 3 -4 -10 1291.26 166.512 2
 -3 -4 10 1233.47 173.816 8
 -3 4 10 1298 181.888 8
 3 -5 0 17.9507 16.3012 3
 3 5 0 10.2632 16.0986 3
 -3 5 0 5.94915 25.4655 4
 -3 5 0 17.5809 21.1128 5
 3 -5 0 -5.93914 28.4231 7
 -3 -5 0 9.19588 33.1284 10
 -3 5 0 45.5811 31.6775 2
 -3 -5 0 25.221 32.8503 9
 -3 5 -1 62183.5 1397.78 3
 -3 -5 1 66261.7 1489.87 9
 -3 5 -1 64095.1 1434.67 4
 -3 5 1 67076.2 1440.57 4
 3 -5 -1 65374.9 1457.62 2
 -3 -5 1 66580.1 1364.44 2
 -3 5 -1 64015.7 1445.22 2
 -3 5 1 66268 1450.15 7
 3 -5 1 63018.9 1417.03 7
 -3 5 1 66378.6 1458.17 2
 3 -5 -1 65292.4 1452.96 7
 -3 -5 1 67024.2 1518.97 10
 -3 5 1 63132.3 1449.86 5
 -3 -5 -2 47276.5 1053.95 5
 3 -5 2 46749.4 1025.53 5
 3 -5 -2 47410.5 1086.44 7
 -3 -5 2 46589.5 1139.72 10
 3 5 -2 43904.1 1102.85 9
 -3 5 -2 46363 1045.31 4
 -3 5 2 43755.8 1042.09 4
 -3 5 2 44830.4 1076.94 7
 -3 -5 -2 45238.7 1015.86 8
 -3 5 -2 46423.3 1016.29 8
 3 -5 -2 45648.6 1043.02 1
 -3 -5 2 45070.8 1049.84 4
 -3 -5 -2 48190.4 1055.98 4
 3 -5 -2 46728 1078.98 2
 -3 5 3 13516.4 429.581 7
 -3 -5 -3 14227.9 399.201 7
 -3 -5 -3 15266.5 400.346 4
 -3 -5 3 14287.9 396.031 4
 -3 -5 3 14662 479.515 10
 3 -5 -3 14275.8 455.595 6
 -3 -5 -3 14451.9 399.042 6
 3 -5 -3 14037.6 400.07 1
 -3 5 -3 14801.8 393.998 4
 -3 5 3 14375.1 391.937 4
 3 -5 -3 14418.7 442.148 7
 3 5 -3 14069.8 456.818 9
 -3 5 -3 14271.8 380.846 9
 3 5 -3 14480.3 328.52 2
 3 -5 3 14453.4 369.041 5
 3 -5 -3 14712.3 436.013 2
 -3 5 -3 13905.6 388.419 8
 -3 -5 -3 14761.7 395.598 8
 -3 -5 4 26768.3 758.586 10
 3 -5 4 28080.9 624.229 5
 3 5 4 26542.5 681.212 8
 3 -5 4 26695 681.332 8
 -3 -5 4 26446.3 650.505 4
 -3 -5 -4 26465.8 646.64 4
 -3 -5 -4 26338.1 693.592 6
 -3 5 -4 27376.8 650.027 4
 -3 5 4 25216.1 641.914 4
 -3 5 4 26869.1 721.627 7
 -3 -5 -4 26302.2 665.957 7
 -3 -5 -4 27279.9 683.039 8
 -3 -5 4 27197.4 679.097 8
 -3 5 4 27379.4 683.654 8
 -3 5 -4 27155.6 681.154 8
 -3 5 -4 27084.2 663.586 9
 -3 -5 -5 537.415 63.9118 7
 -3 5 5 543.37 82.961 7
 3 -5 -5 561.711 85.0633 2
 -3 5 5 569.317 75.752 8
 3 5 5 608.771 76.7402 8
 -3 -5 -5 720.037 81.5668 8
 3 5 -5 641.735 97.8096 9
 -3 5 -5 701.759 77.3054 9
 -3 5 -5 795.93 87.118 8
 3 -5 5 512.308 76.4103 10
 -3 -5 5 586.004 89.4535 10
 -3 5 -5 688.267 60.7338 4
 -3 5 5 587.852 56.3952 4
 -3 -5 -5 570.261 54.2712 4
 -3 -5 5 536.069 54.6544 4
 3 -5 -5 540.649 106.121 6
 -3 -5 6 16924.4 527.591 8
 -3 5 6 16490.6 524.927 8
 3 -5 -6 16058.7 544.973 2
 3 -5 6 15558.3 515.343 8
 3 5 6 15911.7 520.013 8
 -3 -5 6 15675.6 535.151 10
 -3 5 6 16862.4 533.589 7
 3 -5 -7 12909.6 492.33 2
 3 -5 7 12798.4 480.501 8
 3 5 7 12670.9 479.638 8
 -3 5 7 12703.1 467.404 7
 -3 5 7 13892.2 494.666 8
 -3 -5 7 12314 470.504 8
 -3 5 8 464.349 96.1032 5
 3 5 -8 414.293 115.681 9
 -3 -5 8 284.214 92.0199 8
 -3 5 8 310.133 97.1459 8
 3 -5 -8 261.173 83.3333 2
 3 5 8 146.582 84.9295 8
 3 -5 8 308.156 91.1838 8
 -3 5 9 5549.62 346.798 8
 -3 -5 9 6129.34 357.001 8
 3 5 -9 5725.29 379.848 9
 3 -5 -9 6125.65 351.665 2
 -3 -5 10 1897.84 210.552 8
 -3 5 10 1826.04 211.149 8
 3 -5 -10 2148.27 212.615 2
 3 5 -10 1489.34 210.227 9
 -3 6 0 41.1595 29.3632 5
 -3 -6 0 19.7424 32.2709 9
 -3 6 0 27.4914 26.1755 4
 -3 -6 0 58.0336 31.0508 4
 -3 6 0 -29.8901 35.1594 2
 -3 -6 0 8.42435 18.7667 2
 3 -6 0 13.9469 29.2206 7
 3 -6 0 -3.41669 15.7975 3
 3 6 0 16.3233 16.6333 3
 -3 -6 1 50764 1228.35 9
 3 -6 1 49999.1 1152.82 9
 -3 -6 1 51336.9 1263.05 10
 3 -6 -1 52200.9 1195.6 7
 3 -6 1 51790.5 1165.08 7
 -3 6 1 49518.2 1187.67 5
 -3 6 1 50783.8 1175.07 4
 -3 6 -1 50921.4 1174.1 4
 -3 -6 1 52045.1 1184.62 4
 -3 -6 -1 51307.5 1183.04 4
 -3 6 1 52607.5 1199.21 2
 -3 -6 1 52945.4 1106.51 2
 -3 6 -1 50883 1185.2 2
 3 -6 -1 52346.6 1198.06 2
 -3 6 2 26540 712.233 5
 3 -6 2 28349.3 670.952 5
 -3 -6 -2 27150.7 693.379 5
 -3 -6 2 27211 689.203 4
 -3 -6 -2 28010.2 693.08 4
 3 -6 -2 28223.3 719.159 7
 -3 6 -2 27226.9 665.797 3
 -3 -6 -2 27660.1 660.353 3
 3 6 -2 27537.8 744.438 9
 -3 6 -2 27619.4 684.245 4
 -3 6 2 27220.4 683.62 4
 3 -6 -2 27526.7 715.243 2
 -3 -6 2 26751.6 773.814 10
 -3 6 2 26955.9 711.774 7
 -3 -6 -2 28836.6 643.27 8
 -3 6 -2 27647.8 638.249 8
 3 -6 -3 9523.95 338.804 7
 -3 -6 -3 8265.59 293.574 7
 -3 6 3 9028.69 328.836 7
 3 -6 3 8976.46 273.491 5
 -3 6 3 8662.53 323.76 5
 -3 -6 -3 9113.51 293.71 6
 -3 -6 3 8668.19 271.535 8
 -3 6 3 9204.02 278.329 8
 -3 -6 -3 10089.7 287.133 8
 -3 6 -3 8878.4 275.906 8
 3 -6 -3 9338.63 348.949 6
 3 6 -3 9460.62 225.404 2
 -3 6 -3 9432.99 295.145 4
 -3 6 3 8907.69 290.839 4
 -3 -6 -3 9436.44 298.367 4
 -3 -6 3 9355.12 299.389 4
 3 6 -3 9065.68 351.373 9
 -3 -6 3 9104.29 371.748 10
 3 -6 -3 9034.2 292.123 1
 3 -6 -4 27403.9 702.063 1
 -3 -6 -4 28983.6 730.732 6
 -3 6 -4 27806.2 686.814 4
 -3 -6 -4 28727 690.74 4
 -3 -6 4 27972 692.797 4
 -3 -6 -4 28774.1 706.685 8
 -3 6 -4 27936.8 698.149 8
 -3 -6 4 27839.7 697.729 8
 -3 6 4 27344.4 699.482 8
 -3 -6 4 28704.9 813.423 10
 -3 6 4 28247.4 763.084 7
 -3 -6 -4 27173.4 704.931 7
 3 -6 -4 27152.8 755.508 2
 -3 6 4 26745.1 682.397 4
 -3 6 -4 27600.6 691.316 9
 3 -6 4 28262 663.841 5
 -3 6 5 5797.03 271.803 7
 -3 -6 -5 5580 231.804 7
 3 -6 5 5898.41 247.845 8
 3 6 5 5735.79 245.389 8
 3 -6 -5 5388.4 307.33 6
 3 -6 -5 5055.97 265.907 2
 -3 6 -5 5571.43 205.897 4
 -3 6 5 5707.63 206.744 4
 -3 -6 5 5061.93 279.426 10
 -3 -6 -5 5457.88 201.585 4
 -3 -6 5 6000.72 212.767 4
 -3 6 5 5701.65 273.149 5
 3 6 -5 5807.34 299.948 9
 -3 6 -5 5868.16 235.342 9
 3 -6 5 5919.53 273.569 10
 -3 6 -5 5654.52 236.509 8
 -3 6 5 5638.87 244.436 8
 -3 -6 -5 5446.29 235.942 8
 -3 -6 5 5898.98 246.331 8
 3 6 -6 10109.6 433.022 9
 3 -6 -6 9750.38 451.611 6
 -3 6 6 9237.44 359.803 8
 -3 -6 6 8654.14 347.273 8
 3 6 6 9162.29 358.624 8
 3 -6 6 8933.48 353.78 8
 -3 6 6 9696.31 380.205 7
 -3 6 6 8617.68 371.549 5
 3 -6 -6 9511.82 394.449 2
 -3 -6 6 8454.37 377.685 10
 -3 -6 7 6934.14 338.404 10
 -3 -6 7 7165.03 333.908 8
 -3 6 7 7667.34 347.9 8
 3 6 -7 6850.16 380.356 9
 -3 6 7 8142.25 360.826 5
 3 -6 -7 7343.81 365.861 2
 -3 6 7 7155.72 334 7
 3 6 7 8069.93 354.859 8
 3 -6 7 7865.51 348.253 8
 3 -6 -8 201.036 88.0156 2
 3 6 -8 309.262 112.081 9
 -3 6 8 221.643 80.4289 5
 3 6 8 435.668 102.951 8
 -3 -6 8 332.68 83.993 8
 -3 6 8 270.643 90.7447 8
 -3 -6 9 4986.65 314.987 8
 -3 6 9 4624.73 310.667 8
 3 6 -9 5081.31 358.255 9
 3 -6 -9 4862.84 318.113 2
 -3 -6 10 2360.91 227.768 8
 -3 6 10 2012.45 216.378 8
 3 6 -10 2317.04 249.354 9
 3 -6 -10 2355.8 236.425 2
 -3 -7 0 34.0919 32.9305 9
 -3 7 0 -7.93919 29.4296 4
 -3 -7 0 24.9653 28.16 4
 3 -7 0 -24.0686 30.5548 7
 -3 7 0 25.4604 30.5732 2
 -3 -7 0 15.1296 20.1925 2
 -3 7 0 -7.90496 27.6269 5
 -3 -7 1 52991.1 1358.22 10
 -3 -7 -1 53472.1 1278.94 5
 3 -7 -1 55972 1290.84 2
 -3 7 -1 53121.1 1273.23 2
 -3 -7 1 54278.2 1276.05 4
 -3 -7 -1 52967.5 1271.85 4
 -3 -7 1 57769.5 1338.36 9
 3 -7 1 55974.4 1255.21 9
 3 -7 1 54519.9 1257.41 7
 3 -7 -1 55528.5 1287.52 7
 -3 7 1 57145.6 1288.76 5
 -3 7 1 55753 1293.51 2
 -3 7 1 57227 1275.7 4
 -3 7 -1 55626.5 1269.31 4
 3 -7 -2 2223.62 145.228 7
 3 -7 2 2312.02 124.892 7
 3 -7 2 2598.6 126.64 9
 -3 7 -2 2511.98 101.887 8
 -3 -7 -2 2341.7 100.317 8
 -3 -7 2 2235.75 172.207 10
 -3 7 -2 2263.69 137.863 2
 3 -7 -2 2439.69 149.787 2
 -3 7 -2 2316.75 132.902 4
 -3 7 2 2229.8 131.479 4
 -3 7 -2 2319.43 114.049 3
 -3 -7 -2 2255.86 109.039 3
 3 -7 2 2110.22 123.358 5
 -3 7 2 2256.06 145.401 5
 -3 -7 -2 2290.86 139.847 5
 -3 -7 -2 2158.77 132.33 4
 -3 -7 2 2237.69 135.496 4
 -3 -7 3 -15.7561 45.6591 10
 -3 7 3 7.96137 28.6823 4
 -3 -7 3 49.5095 32.2439 4
 -3 7 -3 31.4157 28.2953 4
 -3 -7 -3 8.13365 34.0833 4
 -3 -7 -3 8.84124 31.8517 7
 -3 -7 -3 46.1659 30.8089 6
 3 -7 -3 7.31084 28.5683 1
 -3 7 3 22.8463 25.9327 8
 -3 -7 3 10.9384 22.4161 8
 -3 7 -3 21.7805 20.7404 8
 -3 -7 -3 5.67609 23.2638 8
 3 -7 3 27.0855 34.4991 5
 -3 -7 -3 9.30692 34.5012 5
 3 -7 -4 33618.3 930.815 7
 -3 7 4 34899.1 933.581 5
 3 -7 4 34524.3 832.53 5
 3 -7 -4 33947 929.429 2
 3 -7 -4 35084.1 971.407 6
 -3 -7 -4 35101.7 887.622 6
 -3 -7 4 35697.6 862.883 4
 -3 -7 -4 35588.9 857.077 4
 -3 7 -4 34452.9 847.689 8
 -3 -7 4 34020.7 843.855 8
 -3 7 4 35093.8 851.516 8
 -3 -7 -4 37769.2 863.075 8
 3 7 -4 35192.2 968.455 9
 3 -7 -4 36173.3 863.805 1
 -3 7 -4 35116.1 853.608 4
 -3 7 4 35753.3 855.663 4
 -3 -7 4 36415.3 1000.08 10
 3 -7 -5 551.718 95.6282 2
 -3 7 5 579.086 78.5974 8
 -3 -7 5 634.501 78.6228 8
 3 -7 5 612.068 103.349 10
 -3 -7 5 731.833 75.7546 4
 -3 7 5 623.728 67.9246 4
 -3 -7 -5 502.992 61.7364 4
 -3 7 -5 487.058 61.914 4
 -3 7 5 490.608 89.0673 5
 3 -7 -5 424.406 101.343 6
 3 7 -5 722.32 118.89 9
 -3 -7 5 525.025 102.101 10
 -3 7 6 9686.26 406.664 5
 -3 -7 6 9079.31 409.03 10
 3 -7 -6 9775.43 471.944 6
 3 -7 -6 8714.36 398.264 2
 -3 -7 6 9309.76 359.058 8
 3 7 -6 9351.27 435.492 9
 3 7 -7 3088.56 247.072 9
 -3 7 7 3074.18 223.303 5
 -3 -7 7 3817.49 228.356 8
 -3 7 7 3348.7 217.696 8
 3 -7 -7 3419.16 245.803 2
 -3 -7 7 3674.19 246.297 10
 3 -7 -8 128.303 79.3436 2
 3 7 -8 72.4859 94.474 9
 -3 -7 8 104.127 80.3101 8
 -3 7 8 287.935 84.7443 8
 -3 7 8 250.278 79.72 5
 3 -7 -9 3063.26 262.986 2
 -3 -7 9 2609.67 228.252 8
 -3 7 9 2844.88 236.444 8
 3 7 -9 3223.33 283.193 9
 3 -8 0 -9.14992 36.6372 7
 -3 -8 0 49.6875 13.2272 8
 -3 8 0 5.2032 11.8423 8
 -3 8 0 38.1043 37.224 2
 -3 -8 0 11.7773 24.1355 2
 -3 -8 0 18.923 33.069 4
 -3 -8 0 -12.9367 37.4897 9
 -3 -8 1 39370.9 1117.12 10
 -3 -8 -1 44727.4 1057.78 5
 -3 -8 -1 43102.9 1041.72 4
 -3 -8 1 42932.2 1041.42 4
 3 -8 1 41543.9 1019.49 7
 3 -8 1 43650.7 1024.45 9
 -3 -8 1 41736.8 1092.12 9
 -3 8 -1 43460.4 1037.47 2
 -3 -8 -1 42664.3 1001.88 2
 3 8 -1 42398.7 924.203 3
 3 -8 -1 42750.6 927.056 3
 3 -8 2 16902.3 479.84 7
 3 -8 2 16823.5 475.629 9
 -3 -8 2 17217.3 506.098 4
 -3 -8 -2 16515.9 499.85 4
 -3 -8 2 17562 599.839 10
 -3 -8 -2 16450.8 427.668 3
 -3 8 -2 17147.7 436.512 3
 -3 8 -2 16336.5 497.699 2
 3 -8 2 16825.3 488.341 5
 -3 -8 -2 16877.6 514.234 5
 -3 -8 2 16876.4 412.898 8
 -3 -8 -2 18129.4 420.375 8
 -3 8 2 18436.7 423.656 8
 -3 8 -2 16811.1 411.905 8
 -3 -8 3 8024.66 387.527 10
 -3 -8 -3 9210.89 310.871 6
 3 -8 -3 9098.22 365.975 6
 3 -8 3 8443.47 298.525 5
 -3 8 3 8696.88 346.99 5
 -3 -8 -3 9158.49 292.882 3
 -3 8 -3 8940.54 296.647 3
 3 -8 -3 8715.71 349.221 2
 -3 8 -3 8530.72 321.698 2
 -3 8 -3 8733.4 264.212 8
 -3 8 3 9111.19 272.106 8
 -3 -8 -3 9300.7 273.377 8
 -3 -8 3 8931.52 267.004 8
 3 -8 -3 8993.5 303.684 1
 3 -8 -3 9321.53 360.448 7
 -3 -8 3 9178.55 323.554 4
 -3 -8 -3 8789 316.335 4
 3 8 -3 8822.01 373.738 9
 -3 8 4 29974.7 836.855 5
 3 -8 4 30033.2 744.02 5
 3 -8 -4 29084 750.921 1
 3 -8 -4 29991.5 845.872 7
 -3 -8 4 31062.8 910.237 10
 -3 -8 4 29495.6 766.834 4
 -3 -8 -4 28450.2 757.518 4
 3 -8 -4 29590.5 838.224 2
 3 8 -4 28372.3 858.06 9
 3 -8 -4 30101.6 873.984 6
 -3 -8 -4 29378.3 783.384 6
 -3 8 4 31173.3 742.59 8
 -3 -8 4 29988.9 731.549 8
 3 -8 -5 9661.16 406.766 2
 3 -8 -5 9885.4 443.936 6
 3 8 -5 9234.61 420.748 9
 -3 -8 5 9563.95 325.844 4
 -3 -8 -5 9477.48 320.865 4
 -3 -8 5 9829.11 332.409 8
 -3 8 5 9726.42 336.691 8
 -3 8 5 9099.53 391.409 5
 -3 -8 -5 9195.76 353.665 7
 -3 -8 5 10233.6 441.306 10
 3 -8 5 9016.14 407.977 10
 3 -8 -6 11998.2 485.08 2
 3 -8 -6 10103.4 503.142 6
 -3 8 6 11122.4 453.329 5
 3 8 -6 10671.2 483.497 9
 -3 8 6 11827.5 412.117 8
 -3 -8 6 11606.6 402.471 8
 -3 -8 6 11061.4 478.738 10
 -3 -8 7 4413.19 282.83 10
 -3 -8 7 4569.76 251.308 8
 -3 8 7 4024.59 240.636 8
 -3 8 7 4881.01 286.027 5
 3 8 -7 3620.91 279.364 9
 3 -8 -7 3892.2 274.405 2
 -3 -8 8 50.1759 74.5124 8
 -3 8 8 52.189 62.6686 8
 3 -8 -8 -68.534 82.2957 2
 3 8 -8 173.748 96.9852 9
 -3 8 8 75.4513 73.7038 5
 3 -8 -9 4675.37 334.683 2
 -3 -8 9 4007.33 276.349 8
 -3 8 9 4361.53 291.711 8
 3 8 -9 4776.63 343.41 9
 -3 -9 0 43.0834 37.647 4
 -3 -9 0 20.4026 29.1156 2
 -3 9 0 31.727 33.3207 2
 -3 -9 0 57.3123 38.7918 5
 -3 -9 0 -14.5891 44.1597 9
 -3 -9 -1 27181.1 707.768 4
 -3 -9 1 25456.1 696.188 4
 -3 -9 -1 24565.6 701.834 5
 -3 -9 -1 25909.3 658.348 2
 -3 9 1 24245.2 693.549 5
 3 9 -1 25332.5 554.706 3
 3 -9 -1 25765.4 709.883 7
 -3 -9 1 24392.3 740.993 9
 3 -9 1 25799 684.275 9
 -3 -9 1 24825.3 783.284 10
 -3 -9 1 24371.7 540.217 8
 -3 9 -1 25076.1 542.14 8
 -3 9 1 25551.6 548.169 8
 -3 9 -1 26204.6 692.949 2
 -3 -9 2 9007.47 337.838 4
 -3 -9 -2 8993.17 337.098 4
 -3 9 2 9210.29 338.089 4
 -3 9 -2 8807.54 330.296 4
 -3 9 2 8552.07 347.682 5
 -3 -9 -2 8640.15 346.248 5
 3 -9 2 9391.29 330.616 5
 3 -9 -2 9913.81 372.057 7
 -3 9 -2 9225.28 335.684 2
 3 -9 -2 9355.39 358.999 2
 -3 9 -2 9075.28 238.212 8
 -3 -9 2 9038.56 240.421 8
 -3 9 2 9411.79 245.837 8
 3 -9 2 8512.76 312.567 9
 -3 -9 2 8487.01 406.231 10
 -3 -9 3 1523.68 89.7762 8
 -3 9 3 1602.51 92.4982 8
 -3 9 -3 1556.49 104.791 3
 -3 -9 -3 1830.48 126.578 6
 3 -9 3 1645.51 122.354 5
 -3 9 3 1567.32 142.235 5
 -3 -9 3 1660.47 129.728 4
 -3 -9 -3 1775.33 132.347 4
 3 -9 -3 1567.77 142.611 2
 -3 9 -3 1614.6 130.08 2
 -3 -9 3 1503.89 165.216 10
 3 -9 -3 1592.23 117.334 1
 -3 -9 -3 1709 136.436 7
 -3 9 -3 1826.03 132.065 4
 -3 9 3 1561.86 126.022 4
 3 -9 -3 1561.06 145.498 7
 -3 9 -4 23274.2 648.805 4
 -3 9 4 23880.2 653.74 4
 3 -9 -4 22300.2 717.479 7
 -3 -9 -4 23370.4 679.502 7
 3 -9 -4 23539.7 748.03 6
 -3 -9 4 22921.8 779.059 10
 3 -9 -4 23530.8 628.012 1
 -3 9 4 22995.9 595.926 8
 -3 9 -4 23907 668.666 2
 3 -9 -4 23071.8 718.769 2
 3 9 -4 22898.3 745.891 9
 3 -9 4 24636.8 637.013 5
 -3 9 4 22379.2 707.462 5
 -3 -9 4 23417 652.968 4
 -3 -9 -4 22802.8 642.4 4
 -3 -9 -5 207.568 76.9042 7
 3 -9 -5 41.018 76.0526 6
 -3 -9 5 166.126 77.0039 10
 3 9 -5 76.7951 85.5577 9
 3 -9 -5 208.419 91.0731 7
 3 -9 -5 52.264 54.921 2
 3 -9 5 211.606 78.8622 10
 -3 9 -5 79.8992 42.8005 4
 -3 9 5 120.316 48.8193 4
 -3 -9 -5 28.3704 48.224 4
 -3 -9 5 159.422 52.2756 4
 -3 9 5 82.7332 41.7865 8
 -3 9 5 114.198 74.0946 5
 -3 -9 6 5999.62 354.945 10
 3 -9 -6 6682.54 361.724 2
 -3 -9 -6 6821.23 313.834 7
 -3 9 6 6971.5 349.578 5
 3 -9 -6 6638.55 393.286 6
 3 9 -6 5764.58 348.003 9
 -3 9 6 6934.69 291.679 8
 -3 9 7 5348.79 276.731 8
 3 -9 -7 5611.19 346.33 2
 3 9 -7 5172.2 342.451 9
 -3 9 7 5358.98 315.221 5
 3 9 -8 228.953 121.822 9
 3 -9 -8 146.389 88.0052 2
 -3 9 8 285.68 86.9771 8
 -3 9 8 218.565 93.5942 5
 3 -9 -9 3730.1 311.044 2
 -3 9 9 3372.46 251.984 8
 -3 -10 0 -32.6807 60.5713 9
 3 -10 0 -12.0889 40.9073 7
 -3 -10 0 7.68345 27.6791 2
 -3 10 0 23.3368 39.4846 2
 -3 10 0 35.9323 40.5303 4
 -3 -10 0 -23.913 46.7185 4
 -3 -10 0 -13.006 42.5186 5
 -3 -10 1 19796.9 685.071 10
 -3 10 -1 18918.1 584.417 4
 -3 10 1 19345.1 589.331 4
 3 -10 1 19293.9 579.369 7
 3 -10 -1 19255.5 602.924 7
 -3 -10 1 19739.9 592.015 4
 -3 -10 -1 19269.2 587.742 4
 -3 -10 -1 19905.8 607.333 5
 -3 -10 -1 19244.2 547.602 2
 3 -10 -1 19218 595.828 2
 -3 10 -1 20611.1 588.977 2
 -3 -10 1 19369.4 643.292 9
 3 -10 1 20306.8 590.115 9
 -3 10 -2 15844.1 513.418 4
 -3 10 2 17390.9 530.979 4
 -3 -10 2 15769 614.432 10
 3 -10 2 16205 504.15 7
 -3 -10 2 16874.8 526.298 4
 -3 -10 -2 16087.9 518.788 4
 -3 -10 -2 16560.6 542.238 5
 3 -10 2 16518.2 512.882 5
 3 -10 2 16064.8 496.991 9
 -3 10 2 15345.5 530.687 5
 -3 -10 -2 15883.8 507.279 2
 3 -10 -2 15918.5 547.289 7
 -3 10 -2 16905.5 515.222 2
 3 -10 -2 16371.7 543.407 2
 -3 -10 2 17339.1 582.555 9
 -3 -10 -3 4507.1 244.839 7
 3 -10 -3 4686.06 266.245 7
 -3 10 -3 4913.42 241.297 4
 -3 10 3 4389.22 231.582 4
 -3 -10 3 4959.02 241.308 4
 -3 -10 -3 4831.59 237.184 4
 -3 -10 -3 5069.48 255.757 2
 3 -10 3 4391.32 222.254 5
 -3 10 3 4662.29 259.085 5
 -3 10 -3 4393.93 227.52 2
 3 -10 -3 4118.69 249.983 2
 -3 -10 3 4307.77 294.88 10
 3 -10 -3 4645.85 215.518 1
 -3 -10 4 12000.6 425.504 4
 -3 -10 -4 12324.6 425.452 4
 -3 -10 4 12778.1 544.188 10
 -3 -10 -4 13658.9 474.467 7
 3 -10 -4 12241.8 486.221 2
 -3 10 -4 12489.2 437.228 2
 -3 -10 -4 12343.9 440.923 6
 3 -10 -4 12580.1 509.67 6
 3 -10 4 12940.1 419.745 5
 -3 10 4 12467.6 483.345 5
 3 -10 -4 12385.9 492.573 7
 -3 10 4 12682.8 434.286 4
 -3 10 -4 12474.7 431.23 4
 -3 -10 5 1722.93 133.22 4
 -3 -10 5 1583.05 182.842 10
 -3 -10 -5 1616.93 152.082 7
 3 -10 -5 2006.34 187.648 7
 3 -10 -5 1650.79 172.076 2
 -3 10 -5 1769.62 146.518 2
 3 -10 -5 1499.68 178.994 6
 -3 10 5 1345 151.732 5
 3 -10 5 1070.41 153.028 10
 3 -10 -6 2801 260.098 6
 -3 -10 -6 2775.89 206.38 7
 -3 10 6 2859.8 225.286 5
 3 -10 -6 2643.91 230.579 2
 3 10 -6 3120.91 254.171 9
 3 10 -7 6213.94 380.438 9
 -3 10 7 6668.78 361.454 5
 3 -10 -7 6397.46 381.032 2
 3 -10 -8 25.7349 87.0945 2
 -3 10 8 209.567 95.152 5
 3 10 -8 26.0222 90.9539 9
 -3 -11 0 58.1348 70.7016 5
 -3 -11 0 13.4137 57.4156 4
 -3 11 0 -13.6106 44.4959 4
 -3 -11 0 -72.4398 74.2166 9
 -3 -11 0 -17.1348 38.1697 2
 3 -11 0 -13.7936 67.1013 7
 -3 11 -1 29229.1 789.355 2
 -3 -11 1 26946.5 897.527 10
 3 -11 1 30410.5 806.661 9
 -3 -11 1 27871.6 856.141 9
 -3 -11 1 28543.9 818.546 5
 -3 -11 -1 30807 895.445 9
 -3 -11 -1 29147.3 823.507 5
 -3 11 -1 26055.7 786.394 4
 -3 11 1 27015.6 795.533 4
 -3 -11 1 28822.7 803.436 4
 -3 -11 -1 26602.6 788.726 4
 3 -11 1 28293.5 793.522 7
 3 -11 -1 28175.1 818.184 7
 -3 -11 2 13082.3 466.695 4
 -3 -11 -2 13791 474.075 4
 -3 -11 2 14332.7 530.647 9
 3 -11 -2 13384.8 497.469 7
 -3 11 -2 13466.3 455.37 2
 3 -11 -2 13595.9 493.783 2
 -3 -11 -2 13374.4 453.544 2
 -3 -11 -2 12788.3 481.795 5
 3 -11 2 12953.8 457.426 5
 3 -11 2 13359.4 457.304 7
 -3 -11 -2 13281.3 482.54 7
 3 -11 2 13211.6 449.527 9
 -3 11 -2 13004.4 465.772 4
 -3 11 2 13161 469.593 4
 -3 -11 2 12571.9 553.31 10
 3 -11 -3 2752.43 211.156 7
 -3 -11 -3 3035.9 208.865 7
 3 -11 3 3352.81 192.996 7
 3 -11 3 2739.64 181.789 5
 -3 -11 3 3203.14 197.534 4
 -3 -11 -3 2925.42 191.843 4
 -3 11 -3 2738.57 181.725 2
 3 -11 -3 2611.52 202.389 2
 -3 -11 -3 3121.43 203.338 2
 3 -11 -3 2759.87 170.295 1
 -3 -11 3 2950.53 249.988 10
 -3 11 -3 2836.39 190.989 4
 -3 11 3 2775.97 191.013 4
 -3 -11 -4 10426.7 437.051 7
 3 -11 4 11422.4 396.169 7
 3 -11 4 11057.4 397.132 5
 -3 -11 4 11129.7 411.719 4
 -3 -11 -4 11333.8 409.387 4
 -3 -11 4 10748.2 512.673 10
 -3 11 -4 11320.2 412.857 2
 3 -11 -4 10898.4 468.862 2
 -3 11 4 11336.8 466.296 5
 3 -11 -4 9206.57 453.096 6
 -3 11 4 11044.2 415.786 4
 -3 11 -4 11030.5 414.172 4
 -3 -11 -4 11243.3 453.451 2
 3 -11 -4 10559.2 466.292 7
 3 -11 -5 1751.38 193.947 6
 -3 -11 -5 1674.85 174.796 2
 3 -11 -5 1566.69 175.997 2
 -3 11 5 1611.06 177.362 5
 -3 -11 5 1499.39 134.366 4
 3 -11 -5 1315.99 171.854 7
 3 -11 5 1769.73 190.811 10
 3 -11 -6 9331 466.628 2
 -3 11 6 9515.4 447.362 5
 -3 -11 -6 10660 436.53 7
 -3 -11 -6 10055.5 475.943 2
 3 -11 -6 8818.18 482.955 6
 -3 -11 -7 6906.85 403.883 2
 3 -11 -7 5781.3 384.254 2
 -3 11 7 7094.29 384.018 5
 3 -11 -7 6729.46 440.739 6
 -3 -11 -8 80.0634 90.3185 2
 3 -11 -8 54.4417 92.1221 2
 3 -12 0 -15.6469 54.6848 7
 3 -12 0 31.923 52.1817 9
 -3 -12 0 19.9172 67.3982 9
 -3 -12 0 44.3405 51.6559 4
 -3 12 0 15.3145 51.8238 4
 -3 -12 0 16.1912 61.664 5
 -3 -12 -1 18859.2 558.745 2
 -3 12 -1 18017.1 580.658 2
 3 -12 1 17874.4 598.53 7
 3 -12 -1 18878 627.745 7
 -3 -12 1 18593.7 662.988 9
 3 -12 1 17754.7 594.225 9
 -3 -12 -1 18764 673.601 9
 -3 12 -1 18758.2 612.284 4
 -3 12 1 19078.1 619.393 4
 -3 -12 -1 18687.4 606.49 4
 -3 -12 1 18854.9 608.306 4
 -3 -12 -1 17864.3 617.363 5
 -3 -12 1 18079.7 618.406 5
 -3 -12 1 17384.4 692.867 10
 3 -12 2 1916.89 167.703 7
 -3 -12 -2 1861.16 172.749 7
 3 -12 2 2170.55 163.221 9
 -3 -12 2 1976.77 179.636 5
 -3 12 -2 2062.55 174.428 4
 -3 12 2 2269.94 180.104 4
 -3 -12 2 1875.2 206.993 10
 -3 -12 -2 1901.6 178.2 5
 3 -12 -2 2059.77 182.414 2
 -3 -12 -2 2081.35 160.271 2
 3 -12 -2 1977.49 182.26 7
 -3 12 -2 2184.19 170.387 2
 -3 -12 2 2432.79 185.12 4
 -3 -12 -2 2534.53 190.3 4
 3 -12 -3 522.284 83.1151 1
 -3 12 -3 505.467 90.5343 2
 3 -12 -3 463.537 105.547 2
 -3 -12 -3 609.888 104.621 2
 3 -12 3 412.358 85.6107 5
 -3 -12 3 407.387 111.76 10
 -3 12 -3 468.828 89.302 4
 -3 12 3 356.496 83.0877 4
 -3 -12 3 831.25 113.769 4
 -3 -12 -3 563.615 104.686 4
 -3 -12 -3 616.654 112.521 7
 3 -12 3 861.623 110.055 7
 3 -12 -3 626.217 118.9 7
 -3 -12 -4 9869.57 434.19 2
 -3 -12 4 10141.7 400.326 4
 -3 -12 -4 9355.93 384.832 4
 3 -12 -4 9635.38 451.918 2
 -3 12 -4 9627.41 383.162 2
 3 -12 4 9832.95 384.008 5
 3 -12 -4 9865.11 468.491 6
 3 -12 -4 10085.3 462.451 7
 3 -12 4 10193.9 388.033 7
 -3 -12 -4 10159.9 440.099 7
 -3 -12 -5 1477.93 172.172 2
 3 -12 -5 1180.38 161.443 7
 -3 -12 -5 1432.28 160.996 7
 -3 -12 5 1300.58 132.841 4
 3 -12 -5 1274.52 166.713 2
 3 -12 -5 1119.08 168.091 6
 -3 -12 -6 3128.64 242.884 7
 3 -12 -6 3303.56 289.864 6
 3 -12 -6 3713.79 291.486 2
 -3 -12 -6 3547.41 280.405 2
 3 -12 -7 3156.94 297.798 6
 3 -12 -7 3154.13 282.277 2
 -3 -12 -7 3098.19 281.308 2
 3 -12 -8 56.7639 96.0477 2
 -3 -12 -8 55.022 104.78 2
 -3 -13 0 43.3612 68.2986 9
 3 -13 0 -85.7961 65.3495 9
 3 -13 0 87.9558 68.735 7
 -3 -13 0 16.1942 63.2766 4
 -3 13 0 34.2996 58.0327 4
 -3 -13 0 -17.8597 68.0174 5
 -3 -13 1 17818.2 661.503 9
 3 -13 1 17134.9 590.138 9
 -3 -13 -1 16837.4 656.893 9
 -3 -13 1 16931.9 703.259 10
 -3 -13 -1 17204 618.839 5
 -3 -13 1 17039.9 616.095 5
 -3 13 -1 17222.1 605.4 4
 -3 13 1 17632.3 611.914 4
 -3 -13 -1 17286.1 547.499 2
 3 -13 1 17703.1 608.269 7
 3 -13 -1 18229.8 634.236 7
 -3 -13 1 16974.6 594.631 4
 -3 -13 -1 17543.1 598.594 4
 3 -13 2 4893.01 279.115 7
 -3 -13 -2 5499.75 317.68 7
 -3 13 -2 5509.74 277.931 2
 -3 13 -2 5246.63 296.771 4
 -3 13 2 5210.56 296.157 4
 3 -13 -2 4852.24 295.8 2
 -3 -13 -2 5416.73 279.33 2
 3 -13 -2 5645.84 324.044 7
 -3 -13 -3 902.095 131.872 7
 3 -13 3 735.009 111.389 7
 3 -13 -3 749.793 133.365 7
 -3 13 -3 778.736 116.538 4
 -3 13 3 590.941 104.132 4
 -3 13 -3 763.574 105.66 2
 -3 -13 -3 903.296 124.103 2
 3 -13 -3 704.826 124.117 2
 3 -13 4 10673.9 418.772 7
 -3 -13 -4 10178.8 467.597 7
 3 -13 -4 10838.1 505.401 6
 3 -13 -4 10311.6 492.648 7
 -3 -13 -4 10903.7 474.548 2
 3 -13 -4 10596.3 491.468 2
 3 -13 -5 888.561 160.863 7
 3 -13 -5 1286.17 183.521 6
 -3 -13 -5 829.321 138.74 2
 3 -13 -5 1052.05 158.802 2
 -3 -13 -5 689.253 137.3 7
 -3 -13 -6 6065.98 346.577 7
 -3 -13 -6 5625.54 363.417 2
 3 -13 -6 4934.13 370.626 6
 3 -13 -6 5329.74 362.966 2
 -3 -13 -7 3402.44 287.234 2
 3 -13 -7 3387.23 318.386 6
 3 -13 -7 2458.84 258.703 2
 -3 14 0 133.607 72.7074 4
 3 -14 0 39.2631 64.1977 7
 3 -14 0 73.865 66.5419 9
 3 -14 1 10788.4 458.691 7
 -3 -14 -1 9426.06 450.476 7
 3 -14 -1 9953.99 458.675 7
 3 -14 1 11131.3 452.889 9
 -3 14 -1 10296.5 451.289 4
 -3 14 1 9383 439.643 4
 3 -14 -2 8472.39 426.36 7
 -3 -14 -2 8139.46 418.62 7
 3 -14 2 8226.3 389.109 7
 -3 14 -2 8537.95 365.275 2
 -3 -14 -2 8427.2 370.039 2
 -3 14 -2 8431.86 401.584 4
 -3 14 2 8285.3 406.766 4
 -3 -14 -3 3541.22 243.907 2
 3 -14 -3 2921.68 246.078 2
 3 -14 3 3170.52 226.698 7
 -3 -14 -3 3208.31 259.752 7
 3 -14 -3 2817.15 248.962 7
 3 -14 -4 8865.11 461.238 2
 -3 -14 -4 8935.93 433.656 2
 -3 -14 -4 9270.01 453.687 7
 3 -14 -4 9083.66 474.62 6
 3 -14 -4 9134.83 469.972 7
 3 -14 -5 1892.08 226.729 6
 -3 -14 -5 1289.82 176.574 2
 3 -14 -5 1815.62 217.11 2
 3 -14 -5 1883.93 229.262 7
 -3 -14 -5 1911.89 205.754 7
 3 -14 -6 2333.62 263.577 6
 3 -14 -6 2597.03 264.733 2
 -3 -14 -6 2601.15 234.875 7
 -3 -14 -6 1831.12 219.35 2
 3 -14 -7 2832.82 289.393 6
 3 -15 0 -21.6555 82.4744 7
 3 -15 1 6164.77 349.999 7
 3 -15 -1 5428.95 347.544 7
 -3 -15 -1 5247 338.659 7
 -3 -15 -2 3046.45 220.435 2
 3 -15 -2 3546.57 276.617 7
 3 -15 2 3252.1 244.615 7
 -3 -15 -2 2837.01 249.565 7
 3 -15 -3 441.157 114.983 2
 -3 -15 -3 303.415 103.72 2
 3 -15 3 373.819 99.594 7
 -3 -15 -3 233.74 104.38 7
 3 -15 -3 470.683 130.064 7
 -3 -15 -4 8297.45 420.533 2
 3 -15 -4 8161.67 447.375 2
 -3 -15 -4 7020.82 415.552 7
 3 -15 -4 7153.49 431.479 6
 3 -15 -4 7471.61 443.527 7
 3 -15 -5 141.787 95.9623 6
 -3 -15 -5 48.1862 66.5742 2
 3 -15 -5 108.199 91.5382 2
 -3 -15 -5 -24.0998 100.987 7
 3 -15 -5 27.5411 79.8136 7
 -3 -15 -6 2077.9 232.345 2
 3 -15 -6 1427.14 199.709 6
 -3 -15 -6 1688.93 203.989 7
 3 -15 -6 1638.78 224.478 2
 -3 -16 0 -47.7239 90.8791 7
 3 -16 0 -23.6688 90.1436 7
 3 -16 -1 7194.9 416.697 7
 -3 -16 -1 6843.23 407.353 7
 3 -16 1 7422.69 404.018 7
 3 -16 -2 5129.44 354.311 7
 3 -16 2 5641.24 341.621 7
 -3 -16 -2 4743.16 339.716 7
 3 -16 -3 2503.21 261.272 6
 3 -16 -3 2361.84 247.079 7
 -3 -16 -3 2850.83 231.567 2
 -3 -16 -3 2746.62 252.947 7
 3 -16 3 2449.62 223.96 7
 3 -16 -4 5393.8 379.329 6
 -3 -16 -4 4741.2 323.137 2
 3 -16 -4 5734.71 377.731 2
 -3 -16 -4 5339.9 364.609 7
 3 -16 -4 5422.04 378.99 7
 3 -16 -5 1767.74 225.774 6
 -3 -16 -5 2088.6 231.752 7
 -3 -16 -5 2323.13 236.149 2
 3 -16 -5 2618.99 260.629 2
 3 -16 -5 2159.73 248.519 7
 3 -17 0 25.7049 89.8347 7
 -3 -17 0 -52.4508 107.474 7
 -3 -17 1 7277.98 423.844 7
 3 -17 1 7555.88 425.625 7
 -3 -17 -1 6425.21 407.899 7
 3 -17 -1 5929.78 395.587 7
 3 -17 2 1969.26 210.515 7
 3 -17 -2 2016.25 232.237 7
 -3 -17 -2 1785.81 214.46 7
 3 -17 -3 196.965 95.272 6
 3 -17 -3 314.504 117.215 7
 -3 -17 -3 108.866 89.0356 7
 3 -17 3 110.162 86.1515 7
 3 -17 -4 5412.15 389.062 6
 -3 -17 -4 5897.29 367.7 2
 -3 -17 -4 5664.86 390.333 7
 3 -17 -4 5295.68 391.084 7
 3 -18 0 54.8824 101.72 7
 -3 -18 0 -55.8191 94.4424 7
 3 -18 -1 4757.7 360.729 7
 -3 -18 1 4679.33 353.823 7
 -3 -18 -1 4579.08 352.668 7
 3 -18 1 5197.32 361.963 7
 -3 -18 2 1126.4 180.328 7
 3 -18 2 1318.88 187.565 7
 -3 -18 -2 1311.17 202.45 7
 3 -18 -2 1376.43 199.888 7
 3 -18 -3 528.961 152.243 6
 3 -18 3 488.268 117.146 7
 4 0 0 22519.2 502.641 6
 4 0 0 22250.2 538.12 3
 4 0 0 23092.1 516.704 9
 4 0 0 21897.6 531.836 1
 -4 0 0 22124.7 526.021 1
 -4 0 1 22974.1 562.972 1
 -4 0 -1 23605.2 516.532 9
 4 0 -1 22920.5 568.908 10
 -4 0 -1 23630.1 567.053 3
 4 0 -1 22609.4 557.216 6
 -4 0 2 107011 2289.36 6
 -4 0 2 107768 2283.22 1
 4 0 -2 107582 2290.85 10
 -4 0 -2 114583 2265.96 8
 -4 0 3 5112.39 222.881 6
 4 0 -3 4691.61 207.476 10
 -4 0 3 5057.66 205.98 1
 4 0 -3 5292.63 171.851 2
 -4 0 -3 5352.51 199.519 8
 4 0 4 -16.2851 38.3115 8
 -4 0 -4 16.2703 27.5287 8
 -4 0 4 8.80187 35.2416 1
 4 0 -4 68.9926 59.6615 10
 -4 0 4 -11.9254 36.094 6
 4 0 5 10.3602 39.4589 8
 -4 0 -5 20.1839 36.3582 8
 -4 0 5 29.8961 43.5368 1
 4 0 -5 23.0033 43.8057 10
 -4 0 5 51.1529 41.9282 8
 4 0 5 10.4665 39.8636 6
 -4 0 5 29.5121 51.5723 6
 -4 0 -6 25394.4 717.077 8
 -4 0 6 26148.8 734.171 8
 4 0 6 24848.5 724.087 8
 -4 0 6 23735.9 709.05 7
 -4 0 6 26452.7 802.215 6
 4 0 6 25374.1 727.603 6
 4 0 7 1327.58 139.606 6
 -4 0 7 1281.15 128.737 7
 -4 0 7 1259.33 142.543 8
 -4 0 -7 1515.19 138.438 8
 -4 0 7 1254.01 118.365 1
 4 0 7 1426.38 150.284 8
 -4 0 7 1243.79 160.62 6
 4 0 8 16276.4 600.925 8
 4 0 8 16429.4 585.174 6
 -4 0 8 15972.3 603.03 8
 -4 0 9 89.2137 67.5285 8
 -4 0 10 3901.33 308.709 8
 4 -1 0 16.6035 19.2052 1
 -4 -1 0 54.3911 15.9055 6
 4 1 0 4.77074 17.2025 10
 4 1 0 46.4249 23.0404 9
 4 -1 0 18.1923 17.3372 3
 4 1 0 49.7013 24.9787 3
 4 -1 -1 24200.5 580.33 1
 -4 1 1 24386.8 575.013 1
 -4 -1 -1 24572.1 543.013 1
 -4 -1 1 23501.5 521.831 2
 -4 1 -1 23962.4 529.862 7
 4 -1 -1 23126.4 572.167 6
 4 1 -1 23533.8 592.756 10
 4 1 1 24248.6 552.816 10
 -4 -1 -1 24369.5 580.831 3
 -4 1 -1 23321.2 579.389 3
 -4 -1 2 77.0238 34.1703 6
 4 -1 -2 139.882 38.6896 6
 4 1 2 189.788 22.4021 6
 -4 1 2 143.054 35.1263 6
 4 1 -2 97.2752 31.4705 10
 4 1 2 137.972 19.6506 10
 -4 1 2 184.775 35.4187 1
 4 1 -2 116.553 19.6164 2
 4 -1 -2 129.337 28.5672 2
 -4 1 -2 132.651 32.5648 8
 -4 -1 -2 92.4374 29.5467 8
 -4 1 3 119737 2612.45 6
 -4 -1 3 122868 2630.77 6
 -4 1 -3 117395 2563.99 8
 -4 -1 -3 115817 2562.62 8
 -4 1 3 121751 2574.82 1
 4 1 3 121285 2482.41 1
 4 1 -3 125520 2618.09 10
 4 -1 -3 120622 2630.37 6
 4 -1 -3 118714 2588.15 10
 4 1 -3 113072 2501.27 2
 4 -1 -3 120765 2540.85 2
 -4 -1 -3 122205 2468.01 7
 -4 1 4 219.54 57.3121 6
 -4 -1 4 250.3 63.9406 6
 4 1 4 275.046 45.536 6
 -4 1 4 225.736 49.5422 7
 -4 1 -4 170.706 42.8856 8
 -4 -1 -4 211.815 45.2751 8
 4 -1 -4 348.055 47.3624 2
 4 -1 -4 358.287 68.2789 10
 4 1 -4 299.735 76.1365 10
 -4 1 4 174.898 41.3746 1
 4 -1 4 261.05 58.973 8
 4 1 4 187.776 50.6688 8
 4 -1 -5 43181.7 1072.99 10
 4 1 -5 42635.6 1096.61 10
 -4 1 5 43542.5 1043.11 1
 -4 -1 5 42176 1137.56 6
 4 1 5 42469.1 1044.33 6
 -4 1 5 43109.5 1127.73 6
 4 -1 5 44066 1068.05 8
 4 1 5 41411.6 1057.79 8
 -4 1 5 42136.4 1069.57 7
 -4 1 -5 43201.1 934.292 4
 -4 1 5 44997.1 933.69 4
 -4 1 5 44656.7 1068.08 8
 -4 -1 5 42297.7 1060.16 8
 -4 1 -5 41418.4 1053.44 8
 -4 -1 -5 41840.1 1055.45 8
 -4 1 6 594.169 89.9631 7
 4 -1 6 451.503 87.0088 6
 4 1 6 595.618 83.0168 6
 -4 1 6 700.105 110.198 6
 -4 -1 6 526.949 109.408 6
 -4 -1 6 488.512 95.9557 8
 -4 1 6 634.639 99.9214 8
 -4 1 -6 506.522 81.6988 8
 -4 -1 -6 482.514 81.7174 8
 4 1 6 491.821 94.5905 8
 4 -1 6 647.251 103.022 8
 -4 -1 7 1898.29 167.637 8
 -4 1 7 1849.97 164.875 8
 -4 1 -7 1926.23 158.773 8
 -4 -1 -7 1510.56 140.664 8
 4 1 -7 1526.48 162.437 10
 4 1 7 1709.19 149.643 6
 4 -1 7 1464.46 154.605 6
 -4 1 7 1742.69 180.557 6
 -4 -1 7 1766.82 187.822 6
 4 -1 7 1538.31 155.582 8
 4 1 7 1710.79 159.668 8
 -4 -1 7 1616.29 144.813 1
 -4 -1 7 1621.93 144.156 7
 -4 1 7 1793.75 150.318 7
 4 -1 8 55.2632 62.3345 6
 4 -1 8 -37.7134 67.9295 8
 4 1 8 -18.817 54.5275 8
 -4 -1 8 -18.9018 70.066 8
 -4 1 8 -19.0782 74.5456 8
 -4 1 8 42.6027 56.8583 7
 -4 -1 9 1747.61 194.883 8
 -4 1 9 1900.83 204.537 8
 -4 -1 10 279.094 113.165 8
 -4 1 10 257.021 103.05 8
 4 -2 0 130748 2728.19 1
 -4 -2 0 127226 2736.81 9
 4 2 0 130707 2743.39 9
 4 -2 0 129830 2727.28 3
 4 2 0 130124 2727.05 3
 -4 2 0 127324 2715.38 7
 -4 -2 0 130284 2736.53 10
 4 2 0 133101 2753.66 10
 4 -2 -1 12330.5 340.723 6
 -4 2 1 12561.3 343.682 7
 -4 -2 1 12113.3 352.934 10
 4 2 1 12331.5 330.8 10
 4 2 -1 12538.5 368.907 10
 -4 2 -1 12816.6 342.525 3
 -4 -2 -1 12170.2 337.151 3
 -4 -2 -1 12339.2 307.428 1
 4 -2 -1 12381.2 338.236 1
 -4 2 1 12353.1 330.528 2
 -4 -2 1 12084.3 271.125 2
 4 2 -1 12743.8 356.709 9
 4 -2 -1 12527.9 334.827 2
 -4 2 2 30866.8 777.709 7
 -4 2 2 33028.6 762.656 1
 4 -2 -2 32714.9 774.531 1
 4 2 -2 33153.4 814.371 10
 4 -2 -2 31078.6 753.757 2
 4 -2 -2 33976.8 798.041 6
 -4 -2 -2 33182.8 703.044 10
 -4 -2 2 31960.9 792.409 10
 -4 2 -2 32807.1 755.241 8
 -4 -2 -2 30706.4 750.923 8
 -4 2 3 25.5017 24.287 1
 -4 -2 3 10.2175 30.9298 6
 4 -2 -3 40.5252 48.4869 6
 4 2 -3 17.1467 13.7159 2
 4 -2 -3 92.0599 31.2723 2
 -4 2 3 73.9376 36.6042 7
 -4 -2 -3 13.9098 21.8833 7
 4 2 -3 -20.3141 50.9824 10
 -4 -2 3 77.4463 32.777 10
 -4 2 3 44.5223 32.0826 6
 -4 2 -3 32.7512 24.9526 8
 -4 -2 -3 19.7527 24.4135 8
 -4 2 -4 -8.12506 30.9437 8
 -4 -2 -4 -8.14384 36.9726 8
 4 -2 -4 -7.35837 30.8328 2
 -4 2 4 -11.3264 38.3271 6
 4 2 4 49.3343 26.94 6
 -4 -2 4 65.8782 48.84 6
 -4 2 4 29.3432 29.3714 1
 -4 2 4 9.60075 35.5885 7
 4 -2 -4 -71.6275 41.394 10
 4 2 -4 -35.5897 63.8945 10
 -4 -2 -4 12.0073 15.7364 7
 -4 2 5 32.8132 31.2436 1
 4 -2 -5 -34.921 49.4345 2
 4 2 -5 -13.6372 49.1281 10
 4 -2 -5 10.3454 35.0093 10
 -4 -2 5 17.2843 19.5769 4
 -4 2 -5 50.4508 37.4042 8
 -4 -2 -5 20.2001 38.4669 8
 -4 2 -5 23.9919 19.6398 4
 -4 2 5 9.76471 16.828 4
 -4 2 5 31.1011 37.3479 8
 -4 -2 5 10.2576 38.0251 8
 4 -2 5 20.7306 35.0765 8
 4 2 5 20.7559 40.5519 8
 -4 2 5 32.8348 43.8233 7
 4 2 5 50.7629 33.0599 6
 -4 -2 5 32.2302 52.6836 6
 -4 2 5 13.9458 40.4132 6
 4 2 6 30838.3 840.241 6
 -4 -2 6 32567.8 971.51 6
 -4 2 6 31451.9 813.957 1
 -4 2 6 31485.4 930.163 6
 -4 2 6 32899.7 876.417 7
 4 -2 6 33343.2 888.062 8
 4 2 6 32370.8 881.909 8
 -4 2 -6 33241.6 872.632 8
 -4 -2 -6 32540.3 868.035 8
 -4 -2 6 33891.7 888.972 8
 -4 2 6 33690.5 889.311 8
 -4 -2 7 833.216 121.859 8
 -4 2 7 431.226 101.287 8
 -4 2 7 692.634 112.102 6
 4 2 7 580.683 88.0923 6
 -4 -2 7 610.282 119.485 6
 4 -2 7 569.862 102.681 6
 4 -2 7 586.056 112.17 8
 4 2 7 490.353 95.4486 8
 -4 2 7 474.945 89.4723 7
 -4 -2 8 16749.5 576.879 1
 -4 2 8 17248.3 625.514 8
 -4 -2 8 16907.7 620.202 8
 4 -2 -8 16523.4 559.155 2
 -4 2 8 16437.2 563.096 7
 4 2 8 18121.6 632.074 8
 4 -2 8 16226.4 611.066 8
 4 -2 8 16820.9 630.277 6
 -4 -2 9 765.716 138.759 8
 -4 2 9 804.44 138.972 8
 -4 -2 10 4822.82 346.564 8
 -4 2 10 5515.4 367.464 8
 4 3 0 22.7312 21.7604 3
 4 -3 0 9.31935 17.7512 3
 -4 -3 0 113.855 35.3892 10
 4 -3 0 -4.75147 23.1181 7
 -4 3 0 27.1465 25.9856 2
 -4 3 0 -4.51625 18.9288 7
 -4 -3 0 83.84 27.608 9
 4 3 0 22.0437 29.4231 10
 -4 -3 -1 45004.6 990.052 3
 -4 3 -1 43266.3 990.404 3
 4 3 -1 45017.5 1055.05 10
 -4 -3 -1 44144.5 990.333 10
 4 -3 -1 44455.8 1002.3 2
 -4 3 1 44738.9 998.954 2
 4 -3 -1 42590 990.984 1
 4 -3 1 44551.1 961.831 7
 -4 3 1 43757.8 1000.87 7
 -4 3 -1 42744.5 958.411 5
 -4 -3 1 43087.9 1029.38 10
 4 3 -1 44467.9 1028.6 9
 -4 3 2 -7.13543 24.1458 7
 4 -3 2 25.2009 14.0994 7
 -4 -3 2 8.6782 25.1479 10
 4 3 -2 -19.9535 36.9826 10
 4 -3 -2 -6.19413 23.5903 1
 -4 -3 -2 5.90225 10.0242 1
 4 -3 -2 6.29369 23.3302 2
 4 -3 -2 7.8407 29.8611 6
 -4 -3 -2 -3.98017 19.9774 5
 -4 3 -2 10.164 19.355 8
 -4 -3 -2 25.8562 23.4776 8
 4 3 -2 25.226 36.7341 9
 -4 -3 -2 -6.57669 27.5579 3
 -4 3 -2 27.1957 30.2901 3
 4 3 -3 25304.8 703.136 10
 -4 3 3 25141.2 619.501 1
 4 -3 3 25241.9 535.815 7
 -4 3 3 24404.2 652.814 7
 -4 -3 -3 24732.6 579.53 7
 -4 3 -3 24782.9 561.211 9
 -4 3 -3 24581.8 622.053 8
 -4 -3 -3 24932.3 623.888 8
 4 -3 -3 24912.7 683.796 6
 -4 -3 3 24733.7 671.971 10
 -4 -3 -3 25499.5 544.377 10
 4 -3 -3 23517.9 626.859 2
 4 3 -3 24676.6 534.624 2
 4 3 -4 12420.6 440.639 10
 -4 3 4 11114.8 320.755 4
 -4 3 -4 12570.6 329.258 4
 -4 -3 -4 12106.5 318.522 7
 -4 3 4 12379.1 401.533 7
 4 -3 -4 12431.6 381.338 2
 -4 -3 -4 12700.8 381.148 8
 -4 3 -4 11728 371.858 8
 -4 -3 4 11940.8 405.274 10
 -4 3 4 12024.5 358.008 1
 -4 3 5 40029.2 935.855 1
 -4 -3 5 39105.1 1080.6 6
 4 3 5 39420.8 936.402 6
 4 -3 -5 38899.6 971.979 10
 4 -3 5 39752.1 888.499 10
 4 -3 5 38775.1 977.242 8
 4 3 5 42498.2 991.262 8
 -4 3 -5 38782.3 973.36 8
 -4 -3 -5 40839.9 979.223 8
 -4 -3 5 39437.4 978.309 8
 -4 3 5 39874.4 985.762 8
 -4 -3 5 39195.3 871.733 4
 -4 -3 -5 37669.6 865.237 4
 -4 3 5 36834.7 981.795 7
 -4 3 -5 39061.5 869.702 4
 -4 3 5 37381.5 864.174 4
 4 3 6 1956.89 137.261 6
 -4 3 -6 1863.4 144.335 8
 -4 -3 6 1749.94 147.62 8
 -4 3 6 2214.03 165.508 8
 -4 -3 -6 1955.03 149.127 8
 -4 3 6 1688.61 145.441 7
 -4 3 6 1729.07 118.142 1
 4 -3 -6 1676.38 139.342 2
 4 3 6 1917.97 154.02 8
 4 -3 6 1819.82 151.764 8
 -4 -3 6 2026.43 189.906 6
 4 3 7 1814.32 168.286 8
 4 -3 7 2123.99 183.965 8
 4 -3 -7 2018.31 161.672 2
 -4 -3 7 1975.33 174.195 8
 -4 3 7 2351.83 192.341 8
 4 3 7 1792.31 145.215 6
 -4 3 7 2189.29 170.536 7
 -4 -3 7 2390.93 220.057 6
 -4 -3 8 -36.9882 64.6379 8
 -4 3 8 37.9511 66.3205 8
 4 -3 -8 78.1796 64.0811 2
 -4 3 8 89.7517 67.915 7
 4 -3 -9 2352.15 202.282 2
 -4 -3 9 2914.49 248.48 8
 -4 3 9 2490.09 234.8 8
 -4 -3 10 171.629 104.946 8
 -4 3 10 -76.2343 106.478 8
 -4 -4 0 71072.9 1581.02 9
 4 -4 0 70858.1 1537.04 7
 -4 4 0 69803.1 1553.61 2
 4 4 0 69831.5 1521.44 3
 4 -4 0 70817.8 1525.52 3
 -4 -4 0 72070.3 1585.5 10
 -4 4 0 69530.1 1532.55 7
 4 -4 1 12041.4 293.223 9
 4 -4 -1 12654.1 363.478 7
 4 -4 1 11897.7 324.378 7
 -4 4 -1 11813.4 335.293 3
 -4 -4 -1 11462.3 331.1 3
 -4 -4 1 11835.1 376.456 9
 -4 4 1 12500.1 359.853 2
 -4 -4 1 13052 269.275 2
 4 -4 -1 12061.4 360.382 2
 4 -4 -1 12473.1 352.266 1
 -4 -4 1 12373.2 393.203 10
 -4 -4 -1 12250.5 362.859 10
 -4 4 1 11492.4 352.854 7
 -4 4 -1 11965.6 324.206 5
 4 4 -1 12345.2 384.121 9
 4 -4 -2 60595.6 1357.35 7
 4 -4 2 60125.1 1273.95 7
 -4 4 2 59595 1352.68 7
 4 4 -2 63246.5 1389.24 9
 -4 -4 -2 58902.2 1262.79 6
 4 -4 -2 57767.6 1356.99 6
 4 -4 -2 58015.8 1338.38 2
 -4 4 -2 60186.3 1336.53 3
 -4 -4 -2 59517.6 1328.31 3
 -4 4 -2 58967 1300.42 8
 -4 -4 -2 55827.5 1297.62 8
 -4 4 -2 58327.4 1309.99 4
 -4 4 2 61613.3 1315.47 4
 -4 -4 2 58473.9 1388.23 10
 -4 -4 -2 60850.9 1313.42 10
 4 4 -2 59607.8 1416.91 10
 4 -4 -2 57791 1323.83 1
 -4 -4 -2 59201 1254.67 1
 -4 -4 -2 59324.7 1303.95 5
 -4 -4 -3 61.2156 24.8712 7
 -4 4 3 9.16464 30.0062 7
 4 -4 3 81.9791 19.0437 7
 4 -4 -3 83.0871 32.3731 1
 -4 -4 3 66.6407 42.3318 10
 4 4 -3 140.019 47.0815 9
 -4 4 -3 82.5463 21.0675 9
 -4 4 -3 102.734 29.7315 8
 -4 -4 -3 51.8801 26.0179 8
 4 -4 -3 64.9975 38.2633 2
 -4 -4 -3 110.964 31.6937 5
 4 -4 -3 128.965 46.0305 6
 -4 4 -3 68.368 25.9186 4
 4 4 -3 38.8449 48.0259 10
 -4 -4 -4 11.5044 11.0344 10
 -4 -4 4 11.9173 34.5352 10
 4 -4 -4 -18.5666 35.3562 2
 -4 4 4 69.7018 30.7204 4
 -4 -4 -4 16.6484 23.2555 4
 -4 4 -4 21.5975 21.6207 4
 -4 -4 4 50.8397 28.7803 4
 -4 4 -4 -8.12223 27.4865 8
 -4 -4 -4 24.5166 27.6556 8
 -4 4 -4 15.1795 20.738 9
 -4 -4 -4 10.8671 21.2333 7
 -4 4 4 21.0327 35.5874 7
 4 -4 4 14.4975 13.1775 7
 -4 4 5 119.256 46.7278 7
 -4 4 5 115.051 29.2264 4
 -4 -4 -5 310.584 39.977 4
 -4 -4 5 189.852 35.0946 4
 -4 4 -5 217.29 37.5289 4
 -4 -4 -5 163.081 36.8606 7
 -4 -4 5 178.331 57.9343 10
 4 -4 5 129.691 40.1441 10
 -4 -4 5 171.016 52.851 8
 -4 4 -5 209.194 50.8695 8
 -4 -4 -5 160.434 47.3068 8
 -4 4 5 135.005 49.8194 8
 4 -4 -5 153.707 53.5225 2
 4 -4 -5 155.879 64.2967 6
 4 -4 -6 24392.9 707.525 2
 -4 4 6 25181.1 717.656 7
 4 4 6 23878.8 703.014 8
 -4 4 -6 23780.8 689.941 8
 -4 -4 6 23982.7 699.083 8
 -4 4 6 25343.2 713.503 8
 -4 -4 -6 23529.8 691.443 8
 -4 -4 6 23156.5 800.066 6
 -4 4 7 87.296 55.4495 7
 4 -4 -7 193.816 66.4531 2
 -4 -4 7 30.7677 52.0991 8
 -4 4 7 157.941 70.395 8
 -4 -4 8 28336.2 889.6 8
 -4 4 8 29846.4 908.426 8
 4 -4 -8 30141.8 881.632 2
 -4 -4 9 361.229 105.381 8
 -4 4 9 352.03 107.384 8
 4 -4 -9 601.096 117.528 2
 4 4 -10 3718.27 319.718 9
 -4 -4 10 3676.26 291.896 8
 -4 4 10 4083.87 312.829 8
 -4 -5 0 101.211 42.5731 9
 4 -5 0 97.0951 27.8675 3
 4 5 0 87.9658 25.6411 3
 -4 -5 0 86.6292 35.7215 10
 -4 5 0 137.418 36.6491 4
 -4 5 0 94.7526 37.7139 2
 4 -5 0 25.2739 24.7483 7
 -4 5 0 101.679 30.4603 5
 4 -5 -1 22415.9 588.408 7
 -4 5 1 24072.1 584.1 4
 -4 5 -1 23009.2 578.459 4
 -4 5 -1 22570.7 554.143 5
 -4 -5 1 21288.2 614.41 9
 -4 5 1 22687.5 593.216 2
 4 -5 -1 21713.6 590.781 2
 -4 -5 1 23347.1 492.995 2
 -4 -5 1 21987.4 636.288 10
 -4 -5 -1 22050.2 603.536 10
 -4 5 1 22428.4 587.013 7
 4 -5 1 21917.9 554.476 7
 -4 5 -1 21962.1 587.206 2
 -4 -5 -2 8788.63 292.913 10
 -4 -5 2 8753.15 341.855 10
 -4 -5 -2 9081.54 246.357 6
 -4 5 -2 9022.35 290.684 3
 -4 -5 -2 8430.59 277.953 3
 -4 -5 -2 9390.1 285.748 5
 4 -5 -2 8643.49 310.487 7
 -4 5 -2 8921.57 262.458 8
 -4 -5 -2 9309.42 267.223 8
 -4 5 -2 8460.87 280.816 4
 -4 5 2 9587.21 290.626 4
 4 5 -2 8671.8 330.527 9
 4 -5 -2 9338.08 309.802 2
 4 -5 -2 8689.06 287.195 1
 4 -5 2 8834.45 258.337 7
 -4 5 2 8704.08 305.943 7
 4 -5 -3 76600.2 1767.86 6
 -4 -5 -3 76078.4 1661.71 6
 4 -5 -3 73779.9 1722.84 2
 -4 -5 -3 73280 1674.37 8
 -4 5 -3 77513.3 1678.02 8
 -4 -5 3 76886.8 1688.2 4
 -4 -5 3 74328.4 1783.11 10
 -4 -5 -3 73985.5 1668.25 10
 -4 -5 -3 82674.5 1690.9 5
 -4 5 -3 78054.3 1680.94 4
 -4 5 3 76792.3 1678.55 4
 4 -5 -3 76472.5 1702.34 1
 4 5 -3 77021.5 1773.58 9
 -4 5 3 76485.5 1740.34 7
 -4 -5 -3 79152.8 1677.72 7
 4 -5 3 75384.2 1630.56 7
 -4 5 -4 1455.15 104.793 8
 -4 -5 -4 1266.48 99.7168 8
 -4 5 -4 1245 82.1121 9
 -4 -5 4 1363.46 93.333 4
 -4 -5 -4 1324.47 90.4885 4
 -4 5 -4 1346.91 89.6768 4
 -4 5 4 1341.68 89.5723 4
 -4 5 4 1373.55 120.246 7
 4 -5 4 1314.8 67.7741 7
 -4 -5 -4 1341.77 91.0888 7
 -4 -5 4 1127 118.105 10
 4 -5 5 14345 446.99 10
 4 -5 -5 14624.5 545.228 6
 4 5 -5 13409.5 505.533 9
 -4 -5 -5 13803.8 380.613 4
 -4 5 5 13774.7 472.412 7
 -4 5 5 13713.4 442.471 8
 -4 -5 -5 13173.9 434.867 8
 -4 -5 5 13589.2 439.466 8
 -4 5 -5 14422.5 444.997 8
 -4 -5 5 14311.1 497.462 10
 -4 5 5 14446.8 386.293 4
 -4 -5 5 14453 389.393 4
 -4 5 -5 14283 386.048 4
 -4 -5 -5 13996.9 400.544 7
 4 -5 -5 13824.2 468.283 2
 -4 5 6 141.769 59.6225 8
 -4 -5 6 200.565 61.9915 8
 -4 5 6 13.8902 51.5325 7
 4 -5 -6 70.4371 53.6926 2
 4 5 -6 92.656 62.743 9
 -4 -5 6 206.725 68.3 10
 -4 5 -6 106.639 49.6936 8
 -4 -5 -6 83.8074 45.6455 8
 4 -5 -7 2932.56 214.038 2
 -4 -5 7 3428.2 223.674 8
 -4 5 7 2873.5 210.288 8
 -4 5 7 3463.33 219.224 7
 -4 5 8 -17.3928 60.7865 5
 4 -5 -8 18.3288 64.0577 2
 -4 -5 8 18.0487 72.2656 8
 -4 5 8 -74.656 74.7289 8
 4 5 -8 -24.5649 93.5542 9
 -4 -5 9 2401.71 220.036 8
 -4 5 9 2103.97 213.524 8
 4 5 -9 2744.47 264.543 9
 4 -5 -9 2050.31 201.282 2
 4 -5 -10 129.244 95.9851 2
 4 5 -10 59.4396 97.1772 9
 -4 -5 10 139.391 93.0373 8
 -4 5 10 48.6307 97.3744 8
 -4 6 0 25175.1 633.679 5
 -4 6 0 25504 653.504 2
 -4 -6 0 23831 689.651 10
 -4 6 0 25084.5 638.194 4
 4 -6 0 25048.4 637.678 7
 4 -6 0 24938.4 593.914 3
 4 6 0 24034.8 586.525 3
 -4 -6 0 25566.4 690.288 9
 4 -6 1 2319.26 111.118 9
 -4 6 1 2131.52 132.567 5
 4 -6 -1 2427.67 141.515 7
 -4 -6 -1 2366.11 100.827 8
 -4 6 -1 2325.4 99.571 8
 -4 6 -1 2463.26 133.007 4
 -4 6 1 2339.49 132.25 4
 -4 6 1 2473.93 143.865 2
 4 -6 -1 2499.17 144.011 2
 -4 -6 1 2290.46 83.8516 2
 -4 6 -1 2350.26 137.964 2
 -4 -6 1 2512.52 160.188 9
 4 -6 1 2446.69 125.305 7
 -4 6 -1 2421.93 122.504 5
 -4 -6 -1 2628.74 156.807 10
 -4 -6 1 2286.41 162.294 10
 -4 6 -2 45376.6 1010.88 8
 -4 -6 -2 44625.4 1012.02 8
 -4 6 -2 45319.1 1056.59 4
 -4 6 2 43965.5 1053.75 4
 -4 -6 -2 45793 1037.52 3
 -4 6 -2 46711.7 1047.4 3
 4 6 -2 46858.3 1132.74 9
 -4 -6 -2 43681.5 1056.94 5
 -4 6 2 43438.1 1086.84 5
 -4 -6 2 47113.7 1071.29 4
 -4 -6 -2 45276.7 1067.21 4
 4 -6 -2 46858.3 1093.93 2
 -4 6 2 46499.1 1096.33 7
 4 -6 2 45284.6 1026.75 7
 4 -6 -2 44117.6 1093.76 7
 4 -6 -2 45953.6 1059.57 1
 -4 -6 -2 42984.5 1075.01 10
 -4 -6 2 44088.8 1152.52 10
 -4 -6 -3 898.862 78.9293 7
 -4 6 3 877.45 93.6412 7
 4 -6 3 914.996 67.1257 7
 -4 6 -3 852.742 76.9846 4
 -4 6 3 723.202 71.5013 4
 -4 -6 -3 953.154 74.7197 6
 4 -6 -3 827.57 80.0049 1
 -4 -6 -3 824.37 36.6815 1
 -4 -6 -3 848.859 79.6468 5
 -4 -6 3 714.894 74.153 4
 -4 -6 -3 923.639 80.8153 4
 -4 -6 3 803.362 106.241 10
 -4 6 -3 773.703 69.1209 8
 -4 -6 -3 866.717 72.6749 8
 -4 6 4 -23.7541 49.7672 7
 -4 -6 -4 70.7367 32.2097 7
 4 -6 4 55.3454 27.6264 7
 4 6 -4 -44.1467 53.0117 9
 4 -6 -4 15.1828 43.9966 6
 -4 -6 -4 -8.28787 32.384 6
 -4 -6 -4 6.09389 27.6663 10
 4 -6 -4 70.567 44.7918 2
 -4 6 4 23.912 36.1866 8
 -4 -6 4 15.4654 30.9609 8
 -4 -6 -4 -16.2533 32.5383 8
 -4 6 -4 -7.95847 29.5012 8
 -4 -6 -4 -21.9982 32.6682 4
 -4 6 -4 7.17048 28.0181 4
 -4 6 4 -7.18715 28.0832 4
 -4 -6 4 14.9928 32.0871 4
 4 -6 -4 -9.07841 31.728 1
 4 -6 4 23.3744 24.5075 5
 -4 -6 4 15.1628 47.7663 10
 4 -6 -5 75.3483 85.5205 6
 -4 -6 -5 8.17225 37.1045 7
 -4 6 5 13.2946 36.7348 7
 -4 6 5 13.4367 32.6854 4
 -4 -6 5 6.96027 31.012 4
 -4 -6 -5 86.556 33.4212 4
 -4 6 -5 13.5866 31.4106 4
 4 -6 5 37.2036 45.9717 10
 -4 -6 5 78.9802 61.7225 10
 4 6 -5 68.1592 77.361 9
 4 -6 -5 -13.4669 53.9215 2
 -4 6 -5 19.4417 36.0368 8
 -4 -6 -5 39.6967 43.3568 8
 -4 -6 5 -19.7391 44.8096 8
 -4 6 5 81.7268 51.2764 8
 4 -6 -6 20352.6 670.291 2
 4 6 -6 20873.4 725.317 9
 4 -6 -6 22029.9 776.457 6
 -4 -6 6 20933.6 685.013 10
 -4 -6 6 21726.1 638.776 8
 -4 6 6 21521.7 642.742 8
 -4 6 -6 21135.3 620.301 8
 -4 6 6 22151.9 674.342 7
 4 -6 -7 -17.6485 61.6805 2
 -4 6 7 -33.9876 74.2397 5
 -4 -6 7 -14.9478 52.2422 8
 -4 6 7 -15.4731 50.5856 8
 4 6 -7 -22.4865 70.8387 9
 -4 6 7 -31.9877 59.2884 7
 -4 -6 8 15778.4 568.392 8
 -4 6 8 14325.2 558.654 8
 4 6 -8 14466 628.601 9
 4 -6 -8 14404.9 573.984 2
 -4 6 8 14870.2 564.136 5
 4 -6 -9 -21.7556 65.8514 2
 4 6 -9 27.9936 97.8369 9
 -4 -6 9 124.343 72.4316 8
 -4 6 9 43.1209 79.9256 8
 4 6 -10 2988.2 292.408 9
 4 -6 -10 3456.85 276.158 2
 -4 -6 10 3509.48 276.869 8
 -4 6 10 3425.25 283.677 8
 -4 7 0 55.4208 43.4986 2
 -4 -7 0 119.399 28.6662 2
 -4 7 0 73.7669 33.6392 5
 4 -7 0 83.8242 42.1121 7
 -4 -7 0 48.6296 41.18 9
 -4 -7 0 156.607 51.0262 10
 -4 -7 0 53.8459 41.5311 4
 -4 7 0 125.658 40.7933 4
 4 -7 -1 13347.1 413.12 7
 4 -7 1 12948.8 384.947 7
 -4 7 1 12319.2 409.308 2
 -4 7 1 13206.4 408.188 5
 4 -7 1 12643.6 364.291 9
 -4 -7 1 11816.4 435.898 9
 4 -7 -1 12306.4 406.4 2
 -4 -7 1 13028.7 320.465 2
 -4 7 -1 12885.7 407.474 2
 -4 7 -1 12637.9 392.61 4
 -4 7 1 12753.3 393.839 4
 -4 -7 -1 12838.5 326.785 8
 -4 7 -1 12959.8 325.707 8
 -4 -7 1 12821.1 402.996 4
 -4 -7 -1 13025.9 404.969 4
 -4 -7 -1 12306.6 432.298 10
 -4 -7 1 13132.3 465.842 10
 -4 7 2 2653.46 146.343 4
 -4 7 -2 2868.5 150.378 4
 -4 7 -2 2420.97 124.703 3
 -4 -7 -2 2579.23 123.645 3
 -4 -7 -2 2386.18 144.53 5
 -4 -7 2 2586.3 149.509 4
 -4 -7 -2 2527.39 147.554 4
 4 -7 2 2568.29 132.457 7
 -4 7 -2 2799.61 116.908 8
 -4 -7 -2 2551 114.172 8
 -4 7 -2 2399.02 149.995 2
 4 -7 -2 2428.14 140.368 1
 -4 -7 2 2585.57 193.543 10
 -4 -7 3 42435.2 1139.82 10
 4 -7 -3 42897.9 1096.53 6
 -4 -7 -3 42066.3 989.069 6
 4 -7 3 42095.3 979.519 7
 -4 7 3 42588.7 1069.41 7
 -4 -7 -3 44820.7 1028 7
 4 -7 -3 41964.2 1079.27 7
 -4 -7 -3 45451.5 1032.91 4
 -4 -7 3 42554.2 1026.08 4
 -4 7 -3 41565.6 1012.37 4
 -4 7 3 40349.7 1009.88 4
 -4 -7 -3 45303.7 1042.65 5
 -4 7 3 41150.1 1068.02 5
 -4 7 -3 41637.6 1017.25 3
 -4 -7 -3 41826.3 1010.83 3
 -4 7 -3 42172.7 975.846 8
 -4 -7 -3 42325.4 979.419 8
 4 -7 -3 42835.1 1018.29 1
 4 -7 -3 41667 1066.25 2
 -4 -7 -4 5530.12 227.516 4
 -4 -7 4 5678.27 232.543 4
 4 -7 4 5722.43 203.255 5
 -4 7 4 5720.13 276.301 5
 -4 -7 -4 5146.35 226.246 6
 4 -7 -4 5308.95 290.316 6
 -4 -7 4 5715.01 221.368 8
 -4 7 4 5969.1 227.728 8
 -4 -7 -4 5957 228.354 8
 -4 7 -4 5784.58 223.512 8
 -4 7 4 5677.91 226.623 4
 -4 7 -4 5751.37 226.842 4
 -4 -7 4 5888.53 310.412 10
 4 7 -4 5240.21 289.979 9
 -4 -7 -4 5721.19 236.764 7
 4 -7 4 5597.68 200.603 7
 -4 7 4 5020.81 260.2 7
 4 -7 -4 5547.24 236.893 1
 4 -7 -4 5788.46 275.381 2
 -4 7 5 45003 1225.4 7
 4 -7 -5 49278.1 1334.24 6
 4 -7 -5 51248.8 1266.38 2
 4 7 -5 47101.1 1294.85 9
 -4 -7 -5 52078.1 1185.35 8
 -4 -7 5 48213.6 1168.88 8
 -4 7 5 48470 1174.35 8
 -4 7 -5 49498.6 1173.39 8
 -4 -7 5 48422.6 1296 10
 4 -7 5 48067.1 1246.6 10
 -4 7 -5 49700.3 1138.02 4
 -4 7 5 48602.2 1133.62 4
 -4 7 5 47058.6 1245.75 5
 -4 -7 5 48435.4 1140.51 4
 -4 -7 -5 48817.1 1133.9 4
 -4 7 6 -33.0544 59.5377 5
 4 7 -6 -20.4766 94.6686 9
 4 -7 -6 47.3046 92.418 6
 -4 -7 6 53.5855 64.3456 10
 -4 -7 6 12.1634 55.2212 8
 -4 7 6 -25.1921 46.6917 8
 4 -7 -6 16.912 55.2878 2
 -4 7 6 -15.331 68.3007 7
 -4 -7 7 792.696 122.013 10
 4 7 -7 924.839 149.35 9
 -4 -7 7 838.554 110.292 8
 -4 7 7 1033.82 123.559 8
 4 -7 -7 687.641 117.967 2
 -4 7 7 635.753 113.412 5
 4 7 -8 128.971 92.9228 9
 -4 -7 8 69.6331 56.9123 8
 -4 7 8 -18.0634 54.6737 8
 4 -7 -8 42.6731 67.2168 2
 -4 7 8 -19.2592 73.349 5
 4 7 -9 1294.04 192.296 9
 4 -7 -9 1413.97 187.577 2
 -4 -7 9 1420.28 167.999 8
 -4 7 9 1212.51 160.476 8
 -4 -8 0 27455.8 815.19 10
 4 -8 0 28634.2 747.486 7
 -4 -8 0 29236.2 814.665 9
 -4 -8 0 29091.4 759.322 4
 -4 -8 0 29496.9 686.586 2
 -4 8 0 28503.7 759.381 2
 -4 8 0 27112.5 734.375 5
 4 8 -1 4864.54 166.416 3
 4 -8 -1 4977.6 170.595 3
 -4 -8 -1 5368.29 206.546 2
 -4 8 1 5337.3 242.534 2
 -4 -8 1 5283.59 168.848 2
 -4 -8 -1 4992.91 232.718 5
 -4 -8 1 4978.15 275.271 10
 -4 -8 1 5595.19 274.247 9
 4 -8 1 4911.11 205.385 9
 -4 -8 1 4945.97 229.792 4
 -4 -8 -1 5217.61 234.322 4
 4 -8 1 5132.25 219.524 7
 -4 8 -1 4716.43 153.183 8
 -4 -8 -1 5448.74 161.397 8
 -4 8 -1 5504.49 239.309 2
 -4 -8 -2 21055.9 593.537 4
 -4 -8 2 20806.3 592.219 4
 4 -8 2 21066.3 562.786 7
 4 -8 2 21390.1 544.227 9
 -4 8 -2 21671.5 530.873 3
 -4 -8 -2 22547.7 611.026 5
 -4 8 2 19687.3 606.033 5
 -4 8 -2 21239.7 505.534 8
 -4 -8 -2 19979.2 503.559 8
 -4 -8 -2 20869.4 519.07 3
 -4 -8 2 20303.2 679.381 10
 4 -8 -2 21280.7 621.305 2
 -4 8 -2 20002.7 594.628 2
 4 -8 -2 20419.1 613.291 7
 -4 8 3 60.511 31.724 8
 -4 -8 3 52.3 29.1692 8
 -4 -8 -3 68.7037 43.7275 4
 -4 -8 3 29.7791 42.4897 4
 -4 8 3 65.6204 44.412 5
 -4 -8 -3 -21.5425 45.1352 5
 -4 8 -3 -22.2056 41.1584 2
 4 -8 -3 65.3008 47.0496 2
 4 8 -3 15.9126 53.8478 9
 -4 8 -3 24.6875 32.9507 3
 -4 -8 -3 -15.5226 34.5795 3
 -4 -8 -3 7.80997 32.7276 6
 -4 -8 3 -17.9171 51.9213 10
 4 -8 -3 14.4003 43.5863 6
 4 -8 -3 127.1 44.8723 1
 4 -8 3 52.4147 35.8353 7
 4 -8 -3 67.9551 50.3814 7
 -4 -8 -3 -6.11315 27.2374 8
 -4 8 -3 -5.84997 27.9979 8
 4 8 -4 69.1004 82.6709 9
 4 -8 -4 -30.4939 70.4913 7
 4 -8 4 6.95478 33.834 7
 4 -8 -4 87.2421 56.8154 2
 -4 8 -4 -14.9192 33.8679 8
 -4 -8 4 -7.39419 32.9433 8
 -4 8 4 7.7142 36.2975 8
 -4 -8 -4 23.371 33.3466 8
 4 -8 -4 28.9514 42.16 1
 -4 -8 4 29.0447 42.2959 4
 -4 -8 -4 -9.48943 44.6498 4
 -4 -8 4 37.5619 65.6374 10
 -4 8 4 88.1021 57.3754 5
 4 -8 4 21.6828 31.576 5
 -4 -8 -4 28.6613 39.1534 6
 4 -8 -4 51.8153 78.4135 6
 -4 8 5 16.3156 49.3877 5
 4 -8 -5 -20.6724 59.9092 6
 -4 -8 -5 61.7512 47.5191 4
 -4 -8 5 91.8142 43.945 4
 -4 -8 5 124.359 48.0194 8
 -4 8 5 29.8976 48.4867 8
 -4 -8 -5 55.1959 48.2318 7
 -4 -8 5 -38.8588 72.0261 10
 4 8 -5 116.194 75.673 9
 4 -8 -5 -16.3037 58.7378 2
 4 -8 -6 17081.2 619.051 2
 -4 -8 6 17333.3 636.311 10
 -4 8 6 17282.5 615.439 5
 4 8 -6 16823.6 656.232 9
 -4 -8 6 17085.4 538.488 8
 -4 8 6 17760.6 551.598 8
 4 -8 -6 17508.1 695.653 6
 4 -8 -7 82.2829 69.613 2
 4 8 -7 24.0785 63.1177 9
 -4 -8 7 72.0048 54.8504 8
 -4 8 7 14.9477 55.414 8
 -4 8 7 19.1647 62.6568 5
 -4 8 8 6363.37 360.966 5
 4 8 -8 7126.12 426.016 9
 -4 -8 8 6955.2 349.279 8
 -4 8 8 6728.15 348.356 8
 4 -8 -8 7011.82 394.539 2
 4 -8 -9 221.269 98.4902 2
 -4 -8 9 173.415 80.8034 8
 -4 8 9 120.234 78.3676 8
 4 8 -9 142.924 99.9525 9
 -4 -9 0 -44.9339 46.036 4
 -4 9 0 -21.8615 39.3775 4
 -4 -9 0 46.1678 50.31 9
 -4 -9 0 49.7166 56.0785 10
 -4 9 0 22.7513 35.8362 2
 -4 -9 0 -12.7756 27.3423 2
 4 -9 -1 8365.11 330.122 7
 -4 9 -1 8038 212.969 8
 -4 9 -1 8442.89 320.007 4
 -4 9 1 8163.42 317.75 4
 4 -9 -1 8172.81 229.899 3
 4 9 -1 8449.71 230.118 3
 4 -9 -1 8088.09 328.795 2
 -4 -9 -1 7951.67 280.08 2
 -4 -9 1 7513.45 370.306 10
 -4 -9 -1 6790.89 341.962 9
 -4 9 -1 7679.55 313.898 2
 -4 -9 1 7606.63 312.477 4
 -4 -9 -1 8294.47 321.55 4
 -4 9 1 8076.12 323.013 5
 -4 -9 -1 7692.6 319.218 5
 -4 -9 1 8739.03 369.802 9
 4 -9 1 8073.61 295.445 9
 4 -9 -2 39.8828 53.229 7
 -4 9 -2 97.5623 45.4234 4
 -4 -9 2 -33.6211 49.9289 4
 -4 -9 -2 44.8486 44.8927 4
 -4 9 2 11.0416 40.9305 4
 4 -9 2 72.3624 37.1732 9
 4 -9 -2 -13.1996 41.5824 2
 -4 9 -2 -11.3561 40.9101 2
 -4 9 -2 7.9786 19.719 8
 -4 -9 -2 -11.9995 40.6058 5
 -4 9 2 -12.9927 40.9306 5
 -4 -9 2 11.7069 20.4589 8
 -4 9 2 16.5666 21.7135 8
 -4 -9 2 74.9216 59.0054 10
 4 -9 3 47027.6 1134.88 7
 -4 -9 -3 49276.8 1196.39 7
 -4 9 -3 48278.4 1120.5 3
 -4 -9 -3 47046.2 1133.41 6
 4 -9 -3 46912.5 1248.24 6
 -4 -9 3 45907.9 1303.99 10
 -4 9 3 48681.3 1088.87 8
 -4 9 -3 48501.9 1081.43 8
 -4 -9 -3 50255.7 1186.84 4
 -4 9 -3 47348.8 1172.56 4
 -4 9 3 47673.4 1178.41 4
 -4 -9 3 49657.6 1185.66 4
 4 -9 -3 49121.2 1243.22 7
 4 -9 -3 47611.1 1156.72 1
 -4 9 3 49097.6 1236.71 5
 -4 -9 -3 49764.9 1204.91 5
 -4 9 -3 46984.9 1189.41 2
 4 -9 -3 46562.2 1225.89 2
 4 -9 -4 16.6658 66.7298 7
 -4 -9 -4 36.6719 41.3685 7
 -4 -9 4 20.5639 62.242 10
 -4 9 4 15.8415 55.3666 5
 -4 9 -4 -12.5501 55.9145 2
 4 -9 -4 112.655 64.4387 2
 -4 9 -4 34.9631 30.5533 8
 4 -9 -4 20.2541 41.5056 1
 -4 -9 4 21.7257 45.521 4
 -4 9 4 118.83 45.2693 4
 -4 -9 -4 42.5398 42.5849 4
 -4 9 -4 32.0608 41.7618 4
 4 9 -4 -19.0512 70.6223 9
 -4 9 -4 20.356 38.7666 3
 4 -9 -4 18.501 45.7239 6
 -4 -9 5 21459.9 625.319 4
 4 -9 -5 22340.5 734.523 2
 -4 9 5 22776.1 732.24 5
 -4 -9 -5 22220.6 664.666 7
 -4 9 -5 22469.4 634.231 4
 -4 9 5 22787.8 634.21 4
 4 -9 -5 22454.3 782.875 6
 4 9 -5 21722.9 766.613 9
 -4 -9 5 22839.8 777.976 10
 -4 9 5 24157.9 634.469 8
 -4 9 6 60.0644 50.3449 8
 4 9 -6 -22.7637 88.9508 9
 -4 9 6 113.193 59.438 5
 4 -9 -6 -25.7304 84.1212 6
 4 -9 -6 99.3644 69.4591 2
 4 -9 -7 1081.37 155.288 2
 -4 9 7 1008.85 143.249 5
 -4 9 7 712.446 108.526 8
 4 9 -7 876.254 154.16 9
 4 -9 -8 48.4629 87.2917 2
 -4 9 8 42.2634 71.5071 5
 -4 9 8 -51.5334 82.2049 8
 4 9 -8 81.5302 88.8444 9
 4 -9 -9 1039.93 178.603 2
 -4 9 9 902.189 141.826 8
 4 9 -9 1177.22 183.793 9
 -4 10 0 17041.6 537.751 2
 -4 -10 0 17225.9 551.679 5
 -4 -10 0 16753.3 608.81 10
 -4 -10 0 16288.2 587.027 9
 -4 -10 0 16395.7 534.501 4
 -4 -10 0 17037.9 464.907 2
 4 -10 0 16819.9 536.377 7
 -4 10 0 16694.7 534.031 4
 -4 -10 -1 5155.85 261.274 5
 -4 -10 1 4648.55 294.11 10
 -4 -10 1 5449.83 295.072 9
 4 -10 1 5070.99 237.096 9
 -4 -10 -1 4935 289.257 9
 -4 -10 -1 5330.95 221.588 2
 -4 10 -1 5196.82 253.973 2
 4 -10 -1 5307.28 266.124 7
 -4 10 1 5207.6 255.634 4
 -4 10 -1 4947.85 248.44 4
 -4 -10 1 5059.48 252.946 4
 -4 -10 -1 5018.49 252.14 4
 4 -10 1 4708.99 237.526 7
 -4 -10 2 31184.8 844.756 4
 -4 -10 -2 31358.3 846.018 4
 4 -10 2 31118 792.115 9
 4 -10 -2 30703 874.047 7
 -4 -10 2 29071.5 941.624 10
 4 -10 -2 29782.5 863.775 2
 -4 10 -2 31097.9 841.28 2
 -4 -10 -2 31829.6 864.954 5
 -4 10 2 30510.2 866.322 5
 -4 10 -2 29993.7 834.902 4
 -4 10 2 32228 850.481 4
 4 -10 2 31328.1 816.584 7
 -4 -10 -2 30277.3 818.396 2
 -4 10 -3 317.932 66.0512 4
 -4 -10 3 184.531 63.787 4
 -4 -10 -3 219.889 61.5191 4
 -4 10 3 324.53 67.4141 4
 -4 -10 3 194.465 84.5763 10
 -4 10 3 189.017 68.994 5
 -4 -10 -3 220.889 73.5425 5
 4 -10 -3 168.915 51.6017 1
 -4 10 -3 404.143 79.7296 2
 4 -10 -3 399.358 85.0454 2
 4 -10 -3 163.403 72.9705 7
 -4 -10 -3 327.358 77.3965 7
 -4 10 4 86.1515 56.3304 5
 -4 10 -4 12.1324 49.722 4
 -4 10 4 73.6552 51.4406 4
 -4 -10 4 12.1127 51.8485 4
 -4 -10 -4 35.6055 62.22 4
 -4 -10 4 22.3736 61.8185 10
 4 -10 -4 17.682 57.807 2
 -4 10 -4 52.8753 63.261 2
 4 -10 -4 19.8878 62.6529 6
 4 -10 -4 -36.5047 76.4822 7
 -4 -10 -4 13.9954 66.9774 7
 -4 10 5 37.4107 63.3075 5
 -4 -10 5 137.755 77.6999 10
 -4 -10 5 138.027 55.9665 4
 -4 10 -5 82.7085 50.5875 4
 -4 10 5 82.9069 50.7088 4
 -4 -10 -5 43.2473 54.9138 7
 4 -10 -5 46.161 66.8923 6
 4 -10 -5 -38.9394 77.9627 2
 -4 10 -5 152.207 65.1146 2
 4 -10 -6 12351.5 579.155 6
 4 10 -6 11810.2 540.884 9
 -4 10 6 11323.7 498.903 5
 4 -10 -6 11248.6 508.034 2
 4 10 -7 26.0301 78.7847 9
 -4 10 7 -21.4028 74.801 5
 4 -10 -7 70.9645 71.596 2
 4 -10 -7 30.4591 84.1573 6
 4 -10 -8 13706.9 622.604 2
 4 10 -8 14498.7 649.6 9
 -4 10 8 14846.9 602.669 5
 4 10 -9 -28.8567 112.755 9
 -4 -11 0 201.453 47.3202 2
 -4 11 0 149.07 59.2746 2
 4 -11 0 98.5167 52.2521 7
 -4 -11 0 82.5495 69.8959 10
 -4 -11 0 131.939 73.7062 9
 -4 -11 0 88.8259 51.8221 5
 -4 -11 0 220.975 72.4603 4
 -4 11 0 195.721 68.0712 4
 4 -11 1 7970.95 327.754 9
 -4 -11 1 8300.19 393.836 9
 -4 -11 -1 8290.83 399.717 9
 -4 -11 1 7939.76 343.789 4
 -4 -11 -1 8547.72 355.893 4
 -4 11 -1 8500.35 353.719 4
 -4 11 1 7847.31 344.94 4
 -4 11 -1 7819.37 336.974 2
 4 -11 1 7382.64 329.112 7
 4 -11 -1 8645.34 367.877 7
 -4 -11 -1 8067.35 355.406 5
 -4 -11 1 8113.73 418.458 10
 4 -11 2 532.453 80.862 9
 -4 -11 -2 549.674 95.9635 5
 4 -11 2 677.391 96.9341 7
 4 -11 -2 707.773 107.273 7
 -4 -11 -2 509.667 95.4623 4
 -4 -11 2 482.031 90.7804 4
 -4 11 -2 538.749 89.437 4
 -4 11 2 634.808 94.5706 4
 -4 -11 -2 601.137 87.5369 2
 -4 11 -2 617.84 91.8871 2
 4 -11 -2 480.171 98.5657 2
 -4 -11 2 495.99 104.865 10
 -4 11 -3 15922.5 550.514 4
 -4 11 3 19037.6 584.122 4
 4 -11 -3 15371.9 591.467 7
 -4 -11 -3 16636.1 580.556 7
 4 -11 3 17766.4 539.272 7
 -4 11 -3 18111.8 568.694 2
 4 -11 -3 17206.5 609.156 2
 4 -11 -3 17175.5 535.354 1
 -4 -11 -3 18052.5 597.443 5
 -4 -11 -3 17313.5 568.797 2
 -4 -11 3 16769.5 669.578 10
 -4 -11 3 16598.9 557.753 4
 -4 -11 -3 17736.7 568.768 4
 -4 11 3 17746.4 611.571 5
 -4 11 4 55.7404 42.1792 4
 -4 -11 4 146.179 60.3331 4
 -4 -11 -4 39.074 49.6058 4
 -4 11 -4 68.6531 54.9775 4
 -4 11 4 -18.6936 54.1721 5
 4 -11 -4 76.9111 71.2761 2
 -4 11 -4 13.7991 49.7126 2
 -4 -11 -4 200.022 74.2609 2
 4 -11 -4 -106.752 87.4971 6
 4 -11 -4 -19.9378 69.6814 7
 -4 -11 -4 -47.5932 57.1521 7
 -4 11 5 12021.3 509.988 5
 -4 -11 -5 12055.6 471.208 7
 -4 11 5 12021.8 438.561 4
 -4 11 -5 11336.8 429.919 4
 4 -11 -5 12135.8 522.497 2
 -4 11 -5 12437.6 455.811 2
 -4 -11 5 11478.2 425.936 4
 4 -11 -5 12248.2 555.583 6
 4 -11 -6 23.2225 75.9329 2
 -4 11 6 128.762 81.7447 5
 4 -11 -6 83.8299 84.5879 6
 4 -11 -7 1764.66 210.713 2
 -4 11 7 1739.64 194.552 5
 4 -11 -7 1635.57 237.389 6
 4 -11 -8 -108.773 103.575 2
 -4 -11 -8 -106.132 113.581 2
 -4 11 8 92.2616 87.8576 5
 -4 -12 0 47594.9 1234.82 4
 -4 -12 0 49208.8 1260.82 5
 -4 -12 0 47741.1 1315.59 9
 -4 -12 0 46024.3 1339.61 10
 -4 12 0 46775 1236.97 4
 4 -12 0 47846.7 1247.86 7
 -4 -12 1 81.9115 68.6461 5
 -4 -12 -1 16.5175 55.8947 5
 -4 -12 -1 -21.4223 64.8387 10
 -4 -12 1 -95.794 93.5763 10
 4 -12 -1 -16.8914 60.8511 7
 4 -12 1 -29.8482 50.5031 7
 -4 -12 -1 -32.157 49.5585 2
 -4 12 -1 70.9573 64.4298 2
 -4 -12 -1 -45.6985 59.5217 4
 -4 12 -1 -15.6422 59.5737 4
 -4 12 1 15.8455 53.621 4
 -4 -12 -1 -104.954 75.6187 9
 4 -12 1 -13.5298 48.7418 9
 -4 -12 1 20.4938 66.9983 9
 4 -12 -2 11338.9 476.178 2
 4 -12 -2 11268.9 480.835 7
 -4 -12 2 11941.1 460.095 4
 -4 -12 -2 12505.4 466.809 4
 -4 -12 -2 12692.5 439.519 2
 -4 -12 -2 11898.6 481.081 5
 -4 12 -2 13608.9 467.302 2
 4 -12 2 11311.2 439.824 7
 -4 12 -2 11705.7 458.882 4
 -4 12 2 11829.9 466.084 4
 -4 -12 2 11982.3 550.223 10
 -4 12 -3 46.434 50.6001 4
 -4 12 3 -31.6426 56.9952 4
 -4 -12 3 104.524 66.5234 4
 -4 -12 -3 44.6097 51.9686 4
 4 -12 3 -26.4682 54.2349 7
 -4 -12 -3 -17.3797 66.1896 7
 4 -12 -3 58.9233 68.643 7
 4 -12 -3 12.3387 50.5653 1
 -4 -12 -3 15.2567 39.9906 2
 -4 12 -3 42.4538 52.457 2
 4 -12 -3 57.6918 67.2084 2
 4 -12 -4 -20.9684 63.4636 2
 -4 12 -4 100.898 67.8193 2
 -4 -12 -4 -71.2625 56.1231 2
 -4 12 4 20.2041 66.0498 5
 4 -12 -4 21.6644 73.3094 7
 -4 -12 -4 -17.8074 62.2342 7
 4 -12 -4 -22.9331 66.455 6
 -4 -12 -4 57.2841 51.5902 4
 -4 12 4 -15.5365 52.5735 4
 -4 -12 4 -14.5979 52.5875 4
 -4 12 -4 -15.3167 55.177 4
 -4 -12 -5 -18.0994 82.1739 7
 -4 12 5 107.753 82.0774 5
 4 -12 -5 23.2806 70.4658 7
 4 -12 -5 45.5113 68.8771 2
 -4 -12 -5 61.4194 53.6683 2
 4 -12 -5 25.8909 87.6148 6
 4 -12 -6 9898.27 535.463 6
 -4 -12 -6 9797.38 482.489 2
 4 -12 -6 10769 521.717 2
 -4 12 6 10956.4 504.531 5
 4 -12 -7 290.342 126.41 6
 4 -12 -7 508.631 124.129 2
 -4 -12 -7 608.728 129.566 2
 -4 -13 0 44.7823 73.1998 9
 4 -13 0 -16.3745 63.9814 9
 -4 13 0 -17.4657 45.7803 4
 -4 -13 0 -25.1911 72.9983 10
 4 -13 0 88.3125 59.7679 7
 -4 -13 -1 5688.52 361.06 10
 4 -13 1 5892.3 316.192 7
 -4 -13 1 5940.57 359.126 9
 4 -13 -1 6448.25 342.105 7
 -4 13 -1 5591.84 309.578 4
 -4 13 1 5506.54 312.255 4
 -4 13 -1 6537.41 313.663 2
 -4 -13 -2 27.6347 51.2616 2
 -4 13 -2 178.632 67.6138 2
 4 -13 -2 100.181 70.0547 7
 -4 -13 -2 111.96 72.9411 7
 4 -13 2 95.007 60.3408 7
 -4 13 2 124.135 67.5693 4
 -4 13 -2 138.774 64.3359 4
 -4 13 -3 12185.7 491.522 4
 -4 13 3 12556.1 500.251 4
 4 -13 -3 12231.8 536.452 7
 -4 13 -3 12842.5 477.443 2
 -4 -13 -3 13042.3 493.112 2
 4 -13 -3 12628.3 534.803 2
 4 -13 3 12447.5 470.699 7
 -4 -13 -3 14169.8 542.538 7
 4 -13 -4 633.686 129.44 7
 -4 -13 -4 1011.83 151.299 7
 4 -13 -4 860.463 148.461 6
 -4 -13 -4 1119.2 148.514 2
 4 -13 -4 998.592 149.581 2
 -4 13 4 1142.09 139.025 4
 -4 13 -4 832.247 125.581 4
 4 -13 -5 13304.7 616.232 6
 -4 -13 -5 14238.3 560.764 7
 4 -13 -5 12488.8 581.156 7
 -4 -13 -5 13560.9 566.889 2
 4 -13 -5 13150.5 591.18 2
 -4 -13 -6 239.704 100.476 7
 4 -13 -6 452.257 144.437 6
 4 -13 -6 525.077 125.812 2
 -4 -13 -6 216.765 103.303 2
 4 -13 -7 989.388 191.977 6
 4 -13 -7 952.982 167.063 2
 -4 -13 -7 761.561 151.525 2
 4 -14 0 8529.13 396.106 9
 -4 14 0 8154.07 406.205 4
 4 -14 0 8963.56 419.968 7
 -4 14 -1 153.939 67.2931 4
 -4 14 1 136.457 74.2805 4
 4 -14 -1 62.0464 70.0278 7
 4 -14 1 149.313 74.768 7
 -4 -14 -2 12193.3 458.331 2
 -4 14 2 11707.4 505.663 4
 -4 14 -2 12545.2 511.906 4
 4 -14 2 12984.9 502.691 7
 -4 -14 -2 12022 524.228 7
 4 -14 -2 11848.2 529.906 7
 -4 -14 -3 21.2098 69.3379 7
 4 -14 3 33.4079 61.9195 7
 4 -14 -3 23.3517 79.0195 7
 4 -14 -3 -89.8099 83.2283 2
 -4 -14 -3 34.6319 64.1881 2
 -4 14 -3 18.9843 52.4528 4
 -4 14 3 77.7931 63.5795 4
 4 -14 -4 -26.3153 94.7984 6
 -4 -14 -4 -43.6782 73.9008 7
 4 -14 -4 25.3196 91.2116 7
 4 -14 -4 24.2437 70.2529 2
 -4 -14 -4 -20.087 65.6672 2
 4 -14 -5 -57.3927 100.29 6
 4 -14 -5 -53.3875 118.923 7
 -4 -14 -5 68.3929 79.6746 2
 4 -14 -5 -26.1302 91.3215 2
 -4 -14 -5 21.8676 85.4449 7
 4 -14 -6 5494.91 403.681 6
 -4 -14 -6 6097.03 380.746 2
 -4 -14 -6 5739.96 351.245 7
 4 -14 -6 6071.99 404.201 2
 4 -14 -7 100.355 101.267 6
 4 -15 0 43.3507 65.6205 7
 -4 15 0 106.474 61.7259 4
 4 -15 1 1934.87 192.926 7
 -4 15 -1 1779.95 190.476 4
 -4 15 1 1861.8 192.296 4
 -4 -15 -1 1601.55 185.897 7
 4 -15 -1 1769 200.478 7
 4 -15 2 19.5556 72.4948 7
 -4 -15 -2 23.0106 89.9149 7
 4 -15 -2 95.752 78.2613 7
 -4 15 -2 63.2223 80.2637 4
 -4 15 2 43.0661 65.1783 4
 -4 -15 -3 19668.1 681.95 2
 4 -15 -3 20137.1 779.177 6
 4 -15 -3 19420.4 761.979 7
 4 -15 3 19694.9 687.823 7
 -4 -15 -3 22223 773.505 7
 4 -15 -4 83.9239 97.7866 6
 -4 -15 -4 142.466 95.089 7
 4 -15 -4 54.347 85.6246 7
 -4 -15 -4 125.727 83.9214 2
 4 -15 -4 77.2039 89.9599 2
 -4 -15 -5 8963.09 466.413 7
 4 -15 -5 8820.41 501 7
 4 -15 -5 9311.46 524.478 6
 4 -15 -5 9909.17 515.346 2
 -4 -15 -5 9789.36 485.194 2
 4 -15 -6 192.638 108.765 6
 -4 -15 -6 337.391 117.938 2
 4 -15 -6 232.527 129.592 2
 -4 -15 -6 255.76 116.812 7
 4 -16 0 6518.77 387.845 7
 -4 -16 -1 -24.5058 82.925 7
 4 -16 -1 24.7363 91.694 7
 4 -16 1 44.9434 85.5821 7
 -4 -16 -2 8005.75 445.363 7
 4 -16 2 7946.59 414.179 7
 4 -16 -2 8020.71 453.163 7
 4 -16 3 39.9608 78.0819 7
 -4 -16 -3 227.545 101.237 7
 4 -16 -3 -27.2803 106.602 7
 4 -16 -3 84.0971 97.9778 6
 4 -16 -4 -59.0973 103.268 6
 -4 -16 -4 25.5109 86.326 7
 4 -16 -4 144.606 107.206 7
 -4 -16 -4 -21.7884 71.2298 2
 4 -16 -5 -31.2947 98.5851 6
 -4 -16 -5 25.3262 91.2352 7
 -4 -16 -5 -24.4345 76.9738 2
 4 -16 -5 200.443 109.053 2
 4 -16 -5 -29.9171 97.803 7
 4 -17 0 25.4783 97.0325 7
 -4 -17 0 -51.6934 90.3305 7
 4 -17 -1 1952.02 229.355 7
 4 -17 1 1750.39 209.058 7
 -4 -17 -1 1642.4 207.554 7
 -4 -17 -2 212.658 98.5675 7
 4 -17 2 137.396 91.7195 7
 4 -17 -2 55.9262 77.2998 7
 4 -17 -3 6909.76 448.159 7
 4 -17 -3 7754.76 471.32 6
 -4 -17 -3 7373.41 448.596 7
 4 -17 3 7671.22 401.873 7
 -4 -17 -4 516.388 152.482 7
 4 -17 -4 618.82 160.344 6
 -4 -18 0 11626.7 577.405 7
 4 -18 0 10566.3 548.468 7
 4 -18 1 51.6961 93.1152 7
 -4 -18 -1 27.6031 90.2383 7
 -4 -18 1 -27.2065 100.85 7
 4 -18 -1 -28.4518 102.495 7
 4 -18 2 4524.87 327.539 7
 4 -18 -2 3662.4 325.57 7
 -4 -18 -2 4589.98 348.194 7
 5 0 0 10.856 20.6755 1
 -5 0 0 19.6099 24.2331 1
 5 0 0 25.2751 14.6113 6
 5 0 0 16.1005 18.9422 9
 5 0 0 11.4318 25.9525 3
 -5 0 -1 52858.5 1110.21 9
 -5 0 -1 52084.3 1173.18 3
 5 0 1 51973.8 1182.53 3
 -5 0 1 51753.3 1143.7 6
 5 0 -1 51779 1158.66 6
 5 0 1 52319 1143.39 1
 -5 0 1 51255.4 1167.07 1
 5 0 -1 50423.8 1175.9 10
 -5 0 -2 82862.9 1870.48 3
 5 0 2 86202.4 1787.06 10
 5 0 -2 83622.1 1876.23 10
 -5 0 -2 89752 1850.33 8
 5 0 -2 83372.5 1799.26 2
 -5 0 2 82867.9 1860.93 6
 -5 0 2 84368.8 1866.23 1
 5 0 2 85267.6 1804.72 1
 5 0 3 778.616 35.3383 10
 -5 0 3 795.919 78.3183 1
 -5 0 -3 658.083 68.515 8
 5 0 -3 630.326 53.7084 2
 5 0 -3 663.841 86.97 10
 -5 0 3 828.329 87.5154 6
 -5 0 -4 50903.4 1209.34 8
 5 0 -4 50833.9 1152.49 2
 5 0 -4 52041.3 1251.57 10
 -5 0 4 52964.3 1276.23 6
 -5 0 4 52390.7 1228.8 1
 5 0 -5 11709.6 348.38 2
 -5 0 5 11420.4 444.496 6
 5 0 5 12366.5 394.107 6
 -5 0 -5 11058.2 390.189 8
 -5 0 6 7945.06 343.578 7
 -5 0 6 8359.52 351.643 8
 -5 0 -6 8639.91 344.94 8
 5 0 -6 7642.04 351.73 10
 -5 0 6 8526.35 339.54 1
 5 0 -6 8571.01 293.98 2
 5 0 6 8593.24 338.587 6
 -5 0 6 8446.17 395.879 6
 -5 0 -7 2833.93 199.852 8
 -5 0 7 3025.55 219.583 8
 -5 0 7 2880.72 238.015 6
 5 0 7 3085.12 203.332 6
 -5 0 7 2918.58 202.679 7
 5 0 -7 2677.99 212.435 10
 -5 0 7 2767.37 187.528 1
 -5 0 8 123.001 58.6447 7
 -5 0 8 235.119 83.9275 8
 -5 0 9 3972.06 295.861 8
 -5 0 10 1943.63 224.7 8
 5 -1 0 -5.73823 22.9753 3
 5 1 0 11.4289 23.4186 3
 5 1 0 20.1331 22.8511 9
 -5 -1 0 5.11163 22.3308 1
 5 -1 0 16.0887 22.9552 1
 5 1 0 -5.83452 25.4887 10
 5 1 1 41060.7 946.464 3
 -5 1 -1 40879.1 938.108 3
 5 -1 1 40824.3 946.667 3
 -5 -1 -1 39488.2 933.12 3
 -5 1 1 41175.9 905.057 2
 -5 1 1 39921.6 928.197 1
 5 -1 -1 40349.7 940.316 1
 -5 -1 1 39923.6 940.227 1
 -5 -1 -1 40618.5 897.365 1
 5 -1 1 39778.3 911.201 1
 -5 -1 1 40829.1 910.742 6
 5 -1 -1 40676 927.258 6
 5 1 -1 39418.6 950.192 10
 5 1 1 41547.3 910.298 10
 5 1 1 39175.1 906.079 1
 5 -1 -2 11736.5 368.333 6
 -5 -1 2 11719.1 358.712 6
 -5 1 2 12006.2 356.975 6
 -5 -1 -2 11914.8 366.502 3
 -5 1 -2 11842.6 365.32 3
 5 1 2 12582.6 305.09 10
 5 -1 -2 12236 326.954 2
 -5 1 -2 11720.3 268.974 7
 -5 1 2 11607.1 351.664 1
 -5 1 -2 11831.5 342.607 8
 -5 -1 -2 12038.1 345.292 8
 5 1 -2 11822.7 376.311 10
 -5 1 3 24488.7 648.256 6
 -5 1 3 23436.5 618.916 1
 -5 -1 -3 23284 509.427 7
 -5 -1 3 23229.3 649.48 6
 5 -1 -3 24254.5 583.184 2
 5 1 -3 25071.2 551.048 2
 -5 1 -3 23359.5 608.08 8
 -5 -1 -3 24024.4 612.176 8
 5 1 -3 23238.7 652.063 10
 5 -1 -3 23388.9 634.485 10
 5 -1 -3 23733.1 663.133 6
 5 -1 -4 35320.5 918.715 10
 -5 1 4 35616.8 945.722 6
 -5 -1 4 36260.6 962.335 6
 5 1 4 36906.6 857.188 6
 5 1 -4 36877.3 948.375 10
 -5 1 4 35951.8 898.713 1
 -5 1 -4 36607.7 898.829 8
 -5 -1 -4 37832 904.038 8
 5 -1 -4 35213.8 856.578 2
 5 1 -4 36612.3 825.865 2
 -5 1 4 37059.8 929.441 7
 5 1 5 3941.82 185.857 6
 -5 -1 5 3848.52 241.581 6
 -5 1 5 3780.66 232.124 6
 -5 1 -5 4219.56 209.94 8
 -5 -1 -5 4279.64 210.847 8
 -5 1 5 4123.19 221.24 7
 5 1 -5 3901.35 160.286 2
 5 -1 -5 3874.01 178.332 2
 5 1 -6 11586.1 351.243 2
 -5 -1 6 10116.4 459.718 6
 -5 1 6 12349.4 483.902 6
 5 1 6 11421.1 396.357 6
 -5 -1 6 11212.2 425.298 1
 5 1 -6 11713 460.66 10
 5 -1 -6 11890.2 442.081 10
 5 -1 6 11317.3 424.938 6
 -5 -1 6 12354.9 438.697 8
 -5 1 6 11767.5 433.693 8
 -5 1 -6 11786.8 420.495 8
 -5 -1 -6 11524.1 418.105 8
 -5 1 6 12131.5 438.067 7
 -5 1 -7 7174.78 330.646 8
 -5 -1 7 7303.16 349.197 8
 -5 1 7 8047.43 362.447 8
 -5 -1 -7 7033.15 326.282 8
 5 -1 -7 6748.72 286.401 2
 -5 -1 7 6769.27 377.999 6
 5 -1 7 6714.77 328.819 6
 -5 1 7 6617.03 319.85 7
 -5 -1 7 6780.36 322.961 7
 -5 1 7 7047.35 378.209 6
 5 1 -7 6623.27 352.75 10
 5 -1 -7 6339.62 327.223 10
 -5 1 7 7162.16 301.753 1
 -5 -1 7 6955.6 323.789 1
 -5 1 8 372.633 87.0146 7
 -5 -1 8 201.242 71.7535 7
 -5 -1 8 369.431 94.7264 8
 -5 1 8 236.209 84.4111 8
 -5 -1 8 180.781 67.3133 1
 -5 -1 9 5196.45 338.721 8
 -5 1 9 5039.29 332.327 8
 -5 -1 10 3569.28 295.568 8
 -5 1 10 3186.16 283.356 8
 5 2 0 27.3481 25.3488 10
 -5 -2 0 29.2442 27.524 10
 -5 -2 0 84.7603 28.3658 1
 5 2 0 24.6828 26.4173 9
 -5 -2 0 46.1979 25.2324 9
 -5 -2 0 12.225 15.2641 6
 5 -2 0 5.8087 23.8099 3
 5 2 0 5.73557 29.6512 3
 -5 2 0 -4.83071 22.7345 7
 5 -2 -1 25455.4 622.731 6
 -5 -2 1 25342.2 609.578 6
 5 2 -1 25816.3 643.893 9
 -5 -2 -1 26029.1 620.486 9
 -5 2 1 24442.9 610.008 2
 5 2 -1 25674.8 659.16 10
 5 2 1 26267 620.73 10
 -5 2 -1 25484.7 628.753 3
 -5 -2 1 24701 639.498 10
 -5 -2 -1 25451.2 599.952 10
 -5 2 1 24250.7 625.271 7
 -5 -2 -1 26385.3 630.718 3
 5 -2 -1 25365.3 629.487 1
 -5 -2 -1 25143.2 591.786 1
 5 -2 -2 38636.3 944.558 6
 -5 -2 2 38573.9 940.176 6
 5 -2 -2 39510 907.874 2
 -5 -2 -2 39143.4 939.37 3
 -5 2 -2 39237.4 941.634 3
 5 2 -2 38845.1 968.51 10
 -5 -2 2 38058.2 948.132 10
 -5 2 2 39409.1 940.305 7
 -5 2 2 38399.2 917.041 1
 -5 2 2 39207.4 902.114 2
 -5 2 -2 37683.3 906.549 8
 -5 -2 -2 38110.1 909.96 8
 -5 2 -2 41130.5 836.565 5
 5 -2 -2 39442.8 937.498 1
 -5 2 3 3039.71 166.569 7
 5 2 -3 3351.48 188.575 10
 -5 -2 3 3271.98 180.549 6
 5 -2 -3 3087.98 179.327 6
 5 -2 -3 3007.14 142.932 2
 5 2 -3 3059.84 99.6653 2
 -5 2 -3 3049.11 148.159 8
 -5 -2 -3 3073.08 150.912 8
 -5 2 3 2967.57 148.529 1
 -5 2 4 25938.4 645.752 1
 5 2 -4 25828.5 717.18 10
 5 -2 -4 24052.2 664.742 10
 -5 2 4 24149.7 691.239 6
 5 2 4 24788.1 590.78 6
 -5 -2 4 23837.4 711.688 6
 -5 2 -4 23851.4 642.038 8
 -5 -2 -4 22520.1 636.332 8
 -5 -2 -4 24266.4 539.921 7
 -5 2 4 25278.2 680.225 7
 5 -2 -4 23414 622.692 2
 5 2 -4 24047.7 558.881 2
 5 2 -5 4190.04 155.396 2
 5 -2 -5 4165.3 194.388 2
 -5 2 5 4013.34 220.162 7
 -5 2 5 3946.52 234.469 6
 -5 2 5 4544.55 203.479 1
 -5 -2 5 4386.88 259.819 6
 5 2 5 3889.67 177.816 6
 -5 2 -5 4242.86 151.327 4
 -5 2 5 4080.42 148.023 4
 -5 -2 -5 3913.86 204.023 8
 -5 2 -5 4218.13 210.475 8
 5 -2 -6 13911.8 456.287 2
 -5 -2 6 14279.3 563.4 6
 5 2 6 14883.9 453.706 6
 5 2 -6 14681.4 547.52 10
 -5 -2 6 15952.8 511.877 8
 -5 2 6 14937 504.607 8
 -5 2 -6 14937.5 490.798 8
 -5 -2 -6 14482.3 485.728 8
 5 -2 -6 14389.1 499.532 10
 -5 2 6 14624.1 545.339 6
 -5 2 6 13565.9 489.573 7
 5 -2 -7 9352.66 353.803 2
 -5 -2 -7 8634.71 372.498 8
 -5 -2 7 9234.97 396.631 8
 -5 2 7 8669.78 390.495 8
 -5 2 -7 9807.59 392.271 8
 -5 2 7 8280.76 412.347 6
 -5 -2 7 8333.86 432.76 6
 -5 2 7 8252.61 365.171 7
 5 -2 -7 8337.12 373.32 10
 5 2 -7 8386.94 411.336 10
 5 -2 7 8118.27 382.724 6
 -5 -2 8 -50.5514 53.0842 1
 -5 -2 8 31.697 63.4564 7
 5 -2 -8 -13.8975 50.0662 2
 -5 -2 8 -38.5104 73.3331 8
 -5 2 8 -19.7055 64.4213 8
 -5 -2 9 7691.69 415.186 8
 -5 2 9 8073.91 429.498 8
 -5 -2 10 2246.18 232.779 8
 -5 2 10 2026.76 228.313 8
 -5 -3 0 13.9202 22.7556 10
 5 -3 0 18.5332 25.8877 1
 5 3 0 8.22333 32.1331 10
 -5 3 0 5.22405 22.3628 7
 -5 3 0 37.8287 28.6251 2
 -5 -3 0 57.5407 32.0451 9
 5 -3 0 5.92991 24.8494 3
 5 3 0 5.78215 24.7513 3
 -5 3 1 102667 2195.31 2
 -5 -3 -1 101473 2182.48 10
 -5 -3 1 101003 2229.95 10
 -5 -3 -1 102926 2192.98 3
 -5 3 -1 102771 2197.28 3
 5 3 1 107585 2214.36 10
 5 3 -1 103664 2258.26 10
 5 3 -1 104084 2232.57 9
 -5 -3 -1 99346.9 2206.42 9
 -5 -3 -1 102358 2164.42 1
 5 -3 -1 102755 2200.17 1
 -5 3 -1 99153.8 2147.79 7
 -5 3 1 100292 2201.73 7
 -5 -3 -2 36675.2 858.502 8
 -5 3 -2 36209.2 855.04 8
 5 -3 -2 37496.4 904.042 6
 -5 3 2 37268.9 868.854 2
 -5 3 -2 37185.4 890.805 3
 -5 -3 -2 37006.6 886.633 3
 5 3 -2 35086.4 933.608 10
 5 3 -2 37593 917.2 9
 -5 3 2 34907.6 886.844 7
 5 -3 -2 36184.6 883.233 1
 -5 -3 -2 36603.1 800.281 1
 -5 3 -2 37676.9 798.071 5
 -5 -3 2 35342.3 911.011 10
 5 -3 -2 36760 873.8 2
 -5 3 3 6638.56 243.205 1
 -5 3 -3 6616.86 166.141 9
 -5 3 -3 7190.3 248.178 8
 -5 -3 -3 7253.37 249.997 8
 5 -3 -3 6668.82 281.292 6
 5 -3 -3 6913.32 247.664 2
 -5 3 3 6407.42 262.269 7
 -5 -3 -3 6782.95 203.932 5
 -5 -3 3 7113.64 284.291 10
 5 3 -3 6635.93 296.083 10
 -5 3 -4 9206.05 318.776 8
 -5 -3 -4 9271.4 320.94 8
 -5 3 4 9120.95 308.813 1
 -5 -3 -4 8991.36 253.801 7
 -5 3 4 8822.87 338.568 7
 -5 -3 4 9533.22 356.033 10
 5 -3 -4 8966.92 314.206 2
 5 3 -4 9579.77 234.469 2
 -5 -3 4 9831.05 389.01 6
 5 3 -5 2243.14 99.3957 2
 -5 -3 5 2590.75 200.366 6
 -5 3 5 2525.12 145.446 1
 -5 3 -5 2487.06 157.58 8
 -5 -3 -5 2447.34 157.807 8
 -5 3 -5 2418.68 112.95 4
 -5 3 5 2394.31 111.462 4
 -5 3 5 2213.09 163.258 7
 -5 -3 6 6559.61 360.062 6
 5 -3 -6 6920.06 291.445 2
 -5 -3 6 7087.02 310.514 8
 -5 3 6 7167.99 314.649 8
 -5 3 -6 6207.94 289.082 8
 -5 -3 -6 6258.55 288.964 8
 5 -3 -6 6274.94 295.965 10
 -5 3 6 6594.05 308.053 7
 5 3 -6 6718.23 353.132 10
 5 -3 -7 11619.3 454.054 10
 5 -3 -7 11793.4 437.917 2
 -5 3 -7 11742.7 448.482 8
 -5 -3 -7 12553 461.574 8
 -5 -3 7 12246.8 473.927 8
 -5 3 7 12512.1 482.825 8
 -5 3 7 11708.1 456.794 7
 5 -3 -8 76.4323 64.0644 2
 -5 -3 8 19.0196 83.0972 8
 -5 3 8 98.173 82.2813 8
 -5 -3 9 7448.93 412.18 8
 -5 3 9 8077.05 432.078 8
 -5 -3 10 2557.39 248.93 8
 -5 3 10 2735.23 264.998 8
 -5 -4 0 8.5273 28.8624 9
 -5 -4 0 16.6091 29.0302 10
 -5 4 0 21.6605 26.0178 2
 5 4 0 5.8707 23.5141 3
 5 -4 0 18.1147 21.7616 3
 5 -4 0 43.3008 27.5657 7
 -5 4 1 73653.8 1604.11 2
 5 -4 -1 72499.4 1597.29 1
 5 -4 1 73257.8 1562.35 7
 -5 4 -1 73046.6 1558 5
 -5 4 1 69850.8 1598.66 7
 5 4 -1 74377.4 1642.61 9
 -5 -4 -1 69833.1 1618.86 9
 -5 -4 1 68518.4 1637.7 10
 5 4 -1 72965.4 1673.88 10
 -5 -4 -1 71253.9 1598.09 10
 5 -4 2 50559.7 1078.35 7
 -5 4 2 50741 1166.83 7
 -5 -4 2 48064.1 1196.4 10
 -5 -4 -2 49141.8 1041.77 6
 -5 -4 -2 50811.3 1146.2 3
 -5 4 -2 49777.7 1150.28 3
 5 -4 -2 49400.5 1170.46 6
 -5 -4 -2 48486.4 1106.67 10
 5 4 -2 51136.9 1237.49 10
 -5 4 -2 49512.8 1111.76 8
 -5 -4 -2 49160.2 1064.52 1
 5 -4 -2 48883 1146.03 1
 -5 -4 -2 46789.6 1110.16 8
 5 -4 -2 48431.3 1146.63 2
 5 4 -2 48621.6 1188.98 9
 -5 4 2 50866.8 1150.68 2
 -5 4 3 391.022 62.2994 7
 5 -4 -3 231.468 56.484 1
 -5 -4 -3 304.554 42.2818 5
 -5 -4 -3 308.129 61.9507 3
 5 -4 -3 415.182 78.9801 6
 5 -4 -3 438.346 61.828 2
 -5 4 -3 377.932 52.1789 8
 -5 -4 -3 297.665 50.7862 8
 5 4 -3 283.947 86.1976 10
 5 4 -3 246.999 73.6901 9
 5 -4 3 353.63 32.2876 7
 -5 -4 3 247.189 58.5568 10
 -5 -4 -4 8628.07 310.439 8
 -5 4 -4 9619.3 320.172 8
 -5 4 -4 9438.22 249.963 9
 -5 -4 -4 9610.41 273.468 7
 -5 4 4 9685 354.054 7
 -5 4 4 9056.65 283.471 4
 -5 4 -4 10016.4 292.275 4
 -5 -4 4 9843.21 370.567 10
 5 4 -4 8629.66 204.766 2
 5 4 -5 4386.33 270.563 10
 -5 4 -5 4297.87 165.934 4
 -5 4 5 3844.98 158.927 4
 -5 -4 5 4182.36 236.212 10
 -5 4 5 3817.61 221.946 7
 5 -4 -5 4080.7 214.686 2
 -5 4 -5 4038.38 207.473 8
 -5 -4 -5 4548.39 216.73 8
 -5 -4 5 4313.74 210.847 8
 -5 4 5 3729.21 202.355 8
 -5 -4 5 4040.67 263.056 6
 5 -4 -5 3608.95 253.966 6
 -5 -4 5 4460.16 170.332 4
 -5 -4 -5 4225.93 165.703 4
 5 -4 -6 9169.77 364.684 2
 -5 4 6 9424.36 381.145 7
 -5 -4 6 8525.44 427.071 6
 -5 4 6 8600.13 359.654 8
 -5 4 -6 8912.74 352.305 8
 -5 -4 6 8579.54 354.607 8
 -5 -4 -6 9138.5 359.909 8
 5 -4 -6 9132.33 366.036 10
 5 -4 -7 9856.32 397.664 2
 -5 4 7 9875.03 408.453 7
 -5 -4 7 9254.11 399.66 8
 -5 4 7 9604 413.525 8
 -5 4 -7 8618.95 374.652 8
 -5 -4 8 37.4586 67.4712 8
 -5 4 8 -38.9417 88.3971 8
 5 -4 -8 49.9721 52.4752 2
 5 -4 -9 7025.82 363.802 2
 -5 4 9 7844.94 414.326 8
 -5 -4 9 7590.96 409.384 8
 5 4 -10 1698 236.926 9
 -5 -4 10 1311.84 182.413 8
 -5 4 10 1367.17 192.475 8
 -5 5 0 27.108 29.0087 5
 5 -5 0 27.8041 42.5131 7
 -5 5 0 -13.3693 29.2035 7
 5 5 0 11.7753 23.5746 3
 5 -5 0 49.0131 29.3203 3
 -5 5 0 -32.4647 48.6155 2
 -5 -5 0 9.96492 28.8773 10
 -5 -5 0 49.9256 35.9714 9
 5 -5 -1 47356.7 1111.88 1
 -5 -5 1 47926.8 1171.24 10
 -5 -5 -1 46571.7 1127.72 10
 5 5 -1 43504.5 1148.79 9
 -5 -5 -1 47744.8 1151.41 9
 -5 5 1 48113.5 1118.27 7
 -5 5 1 48646.4 1126.41 2
 5 -5 -1 46578.9 1118.43 7
 5 -5 1 47976.3 1079.8 7
 -5 -5 1 48618.8 998.375 2
 -5 5 -1 47614.9 1074.89 5
 -5 -5 1 46486.9 1152.38 9
 -5 -5 -2 4868.52 146.21 6
 5 -5 -2 4901.61 222.715 6
 -5 5 -2 4601.85 196.863 3
 -5 -5 -2 5028.1 199.389 3
 5 -5 -2 4522.67 208.005 2
 5 5 -2 4901.65 239.9 9
 -5 5 -2 4784.18 179.266 8
 -5 -5 -2 4731.32 181.615 8
 5 -5 2 4841.44 169.719 7
 -5 5 2 4444.91 210.845 7
 -5 5 2 4746.9 194.819 4
 -5 5 -2 4741.35 195.624 4
 5 -5 -2 5037.86 207.962 1
 -5 -5 2 4491.61 232.9 10
 -5 -5 -2 4951.91 198.487 10
 -5 -5 3 15545.7 514.865 10
 5 -5 -3 14080.6 452.44 2
 -5 5 -3 15193.9 462.734 3
 -5 -5 -3 14725.3 455.118 3
 -5 5 -3 15182.1 428.944 4
 -5 5 3 14822 425.922 4
 -5 5 -3 15012.3 425.893 8
 -5 -5 -3 15332.8 430.369 8
 -5 -5 -3 16029.3 425.239 5
 -5 -5 -3 14991.2 403.526 10
 5 -5 3 15477.7 377.764 7
 5 -5 -3 14444.9 447.854 1
 -5 5 3 14943 475.766 7
 5 -5 4 10901.2 273.481 7
 -5 5 4 10634.7 332.631 4
 -5 5 -4 11511.9 338.268 4
 -5 5 -4 11358.5 361.115 8
 -5 -5 -4 10393.1 353.639 8
 -5 -5 4 11252.9 346.065 4
 -5 -5 -4 10600.7 324.81 7
 -5 5 4 10918.7 399.508 7
 5 5 -4 11683.2 438.45 9
 -5 -5 4 11692.2 433.56 10
 5 -5 -4 11497.5 443.024 6
 -5 -5 5 2003.46 169.497 10
 5 5 -5 1941.62 186.647 9
 5 -5 -5 1948.71 192.596 6
 -5 5 -5 2120.26 116.714 4
 -5 5 5 2152.79 117.258 4
 -5 -5 5 1912.12 115.376 4
 -5 -5 -5 2074.18 116.071 4
 -5 5 5 1979.12 160.44 7
 5 -5 -5 1909.31 152.004 2
 5 -5 5 2121.39 139.052 10
 -5 5 -5 2012.93 142.008 8
 -5 -5 5 2214.38 149.913 8
 -5 -5 -5 1954.32 140.377 8
 -5 5 5 1937.05 144.472 8
 5 -5 -6 14152.3 489.291 10
 5 5 -6 14313.9 563.457 9
 -5 5 -6 13408.8 464.543 8
 -5 -5 -6 13699 470.722 8
 -5 -5 6 13596.5 474.233 8
 -5 5 6 13904.6 483.154 8
 -5 5 6 13924.8 502.81 7
 5 -5 -6 14123.6 495.348 2
 -5 -5 6 14296.7 586.499 6
 5 5 -7 10809.9 506.969 9
 5 -5 -7 11190.9 447.542 2
 -5 5 7 10632.5 439.096 7
 -5 -5 7 10851.7 437.465 8
 -5 5 7 11201.8 448.586 8
 5 5 -8 523.867 123.357 9
 -5 -5 8 275.539 88.0684 8
 -5 5 8 382.492 100.398 8
 -5 -5 9 7237.47 392.517 8
 -5 5 9 7591.56 408.967 8
 -5 5 9 6878.43 369.477 5
 5 5 -9 7041.6 449.986 9
 5 -5 -9 7359.45 379.885 2
 5 5 -10 2627.01 276.642 9
 -5 -5 10 2432 240.71 8
 5 6 0 17.7055 21.8823 3
 5 -6 0 6.16498 26.9362 3
 -5 6 0 -7.70472 28.5642 5
 -5 6 0 9.12875 36.5532 2
 5 -6 0 31.4184 32.1922 7
 -5 -6 0 11.6462 36.6909 10
 -5 -6 0 11.41 38.6129 9
 -5 6 -1 31197.1 801.589 2
 -5 -6 1 30929.5 674.425 2
 -5 6 1 31507.4 802.836 2
 -5 -6 1 32404.8 859.65 10
 -5 -6 -1 31555.2 818.831 10
 5 -6 1 31470.1 759.238 7
 5 -6 -1 31463.4 797.709 7
 -5 6 -1 31991.7 785.819 4
 -5 6 1 31336.3 782.748 4
 -5 6 1 30195.5 787.876 7
 -5 -6 1 31642.6 840.467 9
 -5 -6 -1 29895 826.705 9
 -5 6 -1 31519.2 756.326 5
 -5 6 1 31689.5 794.627 5
 -5 6 2 36154.4 885.111 7
 -5 6 -2 35359.8 839.82 3
 -5 -6 -2 33188.4 826.334 3
 -5 6 -2 34799.3 847.495 4
 -5 6 2 35268.4 849.899 4
 -5 6 -2 34476.9 806.499 8
 -5 -6 -2 33284.3 805.808 8
 -5 -6 -2 35471.7 848.723 5
 -5 -6 2 33509.1 933.201 10
 -5 -6 -2 35111.4 865.179 10
 5 6 -2 33341.6 911.17 9
 5 -6 -2 34058 882.303 7
 5 -6 2 34442.3 810.634 7
 5 -6 -2 35078.8 880.608 2
 5 -6 -2 33942.1 852.459 1
 -5 6 3 126.679 48.3322 7
 5 -6 3 131.381 31.9531 7
 -5 -6 -3 147.578 18.1072 1
 5 -6 -3 120.445 44.4216 1
 -5 -6 -3 211.371 48.9171 3
 -5 6 -3 144.223 47.5992 3
 -5 -6 3 163.55 53.6306 10
 -5 -6 -3 105.558 33.701 10
 -5 -6 -3 143.155 33.1942 6
 -5 6 3 159.661 43.6432 4
 -5 6 -3 90.4255 32.2736 8
 -5 -6 -3 170.253 39.7799 8
 -5 6 -3 95.2097 42.8194 4
 -5 -6 -3 88.1023 37.129 5
 5 -6 -4 22251.3 697.194 6
 -5 6 -4 21676.8 571.168 4
 -5 6 4 20442.9 564.484 4
 -5 -6 -4 20866.2 583.884 8
 -5 6 -4 20963.2 581.151 8
 -5 -6 4 22267.9 584.516 4
 -5 -6 -4 21911.5 579.187 4
 5 -6 -4 20525.6 629.183 2
 5 -6 -4 21884.4 616.533 1
 5 6 -4 21618.1 686.654 9
 -5 6 4 22194.4 651.01 7
 -5 -6 -4 21383.4 568.829 7
 5 -6 4 22215.5 514.682 7
 -5 -6 4 19922.7 674.35 10
 -5 6 -5 4155.18 210.329 8
 -5 -6 5 4570 220.069 8
 -5 -6 -5 4664.51 222.807 8
 -5 6 5 4449.43 221.518 8
 -5 -6 5 4747.34 196.479 4
 -5 -6 -5 4627.02 191.684 4
 5 -6 -5 3724.23 270.197 6
 5 6 -5 4258.17 271.953 9
 -5 6 5 4214.37 244.004 7
 5 -6 -5 4756.66 252.457 2
 -5 -6 5 4075.72 256.008 10
 -5 6 -5 4547.96 190.275 4
 -5 6 5 4316.61 185.977 4
 -5 6 -6 9434.96 357.615 8
 -5 -6 6 8427.75 350.412 8
 -5 6 6 8406.43 355.963 8
 -5 -6 -6 8991.16 353.85 8
 5 -6 -6 8529.81 379.645 2
 5 -6 -6 8819.28 461.845 6
 5 6 -6 9009.72 443.058 9
 -5 6 6 9318.24 389.564 7
 -5 -6 6 8218.43 389.165 10
 5 6 -7 4730.99 326.594 9
 -5 -6 7 4437.31 259.378 8
 -5 6 7 4900.36 275.903 8
 5 -6 -7 4576.35 281.906 2
 5 6 -8 108.074 88.3494 9
 5 -6 -8 137.407 82.2749 2
 -5 -6 8 36.1211 68.8107 8
 -5 6 8 93.8562 69.6103 8
 -5 6 8 136.803 70.4305 5
 5 6 -9 4630.41 366.802 9
 -5 6 9 4597.79 302.804 5
 -5 -6 9 5371.01 324.884 8
 -5 6 9 4556.92 316.048 8
 5 -6 -9 4764.51 317.215 2
 5 -6 -10 1619.64 189.818 2
 -5 -7 0 27.8629 23.309 2
 -5 7 0 10.0907 34.1465 2
 -5 -7 0 -13.284 30.7086 10
 5 -7 0 17.7058 32.8172 7
 -5 -7 0 25.968 42.4471 9
 -5 7 0 8.56552 28.9856 5
 5 7 0 5.7268 23.9975 3
 5 -7 0 17.8135 22.0119 3
 5 -7 1 29353.4 729.561 7
 5 -7 -1 28962.1 760.901 7
 5 -7 -1 28880.6 694.024 3
 -5 7 1 30200.4 766.325 5
 -5 -7 -1 28797.4 790.794 10
 -5 -7 1 28577.2 825.745 10
 5 -7 1 30059.7 694.346 9
 -5 7 -1 29083.3 723.671 5
 -5 7 -1 28862.7 766.167 2
 -5 -7 1 28205.9 639.229 2
 -5 -7 1 28296.9 809.43 9
 -5 -7 -1 28702.2 807.558 9
 -5 7 1 30322.1 774.632 2
 -5 -7 -1 28566.4 675.623 8
 -5 7 -1 28502.4 672.242 8
 5 -7 -2 21832.5 596.19 1
 -5 7 -2 21029.5 559.229 3
 -5 -7 -2 21205 551.303 3
 -5 -7 2 21819.9 602.941 4
 -5 -7 -2 20853.2 595.695 4
 -5 -7 -2 22160.1 598.215 5
 5 -7 2 21886.8 561.141 7
 -5 7 2 21663.3 619.485 7
 -5 -7 -2 20184.9 603.372 10
 -5 -7 2 21872.8 683.48 10
 -5 7 -2 21023.6 612.148 2
 -5 7 -2 21544.3 535.725 8
 -5 -7 -2 21849.5 538.588 8
 -5 -7 3 6114.5 316.634 10
 -5 -7 -3 6157.06 248.887 10
 -5 -7 -3 6302.23 218.684 6
 5 -7 -3 6724.82 307.778 6
 -5 7 -3 6544.9 258.254 3
 -5 -7 -3 6576.31 253.183 3
 5 -7 -3 5755.59 251.149 1
 -5 -7 3 6160.36 255.496 4
 -5 -7 -3 6431.84 257.329 4
 -5 -7 -3 6211.98 253.383 5
 -5 7 3 6520.91 291.165 5
 -5 7 3 6167.44 283.211 7
 5 -7 3 6281.77 219.893 7
 -5 -7 -3 6021.5 225.387 8
 -5 7 -3 6185.28 224.776 8
 5 -7 -3 6438.06 285.424 2
 5 7 -3 5808.72 302.121 9
 5 -7 -3 5804.46 280.159 7
 -5 7 4 23981.8 713.717 7
 -5 -7 -4 23934.3 640.724 7
 -5 7 -4 24237.5 635.275 8
 -5 -7 -4 24131.7 637.37 8
 -5 -7 4 24334.9 651.674 4
 -5 -7 -4 24627.4 648.992 4
 5 -7 -4 23565.2 670.441 1
 -5 7 -4 22757.1 676.097 3
 -5 -7 -4 23854.9 678.993 3
 -5 -7 4 24143.2 764.225 10
 5 7 -4 23489.5 754.364 9
 5 -7 -4 24365.1 714.723 2
 5 -7 -4 24173.1 763.403 6
 -5 -7 5 3607.94 178.75 4
 -5 -7 -5 3206.48 168.062 4
 -5 7 5 2997.11 179.612 8
 -5 7 -5 3898.36 195.104 8
 -5 -7 -5 3446.79 186.811 8
 -5 -7 5 3493.41 187.144 8
 -5 7 5 3430.39 222.563 7
 5 7 -5 3457.48 248.23 9
 -5 -7 5 3373.12 240.538 10
 5 -7 -5 3483.85 225.497 2
 -5 7 5 3156.72 222.064 5
 5 -7 -5 3592.2 264.096 6
 -5 -7 6 3942.36 226.382 8
 -5 7 6 4283.22 236.89 8
 -5 7 -6 4334.72 223.812 8
 -5 -7 -6 4265.68 225.48 8
 -5 7 6 4854.74 273.439 7
 -5 7 6 4151.83 265.257 5
 5 -7 -6 4121.71 308.39 6
 5 7 -6 4305.85 296.263 9
 5 -7 -6 4041.28 257.977 2
 -5 -7 6 4282.04 274.321 10
 5 7 -7 4050.92 305.678 9
 -5 7 7 3893.48 270.503 5
 -5 -7 7 4249.76 249.757 8
 -5 7 7 4028.9 247.221 8
 5 -7 -7 4039.89 270.945 2
 5 7 -8 109.978 99.0468 9
 -5 -7 8 17.6937 63.7399 8
 -5 7 8 -18.4572 70.2928 8
 5 -7 -8 21.1191 73.808 2
 -5 7 8 -20.6917 74.54 5
 -5 -7 9 3396.82 261.858 8
 -5 7 9 4050.06 284.639 8
 5 -7 -9 3253.1 270.802 2
 -5 7 9 2697.21 241.843 5
 5 7 -9 3584.99 312.944 9
 -5 -8 0 -14.9107 45.129 10
 -5 -8 0 32.3497 38.8456 4
 -5 -8 0 29.1174 38.1604 9
 -5 -8 0 42.4582 24.9712 2
 -5 8 0 -77.9366 47.6559 2
 5 -8 1 9997.93 304.404 9
 -5 -8 -1 9205.53 383.861 9
 -5 -8 1 8890.83 383.016 9
 -5 8 -1 9421.33 263.107 8
 -5 -8 -1 9383.57 263.917 8
 -5 -8 1 9249.46 344.769 4
 -5 -8 -1 9441.32 346.465 4
 -5 8 -1 9448.8 350.814 2
 -5 -8 1 9524.64 250.986 2
 5 -8 -1 9118.05 281.004 3
 5 8 -1 9220.58 277.928 3
 -5 8 1 9833 360.217 2
 5 -8 1 8622.52 315.97 7
 -5 -8 -1 9222.63 374.395 10
 -5 -8 1 8678.55 389.592 10
 -5 8 -2 20617.2 509.31 8
 -5 -8 -2 20485.3 511.36 8
 5 -8 -2 19974 579.65 1
 -5 -8 -2 18173.3 593.922 10
 -5 -8 2 20386.2 677.136 10
 5 -8 -2 20973 622.897 7
 5 -8 2 20424.7 554.02 7
 5 -8 -2 20350.4 615.338 2
 -5 8 -2 20888.8 606.234 2
 -5 -8 2 19967.9 589.67 4
 -5 -8 -2 21044 595.478 4
 -5 -8 -2 20088.3 589.063 5
 -5 8 2 20549.6 613.641 5
 5 -8 3 3969.61 175.053 7
 5 8 -3 3666.25 245.734 9
 5 -8 -3 3576.31 224.209 7
 -5 -8 -3 3822.77 167.772 6
 -5 -8 -3 4314.72 192.297 3
 -5 8 -3 3658.92 182.777 3
 -5 8 3 3574.85 219.725 5
 -5 -8 -3 4056.25 208.919 5
 5 -8 -3 3791.19 234.68 6
 -5 -8 3 4099.08 205.97 4
 -5 -8 -3 4160.62 206.755 4
 5 -8 -3 3601.92 218.189 2
 5 -8 -3 3604.81 192.155 1
 -5 8 -3 3484.45 190.861 4
 -5 -8 3 3604.06 246.205 10
 -5 -8 -3 3448.11 192.074 10
 -5 8 -3 3771.03 162.889 8
 -5 -8 -3 3837.47 166.423 8
 -5 8 4 25534.8 704.28 4
 -5 8 -4 25960.7 704.114 4
 -5 8 -4 25496.7 723.996 3
 -5 -8 -4 27362 727.023 3
 -5 8 4 26822 791.33 5
 -5 8 4 26173.3 771.635 7
 -5 8 -4 26148.3 677.299 8
 -5 -8 -4 25366.9 676.164 8
 -5 -8 4 25669 710.813 4
 -5 -8 -4 26125.2 706.839 4
 -5 -8 4 26304.5 836.761 10
 5 -8 -4 26625.3 784.177 2
 5 -8 -4 27046.3 831.05 6
 5 -8 -4 28693.8 737.255 1
 5 8 -4 25578.8 821.159 9
 5 -8 -5 4415.49 303.734 6
 5 8 -5 4618.69 304.171 9
 -5 -8 5 4569.07 296.219 10
 -5 8 5 4536.88 264.797 7
 -5 -8 -5 4384.85 222.006 7
 -5 8 5 4207.19 264.993 5
 5 -8 -5 4280.11 266.573 2
 -5 8 -5 4487.46 213.082 8
 -5 -8 5 4587.59 217.619 8
 -5 -8 -5 4916.63 224.339 8
 -5 8 5 4892.18 227.283 8
 -5 -8 -5 4105.14 240.721 3
 -5 -8 5 4224.09 208.217 4
 -5 -8 -5 4854.72 217.647 4
 -5 8 -5 4301.2 209.614 4
 -5 8 5 4189.16 206.444 4
 -5 8 6 8400.92 410.407 5
 5 8 -6 9200.7 462.749 9
 5 -8 -6 8700.9 411.642 2
 -5 -8 6 8756.95 351.874 8
 -5 8 6 9062.66 360.694 8
 -5 -8 6 9173.21 436.51 10
 5 -8 -6 9360.73 487.034 6
 5 8 -7 3732.43 300.64 9
 5 -8 -7 3543.76 267.978 2
 -5 8 7 3974.38 278.138 5
 -5 -8 7 3913.18 237.385 8
 -5 8 7 3731.99 236.199 8
 5 8 -8 -56.3702 92.1451 9
 -5 -8 8 -103.62 93.019 8
 -5 8 8 17.9488 68.3626 8
 5 -8 -8 -22.6966 59.4976 2
 -5 8 8 -21.4557 72.6089 5
 5 8 -9 3030.53 306.931 9
 -5 8 9 3600.39 276.202 5
 -5 8 9 3256.5 254.298 8
 -5 -8 9 3283.8 250.226 8
 5 -8 -9 3221.64 276.731 2
 -5 9 0 24.4835 35.4767 2
 -5 -9 0 6.02504 25.7927 2
 -5 -9 0 -71.5542 58.0157 4
 -5 9 0 -23.1008 34.9615 4
 -5 -9 0 -33.2726 52.4097 10
 -5 -9 0 48.4507 52.7991 9
 -5 9 -1 17407.4 543.046 4
 -5 9 1 18716.5 554.836 4
 -5 9 1 18820.9 564.418 5
 -5 -9 1 17584.5 550.467 4
 -5 -9 -1 17381.5 547.965 4
 -5 -9 -1 17259.4 599.094 9
 5 -9 1 18416.3 505.316 9
 -5 -9 1 16668.8 594.77 9
 -5 -9 -1 18813.3 563.383 5
 -5 -9 -1 15755.8 575.101 10
 -5 -9 1 17420.5 619.555 10
 -5 9 -1 17954.8 556.76 2
 5 -9 -1 17397.8 454.016 3
 5 9 -1 18190.7 454.837 3
 -5 -9 -1 18114.4 495.945 2
 -5 9 1 19040.7 572.462 2
 5 -9 -1 16319.9 546.626 7
 -5 9 -1 18000.6 433.177 8
 -5 9 2 7718.25 326.429 5
 -5 -9 -2 6446.83 291.103 5
 5 -9 -2 6954.18 316.948 7
 5 -9 2 6926.1 241.059 9
 -5 9 -2 6847.35 291.628 4
 -5 9 2 7047.04 295.238 4
 -5 9 -2 6954.19 302.661 2
 5 -9 -2 7162.57 319.356 2
 -5 -9 -2 6064.95 301.339 10
 -5 -9 2 6636.62 352.483 10
 -5 9 -2 6958.33 217.69 8
 -5 -9 2 7286.46 302.4 4
 -5 -9 -2 6131.19 283.473 4
 5 -9 3 6917.99 267.67 7
 -5 -9 -3 7769.56 320.475 5
 -5 9 3 7294.28 334.889 5
 -5 9 -3 7199.91 266.65 3
 -5 9 -3 8227.08 315.211 4
 -5 9 3 7402.7 304.084 4
 5 -9 -3 7642.95 362.88 6
 -5 9 3 7996.49 251.673 8
 -5 9 -3 6896.85 239.625 8
 -5 -9 3 7343.29 306.595 4
 -5 -9 -3 7234.61 301.976 4
 -5 -9 -3 6387.93 293.857 10
 -5 -9 3 7600.82 385.269 10
 5 -9 -3 7393.59 299.396 1
 5 -9 -3 6737.45 326.304 2
 -5 9 -3 7168.5 315.307 2
 5 -9 -3 7515.01 350.857 7
 -5 9 -4 14056.9 497.219 2
 5 -9 -4 14562.5 569.405 6
 5 -9 -4 14326.2 534.38 2
 -5 9 -4 14183.5 462.869 3
 -5 -9 -4 15180.6 489.06 7
 -5 9 4 14558 472.913 4
 -5 9 -4 15025.2 475.658 4
 -5 -9 4 14877.4 479.055 4
 -5 -9 -4 14515.1 472.003 4
 -5 9 -4 14300.9 423.14 8
 5 9 -4 14548.6 577.322 9
 -5 9 4 14494.9 536.93 5
 5 -9 -4 14221.1 471.141 1
 -5 -9 4 15686.6 597.151 10
 -5 -9 5 1882.16 138.466 4
 -5 9 -5 1271.41 132.322 3
 -5 9 5 1631.25 126.992 8
 -5 9 -5 1440.51 114.75 8
 5 -9 -5 1504.26 183.872 6
 5 -9 -5 1971.08 181.56 2
 -5 -9 -5 1800.99 145.739 7
 -5 9 5 1670.86 132.589 4
 -5 9 -5 1910.18 141.49 4
 5 9 -5 1279.97 169.154 9
 -5 -9 5 1748.71 189.084 10
 -5 9 5 1682.97 174.197 5
 5 -9 -6 5872.97 392.645 6
 -5 9 -6 6229.04 320.194 3
 -5 9 6 6499.74 293.661 8
 5 9 -6 6226.68 383.536 9
 -5 9 6 6965.68 368.473 5
 5 -9 -6 6652.74 366.296 2
 5 -9 -7 5114.14 326.533 2
 5 9 -7 4241.63 330.468 9
 5 -9 -7 4245.79 352.337 6
 -5 9 7 4611.39 261.561 8
 -5 9 7 5440.49 328.119 5
 5 -9 -8 193.263 99.0084 2
 5 9 -8 -28.8752 90.9712 9
 -5 9 8 69.2896 75.6838 8
 -5 9 8 44.649 80.4311 5
 5 -9 -9 3516.7 295.312 2
 -5 9 9 3349.58 253.322 8
 -5 9 9 3739.84 283.528 5
 5 9 -9 3708.58 332.151 9
 -5 -10 0 36.9012 60.3177 10
 -5 -10 0 -13.1053 64.7728 4
 -5 10 0 38.977 42.4739 4
 -5 -10 0 20.4062 27.235 2
 -5 10 0 -39.7771 67.5494 2
 -5 -10 0 17.8077 51.603 9
 5 -10 0 -12.7843 61.1796 7
 5 -10 1 25040.6 694.027 7
 -5 -10 1 25224.7 717.475 4
 -5 -10 -1 25307.6 717.423 4
 -5 -10 -1 24606 641.674 2
 -5 10 1 24052.2 712.128 5
 -5 10 -1 24692.7 713.788 2
 5 -10 1 24937.7 662.52 9
 -5 -10 1 24696.9 777.413 9
 -5 -10 -1 25067.8 781.416 9
 -5 -10 -1 22775.1 706.695 5
 5 -10 -1 24274.3 722.945 7
 -5 -10 1 23059.7 783.366 10
 -5 -10 -1 23487.2 759.896 10
 -5 10 -1 23436.3 701.129 4
 -5 10 1 22639.7 695.064 4
 -5 -10 -2 18465.8 547.97 2
 5 -10 -2 17646.8 600.902 7
 -5 -10 -2 19478.6 594.571 5
 -5 10 2 17707.1 592.941 5
 -5 10 -2 18869.4 585.561 2
 5 -10 -2 17893.2 601.418 2
 -5 -10 2 17409.5 568.757 4
 -5 -10 -2 18069.2 572.889 4
 -5 10 -2 19164.7 579.745 4
 -5 10 2 18691.6 578.142 4
 5 -10 2 18054.4 544.018 7
 -5 -10 2 16262.4 644.115 10
 -5 -10 -2 17267.7 596.671 10
 -5 -10 -3 -13.6266 39.4878 10
 -5 -10 3 -21.7748 68.596 10
 -5 10 3 33.1593 50.1813 5
 -5 -10 -3 -69.8713 61.0481 5
 5 -10 -3 18.3605 53.2054 6
 -5 -10 -3 13.53 48.7415 7
 5 -10 -3 -34.958 62.9671 7
 -5 10 -3 -13.8464 49.8813 2
 5 -10 -3 -16.7772 56.7725 2
 -5 -10 3 -38.9562 51.9925 4
 -5 10 -3 12.891 42.1435 4
 -5 10 3 -13.0969 56.0594 4
 -5 -10 -3 -25.7223 42.0459 4
 5 -10 -3 -11.7185 42.2159 1
 -5 10 4 9792.22 429.727 5
 5 -10 -4 9759.53 458.031 6
 -5 10 4 9065.85 362.146 4
 -5 10 -4 9049.13 359.832 4
 -5 10 -4 9257.01 384.193 2
 5 -10 -4 8787 412.387 2
 5 -10 -4 9626.29 364.654 1
 5 -10 -4 9748.54 438.973 7
 -5 -10 -4 9493.44 382.208 7
 -5 -10 4 9065 454.54 10
 -5 -10 4 9679.56 368.87 4
 -5 -10 -4 9044.13 358.8 4
 -5 10 -5 2403.77 190.072 2
 -5 -10 -5 2104.33 174.622 7
 -5 10 5 2619.35 218.93 5
 5 -10 -5 2166.09 208.494 2
 5 -10 -5 2616.35 246.157 6
 -5 10 -5 2830.52 181.98 4
 -5 10 5 2620.03 174.542 4
 -5 -10 5 2806.76 178.139 4
 5 -10 -6 4500.26 305.998 2
 -5 10 6 4366.57 296.372 5
 5 10 -6 4670.81 333.151 9
 5 -10 -6 3957.47 330.758 6
 -5 10 7 2926.68 252.037 5
 5 -10 -7 3111.67 310.203 6
 5 10 -7 4117.23 325.481 9
 5 -10 -7 4266.88 306.833 2
 -5 10 8 93.2659 83.9976 5
 5 10 -8 58.881 96.2467 9
 5 -10 -8 -25.7692 92.8332 2
 -5 11 0 -14.4305 48.8312 2
 5 -11 0 57.5008 53.2868 7
 -5 -11 0 30.0623 55.7182 5
 -5 11 0 -29.1685 52.5386 4
 -5 -11 0 14.4445 57.8337 4
 -5 -11 0 61.2451 53.5108 10
 -5 -11 0 -19.6093 64.1056 9
 -5 -11 -1 25231.9 734.96 4
 5 -11 1 24346.7 680.583 9
 -5 -11 1 23749.7 791.469 9
 -5 -11 -1 24028.7 796.482 9
 -5 -11 -1 23968.1 786.113 10
 -5 -11 1 22485.3 801.79 10
 -5 -11 -1 24134 735.963 5
 -5 11 -1 25046.4 734.531 4
 -5 11 1 25202.5 736.194 4
 -5 -11 1 24067.2 728.02 4
 5 -11 1 24630.2 713.23 7
 5 -11 -1 23663.2 741.971 7
 -5 11 -1 23781 721.874 2
 -5 -11 -2 7401.59 392.341 9
 5 -11 -2 7554.62 361.613 2
 -5 11 2 7118.31 347.264 5
 -5 11 -2 7532.75 335.669 2
 -5 -11 -2 7459.25 306.571 2
 -5 11 2 7598.63 342.113 4
 -5 -11 -2 7937.32 353.628 5
 5 -11 2 8110.3 326.961 7
 5 -11 -2 7406.73 359.24 7
 -5 -11 2 7779.68 413.608 10
 -5 -11 -2 6978.68 351.728 10
 -5 -11 2 7208.59 332.764 4
 -5 -11 -2 7429.98 335.894 4
 -5 11 -2 7362.09 335.189 4
 -5 11 3 3016.4 203.994 4
 -5 11 -3 3048.31 202.692 4
 5 -11 -3 3189.21 252.421 6
 5 -11 -3 2822.74 218.839 2
 -5 11 -3 3202.44 212.09 2
 -5 -11 -3 2835 195.588 2
 5 -11 -3 2719.15 225.822 7
 5 -11 -3 2841.49 185.421 1
 -5 -11 3 2917.43 250.36 10
 -5 -11 -3 2759.02 197.377 10
 -5 -11 3 2761.34 194.719 4
 -5 -11 -3 2745.21 192.027 4
 -5 11 3 3079.53 226.503 5
 -5 -11 -3 3512.92 226.067 5
 5 -11 3 2674.91 174.102 7
 -5 -11 -3 2987.7 213.103 7
 -5 -11 4 4704.29 254.004 4
 -5 -11 -4 4706.22 251.162 4
 5 -11 -4 4366.13 294.604 7
 5 -11 -4 4714.13 320.263 6
 -5 11 -4 4431.53 259.18 2
 5 -11 -4 4578.87 297.139 2
 -5 11 4 5424.8 316.703 5
 -5 -11 -4 4858.8 271.655 7
 -5 11 -4 4836.82 259.719 4
 -5 11 4 4809.82 259.986 4
 -5 11 5 1331.52 165.854 5
 -5 -11 -5 1322.46 145.802 7
 -5 -11 5 1483.84 143.715 4
 5 -11 -5 1681.36 200.597 6
 -5 11 -5 1191.15 126.799 4
 -5 11 5 1693.58 148.456 4
 -5 11 -5 1828.48 167.164 2
 5 -11 -5 1665.52 189.501 2
 5 -11 -6 4672.25 325.845 2
 5 -11 -6 4568.45 357.719 6
 -5 11 6 4925.54 322.881 5
 -5 11 7 6040.79 374.76 5
 5 -11 -7 5685.78 377.145 2
 5 -11 -7 5857.33 431.756 6
 5 -11 -8 27.1801 91.9739 2
 -5 11 8 -24.2173 96.9626 5
 -5 -12 0 -42.7761 67.3785 9
 -5 -12 0 22.3696 64.8237 10
 -5 12 0 46.5369 74.2358 2
 -5 -12 0 62.8185 71.2995 4
 -5 12 0 113.36 58.3399 4
 5 -12 0 -16.0682 65.8502 7
 -5 -12 0 33.2928 78.324 5
 -5 -12 -1 13460.4 555.415 9
 -5 -12 1 13827.4 560.531 9
 5 -12 -1 12317.4 501.109 7
 -5 -12 1 11643.4 544.251 10
 -5 -12 -1 12528.3 539.737 10
 -5 -12 1 13272.6 495.222 4
 -5 -12 -1 13746.2 500.851 4
 -5 12 -1 13054.6 487.292 2
 -5 -12 -1 13518.5 509.52 5
 5 -12 1 13876.9 494.253 7
 -5 12 -1 12374.4 486.982 4
 -5 12 1 12811.7 492.347 4
 -5 -12 2 8410.24 372.795 4
 -5 -12 -2 8896.83 379.791 4
 -5 -12 -2 9218.87 446.886 9
 -5 -12 -2 8205.66 335.055 2
 -5 12 -2 8293.74 365.45 2
 -5 -12 -2 7666.66 371.176 5
 -5 -12 2 7703.81 430.103 10
 -5 -12 -2 7097.18 377.54 10
 5 -12 2 8167.27 350.307 7
 -5 12 2 8955.71 385.724 4
 -5 12 -2 7649.87 361.733 4
 5 -12 -2 7710.5 385.138 7
 5 -12 -3 680.611 98.772 1
 5 -12 -3 874.806 139.966 6
 -5 12 -3 864.548 116.382 4
 -5 -12 3 715.309 108.942 4
 -5 12 3 651.007 104.67 4
 -5 -12 -3 906.02 120.997 4
 -5 12 3 840.155 129.807 5
 -5 -12 -3 705.066 114.485 5
 -5 12 -3 888.358 117.684 2
 5 -12 -3 775.386 126.214 2
 -5 -12 -3 778.402 108.166 2
 -5 -12 -3 770.223 111.527 10
 5 -12 -3 642.168 126.343 7
 5 -12 3 747.643 101.096 7
 -5 -12 -3 686.841 116.181 7
 -5 12 4 4595.95 300.931 5
 -5 -12 -4 4059.44 265.67 2
 -5 12 -4 4701.88 266.335 4
 -5 12 4 4560 265.612 4
 5 -12 -4 4713.56 328.012 6
 -5 12 -4 4484.35 261.019 2
 5 -12 -4 4570.84 306.12 2
 5 -12 -4 4651.06 309.732 7
 -5 -12 -4 4503.59 277.964 7
 -5 12 5 608.979 130.09 5
 5 -12 -5 1012.84 168.089 6
 5 -12 -5 655.599 131.846 2
 -5 -12 -5 693.591 125.662 2
 -5 12 -5 713.596 107.177 4
 -5 12 5 839.038 114.087 4
 -5 -12 -5 731.631 116.594 7
 -5 -12 -6 5260.83 341.682 2
 5 -12 -6 5002.23 342.503 2
 5 -12 -6 5002.87 389.128 6
 -5 12 6 5528.69 356.288 5
 -5 -12 -7 5607.08 365.423 2
 5 -12 -7 5868.2 432.057 6
 5 -12 -7 5155.02 368.824 2
 -5 12 7 5687.53 366.241 5
 -5 13 0 -53.8866 54.3753 4
 5 -13 0 -53.5717 73.188 7
 -5 -13 0 -48.9868 74.1401 10
 5 -13 1 14289.4 529.12 7
 -5 13 1 13720.4 534.788 4
 -5 13 -1 13346.8 528.814 4
 -5 13 -1 14417.1 523.368 2
 5 -13 -1 14163.2 553.793 7
 -5 -13 -1 13698.4 587.803 10
 -5 -13 -2 6935.3 382.568 10
 5 -13 -2 7315.03 388.168 7
 -5 13 -2 8240.28 383.215 4
 -5 13 2 7650.61 372.375 4
 -5 13 -2 7899.19 360.968 2
 5 -13 2 7220.63 343.748 7
 -5 -13 -2 7375.77 325.403 2
 -5 -13 -3 1248.33 155.631 7
 5 -13 -3 855.393 144.259 7
 -5 13 -3 1343.51 150.478 4
 -5 13 3 1402.2 155.348 4
 5 -13 -3 1362.1 171.007 2
 -5 -13 -3 1394.88 148.613 2
 5 -13 3 1413.8 139.304 7
 5 -13 -3 1449.05 182.852 6
 -5 -13 -4 4186.84 273.174 2
 5 -13 -4 4062.76 312.124 6
 5 -13 -4 3859.87 291.237 2
 5 -13 -4 4135.87 304.224 7
 -5 -13 -4 4728.96 300.651 7
 -5 13 -4 3696.41 249.897 4
 -5 13 4 3960.88 257.736 4
 -5 -13 -5 849.059 135.78 7
 5 -13 -5 866.987 172.071 6
 5 -13 -5 826.998 154.183 2
 -5 -13 -5 772.006 134.85 2
 5 -13 -6 2351.12 273.08 6
 -5 -13 -6 2614.01 245.808 2
 5 -13 -6 3027.63 282.186 2
 5 -13 -7 4782.9 395.44 6
 5 -13 -7 4394.89 346.602 2
 -5 -13 -7 4044.84 316.788 2
 5 -14 0 19.7288 64.4974 7
 -5 14 0 19.794 62.3566 4
 5 -14 -1 8223 415.104 7
 -5 14 -1 7013.79 377.131 4
 -5 14 1 7573.05 388.125 4
 5 -14 -2 7600.7 415.7 7
 -5 14 -2 7680.3 392.452 4
 -5 14 2 8703.33 416.007 4
 -5 -14 -2 8929.1 430.59 7
 5 -14 2 8139.05 382.408 7
 -5 -14 -3 191.396 95.0708 7
 5 -14 3 555.419 102.233 7
 5 -14 -3 438.558 122.541 7
 5 -14 -3 564.763 136.659 6
 -5 -14 -3 319.751 90.9827 2
 -5 14 -3 310.905 86.9281 4
 -5 14 3 533.64 112.19 4
 5 -14 -4 7925.02 460.614 6
 5 -14 -4 8082.69 442.552 2
 -5 -14 -4 7957.39 398.268 2
 -5 -14 -4 6971.13 391.599 7
 5 -14 -4 7427.5 432.616 7
 -5 14 -4 7669.23 382.885 4
 -5 14 4 7947.53 391.692 4
 -5 -14 -5 1643.14 192.016 2
 5 -14 -5 2042.67 233.395 2
 5 -14 -5 1489.38 221.916 6
 -5 -14 -5 1918.33 198.974 7
 5 -14 -6 2926.88 305.653 6
 5 -14 -6 2761.18 272.647 2
 -5 -14 -6 2962.55 263.055 2
 5 -15 0 108.024 77.8471 7
 -5 15 0 65.1324 62.9351 4
 5 -15 -1 4460.22 314.042 7
 5 -15 1 4279.54 293.826 7
 -5 15 -1 4363.09 301.434 4
 -5 15 1 4791.92 312.559 4
 5 -15 -2 1999.53 221.394 7
 -5 -15 -2 2519.38 240.264 7
 5 -15 2 2741.93 226.315 7
 -5 15 -2 2277.56 215.211 4
 -5 15 2 2217.73 215.15 4
 5 -15 -3 2573.37 257.444 7
 -5 15 -3 2749.96 234.2 4
 -5 15 3 2453.42 224.318 4
 5 -15 -3 2452.62 251.907 6
 -5 -15 -3 2268.51 229.997 7
 5 -15 3 2527.32 211.011 7
 5 -15 -4 7039.83 452.215 6
 5 -15 -4 8227.98 468.884 7
 -5 -15 -4 7874.71 403.648 2
 -5 -15 -4 7453.4 424.962 7
 -5 -15 -5 1418.4 189.27 2
 5 -15 -5 1451.98 205.92 2
 -5 -15 -5 1373.09 180.489 7
 5 -15 -5 1112.57 194.333 6
 -5 -15 -6 2661.9 258.557 2
 5 -15 -6 2568.8 292.729 6
 5 -16 0 70.9016 71.537 7
 -5 16 0 23.5895 68.3634 4
 -5 -16 -1 3907.84 304.667 7
 5 -16 -1 3545.52 298.885 7
 5 -16 1 3428.73 275.603 7
 -5 16 -1 3891.76 294.196 4
 -5 16 1 3638.33 291.979 4
 -5 -16 -2 4447.18 330.059 7
 5 -16 -2 4262.59 327.537 7
 5 -16 2 4354.9 299.283 7
 -5 16 -2 4548.62 316.435 4
 -5 16 2 4279.51 312.991 4
 5 -16 -3 440.433 138.699 6
 5 -16 -3 818.312 167.665 7
 -5 -16 -3 627.567 146.003 7
 -5 -16 -4 6820 415.631 7
 -5 -16 -4 7890.24 406.432 2
 5 -16 -4 6529.08 433.037 7
 5 -16 -4 7296.03 466.681 6
 5 -16 -5 890.169 191.833 6
 -5 -16 -5 743.795 152.59 7
 -5 -16 -5 902.687 154.864 2
 5 -17 0 25.4381 91.6398 7
 -5 -17 -1 4873.62 358.507 7
 5 -17 -1 5735.67 382.496 7
 5 -17 1 5115.52 343.213 7
 -5 -17 -2 3282.88 291.866 7
 5 -17 -2 3301.86 298.553 7
 5 -17 2 3433.5 268.864 7
 5 -17 -3 418.834 136.444 7
 -5 -17 -3 725.569 141.477 7
 5 -17 -3 897.053 181.767 6
 -5 -17 -4 4091.43 324.311 7
 -5 -18 0 -27.618 87.006 7
 5 -18 0 -54.205 91.7146 7
 -5 -18 -1 4364.61 339.772 7
 5 -18 1 3681.59 303.999 7
 5 -18 -1 3559 317.448 7
 5 -18 2 2523.67 245.319 7
 6 0 0 153.703 31.3003 9
 6 0 0 158.214 37.9152 10
 6 0 0 165.941 30.3406 6
 6 0 0 181.349 39.5068 1
 -6 0 0 141.311 35.7961 1
 6 0 0 195.395 42.3728 3
 6 0 1 11051.2 321.899 1
 -6 0 1 10883.9 338.866 1
 6 0 1 11611.9 358.091 3
 6 0 -1 11307 330.006 6
 6 0 -1 10907 349.17 10
 -6 0 1 11584.2 304.638 2
 -6 0 2 9092.73 306.39 1
 6 0 2 9109.01 266.048 1
 -6 0 2 8707.05 293.587 6
 -6 0 -2 8445.41 306.294 3
 6 0 2 8929.24 251.595 10
 6 0 -2 8799.5 315.261 10
 -6 0 2 9102.37 250.691 2
 -6 0 -3 35158.4 854.357 8
 -6 0 3 34469.5 871.294 1
 6 0 3 35254.3 794.333 1
 6 0 3 34700 757.878 10
 6 0 -3 34558.8 892.144 10
 -6 0 3 33960.2 883.572 6
 -6 0 -3 34842.1 889.954 3
 6 0 -3 34377.4 795.012 2
 6 0 -4 -5.7148 24.4615 2
 6 0 4 -8.93336 23.739 1
 -6 0 -4 -19.4561 41.6392 8
 -6 0 4 25.5083 38.6024 6
 6 0 -5 109612 2493.98 10
 -6 0 5 111541 2518.49 6
 6 0 5 109545 2394.94 6
 6 0 -5 107144 2348.69 2
 -6 0 -5 110791 2436.85 8
 6 0 -6 -16.7378 54.7217 10
 -6 0 6 27.9694 42.3311 8
 6 0 -6 48.2404 39.7427 2
 -6 0 -6 26.6738 46.6147 8
 -6 0 6 37.0687 58.3906 6
 6 0 6 78.5699 39.2322 6
 -6 0 6 -14.7912 51.6968 7
 -6 0 6 26.4406 49.0097 1
 -6 0 7 1414.35 152.616 8
 -6 0 7 1709.98 160.424 7
 -6 0 7 1408.53 137.778 1
 6 0 -7 1415.27 159.61 10
 -6 0 8 -20.2186 66.0985 8
 -6 0 9 1921.05 218.484 8
 -6 0 10 -25.7991 92.9404 8
 6 1 0 116174 2484.16 9
 6 -1 0 116954 2455.56 6
 -6 -1 0 117292 2492.12 1
 6 -1 0 117427 2500.02 1
 6 1 0 118503 2508.89 10
 6 1 0 114480 2505.14 3
 6 -1 0 115711 2506.5 3
 6 1 -1 8.32222 26.217 10
 6 1 1 -5.79073 20.8609 10
 6 1 -1 13.9788 28.6433 9
 -6 -1 -1 9.47244 20.6908 9
 -6 -1 1 15.2218 20.3156 6
 6 -1 -1 6.30172 26.4055 6
 -6 -1 1 29.4625 29.4911 1
 6 -1 -1 7.71613 23.3541 1
 6 -1 1 29.407 26.7014 1
 -6 1 1 -13.5353 27.0969 1
 -6 -1 -1 -9.96803 19.9556 1
 6 1 1 7.92431 26.8151 3
 6 -1 1 -15.9838 32.7515 3
 -6 1 1 35.6246 23.5291 2
 6 1 2 59243.1 1258.63 6
 -6 -1 2 61654.1 1381.75 6
 6 -1 -2 63284.5 1405.23 6
 -6 1 2 60303.1 1331.92 2
 -6 1 -2 60246.9 1398.88 3
 -6 -1 -2 62413.6 1403.17 3
 6 -1 2 61768.7 1343.14 1
 6 1 -2 62726.3 1423.3 10
 6 1 2 61114.8 1321.52 10
 -6 1 2 59506.2 1379.48 1
 -6 -1 2 58848.1 1395.39 1
 6 1 2 62908.1 1332.76 1
 -6 -1 -2 59569.9 1330.47 9
 -6 1 -2 62256.7 1280.26 7
 -6 -1 3 90.6269 39.4395 1
 6 1 3 182.118 31.0172 1
 -6 1 3 203.727 45.8656 1
 -6 -1 -3 82.9853 44.4833 3
 -6 1 -3 177.605 54.8353 3
 -6 -1 3 62.1859 39.5651 6
 6 -1 -3 125.034 49.7306 6
 6 1 -3 90.9871 54.4953 10
 6 -1 -3 71.4402 43.768 10
 -6 1 3 148.939 45.9859 6
 -6 1 -3 139.387 41.2422 8
 -6 -1 -3 123.952 36.9144 8
 6 -1 -3 219.621 40.5958 2
 6 1 -3 101.362 24.9125 2
 -6 -1 -3 153.872 20.7797 5
 -6 -1 4 65.9133 46.0715 6
 6 1 4 22.2098 22.7546 6
 -6 1 4 25.0878 42.447 6
 6 1 4 -7.07438 17.2075 1
 -6 1 4 -9.86272 33.3743 1
 -6 1 -4 -9.69689 34.9323 8
 -6 -1 -4 -9.7519 39.0453 8
 6 -1 -4 -33.7474 26.3728 2
 6 1 -4 46.4767 25.6825 2
 6 -1 4 12.6677 9.7616 10
 6 1 5 823.753 79.3375 6
 -6 -1 5 1148.91 123.819 1
 -6 1 -5 991.042 104.502 8
 6 1 -5 694.781 108.774 10
 6 -1 -5 1105.86 123.474 10
 -6 1 5 948.328 122.525 6
 -6 -1 5 1192.69 132.739 6
 -6 -1 -5 768.863 93.597 8
 -6 1 5 862.756 111.072 7
 6 -1 -5 1144.96 99.251 2
 6 1 -5 962.797 74.8831 2
 6 -1 -6 16604.4 577.837 10
 6 1 -6 16277.9 599.457 10
 -6 1 -6 17865.3 557.619 8
 -6 -1 -6 17415 557.009 8
 -6 -1 6 16183.9 548.609 8
 -6 1 6 16048.7 551.048 8
 -6 1 6 17158 572.841 7
 -6 1 6 17037.2 536.472 1
 -6 -1 6 17405.9 568.552 1
 -6 -1 6 17521.1 626.347 6
 -6 1 6 15985.1 595.844 6
 6 -1 6 16942.3 541.202 6
 -6 -1 7 97.3677 66.5076 7
 -6 1 7 39.593 43.1514 1
 -6 -1 7 31.288 52.9426 1
 -6 -1 7 67.6499 67.7192 8
 -6 1 7 85.7334 70.2723 8
 6 -1 -7 18.1554 59.3572 10
 6 1 -7 -20.2329 70.7148 10
 -6 1 7 31.8925 62.3121 7
 -6 -1 8 7523.34 358.858 1
 -6 -1 8 8217.69 403.997 8
 -6 1 8 8113.81 409.732 8
 -6 -1 9 252.105 96.3068 8
 -6 1 9 535.275 125.555 8
 -6 -1 10 5613.91 375.365 8
 -6 1 10 4824.3 356.684 8
 -6 2 0 613.524 60.1622 7
 6 2 0 571.883 64.2566 3
 6 -2 0 572.139 62.6624 3
 -6 -2 0 650.095 63.9685 1
 6 -2 0 613.887 63.3417 1
 -6 -2 0 606.827 40.2165 6
 6 2 0 697.41 68.9928 9
 6 2 0 616.77 70.2072 10
 -6 -2 1 7653.63 240.885 6
 6 -2 -1 7745.71 258.049 6
 -6 2 1 7447.98 248.277 2
 6 2 1 7740.82 273.343 3
 6 -2 1 7375.66 269.562 3
 6 -2 1 7916.66 257.075 1
 6 -2 -1 7580.63 266.902 1
 -6 -2 -1 7874.49 237.226 1
 6 2 1 7945.44 259.428 10
 6 2 -1 7441.64 283.668 10
 6 2 -1 7246.96 267.023 9
 -6 -2 -1 8364.5 258.369 9
 -6 -2 1 7437.74 270.119 1
 -6 2 -1 7533.54 222.816 7
 -6 2 1 7265.37 259.794 7
 6 2 2 26.7828 26.0685 10
 6 -2 -2 124.89 70.1511 6
 -6 -2 2 8.07625 29.9469 6
 6 -2 -2 6.45927 25.8729 2
 -6 2 2 109.763 42.6293 2
 -6 -2 -2 128.993 56.231 3
 -6 2 -2 88.0265 67.4923 3
 -6 2 2 26.1241 35.694 7
 6 2 -2 150.429 73.3262 10
 6 -2 -2 159.994 58.1204 1
 -6 2 2 -7.64104 29.11 1
 -6 2 3 102772 2250.93 7
 -6 2 -3 98183.9 2203.51 8
 -6 -2 -3 101521 2211.27 8
 -6 -2 3 100234 2256.61 6
 6 -2 -3 101176 2271.25 6
 6 -2 -3 102066 2184.94 2
 -6 2 -3 97948.1 2246.37 3
 -6 -2 -3 103101 2251.42 3
 -6 2 3 99679.3 2211.02 1
 6 2 -3 103338 2291.15 10
 6 -2 -4 2019.41 123.078 2
 6 2 -4 2120.66 88.774 2
 -6 2 -4 1935.81 133.544 8
 -6 -2 -4 1821.05 130.178 8
 6 2 4 2218.96 99.3327 6
 -6 -2 4 2039.12 161.802 6
 -6 2 4 2187.79 155.364 7
 -6 -2 -4 1960.92 71.514 7
 -6 2 4 1848.95 129.874 1
 -6 -2 5 33059.3 930.57 6
 6 2 5 31685.8 765.025 6
 6 -2 -5 31818.8 803.71 2
 6 2 -5 32352.4 732.99 2
 6 2 -5 31944.6 923.755 10
 -6 2 -5 31523.6 838.325 8
 -6 -2 -5 30955.4 837.093 8
 -6 2 5 30076.1 863.769 7
 -6 2 5 32281.8 901.902 6
 6 -2 -5 31650.7 873.335 10
 -6 2 -6 92.7699 51.8297 8
 -6 -2 -6 279.932 70.8776 8
 -6 -2 6 157.741 66.7575 6
 6 -2 -6 73.1172 44.7624 2
 -6 2 6 35.685 66.1755 6
 -6 2 6 56.9314 43.4187 1
 6 2 -6 153.578 73.1439 10
 6 -2 -6 15.5265 57.5957 10
 -6 2 6 251.034 76.3595 7
 -6 -2 6 138.919 58.2504 8
 -6 2 6 127.804 59.5423 8
 -6 2 7 4079.67 224.832 1
 -6 -2 7 4785.23 279.414 1
 6 -2 -7 4644.69 278.251 10
 6 2 -7 4337.45 298.584 10
 6 -2 7 4252.1 259.174 6
 -6 2 7 4100.48 256.327 7
 6 -2 -7 4294.8 229.746 2
 -6 -2 7 4834.04 277.481 8
 -6 2 7 4634.8 275.575 8
 -6 -2 8 39.5534 81.0477 8
 -6 2 8 20.3218 73.2089 8
 -6 -2 8 17.8746 56.3107 1
 -6 2 9 2741.74 247.111 8
 -6 -2 9 1941.19 208.225 8
 -6 -2 10 75.3485 87.7779 8
 -6 2 10 -25.9006 81.5931 8
 6 -3 0 63676.8 1442.5 3
 6 3 0 67439.6 1448 3
 6 -3 0 62616.7 1440.63 1
 6 3 0 67320 1484.82 10
 -6 -3 0 64753.7 1456.67 9
 -6 -3 0 62963.3 1448.51 10
 -6 -3 0 63633.9 1366.8 6
 -6 3 0 63455 1421.18 7
 -6 3 0 65007.3 1446.02 2
 -6 -3 1 12329.8 350.133 6
 -6 3 1 12376 372.837 7
 -6 3 1 11758.7 361.288 2
 6 -3 -1 12187.6 374.15 1
 -6 -3 -1 12576.3 342.132 1
 -6 3 -1 12460.4 328.949 7
 -6 -3 -1 11879.2 371.493 9
 6 3 -1 12980.9 398.057 9
 -6 -3 1 12144.4 388.926 10
 -6 -3 -1 11945.2 351.103 10
 6 3 -1 12151.9 409.191 10
 6 3 1 12558.6 379.204 10
 -6 3 2 106187 2317.71 7
 -6 -3 -2 103686 2219.13 1
 -6 -3 2 104620 2340.93 10
 -6 -3 2 105486 2313.28 6
 6 -3 -2 104732 2323.06 6
 -6 3 -2 107493 2209.4 5
 6 3 -2 107578 2381.56 10
 -6 3 2 105528 2285.98 2
 6 3 -2 106110 2343.23 9
 6 -3 -2 108247 2292.24 2
 -6 3 -2 106090 2317.02 3
 -6 -3 -2 106803 2313.35 3
 6 -3 -2 103030 2312.42 1
 -6 -3 -2 102643 2281.31 8
 -6 -3 -3 51.8466 39.5206 3
 -6 3 -3 84.8165 43.4751 3
 -6 3 3 42.2655 31.3719 1
 -6 3 3 104.486 41.8627 7
 -6 3 -3 113.132 36.0334 8
 -6 -3 -3 57.7139 33.8228 8
 -6 -3 3 -11.6048 39.2991 6
 6 -3 -3 35.4981 41.3819 6
 -6 -3 3 81.1164 40.5276 10
 6 3 -3 164.666 61.1525 10
 -6 -3 -3 46.6346 23.7675 5
 -6 3 -4 94.845 39.748 8
 -6 -3 -4 -9.622 36.6515 8
 6 -3 -4 26.6277 36.381 2
 -6 3 4 27.4377 31.9713 1
 6 -3 -4 15.1788 45.9459 6
 -6 -3 4 14.5553 44.059 6
 -6 3 -4 57.3266 16.9692 9
 -6 -3 -4 18.5614 19.2016 7
 -6 3 4 71.9599 43.2106 7
 6 3 -5 109.487 65.7724 10
 -6 3 5 202.57 65.7315 7
 -6 3 5 140.338 36.5504 4
 -6 3 -5 101.596 32.2615 4
 -6 -3 5 52.9341 67.2338 6
 -6 3 -5 33.5751 41.5433 8
 -6 -3 -5 170.303 54.3764 8
 6 -3 -5 92.6239 54.2695 10
 -6 -3 6 11510.8 433.17 8
 -6 3 6 11786.9 443.118 8
 -6 3 -6 11484.5 424.011 8
 -6 -3 -6 12111.8 432.584 8
 -6 3 6 11102.9 439.608 7
 -6 -3 6 11149.3 494.888 6
 -6 3 6 10903.2 390.685 1
 6 -3 -6 11411.6 445.045 10
 6 -3 -6 12069.9 413.375 2
 6 3 -6 12088.2 511.482 10
 6 -3 -7 415.016 86.2199 2
 -6 -3 7 281.168 80.7411 8
 -6 3 7 428.451 98.4217 8
 6 -3 -7 257.642 85.1612 10
 -6 3 7 312.486 86.4825 7
 6 -3 -8 22960.1 696.77 2
 -6 -3 8 21297.9 741.748 8
 -6 3 8 21169.9 748.221 8
 -6 -3 8 22514.2 754.542 1
 -6 -3 9 -88.787 113.092 8
 -6 3 9 -23.1147 94.737 8
 -6 -3 10 3673.77 300.528 8
 -6 3 10 3548.57 304.492 8
 -6 -4 0 284.928 53.284 10
 -6 -4 0 345.52 58.1698 9
 6 -4 0 418.99 67.378 1
 -6 4 0 423.467 73.2863 2
 6 4 0 363.517 56.8811 3
 6 -4 0 364.847 53.0957 3
 -6 4 0 323.757 50.213 7
 -6 -4 1 15318.7 479.596 10
 -6 -4 -1 15681.6 446.087 10
 -6 -4 -1 15996.1 427.025 1
 -6 4 1 16434.8 459.216 2
 6 4 -1 15670.1 511.624 10
 6 -4 -1 15180.3 452.734 1
 -6 4 -1 15832 411.762 7
 -6 4 1 15436.6 453.163 7
 6 4 -1 15942.6 486.018 9
 -6 -4 -1 16401.5 474.992 9
 -6 4 2 486.315 64.8636 2
 -6 4 2 425.884 62.8928 7
 -6 -4 -2 386.394 47.2207 10
 -6 -4 2 343.273 64.4672 10
 6 4 -2 428.96 72.8769 9
 -6 -4 -2 286.277 55.0883 3
 -6 4 -2 263.617 56.9311 3
 -6 -4 -2 342.65 40.5701 1
 6 -4 -2 321.612 56.8001 1
 6 -4 -2 358.223 61.947 6
 -6 4 -2 420.2 55.3596 8
 -6 -4 -2 397.808 54.9939 8
 -6 4 -2 326.903 36.8884 5
 6 -4 -2 670.376 73.0425 2
 6 4 -2 516.429 89.1831 10
 -6 4 -3 24782.5 633.893 8
 -6 -4 -3 24575.3 637.153 8
 -6 -4 3 24374 703.252 10
 -6 -4 -3 22786.2 585.991 5
 6 -4 -3 23806 664.55 1
 -6 4 3 25745.9 685.594 7
 6 -4 -3 24402.6 650.894 2
 -6 -4 -3 24902.5 672.336 3
 -6 4 -3 24191.9 674.022 3
 -6 -4 4 61.3996 46.4789 6
 6 -4 -4 63.0658 47.7391 6
 6 4 -4 104.52 56.8818 9
 -6 4 -4 14.0361 30.6898 4
 -6 4 4 48.5671 32.1065 4
 -6 -4 4 96.8066 45.2315 10
 6 4 -4 88.5333 55.7968 10
 -6 4 -4 56.5064 35.8933 8
 -6 -4 -4 86.2833 37.4854 8
 -6 4 4 111.97 53.2696 7
 -6 -4 -4 100.636 30.8055 7
 -6 4 -5 42564.6 991.748 4
 -6 4 5 43141.8 992.576 4
 6 -4 -5 41783.9 1073.25 2
 6 -4 -5 42847.2 1201.59 6
 -6 4 -5 42790.3 1068.73 8
 -6 -4 -5 42092.4 1069.53 8
 -6 4 5 44085.4 1122.67 7
 -6 -4 5 42447.8 1184.6 6
 6 4 -5 44493.3 1218.5 10
 6 -4 -6 1673.43 144.878 2
 -6 4 -6 1956.89 152.464 8
 -6 -4 -6 1532.97 142.652 8
 -6 -4 6 2019.85 160.996 8
 -6 4 6 1873.6 156.744 8
 6 -4 -6 1848.16 166.421 10
 -6 -4 6 2026.29 199.318 6
 -6 4 6 2115.27 173.325 7
 -6 4 7 4128.44 262.692 7
 -6 -4 7 4521.55 265.803 8
 -6 4 7 4498.92 272.221 8
 6 -4 -7 3937.01 257.171 10
 6 -4 -7 4385.72 253.127 2
 -6 -4 8 115.232 69.1859 8
 -6 4 8 -20.0575 65.5713 8
 6 -4 -8 -16.4311 73.2023 2
 -6 -4 9 2464.64 233.636 1
 -6 -4 9 2503.49 233.627 8
 -6 4 9 2962.94 253.601 8
 6 -5 0 229344 4802.54 7
 -6 5 0 220304 4826.09 2
 6 5 0 231040 4792.67 3
 6 -5 0 229782 4797.39 3
 -6 5 0 224891 4791.97 7
 -6 -5 0 235778 4869.98 9
 -6 -5 0 233242 4857.13 10
 -6 5 -1 797.147 68.6432 5
 -6 -5 1 757.708 90.5147 10
 -6 -5 -1 616.952 72.6016 10
 6 -5 1 733.051 69.5095 7
 6 5 -1 762.314 95.7465 9
 -6 -5 -1 643.541 81.6254 9
 -6 5 1 638.143 74.2562 7
 6 -5 -1 638.223 75.0468 1
 -6 5 1 791.545 84.0305 2
 -6 -5 -2 26604.4 582.635 6
 -6 5 -2 26566.5 669.985 8
 -6 -5 -2 27946 679.928 8
 -6 5 2 27663.2 716.811 2
 6 -5 -2 26798.9 715.575 2
 -6 5 -2 27307.2 706.175 3
 -6 -5 -2 26313.3 693.484 3
 6 -5 -2 27620.2 735.435 6
 -6 -5 2 27938.2 773.828 10
 -6 -5 -2 27970.3 686.725 10
 6 5 -2 27536.6 761.877 9
 -6 5 2 26613.8 723.301 7
 -6 5 -2 27723.8 641.903 5
 6 -5 2 26931.8 647.975 7
 -6 -5 -2 27309.6 637.257 1
 6 -5 -2 27314.4 715.69 1
 -6 5 -3 70.834 32.3011 8
 -6 -5 -3 112.836 36.6326 8
 -6 5 -3 71.535 38.0772 4
 -6 5 3 39.3947 33.0605 4
 -6 -5 -3 142.467 37.5289 5
 -6 5 3 58.3117 42.049 7
 -6 -5 -3 128.197 30.4628 10
 -6 -5 3 56.0319 44.1628 10
 -6 5 -3 106.549 44.6801 3
 -6 -5 -3 81.9176 35.829 3
 6 -5 3 100.965 26.227 7
 6 -5 -3 41.6952 35.3162 1
 -6 -5 -4 74.6006 44.7904 3
 -6 5 -4 -50.7189 49.5444 3
 -6 5 -4 15.585 29.6774 4
 -6 5 4 -7.72799 36.3611 4
 -6 5 -4 46.7012 41.6117 8
 -6 -5 -4 9.50633 36.2043 8
 6 5 -4 48.5844 52.943 9
 6 -5 -4 -16.4427 55.64 6
 6 -5 -4 34.2724 38.658 2
 -6 -5 4 15.0747 45.6255 10
 -6 -5 -4 -6.25083 28.3787 7
 -6 5 4 13.1436 36.315 7
 6 -5 -5 307.799 73.5705 2
 -6 -5 5 309.218 81.0634 6
 6 -5 -5 141.708 75.1319 6
 -6 5 -5 232.311 59.6949 8
 -6 -5 -5 168.967 54.9208 8
 -6 -5 -5 224.376 48.6021 4
 -6 5 5 172.183 44.9155 4
 -6 -5 5 170.003 48.8249 4
 -6 5 -5 123.222 40.222 4
 -6 5 5 73.3031 57.4025 7
 6 5 -5 111.68 72.8219 9
 -6 -5 5 386.077 87.8507 10
 6 5 -6 16073.4 635.952 9
 -6 -5 6 16675.3 552.356 8
 -6 5 6 16688.1 559.802 8
 -6 5 -6 16572.3 540.507 8
 -6 -5 -6 16906.4 548.653 8
 -6 -5 6 17179.8 661.395 6
 6 -5 -6 17913.1 585.616 10
 -6 5 6 16882.7 583.827 7
 6 -5 -6 16578.5 561.156 2
 6 5 -7 590.19 127.413 9
 6 -5 -7 454.599 94.5026 2
 -6 -5 7 535.127 103.518 8
 -6 5 7 254.095 81.5382 8
 6 -5 -7 476.052 96.6684 10
 6 -5 -8 9498.95 423.011 2
 -6 -5 8 9424.73 433.67 8
 -6 5 8 8601.65 425.105 8
 6 5 -8 9161.26 502.572 9
 -6 5 9 63.1129 80.1203 5
 -6 -5 9 -23.5693 68.2986 1
 6 5 -9 61.7632 97.2837 9
 6 -5 -9 -19.3914 79.4674 2
 -6 -5 9 21.4136 79.3769 8
 -6 5 9 -67.4215 73.4701 8
 6 6 0 180.175 41.4333 3
 6 -6 0 246.717 46.3162 3
 -6 -6 0 299.454 61.1199 10
 -6 6 0 97.1214 37.947 4
 -6 6 0 135.845 42.0307 7
 6 -6 0 102.997 41.2174 7
 -6 -6 0 219.582 58.4792 9
 -6 6 0 156.068 43.197 5
 -6 6 0 241.458 58.4083 2
 -6 -6 1 9437.01 374.993 10
 -6 -6 -1 9822.67 352.619 10
 -6 -6 -1 8949.29 357.668 9
 -6 6 1 9291.36 341.747 2
 -6 -6 1 10152.6 231.246 2
 -6 6 -1 9934.99 352.374 2
 6 -6 1 9218.63 306.197 7
 6 -6 -1 10035.8 345.464 7
 -6 6 1 9337.45 326.237 4
 -6 6 -1 9870.73 331.432 4
 -6 6 1 9242.65 333.403 7
 -6 6 -1 9369.18 303.019 5
 6 -6 -1 9557.67 336.571 1
 -6 -6 -2 342.456 32.8479 6
 -6 6 2 231.553 58.4546 2
 6 -6 -2 234.182 52.1875 1
 -6 6 2 262.021 59.857 7
 6 -6 2 311.395 46.5419 7
 -6 6 -2 293.517 45.8966 8
 -6 -6 -2 349.007 51.7664 8
 -6 6 2 291.376 59.0432 4
 -6 6 -2 311.057 57.8838 4
 -6 -6 -2 237.646 50.2151 10
 -6 -6 2 388.486 82.6435 10
 -6 -6 -2 279.007 50.5652 3
 -6 6 -2 193.248 47.3691 3
 -6 -6 -3 37976.8 884.842 10
 6 -6 3 37381.6 845.966 7
 -6 6 3 35914.3 960.834 7
 6 -6 -3 36590.8 990.901 6
 -6 -6 3 37341.3 1015.71 10
 -6 -6 -3 36358.1 794.528 1
 6 -6 -3 36632.6 937.614 1
 -6 6 3 35074.3 899.131 4
 -6 -6 -3 35450.1 921.732 3
 -6 6 -3 36136.1 931.901 3
 6 6 -3 37555.2 1012.66 9
 -6 -6 -3 38397.9 902.051 5
 -6 6 -3 36986.7 890.692 8
 -6 -6 -3 38615 901.37 8
 6 6 -4 190.498 72.6919 9
 6 -6 -4 269.14 65.4336 2
 -6 6 -4 174.983 48.4694 8
 -6 -6 -4 234.277 51.9603 8
 6 -6 -4 329.282 85.7633 6
 -6 -6 -4 209.735 64.8179 3
 -6 6 -4 265.636 67.3626 3
 -6 -6 4 166.435 49.9848 4
 -6 -6 -4 125.366 49.0476 4
 -6 -6 -4 273.549 56.8854 7
 -6 6 4 221.838 64.2439 7
 -6 -6 4 215.005 69.4331 10
 -6 6 5 47564.7 1250.16 7
 6 6 -5 48983.2 1323.53 9
 -6 -6 5 47990.4 1285.64 10
 6 -6 -5 47765.7 1235.49 2
 -6 6 -5 46885.8 1177.19 8
 -6 -6 -5 50902.8 1196.32 8
 -6 -6 5 47344.3 1174.38 8
 -6 6 5 48501.4 1186.83 8
 -6 -6 5 48959.7 1143.68 4
 -6 -6 -5 49051.6 1139.02 4
 6 -6 -5 47691.9 1337 6
 6 -6 -6 151.03 88.0068 6
 -6 -6 6 189.164 82.6759 6
 6 6 -6 180.698 88.2925 9
 -6 6 6 49.9905 65.1588 7
 6 -6 -6 175.438 78.8669 2
 -6 6 -6 127.381 57.8849 8
 -6 -6 6 66.6793 58.3128 8
 -6 -6 -6 116.81 53.248 8
 -6 6 6 180.928 63.2347 8
 -6 -6 7 2160.08 181.396 8
 -6 6 7 2470.56 193.315 8
 6 6 -7 2077.4 225.481 9
 6 -6 -7 2014.79 186.116 2
 -6 6 8 84.0842 71.1328 5
 6 6 -8 114.882 100.374 9
 -6 -6 8 -18.5266 80.9349 8
 -6 6 8 -19.4104 81.3334 8
 6 -6 -8 -19.4863 70.1979 2
 -6 -6 9 1444.4 181.097 8
 -6 6 9 1381.54 178.475 8
 6 6 -9 1750.72 232.358 9
 -6 6 9 1888.56 202.351 5
 6 -6 -9 1519.15 188.146 2
 6 -7 0 13103.7 421.77 7
 -6 7 0 14055.9 424.81 5
 -6 7 0 13773.6 449.881 2
 -6 -7 0 13374.8 475.167 10
 6 -7 0 14196.4 402.663 3
 6 7 0 13817.5 396.213 3
 -6 -7 0 13239.1 476.04 9
 -6 7 -1 472.131 60.6634 5
 -6 -7 1 532.449 88.1432 10
 -6 -7 -1 539.084 82.0604 10
 6 -7 -1 486.154 60.1 3
 6 7 -1 440.761 54.6282 3
 -6 7 1 468.356 74.7898 2
 -6 7 -1 441.313 73.2532 2
 -6 7 1 574.083 76.5764 7
 6 -7 1 581.782 69.1429 7
 -6 -7 1 418.13 32.1739 2
 6 -7 1 371.856 45.1594 9
 -6 -7 1 533.621 87.2608 9
 -6 -7 -1 558.323 84.6506 9
 -6 7 -2 57074 1368.34 2
 -6 -7 -2 56094.6 1277.15 8
 -6 7 -2 56538.1 1274.5 8
 -6 -7 2 54942 1427.67 10
 -6 -7 -2 54679.7 1341.6 10
 6 -7 -2 55868 1340.94 1
 -6 7 2 57123.3 1370.79 5
 -6 -7 -2 60994.7 1343.33 5
 6 -7 2 55565.8 1285.75 7
 6 -7 -2 55940.3 1373.39 7
 6 -7 -2 56409.8 1370.75 2
 -6 7 2 59673.4 1378.47 7
 -6 -7 -3 299.043 60.6106 3
 -6 7 -3 386.135 66.8193 3
 -6 -7 3 377.254 83.722 10
 -6 -7 -3 394.376 64.4958 10
 6 7 -3 300.932 80.3233 9
 6 -7 -3 332.42 67.4516 1
 -6 -7 3 357.418 65.978 4
 -6 -7 -3 337.363 65.4159 4
 6 -7 -3 443.14 77.5622 2
 6 -7 -3 367.837 82.8546 6
 -6 7 3 411.045 81.4075 7
 6 -7 3 354.815 50.3535 7
 -6 -7 -3 335.179 60.1769 5
 -6 7 -3 236.434 48.5785 8
 -6 -7 -3 466.453 62.6602 8
 -6 -7 4 10.1337 39.5961 4
 -6 -7 -4 -9.80633 39.2631 4
 6 -7 -4 -14.2193 56.9321 2
 6 -7 -4 18.4663 68.4517 6
 -6 7 -4 9.03773 34.4195 8
 -6 -7 -4 9.26795 36.2132 8
 6 -7 -4 49.1276 46.7747 1
 -6 7 4 14.6264 52.6904 7
 -6 -7 4 -54.5903 55.0748 10
 -6 7 -4 37.5658 45.1091 3
 -6 -7 -4 12.1214 44.9323 3
 6 7 -4 -18.7033 83.3245 9
 -6 -7 -5 857.283 113.812 3
 -6 7 -5 596.477 103.659 3
 -6 -7 5 743.065 116.286 10
 6 7 -5 943.786 143.887 9
 -6 7 5 865.711 118.957 7
 6 -7 -5 775.045 117.391 2
 6 -7 -5 886.551 144.379 6
 -6 7 5 775.604 97.2458 8
 -6 -7 5 828.159 95.6878 8
 -6 7 -5 669.255 83.413 4
 -6 -7 -5 689.13 88.4634 4
 -6 -7 5 680.67 82.2825 4
 -6 7 -5 603.368 80.7014 8
 -6 -7 -5 715.502 93.4376 8
 6 -7 -6 8733.49 473.794 6
 6 -7 -6 8894.09 406.214 2
 -6 -7 6 8616.57 418.435 10
 6 7 -6 7767.54 433.778 9
 -6 7 -6 9192.24 357.297 8
 -6 -7 -6 9237.32 361.132 8
 -6 -7 6 8925.78 359.579 8
 -6 7 6 8654.78 363.193 8
 -6 7 7 205.315 91.5987 5
 6 -7 -7 308.376 95.3828 2
 -6 7 7 294.632 81.0466 8
 -6 -7 7 234.587 78.6449 8
 6 7 -7 131.765 97.8076 9
 -6 7 8 9950.82 470.503 5
 -6 -7 8 9641.56 428.521 8
 -6 7 8 8694.65 418.653 8
 6 7 -8 9569.39 527.001 9
 -6 -7 9 387.337 115.644 8
 -6 7 9 255.8 97.029 8
 6 -7 -9 448.615 114.489 2
 -6 7 9 451.37 126.453 5
 6 7 -9 221.073 120.48 9
 -6 8 0 143.133 51.915 4
 -6 -8 0 136.71 53.1949 10
 -6 -8 0 183.878 68.3499 9
 -6 8 0 132.658 51.731 2
 -6 -8 0 204.587 36.4626 2
 -6 8 1 2913.25 181.365 5
 6 -8 -1 2950.25 144.429 3
 6 8 -1 2988.11 143.437 3
 -6 8 -1 2965.9 179.166 4
 -6 8 1 3007.04 177.955 4
 -6 -8 -1 3118.49 134.216 8
 -6 8 -1 3084.78 132.503 8
 -6 -8 1 2848.49 202.807 9
 6 -8 1 2694.25 132.249 9
 -6 -8 -1 2903.35 202.527 9
 -6 8 -1 3043.54 188.767 2
 6 -8 -1 3130.18 188.641 7
 6 -8 1 2861.91 162.09 7
 -6 -8 1 2348.88 192.761 10
 -6 -8 -1 3141.99 200.368 10
 -6 8 1 3040.56 188.678 2
 -6 -8 1 3196.62 187.878 4
 -6 -8 -1 2711.82 176.243 4
 6 -8 -2 1093.09 121.216 7
 -6 8 -2 1132.72 81.9717 8
 -6 -8 -2 997.92 79.2993 8
 -6 -8 -2 1096.22 108.475 5
 -6 8 -2 1113.31 108.859 4
 -6 8 2 981.782 104.588 4
 -6 8 -2 799.007 104.888 2
 6 -8 -2 1038.91 116.208 2
 -6 -8 2 1073.89 130.396 10
 -6 8 2 1052.28 114.182 5
 -6 -8 2 1150.62 111.832 4
 -6 -8 -2 1126.58 107.299 4
 -6 -8 -2 907.156 104.312 10
 6 -8 2 992.05 90.484 7
 6 -8 -2 993.2 103.484 1
 -6 -8 3 61381.9 1441.5 4
 -6 -8 -3 60852.3 1433.43 4
 6 -8 -3 58750.8 1481.95 2
 -6 8 3 60952.1 1482.44 7
 -6 8 -3 61135.5 1409.54 3
 -6 -8 -3 59351.8 1393.42 3
 6 -8 -3 61450.7 1524.01 6
 6 8 -3 58745.6 1545.09 9
 -6 8 -3 61401.4 1429.29 4
 -6 8 3 57666.2 1417.83 4
 6 -8 -3 59853.3 1439.62 1
 -6 -8 -3 61586.7 1432.47 5
 -6 8 3 56890.4 1478.83 5
 6 -8 3 61862.7 1367.3 7
 -6 -8 3 62147.7 1565.61 10
 -6 -8 -3 58149.6 1411.21 10
 -6 -8 -3 61404.9 1368.76 8
 -6 8 -3 60385.7 1362.87 8
 6 -8 -4 314.495 73.8681 1
 -6 8 4 156.311 61.2421 7
 -6 -8 -4 136.932 53.851 7
 -6 8 4 379.011 88.8673 5
 -6 -8 4 318.581 90.5084 10
 -6 -8 -4 140.044 48.2037 4
 -6 8 -4 193.326 55.6986 4
 -6 -8 4 210.759 56.691 4
 -6 8 4 194.09 56.7054 4
 6 -8 -4 220.559 70.3305 2
 -6 8 -4 220.708 53.072 8
 -6 -8 -4 216.935 50.1503 8
 -6 -8 -4 290.762 69.0669 3
 -6 8 -4 279.198 69.6939 3
 6 8 -4 260.342 87.6018 9
 6 -8 -4 489.861 102.818 6
 6 8 -5 27139.8 896.6 9
 6 -8 -5 27846.7 913.834 6
 -6 8 5 25671.6 721.466 4
 -6 8 -5 28545.5 735.621 4
 6 -8 -5 27713.9 835.064 2
 -6 -8 5 26223.3 726.876 4
 -6 8 5 25851.2 813.474 7
 -6 8 5 27583.8 846.938 5
 -6 -8 5 27049.3 869.68 10
 -6 -8 5 27096.5 732.834 8
 -6 8 5 26963.4 738.314 8
 -6 8 -5 27613.7 734.109 8
 -6 -8 -5 27528.8 736.221 8
 -6 8 -5 26197 788.687 3
 -6 -8 -5 27114 785.603 3
 -6 8 -6 98.0433 52.4867 8
 -6 -8 -6 75.177 51.3773 8
 -6 8 6 179.998 72.069 5
 -6 -8 6 116.763 60.0064 8
 -6 8 6 67.3953 49.9962 8
 -6 -8 -6 32.8821 70.3949 3
 -6 8 -6 85.9369 75.105 3
 6 8 -6 99.0212 83.7874 9
 6 -8 -6 76.4488 64.6975 2
 6 -8 -6 137.293 95.9797 6
 6 8 -7 2245.44 240.524 9
 -6 8 7 2391.66 222.713 5
 6 -8 -7 2204.61 211.494 2
 -6 -8 7 2343.26 190.183 8
 -6 8 7 2629.26 200.797 8
 -6 8 8 -45.7538 66.2921 5
 6 -8 -8 -22.7192 81.8437 2
 -6 -8 8 52.886 63.5057 8
 -6 8 8 -18.3262 59.9106 8
 6 8 -8 29.9277 90.58 9
 -6 8 9 1269.02 176.269 5
 6 8 -9 989.141 186.514 9
 -6 -8 9 1188.98 157.709 8
 -6 8 9 1417.16 172.9 8
 6 -8 -9 1100.84 163.775 2
 -6 -9 0 46883.3 1220.3 9
 -6 9 0 44317.4 1135.78 4
 6 -9 0 45208.5 1134.99 7
 -6 -9 0 43596.1 1201.43 10
 -6 -9 0 45285.5 1029.42 2
 -6 9 0 46456.4 1160.24 2
 -6 9 0 44483.7 1121.13 5
 -6 -9 0 46604.9 1153.2 4
 -6 9 1 89.6055 51.2743 5
 6 9 -1 111.061 36.1314 3
 6 -9 -1 60.0966 30.9076 3
 -6 -9 -1 68.0525 55.6383 9
 -6 -9 1 68.6398 54.0783 9
 6 -9 1 74.2303 37.287 9
 6 -9 -1 26.5898 43.4885 7
 -6 9 -1 91.1377 27.6671 8
 -6 -9 1 50.9713 48.5531 4
 -6 -9 -1 75.6747 48.0569 4
 -6 9 -1 73.7355 41.6123 4
 -6 9 1 73.7908 48.0779 4
 -6 9 -1 92.953 53.1883 2
 -6 -9 -1 61.0343 34.6689 2
 -6 9 1 80.8232 51.3234 2
 -6 -9 1 36.0959 56.8746 10
 -6 -9 -1 92.615 55.6263 10
 6 -9 -2 26197.7 776.808 7
 -6 -9 -2 24220.4 743.518 10
 -6 -9 2 26316.4 831.077 10
 -6 9 -2 26300.9 637.078 8
 -6 9 -2 26344.5 758.551 2
 6 -9 -2 26834.1 738.466 1
 -6 -9 -2 27305.8 747.709 5
 -6 9 2 25170.1 761.127 5
 -6 -9 -2 23770.8 793.074 9
 -6 9 2 26002.4 735.771 4
 -6 9 -2 26242 736.944 4
 -6 -9 2 28181.9 757.599 4
 -6 -9 -2 25364.2 735.511 4
 6 -9 -3 79.8405 54.0496 2
 -6 9 -3 70.6391 50.9107 2
 -6 -9 -3 23.5789 35.706 10
 -6 9 3 97.1514 58.3443 5
 -6 -9 -3 75.7638 56.2705 5
 6 -9 3 93.4836 44.5704 7
 -6 9 -3 24.4371 48.9386 4
 -6 -9 3 50.0902 42.3946 4
 -6 -9 -3 24.4552 38.5416 4
 -6 9 3 12.3151 48.137 4
 6 -9 -3 71.531 58.4755 6
 6 -9 -3 101.271 59.0019 7
 -6 9 -3 99.5975 41.1266 3
 -6 9 -3 111.701 39.0784 8
 6 -9 -3 36.6875 42.7588 1
 -6 -9 -4 24.3395 43.8409 7
 -6 9 -4 34.3835 51.0606 3
 -6 9 4 54.146 59.0038 5
 -6 9 -4 -83.4993 49.9827 4
 -6 9 4 -35.8669 47.8689 4
 -6 -9 4 84.9339 58.0649 4
 -6 -9 -4 94.3575 62.6841 4
 -6 -9 4 -21.5132 81.9316 10
 -6 9 4 26.4618 36.148 8
 6 -9 -4 62.6675 68.2897 6
 6 -9 -4 -17.407 52.6849 2
 -6 9 -4 67.9486 39.9634 8
 6 9 -4 65.5148 80.9513 9
 6 -9 -4 51.794 64.9901 1
 -6 9 -5 450.012 91.4856 3
 -6 9 5 453.375 71.6701 8
 -6 9 5 454.64 103.943 5
 6 -9 -5 244.629 107.178 6
 6 -9 -5 434.677 102.114 2
 6 9 -5 353.621 107.338 9
 -6 -9 5 482.08 81.2621 4
 -6 9 -5 323.204 71.7773 4
 -6 9 5 379.746 72.2621 4
 -6 9 6 12184.7 517.498 5
 6 -9 -6 10870.1 489.602 2
 6 -9 -6 10465.8 553.354 6
 -6 9 6 10709.1 407.372 8
 6 9 -6 10621.5 533.056 9
 -6 9 7 15.3321 58.3925 8
 6 9 -7 -28.3315 92.6201 9
 6 -9 -7 22.5674 62.353 2
 6 -9 -7 -161.438 112.841 6
 6 -9 -8 5234.28 346.783 2
 -6 9 8 5435.03 307.791 8
 -6 9 8 5355.64 348.434 5
 6 9 -8 5285.13 392.768 9
 -6 9 9 141.727 85.142 5
 -6 10 0 213.1 69.2352 2
 6 -10 0 211.954 66.6185 7
 -6 -10 0 221.633 74.0656 10
 -6 -10 0 166.098 66.3692 4
 -6 10 0 302.179 74.0947 4
 -6 -10 0 130.214 69.0798 9
 -6 -10 -1 5913.94 318.47 10
 -6 -10 1 6208.92 345.618 10
 -6 -10 -1 6661.71 309.087 5
 -6 -10 -1 6587.7 248.924 2
 -6 10 1 6776.72 314.911 2
 -6 10 1 6900.2 312.489 4
 -6 10 -1 6525.55 302.934 4
 -6 -10 -1 6350.09 342.228 9
 -6 -10 1 6752.35 351.056 9
 -6 10 -1 6503.05 310.507 2
 -6 10 1 6728.6 309.526 5
 -6 -10 1 6134.91 297.129 4
 -6 -10 -1 6506.55 304.68 4
 6 -10 1 6730.75 290.521 7
 6 -10 -1 6025.88 303.793 7
 -6 -10 2 208.533 81.4812 10
 -6 -10 -2 -30.3966 51.429 10
 6 -10 -2 12.9565 51.8759 1
 6 -10 2 32.8844 45.9305 7
 6 -10 -2 66.4486 61.5787 7
 -6 -10 -2 13.6641 43.0447 4
 -6 10 -2 -13.7116 50.8267 4
 -6 10 2 -27.5818 49.6804 4
 -6 -10 2 -13.8459 46.8527 4
 -6 10 -2 14.5461 56.8368 2
 -6 -10 -2 -19.5009 53.8795 9
 -6 10 2 15.7535 58.3956 5
 -6 -10 -2 14.0514 50.6189 5
 6 -10 -3 11484.9 485.409 6
 -6 -10 -3 11604.4 435.972 5
 -6 10 3 11962.7 473.618 5
 -6 10 3 11505.5 423.781 4
 -6 10 -3 10775.2 414.687 4
 6 -10 -3 11313.3 414.712 1
 6 -10 -3 11499.3 474.058 7
 -6 -10 -3 10085.2 399.889 10
 -6 -10 3 10640.2 493.207 10
 6 -10 -3 11286 462.689 2
 -6 10 -3 10875.3 434.62 2
 -6 -10 3 11268.1 422.558 4
 -6 -10 -3 11184.9 417.522 4
 -6 -10 4 -23.105 75.5338 10
 6 -10 -4 26.909 49.8746 1
 6 -10 -4 22.4015 70.57 6
 -6 10 4 19.1434 52.8923 5
 -6 10 -4 -15.5924 68.1168 2
 6 -10 -4 -38.0848 64.4376 2
 -6 10 -4 26.7391 45.2416 4
 -6 -10 4 26.6604 48.0216 4
 -6 -10 -4 64.9608 57.8817 4
 -6 10 4 13.4799 45.6152 4
 -6 -10 -4 13.8686 59.3621 7
 -6 -10 5 32993.3 887.69 4
 6 -10 -5 32096.6 996.247 2
 -6 10 5 32435.4 1001.2 5
 6 10 -5 30934.8 1049.23 9
 -6 10 -5 33527.2 891.422 4
 -6 10 5 33767.8 891.936 4
 6 -10 -5 31728.2 1056.94 6
 -6 10 6 357.666 99.9845 5
 6 -10 -6 449.125 125.775 6
 6 10 -6 327.372 128.666 9
 6 -10 -6 668.523 129.454 2
 -6 10 7 1322.99 176.535 5
 6 -10 -7 1244.47 206.89 6
 6 -10 -7 891.948 152.029 2
 6 10 -7 998.663 179.167 9
 -6 10 8 24.4541 79.944 5
 6 10 -8 -31.1217 101.741 9
 6 -10 -8 25.6659 70.9131 2
 -6 -11 0 46427.1 1338.9 10
 6 -11 0 49978.7 1278.22 7
 -6 -11 0 51434.4 1289.87 4
 -6 11 0 47807.8 1274.04 4
 -6 11 0 51303.2 1291.64 2
 -6 -11 0 52328.4 1374.09 9
 -6 -11 -1 1755.28 172.268 10
 -6 -11 1 1594.67 180.22 10
 -6 11 -1 1431.96 146.555 2
 6 -11 1 1570.38 141.759 7
 6 -11 -1 1348.8 144.522 7
 -6 11 -1 1516.05 145.882 4
 -6 11 1 1597.36 152.281 4
 -6 -11 -1 1509.39 148.558 4
 -6 -11 1 1473.8 148.877 4
 -6 -11 -1 1283.09 144.27 5
 -6 11 1 1748.89 159.472 5
 -6 -11 -1 1401.93 163.97 9
 -6 -11 1 1366.44 166.133 9
 -6 -11 2 17762.6 585.658 4
 -6 -11 -2 16930.5 571.921 4
 6 -11 2 16801.8 537.787 7
 6 -11 -2 16767 606.013 7
 -6 -11 -2 17826.2 655.325 9
 -6 11 -2 16974.3 578.418 2
 -6 11 -2 17177.9 576.999 4
 -6 11 2 16787.2 573.778 4
 -6 -11 -2 17993.4 533.14 2
 -6 11 2 16336.6 592.671 5
 -6 -11 -2 17607.1 587.577 5
 -6 -11 2 16170.4 646.363 10
 -6 -11 -2 14637.8 565.431 10
 6 -11 -2 16303.5 555.086 1
 6 -11 -3 -21.1589 69.1715 6
 -6 -11 -3 55.8045 57.173 2
 -6 11 -3 47.3601 56.8703 2
 6 -11 -3 95.809 66.9678 2
 6 -11 -3 59.6305 71.6046 7
 -6 11 3 94.4423 61.749 5
 -6 -11 -3 95.2518 70.7259 5
 6 -11 3 -34.0953 48.6463 7
 -6 11 -3 45.2874 55.9581 4
 -6 -11 3 14.9104 56.7852 4
 -6 -11 -3 -14.6195 51.0932 4
 -6 11 3 -15.248 42.1293 4
 6 -11 -3 -54.8527 63.3996 1
 6 -11 -4 23.981 78.3972 6
 -6 11 -4 -32.6794 76.8798 2
 6 -11 -4 61.9848 69.9165 2
 -6 11 4 20.5487 74.0252 5
 -6 -11 4 28.793 48.7163 4
 -6 -11 -4 -13.9839 42.3244 4
 -6 11 -4 29.4668 49.8563 4
 -6 11 4 -14.8268 50.1725 4
 -6 -11 -4 78.1098 62.5483 7
 6 -11 -5 27.3001 71.5589 6
 -6 11 5 -22.1414 61.1767 5
 6 -11 -5 67.0606 78.1236 2
 -6 11 -5 56.7957 54.0775 4
 -6 11 5 28.4718 62.1921 4
 -6 -11 -5 15.6945 68.564 7
 6 -11 -6 8079.69 486.48 6
 -6 11 6 7596.29 417.144 5
 6 -11 -6 7154.75 417.263 2
 -6 11 7 99.1842 81.0977 5
 6 -11 -7 138.695 104.972 6
 6 -11 -7 128.159 83.829 2
 -6 11 8 7993.13 449.417 5
 6 -11 -8 8108.78 469.945 2
 6 -12 0 148.171 65.9392 7
 -6 12 0 33.8617 51.2719 4
 -6 -12 0 98.4461 71.6983 4
 -6 -12 0 87.9972 69.3236 9
 -6 -12 0 84.4452 76.6943 5
 -6 12 0 147.8 67.321 2
 -6 -12 0 44.1565 72.1969 10
 -6 12 1 4475.73 265.617 4
 -6 -12 1 4451.98 264.872 4
 -6 -12 -1 4214.46 257.26 4
 -6 12 -1 3952 253.352 4
 6 -12 1 3833.55 238.39 7
 6 -12 -1 3689.69 252.031 7
 -6 -12 -1 3629.59 266.119 10
 -6 -12 1 3524.92 281.222 10
 -6 -12 -1 4019.58 257.437 5
 -6 -12 1 4638.26 304.994 9
 -6 -12 -1 3639.31 281.987 9
 -6 12 -1 4384.78 259.817 2
 6 -12 -2 772.699 109.606 1
 -6 -12 -2 895.492 104.088 2
 -6 12 -2 700.401 111.204 2
 6 -12 2 758.892 112.819 7
 6 -12 -2 553.981 116.882 7
 -6 -12 -2 758.67 118.063 4
 -6 12 -2 707.908 110.191 4
 -6 12 2 730.855 114.04 4
 -6 -12 -2 692.88 110.195 10
 -6 12 2 558.261 107.616 5
 -6 -12 -2 775.009 119.385 5
 -6 -12 -3 19594.1 634.765 2
 6 -12 -3 19489.2 732.923 6
 6 -12 -3 20169.7 713.465 2
 -6 12 3 21903.1 728.942 5
 -6 -12 -3 20061.6 675.098 7
 -6 12 -3 20298.6 664.282 4
 -6 12 3 19258.3 654.493 4
 6 -12 -3 19527.8 716.964 7
 6 -12 -3 19940.2 638.757 1
 -6 12 4 153.913 81.6193 5
 -6 12 -4 326.111 84.3936 4
 -6 12 4 296.551 78.9604 4
 -6 -12 -4 140.677 73.8095 7
 6 -12 -4 155.893 75.4846 2
 -6 -12 -4 282.171 77.1641 2
 6 -12 -4 154.099 81.0233 6
 -6 12 5 8801.5 457.718 5
 6 -12 -5 8207.25 448.602 2
 6 -12 -5 10263.4 531.655 6
 -6 -12 -5 8985.3 407.832 7
 -6 12 -5 8870.52 386.922 4
 -6 12 5 9104.23 390.586 4
 -6 -12 -5 9013.16 433.469 2
 -6 12 6 123.878 86.6743 5
 6 -12 -6 322.385 132.173 6
 6 -12 -6 205.299 100.347 2
 6 -12 -7 2308.69 282.466 6
 -6 12 7 2111.97 225.614 5
 -6 -12 -7 1860.94 211.537 2
 6 -12 -7 2148.91 237.846 2
 6 -13 0 15836.4 589.523 7
 -6 13 0 16230.4 596.485 4
 -6 -13 -1 353.565 94.9701 10
 -6 13 1 352.848 89.2813 4
 -6 13 -1 445.562 100.354 4
 6 -13 1 575.429 104.908 7
 6 -13 -1 413.003 97.5771 7
 -6 13 -2 18792.8 644.726 4
 -6 13 2 18102.9 640.216 4
 6 -13 -2 18236.1 678.851 7
 6 -13 2 18531.1 610.314 7
 6 -13 -3 -23.3184 81.4992 7
 -6 13 3 110.966 74.054 4
 -6 13 -3 73.2657 64.0193 4
 -6 -13 -3 46.7615 57.786 2
 6 -13 -3 24.9033 75.3782 6
 -6 -13 -3 39.2764 70.7503 7
 -6 13 4 93.61 70.8478 5
 -6 -13 -4 58.6241 78.2563 7
 -6 13 -4 53.5453 64.3162 4
 -6 13 4 162.179 78.7365 4
 6 -13 -4 100.487 79.1539 7
 6 -13 -4 24.001 69.567 2
 -6 -13 -4 74.0205 74.1082 2
 6 -13 -4 137.408 107.392 6
 -6 13 -5 68.2569 69.9669 4
 -6 13 5 17.1531 65.3651 4
 -6 -13 -5 251.032 90.8839 7
 -6 13 5 124.272 72.0578 5
 6 -13 -5 -60.8078 99.42 6
 6 -13 -5 229.639 94.6086 2
 -6 -13 -5 278.856 95.5901 2
 -6 13 6 5032.38 355.825 5
 6 -13 -6 5379.5 406.564 6
 -6 -13 -6 5281.49 347.711 2
 6 -13 -6 5016.45 365.236 2
 -6 13 7 26.5938 106.478 5
 -6 -13 -7 -25.9115 78.4247 2
 6 -13 -7 36.2709 89.6338 6
 -6 14 0 -20.4528 66.8631 4
 6 -14 0 79.9064 78.056 7
 6 -14 -1 2729.59 231.935 7
 6 -14 1 2431.74 204.341 7
 -6 14 -1 1732.43 181.751 4
 -6 14 1 2067.25 199.231 4
 6 -14 2 156.217 77.3775 7
 6 -14 -2 70.1832 79.2114 7
 -6 14 -2 242.046 93.294 4
 -6 14 2 101.693 79.5181 4
 -6 -14 -3 11765 516.08 7
 6 -14 -3 10641.2 548.52 6
 6 -14 -3 11997.2 559.27 7
 -6 14 -3 11209.2 492.65 4
 -6 14 3 12062.1 508.391 4
 6 -14 -4 80.4417 99.4024 7
 -6 14 -4 97.2235 75.987 4
 -6 14 4 19.6279 64.1776 4
 -6 -14 -4 21.5175 94.0082 7
 6 -14 -4 58.5681 88.6401 6
 -6 -14 -4 96.937 67.7667 2
 -6 -14 -5 15016 616.604 2
 6 -14 -5 14360 651.802 2
 -6 -14 -5 15831.2 620.145 7
 6 -14 -5 16097.7 726.641 6
 -6 -14 -6 24.6529 77.6641 2
 6 -14 -6 28.3798 89.4043 2
 6 -14 -6 34.5578 112.975 6
 -6 15 0 14595.6 606.731 4
 6 -15 0 15501.5 616.154 7
 6 -15 1 205.121 86.0434 7
 6 -15 -1 163.378 86.61 7
 -6 15 -1 221.391 84.4111 4
 -6 15 1 200.031 77.7795 4
 -6 -15 -2 6573.54 384.686 7
 -6 15 -2 6711.94 384.142 4
 -6 15 2 6449.57 374.211 4
 6 -15 2 5983.88 338.571 7
 6 -15 -2 6870.78 406.092 7
 -6 15 -3 43.3286 68.2689 4
 -6 15 3 152.999 81.0387 4
 6 -15 -3 259.221 112.554 6
 -6 -15 -3 23.2347 86.1445 7
 6 -15 -3 26.8841 90.9885 7
 -6 15 4 -106.008 84.8921 4
 -6 15 -4 20.9846 68.6063 4
 -6 -15 -4 79.795 69.7226 2
 6 -15 -4 -113.856 108.406 7
 6 -15 -4 93.0712 93.9009 6
 -6 -15 -4 -23.4405 93.856 7
 -6 -15 -5 320.525 102.114 7
 -6 -15 -5 320.066 107.678 2
 6 -15 -5 66.71 109.152 6
 -6 16 0 -48.1271 89.2013 4
 6 -16 0 166.739 93.074 7
 6 -16 1 1954.93 206.249 7
 6 -16 -1 1388.8 192.656 7
 -6 16 -1 1558.27 195.934 4
 -6 16 1 1659.49 197.666 4
 6 -16 2 144.923 90.4562 7
 6 -16 -2 54.2157 103.249 7
 -6 -16 -2 25.1916 79.3733 7
 -6 16 -2 95.0228 88.0716 4
 -6 16 2 71.5139 97.7013 4
 6 -16 -3 9453.59 526.342 7
 -6 -16 -3 11223.4 534.863 7
 -6 16 -3 11455.4 519.324 4
 -6 16 3 10576.4 508.673 4
 6 -16 -3 10368.7 562.023 6
 6 -16 -4 32.63 94.5602 6
 -6 -16 -4 75.4182 103.029 7
 -6 -16 -5 11250.6 536.279 7
 -6 -16 -5 11274.9 531.627 2
 6 -17 0 5065.65 354.521 7
 -6 17 0 5715.21 375.405 4
 -6 -17 -1 104.795 82.5318 7
 6 -17 -1 -81.401 108.639 7
 6 -17 1 -23.9175 98.0158 7
 -6 17 -1 -25.6778 70.9458 4
 -6 17 1 25.7346 89.9385 4
 -6 -17 -2 7557.98 444.747 7
 6 -17 -2 8310.38 486.059 7
 6 -17 2 8380.21 431.541 7
 6 -17 -3 64.5617 101.694 6
 6 -17 -3 -30.1552 114.846 7
 -6 -17 -3 53.1988 83.7973 7
 6 -18 0 80.9726 88.252 7
 6 -18 1 934.027 169.043 7
 6 -18 2 -93.6036 106.256 7
 7 0 0 9.11948 19.1086 6
 7 0 0 -16.1713 36.0236 1
 -7 0 0 -13.8769 24.997 1
 7 0 0 8.28537 28.9577 3
 7 0 0 -7.78362 25.4475 10
 7 0 1 37163.2 807.8 6
 7 0 1 37512.6 922.047 3
 7 0 1 37527.6 876.816 10
 7 0 -1 37369.8 919.986 10
 -7 0 1 35647.6 846.58 2
 7 0 1 39038.3 890.641 1
 -7 0 1 36805.8 896.693 1
 7 0 -1 36654 879.593 6
 -7 0 2 10399.3 337.408 6
 -7 0 -2 10544.7 363.178 3
 -7 0 2 10472.5 351.818 1
 7 0 2 10773.6 317.935 1
 7 0 2 10645.7 303.3 10
 7 0 -2 10529.8 371.052 10
 -7 0 2 10574.1 293.383 2
 -7 0 -3 1613.33 115.45 8
 7 0 -3 1405.86 124.588 10
 7 0 3 1406.16 72.728 10
 -7 0 -3 1196.9 41.2456 5
 -7 0 -3 1261.3 42.6963 7
 -7 0 3 1194.48 111.777 6
 -7 0 -3 1459.41 123.261 3
 -7 0 3 1534.7 119.424 1
 7 0 3 1365.26 86.7003 1
 7 0 4 21884.1 544.413 1
 -7 0 4 21444.4 658.801 6
 -7 0 -4 21353.6 660.098 3
 -7 0 -4 23170.8 632.706 8
 7 0 -4 22637.9 557.768 2
 7 0 -5 2821.17 139.22 2
 -7 0 -5 2725.32 176.908 8
 7 0 -5 3041.99 213.258 10
 7 0 5 2341.94 140.694 6
 -7 0 5 2821.01 204.433 6
 -7 0 5 2594.74 179.798 1
 7 0 -6 2547.41 210.04 10
 -7 0 -6 2679.34 186.923 8
 -7 0 6 2805.03 205.001 7
 -7 0 6 2481.72 210.505 6
 -7 0 6 2796.28 194.511 1
 7 0 -7 7575.78 397.333 10
 -7 0 7 7569.42 370.086 8
 -7 0 7 7369.14 364.767 7
 -7 0 7 7508.52 346.036 1
 -7 0 8 48.5499 58.2993 1
 -7 0 8 -20.803 74.9411 8
 -7 0 9 5845.25 372.191 8
 -7 -1 0 -6.97513 29.227 1
 7 -1 0 -7.95287 39.9162 1
 7 -1 0 -10.0655 23.6794 6
 7 1 0 -8.34101 27.2679 3
 7 -1 0 16.685 32.5972 3
 7 1 0 -6.63339 28.9784 9
 7 -1 0 43.1866 22.9634 9
 7 1 0 -16.427 35.8811 10
 7 1 1 20086.9 559.408 3
 7 -1 1 20373.1 563.742 3
 -7 1 1 20224.9 512.763 2
 -7 -1 1 18814.6 477.678 2
 -7 -1 1 19973.2 500.744 6
 -7 -1 -1 20378.1 511.48 1
 -7 1 1 19979 538.792 1
 7 -1 -1 19930.2 560.483 1
 7 -1 -1 19894.5 527.713 6
 -7 -1 1 19394.6 541.303 1
 7 -1 1 19568.4 529.737 1
 7 1 -1 20100 569.216 10
 7 1 1 20310.3 528.984 10
 7 1 -1 20496.3 545.374 9
 -7 -1 2 34692.4 808.086 2
 -7 1 2 36534.8 849.072 2
 -7 -1 -2 38685.7 848.529 9
 7 1 -2 35719.7 940.118 10
 -7 -1 2 35148.1 910.319 1
 7 -1 2 37020.2 866.226 1
 7 1 2 37726 860.16 1
 -7 1 2 37095.4 902.976 1
 7 1 2 37593.1 851.356 10
 -7 -1 -2 35510.7 916.084 3
 -7 1 -2 36313.5 920.788 3
 -7 -1 2 37410.5 892.527 6
 7 -1 -2 36497.4 914.025 6
 -7 -1 3 16478.3 500.905 6
 7 1 3 15974.5 372.49 6
 -7 1 3 15910.8 484.558 1
 7 1 3 15568 418.035 1
 -7 1 -3 16237.7 508.253 3
 -7 -1 -3 16136.4 507.639 3
 7 1 3 16432.8 399.036 10
 -7 1 -3 17016.6 483.424 8
 -7 -1 -3 15987 478.211 8
 7 -1 -3 15819.4 433.435 2
 7 -1 3 16110.8 435.276 1
 -7 -1 -3 16137.2 368.645 5
 -7 1 -3 15991.8 370.735 9
 7 1 4 23737.7 562.084 1
 7 -1 -4 24467.9 607.82 2
 7 1 -4 22801.9 562.345 2
 7 -1 4 23628.3 524.207 10
 -7 1 -4 22915 651.12 8
 -7 -1 -4 23659.4 657.426 8
 7 1 4 23348.4 562.281 6
 -7 -1 4 24224.4 704.93 6
 -7 1 4 24217.4 696.651 6
 -7 -1 -4 23925.8 701.1 3
 -7 1 -4 23056.4 693.75 3
 7 -1 4 23262.4 587.475 1
 7 -1 -5 9477.04 310.972 2
 7 1 -5 9342.14 277.988 2
 -7 -1 5 8626.29 390.805 6
 -7 1 -5 9508.16 358.828 8
 -7 -1 -5 9523.12 361.229 8
 7 -1 -5 9607.49 399.999 10
 7 1 -5 9444.58 410.507 10
 -7 1 5 8812.46 386.728 6
 -7 1 5 8299.01 368.714 7
 -7 1 5 8990.09 356.403 1
 -7 -1 5 8949.48 373.352 1
 -7 -1 6 8703.44 373.27 1
 -7 1 6 8735.44 354.967 1
 -7 -1 -6 7786.25 343.138 8
 -7 1 -6 7577.42 341.103 8
 7 1 -6 7674.39 392.237 10
 7 -1 -6 8461.32 391.669 10
 -7 1 6 8448.4 397.562 6
 -7 1 6 8337.94 372.997 7
 -7 -1 6 8421.69 405.829 6
 -7 -1 7 9298.51 415.799 8
 -7 1 7 9193.19 417.608 8
 -7 -1 7 9745.94 415.13 1
 -7 1 7 9249.57 386.23 1
 7 1 -7 9076.63 454.554 10
 7 -1 -7 9738 445.435 10
 -7 1 7 9128.48 411.348 7
 -7 -1 7 9507.06 419.888 7
 7 1 -8 -24.5125 74.1902 10
 -7 -1 8 20.6177 72.0558 8
 -7 1 8 41.8836 73.1884 8
 -7 -1 8 -17.3568 58.733 1
 -7 -1 9 5013.41 342.461 8
 -7 1 9 5666.52 360.927 8
 -7 2 0 6.64063 20.9269 7
 7 2 0 16.7485 26.3867 3
 7 -2 0 -8.42647 25.51 3
 7 2 0 124.944 57.4927 9
 7 2 0 162.842 67.0723 10
 7 -2 0 137.959 58.0398 1
 -7 -2 0 58.6433 33.895 1
 -7 2 1 15476.8 425.295 2
 7 -2 -1 14419.4 449.635 1
 -7 -2 1 15132.6 450.972 1
 7 -2 1 14672.8 430.674 1
 -7 -2 -1 15574.7 411.605 1
 7 -2 -1 15202.4 431.718 6
 -7 -2 1 15259.9 404.918 6
 -7 -2 -1 15361.1 423.565 9
 7 2 -1 14924.6 450.233 9
 7 2 -1 14607.3 468.112 10
 7 2 1 15657.5 439.207 10
 7 2 1 15912.1 462.68 3
 7 -2 1 14987.5 457.552 3
 -7 2 -1 14834.8 392.663 7
 -7 2 1 14875 440.874 7
 -7 -2 -2 30654.4 781.439 3
 -7 2 -2 30503.7 783.527 3
 7 2 -2 29575 783.889 9
 -7 -2 -2 29019.9 727.214 9
 7 2 2 30126.4 726.29 10
 7 2 -2 29476.4 809.674 10
 -7 2 2 29235.9 758.005 1
 7 -2 2 29774 737.098 1
 -7 -2 2 29049.4 782.646 1
 -7 2 2 31317.9 734.581 2
 -7 2 2 30053.2 778.819 7
 -7 -2 2 29804.3 756.339 6
 7 -2 -2 29817.4 776.963 6
 -7 -2 3 6283.22 269.638 6
 7 -2 -3 5776.15 270.971 6
 -7 2 3 6185.9 250.608 1
 7 -2 -3 6378.74 231.266 2
 -7 -2 -3 6008.17 267.245 3
 -7 2 -3 5447.5 258.389 3
 -7 2 3 5252.83 255.089 7
 -7 2 -3 5842.55 241.317 8
 -7 -2 -3 6130.08 248.888 8
 7 2 -4 14718.4 532.247 10
 -7 2 -4 14149.6 495.313 3
 -7 -2 -4 14909.9 500.743 3
 -7 2 4 14011.9 488.3 7
 -7 -2 4 14846.1 510.401 6
 7 -2 -4 14460.4 429.605 2
 7 -2 -4 14791.4 497.46 10
 -7 2 -4 15117.7 466.586 8
 -7 -2 -4 14926.5 467.548 8
 7 2 -5 1681.95 186.353 10
 7 -2 -5 1771.52 161.092 10
 -7 -2 5 2126.72 184.529 6
 -7 2 5 1878.8 142.086 1
 -7 2 5 1962.1 164.448 7
 -7 2 -5 1864.65 144.955 8
 -7 -2 -5 1533.94 138.239 8
 -7 -2 5 1742.85 164.438 1
 -7 -2 6 7222.81 383.156 6
 7 2 -6 7043.02 383.268 10
 -7 2 -6 6900.26 319.804 8
 -7 -2 -6 7080.49 322.506 8
 -7 2 6 7606.41 351.634 7
 7 -2 -6 7237.36 292.849 2
 -7 -2 6 7640.93 359.442 1
 -7 2 6 7799.01 323.089 1
 7 -2 -6 7247.92 356.285 10
 -7 -2 7 15360 571.368 8
 -7 2 7 16336.6 589.407 8
 7 -2 -7 15248 593.834 10
 7 2 -7 17229.5 666.903 10
 -7 2 7 16956.8 591.644 7
 -7 2 7 14867.8 523.949 1
 -7 -2 7 16384.1 593.796 1
 -7 -2 8 61.0339 77.5188 8
 -7 2 8 251.428 89.7147 8
 7 2 -8 126.403 91.1033 10
 -7 -2 8 94.3804 61.7558 1
 -7 -2 9 6627.48 386.12 8
 -7 2 9 5834.04 375.019 8
 7 3 0 8.43049 32.108 3
 7 -3 0 25.4667 26.7432 3
 -7 3 0 8.17618 34.2607 2
 -7 3 0 34.1535 26.0156 7
 -7 -3 0 -8.47814 25.6616 10
 7 3 0 10.3092 46.8041 10
 -7 -3 0 55.6471 31.8302 1
 7 -3 0 -16.8084 35.2162 1
 -7 -3 1 15208.5 410.871 6
 7 3 1 15133.4 456.615 3
 7 -3 1 14901.5 456.618 3
 -7 3 1 14941 444.527 7
 7 -3 -1 14757.8 436.107 6
 7 3 -1 14922.6 464.568 9
 -7 -3 -1 15991.8 450.176 9
 7 3 1 16093.2 459.678 10
 7 3 -1 15142.9 489.468 10
 7 -3 -1 14665.1 450.928 1
 -7 -3 -1 15495.6 416.491 1
 7 -3 1 15199.9 442.212 1
 -7 3 1 14030 430.549 2
 -7 3 -1 15217.3 399.437 7
 -7 -3 1 15336.1 467.177 10
 -7 -3 2 36301.9 893.838 6
 7 -3 -2 36122.2 913.658 6
 -7 3 -2 36868.6 804.838 5
 -7 3 -2 36493.6 801.631 7
 -7 -3 -2 35710.5 902.116 3
 -7 3 -2 36763.7 912.253 3
 7 3 -2 33206.5 918.133 9
 -7 -3 -2 37537.7 889.893 9
 -7 3 2 35916.3 909.584 7
 -7 -3 -2 35286.7 820.99 1
 7 -3 -2 35704.4 914.364 1
 7 3 -2 35877.8 962.482 10
 -7 3 2 35618.1 873.569 2
 -7 -3 3 3327.27 196.142 6
 -7 3 3 3431.43 196.437 7
 -7 -3 -3 3844.23 139.869 5
 7 -3 -3 3284.51 168.33 2
 -7 -3 -3 3454.41 195.968 3
 -7 3 -3 3216.89 171.742 8
 -7 -3 -3 3512.36 180.893 8
 -7 -3 -4 16135.7 481.319 8
 -7 3 -4 15221.7 471.836 8
 -7 -3 -4 14707.8 367.338 7
 7 3 -4 14391.3 549.44 10
 -7 -3 -4 15123.1 506.09 3
 -7 3 -4 14165 500.218 3
 7 -3 -4 15806.8 458.356 2
 -7 3 4 14193.6 493.403 7
 -7 -3 4 15146.3 525.191 6
 7 -3 -4 14416.8 530.757 6
 7 3 -5 1819.1 188.727 10
 -7 -3 -5 1749.37 141.685 8
 -7 3 -5 1649.53 136.776 8
 7 -3 -5 1655.36 153.486 10
 -7 3 5 1708.64 152.235 7
 -7 3 5 1578.71 133.535 1
 -7 -3 5 1560.82 166.024 6
 -7 3 6 1170.68 119.037 1
 7 -3 -6 1410.25 126.705 2
 -7 3 -6 1233.53 129.82 8
 -7 -3 -6 1434.09 137.775 8
 -7 -3 6 1401.78 138.467 8
 -7 3 6 1091.86 135.501 7
 -7 -3 6 1554.09 171.949 6
 7 -3 -6 1451.51 158.362 10
 7 3 -6 1338.51 178.218 10
 -7 -3 7 9076.22 430.218 1
 7 -3 -7 8241.67 354.02 2
 7 3 -7 8641.93 463.771 10
 -7 -3 7 8844.54 402.679 8
 -7 3 7 9744.34 422.017 8
 7 -3 -7 9262.01 428.585 10
 -7 3 8 20.8834 70.6715 8
 -7 -3 8 40.1277 70.1249 8
 -7 -3 8 61.9791 72.2072 1
 -7 -3 9 3963.73 276.325 1
 -7 -3 9 3677.18 283.724 8
 -7 3 9 3952.13 306.976 8
 -7 -4 0 9.97599 28.9104 9
 7 -4 0 17.1813 30.0252 3
 7 4 0 8.44342 34.6037 3
 -7 4 0 58.6564 27.1812 7
 7 4 0 11.8307 42.6205 10
 -7 -4 0 9.50718 33.2281 10
 -7 4 0 -9.09289 40.5111 2
 7 -4 0 53.7767 37.5574 1
 -7 -4 1 40594.6 941.967 6
 -7 -4 1 38473.5 1005.15 10
 -7 -4 -1 39788.4 963.532 10
 -7 -4 -1 41143.2 945.271 1
 7 -4 -1 40296.3 987.783 1
 -7 4 1 39628.6 975.232 2
 -7 4 1 40313.1 977.918 7
 -7 4 -1 40115 923.534 7
 7 4 -1 39098.4 1041.89 10
 -7 -4 -1 40402.6 993.246 9
 7 4 -1 41540 1018.86 9
 -7 4 -2 34227.3 784.533 5
 7 -4 -2 34016.2 883.038 1
 -7 -4 -2 34676.1 793.495 1
 7 4 -2 35655.7 919.9 9
 -7 -4 -2 35448.1 881.799 9
 -7 -4 2 35888.2 878.524 6
 -7 4 2 35285.3 865.013 2
 -7 4 -2 34672 879.87 3
 -7 -4 -2 35019 873.083 3
 -7 4 2 33663.4 882.61 7
 -7 -4 -2 34291.3 818.771 10
 -7 -4 2 33411.5 909.591 10
 7 -4 -2 33562.2 888.669 6
 7 -4 -3 3599.28 199.678 1
 -7 4 -3 3032.49 187.63 3
 -7 -4 -3 3484.42 193.086 3
 -7 4 3 3348.17 195.199 7
 7 -4 -3 3369.01 178.813 2
 -7 4 -3 3472.98 175.442 8
 -7 -4 -3 3319.5 174.628 8
 -7 -4 3 3295.25 201.711 6
 -7 -4 -3 3387.08 144.996 5
 -7 -4 3 3443.19 211.459 10
 -7 -4 -4 14037.8 483.093 3
 -7 4 -4 13970.3 484.251 3
 7 4 -4 14698.5 557.464 10
 -7 -4 -4 13870.8 366.932 7
 -7 -4 4 14448.7 511.501 6
 7 -4 -4 13390.7 513.994 6
 -7 4 4 12789.6 469.378 7
 7 4 -4 13748.3 509.479 9
 -7 4 -4 13439.7 437.357 8
 -7 -4 -4 13350.2 442.05 8
 -7 -4 5 7349.46 372.596 6
 7 -4 -5 7361.35 308.528 2
 7 4 -5 7420.99 373.087 9
 -7 4 -5 7116.68 259.469 4
 -7 4 5 7690.96 264.663 4
 7 -4 -5 7392.33 387.17 6
 -7 4 -5 7082.46 340.625 3
 -7 -4 -5 6811.65 335.531 3
 -7 4 5 7610 345.077 7
 7 4 -5 7600.72 402.7 10
 -7 4 -5 7241.21 305.012 8
 -7 -4 -5 8327.98 324.384 8
 7 -4 -6 10159.1 432.67 10
 -7 -4 6 10131.3 476.244 6
 7 4 -6 10868.6 515.597 10
 -7 4 6 8934.33 410.495 7
 7 -4 -6 11345.5 411.667 2
 -7 -4 6 10435 408.579 8
 -7 4 -6 10346.5 400.601 8
 -7 -4 -6 9671.07 395.872 8
 -7 4 6 10516.4 415.485 8
 7 -4 -7 13659.7 489.521 2
 7 -4 -7 12133.6 514.027 10
 -7 -4 7 13212.7 505.656 8
 -7 4 7 13042.8 511.563 8
 -7 -4 8 138.668 67.0653 8
 -7 4 8 207.539 88.8568 8
 7 -4 -8 16.2208 53.0683 2
 -7 -4 8 157.078 78.4506 1
 7 4 -9 5942.23 429.79 9
 -7 -4 9 6658.77 382.71 8
 -7 -4 9 6389.56 374.602 1
 -7 -5 0 -10.9388 45.8354 10
 -7 5 0 10.0623 50.5037 2
 -7 5 0 31.7019 29.3785 7
 7 -5 0 19.4881 35.1021 1
 7 5 0 25.4441 37.7852 3
 7 -5 0 -17.4484 34.0887 3
 -7 -5 0 -46.2665 44.0506 9
 -7 -5 -1 14858.9 425.954 1
 -7 5 -1 14798.1 411.936 5
 -7 5 -1 14333.8 406.228 7
 -7 5 1 14811 453.613 7
 -7 -5 -1 15056.4 453.135 10
 -7 -5 1 15360.5 492.934 10
 -7 -5 -1 14842.8 477.266 9
 7 -5 -1 14677.8 457.158 1
 -7 5 1 14590.6 457.073 2
 7 5 -1 14468.8 487.884 9
 7 5 -1 15161.2 522.937 10
 -7 5 -2 5956.35 202.504 5
 -7 -5 -2 6053.59 236.273 8
 -7 5 -2 5970.44 232.927 8
 -7 5 2 6010.42 255.32 2
 -7 -5 -2 6043.01 203.407 1
 7 -5 -2 5903.39 259.976 1
 -7 -5 -2 5981.38 248.229 3
 -7 5 -2 6639.54 261.71 3
 -7 -5 2 6299.06 293.468 10
 -7 -5 -2 6152.35 232.224 10
 -7 5 2 6389.92 271.305 7
 -7 -5 -2 5675.4 262.745 9
 -7 5 -3 4319.89 221.69 3
 -7 -5 -3 4251.15 217.306 3
 -7 5 -3 4015.27 193.008 8
 -7 -5 -3 4365.21 199.944 8
 -7 -5 -3 4193.24 178.679 5
 -7 -5 3 4158.37 242.367 10
 -7 -5 -3 4149.47 162.276 10
 7 -5 -3 4122.32 220.178 1
 7 5 -3 3419.02 246.8 10
 7 -5 -3 4284.45 239.804 6
 -7 5 3 4434.27 232.047 7
 7 5 -3 3762.46 233.633 9
 -7 5 -4 18346.7 594.647 3
 -7 -5 -4 18651.8 593.522 3
 -7 5 -4 18355.5 547.4 8
 -7 -5 -4 19699.9 562.415 8
 7 -5 -4 18254.4 572.154 2
 -7 -5 -4 18856.3 498.94 5
 -7 -5 4 18837.7 631.303 6
 -7 -5 -4 20235.2 502.683 7
 -7 5 4 18834.8 604.646 7
 7 5 -4 18452 682.964 10
 7 5 -4 19672 653.956 9
 -7 -5 4 17846.2 619.046 10
 7 -5 -4 18380.7 639.99 6
 7 -5 -5 2920.23 192.519 2
 -7 5 -5 2951.03 182.853 8
 -7 -5 -5 2824.37 182 8
 -7 -5 5 2840.55 229.122 6
 7 -5 -5 2509.6 228.124 6
 7 5 -5 3237.94 243.841 9
 -7 5 5 2884.73 208.659 7
 -7 -5 -5 3263.58 218.916 3
 -7 5 -5 3106.19 215.809 3
 7 5 -6 4256.11 306.789 9
 7 -5 -6 4202.2 248.357 2
 -7 -5 6 4898.13 260.681 8
 -7 5 -6 4956.92 255.365 8
 -7 -5 -6 4687.39 254.929 8
 -7 5 6 4620.43 260.702 8
 -7 -5 6 4710.85 315.914 6
 -7 5 -6 4364.34 279.722 3
 -7 -5 -6 4900.82 290.504 3
 7 -5 -6 4517.18 274.309 10
 -7 5 6 4827.8 284.27 7
 -7 -5 7 6014.77 320.705 8
 -7 5 7 6258.51 334.377 8
 7 -5 -7 6074.66 339.771 10
 7 -5 -7 6706.71 335.064 2
 7 5 -8 -59.2529 100.253 9
 -7 -5 8 38.8084 69.9026 8
 -7 5 8 -20.3813 68.9684 8
 7 -5 -8 -17.8567 78.0087 2
 -7 -5 9 4040.53 293.863 8
 -7 5 9 4317.72 311.616 8
 7 5 -9 4455.07 363.014 9
 -7 -5 9 4272.76 317.416 1
 -7 6 0 -11.0209 37.2939 2
 -7 -6 0 12.423 42.0384 10
 -7 6 0 17.502 31.5253 7
 -7 -6 0 -13.0902 44.296 9
 7 6 0 -8.52443 32.4654 3
 7 -6 0 -35.2383 39.9956 3
 -7 6 1 22839.5 633.393 7
 -7 -6 -1 24030.9 654.237 10
 -7 -6 1 22412.3 682.606 10
 7 -6 1 22867.2 601.337 7
 7 -6 -1 23210.4 643.149 1
 -7 -6 -1 20900.6 658.736 9
 -7 6 -1 22418 589.467 5
 7 6 -1 21887.7 599.595 3
 7 -6 -1 22055.6 601.947 3
 -7 -6 1 23134.2 495.801 2
 -7 6 1 22473.2 644.626 2
 -7 6 -1 22468.4 649.631 2
 7 6 -2 14032.1 522.411 9
 -7 -6 -2 15226.5 513.445 9
 -7 -6 -2 15939.2 470.691 10
 -7 -6 2 15634.9 541.473 10
 7 -6 2 15628.4 434.025 7
 -7 6 2 16623 505.212 2
 -7 6 2 15423.9 499.384 7
 -7 6 -2 15927.3 424.098 5
 -7 -6 -2 15678.5 421.32 1
 7 -6 -2 15192.7 491.137 1
 -7 -6 -2 16100 453.131 8
 -7 6 -2 15845.6 447.268 8
 7 -6 -3 589.002 84.7365 2
 7 6 -3 516.97 96.4231 9
 -7 6 3 707.866 97.0996 7
 7 -6 -3 717.276 97.0583 1
 -7 -6 -3 700.379 76.6553 5
 -7 -6 3 568.906 95.0945 10
 -7 6 -3 664.973 76.9343 8
 -7 -6 -3 652.126 79.1238 8
 -7 -6 -3 544.56 78.3898 3
 -7 6 -3 785.56 95.2563 3
 7 -6 -3 670.546 102.233 6
 -7 -6 -3 601.198 66.4387 10
 7 6 -4 13699.1 541.237 9
 -7 -6 4 14618 536.144 10
 -7 6 -4 13400.3 433.527 8
 -7 -6 -4 14369.1 446.204 8
 -7 6 4 13520.2 494.298 7
 -7 -6 -4 13141 400.962 7
 -7 6 -4 13579.2 479.355 3
 -7 -6 -4 14061 478.897 3
 -7 -6 -4 14284.7 413.738 5
 7 -6 -4 13534 478.649 2
 7 -6 -4 13756.2 537.123 6
 -7 6 -5 1861.94 169.473 3
 -7 -6 -5 2015.2 173.122 3
 -7 6 -5 2063.37 151.399 8
 -7 -6 -5 2286.72 159.955 8
 -7 -6 5 2318.84 197.195 10
 -7 -6 5 2086.73 138.026 4
 -7 -6 -5 1796.15 131.031 4
 -7 -6 5 1972.42 195.113 6
 7 -6 -5 1852.43 161.987 2
 7 6 -5 1666.9 183.308 9
 7 -6 -5 1997.39 206.87 6
 -7 6 5 2227.51 184.421 7
 7 6 -6 4790 321.837 9
 -7 6 -6 3818.54 260.316 3
 -7 -6 -6 4190.35 267.563 3
 -7 6 -6 3990.12 229.274 8
 -7 -6 -6 4071.09 233.642 8
 -7 -6 6 3832.7 231.743 8
 -7 6 6 4364.72 248.98 8
 7 -6 -6 3806.18 306.023 6
 7 -6 -6 3722.68 244.609 2
 7 -6 -7 8004.25 391.295 2
 -7 -6 7 9482.46 403.764 8
 -7 6 7 8966.28 402.685 8
 7 -6 -7 8776.33 416.446 10
 7 6 -7 8507.26 481.072 9
 7 6 -8 30.3703 91.9259 9
 -7 -6 8 56.9117 79.4975 8
 -7 6 8 39.9307 79.9456 8
 7 -6 -8 77.6644 73.9527 2
 -7 6 9 5016.91 334.679 5
 -7 -6 9 5731.69 344.577 8
 -7 6 9 5037.42 332.194 8
 7 -6 -9 5051.5 323.509 2
 7 6 -9 6055.12 434.976 9
 -7 -6 9 5495.43 368.472 1
 -7 7 0 36.2504 42.2301 2
 -7 -7 0 -29.1867 51.0016 9
 -7 7 0 10.9038 34.3496 4
 -7 -7 0 -41.791 64.4036 10
 7 7 0 50.7129 36.178 3
 7 -7 0 -26.1501 37.3103 3
 7 -7 -1 14893.2 475.743 1
 -7 7 -1 14645.8 432.824 5
 7 -7 -1 14701.5 433.488 3
 7 7 -1 14267.5 427.634 3
 -7 7 -1 14798.7 469.875 4
 -7 7 1 14803.3 469.621 4
 7 -7 1 14437.8 439.923 7
 -7 -7 -1 15011.3 514.758 9
 -7 7 1 14822.8 471.168 7
 -7 -7 1 13735.8 510.11 10
 -7 7 1 15898.5 494.718 2
 -7 -7 -1 14291.2 482.799 10
 -7 7 -1 13728.3 477.669 2
 -7 -7 -2 40280.1 1003.74 10
 -7 -7 -2 41584.5 1071.55 9
 -7 -7 2 40075.2 1093.57 10
 -7 7 -2 39750 1034.76 2
 -7 -7 -2 39202.8 933.585 1
 -7 7 -2 39194.3 1004.17 4
 -7 7 2 39045.2 1001.12 4
 -7 7 -2 39142.4 944.846 8
 -7 -7 -2 39772.8 949.785 8
 -7 7 2 41807.3 1036.42 2
 7 -7 2 40430.8 954.064 7
 -7 7 2 38645.6 1024.15 7
 7 -7 -2 40148.9 1018.17 1
 7 -7 -3 9766.98 412.08 6
 -7 -7 -3 9228.97 336.944 5
 -7 -7 3 8992.35 415.493 10
 -7 -7 -3 9366.42 325.015 10
 7 -7 -3 9753.26 374.179 1
 7 -7 -3 8742.74 372.238 2
 -7 7 -3 10245.3 360.393 4
 -7 7 3 9272.06 348.412 4
 -7 7 -3 9898.11 359.988 3
 -7 -7 -3 9688.89 350.48 3
 7 7 -3 9545.37 423.784 9
 7 -7 3 9870.73 299.442 7
 -7 7 3 9648.71 386.028 7
 -7 7 -3 9784.5 326.236 8
 -7 -7 -3 9632.96 327.603 8
 7 -7 -4 15722.2 587.943 6
 -7 -7 -4 15034.6 466.706 8
 -7 7 -4 14930.1 462.291 8
 -7 -7 4 15083.4 574.825 10
 -7 7 -4 14557 466.966 4
 -7 7 4 14783.4 469.725 4
 -7 -7 -4 16052.3 467.828 5
 7 7 -4 15389.2 588.781 9
 7 -7 -4 14810.7 524.562 2
 -7 -7 -4 15047.5 502.067 3
 -7 7 -4 14263.4 500.084 3
 -7 -7 4 15379.5 485.849 4
 -7 -7 -4 14739.2 471.293 4
 7 -7 -4 15232 516.378 1
 -7 7 4 15710.2 543.377 7
 -7 -7 5 5936.32 335.767 10
 -7 7 -5 6303.54 272.161 8
 -7 -7 -5 5954.96 269.957 8
 7 -7 -5 6037.69 312.474 2
 -7 -7 5 5830.64 254.838 4
 -7 7 -5 5938.02 252.692 4
 -7 7 5 5946.63 253.394 4
 -7 -7 -5 5653.5 297.611 3
 -7 7 -5 5511.83 297.902 3
 -7 7 5 5697.6 312.658 7
 7 7 -5 6142.71 365.601 9
 7 -7 -5 5603.36 358.434 6
 -7 -7 6 4598.5 249.52 8
 -7 7 6 4592.84 253.942 8
 -7 7 -6 4088.38 231.619 8
 -7 -7 -6 4721.36 247.626 8
 7 -7 -6 4432.44 277.563 2
 7 7 -6 4105.36 312.438 9
 -7 7 -6 4597.82 280.948 3
 -7 -7 -6 4274.97 271.186 3
 7 -7 -6 4098.54 323.461 6
 7 -7 -7 7487.68 386.826 10
 7 7 -7 7624.93 450.796 9
 -7 -7 7 8006.85 366.862 8
 -7 7 7 8085.94 376.272 8
 7 -7 -7 7622.94 387.888 2
 7 -7 -8 42.0163 77.874 2
 -7 -7 8 -37.1725 74.4166 8
 -7 7 8 -19.4504 75.9997 8
 -7 7 8 23.1031 87.9863 5
 7 7 -8 61.776 117.634 9
 7 -7 -9 3862.17 284.731 2
 -7 7 9 4024.39 299.815 5
 7 7 -9 3956.73 355.008 9
 -7 -7 9 3158.62 256.635 8
 -7 7 9 3309.49 268.584 8
 -7 -8 0 -16.1332 46.7504 9
 -7 8 0 -26.2495 54.995 2
 -7 -8 0 -4.98267 26.8364 2
 -7 8 0 -24.1213 43.4474 4
 -7 -8 1 9045.02 407.802 10
 -7 -8 -1 10141.6 398.194 10
 -7 8 1 10485.4 384.78 5
 7 -8 -1 10050.7 384.836 7
 -7 -8 -1 9666.62 409.553 9
 -7 8 1 9920.01 385.599 2
 7 8 -1 9794.67 325.107 3
 7 -8 -1 9826.25 327.739 3
 -7 8 -1 9897.55 386.222 2
 7 -8 -1 10445.5 383.873 1
 -7 8 -1 10032.2 375.814 4
 -7 8 1 10189.6 376.746 4
 7 -8 2 7221.93 270.362 7
 -7 8 2 7394.43 321.32 7
 -7 8 2 7000.93 319.996 5
 -7 8 -2 7095.7 303.556 4
 -7 8 2 7268.42 305.003 4
 -7 -8 -2 7269.15 299.952 5
 -7 -8 2 7025.84 355.9 10
 -7 -8 -2 7225.41 310.218 10
 7 -8 -2 6850.94 302.709 1
 -7 8 -2 7150.19 322.2 2
 -7 8 -2 7107.5 251.932 8
 -7 -8 -2 7368.38 257.352 8
 -7 -8 -2 6610.59 331.244 9
 -7 -8 -3 1035.51 109.569 4
 -7 -8 -3 994.585 97.9917 3
 -7 -8 3 966.887 107.598 4
 -7 8 -3 1108.55 108.007 3
 -7 8 3 951.851 119.894 7
 -7 8 -3 1017.83 109.95 4
 -7 8 3 1036.39 110.393 4
 7 -8 -3 1131.02 142.202 6
 7 -8 -3 1171.35 132.55 2
 -7 -8 3 1011.25 138.562 10
 -7 8 -3 1102.88 94.5389 8
 -7 -8 -3 1036.73 92.8603 8
 7 -8 -3 1003.73 112.946 1
 -7 8 3 1151.08 133.775 5
 -7 -8 -3 978.921 103.804 5
 7 8 -3 733.921 121.864 9
 -7 -8 4 10854.7 401.502 4
 -7 -8 -4 10965 395.667 4
 -7 8 4 11730.6 461.933 7
 -7 -8 -4 11611.6 394.382 7
 7 -8 -4 10560.4 483.284 6
 7 8 -4 12081.2 516.248 9
 -7 8 -4 10833.2 369.07 8
 -7 -8 -4 11634 380.767 8
 -7 -8 -4 10932.4 405.439 3
 -7 8 -4 11261.2 415.536 3
 -7 8 -4 10896 392.346 4
 -7 8 4 11744.3 401.655 4
 -7 8 4 10358.4 451.475 5
 -7 -8 -4 11029 388.604 5
 7 -8 -4 10986.5 448.17 2
 -7 -8 4 11959.6 502.779 10
 7 -8 -4 11268 428.244 1
 -7 8 -5 336.712 81.6529 3
 -7 -8 -5 370.222 85.1446 3
 -7 -8 5 405.557 115.185 10
 7 -8 -5 368.658 117.831 6
 -7 -8 5 318.949 68.6032 8
 -7 8 5 271.178 68.7036 8
 -7 8 -5 388.769 71.0126 4
 -7 8 5 363.886 71.8057 4
 -7 -8 5 304.147 69.2638 4
 -7 -8 -5 365.859 69.5747 8
 -7 8 -5 368.24 69.3085 8
 -7 8 5 388.607 100.688 5
 7 8 -5 309.481 104.244 9
 7 -8 -5 466.361 99.3736 2
 -7 8 -6 2861.49 187.118 8
 -7 -8 -6 2722.11 185.366 8
 -7 -8 6 2725.62 186.631 8
 -7 8 6 2812.62 192.22 8
 7 -8 -6 2936.69 231.347 2
 -7 8 6 2706.86 232.698 5
 7 -8 -6 3196.82 290.394 6
 7 8 -6 2455.41 247.556 9
 -7 8 -6 2964.88 224.234 3
 -7 -8 -6 2956.98 220.525 3
 -7 8 7 8588.84 445.659 5
 7 -8 -7 8228.75 415.709 10
 -7 -8 7 8097.67 373.685 8
 -7 8 7 8549.85 386.087 8
 7 8 -7 8951.25 506.789 9
 7 -8 -7 9608.43 447.578 2
 7 8 -8 158.439 103.601 9
 7 -8 -8 22.5026 85.7113 2
 -7 8 8 24.2521 105.957 5
 -7 8 8 93.6225 78.4719 8
 -7 -8 8 90.0664 72.1366 8
 7 -8 -9 3599.87 288.426 2
 -7 -8 9 3694.27 269.958 8
 -7 8 9 3427.76 267.384 8
 -7 8 9 4105.54 307.412 5
 -7 9 0 14.1623 67.7745 2
 7 -9 0 38.0602 57.5974 7
 -7 -9 0 13.5733 66.0294 4
 -7 9 0 13.2322 46.245 4
 -7 -9 0 17.7034 51.3008 9
 -7 9 0 -11.8179 46.1775 5
 -7 -9 0 33.9458 57.4345 10
 -7 -9 -1 11286.2 424.405 4
 -7 -9 1 11469.6 429.13 4
 -7 9 1 11368.8 422.76 5
 -7 9 1 10984.7 429.51 2
 -7 -9 1 11888.6 482.295 10
 -7 -9 -1 10518.6 432.735 10
 -7 9 -1 11449.8 420.642 4
 -7 9 1 11299.2 418.686 4
 -7 -9 1 11179.7 465.963 9
 -7 9 -1 11265.3 330.492 8
 7 9 -1 11786.8 358.474 3
 -7 -9 -1 10729.9 460.845 9
 7 -9 -1 11794.3 437.794 7
 7 -9 1 10507.9 387.629 7
 -7 9 -1 11896.5 442.626 2
 -7 -9 2 12980.8 463.883 4
 -7 -9 -2 13214.4 460.691 4
 -7 9 2 13287.2 485.516 5
 -7 -9 -2 12583.3 450.587 5
 7 -9 -2 12924.6 487.48 7
 -7 9 -2 12692.5 372.519 8
 -7 -9 -2 13400.4 466.099 10
 -7 -9 2 11857.2 509.864 10
 -7 -9 -2 11658.1 493.979 9
 -7 9 -2 12385.6 451.399 4
 -7 9 2 14386.9 472.767 4
 7 -9 -2 13035.5 457.019 1
 -7 9 -2 12649.5 472.013 2
 -7 9 3 5050.23 290.269 5
 -7 -9 -3 4582.97 245.132 5
 -7 -9 3 4883.95 256.562 4
 -7 -9 -3 5229.48 258.555 4
 7 -9 -3 5378.32 292.93 2
 -7 9 -3 4586.65 249.268 4
 -7 9 3 5187.13 256.705 4
 -7 9 -3 5191.78 211.963 8
 -7 -9 3 4562.11 303.516 10
 7 -9 -3 5369.9 311.307 6
 -7 9 -3 5487.15 285.531 2
 7 -9 -3 5288.37 267.886 1
 7 -9 -4 11969.8 532.873 6
 -7 9 -4 11718.5 385.641 8
 -7 9 -4 12580.3 430.953 3
 7 -9 -4 11822.2 486.073 2
 -7 9 4 12581.6 507.129 5
 -7 -9 -4 11904.4 425.969 5
 7 -9 -4 11341.8 444.074 1
 -7 -9 4 12847.8 444.236 4
 -7 -9 -4 11799 428.135 4
 -7 -9 4 11630.1 522.298 10
 -7 9 -4 11589 426.713 4
 -7 9 4 11539.8 425.709 4
 7 9 -4 12104.7 543.199 9
 -7 -9 -4 12397.5 430.485 7
 -7 9 -5 4456.26 231.971 4
 -7 9 5 4042.92 221.96 4
 7 9 -5 3447.35 291.652 9
 -7 9 -5 4122.72 243.504 3
 -7 9 5 4093.37 217.662 8
 7 -9 -5 4761.41 337.795 6
 -7 9 5 3910.18 278.849 5
 -7 -9 5 3788.6 217.749 4
 7 -9 -5 3881.77 272.471 2
 -7 9 6 4871.2 325.35 5
 7 9 -6 5604.37 379.75 9
 7 -9 -6 5037.31 321.639 2
 -7 9 6 5336.21 270.249 8
 7 -9 -6 5111.08 379.863 6
 7 -9 -7 5270.08 336.091 2
 -7 9 7 4855.83 280.779 8
 7 9 -7 4559.61 367.649 9
 -7 9 7 5121.29 341.968 5
 7 9 -8 32.2167 105.322 9
 -7 9 8 49.7486 86.9337 5
 7 -9 -8 -24.0798 78.7219 2
 -7 9 8 54.0164 72.0934 8
 -7 10 0 39.2251 47.1026 5
 -7 -10 0 18.5463 51.2428 10
 7 -10 0 13.988 47.3347 7
 -7 -10 0 -14.6692 55.8672 4
 -7 10 0 29.0807 45.8063 4
 -7 10 0 45.7894 53.3431 2
 -7 -10 0 -19.4101 61.1467 9
 7 -10 -1 20613 664.519 7
 7 -10 1 20328.2 618.635 7
 -7 10 1 20498.5 649.948 5
 -7 10 -1 21576.4 667.092 2
 -7 10 1 20331.8 657.143 2
 -7 10 -1 20762.3 648.961 4
 -7 10 1 20780.5 651.431 4
 -7 -10 1 19430.1 699.972 10
 -7 -10 -1 20059.6 675.103 10
 -7 -10 1 20573.2 709.829 9
 -7 -10 -1 20579.4 707.719 9
 -7 -10 1 21180.5 657.928 4
 -7 -10 -1 20443.7 648.531 4
 -7 -10 2 9847.96 401.134 4
 -7 -10 -2 9624.95 394.483 4
 -7 -10 -2 10424.6 461.789 9
 -7 10 -2 9574.06 395.538 4
 -7 10 2 10438.4 405.535 4
 -7 10 -2 10173.9 417.085 2
 -7 -10 -2 10005.3 399.724 5
 -7 10 2 9469.48 412.79 5
 -7 -10 -2 9260.28 394.365 10
 -7 -10 2 9558.61 457.747 10
 7 -10 2 10300.7 368.713 7
 7 -10 -2 10260.3 434.511 7
 7 -10 -2 9913.73 395.878 1
 -7 -10 -3 402.882 82.8576 5
 -7 10 3 349.055 89.7576 5
 7 -10 -3 433.445 86.9433 1
 -7 -10 3 421.469 90.1748 4
 -7 10 -3 521.846 91.7091 4
 -7 -10 -3 420.854 83.5471 4
 -7 10 3 448.529 90.6624 4
 7 -10 -3 494.57 116.981 6
 -7 10 -3 470.361 101.544 2
 -7 -10 3 178.972 92.0582 10
 -7 10 4 9771.67 449.994 5
 -7 -10 -4 8852.33 373.172 7
 7 -10 -4 9717.34 478.559 6
 -7 -10 4 8966.4 377.241 4
 -7 -10 -4 9301.78 374.992 4
 7 -10 -4 8984.87 426.694 2
 -7 10 -4 9238.98 407.472 2
 7 -10 -4 9674.67 394.016 1
 -7 10 -4 9149.32 377.774 4
 -7 10 4 9649.16 387.508 4
 -7 10 -5 2363.8 177.807 4
 -7 10 5 2394.88 176.353 4
 7 -10 -5 2750.22 261.792 6
 7 -10 -5 2571.61 225.675 2
 -7 10 5 2504.38 228.943 5
 -7 -10 5 2017.93 166.149 4
 7 -10 -6 3606.51 326.832 6
 -7 10 6 3601.65 282.692 5
 7 -10 -6 3589.39 278.717 2
 7 10 -6 3772.97 321.248 9
 7 10 -7 4217.95 355.903 9
 7 -10 -7 4943.25 410.715 6
 -7 10 7 5089.83 348.111 5
 7 -10 -7 4656.82 330.174 2
 7 -10 -8 -25.6354 83.8072 2
 7 10 -8 -32.824 118.247 9
 -7 10 8 -25.5616 109.412 5
 -7 11 0 48.8503 75.2843 2
 -7 11 0 80.6921 61.4642 4
 -7 -11 0 -15.8086 67.6677 4
 7 -11 0 -15.4578 61.8931 7
 -7 -11 0 60.2172 58.1677 10
 -7 -11 0 21.1168 52.1873 9
 -7 11 -1 6305.57 320.258 4
 -7 11 1 6280.16 319.243 4
 -7 11 1 6670.98 328.169 5
 -7 -11 -1 6556.31 325.781 5
 -7 -11 -1 6102.61 334.001 10
 -7 -11 1 6538.07 365.055 10
 7 -11 -1 6518.23 337.339 7
 7 -11 1 6643.94 308.701 7
 -7 -11 1 7019.05 378.582 9
 -7 11 1 6405.87 327.714 2
 -7 -11 1 6093.22 318.429 4
 -7 -11 -1 6030.42 315.621 4
 -7 -11 -1 6400.63 360.12 9
 -7 11 -1 6881.96 335.591 2
 -7 11 2 6061.1 321.293 5
 -7 -11 -2 5263.58 293.931 5
 -7 -11 -2 6089.4 355.07 9
 -7 -11 2 5714.81 350.774 10
 -7 -11 -2 5394.47 296.302 10
 7 -11 -2 5926.1 300.595 1
 -7 -11 -2 5582.45 256.185 2
 -7 11 -2 5510.94 297.832 4
 -7 11 2 5604.16 299.008 4
 7 -11 2 6155.56 280.176 7
 7 -11 -2 5354.98 314.172 7
 -7 11 -2 5800.49 311.246 2
 -7 -11 2 6139.3 311.056 4
 -7 -11 -2 5419.93 293.345 4
 7 -11 -3 1577.03 150.477 1
 -7 -11 3 1452.41 152.604 4
 -7 -11 -3 1634.08 153.832 4
 -7 11 -3 1563.13 156.665 4
 -7 11 3 1596.49 152.517 4
 -7 11 -3 1508.75 156.966 2
 7 -11 -3 1696.58 187.572 6
 -7 -11 -3 1300.28 144.951 5
 -7 11 3 1361.05 160.921 5
 -7 -11 -4 9357.49 399.654 7
 -7 11 4 9388.11 450.318 5
 7 -11 -4 8979.45 472.052 6
 7 -11 -4 8766.54 386.992 1
 -7 11 4 9577.76 398.828 4
 -7 11 -4 9139.54 393.104 4
 7 -11 -4 9011.19 443.849 2
 7 -11 -5 947.842 173.001 6
 7 -11 -5 799.921 143.757 2
 -7 11 5 925.607 153.719 5
 -7 11 -5 874.236 120.734 4
 -7 11 5 933.415 120.026 4
 -7 11 6 1745.07 205.876 5
 7 -11 -6 1240.6 211.702 6
 7 -11 -6 1395.22 188.79 2
 7 -11 -7 2879.85 272.178 2
 7 -11 -7 3519.19 347.498 6
 -7 11 7 3304.34 281.94 5
 7 -12 0 -17.025 61.3323 7
 -7 -12 0 -65.1169 73.4503 10
 -7 12 0 35.1186 48.5167 4
 -7 -12 -1 9107.88 433.562 10
 7 -12 1 10212 415.044 7
 7 -12 -1 9881.1 440.832 7
 -7 12 -1 9621.87 424.93 4
 -7 12 1 9609.16 424.212 4
 7 -12 -2 10129.6 469.143 7
 7 -12 2 11596.8 428.606 7
 -7 12 -2 10711.9 451.339 4
 -7 12 2 10803.4 453.549 4
 7 -12 -2 10259.5 427.641 1
 -7 12 2 11628.6 481.412 5
 -7 -12 -2 9248.08 424.369 10
 -7 12 -3 3075.03 226.911 4
 -7 12 3 3046.59 224.25 4
 7 -12 -3 2941.64 258.788 6
 -7 12 3 3424.35 257.622 5
 7 -12 -3 3148.12 217.836 1
 -7 -12 -3 3187.37 209.988 2
 7 -12 -3 2797.11 243.918 7
 7 -12 -4 5295.87 367.283 6
 -7 12 -4 5641.64 305.109 4
 -7 12 4 5974.87 311.678 4
 -7 -12 -4 5851.84 316.299 7
 7 -12 -4 4761.69 326.978 2
 -7 12 4 5097.61 338.828 5
 -7 -12 -4 5370.83 303.024 2
 7 -12 -5 1246.56 173.951 2
 -7 12 -5 1181.84 140.082 4
 -7 12 5 1294.69 147.676 4
 7 -12 -5 1029.63 177.251 6
 -7 12 5 1345.41 184.286 5
 -7 12 6 4592.25 332.595 5
 7 -12 -6 4223.76 372.455 6
 7 -12 -6 4335.41 325.957 2
 -7 12 7 6829.2 417.154 5
 7 -12 -7 7410.84 502.374 6
 7 -12 -7 6170.69 408.881 2
 -7 13 0 -19.4281 67.8981 4
 7 -13 0 18.7042 58.9221 7
 7 -13 1 6100.99 325.643 7
 7 -13 -1 6858.04 366.875 7
 -7 13 1 6529.27 351.73 4
 -7 13 -1 5909.33 336.319 4
 7 -13 -2 7123.92 398.311 7
 7 -13 2 6726.7 332.104 7
 -7 13 -2 6824.45 361.023 4
 -7 13 2 7737.85 383.078 4
 -7 -13 -2 6353.29 347.307 10
 -7 -13 -3 1134.44 149.753 7
 7 -13 -3 1146.04 171.826 6
 -7 13 3 1129.1 161.912 5
 7 -13 -3 1090.43 165.58 7
 -7 13 -3 1172.98 151.42 4
 -7 13 3 1079.49 145.112 4
 -7 13 -4 6610.65 344.815 4
 -7 13 4 6258.95 336.756 4
 7 -13 -4 6749.42 429.335 6
 -7 13 4 6172.05 378.337 5
 -7 -13 -4 6062.64 332.159 2
 -7 -13 -4 5749.09 336.696 7
 7 -13 -5 828.495 178.985 6
 7 -13 -5 863.264 154.154 2
 -7 -13 -5 659.563 127.089 2
 -7 13 -5 720.61 119.033 4
 -7 13 5 826.347 123.928 4
 -7 13 5 928.738 160.184 5
 7 -13 -6 1573.81 234.479 6
 -7 13 6 1182.58 185.639 5
 7 -13 -6 1584.79 205.984 2
 -7 -13 -6 1402.75 185.695 2
 7 -14 0 61.3151 71.4306 7
 -7 14 0 -63.1838 84.3275 4
 -7 14 -1 7835.56 406.119 4
 -7 14 1 8337.44 421.087 4
 7 -14 -1 8612.05 434.24 7
 7 -14 1 8114.55 396.937 7
 -7 14 -2 3281.21 253.971 4
 -7 14 2 2783.01 235.848 4
 7 -14 -2 3108.13 261.758 7
 7 -14 2 3033.83 226.184 7
 -7 14 -3 246.965 84.4717 4
 -7 14 3 247.847 97.2927 4
 7 -14 -3 307.956 106.725 6
 -7 -14 -3 196.03 87.3355 7
 7 -14 -3 181.329 93.4362 7
 7 -14 -4 5243.58 397.751 6
 -7 14 -4 4374.12 294.581 4
 -7 14 4 4960.78 309.747 4
 -7 -14 -4 5130.33 308.146 2
 -7 -14 -4 5581.11 338.536 7
 -7 -14 -5 1187.12 166.247 2
 7 -14 -5 1368.14 204.912 6
 -7 14 -5 907.043 136.387 4
 7 -14 -6 1950.12 268.72 6
 -7 -14 -6 1901.47 220.692 2
 7 -15 0 22.2363 77.7128 7
 -7 15 0 -22.9138 82.5451 4
 -7 15 -1 4788.53 322.922 4
 -7 15 1 4808.97 319.691 4
 7 -15 -1 4486.57 322.596 7
 7 -15 1 4608.17 304.455 7
 -7 -15 -2 4326.83 316.626 7
 -7 15 -2 4323.16 305.521 4
 -7 15 2 4904.14 324.302 4
 7 -15 2 4825.37 298.397 7
 7 -15 -2 4826.9 344.572 7
 -7 15 -3 3314.51 261.559 4
 -7 15 3 2589.32 234.88 4
 -7 -15 -3 3191.92 265.932 7
 7 -15 -3 2759.21 285.863 6
 7 -15 -3 2623.46 267.493 7
 -7 15 -4 6198.63 364.007 4
 -7 15 4 6507.47 368.27 4
 7 -15 -4 7189.56 470.239 6
 -7 -15 -4 6052.98 374.725 7
 7 -15 -5 1880 263.848 6
 -7 -15 -5 1552.46 193.575 2
 7 -16 0 144.776 94.2921 7
 -7 16 0 24.5879 71.2637 4
 -7 16 -1 4820.19 331.224 4
 -7 16 1 4741.91 332.325 4
 7 -16 -1 4236.25 323.982 7
 7 -16 1 4940.35 324.167 7
 -7 16 2 1796.18 208.557 4
 -7 16 -2 1383.86 186.992 4
 -7 -16 -2 1471.93 193.206 7
 7 -16 -2 2143.61 239.05 7
 7 -16 2 1983.98 195.612 7
 7 -16 -3 116.88 114.201 7
 -7 16 -3 308.358 107.716 4
 -7 16 3 71.2949 68.9119 4
 7 -16 -3 31.8092 114.618 6
 -7 -16 -3 222.43 120.253 7
 7 -16 -4 4382.5 369.462 6
 -7 -16 -4 3592.38 296.035 7
 -7 16 -4 3763.62 291.796 4
 -7 17 0 -52.4866 88.8137 4
 7 -17 0 -77.4501 100.884 7
 7 -17 -1 2873.39 281.029 7
 7 -17 1 3170.77 265.749 7
 -7 17 -1 2926.33 269.436 4
 -7 17 1 3233.32 284.853 4
 -7 -17 -1 2974.47 270.047 7
 7 -17 -2 4504.77 354.457 7
 -7 -17 -2 4622.96 346.461 7
 -7 17 -2 4385.4 329.184 4
 -7 17 2 4418.08 330.946 4
 -7 -17 -3 1265.8 186.111 7
 -8 0 0 112940 2442.34 1
 8 0 0 113264 2412.38 9
 8 0 0 108706 2470.81 3
 8 0 0 112532 2459.91 10
 8 0 0 113886 2391.01 6
 -8 0 1 5135.5 221.486 1
 8 0 1 5391.56 221.327 1
 8 0 -1 5456.64 216.445 9
 8 0 1 4900.14 232.971 3
 -8 0 1 4970 189.148 2
 8 0 -1 5441.09 240.667 10
 8 0 1 5274.05 212.029 10
 8 0 1 5126.39 158.206 6
 8 0 -1 5061.08 207.574 6
 -8 0 -2 42214.9 1030.42 3
 8 0 2 42342.5 975.535 1
 -8 0 2 39960.9 1008.67 1
 8 0 2 40921.9 950.795 10
 8 0 -2 40140 1038.11 10
 -8 0 2 40015.9 928.111 2
 -8 0 3 7716.63 300.559 6
 8 0 3 7423.61 227.363 10
 -8 0 -3 6518.81 299.087 3
 -8 0 -3 7008.51 179.537 7
 8 0 3 7624.48 253.404 1
 -8 0 -3 6613.51 276.965 8
 -8 0 -4 144.154 56.3755 3
 -8 0 4 81.1359 56.7115 6
 8 0 4 107.443 34.1221 1
 -8 0 4 102.827 55.0669 1
 -8 0 -4 126.317 51.2138 8
 8 0 -4 158.196 63.3835 10
 -8 0 -5 675.601 106.407 3
 8 0 -5 627.156 107.933 10
 -8 0 5 630.066 100.735 1
 -8 0 5 442.087 92.3065 6
 -8 0 -5 496.06 84.5834 8
 -8 0 6 11086.4 437.394 1
 -8 0 6 10553.5 448.353 7
 -8 0 -6 11595.6 434.505 8
 -8 0 6 10717.4 467.762 6
 8 0 -6 11012.4 488.123 10
 -8 0 7 2149.41 194.75 8
 -8 0 7 2063.35 185.638 1
 8 0 -7 2312.54 222.914 10
 -8 0 8 16579 651.35 8
 8 0 -8 17782.1 707.031 10
 -8 0 8 17048.6 606.763 1
 -8 0 9 408.904 117.305 8
 8 -1 0 725.937 61.4069 9
 8 1 0 732.948 73.5487 9
 8 -1 0 538.517 73.375 1
 8 1 0 458.508 69.1875 3
 8 -1 0 535.589 73.6324 3
 8 1 0 506.016 71.2589 10
 -8 -1 0 621.639 69.2247 1
 8 -1 0 502.746 54.4691 6
 8 1 1 9544.45 353.06 3
 8 -1 1 10195.5 360.607 3
 8 -1 1 9707.42 330.779 1
 -8 -1 1 10157.3 344.841 1
 -8 1 1 10674.2 318.686 2
 -8 -1 1 9682.8 284.818 2
 -8 1 1 9734.62 337.233 1
 8 -1 -1 10137.6 326.239 6
 8 1 -1 10273.6 365.816 10
 8 1 1 10270.1 332.303 10
 8 1 -1 10050.6 338.943 9
 -8 -1 -2 268.808 58.3068 3
 -8 1 -2 272.231 60.553 3
 -8 1 -2 308.597 36.8503 7
 8 -1 2 347.57 52.5464 1
 8 -1 -2 269.157 59.0081 6
 -8 -1 2 315.436 55.1745 6
 -8 -1 -2 367.106 47.354 9
 -8 -1 2 369.596 42.0488 2
 -8 1 2 297.909 48.7532 2
 8 1 -2 399.085 75.7965 10
 8 1 2 457.338 54.4295 10
 -8 -1 -3 43087 1077.24 3
 -8 1 -3 41802.3 1070.06 3
 -8 -1 3 41470.9 1045.68 6
 8 1 3 43537.9 951.807 10
 8 -1 3 43851.5 953.615 10
 -8 1 -3 41833.2 1032.19 8
 -8 -1 -3 46159.8 1051.74 8
 -8 -1 -3 44435.7 965.925 9
 8 1 3 43424.4 977.397 1
 8 -1 3 43034 989.218 1
 -8 1 -3 39369.9 875.308 7
 8 1 4 707.2 61.9009 1
 8 -1 4 688.68 69.4829 1
 8 1 -4 693.818 102.99 10
 8 -1 -4 515.1 89.8639 10
 -8 -1 -4 658.445 87.9149 8
 -8 -1 4 650.16 96.9219 6
 -8 -1 -4 677.347 100.894 3
 -8 1 -4 795.893 109.636 3
 -8 1 -4 859.104 99.0283 8
 -8 1 4 727.198 94.8924 1
 -8 -1 4 491.502 85.4729 1
 8 -1 -4 726.427 73.2783 2
 -8 1 5 26854.5 795.142 6
 -8 -1 -5 25658.9 787.35 3
 -8 1 -5 23939.3 776.449 3
 -8 -1 5 26512.6 799.566 6
 8 -1 -5 25614.8 800.368 10
 -8 1 -5 26317.4 744.741 8
 -8 -1 -5 26492.8 746.64 8
 8 -1 -5 26075.3 668.741 2
 -8 1 5 24354.2 770.75 7
 -8 1 5 26133.6 754.129 1
 -8 -1 5 26941.4 782.391 1
 8 1 -5 25364.1 819.404 10
 -8 1 6 228.043 79.6651 6
 -8 1 -6 147.981 63.3866 8
 -8 -1 -6 119.223 55.2955 8
 -8 -1 6 177.619 73.1964 6
 8 -1 -6 39.1501 85.5491 10
 8 1 -6 64.8256 82.33 10
 -8 1 6 87.5107 63.0963 7
 -8 1 6 162.753 62.044 1
 -8 -1 6 116.932 65.3156 1
 -8 -1 -6 -18.7212 76.7591 3
 -8 1 -6 150.537 87.03 3
 -8 1 7 3547.35 231.839 1
 -8 -1 7 3959.89 260.288 1
 -8 -1 7 3764.99 259.713 8
 -8 1 7 4009.89 273.867 8
 8 -1 -7 3470.31 271.337 10
 8 1 -7 3664.38 285.864 10
 8 -1 -8 24.4421 95.516 10
 -8 -1 8 168.64 75.0381 1
 -8 1 8 16.2669 63.5784 1
 -8 -1 8 126.155 88.1149 8
 -8 1 8 42.7133 81.3489 8
 8 1 -8 159.673 103.994 10
 -8 -1 9 2452.92 242.993 8
 -8 1 9 2299.12 238.489 8
 8 2 0 104891 2230.46 9
 -8 2 0 101226 2206.06 7
 8 -2 0 99460.3 2181.68 6
 8 2 0 101422 2254.01 10
 8 2 0 102121 2247 3
 8 -2 0 100485 2243.56 3
 8 -2 0 101237 2238.73 1
 -8 -2 0 100218 2214.99 1
 8 -2 -1 6505.97 248.542 6
 -8 -2 1 6605.46 221.345 6
 8 2 -1 6903.92 293.075 10
 8 2 1 6383.87 255.868 10
 8 2 1 6637.89 275.161 3
 8 -2 1 6702.61 277.422 3
 -8 2 1 7017.69 251.611 2
 -8 -2 1 6612.55 266.117 1
 -8 -2 -1 6651.29 235.464 1
 8 -2 1 6544.73 255.598 1
 8 -2 -1 6656.73 276.469 1
 -8 2 -1 6634.51 221.974 7
 -8 2 1 6472.48 259.268 7
 -8 -2 1 6253.77 199.175 2
 8 2 -1 6422.82 264.27 9
 -8 2 -2 31332.1 718.361 7
 -8 -2 -2 32267.7 778.525 9
 8 2 -2 32106.8 843.716 9
 8 2 2 32300.2 785.379 10
 8 -2 2 32079.1 794.792 1
 -8 -2 2 31528.1 796.576 6
 8 -2 -2 31285.8 828.762 6
 -8 2 -2 32224.6 839.199 3
 -8 -2 -2 31298.5 832.477 3
 -8 2 2 31867.8 835.904 7
 -8 2 2 31699.3 780.461 2
 8 2 -3 942.685 121.613 10
 -8 -2 3 874.482 99.6888 6
 -8 -2 -3 963.268 109.148 3
 -8 -2 -3 922.597 83.4173 9
 -8 -2 3 762.576 99.7585 1
 8 -2 3 1125.5 92.3466 1
 -8 2 -3 947.83 96.5035 8
 -8 -2 -3 1166.4 104.957 8
 -8 2 -3 968.039 107.741 3
 -8 2 3 1024.17 111.422 7
 -8 2 -4 -79.7442 47.7366 8
 -8 -2 -4 11.5774 42.9178 8
 -8 -2 -4 14.4 45.3651 3
 -8 2 -4 29.031 45.7291 3
 8 -2 4 47.6652 34.0063 1
 -8 -2 4 43.9475 44.3397 1
 -8 2 4 23.846 44.1988 1
 8 -2 -4 92.4834 40.902 2
 -8 2 4 128.214 62.2359 7
 -8 -2 4 14.2709 49.8764 6
 8 -2 -4 59.2816 46.6895 10
 8 2 -4 17.6867 55.7185 10
 8 2 -5 263.826 90.5512 10
 8 -2 -5 371.026 87.3172 10
 -8 -2 5 164.116 70.4249 1
 -8 2 5 183.229 61.7826 1
 -8 -2 5 258.9 79.9544 6
 -8 -2 -5 215.232 73.9294 3
 -8 2 -5 199.39 74.1942 3
 -8 2 5 158.834 66.7426 7
 -8 2 -5 284.424 67.0137 8
 -8 -2 -5 524.639 85.1341 8
 8 2 -6 11532.2 534.02 10
 8 -2 -6 11762.6 499.914 10
 -8 -2 6 12062.5 511.67 6
 -8 2 6 11028 469.612 7
 -8 2 6 12496.5 455.296 1
 -8 -2 6 12875.1 501.823 1
 -8 2 -6 12263.1 459.471 8
 -8 -2 -6 12564.8 465.228 8
 -8 2 -6 12193.2 505.02 3
 -8 -2 -6 12287.1 502.27 3
 8 2 -7 512.954 132.769 10
 -8 -2 7 405.982 95.8238 1
 -8 2 7 496.355 95.9454 1
 -8 -2 7 382.933 98.4781 8
 -8 2 7 393.823 102.581 8
 8 -2 -7 128.566 79.7581 10
 -8 -2 8 11203.7 487.974 1
 -8 -2 8 10689.4 496.127 8
 -8 2 8 11683.3 515.098 8
 8 -2 -8 11316.1 526.77 10
 8 2 -8 11045.8 566.389 10
 -8 -2 9 752.325 144.265 8
 -8 2 9 436.033 129.273 8
 -8 3 0 508.148 62.4464 7
 -8 3 0 393.101 67.5599 2
 -8 -3 0 460.671 65.6395 1
 8 -3 0 610.423 81.757 1
 8 3 0 690.666 92.1629 10
 8 3 0 478.711 69.5298 3
 8 -3 0 412.103 65.4799 3
 8 -3 -1 8474.55 302.241 6
 8 -3 1 8319.01 305.271 1
 8 -3 -1 8469.85 323.669 1
 -8 -3 -1 8536.84 283.257 1
 -8 -3 1 8529.98 321.031 1
 8 3 -1 8125.33 342.452 10
 8 3 1 8838.14 322.92 10
 8 -3 1 8374.86 323.972 3
 8 3 1 8451.06 322.852 3
 -8 3 -1 8631.85 269.707 7
 -8 3 1 8810.75 313.87 7
 8 3 -1 8003.51 319.103 9
 -8 -3 -1 8999.3 309.898 9
 -8 -3 1 8857.53 272.518 6
 -8 3 1 8949.06 307.624 2
 -8 -3 2 1417.75 107.726 6
 8 -3 -2 1384.73 118.72 6
 -8 -3 -2 1138.18 108.942 3
 -8 3 -2 1371.95 118.185 3
 -8 3 2 1352.83 104.639 2
 8 -3 -2 1490.9 124.827 1
 -8 3 -2 1272.04 72.8471 7
 8 -3 2 1364.92 108.371 1
 8 3 -2 1319.79 126.721 9
 -8 -3 -2 1330.54 106.188 9
 8 3 2 1151.91 99.3192 10
 -8 3 2 1527.39 125.866 7
 -8 3 3 46440.5 1143.99 7
 -8 -3 3 45315.8 1126.71 6
 8 3 -3 47042.5 1211.3 10
 8 3 -3 45765.5 1166.94 9
 -8 3 -3 45954 1100.6 8
 -8 -3 -3 43240.9 1094.09 8
 -8 -3 -3 43080.5 1125.87 3
 -8 3 -3 45703.9 1141.22 3
 -8 -3 -3 43161.7 1075.67 9
 -8 3 4 9835.9 372.668 1
 -8 -3 4 10045.8 406.73 6
 8 -3 -4 9937.69 429.695 6
 -8 3 -4 10656.7 376.521 8
 -8 -3 -4 10256.1 371.6 8
 -8 3 4 9972.9 398.876 7
 -8 3 -4 9481.59 394.585 3
 -8 -3 -4 9963.72 399.67 3
 8 3 -4 10427.6 453.545 10
 8 3 -5 36378.1 1107.93 10
 -8 -3 -5 36560.3 1036.91 3
 -8 3 -5 36812.9 1041.03 3
 8 -3 -5 37266.2 950.709 2
 -8 -3 5 37482.9 1060.81 6
 -8 -3 5 36887.1 1053.73 1
 -8 3 5 36202.9 1023.41 7
 8 -3 -5 37023.4 1038.96 10
 -8 3 5 38518.9 988.714 1
 -8 3 -5 37300.9 983.043 8
 -8 -3 -5 39147 995.95 8
 -8 3 -6 3583.57 223.837 8
 -8 -3 -6 4065.72 241.892 8
 8 -3 -6 3683.52 208.075 2
 -8 -3 -6 3770.51 259.571 3
 -8 3 -6 3762.96 262.188 3
 8 -3 -6 3447.24 250.886 10
 8 3 -6 3093.54 273.021 10
 -8 -3 6 3983.54 278.077 6
 -8 -3 6 3708.55 260.707 1
 -8 3 6 3665.25 222.426 1
 -8 3 6 3410.69 241.445 7
 -8 -3 7 2749.38 220.48 8
 -8 3 7 2596.08 212.368 8
 8 -3 -7 2320.5 217.403 10
 -8 -3 7 2651.76 225.136 1
 8 3 -7 2632.33 260.719 10
 -8 -3 8 -21.7151 68.4073 1
 -8 -3 8 -20.5395 86.0642 8
 -8 3 8 21.3826 69.9029 8
 -8 -3 9 1754.48 202.956 8
 -8 -3 9 1251.48 169.227 1
 -8 3 9 1563.2 194.942 8
 8 -4 0 60546.2 1435.55 1
 -8 -4 0 61430.1 1423 1
 -8 -4 0 62547.4 1441.56 10
 -8 4 0 59127.2 1397.5 7
 8 4 0 63017 1488.18 10
 8 4 0 62727.3 1431.58 3
 8 -4 0 60566.2 1430.91 3
 -8 4 0 62109.5 1437.92 2
 8 -4 -1 8017.18 298.79 6
 -8 -4 -1 7836.54 273.515 1
 8 -4 -1 8392.95 318.83 1
 -8 4 1 7933.7 299.563 2
 -8 -4 -1 7886.91 306.84 9
 8 4 -1 7930.4 321.91 9
 -8 4 1 7482.45 294.31 7
 -8 -4 1 8244.63 267.233 6
 8 -4 1 8168.66 305.587 1
 -8 4 -1 8469.12 267.58 7
 -8 -4 1 8439.52 327.616 10
 -8 -4 -1 7730.41 288.43 10
 8 4 -1 7547.99 341.313 10
 8 4 1 7727.43 313.713 10
 -8 -4 2 29767.1 771.913 6
 -8 -4 2 28517.7 819.7 10
 -8 4 2 30092.8 799.804 7
 -8 4 2 29547.5 770.103 2
 8 -4 -2 29027.4 802.498 1
 -8 -4 -2 29516.8 707.27 1
 -8 4 -2 30479.1 697.67 5
 -8 -4 -2 29162.9 779.429 9
 -8 -4 -3 795.229 102.066 3
 -8 4 -3 759.707 99.5831 3
 -8 4 -3 838.26 89.0313 8
 -8 -4 -3 771.184 86.2071 8
 -8 -4 -3 801.917 70.4866 5
 8 4 -3 886.685 128.058 10
 -8 -4 3 634.928 88.7716 6
 8 -4 -3 780.128 109.72 6
 -8 4 3 737.262 96.5192 7
 8 4 -3 797.564 114.797 9
 8 4 -4 -20.8794 91.2173 10
 8 -4 -4 22.0206 46.144 2
 -8 4 -4 56.0708 45.9655 8
 -8 -4 -4 80.895 51.4929 8
 -8 -4 -4 128.722 77.037 3
 -8 4 -4 14.6271 61.297 3
 8 -4 -4 35.9802 77.0085 6
 -8 -4 4 31.4107 45.5197 6
 -8 4 4 43.8422 49.4606 7
 8 4 -4 71.1546 67.7529 9
 -8 4 5 48.4744 54.6793 7
 -8 4 -5 76.2883 52.1082 8
 -8 -4 -5 -13.0605 49.7424 8
 8 -4 -5 33.7347 51.0536 10
 -8 -4 -5 33.3649 54.5393 3
 -8 4 -5 50.4687 58.7956 3
 8 4 -5 -23.7031 62.131 10
 8 -4 -5 12.1859 57.3379 2
 8 -4 -5 43.3178 65.5553 6
 -8 -4 5 37.4557 58.9987 6
 8 4 -5 -20.3306 71.0541 9
 -8 -4 -6 10826.6 463.342 3
 -8 4 -6 9789.05 449.307 3
 -8 4 -6 10094.4 407.032 8
 -8 -4 -6 10390.7 414.987 8
 8 -4 -6 9429.85 385.924 2
 -8 4 6 10791.8 450.955 7
 8 -4 -6 10913.9 464.855 10
 -8 -4 6 10646.3 485.401 6
 8 4 -6 11010 535.181 10
 8 4 -6 9498.27 481.631 9
 8 -4 -7 105.117 63.7608 10
 8 4 -7 241.206 96.6329 9
 -8 -4 7 316.891 82.9335 8
 -8 4 7 331.55 95.2967 8
 -8 -4 7 202.82 85.9216 1
 8 -4 -7 147.719 65.9361 2
 8 4 -8 8443.83 504.981 9
 -8 -4 8 9078.6 457.735 1
 -8 -4 8 8654.37 426.733 8
 -8 4 8 8240.55 427.501 8
 8 4 -9 399.526 136.717 9
 -8 -4 9 295.095 112.528 8
 -8 4 9 642.713 139.788 8
 -8 -4 9 443.185 124.27 1
 -8 -5 0 340.939 67.5455 9
 8 5 0 295.859 60.6065 3
 8 -5 0 251.8 54.5702 3
 -8 5 0 303.987 59.0786 7
 -8 -5 0 217.516 55.1056 10
 -8 5 0 398.688 69.3549 2
 8 -5 0 292.933 60.2444 1
 -8 -5 1 5857.67 224.773 6
 8 5 -1 5667.22 244.16 3
 8 -5 -1 5617.14 242.847 3
 -8 5 -1 6131.81 225.025 5
 -8 -5 -1 5986.37 272.045 9
 -8 5 1 5888.08 259.388 2
 8 -5 -1 5647.43 258.642 1
 -8 -5 -1 5962.54 234.026 1
 -8 5 -1 5986.29 222.239 7
 -8 5 1 5657.49 250.888 7
 -8 5 -1 5767.25 263.261 2
 -8 -5 1 5782.89 277.125 10
 -8 -5 -1 6098.63 254.242 10
 8 5 -2 9140.34 417.018 10
 -8 5 2 10320.6 357.547 2
 -8 -5 -2 9319.54 315.305 10
 -8 -5 2 9701.91 390.171 10
 -8 5 -2 9481.88 284.57 5
 -8 -5 2 9172.63 340.75 6
 -8 -5 -2 9416.34 289.196 1
 8 -5 -2 9326.5 361.473 1
 8 5 -2 9960.23 399.148 9
 -8 -5 -2 9383.69 359.299 9
 -8 5 2 9453.91 361.817 7
 -8 -5 3 47133.9 1194.55 6
 8 -5 -3 47347.3 1223.91 6
 8 5 -3 45837.8 1294.02 10
 -8 5 -3 48688.2 1185.11 3
 -8 -5 -3 47013.3 1170.26 3
 -8 5 -3 47022.1 1134.07 8
 -8 -5 -3 47188.7 1141.26 8
 8 -5 -3 44090.5 1179.6 1
 8 5 -3 44561.1 1227.78 9
 -8 5 3 47681.4 1198 7
 -8 -5 -3 47884.4 1092.64 5
 -8 -5 3 46683.8 1231.74 10
 -8 5 4 379.31 84.3697 7
 8 -5 -4 497.158 81.086 2
 8 5 -4 364.667 109.478 10
 -8 5 -4 536.234 80.4503 8
 -8 -5 -4 519.495 81.2413 8
 8 5 -4 281.757 87.3535 9
 -8 -5 -4 495.944 88.0495 3
 -8 5 -4 551.072 95.2856 3
 -8 5 -4 551.003 75.66 4
 -8 -5 4 446.799 94.1744 6
 8 -5 -4 393.571 97.3323 6
 8 -5 -5 25619.2 878.824 6
 -8 -5 5 27007.1 853.237 6
 8 5 -5 25557.9 861.056 9
 -8 5 5 25165.7 798.421 7
 8 -5 -5 26385.3 767.265 2
 8 5 -5 27098.5 924.296 10
 -8 5 -5 27568.2 821.403 3
 -8 -5 -5 26294.6 806.237 3
 -8 -5 -5 25444.2 749.261 8
 -8 5 -5 27911.9 760.397 8
 -8 5 -5 27223.6 706.997 4
 8 -5 -6 -18.9939 74.224 10
 -8 5 -6 -14.355 63.9624 8
 -8 -5 -6 117.821 63.0486 8
 8 5 -6 147.725 86.0531 9
 8 -5 -6 104.834 62.7631 2
 -8 -5 -6 56.8326 66.2164 3
 -8 5 -6 77.3045 69.6294 3
 -8 -5 6 115.412 50.4308 8
 -8 -5 7 2267.5 196.545 8
 -8 5 7 2620.02 212.606 8
 8 5 -7 2184.25 239.931 9
 8 -5 -7 2746.85 202.137 2
 8 -5 -7 2398.99 218.34 10
 8 5 -8 31.2469 102.159 9
 -8 -5 8 100.786 82.382 1
 -8 5 8 83.9045 83.9963 8
 -8 -5 8 39.9548 81.8801 8
 8 5 -9 1563.55 237.765 9
 -8 -5 9 1510.59 186.744 8
 -8 5 9 1634.44 201.26 8
 -8 -5 9 1434.63 196.693 1
 -8 6 0 62697.6 1482.66 2
 -8 -6 0 61801.7 1497.42 10
 -8 6 0 61468.9 1435.99 7
 8 -6 0 63056.1 1480.9 1
 8 6 0 63212 1447.42 3
 8 -6 0 60023 1447.62 3
 -8 -6 0 63005.5 1516.15 9
 -8 6 -1 681.856 93.8823 2
 -8 6 1 567.214 84.0272 2
 -8 -6 -1 600.007 82.9602 10
 -8 -6 1 587.962 92.7852 10
 -8 6 1 646.645 84.2665 7
 -8 6 -1 477.509 62.8599 5
 8 -6 -1 517.018 71.4153 3
 8 6 -1 544.292 74.5724 3
 -8 -6 -1 675.761 94.4264 9
 -8 -6 -1 626.836 74.2867 1
 8 -6 -1 441.576 76.0631 1
 8 6 -2 25800 806.41 9
 -8 -6 -2 26043.6 772.762 9
 -8 6 2 28413.4 765.618 2
 8 -6 -2 27487.5 784.809 6
 -8 6 2 26844.5 769.482 7
 -8 -6 -2 28346.1 677.737 1
 8 -6 -2 26373.4 762.251 1
 -8 6 -2 27877.3 674.626 5
 -8 6 -2 27795.3 715.209 8
 -8 -6 -2 26798.5 713.778 8
 -8 -6 -2 27936.7 725.045 10
 -8 -6 2 27487.2 813.956 10
 -8 -6 -3 2160.13 139.776 5
 8 -6 -3 2128.71 178.529 6
 8 6 -3 2351.99 197.854 9
 -8 6 -3 2220.5 144.772 8
 -8 -6 -3 2415.68 151.418 8
 -8 -6 3 2132.77 184.364 10
 8 -6 -3 2333.71 174.976 1
 -8 6 3 2172.93 172.505 7
 -8 6 -3 2090.76 148.512 4
 -8 6 3 2261.57 152.554 4
 -8 -6 -3 1939.03 150.856 3
 -8 6 -3 2189.67 164.839 3
 -8 -6 -4 111.558 60.9283 3
 -8 6 -4 143.738 61.5339 3
 -8 6 -4 66.1583 45.2005 8
 -8 -6 -4 11.3189 40.7905 8
 8 -6 -4 41.7595 43.8644 2
 -8 6 -4 32.1839 40.8716 4
 -8 6 4 105.868 44.3745 4
 -8 6 4 31.773 62.084 7
 -8 -6 4 87.6161 55.213 6
 8 -6 -4 78.7426 68.8072 6
 8 6 -4 120.864 70.4086 9
 -8 -6 4 -18.3264 66.0284 10
 -8 -6 5 164.589 88.1721 6
 8 -6 -5 260.325 113.34 6
 -8 -6 -5 164.406 76.1375 3
 -8 6 -5 234.141 80.1571 3
 -8 6 5 244.323 82.2307 7
 -8 6 -5 219.841 58.0824 4
 -8 6 5 187.456 55.3729 4
 8 -6 -5 335.174 76.5949 2
 -8 -6 -5 267.456 65.9804 8
 -8 6 -5 185.625 59.386 8
 8 6 -5 135.641 110.063 9
 -8 -6 6 9098.74 380.097 8
 -8 6 6 8625.74 381.044 8
 8 6 -6 9409.77 484.267 9
 8 -6 -6 9201.31 404.985 2
 8 -6 -6 9443.19 501.543 6
 8 -6 -6 9364.67 434.118 10
 -8 -6 7 17.0943 61.5841 8
 -8 6 7 89.5054 71.6763 8
 8 -6 -7 71.8777 70.2161 2
 8 6 -7 -28.7428 71.0332 9
 8 -6 -7 42.0429 71.1369 10
 -8 -6 8 11407.9 487.666 8
 -8 6 8 11692.2 507.406 8
 8 -6 -8 11025.7 480.01 2
 8 6 -8 10828.4 590.607 9
 -8 -6 9 -21.5723 77.7134 8
 -8 6 9 -22.6797 84.0712 8
 -8 -6 9 27.0388 102.976 1
 8 6 -9 102.513 133.519 9
 -8 6 9 98.1504 95.8783 5
 8 -7 0 290.42 64.4241 1
 -8 7 0 131.16 53.2359 4
 -8 7 0 170.231 61.7111 2
 -8 -7 0 57.8985 49.1052 10
 -8 -7 0 293.806 74.0835 9
 8 7 0 156.843 49.3251 3
 8 -7 0 221.928 52.2598 3
 -8 -7 -1 6713.63 325.645 9
 8 7 -1 7472.5 283.344 3
 8 -7 -1 7597.01 287.19 3
 -8 7 -1 7048.36 316.971 2
 -8 7 1 7096.34 313.964 2
 8 -7 -1 6767.59 304.689 1
 -8 7 -1 7896.54 315.712 4
 -8 7 1 7878.05 314.139 4
 -8 -7 1 7074.03 340.809 10
 -8 -7 -1 6947.06 310.949 10
 -8 7 1 6979.99 300.591 7
 -8 7 -1 7300.31 270.996 5
 -8 7 1 7342.74 309.6 5
 -8 7 -2 1506.41 110.108 8
 -8 -7 -2 1217.82 103.115 8
 -8 7 -2 1185.31 130.833 2
 -8 7 2 1485.44 135.569 7
 8 -7 -2 1234.74 133.609 6
 -8 -7 -2 1340.57 137.745 9
 -8 -7 2 1389.47 150.258 10
 -8 -7 -2 1495.98 124.897 10
 -8 7 -2 1273.92 120.709 4
 -8 7 2 1468.12 128.525 4
 -8 7 2 1404.21 132.728 2
 8 -7 -2 1510.76 137.918 1
 -8 -7 -2 1455.81 100.134 1
 8 -7 -3 23979.8 749.715 6
 -8 -7 -3 20859.7 702.775 9
 -8 -7 -3 23918.3 647.521 5
 -8 7 -3 23344.4 633.716 8
 -8 -7 -3 21936.9 630.477 8
 -8 -7 3 23975.1 763.15 10
 -8 7 3 25240.2 727.681 7
 8 -7 -3 23160.6 699.171 1
 -8 7 -3 23759.4 677.599 3
 -8 -7 -3 22837.6 662.144 3
 -8 7 3 22468.4 663.08 4
 -8 7 -3 24197.2 678.835 4
 8 7 -3 23061 765.41 9
 8 -7 -4 6027.96 304.761 1
 -8 -7 4 6101.19 342.036 10
 -8 7 -4 6403.86 277.858 4
 -8 7 4 6497.02 278.192 4
 -8 7 4 6033.06 314.605 7
 8 7 -4 5921.48 347.229 9
 8 -7 -4 5914 305.215 2
 8 -7 -4 6473.64 359.516 6
 -8 -7 -4 5731.39 262.877 8
 -8 7 -4 6351.2 268.794 8
 -8 -7 -4 6400.43 300.076 3
 -8 7 -4 6330.99 301.897 3
 -8 -7 5 19287.6 711.575 6
 -8 -7 5 19715.7 704.683 10
 8 7 -5 19024 733.517 9
 8 -7 -5 19089.3 740.247 6
 -8 -7 5 19554.5 585.892 4
 -8 -7 -5 20249.6 653.588 3
 -8 7 -5 19745.5 652.988 3
 -8 7 -5 19583.3 577.425 4
 -8 7 5 20189.5 582.009 4
 8 -7 -5 19284.8 653.98 2
 -8 7 -5 20462 603.18 8
 -8 -7 -5 18904.3 594.679 8
 -8 -7 6 131.962 60.1692 8
 -8 7 6 244.457 80.1557 8
 8 7 -6 107.053 93.5856 9
 8 -7 -6 145.693 84.4951 6
 8 -7 -6 146.301 73.2877 2
 8 7 -7 2499.67 265.094 9
 -8 -7 7 2434.39 200.287 8
 -8 7 7 2769.58 217.89 8
 8 -7 -7 2290.55 217.837 10
 8 -7 -7 2756.24 228.874 2
 8 -7 -8 83.3301 75.0586 2
 -8 -7 8 114.674 72.7996 8
 -8 7 8 19.9576 71.9074 8
 -8 7 8 172.108 109.544 5
 8 7 -8 -32.5994 110.32 9
 -8 -7 9 1636.26 216.352 1
 -8 -7 9 1677.29 184.682 8
 -8 7 9 1114.21 170.125 8
 -8 7 9 1553.8 195.663 5
 -8 8 0 68576.9 1611.32 5
 -8 -8 0 67548.9 1685.77 10
 -8 8 0 69687 1648.57 4
 8 8 0 68695.8 1578.2 3
 -8 8 0 68381.2 1657.4 2
 -8 -8 0 71013.8 1713.6 9
 -8 -8 -1 4989.91 284.385 9
 -8 8 -1 5381.3 267.148 4
 -8 8 1 5294.01 263.39 4
 -8 8 -1 4889.39 266.221 2
 -8 8 1 4876.2 266.518 2
 -8 -8 -1 4960.57 265.185 10
 -8 -8 1 5333.31 297.53 10
 -8 8 1 5171.28 262.312 5
 8 8 -1 5102.44 224.164 3
 8 -8 -1 5264.53 229.638 3
 8 -8 -1 5172.33 267.035 1
 8 -8 2 16974.8 494.043 7
 -8 8 2 17600.2 569.123 2
 -8 8 2 17469.2 573.692 5
 8 -8 -2 16855.6 585.065 6
 -8 -8 -2 15093.7 569.822 9
 -8 8 -2 15930.1 475.265 8
 -8 -8 -2 17267.6 486.993 8
 8 -8 -2 17149.7 556.704 1
 -8 8 -2 16683.3 545.331 4
 -8 8 2 16684.3 541.587 4
 -8 8 -2 17434.5 573.058 2
 -8 8 2 17628.7 570.203 7
 -8 -8 -2 16366.6 532.896 10
 -8 -8 2 17105.1 616.827 10
 -8 8 -3 906.675 117.049 2
 -8 -8 -3 622.835 87.069 5
 -8 8 3 874.734 122.303 5
 -8 -8 -3 682.401 110.402 9
 8 8 -3 837.95 136.361 9
 8 -8 -3 961.421 131.757 6
 -8 8 -3 747.497 98.8874 4
 -8 8 3 828.24 104.538 4
 -8 8 3 814.088 117.834 7
 -8 8 -3 962.255 92.4099 8
 -8 -8 -3 841.251 88.1565 8
 8 -8 -3 825.513 109.351 1
 -8 -8 3 699.396 115.657 10
 -8 -8 4 90.8319 57.812 4
 -8 -8 -4 12.2583 52.4725 4
 -8 8 -4 25.1037 47.8064 4
 -8 8 4 62.254 54.3953 4
 8 8 -4 137.602 98.1646 9
 -8 -8 4 42.1328 68.8713 10
 8 -8 -4 -15.7561 56.7631 1
 8 -8 -4 68.3369 65.0666 2
 -8 8 -4 20.7535 35.1185 8
 -8 -8 -4 42.6242 40.587 8
 8 -8 -4 44.2798 98.6366 6
 -8 -8 -4 -39.1917 61.4695 3
 -8 8 -4 -13.6259 51.8967 3
 -8 8 4 52.3532 54.9777 7
 -8 -8 5 450.584 78.9475 4
 -8 8 -5 575.076 85.7393 4
 -8 8 5 594.393 87.5844 4
 -8 8 -5 545.49 83.6042 8
 -8 -8 -5 561.328 85.9906 8
 8 -8 -5 627.421 113.389 2
 8 8 -5 632.879 134.982 9
 -8 -8 5 733.271 134.948 6
 8 -8 -5 311.179 106.83 6
 -8 -8 -5 540.634 100.683 3
 -8 8 -5 478.699 96.2005 3
 8 -8 -6 9110.84 511.733 6
 8 8 -6 8845.77 496.404 9
 -8 -8 6 9165.7 375.184 8
 -8 8 6 8336.08 366.876 8
 8 -8 -6 8696.82 423.069 2
 -8 8 6 8025.9 431.03 5
 -8 8 7 24.0184 89.0331 5
 -8 -8 7 82.3256 71.9296 8
 -8 8 7 -17.1315 63.5048 8
 8 -8 -7 21.3466 74.6037 2
 8 8 -7 -30.7229 96.7842 9
 8 -8 -7 109.664 89.883 10
 8 8 -8 9546.11 564.212 9
 -8 8 8 10042.1 514.338 5
 8 -8 -8 10564.4 493.524 2
 -8 -8 8 10567.3 456.177 8
 -8 8 8 10048.8 456.076 8
 -8 -9 0 372.156 93.8083 9
 -8 9 0 471.787 80.9275 5
 -8 -9 0 361.357 89.379 10
 8 -9 0 443.111 80.9098 7
 -8 9 0 455.516 89.4275 2
 -8 9 0 470.872 82.2232 4
 8 -9 1 6187.1 271.629 7
 -8 -9 1 5495.75 315.08 10
 8 -9 -1 5432.96 281.722 1
 -8 9 1 5806.62 295.205 2
 -8 -9 -1 5803.93 322.132 9
 8 9 -1 5481.13 234.335 3
 -8 -9 -1 5258.82 286.342 10
 -8 9 -1 5783.67 299.565 2
 -8 9 1 5570.88 283.346 5
 -8 9 -1 5496.26 250.997 5
 -8 9 -1 5657.34 217.725 8
 -8 9 -1 5568.53 281.161 4
 -8 9 1 5639.47 281.288 4
 -8 -9 -2 185.158 66.4651 5
 -8 9 2 146.752 60.5361 5
 -8 -9 2 146.386 58.7068 4
 -8 9 -2 157.09 61.2187 4
 -8 9 2 155.398 65.3993 4
 -8 -9 -2 154.3 63.7714 4
 -8 -9 -2 54.4941 49.192 10
 -8 -9 2 100.927 68.387 10
 8 -9 -2 232.268 64.7601 1
 -8 9 -2 197.289 46.884 8
 -8 -9 -2 389.774 87.3938 9
 -8 9 -2 222.71 68.1729 2
 -8 -9 3 20583.1 655.649 4
 -8 -9 -3 21025.9 648.099 4
 -8 9 3 20963.1 683.897 7
 8 -9 -3 20441.6 722.503 6
 -8 -9 -3 20561.2 713.704 9
 8 -9 -3 21262.1 669.545 1
 -8 9 -3 21786.5 658.807 4
 -8 9 3 21992.3 658.492 4
 -8 9 -3 20757.4 681.568 2
 -8 -9 -3 21948.9 645.675 5
 -8 9 3 21444.6 708.146 5
 -8 -9 3 19971.1 731.502 10
 -8 9 -3 20167.7 573.384 8
 8 -9 -4 46.8964 79.3639 6
 -8 9 -4 51.8349 53.1329 3
 -8 -9 -4 48.9621 49.0387 7
 -8 9 4 59.7835 65.1688 5
 -8 -9 4 69.4339 52.9139 4
 -8 -9 -4 264.005 68.2526 4
 -8 9 -4 178.403 71.9612 4
 -8 9 4 68.1798 55.9069 4
 8 -9 -4 -16.1372 64.6333 1
 8 -9 -4 112.701 65.6672 2
 -8 9 -4 173.385 69.4416 2
 8 9 -4 49.9377 87.2788 9
 -8 9 -4 89.6632 39.9248 8
 8 9 -5 17794.5 713.162 9
 -8 9 5 17129.7 650.279 5
 -8 -9 5 16711.3 542.406 4
 8 -9 -5 15939 617.843 2
 8 -9 -5 17083.5 704.644 6
 -8 9 5 16480.5 528.836 8
 -8 9 -5 17190.7 547.638 4
 -8 9 5 15801 532.878 4
 -8 9 -5 15626.9 561.992 3
 8 9 -6 29.0568 76.1626 9
 -8 9 6 -14.3161 55.9395 8
 8 -9 -6 108.006 70.6185 2
 -8 9 6 -94.5425 92.3536 5
 8 -9 -6 31.3899 86.7285 6
 -8 9 7 2255.18 237.821 5
 -8 9 7 1881.28 176.59 8
 8 -9 -7 2112.39 218.963 2
 8 9 -7 1863.95 239.338 9
 8 -9 -8 48.0372 81.2842 2
 -8 9 8 26.1727 91.477 5
 -8 9 8 73.4902 73.5702 8
 8 9 -8 101.284 106.362 9
 -8 10 0 29373.7 857.623 2
 8 -10 0 28980.5 832.146 7
 -8 -10 0 27010.9 867.972 10
 -8 10 0 28496 810.836 5
 -8 10 0 27326.3 830.485 4
 -8 -10 0 30249.9 855.858 4
 -8 -10 0 30098.2 915.511 9
 -8 -10 1 4159.76 251.246 4
 -8 -10 -1 3932.58 246.117 4
 -8 10 1 4323 259.814 2
 8 -10 -1 4268.36 255.452 1
 -8 10 1 4175.63 249.696 5
 -8 -10 -1 3750.87 266.499 9
 -8 10 -1 4086.04 254.222 2
 -8 10 -1 4255.66 252.288 4
 -8 10 1 4059.67 245.776 4
 -8 -10 1 4561.21 292.158 10
 -8 -10 -1 4149.47 258.979 10
 8 -10 1 4126 232.08 7
 8 -10 -1 4033.51 253.435 7
 -8 10 2 14679.5 550.621 5
 -8 -10 -2 14863.3 526.698 5
 -8 -10 2 14614.7 595.837 10
 -8 10 -2 15258.2 553.507 2
 -8 -10 -2 14562.1 583.429 9
 -8 -10 2 15537.8 544.223 4
 -8 -10 -2 15160.9 534.937 4
 8 -10 -2 15072.8 535.84 1
 8 -10 2 15252.5 492.548 7
 -8 -10 -2 14246.6 517.314 10
 -8 10 -2 16104.1 547.904 4
 -8 10 2 15156 533.373 4
 8 -10 -3 806.542 118.132 1
 -8 -10 3 861.2 120.34 4
 -8 -10 -3 1011.5 121.803 4
 -8 10 -3 1123.36 132.563 4
 -8 10 3 1054.25 123.973 4
 -8 -10 -3 907.116 133.138 9
 -8 10 -3 1183.71 145.666 2
 8 -10 -3 1003.87 147.817 6
 -8 10 3 1180.36 153.467 5
 -8 -10 -3 887.598 114.046 5
 -8 -10 -4 -14.1397 53.851 7
 -8 10 4 21.2667 66.9956 5
 8 -10 -4 20.495 53.7215 2
 8 -10 -4 -25.0054 65.5436 6
 -8 10 -4 45.0456 52.4771 4
 -8 10 4 14.9495 48.8733 4
 -8 -10 4 44.7188 59.6835 4
 -8 -10 -4 70.9913 55.4789 4
 8 -10 -4 -16.5637 59.6704 1
 8 -10 -5 -28.6057 74.9813 6
 8 -10 -5 -21.7021 56.8866 2
 -8 10 -5 43.0453 51.6917 4
 -8 10 5 71.3675 55.7742 4
 -8 10 5 46.2566 72.861 5
 8 -10 -6 5480.74 414.476 6
 8 10 -6 4871.06 387.882 9
 8 -10 -6 5330.98 347.2 2
 -8 10 6 5370.97 356.329 5
 8 -10 -7 -36.3264 105.271 6
 8 -10 -7 73.5381 85.6749 2
 8 10 -7 97.9753 98.8508 9
 -8 10 7 78.1185 99.1753 5
 8 -10 -8 8144.17 453.68 2
 -8 10 8 8118.74 460.915 5
 -8 -11 0 183.086 74.1553 4
 -8 11 0 -17.0434 51.5899 4
 8 -11 0 16.3167 60.4886 7
 -8 -11 0 40.0829 58.081 10
 -8 11 0 17.4099 69.7109 2
 -8 -11 0 87.702 76.6303 9
 -8 -11 -1 2607.58 231.148 9
 -8 -11 -1 2876.54 213.256 5
 8 -11 -1 2734.85 205.211 1
 8 -11 1 2997.92 203.731 7
 8 -11 -1 2933.49 224.033 7
 -8 11 -1 2868.21 211.713 4
 -8 11 1 2733.9 209.081 4
 -8 -11 -1 2439.59 207.216 10
 -8 -11 1 2546.25 226.272 10
 -8 11 -1 2685.03 214.271 2
 -8 -11 1 3082.06 220.5 4
 -8 -11 -1 2841.07 211.176 4
 -8 11 1 2888.28 212.94 5
 -8 11 2 1772.03 177.132 5
 -8 -11 -2 1427.3 150.283 5
 8 -11 -2 1717.35 164.151 1
 8 -11 2 1564.08 140.326 7
 -8 -11 -2 1432.76 146.984 10
 -8 11 -2 1773.26 167.847 4
 -8 11 2 1895.61 173.097 4
 -8 11 3 22719.5 786.527 5
 -8 -11 -3 23967 741.158 5
 8 -11 -3 23742.1 833.605 6
 -8 11 -3 23855.8 750.188 4
 -8 11 3 23934.8 748.22 4
 8 -11 -3 23564.3 743.059 1
 -8 -11 -4 301.896 82.3593 7
 -8 11 -4 358.674 84.4942 4
 -8 11 4 439.842 96.7286 4
 8 -11 -4 505.935 129.681 6
 -8 11 -5 13898.5 503.088 4
 -8 11 5 12541.7 486.464 4
 8 -11 -5 13237.5 583.303 2
 -8 11 5 14498.4 607.547 5
 8 -11 -5 13034.3 636.622 6
 8 -11 -6 307.189 133.597 6
 -8 11 6 256.916 107.939 5
 8 -11 -7 1653.04 238.493 6
 -8 11 7 1287.31 188.262 5
 8 -11 -7 1453.05 204.861 2
 -8 12 0 19805.9 686.508 4
 8 -12 0 19985 675.239 7
 8 -12 -1 -58.6121 70.3819 7
 -8 -12 -1 -19.4422 72.0694 10
 -8 12 1 54.0504 47.2249 5
 8 -12 1 -48.6982 63.4274 7
 -8 12 -1 18.6554 56.4635 4
 -8 12 1 -18.5657 56.1918 4
 -8 12 2 10448 467.806 5
 8 -12 2 10515.3 409.392 7
 8 -12 -2 10119.5 474.515 7
 -8 12 -2 10760.7 453.197 4
 -8 12 2 9941.25 442.579 4
 -8 12 -3 18.2673 65.8112 4
 -8 12 3 -18.2251 69.4137 4
 -8 12 3 43.8323 78.955 5
 8 -12 -3 228.321 85.8492 6
 -8 12 4 -23.8606 75.1707 5
 -8 -12 -4 -17.615 63.4619 7
 -8 12 -4 -17.7829 58.1406 4
 -8 12 4 -88.8067 71.1187 4
 8 -12 -4 28.3214 82.0733 6
 8 -12 -5 -31.6723 117.405 6
 -8 12 -5 33.6803 70.5647 4
 -8 12 5 16.8291 58.817 4
 -8 12 5 76.3476 80.1717 5
 8 -12 -6 4385.51 386.349 6
 -8 12 6 4915 357.555 5
 8 -12 -6 4590.52 342.482 2
 8 -12 -7 626.522 154.848 2
 -8 12 7 718.556 151.416 5
 8 -13 0 156.436 78.318 7
 -8 13 0 60.7091 61.2797 4
 -8 13 -1 2840.69 232.165 4
 -8 13 1 2707.03 229.174 4
 8 -13 1 2602.03 210.251 7
 8 -13 -1 2624.55 228.541 7
 8 -13 2 80.737 63.1263 7
 -8 13 -2 60.5036 78.8292 4
 -8 13 2 160.496 74.3943 4
 8 -13 -2 92.5462 80.8842 7
 -8 13 2 106.96 72.4164 5
 -8 13 3 12177.9 552.336 5
 -8 13 -3 12553.9 520.178 4
 -8 13 3 12655.5 522.655 4
 8 -13 -3 12860.7 604.267 6
 -8 -13 -3 12850.3 527.387 7
 -8 13 4 804.185 158.071 5
 -8 13 -4 1011.38 138.929 4
 -8 13 4 1145.04 151.387 4
 8 -13 -4 632.639 150.227 6
 -8 -13 -4 1042.18 141.592 2
 -8 -13 -4 1225.21 150.001 7
 -8 -13 -5 12277.5 531.486 2
 -8 13 -5 12478.8 502.002 4
 -8 13 5 12008.1 494.869 4
 8 -13 -5 12398.8 641.675 6
 -8 13 5 11953.1 573.075 5
 8 -13 -6 876.178 192.164 6
 -8 13 6 805.106 161.827 5
 -8 -13 -6 876.269 147.336 2
 8 -14 0 20214 730.747 7
 -8 14 0 21018.1 749.712 4
 -8 14 -1 219.39 85.7889 4
 -8 14 1 152.951 68.9141 4
 8 -14 -1 114.22 87.0637 7
 8 -14 1 174.92 77.8888 7
 8 -14 -2 6621.04 398.508 7
 -8 14 -2 7153.11 385.969 4
 -8 14 2 6097.39 361.481 4
 -8 -14 -3 560.966 120.922 7
 8 -14 -3 263.204 122.756 6
 -8 14 -3 383.061 102.1 4
 -8 14 3 275.712 89.1637 4
 8 -14 -4 63.8375 92.5089 6
 -8 -14 -4 126.567 84.4762 7
 -8 14 -4 20.5415 64.7326 4
 -8 14 4 123.02 85.9293 4
 -8 14 4 158.122 92.1178 5
 -8 14 5 248.617 99.5442 5
 8 -14 -5 34.7046 100.597 6
 -8 -14 -5 152.044 93.004 2
 -8 14 -5 77.4855 77.5999 4
 -8 -14 -6 3525.4 289.684 2
 8 -15 0 -22.8831 72.0883 7
 -8 15 0 -23.5232 64.9943 4
 -8 15 -1 1905.76 206.558 4
 -8 15 1 2179.11 222.386 4
 8 -15 1 1880.26 195.277 7
 8 -15 -1 2160.38 228.66 7
 -8 15 -2 23.3948 67.7927 4
 -8 15 2 -23.2628 70.4078 4
 8 -15 -2 52.8991 92.4371 7
 -8 15 -3 8143.16 438.721 4
 -8 15 3 8778.53 446.894 4
 8 -15 -3 8606.53 512.942 6
 -8 -15 -3 8611.54 452.757 7
 -8 15 -4 43.7885 71.5931 4
 -8 15 4 131.006 85.3298 4
 -8 -15 -4 45.4764 88.8606 7
 8 -15 -4 134.467 113.766 6
 -8 16 0 11751.2 557.418 4
 8 -16 0 11532.3 549.607 7
 8 -16 -1 -26.1753 91.4828 7
 8 -16 1 22.6342 76.596 7
 -8 16 -1 125.59 90.4893 4
 -8 16 1 75.0232 90.092 4
 -8 16 -2 6016.32 381.28 4
 -8 16 2 5386.48 366.033 4
 8 -16 -2 5560.03 387.562 7
 -8 -16 -2 6135.56 384.074 7
 -8 -16 -3 646.787 139.467 7
 8 -16 -3 296.55 111.868 6
 -8 16 -3 484.15 118.11 4
 -8 16 3 433.9 115.714 4
 -8 -16 -4 -24.2963 94.9345 7
 -8 16 -4 -23.0808 72.7095 4
 -8 16 4 46.0445 85.3399 4
 -8 17 0 133.17 98.7378 4
 8 -17 0 25.8123 81.3262 7
 8 -17 -1 1325.74 205.004 7
 8 -17 1 1126.33 170.812 7
 -8 17 -1 1411.29 195.009 4
 -8 17 1 1324.43 194.006 4
 9 0 0 -10.3682 32.6626 10
 9 0 0 28.7829 27.4051 9
 -9 0 0 -18.1188 38.7774 1
 9 0 0 41.8538 23.3634 6
 9 0 -1 26360.1 716.368 9
 9 0 1 27689.2 640.261 6
 -9 0 1 29316.3 695.275 2
 9 0 -1 28151.5 715.229 6
 9 0 1 26914.1 735.069 1
 9 0 -1 28795 774.36 10
 9 0 1 28486.3 728.193 10
 9 0 2 18681.3 506.437 10
 9 0 2 17936.5 420.826 6
 -9 0 2 19228.5 483.847 2
 9 0 2 18730.2 527.384 1
 -9 0 -3 18669.9 599.542 3
 -9 0 -3 18920.2 572.191 8
 9 0 3 19052.5 528.876 1
 -9 0 3 19403 594.842 1
 9 0 -3 19194.5 627.722 10
 9 0 3 19487.6 500.255 10
 9 0 -4 15934.9 579.469 10
 -9 0 4 15876.7 533.856 6
 9 0 4 15654.7 445.467 1
 -9 0 4 15272.1 531.262 1
 -9 0 -4 14940.3 540.877 3
 -9 0 -5 666.11 108.227 3
 -9 0 -5 651.021 96.1281 8
 9 0 -5 834.176 131.848 10
 -9 0 5 802.008 110.057 1
 -9 0 5 749.757 110.898 6
 9 0 -6 7891.94 423.465 10
 -9 0 6 8247.59 394.415 7
 -9 0 6 8160.99 377.16 1
 -9 0 6 7435.3 384.485 6
 -9 0 7 12162 497.357 8
 9 0 -7 11014.8 541.435 10
 -9 0 7 12317.4 495.248 1
 9 0 -8 55.1987 99.4249 10
 -9 0 8 -21.8218 95.331 8
 -9 0 8 74.6757 74.7489 1
 -9 0 9 3694.04 302.141 8
 9 1 0 10.9097 35.6686 10
 9 -1 0 26.1755 26.8217 6
 9 -1 0 88.3608 28.1223 9
 9 1 0 -8.22872 35.2247 9
 9 -1 0 44.0888 30.4573 1
 -9 -1 0 -8.93697 39.8178 1
 9 -1 -1 44208.3 1063.31 6
 9 1 1 44863.6 1079.2 10
 9 -1 1 45336.7 998.842 6
 9 -1 1 42850.1 1081.73 1
 9 1 -1 44330.9 1080.04 9
 -9 1 1 42537.4 1042.29 2
 -9 -1 1 46602.4 1020.28 2
 9 1 -2 12954.9 439.71 9
 9 -1 2 13813.3 422.17 1
 9 1 2 13176.6 400.852 10
 9 -1 -2 12771.2 438.309 6
 -9 -1 2 12890.3 354.747 2
 -9 1 -2 13539.8 356.966 7
 -9 -1 -3 176.107 38.8887 9
 -9 -1 3 135.721 48.5439 6
 9 -1 3 172.574 45.9986 1
 -9 -1 3 237.404 67.2888 1
 -9 1 3 210.007 59.2263 1
 -9 1 -3 248.076 59.2219 8
 -9 -1 -3 203.527 54.2294 8
 9 -1 3 164.509 36.8458 10
 9 1 -3 243.398 72.3796 10
 9 -1 -3 150.439 57.4061 10
 9 1 3 148.458 34.9497 10
 -9 -1 -3 161.991 59.0818 3
 -9 1 -3 177.159 66.3905 3
 -9 1 4 14400.3 503.867 1
 9 -1 4 14773.2 433.268 1
 -9 -1 4 15188.6 524.407 1
 -9 1 -4 15989.4 503.954 8
 -9 -1 -4 14818.8 492.728 8
 -9 1 -4 14180.5 518.605 3
 -9 -1 -4 14881.3 526.801 3
 -9 -1 4 14070.8 502.956 6
 9 -1 -4 14008.1 536.296 10
 -9 1 4 15675.2 537.789 7
 9 1 -4 13865.3 549.626 10
 -9 -1 -5 613.94 111.79 3
 -9 1 -5 790.7 120.101 3
 -9 -1 5 835.829 125.822 6
 -9 1 5 823.129 106.756 1
 -9 -1 5 1033.45 126.074 1
 -9 1 -5 843.863 107.741 8
 -9 -1 -5 850.969 110.031 8
 -9 1 5 769.222 116.904 7
 9 1 -5 858.036 134.174 10
 9 -1 -5 931.023 131.254 10
 -9 -1 6 4351.1 288.949 6
 -9 1 6 4134.04 254.256 1
 -9 -1 6 4106.72 264.241 1
 -9 1 6 4194.68 276.787 7
 9 1 -6 3979.69 304.484 10
 9 -1 -6 4893.38 315.342 10
 9 1 -7 11236.6 554.575 10
 9 -1 -7 11699.8 544.084 10
 -9 -1 7 11439 485.443 8
 -9 1 7 11559.1 492.19 8
 -9 1 7 12191.9 480.06 1
 -9 -1 7 12388.5 507.571 1
 9 1 -8 -57.6221 90.7616 10
 -9 -1 8 19.989 62.9704 1
 -9 1 8 17.6962 65.598 1
 -9 -1 8 43.2973 77.9878 8
 -9 1 8 87.8694 81.4303 8
 -9 -1 9 5197.33 350.652 8
 -9 1 9 4978.53 348.165 8
 9 -2 0 14.3436 29.3912 6
 9 -2 0 39.1376 25.384 9
 -9 -2 0 36.4381 38.171 1
 9 -2 0 11.0021 42.9896 1
 -9 2 0 -25.732 29.9771 7
 9 2 0 -11.582 37.8634 10
 9 -2 1 34423.3 874.329 1
 9 -2 -1 33793.5 903.01 1
 -9 -2 1 32713.3 782.9 2
 -9 2 1 35616.8 855.297 2
 9 2 1 34731.3 876.558 10
 9 2 -1 33674.8 877.999 9
 -9 2 -1 35163.8 819.282 7
 -9 2 1 33476.6 872.115 7
 -9 -2 -1 33226.9 835.578 1
 9 -2 -1 35242.4 860.345 6
 -9 2 -2 6404.73 204.371 7
 -9 2 2 6593.25 289.979 7
 -9 -2 -2 6804.43 244.354 9
 -9 2 2 6368.55 244.813 2
 -9 -2 2 6230.27 190.937 2
 9 2 2 6199.37 250.494 10
 -9 -2 2 6468.89 252.248 6
 9 -2 -2 6714.54 283.965 6
 9 -2 2 6753.5 264.654 1
 -9 2 -3 5511.41 273.651 3
 -9 -2 -3 5422.57 270.72 3
 -9 2 3 5280.69 259.115 1
 -9 -2 -3 6009.35 225.66 9
 9 -2 -3 5293.4 278.896 10
 -9 2 -3 5592.64 253.516 8
 -9 -2 -3 6133.71 264.49 8
 9 2 -3 5487.94 282.221 9
 9 2 -3 6196.18 318.536 10
 9 2 3 5736.27 214.431 10
 -9 -2 3 4955.06 245.918 6
 -9 -2 3 5723.5 282.4 1
 9 -2 3 5271.58 229.143 1
 -9 2 3 5318.33 272.013 7
 9 -2 -4 30088.5 907.49 10
 -9 2 4 29877.2 892.464 7
 -9 2 4 31984.4 873.674 1
 9 2 -4 32147.8 964.745 10
 -9 -2 -4 31969 899.899 3
 -9 2 -4 31935.5 901.352 3
 -9 -2 4 31812.8 887.439 6
 -9 -2 4 30155.7 894.258 1
 9 -2 4 31624.2 799.613 1
 -9 2 -4 32031.8 855.136 8
 -9 -2 -4 33190.1 866.845 8
 9 -2 -5 1845.43 185.097 10
 -9 2 5 2280.16 192.484 7
 -9 2 -5 2228.46 171.16 8
 -9 -2 -5 2264.29 172.395 8
 -9 -2 5 2199.17 191.567 6
 9 2 -5 2422.77 221.791 10
 -9 -2 5 2073.68 187.855 1
 -9 2 -5 2060.85 185.73 3
 -9 -2 -5 2387.56 198.636 3
 -9 2 5 2576.62 185.477 1
 9 2 -6 6553.62 399.291 10
 -9 2 6 6242.09 316.17 1
 9 -2 -6 6143.59 356.875 10
 -9 -2 6 6353.6 344.983 1
 -9 -2 6 6878.08 370.897 6
 -9 2 7 4874.95 281.221 1
 9 2 -7 4458.5 339.586 10
 9 -2 -7 4600.75 321.107 10
 -9 -2 7 4241.08 288.713 1
 -9 -2 7 4981.3 297.796 8
 -9 2 7 4452.83 287.846 8
 -9 -2 8 107.117 85.7813 8
 -9 2 8 66.0518 90.2336 8
 9 -2 -8 25.8507 84.5149 10
 -9 -2 8 42.4354 71.8045 1
 9 2 -8 -30.0042 111.225 10
 -9 -2 9 2162.83 212.757 1
 -9 -2 9 2232 232.172 8
 -9 2 9 2246.47 232.644 8
 -9 -3 0 -9.55104 33.3804 1
 9 -3 0 -11.2137 39.1911 1
 9 3 0 12.7504 45.9329 10
 -9 3 0 30.2153 37.3353 2
 -9 3 0 51.7497 39.1576 7
 9 -3 -1 29875.9 818.139 1
 -9 -3 -1 30321 754.979 1
 9 -3 1 29911 792.695 1
 -9 3 1 30295.1 781.838 2
 -9 3 -1 29939.1 733.736 7
 -9 3 1 30529.1 793.752 7
 9 3 1 30031.9 805.33 10
 9 -3 -1 30567.5 783.065 6
 -9 -3 1 29878.5 720.356 6
 9 3 -1 28901.3 803.387 9
 -9 -3 -2 7407.64 284.246 9
 -9 3 2 7660.76 317.076 7
 -9 -3 2 7737.12 287.312 6
 9 -3 -2 7629.86 329.309 1
 9 3 -2 8146.98 363.909 10
 9 3 2 7768.22 295.732 10
 -9 3 2 8239.02 295.516 2
 9 -3 2 7584.13 297.007 1
 -9 -3 2 7568.13 327.36 1
 -9 3 -2 7608.23 234.412 7
 -9 -3 3 2092.87 153.745 6
 9 -3 -3 1892.35 162.119 6
 9 -3 3 2390.33 149.049 1
 -9 3 -3 2064.58 164.349 3
 -9 -3 -3 2075.69 158.99 3
 -9 -3 -3 1892.68 129.576 9
 9 3 -3 1742.92 162.579 9
 -9 3 3 1966.24 160.056 7
 -9 3 -3 1820.07 139.729 8
 -9 -3 3 1744.27 156.345 1
 9 3 -3 2246.32 196.197 10
 -9 -3 -3 2246.55 154.003 8
 -9 -3 -4 31500.5 900.229 3
 -9 3 -4 31139 902.784 3
 9 -3 -4 30882.4 916.221 10
 9 -3 4 31491.2 818.392 1
 9 3 -4 32649.4 988.453 10
 -9 3 -4 33249.7 867.352 8
 -9 -3 -4 32289.1 866.395 8
 -9 -3 4 30819.4 918.694 1
 -9 3 4 31232.7 900.1 7
 9 -3 -4 30593.7 937.671 6
 -9 -3 4 31950.9 899.729 6
 9 3 -4 33498.4 953.443 9
 -9 3 -5 4130.21 236.471 8
 -9 -3 -5 4734.21 255.55 8
 -9 -3 5 4419.4 282.067 1
 -9 -3 5 4425.43 277.094 6
 9 -3 -5 4407.14 279.714 10
 -9 3 5 4353.86 268.305 7
 -9 -3 -5 4600.07 280.444 3
 -9 3 -5 4325.67 275.012 3
 9 3 -5 5188.31 336.688 10
 9 -3 -5 4510.31 224.118 2
 9 -3 5 4493.12 212.769 1
 9 3 -6 8432.56 463.076 10
 9 -3 -6 8389.03 417.397 10
 -9 -3 6 7903.35 403.816 1
 9 -3 -6 7528.66 318.209 2
 -9 -3 7 6026.5 353.967 1
 9 3 -7 6173.04 414.383 10
 9 -3 -7 5284.21 340.697 10
 -9 -3 7 5802.63 323.779 8
 -9 3 7 4879.91 307.797 8
 -9 -3 8 22.6471 83.9526 1
 -9 -3 8 84.6025 76.1967 8
 -9 3 8 21.9648 74.3297 8
 9 -3 -8 25.2401 96.1277 10
 -9 -3 9 3461.97 272.959 1
 9 3 -9 3434.54 331.635 9
 -9 -3 9 3210.6 273.327 8
 -9 3 9 3752.83 293.647 8
 -9 4 0 71.9229 39.2762 7
 -9 4 0 11.0897 33.5658 2
 9 4 0 -14.0171 40.6196 10
 9 -4 0 11.7163 32.3729 1
 -9 -4 0 10.1376 36.521 1
 9 -4 -1 10460.7 359.819 6
 9 4 1 10514.1 387.945 10
 -9 -4 -1 9682.66 328.66 1
 9 -4 1 10522 370.631 1
 9 -4 -1 10182.2 380.886 1
 -9 4 1 9791.71 357.998 2
 -9 4 1 9842.92 358.069 7
 -9 -4 1 10454.2 310.594 6
 -9 -4 -1 10752.6 372.865 9
 -9 -4 2 6643.08 267.436 6
 -9 -4 2 7017.36 318.323 1
 -9 4 -2 7003.91 225.008 5
 9 4 -2 6836.22 320.154 9
 -9 -4 -2 6986.1 284.073 9
 9 -4 -2 6281.1 298.926 1
 9 -4 2 7183.29 288.218 1
 -9 -4 -2 7171.06 241.879 1
 -9 4 -2 6231.12 214.847 7
 -9 4 2 6516.38 275.285 2
 9 4 -2 6888.01 348.476 10
 -9 4 2 6944.08 299.459 7
 9 -4 -3 9541.01 404.719 6
 -9 -4 3 9506.24 373.125 6
 9 4 -3 9931.96 419.7 9
 -9 -4 -3 9607.09 355.534 9
 9 4 -3 9974.59 456.544 10
 -9 -4 -3 10460.7 392.895 3
 -9 4 -3 10245.7 393.813 3
 -9 4 3 9662.53 391.113 7
 -9 4 -3 9989.12 361.877 8
 -9 -4 -3 10247.3 370.035 8
 -9 -4 4 38516.1 1060.1 6
 9 -4 -4 39527.3 1117.67 6
 -9 4 4 38719.8 1063.27 7
 -9 4 -4 38938.9 1011.85 8
 -9 -4 -4 39765.8 1021.17 8
 -9 -4 -4 39572.4 1062.43 3
 -9 4 -4 38123.6 1057.55 3
 9 4 -4 39473.6 1119.12 9
 9 4 -4 40908.1 1181.14 10
 -9 -4 -5 1051.24 140.564 3
 -9 4 -5 848.106 133.954 3
 9 4 -5 1075.12 149.527 9
 -9 -4 5 842.645 133.067 6
 -9 4 -5 779.861 101.543 8
 -9 -4 -5 802.112 107.915 8
 9 -4 -5 820.754 105.684 2
 9 -4 -5 751.103 130.37 10
 -9 4 5 903.67 122.731 7
 9 4 -5 894.995 157.376 10
 -9 -4 5 924.532 134.883 1
 9 4 -6 4517.93 322.28 9
 9 -4 -6 4454.75 243.054 2
 -9 -4 6 4594.96 308.009 1
 9 -4 -6 3880.58 276.577 10
 9 4 -6 4316.34 334.397 10
 -9 -4 7 3925.42 265.358 8
 -9 4 7 4189.25 279.779 8
 -9 -4 7 4044.14 297.815 1
 9 4 -7 3689.34 313.062 9
 9 -4 -7 3785.68 284.318 10
 -9 -4 8 24.3493 60.1739 1
 -9 -4 8 -41.612 77.1255 8
 -9 4 8 86.9593 78.3167 8
 9 -4 -8 24.8434 92.0916 10
 9 4 -8 31.8 96.2474 9
 -9 -4 9 1352.17 186.32 1
 -9 -4 9 1318.52 183.215 8
 -9 4 9 1838.04 208.105 8
 9 4 -9 1428.47 235.717 9
 -9 5 0 24.1688 42.2403 2
 -9 -5 0 73.5763 44.1822 10
 9 -5 0 12.1723 39.8005 1
 -9 5 0 56.9958 44.7018 7
 -9 5 1 21821.6 642.208 2
 -9 -5 -1 22397.4 602.933 1
 9 -5 -1 21829.2 658.006 1
 -9 -5 -1 22824 662.566 9
 9 -5 1 22199.3 645.014 1
 -9 5 -1 22039 654.402 2
 -9 5 1 22046 635.348 7
 -9 5 -1 22750 588.471 7
 9 5 -1 21840.8 721.437 10
 -9 -5 1 21682.3 668.529 10
 -9 -5 -1 22440.1 631.464 10
 -9 -5 1 22146.4 576.099 6
 -9 -5 2 21687 604.59 6
 9 -5 -2 20913.2 645.259 6
 -9 5 -2 21824 540.854 5
 -9 -5 -2 21306.6 631.692 9
 9 5 -2 19025.6 657.874 9
 9 5 -2 20409.2 718.429 10
 -9 -5 2 20994.2 667.7 10
 -9 5 2 20974.8 636.35 7
 9 -5 -2 20956 646.415 1
 -9 -5 -2 20759.5 546.92 1
 -9 5 2 21332.2 620.823 2
 9 -5 2 21825.1 627.156 1
 9 5 -3 2738.63 219.835 9
 -9 -5 -3 2488.7 171.531 9
 -9 5 3 2337.32 178.978 7
 9 -5 -3 2403.7 190.427 1
 -9 5 -3 2614.02 188.041 3
 -9 -5 -3 2565.99 181.018 3
 -9 5 -3 2546.34 163.634 8
 -9 -5 -3 2667.66 168.348 8
 -9 -5 3 2547.31 179.241 6
 9 -5 -3 2470.67 200.191 6
 9 5 -3 2050.24 218.416 10
 9 5 -4 20893.6 738.669 9
 9 5 -4 21599.7 798.104 10
 -9 5 4 21238.7 692.813 7
 9 -5 -4 22794.6 756.379 6
 -9 -5 4 21720.1 700.227 6
 -9 -5 -4 21288.9 682.885 3
 -9 5 -4 23450.2 702.546 3
 -9 5 -4 22348.6 646.2 8
 -9 -5 -4 21666.5 649.404 8
 -9 5 -5 1653.19 171.952 3
 9 5 -5 2096.39 214.005 9
 -9 5 -5 1310.75 132.972 8
 -9 -5 -5 1855.35 155.754 8
 -9 -5 5 2071.36 195.585 6
 -9 5 -5 1860.28 135.584 4
 -9 5 5 1743.94 131.225 4
 9 5 -5 1992.46 230.182 10
 9 -5 -5 2024.18 161.944 2
 -9 -5 -5 1476.53 159.437 3
 9 -5 -5 1317.95 183.495 6
 -9 5 5 1789.96 176.273 7
 9 -5 -6 2998.78 213.617 2
 9 5 -6 3115.54 275.56 9
 9 5 -7 8161.96 482.788 9
 -9 -5 7 7791.89 379.59 8
 -9 5 7 8069.71 395.184 8
 9 -5 -7 7571.35 361.964 2
 9 -5 -7 7747.32 421.159 10
 -9 -5 7 7428.02 428.629 1
 -9 -5 8 -20.5278 73.9504 8
 -9 5 8 42.9847 79.6695 8
 -9 -5 8 -26.1272 94.1213 1
 9 5 -8 -98.2906 151.474 9
 -9 -5 9 3074.42 270.922 1
 9 5 -9 2762.38 305.931 9
 -9 -5 9 3099.83 259.416 8
 -9 5 9 2820.84 253.976 8
 -9 6 0 13.0463 46.999 2
 9 -6 0 64.4688 49.1057 1
 -9 6 0 -10.0208 46.3295 7
 -9 -6 0 27.0377 48.7012 10
 9 -6 1 19111.7 585.992 1
 -9 -6 -1 19036.6 605.732 9
 -9 6 1 18510.6 569.108 7
 -9 6 -1 19279.7 596.673 2
 -9 6 1 18230.9 578.687 2
 9 -6 -1 19263 596.323 1
 -9 -6 -1 18343.6 536.815 1
 -9 -6 1 19411.2 619.8 10
 -9 -6 -1 18658.1 571.797 10
 -9 -6 1 18574.9 516.209 6
 -9 6 -1 18498.7 522.851 5
 -9 6 2 8235.75 346.718 2
 -9 6 -2 8575.24 322.184 8
 -9 -6 -2 9593.38 337.519 8
 -9 -6 -2 9342.17 376.902 9
 9 6 -2 9293.59 411.722 9
 -9 6 2 8873.96 364.175 7
 -9 6 -2 9157.91 290.709 5
 -9 -6 -2 9385.6 298.23 1
 9 -6 -2 8961.37 373.363 1
 9 -6 -2 8731.71 376.022 6
 -9 -6 2 9127.75 342.307 6
 -9 -6 -2 8832.42 325.221 10
 -9 -6 2 8207.92 381.22 10
 9 6 -3 8037.26 389.577 9
 -9 -6 -3 7324.31 333.696 9
 -9 6 3 8502.42 362.726 7
 -9 -6 -3 8288.64 319.173 8
 -9 6 -3 7544.1 304.359 8
 -9 -6 -3 7597.44 286.1 5
 -9 -6 3 7326.91 368.448 10
 9 -6 -3 7722.2 351.475 1
 9 -6 -3 7520.11 366.427 6
 -9 -6 3 7644.95 340.872 6
 9 6 -4 19996.4 715.437 9
 9 -6 -4 19283.8 698.255 6
 -9 -6 4 19893.3 661.382 6
 -9 -6 -4 18682.1 590.784 8
 -9 6 -4 19092.8 586.146 8
 -9 6 4 18735 646.55 7
 -9 6 -4 19169.7 582.823 4
 -9 6 4 19963.9 585.954 4
 -9 -6 -4 19325.9 627.393 3
 -9 6 -4 20298.9 643.192 3
 9 -6 -5 1294.95 176.121 6
 -9 -6 5 1250.31 158.413 6
 9 -6 -5 1274.92 138.47 2
 -9 6 -5 1221.89 126.241 8
 -9 -6 -5 1386 132.438 8
 -9 6 -5 1399.73 153.696 3
 -9 6 -5 1258.84 120.239 4
 -9 6 5 1334.74 119.896 4
 9 6 -5 1770.16 200.551 9
 -9 -6 -5 1267.52 146.797 3
 9 -6 -6 5068.27 286.424 2
 9 -6 -6 5220.41 323.796 10
 9 6 -6 5495.23 370.308 9
 9 -6 -7 5731.96 323.156 2
 -9 -6 7 5793.14 324.001 8
 -9 6 7 6217.76 335.748 8
 9 6 -7 6006.76 413.606 9
 9 -6 -7 6020.41 368.812 10
 -9 -6 8 -27.783 87.523 1
 -9 -6 8 -20.2087 58.561 8
 -9 6 8 -21.1278 90.4338 8
 9 6 -8 33.2064 91.7472 9
 -9 -6 9 2153.67 236.787 1
 -9 -6 9 2077.47 214.341 8
 -9 6 9 2288.67 229.201 8
 -9 7 0 -10.6903 54.4625 7
 -9 7 0 -14.1425 60.5341 2
 -9 -7 0 -14.9034 50.431 10
 -9 -7 0 112.13 62.5903 9
 -9 7 0 11.0258 50.0563 5
 9 -7 0 -27.5499 51.0616 1
 -9 7 1 30855.5 837.191 7
 -9 -7 -1 30703.5 799.912 1
 9 -7 -1 30117.1 856.588 1
 -9 -7 -1 30201.9 844.315 10
 -9 -7 1 30552.6 892.33 10
 -9 7 -1 31064.4 867.903 2
 -9 7 1 30878 859.45 2
 -9 7 -1 31175.1 847.996 4
 -9 7 1 30547.5 843.415 4
 -9 -7 -1 29491.6 876.633 9
 -9 -7 -2 2373.24 150.953 8
 -9 7 -2 2566.03 152.395 8
 -9 -7 2 2146.22 189.911 10
 -9 -7 -2 2531.83 164.366 10
 -9 7 -2 2340.13 133.055 5
 -9 7 -2 2533.11 176.915 4
 -9 7 2 2274.09 170.681 4
 -9 7 2 2827.6 192.368 7
 9 -7 -2 2307.39 178.557 1
 -9 -7 -2 2509.53 192.64 9
 -9 7 2 2061.56 169.509 2
 -9 7 -2 2241.52 181.514 2
 9 -7 -2 2474.51 191.339 6
 -9 -7 -3 238.046 57.5646 8
 -9 7 -3 137.642 51.5721 8
 9 -7 -3 110.274 63.1287 1
 -9 7 -3 104.326 51.0217 4
 -9 7 3 154.196 55.0624 4
 -9 -7 3 57.8669 58.4389 10
 -9 7 3 110.737 67.7631 7
 9 7 -3 41.5851 57.5076 9
 -9 -7 -3 94.7086 58.57 9
 -9 -7 -3 176.466 53.7191 5
 -9 -7 3 166.34 63.4171 6
 9 -7 -3 187.253 76.782 6
 9 -7 -4 10230.7 481.23 6
 -9 -7 4 10172.2 442.712 6
 -9 -7 4 9280.16 447.89 10
 -9 -7 -4 9948.29 424.639 9
 -9 7 -4 9529.61 366.596 8
 -9 -7 -4 10281.2 379.552 8
 9 7 -4 11693.3 518.874 9
 -9 7 -4 9919.34 407.144 3
 -9 -7 -4 9382.13 392.985 3
 -9 7 -4 9628.18 376.057 4
 -9 7 4 10279.3 382.627 4
 -9 7 4 10485.5 437.384 7
 9 7 -5 996.355 165.294 9
 -9 -7 -5 951.008 114.094 8
 -9 -7 5 831.02 131.912 6
 9 -7 -5 1253.78 179.41 6
 -9 -7 5 949.237 111.726 4
 -9 7 -5 1005.79 109.629 4
 -9 7 5 993.381 107.83 4
 -9 -7 -5 1108.46 132.828 3
 -9 7 -5 1048.3 133.33 3
 -9 7 -5 1063.54 116.257 8
 9 -7 -5 999.865 131.169 2
 -9 -7 6 4493.52 258.181 8
 -9 7 6 4844.63 270.247 8
 9 7 -6 4523.3 344.497 9
 9 -7 -6 4661.25 289.512 2
 9 -7 -6 4577.73 355.985 6
 9 7 -7 6848.95 459.683 9
 9 -7 -7 7156.75 378.977 2
 9 -7 -7 7360.09 413.498 10
 -9 -7 7 7476.12 367.559 8
 -9 7 7 7228.34 366.792 8
 9 7 -8 68.0967 98.6649 9
 -9 -7 8 39.4166 77.008 8
 -9 7 8 -41.2439 78.5376 8
 -9 -7 8 87.9707 99.2276 1
 9 -7 -8 61.7779 82.4504 2
 -9 7 8 25.9566 87.8343 5
 -9 8 0 48.1012 46.9877 5
 -9 8 0 43.089 50.197 4
 -9 -8 0 17.633 57.6451 9
 9 -8 0 -14.7336 54.6157 1
 -9 -8 0 -16.3656 51.5557 10
 -9 8 0 -15.1532 51.277 2
 -9 -8 -1 23986.8 731.932 10
 -9 -8 1 23190.3 764.695 10
 9 -8 -1 24365.3 738.08 1
 -9 -8 -1 25749.1 782.191 9
 -9 8 -1 25098 736.286 4
 -9 8 1 24831.3 735.829 4
 -9 8 1 24079.5 711.109 7
 -9 8 -1 24319.2 744.044 2
 -9 8 1 23913.8 721.377 5
 -9 8 1 25474.4 747.092 2
 -9 8 2 5867.66 298.917 7
 -9 8 -2 5708.09 243.314 8
 -9 -8 -2 6491 258.067 8
 9 8 -2 5505.54 259.865 3
 9 -8 -2 5707.82 261.719 3
 9 -8 -2 6198.36 306.789 1
 -9 -8 -2 5996 276.601 10
 -9 -8 2 5979.32 331.743 10
 -9 -8 -2 6016.48 318.036 9
 9 -8 -2 5772.3 313.245 6
 -9 8 2 5770.58 304.491 5
 -9 8 -2 6096.74 299.662 4
 -9 8 2 5862.65 289.57 4
 -9 8 -2 6471.76 317.834 2
 -9 8 2 6085.92 301.273 2
 9 -8 -3 3753.54 262.518 6
 -9 -8 -3 3246.04 198.263 5
 -9 -8 3 3362.42 253.14 10
 -9 -8 -3 3423.71 235.508 9
 -9 8 -3 3589.88 240.197 2
 -9 8 -3 3480.39 214.15 4
 -9 8 3 3281.35 208.794 4
 9 -8 -3 3300.34 228.73 1
 -9 8 3 3273.1 227.337 7
 -9 8 -3 3165.44 179.099 8
 -9 -8 -3 3300.69 184.765 8
 9 -8 -4 12624.7 556.798 6
 -9 -8 -4 12494.1 507.053 9
 9 8 -4 11881.1 559.926 9
 -9 8 -4 12815.8 456.866 4
 -9 8 4 12791.8 453.782 4
 -9 -8 4 13114.8 517.881 6
 -9 -8 4 11836.1 452.168 4
 -9 -8 -4 11789.6 439.356 4
 -9 8 -4 12274.4 460.999 3
 9 -8 -4 12083.9 486.99 1
 -9 8 -4 12441 424.4 8
 -9 -8 -4 13011.2 435.143 8
 -9 -8 -5 1628.46 160.291 3
 -9 8 -5 1401.4 153.692 3
 -9 -8 -5 1030.95 117.291 8
 -9 -8 5 1468.04 137.313 4
 9 -8 -5 1764.71 178.736 2
 -9 8 -5 1519.87 136.091 8
 9 -8 -5 1692.08 209.998 6
 -9 8 -5 1574.2 138.982 4
 -9 8 5 1748.7 146.74 4
 9 8 -5 1208.44 182.665 9
 9 8 -6 4552.94 360.617 9
 -9 -8 6 5563.69 289.914 8
 -9 8 6 5979.87 302.16 8
 9 -8 -6 5215.74 323.277 2
 9 -8 -6 5153.37 393.232 6
 9 -8 -7 4908.76 337.944 10
 9 -8 -7 5336.83 334.035 2
 -9 8 7 4928 351.213 5
 9 8 -7 5271.55 404.406 9
 -9 -8 7 5220.97 300.629 8
 -9 8 7 5307.97 305.369 8
 9 8 -8 -34.7987 125.361 9
 -9 8 8 -26.614 106.561 5
 -9 -8 8 -38.1417 86.5837 8
 -9 8 8 -79.1169 79.1966 8
 9 -8 -8 22.1262 79.7111 2
 9 -9 0 15.7005 49.4647 1
 -9 9 0 46.4671 55.8022 4
 -9 9 0 32.4781 56.7572 2
 -9 -9 0 -17.7887 56.0425 10
 -9 9 0 103.978 50.7894 5
 -9 -9 0 38.4763 62.8959 9
 -9 9 1 19211 645.573 2
 -9 -9 -1 19671.2 682.5 9
 -9 9 -1 20302.4 660.474 2
 -9 9 1 19590.1 636.174 5
 -9 9 -1 20067.5 588.707 5
 -9 9 -1 19670.8 645.777 4
 -9 9 1 20732 649.202 4
 9 -9 -1 19219.9 641.277 1
 -9 -9 -1 20329.5 653.4 10
 -9 -9 1 19020.9 682.798 10
 -9 9 -2 7540.05 359.845 2
 9 -9 -2 6699.36 355.49 6
 -9 -9 -2 6943.79 315.336 5
 9 9 -2 6563.29 285.833 3
 -9 9 2 7522.85 357.555 5
 -9 9 -2 6657.17 265.95 8
 9 -9 -2 7666.05 351.699 1
 -9 9 -2 7128.04 336.184 4
 -9 9 2 7029.44 330.771 4
 -9 -9 2 6976.36 375.148 10
 -9 -9 -2 6462.92 307.829 10
 -9 -9 -2 7172.63 367.155 9
 -9 9 -3 510.731 109.077 2
 -9 -9 -3 317.929 79.7214 5
 -9 9 3 494.469 105.373 5
 -9 -9 -3 368.741 91.6381 9
 9 -9 -3 316.713 88.924 1
 9 -9 -3 560.74 114.878 6
 -9 -9 3 446.129 93.44 4
 -9 -9 -3 230.822 69.4664 4
 -9 9 -3 470.506 91.2379 4
 -9 9 3 359.72 83.1809 4
 -9 9 3 329.973 87.5065 7
 -9 9 -3 402.92 68.046 8
 -9 9 -4 9785.08 395.612 4
 -9 9 4 9198.05 384.027 4
 9 -9 -4 9173.09 417.381 1
 -9 -9 4 10070.2 402.159 4
 -9 -9 -4 9146.45 380.829 4
 -9 -9 -4 9467.23 445.306 9
 -9 9 4 9999.37 459.952 5
 9 -9 -4 9095.3 477.106 6
 -9 9 -5 464.302 86.7792 4
 -9 9 5 487.824 85.9791 4
 -9 9 5 799.737 140.198 5
 9 -9 -5 743.635 158.444 6
 9 -9 -5 476.329 107.635 2
 9 9 -5 710.47 149.401 9
 9 -9 -6 2423.82 275.11 6
 -9 9 6 1930.33 218.621 5
 -9 9 6 2355.28 184.672 8
 9 -9 -6 2078.87 205.396 2
 9 9 -6 2177.66 251.034 9
 9 9 -7 6584.94 458.337 9
 9 -9 -7 6085.23 387.55 10
 9 -9 -7 5958.22 363.883 2
 -9 9 7 6465.17 405.72 5
 -9 9 7 6310.61 330.201 8
 9 -9 -8 -23.6311 82.5875 2
 -9 9 8 -18.9116 79.2436 8
 9 9 -8 35.1652 110.778 9
 -9 9 8 -27.4362 86.4305 5
 -9 10 0 -17.3965 58.8684 2
 -9 10 0 14.1536 46.2711 5
 -9 -10 0 -20.8784 68.2548 9
 -9 -10 0 49.6931 67.8827 4
 -9 10 0 16.7149 50.5908 4
 9 -10 0 16.736 65.3943 1
 -9 -10 0 56.9567 55.0169 10
 9 -10 -1 6495.75 325.733 1
 -9 -10 1 6228.28 323.053 4
 -9 -10 -1 6118.01 318.124 4
 -9 10 -1 5586.02 312.817 2
 -9 10 1 5847.44 307.156 5
 -9 10 -1 5886.81 313.77 4
 -9 10 1 5454.41 301.531 4
 -9 -10 -1 6145.69 350.174 9
 -9 10 1 6408.74 329.705 2
 -9 -10 -1 6292.92 326.006 10
 -9 -10 1 5439.95 331.849 10
 9 -10 -2 7005.59 372.837 6
 -9 -10 -2 6910.37 370.388 9
 -9 10 -2 7220.09 346.605 4
 -9 10 2 6435.55 328.926 4
 -9 -10 2 6661.42 335.991 4
 -9 -10 -2 6174.76 317.48 4
 -9 -10 -2 5904.19 303.649 10
 -9 -10 -2 6398.53 314.272 5
 -9 10 2 7236.25 356.265 5
 9 -10 -2 5678.03 313.542 1
 9 -10 -3 4865.06 325.881 6
 -9 10 -3 5434.88 292.589 4
 -9 10 3 4645.49 271.897 4
 -9 10 3 5259.69 318.29 5
 -9 -10 -3 5146.18 271.781 5
 9 -10 -3 4711.95 285.892 1
 -9 10 -4 14406.7 524.695 4
 -9 10 4 14882.1 528.346 4
 -9 10 4 13644.2 585.59 5
 9 -10 -4 13977.9 626.382 6
 -9 10 -5 648.994 102.007 4
 -9 10 5 553.003 96.7172 4
 9 -10 -5 539.357 131.457 6
 -9 10 5 633.938 131.875 5
 -9 10 6 2858.56 263.567 5
 9 -10 -6 2501.69 237.782 2
 9 -10 -6 2487.35 287.627 6
 9 10 -6 2957.48 309.338 9
 -9 10 7 3483.74 300.409 5
 9 -10 -7 4171.98 308.517 2
 9 10 -7 3777.95 352.067 9
 -9 -11 0 40.4178 61.1693 10
 -9 11 0 15.3724 52.0235 5
 -9 11 0 72.2166 66.9281 4
 -9 -11 -1 8948.7 413.258 10
 9 -11 1 8962.32 386.339 7
 -9 11 -1 9308.61 417.345 4
 -9 11 1 9267.96 415.198 4
 -9 11 1 9595.81 416.895 5
 -9 11 -2 6034.03 327.025 4
 -9 11 2 5730.13 316.021 4
 -9 -11 -2 5476.17 300.599 5
 -9 11 2 5686.45 330.549 5
 9 -11 -3 1938.31 220.294 6
 -9 11 3 1886.23 198.16 5
 -9 11 -3 1745.29 173.087 4
 -9 11 3 1818.62 175.104 4
 -9 11 4 11826.9 543.407 5
 -9 11 -4 11611.5 473.763 4
 -9 11 4 11500.4 473.326 4
 9 -11 -4 12593.2 593.375 6
 -9 11 -5 1310.66 147.676 4
 -9 11 5 1238.57 142.723 4
 9 -11 -5 1225.67 203.514 6
 -9 11 5 1489.35 192.837 5
 9 -11 -6 3222.16 326.622 6
 -9 11 6 3211.25 292.793 5
 -9 11 7 3560.75 312.645 5
 9 -11 -7 3861.45 374.827 6
 9 -11 -7 4199 322.181 2
 9 -12 0 18.5446 62.7538 7
 -9 12 0 19.6546 64.2546 4
 -9 12 -1 6228.25 347.88 4
 -9 12 1 6259.71 348.148 4
 -9 12 1 6096.99 337.149 5
 9 -12 1 6547.55 330.769 7
 -9 12 2 2665.63 227.356 5
 -9 12 -2 2348.63 206.943 4
 -9 12 2 2361.45 207.568 4
 -9 12 3 1597.62 184.429 5
 -9 12 3 1363.54 159.771 4
 9 -12 -3 1416.06 188.385 6
 -9 12 -4 15514.2 576.183 4
 -9 12 4 14163.4 557.499 4
 9 -12 -4 14991 682.978 6
 -9 12 4 14353.4 623.135 5
 -9 12 5 1079.9 168.718 5
 9 -12 -5 790.965 173.917 6
 -9 12 -5 944.105 133.785 4
 -9 12 5 1076.4 139.627 4
 -9 12 6 1938.56 228.655 5
 9 -12 -6 1650.92 246.862 6
 -9 13 0 -42.1846 73.7191 4
 9 -13 0 -40.127 70.1239 7
 -9 13 1 9255.88 443.405 4
 -9 13 -1 8459.39 426.705 4
 9 -13 1 8605.78 404.11 7
 -9 13 -2 2080.7 204.133 4
 -9 13 2 2392.16 214.808 4
 -9 13 2 1953.77 203.99 5
 -9 13 -3 558.784 116.505 4
 -9 13 3 574.425 120.937 4
 -9 13 3 649.685 138.469 5
 9 -13 -3 913.427 169.646 6
 -9 13 -4 9130.21 427.331 4
 -9 13 4 8091.6 409.287 4
 -9 13 4 8936.71 480.026 5
 9 -13 -4 7740.83 489.801 6
 -9 13 5 1231.27 182.12 5
 9 -13 -5 1172.64 203.603 6
 -9 -13 -5 1249.32 167.255 2
 -9 13 -5 1163.3 153.085 4
 -9 13 5 1175.58 154.864 4
 -9 -13 -6 1671.58 205.422 2
 9 -14 0 -86.4929 110.169 7
 -9 14 0 -22.8349 74.662 4
 -9 14 -1 5027.15 330.642 4
 -9 14 1 4902.56 327.434 4
 9 -14 1 5159.61 314.63 7
 -9 14 -2 2927.5 251.882 4
 -9 14 2 3049.57 258.137 4
 9 -14 -3 2221.82 260.255 6
 -9 -14 -3 2358.74 220.572 7
 -9 14 -3 1855.52 205.418 4
 -9 14 3 2358.12 221.168 4
 -9 14 4 5992.48 358.754 4
 -9 14 -4 6348.96 361.7 4
 -9 -14 -4 6123.49 356.294 7
 9 -14 -4 6308.25 451.13 6
 -9 14 4 6278.57 406.171 5
 -9 14 5 226.409 110.801 5
 9 -14 -5 575.015 157.153 6
 -9 15 0 24.3557 73.7157 4
 9 -15 0 -46.3089 80.9212 7
 9 -15 1 7616.19 401.906 7
 -9 15 -1 6822.79 404.276 4
 -9 15 1 7523.94 419.729 4
 -9 15 -2 2255.11 234.073 4
 -9 15 2 1900.13 213.456 4
 9 -15 -3 291.082 119.99 6
 -9 15 -3 235.17 98.6636 4
 -9 15 3 256.13 109.667 4
 -9 -15 -3 211.615 92.0053 7
 -9 15 -4 2237.87 220.001 4
 9 -15 -4 1844.84 245.788 6
 -9 16 0 103.541 84.6534 4
 9 -16 0 123.008 91.2231 7
 -9 16 -1 5351.22 358.724 4
 -9 16 1 4722.03 347.074 4
 9 -16 -2 3267.02 321.133 6
 -9 -16 -2 2680.58 255.487 7
 -9 16 -2 3255.69 281.475 4
 -9 16 2 2867.26 264.245 4
 -9 16 -3 889.181 154.98 4
 -9 16 3 636.195 156.498 4
 -9 -16 -3 892.574 161.485 7
 10 0 0 529.153 68.2507 9
 10 0 0 416.232 54.3388 6
 10 0 0 456.109 81.0494 3
 10 0 1 13601.8 476.311 3
 -10 0 1 13005.7 392.464 2
 10 0 -1 12877.3 459.823 3
 10 0 1 13475.8 347.701 6
 10 0 -1 13365.2 423.539 9
 10 0 1 13159.6 429.453 10
 -10 0 1 13613.7 446.666 1
 10 0 2 73.6905 45.0794 1
 -10 0 2 37.8165 46.7458 1
 10 0 2 80.7774 43.6817 10
 10 0 -2 92.5202 55.5653 10
 -10 0 2 53.7501 39.4016 2
 10 0 3 44861.8 1075.45 1
 -10 0 3 42464.8 1133.14 1
 -10 0 -3 44630.9 1120.23 8
 10 0 -3 43971.8 1195.12 10
 10 0 3 43669.3 1030.38 10
 -10 0 -3 44797.8 1153.92 3
 -10 0 4 1993.88 167.06 1
 10 0 4 1568.87 114.899 1
 -10 0 -4 1476.17 153.248 3
 10 0 -4 1424.75 163.729 10
 -10 0 -4 1777.06 150.616 8
 -10 0 5 2948.12 218.657 1
 -10 0 -5 2785.03 227.911 3
 -10 0 -5 3348.58 217.098 8
 10 0 -5 2946.32 249.145 10
 -10 0 6 841.721 126.906 1
 10 0 -6 717.585 150.643 10
 -10 0 7 4392.87 285.639 1
 10 0 -7 4439.09 335.207 10
 10 0 -8 119.477 116.729 10
 -10 0 8 67.4639 81.0381 8
 -10 0 8 139.99 92.4821 1
 -10 0 9 1622.62 206.095 8
 10 -1 0 60851.9 1392.1 9
 10 -1 0 61368 1490.68 1
 10 1 0 61012.7 1496.15 3
 10 -1 0 59546.5 1488.99 3
 10 -1 0 64082.9 1402.27 6
 10 1 0 64410.4 1437.11 9
 -10 1 1 187.299 46.5253 2
 -10 -1 1 86.4623 35.9153 2
 10 1 1 162.053 51.7656 10
 10 -1 1 143.658 45.7882 10
 10 1 1 123.778 57.6863 3
 10 -1 1 68.9802 51.2055 3
 10 -1 -1 134.504 43.6979 9
 10 1 -1 116.028 41.2964 9
 10 -1 1 115.738 48.5655 1
 -10 -1 1 80.1524 48.049 1
 10 1 -1 78.5275 54.902 3
 10 -1 -1 310.253 68.7516 3
 10 -1 -1 143.125 49.3887 6
 10 -1 1 167.836 33.2139 6
 -10 1 -1 85.6704 37.9754 7
 -10 -1 2 16915.1 432.162 2
 -10 1 2 15670.8 458.733 2
 10 -1 2 16366.3 478.824 10
 10 1 -2 16422.3 572.056 10
 10 -1 -2 16373.3 558.027 10
 10 1 2 16600.8 485.771 10
 10 -1 -2 16406.1 520.544 6
 -10 1 2 16322.2 526.418 1
 10 -1 2 17101.7 508.458 1
 -10 -1 2 15927.1 528.919 1
 -10 1 -2 15664.9 426.439 7
 -10 1 -3 175.972 60.2663 3
 -10 -1 -3 304.848 80.3442 3
 10 1 -3 291.504 84.3529 10
 10 -1 3 163.675 42.3695 10
 10 -1 -3 186.891 84.0953 10
 10 1 3 260.395 48.4655 10
 -10 1 -3 273.494 63.4954 8
 -10 -1 -3 298.859 68.0958 8
 -10 -1 3 145.525 59.8094 1
 -10 1 3 232.945 64.6313 1
 10 -1 3 236.87 61.1435 1
 -10 -1 4 14.3614 48.6062 6
 -10 1 -4 219.707 72.9843 8
 -10 -1 -4 13.8062 43.5027 8
 -10 1 4 16.6936 58.3493 7
 -10 -1 -4 16.3614 53.4961 3
 10 -1 -4 19.0827 57.764 10
 10 1 -4 20.4713 64.4958 10
 -10 1 4 15.0725 45.6288 1
 10 -1 4 101.264 55.1497 1
 -10 -1 4 32.2487 48.8116 1
 -10 -1 5 137.589 68.8763 6
 -10 1 -5 73.4496 87.8856 3
 -10 -1 -5 91.6803 86.285 3
 -10 1 5 164.001 71.6595 1
 -10 -1 5 53.32 62.1322 1
 -10 1 -5 15.2256 49.7958 8
 -10 -1 -5 30.6714 46.4383 8
 -10 1 5 73.3833 64.1324 7
 10 1 -5 69.2326 92.4105 10
 10 -1 -5 150.33 81.8013 10
 10 1 -6 10859.6 534.494 10
 10 -1 -6 10823.6 516.146 10
 -10 1 6 11956.4 473.237 1
 -10 -1 6 10286.2 463.884 1
 10 -1 -7 264.569 105.983 10
 10 1 -7 143.377 100.273 10
 -10 -1 7 247.861 98.9024 1
 -10 1 7 92.9829 69.0163 1
 -10 1 8 21628.2 735.019 1
 10 1 -8 21265.5 866.739 10
 10 -1 -8 21369 848.43 10
 -10 -1 8 22772.6 790.165 8
 -10 1 8 21148.4 776.707 8
 -10 -1 8 21670.4 758.803 1
 -10 -1 9 148.581 94.33 8
 -10 1 9 50.1798 87.7069 8
 10 -2 0 253.221 50.0072 6
 10 2 0 157.233 56.218 3
 10 -2 0 129.936 55.752 3
 -10 2 0 96.0126 42.9502 7
 -10 2 0 204.281 57.2743 2
 10 -2 0 322.514 49.8169 9
 10 -2 0 189.981 57.631 1
 10 -2 -1 10691.5 402.811 3
 10 2 -1 10212.3 402.113 3
 10 -2 -1 10778 372.163 6
 10 -2 1 11130.7 330.03 6
 -10 -2 1 11260.8 322.009 2
 -10 2 1 11115.1 372.031 2
 10 2 -1 11453.5 399.395 9
 -10 -2 -1 11858.4 371.933 1
 10 -2 -1 11126 420.236 1
 10 2 1 10726 416.558 3
 10 -2 1 11160.5 421.406 3
 -10 2 -1 11222.3 346.966 7
 -10 2 1 11484.6 398.314 7
 -10 -2 1 11362.7 404.524 1
 10 -2 1 11249.4 399.007 1
 10 2 1 10982.7 393.467 10
 -10 -2 2 670.815 96.9307 1
 10 -2 2 635.062 83.9844 1
 -10 2 2 484.89 82.9204 7
 -10 2 2 775.984 83.6133 2
 10 2 2 736.179 86.5281 10
 10 2 -2 611.464 101.587 10
 10 -2 -2 741.188 107.436 10
 -10 2 -2 726.321 61.9033 7
 -10 -2 3 27041.9 738.963 6
 -10 2 3 26503.2 781.734 7
 10 -2 -3 27132.4 813.572 10
 10 -2 3 25894.8 713.537 1
 -10 -2 3 26292.9 782.822 1
 -10 2 3 26201.1 764.187 1
 10 2 -3 25372.8 830.725 10
 10 2 -3 26111 791.861 9
 10 -2 -3 26085.3 786.821 6
 -10 2 -3 26677 746.471 8
 -10 -2 -3 26435.5 745.83 8
 -10 -2 -3 26350.1 774.502 3
 -10 2 -3 26695 782.07 3
 -10 -2 -4 392.556 88.4699 3
 -10 2 -4 314.166 88.2529 3
 -10 2 -4 300.33 71.0311 8
 -10 -2 -4 524.831 90.6682 8
 -10 2 4 401.882 91.7284 7
 -10 -2 4 426.448 87.5188 6
 10 2 -4 497.307 110.455 10
 10 -2 -4 354.852 91.2175 10
 10 -2 4 445.334 73.31 1
 -10 -2 4 371.884 81.302 1
 -10 2 4 448.461 85.0344 1
 -10 2 5 21963.6 699.623 1
 -10 -2 5 20948.4 707.421 6
 -10 -2 5 21440.4 724.886 1
 -10 2 5 22124 731.253 7
 -10 2 -5 23078.5 694.214 8
 -10 -2 -5 22007.3 688.152 8
 10 -2 -5 21894.2 758.224 10
 -10 -2 -5 20209.9 711.256 3
 -10 2 -5 22098.4 730.069 3
 10 2 -5 21739.4 795.686 10
 -10 2 6 17.2684 62.2116 1
 -10 -2 6 60.8758 58.8056 1
 10 -2 -6 23.4157 70.8741 10
 10 2 -6 27.2337 78.9201 10
 -10 -2 7 1817.9 195.549 1
 -10 2 7 1831.32 175.13 1
 10 -2 -7 1568.13 189.38 10
 10 2 -8 193.794 109.387 10
 10 -2 -8 196.267 98.0909 10
 -10 -2 8 180.239 90.3164 1
 -10 2 8 497.734 120.321 8
 -10 -2 8 132.548 94.6631 8
 -10 -2 9 507.607 130.042 1
 -10 -2 9 855.949 156.13 8
 -10 2 9 676.633 147.488 8
 -10 3 0 48372.8 1155.54 7
 10 -3 0 48977.9 1142.97 6
 10 -3 0 47365.6 1205.14 1
 -10 3 0 47556.7 1180.69 2
 10 -3 0 49443.3 1087.81 9
 10 3 0 47251.3 1210.74 3
 10 -3 0 47073.1 1210.22 3
 -10 3 1 789.819 89.7129 2
 -10 3 1 679.991 88.3717 7
 10 -3 -1 913.673 94.5081 6
 10 3 1 705.379 96.0338 10
 10 3 -1 771.817 113.541 10
 -10 -3 -1 968.502 89.6347 1
 10 3 1 825.84 101.186 3
 10 -3 1 906.068 107.392 3
 10 -3 -1 802.649 97.7399 3
 10 3 -1 759.032 99.6716 3
 -10 3 -1 748.786 76.6493 7
 -10 -3 1 704.371 93.0212 1
 10 -3 -1 861.488 108.424 1
 10 -3 1 770.898 94.3338 1
 -10 -3 1 772.946 62.2668 2
 -10 -3 2 7533.46 281.74 6
 -10 3 2 7451.18 322.579 7
 -10 3 2 7379.34 290.84 2
 -10 -3 2 7552.41 334.021 1
 10 -3 2 7346.61 303.543 1
 -10 3 -2 7226.85 237.263 7
 10 3 -2 7714.56 372.116 10
 10 3 2 7273.62 299.926 10
 10 3 -2 7432.24 336.244 9
 -10 -3 -2 7972.52 292.478 9
 10 3 -3 964.067 149.674 10
 -10 -3 3 1339.26 144.341 1
 10 -3 3 1073.73 107.509 1
 -10 3 3 1158.95 130.681 7
 10 -3 -3 1096.59 137.928 6
 -10 3 -3 1274.37 139.052 3
 -10 -3 -3 1140.51 115.03 8
 10 3 -3 1163.46 148.488 9
 -10 3 -3 1119.49 116.69 8
 -10 -3 -3 1134.77 101.39 9
 -10 -3 -3 1313.32 144.065 3
 -10 -3 3 1298.64 123.662 6
 10 -3 4 32.1291 42.88 1
 -10 -3 4 18.0407 54.6024 1
 -10 -3 4 30.1966 52.7663 6
 10 -3 -4 -19.4777 68.0716 6
 -10 3 4 66.274 66.3378 7
 -10 -3 -4 27.3018 51.9884 8
 -10 3 -4 -13.497 57.771 8
 10 -3 -4 -18.699 63.2749 10
 10 3 -4 -69.4971 67.129 10
 10 3 -4 38.97 70.1929 9
 -10 -3 -4 32.5288 55.0366 3
 -10 3 -4 -49.6113 70.7837 3
 -10 -3 5 139.365 69.5939 1
 10 -3 -5 62.0151 76.6394 10
 10 3 -5 258.815 119.665 10
 -10 -3 -5 91.6611 76.8278 3
 -10 3 -5 37.0281 64.7187 3
 -10 -3 5 72.4043 65.2222 6
 -10 3 5 128.604 75.3028 7
 -10 3 -5 15.025 50.8617 8
 -10 -3 -5 30.7036 51.9672 8
 10 3 -5 66.7916 84.8016 9
 10 3 -6 12005.6 591.152 10
 10 3 -6 11769.7 553.121 9
 -10 -3 6 12316 530.59 1
 10 -3 -6 11988.6 538.31 10
 10 3 -7 189.937 103.501 10
 -10 -3 7 91.9076 80.3171 1
 10 3 -7 28.8698 97.7052 9
 -10 -3 7 56.8297 61.9491 8
 -10 3 7 117.037 68.1906 8
 10 -3 -7 50.7633 73.5682 10
 10 -3 -8 8180.11 470.115 10
 -10 -3 8 7959.14 420.623 8
 -10 3 8 7973.51 434.275 8
 -10 -3 8 8430.84 446.086 1
 10 3 -8 8582.23 519.718 9
 -10 -3 9 189.602 97.1734 1
 -10 -3 9 144.698 84.3384 8
 -10 3 9 124.703 87.2174 8
 10 -4 0 65.8932 46.0935 1
 -10 4 0 60.5124 43.6363 2
 -10 4 0 108.088 45.4655 7
 10 4 0 184.491 56.435 3
 10 -4 0 66.04 44.7315 3
 10 -4 -1 5646.31 270.003 3
 10 4 -1 5683.97 274.908 3
 -10 4 1 5815.52 262.135 7
 -10 4 1 5421.28 256.361 2
 -10 -4 1 5843.27 207.557 6
 -10 -4 1 5485.69 271.137 1
 10 -4 -1 5716.64 282.826 1
 10 -4 1 6343.5 280.502 1
 -10 -4 -1 5775.67 237.964 1
 -10 4 -1 5195.11 218.09 7
 10 4 -1 5684.97 310.667 10
 10 4 1 5618.86 281.509 10
 -10 4 -2 24.3153 31.4268 5
 10 -4 2 48.0847 44.5647 1
 10 -4 -2 15.2748 48.1227 1
 -10 -4 2 -15.1947 49.677 1
 -10 4 2 13.337 43.6044 7
 -10 4 2 44.7081 43.6768 2
 10 4 -2 63.0916 53.3769 9
 -10 -4 -2 22.6521 41.9883 9
 10 -4 -2 13.8162 55.3211 6
 -10 -4 2 85.5725 41.5408 6
 10 4 -2 19.7554 71.1694 10
 -10 -4 3 59301.9 1438.4 6
 10 -4 -3 58886.8 1504.64 6
 -10 4 3 59446.9 1480.3 7
 -10 -4 -3 64570.1 1451.37 8
 -10 4 -3 58327.2 1427.76 8
 10 4 -3 57677.5 1580.77 10
 10 -4 3 58776.6 1422.97 1
 -10 -4 3 59877 1517.94 1
 -10 -4 -3 58172 1412.16 9
 10 4 -3 59905.8 1528.89 9
 10 4 -4 247.802 99.3238 10
 10 -4 -4 182.976 85.3147 6
 -10 -4 4 346.112 84.8595 6
 -10 -4 -4 144.032 76.7251 3
 -10 4 -4 230.555 80.2451 3
 -10 4 -4 293.003 71.8804 8
 -10 -4 -4 190.762 65.3705 8
 10 4 -4 307.882 95.0071 9
 -10 -4 4 135.154 77.4435 1
 10 -4 4 211.195 62.5276 1
 -10 4 4 286.467 85.9733 7
 -10 4 -5 17249.4 574.263 8
 -10 -4 -5 18166.5 590.984 8
 10 -4 -5 16844 642.409 10
 10 4 -5 17080.1 716.757 10
 -10 -4 5 17385.6 623.59 6
 10 4 -5 17805.9 684.052 9
 -10 -4 -5 17548.3 623.227 3
 -10 4 -5 16152.2 608.785 3
 10 -4 5 16822.7 533.923 1
 -10 -4 5 17422.9 655.828 1
 10 4 -6 -26.7219 77.4342 9
 10 4 -6 30.6252 70.7939 10
 10 -4 -6 -22.9286 63.3498 10
 -10 -4 6 23.0713 69.8284 1
 -10 -4 7 1106.37 168.298 1
 10 4 -7 1260.24 188.919 9
 10 -4 -7 1185.5 169.726 10
 -10 -4 7 1250.26 155.552 8
 -10 4 7 1159.23 150.798 8
 10 4 -7 1798.51 238.665 10
 10 -4 -8 54.0325 78.3155 10
 -10 -4 8 126.089 82.4676 1
 -10 -4 8 107.564 79.7729 8
 -10 4 8 134.299 80.6606 8
 10 4 -8 100.315 101.228 9
 -10 -4 9 375.052 105.046 1
 10 5 0 11154.6 455.139 10
 10 -5 0 10658.1 407.918 3
 10 5 0 10258.9 401.019 3
 10 -5 0 11214.8 416.105 1
 -10 5 0 10845.1 373.952 7
 -10 5 0 10457.5 400.009 2
 -10 5 1 1951.24 147.43 7
 -10 5 -1 1716.98 117.919 7
 -10 -5 -1 1897.21 150.165 9
 10 -5 -1 1997.96 152.803 6
 10 -5 -1 1611.3 149.202 1
 10 -5 1 1916.31 153.209 1
 -10 -5 1 1679.35 149.598 1
 -10 5 1 1666.9 141.401 2
 -10 5 -1 1724.4 148.582 2
 10 5 -1 1574.64 171.813 10
 10 5 -1 1507.89 138.947 3
 10 -5 -1 1652.46 141.552 3
 10 -5 -2 18266.5 611.311 6
 -10 -5 2 19363.5 557.396 6
 10 -5 2 19137.1 596.893 1
 -10 -5 -2 19242.7 521.078 1
 -10 -5 -2 18709.4 590.294 9
 10 5 -2 18784.3 645.905 9
 10 5 -2 20261.9 714.027 10
 -10 -5 2 18848 633.869 1
 10 -5 -2 19666.6 634.905 1
 -10 5 2 18658.7 603.774 7
 -10 5 2 19835 594.726 2
 -10 -5 3 276.338 77.3182 1
 10 -5 3 153.496 62.3793 1
 10 5 -3 250.617 80.8981 9
 -10 -5 -3 154.218 58.5096 9
 -10 5 3 233.113 75.7276 7
 10 -5 -3 246.985 78.7179 6
 -10 -5 3 211.508 64.456 6
 10 5 -3 216.962 89.4682 10
 -10 5 -3 230.763 62.9322 8
 -10 -5 -3 249.102 65.4401 8
 -10 -5 4 -41.081 53.8398 1
 10 5 -4 43.5352 80.6895 9
 -10 -5 -4 -26.0462 58.0193 9
 10 -5 -4 21.3089 72.1069 6
 -10 -5 4 32.6507 55.2432 6
 -10 5 4 -17.2842 58.4878 7
 10 5 -4 -53.6852 87.7522 10
 -10 5 -4 39.6241 48.9606 8
 -10 -5 -4 -40.7507 44.407 8
 -10 5 -4 81.9877 84.7583 3
 -10 -5 -4 95.5843 82.3454 3
 10 -5 -5 296.022 86.7113 10
 10 5 -5 48.8181 73.9474 9
 -10 -5 -5 164.227 76.5278 3
 -10 5 -5 184.929 80.8515 3
 -10 -5 5 339.721 90.7367 1
 -10 5 -5 87.0517 59.5447 8
 -10 -5 -5 164.729 65.5 8
 10 5 -5 147.202 89.1631 10
 10 -5 -5 125.792 90.6879 6
 -10 -5 5 58.2195 69.9844 6
 -10 5 -5 229.931 61.1843 4
 -10 5 5 159.869 57.4048 4
 -10 -5 6 8405.17 451.044 1
 10 5 -6 7673.21 454.722 9
 10 -5 -6 8682.58 441.103 10
 -10 -5 7 190.634 84.9481 8
 -10 5 7 138.645 81.1884 8
 10 -5 -7 25.0722 100.402 10
 10 5 -7 185.577 111.435 9
 -10 -5 7 26.1241 82.3164 1
 10 -5 -8 12454.9 596.296 10
 -10 -5 8 13140 551.439 8
 -10 5 8 13217.8 563.974 8
 -10 -5 8 12794 602.096 1
 10 5 -8 14511.9 700.248 9
 -10 6 0 550.023 102.633 2
 -10 -6 0 353.947 73.6497 1
 10 -6 0 242.79 80.2554 1
 -10 6 0 321.208 65.9177 7
 -10 -6 0 314.127 78.2735 10
 10 6 0 421.177 79.1984 3
 10 -6 0 508.979 83.9144 3
 10 6 -1 7171.93 319.007 3
 10 -6 -1 6714.69 307.629 3
 10 -6 -1 7345.38 324.704 6
 -10 -6 1 6963.05 332.356 1
 -10 -6 -1 7701.71 343.511 9
 -10 6 -1 7376.89 335.124 2
 -10 6 1 7731.95 332.544 2
 -10 -6 1 7883.71 355.216 10
 10 -6 1 8151.35 342.442 1
 10 -6 -1 7381.32 340.964 1
 -10 6 -1 7424.6 277.822 7
 -10 6 1 7258.16 315.454 7
 -10 6 2 40.6443 42.6794 2
 -10 6 2 28.9466 41.9403 7
 -10 -6 2 -17.5048 57.2255 10
 -10 -6 -2 -14.4658 48.9505 9
 10 6 -2 -18.9231 54.8348 9
 10 -6 -2 15.9302 46.1621 6
 -10 -6 2 32.3458 39.967 6
 10 -6 2 -27.6772 54.0723 1
 10 -6 -2 -15.839 47.9388 1
 -10 -6 -3 27240.3 818.524 9
 10 6 -3 27161.4 900.63 9
 10 -6 -3 30507.7 876.167 1
 -10 -6 3 28975.9 822.367 6
 10 -6 -3 28694.4 885.757 6
 -10 6 -3 28934.1 793.286 8
 -10 -6 -3 30210.9 806.614 8
 -10 6 3 29371.9 856.118 7
 -10 6 -4 270.09 67.6291 4
 -10 6 4 242.367 67.0791 4
 -10 6 -4 272.079 71.7876 8
 -10 -6 -4 321.752 76.9901 8
 -10 6 -4 438.249 95.2793 3
 -10 -6 -4 267.524 80.3451 3
 10 -6 -4 289.234 102.997 6
 -10 -6 4 222.26 77.7979 6
 -10 6 4 375.575 91.2665 7
 10 6 -4 23.083 98.9429 9
 -10 -6 -4 250.192 75.1631 9
 -10 6 -5 9147.99 380.527 8
 -10 -6 -5 9455.97 422.64 3
 10 6 -5 8517.68 470.402 9
 -10 -6 5 9521.14 442.441 6
 10 -6 -5 9246.77 496.416 6
 -10 6 -5 9906.77 372.652 4
 -10 6 5 9739.37 369.878 4
 -10 -6 6 259.77 108.98 1
 10 6 -6 316.005 120.493 9
 10 -6 -6 232.963 95.6199 10
 10 -6 -7 1881.37 215.482 10
 -10 -6 7 2349.28 250.975 1
 10 6 -7 1653.11 229.517 9
 -10 -6 7 2388.93 213.979 8
 -10 6 7 2207.39 205.548 8
 10 -6 -7 1946.51 188.371 2
 -10 -6 8 166.089 88.9058 8
 -10 6 8 129.769 86.6393 8
 10 6 -8 104.101 128.657 9
 10 -6 -8 80.4356 84.5074 10
 -10 -6 8 198.828 102.36 1
 -10 7 0 77963.3 1821.38 5
 10 7 0 77410.3 1843.71 3
 10 -7 0 79319.6 1854.11 3
 -10 -7 0 81701 1899.01 10
 -10 7 0 76792.3 1812.42 7
 -10 -7 0 78449.1 1851.57 1
 10 -7 0 78007.2 1881.8 1
 -10 7 0 83132.4 1897.25 2
 -10 -7 -1 907.451 122.326 9
 -10 7 1 805.42 108.571 7
 10 7 -1 768.896 100.564 3
 10 -7 -1 735.706 100.643 3
 -10 7 1 684.777 104.245 2
 -10 7 -1 640.216 104.905 2
 10 -7 1 581.551 95.9461 1
 10 -7 -1 692.418 105.708 1
 -10 -7 1 634.892 106.995 10
 -10 -7 -1 740.718 102.718 10
 -10 7 2 6090.03 300.128 7
 -10 7 -2 6131.18 265.06 8
 -10 -7 -2 5573.04 258.594 8
 10 -7 -2 5871.72 317.12 6
 10 -7 2 6296.39 301.859 1
 -10 -7 -2 5760.44 304.947 9
 -10 7 2 6053.6 299.586 2
 -10 7 -2 6130.46 295.705 4
 -10 7 2 5748.93 288.602 4
 10 -7 -2 5723.71 276.844 3
 10 7 -2 5567.42 276.227 3
 -10 7 -2 5703.11 301.286 2
 10 -7 -2 5738.2 304.027 1
 -10 -7 2 6080.48 331.965 10
 -10 -7 -2 6024.74 272.041 10
 -10 7 3 402.001 86.8004 7
 -10 7 3 238.001 71.5917 4
 -10 7 -3 340.364 84.2656 4
 -10 -7 3 356.135 78.035 6
 10 -7 -3 399.242 100.382 6
 10 -7 -3 139.662 83.7728 1
 -10 7 -3 412.384 79.3141 8
 -10 -7 -3 242.44 62.065 8
 -10 -7 -3 243 75.1513 9
 10 7 -3 378.173 113.499 9
 -10 -7 3 342.887 96.7208 10
 -10 7 -4 -27.9037 62.1565 4
 -10 7 4 27.6371 51.2233 4
 -10 -7 4 17.975 64.7534 6
 10 -7 -4 70.1091 89.0017 6
 -10 7 -4 51.1945 48.7426 8
 -10 -7 -4 -13.2541 56.7316 8
 -10 -7 -4 16.4747 59.3487 9
 10 7 -4 -48.8823 85.4182 9
 -10 7 5 25.8324 51.7224 4
 -10 7 -5 52.2067 48.389 4
 10 7 -5 54.183 78.5103 9
 10 -7 -5 54.8049 75.7161 6
 10 -7 -6 9707.93 543.434 6
 10 7 -6 10294.4 546.365 9
 10 -7 -6 9834.69 489.109 10
 -10 -7 7 54.6067 79.5216 8
 -10 7 7 18.9352 73.9908 8
 10 7 -7 -32.8118 131.376 9
 10 -7 -7 78.9006 71.0625 2
 -10 -7 7 58.0949 62.171 1
 10 -7 -7 50.5799 96.3181 10
 -10 -7 8 12605.1 628.301 1
 -10 -7 8 12831.9 543.63 8
 -10 7 8 14212.5 573.655 8
 10 7 -8 14785 723.418 9
 -10 -8 0 117.618 65.7245 10
 -10 8 0 226.951 76.3343 2
 10 -8 0 47.6679 57.3211 1
 -10 8 0 262.62 77.5963 4
 -10 8 0 179.084 64.2754 5
 -10 8 1 8284.81 358.948 7
 -10 -8 1 8482.01 397.236 10
 -10 -8 -1 8327.47 367.759 10
 -10 8 -1 8451.65 373.271 4
 -10 8 1 8708.33 376.264 4
 10 8 -1 8654.82 347.81 3
 10 -8 -1 8540.55 349.505 3
 -10 8 -1 8287.52 380.399 2
 -10 -8 -1 10247.3 427.489 9
 -10 8 1 8405.11 380.536 2
 -10 8 -1 8953.95 332.399 5
 -10 8 1 9098.76 375.932 5
 10 -8 1 8337.49 374.174 1
 10 -8 -1 8837.03 388.475 1
 -10 -8 -1 8138.55 329.165 1
 -10 8 2 778.519 109.371 7
 10 -8 -2 573.987 115.156 1
 -10 8 2 850.33 126.203 2
 -10 8 -2 875.103 142.164 2
 10 8 -2 673.288 94.3908 3
 10 -8 -2 634.139 93.6664 3
 -10 8 -2 623.002 105.512 4
 -10 8 2 798.182 112.328 4
 -10 -8 -2 799.764 116.055 9
 -10 8 -2 672.733 86.3765 8
 -10 -8 -2 863.6 95.1745 8
 -10 -8 -2 628.575 94.2071 10
 -10 -8 2 797.926 121.606 10
 10 -8 -2 667.067 114.237 6
 -10 8 2 572.425 101.868 5
 -10 8 -3 12182.6 465.402 4
 -10 8 -3 11621.8 409.12 8
 -10 -8 -3 13143.9 431.361 8
 -10 8 3 12089.8 459.603 4
 -10 -8 -3 11578.5 482.549 9
 10 -8 -3 11114 508.304 6
 10 -8 -3 12066.2 488.886 1
 -10 -8 -3 12315.6 426.358 5
 -10 8 3 11596.9 478.544 7
 -10 -8 4 242.467 78.275 6
 10 -8 -4 197.345 86.3228 6
 10 8 -4 156.453 88.3448 9
 -10 -8 -4 182.891 84.6685 9
 -10 8 -4 110.517 52.7434 8
 -10 -8 -4 316.82 72.7386 8
 -10 8 -4 310.728 78.7598 4
 -10 8 4 292.1 74.5353 4
 10 -8 -5 9123.34 509.848 6
 -10 8 -5 9123.19 375.813 4
 -10 8 5 9510.63 381.528 4
 10 8 -5 8728.82 494.502 9
 10 8 -6 31.0967 101.66 9
 -10 -8 6 -15.6769 68.4863 8
 -10 8 6 48.58 58.3362 8
 10 -8 -6 32.9376 95.4466 6
 -10 -8 7 1794.89 178.352 8
 -10 8 7 1542.74 171.801 8
 10 -8 -7 1949.36 198.429 2
 -10 8 7 1657.03 215.522 5
 10 -8 -7 1595.32 200.272 10
 10 8 -7 1655.24 247.583 9
 -10 -8 8 156.402 105.862 1
 -10 8 8 27.6931 87.2559 5
 -10 -8 8 39.1646 82.071 8
 -10 8 8 203.094 97.2058 8
 10 -8 -8 65.5237 71.4223 2
 -10 9 0 28427.7 822.234 5
 10 -9 0 28695.4 869.695 1
 -10 -9 0 29488.2 889.945 10
 -10 9 0 30624.4 890.427 2
 -10 9 0 30120.1 877.446 4
 -10 9 1 -34.4031 72.0776 2
 -10 9 -1 35.328 72.3884 2
 10 -9 1 33.839 62.718 1
 10 -9 -1 -17.0857 63.334 1
 10 9 -1 -12.4284 40.6303 3
 -10 -9 -1 -32.292 52.7834 10
 -10 -9 1 39.3902 66.6458 10
 -10 9 -1 -35.2983 54.3977 5
 -10 9 -1 33.5526 54.844 4
 -10 9 1 -16.6147 58.0658 4
 -10 -9 -1 78.8329 62.0852 9
 10 -9 -2 9334.19 439.918 6
 10 9 -2 8533.63 358.208 3
 -10 9 -2 9872.56 346.44 8
 -10 -9 2 9461.33 454.213 10
 -10 9 2 9304.85 420.628 5
 -10 9 2 9641.97 411.351 7
 -10 9 2 9953.76 426.887 2
 10 -9 -2 9407.57 418.272 1
 -10 9 -2 10180.6 423.104 4
 -10 9 2 9505.57 410.278 4
 -10 -9 -2 9121.54 429.679 9
 -10 -9 -3 283.123 80.0694 5
 -10 9 3 359.032 101.757 5
 -10 -9 -3 335.565 93.0268 9
 10 -9 -3 182.614 84.7828 6
 -10 9 3 128.449 68.931 4
 -10 9 -3 390.561 84.2848 4
 10 -9 -4 -78.3675 102.07 6
 -10 9 -4 15.808 58.5988 4
 -10 9 4 -15.6551 49.3179 4
 -10 9 4 88.0079 71.928 5
 -10 9 -5 14.9809 62.777 4
 -10 9 5 14.8647 53.5542 4
 -10 9 5 72.0097 75.6191 5
 10 9 -5 60.1997 94.8239 9
 10 -9 -5 90.0757 90.8783 6
 10 -9 -6 5517.96 427.327 6
 -10 9 6 5642.1 301.043 8
 -10 9 6 5895.77 380.977 5
 10 9 -6 5784.01 427.111 9
 -10 9 7 82.3573 104.564 5
 10 9 -7 172.886 120.854 9
 10 -9 -7 183.235 88.5931 10
 -10 9 7 17.6638 57.769 8
 -10 10 0 147.732 63.2741 5
 -10 -10 0 95.9149 64.9523 10
 -10 10 0 89.1533 64.2733 4
 -10 10 1 3482.11 233.898 5
 -10 10 -1 3180.98 231.972 4
 -10 10 1 3292.84 237.67 4
 -10 -10 -1 3712.27 243.207 10
 10 -10 -2 65.0595 78.1317 6
 -10 -10 -2 61.6457 48.5623 5
 -10 10 2 19.0956 66.7458 5
 -10 10 -2 107.009 67.9322 4
 -10 10 2 35.1574 53.2161 4
 -10 10 -3 27986.8 852.842 4
 -10 10 3 29043.3 859.58 4
 -10 -10 -3 27946.3 817.2 5
 -10 10 3 26887.6 895.922 5
 10 -10 -3 27803.7 944.988 6
 -10 10 4 375.492 112.916 5
 10 -10 -4 526.172 139.487 6
 -10 10 -4 777.793 118.764 4
 -10 10 4 622.217 109.593 4
 10 -10 -5 6488.18 433.619 6
 -10 10 -5 5984.24 310.688 4
 -10 10 5 6017.51 309.92 4
 -10 10 5 6293.59 392.645 5
 -10 10 6 163.298 98.0932 5
 10 -10 -6 141.226 102.357 6
 -10 10 7 1246.85 191.998 5
 10 -10 -7 1123.26 181.412 10
 10 10 -7 1721.9 250.17 9
 -10 11 0 12763.5 484.714 5
 -10 11 0 12722 522.101 4
 -10 -11 -1 345.692 90.1645 10
 -10 11 1 270.482 82.1283 5
 -10 11 -1 365.965 92.4093 4
 -10 11 1 324.402 91.5557 4
 -10 11 2 6801.01 365.955 5
 -10 11 -2 6801.18 356.189 4
 10 -11 -2 6954.06 396.739 6
 -10 11 3 111.667 82.858 5
 -10 11 -3 301.083 97.3282 4
 -10 11 3 185.865 72.7052 4
 10 -11 -3 104.664 85.6094 6
 -10 11 4 -24.3854 76.8195 5
 -10 11 -4 -36.4298 65.6179 4
 -10 11 4 90.3075 75.6812 4
 10 -11 -4 29.2703 72.334 6
 -10 11 5 183.742 88.858 5
 10 -11 -5 131.129 99.2516 6
 -10 11 -5 102.766 73.3543 4
 -10 11 5 102.253 68.28 4
 -10 11 6 4636.03 354.719 5
 10 -11 -6 5297.9 426.797 6
 -10 12 0 124.116 76.7211 4
 -10 12 -1 2301.71 217.247 4
 -10 12 1 2404.44 214.647 4
 -10 12 1 2263.29 205.88 5
 10 -12 -2 -25.3915 99.2176 6
 -10 12 2 64.0355 72.2349 5
 -10 12 -2 82.4665 69.7698 4
 -10 12 2 101.717 71.103 4
 -10 12 3 15317.1 625.541 5
 -10 12 -3 13706 562.354 4
 -10 12 3 14409 573.315 4
 10 -12 -3 14421 652.397 6
 -10 12 4 -25.4189 76.9371 5
 10 -12 -4 61.8487 114.634 6
 -10 12 -4 19.3032 71.5579 4
 -10 12 4 134.586 80.5662 4
 -10 12 -5 13552.3 529.127 4
 -10 12 5 12571.9 513.127 4
 -10 12 5 13555.2 618.621 5
 10 -12 -5 12984.1 673.703 6
 10 -12 -6 -37.7893 119.045 6
 -10 12 6 56.8901 92.9913 5
 -10 13 0 15484.1 625.944 4
 -10 13 -1 266.884 84.8225 4
 -10 13 1 176.363 88.383 4
 10 -13 -2 4150.99 331.057 6
 -10 13 -2 3902.21 288.211 4
 -10 13 2 4306.93 297.74 4
 -10 13 2 4266.93 301.29 5
 -10 13 3 246.757 96.603 5
 10 -13 -3 208.655 107.548 6
 -10 13 -3 451.95 112.98 4
 -10 13 3 297.923 98.5661 4
 -10 13 4 79.555 100.998 5
 10 -13 -4 -32.5746 133.497 6
 -10 13 -4 62.1641 84.9233 4
 -10 13 4 123.557 80.4695 4
 -10 13 5 28.0666 84.9522 5
 10 -13 -5 71.3918 98.6294 6
 -10 -13 -6 3221.58 276.905 2
 -10 14 0 47.3632 68.6307 4
 -10 14 -1 2398.18 229.91 4
 -10 14 1 2095.6 219.556 4
 10 -14 -2 -58.417 119.701 6
 -10 14 -2 117.493 76.8241 4
 -10 14 2 46.4174 64.1287 4
 -10 14 3 11436.7 548.471 5
 -10 -14 -3 11591.4 511.37 7
 10 -14 -3 12177 614.67 6
 -10 14 -3 10726.6 512.128 4
 -10 14 3 10433.6 503.584 4
 10 -14 -4 102.64 115.774 6
 -10 14 -4 -21.7076 68.3847 4
 -10 14 4 43.143 77.7103 4
 -10 14 4 27.5427 76.0992 5
 -10 15 0 13964.3 618.668 4
 -10 15 -1 201.233 95.833 4
 -10 15 1 74.8422 81.5977 4
 -10 15 -2 5281.94 351.856 4
 -10 15 2 5318.21 355.285 4
 10 -15 -2 4932.7 385.397 6
 10 -15 -3 -33.3906 92.2558 6
 -10 15 -3 -24.0111 83.9152 4
 -10 15 3 23.7713 74.8849 4
 -10 -15 -3 92.4576 98.9367 7
 -10 15 4 68.0227 79.2551 4
 -10 16 0 52.7597 97.7918 4
 -10 16 -1 1530.04 206.354 4
 -10 16 1 1804.43 209.653 4
 11 0 0 26.0383 34.7585 9
 11 0 0 60.0151 54.0545 3
 11 0 -1 30743.3 816.678 9
 11 0 -1 31448.1 894.549 10
 -11 0 1 30820.6 851.465 1
 -11 0 1 32146 791.31 2
 11 0 -1 32085.8 890.269 3
 11 0 1 30436.1 888.191 3
 -11 0 2 4226.28 184.965 2
 -11 0 2 3780.3 227.063 1
 11 0 -2 4238.67 264.459 10
 11 0 2 4163.51 208.365 10
 -11 0 -3 11214.7 422.932 8
 11 0 3 11840.9 400.558 1
 -11 0 3 10722.6 436.018 1
 11 0 -3 10878.3 478.979 10
 -11 0 4 11271.6 451.196 1
 11 0 -4 10633.2 489.136 10
 -11 0 -4 10914.3 423.537 8
 -11 0 5 2144.56 190.584 1
 11 0 -5 2216.77 221.51 10
 -11 0 6 7429.01 384.056 1
 11 0 -6 7833.98 452.629 10
 -11 0 7 11723.6 510.773 1
 11 0 -7 11179.6 580.83 10
 11 0 -8 32.0784 84.133 10
 -11 0 8 319.726 95.0057 1
 -11 0 8 116.372 88.6876 8
 11 1 0 90.2714 70.7892 3
 11 -1 0 -29.8816 50.558 3
 11 -1 0 -15.9064 31.8438 6
 11 -1 0 22.8281 35.803 9
 11 -1 0 13.3354 46.6056 10
 -11 -1 0 115.133 60.3561 1
 11 1 -1 21021.3 621.775 9
 11 -1 -1 20550.5 598.121 9
 -11 -1 1 20879.3 565.802 2
 -11 1 1 23707.9 611.622 2
 11 -1 -1 22506.4 616.947 6
 11 -1 1 21649.7 542.988 6
 -11 1 -1 21116.3 584.867 7
 -11 -1 1 21496.1 642.363 1
 11 -1 1 22555.9 658.905 1
 11 1 -1 21693.5 675.412 3
 11 -1 -1 21897.5 675.581 3
 11 1 1 20223.3 671.549 3
 11 -1 1 21026.5 679.414 3
 11 1 -1 21542.2 689.891 10
 11 -1 -1 21502.6 676.365 10
 -11 1 2 7378.6 276.091 2
 11 -1 2 7782.76 322.004 1
 -11 -1 2 7603.65 335.303 1
 11 -1 -2 7864 370.586 10
 11 -1 2 7250.83 291.407 10
 11 1 -2 7982.44 379.107 10
 -11 1 2 8569.22 351.026 1
 11 1 2 7175.28 294.915 10
 11 1 -3 80.7219 63.0832 9
 -11 1 -3 -13.5847 50.3581 8
 -11 -1 -3 13.5619 45.8936 8
 11 -1 -3 19.0609 60.0471 10
 11 1 -3 -20.2488 68.5206 10
 -11 -1 3 47.557 49.9399 1
 11 -1 3 11.3453 35.7423 1
 -11 1 3 45.8394 46.248 1
 11 1 -4 18164.1 694.458 10
 -11 1 -4 18026 603.125 8
 -11 -1 -4 19683.3 619.068 8
 -11 1 4 18941.9 650.053 7
 11 -1 4 18284.2 547.24 1
 -11 -1 4 17889.3 633.157 1
 -11 1 4 18348.3 625.119 1
 11 -1 -4 17781.8 677.332 10
 -11 -1 -4 18425.8 635.135 3
 -11 1 -4 19403.8 645.843 3
 11 1 -5 202.66 96.7713 10
 11 -1 -5 568.905 127.893 10
 -11 -1 5 384.376 90.7402 1
 -11 1 5 410.117 95.0651 1
 11 1 -6 4159.67 326.74 10
 11 -1 -6 3577.76 295.277 10
 -11 -1 6 3525.68 261.547 1
 -11 1 6 3465.56 252.865 1
 11 1 -7 5105.35 386.719 10
 11 -1 -7 4825.96 366.137 10
 -11 1 7 4813.45 308.047 1
 -11 -1 7 4948.33 321.637 1
 11 1 -8 66.1231 104.153 10
 11 -1 -8 62.1925 101.66 10
 -11 1 8 -20.6127 91.8339 1
 -11 -1 8 66.905 91.3966 1
 -11 1 8 23.3838 84.241 8
 -11 -1 8 69.4221 90.4219 8
 -11 -1 9 2078.78 211.936 1
 -11 2 0 31.8404 43.4948 7
 11 2 0 15.096 45.6899 3
 11 -2 0 14.9236 41.2327 3
 11 -2 0 6.77926 27.782 9
 11 -2 0 -8.66692 41.4758 6
 -11 2 0 22.3133 45.7208 2
 11 2 0 14.8332 48.4918 10
 11 -2 0 14.3968 54.8291 1
 -11 -2 0 -45.8227 44.7615 1
 -11 2 1 30939.1 850.897 7
 -11 2 -1 31586 788.217 7
 11 -2 -1 30966.2 796.332 9
 -11 2 1 32445.9 824.722 2
 -11 -2 1 30706.5 752.929 2
 11 2 -1 32010.3 919.028 10
 11 2 1 29350.2 884.636 3
 11 2 -1 31332.1 887.633 3
 11 -2 -1 30316.6 875.654 3
 11 -2 1 29817.9 887.875 3
 11 -2 1 31425.4 863.219 1
 -11 -2 1 31017.4 857.641 1
 11 -2 -1 31699.1 825.704 6
 11 -2 1 32453.3 765.726 6
 11 -2 -1 32070.5 894.75 10
 11 2 -2 6325.35 308.683 9
 -11 2 2 6170.89 301.992 7
 -11 -2 2 6133.06 303.591 1
 11 -2 2 6151.53 283.279 1
 11 2 -2 6247.26 342.078 10
 11 2 2 5979.38 270.182 10
 11 -2 -2 6668.4 330.747 10
 -11 2 2 6594.83 264.922 2
 11 2 -3 3611.71 266.296 10
 -11 2 3 3390.87 228.45 7
 11 2 -3 3422.64 237.232 9
 11 -2 -3 3310.5 244.082 10
 -11 2 -3 3880.08 223.248 8
 -11 -2 -3 3680.99 216.059 8
 11 -2 3 3176.64 193.93 1
 -11 -2 3 3508.77 233.069 1
 11 -2 4 15461.7 502.19 1
 -11 -2 4 15709.8 590.079 1
 -11 -2 -4 16169.8 581.259 3
 -11 2 -4 15796.9 581.848 3
 11 -2 -4 16223.8 622.138 10
 -11 2 4 17056.8 605.636 7
 -11 2 -4 17165.3 565.882 8
 -11 -2 -4 16793.2 562.911 8
 11 2 -4 16487.5 616.84 9
 -11 -2 4 16279.7 554.918 6
 -11 2 4 15941.7 574.916 1
 11 2 -4 16895.6 660.94 10
 11 2 -5 2186.91 230.669 10
 -11 -2 5 1993 195.744 1
 11 2 -5 2137.76 215.954 9
 11 -2 -5 1867.38 206.892 10
 -11 -2 5 2054.37 183.604 6
 -11 2 5 1790.41 171.619 1
 -11 2 6 1885.79 183.458 1
 11 2 -6 1917.69 235.467 10
 11 -2 -6 2103.81 226.648 10
 -11 -2 6 2055.15 208.379 1
 11 2 -7 6419.69 437.539 10
 11 -2 -7 6314.38 412.039 10
 -11 -2 7 5688.32 356.378 1
 11 -2 -8 30.2786 91.6422 10
 11 2 -8 -34.5148 90.468 10
 -11 2 8 70.3697 70.9944 8
 -11 -2 8 -45.6504 99.7134 8
 -11 -2 8 -23.4743 84.564 1
 -11 -2 9 1845.95 206.054 1
 11 3 0 -31.9365 65.439 10
 -11 3 0 41.8971 44.833 7
 11 -3 0 29.082 45.8072 1
 -11 -3 0 70.3394 46.938 1
 11 -3 0 18.8966 42.0929 6
 11 -3 0 14.9906 41.4179 3
 11 3 0 30.3447 49.6004 3
 -11 3 0 -60.5071 62.5516 2
 -11 3 1 11771.3 415.335 7
 -11 3 -1 11545 364.136 7
 11 -3 -1 11711.4 451.484 1
 11 -3 1 11414.6 425.633 1
 -11 -3 1 11560.6 427.746 1
 -11 3 1 10883.9 395.723 2
 11 -3 1 11471 358.768 6
 11 3 -1 11295 440.64 3
 11 -3 -1 11099.3 433.262 3
 11 3 -1 10202.5 454.366 10
 -11 -3 2 8798.49 375.414 1
 11 -3 2 8100.29 341.626 1
 11 3 -2 8656.34 379.102 9
 -11 3 2 8871.65 365.691 7
 11 -3 -2 8425.55 358.168 6
 -11 3 2 8619.25 327.935 2
 11 3 -2 8712.62 420.117 10
 11 3 2 8091.99 335.62 10
 -11 -3 3 3627.52 209.011 6
 11 3 -3 4353.14 297.688 10
 -11 3 3 4081.11 248.478 7
 11 -3 -3 3337.36 235.755 6
 11 -3 3 3488.09 207.195 1
 -11 -3 3 3795.87 246.608 1
 11 -3 -3 4269.67 271.911 10
 -11 3 -3 3746.8 220.043 8
 -11 -3 -3 3774.84 220.977 8
 11 3 -3 3583.57 249.666 9
 -11 3 -4 28112 818.284 8
 -11 -3 -4 27992.1 820.901 8
 -11 3 -4 28372.6 857.83 3
 -11 -3 -4 28260.7 855.089 3
 11 3 -4 28095 953.673 10
 -11 -3 4 27594.5 819.197 6
 11 -3 -4 28385.7 900.733 10
 11 3 -4 27363.3 895.611 9
 -11 3 4 28472.9 863.587 7
 -11 -3 4 28249.8 881.754 1
 11 -3 4 28746.4 780.19 1
 11 3 -5 2007.09 215.488 9
 11 -3 -5 2703.65 236.044 10
 11 3 -5 2560.34 255.467 10
 -11 -3 5 2399.33 202.499 6
 -11 -3 5 2521.92 221.235 1
 11 3 -6 8121.23 464.235 9
 11 3 -6 8095.29 492.797 10
 11 -3 -6 8347.61 456.172 10
 -11 -3 6 7886.43 422.544 1
 11 3 -7 4243.35 348.22 9
 -11 -3 7 4543.07 320.53 1
 11 -3 -7 4586.79 342.327 10
 11 3 -7 4616.47 384.973 10
 11 3 -8 -33.6017 97.3727 9
 -11 -3 8 -24.9424 94.9937 1
 -11 -3 8 -45.0632 83.5241 8
 -11 3 8 -23.1463 83.3855 8
 11 -3 -8 -29.5934 93.2281 10
 11 4 0 -17.3061 65.9103 10
 -11 -4 0 12.3022 40.2199 1
 11 -4 0 73.6983 61.7633 1
 -11 4 0 10.7124 36.2521 7
 11 4 0 30.2924 45.844 3
 11 -4 0 15.0648 43.6566 3
 -11 4 0 65.6175 67.8362 2
 -11 -4 1 13588.5 487.841 1
 11 -4 1 14342.9 495.318 1
 11 -4 -1 14557.1 519.185 1
 -11 4 1 14352.6 476.134 2
 -11 4 -1 13701.5 422.219 7
 11 4 -1 13496.4 497.088 3
 11 -4 -1 13730.7 495.557 3
 11 4 -1 13354.1 543.71 10
 -11 4 1 13409.2 466.402 7
 11 -4 -2 910.233 115.226 6
 11 4 -2 803.606 130.09 10
 11 4 -2 881.685 120.019 9
 -11 -4 -2 990.86 105.36 9
 -11 4 2 959.167 106.969 2
 -11 4 2 720.53 107.032 7
 11 -4 -2 1005.05 131.127 1
 -11 -4 2 1006.71 128.297 1
 11 -4 2 1150.38 121.248 1
 11 4 -3 4782.21 324.594 10
 -11 4 3 4307.49 261.34 7
 11 -4 -3 4955.27 292.584 6
 -11 -4 3 4463.2 235.711 6
 -11 -4 3 4785.54 287.867 1
 11 -4 3 4394.82 237.968 1
 11 4 -3 4821.59 294.982 9
 -11 -4 -3 4566.67 246.035 8
 -11 4 -3 4452.54 242.911 8
 -11 4 -4 19828.6 620.933 8
 -11 -4 -4 19479.2 619.638 8
 11 -4 -4 19318.9 696.557 10
 -11 4 4 19015.7 656.393 7
 -11 -4 4 19054.4 684.795 1
 11 -4 4 18160.4 582.814 1
 11 4 -4 18502.6 755.88 10
 11 4 -4 18539.1 698.706 9
 -11 -4 -4 19058.1 646.915 3
 -11 4 -4 18369.1 644.747 3
 -11 -4 4 18748.5 622.735 6
 11 -4 -4 18717 695.675 6
 11 -4 -5 710.711 125.596 10
 -11 -4 5 391.266 95.5826 6
 -11 -4 5 537.288 112.922 1
 11 4 -5 417.927 130.892 10
 11 -4 -6 1879.64 216.062 10
 11 4 -6 1941.66 248.929 10
 -11 -4 6 2100.94 217.863 1
 11 4 -6 1971.64 233.025 9
 -11 4 7 4366.41 294.708 8
 -11 -4 7 5042.31 310.631 8
 11 4 -7 4996.15 390.316 9
 11 4 -7 4370.72 381.079 10
 11 -4 -7 4801.26 355.721 10
 -11 -4 8 -44.4573 82.4121 8
 -11 4 8 183.98 85.2616 8
 -11 -4 8 78.1448 88.1571 1
 11 4 -8 242.289 124.698 9
 11 -4 -8 29.1191 84.3942 10
 11 5 0 18.8942 54.7565 10
 -11 5 0 14.0714 40.7827 2
 11 5 0 75.7535 56.1665 3
 11 -5 0 30.3027 41.8689 3
 -11 -5 0 12.7776 41.7785 1
 11 -5 0 168.107 68.0888 1
 -11 5 0 33.4676 46.7513 7
 -11 -5 1 18338.6 590.398 1
 11 -5 -1 17575.6 596.339 1
 11 -5 1 17158.6 571.111 1
 -11 5 -1 16594.7 567.257 2
 -11 5 1 17573.2 565.036 2
 11 -5 -1 18114.1 567.258 6
 11 5 -1 16070.6 636.678 10
 11 -5 -1 16364.3 567.07 3
 11 5 -1 17067.4 578.137 3
 -11 5 -1 16905.3 497.524 7
 -11 5 1 17577.2 557.191 7
 11 -5 -2 14175.7 512.3 6
 -11 5 2 13922.7 499.009 7
 11 5 -2 13862.2 591.294 10
 11 5 -2 13659.3 537.849 9
 -11 -5 -2 13211.6 473.123 9
 -11 5 2 13744.5 477.426 2
 11 -5 2 14266.3 493.434 1
 11 -5 -2 13408.1 518.47 1
 -11 -5 2 13847.8 528.935 1
 11 5 -3 454.128 107.084 9
 -11 -5 -3 443.568 85.0201 9
 11 5 -3 445.389 129.807 10
 -11 5 3 265.647 83.8248 7
 -11 -5 3 428.543 79.1311 6
 11 -5 -3 549.469 102.451 6
 -11 -5 3 352.351 98.6676 1
 11 -5 3 592.094 98.1587 1
 -11 5 -3 543.763 84.0514 8
 -11 -5 -3 443.437 87.5419 8
 11 -5 4 21857 671.141 1
 11 5 -4 20912.9 779.8 9
 -11 5 -4 22996.1 686.535 8
 -11 -5 -4 23550.2 700.259 8
 -11 -5 4 22547.8 708.007 6
 11 -5 -4 21230.1 774.884 6
 11 5 -4 22299.3 856.794 10
 -11 -5 4 21165.6 763.999 1
 -11 -5 5 1921.66 205.654 1
 11 -5 -5 2714.11 237.784 10
 -11 -5 5 2207.09 199.663 6
 11 5 -5 2154.6 246.817 10
 -11 5 -5 1907.21 154.908 4
 -11 5 5 2012.54 158.952 4
 11 -5 5 2109.47 166.25 1
 11 5 -5 2423.37 242.74 9
 11 -5 -5 2563.49 247.895 6
 -11 -5 6 4704.84 334.884 1
 11 5 -6 3854.39 327.428 9
 11 -5 -6 4519.79 327.821 10
 11 5 -7 3666.26 332.539 9
 -11 -5 7 3152.69 246.358 8
 -11 5 7 3434.75 260.851 8
 11 -5 -7 3630.5 311.337 10
 -11 -5 7 3318.71 295.012 1
 11 5 -8 -35.0952 118.76 9
 -11 -5 8 82.5045 89.909 1
 11 -5 -8 -28.7208 90.4798 10
 -11 -5 8 43.7767 78.8542 8
 -11 5 8 135.772 90.6046 8
 -11 6 0 30.3492 62.1877 2
 11 -6 0 16.009 55.9501 1
 -11 -6 0 67.2907 52.587 1
 11 6 0 -15.0239 54.1232 3
 11 -6 0 -15.1868 47.843 3
 -11 6 0 34.4408 40.1234 7
 11 -6 -1 21171.7 657.183 6
 11 -6 1 21756 668.051 1
 11 -6 -1 20536.1 672.773 1
 -11 -6 1 19683.3 659.074 1
 -11 -6 -1 21424.2 610.482 1
 -11 6 1 20711.9 635.829 7
 -11 6 -1 20035.6 575.461 7
 -11 6 1 20215.1 646.387 2
 -11 6 -1 20256 660.365 2
 11 6 -1 19449.1 640.99 3
 11 -6 -1 20409.1 646.789 3
 11 -6 2 3218.26 210.051 1
 -11 -6 2 2699.06 219.012 1
 11 -6 -2 3410.06 234.938 1
 -11 -6 -2 3178.41 211.247 9
 11 -6 -2 3301.17 216.411 3
 11 6 -2 2947.34 206.805 3
 -11 6 2 2924.75 206.564 7
 11 -6 -2 3247.89 225.395 6
 11 6 -2 3337.12 276.638 10
 -11 6 -2 2960.51 215.495 2
 -11 6 2 3009.15 204.013 2
 11 -6 -3 4664.82 299.68 6
 -11 -6 3 4726.9 305.966 1
 11 -6 3 5546.93 280.458 1
 -11 6 3 4908.76 284.62 7
 -11 6 -3 4726.34 249.739 8
 -11 -6 -3 4726.35 249.895 8
 11 6 -3 4933.36 365.615 10
 11 -6 -3 5446.24 311.837 1
 11 6 -3 4942.96 324.605 9
 -11 -6 -3 4668.8 259.945 9
 -11 6 -4 11320.6 432.194 8
 -11 -6 -4 12061.7 446.544 8
 -11 -6 4 12430.4 540.898 1
 -11 6 -4 11994.6 440.757 4
 -11 6 4 11313.2 432.849 4
 11 -6 -4 11246.9 527.93 6
 -11 -6 4 11291.2 460.675 6
 11 6 -4 10439.3 519.062 9
 11 -6 4 11452 443.591 1
 -11 6 5 1517.75 141.065 4
 -11 6 -5 1554.57 144.873 4
 11 -6 -5 1743.17 199.637 10
 11 6 -5 1861.43 216.509 9
 -11 -6 5 1681.3 203.7 1
 11 -6 5 1793.79 155.777 1
 11 -6 -5 1489.09 202.899 6
 11 6 -6 3203.36 302.793 9
 -11 -6 6 3078.48 282.043 1
 11 -6 -6 2904.69 265.982 10
 11 6 -7 6027.12 437.203 9
 -11 -6 7 5404.7 329.421 8
 -11 6 7 6511.03 359.599 8
 -11 -6 7 7180.74 431.592 1
 11 -6 -7 6419.81 411.801 10
 -11 -6 8 232.339 107.669 1
 -11 -6 8 21.4154 79.4014 8
 -11 6 8 111.074 80.0445 8
 11 -6 -8 28.7439 97.2804 10
 11 6 -8 72.0421 147.627 9
 -11 7 0 37.7249 45.3003 5
 11 7 0 -14.8131 54.9101 3
 11 -7 0 30.2115 59.0238 3
 -11 7 0 -16.2558 61.9089 2
 -11 7 0 24.4553 47.778 7
 -11 -7 0 28.3567 58.1041 1
 11 -7 0 -16.5022 62.8476 1
 -11 7 -1 10420.6 369.656 5
 11 -7 1 10033.8 424.573 1
 -11 -7 -1 11084.5 389.348 1
 -11 -7 1 10457.1 436.151 1
 11 -7 -1 10229.2 438.27 1
 -11 7 1 10074.4 403.293 7
 -11 -7 1 10998.4 457.079 10
 11 -7 -1 10784.9 434.598 6
 11 7 -1 11053.1 422.935 3
 11 -7 -1 10054.7 409.19 3
 -11 7 -1 9886.26 428.083 2
 -11 7 1 10660.2 432.121 2
 11 -7 -2 2300.97 204.647 6
 11 -7 -2 2365.9 202.824 1
 -11 -7 -2 2547.01 198.721 9
 -11 -7 -2 2447.38 168.336 8
 -11 7 -2 2407.03 166.298 8
 11 -7 2 2584.37 195.896 1
 -11 -7 2 1982.96 195.606 1
 -11 7 2 2015.8 173.564 7
 -11 7 2 2244.55 183.417 2
 -11 7 -2 2341.76 199.039 2
 11 7 -2 2086.61 172.458 3
 11 -7 -2 1671.57 157.895 3
 11 -7 -3 250.563 90.8876 1
 11 -7 3 271.12 77.8178 1
 11 -7 -3 255.624 91.3794 6
 -11 7 -3 446.731 86.3925 4
 -11 7 3 213.458 70.75 4
 -11 -7 -3 295.471 81.3562 9
 11 7 -3 404.852 119.682 9
 -11 7 -3 361.789 75.1285 8
 -11 -7 -3 264.016 72.2816 8
 11 -7 -4 13692.6 587.109 6
 -11 7 -4 12366.3 455.588 8
 -11 -7 -4 12473.9 461.404 8
 11 7 -4 13166.4 594.096 9
 -11 7 -4 11701.6 461.347 4
 -11 7 4 12384.2 467.761 4
 11 7 -5 142.952 96.7754 9
 -11 -7 5 26.3248 65.0985 1
 -11 7 -5 142.834 64.8897 4
 -11 7 5 198.531 67.9045 4
 11 -7 -5 86.0131 79.2517 6
 11 7 -6 3430.73 317.671 9
 11 -7 -6 3603.58 296.176 10
 -11 -7 6 4078.84 328.5 1
 -11 -7 7 4330.65 281.037 8
 -11 7 7 3720.77 271.025 8
 -11 -7 7 4321.77 350.182 1
 11 7 -7 3974.07 365.912 9
 11 -7 -7 3801.9 319.432 10
 -11 -7 8 41.7469 92.9934 8
 -11 7 8 -43.0949 90.2884 8
 11 -7 -8 -28.6929 79.2771 10
 -11 8 0 68.9726 69.0391 2
 -11 8 0 -66.8912 60.2425 4
 -11 -8 0 29.3542 47.9816 1
 11 -8 0 -34.6981 74.2592 1
 -11 -8 0 52.1484 64.4354 10
 -11 8 0 -13.6421 50.5694 5
 11 -8 -1 23136.2 736.955 6
 -11 -8 1 22080.8 747.078 10
 -11 -8 -1 23675.7 715.275 10
 -11 -8 1 21546.6 719.729 1
 -11 8 -1 23362.3 741.226 2
 -11 8 -1 22801.1 725.206 4
 -11 8 1 22812.1 723.065 4
 -11 8 -1 22939.5 649.738 5
 -11 8 1 22382.4 703.938 5
 -11 8 1 20655.1 709.519 2
 11 -8 1 23979.6 738.213 1
 11 -8 -1 23008.7 743.229 1
 -11 8 1 22341.3 692.589 7
 -11 -8 -1 21250.4 728.497 9
 11 8 -1 22011.4 686.581 3
 11 -8 -1 22564.2 693.85 3
 -11 -8 -2 6372.37 286.146 8
 -11 8 -2 6588.51 286.493 8
 11 -8 2 6600.12 338.189 1
 11 -8 -2 6300.76 312.084 3
 11 8 -2 6777.61 320.226 3
 -11 8 2 6945.97 339.504 7
 -11 -8 2 6358.26 360.011 10
 -11 -8 -2 6694.02 350.105 9
 11 -8 -2 6684.15 360.052 6
 -11 8 -2 6704.38 338.143 4
 -11 8 2 6553.04 332.634 4
 -11 8 2 5935.07 321.895 2
 11 -8 -3 3172.14 259.73 6
 -11 -8 -3 3085.24 233.232 9
 -11 8 -3 3336.21 200.294 8
 -11 -8 -3 3350.71 203.027 8
 -11 8 -3 3588.53 235.826 4
 -11 8 3 2933.86 217.465 4
 -11 8 -4 7100.52 313.029 8
 -11 -8 -4 5801.29 329.788 9
 11 8 -4 6386.94 412.576 9
 11 -8 -4 6743.19 412.713 6
 -11 8 -4 6409.55 322.724 4
 -11 8 4 6258.37 318.029 4
 11 8 -5 1616.52 216.187 9
 -11 8 -5 1535.77 147.207 4
 -11 8 5 1299.4 137.052 4
 11 -8 -5 1681.62 220 6
 11 -8 -6 2439 289.454 6
 -11 -8 6 2118.65 240.499 1
 -11 -8 6 2143.09 188.463 8
 11 -8 -6 2899.11 275.246 10
 11 8 -6 2631.79 292.1 9
 -11 -8 7 6806.04 450.667 1
 11 -8 -7 7629.28 445.529 10
 -11 -8 7 6111.41 340.745 8
 -11 8 7 6866.1 363.469 8
 11 8 -7 7377.92 495.319 9
 -11 8 7 5782.6 403.756 5
 -11 9 0 72.5659 61.3886 4
 -11 -9 0 -18.5042 56.0053 10
 -11 9 0 -14.3976 54.8324 5
 -11 -9 0 -14.9863 45.3581 1
 -11 9 -1 10588.7 453.972 4
 -11 9 1 10889.2 455.145 4
 -11 9 1 10280.4 435.956 5
 -11 9 -1 10357.6 387.754 5
 -11 -9 1 10554 473.794 10
 -11 -9 -1 10139.9 428.59 10
 -11 -9 -1 10701 477.446 9
 11 9 -1 10342.1 408.384 3
 -11 9 2 5274.95 309.484 5
 -11 -9 -2 5373.45 316.43 9
 -11 9 -2 6118.5 323.56 4
 -11 9 2 5115.48 300.402 4
 11 9 -2 5067.12 272.247 3
 11 -9 -2 5285.44 326.267 6
 11 9 -3 91.1751 53.1575 3
 11 -9 -3 169.104 84.4591 6
 -11 9 3 188.442 85.8366 5
 -11 9 3 52.1586 64.4895 4
 -11 9 -3 140.766 73.7655 4
 -11 9 4 11462.5 524.266 5
 -11 9 -4 10899.1 455.247 4
 -11 9 4 10997.6 455.151 4
 11 -9 -4 11455 562.839 6
 11 -9 -5 471.884 132.034 6
 -11 9 -5 526.214 96.8188 4
 -11 9 5 237.302 83.2759 4
 11 9 -5 254.983 115.067 9
 -11 9 5 453.692 118.832 5
 11 9 -6 2302.49 271.498 9
 -11 9 6 2076.58 237.39 5
 11 -9 -6 1975.16 265.177 6
 -11 9 6 2261.12 191.731 8
 -11 9 7 3257.01 300.727 5
 11 9 -7 3778.9 355.057 9
 11 -9 -7 3350.6 296.256 10
 -11 -9 7 3357.66 315.724 1
 -11 9 7 3004.19 235.421 8
 -11 -10 0 15.1405 43.8773 1
 -11 10 0 30.889 55.6402 5
 -11 10 0 38.4531 62.8564 4
 -11 10 1 8615.2 399.182 5
 -11 10 -1 8775.89 418.387 4
 -11 10 1 9114.82 423.849 4
 -11 -10 -1 8788.65 402.481 10
 -11 10 2 1118.26 148.526 5
 11 -10 -2 939.816 143.187 6
 -11 10 -2 1062.35 145.092 4
 -11 10 2 1047.92 139.379 4
 -11 10 3 3360.04 268.445 5
 11 -10 -3 3313.31 284.062 6
 -11 10 -3 3434.26 248.107 4
 -11 10 3 3300.2 243.719 4
 -11 10 4 8561.23 454.266 5
 -11 10 -4 8148.8 391.76 4
 -11 10 4 7761.25 379.988 4
 11 -10 -4 8251.9 479.773 6
 -11 10 5 977.194 163.972 5
 11 -10 -5 653.172 164.718 6
 -11 10 -5 680.626 117.242 4
 -11 10 5 914.188 125.687 4
 -11 10 6 2622.73 267.487 5
 11 -10 -6 2731.81 310.031 6
 11 -10 -7 3623.36 312.717 10
 -11 11 0 16.4691 55.7298 5
 -11 11 0 -40.8283 56.4031 4
 -11 11 1 5845.72 331.218 5
 -11 11 -1 6917.33 370.407 4
 -11 11 1 6631.13 364.445 4
 -11 11 2 5503.21 330.46 5
 -11 11 -2 5482.43 324.036 4
 -11 11 2 4600.65 301.647 4
 11 -11 -2 5475.13 357.515 6
 11 -11 -3 986.326 159.585 6
 -11 11 3 766.124 147.137 5
 -11 11 -3 811.789 131.577 4
 -11 11 3 664.818 118.204 4
 -11 11 4 13699.8 608.79 5
 -11 11 4 12784.4 524.671 4
 -11 11 -4 12887.7 530.478 4
 11 -11 -4 13106.6 641.756 6
 11 -11 -5 1088.18 205.094 6
 -11 11 -5 1093.27 146.345 4
 -11 11 5 1082.4 142.42 4
 -11 11 6 2811.69 287.375 5
 11 -11 -6 3603.24 351.297 6
 -11 12 0 21.693 65.6581 4
 -11 12 1 7011.09 387.067 4
 -11 12 -1 7380.24 395.686 4
 -11 12 1 6315.52 359.516 5
 11 -12 -2 1693.33 208.62 6
 -11 12 -2 1404.93 173.248 4
 -11 12 2 1087.58 156.133 4
 -11 12 2 1457.25 182.066 5
 11 -12 -3 932.052 173.3 6
 -11 12 3 776.28 144.594 5
 -11 12 -3 763.027 133.163 4
 -11 12 3 671.609 127.996 4
 -11 12 4 8429.71 469.294 5
 -11 12 -4 8518.2 422.655 4
 -11 12 4 8378.57 418.91 4
 11 -12 -4 8715.58 520.21 6
 -11 12 5 810.276 154.945 5
 -11 12 -5 551.801 114.716 4
 11 -12 -5 637.536 169.997 6
 -11 13 0 93.2181 83.9737 4
 -11 13 -1 4288.59 309.645 4
 -11 13 1 3597.79 280.32 4
 -11 13 2 2963.41 256.093 5
 -11 13 -2 3060.24 260.883 4
 -11 13 2 2974.28 249.077 4
 11 -13 -2 3170.8 293.936 6
 11 -13 -3 772.794 174.326 6
 -11 13 3 1287.23 187.111 5
 -11 13 -3 1177.38 165.016 4
 -11 13 3 1098.35 157.464 4
 -11 13 -4 8505.34 429.835 4
 -11 13 4 7704.94 413.456 4
 -11 13 4 8426.02 478.751 5
 11 -13 -4 7498.06 497.92 6
 -11 14 0 24.3928 82.5434 4
 -11 14 -1 6233.39 383.885 4
 -11 14 1 5860.9 374.175 4
 11 -14 -2 1415 209.193 6
 -11 14 -2 1505.21 193.151 4
 -11 14 2 1413.85 182.489 4
 -11 14 3 1307.49 190.883 5
 11 -14 -3 1662.91 229.959 6
 -11 14 -3 1702.19 199.416 4
 -11 14 3 1426.77 189.79 4
 -11 14 -4 3246.43 262.6 4
 -11 14 4 2648.72 240.798 4
 -11 15 0 103.868 103.989 4
 -11 15 1 5224.5 354.834 4
 -11 15 -1 4257.25 324.5 4
 -11 15 -2 1866.83 218.03 4
 -11 15 2 1510.12 200.693 4
 11 -15 -2 1559.57 219.728 6
 -11 -15 -3 90.9235 84.2801 7
 12 0 0 80662.5 1891.56 10
 12 0 0 76680 1904.64 3
 12 0 -1 17.43 50.5092 10
 12 0 1 95.2119 58.2201 10
 -12 0 1 9.16377 33.9701 2
 12 0 1 -17.5709 55.3528 3
 12 0 -1 17.0924 51.7332 3
 12 0 -2 8793.68 364.1 9
 12 0 -2 8366.06 408.668 10
 -12 0 2 8470.69 374.441 1
 -12 0 -3 411.11 80.4344 8
 12 0 -3 330.008 98.2773 10
 12 0 -3 430.498 91.7766 9
 -12 0 3 252.004 80.7187 1
 12 0 -4 24.2771 84.8507 10
 -12 0 4 109.963 59.9223 1
 -12 0 -4 15.9318 55.6883 8
 12 0 -5 -26.8184 70.3012 10
 -12 0 5 118.779 69.1926 1
 12 0 -6 8076.16 475.536 10
 -12 0 6 7826.05 409.532 1
 -12 0 7 399.654 99.1861 1
 12 0 -7 289.194 131.885 10
 -12 0 8 7611.01 414.796 1
 -12 0 8 7630.1 428.991 8
 12 0 -8 7559.52 500.768 10
 12 1 0 572.832 105.4 10
 12 -1 0 453.922 91.1379 10
 12 1 0 603.098 113.071 3
 12 -1 0 563.953 98.3803 3
 -12 1 0 397.321 74.2494 7
 -12 1 0 405.021 72.8688 2
 -12 -1 1 5619.37 231.214 2
 -12 1 1 5767.67 251.963 2
 12 -1 -1 6054.34 259.568 9
 -12 -1 1 6029.19 293.657 1
 12 -1 -1 5316.53 303.442 10
 12 -1 1 5664.57 277.889 10
 12 1 -1 6061.29 322.745 10
 12 1 1 5742.66 284.629 10
 -12 1 -1 6181.72 253.6 7
 -12 1 1 6346.73 294.287 7
 12 -1 -1 5970.66 261.25 6
 12 1 1 5871.87 320.18 3
 12 -1 1 5830.04 315.792 3
 12 1 -1 5689.61 312.7 3
 12 -1 -1 6090.69 317.63 3
 12 1 -2 464.401 100.291 10
 12 -1 -2 534.945 106.041 10
 12 -1 -2 456.666 82.0188 9
 12 1 -2 485.054 92.2524 9
 -12 1 2 681.45 106.154 7
 -12 1 2 537.15 76.9839 2
 12 -1 2 443.549 82.7392 1
 -12 -1 2 390.643 84.7469 1
 -12 1 3 24781.5 777.695 1
 12 -1 -3 25391.7 835.671 10
 -12 1 3 24931.3 787.329 7
 -12 -1 3 24015 773.577 1
 12 -1 3 25297.6 726.504 1
 12 1 -3 26427.4 799.924 9
 -12 1 -3 23830.2 740.615 8
 -12 -1 -3 25227.6 751.143 8
 12 1 -3 26726.3 865.647 10
 12 1 -4 907.317 153.256 10
 12 -1 -4 619.213 125.697 10
 12 1 -4 770.393 132.171 9
 -12 1 4 890.208 127.819 1
 -12 -1 4 543.447 105.846 1
 -12 -1 5 19522.8 693.779 1
 -12 1 5 19599.8 687.913 1
 12 -1 -5 18618.1 747.922 10
 12 1 -5 19479.9 775.664 10
 -12 -1 6 415.588 110.353 1
 -12 1 6 665.191 125.016 1
 12 -1 -6 514.16 137.154 10
 12 1 -6 701.184 160.209 10
 -12 1 7 2063.87 207.728 1
 -12 -1 7 1589.62 192.383 1
 12 -1 -7 1986.38 251.253 10
 12 1 -7 1661.42 243.956 10
 12 -1 -8 33.2452 112.503 10
 -12 -1 8 48.0799 81.3564 8
 -12 1 8 121.136 89.8139 8
 -12 -1 8 46.9569 82.0619 1
 12 1 -8 35.3076 102.32 10
 12 2 0 28689.6 869.9 3
 12 -2 0 30487.3 880.042 3
 -12 -2 0 29728.4 815.459 1
 12 -2 0 28687.4 855.111 1
 12 2 0 30477.1 874.802 10
 -12 2 0 28015 793.121 2
 -12 2 0 28515 787.374 7
 12 -2 0 28701.7 753.76 6
 12 -2 0 29914.7 848.326 10
 -12 -2 1 28.7782 53.3425 1
 12 -2 1 120.749 55.9538 1
 12 -2 -1 68.8998 38.4655 9
 12 2 -1 53.9073 48.5538 9
 -12 2 1 -33.7849 52.9913 2
 12 2 -1 -34.6587 52.454 3
 12 -2 -1 50.7468 57.2443 3
 12 2 1 14.7156 46.3625 10
 12 2 -1 131.7 69.7452 10
 12 -2 -1 33.9081 53.4133 10
 12 -2 1 53.8613 42.4242 10
 -12 2 1 54.3494 53.0951 7
 -12 2 -1 27.9354 39.0241 7
 -12 -2 2 20841.2 669.833 1
 12 -2 2 20175.6 639.216 1
 12 2 -2 21438.4 736.699 10
 -12 2 2 19854.9 587.191 2
 12 -2 -2 20434.9 700.101 10
 -12 2 2 20510.6 659.903 7
 12 2 -2 21352.5 670.309 9
 12 -2 -2 20045.7 642.282 6
 -12 -2 -3 -29.2176 57.0817 8
 12 2 -3 117.957 79.8301 10
 12 -2 -3 -20.9 57.7451 10
 -12 2 3 -34.8314 56.9342 7
 -12 -2 3 71.5118 56.3193 1
 12 -2 3 39.4549 57.4538 1
 -12 2 -3 14.7598 49.9452 8
 12 2 -3 -36.7291 83.3739 9
 12 2 -4 21.3585 85.5178 9
 12 2 -4 26.2754 88.9139 10
 12 -2 -4 23.2176 70.2726 10
 -12 -2 4 -19.6593 61.9329 1
 12 -2 4 49.4887 47.121 1
 12 2 -5 194.144 97.3271 9
 -12 -2 5 342.468 104.275 1
 12 2 -5 233.291 102.069 10
 12 -2 -5 359.832 112.422 10
 12 2 -6 5619.67 382.286 9
 12 -2 -6 4981.98 365.105 10
 -12 -2 6 5489.65 349.824 1
 12 2 -6 5397.17 394.895 10
 12 -2 -7 121.306 83.8645 10
 12 2 -7 206.764 120.487 10
 12 2 -7 214.743 110.57 9
 -12 -2 7 192.519 94.097 1
 -12 -2 8 12412.7 567.679 1
 12 -2 -8 12617.4 647.531 10
 12 2 -8 12274.1 673.926 10
 12 2 -8 12463.1 660.082 9
 -12 -2 8 11888.7 557.12 8
 -12 2 8 12384.1 562.25 8
 -12 3 0 472.311 86.5677 2
 12 -3 0 576.838 77.4544 6
 12 3 0 516.96 99.1912 10
 -12 3 0 501.22 79.2292 7
 12 3 0 517.924 99.5951 3
 12 -3 0 766.556 111.984 3
 12 -3 0 653.477 105.535 1
 -12 -3 0 687.596 93.5104 1
 12 -3 1 3792.34 232.917 1
 -12 -3 1 3553.64 224.036 1
 12 3 -1 3615.11 227.499 9
 12 3 1 4048.5 242.874 10
 12 3 -1 3577.71 256.437 10
 -12 3 1 4008.69 218.028 2
 -12 3 -1 3498.83 181.682 7
 -12 3 1 3051.46 199.931 7
 12 3 -1 3950.6 250.808 3
 12 -3 -1 3325.6 229.685 3
 12 3 -2 812.65 114.196 9
 -12 3 2 687.289 103.997 7
 -12 -3 2 553.645 98.9958 1
 12 -3 2 543.73 90.0112 1
 12 -3 -2 495.215 100.503 10
 12 3 -2 692.129 126.938 10
 -12 3 2 648.187 89.4771 2
 12 -3 -2 395.947 84.5242 3
 12 -3 -2 443.185 88.3024 6
 12 -3 3 36128 998.215 1
 -12 -3 3 37062.8 1073.4 1
 12 3 -3 37773.3 1097.12 9
 12 -3 -3 38868.2 1084.24 6
 -12 3 3 37670.3 1057.31 7
 -12 -3 -3 37542.1 1018.03 8
 -12 3 -3 39587.2 1033.68 8
 12 -3 -3 36766 1106.21 10
 12 3 -3 39838.4 1183.21 10
 12 3 -4 1757.72 196.943 9
 12 3 -4 1773.32 219.681 10
 -12 -3 4 1933.9 167.437 6
 -12 -3 4 1917.14 190.532 1
 12 -3 4 1744.56 149.629 1
 12 -3 -4 1814.14 200.048 10
 12 -3 -5 10691.1 520.995 10
 -12 -3 5 9986.59 481.308 1
 12 3 -5 10959.3 534.891 9
 12 3 -5 10881.1 570.155 10
 12 3 -6 400.105 130.548 10
 12 -3 -6 277.077 105.854 10
 12 3 -6 599.693 143.574 9
 -12 -3 6 455.877 109.251 1
 12 3 -7 1991.92 283.268 10
 12 -3 -7 2760.16 277.09 10
 12 3 -7 2737.22 291.351 9
 -12 -3 7 1881 221.354 1
 -12 3 8 -48.1856 94.1465 8
 -12 -3 8 129.122 93.0375 1
 12 3 -8 261.182 138.313 10
 12 3 -8 104.469 132.625 9
 12 -3 -8 31.6536 103.486 10
 -12 -3 8 117.208 96.0725 8
 -12 4 0 47323.1 1151.9 7
 12 4 0 44701.5 1228.17 3
 12 -4 0 45248.4 1229.79 3
 12 4 0 45078.1 1256.45 10
 12 -4 0 46675.5 1229.86 1
 -12 -4 0 46027.3 1174.03 1
 -12 4 0 47124.1 1193.53 2
 12 4 -1 3882.8 251.69 3
 12 -4 -1 3595.78 240.746 3
 -12 -4 -1 4110.04 215.839 1
 -12 4 1 3820.44 224.902 7
 12 4 -1 3256.62 261.465 10
 12 4 1 3799.49 249.483 10
 -12 4 -1 4527.67 252.318 2
 -12 4 1 3788 222.003 2
 12 -4 1 3719.21 236.395 1
 12 -4 -1 4274.58 264.54 1
 -12 -4 1 4173.17 248.277 1
 12 -4 -1 3837.68 223.166 6
 -12 4 -1 4076.47 198.114 7
 12 -4 -2 11054.8 456.084 6
 12 4 -2 12291.7 491.015 3
 12 -4 -2 11517.6 473.771 3
 -12 -4 2 11862 482.977 1
 12 -4 2 12573.1 464.993 1
 12 4 -2 13787.8 518.132 9
 -12 4 2 12605.4 441.558 2
 12 4 -2 12544.7 559.556 10
 -12 4 2 11779.2 461.536 7
 12 -4 -3 127.919 103.751 10
 12 4 -3 239.03 122.821 10
 12 -4 3 187.328 73.4663 1
 -12 -4 3 175.016 77.9112 1
 -12 4 3 17.3454 72.7349 7
 -12 4 -3 291.798 69.8773 8
 -12 -4 -3 72.1199 61.8035 8
 12 4 -3 62.2046 88.7964 9
 12 -4 -3 134.964 77.2483 6
 12 -4 -4 68.1175 86.4747 6
 -12 -4 4 -15.421 48.5815 6
 12 4 -4 23.4829 68.0496 9
 12 -4 4 69.6069 54.3978 1
 -12 -4 4 -21.5043 72.7692 1
 12 -4 -4 46.316 75.7079 10
 12 4 -4 29.2817 80.9044 10
 -12 -4 5 421.029 106.583 1
 12 4 -5 418.699 135.264 10
 12 4 -5 288.998 112.824 9
 12 4 -6 6749.25 438.612 9
 12 4 -6 7047.89 476.957 10
 -12 -4 6 6773.81 403.25 1
 12 -4 -6 6007.85 396.25 10
 -12 -4 7 316.648 115.479 1
 12 -4 -7 325.132 115.696 10
 12 4 -7 371.758 149.005 10
 12 4 -7 359.368 140.005 9
 -12 -4 8 8084.75 437.494 8
 -12 4 8 9013.04 456.468 8
 -12 -4 8 8796.54 481.576 1
 12 4 -8 7202.55 509.172 9
 12 -4 -8 7599.4 484.986 10
 12 5 0 599.622 120.049 10
 -12 -5 0 335.46 73.6272 1
 12 -5 0 406.648 89.115 1
 12 5 0 377.02 92.5808 3
 12 -5 0 357.856 89.6225 3
 -12 5 0 436.816 88.5761 2
 -12 5 0 431.618 75.8811 7
 12 -5 0 174.76 62.1154 6
 -12 5 -1 4877.22 224.317 7
 -12 5 1 4721.61 257.404 7
 -12 -5 -1 4999.43 243.532 1
 -12 -5 1 5024.44 280.395 1
 12 -5 1 5266.03 285.158 1
 12 -5 -1 5245.1 299.212 1
 12 5 -1 4958.3 285.922 3
 12 -5 -1 4845.23 278.255 3
 -12 5 -1 4972.12 275.154 2
 -12 5 1 5071.92 270.337 2
 12 -5 -1 5279.72 275.487 6
 12 5 -1 4250.25 307.541 10
 12 5 -2 1010.34 154.939 9
 -12 5 2 810.407 113.391 2
 12 5 -2 956.701 128.479 3
 12 -5 -2 741.331 108.736 3
 12 -5 -2 786.781 132.236 1
 12 -5 2 1094.94 133.774 1
 -12 -5 2 970.991 130.357 1
 -12 5 2 841.398 115.85 7
 12 5 -2 976.594 169.037 10
 12 -5 -2 1061.03 134.996 6
 -12 -5 3 15329.7 605.516 1
 12 -5 3 15258.1 539.01 1
 -12 5 3 15734.7 578.383 7
 -12 5 -3 16514.8 544.772 8
 -12 -5 -3 15962 541.208 8
 12 -5 -3 15404.5 599.448 6
 12 5 -3 15744.4 624.167 9
 12 5 -3 16308.2 697.668 10
 12 5 -4 -24.7144 77.8634 9
 12 -5 -4 71.487 88.3372 6
 12 -5 -4 70.7146 74.2635 10
 12 5 -4 188.082 102.483 10
 -12 -5 4 68.2709 74.4036 1
 12 -5 4 44.2812 56.2245 1
 12 5 -5 20871.4 806.586 9
 -12 -5 5 20859.9 775.532 1
 12 -5 -5 20014.2 770.903 10
 12 5 -5 19421.6 855.329 10
 12 5 -6 -30.5643 84.4489 9
 12 -5 -6 -27.4911 79.6655 10
 -12 -5 6 -26.4004 79.9065 1
 12 5 -6 -36.3434 118.813 10
 -12 -5 7 1356.41 166.143 8
 12 -5 -7 1330.82 196.857 10
 12 5 -7 1306.87 210.742 9
 -12 -5 7 1192.22 183.192 1
 -12 -5 8 140.943 98.5644 1
 12 -5 -8 153.937 97.0371 10
 -12 5 8 139.447 83.782 8
 -12 -5 8 180.794 92.6659 8
 -12 6 0 42926.2 1084.16 7
 12 6 0 42212.6 1154.61 3
 12 -6 0 40386.3 1140.47 3
 12 -6 0 42997.6 1111.57 6
 -12 6 0 42182.6 1141.81 2
 12 -6 0 42482.6 1161.92 1
 -12 -6 0 43373.5 1120.15 1
 12 6 -1 50.47 50.9294 3
 12 -6 -1 66.3841 54.2653 3
 -12 6 1 46.9228 66.9565 2
 -12 6 -1 133.786 85.2049 2
 -12 6 1 100.674 57.5936 7
 12 -6 1 118.873 77.1041 1
 12 -6 -1 147.342 92.4468 1
 -12 -6 1 50.3703 50.8288 1
 -12 -6 -1 23.9341 40.5094 1
 12 -6 -1 -15.8718 69.3451 6
 -12 6 2 9214.76 399.186 7
 -12 -6 2 9410.62 431.229 1
 12 -6 -2 8788.01 423.519 1
 12 -6 2 8500.45 387.277 1
 12 -6 -2 8858.52 398.479 3
 12 6 -2 8982.89 402.14 3
 12 6 -2 9297.61 499.417 10
 -12 6 2 9506.7 393.985 2
 -12 6 -2 9595.26 415.056 2
 12 -6 -2 8762.32 409.795 6
 -12 6 -3 -14.4199 53.4524 8
 -12 -6 -3 28.8462 53.4641 8
 12 6 -3 -59.7838 97.7205 10
 12 6 -3 117.306 76.6979 9
 12 -6 3 31.981 57.6043 1
 -12 -6 3 -43.425 68.399 1
 12 -6 -3 85.2004 85.2824 6
 12 6 -4 -26.0072 71.8575 9
 -12 -6 4 23.9949 72.6252 1
 12 -6 -4 74.8298 72.2816 6
 12 6 -5 144.279 90.9264 9
 -12 -6 5 182.43 93.9075 1
 -12 6 5 220.814 76.1211 4
 -12 6 -5 73.8843 56.316 4
 12 -6 -5 25.8879 75.0469 10
 12 -6 -5 28.6753 83.1213 6
 -12 -6 6 4769.96 358.025 1
 12 6 -6 5941.87 419.224 9
 12 -6 -6 5898.52 387.795 10
 -12 -6 7 145.061 107.55 1
 12 6 -7 -34.5016 112.796 9
 12 -6 -7 58.7953 85.1961 10
 -12 -6 7 101.003 70.6076 8
 -12 6 7 20.7035 74.5917 8
 12 -6 -8 7531.01 479.046 10
 -12 7 0 482.648 102.608 2
 12 7 0 617.046 103.49 3
 12 -7 0 456.481 95.0833 3
 -12 7 0 430.367 80.2876 5
 12 -7 0 530.973 106.558 1
 -12 -7 0 431.41 86.763 1
 -12 7 0 467.301 83.9071 7
 -12 7 1 3605.35 223.074 7
 12 -7 -1 3458.58 237.814 6
 12 7 -1 3155.1 226.217 3
 12 -7 -1 3050.47 222.13 3
 -12 7 1 3834.93 246.877 2
 -12 7 -1 3724.01 249.209 2
 -12 -7 1 3139 229.537 1
 -12 -7 -1 3524.96 207.203 1
 12 -7 1 3278.36 234.535 1
 -12 -7 -2 1530.83 157.36 9
 12 -7 -2 1731.31 179.997 6
 -12 7 2 1306.77 145.065 2
 12 -7 -2 1229.22 145.359 3
 -12 -7 -2 1545.87 141.063 8
 -12 7 -2 1319.75 133.194 8
 12 7 -2 1464.35 152.834 3
 -12 7 2 1171.68 137.704 7
 -12 -7 2 1250.53 160.087 1
 12 -7 -3 26411.5 829.169 3
 -12 -7 3 28197.3 916.992 1
 12 -7 -3 26387.9 892.453 6
 -12 7 -3 26127.3 817.255 4
 -12 7 3 26865 819.625 4
 -12 7 -3 27135.3 787.656 8
 -12 -7 -3 28420.6 799.802 8
 12 -7 -4 1442.12 189.839 6
 -12 -7 4 1587.09 196.63 1
 -12 7 -4 1401.96 151.619 4
 -12 7 4 1400.73 146.738 4
 12 7 -4 1535.81 201.228 9
 12 -7 -5 7553.58 473.486 6
 12 7 -5 8039.61 488.804 9
 -12 -7 5 9104.16 488.446 1
 -12 7 -5 7960.42 363.107 4
 -12 7 5 8558.31 371.282 4
 12 7 -6 328.254 125.16 9
 12 -7 -6 308.305 117.598 10
 -12 -7 6 262.199 116.802 1
 -12 7 7 1646.9 186.342 8
 -12 -7 7 1578.78 223.091 1
 12 -7 -7 1945.97 237.269 10
 12 7 -7 1631.23 246.442 9
 -12 -7 7 1788.82 191.166 8
 -12 -8 0 20343.5 647.061 1
 -12 8 0 20190.8 636.411 5
 -12 8 0 19526.9 678.588 4
 -12 8 1 627.194 102.55 5
 -12 8 1 497.093 92.6947 7
 -12 -8 1 701.587 116.013 1
 12 -8 -1 428.987 95.6444 6
 -12 8 -1 488.553 105.432 4
 -12 8 1 467.281 97.4087 4
 12 8 -1 524.4 94.519 3
 12 -8 -1 629.012 107.809 3
 -12 -8 2 12675.2 534.554 1
 12 -8 -2 12064.4 526.031 6
 -12 -8 -2 12429.3 505.988 9
 12 8 -2 11820.7 475.579 3
 12 -8 -2 13153.8 494.407 3
 -12 -8 -2 12265.2 443.778 8
 -12 8 -2 12926 450.965 8
 -12 8 2 12426.8 499.805 4
 -12 8 -2 12323.3 502.246 4
 -12 8 -3 89.4142 69.8774 4
 -12 8 3 71.2924 58.2693 4
 -12 -8 -3 18.2734 65.8312 9
 12 -8 -3 17.2983 60.458 3
 12 8 -3 -17.3996 60.8121 3
 12 -8 -3 47.9607 83.81 6
 -12 8 -3 27.4105 62.224 8
 -12 -8 -3 97.0288 70.6198 8
 -12 -8 3 -23.5977 68.3835 1
 -12 8 4 -17.141 61.7488 4
 -12 8 -4 17.2309 49.9311 4
 -12 -8 4 26.1931 60.5485 1
 12 -8 -4 -54.8318 92.7718 6
 12 -8 -5 31.1653 86.109 6
 -12 8 -5 162.248 70.8811 4
 -12 8 5 32.2946 63.0958 4
 12 8 -5 -31.5218 95.4063 9
 -12 -8 5 -28.4518 70.3132 1
 12 8 -6 3249.12 322.606 9
 -12 -8 6 4265.78 347.456 1
 12 -8 -6 4124.66 333.387 10
 -12 -8 7 96.3623 90.7068 8
 -12 8 7 98.9909 77.3918 8
 12 -8 -7 88.4341 92.8897 10
 12 8 -7 216.965 137.734 9
 -12 -8 7 125.362 112.924 1
 -12 -9 0 155.268 69.2612 1
 -12 9 0 150.953 68.6204 5
 -12 9 0 233.908 88.5629 4
 12 -9 -1 3053.87 236.64 6
 12 9 -1 2555.14 197.467 3
 12 -9 -1 2803.32 206.067 3
 -12 -9 1 2607.7 213.795 1
 -12 9 1 3323.11 234.495 5
 -12 9 -1 2561.38 219.486 4
 -12 9 1 2852.26 227.598 4
 12 9 -2 145.751 56.6341 3
 12 -9 -2 16.4188 64.1864 3
 -12 9 -2 115.966 69.6559 4
 -12 9 2 171.937 74.6744 4
 -12 -9 2 63.8986 72.1035 1
 12 -9 -2 158.616 81.6538 6
 -12 9 2 79.2429 79.3452 5
 12 9 -3 13434 522.904 3
 12 -9 -3 14469.9 627.757 6
 -12 9 3 14086.6 586.027 5
 -12 9 -3 14554.5 557.111 4
 -12 9 3 15250.1 563.535 4
 -12 -9 3 12822 584.417 1
 -12 9 -4 108.008 75.4409 4
 -12 9 4 18.0217 66.8172 4
 12 -9 -4 57.4623 75.3202 6
 -12 -9 4 107.611 77.9695 1
 -12 9 4 72.7873 76.4436 5
 12 -9 -5 10332.2 579.561 6
 -12 -9 5 11191.9 567.967 1
 -12 9 5 10140.7 522.51 5
 -12 9 -5 10288.7 438.191 4
 -12 9 5 10318.3 440.692 4
 12 9 -6 212.554 127.817 9
 12 -9 -6 583.451 144.361 10
 -12 9 6 410.484 98.2513 8
 12 -9 -6 397.37 137.763 6
 -12 9 6 224.778 98.4548 5
 -12 -9 6 374.194 112.56 1
 -12 10 0 31495.2 956.797 4
 -12 10 0 30897.5 884.235 5
 -12 -10 1 1164.28 142.026 1
 12 -10 -1 1514.28 178.518 6
 -12 10 -1 1045.39 146.512 4
 -12 10 1 1202.14 158.177 4
 -12 10 1 1286.43 150.107 5
 -12 10 2 4795.83 312.184 5
 -12 10 -2 4877.76 307.064 4
 -12 10 2 5160.89 317.149 4
 12 -10 -2 5028.59 336.648 6
 12 -10 -3 81.0254 91.3931 6
 -12 10 3 -23.3064 73.42 5
 -12 10 -3 -19.8302 57.4633 4
 -12 10 3 19.6411 72.8064 4
 12 -10 -4 90.6122 118.025 6
 -12 10 4 25.4335 94.2863 5
 -12 10 -4 75.9929 76.0761 4
 -12 10 4 56.7716 73.9526 4
 12 -10 -5 101.94 132.8 6
 -12 10 5 246.874 109.862 5
 -12 10 -5 197.222 71.8384 4
 -12 10 5 53.5153 66.1812 4
 -12 10 6 5066.06 372.79 5
 -12 -10 6 4752.28 373.14 1
 12 -10 -6 4560.55 407.871 6
 -12 11 0 186.769 84.0237 5
 -12 11 0 237.952 101.868 4
 -12 11 -1 2182.57 213.908 4
 -12 11 1 2207.67 213.885 4
 -12 -11 1 1975.82 188.382 1
 12 -11 -1 2303.26 223.865 6
 -12 11 1 2148.03 200.541 5
 12 -11 -2 181.879 98.9926 6
 -12 11 -2 235.878 99.1779 4
 -12 11 2 42.3626 64.1692 4
 -12 11 2 216.904 94.7972 5
 12 -11 -3 11373.2 578.09 6
 -12 11 -3 11649.3 513.816 4
 -12 11 3 11354 505.782 4
 -12 11 3 12549.6 560.251 5
 12 -11 -4 190.23 103.928 6
 -12 11 -4 502.138 108.448 4
 -12 11 4 399.686 103.579 4
 -12 11 4 446.053 131.914 5
 12 -11 -5 8651.75 548.056 6
 -12 11 -5 8953.95 421.58 4
 -12 11 5 9217.75 508.558 5
 -12 12 0 10508 505.134 4
 12 -12 -1 306.942 109.612 6
 -12 12 1 304.654 88.8844 5
 -12 12 -1 159.808 79.9619 4
 -12 12 1 339.549 112.006 4
 -12 12 2 6744.46 387.983 5
 -12 12 -2 6854.01 391.687 4
 -12 12 2 6388.95 376.955 4
 12 -12 -2 7334.36 440.328 6
 12 -12 -3 182.059 115.609 6
 -12 12 3 124.366 84.2352 5
 -12 12 -3 221.121 90.68 4
 -12 12 3 153.132 81.161 4
 12 -12 -4 -33.1793 91.6726 6
 -12 12 4 -53.8623 97.0177 5
 -12 12 -4 126.952 69.1715 4
 -12 12 4 21.0232 82.1462 4
 12 -12 -5 36.4376 131.265 6
 -12 13 0 120.996 94.5869 4
 -12 13 -1 1308.56 177.765 4
 -12 13 1 1081.35 166.008 4
 -12 13 1 1444.32 176.976 5
 12 -13 -1 1287.76 196.195 6
 12 -13 -2 29.4318 85.2931 6
 -12 13 -2 -23.9905 81.1875 4
 -12 13 2 70.9648 80.0522 4
 -12 13 2 212.524 101.079 5
 12 -13 -3 11132.6 595.675 6
 -12 13 3 10870.3 536.536 5
 -12 13 -3 10612.3 509.466 4
 -12 13 3 10934.3 514.882 4
 12 -13 -4 138.419 117.107 6
 -12 13 -4 22.0853 77.1979 4
 -12 13 4 65.9938 85.9657 4
 -12 13 4 110.744 102.637 5
 -12 14 0 13146.3 603.421 4
 12 -14 -1 407.87 127.407 6
 -12 14 -1 202.398 101.466 4
 -12 14 1 301.039 114.042 4
 -12 14 -2 3412.75 290.816 4
 -12 14 2 4180.54 309.753 4
 12 -14 -2 3328.94 319.782 6
 -12 14 3 26.4886 73.1875 5
 -12 14 -3 24.3014 82.2343 4
 -12 14 3 24.0488 84.0484 4
 -13 0 0 -11.27 51.1676 2
 13 0 0 156.901 73.0509 10
 13 0 0 19.417 53.65 3
 13 0 1 6773.74 326.086 10
 13 0 -1 6566.57 357.066 10
 13 0 -1 6990.84 365.772 3
 -13 0 1 7207.59 281.539 2
 -13 0 2 2758.58 211.524 1
 13 0 -2 2900.09 229.196 3
 13 0 -2 2993.46 206.724 9
 13 0 2 3019.67 194.04 10
 13 0 -2 2846.94 240.948 10
 13 0 -3 72.8799 92.5191 10
 -13 0 3 -18.4946 60.4612 1
 13 0 -3 -17.8667 66.2291 9
 13 0 -4 16563.8 633.437 9
 13 0 -4 16026.6 684.539 10
 -13 0 4 17142.4 629.842 1
 -13 0 5 511.765 110.631 1
 13 0 -5 411.481 126.164 10
 13 0 -6 2424.08 272.835 10
 -13 0 6 2905.54 246.602 1
 13 0 -7 3206.49 321.953 10
 -13 0 7 2940.82 262.044 1
 -13 0 8 -23.9811 75.546 1
 13 0 -8 108.841 89.6574 10
 -13 1 0 63.1804 54.0872 7
 13 -1 0 17.061 51.6384 10
 13 1 0 -17.7551 51.4514 10
 13 1 0 97.4329 76.1418 3
 13 -1 0 -38.7339 61.011 3
 -13 1 0 48.4283 48.4761 2
 13 -1 1 11354.9 437.622 10
 13 -1 -1 11551.5 484.639 10
 13 1 -1 10586.8 414.829 9
 -13 1 -1 11063.9 383.75 7
 -13 1 1 11316.2 434.827 7
 -13 -1 1 11036.9 442.548 1
 -13 1 1 11513.3 395.825 2
 13 1 -1 11199.9 481.522 3
 13 -1 -1 11511.1 483.265 3
 13 1 -1 10864.6 481.129 10
 13 1 1 10845 439.201 10
 13 -1 2 8989.37 355.441 10
 13 -1 -2 8148.55 416.362 10
 13 1 -2 7911.17 366.712 9
 13 -1 -2 8026.97 351.082 9
 -13 1 2 7810.25 371.156 7
 -13 -1 2 8251.66 382.467 1
 13 1 -2 7984.94 400.807 3
 13 -1 -2 8280.76 404.87 3
 13 1 -2 8532.79 435.366 10
 13 1 -3 5585.06 316.803 9
 13 -1 -3 5316.14 297.971 9
 13 1 -3 5286.72 355.33 10
 -13 1 3 5407.33 312.837 7
 -13 -1 3 5402 313.088 1
 13 -1 -3 5637.1 352.946 10
 -13 1 4 10177.1 455.119 1
 13 -1 -4 9132.77 488.378 10
 -13 -1 4 9413.68 444.293 1
 13 1 -4 9202.81 452.228 9
 13 1 -4 9421.47 506.911 10
 -13 1 5 4437.48 302.049 1
 13 -1 -5 4523.43 345.272 10
 -13 -1 5 4283.05 300.824 1
 13 1 -5 4031.11 309.232 9
 13 1 -5 3846.09 335.261 10
 13 -1 -6 1989.24 246.247 10
 13 1 -6 2120.1 263.425 10
 -13 -1 6 2888.71 249.066 1
 13 1 -6 2450.34 257.483 9
 -13 1 6 2502.9 227.896 1
 13 -1 -7 5875 434.929 10
 13 1 -7 5296.29 426.605 10
 -13 -1 7 5136.41 347.391 1
 13 1 -7 5632.32 408.936 9
 13 1 -8 101.896 107.005 9
 -13 -1 8 24.6959 80.7433 1
 13 -1 -8 106.059 115.58 10
 13 1 -8 37.2918 121.918 10
 -13 2 0 26.207 58.378 2
 13 2 0 18.6505 54.0459 10
 13 -2 0 -16.9796 57.4577 10
 13 2 0 -19.5584 48.3344 3
 13 -2 0 19.2581 47.5922 3
 -13 2 0 99.2538 47.251 7
 13 -2 -1 8843.66 414.371 10
 13 -2 1 9009.01 380.314 10
 13 2 1 8529.01 390.009 10
 13 2 -1 9343.4 443.057 10
 13 2 -1 9017.14 423.415 3
 13 -2 -1 8834.87 415.608 3
 13 2 -1 8947.38 376.149 9
 -13 -2 1 9312.74 393.988 1
 13 -2 1 8592.11 390.044 1
 -13 2 1 8603.2 371.218 7
 -13 2 1 8359.99 343.113 2
 13 -2 -2 14989.3 592.79 10
 13 -2 2 15017.5 501.104 10
 13 -2 2 14060.5 520.672 1
 -13 -2 2 13873.5 538.474 1
 -13 2 2 14750.4 472.161 2
 13 2 -2 14812.8 617.115 10
 13 2 -2 14169.9 564.02 3
 13 -2 -2 14723.7 569.422 3
 13 2 -2 14460.3 539.352 9
 13 -2 -2 14073.8 493.584 9
 -13 2 2 14768.9 542.551 7
 13 2 -3 571.87 124.846 10
 13 -2 -3 536.604 122.764 10
 -13 2 3 592.719 110.271 7
 13 -2 3 426.069 86.7608 1
 -13 -2 3 497.312 103.563 1
 13 2 -3 590.362 117.093 9
 13 2 -4 10491.3 491.965 9
 13 -2 -4 9893.21 503.237 10
 -13 -2 4 10065.2 469.908 1
 13 2 -4 9896.61 532.566 10
 13 -2 -5 675.55 137.829 10
 13 2 -5 1046.47 184.455 10
 13 2 -5 567.963 136.248 9
 -13 -2 5 945.91 144.115 1
 13 -2 -6 2477.33 266.545 10
 13 2 -6 2576.38 294.176 10
 13 2 -6 2700.73 277.124 9
 -13 -2 6 2595.78 241.513 1
 13 2 -7 5502.12 433.907 10
 13 -2 -7 4767.44 396.626 10
 -13 -2 7 5515.71 361.572 1
 13 2 -7 5414.98 409.356 9
 13 -2 -8 137.734 120.364 10
 13 2 -8 38.6151 121.669 10
 -13 -2 8 153.251 94.7096 1
 -13 3 0 49.3397 46.9788 7
 -13 3 0 28.2011 65.1918 2
 13 -3 0 51.8185 60.3676 10
 13 3 0 19.765 71.2029 10
 13 -3 0 18.187 63.5622 1
 -13 -3 0 14.4027 41.7382 1
 13 3 0 19.5262 51.1828 3
 13 -3 0 -19.1364 52.8743 3
 -13 3 1 9410.49 370.951 2
 13 -3 -1 9084.54 363.696 6
 13 3 1 8462.46 396.232 10
 13 3 -1 8495.4 438.296 10
 13 -3 -1 9353.57 424.623 10
 -13 -3 1 8405.04 382.949 1
 13 -3 1 8538.09 393.81 1
 -13 3 1 8942.28 373.3 7
 13 3 -1 9252.9 429.84 3
 13 -3 -1 7567.02 389.827 3
 -13 3 -1 8966.37 382.026 2
 13 -3 -2 4148.31 259.343 6
 13 -3 -2 4286.54 293.702 10
 13 -3 2 4720.03 250.705 10
 13 -3 2 4090.56 252.219 1
 -13 -3 2 4465.03 275.789 1
 -13 3 2 4732.53 241.635 2
 13 3 -2 4471.75 326.16 10
 13 -3 -2 4378.01 282.059 3
 13 3 -2 4794.26 286.294 9
 -13 3 2 4241.62 261.657 7
 13 3 -2 4232.94 285.551 3
 13 3 -3 2766.64 233.303 9
 13 -3 3 3262.98 216.609 1
 -13 -3 3 3133.13 239.729 1
 13 3 -3 2824.68 276.097 10
 13 -3 -3 3312.11 267.323 10
 13 3 -4 4838.2 331.613 9
 13 3 -4 4855.91 367.903 10
 13 -3 -4 4716.24 334.032 10
 -13 -3 4 4497.38 308.975 1
 13 -3 4 4985.21 264.267 1
 13 3 -5 853.063 160.76 9
 -13 -3 5 854.594 143.405 1
 13 -3 -5 1112.72 179.572 10
 13 3 -5 894.412 174.652 10
 13 3 -6 928.403 168.708 9
 13 -3 -6 1113.7 183.272 10
 -13 -3 6 887.262 156.296 1
 13 3 -6 1003.11 196.471 10
 13 -3 -7 8128.62 500.928 10
 13 3 -7 7375.06 526.576 10
 13 3 -7 7452.05 487.3 9
 -13 -3 7 8056.52 454.845 1
 13 -3 -8 67.4519 88.411 10
 13 -4 0 73.7447 89.6923 1
 -13 -4 0 43.625 56.8311 1
 -13 4 0 25.0154 51.2703 7
 13 4 0 19.411 61.1597 3
 13 -4 0 229.266 83.4714 3
 13 4 0 84.0942 75.744 10
 -13 4 0 45.0699 85.0741 2
 -13 -4 -1 13873.2 469.486 1
 13 -4 1 13746.2 523.032 1
 -13 -4 1 13547.1 510.603 1
 13 -4 -1 13320.5 542.011 1
 13 -4 -1 13714.9 487.717 6
 -13 4 1 13596.5 486.289 2
 -13 4 -1 12970.4 498.032 2
 13 4 -1 13651.7 588.572 10
 13 4 1 13966.9 540.651 10
 13 4 -1 14146 550.901 3
 13 -4 -1 12725.5 524.043 3
 -13 4 1 13373.3 486.252 7
 13 4 -2 11742.1 488.117 9
 13 -4 -2 10638.2 449.66 6
 13 4 -2 10039.3 521.07 10
 -13 4 2 11201.5 450.107 7
 -13 4 2 11676.2 425.651 2
 13 -4 -2 10550.3 465.546 3
 13 4 -2 10597.7 474.85 3
 -13 -4 2 10871.8 469.017 1
 13 -4 2 10622.1 440.009 1
 13 4 -3 723.272 145.719 10
 13 -4 -3 465.193 113.807 10
 13 4 -3 440.084 109.439 9
 13 -4 -3 675.74 120.636 6
 13 -4 3 563.635 99.3959 1
 -13 -4 3 915.933 136.652 1
 -13 -4 4 6616.68 387.431 1
 13 -4 4 7226.57 334.57 1
 13 4 -4 6981.69 454.644 10
 13 4 -4 6557.93 400.243 9
 13 -4 -4 8115.62 445.003 10
 13 4 -5 1756.45 221.907 9
 -13 -4 5 1329.39 178.087 1
 13 4 -5 1914.12 251.252 10
 13 -4 -5 2046.09 231.743 10
 13 4 -6 4733.46 372.073 9
 13 4 -6 4324.3 402.807 10
 13 -4 -6 4822.14 368.728 10
 -13 -4 6 3815.47 318.524 1
 13 4 -7 5077.71 408.456 9
 13 4 -7 5735.29 470.256 10
 -13 -4 7 5128.64 370.677 1
 13 -4 -7 5273.69 399.232 10
 13 5 0 -22.5164 70.9322 10
 13 -5 0 -93.956 75.2379 1
 -13 -5 0 -14.9405 59.8204 1
 13 -5 0 -13.3891 56.1036 6
 13 5 0 -19.2142 65.0192 3
 13 -5 0 -18.9983 66.3971 3
 -13 5 0 64.2684 76.8901 2
 -13 5 0 12.7867 44.6887 7
 -13 5 1 13749.8 492.95 7
 13 5 -1 12828.4 587.12 10
 13 5 -1 13401.9 535.538 3
 13 -5 -1 11971.4 509.368 3
 -13 -5 1 14509.2 529.37 1
 13 -5 1 13446.9 519.727 1
 -13 -5 -1 13226.1 463.863 1
 -13 5 -1 13231.7 510.334 2
 -13 5 1 14689.5 509.266 2
 13 -5 -1 12830.2 487.904 6
 13 -5 -2 3543 241.823 6
 13 5 -2 2369.24 246.49 10
 -13 5 2 3372.46 228.654 7
 13 5 -2 3028.77 234.136 3
 13 -5 -2 2458.06 212.739 3
 -13 5 2 2550.86 193.004 2
 -13 -5 2 2994.74 231.21 1
 13 -5 2 2386.87 198.484 1
 13 -5 -3 1055.54 152.331 6
 13 5 -3 1572.25 213.343 10
 13 -5 3 1142.41 134.579 1
 -13 -5 3 1235.3 167.752 1
 13 5 -3 929.98 145.483 9
 13 5 -4 5871.01 437.037 10
 13 -5 -4 6224.53 384.304 6
 13 5 -4 6139.82 387.824 9
 13 -5 -4 5728.32 375.996 10
 -13 -5 4 6561.04 383.428 1
 13 5 -5 2089.58 248.133 9
 13 5 -5 1746.9 249.878 10
 13 -5 -5 2049 238.304 10
 -13 -5 5 2367.41 236.348 1
 13 -5 -6 922.039 181.171 10
 13 5 -6 954.808 195.697 9
 -13 -5 6 1093.9 178.347 1
 13 5 -7 4857.13 401.081 9
 -13 -5 7 4508.2 347.602 1
 13 -5 -7 4188.56 358.114 10
 13 -6 0 -58.9737 61.7859 6
 -13 6 0 -78.0798 56.8584 7
 13 6 0 -18.9789 70.3592 3
 13 -6 0 -75.8366 66.2671 3
 -13 -6 0 -30.7942 60.1705 1
 -13 6 0 51.4664 68.6955 2
 -13 6 1 6527.55 333.607 2
 -13 6 1 6691.36 321.947 7
 13 -6 -1 6913.88 339.005 6
 13 6 -1 5835.14 333.021 3
 13 -6 -1 6455 346.002 3
 -13 -6 1 6314.33 334.399 1
 -13 -6 -1 6889.52 303.592 1
 -13 -6 2 6920.88 364.891 1
 13 -6 -2 6104.53 342.544 6
 -13 6 2 6460.52 323.676 2
 13 6 -2 5841.81 403.518 10
 13 6 -2 6046.47 339.074 3
 13 -6 -2 6225.93 339.156 3
 13 6 -3 160.638 78.5764 3
 13 -6 -3 196.457 80.6237 3
 13 6 -3 125.049 90.1977 9
 13 -6 -3 226.163 86.2392 6
 13 6 -3 449.206 140.236 10
 -13 -6 3 271.815 92.9258 1
 13 -6 -4 10018.9 516.889 10
 -13 -6 4 10421.4 513.912 1
 13 -6 -4 10430.9 524.922 6
 13 6 -4 11119.6 548.82 9
 -13 -6 5 429.845 126.745 1
 13 -6 -5 448.798 112.692 10
 -13 6 -5 463.397 97.1725 4
 -13 6 5 415.435 95.1399 4
 13 6 -5 603.802 149.503 9
 -13 -6 6 2393.75 258.398 1
 13 -6 -6 2838.01 281.46 10
 13 6 -6 2809.24 299.393 9
 -13 -6 7 3164.59 297.996 1
 13 -6 -7 2942.95 301.741 10
 13 6 -7 3633.1 354.581 9
 -13 -6 7 3403.98 264.422 8
 -13 6 7 3650.12 269.7 8
 -13 7 0 27.3164 43.0286 7
 13 -7 0 32.3715 52.9153 6
 -13 7 0 14.2937 48.3702 5
 -13 -7 0 15.802 51.6607 1
 -13 7 1 6109.78 308.004 7
 13 7 -1 5734.39 323.735 3
 13 -7 -1 5662.37 322.548 3
 -13 -7 1 6025.44 327.668 1
 13 -7 -1 6329.86 334.077 6
 13 7 -2 8226.38 396.228 3
 13 -7 -2 7582.19 379.991 3
 -13 -7 2 8307.01 414.396 1
 13 -7 -2 8100.27 412.887 6
 13 -7 -3 6081.68 369.753 6
 13 -7 -3 6130.43 339.698 3
 13 7 -3 5373.53 322.338 3
 -13 7 -3 5564.41 317.577 4
 -13 7 3 5421.33 313.482 4
 -13 -7 3 5790.31 356.717 1
 13 -7 -4 6597.9 419.625 6
 -13 -7 4 6800.9 409.487 1
 -13 7 -4 6316.65 335.508 4
 -13 7 4 6207.86 333.501 4
 13 7 -4 6157.01 415.536 9
 -13 7 -5 2177.37 190.408 4
 -13 7 5 1820.27 175.297 4
 13 -7 -5 1769.36 229.222 10
 -13 -7 5 1630.18 212.092 1
 13 -7 -5 2427.66 260.99 6
 13 7 -5 2008.09 255.818 9
 -13 -7 6 2196.81 251.807 1
 13 7 -6 2275.79 272.776 9
 13 -7 -6 2432.88 261.338 10
 -13 -7 7 4729.21 310.995 8
 -13 7 7 5164.96 329.408 8
 13 -7 -7 5219.73 393.068 10
 -13 -8 0 -47.7267 52.0082 1
 -13 8 0 60.7148 53.0472 5
 13 -8 0 -17.8515 71.4748 6
 -13 8 0 58.3175 63.5491 4
 -13 8 1 3781.56 250.054 5
 -13 8 -1 4110.69 276.242 4
 -13 8 1 3991.27 273.282 4
 13 -8 -1 3675.29 262.414 6
 -13 -8 1 3942.92 262.754 1
 13 8 -1 3967.21 262.115 3
 13 -8 -1 3688.77 255.736 3
 -13 8 -2 5511.69 325.805 4
 -13 8 2 5678.18 331.235 4
 13 -8 -2 5888.81 353.611 6
 -13 -8 2 5300.21 330.726 1
 13 8 -2 5591.48 319.421 3
 13 -8 -2 5708.91 322.081 3
 13 -8 -3 -25.2256 76.35 6
 -13 8 -3 -76.6181 72.9503 4
 -13 8 3 57.0565 68.5154 4
 13 8 -3 -76.6897 76.7652 3
 13 -8 -3 19.2701 71.4331 3
 -13 -8 3 48.6905 76.6944 1
 13 -8 -4 8560.49 496.858 6
 -13 8 -4 8873.66 413.895 4
 -13 8 4 8623.57 410.847 4
 13 -8 -4 8728.13 426.208 3
 -13 -8 4 9184.58 491.568 1
 -13 -8 5 202.985 101.371 1
 13 -8 -5 -32.4001 89.551 6
 -13 8 5 172.163 78.1981 4
 -13 8 -5 120.902 67.5295 4
 13 8 -5 132.407 115.71 9
 13 -8 -6 1037.7 187.941 10
 13 8 -6 1021.35 198.242 9
 -13 -8 6 1165.8 190.794 1
 -13 -8 7 2515.01 222.076 8
 -13 8 7 2557 236.411 8
 -13 9 0 -41.5946 77.0924 4
 -13 9 0 15.7672 55.104 5
 -13 -9 0 31.9762 55.8759 1
 -13 -9 1 6915.58 358.834 1
 -13 9 -1 6435.19 368.167 4
 -13 9 1 6624.03 372.469 4
 13 9 -1 7366.03 361.685 3
 13 -9 -1 7163.37 358.237 3
 13 -9 -1 6914.72 382.851 6
 -13 9 1 6724.09 357.065 5
 -13 -9 2 4056.61 285.613 1
 13 -9 -2 3712.56 287.357 6
 -13 9 -2 4534.71 293.661 4
 -13 9 2 3569.46 265.138 4
 13 9 -2 3622.38 251.781 3
 13 -9 -2 3627.77 254.425 3
 -13 9 2 3862.36 274.777 5
[truncated: 108,803 more chars]
