# Supplementary material for: Refinement of anomalous dispersion correction parameters in single-crystal structure determinations
Source: IUCrJ. 2022 Jul 20;9(Pt 5):604–9. doi: 10.1107/S2052252522006844 (PMC9438505; doi:10.1107/S2052252522006844)
Supplement: Supplementary file 2 [file m-09-00604-sup2.zip › CIFs_Mo/MoC6O6-DWMo3_refined_IAM.cif]

data_MoC6O6-DWMo3_17444
_audit_creation_date               2022-06-23
_audit_creation_method
;
Olex2 1.5-alpha
(compiled 2022.06.10 svn.r3fa896fb for OlexSys, GUI svn.r6535)
;
_audit_contact_author_address      ?
_audit_contact_author_email        ?
_audit_contact_author_name         ''
_audit_contact_author_phone        ?
_publ_contact_author_id_orcid      ?
_publ_section_references
;
Bourhis, L.J., Dolomanov, O.V., Gildea, R.J., Howard, J.A.K., Puschmann, H.
 (2015). Acta Cryst. A71, 59-75.

Dolomanov, O.V., Bourhis, L.J., Gildea, R.J, Howard, J.A.K. & Puschmann, H.
 (2009), J. Appl. Cryst. 42, 339-341.
;
_chemical_formula_moiety           'C6 Mo O6'
_chemical_formula_sum              'C6 Mo O6'
_chemical_formula_weight           263.995
loop_
  _atom_type_symbol
  _atom_type_scat_dispersion_real
  _atom_type_scat_dispersion_imag
  _atom_type_scat_Cromer_Mann_a1
  _atom_type_scat_Cromer_Mann_a2
  _atom_type_scat_Cromer_Mann_a3
  _atom_type_scat_Cromer_Mann_a4
  _atom_type_scat_Cromer_Mann_b1
  _atom_type_scat_Cromer_Mann_b2
  _atom_type_scat_Cromer_Mann_b3
  _atom_type_scat_Cromer_Mann_b4
  _atom_type_scat_Cromer_Mann_c
  _atom_type_scat_source
  _atom_type_scat_dispersion_source
 C 0.00211 0.00161 2.31000 1.02000 1.58860 0.86500 20.84390 10.20750 0.56870
 51.65120 0.21560 'International Tables Volume C Table 6.1.1.4 (pp. 500-502)'
 custom
 Mo -2.34(5) 1.54(13) 3.70250 17.23560 12.88760 3.74290 0.27720 1.09580 11.00400
 61.65840 4.38750 'International Tables Volume C Table 6.1.1.4 (pp. 500-502)'
 custom
 O 0.00792 0.00611 3.04850 2.28680 1.54630 0.86700 13.27710 5.70110 0.32390
 32.90890 0.25080 'International Tables Volume C Table 6.1.1.4 (pp. 500-502)'
 custom

_space_group_crystal_system        'orthorhombic'
_space_group_IT_number             62
_space_group_name_H-M_alt          'P n m a'
_space_group_name_Hall             '-P 2ac 2n'
loop_
  _space_group_symop_id
  _space_group_symop_operation_xyz
 1 x,y,z
 2 x+1/2,-y+1/2,-z+1/2
 3 -x,y+1/2,-z
 4 -x+1/2,-y,z+1/2
 5 -x,-y,-z
 6 -x-1/2,y-1/2,z-1/2
 7 x,-y-1/2,z
 8 x-1/2,y,-z-1/2

_symmetry_Int_Tables_number        62
_cell_length_a                     11.77997(19)
_cell_length_b                     11.25409(18)
_cell_length_c                     6.37207(10)
_cell_angle_alpha                  90
_cell_angle_beta                   90
_cell_angle_gamma                  90
_cell_volume                       844.76(2)
_cell_formula_units_Z              4
_cell_measurement_temperature      123.15
_exptl_absorpt_coefficient_mu      1.545
_exptl_crystal_density_diffrn      2.076
_exptl_crystal_F_000               497.003
_diffrn_reflns_av_R_equivalents    0.0256
_diffrn_reflns_av_unetI/netI       0.0167
_diffrn_reflns_Laue_measured_fraction_full  1.0000
_diffrn_reflns_Laue_measured_fraction_max  1.0000
_diffrn_reflns_limit_h_max         20
_diffrn_reflns_limit_h_min         -18
_diffrn_reflns_limit_k_max         17
_diffrn_reflns_limit_k_min         -18
_diffrn_reflns_limit_l_max         10
_diffrn_reflns_limit_l_min         -10
_diffrn_reflns_number              15012
_diffrn_reflns_point_group_measured_fraction_full  1.0000
_diffrn_reflns_point_group_measured_fraction_max  1.0000
_diffrn_reflns_theta_full          25.2417
_diffrn_reflns_theta_max           33.14
_diffrn_reflns_theta_min           3.46
_diffrn_ambient_temperature        123.15
_diffrn_measured_fraction_theta_full  1.0000
_diffrn_measured_fraction_theta_max  1.0000
_diffrn_radiation_type             'Mo K\a'
_diffrn_radiation_wavelength       0.71073
_reflns_Friedel_coverage           0.0
_reflns_limit_h_max                18
_reflns_limit_h_min                0
_reflns_limit_k_max                17
_reflns_limit_k_min                0
_reflns_limit_l_max                9
_reflns_limit_l_min                0
_reflns_number_gt                  1507
_reflns_number_total               1674
_reflns_threshold_expression       I>=2u(I)
_computing_molecular_graphics      'Olex2 1.5-alpha (Dolomanov et al., 2009)'
_computing_publication_material    'Olex2 1.5-alpha (Dolomanov et al., 2009)'
_computing_structure_refinement   
 'olex2.refine 1.5-alpha (Bourhis et al., 2015)'
_refine_diff_density_max           0.3526
_refine_diff_density_min           -0.4752
_refine_diff_density_rms           0.0689
_refine_ls_d_res_high              0.6500
_refine_ls_d_res_low               5.8900
_refine_ls_goodness_of_fit_ref     1.0446
_refine_ls_hydrogen_treatment      undef
_refine_ls_matrix_type             full
_refine_ls_number_constraints      0
_refine_ls_number_parameters       69
_refine_ls_number_reflns           1674
_refine_ls_number_restraints       0
_refine_ls_R_factor_all            0.0166
_refine_ls_R_factor_gt             0.0142
_refine_ls_restrained_S_all        1.0446
_refine_ls_shift/su_max            -0.0006
_refine_ls_shift/su_mean           0.0002
_refine_ls_structure_factor_coef   Fsqd
_refine_ls_weighting_details      
 'w=1/[\s^2^(Fo^2^)+(0.0169P)^2^+0.1442P] where P=(Fo^2^+2Fc^2^)/3'
_refine_ls_weighting_scheme        calc
_refine_ls_wR_factor_gt            0.0327
_refine_ls_wR_factor_ref           0.0335
_olex2_refinement_description
;
;
loop_
  _atom_site_label
  _atom_site_type_symbol
  _atom_site_fract_x
  _atom_site_fract_y
  _atom_site_fract_z
  _atom_site_U_iso_or_equiv
  _atom_site_adp_type
  _atom_site_occupancy
  _atom_site_site_symmetry_order
  _atom_site_refinement_flags_posn
  _atom_site_refinement_flags_adp
  _atom_site_refinement_flags_occupancy
 Mo2 Mo 0.873674(8) 0.75 0.062793(16) 0.01161(6) Uani 1.000000 2 S T P
 O2 O 1.02091(9) 0.75 -0.35854(16) 0.0286(2) Uani 1.000000 2 S T P
 O O 0.71601(6) 0.54703(7) -0.13272(14) 0.03043(19) Uani 1.000000 1 . . .
 C3 C 0.77756(11) 0.75 0.3318(2) 0.0191(2) Uani 1.000000 2 S T P
 C4 C 0.96911(11) 0.75 -0.2082(2) 0.0193(2) Uani 1.000000 2 S T P
 C5 C 0.97746(7) 0.62102(8) 0.18796(15) 0.01855(17) Uani 1.000000 1 . . .
 O1 O 1.03532(6) 0.55018(7) 0.25629(13) 0.02842(18) Uani 1.000000 1 . . .
 O7 O 0.72417(10) 0.75 0.48051(18) 0.0304(2) Uani 1.000000 2 S T P
 C2 C 0.77116(8) 0.61947(9) -0.06332(14) 0.01895(18) Uani 1.000000 1 . . .

loop_
  _atom_site_dispersion_label
  _atom_site_dispersion_real
  _atom_site_dispersion_imag
 Mo2 -2.34(5) 1.54(13)

loop_
  _atom_site_aniso_label
  _atom_site_aniso_U_11
  _atom_site_aniso_U_22
  _atom_site_aniso_U_33
  _atom_site_aniso_U_12
  _atom_site_aniso_U_13
  _atom_site_aniso_U_23
 Mo2 0.01171(7) 0.01075(7) 0.01237(7) -0.000000 -0.00012(3) 0.000000
 O2 0.0282(5) 0.0370(6) 0.0207(5) -0.000000 0.0065(4) 0.000000
 O 0.0263(4) 0.0271(4) 0.0379(4) -0.0065(3) -0.0015(3) -0.0106(3)
 C3 0.0180(5) 0.0198(5) 0.0194(6) -0.000000 -0.0017(4) 0.000000
 C4 0.0186(5) 0.0202(6) 0.0191(6) -0.000000 -0.0020(5) 0.000000
 C5 0.0185(4) 0.0180(4) 0.0192(4) 0.0001(3) 0.0006(3) -0.0012(3)
 O1 0.0282(4) 0.0252(4) 0.0319(4) 0.0084(3) -0.0037(3) 0.0027(3)
 O7 0.0271(5) 0.0422(7) 0.0221(5) -0.000000 0.0057(4) 0.000000
 C2 0.0183(4) 0.0186(4) 0.0200(4) 0.0012(3) 0.0012(3) -0.0013(3)

loop_
  _geom_bond_atom_site_label_1
  _geom_bond_atom_site_label_2
  _geom_bond_distance
  _geom_bond_site_symmetry_2
  _geom_bond_publ_flag
 Mo2 C3 2.0545(13) . ?
 Mo2 C4 2.0607(14) . ?
 Mo2 C5 2.0586(9) . ?
 Mo2 C5 2.0586(9) 7_575 ?
 Mo2 C2 2.0645(10) 7_575 ?
 Mo2 C2 2.0645(10) . ?
 O2 C4 1.1356(17) . ?
 O C2 1.1324(12) . ?
 C3 O7 1.1372(17) . ?
 C5 O1 1.1357(11) . ?

loop_
  _geom_angle_atom_site_label_1
  _geom_angle_atom_site_label_2
  _geom_angle_atom_site_label_3
  _geom_angle
  _geom_angle_site_symmetry_1
  _geom_angle_site_symmetry_3
  _geom_angle_publ_flag
 C4 Mo2 C3 179.62(5) . . ?
 C5 Mo2 C3 90.23(4) . . ?
 C5 Mo2 C3 90.23(4) 7_575 . ?
 C5 Mo2 C4 90.04(4) . . ?
 C5 Mo2 C4 90.04(4) 7_575 . ?
 C5 Mo2 C5 89.68(5) 7_575 . ?
 C2 Mo2 C3 90.14(3) 7_575 . ?
 C2 Mo2 C3 90.14(3) . . ?
 C2 Mo2 C4 89.59(3) . . ?
 C2 Mo2 C4 89.59(3) 7_575 . ?
 C2 Mo2 C5 89.80(4) . . ?
 C2 Mo2 C5 89.80(4) 7_575 7_575 ?
 C2 Mo2 C5 179.36(3) 7_575 . ?
 C2 Mo2 C5 179.36(3) . 7_575 ?
 C2 Mo2 C2 90.73(5) 7_575 . ?
 O7 C3 Mo2 179.87(11) . . ?
 O2 C4 Mo2 179.44(11) . . ?
 O1 C5 Mo2 179.53(8) . . ?
 O C2 Mo2 179.20(8) . . ?

loop_
  _diffrn_refln_index_h
  _diffrn_refln_index_k
  _diffrn_refln_index_l
  _diffrn_refln_intensity_net
  _diffrn_refln_intensity_u
  _diffrn_refln_scale_group_code
 0 0 -1 3.18831 9.94746 8
 0 0 1 1.64115 8.95541 8
 0 0 1 9.90254 7.92815 10
 0 0 -1 6.07564 8.36039 10
 0 0 2 12559.8 317.554 8
 0 0 -2 12771.6 315.669 8
 0 0 -2 12810.2 304.332 10
 0 0 -3 11.6218 15.8775 10
 0 0 3 7.39886 28.179 6
 0 0 3 15.422 22.4587 8
 0 0 4 34.4582 25.4541 7
 0 0 4 118.685 44.4127 8
 0 0 -4 21.2584 36.8625 10
 0 0 4 10.0695 31.7285 6
 0 0 -5 13.4363 29.3503 10
 0 0 5 38.3569 40.2787 6
 0 0 5 5.96382 29.9347 7
 0 0 6 18181.7 545.284 8
 0 0 6 16653.3 467.909 7
 0 0 6 18178.6 596.023 6
 0 0 7 44.3043 60.5263 8
 0 0 7 35.9794 62.8765 6
 0 0 8 22638.3 748.023 8
 0 0 8 23684.9 788.05 6
 0 0 9 84.8716 69.3855 8
 0 0 10 5734.89 371.474 8
 0 1 1 34192.9 691.046 4
 0 1 -1 34461.6 692.067 4
 0 -1 -1 34374.9 706.588 7
 0 -1 -1 31588.8 714.68 6
 0 1 1 31660.6 711.185 6
 0 -1 1 33573.5 719.248 10
 0 -1 -1 30872.4 688.658 4
 0 -1 1 33109.2 690.668 4
 0 1 1 32897.3 703.256 8
 0 -1 1 32768.1 702.784 8
 0 1 -1 33560.1 702.98 8
 0 -1 -1 33617.3 703.514 8
 0 1 1 32768 704.245 7
 0 -1 -2 53.5727 8.90029 4
 0 -1 2 18.0151 7.92025 4
 0 -1 -2 6.30764 14.5904 8
 0 1 -2 3.13275 14.4931 8
 0 1 -2 14.9396 18.1765 10
 0 -1 2 10.0901 16.3701 8
 0 1 2 6.74199 15.0273 8
 0 1 3 48712.8 1114.94 6
 0 1 3 50019.8 1064.01 7
 0 -1 -3 49845.6 1049.64 10
 0 1 -3 48529.4 1082.5 10
 0 1 3 46162.2 1079.2 8
 0 -1 3 46966.4 1081.51 8
 0 1 4 5.08621 19.3704 7
 0 1 4 -34.9073 39.0576 8
 0 -1 4 6.98886 32.3112 8
 0 -1 -4 -9.04555 29.0382 10
 0 1 4 18.7699 25.9299 6
 0 -1 5 62989.8 1381.94 7
 0 1 5 63871.8 1388.72 7
 0 -1 -5 61837.3 1377.67 10
 0 1 5 61306.8 1483.31 6
 0 -1 5 60256.8 1506.1 6
 0 1 6 29.3092 31.3632 7
 0 -1 6 27.5068 31.7928 7
 0 -1 6 -65.0892 56.8693 6
 0 1 6 -14.6247 46.0711 6
 0 1 6 5.99394 23.4207 1
 0 -1 6 35.0791 42.1231 8
 0 1 6 -35.0133 46.7295 8
 0 1 7 8394.29 386.479 6
 0 -1 7 8416.01 401.86 6
 0 1 7 8381.11 362.827 8
 0 -1 7 8220.25 361.541 8
 0 1 8 -39.2148 70.6341 6
 0 1 8 17.7567 62.0572 8
 0 -1 8 -17.7763 58.1133 8
 0 -1 9 2712.98 233.574 8
 0 1 9 2480.76 222.368 8
 0 -1 10 -24.5492 71.1397 8
 0 1 10 -24.6067 71.3065 8
 0 -2 0 214936 4407.11 5
 0 -2 0 216927 4404.68 4
 0 2 0 212317 4401.36 2
 0 2 0 216936 4405.95 4
 0 -2 0 213337 4401.88 2
 0 -2 -1 28.8861 16.8605 7
 0 2 -1 1.51387 9.80988 8
 0 2 -1 18.1215 13.0472 4
 0 2 1 19.9124 11.4089 4
 0 -2 1 19.5311 12.9964 4
 0 -2 -1 -7.58346 10.8625 4
 0 2 1 5.39338 16.4932 5
 0 2 -1 -2.90376 15.8442 9
 0 2 1 4.98835 10.577 8
 0 -2 1 -3.25763 9.65261 8
 0 -2 2 158410 3196.5 4
 0 -2 -2 155663 3194.14 4
 0 2 2 156812 3196.83 4
 0 2 -2 156963 3197.87 4
 0 -2 -2 157151 3251.99 6
 0 2 2 156301 3241.81 6
 0 -2 -2 145371 3224.01 7
 0 -2 2 153862 3223.21 8
 0 2 2 153862 3223.35 8
 0 -2 3 21.4275 22.9313 10
 0 2 3 -4.47693 22.1294 7
 0 2 3 6.51359 27.295 6
 0 -2 -3 82.2297 35.7752 6
 0 2 3 -10.3222 24.7006 8
 0 -2 3 20.5685 23.3471 8
 0 2 3 29.2503 13.1914 1
 0 -2 4 5.87714 23.5354 10
 0 -2 -4 17.0724 19.382 10
 0 2 4 16.866 24.564 7
 0 2 4 53.4183 33.0052 6
 0 -2 4 34.9561 28.654 8
 0 2 4 13.969 28.6263 8
 0 2 4 28.2263 15.7474 1
 0 2 5 20.2757 28.945 7
 0 -2 -5 10.7515 23.0304 10
 0 2 5 81.7104 22.3137 1
 0 2 6 6679.94 289.608 8
 0 -2 6 7376.03 300.979 8
 0 -2 6 6848.78 241.523 7
 0 -2 6 6317 328.793 6
 0 2 6 6772.48 311.369 6
 0 2 6 6499.56 245.97 7
 0 -2 7 -19.9633 67.5533 6
 0 2 7 82.4086 64.4001 6
 0 -2 7 44.2074 56.1202 8
 0 2 7 -29.4493 61.699 8
 0 2 8 24582.2 794.517 8
 0 -2 8 24568 794.085 8
 0 2 9 21.162 69.1869 8
 0 -2 9 84.9503 78.7294 8
 0 2 10 3648.91 291.384 8
 0 -2 10 3482.07 281.914 8
 0 -3 0 -8.21671 16.0532 2
 0 3 0 -3.02065 16.2694 4
 0 -3 1 805.645 37.1275 8
 0 3 1 884.029 39.1563 8
 0 -3 -1 853.695 54.9207 7
 0 3 1 817.513 50.1998 4
 0 3 -1 921.259 52.5368 4
 0 3 -1 731.121 54.1291 9
 0 3 1 750.509 52.6251 5
 0 -3 -2 10.261 23.7206 6
 0 3 2 3.37687 15.8901 8
 0 -3 2 -23.3175 16.9719 8
 0 -3 -2 50.288 12.3953 1
 0 -3 -2 4.4695 20.2925 7
 0 3 2 8.36412 19.336 7
 0 3 2 30.991 20.4697 5
 0 3 -2 19.7975 24.8424 9
 0 3 -2 12.1576 14.3025 4
 0 3 2 -3.01152 15.5681 4
 0 -3 -3 244820 5106.52 7
 0 3 3 245779 5100.68 7
 0 -3 -3 242954 5149.27 6
 0 -3 3 244338 5138.84 10
 0 -3 3 245633 5099.35 8
 0 3 3 250464 5101.08 8
 0 -3 4 37.0814 25.0973 10
 0 3 4 -8.6332 30.173 6
 0 -3 4 27.9811 24.4491 8
 0 3 4 21.0206 25.9749 8
 0 3 4 -6.22016 27.7127 7
 0 3 5 43659.8 1086.73 6
 0 -3 -5 44292.4 989.26 10
 0 -3 5 42746 1028.72 10
 0 3 5 44174 1026.94 7
 0 3 6 8.46762 34.7009 5
 0 3 6 -8.46483 31.3778 7
 0 -3 6 11.7557 45.9336 8
 0 3 6 -35.2313 50.2669 8
 0 3 6 13.4345 40.6613 6
 0 -3 7 7098.78 383.142 6
 0 3 7 7266.52 343.083 6
 0 -3 7 7472.05 335.037 8
 0 3 7 6981.38 327.349 8
 0 -3 8 70.916 65.7194 8
 0 3 8 -17.7365 67.5487 8
 0 -3 9 1479.94 170.701 8
 0 3 9 1336.94 167.262 8
 0 3 10 -121.526 97.3393 8
 0 -3 10 -96.2868 84.1556 8
 0 -4 0 284917 5947.69 4
 0 -4 0 288509 5952.36 5
 0 4 0 284139 5949.71 4
 0 -4 0 296847 5943.89 2
 0 -4 -1 9.0225 18.4879 2
 0 -4 -1 -4.60957 19.7307 7
 0 -4 1 61.7494 12.3624 8
 0 4 1 -4.83317 10.4398 8
 0 -4 -1 -4.79072 21.3434 5
 0 4 1 -4.7022 21.3481 5
 0 4 1 -12.2138 15.9084 4
 0 4 -1 12.2448 18.1843 4
 0 -4 -1 -7.89514 18.2511 4
 0 -4 1 -12.0784 20.2079 4
 0 4 -2 40465.7 963.546 9
 0 -4 -2 44083.4 964.081 7
 0 4 2 41489.9 956.882 5
 0 -4 2 41553.4 919.477 8
 0 4 2 41382.7 933.662 4
 0 4 -2 41765.6 934.351 4
 0 -4 -2 40911.6 930.68 4
 0 -4 2 42353.3 935.406 4
 0 -4 -2 42023.5 965.016 6
 0 -4 -3 63.3638 25.37 7
 0 -4 3 9.13897 29.8765 10
 0 -4 -3 -15.7526 35.7581 6
 0 4 3 6.30217 24.0013 5
 0 4 -3 14.359 32.5945 9
 0 -4 3 -43.5787 22.6979 4
 0 -4 -3 3.75454 18.8444 4
 0 4 3 -10.2819 21.068 8
 0 -4 3 10.1766 19.3784 8
 0 4 4 70.12 37.2884 8
 0 -4 4 76.7407 43.5491 8
 0 4 4 86.3415 33.8785 5
 0 -4 -4 67.2292 45.2359 7
 0 -4 4 37.2896 33.6081 10
 0 -4 -4 94.6126 60.9395 6
 0 4 4 48.771 29.2229 7
 0 4 5 57.4357 38.6227 5
 0 4 5 64.1136 40.845 7
 0 -4 5 47.1868 42.0598 10
 0 4 6 12449.6 425.993 8
 0 -4 6 12045.1 421.401 8
 0 -4 6 11611.6 387.017 10
 0 -4 7 -14.516 65.9019 8
 0 4 7 29.1881 65.0176 8
 0 -4 8 7340.01 362.602 8
 0 4 8 7497.55 369.822 8
 0 4 9 42.3491 76.2903 8
 0 -4 9 84.0143 71.0851 8
 0 4 10 5360.35 349.672 8
 0 -4 10 4785.77 330.5 8
 0 -5 0 -15.3005 23.1605 4
 0 5 0 10.3299 23.0162 4
 0 -5 0 50.4146 24.0318 2
 0 5 0 40.9875 24.8546 2
 0 -5 0 59.7737 27.2787 5
 0 -5 -1 9664.81 299.744 5
 0 5 -1 10288 277.914 2
 0 5 1 10389.1 234.958 8
 0 -5 1 10366.1 233.313 8
 0 5 -1 9520.63 287.572 4
 0 5 1 10230.5 292.798 4
 0 -5 -1 10141.1 295.597 2
 0 -5 1 10576.4 312.745 9
 0 -5 1 9705.86 288.58 4
 0 -5 -1 9592.74 286.828 4
 0 5 2 -6.38908 24.3332 5
 0 5 -2 41.3162 26.907 9
 0 -5 2 -5.12451 22.831 4
 0 5 -2 31.0148 24.322 4
 0 5 2 30.9399 21.6082 4
 0 -5 -2 4.93629 21.1298 4
 0 5 2 -3.30416 15.5477 8
 0 -5 2 6.46094 14.9366 8
 0 -5 -3 41916.2 992.124 6
 0 -5 3 40462.6 1032.37 10
 0 5 -3 41737.4 985.502 9
 0 -5 -3 40710 970.717 7
 0 -5 3 41696.2 935.691 4
 0 -5 -3 40030.3 927.811 4
 0 5 3 42585.1 973.508 5
 0 -5 3 40604.4 931.399 8
 0 5 3 41971.5 935.882 8
 0 5 4 8.08282 36.6958 5
 0 -5 4 -11.4063 34.5229 10
 0 -5 -4 10.8693 36.7806 6
 0 -5 4 13.8425 29.6252 8
 0 5 4 7.00589 27.3749 8
 0 -5 4 29.3027 24.8811 4
 0 -5 -4 9.13873 22.9345 4
 0 5 -4 -9.60045 36.5628 9
 0 -5 -4 -8.41566 30.3169 7
 0 5 -5 98989.2 2213.42 9
 0 5 5 98201 2175.77 5
 0 -5 5 98698 2217.4 10
 0 -5 6 22.4058 41.5274 10
 0 -5 6 -11.643 47.7137 8
 0 5 6 -11.8263 47.3508 8
 0 5 7 3106.01 183.612 5
 0 5 7 3318.81 214.331 8
 0 -5 7 2627.15 193.913 8
 0 5 8 35.1479 50.9256 8
 0 -5 8 -17.4826 61.0991 8
 0 -5 9 989.656 153.828 8
 0 5 9 1550.19 178.264 8
 0 -5 10 138.609 90.2706 8
 0 5 10 -47.4178 90.2982 8
 0 -6 0 309893 6415.17 2
 0 -6 0 314636 6431.23 4
 0 6 0 302806 6427.8 4
 0 -6 0 314247 6439.71 5
 0 6 1 5.38496 8.72317 8
 0 -6 -1 -7.24163 28.9944 5
 0 -6 1 7.72742 21.3503 9
 0 -6 1 25.0942 25.7094 4
 0 6 -1 6.28676 22.6475 4
 0 6 1 -12.5806 24.5784 4
 0 -6 -1 6.15975 25.8104 4
 0 6 -1 -54.8538 26.1417 2
 0 -6 -1 44.5784 27.8205 2
 0 6 -2 30487.7 719.19 4
 0 6 2 28951.7 714.474 4
 0 6 -2 31394.8 701.759 2
 0 -6 2 29739.8 662.457 8
 0 6 2 29078.1 663.381 8
 0 6 2 28551.3 732.356 5
 0 -6 -2 29377 738.002 2
 0 -6 -2 30564.2 743.443 7
 0 -6 2 29846.3 720.474 4
 0 -6 -2 29248.2 714.994 4
 0 -6 -3 36.183 48.723 6
 0 -6 3 65.217 32.8053 8
 0 6 3 15.2918 25.1994 8
 0 6 -3 8.9662 47.6549 9
 0 -6 -3 42.106 48.2509 7
 0 6 3 8.15617 29.3873 5
 0 -6 3 18.8026 33.3141 4
 0 -6 -3 23.9245 27.658 4
 0 -6 -3 39.6369 23.5665 1
 0 -6 4 6.91426 30.2229 8
 0 6 4 70.5204 35.9418 8
 0 -6 -4 62.9187 34.2767 4
 0 -6 4 85.1197 32.3289 4
 0 6 -4 41.4273 47.0306 9
 0 6 4 62.9865 36.0416 5
 0 -6 -4 55.8529 45.2955 7
 0 -6 4 26.9082 43.9953 10
 0 -6 -4 90.7728 50.5604 6
 0 -6 5 26.6884 42.0405 10
 0 -6 6 9487.54 377.088 10
 0 6 -6 9555.96 389.485 9
 0 6 6 10143.7 370.287 8
 0 -6 6 9464.25 358.623 8
 0 6 6 9967.23 361.145 5
 0 6 -7 83.3238 63.468 9
 0 6 7 -12.2208 48.9323 5
 0 -6 7 28.434 49.6883 8
 0 6 7 14.483 47.3488 8
 0 -6 8 16296.9 594.567 8
 0 6 8 17467.2 611.94 8
 0 6 -8 16917.3 621.91 9
 0 6 9 41.2661 76.4992 8
 0 -6 9 120.899 86.2613 8
 0 -6 10 4076.41 299.945 8
 0 6 10 4221.33 307.968 8
 0 -7 0 96.0003 52.7761 5
 0 -7 0 71.1425 33.912 2
 0 7 0 -7.45059 25.2221 4
 0 -7 0 59.5704 41.1534 4
 0 -7 1 9231.21 305.775 5
 0 7 -1 9030.43 278.071 2
 0 7 1 8691.36 295.175 4
 0 7 -1 9562.27 302.9 4
 0 7 -1 8819.69 203.831 3
 0 -7 1 9276.02 304.271 4
 0 -7 -1 9687.1 304.656 4
 0 -7 -1 9123.14 312.969 5
 0 -7 -1 8951.09 294.156 2
 0 -7 1 9473.37 324.647 9
 0 -7 -2 21.8367 31.7996 4
 0 7 2 -7.45107 27.6215 4
 0 7 -2 29.6657 25.9209 4
 0 -7 2 22.5639 25.4528 4
 0 -7 2 64.2354 35.857 9
 0 7 2 43.174 19.6177 8
 0 -7 2 -2.96729 19.2291 8
 0 -7 -2 -25.8767 38.4286 7
 0 7 -2 52.1417 29.0797 2
 0 -7 -2 -8.5244 34.1317 2
 0 7 -3 74490.3 1688.84 2
 0 7 3 78181.3 1749.65 5
 0 -7 -3 77172.5 1753.12 7
 0 -7 -3 77210.2 1712.78 4
 0 -7 3 76591.1 1716.45 4
 0 7 3 81616.4 1675.04 8
 0 -7 3 76549.5 1667.54 8
 0 -7 -3 80944.8 1765.5 6
 0 7 -3 74626.6 1757.5 9
 0 -7 4 46.5979 54.2844 10
 0 7 4 -13.648 31.5496 8
 0 -7 4 6.69741 33.6154 8
 0 -7 4 21.9319 31.2922 4
 0 -7 -4 6.88233 26.2114 4
 0 7 -4 33.5238 40.2559 9
 0 -7 -5 12520 479.442 6
 0 7 5 13976.4 449.83 5
 0 -7 5 13138.7 488.425 10
 0 -7 -5 12783.9 445.55 7
 0 -7 6 -33.7701 42.8716 8
 0 7 6 -11.5825 46.376 8
 0 7 -6 -15.0083 62.8885 9
 0 7 6 -12.3381 53.9009 5
 0 -7 6 -15.0551 54.2357 10
 0 -7 7 6915.79 325.565 8
 0 7 7 7680.49 342.187 8
 0 7 7 7397.39 325.802 5
 0 7 -7 7590.81 363.727 9
 0 7 8 -34.9928 68.3647 8
 0 -7 8 50.9376 61.166 8
 0 7 9 2366.78 211.924 8
 0 -7 9 2380.77 214.631 8
 0 7 10 -45.3425 81.6712 8
 0 -7 10 22.0054 76.9057 8
 0 -8 0 139143 2911.62 5
 0 -8 0 131808 2862.61 2
 0 -8 0 132654 2887.97 4
 0 8 0 132923 2886.63 4
 0 -8 -1 -8.26335 37.5154 2
 0 8 -1 40.9102 33.1691 2
 0 -8 1 53.2775 38.3858 9
 0 -8 -1 109.795 49.9236 7
 0 -8 -1 19.7197 41.3147 5
 0 -8 1 92.1371 49.6245 5
 0 8 1 8.64086 28.2485 4
 0 8 -1 -34.4665 37.6426 4
 0 -8 -1 17.275 41.3351 4
 0 -8 1 26.2185 45.1743 4
 0 -8 -2 50542 1195.42 2
 0 8 -2 51022.2 1147.33 2
 0 -8 2 49351.7 1210.51 9
 0 8 2 50413.3 1075.36 8
 0 -8 -2 48314.6 1174.12 4
 0 -8 2 51341.2 1187.14 4
 0 -8 3 -4.66568 23.4236 8
 0 8 3 61.8562 27.2663 8
 0 8 -3 13.5959 27.8637 2
 0 -8 3 8.78198 36.8019 4
 0 -8 4 60.0844 35.2246 4
 0 -8 -4 56.6479 34.6882 4
 0 8 4 92.4392 33.6896 8
 0 -8 4 105.359 35.0454 8
 0 -8 -4 71.7694 44.3785 7
 0 8 4 102.843 48.9463 5
 0 -8 4 123.966 57.9243 10
 0 -8 -4 144.784 52.732 2
 0 8 -4 117.342 38.491 2
 0 -8 -5 13.3226 43.5536 7
 0 -8 5 17.6831 55.7056 10
 0 8 5 12.5175 48.9104 5
 0 8 -5 27.6486 55.3506 9
 0 -8 -5 -64.0516 55.9628 6
 0 -8 -6 6699.83 356.448 6
 0 8 -6 6637.75 326.654 9
 0 8 6 6616.06 305.538 5
 0 -8 6 6408.29 333.265 10
 0 -8 6 6792.37 286.139 8
 0 8 6 6644.68 287.574 8
 0 8 7 57.9867 64.5842 5
 0 8 -7 -17.8464 67.9669 9
 0 8 7 14.2842 62.4019 8
 0 -8 7 13.7756 55.1559 8
 0 -8 -8 27643.2 929.52 2
 0 8 8 28723.8 852.896 8
 0 -8 8 27012 831.25 8
 0 -8 9 170.787 86.1752 8
 0 8 9 58.8778 64.1917 8
 0 -8 -9 102.928 100.564 2
 0 -9 0 65.4157 47.6329 5
 0 -9 0 41.563 45.3606 2
 0 -9 0 -10.0297 44.6876 4
 0 9 -1 8161.82 280.333 2
 0 -9 1 8280.25 332.473 9
 0 -9 -1 7724.59 291.471 2
 0 -9 -1 7563.67 296.916 4
 0 -9 1 7931.31 303.961 4
 0 -9 -1 7514.09 311.904 5
 0 -9 1 8342.97 317.189 5
 0 -9 2 20.3208 34.382 4
 0 -9 -2 19.7549 34.5208 4
 0 9 -2 -7.44188 31.1834 2
 0 -9 -2 -22.7578 40.9919 7
 0 -9 2 35.9376 39.162 9
 0 -9 2 42.4878 40.4534 5
 0 -9 -3 26767.5 751.667 2
 0 -9 3 25818.8 709.628 4
 0 -9 -3 25560.2 700.524 4
 0 -9 -3 26469.6 747.594 7
 0 9 3 25954.4 617.76 8
 0 -9 3 27215.3 619.463 8
 0 9 -3 27228.2 676.031 2
 0 9 4 6.36418 29.9453 8
 0 -9 4 39.5018 40.4712 4
 0 -9 -4 9.33946 37.3949 4
 0 -9 4 -19.8534 54.8541 10
 0 -9 -4 -14.1146 50.8474 6
 0 -9 -4 -14.5449 53.9163 2
 0 9 -4 31.325 33.5212 2
 0 -9 -4 134.372 61.0048 7
 0 -9 -5 27682 810.953 7
 0 -9 5 27686.9 878.009 10
 0 -9 -5 27783.8 837.636 2
 0 -9 -5 28156 842.235 6
 0 -9 -6 -20.3416 66.5019 6
 0 -9 -6 -115.335 76.9663 2
 0 9 6 -11.0937 46.4881 8
 0 -9 6 -19.2535 58.2759 10
 0 -9 -6 16.1157 61.3779 7
 0 9 -6 -16.6764 69.8794 9
 0 9 7 4748.1 259.138 8
 0 -9 -7 5263.85 331.581 2
 0 -9 -8 -24.5742 88.5261 2
 0 9 8 32.7761 67.1594 8
 0 9 9 1030.39 147.106 8
 0 -9 -9 1266.7 189.746 2
 0 -10 0 133863 2998.77 5
 0 -10 0 132295 2935.19 2
 0 -10 0 134181 3035.85 9
 0 -10 1 13.8289 45.2085 9
 0 -10 1 -12.1629 41.1579 5
 0 -10 -1 -25.567 47.3867 5
 0 -10 1 11.5013 50.2444 4
 0 -10 -1 22.729 40.9397 4
 0 -10 -1 37.2427 42.0084 7
 0 -10 2 9867.28 381.547 9
 0 10 -2 9872.08 323.062 2
 0 -10 2 9388.88 363.046 5
 0 -10 2 9848.88 361.049 4
 0 -10 -2 9350.31 351.669 4
 0 -10 -2 9310.98 362.345 2
 0 -10 -2 8760.38 361.331 7
 0 -10 3 -23.1864 46.4174 4
 0 -10 -3 22.267 50.5455 4
 0 -10 3 -12.0715 50.5816 5
 0 10 -3 16.2848 36.9659 2
 0 -10 -3 -27.8091 58.2625 2
 0 -10 -3 56.3011 60.2463 7
 0 -10 -4 15.0353 54.1655 7
 0 -10 4 -21.9399 69.1171 10
 0 -10 -4 -63.6978 62.2244 2
 0 -10 -4 45.7582 58.0909 6
 0 -10 -4 -10.611 42.4876 4
 0 -10 4 -22.4215 53.6513 4
 0 -10 4 -24.119 48.2868 5
 0 -10 -5 17.9983 60.9042 6
 0 -10 5 87.3809 73.9215 10
 0 -10 -5 -16.2833 60.3596 7
 0 -10 -5 -18.1101 47.4691 2
 0 -10 6 9005.81 436.984 10
 0 -10 -6 8971.06 405.615 7
 0 -10 -6 8886.69 432.36 2
 0 -10 -6 7890.44 419.329 6
 0 -10 -7 69.7689 93.1256 2
 0 -10 -8 6216.44 391.286 2
 0 -10 -9 -27.809 87.606 2
 0 -11 0 77.2679 45.0132 4
 0 -11 0 16.0626 50.6064 9
 0 -11 0 14.2013 46.4321 5
 0 -11 1 4114.8 226.1 4
 0 -11 -1 3676.84 215.555 4
 0 -11 1 3389.27 224.068 9
 0 -11 -1 3639.44 226.88 5
 0 -11 1 3614.32 222.823 5
 0 -11 -1 4075.31 215.017 2
 0 -11 -1 3640.89 225.282 7
 0 -11 -2 -29.6291 74.3557 7
 0 -11 2 52.0615 52.1118 4
 0 -11 -2 25.4593 45.8574 4
 0 -11 2 13.6491 51.9817 5
 0 11 -2 -18.1954 37.2831 2
 0 -11 -2 13.4111 46.87 2
 0 -11 2 29.9406 53.9293 9
 0 -11 3 42651.7 1106.07 5
 0 -11 -3 42267.7 1138.04 7
 0 -11 -3 41032.6 1123.11 2
 0 -11 3 43037.5 1096.14 4
 0 -11 -3 43577.2 1091.86 4
 0 11 -3 42821.6 1027.99 2
 0 -11 4 50.0636 55.7593 4
 0 -11 -4 35.7362 52.0387 4
 0 -11 -4 -52.2483 74.5461 2
 0 -11 -4 131.771 74.7792 6
 0 -11 4 -40.3215 61.0191 5
 0 -11 -4 -33.5565 76.1723 7
 0 -11 4 -48.1833 72.9165 10
 0 -11 -5 29628.4 913.296 7
 0 -11 5 31930 863.754 5
 0 -11 -5 30916.4 946.531 2
 0 -11 5 31590.6 1008.19 10
 0 -11 -5 30651.7 940.474 6
 0 -11 -6 19.3374 58.5354 7
 0 -11 -6 111.708 82.823 6
 0 -11 -6 44.2423 69.6932 2
 0 -11 -7 1258.25 183.425 2
 0 -11 -8 -54.0363 88.3327 2
 0 -12 0 17508.5 586.54 4
 0 -12 0 17297.9 620.689 9
 0 -12 0 19447.2 616.902 7
 0 -12 0 18515.5 612.05 5
 0 -12 -1 13.0458 49.6861 2
 0 -12 1 43.419 45.5954 4
 0 -12 -1 14.354 51.7111 4
 0 -12 1 -15.5108 54.2099 5
 0 -12 1 34.3478 47.4525 9
 0 -12 -1 48.3883 54.582 7
 0 -12 -2 20808.3 678.057 7
 0 -12 -2 19907 644.267 2
 0 -12 2 20196.8 654.121 5
 0 -12 2 19791.9 643.048 4
 0 -12 -2 21323.4 650.66 4
 0 -12 2 21103.4 677.334 9
 0 -12 -3 16.7308 48.4821 2
 0 -12 3 -30.0919 65.7292 5
 0 -12 3 14.2279 62.1553 4
 0 -12 -3 -13.7847 62.5817 4
 0 -12 -3 17.6909 83.2369 7
 0 -12 -4 -17.7756 53.8003 6
 0 -12 -4 18.6167 72.7422 7
 0 -12 -4 18.8665 65.9357 2
 0 -12 4 14.8348 66.0902 5
 0 -12 -5 -40.6162 61.4652 6
 0 -12 -5 -19.7626 80.9887 7
 0 -12 5 -14.4775 56.569 5
 0 -12 -5 63.4848 64.0484 2
 0 -12 -6 4330.77 296.168 7
 0 -12 -6 3990.41 300.08 2
 0 -12 -6 3714.88 287.904 6
 0 -12 -7 78.2784 96.7351 2
 0 -12 -8 6760.57 432.76 2
 0 -13 0 96.0561 81.5627 4
 0 -13 0 156.103 90.9275 5
 0 -13 0 -19.3582 71.7601 9
 0 -13 0 -17.5873 75.2811 7
 0 -13 -1 1355.21 139.861 2
 0 -13 -1 1850.69 184.412 7
 0 -13 -1 1766.16 168.187 4
 0 -13 1 1936.87 175.401 4
 0 -13 1 1900.34 187.111 9
 0 -13 1 1801.65 176.752 5
 0 -13 -2 -16.1938 51.0139 2
 0 -13 2 53.9067 56.6058 9
 0 -13 2 -16.9034 66.0476 5
 0 -13 -2 -15.5831 63.8605 4
 0 -13 2 15.8127 60.2213 4
 0 -13 -2 -18.7438 67.5227 7
 0 -13 -3 33617 981.809 2
 0 -13 -3 32907.4 931.539 4
 0 -13 3 32801.2 936.696 4
 0 -13 3 35354.6 968.504 5
 0 -13 -3 31496 985.322 7
 0 -13 -4 -20.5047 62.0603 7
 0 -13 -4 -19.1397 60.2941 6
 0 -13 -4 20.4026 71.3042 2
 0 -13 -5 10105.6 489.574 7
 0 -13 -5 11818.5 511.22 6
 0 -13 -5 10760.5 506.477 2
 0 -13 -6 -24.1525 96.7057 6
 0 -13 -6 -74.8692 75.5373 2
 0 -13 -6 22.9504 87.4079 7
 0 -13 -7 2610.33 261.316 2
 0 -14 0 55530.7 1433.2 7
 0 -14 0 50179.3 1420.12 9
 0 -14 1 20.2996 66.3622 9
 0 -14 -1 39.9935 55.2495 7
 0 -14 1 -38.043 62.1838 7
 0 -14 -2 8022 388.479 2
 0 -14 -2 9202.82 439.155 7
 0 -14 2 9362.79 427.922 9
 0 -14 -3 -21.6169 80.1307 7
 0 -14 -3 137.571 76.7914 2
 0 -14 -4 22.5636 85.9319 7
 0 -14 -4 20.4966 59.3947 6
 0 -14 -4 -21.9703 76.783 2
 0 -14 -5 -23.5313 89.6172 7
 0 -14 -5 24.1621 66.7579 2
 0 -14 -5 22.616 76.5296 6
 0 -14 -6 4783.96 349.39 2
 0 -14 -6 4918.17 344.05 7
 0 -14 -7 56.5816 85.6334 2
 0 -15 0 21.747 71.095 7
 0 -15 -1 4178.92 298.956 7
 0 -15 1 5039.61 319.991 7
 0 -15 -2 18.7101 61.1658 2
 0 -15 -2 23.0887 72.7345 7
 0 -15 2 -20.6152 74.2643 7
 0 -15 -3 5286.3 348.121 7
 0 -15 -3 6111.89 350.613 2
 0 -15 -4 -24.6406 98.6577 7
 0 -15 -4 43.6756 76.3204 6
 0 -15 -4 -46.4929 86.1714 2
 0 -15 -5 10000.5 492.494 6
 0 -15 -5 10241.6 516.014 7
 0 -15 -5 10177.1 518.699 2
 0 -15 -6 26.3506 100.363 7
 0 -15 -6 110.408 90.2452 2
 0 -16 0 36520.7 1129.35 7
 0 -16 1 -23.4704 98.3461 7
 0 -16 -1 -24.4303 76.9621 7
 0 -16 -2 4802.25 340.803 7
 0 -16 2 5022.2 333.991 7
 0 -16 -3 22.1489 79.797 2
 0 -16 3 109.449 81.1494 7
 0 -16 -3 51.5521 90.0902 7
 0 -16 -4 23.0966 78.1564 6
 0 -16 -4 26.474 95.3706 7
 0 -16 4 -20.9878 77.7993 7
 0 -16 -4 49.1385 91.0749 2
 0 -16 -5 -27.2518 123.722 7
 0 -16 -5 26.5883 101.26 2
 0 -17 0 -103.422 119.555 7
 0 -17 -1 1756.26 218.533 7
 0 -17 1 1750.61 211.466 7
 0 -17 2 148.386 94.1991 7
 0 -17 -2 27.0854 103.165 7
 0 -17 -3 12843 609.816 7
 0 -17 -3 11893 551.569 6
 0 -17 -3 12448.8 557.884 2
 0 -17 3 14108.5 593.967 7
 0 -17 -4 -56.3183 92.0583 7
 0 -17 4 -22.7573 84.3604 7
 0 -17 -4 -25.3549 70.0566 2
 0 -18 0 8254.85 476.499 7
 0 -18 -1 56.9421 105.538 7
 0 -18 1 -54.0218 88.3029 7
 0 -18 -2 5265.31 384.914 7
 0 -18 2 5821.48 382.424 7
 0 -18 -3 147.297 95.924 6
 0 -18 3 -50.2149 84.9604 7
 0 -18 -3 -29.1763 88.3056 7
 1 0 -1 93933.9 1954.19 10
 -1 0 1 94739.6 1967.18 6
 -1 0 -1 94188.3 1947.9 8
 1 0 1 93553.3 1949.16 8
 -1 0 2 5279.44 186.534 6
 1 0 -2 5259.97 162.884 10
 -1 0 -2 5340.88 161.884 8
 1 0 2 5237.25 162.548 8
 1 0 2 5275.43 134.154 7
 -1 0 -3 10499.4 294.266 8
 -1 0 3 10027.2 292.758 8
 1 0 -3 9971.92 287.754 10
 1 0 3 10234.1 295.038 8
 -1 0 3 10410.1 331.429 6
 -1 0 4 29647.1 777.999 6
 1 0 4 27911.9 716.162 8
 -1 0 -4 28470.1 714.255 8
 -1 0 4 31104.6 726.929 8
 1 0 -4 29686.7 709.246 10
 1 0 4 28066.4 659.907 7
 -1 0 4 29716.8 703.296 7
 1 0 4 29716.9 762.424 6
 1 0 5 85.4011 48.8829 6
 -1 0 5 106.307 50.642 6
 -1 0 5 101.547 36.4528 7
 1 0 5 90.4644 29.4742 7
 1 0 -5 79.1448 35.3085 10
 1 0 6 10283.1 382.109 8
 -1 0 6 10245 339.818 7
 1 0 -6 10560.8 357.406 10
 1 0 6 10565.3 307.827 7
 -1 0 6 11406.5 392.452 8
 -1 0 6 10426.2 425.799 6
 1 0 6 10368 414.71 6
 -1 0 7 23145.1 759.477 6
 1 0 7 23589.1 745.001 6
 1 0 7 22650.4 702.202 8
 -1 0 7 23022.1 703.687 8
 1 0 8 679.387 115.538 8
 -1 0 8 743.074 122.338 8
 1 0 8 533.154 112.579 6
 -1 0 9 7595.13 398.929 8
 1 0 9 6801.14 380.541 8
 -1 0 10 2203.27 230.555 8
 1 0 10 2374.35 234.986 8
 1 -1 0 13.1107 7.86377 7
 -1 1 0 41.0573 10.0973 7
 1 1 0 4.16859 11.2333 10
 -1 1 0 18.0045 9.81834 2
 -1 -1 0 3.71473 10.1426 9
 1 1 -1 98463.2 2061.8 10
 -1 -1 1 97277.1 2056.23 10
 -1 1 1 96745.7 2051.65 6
 1 1 1 106324 2028.15 5
 -1 -1 -1 94882.1 2025.85 5
 1 -1 -1 97889.7 2055.8 6
 -1 -1 -1 98513.7 2034.05 6
 1 1 1 97806.5 2030.26 6
 -1 1 1 98077.8 2046.19 7
 1 -1 -1 94076.6 2046.56 7
 -1 1 -1 99407.1 2035.89 8
 -1 -1 -1 98366.6 2035.93 8
 1 -1 1 97960.9 2036.44 8
 1 1 1 97432.5 2036.57 8
 1 -1 -1 97485.5 2035.73 1
 -1 1 1 100221 2034.03 1
 1 -1 2 86710.4 1808.67 10
 1 1 -2 86032.3 1842.58 10
 1 1 2 92294.1 1797.87 7
 1 1 2 88614.8 1826.23 8
 1 -1 2 84098 1823.21 8
 -1 1 2 84898.6 1851.53 6
 1 -1 -2 85464.4 1860.06 6
 -1 -1 -2 84166 1798.57 7
 -1 1 -2 92097.2 1825.83 8
 -1 -1 -2 85802.9 1822.2 8
 -1 1 2 84989.9 1811.65 1
 -1 1 2 85451.5 1781.28 4
 -1 1 -2 84465.8 1782.13 4
 1 -1 -3 2318.79 102.738 10
 -1 -1 -3 2273.57 77.9914 10
 -1 -1 3 2209.22 105.669 10
 -1 1 3 2178.61 62.1659 4
 -1 -1 3 2319.31 64.8082 4
 -1 -1 -3 2280.64 62.9599 4
 -1 1 -3 2418.12 65.7986 4
 1 1 3 2108.08 108.223 8
 1 -1 3 2539.07 115.106 8
 -1 -1 -3 2208.4 107.56 8
 -1 -1 3 2326.74 111.238 8
 -1 1 -3 2373.38 110.333 8
 -1 1 3 2309.87 111.279 8
 1 1 -3 2209.2 115.937 10
 -1 1 3 2275.67 107.972 7
 -1 1 3 2487.29 131.678 6
 1 1 3 2091.6 114.761 6
 -1 -1 -4 32218.1 717.884 10
 1 1 -4 32306.9 789.47 10
 1 -1 4 33160.3 788.707 8
 1 1 4 33148.7 789.118 8
 1 1 4 31470.7 809.888 6
 -1 1 4 33101.9 834.567 6
 1 1 4 30520.4 730.113 7
 -1 -1 -4 33548.4 786.76 8
 -1 1 4 31675.1 783.295 8
 -1 1 -4 33052.9 784.303 8
 -1 -1 4 32294.8 785.148 8
 -1 1 4 33293.5 770.563 7
 1 -1 -4 31656.6 759.367 10
 1 1 5 12812.6 348.246 7
 -1 1 5 13158.9 366.96 1
 -1 -1 -5 12876 336.278 10
 1 1 -5 13024.8 403.452 10
 1 -1 -5 12999 378.905 10
 1 -1 5 13109.9 453.397 6
 1 1 5 12773.5 431.6 6
 -1 -1 5 13449.7 473.884 6
 -1 1 5 12164.3 438.386 6
 -1 1 5 12241.9 375.839 7
 1 -1 5 12706 340.918 7
 -1 -1 6 6314.68 281.084 8
 1 -1 6 6205.95 277.505 8
 1 1 6 6618.85 284.848 8
 -1 1 6 6669.08 252.844 7
 -1 -1 6 6630.38 250.738 7
 1 -1 6 6861.31 219.279 7
 -1 1 6 6463.23 233.039 1
 1 -1 -6 6241.92 247.508 10
 1 1 6 6578.02 223.419 7
 -1 1 6 6200.33 278.338 8
 1 1 6 6575.5 304.859 6
 -1 -1 6 6216.02 324.547 6
 -1 1 6 6321.87 312.507 6
 1 -1 6 6307.99 313.718 6
 -1 -1 7 21306.8 657.649 8
 -1 1 7 20926 655.141 8
 1 1 7 20798.4 653.052 8
 1 -1 7 20112.9 647.877 8
 -1 1 7 20388.2 580.995 7
 1 1 7 20244.3 670.56 6
 -1 -1 7 20744.8 713.039 6
 1 -1 7 21241.5 705.593 6
 -1 1 7 21061.4 697.925 6
 1 -1 8 215.842 83.4144 8
 1 1 8 178.584 76.7186 8
 -1 -1 8 470.773 101.508 8
 -1 1 8 471.076 100.332 8
 1 -1 8 331.689 96.0657 6
 1 1 8 432.406 109.154 6
 -1 1 9 6660.88 373.896 8
 1 1 9 6368.11 367.624 8
 1 -1 9 7228.35 389.078 8
 -1 -1 9 6538.08 367.978 8
 1 1 10 3231.83 269.103 8
 1 -1 10 2768.13 248.926 8
 -1 1 10 2353.33 248.107 8
 -1 -1 10 2514.09 246.927 8
 -1 2 0 -4.68017 13.8674 2
 1 -2 0 22.0478 15.2859 2
 1 -2 0 15.5778 13.611 7
 1 2 0 -1.08246 7.74234 3
 1 -2 0 3.43417 7.81248 3
 1 -2 0 10.6394 15.9935 4
 -1 2 0 -2.21892 13.2916 4
 1 -2 0 2.20984 14.449 5
 -1 2 0 51.9555 16.6308 5
 -1 2 -1 78881.9 1642.76 9
 1 2 -1 75026.2 1671.02 9
 -1 -2 -1 77382.3 1648.17 5
 -1 2 1 77310.8 1644.64 4
 -1 2 -1 80903.9 1646.35 4
 1 -2 1 77555.5 1638.79 8
 -1 -2 -1 79048.9 1638.17 8
 1 2 1 83016.4 1641.05 8
 -1 2 -1 78176.3 1637.96 8
 1 -2 -1 76547.3 1660 2
 1 -2 -1 82011.5 1663.9 7
 -1 2 2 59583.9 1253.45 1
 1 -2 -2 60904.9 1310.3 6
 -1 -2 -2 59374.2 1287.65 6
 1 2 2 56179.4 1262.14 5
 -1 2 2 54410.8 1278.1 7
 1 -2 -2 61793.8 1291.75 7
 -1 2 2 59840.3 1299.47 6
 -1 -2 -2 59845.9 1264.62 7
 1 2 2 56870.4 1270.26 8
 1 -2 2 59726.4 1272.91 8
 -1 -2 -2 61466.2 1247.45 4
 -1 -2 2 60347.9 1248.4 4
 -1 2 2 61714.2 1272.74 8
 -1 -2 2 59725.9 1270.89 8
 -1 2 -2 59736.9 1270.86 8
 -1 -2 -2 56347.2 1268.37 8
 -1 2 2 59529.3 1246.4 4
 -1 2 -2 60054.5 1247.87 4
 -1 -2 2 57345.5 1303.19 10
 1 2 3 11273.5 329.629 6
 -1 2 3 11459.4 346.97 6
 1 -2 -3 11710.3 362.396 6
 -1 -2 -3 12014.8 306.031 7
 -1 2 3 11366.2 320.751 7
 1 2 3 11624.5 300.925 5
 1 2 3 11592.9 253.216 1
 -1 2 3 11616.1 292.423 1
 1 -2 3 11617.6 322.075 8
 1 2 3 11121.1 318.554 8
 1 2 3 10610.3 295.333 7
 -1 2 3 10900 267.182 4
 -1 2 -3 11715.7 270.993 4
 -1 -2 3 11356.3 331.291 10
 1 2 -3 11178.7 346.718 10
 -1 -2 -3 11046.8 266.112 4
 -1 -2 3 11931.3 270.368 4
 -1 -2 -3 11821 321.523 8
 -1 -2 3 11753.1 322.617 8
 -1 2 3 11558.8 320.505 8
 -1 2 -3 10744.3 314.172 8
 1 2 4 45959.6 1044.04 8
 1 -2 4 44250.6 1038.35 8
 -1 2 4 43606.8 1025.54 7
 1 2 4 42419.7 1051.51 6
 -1 2 4 42869.8 1074.1 6
 1 -2 -4 46036.1 1010.21 10
 -1 -2 4 42304.8 1025.5 10
 1 -2 4 44192.3 1002.37 10
 -1 -2 -4 44056.7 963.191 10
 1 2 4 45722.8 997.366 7
 -1 2 4 44993.7 986.323 1
 1 2 4 45297.9 945.935 1
 -1 -2 4 44080.8 935.24 4
 -1 -2 -4 46247.4 933.429 4
 -1 2 4 42926.1 1032.86 8
 -1 -2 -4 44970.9 1035.37 8
 -1 -2 4 42224.4 1031.45 8
 -1 2 -4 43532.6 1031.04 8
 1 2 5 1587.21 93.3811 7
 -1 2 5 1616.99 110.503 7
 -1 2 5 1584.67 88.2432 1
 1 2 5 1523.6 67.5579 1
 -1 -2 -5 1545.46 78.5769 10
 1 -2 -5 1647.98 102.967 10
 1 -2 5 1514.75 89.7459 10
 -1 2 5 1718.71 137.046 6
 1 2 5 1354.84 117.841 6
 -1 -2 6 4135.49 217.24 8
 1 2 6 3936.48 212.415 8
 1 -2 6 3689.12 207.37 8
 -1 2 6 3824.54 210.081 8
 1 2 6 4078.43 169.436 7
 -1 2 6 4006.09 190.669 7
 -1 2 6 3938.86 156.562 1
 1 2 6 3898.86 168.281 5
 -1 -2 6 3980.38 255.577 6
 1 2 6 3381.86 212 6
 -1 2 6 4008.31 237.009 6
 1 -2 -6 3906.47 182.189 10
 -1 2 7 19963.9 571.649 7
 -1 -2 7 20020.7 636.276 8
 1 2 7 20168.3 636.921 8
 1 -2 7 20715.4 643.561 8
 -1 2 7 19605.4 634.378 8
 1 -2 7 19826.4 697.153 6
 -1 2 7 20789.3 678.337 6
 1 2 7 19762.2 647.552 6
 -1 -2 7 19005 698.361 6
 -1 -2 8 252.465 83.4192 8
 -1 2 8 234.836 82.0589 8
 1 2 8 53.7931 62.7292 8
 1 -2 8 35.9778 58.8752 8
 1 2 8 286.175 85.6396 6
 -1 -2 9 4316.84 296.168 8
 -1 2 9 3616.73 272.172 8
 1 -2 9 3866.46 280.548 8
 1 2 9 4421.43 299.718 8
 1 -2 10 2030.46 218.958 8
 -1 2 10 2151.53 231.998 8
 -1 -2 10 2203.54 228.775 8
 1 2 10 2446.67 236.129 8
 -1 3 0 19.5072 16.5649 5
 -1 -3 0 13.5422 11.6685 2
 1 -3 0 3.38749 18.246 2
 -1 3 0 31.458 17.6005 4
 1 3 0 4.335 8.47201 3
 1 -3 0 10.5363 8.37525 3
 -1 3 1 869.691 52.4909 4
 -1 3 -1 908.844 53.9614 4
 1 -3 -1 942.589 59.8514 2
 1 3 -1 1035.82 43.4601 2
 1 -3 1 906.004 53.3511 9
 1 3 -1 938.166 66.3604 9
 1 3 1 929.477 43.503 8
 1 -3 1 930.921 43.336 8
 -1 3 1 900.627 57.8198 7
 1 -3 -1 884.386 59.0415 7
 -1 3 -1 942.355 42.3685 8
 -1 -3 -1 889.052 41.7179 8
 -1 3 1 848.715 59.3406 5
 -1 -3 -2 30464.9 688.9 6
 1 -3 -2 30615.8 712.885 6
 1 -3 -2 29656.6 696.849 7
 1 -3 2 29759.6 668.882 8
 1 3 2 28787.8 667.84 8
 1 3 2 28391.6 676.761 5
 -1 -3 2 29663.5 729.299 10
 -1 -3 -2 30436.6 622.698 1
 -1 3 -2 29799.7 667.546 8
 -1 3 2 30083 670.541 8
 -1 -3 2 30280.3 670.112 8
 -1 -3 -2 31821.9 671.911 8
 -1 3 2 28521.3 660.454 4
 -1 3 -2 29574 663.143 4
 -1 -3 -2 26916 673.01 7
 -1 3 2 29848.4 692.538 7
 1 3 -2 29757.1 708.683 9
 -1 3 -2 28702.5 678.99 9
 -1 -3 3 12045.2 367.169 10
 1 -3 3 11736.9 357.26 10
 -1 3 3 12261.6 346.406 7
 -1 3 -3 12404.9 334.889 8
 -1 -3 3 12612 337.898 8
 -1 -3 -3 11762 331.794 8
 -1 3 3 12573.1 337.658 8
 1 -3 3 12427.4 337.438 8
 1 3 3 12764 340.766 8
 -1 3 3 11083.4 296.922 4
 -1 3 -3 12487.5 303.544 4
 -1 -3 -3 11683.5 326.784 7
 1 -3 -3 13421.9 357.485 7
 -1 -3 -3 12058.3 359.669 6
 1 -3 -3 12260.5 378.636 6
 1 3 3 11773.1 326.357 5
 1 -3 4 58033.7 1321.62 10
 -1 3 4 58148.2 1365.86 6
 1 3 4 60917.2 1345.51 6
 1 3 4 58808.9 1302.41 5
 -1 -3 4 56222.8 1321.52 8
 -1 3 4 59596.5 1329.64 8
 -1 -3 4 58261.7 1344.06 10
 -1 3 4 58929.9 1329.03 7
 -1 -3 -4 60558.4 1307.81 7
 1 3 4 59011.9 1331.31 8
 1 -3 4 58894.8 1328.51 8
 -1 3 4 57946.4 1263.27 1
 1 -3 -4 58560.7 1393.98 6
 -1 3 5 5474.25 254.618 6
 1 3 5 5028.57 233.505 6
 -1 3 5 5202.13 172.652 1
 -1 -3 5 5341.43 222.569 10
 -1 -3 -5 5136.74 167.621 10
 1 -3 -5 5229.58 200.307 10
 1 -3 5 5438.97 207.152 10
 -1 3 5 5698.13 225.971 7
 1 3 5 5789.05 207.654 5
 1 3 6 4720.32 196.659 5
 -1 3 6 4585.94 251.361 6
 1 3 6 5074.71 248.123 6
 -1 3 6 4371.06 229.872 8
 1 -3 6 4805.23 236.442 8
 1 3 6 4367.63 229.085 8
 -1 -3 6 4873.92 239.647 8
 -1 3 6 4420.45 210.003 7
 1 -3 7 15233.2 594.755 6
 1 3 7 14689.3 524.152 6
 -1 3 7 15074.9 547.998 6
 -1 3 7 15100.2 470.954 7
 -1 -3 7 15552 606.326 6
 -1 3 7 14851.1 521.668 8
 1 -3 7 14432 517.651 8
 -1 -3 7 15136.5 524.444 8
 1 3 7 14827.7 521.232 8
 -1 -3 8 35.8391 60.7034 8
 1 -3 8 198.252 70.4788 8
 1 3 8 89.9555 64.873 8
 -1 3 9 3939.5 279.861 8
 -1 -3 9 3989.48 279.435 8
 1 -3 9 3526.45 269.147 8
 1 3 9 3464.01 271.73 8
 -1 -3 10 1893.34 208.071 8
 1 -3 10 1504.44 193.858 8
 1 3 10 1315.53 183.763 8
 -1 3 10 1626.53 195.203 8
 1 -4 0 -4.11661 21.5829 4
 -1 -4 0 4.1919 19.383 4
 -1 4 0 -4.17369 21.8821 4
 -1 4 0 33.5866 19.7562 2
 -1 -4 0 37.7934 16.5136 2
 1 -4 0 86.3093 23.5489 2
 1 -4 0 13.0954 20.892 5
 -1 4 0 4.29373 21.2242 5
 1 4 -1 29433 711.25 9
 1 -4 -1 30682.8 696.203 7
 1 -4 1 29528 676.746 5
 1 4 -1 28411.2 649.088 2
 -1 4 -1 28162.9 675.239 2
 -1 -4 1 29144.3 707.591 9
 -1 -4 1 29817.4 681.432 4
 -1 -4 -1 30251.9 681.846 4
 1 -4 -1 29437.1 692.6 2
 1 -4 1 29283.4 680.79 4
 -1 4 -1 29771 680.738 4
 -1 4 1 28920.7 678.261 4
 1 -4 -1 30825 682.575 4
 -1 4 -1 29544 635.549 8
 -1 -4 -1 30969.9 638.768 8
 -1 -4 -1 31180.4 691.974 5
 -1 4 1 28541.1 692.011 5
 -1 -4 2 15515.7 452.658 10
 1 4 2 14647.4 367.87 8
 1 -4 2 15177 369.825 8
 -1 -4 -2 15825.8 399.423 6
 1 -4 -2 16003.1 420.769 6
 -1 4 -2 15235.9 382.392 4
 -1 -4 2 15292.8 383.67 4
 -1 -4 -2 14884.3 380.335 4
 -1 4 2 15031.1 380.531 4
 1 4 -2 15473.3 422.751 9
 -1 4 -2 14686.4 393.235 9
 -1 -4 -2 15755.4 371.105 8
 -1 4 2 14763.9 368.004 8
 -1 -4 2 14828 367.582 8
 -1 4 -2 14777.7 366.16 8
 1 -4 2 15199.9 381.834 4
 1 -4 -2 15358.1 381.06 4
 1 4 2 14917 394.721 5
 -1 4 2 16295.2 414.348 5
 -1 -4 -2 14607.3 394.537 7
 -1 4 2 15010.1 404.232 7
 1 -4 -2 14684.5 405.466 7
 -1 -4 -3 27209.1 685.482 6
 1 -4 -3 27486.3 709.35 6
 1 4 3 25262.8 654.867 5
 1 -4 -3 27150.1 681.152 7
 -1 -4 -3 28276.7 666.578 7
 -1 -4 3 26792.9 718.219 10
 -1 -4 -3 27274.6 651.083 8
 -1 4 3 27502.6 653.826 8
 -1 4 -3 27643.2 650.659 8
 -1 -4 3 27916.2 654.003 8
 1 -4 3 27370.6 652.288 8
 1 4 3 27092.1 652.148 8
 -1 4 -3 27115.6 669.825 9
 1 4 -3 27591 701.196 9
 -1 4 3 27448.8 632.426 4
 -1 4 -3 27097.9 632.839 4
 -1 4 3 27511.7 679.58 7
 -1 -4 3 28238 637.341 4
 -1 -4 -3 28549.1 633.588 4
 -1 -4 4 63331.6 1460.38 10
 1 -4 4 62594.8 1444.68 10
 1 4 4 61232.5 1398.46 5
 -1 4 4 59972.6 1416.95 7
 -1 -4 -4 66426.6 1412.18 7
 -1 -4 4 63310.6 1411.17 8
 -1 4 4 63276.1 1411.6 8
 1 4 4 64613.3 1415.32 8
 1 -4 4 62389.2 1410.29 8
 -1 4 -4 62970.3 1352 4
 -1 -4 -4 64622.1 1463.97 6
 1 -4 -4 60118.9 1477.63 6
 -1 -4 4 66421.2 1354.29 4
 -1 -4 -4 59267 1342.43 4
 1 4 5 5021.28 204.165 5
 1 -4 5 5051.39 217.156 10
 -1 4 5 4911.56 216.494 7
 -1 -4 5 4911.89 226.853 10
 1 4 6 12471.8 377.564 5
 -1 4 6 11638.6 416.462 8
 1 -4 6 12889.2 429.9 8
 1 4 6 11264.4 411.758 8
 -1 -4 6 11615.6 414.085 8
 -1 4 6 11586.9 396.621 7
 1 -4 6 12038.8 378.312 10
 -1 -4 6 12240.6 404.58 10
 -1 4 7 15134 477.363 7
 -1 -4 7 14135.2 597.529 6
 -1 -4 7 14602.9 514.807 8
 -1 4 7 15058.7 524.01 8
 1 4 7 15148 522.872 8
 1 -4 7 15260 523.329 8
 -1 4 7 13756.6 469.538 5
 1 4 8 503.18 95.828 8
 1 -4 8 411.628 102.836 8
 -1 4 8 374.58 89.8688 8
 -1 -4 8 282.445 86.2312 8
 1 -4 9 3759.97 272.409 8
 -1 4 9 3229.9 260.032 8
 1 4 9 3717.12 272.969 8
 -1 -4 9 3932.58 276.514 8
 1 4 10 4126.71 303.853 8
 1 -4 10 3718.62 291 8
 -1 4 10 3382.6 282.124 8
 -1 -4 10 3386.85 279.241 8
 -1 5 0 5.23486 23.3222 4
 -1 -5 0 42.2114 27.661 4
 1 -5 0 20.8222 25.7288 4
 1 -5 0 22.0977 28.145 5
 1 -5 0 -31.4641 25.0959 2
 -1 -5 0 24.2273 17.6405 2
 -1 5 0 -5.16156 23.8637 2
 1 -5 -1 40183.8 907.421 4
 -1 -5 1 39689.4 908.49 4
 -1 -5 -1 39148.4 905.896 4
 -1 5 1 39723.5 907.74 4
 1 -5 1 39616.6 907.513 4
 -1 5 -1 39151.4 905.964 4
 -1 -5 -1 40390.6 919.193 5
 1 -5 1 39619 904.939 5
 -1 5 1 39853 922.695 5
 1 -5 1 39524.2 914.413 9
 -1 -5 1 37271.2 934.729 9
 1 -5 -1 42288.4 927.27 7
 1 -5 -1 39964.9 918.093 2
 -1 5 -1 39478.8 901.039 2
 -1 5 1 40768.6 843.92 8
 -1 -5 -1 39550.6 842.442 8
 -1 -5 1 40367.8 841.452 8
 -1 5 -1 39171.8 840.319 8
 -1 -5 2 32028.9 710.497 8
 -1 5 2 32597.9 713.571 8
 -1 5 -2 32186.2 710.057 8
 -1 -5 -2 33183.1 714.682 8
 -1 5 -2 31715.2 759.333 9
 -1 5 2 30878.1 768.004 5
 -1 -5 -2 31419.2 763.857 5
 1 -5 2 32628.4 748.458 4
 1 -5 -2 30772 739.347 4
 1 5 2 31980.6 713.479 8
 1 -5 2 31242.7 710.331 8
 -1 5 -2 31279.5 742.62 4
 -1 5 2 31369 741.834 4
 -1 -5 -2 31112.1 759.929 7
 1 -5 -2 31336.8 770.456 7
 1 5 -2 30029.3 780.854 9
 1 -5 -2 32344 773.35 2
 -1 -5 2 31410.2 744.344 4
 -1 -5 -2 33772.7 748.044 4
 -1 -5 3 56.4882 40.7101 10
 -1 -5 -3 47.5601 14.8246 1
 1 -5 -3 61.8549 21.3368 1
 -1 5 -3 28.465 32.3217 9
 1 5 -3 53.6421 37.4741 9
 1 5 3 87.5619 33.82 5
 -1 5 3 23.3602 28.8804 5
 -1 5 -3 51.5153 23.8363 4
 -1 -5 -3 24.7888 23.3466 4
 -1 -5 3 31.218 23.641 4
 -1 5 3 40.8433 24.8546 4
 -1 -5 -3 13.8569 25.7008 7
 1 -5 -3 15.7165 29.9431 7
 1 -5 3 66.9274 24.656 8
 -1 5 3 73.244 25.4686 8
 1 5 3 67.6263 26.9063 8
 -1 -5 3 61.4626 24.9347 8
 1 -5 -3 18.191 32.7799 6
 -1 -5 -3 92.3363 35.5876 6
 -1 -5 4 49855.1 1237.08 10
 1 -5 4 52190.4 1234.69 10
 -1 5 4 49477.5 1187.42 5
 1 5 4 49006.6 1164.45 5
 1 -5 -4 52836.2 1201.04 7
 -1 -5 -4 52501.6 1177.4 7
 -1 -5 4 51874.3 1162.19 8
 -1 5 4 49892.5 1159.06 8
 -1 5 -4 50824.9 1124.02 4
 -1 5 -4 50465.8 1186.84 9
 1 5 -4 50813.5 1219.28 9
 -1 -5 4 51573.2 1124.91 4
 -1 -5 -4 48458.2 1114.32 4
 1 5 4 50345.1 1160.29 8
 1 -5 4 49207.5 1156.78 8
 1 -5 -4 52410.2 1245.61 6
 -1 -5 -4 51216.3 1217.34 6
 -1 5 4 50862.4 1187.02 7
 -1 -5 5 9505.39 361.377 10
 1 -5 5 9394.87 348.464 10
 -1 5 -5 10049.9 348.06 9
 1 5 5 9604.02 322.499 5
 -1 5 5 9757.31 341.331 7
 -1 -5 -5 9275.86 324.977 7
 1 -5 6 1927.89 137.978 10
 -1 -5 6 2057.59 150.356 10
 1 5 6 1753.91 141.164 8
 -1 -5 6 1837.51 142.889 8
 1 -5 6 1701.78 137.647 8
 -1 5 6 1873.66 146.159 5
 1 -5 7 8510.76 365.794 8
 -1 -5 7 8760.57 367.48 8
 -1 5 7 7805.93 354.601 8
 1 5 7 8002.19 358.396 8
 -1 5 7 8745.88 345.818 5
 -1 -5 8 557.709 100.285 8
 1 5 8 642.003 107.224 8
 -1 5 8 371.259 95.6711 8
 1 -5 8 335.163 86.3156 8
 1 5 -9 3479.17 275.22 9
 -1 -5 9 3055.87 248.976 8
 -1 5 9 3696.62 274.391 8
 1 5 9 3338.01 260.058 8
 1 -5 9 3609.74 264.006 8
 1 -5 -10 1882.86 212.444 2
 -1 -5 10 2046.31 215.803 8
 1 -5 10 1659.59 197.777 8
 1 5 10 2085.33 215.844 8
 -1 5 10 2174.08 223.479 8
 1 -6 0 67.6026 30.6925 5
 -1 -6 0 -6.80564 30.321 5
 -1 -6 0 12.7757 26.7678 4
 -1 6 0 31.6383 27.6443 4
 1 -6 0 6.34876 26.0192 4
 -1 -6 0 -4.96387 22.951 2
 1 -6 0 36.9944 26.3927 2
 -1 6 0 36.8002 31.2482 2
 -1 -6 -1 37543.2 851.679 2
 1 6 -1 37250.7 818.873 2
 1 -6 -1 36457.4 867.873 7
 1 -6 1 36217.4 854.916 5
 -1 -6 -1 32654.1 855.113 5
 -1 -6 -1 36271.1 772.858 3
 -1 6 -1 36558.3 778.265 3
 1 -6 -1 36517.4 862.582 2
 -1 6 -1 36490.3 844.688 2
 -1 6 1 35791.5 865.094 5
 -1 -6 1 35607.7 764.424 8
 -1 6 1 36498.3 767.583 8
 -1 6 1 35364.7 851.412 4
 -1 6 -1 36438.8 853.95 4
 -1 -6 -1 36292.7 854.23 4
 -1 -6 1 36442.7 854.968 4
 1 -6 1 37308.4 858.721 4
 1 -6 -1 36051.6 852.087 4
 -1 -6 1 37809.2 895.994 9
 1 -6 1 36555.6 865.44 9
 1 -6 -2 8297.17 288.67 7
 -1 -6 -2 8165.69 279.843 7
 -1 6 2 8058.3 280.084 5
 -1 -6 -2 7220.92 271.598 5
 1 -6 2 8031.62 266.325 4
 1 -6 -2 7788.56 260.255 4
 1 6 -2 7784.79 295.837 9
 1 -6 -2 8980.28 289.641 2
 -1 -6 -2 7648.6 258.248 4
 -1 -6 2 8172.23 267.558 4
 -1 6 2 8010.28 260.506 4
 -1 6 -2 7820.92 258.985 4
 -1 6 2 8213.51 221.643 8
 -1 -6 2 8219.16 220.166 8
 1 6 -2 8046.4 232.437 2
 -1 6 -2 8386.42 260.575 2
 1 -6 2 8136.72 221.001 8
 1 6 2 7916.5 220.823 8
 1 -6 -3 9873.86 327.275 7
 -1 -6 -3 9316.53 310.245 7
 -1 6 3 9185.43 314.73 5
 1 -6 -3 9697.9 287.709 4
 1 6 3 8739.09 299.089 5
 1 -6 3 9097.35 285.469 4
 -1 -6 -3 8939.86 310.31 6
 1 -6 3 8789.09 266.643 8
 1 6 3 9037.1 269.059 8
 1 -6 -3 8948.88 327.951 6
 -1 -6 3 9785.51 374.829 10
 -1 -6 -3 8650.79 278.785 4
 -1 -6 3 9177.21 286.109 4
 1 -6 -3 9472.57 324.109 2
 -1 -6 3 9133.92 267.343 8
 -1 6 3 9107.35 268.797 8
 -1 6 -3 9166.95 284.476 4
 -1 6 3 8647.66 279.002 4
 -1 6 -3 9035.31 307.373 9
 1 6 -3 8687.96 325.961 9
 1 -6 -3 9096.33 261.272 1
 -1 -6 -4 31315.7 775.291 4
 -1 -6 4 33650.8 788.377 4
 1 6 -4 33774 870.855 9
 -1 6 -4 33473.4 839.325 9
 -1 -6 -4 33171 830.025 7
 -1 -6 4 32420.5 795.948 8
 1 -6 4 33444.9 801.285 8
 -1 6 4 31762.6 796.893 8
 1 6 4 35460 808.478 8
 1 6 4 34261.9 830.578 5
 -1 -6 -4 32949 858.924 6
 -1 -6 4 33341.6 909.456 10
 1 -6 4 33211.9 899.738 10
 -1 6 -5 1074.63 110.298 9
 1 -6 5 1226.24 123.822 10
 -1 -6 5 1331.47 135.18 10
 -1 -6 -5 1275.88 82.3689 4
 -1 -6 5 1260.32 85.3008 4
 1 -6 -5 1466.33 148.09 6
 1 -6 6 6185.67 276.667 8
 1 6 6 6664.74 287.71 8
 -1 -6 6 6139.46 274.196 8
 -1 6 6 6608.6 284.432 8
 1 -6 6 6119.36 281.224 10
 1 6 6 5746.13 256.694 5
 -1 6 6 7217.12 300.151 5
 -1 -6 6 5992.49 292.63 10
 -1 6 -6 5977.09 285.963 9
 1 6 -6 6503.23 317.692 9
 -1 6 7 14727.8 506.271 5
 -1 6 -7 14554.8 529.19 9
 1 6 -7 14758.1 560.735 9
 1 6 7 15522.9 534.542 8
 -1 6 7 15063.1 527.345 8
 1 -6 7 15450.1 527.98 8
 -1 -6 7 15450 526.029 8
 1 6 -8 681.046 124.06 9
 -1 6 8 685.971 119.497 8
 -1 -6 8 291.984 96.6567 8
 1 6 8 476.614 98.1042 8
 1 -6 8 575.052 108.166 8
 -1 -6 9 4532.42 298.555 8
 -1 6 9 4363.5 298.636 8
 1 6 9 3952.54 283.078 8
 1 -6 9 4548.61 297.462 8
 1 -6 -10 1781.34 208.165 2
 1 6 10 2036.26 219.463 8
 1 -6 10 2147.77 219.94 8
 -1 -6 10 1944.11 209.47 8
 -1 6 10 2469.18 235.785 8
 -1 7 0 14.8653 29.0534 4
 -1 -7 0 98.4783 49.5357 4
 -1 -7 0 11.786 25.237 2
 1 -7 0 7.07663 30.9254 2
 -1 -7 0 89.7763 50.9305 5
 1 -7 0 72.8737 54.3465 5
 1 -7 0 75.4582 46.6257 4
 -1 -7 -1 22294.3 565.792 2
 1 7 -1 22394.9 536.696 2
 1 -7 -1 21427.1 575.47 2
 -1 7 -1 21783.5 559.167 2
 -1 7 1 21711.8 570.914 4
 -1 7 -1 21134.3 566.691 4
 -1 -7 -1 22570.4 592.433 5
 1 -7 1 20713.5 570.01 5
 1 -7 -1 21628.7 583.245 7
 1 -7 1 22054.6 576.723 4
 -1 -7 -1 21390.7 571.203 4
 1 -7 -1 22311.7 575.16 4
 -1 -7 1 21394.5 573.496 4
 1 -7 1 20716.9 579.441 9
 -1 -7 1 21556.7 609.734 9
 -1 -7 1 21102 460.036 8
 -1 7 1 22541 465.279 8
 -1 -7 2 30187.6 771.81 9
 1 -7 2 30136.5 730.19 5
 -1 -7 -2 28876.5 748.813 5
 -1 7 2 28548.1 744.524 5
 1 -7 2 28750.3 728.107 4
 1 -7 -2 28752.5 724.257 4
 -1 -7 2 28728.5 725.986 4
 -1 -7 -2 28119.8 722.495 4
 1 -7 2 27754.4 731.937 9
 -1 7 -2 27765.6 719.355 4
 -1 7 2 30159.3 728.04 4
 -1 -7 -2 28424.6 740.419 7
 1 -7 -2 29638.9 753.76 7
 -1 -7 -2 29171.7 737.751 2
 1 -7 -2 28014 741.692 2
 -1 -7 2 28674.6 646.894 8
 -1 7 2 30796.4 653.636 8
 1 7 -2 30208.1 683.809 2
 -1 7 -2 27805.3 707.276 2
 1 -7 -3 11137.1 308.208 1
 1 7 -3 9921.91 368.953 9
 -1 -7 -3 10764.3 355.266 6
 1 -7 -3 11576 383.149 6
 -1 7 3 10401.2 300.161 8
 -1 -7 3 10773.3 299.907 8
 1 7 3 10941.4 303.817 8
 -1 -7 -3 10552.3 356.938 7
 -1 -7 3 10827.5 429.796 10
 1 7 -3 11319.9 307.395 2
 -1 -7 3 10370.6 334.073 4
 -1 -7 -3 10408.7 330.652 4
 1 -7 3 10753.1 337.204 4
 1 -7 -3 10333.9 328.95 4
 1 -7 3 10943.4 302.422 8
 -1 7 -3 10638 334.682 4
 -1 7 3 10310.7 330.581 4
 1 -7 -4 18333.5 464.881 1
 -1 -7 4 16948.7 598.301 10
 1 -7 4 18605.2 606.586 10
 -1 7 -4 17698.1 529.952 9
 -1 -7 -4 17976.3 548.698 6
 -1 7 4 18559.6 490.55 8
 -1 -7 4 17739.7 483.478 8
 1 -7 4 17528.3 484.489 8
 1 7 4 18001.1 487.756 8
 1 -7 -4 17918.5 562.116 2
 -1 -7 -4 19792.3 498.586 4
 -1 -7 4 18553.8 499.601 4
 -1 -7 -5 4138.24 218.932 7
 1 -7 -5 4495.12 239.101 7
 1 -7 -5 4497.05 266.646 6
 -1 -7 5 4781.54 266.25 10
 1 -7 5 3789.45 237.72 10
 1 7 -5 3920.83 236.644 9
 -1 7 5 4365.3 227.129 5
 -1 -7 -5 4147.93 172.675 4
 -1 -7 5 4122.74 177.234 4
 1 7 5 4193.85 212.769 5
 1 -7 -6 6603.94 359.281 6
 -1 7 -6 7385.86 327.715 9
 1 7 -6 7051.64 343.63 9
 -1 -7 6 6622.06 329.727 10
 1 7 6 7329.5 299.875 5
 1 -7 6 7161.05 328.222 10
 -1 7 6 7660.78 323.975 5
 -1 7 6 6892.8 297.263 8
 1 7 6 6808.78 295.393 8
 1 -7 6 7323.36 301.568 8
 -1 -7 6 7194.89 300.257 8
 1 7 -7 18076.1 656.619 9
 -1 7 7 19917.4 624.688 5
 1 -7 7 18197.7 605.55 8
 1 7 7 19368.6 617.713 8
 -1 7 7 19774 623.108 8
 -1 -7 7 19275.6 612.101 8
 1 7 -8 41.8883 81.8816 9
 -1 7 8 259.608 84.2371 8
 1 -7 8 134.246 76.2321 8
 1 7 8 86.8274 74.3792 8
 -1 -7 8 169.007 80.9244 8
 1 -7 -8 153.085 85.4947 2
 1 -7 -9 6311.89 385.479 2
 -1 7 9 5832.92 346.253 8
 -1 -7 9 6196.92 347.388 8
 1 7 9 6419.74 356.754 8
 1 -7 9 5858.08 342.612 8
 -1 -7 10 2004.31 207.319 8
 -1 7 10 1973.96 210.979 8
 1 7 10 2067.56 214.957 8
 1 -8 0 23.9647 30.4272 2
 -1 8 0 65.268 39.6916 2
 -1 -8 0 6.80097 30.3035 2
 1 -8 0 17.634 43.581 4
 -1 8 0 17.1997 34.4366 4
 -1 -8 0 88.2822 48.1726 4
 1 -8 0 57.0152 52.5122 5
 -1 -8 0 19.0657 42.473 5
 -1 -8 -1 39046.3 937.531 2
 1 -8 -1 38659.2 951.388 2
 1 -8 1 37346.3 949.537 4
 -1 -8 1 39435.4 957.85 4
 1 -8 -1 39596.9 956.058 4
 -1 -8 -1 40302.3 959.495 4
 -1 -8 1 37633 991.99 9
 1 -8 1 39919.1 974.878 9
 -1 8 -1 37862.5 946.891 4
 -1 8 1 37711.3 947.822 4
 1 -8 -1 38722 964.775 7
 -1 8 -1 40442.4 939.897 2
 -1 -8 -1 42048.3 983.639 5
 1 -8 1 38972.1 960.522 5
 -1 -8 -2 12386.8 421.403 5
 1 -8 2 13637.2 414.835 5
 -1 8 2 13380.5 323.298 8
 -1 -8 2 13680.8 321.957 8
 1 8 -2 13283.1 367.112 2
 -1 -8 -2 12824 412.218 2
 1 -8 2 13950.2 420.59 4
 1 -8 -2 13223.6 410.036 4
 -1 -8 2 13464.7 413.852 4
 -1 -8 -2 13813.8 414.783 4
 -1 8 2 12342.9 401.378 4
 -1 8 -2 13354.1 408.007 4
 -1 8 -2 14485.4 404.124 2
 1 -8 2 12412.6 415.764 9
 -1 -8 2 13685.4 448.638 9
 1 8 3 1216.47 75.5051 8
 -1 -8 -3 1360.11 111.281 6
 -1 -8 3 1070.03 70.7224 8
 -1 8 3 1053.54 71.0492 8
 -1 -8 -3 1001.06 91.9892 4
 -1 -8 3 1093.87 96.0635 4
 -1 8 -3 1162.98 96.5167 4
 -1 8 3 1027.52 90.6609 4
 1 8 -3 976.666 74.336 2
 -1 8 -3 1092.93 93.0605 2
 -1 -8 3 1182.67 138.238 10
 1 -8 3 1308.17 104.454 4
 1 -8 3 1234.69 100.569 5
 1 -8 -3 974.055 91.1059 4
 1 -8 -3 910.478 103.127 2
 -1 8 4 14051.1 469.42 5
 1 -8 -4 13708.2 491.172 6
 1 -8 4 13448.7 392.077 8
 -1 -8 4 14319.3 397.587 8
 -1 8 4 13471.7 395.049 8
 1 8 4 14774.1 401.172 8
 1 8 -4 14686.8 392.838 2
 1 -8 4 14413.5 535.757 10
 -1 -8 4 13955.8 532.942 10
 1 -8 -4 14368.8 486.42 2
 -1 -8 4 13586.7 421.687 4
 -1 -8 -4 13534.9 415.117 4
 -1 -8 -4 14371 465.211 7
 1 -8 -4 13078.4 463.766 7
 1 -8 5 69.7589 57.0167 10
 -1 -8 5 35.943 52.0818 10
 1 -8 -5 -46.3782 60.4092 2
 1 -8 -5 42.3568 52.3411 7
 -1 -8 -5 45.0014 50.7641 6
 1 -8 -5 17.07 57.7665 6
 -1 -8 -5 74.8803 51.1485 7
 -1 -8 -5 30.638 36.6608 4
 -1 -8 5 66.2612 40.2976 4
 1 8 -5 30.4636 51.5469 9
 -1 8 5 26.5373 49.1894 5
 1 -8 -6 2216.36 194.946 2
 -1 -8 6 2010.35 146.841 8
 1 8 6 2285.78 158.126 8
 1 -8 6 2191.06 153.101 8
 -1 8 6 2313.33 161.363 8
 -1 -8 -6 2065.51 187.497 6
 -1 -8 -6 2163.64 170.78 7
 -1 -8 6 2413.22 199.517 10
 1 -8 6 2185.59 183.221 10
 1 8 -6 2058.58 186.563 9
 -1 8 -6 2023.26 169.471 9
 1 -8 -6 1670.22 187.126 6
 -1 8 6 2349.44 180.044 5
 1 -8 -7 14656.7 587.334 2
 1 8 7 16112.5 531.404 8
 -1 8 7 15220.8 522.757 8
 -1 -8 7 14747.1 510.021 8
 1 -8 7 14872.2 512.651 8
 1 8 -7 15046.8 579.924 9
 -1 8 7 14714.4 534.051 5
 1 -8 -8 46.3558 85.9232 2
 1 8 8 102.601 73.2012 8
 1 -8 8 99.3477 72.342 8
 -1 -8 8 33.2417 66.5557 8
 -1 8 8 17.2455 67.3924 8
 1 8 -8 21.536 75.2723 9
 1 -8 -9 3175.79 283.988 2
 1 8 9 3580.58 259.554 8
 1 -8 9 3016.74 234.922 8
 -1 8 9 3494.17 260.015 8
 -1 -8 9 3348.07 247.509 8
 -1 -9 0 53.9129 45.6117 9
 -1 -9 0 11.0251 39.7204 5
 1 -9 0 54.684 45.8302 5
 1 -9 0 62.8565 38.4387 2
 -1 -9 0 31.1224 31.157 2
 1 -9 0 10.1897 37.7753 4
 -1 -9 0 -10.0831 38.4043 4
 1 -9 1 29212.4 761.961 4
 1 -9 -1 28172 753.277 4
 -1 -9 -1 28499.2 753.777 4
 -1 -9 1 28519.5 755.419 4
 -1 9 -1 28294.2 730.877 2
 -1 -9 -1 28065.3 770.22 5
 1 -9 1 27708.5 757.204 5
 -1 -9 1 30102.4 776.91 5
 1 -9 1 27716.2 773.849 9
 -1 -9 1 30202.5 809.591 9
 -1 -9 -1 28282.2 733.441 2
 1 -9 -2 20366.7 585.644 4
 1 -9 2 19133.2 580.714 4
 -1 9 2 21051.4 464.419 8
 -1 -9 2 20838.9 459.639 8
 -1 -9 2 20361.1 628.282 9
 1 -9 2 19246 591.857 9
 -1 -9 2 20061.7 585.795 4
 -1 -9 -2 20204.4 583.07 4
 -1 9 -2 21532.2 569.217 2
 1 -9 -2 20259.4 608.109 7
 -1 -9 -2 19990.5 601.557 7
 -1 -9 -2 21216.3 617.528 5
 1 -9 2 21841.5 599.796 5
 1 9 -2 20846.9 534.41 2
 -1 -9 3 2334.5 202.542 10
 1 -9 3 2248 147.217 4
 -1 9 3 1976.78 152.747 5
 1 -9 -3 2304.82 145.118 4
 -1 -9 3 2361.83 102.45 8
 -1 9 3 2107.52 98.6547 8
 -1 -9 -3 2105.8 156.044 2
 -1 -9 3 2136.44 144.6 4
 -1 -9 -3 2004.55 136.671 4
 -1 -9 -3 2176.9 156.706 7
 1 -9 -3 2241.11 163.826 7
 1 -9 3 2067.17 143.155 5
 -1 9 -3 1961.35 129.279 2
 1 9 -3 2105.51 116.008 2
 1 -9 -3 1903.49 154.476 2
 -1 -9 4 16694.3 629.83 10
 1 -9 4 16624.4 623.068 10
 -1 9 4 16181.9 455.791 8
 1 -9 -4 17873.9 583.672 2
 -1 -9 -4 17319.4 573.246 2
 -1 9 4 17663 564.266 5
 1 -9 4 17785.9 520.089 5
 -1 -9 4 17501.4 517.189 4
 -1 -9 -4 17429.7 507.933 4
 1 9 4 17233.4 462.89 8
 -1 -9 -4 18127.9 563.633 7
 1 -9 -4 16926.6 565.06 7
 -1 9 -4 17698.8 504.333 2
 1 -9 -4 18114.5 591.48 6
 -1 -9 -4 17185.4 558.493 6
 -1 -9 5 6439.47 355.568 10
 1 -9 5 5781.05 330.663 10
 -1 9 -5 5993.41 253.58 2
 -1 -9 -5 5931.75 291.715 7
 1 -9 -5 6232.99 314.14 7
 -1 -9 -5 6356.24 316.23 6
 1 -9 -5 6122.16 327.282 6
 1 -9 -5 5807.7 310.375 2
 -1 9 5 5826.83 294.047 5
 1 9 -5 5921.53 313.086 9
 -1 -9 -5 6108.08 245.441 4
 -1 -9 5 5821.85 248.018 4
 1 -9 5 6146.98 258.59 5
 -1 -9 6 3621.79 264.647 10
 1 -9 6 4318.96 274.624 10
 -1 9 6 4176.1 252.494 5
 -1 -9 -6 3605.09 257.763 6
 -1 -9 -6 4462.34 255.848 7
 -1 9 6 3761.85 204.665 8
 1 -9 -6 4396.32 294.233 6
 1 -9 -6 4045.79 269.196 2
 1 9 6 3686.25 203.379 8
 1 9 -6 3881.75 259.29 9
 1 9 7 10444.6 407.433 8
 -1 9 7 9890.09 401.184 8
 1 -9 -7 10942.8 496.1 2
 1 9 -7 10292.2 466.626 9
 -1 9 7 10354.6 435.376 5
 1 9 8 99.5378 78.0922 8
 -1 9 8 82.9191 73.9208 8
 1 -9 -8 97.9124 90.768 2
 -1 -9 -8 221.842 93.9046 2
 -1 9 9 3887.29 263.947 8
 1 -9 -9 3329.13 292.809 2
 -1 -9 -9 3179.61 292.278 2
 -1 -10 0 -15.0106 55.6427 9
 -1 -10 0 11.4364 39.9695 4
 -1 10 0 23.1924 42.9864 4
 -1 -10 0 8.683 37.9335 2
 -1 -10 0 25.0882 47.7742 5
 1 -10 0 12.3816 41.899 5
 1 -10 0 46.4984 44.2725 4
 1 -10 0 11.7739 47.1418 7
 1 -10 -1 15469.5 519.417 7
 -1 10 -1 16156.9 489.079 2
 -1 -10 1 16649.4 530.727 5
 -1 -10 -1 16798.4 539.476 5
 1 -10 1 16507.7 525.363 5
 1 -10 -1 16583.3 519.23 4
 1 -10 1 17231.5 525.817 4
 -1 -10 1 16571 517.394 4
 -1 -10 -1 17292.4 523.774 4
 1 -10 1 16301.6 537.169 9
 -1 -10 1 16545.7 558.403 9
 -1 10 -1 16368.7 515.771 4
 -1 10 1 16023.8 514.331 4
 1 -10 2 3166.55 195.755 9
 -1 -10 2 3195.67 208.883 9
 1 -10 -2 3324.52 191.731 4
 -1 -10 2 3537.26 206.424 5
 1 -10 2 3613.14 199.483 4
 1 -10 2 3111.32 191.002 5
 -1 -10 -2 3533.04 209.549 7
 1 -10 -2 3230.29 203.017 7
 -1 10 -2 3333.68 175.82 2
 -1 -10 -2 3181.88 187.905 4
 -1 -10 2 3535.32 198.233 4
 1 -10 -2 3430.17 203.655 2
 -1 -10 -2 3094.18 189.732 2
 -1 10 -2 3251.69 190.433 4
 -1 10 2 3607.35 199.667 4
 -1 -10 3 6196.94 271.594 4
 -1 -10 -3 6392.61 270.781 4
 1 10 -3 5989.57 220.336 2
 -1 -10 -3 5668.7 280.73 2
 1 -10 3 5794.76 267.636 5
 1 -10 -3 5832.61 294.624 7
 -1 -10 -3 5901.48 287.068 7
 1 -10 3 5721.53 263.447 4
 1 -10 -3 6293.03 268.449 4
 -1 -10 3 5179.01 329.024 10
 1 -10 -3 5726.49 288.886 2
 -1 10 -3 5734.1 241.321 2
 1 -10 -4 23930.5 744.137 2
 -1 10 -4 23807.4 648.321 2
 1 -10 4 23456.2 673.459 5
 -1 -10 -4 24739.8 742.747 2
 -1 -10 -4 24321.7 671.764 4
 -1 -10 4 24084 677.475 4
 1 -10 -4 24556.1 741.82 7
 -1 -10 4 23286.8 806.575 10
 1 -10 4 24254 812.124 10
 -1 -10 -4 22926.8 708.473 6
 1 -10 -4 23310.3 739.273 6
 -1 -10 -4 22840 714.085 7
 -1 -10 -5 1422.81 156.118 2
 1 -10 -5 1428.19 157.818 2
 1 -10 5 1256.92 159.957 10
 -1 -10 5 1284.45 166.748 10
 1 -10 5 1563.5 133.596 5
 -1 -10 5 1419.2 125.387 4
 1 -10 -5 1530.3 162.333 7
 -1 -10 -5 1412.21 147.986 7
 -1 -10 -5 1605.03 162.306 6
 1 -10 -5 1362.85 159.121 6
 1 -10 6 6856.46 379.002 10
 -1 -10 6 7330.16 397.475 10
 1 -10 -6 7708.95 400.393 2
 -1 -10 -6 7344.73 386.662 2
 1 -10 -6 7573.74 406.377 6
 -1 -10 -6 7662.39 387.935 6
 1 -10 -6 6673.27 356.006 7
 -1 -10 -6 6933.87 348.716 7
 -1 -10 -7 8788.63 451.377 2
 1 -10 -7 8574.75 450.83 2
 1 10 -7 8885.29 438.448 9
 -1 -10 -8 257.972 108.173 2
 1 -10 -8 155.161 98.572 2
 1 -10 -9 2446.9 258.47 2
 -1 -11 0 16.6542 59.9951 9
 1 -11 0 15.6939 47.4995 9
 -1 11 0 13.2492 50.4585 4
 -1 -11 0 38.4874 52.5748 4
 1 -11 0 12.9265 52.9736 4
 1 -11 0 -41.6749 66.4786 5
 -1 -11 0 14.1949 60.7586 5
 1 -11 0 -13.6467 47.693 7
 -1 -11 -1 7740.57 334.718 4
 -1 -11 1 8493.92 346.928 4
 -1 -11 -1 8212.75 359.173 5
 -1 -11 1 8904.5 365.506 5
 1 -11 1 8520.98 355.529 5
 -1 11 -1 8642.11 347.361 4
 -1 11 1 8416.96 346.425 4
 1 -11 -1 8144.25 339.131 4
 1 -11 1 8194.32 343.13 4
 1 -11 -1 8004.57 332.165 2
 -1 -11 -1 7653.81 317.013 2
 -1 -11 1 8048.6 372.665 9
 1 -11 1 8432.57 361.264 9
 -1 -11 -1 8201.24 352.641 7
 1 -11 -1 8271.94 355.812 7
 -1 -11 2 8172.11 364.932 9
 1 -11 2 7509.85 334.124 9
 1 -11 2 7711.99 331.91 5
 -1 -11 2 7326.45 332.731 5
 -1 -11 2 7309.23 320.855 4
 -1 -11 -2 7664.65 325.69 4
 1 -11 -2 7607.86 335.353 2
 -1 -11 -2 7443.69 323.01 2
 1 -11 -2 7677.75 324.773 4
 1 -11 2 7945.02 330.63 4
 1 -11 -2 7913.9 352.717 7
 -1 -11 -2 7971.22 349.788 7
 -1 11 -2 8099.19 304.178 2
 -1 -11 3 1287.93 171.138 10
 -1 -11 3 1583.75 145.146 5
 1 -11 -3 1312.06 147.156 7
 1 -11 3 1409.09 136.003 5
 -1 -11 -3 1151.78 132.166 7
 1 -11 -3 1603.96 155.663 2
 -1 11 -3 1523.82 121.788 2
 -1 -11 -3 1476.72 143.271 2
 -1 -11 3 1393.19 132.155 4
 -1 -11 -3 1380.61 130.144 4
 -1 -11 4 23768.4 824.802 10
 1 -11 4 22982 816.877 10
 1 -11 -4 22935.7 745.988 2
 -1 -11 -4 21950.4 728.331 2
 1 -11 -4 23442.3 745.22 7
 -1 -11 -4 23255.3 718.067 6
 1 -11 -4 23139.3 746.014 6
 -1 -11 -4 22726.7 671.902 4
 -1 -11 4 24234.7 690.704 4
 -1 -11 -4 22518.3 728.388 7
 1 -11 4 23228.6 682.339 5
 -1 -11 -5 1881.74 183.421 2
 1 -11 -5 1591.68 178.046 2
 1 -11 -5 1486.47 169.462 6
 1 -11 5 1993.07 214.184 10
 -1 -11 5 1904.01 208.1 10
 -1 -11 -5 1599.74 167.521 6
 -1 -11 -5 1548.33 164.487 7
 1 -11 -5 1739.81 178.202 7
 1 -11 -6 1133.24 151.418 7
 1 -11 -6 1677.53 187.359 2
 1 -11 -6 1043.47 161.439 6
 -1 -11 -6 1278.06 166.959 6
 -1 -11 -6 1440.53 165.68 7
 -1 -11 -6 1601.33 184.821 2
 -1 -11 -7 4803.86 339.24 2
 1 -11 -7 5231.94 346.942 2
 1 -11 -7 4781.57 347.133 6
 1 -11 -8 136.032 100.851 2
 -1 -11 -8 -26.8763 70.4486 2
 -1 -12 0 -55.0679 69.9074 9
 1 -12 0 102.372 59.6293 9
 -1 -12 0 -85.7096 67.2119 4
 1 -12 0 62.4902 62.5504 5
 -1 -12 0 15.9322 63.7902 5
 1 -12 0 15.6182 45.2582 7
 1 -12 0 85.92 53.0821 4
 -1 -12 1 11554.3 483.671 9
 1 -12 1 12194.9 474.078 9
 -1 -12 -1 12284.4 429.688 2
 1 -12 -1 11779.2 437.7 2
 -1 -12 1 11783.3 461.198 5
 1 -12 1 12305.5 463.068 5
 -1 -12 -1 11751.5 464.011 5
 -1 -12 1 11632.8 444.849 4
 -1 -12 -1 12130.6 449.064 4
 1 -12 1 12424.9 461.222 7
 1 -12 -1 11052.1 454.684 7
 -1 -12 -1 11920 466.879 7
 1 -12 -1 12324.8 451.255 4
 1 -12 1 12691.7 457.604 4
 -1 12 -2 14138.8 449.353 2
 -1 -12 2 12633.9 504.936 9
 1 -12 2 13198.6 489.966 9
 -1 -12 2 12819.4 473.526 4
 -1 -12 -2 13572.4 482.177 4
 1 -12 -2 12758.1 484.088 2
 -1 -12 -2 13197.5 477.382 2
 1 -12 2 13218 487.616 5
 -1 -12 2 13998.7 502.361 5
 1 -12 -2 13127.6 472.934 4
 1 -12 2 12726.7 474.438 4
 1 -12 -2 13680.2 515.7 7
 -1 -12 -2 13046.5 498.534 7
 -1 -12 3 4275.53 246.899 4
 -1 12 -3 4150.53 210.423 2
 -1 -12 -3 4028.45 253.526 2
 1 -12 -3 3859.51 254.685 2
 -1 -12 -3 3867.14 234.558 4
 1 -12 -3 4184.03 270.291 7
 -1 -12 -3 4252.02 270.911 7
 -1 -12 3 4396.14 322.31 10
 1 -12 3 3953.44 240.549 5
 -1 -12 3 4422.04 257.987 5
 -1 -12 4 19919.1 644.572 5
 1 -12 4 19924.9 626.893 5
 1 -12 -4 20010.5 684.745 6
 -1 -12 -4 18965.3 648.01 6
 -1 -12 -4 19537.1 612.474 4
 -1 -12 4 19323.7 618.339 4
 1 -12 -4 19450.3 685.538 7
 -1 -12 -4 19075.8 671.337 7
 1 -12 4 19363.2 755.783 10
 -1 -12 -4 18855.8 671.707 2
 1 -12 -4 20839.3 700.976 2
 -1 -12 -5 2073.78 206.012 2
 -1 -12 -5 1577.68 175.968 7
 1 -12 -5 2166.7 210.91 7
 -1 -12 5 2337.49 184.403 5
 -1 -12 -5 1850.74 182.363 6
 1 -12 -5 1815 194.752 6
 1 -12 -5 1951.22 199.578 2
 -1 -12 -6 2799.49 247.423 2
 1 -12 -6 2650.84 236.246 7
 -1 -12 -6 2601.31 231.637 7
 1 -12 -6 2610.98 248.746 6
 1 -12 -6 2970.13 256.021 2
 1 -12 -7 6216.74 401.717 6
 1 -12 -7 5622.43 378.263 2
 -1 -12 -7 6065.11 386.534 2
 -1 -12 -8 27.8907 100.477 2
 1 -12 -8 56.4189 92.224 2
 1 -13 0 -87.584 80.9861 7
 -1 -13 0 60.3986 74.6311 9
 1 -13 0 55.7148 64.9069 9
 -1 -13 0 88.6371 77.4449 5
 1 -13 0 31.5309 68.8743 4
 -1 -13 0 31.7574 82.0777 4
 -1 -13 -1 6620.67 308.52 2
 1 -13 1 6601.63 330.775 4
 1 -13 -1 6566.22 325.732 4
 -1 -13 1 6774.18 331.139 4
 -1 -13 -1 6653.84 333.066 4
 1 -13 1 7036.41 353.521 9
 -1 -13 1 7736.73 383.718 9
 1 -13 -1 7132.53 330.551 2
 -1 -13 -1 7668.97 392.644 9
 -1 -13 1 6245.94 335.831 5
 1 -13 1 6557.99 335.7 5
 -1 -13 -1 6311.54 338.85 5
 -1 -13 -1 7070.07 358.145 7
 1 -13 -1 6554.5 346.793 7
 1 -13 1 6712.96 338.869 7
 -1 -13 2 5425.75 316.853 9
 1 -13 2 5740.75 307.634 9
 1 -13 -2 5191.88 294.949 2
 -1 -13 -2 6086.55 302.62 2
 -1 -13 -2 5214.21 309.555 7
 1 -13 -2 6105.32 333.257 7
 -1 -13 2 5120.14 299.037 5
 1 -13 2 5820.19 311.268 5
 -1 -13 2 5724.06 301.016 4
 -1 -13 -2 5834.84 304.256 4
 -1 -13 3 3018.47 222.791 5
 1 -13 3 3080.19 220.549 5
 1 -13 -3 3112.26 237.688 2
 -1 -13 -3 2890.95 222.546 2
 1 -13 -3 3091.11 241.972 7
 -1 -13 -3 3348.13 224.017 4
 -1 -13 3 3112.13 220.348 4
 -1 -13 -3 2928.56 232.273 7
 1 -13 -4 14038.1 554.432 6
 -1 -13 -4 13864.6 550.121 2
 1 -13 -4 12464.8 540.417 2
 -1 -13 -4 13544.8 522.843 6
 1 -13 4 12536.4 486.534 5
 -1 -13 -4 12469.6 534.763 7
 1 -13 -4 13790.5 560.2 7
 -1 -13 -5 1857.81 184.82 6
 1 -13 -5 2034.31 207.459 6
 -1 -13 -5 1669.66 189.585 7
 1 -13 -5 1732.14 195.567 7
 1 -13 -5 1497.5 186.525 2
 -1 -13 -5 1388.05 172.795 2
 1 -13 -6 1703.02 204.592 7
 1 -13 -6 2122.41 219.111 2
 -1 -13 -6 1731.95 209.214 2
 1 -13 -6 2423.12 240.483 6
 -1 -13 -6 2363.83 225.972 7
 1 -13 -7 5532.46 389.804 6
 1 -13 -7 5506.44 381.097 2
 -1 -13 -7 6398.46 400.269 2
 -1 -14 0 65.5049 73.887 9
 1 -14 0 20.1892 78.8868 9
 -1 -14 0 -58.7422 70.538 7
 1 -14 0 -19.294 65.2889 7
 1 -14 1 10209.4 456.073 7
 1 -14 -1 10522.6 468.974 7
 -1 -14 -1 10025.9 456.873 7
 -1 -14 -1 9999.82 408.162 2
 1 -14 1 10688 466.556 9
 -1 -14 1 10610.6 480.776 9
 1 -14 -1 9294.08 458.661 9
 1 -14 -2 2148.02 208.707 7
 -1 -14 -2 2707.23 227.621 7
 1 -14 2 2540.09 213.79 7
 -1 -14 2 2436.63 219.143 9
 1 -14 2 2209.44 194.653 9
 -1 -14 -2 2157.84 185.961 2
 1 -14 -2 2312.38 198.641 2
 1 -14 -3 811.63 138.575 7
 -1 -14 -3 1077.09 149.775 7
 1 -14 -3 1140.85 149.433 2
 -1 -14 -3 1298.92 157.17 2
 -1 -14 -4 7042.14 368.68 6
 1 -14 -4 7843.39 416.28 2
 -1 -14 -4 7917.55 409.295 2
 1 -14 -4 7104.49 408.205 7
 -1 -14 -4 8101.12 420.163 7
 1 -14 -4 7700.68 404.528 6
 -1 -14 -5 254.28 108.875 7
 1 -14 -5 219.375 97.7177 7
 1 -14 -5 172.627 91.547 2
 -1 -14 -5 356.257 107.938 2
 1 -14 -5 239.784 100.594 6
 -1 -14 -6 3039.81 269.036 2
 1 -14 -6 2518.61 254.446 2
 -1 -14 -6 2360.49 235.624 7
 1 -14 -6 2665.76 257.466 7
 1 -14 -6 2560.39 251.89 6
 1 -14 -7 5214.22 383.304 2
 -1 -14 -7 5372.28 380.603 2
 1 -15 0 21.6089 65.4152 7
 -1 -15 0 132.659 81.9681 7
 1 -15 1 13203 552.533 7
 1 -15 -1 12740.5 559.404 7
 -1 -15 1 12674.8 548.998 7
 -1 -15 -1 14170.1 573.876 7
 -1 -15 -2 6905.55 350.509 2
 1 -15 -2 7118.97 369.465 2
 1 -15 -2 6504.39 382.901 7
 1 -15 2 6517.36 367.092 7
 -1 -15 -2 6076.78 368.39 7
 1 -15 -3 782.944 136.769 2
 -1 -15 -3 772.494 132.823 2
 1 -15 3 1085.79 149.355 7
 -1 -15 -3 873.067 149.643 7
 1 -15 -3 718.653 144.498 7
 -1 -15 -4 4845.57 313.776 6
 1 -15 -4 5802.98 360.132 6
 1 -15 -4 4265.88 316.457 2
 -1 -15 -4 5280.05 336.907 2
 1 -15 -4 5450.69 362.335 7
 -1 -15 -4 5133.36 346.928 7
 1 -15 4 5149.4 309.244 7
 1 -15 -5 2022.7 219.79 2
 -1 -15 -5 1680.38 204.684 2
 1 -15 -5 1656.48 202.463 6
 -1 -15 -5 1126.42 173.946 7
 1 -15 -5 1895.55 224.247 7
 1 -15 -6 1707.57 218.586 6
 -1 -15 -6 1676.16 210.668 7
 1 -15 -6 1864.58 229.168 7
 -1 -15 -6 1492.66 206.978 2
 1 -15 -6 1959.46 228.201 2
 1 -16 0 23.7581 85.5862 7
 -1 -16 0 -24.0905 84.1925 7
 1 -16 1 8103.95 433.036 7
 -1 -16 1 7535.22 421.744 7
 -1 -16 -1 8179.12 447.705 7
 1 -16 -1 7583.6 426.387 7
 -1 -16 -2 2054.94 223.533 7
 1 -16 -2 2118.2 223.803 7
 -1 -16 2 1970.08 209.785 7
 1 -16 2 2243.18 222.624 7
 -1 -16 -2 1540.18 175.506 2
 1 -16 -3 388.763 116.88 2
 -1 -16 -3 535.381 112.653 2
 1 -16 -3 337.243 118.145 7
 -1 -16 -3 433.802 116.226 7
 1 -16 3 629.161 130.287 7
 1 -16 -4 5222.7 349.831 6
 1 -16 4 4700.37 310.307 7
 -1 -16 -4 5811.74 376.631 7
 1 -16 -4 4419.45 344.581 7
 -1 -16 -4 5646.49 362.24 2
 1 -16 -4 5800.57 370.717 2
 1 -16 -5 327.162 119.198 2
 -1 -16 -5 130.058 99.1788 2
 -1 -16 -5 267.098 109.563 7
 1 -16 -5 420.948 129.831 7
 1 -16 -5 156.886 91.5071 6
 -1 -17 0 -25.7512 87.1402 7
 1 -17 0 -25.968 84.8945 7
 1 -17 1 4277.94 317.03 7
 -1 -17 1 4163.19 321.183 7
 -1 -17 -1 3985.45 317.793 7
 1 -17 -1 3886.52 311.775 7
 -1 -17 -2 3164.98 288.819 7
 1 -17 2 3027.46 265.562 7
 1 -17 -2 3033.95 288.753 7
 -1 -17 2 2578.16 249.728 7
 -1 -17 -3 1589.75 192.878 2
 1 -17 -3 1151.85 177.098 6
 1 -17 3 1312.4 179.71 7
 -1 -17 -3 1293.94 194.319 7
 1 -17 -3 1312.08 198.495 7
 -1 -17 3 1347.41 180.415 7
 1 -17 -4 4370.99 325.668 6
 -1 -17 4 4549.38 320.261 7
 1 -17 4 4865.82 320.969 7
 1 -17 -4 4639.73 360.559 7
 -1 -17 -4 3891.46 331.121 7
 1 -17 -4 4733.25 341.982 2
 -1 -17 -4 4755.12 331.674 2
 -1 -18 0 138.6 105.574 7
 1 -18 0 -27.8478 97.3288 7
 1 -18 1 4259.28 333.183 7
 1 -18 -1 4482.2 344.278 7
 -1 -18 -1 3804.74 319.546 7
 -1 -18 1 3691.07 309.727 7
 -1 -18 2 3127.84 287.471 7
 1 -18 2 2549.66 261.421 7
 -1 -18 -2 2703.74 272.516 7
 1 -18 -2 3480.45 303.561 7
 1 -18 -3 602.713 147.233 6
 -1 -18 -3 552.292 159.187 7
 -1 -18 3 802.865 163.74 7
 1 -18 3 732.859 153.03 7
 1 -18 4 4798.58 329.189 7
 2 0 0 97.2289 16.7803 1
 -2 0 0 120.688 17.3461 1
 2 0 0 113.027 12.9285 6
 2 0 -1 33652.6 757.543 6
 2 0 -1 35278.7 723.854 2
 -2 0 2 116506 2502.25 6
 2 0 2 114802 2465.14 8
 -2 0 -2 119247 2466.55 8
 2 0 -2 120062 2479.59 10
 2 0 3 135858 2809.78 7
 -2 0 3 131178 2934.12 6
 2 0 -3 133522 2892.42 10
 -2 0 -3 138785 2886.51 8
 2 0 4 7265.94 273.55 6
 -2 0 4 7383 256.495 8
 -2 0 -4 7401.59 256.854 8
 -2 0 4 7290.12 296.305 6
 2 0 -4 7261.41 257.428 10
 2 0 4 7126.25 254.818 8
 -2 0 5 22171.3 612.72 7
 2 0 5 23296.2 536.934 7
 -2 0 5 22669.6 690.084 6
 2 0 5 24037.6 672.672 6
 2 0 -5 23370.8 627.836 10
 -2 0 -5 24171.9 638.845 8
 2 0 -6 63.8693 51.8515 10
 -2 0 6 165.032 64.5387 6
 2 0 6 156.476 57.0173 6
 -2 0 6 124.498 41.0776 7
 2 0 6 168.571 55.7311 8
 -2 0 6 132.164 54.6117 8
 -2 0 7 5441.04 245.667 7
 -2 0 7 5378.01 316.371 6
 2 0 7 5420.03 296.269 6
 -2 0 7 5860.18 292.231 8
 2 0 7 5354.12 283.135 8
 -2 0 8 -54.5145 77.7795 8
 2 0 8 72.5473 70.8671 8
 2 0 8 56.9964 72.3554 6
 -2 0 9 3092.28 254.259 8
 2 0 9 2464.72 227.375 8
 2 0 10 245.756 100.825 8
 -2 0 10 223.086 103.973 8
 2 1 0 211468 4309.87 10
 -2 -1 0 215456 4306.2 9
 -2 1 0 213433 4294.9 7
 -2 -1 0 211835 4305.5 10
 2 1 -1 104.348 26.2658 10
 -2 -1 -1 64.5776 12.355 10
 -2 1 1 51.3202 17.9014 2
 2 -1 -1 46.6775 17.7332 2
 -2 -1 -1 51.4371 9.57177 1
 -2 1 1 32.9716 15.6005 1
 2 -1 -1 105.355 24.1875 6
 -2 1 2 65430.9 1390.69 1
 -2 1 2 66757 1406.07 7
 -2 1 2 64022.5 1419.7 6
 2 -1 -2 65130.8 1430.8 6
 -2 -1 -2 63976 1348.62 7
 -2 1 -2 63559.4 1386.87 8
 -2 -1 -2 66904.9 1391.34 8
 2 1 2 65094.5 1391.69 8
 2 -1 2 63138.1 1388.28 8
 -2 -1 2 64556.3 1406.69 10
 2 1 -2 64859.3 1419.64 10
 2 1 -3 171.227 39.4557 10
 2 -1 -3 174.425 34.9142 10
 2 -1 3 175.607 22.9354 10
 2 -1 3 215.13 19.3485 7
 -2 1 -3 237.9 36.8225 8
 -2 -1 -3 227.431 38.0723 8
 2 -1 3 209.366 37.8218 8
 2 1 3 171.077 35.0122 8
 2 1 3 189.165 23.5736 5
 -2 1 3 222.467 42.9899 6
 2 1 3 220.387 38.8097 6
 -2 1 3 196.064 33.9887 1
 -2 1 3 294.291 45.3126 7
 -2 1 4 55.3103 25.1949 1
 2 1 4 46.3174 19.8293 5
 -2 1 4 42.0823 33.1495 6
 -2 -1 4 23.3941 38.2457 6
 2 1 4 49.6002 31.4909 6
 -2 1 -4 32.0144 10.508 4
 -2 -1 4 48.6028 11.7842 4
 -2 -1 -4 27.5019 10.8778 4
 -2 1 4 50.4952 10.7297 4
 2 -1 4 24.0155 16.2683 7
 -2 1 4 21.7871 29.77 7
 -2 -1 -4 28.9601 27.582 8
 -2 1 4 65.323 34.1572 8
 2 -1 4 43.7657 32.5042 8
 -2 -1 4 -7.25495 28.3564 8
 -2 1 -4 14.4151 28.8666 8
 2 1 4 14.5997 32.5289 8
 2 -1 -4 68.5536 33.3561 10
 2 -1 4 13.51 13.5798 10
 2 1 -4 25.4922 33.2098 10
 -2 1 5 1243.11 123.749 6
 2 1 5 1244.29 113.301 6
 -2 -1 5 1100.53 121.303 6
 2 1 -5 1523.5 119.928 10
 2 -1 -5 1346.8 102.442 10
 2 1 5 1148.2 69.1131 5
 -2 1 5 1157.87 88.5578 1
 -2 1 5 1182.92 96.4032 7
 2 1 5 1261.44 70.3513 7
 -2 1 -5 1204.47 101.942 8
 -2 -1 -5 1316.9 105.513 8
 -2 1 6 21703.2 575.601 1
 2 -1 -6 21366.6 600.326 10
 2 1 -6 21290.9 628.074 10
 -2 -1 6 20294.9 691.43 6
 -2 1 6 21923 689.685 6
 2 -1 6 21196.5 676.225 6
 2 1 6 21064.5 647.154 6
 2 1 6 21753.6 636.78 8
 2 -1 6 20975.1 631.898 8
 2 1 6 22127.3 528.787 5
 -2 1 6 21173.4 630.613 8
 -2 -1 6 21125.7 629.032 8
 -2 -1 6 22042.2 603.24 7
 -2 1 6 22128.9 605.344 7
 -2 1 7 182.711 58.6782 7
 -2 -1 7 73.2429 45.7546 7
 2 1 7 45.169 54.2771 8
 -2 1 7 149.142 65.1854 8
 2 -1 7 60.358 49.3714 8
 -2 -1 7 178.701 73.63 8
 -2 1 7 129.699 82.5702 6
 2 -1 7 71.2805 51.6786 6
 -2 -1 7 100.061 69.969 6
 2 1 7 141 65.6774 6
 2 1 8 25962.4 812.86 6
 2 -1 8 25585.5 837.762 6
 -2 1 8 24938.5 809.951 8
 2 -1 8 25666.7 814.836 8
 2 1 8 26898.5 824.438 8
 -2 -1 8 26907.9 827.036 8
 -2 1 9 348.169 107.821 8
 -2 -1 9 497.929 115.308 8
 2 1 9 296.995 89.2161 8
 2 -1 9 403.914 100.314 8
 -2 -1 10 3967.02 300.818 8
 -2 1 10 4071.97 317.386 8
 2 -1 10 3634.12 295.989 8
 2 1 10 3778.53 301.165 8
 2 -2 0 4.54954 12.4124 3
 2 -2 0 7.91141 19.1396 7
 2 -2 -1 35999.1 797.345 2
 2 2 -1 36257.1 816.215 9
 2 2 -1 35353.9 830.345 10
 2 -2 1 35928.6 765.671 7
 -2 2 -1 36046.1 765.107 5
 2 -2 -1 36014.1 804.774 7
 -2 -2 -2 5.54398 13.9145 7
 -2 2 2 44.0891 27.407 7
 -2 2 2 13.9117 15.195 1
 -2 2 -2 3.76007 15.0563 8
 -2 -2 -2 -7.55907 17.475 8
 2 2 2 -3.87518 18.2343 8
 2 -2 2 3.81974 20.0253 8
 2 -2 -2 -6.08367 24.359 6
 -2 -2 -2 11.1203 18.8856 6
 2 2 -2 73.5383 32.5222 10
 -2 2 3 65194 1469.09 6
 2 2 3 62159.1 1386.64 5
 -2 2 3 63406.5 1405.38 1
 -2 2 3 63825.5 1373.71 4
 -2 2 -3 65298.5 1375.7 4
 2 -2 3 66655.6 1432.61 8
 2 2 3 63640.1 1428.08 8
 2 2 3 65717.5 1425.24 6
 2 -2 -3 66871 1491.88 6
 -2 -2 -3 69146.3 1434.39 8
 -2 2 -3 64900.2 1428.1 8
 2 2 -3 65864.3 1477.86 10
 -2 -2 3 65477.6 1452.55 10
 -2 2 3 63410.9 1438.5 7
 -2 -2 -3 68725.1 1394.59 7
 2 -2 4 20423 555.435 8
 2 2 4 21199.3 559.719 8
 -2 2 4 21646.8 566.38 7
 -2 2 4 21167.7 527.016 1
 2 2 4 22764.5 513.097 5
 -2 -2 -4 20502.4 555.099 8
 -2 -2 4 21611.2 560.816 8
 -2 2 4 21209.9 559.301 8
 -2 2 -4 21061.6 558.77 8
 -2 2 4 21739.6 606.03 6
 2 2 4 21609.2 567.053 6
 -2 -2 -4 20234 470.487 4
 2 2 -4 21984 601.485 10
 2 -2 -4 22239.4 553.144 10
 -2 -2 4 21949.1 568.738 10
 -2 2 4 20884.8 472.56 4
 -2 2 -4 22305.9 477.666 4
 -2 2 5 53099.2 1302.51 6
 2 2 5 50882.9 1248.72 6
 2 2 5 51608.8 1098.48 1
 -2 2 5 52098.9 1183.97 1
 2 2 -5 53458.8 1277.27 10
 -2 2 5 53114.6 1232.84 7
 -2 -2 5 52220.2 1337.1 6
 2 -2 -5 53826.5 1219.4 10
 2 -2 5 53524.5 1154.87 10
 2 2 5 54118.2 1165.05 5
 -2 -2 -5 53419.9 1241.81 8
 -2 2 -5 53803.7 1242.78 8
 -2 2 6 187.734 43.6429 1
 2 2 6 271.245 43.9935 5
 -2 -2 6 204.198 62.2264 8
 -2 2 6 228.668 62.3478 8
 2 -2 6 121.275 52.0755 8
 2 2 6 205.842 61.8268 8
 2 -2 -6 295.256 67.5754 10
 -2 2 6 191.664 58.6106 7
 -2 -2 6 163.284 71.0114 6
 -2 2 6 184.57 67.3204 6
 2 2 6 186.439 56.581 6
 2 2 7 3202.08 215.078 8
 -2 2 7 3489.12 220.927 8
 -2 -2 7 3120.85 212.471 8
 2 -2 7 3377.33 220.421 8
 -2 2 7 2930.96 225.47 6
 -2 -2 7 3232.85 184.247 7
 2 -2 7 3697.96 255.642 6
 -2 -2 7 3376.06 258.416 6
 2 2 7 3705.27 225.005 6
 -2 2 7 3636.48 198.669 7
 2 2 8 16.9449 59.2248 6
 2 -2 8 64.1356 72.3462 6
 2 2 8 90.3275 61.136 8
 2 -2 8 126.948 69.0717 8
 -2 -2 8 -54.1254 73.9405 8
 -2 2 8 18.1583 61.4502 8
 2 2 9 1681.44 190.586 8
 2 -2 9 2045.26 204.05 8
 -2 -2 9 1935.7 202.827 8
 -2 2 9 2259.23 216.747 8
 -2 -2 10 73.038 79.5961 8
 -2 2 10 74.1157 83.6049 8
 2 2 10 -24.4691 79.9986 8
 2 -2 10 97.931 80.0431 8
 2 -3 0 223589 4612 7
 -2 3 0 220654 4617.08 2
 -2 -3 0 226757 4641.54 9
 -2 3 0 218675 4612.09 5
 -2 3 0 224181 4613.16 4
 2 3 0 228386 4586.2 3
 2 -3 0 221116 4587.9 3
 -2 -3 1 177788 3650.5 9
 -2 3 1 172701 3629.92 2
 -2 3 1 177196 3630.45 7
 2 -3 -1 171562 3631.35 7
 2 -3 -1 171964 3630.71 2
 -2 3 1 172602 3614.86 4
 -2 3 -1 176937 3615.89 4
 2 3 -1 175314 3651.96 9
 2 -3 1 173237 3590.64 9
 -2 -3 1 176573 3674.57 10
 2 -3 -2 29358.3 710.342 7
 -2 -3 -2 29859.5 676.927 7
 -2 3 2 29592.1 706.88 7
 2 -3 -2 29949.7 722.27 6
 -2 -3 -2 29420.4 677.774 6
 -2 3 -2 29036.1 665.333 9
 -2 -3 2 29283 735.34 10
 -2 -3 -2 30394.2 677.53 8
 -2 3 -2 29594.3 675.549 8
 -2 3 -2 29317.2 672.152 4
 -2 3 2 31134.8 676.697 4
 2 -3 2 29851 678.007 8
 2 3 2 29929.9 678.898 8
 2 3 -2 28706.6 720.755 9
 -2 -3 -2 30484.3 681.559 5
 2 -3 -2 30224.6 704.76 2
 2 -3 -2 29841.4 679.704 1
 -2 -3 3 194.727 43.404 10
 -2 3 3 245.563 40.1572 8
 -2 -3 3 318.209 42.2513 8
 2 3 3 296.554 37.1242 5
 -2 -3 -3 205.265 29.8522 4
 -2 -3 3 281.202 33.7166 4
 -2 3 3 258.717 30.589 4
 -2 3 -3 190.437 28.8079 4
 -2 -3 -3 253.108 35.2668 7
 -2 3 3 262.892 44.3506 7
 -2 3 -3 205.238 36.5834 8
 -2 -3 -3 295.503 41.9746 8
 2 -3 3 205.046 38.4456 8
 2 3 3 301.371 43.3486 8
 2 -3 -3 177.647 43.492 6
 -2 -3 -3 272.396 43.1573 6
 2 -3 -4 23.4611 58.8772 6
 2 3 4 39.9777 23.9154 5
 -2 -3 -4 10.548 27.2621 7
 -2 3 4 56.0955 34.3016 7
 -2 3 4 14.3611 20.9137 1
 2 3 4 14.4233 22.7194 6
 -2 3 4 10.0546 30.4324 6
 -2 -3 4 -14.4628 42.3843 8
 -2 3 4 7.26261 34.172 8
 2 -3 4 -22.0913 42.1899 8
 -2 -3 -4 21.7341 27.5919 8
 -2 3 -4 -7.17588 22.6068 8
 2 3 4 -7.3838 32.8962 8
 -2 3 4 -3.06763 16.3049 4
 -2 3 -4 6.45013 16.9083 4
 2 -3 4 72.3506 30.4096 10
 -2 -3 4 26.5897 33.7557 10
 -2 3 5 21.4526 26.515 1
 -2 3 5 74.6198 42.0889 6
 2 3 5 37.9941 36.1801 6
 -2 -3 -5 63.5901 36.3779 8
 -2 3 -5 99.3204 43.928 8
 2 -3 5 37.4553 27.2786 10
 -2 -3 5 57.4518 38.3435 10
 2 -3 -5 31.1433 32.6304 10
 -2 -3 -5 19.7707 12.8269 10
 -2 3 5 37.2856 37.3271 7
 2 3 5 17.1655 26.4614 5
 -2 -3 6 22890.8 670.793 8
 -2 3 6 24101.1 681.371 8
 2 -3 6 23189.8 675.381 8
 2 3 6 22249.9 669.23 8
 -2 3 6 22858.5 709.363 6
 2 3 6 23974.8 673.095 6
 -2 3 6 22715.1 576.183 1
 -2 3 6 23964.5 656.514 7
 2 -3 -6 23784.7 631.091 10
 2 3 6 23690.7 588.582 5
 -2 -3 6 23001.7 764.339 6
 -2 -3 7 614.553 115.743 6
 2 -3 7 617.048 117.337 6
 2 3 7 675.023 98.3306 6
 -2 3 7 892.599 124.863 6
 -2 -3 7 385.077 86.7499 8
 -2 3 7 566.497 95.6527 8
 2 -3 7 661.575 104.2 8
 2 3 7 750.632 108.89 8
 -2 3 7 604.76 89.4699 7
 2 3 8 17289.7 615.958 8
 -2 -3 8 17285.9 614.74 8
 -2 3 8 16701.1 610.053 8
 2 -3 8 16878.5 612.083 8
 2 3 9 -21.0444 75.8128 8
 -2 -3 9 42.325 66.6691 8
 -2 3 9 128.931 83.9654 8
 2 -3 9 21.0792 52.0952 8
 2 -3 -10 4447.7 294.198 2
 -2 -3 10 4624.73 324.365 8
 -2 3 10 4897.7 341.787 8
 2 -3 10 4915.02 334.402 8
 2 3 10 4265.19 319.678 8
 -2 4 0 244.352 35.6714 5
 -2 4 0 281.2 38.8756 2
 2 -4 0 320.91 42.7333 2
 2 -4 0 219.987 34.0674 7
 -2 4 0 210.714 32.6397 4
 2 4 0 207.178 23.1778 3
 2 -4 0 217.097 23.6132 3
 -2 -4 0 239.259 43.2825 9
 -2 4 1 17630.5 455.312 7
 2 -4 -1 18075.1 463.033 7
 -2 -4 1 18641.1 507.31 10
 -2 4 1 18863.5 464.878 5
 2 -4 1 17371.6 435.211 5
 2 -4 -1 18429.8 462.852 2
 -2 -4 -1 17308.8 445.281 5
 -2 4 1 17611 444.121 4
 -2 4 -1 17876.6 444.926 4
 -2 -4 -1 17599.2 446.909 4
 -2 -4 1 18464.4 450.47 4
 -2 4 1 18326.7 463.696 2
 -2 -4 1 18157.9 480.825 9
 2 4 -1 17521 478.263 9
 -2 4 2 148.02 30.9672 4
 -2 -4 2 147.696 31.6027 4
 -2 4 -2 111.43 28.7348 4
 -2 -4 -2 141.273 29.6429 4
 -2 4 2 130.824 34.5223 7
 2 -4 -2 103.328 35.7802 7
 -2 -4 -2 96.9285 26.8692 5
 -2 -4 -2 105.641 25.9291 6
 2 -4 -2 147.758 35.4101 6
 -2 -4 2 163.857 46.4495 10
 2 4 -2 119.086 17.2474 2
 2 -4 -2 162.948 36.4148 2
 2 4 2 145.217 27.1256 8
 2 -4 2 123.81 26.3134 8
 -2 4 -2 158.272 27.4112 8
 -2 -4 -2 48.8622 21.1873 8
 2 -4 -2 147.303 29.9859 1
 2 4 -2 106.544 36.5118 9
 -2 4 -2 112.016 27.2496 9
 2 -4 -3 104524 2260.91 7
 -2 4 3 105757 2255.86 7
 -2 -4 -3 102800 2215.51 7
 2 4 -3 102722 2279.54 9
 -2 4 -3 101756 2213.24 9
 2 -4 -3 104035 2287.79 6
 -2 -4 -3 103854 2237.18 6
 -2 -4 3 102636 2298.36 10
 2 -4 -3 104181 2209.19 1
 -2 4 3 102192 2194.61 4
 -2 4 -3 105248 2197.77 4
 -2 -4 -3 102745 2215.59 8
 -2 -4 3 106414 2219.46 8
 -2 4 3 109983 2223.01 8
 -2 4 -3 102589 2212.94 8
 2 -4 3 101297 2215.08 8
 2 4 3 103578 2217.84 8
 -2 -4 -3 100612 2193.75 4
 -2 -4 3 106930 2201.65 4
 2 -4 4 -17.6571 31.805 10
 2 -4 -4 24.0549 42.0348 6
 -2 4 4 8.68066 36.3743 7
 -2 -4 -4 6.19555 28.6446 7
 2 4 4 -11.9401 26.0818 5
 -2 -4 -4 47.1713 21.7231 4
 -2 4 -4 109.136 26.9511 4
 -2 4 4 20.3507 21.0397 4
 -2 -4 4 25.3402 22.1414 4
 -2 -4 -4 -7.24956 31.0312 8
 -2 4 -4 7.1533 27.9516 8
 -2 -4 4 21.6133 28.1514 8
 -2 4 4 -7.25345 26.131 8
 2 -4 4 -22.1008 36.4116 8
 2 4 4 -14.8176 33.6364 8
 -2 -4 4 10.4248 31.553 10
 2 -4 5 37167.4 917.389 10
 2 4 5 36134.5 888.176 5
 -2 -4 5 37913 963.45 10
 -2 -4 5 39528.2 842.412 4
 -2 4 5 37442 946.029 7
 -2 4 6 3513.82 196.736 7
 -2 4 6 3688.62 206.581 8
 -2 -4 6 3602.76 205.499 8
 2 -4 6 3942.24 215.44 8
 2 4 6 3821.01 212.946 8
 2 4 6 3712.07 167.607 5
 2 -4 -6 3759.2 183.816 10
 -2 -4 6 3626.33 201.771 10
 -2 -4 7 3424.05 268.612 6
 -2 4 7 3106.43 215.998 8
 2 -4 7 3459.64 225.474 8
 2 4 7 2845.15 205.734 8
 -2 -4 7 3327.41 222.487 8
 -2 4 7 3366.85 200.717 7
 2 -4 8 17.9668 62.8013 8
 -2 -4 8 89.2525 71.4796 8
 -2 4 8 72.4529 75.9059 8
 2 4 8 54.3804 65.3097 8
 -2 -4 9 1749.63 188.563 8
 -2 4 9 1852.58 196.167 8
 2 4 9 1980.11 200.15 8
 2 -4 9 1912.75 201.413 8
 -2 -4 10 306.044 107.04 8
 -2 4 10 435.21 121.496 8
 2 -4 -10 237.588 94.5393 2
 2 4 10 169.091 94.5687 8
 2 -4 10 383.129 108.87 8
 2 -5 0 49597.6 1119.4 2
 -2 -5 0 47862.7 1149.72 9
 -2 5 0 49495.6 1112.41 5
 -2 5 0 49572.7 1117.32 2
 -2 -5 0 49093.5 1113.89 4
 -2 -5 0 49152.6 1077.14 2
 2 5 0 51380.4 1050.21 3
 2 -5 0 49657 1051.66 3
 2 -5 0 48605.6 1111.55 7
 -2 5 0 48350.4 1108.01 4
 -2 5 -1 192.5 38.7615 2
 -2 5 1 257.599 44.4148 2
 2 -5 -1 160.501 38.172 2
 2 -5 -1 167.016 37.779 7
 -2 5 1 220.365 38.6339 4
 -2 -5 -1 152 34.2206 4
 -2 -5 1 180.62 38.0088 4
 -2 5 -1 125.591 31.0764 4
 2 -5 1 137.152 32.1786 9
 -2 -5 1 205.162 44.2558 9
 -2 5 1 121.123 36.2317 5
 2 -5 1 81.7615 28.4101 5
 -2 -5 -1 129.36 34.9837 5
 -2 5 -2 58370.6 1239.71 8
 -2 -5 -2 57386.3 1240.94 8
 2 -5 -2 54227.4 1299.81 7
 -2 -5 2 57789.3 1368.95 10
 2 5 -2 59682.9 1335.29 9
 2 -5 -2 60105.6 1310.75 2
 -2 5 2 58142.2 1303.98 7
 -2 -5 -2 55714.7 1271.55 4
 -2 -5 2 58480.7 1279.6 4
 -2 5 2 56606.7 1304.76 5
 2 -5 2 58539.3 1261.31 5
 -2 -5 -2 60144.3 1292.63 5
 -2 5 -2 57825.6 1272.95 4
 -2 5 2 58131.6 1274.68 4
 2 5 -2 55404.6 1214.49 2
 -2 -5 3 3449.72 142.094 8
 -2 -5 -3 3361.69 141.686 8
 -2 5 3 3379.71 141.262 8
 -2 5 -3 3559.64 142.442 8
 -2 -5 -3 3321.67 141.125 4
 -2 -5 3 3296.79 142.131 4
 2 -5 -3 3769.4 177.49 7
 -2 5 3 3314.7 167.664 7
 -2 -5 -3 3493.56 154.466 7
 2 -5 -3 3304.33 178.275 6
 -2 -5 -3 3430.73 157.103 6
 -2 -5 3 3189.91 190.084 10
 -2 5 3 3537.24 171.686 5
 -2 5 -3 3463.57 142.96 4
 -2 5 3 3393.21 141.122 4
 2 -5 -3 3213.45 136.685 1
 2 5 3 3371.67 141.193 8
 2 -5 3 3470.39 142.902 8
 2 -5 -3 3397.32 170.165 2
 -2 5 -3 3302.5 147.159 9
 2 5 -3 3308.29 177.867 9
 -2 -5 -4 37.7788 36.9145 6
 -2 -5 -4 36.3992 31.1724 8
 -2 5 -4 49.8661 28.5361 8
 -2 -5 4 -12.1796 55.3019 10
 2 -5 -4 39.2249 39.2727 7
 -2 5 4 98.0397 27.4375 4
 -2 -5 4 133.373 43.7348 4
 -2 -5 -4 5.01872 22.8019 4
 -2 5 -4 15.7729 24.3235 4
 -2 5 -4 114.374 40.533 9
 2 5 -4 79.8162 68.3041 9
 -2 -5 -4 43.5668 36.4551 7
 -2 5 4 9.47096 30.9745 7
 2 -5 4 87.1477 40.3901 10
 -2 5 4 80.3469 31.277 8
 -2 -5 4 71.9051 47.0217 8
 2 -5 4 7.27748 29.8368 8
 2 5 4 36.6026 27.8937 8
 2 5 5 129.002 38.7639 5
 -2 5 5 139.49 55.5359 7
 -2 5 -5 204.637 48.8449 9
 2 -5 -5 237.311 73.1986 6
 2 -5 5 105.238 50.4424 10
 -2 -5 5 113.875 51.9299 10
 -2 -5 -5 136.101 31.5268 4
 -2 -5 5 124.642 33.3667 4
 -2 -5 -5 146.376 42.725 7
 2 -5 6 16309 517.957 8
 2 5 6 15768.4 515.12 8
 -2 5 6 15430 509.073 8
 -2 -5 6 17283.8 522.941 8
 2 5 6 15330.9 457.056 5
 -2 5 6 16139.7 519.918 5
 -2 5 6 17133 525.291 7
 -2 -5 6 16086.8 526.915 10
 -2 5 7 3566.85 219.47 5
 -2 -5 7 3443.84 224.555 8
 -2 5 7 3974.31 237.178 8
 2 -5 7 3972.19 241.387 8
 2 5 7 3956.61 239.086 8
 -2 5 7 3546.09 211.702 7
 2 -5 8 20835.7 709.881 8
 -2 -5 8 20871.4 712.389 8
 -2 5 8 21932.4 725.968 8
 2 5 8 23309.8 731.557 8
 2 -5 -9 361.493 107.096 2
 -2 5 9 546.364 120.723 8
 2 -5 9 292.249 106.719 8
 -2 -5 9 430.58 104.835 8
 2 5 -9 314.089 110.047 9
 2 -5 -10 3322.31 276.173 2
 -2 -5 10 3524.2 286.143 8
 -2 5 10 3054.8 267.711 8
 2 5 10 3428.38 276.342 8
 2 5 -10 3264.55 288.742 9
 2 -6 0 20.0787 26.1529 7
 2 -6 0 -6.55947 28.6568 4
 -2 6 0 13.0792 22.8565 4
 -2 -6 0 -13.4702 24.9675 4
 2 -6 0 6.90578 25.6001 5
 -2 -6 0 18.7556 32.7751 9
 -2 -6 0 99.2099 26.432 2
 -2 6 0 13.5965 30.2879 2
 2 -6 0 6.88122 26.208 2
 2 -6 1 14033.2 392.339 9
 -2 -6 1 14111.5 436.331 9
 -2 -6 -1 14648.3 409.879 5
 2 -6 1 13959.8 393.702 5
 -2 6 1 15243.8 417.786 5
 -2 -6 -1 13725.5 333.86 3
 -2 -6 1 14822.5 406.05 4
 -2 -6 -1 13470.8 395.108 4
 2 -6 -1 14303.9 411.089 2
 -2 6 -1 14070.7 397.382 2
 -2 6 -1 14566.6 401.065 4
 -2 6 1 14006.7 397.123 4
 2 -6 -1 14048.3 410.27 7
 2 -6 -2 6391.9 251.341 7
 -2 -6 2 6269.81 288.573 10
 -2 -6 -2 6964.85 248.981 5
 2 -6 2 6502.4 224.66 5
 -2 6 2 7125.88 257.846 5
 -2 -6 2 6736.88 195.967 8
 -2 6 2 7202.18 200.603 8
 -2 -6 -2 6781.98 196.083 8
 -2 6 -2 6616.5 192.988 8
 -2 -6 2 6631 236.997 4
 -2 -6 -2 6430.53 231.875 4
 -2 6 2 6605.1 231.738 4
 -2 6 -2 6438.21 229.636 4
 2 -6 -2 6476.99 249.065 2
 2 6 -2 6462.15 268.812 9
 -2 -6 -3 69092.9 1519.66 8
 -2 6 -3 70679.6 1518.36 8
 -2 6 3 72131 1524.47 8
 -2 -6 3 69490.1 1517.64 8
 -2 -6 3 68589.2 1543.08 4
 -2 -6 -3 67560 1537.57 4
 -2 6 3 74469.2 1548.44 4
 -2 6 -3 68880.8 1540.47 4
 -2 -6 -3 71675.1 1566.77 7
 -2 -6 -3 68716.6 1560.15 6
 2 6 -3 73158.1 1627.61 9
 2 -6 -3 71146.4 1617.97 6
 -2 6 3 69973.1 1595.38 5
 2 -6 3 69708.1 1530.43 5
 2 6 3 67365.3 1519.81 8
 2 -6 3 68601.6 1520.44 8
 2 -6 -3 68637.5 1589.93 2
 -2 -6 3 70226.2 1669.07 10
 2 -6 -3 69993.1 1526.72 1
 2 -6 -3 67876.9 1591.41 7
 -2 -6 -4 29.6769 39.6087 6
 -2 6 4 61.293 42.806 7
 -2 -6 -4 33.523 32.7483 7
 -2 -6 4 56.7222 33.9323 8
 2 6 4 7.20536 28.1559 8
 -2 6 4 21.7557 29.7207 8
 2 -6 4 -7.17057 34.8837 8
 -2 6 -4 74.7304 41.0405 9
 -2 -6 -4 42.7823 27.7491 4
 -2 6 -4 -18.9414 30.2166 4
 -2 6 4 12.4925 27.8296 4
 -2 -6 4 -6.43962 30.3008 4
 2 -6 -4 6.31625 24.6821 1
 -2 -6 4 28.1836 42.6519 10
 2 -6 -5 26834.2 823.809 6
 -2 -6 5 26889.1 796.226 10
 -2 -6 -5 28405.4 726.676 7
 -2 6 -5 26918.2 726.964 9
 2 6 -5 27093.6 798.605 9
 2 -6 -5 28087.7 783.476 2
 -2 6 5 27930.9 760.113 7
 -2 -6 -5 28380.9 665.249 4
 -2 -6 5 27241.9 669.609 4
 -2 6 5 28912.3 775.154 5
 2 -6 5 26821.8 771.867 10
 -2 -6 6 319.256 77.4679 10
 2 -6 6 296.963 68.4461 10
 2 6 6 326.363 71.9993 8
 -2 -6 6 408.505 71.7555 8
 2 -6 6 390.759 72.7875 8
 -2 6 6 525.215 80.4405 8
 -2 6 6 267.205 71.3783 5
 2 6 -6 387.939 94.6437 9
 2 6 7 3130.74 216.566 8
 -2 6 7 3675.57 230.621 8
 2 -6 7 3694.43 227.386 8
 -2 -6 7 3721.45 226.234 8
 2 -6 -7 3517.78 244.413 2
 -2 -6 7 3582.89 225.251 10
 -2 6 7 3904.15 234.402 5
 2 6 -7 3400.46 252.751 9
 2 6 -8 199.852 98.9307 9
 -2 6 8 31.13 60.8218 5
 2 -6 -8 121.892 79.3824 2
 -2 6 8 -17.8204 64.1999 8
 -2 -6 8 156.4 77.422 8
 2 6 8 -35.5688 72.8848 8
 2 -6 8 105.184 76.5868 8
 2 -6 9 1635.83 186.736 8
 2 6 9 1586.98 183.421 8
 2 -6 -9 1874.54 204.577 2
 2 6 -9 2021.48 227.869 9
 -2 -6 9 1990.8 200.628 8
 -2 6 9 1883.63 197.408 8
 2 -6 -10 48.2996 69.9851 2
 -2 -6 10 45.5571 77.0837 8
 -2 6 10 23.6167 71.4832 8
 2 -7 0 132757 2880.36 5
 -2 7 0 132404 2868.08 4
 -2 -7 0 133389 2739.95 8
 -2 7 0 133730 2741.02 8
 -2 -7 0 137135 2828.89 2
 2 -7 0 133135 2872.44 7
 -2 7 0 136671 2877.05 2
 2 -7 0 132960 2870.54 4
 -2 -7 0 139183 2936.87 9
 -2 -7 0 132812 2874.81 4
 2 -7 -1 14588.9 442.954 7
 -2 -7 1 14600.7 472.191 9
 2 -7 1 15308.8 436.025 9
 -2 -7 -1 15366.2 438.929 4
 -2 -7 1 15085.9 439.132 4
 -2 7 -1 15044.7 429.905 2
 2 -7 -1 14739.4 440.04 2
 -2 -7 -1 15351.4 341.931 8
 -2 7 -1 14947.9 339.255 8
 -2 -7 1 14936 340.61 8
 -2 7 1 15496.8 343.865 8
 2 -7 -1 15597.9 438.041 4
 2 -7 1 14589.5 432.281 4
 -2 7 -1 15053.8 431.971 4
 -2 7 1 14213.4 427.123 4
 2 -7 1 15220.8 435.389 5
 -2 7 1 14573.1 441.658 5
 -2 -7 -1 14876.9 444.708 5
 -2 -7 -1 15123.5 418.73 2
 -2 -7 2 23424.8 702.972 10
 2 -7 2 22754.1 597.62 9
 2 -7 2 22642.1 595.377 5
 -2 7 2 22234.6 621.565 5
 -2 -7 -2 23285.1 626.344 5
 -2 -7 2 22417.8 605.689 4
 -2 -7 -2 21293.2 597.554 4
 2 7 -2 24088.8 544.565 2
 2 -7 -2 23634.7 636.04 7
 -2 7 -2 22810.8 601.023 4
 -2 7 2 22767.2 602.086 4
 -2 7 -2 23259.8 605.265 2
 2 -7 -2 23148.7 628.591 2
 -2 -7 2 23315.4 533.181 8
 -2 7 -2 23228.7 530.771 8
 -2 7 2 23775.9 537.94 8
 -2 -7 -2 23350.4 534.922 8
 2 -7 3 382.197 53.4192 5
 -2 7 -3 416.988 45.5202 8
 -2 -7 -3 343.424 55.8112 6
 -2 -7 3 378.39 44.7005 8
 -2 7 3 409.748 47.6125 8
 2 7 -3 452.177 43.1689 2
 -2 -7 3 569.977 93.5811 10
 -2 -7 -3 319.125 56.9326 7
 -2 -7 -3 311.618 50.3141 4
 -2 7 3 439.05 61.1266 4
 -2 7 -3 338.248 54.7257 4
 -2 -7 3 430.708 59.7755 4
 2 7 -3 391.741 71.5403 9
 2 -7 -3 342.317 49.5713 1
 2 -7 -4 28.0706 52.0281 6
 -2 -7 -4 20.9215 42.8707 6
 -2 7 -4 54.734 38.2262 9
 2 -7 -4 121.661 52.0759 7
 -2 -7 4 27.6905 30.2445 8
 -2 7 4 7.16073 29.3479 8
 2 -7 4 28.6884 33.1608 8
 2 7 4 -14.3109 32.4877 8
 2 -7 -4 6.6332 29.5541 1
 -2 -7 4 16.0643 54.3609 10
 -2 7 -4 14.8896 29.0921 4
 -2 -7 -4 -7.21514 34.5305 4
 -2 -7 4 15.1817 29.6628 4
 -2 7 4 29.5682 28.8861 4
 -2 7 4 34.8453 40.5949 5
 2 -7 4 21.0715 31.2942 5
 2 -7 -4 61.4747 45.5772 2
 2 7 -4 18.0725 21.9826 2
 2 -7 -5 599.425 93.8493 2
 2 -7 -5 588.392 107.383 6
 2 -7 5 524.895 89.431 10
 2 -7 5 485.877 61.4654 5
 -2 7 5 610.458 92.7347 5
 -2 7 -5 435.776 75.4212 9
 2 7 -5 340.857 87.254 9
 -2 -7 5 514.646 63.1719 4
 -2 -7 -5 396.862 56.032 4
 -2 -7 5 718.263 109.081 10
 -2 7 6 16976.9 564.911 5
 2 -7 6 16638.1 556.328 10
 -2 -7 6 16831.3 526.374 8
 -2 7 6 16912.8 531.456 8
 -2 -7 6 16894.2 592.93 10
 -2 -7 -6 16454.6 526.392 7
 2 -7 -6 15899.9 579.263 2
 2 7 6 17605.3 536.969 8
 2 -7 6 17424.2 533.271 8
 2 7 -6 17067.2 605.936 9
 2 -7 -6 17331.9 647.644 6
 -2 7 7 484.395 94.2881 5
 -2 -7 7 530.575 91.9223 8
 -2 7 7 637.529 103.449 8
 2 7 7 616.55 100.821 8
 2 -7 7 503.568 91.3633 8
 2 7 -7 441.642 102.906 9
 -2 -7 7 693.597 109.759 10
 2 -7 -7 667.763 124.149 2
 -2 -7 8 16552 591.211 8
 -2 7 8 16339.9 593.307 8
 -2 7 8 17036.1 589.062 5
 2 7 8 17280.6 605.097 8
 2 -7 8 16018.8 587.767 8
 2 7 -8 17396.7 662.821 9
 2 -7 -8 16228.6 643.793 2
 -2 7 9 1397.03 167.624 8
 -2 -7 9 1063.3 146.882 8
 2 -7 -9 1195.37 176.358 2
 2 7 -9 1037.94 166.133 9
 -2 -7 10 3910.51 286.782 8
 -2 7 10 3036.05 263.275 8
 2 -8 0 62.6485 45.6107 4
 -2 -8 0 73.9418 50.517 9
 -2 -8 0 36.3753 41.3024 4
 -2 8 0 61.515 39.9139 4
 2 -8 0 81.1769 47.2983 7
 2 -8 0 142.433 51.8243 5
 -2 -8 0 9.74129 45.052 5
 -2 8 0 70.5664 42.2287 2
 -2 -8 0 44.3272 25.3819 2
 -2 -8 -1 14500.7 418.468 2
 2 -8 -1 14480.9 447.882 7
 -2 -8 1 14978.9 486.037 9
 2 -8 1 15211.9 447.416 9
 -2 8 -1 14421.8 434.167 4
 -2 8 1 15231.3 442.499 4
 -2 -8 -1 14644.4 453.358 5
 2 -8 1 13942.8 436.947 5
 2 -8 1 15036.8 444.024 4
 2 -8 -1 14714.1 439.531 4
 -2 -8 -1 14332.7 439.447 4
 -2 -8 1 14608.8 443.692 4
 -2 8 1 14629.6 322.191 8
 2 -8 -1 14684.9 327.616 3
 2 8 -1 14503.6 327.504 3
 -2 8 -1 14798.9 433.874 2
 2 -8 -1 14599.8 445.968 2
 -2 -8 1 13894 316.221 8
 -2 -8 -2 3050.17 117.584 3
 -2 8 -2 3086.25 122.908 3
 -2 -8 -2 2981.61 172.796 5
 2 -8 2 2939.34 158.986 5
 -2 -8 -2 3171.15 168.777 2
 -2 -8 -2 2946.67 162.081 4
 -2 -8 2 3145.41 167.158 4
 2 -8 2 3154.53 163.539 9
 -2 -8 2 2721.58 179.636 9
 -2 8 2 3215.38 165.925 4
 -2 8 -2 3223.24 164.467 4
 -2 -8 2 2999.07 212.785 10
 -2 8 -2 3092.69 161.185 2
 -2 8 2 3139.11 111.052 8
 -2 -8 2 3072.57 108.049 8
 2 -8 -3 33012.8 809.451 1
 2 8 -3 34308.8 769.446 2
 -2 8 3 34373.6 780.947 8
 -2 -8 3 33917.8 774.787 8
 2 -8 -3 34031.7 892.591 2
 -2 8 -3 33385.6 842.641 2
 -2 8 3 34844.4 845.107 4
 -2 -8 3 33633.4 971.705 10
 2 -8 -3 31712.7 881.372 7
 2 -8 3 33086.3 833.031 5
 -2 8 3 33186.6 882.671 5
 -2 -8 -3 33105.2 845.646 6
 -2 -8 -3 33698.9 841.928 4
 -2 -8 3 33371.6 845.868 4
 -2 -8 -4 3745.27 208.869 6
 2 -8 -4 4062.37 242.769 6
 2 -8 -4 3382.26 214.253 7
 -2 -8 4 4049.88 259.252 10
 2 -8 -4 3726.22 222.221 2
 -2 -8 -4 3838.42 183.682 4
 -2 -8 4 4330.18 197.315 4
 -2 8 4 3920.37 184.971 4
 -2 8 4 4350.15 230.57 5
 2 -8 4 4200.12 189.557 5
 2 8 -4 3858.33 235.659 9
 -2 -8 -4 3978.21 210.545 7
 2 -8 -4 4102.92 176.15 1
 -2 -8 4 4202.84 174.351 8
 -2 8 4 3930.27 172.097 8
 2 -8 5 26994.9 844.081 10
 -2 -8 5 29224.8 875.919 10
 2 8 -5 27942.2 839.035 9
 2 -8 -5 28536.6 830.243 2
 -2 8 5 28156.3 735.14 8
 2 8 5 27798.1 733.093 8
 2 -8 -5 28191.7 822.126 7
 -2 -8 -5 26195.9 764.646 7
 -2 -8 5 30001.8 731.253 4
 -2 -8 -5 28510.6 715.595 4
 2 -8 -5 28479.8 869.283 6
 -2 -8 -5 27199.5 804.112 6
 2 -8 5 29287.3 722.501 5
 -2 8 5 27192.4 803.367 5
 2 -8 -6 1620.05 189.86 6
 2 -8 -6 1434.22 156.836 2
 -2 -8 -6 2011.34 157.927 7
 -2 -8 6 1664.97 136.466 8
 -2 8 6 1839.38 145.953 8
 -2 -8 6 1965.03 184.354 10
 2 -8 6 1927.06 172.014 10
 2 8 6 1434.96 132.277 8
 2 -8 6 1947.67 147.071 8
 -2 8 6 1994.06 168.723 5
 2 8 -6 1815.9 181.268 9
 -2 -8 7 2453.68 205.132 10
 -2 8 7 2329.47 192.804 5
 2 -8 -7 2822.39 229.058 2
 2 8 7 2667.07 190.918 8
 2 -8 7 2270.49 179.012 8
 -2 8 7 2420.76 185.777 8
 -2 -8 7 2590.17 187.142 8
 2 8 -7 3061.79 244.393 9
 -2 -8 8 16.4764 65.969 8
 -2 8 8 -34.2454 76.283 8
 -2 8 8 -17.5617 66.8823 5
 2 -8 -8 22.9856 77.7804 2
 2 8 -8 92.7585 95.0328 9
 -2 -8 9 1348.98 166.368 8
 -2 8 9 1720.84 184.497 8
 2 -8 -9 1766.69 211.641 2
 -2 -9 0 62943.6 1435.97 4
 2 -9 0 59551.9 1423.53 4
 -2 -9 0 63301.4 1501.02 9
 -2 -9 0 60328.7 1374.1 2
 -2 9 0 61258.8 1423.02 2
 -2 -9 0 59512.6 1442.47 5
 -2 9 -1 9.43901 32.988 2
 -2 -9 -1 8.47184 34.7183 2
 2 -9 -1 -20.1978 45.8484 4
 2 -9 1 20.5449 39.1218 4
 -2 -9 -1 -10.3436 38.3422 4
 -2 -9 1 31.104 33.8945 4
 -2 -9 -1 34.154 42.2013 5
 2 -9 1 -10.4089 39.6414 5
 2 -9 1 -21.3906 40.7322 9
 -2 -9 1 13.7761 43.3978 9
 -2 -9 2 22420.5 748.114 10
 -2 -9 -2 23302.6 651.881 4
 -2 -9 2 24177 658.63 4
 -2 9 2 23944.7 676.658 5
 2 -9 2 24134.3 654.285 5
 -2 -9 -2 25558.7 688.57 5
 -2 9 -2 23573.2 639.157 2
 2 -9 -2 22520 667.905 2
 2 -9 2 23715.1 649.527 9
 -2 -9 2 22074.9 692.814 9
 -2 9 2 23490.4 530.89 8
 -2 -9 2 23760.6 528.09 8
 -2 -9 -2 23327 662.63 7
 2 -9 -2 22723.7 671.886 7
 -2 -9 3 38.8842 48.0474 10
 2 -9 -3 31.1329 37.2486 1
 -2 9 -3 9.65785 36.7831 2
 -2 -9 -3 24.2426 47.3638 2
 2 -9 -3 -13.2756 43.4014 2
 2 9 -3 25.2175 26.0723 2
 -2 -9 3 30.7612 38.0109 4
 -2 -9 -3 10.0412 36.1745 4
 2 -9 -3 -26.706 58.3347 7
 -2 -9 -3 23.5703 48.2978 7
 2 -9 3 68.1376 44.1931 5
 -2 9 3 12.9197 39.105 5
 -2 -9 3 -4.51267 22.9932 8
 -2 9 3 47.2878 23.0068 8
 2 -9 -4 81.0478 64.9007 6
 2 -9 -4 -15.1119 51.1368 2
 -2 9 -4 -20.3004 40.64 2
 -2 -9 -4 38.0037 45.635 7
 2 -9 -4 -14.7607 54.7156 7
 -2 -9 -4 9.67039 39.63 4
 -2 9 -4 -30.1157 37.2114 4
 -2 -9 4 10.0905 42.2809 4
 -2 -9 4 20.0867 63.2775 10
 2 -9 4 66.7706 42.4955 5
 -2 9 4 -14.1015 47.7177 5
 -2 9 4 -6.64795 31.2793 8
 -2 -9 -5 202.168 72.7859 7
 -2 -9 5 425.871 103.453 10
 -2 -9 -5 237.726 84.2984 6
 2 -9 -5 289.057 87.6488 6
 -2 9 5 187.393 51.9904 8
 -2 9 5 324.07 79.9446 5
 2 9 -5 302.541 93.4465 9
 -2 -9 5 205.413 54.9817 4
 -2 -9 -5 228.836 60.6142 4
 2 -9 5 273.107 81.9141 10
 2 -9 -5 444.238 90.9616 2
 2 -9 -5 377.72 89.7656 7
 -2 9 6 10833.8 449.489 5
 -2 -9 6 11329.3 491.09 10
 2 9 -6 10691.2 473.801 9
 2 -9 -6 11603.9 521.899 6
 -2 9 6 11192.1 392.574 8
 -2 -9 -6 11034.4 459.95 6
 2 -9 -6 10649.5 471.215 2
 2 -9 6 10358 458.826 10
 -2 -9 -6 11018.1 429.134 7
 2 -9 -7 329.3 110.359 2
 -2 9 7 376.597 91.5712 5
 -2 9 7 349.502 82.171 8
 2 9 -7 152.502 93.4552 9
 -2 9 8 14767.2 555.3 8
 2 9 -8 16164.2 651.742 9
 -2 9 8 15499.1 582.616 5
 2 -9 -8 15483.1 645.522 2
 -2 -9 -9 80.9297 85.0149 2
 2 -9 -9 132.857 86.8978 2
 -2 9 9 133.825 80.1419 8
 -2 -10 0 40.9206 34.299 2
 2 -10 0 -23.0985 48.3978 4
 -2 10 0 46.7101 47.8597 4
 -2 -10 0 35.0876 43.3596 4
 2 -10 0 107.663 47.9009 7
 -2 -10 0 12.7701 41.752 5
 -2 -10 0 77.914 54.4633 9
 2 -10 1 6654.41 291.317 9
 -2 -10 1 6149.99 312.22 9
 -2 10 -1 6126.94 276.857 4
 -2 10 1 6551.64 284.274 4
 -2 10 -1 6782.78 275.706 2
 -2 -10 1 6983.63 301.36 5
 2 -10 -1 6274.92 288.684 7
 2 -10 1 6534.91 281.574 7
 -2 -10 1 6849.53 289.767 4
 -2 -10 -1 6416.37 282.42 4
 -2 -10 -1 6755.72 299.09 5
 2 -10 1 5908.04 275.259 5
 2 -10 -1 6282.6 281.001 2
 -2 10 -2 1916.01 137.513 2
 2 -10 -2 1913.98 152.63 2
 2 -10 2 2048.95 147.457 5
 -2 -10 -2 1693.15 146.981 5
 -2 10 -2 1778.65 137.942 4
 -2 10 2 1930.38 145.581 4
 -2 -10 2 1966.58 165.73 9
 2 -10 2 2079.67 147.801 9
 -2 -10 -2 1668.65 135.278 4
 -2 -10 2 1618.52 134.352 4
 -2 -10 -2 1731.02 135.967 2
 -2 -10 -2 1774.91 147.798 7
 2 -10 -2 1969.15 158.512 7
 -2 -10 2 1645.21 176.932 10
 -2 -10 3 44161.4 1109.05 4
 -2 -10 -3 45184.2 1108.69 4
 2 -10 -3 40945.5 1144 7
 -2 -10 3 44216.2 1261.15 10
 -2 -10 -3 43598 1133.55 2
 -2 10 3 44677 1115.16 4
 -2 10 -3 44922.6 1111.94 4
 -2 10 3 44051.6 1150.76 5
 2 -10 3 44784 1105.94 5
 -2 -10 -3 44168.4 1140.88 7
 -2 10 -3 45624.7 1095.3 2
 2 -10 -3 45269.6 1164.45 2
 -2 -10 -4 1586.55 153.836 2
 -2 10 -4 1511.4 125.37 2
 2 -10 -4 1423.89 150.705 2
 -2 10 4 1401.01 146.567 5
 2 -10 4 1486.7 124.547 5
 2 -10 -4 1657.96 162.864 6
 -2 -10 -4 1592.26 142.487 6
 2 -10 -4 1400.78 146.991 7
 -2 -10 4 1651.63 133.364 4
 -2 -10 -4 1545.09 126.782 4
 -2 -10 -4 1609.58 148.578 7
 -2 -10 4 1256.48 165.182 10
 -2 -10 -5 15975.1 557.705 6
 2 -10 -5 15492.7 607.71 6
 2 -10 5 16691.1 634.411 10
 -2 -10 5 14636.3 614.485 10
 -2 -10 -5 15283.2 575.748 2
 -2 -10 5 16409.6 504.304 4
 2 -10 -5 16001.7 591.899 2
 -2 10 -5 16866.9 510.393 2
 2 -10 -5 15523 579.898 7
 -2 -10 -5 15020 542.612 7
 -2 10 5 15932.6 569.551 5
 -2 10 6 1303.79 151.898 5
 2 -10 -6 1513.88 172.68 2
 -2 -10 -6 1270.36 141.532 7
 2 10 -6 1317.73 170.503 9
 2 -10 -6 1511.56 184.913 6
 2 -10 6 1505.24 171.338 10
 -2 10 7 2356.05 210.802 5
 2 -10 -7 2224.54 246.114 6
 2 10 -7 1980 213.629 9
 2 -10 -7 2297.67 229.126 2
 -2 -10 -7 2580.47 237.912 2
 2 -10 -8 -25.9182 81.6492 2
 -2 -10 -8 77.4178 87.3251 2
 -2 11 0 32374.7 899.118 4
 2 -11 0 33207.8 907.627 7
 -2 -11 0 31729.4 950.644 9
 -2 -11 0 33836 901.952 4
 -2 -11 0 34583.5 926.578 5
 2 -11 -1 3346.96 206.735 2
 2 -11 1 3398.42 214.84 5
 -2 -11 -1 3483.96 226.11 5
 -2 -11 1 3744.55 230.285 5
 -2 11 -1 3937.65 208.38 2
 2 -11 -1 3349.76 218.292 7
 2 -11 1 3643.75 217.175 7
 -2 -11 1 3289.53 231.789 9
 2 -11 1 3487.72 214.447 9
 -2 11 1 3551.91 213.653 4
 -2 11 -1 3678.93 216.331 4
 -2 -11 1 3274.24 206.235 4
 -2 -11 -1 3755.3 218.391 4
 -2 11 -2 18124.2 577.647 4
 -2 11 2 18001.4 579.283 4
 2 -11 2 19095.8 586.126 5
 -2 -11 -2 17644.1 594.202 5
 -2 -11 2 17281.1 676.462 10
 -2 -11 2 18319.9 623.153 9
 2 -11 2 18096.2 574.486 9
 -2 -11 -2 18452.2 601.521 7
 2 -11 -2 17791.3 600.331 7
 -2 -11 2 18193 576.621 4
 -2 -11 -2 18161.8 574.467 4
 -2 11 -2 17254.4 543.207 2
 2 -11 -2 18084.3 596.43 2
 -2 -11 -2 18470.1 569.935 2
 -2 -11 2 20557.2 616.022 5
 -2 11 -3 721.577 89.9301 2
 2 -11 -3 554.705 97.6311 2
 -2 -11 -3 773.367 110.512 2
 2 -11 3 584.166 93.8232 5
 -2 -11 3 590.006 124.465 10
 -2 -11 -3 689.413 108.772 7
 2 -11 -3 795.685 116.663 7
 -2 11 -3 687.471 98.9532 4
 -2 -11 3 790.277 102.153 4
 -2 -11 -3 521.814 86.4901 4
 -2 11 3 741.058 99.4285 4
 2 -11 -4 17.9854 78.5707 7
 -2 -11 -4 32.3511 67.7788 7
 -2 -11 -4 -28.817 53.4107 6
 2 -11 -4 -75.2118 102.595 6
 -2 -11 4 -24.0283 81.309 10
 -2 -11 -4 24.7794 54.1257 4
 -2 -11 4 -12.8209 58.2067 4
 2 -11 -4 108.766 69.0383 2
 -2 11 -4 68.077 52.4567 2
 -2 -11 -4 33.7058 62.4717 2
 2 -11 4 12.2749 55.728 5
 2 -11 -5 86.6962 78.0802 6
 -2 -11 -5 33.7579 58.9913 6
 -2 -11 -5 -33.9071 67.8812 7
 2 -11 -5 118.678 69.1289 7
 2 -11 5 23.8513 95.4984 10
 -2 -11 5 12.3753 40.4594 4
 2 -11 -5 141.343 72.7407 2
 -2 -11 -5 -38.7276 58.6091 2
 2 -11 -6 9164.67 458.432 2
 -2 -11 -6 9292.45 417.164 7
 2 -11 -6 8996.73 477.778 6
 -2 -11 -6 8660.16 441.726 2
 2 -11 -7 671.931 136.535 2
 -2 -11 -7 586.671 134.138 2
 2 -11 -7 960.809 180.313 6
 -2 -11 -8 9730.26 510.773 2
 2 -11 -8 9198.13 501.089 2
 -2 -12 0 19.1351 64.7507 9
 2 -12 0 -65.9483 51.9378 9
 -2 -12 0 112.086 64.1107 5
 -2 12 0 -15.1323 52.8851 4
 -2 -12 0 14.4431 52.0298 4
 2 -12 0 15.3843 46.5625 7
 -2 -12 1 4597.15 257.461 4
 -2 -12 -1 5044.87 266.574 4
 2 -12 1 4771.27 268.023 7
 2 -12 -1 4523.77 269.968 7
 -2 -12 -1 5055.94 284.494 5
 -2 -12 1 5541.51 291.751 5
 2 -12 1 4890.62 270.304 5
 2 -12 1 5157 276.456 9
 -2 -12 1 4305.25 282.454 9
 2 -12 -1 5011.25 267.687 2
 -2 12 1 5518.56 283.237 4
 -2 12 -1 4953.48 271.312 4
 -2 -12 -1 4739.95 301.978 9
 -2 -12 -1 4814.67 241.044 2
 2 -12 -2 1189.45 137.124 2
 -2 -12 -2 1150.36 125.833 2
 -2 -12 -2 1321.18 135.822 4
 -2 -12 2 1341.44 141.543 4
 -2 12 -2 1196.19 118.714 2
 -2 -12 -2 1212.64 141.554 5
 2 -12 2 1435.95 138.678 9
 -2 -12 2 1482.12 154.046 5
 2 -12 2 1137.67 132.467 5
 -2 12 2 1163.6 134.223 4
 -2 12 -2 1419.77 144.733 4
 2 -12 2 1331.74 139.436 7
 2 -12 -2 1347.26 150.829 7
 -2 -12 -2 1206.92 138.995 7
 -2 -12 2 1369.09 187.585 10
 -2 -12 2 1065.3 142.233 9
 -2 -12 3 20789.2 807.694 10
 2 -12 -3 22650.9 743.926 7
 -2 -12 -3 21369.4 679.254 4
 -2 -12 3 22267.5 687.272 4
 -2 -12 3 22446.1 712 5
 -2 -12 -3 22504.8 728.425 7
 -2 12 -3 24335.9 667.897 2
 -2 -12 -3 22832.2 712.816 2
 2 -12 -3 22882.5 739.071 2
 2 -12 3 22728.7 693.979 5
 -2 -12 4 1547.01 147.916 4
 -2 -12 -4 1431 142.086 4
 -2 -12 -4 1950.03 181.168 7
 2 -12 -4 1475.11 161.909 6
 -2 -12 -4 1341.82 145.68 6
 -2 -12 -4 1426.42 159.609 2
 2 -12 -4 1526.2 171.631 2
 2 -12 4 1458.38 138.989 5
 2 -12 -4 1897.73 187.808 7
 -2 -12 5 18511.7 592.729 4
 2 -12 -5 18788.4 693.998 2
 2 -12 -5 18460.3 684.893 7
 -2 -12 -5 18460.4 654.9 7
 -2 -12 -5 18148.3 671.776 2
 2 -12 -5 18343.3 699.736 6
 -2 -12 -6 276.125 99.2042 7
 2 -12 -6 410.338 111.781 2
 -2 -12 -6 185.275 95.1292 2
 2 -12 -6 493.662 122.42 6
 -2 -12 -7 1561.41 199.409 2
 2 -12 -7 1236.66 180.169 2
 2 -12 -7 1279.13 190.353 6
 -2 -12 -8 -55.3498 90.4745 2
 2 -12 -8 28.4147 96.1531 2
 -2 -13 0 32990.2 971.424 5
 2 -13 0 32189.7 965.735 9
 -2 -13 0 33006.1 1013.6 9
 -2 -13 0 34238.8 954.233 4
 2 -13 0 34641.5 980.598 7
 -2 13 0 33356 961.223 4
 -2 13 -1 5186.88 289.558 4
 -2 13 1 5581.79 301.673 4
 -2 -13 -1 5075.6 299.853 5
 -2 -13 1 5319.76 302.581 5
 -2 -13 -1 4829.29 251.92 2
 -2 -13 1 4777.12 304.842 9
 2 -13 1 5051.54 290.108 9
 -2 -13 -1 5163.32 328.109 9
 -2 -13 -1 5078.19 283.104 4
 -2 -13 1 4960.71 280.062 4
 2 -13 -1 5661.08 313.804 7
 -2 -13 -1 5348.25 305.312 7
 2 -13 1 4850.33 284.599 7
 2 -13 2 9488.51 405.78 5
 -2 -13 2 9106.17 412.828 5
 -2 -13 -2 9778.42 397.992 2
 2 -13 -2 9156.19 410.406 2
 2 -13 2 9884.93 415.785 7
 2 -13 -2 8873.09 424.067 7
 -2 -13 -2 9446.9 428.269 7
 -2 -13 2 8769.37 426.803 9
 -2 13 -2 9761.41 374.505 2
 -2 -13 -2 8998.37 394.6 4
 -2 -13 2 8985.39 393.286 4
 2 -13 2 9596.67 401.544 9
 2 -13 3 31.33 51.2117 5
 2 -13 -3 -20.2314 72.8821 7
 -2 -13 -3 -19.2846 63.0445 7
 2 -13 3 -77.7426 71.8852 7
 2 -13 -3 38.9722 63.7031 2
 -2 -13 -3 -17.1796 63.6826 2
 -2 13 -3 49.8197 54.4108 2
 -2 -13 -4 98.1885 80.4788 2
 2 -13 -4 64.2558 72.4802 2
 2 -13 4 15.0816 65.8873 5
 2 -13 -4 43.2622 70.7173 7
 -2 -13 -4 39.9704 71.9972 7
 2 -13 4 -14.917 53.7404 7
 -2 -13 -4 -33.5955 60.5151 6
 2 -13 -4 130.375 78.2794 6
 2 -13 -5 24.2205 84.648 6
 -2 -13 -5 -20.7165 82.9468 7
 2 -13 -5 23.3711 76.4043 7
 2 -13 -5 23.5482 76.9833 2
 -2 -13 -5 44.2804 74.9209 2
 -2 -13 -6 6826.23 407.386 2
 2 -13 -6 7182.41 424.608 2
 -2 -13 -6 6461.74 375.74 7
 2 -13 -6 6976.05 414.615 7
 2 -13 -6 7634.22 445.397 6
 2 -13 -7 29.721 100.572 6
 2 -13 -7 -27.6629 87.1439 2
 -2 -13 -7 26.8142 93.7114 2
 2 -14 0 38.7127 56.0959 9
 2 -14 0 38.9321 70.129 7
 -2 -14 -1 3543 261.385 7
 2 -14 1 4042.9 268.39 7
 2 -14 -1 4081.52 279.684 7
 -2 -14 -1 3521.92 219.404 2
 2 -14 1 4164.69 269.106 9
 2 -14 2 986.101 134.372 9
 -2 -14 -2 943.394 143.634 7
 2 -14 -2 893.85 145.424 7
 2 -14 2 966.44 135.737 7
 -2 -14 -2 1190.73 137.057 2
 2 -14 -2 931.904 134.44 2
 2 -14 -3 17141.2 669.465 7
 -2 -14 -3 16400.1 652.204 7
 2 -14 3 19054.7 638.023 7
 -2 -14 -3 18713.8 644.452 2
 2 -14 -3 17177 656.213 2
 2 -14 -4 69.7769 78.7262 6
 2 -14 4 83.6119 75.9402 7
 2 -14 -4 188.401 87.3155 7
 -2 -14 -4 110.461 84.1561 7
 2 -14 -4 138.342 85.4877 2
 -2 -14 -4 20.8924 70.7203 2
 -2 -14 -5 10376.6 492.108 7
 2 -14 -5 9183.19 487.072 7
 -2 -14 -5 9811.59 480.176 2
 2 -14 -5 9179.3 482.084 2
 2 -14 -5 9747.57 498.661 6
 2 -14 -6 83.6432 77.0352 6
 2 -14 -6 -26.1579 82.4049 7
 -2 -14 -6 51.4749 81.0804 2
 2 -14 -6 54.2194 82.0529 2
 -2 -14 -6 -23.3214 84.0151 7
 2 -14 -7 844.811 159.384 6
 -2 -14 -7 1135.26 186.861 2
 2 -15 0 18967.3 699.421 7
 -2 -15 0 18434.9 693.335 7
 2 -15 -1 921.864 153.165 7
 -2 -15 -1 809.726 141.422 7
 2 -15 1 851.882 140.527 7
 2 -15 -2 9293.14 472.106 7
 -2 -15 -2 9548.55 471.937 7
 2 -15 2 9656.03 449.346 7
 -2 -15 -2 10355.6 434.553 2
 2 -15 -3 -44.7899 80.6761 2
 -2 -15 -3 97.7973 80.1565 2
 2 -15 -3 -24.3934 92.9006 7
 -2 -15 -3 -70.6563 87.3043 7
 2 -15 3 19.2951 65.2928 7
 2 -15 -4 -24.8451 81.2238 6
 -2 -15 -4 22.1832 67.1424 2
 2 -15 -4 73.7145 88.5182 2
 -2 -15 -4 24.1246 78.8683 7
 2 -15 4 18.3902 71.8592 7
 2 -15 -4 76.3456 96.9202 7
 2 -15 -5 186.962 114.362 6
 2 -15 -5 270.404 113.344 7
 -2 -15 -5 98.0031 100.451 7
 2 -15 -5 292.245 108.918 2
 -2 -15 -5 49.0614 98.2634 2
 2 -15 -6 4268.57 344.067 6
 2 -15 -6 3704.9 323.378 2
 -2 -15 -6 4675.74 344.472 2
 -2 -15 -6 4476.48 326.794 7
 2 -15 -6 4216.2 332.96 7
 -2 -16 0 24.2104 84.615 7
 2 -16 0 71.4569 104.057 7
 -2 -16 1 2774.53 245.838 7
 2 -16 -1 2823.77 258.056 7
 -2 -16 -1 2137.12 231.285 7
 2 -16 1 2426.58 229.398 7
 -2 -16 -2 769.534 144.872 7
 2 -16 -2 736.164 149.755 7
 2 -16 2 920.727 144.341 7
 -2 -16 -2 901.15 129.058 2
 2 -16 -3 11355.2 527.517 2
 2 -16 -3 10816.4 544.501 7
 -2 -16 -3 10967.2 537.147 7
 2 -16 3 11489.4 502.886 7
 -2 -16 -3 10955.6 495.46 2
 2 -16 -4 26.2629 72.5624 6
 2 -16 4 -39.0297 76.2516 7
 -2 -16 -4 129.573 96.0616 7
 2 -16 -4 27.3256 92.4665 7
 -2 -16 -4 -46.1226 90.1089 2
 2 -16 -4 -25.7742 81.1944 2
 -2 -16 -5 6511.38 410.162 7
 2 -16 -5 6062.69 410.945 7
 2 -16 -5 6135.52 407.091 2
 -2 -16 -5 5903.08 377.778 2
 2 -16 -5 5679.93 390.374 6
 -2 -17 0 15952.5 683.116 7
 2 -17 0 16612.3 684.67 7
 -2 -17 1 977.956 164.431 7
 2 -17 -1 639.748 144.404 7
 -2 -17 -1 761.484 152.969 7
 2 -17 1 723.352 143.747 7
 -2 -17 2 4979.66 348.424 7
 -2 -17 -2 4821.1 349.337 7
 2 -17 2 4706.69 329.061 7
 2 -17 -2 4263.13 335.895 7
 -2 -17 -3 -27.2868 92.3355 7
 2 -17 -3 28.1382 95.2167 7
 2 -17 3 -22.4616 62.0606 7
 2 -17 -3 53.2272 80.5501 6
 -2 -17 -3 63.6073 66.793 2
 2 -17 -4 -27.571 102.202 6
 2 -17 -4 26.859 96.7573 2
 -2 -17 -4 23.8663 75.1842 2
 2 -17 -4 87.4129 108.009 7
 -2 -17 -4 -27.5704 96.3548 7
 2 -18 0 -27.5633 90.1097 7
 -2 -18 0 -27.5471 115.429 7
 2 -18 -1 1508.2 213.692 7
 2 -18 1 1547.21 203.359 7
 -2 -18 -1 1827.91 232.985 7
 -2 -18 1 1875.55 229.873 7
 2 -18 -2 204.365 119.704 7
 2 -18 2 330.877 106.718 7
 -2 -18 -2 114.687 109.262 7
 -2 -18 2 80.7957 120.045 7
 -2 -18 3 7110.39 426.412 7
 2 -18 3 7586 427.314 7
 2 -18 -3 6398.27 423.465 6
 3 0 0 5.46823 10.2115 6
 -3 0 0 2.92294 14.6804 1
 -3 0 1 81477.2 1754.39 1
 -3 0 1 80687.3 1715.71 2
 3 0 -1 84884.7 1720 2
 3 0 1 81554.1 1721.24 1
 3 0 -1 84101.3 1756.64 6
 -3 0 2 139688 2994.43 6
 -3 0 -2 140311 2960.79 8
 3 0 -2 137896 2982.28 10
 3 0 -2 144986 2933.94 2
 3 0 3 41357.5 940.652 8
 3 0 -3 41071.7 960.469 10
 -3 0 -3 39317.1 935.352 8
 -3 0 3 41894 993.455 6
 -3 0 4 48880.6 1192.05 6
 3 0 4 47654.7 1010.9 5
 3 0 -4 49098.8 1146.32 10
 3 0 4 49412.8 1130.99 8
 -3 0 -4 51628.9 1136.12 8
 -3 0 -5 10519.1 354.787 8
 3 0 5 10312.2 246.943 5
 3 0 -5 10115.7 359.861 10
 -3 0 -5 10336.2 232.56 4
 -3 0 5 10590.5 357.147 7
 3 0 5 9810.49 365.143 6
 -3 0 5 10566.2 409.732 6
 3 0 6 14117.8 481.672 6
 -3 0 6 12906.9 507.515 6
 -3 0 6 13132.3 440.266 7
 3 0 6 14191.8 468.749 8
 3 0 -6 13764.8 460.942 10
 -3 0 6 12865.2 426.207 1
 -3 0 -6 13937.8 457.926 8
 -3 0 6 13462.5 461.669 8
 3 0 7 11472.4 443.783 8
 -3 0 7 11435.2 405.268 7
 -3 0 7 10981.3 481.649 6
 3 0 7 11214.7 443.616 6
 -3 0 7 10751.7 433.273 8
 3 0 8 308.158 89.8148 6
 -3 0 8 315.311 91.8894 8
 3 0 8 310.409 83.1373 8
 -3 0 9 5956.92 356.413 8
 3 0 9 5793.7 352.489 8
 -3 0 10 2805.52 259.687 8
 -3 -1 0 23.2187 17.3928 1
 3 1 0 13.6607 16.8839 9
 3 1 0 14.8546 18.3588 10
 -3 -1 0 21.7425 10.9468 6
 3 -1 -1 99090.7 2033.64 2
 -3 -1 1 97061.3 1993.8 2
 -3 -1 -1 98469.1 2010.34 1
 -3 1 1 95976.1 2042.28 1
 3 -1 -1 92319.5 2043.68 1
 3 1 1 97972.5 2015.84 1
 3 1 -1 92745.7 2062.65 10
 -3 -1 1 94544.3 2056.9 10
 3 -1 -1 96084 2050.23 6
 3 1 1 96705.6 2020.65 10
 -3 1 -1 98690.3 1999.22 7
 3 1 -2 13337.1 299.892 2
 3 -1 -2 12864.4 329.125 2
 3 1 -2 12809.2 367.001 10
 -3 -1 2 12825.9 357.695 10
 -3 -1 2 13054.2 372.723 6
 3 1 2 12671 290.495 1
 -3 1 2 13212 345.752 1
 -3 -1 -2 12491.9 290.293 5
 3 1 2 12934.6 312.277 6
 3 -1 -2 12974.3 372.965 6
 -3 1 2 12426.2 359.459 6
 -3 1 -2 13045 338.405 8
 -3 -1 -2 12502.3 335.786 8
 -3 -1 -3 2876.48 88.1221 7
 -3 1 -3 2768.74 130.328 8
 -3 -1 -3 2806.77 131.139 8
 -3 1 3 2731.16 130.895 1
 3 -1 -3 2770.87 136.667 10
 3 -1 3 2787.35 131.591 8
 3 1 3 2875.71 132.684 8
 3 1 -3 2637.38 143.837 10
 3 -1 3 2955.67 96.1243 10
 -3 -1 3 2713.76 156.141 6
 -3 1 3 2917 154.055 6
 3 1 3 2592.21 121.048 6
 -3 -1 4 53559.8 1288.56 6
 -3 1 4 52240.5 1267.02 6
 3 1 4 53141.5 1211.16 6
 3 1 -4 52665.7 1242.99 10
 3 1 4 50068.1 1206.01 8
 3 -1 4 52042.6 1209.96 8
 3 -1 4 52940.7 1102.84 10
 3 -1 -4 51482.1 1213.59 10
 -3 1 4 52809.4 1222.48 7
 -3 -1 -4 50746.7 1207.18 8
 -3 1 -4 53814 1214.09 8
 -3 1 4 53792.4 1203.26 1
 3 1 5 11.6802 17.122 5
 3 -1 5 20.3124 12.5594 5
 -3 -1 -5 76.5588 38.3196 8
 -3 1 -5 9.56881 30.148 8
 -3 1 5 22.5077 10.5672 4
 -3 -1 5 37.2967 12.2592 4
 -3 -1 -5 25.3402 10.7551 4
 -3 1 -5 34.2104 12.3881 4
 -3 1 5 -9.69546 34.9307 7
 -3 1 5 16.0903 28.121 1
 3 -1 -5 28.8296 36.6019 10
 3 1 -5 67.8088 44.1618 10
 -3 1 5 -13.7351 46.4805 6
 -3 -1 5 44.9516 47.2051 6
 3 1 5 -10.0598 32.8907 6
 -3 -1 6 13475.1 452.435 8
 -3 1 6 13739.1 455.171 8
 -3 1 -6 12314.2 431.912 8
 -3 -1 -6 12466.9 432.781 8
 3 -1 6 13617.8 479.422 6
 3 -1 6 12720.7 445.517 8
 3 1 6 12019.9 434.717 8
 -3 1 6 12897.5 491.897 6
 -3 -1 6 12496.7 501.753 6
 3 1 6 12886.7 446.249 6
 -3 1 6 13074.1 431.218 7
 3 -1 -6 12075.3 423.701 10
 3 1 -6 13112.9 458.212 10
 -3 1 6 12798 400.893 1
 3 1 7 8835.89 373.11 8
 3 -1 7 8360.93 363.917 8
 -3 1 7 8197.36 363.996 8
 -3 -1 7 7637.48 353.097 8
 -3 1 7 7379.33 380.614 6
 -3 -1 7 8203.29 409.945 6
 3 -1 7 8152.97 377.558 6
 3 1 7 7871.88 350.855 6
 -3 -1 7 7583.34 320.393 7
 -3 1 7 8048.29 327.896 7
 3 -1 8 439.511 96.1459 8
 3 1 8 219.228 78.3739 8
 -3 -1 8 350.904 94.2371 8
 -3 1 8 334.473 91.9908 8
 3 -1 8 501.641 105.405 6
 3 -1 9 4539.67 308.539 8
 3 1 9 4418.48 303.647 8
 -3 -1 9 4966.98 321.986 8
 -3 1 9 4916.76 320.788 8
 -3 1 10 1230.82 183.923 8
 -3 -1 10 1168.43 178.134 8
 3 2 0 9.9795 25.7923 10
 3 2 0 6.7034 17.3256 3
 3 -2 0 6.84314 17.9376 3
 3 -2 0 10.0927 17.3903 7
 3 -2 1 134487 2756.01 7
 -3 2 1 134698 2800.1 7
 -3 2 -1 131559 2795.28 3
 -3 2 -1 135369 2755.04 5
 -3 -2 1 134084 2819.7 10
 3 2 -1 131564 2832.06 10
 -3 -2 -1 132730 2775.54 10
 3 -2 -1 136111 2794.99 2
 -3 2 -1 135249 2753.43 7
 -3 2 1 128109 2787.58 2
 3 2 -1 133691 2817.1 9
 -3 -2 -1 133112 2758.88 1
 3 -2 -1 130479 2788.27 1
 3 2 -2 9287.23 306.132 10
 -3 -2 -2 9398.12 223.099 10
 3 -2 -2 9106.51 270.978 1
 -3 2 2 8389.55 257.855 1
 3 -2 -2 9456.11 295.797 6
 -3 2 2 8406.79 274.964 7
 3 -2 2 9731.38 213.017 7
 3 -2 -2 9176.83 266.629 2
 -3 -2 2 9251.28 291.842 10
 -3 2 -2 9203.21 260.507 8
 -3 -2 -2 9238.29 262.085 8
 -3 2 3 4868.78 207.407 6
 3 -2 -3 5092.56 186.283 2
 3 2 3 4780.45 183.808 8
 3 -2 3 5162.71 187.813 8
 3 2 3 4846.59 167.092 6
 3 -2 -3 4670.23 215.264 6
 -3 -2 3 4780.23 200.557 10
 -3 -2 -3 5070.86 149.286 7
 -3 2 3 4872.69 196.236 7
 3 2 -3 5147.12 220.832 10
 -3 2 3 4771.59 176.063 1
 -3 2 -3 4779.11 181.828 8
 -3 -2 -3 4933.17 184.117 8
 3 2 4 46848.2 1043.78 6
 -3 2 4 46258.2 1110.53 6
 3 -2 4 43285.9 932.374 7
 -3 2 4 43843.2 1063.47 7
 3 2 -4 46453.5 1111.25 10
 3 -2 4 44723.3 1053.54 8
 3 2 4 45461.5 1055.51 8
 -3 -2 4 46458.8 1141.52 6
 -3 2 -4 47583.1 1060.57 8
 -3 -2 4 46791.9 1053.23 8
 -3 2 4 46026 1052.74 8
 -3 -2 -4 46176.1 1057.37 8
 -3 2 -4 45036.6 971.834 4
 -3 2 4 44494.2 970.711 4
 -3 2 4 45087.7 1030.52 1
 -3 -2 4 44724.3 1072.47 10
 3 -2 -4 44888.8 1054.22 10
 3 2 -5 10559 389.86 10
 -3 -2 -5 10373.1 352.055 8
 -3 2 -5 10307 353.438 8
 3 -2 -5 10372.6 347.527 10
 3 -2 5 10290.9 234.702 7
 -3 2 5 9961.71 319.583 1
 -3 2 5 10522.9 358.208 7
 3 2 5 9986.67 344.466 6
 -3 -2 5 9741.29 411.792 6
 -3 2 5 10153.7 393.701 6
 -3 2 -5 10999.1 253.315 4
 -3 2 5 9711.16 244.281 4
 -3 2 6 14212.8 422.95 1
 -3 2 6 15145.6 535.197 6
 3 -2 -6 14335.9 459.79 10
 -3 -2 6 15339.5 494.777 8
 -3 2 6 16265.4 504.046 8
 -3 -2 -6 13794.8 465.294 8
 -3 2 -6 14475.2 473.07 8
 3 -2 6 14646.4 487.73 8
 3 2 6 15398.1 496.213 8
 3 2 6 14330.3 473.199 6
 -3 -2 6 14300.7 554.68 6
 -3 2 6 13297.6 458.594 7
 -3 -2 7 5539.07 263.731 7
 -3 2 7 5525.18 292.09 8
 -3 -2 7 6023.21 302.393 8
 -3 -2 7 5875.18 345.079 6
 3 2 7 5289.2 273.723 6
 3 -2 7 5893.87 321.227 6
 -3 2 7 5379.02 263.751 7
 3 2 7 5561.04 289.231 8
 3 -2 7 5344.39 285.13 8
 -3 2 7 5562.68 317.063 6
 -3 2 8 315.719 87.4549 8
 3 -2 8 312.219 94.9995 8
 -3 -2 8 348.657 90.7665 8
 3 -2 8 310.955 88.8042 6
 3 2 8 143.201 65.3039 6
 -3 -2 9 6089.45 360.424 8
 -3 2 9 6205.57 361.845 8
 3 -2 9 5932.15 355.913 8
 3 2 9 5561.4 348.51 8
 -3 -2 10 3162.61 270.629 8
 -3 2 10 3025.21 273.092 8
 -3 3 0 13.9147 21.4446 2
 3 3 0 6.73662 17.1611 3
 3 -3 0 -3.48019 16.0909 3
 3 -3 0 4.01616 18.5686 7
 -3 3 0 23.0759 19.3042 7
 -3 -3 0 5.94137 26.4699 10
 -3 -3 0 28.5832 24.9741 9
 -3 3 -1 184773 3915.56 3
 -3 3 1 193836 3936.22 7
 3 -3 1 189111 3894.59 7
 -3 3 -1 188842 3893.98 5
 3 -3 -1 180938 3933.29 7
 3 -3 -1 188941 3919.84 1
 3 -3 -1 193858 3935.96 2
 3 -3 1 186250 3867.09 9
 3 3 -1 192513 3961.46 9
 -3 3 1 193030 3933.98 2
 -3 -3 1 191109 3969.73 10
 3 3 -1 186622 3985.34 10
 -3 -3 -2 16030.4 380.811 6
 3 -3 -2 16150.1 442.358 6
 3 -3 -2 15873.2 421.005 2
 -3 3 2 15498.5 426.375 7
 -3 3 -2 15093.3 395.542 8
 -3 -3 -2 16307 401.948 8
 -3 -3 -2 15481.8 390.55 5
 -3 3 -2 15839.3 364.125 9
 3 3 -2 15824.7 446.642 9
 3 3 -2 15972.1 470.082 10
 -3 -3 2 15621.7 450.328 10
 -3 -3 -2 15834.1 341.538 1
 3 -3 -2 15351.9 407.132 1
 3 -3 2 15984.2 365.534 7
 -3 -3 -3 3218.41 124.111 7
 3 -3 3 3317.41 144.116 8
 3 3 3 2884.51 137.318 8
 3 -3 -3 3412.16 177.787 6
 -3 3 3 2875.04 150.194 7
 -3 3 3 3051.28 132.875 1
 3 -3 -3 3150.77 148.813 2
 -3 3 -3 3633.33 129.978 4
 -3 3 3 3339.31 125.646 4
 -3 3 -3 3128.47 139.808 8
 -3 -3 -3 3248.23 142.144 8
 -3 -3 3 2970.84 161.897 10
 3 -3 3 3237.26 98.3888 5
 3 3 -3 3496.11 188.91 10
 -3 -3 -3 3399.29 108.109 10
 -3 -3 4 40092.2 975.777 8
 -3 -3 -4 45429.2 994.869 8
 -3 3 -4 42030.5 984.267 8
 -3 3 4 37905.4 970.397 8
 3 -3 -4 41048.7 1060.41 6
 3 3 4 41200.3 961.169 6
 -3 -3 4 42413.2 918.074 4
 -3 -3 -4 40753.6 913.223 4
 3 -3 4 41562.3 960.553 10
 3 3 -4 42356.9 1059.78 10
 3 3 4 40339.6 979.87 8
 -3 -3 -4 41981.8 929.428 7
 -3 3 4 41838.7 1005.24 7
 -3 -3 4 41738.8 1017.42 10
 3 -3 4 40596.2 979.683 8
 3 -3 4 41153 879.487 5
 -3 3 4 40995.9 912.914 4
 -3 3 -4 42015 915.109 4
 -3 3 4 41849.5 952.427 1
 3 3 5 3661.38 183.193 6
 -3 3 5 4135.64 227.733 6
 -3 3 5 3987.42 169.272 1
 3 -3 5 4032.99 159.439 10
 -3 3 5 3993.29 129.438 4
 -3 3 -5 4330.52 136.101 4
 3 -3 -5 3837.91 188.78 10
 -3 -3 5 3966.91 204.851 10
 -3 -3 -5 4211.79 201.55 8
 -3 3 -5 3940.94 196.968 8
 -3 -3 5 4244.94 133.773 4
 -3 3 5 4024.81 206.03 7
 -3 -3 6 25711.6 726.448 8
 -3 -3 -6 25490 709.298 8
 -3 3 6 26761.4 735.022 8
 -3 3 -6 25767.6 711.933 8
 3 3 6 25167 701.019 6
 -3 3 6 24835.3 767.048 6
 -3 3 6 25019.8 641.084 1
 3 -3 -6 25593 692.805 10
 -3 -3 6 24619.4 812.155 6
 3 -3 6 25185.3 722.694 8
 3 3 6 25758.9 729.711 8
 -3 3 6 25538.3 715.502 7
 -3 3 7 8475.71 400.254 6
 3 3 7 8252.07 345.215 6
 -3 -3 7 8711.28 375.909 8
 -3 3 7 8505.95 374.438 8
 -3 -3 7 8151.18 424.786 6
 -3 3 7 8864.7 353.348 7
 3 -3 7 7731.35 359.887 8
 3 3 7 8498.8 372.042 8
 -3 3 8 295.695 92.9645 8
 -3 -3 8 272.51 84.2206 8
 3 3 8 329.968 92.2164 8
 3 -3 8 330.774 97.8591 8
 3 -3 9 7091.18 390.73 8
 3 3 9 6382.36 373.685 8
 3 -3 -9 7563.23 367.014 2
 -3 -3 9 7514.32 398.891 8
 -3 3 9 6329.59 372.395 8
 -3 -3 10 3329.43 274.778 8
 -3 3 10 3199.69 281.217 8
 -3 -4 0 -7.64204 32.7105 10
 -3 -4 0 14.046 24.5448 9
 3 4 0 13.674 16.3599 3
 3 -4 0 21.4504 17.9441 3
 3 -4 0 -9.86843 25.8668 7
 -3 4 0 -5.52214 26.8635 2
 -3 4 0 -9.91084 25.2461 5
 -3 4 0 25.1523 22.8384 4
 -3 4 -1 68472.8 1493.23 4
 -3 4 1 70008.7 1496.53 4
 -3 4 -1 65813.8 1475.72 3
 -3 4 -1 68599.5 1475.97 5
 -3 -4 1 70716.6 1563.44 10
 3 -4 -1 69272 1514.23 2
 -3 -4 1 69382.4 1421.75 2
 3 -4 -1 69342.5 1512.31 7
 -3 4 1 69108.9 1508.15 7
 3 -4 1 68739.6 1475.61 7
 -3 4 1 68982 1512.34 2
 3 -4 1 66599.1 1452.87 9
 3 4 -1 69586.5 1541.62 9
 -3 -4 1 70261.3 1544.82 9
 -3 -4 -2 19332.6 473.874 5
 3 -4 -2 19058.4 513.843 6
 -3 4 -2 18614.4 470.229 4
 -3 4 2 18396.4 470.183 4
 -3 4 2 18830.1 503.14 7
 3 -4 2 18548.6 443.823 7
 -3 4 -2 18531.9 458.72 8
 -3 -4 -2 19727.8 465.263 8
 3 4 -2 18851.5 525.032 9
 -3 -4 -2 18356.2 449.124 6
 3 -4 -2 18864.1 498.444 2
 -3 -4 2 18648.6 540.088 10
 3 -4 -2 18382.1 474.258 1
 3 -4 -2 19071.9 508.367 7
 3 -4 -3 2416.5 155.395 6
 -3 -4 -3 2486.42 121.22 6
 3 4 -3 2673.92 159.374 9
 -3 4 -3 2310.13 106.421 9
 3 -4 -3 2706.85 130.781 1
 -3 -4 -3 2397.93 113.31 4
 -3 -4 3 2365.23 113.774 4
 -3 -4 -3 2190.79 110.547 7
 -3 4 3 2500.18 141.665 7
 -3 -4 3 2516.28 156.885 10
 3 -4 -3 2550.14 137.991 2
 -3 -4 -3 2638.97 124.518 8
 -3 4 -3 2415.35 119.33 8
 -3 4 -3 2554.64 114.901 4
 -3 4 3 2696.01 116.719 4
 -3 4 -4 27960.1 667.49 4
 -3 4 4 28491.6 667.892 4
 3 -4 4 27835.7 714.763 8
 -3 4 -4 29326.9 693.194 9
 3 4 4 27709.9 716.247 8
 -3 -4 -4 28805.6 668.214 4
 -3 -4 4 29245.4 673.223 4
 -3 4 4 28110.8 747.198 7
 -3 -4 -4 29768.1 689.954 7
 3 -4 -4 27851.8 736.899 2
 -3 -4 4 27876.5 768.674 10
 -3 4 4 28106.9 718.722 8
 -3 -4 4 29813 723.369 8
 -3 4 -4 29018 719.165 8
 -3 -4 -4 28599.5 720.087 8
 -3 -4 5 1408.35 77.2142 4
 -3 -4 -5 1315.02 72.4967 4
 -3 -4 -5 1447.97 94.4764 7
 -3 4 5 1372.74 118.955 7
 -3 4 -5 1368.29 75.9382 4
 -3 4 5 1476.75 77.4979 4
 -3 4 -5 1433.77 111.499 8
 -3 -4 -5 1253.52 107.864 8
 3 -4 5 1543.39 106.788 10
 -3 -4 5 1495.56 128.329 10
 3 -4 -5 1133.88 135.746 6
 -3 -4 6 4391.42 231.099 8
 -3 4 6 4813.38 242.429 8
 3 4 6 4284.39 226.858 8
 -3 4 6 4161.56 227.292 7
 3 4 7 7273.23 344.119 8
 3 -4 7 7969.01 358.057 8
 -3 4 7 8223.76 361.706 8
 -3 -4 7 7270.03 344.113 8
 -3 4 7 8569.82 348.987 7
 -3 -4 7 7916.69 425.273 6
 3 4 8 422.362 97.7852 8
 -3 -4 8 485.817 97.102 8
 3 -4 8 220.046 78.7254 8
 -3 4 8 257.484 89.6766 8
 3 -4 -8 225.266 72.864 2
 3 -4 9 5783.43 349.597 8
 3 4 9 6197.96 359.385 8
 -3 -4 9 6146.93 359.302 8
 -3 4 9 5609.94 351.136 8
 3 -4 -9 6185.07 346.151 2
 3 4 -10 887.117 176.301 9
 3 -4 -10 1291.26 166.512 2
 -3 -4 10 1233.47 173.816 8
 -3 4 10 1298 181.888 8
 3 -5 0 17.9507 16.3012 3
 3 5 0 10.2632 16.0986 3
 -3 5 0 5.94915 25.4655 4
 -3 5 0 17.5809 21.1128 5
 3 -5 0 -5.93914 28.4231 7
 -3 -5 0 9.19588 33.1284 10
 -3 5 0 45.5811 31.6775 2
 -3 -5 0 25.221 32.8503 9
 -3 5 -1 62183.5 1397.78 3
 -3 -5 1 66261.7 1489.87 9
 -3 5 -1 64095.1 1434.67 4
 -3 5 1 67076.2 1440.57 4
 3 -5 -1 65374.9 1457.62 2
 -3 -5 1 66580.1 1364.44 2
 -3 5 -1 64015.7 1445.22 2
 -3 5 1 66268 1450.15 7
 3 -5 1 63018.9 1417.03 7
 -3 5 1 66378.6 1458.17 2
 3 -5 -1 65292.4 1452.96 7
 -3 -5 1 67024.2 1518.97 10
 -3 5 1 63132.3 1449.86 5
 -3 -5 -2 47276.5 1053.95 5
 3 -5 2 46749.4 1025.53 5
 3 -5 -2 47410.5 1086.44 7
 -3 -5 2 46589.5 1139.72 10
 3 5 -2 43904.1 1102.85 9
 -3 5 -2 46363 1045.31 4
 -3 5 2 43755.8 1042.09 4
 -3 5 2 44830.4 1076.94 7
 -3 -5 -2 45238.7 1015.86 8
 -3 5 -2 46423.3 1016.29 8
 3 -5 -2 45648.6 1043.02 1
 -3 -5 2 45070.8 1049.84 4
 -3 -5 -2 48190.4 1055.98 4
 3 -5 -2 46728 1078.98 2
 -3 5 3 13516.4 429.581 7
 -3 -5 -3 14227.9 399.201 7
 -3 -5 -3 15266.5 400.346 4
 -3 -5 3 14287.9 396.031 4
 -3 -5 3 14662 479.515 10
 3 -5 -3 14275.8 455.595 6
 -3 -5 -3 14451.9 399.042 6
 3 -5 -3 14037.6 400.07 1
 -3 5 -3 14801.8 393.998 4
 -3 5 3 14375.1 391.937 4
 3 -5 -3 14418.7 442.148 7
 3 5 -3 14069.8 456.818 9
 -3 5 -3 14271.8 380.846 9
 3 5 -3 14480.3 328.52 2
 3 -5 3 14453.4 369.041 5
 3 -5 -3 14712.3 436.013 2
 -3 5 -3 13905.6 388.419 8
 -3 -5 -3 14761.7 395.598 8
 -3 -5 4 26768.3 758.586 10
 3 -5 4 28080.9 624.229 5
 3 5 4 26542.5 681.212 8
 3 -5 4 26695 681.332 8
 -3 -5 4 26446.3 650.505 4
 -3 -5 -4 26465.8 646.64 4
 -3 -5 -4 26338.1 693.592 6
 -3 5 -4 27376.8 650.027 4
 -3 5 4 25216.1 641.914 4
 -3 5 4 26869.1 721.627 7
 -3 -5 -4 26302.2 665.957 7
 -3 -5 -4 27279.9 683.039 8
 -3 -5 4 27197.4 679.097 8
 -3 5 4 27379.4 683.654 8
 -3 5 -4 27155.6 681.154 8
 -3 5 -4 27084.2 663.586 9
 -3 -5 -5 537.415 63.9118 7
 -3 5 5 543.37 82.961 7
 3 -5 -5 561.711 85.0633 2
 -3 5 5 569.317 75.752 8
 3 5 5 608.771 76.7402 8
 -3 -5 -5 720.037 81.5668 8
 3 5 -5 641.735 97.8096 9
 -3 5 -5 701.759 77.3054 9
 -3 5 -5 795.93 87.118 8
 3 -5 5 512.308 76.4103 10
 -3 -5 5 586.004 89.4535 10
 -3 5 -5 688.267 60.7338 4
 -3 5 5 587.852 56.3952 4
 -3 -5 -5 570.261 54.2712 4
 -3 -5 5 536.069 54.6544 4
 3 -5 -5 540.649 106.121 6
 -3 -5 6 16924.4 527.591 8
 -3 5 6 16490.6 524.927 8
 3 -5 -6 16058.7 544.973 2
 3 -5 6 15558.3 515.343 8
 3 5 6 15911.7 520.013 8
 -3 -5 6 15675.6 535.151 10
 -3 5 6 16862.4 533.589 7
 3 -5 -7 12909.6 492.33 2
 3 -5 7 12798.4 480.501 8
 3 5 7 12670.9 479.638 8
 -3 5 7 12703.1 467.404 7
 -3 5 7 13892.2 494.666 8
 -3 -5 7 12314 470.504 8
 -3 5 8 464.349 96.1032 5
 3 5 -8 414.293 115.681 9
 -3 -5 8 284.214 92.0199 8
 -3 5 8 310.133 97.1459 8
 3 -5 -8 261.173 83.3333 2
 3 5 8 146.582 84.9295 8
 3 -5 8 308.156 91.1838 8
 -3 5 9 5549.62 346.798 8
 -3 -5 9 6129.34 357.001 8
 3 5 -9 5725.29 379.848 9
 3 -5 -9 6125.65 351.665 2
 -3 -5 10 1897.84 210.552 8
 -3 5 10 1826.04 211.149 8
 3 -5 -10 2148.27 212.615 2
 3 5 -10 1489.34 210.227 9
 -3 6 0 41.1595 29.3632 5
 -3 -6 0 19.7424 32.2709 9
 -3 6 0 27.4914 26.1755 4
 -3 -6 0 58.0336 31.0508 4
 -3 6 0 -29.8901 35.1594 2
 -3 -6 0 8.42435 18.7667 2
 3 -6 0 13.9469 29.2206 7
 3 -6 0 -3.41669 15.7975 3
 3 6 0 16.3233 16.6333 3
 -3 -6 1 50764 1228.35 9
 3 -6 1 49999.1 1152.82 9
 -3 -6 1 51336.9 1263.05 10
 3 -6 -1 52200.9 1195.6 7
 3 -6 1 51790.5 1165.08 7
 -3 6 1 49518.2 1187.67 5
 -3 6 1 50783.8 1175.07 4
 -3 6 -1 50921.4 1174.1 4
 -3 -6 1 52045.1 1184.62 4
 -3 -6 -1 51307.5 1183.04 4
 -3 6 1 52607.5 1199.21 2
 -3 -6 1 52945.4 1106.51 2
 -3 6 -1 50883 1185.2 2
 3 -6 -1 52346.6 1198.06 2
 -3 6 2 26540 712.233 5
 3 -6 2 28349.3 670.952 5
 -3 -6 -2 27150.7 693.379 5
 -3 -6 2 27211 689.203 4
 -3 -6 -2 28010.2 693.08 4
 3 -6 -2 28223.3 719.159 7
 -3 6 -2 27226.9 665.797 3
 -3 -6 -2 27660.1 660.353 3
 3 6 -2 27537.8 744.438 9
 -3 6 -2 27619.4 684.245 4
 -3 6 2 27220.4 683.62 4
 3 -6 -2 27526.7 715.243 2
 -3 -6 2 26751.6 773.814 10
 -3 6 2 26955.9 711.774 7
 -3 -6 -2 28836.6 643.27 8
 -3 6 -2 27647.8 638.249 8
 3 -6 -3 9523.95 338.804 7
 -3 -6 -3 8265.59 293.574 7
 -3 6 3 9028.69 328.836 7
 3 -6 3 8976.46 273.491 5
 -3 6 3 8662.53 323.76 5
 -3 -6 -3 9113.51 293.71 6
 -3 -6 3 8668.19 271.535 8
 -3 6 3 9204.02 278.329 8
 -3 -6 -3 10089.7 287.133 8
 -3 6 -3 8878.4 275.906 8
 3 -6 -3 9338.63 348.949 6
 3 6 -3 9460.62 225.404 2
 -3 6 -3 9432.99 295.145 4
 -3 6 3 8907.69 290.839 4
 -3 -6 -3 9436.44 298.367 4
 -3 -6 3 9355.12 299.389 4
 3 6 -3 9065.68 351.373 9
 -3 -6 3 9104.29 371.748 10
 3 -6 -3 9034.2 292.123 1
 3 -6 -4 27403.9 702.063 1
 -3 -6 -4 28983.6 730.732 6
 -3 6 -4 27806.2 686.814 4
 -3 -6 -4 28727 690.74 4
 -3 -6 4 27972 692.797 4
 -3 -6 -4 28774.1 706.685 8
 -3 6 -4 27936.8 698.149 8
 -3 -6 4 27839.7 697.729 8
 -3 6 4 27344.4 699.482 8
 -3 -6 4 28704.9 813.423 10
 -3 6 4 28247.4 763.084 7
 -3 -6 -4 27173.4 704.931 7
 3 -6 -4 27152.8 755.508 2
 -3 6 4 26745.1 682.397 4
 -3 6 -4 27600.6 691.316 9
 3 -6 4 28262 663.841 5
 -3 6 5 5797.03 271.803 7
 -3 -6 -5 5580 231.804 7
 3 -6 5 5898.41 247.845 8
 3 6 5 5735.79 245.389 8
 3 -6 -5 5388.4 307.33 6
 3 -6 -5 5055.97 265.907 2
 -3 6 -5 5571.43 205.897 4
 -3 6 5 5707.63 206.744 4
 -3 -6 5 5061.93 279.426 10
 -3 -6 -5 5457.88 201.585 4
 -3 -6 5 6000.72 212.767 4
 -3 6 5 5701.65 273.149 5
 3 6 -5 5807.34 299.948 9
 -3 6 -5 5868.16 235.342 9
 3 -6 5 5919.53 273.569 10
 -3 6 -5 5654.52 236.509 8
 -3 6 5 5638.87 244.436 8
 -3 -6 -5 5446.29 235.942 8
 -3 -6 5 5898.98 246.331 8
 3 6 -6 10109.6 433.022 9
 3 -6 -6 9750.38 451.611 6
 -3 6 6 9237.44 359.803 8
 -3 -6 6 8654.14 347.273 8
 3 6 6 9162.29 358.624 8
 3 -6 6 8933.48 353.78 8
 -3 6 6 9696.31 380.205 7
 -3 6 6 8617.68 371.549 5
 3 -6 -6 9511.82 394.449 2
 -3 -6 6 8454.37 377.685 10
 -3 -6 7 6934.14 338.404 10
 -3 -6 7 7165.03 333.908 8
 -3 6 7 7667.34 347.9 8
 3 6 -7 6850.16 380.356 9
 -3 6 7 8142.25 360.826 5
 3 -6 -7 7343.81 365.861 2
 -3 6 7 7155.72 334 7
 3 6 7 8069.93 354.859 8
 3 -6 7 7865.51 348.253 8
 3 -6 -8 201.036 88.0156 2
 3 6 -8 309.262 112.081 9
 -3 6 8 221.643 80.4289 5
 3 6 8 435.668 102.951 8
 -3 -6 8 332.68 83.993 8
 -3 6 8 270.643 90.7447 8
 -3 -6 9 4986.65 314.987 8
 -3 6 9 4624.73 310.667 8
 3 6 -9 5081.31 358.255 9
 3 -6 -9 4862.84 318.113 2
 -3 -6 10 2360.91 227.768 8
 -3 6 10 2012.45 216.378 8
 3 6 -10 2317.04 249.354 9
 3 -6 -10 2355.8 236.425 2
 -3 -7 0 34.0919 32.9305 9
 -3 7 0 -7.93919 29.4296 4
 -3 -7 0 24.9653 28.16 4
 3 -7 0 -24.0686 30.5548 7
 -3 7 0 25.4604 30.5732 2
 -3 -7 0 15.1296 20.1925 2
 -3 7 0 -7.90496 27.6269 5
 -3 -7 1 52991.1 1358.22 10
 -3 -7 -1 53472.1 1278.94 5
 3 -7 -1 55972 1290.84 2
 -3 7 -1 53121.1 1273.23 2
 -3 -7 1 54278.2 1276.05 4
 -3 -7 -1 52967.5 1271.85 4
 -3 -7 1 57769.5 1338.36 9
 3 -7 1 55974.4 1255.21 9
 3 -7 1 54519.9 1257.41 7
 3 -7 -1 55528.5 1287.52 7
 -3 7 1 57145.6 1288.76 5
 -3 7 1 55753 1293.51 2
 -3 7 1 57227 1275.7 4
 -3 7 -1 55626.5 1269.31 4
 3 -7 -2 2223.62 145.228 7
 3 -7 2 2312.02 124.892 7
 3 -7 2 2598.6 126.64 9
 -3 7 -2 2511.98 101.887 8
 -3 -7 -2 2341.7 100.317 8
 -3 -7 2 2235.75 172.207 10
 -3 7 -2 2263.69 137.863 2
 3 -7 -2 2439.69 149.787 2
 -3 7 -2 2316.75 132.902 4
 -3 7 2 2229.8 131.479 4
 -3 7 -2 2319.43 114.049 3
 -3 -7 -2 2255.86 109.039 3
 3 -7 2 2110.22 123.358 5
 -3 7 2 2256.06 145.401 5
 -3 -7 -2 2290.86 139.847 5
 -3 -7 -2 2158.77 132.33 4
 -3 -7 2 2237.69 135.496 4
 -3 -7 3 -15.7561 45.6591 10
 -3 7 3 7.96137 28.6823 4
 -3 -7 3 49.5095 32.2439 4
 -3 7 -3 31.4157 28.2953 4
 -3 -7 -3 8.13365 34.0833 4
 -3 -7 -3 8.84124 31.8517 7
 -3 -7 -3 46.1659 30.8089 6
 3 -7 -3 7.31084 28.5683 1
 -3 7 3 22.8463 25.9327 8
 -3 -7 3 10.9384 22.4161 8
 -3 7 -3 21.7805 20.7404 8
 -3 -7 -3 5.67609 23.2638 8
 3 -7 3 27.0855 34.4991 5
 -3 -7 -3 9.30692 34.5012 5
 3 -7 -4 33618.3 930.815 7
 -3 7 4 34899.1 933.581 5
 3 -7 4 34524.3 832.53 5
 3 -7 -4 33947 929.429 2
 3 -7 -4 35084.1 971.407 6
 -3 -7 -4 35101.7 887.622 6
 -3 -7 4 35697.6 862.883 4
 -3 -7 -4 35588.9 857.077 4
 -3 7 -4 34452.9 847.689 8
 -3 -7 4 34020.7 843.855 8
 -3 7 4 35093.8 851.516 8
 -3 -7 -4 37769.2 863.075 8
 3 7 -4 35192.2 968.455 9
 3 -7 -4 36173.3 863.805 1
 -3 7 -4 35116.1 853.608 4
 -3 7 4 35753.3 855.663 4
 -3 -7 4 36415.3 1000.08 10
 3 -7 -5 551.718 95.6282 2
 -3 7 5 579.086 78.5974 8
 -3 -7 5 634.501 78.6228 8
 3 -7 5 612.068 103.349 10
 -3 -7 5 731.833 75.7546 4
 -3 7 5 623.728 67.9246 4
 -3 -7 -5 502.992 61.7364 4
 -3 7 -5 487.058 61.914 4
 -3 7 5 490.608 89.0673 5
 3 -7 -5 424.406 101.343 6
 3 7 -5 722.32 118.89 9
 -3 -7 5 525.025 102.101 10
 -3 7 6 9686.26 406.664 5
 -3 -7 6 9079.31 409.03 10
 3 -7 -6 9775.43 471.944 6
 3 -7 -6 8714.36 398.264 2
 -3 -7 6 9309.76 359.058 8
 3 7 -6 9351.27 435.492 9
 3 7 -7 3088.56 247.072 9
 -3 7 7 3074.18 223.303 5
 -3 -7 7 3817.49 228.356 8
 -3 7 7 3348.7 217.696 8
 3 -7 -7 3419.16 245.803 2
 -3 -7 7 3674.19 246.297 10
 3 -7 -8 128.303 79.3436 2
 3 7 -8 72.4859 94.474 9
 -3 -7 8 104.127 80.3101 8
 -3 7 8 287.935 84.7443 8
 -3 7 8 250.278 79.72 5
 3 -7 -9 3063.26 262.986 2
 -3 -7 9 2609.67 228.252 8
 -3 7 9 2844.88 236.444 8
 3 7 -9 3223.33 283.193 9
 3 -8 0 -9.14992 36.6372 7
 -3 -8 0 49.6875 13.2272 8
 -3 8 0 5.2032 11.8423 8
 -3 8 0 38.1043 37.224 2
 -3 -8 0 11.7773 24.1355 2
 -3 -8 0 18.923 33.069 4
 -3 -8 0 -12.9367 37.4897 9
 -3 -8 1 39370.9 1117.12 10
 -3 -8 -1 44727.4 1057.78 5
 -3 -8 -1 43102.9 1041.72 4
 -3 -8 1 42932.2 1041.42 4
 3 -8 1 41543.9 1019.49 7
 3 -8 1 43650.7 1024.45 9
 -3 -8 1 41736.8 1092.12 9
 -3 8 -1 43460.4 1037.47 2
 -3 -8 -1 42664.3 1001.88 2
 3 8 -1 42398.7 924.203 3
 3 -8 -1 42750.6 927.056 3
 3 -8 2 16902.3 479.84 7
 3 -8 2 16823.5 475.629 9
 -3 -8 2 17217.3 506.098 4
 -3 -8 -2 16515.9 499.85 4
 -3 -8 2 17562 599.839 10
 -3 -8 -2 16450.8 427.668 3
 -3 8 -2 17147.7 436.512 3
 -3 8 -2 16336.5 497.699 2
 3 -8 2 16825.3 488.341 5
 -3 -8 -2 16877.6 514.234 5
 -3 -8 2 16876.4 412.898 8
 -3 -8 -2 18129.4 420.375 8
 -3 8 2 18436.7 423.656 8
 -3 8 -2 16811.1 411.905 8
 -3 -8 3 8024.66 387.527 10
 -3 -8 -3 9210.89 310.871 6
 3 -8 -3 9098.22 365.975 6
 3 -8 3 8443.47 298.525 5
 -3 8 3 8696.88 346.99 5
 -3 -8 -3 9158.49 292.882 3
 -3 8 -3 8940.54 296.647 3
 3 -8 -3 8715.71 349.221 2
 -3 8 -3 8530.72 321.698 2
 -3 8 -3 8733.4 264.212 8
 -3 8 3 9111.19 272.106 8
 -3 -8 -3 9300.7 273.377 8
 -3 -8 3 8931.52 267.004 8
 3 -8 -3 8993.5 303.684 1
 3 -8 -3 9321.53 360.448 7
 -3 -8 3 9178.55 323.554 4
 -3 -8 -3 8789 316.335 4
 3 8 -3 8822.01 373.738 9
 -3 8 4 29974.7 836.855 5
 3 -8 4 30033.2 744.02 5
 3 -8 -4 29084 750.921 1
 3 -8 -4 29991.5 845.872 7
 -3 -8 4 31062.8 910.237 10
 -3 -8 4 29495.6 766.834 4
 -3 -8 -4 28450.2 757.518 4
 3 -8 -4 29590.5 838.224 2
 3 8 -4 28372.3 858.06 9
 3 -8 -4 30101.6 873.984 6
 -3 -8 -4 29378.3 783.384 6
 -3 8 4 31173.3 742.59 8
 -3 -8 4 29988.9 731.549 8
 3 -8 -5 9661.16 406.766 2
 3 -8 -5 9885.4 443.936 6
 3 8 -5 9234.61 420.748 9
 -3 -8 5 9563.95 325.844 4
 -3 -8 -5 9477.48 320.865 4
 -3 -8 5 9829.11 332.409 8
 -3 8 5 9726.42 336.691 8
 -3 8 5 9099.53 391.409 5
 -3 -8 -5 9195.76 353.665 7
 -3 -8 5 10233.6 441.306 10
 3 -8 5 9016.14 407.977 10
 3 -8 -6 11998.2 485.08 2
 3 -8 -6 10103.4 503.142 6
 -3 8 6 11122.4 453.329 5
 3 8 -6 10671.2 483.497 9
 -3 8 6 11827.5 412.117 8
 -3 -8 6 11606.6 402.471 8
 -3 -8 6 11061.4 478.738 10
 -3 -8 7 4413.19 282.83 10
 -3 -8 7 4569.76 251.308 8
 -3 8 7 4024.59 240.636 8
 -3 8 7 4881.01 286.027 5
 3 8 -7 3620.91 279.364 9
 3 -8 -7 3892.2 274.405 2
 -3 -8 8 50.1759 74.5124 8
 -3 8 8 52.189 62.6686 8
 3 -8 -8 -68.534 82.2957 2
 3 8 -8 173.748 96.9852 9
 -3 8 8 75.4513 73.7038 5
 3 -8 -9 4675.37 334.683 2
 -3 -8 9 4007.33 276.349 8
 -3 8 9 4361.53 291.711 8
 3 8 -9 4776.63 343.41 9
 -3 -9 0 43.0834 37.647 4
 -3 -9 0 20.4026 29.1156 2
 -3 9 0 31.727 33.3207 2
 -3 -9 0 57.3123 38.7918 5
 -3 -9 0 -14.5891 44.1597 9
 -3 -9 -1 27181.1 707.768 4
 -3 -9 1 25456.1 696.188 4
 -3 -9 -1 24565.6 701.834 5
 -3 -9 -1 25909.3 658.348 2
 -3 9 1 24245.2 693.549 5
 3 9 -1 25332.5 554.706 3
 3 -9 -1 25765.4 709.883 7
 -3 -9 1 24392.3 740.993 9
 3 -9 1 25799 684.275 9
 -3 -9 1 24825.3 783.284 10
 -3 -9 1 24371.7 540.217 8
 -3 9 -1 25076.1 542.14 8
 -3 9 1 25551.6 548.169 8
 -3 9 -1 26204.6 692.949 2
 -3 -9 2 9007.47 337.838 4
 -3 -9 -2 8993.17 337.098 4
 -3 9 2 9210.29 338.089 4
 -3 9 -2 8807.54 330.296 4
 -3 9 2 8552.07 347.682 5
 -3 -9 -2 8640.15 346.248 5
 3 -9 2 9391.29 330.616 5
 3 -9 -2 9913.81 372.057 7
 -3 9 -2 9225.28 335.684 2
 3 -9 -2 9355.39 358.999 2
 -3 9 -2 9075.28 238.212 8
 -3 -9 2 9038.56 240.421 8
 -3 9 2 9411.79 245.837 8
 3 -9 2 8512.76 312.567 9
 -3 -9 2 8487.01 406.231 10
 -3 -9 3 1523.68 89.7762 8
 -3 9 3 1602.51 92.4982 8
 -3 9 -3 1556.49 104.791 3
 -3 -9 -3 1830.48 126.578 6
 3 -9 3 1645.51 122.354 5
 -3 9 3 1567.32 142.235 5
 -3 -9 3 1660.47 129.728 4
 -3 -9 -3 1775.33 132.347 4
 3 -9 -3 1567.77 142.611 2
 -3 9 -3 1614.6 130.08 2
 -3 -9 3 1503.89 165.216 10
 3 -9 -3 1592.23 117.334 1
 -3 -9 -3 1709 136.436 7
 -3 9 -3 1826.03 132.065 4
 -3 9 3 1561.86 126.022 4
 3 -9 -3 1561.06 145.498 7
 -3 9 -4 23274.2 648.805 4
 -3 9 4 23880.2 653.74 4
 3 -9 -4 22300.2 717.479 7
 -3 -9 -4 23370.4 679.502 7
 3 -9 -4 23539.7 748.03 6
 -3 -9 4 22921.8 779.059 10
 3 -9 -4 23530.8 628.012 1
 -3 9 4 22995.9 595.926 8
 -3 9 -4 23907 668.666 2
 3 -9 -4 23071.8 718.769 2
 3 9 -4 22898.3 745.891 9
 3 -9 4 24636.8 637.013 5
 -3 9 4 22379.2 707.462 5
 -3 -9 4 23417 652.968 4
 -3 -9 -4 22802.8 642.4 4
 -3 -9 -5 207.568 76.9042 7
 3 -9 -5 41.018 76.0526 6
 -3 -9 5 166.126 77.0039 10
 3 9 -5 76.7951 85.5577 9
 3 -9 -5 208.419 91.0731 7
 3 -9 -5 52.264 54.921 2
 3 -9 5 211.606 78.8622 10
 -3 9 -5 79.8992 42.8005 4
 -3 9 5 120.316 48.8193 4
 -3 -9 -5 28.3704 48.224 4
 -3 -9 5 159.422 52.2756 4
 -3 9 5 82.7332 41.7865 8
 -3 9 5 114.198 74.0946 5
 -3 -9 6 5999.62 354.945 10
 3 -9 -6 6682.54 361.724 2
 -3 -9 -6 6821.23 313.834 7
 -3 9 6 6971.5 349.578 5
 3 -9 -6 6638.55 393.286 6
 3 9 -6 5764.58 348.003 9
 -3 9 6 6934.69 291.679 8
 -3 9 7 5348.79 276.731 8
 3 -9 -7 5611.19 346.33 2
 3 9 -7 5172.2 342.451 9
 -3 9 7 5358.98 315.221 5
 3 9 -8 228.953 121.822 9
 3 -9 -8 146.389 88.0052 2
 -3 9 8 285.68 86.9771 8
 -3 9 8 218.565 93.5942 5
 3 -9 -9 3730.1 311.044 2
 -3 9 9 3372.46 251.984 8
 -3 -10 0 -32.6807 60.5713 9
 3 -10 0 -12.0889 40.9073 7
 -3 -10 0 7.68345 27.6791 2
 -3 10 0 23.3368 39.4846 2
 -3 10 0 35.9323 40.5303 4
 -3 -10 0 -23.913 46.7185 4
 -3 -10 0 -13.006 42.5186 5
 -3 -10 1 19796.9 685.071 10
 -3 10 -1 18918.1 584.417 4
 -3 10 1 19345.1 589.331 4
 3 -10 1 19293.9 579.369 7
 3 -10 -1 19255.5 602.924 7
 -3 -10 1 19739.9 592.015 4
 -3 -10 -1 19269.2 587.742 4
 -3 -10 -1 19905.8 607.333 5
 -3 -10 -1 19244.2 547.602 2
 3 -10 -1 19218 595.828 2
 -3 10 -1 20611.1 588.977 2
 -3 -10 1 19369.4 643.292 9
 3 -10 1 20306.8 590.115 9
 -3 10 -2 15844.1 513.418 4
 -3 10 2 17390.9 530.979 4
 -3 -10 2 15769 614.432 10
 3 -10 2 16205 504.15 7
 -3 -10 2 16874.8 526.298 4
 -3 -10 -2 16087.9 518.788 4
 -3 -10 -2 16560.6 542.238 5
 3 -10 2 16518.2 512.882 5
 3 -10 2 16064.8 496.991 9
 -3 10 2 15345.5 530.687 5
 -3 -10 -2 15883.8 507.279 2
 3 -10 -2 15918.5 547.289 7
 -3 10 -2 16905.5 515.222 2
 3 -10 -2 16371.7 543.407 2
 -3 -10 2 17339.1 582.555 9
 -3 -10 -3 4507.1 244.839 7
 3 -10 -3 4686.06 266.245 7
 -3 10 -3 4913.42 241.297 4
 -3 10 3 4389.22 231.582 4
 -3 -10 3 4959.02 241.308 4
 -3 -10 -3 4831.59 237.184 4
 -3 -10 -3 5069.48 255.757 2
 3 -10 3 4391.32 222.254 5
 -3 10 3 4662.29 259.085 5
 -3 10 -3 4393.93 227.52 2
 3 -10 -3 4118.69 249.983 2
 -3 -10 3 4307.77 294.88 10
 3 -10 -3 4645.85 215.518 1
 -3 -10 4 12000.6 425.504 4
 -3 -10 -4 12324.6 425.452 4
 -3 -10 4 12778.1 544.188 10
 -3 -10 -4 13658.9 474.467 7
 3 -10 -4 12241.8 486.221 2
 -3 10 -4 12489.2 437.228 2
 -3 -10 -4 12343.9 440.923 6
 3 -10 -4 12580.1 509.67 6
 3 -10 4 12940.1 419.745 5
 -3 10 4 12467.6 483.345 5
 3 -10 -4 12385.9 492.573 7
 -3 10 4 12682.8 434.286 4
 -3 10 -4 12474.7 431.23 4
 -3 -10 5 1722.93 133.22 4
 -3 -10 5 1583.05 182.842 10
 -3 -10 -5 1616.93 152.082 7
 3 -10 -5 2006.34 187.648 7
 3 -10 -5 1650.79 172.076 2
 -3 10 -5 1769.62 146.518 2
 3 -10 -5 1499.68 178.994 6
 -3 10 5 1345 151.732 5
 3 -10 5 1070.41 153.028 10
 3 -10 -6 2801 260.098 6
 -3 -10 -6 2775.89 206.38 7
 -3 10 6 2859.8 225.286 5
 3 -10 -6 2643.91 230.579 2
 3 10 -6 3120.91 254.171 9
 3 10 -7 6213.94 380.438 9
 -3 10 7 6668.78 361.454 5
 3 -10 -7 6397.46 381.032 2
 3 -10 -8 25.7349 87.0945 2
 -3 10 8 209.567 95.152 5
 3 10 -8 26.0222 90.9539 9
 -3 -11 0 58.1348 70.7016 5
 -3 -11 0 13.4137 57.4156 4
 -3 11 0 -13.6106 44.4959 4
 -3 -11 0 -72.4398 74.2166 9
 -3 -11 0 -17.1348 38.1697 2
 3 -11 0 -13.7936 67.1013 7
 -3 11 -1 29229.1 789.355 2
 -3 -11 1 26946.5 897.527 10
 3 -11 1 30410.5 806.661 9
 -3 -11 1 27871.6 856.141 9
 -3 -11 1 28543.9 818.546 5
 -3 -11 -1 30807 895.445 9
 -3 -11 -1 29147.3 823.507 5
 -3 11 -1 26055.7 786.394 4
 -3 11 1 27015.6 795.533 4
 -3 -11 1 28822.7 803.436 4
 -3 -11 -1 26602.6 788.726 4
 3 -11 1 28293.5 793.522 7
 3 -11 -1 28175.1 818.184 7
 -3 -11 2 13082.3 466.695 4
 -3 -11 -2 13791 474.075 4
 -3 -11 2 14332.7 530.647 9
 3 -11 -2 13384.8 497.469 7
 -3 11 -2 13466.3 455.37 2
 3 -11 -2 13595.9 493.783 2
 -3 -11 -2 13374.4 453.544 2
 -3 -11 -2 12788.3 481.795 5
 3 -11 2 12953.8 457.426 5
 3 -11 2 13359.4 457.304 7
 -3 -11 -2 13281.3 482.54 7
 3 -11 2 13211.6 449.527 9
 -3 11 -2 13004.4 465.772 4
 -3 11 2 13161 469.593 4
 -3 -11 2 12571.9 553.31 10
 3 -11 -3 2752.43 211.156 7
 -3 -11 -3 3035.9 208.865 7
 3 -11 3 3352.81 192.996 7
 3 -11 3 2739.64 181.789 5
 -3 -11 3 3203.14 197.534 4
 -3 -11 -3 2925.42 191.843 4
 -3 11 -3 2738.57 181.725 2
 3 -11 -3 2611.52 202.389 2
 -3 -11 -3 3121.43 203.338 2
 3 -11 -3 2759.87 170.295 1
 -3 -11 3 2950.53 249.988 10
 -3 11 -3 2836.39 190.989 4
 -3 11 3 2775.97 191.013 4
 -3 -11 -4 10426.7 437.051 7
 3 -11 4 11422.4 396.169 7
 3 -11 4 11057.4 397.132 5
 -3 -11 4 11129.7 411.719 4
 -3 -11 -4 11333.8 409.387 4
 -3 -11 4 10748.2 512.673 10
 -3 11 -4 11320.2 412.857 2
 3 -11 -4 10898.4 468.862 2
 -3 11 4 11336.8 466.296 5
 3 -11 -4 9206.57 453.096 6
 -3 11 4 11044.2 415.786 4
 -3 11 -4 11030.5 414.172 4
 -3 -11 -4 11243.3 453.451 2
 3 -11 -4 10559.2 466.292 7
 3 -11 -5 1751.38 193.947 6
 -3 -11 -5 1674.85 174.796 2
 3 -11 -5 1566.69 175.997 2
 -3 11 5 1611.06 177.362 5
 -3 -11 5 1499.39 134.366 4
 3 -11 -5 1315.99 171.854 7
 3 -11 5 1769.73 190.811 10
 3 -11 -6 9331 466.628 2
 -3 11 6 9515.4 447.362 5
 -3 -11 -6 10660 436.53 7
 -3 -11 -6 10055.5 475.943 2
 3 -11 -6 8818.18 482.955 6
 -3 -11 -7 6906.85 403.883 2
 3 -11 -7 5781.3 384.254 2
 -3 11 7 7094.29 384.018 5
 3 -11 -7 6729.46 440.739 6
 -3 -11 -8 80.0634 90.3185 2
 3 -11 -8 54.4417 92.1221 2
 3 -12 0 -15.6469 54.6848 7
 3 -12 0 31.923 52.1817 9
 -3 -12 0 19.9172 67.3982 9
 -3 -12 0 44.3405 51.6559 4
 -3 12 0 15.3145 51.8238 4
 -3 -12 0 16.1912 61.664 5
 -3 -12 -1 18859.2 558.745 2
 -3 12 -1 18017.1 580.658 2
 3 -12 1 17874.4 598.53 7
 3 -12 -1 18878 627.745 7
 -3 -12 1 18593.7 662.988 9
 3 -12 1 17754.7 594.225 9
 -3 -12 -1 18764 673.601 9
 -3 12 -1 18758.2 612.284 4
 -3 12 1 19078.1 619.393 4
 -3 -12 -1 18687.4 606.49 4
 -3 -12 1 18854.9 608.306 4
 -3 -12 -1 17864.3 617.363 5
 -3 -12 1 18079.7 618.406 5
 -3 -12 1 17384.4 692.867 10
 3 -12 2 1916.89 167.703 7
 -3 -12 -2 1861.16 172.749 7
 3 -12 2 2170.55 163.221 9
 -3 -12 2 1976.77 179.636 5
 -3 12 -2 2062.55 174.428 4
 -3 12 2 2269.94 180.104 4
 -3 -12 2 1875.2 206.993 10
 -3 -12 -2 1901.6 178.2 5
 3 -12 -2 2059.77 182.414 2
 -3 -12 -2 2081.35 160.271 2
 3 -12 -2 1977.49 182.26 7
 -3 12 -2 2184.19 170.387 2
 -3 -12 2 2432.79 185.12 4
 -3 -12 -2 2534.53 190.3 4
 3 -12 -3 522.284 83.1151 1
 -3 12 -3 505.467 90.5343 2
 3 -12 -3 463.537 105.547 2
 -3 -12 -3 609.888 104.621 2
 3 -12 3 412.358 85.6107 5
 -3 -12 3 407.387 111.76 10
 -3 12 -3 468.828 89.302 4
 -3 12 3 356.496 83.0877 4
 -3 -12 3 831.25 113.769 4
 -3 -12 -3 563.615 104.686 4
 -3 -12 -3 616.654 112.521 7
 3 -12 3 861.623 110.055 7
 3 -12 -3 626.217 118.9 7
 -3 -12 -4 9869.57 434.19 2
 -3 -12 4 10141.7 400.326 4
 -3 -12 -4 9355.93 384.832 4
 3 -12 -4 9635.38 451.918 2
 -3 12 -4 9627.41 383.162 2
 3 -12 4 9832.95 384.008 5
 3 -12 -4 9865.11 468.491 6
 3 -12 -4 10085.3 462.451 7
 3 -12 4 10193.9 388.033 7
 -3 -12 -4 10159.9 440.099 7
 -3 -12 -5 1477.93 172.172 2
 3 -12 -5 1180.38 161.443 7
 -3 -12 -5 1432.28 160.996 7
 -3 -12 5 1300.58 132.841 4
 3 -12 -5 1274.52 166.713 2
 3 -12 -5 1119.08 168.091 6
 -3 -12 -6 3128.64 242.884 7
 3 -12 -6 3303.56 289.864 6
 3 -12 -6 3713.79 291.486 2
 -3 -12 -6 3547.41 280.405 2
 3 -12 -7 3156.94 297.798 6
 3 -12 -7 3154.13 282.277 2
 -3 -12 -7 3098.19 281.308 2
 3 -12 -8 56.7639 96.0477 2
 -3 -12 -8 55.022 104.78 2
 -3 -13 0 43.3612 68.2986 9
 3 -13 0 -85.7961 65.3495 9
 3 -13 0 87.9558 68.735 7
 -3 -13 0 16.1942 63.2766 4
 -3 13 0 34.2996 58.0327 4
 -3 -13 0 -17.8597 68.0174 5
 -3 -13 1 17818.2 661.503 9
 3 -13 1 17134.9 590.138 9
 -3 -13 -1 16837.4 656.893 9
 -3 -13 1 16931.9 703.259 10
 -3 -13 -1 17204 618.839 5
 -3 -13 1 17039.9 616.095 5
 -3 13 -1 17222.1 605.4 4
 -3 13 1 17632.3 611.914 4
 -3 -13 -1 17286.1 547.499 2
 3 -13 1 17703.1 608.269 7
 3 -13 -1 18229.8 634.236 7
 -3 -13 1 16974.6 594.631 4
 -3 -13 -1 17543.1 598.594 4
 3 -13 2 4893.01 279.115 7
 -3 -13 -2 5499.75 317.68 7
 -3 13 -2 5509.74 277.931 2
 -3 13 -2 5246.63 296.771 4
 -3 13 2 5210.56 296.157 4
 3 -13 -2 4852.24 295.8 2
 -3 -13 -2 5416.73 279.33 2
 3 -13 -2 5645.84 324.044 7
 -3 -13 -3 902.095 131.872 7
 3 -13 3 735.009 111.389 7
 3 -13 -3 749.793 133.365 7
 -3 13 -3 778.736 116.538 4
 -3 13 3 590.941 104.132 4
 -3 13 -3 763.574 105.66 2
 -3 -13 -3 903.296 124.103 2
 3 -13 -3 704.826 124.117 2
 3 -13 4 10673.9 418.772 7
 -3 -13 -4 10178.8 467.597 7
 3 -13 -4 10838.1 505.401 6
 3 -13 -4 10311.6 492.648 7
 -3 -13 -4 10903.7 474.548 2
 3 -13 -4 10596.3 491.468 2
 3 -13 -5 888.561 160.863 7
 3 -13 -5 1286.17 183.521 6
 -3 -13 -5 829.321 138.74 2
 3 -13 -5 1052.05 158.802 2
 -3 -13 -5 689.253 137.3 7
 -3 -13 -6 6065.98 346.577 7
 -3 -13 -6 5625.54 363.417 2
 3 -13 -6 4934.13 370.626 6
 3 -13 -6 5329.74 362.966 2
 -3 -13 -7 3402.44 287.234 2
 3 -13 -7 3387.23 318.386 6
 3 -13 -7 2458.84 258.703 2
 -3 14 0 133.607 72.7074 4
 3 -14 0 39.2631 64.1977 7
 3 -14 0 73.865 66.5419 9
 3 -14 1 10788.4 458.691 7
 -3 -14 -1 9426.06 450.476 7
 3 -14 -1 9953.99 458.675 7
 3 -14 1 11131.3 452.889 9
 -3 14 -1 10296.5 451.289 4
 -3 14 1 9383 439.643 4
 3 -14 -2 8472.39 426.36 7
 -3 -14 -2 8139.46 418.62 7
 3 -14 2 8226.3 389.109 7
 -3 14 -2 8537.95 365.275 2
 -3 -14 -2 8427.2 370.039 2
 -3 14 -2 8431.86 401.584 4
 -3 14 2 8285.3 406.766 4
 -3 -14 -3 3541.22 243.907 2
 3 -14 -3 2921.68 246.078 2
 3 -14 3 3170.52 226.698 7
 -3 -14 -3 3208.31 259.752 7
 3 -14 -3 2817.15 248.962 7
 3 -14 -4 8865.11 461.238 2
 -3 -14 -4 8935.93 433.656 2
 -3 -14 -4 9270.01 453.687 7
 3 -14 -4 9083.66 474.62 6
 3 -14 -4 9134.83 469.972 7
 3 -14 -5 1892.08 226.729 6
 -3 -14 -5 1289.82 176.574 2
 3 -14 -5 1815.62 217.11 2
 3 -14 -5 1883.93 229.262 7
 -3 -14 -5 1911.89 205.754 7
 3 -14 -6 2333.62 263.577 6
 3 -14 -6 2597.03 264.733 2
 -3 -14 -6 2601.15 234.875 7
 -3 -14 -6 1831.12 219.35 2
 3 -14 -7 2832.82 289.393 6
 3 -15 0 -21.6555 82.4744 7
 3 -15 1 6164.77 349.999 7
 3 -15 -1 5428.95 347.544 7
 -3 -15 -1 5247 338.659 7
 -3 -15 -2 3046.45 220.435 2
 3 -15 -2 3546.57 276.617 7
 3 -15 2 3252.1 244.615 7
 -3 -15 -2 2837.01 249.565 7
 3 -15 -3 441.157 114.983 2
 -3 -15 -3 303.415 103.72 2
 3 -15 3 373.819 99.594 7
 -3 -15 -3 233.74 104.38 7
 3 -15 -3 470.683 130.064 7
 -3 -15 -4 8297.45 420.533 2
 3 -15 -4 8161.67 447.375 2
 -3 -15 -4 7020.82 415.552 7
 3 -15 -4 7153.49 431.479 6
 3 -15 -4 7471.61 443.527 7
 3 -15 -5 141.787 95.9623 6
 -3 -15 -5 48.1862 66.5742 2
 3 -15 -5 108.199 91.5382 2
 -3 -15 -5 -24.0998 100.987 7
 3 -15 -5 27.5411 79.8136 7
 -3 -15 -6 2077.9 232.345 2
 3 -15 -6 1427.14 199.709 6
 -3 -15 -6 1688.93 203.989 7
 3 -15 -6 1638.78 224.478 2
 -3 -16 0 -47.7239 90.8791 7
 3 -16 0 -23.6688 90.1436 7
 3 -16 -1 7194.9 416.697 7
 -3 -16 -1 6843.23 407.353 7
 3 -16 1 7422.69 404.018 7
 3 -16 -2 5129.44 354.311 7
 3 -16 2 5641.24 341.621 7
 -3 -16 -2 4743.16 339.716 7
 3 -16 -3 2503.21 261.272 6
 3 -16 -3 2361.84 247.079 7
 -3 -16 -3 2850.83 231.567 2
 -3 -16 -3 2746.62 252.947 7
 3 -16 3 2449.62 223.96 7
 3 -16 -4 5393.8 379.329 6
 -3 -16 -4 4741.2 323.137 2
 3 -16 -4 5734.71 377.731 2
 -3 -16 -4 5339.9 364.609 7
 3 -16 -4 5422.04 378.99 7
 3 -16 -5 1767.74 225.774 6
 -3 -16 -5 2088.6 231.752 7
 -3 -16 -5 2323.13 236.149 2
 3 -16 -5 2618.99 260.629 2
 3 -16 -5 2159.73 248.519 7
 3 -17 0 25.7049 89.8347 7
 -3 -17 0 -52.4508 107.474 7
 -3 -17 1 7277.98 423.844 7
 3 -17 1 7555.88 425.625 7
 -3 -17 -1 6425.21 407.899 7
 3 -17 -1 5929.78 395.587 7
 3 -17 2 1969.26 210.515 7
 3 -17 -2 2016.25 232.237 7
 -3 -17 -2 1785.81 214.46 7
 3 -17 -3 196.965 95.272 6
 3 -17 -3 314.504 117.215 7
 -3 -17 -3 108.866 89.0356 7
 3 -17 3 110.162 86.1515 7
 3 -17 -4 5412.15 389.062 6
 -3 -17 -4 5897.29 367.7 2
 -3 -17 -4 5664.86 390.333 7
 3 -17 -4 5295.68 391.084 7
 3 -18 0 54.8824 101.72 7
 -3 -18 0 -55.8191 94.4424 7
 3 -18 -1 4757.7 360.729 7
 -3 -18 1 4679.33 353.823 7
 -3 -18 -1 4579.08 352.668 7
 3 -18 1 5197.32 361.963 7
 -3 -18 2 1126.4 180.328 7
 3 -18 2 1318.88 187.565 7
 -3 -18 -2 1311.17 202.45 7
 3 -18 -2 1376.43 199.888 7
 3 -18 -3 528.961 152.243 6
 3 -18 3 488.268 117.146 7
 4 0 0 22519.2 502.641 6
 4 0 0 22250.2 538.12 3
 4 0 0 23092.1 516.704 9
 4 0 0 21897.6 531.836 1
 -4 0 0 22124.7 526.021 1
 -4 0 1 22974.1 562.972 1
 -4 0 -1 23605.2 516.532 9
 4 0 -1 22920.5 568.908 10
 -4 0 -1 23630.1 567.053 3
 4 0 -1 22609.4 557.216 6
 -4 0 2 107011 2289.36 6
 -4 0 2 107768 2283.22 1
 4 0 -2 107582 2290.85 10
 -4 0 -2 114583 2265.96 8
 -4 0 3 5112.39 222.881 6
 4 0 -3 4691.61 207.476 10
 -4 0 3 5057.66 205.98 1
 4 0 -3 5292.63 171.851 2
 -4 0 -3 5352.51 199.519 8
 4 0 4 -16.2851 38.3115 8
 -4 0 -4 16.2703 27.5287 8
 -4 0 4 8.80187 35.2416 1
 4 0 -4 68.9926 59.6615 10
 -4 0 4 -11.9254 36.094 6
 4 0 5 10.3602 39.4589 8
 -4 0 -5 20.1839 36.3582 8
 -4 0 5 29.8961 43.5368 1
 4 0 -5 23.0033 43.8057 10
 -4 0 5 51.1529 41.9282 8
 4 0 5 10.4665 39.8636 6
 -4 0 5 29.5121 51.5723 6
 -4 0 -6 25394.4 717.077 8
 -4 0 6 26148.8 734.171 8
 4 0 6 24848.5 724.087 8
 -4 0 6 23735.9 709.05 7
 -4 0 6 26452.7 802.215 6
 4 0 6 25374.1 727.603 6
 4 0 7 1327.58 139.606 6
 -4 0 7 1281.15 128.737 7
 -4 0 7 1259.33 142.543 8
 -4 0 -7 1515.19 138.438 8
 -4 0 7 1254.01 118.365 1
 4 0 7 1426.38 150.284 8
 -4 0 7 1243.79 160.62 6
 4 0 8 16276.4 600.925 8
 4 0 8 16429.4 585.174 6
 -4 0 8 15972.3 603.03 8
 -4 0 9 89.2137 67.5285 8
 -4 0 10 3901.33 308.709 8
 4 -1 0 16.6035 19.2052 1
 -4 -1 0 54.3911 15.9055 6
 4 1 0 4.77074 17.2025 10
 4 1 0 46.4249 23.0404 9
 4 -1 0 18.1923 17.3372 3
 4 1 0 49.7013 24.9787 3
 4 -1 -1 24200.5 580.33 1
 -4 1 1 24386.8 575.013 1
 -4 -1 -1 24572.1 543.013 1
 -4 -1 1 23501.5 521.831 2
 -4 1 -1 23962.4 529.862 7
 4 -1 -1 23126.4 572.167 6
 4 1 -1 23533.8 592.756 10
 4 1 1 24248.6 552.816 10
 -4 -1 -1 24369.5 580.831 3
 -4 1 -1 23321.2 579.389 3
 -4 -1 2 77.0238 34.1703 6
 4 -1 -2 139.882 38.6896 6
 4 1 2 189.788 22.4021 6
 -4 1 2 143.054 35.1263 6
 4 1 -2 97.2752 31.4705 10
 4 1 2 137.972 19.6506 10
 -4 1 2 184.775 35.4187 1
 4 1 -2 116.553 19.6164 2
 4 -1 -2 129.337 28.5672 2
 -4 1 -2 132.651 32.5648 8
 -4 -1 -2 92.4374 29.5467 8
 -4 1 3 119737 2612.45 6
 -4 -1 3 122868 2630.77 6
 -4 1 -3 117395 2563.99 8
 -4 -1 -3 115817 2562.62 8
 -4 1 3 121751 2574.82 1
 4 1 3 121285 2482.41 1
 4 1 -3 125520 2618.09 10
 4 -1 -3 120622 2630.37 6
 4 -1 -3 118714 2588.15 10
 4 1 -3 113072 2501.27 2
 4 -1 -3 120765 2540.85 2
 -4 -1 -3 122205 2468.01 7
 -4 1 4 219.54 57.3121 6
 -4 -1 4 250.3 63.9406 6
 4 1 4 275.046 45.536 6
 -4 1 4 225.736 49.5422 7
 -4 1 -4 170.706 42.8856 8
 -4 -1 -4 211.815 45.2751 8
 4 -1 -4 348.055 47.3624 2
 4 -1 -4 358.287 68.2789 10
 4 1 -4 299.735 76.1365 10
 -4 1 4 174.898 41.3746 1
 4 -1 4 261.05 58.973 8
 4 1 4 187.776 50.6688 8
 4 -1 -5 43181.7 1072.99 10
 4 1 -5 42635.6 1096.61 10
 -4 1 5 43542.5 1043.11 1
 -4 -1 5 42176 1137.56 6
 4 1 5 42469.1 1044.33 6
 -4 1 5 43109.5 1127.73 6
 4 -1 5 44066 1068.05 8
 4 1 5 41411.6 1057.79 8
 -4 1 5 42136.4 1069.57 7
 -4 1 -5 43201.1 934.292 4
 -4 1 5 44997.1 933.69 4
 -4 1 5 44656.7 1068.08 8
 -4 -1 5 42297.7 1060.16 8
 -4 1 -5 41418.4 1053.44 8
 -4 -1 -5 41840.1 1055.45 8
 -4 1 6 594.169 89.9631 7
 4 -1 6 451.503 87.0088 6
 4 1 6 595.618 83.0168 6
 -4 1 6 700.105 110.198 6
 -4 -1 6 526.949 109.408 6
 -4 -1 6 488.512 95.9557 8
 -4 1 6 634.639 99.9214 8
 -4 1 -6 506.522 81.6988 8
 -4 -1 -6 482.514 81.7174 8
 4 1 6 491.821 94.5905 8
 4 -1 6 647.251 103.022 8
 -4 -1 7 1898.29 167.637 8
 -4 1 7 1849.97 164.875 8
 -4 1 -7 1926.23 158.773 8
 -4 -1 -7 1510.56 140.664 8
 4 1 -7 1526.48 162.437 10
 4 1 7 1709.19 149.643 6
 4 -1 7 1464.46 154.605 6
 -4 1 7 1742.69 180.557 6
 -4 -1 7 1766.82 187.822 6
 4 -1 7 1538.31 155.582 8
 4 1 7 1710.79 159.668 8
 -4 -1 7 1616.29 144.813 1
 -4 -1 7 1621.93 144.156 7
 -4 1 7 1793.75 150.318 7
 4 -1 8 55.2632 62.3345 6
 4 -1 8 -37.7134 67.9295 8
 4 1 8 -18.817 54.5275 8
 -4 -1 8 -18.9018 70.066 8
 -4 1 8 -19.0782 74.5456 8
 -4 1 8 42.6027 56.8583 7
 -4 -1 9 1747.61 194.883 8
 -4 1 9 1900.83 204.537 8
 -4 -1 10 279.094 113.165 8
 -4 1 10 257.021 103.05 8
 4 -2 0 130748 2728.19 1
 -4 -2 0 127226 2736.81 9
 4 2 0 130707 2743.39 9
 4 -2 0 129830 2727.28 3
 4 2 0 130124 2727.05 3
 -4 2 0 127324 2715.38 7
 -4 -2 0 130284 2736.53 10
 4 2 0 133101 2753.66 10
 4 -2 -1 12330.5 340.723 6
 -4 2 1 12561.3 343.682 7
 -4 -2 1 12113.3 352.934 10
 4 2 1 12331.5 330.8 10
 4 2 -1 12538.5 368.907 10
 -4 2 -1 12816.6 342.525 3
 -4 -2 -1 12170.2 337.151 3
 -4 -2 -1 12339.2 307.428 1
 4 -2 -1 12381.2 338.236 1
 -4 2 1 12353.1 330.528 2
 -4 -2 1 12084.3 271.125 2
 4 2 -1 12743.8 356.709 9
 4 -2 -1 12527.9 334.827 2
 -4 2 2 30866.8 777.709 7
 -4 2 2 33028.6 762.656 1
 4 -2 -2 32714.9 774.531 1
 4 2 -2 33153.4 814.371 10
 4 -2 -2 31078.6 753.757 2
 4 -2 -2 33976.8 798.041 6
 -4 -2 -2 33182.8 703.044 10
 -4 -2 2 31960.9 792.409 10
 -4 2 -2 32807.1 755.241 8
 -4 -2 -2 30706.4 750.923 8
 -4 2 3 25.5017 24.287 1
 -4 -2 3 10.2175 30.9298 6
 4 -2 -3 40.5252 48.4869 6
 4 2 -3 17.1467 13.7159 2
 4 -2 -3 92.0599 31.2723 2
 -4 2 3 73.9376 36.6042 7
 -4 -2 -3 13.9098 21.8833 7
 4 2 -3 -20.3141 50.9824 10
 -4 -2 3 77.4463 32.777 10
 -4 2 3 44.5223 32.0826 6
 -4 2 -3 32.7512 24.9526 8
 -4 -2 -3 19.7527 24.4135 8
 -4 2 -4 -8.12506 30.9437 8
 -4 -2 -4 -8.14384 36.9726 8
 4 -2 -4 -7.35837 30.8328 2
 -4 2 4 -11.3264 38.3271 6
 4 2 4 49.3343 26.94 6
 -4 -2 4 65.8782 48.84 6
 -4 2 4 29.3432 29.3714 1
 -4 2 4 9.60075 35.5885 7
 4 -2 -4 -71.6275 41.394 10
 4 2 -4 -35.5897 63.8945 10
 -4 -2 -4 12.0073 15.7364 7
 -4 2 5 32.8132 31.2436 1
 4 -2 -5 -34.921 49.4345 2
 4 2 -5 -13.6372 49.1281 10
 4 -2 -5 10.3454 35.0093 10
 -4 -2 5 17.2843 19.5769 4
 -4 2 -5 50.4508 37.4042 8
 -4 -2 -5 20.2001 38.4669 8
 -4 2 -5 23.9919 19.6398 4
 -4 2 5 9.76471 16.828 4
 -4 2 5 31.1011 37.3479 8
 -4 -2 5 10.2576 38.0251 8
 4 -2 5 20.7306 35.0765 8
 4 2 5 20.7559 40.5519 8
 -4 2 5 32.8348 43.8233 7
 4 2 5 50.7629 33.0599 6
 -4 -2 5 32.2302 52.6836 6
 -4 2 5 13.9458 40.4132 6
 4 2 6 30838.3 840.241 6
 -4 -2 6 32567.8 971.51 6
 -4 2 6 31451.9 813.957 1
 -4 2 6 31485.4 930.163 6
 -4 2 6 32899.7 876.417 7
 4 -2 6 33343.2 888.062 8
 4 2 6 32370.8 881.909 8
 -4 2 -6 33241.6 872.632 8
 -4 -2 -6 32540.3 868.035 8
 -4 -2 6 33891.7 888.972 8
 -4 2 6 33690.5 889.311 8
 -4 -2 7 833.216 121.859 8
 -4 2 7 431.226 101.287 8
 -4 2 7 692.634 112.102 6
 4 2 7 580.683 88.0923 6
 -4 -2 7 610.282 119.485 6
 4 -2 7 569.862 102.681 6
 4 -2 7 586.056 112.17 8
 4 2 7 490.353 95.4486 8
 -4 2 7 474.945 89.4723 7
 -4 -2 8 16749.5 576.879 1
 -4 2 8 17248.3 625.514 8
 -4 -2 8 16907.7 620.202 8
 4 -2 -8 16523.4 559.155 2
 -4 2 8 16437.2 563.096 7
 4 2 8 18121.6 632.074 8
 4 -2 8 16226.4 611.066 8
 4 -2 8 16820.9 630.277 6
 -4 -2 9 765.716 138.759 8
 -4 2 9 804.44 138.972 8
 -4 -2 10 4822.82 346.564 8
 -4 2 10 5515.4 367.464 8
 4 3 0 22.7312 21.7604 3
 4 -3 0 9.31935 17.7512 3
 -4 -3 0 113.855 35.3892 10
 4 -3 0 -4.75147 23.1181 7
 -4 3 0 27.1465 25.9856 2
 -4 3 0 -4.51625 18.9288 7
 -4 -3 0 83.84 27.608 9
 4 3 0 22.0437 29.4231 10
 -4 -3 -1 45004.6 990.052 3
 -4 3 -1 43266.3 990.404 3
 4 3 -1 45017.5 1055.05 10
 -4 -3 -1 44144.5 990.333 10
 4 -3 -1 44455.8 1002.3 2
 -4 3 1 44738.9 998.954 2
 4 -3 -1 42590 990.984 1
 4 -3 1 44551.1 961.831 7
 -4 3 1 43757.8 1000.87 7
 -4 3 -1 42744.5 958.411 5
 -4 -3 1 43087.9 1029.38 10
 4 3 -1 44467.9 1028.6 9
 -4 3 2 -7.13543 24.1458 7
 4 -3 2 25.2009 14.0994 7
 -4 -3 2 8.6782 25.1479 10
 4 3 -2 -19.9535 36.9826 10
 4 -3 -2 -6.19413 23.5903 1
 -4 -3 -2 5.90225 10.0242 1
 4 -3 -2 6.29369 23.3302 2
 4 -3 -2 7.8407 29.8611 6
 -4 -3 -2 -3.98017 19.9774 5
 -4 3 -2 10.164 19.355 8
 -4 -3 -2 25.8562 23.4776 8
 4 3 -2 25.226 36.7341 9
 -4 -3 -2 -6.57669 27.5579 3
 -4 3 -2 27.1957 30.2901 3
 4 3 -3 25304.8 703.136 10
 -4 3 3 25141.2 619.501 1
 4 -3 3 25241.9 535.815 7
 -4 3 3 24404.2 652.814 7
 -4 -3 -3 24732.6 579.53 7
 -4 3 -3 24782.9 561.211 9
 -4 3 -3 24581.8 622.053 8
 -4 -3 -3 24932.3 623.888 8
 4 -3 -3 24912.7 683.796 6
 -4 -3 3 24733.7 671.971 10
 -4 -3 -3 25499.5 544.377 10
 4 -3 -3 23517.9 626.859 2
 4 3 -3 24676.6 534.624 2
 4 3 -4 12420.6 440.639 10
 -4 3 4 11114.8 320.755 4
 -4 3 -4 12570.6 329.258 4
 -4 -3 -4 12106.5 318.522 7
 -4 3 4 12379.1 401.533 7
 4 -3 -4 12431.6 381.338 2
 -4 -3 -4 12700.8 381.148 8
 -4 3 -4 11728 371.858 8
 -4 -3 4 11940.8 405.274 10
 -4 3 4 12024.5 358.008 1
 -4 3 5 40029.2 935.855 1
 -4 -3 5 39105.1 1080.6 6
 4 3 5 39420.8 936.402 6
 4 -3 -5 38899.6 971.979 10
 4 -3 5 39752.1 888.499 10
 4 -3 5 38775.1 977.242 8
 4 3 5 42498.2 991.262 8
 -4 3 -5 38782.3 973.36 8
 -4 -3 -5 40839.9 979.223 8
 -4 -3 5 39437.4 978.309 8
 -4 3 5 39874.4 985.762 8
 -4 -3 5 39195.3 871.733 4
 -4 -3 -5 37669.6 865.237 4
 -4 3 5 36834.7 981.795 7
 -4 3 -5 39061.5 869.702 4
 -4 3 5 37381.5 864.174 4
 4 3 6 1956.89 137.261 6
 -4 3 -6 1863.4 144.335 8
 -4 -3 6 1749.94 147.62 8
 -4 3 6 2214.03 165.508 8
 -4 -3 -6 1955.03 149.127 8
 -4 3 6 1688.61 145.441 7
 -4 3 6 1729.07 118.142 1
 4 -3 -6 1676.38 139.342 2
 4 3 6 1917.97 154.02 8
 4 -3 6 1819.82 151.764 8
 -4 -3 6 2026.43 189.906 6
 4 3 7 1814.32 168.286 8
 4 -3 7 2123.99 183.965 8
 4 -3 -7 2018.31 161.672 2
 -4 -3 7 1975.33 174.195 8
 -4 3 7 2351.83 192.341 8
 4 3 7 1792.31 145.215 6
 -4 3 7 2189.29 170.536 7
 -4 -3 7 2390.93 220.057 6
 -4 -3 8 -36.9882 64.6379 8
 -4 3 8 37.9511 66.3205 8
 4 -3 -8 78.1796 64.0811 2
 -4 3 8 89.7517 67.915 7
 4 -3 -9 2352.15 202.282 2
 -4 -3 9 2914.49 248.48 8
 -4 3 9 2490.09 234.8 8
 -4 -3 10 171.629 104.946 8
 -4 3 10 -76.2343 106.478 8
 -4 -4 0 71072.9 1581.02 9
 4 -4 0 70858.1 1537.04 7
 -4 4 0 69803.1 1553.61 2
 4 4 0 69831.5 1521.44 3
 4 -4 0 70817.8 1525.52 3
 -4 -4 0 72070.3 1585.5 10
 -4 4 0 69530.1 1532.55 7
 4 -4 1 12041.4 293.223 9
 4 -4 -1 12654.1 363.478 7
 4 -4 1 11897.7 324.378 7
 -4 4 -1 11813.4 335.293 3
 -4 -4 -1 11462.3 331.1 3
 -4 -4 1 11835.1 376.456 9
 -4 4 1 12500.1 359.853 2
 -4 -4 1 13052 269.275 2
 4 -4 -1 12061.4 360.382 2
 4 -4 -1 12473.1 352.266 1
 -4 -4 1 12373.2 393.203 10
 -4 -4 -1 12250.5 362.859 10
 -4 4 1 11492.4 352.854 7
 -4 4 -1 11965.6 324.206 5
 4 4 -1 12345.2 384.121 9
 4 -4 -2 60595.6 1357.35 7
 4 -4 2 60125.1 1273.95 7
 -4 4 2 59595 1352.68 7
 4 4 -2 63246.5 1389.24 9
 -4 -4 -2 58902.2 1262.79 6
 4 -4 -2 57767.6 1356.99 6
 4 -4 -2 58015.8 1338.38 2
 -4 4 -2 60186.3 1336.53 3
 -4 -4 -2 59517.6 1328.31 3
 -4 4 -2 58967 1300.42 8
 -4 -4 -2 55827.5 1297.62 8
 -4 4 -2 58327.4 1309.99 4
 -4 4 2 61613.3 1315.47 4
 -4 -4 2 58473.9 1388.23 10
 -4 -4 -2 60850.9 1313.42 10
 4 4 -2 59607.8 1416.91 10
 4 -4 -2 57791 1323.83 1
 -4 -4 -2 59201 1254.67 1
 -4 -4 -2 59324.7 1303.95 5
 -4 -4 -3 61.2156 24.8712 7
 -4 4 3 9.16464 30.0062 7
 4 -4 3 81.9791 19.0437 7
 4 -4 -3 83.0871 32.3731 1
 -4 -4 3 66.6407 42.3318 10
 4 4 -3 140.019 47.0815 9
 -4 4 -3 82.5463 21.0675 9
 -4 4 -3 102.734 29.7315 8
 -4 -4 -3 51.8801 26.0179 8
 4 -4 -3 64.9975 38.2633 2
 -4 -4 -3 110.964 31.6937 5
 4 -4 -3 128.965 46.0305 6
 -4 4 -3 68.368 25.9186 4
 4 4 -3 38.8449 48.0259 10
 -4 -4 -4 11.5044 11.0344 10
 -4 -4 4 11.9173 34.5352 10
 4 -4 -4 -18.5666 35.3562 2
 -4 4 4 69.7018 30.7204 4
 -4 -4 -4 16.6484 23.2555 4
 -4 4 -4 21.5975 21.6207 4
 -4 -4 4 50.8397 28.7803 4
 -4 4 -4 -8.12223 27.4865 8
 -4 -4 -4 24.5166 27.6556 8
 -4 4 -4 15.1795 20.738 9
 -4 -4 -4 10.8671 21.2333 7
 -4 4 4 21.0327 35.5874 7
 4 -4 4 14.4975 13.1775 7
 -4 4 5 119.256 46.7278 7
 -4 4 5 115.051 29.2264 4
 -4 -4 -5 310.584 39.977 4
 -4 -4 5 189.852 35.0946 4
 -4 4 -5 217.29 37.5289 4
 -4 -4 -5 163.081 36.8606 7
 -4 -4 5 178.331 57.9343 10
 4 -4 5 129.691 40.1441 10
 -4 -4 5 171.016 52.851 8
 -4 4 -5 209.194 50.8695 8
 -4 -4 -5 160.434 47.3068 8
 -4 4 5 135.005 49.8194 8
 4 -4 -5 153.707 53.5225 2
 4 -4 -5 155.879 64.2967 6
 4 -4 -6 24392.9 707.525 2
 -4 4 6 25181.1 717.656 7
 4 4 6 23878.8 703.014 8
 -4 4 -6 23780.8 689.941 8
 -4 -4 6 23982.7 699.083 8
 -4 4 6 25343.2 713.503 8
 -4 -4 -6 23529.8 691.443 8
 -4 -4 6 23156.5 800.066 6
 -4 4 7 87.296 55.4495 7
 4 -4 -7 193.816 66.4531 2
 -4 -4 7 30.7677 52.0991 8
 -4 4 7 157.941 70.395 8
 -4 -4 8 28336.2 889.6 8
 -4 4 8 29846.4 908.426 8
 4 -4 -8 30141.8 881.632 2
 -4 -4 9 361.229 105.381 8
 -4 4 9 352.03 107.384 8
 4 -4 -9 601.096 117.528 2
 4 4 -10 3718.27 319.718 9
 -4 -4 10 3676.26 291.896 8
 -4 4 10 4083.87 312.829 8
 -4 -5 0 101.211 42.5731 9
 4 -5 0 97.0951 27.8675 3
 4 5 0 87.9658 25.6411 3
 -4 -5 0 86.6292 35.7215 10
 -4 5 0 137.418 36.6491 4
 -4 5 0 94.7526 37.7139 2
 4 -5 0 25.2739 24.7483 7
 -4 5 0 101.679 30.4603 5
 4 -5 -1 22415.9 588.408 7
 -4 5 1 24072.1 584.1 4
 -4 5 -1 23009.2 578.459 4
 -4 5 -1 22570.7 554.143 5
 -4 -5 1 21288.2 614.41 9
 -4 5 1 22687.5 593.216 2
 4 -5 -1 21713.6 590.781 2
 -4 -5 1 23347.1 492.995 2
 -4 -5 1 21987.4 636.288 10
 -4 -5 -1 22050.2 603.536 10
 -4 5 1 22428.4 587.013 7
 4 -5 1 21917.9 554.476 7
 -4 5 -1 21962.1 587.206 2
 -4 -5 -2 8788.63 292.913 10
 -4 -5 2 8753.15 341.855 10
 -4 -5 -2 9081.54 246.357 6
 -4 5 -2 9022.35 290.684 3
 -4 -5 -2 8430.59 277.953 3
 -4 -5 -2 9390.1 285.748 5
 4 -5 -2 8643.49 310.487 7
 -4 5 -2 8921.57 262.458 8
 -4 -5 -2 9309.42 267.223 8
 -4 5 -2 8460.87 280.816 4
 -4 5 2 9587.21 290.626 4
 4 5 -2 8671.8 330.527 9
 4 -5 -2 9338.08 309.802 2
 4 -5 -2 8689.06 287.195 1
 4 -5 2 8834.45 258.337 7
 -4 5 2 8704.08 305.943 7
 4 -5 -3 76600.2 1767.86 6
 -4 -5 -3 76078.4 1661.71 6
 4 -5 -3 73779.9 1722.84 2
 -4 -5 -3 73280 1674.37 8
 -4 5 -3 77513.3 1678.02 8
 -4 -5 3 76886.8 1688.2 4
 -4 -5 3 74328.4 1783.11 10
 -4 -5 -3 73985.5 1668.25 10
 -4 -5 -3 82674.5 1690.9 5
 -4 5 -3 78054.3 1680.94 4
 -4 5 3 76792.3 1678.55 4
 4 -5 -3 76472.5 1702.34 1
 4 5 -3 77021.5 1773.58 9
 -4 5 3 76485.5 1740.34 7
 -4 -5 -3 79152.8 1677.72 7
 4 -5 3 75384.2 1630.56 7
 -4 5 -4 1455.15 104.793 8
 -4 -5 -4 1266.48 99.7168 8
 -4 5 -4 1245 82.1121 9
 -4 -5 4 1363.46 93.333 4
 -4 -5 -4 1324.47 90.4885 4
 -4 5 -4 1346.91 89.6768 4
 -4 5 4 1341.68 89.5723 4
 -4 5 4 1373.55 120.246 7
 4 -5 4 1314.8 67.7741 7
 -4 -5 -4 1341.77 91.0888 7
 -4 -5 4 1127 118.105 10
 4 -5 5 14345 446.99 10
 4 -5 -5 14624.5 545.228 6
 4 5 -5 13409.5 505.533 9
 -4 -5 -5 13803.8 380.613 4
 -4 5 5 13774.7 472.412 7
 -4 5 5 13713.4 442.471 8
 -4 -5 -5 13173.9 434.867 8
 -4 -5 5 13589.2 439.466 8
 -4 5 -5 14422.5 444.997 8
 -4 -5 5 14311.1 497.462 10
 -4 5 5 14446.8 386.293 4
 -4 -5 5 14453 389.393 4
 -4 5 -5 14283 386.048 4
 -4 -5 -5 13996.9 400.544 7
 4 -5 -5 13824.2 468.283 2
 -4 5 6 141.769 59.6225 8
 -4 -5 6 200.565 61.9915 8
 -4 5 6 13.8902 51.5325 7
 4 -5 -6 70.4371 53.6926 2
 4 5 -6 92.656 62.743 9
 -4 -5 6 206.725 68.3 10
 -4 5 -6 106.639 49.6936 8
 -4 -5 -6 83.8074 45.6455 8
 4 -5 -7 2932.56 214.038 2
 -4 -5 7 3428.2 223.674 8
 -4 5 7 2873.5 210.288 8
 -4 5 7 3463.33 219.224 7
 -4 5 8 -17.3928 60.7865 5
 4 -5 -8 18.3288 64.0577 2
 -4 -5 8 18.0487 72.2656 8
 -4 5 8 -74.656 74.7289 8
 4 5 -8 -24.5649 93.5542 9
 -4 -5 9 2401.71 220.036 8
 -4 5 9 2103.97 213.524 8
 4 5 -9 2744.47 264.543 9
 4 -5 -9 2050.31 201.282 2
 4 -5 -10 129.244 95.9851 2
 4 5 -10 59.4396 97.1772 9
 -4 -5 10 139.391 93.0373 8
 -4 5 10 48.6307 97.3744 8
 -4 6 0 25175.1 633.679 5
 -4 6 0 25504 653.504 2
 -4 -6 0 23831 689.651 10
 -4 6 0 25084.5 638.194 4
 4 -6 0 25048.4 637.678 7
 4 -6 0 24938.4 593.914 3
 4 6 0 24034.8 586.525 3
 -4 -6 0 25566.4 690.288 9
 4 -6 1 2319.26 111.118 9
 -4 6 1 2131.52 132.567 5
 4 -6 -1 2427.67 141.515 7
 -4 -6 -1 2366.11 100.827 8
 -4 6 -1 2325.4 99.571 8
 -4 6 -1 2463.26 133.007 4
 -4 6 1 2339.49 132.25 4
 -4 6 1 2473.93 143.865 2
 4 -6 -1 2499.17 144.011 2
 -4 -6 1 2290.46 83.8516 2
 -4 6 -1 2350.26 137.964 2
 -4 -6 1 2512.52 160.188 9
 4 -6 1 2446.69 125.305 7
 -4 6 -1 2421.93 122.504 5
 -4 -6 -1 2628.74 156.807 10
 -4 -6 1 2286.41 162.294 10
 -4 6 -2 45376.6 1010.88 8
 -4 -6 -2 44625.4 1012.02 8
 -4 6 -2 45319.1 1056.59 4
 -4 6 2 43965.5 1053.75 4
 -4 -6 -2 45793 1037.52 3
 -4 6 -2 46711.7 1047.4 3
 4 6 -2 46858.3 1132.74 9
 -4 -6 -2 43681.5 1056.94 5
 -4 6 2 43438.1 1086.84 5
 -4 -6 2 47113.7 1071.29 4
 -4 -6 -2 45276.7 1067.21 4
 4 -6 -2 46858.3 1093.93 2
 -4 6 2 46499.1 1096.33 7
 4 -6 2 45284.6 1026.75 7
 4 -6 -2 44117.6 1093.76 7
 4 -6 -2 45953.6 1059.57 1
 -4 -6 -2 42984.5 1075.01 10
 -4 -6 2 44088.8 1152.52 10
 -4 -6 -3 898.862 78.9293 7
 -4 6 3 877.45 93.6412 7
 4 -6 3 914.996 67.1257 7
 -4 6 -3 852.742 76.9846 4
 -4 6 3 723.202 71.5013 4
 -4 -6 -3 953.154 74.7197 6
 4 -6 -3 827.57 80.0049 1
 -4 -6 -3 824.37 36.6815 1
 -4 -6 -3 848.859 79.6468 5
 -4 -6 3 714.894 74.153 4
 -4 -6 -3 923.639 80.8153 4
 -4 -6 3 803.362 106.241 10
 -4 6 -3 773.703 69.1209 8
 -4 -6 -3 866.717 72.6749 8
 -4 6 4 -23.7541 49.7672 7
 -4 -6 -4 70.7367 32.2097 7
 4 -6 4 55.3454 27.6264 7
 4 6 -4 -44.1467 53.0117 9
 4 -6 -4 15.1828 43.9966 6
 -4 -6 -4 -8.28787 32.384 6
 -4 -6 -4 6.09389 27.6663 10
 4 -6 -4 70.567 44.7918 2
 -4 6 4 23.912 36.1866 8
 -4 -6 4 15.4654 30.9609 8
 -4 -6 -4 -16.2533 32.5383 8
 -4 6 -4 -7.95847 29.5012 8
 -4 -6 -4 -21.9982 32.6682 4
 -4 6 -4 7.17048 28.0181 4
 -4 6 4 -7.18715 28.0832 4
 -4 -6 4 14.9928 32.0871 4
 4 -6 -4 -9.07841 31.728 1
 4 -6 4 23.3744 24.5075 5
 -4 -6 4 15.1628 47.7663 10
 4 -6 -5 75.3483 85.5205 6
 -4 -6 -5 8.17225 37.1045 7
 -4 6 5 13.2946 36.7348 7
 -4 6 5 13.4367 32.6854 4
 -4 -6 5 6.96027 31.012 4
 -4 -6 -5 86.556 33.4212 4
 -4 6 -5 13.5866 31.4106 4
 4 -6 5 37.2036 45.9717 10
 -4 -6 5 78.9802 61.7225 10
 4 6 -5 68.1592 77.361 9
 4 -6 -5 -13.4669 53.9215 2
 -4 6 -5 19.4417 36.0368 8
 -4 -6 -5 39.6967 43.3568 8
 -4 -6 5 -19.7391 44.8096 8
 -4 6 5 81.7268 51.2764 8
 4 -6 -6 20352.6 670.291 2
 4 6 -6 20873.4 725.317 9
 4 -6 -6 22029.9 776.457 6
 -4 -6 6 20933.6 685.013 10
 -4 -6 6 21726.1 638.776 8
 -4 6 6 21521.7 642.742 8
 -4 6 -6 21135.3 620.301 8
 -4 6 6 22151.9 674.342 7
 4 -6 -7 -17.6485 61.6805 2
 -4 6 7 -33.9876 74.2397 5
 -4 -6 7 -14.9478 52.2422 8
 -4 6 7 -15.4731 50.5856 8
 4 6 -7 -22.4865 70.8387 9
 -4 6 7 -31.9877 59.2884 7
 -4 -6 8 15778.4 568.392 8
 -4 6 8 14325.2 558.654 8
 4 6 -8 14466 628.601 9
 4 -6 -8 14404.9 573.984 2
 -4 6 8 14870.2 564.136 5
 4 -6 -9 -21.7556 65.8514 2
 4 6 -9 27.9936 97.8369 9
 -4 -6 9 124.343 72.4316 8
 -4 6 9 43.1209 79.9256 8
 4 6 -10 2988.2 292.408 9
 4 -6 -10 3456.85 276.158 2
 -4 -6 10 3509.48 276.869 8
 -4 6 10 3425.25 283.677 8
 -4 7 0 55.4208 43.4986 2
 -4 -7 0 119.399 28.6662 2
 -4 7 0 73.7669 33.6392 5
 4 -7 0 83.8242 42.1121 7
 -4 -7 0 48.6296 41.18 9
 -4 -7 0 156.607 51.0262 10
 -4 -7 0 53.8459 41.5311 4
 -4 7 0 125.658 40.7933 4
 4 -7 -1 13347.1 413.12 7
 4 -7 1 12948.8 384.947 7
 -4 7 1 12319.2 409.308 2
 -4 7 1 13206.4 408.188 5
 4 -7 1 12643.6 364.291 9
 -4 -7 1 11816.4 435.898 9
 4 -7 -1 12306.4 406.4 2
 -4 -7 1 13028.7 320.465 2
 -4 7 -1 12885.7 407.474 2
 -4 7 -1 12637.9 392.61 4
 -4 7 1 12753.3 393.839 4
 -4 -7 -1 12838.5 326.785 8
 -4 7 -1 12959.8 325.707 8
 -4 -7 1 12821.1 402.996 4
 -4 -7 -1 13025.9 404.969 4
 -4 -7 -1 12306.6 432.298 10
 -4 -7 1 13132.3 465.842 10
 -4 7 2 2653.46 146.343 4
 -4 7 -2 2868.5 150.378 4
 -4 7 -2 2420.97 124.703 3
 -4 -7 -2 2579.23 123.645 3
 -4 -7 -2 2386.18 144.53 5
 -4 -7 2 2586.3 149.509 4
 -4 -7 -2 2527.39 147.554 4
 4 -7 2 2568.29 132.457 7
 -4 7 -2 2799.61 116.908 8
 -4 -7 -2 2551 114.172 8
 -4 7 -2 2399.02 149.995 2
 4 -7 -2 2428.14 140.368 1
 -4 -7 2 2585.57 193.543 10
 -4 -7 3 42435.2 1139.82 10
 4 -7 -3 42897.9 1096.53 6
 -4 -7 -3 42066.3 989.069 6
 4 -7 3 42095.3 979.519 7
 -4 7 3 42588.7 1069.41 7
 -4 -7 -3 44820.7 1028 7
 4 -7 -3 41964.2 1079.27 7
 -4 -7 -3 45451.5 1032.91 4
 -4 -7 3 42554.2 1026.08 4
 -4 7 -3 41565.6 1012.37 4
 -4 7 3 40349.7 1009.88 4
 -4 -7 -3 45303.7 1042.65 5
 -4 7 3 41150.1 1068.02 5
 -4 7 -3 41637.6 1017.25 3
 -4 -7 -3 41826.3 1010.83 3
 -4 7 -3 42172.7 975.846 8
 -4 -7 -3 42325.4 979.419 8
 4 -7 -3 42835.1 1018.29 1
 4 -7 -3 41667 1066.25 2
 -4 -7 -4 5530.12 227.516 4
 -4 -7 4 5678.27 232.543 4
 4 -7 4 5722.43 203.255 5
 -4 7 4 5720.13 276.301 5
 -4 -7 -4 5146.35 226.246 6
 4 -7 -4 5308.95 290.316 6
 -4 -7 4 5715.01 221.368 8
 -4 7 4 5969.1 227.728 8
 -4 -7 -4 5957 228.354 8
 -4 7 -4 5784.58 223.512 8
 -4 7 4 5677.91 226.623 4
 -4 7 -4 5751.37 226.842 4
 -4 -7 4 5888.53 310.412 10
 4 7 -4 5240.21 289.979 9
 -4 -7 -4 5721.19 236.764 7
 4 -7 4 5597.68 200.603 7
 -4 7 4 5020.81 260.2 7
 4 -7 -4 5547.24 236.893 1
 4 -7 -4 5788.46 275.381 2
 -4 7 5 45003 1225.4 7
 4 -7 -5 49278.1 1334.24 6
 4 -7 -5 51248.8 1266.38 2
 4 7 -5 47101.1 1294.85 9
 -4 -7 -5 52078.1 1185.35 8
 -4 -7 5 48213.6 1168.88 8
 -4 7 5 48470 1174.35 8
 -4 7 -5 49498.6 1173.39 8
 -4 -7 5 48422.6 1296 10
 4 -7 5 48067.1 1246.6 10
 -4 7 -5 49700.3 1138.02 4
 -4 7 5 48602.2 1133.62 4
 -4 7 5 47058.6 1245.75 5
 -4 -7 5 48435.4 1140.51 4
 -4 -7 -5 48817.1 1133.9 4
 -4 7 6 -33.0544 59.5377 5
 4 7 -6 -20.4766 94.6686 9
 4 -7 -6 47.3046 92.418 6
 -4 -7 6 53.5855 64.3456 10
 -4 -7 6 12.1634 55.2212 8
 -4 7 6 -25.1921 46.6917 8
 4 -7 -6 16.912 55.2878 2
 -4 7 6 -15.331 68.3007 7
 -4 -7 7 792.696 122.013 10
 4 7 -7 924.839 149.35 9
 -4 -7 7 838.554 110.292 8
 -4 7 7 1033.82 123.559 8
 4 -7 -7 687.641 117.967 2
 -4 7 7 635.753 113.412 5
 4 7 -8 128.971 92.9228 9
 -4 -7 8 69.6331 56.9123 8
 -4 7 8 -18.0634 54.6737 8
 4 -7 -8 42.6731 67.2168 2
 -4 7 8 -19.2592 73.349 5
 4 7 -9 1294.04 192.296 9
 4 -7 -9 1413.97 187.577 2
 -4 -7 9 1420.28 167.999 8
 -4 7 9 1212.51 160.476 8
 -4 -8 0 27455.8 815.19 10
 4 -8 0 28634.2 747.486 7
 -4 -8 0 29236.2 814.665 9
 -4 -8 0 29091.4 759.322 4
 -4 -8 0 29496.9 686.586 2
 -4 8 0 28503.7 759.381 2
 -4 8 0 27112.5 734.375 5
 4 8 -1 4864.54 166.416 3
 4 -8 -1 4977.6 170.595 3
 -4 -8 -1 5368.29 206.546 2
 -4 8 1 5337.3 242.534 2
 -4 -8 1 5283.59 168.848 2
 -4 -8 -1 4992.91 232.718 5
 -4 -8 1 4978.15 275.271 10
 -4 -8 1 5595.19 274.247 9
 4 -8 1 4911.11 205.385 9
 -4 -8 1 4945.97 229.792 4
 -4 -8 -1 5217.61 234.322 4
 4 -8 1 5132.25 219.524 7
 -4 8 -1 4716.43 153.183 8
 -4 -8 -1 5448.74 161.397 8
 -4 8 -1 5504.49 239.309 2
 -4 -8 -2 21055.9 593.537 4
 -4 -8 2 20806.3 592.219 4
 4 -8 2 21066.3 562.786 7
 4 -8 2 21390.1 544.227 9
 -4 8 -2 21671.5 530.873 3
 -4 -8 -2 22547.7 611.026 5
 -4 8 2 19687.3 606.033 5
 -4 8 -2 21239.7 505.534 8
 -4 -8 -2 19979.2 503.559 8
 -4 -8 -2 20869.4 519.07 3
 -4 -8 2 20303.2 679.381 10
 4 -8 -2 21280.7 621.305 2
 -4 8 -2 20002.7 594.628 2
 4 -8 -2 20419.1 613.291 7
 -4 8 3 60.511 31.724 8
 -4 -8 3 52.3 29.1692 8
 -4 -8 -3 68.7037 43.7275 4
 -4 -8 3 29.7791 42.4897 4
 -4 8 3 65.6204 44.412 5
 -4 -8 -3 -21.5425 45.1352 5
 -4 8 -3 -22.2056 41.1584 2
 4 -8 -3 65.3008 47.0496 2
 4 8 -3 15.9126 53.8478 9
 -4 8 -3 24.6875 32.9507 3
 -4 -8 -3 -15.5226 34.5795 3
 -4 -8 -3 7.80997 32.7276 6
 -4 -8 3 -17.9171 51.9213 10
 4 -8 -3 14.4003 43.5863 6
 4 -8 -3 127.1 44.8723 1
 4 -8 3 52.4147 35.8353 7
 4 -8 -3 67.9551 50.3814 7
 -4 -8 -3 -6.11315 27.2374 8
 -4 8 -3 -5.84997 27.9979 8
 4 8 -4 69.1004 82.6709 9
 4 -8 -4 -30.4939 70.4913 7
 4 -8 4 6.95478 33.834 7
 4 -8 -4 87.2421 56.8154 2
 -4 8 -4 -14.9192 33.8679 8
 -4 -8 4 -7.39419 32.9433 8
 -4 8 4 7.7142 36.2975 8
 -4 -8 -4 23.371 33.3466 8
 4 -8 -4 28.9514 42.16 1
 -4 -8 4 29.0447 42.2959 4
 -4 -8 -4 -9.48943 44.6498 4
 -4 -8 4 37.5619 65.6374 10
 -4 8 4 88.1021 57.3754 5
 4 -8 4 21.6828 31.576 5
 -4 -8 -4 28.6613 39.1534 6
 4 -8 -4 51.8153 78.4135 6
 -4 8 5 16.3156 49.3877 5
 4 -8 -5 -20.6724 59.9092 6
 -4 -8 -5 61.7512 47.5191 4
 -4 -8 5 91.8142 43.945 4
 -4 -8 5 124.359 48.0194 8
 -4 8 5 29.8976 48.4867 8
 -4 -8 -5 55.1959 48.2318 7
 -4 -8 5 -38.8588 72.0261 10
 4 8 -5 116.194 75.673 9
 4 -8 -5 -16.3037 58.7378 2
 4 -8 -6 17081.2 619.051 2
 -4 -8 6 17333.3 636.311 10
 -4 8 6 17282.5 615.439 5
 4 8 -6 16823.6 656.232 9
 -4 -8 6 17085.4 538.488 8
 -4 8 6 17760.6 551.598 8
 4 -8 -6 17508.1 695.653 6
 4 -8 -7 82.2829 69.613 2
 4 8 -7 24.0785 63.1177 9
 -4 -8 7 72.0048 54.8504 8
 -4 8 7 14.9477 55.414 8
 -4 8 7 19.1647 62.6568 5
 -4 8 8 6363.37 360.966 5
 4 8 -8 7126.12 426.016 9
 -4 -8 8 6955.2 349.279 8
 -4 8 8 6728.15 348.356 8
 4 -8 -8 7011.82 394.539 2
 4 -8 -9 221.269 98.4902 2
 -4 -8 9 173.415 80.8034 8
 -4 8 9 120.234 78.3676 8
 4 8 -9 142.924 99.9525 9
 -4 -9 0 -44.9339 46.036 4
 -4 9 0 -21.8615 39.3775 4
 -4 -9 0 46.1678 50.31 9
 -4 -9 0 49.7166 56.0785 10
 -4 9 0 22.7513 35.8362 2
 -4 -9 0 -12.7756 27.3423 2
 4 -9 -1 8365.11 330.122 7
 -4 9 -1 8038 212.969 8
 -4 9 -1 8442.89 320.007 4
 -4 9 1 8163.42 317.75 4
 4 -9 -1 8172.81 229.899 3
 4 9 -1 8449.71 230.118 3
 4 -9 -1 8088.09 328.795 2
 -4 -9 -1 7951.67 280.08 2
 -4 -9 1 7513.45 370.306 10
 -4 -9 -1 6790.89 341.962 9
 -4 9 -1 7679.55 313.898 2
 -4 -9 1 7606.63 312.477 4
 -4 -9 -1 8294.47 321.55 4
 -4 9 1 8076.12 323.013 5
 -4 -9 -1 7692.6 319.218 5
 -4 -9 1 8739.03 369.802 9
 4 -9 1 8073.61 295.445 9
 4 -9 -2 39.8828 53.229 7
 -4 9 -2 97.5623 45.4234 4
 -4 -9 2 -33.6211 49.9289 4
 -4 -9 -2 44.8486 44.8927 4
 -4 9 2 11.0416 40.9305 4
 4 -9 2 72.3624 37.1732 9
 4 -9 -2 -13.1996 41.5824 2
 -4 9 -2 -11.3561 40.9101 2
 -4 9 -2 7.9786 19.719 8
 -4 -9 -2 -11.9995 40.6058 5
 -4 9 2 -12.9927 40.9306 5
 -4 -9 2 11.7069 20.4589 8
 -4 9 2 16.5666 21.7135 8
 -4 -9 2 74.9216 59.0054 10
 4 -9 3 47027.6 1134.88 7
 -4 -9 -3 49276.8 1196.39 7
 -4 9 -3 48278.4 1120.5 3
 -4 -9 -3 47046.2 1133.41 6
 4 -9 -3 46912.5 1248.24 6
 -4 -9 3 45907.9 1303.99 10
 -4 9 3 48681.3 1088.87 8
 -4 9 -3 48501.9 1081.43 8
 -4 -9 -3 50255.7 1186.84 4
 -4 9 -3 47348.8 1172.56 4
 -4 9 3 47673.4 1178.41 4
 -4 -9 3 49657.6 1185.66 4
 4 -9 -3 49121.2 1243.22 7
 4 -9 -3 47611.1 1156.72 1
 -4 9 3 49097.6 1236.71 5
 -4 -9 -3 49764.9 1204.91 5
 -4 9 -3 46984.9 1189.41 2
 4 -9 -3 46562.2 1225.89 2
 4 -9 -4 16.6658 66.7298 7
 -4 -9 -4 36.6719 41.3685 7
 -4 -9 4 20.5639 62.242 10
 -4 9 4 15.8415 55.3666 5
 -4 9 -4 -12.5501 55.9145 2
 4 -9 -4 112.655 64.4387 2
 -4 9 -4 34.9631 30.5533 8
 4 -9 -4 20.2541 41.5056 1
 -4 -9 4 21.7257 45.521 4
 -4 9 4 118.83 45.2693 4
 -4 -9 -4 42.5398 42.5849 4
 -4 9 -4 32.0608 41.7618 4
 4 9 -4 -19.0512 70.6223 9
 -4 9 -4 20.356 38.7666 3
 4 -9 -4 18.501 45.7239 6
 -4 -9 5 21459.9 625.319 4
 4 -9 -5 22340.5 734.523 2
 -4 9 5 22776.1 732.24 5
 -4 -9 -5 22220.6 664.666 7
 -4 9 -5 22469.4 634.231 4
 -4 9 5 22787.8 634.21 4
 4 -9 -5 22454.3 782.875 6
 4 9 -5 21722.9 766.613 9
 -4 -9 5 22839.8 777.976 10
 -4 9 5 24157.9 634.469 8
 -4 9 6 60.0644 50.3449 8
 4 9 -6 -22.7637 88.9508 9
 -4 9 6 113.193 59.438 5
 4 -9 -6 -25.7304 84.1212 6
 4 -9 -6 99.3644 69.4591 2
 4 -9 -7 1081.37 155.288 2
 -4 9 7 1008.85 143.249 5
 -4 9 7 712.446 108.526 8
 4 9 -7 876.254 154.16 9
 4 -9 -8 48.4629 87.2917 2
 -4 9 8 42.2634 71.5071 5
 -4 9 8 -51.5334 82.2049 8
 4 9 -8 81.5302 88.8444 9
 4 -9 -9 1039.93 178.603 2
 -4 9 9 902.189 141.826 8
 4 9 -9 1177.22 183.793 9
 -4 10 0 17041.6 537.751 2
 -4 -10 0 17225.9 551.679 5
 -4 -10 0 16753.3 608.81 10
 -4 -10 0 16288.2 587.027 9
 -4 -10 0 16395.7 534.501 4
 -4 -10 0 17037.9 464.907 2
 4 -10 0 16819.9 536.377 7
 -4 10 0 16694.7 534.031 4
 -4 -10 -1 5155.85 261.274 5
 -4 -10 1 4648.55 294.11 10
 -4 -10 1 5449.83 295.072 9
 4 -10 1 5070.99 237.096 9
 -4 -10 -1 4935 289.257 9
 -4 -10 -1 5330.95 221.588 2
 -4 10 -1 5196.82 253.973 2
 4 -10 -1 5307.28 266.124 7
 -4 10 1 5207.6 255.634 4
 -4 10 -1 4947.85 248.44 4
 -4 -10 1 5059.48 252.946 4
 -4 -10 -1 5018.49 252.14 4
 4 -10 1 4708.99 237.526 7
 -4 -10 2 31184.8 844.756 4
 -4 -10 -2 31358.3 846.018 4
 4 -10 2 31118 792.115 9
 4 -10 -2 30703 874.047 7
 -4 -10 2 29071.5 941.624 10
 4 -10 -2 29782.5 863.775 2
 -4 10 -2 31097.9 841.28 2
 -4 -10 -2 31829.6 864.954 5
 -4 10 2 30510.2 866.322 5
 -4 10 -2 29993.7 834.902 4
 -4 10 2 32228 850.481 4
 4 -10 2 31328.1 816.584 7
 -4 -10 -2 30277.3 818.396 2
 -4 10 -3 317.932 66.0512 4
 -4 -10 3 184.531 63.787 4
 -4 -10 -3 219.889 61.5191 4
 -4 10 3 324.53 67.4141 4
 -4 -10 3 194.465 84.5763 10
 -4 10 3 189.017 68.994 5
 -4 -10 -3 220.889 73.5425 5
 4 -10 -3 168.915 51.6017 1
 -4 10 -3 404.143 79.7296 2
 4 -10 -3 399.358 85.0454 2
 4 -10 -3 163.403 72.9705 7
 -4 -10 -3 327.358 77.3965 7
 -4 10 4 86.1515 56.3304 5
 -4 10 -4 12.1324 49.722 4
 -4 10 4 73.6552 51.4406 4
 -4 -10 4 12.1127 51.8485 4
 -4 -10 -4 35.6055 62.22 4
 -4 -10 4 22.3736 61.8185 10
 4 -10 -4 17.682 57.807 2
 -4 10 -4 52.8753 63.261 2
 4 -10 -4 19.8878 62.6529 6
 4 -10 -4 -36.5047 76.4822 7
 -4 -10 -4 13.9954 66.9774 7
 -4 10 5 37.4107 63.3075 5
 -4 -10 5 137.755 77.6999 10
 -4 -10 5 138.027 55.9665 4
 -4 10 -5 82.7085 50.5875 4
 -4 10 5 82.9069 50.7088 4
 -4 -10 -5 43.2473 54.9138 7
 4 -10 -5 46.161 66.8923 6
 4 -10 -5 -38.9394 77.9627 2
 -4 10 -5 152.207 65.1146 2
 4 -10 -6 12351.5 579.155 6
 4 10 -6 11810.2 540.884 9
 -4 10 6 11323.7 498.903 5
 4 -10 -6 11248.6 508.034 2
 4 10 -7 26.0301 78.7847 9
 -4 10 7 -21.4028 74.801 5
 4 -10 -7 70.9645 71.596 2
 4 -10 -7 30.4591 84.1573 6
 4 -10 -8 13706.9 622.604 2
 4 10 -8 14498.7 649.6 9
 -4 10 8 14846.9 602.669 5
 4 10 -9 -28.8567 112.755 9
 -4 -11 0 201.453 47.3202 2
 -4 11 0 149.07 59.2746 2
 4 -11 0 98.5167 52.2521 7
 -4 -11 0 82.5495 69.8959 10
 -4 -11 0 131.939 73.7062 9
 -4 -11 0 88.8259 51.8221 5
 -4 -11 0 220.975 72.4603 4
 -4 11 0 195.721 68.0712 4
 4 -11 1 7970.95 327.754 9
 -4 -11 1 8300.19 393.836 9
 -4 -11 -1 8290.83 399.717 9
 -4 -11 1 7939.76 343.789 4
 -4 -11 -1 8547.72 355.893 4
 -4 11 -1 8500.35 353.719 4
 -4 11 1 7847.31 344.94 4
 -4 11 -1 7819.37 336.974 2
 4 -11 1 7382.64 329.112 7
 4 -11 -1 8645.34 367.877 7
 -4 -11 -1 8067.35 355.406 5
 -4 -11 1 8113.73 418.458 10
 4 -11 2 532.453 80.862 9
 -4 -11 -2 549.674 95.9635 5
 4 -11 2 677.391 96.9341 7
 4 -11 -2 707.773 107.273 7
 -4 -11 -2 509.667 95.4623 4
 -4 -11 2 482.031 90.7804 4
 -4 11 -2 538.749 89.437 4
 -4 11 2 634.808 94.5706 4
 -4 -11 -2 601.137 87.5369 2
 -4 11 -2 617.84 91.8871 2
 4 -11 -2 480.171 98.5657 2
 -4 -11 2 495.99 104.865 10
 -4 11 -3 15922.5 550.514 4
 -4 11 3 19037.6 584.122 4
 4 -11 -3 15371.9 591.467 7
 -4 -11 -3 16636.1 580.556 7
 4 -11 3 17766.4 539.272 7
 -4 11 -3 18111.8 568.694 2
 4 -11 -3 17206.5 609.156 2
 4 -11 -3 17175.5 535.354 1
 -4 -11 -3 18052.5 597.443 5
 -4 -11 -3 17313.5 568.797 2
 -4 -11 3 16769.5 669.578 10
 -4 -11 3 16598.9 557.753 4
 -4 -11 -3 17736.7 568.768 4
 -4 11 3 17746.4 611.571 5
 -4 11 4 55.7404 42.1792 4
 -4 -11 4 146.179 60.3331 4
 -4 -11 -4 39.074 49.6058 4
 -4 11 -4 68.6531 54.9775 4
 -4 11 4 -18.6936 54.1721 5
 4 -11 -4 76.9111 71.2761 2
 -4 11 -4 13.7991 49.7126 2
 -4 -11 -4 200.022 74.2609 2
 4 -11 -4 -106.752 87.4971 6
 4 -11 -4 -19.9378 69.6814 7
 -4 -11 -4 -47.5932 57.1521 7
 -4 11 5 12021.3 509.988 5
 -4 -11 -5 12055.6 471.208 7
 -4 11 5 12021.8 438.561 4
 -4 11 -5 11336.8 429.919 4
 4 -11 -5 12135.8 522.497 2
 -4 11 -5 12437.6 455.811 2
 -4 -11 5 11478.2 425.936 4
 4 -11 -5 12248.2 555.583 6
 4 -11 -6 23.2225 75.9329 2
 -4 11 6 128.762 81.7447 5
 4 -11 -6 83.8299 84.5879 6
 4 -11 -7 1764.66 210.713 2
 -4 11 7 1739.64 194.552 5
 4 -11 -7 1635.57 237.389 6
 4 -11 -8 -108.773 103.575 2
 -4 -11 -8 -106.132 113.581 2
 -4 11 8 92.2616 87.8576 5
 -4 -12 0 47594.9 1234.82 4
 -4 -12 0 49208.8 1260.82 5
 -4 -12 0 47741.1 1315.59 9
 -4 -12 0 46024.3 1339.61 10
 -4 12 0 46775 1236.97 4
 4 -12 0 47846.7 1247.86 7
 -4 -12 1 81.9115 68.6461 5
 -4 -12 -1 16.5175 55.8947 5
 -4 -12 -1 -21.4223 64.8387 10
 -4 -12 1 -95.794 93.5763 10
 4 -12 -1 -16.8914 60.8511 7
 4 -12 1 -29.8482 50.5031 7
 -4 -12 -1 -32.157 49.5585 2
 -4 12 -1 70.9573 64.4298 2
 -4 -12 -1 -45.6985 59.5217 4
 -4 12 -1 -15.6422 59.5737 4
 -4 12 1 15.8455 53.621 4
 -4 -12 -1 -104.954 75.6187 9
 4 -12 1 -13.5298 48.7418 9
 -4 -12 1 20.4938 66.9983 9
 4 -12 -2 11338.9 476.178 2
 4 -12 -2 11268.9 480.835 7
 -4 -12 2 11941.1 460.095 4
 -4 -12 -2 12505.4 466.809 4
 -4 -12 -2 12692.5 439.519 2
 -4 -12 -2 11898.6 481.081 5
 -4 12 -2 13608.9 467.302 2
 4 -12 2 11311.2 439.824 7
 -4 12 -2 11705.7 458.882 4
 -4 12 2 11829.9 466.084 4
 -4 -12 2 11982.3 550.223 10
 -4 12 -3 46.434 50.6001 4
 -4 12 3 -31.6426 56.9952 4
 -4 -12 3 104.524 66.5234 4
 -4 -12 -3 44.6097 51.9686 4
 4 -12 3 -26.4682 54.2349 7
 -4 -12 -3 -17.3797 66.1896 7
 4 -12 -3 58.9233 68.643 7
 4 -12 -3 12.3387 50.5653 1
 -4 -12 -3 15.2567 39.9906 2
 -4 12 -3 42.4538 52.457 2
 4 -12 -3 57.6918 67.2084 2
 4 -12 -4 -20.9684 63.4636 2
 -4 12 -4 100.898 67.8193 2
 -4 -12 -4 -71.2625 56.1231 2
 -4 12 4 20.2041 66.0498 5
 4 -12 -4 21.6644 73.3094 7
 -4 -12 -4 -17.8074 62.2342 7
 4 -12 -4 -22.9331 66.455 6
 -4 -12 -4 57.2841 51.5902 4
 -4 12 4 -15.5365 52.5735 4
 -4 -12 4 -14.5979 52.5875 4
 -4 12 -4 -15.3167 55.177 4
 -4 -12 -5 -18.0994 82.1739 7
 -4 12 5 107.753 82.0774 5
 4 -12 -5 23.2806 70.4658 7
 4 -12 -5 45.5113 68.8771 2
 -4 -12 -5 61.4194 53.6683 2
 4 -12 -5 25.8909 87.6148 6
 4 -12 -6 9898.27 535.463 6
 -4 -12 -6 9797.38 482.489 2
 4 -12 -6 10769 521.717 2
 -4 12 6 10956.4 504.531 5
 4 -12 -7 290.342 126.41 6
 4 -12 -7 508.631 124.129 2
 -4 -12 -7 608.728 129.566 2
 -4 -13 0 44.7823 73.1998 9
 4 -13 0 -16.3745 63.9814 9
 -4 13 0 -17.4657 45.7803 4
 -4 -13 0 -25.1911 72.9983 10
 4 -13 0 88.3125 59.7679 7
 -4 -13 -1 5688.52 361.06 10
 4 -13 1 5892.3 316.192 7
 -4 -13 1 5940.57 359.126 9
 4 -13 -1 6448.25 342.105 7
 -4 13 -1 5591.84 309.578 4
 -4 13 1 5506.54 312.255 4
 -4 13 -1 6537.41 313.663 2
 -4 -13 -2 27.6347 51.2616 2
 -4 13 -2 178.632 67.6138 2
 4 -13 -2 100.181 70.0547 7
 -4 -13 -2 111.96 72.9411 7
 4 -13 2 95.007 60.3408 7
 -4 13 2 124.135 67.5693 4
 -4 13 -2 138.774 64.3359 4
 -4 13 -3 12185.7 491.522 4
 -4 13 3 12556.1 500.251 4
 4 -13 -3 12231.8 536.452 7
 -4 13 -3 12842.5 477.443 2
 -4 -13 -3 13042.3 493.112 2
 4 -13 -3 12628.3 534.803 2
 4 -13 3 12447.5 470.699 7
 -4 -13 -3 14169.8 542.538 7
 4 -13 -4 633.686 129.44 7
 -4 -13 -4 1011.83 151.299 7
 4 -13 -4 860.463 148.461 6
 -4 -13 -4 1119.2 148.514 2
 4 -13 -4 998.592 149.581 2
 -4 13 4 1142.09 139.025 4
 -4 13 -4 832.247 125.581 4
 4 -13 -5 13304.7 616.232 6
 -4 -13 -5 14238.3 560.764 7
 4 -13 -5 12488.8 581.156 7
 -4 -13 -5 13560.9 566.889 2
 4 -13 -5 13150.5 591.18 2
 -4 -13 -6 239.704 100.476 7
 4 -13 -6 452.257 144.437 6
 4 -13 -6 525.077 125.812 2
 -4 -13 -6 216.765 103.303 2
 4 -13 -7 989.388 191.977 6
 4 -13 -7 952.982 167.063 2
 -4 -13 -7 761.561 151.525 2
 4 -14 0 8529.13 396.106 9
 -4 14 0 8154.07 406.205 4
 4 -14 0 8963.56 419.968 7
 -4 14 -1 153.939 67.2931 4
 -4 14 1 136.457 74.2805 4
 4 -14 -1 62.0464 70.0278 7
 4 -14 1 149.313 74.768 7
 -4 -14 -2 12193.3 458.331 2
 -4 14 2 11707.4 505.663 4
 -4 14 -2 12545.2 511.906 4
 4 -14 2 12984.9 502.691 7
 -4 -14 -2 12022 524.228 7
 4 -14 -2 11848.2 529.906 7
 -4 -14 -3 21.2098 69.3379 7
 4 -14 3 33.4079 61.9195 7
 4 -14 -3 23.3517 79.0195 7
 4 -14 -3 -89.8099 83.2283 2
 -4 -14 -3 34.6319 64.1881 2
 -4 14 -3 18.9843 52.4528 4
 -4 14 3 77.7931 63.5795 4
 4 -14 -4 -26.3153 94.7984 6
 -4 -14 -4 -43.6782 73.9008 7
 4 -14 -4 25.3196 91.2116 7
 4 -14 -4 24.2437 70.2529 2
 -4 -14 -4 -20.087 65.6672 2
 4 -14 -5 -57.3927 100.29 6
 4 -14 -5 -53.3875 118.923 7
 -4 -14 -5 68.3929 79.6746 2
 4 -14 -5 -26.1302 91.3215 2
 -4 -14 -5 21.8676 85.4449 7
 4 -14 -6 5494.91 403.681 6
 -4 -14 -6 6097.03 380.746 2
 -4 -14 -6 5739.96 351.245 7
 4 -14 -6 6071.99 404.201 2
 4 -14 -7 100.355 101.267 6
 4 -15 0 43.3507 65.6205 7
 -4 15 0 106.474 61.7259 4
 4 -15 1 1934.87 192.926 7
 -4 15 -1 1779.95 190.476 4
 -4 15 1 1861.8 192.296 4
 -4 -15 -1 1601.55 185.897 7
 4 -15 -1 1769 200.478 7
 4 -15 2 19.5556 72.4948 7
 -4 -15 -2 23.0106 89.9149 7
 4 -15 -2 95.752 78.2613 7
 -4 15 -2 63.2223 80.2637 4
 -4 15 2 43.0661 65.1783 4
 -4 -15 -3 19668.1 681.95 2
 4 -15 -3 20137.1 779.177 6
 4 -15 -3 19420.4 761.979 7
 4 -15 3 19694.9 687.823 7
 -4 -15 -3 22223 773.505 7
 4 -15 -4 83.9239 97.7866 6
 -4 -15 -4 142.466 95.089 7
 4 -15 -4 54.347 85.6246 7
 -4 -15 -4 125.727 83.9214 2
 4 -15 -4 77.2039 89.9599 2
 -4 -15 -5 8963.09 466.413 7
 4 -15 -5 8820.41 501 7
 4 -15 -5 9311.46 524.478 6
 4 -15 -5 9909.17 515.346 2
 -4 -15 -5 9789.36 485.194 2
 4 -15 -6 192.638 108.765 6
 -4 -15 -6 337.391 117.938 2
 4 -15 -6 232.527 129.592 2
 -4 -15 -6 255.76 116.812 7
 4 -16 0 6518.77 387.845 7
 -4 -16 -1 -24.5058 82.925 7
 4 -16 -1 24.7363 91.694 7
 4 -16 1 44.9434 85.5821 7
 -4 -16 -2 8005.75 445.363 7
 4 -16 2 7946.59 414.179 7
 4 -16 -2 8020.71 453.163 7
 4 -16 3 39.9608 78.0819 7
 -4 -16 -3 227.545 101.237 7
 4 -16 -3 -27.2803 106.602 7
 4 -16 -3 84.0971 97.9778 6
 4 -16 -4 -59.0973 103.268 6
 -4 -16 -4 25.5109 86.326 7
 4 -16 -4 144.606 107.206 7
 -4 -16 -4 -21.7884 71.2298 2
 4 -16 -5 -31.2947 98.5851 6
 -4 -16 -5 25.3262 91.2352 7
 -4 -16 -5 -24.4345 76.9738 2
 4 -16 -5 200.443 109.053 2
 4 -16 -5 -29.9171 97.803 7
 4 -17 0 25.4783 97.0325 7
 -4 -17 0 -51.6934 90.3305 7
 4 -17 -1 1952.02 229.355 7
 4 -17 1 1750.39 209.058 7
 -4 -17 -1 1642.4 207.554 7
 -4 -17 -2 212.658 98.5675 7
 4 -17 2 137.396 91.7195 7
 4 -17 -2 55.9262 77.2998 7
 4 -17 -3 6909.76 448.159 7
 4 -17 -3 7754.76 471.32 6
 -4 -17 -3 7373.41 448.596 7
 4 -17 3 7671.22 401.873 7
 -4 -17 -4 516.388 152.482 7
 4 -17 -4 618.82 160.344 6
 -4 -18 0 11626.7 577.405 7
 4 -18 0 10566.3 548.468 7
 4 -18 1 51.6961 93.1152 7
 -4 -18 -1 27.6031 90.2383 7
 -4 -18 1 -27.2065 100.85 7
 4 -18 -1 -28.4518 102.495 7
 4 -18 2 4524.87 327.539 7
 4 -18 -2 3662.4 325.57 7
 -4 -18 -2 4589.98 348.194 7
 5 0 0 10.856 20.6755 1
 -5 0 0 19.6099 24.2331 1
 5 0 0 25.2751 14.6113 6
 5 0 0 16.1005 18.9422 9
 5 0 0 11.4318 25.9525 3
 -5 0 -1 52858.5 1110.21 9
 -5 0 -1 52084.3 1173.18 3
 5 0 1 51973.8 1182.53 3
 -5 0 1 51753.3 1143.7 6
 5 0 -1 51779 1158.66 6
 5 0 1 52319 1143.39 1
 -5 0 1 51255.4 1167.07 1
 5 0 -1 50423.8 1175.9 10
 -5 0 -2 82862.9 1870.48 3
 5 0 2 86202.4 1787.06 10
 5 0 -2 83622.1 1876.23 10
 -5 0 -2 89752 1850.33 8
 5 0 -2 83372.5 1799.26 2
 -5 0 2 82867.9 1860.93 6
 -5 0 2 84368.8 1866.23 1
 5 0 2 85267.6 1804.72 1
 5 0 3 778.616 35.3383 10
 -5 0 3 795.919 78.3183 1
 -5 0 -3 658.083 68.515 8
 5 0 -3 630.326 53.7084 2
 5 0 -3 663.841 86.97 10
 -5 0 3 828.329 87.5154 6
 -5 0 -4 50903.4 1209.34 8
 5 0 -4 50833.9 1152.49 2
 5 0 -4 52041.3 1251.57 10
 -5 0 4 52964.3 1276.23 6
 -5 0 4 52390.7 1228.8 1
 5 0 -5 11709.6 348.38 2
 -5 0 5 11420.4 444.496 6
 5 0 5 12366.5 394.107 6
 -5 0 -5 11058.2 390.189 8
 -5 0 6 7945.06 343.578 7
 -5 0 6 8359.52 351.643 8
 -5 0 -6 8639.91 344.94 8
 5 0 -6 7642.04 351.73 10
 -5 0 6 8526.35 339.54 1
 5 0 -6 8571.01 293.98 2
 5 0 6 8593.24 338.587 6
 -5 0 6 8446.17 395.879 6
 -5 0 -7 2833.93 199.852 8
 -5 0 7 3025.55 219.583 8
 -5 0 7 2880.72 238.015 6
 5 0 7 3085.12 203.332 6
 -5 0 7 2918.58 202.679 7
 5 0 -7 2677.99 212.435 10
 -5 0 7 2767.37 187.528 1
 -5 0 8 123.001 58.6447 7
 -5 0 8 235.119 83.9275 8
 -5 0 9 3972.06 295.861 8
 -5 0 10 1943.63 224.7 8
 5 -1 0 -5.73823 22.9753 3
 5 1 0 11.4289 23.4186 3
 5 1 0 20.1331 22.8511 9
 -5 -1 0 5.11163 22.3308 1
 5 -1 0 16.0887 22.9552 1
 5 1 0 -5.83452 25.4887 10
 5 1 1 41060.7 946.464 3
 -5 1 -1 40879.1 938.108 3
 5 -1 1 40824.3 946.667 3
 -5 -1 -1 39488.2 933.12 3
 -5 1 1 41175.9 905.057 2
 -5 1 1 39921.6 928.197 1
 5 -1 -1 40349.7 940.316 1
 -5 -1 1 39923.6 940.227 1
 -5 -1 -1 40618.5 897.365 1
 5 -1 1 39778.3 911.201 1
 -5 -1 1 40829.1 910.742 6
 5 -1 -1 40676 927.258 6
 5 1 -1 39418.6 950.192 10
 5 1 1 41547.3 910.298 10
 5 1 1 39175.1 906.079 1
 5 -1 -2 11736.5 368.333 6
 -5 -1 2 11719.1 358.712 6
 -5 1 2 12006.2 356.975 6
 -5 -1 -2 11914.8 366.502 3
 -5 1 -2 11842.6 365.32 3
 5 1 2 12582.6 305.09 10
 5 -1 -2 12236 326.954 2
 -5 1 -2 11720.3 268.974 7
 -5 1 2 11607.1 351.664 1
 -5 1 -2 11831.5 342.607 8
 -5 -1 -2 12038.1 345.292 8
 5 1 -2 11822.7 376.311 10
 -5 1 3 24488.7 648.256 6
 -5 1 3 23436.5 618.916 1
 -5 -1 -3 23284 509.427 7
 -5 -1 3 23229.3 649.48 6
 5 -1 -3 24254.5 583.184 2
 5 1 -3 25071.2 551.048 2
 -5 1 -3 23359.5 608.08 8
 -5 -1 -3 24024.4 612.176 8
 5 1 -3 23238.7 652.063 10
 5 -1 -3 23388.9 634.485 10
 5 -1 -3 23733.1 663.133 6
 5 -1 -4 35320.5 918.715 10
 -5 1 4 35616.8 945.722 6
 -5 -1 4 36260.6 962.335 6
 5 1 4 36906.6 857.188 6
 5 1 -4 36877.3 948.375 10
 -5 1 4 35951.8 898.713 1
 -5 1 -4 36607.7 898.829 8
 -5 -1 -4 37832 904.038 8
 5 -1 -4 35213.8 856.578 2
 5 1 -4 36612.3 825.865 2
 -5 1 4 37059.8 929.441 7
 5 1 5 3941.82 185.857 6
 -5 -1 5 3848.52 241.581 6
 -5 1 5 3780.66 232.124 6
 -5 1 -5 4219.56 209.94 8
 -5 -1 -5 4279.64 210.847 8
 -5 1 5 4123.19 221.24 7
 5 1 -5 3901.35 160.286 2
 5 -1 -5 3874.01 178.332 2
 5 1 -6 11586.1 351.243 2
 -5 -1 6 10116.4 459.718 6
 -5 1 6 12349.4 483.902 6
 5 1 6 11421.1 396.357 6
 -5 -1 6 11212.2 425.298 1
 5 1 -6 11713 460.66 10
 5 -1 -6 11890.2 442.081 10
 5 -1 6 11317.3 424.938 6
 -5 -1 6 12354.9 438.697 8
 -5 1 6 11767.5 433.693 8
 -5 1 -6 11786.8 420.495 8
 -5 -1 -6 11524.1 418.105 8
 -5 1 6 12131.5 438.067 7
 -5 1 -7 7174.78 330.646 8
 -5 -1 7 7303.16 349.197 8
 -5 1 7 8047.43 362.447 8
 -5 -1 -7 7033.15 326.282 8
 5 -1 -7 6748.72 286.401 2
 -5 -1 7 6769.27 377.999 6
 5 -1 7 6714.77 328.819 6
 -5 1 7 6617.03 319.85 7
 -5 -1 7 6780.36 322.961 7
 -5 1 7 7047.35 378.209 6
 5 1 -7 6623.27 352.75 10
 5 -1 -7 6339.62 327.223 10
 -5 1 7 7162.16 301.753 1
 -5 -1 7 6955.6 323.789 1
 -5 1 8 372.633 87.0146 7
 -5 -1 8 201.242 71.7535 7
 -5 -1 8 369.431 94.7264 8
 -5 1 8 236.209 84.4111 8
 -5 -1 8 180.781 67.3133 1
 -5 -1 9 5196.45 338.721 8
 -5 1 9 5039.29 332.327 8
 -5 -1 10 3569.28 295.568 8
 -5 1 10 3186.16 283.356 8
 5 2 0 27.3481 25.3488 10
 -5 -2 0 29.2442 27.524 10
 -5 -2 0 84.7603 28.3658 1
 5 2 0 24.6828 26.4173 9
 -5 -2 0 46.1979 25.2324 9
 -5 -2 0 12.225 15.2641 6
 5 -2 0 5.8087 23.8099 3
 5 2 0 5.73557 29.6512 3
 -5 2 0 -4.83071 22.7345 7
 5 -2 -1 25455.4 622.731 6
 -5 -2 1 25342.2 609.578 6
 5 2 -1 25816.3 643.893 9
 -5 -2 -1 26029.1 620.486 9
 -5 2 1 24442.9 610.008 2
 5 2 -1 25674.8 659.16 10
 5 2 1 26267 620.73 10
 -5 2 -1 25484.7 628.753 3
 -5 -2 1 24701 639.498 10
 -5 -2 -1 25451.2 599.952 10
 -5 2 1 24250.7 625.271 7
 -5 -2 -1 26385.3 630.718 3
 5 -2 -1 25365.3 629.487 1
 -5 -2 -1 25143.2 591.786 1
 5 -2 -2 38636.3 944.558 6
 -5 -2 2 38573.9 940.176 6
 5 -2 -2 39510 907.874 2
 -5 -2 -2 39143.4 939.37 3
 -5 2 -2 39237.4 941.634 3
 5 2 -2 38845.1 968.51 10
 -5 -2 2 38058.2 948.132 10
 -5 2 2 39409.1 940.305 7
 -5 2 2 38399.2 917.041 1
 -5 2 2 39207.4 902.114 2
 -5 2 -2 37683.3 906.549 8
 -5 -2 -2 38110.1 909.96 8
 -5 2 -2 41130.5 836.565 5
 5 -2 -2 39442.8 937.498 1
 -5 2 3 3039.71 166.569 7
 5 2 -3 3351.48 188.575 10
 -5 -2 3 3271.98 180.549 6
 5 -2 -3 3087.98 179.327 6
 5 -2 -3 3007.14 142.932 2
 5 2 -3 3059.84 99.6653 2
 -5 2 -3 3049.11 148.159 8
 -5 -2 -3 3073.08 150.912 8
 -5 2 3 2967.57 148.529 1
 -5 2 4 25938.4 645.752 1
 5 2 -4 25828.5 717.18 10
 5 -2 -4 24052.2 664.742 10
 -5 2 4 24149.7 691.239 6
 5 2 4 24788.1 590.78 6
 -5 -2 4 23837.4 711.688 6
 -5 2 -4 23851.4 642.038 8
 -5 -2 -4 22520.1 636.332 8
 -5 -2 -4 24266.4 539.921 7
 -5 2 4 25278.2 680.225 7
 5 -2 -4 23414 622.692 2
 5 2 -4 24047.7 558.881 2
 5 2 -5 4190.04 155.396 2
 5 -2 -5 4165.3 194.388 2
 -5 2 5 4013.34 220.162 7
 -5 2 5 3946.52 234.469 6
 -5 2 5 4544.55 203.479 1
 -5 -2 5 4386.88 259.819 6
 5 2 5 3889.67 177.816 6
 -5 2 -5 4242.86 151.327 4
 -5 2 5 4080.42 148.023 4
 -5 -2 -5 3913.86 204.023 8
 -5 2 -5 4218.13 210.475 8
 5 -2 -6 13911.8 456.287 2
 -5 -2 6 14279.3 563.4 6
 5 2 6 14883.9 453.706 6
 5 2 -6 14681.4 547.52 10
 -5 -2 6 15952.8 511.877 8
 -5 2 6 14937 504.607 8
 -5 2 -6 14937.5 490.798 8
 -5 -2 -6 14482.3 485.728 8
 5 -2 -6 14389.1 499.532 10
 -5 2 6 14624.1 545.339 6
 -5 2 6 13565.9 489.573 7
 5 -2 -7 9352.66 353.803 2
 -5 -2 -7 8634.71 372.498 8
 -5 -2 7 9234.97 396.631 8
 -5 2 7 8669.78 390.495 8
 -5 2 -7 9807.59 392.271 8
 -5 2 7 8280.76 412.347 6
 -5 -2 7 8333.86 432.76 6
 -5 2 7 8252.61 365.171 7
 5 -2 -7 8337.12 373.32 10
 5 2 -7 8386.94 411.336 10
 5 -2 7 8118.27 382.724 6
 -5 -2 8 -50.5514 53.0842 1
 -5 -2 8 31.697 63.4564 7
 5 -2 -8 -13.8975 50.0662 2
 -5 -2 8 -38.5104 73.3331 8
 -5 2 8 -19.7055 64.4213 8
 -5 -2 9 7691.69 415.186 8
 -5 2 9 8073.91 429.498 8
 -5 -2 10 2246.18 232.779 8
 -5 2 10 2026.76 228.313 8
 -5 -3 0 13.9202 22.7556 10
 5 -3 0 18.5332 25.8877 1
 5 3 0 8.22333 32.1331 10
 -5 3 0 5.22405 22.3628 7
 -5 3 0 37.8287 28.6251 2
 -5 -3 0 57.5407 32.0451 9
 5 -3 0 5.92991 24.8494 3
 5 3 0 5.78215 24.7513 3
 -5 3 1 102667 2195.31 2
 -5 -3 -1 101473 2182.48 10
 -5 -3 1 101003 2229.95 10
 -5 -3 -1 102926 2192.98 3
 -5 3 -1 102771 2197.28 3
 5 3 1 107585 2214.36 10
 5 3 -1 103664 2258.26 10
 5 3 -1 104084 2232.57 9
 -5 -3 -1 99346.9 2206.42 9
 -5 -3 -1 102358 2164.42 1
 5 -3 -1 102755 2200.17 1
 -5 3 -1 99153.8 2147.79 7
 -5 3 1 100292 2201.73 7
 -5 -3 -2 36675.2 858.502 8
 -5 3 -2 36209.2 855.04 8
 5 -3 -2 37496.4 904.042 6
 -5 3 2 37268.9 868.854 2
 -5 3 -2 37185.4 890.805 3
 -5 -3 -2 37006.6 886.633 3
 5 3 -2 35086.4 933.608 10
 5 3 -2 37593 917.2 9
 -5 3 2 34907.6 886.844 7
 5 -3 -2 36184.6 883.233 1
 -5 -3 -2 36603.1 800.281 1
 -5 3 -2 37676.9 798.071 5
 -5 -3 2 35342.3 911.011 10
 5 -3 -2 36760 873.8 2
 -5 3 3 6638.56 243.205 1
 -5 3 -3 6616.86 166.141 9
 -5 3 -3 7190.3 248.178 8
 -5 -3 -3 7253.37 249.997 8
 5 -3 -3 6668.82 281.292 6
 5 -3 -3 6913.32 247.664 2
 -5 3 3 6407.42 262.269 7
 -5 -3 -3 6782.95 203.932 5
 -5 -3 3 7113.64 284.291 10
 5 3 -3 6635.93 296.083 10
 -5 3 -4 9206.05 318.776 8
 -5 -3 -4 9271.4 320.94 8
 -5 3 4 9120.95 308.813 1
 -5 -3 -4 8991.36 253.801 7
 -5 3 4 8822.87 338.568 7
 -5 -3 4 9533.22 356.033 10
 5 -3 -4 8966.92 314.206 2
 5 3 -4 9579.77 234.469 2
 -5 -3 4 9831.05 389.01 6
 5 3 -5 2243.14 99.3957 2
 -5 -3 5 2590.75 200.366 6
 -5 3 5 2525.12 145.446 1
 -5 3 -5 2487.06 157.58 8
 -5 -3 -5 2447.34 157.807 8
 -5 3 -5 2418.68 112.95 4
 -5 3 5 2394.31 111.462 4
 -5 3 5 2213.09 163.258 7
 -5 -3 6 6559.61 360.062 6
 5 -3 -6 6920.06 291.445 2
 -5 -3 6 7087.02 310.514 8
 -5 3 6 7167.99 314.649 8
 -5 3 -6 6207.94 289.082 8
 -5 -3 -6 6258.55 288.964 8
 5 -3 -6 6274.94 295.965 10
 -5 3 6 6594.05 308.053 7
 5 3 -6 6718.23 353.132 10
 5 -3 -7 11619.3 454.054 10
 5 -3 -7 11793.4 437.917 2
 -5 3 -7 11742.7 448.482 8
 -5 -3 -7 12553 461.574 8
 -5 -3 7 12246.8 473.927 8
 -5 3 7 12512.1 482.825 8
 -5 3 7 11708.1 456.794 7
 5 -3 -8 76.4323 64.0644 2
 -5 -3 8 19.0196 83.0972 8
 -5 3 8 98.173 82.2813 8
 -5 -3 9 7448.93 412.18 8
 -5 3 9 8077.05 432.078 8
 -5 -3 10 2557.39 248.93 8
 -5 3 10 2735.23 264.998 8
 -5 -4 0 8.5273 28.8624 9
 -5 -4 0 16.6091 29.0302 10
 -5 4 0 21.6605 26.0178 2
 5 4 0 5.8707 23.5141 3
 5 -4 0 18.1147 21.7616 3
 5 -4 0 43.3008 27.5657 7
 -5 4 1 73653.8 1604.11 2
 5 -4 -1 72499.4 1597.29 1
 5 -4 1 73257.8 1562.35 7
 -5 4 -1 73046.6 1558 5
 -5 4 1 69850.8 1598.66 7
 5 4 -1 74377.4 1642.61 9
 -5 -4 -1 69833.1 1618.86 9
 -5 -4 1 68518.4 1637.7 10
 5 4 -1 72965.4 1673.88 10
 -5 -4 -1 71253.9 1598.09 10
 5 -4 2 50559.7 1078.35 7
 -5 4 2 50741 1166.83 7
 -5 -4 2 48064.1 1196.4 10
 -5 -4 -2 49141.8 1041.77 6
 -5 -4 -2 50811.3 1146.2 3
 -5 4 -2 49777.7 1150.28 3
 5 -4 -2 49400.5 1170.46 6
 -5 -4 -2 48486.4 1106.67 10
 5 4 -2 51136.9 1237.49 10
 -5 4 -2 49512.8 1111.76 8
 -5 -4 -2 49160.2 1064.52 1
 5 -4 -2 48883 1146.03 1
 -5 -4 -2 46789.6 1110.16 8
 5 -4 -2 48431.3 1146.63 2
 5 4 -2 48621.6 1188.98 9
 -5 4 2 50866.8 1150.68 2
 -5 4 3 391.022 62.2994 7
 5 -4 -3 231.468 56.484 1
 -5 -4 -3 304.554 42.2818 5
 -5 -4 -3 308.129 61.9507 3
 5 -4 -3 415.182 78.9801 6
 5 -4 -3 438.346 61.828 2
 -5 4 -3 377.932 52.1789 8
 -5 -4 -3 297.665 50.7862 8
 5 4 -3 283.947 86.1976 10
 5 4 -3 246.999 73.6901 9
 5 -4 3 353.63 32.2876 7
 -5 -4 3 247.189 58.5568 10
 -5 -4 -4 8628.07 310.439 8
 -5 4 -4 9619.3 320.172 8
 -5 4 -4 9438.22 249.963 9
 -5 -4 -4 9610.41 273.468 7
 -5 4 4 9685 354.054 7
 -5 4 4 9056.65 283.471 4
 -5 4 -4 10016.4 292.275 4
 -5 -4 4 9843.21 370.567 10
 5 4 -4 8629.66 204.766 2
 5 4 -5 4386.33 270.563 10
 -5 4 -5 4297.87 165.934 4
 -5 4 5 3844.98 158.927 4
 -5 -4 5 4182.36 236.212 10
 -5 4 5 3817.61 221.946 7
 5 -4 -5 4080.7 214.686 2
 -5 4 -5 4038.38 207.473 8
 -5 -4 -5 4548.39 216.73 8
 -5 -4 5 4313.74 210.847 8
 -5 4 5 3729.21 202.355 8
 -5 -4 5 4040.67 263.056 6
 5 -4 -5 3608.95 253.966 6
 -5 -4 5 4460.16 170.332 4
 -5 -4 -5 4225.93 165.703 4
 5 -4 -6 9169.77 364.684 2
 -5 4 6 9424.36 381.145 7
 -5 -4 6 8525.44 427.071 6
 -5 4 6 8600.13 359.654 8
 -5 4 -6 8912.74 352.305 8
 -5 -4 6 8579.54 354.607 8
 -5 -4 -6 9138.5 359.909 8
 5 -4 -6 9132.33 366.036 10
 5 -4 -7 9856.32 397.664 2
 -5 4 7 9875.03 408.453 7
 -5 -4 7 9254.11 399.66 8
 -5 4 7 9604 413.525 8
 -5 4 -7 8618.95 374.652 8
 -5 -4 8 37.4586 67.4712 8
 -5 4 8 -38.9417 88.3971 8
 5 -4 -8 49.9721 52.4752 2
 5 -4 -9 7025.82 363.802 2
 -5 4 9 7844.94 414.326 8
 -5 -4 9 7590.96 409.384 8
 5 4 -10 1698 236.926 9
 -5 -4 10 1311.84 182.413 8
 -5 4 10 1367.17 192.475 8
 -5 5 0 27.108 29.0087 5
 5 -5 0 27.8041 42.5131 7
 -5 5 0 -13.3693 29.2035 7
 5 5 0 11.7753 23.5746 3
 5 -5 0 49.0131 29.3203 3
 -5 5 0 -32.4647 48.6155 2
 -5 -5 0 9.96492 28.8773 10
 -5 -5 0 49.9256 35.9714 9
 5 -5 -1 47356.7 1111.88 1
 -5 -5 1 47926.8 1171.24 10
 -5 -5 -1 46571.7 1127.72 10
 5 5 -1 43504.5 1148.79 9
 -5 -5 -1 47744.8 1151.41 9
 -5 5 1 48113.5 1118.27 7
 -5 5 1 48646.4 1126.41 2
 5 -5 -1 46578.9 1118.43 7
 5 -5 1 47976.3 1079.8 7
 -5 -5 1 48618.8 998.375 2
 -5 5 -1 47614.9 1074.89 5
 -5 -5 1 46486.9 1152.38 9
 -5 -5 -2 4868.52 146.21 6
 5 -5 -2 4901.61 222.715 6
 -5 5 -2 4601.85 196.863 3
 -5 -5 -2 5028.1 199.389 3
 5 -5 -2 4522.67 208.005 2
 5 5 -2 4901.65 239.9 9
 -5 5 -2 4784.18 179.266 8
 -5 -5 -2 4731.32 181.615 8
 5 -5 2 4841.44 169.719 7
 -5 5 2 4444.91 210.845 7
 -5 5 2 4746.9 194.819 4
 -5 5 -2 4741.35 195.624 4
 5 -5 -2 5037.86 207.962 1
 -5 -5 2 4491.61 232.9 10
 -5 -5 -2 4951.91 198.487 10
 -5 -5 3 15545.7 514.865 10
 5 -5 -3 14080.6 452.44 2
 -5 5 -3 15193.9 462.734 3
 -5 -5 -3 14725.3 455.118 3
 -5 5 -3 15182.1 428.944 4
 -5 5 3 14822 425.922 4
 -5 5 -3 15012.3 425.893 8
 -5 -5 -3 15332.8 430.369 8
 -5 -5 -3 16029.3 425.239 5
 -5 -5 -3 14991.2 403.526 10
 5 -5 3 15477.7 377.764 7
 5 -5 -3 14444.9 447.854 1
 -5 5 3 14943 475.766 7
 5 -5 4 10901.2 273.481 7
 -5 5 4 10634.7 332.631 4
 -5 5 -4 11511.9 338.268 4
 -5 5 -4 11358.5 361.115 8
 -5 -5 -4 10393.1 353.639 8
 -5 -5 4 11252.9 346.065 4
 -5 -5 -4 10600.7 324.81 7
 -5 5 4 10918.7 399.508 7
 5 5 -4 11683.2 438.45 9
 -5 -5 4 11692.2 433.56 10
 5 -5 -4 11497.5 443.024 6
 -5 -5 5 2003.46 169.497 10
 5 5 -5 1941.62 186.647 9
 5 -5 -5 1948.71 192.596 6
 -5 5 -5 2120.26 116.714 4
 -5 5 5 2152.79 117.258 4
 -5 -5 5 1912.12 115.376 4
 -5 -5 -5 2074.18 116.071 4
 -5 5 5 1979.12 160.44 7
 5 -5 -5 1909.31 152.004 2
 5 -5 5 2121.39 139.052 10
 -5 5 -5 2012.93 142.008 8
 -5 -5 5 2214.38 149.913 8
 -5 -5 -5 1954.32 140.377 8
 -5 5 5 1937.05 144.472 8
 5 -5 -6 14152.3 489.291 10
 5 5 -6 14313.9 563.457 9
 -5 5 -6 13408.8 464.543 8
 -5 -5 -6 13699 470.722 8
 -5 -5 6 13596.5 474.233 8
 -5 5 6 13904.6 483.154 8
 -5 5 6 13924.8 502.81 7
 5 -5 -6 14123.6 495.348 2
 -5 -5 6 14296.7 586.499 6
 5 5 -7 10809.9 506.969 9
 5 -5 -7 11190.9 447.542 2
 -5 5 7 10632.5 439.096 7
 -5 -5 7 10851.7 437.465 8
 -5 5 7 11201.8 448.586 8
 5 5 -8 523.867 123.357 9
 -5 -5 8 275.539 88.0684 8
 -5 5 8 382.492 100.398 8
 -5 -5 9 7237.47 392.517 8
 -5 5 9 7591.56 408.967 8
 -5 5 9 6878.43 369.477 5
 5 5 -9 7041.6 449.986 9
 5 -5 -9 7359.45 379.885 2
 5 5 -10 2627.01 276.642 9
 -5 -5 10 2432 240.71 8
 5 6 0 17.7055 21.8823 3
 5 -6 0 6.16498 26.9362 3
 -5 6 0 -7.70472 28.5642 5
 -5 6 0 9.12875 36.5532 2
 5 -6 0 31.4184 32.1922 7
 -5 -6 0 11.6462 36.6909 10
 -5 -6 0 11.41 38.6129 9
 -5 6 -1 31197.1 801.589 2
 -5 -6 1 30929.5 674.425 2
 -5 6 1 31507.4 802.836 2
 -5 -6 1 32404.8 859.65 10
 -5 -6 -1 31555.2 818.831 10
 5 -6 1 31470.1 759.238 7
 5 -6 -1 31463.4 797.709 7
 -5 6 -1 31991.7 785.819 4
 -5 6 1 31336.3 782.748 4
 -5 6 1 30195.5 787.876 7
 -5 -6 1 31642.6 840.467 9
 -5 -6 -1 29895 826.705 9
 -5 6 -1 31519.2 756.326 5
 -5 6 1 31689.5 794.627 5
 -5 6 2 36154.4 885.111 7
 -5 6 -2 35359.8 839.82 3
 -5 -6 -2 33188.4 826.334 3
 -5 6 -2 34799.3 847.495 4
 -5 6 2 35268.4 849.899 4
 -5 6 -2 34476.9 806.499 8
 -5 -6 -2 33284.3 805.808 8
 -5 -6 -2 35471.7 848.723 5
 -5 -6 2 33509.1 933.201 10
 -5 -6 -2 35111.4 865.179 10
 5 6 -2 33341.6 911.17 9
 5 -6 -2 34058 882.303 7
 5 -6 2 34442.3 810.634 7
 5 -6 -2 35078.8 880.608 2
 5 -6 -2 33942.1 852.459 1
 -5 6 3 126.679 48.3322 7
 5 -6 3 131.381 31.9531 7
 -5 -6 -3 147.578 18.1072 1
 5 -6 -3 120.445 44.4216 1
 -5 -6 -3 211.371 48.9171 3
 -5 6 -3 144.223 47.5992 3
 -5 -6 3 163.55 53.6306 10
 -5 -6 -3 105.558 33.701 10
 -5 -6 -3 143.155 33.1942 6
 -5 6 3 159.661 43.6432 4
 -5 6 -3 90.4255 32.2736 8
 -5 -6 -3 170.253 39.7799 8
 -5 6 -3 95.2097 42.8194 4
 -5 -6 -3 88.1023 37.129 5
 5 -6 -4 22251.3 697.194 6
 -5 6 -4 21676.8 571.168 4
 -5 6 4 20442.9 564.484 4
 -5 -6 -4 20866.2 583.884 8
 -5 6 -4 20963.2 581.151 8
 -5 -6 4 22267.9 584.516 4
 -5 -6 -4 21911.5 579.187 4
 5 -6 -4 20525.6 629.183 2
 5 -6 -4 21884.4 616.533 1
 5 6 -4 21618.1 686.654 9
 -5 6 4 22194.4 651.01 7
 -5 -6 -4 21383.4 568.829 7
 5 -6 4 22215.5 514.682 7
 -5 -6 4 19922.7 674.35 10
 -5 6 -5 4155.18 210.329 8
 -5 -6 5 4570 220.069 8
 -5 -6 -5 4664.51 222.807 8
 -5 6 5 4449.43 221.518 8
 -5 -6 5 4747.34 196.479 4
 -5 -6 -5 4627.02 191.684 4
 5 -6 -5 3724.23 270.197 6
 5 6 -5 4258.17 271.953 9
 -5 6 5 4214.37 244.004 7
 5 -6 -5 4756.66 252.457 2
 -5 -6 5 4075.72 256.008 10
 -5 6 -5 4547.96 190.275 4
 -5 6 5 4316.61 185.977 4
 -5 6 -6 9434.96 357.615 8
 -5 -6 6 8427.75 350.412 8
 -5 6 6 8406.43 355.963 8
 -5 -6 -6 8991.16 353.85 8
 5 -6 -6 8529.81 379.645 2
 5 -6 -6 8819.28 461.845 6
 5 6 -6 9009.72 443.058 9
 -5 6 6 9318.24 389.564 7
 -5 -6 6 8218.43 389.165 10
 5 6 -7 4730.99 326.594 9
 -5 -6 7 4437.31 259.378 8
 -5 6 7 4900.36 275.903 8
 5 -6 -7 4576.35 281.906 2
 5 6 -8 108.074 88.3494 9
 5 -6 -8 137.407 82.2749 2
 -5 -6 8 36.1211 68.8107 8
 -5 6 8 93.8562 69.6103 8
 -5 6 8 136.803 70.4305 5
 5 6 -9 4630.41 366.802 9
 -5 6 9 4597.79 302.804 5
 -5 -6 9 5371.01 324.884 8
 -5 6 9 4556.92 316.048 8
 5 -6 -9 4764.51 317.215 2
 5 -6 -10 1619.64 189.818 2
 -5 -7 0 27.8629 23.309 2
 -5 7 0 10.0907 34.1465 2
 -5 -7 0 -13.284 30.7086 10
 5 -7 0 17.7058 32.8172 7
 -5 -7 0 25.968 42.4471 9
 -5 7 0 8.56552 28.9856 5
 5 7 0 5.7268 23.9975 3
 5 -7 0 17.8135 22.0119 3
 5 -7 1 29353.4 729.561 7
 5 -7 -1 28962.1 760.901 7
 5 -7 -1 28880.6 694.024 3
 -5 7 1 30200.4 766.325 5
 -5 -7 -1 28797.4 790.794 10
 -5 -7 1 28577.2 825.745 10
 5 -7 1 30059.7 694.346 9
 -5 7 -1 29083.3 723.671 5
 -5 7 -1 28862.7 766.167 2
 -5 -7 1 28205.9 639.229 2
 -5 -7 1 28296.9 809.43 9
 -5 -7 -1 28702.2 807.558 9
 -5 7 1 30322.1 774.632 2
 -5 -7 -1 28566.4 675.623 8
 -5 7 -1 28502.4 672.242 8
 5 -7 -2 21832.5 596.19 1
 -5 7 -2 21029.5 559.229 3
 -5 -7 -2 21205 551.303 3
 -5 -7 2 21819.9 602.941 4
 -5 -7 -2 20853.2 595.695 4
 -5 -7 -2 22160.1 598.215 5
 5 -7 2 21886.8 561.141 7
 -5 7 2 21663.3 619.485 7
 -5 -7 -2 20184.9 603.372 10
 -5 -7 2 21872.8 683.48 10
 -5 7 -2 21023.6 612.148 2
 -5 7 -2 21544.3 535.725 8
 -5 -7 -2 21849.5 538.588 8
 -5 -7 3 6114.5 316.634 10
 -5 -7 -3 6157.06 248.887 10
 -5 -7 -3 6302.23 218.684 6
 5 -7 -3 6724.82 307.778 6
 -5 7 -3 6544.9 258.254 3
 -5 -7 -3 6576.31 253.183 3
 5 -7 -3 5755.59 251.149 1
 -5 -7 3 6160.36 255.496 4
 -5 -7 -3 6431.84 257.329 4
 -5 -7 -3 6211.98 253.383 5
 -5 7 3 6520.91 291.165 5
 -5 7 3 6167.44 283.211 7
 5 -7 3 6281.77 219.893 7
 -5 -7 -3 6021.5 225.387 8
 -5 7 -3 6185.28 224.776 8
 5 -7 -3 6438.06 285.424 2
 5 7 -3 5808.72 302.121 9
 5 -7 -3 5804.46 280.159 7
 -5 7 4 23981.8 713.717 7
 -5 -7 -4 23934.3 640.724 7
 -5 7 -4 24237.5 635.275 8
 -5 -7 -4 24131.7 637.37 8
 -5 -7 4 24334.9 651.674 4
 -5 -7 -4 24627.4 648.992 4
 5 -7 -4 23565.2 670.441 1
 -5 7 -4 22757.1 676.097 3
 -5 -7 -4 23854.9 678.993 3
 -5 -7 4 24143.2 764.225 10
 5 7 -4 23489.5 754.364 9
 5 -7 -4 24365.1 714.723 2
 5 -7 -4 24173.1 763.403 6
 -5 -7 5 3607.94 178.75 4
 -5 -7 -5 3206.48 168.062 4
 -5 7 5 2997.11 179.612 8
 -5 7 -5 3898.36 195.104 8
 -5 -7 -5 3446.79 186.811 8
 -5 -7 5 3493.41 187.144 8
 -5 7 5 3430.39 222.563 7
 5 7 -5 3457.48 248.23 9
 -5 -7 5 3373.12 240.538 10
 5 -7 -5 3483.85 225.497 2
 -5 7 5 3156.72 222.064 5
 5 -7 -5 3592.2 264.096 6
 -5 -7 6 3942.36 226.382 8
 -5 7 6 4283.22 236.89 8
 -5 7 -6 4334.72 223.812 8
 -5 -7 -6 4265.68 225.48 8
 -5 7 6 4854.74 273.439 7
 -5 7 6 4151.83 265.257 5
 5 -7 -6 4121.71 308.39 6
 5 7 -6 4305.85 296.263 9
 5 -7 -6 4041.28 257.977 2
 -5 -7 6 4282.04 274.321 10
 5 7 -7 4050.92 305.678 9
 -5 7 7 3893.48 270.503 5
 -5 -7 7 4249.76 249.757 8
 -5 7 7 4028.9 247.221 8
 5 -7 -7 4039.89 270.945 2
 5 7 -8 109.978 99.0468 9
 -5 -7 8 17.6937 63.7399 8
 -5 7 8 -18.4572 70.2928 8
 5 -7 -8 21.1191 73.808 2
 -5 7 8 -20.6917 74.54 5
 -5 -7 9 3396.82 261.858 8
 -5 7 9 4050.06 284.639 8
 5 -7 -9 3253.1 270.802 2
 -5 7 9 2697.21 241.843 5
 5 7 -9 3584.99 312.944 9
 -5 -8 0 -14.9107 45.129 10
 -5 -8 0 32.3497 38.8456 4
 -5 -8 0 29.1174 38.1604 9
 -5 -8 0 42.4582 24.9712 2
 -5 8 0 -77.9366 47.6559 2
 5 -8 1 9997.93 304.404 9
 -5 -8 -1 9205.53 383.861 9
 -5 -8 1 8890.83 383.016 9
 -5 8 -1 9421.33 263.107 8
 -5 -8 -1 9383.57 263.917 8
 -5 -8 1 9249.46 344.769 4
 -5 -8 -1 9441.32 346.465 4
 -5 8 -1 9448.8 350.814 2
 -5 -8 1 9524.64 250.986 2
 5 -8 -1 9118.05 281.004 3
 5 8 -1 9220.58 277.928 3
 -5 8 1 9833 360.217 2
 5 -8 1 8622.52 315.97 7
 -5 -8 -1 9222.63 374.395 10
 -5 -8 1 8678.55 389.592 10
 -5 8 -2 20617.2 509.31 8
 -5 -8 -2 20485.3 511.36 8
 5 -8 -2 19974 579.65 1
 -5 -8 -2 18173.3 593.922 10
 -5 -8 2 20386.2 677.136 10
 5 -8 -2 20973 622.897 7
 5 -8 2 20424.7 554.02 7
 5 -8 -2 20350.4 615.338 2
 -5 8 -2 20888.8 606.234 2
 -5 -8 2 19967.9 589.67 4
 -5 -8 -2 21044 595.478 4
 -5 -8 -2 20088.3 589.063 5
 -5 8 2 20549.6 613.641 5
 5 -8 3 3969.61 175.053 7
 5 8 -3 3666.25 245.734 9
 5 -8 -3 3576.31 224.209 7
 -5 -8 -3 3822.77 167.772 6
 -5 -8 -3 4314.72 192.297 3
 -5 8 -3 3658.92 182.777 3
 -5 8 3 3574.85 219.725 5
 -5 -8 -3 4056.25 208.919 5
 5 -8 -3 3791.19 234.68 6
 -5 -8 3 4099.08 205.97 4
 -5 -8 -3 4160.62 206.755 4
 5 -8 -3 3601.92 218.189 2
 5 -8 -3 3604.81 192.155 1
 -5 8 -3 3484.45 190.861 4
 -5 -8 3 3604.06 246.205 10
 -5 -8 -3 3448.11 192.074 10
 -5 8 -3 3771.03 162.889 8
 -5 -8 -3 3837.47 166.423 8
 -5 8 4 25534.8 704.28 4
 -5 8 -4 25960.7 704.114 4
 -5 8 -4 25496.7 723.996 3
 -5 -8 -4 27362 727.023 3
 -5 8 4 26822 791.33 5
 -5 8 4 26173.3 771.635 7
 -5 8 -4 26148.3 677.299 8
 -5 -8 -4 25366.9 676.164 8
 -5 -8 4 25669 710.813 4
 -5 -8 -4 26125.2 706.839 4
 -5 -8 4 26304.5 836.761 10
 5 -8 -4 26625.3 784.177 2
 5 -8 -4 27046.3 831.05 6
 5 -8 -4 28693.8 737.255 1
 5 8 -4 25578.8 821.159 9
 5 -8 -5 4415.49 303.734 6
 5 8 -5 4618.69 304.171 9
 -5 -8 5 4569.07 296.219 10
 -5 8 5 4536.88 264.797 7
 -5 -8 -5 4384.85 222.006 7
 -5 8 5 4207.19 264.993 5
 5 -8 -5 4280.11 266.573 2
 -5 8 -5 4487.46 213.082 8
 -5 -8 5 4587.59 217.619 8
 -5 -8 -5 4916.63 224.339 8
 -5 8 5 4892.18 227.283 8
 -5 -8 -5 4105.14 240.721 3
 -5 -8 5 4224.09 208.217 4
 -5 -8 -5 4854.72 217.647 4
 -5 8 -5 4301.2 209.614 4
 -5 8 5 4189.16 206.444 4
 -5 8 6 8400.92 410.407 5
 5 8 -6 9200.7 462.749 9
 5 -8 -6 8700.9 411.642 2
 -5 -8 6 8756.95 351.874 8
 -5 8 6 9062.66 360.694 8
 -5 -8 6 9173.21 436.51 10
 5 -8 -6 9360.73 487.034 6
 5 8 -7 3732.43 300.64 9
 5 -8 -7 3543.76 267.978 2
 -5 8 7 3974.38 278.138 5
 -5 -8 7 3913.18 237.385 8
 -5 8 7 3731.99 236.199 8
 5 8 -8 -56.3702 92.1451 9
 -5 -8 8 -103.62 93.019 8
 -5 8 8 17.9488 68.3626 8
 5 -8 -8 -22.6966 59.4976 2
 -5 8 8 -21.4557 72.6089 5
 5 8 -9 3030.53 306.931 9
 -5 8 9 3600.39 276.202 5
 -5 8 9 3256.5 254.298 8
 -5 -8 9 3283.8 250.226 8
 5 -8 -9 3221.64 276.731 2
 -5 9 0 24.4835 35.4767 2
 -5 -9 0 6.02504 25.7927 2
 -5 -9 0 -71.5542 58.0157 4
 -5 9 0 -23.1008 34.9615 4
 -5 -9 0 -33.2726 52.4097 10
 -5 -9 0 48.4507 52.7991 9
 -5 9 -1 17407.4 543.046 4
 -5 9 1 18716.5 554.836 4
 -5 9 1 18820.9 564.418 5
 -5 -9 1 17584.5 550.467 4
 -5 -9 -1 17381.5 547.965 4
 -5 -9 -1 17259.4 599.094 9
 5 -9 1 18416.3 505.316 9
 -5 -9 1 16668.8 594.77 9
 -5 -9 -1 18813.3 563.383 5
 -5 -9 -1 15755.8 575.101 10
 -5 -9 1 17420.5 619.555 10
 -5 9 -1 17954.8 556.76 2
 5 -9 -1 17397.8 454.016 3
 5 9 -1 18190.7 454.837 3
 -5 -9 -1 18114.4 495.945 2
 -5 9 1 19040.7 572.462 2
 5 -9 -1 16319.9 546.626 7
 -5 9 -1 18000.6 433.177 8
 -5 9 2 7718.25 326.429 5
 -5 -9 -2 6446.83 291.103 5
 5 -9 -2 6954.18 316.948 7
 5 -9 2 6926.1 241.059 9
 -5 9 -2 6847.35 291.628 4
 -5 9 2 7047.04 295.238 4
 -5 9 -2 6954.19 302.661 2
 5 -9 -2 7162.57 319.356 2
 -5 -9 -2 6064.95 301.339 10
 -5 -9 2 6636.62 352.483 10
 -5 9 -2 6958.33 217.69 8
 -5 -9 2 7286.46 302.4 4
 -5 -9 -2 6131.19 283.473 4
 5 -9 3 6917.99 267.67 7
 -5 -9 -3 7769.56 320.475 5
 -5 9 3 7294.28 334.889 5
 -5 9 -3 7199.91 266.65 3
 -5 9 -3 8227.08 315.211 4
 -5 9 3 7402.7 304.084 4
 5 -9 -3 7642.95 362.88 6
 -5 9 3 7996.49 251.673 8
 -5 9 -3 6896.85 239.625 8
 -5 -9 3 7343.29 306.595 4
 -5 -9 -3 7234.61 301.976 4
 -5 -9 -3 6387.93 293.857 10
 -5 -9 3 7600.82 385.269 10
 5 -9 -3 7393.59 299.396 1
 5 -9 -3 6737.45 326.304 2
 -5 9 -3 7168.5 315.307 2
 5 -9 -3 7515.01 350.857 7
 -5 9 -4 14056.9 497.219 2
 5 -9 -4 14562.5 569.405 6
 5 -9 -4 14326.2 534.38 2
 -5 9 -4 14183.5 462.869 3
 -5 -9 -4 15180.6 489.06 7
 -5 9 4 14558 472.913 4
 -5 9 -4 15025.2 475.658 4
 -5 -9 4 14877.4 479.055 4
 -5 -9 -4 14515.1 472.003 4
 -5 9 -4 14300.9 423.14 8
 5 9 -4 14548.6 577.322 9
 -5 9 4 14494.9 536.93 5
 5 -9 -4 14221.1 471.141 1
 -5 -9 4 15686.6 597.151 10
 -5 -9 5 1882.16 138.466 4
 -5 9 -5 1271.41 132.322 3
 -5 9 5 1631.25 126.992 8
 -5 9 -5 1440.51 114.75 8
 5 -9 -5 1504.26 183.872 6
 5 -9 -5 1971.08 181.56 2
 -5 -9 -5 1800.99 145.739 7
 -5 9 5 1670.86 132.589 4
 -5 9 -5 1910.18 141.49 4
 5 9 -5 1279.97 169.154 9
 -5 -9 5 1748.71 189.084 10
 -5 9 5 1682.97 174.197 5
 5 -9 -6 5872.97 392.645 6
 -5 9 -6 6229.04 320.194 3
 -5 9 6 6499.74 293.661 8
 5 9 -6 6226.68 383.536 9
 -5 9 6 6965.68 368.473 5
 5 -9 -6 6652.74 366.296 2
 5 -9 -7 5114.14 326.533 2
 5 9 -7 4241.63 330.468 9
 5 -9 -7 4245.79 352.337 6
 -5 9 7 4611.39 261.561 8
 -5 9 7 5440.49 328.119 5
 5 -9 -8 193.263 99.0084 2
 5 9 -8 -28.8752 90.9712 9
 -5 9 8 69.2896 75.6838 8
 -5 9 8 44.649 80.4311 5
 5 -9 -9 3516.7 295.312 2
 -5 9 9 3349.58 253.322 8
 -5 9 9 3739.84 283.528 5
 5 9 -9 3708.58 332.151 9
 -5 -10 0 36.9012 60.3177 10
 -5 -10 0 -13.1053 64.7728 4
 -5 10 0 38.977 42.4739 4
 -5 -10 0 20.4062 27.235 2
 -5 10 0 -39.7771 67.5494 2
 -5 -10 0 17.8077 51.603 9
 5 -10 0 -12.7843 61.1796 7
 5 -10 1 25040.6 694.027 7
 -5 -10 1 25224.7 717.475 4
 -5 -10 -1 25307.6 717.423 4
 -5 -10 -1 24606 641.674 2
 -5 10 1 24052.2 712.128 5
 -5 10 -1 24692.7 713.788 2
 5 -10 1 24937.7 662.52 9
 -5 -10 1 24696.9 777.413 9
 -5 -10 -1 25067.8 781.416 9
 -5 -10 -1 22775.1 706.695 5
 5 -10 -1 24274.3 722.945 7
 -5 -10 1 23059.7 783.366 10
 -5 -10 -1 23487.2 759.896 10
 -5 10 -1 23436.3 701.129 4
 -5 10 1 22639.7 695.064 4
 -5 -10 -2 18465.8 547.97 2
 5 -10 -2 17646.8 600.902 7
 -5 -10 -2 19478.6 594.571 5
 -5 10 2 17707.1 592.941 5
 -5 10 -2 18869.4 585.561 2
 5 -10 -2 17893.2 601.418 2
 -5 -10 2 17409.5 568.757 4
 -5 -10 -2 18069.2 572.889 4
 -5 10 -2 19164.7 579.745 4
 -5 10 2 18691.6 578.142 4
 5 -10 2 18054.4 544.018 7
 -5 -10 2 16262.4 644.115 10
 -5 -10 -2 17267.7 596.671 10
 -5 -10 -3 -13.6266 39.4878 10
 -5 -10 3 -21.7748 68.596 10
 -5 10 3 33.1593 50.1813 5
 -5 -10 -3 -69.8713 61.0481 5
 5 -10 -3 18.3605 53.2054 6
 -5 -10 -3 13.53 48.7415 7
 5 -10 -3 -34.958 62.9671 7
 -5 10 -3 -13.8464 49.8813 2
 5 -10 -3 -16.7772 56.7725 2
 -5 -10 3 -38.9562 51.9925 4
 -5 10 -3 12.891 42.1435 4
 -5 10 3 -13.0969 56.0594 4
 -5 -10 -3 -25.7223 42.0459 4
 5 -10 -3 -11.7185 42.2159 1
 -5 10 4 9792.22 429.727 5
 5 -10 -4 9759.53 458.031 6
 -5 10 4 9065.85 362.146 4
 -5 10 -4 9049.13 359.832 4
 -5 10 -4 9257.01 384.193 2
 5 -10 -4 8787 412.387 2
 5 -10 -4 9626.29 364.654 1
 5 -10 -4 9748.54 438.973 7
 -5 -10 -4 9493.44 382.208 7
 -5 -10 4 9065 454.54 10
 -5 -10 4 9679.56 368.87 4
 -5 -10 -4 9044.13 358.8 4
 -5 10 -5 2403.77 190.072 2
 -5 -10 -5 2104.33 174.622 7
 -5 10 5 2619.35 218.93 5
 5 -10 -5 2166.09 208.494 2
 5 -10 -5 2616.35 246.157 6
 -5 10 -5 2830.52 181.98 4
 -5 10 5 2620.03 174.542 4
 -5 -10 5 2806.76 178.139 4
 5 -10 -6 4500.26 305.998 2
 -5 10 6 4366.57 296.372 5
 5 10 -6 4670.81 333.151 9
 5 -10 -6 3957.47 330.758 6
 -5 10 7 2926.68 252.037 5
 5 -10 -7 3111.67 310.203 6
 5 10 -7 4117.23 325.481 9
 5 -10 -7 4266.88 306.833 2
 -5 10 8 93.2659 83.9976 5
 5 10 -8 58.881 96.2467 9
 5 -10 -8 -25.7692 92.8332 2
 -5 11 0 -14.4305 48.8312 2
 5 -11 0 57.5008 53.2868 7
 -5 -11 0 30.0623 55.7182 5
 -5 11 0 -29.1685 52.5386 4
 -5 -11 0 14.4445 57.8337 4
 -5 -11 0 61.2451 53.5108 10
 -5 -11 0 -19.6093 64.1056 9
 -5 -11 -1 25231.9 734.96 4
 5 -11 1 24346.7 680.583 9
 -5 -11 1 23749.7 791.469 9
 -5 -11 -1 24028.7 796.482 9
 -5 -11 -1 23968.1 786.113 10
 -5 -11 1 22485.3 801.79 10
 -5 -11 -1 24134 735.963 5
 -5 11 -1 25046.4 734.531 4
 -5 11 1 25202.5 736.194 4
 -5 -11 1 24067.2 728.02 4
 5 -11 1 24630.2 713.23 7
 5 -11 -1 23663.2 741.971 7
 -5 11 -1 23781 721.874 2
 -5 -11 -2 7401.59 392.341 9
 5 -11 -2 7554.62 361.613 2
 -5 11 2 7118.31 347.264 5
 -5 11 -2 7532.75 335.669 2
 -5 -11 -2 7459.25 306.571 2
 -5 11 2 7598.63 342.113 4
 -5 -11 -2 7937.32 353.628 5
 5 -11 2 8110.3 326.961 7
 5 -11 -2 7406.73 359.24 7
 -5 -11 2 7779.68 413.608 10
 -5 -11 -2 6978.68 351.728 10
 -5 -11 2 7208.59 332.764 4
 -5 -11 -2 7429.98 335.894 4
 -5 11 -2 7362.09 335.189 4
 -5 11 3 3016.4 203.994 4
 -5 11 -3 3048.31 202.692 4
 5 -11 -3 3189.21 252.421 6
 5 -11 -3 2822.74 218.839 2
 -5 11 -3 3202.44 212.09 2
 -5 -11 -3 2835 195.588 2
 5 -11 -3 2719.15 225.822 7
 5 -11 -3 2841.49 185.421 1
 -5 -11 3 2917.43 250.36 10
 -5 -11 -3 2759.02 197.377 10
 -5 -11 3 2761.34 194.719 4
 -5 -11 -3 2745.21 192.027 4
 -5 11 3 3079.53 226.503 5
 -5 -11 -3 3512.92 226.067 5
 5 -11 3 2674.91 174.102 7
 -5 -11 -3 2987.7 213.103 7
 -5 -11 4 4704.29 254.004 4
 -5 -11 -4 4706.22 251.162 4
 5 -11 -4 4366.13 294.604 7
 5 -11 -4 4714.13 320.263 6
 -5 11 -4 4431.53 259.18 2
 5 -11 -4 4578.87 297.139 2
 -5 11 4 5424.8 316.703 5
 -5 -11 -4 4858.8 271.655 7
 -5 11 -4 4836.82 259.719 4
 -5 11 4 4809.82 259.986 4
 -5 11 5 1331.52 165.854 5
 -5 -11 -5 1322.46 145.802 7
 -5 -11 5 1483.84 143.715 4
 5 -11 -5 1681.36 200.597 6
 -5 11 -5 1191.15 126.799 4
 -5 11 5 1693.58 148.456 4
 -5 11 -5 1828.48 167.164 2
 5 -11 -5 1665.52 189.501 2
 5 -11 -6 4672.25 325.845 2
 5 -11 -6 4568.45 357.719 6
 -5 11 6 4925.54 322.881 5
 -5 11 7 6040.79 374.76 5
 5 -11 -7 5685.78 377.145 2
 5 -11 -7 5857.33 431.756 6
 5 -11 -8 27.1801 91.9739 2
 -5 11 8 -24.2173 96.9626 5
 -5 -12 0 -42.7761 67.3785 9
 -5 -12 0 22.3696 64.8237 10
 -5 12 0 46.5369 74.2358 2
 -5 -12 0 62.8185 71.2995 4
 -5 12 0 113.36 58.3399 4
 5 -12 0 -16.0682 65.8502 7
 -5 -12 0 33.2928 78.324 5
 -5 -12 -1 13460.4 555.415 9
 -5 -12 1 13827.4 560.531 9
 5 -12 -1 12317.4 501.109 7
 -5 -12 1 11643.4 544.251 10
 -5 -12 -1 12528.3 539.737 10
 -5 -12 1 13272.6 495.222 4
 -5 -12 -1 13746.2 500.851 4
 -5 12 -1 13054.6 487.292 2
 -5 -12 -1 13518.5 509.52 5
 5 -12 1 13876.9 494.253 7
 -5 12 -1 12374.4 486.982 4
 -5 12 1 12811.7 492.347 4
 -5 -12 2 8410.24 372.795 4
 -5 -12 -2 8896.83 379.791 4
 -5 -12 -2 9218.87 446.886 9
 -5 -12 -2 8205.66 335.055 2
 -5 12 -2 8293.74 365.45 2
 -5 -12 -2 7666.66 371.176 5
 -5 -12 2 7703.81 430.103 10
 -5 -12 -2 7097.18 377.54 10
 5 -12 2 8167.27 350.307 7
 -5 12 2 8955.71 385.724 4
 -5 12 -2 7649.87 361.733 4
 5 -12 -2 7710.5 385.138 7
 5 -12 -3 680.611 98.772 1
 5 -12 -3 874.806 139.966 6
 -5 12 -3 864.548 116.382 4
 -5 -12 3 715.309 108.942 4
 -5 12 3 651.007 104.67 4
 -5 -12 -3 906.02 120.997 4
 -5 12 3 840.155 129.807 5
 -5 -12 -3 705.066 114.485 5
 -5 12 -3 888.358 117.684 2
 5 -12 -3 775.386 126.214 2
 -5 -12 -3 778.402 108.166 2
 -5 -12 -3 770.223 111.527 10
 5 -12 -3 642.168 126.343 7
 5 -12 3 747.643 101.096 7
 -5 -12 -3 686.841 116.181 7
 -5 12 4 4595.95 300.931 5
 -5 -12 -4 4059.44 265.67 2
 -5 12 -4 4701.88 266.335 4
 -5 12 4 4560 265.612 4
 5 -12 -4 4713.56 328.012 6
 -5 12 -4 4484.35 261.019 2
 5 -12 -4 4570.84 306.12 2
 5 -12 -4 4651.06 309.732 7
 -5 -12 -4 4503.59 277.964 7
 -5 12 5 608.979 130.09 5
 5 -12 -5 1012.84 168.089 6
 5 -12 -5 655.599 131.846 2
 -5 -12 -5 693.591 125.662 2
 -5 12 -5 713.596 107.177 4
 -5 12 5 839.038 114.087 4
 -5 -12 -5 731.631 116.594 7
 -5 -12 -6 5260.83 341.682 2
 5 -12 -6 5002.23 342.503 2
 5 -12 -6 5002.87 389.128 6
 -5 12 6 5528.69 356.288 5
 -5 -12 -7 5607.08 365.423 2
 5 -12 -7 5868.2 432.057 6
 5 -12 -7 5155.02 368.824 2
 -5 12 7 5687.53 366.241 5
 -5 13 0 -53.8866 54.3753 4
 5 -13 0 -53.5717 73.188 7
 -5 -13 0 -48.9868 74.1401 10
 5 -13 1 14289.4 529.12 7
 -5 13 1 13720.4 534.788 4
 -5 13 -1 13346.8 528.814 4
 -5 13 -1 14417.1 523.368 2
 5 -13 -1 14163.2 553.793 7
 -5 -13 -1 13698.4 587.803 10
 -5 -13 -2 6935.3 382.568 10
 5 -13 -2 7315.03 388.168 7
 -5 13 -2 8240.28 383.215 4
 -5 13 2 7650.61 372.375 4
 -5 13 -2 7899.19 360.968 2
 5 -13 2 7220.63 343.748 7
 -5 -13 -2 7375.77 325.403 2
 -5 -13 -3 1248.33 155.631 7
 5 -13 -3 855.393 144.259 7
 -5 13 -3 1343.51 150.478 4
 -5 13 3 1402.2 155.348 4
 5 -13 -3 1362.1 171.007 2
 -5 -13 -3 1394.88 148.613 2
 5 -13 3 1413.8 139.304 7
 5 -13 -3 1449.05 182.852 6
 -5 -13 -4 4186.84 273.174 2
 5 -13 -4 4062.76 312.124 6
 5 -13 -4 3859.87 291.237 2
 5 -13 -4 4135.87 304.224 7
 -5 -13 -4 4728.96 300.651 7
 -5 13 -4 3696.41 249.897 4
 -5 13 4 3960.88 257.736 4
 -5 -13 -5 849.059 135.78 7
 5 -13 -5 866.987 172.071 6
 5 -13 -5 826.998 154.183 2
 -5 -13 -5 772.006 134.85 2
 5 -13 -6 2351.12 273.08 6
 -5 -13 -6 2614.01 245.808 2
 5 -13 -6 3027.63 282.186 2
 5 -13 -7 4782.9 395.44 6
 5 -13 -7 4394.89 346.602 2
 -5 -13 -7 4044.84 316.788 2
 5 -14 0 19.7288 64.4974 7
 -5 14 0 19.794 62.3566 4
 5 -14 -1 8223 415.104 7
 -5 14 -1 7013.79 377.131 4
 -5 14 1 7573.05 388.125 4
 5 -14 -2 7600.7 415.7 7
 -5 14 -2 7680.3 392.452 4
 -5 14 2 8703.33 416.007 4
 -5 -14 -2 8929.1 430.59 7
 5 -14 2 8139.05 382.408 7
 -5 -14 -3 191.396 95.0708 7
 5 -14 3 555.419 102.233 7
 5 -14 -3 438.558 122.541 7
 5 -14 -3 564.763 136.659 6
 -5 -14 -3 319.751 90.9827 2
 -5 14 -3 310.905 86.9281 4
 -5 14 3 533.64 112.19 4
 5 -14 -4 7925.02 460.614 6
 5 -14 -4 8082.69 442.552 2
 -5 -14 -4 7957.39 398.268 2
 -5 -14 -4 6971.13 391.599 7
 5 -14 -4 7427.5 432.616 7
 -5 14 -4 7669.23 382.885 4
 -5 14 4 7947.53 391.692 4
 -5 -14 -5 1643.14 192.016 2
 5 -14 -5 2042.67 233.395 2
 5 -14 -5 1489.38 221.916 6
 -5 -14 -5 1918.33 198.974 7
 5 -14 -6 2926.88 305.653 6
 5 -14 -6 2761.18 272.647 2
 -5 -14 -6 2962.55 263.055 2
 5 -15 0 108.024 77.8471 7
 -5 15 0 65.1324 62.9351 4
 5 -15 -1 4460.22 314.042 7
 5 -15 1 4279.54 293.826 7
 -5 15 -1 4363.09 301.434 4
 -5 15 1 4791.92 312.559 4
 5 -15 -2 1999.53 221.394 7
 -5 -15 -2 2519.38 240.264 7
 5 -15 2 2741.93 226.315 7
 -5 15 -2 2277.56 215.211 4
 -5 15 2 2217.73 215.15 4
 5 -15 -3 2573.37 257.444 7
 -5 15 -3 2749.96 234.2 4
 -5 15 3 2453.42 224.318 4
 5 -15 -3 2452.62 251.907 6
 -5 -15 -3 2268.51 229.997 7
 5 -15 3 2527.32 211.011 7
 5 -15 -4 7039.83 452.215 6
 5 -15 -4 8227.98 468.884 7
 -5 -15 -4 7874.71 403.648 2
 -5 -15 -4 7453.4 424.962 7
 -5 -15 -5 1418.4 189.27 2
 5 -15 -5 1451.98 205.92 2
 -5 -15 -5 1373.09 180.489 7
 5 -15 -5 1112.57 194.333 6
 -5 -15 -6 2661.9 258.557 2
 5 -15 -6 2568.8 292.729 6
 5 -16 0 70.9016 71.537 7
 -5 16 0 23.5895 68.3634 4
 -5 -16 -1 3907.84 304.667 7
 5 -16 -1 3545.52 298.885 7
 5 -16 1 3428.73 275.603 7
 -5 16 -1 3891.76 294.196 4
 -5 16 1 3638.33 291.979 4
 -5 -16 -2 4447.18 330.059 7
 5 -16 -2 4262.59 327.537 7
 5 -16 2 4354.9 299.283 7
 -5 16 -2 4548.62 316.435 4
 -5 16 2 4279.51 312.991 4
 5 -16 -3 440.433 138.699 6
 5 -16 -3 818.312 167.665 7
 -5 -16 -3 627.567 146.003 7
 -5 -16 -4 6820 415.631 7
 -5 -16 -4 7890.24 406.432 2
 5 -16 -4 6529.08 433.037 7
 5 -16 -4 7296.03 466.681 6
 5 -16 -5 890.169 191.833 6
 -5 -16 -5 743.795 152.59 7
 -5 -16 -5 902.687 154.864 2
 5 -17 0 25.4381 91.6398 7
 -5 -17 -1 4873.62 358.507 7
 5 -17 -1 5735.67 382.496 7
 5 -17 1 5115.52 343.213 7
 -5 -17 -2 3282.88 291.866 7
 5 -17 -2 3301.86 298.553 7
 5 -17 2 3433.5 268.864 7
 5 -17 -3 418.834 136.444 7
 -5 -17 -3 725.569 141.477 7
 5 -17 -3 897.053 181.767 6
 -5 -17 -4 4091.43 324.311 7
 -5 -18 0 -27.618 87.006 7
 5 -18 0 -54.205 91.7146 7
 -5 -18 -1 4364.61 339.772 7
 5 -18 1 3681.59 303.999 7
 5 -18 -1 3559 317.448 7
 5 -18 2 2523.67 245.319 7
 6 0 0 153.703 31.3003 9
 6 0 0 158.214 37.9152 10
 6 0 0 165.941 30.3406 6
 6 0 0 181.349 39.5068 1
 -6 0 0 141.311 35.7961 1
 6 0 0 195.395 42.3728 3
 6 0 1 11051.2 321.899 1
 -6 0 1 10883.9 338.866 1
 6 0 1 11611.9 358.091 3
 6 0 -1 11307 330.006 6
 6 0 -1 10907 349.17 10
 -6 0 1 11584.2 304.638 2
 -6 0 2 9092.73 306.39 1
 6 0 2 9109.01 266.048 1
 -6 0 2 8707.05 293.587 6
 -6 0 -2 8445.41 306.294 3
 6 0 2 8929.24 251.595 10
 6 0 -2 8799.5 315.261 10
 -6 0 2 9102.37 250.691 2
 -6 0 -3 35158.4 854.357 8
 -6 0 3 34469.5 871.294 1
 6 0 3 35254.3 794.333 1
 6 0 3 34700 757.878 10
 6 0 -3 34558.8 892.144 10
 -6 0 3 33960.2 883.572 6
 -6 0 -3 34842.1 889.954 3
 6 0 -3 34377.4 795.012 2
 6 0 -4 -5.7148 24.4615 2
 6 0 4 -8.93336 23.739 1
 -6 0 -4 -19.4561 41.6392 8
 -6 0 4 25.5083 38.6024 6
 6 0 -5 109612 2493.98 10
 -6 0 5 111541 2518.49 6
 6 0 5 109545 2394.94 6
 6 0 -5 107144 2348.69 2
 -6 0 -5 110791 2436.85 8
 6 0 -6 -16.7378 54.7217 10
 -6 0 6 27.9694 42.3311 8
 6 0 -6 48.2404 39.7427 2
 -6 0 -6 26.6738 46.6147 8
 -6 0 6 37.0687 58.3906 6
 6 0 6 78.5699 39.2322 6
 -6 0 6 -14.7912 51.6968 7
 -6 0 6 26.4406 49.0097 1
 -6 0 7 1414.35 152.616 8
 -6 0 7 1709.98 160.424 7
 -6 0 7 1408.53 137.778 1
 6 0 -7 1415.27 159.61 10
 -6 0 8 -20.2186 66.0985 8
 -6 0 9 1921.05 218.484 8
 -6 0 10 -25.7991 92.9404 8
 6 1 0 116174 2484.16 9
 6 -1 0 116954 2455.56 6
 -6 -1 0 117292 2492.12 1
 6 -1 0 117427 2500.02 1
 6 1 0 118503 2508.89 10
 6 1 0 114480 2505.14 3
 6 -1 0 115711 2506.5 3
 6 1 -1 8.32222 26.217 10
 6 1 1 -5.79073 20.8609 10
 6 1 -1 13.9788 28.6433 9
 -6 -1 -1 9.47244 20.6908 9
 -6 -1 1 15.2218 20.3156 6
 6 -1 -1 6.30172 26.4055 6
 -6 -1 1 29.4625 29.4911 1
 6 -1 -1 7.71613 23.3541 1
 6 -1 1 29.407 26.7014 1
 -6 1 1 -13.5353 27.0969 1
 -6 -1 -1 -9.96803 19.9556 1
 6 1 1 7.92431 26.8151 3
 6 -1 1 -15.9838 32.7515 3
 -6 1 1 35.6246 23.5291 2
 6 1 2 59243.1 1258.63 6
 -6 -1 2 61654.1 1381.75 6
 6 -1 -2 63284.5 1405.23 6
 -6 1 2 60303.1 1331.92 2
 -6 1 -2 60246.9 1398.88 3
 -6 -1 -2 62413.6 1403.17 3
 6 -1 2 61768.7 1343.14 1
 6 1 -2 62726.3 1423.3 10
 6 1 2 61114.8 1321.52 10
 -6 1 2 59506.2 1379.48 1
 -6 -1 2 58848.1 1395.39 1
 6 1 2 62908.1 1332.76 1
 -6 -1 -2 59569.9 1330.47 9
 -6 1 -2 62256.7 1280.26 7
 -6 -1 3 90.6269 39.4395 1
 6 1 3 182.118 31.0172 1
 -6 1 3 203.727 45.8656 1
 -6 -1 -3 82.9853 44.4833 3
 -6 1 -3 177.605 54.8353 3
 -6 -1 3 62.1859 39.5651 6
 6 -1 -3 125.034 49.7306 6
 6 1 -3 90.9871 54.4953 10
 6 -1 -3 71.4402 43.768 10
 -6 1 3 148.939 45.9859 6
 -6 1 -3 139.387 41.2422 8
 -6 -1 -3 123.952 36.9144 8
 6 -1 -3 219.621 40.5958 2
 6 1 -3 101.362 24.9125 2
 -6 -1 -3 153.872 20.7797 5
 -6 -1 4 65.9133 46.0715 6
 6 1 4 22.2098 22.7546 6
 -6 1 4 25.0878 42.447 6
 6 1 4 -7.07438 17.2075 1
 -6 1 4 -9.86272 33.3743 1
 -6 1 -4 -9.69689 34.9323 8
 -6 -1 -4 -9.7519 39.0453 8
 6 -1 -4 -33.7474 26.3728 2
 6 1 -4 46.4767 25.6825 2
 6 -1 4 12.6677 9.7616 10
 6 1 5 823.753 79.3375 6
 -6 -1 5 1148.91 123.819 1
 -6 1 -5 991.042 104.502 8
 6 1 -5 694.781 108.774 10
 6 -1 -5 1105.86 123.474 10
 -6 1 5 948.328 122.525 6
 -6 -1 5 1192.69 132.739 6
 -6 -1 -5 768.863 93.597 8
 -6 1 5 862.756 111.072 7
 6 -1 -5 1144.96 99.251 2
 6 1 -5 962.797 74.8831 2
 6 -1 -6 16604.4 577.837 10
 6 1 -6 16277.9 599.457 10
 -6 1 -6 17865.3 557.619 8
 -6 -1 -6 17415 557.009 8
 -6 -1 6 16183.9 548.609 8
 -6 1 6 16048.7 551.048 8
 -6 1 6 17158 572.841 7
 -6 1 6 17037.2 536.472 1
 -6 -1 6 17405.9 568.552 1
 -6 -1 6 17521.1 626.347 6
 -6 1 6 15985.1 595.844 6
 6 -1 6 16942.3 541.202 6
 -6 -1 7 97.3677 66.5076 7
 -6 1 7 39.593 43.1514 1
 -6 -1 7 31.288 52.9426 1
 -6 -1 7 67.6499 67.7192 8
 -6 1 7 85.7334 70.2723 8
 6 -1 -7 18.1554 59.3572 10
 6 1 -7 -20.2329 70.7148 10
 -6 1 7 31.8925 62.3121 7
 -6 -1 8 7523.34 358.858 1
 -6 -1 8 8217.69 403.997 8
 -6 1 8 8113.81 409.732 8
 -6 -1 9 252.105 96.3068 8
 -6 1 9 535.275 125.555 8
 -6 -1 10 5613.91 375.365 8
 -6 1 10 4824.3 356.684 8
 -6 2 0 613.524 60.1622 7
 6 2 0 571.883 64.2566 3
 6 -2 0 572.139 62.6624 3
 -6 -2 0 650.095 63.9685 1
 6 -2 0 613.887 63.3417 1
 -6 -2 0 606.827 40.2165 6
 6 2 0 697.41 68.9928 9
 6 2 0 616.77 70.2072 10
 -6 -2 1 7653.63 240.885 6
 6 -2 -1 7745.71 258.049 6
 -6 2 1 7447.98 248.277 2
 6 2 1 7740.82 273.343 3
 6 -2 1 7375.66 269.562 3
 6 -2 1 7916.66 257.075 1
 6 -2 -1 7580.63 266.902 1
 -6 -2 -1 7874.49 237.226 1
 6 2 1 7945.44 259.428 10
 6 2 -1 7441.64 283.668 10
 6 2 -1 7246.96 267.023 9
 -6 -2 -1 8364.5 258.369 9
 -6 -2 1 7437.74 270.119 1
 -6 2 -1 7533.54 222.816 7
 -6 2 1 7265.37 259.794 7
 6 2 2 26.7828 26.0685 10
 6 -2 -2 124.89 70.1511 6
 -6 -2 2 8.07625 29.9469 6
 6 -2 -2 6.45927 25.8729 2
 -6 2 2 109.763 42.6293 2
 -6 -2 -2 128.993 56.231 3
 -6 2 -2 88.0265 67.4923 3
 -6 2 2 26.1241 35.694 7
 6 2 -2 150.429 73.3262 10
 6 -2 -2 159.994 58.1204 1
 -6 2 2 -7.64104 29.11 1
 -6 2 3 102772 2250.93 7
 -6 2 -3 98183.9 2203.51 8
 -6 -2 -3 101521 2211.27 8
 -6 -2 3 100234 2256.61 6
 6 -2 -3 101176 2271.25 6
 6 -2 -3 102066 2184.94 2
 -6 2 -3 97948.1 2246.37 3
 -6 -2 -3 103101 2251.42 3
 -6 2 3 99679.3 2211.02 1
 6 2 -3 103338 2291.15 10
 6 -2 -4 2019.41 123.078 2
 6 2 -4 2120.66 88.774 2
 -6 2 -4 1935.81 133.544 8
 -6 -2 -4 1821.05 130.178 8
 6 2 4 2218.96 99.3327 6
 -6 -2 4 2039.12 161.802 6
 -6 2 4 2187.79 155.364 7
 -6 -2 -4 1960.92 71.514 7
 -6 2 4 1848.95 129.874 1
 -6 -2 5 33059.3 930.57 6
 6 2 5 31685.8 765.025 6
 6 -2 -5 31818.8 803.71 2
 6 2 -5 32352.4 732.99 2
 6 2 -5 31944.6 923.755 10
 -6 2 -5 31523.6 838.325 8
 -6 -2 -5 30955.4 837.093 8
 -6 2 5 30076.1 863.769 7
 -6 2 5 32281.8 901.902 6
 6 -2 -5 31650.7 873.335 10
 -6 2 -6 92.7699 51.8297 8
 -6 -2 -6 279.932 70.8776 8
 -6 -2 6 157.741 66.7575 6
 6 -2 -6 73.1172 44.7624 2
 -6 2 6 35.685 66.1755 6
 -6 2 6 56.9314 43.4187 1
 6 2 -6 153.578 73.1439 10
 6 -2 -6 15.5265 57.5957 10
 -6 2 6 251.034 76.3595 7
 -6 -2 6 138.919 58.2504 8
 -6 2 6 127.804 59.5423 8
 -6 2 7 4079.67 224.832 1
 -6 -2 7 4785.23 279.414 1
 6 -2 -7 4644.69 278.251 10
 6 2 -7 4337.45 298.584 10
 6 -2 7 4252.1 259.174 6
 -6 2 7 4100.48 256.327 7
 6 -2 -7 4294.8 229.746 2
 -6 -2 7 4834.04 277.481 8
 -6 2 7 4634.8 275.575 8
 -6 -2 8 39.5534 81.0477 8
 -6 2 8 20.3218 73.2089 8
 -6 -2 8 17.8746 56.3107 1
 -6 2 9 2741.74 247.111 8
 -6 -2 9 1941.19 208.225 8
 -6 -2 10 75.3485 87.7779 8
 -6 2 10 -25.9006 81.5931 8
 6 -3 0 63676.8 1442.5 3
 6 3 0 67439.6 1448 3
 6 -3 0 62616.7 1440.63 1
 6 3 0 67320 1484.82 10
 -6 -3 0 64753.7 1456.67 9
 -6 -3 0 62963.3 1448.51 10
 -6 -3 0 63633.9 1366.8 6
 -6 3 0 63455 1421.18 7
 -6 3 0 65007.3 1446.02 2
 -6 -3 1 12329.8 350.133 6
 -6 3 1 12376 372.837 7
 -6 3 1 11758.7 361.288 2
 6 -3 -1 12187.6 374.15 1
 -6 -3 -1 12576.3 342.132 1
 -6 3 -1 12460.4 328.949 7
 -6 -3 -1 11879.2 371.493 9
 6 3 -1 12980.9 398.057 9
 -6 -3 1 12144.4 388.926 10
 -6 -3 -1 11945.2 351.103 10
 6 3 -1 12151.9 409.191 10
 6 3 1 12558.6 379.204 10
 -6 3 2 106187 2317.71 7
 -6 -3 -2 103686 2219.13 1
 -6 -3 2 104620 2340.93 10
 -6 -3 2 105486 2313.28 6
 6 -3 -2 104732 2323.06 6
 -6 3 -2 107493 2209.4 5
 6 3 -2 107578 2381.56 10
 -6 3 2 105528 2285.98 2
 6 3 -2 106110 2343.23 9
 6 -3 -2 108247 2292.24 2
 -6 3 -2 106090 2317.02 3
 -6 -3 -2 106803 2313.35 3
 6 -3 -2 103030 2312.42 1
 -6 -3 -2 102643 2281.31 8
 -6 -3 -3 51.8466 39.5206 3
 -6 3 -3 84.8165 43.4751 3
 -6 3 3 42.2655 31.3719 1
 -6 3 3 104.486 41.8627 7
 -6 3 -3 113.132 36.0334 8
 -6 -3 -3 57.7139 33.8228 8
 -6 -3 3 -11.6048 39.2991 6
 6 -3 -3 35.4981 41.3819 6
 -6 -3 3 81.1164 40.5276 10
 6 3 -3 164.666 61.1525 10
 -6 -3 -3 46.6346 23.7675 5
 -6 3 -4 94.845 39.748 8
 -6 -3 -4 -9.622 36.6515 8
 6 -3 -4 26.6277 36.381 2
 -6 3 4 27.4377 31.9713 1
 6 -3 -4 15.1788 45.9459 6
 -6 -3 4 14.5553 44.059 6
 -6 3 -4 57.3266 16.9692 9
 -6 -3 -4 18.5614 19.2016 7
 -6 3 4 71.9599 43.2106 7
 6 3 -5 109.487 65.7724 10
 -6 3 5 202.57 65.7315 7
 -6 3 5 140.338 36.5504 4
 -6 3 -5 101.596 32.2615 4
 -6 -3 5 52.9341 67.2338 6
 -6 3 -5 33.5751 41.5433 8
 -6 -3 -5 170.303 54.3764 8
 6 -3 -5 92.6239 54.2695 10
 -6 -3 6 11510.8 433.17 8
 -6 3 6 11786.9 443.118 8
 -6 3 -6 11484.5 424.011 8
 -6 -3 -6 12111.8 432.584 8
 -6 3 6 11102.9 439.608 7
 -6 -3 6 11149.3 494.888 6
 -6 3 6 10903.2 390.685 1
 6 -3 -6 11411.6 445.045 10
 6 -3 -6 12069.9 413.375 2
 6 3 -6 12088.2 511.482 10
 6 -3 -7 415.016 86.2199 2
 -6 -3 7 281.168 80.7411 8
 -6 3 7 428.451 98.4217 8
 6 -3 -7 257.642 85.1612 10
 -6 3 7 312.486 86.4825 7
 6 -3 -8 22960.1 696.77 2
 -6 -3 8 21297.9 741.748 8
 -6 3 8 21169.9 748.221 8
 -6 -3 8 22514.2 754.542 1
 -6 -3 9 -88.787 113.092 8
 -6 3 9 -23.1147 94.737 8
 -6 -3 10 3673.77 300.528 8
 -6 3 10 3548.57 304.492 8
 -6 -4 0 284.928 53.284 10
 -6 -4 0 345.52 58.1698 9
 6 -4 0 418.99 67.378 1
 -6 4 0 423.467 73.2863 2
 6 4 0 363.517 56.8811 3
 6 -4 0 364.847 53.0957 3
 -6 4 0 323.757 50.213 7
 -6 -4 1 15318.7 479.596 10
 -6 -4 -1 15681.6 446.087 10
 -6 -4 -1 15996.1 427.025 1
 -6 4 1 16434.8 459.216 2
 6 4 -1 15670.1 511.624 10
 6 -4 -1 15180.3 452.734 1
 -6 4 -1 15832 411.762 7
 -6 4 1 15436.6 453.163 7
 6 4 -1 15942.6 486.018 9
 -6 -4 -1 16401.5 474.992 9
 -6 4 2 486.315 64.8636 2
 -6 4 2 425.884 62.8928 7
 -6 -4 -2 386.394 47.2207 10
 -6 -4 2 343.273 64.4672 10
 6 4 -2 428.96 72.8769 9
 -6 -4 -2 286.277 55.0883 3
 -6 4 -2 263.617 56.9311 3
 -6 -4 -2 342.65 40.5701 1
 6 -4 -2 321.612 56.8001 1
 6 -4 -2 358.223 61.947 6
 -6 4 -2 420.2 55.3596 8
 -6 -4 -2 397.808 54.9939 8
 -6 4 -2 326.903 36.8884 5
 6 -4 -2 670.376 73.0425 2
 6 4 -2 516.429 89.1831 10
 -6 4 -3 24782.5 633.893 8
 -6 -4 -3 24575.3 637.153 8
 -6 -4 3 24374 703.252 10
 -6 -4 -3 22786.2 585.991 5
 6 -4 -3 23806 664.55 1
 -6 4 3 25745.9 685.594 7
 6 -4 -3 24402.6 650.894 2
 -6 -4 -3 24902.5 672.336 3
 -6 4 -3 24191.9 674.022 3
 -6 -4 4 61.3996 46.4789 6
 6 -4 -4 63.0658 47.7391 6
 6 4 -4 104.52 56.8818 9
 -6 4 -4 14.0361 30.6898 4
 -6 4 4 48.5671 32.1065 4
 -6 -4 4 96.8066 45.2315 10
 6 4 -4 88.5333 55.7968 10
 -6 4 -4 56.5064 35.8933 8
 -6 -4 -4 86.2833 37.4854 8
 -6 4 4 111.97 53.2696 7
 -6 -4 -4 100.636 30.8055 7
 -6 4 -5 42564.6 991.748 4
 -6 4 5 43141.8 992.576 4
 6 -4 -5 41783.9 1073.25 2
 6 -4 -5 42847.2 1201.59 6
 -6 4 -5 42790.3 1068.73 8
 -6 -4 -5 42092.4 1069.53 8
 -6 4 5 44085.4 1122.67 7
 -6 -4 5 42447.8 1184.6 6
 6 4 -5 44493.3 1218.5 10
 6 -4 -6 1673.43 144.878 2
 -6 4 -6 1956.89 152.464 8
 -6 -4 -6 1532.97 142.652 8
 -6 -4 6 2019.85 160.996 8
 -6 4 6 1873.6 156.744 8
 6 -4 -6 1848.16 166.421 10
 -6 -4 6 2026.29 199.318 6
 -6 4 6 2115.27 173.325 7
 -6 4 7 4128.44 262.692 7
 -6 -4 7 4521.55 265.803 8
 -6 4 7 4498.92 272.221 8
 6 -4 -7 3937.01 257.171 10
 6 -4 -7 4385.72 253.127 2
 -6 -4 8 115.232 69.1859 8
 -6 4 8 -20.0575 65.5713 8
 6 -4 -8 -16.4311 73.2023 2
 -6 -4 9 2464.64 233.636 1
 -6 -4 9 2503.49 233.627 8
 -6 4 9 2962.94 253.601 8
 6 -5 0 229344 4802.54 7
 -6 5 0 220304 4826.09 2
 6 5 0 231040 4792.67 3
 6 -5 0 229782 4797.39 3
 -6 5 0 224891 4791.97 7
 -6 -5 0 235778 4869.98 9
 -6 -5 0 233242 4857.13 10
 -6 5 -1 797.147 68.6432 5
 -6 -5 1 757.708 90.5147 10
 -6 -5 -1 616.952 72.6016 10
 6 -5 1 733.051 69.5095 7
 6 5 -1 762.314 95.7465 9
 -6 -5 -1 643.541 81.6254 9
 -6 5 1 638.143 74.2562 7
 6 -5 -1 638.223 75.0468 1
 -6 5 1 791.545 84.0305 2
 -6 -5 -2 26604.4 582.635 6
 -6 5 -2 26566.5 669.985 8
 -6 -5 -2 27946 679.928 8
 -6 5 2 27663.2 716.811 2
 6 -5 -2 26798.9 715.575 2
 -6 5 -2 27307.2 706.175 3
 -6 -5 -2 26313.3 693.484 3
 6 -5 -2 27620.2 735.435 6
 -6 -5 2 27938.2 773.828 10
 -6 -5 -2 27970.3 686.725 10
 6 5 -2 27536.6 761.877 9
 -6 5 2 26613.8 723.301 7
 -6 5 -2 27723.8 641.903 5
 6 -5 2 26931.8 647.975 7
 -6 -5 -2 27309.6 637.257 1
 6 -5 -2 27314.4 715.69 1
 -6 5 -3 70.834 32.3011 8
 -6 -5 -3 112.836 36.6326 8
 -6 5 -3 71.535 38.0772 4
 -6 5 3 39.3947 33.0605 4
 -6 -5 -3 142.467 37.5289 5
 -6 5 3 58.3117 42.049 7
 -6 -5 -3 128.197 30.4628 10
 -6 -5 3 56.0319 44.1628 10
 -6 5 -3 106.549 44.6801 3
 -6 -5 -3 81.9176 35.829 3
 6 -5 3 100.965 26.227 7
 6 -5 -3 41.6952 35.3162 1
 -6 -5 -4 74.6006 44.7904 3
 -6 5 -4 -50.7189 49.5444 3
 -6 5 -4 15.585 29.6774 4
 -6 5 4 -7.72799 36.3611 4
 -6 5 -4 46.7012 41.6117 8
 -6 -5 -4 9.50633 36.2043 8
 6 5 -4 48.5844 52.943 9
 6 -5 -4 -16.4427 55.64 6
 6 -5 -4 34.2724 38.658 2
 -6 -5 4 15.0747 45.6255 10
 -6 -5 -4 -6.25083 28.3787 7
 -6 5 4 13.1436 36.315 7
 6 -5 -5 307.799 73.5705 2
 -6 -5 5 309.218 81.0634 6
 6 -5 -5 141.708 75.1319 6
 -6 5 -5 232.311 59.6949 8
 -6 -5 -5 168.967 54.9208 8
 -6 -5 -5 224.376 48.6021 4
 -6 5 5 172.183 44.9155 4
 -6 -5 5 170.003 48.8249 4
 -6 5 -5 123.222 40.222 4
 -6 5 5 73.3031 57.4025 7
 6 5 -5 111.68 72.8219 9
 -6 -5 5 386.077 87.8507 10
 6 5 -6 16073.4 635.952 9
 -6 -5 6 16675.3 552.356 8
 -6 5 6 16688.1 559.802 8
 -6 5 -6 16572.3 540.507 8
 -6 -5 -6 16906.4 548.653 8
 -6 -5 6 17179.8 661.395 6
 6 -5 -6 17913.1 585.616 10
 -6 5 6 16882.7 583.827 7
 6 -5 -6 16578.5 561.156 2
 6 5 -7 590.19 127.413 9
 6 -5 -7 454.599 94.5026 2
 -6 -5 7 535.127 103.518 8
 -6 5 7 254.095 81.5382 8
 6 -5 -7 476.052 96.6684 10
 6 -5 -8 9498.95 423.011 2
 -6 -5 8 9424.73 433.67 8
 -6 5 8 8601.65 425.105 8
 6 5 -8 9161.26 502.572 9
 -6 5 9 63.1129 80.1203 5
 -6 -5 9 -23.5693 68.2986 1
 6 5 -9 61.7632 97.2837 9
 6 -5 -9 -19.3914 79.4674 2
 -6 -5 9 21.4136 79.3769 8
 -6 5 9 -67.4215 73.4701 8
 6 6 0 180.175 41.4333 3
 6 -6 0 246.717 46.3162 3
 -6 -6 0 299.454 61.1199 10
 -6 6 0 97.1214 37.947 4
 -6 6 0 135.845 42.0307 7
 6 -6 0 102.997 41.2174 7
 -6 -6 0 219.582 58.4792 9
 -6 6 0 156.068 43.197 5
 -6 6 0 241.458 58.4083 2
 -6 -6 1 9437.01 374.993 10
 -6 -6 -1 9822.67 352.619 10
 -6 -6 -1 8949.29 357.668 9
 -6 6 1 9291.36 341.747 2
 -6 -6 1 10152.6 231.246 2
 -6 6 -1 9934.99 352.374 2
 6 -6 1 9218.63 306.197 7
 6 -6 -1 10035.8 345.464 7
 -6 6 1 9337.45 326.237 4
 -6 6 -1 9870.73 331.432 4
 -6 6 1 9242.65 333.403 7
 -6 6 -1 9369.18 303.019 5
 6 -6 -1 9557.67 336.571 1
 -6 -6 -2 342.456 32.8479 6
 -6 6 2 231.553 58.4546 2
 6 -6 -2 234.182 52.1875 1
 -6 6 2 262.021 59.857 7
 6 -6 2 311.395 46.5419 7
 -6 6 -2 293.517 45.8966 8
 -6 -6 -2 349.007 51.7664 8
 -6 6 2 291.376 59.0432 4
 -6 6 -2 311.057 57.8838 4
 -6 -6 -2 237.646 50.2151 10
 -6 -6 2 388.486 82.6435 10
 -6 -6 -2 279.007 50.5652 3
 -6 6 -2 193.248 47.3691 3
 -6 -6 -3 37976.8 884.842 10
 6 -6 3 37381.6 845.966 7
 -6 6 3 35914.3 960.834 7
 6 -6 -3 36590.8 990.901 6
 -6 -6 3 37341.3 1015.71 10
 -6 -6 -3 36358.1 794.528 1
 6 -6 -3 36632.6 937.614 1
 -6 6 3 35074.3 899.131 4
 -6 -6 -3 35450.1 921.732 3
 -6 6 -3 36136.1 931.901 3
 6 6 -3 37555.2 1012.66 9
 -6 -6 -3 38397.9 902.051 5
 -6 6 -3 36986.7 890.692 8
 -6 -6 -3 38615 901.37 8
 6 6 -4 190.498 72.6919 9
 6 -6 -4 269.14 65.4336 2
 -6 6 -4 174.983 48.4694 8
 -6 -6 -4 234.277 51.9603 8
 6 -6 -4 329.282 85.7633 6
 -6 -6 -4 209.735 64.8179 3
 -6 6 -4 265.636 67.3626 3
 -6 -6 4 166.435 49.9848 4
 -6 -6 -4 125.366 49.0476 4
 -6 -6 -4 273.549 56.8854 7
 -6 6 4 221.838 64.2439 7
 -6 -6 4 215.005 69.4331 10
 -6 6 5 47564.7 1250.16 7
 6 6 -5 48983.2 1323.53 9
 -6 -6 5 47990.4 1285.64 10
 6 -6 -5 47765.7 1235.49 2
 -6 6 -5 46885.8 1177.19 8
 -6 -6 -5 50902.8 1196.32 8
 -6 -6 5 47344.3 1174.38 8
 -6 6 5 48501.4 1186.83 8
 -6 -6 5 48959.7 1143.68 4
 -6 -6 -5 49051.6 1139.02 4
 6 -6 -5 47691.9 1337 6
 6 -6 -6 151.03 88.0068 6
 -6 -6 6 189.164 82.6759 6
 6 6 -6 180.698 88.2925 9
 -6 6 6 49.9905 65.1588 7
 6 -6 -6 175.438 78.8669 2
 -6 6 -6 127.381 57.8849 8
 -6 -6 6 66.6793 58.3128 8
 -6 -6 -6 116.81 53.248 8
 -6 6 6 180.928 63.2347 8
 -6 -6 7 2160.08 181.396 8
 -6 6 7 2470.56 193.315 8
 6 6 -7 2077.4 225.481 9
 6 -6 -7 2014.79 186.116 2
 -6 6 8 84.0842 71.1328 5
 6 6 -8 114.882 100.374 9
 -6 -6 8 -18.5266 80.9349 8
 -6 6 8 -19.4104 81.3334 8
 6 -6 -8 -19.4863 70.1979 2
 -6 -6 9 1444.4 181.097 8
 -6 6 9 1381.54 178.475 8
 6 6 -9 1750.72 232.358 9
 -6 6 9 1888.56 202.351 5
 6 -6 -9 1519.15 188.146 2
 6 -7 0 13103.7 421.77 7
 -6 7 0 14055.9 424.81 5
 -6 7 0 13773.6 449.881 2
 -6 -7 0 13374.8 475.167 10
 6 -7 0 14196.4 402.663 3
 6 7 0 13817.5 396.213 3
 -6 -7 0 13239.1 476.04 9
 -6 7 -1 472.131 60.6634 5
 -6 -7 1 532.449 88.1432 10
 -6 -7 -1 539.084 82.0604 10
 6 -7 -1 486.154 60.1 3
 6 7 -1 440.761 54.6282 3
 -6 7 1 468.356 74.7898 2
 -6 7 -1 441.313 73.2532 2
 -6 7 1 574.083 76.5764 7
 6 -7 1 581.782 69.1429 7
 -6 -7 1 418.13 32.1739 2
 6 -7 1 371.856 45.1594 9
 -6 -7 1 533.621 87.2608 9
 -6 -7 -1 558.323 84.6506 9
 -6 7 -2 57074 1368.34 2
 -6 -7 -2 56094.6 1277.15 8
 -6 7 -2 56538.1 1274.5 8
 -6 -7 2 54942 1427.67 10
 -6 -7 -2 54679.7 1341.6 10
 6 -7 -2 55868 1340.94 1
 -6 7 2 57123.3 1370.79 5
 -6 -7 -2 60994.7 1343.33 5
 6 -7 2 55565.8 1285.75 7
 6 -7 -2 55940.3 1373.39 7
 6 -7 -2 56409.8 1370.75 2
 -6 7 2 59673.4 1378.47 7
 -6 -7 -3 299.043 60.6106 3
 -6 7 -3 386.135 66.8193 3
 -6 -7 3 377.254 83.722 10
 -6 -7 -3 394.376 64.4958 10
 6 7 -3 300.932 80.3233 9
 6 -7 -3 332.42 67.4516 1
 -6 -7 3 357.418 65.978 4
 -6 -7 -3 337.363 65.4159 4
 6 -7 -3 443.14 77.5622 2
 6 -7 -3 367.837 82.8546 6
 -6 7 3 411.045 81.4075 7
 6 -7 3 354.815 50.3535 7
 -6 -7 -3 335.179 60.1769 5
 -6 7 -3 236.434 48.5785 8
 -6 -7 -3 466.453 62.6602 8
 -6 -7 4 10.1337 39.5961 4
 -6 -7 -4 -9.80633 39.2631 4
 6 -7 -4 -14.2193 56.9321 2
 6 -7 -4 18.4663 68.4517 6
 -6 7 -4 9.03773 34.4195 8
 -6 -7 -4 9.26795 36.2132 8
 6 -7 -4 49.1276 46.7747 1
 -6 7 4 14.6264 52.6904 7
 -6 -7 4 -54.5903 55.0748 10
 -6 7 -4 37.5658 45.1091 3
 -6 -7 -4 12.1214 44.9323 3
 6 7 -4 -18.7033 83.3245 9
 -6 -7 -5 857.283 113.812 3
 -6 7 -5 596.477 103.659 3
 -6 -7 5 743.065 116.286 10
 6 7 -5 943.786 143.887 9
 -6 7 5 865.711 118.957 7
 6 -7 -5 775.045 117.391 2
 6 -7 -5 886.551 144.379 6
 -6 7 5 775.604 97.2458 8
 -6 -7 5 828.159 95.6878 8
 -6 7 -5 669.255 83.413 4
 -6 -7 -5 689.13 88.4634 4
 -6 -7 5 680.67 82.2825 4
 -6 7 -5 603.368 80.7014 8
 -6 -7 -5 715.502 93.4376 8
 6 -7 -6 8733.49 473.794 6
 6 -7 -6 8894.09 406.214 2
 -6 -7 6 8616.57 418.435 10
 6 7 -6 7767.54 433.778 9
 -6 7 -6 9192.24 357.297 8
 -6 -7 -6 9237.32 361.132 8
 -6 -7 6 8925.78 359.579 8
 -6 7 6 8654.78 363.193 8
 -6 7 7 205.315 91.5987 5
 6 -7 -7 308.376 95.3828 2
 -6 7 7 294.632 81.0466 8
 -6 -7 7 234.587 78.6449 8
 6 7 -7 131.765 97.8076 9
 -6 7 8 9950.82 470.503 5
 -6 -7 8 9641.56 428.521 8
 -6 7 8 8694.65 418.653 8
 6 7 -8 9569.39 527.001 9
 -6 -7 9 387.337 115.644 8
 -6 7 9 255.8 97.029 8
 6 -7 -9 448.615 114.489 2
 -6 7 9 451.37 126.453 5
 6 7 -9 221.073 120.48 9
 -6 8 0 143.133 51.915 4
 -6 -8 0 136.71 53.1949 10
 -6 -8 0 183.878 68.3499 9
 -6 8 0 132.658 51.731 2
 -6 -8 0 204.587 36.4626 2
 -6 8 1 2913.25 181.365 5
 6 -8 -1 2950.25 144.429 3
 6 8 -1 2988.11 143.437 3
 -6 8 -1 2965.9 179.166 4
 -6 8 1 3007.04 177.955 4
 -6 -8 -1 3118.49 134.216 8
 -6 8 -1 3084.78 132.503 8
 -6 -8 1 2848.49 202.807 9
 6 -8 1 2694.25 132.249 9
 -6 -8 -1 2903.35 202.527 9
 -6 8 -1 3043.54 188.767 2
 6 -8 -1 3130.18 188.641 7
 6 -8 1 2861.91 162.09 7
 -6 -8 1 2348.88 192.761 10
 -6 -8 -1 3141.99 200.368 10
 -6 8 1 3040.56 188.678 2
 -6 -8 1 3196.62 187.878 4
 -6 -8 -1 2711.82 176.243 4
 6 -8 -2 1093.09 121.216 7
 -6 8 -2 1132.72 81.9717 8
 -6 -8 -2 997.92 79.2993 8
 -6 -8 -2 1096.22 108.475 5
 -6 8 -2 1113.31 108.859 4
 -6 8 2 981.782 104.588 4
 -6 8 -2 799.007 104.888 2
 6 -8 -2 1038.91 116.208 2
 -6 -8 2 1073.89 130.396 10
 -6 8 2 1052.28 114.182 5
 -6 -8 2 1150.62 111.832 4
 -6 -8 -2 1126.58 107.299 4
 -6 -8 -2 907.156 104.312 10
 6 -8 2 992.05 90.484 7
 6 -8 -2 993.2 103.484 1
 -6 -8 3 61381.9 1441.5 4
 -6 -8 -3 60852.3 1433.43 4
 6 -8 -3 58750.8 1481.95 2
 -6 8 3 60952.1 1482.44 7
 -6 8 -3 61135.5 1409.54 3
 -6 -8 -3 59351.8 1393.42 3
 6 -8 -3 61450.7 1524.01 6
 6 8 -3 58745.6 1545.09 9
 -6 8 -3 61401.4 1429.29 4
 -6 8 3 57666.2 1417.83 4
 6 -8 -3 59853.3 1439.62 1
 -6 -8 -3 61586.7 1432.47 5
 -6 8 3 56890.4 1478.83 5
 6 -8 3 61862.7 1367.3 7
 -6 -8 3 62147.7 1565.61 10
 -6 -8 -3 58149.6 1411.21 10
 -6 -8 -3 61404.9 1368.76 8
 -6 8 -3 60385.7 1362.87 8
 6 -8 -4 314.495 73.8681 1
 -6 8 4 156.311 61.2421 7
 -6 -8 -4 136.932 53.851 7
 -6 8 4 379.011 88.8673 5
 -6 -8 4 318.581 90.5084 10
 -6 -8 -4 140.044 48.2037 4
 -6 8 -4 193.326 55.6986 4
 -6 -8 4 210.759 56.691 4
 -6 8 4 194.09 56.7054 4
 6 -8 -4 220.559 70.3305 2
 -6 8 -4 220.708 53.072 8
 -6 -8 -4 216.935 50.1503 8
 -6 -8 -4 290.762 69.0669 3
 -6 8 -4 279.198 69.6939 3
 6 8 -4 260.342 87.6018 9
 6 -8 -4 489.861 102.818 6
 6 8 -5 27139.8 896.6 9
 6 -8 -5 27846.7 913.834 6
 -6 8 5 25671.6 721.466 4
 -6 8 -5 28545.5 735.621 4
 6 -8 -5 27713.9 835.064 2
 -6 -8 5 26223.3 726.876 4
 -6 8 5 25851.2 813.474 7
 -6 8 5 27583.8 846.938 5
 -6 -8 5 27049.3 869.68 10
 -6 -8 5 27096.5 732.834 8
 -6 8 5 26963.4 738.314 8
 -6 8 -5 27613.7 734.109 8
 -6 -8 -5 27528.8 736.221 8
 -6 8 -5 26197 788.687 3
 -6 -8 -5 27114 785.603 3
 -6 8 -6 98.0433 52.4867 8
 -6 -8 -6 75.177 51.3773 8
 -6 8 6 179.998 72.069 5
 -6 -8 6 116.763 60.0064 8
 -6 8 6 67.3953 49.9962 8
 -6 -8 -6 32.8821 70.3949 3
 -6 8 -6 85.9369 75.105 3
 6 8 -6 99.0212 83.7874 9
 6 -8 -6 76.4488 64.6975 2
 6 -8 -6 137.293 95.9797 6
 6 8 -7 2245.44 240.524 9
 -6 8 7 2391.66 222.713 5
 6 -8 -7 2204.61 211.494 2
 -6 -8 7 2343.26 190.183 8
 -6 8 7 2629.26 200.797 8
 -6 8 8 -45.7538 66.2921 5
 6 -8 -8 -22.7192 81.8437 2
 -6 -8 8 52.886 63.5057 8
 -6 8 8 -18.3262 59.9106 8
 6 8 -8 29.9277 90.58 9
 -6 8 9 1269.02 176.269 5
 6 8 -9 989.141 186.514 9
 -6 -8 9 1188.98 157.709 8
 -6 8 9 1417.16 172.9 8
 6 -8 -9 1100.84 163.775 2
 -6 -9 0 46883.3 1220.3 9
 -6 9 0 44317.4 1135.78 4
 6 -9 0 45208.5 1134.99 7
 -6 -9 0 43596.1 1201.43 10
 -6 -9 0 45285.5 1029.42 2
 -6 9 0 46456.4 1160.24 2
 -6 9 0 44483.7 1121.13 5
 -6 -9 0 46604.9 1153.2 4
 -6 9 1 89.6055 51.2743 5
 6 9 -1 111.061 36.1314 3
 6 -9 -1 60.0966 30.9076 3
 -6 -9 -1 68.0525 55.6383 9
 -6 -9 1 68.6398 54.0783 9
 6 -9 1 74.2303 37.287 9
 6 -9 -1 26.5898 43.4885 7
 -6 9 -1 91.1377 27.6671 8
 -6 -9 1 50.9713 48.5531 4
 -6 -9 -1 75.6747 48.0569 4
 -6 9 -1 73.7355 41.6123 4
 -6 9 1 73.7908 48.0779 4
 -6 9 -1 92.953 53.1883 2
 -6 -9 -1 61.0343 34.6689 2
 -6 9 1 80.8232 51.3234 2
 -6 -9 1 36.0959 56.8746 10
 -6 -9 -1 92.615 55.6263 10
 6 -9 -2 26197.7 776.808 7
 -6 -9 -2 24220.4 743.518 10
 -6 -9 2 26316.4 831.077 10
 -6 9 -2 26300.9 637.078 8
 -6 9 -2 26344.5 758.551 2
 6 -9 -2 26834.1 738.466 1
 -6 -9 -2 27305.8 747.709 5
 -6 9 2 25170.1 761.127 5
 -6 -9 -2 23770.8 793.074 9
 -6 9 2 26002.4 735.771 4
 -6 9 -2 26242 736.944 4
 -6 -9 2 28181.9 757.599 4
 -6 -9 -2 25364.2 735.511 4
 6 -9 -3 79.8405 54.0496 2
 -6 9 -3 70.6391 50.9107 2
 -6 -9 -3 23.5789 35.706 10
 -6 9 3 97.1514 58.3443 5
 -6 -9 -3 75.7638 56.2705 5
 6 -9 3 93.4836 44.5704 7
 -6 9 -3 24.4371 48.9386 4
 -6 -9 3 50.0902 42.3946 4
 -6 -9 -3 24.4552 38.5416 4
 -6 9 3 12.3151 48.137 4
 6 -9 -3 71.531 58.4755 6
 6 -9 -3 101.271 59.0019 7
 -6 9 -3 99.5975 41.1266 3
 -6 9 -3 111.701 39.0784 8
 6 -9 -3 36.6875 42.7588 1
 -6 -9 -4 24.3395 43.8409 7
 -6 9 -4 34.3835 51.0606 3
 -6 9 4 54.146 59.0038 5
 -6 9 -4 -83.4993 49.9827 4
 -6 9 4 -35.8669 47.8689 4
 -6 -9 4 84.9339 58.0649 4
 -6 -9 -4 94.3575 62.6841 4
 -6 -9 4 -21.5132 81.9316 10
 -6 9 4 26.4618 36.148 8
 6 -9 -4 62.6675 68.2897 6
 6 -9 -4 -17.407 52.6849 2
 -6 9 -4 67.9486 39.9634 8
 6 9 -4 65.5148 80.9513 9
 6 -9 -4 51.794 64.9901 1
 -6 9 -5 450.012 91.4856 3
 -6 9 5 453.375 71.6701 8
 -6 9 5 454.64 103.943 5
 6 -9 -5 244.629 107.178 6
 6 -9 -5 434.677 102.114 2
 6 9 -5 353.621 107.338 9
 -6 -9 5 482.08 81.2621 4
 -6 9 -5 323.204 71.7773 4
 -6 9 5 379.746 72.2621 4
 -6 9 6 12184.7 517.498 5
 6 -9 -6 10870.1 489.602 2
 6 -9 -6 10465.8 553.354 6
 -6 9 6 10709.1 407.372 8
 6 9 -6 10621.5 533.056 9
 -6 9 7 15.3321 58.3925 8
 6 9 -7 -28.3315 92.6201 9
 6 -9 -7 22.5674 62.353 2
 6 -9 -7 -161.438 112.841 6
 6 -9 -8 5234.28 346.783 2
 -6 9 8 5435.03 307.791 8
 -6 9 8 5355.64 348.434 5
 6 9 -8 5285.13 392.768 9
 -6 9 9 141.727 85.142 5
 -6 10 0 213.1 69.2352 2
 6 -10 0 211.954 66.6185 7
 -6 -10 0 221.633 74.0656 10
 -6 -10 0 166.098 66.3692 4
 -6 10 0 302.179 74.0947 4
 -6 -10 0 130.214 69.0798 9
 -6 -10 -1 5913.94 318.47 10
 -6 -10 1 6208.92 345.618 10
 -6 -10 -1 6661.71 309.087 5
 -6 -10 -1 6587.7 248.924 2
 -6 10 1 6776.72 314.911 2
 -6 10 1 6900.2 312.489 4
 -6 10 -1 6525.55 302.934 4
 -6 -10 -1 6350.09 342.228 9
 -6 -10 1 6752.35 351.056 9
 -6 10 -1 6503.05 310.507 2
 -6 10 1 6728.6 309.526 5
 -6 -10 1 6134.91 297.129 4
 -6 -10 -1 6506.55 304.68 4
 6 -10 1 6730.75 290.521 7
 6 -10 -1 6025.88 303.793 7
 -6 -10 2 208.533 81.4812 10
 -6 -10 -2 -30.3966 51.429 10
 6 -10 -2 12.9565 51.8759 1
 6 -10 2 32.8844 45.9305 7
 6 -10 -2 66.4486 61.5787 7
 -6 -10 -2 13.6641 43.0447 4
 -6 10 -2 -13.7116 50.8267 4
 -6 10 2 -27.5818 49.6804 4
 -6 -10 2 -13.8459 46.8527 4
 -6 10 -2 14.5461 56.8368 2
 -6 -10 -2 -19.5009 53.8795 9
 -6 10 2 15.7535 58.3956 5
 -6 -10 -2 14.0514 50.6189 5
 6 -10 -3 11484.9 485.409 6
 -6 -10 -3 11604.4 435.972 5
 -6 10 3 11962.7 473.618 5
 -6 10 3 11505.5 423.781 4
 -6 10 -3 10775.2 414.687 4
 6 -10 -3 11313.3 414.712 1
 6 -10 -3 11499.3 474.058 7
 -6 -10 -3 10085.2 399.889 10
 -6 -10 3 10640.2 493.207 10
 6 -10 -3 11286 462.689 2
 -6 10 -3 10875.3 434.62 2
 -6 -10 3 11268.1 422.558 4
 -6 -10 -3 11184.9 417.522 4
 -6 -10 4 -23.105 75.5338 10
 6 -10 -4 26.909 49.8746 1
 6 -10 -4 22.4015 70.57 6
 -6 10 4 19.1434 52.8923 5
 -6 10 -4 -15.5924 68.1168 2
 6 -10 -4 -38.0848 64.4376 2
 -6 10 -4 26.7391 45.2416 4
 -6 -10 4 26.6604 48.0216 4
 -6 -10 -4 64.9608 57.8817 4
 -6 10 4 13.4799 45.6152 4
 -6 -10 -4 13.8686 59.3621 7
 -6 -10 5 32993.3 887.69 4
 6 -10 -5 32096.6 996.247 2
 -6 10 5 32435.4 1001.2 5
 6 10 -5 30934.8 1049.23 9
 -6 10 -5 33527.2 891.422 4
 -6 10 5 33767.8 891.936 4
 6 -10 -5 31728.2 1056.94 6
 -6 10 6 357.666 99.9845 5
 6 -10 -6 449.125 125.775 6
 6 10 -6 327.372 128.666 9
 6 -10 -6 668.523 129.454 2
 -6 10 7 1322.99 176.535 5
 6 -10 -7 1244.47 206.89 6
 6 -10 -7 891.948 152.029 2
 6 10 -7 998.663 179.167 9
 -6 10 8 24.4541 79.944 5
 6 10 -8 -31.1217 101.741 9
 6 -10 -8 25.6659 70.9131 2
 -6 -11 0 46427.1 1338.9 10
 6 -11 0 49978.7 1278.22 7
 -6 -11 0 51434.4 1289.87 4
 -6 11 0 47807.8 1274.04 4
 -6 11 0 51303.2 1291.64 2
 -6 -11 0 52328.4 1374.09 9
 -6 -11 -1 1755.28 172.268 10
 -6 -11 1 1594.67 180.22 10
 -6 11 -1 1431.96 146.555 2
 6 -11 1 1570.38 141.759 7
 6 -11 -1 1348.8 144.522 7
 -6 11 -1 1516.05 145.882 4
 -6 11 1 1597.36 152.281 4
 -6 -11 -1 1509.39 148.558 4
 -6 -11 1 1473.8 148.877 4
 -6 -11 -1 1283.09 144.27 5
 -6 11 1 1748.89 159.472 5
 -6 -11 -1 1401.93 163.97 9
 -6 -11 1 1366.44 166.133 9
 -6 -11 2 17762.6 585.658 4
 -6 -11 -2 16930.5 571.921 4
 6 -11 2 16801.8 537.787 7
 6 -11 -2 16767 606.013 7
 -6 -11 -2 17826.2 655.325 9
 -6 11 -2 16974.3 578.418 2
 -6 11 -2 17177.9 576.999 4
 -6 11 2 16787.2 573.778 4
 -6 -11 -2 17993.4 533.14 2
 -6 11 2 16336.6 592.671 5
 -6 -11 -2 17607.1 587.577 5
 -6 -11 2 16170.4 646.363 10
 -6 -11 -2 14637.8 565.431 10
 6 -11 -2 16303.5 555.086 1
 6 -11 -3 -21.1589 69.1715 6
 -6 -11 -3 55.8045 57.173 2
 -6 11 -3 47.3601 56.8703 2
 6 -11 -3 95.809 66.9678 2
 6 -11 -3 59.6305 71.6046 7
 -6 11 3 94.4423 61.749 5
 -6 -11 -3 95.2518 70.7259 5
 6 -11 3 -34.0953 48.6463 7
 -6 11 -3 45.2874 55.9581 4
 -6 -11 3 14.9104 56.7852 4
 -6 -11 -3 -14.6195 51.0932 4
 -6 11 3 -15.248 42.1293 4
 6 -11 -3 -54.8527 63.3996 1
 6 -11 -4 23.981 78.3972 6
 -6 11 -4 -32.6794 76.8798 2
 6 -11 -4 61.9848 69.9165 2
 -6 11 4 20.5487 74.0252 5
 -6 -11 4 28.793 48.7163 4
 -6 -11 -4 -13.9839 42.3244 4
 -6 11 -4 29.4668 49.8563 4
 -6 11 4 -14.8268 50.1725 4
 -6 -11 -4 78.1098 62.5483 7
 6 -11 -5 27.3001 71.5589 6
 -6 11 5 -22.1414 61.1767 5
 6 -11 -5 67.0606 78.1236 2
 -6 11 -5 56.7957 54.0775 4
 -6 11 5 28.4718 62.1921 4
 -6 -11 -5 15.6945 68.564 7
 6 -11 -6 8079.69 486.48 6
 -6 11 6 7596.29 417.144 5
 6 -11 -6 7154.75 417.263 2
 -6 11 7 99.1842 81.0977 5
 6 -11 -7 138.695 104.972 6
 6 -11 -7 128.159 83.829 2
 -6 11 8 7993.13 449.417 5
 6 -11 -8 8108.78 469.945 2
 6 -12 0 148.171 65.9392 7
 -6 12 0 33.8617 51.2719 4
 -6 -12 0 98.4461 71.6983 4
 -6 -12 0 87.9972 69.3236 9
 -6 -12 0 84.4452 76.6943 5
 -6 12 0 147.8 67.321 2
 -6 -12 0 44.1565 72.1969 10
 -6 12 1 4475.73 265.617 4
 -6 -12 1 4451.98 264.872 4
 -6 -12 -1 4214.46 257.26 4
 -6 12 -1 3952 253.352 4
 6 -12 1 3833.55 238.39 7
 6 -12 -1 3689.69 252.031 7
 -6 -12 -1 3629.59 266.119 10
 -6 -12 1 3524.92 281.222 10
 -6 -12 -1 4019.58 257.437 5
 -6 -12 1 4638.26 304.994 9
 -6 -12 -1 3639.31 281.987 9
 -6 12 -1 4384.78 259.817 2
 6 -12 -2 772.699 109.606 1
 -6 -12 -2 895.492 104.088 2
 -6 12 -2 700.401 111.204 2
 6 -12 2 758.892 112.819 7
 6 -12 -2 553.981 116.882 7
 -6 -12 -2 758.67 118.063 4
 -6 12 -2 707.908 110.191 4
 -6 12 2 730.855 114.04 4
 -6 -12 -2 692.88 110.195 10
 -6 12 2 558.261 107.616 5
 -6 -12 -2 775.009 119.385 5
 -6 -12 -3 19594.1 634.765 2
 6 -12 -3 19489.2 732.923 6
 6 -12 -3 20169.7 713.465 2
 -6 12 3 21903.1 728.942 5
 -6 -12 -3 20061.6 675.098 7
 -6 12 -3 20298.6 664.282 4
 -6 12 3 19258.3 654.493 4
 6 -12 -3 19527.8 716.964 7
 6 -12 -3 19940.2 638.757 1
 -6 12 4 153.913 81.6193 5
 -6 12 -4 326.111 84.3936 4
 -6 12 4 296.551 78.9604 4
 -6 -12 -4 140.677 73.8095 7
 6 -12 -4 155.893 75.4846 2
 -6 -12 -4 282.171 77.1641 2
 6 -12 -4 154.099 81.0233 6
 -6 12 5 8801.5 457.718 5
 6 -12 -5 8207.25 448.602 2
 6 -12 -5 10263.4 531.655 6
 -6 -12 -5 8985.3 407.832 7
 -6 12 -5 8870.52 386.922 4
 -6 12 5 9104.23 390.586 4
 -6 -12 -5 9013.16 433.469 2
 -6 12 6 123.878 86.6743 5
 6 -12 -6 322.385 132.173 6
 6 -12 -6 205.299 100.347 2
 6 -12 -7 2308.69 282.466 6
 -6 12 7 2111.97 225.614 5
 -6 -12 -7 1860.94 211.537 2
 6 -12 -7 2148.91 237.846 2
 6 -13 0 15836.4 589.523 7
 -6 13 0 16230.4 596.485 4
 -6 -13 -1 353.565 94.9701 10
 -6 13 1 352.848 89.2813 4
 -6 13 -1 445.562 100.354 4
 6 -13 1 575.429 104.908 7
 6 -13 -1 413.003 97.5771 7
 -6 13 -2 18792.8 644.726 4
 -6 13 2 18102.9 640.216 4
 6 -13 -2 18236.1 678.851 7
 6 -13 2 18531.1 610.314 7
 6 -13 -3 -23.3184 81.4992 7
 -6 13 3 110.966 74.054 4
 -6 13 -3 73.2657 64.0193 4
 -6 -13 -3 46.7615 57.786 2
 6 -13 -3 24.9033 75.3782 6
 -6 -13 -3 39.2764 70.7503 7
 -6 13 4 93.61 70.8478 5
 -6 -13 -4 58.6241 78.2563 7
 -6 13 -4 53.5453 64.3162 4
 -6 13 4 162.179 78.7365 4
 6 -13 -4 100.487 79.1539 7
 6 -13 -4 24.001 69.567 2
 -6 -13 -4 74.0205 74.1082 2
 6 -13 -4 137.408 107.392 6
 -6 13 -5 68.2569 69.9669 4
 -6 13 5 17.1531 65.3651 4
 -6 -13 -5 251.032 90.8839 7
 -6 13 5 124.272 72.0578 5
 6 -13 -5 -60.8078 99.42 6
 6 -13 -5 229.639 94.6086 2
 -6 -13 -5 278.856 95.5901 2
 -6 13 6 5032.38 355.825 5
 6 -13 -6 5379.5 406.564 6
 -6 -13 -6 5281.49 347.711 2
 6 -13 -6 5016.45 365.236 2
 -6 13 7 26.5938 106.478 5
 -6 -13 -7 -25.9115 78.4247 2
 6 -13 -7 36.2709 89.6338 6
 -6 14 0 -20.4528 66.8631 4
 6 -14 0 79.9064 78.056 7
 6 -14 -1 2729.59 231.935 7
 6 -14 1 2431.74 204.341 7
 -6 14 -1 1732.43 181.751 4
 -6 14 1 2067.25 199.231 4
 6 -14 2 156.217 77.3775 7
 6 -14 -2 70.1832 79.2114 7
 -6 14 -2 242.046 93.294 4
 -6 14 2 101.693 79.5181 4
 -6 -14 -3 11765 516.08 7
 6 -14 -3 10641.2 548.52 6
 6 -14 -3 11997.2 559.27 7
 -6 14 -3 11209.2 492.65 4
 -6 14 3 12062.1 508.391 4
 6 -14 -4 80.4417 99.4024 7
 -6 14 -4 97.2235 75.987 4
 -6 14 4 19.6279 64.1776 4
 -6 -14 -4 21.5175 94.0082 7
 6 -14 -4 58.5681 88.6401 6
 -6 -14 -4 96.937 67.7667 2
 -6 -14 -5 15016 616.604 2
 6 -14 -5 14360 651.802 2
 -6 -14 -5 15831.2 620.145 7
 6 -14 -5 16097.7 726.641 6
 -6 -14 -6 24.6529 77.6641 2
 6 -14 -6 28.3798 89.4043 2
 6 -14 -6 34.5578 112.975 6
 -6 15 0 14595.6 606.731 4
 6 -15 0 15501.5 616.154 7
 6 -15 1 205.121 86.0434 7
 6 -15 -1 163.378 86.61 7
 -6 15 -1 221.391 84.4111 4
 -6 15 1 200.031 77.7795 4
 -6 -15 -2 6573.54 384.686 7
 -6 15 -2 6711.94 384.142 4
 -6 15 2 6449.57 374.211 4
 6 -15 2 5983.88 338.571 7
 6 -15 -2 6870.78 406.092 7
 -6 15 -3 43.3286 68.2689 4
 -6 15 3 152.999 81.0387 4
 6 -15 -3 259.221 112.554 6
 -6 -15 -3 23.2347 86.1445 7
 6 -15 -3 26.8841 90.9885 7
 -6 15 4 -106.008 84.8921 4
 -6 15 -4 20.9846 68.6063 4
 -6 -15 -4 79.795 69.7226 2
 6 -15 -4 -113.856 108.406 7
 6 -15 -4 93.0712 93.9009 6
 -6 -15 -4 -23.4405 93.856 7
 -6 -15 -5 320.525 102.114 7
 -6 -15 -5 320.066 107.678 2
 6 -15 -5 66.71 109.152 6
 -6 16 0 -48.1271 89.2013 4
 6 -16 0 166.739 93.074 7
 6 -16 1 1954.93 206.249 7
 6 -16 -1 1388.8 192.656 7
 -6 16 -1 1558.27 195.934 4
 -6 16 1 1659.49 197.666 4
 6 -16 2 144.923 90.4562 7
 6 -16 -2 54.2157 103.249 7
 -6 -16 -2 25.1916 79.3733 7
 -6 16 -2 95.0228 88.0716 4
 -6 16 2 71.5139 97.7013 4
 6 -16 -3 9453.59 526.342 7
 -6 -16 -3 11223.4 534.863 7
 -6 16 -3 11455.4 519.324 4
 -6 16 3 10576.4 508.673 4
 6 -16 -3 10368.7 562.023 6
 6 -16 -4 32.63 94.5602 6
 -6 -16 -4 75.4182 103.029 7
 -6 -16 -5 11250.6 536.279 7
 -6 -16 -5 11274.9 531.627 2
 6 -17 0 5065.65 354.521 7
 -6 17 0 5715.21 375.405 4
 -6 -17 -1 104.795 82.5318 7
 6 -17 -1 -81.401 108.639 7
 6 -17 1 -23.9175 98.0158 7
 -6 17 -1 -25.6778 70.9458 4
 -6 17 1 25.7346 89.9385 4
 -6 -17 -2 7557.98 444.747 7
 6 -17 -2 8310.38 486.059 7
 6 -17 2 8380.21 431.541 7
 6 -17 -3 64.5617 101.694 6
 6 -17 -3 -30.1552 114.846 7
 -6 -17 -3 53.1988 83.7973 7
 6 -18 0 80.9726 88.252 7
 6 -18 1 934.027 169.043 7
 6 -18 2 -93.6036 106.256 7
 7 0 0 9.11948 19.1086 6
 7 0 0 -16.1713 36.0236 1
 -7 0 0 -13.8769 24.997 1
 7 0 0 8.28537 28.9577 3
 7 0 0 -7.78362 25.4475 10
 7 0 1 37163.2 807.8 6
 7 0 1 37512.6 922.047 3
 7 0 1 37527.6 876.816 10
 7 0 -1 37369.8 919.986 10
 -7 0 1 35647.6 846.58 2
 7 0 1 39038.3 890.641 1
 -7 0 1 36805.8 896.693 1
 7 0 -1 36654 879.593 6
 -7 0 2 10399.3 337.408 6
 -7 0 -2 10544.7 363.178 3
 -7 0 2 10472.5 351.818 1
 7 0 2 10773.6 317.935 1
 7 0 2 10645.7 303.3 10
 7 0 -2 10529.8 371.052 10
 -7 0 2 10574.1 293.383 2
 -7 0 -3 1613.33 115.45 8
 7 0 -3 1405.86 124.588 10
 7 0 3 1406.16 72.728 10
 -7 0 -3 1196.9 41.2456 5
 -7 0 -3 1261.3 42.6963 7
 -7 0 3 1194.48 111.777 6
 -7 0 -3 1459.41 123.261 3
 -7 0 3 1534.7 119.424 1
 7 0 3 1365.26 86.7003 1
 7 0 4 21884.1 544.413 1
 -7 0 4 21444.4 658.801 6
 -7 0 -4 21353.6 660.098 3
 -7 0 -4 23170.8 632.706 8
 7 0 -4 22637.9 557.768 2
 7 0 -5 2821.17 139.22 2
 -7 0 -5 2725.32 176.908 8
 7 0 -5 3041.99 213.258 10
 7 0 5 2341.94 140.694 6
 -7 0 5 2821.01 204.433 6
 -7 0 5 2594.74 179.798 1
 7 0 -6 2547.41 210.04 10
 -7 0 -6 2679.34 186.923 8
 -7 0 6 2805.03 205.001 7
 -7 0 6 2481.72 210.505 6
 -7 0 6 2796.28 194.511 1
 7 0 -7 7575.78 397.333 10
 -7 0 7 7569.42 370.086 8
 -7 0 7 7369.14 364.767 7
 -7 0 7 7508.52 346.036 1
 -7 0 8 48.5499 58.2993 1
 -7 0 8 -20.803 74.9411 8
 -7 0 9 5845.25 372.191 8
 -7 -1 0 -6.97513 29.227 1
 7 -1 0 -7.95287 39.9162 1
 7 -1 0 -10.0655 23.6794 6
 7 1 0 -8.34101 27.2679 3
 7 -1 0 16.685 32.5972 3
 7 1 0 -6.63339 28.9784 9
 7 -1 0 43.1866 22.9634 9
 7 1 0 -16.427 35.8811 10
 7 1 1 20086.9 559.408 3
 7 -1 1 20373.1 563.742 3
 -7 1 1 20224.9 512.763 2
 -7 -1 1 18814.6 477.678 2
 -7 -1 1 19973.2 500.744 6
 -7 -1 -1 20378.1 511.48 1
 -7 1 1 19979 538.792 1
 7 -1 -1 19930.2 560.483 1
 7 -1 -1 19894.5 527.713 6
 -7 -1 1 19394.6 541.303 1
 7 -1 1 19568.4 529.737 1
 7 1 -1 20100 569.216 10
 7 1 1 20310.3 528.984 10
 7 1 -1 20496.3 545.374 9
 -7 -1 2 34692.4 808.086 2
 -7 1 2 36534.8 849.072 2
 -7 -1 -2 38685.7 848.529 9
 7 1 -2 35719.7 940.118 10
 -7 -1 2 35148.1 910.319 1
 7 -1 2 37020.2 866.226 1
 7 1 2 37726 860.16 1
 -7 1 2 37095.4 902.976 1
 7 1 2 37593.1 851.356 10
 -7 -1 -2 35510.7 916.084 3
 -7 1 -2 36313.5 920.788 3
 -7 -1 2 37410.5 892.527 6
 7 -1 -2 36497.4 914.025 6
 -7 -1 3 16478.3 500.905 6
 7 1 3 15974.5 372.49 6
 -7 1 3 15910.8 484.558 1
 7 1 3 15568 418.035 1
 -7 1 -3 16237.7 508.253 3
 -7 -1 -3 16136.4 507.639 3
 7 1 3 16432.8 399.036 10
 -7 1 -3 17016.6 483.424 8
 -7 -1 -3 15987 478.211 8
 7 -1 -3 15819.4 433.435 2
 7 -1 3 16110.8 435.276 1
 -7 -1 -3 16137.2 368.645 5
 -7 1 -3 15991.8 370.735 9
 7 1 4 23737.7 562.084 1
 7 -1 -4 24467.9 607.82 2
 7 1 -4 22801.9 562.345 2
 7 -1 4 23628.3 524.207 10
 -7 1 -4 22915 651.12 8
 -7 -1 -4 23659.4 657.426 8
 7 1 4 23348.4 562.281 6
 -7 -1 4 24224.4 704.93 6
 -7 1 4 24217.4 696.651 6
 -7 -1 -4 23925.8 701.1 3
 -7 1 -4 23056.4 693.75 3
 7 -1 4 23262.4 587.475 1
 7 -1 -5 9477.04 310.972 2
 7 1 -5 9342.14 277.988 2
 -7 -1 5 8626.29 390.805 6
 -7 1 -5 9508.16 358.828 8
 -7 -1 -5 9523.12 361.229 8
 7 -1 -5 9607.49 399.999 10
 7 1 -5 9444.58 410.507 10
 -7 1 5 8812.46 386.728 6
 -7 1 5 8299.01 368.714 7
 -7 1 5 8990.09 356.403 1
 -7 -1 5 8949.48 373.352 1
 -7 -1 6 8703.44 373.27 1
 -7 1 6 8735.44 354.967 1
 -7 -1 -6 7786.25 343.138 8
 -7 1 -6 7577.42 341.103 8
 7 1 -6 7674.39 392.237 10
 7 -1 -6 8461.32 391.669 10
 -7 1 6 8448.4 397.562 6
 -7 1 6 8337.94 372.997 7
 -7 -1 6 8421.69 405.829 6
 -7 -1 7 9298.51 415.799 8
 -7 1 7 9193.19 417.608 8
 -7 -1 7 9745.94 415.13 1
 -7 1 7 9249.57 386.23 1
 7 1 -7 9076.63 454.554 10
 7 -1 -7 9738 445.435 10
 -7 1 7 9128.48 411.348 7
 -7 -1 7 9507.06 419.888 7
 7 1 -8 -24.5125 74.1902 10
 -7 -1 8 20.6177 72.0558 8
 -7 1 8 41.8836 73.1884 8
 -7 -1 8 -17.3568 58.733 1
 -7 -1 9 5013.41 342.461 8
 -7 1 9 5666.52 360.927 8
 -7 2 0 6.64063 20.9269 7
 7 2 0 16.7485 26.3867 3
 7 -2 0 -8.42647 25.51 3
 7 2 0 124.944 57.4927 9
 7 2 0 162.842 67.0723 10
 7 -2 0 137.959 58.0398 1
 -7 -2 0 58.6433 33.895 1
 -7 2 1 15476.8 425.295 2
 7 -2 -1 14419.4 449.635 1
 -7 -2 1 15132.6 450.972 1
 7 -2 1 14672.8 430.674 1
 -7 -2 -1 15574.7 411.605 1
 7 -2 -1 15202.4 431.718 6
 -7 -2 1 15259.9 404.918 6
 -7 -2 -1 15361.1 423.565 9
 7 2 -1 14924.6 450.233 9
 7 2 -1 14607.3 468.112 10
 7 2 1 15657.5 439.207 10
 7 2 1 15912.1 462.68 3
 7 -2 1 14987.5 457.552 3
 -7 2 -1 14834.8 392.663 7
 -7 2 1 14875 440.874 7
 -7 -2 -2 30654.4 781.439 3
 -7 2 -2 30503.7 783.527 3
 7 2 -2 29575 783.889 9
 -7 -2 -2 29019.9 727.214 9
 7 2 2 30126.4 726.29 10
 7 2 -2 29476.4 809.674 10
 -7 2 2 29235.9 758.005 1
 7 -2 2 29774 737.098 1
 -7 -2 2 29049.4 782.646 1
 -7 2 2 31317.9 734.581 2
 -7 2 2 30053.2 778.819 7
 -7 -2 2 29804.3 756.339 6
 7 -2 -2 29817.4 776.963 6
 -7 -2 3 6283.22 269.638 6
 7 -2 -3 5776.15 270.971 6
 -7 2 3 6185.9 250.608 1
 7 -2 -3 6378.74 231.266 2
 -7 -2 -3 6008.17 267.245 3
 -7 2 -3 5447.5 258.389 3
 -7 2 3 5252.83 255.089 7
 -7 2 -3 5842.55 241.317 8
 -7 -2 -3 6130.08 248.888 8
 7 2 -4 14718.4 532.247 10
 -7 2 -4 14149.6 495.313 3
 -7 -2 -4 14909.9 500.743 3
 -7 2 4 14011.9 488.3 7
 -7 -2 4 14846.1 510.401 6
 7 -2 -4 14460.4 429.605 2
 7 -2 -4 14791.4 497.46 10
 -7 2 -4 15117.7 466.586 8
 -7 -2 -4 14926.5 467.548 8
 7 2 -5 1681.95 186.353 10
 7 -2 -5 1771.52 161.092 10
 -7 -2 5 2126.72 184.529 6
 -7 2 5 1878.8 142.086 1
 -7 2 5 1962.1 164.448 7
 -7 2 -5 1864.65 144.955 8
 -7 -2 -5 1533.94 138.239 8
 -7 -2 5 1742.85 164.438 1
 -7 -2 6 7222.81 383.156 6
 7 2 -6 7043.02 383.268 10
 -7 2 -6 6900.26 319.804 8
 -7 -2 -6 7080.49 322.506 8
 -7 2 6 7606.41 351.634 7
 7 -2 -6 7237.36 292.849 2
 -7 -2 6 7640.93 359.442 1
 -7 2 6 7799.01 323.089 1
 7 -2 -6 7247.92 356.285 10
 -7 -2 7 15360 571.368 8
 -7 2 7 16336.6 589.407 8
 7 -2 -7 15248 593.834 10
 7 2 -7 17229.5 666.903 10
 -7 2 7 16956.8 591.644 7
 -7 2 7 14867.8 523.949 1
 -7 -2 7 16384.1 593.796 1
 -7 -2 8 61.0339 77.5188 8
 -7 2 8 251.428 89.7147 8
 7 2 -8 126.403 91.1033 10
 -7 -2 8 94.3804 61.7558 1
 -7 -2 9 6627.48 386.12 8
 -7 2 9 5834.04 375.019 8
 7 3 0 8.43049 32.108 3
 7 -3 0 25.4667 26.7432 3
 -7 3 0 8.17618 34.2607 2
 -7 3 0 34.1535 26.0156 7
 -7 -3 0 -8.47814 25.6616 10
 7 3 0 10.3092 46.8041 10
 -7 -3 0 55.6471 31.8302 1
 7 -3 0 -16.8084 35.2162 1
 -7 -3 1 15208.5 410.871 6
 7 3 1 15133.4 456.615 3
 7 -3 1 14901.5 456.618 3
 -7 3 1 14941 444.527 7
 7 -3 -1 14757.8 436.107 6
 7 3 -1 14922.6 464.568 9
 -7 -3 -1 15991.8 450.176 9
 7 3 1 16093.2 459.678 10
 7 3 -1 15142.9 489.468 10
 7 -3 -1 14665.1 450.928 1
 -7 -3 -1 15495.6 416.491 1
 7 -3 1 15199.9 442.212 1
 -7 3 1 14030 430.549 2
 -7 3 -1 15217.3 399.437 7
 -7 -3 1 15336.1 467.177 10
 -7 -3 2 36301.9 893.838 6
 7 -3 -2 36122.2 913.658 6
 -7 3 -2 36868.6 804.838 5
 -7 3 -2 36493.6 801.631 7
 -7 -3 -2 35710.5 902.116 3
 -7 3 -2 36763.7 912.253 3
 7 3 -2 33206.5 918.133 9
 -7 -3 -2 37537.7 889.893 9
 -7 3 2 35916.3 909.584 7
 -7 -3 -2 35286.7 820.99 1
 7 -3 -2 35704.4 914.364 1
 7 3 -2 35877.8 962.482 10
 -7 3 2 35618.1 873.569 2
 -7 -3 3 3327.27 196.142 6
 -7 3 3 3431.43 196.437 7
 -7 -3 -3 3844.23 139.869 5
 7 -3 -3 3284.51 168.33 2
 -7 -3 -3 3454.41 195.968 3
 -7 3 -3 3216.89 171.742 8
 -7 -3 -3 3512.36 180.893 8
 -7 -3 -4 16135.7 481.319 8
 -7 3 -4 15221.7 471.836 8
 -7 -3 -4 14707.8 367.338 7
 7 3 -4 14391.3 549.44 10
 -7 -3 -4 15123.1 506.09 3
 -7 3 -4 14165 500.218 3
 7 -3 -4 15806.8 458.356 2
 -7 3 4 14193.6 493.403 7
 -7 -3 4 15146.3 525.191 6
 7 -3 -4 14416.8 530.757 6
 7 3 -5 1819.1 188.727 10
 -7 -3 -5 1749.37 141.685 8
 -7 3 -5 1649.53 136.776 8
 7 -3 -5 1655.36 153.486 10
 -7 3 5 1708.64 152.235 7
 -7 3 5 1578.71 133.535 1
 -7 -3 5 1560.82 166.024 6
 -7 3 6 1170.68 119.037 1
 7 -3 -6 1410.25 126.705 2
 -7 3 -6 1233.53 129.82 8
 -7 -3 -6 1434.09 137.775 8
 -7 -3 6 1401.78 138.467 8
 -7 3 6 1091.86 135.501 7
 -7 -3 6 1554.09 171.949 6
 7 -3 -6 1451.51 158.362 10
 7 3 -6 1338.51 178.218 10
 -7 -3 7 9076.22 430.218 1
 7 -3 -7 8241.67 354.02 2
 7 3 -7 8641.93 463.771 10
 -7 -3 7 8844.54 402.679 8
 -7 3 7 9744.34 422.017 8
 7 -3 -7 9262.01 428.585 10
 -7 3 8 20.8834 70.6715 8
 -7 -3 8 40.1277 70.1249 8
 -7 -3 8 61.9791 72.2072 1
 -7 -3 9 3963.73 276.325 1
 -7 -3 9 3677.18 283.724 8
 -7 3 9 3952.13 306.976 8
 -7 -4 0 9.97599 28.9104 9
 7 -4 0 17.1813 30.0252 3
 7 4 0 8.44342 34.6037 3
 -7 4 0 58.6564 27.1812 7
 7 4 0 11.8307 42.6205 10
 -7 -4 0 9.50718 33.2281 10
 -7 4 0 -9.09289 40.5111 2
 7 -4 0 53.7767 37.5574 1
 -7 -4 1 40594.6 941.967 6
 -7 -4 1 38473.5 1005.15 10
 -7 -4 -1 39788.4 963.532 10
 -7 -4 -1 41143.2 945.271 1
 7 -4 -1 40296.3 987.783 1
 -7 4 1 39628.6 975.232 2
 -7 4 1 40313.1 977.918 7
 -7 4 -1 40115 923.534 7
 7 4 -1 39098.4 1041.89 10
 -7 -4 -1 40402.6 993.246 9
 7 4 -1 41540 1018.86 9
 -7 4 -2 34227.3 784.533 5
 7 -4 -2 34016.2 883.038 1
 -7 -4 -2 34676.1 793.495 1
 7 4 -2 35655.7 919.9 9
 -7 -4 -2 35448.1 881.799 9
 -7 -4 2 35888.2 878.524 6
 -7 4 2 35285.3 865.013 2
 -7 4 -2 34672 879.87 3
 -7 -4 -2 35019 873.083 3
 -7 4 2 33663.4 882.61 7
 -7 -4 -2 34291.3 818.771 10
 -7 -4 2 33411.5 909.591 10
 7 -4 -2 33562.2 888.669 6
 7 -4 -3 3599.28 199.678 1
 -7 4 -3 3032.49 187.63 3
 -7 -4 -3 3484.42 193.086 3
 -7 4 3 3348.17 195.199 7
 7 -4 -3 3369.01 178.813 2
 -7 4 -3 3472.98 175.442 8
 -7 -4 -3 3319.5 174.628 8
 -7 -4 3 3295.25 201.711 6
 -7 -4 -3 3387.08 144.996 5
 -7 -4 3 3443.19 211.459 10
 -7 -4 -4 14037.8 483.093 3
 -7 4 -4 13970.3 484.251 3
 7 4 -4 14698.5 557.464 10
 -7 -4 -4 13870.8 366.932 7
 -7 -4 4 14448.7 511.501 6
 7 -4 -4 13390.7 513.994 6
 -7 4 4 12789.6 469.378 7
 7 4 -4 13748.3 509.479 9
 -7 4 -4 13439.7 437.357 8
 -7 -4 -4 13350.2 442.05 8
 -7 -4 5 7349.46 372.596 6
 7 -4 -5 7361.35 308.528 2
 7 4 -5 7420.99 373.087 9
 -7 4 -5 7116.68 259.469 4
 -7 4 5 7690.96 264.663 4
 7 -4 -5 7392.33 387.17 6
 -7 4 -5 7082.46 340.625 3
 -7 -4 -5 6811.65 335.531 3
 -7 4 5 7610 345.077 7
 7 4 -5 7600.72 402.7 10
 -7 4 -5 7241.21 305.012 8
 -7 -4 -5 8327.98 324.384 8
 7 -4 -6 10159.1 432.67 10
 -7 -4 6 10131.3 476.244 6
 7 4 -6 10868.6 515.597 10
 -7 4 6 8934.33 410.495 7
 7 -4 -6 11345.5 411.667 2
 -7 -4 6 10435 408.579 8
 -7 4 -6 10346.5 400.601 8
 -7 -4 -6 9671.07 395.872 8
 -7 4 6 10516.4 415.485 8
 7 -4 -7 13659.7 489.521 2
 7 -4 -7 12133.6 514.027 10
 -7 -4 7 13212.7 505.656 8
 -7 4 7 13042.8 511.563 8
 -7 -4 8 138.668 67.0653 8
 -7 4 8 207.539 88.8568 8
 7 -4 -8 16.2208 53.0683 2
 -7 -4 8 157.078 78.4506 1
 7 4 -9 5942.23 429.79 9
 -7 -4 9 6658.77 382.71 8
 -7 -4 9 6389.56 374.602 1
 -7 -5 0 -10.9388 45.8354 10
 -7 5 0 10.0623 50.5037 2
 -7 5 0 31.7019 29.3785 7
 7 -5 0 19.4881 35.1021 1
 7 5 0 25.4441 37.7852 3
 7 -5 0 -17.4484 34.0887 3
 -7 -5 0 -46.2665 44.0506 9
 -7 -5 -1 14858.9 425.954 1
 -7 5 -1 14798.1 411.936 5
 -7 5 -1 14333.8 406.228 7
 -7 5 1 14811 453.613 7
 -7 -5 -1 15056.4 453.135 10
 -7 -5 1 15360.5 492.934 10
 -7 -5 -1 14842.8 477.266 9
 7 -5 -1 14677.8 457.158 1
 -7 5 1 14590.6 457.073 2
 7 5 -1 14468.8 487.884 9
 7 5 -1 15161.2 522.937 10
 -7 5 -2 5956.35 202.504 5
 -7 -5 -2 6053.59 236.273 8
 -7 5 -2 5970.44 232.927 8
 -7 5 2 6010.42 255.32 2
 -7 -5 -2 6043.01 203.407 1
 7 -5 -2 5903.39 259.976 1
 -7 -5 -2 5981.38 248.229 3
 -7 5 -2 6639.54 261.71 3
 -7 -5 2 6299.06 293.468 10
 -7 -5 -2 6152.35 232.224 10
 -7 5 2 6389.92 271.305 7
 -7 -5 -2 5675.4 262.745 9
 -7 5 -3 4319.89 221.69 3
 -7 -5 -3 4251.15 217.306 3
 -7 5 -3 4015.27 193.008 8
 -7 -5 -3 4365.21 199.944 8
 -7 -5 -3 4193.24 178.679 5
 -7 -5 3 4158.37 242.367 10
 -7 -5 -3 4149.47 162.276 10
 7 -5 -3 4122.32 220.178 1
 7 5 -3 3419.02 246.8 10
 7 -5 -3 4284.45 239.804 6
 -7 5 3 4434.27 232.047 7
 7 5 -3 3762.46 233.633 9
 -7 5 -4 18346.7 594.647 3
 -7 -5 -4 18651.8 593.522 3
 -7 5 -4 18355.5 547.4 8
 -7 -5 -4 19699.9 562.415 8
 7 -5 -4 18254.4 572.154 2
 -7 -5 -4 18856.3 498.94 5
 -7 -5 4 18837.7 631.303 6
 -7 -5 -4 20235.2 502.683 7
 -7 5 4 18834.8 604.646 7
 7 5 -4 18452 682.964 10
 7 5 -4 19672 653.956 9
 -7 -5 4 17846.2 619.046 10
 7 -5 -4 18380.7 639.99 6
 7 -5 -5 2920.23 192.519 2
 -7 5 -5 2951.03 182.853 8
 -7 -5 -5 2824.37 182 8
 -7 -5 5 2840.55 229.122 6
 7 -5 -5 2509.6 228.124 6
 7 5 -5 3237.94 243.841 9
 -7 5 5 2884.73 208.659 7
 -7 -5 -5 3263.58 218.916 3
 -7 5 -5 3106.19 215.809 3
 7 5 -6 4256.11 306.789 9
 7 -5 -6 4202.2 248.357 2
 -7 -5 6 4898.13 260.681 8
 -7 5 -6 4956.92 255.365 8
 -7 -5 -6 4687.39 254.929 8
 -7 5 6 4620.43 260.702 8
 -7 -5 6 4710.85 315.914 6
 -7 5 -6 4364.34 279.722 3
 -7 -5 -6 4900.82 290.504 3
 7 -5 -6 4517.18 274.309 10
 -7 5 6 4827.8 284.27 7
 -7 -5 7 6014.77 320.705 8
 -7 5 7 6258.51 334.377 8
 7 -5 -7 6074.66 339.771 10
 7 -5 -7 6706.71 335.064 2
 7 5 -8 -59.2529 100.253 9
 -7 -5 8 38.8084 69.9026 8
 -7 5 8 -20.3813 68.9684 8
 7 -5 -8 -17.8567 78.0087 2
 -7 -5 9 4040.53 293.863 8
 -7 5 9 4317.72 311.616 8
 7 5 -9 4455.07 363.014 9
 -7 -5 9 4272.76 317.416 1
 -7 6 0 -11.0209 37.2939 2
 -7 -6 0 12.423 42.0384 10
 -7 6 0 17.502 31.5253 7
 -7 -6 0 -13.0902 44.296 9
 7 6 0 -8.52443 32.4654 3
 7 -6 0 -35.2383 39.9956 3
 -7 6 1 22839.5 633.393 7
 -7 -6 -1 24030.9 654.237 10
 -7 -6 1 22412.3 682.606 10
 7 -6 1 22867.2 601.337 7
 7 -6 -1 23210.4 643.149 1
 -7 -6 -1 20900.6 658.736 9
 -7 6 -1 22418 589.467 5
 7 6 -1 21887.7 599.595 3
 7 -6 -1 22055.6 601.947 3
 -7 -6 1 23134.2 495.801 2
 -7 6 1 22473.2 644.626 2
 -7 6 -1 22468.4 649.631 2
 7 6 -2 14032.1 522.411 9
 -7 -6 -2 15226.5 513.445 9
 -7 -6 -2 15939.2 470.691 10
 -7 -6 2 15634.9 541.473 10
 7 -6 2 15628.4 434.025 7
 -7 6 2 16623 505.212 2
 -7 6 2 15423.9 499.384 7
 -7 6 -2 15927.3 424.098 5
 -7 -6 -2 15678.5 421.32 1
 7 -6 -2 15192.7 491.137 1
 -7 -6 -2 16100 453.131 8
 -7 6 -2 15845.6 447.268 8
 7 -6 -3 589.002 84.7365 2
 7 6 -3 516.97 96.4231 9
 -7 6 3 707.866 97.0996 7
 7 -6 -3 717.276 97.0583 1
 -7 -6 -3 700.379 76.6553 5
 -7 -6 3 568.906 95.0945 10
 -7 6 -3 664.973 76.9343 8
 -7 -6 -3 652.126 79.1238 8
 -7 -6 -3 544.56 78.3898 3
 -7 6 -3 785.56 95.2563 3
 7 -6 -3 670.546 102.233 6
 -7 -6 -3 601.198 66.4387 10
 7 6 -4 13699.1 541.237 9
 -7 -6 4 14618 536.144 10
 -7 6 -4 13400.3 433.527 8
 -7 -6 -4 14369.1 446.204 8
 -7 6 4 13520.2 494.298 7
 -7 -6 -4 13141 400.962 7
 -7 6 -4 13579.2 479.355 3
 -7 -6 -4 14061 478.897 3
 -7 -6 -4 14284.7 413.738 5
 7 -6 -4 13534 478.649 2
 7 -6 -4 13756.2 537.123 6
 -7 6 -5 1861.94 169.473 3
 -7 -6 -5 2015.2 173.122 3
 -7 6 -5 2063.37 151.399 8
 -7 -6 -5 2286.72 159.955 8
 -7 -6 5 2318.84 197.195 10
 -7 -6 5 2086.73 138.026 4
 -7 -6 -5 1796.15 131.031 4
 -7 -6 5 1972.42 195.113 6
 7 -6 -5 1852.43 161.987 2
 7 6 -5 1666.9 183.308 9
 7 -6 -5 1997.39 206.87 6
 -7 6 5 2227.51 184.421 7
 7 6 -6 4790 321.837 9
 -7 6 -6 3818.54 260.316 3
 -7 -6 -6 4190.35 267.563 3
 -7 6 -6 3990.12 229.274 8
 -7 -6 -6 4071.09 233.642 8
 -7 -6 6 3832.7 231.743 8
 -7 6 6 4364.72 248.98 8
 7 -6 -6 3806.18 306.023 6
 7 -6 -6 3722.68 244.609 2
 7 -6 -7 8004.25 391.295 2
 -7 -6 7 9482.46 403.764 8
 -7 6 7 8966.28 402.685 8
 7 -6 -7 8776.33 416.446 10
 7 6 -7 8507.26 481.072 9
 7 6 -8 30.3703 91.9259 9
 -7 -6 8 56.9117 79.4975 8
 -7 6 8 39.9307 79.9456 8
 7 -6 -8 77.6644 73.9527 2
 -7 6 9 5016.91 334.679 5
 -7 -6 9 5731.69 344.577 8
 -7 6 9 5037.42 332.194 8
 7 -6 -9 5051.5 323.509 2
 7 6 -9 6055.12 434.976 9
 -7 -6 9 5495.43 368.472 1
 -7 7 0 36.2504 42.2301 2
 -7 -7 0 -29.1867 51.0016 9
 -7 7 0 10.9038 34.3496 4
 -7 -7 0 -41.791 64.4036 10
 7 7 0 50.7129 36.178 3
 7 -7 0 -26.1501 37.3103 3
 7 -7 -1 14893.2 475.743 1
 -7 7 -1 14645.8 432.824 5
 7 -7 -1 14701.5 433.488 3
 7 7 -1 14267.5 427.634 3
 -7 7 -1 14798.7 469.875 4
 -7 7 1 14803.3 469.621 4
 7 -7 1 14437.8 439.923 7
 -7 -7 -1 15011.3 514.758 9
 -7 7 1 14822.8 471.168 7
 -7 -7 1 13735.8 510.11 10
 -7 7 1 15898.5 494.718 2
 -7 -7 -1 14291.2 482.799 10
 -7 7 -1 13728.3 477.669 2
 -7 -7 -2 40280.1 1003.74 10
 -7 -7 -2 41584.5 1071.55 9
 -7 -7 2 40075.2 1093.57 10
 -7 7 -2 39750 1034.76 2
 -7 -7 -2 39202.8 933.585 1
 -7 7 -2 39194.3 1004.17 4
 -7 7 2 39045.2 1001.12 4
 -7 7 -2 39142.4 944.846 8
 -7 -7 -2 39772.8 949.785 8
 -7 7 2 41807.3 1036.42 2
 7 -7 2 40430.8 954.064 7
 -7 7 2 38645.6 1024.15 7
 7 -7 -2 40148.9 1018.17 1
 7 -7 -3 9766.98 412.08 6
 -7 -7 -3 9228.97 336.944 5
 -7 -7 3 8992.35 415.493 10
 -7 -7 -3 9366.42 325.015 10
 7 -7 -3 9753.26 374.179 1
 7 -7 -3 8742.74 372.238 2
 -7 7 -3 10245.3 360.393 4
 -7 7 3 9272.06 348.412 4
 -7 7 -3 9898.11 359.988 3
 -7 -7 -3 9688.89 350.48 3
 7 7 -3 9545.37 423.784 9
 7 -7 3 9870.73 299.442 7
 -7 7 3 9648.71 386.028 7
 -7 7 -3 9784.5 326.236 8
 -7 -7 -3 9632.96 327.603 8
 7 -7 -4 15722.2 587.943 6
 -7 -7 -4 15034.6 466.706 8
 -7 7 -4 14930.1 462.291 8
 -7 -7 4 15083.4 574.825 10
 -7 7 -4 14557 466.966 4
 -7 7 4 14783.4 469.725 4
 -7 -7 -4 16052.3 467.828 5
 7 7 -4 15389.2 588.781 9
 7 -7 -4 14810.7 524.562 2
 -7 -7 -4 15047.5 502.067 3
 -7 7 -4 14263.4 500.084 3
 -7 -7 4 15379.5 485.849 4
 -7 -7 -4 14739.2 471.293 4
 7 -7 -4 15232 516.378 1
 -7 7 4 15710.2 543.377 7
 -7 -7 5 5936.32 335.767 10
 -7 7 -5 6303.54 272.161 8
 -7 -7 -5 5954.96 269.957 8
 7 -7 -5 6037.69 312.474 2
 -7 -7 5 5830.64 254.838 4
 -7 7 -5 5938.02 252.692 4
 -7 7 5 5946.63 253.394 4
 -7 -7 -5 5653.5 297.611 3
 -7 7 -5 5511.83 297.902 3
 -7 7 5 5697.6 312.658 7
 7 7 -5 6142.71 365.601 9
 7 -7 -5 5603.36 358.434 6
 -7 -7 6 4598.5 249.52 8
 -7 7 6 4592.84 253.942 8
 -7 7 -6 4088.38 231.619 8
 -7 -7 -6 4721.36 247.626 8
 7 -7 -6 4432.44 277.563 2
 7 7 -6 4105.36 312.438 9
 -7 7 -6 4597.82 280.948 3
 -7 -7 -6 4274.97 271.186 3
 7 -7 -6 4098.54 323.461 6
 7 -7 -7 7487.68 386.826 10
 7 7 -7 7624.93 450.796 9
 -7 -7 7 8006.85 366.862 8
 -7 7 7 8085.94 376.272 8
 7 -7 -7 7622.94 387.888 2
 7 -7 -8 42.0163 77.874 2
 -7 -7 8 -37.1725 74.4166 8
 -7 7 8 -19.4504 75.9997 8
 -7 7 8 23.1031 87.9863 5
 7 7 -8 61.776 117.634 9
 7 -7 -9 3862.17 284.731 2
 -7 7 9 4024.39 299.815 5
 7 7 -9 3956.73 355.008 9
 -7 -7 9 3158.62 256.635 8
 -7 7 9 3309.49 268.584 8
 -7 -8 0 -16.1332 46.7504 9
 -7 8 0 -26.2495 54.995 2
 -7 -8 0 -4.98267 26.8364 2
 -7 8 0 -24.1213 43.4474 4
 -7 -8 1 9045.02 407.802 10
 -7 -8 -1 10141.6 398.194 10
 -7 8 1 10485.4 384.78 5
 7 -8 -1 10050.7 384.836 7
 -7 -8 -1 9666.62 409.553 9
 -7 8 1 9920.01 385.599 2
 7 8 -1 9794.67 325.107 3
 7 -8 -1 9826.25 327.739 3
 -7 8 -1 9897.55 386.222 2
 7 -8 -1 10445.5 383.873 1
 -7 8 -1 10032.2 375.814 4
 -7 8 1 10189.6 376.746 4
 7 -8 2 7221.93 270.362 7
 -7 8 2 7394.43 321.32 7
 -7 8 2 7000.93 319.996 5
 -7 8 -2 7095.7 303.556 4
 -7 8 2 7268.42 305.003 4
 -7 -8 -2 7269.15 299.952 5
 -7 -8 2 7025.84 355.9 10
 -7 -8 -2 7225.41 310.218 10
 7 -8 -2 6850.94 302.709 1
 -7 8 -2 7150.19 322.2 2
 -7 8 -2 7107.5 251.932 8
 -7 -8 -2 7368.38 257.352 8
 -7 -8 -2 6610.59 331.244 9
 -7 -8 -3 1035.51 109.569 4
 -7 -8 -3 994.585 97.9917 3
 -7 -8 3 966.887 107.598 4
 -7 8 -3 1108.55 108.007 3
 -7 8 3 951.851 119.894 7
 -7 8 -3 1017.83 109.95 4
 -7 8 3 1036.39 110.393 4
 7 -8 -3 1131.02 142.202 6
 7 -8 -3 1171.35 132.55 2
 -7 -8 3 1011.25 138.562 10
 -7 8 -3 1102.88 94.5389 8
 -7 -8 -3 1036.73 92.8603 8
 7 -8 -3 1003.73 112.946 1
 -7 8 3 1151.08 133.775 5
 -7 -8 -3 978.921 103.804 5
 7 8 -3 733.921 121.864 9
 -7 -8 4 10854.7 401.502 4
 -7 -8 -4 10965 395.667 4
 -7 8 4 11730.6 461.933 7
 -7 -8 -4 11611.6 394.382 7
 7 -8 -4 10560.4 483.284 6
 7 8 -4 12081.2 516.248 9
 -7 8 -4 10833.2 369.07 8
 -7 -8 -4 11634 380.767 8
 -7 -8 -4 10932.4 405.439 3
 -7 8 -4 11261.2 415.536 3
 -7 8 -4 10896 392.346 4
 -7 8 4 11744.3 401.655 4
 -7 8 4 10358.4 451.475 5
 -7 -8 -4 11029 388.604 5
 7 -8 -4 10986.5 448.17 2
 -7 -8 4 11959.6 502.779 10
 7 -8 -4 11268 428.244 1
 -7 8 -5 336.712 81.6529 3
 -7 -8 -5 370.222 85.1446 3
 -7 -8 5 405.557 115.185 10
 7 -8 -5 368.658 117.831 6
 -7 -8 5 318.949 68.6032 8
 -7 8 5 271.178 68.7036 8
 -7 8 -5 388.769 71.0126 4
 -7 8 5 363.886 71.8057 4
 -7 -8 5 304.147 69.2638 4
 -7 -8 -5 365.859 69.5747 8
 -7 8 -5 368.24 69.3085 8
 -7 8 5 388.607 100.688 5
 7 8 -5 309.481 104.244 9
 7 -8 -5 466.361 99.3736 2
 -7 8 -6 2861.49 187.118 8
 -7 -8 -6 2722.11 185.366 8
 -7 -8 6 2725.62 186.631 8
 -7 8 6 2812.62 192.22 8
 7 -8 -6 2936.69 231.347 2
 -7 8 6 2706.86 232.698 5
 7 -8 -6 3196.82 290.394 6
 7 8 -6 2455.41 247.556 9
 -7 8 -6 2964.88 224.234 3
 -7 -8 -6 2956.98 220.525 3
 -7 8 7 8588.84 445.659 5
 7 -8 -7 8228.75 415.709 10
 -7 -8 7 8097.67 373.685 8
 -7 8 7 8549.85 386.087 8
 7 8 -7 8951.25 506.789 9
 7 -8 -7 9608.43 447.578 2
 7 8 -8 158.439 103.601 9
 7 -8 -8 22.5026 85.7113 2
 -7 8 8 24.2521 105.957 5
 -7 8 8 93.6225 78.4719 8
 -7 -8 8 90.0664 72.1366 8
 7 -8 -9 3599.87 288.426 2
 -7 -8 9 3694.27 269.958 8
 -7 8 9 3427.76 267.384 8
 -7 8 9 4105.54 307.412 5
 -7 9 0 14.1623 67.7745 2
 7 -9 0 38.0602 57.5974 7
 -7 -9 0 13.5733 66.0294 4
 -7 9 0 13.2322 46.245 4
 -7 -9 0 17.7034 51.3008 9
 -7 9 0 -11.8179 46.1775 5
 -7 -9 0 33.9458 57.4345 10
 -7 -9 -1 11286.2 424.405 4
 -7 -9 1 11469.6 429.13 4
 -7 9 1 11368.8 422.76 5
 -7 9 1 10984.7 429.51 2
 -7 -9 1 11888.6 482.295 10
 -7 -9 -1 10518.6 432.735 10
 -7 9 -1 11449.8 420.642 4
 -7 9 1 11299.2 418.686 4
 -7 -9 1 11179.7 465.963 9
 -7 9 -1 11265.3 330.492 8
 7 9 -1 11786.8 358.474 3
 -7 -9 -1 10729.9 460.845 9
 7 -9 -1 11794.3 437.794 7
 7 -9 1 10507.9 387.629 7
 -7 9 -1 11896.5 442.626 2
 -7 -9 2 12980.8 463.883 4
 -7 -9 -2 13214.4 460.691 4
 -7 9 2 13287.2 485.516 5
 -7 -9 -2 12583.3 450.587 5
 7 -9 -2 12924.6 487.48 7
 -7 9 -2 12692.5 372.519 8
 -7 -9 -2 13400.4 466.099 10
 -7 -9 2 11857.2 509.864 10
 -7 -9 -2 11658.1 493.979 9
 -7 9 -2 12385.6 451.399 4
 -7 9 2 14386.9 472.767 4
 7 -9 -2 13035.5 457.019 1
 -7 9 -2 12649.5 472.013 2
 -7 9 3 5050.23 290.269 5
 -7 -9 -3 4582.97 245.132 5
 -7 -9 3 4883.95 256.562 4
 -7 -9 -3 5229.48 258.555 4
 7 -9 -3 5378.32 292.93 2
 -7 9 -3 4586.65 249.268 4
 -7 9 3 5187.13 256.705 4
 -7 9 -3 5191.78 211.963 8
 -7 -9 3 4562.11 303.516 10
 7 -9 -3 5369.9 311.307 6
 -7 9 -3 5487.15 285.531 2
 7 -9 -3 5288.37 267.886 1
 7 -9 -4 11969.8 532.873 6
 -7 9 -4 11718.5 385.641 8
 -7 9 -4 12580.3 430.953 3
 7 -9 -4 11822.2 486.073 2
 -7 9 4 12581.6 507.129 5
 -7 -9 -4 11904.4 425.969 5
 7 -9 -4 11341.8 444.074 1
 -7 -9 4 12847.8 444.236 4
 -7 -9 -4 11799 428.135 4
 -7 -9 4 11630.1 522.298 10
 -7 9 -4 11589 426.713 4
 -7 9 4 11539.8 425.709 4
 7 9 -4 12104.7 543.199 9
 -7 -9 -4 12397.5 430.485 7
 -7 9 -5 4456.26 231.971 4
 -7 9 5 4042.92 221.96 4
 7 9 -5 3447.35 291.652 9
 -7 9 -5 4122.72 243.504 3
 -7 9 5 4093.37 217.662 8
 7 -9 -5 4761.41 337.795 6
 -7 9 5 3910.18 278.849 5
 -7 -9 5 3788.6 217.749 4
 7 -9 -5 3881.77 272.471 2
 -7 9 6 4871.2 325.35 5
 7 9 -6 5604.37 379.75 9
 7 -9 -6 5037.31 321.639 2
 -7 9 6 5336.21 270.249 8
 7 -9 -6 5111.08 379.863 6
 7 -9 -7 5270.08 336.091 2
 -7 9 7 4855.83 280.779 8
 7 9 -7 4559.61 367.649 9
 -7 9 7 5121.29 341.968 5
 7 9 -8 32.2167 105.322 9
 -7 9 8 49.7486 86.9337 5
 7 -9 -8 -24.0798 78.7219 2
 -7 9 8 54.0164 72.0934 8
 -7 10 0 39.2251 47.1026 5
 -7 -10 0 18.5463 51.2428 10
 7 -10 0 13.988 47.3347 7
 -7 -10 0 -14.6692 55.8672 4
 -7 10 0 29.0807 45.8063 4
 -7 10 0 45.7894 53.3431 2
 -7 -10 0 -19.4101 61.1467 9
 7 -10 -1 20613 664.519 7
 7 -10 1 20328.2 618.635 7
 -7 10 1 20498.5 649.948 5
 -7 10 -1 21576.4 667.092 2
 -7 10 1 20331.8 657.143 2
 -7 10 -1 20762.3 648.961 4
 -7 10 1 20780.5 651.431 4
 -7 -10 1 19430.1 699.972 10
 -7 -10 -1 20059.6 675.103 10
 -7 -10 1 20573.2 709.829 9
 -7 -10 -1 20579.4 707.719 9
 -7 -10 1 21180.5 657.928 4
 -7 -10 -1 20443.7 648.531 4
 -7 -10 2 9847.96 401.134 4
 -7 -10 -2 9624.95 394.483 4
 -7 -10 -2 10424.6 461.789 9
 -7 10 -2 9574.06 395.538 4
 -7 10 2 10438.4 405.535 4
 -7 10 -2 10173.9 417.085 2
 -7 -10 -2 10005.3 399.724 5
 -7 10 2 9469.48 412.79 5
 -7 -10 -2 9260.28 394.365 10
 -7 -10 2 9558.61 457.747 10
 7 -10 2 10300.7 368.713 7
 7 -10 -2 10260.3 434.511 7
 7 -10 -2 9913.73 395.878 1
 -7 -10 -3 402.882 82.8576 5
 -7 10 3 349.055 89.7576 5
 7 -10 -3 433.445 86.9433 1
 -7 -10 3 421.469 90.1748 4
 -7 10 -3 521.846 91.7091 4
 -7 -10 -3 420.854 83.5471 4
 -7 10 3 448.529 90.6624 4
 7 -10 -3 494.57 116.981 6
 -7 10 -3 470.361 101.544 2
 -7 -10 3 178.972 92.0582 10
 -7 10 4 9771.67 449.994 5
 -7 -10 -4 8852.33 373.172 7
 7 -10 -4 9717.34 478.559 6
 -7 -10 4 8966.4 377.241 4
 -7 -10 -4 9301.78 374.992 4
 7 -10 -4 8984.87 426.694 2
 -7 10 -4 9238.98 407.472 2
 7 -10 -4 9674.67 394.016 1
 -7 10 -4 9149.32 377.774 4
 -7 10 4 9649.16 387.508 4
 -7 10 -5 2363.8 177.807 4
 -7 10 5 2394.88 176.353 4
 7 -10 -5 2750.22 261.792 6
 7 -10 -5 2571.61 225.675 2
 -7 10 5 2504.38 228.943 5
 -7 -10 5 2017.93 166.149 4
 7 -10 -6 3606.51 326.832 6
 -7 10 6 3601.65 282.692 5
 7 -10 -6 3589.39 278.717 2
 7 10 -6 3772.97 321.248 9
 7 10 -7 4217.95 355.903 9
 7 -10 -7 4943.25 410.715 6
 -7 10 7 5089.83 348.111 5
 7 -10 -7 4656.82 330.174 2
 7 -10 -8 -25.6354 83.8072 2
 7 10 -8 -32.824 118.247 9
 -7 10 8 -25.5616 109.412 5
 -7 11 0 48.8503 75.2843 2
 -7 11 0 80.6921 61.4642 4
 -7 -11 0 -15.8086 67.6677 4
 7 -11 0 -15.4578 61.8931 7
 -7 -11 0 60.2172 58.1677 10
 -7 -11 0 21.1168 52.1873 9
 -7 11 -1 6305.57 320.258 4
 -7 11 1 6280.16 319.243 4
 -7 11 1 6670.98 328.169 5
 -7 -11 -1 6556.31 325.781 5
 -7 -11 -1 6102.61 334.001 10
 -7 -11 1 6538.07 365.055 10
 7 -11 -1 6518.23 337.339 7
 7 -11 1 6643.94 308.701 7
 -7 -11 1 7019.05 378.582 9
 -7 11 1 6405.87 327.714 2
 -7 -11 1 6093.22 318.429 4
 -7 -11 -1 6030.42 315.621 4
 -7 -11 -1 6400.63 360.12 9
 -7 11 -1 6881.96 335.591 2
 -7 11 2 6061.1 321.293 5
 -7 -11 -2 5263.58 293.931 5
 -7 -11 -2 6089.4 355.07 9
 -7 -11 2 5714.81 350.774 10
 -7 -11 -2 5394.47 296.302 10
 7 -11 -2 5926.1 300.595 1
 -7 -11 -2 5582.45 256.185 2
 -7 11 -2 5510.94 297.832 4
 -7 11 2 5604.16 299.008 4
 7 -11 2 6155.56 280.176 7
 7 -11 -2 5354.98 314.172 7
 -7 11 -2 5800.49 311.246 2
 -7 -11 2 6139.3 311.056 4
 -7 -11 -2 5419.93 293.345 4
 7 -11 -3 1577.03 150.477 1
 -7 -11 3 1452.41 152.604 4
 -7 -11 -3 1634.08 153.832 4
 -7 11 -3 1563.13 156.665 4
 -7 11 3 1596.49 152.517 4
 -7 11 -3 1508.75 156.966 2
 7 -11 -3 1696.58 187.572 6
 -7 -11 -3 1300.28 144.951 5
 -7 11 3 1361.05 160.921 5
 -7 -11 -4 9357.49 399.654 7
 -7 11 4 9388.11 450.318 5
 7 -11 -4 8979.45 472.052 6
 7 -11 -4 8766.54 386.992 1
 -7 11 4 9577.76 398.828 4
 -7 11 -4 9139.54 393.104 4
 7 -11 -4 9011.19 443.849 2
 7 -11 -5 947.842 173.001 6
 7 -11 -5 799.921 143.757 2
 -7 11 5 925.607 153.719 5
 -7 11 -5 874.236 120.734 4
 -7 11 5 933.415 120.026 4
 -7 11 6 1745.07 205.876 5
 7 -11 -6 1240.6 211.702 6
 7 -11 -6 1395.22 188.79 2
 7 -11 -7 2879.85 272.178 2
 7 -11 -7 3519.19 347.498 6
 -7 11 7 3304.34 281.94 5
 7 -12 0 -17.025 61.3323 7
 -7 -12 0 -65.1169 73.4503 10
 -7 12 0 35.1186 48.5167 4
 -7 -12 -1 9107.88 433.562 10
 7 -12 1 10212 415.044 7
 7 -12 -1 9881.1 440.832 7
 -7 12 -1 9621.87 424.93 4
 -7 12 1 9609.16 424.212 4
 7 -12 -2 10129.6 469.143 7
 7 -12 2 11596.8 428.606 7
 -7 12 -2 10711.9 451.339 4
 -7 12 2 10803.4 453.549 4
 7 -12 -2 10259.5 427.641 1
 -7 12 2 11628.6 481.412 5
 -7 -12 -2 9248.08 424.369 10
 -7 12 -3 3075.03 226.911 4
 -7 12 3 3046.59 224.25 4
 7 -12 -3 2941.64 258.788 6
 -7 12 3 3424.35 257.622 5
 7 -12 -3 3148.12 217.836 1
 -7 -12 -3 3187.37 209.988 2
 7 -12 -3 2797.11 243.918 7
 7 -12 -4 5295.87 367.283 6
 -7 12 -4 5641.64 305.109 4
 -7 12 4 5974.87 311.678 4
 -7 -12 -4 5851.84 316.299 7
 7 -12 -4 4761.69 326.978 2
 -7 12 4 5097.61 338.828 5
 -7 -12 -4 5370.83 303.024 2
 7 -12 -5 1246.56 173.951 2
 -7 12 -5 1181.84 140.082 4
 -7 12 5 1294.69 147.676 4
 7 -12 -5 1029.63 177.251 6
 -7 12 5 1345.41 184.286 5
 -7 12 6 4592.25 332.595 5
 7 -12 -6 4223.76 372.455 6
 7 -12 -6 4335.41 325.957 2
 -7 12 7 6829.2 417.154 5
 7 -12 -7 7410.84 502.374 6
 7 -12 -7 6170.69 408.881 2
 -7 13 0 -19.4281 67.8981 4
 7 -13 0 18.7042 58.9221 7
 7 -13 1 6100.99 325.643 7
 7 -13 -1 6858.04 366.875 7
 -7 13 1 6529.27 351.73 4
 -7 13 -1 5909.33 336.319 4
 7 -13 -2 7123.92 398.311 7
 7 -13 2 6726.7 332.104 7
 -7 13 -2 6824.45 361.023 4
 -7 13 2 7737.85 383.078 4
 -7 -13 -2 6353.29 347.307 10
 -7 -13 -3 1134.44 149.753 7
 7 -13 -3 1146.04 171.826 6
 -7 13 3 1129.1 161.912 5
 7 -13 -3 1090.43 165.58 7
 -7 13 -3 1172.98 151.42 4
 -7 13 3 1079.49 145.112 4
 -7 13 -4 6610.65 344.815 4
 -7 13 4 6258.95 336.756 4
 7 -13 -4 6749.42 429.335 6
 -7 13 4 6172.05 378.337 5
 -7 -13 -4 6062.64 332.159 2
 -7 -13 -4 5749.09 336.696 7
 7 -13 -5 828.495 178.985 6
 7 -13 -5 863.264 154.154 2
 -7 -13 -5 659.563 127.089 2
 -7 13 -5 720.61 119.033 4
 -7 13 5 826.347 123.928 4
 -7 13 5 928.738 160.184 5
 7 -13 -6 1573.81 234.479 6
 -7 13 6 1182.58 185.639 5
 7 -13 -6 1584.79 205.984 2
 -7 -13 -6 1402.75 185.695 2
 7 -14 0 61.3151 71.4306 7
 -7 14 0 -63.1838 84.3275 4
 -7 14 -1 7835.56 406.119 4
 -7 14 1 8337.44 421.087 4
 7 -14 -1 8612.05 434.24 7
 7 -14 1 8114.55 396.937 7
 -7 14 -2 3281.21 253.971 4
 -7 14 2 2783.01 235.848 4
 7 -14 -2 3108.13 261.758 7
 7 -14 2 3033.83 226.184 7
 -7 14 -3 246.965 84.4717 4
 -7 14 3 247.847 97.2927 4
 7 -14 -3 307.956 106.725 6
 -7 -14 -3 196.03 87.3355 7
 7 -14 -3 181.329 93.4362 7
 7 -14 -4 5243.58 397.751 6
 -7 14 -4 4374.12 294.581 4
 -7 14 4 4960.78 309.747 4
 -7 -14 -4 5130.33 308.146 2
 -7 -14 -4 5581.11 338.536 7
 -7 -14 -5 1187.12 166.247 2
 7 -14 -5 1368.14 204.912 6
 -7 14 -5 907.043 136.387 4
 7 -14 -6 1950.12 268.72 6
 -7 -14 -6 1901.47 220.692 2
 7 -15 0 22.2363 77.7128 7
 -7 15 0 -22.9138 82.5451 4
 -7 15 -1 4788.53 322.922 4
 -7 15 1 4808.97 319.691 4
 7 -15 -1 4486.57 322.596 7
 7 -15 1 4608.17 304.455 7
 -7 -15 -2 4326.83 316.626 7
 -7 15 -2 4323.16 305.521 4
 -7 15 2 4904.14 324.302 4
 7 -15 2 4825.37 298.397 7
 7 -15 -2 4826.9 344.572 7
 -7 15 -3 3314.51 261.559 4
 -7 15 3 2589.32 234.88 4
 -7 -15 -3 3191.92 265.932 7
 7 -15 -3 2759.21 285.863 6
 7 -15 -3 2623.46 267.493 7
 -7 15 -4 6198.63 364.007 4
 -7 15 4 6507.47 368.27 4
 7 -15 -4 7189.56 470.239 6
 -7 -15 -4 6052.98 374.725 7
 7 -15 -5 1880 263.848 6
 -7 -15 -5 1552.46 193.575 2
 7 -16 0 144.776 94.2921 7
 -7 16 0 24.5879 71.2637 4
 -7 16 -1 4820.19 331.224 4
 -7 16 1 4741.91 332.325 4
 7 -16 -1 4236.25 323.982 7
 7 -16 1 4940.35 324.167 7
 -7 16 2 1796.18 208.557 4
 -7 16 -2 1383.86 186.992 4
 -7 -16 -2 1471.93 193.206 7
 7 -16 -2 2143.61 239.05 7
 7 -16 2 1983.98 195.612 7
 7 -16 -3 116.88 114.201 7
 -7 16 -3 308.358 107.716 4
 -7 16 3 71.2949 68.9119 4
 7 -16 -3 31.8092 114.618 6
 -7 -16 -3 222.43 120.253 7
 7 -16 -4 4382.5 369.462 6
 -7 -16 -4 3592.38 296.035 7
 -7 16 -4 3763.62 291.796 4
 -7 17 0 -52.4866 88.8137 4
 7 -17 0 -77.4501 100.884 7
 7 -17 -1 2873.39 281.029 7
 7 -17 1 3170.77 265.749 7
 -7 17 -1 2926.33 269.436 4
 -7 17 1 3233.32 284.853 4
 -7 -17 -1 2974.47 270.047 7
 7 -17 -2 4504.77 354.457 7
 -7 -17 -2 4622.96 346.461 7
 -7 17 -2 4385.4 329.184 4
 -7 17 2 4418.08 330.946 4
 -7 -17 -3 1265.8 186.111 7
 -8 0 0 112940 2442.34 1
 8 0 0 113264 2412.38 9
 8 0 0 108706 2470.81 3
 8 0 0 112532 2459.91 10
 8 0 0 113886 2391.01 6
 -8 0 1 5135.5 221.486 1
 8 0 1 5391.56 221.327 1
 8 0 -1 5456.64 216.445 9
 8 0 1 4900.14 232.971 3
 -8 0 1 4970 189.148 2
 8 0 -1 5441.09 240.667 10
 8 0 1 5274.05 212.029 10
 8 0 1 5126.39 158.206 6
 8 0 -1 5061.08 207.574 6
 -8 0 -2 42214.9 1030.42 3
 8 0 2 42342.5 975.535 1
 -8 0 2 39960.9 1008.67 1
 8 0 2 40921.9 950.795 10
 8 0 -2 40140 1038.11 10
 -8 0 2 40015.9 928.111 2
 -8 0 3 7716.63 300.559 6
 8 0 3 7423.61 227.363 10
 -8 0 -3 6518.81 299.087 3
 -8 0 -3 7008.51 179.537 7
 8 0 3 7624.48 253.404 1
 -8 0 -3 6613.51 276.965 8
 -8 0 -4 144.154 56.3755 3
 -8 0 4 81.1359 56.7115 6
 8 0 4 107.443 34.1221 1
 -8 0 4 102.827 55.0669 1
 -8 0 -4 126.317 51.2138 8
 8 0 -4 158.196 63.3835 10
 -8 0 -5 675.601 106.407 3
 8 0 -5 627.156 107.933 10
 -8 0 5 630.066 100.735 1
 -8 0 5 442.087 92.3065 6
 -8 0 -5 496.06 84.5834 8
 -8 0 6 11086.4 437.394 1
 -8 0 6 10553.5 448.353 7
 -8 0 -6 11595.6 434.505 8
 -8 0 6 10717.4 467.762 6
 8 0 -6 11012.4 488.123 10
 -8 0 7 2149.41 194.75 8
 -8 0 7 2063.35 185.638 1
 8 0 -7 2312.54 222.914 10
 -8 0 8 16579 651.35 8
 8 0 -8 17782.1 707.031 10
 -8 0 8 17048.6 606.763 1
 -8 0 9 408.904 117.305 8
 8 -1 0 725.937 61.4069 9
 8 1 0 732.948 73.5487 9
 8 -1 0 538.517 73.375 1
 8 1 0 458.508 69.1875 3
 8 -1 0 535.589 73.6324 3
 8 1 0 506.016 71.2589 10
 -8 -1 0 621.639 69.2247 1
 8 -1 0 502.746 54.4691 6
 8 1 1 9544.45 353.06 3
 8 -1 1 10195.5 360.607 3
 8 -1 1 9707.42 330.779 1
 -8 -1 1 10157.3 344.841 1
 -8 1 1 10674.2 318.686 2
 -8 -1 1 9682.8 284.818 2
 -8 1 1 9734.62 337.233 1
 8 -1 -1 10137.6 326.239 6
 8 1 -1 10273.6 365.816 10
 8 1 1 10270.1 332.303 10
 8 1 -1 10050.6 338.943 9
 -8 -1 -2 268.808 58.3068 3
 -8 1 -2 272.231 60.553 3
 -8 1 -2 308.597 36.8503 7
 8 -1 2 347.57 52.5464 1
 8 -1 -2 269.157 59.0081 6
 -8 -1 2 315.436 55.1745 6
 -8 -1 -2 367.106 47.354 9
 -8 -1 2 369.596 42.0488 2
 -8 1 2 297.909 48.7532 2
 8 1 -2 399.085 75.7965 10
 8 1 2 457.338 54.4295 10
 -8 -1 -3 43087 1077.24 3
 -8 1 -3 41802.3 1070.06 3
 -8 -1 3 41470.9 1045.68 6
 8 1 3 43537.9 951.807 10
 8 -1 3 43851.5 953.615 10
 -8 1 -3 41833.2 1032.19 8
 -8 -1 -3 46159.8 1051.74 8
 -8 -1 -3 44435.7 965.925 9
 8 1 3 43424.4 977.397 1
 8 -1 3 43034 989.218 1
 -8 1 -3 39369.9 875.308 7
 8 1 4 707.2 61.9009 1
 8 -1 4 688.68 69.4829 1
 8 1 -4 693.818 102.99 10
 8 -1 -4 515.1 89.8639 10
 -8 -1 -4 658.445 87.9149 8
 -8 -1 4 650.16 96.9219 6
 -8 -1 -4 677.347 100.894 3
 -8 1 -4 795.893 109.636 3
 -8 1 -4 859.104 99.0283 8
 -8 1 4 727.198 94.8924 1
 -8 -1 4 491.502 85.4729 1
 8 -1 -4 726.427 73.2783 2
 -8 1 5 26854.5 795.142 6
 -8 -1 -5 25658.9 787.35 3
 -8 1 -5 23939.3 776.449 3
 -8 -1 5 26512.6 799.566 6
 8 -1 -5 25614.8 800.368 10
 -8 1 -5 26317.4 744.741 8
 -8 -1 -5 26492.8 746.64 8
 8 -1 -5 26075.3 668.741 2
 -8 1 5 24354.2 770.75 7
 -8 1 5 26133.6 754.129 1
 -8 -1 5 26941.4 782.391 1
 8 1 -5 25364.1 819.404 10
 -8 1 6 228.043 79.6651 6
 -8 1 -6 147.981 63.3866 8
 -8 -1 -6 119.223 55.2955 8
 -8 -1 6 177.619 73.1964 6
 8 -1 -6 39.1501 85.5491 10
 8 1 -6 64.8256 82.33 10
 -8 1 6 87.5107 63.0963 7
 -8 1 6 162.753 62.044 1
 -8 -1 6 116.932 65.3156 1
 -8 -1 -6 -18.7212 76.7591 3
 -8 1 -6 150.537 87.03 3
 -8 1 7 3547.35 231.839 1
 -8 -1 7 3959.89 260.288 1
 -8 -1 7 3764.99 259.713 8
 -8 1 7 4009.89 273.867 8
 8 -1 -7 3470.31 271.337 10
 8 1 -7 3664.38 285.864 10
 8 -1 -8 24.4421 95.516 10
 -8 -1 8 168.64 75.0381 1
 -8 1 8 16.2669 63.5784 1
 -8 -1 8 126.155 88.1149 8
 -8 1 8 42.7133 81.3489 8
 8 1 -8 159.673 103.994 10
 -8 -1 9 2452.92 242.993 8
 -8 1 9 2299.12 238.489 8
 8 2 0 104891 2230.46 9
 -8 2 0 101226 2206.06 7
 8 -2 0 99460.3 2181.68 6
 8 2 0 101422 2254.01 10
 8 2 0 102121 2247 3
 8 -2 0 100485 2243.56 3
 8 -2 0 101237 2238.73 1
 -8 -2 0 100218 2214.99 1
 8 -2 -1 6505.97 248.542 6
 -8 -2 1 6605.46 221.345 6
 8 2 -1 6903.92 293.075 10
 8 2 1 6383.87 255.868 10
 8 2 1 6637.89 275.161 3
 8 -2 1 6702.61 277.422 3
 -8 2 1 7017.69 251.611 2
 -8 -2 1 6612.55 266.117 1
 -8 -2 -1 6651.29 235.464 1
 8 -2 1 6544.73 255.598 1
 8 -2 -1 6656.73 276.469 1
 -8 2 -1 6634.51 221.974 7
 -8 2 1 6472.48 259.268 7
 -8 -2 1 6253.77 199.175 2
 8 2 -1 6422.82 264.27 9
 -8 2 -2 31332.1 718.361 7
 -8 -2 -2 32267.7 778.525 9
 8 2 -2 32106.8 843.716 9
 8 2 2 32300.2 785.379 10
 8 -2 2 32079.1 794.792 1
 -8 -2 2 31528.1 796.576 6
 8 -2 -2 31285.8 828.762 6
 -8 2 -2 32224.6 839.199 3
 -8 -2 -2 31298.5 832.477 3
 -8 2 2 31867.8 835.904 7
 -8 2 2 31699.3 780.461 2
 8 2 -3 942.685 121.613 10
 -8 -2 3 874.482 99.6888 6
 -8 -2 -3 963.268 109.148 3
 -8 -2 -3 922.597 83.4173 9
 -8 -2 3 762.576 99.7585 1
 8 -2 3 1125.5 92.3466 1
 -8 2 -3 947.83 96.5035 8
 -8 -2 -3 1166.4 104.957 8
 -8 2 -3 968.039 107.741 3
 -8 2 3 1024.17 111.422 7
 -8 2 -4 -79.7442 47.7366 8
 -8 -2 -4 11.5774 42.9178 8
 -8 -2 -4 14.4 45.3651 3
 -8 2 -4 29.031 45.7291 3
 8 -2 4 47.6652 34.0063 1
 -8 -2 4 43.9475 44.3397 1
 -8 2 4 23.846 44.1988 1
 8 -2 -4 92.4834 40.902 2
 -8 2 4 128.214 62.2359 7
 -8 -2 4 14.2709 49.8764 6
 8 -2 -4 59.2816 46.6895 10
 8 2 -4 17.6867 55.7185 10
 8 2 -5 263.826 90.5512 10
 8 -2 -5 371.026 87.3172 10
 -8 -2 5 164.116 70.4249 1
 -8 2 5 183.229 61.7826 1
 -8 -2 5 258.9 79.9544 6
 -8 -2 -5 215.232 73.9294 3
 -8 2 -5 199.39 74.1942 3
 -8 2 5 158.834 66.7426 7
 -8 2 -5 284.424 67.0137 8
 -8 -2 -5 524.639 85.1341 8
 8 2 -6 11532.2 534.02 10
 8 -2 -6 11762.6 499.914 10
 -8 -2 6 12062.5 511.67 6
 -8 2 6 11028 469.612 7
 -8 2 6 12496.5 455.296 1
 -8 -2 6 12875.1 501.823 1
 -8 2 -6 12263.1 459.471 8
 -8 -2 -6 12564.8 465.228 8
 -8 2 -6 12193.2 505.02 3
 -8 -2 -6 12287.1 502.27 3
 8 2 -7 512.954 132.769 10
 -8 -2 7 405.982 95.8238 1
 -8 2 7 496.355 95.9454 1
 -8 -2 7 382.933 98.4781 8
 -8 2 7 393.823 102.581 8
 8 -2 -7 128.566 79.7581 10
 -8 -2 8 11203.7 487.974 1
 -8 -2 8 10689.4 496.127 8
 -8 2 8 11683.3 515.098 8
 8 -2 -8 11316.1 526.77 10
 8 2 -8 11045.8 566.389 10
 -8 -2 9 752.325 144.265 8
 -8 2 9 436.033 129.273 8
 -8 3 0 508.148 62.4464 7
 -8 3 0 393.101 67.5599 2
 -8 -3 0 460.671 65.6395 1
 8 -3 0 610.423 81.757 1
 8 3 0 690.666 92.1629 10
 8 3 0 478.711 69.5298 3
 8 -3 0 412.103 65.4799 3
 8 -3 -1 8474.55 302.241 6
 8 -3 1 8319.01 305.271 1
 8 -3 -1 8469.85 323.669 1
 -8 -3 -1 8536.84 283.257 1
 -8 -3 1 8529.98 321.031 1
 8 3 -1 8125.33 342.452 10
 8 3 1 8838.14 322.92 10
 8 -3 1 8374.86 323.972 3
 8 3 1 8451.06 322.852 3
 -8 3 -1 8631.85 269.707 7
 -8 3 1 8810.75 313.87 7
 8 3 -1 8003.51 319.103 9
 -8 -3 -1 8999.3 309.898 9
 -8 -3 1 8857.53 272.518 6
 -8 3 1 8949.06 307.624 2
 -8 -3 2 1417.75 107.726 6
 8 -3 -2 1384.73 118.72 6
 -8 -3 -2 1138.18 108.942 3
 -8 3 -2 1371.95 118.185 3
 -8 3 2 1352.83 104.639 2
 8 -3 -2 1490.9 124.827 1
 -8 3 -2 1272.04 72.8471 7
 8 -3 2 1364.92 108.371 1
 8 3 -2 1319.79 126.721 9
 -8 -3 -2 1330.54 106.188 9
 8 3 2 1151.91 99.3192 10
 -8 3 2 1527.39 125.866 7
 -8 3 3 46440.5 1143.99 7
 -8 -3 3 45315.8 1126.71 6
 8 3 -3 47042.5 1211.3 10
 8 3 -3 45765.5 1166.94 9
 -8 3 -3 45954 1100.6 8
 -8 -3 -3 43240.9 1094.09 8
 -8 -3 -3 43080.5 1125.87 3
 -8 3 -3 45703.9 1141.22 3
 -8 -3 -3 43161.7 1075.67 9
 -8 3 4 9835.9 372.668 1
 -8 -3 4 10045.8 406.73 6
 8 -3 -4 9937.69 429.695 6
 -8 3 -4 10656.7 376.521 8
 -8 -3 -4 10256.1 371.6 8
 -8 3 4 9972.9 398.876 7
 -8 3 -4 9481.59 394.585 3
 -8 -3 -4 9963.72 399.67 3
 8 3 -4 10427.6 453.545 10
 8 3 -5 36378.1 1107.93 10
 -8 -3 -5 36560.3 1036.91 3
 -8 3 -5 36812.9 1041.03 3
 8 -3 -5 37266.2 950.709 2
 -8 -3 5 37482.9 1060.81 6
 -8 -3 5 36887.1 1053.73 1
 -8 3 5 36202.9 1023.41 7
 8 -3 -5 37023.4 1038.96 10
 -8 3 5 38518.9 988.714 1
 -8 3 -5 37300.9 983.043 8
 -8 -3 -5 39147 995.95 8
 -8 3 -6 3583.57 223.837 8
 -8 -3 -6 4065.72 241.892 8
 8 -3 -6 3683.52 208.075 2
 -8 -3 -6 3770.51 259.571 3
 -8 3 -6 3762.96 262.188 3
 8 -3 -6 3447.24 250.886 10
 8 3 -6 3093.54 273.021 10
 -8 -3 6 3983.54 278.077 6
 -8 -3 6 3708.55 260.707 1
 -8 3 6 3665.25 222.426 1
 -8 3 6 3410.69 241.445 7
 -8 -3 7 2749.38 220.48 8
 -8 3 7 2596.08 212.368 8
 8 -3 -7 2320.5 217.403 10
 -8 -3 7 2651.76 225.136 1
 8 3 -7 2632.33 260.719 10
 -8 -3 8 -21.7151 68.4073 1
 -8 -3 8 -20.5395 86.0642 8
 -8 3 8 21.3826 69.9029 8
 -8 -3 9 1754.48 202.956 8
 -8 -3 9 1251.48 169.227 1
 -8 3 9 1563.2 194.942 8
 8 -4 0 60546.2 1435.55 1
 -8 -4 0 61430.1 1423 1
 -8 -4 0 62547.4 1441.56 10
 -8 4 0 59127.2 1397.5 7
 8 4 0 63017 1488.18 10
 8 4 0 62727.3 1431.58 3
 8 -4 0 60566.2 1430.91 3
 -8 4 0 62109.5 1437.92 2
 8 -4 -1 8017.18 298.79 6
 -8 -4 -1 7836.54 273.515 1
 8 -4 -1 8392.95 318.83 1
 -8 4 1 7933.7 299.563 2
 -8 -4 -1 7886.91 306.84 9
 8 4 -1 7930.4 321.91 9
 -8 4 1 7482.45 294.31 7
 -8 -4 1 8244.63 267.233 6
 8 -4 1 8168.66 305.587 1
 -8 4 -1 8469.12 267.58 7
 -8 -4 1 8439.52 327.616 10
 -8 -4 -1 7730.41 288.43 10
 8 4 -1 7547.99 341.313 10
 8 4 1 7727.43 313.713 10
 -8 -4 2 29767.1 771.913 6
 -8 -4 2 28517.7 819.7 10
 -8 4 2 30092.8 799.804 7
 -8 4 2 29547.5 770.103 2
 8 -4 -2 29027.4 802.498 1
 -8 -4 -2 29516.8 707.27 1
 -8 4 -2 30479.1 697.67 5
 -8 -4 -2 29162.9 779.429 9
 -8 -4 -3 795.229 102.066 3
 -8 4 -3 759.707 99.5831 3
 -8 4 -3 838.26 89.0313 8
 -8 -4 -3 771.184 86.2071 8
 -8 -4 -3 801.917 70.4866 5
 8 4 -3 886.685 128.058 10
 -8 -4 3 634.928 88.7716 6
 8 -4 -3 780.128 109.72 6
 -8 4 3 737.262 96.5192 7
 8 4 -3 797.564 114.797 9
 8 4 -4 -20.8794 91.2173 10
 8 -4 -4 22.0206 46.144 2
 -8 4 -4 56.0708 45.9655 8
 -8 -4 -4 80.895 51.4929 8
 -8 -4 -4 128.722 77.037 3
 -8 4 -4 14.6271 61.297 3
 8 -4 -4 35.9802 77.0085 6
 -8 -4 4 31.4107 45.5197 6
 -8 4 4 43.8422 49.4606 7
 8 4 -4 71.1546 67.7529 9
 -8 4 5 48.4744 54.6793 7
 -8 4 -5 76.2883 52.1082 8
 -8 -4 -5 -13.0605 49.7424 8
 8 -4 -5 33.7347 51.0536 10
 -8 -4 -5 33.3649 54.5393 3
 -8 4 -5 50.4687 58.7956 3
 8 4 -5 -23.7031 62.131 10
 8 -4 -5 12.1859 57.3379 2
 8 -4 -5 43.3178 65.5553 6
 -8 -4 5 37.4557 58.9987 6
 8 4 -5 -20.3306 71.0541 9
 -8 -4 -6 10826.6 463.342 3
 -8 4 -6 9789.05 449.307 3
 -8 4 -6 10094.4 407.032 8
 -8 -4 -6 10390.7 414.987 8
 8 -4 -6 9429.85 385.924 2
 -8 4 6 10791.8 450.955 7
 8 -4 -6 10913.9 464.855 10
 -8 -4 6 10646.3 485.401 6
 8 4 -6 11010 535.181 10
 8 4 -6 9498.27 481.631 9
 8 -4 -7 105.117 63.7608 10
 8 4 -7 241.206 96.6329 9
 -8 -4 7 316.891 82.9335 8
 -8 4 7 331.55 95.2967 8
 -8 -4 7 202.82 85.9216 1
 8 -4 -7 147.719 65.9361 2
 8 4 -8 8443.83 504.981 9
 -8 -4 8 9078.6 457.735 1
 -8 -4 8 8654.37 426.733 8
 -8 4 8 8240.55 427.501 8
 8 4 -9 399.526 136.717 9
 -8 -4 9 295.095 112.528 8
 -8 4 9 642.713 139.788 8
 -8 -4 9 443.185 124.27 1
 -8 -5 0 340.939 67.5455 9
 8 5 0 295.859 60.6065 3
 8 -5 0 251.8 54.5702 3
 -8 5 0 303.987 59.0786 7
 -8 -5 0 217.516 55.1056 10
 -8 5 0 398.688 69.3549 2
 8 -5 0 292.933 60.2444 1
 -8 -5 1 5857.67 224.773 6
 8 5 -1 5667.22 244.16 3
 8 -5 -1 5617.14 242.847 3
 -8 5 -1 6131.81 225.025 5
 -8 -5 -1 5986.37 272.045 9
 -8 5 1 5888.08 259.388 2
 8 -5 -1 5647.43 258.642 1
 -8 -5 -1 5962.54 234.026 1
 -8 5 -1 5986.29 222.239 7
 -8 5 1 5657.49 250.888 7
 -8 5 -1 5767.25 263.261 2
 -8 -5 1 5782.89 277.125 10
 -8 -5 -1 6098.63 254.242 10
 8 5 -2 9140.34 417.018 10
 -8 5 2 10320.6 357.547 2
 -8 -5 -2 9319.54 315.305 10
 -8 -5 2 9701.91 390.171 10
 -8 5 -2 9481.88 284.57 5
 -8 -5 2 9172.63 340.75 6
 -8 -5 -2 9416.34 289.196 1
 8 -5 -2 9326.5 361.473 1
 8 5 -2 9960.23 399.148 9
 -8 -5 -2 9383.69 359.299 9
 -8 5 2 9453.91 361.817 7
 -8 -5 3 47133.9 1194.55 6
 8 -5 -3 47347.3 1223.91 6
 8 5 -3 45837.8 1294.02 10
 -8 5 -3 48688.2 1185.11 3
 -8 -5 -3 47013.3 1170.26 3
 -8 5 -3 47022.1 1134.07 8
 -8 -5 -3 47188.7 1141.26 8
 8 -5 -3 44090.5 1179.6 1
 8 5 -3 44561.1 1227.78 9
 -8 5 3 47681.4 1198 7
 -8 -5 -3 47884.4 1092.64 5
 -8 -5 3 46683.8 1231.74 10
 -8 5 4 379.31 84.3697 7
 8 -5 -4 497.158 81.086 2
 8 5 -4 364.667 109.478 10
 -8 5 -4 536.234 80.4503 8
 -8 -5 -4 519.495 81.2413 8
 8 5 -4 281.757 87.3535 9
 -8 -5 -4 495.944 88.0495 3
 -8 5 -4 551.072 95.2856 3
 -8 5 -4 551.003 75.66 4
 -8 -5 4 446.799 94.1744 6
 8 -5 -4 393.571 97.3323 6
 8 -5 -5 25619.2 878.824 6
 -8 -5 5 27007.1 853.237 6
 8 5 -5 25557.9 861.056 9
 -8 5 5 25165.7 798.421 7
 8 -5 -5 26385.3 767.265 2
 8 5 -5 27098.5 924.296 10
 -8 5 -5 27568.2 821.403 3
 -8 -5 -5 26294.6 806.237 3
 -8 -5 -5 25444.2 749.261 8
 -8 5 -5 27911.9 760.397 8
 -8 5 -5 27223.6 706.997 4
 8 -5 -6 -18.9939 74.224 10
 -8 5 -6 -14.355 63.9624 8
 -8 -5 -6 117.821 63.0486 8
 8 5 -6 147.725 86.0531 9
 8 -5 -6 104.834 62.7631 2
 -8 -5 -6 56.8326 66.2164 3
 -8 5 -6 77.3045 69.6294 3
 -8 -5 6 115.412 50.4308 8
 -8 -5 7 2267.5 196.545 8
 -8 5 7 2620.02 212.606 8
 8 5 -7 2184.25 239.931 9
 8 -5 -7 2746.85 202.137 2
 8 -5 -7 2398.99 218.34 10
 8 5 -8 31.2469 102.159 9
 -8 -5 8 100.786 82.382 1
 -8 5 8 83.9045 83.9963 8
 -8 -5 8 39.9548 81.8801 8
 8 5 -9 1563.55 237.765 9
 -8 -5 9 1510.59 186.744 8
 -8 5 9 1634.44 201.26 8
 -8 -5 9 1434.63 196.693 1
 -8 6 0 62697.6 1482.66 2
 -8 -6 0 61801.7 1497.42 10
 -8 6 0 61468.9 1435.99 7
 8 -6 0 63056.1 1480.9 1
 8 6 0 63212 1447.42 3
 8 -6 0 60023 1447.62 3
 -8 -6 0 63005.5 1516.15 9
 -8 6 -1 681.856 93.8823 2
 -8 6 1 567.214 84.0272 2
 -8 -6 -1 600.007 82.9602 10
 -8 -6 1 587.962 92.7852 10
 -8 6 1 646.645 84.2665 7
 -8 6 -1 477.509 62.8599 5
 8 -6 -1 517.018 71.4153 3
 8 6 -1 544.292 74.5724 3
 -8 -6 -1 675.761 94.4264 9
 -8 -6 -1 626.836 74.2867 1
 8 -6 -1 441.576 76.0631 1
 8 6 -2 25800 806.41 9
 -8 -6 -2 26043.6 772.762 9
 -8 6 2 28413.4 765.618 2
 8 -6 -2 27487.5 784.809 6
 -8 6 2 26844.5 769.482 7
 -8 -6 -2 28346.1 677.737 1
 8 -6 -2 26373.4 762.251 1
 -8 6 -2 27877.3 674.626 5
 -8 6 -2 27795.3 715.209 8
 -8 -6 -2 26798.5 713.778 8
 -8 -6 -2 27936.7 725.045 10
 -8 -6 2 27487.2 813.956 10
 -8 -6 -3 2160.13 139.776 5
 8 -6 -3 2128.71 178.529 6
 8 6 -3 2351.99 197.854 9
 -8 6 -3 2220.5 144.772 8
 -8 -6 -3 2415.68 151.418 8
 -8 -6 3 2132.77 184.364 10
 8 -6 -3 2333.71 174.976 1
 -8 6 3 2172.93 172.505 7
 -8 6 -3 2090.76 148.512 4
 -8 6 3 2261.57 152.554 4
 -8 -6 -3 1939.03 150.856 3
 -8 6 -3 2189.67 164.839 3
 -8 -6 -4 111.558 60.9283 3
 -8 6 -4 143.738 61.5339 3
 -8 6 -4 66.1583 45.2005 8
 -8 -6 -4 11.3189 40.7905 8
 8 -6 -4 41.7595 43.8644 2
 -8 6 -4 32.1839 40.8716 4
 -8 6 4 105.868 44.3745 4
 -8 6 4 31.773 62.084 7
 -8 -6 4 87.6161 55.213 6
 8 -6 -4 78.7426 68.8072 6
 8 6 -4 120.864 70.4086 9
 -8 -6 4 -18.3264 66.0284 10
 -8 -6 5 164.589 88.1721 6
 8 -6 -5 260.325 113.34 6
 -8 -6 -5 164.406 76.1375 3
 -8 6 -5 234.141 80.1571 3
 -8 6 5 244.323 82.2307 7
 -8 6 -5 219.841 58.0824 4
 -8 6 5 187.456 55.3729 4
 8 -6 -5 335.174 76.5949 2
 -8 -6 -5 267.456 65.9804 8
 -8 6 -5 185.625 59.386 8
 8 6 -5 135.641 110.063 9
 -8 -6 6 9098.74 380.097 8
 -8 6 6 8625.74 381.044 8
 8 6 -6 9409.77 484.267 9
 8 -6 -6 9201.31 404.985 2
 8 -6 -6 9443.19 501.543 6
 8 -6 -6 9364.67 434.118 10
 -8 -6 7 17.0943 61.5841 8
 -8 6 7 89.5054 71.6763 8
 8 -6 -7 71.8777 70.2161 2
 8 6 -7 -28.7428 71.0332 9
 8 -6 -7 42.0429 71.1369 10
 -8 -6 8 11407.9 487.666 8
 -8 6 8 11692.2 507.406 8
 8 -6 -8 11025.7 480.01 2
 8 6 -8 10828.4 590.607 9
 -8 -6 9 -21.5723 77.7134 8
 -8 6 9 -22.6797 84.0712 8
 -8 -6 9 27.0388 102.976 1
 8 6 -9 102.513 133.519 9
 -8 6 9 98.1504 95.8783 5
 8 -7 0 290.42 64.4241 1
 -8 7 0 131.16 53.2359 4
 -8 7 0 170.231 61.7111 2
 -8 -7 0 57.8985 49.1052 10
 -8 -7 0 293.806 74.0835 9
 8 7 0 156.843 49.3251 3
 8 -7 0 221.928 52.2598 3
 -8 -7 -1 6713.63 325.645 9
 8 7 -1 7472.5 283.344 3
 8 -7 -1 7597.01 287.19 3
 -8 7 -1 7048.36 316.971 2
 -8 7 1 7096.34 313.964 2
 8 -7 -1 6767.59 304.689 1
 -8 7 -1 7896.54 315.712 4
 -8 7 1 7878.05 314.139 4
 -8 -7 1 7074.03 340.809 10
 -8 -7 -1 6947.06 310.949 10
 -8 7 1 6979.99 300.591 7
 -8 7 -1 7300.31 270.996 5
 -8 7 1 7342.74 309.6 5
 -8 7 -2 1506.41 110.108 8
 -8 -7 -2 1217.82 103.115 8
 -8 7 -2 1185.31 130.833 2
 -8 7 2 1485.44 135.569 7
 8 -7 -2 1234.74 133.609 6
 -8 -7 -2 1340.57 137.745 9
 -8 -7 2 1389.47 150.258 10
 -8 -7 -2 1495.98 124.897 10
 -8 7 -2 1273.92 120.709 4
 -8 7 2 1468.12 128.525 4
 -8 7 2 1404.21 132.728 2
 8 -7 -2 1510.76 137.918 1
 -8 -7 -2 1455.81 100.134 1
 8 -7 -3 23979.8 749.715 6
 -8 -7 -3 20859.7 702.775 9
 -8 -7 -3 23918.3 647.521 5
 -8 7 -3 23344.4 633.716 8
 -8 -7 -3 21936.9 630.477 8
 -8 -7 3 23975.1 763.15 10
 -8 7 3 25240.2 727.681 7
 8 -7 -3 23160.6 699.171 1
 -8 7 -3 23759.4 677.599 3
 -8 -7 -3 22837.6 662.144 3
 -8 7 3 22468.4 663.08 4
 -8 7 -3 24197.2 678.835 4
 8 7 -3 23061 765.41 9
 8 -7 -4 6027.96 304.761 1
 -8 -7 4 6101.19 342.036 10
 -8 7 -4 6403.86 277.858 4
 -8 7 4 6497.02 278.192 4
 -8 7 4 6033.06 314.605 7
 8 7 -4 5921.48 347.229 9
 8 -7 -4 5914 305.215 2
 8 -7 -4 6473.64 359.516 6
 -8 -7 -4 5731.39 262.877 8
 -8 7 -4 6351.2 268.794 8
 -8 -7 -4 6400.43 300.076 3
 -8 7 -4 6330.99 301.897 3
 -8 -7 5 19287.6 711.575 6
 -8 -7 5 19715.7 704.683 10
 8 7 -5 19024 733.517 9
 8 -7 -5 19089.3 740.247 6
 -8 -7 5 19554.5 585.892 4
 -8 -7 -5 20249.6 653.588 3
 -8 7 -5 19745.5 652.988 3
 -8 7 -5 19583.3 577.425 4
 -8 7 5 20189.5 582.009 4
 8 -7 -5 19284.8 653.98 2
 -8 7 -5 20462 603.18 8
 -8 -7 -5 18904.3 594.679 8
 -8 -7 6 131.962 60.1692 8
 -8 7 6 244.457 80.1557 8
 8 7 -6 107.053 93.5856 9
 8 -7 -6 145.693 84.4951 6
 8 -7 -6 146.301 73.2877 2
 8 7 -7 2499.67 265.094 9
 -8 -7 7 2434.39 200.287 8
 -8 7 7 2769.58 217.89 8
 8 -7 -7 2290.55 217.837 10
 8 -7 -7 2756.24 228.874 2
 8 -7 -8 83.3301 75.0586 2
 -8 -7 8 114.674 72.7996 8
 -8 7 8 19.9576 71.9074 8
 -8 7 8 172.108 109.544 5
 8 7 -8 -32.5994 110.32 9
 -8 -7 9 1636.26 216.352 1
 -8 -7 9 1677.29 184.682 8
 -8 7 9 1114.21 170.125 8
 -8 7 9 1553.8 195.663 5
 -8 8 0 68576.9 1611.32 5
 -8 -8 0 67548.9 1685.77 10
 -8 8 0 69687 1648.57 4
 8 8 0 68695.8 1578.2 3
 -8 8 0 68381.2 1657.4 2
 -8 -8 0 71013.8 1713.6 9
 -8 -8 -1 4989.91 284.385 9
 -8 8 -1 5381.3 267.148 4
 -8 8 1 5294.01 263.39 4
 -8 8 -1 4889.39 266.221 2
 -8 8 1 4876.2 266.518 2
 -8 -8 -1 4960.57 265.185 10
 -8 -8 1 5333.31 297.53 10
 -8 8 1 5171.28 262.312 5
 8 8 -1 5102.44 224.164 3
 8 -8 -1 5264.53 229.638 3
 8 -8 -1 5172.33 267.035 1
 8 -8 2 16974.8 494.043 7
 -8 8 2 17600.2 569.123 2
 -8 8 2 17469.2 573.692 5
 8 -8 -2 16855.6 585.065 6
 -8 -8 -2 15093.7 569.822 9
 -8 8 -2 15930.1 475.265 8
 -8 -8 -2 17267.6 486.993 8
 8 -8 -2 17149.7 556.704 1
 -8 8 -2 16683.3 545.331 4
 -8 8 2 16684.3 541.587 4
 -8 8 -2 17434.5 573.058 2
 -8 8 2 17628.7 570.203 7
 -8 -8 -2 16366.6 532.896 10
 -8 -8 2 17105.1 616.827 10
 -8 8 -3 906.675 117.049 2
 -8 -8 -3 622.835 87.069 5
 -8 8 3 874.734 122.303 5
 -8 -8 -3 682.401 110.402 9
 8 8 -3 837.95 136.361 9
 8 -8 -3 961.421 131.757 6
 -8 8 -3 747.497 98.8874 4
 -8 8 3 828.24 104.538 4
 -8 8 3 814.088 117.834 7
 -8 8 -3 962.255 92.4099 8
 -8 -8 -3 841.251 88.1565 8
 8 -8 -3 825.513 109.351 1
 -8 -8 3 699.396 115.657 10
 -8 -8 4 90.8319 57.812 4
 -8 -8 -4 12.2583 52.4725 4
 -8 8 -4 25.1037 47.8064 4
 -8 8 4 62.254 54.3953 4
 8 8 -4 137.602 98.1646 9
 -8 -8 4 42.1328 68.8713 10
 8 -8 -4 -15.7561 56.7631 1
 8 -8 -4 68.3369 65.0666 2
 -8 8 -4 20.7535 35.1185 8
 -8 -8 -4 42.6242 40.587 8
 8 -8 -4 44.2798 98.6366 6
 -8 -8 -4 -39.1917 61.4695 3
 -8 8 -4 -13.6259 51.8967 3
 -8 8 4 52.3532 54.9777 7
 -8 -8 5 450.584 78.9475 4
 -8 8 -5 575.076 85.7393 4
 -8 8 5 594.393 87.5844 4
 -8 8 -5 545.49 83.6042 8
 -8 -8 -5 561.328 85.9906 8
 8 -8 -5 627.421 113.389 2
 8 8 -5 632.879 134.982 9
 -8 -8 5 733.271 134.948 6
 8 -8 -5 311.179 106.83 6
 -8 -8 -5 540.634 100.683 3
 -8 8 -5 478.699 96.2005 3
 8 -8 -6 9110.84 511.733 6
 8 8 -6 8845.77 496.404 9
 -8 -8 6 9165.7 375.184 8
 -8 8 6 8336.08 366.876 8
 8 -8 -6 8696.82 423.069 2
 -8 8 6 8025.9 431.03 5
 -8 8 7 24.0184 89.0331 5
 -8 -8 7 82.3256 71.9296 8
 -8 8 7 -17.1315 63.5048 8
 8 -8 -7 21.3466 74.6037 2
 8 8 -7 -30.7229 96.7842 9
 8 -8 -7 109.664 89.883 10
 8 8 -8 9546.11 564.212 9
 -8 8 8 10042.1 514.338 5
 8 -8 -8 10564.4 493.524 2
 -8 -8 8 10567.3 456.177 8
 -8 8 8 10048.8 456.076 8
 -8 -9 0 372.156 93.8083 9
 -8 9 0 471.787 80.9275 5
 -8 -9 0 361.357 89.379 10
 8 -9 0 443.111 80.9098 7
 -8 9 0 455.516 89.4275 2
 -8 9 0 470.872 82.2232 4
 8 -9 1 6187.1 271.629 7
 -8 -9 1 5495.75 315.08 10
 8 -9 -1 5432.96 281.722 1
 -8 9 1 5806.62 295.205 2
 -8 -9 -1 5803.93 322.132 9
 8 9 -1 5481.13 234.335 3
 -8 -9 -1 5258.82 286.342 10
 -8 9 -1 5783.67 299.565 2
 -8 9 1 5570.88 283.346 5
 -8 9 -1 5496.26 250.997 5
 -8 9 -1 5657.34 217.725 8
 -8 9 -1 5568.53 281.161 4
 -8 9 1 5639.47 281.288 4
 -8 -9 -2 185.158 66.4651 5
 -8 9 2 146.752 60.5361 5
 -8 -9 2 146.386 58.7068 4
 -8 9 -2 157.09 61.2187 4
 -8 9 2 155.398 65.3993 4
 -8 -9 -2 154.3 63.7714 4
 -8 -9 -2 54.4941 49.192 10
 -8 -9 2 100.927 68.387 10
 8 -9 -2 232.268 64.7601 1
 -8 9 -2 197.289 46.884 8
 -8 -9 -2 389.774 87.3938 9
 -8 9 -2 222.71 68.1729 2
 -8 -9 3 20583.1 655.649 4
 -8 -9 -3 21025.9 648.099 4
 -8 9 3 20963.1 683.897 7
 8 -9 -3 20441.6 722.503 6
 -8 -9 -3 20561.2 713.704 9
 8 -9 -3 21262.1 669.545 1
 -8 9 -3 21786.5 658.807 4
 -8 9 3 21992.3 658.492 4
 -8 9 -3 20757.4 681.568 2
 -8 -9 -3 21948.9 645.675 5
 -8 9 3 21444.6 708.146 5
 -8 -9 3 19971.1 731.502 10
 -8 9 -3 20167.7 573.384 8
 8 -9 -4 46.8964 79.3639 6
 -8 9 -4 51.8349 53.1329 3
 -8 -9 -4 48.9621 49.0387 7
 -8 9 4 59.7835 65.1688 5
 -8 -9 4 69.4339 52.9139 4
 -8 -9 -4 264.005 68.2526 4
 -8 9 -4 178.403 71.9612 4
 -8 9 4 68.1798 55.9069 4
 8 -9 -4 -16.1372 64.6333 1
 8 -9 -4 112.701 65.6672 2
 -8 9 -4 173.385 69.4416 2
 8 9 -4 49.9377 87.2788 9
 -8 9 -4 89.6632 39.9248 8
 8 9 -5 17794.5 713.162 9
 -8 9 5 17129.7 650.279 5
 -8 -9 5 16711.3 542.406 4
 8 -9 -5 15939 617.843 2
 8 -9 -5 17083.5 704.644 6
 -8 9 5 16480.5 528.836 8
 -8 9 -5 17190.7 547.638 4
 -8 9 5 15801 532.878 4
 -8 9 -5 15626.9 561.992 3
 8 9 -6 29.0568 76.1626 9
 -8 9 6 -14.3161 55.9395 8
 8 -9 -6 108.006 70.6185 2
 -8 9 6 -94.5425 92.3536 5
 8 -9 -6 31.3899 86.7285 6
 -8 9 7 2255.18 237.821 5
 -8 9 7 1881.28 176.59 8
 8 -9 -7 2112.39 218.963 2
 8 9 -7 1863.95 239.338 9
 8 -9 -8 48.0372 81.2842 2
 -8 9 8 26.1727 91.477 5
 -8 9 8 73.4902 73.5702 8
 8 9 -8 101.284 106.362 9
 -8 10 0 29373.7 857.623 2
 8 -10 0 28980.5 832.146 7
 -8 -10 0 27010.9 867.972 10
 -8 10 0 28496 810.836 5
 -8 10 0 27326.3 830.485 4
 -8 -10 0 30249.9 855.858 4
 -8 -10 0 30098.2 915.511 9
 -8 -10 1 4159.76 251.246 4
 -8 -10 -1 3932.58 246.117 4
 -8 10 1 4323 259.814 2
 8 -10 -1 4268.36 255.452 1
 -8 10 1 4175.63 249.696 5
 -8 -10 -1 3750.87 266.499 9
 -8 10 -1 4086.04 254.222 2
 -8 10 -1 4255.66 252.288 4
 -8 10 1 4059.67 245.776 4
 -8 -10 1 4561.21 292.158 10
 -8 -10 -1 4149.47 258.979 10
 8 -10 1 4126 232.08 7
 8 -10 -1 4033.51 253.435 7
 -8 10 2 14679.5 550.621 5
 -8 -10 -2 14863.3 526.698 5
 -8 -10 2 14614.7 595.837 10
 -8 10 -2 15258.2 553.507 2
 -8 -10 -2 14562.1 583.429 9
 -8 -10 2 15537.8 544.223 4
 -8 -10 -2 15160.9 534.937 4
 8 -10 -2 15072.8 535.84 1
 8 -10 2 15252.5 492.548 7
 -8 -10 -2 14246.6 517.314 10
 -8 10 -2 16104.1 547.904 4
 -8 10 2 15156 533.373 4
 8 -10 -3 806.542 118.132 1
 -8 -10 3 861.2 120.34 4
 -8 -10 -3 1011.5 121.803 4
 -8 10 -3 1123.36 132.563 4
 -8 10 3 1054.25 123.973 4
 -8 -10 -3 907.116 133.138 9
 -8 10 -3 1183.71 145.666 2
 8 -10 -3 1003.87 147.817 6
 -8 10 3 1180.36 153.467 5
 -8 -10 -3 887.598 114.046 5
 -8 -10 -4 -14.1397 53.851 7
 -8 10 4 21.2667 66.9956 5
 8 -10 -4 20.495 53.7215 2
 8 -10 -4 -25.0054 65.5436 6
 -8 10 -4 45.0456 52.4771 4
 -8 10 4 14.9495 48.8733 4
 -8 -10 4 44.7188 59.6835 4
 -8 -10 -4 70.9913 55.4789 4
 8 -10 -4 -16.5637 59.6704 1
 8 -10 -5 -28.6057 74.9813 6
 8 -10 -5 -21.7021 56.8866 2
 -8 10 -5 43.0453 51.6917 4
 -8 10 5 71.3675 55.7742 4
 -8 10 5 46.2566 72.861 5
 8 -10 -6 5480.74 414.476 6
 8 10 -6 4871.06 387.882 9
 8 -10 -6 5330.98 347.2 2
 -8 10 6 5370.97 356.329 5
 8 -10 -7 -36.3264 105.271 6
 8 -10 -7 73.5381 85.6749 2
 8 10 -7 97.9753 98.8508 9
 -8 10 7 78.1185 99.1753 5
 8 -10 -8 8144.17 453.68 2
 -8 10 8 8118.74 460.915 5
 -8 -11 0 183.086 74.1553 4
 -8 11 0 -17.0434 51.5899 4
 8 -11 0 16.3167 60.4886 7
 -8 -11 0 40.0829 58.081 10
 -8 11 0 17.4099 69.7109 2
 -8 -11 0 87.702 76.6303 9
 -8 -11 -1 2607.58 231.148 9
 -8 -11 -1 2876.54 213.256 5
 8 -11 -1 2734.85 205.211 1
 8 -11 1 2997.92 203.731 7
 8 -11 -1 2933.49 224.033 7
 -8 11 -1 2868.21 211.713 4
 -8 11 1 2733.9 209.081 4
 -8 -11 -1 2439.59 207.216 10
 -8 -11 1 2546.25 226.272 10
 -8 11 -1 2685.03 214.271 2
 -8 -11 1 3082.06 220.5 4
 -8 -11 -1 2841.07 211.176 4
 -8 11 1 2888.28 212.94 5
 -8 11 2 1772.03 177.132 5
 -8 -11 -2 1427.3 150.283 5
 8 -11 -2 1717.35 164.151 1
 8 -11 2 1564.08 140.326 7
 -8 -11 -2 1432.76 146.984 10
 -8 11 -2 1773.26 167.847 4
 -8 11 2 1895.61 173.097 4
 -8 11 3 22719.5 786.527 5
 -8 -11 -3 23967 741.158 5
 8 -11 -3 23742.1 833.605 6
 -8 11 -3 23855.8 750.188 4
 -8 11 3 23934.8 748.22 4
 8 -11 -3 23564.3 743.059 1
 -8 -11 -4 301.896 82.3593 7
 -8 11 -4 358.674 84.4942 4
 -8 11 4 439.842 96.7286 4
 8 -11 -4 505.935 129.681 6
 -8 11 -5 13898.5 503.088 4
 -8 11 5 12541.7 486.464 4
 8 -11 -5 13237.5 583.303 2
 -8 11 5 14498.4 607.547 5
 8 -11 -5 13034.3 636.622 6
 8 -11 -6 307.189 133.597 6
 -8 11 6 256.916 107.939 5
 8 -11 -7 1653.04 238.493 6
 -8 11 7 1287.31 188.262 5
 8 -11 -7 1453.05 204.861 2
 -8 12 0 19805.9 686.508 4
 8 -12 0 19985 675.239 7
 8 -12 -1 -58.6121 70.3819 7
 -8 -12 -1 -19.4422 72.0694 10
 -8 12 1 54.0504 47.2249 5
 8 -12 1 -48.6982 63.4274 7
 -8 12 -1 18.6554 56.4635 4
 -8 12 1 -18.5657 56.1918 4
 -8 12 2 10448 467.806 5
 8 -12 2 10515.3 409.392 7
 8 -12 -2 10119.5 474.515 7
 -8 12 -2 10760.7 453.197 4
 -8 12 2 9941.25 442.579 4
 -8 12 -3 18.2673 65.8112 4
 -8 12 3 -18.2251 69.4137 4
 -8 12 3 43.8323 78.955 5
 8 -12 -3 228.321 85.8492 6
 -8 12 4 -23.8606 75.1707 5
 -8 -12 -4 -17.615 63.4619 7
 -8 12 -4 -17.7829 58.1406 4
 -8 12 4 -88.8067 71.1187 4
 8 -12 -4 28.3214 82.0733 6
 8 -12 -5 -31.6723 117.405 6
 -8 12 -5 33.6803 70.5647 4
 -8 12 5 16.8291 58.817 4
 -8 12 5 76.3476 80.1717 5
 8 -12 -6 4385.51 386.349 6
 -8 12 6 4915 357.555 5
 8 -12 -6 4590.52 342.482 2
 8 -12 -7 626.522 154.848 2
 -8 12 7 718.556 151.416 5
 8 -13 0 156.436 78.318 7
 -8 13 0 60.7091 61.2797 4
 -8 13 -1 2840.69 232.165 4
 -8 13 1 2707.03 229.174 4
 8 -13 1 2602.03 210.251 7
 8 -13 -1 2624.55 228.541 7
 8 -13 2 80.737 63.1263 7
 -8 13 -2 60.5036 78.8292 4
 -8 13 2 160.496 74.3943 4
 8 -13 -2 92.5462 80.8842 7
 -8 13 2 106.96 72.4164 5
 -8 13 3 12177.9 552.336 5
 -8 13 -3 12553.9 520.178 4
 -8 13 3 12655.5 522.655 4
 8 -13 -3 12860.7 604.267 6
 -8 -13 -3 12850.3 527.387 7
 -8 13 4 804.185 158.071 5
 -8 13 -4 1011.38 138.929 4
 -8 13 4 1145.04 151.387 4
 8 -13 -4 632.639 150.227 6
 -8 -13 -4 1042.18 141.592 2
 -8 -13 -4 1225.21 150.001 7
 -8 -13 -5 12277.5 531.486 2
 -8 13 -5 12478.8 502.002 4
 -8 13 5 12008.1 494.869 4
 8 -13 -5 12398.8 641.675 6
 -8 13 5 11953.1 573.075 5
 8 -13 -6 876.178 192.164 6
 -8 13 6 805.106 161.827 5
 -8 -13 -6 876.269 147.336 2
 8 -14 0 20214 730.747 7
 -8 14 0 21018.1 749.712 4
 -8 14 -1 219.39 85.7889 4
 -8 14 1 152.951 68.9141 4
 8 -14 -1 114.22 87.0637 7
 8 -14 1 174.92 77.8888 7
 8 -14 -2 6621.04 398.508 7
 -8 14 -2 7153.11 385.969 4
 -8 14 2 6097.39 361.481 4
 -8 -14 -3 560.966 120.922 7
 8 -14 -3 263.204 122.756 6
 -8 14 -3 383.061 102.1 4
 -8 14 3 275.712 89.1637 4
 8 -14 -4 63.8375 92.5089 6
 -8 -14 -4 126.567 84.4762 7
 -8 14 -4 20.5415 64.7326 4
 -8 14 4 123.02 85.9293 4
 -8 14 4 158.122 92.1178 5
 -8 14 5 248.617 99.5442 5
 8 -14 -5 34.7046 100.597 6
 -8 -14 -5 152.044 93.004 2
 -8 14 -5 77.4855 77.5999 4
 -8 -14 -6 3525.4 289.684 2
 8 -15 0 -22.8831 72.0883 7
 -8 15 0 -23.5232 64.9943 4
 -8 15 -1 1905.76 206.558 4
 -8 15 1 2179.11 222.386 4
 8 -15 1 1880.26 195.277 7
 8 -15 -1 2160.38 228.66 7
 -8 15 -2 23.3948 67.7927 4
 -8 15 2 -23.2628 70.4078 4
 8 -15 -2 52.8991 92.4371 7
 -8 15 -3 8143.16 438.721 4
 -8 15 3 8778.53 446.894 4
 8 -15 -3 8606.53 512.942 6
 -8 -15 -3 8611.54 452.757 7
 -8 15 -4 43.7885 71.5931 4
 -8 15 4 131.006 85.3298 4
 -8 -15 -4 45.4764 88.8606 7
 8 -15 -4 134.467 113.766 6
 -8 16 0 11751.2 557.418 4
 8 -16 0 11532.3 549.607 7
 8 -16 -1 -26.1753 91.4828 7
 8 -16 1 22.6342 76.596 7
 -8 16 -1 125.59 90.4893 4
 -8 16 1 75.0232 90.092 4
 -8 16 -2 6016.32 381.28 4
 -8 16 2 5386.48 366.033 4
 8 -16 -2 5560.03 387.562 7
 -8 -16 -2 6135.56 384.074 7
 -8 -16 -3 646.787 139.467 7
 8 -16 -3 296.55 111.868 6
 -8 16 -3 484.15 118.11 4
 -8 16 3 433.9 115.714 4
 -8 -16 -4 -24.2963 94.9345 7
 -8 16 -4 -23.0808 72.7095 4
 -8 16 4 46.0445 85.3399 4
 -8 17 0 133.17 98.7378 4
 8 -17 0 25.8123 81.3262 7
 8 -17 -1 1325.74 205.004 7
 8 -17 1 1126.33 170.812 7
 -8 17 -1 1411.29 195.009 4
 -8 17 1 1324.43 194.006 4
 9 0 0 -10.3682 32.6626 10
 9 0 0 28.7829 27.4051 9
 -9 0 0 -18.1188 38.7774 1
 9 0 0 41.8538 23.3634 6
 9 0 -1 26360.1 716.368 9
 9 0 1 27689.2 640.261 6
 -9 0 1 29316.3 695.275 2
 9 0 -1 28151.5 715.229 6
 9 0 1 26914.1 735.069 1
 9 0 -1 28795 774.36 10
 9 0 1 28486.3 728.193 10
 9 0 2 18681.3 506.437 10
 9 0 2 17936.5 420.826 6
 -9 0 2 19228.5 483.847 2
 9 0 2 18730.2 527.384 1
 -9 0 -3 18669.9 599.542 3
 -9 0 -3 18920.2 572.191 8
 9 0 3 19052.5 528.876 1
 -9 0 3 19403 594.842 1
 9 0 -3 19194.5 627.722 10
 9 0 3 19487.6 500.255 10
 9 0 -4 15934.9 579.469 10
 -9 0 4 15876.7 533.856 6
 9 0 4 15654.7 445.467 1
 -9 0 4 15272.1 531.262 1
 -9 0 -4 14940.3 540.877 3
 -9 0 -5 666.11 108.227 3
 -9 0 -5 651.021 96.1281 8
 9 0 -5 834.176 131.848 10
 -9 0 5 802.008 110.057 1
 -9 0 5 749.757 110.898 6
 9 0 -6 7891.94 423.465 10
 -9 0 6 8247.59 394.415 7
 -9 0 6 8160.99 377.16 1
 -9 0 6 7435.3 384.485 6
 -9 0 7 12162 497.357 8
 9 0 -7 11014.8 541.435 10
 -9 0 7 12317.4 495.248 1
 9 0 -8 55.1987 99.4249 10
 -9 0 8 -21.8218 95.331 8
 -9 0 8 74.6757 74.7489 1
 -9 0 9 3694.04 302.141 8
 9 1 0 10.9097 35.6686 10
 9 -1 0 26.1755 26.8217 6
 9 -1 0 88.3608 28.1223 9
 9 1 0 -8.22872 35.2247 9
 9 -1 0 44.0888 30.4573 1
 -9 -1 0 -8.93697 39.8178 1
 9 -1 -1 44208.3 1063.31 6
 9 1 1 44863.6 1079.2 10
 9 -1 1 45336.7 998.842 6
 9 -1 1 42850.1 1081.73 1
 9 1 -1 44330.9 1080.04 9
 -9 1 1 42537.4 1042.29 2
 -9 -1 1 46602.4 1020.28 2
 9 1 -2 12954.9 439.71 9
 9 -1 2 13813.3 422.17 1
 9 1 2 13176.6 400.852 10
 9 -1 -2 12771.2 438.309 6
 -9 -1 2 12890.3 354.747 2
 -9 1 -2 13539.8 356.966 7
 -9 -1 -3 176.107 38.8887 9
 -9 -1 3 135.721 48.5439 6
 9 -1 3 172.574 45.9986 1
 -9 -1 3 237.404 67.2888 1
 -9 1 3 210.007 59.2263 1
 -9 1 -3 248.076 59.2219 8
 -9 -1 -3 203.527 54.2294 8
 9 -1 3 164.509 36.8458 10
 9 1 -3 243.398 72.3796 10
 9 -1 -3 150.439 57.4061 10
 9 1 3 148.458 34.9497 10
 -9 -1 -3 161.991 59.0818 3
 -9 1 -3 177.159 66.3905 3
 -9 1 4 14400.3 503.867 1
 9 -1 4 14773.2 433.268 1
 -9 -1 4 15188.6 524.407 1
 -9 1 -4 15989.4 503.954 8
 -9 -1 -4 14818.8 492.728 8
 -9 1 -4 14180.5 518.605 3
 -9 -1 -4 14881.3 526.801 3
 -9 -1 4 14070.8 502.956 6
 9 -1 -4 14008.1 536.296 10
 -9 1 4 15675.2 537.789 7
 9 1 -4 13865.3 549.626 10
 -9 -1 -5 613.94 111.79 3
 -9 1 -5 790.7 120.101 3
 -9 -1 5 835.829 125.822 6
 -9 1 5 823.129 106.756 1
 -9 -1 5 1033.45 126.074 1
 -9 1 -5 843.863 107.741 8
 -9 -1 -5 850.969 110.031 8
 -9 1 5 769.222 116.904 7
 9 1 -5 858.036 134.174 10
 9 -1 -5 931.023 131.254 10
 -9 -1 6 4351.1 288.949 6
 -9 1 6 4134.04 254.256 1
 -9 -1 6 4106.72 264.241 1
 -9 1 6 4194.68 276.787 7
 9 1 -6 3979.69 304.484 10
 9 -1 -6 4893.38 315.342 10
 9 1 -7 11236.6 554.575 10
 9 -1 -7 11699.8 544.084 10
 -9 -1 7 11439 485.443 8
 -9 1 7 11559.1 492.19 8
 -9 1 7 12191.9 480.06 1
 -9 -1 7 12388.5 507.571 1
 9 1 -8 -57.6221 90.7616 10
 -9 -1 8 19.989 62.9704 1
 -9 1 8 17.6962 65.598 1
 -9 -1 8 43.2973 77.9878 8
 -9 1 8 87.8694 81.4303 8
 -9 -1 9 5197.33 350.652 8
 -9 1 9 4978.53 348.165 8
 9 -2 0 14.3436 29.3912 6
 9 -2 0 39.1376 25.384 9
 -9 -2 0 36.4381 38.171 1
 9 -2 0 11.0021 42.9896 1
 -9 2 0 -25.732 29.9771 7
 9 2 0 -11.582 37.8634 10
 9 -2 1 34423.3 874.329 1
 9 -2 -1 33793.5 903.01 1
 -9 -2 1 32713.3 782.9 2
 -9 2 1 35616.8 855.297 2
 9 2 1 34731.3 876.558 10
 9 2 -1 33674.8 877.999 9
 -9 2 -1 35163.8 819.282 7
 -9 2 1 33476.6 872.115 7
 -9 -2 -1 33226.9 835.578 1
 9 -2 -1 35242.4 860.345 6
 -9 2 -2 6404.73 204.371 7
 -9 2 2 6593.25 289.979 7
 -9 -2 -2 6804.43 244.354 9
 -9 2 2 6368.55 244.813 2
 -9 -2 2 6230.27 190.937 2
 9 2 2 6199.37 250.494 10
 -9 -2 2 6468.89 252.248 6
 9 -2 -2 6714.54 283.965 6
 9 -2 2 6753.5 264.654 1
 -9 2 -3 5511.41 273.651 3
 -9 -2 -3 5422.57 270.72 3
 -9 2 3 5280.69 259.115 1
 -9 -2 -3 6009.35 225.66 9
 9 -2 -3 5293.4 278.896 10
 -9 2 -3 5592.64 253.516 8
 -9 -2 -3 6133.71 264.49 8
 9 2 -3 5487.94 282.221 9
 9 2 -3 6196.18 318.536 10
 9 2 3 5736.27 214.431 10
 -9 -2 3 4955.06 245.918 6
 -9 -2 3 5723.5 282.4 1
 9 -2 3 5271.58 229.143 1
 -9 2 3 5318.33 272.013 7
 9 -2 -4 30088.5 907.49 10
 -9 2 4 29877.2 892.464 7
 -9 2 4 31984.4 873.674 1
 9 2 -4 32147.8 964.745 10
 -9 -2 -4 31969 899.899 3
 -9 2 -4 31935.5 901.352 3
 -9 -2 4 31812.8 887.439 6
 -9 -2 4 30155.7 894.258 1
 9 -2 4 31624.2 799.613 1
 -9 2 -4 32031.8 855.136 8
 -9 -2 -4 33190.1 866.845 8
 9 -2 -5 1845.43 185.097 10
 -9 2 5 2280.16 192.484 7
 -9 2 -5 2228.46 171.16 8
 -9 -2 -5 2264.29 172.395 8
 -9 -2 5 2199.17 191.567 6
 9 2 -5 2422.77 221.791 10
 -9 -2 5 2073.68 187.855 1
 -9 2 -5 2060.85 185.73 3
 -9 -2 -5 2387.56 198.636 3
 -9 2 5 2576.62 185.477 1
 9 2 -6 6553.62 399.291 10
 -9 2 6 6242.09 316.17 1
 9 -2 -6 6143.59 356.875 10
 -9 -2 6 6353.6 344.983 1
 -9 -2 6 6878.08 370.897 6
 -9 2 7 4874.95 281.221 1
 9 2 -7 4458.5 339.586 10
 9 -2 -7 4600.75 321.107 10
 -9 -2 7 4241.08 288.713 1
 -9 -2 7 4981.3 297.796 8
 -9 2 7 4452.83 287.846 8
 -9 -2 8 107.117 85.7813 8
 -9 2 8 66.0518 90.2336 8
 9 -2 -8 25.8507 84.5149 10
 -9 -2 8 42.4354 71.8045 1
 9 2 -8 -30.0042 111.225 10
 -9 -2 9 2162.83 212.757 1
 -9 -2 9 2232 232.172 8
 -9 2 9 2246.47 232.644 8
 -9 -3 0 -9.55104 33.3804 1
 9 -3 0 -11.2137 39.1911 1
 9 3 0 12.7504 45.9329 10
 -9 3 0 30.2153 37.3353 2
 -9 3 0 51.7497 39.1576 7
 9 -3 -1 29875.9 818.139 1
 -9 -3 -1 30321 754.979 1
 9 -3 1 29911 792.695 1
 -9 3 1 30295.1 781.838 2
 -9 3 -1 29939.1 733.736 7
 -9 3 1 30529.1 793.752 7
 9 3 1 30031.9 805.33 10
 9 -3 -1 30567.5 783.065 6
 -9 -3 1 29878.5 720.356 6
 9 3 -1 28901.3 803.387 9
 -9 -3 -2 7407.64 284.246 9
 -9 3 2 7660.76 317.076 7
 -9 -3 2 7737.12 287.312 6
 9 -3 -2 7629.86 329.309 1
 9 3 -2 8146.98 363.909 10
 9 3 2 7768.22 295.732 10
 -9 3 2 8239.02 295.516 2
 9 -3 2 7584.13 297.007 1
 -9 -3 2 7568.13 327.36 1
 -9 3 -2 7608.23 234.412 7
 -9 -3 3 2092.87 153.745 6
 9 -3 -3 1892.35 162.119 6
 9 -3 3 2390.33 149.049 1
 -9 3 -3 2064.58 164.349 3
 -9 -3 -3 2075.69 158.99 3
 -9 -3 -3 1892.68 129.576 9
 9 3 -3 1742.92 162.579 9
 -9 3 3 1966.24 160.056 7
 -9 3 -3 1820.07 139.729 8
 -9 -3 3 1744.27 156.345 1
 9 3 -3 2246.32 196.197 10
 -9 -3 -3 2246.55 154.003 8
 -9 -3 -4 31500.5 900.229 3
 -9 3 -4 31139 902.784 3
 9 -3 -4 30882.4 916.221 10
 9 -3 4 31491.2 818.392 1
 9 3 -4 32649.4 988.453 10
 -9 3 -4 33249.7 867.352 8
 -9 -3 -4 32289.1 866.395 8
 -9 -3 4 30819.4 918.694 1
 -9 3 4 31232.7 900.1 7
 9 -3 -4 30593.7 937.671 6
 -9 -3 4 31950.9 899.729 6
 9 3 -4 33498.4 953.443 9
 -9 3 -5 4130.21 236.471 8
 -9 -3 -5 4734.21 255.55 8
 -9 -3 5 4419.4 282.067 1
 -9 -3 5 4425.43 277.094 6
 9 -3 -5 4407.14 279.714 10
 -9 3 5 4353.86 268.305 7
 -9 -3 -5 4600.07 280.444 3
 -9 3 -5 4325.67 275.012 3
 9 3 -5 5188.31 336.688 10
 9 -3 -5 4510.31 224.118 2
 9 -3 5 4493.12 212.769 1
 9 3 -6 8432.56 463.076 10
 9 -3 -6 8389.03 417.397 10
 -9 -3 6 7903.35 403.816 1
 9 -3 -6 7528.66 318.209 2
 -9 -3 7 6026.5 353.967 1
 9 3 -7 6173.04 414.383 10
 9 -3 -7 5284.21 340.697 10
 -9 -3 7 5802.63 323.779 8
 -9 3 7 4879.91 307.797 8
 -9 -3 8 22.6471 83.9526 1
 -9 -3 8 84.6025 76.1967 8
 -9 3 8 21.9648 74.3297 8
 9 -3 -8 25.2401 96.1277 10
 -9 -3 9 3461.97 272.959 1
 9 3 -9 3434.54 331.635 9
 -9 -3 9 3210.6 273.327 8
 -9 3 9 3752.83 293.647 8
 -9 4 0 71.9229 39.2762 7
 -9 4 0 11.0897 33.5658 2
 9 4 0 -14.0171 40.6196 10
 9 -4 0 11.7163 32.3729 1
 -9 -4 0 10.1376 36.521 1
 9 -4 -1 10460.7 359.819 6
 9 4 1 10514.1 387.945 10
 -9 -4 -1 9682.66 328.66 1
 9 -4 1 10522 370.631 1
 9 -4 -1 10182.2 380.886 1
 -9 4 1 9791.71 357.998 2
 -9 4 1 9842.92 358.069 7
 -9 -4 1 10454.2 310.594 6
 -9 -4 -1 10752.6 372.865 9
 -9 -4 2 6643.08 267.436 6
 -9 -4 2 7017.36 318.323 1
 -9 4 -2 7003.91 225.008 5
 9 4 -2 6836.22 320.154 9
 -9 -4 -2 6986.1 284.073 9
 9 -4 -2 6281.1 298.926 1
 9 -4 2 7183.29 288.218 1
 -9 -4 -2 7171.06 241.879 1
 -9 4 -2 6231.12 214.847 7
 -9 4 2 6516.38 275.285 2
 9 4 -2 6888.01 348.476 10
 -9 4 2 6944.08 299.459 7
 9 -4 -3 9541.01 404.719 6
 -9 -4 3 9506.24 373.125 6
 9 4 -3 9931.96 419.7 9
 -9 -4 -3 9607.09 355.534 9
 9 4 -3 9974.59 456.544 10
 -9 -4 -3 10460.7 392.895 3
 -9 4 -3 10245.7 393.813 3
 -9 4 3 9662.53 391.113 7
 -9 4 -3 9989.12 361.877 8
 -9 -4 -3 10247.3 370.035 8
 -9 -4 4 38516.1 1060.1 6
 9 -4 -4 39527.3 1117.67 6
 -9 4 4 38719.8 1063.27 7
 -9 4 -4 38938.9 1011.85 8
 -9 -4 -4 39765.8 1021.17 8
 -9 -4 -4 39572.4 1062.43 3
 -9 4 -4 38123.6 1057.55 3
 9 4 -4 39473.6 1119.12 9
 9 4 -4 40908.1 1181.14 10
 -9 -4 -5 1051.24 140.564 3
 -9 4 -5 848.106 133.954 3
 9 4 -5 1075.12 149.527 9
 -9 -4 5 842.645 133.067 6
 -9 4 -5 779.861 101.543 8
 -9 -4 -5 802.112 107.915 8
 9 -4 -5 820.754 105.684 2
 9 -4 -5 751.103 130.37 10
 -9 4 5 903.67 122.731 7
 9 4 -5 894.995 157.376 10
 -9 -4 5 924.532 134.883 1
 9 4 -6 4517.93 322.28 9
 9 -4 -6 4454.75 243.054 2
 -9 -4 6 4594.96 308.009 1
 9 -4 -6 3880.58 276.577 10
 9 4 -6 4316.34 334.397 10
 -9 -4 7 3925.42 265.358 8
 -9 4 7 4189.25 279.779 8
 -9 -4 7 4044.14 297.815 1
 9 4 -7 3689.34 313.062 9
 9 -4 -7 3785.68 284.318 10
 -9 -4 8 24.3493 60.1739 1
 -9 -4 8 -41.612 77.1255 8
 -9 4 8 86.9593 78.3167 8
 9 -4 -8 24.8434 92.0916 10
 9 4 -8 31.8 96.2474 9
 -9 -4 9 1352.17 186.32 1
 -9 -4 9 1318.52 183.215 8
 -9 4 9 1838.04 208.105 8
 9 4 -9 1428.47 235.717 9
 -9 5 0 24.1688 42.2403 2
 -9 -5 0 73.5763 44.1822 10
 9 -5 0 12.1723 39.8005 1
 -9 5 0 56.9958 44.7018 7
 -9 5 1 21821.6 642.208 2
 -9 -5 -1 22397.4 602.933 1
 9 -5 -1 21829.2 658.006 1
 -9 -5 -1 22824 662.566 9
 9 -5 1 22199.3 645.014 1
 -9 5 -1 22039 654.402 2
 -9 5 1 22046 635.348 7
 -9 5 -1 22750 588.471 7
 9 5 -1 21840.8 721.437 10
 -9 -5 1 21682.3 668.529 10
 -9 -5 -1 22440.1 631.464 10
 -9 -5 1 22146.4 576.099 6
 -9 -5 2 21687 604.59 6
 9 -5 -2 20913.2 645.259 6
 -9 5 -2 21824 540.854 5
 -9 -5 -2 21306.6 631.692 9
 9 5 -2 19025.6 657.874 9
 9 5 -2 20409.2 718.429 10
 -9 -5 2 20994.2 667.7 10
 -9 5 2 20974.8 636.35 7
 9 -5 -2 20956 646.415 1
 -9 -5 -2 20759.5 546.92 1
 -9 5 2 21332.2 620.823 2
 9 -5 2 21825.1 627.156 1
 9 5 -3 2738.63 219.835 9
 -9 -5 -3 2488.7 171.531 9
 -9 5 3 2337.32 178.978 7
 9 -5 -3 2403.7 190.427 1
 -9 5 -3 2614.02 188.041 3
 -9 -5 -3 2565.99 181.018 3
 -9 5 -3 2546.34 163.634 8
 -9 -5 -3 2667.66 168.348 8
 -9 -5 3 2547.31 179.241 6
 9 -5 -3 2470.67 200.191 6
 9 5 -3 2050.24 218.416 10
 9 5 -4 20893.6 738.669 9
 9 5 -4 21599.7 798.104 10
 -9 5 4 21238.7 692.813 7
 9 -5 -4 22794.6 756.379 6
 -9 -5 4 21720.1 700.227 6
 -9 -5 -4 21288.9 682.885 3
 -9 5 -4 23450.2 702.546 3
 -9 5 -4 22348.6 646.2 8
 -9 -5 -4 21666.5 649.404 8
 -9 5 -5 1653.19 171.952 3
 9 5 -5 2096.39 214.005 9
 -9 5 -5 1310.75 132.972 8
 -9 -5 -5 1855.35 155.754 8
 -9 -5 5 2071.36 195.585 6
 -9 5 -5 1860.28 135.584 4
 -9 5 5 1743.94 131.225 4
 9 5 -5 1992.46 230.182 10
 9 -5 -5 2024.18 161.944 2
 -9 -5 -5 1476.53 159.437 3
 9 -5 -5 1317.95 183.495 6
 -9 5 5 1789.96 176.273 7
 9 -5 -6 2998.78 213.617 2
 9 5 -6 3115.54 275.56 9
 9 5 -7 8161.96 482.788 9
 -9 -5 7 7791.89 379.59 8
 -9 5 7 8069.71 395.184 8
 9 -5 -7 7571.35 361.964 2
 9 -5 -7 7747.32 421.159 10
 -9 -5 7 7428.02 428.629 1
 -9 -5 8 -20.5278 73.9504 8
 -9 5 8 42.9847 79.6695 8
 -9 -5 8 -26.1272 94.1213 1
 9 5 -8 -98.2906 151.474 9
 -9 -5 9 3074.42 270.922 1
 9 5 -9 2762.38 305.931 9
 -9 -5 9 3099.83 259.416 8
 -9 5 9 2820.84 253.976 8
 -9 6 0 13.0463 46.999 2
 9 -6 0 64.4688 49.1057 1
 -9 6 0 -10.0208 46.3295 7
 -9 -6 0 27.0377 48.7012 10
 9 -6 1 19111.7 585.992 1
 -9 -6 -1 19036.6 605.732 9
 -9 6 1 18510.6 569.108 7
 -9 6 -1 19279.7 596.673 2
 -9 6 1 18230.9 578.687 2
 9 -6 -1 19263 596.323 1
 -9 -6 -1 18343.6 536.815 1
 -9 -6 1 19411.2 619.8 10
 -9 -6 -1 18658.1 571.797 10
 -9 -6 1 18574.9 516.209 6
 -9 6 -1 18498.7 522.851 5
 -9 6 2 8235.75 346.718 2
 -9 6 -2 8575.24 322.184 8
 -9 -6 -2 9593.38 337.519 8
 -9 -6 -2 9342.17 376.902 9
 9 6 -2 9293.59 411.722 9
 -9 6 2 8873.96 364.175 7
 -9 6 -2 9157.91 290.709 5
 -9 -6 -2 9385.6 298.23 1
 9 -6 -2 8961.37 373.363 1
 9 -6 -2 8731.71 376.022 6
 -9 -6 2 9127.75 342.307 6
 -9 -6 -2 8832.42 325.221 10
 -9 -6 2 8207.92 381.22 10
 9 6 -3 8037.26 389.577 9
 -9 -6 -3 7324.31 333.696 9
 -9 6 3 8502.42 362.726 7
 -9 -6 -3 8288.64 319.173 8
 -9 6 -3 7544.1 304.359 8
 -9 -6 -3 7597.44 286.1 5
 -9 -6 3 7326.91 368.448 10
 9 -6 -3 7722.2 351.475 1
 9 -6 -3 7520.11 366.427 6
 -9 -6 3 7644.95 340.872 6
 9 6 -4 19996.4 715.437 9
 9 -6 -4 19283.8 698.255 6
 -9 -6 4 19893.3 661.382 6
 -9 -6 -4 18682.1 590.784 8
 -9 6 -4 19092.8 586.146 8
 -9 6 4 18735 646.55 7
 -9 6 -4 19169.7 582.823 4
 -9 6 4 19963.9 585.954 4
 -9 -6 -4 19325.9 627.393 3
 -9 6 -4 20298.9 643.192 3
 9 -6 -5 1294.95 176.121 6
 -9 -6 5 1250.31 158.413 6
 9 -6 -5 1274.92 138.47 2
 -9 6 -5 1221.89 126.241 8
 -9 -6 -5 1386 132.438 8
 -9 6 -5 1399.73 153.696 3
 -9 6 -5 1258.84 120.239 4
 -9 6 5 1334.74 119.896 4
 9 6 -5 1770.16 200.551 9
 -9 -6 -5 1267.52 146.797 3
 9 -6 -6 5068.27 286.424 2
 9 -6 -6 5220.41 323.796 10
 9 6 -6 5495.23 370.308 9
 9 -6 -7 5731.96 323.156 2
 -9 -6 7 5793.14 324.001 8
 -9 6 7 6217.76 335.748 8
 9 6 -7 6006.76 413.606 9
 9 -6 -7 6020.41 368.812 10
 -9 -6 8 -27.783 87.523 1
 -9 -6 8 -20.2087 58.561 8
 -9 6 8 -21.1278 90.4338 8
 9 6 -8 33.2064 91.7472 9
 -9 -6 9 2153.67 236.787 1
 -9 -6 9 2077.47 214.341 8
 -9 6 9 2288.67 229.201 8
 -9 7 0 -10.6903 54.4625 7
 -9 7 0 -14.1425 60.5341 2
 -9 -7 0 -14.9034 50.431 10
 -9 -7 0 112.13 62.5903 9
 -9 7 0 11.0258 50.0563 5
 9 -7 0 -27.5499 51.0616 1
 -9 7 1 30855.5 837.191 7
 -9 -7 -1 30703.5 799.912 1
 9 -7 -1 30117.1 856.588 1
 -9 -7 -1 30201.9 844.315 10
 -9 -7 1 30552.6 892.33 10
 -9 7 -1 31064.4 867.903 2
 -9 7 1 30878 859.45 2
 -9 7 -1 31175.1 847.996 4
 -9 7 1 30547.5 843.415 4
 -9 -7 -1 29491.6 876.633 9
 -9 -7 -2 2373.24 150.953 8
 -9 7 -2 2566.03 152.395 8
 -9 -7 2 2146.22 189.911 10
 -9 -7 -2 2531.83 164.366 10
 -9 7 -2 2340.13 133.055 5
 -9 7 -2 2533.11 176.915 4
 -9 7 2 2274.09 170.681 4
 -9 7 2 2827.6 192.368 7
 9 -7 -2 2307.39 178.557 1
 -9 -7 -2 2509.53 192.64 9
 -9 7 2 2061.56 169.509 2
 -9 7 -2 2241.52 181.514 2
 9 -7 -2 2474.51 191.339 6
 -9 -7 -3 238.046 57.5646 8
 -9 7 -3 137.642 51.5721 8
 9 -7 -3 110.274 63.1287 1
 -9 7 -3 104.326 51.0217 4
 -9 7 3 154.196 55.0624 4
 -9 -7 3 57.8669 58.4389 10
 -9 7 3 110.737 67.7631 7
 9 7 -3 41.5851 57.5076 9
 -9 -7 -3 94.7086 58.57 9
 -9 -7 -3 176.466 53.7191 5
 -9 -7 3 166.34 63.4171 6
 9 -7 -3 187.253 76.782 6
 9 -7 -4 10230.7 481.23 6
 -9 -7 4 10172.2 442.712 6
 -9 -7 4 9280.16 447.89 10
 -9 -7 -4 9948.29 424.639 9
 -9 7 -4 9529.61 366.596 8
 -9 -7 -4 10281.2 379.552 8
 9 7 -4 11693.3 518.874 9
 -9 7 -4 9919.34 407.144 3
 -9 -7 -4 9382.13 392.985 3
 -9 7 -4 9628.18 376.057 4
 -9 7 4 10279.3 382.627 4
 -9 7 4 10485.5 437.384 7
 9 7 -5 996.355 165.294 9
 -9 -7 -5 951.008 114.094 8
 -9 -7 5 831.02 131.912 6
 9 -7 -5 1253.78 179.41 6
 -9 -7 5 949.237 111.726 4
 -9 7 -5 1005.79 109.629 4
 -9 7 5 993.381 107.83 4
 -9 -7 -5 1108.46 132.828 3
 -9 7 -5 1048.3 133.33 3
 -9 7 -5 1063.54 116.257 8
 9 -7 -5 999.865 131.169 2
 -9 -7 6 4493.52 258.181 8
 -9 7 6 4844.63 270.247 8
 9 7 -6 4523.3 344.497 9
 9 -7 -6 4661.25 289.512 2
 9 -7 -6 4577.73 355.985 6
 9 7 -7 6848.95 459.683 9
 9 -7 -7 7156.75 378.977 2
 9 -7 -7 7360.09 413.498 10
 -9 -7 7 7476.12 367.559 8
 -9 7 7 7228.34 366.792 8
 9 7 -8 68.0967 98.6649 9
 -9 -7 8 39.4166 77.008 8
 -9 7 8 -41.2439 78.5376 8
 -9 -7 8 87.9707 99.2276 1
 9 -7 -8 61.7779 82.4504 2
 -9 7 8 25.9566 87.8343 5
 -9 8 0 48.1012 46.9877 5
 -9 8 0 43.089 50.197 4
 -9 -8 0 17.633 57.6451 9
 9 -8 0 -14.7336 54.6157 1
 -9 -8 0 -16.3656 51.5557 10
 -9 8 0 -15.1532 51.277 2
 -9 -8 -1 23986.8 731.932 10
 -9 -8 1 23190.3 764.695 10
 9 -8 -1 24365.3 738.08 1
 -9 -8 -1 25749.1 782.191 9
 -9 8 -1 25098 736.286 4
 -9 8 1 24831.3 735.829 4
 -9 8 1 24079.5 711.109 7
 -9 8 -1 24319.2 744.044 2
 -9 8 1 23913.8 721.377 5
 -9 8 1 25474.4 747.092 2
 -9 8 2 5867.66 298.917 7
 -9 8 -2 5708.09 243.314 8
 -9 -8 -2 6491 258.067 8
 9 8 -2 5505.54 259.865 3
 9 -8 -2 5707.82 261.719 3
 9 -8 -2 6198.36 306.789 1
 -9 -8 -2 5996 276.601 10
 -9 -8 2 5979.32 331.743 10
 -9 -8 -2 6016.48 318.036 9
 9 -8 -2 5772.3 313.245 6
 -9 8 2 5770.58 304.491 5
 -9 8 -2 6096.74 299.662 4
 -9 8 2 5862.65 289.57 4
 -9 8 -2 6471.76 317.834 2
 -9 8 2 6085.92 301.273 2
 9 -8 -3 3753.54 262.518 6
 -9 -8 -3 3246.04 198.263 5
 -9 -8 3 3362.42 253.14 10
 -9 -8 -3 3423.71 235.508 9
 -9 8 -3 3589.88 240.197 2
 -9 8 -3 3480.39 214.15 4
 -9 8 3 3281.35 208.794 4
 9 -8 -3 3300.34 228.73 1
 -9 8 3 3273.1 227.337 7
 -9 8 -3 3165.44 179.099 8
 -9 -8 -3 3300.69 184.765 8
 9 -8 -4 12624.7 556.798 6
 -9 -8 -4 12494.1 507.053 9
 9 8 -4 11881.1 559.926 9
 -9 8 -4 12815.8 456.866 4
 -9 8 4 12791.8 453.782 4
 -9 -8 4 13114.8 517.881 6
 -9 -8 4 11836.1 452.168 4
 -9 -8 -4 11789.6 439.356 4
 -9 8 -4 12274.4 460.999 3
 9 -8 -4 12083.9 486.99 1
 -9 8 -4 12441 424.4 8
 -9 -8 -4 13011.2 435.143 8
 -9 -8 -5 1628.46 160.291 3
 -9 8 -5 1401.4 153.692 3
 -9 -8 -5 1030.95 117.291 8
 -9 -8 5 1468.04 137.313 4
 9 -8 -5 1764.71 178.736 2
 -9 8 -5 1519.87 136.091 8
 9 -8 -5 1692.08 209.998 6
 -9 8 -5 1574.2 138.982 4
 -9 8 5 1748.7 146.74 4
 9 8 -5 1208.44 182.665 9
 9 8 -6 4552.94 360.617 9
 -9 -8 6 5563.69 289.914 8
 -9 8 6 5979.87 302.16 8
 9 -8 -6 5215.74 323.277 2
 9 -8 -6 5153.37 393.232 6
 9 -8 -7 4908.76 337.944 10
 9 -8 -7 5336.83 334.035 2
 -9 8 7 4928 351.213 5
 9 8 -7 5271.55 404.406 9
 -9 -8 7 5220.97 300.629 8
 -9 8 7 5307.97 305.369 8
 9 8 -8 -34.7987 125.361 9
 -9 8 8 -26.614 106.561 5
 -9 -8 8 -38.1417 86.5837 8
 -9 8 8 -79.1169 79.1966 8
 9 -8 -8 22.1262 79.7111 2
 9 -9 0 15.7005 49.4647 1
 -9 9 0 46.4671 55.8022 4
 -9 9 0 32.4781 56.7572 2
 -9 -9 0 -17.7887 56.0425 10
 -9 9 0 103.978 50.7894 5
 -9 -9 0 38.4763 62.8959 9
 -9 9 1 19211 645.573 2
 -9 -9 -1 19671.2 682.5 9
 -9 9 -1 20302.4 660.474 2
 -9 9 1 19590.1 636.174 5
 -9 9 -1 20067.5 588.707 5
 -9 9 -1 19670.8 645.777 4
 -9 9 1 20732 649.202 4
 9 -9 -1 19219.9 641.277 1
 -9 -9 -1 20329.5 653.4 10
 -9 -9 1 19020.9 682.798 10
 -9 9 -2 7540.05 359.845 2
 9 -9 -2 6699.36 355.49 6
 -9 -9 -2 6943.79 315.336 5
 9 9 -2 6563.29 285.833 3
 -9 9 2 7522.85 357.555 5
 -9 9 -2 6657.17 265.95 8
 9 -9 -2 7666.05 351.699 1
 -9 9 -2 7128.04 336.184 4
 -9 9 2 7029.44 330.771 4
 -9 -9 2 6976.36 375.148 10
 -9 -9 -2 6462.92 307.829 10
 -9 -9 -2 7172.63 367.155 9
 -9 9 -3 510.731 109.077 2
 -9 -9 -3 317.929 79.7214 5
 -9 9 3 494.469 105.373 5
 -9 -9 -3 368.741 91.6381 9
 9 -9 -3 316.713 88.924 1
 9 -9 -3 560.74 114.878 6
 -9 -9 3 446.129 93.44 4
 -9 -9 -3 230.822 69.4664 4
 -9 9 -3 470.506 91.2379 4
 -9 9 3 359.72 83.1809 4
 -9 9 3 329.973 87.5065 7
 -9 9 -3 402.92 68.046 8
 -9 9 -4 9785.08 395.612 4
 -9 9 4 9198.05 384.027 4
 9 -9 -4 9173.09 417.381 1
 -9 -9 4 10070.2 402.159 4
 -9 -9 -4 9146.45 380.829 4
 -9 -9 -4 9467.23 445.306 9
 -9 9 4 9999.37 459.952 5
 9 -9 -4 9095.3 477.106 6
 -9 9 -5 464.302 86.7792 4
 -9 9 5 487.824 85.9791 4
 -9 9 5 799.737 140.198 5
 9 -9 -5 743.635 158.444 6
 9 -9 -5 476.329 107.635 2
 9 9 -5 710.47 149.401 9
 9 -9 -6 2423.82 275.11 6
 -9 9 6 1930.33 218.621 5
 -9 9 6 2355.28 184.672 8
 9 -9 -6 2078.87 205.396 2
 9 9 -6 2177.66 251.034 9
 9 9 -7 6584.94 458.337 9
 9 -9 -7 6085.23 387.55 10
 9 -9 -7 5958.22 363.883 2
 -9 9 7 6465.17 405.72 5
 -9 9 7 6310.61 330.201 8
 9 -9 -8 -23.6311 82.5875 2
 -9 9 8 -18.9116 79.2436 8
 9 9 -8 35.1652 110.778 9
 -9 9 8 -27.4362 86.4305 5
 -9 10 0 -17.3965 58.8684 2
 -9 10 0 14.1536 46.2711 5
 -9 -10 0 -20.8784 68.2548 9
 -9 -10 0 49.6931 67.8827 4
 -9 10 0 16.7149 50.5908 4
 9 -10 0 16.736 65.3943 1
 -9 -10 0 56.9567 55.0169 10
 9 -10 -1 6495.75 325.733 1
 -9 -10 1 6228.28 323.053 4
 -9 -10 -1 6118.01 318.124 4
 -9 10 -1 5586.02 312.817 2
 -9 10 1 5847.44 307.156 5
 -9 10 -1 5886.81 313.77 4
 -9 10 1 5454.41 301.531 4
 -9 -10 -1 6145.69 350.174 9
 -9 10 1 6408.74 329.705 2
 -9 -10 -1 6292.92 326.006 10
 -9 -10 1 5439.95 331.849 10
 9 -10 -2 7005.59 372.837 6
 -9 -10 -2 6910.37 370.388 9
 -9 10 -2 7220.09 346.605 4
 -9 10 2 6435.55 328.926 4
 -9 -10 2 6661.42 335.991 4
 -9 -10 -2 6174.76 317.48 4
 -9 -10 -2 5904.19 303.649 10
 -9 -10 -2 6398.53 314.272 5
 -9 10 2 7236.25 356.265 5
 9 -10 -2 5678.03 313.542 1
 9 -10 -3 4865.06 325.881 6
 -9 10 -3 5434.88 292.589 4
 -9 10 3 4645.49 271.897 4
 -9 10 3 5259.69 318.29 5
 -9 -10 -3 5146.18 271.781 5
 9 -10 -3 4711.95 285.892 1
 -9 10 -4 14406.7 524.695 4
 -9 10 4 14882.1 528.346 4
 -9 10 4 13644.2 585.59 5
 9 -10 -4 13977.9 626.382 6
 -9 10 -5 648.994 102.007 4
 -9 10 5 553.003 96.7172 4
 9 -10 -5 539.357 131.457 6
 -9 10 5 633.938 131.875 5
 -9 10 6 2858.56 263.567 5
 9 -10 -6 2501.69 237.782 2
 9 -10 -6 2487.35 287.627 6
 9 10 -6 2957.48 309.338 9
 -9 10 7 3483.74 300.409 5
 9 -10 -7 4171.98 308.517 2
 9 10 -7 3777.95 352.067 9
 -9 -11 0 40.4178 61.1693 10
 -9 11 0 15.3724 52.0235 5
 -9 11 0 72.2166 66.9281 4
 -9 -11 -1 8948.7 413.258 10
 9 -11 1 8962.32 386.339 7
 -9 11 -1 9308.61 417.345 4
 -9 11 1 9267.96 415.198 4
 -9 11 1 9595.81 416.895 5
 -9 11 -2 6034.03 327.025 4
 -9 11 2 5730.13 316.021 4
 -9 -11 -2 5476.17 300.599 5
 -9 11 2 5686.45 330.549 5
 9 -11 -3 1938.31 220.294 6
 -9 11 3 1886.23 198.16 5
 -9 11 -3 1745.29 173.087 4
 -9 11 3 1818.62 175.104 4
 -9 11 4 11826.9 543.407 5
 -9 11 -4 11611.5 473.763 4
 -9 11 4 11500.4 473.326 4
 9 -11 -4 12593.2 593.375 6
 -9 11 -5 1310.66 147.676 4
 -9 11 5 1238.57 142.723 4
 9 -11 -5 1225.67 203.514 6
 -9 11 5 1489.35 192.837 5
 9 -11 -6 3222.16 326.622 6
 -9 11 6 3211.25 292.793 5
 -9 11 7 3560.75 312.645 5
 9 -11 -7 3861.45 374.827 6
 9 -11 -7 4199 322.181 2
 9 -12 0 18.5446 62.7538 7
 -9 12 0 19.6546 64.2546 4
 -9 12 -1 6228.25 347.88 4
 -9 12 1 6259.71 348.148 4
 -9 12 1 6096.99 337.149 5
 9 -12 1 6547.55 330.769 7
 -9 12 2 2665.63 227.356 5
 -9 12 -2 2348.63 206.943 4
 -9 12 2 2361.45 207.568 4
 -9 12 3 1597.62 184.429 5
 -9 12 3 1363.54 159.771 4
 9 -12 -3 1416.06 188.385 6
 -9 12 -4 15514.2 576.183 4
 -9 12 4 14163.4 557.499 4
 9 -12 -4 14991 682.978 6
 -9 12 4 14353.4 623.135 5
 -9 12 5 1079.9 168.718 5
 9 -12 -5 790.965 173.917 6
 -9 12 -5 944.105 133.785 4
 -9 12 5 1076.4 139.627 4
 -9 12 6 1938.56 228.655 5
 9 -12 -6 1650.92 246.862 6
 -9 13 0 -42.1846 73.7191 4
 9 -13 0 -40.127 70.1239 7
 -9 13 1 9255.88 443.405 4
 -9 13 -1 8459.39 426.705 4
 9 -13 1 8605.78 404.11 7
 -9 13 -2 2080.7 204.133 4
 -9 13 2 2392.16 214.808 4
 -9 13 2 1953.77 203.99 5
 -9 13 -3 558.784 116.505 4
 -9 13 3 574.425 120.937 4
 -9 13 3 649.685 138.469 5
 9 -13 -3 913.427 169.646 6
 -9 13 -4 9130.21 427.331 4
 -9 13 4 8091.6 409.287 4
 -9 13 4 8936.71 480.026 5
 9 -13 -4 7740.83 489.801 6
 -9 13 5 1231.27 182.12 5
 9 -13 -5 1172.64 203.603 6
 -9 -13 -5 1249.32 167.255 2
 -9 13 -5 1163.3 153.085 4
 -9 13 5 1175.58 154.864 4
 -9 -13 -6 1671.58 205.422 2
 9 -14 0 -86.4929 110.169 7
 -9 14 0 -22.8349 74.662 4
 -9 14 -1 5027.15 330.642 4
 -9 14 1 4902.56 327.434 4
 9 -14 1 5159.61 314.63 7
 -9 14 -2 2927.5 251.882 4
 -9 14 2 3049.57 258.137 4
 9 -14 -3 2221.82 260.255 6
 -9 -14 -3 2358.74 220.572 7
 -9 14 -3 1855.52 205.418 4
 -9 14 3 2358.12 221.168 4
 -9 14 4 5992.48 358.754 4
 -9 14 -4 6348.96 361.7 4
 -9 -14 -4 6123.49 356.294 7
 9 -14 -4 6308.25 451.13 6
 -9 14 4 6278.57 406.171 5
 -9 14 5 226.409 110.801 5
 9 -14 -5 575.015 157.153 6
 -9 15 0 24.3557 73.7157 4
 9 -15 0 -46.3089 80.9212 7
 9 -15 1 7616.19 401.906 7
 -9 15 -1 6822.79 404.276 4
 -9 15 1 7523.94 419.729 4
 -9 15 -2 2255.11 234.073 4
 -9 15 2 1900.13 213.456 4
 9 -15 -3 291.082 119.99 6
 -9 15 -3 235.17 98.6636 4
 -9 15 3 256.13 109.667 4
 -9 -15 -3 211.615 92.0053 7
 -9 15 -4 2237.87 220.001 4
 9 -15 -4 1844.84 245.788 6
 -9 16 0 103.541 84.6534 4
 9 -16 0 123.008 91.2231 7
 -9 16 -1 5351.22 358.724 4
 -9 16 1 4722.03 347.074 4
 9 -16 -2 3267.02 321.133 6
 -9 -16 -2 2680.58 255.487 7
 -9 16 -2 3255.69 281.475 4
 -9 16 2 2867.26 264.245 4
 -9 16 -3 889.181 154.98 4
 -9 16 3 636.195 156.498 4
 -9 -16 -3 892.574 161.485 7
 10 0 0 529.153 68.2507 9
 10 0 0 416.232 54.3388 6
 10 0 0 456.109 81.0494 3
 10 0 1 13601.8 476.311 3
 -10 0 1 13005.7 392.464 2
 10 0 -1 12877.3 459.823 3
 10 0 1 13475.8 347.701 6
 10 0 -1 13365.2 423.539 9
 10 0 1 13159.6 429.453 10
 -10 0 1 13613.7 446.666 1
 10 0 2 73.6905 45.0794 1
 -10 0 2 37.8165 46.7458 1
 10 0 2 80.7774 43.6817 10
 10 0 -2 92.5202 55.5653 10
 -10 0 2 53.7501 39.4016 2
 10 0 3 44861.8 1075.45 1
 -10 0 3 42464.8 1133.14 1
 -10 0 -3 44630.9 1120.23 8
 10 0 -3 43971.8 1195.12 10
 10 0 3 43669.3 1030.38 10
 -10 0 -3 44797.8 1153.92 3
 -10 0 4 1993.88 167.06 1
 10 0 4 1568.87 114.899 1
 -10 0 -4 1476.17 153.248 3
 10 0 -4 1424.75 163.729 10
 -10 0 -4 1777.06 150.616 8
 -10 0 5 2948.12 218.657 1
 -10 0 -5 2785.03 227.911 3
 -10 0 -5 3348.58 217.098 8
 10 0 -5 2946.32 249.145 10
 -10 0 6 841.721 126.906 1
 10 0 -6 717.585 150.643 10
 -10 0 7 4392.87 285.639 1
 10 0 -7 4439.09 335.207 10
 10 0 -8 119.477 116.729 10
 -10 0 8 67.4639 81.0381 8
 -10 0 8 139.99 92.4821 1
 -10 0 9 1622.62 206.095 8
 10 -1 0 60851.9 1392.1 9
 10 -1 0 61368 1490.68 1
 10 1 0 61012.7 1496.15 3
 10 -1 0 59546.5 1488.99 3
 10 -1 0 64082.9 1402.27 6
 10 1 0 64410.4 1437.11 9
 -10 1 1 187.299 46.5253 2
 -10 -1 1 86.4623 35.9153 2
 10 1 1 162.053 51.7656 10
 10 -1 1 143.658 45.7882 10
 10 1 1 123.778 57.6863 3
 10 -1 1 68.9802 51.2055 3
 10 -1 -1 134.504 43.6979 9
 10 1 -1 116.028 41.2964 9
 10 -1 1 115.738 48.5655 1
 -10 -1 1 80.1524 48.049 1
 10 1 -1 78.5275 54.902 3
 10 -1 -1 310.253 68.7516 3
 10 -1 -1 143.125 49.3887 6
 10 -1 1 167.836 33.2139 6
 -10 1 -1 85.6704 37.9754 7
 -10 -1 2 16915.1 432.162 2
 -10 1 2 15670.8 458.733 2
 10 -1 2 16366.3 478.824 10
 10 1 -2 16422.3 572.056 10
 10 -1 -2 16373.3 558.027 10
 10 1 2 16600.8 485.771 10
 10 -1 -2 16406.1 520.544 6
 -10 1 2 16322.2 526.418 1
 10 -1 2 17101.7 508.458 1
 -10 -1 2 15927.1 528.919 1
 -10 1 -2 15664.9 426.439 7
 -10 1 -3 175.972 60.2663 3
 -10 -1 -3 304.848 80.3442 3
 10 1 -3 291.504 84.3529 10
 10 -1 3 163.675 42.3695 10
 10 -1 -3 186.891 84.0953 10
 10 1 3 260.395 48.4655 10
 -10 1 -3 273.494 63.4954 8
 -10 -1 -3 298.859 68.0958 8
 -10 -1 3 145.525 59.8094 1
 -10 1 3 232.945 64.6313 1
 10 -1 3 236.87 61.1435 1
 -10 -1 4 14.3614 48.6062 6
 -10 1 -4 219.707 72.9843 8
 -10 -1 -4 13.8062 43.5027 8
 -10 1 4 16.6936 58.3493 7
 -10 -1 -4 16.3614 53.4961 3
 10 -1 -4 19.0827 57.764 10
 10 1 -4 20.4713 64.4958 10
 -10 1 4 15.0725 45.6288 1
 10 -1 4 101.264 55.1497 1
 -10 -1 4 32.2487 48.8116 1
 -10 -1 5 137.589 68.8763 6
 -10 1 -5 73.4496 87.8856 3
 -10 -1 -5 91.6803 86.285 3
 -10 1 5 164.001 71.6595 1
 -10 -1 5 53.32 62.1322 1
 -10 1 -5 15.2256 49.7958 8
 -10 -1 -5 30.6714 46.4383 8
 -10 1 5 73.3833 64.1324 7
 10 1 -5 69.2326 92.4105 10
 10 -1 -5 150.33 81.8013 10
 10 1 -6 10859.6 534.494 10
 10 -1 -6 10823.6 516.146 10
 -10 1 6 11956.4 473.237 1
 -10 -1 6 10286.2 463.884 1
 10 -1 -7 264.569 105.983 10
 10 1 -7 143.377 100.273 10
 -10 -1 7 247.861 98.9024 1
 -10 1 7 92.9829 69.0163 1
 -10 1 8 21628.2 735.019 1
 10 1 -8 21265.5 866.739 10
 10 -1 -8 21369 848.43 10
 -10 -1 8 22772.6 790.165 8
 -10 1 8 21148.4 776.707 8
 -10 -1 8 21670.4 758.803 1
 -10 -1 9 148.581 94.33 8
 -10 1 9 50.1798 87.7069 8
 10 -2 0 253.221 50.0072 6
 10 2 0 157.233 56.218 3
 10 -2 0 129.936 55.752 3
 -10 2 0 96.0126 42.9502 7
 -10 2 0 204.281 57.2743 2
 10 -2 0 322.514 49.8169 9
 10 -2 0 189.981 57.631 1
 10 -2 -1 10691.5 402.811 3
 10 2 -1 10212.3 402.113 3
 10 -2 -1 10778 372.163 6
 10 -2 1 11130.7 330.03 6
 -10 -2 1 11260.8 322.009 2
 -10 2 1 11115.1 372.031 2
 10 2 -1 11453.5 399.395 9
 -10 -2 -1 11858.4 371.933 1
 10 -2 -1 11126 420.236 1
 10 2 1 10726 416.558 3
 10 -2 1 11160.5 421.406 3
 -10 2 -1 11222.3 346.966 7
 -10 2 1 11484.6 398.314 7
 -10 -2 1 11362.7 404.524 1
 10 -2 1 11249.4 399.007 1
 10 2 1 10982.7 393.467 10
 -10 -2 2 670.815 96.9307 1
 10 -2 2 635.062 83.9844 1
 -10 2 2 484.89 82.9204 7
 -10 2 2 775.984 83.6133 2
 10 2 2 736.179 86.5281 10
 10 2 -2 611.464 101.587 10
 10 -2 -2 741.188 107.436 10
 -10 2 -2 726.321 61.9033 7
 -10 -2 3 27041.9 738.963 6
 -10 2 3 26503.2 781.734 7
 10 -2 -3 27132.4 813.572 10
 10 -2 3 25894.8 713.537 1
 -10 -2 3 26292.9 782.822 1
 -10 2 3 26201.1 764.187 1
 10 2 -3 25372.8 830.725 10
 10 2 -3 26111 791.861 9
 10 -2 -3 26085.3 786.821 6
 -10 2 -3 26677 746.471 8
 -10 -2 -3 26435.5 745.83 8
 -10 -2 -3 26350.1 774.502 3
 -10 2 -3 26695 782.07 3
 -10 -2 -4 392.556 88.4699 3
 -10 2 -4 314.166 88.2529 3
 -10 2 -4 300.33 71.0311 8
 -10 -2 -4 524.831 90.6682 8
 -10 2 4 401.882 91.7284 7
 -10 -2 4 426.448 87.5188 6
 10 2 -4 497.307 110.455 10
 10 -2 -4 354.852 91.2175 10
 10 -2 4 445.334 73.31 1
 -10 -2 4 371.884 81.302 1
 -10 2 4 448.461 85.0344 1
 -10 2 5 21963.6 699.623 1
 -10 -2 5 20948.4 707.421 6
 -10 -2 5 21440.4 724.886 1
 -10 2 5 22124 731.253 7
 -10 2 -5 23078.5 694.214 8
 -10 -2 -5 22007.3 688.152 8
 10 -2 -5 21894.2 758.224 10
 -10 -2 -5 20209.9 711.256 3
 -10 2 -5 22098.4 730.069 3
 10 2 -5 21739.4 795.686 10
 -10 2 6 17.2684 62.2116 1
 -10 -2 6 60.8758 58.8056 1
 10 -2 -6 23.4157 70.8741 10
 10 2 -6 27.2337 78.9201 10
 -10 -2 7 1817.9 195.549 1
 -10 2 7 1831.32 175.13 1
 10 -2 -7 1568.13 189.38 10
 10 2 -8 193.794 109.387 10
 10 -2 -8 196.267 98.0909 10
 -10 -2 8 180.239 90.3164 1
 -10 2 8 497.734 120.321 8
 -10 -2 8 132.548 94.6631 8
 -10 -2 9 507.607 130.042 1
 -10 -2 9 855.949 156.13 8
 -10 2 9 676.633 147.488 8
 -10 3 0 48372.8 1155.54 7
 10 -3 0 48977.9 1142.97 6
 10 -3 0 47365.6 1205.14 1
 -10 3 0 47556.7 1180.69 2
 10 -3 0 49443.3 1087.81 9
 10 3 0 47251.3 1210.74 3
 10 -3 0 47073.1 1210.22 3
 -10 3 1 789.819 89.7129 2
 -10 3 1 679.991 88.3717 7
 10 -3 -1 913.673 94.5081 6
 10 3 1 705.379 96.0338 10
 10 3 -1 771.817 113.541 10
 -10 -3 -1 968.502 89.6347 1
 10 3 1 825.84 101.186 3
 10 -3 1 906.068 107.392 3
 10 -3 -1 802.649 97.7399 3
 10 3 -1 759.032 99.6716 3
 -10 3 -1 748.786 76.6493 7
 -10 -3 1 704.371 93.0212 1
 10 -3 -1 861.488 108.424 1
 10 -3 1 770.898 94.3338 1
 -10 -3 1 772.946 62.2668 2
 -10 -3 2 7533.46 281.74 6
 -10 3 2 7451.18 322.579 7
 -10 3 2 7379.34 290.84 2
 -10 -3 2 7552.41 334.021 1
 10 -3 2 7346.61 303.543 1
 -10 3 -2 7226.85 237.263 7
 10 3 -2 7714.56 372.116 10
 10 3 2 7273.62 299.926 10
 10 3 -2 7432.24 336.244 9
 -10 -3 -2 7972.52 292.478 9
 10 3 -3 964.067 149.674 10
 -10 -3 3 1339.26 144.341 1
 10 -3 3 1073.73 107.509 1
 -10 3 3 1158.95 130.681 7
 10 -3 -3 1096.59 137.928 6
 -10 3 -3 1274.37 139.052 3
 -10 -3 -3 1140.51 115.03 8
 10 3 -3 1163.46 148.488 9
 -10 3 -3 1119.49 116.69 8
 -10 -3 -3 1134.77 101.39 9
 -10 -3 -3 1313.32 144.065 3
 -10 -3 3 1298.64 123.662 6
 10 -3 4 32.1291 42.88 1
 -10 -3 4 18.0407 54.6024 1
 -10 -3 4 30.1966 52.7663 6
 10 -3 -4 -19.4777 68.0716 6
 -10 3 4 66.274 66.3378 7
 -10 -3 -4 27.3018 51.9884 8
 -10 3 -4 -13.497 57.771 8
 10 -3 -4 -18.699 63.2749 10
 10 3 -4 -69.4971 67.129 10
 10 3 -4 38.97 70.1929 9
 -10 -3 -4 32.5288 55.0366 3
 -10 3 -4 -49.6113 70.7837 3
 -10 -3 5 139.365 69.5939 1
 10 -3 -5 62.0151 76.6394 10
 10 3 -5 258.815 119.665 10
 -10 -3 -5 91.6611 76.8278 3
 -10 3 -5 37.0281 64.7187 3
 -10 -3 5 72.4043 65.2222 6
 -10 3 5 128.604 75.3028 7
 -10 3 -5 15.025 50.8617 8
 -10 -3 -5 30.7036 51.9672 8
 10 3 -5 66.7916 84.8016 9
 10 3 -6 12005.6 591.152 10
 10 3 -6 11769.7 553.121 9
 -10 -3 6 12316 530.59 1
 10 -3 -6 11988.6 538.31 10
 10 3 -7 189.937 103.501 10
 -10 -3 7 91.9076 80.3171 1
 10 3 -7 28.8698 97.7052 9
 -10 -3 7 56.8297 61.9491 8
 -10 3 7 117.037 68.1906 8
 10 -3 -7 50.7633 73.5682 10
 10 -3 -8 8180.11 470.115 10
 -10 -3 8 7959.14 420.623 8
 -10 3 8 7973.51 434.275 8
 -10 -3 8 8430.84 446.086 1
 10 3 -8 8582.23 519.718 9
 -10 -3 9 189.602 97.1734 1
 -10 -3 9 144.698 84.3384 8
 -10 3 9 124.703 87.2174 8
 10 -4 0 65.8932 46.0935 1
 -10 4 0 60.5124 43.6363 2
 -10 4 0 108.088 45.4655 7
 10 4 0 184.491 56.435 3
 10 -4 0 66.04 44.7315 3
 10 -4 -1 5646.31 270.003 3
 10 4 -1 5683.97 274.908 3
 -10 4 1 5815.52 262.135 7
 -10 4 1 5421.28 256.361 2
 -10 -4 1 5843.27 207.557 6
 -10 -4 1 5485.69 271.137 1
 10 -4 -1 5716.64 282.826 1
 10 -4 1 6343.5 280.502 1
 -10 -4 -1 5775.67 237.964 1
 -10 4 -1 5195.11 218.09 7
 10 4 -1 5684.97 310.667 10
 10 4 1 5618.86 281.509 10
 -10 4 -2 24.3153 31.4268 5
 10 -4 2 48.0847 44.5647 1
 10 -4 -2 15.2748 48.1227 1
 -10 -4 2 -15.1947 49.677 1
 -10 4 2 13.337 43.6044 7
 -10 4 2 44.7081 43.6768 2
 10 4 -2 63.0916 53.3769 9
 -10 -4 -2 22.6521 41.9883 9
 10 -4 -2 13.8162 55.3211 6
 -10 -4 2 85.5725 41.5408 6
 10 4 -2 19.7554 71.1694 10
 -10 -4 3 59301.9 1438.4 6
 10 -4 -3 58886.8 1504.64 6
 -10 4 3 59446.9 1480.3 7
 -10 -4 -3 64570.1 1451.37 8
 -10 4 -3 58327.2 1427.76 8
 10 4 -3 57677.5 1580.77 10
 10 -4 3 58776.6 1422.97 1
 -10 -4 3 59877 1517.94 1
 -10 -4 -3 58172 1412.16 9
 10 4 -3 59905.8 1528.89 9
 10 4 -4 247.802 99.3238 10
 10 -4 -4 182.976 85.3147 6
 -10 -4 4 346.112 84.8595 6
 -10 -4 -4 144.032 76.7251 3
 -10 4 -4 230.555 80.2451 3
 -10 4 -4 293.003 71.8804 8
 -10 -4 -4 190.762 65.3705 8
 10 4 -4 307.882 95.0071 9
 -10 -4 4 135.154 77.4435 1
 10 -4 4 211.195 62.5276 1
 -10 4 4 286.467 85.9733 7
 -10 4 -5 17249.4 574.263 8
 -10 -4 -5 18166.5 590.984 8
 10 -4 -5 16844 642.409 10
 10 4 -5 17080.1 716.757 10
 -10 -4 5 17385.6 623.59 6
 10 4 -5 17805.9 684.052 9
 -10 -4 -5 17548.3 623.227 3
 -10 4 -5 16152.2 608.785 3
 10 -4 5 16822.7 533.923 1
 -10 -4 5 17422.9 655.828 1
 10 4 -6 -26.7219 77.4342 9
 10 4 -6 30.6252 70.7939 10
 10 -4 -6 -22.9286 63.3498 10
 -10 -4 6 23.0713 69.8284 1
 -10 -4 7 1106.37 168.298 1
 10 4 -7 1260.24 188.919 9
 10 -4 -7 1185.5 169.726 10
 -10 -4 7 1250.26 155.552 8
 -10 4 7 1159.23 150.798 8
 10 4 -7 1798.51 238.665 10
 10 -4 -8 54.0325 78.3155 10
 -10 -4 8 126.089 82.4676 1
 -10 -4 8 107.564 79.7729 8
 -10 4 8 134.299 80.6606 8
 10 4 -8 100.315 101.228 9
 -10 -4 9 375.052 105.046 1
 10 5 0 11154.6 455.139 10
 10 -5 0 10658.1 407.918 3
 10 5 0 10258.9 401.019 3
 10 -5 0 11214.8 416.105 1
 -10 5 0 10845.1 373.952 7
 -10 5 0 10457.5 400.009 2
 -10 5 1 1951.24 147.43 7
 -10 5 -1 1716.98 117.919 7
 -10 -5 -1 1897.21 150.165 9
 10 -5 -1 1997.96 152.803 6
 10 -5 -1 1611.3 149.202 1
 10 -5 1 1916.31 153.209 1
 -10 -5 1 1679.35 149.598 1
 -10 5 1 1666.9 141.401 2
 -10 5 -1 1724.4 148.582 2
 10 5 -1 1574.64 171.813 10
 10 5 -1 1507.89 138.947 3
 10 -5 -1 1652.46 141.552 3
 10 -5 -2 18266.5 611.311 6
 -10 -5 2 19363.5 557.396 6
 10 -5 2 19137.1 596.893 1
 -10 -5 -2 19242.7 521.078 1
 -10 -5 -2 18709.4 590.294 9
 10 5 -2 18784.3 645.905 9
 10 5 -2 20261.9 714.027 10
 -10 -5 2 18848 633.869 1
 10 -5 -2 19666.6 634.905 1
 -10 5 2 18658.7 603.774 7
 -10 5 2 19835 594.726 2
 -10 -5 3 276.338 77.3182 1
 10 -5 3 153.496 62.3793 1
 10 5 -3 250.617 80.8981 9
 -10 -5 -3 154.218 58.5096 9
 -10 5 3 233.113 75.7276 7
 10 -5 -3 246.985 78.7179 6
 -10 -5 3 211.508 64.456 6
 10 5 -3 216.962 89.4682 10
 -10 5 -3 230.763 62.9322 8
 -10 -5 -3 249.102 65.4401 8
 -10 -5 4 -41.081 53.8398 1
 10 5 -4 43.5352 80.6895 9
 -10 -5 -4 -26.0462 58.0193 9
 10 -5 -4 21.3089 72.1069 6
 -10 -5 4 32.6507 55.2432 6
 -10 5 4 -17.2842 58.4878 7
 10 5 -4 -53.6852 87.7522 10
 -10 5 -4 39.6241 48.9606 8
 -10 -5 -4 -40.7507 44.407 8
 -10 5 -4 81.9877 84.7583 3
 -10 -5 -4 95.5843 82.3454 3
 10 -5 -5 296.022 86.7113 10
 10 5 -5 48.8181 73.9474 9
 -10 -5 -5 164.227 76.5278 3
 -10 5 -5 184.929 80.8515 3
 -10 -5 5 339.721 90.7367 1
 -10 5 -5 87.0517 59.5447 8
 -10 -5 -5 164.729 65.5 8
 10 5 -5 147.202 89.1631 10
 10 -5 -5 125.792 90.6879 6
 -10 -5 5 58.2195 69.9844 6
 -10 5 -5 229.931 61.1843 4
 -10 5 5 159.869 57.4048 4
 -10 -5 6 8405.17 451.044 1
 10 5 -6 7673.21 454.722 9
 10 -5 -6 8682.58 441.103 10
 -10 -5 7 190.634 84.9481 8
 -10 5 7 138.645 81.1884 8
 10 -5 -7 25.0722 100.402 10
 10 5 -7 185.577 111.435 9
 -10 -5 7 26.1241 82.3164 1
 10 -5 -8 12454.9 596.296 10
 -10 -5 8 13140 551.439 8
 -10 5 8 13217.8 563.974 8
 -10 -5 8 12794 602.096 1
 10 5 -8 14511.9 700.248 9
 -10 6 0 550.023 102.633 2
 -10 -6 0 353.947 73.6497 1
 10 -6 0 242.79 80.2554 1
 -10 6 0 321.208 65.9177 7
 -10 -6 0 314.127 78.2735 10
 10 6 0 421.177 79.1984 3
 10 -6 0 508.979 83.9144 3
 10 6 -1 7171.93 319.007 3
 10 -6 -1 6714.69 307.629 3
 10 -6 -1 7345.38 324.704 6
 -10 -6 1 6963.05 332.356 1
 -10 -6 -1 7701.71 343.511 9
 -10 6 -1 7376.89 335.124 2
 -10 6 1 7731.95 332.544 2
 -10 -6 1 7883.71 355.216 10
 10 -6 1 8151.35 342.442 1
 10 -6 -1 7381.32 340.964 1
 -10 6 -1 7424.6 277.822 7
 -10 6 1 7258.16 315.454 7
 -10 6 2 40.6443 42.6794 2
 -10 6 2 28.9466 41.9403 7
 -10 -6 2 -17.5048 57.2255 10
 -10 -6 -2 -14.4658 48.9505 9
 10 6 -2 -18.9231 54.8348 9
 10 -6 -2 15.9302 46.1621 6
 -10 -6 2 32.3458 39.967 6
 10 -6 2 -27.6772 54.0723 1
 10 -6 -2 -15.839 47.9388 1
 -10 -6 -3 27240.3 818.524 9
 10 6 -3 27161.4 900.63 9
 10 -6 -3 30507.7 876.167 1
 -10 -6 3 28975.9 822.367 6
 10 -6 -3 28694.4 885.757 6
 -10 6 -3 28934.1 793.286 8
 -10 -6 -3 30210.9 806.614 8
 -10 6 3 29371.9 856.118 7
 -10 6 -4 270.09 67.6291 4
 -10 6 4 242.367 67.0791 4
 -10 6 -4 272.079 71.7876 8
 -10 -6 -4 321.752 76.9901 8
 -10 6 -4 438.249 95.2793 3
 -10 -6 -4 267.524 80.3451 3
 10 -6 -4 289.234 102.997 6
 -10 -6 4 222.26 77.7979 6
 -10 6 4 375.575 91.2665 7
 10 6 -4 23.083 98.9429 9
 -10 -6 -4 250.192 75.1631 9
 -10 6 -5 9147.99 380.527 8
 -10 -6 -5 9455.97 422.64 3
 10 6 -5 8517.68 470.402 9
 -10 -6 5 9521.14 442.441 6
 10 -6 -5 9246.77 496.416 6
 -10 6 -5 9906.77 372.652 4
 -10 6 5 9739.37 369.878 4
 -10 -6 6 259.77 108.98 1
 10 6 -6 316.005 120.493 9
 10 -6 -6 232.963 95.6199 10
 10 -6 -7 1881.37 215.482 10
 -10 -6 7 2349.28 250.975 1
 10 6 -7 1653.11 229.517 9
 -10 -6 7 2388.93 213.979 8
 -10 6 7 2207.39 205.548 8
 10 -6 -7 1946.51 188.371 2
 -10 -6 8 166.089 88.9058 8
 -10 6 8 129.769 86.6393 8
 10 6 -8 104.101 128.657 9
 10 -6 -8 80.4356 84.5074 10
 -10 -6 8 198.828 102.36 1
 -10 7 0 77963.3 1821.38 5
 10 7 0 77410.3 1843.71 3
 10 -7 0 79319.6 1854.11 3
 -10 -7 0 81701 1899.01 10
 -10 7 0 76792.3 1812.42 7
 -10 -7 0 78449.1 1851.57 1
 10 -7 0 78007.2 1881.8 1
 -10 7 0 83132.4 1897.25 2
 -10 -7 -1 907.451 122.326 9
 -10 7 1 805.42 108.571 7
 10 7 -1 768.896 100.564 3
 10 -7 -1 735.706 100.643 3
 -10 7 1 684.777 104.245 2
 -10 7 -1 640.216 104.905 2
 10 -7 1 581.551 95.9461 1
 10 -7 -1 692.418 105.708 1
 -10 -7 1 634.892 106.995 10
 -10 -7 -1 740.718 102.718 10
 -10 7 2 6090.03 300.128 7
 -10 7 -2 6131.18 265.06 8
 -10 -7 -2 5573.04 258.594 8
 10 -7 -2 5871.72 317.12 6
 10 -7 2 6296.39 301.859 1
 -10 -7 -2 5760.44 304.947 9
 -10 7 2 6053.6 299.586 2
 -10 7 -2 6130.46 295.705 4
 -10 7 2 5748.93 288.602 4
 10 -7 -2 5723.71 276.844 3
 10 7 -2 5567.42 276.227 3
 -10 7 -2 5703.11 301.286 2
 10 -7 -2 5738.2 304.027 1
 -10 -7 2 6080.48 331.965 10
 -10 -7 -2 6024.74 272.041 10
 -10 7 3 402.001 86.8004 7
 -10 7 3 238.001 71.5917 4
 -10 7 -3 340.364 84.2656 4
 -10 -7 3 356.135 78.035 6
 10 -7 -3 399.242 100.382 6
 10 -7 -3 139.662 83.7728 1
 -10 7 -3 412.384 79.3141 8
 -10 -7 -3 242.44 62.065 8
 -10 -7 -3 243 75.1513 9
 10 7 -3 378.173 113.499 9
 -10 -7 3 342.887 96.7208 10
 -10 7 -4 -27.9037 62.1565 4
 -10 7 4 27.6371 51.2233 4
 -10 -7 4 17.975 64.7534 6
 10 -7 -4 70.1091 89.0017 6
 -10 7 -4 51.1945 48.7426 8
 -10 -7 -4 -13.2541 56.7316 8
 -10 -7 -4 16.4747 59.3487 9
 10 7 -4 -48.8823 85.4182 9
 -10 7 5 25.8324 51.7224 4
 -10 7 -5 52.2067 48.389 4
 10 7 -5 54.183 78.5103 9
 10 -7 -5 54.8049 75.7161 6
 10 -7 -6 9707.93 543.434 6
 10 7 -6 10294.4 546.365 9
 10 -7 -6 9834.69 489.109 10
 -10 -7 7 54.6067 79.5216 8
 -10 7 7 18.9352 73.9908 8
 10 7 -7 -32.8118 131.376 9
 10 -7 -7 78.9006 71.0625 2
 -10 -7 7 58.0949 62.171 1
 10 -7 -7 50.5799 96.3181 10
 -10 -7 8 12605.1 628.301 1
 -10 -7 8 12831.9 543.63 8
 -10 7 8 14212.5 573.655 8
 10 7 -8 14785 723.418 9
 -10 -8 0 117.618 65.7245 10
 -10 8 0 226.951 76.3343 2
 10 -8 0 47.6679 57.3211 1
 -10 8 0 262.62 77.5963 4
 -10 8 0 179.084 64.2754 5
 -10 8 1 8284.81 358.948 7
 -10 -8 1 8482.01 397.236 10
 -10 -8 -1 8327.47 367.759 10
 -10 8 -1 8451.65 373.271 4
 -10 8 1 8708.33 376.264 4
 10 8 -1 8654.82 347.81 3
 10 -8 -1 8540.55 349.505 3
 -10 8 -1 8287.52 380.399 2
 -10 -8 -1 10247.3 427.489 9
 -10 8 1 8405.11 380.536 2
 -10 8 -1 8953.95 332.399 5
 -10 8 1 9098.76 375.932 5
 10 -8 1 8337.49 374.174 1
 10 -8 -1 8837.03 388.475 1
 -10 -8 -1 8138.55 329.165 1
 -10 8 2 778.519 109.371 7
 10 -8 -2 573.987 115.156 1
 -10 8 2 850.33 126.203 2
 -10 8 -2 875.103 142.164 2
 10 8 -2 673.288 94.3908 3
 10 -8 -2 634.139 93.6664 3
 -10 8 -2 623.002 105.512 4
 -10 8 2 798.182 112.328 4
 -10 -8 -2 799.764 116.055 9
 -10 8 -2 672.733 86.3765 8
 -10 -8 -2 863.6 95.1745 8
 -10 -8 -2 628.575 94.2071 10
 -10 -8 2 797.926 121.606 10
 10 -8 -2 667.067 114.237 6
 -10 8 2 572.425 101.868 5
 -10 8 -3 12182.6 465.402 4
 -10 8 -3 11621.8 409.12 8
 -10 -8 -3 13143.9 431.361 8
 -10 8 3 12089.8 459.603 4
 -10 -8 -3 11578.5 482.549 9
 10 -8 -3 11114 508.304 6
 10 -8 -3 12066.2 488.886 1
 -10 -8 -3 12315.6 426.358 5
 -10 8 3 11596.9 478.544 7
 -10 -8 4 242.467 78.275 6
 10 -8 -4 197.345 86.3228 6
 10 8 -4 156.453 88.3448 9
 -10 -8 -4 182.891 84.6685 9
 -10 8 -4 110.517 52.7434 8
 -10 -8 -4 316.82 72.7386 8
 -10 8 -4 310.728 78.7598 4
 -10 8 4 292.1 74.5353 4
 10 -8 -5 9123.34 509.848 6
 -10 8 -5 9123.19 375.813 4
 -10 8 5 9510.63 381.528 4
 10 8 -5 8728.82 494.502 9
 10 8 -6 31.0967 101.66 9
 -10 -8 6 -15.6769 68.4863 8
 -10 8 6 48.58 58.3362 8
 10 -8 -6 32.9376 95.4466 6
 -10 -8 7 1794.89 178.352 8
 -10 8 7 1542.74 171.801 8
 10 -8 -7 1949.36 198.429 2
 -10 8 7 1657.03 215.522 5
 10 -8 -7 1595.32 200.272 10
 10 8 -7 1655.24 247.583 9
 -10 -8 8 156.402 105.862 1
 -10 8 8 27.6931 87.2559 5
 -10 -8 8 39.1646 82.071 8
 -10 8 8 203.094 97.2058 8
 10 -8 -8 65.5237 71.4223 2
 -10 9 0 28427.7 822.234 5
 10 -9 0 28695.4 869.695 1
 -10 -9 0 29488.2 889.945 10
 -10 9 0 30624.4 890.427 2
 -10 9 0 30120.1 877.446 4
 -10 9 1 -34.4031 72.0776 2
 -10 9 -1 35.328 72.3884 2
 10 -9 1 33.839 62.718 1
 10 -9 -1 -17.0857 63.334 1
 10 9 -1 -12.4284 40.6303 3
 -10 -9 -1 -32.292 52.7834 10
 -10 -9 1 39.3902 66.6458 10
 -10 9 -1 -35.2983 54.3977 5
 -10 9 -1 33.5526 54.844 4
 -10 9 1 -16.6147 58.0658 4
 -10 -9 -1 78.8329 62.0852 9
 10 -9 -2 9334.19 439.918 6
 10 9 -2 8533.63 358.208 3
 -10 9 -2 9872.56 346.44 8
 -10 -9 2 9461.33 454.213 10
 -10 9 2 9304.85 420.628 5
 -10 9 2 9641.97 411.351 7
 -10 9 2 9953.76 426.887 2
 10 -9 -2 9407.57 418.272 1
 -10 9 -2 10180.6 423.104 4
 -10 9 2 9505.57 410.278 4
 -10 -9 -2 9121.54 429.679 9
 -10 -9 -3 283.123 80.0694 5
 -10 9 3 359.032 101.757 5
 -10 -9 -3 335.565 93.0268 9
 10 -9 -3 182.614 84.7828 6
 -10 9 3 128.449 68.931 4
 -10 9 -3 390.561 84.2848 4
 10 -9 -4 -78.3675 102.07 6
 -10 9 -4 15.808 58.5988 4
 -10 9 4 -15.6551 49.3179 4
 -10 9 4 88.0079 71.928 5
 -10 9 -5 14.9809 62.777 4
 -10 9 5 14.8647 53.5542 4
 -10 9 5 72.0097 75.6191 5
 10 9 -5 60.1997 94.8239 9
 10 -9 -5 90.0757 90.8783 6
 10 -9 -6 5517.96 427.327 6
 -10 9 6 5642.1 301.043 8
 -10 9 6 5895.77 380.977 5
 10 9 -6 5784.01 427.111 9
 -10 9 7 82.3573 104.564 5
 10 9 -7 172.886 120.854 9
 10 -9 -7 183.235 88.5931 10
 -10 9 7 17.6638 57.769 8
 -10 10 0 147.732 63.2741 5
 -10 -10 0 95.9149 64.9523 10
 -10 10 0 89.1533 64.2733 4
 -10 10 1 3482.11 233.898 5
 -10 10 -1 3180.98 231.972 4
 -10 10 1 3292.84 237.67 4
 -10 -10 -1 3712.27 243.207 10
 10 -10 -2 65.0595 78.1317 6
 -10 -10 -2 61.6457 48.5623 5
 -10 10 2 19.0956 66.7458 5
 -10 10 -2 107.009 67.9322 4
 -10 10 2 35.1574 53.2161 4
 -10 10 -3 27986.8 852.842 4
 -10 10 3 29043.3 859.58 4
 -10 -10 -3 27946.3 817.2 5
 -10 10 3 26887.6 895.922 5
 10 -10 -3 27803.7 944.988 6
 -10 10 4 375.492 112.916 5
 10 -10 -4 526.172 139.487 6
 -10 10 -4 777.793 118.764 4
 -10 10 4 622.217 109.593 4
 10 -10 -5 6488.18 433.619 6
 -10 10 -5 5984.24 310.688 4
 -10 10 5 6017.51 309.92 4
 -10 10 5 6293.59 392.645 5
 -10 10 6 163.298 98.0932 5
 10 -10 -6 141.226 102.357 6
 -10 10 7 1246.85 191.998 5
 10 -10 -7 1123.26 181.412 10
 10 10 -7 1721.9 250.17 9
 -10 11 0 12763.5 484.714 5
 -10 11 0 12722 522.101 4
 -10 -11 -1 345.692 90.1645 10
 -10 11 1 270.482 82.1283 5
 -10 11 -1 365.965 92.4093 4
 -10 11 1 324.402 91.5557 4
 -10 11 2 6801.01 365.955 5
 -10 11 -2 6801.18 356.189 4
 10 -11 -2 6954.06 396.739 6
 -10 11 3 111.667 82.858 5
 -10 11 -3 301.083 97.3282 4
 -10 11 3 185.865 72.7052 4
 10 -11 -3 104.664 85.6094 6
 -10 11 4 -24.3854 76.8195 5
 -10 11 -4 -36.4298 65.6179 4
 -10 11 4 90.3075 75.6812 4
 10 -11 -4 29.2703 72.334 6
 -10 11 5 183.742 88.858 5
 10 -11 -5 131.129 99.2516 6
 -10 11 -5 102.766 73.3543 4
 -10 11 5 102.253 68.28 4
 -10 11 6 4636.03 354.719 5
 10 -11 -6 5297.9 426.797 6
 -10 12 0 124.116 76.7211 4
 -10 12 -1 2301.71 217.247 4
 -10 12 1 2404.44 214.647 4
 -10 12 1 2263.29 205.88 5
 10 -12 -2 -25.3915 99.2176 6
 -10 12 2 64.0355 72.2349 5
 -10 12 -2 82.4665 69.7698 4
 -10 12 2 101.717 71.103 4
 -10 12 3 15317.1 625.541 5
 -10 12 -3 13706 562.354 4
 -10 12 3 14409 573.315 4
 10 -12 -3 14421 652.397 6
 -10 12 4 -25.4189 76.9371 5
 10 -12 -4 61.8487 114.634 6
 -10 12 -4 19.3032 71.5579 4
 -10 12 4 134.586 80.5662 4
 -10 12 -5 13552.3 529.127 4
 -10 12 5 12571.9 513.127 4
 -10 12 5 13555.2 618.621 5
 10 -12 -5 12984.1 673.703 6
 10 -12 -6 -37.7893 119.045 6
 -10 12 6 56.8901 92.9913 5
 -10 13 0 15484.1 625.944 4
 -10 13 -1 266.884 84.8225 4
 -10 13 1 176.363 88.383 4
 10 -13 -2 4150.99 331.057 6
 -10 13 -2 3902.21 288.211 4
 -10 13 2 4306.93 297.74 4
 -10 13 2 4266.93 301.29 5
 -10 13 3 246.757 96.603 5
 10 -13 -3 208.655 107.548 6
 -10 13 -3 451.95 112.98 4
 -10 13 3 297.923 98.5661 4
 -10 13 4 79.555 100.998 5
 10 -13 -4 -32.5746 133.497 6
 -10 13 -4 62.1641 84.9233 4
 -10 13 4 123.557 80.4695 4
 -10 13 5 28.0666 84.9522 5
 10 -13 -5 71.3918 98.6294 6
 -10 -13 -6 3221.58 276.905 2
 -10 14 0 47.3632 68.6307 4
 -10 14 -1 2398.18 229.91 4
 -10 14 1 2095.6 219.556 4
 10 -14 -2 -58.417 119.701 6
 -10 14 -2 117.493 76.8241 4
 -10 14 2 46.4174 64.1287 4
 -10 14 3 11436.7 548.471 5
 -10 -14 -3 11591.4 511.37 7
 10 -14 -3 12177 614.67 6
 -10 14 -3 10726.6 512.128 4
 -10 14 3 10433.6 503.584 4
 10 -14 -4 102.64 115.774 6
 -10 14 -4 -21.7076 68.3847 4
 -10 14 4 43.143 77.7103 4
 -10 14 4 27.5427 76.0992 5
 -10 15 0 13964.3 618.668 4
 -10 15 -1 201.233 95.833 4
 -10 15 1 74.8422 81.5977 4
 -10 15 -2 5281.94 351.856 4
 -10 15 2 5318.21 355.285 4
 10 -15 -2 4932.7 385.397 6
 10 -15 -3 -33.3906 92.2558 6
 -10 15 -3 -24.0111 83.9152 4
 -10 15 3 23.7713 74.8849 4
 -10 -15 -3 92.4576 98.9367 7
 -10 15 4 68.0227 79.2551 4
 -10 16 0 52.7597 97.7918 4
 -10 16 -1 1530.04 206.354 4
 -10 16 1 1804.43 209.653 4
 11 0 0 26.0383 34.7585 9
 11 0 0 60.0151 54.0545 3
 11 0 -1 30743.3 816.678 9
 11 0 -1 31448.1 894.549 10
 -11 0 1 30820.6 851.465 1
 -11 0 1 32146 791.31 2
 11 0 -1 32085.8 890.269 3
 11 0 1 30436.1 888.191 3
 -11 0 2 4226.28 184.965 2
 -11 0 2 3780.3 227.063 1
 11 0 -2 4238.67 264.459 10
 11 0 2 4163.51 208.365 10
 -11 0 -3 11214.7 422.932 8
 11 0 3 11840.9 400.558 1
 -11 0 3 10722.6 436.018 1
 11 0 -3 10878.3 478.979 10
 -11 0 4 11271.6 451.196 1
 11 0 -4 10633.2 489.136 10
 -11 0 -4 10914.3 423.537 8
 -11 0 5 2144.56 190.584 1
 11 0 -5 2216.77 221.51 10
 -11 0 6 7429.01 384.056 1
 11 0 -6 7833.98 452.629 10
 -11 0 7 11723.6 510.773 1
 11 0 -7 11179.6 580.83 10
 11 0 -8 32.0784 84.133 10
 -11 0 8 319.726 95.0057 1
 -11 0 8 116.372 88.6876 8
 11 1 0 90.2714 70.7892 3
 11 -1 0 -29.8816 50.558 3
 11 -1 0 -15.9064 31.8438 6
 11 -1 0 22.8281 35.803 9
 11 -1 0 13.3354 46.6056 10
 -11 -1 0 115.133 60.3561 1
 11 1 -1 21021.3 621.775 9
 11 -1 -1 20550.5 598.121 9
 -11 -1 1 20879.3 565.802 2
 -11 1 1 23707.9 611.622 2
 11 -1 -1 22506.4 616.947 6
 11 -1 1 21649.7 542.988 6
 -11 1 -1 21116.3 584.867 7
 -11 -1 1 21496.1 642.363 1
 11 -1 1 22555.9 658.905 1
 11 1 -1 21693.5 675.412 3
 11 -1 -1 21897.5 675.581 3
 11 1 1 20223.3 671.549 3
 11 -1 1 21026.5 679.414 3
 11 1 -1 21542.2 689.891 10
 11 -1 -1 21502.6 676.365 10
 -11 1 2 7378.6 276.091 2
 11 -1 2 7782.76 322.004 1
 -11 -1 2 7603.65 335.303 1
 11 -1 -2 7864 370.586 10
 11 -1 2 7250.83 291.407 10
 11 1 -2 7982.44 379.107 10
 -11 1 2 8569.22 351.026 1
 11 1 2 7175.28 294.915 10
 11 1 -3 80.7219 63.0832 9
 -11 1 -3 -13.5847 50.3581 8
 -11 -1 -3 13.5619 45.8936 8
 11 -1 -3 19.0609 60.0471 10
 11 1 -3 -20.2488 68.5206 10
 -11 -1 3 47.557 49.9399 1
 11 -1 3 11.3453 35.7423 1
 -11 1 3 45.8394 46.248 1
 11 1 -4 18164.1 694.458 10
 -11 1 -4 18026 603.125 8
 -11 -1 -4 19683.3 619.068 8
 -11 1 4 18941.9 650.053 7
 11 -1 4 18284.2 547.24 1
 -11 -1 4 17889.3 633.157 1
 -11 1 4 18348.3 625.119 1
 11 -1 -4 17781.8 677.332 10
 -11 -1 -4 18425.8 635.135 3
 -11 1 -4 19403.8 645.843 3
 11 1 -5 202.66 96.7713 10
 11 -1 -5 568.905 127.893 10
 -11 -1 5 384.376 90.7402 1
 -11 1 5 410.117 95.0651 1
 11 1 -6 4159.67 326.74 10
 11 -1 -6 3577.76 295.277 10
 -11 -1 6 3525.68 261.547 1
 -11 1 6 3465.56 252.865 1
 11 1 -7 5105.35 386.719 10
 11 -1 -7 4825.96 366.137 10
 -11 1 7 4813.45 308.047 1
 -11 -1 7 4948.33 321.637 1
 11 1 -8 66.1231 104.153 10
 11 -1 -8 62.1925 101.66 10
 -11 1 8 -20.6127 91.8339 1
 -11 -1 8 66.905 91.3966 1
 -11 1 8 23.3838 84.241 8
 -11 -1 8 69.4221 90.4219 8
 -11 -1 9 2078.78 211.936 1
 -11 2 0 31.8404 43.4948 7
 11 2 0 15.096 45.6899 3
 11 -2 0 14.9236 41.2327 3
 11 -2 0 6.77926 27.782 9
 11 -2 0 -8.66692 41.4758 6
 -11 2 0 22.3133 45.7208 2
 11 2 0 14.8332 48.4918 10
 11 -2 0 14.3968 54.8291 1
 -11 -2 0 -45.8227 44.7615 1
 -11 2 1 30939.1 850.897 7
 -11 2 -1 31586 788.217 7
 11 -2 -1 30966.2 796.332 9
 -11 2 1 32445.9 824.722 2
 -11 -2 1 30706.5 752.929 2
 11 2 -1 32010.3 919.028 10
 11 2 1 29350.2 884.636 3
 11 2 -1 31332.1 887.633 3
 11 -2 -1 30316.6 875.654 3
 11 -2 1 29817.9 887.875 3
 11 -2 1 31425.4 863.219 1
 -11 -2 1 31017.4 857.641 1
 11 -2 -1 31699.1 825.704 6
 11 -2 1 32453.3 765.726 6
 11 -2 -1 32070.5 894.75 10
 11 2 -2 6325.35 308.683 9
 -11 2 2 6170.89 301.992 7
 -11 -2 2 6133.06 303.591 1
 11 -2 2 6151.53 283.279 1
 11 2 -2 6247.26 342.078 10
 11 2 2 5979.38 270.182 10
 11 -2 -2 6668.4 330.747 10
 -11 2 2 6594.83 264.922 2
 11 2 -3 3611.71 266.296 10
 -11 2 3 3390.87 228.45 7
 11 2 -3 3422.64 237.232 9
 11 -2 -3 3310.5 244.082 10
 -11 2 -3 3880.08 223.248 8
 -11 -2 -3 3680.99 216.059 8
 11 -2 3 3176.64 193.93 1
 -11 -2 3 3508.77 233.069 1
 11 -2 4 15461.7 502.19 1
 -11 -2 4 15709.8 590.079 1
 -11 -2 -4 16169.8 581.259 3
 -11 2 -4 15796.9 581.848 3
 11 -2 -4 16223.8 622.138 10
 -11 2 4 17056.8 605.636 7
 -11 2 -4 17165.3 565.882 8
 -11 -2 -4 16793.2 562.911 8
 11 2 -4 16487.5 616.84 9
 -11 -2 4 16279.7 554.918 6
 -11 2 4 15941.7 574.916 1
 11 2 -4 16895.6 660.94 10
 11 2 -5 2186.91 230.669 10
 -11 -2 5 1993 195.744 1
 11 2 -5 2137.76 215.954 9
 11 -2 -5 1867.38 206.892 10
 -11 -2 5 2054.37 183.604 6
 -11 2 5 1790.41 171.619 1
 -11 2 6 1885.79 183.458 1
 11 2 -6 1917.69 235.467 10
 11 -2 -6 2103.81 226.648 10
 -11 -2 6 2055.15 208.379 1
 11 2 -7 6419.69 437.539 10
 11 -2 -7 6314.38 412.039 10
 -11 -2 7 5688.32 356.378 1
 11 -2 -8 30.2786 91.6422 10
 11 2 -8 -34.5148 90.468 10
 -11 2 8 70.3697 70.9944 8
 -11 -2 8 -45.6504 99.7134 8
 -11 -2 8 -23.4743 84.564 1
 -11 -2 9 1845.95 206.054 1
 11 3 0 -31.9365 65.439 10
 -11 3 0 41.8971 44.833 7
 11 -3 0 29.082 45.8072 1
 -11 -3 0 70.3394 46.938 1
 11 -3 0 18.8966 42.0929 6
 11 -3 0 14.9906 41.4179 3
 11 3 0 30.3447 49.6004 3
 -11 3 0 -60.5071 62.5516 2
 -11 3 1 11771.3 415.335 7
 -11 3 -1 11545 364.136 7
 11 -3 -1 11711.4 451.484 1
 11 -3 1 11414.6 425.633 1
 -11 -3 1 11560.6 427.746 1
 -11 3 1 10883.9 395.723 2
 11 -3 1 11471 358.768 6
 11 3 -1 11295 440.64 3
 11 -3 -1 11099.3 433.262 3
 11 3 -1 10202.5 454.366 10
 -11 -3 2 8798.49 375.414 1
 11 -3 2 8100.29 341.626 1
 11 3 -2 8656.34 379.102 9
 -11 3 2 8871.65 365.691 7
 11 -3 -2 8425.55 358.168 6
 -11 3 2 8619.25 327.935 2
 11 3 -2 8712.62 420.117 10
 11 3 2 8091.99 335.62 10
 -11 -3 3 3627.52 209.011 6
 11 3 -3 4353.14 297.688 10
 -11 3 3 4081.11 248.478 7
 11 -3 -3 3337.36 235.755 6
 11 -3 3 3488.09 207.195 1
 -11 -3 3 3795.87 246.608 1
 11 -3 -3 4269.67 271.911 10
 -11 3 -3 3746.8 220.043 8
 -11 -3 -3 3774.84 220.977 8
 11 3 -3 3583.57 249.666 9
 -11 3 -4 28112 818.284 8
 -11 -3 -4 27992.1 820.901 8
 -11 3 -4 28372.6 857.83 3
 -11 -3 -4 28260.7 855.089 3
 11 3 -4 28095 953.673 10
 -11 -3 4 27594.5 819.197 6
 11 -3 -4 28385.7 900.733 10
 11 3 -4 27363.3 895.611 9
 -11 3 4 28472.9 863.587 7
 -11 -3 4 28249.8 881.754 1
 11 -3 4 28746.4 780.19 1
 11 3 -5 2007.09 215.488 9
 11 -3 -5 2703.65 236.044 10
 11 3 -5 2560.34 255.467 10
 -11 -3 5 2399.33 202.499 6
 -11 -3 5 2521.92 221.235 1
 11 3 -6 8121.23 464.235 9
 11 3 -6 8095.29 492.797 10
 11 -3 -6 8347.61 456.172 10
 -11 -3 6 7886.43 422.544 1
 11 3 -7 4243.35 348.22 9
 -11 -3 7 4543.07 320.53 1
 11 -3 -7 4586.79 342.327 10
 11 3 -7 4616.47 384.973 10
 11 3 -8 -33.6017 97.3727 9
 -11 -3 8 -24.9424 94.9937 1
 -11 -3 8 -45.0632 83.5241 8
 -11 3 8 -23.1463 83.3855 8
 11 -3 -8 -29.5934 93.2281 10
 11 4 0 -17.3061 65.9103 10
 -11 -4 0 12.3022 40.2199 1
 11 -4 0 73.6983 61.7633 1
 -11 4 0 10.7124 36.2521 7
 11 4 0 30.2924 45.844 3
 11 -4 0 15.0648 43.6566 3
 -11 4 0 65.6175 67.8362 2
 -11 -4 1 13588.5 487.841 1
 11 -4 1 14342.9 495.318 1
 11 -4 -1 14557.1 519.185 1
 -11 4 1 14352.6 476.134 2
 -11 4 -1 13701.5 422.219 7
 11 4 -1 13496.4 497.088 3
 11 -4 -1 13730.7 495.557 3
 11 4 -1 13354.1 543.71 10
 -11 4 1 13409.2 466.402 7
 11 -4 -2 910.233 115.226 6
 11 4 -2 803.606 130.09 10
 11 4 -2 881.685 120.019 9
 -11 -4 -2 990.86 105.36 9
 -11 4 2 959.167 106.969 2
 -11 4 2 720.53 107.032 7
 11 -4 -2 1005.05 131.127 1
 -11 -4 2 1006.71 128.297 1
 11 -4 2 1150.38 121.248 1
 11 4 -3 4782.21 324.594 10
 -11 4 3 4307.49 261.34 7
 11 -4 -3 4955.27 292.584 6
 -11 -4 3 4463.2 235.711 6
 -11 -4 3 4785.54 287.867 1
 11 -4 3 4394.82 237.968 1
 11 4 -3 4821.59 294.982 9
 -11 -4 -3 4566.67 246.035 8
 -11 4 -3 4452.54 242.911 8
 -11 4 -4 19828.6 620.933 8
 -11 -4 -4 19479.2 619.638 8
 11 -4 -4 19318.9 696.557 10
 -11 4 4 19015.7 656.393 7
 -11 -4 4 19054.4 684.795 1
 11 -4 4 18160.4 582.814 1
 11 4 -4 18502.6 755.88 10
 11 4 -4 18539.1 698.706 9
 -11 -4 -4 19058.1 646.915 3
 -11 4 -4 18369.1 644.747 3
 -11 -4 4 18748.5 622.735 6
 11 -4 -4 18717 695.675 6
 11 -4 -5 710.711 125.596 10
 -11 -4 5 391.266 95.5826 6
 -11 -4 5 537.288 112.922 1
 11 4 -5 417.927 130.892 10
 11 -4 -6 1879.64 216.062 10
 11 4 -6 1941.66 248.929 10
 -11 -4 6 2100.94 217.863 1
 11 4 -6 1971.64 233.025 9
 -11 4 7 4366.41 294.708 8
 -11 -4 7 5042.31 310.631 8
 11 4 -7 4996.15 390.316 9
 11 4 -7 4370.72 381.079 10
 11 -4 -7 4801.26 355.721 10
 -11 -4 8 -44.4573 82.4121 8
 -11 4 8 183.98 85.2616 8
 -11 -4 8 78.1448 88.1571 1
 11 4 -8 242.289 124.698 9
 11 -4 -8 29.1191 84.3942 10
 11 5 0 18.8942 54.7565 10
 -11 5 0 14.0714 40.7827 2
 11 5 0 75.7535 56.1665 3
 11 -5 0 30.3027 41.8689 3
 -11 -5 0 12.7776 41.7785 1
 11 -5 0 168.107 68.0888 1
 -11 5 0 33.4676 46.7513 7
 -11 -5 1 18338.6 590.398 1
 11 -5 -1 17575.6 596.339 1
 11 -5 1 17158.6 571.111 1
 -11 5 -1 16594.7 567.257 2
 -11 5 1 17573.2 565.036 2
 11 -5 -1 18114.1 567.258 6
 11 5 -1 16070.6 636.678 10
 11 -5 -1 16364.3 567.07 3
 11 5 -1 17067.4 578.137 3
 -11 5 -1 16905.3 497.524 7
 -11 5 1 17577.2 557.191 7
 11 -5 -2 14175.7 512.3 6
 -11 5 2 13922.7 499.009 7
 11 5 -2 13862.2 591.294 10
 11 5 -2 13659.3 537.849 9
 -11 -5 -2 13211.6 473.123 9
 -11 5 2 13744.5 477.426 2
 11 -5 2 14266.3 493.434 1
 11 -5 -2 13408.1 518.47 1
 -11 -5 2 13847.8 528.935 1
 11 5 -3 454.128 107.084 9
 -11 -5 -3 443.568 85.0201 9
 11 5 -3 445.389 129.807 10
 -11 5 3 265.647 83.8248 7
 -11 -5 3 428.543 79.1311 6
 11 -5 -3 549.469 102.451 6
 -11 -5 3 352.351 98.6676 1
 11 -5 3 592.094 98.1587 1
 -11 5 -3 543.763 84.0514 8
 -11 -5 -3 443.437 87.5419 8
 11 -5 4 21857 671.141 1
 11 5 -4 20912.9 779.8 9
 -11 5 -4 22996.1 686.535 8
 -11 -5 -4 23550.2 700.259 8
 -11 -5 4 22547.8 708.007 6
 11 -5 -4 21230.1 774.884 6
 11 5 -4 22299.3 856.794 10
 -11 -5 4 21165.6 763.999 1
 -11 -5 5 1921.66 205.654 1
 11 -5 -5 2714.11 237.784 10
 -11 -5 5 2207.09 199.663 6
 11 5 -5 2154.6 246.817 10
 -11 5 -5 1907.21 154.908 4
 -11 5 5 2012.54 158.952 4
 11 -5 5 2109.47 166.25 1
 11 5 -5 2423.37 242.74 9
 11 -5 -5 2563.49 247.895 6
 -11 -5 6 4704.84 334.884 1
 11 5 -6 3854.39 327.428 9
 11 -5 -6 4519.79 327.821 10
 11 5 -7 3666.26 332.539 9
 -11 -5 7 3152.69 246.358 8
 -11 5 7 3434.75 260.851 8
 11 -5 -7 3630.5 311.337 10
 -11 -5 7 3318.71 295.012 1
 11 5 -8 -35.0952 118.76 9
 -11 -5 8 82.5045 89.909 1
 11 -5 -8 -28.7208 90.4798 10
 -11 -5 8 43.7767 78.8542 8
 -11 5 8 135.772 90.6046 8
 -11 6 0 30.3492 62.1877 2
 11 -6 0 16.009 55.9501 1
 -11 -6 0 67.2907 52.587 1
 11 6 0 -15.0239 54.1232 3
 11 -6 0 -15.1868 47.843 3
 -11 6 0 34.4408 40.1234 7
 11 -6 -1 21171.7 657.183 6
 11 -6 1 21756 668.051 1
 11 -6 -1 20536.1 672.773 1
 -11 -6 1 19683.3 659.074 1
 -11 -6 -1 21424.2 610.482 1
 -11 6 1 20711.9 635.829 7
 -11 6 -1 20035.6 575.461 7
 -11 6 1 20215.1 646.387 2
 -11 6 -1 20256 660.365 2
 11 6 -1 19449.1 640.99 3
 11 -6 -1 20409.1 646.789 3
 11 -6 2 3218.26 210.051 1
 -11 -6 2 2699.06 219.012 1
 11 -6 -2 3410.06 234.938 1
 -11 -6 -2 3178.41 211.247 9
 11 -6 -2 3301.17 216.411 3
 11 6 -2 2947.34 206.805 3
 -11 6 2 2924.75 206.564 7
 11 -6 -2 3247.89 225.395 6
 11 6 -2 3337.12 276.638 10
 -11 6 -2 2960.51 215.495 2
 -11 6 2 3009.15 204.013 2
 11 -6 -3 4664.82 299.68 6
 -11 -6 3 4726.9 305.966 1
 11 -6 3 5546.93 280.458 1
 -11 6 3 4908.76 284.62 7
 -11 6 -3 4726.34 249.739 8
 -11 -6 -3 4726.35 249.895 8
 11 6 -3 4933.36 365.615 10
 11 -6 -3 5446.24 311.837 1
 11 6 -3 4942.96 324.605 9
 -11 -6 -3 4668.8 259.945 9
 -11 6 -4 11320.6 432.194 8
 -11 -6 -4 12061.7 446.544 8
 -11 -6 4 12430.4 540.898 1
 -11 6 -4 11994.6 440.757 4
 -11 6 4 11313.2 432.849 4
 11 -6 -4 11246.9 527.93 6
 -11 -6 4 11291.2 460.675 6
 11 6 -4 10439.3 519.062 9
 11 -6 4 11452 443.591 1
 -11 6 5 1517.75 141.065 4
 -11 6 -5 1554.57 144.873 4
 11 -6 -5 1743.17 199.637 10
 11 6 -5 1861.43 216.509 9
 -11 -6 5 1681.3 203.7 1
 11 -6 5 1793.79 155.777 1
 11 -6 -5 1489.09 202.899 6
 11 6 -6 3203.36 302.793 9
 -11 -6 6 3078.48 282.043 1
 11 -6 -6 2904.69 265.982 10
 11 6 -7 6027.12 437.203 9
 -11 -6 7 5404.7 329.421 8
 -11 6 7 6511.03 359.599 8
 -11 -6 7 7180.74 431.592 1
 11 -6 -7 6419.81 411.801 10
 -11 -6 8 232.339 107.669 1
 -11 -6 8 21.4154 79.4014 8
 -11 6 8 111.074 80.0445 8
 11 -6 -8 28.7439 97.2804 10
 11 6 -8 72.0421 147.627 9
 -11 7 0 37.7249 45.3003 5
 11 7 0 -14.8131 54.9101 3
 11 -7 0 30.2115 59.0238 3
 -11 7 0 -16.2558 61.9089 2
 -11 7 0 24.4553 47.778 7
 -11 -7 0 28.3567 58.1041 1
 11 -7 0 -16.5022 62.8476 1
 -11 7 -1 10420.6 369.656 5
 11 -7 1 10033.8 424.573 1
 -11 -7 -1 11084.5 389.348 1
 -11 -7 1 10457.1 436.151 1
 11 -7 -1 10229.2 438.27 1
 -11 7 1 10074.4 403.293 7
 -11 -7 1 10998.4 457.079 10
 11 -7 -1 10784.9 434.598 6
 11 7 -1 11053.1 422.935 3
 11 -7 -1 10054.7 409.19 3
 -11 7 -1 9886.26 428.083 2
 -11 7 1 10660.2 432.121 2
 11 -7 -2 2300.97 204.647 6
 11 -7 -2 2365.9 202.824 1
 -11 -7 -2 2547.01 198.721 9
 -11 -7 -2 2447.38 168.336 8
 -11 7 -2 2407.03 166.298 8
 11 -7 2 2584.37 195.896 1
 -11 -7 2 1982.96 195.606 1
 -11 7 2 2015.8 173.564 7
 -11 7 2 2244.55 183.417 2
 -11 7 -2 2341.76 199.039 2
 11 7 -2 2086.61 172.458 3
 11 -7 -2 1671.57 157.895 3
 11 -7 -3 250.563 90.8876 1
 11 -7 3 271.12 77.8178 1
 11 -7 -3 255.624 91.3794 6
 -11 7 -3 446.731 86.3925 4
 -11 7 3 213.458 70.75 4
 -11 -7 -3 295.471 81.3562 9
 11 7 -3 404.852 119.682 9
 -11 7 -3 361.789 75.1285 8
 -11 -7 -3 264.016 72.2816 8
 11 -7 -4 13692.6 587.109 6
 -11 7 -4 12366.3 455.588 8
 -11 -7 -4 12473.9 461.404 8
 11 7 -4 13166.4 594.096 9
 -11 7 -4 11701.6 461.347 4
 -11 7 4 12384.2 467.761 4
 11 7 -5 142.952 96.7754 9
 -11 -7 5 26.3248 65.0985 1
 -11 7 -5 142.834 64.8897 4
 -11 7 5 198.531 67.9045 4
 11 -7 -5 86.0131 79.2517 6
 11 7 -6 3430.73 317.671 9
 11 -7 -6 3603.58 296.176 10
 -11 -7 6 4078.84 328.5 1
 -11 -7 7 4330.65 281.037 8
 -11 7 7 3720.77 271.025 8
 -11 -7 7 4321.77 350.182 1
 11 7 -7 3974.07 365.912 9
 11 -7 -7 3801.9 319.432 10
 -11 -7 8 41.7469 92.9934 8
 -11 7 8 -43.0949 90.2884 8
 11 -7 -8 -28.6929 79.2771 10
 -11 8 0 68.9726 69.0391 2
 -11 8 0 -66.8912 60.2425 4
 -11 -8 0 29.3542 47.9816 1
 11 -8 0 -34.6981 74.2592 1
 -11 -8 0 52.1484 64.4354 10
 -11 8 0 -13.6421 50.5694 5
 11 -8 -1 23136.2 736.955 6
 -11 -8 1 22080.8 747.078 10
 -11 -8 -1 23675.7 715.275 10
 -11 -8 1 21546.6 719.729 1
 -11 8 -1 23362.3 741.226 2
 -11 8 -1 22801.1 725.206 4
 -11 8 1 22812.1 723.065 4
 -11 8 -1 22939.5 649.738 5
 -11 8 1 22382.4 703.938 5
 -11 8 1 20655.1 709.519 2
 11 -8 1 23979.6 738.213 1
 11 -8 -1 23008.7 743.229 1
 -11 8 1 22341.3 692.589 7
 -11 -8 -1 21250.4 728.497 9
 11 8 -1 22011.4 686.581 3
 11 -8 -1 22564.2 693.85 3
 -11 -8 -2 6372.37 286.146 8
 -11 8 -2 6588.51 286.493 8
 11 -8 2 6600.12 338.189 1
 11 -8 -2 6300.76 312.084 3
 11 8 -2 6777.61 320.226 3
 -11 8 2 6945.97 339.504 7
 -11 -8 2 6358.26 360.011 10
 -11 -8 -2 6694.02 350.105 9
 11 -8 -2 6684.15 360.052 6
 -11 8 -2 6704.38 338.143 4
 -11 8 2 6553.04 332.634 4
 -11 8 2 5935.07 321.895 2
 11 -8 -3 3172.14 259.73 6
 -11 -8 -3 3085.24 233.232 9
 -11 8 -3 3336.21 200.294 8
 -11 -8 -3 3350.71 203.027 8
 -11 8 -3 3588.53 235.826 4
 -11 8 3 2933.86 217.465 4
 -11 8 -4 7100.52 313.029 8
 -11 -8 -4 5801.29 329.788 9
 11 8 -4 6386.94 412.576 9
 11 -8 -4 6743.19 412.713 6
 -11 8 -4 6409.55 322.724 4
 -11 8 4 6258.37 318.029 4
 11 8 -5 1616.52 216.187 9
 -11 8 -5 1535.77 147.207 4
 -11 8 5 1299.4 137.052 4
 11 -8 -5 1681.62 220 6
 11 -8 -6 2439 289.454 6
 -11 -8 6 2118.65 240.499 1
 -11 -8 6 2143.09 188.463 8
 11 -8 -6 2899.11 275.246 10
 11 8 -6 2631.79 292.1 9
 -11 -8 7 6806.04 450.667 1
 11 -8 -7 7629.28 445.529 10
 -11 -8 7 6111.41 340.745 8
 -11 8 7 6866.1 363.469 8
 11 8 -7 7377.92 495.319 9
 -11 8 7 5782.6 403.756 5
 -11 9 0 72.5659 61.3886 4
 -11 -9 0 -18.5042 56.0053 10
 -11 9 0 -14.3976 54.8324 5
 -11 -9 0 -14.9863 45.3581 1
 -11 9 -1 10588.7 453.972 4
 -11 9 1 10889.2 455.145 4
 -11 9 1 10280.4 435.956 5
 -11 9 -1 10357.6 387.754 5
 -11 -9 1 10554 473.794 10
 -11 -9 -1 10139.9 428.59 10
 -11 -9 -1 10701 477.446 9
 11 9 -1 10342.1 408.384 3
 -11 9 2 5274.95 309.484 5
 -11 -9 -2 5373.45 316.43 9
 -11 9 -2 6118.5 323.56 4
 -11 9 2 5115.48 300.402 4
 11 9 -2 5067.12 272.247 3
 11 -9 -2 5285.44 326.267 6
 11 9 -3 91.1751 53.1575 3
 11 -9 -3 169.104 84.4591 6
 -11 9 3 188.442 85.8366 5
 -11 9 3 52.1586 64.4895 4
 -11 9 -3 140.766 73.7655 4
 -11 9 4 11462.5 524.266 5
 -11 9 -4 10899.1 455.247 4
 -11 9 4 10997.6 455.151 4
 11 -9 -4 11455 562.839 6
 11 -9 -5 471.884 132.034 6
 -11 9 -5 526.214 96.8188 4
 -11 9 5 237.302 83.2759 4
 11 9 -5 254.983 115.067 9
 -11 9 5 453.692 118.832 5
 11 9 -6 2302.49 271.498 9
 -11 9 6 2076.58 237.39 5
 11 -9 -6 1975.16 265.177 6
 -11 9 6 2261.12 191.731 8
 -11 9 7 3257.01 300.727 5
 11 9 -7 3778.9 355.057 9
 11 -9 -7 3350.6 296.256 10
 -11 -9 7 3357.66 315.724 1
 -11 9 7 3004.19 235.421 8
 -11 -10 0 15.1405 43.8773 1
 -11 10 0 30.889 55.6402 5
 -11 10 0 38.4531 62.8564 4
 -11 10 1 8615.2 399.182 5
 -11 10 -1 8775.89 418.387 4
 -11 10 1 9114.82 423.849 4
 -11 -10 -1 8788.65 402.481 10
 -11 10 2 1118.26 148.526 5
 11 -10 -2 939.816 143.187 6
 -11 10 -2 1062.35 145.092 4
 -11 10 2 1047.92 139.379 4
 -11 10 3 3360.04 268.445 5
 11 -10 -3 3313.31 284.062 6
 -11 10 -3 3434.26 248.107 4
 -11 10 3 3300.2 243.719 4
 -11 10 4 8561.23 454.266 5
 -11 10 -4 8148.8 391.76 4
 -11 10 4 7761.25 379.988 4
 11 -10 -4 8251.9 479.773 6
 -11 10 5 977.194 163.972 5
 11 -10 -5 653.172 164.718 6
 -11 10 -5 680.626 117.242 4
 -11 10 5 914.188 125.687 4
 -11 10 6 2622.73 267.487 5
 11 -10 -6 2731.81 310.031 6
 11 -10 -7 3623.36 312.717 10
 -11 11 0 16.4691 55.7298 5
 -11 11 0 -40.8283 56.4031 4
 -11 11 1 5845.72 331.218 5
 -11 11 -1 6917.33 370.407 4
 -11 11 1 6631.13 364.445 4
 -11 11 2 5503.21 330.46 5
 -11 11 -2 5482.43 324.036 4
 -11 11 2 4600.65 301.647 4
 11 -11 -2 5475.13 357.515 6
 11 -11 -3 986.326 159.585 6
 -11 11 3 766.124 147.137 5
 -11 11 -3 811.789 131.577 4
 -11 11 3 664.818 118.204 4
 -11 11 4 13699.8 608.79 5
 -11 11 4 12784.4 524.671 4
 -11 11 -4 12887.7 530.478 4
 11 -11 -4 13106.6 641.756 6
 11 -11 -5 1088.18 205.094 6
 -11 11 -5 1093.27 146.345 4
 -11 11 5 1082.4 142.42 4
 -11 11 6 2811.69 287.375 5
 11 -11 -6 3603.24 351.297 6
 -11 12 0 21.693 65.6581 4
 -11 12 1 7011.09 387.067 4
 -11 12 -1 7380.24 395.686 4
 -11 12 1 6315.52 359.516 5
 11 -12 -2 1693.33 208.62 6
 -11 12 -2 1404.93 173.248 4
 -11 12 2 1087.58 156.133 4
 -11 12 2 1457.25 182.066 5
 11 -12 -3 932.052 173.3 6
 -11 12 3 776.28 144.594 5
 -11 12 -3 763.027 133.163 4
 -11 12 3 671.609 127.996 4
 -11 12 4 8429.71 469.294 5
 -11 12 -4 8518.2 422.655 4
 -11 12 4 8378.57 418.91 4
 11 -12 -4 8715.58 520.21 6
 -11 12 5 810.276 154.945 5
 -11 12 -5 551.801 114.716 4
 11 -12 -5 637.536 169.997 6
 -11 13 0 93.2181 83.9737 4
 -11 13 -1 4288.59 309.645 4
 -11 13 1 3597.79 280.32 4
 -11 13 2 2963.41 256.093 5
 -11 13 -2 3060.24 260.883 4
 -11 13 2 2974.28 249.077 4
 11 -13 -2 3170.8 293.936 6
 11 -13 -3 772.794 174.326 6
 -11 13 3 1287.23 187.111 5
 -11 13 -3 1177.38 165.016 4
 -11 13 3 1098.35 157.464 4
 -11 13 -4 8505.34 429.835 4
 -11 13 4 7704.94 413.456 4
 -11 13 4 8426.02 478.751 5
 11 -13 -4 7498.06 497.92 6
 -11 14 0 24.3928 82.5434 4
 -11 14 -1 6233.39 383.885 4
 -11 14 1 5860.9 374.175 4
 11 -14 -2 1415 209.193 6
 -11 14 -2 1505.21 193.151 4
 -11 14 2 1413.85 182.489 4
 -11 14 3 1307.49 190.883 5
 11 -14 -3 1662.91 229.959 6
 -11 14 -3 1702.19 199.416 4
 -11 14 3 1426.77 189.79 4
 -11 14 -4 3246.43 262.6 4
 -11 14 4 2648.72 240.798 4
 -11 15 0 103.868 103.989 4
 -11 15 1 5224.5 354.834 4
 -11 15 -1 4257.25 324.5 4
 -11 15 -2 1866.83 218.03 4
 -11 15 2 1510.12 200.693 4
 11 -15 -2 1559.57 219.728 6
 -11 -15 -3 90.9235 84.2801 7
 12 0 0 80662.5 1891.56 10
 12 0 0 76680 1904.64 3
 12 0 -1 17.43 50.5092 10
 12 0 1 95.2119 58.2201 10
 -12 0 1 9.16377 33.9701 2
 12 0 1 -17.5709 55.3528 3
 12 0 -1 17.0924 51.7332 3
 12 0 -2 8793.68 364.1 9
 12 0 -2 8366.06 408.668 10
 -12 0 2 8470.69 374.441 1
 -12 0 -3 411.11 80.4344 8
 12 0 -3 330.008 98.2773 10
 12 0 -3 430.498 91.7766 9
 -12 0 3 252.004 80.7187 1
 12 0 -4 24.2771 84.8507 10
 -12 0 4 109.963 59.9223 1
 -12 0 -4 15.9318 55.6883 8
 12 0 -5 -26.8184 70.3012 10
 -12 0 5 118.779 69.1926 1
 12 0 -6 8076.16 475.536 10
 -12 0 6 7826.05 409.532 1
 -12 0 7 399.654 99.1861 1
 12 0 -7 289.194 131.885 10
 -12 0 8 7611.01 414.796 1
 -12 0 8 7630.1 428.991 8
 12 0 -8 7559.52 500.768 10
 12 1 0 572.832 105.4 10
 12 -1 0 453.922 91.1379 10
 12 1 0 603.098 113.071 3
 12 -1 0 563.953 98.3803 3
 -12 1 0 397.321 74.2494 7
 -12 1 0 405.021 72.8688 2
 -12 -1 1 5619.37 231.214 2
 -12 1 1 5767.67 251.963 2
 12 -1 -1 6054.34 259.568 9
 -12 -1 1 6029.19 293.657 1
 12 -1 -1 5316.53 303.442 10
 12 -1 1 5664.57 277.889 10
 12 1 -1 6061.29 322.745 10
 12 1 1 5742.66 284.629 10
 -12 1 -1 6181.72 253.6 7
 -12 1 1 6346.73 294.287 7
 12 -1 -1 5970.66 261.25 6
 12 1 1 5871.87 320.18 3
 12 -1 1 5830.04 315.792 3
 12 1 -1 5689.61 312.7 3
 12 -1 -1 6090.69 317.63 3
 12 1 -2 464.401 100.291 10
 12 -1 -2 534.945 106.041 10
 12 -1 -2 456.666 82.0188 9
 12 1 -2 485.054 92.2524 9
 -12 1 2 681.45 106.154 7
 -12 1 2 537.15 76.9839 2
 12 -1 2 443.549 82.7392 1
 -12 -1 2 390.643 84.7469 1
 -12 1 3 24781.5 777.695 1
 12 -1 -3 25391.7 835.671 10
 -12 1 3 24931.3 787.329 7
 -12 -1 3 24015 773.577 1
 12 -1 3 25297.6 726.504 1
 12 1 -3 26427.4 799.924 9
 -12 1 -3 23830.2 740.615 8
 -12 -1 -3 25227.6 751.143 8
 12 1 -3 26726.3 865.647 10
 12 1 -4 907.317 153.256 10
 12 -1 -4 619.213 125.697 10
 12 1 -4 770.393 132.171 9
 -12 1 4 890.208 127.819 1
 -12 -1 4 543.447 105.846 1
 -12 -1 5 19522.8 693.779 1
 -12 1 5 19599.8 687.913 1
 12 -1 -5 18618.1 747.922 10
 12 1 -5 19479.9 775.664 10
 -12 -1 6 415.588 110.353 1
 -12 1 6 665.191 125.016 1
 12 -1 -6 514.16 137.154 10
 12 1 -6 701.184 160.209 10
 -12 1 7 2063.87 207.728 1
 -12 -1 7 1589.62 192.383 1
 12 -1 -7 1986.38 251.253 10
 12 1 -7 1661.42 243.956 10
 12 -1 -8 33.2452 112.503 10
 -12 -1 8 48.0799 81.3564 8
 -12 1 8 121.136 89.8139 8
 -12 -1 8 46.9569 82.0619 1
 12 1 -8 35.3076 102.32 10
 12 2 0 28689.6 869.9 3
 12 -2 0 30487.3 880.042 3
 -12 -2 0 29728.4 815.459 1
 12 -2 0 28687.4 855.111 1
 12 2 0 30477.1 874.802 10
 -12 2 0 28015 793.121 2
 -12 2 0 28515 787.374 7
 12 -2 0 28701.7 753.76 6
 12 -2 0 29914.7 848.326 10
 -12 -2 1 28.7782 53.3425 1
 12 -2 1 120.749 55.9538 1
 12 -2 -1 68.8998 38.4655 9
 12 2 -1 53.9073 48.5538 9
 -12 2 1 -33.7849 52.9913 2
 12 2 -1 -34.6587 52.454 3
 12 -2 -1 50.7468 57.2443 3
 12 2 1 14.7156 46.3625 10
 12 2 -1 131.7 69.7452 10
 12 -2 -1 33.9081 53.4133 10
 12 -2 1 53.8613 42.4242 10
 -12 2 1 54.3494 53.0951 7
 -12 2 -1 27.9354 39.0241 7
 -12 -2 2 20841.2 669.833 1
 12 -2 2 20175.6 639.216 1
 12 2 -2 21438.4 736.699 10
 -12 2 2 19854.9 587.191 2
 12 -2 -2 20434.9 700.101 10
 -12 2 2 20510.6 659.903 7
 12 2 -2 21352.5 670.309 9
 12 -2 -2 20045.7 642.282 6
 -12 -2 -3 -29.2176 57.0817 8
 12 2 -3 117.957 79.8301 10
 12 -2 -3 -20.9 57.7451 10
 -12 2 3 -34.8314 56.9342 7
 -12 -2 3 71.5118 56.3193 1
 12 -2 3 39.4549 57.4538 1
 -12 2 -3 14.7598 49.9452 8
 12 2 -3 -36.7291 83.3739 9
 12 2 -4 21.3585 85.5178 9
 12 2 -4 26.2754 88.9139 10
 12 -2 -4 23.2176 70.2726 10
 -12 -2 4 -19.6593 61.9329 1
 12 -2 4 49.4887 47.121 1
 12 2 -5 194.144 97.3271 9
 -12 -2 5 342.468 104.275 1
 12 2 -5 233.291 102.069 10
 12 -2 -5 359.832 112.422 10
 12 2 -6 5619.67 382.286 9
 12 -2 -6 4981.98 365.105 10
 -12 -2 6 5489.65 349.824 1
 12 2 -6 5397.17 394.895 10
 12 -2 -7 121.306 83.8645 10
 12 2 -7 206.764 120.487 10
 12 2 -7 214.743 110.57 9
 -12 -2 7 192.519 94.097 1
 -12 -2 8 12412.7 567.679 1
 12 -2 -8 12617.4 647.531 10
 12 2 -8 12274.1 673.926 10
 12 2 -8 12463.1 660.082 9
 -12 -2 8 11888.7 557.12 8
 -12 2 8 12384.1 562.25 8
 -12 3 0 472.311 86.5677 2
 12 -3 0 576.838 77.4544 6
 12 3 0 516.96 99.1912 10
 -12 3 0 501.22 79.2292 7
 12 3 0 517.924 99.5951 3
 12 -3 0 766.556 111.984 3
 12 -3 0 653.477 105.535 1
 -12 -3 0 687.596 93.5104 1
 12 -3 1 3792.34 232.917 1
 -12 -3 1 3553.64 224.036 1
 12 3 -1 3615.11 227.499 9
 12 3 1 4048.5 242.874 10
 12 3 -1 3577.71 256.437 10
 -12 3 1 4008.69 218.028 2
 -12 3 -1 3498.83 181.682 7
 -12 3 1 3051.46 199.931 7
 12 3 -1 3950.6 250.808 3
 12 -3 -1 3325.6 229.685 3
 12 3 -2 812.65 114.196 9
 -12 3 2 687.289 103.997 7
 -12 -3 2 553.645 98.9958 1
 12 -3 2 543.73 90.0112 1
 12 -3 -2 495.215 100.503 10
 12 3 -2 692.129 126.938 10
 -12 3 2 648.187 89.4771 2
 12 -3 -2 395.947 84.5242 3
 12 -3 -2 443.185 88.3024 6
 12 -3 3 36128 998.215 1
 -12 -3 3 37062.8 1073.4 1
 12 3 -3 37773.3 1097.12 9
 12 -3 -3 38868.2 1084.24 6
 -12 3 3 37670.3 1057.31 7
 -12 -3 -3 37542.1 1018.03 8
 -12 3 -3 39587.2 1033.68 8
 12 -3 -3 36766 1106.21 10
 12 3 -3 39838.4 1183.21 10
 12 3 -4 1757.72 196.943 9
 12 3 -4 1773.32 219.681 10
 -12 -3 4 1933.9 167.437 6
 -12 -3 4 1917.14 190.532 1
 12 -3 4 1744.56 149.629 1
 12 -3 -4 1814.14 200.048 10
 12 -3 -5 10691.1 520.995 10
 -12 -3 5 9986.59 481.308 1
 12 3 -5 10959.3 534.891 9
 12 3 -5 10881.1 570.155 10
 12 3 -6 400.105 130.548 10
 12 -3 -6 277.077 105.854 10
 12 3 -6 599.693 143.574 9
 -12 -3 6 455.877 109.251 1
 12 3 -7 1991.92 283.268 10
 12 -3 -7 2760.16 277.09 10
 12 3 -7 2737.22 291.351 9
 -12 -3 7 1881 221.354 1
 -12 3 8 -48.1856 94.1465 8
 -12 -3 8 129.122 93.0375 1
 12 3 -8 261.182 138.313 10
 12 3 -8 104.469 132.625 9
 12 -3 -8 31.6536 103.486 10
 -12 -3 8 117.208 96.0725 8
 -12 4 0 47323.1 1151.9 7
 12 4 0 44701.5 1228.17 3
 12 -4 0 45248.4 1229.79 3
 12 4 0 45078.1 1256.45 10
 12 -4 0 46675.5 1229.86 1
 -12 -4 0 46027.3 1174.03 1
 -12 4 0 47124.1 1193.53 2
 12 4 -1 3882.8 251.69 3
 12 -4 -1 3595.78 240.746 3
 -12 -4 -1 4110.04 215.839 1
 -12 4 1 3820.44 224.902 7
 12 4 -1 3256.62 261.465 10
 12 4 1 3799.49 249.483 10
 -12 4 -1 4527.67 252.318 2
 -12 4 1 3788 222.003 2
 12 -4 1 3719.21 236.395 1
 12 -4 -1 4274.58 264.54 1
 -12 -4 1 4173.17 248.277 1
 12 -4 -1 3837.68 223.166 6
 -12 4 -1 4076.47 198.114 7
 12 -4 -2 11054.8 456.084 6
 12 4 -2 12291.7 491.015 3
 12 -4 -2 11517.6 473.771 3
 -12 -4 2 11862 482.977 1
 12 -4 2 12573.1 464.993 1
 12 4 -2 13787.8 518.132 9
 -12 4 2 12605.4 441.558 2
 12 4 -2 12544.7 559.556 10
 -12 4 2 11779.2 461.536 7
 12 -4 -3 127.919 103.751 10
 12 4 -3 239.03 122.821 10
 12 -4 3 187.328 73.4663 1
 -12 -4 3 175.016 77.9112 1
 -12 4 3 17.3454 72.7349 7
 -12 4 -3 291.798 69.8773 8
 -12 -4 -3 72.1199 61.8035 8
 12 4 -3 62.2046 88.7964 9
 12 -4 -3 134.964 77.2483 6
 12 -4 -4 68.1175 86.4747 6
 -12 -4 4 -15.421 48.5815 6
 12 4 -4 23.4829 68.0496 9
 12 -4 4 69.6069 54.3978 1
 -12 -4 4 -21.5043 72.7692 1
 12 -4 -4 46.316 75.7079 10
 12 4 -4 29.2817 80.9044 10
 -12 -4 5 421.029 106.583 1
 12 4 -5 418.699 135.264 10
 12 4 -5 288.998 112.824 9
 12 4 -6 6749.25 438.612 9
 12 4 -6 7047.89 476.957 10
 -12 -4 6 6773.81 403.25 1
 12 -4 -6 6007.85 396.25 10
 -12 -4 7 316.648 115.479 1
 12 -4 -7 325.132 115.696 10
 12 4 -7 371.758 149.005 10
 12 4 -7 359.368 140.005 9
 -12 -4 8 8084.75 437.494 8
 -12 4 8 9013.04 456.468 8
 -12 -4 8 8796.54 481.576 1
 12 4 -8 7202.55 509.172 9
 12 -4 -8 7599.4 484.986 10
 12 5 0 599.622 120.049 10
 -12 -5 0 335.46 73.6272 1
 12 -5 0 406.648 89.115 1
 12 5 0 377.02 92.5808 3
 12 -5 0 357.856 89.6225 3
 -12 5 0 436.816 88.5761 2
 -12 5 0 431.618 75.8811 7
 12 -5 0 174.76 62.1154 6
 -12 5 -1 4877.22 224.317 7
 -12 5 1 4721.61 257.404 7
 -12 -5 -1 4999.43 243.532 1
 -12 -5 1 5024.44 280.395 1
 12 -5 1 5266.03 285.158 1
 12 -5 -1 5245.1 299.212 1
 12 5 -1 4958.3 285.922 3
 12 -5 -1 4845.23 278.255 3
 -12 5 -1 4972.12 275.154 2
 -12 5 1 5071.92 270.337 2
 12 -5 -1 5279.72 275.487 6
 12 5 -1 4250.25 307.541 10
 12 5 -2 1010.34 154.939 9
 -12 5 2 810.407 113.391 2
 12 5 -2 956.701 128.479 3
 12 -5 -2 741.331 108.736 3
 12 -5 -2 786.781 132.236 1
 12 -5 2 1094.94 133.774 1
 -12 -5 2 970.991 130.357 1
 -12 5 2 841.398 115.85 7
 12 5 -2 976.594 169.037 10
 12 -5 -2 1061.03 134.996 6
 -12 -5 3 15329.7 605.516 1
 12 -5 3 15258.1 539.01 1
 -12 5 3 15734.7 578.383 7
 -12 5 -3 16514.8 544.772 8
 -12 -5 -3 15962 541.208 8
 12 -5 -3 15404.5 599.448 6
 12 5 -3 15744.4 624.167 9
 12 5 -3 16308.2 697.668 10
 12 5 -4 -24.7144 77.8634 9
 12 -5 -4 71.487 88.3372 6
 12 -5 -4 70.7146 74.2635 10
 12 5 -4 188.082 102.483 10
 -12 -5 4 68.2709 74.4036 1
 12 -5 4 44.2812 56.2245 1
 12 5 -5 20871.4 806.586 9
 -12 -5 5 20859.9 775.532 1
 12 -5 -5 20014.2 770.903 10
 12 5 -5 19421.6 855.329 10
 12 5 -6 -30.5643 84.4489 9
 12 -5 -6 -27.4911 79.6655 10
 -12 -5 6 -26.4004 79.9065 1
 12 5 -6 -36.3434 118.813 10
 -12 -5 7 1356.41 166.143 8
 12 -5 -7 1330.82 196.857 10
 12 5 -7 1306.87 210.742 9
 -12 -5 7 1192.22 183.192 1
 -12 -5 8 140.943 98.5644 1
 12 -5 -8 153.937 97.0371 10
 -12 5 8 139.447 83.782 8
 -12 -5 8 180.794 92.6659 8
 -12 6 0 42926.2 1084.16 7
 12 6 0 42212.6 1154.61 3
 12 -6 0 40386.3 1140.47 3
 12 -6 0 42997.6 1111.57 6
 -12 6 0 42182.6 1141.81 2
 12 -6 0 42482.6 1161.92 1
 -12 -6 0 43373.5 1120.15 1
 12 6 -1 50.47 50.9294 3
 12 -6 -1 66.3841 54.2653 3
 -12 6 1 46.9228 66.9565 2
 -12 6 -1 133.786 85.2049 2
 -12 6 1 100.674 57.5936 7
 12 -6 1 118.873 77.1041 1
 12 -6 -1 147.342 92.4468 1
 -12 -6 1 50.3703 50.8288 1
 -12 -6 -1 23.9341 40.5094 1
 12 -6 -1 -15.8718 69.3451 6
 -12 6 2 9214.76 399.186 7
 -12 -6 2 9410.62 431.229 1
 12 -6 -2 8788.01 423.519 1
 12 -6 2 8500.45 387.277 1
 12 -6 -2 8858.52 398.479 3
 12 6 -2 8982.89 402.14 3
 12 6 -2 9297.61 499.417 10
 -12 6 2 9506.7 393.985 2
 -12 6 -2 9595.26 415.056 2
 12 -6 -2 8762.32 409.795 6
 -12 6 -3 -14.4199 53.4524 8
 -12 -6 -3 28.8462 53.4641 8
 12 6 -3 -59.7838 97.7205 10
 12 6 -3 117.306 76.6979 9
 12 -6 3 31.981 57.6043 1
 -12 -6 3 -43.425 68.399 1
 12 -6 -3 85.2004 85.2824 6
 12 6 -4 -26.0072 71.8575 9
 -12 -6 4 23.9949 72.6252 1
 12 -6 -4 74.8298 72.2816 6
 12 6 -5 144.279 90.9264 9
 -12 -6 5 182.43 93.9075 1
 -12 6 5 220.814 76.1211 4
 -12 6 -5 73.8843 56.316 4
 12 -6 -5 25.8879 75.0469 10
 12 -6 -5 28.6753 83.1213 6
 -12 -6 6 4769.96 358.025 1
 12 6 -6 5941.87 419.224 9
 12 -6 -6 5898.52 387.795 10
 -12 -6 7 145.061 107.55 1
 12 6 -7 -34.5016 112.796 9
 12 -6 -7 58.7953 85.1961 10
 -12 -6 7 101.003 70.6076 8
 -12 6 7 20.7035 74.5917 8
 12 -6 -8 7531.01 479.046 10
 -12 7 0 482.648 102.608 2
 12 7 0 617.046 103.49 3
 12 -7 0 456.481 95.0833 3
 -12 7 0 430.367 80.2876 5
 12 -7 0 530.973 106.558 1
 -12 -7 0 431.41 86.763 1
 -12 7 0 467.301 83.9071 7
 -12 7 1 3605.35 223.074 7
 12 -7 -1 3458.58 237.814 6
 12 7 -1 3155.1 226.217 3
 12 -7 -1 3050.47 222.13 3
 -12 7 1 3834.93 246.877 2
 -12 7 -1 3724.01 249.209 2
 -12 -7 1 3139 229.537 1
 -12 -7 -1 3524.96 207.203 1
 12 -7 1 3278.36 234.535 1
 -12 -7 -2 1530.83 157.36 9
 12 -7 -2 1731.31 179.997 6
 -12 7 2 1306.77 145.065 2
 12 -7 -2 1229.22 145.359 3
 -12 -7 -2 1545.87 141.063 8
 -12 7 -2 1319.75 133.194 8
 12 7 -2 1464.35 152.834 3
 -12 7 2 1171.68 137.704 7
 -12 -7 2 1250.53 160.087 1
 12 -7 -3 26411.5 829.169 3
 -12 -7 3 28197.3 916.992 1
 12 -7 -3 26387.9 892.453 6
 -12 7 -3 26127.3 817.255 4
 -12 7 3 26865 819.625 4
 -12 7 -3 27135.3 787.656 8
 -12 -7 -3 28420.6 799.802 8
 12 -7 -4 1442.12 189.839 6
 -12 -7 4 1587.09 196.63 1
 -12 7 -4 1401.96 151.619 4
 -12 7 4 1400.73 146.738 4
 12 7 -4 1535.81 201.228 9
 12 -7 -5 7553.58 473.486 6
 12 7 -5 8039.61 488.804 9
 -12 -7 5 9104.16 488.446 1
 -12 7 -5 7960.42 363.107 4
 -12 7 5 8558.31 371.282 4
 12 7 -6 328.254 125.16 9
 12 -7 -6 308.305 117.598 10
 -12 -7 6 262.199 116.802 1
 -12 7 7 1646.9 186.342 8
 -12 -7 7 1578.78 223.091 1
 12 -7 -7 1945.97 237.269 10
 12 7 -7 1631.23 246.442 9
 -12 -7 7 1788.82 191.166 8
 -12 -8 0 20343.5 647.061 1
 -12 8 0 20190.8 636.411 5
 -12 8 0 19526.9 678.588 4
 -12 8 1 627.194 102.55 5
 -12 8 1 497.093 92.6947 7
 -12 -8 1 701.587 116.013 1
 12 -8 -1 428.987 95.6444 6
 -12 8 -1 488.553 105.432 4
 -12 8 1 467.281 97.4087 4
 12 8 -1 524.4 94.519 3
 12 -8 -1 629.012 107.809 3
 -12 -8 2 12675.2 534.554 1
 12 -8 -2 12064.4 526.031 6
 -12 -8 -2 12429.3 505.988 9
 12 8 -2 11820.7 475.579 3
 12 -8 -2 13153.8 494.407 3
 -12 -8 -2 12265.2 443.778 8
 -12 8 -2 12926 450.965 8
 -12 8 2 12426.8 499.805 4
 -12 8 -2 12323.3 502.246 4
 -12 8 -3 89.4142 69.8774 4
 -12 8 3 71.2924 58.2693 4
 -12 -8 -3 18.2734 65.8312 9
 12 -8 -3 17.2983 60.458 3
 12 8 -3 -17.3996 60.8121 3
 12 -8 -3 47.9607 83.81 6
 -12 8 -3 27.4105 62.224 8
 -12 -8 -3 97.0288 70.6198 8
 -12 -8 3 -23.5977 68.3835 1
 -12 8 4 -17.141 61.7488 4
 -12 8 -4 17.2309 49.9311 4
 -12 -8 4 26.1931 60.5485 1
 12 -8 -4 -54.8318 92.7718 6
 12 -8 -5 31.1653 86.109 6
 -12 8 -5 162.248 70.8811 4
 -12 8 5 32.2946 63.0958 4
 12 8 -5 -31.5218 95.4063 9
 -12 -8 5 -28.4518 70.3132 1
 12 8 -6 3249.12 322.606 9
 -12 -8 6 4265.78 347.456 1
 12 -8 -6 4124.66 333.387 10
 -12 -8 7 96.3623 90.7068 8
 -12 8 7 98.9909 77.3918 8
 12 -8 -7 88.4341 92.8897 10
 12 8 -7 216.965 137.734 9
 -12 -8 7 125.362 112.924 1
 -12 -9 0 155.268 69.2612 1
 -12 9 0 150.953 68.6204 5
 -12 9 0 233.908 88.5629 4
 12 -9 -1 3053.87 236.64 6
 12 9 -1 2555.14 197.467 3
 12 -9 -1 2803.32 206.067 3
 -12 -9 1 2607.7 213.795 1
 -12 9 1 3323.11 234.495 5
 -12 9 -1 2561.38 219.486 4
 -12 9 1 2852.26 227.598 4
 12 9 -2 145.751 56.6341 3
 12 -9 -2 16.4188 64.1864 3
 -12 9 -2 115.966 69.6559 4
 -12 9 2 171.937 74.6744 4
 -12 -9 2 63.8986 72.1035 1
 12 -9 -2 158.616 81.6538 6
 -12 9 2 79.2429 79.3452 5
 12 9 -3 13434 522.904 3
 12 -9 -3 14469.9 627.757 6
 -12 9 3 14086.6 586.027 5
 -12 9 -3 14554.5 557.111 4
 -12 9 3 15250.1 563.535 4
 -12 -9 3 12822 584.417 1
 -12 9 -4 108.008 75.4409 4
 -12 9 4 18.0217 66.8172 4
 12 -9 -4 57.4623 75.3202 6
 -12 -9 4 107.611 77.9695 1
 -12 9 4 72.7873 76.4436 5
 12 -9 -5 10332.2 579.561 6
 -12 -9 5 11191.9 567.967 1
 -12 9 5 10140.7 522.51 5
 -12 9 -5 10288.7 438.191 4
 -12 9 5 10318.3 440.692 4
 12 9 -6 212.554 127.817 9
 12 -9 -6 583.451 144.361 10
 -12 9 6 410.484 98.2513 8
 12 -9 -6 397.37 137.763 6
 -12 9 6 224.778 98.4548 5
 -12 -9 6 374.194 112.56 1
 -12 10 0 31495.2 956.797 4
 -12 10 0 30897.5 884.235 5
 -12 -10 1 1164.28 142.026 1
 12 -10 -1 1514.28 178.518 6
 -12 10 -1 1045.39 146.512 4
 -12 10 1 1202.14 158.177 4
 -12 10 1 1286.43 150.107 5
 -12 10 2 4795.83 312.184 5
 -12 10 -2 4877.76 307.064 4
 -12 10 2 5160.89 317.149 4
 12 -10 -2 5028.59 336.648 6
 12 -10 -3 81.0254 91.3931 6
 -12 10 3 -23.3064 73.42 5
 -12 10 -3 -19.8302 57.4633 4
 -12 10 3 19.6411 72.8064 4
 12 -10 -4 90.6122 118.025 6
 -12 10 4 25.4335 94.2863 5
 -12 10 -4 75.9929 76.0761 4
 -12 10 4 56.7716 73.9526 4
 12 -10 -5 101.94 132.8 6
 -12 10 5 246.874 109.862 5
 -12 10 -5 197.222 71.8384 4
 -12 10 5 53.5153 66.1812 4
 -12 10 6 5066.06 372.79 5
 -12 -10 6 4752.28 373.14 1
 12 -10 -6 4560.55 407.871 6
 -12 11 0 186.769 84.0237 5
 -12 11 0 237.952 101.868 4
 -12 11 -1 2182.57 213.908 4
 -12 11 1 2207.67 213.885 4
 -12 -11 1 1975.82 188.382 1
 12 -11 -1 2303.26 223.865 6
 -12 11 1 2148.03 200.541 5
 12 -11 -2 181.879 98.9926 6
 -12 11 -2 235.878 99.1779 4
 -12 11 2 42.3626 64.1692 4
 -12 11 2 216.904 94.7972 5
 12 -11 -3 11373.2 578.09 6
 -12 11 -3 11649.3 513.816 4
 -12 11 3 11354 505.782 4
 -12 11 3 12549.6 560.251 5
 12 -11 -4 190.23 103.928 6
 -12 11 -4 502.138 108.448 4
 -12 11 4 399.686 103.579 4
 -12 11 4 446.053 131.914 5
 12 -11 -5 8651.75 548.056 6
 -12 11 -5 8953.95 421.58 4
 -12 11 5 9217.75 508.558 5
 -12 12 0 10508 505.134 4
 12 -12 -1 306.942 109.612 6
 -12 12 1 304.654 88.8844 5
 -12 12 -1 159.808 79.9619 4
 -12 12 1 339.549 112.006 4
 -12 12 2 6744.46 387.983 5
 -12 12 -2 6854.01 391.687 4
 -12 12 2 6388.95 376.955 4
 12 -12 -2 7334.36 440.328 6
 12 -12 -3 182.059 115.609 6
 -12 12 3 124.366 84.2352 5
 -12 12 -3 221.121 90.68 4
 -12 12 3 153.132 81.161 4
 12 -12 -4 -33.1793 91.6726 6
 -12 12 4 -53.8623 97.0177 5
 -12 12 -4 126.952 69.1715 4
 -12 12 4 21.0232 82.1462 4
 12 -12 -5 36.4376 131.265 6
 -12 13 0 120.996 94.5869 4
 -12 13 -1 1308.56 177.765 4
 -12 13 1 1081.35 166.008 4
 -12 13 1 1444.32 176.976 5
 12 -13 -1 1287.76 196.195 6
 12 -13 -2 29.4318 85.2931 6
 -12 13 -2 -23.9905 81.1875 4
 -12 13 2 70.9648 80.0522 4
 -12 13 2 212.524 101.079 5
 12 -13 -3 11132.6 595.675 6
 -12 13 3 10870.3 536.536 5
 -12 13 -3 10612.3 509.466 4
 -12 13 3 10934.3 514.882 4
 12 -13 -4 138.419 117.107 6
 -12 13 -4 22.0853 77.1979 4
 -12 13 4 65.9938 85.9657 4
 -12 13 4 110.744 102.637 5
 -12 14 0 13146.3 603.421 4
 12 -14 -1 407.87 127.407 6
 -12 14 -1 202.398 101.466 4
 -12 14 1 301.039 114.042 4
 -12 14 -2 3412.75 290.816 4
 -12 14 2 4180.54 309.753 4
 12 -14 -2 3328.94 319.782 6
 -12 14 3 26.4886 73.1875 5
 -12 14 -3 24.3014 82.2343 4
 -12 14 3 24.0488 84.0484 4
 -13 0 0 -11.27 51.1676 2
 13 0 0 156.901 73.0509 10
 13 0 0 19.417 53.65 3
 13 0 1 6773.74 326.086 10
 13 0 -1 6566.57 357.066 10
 13 0 -1 6990.84 365.772 3
 -13 0 1 7207.59 281.539 2
 -13 0 2 2758.58 211.524 1
 13 0 -2 2900.09 229.196 3
 13 0 -2 2993.46 206.724 9
 13 0 2 3019.67 194.04 10
 13 0 -2 2846.94 240.948 10
 13 0 -3 72.8799 92.5191 10
 -13 0 3 -18.4946 60.4612 1
 13 0 -3 -17.8667 66.2291 9
 13 0 -4 16563.8 633.437 9
 13 0 -4 16026.6 684.539 10
 -13 0 4 17142.4 629.842 1
 -13 0 5 511.765 110.631 1
 13 0 -5 411.481 126.164 10
 13 0 -6 2424.08 272.835 10
 -13 0 6 2905.54 246.602 1
 13 0 -7 3206.49 321.953 10
 -13 0 7 2940.82 262.044 1
 -13 0 8 -23.9811 75.546 1
 13 0 -8 108.841 89.6574 10
 -13 1 0 63.1804 54.0872 7
 13 -1 0 17.061 51.6384 10
 13 1 0 -17.7551 51.4514 10
 13 1 0 97.4329 76.1418 3
 13 -1 0 -38.7339 61.011 3
 -13 1 0 48.4283 48.4761 2
 13 -1 1 11354.9 437.622 10
 13 -1 -1 11551.5 484.639 10
 13 1 -1 10586.8 414.829 9
 -13 1 -1 11063.9 383.75 7
 -13 1 1 11316.2 434.827 7
 -13 -1 1 11036.9 442.548 1
 -13 1 1 11513.3 395.825 2
 13 1 -1 11199.9 481.522 3
 13 -1 -1 11511.1 483.265 3
 13 1 -1 10864.6 481.129 10
 13 1 1 10845 439.201 10
 13 -1 2 8989.37 355.441 10
 13 -1 -2 8148.55 416.362 10
 13 1 -2 7911.17 366.712 9
 13 -1 -2 8026.97 351.082 9
 -13 1 2 7810.25 371.156 7
 -13 -1 2 8251.66 382.467 1
 13 1 -2 7984.94 400.807 3
 13 -1 -2 8280.76 404.87 3
 13 1 -2 8532.79 435.366 10
 13 1 -3 5585.06 316.803 9
 13 -1 -3 5316.14 297.971 9
 13 1 -3 5286.72 355.33 10
 -13 1 3 5407.33 312.837 7
 -13 -1 3 5402 313.088 1
 13 -1 -3 5637.1 352.946 10
 -13 1 4 10177.1 455.119 1
 13 -1 -4 9132.77 488.378 10
 -13 -1 4 9413.68 444.293 1
 13 1 -4 9202.81 452.228 9
 13 1 -4 9421.47 506.911 10
 -13 1 5 4437.48 302.049 1
 13 -1 -5 4523.43 345.272 10
 -13 -1 5 4283.05 300.824 1
 13 1 -5 4031.11 309.232 9
 13 1 -5 3846.09 335.261 10
 13 -1 -6 1989.24 246.247 10
 13 1 -6 2120.1 263.425 10
 -13 -1 6 2888.71 249.066 1
 13 1 -6 2450.34 257.483 9
 -13 1 6 2502.9 227.896 1
 13 -1 -7 5875 434.929 10
 13 1 -7 5296.29 426.605 10
 -13 -1 7 5136.41 347.391 1
 13 1 -7 5632.32 408.936 9
 13 1 -8 101.896 107.005 9
 -13 -1 8 24.6959 80.7433 1
 13 -1 -8 106.059 115.58 10
 13 1 -8 37.2918 121.918 10
 -13 2 0 26.207 58.378 2
 13 2 0 18.6505 54.0459 10
 13 -2 0 -16.9796 57.4577 10
 13 2 0 -19.5584 48.3344 3
 13 -2 0 19.2581 47.5922 3
 -13 2 0 99.2538 47.251 7
 13 -2 -1 8843.66 414.371 10
 13 -2 1 9009.01 380.314 10
 13 2 1 8529.01 390.009 10
 13 2 -1 9343.4 443.057 10
 13 2 -1 9017.14 423.415 3
 13 -2 -1 8834.87 415.608 3
 13 2 -1 8947.38 376.149 9
 -13 -2 1 9312.74 393.988 1
 13 -2 1 8592.11 390.044 1
 -13 2 1 8603.2 371.218 7
 -13 2 1 8359.99 343.113 2
 13 -2 -2 14989.3 592.79 10
 13 -2 2 15017.5 501.104 10
 13 -2 2 14060.5 520.672 1
 -13 -2 2 13873.5 538.474 1
 -13 2 2 14750.4 472.161 2
 13 2 -2 14812.8 617.115 10
 13 2 -2 14169.9 564.02 3
 13 -2 -2 14723.7 569.422 3
 13 2 -2 14460.3 539.352 9
 13 -2 -2 14073.8 493.584 9
 -13 2 2 14768.9 542.551 7
 13 2 -3 571.87 124.846 10
 13 -2 -3 536.604 122.764 10
 -13 2 3 592.719 110.271 7
 13 -2 3 426.069 86.7608 1
 -13 -2 3 497.312 103.563 1
 13 2 -3 590.362 117.093 9
 13 2 -4 10491.3 491.965 9
 13 -2 -4 9893.21 503.237 10
 -13 -2 4 10065.2 469.908 1
 13 2 -4 9896.61 532.566 10
 13 -2 -5 675.55 137.829 10
 13 2 -5 1046.47 184.455 10
 13 2 -5 567.963 136.248 9
 -13 -2 5 945.91 144.115 1
 13 -2 -6 2477.33 266.545 10
 13 2 -6 2576.38 294.176 10
 13 2 -6 2700.73 277.124 9
 -13 -2 6 2595.78 241.513 1
 13 2 -7 5502.12 433.907 10
 13 -2 -7 4767.44 396.626 10
 -13 -2 7 5515.71 361.572 1
 13 2 -7 5414.98 409.356 9
 13 -2 -8 137.734 120.364 10
 13 2 -8 38.6151 121.669 10
 -13 -2 8 153.251 94.7096 1
 -13 3 0 49.3397 46.9788 7
 -13 3 0 28.2011 65.1918 2
 13 -3 0 51.8185 60.3676 10
 13 3 0 19.765 71.2029 10
 13 -3 0 18.187 63.5622 1
 -13 -3 0 14.4027 41.7382 1
 13 3 0 19.5262 51.1828 3
 13 -3 0 -19.1364 52.8743 3
 -13 3 1 9410.49 370.951 2
 13 -3 -1 9084.54 363.696 6
 13 3 1 8462.46 396.232 10
 13 3 -1 8495.4 438.296 10
 13 -3 -1 9353.57 424.623 10
 -13 -3 1 8405.04 382.949 1
 13 -3 1 8538.09 393.81 1
 -13 3 1 8942.28 373.3 7
 13 3 -1 9252.9 429.84 3
 13 -3 -1 7567.02 389.827 3
 -13 3 -1 8966.37 382.026 2
 13 -3 -2 4148.31 259.343 6
 13 -3 -2 4286.54 293.702 10
 13 -3 2 4720.03 250.705 10
 13 -3 2 4090.56 252.219 1
 -13 -3 2 4465.03 275.789 1
 -13 3 2 4732.53 241.635 2
 13 3 -2 4471.75 326.16 10
 13 -3 -2 4378.01 282.059 3
 13 3 -2 4794.26 286.294 9
 -13 3 2 4241.62 261.657 7
 13 3 -2 4232.94 285.551 3
 13 3 -3 2766.64 233.303 9
 13 -3 3 3262.98 216.609 1
 -13 -3 3 3133.13 239.729 1
 13 3 -3 2824.68 276.097 10
 13 -3 -3 3312.11 267.323 10
 13 3 -4 4838.2 331.613 9
 13 3 -4 4855.91 367.903 10
 13 -3 -4 4716.24 334.032 10
 -13 -3 4 4497.38 308.975 1
 13 -3 4 4985.21 264.267 1
 13 3 -5 853.063 160.76 9
 -13 -3 5 854.594 143.405 1
 13 -3 -5 1112.72 179.572 10
 13 3 -5 894.412 174.652 10
 13 3 -6 928.403 168.708 9
 13 -3 -6 1113.7 183.272 10
 -13 -3 6 887.262 156.296 1
 13 3 -6 1003.11 196.471 10
 13 -3 -7 8128.62 500.928 10
 13 3 -7 7375.06 526.576 10
 13 3 -7 7452.05 487.3 9
 -13 -3 7 8056.52 454.845 1
 13 -3 -8 67.4519 88.411 10
 13 -4 0 73.7447 89.6923 1
 -13 -4 0 43.625 56.8311 1
 -13 4 0 25.0154 51.2703 7
 13 4 0 19.411 61.1597 3
 13 -4 0 229.266 83.4714 3
 13 4 0 84.0942 75.744 10
 -13 4 0 45.0699 85.0741 2
 -13 -4 -1 13873.2 469.486 1
 13 -4 1 13746.2 523.032 1
 -13 -4 1 13547.1 510.603 1
 13 -4 -1 13320.5 542.011 1
 13 -4 -1 13714.9 487.717 6
 -13 4 1 13596.5 486.289 2
 -13 4 -1 12970.4 498.032 2
 13 4 -1 13651.7 588.572 10
 13 4 1 13966.9 540.651 10
 13 4 -1 14146 550.901 3
 13 -4 -1 12725.5 524.043 3
 -13 4 1 13373.3 486.252 7
 13 4 -2 11742.1 488.117 9
 13 -4 -2 10638.2 449.66 6
 13 4 -2 10039.3 521.07 10
 -13 4 2 11201.5 450.107 7
 -13 4 2 11676.2 425.651 2
 13 -4 -2 10550.3 465.546 3
 13 4 -2 10597.7 474.85 3
 -13 -4 2 10871.8 469.017 1
 13 -4 2 10622.1 440.009 1
 13 4 -3 723.272 145.719 10
 13 -4 -3 465.193 113.807 10
 13 4 -3 440.084 109.439 9
 13 -4 -3 675.74 120.636 6
 13 -4 3 563.635 99.3959 1
 -13 -4 3 915.933 136.652 1
 -13 -4 4 6616.68 387.431 1
 13 -4 4 7226.57 334.57 1
 13 4 -4 6981.69 454.644 10
 13 4 -4 6557.93 400.243 9
 13 -4 -4 8115.62 445.003 10
 13 4 -5 1756.45 221.907 9
 -13 -4 5 1329.39 178.087 1
 13 4 -5 1914.12 251.252 10
 13 -4 -5 2046.09 231.743 10
 13 4 -6 4733.46 372.073 9
 13 4 -6 4324.3 402.807 10
 13 -4 -6 4822.14 368.728 10
 -13 -4 6 3815.47 318.524 1
 13 4 -7 5077.71 408.456 9
 13 4 -7 5735.29 470.256 10
 -13 -4 7 5128.64 370.677 1
 13 -4 -7 5273.69 399.232 10
 13 5 0 -22.5164 70.9322 10
 13 -5 0 -93.956 75.2379 1
 -13 -5 0 -14.9405 59.8204 1
 13 -5 0 -13.3891 56.1036 6
 13 5 0 -19.2142 65.0192 3
 13 -5 0 -18.9983 66.3971 3
 -13 5 0 64.2684 76.8901 2
 -13 5 0 12.7867 44.6887 7
 -13 5 1 13749.8 492.95 7
 13 5 -1 12828.4 587.12 10
 13 5 -1 13401.9 535.538 3
 13 -5 -1 11971.4 509.368 3
 -13 -5 1 14509.2 529.37 1
 13 -5 1 13446.9 519.727 1
 -13 -5 -1 13226.1 463.863 1
 -13 5 -1 13231.7 510.334 2
 -13 5 1 14689.5 509.266 2
 13 -5 -1 12830.2 487.904 6
 13 -5 -2 3543 241.823 6
 13 5 -2 2369.24 246.49 10
 -13 5 2 3372.46 228.654 7
 13 5 -2 3028.77 234.136 3
 13 -5 -2 2458.06 212.739 3
 -13 5 2 2550.86 193.004 2
 -13 -5 2 2994.74 231.21 1
 13 -5 2 2386.87 198.484 1
 13 -5 -3 1055.54 152.331 6
 13 5 -3 1572.25 213.343 10
 13 -5 3 1142.41 134.579 1
 -13 -5 3 1235.3 167.752 1
 13 5 -3 929.98 145.483 9
 13 5 -4 5871.01 437.037 10
 13 -5 -4 6224.53 384.304 6
 13 5 -4 6139.82 387.824 9
 13 -5 -4 5728.32 375.996 10
 -13 -5 4 6561.04 383.428 1
 13 5 -5 2089.58 248.133 9
 13 5 -5 1746.9 249.878 10
 13 -5 -5 2049 238.304 10
 -13 -5 5 2367.41 236.348 1
 13 -5 -6 922.039 181.171 10
 13 5 -6 954.808 195.697 9
 -13 -5 6 1093.9 178.347 1
 13 5 -7 4857.13 401.081 9
 -13 -5 7 4508.2 347.602 1
 13 -5 -7 4188.56 358.114 10
 13 -6 0 -58.9737 61.7859 6
 -13 6 0 -78.0798 56.8584 7
 13 6 0 -18.9789 70.3592 3
 13 -6 0 -75.8366 66.2671 3
 -13 -6 0 -30.7942 60.1705 1
 -13 6 0 51.4664 68.6955 2
 -13 6 1 6527.55 333.607 2
 -13 6 1 6691.36 321.947 7
 13 -6 -1 6913.88 339.005 6
 13 6 -1 5835.14 333.021 3
 13 -6 -1 6455 346.002 3
 -13 -6 1 6314.33 334.399 1
 -13 -6 -1 6889.52 303.592 1
 -13 -6 2 6920.88 364.891 1
 13 -6 -2 6104.53 342.544 6
 -13 6 2 6460.52 323.676 2
 13 6 -2 5841.81 403.518 10
 13 6 -2 6046.47 339.074 3
 13 -6 -2 6225.93 339.156 3
 13 6 -3 160.638 78.5764 3
 13 -6 -3 196.457 80.6237 3
 13 6 -3 125.049 90.1977 9
 13 -6 -3 226.163 86.2392 6
 13 6 -3 449.206 140.236 10
 -13 -6 3 271.815 92.9258 1
 13 -6 -4 10018.9 516.889 10
 -13 -6 4 10421.4 513.912 1
 13 -6 -4 10430.9 524.922 6
 13 6 -4 11119.6 548.82 9
 -13 -6 5 429.845 126.745 1
 13 -6 -5 448.798 112.692 10
 -13 6 -5 463.397 97.1725 4
 -13 6 5 415.435 95.1399 4
 13 6 -5 603.802 149.503 9
 -13 -6 6 2393.75 258.398 1
 13 -6 -6 2838.01 281.46 10
 13 6 -6 2809.24 299.393 9
 -13 -6 7 3164.59 297.996 1
 13 -6 -7 2942.95 301.741 10
 13 6 -7 3633.1 354.581 9
 -13 -6 7 3403.98 264.422 8
 -13 6 7 3650.12 269.7 8
 -13 7 0 27.3164 43.0286 7
 13 -7 0 32.3715 52.9153 6
 -13 7 0 14.2937 48.3702 5
 -13 -7 0 15.802 51.6607 1
 -13 7 1 6109.78 308.004 7
 13 7 -1 5734.39 323.735 3
 13 -7 -1 5662.37 322.548 3
 -13 -7 1 6025.44 327.668 1
 13 -7 -1 6329.86 334.077 6
 13 7 -2 8226.38 396.228 3
 13 -7 -2 7582.19 379.991 3
 -13 -7 2 8307.01 414.396 1
 13 -7 -2 8100.27 412.887 6
 13 -7 -3 6081.68 369.753 6
 13 -7 -3 6130.43 339.698 3
 13 7 -3 5373.53 322.338 3
 -13 7 -3 5564.41 317.577 4
 -13 7 3 5421.33 313.482 4
 -13 -7 3 5790.31 356.717 1
 13 -7 -4 6597.9 419.625 6
 -13 -7 4 6800.9 409.487 1
 -13 7 -4 6316.65 335.508 4
 -13 7 4 6207.86 333.501 4
 13 7 -4 6157.01 415.536 9
 -13 7 -5 2177.37 190.408 4
 -13 7 5 1820.27 175.297 4
 13 -7 -5 1769.36 229.222 10
 -13 -7 5 1630.18 212.092 1
 13 -7 -5 2427.66 260.99 6
 13 7 -5 2008.09 255.818 9
 -13 -7 6 2196.81 251.807 1
 13 7 -6 2275.79 272.776 9
 13 -7 -6 2432.88 261.338 10
 -13 -7 7 4729.21 310.995 8
 -13 7 7 5164.96 329.408 8
 13 -7 -7 5219.73 393.068 10
 -13 -8 0 -47.7267 52.0082 1
 -13 8 0 60.7148 53.0472 5
 13 -8 0 -17.8515 71.4748 6
 -13 8 0 58.3175 63.5491 4
 -13 8 1 3781.56 250.054 5
 -13 8 -1 4110.69 276.242 4
 -13 8 1 3991.27 273.282 4
 13 -8 -1 3675.29 262.414 6
 -13 -8 1 3942.92 262.754 1
 13 8 -1 3967.21 262.115 3
 13 -8 -1 3688.77 255.736 3
 -13 8 -2 5511.69 325.805 4
 -13 8 2 5678.18 331.235 4
 13 -8 -2 5888.81 353.611 6
 -13 -8 2 5300.21 330.726 1
 13 8 -2 5591.48 319.421 3
 13 -8 -2 5708.91 322.081 3
 13 -8 -3 -25.2256 76.35 6
 -13 8 -3 -76.6181 72.9503 4
 -13 8 3 57.0565 68.5154 4
 13 8 -3 -76.6897 76.7652 3
 13 -8 -3 19.2701 71.4331 3
 -13 -8 3 48.6905 76.6944 1
 13 -8 -4 8560.49 496.858 6
 -13 8 -4 8873.66 413.895 4
 -13 8 4 8623.57 410.847 4
 13 -8 -4 8728.13 426.208 3
 -13 -8 4 9184.58 491.568 1
 -13 -8 5 202.985 101.371 1
 13 -8 -5 -32.4001 89.551 6
 -13 8 5 172.163 78.1981 4
 -13 8 -5 120.902 67.5295 4
 13 8 -5 132.407 115.71 9
 13 -8 -6 1037.7 187.941 10
 13 8 -6 1021.35 198.242 9
 -13 -8 6 1165.8 190.794 1
 -13 -8 7 2515.01 222.076 8
 -13 8 7 2557 236.411 8
 -13 9 0 -41.5946 77.0924 4
 -13 9 0 15.7672 55.104 5
 -13 -9 0 31.9762 55.8759 1
 -13 -9 1 6915.58 358.834 1
 -13 9 -1 6435.19 368.167 4
 -13 9 1 6624.03 372.469 4
 13 9 -1 7366.03 361.685 3
 13 -9 -1 7163.37 358.237 3
 13 -9 -1 6914.72 382.851 6
 -13 9 1 6724.09 357.065 5
 -13 -9 2 4056.61 285.613 1
 13 -9 -2 3712.56 287.357 6
 -13 9 -2 4534.71 293.661 4
 -13 9 2 3569.46 265.138 4
 13 9 -2 3622.38 251.781 3
 13 -9 -2 3627.77 254.425 3
 -13 9 2 3862.36 274.777 5
 -13 9 3 3155.97 260.245 5
 -13 9 -3 2632.33 229.42 4
 -13 9 3 2732.73 233.117 4
 13 -9 -3 3099.71 282.184 6
 -13 -9 3 2865.23 261.222 1
 13 9 -3 2696.09 222.975 3
 13 -9 -4 4634.26 375.157 6
 -13 9 -4 5335.67 313.875 4
 -13 9 4 4798.97 303.751 4
 -13 9 4 5498.43 366.455 5
 13 9 -4 5177.99 315.649 3
 -13 -9 4 5219.64 370.304 1
 -13 9 -5 2182.62 196.997 4
 -13 9 5 2623.31 210.809 4
 -13 -9 5 2506.42 261.668 1
 13 -9 -5 2420.58 280.125 6
 -13 9 5 2877.47 278.649 5
 -13 -9 6 1382.57 206.55 1
 13 -9 -6 2132.86 255.725 10
 -13 9 6 1773.82 224.202 5
 -13 10 0 16.5876 59.7553 5
 -13 10 0 -43.5972 83.0185 4
 -13 -10 1 5751.56 325.554 1
 13 -10 -1 5801.32 356.98 6
 -13 10 -1 6170.12 360.993 4
 -13 10 1 5979.1 358.448 4
 -13 10 1 6016.99 338.046 5
[truncated: 107,911 more chars]
