# Supplementary material for: Refinement of anomalous dispersion correction parameters in single-crystal structure determinations
Source: IUCrJ. 2022 Jul 20;9(Pt 5):604–9. doi: 10.1107/S2052252522006844 (PMC9438505; doi:10.1107/S2052252522006844)
Supplement: Supplementary file 2 [file m-09-00604-sup2.zip › CIFs_Mo/MoC6O6-DWMo4_refined_HAR.cif]

data_MoC6O6-DWMo4_17444
_audit_creation_date               2022-06-23
_audit_creation_method
;
Olex2 1.5-alpha
(compiled 2022.06.10 svn.r3fa896fb for OlexSys, GUI svn.r6535)
;
_audit_contact_author_address      ?
_audit_contact_author_email        ?
_audit_contact_author_name         ''
_audit_contact_author_phone        ?
_publ_contact_author_id_orcid      ?
_publ_section_references
;
Bourhis, L.J., Dolomanov, O.V., Gildea, R.J., Howard, J.A.K., Puschmann, H.
 (2015). Acta Cryst. A71, 59-75.

Dolomanov, O.V., Bourhis, L.J., Gildea, R.J, Howard, J.A.K. & Puschmann, H.
 (2009), J. Appl. Cryst. 42, 339-341.

Kleemiss, F., Dolomanov, O.V., Bodensteiner, M., Peyerimhoff, N., Midgley, M.,
Bourhis, L.J., Genoni, A., Malaspina, L.A., Jayatilaka, D., Spencer, J.L.,
White, F., Grundkoetter-Stock, B, Steinhauer, S., Lentz, D., Puschmann, H.,
Grabowsky, S. (2021), Chem. Sci., 12, 1675-1692.
;
_chemical_formula_moiety           'C6 Mo O6'
_chemical_formula_sum              'C6 Mo O6'
_chemical_formula_weight           263.995
loop_
  _atom_type_symbol
  _atom_type_scat_dispersion_real
  _atom_type_scat_dispersion_imag
  _atom_type_scat_source
  _atom_type_scat_dispersion_source
 C 0.00210 0.00160 'NoSpherA2: Chem.Sci. 2021, DOI:10.1039/D0SC05526C' custom
 Mo -1.35(3) 1.53(12) 'NoSpherA2: Chem.Sci. 2021, DOI:10.1039/D0SC05526C' custom
 O 0.00790 0.00610 'NoSpherA2: Chem.Sci. 2021, DOI:10.1039/D0SC05526C' custom

_space_group_crystal_system        'orthorhombic'
_space_group_IT_number             62
_space_group_name_H-M_alt          'P n m a'
_space_group_name_Hall             '-P 2ac 2n'
loop_
  _space_group_symop_id
  _space_group_symop_operation_xyz
 1 x,y,z
 2 x+1/2,-y+1/2,-z+1/2
 3 -x,y+1/2,-z
 4 -x+1/2,-y,z+1/2
 5 -x,-y,-z
 6 -x-1/2,y-1/2,z-1/2
 7 x,-y-1/2,z
 8 x-1/2,y,-z-1/2

_symmetry_Int_Tables_number        62
_cell_length_a                     11.78207(16)
_cell_length_b                     11.24743(19)
_cell_length_c                     6.37136(11)
_cell_angle_alpha                  90
_cell_angle_beta                   90
_cell_angle_gamma                  90
_cell_volume                       844.32(2)
_cell_formula_units_Z              4
_cell_measurement_temperature      123.15
_exptl_absorpt_coefficient_mu      1.546
_exptl_crystal_density_diffrn      2.077
_exptl_crystal_F_000               497.002
_diffrn_reflns_av_R_equivalents    0.0180
_diffrn_reflns_av_unetI/netI       0.0118
_diffrn_reflns_Laue_measured_fraction_full  1.0000
_diffrn_reflns_Laue_measured_fraction_max  1.0000
_diffrn_reflns_limit_h_max         19
_diffrn_reflns_limit_h_min         -19
_diffrn_reflns_limit_k_max         16
_diffrn_reflns_limit_k_min         -19
_diffrn_reflns_limit_l_max         10
_diffrn_reflns_limit_l_min         -7
_diffrn_reflns_number              19172
_diffrn_reflns_point_group_measured_fraction_full  1.0000
_diffrn_reflns_point_group_measured_fraction_max  1.0000
_diffrn_reflns_theta_full          25.2417
_diffrn_reflns_theta_max           33.14
_diffrn_reflns_theta_min           3.46
_diffrn_ambient_temperature        123.15
_diffrn_measured_fraction_theta_full  1.0000
_diffrn_measured_fraction_theta_max  1.0000
_diffrn_radiation_type             'Mo K\a'
_diffrn_radiation_wavelength       0.71073
_reflns_Friedel_coverage           0.0
_reflns_limit_h_max                18
_reflns_limit_h_min                0
_reflns_limit_k_max                17
_reflns_limit_k_min                0
_reflns_limit_l_max                9
_reflns_limit_l_min                0
_reflns_number_gt                  1519
_reflns_number_total               1673
_reflns_threshold_expression       I>=2u(I)
_computing_molecular_graphics      'Olex2 1.5-alpha (Dolomanov et al., 2009)'
_computing_publication_material    'Olex2 1.5-alpha (Dolomanov et al., 2009)'
_computing_structure_refinement   
 'olex2.refine 1.5-alpha (Bourhis et al., 2015)'
_refine_diff_density_max           0.2257
_refine_diff_density_min           -0.2635
_refine_diff_density_rms           0.0558
_refine_ls_d_res_high              0.6500
_refine_ls_d_res_low               5.8910
_refine_ls_goodness_of_fit_ref     1.0548
_refine_ls_hydrogen_treatment      undef
_refine_ls_matrix_type             full
_refine_ls_number_constraints      0
_refine_ls_number_parameters       69
_refine_ls_number_reflns           1673
_refine_ls_number_restraints       0
_refine_ls_R_factor_all            0.0119
_refine_ls_R_factor_gt             0.0096
_refine_ls_restrained_S_all        1.0548
_refine_ls_shift/su_max            0.0001
_refine_ls_shift/su_mean           0.0000
_refine_ls_structure_factor_coef   Fsqd
_refine_ls_weighting_details      
 'w=1/[\s^2^(Fo^2^)+(0.0054P)^2^+0.1222P] where P=(Fo^2^+2Fc^2^)/3'
_refine_ls_weighting_scheme        calc
_refine_ls_wR_factor_gt            0.0179
_refine_ls_wR_factor_ref           0.0183
_refine_special_details
;
Refinement using NoSpherA2, an implementation of
NOn-SPHERical Atom-form-factors in Olex2.
Please cite:
F. Kleemiss et al. Chem. Sci. DOI 10.1039/D0SC05526C - 2021
NoSpherA2 implementation of HAR makes use of
tailor-made aspherical atomic form factors calculated
on-the-fly from a Hirshfeld-partitioned electron density (ED) - not from
spherical-atom form factors.

The ED is calculated from a gaussian basis set single determinant SCF
wavefunction - either Hartree-Fock or DFT using selected funtionals
 - for a fragment of the crystal.
This fragment can be embedded in an electrostatic crystal field by employing cluster charges
or modelled using implicit solvation models, depending on the software used.
The following options were used:
   SOFTWARE:       ORCA 5.0
   PARTITIONING:   NoSpherA2
   INT ACCURACY:   Normal
   METHOD:         PBE0
   BASIS SET:      jorge-TZP-DKH
   CHARGE:         0
   MULTIPLICITY:   1
   RELATIVISTIC:   DKH2
   DATE:           2022-06-23_16-21-52
;
_olex2_refinement_description
;
;
loop_
  _atom_site_label
  _atom_site_type_symbol
  _atom_site_fract_x
  _atom_site_fract_y
  _atom_site_fract_z
  _atom_site_U_iso_or_equiv
  _atom_site_adp_type
  _atom_site_occupancy
  _atom_site_site_symmetry_order
  _atom_site_refinement_flags_posn
  _atom_site_refinement_flags_adp
  _atom_site_refinement_flags_occupancy
 Mo1 Mo 0.873678(5) 0.25 0.062814(12) 0.01269(4) Uani 1.000000 2 S T P
 O2 O 0.71599(4) 0.45295(5) -0.13276(9) 0.02921(13) Uani 1.000000 1 . . .
 C6 C 0.77124(5) 0.38052(6) -0.06323(10) 0.01780(12) Uani 1.000000 1 . . .
 O1 O 1.02093(6) 0.25 -0.35861(12) 0.02766(17) Uani 1.000000 2 S T P
 C2 C 0.96917(7) 0.25 -0.20797(15) 0.01768(16) Uani 1.000000 2 S T P
 C3 C 0.97746(5) 0.37904(6) 0.18805(11) 0.01737(12) Uani 1.000000 1 . . .
 O3 O 1.03538(4) 0.44996(5) 0.25615(8) 0.02730(13) Uani 1.000000 1 . . .
 C4 C 0.77749(7) 0.25 0.33201(15) 0.01776(17) Uani 1.000000 2 S T P
 O5 O 0.72415(6) 0.25 0.48074(12) 0.02930(17) Uani 1.000000 2 S T P

loop_
  _atom_site_dispersion_label
  _atom_site_dispersion_real
  _atom_site_dispersion_imag
 Mo1 -1.35(3) 1.53(12)

loop_
  _atom_site_aniso_label
  _atom_site_aniso_U_11
  _atom_site_aniso_U_22
  _atom_site_aniso_U_33
  _atom_site_aniso_U_12
  _atom_site_aniso_U_13
  _atom_site_aniso_U_23
 Mo1 0.01261(4) 0.01203(4) 0.01342(5) -0.000000 -0.00005(2) 0.000000
 O2 0.0253(2) 0.0252(3) 0.0371(3) 0.0079(2) -0.0024(2) 0.0113(2)
 C6 0.0168(2) 0.0163(3) 0.0202(3) 0.0021(2) -0.0008(2) 0.0036(2)
 O1 0.0269(3) 0.0377(4) 0.0184(4) -0.000000 0.0076(3) 0.000000
 C2 0.0172(3) 0.0205(4) 0.0153(4) -0.000000 0.0018(3) 0.000000
 C3 0.0168(2) 0.0155(3) 0.0198(3) -0.0031(2) -0.0014(2) -0.0005(2)
 O3 0.0270(2) 0.0237(3) 0.0312(3) -0.0103(2) -0.00493(19) -0.0036(2)
 C4 0.0169(3) 0.0209(4) 0.0155(4) -0.000000 0.0015(3) 0.000000
 O5 0.0261(3) 0.0429(5) 0.0189(4) -0.000000 0.0080(3) 0.000000

loop_
  _geom_bond_atom_site_label_1
  _geom_bond_atom_site_label_2
  _geom_bond_distance
  _geom_bond_site_symmetry_2
  _geom_bond_publ_flag
 Mo1 C6 2.0632(6) . ?
 Mo1 C6 2.0632(6) 7_565 ?
 Mo1 C2 2.0597(9) . ?
 Mo1 C3 2.0587(6) . ?
 Mo1 C3 2.0587(6) 7_565 ?
 Mo1 C4 2.0557(9) . ?
 O2 C6 1.1330(8) . ?
 O1 C2 1.1371(11) . ?
 C3 O3 1.1359(8) . ?
 C4 O5 1.1370(11) . ?

loop_
  _geom_angle_atom_site_label_1
  _geom_angle_atom_site_label_2
  _geom_angle_atom_site_label_3
  _geom_angle
  _geom_angle_site_symmetry_1
  _geom_angle_site_symmetry_3
  _geom_angle_publ_flag
 C6 Mo1 C6 90.72(4) 7_565 . ?
 C2 Mo1 C6 89.63(2) . . ?
 C2 Mo1 C6 89.63(2) . 7_565 ?
 C3 Mo1 C6 89.81(2) . . ?
 C3 Mo1 C6 89.81(2) 7_565 7_565 ?
 C3 Mo1 C6 179.36(2) 7_565 . ?
 C3 Mo1 C6 179.36(2) . 7_565 ?
 C3 Mo1 C2 90.01(2) . . ?
 C3 Mo1 C2 90.01(2) 7_565 . ?
 C3 Mo1 C3 89.66(3) 7_565 . ?
 C4 Mo1 C6 90.13(2) . . ?
 C4 Mo1 C6 90.13(2) . 7_565 ?
 C4 Mo1 C2 179.66(3) . . ?
 C4 Mo1 C3 90.23(2) . . ?
 C4 Mo1 C3 90.23(2) . 7_565 ?
 O2 C6 Mo1 179.26(5) . . ?
 O1 C2 Mo1 179.32(8) . . ?
 O3 C3 Mo1 179.47(6) . . ?
 O5 C4 Mo1 179.90(8) . . ?

loop_
  _diffrn_refln_index_h
  _diffrn_refln_index_k
  _diffrn_refln_index_l
  _diffrn_refln_intensity_net
  _diffrn_refln_intensity_u
  _diffrn_refln_scale_group_code
 0 0 1 2.20907 5.37076 2
 0 0 2 9839.61 147.701 2
 0 0 3 22.3688 16.8151 1
 0 0 4 27.706 27.5778 1
 0 0 4 123.558 17.5275 2
 0 0 5 8.98909 23.2225 1
 0 0 5 23.785 16.8765 2
 0 0 6 13119.5 230.809 2
 0 0 6 13924.9 298.477 1
 0 0 7 54.1291 37.3716 1
 0 0 7 -44.6105 41.5765 10
 0 0 8 17424.3 410.798 10
 0 0 8 17504.5 393.727 1
 0 0 9 38.4015 52.3608 11
 0 -1 1 25143.8 321.022 11
 0 -1 1 24693.5 314.681 9
 0 1 1 24566.4 329.344 1
 0 -1 -1 24901.5 329.324 1
 0 -1 -1 24572.5 311.474 2
 0 -1 -2 20.0593 9.08167 2
 0 -1 -2 1.86787 12.8451 1
 0 1 2 2.86476 7.9126 2
 0 -1 2 -2.50128 6.15568 9
 0 1 3 36337.8 518.836 1
 0 1 4 7.24697 11.1881 2
 0 1 4 11.4515 17.6396 1
 0 -1 4 16.4455 14.066 2
 0 -1 5 47355.9 642.823 2
 0 1 5 46996.7 625.868 2
 0 -1 5 47544.2 685.005 1
 0 1 5 46599.8 702.979 1
 0 1 6 -12.1136 28.9716 1
 0 -1 6 -15.8027 27.9822 1
 0 -1 6 6.00549 16.5851 2
 0 -1 7 6732.12 210.572 11
 0 -1 7 6546.07 201.312 1
 0 1 7 5943.19 204.133 1
 0 1 7 6437.7 222.748 10
 0 -1 7 6341.48 204.791 10
 0 -1 8 24.1966 39.2184 11
 0 1 8 8.27986 42.1636 1
 0 -1 8 23.8375 41.6358 10
 0 1 8 9.52342 44.0095 10
 0 1 9 1713.04 135.106 10
 0 -1 9 1967.25 131.212 11
 0 -1 9 1771.24 125.623 12
 0 1 10 21.803 53.8563 11
 0 -2 0 160238 1925.73 3
 0 2 0 160646 1926.7 3
 0 2 -1 1.1296 10.1088 11
 0 2 1 11.7112 9.20459 6
 0 -2 -1 3.12691 9.80404 6
 0 -2 1 1.39043 13.1347 12
 0 -2 -1 17.229 13.9536 1
 0 -2 2 111926 1420.97 11
 0 -2 -2 115054 1402.3 2
 0 -2 2 118639 1429.29 12
 0 2 2 115808 1442.36 1
 0 -2 -2 115795 1438.55 1
 0 -2 -2 115194 1406.17 9
 0 -2 2 116282 1407.28 9
 0 -2 -3 -1.63585 12.2899 2
 0 -2 -3 3.009 19.4886 1
 0 2 3 -3.33839 22.0115 1
 0 -2 -3 6.93421 10.5378 9
 0 -2 3 31.7651 12.3725 9
 0 -2 3 7.81891 19.843 11
 0 -2 -4 31.897 14.9775 2
 0 -2 4 32.1693 7.83267 8
 0 -2 -4 35.2633 7.95554 8
 0 -2 4 31.4918 7.88248 9
 0 -2 -4 36.7922 7.82503 9
 0 -2 4 55.9251 21.3713 11
 0 2 4 8.65273 24.196 1
 0 2 5 -5.38638 27.0234 1
 0 -2 5 4.01297 21.6049 1
 0 -2 5 12.7346 17.5858 2
 0 -2 6 5197.36 160.663 10
 0 2 6 5147.66 177.969 1
 0 -2 6 5129.52 158.742 1
 0 -2 6 5437.9 138.784 2
 0 -2 7 -19.7544 35.4491 11
 0 2 7 69.0614 43.4298 1
 0 -2 7 -18.1066 33.7504 1
 0 2 8 20473 453.652 1
 0 -2 8 20621.4 441.578 12
 0 -2 8 20402.2 433.295 11
 0 2 8 19842.6 476.273 10
 0 -2 9 -18.3378 45.3006 12
 0 2 9 11.6476 54.7816 10
 0 2 9 -78.5327 54.4241 6
 0 2 10 2586.2 169.228 11
 0 2 10 2555.48 175.917 10
 0 3 0 3.10167 13.27 3
 0 -3 -1 668.969 38.8071 1
 0 3 1 686.602 40.9501 1
 0 -3 1 610.338 34.221 12
 0 -3 2 24.486 17.5534 11
 0 -3 2 15.0189 7.55041 10
 0 3 -2 9.91789 17.3257 11
 0 3 2 6.1308 20.3902 1
 0 -3 -2 22.9923 18.7852 1
 0 -3 2 23.8801 17.8211 12
 0 3 3 188782 2312.95 6
 0 -3 -3 186440 2287.19 2
 0 3 3 188751 2355.17 1
 0 -3 -3 190710 2343.74 1
 0 -3 3 189997 2316.87 11
 0 -3 3 189912 2329.43 12
 0 -3 4 5.14234 17.9636 10
 0 -3 4 24.6435 22.5929 11
 0 -3 -4 -4.4374 13.9725 2
 0 3 4 9.71838 24.3777 1
 0 -3 4 7.74617 22.9407 12
 0 -3 5 32932.9 490.192 10
 0 -3 5 33936 516.515 11
 0 3 5 33499.6 553.795 1
 0 -3 5 33133.5 522.935 12
 0 -3 5 32026.6 409.671 9
 0 -3 -5 32397.6 407.884 9
 0 -3 6 -7.96724 20.8738 2
 0 -3 6 26.441 33.9895 10
 0 -3 6 5.79861 37.8956 12
 0 -3 6 33.7399 35.7177 1
 0 3 6 -7.07574 39.0816 1
 0 -3 7 5837.38 183.081 1
 0 -3 7 5443.64 192.988 12
 0 3 7 5816.6 213.419 1
 0 -3 7 5684.32 187.406 11
 0 -3 8 8.16557 41.5812 12
 0 3 8 9.41256 41.1007 1
 0 3 8 7.48957 33.3515 6
 0 3 8 -33.1028 47.2085 10
 0 -3 8 37.7297 38.4259 11
 0 -3 9 1123.11 103.549 12
 0 3 9 898.454 107.996 10
 0 3 10 40.7537 63.8892 10
 0 -4 0 218979 2668.87 9
 0 4 0 217353 2641.52 3
 0 -4 0 218378 2641.54 3
 0 -4 -1 16.303 13.7912 6
 0 -4 1 -20.2004 19.844 9
 0 -4 -1 8.62687 17.7577 9
 0 4 -1 2.37115 15.7704 12
 0 -4 -1 15.0105 18.5388 1
 0 4 1 -7.30418 17.7897 3
 0 -4 2 31815.8 459.515 12
 0 4 -2 31298.4 458.05 12
 0 4 2 31509.7 438.214 6
 0 -4 2 30887.5 458.791 9
 0 -4 -2 31534.2 459.176 9
 0 4 -2 31978.3 445.468 11
 0 -4 -2 30953 437.908 6
 0 -4 -2 32339.3 478.751 1
 0 4 2 31445.5 484.09 1
 0 4 3 31.9211 24.5496 1
 0 -4 -3 24.2372 23.9267 1
 0 -4 3 5.2225 10.2801 10
 0 -4 -3 17.4415 15.4683 2
 0 -4 3 8.82793 20.2352 11
 0 -4 3 3.43908 22.0705 12
 0 -4 3 16.585 18.0648 9
 0 -4 -3 -5.45644 17.3458 9
 0 4 3 -5.43374 17.7557 6
 0 -4 4 35.9839 17.5542 10
 0 -4 -4 41.1729 17.0614 2
 0 4 4 52.1989 21.0625 6
 0 -4 4 116.941 37.5559 12
 0 -4 4 14.5294 29.2512 11
 0 -4 4 46.5623 17.5268 9
 0 -4 -4 45.7151 17.4629 9
 0 4 4 121.345 46.9527 1
 0 -4 -4 46.6821 27.3536 1
 0 -4 5 38.9922 17.5316 8
 0 -4 -5 7.56639 14.9614 8
 0 -4 -5 49.7114 19.2968 2
 0 4 5 13.1631 38.1273 1
 0 -4 5 8.70358 21.7969 10
 0 4 5 8.57327 21.8302 6
 0 -4 5 26.3797 29.2429 11
 0 -4 6 9166.71 241.62 12
 0 4 6 9254.32 268.272 1
 0 -4 6 9300.87 216.934 2
 0 4 7 18.8522 30.0587 6
 0 -4 7 -31.7001 44.6392 11
 0 4 7 -17.8321 57.7462 1
 0 -4 7 21.6716 48.4581 12
 0 -4 8 5433.75 207.248 12
 0 4 8 5742.56 250.86 10
 0 4 8 5720.89 200.195 6
 0 -4 9 -47.1662 61.65 12
 0 4 9 -13.3003 66.7258 10
 0 4 10 3237.12 210.484 10
 0 -5 0 26.102 21.9844 3
 0 -5 0 14.7068 26.2837 9
 0 -5 1 7571.9 155.428 3
 0 5 -1 7811.69 164.254 12
 0 5 1 7488.55 163.456 3
 0 5 -1 7800 112.786 10
 0 -5 1 7362.97 175.388 9
 0 -5 -1 7696.78 177.108 9
 0 -5 -1 7632.67 149.861 6
 0 -5 -1 7543.5 176.547 1
 0 5 -2 46.9053 22.8542 12
 0 -5 -2 20.3933 24.1601 1
 0 5 2 4.49019 26.5975 1
 0 -5 -2 10.016 16.5125 6
 0 -5 2 3.64354 19.8735 9
 0 -5 -2 3.61459 22.765 9
 0 5 3 30750.2 454.081 6
 0 -5 -3 31276.1 500.1 1
 0 5 3 30080.8 512.602 1
 0 5 -3 30540.6 462.221 11
 0 -5 3 31503.4 481.348 12
 0 -5 3 30503.7 470.45 9
 0 -5 -3 31782.1 471.698 9
 0 -5 4 13.1173 20.2506 9
 0 -5 -4 -9.6885 19.5401 9
 0 -5 -4 2.74645 16.7896 2
 0 -5 4 -2.47535 12.4653 10
 0 -5 4 22.706 27.4765 12
 0 5 4 12.4346 30.7147 1
 0 -5 -4 15.623 28.4018 1
 0 5 4 3.60467 20.6429 6
 0 -5 -5 76697.9 1100.44 1
 0 -5 5 78125.8 1001.88 9
 0 -5 -5 78209.1 1000.59 9
 0 -5 -5 77872 1010.13 2
 0 5 5 77267.8 1049 6
 0 5 5 77926.9 1136.56 1
 0 -5 5 76655.9 983.03 10
 0 -5 5 76202.7 1055.2 11
 0 5 6 -8.43921 44.2206 1
 0 -5 6 19.2378 32.6546 12
 0 -5 7 2326.7 119.651 11
 0 5 7 2048.73 110.029 6
 0 -5 7 2368.65 130.761 12
 0 5 7 2416.03 146.582 1
 0 5 8 50.2056 53.7026 10
 0 -5 8 51.7698 48.8375 12
 0 5 9 1043.91 133.193 10
 0 -5 9 947.112 101.591 12
 0 5 10 -15.2826 74.3103 10
 0 -6 0 235582 2936.31 9
 0 -6 0 237119 2894.77 3
 0 -6 -1 8.93645 23.7361 9
 0 -6 1 13.4518 23.1668 9
 0 6 -1 9.37173 10.3689 10
 0 -6 1 3.11996 22.1357 3
 0 6 1 -10.5755 21.1058 3
 0 6 -1 3.56203 20.3989 12
 0 -6 -1 4.3342 26.2242 1
 0 -6 -1 19.3895 18.8933 6
 0 -6 2 21442.5 382.34 9
 0 -6 -2 22908.6 388.005 9
 0 -6 -2 22186.4 392.01 1
 0 6 2 22172.7 376.207 3
 0 6 -2 22509.1 374.839 12
 0 6 -2 22812.8 358.189 11
 0 -6 -2 21898 350.51 6
 0 6 -3 10.7319 21.8693 11
 0 6 3 42.4161 40.9904 1
 0 -6 -3 -5.2306 25.0202 1
 0 6 3 35.4984 22.1918 6
 0 -6 -3 12.984 23.3002 9
 0 -6 3 -4.38261 23.5941 9
 0 -6 3 13.1501 33.3726 12
 0 6 4 41.4988 25.0947 6
 0 6 4 49.1368 38.2856 1
 0 -6 -4 53.2897 23.8689 2
 0 -6 4 24.6835 23.8349 9
 0 -6 -4 16.18 22.3454 9
 0 6 5 30.7955 25.4854 6
 0 -6 5 17.6817 33.3582 12
 0 -6 -5 6.71944 35.2093 1
 0 6 5 -8.0559 39.1713 1
 0 -6 5 21.7687 24.338 9
 0 -6 -5 -7.10702 22.3788 9
 0 -6 -5 16.3162 21.1354 2
 0 6 6 7301.41 198.517 6
 0 -6 6 6826.98 215.425 12
 0 6 6 7192.48 250.97 1
 0 -6 7 39.7554 47.0952 12
 0 6 7 36.9443 35.2617 6
 0 6 7 -62.2876 62.1542 1
 0 -6 8 13540.4 356.977 12
 0 6 8 13374.9 416.763 10
 0 6 9 89.3509 84.2842 10
 0 -6 9 9.97729 51.5498 12
 0 6 10 3551.23 234.78 10
 0 -7 0 26.6933 28.7563 9
 0 -7 0 214.899 45.1549 3
 0 -7 1 6911.56 168.215 3
 0 -7 -1 6906.68 186.628 1
 0 7 -1 7166.59 177.184 12
 0 7 -1 6690.82 117.324 10
 0 -7 -1 6743.4 157.511 6
 0 7 1 7028.9 173.831 3
 0 -7 -1 6933.36 192.565 9
 0 -7 1 6885.54 192.899 9
 0 7 -2 14.9456 21.3973 11
 0 7 -2 -4.51646 26.7515 12
 0 -7 2 5.30276 25.7842 9
 0 -7 -2 5.25983 26.3876 9
 0 7 2 -9.13283 24.5831 3
 0 -7 -2 -32.3469 30.5124 1
 0 -7 -2 20.0006 21.1934 6
 0 7 -3 59922 823.102 11
 0 -7 3 58410.9 853.889 9
 0 -7 -3 58210.3 851.371 9
 0 7 -3 59145 851.515 12
 0 7 4 3.9981 23.6812 6
 0 7 4 31.172 40.2634 1
 0 -7 -4 -6.65921 35.3748 1
 0 -7 -4 -3.59253 20.5734 2
 0 -7 4 4.95382 27.7015 9
 0 -7 -4 24.3594 25.5282 9
 0 7 5 9589.28 290.482 1
 0 -7 -5 9654.31 219.106 9
 0 -7 5 9838.1 222.529 9
 0 -7 5 9760.63 256.263 12
 0 -7 -5 9694.12 205.717 2
 0 -7 -5 10003 273.373 1
 0 -7 6 7.35337 36.3273 12
 0 7 6 -10.687 33.6512 6
 0 7 6 -20.0067 53.8528 1
 0 -7 7 5820.17 213.837 12
 0 7 7 5250.21 246.161 10
 0 7 8 28.1305 64.9974 10
 0 -7 8 -18.7782 52.5032 12
 0 7 9 1768.94 169.065 10
 0 -7 9 1522.24 128.443 12
 0 -8 0 100395 1380.03 9
 0 -8 0 100215 1354.69 1
 0 -8 -1 -24.7575 30.5768 9
 0 -8 1 -6.2041 25.4133 9
 0 8 1 -4.65627 25.7181 3
 0 -8 1 -4.29449 30.4687 3
 0 8 -1 14.3164 13.1056 10
 0 8 -1 14.6341 25.9129 12
 0 -8 -1 28.4614 29.8269 1
 0 -8 -1 -15.3383 24.6085 6
 0 8 -2 37942.4 603.151 12
 0 -8 2 38230.4 628.993 9
 0 -8 -2 38257.6 628.97 9
 0 -8 -2 39144.8 572.295 6
 0 -8 2 38260.8 584.306 3
 0 -8 -3 69.5716 25.0195 6
 0 -8 -3 33.9292 35.0608 1
 0 8 -3 8.91168 24.3031 11
 0 -8 -3 30.0412 31.0434 9
 0 -8 3 6.07307 29.5311 9
 0 8 -3 11.28 28.7217 12
 0 8 3 5.89779 34.1665 3
 0 -8 -4 68.48 26.1024 2
 0 8 -4 92.6236 34.8575 11
 0 -8 -4 57.0385 29.8988 9
 0 -8 4 52.2094 30.827 9
 0 -8 -4 81.8665 39.5438 1
 0 8 4 80.9888 40.4159 3
 0 -8 5 -21.3333 32.2693 9
 0 -8 -5 15.6412 26.9372 9
 0 -8 -5 -4.02838 23.336 2
 0 -8 -5 8.26222 33.8437 1
 0 -8 6 4550.99 186.101 12
 0 -8 -6 5087.74 205.326 1
 0 -8 7 8.93699 49.3621 12
 0 8 7 -38.9977 57.8863 10
 0 -8 8 21085.4 484.254 12
 0 8 8 20672.4 560.546 10
 0 -8 9 10.6877 51.1226 12
 0 8 9 -16.3757 68.586 10
 0 9 0 -9.59168 21.2649 10
 0 -9 0 -7.12735 31.7386 9
 0 -9 1 5797.55 170.018 3
 0 -9 -1 6178.47 165.939 6
 0 9 -1 6130.09 120.21 10
 0 -9 1 6070.28 203.445 9
 0 -9 -1 6047.53 202.016 9
 0 9 -1 6199.07 183.979 12
 0 -9 -2 17.4627 23.8097 6
 0 9 -2 -17.5036 34.1809 12
 0 9 2 17.7129 33.4168 3
 0 -9 2 4.95374 30.2832 3
 0 -9 -2 -13.9008 40.263 1
 0 -9 -2 14.0761 35.3085 9
 0 -9 2 7.09564 35.054 9
 0 9 3 19871 405.21 3
 0 9 -3 20572.7 403.276 12
 0 -9 3 20576.8 377.979 3
 0 -9 3 20745 417.069 9
 0 -9 -3 20211.3 411.03 9
 0 -9 -3 19874.1 361.918 6
 0 9 -3 19702.7 372.433 11
 0 -9 -3 20836.1 431.911 1
 0 9 -4 -5.29891 25.7655 11
 0 -9 4 39.9715 37.253 9
 0 -9 -4 26.2093 34.3334 9
 0 -9 -4 -8.28104 39.611 1
 0 9 4 -14.9989 34.0316 3
 0 -9 -5 21158.8 410.278 9
 0 -9 5 21420 415.134 9
 0 9 5 21668.7 462.595 3
 0 -9 -5 21288.8 470.082 1
 0 9 6 9.61971 39.4043 3
 0 -9 -6 -9.94704 41.6608 1
 0 9 7 3721.66 193.097 3
 0 9 7 3950.74 227.024 10
 0 9 8 -31.0519 76.7013 10
 0 9 8 23.9715 56.3683 3
 0 9 9 1056.05 135.965 10
 0 9 9 843.247 115.506 3
 0 10 0 105208 1343.06 10
 0 -10 0 101856 1474.85 9
 0 -10 -1 -16.0866 34.4121 9
 0 -10 1 -24.2231 39.2609 9
 0 -10 -1 -4.99559 26.8937 6
 0 -10 1 -11.0482 35.451 3
 0 10 -1 15.9669 16.7186 10
 0 10 1 14.1679 24.7462 10
 0 -10 -1 51.3351 33.2789 1
 0 10 -1 6.30431 32.1032 12
 0 -10 -2 6832.22 187.163 6
 0 -10 2 6904.4 229.829 9
 0 -10 -2 7052.18 230.781 9
 0 -10 2 7086.78 198.693 3
 0 10 2 6880.28 211.861 3
 0 -10 -2 6932.53 227.258 1
 0 10 -2 6860.1 209.437 12
 0 10 -3 6.95749 36.4566 12
 0 -10 -3 10.027 29.043 6
 0 -10 -3 -7.72955 35.7196 9
 0 -10 3 -7.82109 39.2371 9
 0 -10 -3 25.5229 44.5791 1
 0 10 -3 60.2094 33.801 11
 0 10 3 7.41352 34.2591 3
 0 -10 3 -5.70807 37.3041 3
 0 -10 -4 9.1568 43.8003 1
 0 -10 4 -7.52091 38.2986 9
 0 -10 -4 22.1973 40.8679 9
 0 10 4 24.9116 45.8652 3
 0 -10 4 -5.94522 39.8811 3
 0 10 -4 45.6577 35.5946 11
 0 -10 5 -14.0607 37.8481 9
 0 -10 -5 13.7448 35.5073 9
 0 10 5 46.4919 38.9444 3
 0 -10 -5 30.0047 40.9688 1
 0 -10 -5 10.3081 28.8215 2
 0 10 6 7117.98 286.828 10
 0 -10 -6 6617.41 259.479 1
 0 10 6 6725.45 256.798 3
 0 10 7 -14.4099 60.3526 10
 0 10 7 23.1378 58.039 3
 0 10 8 4511.31 265.273 10
 0 10 8 4991.02 241.589 3
 0 10 9 27.0933 66.9239 3
 0 -11 0 -23.6266 44.0396 1
 0 11 0 7.0679 38.0501 12
 0 -11 0 18.1013 40.3032 9
 0 11 0 36.9478 28.4978 10
 0 11 -1 3050.86 139.674 12
 0 -11 -1 2715.39 120.04 6
 0 -11 1 2950.78 131.52 3
 0 -11 -1 2502.55 144.353 9
 0 -11 1 2642.93 148.233 9
 0 11 1 2869.53 116.617 10
 0 -11 -1 2699.92 143.017 1
 0 -11 1 2575.41 136.908 1
 0 -11 -2 8.73384 38.8925 1
 0 -11 -2 21.7932 29.7146 6
 0 -11 -2 -17.6891 46.3446 9
 0 -11 2 -8.91592 39.7033 9
 0 11 2 -6.44899 37.3588 10
 0 -11 2 6.16367 36.5084 3
 0 11 2 59.3048 43.9088 3
 0 11 -2 65.4406 37.027 12
 0 -11 -3 32120.2 530.939 6
 0 11 -3 31355 577.773 12
 0 11 3 31971.3 593.673 3
 0 -11 -3 31777.8 601.773 9
 0 -11 3 30819.9 596.49 9
 0 11 -3 30185.3 535.738 11
 0 -11 -3 32269.9 619.724 1
 0 -11 3 31442.3 546.519 3
 0 -11 4 25.1628 42.7117 9
 0 -11 -4 32.9816 39.4405 9
 0 11 4 -9.12198 50.3836 3
 0 -11 4 -25.8932 44.153 3
 0 11 -4 -6.15704 35.2595 11
 0 -11 -4 -10.0583 50.4603 1
 0 11 5 23686 524.153 3
 0 -11 -5 23317.9 535.693 1
 0 -11 -5 23637.9 477.851 9
 0 11 5 24384.6 552.222 10
 0 -11 5 23358.9 454.51 3
 0 11 6 -11.2292 49.033 3
 0 11 6 -13.2142 59.9642 10
 0 -11 -6 23.3457 42.0311 1
 0 11 7 1048.69 115.169 3
 0 11 7 994.047 124.673 10
 0 11 8 -40.0847 70.0147 3
 0 12 0 13839.9 341.126 12
 0 -12 0 13330.6 367.558 9
 0 -12 0 13734 354.155 1
 0 12 -1 47.2567 40.6932 12
 0 -12 -1 55.5594 33.2342 6
 0 -12 1 9.94994 38.8608 9
 0 -12 -1 -29.7421 40.6104 9
 0 -12 1 -8.57527 38.1866 1
 0 -12 -1 18.2781 36.5753 1
 0 12 2 15033.9 343.11 10
 0 -12 2 15651.6 398.717 9
 0 -12 -2 15286.8 393.865 9
 0 -12 -2 15122.3 391.34 1
 0 12 -2 15273.2 365.886 12
 0 -12 2 15570.5 346.009 3
 0 -12 -2 15384.6 328.831 6
 0 -12 3 -19.2784 46.1075 9
 0 -12 -3 -9.5221 37.1893 9
 0 12 3 -8.48298 45.0629 10
 0 12 3 72.5097 49.432 3
 0 -12 3 -13.6807 40.0732 3
 0 -12 -3 12.0049 33.9723 6
 0 12 -3 41.9072 39.4174 12
 0 12 -3 -19.5754 36.0404 11
 0 -12 -3 10.3811 52.0802 1
 0 12 4 -10.1809 52.6003 10
 0 -12 -4 54.9617 48.9494 1
 0 12 4 29.8912 51.4785 3
 0 -12 4 41.842 41.7523 3
 0 -12 4 18.5117 44.2738 9
 0 -12 -4 -45.4085 50.7843 9
 0 12 -4 -13.2218 36.9678 11
 0 -12 -5 -11.825 45.014 1
 0 12 5 23.9565 55.3532 10
 0 12 5 10.9492 48.7575 3
 0 12 6 2765.9 189.045 10
 0 -12 -6 2900.81 184.395 1
 0 12 6 3020.29 183.397 3
 0 12 7 26.1502 58.2246 3
 0 12 7 15.6022 77.0787 10
 0 12 8 5709.6 303.08 10
 0 12 8 5489.68 267.864 3
 0 -13 0 29.1421 45.6847 1
 0 13 0 77.5396 48.7616 12
 0 -13 0 -10.9047 48.5595 9
 0 -13 0 -21.3291 50.823 6
 0 -13 1 1378.7 118.323 9
 0 -13 -1 1287.32 116.391 9
 0 13 -1 1456.32 110.053 12
 0 -13 -1 1320.48 94.2695 6
 0 -13 -1 1290.71 113.187 1
 0 -13 1 1290.13 108.38 1
 0 13 2 28.9413 41.9136 10
 0 -13 -2 19.5211 36.387 6
 0 13 -2 -43.9569 46.7012 12
 0 -13 -2 -10.6072 46.3172 1
 0 -13 2 9.23933 41.9269 1
 0 -13 -2 -32.0678 51.1303 9
 0 -13 2 -32.3275 55.6743 9
 0 13 -2 36.0794 38.8465 11
 0 -13 2 103.04 44.5318 3
 0 -13 -3 25389.3 568.943 1
 0 13 3 24835.7 537.852 3
 0 -13 3 25085 491.139 3
 0 -13 3 25585.3 556.471 9
 0 -13 -3 24744.4 548.003 9
 0 13 -3 24695.9 481.573 11
 0 13 3 25379.2 522.962 10
 0 -13 -3 25432.7 471.443 6
 0 13 4 64.2016 54.4884 10
 0 -13 -4 -11.9238 53.0974 1
 0 13 4 -54.1469 62.0166 3
 0 -13 4 -7.46347 40.7047 3
 0 -13 -5 8330.2 313.546 1
 0 13 5 7937.22 308.312 10
 0 13 5 8494.03 308.944 3
 0 13 6 57.2936 67.3639 10
 0 13 6 -38.4225 68.9506 3
 0 -13 -6 -80.3782 63.0043 1
 0 13 7 1704.02 156.902 3
 0 13 7 1785.26 169.796 10
 0 -14 0 39054.1 748.544 1
 0 -14 0 40341.1 689.474 6
 0 -14 -1 22.0559 45.1728 1
 0 -14 1 61.8687 55.5114 1
 0 -14 -1 -21.9685 39.4224 6
 0 14 -2 6301.61 217.363 11
 0 -14 -2 5977.25 253.294 1
 0 -14 -2 6223.1 204.957 6
 0 -14 2 6729.95 250.605 1
 0 -14 -3 48.8383 50.0135 1
 0 -14 3 9.85287 51.6283 1
 0 14 3 9.30481 45.2443 10
 0 14 4 23.1426 50.5269 3
 0 -14 -4 12.8491 48.9125 1
 0 14 4 -11.1041 52.222 10
 0 14 5 37.8641 62.3538 3
 0 -14 -5 40.7702 54.3898 1
 0 14 5 38.8309 60.8748 10
 0 14 6 3922.94 228.976 10
 0 14 6 3500.02 214.59 3
 0 -14 -6 3512.42 216.011 1
 0 14 7 -16.3647 80.8454 10
 0 14 7 -28.7977 68.8751 3
 0 -15 0 -34.4128 50.0903 1
 0 -15 -1 3542.75 196.437 1
 0 -15 1 3376.13 186.294 1
 0 -15 2 10.8444 51.8724 1
 0 -15 -2 12.5568 49.0419 1
 0 -15 -3 4444.79 231.203 1
 0 -15 3 4397.85 206.771 1
 0 -15 -4 -54.9522 70.9793 1
 0 15 4 34.212 53.6328 10
 0 15 5 7479.31 306.087 3
 0 -15 -5 7395.99 316.151 1
 0 15 5 7954.19 314.895 10
 0 -15 -6 44.6038 66.2081 1
 0 15 6 -14.9699 65.3678 10
 0 15 6 28.3331 63.0848 3
 0 -16 0 26979.9 612.908 1
 0 -16 -1 -38.4675 61.3344 1
 0 -16 1 11.9687 54.3128 1
 0 -16 -2 3248.02 199.137 1
 0 -16 2 3443.27 192.604 1
 0 -16 -3 -27.8636 57.0684 1
 0 -16 -4 87.2274 64.7391 1
 0 16 4 -11.5273 60.4031 10
 0 -16 -5 75.2262 69.5262 1
 0 16 5 -39.9784 72.6787 10
 0 -17 0 39.3794 52.5344 1
 0 -17 -1 1449.73 137.137 1
 0 -17 1 1299.2 128.06 1
 0 -17 -2 28.4162 55.4912 1
 0 -17 2 12.1684 56.2323 1
 0 -17 -3 9357.16 361.188 1
 0 -17 -4 -15.249 58.0484 1
 0 -17 -4 -20.0222 51.7236 2
 0 -18 0 5924.1 274.931 1
 0 -18 1 -52.6586 67.0389 1
 0 -18 -1 -14.379 56.1596 1
 0 -18 -2 3657.12 226.604 1
 0 -18 -3 15.2496 67.9073 1
 0 -19 0 -14.2044 69.0675 1
 0 -19 1 606.304 96.5782 1
 1 0 1 70994.9 855.571 1
 -1 0 -1 70884.8 854.853 1
 -1 0 1 70118.1 855.587 4
 1 0 -1 70455.3 856.179 4
 -1 0 -1 70649 855.29 4
 1 0 1 70827.1 855.48 4
 -1 0 1 70986.1 852.788 7
 -1 0 -1 71001.1 853.208 7
 1 0 1 71337.3 852.595 7
 1 0 -1 70800 852.164 7
 -1 0 -1 71221.8 856.552 5
 -1 0 1 70761.6 856.83 5
 -1 0 -1 70772.8 872.114 10
 1 0 1 71123.2 872.839 10
 1 0 1 70380.2 866.759 2
 -1 0 -1 70333.1 868.607 2
 -1 0 -2 3970.87 62.9387 8
 -1 0 2 4040.71 62.4188 8
 -1 0 2 3886.85 65.2765 2
 -1 0 -2 3994.73 62.5801 9
 -1 0 2 4124.32 62.3188 9
 1 0 3 7658.47 150.738 1
 -1 0 3 7736.46 122.726 2
 1 0 3 7631.77 144.462 2
 -1 0 4 22548.6 376.038 1
 1 0 4 22893.9 362.87 1
 1 0 4 23035.6 344.921 2
 1 0 5 80.6302 30.5031 10
 1 0 5 85.1956 22.5298 2
 -1 0 5 81.2582 15.6354 2
 -1 0 5 14.5111 24.6467 1
 1 0 5 129.464 31.3863 1
 -1 0 6 8147.72 221.901 1
 1 0 6 8155.46 210.782 1
 1 0 6 7937.86 174.646 2
 1 0 7 17444.9 387.282 10
 -1 0 7 17669 383.175 1
 1 0 7 17778.6 367.686 1
 1 0 8 612.625 78.2027 10
 -1 0 8 518.119 75.4102 10
 -1 0 8 475.488 66.2745 1
 1 0 8 578.786 81.0634 11
 -1 0 9 4976.33 206.366 11
 1 0 9 5150.09 221.932 11
 1 0 10 1883.58 144.592 11
 1 0 10 1698.63 135.09 12
 1 -1 0 3.6278 7.03994 8
 -1 1 0 5.34255 6.95527 9
 1 -1 0 2.56378 6.37666 9
 1 1 0 -2.8917 6.34492 10
 -1 -1 0 2.13337 6.71754 10
 -1 1 0 5.65108 5.4956 1
 1 -1 0 -1.10035 4.87633 1
 -1 1 0 -2.41508 5.58024 12
 1 -1 0 5.58028 5.90689 12
 1 -1 1 76075.5 917.665 9
 1 -1 -1 74974.2 916.817 9
 1 -1 1 75769.5 917.43 10
 1 -1 -1 75672.7 932.933 1
 -1 -1 1 76048.1 915.654 12
 -1 1 -1 76009.2 920.132 9
 -1 1 1 74235.6 919.27 9
 -1 -1 -1 74745.8 928.458 1
 1 1 1 73838.3 929.228 1
 -1 1 1 75441.5 932.442 1
 1 -1 1 76462.6 919.798 8
 1 -1 -1 75917.7 918.795 8
 -1 1 -1 76092.3 917.16 10
 1 1 1 75016 938.056 10
 -1 -1 -1 75820.5 923.18 2
 1 1 1 74565 921.799 2
 -1 -1 1 75880.7 907.206 11
 1 -1 1 74686.1 931.445 11
 -1 1 -1 74662.8 930.985 11
 1 -1 2 64606.6 799.442 9
 1 -1 -2 66012.8 798.751 9
 1 -1 2 64295.7 827.634 10
 -1 -1 -2 65996.3 823.634 2
 1 -1 -2 66030.6 792.724 2
 -1 1 -2 65813.4 803.681 9
 -1 1 2 65786.1 802.759 9
 -1 -1 -2 65606.9 830.406 1
 -1 1 2 65788 843.213 1
 1 -1 2 65003.5 800.808 8
 1 -1 -2 65885 799.868 8
 -1 -1 -3 1712.14 35.1462 7
 -1 -1 3 1782.49 35.0684 7
 1 -1 3 1681.59 64.8658 10
 -1 1 -3 1800.02 37.7077 4
 1 1 -3 1738.19 37.8862 4
 -1 1 3 1681.9 37.6896 4
 1 1 3 1780.46 37.4099 4
 1 1 3 1811.33 57.9308 2
 -1 1 3 1756.71 72.7755 1
 1 1 3 1577.84 64.4615 1
 1 1 -3 1717.34 38.6935 5
 1 1 3 1637.7 37.5228 5
 1 -1 3 1795.83 36.4883 7
 1 -1 -3 1773.97 35.2551 7
 -1 1 3 1702.07 41.7003 2
 1 -1 3 1705.7 58.0376 1
 1 -1 3 1756.58 62.813 2
 -1 -1 -3 1832.09 61.132 2
 1 -1 4 24222.2 372.674 1
 -1 1 4 23423.9 403.438 1
 1 1 4 24557.8 393.618 1
 -1 -1 4 24287.2 347.353 2
 1 -1 4 24658.7 391.99 10
 1 1 4 24941 359.941 2
 1 -1 4 24283.9 370.516 2
 1 -1 5 9448.57 220.949 10
 -1 1 5 9642.52 232.802 1
 1 -1 5 9747.73 208.837 1
 1 1 5 9237.67 218.451 1
 -1 -1 5 9937.12 224.162 1
 1 1 5 9566.25 185.694 2
 -1 -1 5 9845.7 175.057 2
 1 -1 5 9783.59 197.289 2
 1 1 6 4928.12 177.109 10
 1 -1 6 4860.03 133.331 2
 -1 1 6 5093.16 174.821 1
 -1 -1 6 4618.98 158.979 1
 1 -1 6 4709.33 150.259 1
 1 1 6 4968.99 164.38 1
 1 1 6 4991.99 127.592 2
 -1 -1 7 15551.9 350.111 1
 1 1 7 15572.1 348.531 1
 -1 1 7 15906.5 366.352 1
 1 -1 7 15402.3 331.694 1
 1 -1 7 15647.3 358.189 11
 1 1 7 16821.4 384.2 10
 1 -1 7 15937.8 350.779 10
 -1 1 8 217.77 58.5077 1
 -1 -1 8 300.2 63.6765 1
 -1 -1 8 311.904 60.9605 10
 1 1 8 381.125 71.6418 10
 -1 1 8 229.595 60.3185 10
 1 -1 8 262.073 60.5352 10
 1 -1 8 171.852 55.2229 11
 -1 -1 8 210.949 53.9368 11
 1 -1 9 5405.69 222.565 11
 1 1 9 5256.77 227.516 11
 1 1 9 5369.3 233.733 10
 -1 1 9 5153.52 228.967 10
 -1 -1 9 5326.96 207.215 12
 1 -1 9 5094.1 215.663 12
 1 1 10 1736.06 131.613 6
 1 -1 10 2040.82 147.994 12
 1 1 10 2095.57 155.175 11
 -1 2 0 -1.1579 12.5082 1
 1 -2 0 7.97479 11.8561 1
 1 2 0 9.01965 9.74348 3
 1 -2 0 -7.28706 13.7084 9
 -1 2 0 9.34877 13.5393 9
 -1 -2 0 4.75204 10.4332 10
 1 2 0 8.72829 10.0571 10
 1 -2 1 58332.4 753.351 12
 -1 -2 1 59230.2 741.784 12
 1 2 -1 58372.9 740.521 12
 1 -2 -1 60066.7 724.994 6
 1 -2 -1 59224.9 748.71 9
 -1 2 -1 58513.8 752.449 9
 -1 2 1 60777.6 753.505 9
 1 -2 1 59131.5 748.947 9
 -1 2 -1 60199.7 722.448 10
 1 -2 -1 59271.2 757.349 1
 1 2 1 57709.8 747.831 6
 -1 2 1 59616 724.416 6
 -1 -2 -1 60499.2 762.518 1
 1 2 -1 60123.5 727.225 11
 -1 -2 2 45950.1 579.777 11
 1 -2 2 44953.3 603.071 11
 1 2 2 46407.6 600.545 6
 -1 -2 -2 43925.4 585.299 2
 -1 -2 -2 45566.8 607.224 1
 1 -2 -2 46361.1 611.139 1
 -1 2 2 45358.8 614.327 1
 -1 2 -2 45518.3 584.18 9
 -1 2 2 45611.7 583.735 9
 1 -2 -2 45358.9 561.666 2
 1 2 2 45650.7 610.904 1
 1 -2 2 44594.5 575.354 10
 -1 -2 2 44733.7 591.6 12
 1 -2 -2 44344.9 577.531 9
 1 -2 2 44995 578.791 9
 1 2 3 8828.75 184.284 1
 -1 -2 3 8655.04 162.15 11
 1 -2 3 9033.34 180.418 11
 1 -2 3 8703.51 161.422 10
 1 2 3 8513.23 155.114 2
 -1 -2 3 8550.68 168.752 12
 1 -2 3 8691.99 140.516 8
 1 -2 -3 8801.82 139.828 8
 -1 -2 -3 8567.4 158.938 2
 1 -2 -3 8915.67 137.442 2
 -1 -2 -3 8616.74 175.886 1
 -1 2 3 8683.86 188.316 1
 1 -2 3 8600.46 137.906 9
 1 -2 -3 8784.24 137.56 9
 1 -2 4 33790.5 497.513 10
 1 2 4 33152.9 475.416 2
 1 2 4 34589.8 526.858 1
 -1 2 4 33300.2 534.042 1
 1 -2 4 34002.9 432.226 7
 1 -2 -4 34710.4 430.487 7
 1 2 -4 34350.3 435.966 5
 1 2 4 34640.2 435.622 5
 -1 2 4 34353.4 434.176 4
 -1 2 -4 34390.2 433.226 4
 -1 -2 4 34059.8 428.304 7
 -1 -2 -4 34011.4 428.694 7
 -1 -2 4 33659 496.785 11
 1 -2 4 34077.6 518.231 11
 -1 -2 -4 34158.4 435.126 9
 -1 -2 4 34263.3 434.94 9
 -1 -2 -4 34459.7 486.386 2
 -1 -2 5 1134.89 54.2546 2
 1 -2 5 1311.87 66.2216 1
 -1 2 5 1213.35 81.4957 1
 1 2 5 1329.81 79.8566 1
 1 -2 5 1218.29 64.4353 2
 1 -2 5 1144.37 67.5396 10
 1 -2 5 1139.02 72.2355 11
 -1 -2 5 1286.68 70.9316 11
 1 -2 6 3032.63 107.063 2
 1 -2 6 2878.33 111.6 1
 -1 2 6 2969.94 136.591 1
 -1 -2 6 2889.47 120.799 1
 1 2 6 3061.06 144.503 10
 1 -2 6 2761.57 116.335 10
 1 2 6 2867.1 127.738 1
 1 2 7 14779.7 348.682 1
 1 -2 7 14936.6 345.916 11
 -1 -2 7 15007.1 328.993 11
 1 2 7 15752.3 382.897 10
 -1 -2 7 15466.9 335.477 12
 -1 2 7 15496.8 368.935 1
 1 -2 7 14908.7 316.606 1
 -1 -2 7 15317.3 337.948 1
 -1 -2 8 201.006 49.1325 12
 1 -2 8 206.889 57.8658 12
 1 -2 8 260.27 60.0549 11
 -1 -2 8 143.852 47.0548 11
 1 2 8 205.91 60.353 10
 1 2 8 219.002 53.0889 1
 -1 2 8 73.8939 52.9397 1
 1 2 9 3377.43 189.061 10
 -1 2 9 2856.28 176.594 10
 1 -2 9 3282.67 172.44 11
 -1 -2 9 3090.6 157.202 12
 1 -2 9 3339.83 175.394 12
 1 2 9 3138.7 164.587 6
 -1 2 10 1716.1 146.055 10
 1 2 10 1722.45 151.297 10
 1 -2 10 1510.06 130.624 12
 1 2 10 1713.03 142.479 11
 1 -3 0 1.78646 11.9839 1
 1 3 0 9.90829 10.8474 3
 -1 3 0 -4.53297 15.2039 9
 1 3 0 11.4878 10.8651 10
 1 -3 -1 640.69 26.1698 6
 1 3 1 673.782 34.3011 6
 1 -3 1 677.405 36.8721 12
 -1 3 -1 677.521 36.4691 12
 1 -3 -1 756.678 40.464 1
 -1 -3 -1 687.117 41.1908 1
 -1 3 1 717.153 40.9008 1
 -1 3 1 753.676 38.2517 3
 -1 -3 1 746.849 21.3566 10
 -1 3 1 628.352 38.0262 9
 -1 3 -1 745.731 40.9027 9
 1 3 2 22706 337.524 6
 -1 3 2 22608.2 316.383 6
 1 -3 2 23391.6 344.807 11
 1 3 -2 23334.5 337.563 12
 -1 -3 -2 23619.8 330.129 2
 -1 3 -2 23016.4 343.388 11
 1 -3 2 23025.7 298.503 10
 1 3 2 22356.7 360.492 1
 -1 3 2 22623.6 359.194 1
 -1 -3 -2 22609.6 354.663 1
 1 -3 -2 22363.2 354.205 1
 1 -3 2 22821 348.179 12
 -1 -3 2 22328.6 335.995 12
 1 -3 3 9405.3 194.86 12
 -1 -3 3 9309.37 184.141 12
 -1 3 3 9510.89 170.969 6
 1 3 3 9256.12 186.204 6
 1 -3 -3 9082.96 150.875 2
 -1 -3 -3 9448.45 171.689 2
 -1 -3 -3 9230.8 195.059 1
 1 -3 -3 9530.86 199.902 1
 -1 3 3 9170.69 206.77 1
 1 -3 3 9539.1 160.226 10
 1 -3 3 9312.67 189.318 11
 -1 -3 3 9602.27 173.469 11
 1 3 3 9516.48 206.792 1
 1 3 4 45030.3 670.609 1
 1 -3 4 44285.4 609.475 10
 1 3 4 45225.4 643.779 6
 1 -3 4 43688 650.858 12
 -1 -3 4 45127.7 638.207 12
 -1 3 4 43624.9 676.426 1
 -1 -3 -4 44999 650.511 1
 1 -3 4 44947.2 582.545 8
 1 -3 -4 45031.7 580.676 8
 1 -3 -4 44397.8 581.481 2
 -1 -3 -4 44276.7 611.897 2
 -1 -3 4 44449.3 623.415 11
 1 -3 4 45023.1 647.69 11
 1 -3 5 4116.32 74.5234 7
 1 -3 -5 4014.3 72.2311 7
 -1 -3 5 3896.81 71.1414 7
 -1 -3 -5 4008.98 71.683 7
 1 -3 5 3890.23 125.67 2
 -1 -3 -5 4298.69 116.838 2
 -1 -3 5 3959.84 75.9822 8
 1 3 5 3838.38 144.224 1
 -1 3 -5 3929.39 74.8661 4
 -1 3 5 4066.78 76.4279 4
 -1 -3 5 4047.17 131.371 12
 -1 -3 5 3928.02 123.276 11
 1 -3 5 3998.76 135.797 11
 -1 3 5 3961.86 151.742 1
 1 3 -5 3879.25 76.8046 5
 1 3 5 4107.5 77.5952 5
 -1 -3 -5 4071.85 74.5874 9
 -1 -3 5 4073 74.7965 9
 1 -3 5 4055.51 119.654 10
 1 -3 6 3397.64 120.361 2
 1 -3 6 3256.7 141.323 12
 -1 -3 6 3379.09 107.235 2
 1 -3 6 3538.56 124.545 10
 1 3 6 3164.17 154.916 10
 -1 -3 6 3437.63 128.603 11
 1 -3 6 3515.75 141.526 11
 1 3 6 3727.63 155.377 1
 1 -3 6 3647.84 124.411 1
 -1 3 6 3562.48 155.609 1
 1 -3 7 11477.8 300.761 12
 -1 -3 7 11347.6 281.433 12
 1 3 7 11385.6 329.88 10
 1 3 7 11485.4 310.703 1
 -1 -3 7 12270.5 288.183 1
 -1 3 7 11542.8 318.678 1
 1 3 7 11401.3 288.288 6
 -1 -3 7 11530.4 276.434 11
 1 -3 7 11534.9 293.634 11
 -1 -3 8 91.1034 48.2748 12
 1 -3 8 -17.502 48.3412 12
 1 3 8 72.7357 44.6451 6
 1 3 8 88.3808 51.9623 10
 1 -3 8 57.2748 42.8807 11
 1 3 8 99.6111 50.023 1
 -1 3 8 136.915 57.9311 1
 -1 3 9 3099.44 191.499 10
 1 3 9 2995.29 186.4 10
 1 3 9 3051.48 159.885 6
 1 -3 9 3141.99 170.492 12
 -1 -3 9 3082.51 156.835 12
 1 -3 9 2662.3 153.487 11
 1 3 10 1433.68 142.48 10
 1 -3 10 1379.49 123.803 12
 1 -4 0 2.91362 18.8721 9
 1 4 0 33.01 16.3552 3
 1 -4 0 43.0015 18.331 3
 1 4 0 9.68475 13.1504 10
 1 -4 0 24.461 17.2244 1
 -1 -4 -1 22387.5 329.442 6
 -1 -4 -1 22150.4 356.297 1
 -1 4 1 22616.7 353.897 1
 -1 4 1 22617.7 340.064 3
 1 -4 -1 22311.8 347.417 1
 1 4 -1 22620.1 333.437 12
 -1 4 -1 22235.1 338.47 12
 1 -4 -1 21709.3 347.048 9
 1 -4 1 22390.2 350.043 9
 -1 4 2 11612.5 186.418 6
 1 4 2 11313.4 203.283 6
 1 -4 -2 11628.5 225.523 1
 -1 4 2 11470 231.039 1
 -1 -4 -2 11604.9 227.563 1
 -1 4 -2 11355.3 209.854 11
 1 -4 2 11277.4 215.689 12
 -1 -4 2 11399.7 209.089 12
 1 4 -2 11512.4 207.799 12
 -1 4 -2 11686.6 217.39 12
 -1 -4 -2 11621.6 205.851 6
 1 -4 -2 11006.6 209.806 9
 1 -4 2 11358.6 212.312 9
 -1 -4 -3 21381.9 362.572 1
 1 -4 -3 20927.6 361.848 1
 1 -4 3 20781.1 328.225 9
 1 -4 -3 20675.9 326.234 9
 1 -4 3 21161.7 286.877 10
 1 -4 -3 21232 304.918 2
 -1 -4 -3 21149.8 324.702 2
 -1 4 3 21125.6 317.878 6
 1 4 3 20916.8 337.463 6
 -1 -4 3 20669.2 340.378 12
 1 -4 3 21434.6 355.258 12
 1 4 3 20660.3 372.804 1
 -1 4 3 21378.8 376.81 1
 1 -4 3 21344.7 345.98 11
 1 -4 4 47846.8 642.541 8
 1 -4 -4 47354.1 639.693 8
 -1 4 4 47512.4 657.371 6
 1 4 4 47794.1 681.653 6
 -1 -4 4 46962.4 644.996 9
 -1 -4 -4 47466.9 643.916 9
 1 -4 4 46540.7 695.645 12
 -1 -4 4 48356.1 683.066 12
 1 4 4 47234.7 723.576 1
 1 -4 4 47971.8 629.381 10
 1 -4 4 47480.1 686.132 11
 -1 -4 4 47365.5 659.806 11
 -1 -4 -4 47799.3 700.894 1
 -1 4 4 47517.4 729.563 1
 -1 -4 -4 48140.9 653.215 2
 1 -4 -4 48535.1 625.435 2
 1 -4 -4 47158.9 705.76 1
 1 -4 -4 47124.3 635.379 9
 1 -4 4 47445.6 637.932 9
 -1 -4 -5 3579.29 108.076 2
 -1 -4 5 3581.61 117.736 11
 1 -4 5 3579.47 129.257 11
 1 -4 5 3619.06 88.0374 8
 1 -4 -5 3641.09 86.8844 8
 1 -4 -5 3662.98 92.1617 2
 1 4 5 3690.36 149.791 1
 -1 4 5 3554.39 149.76 1
 1 -4 5 3670.76 104.757 10
 -1 -4 5 3749.93 128.852 12
 1 4 5 3473.16 124.428 6
 -1 4 5 3550.45 115.391 6
 1 -4 6 9297.46 240.377 11
 1 -4 6 9489.21 212.942 1
 1 -4 6 9326.49 226.53 2
 1 4 6 9812.46 271.269 1
 -1 4 6 9462.13 274.585 1
 1 4 6 9076.38 278.685 10
 -1 -4 6 9613.85 239.869 12
 1 -4 6 9500.58 253.819 12
 1 4 6 9298.83 237.747 6
 1 4 7 11537 288.343 6
 -1 4 7 11562.7 268.977 6
 -1 -4 7 11156.7 273.563 1
 1 4 7 11555.5 344.363 10
 -1 4 7 11554 327.647 1
 1 4 7 10726.7 309.592 1
 1 -4 7 11428.2 302.918 12
 -1 -4 7 11240.8 284.322 12
 -1 -4 7 10987.6 265.411 11
 1 -4 7 11433.6 289.169 11
 1 4 8 350.805 68.6759 1
 1 4 8 294.21 56.495 6
 1 -4 8 210.108 56.5379 11
 -1 -4 8 280.463 57.0025 12
 1 -4 8 170.288 56.5214 12
 1 4 8 247.82 69.9623 10
 1 -4 9 2457.66 156.473 12
 -1 -4 9 2546.48 148.151 12
 -1 4 9 2726.8 185.961 10
 1 4 9 2646.62 182.113 10
 1 -4 10 2539.56 165.805 12
 1 4 10 2475.16 187.117 10
 -1 4 10 2614.23 193.847 10
 1 5 0 -7.83257 17.4407 10
 1 -5 0 29.5415 24.3482 9
 1 -5 0 18.7162 21.1025 1
 1 5 0 9.90983 18.2321 3
 1 -5 0 76.478 25.469 3
 1 -5 1 29953 461.985 9
 1 -5 -1 29619 459.939 9
 1 5 -1 30277.2 383.158 10
 1 5 -1 29923.1 440.367 12
 -1 5 -1 28853.7 443.491 12
 -1 5 1 29273.4 446.051 3
 1 5 1 29901.3 439.864 3
 1 -5 -1 29944.2 413.384 6
 -1 -5 -1 28957.1 431.299 6
 -1 -5 1 30274.4 424.266 3
 -1 -5 -1 29592 464.849 1
 1 -5 -1 30100 456.914 1
 1 -5 -2 23908.8 396.219 1
 -1 5 -2 23740.1 383.976 12
 1 5 -2 23919 375.654 12
 1 -5 2 23972.3 384.392 12
 1 5 2 23755.4 366.028 6
 -1 -5 -2 23302.2 366.877 6
 -1 5 2 23814.3 383.021 3
 1 -5 -2 23730.1 385.051 9
 1 -5 2 23880.2 385.709 9
 -1 -5 -2 24540.3 402.023 1
 -1 5 2 24018.7 408.448 1
 1 -5 -2 23079.5 344.579 6
 1 5 -2 24242.4 353.291 11
 -1 5 -2 24012.3 375.696 11
 -1 5 3 63.1416 18.5902 6
 1 5 3 50.494 21.4061 6
 1 5 3 47.5699 31.9828 1
 1 -5 -3 74.1441 28.9039 1
 -1 -5 -3 37.5182 25.2507 1
 -1 5 3 42.6271 31.2184 1
 -1 -5 -3 49.8195 20.796 2
 -1 -5 3 7.33226 23.0914 12
 1 -5 3 28.8843 25.4845 12
 -1 5 -3 40.5048 25.3244 11
 1 5 -3 33.0345 18.6269 11
 -1 -5 3 18.4394 19.0583 9
 -1 -5 -3 51.0091 23.6014 9
 1 -5 -3 20.6087 20.1265 9
 1 -5 3 10.4399 18.9837 9
 1 5 4 39143.6 637.26 1
 -1 5 4 39206.3 639.966 1
 -1 -5 4 38842.2 503.232 10
 1 -5 -4 38970.8 531.921 2
 1 -5 4 39348.9 600.82 12
 -1 -5 4 38058.4 584.857 12
 1 -5 -4 38972.7 555.584 9
 -1 -5 -4 38577 561.357 9
 1 -5 4 38638.3 556.573 9
 -1 -5 4 38725.2 563.915 9
 -1 5 4 38781 554.973 6
 1 5 4 38270.1 577.507 6
 -1 -5 -4 39162.3 555.582 2
 -1 -5 -4 39350.7 611.188 1
 1 -5 4 38659.2 502.309 10
 1 -5 5 7630.36 209.918 12
 -1 5 5 7712.05 234.78 1
 1 5 5 7520.58 229.672 1
 1 -5 5 7218.15 143.854 10
 1 -5 -5 7446.83 152.658 9
 1 -5 5 7460.5 154.47 9
 1 -5 -5 7423.41 155.697 8
 1 -5 5 7156.43 155.147 8
 -1 5 5 7078.17 172.488 6
 -1 -5 5 7239.73 143.934 10
 -1 -5 5 7264.96 158.107 9
 -1 -5 -5 7313.52 157.475 9
 -1 -5 -5 7348.69 169.566 2
 1 -5 -5 7170.33 148.574 2
 1 -5 6 1566.81 95.0384 11
 1 5 6 1575.55 92.3291 6
 1 5 6 1310.7 107.824 10
 1 5 6 1403.47 106.488 1
 -1 5 6 1615.66 115.079 1
 1 -5 6 1543.29 100.217 12
 -1 -5 6 1558.13 94.7369 12
 1 -5 7 6542.66 212.417 11
 1 5 7 6152.29 250.925 10
 1 5 7 6615.69 209.398 6
 -1 5 7 6278.71 243.649 1
 1 5 7 7011.78 250.368 1
 1 -5 7 6295.74 221.077 12
 -1 -5 7 6663.61 213.607 12
 1 -5 8 347.16 63.9524 11
 1 5 8 264.111 76.1839 10
 1 -5 8 294.488 63.3892 12
 -1 -5 8 274.837 62.0548 12
 1 5 8 357.839 58.9489 6
 1 5 9 2737.47 195.805 10
 -1 5 9 2849.56 195.92 10
 -1 -5 9 2724.47 153.018 12
 1 -5 9 2416.08 157.88 12
 1 5 10 1399.21 157.462 10
 1 -5 10 1394.43 131.023 12
 -1 5 10 1412.38 156.649 10
 1 -6 0 3.78496 21.926 1
 1 -6 0 3.42111 20.914 3
 1 6 0 26.9192 20.733 3
 1 6 0 -6.90311 18.6357 10
 1 -6 0 8.99645 25.4588 9
 -1 -6 -1 28058.8 456.589 1
 1 -6 -1 27168.6 441.984 1
 -1 -6 -1 27018.9 415.052 6
 1 -6 -1 26789.7 397.209 6
 1 6 1 27277.7 425.514 3
 -1 -6 1 27261.1 410.063 3
 -1 6 -1 27141.4 431.201 12
 1 6 -1 27675.2 427.175 12
 1 6 -1 27741 361.81 10
 -1 6 1 27757.4 430.98 3
 1 -6 1 27119.8 423.818 3
 1 -6 1 27566.5 452.397 9
 1 -6 -1 26576 447.686 9
 -1 -6 -2 6088.11 150.407 6
 1 -6 -2 5970.2 133.616 6
 -1 6 -2 5953.21 151.158 11
 1 6 -2 6333.6 140.804 11
 1 6 -2 6057.79 155.706 12
 -1 6 -2 6191.03 161.003 12
 -1 -6 -2 6143.24 173.016 1
 -1 6 2 6365.06 185.234 1
 1 -6 -2 6123.01 169.145 1
 -1 6 2 6157.12 160.637 3
 1 -6 -2 6147.52 165.974 9
 1 -6 2 6085.63 164.737 9
 1 6 3 6802.76 164.215 6
 1 -6 3 6757.37 174.316 9
 1 -6 -3 7066.09 176.067 9
 -1 6 -3 6806.83 171.321 11
 1 6 -3 7094.82 157.121 11
 -1 6 3 6524.05 177.888 3
 1 -6 3 7254.92 186.336 12
 -1 6 3 6563.58 201.804 1
 -1 -6 -3 7006.2 179.229 9
 -1 -6 3 7056.79 180.733 9
 -1 -6 -3 6993.94 194.134 1
 1 -6 -3 6796.67 190.625 1
 1 6 -3 6941.81 176.881 12
 -1 -6 4 24552.2 422.843 12
 1 -6 -4 25406.1 407.773 9
 1 -6 4 25184.7 408.981 9
 -1 -6 -4 24351.4 410.814 9
 -1 -6 4 24146.3 411.443 9
 -1 -6 -4 25159.4 395.582 2
 1 -6 -4 24394.6 373.626 2
 -1 6 4 25398.5 480.244 1
 1 6 4 24342.6 471.306 1
 1 6 4 24666.3 410.587 6
 -1 6 4 24297.1 387.148 6
 -1 6 5 858.859 86.8059 1
 1 6 5 1111.73 92.4798 1
 1 -6 -5 1040.29 82.8809 1
 -1 -6 5 1002.05 60.8383 9
 -1 -6 -5 906.337 58.4845 9
 1 -6 -5 1020.73 52.8002 2
 -1 -6 -5 966.047 59.1992 2
 -1 6 5 1034.26 63.2838 6
 1 -6 5 1088.19 61.4078 8
 1 -6 -5 1105.44 60.7394 8
 1 -6 5 958.312 57.8385 9
 1 -6 -5 922.454 56.4037 9
 -1 -6 5 922.064 74.2097 12
 1 -6 5 905.522 76.2719 12
 -1 -6 -5 1001.04 80.236 1
 1 -6 6 4787.99 180.424 12
 -1 -6 6 4690.71 169.821 12
 1 6 6 4756.29 162.65 6
 1 6 6 4634.29 198.571 1
 -1 6 6 4567.41 199.315 1
 1 6 6 4780.77 208.002 10
 1 -6 7 11658.5 316.384 12
 -1 -6 7 11778.7 302.444 12
 1 6 7 11144.2 356.425 10
 1 6 7 11122.4 285.274 6
 -1 6 7 11901.7 351.731 1
 1 6 7 11775.6 344.098 1
 -1 -6 8 371.083 70.0734 12
 1 -6 8 460.001 76.8882 12
 1 6 8 585.792 98.1124 10
 1 6 9 3201.84 215.859 10
 -1 6 9 2769.86 200.61 10
 1 -6 9 3078.22 174.917 12
 -1 6 10 1646.31 164.767 10
 1 6 10 1278.58 151.407 10
 1 -6 10 1653.31 134.994 12
 1 -7 0 8.90961 21.3103 1
 1 -7 0 5.3309 26.7453 9
 1 -7 0 88.4367 36.8202 3
 1 7 0 26.3439 23.1226 10
 1 7 1 16598.2 301.391 3
 -1 -7 1 15833 285.015 3
 1 7 1 16527.6 293.791 10
 1 7 -1 16516.4 237.529 10
 1 7 -1 15972.3 301.981 12
 -1 7 -1 15973.6 304.626 12
 1 -7 -1 16182.2 315.732 1
 -1 -7 -1 16901.7 330.588 1
 1 -7 1 15836.5 299.294 3
 -1 7 1 16244.9 303.546 3
 1 -7 -1 16661 278.133 6
 -1 -7 -1 16038.8 290.815 6
 1 -7 -1 16346.5 327.324 9
 1 -7 1 16493.5 329.017 9
 1 7 -2 21171.6 376.079 12
 -1 7 -2 22009.9 386.009 12
 -1 -7 -2 21962.2 408.854 1
 -1 7 -2 22281.6 376.237 11
 1 -7 -2 21771.4 343.114 6
 -1 -7 -2 22097.2 364.987 6
 1 -7 -2 21586.8 398.236 1
 1 -7 2 21917.1 398.717 9
 1 -7 -2 21744 397.992 9
 -1 -7 2 21692.2 356.967 3
 -1 7 2 21740.8 385.167 3
 1 7 2 21896.6 381.818 3
 -1 -7 -2 21412.4 399.967 9
 -1 -7 2 21653.8 401.737 9
 -1 7 3 8136.27 235.758 1
 1 7 -3 8440.08 206.656 12
 1 -7 3 8103.87 207.844 9
 1 -7 -3 7831.82 203.845 9
 -1 7 -3 8029.53 197.912 11
 1 7 -3 7902.05 180.014 11
 -1 -7 3 8464.28 214.833 9
 -1 -7 -3 8016.14 209.516 9
 -1 7 4 12779.4 296.898 3
 1 -7 -4 13226.4 275.929 9
 1 -7 4 13472 280.171 9
 -1 -7 4 13261.2 283.616 9
 -1 -7 -4 13553.6 285.057 9
 1 -7 -4 13108.8 243.67 2
 -1 -7 -4 13413.6 259.996 2
 1 -7 4 13458.2 298.827 12
 -1 7 4 13582.4 335.299 1
 1 -7 -4 14154.4 319.666 1
 -1 -7 -4 12974.2 308.162 1
 1 7 4 13435 271.196 6
 1 -7 5 3106.85 114.733 8
 -1 7 5 3107.93 110.055 6
 1 -7 -5 3131.63 99.2636 2
 -1 -7 -5 3539.33 115.351 2
 1 -7 -5 3299.49 150.344 1
 -1 -7 -5 3055.02 144.664 1
 -1 -7 -5 3040.91 115.892 9
 -1 -7 5 3004.54 115.276 9
 1 -7 -5 3005.15 111.416 9
 1 -7 5 3289.6 116.263 9
 -1 7 5 3345.94 170.376 1
 1 -7 5 3028.34 138.793 12
 -1 -7 5 3229.56 136.426 12
 -1 -7 -6 5067.99 197.126 1
 1 7 6 5525.12 229.079 10
 1 7 6 5231.14 172.553 6
 -1 7 6 5254.29 222.383 1
 1 -7 6 5008.84 192.056 12
 -1 -7 6 5391.24 189.733 12
 1 -7 7 14737.6 373.156 12
 1 7 7 15263.3 340.107 6
 1 7 7 14544.8 422.143 10
 1 7 8 70.3204 71.6215 10
 -1 7 8 70.6241 66.4321 10
 -1 -7 8 53.0761 50.6637 12
 1 -7 8 59.7399 57.0233 12
 1 -7 9 4626.38 218.115 12
 -1 7 9 4010.95 247.215 10
 1 7 9 4846.78 261.954 10
 -1 7 10 1657.96 143.269 3
 1 -7 10 1523.87 135.055 12
 -1 -8 0 18.9953 31.2809 9
 1 -8 0 51.0178 36.2286 3
 1 -8 0 5.11676 26.0566 1
 1 -8 0 24.7304 29.5741 9
 1 8 0 8.86166 21.1164 10
 1 8 1 29536.9 462.648 10
 1 -8 1 29744.7 514.324 9
 1 -8 -1 28422.1 506.69 9
 -1 -8 1 28571.5 512.849 9
 -1 -8 -1 28528.5 511.605 9
 -1 -8 1 28780.3 457.921 3
 1 -8 1 29040.7 474.302 3
 -1 8 -1 28752.5 481.901 12
 1 8 -1 28642.9 478.53 12
 -1 -8 -1 29371.2 507.601 1
 1 -8 -1 28100 491.648 1
 -1 8 1 28512.3 475.732 3
 1 8 1 29011.6 471.966 3
 1 8 -1 29056.6 394.978 10
 1 -8 -1 29057.5 445.283 6
 -1 -8 -1 28966.4 464.189 6
 -1 -8 2 10515.2 260.861 9
 -1 -8 -2 9811.33 254.331 9
 1 8 -2 10197 238.047 12
 -1 8 -2 10079.8 241.687 12
 -1 -8 -2 10150.4 222.424 6
 1 -8 -2 10066 206.332 6
 1 -8 2 10477.1 257.016 9
 1 -8 -2 9884.22 251.748 9
 -1 8 -2 9818.8 228.905 11
 1 -8 2 10364.3 233.35 3
 -1 -8 2 9779.6 215.703 3
 -1 8 3 899.312 73.9948 3
 1 8 3 810.495 69.4779 3
 1 8 -3 747.529 54.972 11
 -1 8 -3 780.47 63.5377 11
 1 8 -3 805.924 65.3885 12
 1 -8 3 862.362 70.5302 9
 -1 -8 -3 735.545 68.1754 9
 -1 -8 3 788.088 69.4271 9
 1 -8 -3 764.911 66.6972 9
 -1 -8 -3 912.284 77.3092 1
 1 -8 -3 808.455 73.1432 1
 -1 8 -3 961.799 75.0108 12
 -1 -8 -3 811.587 60.3602 6
 1 -8 -3 802.377 52.8372 6
 1 -8 4 10156.4 249.074 9
 -1 -8 -4 10105.2 252.729 9
 1 -8 -4 10478.4 250.793 9
 -1 -8 4 10313.7 256.613 9
 -1 8 -4 10139.4 245.604 11
 -1 -8 -4 10412.3 280.895 1
 1 -8 -4 10310.4 278.184 1
 -1 8 4 10138.6 295.657 1
 -1 8 4 10362.1 267.861 3
 1 8 5 38.0724 48.4698 10
 -1 8 5 30.7565 34.894 3
 1 -8 5 29.6125 37.1417 12
 -1 -8 5 27.5856 31.5968 9
 1 -8 5 46.9327 30.8894 9
 -1 -8 -5 5.41366 28.7604 9
 1 -8 -5 71.3209 33.8841 9
 1 8 5 10.8459 30.3268 6
 -1 8 5 19.6393 46.1824 1
 -1 -8 -5 49.5845 43.9015 1
 1 -8 -5 8.29731 40.9919 1
 -1 8 6 1872.13 143.295 1
 -1 8 6 1671.71 116.344 3
 1 8 6 1496.39 94.5864 6
 1 -8 6 1604.69 117.226 12
 -1 -8 -6 1607.51 115.898 1
 1 8 6 1718.26 140.029 10
 1 8 7 10722.3 367.111 10
 -1 8 7 11646.5 338.288 3
 1 -8 7 11057.2 324.191 12
 -1 8 8 -29.6856 64.8135 10
 1 8 8 59.2061 65.9132 10
 -1 8 8 44.4231 54.0024 3
 1 -8 8 83.3731 62.3972 12
 1 -8 9 2622.26 168.961 12
 -1 8 9 2779.52 208.238 10
 -1 8 9 2557.37 173.633 3
 1 9 0 16.2225 21.7643 10
 -1 -9 0 -43.4229 39.9731 9
 1 -9 0 -7.05642 36.4577 9
 1 -9 0 21.105 28.7759 3
 1 -9 0 -28.9579 31.9888 1
 1 -9 1 21366.3 403.175 1
 1 9 1 21437.6 377.663 10
 -1 9 -1 21929 315.582 10
 1 9 -1 21479.7 402.946 12
 -1 9 -1 21334.9 407.588 12
 1 9 -1 21693.9 314.717 10
 1 -9 1 22460.6 439.568 9
 1 -9 -1 22365.3 439.276 9
 -1 -9 -1 21040.8 383.145 6
 1 -9 -1 21747.9 370.268 6
 1 -9 1 21977.3 399.505 3
 -1 -9 1 21918.6 383.396 3
 -1 -9 1 21295.3 436.429 9
 -1 -9 -1 21609.7 438.816 9
 -1 9 2 14970.5 326.433 3
 1 -9 2 14746.1 311.941 3
 1 9 2 15184.7 318.937 10
 -1 -9 -2 15727.2 353.232 1
 -1 9 -2 15837.9 317.368 11
 -1 -9 -2 14770 345.687 9
 -1 -9 2 15582.1 301.288 3
 -1 -9 2 15283.9 350.313 9
 1 -9 2 15512.2 347.665 9
 1 -9 -2 15368.3 345.977 9
 1 -9 -2 14920.2 339.11 1
 -1 9 -2 15450.4 328.915 12
 1 9 -2 15294.2 322.565 12
 1 -9 -2 15527 287.769 6
 -1 -9 -2 14763.8 299.621 6
 -1 9 3 1561.09 100.624 3
 1 9 3 1636.55 100.824 3
 -1 -9 -3 1590.27 107.255 1
 1 -9 -3 1651.76 106.713 1
 -1 -9 -3 1583.29 100.686 9
 -1 -9 3 1626.39 103.147 9
 1 -9 -3 1595.42 99.8807 9
 1 -9 3 1704.22 102.663 9
 1 9 -3 1485.23 79.9454 11
 -1 9 -3 1769.48 94.1737 11
 -1 -9 3 1595.93 85.4716 3
 1 9 3 1740.26 105.166 10
 -1 -9 -3 1636.67 88.3595 6
 1 -9 -3 1625.18 78.722 6
 -1 9 -3 1657.29 99.3037 12
 1 9 -3 1657.42 96.6691 12
 1 -9 4 12861.8 305.156 9
 -1 -9 4 13319 314.55 9
 -1 -9 -4 12247.6 303.462 9
 1 -9 -4 13695.4 309.728 9
 -1 9 4 13269.5 323.969 3
 1 9 4 13217.5 323.412 3
 1 9 -4 13236.1 273.576 11
 -1 9 -4 12853.5 292.492 11
 -1 -9 -4 12678.9 332.473 1
 1 -9 -4 13297 338.643 1
 1 9 4 13076.2 340.315 10
 -1 -9 -4 12973.7 276.09 2
 -1 -9 -5 4522.44 149.41 2
 -1 9 5 4410.53 186.444 3
 1 9 5 4410.67 186.574 3
 1 9 5 4545.37 204.849 10
 -1 -9 -5 4436.36 192.662 1
 1 -9 -5 4680.97 195.603 1
 1 -9 -5 4443.56 158.938 9
 -1 -9 5 4380.94 162.996 9
 1 -9 5 4425.08 158.942 9
 -1 -9 -5 4558.02 162.997 9
 -1 -9 -6 2844.79 161.051 1
 1 9 6 3098.4 184.526 10
 -1 9 6 3018.29 163.117 3
 1 9 7 8205.58 325.249 10
 -1 9 7 7650.79 279.754 3
 -1 9 8 152.823 66.5598 3
 -1 9 8 124.325 80.3139 10
 1 9 8 201.671 80.172 10
 -1 9 9 2243.04 164.685 3
 1 9 9 2463.27 177.048 3
 1 9 9 2362.96 201.149 10
 -1 9 9 2499.52 203.096 10
 -1 10 0 6.31575 33.0939 12
 1 10 0 3.52048 24.0126 10
 1 -10 0 7.94982 39.2738 9
 -1 -10 0 40.9155 38.4846 9
 -1 -10 0 -22.2193 40.3935 1
 1 10 -1 11673.4 285.919 12
 -1 10 -1 12330.7 296.146 12
 1 -10 -1 12265.8 303.88 1
 -1 -10 -1 12820.5 319.898 1
 1 -10 1 12864.1 323.294 9
 -1 -10 -1 12517.1 323.105 9
 -1 -10 1 12842.6 327.756 9
 1 -10 -1 12218.5 317.257 9
 1 -10 -1 12482.8 262.933 6
 -1 -10 -1 12377.6 275.732 6
 -1 10 -1 12431.8 206.16 10
 1 10 1 12572.7 265.214 10
 1 10 1 12200.2 283.091 3
 1 10 -1 12779.8 207.616 10
 1 -10 1 12220.5 283.96 3
 -1 10 -2 2701.05 127.519 12
 1 10 -2 2594.22 123.993 12
 -1 -10 -2 2539.91 136.519 1
 -1 -10 -2 2543.34 112.488 6
 1 -10 -2 2423.62 101.222 6
 1 -10 2 2245.51 113.177 3
 -1 -10 2 2713.8 113.439 3
 1 -10 -2 2449.27 130.692 1
 1 10 2 2663.64 125.657 3
 -1 10 2 2509.04 124.785 3
 1 -10 2 2431.25 133.021 9
 1 -10 -2 2665.76 136.884 9
 -1 -10 -2 2395.22 133.234 9
 -1 -10 2 2541.43 137.062 9
 1 10 -3 4280.77 164.387 12
 -1 10 -3 4616.67 173.819 12
 -1 10 3 4303.09 173.595 3
 1 -10 3 4442.75 160.793 3
 -1 10 -3 4216.9 155.052 11
 1 10 -3 4258.56 142.517 11
 -1 -10 -3 4219.2 183.536 1
 1 -10 -3 4149.74 177.838 1
 -1 -10 3 4281.97 148.401 3
 1 10 3 4307.59 171.171 3
 -1 -10 -3 4486.78 153.449 6
 1 -10 -3 4429.58 139.316 6
 1 -10 -3 4340.87 175.354 9
 -1 -10 3 4149.78 175.591 9
 -1 -10 -3 4426.48 178.482 9
 1 -10 3 4350.63 174.96 9
 1 10 3 4644.09 179.128 10
 1 10 4 18503.6 428.899 10
 1 10 4 18137.3 409.626 3
 -1 10 4 18106.6 410.818 3
 -1 -10 4 17819.3 354.263 3
 1 -10 -4 18125.5 425.212 1
 -1 -10 -4 18383.4 431.384 1
 -1 -10 -4 17988.7 357.638 2
 -1 10 -4 18657.8 376.556 11
 1 10 -4 18040.7 349.834 11
 -1 -10 -4 18153.5 398.862 9
 1 -10 -4 18557.4 394.867 9
 1 -10 4 17358 388.659 9
 -1 -10 4 18254.3 402.306 9
 1 10 5 1306.22 118.481 10
 -1 10 5 1188.09 104.006 3
 1 10 5 1298.08 108.685 3
 1 -10 -5 945.717 81.0932 9
 -1 -10 -5 1177.59 88.2888 9
 -1 -10 5 1094.58 88.7964 9
 1 -10 5 1061.23 85.4829 9
 1 -10 -5 1023.06 100.521 1
 -1 -10 -5 1145.19 106.453 1
 -1 -10 -5 1100.64 77.2566 2
 1 10 6 5419.06 251.154 10
 -1 -10 -6 5664 237.85 1
 1 -10 -6 5641.98 238.77 1
 -1 10 6 5589.77 231.67 3
 1 10 6 5571.55 233.046 3
 1 10 7 6612.17 295.797 10
 -1 10 7 6726.27 298.003 10
 -1 10 7 6670.68 267.171 3
 1 10 7 6905.89 274.391 3
 -1 10 8 261.637 76.9548 3
 1 10 8 103.158 64.7113 3
 -1 10 8 48.6408 78.8544 10
 1 10 8 177.604 83.4352 10
 -1 10 9 2202.22 169.822 3
 1 10 9 2127.08 169.938 3
 -1 11 0 14.1137 35.9358 12
 1 -11 0 79.7326 40.9401 9
 -1 -11 0 41.81 43.2036 1
 1 -11 0 7.46665 37.4593 1
 -1 11 0 11.2621 25.8155 10
 1 11 0 3.76132 26.6868 10
 1 11 1 6453.56 181.399 10
 1 -11 1 6314.05 202.045 3
 1 -11 1 6190.1 226.682 9
 -1 -11 -1 6099.46 227.376 9
 -1 -11 1 6322.27 231.976 9
 1 -11 -1 5973.76 222.111 9
 1 -11 -1 6581.28 185.586 6
 -1 -11 -1 6313.34 193.074 6
 1 -11 -1 6404.01 218.385 1
 1 -11 1 6173.63 205.539 1
 -1 -11 -1 6469.98 227.38 1
 1 11 -1 6329.69 206.393 12
 -1 11 -1 6366.43 209.629 12
 1 -11 2 6104.91 199.123 1
 -1 -11 -2 5907.15 221.875 1
 1 -11 -2 5641.74 211.693 1
 1 11 -2 5676.72 197.684 12
 -1 11 -2 5772.52 201.701 12
 1 -11 2 5513.58 187.434 3
 -1 -11 2 5805.92 180.25 3
 1 11 2 5319.19 193.944 3
 -1 -11 -2 5883.44 182.643 6
 1 -11 -2 5728.54 169.253 6
 -1 -11 -2 5752.94 220.05 9
 -1 -11 2 5580.94 216.467 9
 1 -11 2 5743.46 217.416 9
 1 -11 -2 6220.7 222.724 9
 1 11 2 5472.91 185.724 10
 1 11 3 1037.53 91.0227 10
 1 11 -3 1064.18 75.3363 11
 -1 11 -3 1048.99 83.3303 11
 -1 -11 -3 911.054 94.4067 1
 1 -11 -3 936.408 93.2412 1
 1 -11 3 961.83 82.0671 3
 -1 11 3 1072.55 92.9149 3
 -1 -11 3 1075.39 97.5507 9
 1 -11 3 1191.72 100.616 9
 -1 -11 -3 929.99 92.3092 9
 1 -11 -3 898.513 88.1019 9
 -1 11 -3 1076.37 91.5613 12
 1 11 -3 1003.5 87.3495 12
 1 -11 -3 1026.94 70.555 6
 -1 -11 -3 1047.48 78.0212 6
 1 11 3 952.501 90.4536 3
 -1 -11 3 1098.69 79.4016 3
 1 -11 -4 17360.2 429.536 1
 -1 -11 -4 17675.8 437.72 1
 -1 11 -4 17964.3 377.843 11
 1 11 -4 17295.8 348.773 11
 1 11 4 17522.8 428.121 10
 1 11 4 17386.7 415.472 3
 -1 11 4 17945.2 421.758 3
 -1 -11 4 17489.1 357.92 3
 1 -11 4 17807.6 380.732 3
 -1 -11 -4 17385.1 364.272 2
 -1 -11 -4 17106.9 403.213 9
 1 -11 4 17520.1 404.029 9
 -1 -11 4 17164.7 404.771 9
 1 -11 -4 17359.9 398.991 9
 1 11 5 1321.36 116.928 3
 -1 11 5 1435.49 118.956 3
 1 11 5 1427.94 126.893 10
 1 -11 -5 1340.11 119.053 1
 -1 -11 -5 1481.9 121.644 1
 1 -11 -5 1475.86 102.257 9
 -1 -11 -5 1257.83 98.7489 9
 -1 -11 -5 1540.16 95.9317 2
 -1 11 6 1135.6 111.996 3
 1 11 6 1040.39 112.009 3
 1 -11 -6 1254.05 117.381 1
 -1 -11 -6 861.163 102.914 1
 1 11 6 1125.65 123.587 10
 1 11 7 3523.54 221.892 10
 -1 11 7 3620.02 226.124 10
 -1 11 7 3768.15 207.149 3
 1 11 7 3670.62 206.76 3
 -1 11 8 168.116 79.0651 10
 1 11 8 -33.4219 69.9914 10
 -1 11 8 13.1315 60.6841 3
 1 11 8 54.2272 68.0134 3
 -1 12 0 23.4955 38.082 12
 -1 -12 0 68.1884 38.1311 6
 -1 -12 0 27.808 46.5029 1
 1 -12 0 66.6477 44.85 1
 -1 -12 0 -10.1537 37.6218 9
 1 -12 0 -29.4672 46.1946 9
 1 -12 -1 8589.23 272.104 1
 1 -12 1 9177.76 256.215 3
 1 12 -1 9550.94 268.945 12
 -1 12 -1 8441.55 260.451 12
 -1 -12 -1 9398.94 249.409 6
 1 -12 -1 8884.45 232.145 6
 1 -12 1 8922.54 264.774 1
 -1 -12 -1 8719.68 285.306 1
 -1 -12 1 8969.49 280.979 1
 -1 -12 1 9505.98 301.146 9
 1 -12 -1 8900.44 288.065 9
 -1 -12 -1 8858.98 292.97 9
 1 -12 1 9124.61 292.111 9
 1 -12 2 10543.4 285.588 1
 -1 -12 -2 10329.5 314.519 1
 1 -12 -2 10560.2 309.714 1
 1 12 -2 9760.42 278.299 12
 -1 12 -2 9760.46 283.061 12
 -1 -12 -2 10421 262.143 6
 1 -12 -2 9830.44 242.854 6
 -1 12 -2 9022.68 259.181 11
 -1 -12 2 9738.32 255.443 3
 1 -12 2 10410.3 276.22 3
 1 -12 2 9798.29 303.982 9
 1 -12 -2 9854.89 303.941 9
 -1 -12 2 9901.52 310.748 9
 -1 -12 -2 9510.07 304.472 9
 1 12 2 9763.46 281.119 3
 1 12 2 9876.65 264.797 10
 1 12 -3 3317.31 159.033 12
 -1 12 -3 2927.64 153.592 12
 1 12 3 3117.88 157.643 10
 1 12 -3 3107.03 132.562 11
 1 -12 -3 3326.22 167.811 9
 -1 -12 3 3207.58 168.819 9
 1 -12 3 3464.56 173.886 9
 -1 -12 -3 3017.14 163.802 9
 -1 -12 -3 2908.05 167.656 1
 1 -12 -3 2990.06 166.166 1
 -1 12 -3 3140.16 143.733 11
 -1 12 3 2887.72 155.228 3
 1 12 3 3200.36 161.766 3
 1 -12 -3 3052.9 125.139 6
 -1 -12 -3 2977.86 135.783 6
 -1 -12 3 2993.21 136.187 3
 1 -12 3 3102.36 147.321 3
 1 -12 -4 14406.6 399.508 1
 -1 -12 -4 14554.6 405.037 1
 -1 12 -4 15608.2 353.208 11
 1 12 4 14414 390.387 10
 -1 -12 4 15204.7 334.439 3
 1 12 4 14690.8 388.296 3
 -1 12 4 14074.8 384.163 3
 1 -12 4 14929.2 352.437 3
 -1 -12 -4 14937.1 341.072 2
 -1 -12 -4 13933 371.237 9
 1 -12 4 15167.4 382.169 9
 -1 -12 4 14526.1 378.917 9
 1 -12 -4 15031.9 377.696 9
 -1 -12 -5 1320.03 94.2969 2
 1 12 5 1534.8 133.904 10
 1 12 5 1461.57 124.76 3
 -1 -12 -5 1561.19 133.099 1
 1 -12 -5 1334.44 124.213 1
 -1 12 5 1643.49 131.551 3
 1 -12 5 1236.78 99.9126 3
 1 -12 -6 2082.42 155.799 1
 -1 12 6 2196.13 155.231 3
 1 12 6 1986.78 152.076 3
 1 12 6 2392.91 175.594 10
 -1 12 6 2050.38 163.802 10
 -1 -12 -6 2107.82 160.751 1
 -1 12 7 4011.28 246.366 10
 1 12 7 3981.09 244.369 10
 -1 12 7 4425.68 232.505 3
 1 12 7 4364.85 232.015 3
 1 12 8 34.3759 86.2288 10
 -1 12 8 103.664 90.5316 10
 -1 12 8 -55.0278 69.0162 3
 1 12 8 42.5344 65.5195 3
 1 13 0 -8.62659 41.946 12
 -1 13 0 -8.61095 43.1995 12
 -1 -13 0 -11.1531 40.1596 9
 1 -13 0 -10.7492 46.9372 9
 1 -13 0 9.19119 42.4739 1
 -1 -13 0 10.2336 40.955 1
 -1 -13 0 -29.6893 51.4495 6
 1 -13 1 4886.75 219.94 9
 -1 -13 -1 4999.78 226.371 9
 -1 -13 1 5218.26 229.209 9
 1 -13 -1 5241.53 225.601 9
 1 -13 -1 5171.71 177.9 6
 -1 -13 -1 5053.38 185.57 6
 -1 13 -1 4955.34 199.446 12
 1 13 -1 4782.75 195.968 12
 -1 -13 -1 4790.14 215.41 1
 -1 -13 1 4893.22 212.9 1
 1 -13 1 4988.68 202.269 1
 1 -13 -1 4704.24 205.568 1
 1 -13 2 4331.17 185.188 1
 1 13 -2 3990.2 181.215 12
 -1 13 -2 4406.34 177.512 11
 -1 -13 -2 4162.65 202.819 9
 -1 -13 2 4415.07 209.43 9
 1 -13 -2 4524.21 207.56 9
 1 -13 2 4520.66 208.573 9
 1 -13 2 4181.96 177.163 3
 1 -13 -2 4434.12 204.768 1
 -1 -13 -2 4059.32 202.08 1
 -1 -13 -2 4328.53 169.048 6
 1 -13 -2 4304.64 157.288 6
 1 13 2 4149.88 169.173 10
 -1 13 2 4331.2 171.905 10
 -1 13 -3 2254.73 127.233 11
 1 -13 -3 2231.1 147.273 9
 1 -13 3 2466.72 152.609 9
 -1 -13 3 2332.11 153.429 9
 -1 -13 -3 2236.93 150.108 9
 1 13 3 2095.61 140.884 3
 -1 -13 -3 2451.15 126.921 6
 1 -13 3 2216.99 132.292 1
 1 -13 -3 2471.06 158.257 1
 -1 -13 -3 2605.33 163.816 1
 1 13 3 2435.7 142.798 10
 -1 13 3 2161.76 135.993 10
 -1 -13 3 2413.57 126.403 3
 1 -13 3 2445.32 135.345 3
 -1 13 -4 9975.35 279.967 11
 1 13 4 9804.96 322.044 3
 -1 13 4 9687.53 319.602 3
 -1 -13 -4 9707.01 275.886 2
 -1 -13 -4 9789 335.694 1
 1 -13 -4 9978.8 333.112 1
 -1 13 4 9898.68 320.432 10
 1 13 4 9903.82 320.001 10
 -1 13 5 1393.61 127.528 3
 1 13 5 1063.39 121.993 10
 -1 13 5 990.551 116.231 10
 -1 -13 -5 1262.82 96.1748 2
 1 -13 -5 1371.35 128.911 1
 -1 -13 -5 1194.45 126.199 1
 1 13 5 1144.72 114.247 3
 -1 13 6 1798.42 156.067 10
 1 13 6 1533.17 147.691 10
 -1 -13 -6 1649.98 144.255 1
 -1 13 6 1760.85 144.392 3
 1 -13 -6 1442 138.287 1
 1 13 6 1519.86 140.874 3
 -1 -13 -7 4051.98 230.991 1
 1 13 7 4556.1 243.284 3
 1 13 7 4318.67 255.422 10
 -1 13 7 4181.87 252.923 10
 -1 13 7 4251.74 233.476 3
 -1 -14 0 -22.3734 53.5097 1
 1 -14 0 70.5845 53.5652 1
 1 -14 0 -29.291 43.8424 6
 -1 -14 0 -8.07032 50.3322 6
 -1 -14 -1 7668.26 240.922 6
 1 -14 -1 7881.42 230.985 6
 1 -14 1 7095.57 255.864 1
 -1 -14 -1 7677.65 286.336 1
 -1 -14 1 6852.83 267.32 1
 1 -14 -1 7419.73 272.137 1
 -1 -14 -2 1754.26 110.131 6
 1 -14 -2 1841.94 138.44 1
 -1 -14 -2 1469.64 130.074 1
 -1 -14 2 1466.55 124.639 1
 1 -14 2 1895.05 127.753 1
 -1 14 -2 1566.48 111.444 11
 1 14 -2 1501.01 102.828 11
 -1 -14 -3 678.858 95.5957 1
 1 -14 -3 808.292 103.242 1
 -1 14 -3 866.698 85.7561 11
 1 14 3 986.272 99.3501 10
 -1 14 3 813.764 90.4011 10
 -1 -14 -3 883.955 83.8566 6
 -1 -14 -4 6069.59 270.409 1
 1 -14 -4 5991.47 263.878 1
 -1 14 4 6107.36 251.107 10
 1 14 4 5868.44 246.449 10
 -1 -14 -4 5938.34 217.549 2
 1 14 4 5564.98 246.243 3
 1 14 5 168.186 68.7661 10
 -1 14 5 221.039 79.5207 10
 1 14 5 328.118 81.0229 3
 -1 14 5 326.732 84.3305 3
 1 -14 -5 80.389 58.5516 1
 -1 -14 -5 206.115 70.0125 1
 -1 14 6 1875.9 156.798 3
 1 14 6 1876.2 159.708 3
 -1 14 6 2105.56 177.225 10
 1 14 6 2032.94 171.329 10
 1 -14 -6 1961.69 161.004 1
 -1 -14 -6 2178 169.815 1
 -1 14 7 3796.41 229.681 3
 1 14 7 3781.69 229.574 3
 -1 14 7 3879.66 244.159 10
 1 14 7 4169.64 255.014 10
 1 -15 0 -87.5983 64.157 1
 -1 -15 0 -96.7333 70.8456 1
 -1 -15 -1 9284.02 332.501 1
 1 -15 1 10109.8 318.825 1
 -1 -15 1 10052.4 336.282 1
 1 -15 -1 9652.05 328.348 1
 1 -15 -1 9958.29 273.973 6
 -1 -15 -2 4837.4 238.942 1
 1 -15 -2 4787.03 233.303 1
 1 -15 2 4920.76 215.712 1
 -1 -15 2 4877.4 228.396 1
 -1 -15 -3 514.246 96.2029 1
 -1 -15 3 478.847 87.0112 1
 1 -15 -3 548.588 91.3982 1
 -1 -15 -4 3785.65 221.992 1
 1 -15 -4 4126.95 227.358 1
 -1 -15 -4 4429.62 194.611 2
 -1 15 4 4010.72 209.671 10
 1 15 4 4330.16 212.96 10
 1 15 5 1370.11 135.043 3
 1 -15 -5 1242.03 118.785 8
 1 -15 5 1404.5 129.512 8
 -1 15 5 1582.44 145.111 10
 1 15 5 1449.88 140.118 10
 1 -15 -5 1741.56 151.384 1
 -1 -15 -5 1429.08 143.954 1
 -1 15 6 1200.97 134.334 3
 1 15 6 1096.47 131.315 3
 1 -15 -6 1626.19 154.061 1
 -1 -15 -6 1269.72 138.284 1
 -1 15 6 1624.9 157.86 10
 1 15 6 1102.68 138.56 10
 -1 -16 0 -12.9512 64.9736 1
 1 -16 0 23.4995 56.2029 1
 1 -16 1 6054.45 249.612 1
 -1 -16 1 5772.36 259.907 1
 1 -16 -1 5815.42 258.4 1
 -1 -16 -1 5993.08 271.124 1
 -1 -16 2 1235.27 124.967 1
 1 -16 2 1291.68 117.743 1
 1 -16 -2 1646.37 146.736 1
 -1 -16 -2 1330.39 138.912 1
 1 -16 -3 462.064 88.888 1
 -1 -16 -3 258.075 76.2479 1
 -1 -16 3 241.015 73.7561 1
 1 16 4 4037.5 208.131 10
 -1 16 4 3797.05 201.267 10
 -1 -16 -4 3894.01 187.342 2
 -1 -16 -4 3907.07 231.158 1
 1 -16 -4 4073.33 230.087 1
 1 16 5 160.577 77.5257 10
 -1 16 5 201.399 75.0894 10
 1 -16 -5 125.08 59.8409 8
 -1 -16 -5 30.5925 62.6671 1
 1 -16 -5 29.6753 59.3919 1
 1 -17 0 24.9795 58.7392 1
 -1 -17 0 27.5093 72.0733 1
 -1 -17 1 2992.27 194.826 1
 1 -17 1 2947.56 182.162 1
 1 -17 -1 2940.1 191.892 1
 -1 -17 -1 3383.83 209.637 1
 -1 -17 2 2337.25 170.519 1
 1 -17 -2 2614.16 181.473 1
 -1 -17 -2 2205.5 175.016 1
 -1 -17 -3 1115.04 134.858 1
 1 -17 -3 1145.31 131.805 1
 1 -17 4 3260.01 209.51 8
 -1 -17 -4 3254.05 179.532 2
 1 -17 -4 3193.34 214.104 1
 -1 -17 -4 3548.61 224.532 1
 -1 -18 0 28.7835 60.2804 1
 1 -18 0 92.0206 62.8846 1
 -1 -18 1 2879.71 195.114 1
 1 -18 1 2858.61 184.442 1
 1 -18 -1 3265.19 204.092 1
 -1 -18 -1 3421.36 218.85 1
 1 -18 -2 2424.95 177.872 1
 -1 -18 -2 2341.57 185.112 1
 1 -18 -3 595.51 105.905 1
 -1 -18 -3 720.88 117.185 1
 -1 -19 0 -14.8011 65.9102 1
 1 -19 0 40.5216 56.5718 1
 -1 -19 1 1670.53 155.488 1
 -2 0 0 76.967 10.9124 2
 -2 0 0 81.1798 9.51521 6
 2 0 0 72.177 9.46848 6
 -2 0 0 64.8005 10.0584 11
 2 0 0 74.4866 10.4528 11
 -2 0 0 75.3075 12.6344 7
 2 0 0 69.4579 11.9882 7
 2 0 0 79.1432 15.1519 4
 -2 0 0 69.9431 15.7199 4
 -2 0 0 42.531 14.1998 5
 2 0 1 25394.3 348.982 10
 -2 0 -1 25159.6 321.018 1
 2 0 1 25083.8 334.026 7
 2 0 -1 25590.6 333.787 7
 -2 0 1 26031.4 318.26 3
 -2 0 1 24936.6 338.206 4
 2 0 1 25331.9 339.883 4
 -2 0 -1 25033.1 338.124 4
 2 0 -1 24980.3 339.978 4
 -2 0 -1 25640.1 346.449 2
 -2 0 -1 25686.1 334.407 7
 -2 0 1 25648.8 334.119 7
 -2 0 1 25280.1 341.573 5
 -2 0 -1 25509.3 341.484 5
 2 0 2 90466.1 1092.13 1
 2 0 -2 89566.5 1090.76 4
 2 0 2 87634.9 1089.48 4
 -2 0 -2 88588.9 1088.03 1
 -2 0 -2 89227.2 1092.86 5
 -2 0 2 88169.6 1093.49 5
 2 0 2 88101.9 1113.88 2
 2 0 2 90489.2 1126.72 10
 2 0 -2 89028.8 1083.37 7
 2 0 2 89476.6 1084.46 7
 -2 0 -3 102573 1235.16 9
 -2 0 3 102484 1233.88 9
 2 0 3 100090 1282.89 2
 -2 0 3 101901 1221.83 2
 -2 0 -3 100664 1236.26 8
 -2 0 3 101653 1235.17 8
 2 0 3 103608 1307.07 10
 -2 0 -4 5307.3 83.9767 9
 2 0 4 5601.29 132.662 1
 2 0 4 5377.17 149.862 10
 -2 0 4 5463.98 90.2676 2
 2 0 4 5363.87 132.261 2
 2 0 5 17832.6 317.905 1
 -2 0 5 17896.2 346.476 1
 2 0 5 17902.7 345.855 10
 2 0 5 17826.6 308.231 2
 2 0 6 93.5565 27.2545 2
 2 0 6 97.6588 37.6759 1
 -2 0 6 70.246 35.7252 1
 2 0 7 4009.57 168.628 10
 -2 0 7 4089.06 169.709 1
 2 0 7 4019.97 150.719 1
 -2 0 8 61.3805 45.9507 1
 2 0 8 56.5439 47.2822 11
 2 0 8 35.3631 48.8342 10
 2 0 9 2044.61 145.925 11
 2 0 10 188.863 71.4543 11
 -2 -1 0 159253 1898.43 7
 2 -1 0 156261 1905.74 8
 2 -1 0 157787 1886.54 12
 -2 1 0 158443 1886.35 12
 -2 1 0 159865 1906.76 8
 -2 -1 0 155533 1903.25 10
 2 1 0 160089 1905.18 10
 2 1 0 159225 1895.41 6
 -2 -1 0 153924 1894.57 6
 -2 -1 0 156512 1895.36 2
 2 -1 0 158840 1903.2 9
 -2 1 0 158531 1904.92 9
 2 -1 -1 23.3708 11.0683 9
 2 -1 1 47.4173 11.9951 9
 2 1 1 26.5126 12.5645 6
 -2 1 1 49.6068 13.098 8
 -2 1 -1 44.4672 13.3209 8
 -2 -1 -1 75.674 11.99 7
 -2 -1 1 24.2603 10.1099 7
 -2 1 1 42.2328 11.0349 3
 2 -1 1 23.414 14.2385 10
 2 1 1 46.766 13.0464 5
 2 1 -1 55.5619 15.7929 5
 -2 -1 -1 30.3544 12.2465 2
 2 1 -1 29.9501 7.58484 12
 -2 1 -1 22.7544 13.0239 10
 2 1 1 91.9429 19.9981 10
 -2 1 -1 42.4182 12.422 9
 -2 1 1 17.1199 11.3354 9
 2 -1 1 31.3863 14.7185 11
 -2 1 -2 49304.1 630.268 9
 -2 1 2 49709.8 630.038 9
 2 -1 2 50424.2 665.12 11
 -2 1 2 49843.6 631.237 8
 -2 1 -2 50077.3 631.39 8
 2 -1 2 50034.3 657.072 2
 -2 -1 -2 49633.6 623.269 7
 -2 -1 2 50151 622.951 7
 2 1 2 49394.7 633.212 5
 2 1 -2 49703 633.997 5
 2 -1 2 50254.5 614.715 1
 -2 -1 -2 49411.5 643.06 1
 2 1 2 49568.4 671.041 10
 2 -1 2 48613.8 651.562 10
 2 -1 2 50040.4 628.563 7
 2 -1 -2 50298.5 627.791 7
 -2 1 -2 49284 630.002 4
 -2 1 2 49358.2 630.605 4
 -2 1 2 49375.2 664.474 1
 2 1 2 50029.7 647.936 2
 -2 -1 -2 49477.2 651.486 2
 -2 1 3 160.149 17.1545 9
 2 1 3 163.521 17.8546 4
 2 1 -3 161.212 17.5519 4
 -2 1 3 179.26 17.437 4
 -2 1 -3 134.331 16.1552 4
 2 1 3 173.892 23.7999 2
 -2 -1 -3 150.728 22.1162 1
 -2 1 3 204.921 30.832 1
 2 1 3 179.131 26.2311 1
 -2 1 3 221.879 20.4478 5
 2 -1 3 180.039 27.4269 10
 2 1 3 183.892 33.5308 10
 -2 -1 -3 154.474 14.7456 7
 -2 1 -3 137.153 17.8393 5
 2 1 3 146.532 17.9548 5
 2 1 -3 139.249 17.493 5
 -2 1 -3 188.855 17.9006 9
 2 -1 3 178.161 26.5118 2
 -2 -1 -3 182.325 26.2073 2
 2 -1 -3 158.412 14.7618 7
 2 -1 3 179.933 15.8291 7
 -2 -1 3 185.513 15.7897 7
 2 -1 4 30.5042 17.3436 1
 2 1 4 89.0047 24.8368 1
 -2 1 4 30.791 22.4032 1
 2 -1 4 71.8871 22.2915 2
 -2 -1 -4 46.3597 9.20349 9
 -2 -1 4 36.0913 9.0479 9
 2 1 4 31.7176 17.9878 2
 -2 -1 -4 28.2009 8.71329 8
 -2 -1 4 38.1454 8.8159 8
 2 -1 4 11.2554 21.7377 10
 2 1 4 9.1997 26.0372 10
 -2 1 -4 23.5575 9.72544 9
 2 1 5 866.986 52.379 2
 2 -1 5 966.315 58.5941 2
 2 -1 5 934.929 56.6914 1
 -2 1 5 874.658 67.729 1
 2 1 5 851.604 69.8409 10
 2 -1 5 975.835 67.8065 10
 2 1 6 16264.1 295.073 2
 2 1 6 16510.9 361.913 10
 2 1 6 16713.7 333.195 1
 -2 1 6 16165.7 355.094 1
 2 -1 6 16305.6 311.954 1
 -2 -1 6 16170 343.552 1
 2 -1 6 16607.8 354.219 11
 2 -1 6 16481.4 304.282 2
 2 -1 7 62.5406 46.3105 11
 2 -1 7 151.286 46.5244 10
 2 1 7 24.7808 44.4753 10
 2 1 7 38.6116 38.5363 1
 -2 1 7 31.7989 44.4608 1
 -2 -1 7 94.4105 38.5862 1
 2 -1 8 20321.5 439.179 10
 2 1 8 20382.8 468.074 10
 -2 -1 8 20340.6 413.736 12
 -2 -1 8 20112.3 444.238 1
 -2 1 8 20932.8 466.768 1
 2 -1 8 19844.1 455.162 11
 2 1 9 199.462 64.992 11
 2 1 9 327.073 75.6362 10
 -2 1 9 306.261 68.9518 10
 2 -1 9 240.566 66.5713 11
 2 1 10 3211.91 182.631 6
 2 -1 10 2900.75 179.241 12
 2 1 10 3099.29 188.112 11
 2 -1 10 2989.74 180.319 11
 2 2 0 27.6606 14.4408 10
 -2 -2 0 -4.26107 12.7716 10
 -2 2 0 12.8071 13.93 9
 -2 2 0 12.4977 10.6412 1
 2 -2 0 4.35442 9.4603 1
 2 -2 0 10.9177 13.6706 8
 -2 2 0 28.829 12.3241 12
 2 -2 -1 26401.8 373.781 8
 2 -2 1 26411 374.369 8
 2 -2 1 27396.6 337.759 1
 2 2 1 26383.4 374.324 6
 -2 -2 1 27416.3 336.462 3
 -2 -2 -1 27403.6 371.96 2
 2 -2 -1 26891 375.098 1
 -2 2 1 27402.6 376.967 9
 -2 2 -1 27115.7 377.008 9
 -2 2 1 26487.4 367.911 3
 -2 2 -1 26655.6 358.102 10
 2 2 -1 26925.1 353.552 12
 2 -2 1 26865.8 375.176 12
 2 2 1 27448.9 384.859 10
 2 -2 2 25.7885 19.1126 11
 -2 -2 2 89.5068 12.5344 11
 -2 -2 -2 2.3424 15.4474 1
 -2 2 2 16.6217 19.3571 1
 2 2 2 12.254 16.0196 6
 2 2 2 30.1689 20.7479 10
 2 -2 2 15.1786 13.5826 10
 2 -2 2 38.8505 14.4706 8
 2 -2 -2 15.5413 12.8 8
 -2 -2 2 9.34546 11.8625 12
 -2 2 2 22.2583 14.6719 9
 -2 2 -2 11.2011 13.0464 9
 -2 -2 -2 24.7543 15.1831 2
 2 2 2 47.7548 15.9294 2
 2 -2 3 50138.2 669.633 10
 2 2 3 49767.4 715.052 10
 2 -2 -3 50046 613.154 2
 -2 -2 -3 49747.5 674.551 2
 -2 2 -3 50839.7 652.651 9
 -2 2 3 50732.3 651.929 9
 -2 -2 3 51591 666.044 12
 -2 -2 -3 50447.3 682.467 1
 -2 2 3 48659.2 705.854 1
 2 -2 3 50293.8 645.105 8
 2 -2 -3 50255.3 643.748 8
 -2 -2 3 50083.6 651.882 11
 2 -2 3 50363.9 697.661 11
 2 2 3 49792.7 668.953 2
 2 2 3 49529.7 691.018 1
 2 -2 -4 16828.7 232.475 7
 2 -2 4 16506.1 233.945 7
 -2 -2 4 16412.7 229.872 7
 2 2 4 16414 276.161 2
 2 -2 4 16385.2 306.509 11
 2 2 4 16906.1 326.25 10
 2 -2 4 16677.5 287.15 10
 2 2 4 16222.1 238.523 5
 2 -2 4 16820.4 261.605 1
 -2 2 4 15919.4 317.15 1
 -2 -2 4 15667.9 277.222 12
 2 2 4 16713.7 303.772 1
 -2 2 -4 16282.7 236.49 4
 2 2 -4 16629.4 238.842 4
 2 2 4 16576.3 237.444 4
 2 -2 4 15878.8 291.847 2
 -2 -2 -4 16807.7 283.332 2
 -2 -2 -4 16513.3 288.33 1
 2 -2 5 40723.2 609.944 2
 2 -2 5 39757.4 610.039 10
 -2 -2 5 42030.6 599.101 11
 -2 -2 5 41288.3 604.149 12
 -2 -2 5 41288.5 558.918 2
 -2 2 5 41660.6 659.268 1
 2 -2 5 40883.3 584.336 1
 2 2 5 41872 634.744 1
 2 2 5 41407.7 588.129 2
 -2 2 6 142.975 43.2895 1
 2 -2 6 172.205 40.7071 1
 -2 -2 6 159.781 39.3985 1
 2 2 6 179.345 41.4765 1
 2 -2 6 159.063 47.5072 11
 -2 -2 6 245.214 46.956 11
 2 2 6 67.5128 40.4222 10
 2 -2 6 175.013 46.7501 10
 2 -2 6 108.758 30.7052 2
 -2 -2 7 2563.26 118.813 12
 -2 2 7 2591.97 142.989 1
 -2 -2 7 2358.08 124.871 1
 2 2 7 2259.58 137.564 10
 2 -2 7 2306.35 122.921 10
 2 2 7 2517.75 127.609 1
 -2 -2 7 2618.04 118.562 11
 2 -2 7 2626.47 137.396 11
 -2 -2 8 16.2056 37.4442 1
 -2 2 8 28.942 46.1465 1
 -2 -2 8 20.5309 34.8495 12
 2 -2 8 -9.00122 44.4679 11
 2 2 8 -41.5462 48.8474 10
 2 -2 9 1504.15 126.413 12
 2 2 9 1355.89 117.89 6
 2 2 9 1345.94 128.241 10
 -2 2 9 1275.07 124.743 10
 2 -2 9 1273.96 116.793 11
 2 2 10 -21.7746 49.4052 6
 2 2 10 12.5396 57.9474 11
 2 2 10 102.132 66.8949 10
 -2 2 10 -12.8258 53.7177 10
 2 -2 10 -11.4721 58.4185 12
 2 -2 10 -22.241 55.7893 11
 2 -3 0 167520 2014.84 1
 2 3 0 165832 2015.29 10
 2 -3 0 166377 2036.91 9
 -2 3 0 164637 2042.12 9
 -2 3 1 129564 1612.87 3
 -2 3 -1 129990 1619.31 11
 2 -3 -1 130618 1568.28 6
 -2 -3 -1 132573 1612.46 6
 2 3 1 130961 1613.49 6
 -2 3 1 129327 1625.79 9
 2 -3 -1 131191 1619.78 9
 -2 3 -1 131955 1625.94 9
 2 -3 1 130964 1620.05 9
 -2 3 -1 131543 1615.38 12
 2 -3 1 131556 1616.41 12
 -2 -3 1 131056 1577.2 3
 2 -3 -1 128909 1612.05 3
 2 -3 -1 132677 1619.19 1
 -2 3 1 131660 1623.38 1
 -2 -3 1 131052 1583.95 10
 2 3 1 129370 1624.65 10
 -2 -3 -2 22588.9 334.175 2
 2 -3 -2 22468.1 335.363 8
 2 -3 2 22342.2 336.122 8
 2 -3 2 22423.9 348.275 11
 -2 -3 -2 22584.1 353.368 1
 -2 3 -2 21987.3 307.151 10
 2 3 2 22740.3 363.714 10
 -2 3 -2 22774.1 348.926 11
 2 -3 -2 22196 351.217 1
 -2 3 2 21946.2 358.356 1
 -2 3 -2 21940.3 339.019 9
 -2 3 2 23135 341.851 9
 -2 3 2 22525.5 340.157 3
 2 3 -2 22423 325.048 12
 -2 -3 2 23168.5 326.78 12
 2 -3 2 22455.7 348.432 12
 -2 3 2 22154.8 298.246 6
 2 3 2 22566.9 342.535 6
 2 -3 2 22277.2 333.283 9
 2 -3 -2 21690.3 330.821 9
 2 3 3 178.695 28.4575 6
 2 -3 3 160.139 21.4631 9
 2 -3 -3 180.639 21.9629 9
 -2 3 -3 111.847 21.8953 9
 2 -3 3 129.207 20.7412 10
 2 3 3 197.322 34.9384 10
 -2 3 3 167.248 24.8425 9
 2 -3 -3 150.852 20.4722 8
 2 -3 3 127.866 21.6316 8
 2 -3 -3 151.202 13.913 2
 -2 -3 -3 175.622 24.8189 2
 -2 -3 3 182.184 24.7214 12
 2 -3 3 159.802 29.1304 12
 -2 3 3 198.82 20.548 6
 2 3 3 115.511 28.3958 1
 -2 -3 -3 144.416 28.0718 1
 -2 3 3 185.173 33.9369 1
 -2 -3 3 203.469 22.0728 11
 2 -3 3 151.972 30.1421 11
 -2 -3 -4 3.22381 21.0694 2
 2 -3 -4 8.03881 10.1308 2
 -2 -3 -4 31.7096 23.4782 1
 2 3 4 -18.6756 35.3119 1
 -2 3 4 -26.3452 36.8127 1
 2 3 4 16.2928 42.4223 10
 2 -3 4 23.1053 23.7958 10
 2 -3 -4 28.4083 13.9378 8
 2 -3 4 59.1218 15.5861 8
 2 -3 4 -8.66574 33.8452 11
 -2 -3 4 13.3943 23.3956 11
 2 3 4 41.7295 21.5608 6
 -2 -3 4 19.7664 20.3447 12
 2 -3 4 -35.7638 33.8113 12
 -2 -3 5 12.2004 26.3405 12
 -2 -3 5 49.2735 24.2033 11
 2 -3 5 20.8398 21.1237 1
 -2 3 5 45.2535 30.9242 1
 2 3 5 33.6346 30.574 1
 2 -3 5 14.9402 26.7007 10
 2 3 5 8.75918 14.0264 4
 2 3 -5 31.671 14.5498 4
 -2 -3 -5 18.8684 20.5826 2
 2 -3 5 13.797 24.7599 2
 2 -3 -5 25.0011 11.2425 7
 2 -3 5 14.772 11.2517 7
 -2 3 6 18353 401.191 1
 2 -3 6 17449.1 314.439 1
 2 -3 6 17905.9 341.967 2
 2 3 6 18088.3 378.574 1
 2 -3 6 17905.1 334.387 10
 2 3 6 17831 404.087 10
 2 3 6 17762 366.088 6
 2 -3 6 17426.9 368.237 11
 -2 -3 6 18082.5 329.28 11
 2 -3 6 17306.8 373.624 12
 2 -3 7 439.919 71.596 11
 2 -3 7 523.931 54.4734 2
 2 3 7 520.455 64.2336 6
 -2 3 7 625.488 88.4925 1
 -2 -3 7 415.324 66.2196 1
 2 3 7 591.072 81.5023 1
 2 3 7 490.487 82.5135 10
 2 -3 7 512.107 69.087 12
 -2 -3 7 531.48 60.2201 12
 -2 -3 8 12718 327.68 1
 2 3 8 13116.4 380.389 10
 2 3 8 12623.8 338.691 6
 2 -3 8 13172 347.597 11
 2 -3 8 12834.3 351.35 12
 -2 -3 8 13746.5 320.784 12
 2 -3 9 137.482 63.3218 12
 2 -3 9 -9.97859 55.805 11
 2 3 9 78.3123 52.7046 6
 -2 3 9 50.6448 69.0565 10
 2 3 9 87.5305 66.4296 10
 2 3 10 2979.05 174.269 6
 2 -3 10 3183.44 188.456 12
 2 3 10 3536.43 215.251 10
 -2 3 10 3534.49 211.561 10
 2 4 0 141.011 20.8922 10
 2 -4 0 141.654 21.9465 1
 2 4 0 198.324 21.5381 3
 2 -4 0 155.034 24.4874 3
 -2 4 0 149.887 22.4132 12
 -2 4 0 154.34 28.8353 9
 2 -4 0 180.169 27.9397 9
 -2 4 1 13912.5 248.575 9
 2 -4 1 13561.2 243.81 9
 -2 4 -1 13880.4 249.659 9
 2 -4 -1 13378 242.317 9
 2 -4 1 13524.2 236.151 12
 -2 4 -1 13906.4 236.613 12
 2 -4 -1 13912.3 240.288 1
 2 -4 -1 13112.5 196.807 6
 -2 -4 -1 13657.7 231.887 6
 -2 4 1 13861.4 245.674 1
 2 -4 -1 14096.5 236.414 3
 -2 4 1 13761.9 235.992 3
 2 4 1 13824.3 239.526 10
 -2 -4 1 13779.1 200.492 10
 -2 -4 -2 92.5054 20.5545 2
 -2 4 2 76.0642 24.2405 3
 2 4 2 102.314 23.011 6
 -2 -4 -2 108.807 23.9878 6
 2 -4 2 142.937 28.3984 12
 2 4 -2 79.4373 21.6077 12
 -2 4 -2 96.7418 14.1833 10
 2 4 2 139.673 31.8174 10
 -2 4 -2 94.9794 27.1198 11
 -2 4 2 122.325 31.1641 1
 2 -4 -2 149.048 29.3762 1
 -2 -4 -2 143.727 31.0631 1
 2 -4 -2 125.02 24.519 9
 2 -4 2 102.943 23.5757 9
 -2 4 -2 119.065 27.9907 9
 -2 4 2 115.407 27.6022 9
 2 -4 3 78379.5 981.162 10
 2 -4 3 77623.2 1051.91 12
 -2 -4 3 78991.4 1024.32 12
 -2 -4 -3 77647.2 1057.23 1
 2 -4 -3 78021.6 1058.15 1
 -2 4 3 80089.8 1079.76 1
 -2 -4 -3 79104.1 1023.49 2
 2 -4 3 78538.7 1018.66 9
 2 -4 -3 77968.9 1016.57 9
 2 4 3 80275.8 1082.11 10
 2 -4 3 78829.4 1049.5 11
 2 -4 3 79935.7 1024.23 8
 2 -4 -3 78315.3 1020.5 8
 2 4 3 79064.3 1040.64 6
 -2 4 3 78060.9 988.417 6
 2 -4 -4 36.3668 19.6463 8
 2 -4 4 8.03225 16.6984 8
 2 -4 4 -27.0604 31.2626 11
 -2 -4 4 13.6348 19.6384 11
 2 -4 4 -5.05888 15.1442 9
 2 -4 -4 -7.35206 15.1338 9
 2 4 4 11.7044 35.4088 10
 2 -4 4 2.36194 17.624 10
 -2 -4 -4 90.8809 28.6512 2
 2 -4 -4 3.02307 11.4321 2
 2 -4 4 -9.48012 30.4195 12
 -2 -4 4 -3.63139 27.4647 12
 -2 4 4 -2.62474 17.1535 6
 2 4 4 30.0946 29.5637 6
 -2 4 4 -11.6325 35.1912 1
 2 4 4 -5.38643 34.5676 1
 -2 -4 -4 68.4443 30.0853 1
 2 4 5 29183.1 516.38 1
 -2 -4 5 29071.3 443.66 11
 2 4 -5 29234.3 413.616 5
 -2 -4 -5 28768.5 397.775 7
 -2 -4 5 29235.9 466.198 12
 2 -4 5 28588.8 498.698 12
 -2 4 5 29220.2 442.225 6
 2 -4 5 28238.7 433.775 10
 -2 -4 -5 29013.4 452.689 2
 2 -4 -5 28311.2 389.422 2
 2 4 5 29566.2 536.838 10
 -2 4 5 28793.1 527.999 1
 -2 -4 -5 28713.3 414.107 9
 -2 4 6 2947.11 149.954 1
 2 4 6 3157.45 134.662 6
 -2 4 6 2914.03 108.167 6
 2 4 6 2879.23 139.057 1
 2 -4 6 2892.3 136.723 12
 2 4 6 3054.99 158.162 10
 -2 -4 6 2892.44 108.072 11
 2 -4 6 2956.73 133.959 11
 -2 -4 -6 2887.31 108.422 2
 2 -4 6 2817.69 119.899 2
 2 -4 7 2242.4 109.224 2
 2 -4 7 2475.06 134.774 11
 -2 4 7 2147.06 143.412 1
 2 4 7 2582.93 142.16 1
 2 4 7 2459.63 129.852 6
 2 4 7 2522.91 160.512 10
 -2 -4 7 2266.68 116.358 12
 2 -4 7 2316.82 138.576 12
 2 -4 8 -9.52513 46.3154 12
 -2 -4 8 28.7635 42.1272 12
 2 4 8 -60.0438 44.9465 6
 2 -4 8 -17.514 46.5191 11
 2 4 8 -18.7334 51.0848 1
 2 4 8 11.8848 57.7891 10
 2 4 9 1228.51 109.847 6
 2 -4 9 1341.83 123.233 11
 2 4 9 1344.49 136.542 10
 -2 4 9 1403.15 141.831 10
 2 -4 9 1642.69 132.601 12
 2 4 10 204.022 79.539 10
 -2 4 10 365.919 90.4387 10
 2 -4 10 244.84 72.064 12
 2 5 0 37238.1 512.87 10
 2 5 0 37102.5 515.66 3
 2 -5 0 37702.6 537.776 3
 -2 5 0 38531.3 562.88 9
 2 -5 0 37441.9 531.467 1
 -2 5 0 37123 531.449 12
 2 -5 0 37611 556.112 9
 -2 -5 1 121.119 17.2347 10
 2 5 1 155.045 29.9242 10
 -2 -5 -1 118.568 25.4042 6
 2 -5 -1 96.3319 26.7206 9
 2 -5 1 141.397 28.9184 9
 2 -5 -1 112.249 26.3131 3
 -2 5 1 89.5437 25.7885 3
 -2 -5 1 176.504 24.141 3
 -2 5 1 63.574 25.9616 1
 2 -5 1 122.292 23.6951 1
 2 -5 -1 126.131 28.2794 1
 -2 5 1 157.96 33.289 9
 -2 5 -1 79.0447 28.9131 9
 -2 5 -1 155.871 28.9058 12
 -2 5 2 42684.8 627.267 3
 2 -5 -2 43716.3 630.301 9
 2 -5 2 43770.6 631.336 9
 -2 -5 2 43975.6 548.922 10
 -2 5 -2 44465.9 549.033 10
 2 5 2 43844.1 645.34 10
 2 5 -2 43651 614.103 12
 2 -5 2 44262.6 633.064 12
 -2 -5 -2 43065.1 619.817 6
 -2 5 -2 44255.7 634.225 12
 -2 5 -2 44588.9 629.723 11
 2 -5 -2 44248.5 641.041 1
 2 5 2 43116.8 618.884 6
 -2 5 2 43578.5 653.825 1
 -2 -5 -2 44438.5 651.691 1
 2 -5 3 2517.45 101.39 12
 -2 5 3 2788.76 116.588 1
 -2 -5 -3 2568.25 89.6218 2
 2 -5 -3 2581.35 105.366 1
 -2 -5 -3 2715.03 108.529 1
 2 5 3 2500.88 93.8539 6
 -2 5 3 2559.19 73.318 6
 -2 5 3 2383.01 96.5921 3
 -2 5 -3 2498.87 98.5631 11
 2 -5 3 2813.58 96.3966 9
 2 -5 -3 2601.12 91.8511 9
 2 5 3 2548.77 110.235 10
 -2 -5 4 28.1779 26.3143 12
 -2 5 4 64.5638 35.2173 1
 -2 -5 -4 31.0397 27.488 1
 -2 -5 -4 61.3504 24.01 2
 2 -5 -4 126.941 19.6786 2
 2 -5 4 27.3919 19.8442 8
 2 -5 -4 33.4334 22.9985 8
 2 -5 4 26.2778 21.2828 9
 2 -5 -4 32.0632 21.3338 9
 2 5 4 4.44582 24.5632 6
 -2 5 4 98.714 20.1872 6
 -2 5 5 100.415 23.9612 6
 2 -5 -5 117.062 18.5557 2
 -2 -5 -5 140.589 31.008 2
 -2 5 5 221.176 51.1767 1
 2 5 5 77.6826 39.9899 1
 2 -5 5 172.086 44.2787 12
 2 -5 -5 123.117 24.533 8
 2 -5 5 100.484 22.8308 8
 2 -5 5 81.5997 22.0596 10
 2 5 5 85.8337 41.471 10
 -2 -5 5 128.433 27.1621 9
 2 -5 5 98.7574 24.5518 9
 -2 -5 -5 123.318 28.0853 9
 2 -5 -5 78.8865 21.6808 9
 2 -5 6 12152 292.928 11
 -2 -5 -6 12100.4 250.93 2
 2 -5 6 11405.2 277.369 2
 2 -5 6 12254.6 305.319 12
 -2 -5 6 12303.8 277.181 12
 -2 5 6 11192.7 320.683 1
 2 5 6 11552.6 311.725 1
 2 5 6 12442.7 290.821 6
 2 5 6 11933.9 335.176 10
 2 5 7 2929.27 141.21 6
 2 5 7 2911.63 174.556 10
 2 -5 7 2977.09 147.707 11
 -2 -5 7 2953.38 135.341 12
 2 -5 7 2865.69 150.537 12
 2 5 7 2678.52 153.626 1
 -2 5 7 3097.19 170.229 1
 2 -5 7 2996.96 131.867 2
 2 -5 8 15809.4 390.094 11
 2 5 8 16399.4 455.075 10
 2 5 8 15873.9 382.807 6
 2 -5 8 16163.4 409.197 12
 -2 -5 8 15649.8 365.678 12
 2 5 9 316.974 67.2718 6
 2 -5 9 361.144 82.8773 12
 2 5 9 352.652 94.7193 10
 -2 5 9 471.756 106.02 10
 2 5 10 2646.93 197.034 10
 -2 5 10 2627.48 198.786 10
 2 -5 10 2387.53 165.917 12
 2 -6 0 9.01147 24.8878 9
 -2 6 0 38.9652 22.5225 12
 2 -6 0 14.1198 20.9096 1
 2 6 0 23.0063 18.9442 10
 2 6 0 11.5466 19.6908 3
 2 -6 0 25.6829 24.6128 3
 2 -6 -1 10809.2 227.468 1
 -2 6 1 11072.7 223.566 3
 -2 6 -1 10581.1 220.947 12
 -2 -6 -1 10839.6 216.412 6
 2 6 1 10954.5 219.407 10
 2 -6 1 10639 235.817 9
 2 -6 -1 10676.4 235.537 9
 -2 -6 1 11188.8 199.702 3
 2 6 1 10397.7 213.307 3
 2 -6 1 10875.4 211.357 1
 2 6 -1 10906.9 175.243 10
 -2 6 2 4992.35 143.646 3
 2 -6 -2 5234.86 152.005 1
 2 6 -2 5253.62 118.455 11
 -2 6 -2 5013.57 142.462 11
 -2 -6 2 5055.73 119.968 3
 2 -6 2 4931.85 147.139 9
 2 -6 -2 4723.36 144.597 9
 -2 6 -2 5160.24 81.94 10
 2 6 2 4984.33 150.961 10
 -2 -6 -2 5032.42 138.694 6
 2 -6 -2 5113.62 111.967 6
 -2 6 2 4930.94 160.134 1
 -2 -6 -2 4980.61 157.061 1
 -2 6 -2 4940.09 145.165 12
 2 6 -2 5001.46 137.249 12
 2 -6 2 5121.98 148.199 12
 -2 6 3 51319.2 794.287 1
 -2 6 -3 53092.7 754.309 11
 2 6 -3 53109.9 697.68 11
 2 -6 3 51779.6 746.545 9
 2 -6 -3 51606.6 742.631 9
 2 6 3 51777.1 780.023 10
 2 -6 -3 51648.2 769.864 1
 -2 -6 -3 52349.9 776.356 1
 2 6 3 52185.8 738.724 6
 2 -6 3 50979.8 757.387 12
 2 6 -3 51042.6 735.93 12
 -2 6 3 50890.2 752.368 3
 -2 -6 -3 52060.9 727.345 2
 -2 -6 4 4.54014 24.762 9
 -2 -6 -4 40.235 28.6906 9
 2 6 4 -13.9671 25.0647 6
 -2 6 4 13.9956 19.4038 6
 2 -6 -4 23.884 22.5304 9
 2 -6 4 20.3287 22.4574 9
 -2 -6 -4 51.1892 25.9631 2
 2 -6 -4 14.5748 16.4335 2
 2 -6 -4 32.7158 25.7545 8
 2 -6 4 12.517 22.7561 8
 -2 6 4 -7.18725 33.8018 1
 -2 -6 4 20.3781 9.94271 10
 -2 -6 -5 20772.3 356.607 9
 -2 -6 5 20378.8 357.129 9
 -2 -6 -5 20257.5 409.691 1
 2 -6 5 20478.7 347.543 8
 2 -6 -5 20498 345.029 8
 2 -6 -5 20680.2 342.333 9
 2 -6 5 20367.6 343.563 9
 -2 -6 -5 20451.1 358.959 2
 2 6 5 21217.8 449.914 10
 2 -6 5 20415.1 409.897 12
 -2 6 5 20913.6 448.001 1
 -2 6 5 20356.9 338.907 6
 2 6 6 230.374 63.7648 10
 2 -6 6 260.673 55.7128 12
 -2 -6 6 338.19 50.4165 12
 -2 -6 -6 285.365 53.1798 1
 -2 6 6 230.202 61.6413 1
 2 6 6 277.92 48.6645 6
 2 6 7 2597.09 169.068 10
 2 6 7 2745.22 137.663 6
 2 -6 7 2672.78 131.295 2
 2 -6 7 2870.87 156.719 12
 -2 -6 7 2710 133.356 12
 2 6 8 33.7979 41.087 6
 -2 -6 8 62.7976 44.9549 12
 2 -6 8 30.36 49.9967 12
 2 6 8 13.3943 62.9942 10
 2 6 9 1279.42 147.879 10
 -2 6 9 1417.06 150.401 10
 2 -6 9 1408.58 128.577 12
 2 6 10 80.6561 75.865 10
 -2 6 10 -16.2471 77.7164 10
 -2 6 10 44.9445 58.0536 3
 2 -6 10 24.1402 64.9801 12
 2 7 0 102012 1301.37 10
 2 -7 0 101884 1376.75 9
 2 -7 0 101080 1345.9 3
 2 -7 0 104576 1343.61 1
 2 7 0 102860 1318.23 3
 -2 7 0 101756 1342.38 12
 2 -7 -1 11240.7 245.017 1
 2 7 1 11435.9 232.668 10
 2 -7 1 11318.5 258.867 9
 2 -7 -1 11454.5 260.011 9
 -2 -7 1 11492.9 217.531 3
 2 7 1 11708.1 235.402 3
 2 7 -1 11686.6 188.395 10
 2 -7 1 10875.8 229.2 1
 -2 -7 -1 10910 259.44 1
 -2 -7 -1 11790.3 237.458 6
 2 -7 1 11217.4 240.927 3
 -2 7 -1 11541.4 244.125 12
 -2 7 2 17235 326.53 3
 -2 -7 -2 17253.8 348.596 1
 -2 7 2 17270 353.838 1
 -2 7 -2 16724 326.647 12
 2 7 -2 17328.7 316.488 12
 -2 7 -2 16291.1 218.251 10
 2 -7 -2 17502.9 336.362 1
 2 7 2 17689.9 333.942 10
 -2 7 -2 17830.1 325.684 11
 2 -7 -2 17190.9 335.264 9
 2 -7 2 17060.5 335.97 9
 -2 -7 2 18023.8 291.852 3
 2 -7 -2 17082.4 274.031 6
 -2 -7 -2 16898.1 312.273 6
 -2 -7 -3 314.987 39.8448 2
 2 7 -3 276.052 33.741 11
 -2 7 -3 344.076 46.6637 11
 2 -7 3 343.874 45.8793 9
 2 -7 -3 283.857 42.1797 9
 2 7 -3 463.445 48.0503 12
 -2 7 3 429.405 60.3102 1
 -2 7 4 71.6754 41.147 1
 -2 -7 -4 40.469 37.2546 1
 2 -7 -4 46.9172 34.6296 1
 -2 -7 -4 10.5468 28.0141 9
 -2 -7 -4 34.5194 26.6467 2
 -2 7 4 18.1142 33.351 3
 2 7 4 -29.9317 49.7691 10
 2 -7 4 -12.3541 30.99 12
 -2 -7 4 -5.35798 28.4633 9
 2 -7 -4 28.5484 25.9508 9
 2 -7 4 48.4982 30.2478 9
 2 7 5 450.998 76.0895 10
 -2 7 5 415.531 56.2561 3
 2 -7 5 346.39 43.433 8
 2 -7 -5 395.129 45.2497 8
 2 -7 5 386.502 44.9414 9
 2 -7 -5 334.114 40.5236 9
 -2 -7 -5 341.085 44.8412 9
 -2 -7 5 353.323 45.7871 9
 -2 -7 -5 318.973 55.1408 1
 -2 7 5 529.62 80.2609 1
 2 -7 5 420.818 64.5786 12
 2 7 5 322.044 49.6537 6
 -2 -7 -6 12801.9 329.075 1
 2 7 6 13429.4 373.39 10
 -2 -7 6 12670.2 304.495 12
 2 -7 6 12756.3 332.722 12
 -2 7 6 13031.4 330.09 3
 2 7 6 13135.1 306.928 6
 -2 7 6 12482.2 365.371 1
 -2 -7 -6 12269.9 269.965 2
 2 7 7 330.132 55.7776 6
 -2 7 7 372.183 67.4154 3
 -2 -7 7 425.291 63.6661 12
 2 -7 7 366.539 67.3309 12
 2 7 7 409.511 79.0223 10
 2 -7 7 385.173 60.6137 2
 2 -7 8 12626.1 367.696 12
 -2 -7 8 12483.5 328.97 12
 2 7 8 12337.1 329.552 6
 -2 7 8 11988.6 352.474 3
 2 7 8 12828.3 417.121 10
 -2 7 9 648.426 122.332 10
 2 7 9 624.799 114.505 10
 -2 7 9 845.187 105.458 3
 2 -7 9 981.259 111.285 12
 -2 7 10 2280.26 164.824 3
 2 -7 10 2270.06 166.945 12
 2 -8 0 48.3559 29.5696 1
 2 -8 0 34.4477 33.0187 3
 2 8 0 53.8697 22.6631 10
 2 -8 0 55.3313 30.3804 9
 -2 8 0 121.97 32.7349 12
 2 -8 1 11085.9 268.331 9
 2 -8 -1 10615.2 264.92 9
 2 -8 -1 11081.5 252.95 1
 2 8 -1 11014.2 186.585 10
 2 -8 1 11058.6 248.763 3
 -2 -8 -1 10858.5 239.068 6
 -2 8 -1 10650.2 247.748 12
 2 8 -1 10878.2 243.691 12
 2 -8 1 11198.5 240.869 1
 -2 -8 -1 11036.3 269.625 1
 2 8 1 10632 235.618 3
 2 8 1 11141.1 234.68 10
 2 -8 -2 2216.87 110.601 9
 2 -8 2 2496.31 116.731 9
 2 8 -2 2473.02 105.937 12
 -2 8 -2 2392.47 110.346 12
 -2 -8 -2 2360.42 100.597 6
 2 -8 -2 2289.12 81.5659 6
 -2 8 -2 2188.39 102.338 11
 -2 -8 2 2250.98 88.6858 3
 2 8 2 2275.72 105.466 10
 -2 -8 -3 25320 437.56 6
 -2 -8 3 25021.5 406.209 3
 2 -8 3 25717.7 460.873 9
 2 -8 -3 25181 456.087 9
 2 8 -3 25293.3 399.8 11
 -2 8 -3 24807.2 445.7 11
 -2 -8 -3 24925.8 464.585 9
 -2 -8 3 25333.2 469.11 9
 2 8 -3 25281.4 443.234 12
 -2 8 3 25232.1 461.614 3
 -2 8 3 24994.6 494.312 1
 2 -8 -3 24825.6 469.242 1
 -2 -8 -3 24974.3 479.607 1
 2 -8 -4 2991.38 124.354 9
 2 -8 4 3151.04 128.53 9
 -2 -8 4 2977.55 131.312 9
 -2 8 -4 2866.25 128.509 11
 2 -8 4 2980.75 137.886 12
 -2 8 4 3051.42 155.744 1
 2 8 4 3063.4 149.517 10
 -2 8 4 2765.83 133.223 3
 -2 -8 -4 2962.93 128.553 9
 2 -8 -4 3007.62 142.343 1
 -2 -8 -4 3089.37 144.875 1
 2 8 5 21779.4 412.215 6
 -2 -8 -5 20956.1 453.099 1
 -2 -8 -5 20805.2 386.113 2
 2 -8 5 22015.8 395.765 9
 2 -8 -5 21151 389.527 9
 -2 8 5 20494.6 438.174 3
 -2 -8 5 21585.3 406.828 9
 -2 -8 -5 21730.8 406.409 9
 2 -8 -5 21640.8 458.506 1
 -2 8 5 20888.4 485.177 1
 2 8 5 21338.1 480.192 10
 2 -8 5 21345.8 446.242 12
 2 8 6 1394.34 127.805 10
 2 -8 6 1262.96 105.145 12
 2 8 6 1295.03 93.2382 6
 -2 -8 -6 1393.32 108.721 1
 -2 8 6 1491.17 111.672 3
 -2 8 6 1448.01 126.191 1
 2 -8 7 1804.27 133.093 12
 2 8 7 1914.71 117.655 6
 -2 8 7 1699.15 128.218 3
 2 8 7 1627.86 149.633 10
 2 -8 8 21.9229 54.152 12
 -2 8 8 -43.3154 51.7982 3
 2 8 8 -14.8563 66.1558 10
 -2 8 9 1245.43 124.339 3
 2 -8 9 1035.52 120.234 12
 -2 8 9 1205.53 145.605 10
 2 8 9 1289.03 152.781 10
 2 -9 0 45416.8 702.984 1
 -2 9 0 45665.6 706.118 12
 2 9 0 45924.2 650.373 10
 2 -9 0 46703.6 746.666 9
 2 -9 0 46358.1 708.727 3
 2 -9 -1 3.74075 21.6701 6
 -2 -9 -1 46.2695 29.0971 6
 2 -9 -1 -6.9708 29.8237 9
 2 -9 1 41.9561 36.6409 9
 2 9 -1 -6.59307 18.9029 10
 -2 9 -1 17.3405 31.5243 12
 2 9 -1 27.4318 30.6796 12
 2 -9 1 15.5538 26.4014 1
 2 9 1 -9.12545 26.7303 10
 2 -9 1 22.2532 33.3083 3
 2 -9 2 18231.8 340.905 1
 -2 -9 -2 17531 386.102 1
 2 -9 2 17855.6 354.408 3
 -2 9 2 16582.2 355.934 3
 -2 -9 2 17722.9 321.864 3
 2 -9 -2 17410.5 375.09 9
 2 -9 2 18229.4 381.303 9
 -2 -9 -2 18031.4 344.999 6
 2 -9 -2 17444.4 304.986 6
 -2 -9 -2 17381.6 383.652 9
 -2 -9 2 17208.7 383.278 9
 -2 9 -2 17240.1 359.942 12
 2 9 -2 17653.1 352.401 12
 -2 9 -2 17330.7 351.658 11
 2 -9 -2 16954.8 368.866 1
 -2 9 -3 40.1745 36.5178 12
 2 9 -3 53.2813 33.9031 12
 2 -9 -3 14.2222 22.3916 6
 -2 -9 -3 43.2414 37.2353 9
 -2 -9 -3 7.93632 38.5898 1
 2 -9 -3 -7.35316 40.614 1
 2 -9 -3 -13.4401 41.4983 9
 2 -9 3 13.6011 33.0673 9
 -2 -9 3 51.036 37.1271 9
 2 9 3 -7.13251 35.7826 10
 2 9 -3 -23.7112 26.0564 11
 -2 9 -3 -23.7339 34.7607 11
 -2 -9 3 42.8262 29.4496 3
 -2 9 3 20.3231 37.8819 3
 2 9 3 19.7457 35.8969 3
 -2 -9 -3 10.9985 28.4127 6
 2 9 4 25.9734 45.3658 10
 2 -9 -4 8.21479 36.5808 1
 -2 -9 -4 8.54548 42.871 1
 -2 9 4 -37.738 42.7173 3
 -2 -9 4 17.9525 30.3607 3
 2 -9 4 -6.51771 32.1989 9
 2 -9 -4 -12.8163 30.6525 9
 -2 -9 4 14.1567 35.5108 9
 -2 -9 -4 -20.8799 33.2918 9
 -2 9 -4 25.5172 37.7852 11
 -2 -9 -4 38.2116 30.1507 2
 2 -9 -5 201.405 51.8496 1
 -2 9 5 270.021 70.613 1
 -2 -9 -5 201.489 55.4478 1
 2 9 5 174.833 65.4142 10
 -2 9 5 160.55 49.5409 3
 -2 -9 -5 150.911 42.876 2
 2 -9 -5 139.913 39.446 8
 2 -9 5 105.872 38.1207 8
 -2 -9 5 159.583 43.4981 9
 2 -9 5 126.832 36.5937 9
 -2 -9 -5 195.611 46.9965 9
 2 -9 -5 218.641 42.2855 9
 -2 9 6 8523.6 279.297 3
 2 9 6 8078.4 301.588 10
 2 -9 6 8369.12 278.132 12
 -2 -9 -6 8628.43 285.845 1
 2 -9 7 251.717 69.1944 12
 2 9 7 232.911 55.9621 6
 2 9 7 124.292 70.3661 10
 -2 9 7 189.388 63.7057 3
 2 9 8 11725.8 415.83 10
 -2 9 8 11229.7 356.94 3
 2 -9 8 11104.3 354.891 12
 2 9 9 84.7861 79.7495 10
 -2 9 9 34.341 76.4616 10
 2 -9 9 12.333 68.12 12
 -2 9 9 12.3613 56.0949 3
 -2 -10 0 25.1259 35.8326 9
 -2 10 0 -6.31091 28.6382 12
 2 -10 0 6.22974 33.9761 3
 2 10 0 22.3666 27.0425 10
 2 -10 0 -7.89606 37.1347 9
 -2 -10 -1 5185.38 196.056 1
 2 10 1 4758.83 150.65 10
 -2 10 -1 4778.91 170.722 12
 2 10 -1 4897.62 169.253 12
 2 -10 -1 4819.13 143.347 6
 -2 -10 -1 4726.49 161.717 6
 2 -10 -1 5067.75 190.807 9
 2 -10 1 4627.11 184.439 9
 2 10 1 4753.13 162.74 3
 -2 -10 1 4918.57 193.871 9
 -2 -10 -1 4592.14 189.069 9
 2 10 -1 4955.17 113.411 10
 2 -10 1 4938.96 170.902 3
 2 -10 -1 4732.62 172.986 1
 2 -10 2 1419.63 87.1277 1
 -2 -10 -2 1383.47 103.952 1
 2 -10 2 1511.26 96.0345 3
 2 10 2 1257.06 89.4012 3
 -2 -10 2 1388.05 79.6955 3
 2 -10 -2 1270.24 96.9223 9
 2 -10 2 1364 100.098 9
 -2 -10 -2 1463.33 107.009 9
 -2 -10 2 1214.48 98.4364 9
 2 -10 -2 1345.17 96.9582 1
 -2 10 -2 1595.07 100.005 12
 2 10 -2 1136.84 85.0906 12
 -2 -10 -2 1273.03 83.9028 6
 2 -10 -2 1179.13 67.8658 6
 -2 10 -2 1281.6 88.5597 11
 -2 -10 -3 34267.1 574.305 6
 2 -10 -3 34254.7 523.545 6
 2 10 3 34231.1 611.673 10
 2 -10 -3 34024.7 610.132 9
 -2 -10 3 34660.4 627.346 9
 2 -10 3 34227.8 613.979 9
 -2 10 -3 33748.6 583.6 11
 2 10 -3 34536.9 536.173 11
 -2 -10 -3 34063.5 620.726 9
 2 10 -3 34690.1 589.583 12
 -2 10 -3 35212.1 609.53 12
 2 -10 -3 34158.8 623.223 1
 -2 -10 -3 33922.7 636.193 1
 -2 -10 3 32631 539.404 3
 2 10 3 33758.6 602.263 3
 -2 10 3 33786.5 608.197 3
 2 -10 3 34611.8 591.015 3
 2 -10 -4 1389.45 96.1601 9
 2 -10 4 1155.43 90.5189 9
 -2 -10 -4 1146.34 92.4618 9
 -2 -10 4 1023.2 90.402 9
 -2 -10 4 1186.16 77.6042 3
 -2 -10 -4 1139.3 80.5116 2
 2 10 4 1212.11 97.1179 3
 -2 10 4 1302.72 102.46 3
 2 -10 -4 1059.3 94.8428 1
 -2 -10 -4 1065.21 99.5354 1
 -2 10 -4 1141.15 87.5124 11
 2 10 4 866.289 91.333 10
 -2 -10 -5 11450 297.493 9
 2 -10 -5 11711 294.077 8
 2 -10 5 11803.1 297.824 8
 -2 -10 -5 11791.8 279.581 2
 2 10 5 11560.9 353.311 10
 2 10 5 11122.3 324.745 3
 -2 10 5 12028.9 333.288 3
 -2 -10 -5 11197.6 337.352 1
 2 -10 -5 11719.5 340.144 1
 2 -10 -5 11736.5 289.242 9
 2 -10 5 11301.8 288.386 9
 2 10 6 1077.43 107.791 3
 -2 10 6 1148.31 111.844 3
 -2 -10 -6 967.387 102.333 1
 2 10 6 1167.58 121.068 10
 -2 10 7 1591.86 135.456 3
 2 10 7 2042.96 152.002 3
 -2 -10 -7 2034.6 148.61 1
 2 10 7 1664.85 155.302 10
 -2 10 8 -24.485 56.5748 3
 2 10 8 92.152 65.0362 3
 -2 10 8 81.6206 74.0772 10
 2 10 8 -16.1752 64.7339 10
 -2 10 9 775.518 108.655 3
 -2 -11 0 25316.8 531.282 9
 -2 -11 0 26188.9 479.201 6
 2 11 0 25719.5 414.608 10
 2 -11 0 25088.4 482.579 1
 -2 -11 0 24784.4 516.752 1
 -2 11 0 25202.2 484.85 12
 2 -11 0 25121.8 519.737 9
 2 -11 1 2900.76 137.389 3
 2 11 1 2669.35 114.231 10
 -2 -11 1 2692.57 152.642 9
 -2 -11 -1 2583.68 146.998 9
 2 -11 -1 2601.29 135.176 1
 2 11 -1 2581.6 129.125 12
 -2 11 -1 2617.9 132.296 12
 2 -11 1 2669.18 144.641 9
 2 -11 -1 2511.61 142.762 9
 2 -11 1 2600.76 126.681 1
 -2 -11 -1 2722.66 150.822 1
 2 -11 -1 2786.99 111.81 6
 -2 -11 -1 2687.41 128.709 6
 2 11 2 13867.4 330.066 3
 2 -11 2 13690.8 351.279 9
 2 -11 -2 14167.2 354.944 9
 -2 -11 -2 13009.3 355.032 1
 2 -11 2 13508.8 321.823 3
 -2 11 -2 13421.2 330.239 12
 2 11 -2 13637.5 323.531 12
 -2 -11 2 12736.7 350.9 9
 -2 -11 -2 13503.3 358.637 9
 -2 11 -2 13642.9 321.857 11
 2 -11 -2 14384 283.029 6
 -2 -11 -2 13538.2 311.467 6
 2 11 2 13653.6 316.172 10
 2 -11 -2 13917.4 347.86 1
 2 -11 -3 476.914 48.908 6
 -2 -11 -3 423.838 71.9457 9
 -2 -11 3 484.121 74.1687 9
 2 -11 -3 414.435 65.0335 9
 2 -11 3 384.91 65.3388 9
 2 11 3 505.385 66.6122 10
 -2 -11 -3 371.588 53.3692 6
 2 -11 -3 512.946 74.3328 1
 -2 -11 -3 569.964 76.4644 1
 -2 11 -3 386.48 58.138 11
 2 11 -3 480.601 51.8361 11
 2 11 -3 343.12 55.1027 12
 -2 11 -3 419.054 63.9521 12
 2 11 3 519.259 70.3455 3
 -2 -11 3 470.217 53.6749 3
 2 -11 3 553.397 69.813 3
 -2 11 3 502.15 71.0624 3
 2 11 4 -48.955 61.6594 10
 -2 -11 -4 6.70159 34.6244 2
 2 -11 -4 -8.07343 38.6179 9
 2 -11 4 -32.8502 39.9328 9
 -2 -11 -4 -34.954 52.8723 9
 -2 -11 4 62.2599 45.9531 9
 -2 11 -4 7.31292 36.1274 11
 2 11 4 -9.11369 44.3145 3
 -2 11 4 18.416 46.1948 3
 2 -11 4 -22.3724 47.8584 3
 -2 -11 -4 -10.4551 38.738 1
 2 -11 -4 29.734 42.4042 1
 -2 -11 -5 6.72335 32.6919 2
 -2 11 5 80.7469 50.6366 3
 2 11 5 -10.2144 49.6668 3
 2 11 5 -11.5073 55.0435 10
 -2 -11 -5 -11.0131 46.1258 1
 2 -11 -5 21.5805 47.1165 1
 2 -11 -5 37.5192 35.2903 9
 -2 -11 -5 8.11639 37.5072 9
 2 -11 -5 7.95827 34.7506 8
 2 -11 5 -8.14614 36.2753 8
 -2 11 6 6787.76 264.69 3
 2 11 6 6600.68 266.748 3
 2 11 6 6201.76 279.405 10
 -2 -11 -6 6504.13 266.911 1
 -2 11 7 530.457 92.5766 3
 2 11 7 362.65 90.6612 10
 -2 -11 -7 416.627 83.103 1
 -2 11 8 6831.43 289.777 3
 2 11 8 6912.85 301.245 3
 -2 11 8 7151.84 333.376 10
 2 11 8 7071.69 328.902 10
 -2 -12 0 -19.5764 54.7348 1
 2 -12 0 -23.7025 46.7974 1
 -2 -12 0 7.12784 39.3694 6
 2 -12 0 9.72031 44.9189 9
 -2 -12 0 41.2799 47.69 9
 -2 12 0 -7.83862 39.9162 12
 2 -12 1 3616.82 159.435 3
 2 12 -1 3327.04 157.724 12
 -2 12 1 3548.4 161.987 12
 -2 12 -1 3518.67 161.229 12
 2 -12 1 3516.27 156.243 1
 -2 -12 -1 3871.08 185.775 1
 2 -12 -1 3612.79 168.274 1
 -2 -12 1 3443.14 181.367 9
 -2 -12 -1 3575.03 183.426 9
 2 -12 -1 3635.38 178.713 9
 2 -12 1 3880.39 184.991 9
 -2 -12 -1 3949.38 159.211 6
 2 -12 -1 3914.87 140.608 6
 2 -12 2 999.694 87.5847 3
 2 12 2 853.536 79.4818 10
 2 12 2 864.048 83.6877 3
 -2 -12 -2 903.294 98.5148 9
 2 -12 2 969.377 83.0745 1
 2 -12 -2 832.84 88.9614 1
 -2 -12 2 1032.69 102.01 9
 2 -12 -2 1020.9 100.244 9
 2 -12 2 836.464 91.8674 9
 -2 -12 -2 856.846 94.3337 1
 -2 12 -2 1148.88 94.4562 11
 -2 12 -2 1015.14 92.5699 12
 2 12 -2 1011.35 87.9584 12
 -2 -12 -2 845.717 79.2849 6
 2 -12 -2 897.097 66.7102 6
 -2 -12 -3 17036.1 426.499 9
 2 -12 -3 17121.8 417.764 9
 2 -12 3 17788.7 424.549 9
 -2 -12 3 18010.8 438.027 9
 2 12 3 17308.4 406.478 10
 -2 -12 -3 17945.6 447.577 1
 2 -12 -3 17237.4 428.642 1
 -2 -12 3 17659.2 356.992 3
 2 -12 3 17451.9 393.846 3
 -2 12 -3 17953.4 413.625 12
 -2 -12 -3 17624.1 380.864 6
 2 12 3 16494.3 405.312 3
 -2 12 -3 16771.2 385.114 11
 2 12 -3 17438.9 396.74 12
 -2 -12 -4 1234.09 92.972 2
 2 12 4 979.239 103.555 10
 2 12 4 1032.07 100.89 3
 2 -12 -4 1249.77 115.288 1
 -2 -12 -4 1306.81 119.667 1
 2 -12 4 1291.82 101.024 3
 -2 12 4 1024.97 101.758 3
 2 -12 -4 1415.07 109.126 9
 -2 -12 -4 1246.46 108.434 9
 2 -12 4 1165.76 103.213 9
 -2 -12 4 1236.7 108.446 9
 2 12 -4 1114.22 96.1005 12
 -2 12 -4 998.016 92.1334 11
 2 -12 -5 14081.1 363.375 8
 2 -12 5 13735.9 362.327 8
 2 12 5 14828.4 420.207 10
 -2 -12 -5 14347.4 338.597 2
 2 12 5 14048 396.197 3
 -2 -12 -5 14108.7 411.781 1
 2 -12 -5 13979.2 405.565 1
 -2 12 5 14041.3 396.211 3
 2 12 6 207.332 69.9002 3
 -2 12 6 261.438 74.1682 3
 2 12 6 291.757 79.6125 10
 -2 -12 -6 213.959 70.4361 1
 -2 -12 -7 1177.31 123.221 1
 -2 12 7 1164.65 124.161 3
 -2 12 7 1182.93 146.372 10
 2 12 7 952.661 135.665 10
 2 12 7 1120.95 124.043 3
 2 12 8 -43.041 87.7061 3
 -2 12 8 13.5344 64.7398 3
 2 12 8 34.2826 73.3365 10
 -2 12 8 -34.7181 89.6871 10
 -2 -13 0 26414.1 513.273 6
 2 13 0 25635.4 524.665 12
 -2 13 0 25898.5 525.81 12
 -2 -13 0 26723 584.644 9
 2 -13 0 25136.4 561.12 9
 -2 -13 0 25658.4 567.038 1
 2 -13 0 26295.8 529.778 1
 2 -13 1 3964.85 173.547 3
 2 -13 -1 3616.77 144.256 6
 -2 -13 -1 3968.97 167.016 6
 -2 13 1 3392 166.243 12
 2 13 -1 3748.17 171.31 12
 -2 13 -1 4179.62 182.625 12
 -2 -13 -1 3818.31 198.557 9
 2 -13 1 3944.01 195.619 9
 2 -13 -1 3585.1 187.58 9
 -2 -13 1 3807.1 196.164 9
 2 -13 -1 3892.66 183.03 1
 2 -13 1 3822.49 170.671 1
 -2 -13 -1 3511.35 188.232 1
 -2 -13 1 3703.76 190.401 1
 -2 13 -2 7609.31 243.664 11
 2 13 -2 7456.67 245.877 12
 2 -13 -2 7441.59 263.932 1
 2 13 2 7007.4 225.397 10
 2 -13 -2 7105.73 264.007 9
 2 -13 2 7065.45 264.23 9
 -2 -13 -2 6979.53 269.891 9
 -2 -13 2 6750.95 265.806 9
 -2 -13 -2 7001.75 272.217 1
 2 -13 2 7285.11 235.196 1
 -2 -13 -2 7099.32 227.43 6
 2 -13 2 7099.48 238.386 3
 2 13 3 -9.01837 48.5507 10
 2 -13 -3 -10.7501 40.923 1
 -2 -13 -3 59.0272 57.4033 1
 -2 13 -3 56.8709 44.8744 11
 2 -13 3 75.3905 48.5262 3
 2 13 3 19.4586 44.1509 3
 -2 -13 -3 7.56207 33.0212 6
 -2 -13 -4 -8.1087 38.7867 2
 -2 13 -4 49.5448 44.4539 11
 2 13 4 -32.2156 57.8106 3
 2 13 4 -10.7677 53.1948 10
 -2 -13 -4 24.7784 58.2656 1
 2 -13 -4 46.6011 50.8718 1
 2 -13 -5 39.4719 43.9427 8
 2 -13 5 -30.3108 52.2014 8
 -2 -13 -5 -48.072 43.1326 2
 -2 -13 -5 -12.9466 49.2837 1
 2 -13 -5 62.366 59.6637 1
 2 13 5 -25.1557 64.0497 10
 2 13 5 -23.657 60.2338 3
 -2 13 5 -23.5447 58.1579 3
 2 13 6 4908.26 243.201 3
 -2 13 6 5424.76 253.621 3
 -2 -13 -6 5349.49 257.859 1
 -2 13 6 5395.75 270.921 10
 2 13 6 4973.54 257.744 10
 -2 13 7 129.813 76.3188 10
 2 13 7 128.251 82.8328 10
 -2 -13 -7 69.303 62.9045 1
 2 13 7 13.994 62.323 3
 -2 13 7 94.5774 64.6347 3
 2 -14 0 69.8599 41.3804 6
 2 -14 0 9.57649 43.4585 1
 -2 -14 0 11.7634 48.1869 1
 -2 -14 1 2604.05 167.01 1
 2 -14 1 2619.64 150.292 1
 -2 -14 -1 2972.91 180.411 1
 2 -14 -1 2697.31 159.878 1
 2 -14 -1 3068.94 135.106 6
 -2 -14 -1 2796.37 148.043 6
 -2 -14 -2 778.49 101.027 1
 2 -14 -2 686.085 91.6309 1
 2 -14 2 732.362 82.8785 1
 -2 -14 -2 740.722 80.0185 6
 2 14 3 13870.3 381.886 3
 2 14 3 13242.4 358.957 10
 2 -14 -3 12679.2 386.232 1
 -2 -14 -3 12924.1 404.876 1
 -2 -14 -4 123.674 46.9373 2
 2 14 4 23.0983 60.5242 3
 2 14 4 78.3003 56.1253 10
 2 -14 -4 74.9362 54.5445 1
 -2 -14 -4 93.5569 67.0581 1
 -2 -14 -5 7433.15 247.961 2
 -2 14 5 7518.12 302.629 10
 2 14 5 7425.85 302.467 10
 2 14 5 7164.3 293.56 3
 2 -14 5 7727.32 283.678 8
 2 -14 -5 7188.97 269.639 8
 -2 -14 -5 7262.67 306.219 1
 2 -14 -5 7360.74 300.421 1
 2 14 6 81.8215 63.0184 3
 -2 14 6 -26.659 64.8138 3
 -2 -14 -6 71.4489 67.2042 1
 2 14 6 59.0189 66.9553 10
 -2 14 6 -74.4868 75.8613 10
 -2 14 7 971.423 122.114 3
 -2 14 7 826.93 131.163 10
 2 14 7 787.913 125.362 10
 -2 -14 -7 772.002 112.06 1
 -2 -15 0 13895.3 416.924 1
 2 -15 0 14038 339.17 6
 2 -15 0 14215.3 386.604 1
 2 -15 1 678.695 86.35 1
 -2 -15 1 828.042 103.739 1
 2 -15 -1 711.782 93.0694 1
 -2 -15 -1 805.272 103.712 1
 -2 -15 2 6536.73 274.595 1
 2 -15 -2 7193.8 279.993 1
 -2 -15 -2 6879.37 290.273 1
 -2 -15 -3 -13.8564 55.4538 1
 2 -15 -3 12.4951 53.4582 1
 -2 -15 -4 47.7649 51.4288 2
 2 -15 4 -25.5848 58.0508 8
 2 -15 -4 37.6249 55.8491 8
 2 15 4 36.599 55.3611 3
 2 -15 -4 119.629 59.1911 1
 -2 -15 -4 42.6942 69.1993 1
 2 15 4 -23.1159 58.8564 10
 -2 15 4 -34.732 64.7402 10
 -2 -15 -5 83.1507 54.151 2
 2 -15 5 119.448 60.8491 8
 2 -15 -5 93.1811 55.7396 8
 2 15 5 186.332 75.3461 3
 2 -15 -5 154.21 74.4903 1
 -2 -15 -5 176.649 76.0745 1
 -2 15 5 201.156 74.0887 10
 2 15 5 227.247 75.6745 10
 -2 -15 -6 3347.67 215.657 1
 -2 15 6 3364.97 219.692 10
 2 15 6 3138.88 212.304 10
 2 -16 0 -44.9372 57.2084 1
 -2 -16 0 13.6155 51.8304 1
 -2 -16 -1 1946.35 162.974 1
 -2 -16 1 1754.11 150.859 1
 2 -16 1 1812.49 135.733 1
 2 -16 -1 1854.23 145.454 1
 2 -16 -2 664.229 101.24 1
 -2 -16 -2 612.927 104.473 1
 -2 -16 2 830.945 112.569 1
 2 -16 -3 8801.07 328.81 1
 -2 -16 -3 7678.97 327.996 1
 -2 -16 3 8410.87 318.623 1
 -2 -16 -4 -40.9069 48.9181 2
 2 -16 -4 13.4822 58.871 8
 2 -16 4 -13.7598 62.4403 8
 -2 16 4 -11.7289 64.7827 10
 2 16 4 -11.6751 64.4854 10
 2 -16 -4 83.8517 61.0242 1
 -2 -16 -4 -60.3126 73.3162 1
 2 -16 -5 4569.79 227.439 8
 2 16 5 4800.88 252.643 3
 2 16 5 4995.47 249.994 10
 -2 16 5 4743.73 244.978 10
 -2 -16 -5 4677.14 259.674 1
 2 -16 -5 4304.99 243.5 1
 2 -17 0 12366.1 379.086 1
 -2 -17 0 12198.8 413.832 1
 2 -17 1 603.185 87.5258 1
 -2 -17 -1 604.325 113.896 1
 -2 -17 1 551.253 99.7614 1
 2 -17 -1 590.359 95.8808 1
 2 -17 -2 3862.57 216.295 1
 -2 -17 -2 3869.86 232.207 1
 -2 -17 2 3181.01 204.766 1
 -2 -17 -3 31.0259 63.5443 1
 -2 -17 3 40.396 61.1039 1
 2 -17 -3 -27.9659 57.277 1
 2 -17 3 -30.6145 69.4622 8
 2 -17 -3 15.0994 69.7764 8
 -2 -17 -4 94.5472 70.171 1
 2 -17 -4 14.5626 59.6521 1
 2 -17 -4 42.7995 55.7197 8
 2 -17 4 29.1019 64.7967 8
 -2 -17 -4 -10.8532 51.9152 2
 -2 -18 0 -45.1829 76.6948 1
 2 -18 0 123.971 70.1645 1
 -2 -18 -1 1247.02 139.088 1
 2 -18 -1 956.1 116.313 1
 -2 -18 1 1340.48 140.401 1
 2 -18 -2 96.6929 60.3355 1
 -2 -18 2 185.704 79.8948 1
 -2 -18 -2 158.64 81.9765 1
 2 -18 -2 82.5804 72.1344 8
 2 -18 2 149.855 75.5729 8
 2 -18 3 5746.97 292.342 8
 2 -18 -3 5215.65 276.319 8
 -2 -18 -3 5701.49 252.788 2
 2 -18 -3 4924.31 259.592 1
 2 -19 0 5536.92 257.16 1
 2 -19 -1 336.208 86.3959 1
 3 0 0 22.6251 12.1412 7
 3 0 0 2.27225 10.5009 11
 -3 0 0 2.21762 10.1103 11
 -3 0 0 16.468 10.7868 2
 3 0 0 1.04805 9.68692 6
 -3 0 0 22.0616 16.431 5
 3 0 0 -3.81039 16.4714 4
 -3 0 0 15.6354 10.0963 6
 3 0 1 62338.1 794.95 11
 3 0 1 62427.7 786.652 7
 3 0 -1 61804.1 786.708 7
 3 0 -1 63730.8 755.2 3
 -3 0 1 61014.1 798.592 5
 -3 0 -1 60706.9 797.874 5
 -3 0 -1 62098.4 796.993 2
 3 0 -1 60555 759.873 2
 3 0 1 63307 803.003 10
 3 0 -1 62238.2 795.839 4
 3 0 1 61634.7 795.664 4
 -3 0 1 63054.5 762.042 2
 3 0 2 108935 1337.52 7
 3 0 -2 109888 1337.19 7
 -3 0 -2 109673 1321.84 1
 -3 0 -2 109149 1370.18 2
 -3 0 -2 107548 1373.02 10
 3 0 2 111009 1375.75 10
 3 0 2 108793 1365.3 2
 3 0 -2 109415 1348.23 4
 3 0 2 107545 1347.14 4
 -3 0 2 108795 1352.09 5
 -3 0 -2 107695 1350.87 5
 3 0 3 31704.2 479.994 10
 -3 0 -3 31579.6 425.861 9
 -3 0 3 31865.5 424.746 9
 3 0 3 31440.6 463.24 2
 3 0 3 31541.8 420.115 7
 3 0 4 37076.6 565.427 10
 -3 0 -4 36411.7 480.06 9
 -3 0 4 36891.1 478.902 9
 3 0 4 36641.4 517.91 1
 3 0 4 36880.2 540.368 2
 3 0 5 7477.09 181.001 2
 3 0 5 8257.03 211.466 10
 -3 0 5 7959.35 210.677 1
 -3 0 -5 7303.36 113.269 9
 3 0 5 7637.79 175.132 1
 3 0 6 9789.8 225.456 2
 -3 0 6 10166.7 267.654 1
 3 0 7 8363.2 207.156 2
 3 0 7 8609.14 257.078 10
 -3 0 7 8218.73 254.872 1
 -3 0 8 258.472 63.0405 1
 3 0 8 218.957 60.9214 11
 3 0 8 326.759 68.7181 10
 3 0 9 4262.48 210.764 11
 3 0 10 2375.15 171.591 11
 3 1 0 11.0157 11.345 6
 -3 1 0 12.9887 13.461 9
 -3 -1 0 -1.43075 10.8933 2
 3 -1 0 7.27232 12.8013 7
 3 -1 0 16.6714 9.4214 12
 3 -1 -1 73562.7 925.627 7
 3 -1 1 73078.7 925.87 7
 3 -1 -1 72871.1 902.971 3
 3 1 1 72567.5 928.142 6
 -3 -1 1 74625.8 901.34 2
 3 1 1 73178.2 925.347 2
 -3 1 -1 70590.8 929.25 11
 3 -1 1 73529.4 931.666 11
 -3 -1 -1 73978.8 941.203 10
 3 1 1 74121.8 941.77 10
 3 -1 1 72561.2 931.431 2
 -3 1 -1 73226.7 927.436 9
 -3 1 1 73508.4 927.475 9
 -3 -1 -1 73860.2 927.812 2
 3 -1 -1 73352.9 893.941 2
 3 1 -1 73742.1 880.726 12
 3 1 2 9769.72 178.986 2
 -3 -1 -2 10054.2 182.813 2
 -3 1 -2 9466.48 166.624 9
 -3 1 2 9822.51 167.024 9
 3 -1 2 9511.99 183.16 2
 3 -1 2 9650.51 165.373 7
 3 -1 -2 9846.12 164.414 7
 3 -1 2 10119.2 189.821 11
 -3 -1 -2 9607.52 191.688 10
 3 1 2 9863.26 193.783 10
 -3 1 -2 9529.45 179.558 10
 -3 -1 -2 9467.21 163.871 1
 3 -1 2 9656.07 180.087 10
 -3 -1 2 9808.59 144.215 12
 3 1 -2 9630.59 171.423 4
 3 1 2 9849.39 171.6 4
 -3 -1 -3 2231.65 80.1187 2
 3 -1 3 2277.78 83.034 10
 3 1 3 2079.63 86.9106 10
 3 1 3 2263.05 73.6003 1
 3 -1 3 2028.23 55.2777 1
 3 1 3 2108.5 76.1231 2
 3 -1 3 2281.45 82.177 2
 3 -1 -3 2044.27 57.6227 7
 3 -1 3 2183.5 60.3355 7
 -3 1 -3 2091.47 62.735 9
 -3 1 3 2084.48 61.9971 9
 3 1 3 2028.36 62.6515 4
 3 1 -3 2040.89 63.8521 4
 -3 -1 -3 2183.94 68.3613 1
 3 -1 3 2024.89 84.4653 11
 -3 1 -3 2141.96 65.5549 5
 -3 1 3 2175.41 66.5565 5
 3 1 4 40445.9 585.159 1
 3 -1 4 40555.2 598.185 2
 3 1 4 40367.3 588.232 2
 3 -1 -4 41338.2 527.627 7
 3 -1 4 41479.2 529.288 7
 3 1 4 41742.9 536.175 4
 -3 1 4 40983.9 540.779 5
 3 1 -4 41206.5 537.572 4
 -3 1 -4 40832.1 538.99 5
 3 1 4 41119 627.657 10
 3 -1 4 41211.1 606.562 10
 3 -1 4 40131.2 619.16 11
 3 -1 4 41490.3 556.091 1
 -3 1 4 39844.5 621.576 1
 -3 1 4 41199.4 537.869 9
 -3 1 -4 40902.6 539.274 9
 3 -1 5 38.5396 23.6533 2
 -3 -1 5 12.9662 10.511 2
 -3 -1 -5 26.9618 9.77416 8
 3 1 5 39.0641 21.8459 2
 -3 -1 5 21.0298 8.82636 9
 -3 -1 -5 27.4627 10.8178 9
 3 -1 5 19.8711 27.7806 10
 3 -1 5 25.0943 19.9448 1
 -3 1 5 -5.87544 30.3571 1
 3 1 5 4.17737 26.0543 1
 3 -1 6 9727.85 225.967 2
 3 1 6 9623.46 264.509 10
 3 1 6 9558.06 217.734 2
 3 -1 6 9708.37 263.444 11
 3 1 6 9822.71 234.652 1
 3 -1 6 9690.76 214.308 1
 -3 1 6 10192.6 271.883 1
 -3 -1 6 9671.41 255.764 1
 -3 -1 7 6167.92 181.276 12
 3 -1 7 6240.35 221.571 11
 -3 1 7 5698.73 215.321 1
 -3 -1 7 6106.62 212.349 1
 3 -1 7 6304.7 178.016 2
 3 -1 7 6436.07 208.307 10
 3 1 7 6141.35 221.719 10
 3 1 8 354.77 68.8995 10
 3 -1 8 249.513 57.7108 10
 3 -1 8 174.64 62.3189 11
 -3 -1 8 142.448 56.6638 1
 3 1 9 3684.49 194.353 10
 3 1 9 3534.82 198.158 11
 3 -1 9 3379.64 188.266 11
 3 1 10 774.055 111.983 11
 3 1 10 977.822 110.471 6
 3 -1 10 1201.65 123.716 12
 3 -1 10 1051.8 114.312 11
 -3 -2 0 5.12863 11.6607 2
 -3 2 0 10.0949 10.5126 1
 3 -2 0 2.20985 13.3709 8
 -3 2 0 -11.4973 15.6843 8
 3 -2 0 8.36508 13.6672 9
 -3 2 0 2.24089 14.9042 9
 3 2 0 18.3121 15.4909 10
 3 -2 0 8.33473 10.9857 12
 -3 -2 -1 99404.5 1262.62 2
 3 -2 -1 102562 1265.97 8
 -3 2 -1 99674.3 1269.73 8
 -3 2 1 101347 1269.46 8
 3 -2 1 101910 1266.23 8
 -3 -2 -1 101814 1264.18 6
 -3 2 -1 101781 1269.54 11
 3 2 1 103047 1278.53 10
 -3 2 1 101285 1262.86 1
 3 -2 -1 101068 1262.37 9
 3 -2 1 101232 1263.13 9
 -3 2 -1 100800 1268.28 9
 -3 2 1 101383 1267.25 9
 -3 -2 -1 101950 1277.04 10
 3 -2 1 100602 1260.58 12
 3 2 1 100073 1264.78 6
 -3 2 2 6953.64 140.48 9
 -3 2 -2 7071.91 142.009 9
 3 -2 2 7191.36 138.695 9
 3 -2 -2 6864.62 135.679 9
 3 2 2 7131.81 145.94 2
 -3 2 2 7010.34 137.196 3
 3 -2 2 7181.59 140.643 8
 3 -2 -2 7267.8 140.209 8
 -3 -2 2 7063.5 101.149 11
 -3 -2 2 6832.31 131.511 7
 -3 -2 -2 6932.16 132.498 7
 3 -2 2 7167.93 156.75 11
 3 2 2 7143.1 153.584 6
 3 -2 2 7150.36 141.254 10
 -3 -2 2 6965.18 120.742 12
 -3 -2 -2 7097.43 146.244 1
 -3 2 2 7023.94 155.542 1
 3 2 2 7043.63 163.434 10
 -3 -2 -2 7017.98 145.819 2
 3 2 3 3818.19 105.642 2
 -3 -2 -3 3653.98 106.382 2
 3 -2 -3 3798.45 90.1033 7
 3 -2 3 3841.05 91.6449 7
 -3 -2 -3 3674.76 86.4416 7
 -3 -2 3 3614.34 85.0043 7
 3 2 3 3563.51 121.063 10
 -3 2 3 3641.17 93.6414 9
 -3 2 -3 3717.17 94.858 9
 3 -2 3 3923.41 116.284 2
 3 -2 3 3760.14 103.784 10
 -3 2 -3 3584.97 92.1075 4
 -3 2 3 3846.03 94.4437 4
 -3 -2 3 3701.98 80.2629 11
 3 -2 3 3784 117.643 11
 -3 2 3 3853.66 122.477 1
 -3 -2 -3 3912.24 105.267 1
 3 -2 3 3609.13 71.8062 1
 3 2 3 3693.41 95.5853 5
 3 2 -3 3884.18 97.4785 5
 -3 -2 3 3707.11 89.1577 12
 3 2 4 34962.4 527.079 1
 -3 2 -4 33979 476.472 9
 -3 2 4 34464 476.276 9
 3 -2 -4 34455.8 463.117 7
 3 -2 4 34757.6 464.673 7
 -3 2 4 35149.6 559.612 1
 -3 -2 -4 34665 509.102 1
 3 2 -4 34509.4 472.986 4
 3 2 4 34749.4 471.768 4
 -3 -2 -4 35345.2 520.737 2
 3 -2 4 34583.8 529.43 2
 -3 2 -4 34260.8 475.2 5
 -3 2 4 35038.8 477.252 5
 3 -2 4 34948.8 519.427 10
 -3 -2 4 34247.4 492.371 12
 3 2 4 34826.6 513.378 2
 3 2 4 35880 564.913 10
 3 -2 4 34564.3 544.619 11
 3 -2 5 7739.39 194.432 2
 3 -2 5 7679.98 192.13 10
 -3 -2 5 7525.17 173.473 12
 3 2 5 7882.8 198.458 1
 3 -2 -5 7814.25 124.269 7
 3 -2 5 7825.95 126.627 7
 -3 2 5 7576.97 134.24 5
 -3 2 -5 7758.02 133.31 5
 3 -2 5 7802.11 161.764 1
 -3 2 5 7504.39 218.996 1
 3 2 5 8036.93 184.483 2
 3 -2 6 10689 248.344 2
 3 -2 6 11606.2 262.734 10
 3 2 6 10983.2 295.962 10
 -3 -2 6 10800.8 235.199 12
 -3 2 6 11298.1 296.838 1
 3 -2 6 11137.3 284.459 11
 -3 -2 6 11591.9 237.674 11
 3 2 6 10912.1 236.009 2
 3 2 6 11162.3 265.104 1
 -3 -2 7 4104.48 147.176 12
 3 -2 7 3936.79 176.041 11
 -3 -2 7 4078.55 172.296 1
 -3 2 7 4414.96 192.813 1
 3 2 7 4442.03 165.449 1
 3 2 7 4143.54 188.943 10
 3 -2 7 4295.1 161.369 10
 3 -2 7 4192.48 146.178 2
 3 -2 8 221.085 62.2862 11
 3 2 8 95.1543 56.1971 10
 -3 -2 8 181.572 50.1243 1
 3 2 9 4727.34 228.27 10
 3 -2 9 4467.08 213.804 11
 3 2 9 4399.81 208.132 6
 3 -2 9 4376.01 213.105 12
 -3 2 10 2188 168.415 10
 3 2 10 2096.28 165.653 10
 3 2 10 2223.84 168.579 11
 3 -2 10 2576.54 170.556 11
 3 -2 10 2562.33 176.722 12
 3 2 10 2330.33 161.321 6
 3 3 0 10.9517 17.5316 10
 -3 -3 0 17.7114 14.3389 6
 3 -3 0 -7.73389 15.7596 9
 -3 3 0 -2.82416 16.9087 9
 3 -3 0 2.73694 17.2361 8
 3 -3 0 1.61105 11.6871 1
 3 -3 1 145961 1749.22 12
 3 -3 -1 143796 1754.01 9
 3 -3 1 140876 1754.41 9
 -3 3 -1 142556 1757.44 11
 3 -3 -1 141964 1747.01 1
 3 -3 1 142312 1700.4 1
 -3 3 1 143214 1753.41 1
 3 -3 -1 144196 1758.72 8
 3 -3 1 142469 1759.01 8
 -3 3 1 143640 1763.34 9
 -3 3 -1 140740 1761.22 9
 3 -3 -1 143226 1743.45 3
 -3 -3 -1 142724 1746.49 2
 3 3 1 141146 1765.09 10
 -3 -3 -1 144626 1764 10
 3 -3 -1 137780 1682.69 6
 3 3 1 142471 1750.95 6
 -3 -3 -1 139285 1751.3 6
 3 -3 -2 12118.2 213.636 8
 3 -3 2 11777.7 213.806 8
 -3 -3 -2 11750.7 224.905 1
 -3 3 2 12024.2 213.194 3
 3 -3 2 12199.9 228.777 11
 -3 3 -2 11977.3 227.507 11
 3 -3 2 11889.5 223.547 12
 -3 -3 -2 12250.4 215.835 2
 -3 3 2 12137.5 231.292 1
 -3 3 2 11983.1 217.527 9
 -3 3 -2 11863.1 217.557 9
 3 3 2 12026.7 236.509 10
 3 3 2 11671.2 220.53 6
 3 -3 -2 11663.2 208.924 9
 3 -3 2 11648.3 210.343 9
 3 -3 -3 2397.92 76.3917 8
 3 -3 3 2542.22 79.5314 8
 -3 -3 3 2479.1 75.802 12
 -3 3 3 2436.09 60.6089 6
 3 -3 3 2507.99 78.4179 10
 -3 3 -3 2519.46 82.9789 9
 -3 3 3 2505.99 83.3425 9
 -3 -3 -3 2537.13 87.0516 2
 3 -3 -3 2457.49 48.1427 2
 -3 -3 3 2381.83 60.4226 11
 3 -3 3 2465.34 95.4326 12
 3 -3 3 2442.07 95.5363 11
 3 -3 -3 2531.66 77.0851 9
 3 -3 3 2434.21 77.0694 9
 -3 3 3 2336.96 98.0395 1
 -3 -3 -3 2455.46 89.7249 1
 3 3 3 2365.21 91.8333 6
 3 3 3 2598.41 105.125 10
 3 -3 4 32344.5 472.705 10
 3 -3 4 31215.5 509.986 11
 -3 -3 4 31949.2 443.519 11
 -3 -3 -4 32144.3 438.528 7
 -3 -3 4 31373.3 437.016 7
 -3 3 -4 31469.2 458.193 9
 -3 3 4 31478.6 456.271 9
 3 3 4 31538.1 505.916 6
 3 3 4 31970.5 534.398 10
 -3 3 4 31729.3 449.843 4
 -3 3 -4 31666.9 449.786 4
 -3 -3 -4 31888 485.106 2
 -3 3 4 30649.3 527.529 1
 -3 -3 -4 31579.2 489.101 1
 -3 -3 4 31823.8 465.622 12
 3 3 -4 31824.9 455.743 5
 3 3 4 31735 454.853 5
 -3 -3 -5 3163.81 77.034 7
 3 -3 5 3137.29 77.425 7
 3 -3 -5 3188.67 76.4542 7
 3 3 5 3048.54 124.946 1
 3 3 5 2980.11 79.9419 4
 3 3 -5 3047.99 82.0412 4
 -3 -3 5 2989.36 103.96 12
 -3 -3 5 3078.11 96.5125 11
 -3 -3 -5 3117.41 112.565 2
 3 -3 5 3132.64 121.243 2
 3 3 -5 2967.92 82.5336 5
 -3 3 -5 3016.12 82.9986 5
 -3 3 5 3127.28 84.5015 5
 -3 -3 -5 3088.99 113.553 1
 3 -3 5 3090.96 108.631 10
 -3 3 5 3099.53 138.494 1
 3 -3 5 3106.83 88.3004 1
 3 -3 6 18600.9 352.044 10
 3 -3 6 18792.7 366.92 2
 3 3 6 19701.1 393.961 1
 -3 3 6 19763.6 426.289 1
 3 3 6 20171.3 403.367 6
 3 3 6 18568 421.374 10
 3 -3 6 19293 402.108 11
 -3 -3 6 19251.8 335.182 11
 -3 -3 7 6287.57 185.267 12
 3 -3 7 6137.58 221.532 11
 3 -3 7 6259.4 190.33 2
 -3 3 7 6532.23 241.601 1
 3 3 7 6422.67 213.978 1
 3 3 7 6538.57 221.496 6
 -3 -3 7 6203.73 209.501 1
 3 -3 7 6104 224.043 12
 3 3 7 6880.73 251.203 10
 3 3 8 259.582 70.4334 10
 3 -3 8 113.404 54.1775 11
 3 3 8 203.501 54.2482 6
 3 -3 8 296.293 69.0475 12
 -3 -3 8 243.29 54.3927 1
 3 -3 9 5403.62 239.245 12
 3 3 9 5259.45 250.519 10
 3 3 9 5163.75 225.481 6
 3 -3 9 5562.57 235.774 11
 3 3 10 2356.14 172.519 11
 3 -3 10 2178.81 160.842 12
 3 3 10 2367.25 160.419 6
 3 3 10 2611.68 185.788 10
 -3 3 10 1899.5 165.572 10
 3 -3 10 2413.51 166.544 11
 3 4 0 23.0847 15.5083 3
 -3 -4 0 27.1288 19.3931 6
 -3 4 0 9.4274 18.8648 1
 3 -4 0 19.2416 17.2143 1
 3 -4 0 13.3991 21.2977 8
 -3 4 0 11.913 19.5197 12
 3 4 0 7.25937 20.2698 10
 -3 -4 0 7.17569 19.1453 10
 3 -4 0 -6.43241 20.8307 9
 -3 4 0 -13.9444 22.1643 9
 3 -4 1 51626.4 660.181 1
 -3 4 1 51122 704.82 1
 -3 4 -1 52890 719.369 9
 -3 4 1 52635.3 719.526 9
 3 4 1 51700.1 708.644 10
 -3 -4 -1 51123.9 707.055 10
 3 -4 -1 50671.4 696.117 1
 3 -4 -1 51367.7 709.44 9
 3 -4 1 51078.1 709.584 9
 3 -4 -1 52503 699.063 3
 -3 4 -1 50871.3 706.365 11
 -3 -4 -1 51604.8 699.777 6
 -3 4 -1 51454.2 697.643 12
 3 -4 1 52227.7 700.441 12
 3 -4 -1 51545.5 713.065 8
 3 -4 1 50866.2 712.343 8
 -3 4 2 13356.2 250.459 3
 3 4 2 14427.2 258.92 6
 -3 -4 -2 14557.1 271.437 1
 -3 -4 -2 13800.2 255.92 6
 3 4 -2 14261.2 234.199 12
 3 -4 2 14125.4 260.029 12
 -3 4 -2 14023.7 261.069 9
 -3 4 2 14282.7 261.789 9
 -3 -4 -2 14267.3 250.746 2
 3 -4 -2 14120.2 261.335 1
 -3 4 2 14520.5 273.887 1
 3 -4 2 14335 257.791 8
 3 -4 -2 14315.6 255.89 8
 3 4 2 14611.6 275.645 10
 3 -4 2 13772.1 251.478 9
 3 -4 -2 14496.1 253.625 9
 3 4 -2 14161.2 199.318 11
 -3 4 -2 13717.8 262.27 11
 3 -4 3 1912.54 88.0897 12
 -3 -4 -3 2001.14 87.3526 1
 -3 4 3 1903.57 95.61 1
 -3 -4 -3 1971.56 80.0601 2
 3 4 3 1763.44 93.7176 10
 3 4 3 1919.09 82.5984 6
 -3 4 3 1974.11 53.2113 6
 -3 4 3 1939 79.9286 9
 -3 4 -3 2022.5 81.2884 9
 3 -4 -3 1861.08 71.8056 9
 3 -4 3 1866.42 73.2173 9
 -3 4 3 1785.77 77.6795 3
 3 -4 3 1824.64 87.3642 11
 3 -4 3 1780.52 72.9656 8
 3 -4 -3 1976.22 75.4271 8
 3 4 4 21842.6 384.641 6
 -3 4 4 21246.4 318.204 6
 3 -4 4 21965 336.245 10
 -3 -4 4 21091.7 349.409 12
 -3 4 -4 21601.3 351.247 9
 3 -4 4 21309.7 337.007 9
 3 -4 -4 21944.8 336.436 9
 -3 -4 -4 21762.6 363.924 2
 3 -4 -4 21641.7 287.409 2
 3 -4 -4 21238.5 337.044 8
 3 -4 4 21163.1 339.889 8
 -3 -4 -4 22083.1 381.316 1
 -3 4 4 21952 417.128 1
 3 -4 4 21031.5 388.408 11
 3 -4 5 1150.63 51.6759 7
 3 -4 -5 1155.43 50.5899 7
 -3 4 5 1112.71 55.7002 6
 3 -4 5 1238.7 85.9492 12
 -3 -4 5 1069.99 64.8339 12
 3 -4 5 1185.19 78.1529 2
 3 4 5 1066.48 54.8661 5
 3 4 -5 1099.19 55.131 5
 3 -4 5 1051.5 59.6226 10
 3 4 5 1193.14 92.8155 10
 -3 -4 -5 1056.5 47.5005 7
 -3 -4 5 1128.9 48.4105 7
 -3 -4 -5 1104.74 67.683 2
 -3 4 -5 1179.83 54.7189 4
 -3 4 5 1182.99 55.8583 4
 -3 -4 5 1074.75 55.9451 11
 -3 4 5 1182.94 91.5936 1
 3 4 6 3460.91 169.523 10
 3 -4 6 3154.05 146.02 12
 3 4 6 3207.62 141.927 6
 3 -4 6 3276.44 145.589 11
 -3 4 6 3115.71 158.153 1
 3 -4 6 3114.06 131.414 2
 3 4 7 6539.01 254.337 10
 3 4 7 6296.28 218.299 6
 -3 -4 7 5913.24 184.194 12
 3 -4 7 6052.77 226.683 12
 3 -4 7 5893.67 214.988 11
 -3 4 7 6415 241.84 1
 3 -4 7 6091.2 192.717 2
 3 -4 8 84.9285 56.5268 11
 3 4 8 285.124 61.7243 6
 -3 -4 8 131.812 47.758 1
 3 4 8 180.043 62.9198 10
 3 -4 8 121.091 59.144 12
 3 -4 9 4292.18 206.522 11
 3 4 9 4140.4 200.78 6
 3 4 9 4424.33 236.043 10
 3 -4 9 4072.64 210.067 12
 3 4 10 1289.38 140.184 10
 3 -4 10 925.959 116.845 12
 3 4 10 1146.66 112.376 6
 -3 4 10 1076.03 140.432 10
 3 -5 0 21.8954 18.5153 1
 -3 -5 0 18.5695 19.6588 10
 3 5 0 39.8901 21.1592 10
 -3 5 0 14.7894 20.0098 12
 3 -5 0 -3.33649 21.6101 3
 3 5 0 -4.5361 17.2685 3
 -3 5 0 33.8414 26.1231 9
 3 -5 0 19.4945 22.8419 9
 3 -5 1 48972.2 645.81 1
 -3 5 1 48132.7 689.546 1
 3 5 1 48534.2 682.226 10
 -3 5 -1 48324.1 678.586 12
 -3 -5 -1 49247.9 679.665 6
 3 -5 -1 48587.6 678.738 1
 3 -5 -1 48595.4 680.916 3
 3 -5 -1 48304 693.76 9
 3 -5 1 48921.2 695.23 9
 -3 5 -1 48798.6 704.32 9
 -3 5 1 48540.6 704.381 9
 3 -5 -2 34226.5 526.91 8
 3 -5 2 34456.2 529.117 8
 -3 5 2 35347.4 536.447 9
 -3 5 -2 34683.5 534.322 9
 -3 -5 -2 35103.9 514.678 2
 -3 5 2 35015.1 521.321 3
 -3 -5 -2 34385 522.372 6
 -3 -5 -2 34505.1 544.21 1
 -3 5 2 34373.7 544.844 1
 3 5 2 35270.6 541.948 10
 3 5 -2 35021.1 500.386 12
 3 -5 2 35182.7 528.503 12
 3 -5 -2 35185.6 530.543 1
 -3 5 -2 34609.6 528.877 11
 3 5 2 35298 520.935 6
 3 -5 -2 33802 521.71 9
 3 -5 2 35087.1 526.167 9
 -3 5 3 11246 232.932 3
 -3 5 3 10666.3 255.924 1
 3 5 3 11097.6 232.995 6
 -3 5 3 11056 232.223 9
 -3 5 -3 10618.4 229.051 9
 -3 -5 -3 11108.8 245.795 1
 3 -5 3 10516.9 219.154 9
 3 -5 -3 11159.7 222.512 9
 -3 5 -3 10685.8 238.267 11
 3 -5 -3 10982.4 224.306 8
 3 -5 3 10515.1 222.41 8
 -3 -5 -3 10882.9 221.662 2
 3 -5 -3 10816 241.423 1
 3 5 3 10984.5 254.982 10
 3 -5 3 10476.1 236.183 12
 3 -5 4 20640.5 340.633 9
 3 -5 -4 20209.4 336.186 9
 -3 5 4 20423.6 306.5 6
 3 5 4 20277 371.448 6
 -3 5 4 20226.9 368.344 3
 3 -5 -4 20988 343.138 8
 3 -5 4 20169.8 341.978 8
 -3 -5 4 20233.4 346.952 12
 -3 -5 -4 20706.3 355.068 2
 -3 5 4 20407.1 409.737 1
 -3 -5 -4 20398.7 379.115 1
 3 -5 -4 20428.9 290.465 2
 -3 -5 -5 429.678 34.9034 7
 -3 -5 5 457.879 35.9878 7
 -3 -5 5 385.982 45.9525 12
 3 -5 5 483.669 60.3712 12
 3 -5 -5 425.595 37.4097 9
 3 -5 5 467.968 38.6733 9
 -3 -5 5 440.201 42.9423 9
 -3 -5 -5 540.47 49.3471 2
 3 -5 -5 463.627 38.477 8
 3 -5 5 496.118 40.0213 8
 3 -5 5 419.497 55.9808 11
 -3 5 5 433.43 65.1426 1
 3 5 5 345.276 62.1586 10
 -3 5 5 458.651 36.8626 6
 3 5 5 446.052 54.0386 6
 3 -5 6 11748 289.37 2
 3 5 6 12615.5 345.382 10
 -3 -5 -6 12226.2 291.315 1
 3 -5 6 11674.4 308.673 12
 -3 -5 6 12069.6 269.839 12
 3 5 6 11778.3 295.169 6
 3 -5 6 12367.7 307.122 11
 -3 5 6 12734.8 342.131 1
 3 -5 7 9648.23 294.979 12
 -3 -5 7 10239.8 254.369 12
 3 5 7 9603.91 323.209 10
 3 -5 7 9877.37 262.849 2
 -3 5 7 9863.55 316.151 1
 3 5 7 9740.98 279.785 6
 3 -5 7 9643.68 285.592 11
 3 -5 8 207.527 64.1283 12
 3 5 8 254.271 60.4529 6
 3 -5 8 171.309 63.3504 11
 3 5 8 242.072 73.0072 10
 3 -5 9 4521.57 221.412 12
 3 5 9 4129.12 236.589 10
 3 -5 9 4481.57 211.068 11
 3 5 9 3939.91 194.161 6
 3 -5 10 1508.63 141.132 12
 -3 5 10 1120.89 138.84 10
 3 5 10 1298.26 146.809 10
 3 -6 0 9.27561 22.9117 9
 -3 6 0 19.8398 25.9895 9
 -3 6 0 39.3433 21.6406 12
 3 6 0 19.4151 17.2981 3
 3 -6 0 -59.0466 26.8497 3
 3 6 0 23.3265 19.3929 10
 3 -6 0 -9.98248 18.3788 1
 3 -6 -1 39081.1 582.287 3
 3 -6 1 39143.7 597.975 9
 3 -6 -1 38852.2 597.405 9
 -3 6 -1 38961.2 605.497 9
 -3 6 1 38549.1 605.44 9
 -3 6 -1 38336.6 576.659 12
 -3 6 1 39126.9 595.47 1
 3 -6 1 39422.2 550.26 1
 3 -6 -1 39182.4 577.732 1
 3 6 1 38826 576.13 10
 -3 -6 -1 38828.6 576.456 6
 -3 -6 2 20726.7 314.022 3
 -3 6 2 21089.5 366.174 3
 -3 6 2 21007.5 389.415 1
 -3 -6 -2 20527 386.476 1
 3 -6 2 20806.2 323.966 1
 3 6 -2 20539.5 347.542 12
 3 -6 2 20528.6 367.052 12
 3 -6 -2 21203.3 372.117 9
 3 -6 2 20522.7 370.37 9
 3 6 2 21574.1 380.534 10
 -3 6 -2 20686.5 369.477 12
 -3 6 -2 21191.1 371.864 11
 3 6 -2 21503.2 309.193 11
 -3 -6 -2 21098.7 363.484 6
 3 -6 -2 21217.4 372.68 1
 -3 6 2 21294.3 382.734 9
 -3 6 -2 20886.4 380.754 9
 -3 6 3 6807.17 204.228 1
 -3 -6 -3 6632.93 192.704 1
 -3 -6 3 6888.36 118.16 10
 3 -6 -3 7118.59 178.629 9
 3 -6 3 7207.61 181.072 9
 3 6 -3 6607.65 166.136 12
 3 -6 -3 6823.78 177.85 8
 3 -6 3 6775.97 178.609 8
 -3 6 -3 6744.17 184.882 11
 -3 6 3 6966.55 183.281 3
 3 6 3 6525.2 194.277 10
 3 6 3 6656.35 176.357 6
 -3 -6 -3 6783.28 171.002 2
 3 -6 -4 20777.9 359.418 9
 3 -6 4 21125.8 362.86 9
 -3 -6 -4 20959.8 366.747 2
 -3 6 4 20591.3 428.894 1
 3 -6 4 19922.9 396.188 12
 3 -6 -4 20617.4 361.658 8
 3 -6 4 20836 363.582 8
 3 6 4 21197.9 427.11 10
 3 -6 5 4223.18 127.868 8
 3 -6 -5 4119.82 124.395 8
 -3 -6 -5 4061.55 132.594 9
 -3 -6 5 4307.13 136.13 9
 -3 -6 -5 4257.66 161.049 1
 -3 6 5 4234.92 158.061 3
 3 6 5 4189.31 184.243 10
 3 6 5 4540.55 159.51 6
 3 -6 -5 4415.24 126.104 9
 3 -6 5 4180.63 125.301 9
 3 -6 5 4228.78 166.078 12
 -3 6 5 4081.19 179.976 1
 -3 -6 -6 7011.43 193.919 2
 3 6 6 6393.04 248.999 10
 -3 6 6 6910.07 219.476 3
 -3 -6 6 6905.3 197.901 12
 3 -6 6 6607.37 227.451 12
 3 6 6 6898.48 217.408 6
 -3 6 6 6941.04 254.679 1
 -3 -6 -6 6839.09 218.241 1
 3 6 7 6022.24 215.453 6
 3 -6 7 5929.22 203.348 2
 -3 -6 7 5821.8 190.519 12
 3 -6 7 5775.83 226.554 12
 3 6 7 5671.98 250.296 10
 -3 6 7 5474 207.096 3
 -3 6 8 157.49 57.8337 3
 3 6 8 292.87 64.4897 6
 3 -6 8 191.396 68.2856 12
 3 6 8 242.637 78.1289 10
 3 6 9 3246.67 176.243 6
 -3 6 9 3593.95 183.305 3
 3 6 9 3353.08 219.229 10
 3 -6 9 3401.72 197.485 12
 3 6 10 1864.48 178.076 10
 -3 6 10 1681.93 163.935 10
 3 -6 10 1782.88 149.431 12
 3 7 0 19.1508 19.7104 10
 -3 7 0 17.2217 28.3597 9
 -3 7 0 -4.22377 24.7446 12
 3 7 0 13.2089 18.4661 3
 3 -7 0 18.2553 25.5208 3
 3 -7 0 -11.8565 19.8274 1
 3 -7 0 16.3004 25.109 9
 3 7 1 42164.3 608.536 3
 3 -7 -1 41538.5 629.599 3
 3 -7 -1 41330.1 623.529 1
 3 7 1 42443.8 617.606 10
 3 -7 -1 41419.3 649.034 9
 3 -7 1 41608.1 648.7 9
 -3 7 -1 39937.7 620.869 12
 3 -7 1 42223.9 599.202 1
 -3 7 1 40844.1 656.207 9
 -3 7 -1 40798.8 654.875 9
 -3 -7 -1 41529.9 621.704 6
 3 -7 2 1762 73.605 1
 -3 7 2 1699.66 99.5011 1
 -3 -7 -2 1826.06 100.577 1
 -3 7 -2 1687.38 88.2491 11
 3 7 2 1701.43 89.3545 10
 -3 7 2 1581.7 84.0849 3
 3 -7 -2 1693.06 89.5432 1
 -3 -7 2 1638.67 66.0501 3
 3 7 -2 1624.84 78.9707 12
 -3 7 -2 1681.33 88.993 12
 -3 -7 -2 1672.19 85.0041 6
 3 -7 -2 1847.86 61.5135 6
 3 -7 -2 1765.76 92.8172 9
 3 -7 2 1539.4 87.2596 9
 3 7 -3 4.44578 25.1621 12
 -3 7 -3 -10.942 25.2824 11
 -3 -7 -3 40.5686 25.814 2
 -3 7 3 7.00722 31.2036 1
 -3 -7 3 5.7253 20.0002 3
 3 7 -3 7.49382 16.4702 11
 3 -7 -3 30.7612 27.235 9
 3 -7 3 20.7952 25.2788 9
 3 -7 -3 20.7851 26.8473 8
 3 -7 3 -15.7908 27.9613 8
 3 -7 4 25281.4 477.813 12
 -3 7 4 26223.7 520.177 1
 3 -7 -4 27041.1 495.048 1
 3 7 4 27191.7 514.285 10
 -3 7 4 26280 474.613 3
 3 -7 4 26072.5 448.504 8
 3 -7 -4 25932.2 445.606 8
 3 -7 4 25691.2 445.649 9
 3 -7 -4 26165.6 445.98 9
 -3 -7 -4 26551.4 494.45 1
 3 -7 5 444.184 48.0621 8
 3 -7 -5 463.3 48.3603 8
 3 7 5 437.321 57.9958 6
 3 7 5 552.99 75.6648 10
 3 -7 -5 329.07 42.4342 9
 -3 -7 5 412.196 51.211 9
 -3 -7 -5 342.233 47.962 9
 -3 -7 -5 413.37 50.0836 2
 3 -7 5 429.82 64.0362 12
 -3 -7 -5 480.848 62.1608 1
 -3 7 5 345.473 65.4182 1
 3 -7 5 487.89 49.8327 9
 -3 7 5 379.724 58.3524 3
 3 -7 6 7106.62 243.82 12
 -3 7 6 6460.83 223.123 3
 3 7 6 6924.74 221.715 6
 -3 -7 -6 7136.37 201.038 2
 3 7 6 7348.19 273.907 10
 -3 7 6 7334.52 272.752 1
 -3 -7 -6 7295.61 236.657 1
 3 -7 7 2639.2 141.017 2
 3 -7 7 2708.76 157.142 12
 3 7 7 2792.09 145.207 6
 3 7 7 2790.83 181.802 10
 -3 7 7 2469.02 144.579 3
 3 -7 8 22.2477 62.2059 12
 3 7 8 14.2102 58.2101 10
 -3 7 8 108.875 59.2611 3
 3 7 8 36.4262 48.378 6
 3 7 9 2408.45 191.751 10
 3 -7 9 2466.83 173.209 12
 -3 7 9 2231.97 152.035 3
 3 -8 0 4.58036 23.3244 1
 3 -8 0 20.8388 28.413 3
 3 8 0 11.4489 22.1076 3
 -3 8 0 14.7018 26.7271 12
 3 8 0 -3.46265 20.0589 10
 3 -8 0 -6.2449 25.5805 9
 3 -8 1 31868.6 534.846 3
 3 8 -1 33255.9 461.994 10
 3 -8 1 32224.5 555.595 9
 3 -8 -1 31209.1 551.692 9
 -3 8 -1 32797.7 532.943 12
 3 -8 1 32247.3 505.238 1
 3 -8 -1 32191.5 528.656 1
 -3 -8 -1 32734.3 527 6
 3 8 1 32947.4 516.677 10
 3 -8 -1 31833 536.386 3
 3 8 1 33040.7 513.496 3
 3 -8 2 12966.4 252.798 1
 -3 8 -2 13375.8 289.566 11
 -3 8 -2 12848.7 286.968 12
 3 8 -2 12548.9 269.907 12
 3 -8 -2 12509.7 292.543 9
 3 -8 2 13036.5 296.775 9
 3 8 2 12373.9 280.395 10
 -3 -8 2 12800.2 239.024 3
 -3 8 -2 12834.4 191.839 10
 3 -8 -2 13008.2 224.906 6
 -3 -8 -2 12745 276.601 6
 3 -8 -3 6375.42 202.571 1
 -3 8 3 6344.72 195.876 3
 -3 -8 -3 6563.31 212.364 1
 -3 8 3 6743.92 224.309 1
 -3 -8 3 6949.86 158.773 3
 3 8 -3 6575.18 185.111 12
 3 8 -3 6845.17 151.166 11
 -3 8 -3 6858.51 199.692 11
 -3 -8 -3 6177.88 185.464 6
 3 -8 -3 6666.22 197.014 9
 3 -8 3 6583.64 197.479 9
 -3 -8 4 22850.5 368.006 3
 -3 8 4 21899.9 479.09 1
 3 8 4 21863.8 466.865 10
 3 -8 4 22729.6 448.649 12
 3 -8 -4 22172.4 413.949 9
 3 -8 4 21842.9 414.838 9
 -3 -8 -4 21691.6 455.465 1
 3 -8 -4 22913.8 456.673 1
 -3 8 4 23083.2 444.176 3
 -3 8 -4 23061 438.325 11
 -3 -8 4 21632.4 429.822 9
 -3 -8 -4 22102.1 405.908 2
 -3 -8 5 7588.32 215.413 9
 -3 -8 -5 7412.22 212.424 9
 -3 8 5 7268.14 263.685 1
 3 -8 5 7890.02 205.606 9
 3 -8 -5 7293.56 197.737 9
 -3 -8 -5 7407.24 242.924 1
 -3 8 5 7727.27 239.6 3
 3 8 5 7595.51 222.641 6
 -3 -8 -5 7117.73 201.164 2
 3 -8 5 6995.31 236.495 12
 3 8 5 7655.21 265.195 10
 -3 -8 -6 8604.57 272.475 1
 3 -8 6 8681.57 278.165 12
 -3 8 6 8633.9 270.643 3
 3 8 6 8628.42 253.166 6
 -3 -8 -6 8447.79 228.014 2
 3 8 6 8786.71 308.979 10
 3 -8 7 2990.33 169.73 12
 3 8 7 3075.72 194.776 10
 3 8 7 2903.91 150.192 6
 -3 8 7 2876.41 162.067 3
 3 -8 8 45.9936 55.9105 12
 3 8 8 36.5798 40.7238 6
 3 8 8 29.8539 68.9802 10
 -3 8 8 -10.6046 50.7259 3
 -3 8 9 3266.79 188.485 3
 3 -8 9 3396.77 199.735 12
 3 8 9 3561.62 233.552 10
 3 -9 0 -5.87622 32.0481 3
 -3 9 0 5.60156 28.1021 12
 3 -9 0 20.8318 27.6656 1
 3 -9 0 -7.08476 40.5724 9
 3 9 0 11.1495 23.4051 10
 -3 -9 0 11.1306 27.4938 6
 -3 9 -1 19044.3 378.089 12
 3 -9 1 19386.1 356.951 1
 -3 -9 -1 18989 410.706 1
 3 9 -1 19750.4 306.247 10
 -3 -9 -1 19535.8 374.273 6
 3 -9 1 19328.3 381.193 3
 3 9 1 18822.2 355.06 10
 3 -9 -1 19958.7 407.13 9
 3 -9 1 18880.8 401.334 9
 3 -9 2 6605.93 199.627 3
 3 9 -2 6613.93 190.869 12
 -3 9 -2 6625.11 201.866 12
 3 -9 -2 6866.44 154.754 6
 -3 -9 -2 6726.25 193.876 6
 -3 -9 -2 6912.8 226.128 1
 3 -9 2 6680.46 176.997 1
 -3 9 -2 6629.34 201.246 11
 3 -9 -2 6783.11 212.803 9
 3 -9 2 6830.74 213.83 9
 3 -9 -2 6692.88 206.92 1
 -3 9 3 1010.78 83.1506 3
 -3 -9 -3 1251.29 83.2595 6
 -3 -9 -3 1061.24 76.2061 2
 3 9 3 1328.81 95.9653 10
 3 -9 -3 1150.73 89.3959 1
 3 9 -3 1239.83 83.3142 12
 -3 -9 3 1340.02 72.0275 3
 3 9 3 1325.66 91.4771 3
 -3 9 -3 1049.18 81.9527 11
 3 9 -3 1299.58 65.3394 11
 3 -9 -3 1278.11 90.63 9
 3 -9 3 1271.79 90.2457 9
 -3 -9 -3 1288.68 99.4868 1
 3 -9 3 1208.33 70.5827 1
 -3 9 4 17490.1 391.204 3
 3 -9 -4 17676.2 373.451 8
 3 -9 4 16916.6 372.07 8
 3 9 4 17849.9 414.942 10
 -3 -9 4 17304.1 383.729 9
 -3 -9 -4 17743.6 385.595 9
 -3 -9 -4 17561.5 357.164 2
 -3 9 4 18215.3 434.503 1
 -3 -9 -4 17770.5 414.335 1
 3 -9 -4 17668 402.218 1
 -3 9 -4 17651.2 380.138 11
 3 -9 -4 17274.7 367.083 9
 3 -9 4 17860.4 373.099 9
 -3 -9 -5 61.2594 36.1645 9
 3 -9 5 90.9667 37.4561 9
 3 -9 -5 53.2011 30.1096 9
 -3 -9 5 20.8529 36.9313 9
 3 -9 -5 24.6283 30.4254 8
 3 -9 5 69.5213 33.5808 8
 3 -9 5 44.1936 46.3192 12
 -3 -9 -5 128.85 45.4731 1
 -3 9 5 54.9576 67.197 1
 3 9 5 41.8326 53.2602 10
 -3 -9 -5 140.882 45.3957 2
 -3 9 5 33.7235 38.2646 3
 3 9 6 4765.44 231.89 10
 -3 -9 -6 5184.02 216.052 1
 -3 -9 -6 4985.22 172.348 2
 3 -9 6 5009.61 214.572 12
 -3 9 7 3818.88 193.932 3
 3 -9 7 4041.77 204.526 12
 3 9 7 3904.34 177.16 6
 3 9 7 4136.91 229.497 10
 -3 -9 -7 4109.51 198.746 1
 -3 9 8 180.97 71.2401 3
 3 -9 8 96.1207 61.1965 12
 3 9 8 46.8164 72.1259 10
 3 -9 9 2335.05 172.987 12
 3 9 9 2596.54 211.203 10
 -3 9 9 2492.43 206.013 10
 -3 9 9 2546.02 172.269 3
 3 -10 0 -7.96005 34.7581 9
 3 -10 0 -6.54555 34.2979 3
 -3 -10 0 18.5419 29.0672 6
 3 10 0 -3.96574 28.7686 10
 -3 10 0 -6.33492 32.7299 12
 3 10 1 14660.7 302.266 10
 3 -10 -1 14524.2 352.895 9
 3 -10 1 15190.6 357.882 9
 3 -10 -1 14644.7 330.194 1
 3 10 -1 15010.3 324.985 12
 -3 10 -1 14878.2 331.232 12
 3 -10 -1 14445.9 276.835 6
 -3 -10 -1 14855.9 324.12 6
 3 -10 1 14782.1 309.101 1
 -3 -10 -1 14601.3 362.084 1
 3 -10 1 14636.5 329.837 3
 3 -10 2 11997.5 295.244 3
 3 10 2 11883.5 288.315 3
 -3 10 -2 12180 302.212 12
 3 10 -2 12371.7 288.878 12
 -3 -10 -2 12172.2 287.062 6
 3 -10 -2 12377.2 239.711 6
 3 -10 -2 12077.3 304.896 1
 -3 10 -2 12170.8 298.714 11
 3 -10 2 12279.1 268.228 1
 -3 -10 -2 12310 329.978 1
 3 -10 -2 12135.6 313.521 9
 3 -10 2 12176.1 315.383 9
 -3 10 3 3091.28 150.016 3
 -3 -10 -3 3439.27 168.962 1
 -3 -10 -3 3121.85 138.017 6
 3 10 -3 3477.47 144.749 12
 -3 -10 3 3471.64 164.05 9
 -3 -10 -3 3709.97 167.387 9
 3 -10 -3 3553.4 156.77 9
 3 -10 3 3600.07 158.344 9
 3 10 3 3508.21 158.62 10
 3 -10 -3 3245.21 157.41 1
 -3 10 -3 3195.07 144.309 11
 3 10 -3 3532.34 115.845 11
 3 10 3 3412.72 152.021 3
 -3 -10 3 3630.52 122.687 3
 3 10 4 9224.48 291.425 10
 3 -10 -4 9834.84 268.155 9
 3 -10 4 9491.2 265.189 9
 3 -10 -4 9362.68 286.174 1
 -3 -10 -4 9369.94 295.441 1
 -3 -10 4 9391.8 278.511 9
 -3 -10 -4 9859.18 281.286 9
 -3 10 4 9756.32 283.876 3
 3 10 4 9426.86 278.313 3
 -3 10 -4 9378.36 267.502 11
 3 -10 4 9521.28 270.828 8
 3 -10 -4 9503.54 267.725 8
 -3 -10 -4 9141.77 248.837 2
 3 10 5 1341.18 125.587 10
 -3 -10 -5 1308.59 112.328 1
 -3 10 5 1174.58 104.794 3
 3 -10 -5 1265.71 109.861 1
 3 -10 5 1180.54 89.9933 8
 3 -10 -5 1385.81 93.3809 8
 -3 -10 -5 1247.89 96.8568 9
 -3 -10 -5 1386.32 94.5547 2
 3 -10 -5 1072.21 83.2499 9
 -3 -10 -6 2186.81 146.35 1
 -3 -10 -6 2060.93 114.241 2
 3 10 6 2129.4 164.239 10
 -3 10 6 2104.76 141.481 3
 -3 -10 -7 4590.37 220.518 1
 -3 10 7 4233.94 211.23 3
 3 10 7 4338.17 244.066 10
 -3 10 8 60.0202 62.9016 3
 3 10 8 16.2972 80.5132 10
 -3 10 9 2401.8 176.616 3
 3 -11 0 -26.7623 33.0529 1
 3 -11 0 35.4099 41.6326 9
 3 11 0 -4.16141 26.706 10
 -3 -11 0 6.82908 43.8257 6
 -3 11 0 7.09657 36.6651 12
 3 -11 0 -14.4768 48.1423 3
 3 -11 -1 22297.1 471.39 9
 3 -11 1 22073 470.216 9
 3 -11 -1 20114.5 428.6 1
 -3 11 1 21689.6 432.909 12
 3 11 -1 20843.8 424.337 12
 -3 11 -1 21225.9 434.925 12
 -3 -11 -1 20346.8 469.916 1
 3 -11 1 21380 435.971 3
 3 11 1 20635.9 410.937 3
 -3 -11 -1 21687.8 424.747 6
 3 -11 -1 20921.7 371.975 6
 3 -11 2 9791.09 271.873 3
 3 11 2 9850.38 269.583 3
 3 11 -2 9851.71 265.337 12
 -3 11 -2 10033.5 278.327 12
 -3 -11 -2 9491.65 299.548 1
 -3 -11 -2 9649.76 299.35 9
 -3 -11 2 9685.1 300.224 9
 3 11 2 10369.1 268.508 10
 3 -11 -2 10196.5 295.428 9
 3 -11 2 9495.12 285.919 9
 3 -11 -2 9586.9 278.732 1
 -3 11 -2 10104 274.86 11
 -3 -11 -2 9963.47 262.997 6
 3 -11 -2 10301.2 220.293 6
 3 11 3 1852.2 119.557 3
 -3 11 -3 2058.73 120.452 11
 3 -11 3 2280.91 128.52 3
 -3 -11 -3 2239.59 120.6 6
 3 11 -3 2388.49 125.516 12
 -3 -11 -3 2356.04 146.608 1
 3 11 3 2362.3 135.463 10
 -3 11 -3 2162.78 131.346 12
 3 -11 -3 2241.91 132.301 9
 3 -11 3 2363.05 135.098 9
 3 -11 -3 2294.46 135.958 1
 -3 -11 3 2083.71 134.694 9
 -3 -11 -3 2033.81 133.322 9
 -3 11 4 8143.13 268.388 3
 3 -11 4 8307.47 257.578 9
 3 -11 -4 8586.24 259.634 9
 3 11 4 7929.26 274.406 10
 -3 -11 -4 8242.35 288.795 1
 3 -11 -4 7854.67 270.987 1
 -3 -11 -4 8295.16 243.372 2
 3 11 -4 8085.08 244.966 12
 3 -11 4 8572.65 266.039 8
 3 -11 -4 8416.5 262.603 8
 -3 11 -4 7937.63 248.212 11
 3 11 4 7564.87 258.997 3
 -3 -11 4 8632.27 275.365 9
 -3 -11 -4 8291.36 268.651 9
 -3 11 5 1233.46 112.526 3
 3 11 5 1421.76 124.986 10
 3 -11 5 998.73 90.0587 8
 3 -11 -5 1360.07 100.974 8
 -3 -11 -5 1214.31 115.522 1
 3 -11 -5 1167.26 110.12 1
 3 11 5 1222.77 111.843 3
 3 -11 -5 986.879 87.4566 9
 -3 -11 -5 1077.63 96.1715 9
 -3 -11 -5 1191.95 90.5845 2
 3 11 6 6807.06 272.722 3
 -3 11 6 7214.19 273.843 3
 -3 -11 -6 7278.56 280.596 1
 3 11 6 7331.58 303.099 10
 -3 -11 -6 7312.05 228.929 2
 3 11 7 4264.43 246.452 10
 -3 11 7 4357.88 224.055 3
 3 11 7 4705.87 239.949 3
 -3 -11 -7 5103.08 237.253 1
 -3 11 8 50.6889 67.3203 3
 3 11 8 153.434 72.0697 3
 3 11 8 -16.901 83.497 10
 3 -12 0 -9.77501 41.8209 9
 -3 -12 0 -21.1496 48.8678 9
 -3 12 0 15.8242 39.0874 12
 3 -12 0 -7.49147 38.1485 1
 -3 -12 0 41.1541 58.2302 1
 -3 -12 0 30.0267 39.8767 6
 3 -12 1 14384.6 331.212 1
 -3 -12 -1 14190.7 386.627 1
 3 -12 1 14356.3 347.976 3
 -3 12 -1 13646 344.455 12
 -3 12 1 13829.9 341.658 12
 3 12 -1 14098.2 339.634 12
 -3 -12 -1 14594.3 340.642 6
 3 -12 -1 13761.4 289.819 6
 3 -12 -1 13921 346.858 1
 3 -12 1 14179.6 375.5 9
 3 -12 -1 13779.2 370.452 9
 -3 -12 1 13460 381.204 9
 -3 -12 -1 13771.2 382.586 9
 3 -12 2 1645.78 101.192 1
 -3 -12 -2 1664.16 130.095 1
 3 12 2 1469.92 105.422 3
 -3 -12 2 1654.71 126.646 9
 -3 -12 -2 1477.4 122.849 9
 -3 -12 -2 1841.95 114.665 6
 3 -12 2 1821.6 120.077 3
 3 -12 -2 1775.09 123.819 9
 3 -12 2 1737.05 124.495 9
 3 -12 -2 1741.81 118.359 1
 3 12 2 1809.45 115.258 10
 -3 12 -2 1689.68 113.092 11
 3 12 -2 1716.55 110.14 12
 -3 12 -2 1641.82 116.686 12
 3 12 -3 415.527 65.5329 12
 -3 12 -3 403.357 68.0017 12
 3 12 3 459.953 67.5534 3
 3 -12 3 421.339 67.5077 3
 -3 -12 -3 498.904 69.1281 6
 3 -12 -3 425.618 66.8461 9
 3 -12 3 580.198 77.2837 9
 -3 -12 -3 449.333 73.7362 9
 -3 -12 3 495.904 77.2727 9
 -3 -12 -3 478.271 76.6702 1
 3 -12 -3 370.969 66.8005 1
 -3 12 -3 502.626 68.8488 11
 3 12 3 433.593 72.6895 10
 3 -12 4 7629.99 250.742 3
 -3 -12 -4 7622.56 240.669 2
 -3 -12 -4 7931.35 293.484 1
 3 -12 -4 7054.18 266.504 1
 3 12 4 7576.29 271.162 10
 3 12 -4 7121.53 237.398 12
 3 -12 -4 7123.18 254.437 8
 3 -12 4 7466.29 261.593 8
 3 -12 4 7527.43 254.436 9
 3 -12 -4 7640.04 253.484 9
 -3 12 -4 7265.1 242.937 11
 3 12 4 6885.08 257.568 3
 -3 -12 -4 7068.89 258.627 9
 -3 -12 4 7508.23 265.375 9
 3 -12 -5 1160.83 99.6872 8
 3 -12 5 1126.6 99.6811 8
 -3 12 5 962.762 105.795 3
 3 -12 -5 847.044 106.487 1
 -3 -12 -5 963.558 88.3531 2
 3 12 5 1018.97 107.522 3
 3 12 5 1073.09 116.8 10
 -3 -12 -5 1077.11 116.412 1
 3 12 6 2284.26 171.986 10
 -3 12 6 2355.75 162.571 3
 -3 -12 -6 2255.76 163.963 1
 3 12 6 1941.07 152.801 3
 3 12 7 2479.85 196.932 10
 3 12 7 1954.92 158.073 3
 -3 12 7 2632.82 179.931 3
 -3 -12 -7 2220.85 165.006 1
 -3 12 8 119.75 73.4921 3
 3 12 8 43.527 67.0491 3
 3 12 8 -17.3809 85.8658 10
 -3 12 8 -34.9046 88.8723 10
 3 -13 0 24.9954 41.1615 1
 -3 -13 0 22.6917 48.5421 1
 -3 -13 0 -8.18154 44.0458 6
 -3 13 0 52.2377 44.9825 12
 -3 -13 0 34.6466 48.3703 9
 3 -13 0 21.3303 44.6692 9
 3 -13 1 13489.6 345.838 3
 3 13 -1 13000.4 336.561 12
 -3 13 -1 12828.7 342.834 12
 -3 13 1 13168.2 342.534 12
 -3 -13 -1 12369.9 377.144 9
 -3 -13 1 12777.5 382.237 9
 3 -13 1 13117.5 327.526 1
 3 -13 -1 12744.4 343.833 1
 -3 -13 -1 12837.9 379.832 1
 3 -13 -1 13063.4 371.574 9
 3 -13 1 13255.4 373.29 9
 3 -13 -1 12839.3 287.013 6
 -3 -13 -1 13017.1 332.432 6
 -3 -13 -2 4089.95 173.791 6
 3 13 2 4281.52 173.832 10
 3 13 2 3503.59 169.208 3
 3 -13 -2 3888.24 185.978 1
 -3 13 -2 3867.34 176.847 11
 3 -13 2 3764.36 174.036 3
 3 13 -2 3951.93 175.113 12
 -3 -13 -2 3596.62 197.735 1
 3 13 3 528.782 77.1168 10
 3 13 3 395.921 71.3389 3
 -3 -13 -3 703.75 78.282 6
 -3 13 -3 519.731 70.8409 11
 -3 -13 -3 486.316 85.1748 1
 3 -13 -3 603.994 82.4923 1
 3 -13 -4 7392.23 270.971 8
 3 -13 4 7904.45 282.212 8
 -3 -13 -4 7698.64 254.252 2
 3 13 4 8279.94 289.545 3
 3 13 4 8153.52 288.635 10
 -3 -13 -4 7474.4 298.513 1
 3 -13 -4 7960.44 293.053 1
 -3 -13 -5 717.357 80.4011 2
 3 13 5 714.982 104.326 10
 3 -13 -5 671.031 82.6209 8
 3 -13 5 748.805 90.063 8
 3 13 5 533.309 94.0831 3
 -3 -13 -5 759.201 104.47 1
 3 -13 -5 756.194 97.7822 1
 3 13 6 4427.22 231.135 3
 -3 13 6 3770.18 212.685 3
 -3 -13 -6 4402.27 235.901 1
 3 13 6 4387.29 246.587 10
 3 13 7 2246.08 175.527 3
 -3 -13 -7 2714.58 187.866 1
 -3 13 7 2318.41 175.36 3
 3 13 7 2539.97 200.633 10
 3 -14 0 18.3281 41.5852 1
 -3 -14 0 -24.756 50.7027 1
 3 -14 -1 6848.62 252.919 1
 3 -14 1 6847.97 235.895 1
 -3 -14 -1 7394.37 290.813 1
 -3 -14 1 7706.43 293.748 1
 3 -14 -2 6511.87 251.739 1
 -3 -14 -2 5748.37 259.224 1
 3 -14 -3 2125.3 156.429 8
 3 -14 3 1725.71 146.112 8
 -3 -14 -3 2117.23 162.855 1
 3 -14 -3 2699.11 170.008 1
 3 14 3 2388.21 148.186 10
 3 14 3 2236.04 149.001 3
 3 14 4 6498.64 265.801 3
 -3 -14 -4 6702.71 291.379 1
 3 -14 -4 6470.49 273.415 1
 -3 -14 -4 7325.17 253.343 2
 3 14 4 6987.46 272.685 10
 3 -14 4 6650.09 270.559 8
 3 -14 -4 6683.53 268.082 8
 3 -14 5 1224.93 119.853 8
 3 -14 -5 1366.07 120.592 8
 -3 -14 -5 1400.31 113.282 2
 3 14 5 1295.99 129.107 3
 3 14 5 1520.94 144.192 10
 -3 -14 -5 1176.27 134.883 1
 3 -14 -5 1368.35 135.407 1
 3 14 6 1748.4 154.676 3
 3 14 6 1793.14 165.385 10
 -3 -14 -6 1829.46 157.537 1
 -3 14 7 2412.73 199.454 10
 3 14 7 2182.28 191.234 10
 -3 -14 -7 2231.54 178.28 1
 3 -15 0 29.9089 43.5344 1
 -3 -15 0 26.6834 57.0813 1
 3 -15 1 4072.87 186.345 1
 3 -15 -1 4381.78 208.235 1
 -3 -15 1 4715.41 238.249 1
 -3 -15 -1 4569.42 237.934 1
 3 -15 -2 2367.45 159.425 1
 -3 -15 -2 2124.24 164.699 1
 -3 -15 2 2309.16 171.66 1
 -3 -15 -3 438.013 88.2254 1
 3 -15 -3 330.656 74.9881 1
 3 -15 -3 355.166 85.3039 8
 3 -15 3 346.842 82.49 8
 3 -15 4 5284.82 251.293 8
 3 -15 -4 5980.15 263.06 8
 3 -15 -4 5495.3 260.655 1
 -3 -15 -4 5731.96 276.583 1
 3 15 4 6462.5 262.902 10
 -3 -15 -4 6129.13 240.783 2
 3 15 4 6168.27 263.709 3
 3 15 5 26.55 64.5487 3
 -3 -15 -5 29.2288 44.2124 2
 3 -15 -5 23.2018 51.6595 8
 3 -15 5 11.9023 55.0023 8
 3 15 5 26.9434 61.133 10
 -3 15 5 13.5484 62.6093 10
 -3 -15 -5 -29.7444 62.2888 1
 3 -15 -5 -13.8636 51.3671 1
 3 15 6 1425.31 145.565 3
 -3 -15 -6 1377.33 146.928 1
 -3 15 6 1434.66 153.446 10
 3 15 6 1363.99 151.23 10
 3 -16 0 21.2953 47.4162 1
 -3 -16 0 57.0985 62.3324 1
 3 -16 -1 5311.55 235.528 1
 -3 -16 -1 5312.42 266.534 1
 -3 -16 1 4649.38 248.568 1
 -3 -16 -2 3743.23 230.484 1
 3 -16 -2 3851.1 209.442 1
 3 -16 -2 3872.09 230.727 8
 3 -16 2 3639.94 222.802 8
 -3 -16 2 4392.8 234.087 1
 -3 -16 -3 2226.66 153.281 2
 3 -16 -3 2164.7 162.735 1
 -3 -16 -3 1815.11 161.473 1
 3 -16 -3 2026.55 163.677 8
 3 -16 3 2026.77 169.255 8
 -3 -16 3 2163.09 169.362 1
 3 -16 -4 3868.3 218.359 8
 3 -16 4 3907.38 221.382 8
 -3 -16 -4 4174.32 205.725 2
 3 -16 -4 4133.2 228.325 1
 -3 -16 -4 4153.13 244.622 1
 -3 -16 -5 1454.03 150.126 1
 -3 -16 -5 1736.69 129.858 2
 3 -16 -5 1751.16 157.964 1
 -3 16 5 1666.97 148.788 10
 3 16 5 1497.9 148.291 10
 3 -16 -5 1442.25 135.762 8
 3 16 5 1596.37 152.705 3
 3 -17 0 -89.6904 62.6942 1
 -3 -17 0 45.2163 69.6515 1
 3 -17 0 48.1444 68.6606 8
 -3 -17 -1 4602.12 255.422 1
 -3 -17 1 5256.56 269.967 1
 3 -17 -1 5100.96 237.339 1
 3 -17 1 4478.46 258.805 8
 3 -17 -1 5226.53 273.553 8
 3 -17 -2 1449.19 135.128 1
 -3 -17 -2 1197.19 141.151 1
 -3 -17 2 1216.01 132.472 1
 3 -17 2 1056.97 130.726 8
 3 -17 -2 1032.19 133.857 8
 -3 -17 -3 197.135 67.9368 2
 3 -17 -3 54.2229 59.1945 1
 -3 -17 3 143.999 70.0203 1
 -3 -17 -3 79.7318 69.6331 1
 3 -17 3 -76.3644 63.9693 8
 3 -17 -3 15.052 64.4 8
 3 -17 -4 4194.39 236.501 1
 -3 -17 -4 4446.85 256.642 1
 3 -17 -4 3770.74 221.98 8
 3 -17 4 4209.38 236.301 8
 -3 -17 -4 4151.54 209.11 2
 -3 -18 0 -15.7252 76.4623 1
 3 -18 0 -17.0185 68.1086 8
 3 -18 1 3267.89 226.88 8
 3 -18 -1 3524.63 234.475 8
 -3 -18 -1 3152.73 218.843 1
 3 -18 -1 2941.39 187.023 1
 -3 -18 1 3139.65 215.556 1
 -3 -18 -2 1073.64 136.131 1
 -3 -18 2 1134.8 132.105 1
 3 -18 -2 1145.16 126.443 1
 3 -18 2 946.909 127.956 8
 3 -18 -2 1169.78 137.108 8
 3 -18 -3 426.26 97.6216 8
 -3 -18 -3 593.158 91.0807 2
 -3 -18 3 366.856 96.884 1
 3 -18 -3 335.603 82.9788 1
 -4 0 0 17269.1 266.682 7
 4 0 0 16665.1 246.716 11
 -4 0 0 17044.8 278.65 5
 4 0 0 17336.8 276.814 4
 -4 0 0 16686.9 272.589 4
 4 0 0 17505.9 266.71 7
 -4 0 0 17011.5 257.077 2
 4 0 0 17121.8 245.199 6
 4 0 -1 17661.4 269.426 7
 4 0 1 17589.2 269.848 7
 -4 0 -1 16824 281.64 10
 4 0 1 17490.5 283.944 10
 -4 0 -1 17844.3 277.083 2
 -4 0 1 17069.7 245.124 2
 4 0 1 17373.9 272.244 2
 -4 0 1 17429.5 282.566 5
 -4 0 -1 17087.9 280.872 5
 4 0 1 17076.5 269.366 11
 -4 0 1 17317.2 270.237 7
 -4 0 -1 17741.6 271.568 7
 4 0 -1 17351.4 231.528 3
 -4 0 1 17455.7 238.642 6
 -4 0 -1 17551.8 278.693 4
 4 0 1 17249.5 278.876 4
 4 0 -1 17266.9 279.079 4
 -4 0 1 17256.1 277.935 4
 -4 0 -2 83813 1023.15 1
 4 0 2 84057.5 1088.65 10
 -4 0 2 83805.2 1019.49 3
 -4 0 2 82943.5 1057.89 7
 -4 0 -2 82785.6 1058.19 7
 4 0 2 82630.1 1053.68 7
 4 0 -2 83797 1053.13 7
 -4 0 -2 83067.5 1087.97 10
 4 0 2 82401.5 1076.42 2
 -4 0 2 83768.3 1009.55 2
 -4 0 -2 83851.6 1083.44 2
 4 0 2 82923.8 1065.91 4
 4 0 -2 82618.6 1066.88 4
 -4 0 2 83613.7 1071.34 5
 -4 0 -2 83574.9 1070.73 5
 4 0 3 4006.89 117.079 2
 -4 0 3 3915.11 102.75 5
 -4 0 -3 3885.14 102.058 5
 4 0 3 3654.12 118.822 10
 -4 0 3 3898.48 96.3051 9
 -4 0 -3 4046.67 98.2088 9
 -4 0 -3 3825.43 122.325 10
 4 0 -3 3846.18 92.3103 7
 4 0 3 3845.94 92.3791 7
 -4 0 -3 3990.7 83.9542 1
 4 0 4 67.3397 44.8513 10
 -4 0 -4 11.0089 14.7726 8
 -4 0 4 32.1444 16.7415 8
 -4 0 -4 23.3189 14.8136 9
 -4 0 4 57.9398 20.3674 9
 4 0 4 28.2183 22.8173 2
 4 0 4 2.52399 19.4695 1
 -4 0 -5 1.78438 14.7012 9
 -4 0 5 -6.78047 13.7284 9
 -4 0 5 12.0837 30.7667 1
 4 0 5 26.8012 21.0977 1
 4 0 5 -4.57785 22.9662 2
 4 0 5 -5.70036 31.4849 10
 4 0 6 18752.1 357.441 2
 -4 0 6 19277.5 405.112 1
 4 0 6 19006.7 396.212 10
 -4 0 7 1239.27 107.965 1
 4 0 7 1140.81 100.739 10
 4 0 7 1096.21 105.801 11
 4 0 7 1046.08 73.6495 2
 4 0 8 12658.6 350.366 10
 4 0 8 13014.4 368.616 11
 4 0 9 94.9391 62.1937 11
 4 0 10 2845.32 190.617 11
 4 1 0 102.007 23.7643 7
 4 -1 0 125.551 20.7241 7
 -4 1 0 128.586 21.3951 8
 4 1 0 132.616 26.6259 4
 -4 1 0 167.054 25.5001 4
 -4 -1 0 125.693 31.6235 7
 4 1 0 115.248 25.8236 5
 4 -1 0 93.9881 13.7467 12
 -4 -1 0 87.3163 23.4306 10
 4 1 0 204.801 25.3011 11
 -4 1 0 147.271 22.2297 9
 -4 -1 0 76.6703 17.7602 2
 4 -1 1 18740.8 288.687 11
 -4 1 1 18291.1 287.477 9
 -4 1 -1 18599.7 288.402 9
 -4 1 1 18459.4 291.823 4
 -4 1 -1 18276.2 290.882 4
 4 1 -1 18415.3 292.695 4
 4 1 1 18266.2 292.14 4
 -4 1 1 17998 287.793 8
 4 -1 1 18372 284.481 7
 4 -1 -1 18099.1 283.176 7
 -4 1 -1 18867 289.992 8
 -4 -1 1 18109.7 279.786 7
 -4 -1 -1 18877.7 281.716 7
 4 1 -1 18476.4 280.572 7
 4 1 1 17967 278.988 7
 -4 1 1 18252.7 235.208 6
 -4 -1 -1 18527.2 286.216 2
 4 -1 -1 17921.2 253.53 2
 4 1 1 18752.9 284.972 2
 4 -1 1 18010.3 286.545 2
 -4 -1 1 17903.3 258.941 2
 4 1 1 18130.8 295.433 5
 4 1 -1 18060.1 295.692 5
 -4 -1 1 18427.2 234.711 11
 -4 1 -1 18261.9 287.01 11
 -4 -1 -1 17862.7 297.563 10
 -4 1 -1 18622.5 292.898 10
 4 1 1 18198.3 297.328 10
 4 1 1 18458.1 283.659 6
 -4 1 1 17978.5 232.881 12
 -4 -1 -2 108.556 20.4896 1
 -4 1 -2 95.4837 21.0911 9
 -4 1 2 114.271 20.8372 9
 -4 1 -2 53.9483 21.8988 4
 -4 1 2 77.6229 23.9428 4
 4 1 2 127.429 25.1132 4
 4 1 -2 112.803 23.8377 4
 -4 1 2 89.3637 21.8185 8
 -4 1 -2 102.417 21.2954 8
 4 -1 2 65.3756 24.511 10
 -4 -1 2 102.913 9.85105 3
 -4 1 2 73.1284 16.8168 3
 4 1 2 34.12 18.9476 2
 -4 -1 2 111.388 13.9776 2
 4 -1 2 102.165 27.4858 11
 4 -1 -2 101.539 9.45839 2
 4 -1 2 155.721 27.9917 2
 -4 -1 -2 133.981 25.1028 2
 4 -1 -2 96.4215 20.758 7
 -4 -1 -2 101.347 21.0223 7
 4 -1 2 132.556 21.8048 7
 -4 -1 2 150.063 21.7704 7
 4 1 2 106.481 26.2549 5
 -4 1 -2 79.97 25.1704 5
 4 1 -2 104.72 25.6104 5
 -4 1 2 119.41 26.0337 5
 -4 1 -2 92.9484 24.0278 10
 4 1 2 110.742 29.6355 10
 -4 -1 -2 73.3673 28.3191 10
 4 -1 3 92079.3 1204.39 2
 4 1 3 90731.2 1196.46 2
 -4 1 3 91177.1 1163.09 9
 -4 1 -3 92779 1165.32 9
 -4 -1 -3 92090.7 1157.68 1
 -4 1 -3 91651.2 1168.54 8
 -4 1 3 91044.3 1166.79 8
 -4 -1 -3 90859.3 1158.94 7
 -4 -1 3 92164 1157.92 7
 4 -1 3 92304.4 1158.23 7
 4 -1 -3 92103.9 1156.5 7
 4 -1 3 91196.6 1214.27 11
 4 -1 3 90681.3 1200.44 10
 -4 1 3 92964.3 1175.9 5
 -4 1 -3 92897.4 1174.3 5
 -4 -1 3 93319.6 1132.14 12
 -4 -1 -3 93056.9 1204.36 2
 -4 1 -3 93102.1 1204.52 10
 4 1 3 93056.9 1224.82 10
 -4 1 3 91333.9 1169.8 4
 4 1 -3 92428.2 1171.45 4
 -4 1 -3 91049.3 1168.02 4
 4 1 3 92655.4 1169.93 4
 -4 1 -4 184.438 24.0479 8
 -4 1 4 213.101 25.3139 8
 -4 -1 4 158.498 25.1669 12
 4 -1 4 258.694 47.2485 11
 4 1 4 191.238 46.9629 10
 4 -1 4 218.778 42.9522 10
 4 1 4 225.617 33.0519 2
 4 -1 4 157.611 30.306 2
 4 1 -4 196.789 25.7937 4
 4 1 4 168.487 26.4539 4
 -4 1 4 189.792 26.1522 5
 -4 1 -4 188.388 25.8941 5
 -4 1 4 214.909 46.4941 1
 -4 -1 -4 180.401 25.9303 1
 4 -1 4 189.337 21.9028 7
 4 -1 -4 187.601 21.1342 7
 -4 1 4 201.294 25.1314 9
 -4 1 -4 198.783 24.0975 9
 -4 1 -5 32720.2 448.307 9
 -4 1 5 32501.6 445.203 9
 -4 -1 5 32119.3 475.901 12
 -4 1 5 32736.8 560.697 1
 -4 -1 5 32599.8 438.618 9
 -4 -1 -5 32394 441.086 9
 4 -1 5 33533.9 472.416 1
 4 1 5 32846.1 503.191 1
 4 -1 5 32659.2 537.832 10
 4 1 5 32830.7 517.293 2
 4 -1 5 32961 527.087 2
 4 -1 6 410.784 50.1957 2
 4 -1 6 504.02 75.6437 11
 4 1 6 447.199 67.5049 10
 4 1 6 331.696 44.1459 2
 4 1 6 384.859 48.512 1
 -4 -1 6 510.799 70.375 1
 -4 1 6 361.4 64.2715 1
 -4 -1 6 456.335 46.982 12
 4 -1 7 1349.3 83.3601 2
 4 -1 7 1255.89 99.808 10
 -4 -1 7 1289.51 106.334 1
 -4 1 7 1321.27 109.04 1
 4 1 7 1536.4 120.243 10
 4 1 7 1181.2 78.0581 2
 4 -1 7 1233.55 109.613 11
 4 -1 8 -20.5835 51.6323 11
 4 1 8 42.8555 54.5583 11
 4 1 8 91.2333 54.573 10
 4 -1 8 8.48648 46.8743 10
 4 1 9 1388.15 130.783 10
 4 1 9 1420.76 126.139 6
 4 1 9 1673.35 141.546 11
 4 -1 9 1417.47 129.752 11
 4 1 10 321.587 79.4476 6
 4 1 10 252.378 80.4392 11
 4 -1 10 216.045 80.103 11
 4 -1 10 357.53 85.7203 12
 -4 2 0 98258.1 1260.48 4
 4 2 0 99769.6 1268.87 5
 -4 -2 0 99475.1 1246.89 7
 -4 -2 0 99703.9 1240.77 6
 -4 -2 0 96620.9 1257 10
 -4 2 0 101708 1260.72 9
 4 -2 0 98436.7 1255.3 9
 -4 2 0 101199 1264.87 8
 -4 -2 0 97606.5 1238.56 2
 4 -2 0 100184 1223.56 12
 4 2 1 9016.5 175.433 2
 -4 2 -1 9486.25 183.878 4
 -4 2 1 9370.57 183.289 4
 4 2 -1 9355.49 187.49 5
 4 2 1 9250.65 186.911 5
 -4 2 -1 9365.47 182.314 9
 -4 2 1 9709.08 184.112 9
 -4 2 -1 9293.15 130.931 1
 -4 2 1 9396.15 174.651 1
 -4 2 -1 9515.93 185.255 8
 -4 2 1 9326.48 184.68 8
 4 -2 -1 9459.63 164.56 3
 -4 -2 -1 9536.71 173.632 7
 -4 -2 1 9588.75 173.475 7
 -4 -2 -1 9207.72 176.795 6
 -4 2 -1 9310.58 182.409 11
 -4 -2 -1 9451.13 178.021 2
 4 2 1 9301.13 177.794 6
 -4 -2 -1 9469.65 190.775 10
 4 2 1 9749.55 191.653 10
 -4 2 -1 9429.4 179.754 10
 4 -2 1 9315.75 171.963 12
 -4 2 1 9554.05 144.403 12
 4 2 2 24959.6 381.758 2
 4 2 2 24806 383.018 5
 4 2 -2 24942 383.495 5
 -4 2 2 25285.9 376.428 9
 -4 2 -2 24705.6 376.012 9
 4 2 2 25450.8 390.679 6
 -4 2 2 24565.2 378.556 8
 -4 2 -2 24445.3 378.524 8
 4 -2 -2 25440.2 372.195 7
 4 -2 2 24849.1 371.806 7
 -4 -2 2 24629 363.816 7
 -4 -2 -2 24571.5 364.551 7
 4 -2 2 24970.7 392.704 11
 -4 2 -2 24917.6 379.048 10
 -4 -2 -2 24191.8 400.45 10
 -4 -2 -2 24459.2 373.077 1
 4 2 2 24481.9 401.523 10
 -4 2 2 24545.1 377.582 4
 -4 2 -2 24555 376.218 4
 -4 2 2 25592.1 392.557 1
 -4 2 2 25147.1 359.797 3
 4 -2 2 24559 390.545 2
 4 -2 -2 25070.1 320.764 2
 -4 -2 -2 25260.1 383.368 2
 -4 2 -3 16.6866 20.6207 9
 -4 2 3 2.76322 25.2038 9
 4 2 -3 91.1114 25.3674 4
 4 2 3 109.968 28.8311 4
 -4 2 3 106.927 23.581 4
 -4 2 -3 125.59 24.3833 4
 -4 -2 -3 14.3313 19.4019 1
 -4 2 3 34.5806 29.0045 1
 -4 -2 -3 25.1855 28.2877 2
 4 -2 3 23.8425 20.8338 2
 -4 2 -3 25.7363 24.8578 8
 -4 2 3 36.375 16.9945 3
 4 -2 3 20.871 29.3984 11
 4 2 3 34.4102 20.6138 2
 -4 -2 3 34.0693 13.6927 11
 4 2 3 -4.62089 36.5496 10
 4 -2 3 66.0844 27.8368 10
 -4 2 -3 46.692 23.3116 10
 4 -2 3 160.059 22.0694 7
 4 -2 -3 145.954 21.5717 7
 -4 -2 3 155.947 26.8048 7
 -4 -2 -3 139.922 24.7024 7
 4 2 3 199.09 34.3114 5
 4 2 -3 150.917 30.803 5
 -4 -2 3 31.721 16.9552 12
 4 2 3 19.8256 19.9046 6
 -4 2 4 10.8489 32.8206 1
 -4 -2 -4 3.24389 18.3595 1
 4 2 4 -55.6344 43.1844 10
 4 -2 4 4.0126 27.8142 10
 -4 2 4 -2.67237 16.8294 9
 -4 2 -4 -2.71618 16.2621 9
 -4 2 4 -14.097 18.4256 5
 -4 2 -4 13.8915 19.2584 5
 -4 -2 4 2.37809 16.2205 12
 4 2 4 3.96121 18.9478 2
 4 -2 -4 8.78559 14.7336 7
 -4 -2 -4 9.01948 15.1258 7
 -4 -2 4 13.2005 14.8828 7
 4 -2 4 2.27043 15.6126 7
 4 -2 4 -45.3579 37.6047 11
 4 -2 4 18.2512 24.8848 2
 -4 -2 -4 -16.8561 27.7847 2
 4 2 4 2.62445 18.192 4
 4 2 -4 -2.66697 20.4378 4
 -4 2 -4 30.9729 19.2589 4
 -4 2 4 5.24011 17.7238 4
 4 2 5 26.9333 24.7938 2
 4 -2 5 52.7612 31.3465 10
 -4 2 5 -26.6243 30.2046 1
 4 -2 5 2.2785 19.0863 1
 -4 2 -5 16.9175 17.4049 9
 -4 2 5 16.1989 18.6327 9
 -4 2 5 9.43055 18.0676 5
 -4 2 -5 -2.2808 17.135 5
 4 -2 5 12.8619 14.1723 7
 4 -2 -5 19.2317 13.3113 7
 4 -2 5 -6.14366 32.1922 11
 4 -2 5 5.11428 27.5328 2
 -4 -2 5 6.28571 21.2606 12
 4 2 5 21.1908 17.6542 4
 4 2 -5 -6.62496 18.0918 4
 -4 -2 6 25710.5 410.772 12
 4 -2 6 24978.1 488.654 11
 4 -2 6 25081.6 449.814 2
 4 2 6 24229.9 498.034 10
 -4 2 6 24716.1 498.085 1
 4 2 6 25383.6 436.26 2
 -4 -2 7 366.471 64.358 1
 -4 2 7 442.107 74.3439 1
 4 -2 7 445.96 54.9598 2
 4 -2 7 536.383 83.5814 11
 4 2 7 520.341 82.7877 10
 4 -2 7 422.228 61.0508 10
 4 2 8 12399.4 352.465 6
 4 -2 8 12394.4 358.313 11
 4 -2 9 503.508 88.2357 12
 4 2 9 548.619 95.7973 11
 4 2 9 475.219 91.1795 10
 4 -2 9 687.181 98.2404 11
 4 2 9 726.389 94.8705 6
 4 2 10 3774.6 207.63 6
 4 2 10 3564.03 212.851 10
 4 -2 10 3629.68 212.385 12
 4 -2 10 3756.4 212.124 11
 4 2 10 3649.14 217.607 11
 -4 -3 0 20.5094 18.5982 6
 4 3 0 13.9304 22.5642 10
 -4 -3 0 8.35499 21.4808 10
 4 -3 0 3.12275 17.4628 8
 -4 3 0 3.3445 20.6536 8
 -4 3 0 17.7073 17.5231 12
 4 -3 0 8.94205 18.0351 9
 -4 3 0 12.935 21.508 9
 -4 -3 0 16.9684 19.1704 2
 -4 -3 -1 34724.7 482.847 2
 4 -3 -1 33575.3 490.926 8
 4 -3 1 33477.7 490.913 8
 4 -3 -1 33679 473.441 3
 -4 -3 1 33130.6 475.482 10
 4 3 1 33521.1 497.409 10
 -4 3 -1 33673.9 490.664 11
 -4 -3 -1 33117.5 495.694 10
 -4 -3 -1 32920.1 483.132 6
 4 3 1 32992.2 482.864 6
 -4 3 1 33443 480.243 1
 4 -3 -1 33978.6 488.474 9
 4 -3 1 33043.3 487.307 9
 4 -3 1 33987.1 478.27 12
 -4 3 1 34125.6 495.744 9
 -4 3 -1 33364 493.875 9
 4 -3 -2 8.73035 16.0736 9
 4 -3 2 -2.96292 18.8377 9
 4 -3 2 -6.15491 16.9978 8
 4 -3 -2 18.1338 18.2865 8
 -4 3 -2 3.69977 24.1791 11
 -4 -3 -2 -4.11892 23.5878 10
 4 3 2 -12.3346 28.273 10
 -4 3 -2 5.22729 17.6805 10
 4 3 2 -10.2188 20.3939 6
 -4 3 2 18.6704 19.208 3
 -4 -3 -2 3.16519 18.1261 2
 4 -3 2 22.1741 23.2738 11
 -4 3 -2 32.7771 21.2287 9
 -4 3 2 -6.55617 23.6073 9
 4 -3 2 -13.4244 23.4474 12
 -4 3 2 -3.68463 22.5249 1
 -4 -3 -2 16.9086 19.5901 1
 4 3 3 18602.3 336.952 6
 -4 3 3 19412.5 255.456 6
 -4 3 3 18915.9 313.345 3
 -4 -3 3 19387.4 301.821 7
 -4 -3 -3 18945.2 301.489 7
 4 -3 3 19101.8 312.288 10
 4 3 3 18708.9 357.262 10
 -4 3 -3 18759.4 311.43 10
 -4 -3 -3 19076.2 325.401 1
 -4 3 3 19115.4 352.94 1
 4 -3 3 19006 344.893 11
 4 -3 3 19256.2 340.783 12
 -4 3 3 19346.9 319.419 9
 -4 3 -3 19277.8 318.835 9
 -4 -3 -3 19214.6 329.224 2
 -4 3 -3 18997.9 313.557 4
 4 3 -3 18957.4 319.423 5
 4 3 3 19455.6 321.317 5
 -4 3 3 18653.7 312.51 4
 -4 -3 -4 8949.23 200.827 1
 -4 3 4 8885.81 234.284 1
 -4 3 4 9513.45 188.422 4
 -4 3 -4 9250.17 186.042 4
 -4 3 4 9205.37 199.336 3
 4 -3 4 9317.57 180.635 7
 4 -3 -4 9444.91 179.271 7
 4 -3 4 9311.41 199.278 10
 -4 -3 -4 9203.7 175.414 7
 -4 -3 4 9660.21 176.856 7
 4 -3 4 8997.07 220.432 2
 -4 -3 4 9046.4 178.448 12
 4 3 4 9148.06 220.589 6
 4 3 4 9213.04 239.235 10
 -4 3 4 9246.91 189.634 9
 -4 3 -4 9450.1 191.801 9
 4 -3 4 9148.36 142.511 1
 -4 -3 4 9280.14 157.835 11
 4 -3 4 9219.45 225.642 11
 4 3 -4 9221.87 190.151 5
 4 3 4 9394.41 190.482 5
 -4 -3 -4 9529.81 211.593 2
 4 -3 5 29428.5 479.05 10
 -4 -3 -5 30272.7 425.319 7
 -4 -3 5 29321.7 421.506 7
 4 -3 -5 30779.3 422.919 7
 4 -3 5 30267.6 424.776 7
 4 3 5 30901.7 526.102 6
 -4 3 -5 30177.7 442.626 9
 -4 3 5 29540.4 438.84 9
 -4 -3 -5 29673.3 478.287 1
 -4 3 5 30124.3 545.456 1
 -4 -3 -5 29352 490.454 2
 4 -3 5 29813.7 508.269 2
 4 -3 5 29713.2 525.356 11
 -4 -3 5 30255.9 432.813 11
 -4 3 5 30208.7 441.522 5
 -4 3 -5 29849.8 438.768 5
 4 3 5 28799 543.78 10
 -4 -3 5 30138.3 454.807 12
 4 3 5 30343.3 435.239 4
 -4 3 -5 29614.7 432.891 4
 -4 3 5 29693.5 435.097 4
 4 3 -5 30736.2 436.935 4
 -4 -3 6 1445.53 74.9673 12
 4 3 6 1311.28 94.0847 6
 4 -3 6 1392.82 88.7505 2
 4 -3 6 1200.47 77.7659 10
 4 3 6 1350.23 108.673 10
 4 -3 6 1346.34 100.389 11
 -4 3 6 1236.85 101.815 1
 4 -3 7 1564.68 117.455 11
 4 3 7 1518.63 124.498 10
 4 -3 7 1540.27 95.5431 2
 4 -3 7 1663.35 122.255 12
 4 3 7 1450.72 108.259 6
 -4 3 7 1596.44 121.134 1
 4 3 8 23.1823 51.6159 10
 4 -3 8 -10.4164 53.8175 12
 4 3 8 29.5679 40.3721 6
 4 -3 8 -10.0895 55.0265 11
 4 -3 9 2075.57 156.512 12
 4 3 9 2300.49 154.469 6
 4 -3 9 2019.15 154.878 11
 4 3 9 2118.43 167.54 10
 4 3 10 23.8287 57.9331 6
 4 -3 10 -51.4748 77.8625 12
 4 3 10 13.9365 68.8495 10
 4 -3 10 -37.0009 64.6273 11
 4 3 10 -55.8541 75.1727 11
 -4 4 0 54342.3 750.529 9
 -4 4 0 53664 706.231 1
 -4 -4 0 52714.9 723.329 10
 -4 4 0 53040.6 708.203 12
 4 4 0 51828.1 720.914 10
 4 -4 0 52862.2 738.711 9
 4 -4 0 52421.8 742.196 8
 4 -4 0 53296.6 696.911 1
 4 -4 -1 8997.75 192.985 9
 4 -4 1 9027.2 193.869 9
 -4 -4 -1 8941.43 185.292 2
 4 -4 1 9183.29 197.397 8
 4 -4 -1 9124.41 196.475 8
 4 -4 -1 9235.12 183.019 1
 4 -4 -1 9259.74 186.417 3
 4 4 1 9319.21 190.335 6
 -4 -4 -1 9057.82 189.097 6
 4 -4 1 9256.09 186.966 12
 -4 4 1 8867.27 188.158 1
 4 -4 1 9201.05 148.392 1
 -4 4 -1 8931.87 195.131 11
 -4 4 -1 9087.9 185.045 12
 -4 -4 -1 9170.26 197.799 10
 4 4 1 8882.01 194.755 10
 -4 -4 1 9307.56 177.187 10
 -4 4 1 8894.05 199.522 9
 -4 4 -1 9531.75 204.254 9
 4 -4 -2 43911.7 632.381 9
 4 -4 2 44123.9 633.752 9
 4 -4 2 44810.5 551.87 1
 -4 4 2 44696 655.625 1
 4 -4 -2 44201.3 638.408 8
 4 -4 2 44548.7 640.096 8
 -4 4 -2 44902.1 607.174 10
 -4 4 2 44153.4 627.313 3
 -4 -4 -2 45794 646.191 6
 4 4 2 45175.1 663.325 10
 -4 4 2 45280.7 647.33 9
 -4 4 -2 45290.8 647.254 9
 -4 -4 -2 45267.1 634.947 2
 4 4 2 45105.7 642.835 6
 4 4 -2 44271.6 597.074 12
 4 -4 2 45516.5 644.037 12
 -4 4 -2 44225.6 652.081 11
 -4 -4 -2 44609.8 652.155 1
 -4 4 3 65.6202 24.6848 3
 -4 4 3 237.403 34.0053 9
 -4 4 -3 19.4268 21.4874 9
 4 4 3 60.5691 24.7995 6
 4 -4 3 71.7338 28.255 12
 4 4 3 85.5444 33.3623 10
 -4 4 -3 93.432 21.358 10
 4 -4 3 214.035 29.4113 8
 4 -4 -3 147.436 28.1105 8
 -4 -4 -3 69.3526 25.2032 2
 4 -4 -3 96.9019 23.9105 9
 4 -4 3 143.749 25.3857 9
 -4 4 3 83.2147 29.1034 1
 -4 -4 -3 55.4899 27.1597 1
 4 -4 3 51.4148 27.7062 11
 -4 4 4 37.7235 25.6238 3
 -4 4 4 -19.015 32.7479 1
 -4 -4 -4 4.56807 22.5676 1
 4 -4 4 20.7313 10.7689 1
 4 -4 4 19.4529 24.6841 10
 4 4 4 -3.66784 25.2222 5
 4 4 -4 7.35081 22.697 5
 -4 -4 -4 2.87197 17.9121 7
 -4 -4 4 14.1516 17.3028 7
 -4 4 -4 3.40761 20.6181 4
 -4 4 4 -10.3085 20.791 4
 -4 4 4 24.4019 13.0216 6
 -4 -4 4 -6.16935 21.2121 12
 -4 -4 -4 30.612 24.1547 2
 -4 4 -4 3.83061 22.1908 9
 -4 4 4 30.37 24.3629 9
 4 -4 5 134.551 31.1825 10
 4 -4 5 191.876 37.4362 2
 -4 -4 5 135.545 22.8301 7
 4 -4 5 160.899 26.1467 7
 4 -4 -5 149.473 24.0329 7
 -4 -4 -5 119.743 22.3571 7
 4 4 5 179.537 42.9487 6
 -4 4 5 138.113 23.0517 6
 4 4 -5 224.695 32.2539 4
 4 4 5 133.542 27.6829 4
 -4 4 -5 158.825 28.8813 4
 -4 4 5 147.436 29.2748 4
 -4 -4 -5 69.0394 28.9419 1
 -4 4 5 114.315 51.5828 1
 4 4 -5 181.921 30.3406 5
 4 4 5 146.634 29.4448 5
 4 4 5 139.096 47.272 10
 -4 -4 5 276.473 34.7163 12
 4 -4 5 124.556 40.5196 12
 4 -4 5 135.363 41.4029 11
 -4 -4 5 119.069 23.3164 11
 -4 -4 -6 18839.9 367.093 2
 -4 4 6 18465.8 428.441 1
 4 4 6 18412.4 398.347 6
 4 -4 6 18088.1 404.471 12
 4 -4 6 18605.5 404.909 11
 4 4 6 18175.9 430.264 10
 4 -4 6 18975.9 384.52 2
 4 -4 7 88.2862 38.9 2
 4 4 7 94.3805 46.1976 6
 4 -4 7 36.8453 48.2731 12
 -4 4 7 71.7094 59.3493 1
 4 4 7 43.0463 55.6067 10
 4 -4 7 61.8103 51.1581 11
 4 4 8 23587.3 563.18 10
 4 -4 8 23651.4 534.558 12
 4 -4 8 23352.1 523.747 11
 4 4 8 23267 515.59 6
 4 4 9 273.213 74.0197 6
 4 -4 9 305.982 80.4881 11
 4 -4 9 454.917 90.0119 12
 4 4 9 247.568 85.0132 10
 4 -4 10 2898.63 191.112 12
 4 4 10 2501.03 169.62 6
 4 4 10 2467.12 187.95 10
 4 -4 10 2667.54 173.97 11
 4 -5 0 54.0526 25.77 3
 4 5 0 86.1406 19.4953 3
 -4 5 0 45.7321 21.8068 12
 4 -5 0 29.9233 24.2054 8
 4 -5 0 37.3043 21.7317 9
 -4 5 0 90.813 29.4177 9
 -4 -5 0 67.5928 25.4414 6
 -4 -5 0 50.9326 22.0782 10
 4 5 0 53.5548 22.5317 10
 -4 5 0 78.672 23.7943 1
 4 -5 0 102.531 22.2725 1
 4 -5 -1 17605.4 316.528 8
 4 -5 1 16760.9 313.546 8
 -4 5 1 16801.8 304.372 1
 4 -5 -1 16605.1 299.173 3
 4 -5 -1 17160.1 312.429 9
 4 -5 1 16874.5 311.264 9
 -4 5 -1 16332.5 309.4 11
 -4 5 -1 17219.6 320.628 9
 -4 5 1 16869.3 319.355 9
 4 -5 1 17387.6 300.229 12
 -4 5 -1 16962.2 297.72 12
 -4 -5 -1 17256.8 308.782 10
 -4 -5 1 16382.2 275.757 10
 4 5 1 17048.3 306.749 10
 4 -5 -1 16975.5 293.519 1
 4 -5 1 16982.6 259.069 1
 -4 -5 -1 17329.7 304.502 6
 4 -5 2 6865.69 170.905 9
 4 -5 -2 6730.28 168.723 9
 -4 -5 -2 6565.25 164.174 2
 4 -5 -2 6812.08 171.224 8
 4 -5 2 6610.6 170.704 8
 4 5 2 6669.73 181.659 10
 -4 -5 -2 6637.09 180.566 1
 4 -5 2 6688 118.598 1
 -4 5 2 6719.08 163.754 3
 -4 -5 -2 6563.19 170.354 6
 4 5 -2 6759.63 107.99 11
 -4 5 -2 6790.54 176.763 11
 4 5 2 6764.29 170.251 6
 4 -5 2 6564.85 170.836 12
 4 5 -2 6350.25 144.43 12
 4 -5 -2 6741.22 169.163 1
 -4 5 2 6635.91 180.557 1
 -4 5 -2 6667.11 138.695 10
 -4 -5 2 6635.82 137.964 10
 -4 5 2 6598.28 176.856 9
 -4 5 -2 6532.83 176.694 9
 -4 5 3 59522 821.066 3
 4 -5 3 58603.5 837.339 12
 -4 5 3 57912.4 827.725 9
 -4 5 -3 56823.4 825.822 9
 -4 5 -3 59112.9 846.331 11
 -4 5 -3 57772.2 765.716 10
 4 5 3 59640.3 864.317 10
 4 5 -3 59233.3 787.587 12
 4 -5 3 57832.3 811.456 9
 4 -5 -3 56942.8 806.478 9
 4 -5 -3 58848.7 814.973 8
 4 -5 3 58530.5 817.88 8
 -4 -5 -3 57151 838.505 1
 4 -5 3 58651.3 727.86 1
 -4 -5 -3 58409.8 818.085 2
 4 5 3 58272.2 830.023 6
 -4 5 3 57029.3 860.418 1
 -4 -5 -4 929.747 64.1756 2
 -4 5 4 1035.51 66.5988 9
 -4 5 -4 927.341 64.3766 9
 4 -5 -4 1121.9 36.9931 2
 -4 5 4 969.043 67.6245 3
 4 -5 -4 1023.59 59.2407 9
 4 -5 4 957.577 58.7376 9
 4 -5 -4 920.033 57.5561 8
 4 -5 4 1048.96 62.1682 8
 -4 5 4 899.249 78.7405 1
 -4 -5 -4 1033.37 72.9753 1
 4 5 5 10295.7 263.957 6
 -4 5 5 11138.5 299.499 1
 4 5 5 10257.3 292.888 10
 -4 5 5 10676.6 219.198 4
 4 5 5 10335.3 222.479 5
 4 5 -5 10598.9 224.324 5
 -4 5 -5 10626.6 218.478 4
 -4 -5 -5 10540.7 206.247 7
 -4 -5 5 10720.8 205.889 7
 -4 5 5 10500.5 253.26 3
 4 -5 5 11025.7 277.902 11
 4 -5 5 10672 276.509 12
 4 5 6 225.208 62.2651 10
 4 -5 6 109.862 43.8982 11
 -4 5 6 127.834 39.8814 3
 4 -5 6 73.563 46.8237 12
 -4 -5 -6 69.1918 35.6269 2
 4 -5 6 97.2499 40.258 2
 -4 5 6 56.8616 42.2184 1
 -4 -5 -6 131.499 39.4527 1
 4 5 6 96.4846 45.848 6
 4 -5 7 2446.32 145.13 11
 4 5 7 2240.49 134.373 6
 4 -5 7 2311.81 125.043 2
 -4 5 7 2361.09 127.9 3
 4 -5 7 2563.98 153.618 12
 4 5 7 2650.94 169.07 10
 4 5 8 13.0996 60.5349 10
 4 5 8 9.71833 42.4358 6
 -4 5 8 16.6432 41.7478 3
 4 -5 8 -10.9114 58.7414 12
 4 -5 8 -10.2098 60.4736 11
 4 -5 9 1569.2 140.934 12
 4 5 9 2050.71 175.445 10
 4 -5 9 1701.96 144.218 11
 4 5 9 1975.17 142.833 6
 4 -5 10 117.774 75.8183 12
 4 5 10 68.9024 60.1892 6
 4 5 10 203.621 80.937 10
 4 -6 0 18976.8 340.913 3
 -4 6 0 18989.8 326.714 12
 -4 6 0 19067 364.802 9
 -4 -6 0 19061.8 337.493 6
 4 -6 0 18770 354.308 8
 -4 -6 0 18130 316.68 10
 4 -6 0 18627 349.744 9
 4 6 0 18994.5 320.2 10
 4 -6 0 18646.3 312.634 1
 4 6 0 19501.8 303.869 3
 -4 6 -1 1700.18 79.3074 12
 4 6 1 1860.33 85.9004 10
 -4 6 1 1817.99 87.7572 1
 4 -6 -1 1985.17 88.4134 3
 -4 6 -1 1738.21 92.8963 9
 -4 6 1 1645.2 91.0398 9
 4 -6 -1 1910.16 91.3074 8
 4 -6 1 2052.13 95.1802 8
 -4 -6 -1 1750.99 83.7778 6
 4 -6 -1 1838.65 89.9909 9
 4 -6 1 1620.01 84.6859 9
 -4 -6 1 1818.67 68.8085 10
 4 -6 1 1825.25 67.3245 1
 4 -6 -1 1643.06 77.1385 1
 4 -6 2 33514.2 542.79 8
 4 -6 -2 33900.1 544.136 8
 -4 -6 -2 34482 527.745 2
 -4 -6 2 34874.1 476.893 10
 4 6 2 34140 551.751 10
 -4 6 2 33030.8 528.396 3
 -4 -6 -2 34515.5 562.259 1
 4 -6 2 33852.7 468.846 1
 -4 6 2 33761.7 558.272 1
 4 -6 2 33730.5 538.149 12
 4 6 -2 33657.6 505.287 12
 -4 6 -2 35684.3 551.125 11
 4 -6 -2 33347.5 538.669 9
 4 -6 2 33589.3 539.942 9
 -4 -6 -2 33906.2 538.019 6
 4 -6 -2 34165.4 536.488 1
 -4 6 2 34199.2 555.264 9
 -4 6 -2 35069.6 559.527 9
 -4 6 -2 34907.3 475.934 10
 -4 6 3 747.573 60.0192 3
 4 -6 3 642.129 34.7734 1
 -4 6 3 794.238 72.8976 1
 -4 -6 -3 654.317 64.0512 1
 -4 6 -3 577.262 36.2601 10
 -4 6 -3 588.386 58.1236 11
 -4 -6 3 696.28 39.3183 10
 -4 -6 -3 714.622 56.8965 2
 -4 6 -3 656.42 59.5714 9
 -4 6 3 509.936 53.683 9
 4 6 -3 606.674 47.7297 12
 4 -6 -3 682.289 56.1733 8
 4 -6 3 640.36 55.3213 8
 -4 -6 3 637.339 34.9615 3
 4 -6 -3 699.249 55.3915 9
 4 -6 3 593.057 52.8358 9
 4 -6 4 -6.2836 30.5534 12
 4 6 4 -7.42904 36.701 10
 4 6 4 5.70289 34.5053 6
 4 -6 4 13.6811 23.8958 8
 4 -6 -4 17.7995 23.6386 8
 -4 6 4 15.1165 36.1535 1
 4 -6 4 -4.4217 26.7535 9
 4 -6 -4 -4.3118 22.2774 9
 4 -6 5 -4.1466 25.349 8
 4 -6 -5 -4.01413 23.7761 8
 -4 6 5 -12.3537 32.366 3
 -4 -6 -5 5.44225 29.2982 2
 -4 -6 -5 -14.3977 22.0041 7
 -4 -6 5 -3.57837 22.3173 7
 4 6 5 79.7987 59.4771 10
 4 -6 5 22.0721 47.216 12
 4 -6 -5 15.799 25.3476 9
 4 -6 5 40.7916 24.681 9
 4 6 5 13.245 30.6035 6
 -4 6 5 35.2633 53.34 1
 -4 -6 -5 -6.53447 31.2566 1
 -4 -6 -6 16836 344.291 2
 4 6 6 16269 374.116 6
 -4 6 6 16069.6 414.483 1
 4 6 6 15965.8 416.117 10
 -4 6 6 15640.6 358.502 3
 4 -6 6 15650.2 384.348 12
 4 -6 6 16187.9 370.588 2
 -4 -6 -6 16400.1 361.558 1
 4 6 7 -12.1178 55.9981 10
 -4 6 7 8.0155 37.6967 3
 4 -6 7 39.5067 46.4496 12
 4 -6 7 7.834 35.5499 2
 4 6 7 17.5475 40.545 6
 4 6 8 11492.3 336.989 6
 4 -6 8 11269.6 351.097 12
 -4 6 8 11086.7 319.16 3
 4 6 8 11482.7 390.924 10
 4 -6 9 24.8667 62.3776 12
 4 6 9 15.2949 81.2505 10
 4 6 9 42.8667 55.3707 6
 -4 6 9 68.5406 56.0752 3
 4 -7 0 58.312 33.9537 3
 4 7 0 35.1342 20.8802 3
 4 -7 0 -16.8856 28.242 8
 4 7 0 69.2202 28.9906 10
 -4 7 0 24.1515 38.3912 9
 4 -7 0 94.7872 31.9346 9
 4 -7 0 56.4894 22.3121 1
 -4 -7 0 88.7576 34.8603 6
 -4 7 0 51.7641 27.1705 12
 -4 7 1 10085 238.093 1
 4 7 1 9941.06 223.498 10
 -4 -7 1 9544 188.372 10
 4 -7 -1 9296.33 236.062 9
 4 -7 1 9627.02 239.235 9
 -4 7 1 9991.06 252.103 9
 -4 7 -1 9584.88 247.633 9
 4 -7 1 9518.83 239.029 8
 4 -7 -1 9684.98 240.792 8
 -4 -7 -1 9945.47 228.837 6
 -4 7 -1 9903.97 226.761 12
 -4 7 1 9764.15 215.328 12
 4 -7 1 9597.99 195.978 1
 4 -7 -1 9840.1 219.961 1
 4 7 1 10027.5 210.903 3
 4 -7 -1 9675.12 228.43 3
 4 7 -2 2075.76 88.7644 12
 -4 7 2 2008.1 107.719 1
 4 -7 2 1948.96 72.0021 1
 4 -7 2 1911.02 99.9327 8
 4 -7 -2 2071.37 102.242 8
 -4 7 -2 1989.92 66.1503 10
 4 7 2 2065.51 102.688 10
 -4 -7 2 1913.29 64.8218 10
 -4 7 -2 1981 99.9474 11
 -4 7 -2 2036.01 98.8689 12
 4 -7 -2 1972.85 99.8522 9
 4 -7 2 2028.43 99.7409 9
 4 -7 -2 1883.56 94.6983 1
 -4 7 -2 1889.7 103.2 9
 -4 7 2 1779.42 99.4579 9
 -4 -7 -2 2060.64 97.5653 6
 4 -7 -2 1972.29 58.2888 6
 -4 7 -3 32267.8 546.179 9
 4 -7 -3 32014.4 528.931 9
 4 -7 3 31881.7 530 9
 4 -7 3 32336.8 546.302 12
 4 7 -3 31493.6 501.364 12
 -4 7 3 31403.4 570.605 1
 4 -7 3 31894.2 452.995 1
 -4 7 -3 31302 543.337 11
 4 -7 -3 32144.5 531.101 8
 4 -7 3 31670.9 530.499 8
 -4 -7 3 32731.4 452.964 3
 4 -7 4 4287.18 164.32 12
 -4 7 4 4166.99 178.243 1
 4 7 4 4312.8 177.984 10
 -4 -7 -4 4048.54 144.273 2
 4 -7 -4 4168.61 141.666 8
 4 -7 4 4239.67 144.198 8
 4 7 4 4071.99 153.93 6
 -4 -7 -4 3893.02 159.488 1
 -4 7 4 4066.38 154.039 3
 4 -7 4 4155.89 141.814 9
 4 -7 -4 3950.24 137.223 9
 4 -7 5 37330.4 655.585 12
 -4 7 5 36911 690.621 1
 4 -7 -5 36436.7 572.717 9
 4 -7 5 36091.5 574.383 9
 4 7 5 37671.2 692.615 10
 -4 -7 -5 37258.7 644.078 1
 4 7 5 36927.5 630.372 6
 -4 7 5 37651.5 633.552 3
 4 -7 -5 36234.9 571.756 8
 4 -7 5 37334.2 578.488 8
 -4 -7 -5 37206.8 602.368 2
 -4 -7 -6 31.7088 39.1624 1
 -4 7 6 -10.8857 65.1741 1
 4 7 6 -15.7391 45.0669 6
 -4 7 6 -15.5676 40.7865 3
 4 -7 6 90.9091 61.4971 12
 -4 -7 -6 31.4156 37.2159 2
 4 7 6 66.4681 68.4098 10
 4 -7 7 632.226 87.627 12
 -4 7 7 733.094 81.3848 3
 4 7 7 550.967 90.5442 10
 4 7 7 674.141 83.0681 6
 4 -7 8 -11.6567 55.7582 12
 -4 7 8 19.3215 49.1951 3
 4 7 8 -72.8055 73.0503 10
 4 7 8 9.82889 45.4208 6
 4 -7 9 946.833 119.775 12
 4 7 9 832.652 127.072 10
 4 7 9 859.463 101.214 6
 -4 7 9 948.432 108.215 3
 4 8 0 21878.9 361.172 3
 4 -8 0 21249.4 416.114 9
 4 8 0 21878.8 365.539 10
 4 -8 0 21231.2 401.161 3
 4 -8 0 21347.1 374.996 1
 -4 8 0 21799.9 391.522 12
 -4 -8 0 21272.1 394.756 6
 4 -8 1 3717.6 140.036 3
 4 8 1 3755.29 125.49 3
 4 -8 -1 3696.71 138.869 3
 -4 -8 -1 3872.03 138.789 6
 4 8 1 3452.98 126.557 10
 4 -8 1 3850.2 118.98 1
 4 -8 -1 3847.08 133.319 1
 4 -8 1 3813.76 149.115 9
 4 -8 -1 3921.36 151.611 9
 -4 8 1 3812.31 133.136 12
 -4 8 -1 3749.22 137.179 12
 4 -8 2 16066.4 284.057 1
 -4 8 2 16201.9 358.174 1
 4 8 -2 16040.4 313.71 12
 -4 8 -2 15892.1 335.607 12
 -4 8 -2 16302.2 254.157 10
 -4 -8 -2 16117.8 331.768 6
 4 -8 -2 16557.9 256.327 6
 4 -8 2 15908.1 344.726 9
 4 -8 -2 16408.8 346.799 9
 -4 8 -2 16446.1 342.731 11
 -4 -8 -3 16.5918 33.1132 2
 -4 8 -3 38.728 36.0947 11
 4 -8 3 -6.13282 32.5792 9
 4 -8 -3 12.1228 27.5066 9
 4 8 -3 9.80242 27.7403 12
 4 8 -3 -4.73611 18.0302 11
 -4 -8 -3 47.7153 32.5297 6
 4 8 3 -7.15171 40.9563 10
 -4 8 3 6.18559 35.8332 3
 -4 -8 3 34.2443 21.1479 3
 -4 8 3 23.8082 39.8142 1
 4 -8 3 33.4961 21.2757 1
 4 -8 -3 39.5316 33.5514 1
 -4 -8 -3 60.0548 40.9417 1
 4 -8 4 -7.48835 52.3181 12
 -4 8 -4 35.2276 36.9187 11
 -4 -8 -4 -5.83045 39.1118 2
 4 -8 -4 40.353 28.9216 9
 4 -8 4 23.4405 30.278 9
 -4 -8 -4 -7.85633 41.1671 1
 -4 8 4 81.6781 57.7 1
 4 8 4 34.1155 54.2257 10
 -4 8 4 34.2763 33.3341 3
 -4 8 5 7.64127 39.4813 3
 -4 8 5 113.665 54.893 1
 -4 -8 -5 49.945 44.221 1
 4 8 5 29.0357 38.5626 6
 -4 -8 5 -19.4808 36.7541 9
 -4 -8 -5 76.5177 35.659 9
 4 -8 5 42.4383 43.854 12
 4 8 5 10.0767 47.3915 10
 4 -8 5 38.2506 30.184 9
 4 -8 -5 5.31473 25.8453 9
 -4 -8 -5 111.542 37.8841 2
 4 8 6 13507 396.469 10
 4 -8 6 13330.1 362.503 12
 4 8 6 13208 338.171 6
 -4 8 6 13540.9 348.218 3
 -4 -8 -6 12965 345.539 1
 -4 -8 -6 13118.7 310.436 2
 4 -8 7 10.8436 49.2075 12
 4 8 7 18.11 42.5858 6
 -4 8 7 66.2483 46.7549 3
 4 8 7 27.0556 55.413 10
 -4 -8 -7 -9.32822 41.5396 1
 4 8 8 4519.78 253.109 10
 4 -8 8 5117.84 243.833 12
 -4 8 8 5434.38 229.424 3
 4 8 8 5177.98 220.133 6
 4 8 9 150.187 79.8411 10
 -4 8 9 198.747 66.8299 3
 4 -8 9 91.3501 72.1009 12
 -4 -9 0 88.4619 36.0536 6
 -4 9 0 5.68856 29.809 12
 4 -9 0 28.6289 34.8026 9
 4 -9 0 39.9755 30.2355 1
 4 9 0 28.8404 26.4423 10
 4 9 0 12.5913 24.8618 3
 4 -9 0 6.19466 32.4607 3
 4 -9 1 6215.7 167.912 1
 4 -9 1 6768.16 201.683 3
 4 9 1 6228.36 179.698 10
 4 -9 -1 6213.28 206.376 9
 4 -9 1 6317.42 206.625 9
 -4 9 1 6097.69 183.624 12
 -4 9 -1 6442.3 193.254 12
 4 -9 -1 6369.43 195.702 3
 -4 -9 -1 6055.64 187.951 6
 4 9 2 -17.0802 34.4479 3
 -4 9 -2 13.2578 35.2139 11
 -4 -9 -2 16.3098 37.006 1
 4 -9 -2 -6.42399 28.6064 1
 4 -9 2 19.8715 24.2958 1
 4 -9 -2 49.2481 35.2955 9
 4 -9 2 -7.08063 35.5222 9
 4 9 -2 -10.778 30.8613 12
 -4 9 -2 -6.47653 35.322 12
 4 -9 2 36.5378 34.3671 8
 4 -9 -2 -7.25453 34.7009 8
 4 -9 -2 5.32178 16.7572 6
 -4 -9 -2 18.383 29.7953 6
 -4 -9 3 36709.3 531.054 3
 -4 9 3 34701.1 615.449 3
 -4 9 3 35896.4 662.769 1
 -4 -9 -3 36759.4 658.9 1
 -4 9 -3 37110.2 625.73 11
 -4 -9 -3 36500.6 611.795 6
 4 -9 -3 36430.1 631.179 1
 4 9 3 36604.1 641.795 10
 4 9 -3 35494.8 585.897 12
 -4 -9 -3 35939.8 600.887 2
 4 -9 -3 36706.6 621.1 9
 4 -9 3 36683 624.058 9
 4 -9 -3 35726.8 623.62 8
 4 -9 3 35598.3 626.119 8
 -4 9 -4 14.9959 37.6167 11
 4 9 4 18.2303 45.7297 10
 4 -9 4 -6.94712 34.3213 8
 4 -9 -4 61.3261 36.684 8
 -4 9 4 7.64995 38.9564 3
 4 -9 4 19.8847 32.2303 9
 4 -9 -4 19.5093 32.1279 9
 -4 -9 -4 44.649 32.0005 2
 -4 -9 -4 8.81666 33.5634 1
 -4 9 4 99.4082 56.2629 1
 4 -9 -4 16.5702 39.6313 1
 -4 -9 -5 17002.8 410.248 1
 4 9 5 16937.5 434.744 10
 -4 9 5 17014.6 442.957 1
 4 -9 5 16106.1 404.607 12
 -4 9 5 16057.4 387.799 3
 4 -9 -5 16743.9 349.56 9
 4 -9 5 16842.9 353.342 9
 -4 -9 5 17284.7 378.949 9
 -4 -9 -5 16413.3 368.405 9
 4 -9 5 16615.4 358.16 8
 4 -9 -5 16566.8 354.755 8
 -4 -9 -5 16852.4 362.239 2
 -4 -9 -6 9.81333 46.942 1
 4 9 6 37.2669 59.4211 10
 -4 9 6 27.895 51.997 3
 -4 -9 -6 28.1727 33.692 2
 4 -9 6 71.9531 53.1088 12
 4 9 6 33.8357 42.4384 6
 -4 9 7 807.1 95.7273 3
 4 -9 7 753.952 100.207 12
 4 9 7 995.912 96.7617 6
 4 9 7 668.859 108.755 10
 -4 -9 -7 745.402 90.5527 1
 4 9 8 -15.943 79.9828 10
 -4 9 8 11.0544 60.2888 3
 4 9 8 9.92523 52.0071 6
 4 -9 8 12.5307 65.6593 12
 4 -9 9 1020.86 125.742 12
 -4 9 9 837.582 110.451 3
 4 9 9 1020.95 144.588 10
 4 -10 0 12786.3 306.947 3
 4 10 0 13060.7 263.068 10
 4 -10 0 12274.3 322.21 9
 -4 10 0 13094.7 302.3 12
 -4 -10 0 12414.3 298.722 6
 4 -10 -1 3608.69 146.017 1
 4 -10 1 3814.62 134.463 1
 4 10 1 3681.83 137.567 10
 -4 10 1 3570.03 145.548 12
 -4 10 -1 3823.48 153.566 12
 4 -10 -1 3997.61 169.564 9
 4 -10 1 3705.91 164.801 9
 -4 -10 -1 3545.81 170.51 1
 -4 -10 -1 3681.55 150.61 6
 4 -10 1 3649.17 153.063 3
 4 -10 2 23769.3 464.321 3
 4 10 -2 24019.3 441.001 12
 -4 10 -2 23658 460.426 12
 -4 -10 -2 23282 497.505 1
 4 -10 2 23830.1 404.185 1
 -4 -10 -2 23994.1 454.926 6
 4 -10 -2 22847.5 365.303 6
 4 -10 2 22961.9 472.318 9
 4 -10 -2 23680.7 476.665 9
 -4 10 -2 22653.6 457.511 11
 4 10 2 23184.2 442.583 3
 4 -10 -2 22638.6 456.786 1
 4 -10 2 22245.6 475.589 8
 4 -10 -2 22853 477.848 8
 4 10 2 23208.3 450.998 10
 -4 -10 -3 168.377 39.085 2
 -4 -10 -3 175.069 41.9911 6
 4 10 -3 212.25 45.9966 12
 4 10 3 229.486 58.1953 10
 4 10 3 139.299 44.4204 3
 4 -10 -3 248.577 54.2932 1
 -4 -10 -3 263.931 56.4835 1
 4 -10 -3 214.881 50.2078 9
 4 -10 3 170.442 46.9331 9
 -4 10 -3 224.852 53.2272 11
 4 -10 -3 161.074 45.0959 8
 4 -10 3 260.404 55.5539 8
 -4 -10 -4 -7.00536 42.386 2
 -4 10 -4 7.95128 37.3945 11
 4 -10 4 22.2957 33.7252 9
 4 -10 -4 43.9094 35.0057 9
 4 10 -4 13.0868 35.2263 12
 4 10 4 -9.70802 56.8732 10
 4 -10 4 -15.7303 37.6218 8
 4 -10 -4 108.293 41.0907 8
 4 -10 -4 -9.00549 42.3524 1
 -4 -10 -4 9.79022 41.0042 1
 -4 10 4 -42.9119 56.2134 1
 4 10 4 25.337 41.7235 3
 -4 10 4 33.7899 42.3795 3
 -4 -10 -4 -33.8205 43.6843 9
 -4 -10 4 17.1688 43.714 9
 4 10 5 45.3899 56.9296 10
 -4 -10 -5 41.094 43.9556 1
 4 -10 5 96.1871 41.377 8
 4 -10 -5 43.258 37.2519 8
 4 -10 -5 6.77086 34.9849 9
 -4 -10 -5 31.9186 39.4235 9
 -4 -10 -5 21.7833 35.309 2
 -4 10 5 37.0633 42.0493 3
 -4 10 6 9587.04 307.499 3
 4 10 6 8714.85 328.864 10
 -4 -10 -6 9001.53 303.961 1
 -4 -10 -6 9030.06 260.743 2
 -4 10 7 65.9285 54.2877 3
 -4 -10 -7 66.6989 50.4497 1
 4 10 7 29.8265 65.1233 10
 -4 10 8 9986.83 341.774 3
 4 10 8 10622.2 410.102 10
 -4 10 9 12.2137 58.4223 3
 4 11 0 148.113 35.3107 10
 4 -11 0 79.8013 43.8311 9
 -4 -11 0 188.077 49.364 6
 4 -11 0 154.319 42.4231 1
 -4 11 0 100.314 40.5829 12
 4 -11 0 121.179 43.3998 3
 4 -11 -1 5696.91 198.193 1
 4 11 1 6379.44 195.884 3
 -4 11 1 6010.06 203.491 12
 4 11 -1 6389.49 205.728 12
 -4 11 -1 6443.91 213.426 12
 4 -11 -1 6249.89 163.099 6
 -4 -11 -1 6102.78 204.529 6
 4 -11 1 6241.9 213.573 3
 -4 -11 -1 6195.98 238.694 1
 4 -11 -1 6246.59 227.078 9
 4 -11 1 6054.36 223.632 9
 4 -11 2 362.501 64.5901 8
 4 -11 -2 387.688 64.146 8
 4 -11 -2 443.625 64.3187 1
 -4 -11 -2 375.139 67.0042 1
 -4 11 -2 448.361 65.3283 12
 4 11 -2 465.005 60.1901 12
 -4 11 -2 346.658 59.7602 11
 4 11 2 424.855 62.0058 3
 4 -11 2 352.24 60.9292 3
 -4 -11 -2 334.695 53.7347 6
 4 -11 2 385.141 64.1186 9
 4 -11 -2 339.442 59.0529 9
 4 11 2 381.945 58.5412 10
 4 -11 -3 12942.8 345.15 8
 4 -11 3 13002.6 347.978 8
 4 11 -3 12548.3 308.373 12
 4 -11 3 13344.1 334.497 3
 -4 -11 -3 12534.4 319.399 6
 -4 -11 -3 12799.4 363.549 1
 -4 11 -3 12613.9 327.732 11
 4 11 3 12772.6 329.318 3
 4 11 3 12725.3 338.13 10
 -4 -11 -3 13091.1 320.544 2
 4 -11 -3 12531.2 337.819 1
 -4 -11 3 12739.5 354.074 9
 4 -11 3 12341.6 331.58 9
 4 -11 -3 12930.4 337.228 9
 4 11 4 -9.1527 39.1612 3
 4 11 4 20.5923 51.6559 10
 -4 -11 -4 30.681 40.1939 2
 -4 11 -4 33.7825 47.2297 11
 -4 -11 4 94.3939 45.9005 9
 4 -11 4 8.23522 43.1541 9
 4 -11 -4 40.5213 39.4089 9
 -4 -11 -4 43.2617 42.2431 1
 4 -11 -4 68.4819 44.397 1
 4 11 -4 28.8229 39.8022 12
 4 -11 4 53.0347 42.9819 8
 4 -11 -4 86.9382 37.965 8
 -4 -11 -4 74.4875 48.1081 9
 -4 -11 -5 9543.9 269.564 2
 -4 11 5 8513.64 287.396 3
 4 11 5 8771.18 316.313 10
 4 11 5 8643.34 294.851 3
 -4 -11 -5 8276 269.966 9
 4 -11 -5 8732.71 264.351 8
 4 -11 5 8841.63 267.79 8
 -4 -11 -5 8698.94 304.456 1
 -4 -11 -6 46.9589 49.1719 1
 4 11 6 27.5356 73.1386 10
 -4 -11 -6 47.8541 39.4051 2
 4 11 6 58.4814 55.0094 3
 -4 11 6 32.8476 58.1664 3
 4 11 7 1339.49 137.344 3
 4 11 7 1288.25 150.07 10
 -4 11 7 1505.27 133.41 3
 -4 -11 -7 1598.86 133.47 1
 4 11 8 -102.328 86.8484 10
 -4 11 8 24.833 65.9606 3
 4 11 8 -28.2719 67.6191 3
 -4 12 0 36543.8 649.567 12
 -4 -12 0 36675.3 649.94 6
 4 -12 0 36515.5 689.329 9
 4 -12 0 36781.1 632.227 1
 4 -12 0 36043.4 654.589 3
 -4 -12 -1 -23.4607 45.8138 6
 4 12 1 18.1002 33.7385 10
 4 -12 1 -8.34449 51.5294 3
 4 -12 -1 9.69303 45.5857 9
 4 -12 1 19.4531 44.1379 9
 4 12 -1 -7.60241 41.4623 12
 -4 12 1 46.6426 37.7992 12
 -4 12 -1 -24.6072 42.9796 12
 4 -12 1 38.8941 33.0098 1
 -4 -12 -1 11.0247 45.1595 1
 4 -12 -1 -31.4855 46.1135 1
 4 -12 2 9280.07 279.863 3
 4 12 2 9661.07 273.432 3
 -4 12 -2 9183.81 277.222 11
 4 -12 -2 9010 288.96 9
 4 -12 2 9465.69 296.661 9
 -4 -12 -2 8744.86 306.33 1
 4 12 2 9233.22 265.807 10
 -4 -12 2 8811.57 301.028 9
 -4 -12 -2 9833.75 314.81 9
 4 12 -2 9045.21 262.795 12
 -4 12 -2 8990.84 276.609 12
 -4 12 2 9236.83 268.422 12
 4 -12 -2 8476.47 270.613 1
 4 -12 -2 8751.4 296.722 8
 4 -12 2 9272.23 301.763 8
 -4 -12 -2 9469.75 273.801 6
 4 -12 3 40.7844 41.7663 8
 4 -12 -3 30.213 45.7018 8
 -4 -12 -3 65.6663 47.0073 2
 4 12 3 9.13887 44.4379 10
 -4 -12 3 21.2443 46.3832 9
 -4 -12 -3 52.6702 49.5418 9
 -4 -12 -3 16.1691 41.7706 6
 4 12 3 17.6306 42.1676 3
 4 -12 3 8.74077 47.6717 3
 4 12 -3 45.9761 41.2528 12
 -4 12 -3 8.62545 43.9239 11
 -4 -12 -3 -11.4429 50.9564 1
 4 -12 -3 -9.59137 43.5254 1
 4 -12 -3 18.6346 37.2892 9
 4 -12 3 94.3283 44.363 9
 4 12 -4 -7.88248 45.6625 12
 -4 -12 -4 -23.7558 54.8893 1
 4 -12 -4 -10.5686 43.2909 1
 4 -12 -4 44.3925 43.8616 9
 4 -12 4 18.0843 41.7849 9
 -4 -12 -4 20.3387 44.4052 9
 -4 -12 4 -20.6321 54.8004 9
 -4 -12 -4 -8.36044 37.2294 2
 4 12 4 19.8769 49.8593 3
 4 12 4 -21.5825 48.0539 10
 4 -12 -4 9.66712 43.8681 8
 4 -12 4 9.84723 41.2428 8
 4 -12 -5 45.0451 48.5006 8
 4 -12 5 9.23658 41.1319 8
 4 12 5 -12.5288 61.8953 10
 -4 -12 -5 16.9434 43.141 2
 4 12 5 44.5212 52.3459 3
 -4 -12 -5 61.2528 56.6123 1
 -4 -12 -6 8296.71 261.414 2
 -4 -12 -6 8058.32 310.128 1
 -4 12 6 7793.9 295.245 3
 4 12 6 8449.5 312.9 3
 4 12 7 384.13 93.8732 10
 -4 12 7 448.748 93.1189 3
 4 12 7 339.837 87.352 3
 -4 -12 -7 361.011 85.8701 1
 -4 12 8 6873.7 291.529 3
 -4 -13 0 -23.8199 50.955 1
 4 -13 0 -23.8048 38.5831 1
 -4 -13 0 34.3256 46.1978 6
 -4 13 0 -8.67847 40.8145 12
 -4 -13 -1 4853.39 194.525 6
 4 -13 -1 4488.48 188.898 1
 4 -13 1 4056.45 167.033 1
 4 13 -1 4317.96 183.035 12
 -4 13 1 4484.21 189.113 12
 -4 -13 -1 4366.84 218.221 1
 4 13 2 54.8968 41.0978 10
 -4 -13 -2 -8.51612 47.6254 6
 4 -13 2 57.4316 51.1527 8
 4 -13 -2 68.3999 47.75 8
 4 -13 -2 76.1675 45.5459 1
 -4 -13 -2 24.436 46.514 1
 4 13 2 102.149 51.5081 3
 4 13 -2 66.2798 44.0153 12
 4 13 3 9781.19 301.766 10
 4 -13 -3 9650.17 319.101 8
 4 -13 3 9716.65 323.826 8
 -4 -13 -3 8853.25 326.646 1
 -4 -13 -3 9603.23 292.255 2
 4 13 3 10069.7 305.784 3
 4 -13 -3 9207.19 304.463 1
 4 -13 -4 628.888 88.7215 8
 4 -13 4 737.127 95.0515 8
 -4 -13 -4 717.697 81.3581 2
 4 13 4 765.653 101.597 10
 4 -13 -4 783.142 95.4545 1
 -4 -13 -4 671.681 96.7577 1
 4 13 4 780.449 95.597 3
 4 13 5 10951.8 351.984 3
 -4 -13 -5 9673.3 354.293 1
 4 13 5 10910 365.542 10
 4 -13 5 10140.9 319.231 8
 4 -13 -5 10318.9 317.257 8
 -4 -13 -5 10795.4 312.706 2
 4 13 6 274.881 81.7149 3
 -4 -13 -6 377.137 67.5539 2
 4 13 6 325.05 92.2172 10
 -4 -13 -6 231.475 72.4204 1
 4 13 7 667.517 107.014 3
 -4 -13 -7 753.073 110.551 1
 4 13 7 672.64 122.691 10
 -4 -14 0 5945.97 268.184 1
 4 -14 0 6368.42 228.285 1
 4 -14 1 114.549 56.6928 8
 4 -14 -1 63.416 55.3984 8
 4 -14 -1 132.033 52.1074 1
 -4 -14 -1 156.795 66.55 1
 4 -14 2 8976.71 325.349 8
 4 -14 -2 8905.05 323.951 8
 4 -14 -2 9341.76 304.793 1
 -4 -14 -2 8521.16 328.304 1
 4 -14 -3 -12.1688 49.8472 8
 4 -14 3 24.6703 50.5285 8
 4 14 3 9.85484 47.9195 10
 -4 -14 -3 97.6961 48.2651 2
 4 14 3 61.8904 55.5319 3
 -4 -14 -3 -13.5364 57.9145 1
 4 -14 -3 33.5109 52.5344 1
 4 -14 -4 11.6286 45.4163 8
 4 -14 4 23.6761 51.6917 8
 4 14 4 11.6855 60.3743 10
 -4 -14 -4 -9.80195 41.9361 2
 4 14 4 -34.2898 52.8193 3
 4 -14 -4 48.4796 52.9224 1
 -4 -14 -4 -13.9426 58.3955 1
 4 -14 5 -22.1186 49.2475 8
 4 -14 -5 32.3419 45.1522 8
 -4 -14 -5 -14.1799 55.3805 1
 4 14 5 -53.7977 81.3757 10
 4 14 5 12.5621 57.005 3
 -4 -14 -5 9.69805 50.1059 2
 -4 -14 -6 4323.11 241.6 1
 4 14 6 4370.16 237.493 3
 4 14 6 4612.22 254.012 10
 -4 -15 0 56.0387 48.9403 1
 4 -15 0 9.36839 45.5538 1
 4 -15 0 13.9218 52.9968 8
 4 -15 -1 1466.52 119.534 1
 -4 -15 -1 1424.95 140.424 1
 -4 -15 1 1617.99 145.633 1
 4 -15 -1 1328.68 137.264 8
 4 -15 1 1361.75 136.189 8
 4 -15 -2 55.3915 50.2737 1
 -4 -15 -2 56.8213 67.9502 1
 4 -15 -2 27.2323 59.4574 8
 4 -15 2 13.7299 49.44 8
 -4 -15 -3 14074.3 451.97 1
 4 -15 -3 14491.9 419.619 1
 4 15 3 14696.4 409.475 3
 -4 -15 -3 15292.6 407.741 2
 4 -15 3 15042.9 447.27 8
 4 -15 -3 15018.6 443.713 8
 4 15 4 121.116 66.0596 3
 -4 -15 -4 157.246 60.733 2
 -4 -15 -4 14.9167 56.7889 1
 4 -15 -4 38.4954 52.5679 1
 4 -15 -4 87.8115 60.0101 8
 4 -15 4 12.7977 54.7589 8
 4 15 4 142.306 69.4781 10
 4 15 5 7232.7 302.521 3
 -4 -15 -5 6699.83 308.04 1
 4 15 5 7420.21 308.092 10
 -4 -15 -5 7264.15 267.592 2
 4 -15 -5 7112.58 279.718 8
 4 15 6 261.194 90.0818 10
 -4 -15 -6 288.756 91.0618 1
 4 15 6 369.863 93.0372 3
 4 -16 0 5057.7 214.962 1
 4 -16 0 4380.8 247.576 8
 -4 -16 0 4462.67 248.655 1
 4 -16 -1 29.8866 58.3622 8
 4 -16 1 29.9996 60.0297 8
 4 -16 -1 10.8896 48.4919 1
 -4 -16 1 -59.6461 79.2123 1
 -4 -16 -1 15.0257 62.9317 1
 4 -16 -2 6196.48 259.041 1
 4 -16 -2 6188.75 288.919 8
 4 -16 2 6441.64 296.317 8
 -4 -16 -2 5916.88 289.075 1
 -4 -16 2 6437.41 297.534 1
 4 -16 -3 85.1683 60.7362 8
 4 -16 3 43.1307 57.5433 8
 -4 -16 -3 92.3923 69.8829 1
 4 -16 -3 100.713 60.2243 1
 -4 -16 -3 56.2514 62.1451 2
 4 -16 -4 67.1492 58.6436 8
 4 -16 4 27.3208 61.9903 8
 4 16 4 50.6798 68.2093 3
 -4 -16 -4 22.2387 53.1889 2
 -4 -16 -4 -31.393 68.5409 1
 4 -16 -4 80.5658 60.9341 1
 4 16 5 13.6867 69.6964 3
 -4 -16 -5 -15.7593 61.5495 1
 -4 16 5 -13.8145 74.3704 10
 4 16 5 40.8014 72.2482 10
 -4 -16 -5 64.7358 54.1283 2
 4 -17 0 48.2193 64.3265 8
 -4 -17 0 31.5315 55.0755 1
 4 -17 -1 1253.72 121.929 1
 4 -17 -1 1243 140.706 8
 4 -17 1 1392.1 148.683 8
 -4 -17 1 1296.88 145.866 1
 -4 -17 -1 1363.03 148.582 1
 4 -17 -2 15.6113 59.4311 8
 4 -17 2 31.4971 61.5108 8
 4 -17 -2 173.037 63.8617 1
 -4 -17 -2 32.1053 62.6985 1
 -4 -17 2 62.0695 79.0212 1
 4 -17 -3 4833.07 242.892 1
 -4 -17 -3 4820.87 270.194 1
 -4 -17 3 5213.8 273.301 1
 4 -17 3 5070.3 265.091 8
 4 -17 -3 5463.89 276.234 8
 -4 -17 -3 5237.64 241.066 2
 4 -17 -4 281.403 80.6391 8
 4 -17 4 172.337 79.3874 8
 -4 -17 -4 314.92 76.9696 2
 4 -17 -4 320.513 84.3766 1
 4 -18 0 7851.34 356.616 8
 -4 -18 0 8604.94 360.454 1
 -4 -18 -1 16.5499 70.8061 1
 -4 -18 1 16.2255 66.4628 1
 4 -18 -1 -11.9459 57.1414 1
 4 -18 1 16.8788 65.9213 8
 4 -18 -1 -16.8258 81.8139 8
 4 -18 2 3075.2 217.244 8
 4 -18 -2 3704.49 235.873 8
 4 -18 -2 3407.99 199.209 1
 -4 -18 -2 3148.6 220.771 1
 -4 -18 2 3330.24 226.076 1
 -4 -18 3 -15.5909 70.7498 1
 5 0 0 19.6707 15.6238 2
 -5 0 0 16.5165 16.8666 2
 -5 0 0 -14.1454 18.4889 7
 5 0 0 -2.73141 17.3658 7
 -5 0 0 9.67491 22.8806 4
 5 0 0 -6.48643 23.1837 4
 -5 0 0 -23.8131 24.3179 5
 5 0 0 5.27667 13.4789 6
 5 0 1 40780.2 548.949 11
 -5 0 -1 39253.4 568.603 10
 -5 0 1 39147.8 568.031 5
 -5 0 -1 39301 568.261 5
 5 0 1 38879.8 540.904 6
 5 0 -1 40069.7 566.039 4
 5 0 1 39057.7 563.236 4
 5 0 1 39161.6 549.318 7
 5 0 -1 39433.5 549.378 7
 -5 0 -1 39468.5 555.975 2
 -5 0 1 39483.4 553.497 7
 -5 0 -1 39708 554.418 7
 5 0 1 38899.1 549.989 2
 -5 0 1 38812.9 521.536 2
 -5 0 -2 66223.9 860.77 7
 -5 0 2 65143.3 858.289 7
 5 0 -2 65409.6 851.965 7
 5 0 2 65083.9 852.624 7
 -5 0 -2 64924.5 874.088 5
 -5 0 2 64065.8 872.943 5
 5 0 2 65175.4 885.407 10
 5 0 2 63605.6 873.61 11
 -5 0 -2 65446.3 889.239 10
 -5 0 -2 65431.3 812.399 1
 5 0 2 65067.2 866.737 4
 5 0 -2 63511.2 867.009 4
 5 0 2 63544.9 871.353 2
 -5 0 2 65000.6 806.441 2
 -5 0 -2 65487.3 881.363 2
 -5 0 -3 536.939 28.2366 1
 -5 0 -3 476.319 47.0456 10
 5 0 3 541.978 57.8275 10
 5 0 -3 471.401 35.1893 7
 5 0 3 561.957 37.6168 7
 5 0 3 650.971 49.8117 2
 5 0 3 628.823 58.4464 11
 -5 0 3 607.907 30.7143 3
 5 0 -3 540.145 44.19 4
 -5 0 -3 499.335 41.3847 5
 5 0 3 468.863 43.9625 4
 -5 0 3 551.315 43.5041 5
 -5 0 3 572.367 22.8021 12
 5 0 4 39191.4 611.643 10
 5 0 4 38520.7 594.432 2
 -5 0 4 38389.4 543.49 9
 -5 0 -4 39120.4 545.951 9
 -5 0 -4 39030.9 548.872 8
 -5 0 4 39417.7 547.585 8
 -5 0 5 8603.29 167.487 9
 -5 0 -5 9160.9 172.245 9
 5 0 5 9003.28 245.327 11
 5 0 5 8929.03 221.356 2
 -5 0 -5 8964.35 172.739 8
 5 0 6 6280.99 208.996 10
 -5 0 6 6160.9 212.398 1
 5 0 6 6607.17 192.025 2
 5 0 6 6096.67 216.669 11
 -5 0 7 2270.34 138.865 1
 5 0 7 2126.09 141.926 11
 5 0 7 2218.51 111.823 2
 5 0 7 2358.55 137.998 10
 5 0 8 86.4705 51.7314 10
 5 0 8 65.9009 55.938 11
 5 0 9 2968.25 189.692 11
 5 0 10 1769.07 151.013 6
 5 0 10 1660.29 155.369 11
 -5 1 0 3.25044 20.2726 4
 5 1 0 22.7875 23.6157 4
 5 1 0 -2.27845 15.0234 2
 5 -1 0 10.0205 12.1859 12
 -5 -1 0 8.24622 18.9022 7
 5 1 0 -8.16003 16.1115 7
 5 -1 0 2.85443 17.2714 7
 -5 -1 0 103.21 21.7766 2
 5 -1 0 25.112 15.9502 2
 5 1 0 -1.64033 14.9567 11
 -5 1 0 22.044 17.7494 11
 -5 1 0 3.00462 18.3684 9
 5 1 0 27.6948 24.931 5
 -5 -1 0 3.43831 24.2092 5
 5 1 0 6.24548 15.3202 6
 -5 -1 0 14.6892 15.0013 6
 5 -1 0 -6.14075 11.8417 6
 -5 1 -1 30742.3 456.512 8
 -5 1 1 31576.3 458.766 8
 -5 -1 -1 30583.5 446.713 7
 5 -1 1 30301.5 448.433 7
 5 1 1 30678.1 445.449 7
 5 1 -1 30281.6 444.46 7
 5 -1 -1 31418.4 450.373 7
 -5 -1 1 30804.4 446.785 7
 -5 1 -1 30210.2 448.662 11
 5 1 1 31264.1 440.852 11
 5 -1 1 30762.2 448.686 11
 -5 1 -1 31602.7 455.392 9
 -5 1 1 30714 452.826 9
 5 1 1 31016.5 447.849 2
 -5 1 -1 30652.6 464.952 5
 -5 1 1 30093.8 463.876 5
 5 1 1 30633.2 465.686 5
 5 1 -1 30316 465.093 5
 -5 1 -1 31281.6 462.26 10
 5 1 1 31520.5 468.278 10
 -5 -1 -1 29780.9 465.595 10
 5 1 1 30757.6 460.678 4
 5 1 -1 30457.1 460.036 4
 -5 1 -1 30232.4 458.635 4
 -5 1 1 30199.7 458.616 4
 -5 -1 1 30453.2 419.64 2
 5 -1 1 30334.1 449.468 2
 -5 -1 -1 30918.5 450.624 2
 -5 -1 1 30258.9 419.691 6
 5 1 1 30888 443.954 6
 -5 1 -2 8952.76 182.83 9
 -5 1 2 9709.83 186.914 9
 -5 1 2 8860.37 186.935 4
 -5 1 -2 8833.04 186.719 4
 5 1 2 8919.74 186.735 4
 5 1 -2 9182.49 190.469 4
 -5 1 2 9432.92 188.059 8
 -5 1 -2 9132.4 186.381 8
 -5 -1 -2 9181.43 179.787 7
 5 -1 -2 8921.98 177.773 7
 5 -1 2 8874.71 178.395 7
 -5 -1 2 8686.3 176.503 7
 5 -1 2 9059.25 195.168 11
 5 -1 -2 9243.48 136.921 2
 -5 1 -2 9258.21 193.477 5
 -5 1 2 8967.98 191.869 5
 5 1 2 8972.93 192.037 5
 5 1 -2 8949.32 192.485 5
 -5 1 -2 9409.14 199.641 10
 -5 -1 -2 8411.29 199.534 10
 5 1 2 8855.66 189.133 6
 5 -1 2 9293.35 196.766 10
 5 1 2 8822.86 201.066 10
 5 -1 2 8920.74 192.727 2
 -5 -1 -2 9030.39 192.497 2
 5 1 2 9030.15 190.057 2
 -5 -1 2 8917.78 148.127 2
 -5 1 -3 17855.1 303.113 4
 -5 1 3 18103.4 304.443 4
 5 1 -3 18114.4 305.217 4
 5 1 3 18147.4 305.431 4
 -5 -1 -3 18075.4 278.738 1
 -5 1 -3 18257.5 302.941 8
 -5 1 3 18418.5 302.738 8
 -5 -1 3 17972 244.948 3
 -5 1 3 17254.2 271.94 3
 -5 -1 3 17821.1 292.333 7
 -5 -1 -3 17950.2 293.712 7
 5 -1 -3 18113.4 289.931 7
 5 -1 3 18059.1 291.346 7
 -5 -1 -3 18004.9 326.378 2
 5 -1 3 17874.4 332.273 11
 5 -1 3 17034.2 319.035 10
 5 1 3 18155.6 338.571 10
 -5 -1 -3 17840.5 339.42 10
 -5 1 -3 17894.1 325.81 10
 -5 -1 3 18073 242.975 12
 -5 1 3 18275.9 309.453 5
 -5 1 -3 18042.4 307.368 5
 -5 1 3 18168 297.227 9
 -5 1 -3 18229.6 297.728 9
 5 -1 3 18192.9 326.963 2
 -5 -1 3 17956.4 244.386 2
 5 1 3 17689.1 318.479 2
 5 -1 4 27911.7 460.675 2
 5 1 4 27772.1 454.214 2
 -5 -1 -4 27617.7 399.924 1
 5 1 4 27705.2 478.372 10
 5 -1 4 27693.3 461.421 10
 -5 -1 4 27052.6 379.534 12
 5 -1 4 27223.5 400.806 7
 5 -1 -4 27450 399.781 7
 -5 1 -4 27511.6 412.247 9
 -5 1 4 27472.9 410.69 9
 -5 1 -4 27327.4 415.255 8
 -5 1 4 27284.2 413.483 8
 -5 1 4 27708.2 405.139 3
 5 1 4 27656.9 413.914 4
 5 1 -4 27101.7 414.43 4
 -5 1 4 27953.2 422.073 5
 -5 1 -4 27147.9 418.985 5
 5 -1 5 3065.4 123.385 2
 -5 1 5 3054.95 89.7462 9
 -5 1 -5 3248.43 93.4923 9
 -5 -1 5 3093.7 87.0787 9
 -5 -1 -5 2970.77 86.4228 9
 5 -1 5 2845.57 122.952 10
 5 -1 5 3090.39 137.277 11
 -5 -1 5 3039.4 87.2089 8
 -5 -1 -5 2957.79 87.5777 8
 5 1 5 3153.59 122.938 2
 -5 -1 5 3105.79 89.8177 12
 -5 1 5 3153.07 138.705 1
 5 -1 6 8677.93 228.984 2
 5 -1 6 8883.7 246.019 10
 -5 1 6 9188.22 267.919 1
 5 1 6 8717.92 226.377 2
 5 -1 6 8982.08 264.776 11
 5 1 6 9031.59 264.796 10
 5 -1 7 5426.36 217.883 11
 5 -1 7 5607.4 202.585 10
 5 1 7 5053.32 209.944 10
 5 -1 7 5516.56 182.665 2
 5 1 7 5402.09 177.447 2
 -5 1 7 5422.41 216.642 1
 -5 -1 7 5366.72 209.953 1
 5 1 8 123.647 70.822 11
 5 -1 8 159.068 54.6147 10
 5 1 8 217.682 59.4018 10
 5 -1 8 239.62 69.2824 11
 5 1 9 4202.75 213.716 10
 5 1 9 3795.2 211.881 11
 5 -1 9 3537.04 204.001 11
 5 1 9 3436.02 196.331 6
 5 -1 10 2291.74 173.616 11
 5 1 10 2356.92 182.5 11
 5 1 10 2531.09 176.158 6
 5 -1 10 2192.02 170.192 12
 5 -2 0 126.081 24.6226 7
 -5 -2 0 31.2508 18.8974 7
 -5 -2 0 5.02361 16.9938 2
 -5 2 0 81.819 24.7539 9
 -5 2 0 24.1436 21.9305 8
 5 -2 0 3.50449 15.1514 12
 5 -2 0 15.2279 16.1385 2
 -5 2 0 2.64619 21.4328 11
 -5 -2 0 33.349 25.3914 10
 5 2 0 55.1739 28.5527 5
 -5 -2 0 -7.39039 16.1019 6
 -5 2 0 62.143 27.3036 4
 5 2 1 19614.3 331.25 5
 5 2 -1 19363.7 330.738 5
 -5 2 1 19051 261.729 12
 -5 2 1 19297 320.264 9
 -5 2 -1 19268.8 319.631 9
 -5 2 -1 19253.4 324.03 4
 -5 2 1 19258.8 323.959 4
 -5 2 -1 19669.1 325.532 8
 -5 2 1 19085.6 323.939 8
 -5 -2 -1 19116 330.651 10
 5 -2 1 19746.5 319.135 7
 5 -2 -1 19171.2 316.132 7
 -5 -2 -1 18939.1 310.529 2
 -5 -2 -1 18817.8 307.934 7
 -5 -2 1 19605.4 310.512 7
 5 -2 1 19111.5 316.493 2
 5 -2 -1 18184.7 287.988 3
 5 2 1 18683.9 326.329 10
 -5 2 -1 19689.4 321.429 10
 5 2 1 19265.8 310.837 6
 -5 -2 1 19401.6 296.013 6
 -5 -2 1 19364.8 289.769 2
 5 2 1 18835.1 309.804 2
 -5 2 -1 18970.5 316.168 11
 5 -2 1 18880 299.951 12
 -5 2 -1 19137.2 255.248 1
 -5 -2 -1 19065.6 310.923 6
 5 -2 2 29628 460.462 2
 -5 2 -2 29770.1 446.947 9
 -5 2 2 29984.5 447.19 9
 -5 2 -2 29295.8 451.341 4
 -5 2 2 29670.2 452.34 4
 -5 2 -2 29463.2 451.425 8
 -5 2 2 28065.1 448.248 8
 5 -2 2 29652.6 442.123 7
 5 -2 -2 29416.8 439.89 7
 -5 -2 -2 28946.8 435.612 7
 -5 -2 2 29725 436.294 7
 -5 -2 -2 29434 473.958 10
 5 2 2 29714.1 473.443 10
 -5 2 -2 29347.3 451.519 10
 5 2 -2 29704.2 458.245 5
 5 2 2 29392.6 456.626 5
 5 2 2 29603.7 451.387 2
 -5 -2 2 29759.3 405.778 2
 5 2 2 30206.9 456.775 6
 5 -2 2 29856.8 461.694 11
 -5 -2 -2 29519.5 452.555 2
 5 -2 -2 29566.6 385.176 2
 -5 2 2 29570.3 456.524 1
 -5 2 3 2430.87 102.692 1
 -5 -2 -3 2449.39 97.3228 2
 5 -2 3 2439.84 99.4446 2
 -5 2 3 2639.78 89.989 9
 -5 2 -3 2422.45 87.0908 9
 5 2 3 2297.14 92.7539 2
 -5 2 -3 2328.73 87.6666 8
 -5 2 3 2610.53 91.9679 8
 5 -2 3 2382.49 82.5787 7
 -5 -2 -3 2515.49 84.1199 1
 5 -2 -3 2344.63 81.4035 7
 -5 -2 3 2528.67 83.2857 7
 -5 -2 -3 2405.61 82.0212 7
 -5 -2 3 2395.7 45.4769 11
 5 -2 3 2536.22 103.051 11
 5 2 3 2468.65 107.159 10
 5 -2 3 2559.04 95.8766 10
 5 2 3 2404.86 87.9539 4
 -5 2 -3 2437.16 89.112 4
 -5 2 3 2323.52 87.6863 4
 5 2 -3 2340.05 87.5645 4
 -5 -2 3 2427.97 44.2067 3
 -5 2 3 2399.6 78.0023 3
 -5 2 -3 2354.29 93.6506 10
 -5 -2 -3 2224.35 103.341 10
 5 2 3 2279.07 95.8716 6
 5 2 3 2366.47 90.3284 5
 5 2 -3 2417.79 91.3677 5
 -5 2 4 18684 308.438 3
 -5 -2 4 18534.3 298.922 7
 -5 -2 -4 18275 299.986 7
 5 -2 4 18437.5 299.04 7
 5 -2 -4 18803.6 297.926 7
 -5 2 -4 18151.9 314.033 5
 -5 2 4 18891.4 317.461 5
 -5 -2 -4 18962.3 348.84 2
 5 -2 4 17950 348.131 2
 5 2 4 18813.4 341.751 2
 -5 2 4 18459.8 310.802 9
 -5 2 -4 18359.4 310.715 9
 5 -2 4 18630.9 339.57 10
 -5 2 -4 18014 307.661 4
 -5 2 4 18145.4 308.832 4
 5 2 -4 18545.1 312.463 4
 5 2 4 18633.9 311.01 4
 -5 2 4 18737.3 369.923 1
 -5 -2 -4 18432.7 309.063 1
 -5 -2 4 18645.8 278.624 12
 -5 -2 5 3150.25 93.466 12
 5 -2 -5 3280.15 88.6018 7
 5 -2 5 3258.17 89.7839 7
 5 -2 5 3282.57 127.496 10
 5 2 5 3377.48 127.111 2
 -5 2 5 3088.89 142.106 1
 -5 -2 -5 3140.62 104.089 1
 5 -2 5 3385.52 132.258 2
 5 -2 5 3624.37 148.287 11
 -5 -2 5 3333.89 90.2713 11
 -5 2 5 3155.6 97.4961 9
 -5 2 -5 3158.9 97.6472 9
 5 2 5 3244.14 147.004 10
 -5 2 -5 3071.09 96.8308 5
 5 2 5 3204.41 95.415 4
 5 2 -5 3362.68 98.209 4
 -5 2 5 3287.69 100.843 5
 5 2 5 3370.44 140.829 6
 5 2 6 11068 295.726 6
 5 2 6 11243 261.483 2
 5 -2 6 10812.3 298.099 11
 5 -2 6 10903.3 268.017 2
 -5 2 6 11462.1 309.394 1
 5 2 6 10329 299.748 10
 5 2 7 6966.1 253.832 10
 5 -2 7 7075.77 211.375 2
 5 -2 7 6609.05 243.67 11
 -5 2 7 6909.78 252.388 1
 -5 -2 7 6905.7 237.36 1
 5 2 7 6428.49 195.488 2
 5 2 7 6509.67 236.765 6
 5 -2 7 6625.63 214.815 10
 5 2 8 -67.2809 68.5503 10
 5 -2 8 10.7624 53.9932 11
 5 2 8 146.532 54.8438 6
 5 2 9 5589.6 254.388 10
 5 2 9 6078.7 271.722 11
 5 -2 9 5613.72 254.489 11
 5 2 9 5616.8 248.745 6
 5 -2 9 5543.86 253.103 12
 5 2 10 1521.51 143.74 10
 5 -2 10 1511.17 145.366 11
 5 -2 10 1485.36 144.725 12
 5 2 10 1489.72 137.368 6
 5 2 10 1633.38 154.149 11
 5 -3 0 17.8439 21.1384 8
 -5 3 0 11.7263 23.6501 8
 5 -3 0 2.18774 17.3012 12
 -5 -3 0 -22.3973 19.8633 2
 -5 3 0 18.6638 23.2803 9
 -5 -3 0 24.6501 18.8365 7
 -5 -3 0 -6.91458 24.7141 10
 -5 3 0 16.5224 16.2331 1
 5 -3 0 -6.90329 21.9451 9
 -5 -3 0 26.2782 19.4196 6
 -5 3 1 78344.1 1043.35 9
 -5 3 -1 78286.7 1043.35 9
 5 -3 1 77883.7 1036.02 9
 5 -3 -1 77771.1 1034.24 9
 -5 -3 1 78015.1 1004.16 2
 -5 3 1 79881.9 1050.11 8
 -5 3 -1 78174.2 1049.68 8
 -5 3 1 78373.3 1021.01 1
 5 3 -1 78419.6 941.83 3
 5 -3 -1 78308.5 1012.01 3
 -5 -3 1 76857.9 1022.02 7
 -5 -3 -1 77372.3 1022.52 7
 -5 3 -1 77713 961.926 1
 -5 -3 -1 79657.9 1032.39 6
 5 3 1 79443.1 1030.01 6
 -5 -3 -1 78026 1025.79 2
 -5 -3 -1 75354.2 1047.2 10
 5 3 -1 78354.2 1050.41 5
 5 3 1 79020 1050.91 5
 5 -3 1 79631.1 1017.96 12
 -5 3 -1 77264.5 1035.99 11
 5 3 -1 78841.9 940.971 11
 5 3 1 76636.6 1044.88 10
 -5 -3 1 79411.6 1029.03 10
 -5 3 2 27315.9 442.037 1
 -5 3 2 27479.4 436.456 9
 -5 3 -2 27869 437.877 9
 5 -3 2 27911.8 448.066 11
 -5 3 2 27442 442.892 8
 -5 3 -2 27642 442.248 8
 5 -3 2 27125.7 432.741 12
 -5 3 -2 27552.1 425.559 10
 5 3 2 28127.2 458.571 10
 -5 -3 -2 28311 436.243 2
 -5 3 -2 28290 450.34 11
 -5 -3 -2 27867.2 421.124 7
 -5 -3 2 27839.4 420.131 7
 5 3 2 28402.3 441.846 6
 5 3 2 28373.3 446.413 5
 5 3 -2 28370.3 447.131 5
 -5 3 2 27818.2 437.848 4
 -5 3 -2 27039.3 434.274 4
 -5 -3 -2 27797.5 460.61 10
 -5 3 3 5102.74 140.586 9
 -5 3 -3 5208.97 140.921 9
 -5 3 3 5267.58 141.637 4
 -5 3 -3 4988.01 139.053 4
 5 3 3 5125.61 145.387 2
 -5 3 3 5253.27 132.111 3
 -5 -3 -3 5193.56 139.836 1
 5 -3 -3 5365.62 135.379 7
 5 -3 3 5135.64 134.844 7
 -5 -3 3 5183.08 130.107 7
 -5 -3 -3 5161.13 130.498 7
 5 -3 3 5451.95 159.886 11
 5 -3 3 5103.23 150.5 12
 5 3 3 4873.43 160.683 10
 5 -3 3 5148.33 155.386 2
 -5 3 -3 5503.06 142.343 10
 5 3 3 5215.5 152.496 6
 5 -3 -3 5159.17 79.4355 2
 -5 -3 -3 5123.49 147.321 2
 -5 3 3 4999.05 156.63 1
 5 3 3 5170.66 144.806 5
 5 3 -3 5143.42 144.209 5
 -5 3 4 7039.25 210.153 1
 -5 -3 -4 6972.43 172.22 1
 -5 3 4 7197.89 170.154 3
 -5 -3 4 7072.9 116.958 11
 5 -3 -4 7091.49 158.354 7
 5 -3 4 7464.06 162.852 7
 -5 -3 -4 7246.68 159.11 7
 -5 -3 4 7314.2 158.403 7
 5 3 -4 7004.58 171.288 5
 5 3 4 7268.1 173.201 5
 5 -3 4 7418.11 199.74 2
 -5 -3 -4 6964.1 186.37 2
 -5 3 -4 7137.48 168.874 4
 -5 3 4 7304.36 170.334 4
 5 3 4 6938 165.019 4
 5 3 -4 7175.04 168.076 4
 5 -3 4 7235.55 179.009 10
 -5 3 4 7419.73 123.146 6
 -5 3 4 7342.46 171.668 9
 -5 3 -4 7357.66 172.465 9
 5 3 4 6973.11 183.451 2
 -5 3 5 1825.93 86.1454 3
 5 -3 5 1701.94 105.216 11
 -5 3 -5 1907.66 79.9814 9
 -5 3 5 1891.83 78.9108 9
 5 3 5 1969.1 107.449 6
 5 3 5 1699.72 112.433 10
 -5 -3 5 1799.85 72.1637 12
 -5 3 5 1851.19 112.531 1
 -5 -3 -5 1745.73 82.5612 1
 5 -3 5 1915.03 102.056 2
 5 -3 5 1980.43 94.9364 10
 -5 3 -5 1895.02 79.1212 5
 -5 3 5 1932.51 79.411 5
 5 -3 -5 1865.87 68.7512 7
 5 -3 5 1711.67 68.1586 7
 -5 -3 -5 1902.39 71.4193 7
 -5 -3 5 1873.14 69.9893 7
 -5 3 -5 1971.68 78.3592 4
 5 3 5 1971.55 77.9561 4
 5 3 -5 1817.43 75.7644 4
 -5 3 5 1808.02 75.57 4
 5 -3 6 4820.5 172.845 2
 5 -3 6 5232.7 198.198 11
 5 3 6 5027.18 192.13 6
 -5 3 6 5149.89 202.825 1
 5 3 6 5054.31 205.365 10
 5 3 7 9170.86 304.276 10
 5 -3 7 9510.02 257.172 2
 5 -3 7 9094.66 288.901 11
 -5 3 7 9306.46 301.907 1
 5 3 7 9097.76 285.309 6
 -5 3 7 9397.33 241.37 3
 5 -3 7 8978.04 288.429 12
 5 3 8 10.4507 48.2959 6
 5 -3 8 64.3289 56.9557 11
 5 -3 8 10.9896 48.9389 12
 5 3 8 83.8897 65.3615 10
 5 3 9 6003.36 270.927 10
 5 -3 9 5649.8 254.716 11
 5 3 9 5675.34 248.082 6
 5 -3 10 2315.86 174.533 12
 5 3 10 2089.23 170.074 10
 5 3 10 2282.4 167.936 6
 5 -3 10 2618.97 181.95 11
 5 3 10 2223.11 181.218 11
 -5 4 0 -7.53535 17.411 1
 5 -4 0 -16.1502 23.1219 8
 -5 -4 0 14.5829 24.2476 10
 -5 -4 0 6.8095 18.569 6
 5 -4 0 -3.9284 20.5844 9
 -5 4 0 34.4077 28.108 9
 -5 -4 0 18.9708 18.3161 2
 -5 4 0 18.339 18.3037 12
 5 -4 -1 53445.4 742.729 3
 5 4 -1 56195.1 672.704 3
 -5 -4 -1 53628.9 754.329 6
 5 4 1 53516.8 751.32 6
 5 -4 -1 54184 763.388 8
 5 -4 1 54571.9 765.859 8
 -5 4 -1 53907.8 762.542 11
 -5 4 1 53240 711.266 12
 5 -4 1 53516.1 743.39 12
 -5 4 1 54716 773.335 9
 -5 4 -1 53832.6 770.947 9
 5 -4 1 54576.9 763.574 9
 5 -4 -1 53532.1 760.476 9
 -5 -4 -1 54420.7 748.892 2
 -5 -4 -1 52751.4 767.598 10
 5 4 1 54340.7 767.763 10
 -5 -4 1 53423.1 743.572 10
 -5 4 1 52869.8 746.208 1
 5 -4 -2 37371.1 558.942 8
 5 -4 2 37602.7 561.501 8
 5 4 2 37472.9 564.262 6
 -5 -4 -2 37676.5 558.584 2
 -5 -4 -2 36887.5 584.961 10
 -5 4 2 37118.7 572.185 1
 -5 4 -2 36723.4 574.901 11
 5 4 2 37321.9 583.762 10
 -5 4 -2 37161.8 538.305 10
 5 4 -2 37757.5 505.806 12
 5 -4 2 37267.9 560.194 12
 5 -4 2 36982.2 557.511 9
 5 -4 -2 37589 557.402 9
 -5 4 2 37120.5 568.781 9
 -5 4 -2 37326.1 569.553 9
 -5 4 -3 232.448 36.2704 4
 -5 4 3 201.516 34.0173 4
 -5 4 3 225.458 41.7604 9
 -5 4 -3 272.985 40.1616 9
 5 -4 3 264.469 34.4325 9
 5 -4 -3 314.538 35.0458 9
 5 -4 3 304.245 45.5785 12
 -5 -4 -3 256.323 33.1049 7
 -5 -4 3 267.321 34.9712 7
 -5 4 -3 322.607 34.9694 10
 5 4 3 288.012 50.3956 10
 5 4 3 242.426 38.1666 6
 -5 4 3 289.84 46.8912 1
 -5 -4 -3 226.295 36.6816 1
 5 -4 3 358.005 51.598 11
 -5 4 3 199.454 32.8761 3
 -5 -4 -3 255.595 39.9739 2
 5 4 3 201.362 39.4746 5
 5 4 -3 236.629 37.6171 5
 -5 -4 4 7494.71 166.117 7
 -5 -4 -4 7058.32 164.74 7
 5 4 4 7336.31 183.352 5
 5 4 -4 7365.81 183.881 5
 5 -4 4 7411.35 208.145 2
 -5 4 4 7256.86 180.613 3
 -5 4 4 7289.89 181.775 9
 -5 4 -4 7305.6 182.642 9
 -5 4 -4 7333.55 178.735 4
 -5 4 4 7471.48 179.841 4
 -5 4 4 7207.56 113.921 6
 5 -4 4 7378.13 172.389 7
 5 -4 -4 7552.08 171.639 7
 -5 4 4 7949.52 225.996 1
 -5 -4 -4 7227.63 187.955 1
 -5 4 -5 3044.54 105.304 4
 5 4 5 3277.51 107.707 4
 -5 4 5 3271.06 109.219 4
 5 4 -5 3212.39 106.629 4
 5 -4 5 2830.64 135.372 12
 5 -4 5 2907.94 132.785 2
 5 4 5 3418.43 143.963 6
 5 -4 5 3111.72 99.367 7
 5 -4 -5 3268.9 99.8903 7
 -5 -4 -5 3215.73 100.059 7
 -5 -4 5 3210.76 99.1128 7
 5 -4 5 3019.21 140.906 11
 -5 -4 -5 3212.41 130.312 2
 -5 4 5 3315.68 113.744 9
 5 4 -5 3301.71 112.485 5
 5 4 5 3027.33 109.306 5
 5 4 5 3431.71 160.293 10
 -5 -4 -5 3123.89 120.656 1
 -5 4 5 3195.11 153.119 1
 -5 4 -5 3097.65 109.612 9
 5 -4 5 2953.91 113.161 10
 -5 4 6 6601.85 193.383 3
 5 4 6 6294.19 239.603 10
 5 -4 6 6910.2 232.823 12
 -5 -4 -6 6645.21 204.107 2
 5 -4 6 6689.2 228.848 11
 5 -4 6 6758.24 212.685 2
 -5 4 6 6738.3 243.02 1
 5 4 6 6762.74 225.49 6
 5 -4 7 7266.59 260.121 12
 -5 4 7 7083.27 213.925 3
 5 4 7 6831.52 268.969 10
 5 -4 7 7170.83 225.243 2
 5 -4 7 7139.25 253.709 11
 5 4 7 6995.95 249.383 6
 5 -4 8 156.54 65.5097 12
 5 4 8 63.5088 68.3843 10
 5 4 8 31.3263 49.9547 6
 5 -4 8 54.0231 57.4015 11
 5 4 9 5793.82 252.084 6
 5 -4 9 5718.11 262.555 12
 5 -4 9 6138.22 264.895 11
 5 4 9 5480.5 270.243 10
 5 4 10 1211.72 140.94 11
 5 -4 10 1263 134.438 11
 5 -4 10 1360.21 142.797 12
 5 4 10 1134.41 122.794 6
 5 4 10 1245.74 142.623 10
 -5 5 0 15.8355 19.5577 12
 5 5 0 26.0673 35.921 10
 5 -5 0 -27.6234 25.7447 8
 -5 -5 0 -3.92935 32.5546 6
 -5 -5 0 11.3975 22.5028 10
 -5 5 0 4.93163 36.5449 9
 5 -5 0 -8.92832 20.9947 9
 5 -5 0 2.58926 16.306 1
 -5 5 0 110.51 33.2683 1
 5 -5 -1 35677.2 543.905 3
 -5 5 -1 36640.9 540.031 12
 -5 5 -1 35421.8 558.42 11
 5 -5 1 35691.6 558.071 9
 5 -5 -1 36485.9 558.844 9
 -5 5 1 36467.2 573.039 9
 -5 5 -1 36761 573.569 9
 5 -5 1 35865.3 540.216 12
 -5 5 1 36048.2 514.294 12
 5 -5 1 36670 563.56 8
 5 -5 -1 36171.1 561.159 8
 -5 -5 1 35799.1 527.54 10
 5 5 1 35614.6 556.243 10
 -5 -5 -1 36673.3 560.229 10
 -5 5 1 35986.3 545.188 1
 5 -5 1 36192.3 483.64 1
 -5 -5 -1 36599.7 551.722 6
 -5 -5 -1 35692.6 541.583 2
 5 -5 2 3724.48 124.438 12
 5 5 -2 3598.16 99.6347 12
 5 5 2 3519.63 122.208 6
 -5 -5 -2 3870.09 123.996 2
 5 -5 -2 3527.53 122.413 8
 5 -5 2 3709.68 126.08 8
 5 -5 2 3632.57 68.1952 1
 -5 5 2 3490.03 128.9 1
 5 -5 2 3509.54 122 9
 5 -5 -2 3672.46 123.203 9
 5 5 2 3333.86 128.123 10
 -5 5 -2 3727.64 107.41 10
 -5 -5 2 3835.62 108.475 10
 -5 5 2 3553.08 128.745 9
 -5 5 -2 3689.52 131.454 9
 -5 -5 -2 3642.68 126.54 6
 -5 5 -2 3742.96 132.336 11
 5 5 -3 11136.8 209.664 12
 5 -5 -3 11474.1 240.409 9
 5 -5 3 11233.5 241.493 9
 -5 -5 -3 11131 255.364 1
 -5 5 -3 11814.2 219.946 10
 -5 5 3 11576 274.921 1
 -5 -5 -3 11448.2 247.086 2
 5 -5 3 11725.5 246.3 8
 5 -5 -3 11047.1 239.717 8
 -5 5 -3 11686.7 267.394 11
 -5 5 3 11288.7 239.132 3
 -5 5 3 11541.4 254.729 9
 -5 5 -3 10779.4 248.164 9
 -5 -5 4 8730.43 190.747 7
 -5 -5 -4 8511.94 190.032 7
 5 5 4 8802.67 251.135 10
 5 5 4 8456.48 208.591 5
 5 5 -4 8263.7 206.895 5
 -5 5 4 8185.16 200.98 4
 -5 5 -4 8217.98 200.797 4
 -5 5 4 8482 209.854 9
 -5 5 -4 8480.27 210.219 9
 5 5 4 8296.31 224.468 6
 5 -5 -4 8299.76 127.475 2
 5 -5 4 8832.81 233.704 12
 -5 -5 -4 8472.66 217.378 1
 -5 5 4 8842.44 248.901 1
 -5 5 5 1619.89 92.896 3
 -5 5 -5 1415.81 79.2918 9
 -5 5 5 1483.36 81.8066 9
 5 -5 5 1466.44 74.1083 7
 5 -5 -5 1400.28 69.9219 7
 -5 -5 -5 1470.06 71.3627 7
 -5 -5 5 1525.4 71.4026 7
 5 -5 5 1531.61 106.649 12
 5 -5 5 1666.89 109.521 11
 -5 5 5 1687.95 120.666 1
 -5 5 5 1636.32 80.9449 4
 -5 5 -5 1531.96 79.1358 4
 5 5 5 1460.35 114.655 10
 5 -5 5 1438.34 96.2465 2
 5 5 -5 1395.56 79.154 5
 5 5 5 1563.01 82.4004 5
 -5 -5 -5 1492.26 91.3726 2
 5 5 5 1584.02 101.308 6
 5 -5 6 10452 299.715 11
 5 5 6 10861 328.512 10
 5 -5 6 9937.69 294.418 12
 -5 -5 -6 10598.3 268.407 2
 -5 5 6 10214.3 262.56 3
 5 -5 6 10731 284.633 2
 5 5 6 10632.8 291.426 6
 -5 5 6 10085.9 313.428 1
 -5 -5 -6 10835 263.887 1
 5 5 7 8260.72 305.615 10
 5 -5 7 8694.23 259.558 2
 5 5 7 8362.6 272.766 6
 -5 5 7 8795.04 250.659 3
 5 -5 7 8219.13 279.205 11
 5 -5 7 8088.04 279.825 12
 5 -5 8 240.178 68.1224 11
 5 5 8 160.945 70.3118 10
 5 5 8 207.093 62.033 6
 5 -5 8 125.827 68.5205 12
 5 5 9 5462.83 241.521 6
 5 5 9 5678.44 283.875 10
 5 -5 9 5467.9 256.07 12
 5 5 10 2342.27 192.518 10
 5 5 10 2441.35 168.422 6
 -5 -6 0 4.46731 24.0515 6
 5 6 0 -7.83634 25.1467 10
 5 -6 0 -4.52334 26.205 3
 5 6 0 5.27964 16.3043 3
 5 -6 0 -3.08719 17.0541 1
 -5 6 0 33.2802 23.064 1
 -5 6 0 135.392 38.7937 9
 -5 6 0 -3.74647 19.9041 12
 -5 -6 0 20.0285 22.1267 10
 5 -6 1 24539.6 425.793 8
 5 -6 -1 23464.3 420.036 8
 5 6 1 23639.9 409.086 10
 5 -6 -1 24067.5 407.777 3
 -5 6 1 23742.7 407.861 1
 -5 -6 -1 23442.5 411.765 10
 -5 -6 1 23176.5 377.7 10
 -5 6 -1 24156.1 421.607 11
 -5 -6 -1 23531.3 399.886 2
 5 -6 -1 23033.7 386.756 1
 5 -6 1 24129.5 352.738 1
 -5 6 1 24312.9 436.341 9
 -5 6 -1 24111.1 435.099 9
 5 -6 -1 23870 420.374 9
 5 -6 1 23887.8 420.966 9
 -5 -6 -1 23797.3 410.59 6
 -5 6 -1 23333.1 398.95 12
 -5 6 1 23255.5 380.019 12
 -5 6 -2 25817.3 397.536 10
 5 6 2 25339.6 458.063 10
 -5 -6 2 26141.1 398.883 10
 -5 6 -2 27104.5 462.135 11
 -5 -6 -2 26266.3 450.69 6
 -5 6 2 25883.6 461.232 1
 -5 -6 -2 26394.5 439.328 2
 5 -6 -2 27013.5 455.127 8
 5 -6 2 26004.5 451.819 8
 5 -6 -2 26844.1 451.954 9
 5 -6 2 26909 453.599 9
 -5 6 2 26059 464.339 9
 -5 6 -2 25424.1 461.794 9
 5 -6 2 26396.5 360.558 1
 5 6 -2 26110.7 342.374 11
 5 -6 2 26409.9 446.321 12
 5 6 -2 25996.9 405.622 12
 5 -6 -3 94.5393 31.665 8
 5 -6 3 111.384 32.8199 8
 -5 6 -3 142.686 26.8282 10
 -5 -6 3 110.371 26.1518 10
 5 6 -3 148.224 29.0638 12
 -5 6 -3 90.8363 36.7957 9
 5 -6 -3 121.538 31.5166 9
 5 -6 3 128.712 32.3821 9
 -5 6 3 102.364 34.0761 9
 -5 6 -3 71.9708 33.1552 11
 -5 6 3 119.191 42.5175 1
 -5 -6 -3 106.631 38.042 1
 5 -6 3 121.777 13.1912 1
 5 6 4 16538.6 347.783 6
 -5 6 -4 16170.4 331.332 9
 -5 6 4 15636.9 327.452 9
 5 -6 4 16048.5 315.694 8
 5 -6 -4 16406.6 314.903 8
 5 -6 4 16087.8 351.411 12
 -5 -6 -4 16119.7 329.651 2
 5 -6 -4 16816.5 316.806 9
 5 -6 4 16509.3 318.26 9
 5 6 4 16069.8 374.482 10
 -5 6 4 16021.4 372.441 1
 5 -6 5 3419.99 155.857 12
 5 6 5 3327.19 170.255 10
 -5 -6 -5 3080.31 137.441 1
 -5 6 5 3172.31 163.071 1
 -5 -6 -5 3211.8 134.542 2
 5 6 5 3280.84 148.54 6
 5 6 5 3448.14 129.249 5
 5 6 -5 3436.67 128.704 5
 -5 6 -5 3200.55 121.326 4
 -5 6 5 3234.32 122.064 4
 -5 6 5 3259.24 138.681 3
 -5 -6 -5 3367.89 114.049 7
 -5 -6 5 3198.8 111.582 7
 -5 -6 -6 6365.08 204.322 2
 5 6 6 7250.37 270.525 10
 -5 6 6 6890.95 214.188 3
 5 -6 6 6475.55 237.338 12
 5 6 6 6477.26 225.501 6
 5 -6 6 6405.48 220.527 2
 -5 6 6 6411.98 255.071 1
 -5 -6 -6 6334.51 207.241 1
 5 -6 7 4046.35 197.592 12
 -5 6 7 3463.19 160.746 3
 5 6 7 3363.88 199.743 10
 5 -6 7 3519.37 165.449 2
 5 6 7 3815.91 181.276 6
 -5 -6 -7 3750.34 158.963 2
 5 6 8 84.8264 64.1641 10
 5 6 8 126.173 55.1049 6
 -5 6 8 130.577 54.3021 3
 5 -6 8 23.4931 62.4086 12
 5 6 9 3951.19 208.644 6
 5 -6 9 3851.71 217.6 12
 5 6 9 4166.78 243.355 10
 5 6 10 1485 137.188 6
 5 7 0 -12.3974 26.0244 10
 -5 -7 0 4.23314 24.7993 10
 5 -7 0 -5.81498 24.3547 9
 5 -7 0 -7.27062 21.9954 1
 5 -7 0 46.5886 32.5994 3
 5 7 0 12.4598 19.6166 3
 -5 -7 0 10.0975 27.535 6
 -5 7 0 4.36183 21.8825 12
 -5 -7 1 21807.3 358.237 10
 -5 -7 -1 21779.8 397.764 6
 5 7 1 21532 391.31 10
 -5 7 1 22126.1 402.585 1
 5 -7 -1 22116.6 412.596 9
 5 -7 1 21885.5 411.982 9
 5 -7 -1 21390.3 397.147 3
 5 -7 1 22041.7 344.984 1
 5 -7 -1 22145.5 379.996 1
 -5 7 -1 22044.9 391.886 12
 -5 7 1 21941.1 374.81 12
 -5 7 -2 16308.6 340.674 11
 5 -7 2 16657.3 261.549 1
 5 7 -2 16476.8 301.526 12
 -5 7 -2 16287 277.059 10
 5 -7 -2 16628.7 340.071 9
 5 -7 2 16599.4 340.396 9
 -5 7 2 16284.5 348.299 1
 -5 -7 2 16405.5 277.744 10
 -5 -7 -2 16667.2 335.631 6
 -5 -7 -3 4772.49 157.261 2
 5 7 3 4508.85 160.731 6
 5 -7 3 4742.52 167.704 12
 5 7 -3 4660.47 138.092 12
 -5 7 -3 5011.06 174.581 11
 -5 -7 3 4951.55 118.089 10
 -5 7 3 4886.49 182.762 1
 5 7 3 4728.78 178.407 10
 -5 7 -3 4800.42 116.633 10
 5 -7 3 4655.96 158.735 9
 5 -7 -3 4825.13 159.555 9
 -5 7 4 17801.5 369.167 3
 -5 7 4 18185.2 414.307 1
 -5 -7 -4 18309.8 365.567 2
 5 -7 4 18090.1 354.567 9
 5 -7 -4 17472.3 348.722 9
 -5 -7 -4 17872.7 386.192 1
 5 7 4 18616.7 382.95 6
 5 7 4 17948.3 411.099 10
 5 -7 4 18149.6 390.977 12
 -5 7 5 2665.26 154.399 1
 -5 7 5 2766.62 133.276 3
 -5 -7 -5 2580.33 122.448 2
 -5 -7 5 2496.41 104.987 7
 -5 -7 -5 2608.07 105.19 7
 5 7 5 2240.53 126.498 6
 5 -7 5 2671.82 142.776 12
 5 -7 5 2752.77 113.48 9
 5 -7 -5 2621.15 109.998 9
 5 7 5 2498.44 152.336 10
 -5 -7 -5 2757.5 136.866 1
 5 7 6 2784.1 147.343 6
 5 7 6 3247.43 185.027 10
 -5 7 6 3375.92 155.954 3
 -5 -7 -6 3352.66 154.932 1
 5 -7 6 3437.98 172.611 12
 -5 -7 -6 2998.89 139.161 2
 5 -7 6 2916.33 152.658 2
 5 -7 7 2947.4 171.495 12
 -5 -7 -7 3221.88 155.752 1
 -5 7 7 2866.99 152.276 3
 5 7 7 2922.64 164.84 6
 -5 -7 -7 3168.27 147.599 2
 5 7 7 3152.78 191.988 10
 5 7 8 -10.5402 50.4176 6
 5 7 8 -14.8218 56.4218 10
 5 -7 8 48.713 61.096 12
 -5 7 8 18.7666 50.5148 3
 5 -7 9 2804.3 189.439 12
 5 7 9 2593.51 200.75 10
 5 7 9 2435.74 163.035 6
 5 -8 0 23.2815 30.9187 3
 5 8 0 -3.5965 23.2934 3
 5 -8 0 6.56358 29.2279 9
 5 -8 0 25.0936 25.3048 1
 -5 8 0 -20.0451 29.3579 12
 5 8 0 26.0128 29.0825 10
 -5 -8 0 -5.65312 27.9276 6
 5 -8 -1 7238.13 203.083 3
 5 8 1 6890.02 177.22 3
 5 8 1 6743.36 190.932 10
 5 -8 1 7033.9 211.07 9
 5 -8 -1 7099.18 212.328 9
 5 -8 1 6924.94 163.861 1
 5 -8 -1 7043.59 186.704 1
 -5 -8 -1 7103.79 200.902 6
 5 -8 1 6941.19 202.073 3
 -5 8 1 7221.59 188.327 12
 -5 8 -1 6984.99 195.886 12
 -5 -8 -2 15031 356.481 1
 -5 8 2 16163.2 355.375 1
 5 -8 -2 14837.2 333.964 9
 5 -8 2 15670 341.655 9
 5 8 -2 15798.6 304.728 12
 -5 -8 -2 15241.5 321.919 2
 -5 -8 2 15255.5 263.633 10
 -5 8 -2 15641.6 264.708 10
 -5 -8 -2 15340.3 330.406 6
 5 -8 -2 15960.2 235.746 6
 -5 8 -2 15835.1 342.475 11
 5 -8 2 15503.1 265.292 1
 -5 -8 -3 3131.05 148.637 1
 -5 8 3 3102.7 150.837 1
 5 -8 3 3007.82 135.353 8
 5 -8 -3 2958.26 134.372 8
 -5 -8 -3 3003.46 128.08 2
 5 -8 -3 2799.17 131.922 1
 5 8 3 2800.77 140.477 10
 -5 8 3 2571.89 133.326 9
 -5 8 -3 2871.52 140.613 9
 5 -8 -3 2970.83 130.144 9
 5 -8 3 2975.03 131.049 9
 -5 8 -3 2882.9 136.049 11
 5 8 -3 3055.48 116.875 12
 5 -8 3 2869.48 137.169 12
 -5 8 4 18782.4 400.962 3
 5 -8 4 19136.9 394.913 8
 5 -8 -4 20350.4 398.11 8
 -5 -8 -4 19509.1 428.296 1
 5 8 4 19214.9 443.879 10
 5 -8 4 19680.3 425.964 12
 -5 8 4 19606 450.438 1
 5 -8 4 20123.5 392.945 9
 5 -8 -4 20322.9 392.535 9
 -5 8 -4 20552.6 426.676 11
 -5 -8 -4 20046.5 399.043 2
 -5 8 5 3658.01 190.229 1
 -5 8 5 3390.9 157.177 3
 5 8 5 3545.57 184.607 10
 5 -8 5 3587.84 171.44 12
 5 -8 -5 3390.91 133.204 9
 5 -8 5 3442.63 136.881 9
 5 8 5 3566.65 161.612 6
 -5 -8 -5 3572 165.612 1
 -5 -8 -5 3440.78 148.817 2
 5 -8 5 3352.94 137.106 8
 5 -8 -5 3335.35 135.799 8
 -5 8 6 6740.97 234.305 3
 -5 -8 -6 6990.88 240.466 1
 5 -8 6 6511.44 248.134 12
 -5 -8 -6 6089.46 210.937 2
 5 8 6 7459.34 287.184 10
 5 8 6 6863.1 239.221 6
 -5 8 7 2459.21 148.134 3
 -5 -8 -7 2734.34 151.652 1
 5 8 7 2656.58 156.472 6
 5 -8 7 2743.38 170.267 12
 -5 -8 -7 3001.53 146.645 2
 5 8 7 3066.74 196.979 10
 5 8 8 15.5382 74.3246 10
 5 -8 8 -12.5615 70.243 12
 -5 8 8 30.1904 54.1763 3
 5 8 8 -10.6374 50.0271 6
 5 -8 9 2758.5 190.892 12
 5 8 9 2827.72 175.121 6
 -5 9 0 34.2511 32.3086 12
 5 -9 0 26.0635 39.4243 3
 5 9 0 -8.15483 26.4081 3
 5 -9 0 -36.7861 38.0118 9
 5 9 0 -13.6266 29.9486 10
 5 -9 0 15.2882 31.3118 8
 -5 9 0 16.741 37.9842 9
 -5 -9 0 18.8331 27.4121 6
 5 -9 0 28.4241 24.476 1
 5 -9 1 13866.8 315.787 3
 5 9 1 12869.8 288.169 10
 5 -9 1 13051.2 320.617 9
 5 -9 -1 13783.5 327.38 9
 5 -9 1 12979.5 261.177 1
 -5 9 -1 13011.9 337.539 9
 -5 9 1 12863.3 335.936 9
 5 -9 -1 13650.9 311.556 3
 -5 9 -1 13093 300.387 12
 -5 9 1 13793.6 295.423 12
 5 -9 -1 13700.8 331.927 8
 5 -9 1 13538.8 330.882 8
 -5 -9 -1 13564.8 308.278 6
 5 9 2 5207.97 170.273 3
 -5 -9 -2 5180.56 180.224 6
 -5 9 -2 5342.91 184.313 12
 -5 9 -2 5541.72 192.197 11
 -5 -9 -2 5174.43 177.558 2
 5 -9 -2 5311.87 190.392 9
 5 -9 2 5213.26 189.749 9
 5 -9 -2 5298.97 193.503 8
 5 -9 2 5329.21 193.385 8
 -5 -9 -2 5883.79 213.849 1
 -5 9 2 5354.96 197.836 1
 5 9 2 5433.27 186.936 10
 5 9 -2 5305.62 165.678 12
 5 -9 -2 5780.89 185.82 1
 5 -9 2 5383.04 140.548 1
 -5 -9 -3 5214.04 185.764 6
 5 9 -3 5655.67 171.013 12
 5 -9 -3 5203.16 189.872 8
 5 -9 3 5361.29 192.77 8
 5 -9 -3 5247.42 190.269 1
 5 -9 3 5305.14 188.15 9
 5 -9 -3 5552.9 190.991 9
 -5 -9 -3 5478.3 185.978 2
 -5 9 -3 5041.44 189.175 11
 5 9 3 5614.84 205.988 10
 -5 9 3 5128.83 206.917 1
 -5 -9 -3 5320.98 206.915 1
 5 -9 -4 10759.6 281.666 8
 5 -9 4 11613.3 292.472 8
 5 -9 4 11110.2 282.162 9
 5 -9 -4 10610.2 275.347 9
 -5 9 -4 11947.9 311.016 11
 -5 9 4 10368.6 288.754 3
 -5 -9 -4 10804.1 313.478 1
 -5 9 4 11029.5 330.097 1
 5 9 4 11604 330.319 10
 -5 -9 -4 10912.3 281.289 2
 -5 9 5 1199.08 101.479 3
 -5 -9 -5 1456.95 101.459 2
 5 -9 -5 1225.1 86.814 9
 5 -9 5 1491.84 94.6824 9
 5 9 5 1068.72 111.066 10
 5 -9 5 1270.94 91.4251 8
 5 -9 -5 1374.36 94.2226 8
 -5 -9 -5 1374.12 112.252 1
 -5 9 5 1557.76 134.846 1
 5 -9 5 1111.19 104.282 12
 5 9 6 5014.33 241.998 10
 -5 9 6 4672.23 201.804 3
 -5 -9 -6 4797.38 186.143 2
 5 -9 6 4388.8 211.056 12
 -5 -9 -6 4745.84 206.114 1
 5 9 6 4858.16 204.003 6
 5 9 7 3563.06 182.591 6
 5 9 7 3882.22 230.108 10
 -5 9 7 3889.43 190.652 3
 -5 -9 -7 3304.77 178.106 1
 5 -9 7 3675.54 202.238 12
 5 -9 8 65.1642 65.3842 12
 5 9 8 42.7385 57.5214 6
 -5 9 8 -10.7745 50.6731 3
 5 9 8 48.6433 72.2045 10
 5 -9 9 2760.74 194.604 12
 5 9 9 2864.98 177.281 6
 -5 9 9 2799.82 174.945 3
 -5 10 0 6.42351 30.7258 12
 -5 -10 0 -34.6761 46.1259 6
 5 -10 0 8.6016 38.3033 8
 5 10 0 28.4206 33.6065 10
 5 -10 0 -7.22222 45.9175 3
 5 -10 0 -16.3465 35.689 9
 5 -10 1 19847.6 410.047 3
 5 -10 -1 18668.6 424.18 8
 5 -10 1 18419.9 422.728 8
 5 -10 -1 18423 376.246 1
 5 -10 1 18358.8 343.891 1
 -5 10 -1 19043.1 392.573 12
 -5 10 1 18122.8 376.337 12
 5 -10 -1 18430.4 413.82 9
 5 -10 1 18781.7 416.7 9
 5 -10 -1 19133 402.771 3
 -5 -10 -1 18937.6 396.382 6
 5 -10 2 13622.4 332.428 3
 -5 10 -2 14050.3 339.868 11
 -5 10 -2 14206.8 334.493 12
 5 10 2 14027.6 328.608 10
 -5 -10 -2 13963 368.094 1
 -5 10 2 13416.1 308.826 12
 5 10 -2 14069 309.185 12
 -5 -10 -2 13642.9 326.148 6
 5 -10 -2 14038.4 352.974 8
 5 -10 2 12969.6 343.514 8
 5 -10 2 13618.1 341.348 9
 5 -10 -2 13364.8 338.533 9
 5 10 2 14018.4 314.921 3
 5 -10 -2 13789.1 325.772 1
 5 10 -3 24.2791 35.163 12
 5 -10 -3 56.085 37.6819 1
 -5 -10 -3 9.72815 45.7519 1
 -5 10 -3 24.1021 36.4587 11
 5 10 3 43.0286 41.1653 10
 5 10 3 29.4381 31.4881 3
 5 -10 3 8.37896 39.407 8
 5 -10 -3 8.27626 41.5216 8
 -5 -10 -3 43.626 30.4545 2
 5 -10 3 7.85475 36.2993 9
 5 -10 -3 38.7924 33.8794 9
 -5 -10 -3 15.021 34.0831 6
 5 10 -4 7127.07 211.094 12
 -5 10 -4 7141.26 240.907 11
 -5 -10 -4 7293.5 230.903 2
 5 -10 4 7252.67 235.462 8
 5 -10 -4 7242.93 233.136 8
 -5 10 4 7167.65 273.124 1
 5 10 4 6916.94 260.501 10
 -5 -10 -4 6583.96 250.03 1
 5 -10 -4 6880.42 222.841 9
 5 -10 4 7123.99 229.054 9
 5 -10 -5 2004.05 116.338 9
 5 10 5 1749.32 141.305 10
 5 -10 -5 2028.71 119.082 8
 5 -10 5 2146.19 125.615 8
 -5 -10 -5 1850.22 116.683 2
 -5 -10 -5 2153.88 129.837 9
 -5 -10 -5 1779.22 136.689 1
 -5 10 5 1687.45 124.234 3
 -5 -10 -6 3387.97 160.529 2
 -5 10 6 3338.33 176.292 3
 -5 -10 -6 3215.23 179.296 1
 5 10 6 3391.23 204.973 10
 -5 10 7 2632.43 167.21 3
 5 -10 7 2722.95 181.885 12
 5 10 7 2942.98 204.727 10
 -5 -10 -7 2613.95 165.874 1
 -5 10 8 -22.9498 60.1272 3
 5 10 8 -16.8046 81.7107 10
 5 -10 8 54.2882 70.1213 12
 5 -11 0 87.1962 45.3961 3
 5 11 0 58.6831 33.8991 10
 -5 11 0 -7.14853 39.4847 12
 5 -11 0 9.6284 41.1947 8
 5 -11 0 18.0553 37.8113 9
 -5 -11 0 60.8436 40.9447 6
 5 -11 0 -6.07003 34.3559 1
 5 11 1 18654.3 372.1 3
 5 11 1 17281.2 368.103 10
 5 -11 1 18106.6 435.629 8
 5 -11 -1 18413.4 437.079 8
 -5 -11 -1 18639.1 404.062 6
 -5 -11 1 18195.4 402.316 6
 5 -11 1 18170.9 424.6 9
 5 -11 -1 18184.4 424.963 9
 5 -11 -1 18250 385.787 1
 -5 -11 -1 18129.5 449.466 1
 5 11 -1 18005.5 384.497 12
 -5 11 -1 18027.5 397.377 12
 -5 11 1 18893.8 393.996 12
 5 -11 1 19054.4 414.049 3
 5 -11 2 6013.62 214.986 3
 5 11 2 5929.29 205.958 10
 -5 -11 -2 5392.46 228.575 1
 5 11 2 5376.97 190.144 3
 -5 11 -2 5739.59 211.714 11
 -5 11 -2 5895.93 209.279 12
 5 -11 -2 5511.03 220.158 8
 5 -11 2 5646.43 222.548 8
 5 -11 -2 5471.07 199.742 1
 -5 11 2 5815.77 197.189 12
 5 11 -2 5371.35 187.733 12
 -5 -11 -2 5840.42 206.16 6
 5 -11 -2 5643.31 215.467 9
 5 -11 2 5450.29 212.714 9
 5 11 3 2194.59 128.566 3
 5 -11 -3 2225.63 133.965 1
 5 -11 3 2240.16 138.974 3
 -5 -11 -3 2353.43 133.725 6
 -5 11 -3 2278.72 134.599 11
 5 11 3 2204.06 138.113 10
 5 11 -3 2130.3 116.609 12
 5 -11 -3 2222.38 131.15 9
 5 -11 3 2360.43 135.311 9
 -5 -11 -3 2332.07 132.489 2
 5 -11 -3 2264.06 137.104 8
 5 -11 3 2317.46 140.018 8
 -5 -11 -3 1890.35 137.602 1
 5 11 4 3592.47 173.4 3
 5 -11 -4 3438.34 163.299 9
 5 -11 4 3276.32 158.76 9
 -5 -11 -4 3825.83 168.159 2
 -5 11 -4 3496.07 170.018 11
 5 -11 4 3484.47 169.031 8
 5 -11 -4 3632.7 171.942 8
 5 11 4 3703.6 188.467 10
 5 11 -4 3396.97 148.084 12
 -5 -11 -4 3302.64 182.648 1
 -5 -11 4 3690.51 182.731 9
 5 -11 -5 1026.46 92.5169 8
 5 -11 5 1267.15 102.792 8
 5 11 5 1108.65 120.009 10
 5 11 5 966.319 102.959 3
 -5 -11 -5 1028.16 111.846 1
 -5 -11 -5 1183.91 98.8247 2
 5 11 6 3779.88 222.88 10
 -5 -11 -6 3560.8 168.591 2
 -5 11 6 3395.16 185.455 3
 -5 -11 -6 3692.67 200.109 1
 5 11 7 4344.5 255.067 10
 -5 -11 -7 4869.06 230.085 1
 -5 11 7 4284.16 215.98 3
 5 11 8 71.8202 65.1878 3
 -5 11 8 60.4189 61.5397 3
 5 11 8 103.958 89.522 10
 5 -12 0 86.3315 57.4192 3
 5 -12 0 27.0947 36.9432 1
 5 -12 0 -42.7931 57.5942 8
 5 -12 0 19.773 44.8642 9
 -5 -12 0 24.8804 53.7144 6
 -5 12 0 47.5091 41.491 12
 5 -12 1 9842.41 294.66 3
 5 12 1 9219.71 250.223 10
 -5 12 -1 9761.85 284.312 12
 5 12 -1 9365.35 268.372 12
 -5 12 1 9832.93 276.744 12
 -5 -12 -1 9693.54 324.268 1
 5 -12 -1 9511.73 270.008 1
 5 -12 -1 9704.46 313.525 8
 5 -12 1 10270.4 321.94 8
 -5 -12 -1 10124.2 288.062 6
 -5 -12 1 9719.12 285.764 6
 5 12 1 9850.58 259.512 3
 5 -12 1 9170.59 296.299 9
 5 -12 -1 9498.36 301.747 9
 5 12 2 6214.22 213.512 3
 -5 -12 -2 6353.36 224.188 6
 5 12 2 6580.46 222.94 10
 -5 -12 -2 5979.62 252.358 1
 -5 12 -2 6537.4 230.486 12
 -5 12 -2 5436.35 217.585 11
 -5 12 2 6069.04 212.994 12
 5 12 -2 6298.79 211.713 12
 5 -12 2 6330.66 231.306 3
 5 -12 -2 5783.63 215.682 1
 5 -12 2 6371.28 249.185 8
 5 -12 -2 6315.83 248.426 8
 5 -12 -2 5911.28 231.511 9
 5 -12 2 6242.53 237.202 9
 5 12 -3 596.471 68.5856 12
 5 12 3 671.26 84.4402 10
 -5 -12 -3 683.748 96.7866 1
 5 -12 -3 616.482 78.8334 1
 -5 -12 -3 456.475 70.8438 6
 5 -12 3 497.544 78.1293 8
 5 -12 -3 501.622 77.6847 8
 5 -12 3 426.658 69.0722 9
 5 -12 -3 496.679 72.0949 9
 -5 -12 -3 494.79 70.5876 2
 5 12 3 597.444 76.6076 3
 -5 -12 -4 3372.98 164.574 2
 5 -12 -4 2894.18 161.115 8
 5 -12 4 3108.63 169.251 8
 -5 -12 -4 3057.04 184.069 1
 5 12 4 3167.6 182.95 10
 5 12 -4 3142.93 150.076 12
 5 12 4 3204.24 172.3 3
 -5 -12 -5 446.985 83.5513 1
 -5 -12 -5 535.129 75.85 2
 5 -12 -5 609.976 78.1167 8
 5 -12 5 521.366 77.0559 8
 5 12 5 735.187 105.873 10
 5 12 5 592.705 88.146 3
 -5 -12 -6 4147.35 220.867 1
 -5 -12 -6 3776.77 180.214 2
 5 12 6 4068.9 236.119 10
 5 12 6 3893.02 214.426 3
 5 12 7 3392.72 211.639 3
 5 12 7 3830.01 243.933 10
 -5 -12 -7 3540.77 207.283 1
 5 -13 0 37.4447 37.5718 1
 5 -13 0 11.7964 43.7086 8
 5 -13 -1 10698.4 350.48 8
 5 -13 1 11135.3 354.216 8
 -5 -13 -1 10699.6 358.764 1
 5 -13 -1 10992.8 304.675 1
 5 13 -1 11036.6 303.527 12
 -5 13 1 10786.5 306.741 12
 5 -13 -2 5945.71 225.794 1
 -5 -13 -2 6097.45 267.785 1
 5 13 2 5779.74 212.092 10
 5 13 -2 5779.55 213.142 12
 5 13 2 5537.79 209.854 3
 5 -13 2 5563.47 246.574 8
 5 -13 -2 6007.87 250.436 8
 -5 -13 -3 1001.32 98.6728 2
 5 13 3 1054.11 100.565 3
 5 -13 -3 1013.91 105.253 8
 5 -13 3 1106.7 109.789 8
 5 13 3 1068.59 103.42 10
 5 -13 -3 879.815 97.3625 1
 -5 -13 -3 911.587 115.504 1
 5 -13 -4 3104.37 179.474 1
 5 -13 -4 3035.89 174.002 8
 5 -13 4 3170.24 177.67 8
 5 13 4 2893.4 170.605 3
 -5 -13 -4 3357.65 200.517 1
 5 13 4 3112.91 185.644 10
 -5 -13 -4 3371.21 171.536 2
 -5 -13 -5 620.909 83.7699 2
 -5 -13 -5 857.57 111.872 1
 5 13 5 500.215 89.1712 3
 5 13 5 628.883 106.713 10
 5 -13 -5 546.302 82.7361 8
 5 -13 5 695.148 90.4552 8
 5 13 6 1841.92 170.644 10
 -5 -13 -6 1672.8 151.21 1
 5 13 6 1786.07 151.856 3
 -5 -13 -6 1785 128.381 2
 5 13 7 3384.96 214.508 3
 -5 -13 -7 3166.32 203.608 1
 5 13 7 3392.6 232.92 10
 5 -14 0 -8.1851 35.0187 1
 -5 -14 0 27.234 51.8357 1
 5 -14 0 -25.8498 52.943 8
 5 -14 -1 5797.05 262.32 8
 5 -14 1 6191.96 268.919 8
 5 -14 -1 5762.47 222.056 1
 -5 -14 -1 6173.03 273.916 1
 5 -14 -2 6655.73 278.752 8
 5 -14 2 6656.84 280.531 8
 5 -14 -2 6950.93 255.328 1
 -5 -14 -2 7124.15 299.948 1
 5 -14 -3 368.528 76.6977 8
 5 -14 3 286.22 69.6809 8
 5 -14 -3 230.449 64.3888 1
 -5 -14 -3 277.867 81.4718 1
 5 14 3 265.431 65.6143 3
 -5 -14 -3 368.156 69.8458 2
 5 14 3 364.266 72.4202 10
 -5 -14 -4 6435.34 248.418 2
 5 -14 -4 6007.63 254.823 8
 5 -14 4 5746.82 252.93 8
 5 14 4 6145.37 257.534 3
 5 -14 -4 6313.18 264.317 1
 5 14 4 6152.35 261.356 10
 -5 -14 -4 6044.13 280.352 1
 5 14 5 1308.54 138.102 10
 -5 -14 -5 1318.97 140.228 1
 5 -14 -5 1215.84 117.73 8
 5 -14 5 1168.92 115.453 8
 -5 -14 -5 1257.45 115.198 2
 5 14 5 1457.4 137.863 3
 -5 -14 -6 2616.86 186.939 1
 5 14 6 2056.27 167.896 3
 5 14 6 2139.94 178.977 10
 -5 -14 -6 2090.19 143.721 2
 5 -15 0 -28.0857 58.8152 8
 5 -15 0 26.6087 42.4262 1
 -5 -15 0 -14.6925 55.9299 1
 -5 -15 -1 3358.39 214.395 1
 -5 -15 1 3584.08 220.273 1
 5 -15 -1 4050.11 226.664 8
 5 -15 1 3572.26 215.159 8
 5 -15 -1 3658.66 182.335 1
 -5 -15 -2 1802.21 158.443 1
 5 -15 -2 1699.98 148.237 8
 5 -15 2 1962.04 156.981 8
 5 -15 -2 1904.97 136.854 1
 -5 -15 -3 1966.79 169.387 1
 5 -15 -3 1900.19 143.62 1
 5 15 3 1893.24 141.448 3
 5 -15 3 1442.64 137.312 8
 5 -15 -3 1875.63 153.714 8
 -5 -15 -3 1465.45 129.274 2
 -5 -15 -4 5563.31 277.944 1
 5 15 4 5640.91 253.025 3
 5 15 4 5501.59 251.18 10
 5 -15 -4 5899.18 262.992 8
 5 -15 4 6126.29 269.035 8
 -5 -15 -4 6136.12 249.221 2
 -5 -15 -5 1047.02 132.197 1
 5 15 5 701.152 109.796 10
 -5 -15 -5 814.629 101.725 2
 5 -15 -5 785.449 96.5102 8
 5 15 5 760.867 114.386 3
 5 15 6 2191.15 180.392 10
 5 -16 0 15.1253 61.9564 8
 -5 -16 0 15.5879 52.7238 1
 -5 -16 1 2900.99 203.695 1
 -5 -16 -1 3029.45 210.665 1
 5 -16 -1 2919.95 166.903 1
 5 -16 -1 2901.09 200.873 8
 5 -16 1 3184.12 210.9 8
 -5 -16 -2 3455.82 226.182 1
 -5 -16 -2 3223.32 189.909 2
 5 -16 -2 3319.97 188.234 1
 5 -16 -2 3292.66 213.813 8
 5 -16 2 3468.11 218.226 8
 -5 -16 -3 425.665 94.5386 1
 5 -16 -3 405.302 83.9402 1
 -5 -16 -3 470.342 87.8979 2
 5 -16 3 546.237 99.7822 8
 5 -16 -3 425.159 89.4064 8
 5 -16 -4 5004.86 248.879 8
 5 -16 4 5366.78 258.652 8
 -5 -16 -4 5172.91 235.237 2
 5 16 4 5080.37 244.927 3
 -5 -16 -4 5938.07 293.451 1
 -5 -16 -5 691.524 94.2237 2
 5 16 5 624.48 110.204 3
 5 16 5 590.695 99.937 10
 -5 -17 0 -16.4056 64.0743 1
 5 -17 0 80.452 61.252 8
 5 -17 -1 3874.33 240.589 8
 5 -17 1 3921.16 242.685 8
 -5 -17 1 4404.58 257.774 1
 -5 -17 -1 4282.71 250.332 1
 5 -17 -1 3786.88 196.404 1
 -5 -17 -2 2475.65 196.06 1
 -5 -17 2 2474.03 199.583 1
 -5 -17 -2 2436.38 167.28 2
 5 -17 2 2474.37 191.913 8
 5 -17 -2 2281.28 184.342 8
 5 -17 -2 2569.25 168.268 1
 5 -17 -3 446.774 86.57 1
 -5 -17 -3 628.631 111.141 1
 -5 -17 3 625.726 113.998 1
 5 -17 3 697.994 108.643 8
 5 -17 -3 538.448 99.6681 8
 -5 -17 -3 359.744 84.1411 2
 5 -17 -4 2860.45 196.862 8
 5 -17 4 2574.89 191.198 8
 -5 -17 -4 2798.98 176.757 2
 5 -18 0 16.9229 60.9357 8
 -5 -18 0 17.0373 68.184 1
 -5 -18 -1 3083.1 225.638 1
 -5 -18 1 3197.97 225.627 1
 5 -18 -1 2954.82 218.073 8
 -5 -18 2 2025.1 184.223 1
 5 -18 -2 2151.75 158.857 1
 6 0 0 106.164 22.1536 2
 6 0 0 103.116 19.498 6
 -6 0 0 135.953 31.8052 5
 -6 0 0 134.286 25.1139 2
 6 0 0 102.23 25.4723 7
 -6 0 0 136.52 27.7169 7
 6 0 0 97.5539 30.701 4
 -6 0 0 129.486 22.8346 11
 6 0 1 8852.01 176.191 6
 -6 0 1 8835.24 163.81 2
 6 0 1 8431.01 181.46 2
 -6 0 1 8779.42 201.178 5
 -6 0 -1 8651.12 199.493 5
 -6 0 -1 8487.02 187.63 7
 -6 0 1 9170.84 192.064 7
 6 0 1 8430.15 193.824 4
 6 0 -1 8927.45 197.209 4
 -6 0 -1 8805.86 188.614 2
 6 0 1 8720.66 184.568 7
 6 0 -1 8655.76 183.428 7
 -6 0 -1 8633.7 199.651 10
 6 0 1 8544.87 177.444 11
 6 0 -1 8749.54 159.975 2
 6 0 2 6768.56 167.201 2
 -6 0 -2 6888.93 172.32 2
 -6 0 2 6632.7 124.866 2
 -6 0 -2 6448.92 175.281 10
 -6 0 -2 6613.28 169.096 5
 -6 0 2 6580.44 169.03 5
 6 0 -2 6871.56 168.07 4
 6 0 2 6581.31 164.401 4
 6 0 2 6823.94 156.143 7
 6 0 -2 7051.62 157.171 7
 6 0 2 6403.4 171.804 10
 6 0 2 6873.37 167.228 11
 -6 0 2 6850 161.331 7
 -6 0 -2 6772.64 161.345 7
 6 0 3 26806.9 444.987 11
 6 0 3 26761.3 448.885 10
 -6 0 -3 26147 354.683 1
 6 0 3 25912.4 435.271 2
 6 0 -3 26207.6 418.411 4
 -6 0 3 26209.9 426.013 5
 -6 0 -3 26160.5 424.41 5
 6 0 3 26292.8 418.652 4
 -6 0 -3 25808.7 450.248 10
 6 0 3 25827.4 402.11 7
 6 0 -3 26417.7 403.549 7
 -6 0 4 31.391 19.9748 8
 -6 0 -4 17.7724 22.3852 8
 -6 0 4 20.0298 16.0328 3
 6 0 4 11.3214 32.0385 10
 -6 0 -4 17.1588 21.6124 9
 -6 0 4 67.4132 25.151 9
 6 0 4 -10.2219 24.852 2
 -6 0 4 -1.15398 11.6235 12
 6 0 5 83727.1 1164.1 2
 6 0 5 84433.5 1205.89 11
 -6 0 5 83684.8 1088.9 8
 -6 0 -5 84032.2 1092.91 8
 -6 0 5 82768.6 1071.24 3
 -6 0 5 82985.9 1084.02 9
 -6 0 -5 83522.4 1088.16 9
 -6 0 6 -24.3516 41.9384 1
 6 0 6 37.715 36.4135 2
 6 0 6 46.437 44.322 10
 6 0 6 8.5118 43.3444 11
 6 0 7 1058.66 83.4462 2
 6 0 7 1249.21 110.539 11
 6 0 7 987.691 97.3813 10
 6 0 8 69.3711 55.3123 11
 6 0 8 90.0117 53.1369 10
 6 0 9 1293.02 133.889 11
 6 0 10 56.4693 71.8928 11
 6 0 10 68.2411 59.6006 6
 6 1 0 90199.9 1150.65 2
 -6 -1 0 88652.9 1191.2 5
 -6 1 0 91501.5 1179.41 9
 -6 1 0 88558.8 1186.16 4
 6 1 0 90036.4 1186.73 4
 -6 -1 0 90489.1 1170.44 7
 6 -1 0 90753.6 1172.57 7
 6 1 0 91408.6 1168.71 7
 -6 -1 0 90844.2 1190.88 10
 -6 -1 0 85306.5 1139.09 6
 6 -1 0 90420.5 1121.2 6
 6 1 0 88471.8 1138.67 6
 -6 1 0 90691.5 1194.98 5
 6 1 0 90408.4 1197.92 5
 6 -1 0 90656.6 1116.12 12
 6 1 0 88592.9 1126.34 11
 6 -1 0 90542.2 1150.1 2
 -6 -1 0 90602.9 1153.76 2
 -6 1 0 92065.4 1147.46 11
 6 -1 -1 10.1268 16.4139 7
 6 -1 1 13.6089 18.0735 7
 -6 -1 1 27.0811 19.386 7
 6 1 1 6.56467 18.355 7
 6 1 -1 16.3237 18.9127 7
 -6 -1 -1 20.3963 19.0095 7
 6 -1 -1 -7.30697 16.1912 3
 -6 1 -1 -10.8547 20.4786 9
 -6 1 1 3.61127 20.4391 9
 6 1 1 7.87698 25.7394 4
 6 1 -1 15.8068 28.4585 4
 -6 1 1 31.588 24.8661 4
 -6 1 -1 19.6762 22.7968 4
 -6 -1 -1 42.3455 28.4058 10
 6 -1 1 -6.48228 21.557 11
 -6 1 1 -2.21205 17.3867 11
 -6 -1 -1 68.154 22.2706 2
 6 -1 1 6.73664 16.6406 2
 6 -1 -1 10.336 12.893 2
 -6 -1 1 11.6305 15.8663 2
 -6 -1 1 -2.13283 14.5481 6
 6 1 1 53.8308 21.0568 6
 6 1 1 19.6194 19.9899 2
 6 1 1 -5.67085 18.8587 11
 -6 1 -1 3.98845 25.1178 10
 6 1 -1 8.4297 25.7665 5
 6 1 1 4.19847 24.5965 5
 -6 -1 1 -4.14352 26.0943 5
 -6 1 1 -4.16924 25.7464 5
 -6 -1 -1 4.13368 25.0111 5
 -6 1 -1 24.9653 24.1039 5
 -6 -1 2 46984.1 583.05 11
 -6 1 2 47957.9 668.168 9
 -6 1 -2 47859.5 668.099 9
 -6 1 2 48104.8 588.063 6
 -6 1 -2 47524.3 673.721 8
 -6 1 2 47235.1 672.744 8
 -6 -1 -2 46946.6 662.276 7
 -6 -1 2 47041.2 661.926 7
 6 -1 2 47374 659.907 7
 6 -1 -2 47279 659.108 7
 -6 -1 -2 47643.1 699.711 10
 6 1 2 46742.4 673.841 2
 -6 -1 -2 46619.1 678.435 2
 6 -1 2 46235.2 678.869 2
 -6 -1 2 46550.5 613.774 2
 -6 1 -2 47398.7 682.665 5
 -6 1 2 46567.9 681.617 5
 6 1 2 46433.7 669.663 6
 -6 1 -2 45217.8 670.226 4
 -6 1 2 45501.8 671.545 4
 6 1 -2 46629.5 675.765 4
 6 1 2 46974.4 675.443 4
 6 1 2 46751.3 671.281 11
 6 -1 2 47500.3 678.771 11
 -6 1 -2 47086.7 687.086 10
 6 1 2 47506.3 695.944 10
 6 1 3 163.78 34.0818 4
 6 1 -3 165.306 32.9963 4
 -6 1 3 60.2814 28.9036 8
 -6 1 -3 102.889 28.6598 8
 6 -1 3 167.508 32.5362 2
 -6 -1 3 114.722 16.4893 2
 -6 -1 -3 94.5763 31.48 2
 6 1 3 98.0955 27.5678 2
 -6 1 3 100.529 29.2768 9
 -6 1 -3 83.3475 23.9311 9
 -6 -1 -3 119.391 21.1681 1
 -6 1 -3 105.734 32.5394 10
 -6 -1 -3 59.3575 31.2884 10
 6 1 3 67.8602 35.6302 10
 6 -1 3 93.3614 34.8573 10
 6 -1 3 109.015 24.1751 7
 -6 -1 3 109.743 28.6022 7
 -6 -1 -3 157.13 29.5959 7
 6 -1 -3 184.822 27.7778 7
 6 1 3 77.456 27.8858 6
 6 -1 3 82.2222 33.8178 11
 -6 1 -3 152.152 31.1305 5
 -6 1 3 186.331 32.573 5
 6 -1 -4 15.2286 17.6438 7
 6 -1 4 52.8981 21.2242 7
 -6 1 -4 -11.2111 24.6398 8
 -6 1 4 51.4235 24.4299 8
 6 1 4 5.05246 32.4244 2
 -6 -1 4 -4.89949 12.6119 12
 -6 1 -4 -3.92905 23.2724 5
 -6 1 4 47.8176 26.7304 5
 6 -1 4 37.0109 26.5254 2
 6 1 4 18.376 26.4673 4
 6 1 -4 37.287 25.0125 4
 -6 1 -4 3.55085 18.8629 9
 -6 1 4 10.4924 22.6522 9
 -6 -1 4 2.93255 12.9962 3
 -6 1 4 -7.60966 17.0156 3
 6 -1 4 -5.30431 31.7578 10
 -6 1 -4 -5.5134 26.8085 10
 -6 -1 -4 2.4055 17.1957 1
 6 -1 5 769.666 68.5918 2
 -6 -1 -5 740.329 50.2356 8
 -6 1 -5 771.064 51.3167 8
 -6 -1 5 697.884 47.081 8
 6 1 5 671.358 63.6579 2
 -6 1 5 817.832 76.7832 1
 -6 -1 5 681.583 46.168 9
 -6 -1 -5 725.806 47.5652 9
 -6 1 5 712.593 49.4497 9
 -6 1 -5 692.01 48.9051 9
 6 1 5 821.367 80.3559 10
 6 -1 5 602.963 69.2227 11
 -6 1 5 695.364 47.3902 3
 -6 1 6 13334.5 338.583 1
 6 -1 6 13133.6 316.5 10
 6 1 6 12556.9 329.955 10
 6 -1 6 12530.9 331.369 11
 6 -1 6 12280.2 296.381 2
 6 1 6 12635.8 294.392 2
 6 1 7 50.9109 47.0533 11
 6 -1 7 59.7716 52.1994 11
 6 -1 7 -34.5457 35.6968 2
 6 1 7 19.9209 32.8045 2
 -6 -1 7 -9.17588 48.7438 1
 -6 1 7 -9.763 55.9098 1
 6 1 7 19.0519 44.8 10
 6 -1 7 8.2427 43.7866 10
 6 1 8 5924.33 244.563 10
 6 -1 8 6041.89 230.689 10
 6 1 8 6012.63 255.259 11
 6 -1 8 5396.63 242.967 11
 6 1 8 5704.44 241.989 6
 6 1 9 316.962 87.9139 11
 6 1 9 310.896 77.6451 6
 6 1 9 366.099 87.5898 10
 6 -1 9 256.862 81.7364 11
 6 -1 10 3489.18 220.42 12
 6 -1 10 3604.24 221.98 11
 6 1 10 3588.44 225.388 11
 6 -1 10 4289.36 232.586 6
 6 1 10 4108.43 226.752 6
 -6 2 0 440.887 42.6529 9
 -6 2 0 492.227 47.0961 4
 -6 2 0 417.583 42.6368 8
 6 2 0 419.213 44.4174 4
 6 -2 0 510.121 43.1403 7
 -6 -2 0 486.914 41.1426 7
 -6 2 0 407.629 36.0666 11
 6 -2 0 411.328 27.1748 6
 6 -2 0 471.703 30.8354 12
 -6 -2 0 470.009 46.3071 10
 6 2 0 417.488 46.6775 5
 -6 -2 0 399.648 35.1968 6
 6 2 0 481.442 31.2052 11
 -6 -2 0 469.176 39.104 2
 6 -2 0 516.964 39.544 2
 6 2 1 5624.87 141.482 6
 -6 -2 1 5910.27 132.212 6
 6 2 1 5754.85 144.581 2
 -6 2 1 5893.93 153.188 9
 -6 2 -1 5888.57 153.168 9
 -6 2 -1 6212.67 104.495 1
 -6 2 1 6044.55 159.307 8
 -6 2 -1 5750.22 156.011 8
 6 -2 1 5924.42 150.247 7
 6 -2 -1 5729.71 148.04 7
 -6 -2 1 5848.57 146.438 7
 -6 -2 -1 5727.71 145.445 7
 6 -2 -1 5812.39 127.42 3
 -6 2 -1 5688.28 148.205 11
 6 -2 -1 6003.59 125.614 2
 6 -2 1 5836.14 148.055 2
 -6 -2 -1 5982.07 147.842 2
 -6 -2 1 5901.25 129.531 2
 6 -2 1 5835.46 134.185 12
 -6 2 -1 5822.13 157.104 4
 6 2 -1 6020.35 159.932 4
 6 2 1 5954.08 159.041 4
 -6 2 1 5727.96 157.029 4
 -6 2 -1 5817.86 154.418 10
 6 2 1 6084.73 162.474 10
 -6 -2 -1 5859.44 161.929 10
 6 2 1 5505.19 157.767 5
 6 2 -1 5404.37 156.824 5
 -6 2 2 139.365 37.952 9
 -6 2 -2 124.291 42.9083 9
 -6 2 -2 156.324 47.5279 8
 -6 2 2 106.499 37.6904 8
 6 -2 -2 -7.09914 18.6042 7
 -6 -2 -2 125.223 35.688 7
 -6 -2 2 89.5967 38.8931 7
 6 -2 2 -3.60657 23.7833 7
 6 2 2 3.94156 24.3438 6
 -6 -2 2 76.9291 24.7616 2
 6 2 2 3.9593 20.1662 2
 -6 2 2 34.1609 9.60758 12
 -6 2 -2 -12.3934 21.3481 4
 -6 2 2 24.8698 21.1114 4
 6 2 -2 124.953 48.9048 4
 6 2 2 140.338 47.3719 4
 6 -2 2 67.6271 44.7558 11
 -6 -2 -2 141.38 40.3785 2
 6 -2 2 25.4075 20.2598 2
 6 2 2 134.05 46.3713 10
 -6 -2 -2 34.558 29.5607 10
 -6 2 -2 4.12885 23.0922 10
 6 2 2 74.3406 46.6185 5
 6 2 -2 109.986 49.8012 5
 6 2 3 77876.8 1078.07 10
 -6 2 -3 77264.6 1028.04 9
 -6 2 3 77282.6 1027.38 9
 6 2 -3 77096.9 1033.93 4
 -6 2 -3 74780 1031.7 4
 -6 2 3 76143.4 1033.79 4
 6 2 3 76924.2 1033.14 4
 -6 2 -3 74610.9 1033.77 8
 -6 2 3 77615 1037.39 8
 -6 2 3 75794.5 921.551 6
 -6 -2 -3 76289.6 1017.17 7
 6 -2 3 77830.2 1018.5 7
 -6 -2 3 77668 1016.3 7
 6 -2 -3 78425.6 1016.39 7
 -6 -2 -3 76967.4 1003.86 1
 -6 2 3 76952.5 1063.36 1
 -6 2 -3 77211.1 1049.65 10
 -6 -2 -3 76770 1082.2 10
 6 2 3 76993.3 1042.66 5
 6 2 -3 77055.8 1044.27 5
 -6 2 3 74722.9 1038.37 5
 -6 2 -3 76791.1 1039.47 5
 6 -2 3 77820.8 1063.74 11
 -6 -2 3 76957.1 962.682 2
 6 2 3 76880 1046.66 2
 6 2 3 75265.6 1051.47 6
 6 -2 3 77526.8 1058.96 2
 -6 -2 -3 78443.8 1054.15 2
 -6 2 -4 1541.26 76.4538 8
 -6 2 4 1593.95 77.6251 8
 -6 -2 4 1578.03 70.224 7
 -6 -2 -4 1670.54 73.1404 7
 -6 -2 4 1559.33 39.5483 3
 -6 2 4 1588.72 68.2072 3
 -6 2 -4 1500.17 86.3489 10
 6 -2 4 1479.91 67.9761 7
 6 -2 -4 1478.79 67.8657 7
 -6 2 -4 1496.18 77.3284 5
 -6 2 4 1671.93 80.4735 5
 6 -2 4 1637.38 87.7934 10
 -6 2 4 1568.61 74.7973 9
 -6 2 -4 1563.45 74.6938 9
 6 2 4 1616.71 77.6757 4
 6 2 -4 1722.62 80.3328 4
 -6 2 4 1689.34 80.563 4
 -6 2 -4 1391.29 72.82 4
 6 2 4 1525.32 85.0526 2
 -6 -2 -4 1509.04 67.033 1
 -6 2 4 1722.88 98.3754 1
 -6 -2 4 1500.1 41.1682 11
 6 -2 4 1431.79 86.1794 2
 -6 -2 4 1493.75 45.0861 2
 -6 2 5 23700.6 389.493 3
 6 -2 -5 24596.2 373.663 7
 6 -2 5 23922.2 373.506 7
 6 -2 5 23865.3 471.032 11
 -6 -2 -5 24660 386.645 1
 -6 2 5 24514.6 478.338 1
 -6 2 5 24277.2 395.34 5
 6 2 5 24398.3 388.019 4
 -6 2 -5 24250.5 395.264 5
 6 2 -5 24343.2 390.04 4
 6 2 5 23431 461.638 6
 6 2 5 24547.5 441.475 2
 6 -2 5 24563.9 452.727 2
 -6 2 -5 23508.3 390.049 9
 -6 2 5 24954 392.98 9
 6 2 5 23345.9 475.987 10
 6 2 6 70.7555 47.6308 10
 6 -2 6 98.7862 38.1719 10
 6 2 6 90.2995 40.5744 6
 6 -2 6 119.185 50.4407 11
 6 2 6 104.897 34.105 2
 6 -2 6 187.541 43.0028 2
 -6 2 6 87.8101 43.3987 1
 6 -2 7 3184.78 175.118 11
 6 -2 7 3232.98 146.996 2
 6 2 7 3390.83 143.926 2
 -6 -2 7 3838.93 178.579 1
 6 2 7 3680.85 187.628 10
 6 -2 7 3225.66 151.94 10
 6 2 7 3490.36 173.493 6
 6 -2 8 -68.1645 65.8119 11
 6 2 8 114.966 61.8918 10
 6 2 8 11.9968 54.4403 11
 6 2 8 33.0725 50.9443 6
 6 2 9 2042.64 167.054 11
 6 -2 9 1769.37 152.437 11
 6 -2 9 1695.03 149.601 12
 6 2 9 1932.75 160.284 10
 6 2 9 2071.22 156.507 6
 6 -2 10 27.8426 69.8404 12
 6 2 10 -13.3816 64.0086 10
 6 2 10 -43.8009 67.4702 11
 6 -2 10 -41.3 79.7491 11
 6 2 10 13.283 58.0011 6
 -6 3 0 50021.7 708.963 9
 -6 3 0 49013.6 710.817 4
 -6 3 0 48674.4 713.991 8
 -6 -3 0 47866.3 686.633 7
 -6 -3 0 47628.4 676.828 6
 6 -3 0 48175.3 677.591 2
 -6 3 0 47658.7 684.825 11
 -6 3 0 48582.6 651.153 1
 6 -3 0 49546.2 651.631 12
 6 3 0 50496 723.657 5
 -6 -3 0 49190.8 705.227 10
 -6 -3 0 49529.7 677.466 2
 -6 -3 -1 9385.34 218.37 10
 6 3 -1 9516.16 222.569 5
 6 3 1 9468.39 220.813 5
 -6 3 1 9202.96 211.587 9
 -6 3 -1 9196.83 210.766 9
 -6 3 1 9294.54 214.315 4
 -6 3 -1 9773.77 217.494 4
 -6 3 1 9842.41 221.202 8
 -6 3 -1 9408.51 217.443 8
 6 3 -1 9454.91 128.782 3
 6 -3 1 9255.09 205.878 7
 6 -3 -1 9105.4 203.819 7
 -6 -3 1 9271.81 183.666 2
 -6 -3 -1 9059.28 198.009 7
 -6 -3 1 9187.2 198.363 7
 -6 -3 -1 9499.45 202.709 6
 6 -3 1 8882.09 201.891 2
 6 -3 -1 8914.88 184.341 3
 6 -3 -1 9328.05 177.809 2
 -6 3 -1 9061.83 204.409 11
 -6 -3 1 9501.76 207.804 10
 6 3 1 9515.39 217.757 10
 -6 3 -1 9196.84 149.432 1
 -6 3 1 9136.78 192.164 1
 6 -3 -1 9619.26 127.856 6
 -6 -3 1 9194.71 189.518 6
 6 3 1 9407 200.007 6
 -6 -3 -1 9547.2 200.254 2
 6 -3 1 9345.92 188.744 12
 -6 -3 -2 80457.8 1111.2 10
 -6 -3 2 81109.3 1029.58 2
 6 3 2 80652 1097.36 5
 6 3 -2 80320.7 1096.43 5
 -6 3 2 80741.2 1083.42 9
 -6 3 -2 81142.1 1083.81 9
 6 3 2 78721.3 1078.67 6
 -6 3 2 79012.5 1089.51 8
 -6 3 -2 81398.2 1093.58 8
 -6 -3 -2 80317.2 1064.46 7
 -6 -3 2 81494.9 1064.3 7
 6 -3 2 80381.4 1091.76 2
 -6 3 -2 80692.2 1095.61 11
 6 -3 -2 80647.9 1072.16 7
 6 -3 2 81040.1 1074.45 7
 -6 3 -2 79325.7 1074.51 10
 6 3 2 81098.9 1108.14 10
 -6 3 2 79737.8 1083.81 1
 -6 3 -2 80297.7 1087.69 4
 -6 3 2 80024.6 1087.29 4
 -6 -3 -2 79950.9 1078.34 2
 6 -3 -2 78903.9 1004.99 2
 6 -3 2 79432.2 1071.46 12
 6 3 -3 162.371 35.7549 4
 6 3 3 122.341 31.9342 4
 -6 3 -3 150.19 34.728 4
 -6 3 3 115.391 33.1242 4
 6 -3 3 21.0135 29.7424 11
 -6 3 -3 45.4928 26.0635 8
 6 -3 3 23.707 26.1993 12
 6 3 3 4.65392 23.3602 2
 -6 -3 3 74.968 18.307 2
 6 3 -3 125.933 33.1002 5
 6 3 3 120.576 34.374 5
 -6 3 3 12.9474 24.4381 9
 -6 3 -3 43.2679 26.9957 9
 -6 3 -3 43.45 25.7471 10
 -6 -3 -3 66.5316 32.9954 10
 6 3 3 5.80847 34.0367 10
 6 3 3 44.1497 27.4419 6
 -6 -3 -3 70.9621 27.1026 2
 6 -3 -3 51.4031 9.30357 2
 6 -3 3 104.529 30.9662 2
 -6 3 3 26.9005 33.5627 1
 -6 -3 -3 31.0125 22.4695 1
 -6 -3 3 76.1252 23.9132 7
 6 -3 3 181.149 31.0419 7
 6 -3 -3 143.012 28.4739 7
 -6 -3 -3 113.964 27.4413 7
 -6 3 4 -8.51675 27.8304 4
 6 3 4 33.5432 26.6584 4
 6 3 -4 16.8844 25.273 4
 -6 3 -4 4.2331 24.5227 4
 6 3 4 59.2284 32.7143 6
 -6 3 4 17.54 7.3132 6
 -6 3 4 21.7226 24.695 3
 -6 3 4 44.5579 26.9604 5
 6 3 -4 31.7789 28.0354 5
 -6 3 -4 13.2976 25.0877 5
 6 3 4 13.5069 28.0803 5
 6 3 4 20.7766 25.2568 2
 -6 3 4 29.958 24.2227 9
 -6 3 -4 12.9426 23.5297 9
 -6 3 -4 14.5229 29.8949 10
 -6 -3 -4 15.8164 22.1119 1
 -6 3 4 19.7565 34.9838 1
 6 -3 4 -5.88786 27.2093 2
 6 -3 4 3.64424 19.3597 7
 -6 -3 4 24.8925 21.7398 7
 6 -3 -4 21.3049 18.8635 7
 -6 -3 -4 14.4998 19.5158 7
 6 -3 4 -6.22067 37.6386 11
 -6 3 5 120.114 31.5004 4
 -6 3 -5 79.2313 27.713 4
 6 3 5 191.948 41.6423 4
 6 3 -5 123.196 36.0949 4
 -6 3 5 133.363 32.988 3
 -6 3 5 141.239 50.8393 1
 -6 -3 -5 119.269 30.0831 1
 6 -3 5 88.1498 44.4679 11
 -6 3 -5 103.044 32.6259 9
 -6 3 5 203.25 42.1774 9
 -6 3 -5 115.171 32.5584 5
 -6 3 5 145.312 33.4577 5
 6 3 5 113.657 47.581 10
 6 -3 5 147.003 46.7789 10
 6 -3 5 135.504 26.9579 7
 6 -3 -5 134.784 26.918 7
 -6 -3 -5 142.218 31.0725 7
 -6 -3 5 128.487 32.5118 7
 6 3 5 77.7073 36.0005 6
 -6 -3 -5 81.9845 37.3803 2
 6 -3 5 97.2186 34.9197 2
 6 3 5 57.3056 30.0602 2
 6 -3 6 8691.77 247.737 2
 6 3 6 8258.61 259.767 6
 -6 3 6 8934.74 281.057 1
 6 3 6 8924.91 285.056 10
 6 -3 6 8518.59 267.833 11
 6 -3 7 201.134 50.8881 2
 6 -3 7 169.701 57.8949 12
 6 3 7 217.362 63.0202 10
 6 3 7 261.435 60.4537 6
 6 3 8 16869.5 441.381 6
 6 3 8 16811.6 457.143 10
 6 -3 8 16536.4 444.489 12
 6 -3 8 16319.2 442.274 11
 6 3 9 53.7355 68.4092 10
 6 3 9 -96.4239 83.3451 11
 6 -3 9 -25.3895 67.437 11
 6 3 9 -49.0216 52.4336 6
 6 -3 9 38.738 68.5947 12
 6 3 10 2280.14 180.091 10
 6 -3 10 2562.76 186.115 12
 6 -3 10 2273.08 176.906 11
 6 3 10 2759.08 202.761 11
 6 3 10 2461.21 175.038 6
 -6 -4 0 318.03 43.201 7
 -6 -4 0 244.54 39.7457 2
 6 -4 0 198.058 33.1958 9
 -6 4 0 225.429 45.2101 9
 -6 4 0 319.355 34.6203 1
 -6 -4 0 236.045 36.2646 10
 -6 -4 0 336.882 44.3248 6
 -6 4 0 253.209 46.4782 8
 6 -4 0 183.57 31.4193 8
 -6 -4 1 11867.1 225.196 2
 -6 -4 -1 11712.6 238.226 2
 6 -4 -1 11769.5 231.503 3
 6 4 -1 12010.2 167.679 3
 -6 -4 1 12125.4 244.244 10
 6 4 1 11662.7 254.251 10
 -6 -4 -1 11563.9 238.784 7
 -6 -4 1 11846.6 240.342 7
 6 -4 -1 11895.7 156.92 6
 6 4 -1 11747.3 165.596 11
 -6 4 -1 11786.1 249.679 11
 -6 -4 -1 11516.6 242.773 6
 -6 -4 1 11824.6 234.163 6
 6 4 1 11509.5 239.006 6
 -6 4 1 11631.3 203.199 12
 6 -4 1 11952.4 231.183 12
 6 -4 1 11714.3 248.93 9
 6 -4 -1 12030.2 250.011 9
 -6 4 1 11522.2 255.457 9
 -6 4 -1 11640.8 255.221 9
 -6 4 1 12214.8 237.651 1
 -6 -4 -1 11950.5 257.976 10
 6 4 1 11573.6 261.24 5
 6 4 -1 11677.9 263.051 5
 6 4 2 248.257 42.5578 5
 6 4 -2 243.469 41.2014 5
 -6 4 -2 255.685 38.4778 4
 -6 4 2 381.745 44.8016 4
 -6 4 2 261.544 40.4742 9
 -6 4 -2 266.331 41.1233 9
 6 4 -2 305.987 26.2826 12
 -6 4 -2 284.439 41.6932 11
 -6 -4 2 289.21 35.7748 7
 -6 -4 -2 259.787 35.3665 7
 6 -4 2 265.147 38.8534 12
 -6 4 2 211.693 24.1713 12
 -6 4 2 280.5 39.0757 1
 -6 -4 2 290.723 37.4046 10
 -6 -4 -2 251.378 36.8339 2
 6 4 2 197.676 42.1114 10
 -6 4 -2 320.916 38.6471 10
 -6 -4 -2 249.397 40.9059 10
 6 4 2 302.223 39.1261 6
 -6 -4 3 18135.7 323.594 7
 -6 -4 -3 18348.1 323.535 7
 -6 4 -3 18237.4 328.8 10
 6 -4 3 18425.4 361.947 2
 -6 4 3 18995.7 348.198 9
 -6 4 -3 18432.2 345.388 9
 -6 4 3 18186.4 341.887 4
 -6 4 -3 18053.2 340.926 4
 6 -4 -3 18239.5 329.12 7
 6 -4 3 18487.8 333.114 7
 -6 -4 -3 18052.4 338.442 1
 -6 4 3 18126.4 364.172 1
 6 4 3 18385.8 350.914 5
 6 4 -3 18416.9 350.863 5
 -6 4 4 6.99664 34.0285 1
 -6 -4 -4 70.102 30.5513 1
 6 4 -4 87.7253 31.242 4
 6 4 4 64.4631 30.8961 4
 -6 4 -4 60.6323 30.2163 4
 -6 4 4 60.9487 30.0967 4
 -6 4 -4 31.4515 26.3324 10
 6 4 4 88.3609 40.6771 10
 -6 4 4 58.4985 28.7426 3
 6 -4 4 100.809 36.9184 2
 6 4 4 93.5012 34.1197 5
 6 4 -4 44.4549 29.2661 5
 6 -4 4 6.57174 40.5889 11
 6 -4 4 36.8688 31.2995 12
 -6 4 4 100.459 31.5498 9
 -6 4 -4 48.0205 27.1883 9
 6 4 4 67.0695 34.9248 6
 -6 -4 4 46.0397 23.9394 7
 -6 -4 -4 109.24 28.7187 7
 6 -4 -4 67.4378 24.7516 7
 6 -4 4 110.07 28.9327 7
 -6 4 5 32094.9 519.526 9
 -6 4 -5 33637.2 526.364 9
 -6 -4 -5 33043.9 499.85 7
 6 -4 5 32523.1 497.898 7
 6 -4 -5 33346.7 497.033 7
 -6 -4 5 33402.6 498.751 7
 6 4 5 32423.6 583.054 6
 6 -4 5 33533.6 601.049 11
 -6 4 -5 32044.6 518.751 5
 -6 4 5 33282.2 522.702 5
 6 4 5 32628.3 522.231 5
 6 4 -5 33006 525.355 5
 -6 -4 -5 32691.6 564.953 2
 6 -4 5 31876.9 574.691 2
 6 4 5 32885.9 619.547 10
 6 -4 5 32940.1 589.121 12
 -6 4 5 33935.6 616.5 1
 -6 -4 -5 31890.6 524.964 1
 -6 4 5 33548.3 517.252 4
 6 4 5 33358.6 514.729 4
 6 4 -5 33055.5 516.007 4
 -6 4 -5 32920.5 515.807 4
 -6 -4 -6 1259.03 93.4536 2
 6 -4 6 1529.37 112.79 11
 6 -4 6 1599.11 115.87 12
 -6 4 6 1380.51 86.1189 3
 6 4 6 1345.22 117.313 10
 6 4 6 1229.15 101.727 6
 -6 4 6 1538 119.974 1
 6 -4 6 1301.93 95.1024 2
 6 -4 7 3086.42 170.64 11
 6 4 7 3137.74 167.647 6
 6 4 7 3066.78 183.767 10
 6 -4 7 3041.62 169.411 12
 6 -4 7 2929.91 147.348 2
 6 4 8 38.8541 64.9754 10
 6 -4 8 70.2388 58.7299 12
 6 -4 8 11.5107 57.7477 11
 6 4 8 11.0363 46.2239 6
 6 -4 9 2039.28 160.627 11
 6 -4 9 1909.89 158.724 12
 6 4 9 2075.3 173.532 10
 6 4 9 1801.28 150.32 6
 6 -4 10 149.101 74.8933 11
 6 4 10 120.454 72.049 10
 6 4 10 243.819 75.2044 6
 6 -5 0 172343 2196.35 9
 -6 5 0 173400 2210.52 9
 -6 -5 0 172382 2175.71 6
 -6 -5 0 170543 2179.36 10
 6 -5 0 171782 2194.93 8
 -6 -5 0 173866 2162.42 2
 -6 5 0 170864 2138.24 1
 -6 5 0 173735 2143.76 12
 -6 5 -1 586.343 58.0035 9
 6 -5 1 504.3 50.1687 9
 6 -5 -1 486.191 49.8379 9
 -6 5 1 478.442 54.8926 9
 6 -5 1 562.327 53.2225 8
 6 -5 -1 519.115 50.1671 8
 -6 5 1 437.774 37.9713 12
 6 -5 1 534.447 47.2338 12
 6 5 -1 566.075 27.9177 3
 6 -5 -1 503.601 47.6718 3
 -6 5 1 561.884 49.1908 1
 -6 5 -1 508.999 51.6533 11
 -6 -5 1 459.68 45.2205 6
 -6 -5 -1 487.773 47.2514 2
 -6 -5 -1 542.929 49.7534 6
 6 5 1 536.129 52.1414 10
 -6 -5 1 541.549 47.2204 10
 -6 -5 -1 492.472 50.7284 10
 6 -5 -2 21192.4 379.761 8
 6 -5 2 20792 378.912 8
 -6 5 -2 20009.3 387.169 11
 6 5 2 20262.1 374.783 6
 -6 -5 2 21247.8 366.847 7
 -6 -5 -2 21589.2 368.264 7
 -6 -5 -2 21312.5 384.275 6
 6 -5 2 20024.4 368.691 12
 -6 5 2 21922.2 330.536 12
 6 5 -2 20942.4 322.579 12
 -6 5 2 20680.7 389.105 9
 -6 5 -2 20608.3 388.428 9
 -6 -5 -2 21160.4 374.211 2
 -6 -5 -2 20316.8 397.465 10
 -6 5 2 20776.3 385.452 1
 6 -5 -2 20282.1 374.538 9
 6 -5 2 20905.9 379.288 9
 -6 -5 2 20742.2 354.513 10
 -6 5 -2 20725.9 353.501 10
 6 5 2 21139.6 396.29 10
 -6 5 3 78.0957 34.335 4
 -6 5 -3 56.6493 30.1787 4
 6 5 -3 71.5864 36.3144 5
 6 5 3 55.1704 29.3161 5
 -6 5 -3 36.8101 33.467 11
 -6 5 -3 58.3375 28.4258 10
 -6 5 3 49.0574 31.9409 9
 -6 5 -3 21.795 28.5597 9
 -6 -5 -3 55.8844 26.0197 7
 -6 -5 3 132.328 30.5223 7
 6 5 -3 81.1919 22.1876 12
 6 -5 -3 61.2925 24.37 9
 6 -5 3 43.3289 25.9276 9
 -6 -5 3 34.8867 26.0122 10
 -6 -5 -3 70.1889 31.6382 1
 -6 5 3 94.983 36.6888 1
 -6 5 4 21.6013 29.8279 9
 -6 5 -4 5.40636 30.2322 9
 6 -5 4 13.0799 32.3088 12
 6 -5 -4 -8.90192 21.2907 7
 6 -5 4 27.4385 26.1889 7
 -6 -5 -4 16.3092 28.0878 1
 -6 5 4 -7.561 33.0158 1
 -6 5 -4 30.4886 31.6916 4
 -6 5 4 -5.12221 30.9921 4
 6 -5 4 -20.3063 30.1417 2
 -6 -5 -4 5.82637 29.6695 2
 -6 -5 -4 12.6941 23.3714 7
 -6 -5 4 37.6057 22.4946 7
 6 5 4 51.727 36.1569 6
 -6 5 -4 4.13068 25.2519 10
 6 5 4 -15.7619 41.865 10
 6 5 -4 21.7441 33.2317 5
 6 5 4 -5.44173 32.2321 5
 6 5 5 164.539 44.8131 6
 6 -5 5 151.383 50.2074 11
 -6 5 5 221.958 45.382 3
 6 5 5 213.403 57.3239 10
 -6 5 5 151.215 50.9698 1
 -6 5 5 128.383 37.8308 9
 -6 5 -5 103.541 35.9296 9
 -6 -5 5 200.4 35.3951 7
 6 -5 5 142.595 30.9131 7
 6 -5 -5 182.907 33.7218 7
 -6 -5 -5 110 30.0322 7
 6 -5 5 131.497 45.8501 12
 6 5 -5 138.024 38.8097 4
 6 5 5 109.218 34.4935 4
 -6 5 -5 155.361 39.5874 4
 -6 5 5 160.794 38.8077 4
 6 -5 5 132.679 40.7514 2
 -6 -5 -5 156.49 40.7047 2
 6 5 -5 168.937 39.2708 5
 6 5 5 168.359 38.1088 5
 6 -5 6 12909.8 350.86 11
 -6 -5 -6 12668 315.175 2
 -6 -5 -6 13299.2 297.498 1
 -6 5 6 13621.4 376.198 1
 6 -5 6 12708.9 347.276 12
 -6 5 6 13306.8 302.13 3
 6 -5 6 12843.9 328.798 2
 6 5 6 12841.2 373.683 10
 6 5 6 13096.6 342.464 6
 6 -5 7 473.082 80.6415 12
 6 5 7 294.076 60.6367 6
 6 -5 7 310.829 71.9065 11
 -6 5 7 382.487 58.0437 3
 6 5 8 7208.42 305.363 10
 6 -5 8 6936.43 276.728 11
 6 5 8 7253.07 277.219 6
 6 -5 8 6960.73 280.257 12
 6 5 9 -12.1179 58.9231 6
 6 -5 9 53.1215 63.5254 12
 6 5 9 74.7408 90.4443 10
 6 6 0 96.4004 21.868 3
 6 -6 0 91.3912 34.6673 3
 -6 -6 0 120.531 31.6501 10
 -6 6 0 127.904 31.0242 1
 6 -6 0 139.272 36.4334 8
 6 -6 0 147.495 36.9797 9
 -6 6 0 85.2556 36.8715 9
 -6 -6 0 184.135 38.3452 6
 -6 6 0 108.311 28.8964 12
 6 -6 -1 7393.22 190.792 3
 -6 6 -1 7316.59 201.105 11
 -6 -6 1 7294.66 190.55 6
 -6 -6 -1 7320.78 193.722 6
 -6 6 1 7364.33 169.26 12
 -6 6 1 7181.25 209.315 9
 -6 6 -1 7222.06 208.27 9
 -6 -6 1 7445.99 180.777 10
 -6 -6 -1 7010.99 196.836 10
 6 6 1 7233.16 195.156 10
 6 -6 -1 7094.68 199.862 8
 6 -6 1 7189.68 200.179 8
 -6 6 1 7002.03 186.496 1
 6 -6 -1 7257.75 199.612 9
 6 -6 1 7374.78 200.976 9
 -6 6 -2 211.319 44.1916 11
 -6 6 -2 246.313 35.3706 10
 -6 -6 2 272.319 36.2969 10
 -6 6 2 217.017 32.4314 12
 6 6 -2 203.803 29.5709 12
 -6 6 2 327.264 48.9557 1
 -6 -6 -2 247.96 42.3239 6
 6 -6 -2 331.791 44.6525 8
 6 -6 2 170.556 37.0178 8
 -6 6 2 256.853 46.6484 9
 -6 6 -2 280.645 46.5377 9
 6 -6 2 262.627 40.9261 9
 6 -6 -2 243.351 40.7276 9
 -6 6 -3 27179.8 432.137 10
 -6 -6 -3 27167.7 477.955 2
 6 6 3 27911.2 492.084 6
 -6 6 -3 28391.9 505.941 11
 6 -6 3 28171.5 493.165 12
 6 6 -3 26547.4 419.408 12
 6 -6 -3 27457.2 472.503 9
 6 -6 3 28848.2 480.924 9
 6 6 3 28237 517.805 10
 -6 -6 3 27744.2 433.508 10
 -6 6 3 27597.2 510.551 1
 6 -6 4 167.544 45.2512 12
 -6 6 4 194.2 50.4988 1
 -6 6 -4 168.189 32.034 10
 6 6 4 159.797 51.9689 10
 -6 -6 -4 111.595 32.5381 7
 -6 -6 4 138.565 38.3111 7
 -6 -6 -4 165.458 39.7322 2
 6 6 4 231.918 46.1792 6
 6 6 -4 136.51 42.1495 5
 6 6 4 143.175 46.0492 5
 -6 6 -4 210.645 40.8328 4
 -6 6 4 106.763 37.4179 4
 -6 6 5 36549.1 606.536 3
 6 -6 5 36164.5 648.462 2
 -6 -6 -5 36403.3 622.774 2
 -6 -6 -5 36474 564.53 7
 -6 -6 5 36646.7 563.705 7
 -6 6 -5 36394 587.746 4
 -6 6 5 37136.7 591.048 4
 6 6 5 36869.9 597.902 5
 6 6 -5 36601.4 596.114 5
 6 6 5 37104.3 694.35 10
 6 -6 5 36178.6 652.008 12
 -6 6 5 36212.9 681.264 1
 -6 -6 -5 36601.3 617.579 1
 6 6 5 36200.8 645.53 6
 -6 -6 -6 75.8268 39.0311 1
 6 -6 6 37.8819 48.9434 12
 -6 -6 -6 104.911 44.4002 2
 6 -6 6 184.949 51.4049 2
 6 6 6 53.3188 41.8081 6
 -6 6 6 123.445 43.6171 3
 6 6 6 147.867 65.1478 10
 6 -6 7 1357.56 121.646 12
 6 6 7 1437.83 120.103 6
 -6 -6 -7 1433.23 103.999 2
 6 6 7 1415.17 135.799 10
 -6 6 7 1848.54 115.749 3
 6 6 8 -14.4715 65.6697 10
 6 6 8 11.1585 49.6895 6
 6 -6 8 12.2594 52.4502 12
 6 6 9 1238.66 145.113 10
 6 -6 9 1467.85 142.964 12
 6 6 9 1290.42 124.268 6
 6 -7 0 10572.9 250.339 3
 6 -7 0 10500.7 211.901 1
 6 7 0 10407 234.504 10
 -6 -7 0 10627 239.573 10
 6 -7 0 9974.5 254.859 9
 -6 -7 0 10288.6 246.887 6
 6 7 0 10183.4 200.96 3
 -6 7 0 10351 230.812 12
 6 -7 -1 347.04 50.2899 3
 -6 -7 -1 357.5 48.4726 6
 -6 -7 1 347.008 48.6998 6
 -6 7 -1 272.059 45.6104 11
 -6 7 -1 379.79 47.1885 12
 -6 7 1 379.533 42.5254 12
 6 7 1 308.057 48.0826 10
 6 -7 1 391.581 34.2691 1
 -6 7 1 332.435 48.6166 1
 -6 -7 1 426.138 44.7314 10
 6 -7 -1 286.023 46.8223 9
 6 -7 1 379.108 50.8315 9
 -6 7 -2 42969.8 691.524 11
 -6 -7 -2 42577.8 680.186 6
 6 -7 2 43074.7 565.066 1
 6 -7 2 41815.3 680.024 9
 6 -7 -2 44119 686.387 9
 -6 7 2 42500.9 629.208 12
 6 7 -2 43636.9 625.675 12
 -6 7 2 43492.5 695.681 1
 -6 7 -2 42805.6 618.467 10
 -6 -7 2 43224.8 621.59 10
 -6 -7 -2 44092.2 672.771 2
 6 7 -2 42421 539.468 11
 -6 7 -3 272.177 50.7286 11
 6 -7 -3 378.388 50.9538 9
 6 -7 3 306.733 47.3807 9
 6 7 -3 255.6 37.6464 12
 6 -7 3 326.641 53.9184 12
 -6 -7 -3 252.154 46.1196 2
 6 7 3 194.171 46.0323 6
 6 7 3 278.57 53.9152 10
 -6 -7 3 323.548 37.0494 10
 -6 7 -3 239.67 34.5032 10
 -6 -7 -3 156.692 47.0699 1
 -6 7 3 345.093 56.4504 1
 -6 7 4 8.76522 47.8042 1
 -6 -7 -4 29.1258 35.972 1
 -6 -7 -4 -5.11485 27.1711 7
 -6 -7 4 15.3218 29.586 7
 -6 -7 -4 -26.0672 35.9944 2
 6 7 4 53.63 58.9338 10
 -6 7 4 37.0045 34.906 3
 6 7 4 -7.23731 35.7539 6
 6 -7 4 -7.58465 55.0213 12
 6 -7 4 29.0469 29.5829 9
 6 -7 -4 11.3505 28.4717 9
 -6 -7 -5 532.987 53.5713 7
 -6 -7 5 662.986 63.2555 7
 -6 7 5 610.473 69.16 3
 -6 -7 -5 585.399 67.494 2
 -6 7 5 545.602 81.1579 1
 -6 7 -5 521.211 58.9327 4
 -6 7 5 636.341 63.3384 4
 6 -7 5 506.109 72.2149 12
 6 7 5 618.939 72.866 5
 6 7 -5 495.781 59.6733 5
 6 7 5 584.017 85.7094 10
 -6 -7 -5 700.901 74.776 1
 6 7 5 579.596 71.6168 6
 6 -7 6 6449.54 247.022 12
 6 7 6 6366.23 267.706 10
 -6 -7 -6 6640.51 221.521 2
 6 7 6 7009.19 245.146 6
 6 -7 6 6811.96 240.796 2
 -6 7 6 6787.23 223.033 3
 -6 -7 -6 6959.42 227.86 1
 6 7 7 163.935 68.5618 10
 -6 -7 -7 133.545 47.2766 2
 -6 7 7 142.363 52.2616 3
 6 7 7 225.116 65.6944 6
 -6 -7 -7 128.719 45.5708 1
 6 -7 7 237.617 68.4878 12
 6 -7 8 7439.86 300.618 12
 6 7 8 7284.11 276.727 6
 6 7 8 7625.91 328.284 10
 6 -7 9 235.664 83.0729 12
 6 7 9 326.91 102.004 10
 6 7 9 349.161 83.5334 6
 6 -8 0 123.224 39.5769 3
 6 8 0 153.768 29.1647 3
 6 -8 0 100.329 28.3082 1
 -6 8 0 189.931 40.3829 12
 6 -8 0 198.35 45.0709 8
 6 8 0 92.7393 34.4094 10
 -6 -8 0 205.446 42.5793 6
 -6 8 0 118.843 44.3374 9
 6 -8 0 204.477 42.5434 9
 -6 8 -1 2118.49 105.463 12
 -6 8 1 2223.87 100.153 12
 -6 8 1 2169.69 111.08 1
 -6 8 -1 2088.59 122.887 9
 -6 8 1 2250.42 127.846 9
 -6 -8 1 2216.44 94.0577 10
 -6 8 -1 2382.48 120.837 11
 6 8 1 2161.24 92.8034 3
 6 -8 -1 2376.4 113.533 3
 6 -8 1 2159.53 117.146 8
 6 -8 -1 2454.55 123.665 8
 6 -8 1 2251.84 117.693 9
 6 -8 -1 2310.62 119.172 9
 -6 -8 -1 2083.72 105.162 2
 -6 -8 1 2127.25 109.39 6
 -6 -8 -1 2174.03 111.137 6
 6 -8 1 2394.52 85.3886 1
 6 -8 -1 2070.5 95.2734 1
 -6 8 2 811.929 62.2553 12
 6 8 -2 719.087 57.4936 12
 -6 -8 -2 863.887 85.2757 1
 6 -8 -2 703.086 68.8226 9
 6 -8 2 796.881 73.2996 9
 -6 -8 -2 831.254 73.5642 6
 -6 8 2 742.943 78.9415 9
 -6 8 -2 788.745 53.6252 10
 6 8 2 868.351 78.4743 10
 -6 8 -2 765.284 79.103 9
 -6 8 2 703.995 73.0129 1
 6 -8 -2 880.176 77.4811 8
 6 -8 2 944.392 80.3123 8
 -6 -8 -2 837.09 72.3116 2
 -6 -8 2 751.359 53.2832 10
 -6 8 -2 701.707 71.3619 11
 -6 8 3 44871.9 771.361 1
 -6 -8 -3 46583 772.467 1
 6 -8 -3 46229.1 732.597 9
 6 -8 3 44946.4 730.26 9
 -6 -8 -3 46537.7 733.962 2
 -6 8 -3 46432.5 767.448 9
 -6 8 3 45567.2 764.509 9
 6 -8 3 46599.6 747.181 8
 6 -8 -3 44858.6 737.789 8
 6 8 3 45026.7 766.014 10
 6 -8 3 47103.7 754.558 12
 6 8 -3 45537.2 678.561 12
 -6 8 -3 46209.8 757.551 11
 -6 8 -4 73.4676 45.6874 11
 6 -8 4 154.146 39.3093 8
 6 -8 -4 137.567 42.4705 8
 6 -8 4 228.994 57.6146 12
 -6 8 -4 131.37 43.778 9
 6 -8 -4 178.119 41.9867 9
 6 -8 4 279.518 45.8086 9
 -6 -8 -4 133.027 40.1406 2
 6 8 4 170.664 56.7983 10
 -6 -8 -4 181.302 48.3166 1
 -6 8 4 161.299 58.6232 1
 -6 8 5 19085.9 422.386 3
 -6 8 5 20241.5 490.079 1
 -6 -8 -5 20302.4 430.035 2
 -6 -8 -5 20557.3 387.942 7
 6 8 -5 20035.6 415.742 5
 -6 8 5 21400.1 416.323 4
 6 -8 5 21153.7 404.918 9
 6 -8 -5 20470.9 397.401 9
 6 -8 5 21295 470.996 12
 6 8 5 20984.8 499.926 10
 -6 -8 -5 20052.9 447.504 1
 6 8 5 20716.4 451.824 6
 -6 -8 -6 78.9803 47.8758 1
 6 8 6 180.873 53.2468 6
 -6 8 6 58.603 46.8303 3
 6 -8 6 115.707 58.833 12
 -6 -8 -6 113.483 45.8931 2
 6 8 6 75.934 60.5482 10
 -6 -8 -7 1979.54 124.718 2
 -6 8 7 1733.98 124.269 3
 6 -8 7 1928.43 150.873 12
 -6 -8 -7 1719.84 122.54 1
 6 8 7 1718.24 132.085 6
 6 8 7 1748.56 156.776 10
 -6 8 8 9.78573 51.986 3
 6 8 8 174.077 84.0677 10
 6 -8 8 104.481 73.0335 12
 6 8 8 11.3644 56.1448 6
 6 8 9 865.019 135.36 10
 6 8 9 828.397 107.956 6
 6 -8 9 1013.3 124.579 12
 6 9 0 34758.6 522.751 3
 6 -9 0 34481.4 613.632 9
 -6 9 0 34234.7 638.343 9
 6 -9 0 34450.5 621.495 8
 6 9 0 33795.9 549.769 10
 6 -9 0 33462.7 591.213 3
 -6 -9 0 35048.5 593.071 6
 -6 9 0 33397.6 566.527 12
 6 -9 0 34235.5 537.094 1
 6 -9 1 21.0834 34.1759 3
 6 -9 -1 33.9196 32.4538 3
 -6 -9 1 60.2165 38.7621 6
 -6 -9 -1 33.9428 37.4989 6
 6 -9 1 56.9809 24.6084 1
 -6 9 -1 88.7547 45.199 9
 6 -9 -1 7.54728 36.7015 9
 6 -9 1 15.1471 33.0743 9
 -6 9 1 8.88994 38.8219 9
 6 -9 1 71.4953 40.4557 8
 6 -9 -1 47.5032 36.59 8
 -6 9 -1 56.1853 36.5762 12
 -6 9 1 60.9267 30.5968 12
 -6 9 -1 65.7782 37.2212 11
 6 9 2 19712.9 386.258 3
 -6 9 2 19838.1 428.932 1
 -6 -9 -2 19593.5 446.905 1
 -6 9 2 19963.1 379.557 12
 6 9 -2 19704.6 371.888 12
 -6 -9 -2 19961.1 408.024 2
 -6 9 2 19479.7 445.159 9
 -6 9 -2 20133.3 450.219 9
 6 -9 -2 20538.6 423.419 9
 6 -9 2 20345 423.154 9
 6 -9 -2 20503.2 432.656 8
 6 -9 2 19564.7 426.685 8
 6 9 2 19559 413.799 10
 6 -9 -2 20643.1 402.904 1
 -6 9 -2 20461.8 425.298 11
 -6 -9 -2 20104.1 416.161 6
 6 -9 -3 76.8493 39.7113 8
 6 -9 3 70.1396 40.2711 8
 6 9 3 84.7967 49.1271 10
 6 -9 3 51.3677 37.9204 9
 6 -9 -3 94.4039 38.5826 9
 -6 -9 -3 99.5717 40.7361 2
 6 9 -3 20.7704 28.3286 12
 -6 9 3 108.505 51.1807 1
 -6 -9 -3 54.4339 42.6725 1
 -6 9 -3 48.259 41.5619 11
 -6 9 -3 26.4165 38.4564 9
 -6 9 3 61.7053 42.8682 9
 -6 -9 -4 60.4949 36.7688 2
 -6 9 -4 -25.8945 39.8875 11
 6 -9 -4 -7.36936 35.2502 8
 6 -9 4 22.5718 32.8538 8
 -6 -9 -4 18.4843 41.1558 1
 -6 9 4 -154.108 68.331 1
 6 -9 4 17.8427 44.0734 12
 6 -9 4 42.9573 39.5446 9
 6 -9 -4 7.01717 31.843 9
 6 9 4 10.0031 51.6819 10
 6 -9 5 199.338 62.229 12
 -6 -9 -5 263.993 54.6428 2
 -6 -9 -5 237.701 46.2191 7
 6 -9 -5 249.645 49.7721 9
 -6 -9 -5 238.96 62.5348 1
 6 9 5 209.466 68.9889 10
 6 -9 5 248.079 50.7513 8
 6 -9 -5 302.931 52.8406 8
 -6 -9 -6 7951.42 271.675 1
 6 -9 6 7950.85 289.136 12
 -6 9 6 8045.54 266.222 3
 6 9 6 7788.44 273.924 6
 6 9 6 7302.08 305.639 10
 -6 -9 -6 7572.51 252.133 2
 -6 -9 -7 -19.7777 47.3022 1
 -6 -9 -7 62.0156 46.4226 2
 6 9 7 -29.9614 64.093 10
 6 -9 7 37.041 57.0577 12
 -6 9 7 39.4873 58.4722 3
 6 9 7 21.3525 50.2101 6
 6 9 8 4053.36 249.933 10
 -6 9 8 4160.75 203.194 3
 6 -9 8 3754.38 220.322 12
 6 9 8 3575.07 197.475 6
 6 9 9 -23.7488 57.7389 6
 6 -10 0 136.146 49.0115 3
 6 -10 0 91.7439 42.4992 9
 -6 10 0 99.616 56.401 9
 6 -10 0 214.188 55.1328 8
 -6 -10 0 153.96 44.845 6
 -6 10 0 155.919 44.7006 12
 6 10 0 99.0442 38.1198 10
 6 -10 -1 5111.4 188.693 3
 6 -10 1 4789 186.62 3
 6 -10 -1 5117.01 198.278 9
 6 -10 1 4948.54 195.174 9
 -6 10 -1 5180.23 195.864 11
 6 -10 -1 5188.02 171.93 1
 6 -10 1 4874.88 145.586 1
 6 10 1 5000.68 174.302 10
 -6 -10 1 5152.23 187.435 6
 -6 -10 -1 5158.29 188.696 6
 6 -10 -1 4699.85 196.67 8
 6 -10 1 4847.79 199.656 8
 -6 10 -1 5060.82 182.594 12
 -6 10 1 5098.89 175.64 12
 -6 10 1 4989.65 212.682 9
 -6 10 -1 4732.12 209.288 9
 6 -10 -2 8.74185 34.9851 8
 6 -10 2 -17.6113 35.2404 8
 6 -10 2 -7.96776 40.5738 3
 6 10 2 25.3666 37.5622 3
 6 10 2 -60.8723 46.0384 10
 -6 -10 -2 -39.924 50.8258 1
 6 -10 -2 13.9603 31.675 1
 -6 -10 -2 -7.39964 34.8001 2
 -6 -10 -2 30.7211 35.4916 6
 -6 10 2 6.12581 30.732 12
 6 10 -2 41.1094 32.0292 12
 -6 10 -2 16.3512 37.7805 11
 6 -10 -2 -16.3939 35.7925 9
 6 -10 2 33.0238 35.3218 9
 -6 -10 -3 7745.24 274.187 1
 -6 10 3 8429.89 283.759 1
 -6 -10 -3 9023.01 261.798 2
 -6 -10 -3 8489.3 257.304 6
 6 -10 -3 8724.77 268.681 8
 6 -10 3 8280.19 265.204 8
 -6 10 -3 8558.62 267.084 11
 6 10 -3 8537.83 227.774 12
 6 -10 -3 8226.1 254.237 9
 6 -10 3 8361.41 257.414 9
 6 10 3 8737.61 274.297 10
 6 10 3 8626.82 251.894 3
 6 10 4 -10.5186 55.116 10
 -6 -10 -4 32.5645 37.6214 2
 6 -10 4 7.83954 39.3295 9
 6 -10 -4 15.3827 31.5054 9
 -6 10 -4 27.3449 45.0298 11
 6 -10 -4 -16.5521 34.6622 8
 6 -10 4 -16.8312 38.8898 8
 -6 -10 -4 -10.2656 56.7 1
 -6 10 4 44.4861 54.0773 1
 -6 -10 -5 24811.6 549.187 1
 6 10 5 25074.6 581.823 10
 -6 -10 -5 24677.5 507.22 2
 6 -10 -5 24974.4 493.48 8
 6 -10 5 24730.2 496.135 8
 -6 -10 -6 236.001 61.514 1
 -6 -10 -6 250.27 57.9768 2
 6 -10 6 225.269 70.2976 12
 -6 -10 -7 906.599 94.4443 2
 6 -10 7 726.895 115.451 12
 -6 10 7 685.671 90.7786 3
 -6 -10 -7 876.517 103.11 1
 6 10 7 963.994 133.392 10
 6 -10 8 56.0996 67.0863 12
 -6 10 8 -66.3675 64.8012 3
 6 10 8 -16.9287 79.6151 10
 6 -11 0 38237 699.097 9
 6 -11 0 38226.8 678.802 3
 -6 -11 0 37796.8 670.919 6
 6 -11 0 38928 622.587 1
 -6 11 0 37756.5 654.033 12
 6 -11 0 38717.8 719.068 8
 -6 11 -1 1292.46 104.452 11
 6 11 1 1233.52 84.4954 3
 6 -11 -1 1089.33 83.8208 1
 6 11 1 1142.63 88.2386 10
 6 -11 1 1245.48 101.919 3
 -6 -11 1 1073.71 92.8944 6
 -6 -11 -1 1135.61 94.7911 6
 6 -11 1 948.658 93.5212 9
 6 -11 -1 1082.06 96.8809 9
 -6 11 1 1180.14 92.0478 12
 -6 11 -1 1159.17 93.4873 12
 6 -11 -1 1204.11 108.143 8
 6 -11 1 1009.86 99.112 8
 6 11 2 12927.7 310.624 3
 -6 -11 -2 13349 338.24 6
 6 -11 2 12441.5 336.507 3
 -6 11 -2 12852.2 341.105 11
 -6 -11 -2 13458.8 381.768 1
 6 -11 -2 12869.8 355.361 8
 6 -11 2 13049.5 357.035 8
 6 -11 -2 12295.3 338.441 9
 6 -11 2 12792.4 344.967 9
 -6 -11 -2 13134.1 332.174 2
 6 11 2 12503.2 325.559 10
 6 -11 -2 12665.1 320.898 1
 -6 11 2 12253.9 305.217 12
 6 11 -2 12419.6 301.345 12
 -6 -11 -3 8.57462 44.3019 6
 6 11 3 37.7281 50.7773 10
 6 11 3 -8.08119 39.2944 3
 -6 -11 -3 -8.44809 47.2415 2
 6 -11 -3 52.3419 46.9638 9
 6 -11 3 70.625 41.5185 9
 6 -11 3 -9.62452 36.6379 8
 6 -11 -3 57.0291 43.1321 8
 -6 11 -3 -18.3271 42.3465 11
 -6 -11 -3 55.5408 56.5658 1
 6 11 -3 6.56727 34.8868 12
 -6 11 3 6.89437 35.1083 12
 6 11 4 9.27469 43.6185 3
 -6 -11 -4 35.0508 38.2631 2
 6 -11 -4 -18.4083 48.2287 8
 6 -11 4 18.7567 39.2791 8
 6 11 4 43.9555 55.1292 10
 -6 -11 -4 11.3241 48.4486 1
 6 -11 -4 16.7725 35.1241 9
 6 -11 4 -8.54289 41.5392 9
 6 11 -4 33.2477 37.6347 12
 6 -11 -5 59.8325 41.5636 8
 6 -11 5 26.3357 41.2872 8
 6 11 5 12.6896 58.642 10
 -6 -11 -5 36.3641 40.485 2
 -6 -11 -5 34.8513 51.7332 1
 -6 -11 -6 5761.81 225.134 2
 -6 -11 -6 5338.85 241.907 1
 6 11 6 5447.31 270.185 10
 6 11 7 64.0441 75.3074 10
 -6 -11 -7 117.192 59.6881 1
 6 -12 0 98.8137 49.6252 3
 -6 -12 0 69.3128 45.4086 6
 6 -12 0 65.7024 45.8728 8
 6 -12 0 139.944 50.9107 9
 6 -12 0 71.1443 37.0503 1
 -6 12 0 55.9471 43.5997 12
 6 12 1 3336.35 142.368 3
 -6 -12 1 3455.32 168.232 6
 -6 -12 -1 3282.9 162.438 6
 -6 -12 -1 3304.72 191.629 1
 6 12 1 3164.05 143.531 10
 -6 12 1 3290.03 153.975 12
 -6 12 -1 3215.45 158.084 12
 6 12 -1 3288.04 153.38 12
 6 -12 -1 3367.02 182.13 8
 6 -12 1 3158.88 177.869 8
 6 -12 -1 3259.71 148.497 1
 6 -12 1 3072.08 168.715 9
 6 -12 -1 3004.03 166.027 9
 6 -12 1 3244.13 165.911 3
 -6 12 -1 3477.6 174.046 11
 -6 -12 -2 658.511 81.0151 2
 6 12 2 526.646 72.552 10
 6 -12 -2 610.013 74.3383 1
 -6 -12 -2 483.235 85.9492 1
 6 -12 -2 493.629 81.411 8
 6 -12 2 497.138 76.3605 8
 -6 12 2 606.687 72.5283 12
 6 12 -2 498.071 63.6446 12
 6 12 2 571.388 69.7556 3
 6 -12 -2 469.738 75.2658 9
 -6 12 3 14647.5 350.223 12
 6 12 -3 15239.3 350.395 12
 -6 -12 -3 15765.7 436.58 1
 -6 -12 -3 14818.9 380.708 2
 6 -12 -3 14916.7 401.356 8
 6 -12 3 14996 404.317 8
 6 12 3 15348.2 377.643 3
 6 -12 -3 14006.3 377.428 1
 6 12 3 15828.9 400.972 10
 6 12 4 125.959 58.3511 10
 -6 -12 -4 226.535 57.7433 2
 6 12 4 229.455 63.4649 3
 6 -12 -4 222.521 60.5966 8
 6 -12 4 206.153 56.9739 8
 -6 -12 -4 123.538 50.6502 1
 6 -12 -5 6296.28 237.122 8
 6 -12 5 6754.24 247.148 8
 6 12 5 6436.51 281.802 10
 -6 -12 -5 6740.36 281.088 1
 6 12 5 6615.17 265.814 3
 -6 -12 -5 6558.35 244.696 2
 6 12 6 282.214 88.0308 10
 -6 -12 -6 316.611 75.0744 1
 -6 -12 -6 247.031 64.0698 2
 6 12 6 200.987 72.8321 3
 -6 -12 -7 1458.21 137.696 1
 6 12 7 1368.27 141.233 3
 6 12 7 1425 161.432 10
 6 -13 0 12074.6 373.336 8
 6 -13 0 11860.8 300.209 1
 6 13 -1 385.848 65.4397 12
 6 -13 -1 322.479 58.1964 1
 -6 -13 -1 315.439 78.7924 1
 6 -13 -1 287.174 70.9864 8
 6 -13 1 384.105 72.736 8
 -6 -13 -2 13979.8 374.66 2
 6 -13 -2 14147.2 364.822 1
 6 -13 2 13715.2 402.835 8
 6 -13 -2 13969.6 405.138 8
 6 13 2 13453.8 346.505 3
 6 13 2 13916.2 355.829 10
 -6 -13 -2 14157.6 427.52 1
 6 13 3 -20.4743 54.3815 10
 6 13 3 9.41923 42.7434 3
 -6 -13 -3 9.95789 44.3431 2
 6 -13 -3 34.3595 47.969 8
 6 -13 3 -11.6005 51.6576 8
 6 -13 -3 20.3184 40.6575 1
 -6 -13 -3 26.5317 54.3397 1
 6 13 4 35.5893 62.1645 10
 -6 -13 -4 70.9127 46.8182 2
 6 13 4 21.3143 55.0647 3
 6 -13 -4 44.1264 40.8787 8
 6 -13 4 123.722 51.0435 8
 -6 -13 -4 13.3841 58.4459 1
 6 13 5 94.8177 78.4778 10
 -6 -13 -5 133.73 56.118 2
 -6 -13 -5 27.1968 58.193 1
 6 13 5 83.44 58.9015 3
 6 -13 -5 173.96 58.6153 8
 6 -13 5 147.039 54.279 8
 -6 -13 -6 3846.5 222.025 1
 6 13 6 3674.4 230.019 10
 6 13 6 3976.53 220.246 3
 -6 -13 -6 3983.83 197.086 2
 -6 -13 -7 66.7812 63.8947 1
 6 13 7 83.3461 77.0369 10
 6 13 7 100.182 70.7095 3
 -6 -14 0 28.4606 63.3686 1
 6 -14 0 13.1182 51.2347 8
 6 -14 -1 1736.57 144.54 8
 6 -14 1 1454.03 135.677 8
 6 -14 -1 1612.04 114.149 1
 -6 -14 -1 1522.46 145.577 1
 -6 -14 -2 147.275 55.8937 2
 6 -14 -2 126.613 55.1344 1
 -6 -14 -2 42.7233 66.9847 1
 6 14 2 79.6234 52.9807 3
 6 -14 2 128.84 60.6033 8
 6 -14 -2 51.1612 52.4041 8
 -6 -14 -3 8609.21 297.768 2
 6 14 3 8112.84 290.385 10
 -6 -14 -3 8711.35 340.268 1
 6 -14 -3 8908.56 320.575 8
 6 -14 3 8232.66 313.003 8
 6 14 3 8720.17 292.478 3
 6 -14 -3 8749.31 298.786 1
 6 -14 -4 35.8165 48.9092 8
 6 -14 4 36.5278 54.2248 8
 6 14 4 101.426 53.911 3
 6 14 4 -12.1798 66.4304 10
 -6 -14 -4 140.35 58.8851 2
 -6 -14 -4 86.1599 69.8277 1
 -6 -14 -5 11145.5 395.344 1
 6 -14 -5 11244 349.875 8
 6 -14 5 11625.6 359.272 8
 6 14 5 11959.9 399.284 10
 6 14 5 11505.8 374.026 3
 -6 -14 -5 11047.8 347.516 2
 6 14 6 41.06 67.6167 3
 -6 -14 -6 53.8576 52.3778 2
 -6 -14 -6 57.6859 64.2213 1
 6 14 6 -15.4624 84.3311 10
 6 -15 0 11567.1 394.492 8
 -6 -15 0 11575 410.413 1
 6 -15 -1 186.952 58.3319 1
 -6 -15 -1 259.063 79.8752 1
 6 -15 1 70.7476 56.6615 8
 6 -15 -1 211.479 64.0083 8
 6 -15 -2 4857.49 215.12 1
 -6 -15 -2 4871.22 225.346 2
 6 -15 2 4952.93 251.152 8
 6 -15 -2 5079.29 250.714 8
 6 15 3 31.8134 56.3359 3
 -6 -15 -3 57.3488 52.0518 2
 6 -15 -3 13.4039 54.9087 8
 6 -15 3 95.0941 64.9838 8
 -6 -15 -3 91.625 71.8204 1
 6 15 4 37.0927 61.0819 10
 6 15 4 11.8642 63.8702 3
 -6 -15 -4 -22.8945 51.9462 2
 6 -15 -4 -12.8069 59.1824 8
 6 -15 4 -13.0586 61.4139 8
 -6 -15 -4 15.373 64.3861 1
 6 15 5 84.1616 74.5259 10
 -6 -15 -5 79.751 61.3491 2
 6 15 5 221.31 77.1206 3
 6 -15 -5 140.774 60.6256 8
 -6 -15 -5 76.3922 66.7284 1
 -6 -15 -6 3289.12 186.656 2
 6 -16 0 121.548 67.6749 8
 -6 -16 0 146.503 86.4859 1
 6 -16 1 967.578 127.342 8
 -6 -16 1 1239.76 148.649 1
 -6 -16 -1 1085.25 137.069 1
 6 -16 -1 1280.06 137.327 8
 6 -16 -2 98.5424 55.7654 1
 -6 -16 -2 -16.1587 83.4917 1
 6 -16 -2 73.9154 59.1713 8
 6 -16 2 149.024 70.0928 8
 -6 -16 -2 145.287 66.88 2
 6 -16 3 7941.85 328.294 8
 6 -16 -3 8031.2 327.201 8
 -6 -16 -3 8118.13 349.598 1
 -6 -16 -3 7762.96 298.771 2
 -6 -16 -4 32.454 53.0239 1
 -6 -16 -4 12.045 63.1143 2
 6 16 4 -12.25 63.2907 3
 6 -16 -4 -13.5722 53.0074 8
 6 -16 4 -13.8525 56.7425 8
 -6 -16 -5 7847.35 299.494 2
 6 16 5 8023.95 325.604 10
 -6 -17 0 3835.95 247.286 1
 6 -17 0 4089.13 245.155 8
 6 -17 1 48.0983 61.0357 8
 6 -17 -1 15.9732 62.3884 8
 -6 -17 -1 51.5912 57.4387 2
 -6 -17 1 137.072 84.6481 1
 -6 -17 -1 101.824 83.8414 1
 -6 -17 -2 6180.67 308.744 1
 -6 -17 2 5652.44 296.119 1
 6 -17 -2 6327.48 301.99 8
 6 -17 2 6082.34 295.28 8
 6 -17 -2 6095.6 254.763 1
 -6 -17 -2 5728.9 262.957 2
 6 -17 -3 30.0686 64.3265 8
 6 -17 3 106.792 67.9402 8
 -6 -17 -3 114.59 62.9044 2
 -6 -17 -3 16.8423 75.0034 1
 7 0 0 2.45982 16.0758 6
 7 0 0 15.6822 16.6615 2
 7 0 0 18.3405 26.5613 4
 -7 0 0 6.77877 18.7209 2
 -7 0 0 4.70872 24.6733 10
 -7 0 0 24.2636 28.4291 5
 7 0 0 3.86254 19.6692 7
 -7 0 0 -4.20415 20.4425 7
 -7 0 1 28167.7 395.591 11
 -7 0 1 28009.9 454.095 7
 -7 0 -1 27770 453.263 7
 -7 0 -1 28732.6 471.424 10
 7 0 1 27626.5 442.646 7
 7 0 -1 28043.6 443.553 7
 -7 0 1 27927.1 414.813 2
 -7 0 -1 27634.3 447.493 2
 -7 0 -1 27855.3 468.551 5
 -7 0 1 28051.7 469.342 5
 -7 0 1 27698.1 393.602 6
 7 0 -1 28344.5 350.211 12
 7 0 1 28533.2 434.33 11
 7 0 1 28094.6 441.271 2
 7 0 1 27733 424.839 6
 7 0 -1 27884.2 462.926 4
 7 0 1 27600.8 461.065 4
 7 0 -1 28305.9 409.327 2
 -7 0 -2 7854.65 197.242 2
 -7 0 2 8026.63 152.535 2
 7 0 2 8387.89 196.106 11
 -7 0 -2 8169.4 210.512 10
 7 0 2 8144.86 195.01 2
 -7 0 2 8139.47 203.349 5
 -7 0 -2 7754.07 199.006 5
 7 0 2 8036.39 197.334 4
 7 0 -2 8295.67 200.688 4
 7 0 2 8135.95 185.538 7
 7 0 -2 8161.96 184.981 7
 -7 0 2 7697.4 142.266 6
 7 0 2 8292.75 189.182 6
 -7 0 -2 8085.75 192.227 7
 -7 0 2 8235.54 192.796 7
 7 0 3 1027.5 75.1996 10
 7 0 3 1040.75 71.9298 11
 -7 0 -3 998.119 67.3627 5
 7 0 3 1020.59 65.9541 4
 7 0 -3 1123.27 70.1784 4
 -7 0 3 1062.06 69.817 5
 -7 0 -3 1048.19 75.3756 10
 -7 0 -3 1043.76 39.4296 1
 7 0 3 1136.2 62.5771 7
 7 0 -3 998.545 58.3638 7
 -7 0 3 981.286 61.5896 9
 -7 0 -3 970.787 61.2555 9
 7 0 3 1188.41 73.3957 2
 7 0 4 16943.4 343.169 2
 -7 0 4 17425.4 309.56 9
 -7 0 -4 16945.5 309.005 9
 -7 0 -4 17122.8 360.685 10
 7 0 4 16192.3 350.238 11
 -7 0 4 16504.1 309.124 8
 -7 0 -4 16885.8 314.054 8
 7 0 5 2301.31 114.798 2
 -7 0 5 2196.74 88.9272 9
 -7 0 -5 2122.61 87.4117 9
 7 0 5 2067.27 124.131 11
 7 0 5 2329.88 128.607 10
 -7 0 5 1896.46 87.3954 8
 -7 0 -5 2117.26 90.9055 8
 -7 0 6 2154.7 131.269 1
 7 0 6 2159.35 129.341 10
 7 0 6 2018.61 130.081 11
 7 0 6 2180.4 116.71 2
 7 0 7 6448.82 237.231 10
 7 0 7 6010.85 242.84 11
 7 0 8 -24.3271 67.1843 11
 7 0 8 -41.9394 57.9125 10
 7 0 9 4742.43 238.178 6
 7 0 9 4296.68 235.138 11
 7 0 10 569.991 104.691 11
 -7 1 0 12.7121 22.8119 9
 7 -1 0 26.2185 16.4367 12
 -7 -1 0 -4.05662 22.4061 7
 7 1 0 7.71945 20.2246 7
 7 -1 0 -3.94643 18.8773 7
 -7 1 0 -9.76786 26.9756 5
 -7 -1 0 -19.4093 29.6633 5
 7 1 0 25.8297 20.1366 2
 -7 -1 0 9.48335 24.4984 10
 -7 -1 0 3.35203 21.5118 2
 7 -1 0 12.6687 17.9255 2
 -7 1 0 3.00867 19.6626 11
 7 1 0 23.7176 19.0965 11
 7 1 0 -13.9122 31.3705 4
 -7 1 0 9.21866 23.1242 4
 7 -1 0 15.3786 12.5815 6
 7 1 0 5.55178 19.9908 6
 -7 -1 0 -17.1231 26.0205 6
 7 1 -1 15314.6 302.606 4
 -7 1 -1 14977.7 296.431 4
 7 1 1 15166.3 300.072 4
 -7 1 1 14530.6 293.405 4
 -7 1 1 14905.2 250.667 11
 7 -1 1 15217.3 279.005 11
 -7 -1 -1 15665.3 291.227 7
 -7 1 -1 15706.6 300.651 8
 -7 -1 1 15321.9 289.393 7
 -7 1 1 15127.5 296.81 8
 -7 -1 1 15426.1 250.696 6
 7 1 1 15466.2 273.138 6
 7 1 1 15182.4 282.924 7
 7 -1 1 15373.9 286.022 7
 7 -1 -1 15215.9 284.087 7
 7 1 -1 15196.2 282.29 7
 7 -1 1 14556.2 259.361 6
 -7 1 -1 14809.5 298.363 10
 -7 -1 -1 14969.1 305.734 10
 -7 1 1 15198.5 291.574 9
 -7 1 -1 15250.6 292.273 9
 7 1 1 15531.2 281.991 2
 -7 1 -1 14804.2 301.745 5
 -7 1 1 14684.1 301.094 5
 -7 -1 -1 15264.5 303.94 5
 -7 -1 1 14981.6 302.882 5
 7 1 1 15462.8 270.082 11
 7 -1 1 15279.6 282.664 2
 -7 -1 -1 15269 285.27 2
 7 -1 -1 15339.2 251.152 2
 -7 -1 1 15515.7 259.899 2
 -7 1 -2 28096 452.967 9
 -7 1 2 28926.8 454.823 9
 -7 1 -2 27950.9 463.259 4
 -7 1 2 27489.8 462.049 4
 7 1 -2 28139.6 463.975 4
 7 1 2 27995.4 461.294 4
 -7 1 2 27295.1 455.55 8
 -7 1 -2 27812.2 457.271 8
 7 -1 2 26957.6 451.145 11
 -7 -1 2 27853.8 447.529 7
 -7 -1 -2 27925.8 449.078 7
 7 1 2 28951.4 443.501 7
 7 -1 2 27968.7 444.125 7
 7 -1 -2 28465.3 443.954 7
 -7 1 -2 27671.2 470.252 10
 7 1 2 27572.9 472.727 10
 -7 1 2 27232.1 365.418 6
 7 1 2 27503.7 453.08 2
 7 -1 2 28262.2 458.602 2
 -7 -1 -2 27907.4 459.585 2
 -7 -1 2 28100.2 399.4 2
 7 1 2 28361.2 448.863 11
 -7 -1 2 27710.1 362.5 11
 7 -1 -2 27825 386.393 2
 -7 -1 -2 28670.5 483.238 10
 -7 1 2 27650.3 466.093 5
 -7 1 -2 27939.2 466.546 5
 -7 -1 2 28053.6 400.889 6
 7 1 2 27843 448.36 6
 -7 -1 -3 12150 248.552 7
 -7 -1 3 12335.7 249.787 7
 7 -1 3 12034.5 241.889 7
 7 -1 -3 12541.5 242.97 7
 -7 -1 3 12048.6 192.434 2
 7 -1 3 11676.8 264.355 2
 7 1 3 12244.9 264.305 2
 7 1 3 12000.3 262.076 6
 -7 -1 -3 12219.5 211.543 1
 7 -1 3 12253.3 269.859 11
 7 1 3 12264.7 268.348 11
 7 1 3 12089.9 255.445 4
 7 1 -3 12319.5 258.657 4
 -7 -1 -3 11841.8 281.621 10
 -7 1 -3 12029.6 274.777 10
 -7 1 3 12009.3 261.534 5
 -7 1 -3 11748.8 258.592 5
 -7 1 3 12073 248.83 9
 -7 1 -3 12759.3 254.086 9
 7 1 3 11961.8 277.313 10
 -7 1 3 12598.4 258.308 8
 -7 1 -3 12006.6 255.641 8
 7 1 4 18411.4 366.839 6
 -7 1 -4 18081.8 324.693 9
 -7 1 4 17526.1 320.969 9
 7 1 4 17666.1 355.963 2
 7 -1 4 17854.9 359.344 2
 7 1 4 17731.2 368.658 11
 7 -1 4 17684.3 369.04 11
 -7 -1 -4 17986 380.966 10
 -7 1 -4 17970.3 367.87 10
 7 -1 4 17591.7 312.561 7
 7 -1 -4 17724.9 311.025 7
 -7 -1 -4 17863.1 279.691 1
 -7 1 -4 18093.3 336.148 5
 7 1 -4 18595.7 333.319 4
 -7 1 4 18431.4 338.975 5
 7 1 4 17376.2 325.397 4
 -7 1 4 18260.3 331.24 8
 -7 1 -4 17747.3 330.708 8
 -7 1 5 6862.88 226.06 1
 7 1 5 6951.25 227.907 11
 7 -1 5 6433.65 219.909 11
 7 1 5 7057.29 221.968 6
 7 1 5 6828.03 205.866 2
 7 -1 5 7153.89 212.269 2
 -7 1 -5 6894.65 172.714 9
 -7 1 5 7152.05 174.118 9
 -7 -1 5 7367.22 172.528 9
 -7 -1 -5 7147.45 171.214 9
 7 -1 5 7609.09 223.433 10
 7 1 5 7330.92 234.579 10
 -7 -1 5 6875.75 170.367 8
 -7 -1 -5 6929.94 172.239 8
 -7 1 5 6443.99 171.605 8
 -7 1 -5 7078.16 178.384 8
 7 -1 6 6350.12 216.409 10
 7 1 6 6116.16 226.627 10
 7 1 6 6606.55 231.642 6
 -7 1 6 6778.02 236.498 1
 7 1 6 6579.89 236.017 11
 7 -1 6 6167.86 230.24 11
 7 1 6 6151.07 202.109 2
 7 -1 6 6378.68 207.97 2
 7 -1 7 7592.22 236.652 2
 7 -1 7 7652.92 253.848 10
 7 1 7 7627.11 268.968 10
 7 1 7 7228.58 262.494 6
 7 1 7 7515.81 232.54 2
 7 1 7 7747.73 279.82 11
 7 -1 7 7572.21 274 11
 7 1 8 -24.4846 70.1083 11
 7 1 8 -11.6209 50.7438 6
 7 -1 8 -19.2905 50.5404 10
 7 1 8 -22.481 51.9443 10
 7 -1 8 -12.0389 57.5863 11
 7 1 9 4172.76 221.948 6
 7 1 9 3843.61 211.449 10
 7 -1 9 4010.67 226.698 11
 7 1 9 3635.24 221.645 11
 7 -1 10 3411.49 217.983 11
 -7 2 0 8.9825 36.7958 9
 -7 2 0 9.70401 25.0708 4
 7 2 0 51.7281 42.8777 4
 -7 2 0 28.6303 34.8671 8
 -7 -2 0 91.2169 31.0958 10
 7 -2 0 4.16324 21.2032 7
 -7 -2 0 73.1832 34.6094 7
 7 2 0 36.066 44.5448 5
 7 2 0 43.3419 21.2468 11
 -7 2 0 17.0702 20.6596 11
 7 -2 0 10.0457 12.0343 6
 -7 -2 0 130.907 37.1566 6
 7 -2 0 16.7534 18.7401 2
 -7 -2 0 140.728 36.5916 2
 7 -2 0 36.2507 20.8236 12
 -7 2 1 11348.7 252.235 8
 -7 2 -1 11710.6 254.88 8
 -7 2 1 12256.9 252.218 9
 -7 2 -1 11608.6 247.969 9
 -7 2 -1 11686.7 238.086 11
 7 2 1 11158.3 216.886 11
 7 -2 1 11239.7 237.69 7
 7 -2 -1 11484.3 238.709 7
 -7 -2 -1 11188.6 236.833 7
 -7 -2 1 11747.6 240.82 7
 7 -2 1 11605.6 216.79 12
 -7 2 1 11891.3 219.424 11
 7 2 1 11692.4 235.281 2
 7 -2 -1 10976.8 205.133 3
 7 -2 -1 11823.5 209.308 2
 -7 -2 -1 11440.2 235.552 2
 -7 -2 1 11757.9 215.248 2
 7 -2 1 11318.3 235.072 2
 -7 -2 1 11566.5 214.77 6
 7 2 1 11663.3 231.195 6
 -7 2 -1 11162.4 250.003 4
 -7 2 1 11295.5 250.875 4
 7 2 -1 10975.5 248.568 4
 7 2 1 11043 247.858 4
 7 2 1 11504.4 259.904 5
 7 2 -1 11353.2 261.488 5
 -7 -2 -1 11698.9 259.278 10
 -7 2 -1 11752.9 252.301 10
 -7 2 2 22469.2 400.357 8
 -7 2 -2 22784.4 401.021 8
 7 2 -2 22791.7 400.405 4
 7 2 2 22498.4 397.709 4
 -7 2 2 22324.2 398.993 4
 -7 2 -2 22217.9 398.4 4
 7 -2 2 22991 384.872 7
 7 -2 -2 23183.6 384.508 7
 -7 -2 -2 22456.2 383.129 7
 -7 -2 2 23061.3 385.287 7
 7 -2 2 22410.2 395.707 11
 7 2 2 22676.8 387.937 6
 -7 -2 2 23233.9 355.385 6
 -7 2 2 22842.2 392.968 9
 -7 2 -2 23115.7 394.786 9
 7 2 -2 22995.5 411.333 5
 7 2 2 22694.4 408.746 5
 -7 2 2 21736.3 400.082 5
 -7 2 -2 22528.8 403.942 5
 -7 2 -2 22012.8 399.189 10
 7 2 2 23073.2 415.309 10
 -7 -2 2 22619.4 342.183 2
 -7 -2 -2 22455.5 394.052 2
 7 -2 -2 22938.4 326.086 2
 7 -2 2 23348 399.879 2
 -7 -2 -2 22477.1 417.929 10
 7 2 2 21728.8 389.736 2
 -7 2 -3 4624.22 146.27 8
 -7 2 3 4552.77 144.684 8
 -7 2 3 4352.25 151.132 1
 -7 -2 3 4477.87 134.786 7
 -7 -2 -3 4366.08 133.167 7
 7 -2 -3 4577.13 133.099 7
 7 -2 3 4270.37 131.416 7
 -7 -2 -3 4602.56 123.677 1
 -7 2 3 4502.14 147.34 5
 -7 2 -3 4694.89 149.487 5
 -7 -2 -3 4332.23 161.391 10
 -7 2 -3 4518.2 151.064 10
 -7 2 3 4700.09 141.72 9
 -7 2 -3 4574.6 140.039 9
 7 2 3 4604.07 148.424 2
 -7 2 -3 4310.65 141.933 4
 7 2 3 4381.98 141.845 4
 -7 2 3 4366.06 142.124 4
 7 2 -3 4111.29 139.411 4
 -7 -2 3 4250.95 99.8031 2
 7 -2 3 4687.53 155.317 2
 7 2 4 11526.9 249.356 4
 7 2 -4 11537.2 249.83 4
 -7 2 4 11822.9 252.873 8
 -7 2 -4 11575.3 252.988 8
 7 2 4 11347 276.535 6
 -7 -2 -4 11852.3 279.77 2
 -7 2 -4 11551.5 272.25 10
 7 -2 4 11746.5 236.721 7
 7 -2 -4 11579 232.984 7
 7 2 4 11864.2 272.242 2
 7 -2 4 11578.9 283.872 11
 7 -2 4 11724.8 268.016 10
 7 2 4 11057.2 287.571 10
 -7 2 4 11574.1 254.518 5
 -7 2 -4 11632.4 254.75 5
 -7 -2 4 11403.2 238.103 7
 -7 -2 -4 11216.8 238.145 7
 -7 2 4 11701.6 287.146 1
 -7 -2 -4 11382 219.248 1
 -7 2 -4 11299.8 244.508 9
 -7 2 4 11687 245.914 9
 -7 -2 4 11402.7 179.789 2
 7 -2 4 11803.7 278.144 2
 -7 2 5 1444.73 69.4882 3
 -7 2 5 1304.31 73.2949 9
 -7 2 -5 1491.43 78.1545 9
 7 -2 -5 1306.21 66.4221 7
 7 -2 5 1388.92 67.7962 7
 -7 -2 -5 1313.44 64.1037 1
 -7 2 5 1187.78 102.697 1
 7 2 5 1526 102.123 6
 7 2 5 1300.22 88.0434 2
 7 2 5 1258.05 106.319 10
 7 2 -5 1410.91 76.2234 4
 7 2 5 1311.18 72.9778 4
 -7 2 -5 1384.84 77.8769 5
 -7 2 5 1497.44 80.1915 5
 7 -2 5 1338.27 92.1342 2
 7 -2 5 1313.64 101.155 11
 7 -2 6 5270.78 211.731 11
 7 2 6 5591.99 220.976 10
 7 -2 6 5435.15 194.283 10
 7 2 6 5640.12 191.198 2
 7 -2 6 5287.18 192.212 2
 -7 2 6 5284.68 213.291 1
 7 2 6 6157.11 222.331 6
 7 2 7 12576.2 311.461 2
 7 -2 7 12309 316.761 2
 7 2 7 12227.9 362.902 10
 7 -2 7 12351.7 323.189 10
 7 2 7 12602.3 357.898 6
 7 -2 7 12187.5 358.875 11
 7 2 7 12445.5 366.92 11
 7 -2 8 -23.9947 61.9866 11
 7 2 8 -12.4845 53.4146 11
 7 2 8 162.574 57.369 6
 7 2 8 35.8489 59.0349 10
 7 -2 9 5079.96 255.775 11
 7 -2 9 5285.27 258.13 12
 7 2 9 5670.62 264.039 10
 7 2 9 5594.54 272.309 11
 7 2 9 5676.01 259.502 6
 7 2 10 1022.69 127.161 10
 -7 -3 0 54.0313 31.5225 10
 7 -3 0 7.24711 16.136 2
 7 -3 0 4.50714 21.5593 7
 -7 -3 0 -4.24072 22.8299 7
 -7 -3 0 -10.9091 20.0849 2
 -7 3 0 15.4115 26.1599 4
 -7 3 0 -15.5211 28.5762 8
 -7 3 0 3.89676 20.7003 11
 -7 3 0 -9.71086 26.4808 9
 -7 3 0 2.62334 16.8355 1
 7 3 0 19.0091 15.8675 11
 7 3 0 -5.44362 31.5344 5
 7 -3 0 20.0769 15.6518 12
 -7 -3 0 11.084 19.3597 6
 -7 3 -1 11435 251.297 9
 -7 3 1 11444.6 251.755 9
 -7 3 -1 11561.1 257.571 4
 -7 3 1 11687.8 258.779 4
 -7 3 -1 11647.2 260.227 8
 -7 3 1 11850.8 262.005 8
 -7 3 -1 11547.1 244.465 11
 7 -3 -1 11315.9 243.208 7
 7 -3 1 11606.5 245.887 7
 -7 -3 1 11413.3 218.145 2
 7 -3 -1 11149.6 210.511 2
 -7 -3 -1 11070.9 234.558 2
 -7 -3 1 11212.1 238.525 7
 -7 -3 -1 11199 238.595 7
 -7 -3 -1 10457.4 232.753 6
 7 3 1 11080.3 232.911 6
 -7 -3 1 11468.7 224.662 6
 -7 3 1 11328.4 226.182 1
 -7 -3 -1 11072.1 258.577 10
 -7 3 -1 11746.9 251.463 10
 -7 -3 1 11375.5 249.553 10
 7 3 1 11565.4 264.113 5
 7 3 -1 11175.5 261.769 5
 7 -3 1 11466.7 221.008 12
 7 -3 1 11514.2 241.18 2
 7 -3 -1 11428.7 219.972 3
 7 -3 2 27241 442.866 12
 7 3 -2 27024.9 358.92 12
 -7 3 2 26953.6 460.174 9
 -7 3 -2 26690.5 459.303 9
 -7 3 -2 27918.6 470.489 4
 -7 3 2 27428.6 469.154 4
 7 3 -2 27704.1 468.417 4
 7 3 2 27457.6 466.143 4
 -7 3 2 27286.4 470.587 8
 -7 3 -2 26776.2 469.126 8
 -7 -3 -2 27606.7 485.543 10
 7 -3 2 28240.4 454.329 7
 7 -3 -2 27599.4 449.715 7
 -7 -3 2 27861 448.632 7
 -7 -3 -2 28048.5 449.834 7
 7 3 2 26778.8 452.086 6
 7 -3 2 27745.1 465.418 2
 -7 -3 2 27820.5 410.083 2
 -7 3 2 27978 459.086 1
 -7 3 -2 27587.6 470.282 11
 7 3 -2 27483.5 476.952 5
 7 3 2 27066.7 474.226 5
 -7 -3 -2 27260.6 456.833 2
 7 -3 -2 27379.8 389.694 2
 -7 3 -2 27572.8 459.663 10
 7 3 2 28602 485.69 10
 7 -3 -3 2738 103.19 7
 7 -3 3 2461.46 100.135 7
 -7 -3 -3 2602.78 101.428 7
 -7 -3 3 2815.75 104.792 7
 -7 3 3 2536.66 110.146 4
 7 3 3 2460.29 107.043 4
 -7 3 -3 2477.67 110.252 4
 7 3 -3 2486.16 108.513 4
 7 -3 3 2677.56 117.302 2
 -7 -3 -3 2659.23 101.236 1
 -7 3 3 2686.43 113.45 8
 -7 3 -3 2374.8 107.539 8
 7 3 3 2412.1 108.771 2
 -7 -3 3 2552.34 80.1794 2
 -7 3 3 2785.8 120.96 1
 -7 -3 -3 3015.24 135.352 10
 -7 3 -3 2560.87 110.934 10
 7 3 -3 2461.45 113.18 5
 7 3 3 2846.54 119.662 5
 -7 3 3 2582.28 109.331 9
 -7 3 -3 2789.26 112.119 9
 7 3 4 11242.8 267.426 2
 -7 -3 4 11168.2 193.401 2
 7 3 4 12365.4 306.639 10
 -7 -3 4 11514.5 240.457 7
 7 -3 -4 11481.3 236.797 7
 7 -3 4 11489.6 239.277 7
 -7 -3 -4 11440.2 240.944 7
 -7 3 -4 11706.5 266.641 10
 7 3 4 11639.6 281.559 6
 -7 -3 -4 11063.3 273.5 2
 7 -3 4 11481.6 279.283 2
 -7 3 4 11444.9 289.038 1
 -7 -3 -4 11577.5 236.446 1
 -7 3 4 11379.3 256.958 5
 -7 3 -4 11198.3 255.16 5
 -7 3 4 11282.4 251.023 9
 -7 3 -4 11439.3 253.242 9
 7 -3 4 11686.1 289.631 11
 7 3 -4 11704.5 254.651 4
 -7 3 -4 11546.3 255.515 4
 -7 3 4 11407.8 254.017 4
 7 3 4 11721 254.252 4
 -7 -3 -5 1346.22 72.5741 7
 -7 -3 5 1338.06 70.9123 7
 7 -3 -5 1445.28 71.2294 7
 7 -3 5 1343.7 69.7417 7
 7 3 5 1454.82 113.806 10
 -7 3 -5 1228.86 75.9819 5
 -7 3 5 1359.42 80.1943 5
 7 -3 5 1413.7 108.853 11
 7 3 -5 1386.38 76.7896 4
 7 3 5 1331.57 76.8305 4
 -7 3 5 1366.75 73.5592 3
 -7 -3 -5 1479.77 98.2176 2
 -7 3 5 1250.89 102.023 1
 -7 -3 -5 1500.54 75.1876 1
 7 3 5 1389.11 90.7368 2
 7 3 5 1260.03 95.3285 6
 7 -3 5 1544.15 100.494 2
 -7 3 5 1120.47 72.0022 9
 -7 3 -5 1342.52 77.8453 9
 7 3 6 1030.31 95.3489 6
 7 -3 6 1015.37 87.2896 10
 7 3 6 934.934 97.7624 10
 -7 3 6 969.986 105.358 1
 7 -3 6 855.949 82.0628 2
 7 -3 6 941.343 96.3621 11
 7 -3 7 6665.41 260.056 11
 7 -3 7 6980.06 260.949 12
 7 3 7 6496.77 264.996 10
 7 -3 7 6998.88 232.399 2
 7 3 7 7042.82 260.763 6
 7 -3 8 23.9723 52.3414 12
 7 -3 8 60.2439 56.6675 11
 7 3 8 -25.3612 57.5457 10
 7 3 8 114.714 66.79 11
 7 3 8 104.581 55.586 6
 7 3 9 2689.75 190.008 10
 7 -3 9 2898.56 190.841 12
 7 -3 9 2461.26 183.307 11
 7 3 9 2815.67 193.353 11
 7 3 9 2504.58 176.23 6
 7 3 10 1174.81 140.017 10
 7 4 0 -23.2258 29.9995 5
 -7 4 0 -10.9419 27.4467 4
 -7 4 0 21.4889 26.5399 9
 -7 4 0 5.72546 30.4146 8
 -7 -4 0 -7.86766 21.7278 2
 -7 -4 0 4.48691 20.7346 7
 7 -4 0 -4.00539 19.4758 2
 -7 -4 0 20.8098 24.9182 6
 -7 -4 0 -10.0393 29.0783 10
 -7 4 0 11.7376 20.5012 1
 -7 4 0 35.5747 23.6223 11
 -7 -4 -1 30868 519.347 10
 7 4 -1 31148.7 528.072 5
 7 4 1 31022.1 527.847 5
 -7 4 1 31289.8 480.237 1
 -7 4 1 30320.8 513.765 9
 -7 4 -1 31202.5 517.712 9
 -7 -4 1 31330.2 470.768 2
 -7 4 1 30221.4 521.241 8
 -7 4 -1 30737.7 525.27 8
 7 4 -1 31164.6 390.436 3
 -7 4 -1 30431.6 500.599 11
 -7 -4 -1 30575.3 492.535 7
 -7 -4 1 30504.6 492.511 7
 7 -4 1 30307.8 495.975 2
 7 -4 -1 30808.9 476.289 3
 7 -4 -1 30299.8 460.783 2
 -7 -4 -1 30469.3 494.922 6
 -7 4 1 30434.6 434.994 12
 7 -4 1 30477.1 470.745 12
 -7 -4 -1 31984.5 493.235 2
 7 -4 -1 30421.1 382.558 6
 -7 -4 1 29336.3 477.248 6
 -7 4 1 31183.1 518.988 4
 -7 4 -1 29838.6 513.593 4
 7 4 -1 31126.9 391.982 11
 -7 -4 1 30578 499.465 10
 7 4 1 28931.1 506.595 10
 -7 -4 2 25962.9 404.43 2
 7 -4 -2 26708 419.891 3
 7 -4 2 26275.1 445.707 7
 7 -4 -2 26355 444.165 7
 -7 -4 2 25414.9 439.694 10
 -7 4 -2 26311.5 441.412 10
 -7 -4 2 26030.7 435.165 7
 -7 -4 -2 25908.6 435.609 7
 7 -4 2 26435.7 459.72 2
 7 -4 -2 26302 385.181 2
 -7 4 2 26637.2 371.598 12
 7 -4 2 26407.5 436.252 12
 7 4 -2 26001.9 363.839 12
 -7 4 -2 26006.9 459.214 4
 -7 4 2 26412.4 461.789 4
 -7 4 -2 26118.3 457.186 9
 -7 4 2 25660.8 455.164 9
 7 4 2 25995.1 467.693 5
 7 4 -2 25917.9 467.839 5
 -7 -4 -2 25330.2 471.556 10
 -7 4 2 26052.5 449.294 1
 -7 4 -2 26172.9 460.148 11
 7 -4 3 2482.38 104.744 7
 7 -4 -3 2541.8 104.403 7
 7 4 -3 2515.67 116.087 5
 -7 4 -3 2627.4 109.033 10
 -7 -4 -3 2415.91 125.77 10
 -7 -4 -3 2671.2 105.718 7
 -7 -4 3 2458.02 101.212 7
 -7 4 3 2605.44 72.5221 12
 7 -4 3 2468.02 118.038 2
 -7 -4 -3 2686.75 110.77 1
 -7 4 3 2672.38 114.714 9
 -7 4 -3 2559.06 112.587 9
 -7 4 -3 2697.9 116.559 4
 -7 4 3 2704.83 117.569 4
 -7 4 3 2500.73 120.07 1
 -7 -4 3 2689.72 87.1687 2
 7 4 3 2648.11 119.81 5
 -7 -4 4 10397.9 193.4 2
 7 4 4 9838.67 261.422 6
 7 -4 -4 10348.1 227.742 7
 7 -4 4 10222.4 228.737 7
 -7 4 4 10195 243.326 9
 -7 4 -4 10436.2 245.283 9
 -7 -4 -4 10322.4 228.693 7
 -7 -4 4 10407.3 228.313 7
 -7 4 -4 9835.85 241.108 4
 -7 4 4 10125.3 243.126 4
 7 4 4 10262.1 239.087 4
 7 4 -4 10156 238.263 4
 7 -4 4 10653.4 278.186 11
 -7 -4 -4 9964.53 231.999 1
 -7 4 4 10683.6 282.417 1
 7 4 4 10566.2 252.214 5
 7 4 -4 9994.55 247.335 5
 7 4 4 10150.8 284.895 10
 -7 -4 -4 10198.5 260.095 2
 7 -4 4 10028.8 265.756 2
 -7 4 -4 10199.7 240.246 10
 7 -4 4 10300.8 264.102 12
 -7 -4 -5 5727.61 157.391 7
 7 -4 5 5354.33 151.137 7
 -7 -4 5 5290.76 151.584 7
 7 -4 -5 5679.84 152.593 7
 -7 4 5 5722.25 171.155 5
 -7 4 -5 5582.73 168.576 5
 -7 -4 -5 5498.3 192.598 2
 -7 4 -5 5313.68 162.381 4
 -7 4 5 5743.3 167.468 4
 7 4 -5 5797.3 167.49 4
 7 4 5 5772.16 203.005 6
 -7 4 -5 5191.45 163.973 9
 7 -4 5 5489.66 200.719 12
 7 -4 5 5792 200.24 2
 7 -4 5 5971.2 214.104 11
 7 4 5 5717.72 220.286 10
 -7 4 5 5212.66 206.264 1
 -7 -4 -5 5250.26 159.59 1
 -7 4 6 8064.06 280.146 1
 7 -4 6 7997.72 271.908 11
 7 -4 6 8416.18 274.035 12
 -7 -4 -6 7928.77 247.813 2
 7 4 6 8074.91 263.931 6
 7 -4 6 7925.02 247.882 2
 7 4 6 7579.62 282.599 10
 7 -4 7 9535.26 317.878 11
 7 4 7 9463.84 330.683 10
 7 -4 7 9841.46 319.26 12
 7 4 7 10354.4 320.58 6
 7 4 8 13.3583 67.0174 10
 7 -4 8 48.8374 57.4215 12
 7 4 8 57.8454 53.4641 6
 7 -4 8 24.4112 59.3502 11
 7 -4 9 5023.06 254.008 11
 7 4 9 5157.67 249.04 6
 7 4 9 5365.29 270.761 10
 7 4 9 5125.44 263.371 11
 7 -4 9 5369.19 263.496 12
 7 -5 0 -5.39497 29.4237 9
 -7 5 0 -3.34305 21.4546 1
 -7 -5 0 -62.9027 32.1821 7
 -7 5 0 -23.7912 35.9874 9
 -7 -5 0 -4.30058 27.8539 2
 -7 -5 0 -20.8783 27.7276 10
 7 5 0 -6.24184 34.9043 5
 -7 5 0 15.0009 25.0861 11
 -7 -5 0 4.71541 24.7087 6
 7 -5 -1 11342.7 259.58 9
 7 -5 1 11312.5 260.639 9
 -7 5 1 11005.5 240.207 1
 -7 5 -1 10903.1 193.971 1
 7 -5 -1 11347.4 241.867 3
 -7 -5 -1 11567.6 251.987 7
 -7 -5 1 11188 248.83 7
 7 5 -1 11623.2 170.594 3
 7 -5 -1 11426.3 155.481 6
 -7 -5 -1 10870.4 261.505 10
 -7 5 1 11205.2 269.316 9
 -7 5 -1 11421 270.375 9
 7 -5 1 11489.2 236.727 12
 -7 5 1 10812.9 209.223 12
 7 5 -1 11311.1 274.821 5
 7 5 1 11368.7 275.979 5
 -7 5 -1 11056.7 256.766 11
 -7 -5 1 11393.7 251.021 10
 7 5 1 11339 261.445 10
 -7 -5 1 11004.6 231.569 2
 -7 -5 1 11097.2 243.595 6
 -7 -5 -1 11502.8 255.033 6
 -7 -5 -2 4761.9 149.712 7
 -7 -5 2 4233.52 141.236 7
 -7 5 2 4629.24 160.759 4
 -7 5 -2 4786.15 162.31 4
 7 5 -2 4286 160.233 5
 7 5 2 4774.94 167.819 5
 -7 5 2 4693.59 115.622 12
 7 -5 2 4757.19 149.155 12
 7 5 -2 4717.65 111.695 12
 -7 -5 2 4768.26 133.533 2
 -7 5 2 4801.45 158.528 1
 -7 5 2 4273.09 156.893 9
 -7 -5 -2 4655.58 168.748 10
 -7 5 -2 4937.77 166.029 11
 -7 -5 2 4576.38 143.845 10
 -7 5 -2 4650.38 144.295 10
 -7 -5 -3 3075.6 127.409 1
 -7 -5 3 3168.9 118.845 7
 -7 -5 -3 3246.13 120.717 7
 7 5 3 3169.1 133.124 6
 7 -5 -3 3062.24 81.2623 2
 7 -5 3 2863.81 131.369 2
 -7 -5 -3 2818.31 123.429 2
 -7 5 -3 2849.59 131.55 11
 7 5 3 3211.11 145.398 10
 -7 -5 3 3165.18 117.298 10
 -7 5 3 3101.35 137.713 1
 -7 5 3 3091.3 91.0001 12
 7 -5 3 3031.14 128.249 12
 -7 5 3 3179.59 131.975 4
 -7 5 -3 3081.01 129.683 4
 -7 5 -3 3038.71 115.058 10
 7 5 -3 3180.07 135.736 5
 7 5 3 3015.78 131.797 5
 7 -5 4 13741.7 331.066 2
 -7 -5 -4 14568.3 324.463 2
 -7 -5 -4 14140.8 289.209 7
 -7 -5 4 13842.5 285.504 7
 7 5 4 13871 312.488 5
 7 5 -4 14051.6 313.674 5
 -7 5 -4 13918.6 287.368 10
 -7 5 4 14086.9 344.549 1
 7 5 4 14293.3 330.774 6
 -7 5 -4 14313.2 308.069 4
 -7 5 4 14017.5 306.658 4
 7 -5 4 13816.5 325.122 12
 7 5 4 14326.6 356.345 10
 7 5 5 2089.04 139.634 10
 7 5 5 2298.66 131.501 6
 7 -5 5 2179.7 125.519 2
 -7 -5 -5 2568.58 129.99 2
 -7 5 5 2429.38 143.662 1
 7 5 5 2204.3 111.02 5
 7 5 -5 2414.86 115.125 5
 -7 5 5 2207.81 105.98 3
 7 -5 5 2355.77 133.732 12
 -7 -5 5 2198.08 97.246 7
 -7 -5 -5 2126.45 96.7989 7
 -7 5 -5 2219.79 106.623 4
 -7 5 5 2191.7 107.283 4
 7 5 6 3944.7 200.816 10
 7 -5 6 3819.19 186.638 11
 7 -5 6 3837.06 183.477 12
 -7 -5 -6 3624.1 165.785 2
 -7 5 6 4000.21 150.812 3
 7 5 6 3851.68 181.589 6
 7 -5 6 3901.03 173.879 2
 7 5 7 5327.75 225.804 6
 7 -5 7 5087.15 231.286 11
 7 5 7 5269.15 250.186 10
 7 -5 7 5167.19 228.213 12
 7 5 8 -128.873 63.8999 6
 7 5 8 28.1487 65.0434 10
 7 -5 8 -12.4585 57.577 12
 7 5 9 2976.26 192.448 6
 7 -5 9 3084.75 203.79 12
 7 5 9 3214.63 216.136 10
 -7 -6 0 37.4207 28.0117 10
 -7 6 0 31.9996 24.4528 12
 7 -6 0 11.9225 25.5046 9
 -7 6 0 -15.4408 25.6742 1
 7 -6 0 -10.3134 30.5439 3
 -7 -6 0 26.2621 27.1374 6
 7 6 1 16641.8 343.482 10
 -7 -6 -1 17078.6 343.419 6
 -7 -6 1 17080.3 336.636 6
 -7 6 1 16875.1 328.89 1
 -7 6 -1 17508.7 351.955 11
 -7 -6 1 17423.1 321.859 2
 7 -6 -1 17160 332.813 3
 -7 -6 1 16644.4 328.011 10
 -7 -6 -1 16473.1 347.301 10
 -7 6 1 17198.6 301.217 12
 7 -6 -1 17321.9 352.188 9
 7 -6 1 17412.4 353.554 9
 -7 -6 -2 12100.1 267.362 7
 -7 -6 2 11376.7 261.698 7
 -7 6 -2 11902.9 249.992 10
 -7 -6 2 11673.3 250.149 10
 -7 -6 -2 12181.2 280.557 6
 7 6 -2 11726.3 220.537 12
 -7 6 2 11435.7 224.747 12
 -7 -6 -2 11909.4 272.166 2
 7 -6 -2 12298.8 279.57 9
 7 -6 2 11758.4 277.549 9
 -7 6 -2 11868 285.278 11
 -7 6 2 11202.4 272.703 1
 -7 -6 -2 11873 292.369 10
 -7 -6 -3 442.922 55.3197 2
 -7 -6 3 556.806 51.4884 10
 -7 6 -3 473.122 60.3545 11
 -7 -6 -3 480.743 50.6993 7
 7 6 3 369.854 58.0959 5
 7 6 -3 462.361 60.2124 5
 -7 -6 3 463.03 50.0692 7
 7 6 3 372.864 55.0655 6
 7 -6 3 548.728 62.556 12
 7 6 3 445.134 66.9111 10
 -7 6 -3 480.147 49.7172 10
 -7 6 -3 389.771 55.1721 4
 -7 6 3 542.151 61.5145 4
 7 6 -3 474.066 39.6811 12
 -7 6 3 480.109 41.3787 12
 -7 6 3 379.843 59.9548 1
 -7 -6 -4 10296 242.174 7
 -7 -6 4 10588.2 244.155 7
 -7 -6 -4 9954.5 263.781 1
 7 -6 4 10413 285.157 2
 7 -6 4 10380.6 280.824 12
 -7 6 4 10500.2 298.246 1
 -7 -6 -4 10483.4 271.778 2
 7 6 4 10561.8 269.93 5
 7 6 -4 10472.4 269.492 5
 7 6 4 10398.7 279.926 6
 -7 6 4 10334.3 262.184 4
 -7 6 -4 10387.6 261.784 4
 -7 6 -4 10545.7 232.529 10
 -7 -6 4 10642.9 232.466 10
 7 6 4 10476.9 303.812 10
 7 -6 5 1499.7 112.192 12
 -7 6 5 1434.06 91.0784 3
 7 -6 5 1448.02 108.421 2
 7 6 5 1440.52 96.1959 5
 7 6 -5 1451.35 94.6635 5
 -7 6 -5 1392.24 90.5003 4
 -7 6 5 1540.04 95.9589 4
 -7 -6 5 1629.6 88.512 7
 -7 -6 -5 1694.28 88.0366 7
 7 6 5 1558.34 111.683 6
 -7 -6 -5 1449.27 101.564 2
 -7 6 5 1331.77 114.539 1
 -7 -6 -5 1577.77 99.26 1
 7 6 5 1920.12 135.99 10
 -7 6 6 3283.84 144.175 3
 7 6 6 3230.41 186.546 10
 7 6 6 3222.41 166.719 6
 -7 -6 -6 2959.38 149.798 2
 7 -6 6 3079.76 157.792 2
 7 -6 6 2935.21 163.801 12
 -7 -6 -6 3004.86 138.322 1
 -7 -6 -7 6425.83 233.741 2
 7 6 7 6272.48 279.876 10
 7 6 7 6717.78 258.966 6
 7 -6 7 6246.31 257.307 12
 7 -6 8 -25.4951 66.7955 12
 7 6 8 23.601 53.5491 6
 7 6 8 -14.7742 77.4148 10
 7 6 9 3738.63 239.087 10
 7 6 9 3682.8 212.985 6
 7 -6 9 4183.37 235.805 12
 7 7 0 11.9454 22.1302 3
 7 -7 0 -23.3321 31.8127 3
 -7 -7 0 5.83001 26.9416 6
 -7 -7 0 22.0967 29.7395 10
 7 -7 0 13.4944 30.6182 8
 -7 7 0 32.0937 26.5596 12
 -7 7 0 13.3183 27.4149 1
 -7 7 0 37.8652 39.127 9
 7 -7 0 -6.56223 30.862 9
 -7 7 1 11068.9 258.363 1
 7 -7 -1 11150.2 278.885 8
 7 -7 1 11074.5 277.754 8
 -7 -7 -1 10871.9 257.346 2
 -7 -7 -1 10399.2 265.607 10
 -7 -7 1 10835.6 246.116 10
 -7 -7 -1 11090.9 267.064 6
 -7 -7 1 10675.9 259.365 6
 -7 7 1 10587.2 286.337 9
 -7 7 -1 10878.2 289.033 9
 -7 7 1 10684.6 230.028 12
 -7 7 -1 10830.7 271.28 11
 7 -7 -1 11042.5 261.069 3
 7 -7 -1 10829.4 272.446 9
 7 -7 1 10437.2 269.884 9
 -7 7 2 30158.6 535.268 1
 7 -7 2 30052.5 520.28 12
 7 7 -2 29251 461.737 12
 -7 7 2 29870.8 470.86 12
 -7 7 2 29378.2 553.563 9
 -7 7 -2 29385.3 553.453 9
 -7 -7 -2 29828 531.978 6
 -7 7 -2 30256.4 543.027 11
 -7 7 -2 30428.9 484.461 10
 7 7 2 29810.1 543.919 10
 -7 -7 -2 30420.4 524.248 2
 7 -7 -2 30511.8 534.78 9
 7 -7 2 30275.7 534.045 9
 -7 -7 2 29907.1 484.116 10
 7 -7 -2 30605.6 539.044 8
 7 -7 2 30214 539.366 8
 -7 -7 -3 7422.87 205.977 7
 -7 -7 3 7544.77 208.257 7
 -7 -7 -3 7246.73 216.79 2
 7 -7 -3 7504.78 219.061 8
 7 -7 3 7381.02 218.907 8
 -7 7 3 7249.53 231.731 9
 -7 7 -3 7233.07 230.72 9
 7 -7 -3 7360.43 213.943 9
 7 -7 3 6747.8 208.443 9
 -7 7 3 6916.5 173.845 12
 7 -7 3 7749.74 227.594 12
 7 7 -3 7131.26 170.219 12
 -7 7 3 8069.19 244.805 1
 -7 -7 -3 7399.67 230.944 1
 -7 7 -3 6844.44 223.081 11
 -7 -7 3 6951.45 177.788 10
 -7 7 -3 7423.99 181.977 10
 7 7 3 7249.43 237.269 10
 -7 -7 4 11624.3 266.323 7
 -7 -7 -4 11407.1 265.607 7
 -7 7 4 11330.7 295.529 9
 -7 7 -4 11240.6 295.384 9
 -7 -7 -4 11583.5 298.403 1
 7 7 -4 11366.7 291.433 5
 -7 7 4 11517.7 287.032 4
 -7 7 -4 11202.6 282.864 4
 7 7 4 11120.5 290.365 5
 -7 7 4 11327.9 321.871 1
 -7 -7 -4 11368.1 291.659 2
 7 -7 4 11047.7 301.997 12
 7 7 4 11258.1 324.441 10
 7 7 4 10982.8 297.776 6
 -7 -7 5 4767.12 156.697 7
 -7 -7 -5 4403.6 151.411 7
 7 -7 5 4305.08 192.55 12
 7 7 5 4310.03 187.3 6
 -7 7 5 4385.4 165.97 4
 -7 7 -5 4731.07 170.32 4
 7 7 5 4188.93 167.07 5
 7 7 -5 4675.03 174.408 5
 -7 7 -5 4630.6 176.091 9
 -7 -7 -5 4780.65 187.364 2
 7 -7 5 4674.07 194.061 2
 7 -7 5 4784.03 162.9 7
 7 -7 -5 4459.82 155.733 7
 -7 7 5 4690.71 215.559 1
 -7 -7 -5 4843.6 183.666 1
 7 7 5 4105.26 205.329 10
 7 7 6 3403.15 194.92 10
 -7 7 6 3114.43 146.829 3
 7 7 6 3425.01 174.343 6
 -7 -7 -6 3152.6 156.074 2
 7 -7 6 3419.79 181.65 12
 -7 -7 -6 2982.94 147.835 1
 7 -7 7 5530.15 246.392 12
 7 7 7 5601.9 270.382 10
 -7 7 7 5917.76 213.616 3
 -7 -7 -7 5556.32 218.55 2
 7 7 7 5898.87 245.426 6
 7 7 8 -46.301 88.3841 10
 7 -7 8 26.3077 70.8135 12
 7 7 8 47.7534 59.8925 6
 7 7 9 2407.8 202.233 10
 7 7 9 2604.81 176.727 6
 7 -7 9 2779.69 196.662 12
 -7 -8 0 -32.1877 32.7816 6
 -7 8 0 20.858 29.5126 12
 7 8 0 37.3695 23.5486 3
 7 -8 0 -6.49348 36.3111 3
 -7 8 0 -17.1158 42.9334 9
 7 -8 0 7.17822 35.4619 9
 7 -8 0 -30.2665 33.0402 8
 -7 -8 0 5.71852 29.9643 10
 -7 8 1 7429.67 194.285 12
 -7 8 1 7242.83 243.56 9
 -7 8 -1 6830.17 237.679 9
 -7 8 -1 7738.58 231.385 11
 7 -8 1 7508.58 232.715 8
 7 -8 -1 7372.36 230.959 8
 -7 8 1 7065.69 209.766 1
 -7 -8 1 7460.4 195.791 10
 7 -8 -1 7914.63 222.192 3
 7 8 1 7362.25 182.755 3
 7 -8 -1 7309.8 226.462 9
 7 -8 1 7174.31 224.284 9
 -7 -8 -1 7439.43 214.997 2
 -7 -8 -1 6880.79 213.448 6
 -7 -8 1 7748.48 219.924 6
 -7 8 2 5461.12 195.087 1
 -7 8 -2 5315.36 193.864 11
 7 -8 -2 5811.29 199.71 8
 7 -8 2 5163.44 190.868 8
 -7 -8 -2 5619.05 193.391 6
 -7 -8 2 5481.25 154.684 10
 7 8 -2 5091.63 150.501 12
 -7 8 2 5027.15 154.388 12
 -7 -8 -2 5463.82 185.205 2
 7 -8 -2 5606 194.088 9
 7 -8 2 5391.85 189.876 9
 7 8 2 5250.98 193.054 10
 -7 8 -2 5470.32 154.277 10
 -7 8 2 5000.69 201.099 9
 -7 8 -2 5359.16 206.621 9
 7 8 -3 786.032 59.2808 12
 7 -8 3 873.45 83.6924 12
 -7 8 3 848.742 63.2191 12
 -7 8 -3 873.505 84.492 11
 -7 -8 -3 691.869 73.4951 2
 7 8 3 721.658 83.0487 10
 7 -8 -3 667.164 70.8454 8
 7 -8 3 743.09 73.8423 8
 -7 -8 -3 747.304 81.8518 1
 -7 8 3 651.203 83.4209 1
 7 -8 3 854.935 76.8844 9
 7 -8 -3 775.238 74.5282 9
 -7 8 -3 905.579 87.9425 9
 -7 8 3 915.42 88.3841 9
 7 -8 4 8185.88 261.861 12
 -7 -8 -4 8557.99 229.801 7
 -7 -8 4 8920.99 234.944 7
 7 8 4 8192.41 252.79 5
 7 8 -4 7810.96 246.779 5
 7 -8 -4 8483.37 238.795 9
 7 -8 4 8257.22 238.155 9
 -7 -8 -4 8377.54 250.947 2
 7 8 4 8567.42 284.255 10
 -7 8 -4 8208.73 257.785 9
 -7 8 4 8388.84 259.914 9
 -7 -8 -4 8168.78 259.579 1
 -7 8 4 8208.72 276.553 1
 -7 -8 -5 302.321 62.2782 1
 -7 -8 -5 281.826 48.7377 7
 -7 -8 -5 339.399 63.5086 2
 7 8 -5 209.567 51.5557 5
 7 8 5 247.635 58.3899 6
 7 -8 5 280.848 69.8078 12
 -7 8 -5 203.79 49.1886 4
 7 8 5 216.773 74.6228 10
 -7 -8 -6 2045.95 130.074 1
 -7 -8 -6 2039.81 128.507 2
 7 8 6 2168.02 143.829 6
 7 -8 6 2007.98 144.604 12
 7 8 6 2377.89 168.235 10
 7 8 7 6530.3 295.642 10
 -7 -8 -7 6350.58 235.778 2
 -7 8 7 5945.49 227.149 3
 7 -8 7 6278.64 267.175 12
 7 8 7 6398.67 260.561 6
 -7 -8 -7 6107.9 226.548 1
 7 8 8 -32.1296 71.5383 10
 7 8 8 96.4509 61.3952 6
 7 -8 8 27.0368 60.1993 12
 7 8 9 2392 174.588 6
 7 -9 0 14.364 46.0906 3
 7 9 0 -15.3192 24.5778 3
 -7 9 0 19.0204 51.1978 9
 7 -9 0 -7.89867 39.0211 9
 7 -9 0 16.8019 38.1224 8
 -7 -9 0 49.51 47.8455 6
 -7 9 0 -17.6377 34.8233 12
 7 -9 -1 8498.39 264.294 8
 7 -9 1 8706.61 265.738 8
 7 -9 -1 8702.84 249.566 3
 7 -9 1 8835.83 256.523 3
 -7 -9 1 8467.71 214.577 10
 -7 9 -1 8847.42 239.642 12
 -7 9 -1 9088.23 261.884 11
 -7 9 -1 8396.84 279.351 9
 -7 9 1 8793.86 284.985 9
 7 -9 -1 8675.42 258.857 9
 7 -9 1 8538.94 257.265 9
 7 9 1 8924.14 243.699 10
 -7 -9 1 8812.44 250.426 6
 -7 -9 -1 8732.99 253.09 6
 -7 -9 -1 8715.07 246.051 2
 -7 9 1 8672.46 224.642 12
 -7 9 2 9903.46 281.656 1
 -7 -9 -2 10257.9 304.816 1
 -7 -9 -2 9598.59 272.286 6
 7 9 -2 9862.36 234.659 12
 -7 9 2 9475.52 235.871 12
 7 -9 -2 10061.8 279.274 9
 7 -9 2 9765.98 277.093 9
 -7 -9 -2 9862.41 269.393 2
 7 -9 -2 9734.9 283.842 8
 7 -9 2 10164.9 290.294 8
 -7 9 -2 9767.89 300.18 9
 -7 9 2 9607.72 300.161 9
 7 9 2 10067.5 280.368 10
 -7 9 -2 9385.04 275.699 11
 -7 9 3 4046.35 143.468 12
 7 9 -3 3977 137.469 12
 -7 9 3 4258.72 188.377 1
 -7 -9 -3 4007.34 185.97 1
 -7 9 -3 3915.85 175.511 11
 7 -9 -3 3934.85 167.405 9
 7 -9 3 3950.41 167.494 9
 -7 9 -3 3750.55 180.879 9
 -7 9 3 3967.09 183.89 9
 7 9 3 4012.34 181.754 10
 7 -9 -3 3660.29 164.399 8
 7 -9 3 3852.54 169.481 8
 -7 -9 -3 4307.74 175.087 2
 -7 9 -4 8865.59 282.402 11
 -7 -9 -4 8661.6 268.121 2
 7 -9 -4 9056.69 259.233 9
 7 -9 4 9110.31 262.151 9
 7 -9 -4 9006.17 263.287 8
 7 -9 4 9172.89 267.314 8
 7 -9 4 9241.54 292.467 12
 -7 -9 4 10092.5 260.103 7
 -7 -9 -4 9341.69 252.689 7
 7 9 4 9213.24 306.61 10
 -7 -9 -4 8778.44 286.106 1
 -7 9 4 9379.69 306.666 1
 7 9 -5 3218.8 156.17 5
 -7 9 -5 3197.03 152.849 4
 7 -9 5 3262.17 178.663 12
 -7 -9 -5 3183.46 138.226 7
 -7 -9 -5 3394.79 163.05 2
 7 9 5 3129.83 186.047 10
 -7 -9 -5 3623.43 177.398 1
 7 9 6 4106.36 199.477 6
 -7 -9 -6 3845.25 182.74 2
 7 9 6 4281.19 230.827 10
 7 -9 6 3732.84 203.368 12
 -7 -9 -6 3785.81 184.861 1
 7 9 7 3910.44 202.751 6
 7 -9 7 3656.48 209.016 12
 7 9 7 4103.03 240.588 10
 -7 -9 -7 3966.23 188.1 2
 -7 -9 -7 3657.67 182.82 1
 7 9 8 -36.4106 67.0358 6
 7 9 8 33.3033 75.563 10
 7 -9 8 41.8331 64.4389 12
 -7 -10 0 38.6442 39.9325 6
 7 -10 0 -9.29961 39.7877 8
 -7 10 0 26.2588 36.2598 12
 7 -10 0 23.7012 42.5322 3
 7 10 0 42.3405 27.4236 3
 -7 10 0 10.5513 54.5151 9
 7 -10 0 -8.63188 40.596 9
 -7 10 -1 15441.2 374.61 11
 -7 10 -1 14961.5 347.11 12
 7 -10 1 15581.7 370.287 3
 -7 -10 1 15780.7 364.888 6
 -7 -10 -1 15012.6 359.926 6
 -7 10 1 15603.4 337.415 12
 -7 10 1 15641.4 410.865 9
 -7 10 -1 15442.8 407.748 9
 7 -10 -1 15765.5 380.094 9
 7 -10 1 16176 386.019 9
 7 10 1 15090.6 314.729 3
 7 -10 -1 15497.3 363.106 3
 -7 -10 -1 15688.4 362.181 2
 7 10 1 15259.5 347.315 10
 7 -10 -1 16062.6 394.617 8
 7 -10 1 14798.5 381.97 8
 7 10 2 7861.5 221.222 3
 -7 -10 -2 7314.91 268.022 1
 7 10 2 7654.29 245.191 10
 7 -10 2 7782.56 250.385 3
 7 -10 -2 7673.51 259.032 8
 7 -10 2 7546.28 257.861 8
 7 -10 -2 7487.47 245.473 9
 7 -10 2 7396.72 246.572 9
 -7 10 -2 7674.83 251.242 11
 7 10 -2 7444.72 208.339 12
 -7 10 2 7143.76 210.933 12
 -7 -10 -2 7446.21 238.091 2
 -7 10 2 7325.3 269.391 9
 -7 10 -2 7317.84 268.331 9
 -7 -10 -2 7599.9 243.303 6
 7 10 3 275.763 73.8912 10
 7 -10 3 269.659 56.1519 9
 7 -10 -3 274.685 54.02 9
 -7 10 -3 274.093 61.9005 11
 -7 10 3 249.236 69.1907 1
 -7 -10 -3 250.874 62.0101 1
 -7 -10 -3 406.557 69.5858 2
 7 -10 -3 223.85 54.8454 8
 7 -10 3 290.327 57.7851 8
 7 10 -3 374.113 51.3214 12
 -7 10 3 310.746 50.1751 12
 7 -10 -4 7519.45 248.33 8
 7 -10 4 7447.58 247.519 8
 -7 -10 -4 6746.5 238.234 2
 7 -10 -4 7047.69 234.019 9
 7 -10 4 7152.56 236.284 9
 -7 -10 -4 6773.35 259.283 1
 7 10 4 6914.51 267.153 10
 7 10 5 2009.05 155.686 10
 -7 -10 -5 1784.71 109.789 7
 -7 -10 -5 1680.01 134.098 1
 7 10 -5 1812.07 125.698 5
 -7 -10 -5 1587.09 119.145 2
 7 -10 6 3076.8 188.299 12
 7 10 6 2991.83 198.81 10
 -7 -10 -6 2741.01 156.871 2
 -7 -10 -6 2979.94 173.927 1
 7 -10 7 3697.79 218.186 12
 -7 -10 -7 4000.61 197.629 1
 -7 -10 -7 3853.44 190.118 2
 7 10 7 3596.09 232.384 10
 7 -10 8 -28.8349 67.8059 12
 7 10 8 -51.4464 82.0298 10
 7 -11 0 -5.51743 30.8531 1
 7 -11 0 30.7874 42.0372 8
 -7 -11 0 -16.8128 52.4282 6
 -7 11 0 7.27639 37.0532 12
 7 -11 0 -34.505 57.3729 3
 7 -11 0 18.7684 36.6507 9
 -7 11 0 -35.0252 52.9799 9
 7 11 1 4696.09 181.757 10
 7 11 1 4876.62 166.263 3
 -7 -11 1 5183.39 203.586 6
 -7 -11 -1 5122.29 201.805 6
 7 -11 -1 5425.45 224.332 8
 7 -11 1 4899.26 214.411 8
 7 -11 -1 4801.51 202.922 9
 7 -11 1 5163.96 211.122 9
 -7 11 1 4968.07 181.314 12
 -7 -11 -1 4799.77 193.425 2
 7 -11 1 5459.49 212.742 3
 7 -11 -1 4856.14 200.475 3
 -7 11 -1 5132.28 207.72 11
 -7 11 -1 4842.3 187.708 12
 7 -11 -1 5393.78 181.527 1
 7 -11 2 4469.99 196.557 3
 -7 11 -2 4672.56 199.245 11
 -7 -11 -2 4444.89 189.869 2
 7 11 2 4497.03 189.383 10
 7 -11 2 4446.14 203.46 8
 7 -11 -2 4586.31 205.168 8
 7 11 -2 4290.76 163.865 12
 -7 11 2 4154.74 164.076 12
 -7 -11 2 4446.06 189.643 6
 -7 -11 -2 4432.73 189.697 6
 7 -11 -2 4452.95 195.416 9
 7 -11 2 4296.89 192.399 9
 -7 -11 -2 4310.43 215.112 1
 7 11 2 4485.01 170.499 3
 7 -11 -3 1054.9 96.6173 9
 7 -11 3 994.504 95.1175 9
 7 11 3 1006.05 105.505 10
 -7 11 3 1085.96 86.0428 12
 7 11 -3 1269.72 86.8122 12
 7 -11 -3 1136.87 106.135 8
 7 -11 3 1120.9 104.546 8
 7 11 3 1076.01 95.3651 3
 -7 -11 -3 943.87 108.067 1
 -7 -11 -3 942.667 92.2987 2
 7 11 4 6715.25 245.07 3
 -7 -11 -4 6766.71 245.689 2
 7 -11 -4 6975.4 248.148 8
 7 -11 4 6797.19 248.934 8
 7 11 4 6723.31 270.961 10
 -7 -11 -4 6915.4 271.838 1
 -7 -11 -5 741.306 89.3459 2
 7 -11 -5 824.221 85.5683 8
 7 -11 5 746.878 86.0988 8
 -7 -11 -5 669.923 93.9021 1
 7 11 5 614.723 98.6309 10
 -7 -11 -6 1074.69 111.403 1
 7 11 6 868.89 122.545 10
 -7 -11 -6 945.27 103.385 2
 -7 -11 -7 2762.45 172.147 1
 -7 -11 -7 3025.72 171.401 2
 7 11 7 2604.23 203.753 10
 -7 12 0 -15.9984 41.3287 12
 7 -12 0 11.2626 42.8731 8
 7 -12 -1 8099.46 290.077 8
 7 -12 1 7854.22 288.209 8
 -7 -12 -1 7878.46 262.105 2
 7 12 1 7750.61 239.334 10
 7 12 1 7985.23 225.657 3
 7 12 -1 7791.18 238.362 12
 -7 12 1 7553.01 239.349 12
 -7 12 -1 7778.44 252.82 12
 7 -12 -1 7491.04 230.069 1
 -7 -12 -2 8187.98 271.887 2
 7 -12 -2 8275.01 294.363 8
 7 -12 2 8545 299.231 8
 -7 12 2 7697.91 242.595 12
 7 12 -2 8226.5 243.05 12
 7 12 2 8302.07 266.924 10
 -7 -12 -2 8661.06 316.52 1
 7 12 2 8344.41 249.815 3
 -7 -12 -3 2553.26 152.829 2
 7 -12 -3 2525.83 159.141 8
 7 -12 3 2501.76 159.871 8
 7 12 -3 2517.64 130.333 12
 -7 12 3 2547.63 132.991 12
 7 12 3 2377.08 140.257 3
 7 12 3 2478.32 158.013 10
 -7 -12 -3 2334.26 166.265 1
 7 12 4 3798.05 204.725 10
 -7 -12 -4 3978.25 212.788 1
 7 12 4 4016.5 192.457 3
 7 -12 -4 3819.2 190.382 8
 7 -12 4 3527.65 187.061 8
 -7 -12 -4 4187.45 195.798 2
 7 -12 -5 858.75 92.1898 8
 7 -12 5 961.35 97.0028 8
 7 12 5 1069.43 125.036 10
 -7 -12 -5 888.046 98.5718 2
 7 12 5 983.924 106.482 3
 -7 -12 -5 881.749 107.604 1
 -7 -12 -6 3613.32 187.436 2
 7 12 6 3451.2 202.531 3
 -7 -12 -6 3223.5 196.102 1
 7 12 6 3482.24 224.556 10
 -7 -12 -7 5357.6 232.776 2
 7 12 7 5320.35 285.838 10
 -7 -12 -7 5308.84 249.691 1
 7 12 7 5210.92 260.146 3
 7 -13 0 49.1972 51.516 8
 7 -13 -1 5415.39 197.937 1
 7 -13 -1 4726.82 231.747 8
 7 -13 1 4655.31 228.417 8
 -7 -13 -1 4672.02 208.972 2
 -7 -13 -1 5102.11 251.703 1
 7 13 2 5545.68 208.044 3
 -7 -13 -2 6043.21 272.805 1
 -7 -13 -2 5631.29 231.393 2
 7 13 2 5736.43 220.365 10
 7 -13 -2 5553.98 247.968 8
 7 -13 2 5545.83 248.967 8
 7 -13 3 1017.68 109.653 8
 -7 -13 -3 1054.71 106.076 2
 7 -13 -3 827.73 101.709 8
 -7 -13 -3 669.692 105.247 1
 7 13 3 841.623 90.7966 3
 7 13 3 889.121 103.003 10
 7 13 4 4856.88 234.781 10
 7 13 4 4507.71 213.914 3
 7 -13 -4 4869.14 221.59 8
 7 -13 4 4311.13 213.749 8
 -7 -13 -4 4641.12 214.534 2
 -7 -13 -4 4786.67 245.86 1
 -7 -13 -5 522.613 93.3424 1
 7 13 5 670.141 106.562 10
 7 13 5 786.465 106.396 3
 7 -13 -5 647.293 89.1897 8
 7 -13 5 761.521 92.0885 8
 -7 -13 -5 523.46 86.5745 2
 -7 -13 -6 1393.48 140.869 1
 7 13 6 931.337 126.351 10
 -7 -13 -6 983.146 109.881 2
 7 13 6 1094.32 128.329 3
 -7 -13 -7 2002.44 164.811 1
 7 -14 0 40.0725 49.4939 8
 7 -14 -1 6285.6 276.753 8
 7 -14 1 6293.15 277.609 8
 -7 -14 -1 6661.88 257.119 2
 -7 -14 -1 5768.04 280.473 1
 7 -14 -1 6021.29 220.159 1
 7 -14 -2 2341.67 169.053 8
 7 -14 2 2359.23 169.115 8
 7 14 2 2367.58 138.384 3
 -7 -14 -2 2309.74 181.112 1
 -7 -14 -2 2429.84 158.597 2
 7 14 3 218.494 63.1772 3
 7 -14 -3 166.06 61.137 8
 7 -14 3 219.92 66.8699 8
 7 14 3 305.572 75.6763 10
 -7 -14 -3 156.597 61.8159 2
 -7 -14 -3 43.9257 63.9687 1
 7 14 4 3666.22 208.238 10
 7 14 4 3877.79 199.674 3
 -7 -14 -4 3567.72 195.435 2
 7 -14 -4 4329.26 216.069 8
 7 -14 4 3724.06 204.872 8
 -7 -14 -4 3392.76 218.992 1
 7 14 5 609.744 100.454 3
 7 14 5 723.896 118.471 10
 -7 -14 -5 652.881 91.9657 2
 -7 -14 -5 613.775 102.356 1
 7 -14 -5 535.96 82.4858 8
 7 -14 5 619.494 92.1099 8
 -7 -14 -6 1474.9 126.959 2
 7 14 6 1267.24 132.449 3
 7 14 6 1322.23 148.954 10
 -7 -14 -6 1461.59 141.414 1
 7 -15 0 43.2107 56.2567 8
 -7 -15 0 47.8974 66.8712 1
 -7 -15 -1 3454.09 194.24 2
 7 -15 -1 3720.03 220.297 8
 7 -15 1 3373.68 213.416 8
 -7 -15 -1 3420.5 225.487 1
 -7 -15 -2 3479.93 195.774 2
 -7 -15 -2 2861.6 208.844 1
 7 -15 -2 3658.27 214.385 8
 7 -15 2 3442.1 211.119 8
 -7 -15 -3 1951.84 151.948 2
 -7 -15 -3 2340.54 185.009 1
 7 -15 -3 2155.8 165.69 8
 7 -15 3 2059.56 164.739 8
 7 15 3 2112.07 146.929 3
 7 15 4 4759.44 227.989 3
 -7 -15 -4 4946.02 234.789 2
 -7 -15 -4 4609 257.231 1
 7 -15 -4 4720.35 235.915 8
 7 -15 4 4711.24 241.526 8
 7 15 4 4870.62 240.948 10
 -7 -15 -5 1384.63 128.424 2
 7 15 5 1575.27 153.135 10
 -7 -15 -5 1444.85 152.858 1
 7 15 5 1517.05 144.392 3
 7 -16 0 -46.117 53.7002 8
 -7 -16 0 16.9495 76.9154 1
 -7 -16 -1 2999.6 219.068 1
 -7 -16 1 3703.62 240.102 1
 -7 -16 -1 3274.61 198.669 2
 7 -16 -1 3436.95 217.783 8
 7 -16 1 3174.03 214.026 8
 7 -16 -2 1573.23 154.008 8
 7 -16 2 1389.89 143.017 8
 -7 -16 -2 1197.22 148.263 1
 -7 -16 -2 1346.79 132.439 2
 -7 -16 -3 100.47 62.0476 2
 -7 -16 -3 32.961 70.5137 1
 7 -16 -3 72.1954 63.0541 8
 7 -16 3 58.5494 62.6286 8
 -7 -16 -4 3127.48 221.242 1
 7 16 4 2558.17 174.562 3
 7 -16 -4 2780.83 188.739 8
 7 -16 4 2998.92 197.042 8
 -7 -16 -4 2745.16 180.929 2
 -7 -17 0 105.972 78.6501 1
 7 -17 0 -16.2549 77.753 8
 -7 -17 -1 2332.86 198.702 1
 -7 -17 1 2188.08 196.618 1
 -7 -17 -1 2168.94 165.886 2
 7 -17 -1 2739.48 201.431 8
 7 -17 1 2394.48 188.95 8
 -7 -17 -2 3835.38 250.339 1
 -7 -17 -2 3746.43 216.64 2
 7 -17 -2 3335.37 222.132 8
 7 -17 2 3379.17 224.78 8
 -8 0 0 85261.4 1181.47 5
 8 0 0 86164.9 1096.61 6
 -8 0 0 86302 1130.58 2
 8 0 0 84765.4 1145.69 7
 -8 0 0 85139.8 1160.12 7
 8 0 0 83555.2 1168.16 4
 8 0 0 85606.7 1122.8 2
 -8 0 0 82771.2 1173.58 10
 8 0 -1 3682.59 137.536 4
 8 0 1 3744.83 137.081 4
 -8 0 1 3862.88 98.6892 11
 8 0 -1 3953.4 128.841 7
 8 0 1 3715.68 126.06 7
 -8 0 -1 3451.45 127.626 7
 -8 0 1 3978.36 135.53 7
 -8 0 -1 3933.22 131.263 2
 -8 0 1 4085.54 115.141 2
 8 0 1 3919.32 115.103 6
 8 0 -1 3879.12 108.932 2
 -8 0 1 4044.49 144.625 5
 -8 0 -1 3781.6 140.934 5
 8 0 -1 3868.23 65.6672 12
 -8 0 -1 4027.65 145.119 10
 8 0 1 3887.4 119.877 11
 8 0 1 3928.63 126.199 2
 -8 0 -2 30986.2 533.691 10
 8 0 2 30800.2 513.726 4
 -8 0 2 31185.1 524.093 5
 -8 0 -2 31009 522.753 5
 8 0 -2 30658.9 514.283 4
 -8 0 2 31349.2 431.352 6
 8 0 2 30792.4 507.24 2
 -8 0 2 31154.2 429.123 11
 8 0 2 31553.3 501.687 11
 8 0 -2 30725.8 493.134 7
 8 0 2 31149 496.085 7
 8 0 2 31505.1 494.905 6
 -8 0 -3 5518.53 108.265 1
 -8 0 -3 5292.23 181.899 10
 8 0 -3 5655.27 155.746 7
 8 0 3 5613.41 155.658 7
 8 0 3 5380.43 171.061 2
 -8 0 3 5742.65 163.294 9
 -8 0 -3 5460.34 160.321 9
 -8 0 3 5507.74 114.837 6
 -8 0 -3 5391.62 169.662 5
 -8 0 3 5312.45 168.723 5
 8 0 4 74.8915 33.6203 2
 -8 0 -4 164.668 45.5352 10
 -8 0 4 161.985 34.8473 8
 -8 0 -4 59.9442 27.618 8
 8 0 4 83.3767 41.1722 10
 -8 0 4 125.503 30.9397 9
 -8 0 -4 127.374 32.4633 9
 8 0 4 61.0973 39.3447 11
 8 0 5 373.56 63.2264 11
 8 0 5 416.58 63.8453 10
 -8 0 -5 403.53 46.0936 9
 -8 0 5 485.416 49.4611 8
 8 0 5 366.426 56.8521 2
 -8 0 -5 424.331 48.0797 8
 8 0 6 8429.65 270.647 10
 -8 0 6 8386.09 274.159 1
 8 0 6 8263.5 278.577 11
 8 0 6 8287.86 249.333 2
 8 0 7 1551.95 128.643 11
 8 0 7 1359.9 117.868 10
 8 0 8 12806.2 392.596 6
 8 0 8 13398.8 381.886 10
 8 0 8 12955.2 405.791 11
 8 0 9 197.37 82.6546 11
 8 0 9 352.829 81.3128 6
 -8 1 0 317.46 46.0842 4
 8 1 0 306.406 45.7526 4
 -8 -1 0 392.633 51.094 10
 8 -1 0 408.352 43.294 7
 -8 -1 0 366.944 44.2894 7
 8 1 0 355.072 41.8265 7
 8 -1 0 380.788 38.4201 2
 -8 -1 0 429.19 42.0264 2
 8 -1 0 405.906 30.2971 12
 -8 -1 0 441.093 52.4972 5
 -8 1 0 342.335 47.996 5
 -8 1 0 389.765 44.4619 9
 8 -1 0 444.735 33.5306 6
 8 1 0 463.104 38.8291 6
 8 1 0 424.494 40.4921 2
 -8 1 0 375.087 37.8372 11
 -8 1 -1 7726.23 203.543 8
 -8 1 1 7775.45 203.057 8
 -8 -1 -1 7983.77 199.556 7
 -8 -1 1 7692.54 196.347 7
 8 1 -1 7470.88 188.028 7
 8 1 1 7735.6 191.212 7
 8 -1 1 7809.69 192.288 7
 8 -1 -1 7836.46 192.333 7
 8 1 1 7283.97 183.455 2
 -8 -1 -1 7263.78 187.239 2
 -8 -1 1 7673.41 169.833 2
 8 -1 1 7290.55 184.086 2
 8 -1 -1 7488.12 162.648 2
 -8 1 -1 7535.67 208.1 5
 -8 1 1 7684.33 209.378 5
 8 1 1 7784.46 207.418 4
 8 1 -1 7706.21 206.628 4
 -8 1 1 7445.86 205.283 4
 -8 1 -1 7666.93 207.356 4
 -8 -1 -1 7510.88 209.945 10
 -8 1 -1 7204.38 202.103 10
 -8 1 1 7970.94 200.267 9
 -8 1 -1 7799.34 198.725 9
 8 1 1 7863.3 178.813 6
 -8 -1 1 7908.8 163.189 6
 8 -1 1 7413.97 167.758 6
 8 1 1 7610 174.121 11
 -8 1 1 7636.51 161.23 11
 8 1 2 264.601 37.8841 6
 -8 -1 2 274.092 28.5362 6
 -8 1 2 224.544 37.0349 9
 -8 1 -2 254.935 39.1166 9
 8 1 2 229.296 43.7842 4
 8 1 -2 294.818 45.9604 4
 -8 1 -2 208.394 37.3574 8
 -8 1 2 186.53 38.5077 8
 8 -1 2 181.653 36.032 11
 8 1 2 241.118 38.3193 11
 -8 1 2 299.438 30.5645 11
 8 -1 2 207.927 35.2087 7
 8 -1 -2 258.955 36.6945 7
 -8 -1 2 225.245 36.3644 7
 -8 -1 -2 222.166 36.8872 7
 -8 1 -2 254.219 44.6594 10
 -8 -1 -2 198.172 41.6457 10
 8 -1 2 262.429 34.8265 6
 -8 1 2 236.383 43.7853 5
 -8 1 -2 196.534 39.6452 5
 8 -1 2 279.366 39.5604 2
 -8 -1 -2 323.889 43.1644 2
 8 -1 -2 266.035 26.3585 2
 8 1 2 250.242 38.6773 2
 -8 -1 2 312.094 31.0355 2
 8 1 3 32762.5 533.399 4
 8 1 -3 32739 534.412 4
 -8 1 3 32610.6 531.341 8
 -8 1 -3 32512.3 533.292 8
 -8 -1 -3 31962.5 461.793 1
 -8 -1 -3 34290.3 530.19 7
 -8 -1 3 32406.5 522.212 7
 8 -1 -3 32618.6 509.903 7
 8 -1 3 32935 512.23 7
 8 1 3 32096.2 538.981 2
 -8 -1 3 32234.4 447.39 2
 8 -1 3 32006.8 542.167 2
 -8 -1 3 31420.7 411.368 11
 -8 1 -3 33185.1 543.167 5
 -8 1 3 32798.3 542.17 5
 -8 -1 -3 31997.3 566.596 10
 -8 1 -3 32270.7 556.456 10
 -8 -1 3 32860.6 463.943 6
 -8 1 -3 33014.2 526.03 9
 -8 1 3 33117.3 524.374 9
 -8 1 -4 545.341 55.1774 8
 -8 -1 -4 568.859 69.1649 10
 -8 1 4 526.719 53.9713 8
 8 -1 4 526.468 48.7652 7
 8 -1 -4 467.604 45.8418 7
 8 1 4 561.929 55.791 4
 -8 1 4 552.018 57.8525 5
 -8 1 -4 499.568 54.2754 5
 8 1 -4 603.069 57.0372 4
 8 1 4 475.33 66.9812 10
 -8 1 -4 614.086 65.8576 10
 -8 -1 -4 547.716 35.9663 1
 -8 1 4 560.945 53.7093 9
 8 1 4 666.722 65.3991 6
 8 1 4 652.877 67.58 11
 8 -1 4 550.487 65.0377 11
 -8 1 -4 501.259 50.3887 9
 8 1 4 596.063 61.4408 2
 8 -1 4 425.056 55.7717 2
 -8 -1 5 20769.6 371.32 8
 -8 -1 -5 20502.2 372.749 8
 -8 1 5 19812.3 373.436 8
 -8 1 -5 20425.8 380.208 8
 8 1 5 20598.5 417.765 2
 8 1 5 20744.4 437.198 6
 8 1 5 20861.5 444.314 11
 8 -1 5 21281.6 449.143 11
 8 -1 5 20684.9 422.057 2
 8 1 5 20448.2 446.304 10
 8 -1 5 20857.3 431.158 10
 -8 1 -5 20976.7 373.69 9
 -8 -1 -5 21252.8 370.03 9
 -8 1 5 21372.7 447.636 1
 8 1 6 38.4201 58.1298 11
 8 1 6 94.3444 63.8341 10
 8 -1 6 96.1004 61.1128 11
 8 -1 6 198.257 47.1062 2
 8 1 6 126.238 44.003 2
 -8 1 6 140.229 64.2987 1
 8 -1 6 50.1241 50.5628 10
 8 1 6 119.588 46.1685 6
 8 1 7 2660.32 162.697 6
 8 1 7 2752.23 169.767 11
 8 -1 7 3133.62 179.745 11
 8 1 7 3001.71 173.356 10
 8 -1 7 2810.62 156.381 10
 8 -1 8 63.0277 63.2465 11
 8 1 8 89.7572 60.3105 11
 8 -1 8 30.4958 55.4477 10
 8 1 8 170.088 68.7673 6
 8 1 8 81.765 65.3246 10
 8 1 9 1455.96 141.921 6
 8 -1 9 1389.8 139.919 6
 8 -1 9 1665.51 154.194 11
 8 1 9 1430.88 148.935 11
 8 1 9 1676.55 146.873 10
 -8 2 0 76060.7 1075.26 8
 8 -2 0 78060.8 980.944 12
 -8 -2 0 76224.5 1021.23 6
 -8 2 0 74348 1081.61 5
 8 2 0 77425.4 1091 5
 -8 -2 0 77640.6 1056.96 7
 8 -2 0 76737.5 1052.93 7
 -8 2 0 75449.6 1075.15 4
 8 2 0 75678 1074.23 4
 8 -2 0 77289.5 978.81 6
 8 2 0 75892.8 985.346 11
 -8 2 0 77713.3 1067.41 9
 -8 -2 0 75676.6 1076.49 10
 -8 -2 0 76642.1 1029.82 2
 8 -2 0 76733.8 1026.4 2
 -8 2 0 77344.1 1028.89 11
 -8 2 -1 5052.65 159.707 9
 -8 2 1 5261.83 163.385 9
 -8 2 1 4879.14 161.495 4
 -8 2 -1 5158.09 165.188 4
 8 2 1 4932.46 164.837 4
 8 2 -1 4829.42 163.236 4
 -8 2 1 5418.25 171.248 8
 -8 2 -1 4964.33 164.113 8
 8 -2 1 5130.48 131.821 12
 -8 2 1 5140.35 134.082 11
 8 -2 1 4950.09 150.811 7
 -8 -2 -1 4757.86 150.903 7
 -8 -2 1 5184.95 155.889 7
 8 -2 -1 4964.1 150.236 7
 8 -2 -1 4993.71 124.232 3
 -8 -2 1 4866.26 130.596 6
 8 2 1 5098.07 143.758 6
 8 -2 -1 4862.97 125.818 2
 -8 -2 1 5207.28 135.475 2
 -8 -2 -1 5005.51 150.046 2
 8 -2 1 5074.16 149.302 2
 8 2 1 4633.55 143.213 2
 -8 2 -1 4953.75 148.531 11
 8 2 1 4960.25 133.484 11
 -8 -2 -1 4951.71 167.396 10
 -8 -2 1 4971.46 163.826 10
 -8 2 -1 5020.85 162.596 10
 8 2 1 5386.85 177.054 5
 8 2 -1 5032.33 172.067 5
 -8 2 1 4866.18 164.791 5
 -8 2 -1 5125.19 167.584 5
 8 -2 1 5086.69 129.566 6
 -8 -2 -2 24407.3 452.419 10
 8 2 2 23160 416.688 2
 -8 2 -2 24267.3 422.477 9
 -8 2 2 22945.2 415.725 9
 8 2 2 23383.7 425.92 4
 8 2 -2 23388.4 427.385 4
 -8 2 2 23185.3 429.131 4
 -8 2 -2 22807.2 425.408 4
 -8 2 2 24344.6 433.345 8
 -8 2 -2 23994.9 431.23 8
 8 -2 -2 23115.8 357.02 3
 8 -2 -2 23950.9 409.403 7
 -8 -2 2 24189.9 414.242 7
 8 -2 2 23758.2 410.444 7
 -8 -2 -2 24392 417.667 7
 8 -2 2 24707.5 425.306 11
 -8 -2 2 24047.4 367.108 2
 8 -2 -2 23609.2 348.967 2
 8 -2 2 23921.3 422.812 2
 -8 2 2 23609.3 434.418 5
 -8 2 -2 24032.4 436.041 5
 -8 2 -2 23620.4 433.114 10
 -8 2 -2 23664.5 302.849 1
 -8 -2 2 23535.6 372.016 6
 8 2 2 23531.5 411.2 6
 8 2 2 24712.9 408.774 11
 -8 2 3 761.491 64.6193 8
 -8 2 -3 823.228 67.9578 8
 -8 -2 -3 733.12 59.8671 7
 -8 -2 3 713.705 58.3366 7
 -8 -2 -3 800.563 52.5581 1
 8 -2 3 746.8 57.7592 7
 8 -2 -3 737.981 57.436 7
 -8 -2 -3 799.057 68.6723 2
 -8 2 3 741.77 66.1373 5
 -8 2 -3 671.292 64.6204 5
 8 2 3 663.727 62.3966 4
 -8 -2 -3 801.092 76.1769 10
 -8 2 -3 733.883 67.856 10
 -8 2 3 814.058 64.3851 9
 -8 2 -3 753.152 61.4993 9
 -8 2 -3 667.54 62.275 4
 8 2 -3 929.872 70.2763 4
 -8 2 3 792.56 67.7688 4
 8 -2 3 695.965 64.1178 2
 -8 -2 3 727.058 41.613 2
 8 2 3 756.944 64.5518 2
 -8 2 4 48.865 29.9913 8
 -8 2 -4 21.9577 31.4389 8
 8 2 4 75.3192 36.362 2
 8 2 4 6.79909 39.3885 11
 8 2 4 161.819 50.8079 10
 -8 -2 -4 -7.82374 40.4241 10
 -8 2 -4 13.032 34.1454 10
 -8 -2 -4 34.2245 27.3432 7
 8 -2 -4 43.4065 24.8609 7
 8 -2 4 31.0621 25.1179 7
 -8 -2 4 33.5806 26.1665 7
 -8 -2 -4 35.3156 21.3568 1
 -8 2 4 84.805 38.5449 1
 -8 2 4 28.0187 35.2922 5
 -8 2 -4 39.0323 34.7785 5
 8 -2 4 77.7441 41.8643 11
 8 2 4 33.5974 29.9248 6
 -8 2 4 10.1142 27.2279 9
 -8 2 -4 30.6259 26.7491 9
 8 2 4 15.7791 32.4826 4
 8 2 -4 95.3959 37.6032 4
 -8 -2 -4 -6.88927 32.4023 2
 8 -2 4 19.7315 31.4634 2
 8 2 5 331.607 50.5387 2
 8 -2 5 174.646 55.3681 11
 8 2 5 310.203 56.4861 6
 8 2 5 202.907 55.0762 10
 -8 2 -5 203.351 38.0889 9
 -8 2 5 232.593 53.3672 1
 8 -2 5 166.157 45.1234 2
 8 -2 5 192.834 32.3427 7
 8 -2 -5 212.739 33.7141 7
 8 2 5 189.174 54.76 11
 8 2 -5 216.186 42.7654 4
 -8 2 5 173.053 39.4737 5
 -8 2 -5 202.693 41.4248 5
 8 -2 6 9426.68 271.436 10
 8 2 6 9306.01 303.548 10
 8 2 6 9686.55 295.579 6
 8 2 6 9757.31 269.1 2
 8 2 6 9430.8 300.699 11
 8 -2 6 8969.22 295.047 11
 8 -2 6 9773.23 275.05 2
 -8 2 6 9362.32 298.268 1
 8 2 7 387.063 69.1214 6
 8 -2 7 353.885 67.5455 10
 8 2 7 361.553 73.9529 10
 8 2 7 250.879 69.1194 11
 8 -2 7 401.396 79.8091 11
 8 2 8 8462.04 313.487 6
 8 -2 8 8106.85 316.649 11
 8 -2 8 8481.33 317.269 12
 8 2 8 8391.18 323.169 11
 8 2 9 577.611 107.158 11
 8 -2 9 474.884 99.2577 11
 8 2 9 400.69 92.7567 10
 8 -2 9 469.172 91.1606 12
 8 2 9 510.252 89.4877 6
 8 3 0 428.01 60.2207 5
 -8 3 0 319.445 33.3303 1
 -8 3 0 349.234 51.9299 9
 8 3 0 291.792 55.1165 4
 -8 3 0 360.205 51.4757 4
 -8 3 0 329.86 58.1175 8
 -8 -3 0 342.066 41.5559 6
 8 -3 0 369.35 44.8549 7
 -8 -3 0 268.734 43.5015 7
 -8 -3 0 398.339 52.5202 10
 8 -3 0 341.441 32.29 12
 -8 -3 0 372.212 43.0621 2
 8 -3 0 386.786 40.3291 2
 8 3 0 407.626 32.6564 11
 -8 3 0 326.475 40.4408 11
 8 -3 0 331.087 27.7585 6
 -8 3 1 6582.08 165.517 1
 -8 3 1 6649.72 190.359 9
 -8 3 -1 6636.59 190.018 9
 8 3 -1 6682.29 194.672 4
 8 3 1 6881.99 195.801 4
 -8 3 -1 6749.71 197.222 4
 -8 3 1 6690.12 196.018 4
 -8 3 1 6921.73 198.547 8
 -8 3 -1 6416.44 192.979 8
 8 -3 1 6362.37 156.575 12
 8 -3 1 6700.96 183.966 7
 8 -3 -1 6470.51 180.574 7
 -8 -3 -1 6391.12 178.093 7
 -8 -3 1 6536.55 179.958 7
 8 -3 -1 6436.29 157.001 3
 -8 3 1 6595.08 166.569 11
 -8 -3 1 6755.85 161.299 2
 8 -3 1 6393.72 176.108 2
 8 -3 -1 6617.9 154.833 2
 -8 -3 -1 6869.43 179.731 2
 8 3 -1 6850.72 203.652 5
 8 3 1 6081.1 194.695 5
 -8 3 -1 6763.71 192.019 10
 -8 -3 1 6122.17 185.11 10
 -8 -3 -1 6517.32 197.615 10
 8 3 1 6648.54 172.997 6
 -8 -3 1 6497.65 163.194 6
 8 3 1 6429.48 155.117 11
 -8 3 -1 6545.11 179.387 11
 8 3 2 1024.93 76.4028 4
 -8 3 2 900.174 73.0017 4
 8 3 -2 1010.88 74.8592 4
 -8 3 -2 1043.57 77.4729 4
 -8 3 2 923.385 72.6227 8
 -8 3 -2 1068.4 76.7701 8
 8 -3 -2 1112.18 58.6296 3
 8 -3 -2 1086.97 70.0659 7
 8 -3 2 1098.04 71.4608 7
 -8 -3 -2 995.036 68.0662 7
 -8 -3 2 1146.97 71.8997 7
 -8 3 2 1039.45 71.4509 1
 -8 -3 2 1150.89 64.0355 6
 -8 -3 -2 969.514 79.0431 10
 8 3 2 971.768 78.3165 5
 8 3 -2 894.709 75.1623 5
 -8 3 2 1051.13 74.5725 9
 -8 3 -2 1058.63 74.4041 9
 8 -3 2 1136.54 68.6998 12
 8 3 -2 936.051 29.8 12
 8 -3 -2 1004.15 48.72 2
 8 -3 2 1145.61 76.868 2
 -8 -3 2 1029.27 55.7 2
 -8 3 -2 957.471 73.1653 10
 -8 3 -3 33655.8 561.119 9
 -8 3 3 34486.8 563.73 9
 8 3 3 34741 571.182 2
 -8 3 3 34177.2 572.869 8
 -8 3 -3 33964 573.479 8
 -8 3 -3 34639.2 573.786 10
 -8 -3 -3 34034.4 606.087 10
 -8 -3 -3 34025.9 548.346 7
 -8 -3 3 34617.6 548.066 7
 8 -3 -3 34682.9 545.5 7
 8 3 3 34719.6 581.457 5
 8 3 -3 34186.2 580.903 5
 -8 3 3 34029.3 572.824 5
 -8 3 -3 34315.9 573.333 5
 -8 3 3 33887.5 577.123 1
 8 3 3 34996.8 605.412 10
 8 3 3 35018.2 574.429 6
 -8 3 -3 34000.6 570.117 4
 8 3 -3 33519.5 563.533 4
 -8 3 3 34513.8 572.059 4
 8 3 3 33635.7 563.267 4
 8 -3 3 35787 590.174 11
 -8 -3 -3 34679.2 577.305 2
 8 -3 3 34161.1 579.581 2
 -8 -3 3 34979.9 492.945 2
 -8 -3 -3 34303.7 532.845 1
 8 3 4 7568.99 242.303 10
 8 3 4 8153.45 233.165 6
 -8 -3 -4 7247.02 221.888 2
 -8 3 -4 7476.04 216.171 10
 8 -3 4 7272.06 222.068 2
 8 -3 4 7063.08 217.011 12
 8 -3 4 7451.5 232.9 11
 8 3 4 7343.91 216.918 2
 -8 3 4 7232.85 201.242 9
 -8 -3 -4 7162.76 177.715 1
 -8 3 4 7775.69 235.506 1
 -8 -3 -4 7464.83 195.776 7
 -8 -3 4 7889.28 198.526 7
 -8 3 -4 7610.87 207.2 4
 -8 3 4 7356.18 205.631 4
 8 3 5 28533.6 551.056 6
 8 3 5 28436.8 526.127 2
 -8 -3 -5 29087.7 479.463 7
 -8 -3 5 29172.1 477.48 7
 8 3 5 28274.5 576.371 10
 -8 -3 -5 28637.1 546.667 2
 8 -3 5 28487.5 538.196 2
 8 -3 5 28785.6 561.456 11
 8 -3 5 29293.3 552.171 12
 -8 3 5 28496.2 563.227 1
 -8 3 6 3111.7 170.864 1
 8 -3 6 2791.79 143.909 2
 8 3 6 2993.9 158.749 6
 8 -3 6 2638.81 157.271 11
 8 -3 6 2929.23 160.177 12
 8 3 6 2599 162.861 10
 8 3 7 1992.22 152.42 10
 8 -3 7 1994.93 142.618 12
 8 -3 7 1863.48 141.776 11
 8 3 7 2090.55 143.498 6
 8 3 7 1981.98 147.152 11
 8 3 8 73.271 51.1464 6
 8 -3 8 25.4502 61.8747 11
 8 3 8 -52.7935 71.9819 10
 8 3 8 26.4759 61.1746 11
 8 -3 8 -37.4436 63.5574 12
 8 3 9 1270.75 142.632 11
 8 -3 9 981.396 124.934 11
 8 3 9 1236.94 142.161 10
 8 3 9 999.272 119.931 6
 8 -3 9 1082.24 125.423 12
 -8 4 0 47745.6 738.55 4
 8 -4 0 47297.2 687.621 2
 -8 4 0 48707.8 746.777 8
 -8 -4 0 46791.9 708.11 7
 -8 -4 0 45789.3 721.989 10
 -8 -4 0 46311.6 692.06 6
 -8 4 0 46620.8 652.675 1
 -8 -4 0 47398.8 687.288 2
 8 4 0 46864.4 746.022 5
 -8 4 0 46747.8 698.915 11
 8 4 0 46674.4 628.582 11
 -8 4 1 6222.85 194.228 4
 -8 4 -1 6378.82 195.48 4
 8 -4 1 6199.95 158.318 12
 -8 -4 -1 5891.76 172.723 6
 -8 4 1 6215.43 195.571 8
 -8 4 -1 6115.81 194.529 8
 -8 4 -1 6164.12 124.511 1
 8 4 -1 5920.35 95.6674 3
 -8 -4 1 6210.18 176.36 7
 -8 -4 -1 6288.44 178.291 7
 -8 -4 1 6367.26 187.546 10
 -8 4 -1 5959.75 179.652 10
 -8 -4 -1 6456.71 196.654 10
 -8 -4 1 5725.31 153.759 2
 8 4 -1 5938.44 194.681 5
 8 4 1 6261.33 198.789 5
 -8 -4 1 6051.28 163.868 6
 -8 4 1 6160.86 163.841 1
 8 -4 -1 5988.06 158.911 3
 8 -4 1 5870.65 174.032 2
 8 -4 -1 5975.05 151.591 2
 -8 4 -1 5926.65 177.099 11
 -8 4 -2 22263.1 428.413 4
 -8 4 2 22181.2 427.409 4
 -8 -4 2 22854.5 368.723 2
 -8 4 2 22062.5 431.939 8
 -8 4 -2 22460.6 433.114 8
 8 -4 -2 22668.4 376.803 3
 -8 4 2 22429.7 409.482 1
 -8 -4 -2 22223.7 404.583 7
 -8 -4 2 22156.8 402.822 7
 8 -4 2 23417.4 424.7 2
 8 -4 -2 22500.4 347.116 2
 8 4 -2 23134.9 441.063 5
 8 4 2 22290.4 435.51 5
 -8 -4 2 22984.4 388.359 6
 -8 4 -2 21997.7 409.846 10
 -8 -4 2 22303.4 412.693 10
 -8 4 -2 22214.6 421.584 11
 -8 -4 -2 21676.7 437.585 10
 -8 4 2 22305.8 323.399 12
 8 -4 2 22263.1 393.151 12
 -8 4 -3 589.072 62.2276 4
 -8 4 3 573.048 62.9458 4
 -8 -4 -3 638.045 57.656 7
 -8 -4 3 584.376 56.6035 7
 -8 -4 -3 575.769 70.0527 10
 8 4 3 682.179 74.1364 10
 -8 4 -3 624.705 61.229 10
 8 4 3 686.435 67.1411 6
 8 4 3 680.373 69.9168 5
 -8 -4 3 633.582 45.4013 2
 8 -4 3 543.469 61.2204 2
 8 4 -3 565.24 65.5934 5
 -8 -4 -3 604.954 57.3187 1
 -8 4 3 627.378 65.7267 1
 -8 -4 -3 673.114 63.891 2
 8 4 4 14.5136 40.5811 6
 -8 -4 -4 48.5157 31.7085 1
 -8 4 4 15.577 48.0975 1
 8 -4 4 6.88653 44.196 12
 8 4 4 -43.0968 58.7921 10
 -8 4 -4 35.3036 32.0921 10
 -8 4 -4 77.451 34.9047 4
 -8 4 4 29.8819 34.6226 4
 8 -4 4 -14.4325 35.6517 2
 -8 -4 -4 7.02552 39.7641 2
 8 4 -4 63.697 44.5035 5
 8 4 4 63.4727 45.3742 5
 -8 -4 -4 35.673 31.4721 7
 -8 -4 4 80.1567 35.5455 7
 -8 -4 -5 -4.9782 28.1753 7
 -8 -4 5 -9.73398 29.1394 7
 8 4 5 -8.30029 48.6261 6
 8 4 5 -9.83747 56.3363 10
 -8 4 5 11.4341 35.6557 4
 -8 4 -5 -11.3877 32.607 4
 8 -4 5 -7.90076 43.6385 2
 -8 -4 -5 -7.89283 33.7683 2
 8 -4 5 -32.8074 48.0495 12
 8 -4 5 17.8064 45.9993 11
 -8 4 5 27.3214 43.5626 1
 8 -4 6 7843.8 270.183 12
 8 -4 6 8801.8 291.321 11
 8 -4 6 8225.78 260.102 2
 8 4 6 7711.31 266.72 6
 8 4 6 8008.58 292.573 10
 8 4 7 100.315 63.8675 10
 8 -4 7 156.093 64.6017 12
 8 -4 7 92.3305 57.9157 11
 8 4 7 108.651 51.1149 6
 8 4 8 6382.15 271.634 6
 8 -4 8 6384.45 277.467 12
 8 4 8 6861.31 299.965 10
 8 4 8 6713.48 292.923 11
 8 -4 8 6487.89 282.445 11
 8 4 9 718.996 115.664 10
 8 4 9 463.919 88.3298 6
 8 -4 9 617.751 104.904 12
 8 -4 9 462.834 96.6022 11
 -8 5 0 230.095 33.5552 1
 -8 -5 0 228.352 39.4876 6
 -8 -5 0 249.054 43.1669 7
 8 -5 0 269.133 39.9146 2
 -8 5 0 232.508 47.2139 4
 8 5 0 280.55 53.119 5
 -8 5 0 238.273 42.1268 11
 -8 -5 0 185.711 39.9412 10
 -8 5 -1 4754 169.925 4
 -8 5 1 4355.75 164.562 4
 -8 -5 1 4645.68 139.714 2
 -8 5 -1 4370.04 106.625 1
 8 -5 -1 4431.79 142.405 3
 8 5 1 4513.89 171.856 5
 8 5 -1 4584.46 173.068 5
 -8 -5 1 4550.39 152.524 7
 -8 -5 -1 4924.42 157.892 7
 8 -5 1 4631.08 156.472 2
 8 5 -1 4525.78 82.7432 3
 8 -5 -1 4385.16 133.149 2
 -8 -5 1 4408.26 154.209 10
 -8 -5 -1 4590.22 155.373 6
 8 -5 -1 4476.81 71.334 6
 -8 -5 1 4448.83 145.1 6
 -8 -5 -1 4294.8 162.821 10
 -8 5 1 4558.93 144.048 1
 -8 5 -1 4589.31 158.288 11
 8 5 -1 4499.38 82.4342 11
 8 -5 1 4269.18 134.687 12
 8 5 -2 7569.03 227.828 5
 8 5 2 7422.3 224.775 5
 -8 5 -2 7285.29 218.781 4
 -8 5 2 6991.91 215.638 4
 8 -5 -2 7076.4 184.944 3
 -8 -5 2 7580.25 202.848 7
 -8 -5 -2 7162.21 199 7
 -8 5 2 7378.1 152.117 12
 8 5 -2 7723.43 147.57 12
 -8 -5 2 7380.19 178.486 2
 8 -5 -2 7344.64 164.091 2
 8 -5 2 7422.58 213.961 2
 -8 -5 -2 6930.33 220.657 10
 -8 5 2 7146.06 204.958 1
 -8 -5 2 6927.78 196.46 10
 -8 5 -2 7290.27 199.599 10
 8 5 2 7404.29 224.163 10
 -8 5 -2 7217.31 213.28 11
 -8 -5 -2 7086.8 202.345 2
 8 5 2 7316.59 206.649 6
 -8 -5 2 7289.18 192.708 6
 -8 5 3 35759.6 606.451 4
 -8 5 -3 35558.3 604.286 4
 -8 5 3 35664.1 613.829 1
 -8 -5 -3 34471 584.15 1
 -8 -5 -3 35899.1 577.596 7
 -8 -5 3 35406.4 575.873 7
 8 5 3 35344.3 605.861 6
 8 -5 3 34960.7 612.79 2
 8 -5 3 35392.2 592.457 12
 -8 -5 3 35766.1 533.208 2
 8 5 3 35363.3 634.519 10
 -8 -5 3 35959.4 577.505 10
 -8 5 -3 36002.4 577.742 10
 -8 -5 -3 35837.2 603.732 2
 8 5 -3 35648.1 614.086 5
 8 5 3 35976.5 616.448 5
 -8 -5 -3 35863.5 639.689 10
 8 5 4 317.848 53.4155 6
 8 -5 4 334.615 57.2968 12
 -8 -5 4 297.291 43.1573 7
 8 -5 4 330.139 46.2528 7
 -8 -5 -4 296.096 44.7597 7
 -8 -5 -4 334.323 56.5387 2
 8 -5 4 375.392 58.0623 2
 -8 5 -4 353.501 54.7701 9
 -8 5 4 296.555 59.8755 1
 8 5 4 317.907 53.9461 5
 8 5 -4 290.846 52.966 5
 -8 5 -4 300.911 49.5225 4
 -8 5 4 373.401 55.7842 4
 8 5 -4 347.804 51.6472 4
 8 5 4 281.499 65.5015 10
 -8 5 -4 272.481 44.6664 10
 8 5 5 19815.6 401.083 5
 8 5 -5 19842 400.086 5
 -8 5 5 19431.2 397.268 5
 -8 5 -5 18252.2 389.84 5
 -8 5 -5 20633.7 405.856 9
 -8 5 5 20385.7 395.703 4
 8 5 -5 19446.8 388.958 4
 -8 5 -5 19862.2 393.133 4
 8 -5 5 20612.2 447.087 12
 8 5 5 20223.5 477.155 10
 -8 -5 -5 20299.5 435.951 2
 8 -5 5 19844.8 435.775 2
 8 5 5 19796.9 440.943 6
 -8 -5 -5 18657.2 379.067 1
 -8 5 5 20379.8 463.923 1
 -8 -5 5 20139.6 374.429 7
 -8 -5 -5 20456.6 377.13 7
 8 -5 5 20337.5 375.732 7
 8 5 6 70.5767 59.0128 10
 8 5 6 69.253 48.1067 6
 -8 -5 -6 8.97041 39.9475 2
 8 -5 6 9.9703 46.0758 12
 8 5 7 2065.7 145.922 6
 8 -5 7 1685.45 137.539 12
 8 5 7 1769.61 153.664 10
 8 5 8 29.0895 74.0656 10
 8 -5 8 12.9392 59.7938 12
 8 5 8 -24.7449 66.6068 6
 8 5 9 1144.47 144.972 10
 8 5 9 1350.82 147.118 11
 8 5 9 1239.91 129.937 6
 8 -5 9 1178.53 133.763 12
 -8 6 0 45986.7 672.408 1
 -8 -6 0 46877.6 723.388 7
 8 -6 0 45400.8 712.861 3
 -8 6 0 48704.8 764.602 4
 8 6 0 46928.7 765.596 5
 -8 -6 0 46202.6 728.926 10
 -8 -6 0 46752.5 720.587 6
 -8 6 0 47997.7 767.386 9
 8 -6 0 46949.7 741.017 9
 -8 6 0 46746.4 728.791 11
 -8 6 1 450.99 61.4493 4
 -8 6 -1 533.121 66.4615 4
 8 -6 -1 411.615 52.9168 9
 8 -6 1 362.328 51.0897 9
 -8 -6 -1 407.217 50.8492 2
 8 -6 -1 367.532 48.3669 3
 -8 6 1 531.435 54.1439 1
 8 -6 -1 406.031 18.0087 6
 -8 -6 -1 255.298 45.3037 7
 -8 -6 1 434.926 51.8785 7
 -8 6 1 333.685 55.5459 9
 -8 6 -1 378.018 57.0122 9
 -8 -6 1 441.271 51.8895 6
 -8 -6 -1 397.117 50.9105 6
 -8 6 1 459.661 43.3927 12
 8 6 -1 456.444 64.2144 5
 8 6 1 531.576 67.8119 5
 8 6 -1 443.74 25.0616 11
 -8 6 -1 341.313 51.4232 11
 -8 -6 -1 422.35 57.8696 10
 -8 -6 1 514.963 57.8414 10
 8 -6 -2 20380.3 383.093 3
 -8 6 2 20349.4 403.921 1
 -8 -6 -2 20520.5 395.162 7
 -8 -6 2 20192.2 392.356 7
 8 6 -2 20406.5 328.611 12
 -8 6 2 20533.6 336.754 12
 -8 -6 2 21307.1 394.772 6
 -8 6 2 21581.8 430.988 4
 8 6 -2 20455.3 429.147 5
 8 6 2 20689.8 431.897 5
 -8 6 -2 20579.9 421.557 4
 -8 -6 -2 20469 401.614 2
 -8 6 -2 21051.3 421.151 11
 -8 -6 -2 20574.5 430.156 10
 -8 6 2 20528.4 428.823 9
 -8 6 -2 20418.6 428.452 9
 -8 6 -2 20637.9 383.603 10
 -8 -6 2 20918.2 386.769 10
 8 6 2 20497.2 426.442 10
 -8 6 3 1904.91 116.66 1
 -8 6 -3 1734.47 110.172 11
 8 -6 3 1389.65 92.2881 7
 8 -6 -3 1761.33 100.186 7
 -8 -6 -3 1647.9 96.1525 7
 -8 -6 3 1740.42 98.1439 7
 8 6 3 1629.7 105.083 6
 8 -6 3 1703.68 108.281 2
 -8 6 -3 1654.7 90.0735 10
 -8 -6 3 1822.47 94.717 10
 8 6 3 1682.8 118.1 10
 -8 6 3 1683.96 108.426 4
 -8 6 -3 1676.47 105.854 4
 -8 -6 -3 1798.55 107.46 2
 8 -6 3 1943.35 111.092 12
 8 6 -3 1707.44 112.287 5
 8 6 3 1533.43 107.601 5
 -8 6 3 1607.61 109.614 9
 -8 6 -3 1623.01 111.559 9
 -8 -6 -4 75.6789 41.2774 2
 8 -6 4 40.9224 37.8253 2
 8 6 4 7.989 45.7536 6
 8 -6 4 77.0221 44.1114 12
 8 6 4 43.8257 39.3258 5
 8 6 -4 65.5075 45.8404 5
 -8 6 4 73.595 40.6523 9
 -8 6 -4 44.3858 43.3412 9
 -8 -6 4 34.1115 31.4058 7
 -8 -6 -4 40.2353 29.7017 7
 8 -6 4 61.9174 35.872 7
 8 -6 -4 30.0533 30.1589 7
 8 6 4 47.7882 49.3832 10
 -8 6 -4 52.1554 32.8493 10
 -8 6 4 8.81994 42.8893 1
 -8 -6 -4 80.0487 37.7581 1
 -8 6 -4 13.746 33.4234 4
 -8 6 4 55.5253 40.21 4
 8 -6 5 264.001 56.5281 2
 -8 -6 -5 199.52 56.7571 2
 8 6 -5 173.333 50.3564 5
 8 6 5 163.629 67.4086 10
 -8 6 5 275.203 72.903 1
 -8 -6 -5 194.333 43.0752 1
 8 -6 5 161.591 56.5884 12
 -8 6 -5 268.074 50.8118 4
 -8 6 5 236.727 48.7906 4
 8 6 -5 231.673 51.2605 4
 8 6 5 206.994 52.7811 6
 -8 -6 -5 326.226 47.1295 7
 8 -6 -5 178.281 37.7683 7
 8 -6 5 149.847 38.4107 7
 -8 6 -5 172.839 50.3743 9
 -8 -6 -6 6820.35 241.977 2
 8 6 6 6943.56 258.784 6
 8 -6 6 6614.34 254.117 12
 8 6 6 6739.08 277.388 10
 8 6 7 -11.3236 61.7569 6
 8 6 7 -13.8522 67.3552 10
 8 -6 7 23.568 60.8831 12
 8 6 8 9326.17 329.585 6
 8 -6 8 8217.45 325.646 12
 8 6 8 8525.86 353.143 10
 8 6 9 -26.5597 67.6246 6
 8 -6 9 57.548 65.2867 12
 8 6 9 48.9899 84.3705 10
 8 -7 0 140.593 43.4371 9
 8 -7 0 101.703 42.1108 8
 -8 7 0 159.122 36.2047 1
 8 -7 0 98.7242 37.3649 3
 8 7 0 143.684 27.1452 3
 -8 7 0 186.06 48.2294 11
 -8 -7 0 106.086 36.9944 10
 -8 7 0 198.037 50.9787 9
 -8 -7 0 75.3347 32.4417 2
 -8 -7 0 156.984 42.5056 6
 -8 -7 0 131.25 35.4068 7
 8 -7 -1 5432.94 177.255 3
 8 -7 1 5626.55 195.275 8
 8 -7 -1 5508 193.882 8
 -8 -7 1 5633.11 182.564 7
 -8 -7 -1 5636.89 182.887 7
 8 -7 1 5218.97 186.285 9
 8 -7 -1 5191.92 185.935 9
 -8 7 -1 5405.81 188.095 11
 -8 -7 -1 5610.24 181.527 2
 -8 -7 1 5217.41 167.282 2
 -8 -7 1 5237.22 170.75 10
 -8 -7 -1 5679.25 193.877 10
 -8 7 1 5359.33 203.005 9
 -8 7 -1 4989.78 197.046 9
 -8 -7 -1 5573.55 184.965 6
 -8 -7 1 5612.09 180.725 6
 8 7 1 5393.48 186.895 10
 -8 7 1 5669.33 175.959 1
 -8 7 1 5354.39 151.672 12
 -8 -7 2 1004.75 80.7629 6
 -8 -7 -2 933.268 74.9861 7
 -8 -7 2 1072.96 81.2599 7
 -8 7 -2 1060.86 88.4792 11
 8 -7 2 914.209 78.1406 12
 -8 7 2 1001.29 62.7546 12
 8 7 -2 1100.3 62.5634 12
 -8 -7 -2 998.879 80.9193 6
 8 7 2 996.678 87.73 10
 -8 7 -2 1018.62 73.1226 10
 -8 -7 2 1085.53 74.4072 10
 -8 7 2 1003.57 92.4205 9
 -8 7 -2 944.968 89.1937 9
 -8 -7 -2 922.388 79.2492 2
 8 -7 -2 1014.79 82.4541 9
 8 -7 2 1283.8 90.9855 9
 -8 -7 2 1169.98 77.4157 2
 -8 7 2 967.253 84.1616 1
 8 7 -2 946.306 89.9634 5
 8 7 2 1190.56 99.5961 5
 -8 -7 -3 17879.7 367.733 7
 -8 -7 3 18362.7 371.204 7
 -8 -7 -3 17812.9 387.899 2
 -8 -7 -3 17511.6 394.865 1
 -8 7 -3 17617.3 403.051 11
 -8 7 3 17087.2 397.515 1
 -8 -7 3 17728.3 342.652 10
 -8 7 -3 18100.7 343.548 10
 8 7 3 17851.8 416.822 10
 8 -7 3 18696.3 393.172 12
 -8 7 -3 17413.8 390.197 4
 8 7 -3 18729.8 408.68 5
 8 7 3 17631.2 400.419 5
 -8 7 3 18740.6 402.842 4
 -8 7 3 17668.8 404.625 9
 -8 7 -3 17628.6 405.086 9
 8 -7 4 5099.21 180.16 7
 8 -7 -4 5137.06 177.501 7
 8 7 4 4793.15 193.612 6
 8 7 -4 4681.53 186 5
 8 7 4 4845.85 191.481 5
 -8 -7 -4 4671.72 165.138 7
 -8 -7 4 5003.59 169.636 7
 8 -7 4 4696.43 194.569 2
 8 7 4 4736.52 210.802 10
 -8 7 4 4507.09 186.307 9
 -8 7 -4 4349.09 184.111 9
 -8 7 -4 4833.05 182.537 4
 -8 7 4 4842.81 184.018 4
 8 -7 4 4612.81 189.448 12
 -8 -7 -4 5048.8 188.541 1
 -8 -7 -4 4278.82 178.752 2
 -8 7 4 5113.5 210.19 1
 -8 -7 -5 15051.4 322.605 7
 8 7 5 14257.1 408.477 10
 -8 7 -5 14551 352.497 9
 -8 7 5 14783.6 402.518 1
 -8 -7 -5 15323.1 356.625 1
 -8 -7 -5 14532.9 367.535 2
 8 -7 5 15101.6 387.398 12
 8 -7 5 14990.7 329.532 7
 8 -7 -5 14864 325.879 7
 8 7 5 14478 377.826 6
 8 7 5 14713.7 344.854 4
 -8 7 -5 14992.3 344.793 4
 8 7 -5 15163.7 347.122 4
 8 7 -5 14780 349.83 5
 -8 7 5 14243.5 351.067 9
 -8 -7 -6 140.761 49.1814 2
 8 7 6 178.509 62.876 6
 8 7 6 12.9617 57.7275 10
 8 -7 6 97.5583 60.6237 12
 -8 -7 -6 38.184 41.6618 1
 -8 -7 -7 1675.48 127.169 2
 8 -7 7 1956.19 154.659 12
 8 7 7 2111.17 150.677 6
 8 -7 8 54.3529 68.1704 12
 8 7 8 50.4012 69.5964 6
 8 7 8 -15.876 70.6976 10
 8 7 9 1090.79 126.315 6
 8 8 0 52622.3 722.382 3
 8 -8 0 52471.2 851.333 8
 -8 -8 0 51624.1 808.716 2
 -8 8 0 52356.5 780.266 12
 -8 -8 0 51447.3 806.756 10
 8 -8 0 52406.8 821.773 3
 8 -8 0 53224.2 844.215 9
 -8 -8 0 53637.5 826.492 6
 -8 8 0 52229 877.236 9
 -8 -8 1 3787.66 149 2
 -8 -8 -1 4019.08 158.324 2
 8 -8 -1 4172.03 173.43 8
 8 -8 1 3854.34 168.738 8
 8 -8 -1 4063 169.049 9
 8 -8 1 3773.9 163.539 9
 -8 8 -1 3604.05 160.295 11
 -8 8 1 4053.35 154.308 1
 8 8 1 3987.64 163.704 10
 -8 8 1 3718.26 181.036 9
 -8 8 -1 4064.34 186.143 9
 -8 -8 1 3989.21 162.023 6
 -8 -8 -1 3871.03 162.059 6
 -8 -8 1 3473.87 138.319 10
 -8 -8 -1 3622.3 156.622 10
 -8 8 1 3738.51 133.285 12
 8 -8 -1 4032.68 160.715 3
 -8 -8 -2 12590.5 311.348 2
 -8 8 -2 12377.5 320.953 11
 -8 -8 2 12856.8 305.339 7
 -8 -8 -2 12406.7 300.549 7
 -8 8 2 12501.9 314.702 1
 -8 -8 -2 12482.5 314.692 6
 -8 8 2 12298.5 260.495 12
 8 8 -2 12684.4 257.316 12
 -8 8 -2 12556.8 272.083 10
 8 8 2 12444.9 322.307 10
 -8 -8 2 12559.7 303.992 6
 -8 -8 2 12079.1 272.295 10
 -8 8 2 12529.4 343.088 9
 -8 8 -2 12652.4 345.957 9
 8 -8 -2 12215.1 317.669 8
 8 -8 2 12578.4 323.816 8
 8 -8 2 12865.7 319.738 9
 8 -8 -2 13198 320.926 9
 -8 -8 -3 798.312 73.789 7
 -8 8 -3 614.917 76.793 11
 8 8 -3 684.66 81.8749 5
 8 8 3 654.221 79.9104 5
 8 -8 3 703.605 71.9982 9
 -8 -8 -3 725.738 84.33 1
 -8 8 3 619.093 75.3712 1
 8 8 3 637.523 81.8354 10
 -8 8 3 570.457 76.596 9
 -8 8 -3 569.707 75.223 9
 8 -8 -3 552.582 68.2023 9
 -8 -8 -3 681.544 73.2303 2
 8 -8 3 611.2 73.1282 12
 -8 -8 3 539.395 61.9292 7
 -8 8 -4 -45.1016 54.5774 9
 -8 8 4 -17.9805 53.8259 9
 8 8 4 -10.566 65.897 10
 -8 8 -4 7.88558 37.7194 4
 -8 8 4 -16.1555 43.4863 4
 -8 8 4 -9.9975 65.3365 1
 -8 -8 -4 -8.67903 40.8169 1
 -8 -8 -4 58.4945 53.6271 2
 -8 -8 -4 39.4874 35.4298 7
 -8 -8 4 13.1867 39.0532 7
 8 -8 4 53.311 58.067 12
 8 8 -4 -33.6523 46.4681 5
 8 8 4 8.47968 48.5606 5
 8 8 5 336.914 78.7908 10
 8 -8 5 405.455 58.1516 7
 -8 -8 -5 497.263 62.6892 7
 8 -8 -5 427.782 58.3173 7
 -8 -8 -5 313.637 62.0073 1
 8 -8 5 463.427 76.8589 12
 -8 8 -5 477.902 70.1342 9
 -8 8 5 413.344 67.4446 9
 -8 -8 -5 534.44 73.5265 2
 -8 8 -5 372.867 60.3789 4
 8 8 5 363.17 68.7522 6
 8 8 -5 436.005 67.4451 5
 8 8 6 6727.11 289.574 10
 8 -8 6 6275.16 258.955 12
 -8 -8 -6 6541.3 243.008 2
 -8 -8 -6 6644.65 233.353 1
 8 8 6 6258.65 252.933 6
 -8 -8 -7 102.443 48.1836 2
 8 8 7 90.558 72.1983 10
 8 -8 7 50.8562 62.8139 12
 8 8 7 11.8527 60.3608 6
 8 -8 8 7091.51 306.69 12
 8 8 8 7849.52 308.098 6
 8 8 8 7712.39 344.843 10
 -8 9 0 315.11 48.8402 12
 -8 -9 0 368.424 58.8409 6
 -8 -9 0 294.954 52.5858 10
 8 -9 0 255.781 52.6822 3
 8 -9 0 392.94 63.7525 9
 -8 9 0 245.802 62.713 9
 8 -9 0 256.837 57.4729 8
 -8 -9 0 323 52.5166 2
 8 -9 -1 4344.54 187.113 8
 8 -9 1 4203.37 183.984 8
 -8 -9 1 4278.03 153.347 10
 8 -9 -1 4095.03 167.493 3
 -8 9 1 4120.84 147.579 12
 8 -9 1 4083.73 172.627 3
 8 9 1 4569.07 175.396 10
 8 -9 -1 4033.93 175.892 9
 8 -9 1 4257.83 180.965 9
 -8 9 -1 4117.22 176.681 11
 -8 9 -1 4340.98 200.022 9
 -8 9 1 4388.52 200.904 9
 -8 9 1 4243.1 164.555 1
 -8 -9 -1 4057.03 170.659 6
 -8 -9 1 4037.49 168.208 6
 -8 -9 -1 3959.37 165.604 2
 -8 9 -2 204.912 54.313 11
 -8 -9 -2 177.842 46.8629 6
 -8 -9 2 150.191 46.8694 6
 8 9 2 100.382 45.0696 10
 -8 9 2 285.614 63.6429 9
 -8 9 -2 152.743 56.9705 9
 -8 9 2 154.652 48.2453 1
 8 -9 -2 130.771 42.4291 8
 8 -9 2 79.2003 42.8272 8
 -8 -9 -2 101.308 44.1427 2
 8 9 -2 177.778 38.8558 12
 -8 9 2 198.534 41.1038 12
 8 -9 2 132.797 45.8778 9
 8 -9 -2 172.89 48.2648 9
 -8 9 -3 16233.7 397.301 11
 8 9 3 15979.2 405.396 10
 -8 -9 -3 16336.7 383.517 2
 -8 -9 -3 15796.2 360.799 7
 -8 -9 3 16604.5 367.969 7
 -8 -9 -3 16121.6 405.342 1
 -8 9 3 15313.9 394.009 1
 8 -9 -3 15435.4 379.139 8
 8 -9 3 15990.7 386.178 8
 -8 9 3 15684.3 409.332 9
 -8 9 -3 16081.4 412.205 9
 8 -9 -3 15462.7 371.539 9
 8 -9 3 16082.5 377.052 9
 -8 9 -4 93.1098 47.3418 4
 -8 9 4 -8.70167 45.6047 4
 8 9 4 27.3185 46.3797 5
 8 9 -4 63.1439 47.9273 5
 8 -9 4 67.2842 55.689 12
 -8 9 -4 198.241 60.6012 9
 -8 9 4 108.848 56.6745 9
 -8 -9 -4 49.475 33.8202 7
 -8 -9 4 106.928 38.8883 7
 -8 -9 -4 79.6137 49.4744 2
 -8 9 4 96.6396 53.8768 1
 -8 -9 -4 116.188 52.8137 1
 8 9 4 110.785 59.6476 10
 8 9 5 12957.8 398.553 10
 -8 -9 -5 12630.1 349.038 2
 8 -9 5 12128.8 362.596 12
 8 -9 -5 12641.6 319.418 7
 8 -9 5 13266 329.002 7
 -8 -9 -5 13348 361.253 1
 -8 -9 -5 12812.1 309.603 7
 8 9 -5 12627.9 339.853 5
 -8 -9 -6 60.3981 45.6814 2
 8 -9 6 -11.9576 57.1984 12
 -8 -9 -6 57.7841 46.0684 1
 8 9 6 -14.1471 62.9988 10
 -8 -9 -7 1351.39 117.988 2
 8 -9 7 1358.74 139.724 12
 8 9 7 1473.89 150.927 10
 8 9 7 1502.39 134.462 6
 8 -9 8 100.275 68.5242 12
 8 9 8 -85.1009 85.3894 10
 8 9 8 128.292 68.1537 6
 8 -10 0 21733.7 490.267 8
 -8 10 0 22508.7 435.538 12
 -8 10 0 21271.1 514.359 9
 -8 -10 0 21095.4 448.179 2
 -8 -10 0 22395.2 464.764 6
 8 -10 0 22835 471.229 3
 8 -10 0 21814.2 478.047 9
 8 10 1 3136.21 125.163 3
 8 -10 -1 3456.67 160.461 3
 -8 10 1 3080.22 135.024 12
 8 -10 1 2961.08 154.875 3
 -8 -10 -1 3290.94 157.828 6
 -8 -10 1 3440.16 160.378 6
 8 -10 -1 3216.1 161.912 9
 8 -10 1 3126.81 161.045 9
 8 10 1 3305.83 154.381 10
 -8 -10 -1 3159.47 152.784 2
 -8 10 -1 3251.59 162.969 11
 8 -10 -1 3398.83 171.776 8
 8 -10 1 3498.45 175.472 8
 -8 10 1 3086.53 178.454 9
 -8 10 -1 3396.52 186.386 9
 8 10 2 11980.7 283.896 3
 8 -10 2 11971.3 328.059 3
 -8 -10 -2 11599.9 320.244 6
 -8 10 2 11070.9 269.99 12
 8 10 -2 11198.7 265.054 12
 -8 10 -2 11486.2 357.221 9
 -8 10 2 11455.1 356.544 9
 -8 10 -2 11394.5 325.432 11
 -8 10 2 12081 328.483 1
 -8 -10 -2 11581.2 351.575 1
 8 -10 -2 11658.3 324.393 9
 8 -10 2 11739.1 325.414 9
 -8 -10 -2 11225.5 311.316 2
 8 10 2 11371.9 318.958 10
 8 -10 -2 11395.5 330.487 8
 8 -10 2 11709.6 334.415 8
 -8 -10 2 10917.7 307.588 6
 -8 -10 -3 750.478 85.2129 2
 8 -10 -3 786.489 85.8221 8
 8 -10 -3 547.956 71.7982 9
 8 -10 3 778.458 85.0071 8
 -8 10 3 862.703 95.4598 1
 -8 -10 -3 866.609 99.6108 1
 -8 10 3 799.498 99.2864 9
 8 -10 3 845.665 87.1429 9
 -8 10 -3 610.246 94.8544 9
 8 10 3 760.016 94.8998 10
 -8 -10 -4 15.2446 33.9434 7
 -8 -10 4 7.72653 38.7634 7
 -8 -10 -4 9.42632 38.613 2
 -8 -10 -4 32.2487 47.8689 1
 8 -10 -4 50.1498 43.1847 9
 8 -10 4 17.0354 37.9305 9
 8 10 4 9.78859 52.6972 5
 8 10 -4 58.1335 56.1276 5
 8 10 4 34.7381 56.3042 10
 -8 -10 -5 -10.7807 44.1604 1
 8 10 5 91.8773 65.8476 10
 -8 -10 -5 19.948 46.9076 2
 -8 -10 -6 4621.79 211.308 2
 -8 -10 -6 4337.94 206.131 1
 8 -10 6 4247.28 224.486 12
 8 10 6 4589.09 249.288 10
 8 -10 7 55.1111 72.1945 12
 8 10 7 32.4296 73.5814 10
 -8 -10 -7 10.8121 47.2125 2
 -8 11 0 -21.9656 39.9342 12
 -8 -11 0 141.732 56.3205 6
 -8 11 0 12.3879 64.0045 9
 -8 -11 0 34.2113 44.1907 2
 8 -11 0 35.905 49.5802 3
 8 -11 0 48.6883 45.7972 9
 8 -11 0 42.9141 42.9375 8
 8 -11 -1 2352.39 141.428 3
 8 -11 -1 2455.13 147.262 9
 8 -11 1 2189.79 138.855 9
 8 -11 -1 2165.17 144.124 8
 8 -11 1 2075.7 141.203 8
 -8 11 1 2253.99 160.602 9
 -8 11 -1 1877.09 150.031 9
 8 11 1 2059.91 126.076 10
 -8 11 1 2209.29 119.684 12
 8 11 1 2101.39 105.85 3
 -8 -11 -1 2001.56 127.734 2
 -8 11 2 1280.03 124.405 9
 -8 11 -2 1215.76 122.263 9
 8 11 2 1273.91 92.2357 3
 -8 11 2 1297.14 92.0694 12
 8 11 -2 1321.4 91.9642 12
 8 -11 -2 1406.55 117.639 8
 8 -11 2 1258.16 114.079 8
 -8 -11 -2 1197.06 118.767 1
 8 11 2 1153.49 102.685 10
 -8 -11 -2 1321.99 107.719 2
 8 -11 -3 17556.6 438.079 8
 8 -11 3 17628.3 443.061 8
 -8 -11 -3 16929.8 458.02 1
 8 11 3 17761.3 445.793 10
 -8 -11 -3 17677.2 427.781 2
 8 11 3 17825 401.145 3
 -8 -11 -4 230.936 60.8212 2
 8 11 4 141.692 54.7984 3
 -8 -11 -4 189.113 61.1365 1
 8 11 4 373.756 79.5474 10
 8 -11 -4 285.366 64.9456 8
 8 -11 4 371.469 68.5409 8
 -8 -11 -5 9572.89 332.01 1
 -8 -11 -5 10732.1 330.167 2
 8 11 5 10415.4 368.907 10
 8 11 6 243.157 94.8727 10
 -8 -11 -6 437.522 80.0293 2
 -8 -11 -6 348.287 75.9862 1
 8 11 7 1116.12 140.196 10
 -8 -11 -7 1142.72 116.021 1
 -8 -11 -7 1175.33 117.784 2
 -8 -12 0 14835.2 384.674 2
 8 -12 0 15530.5 427.544 8
 -8 12 0 15231 366.482 12
 8 -12 -1 -11.6451 46.6044 8
 8 -12 1 11.6793 44.4598 8
 -8 12 1 7.63032 35.2612 12
 8 12 -1 7.35036 40.0881 12
 -8 -12 -1 86.6215 49.0112 2
 8 12 2 7776.42 264.167 10
 -8 12 2 7811.14 238.271 12
 8 12 -2 7876.04 234.415 12
 8 12 2 7867.92 239.081 3
 -8 -12 -2 7170.18 298.668 1
 -8 -12 -2 7701.61 269.717 2
 8 -12 -2 7541 283.761 8
 8 -12 2 7422.23 283.632 8
 8 -12 -3 66.8605 47.6794 8
 8 -12 3 -11.2838 46.2248 8
 -8 -12 -3 61.682 45.783 2
 -8 -12 -3 77.8672 57.7943 1
 8 12 3 69.5991 46.8397 3
 8 12 3 65.2 57.7288 10
 8 -12 -4 -10.6592 50.1309 8
 8 -12 4 10.8694 51.1196 8
 -8 -12 -4 74.7407 49.3425 2
 -8 -12 -4 51.5177 55.1039 1
 8 12 4 29.9766 53.0814 3
 8 12 4 37.4373 57.6689 10
 -8 -12 -5 38.6192 60.5447 1
 8 12 5 45.3595 59.4231 3
 -8 -12 -5 99.2186 57.7697 2
 8 12 5 28.11 70.5142 10
 8 12 6 3971.86 238.922 10
 -8 -12 -6 3892.4 211.978 1
 8 12 6 3757.12 212.163 3
 -8 -12 -6 4038.73 207.513 2
 8 12 7 405.277 89.8317 3
 -8 -12 -7 509.635 84.6595 2
 -8 -12 -7 388.563 82.3004 1
 8 -13 0 25.4359 53.2692 8
 -8 -13 0 71.5996 52.0893 2
 8 -13 -1 2191.14 158.049 8
 8 -13 1 1994.52 152.984 8
 -8 -13 -1 1898.14 161.583 1
 -8 -13 -1 2422.42 151.658 2
 -8 -13 -2 28.3097 60.5628 1
 8 13 2 55.706 41.7041 3
 -8 -13 -2 42.7917 46.7178 2
 8 13 2 77.0774 51.8721 10
 8 -13 -2 136.689 60.4252 8
 8 -13 2 12.5132 50.0823 8
 -8 -13 -3 9371.17 353.786 1
 8 13 3 9498.26 294.099 3
 -8 -13 -3 9648.04 319.743 2
 8 13 3 9573.52 320.618 10
 8 -13 -3 9201.89 324.769 8
 8 -13 3 9611.66 335.087 8
 8 -13 -4 942.571 105.227 8
 8 -13 4 703.504 95.4236 8
 -8 -13 -4 689.671 93.6227 2
 -8 -13 -4 860.828 110.202 1
 8 13 4 824.225 97.2433 3
 8 13 4 819.348 112.755 10
 -8 -13 -5 8723.21 312.513 2
 -8 -13 -5 8732.58 337.296 1
 8 13 5 9085.27 321.956 3
 8 13 5 9504.12 358.353 10
 -8 -13 -6 711.209 109.602 1
 -8 -13 -6 670.248 96.1194 2
 8 13 6 715.27 128.23 10
 8 13 6 644.207 103.007 3
 8 -14 0 15581 462.474 8
 -8 -14 0 15716.8 423.909 2
 -8 -14 -1 -30.777 79.511 1
 8 -14 -1 136.629 64.2616 8
 8 -14 1 68.525 59.8503 8
 -8 -14 -1 123.983 53.0148 2
 -8 -14 -2 5360.76 273.255 1
 -8 -14 -2 4671.32 223.212 2
 8 -14 -2 5218.49 251.558 8
 8 -14 2 5296.88 254.648 8
 8 14 3 302.404 69.2954 3
 8 14 3 293.862 83.2416 10
 8 -14 -3 323.6 80.0067 8
 8 -14 3 236.05 67.8416 8
 -8 -14 -3 339.005 77.8247 2
 -8 -14 -3 271.114 83.2629 1
 -8 -14 -4 11.946 57.1419 2
 8 -14 -4 -12.3106 58.8858 8
 8 -14 4 50.2235 51.4315 8
 -8 -14 -4 -14.8511 63.5382 1
 8 14 4 77.7171 64.982 10
 8 14 4 -33.1689 58.7329 3
 -8 -14 -5 72.2438 66.5096 2
 8 14 5 61.622 62.7646 3
 -8 -14 -5 103.067 68.0465 1
 8 14 5 43.7664 77.5025 10
 -8 -14 -6 2902.33 181.238 2
 -8 -15 0 47.7451 57.0963 2
 8 -15 0 14.7207 56.0381 8
 -8 -15 0 33.1602 66.3549 1
 -8 -15 -1 1526.03 137.76 2
 -8 -15 -1 1394.81 153.303 1
 8 -15 -1 1474.05 145.779 8
 8 -15 1 1420.56 142.307 8
 -8 -15 -2 24.4731 60.451 2
 8 -15 -2 14.3057 54.4571 8
 8 -15 2 -43.2404 73.3969 8
 -8 -15 -2 32.353 67.7515 1
 8 -15 -3 6697.77 295.37 8
 8 -15 3 6719.84 293.877 8
 -8 -15 -3 6319.3 273.277 2
 -8 -15 -3 6503.95 308.981 1
 8 15 3 6580.11 252.241 3
 8 15 4 -11.4582 62.4941 3
 -8 -15 -4 62.7774 61.2984 1
 -8 -15 -4 125.324 61.9155 2
 8 -15 4 53.2065 60.364 8
 8 -15 -4 65.1748 66.3799 8
 8 15 4 51.9705 69.0215 10
 8 15 5 3813.64 234.35 10
 -8 -15 -5 3918.42 214.356 2
 8 15 5 4312.03 226.959 3
 -8 -16 0 9829.43 402.902 1
 -8 -16 0 10234.3 351.912 2
 8 -16 -1 108.268 68.8787 8
 8 -16 1 46.5705 60.6328 8
 -8 -16 -1 -17.2811 65.7878 1
 -8 -16 -1 128.919 64.6805 2
 -8 -16 -2 4196.74 257.61 1
 -8 -16 -2 4188.93 224.601 2
 8 -16 -2 4217.35 242.126 8
 8 -16 2 4419 254.998 8
 8 -16 -3 493.179 94.9155 8
 8 -16 3 485.361 95.3771 8
 -8 -16 -3 301.275 91.4079 1
 -8 -16 -3 350.856 89.4844 2
 8 16 4 -35.0426 66.8932 3
 8 -16 -4 68.1029 60.6534 8
 8 -16 4 41.7325 63.126 8
 8 -17 0 -16.3904 67.1385 8
 -8 -17 0 53.5648 59.6317 2
 -8 -17 0 -18.2151 79.5374 1
 -8 -17 1 1430.13 140.649 2
 -8 -17 1 1084.43 151.967 1
 -8 -17 -1 1116.72 146.429 1
 8 -17 -1 956.815 131.195 8
 8 -17 1 862.629 125.379 8
 -8 -17 -1 1112.32 127.126 2
 9 0 0 31.2912 21.3441 6
 -9 0 0 5.61038 28.1469 7
 -9 0 0 26.7166 23.0065 2
 -9 0 0 6.31114 30.688 10
 9 0 0 8.20115 20.8821 2
 9 0 -1 20502.4 345.166 2
 9 0 1 21088.2 379.459 2
 9 0 -1 20815.7 272.311 12
 9 0 1 21082.7 356.374 6
 -9 0 -1 21370.1 415.331 10
 9 0 1 20730.9 361.732 11
 -9 0 -1 21157.4 385.17 2
 -9 0 1 21663.5 356.735 2
 -9 0 -2 13817.9 321.399 10
 -9 0 2 13522.3 226.971 11
 -9 0 2 14138.9 229.328 6
 9 0 2 14602.4 287.228 6
 9 0 2 13861 288.983 11
 9 0 2 14026 298.303 2
 9 0 3 14654.7 319.907 2
 -9 0 -3 14189.2 224.161 1
 -9 0 -3 15014.4 316.482 8
 -9 0 3 14902 315.148 8
 -9 0 -3 14037.6 336.191 10
 9 0 3 14340.6 316.229 11
 9 0 4 12209 306.065 11
 -9 0 -4 12276.4 315.296 10
 -9 0 4 11762.1 273.692 8
 -9 0 -4 12200.5 280.094 8
 9 0 4 11905.1 294.985 2
 9 0 4 11579.6 293.547 6
 9 0 5 621.948 69.3281 2
 9 0 5 635.364 77.8553 11
 -9 0 -5 542.347 56.989 8
 9 0 5 714.561 83.3622 10
 -9 0 5 617.586 60.6225 8
 9 0 5 640.373 71.7084 6
 9 0 6 5748.94 211.072 2
 9 0 6 5972.9 230.856 10
 9 0 6 5803.01 228.65 6
 9 0 6 6016.15 240.192 11
 9 0 7 8992.48 303.35 10
 9 0 7 9501.43 326.179 11
 9 0 7 8872.13 308.315 6
 9 0 8 145.686 74.9619 11
 9 0 8 63.516 61.7722 6
 9 0 8 -11.4695 67.1962 10
 9 0 9 3143.74 204.279 6
 9 0 9 3372.72 216.029 11
 9 -1 0 15.7324 16.3047 12
 9 1 0 33.7659 23.313 2
 9 -1 0 -8.5087 19.1868 6
 -9 1 0 3.82943 24.1166 11
 -9 -1 0 38.5306 28.4393 7
 -9 1 0 17.815 27.9281 8
 -9 -1 0 12.6574 29.7638 10
 -9 1 0 37.8262 34.8214 10
 9 -1 0 16.4475 21.245 2
 -9 -1 0 8.83628 22.8273 2
 -9 -1 -1 32782.5 537.554 2
 -9 -1 1 33621.9 490.261 6
 -9 1 1 33419.9 563.877 8
 -9 -1 -1 33822.1 555.681 7
 -9 1 -1 33621.7 564.424 8
 -9 -1 1 33709 554.609 7
 9 1 1 34323.7 519.384 6
 9 -1 1 34136.8 505.658 6
 -9 1 1 33931.4 494.98 11
 9 -1 1 33003.8 534.016 2
 -9 -1 1 34118.9 510.008 2
 9 1 1 34233.6 538.191 2
 9 -1 -1 33258.8 497.63 2
 9 1 -1 33099 423.171 12
 9 1 1 32788.5 509.327 11
 -9 -1 -1 33029.4 578.907 10
 -9 1 -1 33266.6 572.595 10
 -9 -1 -2 10462.2 250.667 7
 -9 -1 2 10008.8 245.929 7
 9 -1 2 10449.4 229.15 6
 -9 -1 -2 9746.93 264.276 10
 9 1 2 10268.8 244.905 2
 9 -1 -2 9898.12 188.341 2
 -9 -1 2 10107.7 193.158 6
 9 1 2 9902.12 231.084 11
 -9 1 2 9791.4 191.858 11
 -9 -1 2 10339.5 202.12 2
 9 -1 2 9988.72 242.511 2
 -9 1 2 10065.5 252.233 8
 -9 1 -2 10100.6 252.219 8
 -9 1 -2 9785.11 258.572 10
 -9 1 -3 168.156 48.222 10
 -9 -1 -3 104.207 46.9179 10
 9 -1 3 160.98 39.416 2
 -9 -1 -3 161.414 41.164 2
 -9 -1 3 165.381 24.7251 2
 9 -1 3 187.342 42.6416 11
 9 1 3 159.179 41.8072 2
 -9 1 3 178.436 41.9265 8
 -9 1 -3 209.675 41.2441 8
 -9 -1 -3 159.404 27.9188 1
 9 1 3 170.87 38.2141 6
 -9 -1 3 154.763 25.0465 6
 -9 -1 -3 173.212 37.5351 7
 -9 -1 3 292.512 44.7432 7
 9 1 4 11032.8 304.176 10
 9 1 4 11202 282.939 2
 -9 1 -4 11301.5 295.557 10
 -9 -1 -4 11013.9 303.674 10
 9 -1 4 11507.3 296.76 11
 9 1 4 10685.8 286.378 11
 -9 1 4 11283 269.117 8
 -9 1 -4 10639.8 265.492 8
 9 1 4 11146.3 285.595 6
 9 -1 4 11783.9 291.812 2
 9 1 5 626.471 70.5755 2
 9 1 5 574.953 74.6147 6
 9 1 5 751.79 83.6988 10
 9 -1 5 767.103 76.8856 2
 -9 1 5 677.274 76.3788 1
 -9 1 5 605.703 61.8363 8
 -9 1 -5 623.665 61.2194 8
 -9 -1 -5 806.037 66.6318 8
 9 -1 5 663.791 81.094 11
 -9 -1 5 589.914 57.1184 8
 9 1 5 621.513 78 11
 9 1 6 3538.44 160.163 2
 9 -1 6 3327.35 175.635 11
 9 1 6 3372.65 176.923 11
 9 1 6 3318.61 171.543 6
 9 -1 6 2962.1 160.6 10
 9 1 6 3194.37 174.54 10
 9 -1 6 3108.99 154.696 2
 9 -1 7 9298.12 301.208 10
 9 1 7 9345.03 316.379 10
 9 -1 7 8807.05 315.657 11
 9 1 7 9449.75 326.587 11
 9 1 7 10021.4 327.157 6
 9 1 8 38.0548 58.6189 6
 9 1 8 13.3929 65.1218 11
 9 -1 8 26.4184 61.0416 11
 9 -1 8 -25.4041 59.737 6
 9 -1 8 10.7231 66.218 10
 9 1 8 -12.2048 72.29 10
 9 1 9 4162.33 232.409 6
 9 1 9 3669.14 214.912 10
 9 1 9 3829.57 231.395 11
 9 -1 9 3747.73 228.682 11
 9 -1 9 3861.98 226.007 12
 9 -1 9 4004.76 228.323 6
 -9 -2 0 -6.40453 35.8139 10
 9 2 0 -5.62134 19.4832 11
 -9 2 0 21.2226 24.8663 11
 -9 2 0 -12.5217 29.4447 8
 9 -2 0 67.5659 25.5508 2
 -9 -2 0 4.47301 23.4384 2
 -9 2 0 -18.9814 37.4764 4
 -9 -2 0 16.4171 27.8669 7
 9 -2 0 27.3264 18.4093 12
 9 -2 0 5.16458 18.182 6
 -9 -2 -1 26133.6 459.882 7
 -9 -2 1 25836.4 457.975 7
 9 2 1 25837.6 445.804 2
 9 -2 -1 25608 400.904 3
 9 -2 1 26585.5 412.155 6
 -9 2 1 25883.6 416.537 11
 9 2 1 26494.8 418.467 11
 9 -2 -1 25701.5 409.518 2
 9 -2 1 26071.4 446.929 2
 -9 -2 1 25849.1 419.947 2
 -9 2 1 27268.8 483.009 8
 -9 2 -1 25646 475.322 8
 -9 -2 -1 25354.8 482.5 10
 -9 -2 1 25845.5 478.744 10
 -9 2 -1 25689.9 476.418 10
 -9 2 1 25758.3 474.609 4
 -9 2 -1 25854.1 475.243 4
 9 2 1 26621.9 435.347 6
 -9 -2 1 26580.7 415.536 6
 9 -2 1 27089.4 412.674 12
 9 -2 -2 4834 117.888 2
 9 2 2 4930.63 162.125 2
 -9 2 2 4486.7 165.687 4
 -9 2 -2 4593.78 166.747 4
 -9 2 2 4668.55 167.126 8
 -9 2 -2 4561.29 166.181 8
 9 -2 -2 4809.5 120.138 3
 -9 -2 -2 4664.18 158.044 7
 -9 -2 2 4829.35 159.277 7
 9 -2 2 4560.41 141.33 6
 -9 2 -2 4827.07 85.1471 1
 -9 -2 2 4813.02 129.834 6
 9 -2 2 4938.5 162.197 2
 -9 -2 2 5055.63 131.014 2
 -9 -2 -2 4892.36 180.749 10
 -9 2 -2 5128.08 176.793 10
 9 -2 2 4691.96 143.084 12
 -9 2 2 4948.4 132.754 11
 9 2 2 4707.6 148.267 11
 9 2 3 4378.86 158.703 2
 -9 -2 3 4082.83 118.853 6
 9 2 3 4104.43 152.935 6
 9 -2 3 4433.15 160.42 2
 -9 -2 3 4067.88 108.964 2
 -9 -2 -3 4099.01 146.033 7
 -9 -2 3 4486.5 151.015 7
 9 2 3 3946.46 168.27 10
 -9 2 3 4225.86 156.978 8
 -9 2 -3 4042.73 155.718 8
 -9 -2 -3 4064.3 169.58 10
 -9 2 -3 3988.26 159.739 10
 -9 -2 -3 4430.32 127.16 1
 -9 -2 -3 4033.74 160.813 2
 9 -2 3 4211.7 160.595 11
 -9 -2 -4 24428.9 485.687 2
 -9 2 -4 24692.1 476.275 10
 -9 -2 -4 24659 502.149 10
 9 2 4 23553.4 469.723 6
 9 -2 4 23865 482.173 11
 -9 2 4 24384.8 452.052 8
 -9 2 -4 22972.5 446.445 8
 -9 2 4 24518.7 481.682 1
 9 2 4 25154.5 472.701 2
 9 -2 4 23697.4 467.821 2
 -9 -2 -4 24497.6 439.733 7
 -9 -2 4 24051.5 434.339 7
 9 2 4 24242.5 473.855 11
 9 2 4 23901.5 499.821 10
 9 -2 5 1614.85 116.448 11
 -9 2 5 1543.16 95.3482 8
 -9 2 -5 1718.73 98.712 8
 9 2 5 1651.35 123.387 10
 9 2 5 1530.08 113.809 11
 9 -2 5 1693.67 110.532 2
 9 2 5 1836.86 113.671 2
 9 2 5 1850.11 118.825 6
 -9 2 5 1609.65 116.383 1
 9 -2 6 4343.46 184.605 2
 9 2 6 4819.45 209.376 6
 9 -2 6 4811.06 214.476 11
 9 2 6 5010.95 219.461 11
 9 2 6 4642.12 215.453 10
 9 2 6 4515.05 185.041 2
 9 2 7 3552.3 199.103 10
 9 2 7 3513.86 189.866 6
 9 2 7 3411.05 195.627 11
 9 -2 7 3429.43 194.697 11
 9 2 8 -12.9246 67.7233 10
 9 -2 8 -66.2569 74.9991 11
 9 -2 8 51.2562 59.2156 12
 9 2 8 13.4715 68.6001 11
 9 -2 9 1711.65 153.429 6
 9 -2 9 1849.89 163.954 11
 9 -2 9 1617.02 154.338 12
 9 2 9 1420.79 144.097 6
 9 2 9 1298.64 146.337 11
 9 2 9 1606.95 156.567 10
 -9 3 0 19.5746 19.5328 1
 -9 3 0 -26.4913 34.2175 4
 -9 3 0 6.64173 31.7697 8
 9 3 0 35.1573 36.3288 5
 -9 -3 0 18.1106 20.9232 6
 9 -3 0 21.4358 16.112 6
 -9 -3 0 39.0037 31.0948 10
 9 -3 0 -5.62539 20.9874 12
 9 -3 0 13.3975 22.0624 2
 -9 -3 0 -9.20282 27.5494 2
 9 3 0 10.5213 18.9425 11
 -9 3 0 -9.43081 28.2319 11
 -9 -3 0 -5.55619 26.5773 7
 -9 3 1 22910.3 441.534 4
 -9 3 -1 22265.4 436.271 4
 -9 3 1 23032.8 443.08 8
 -9 3 -1 22773 442.408 8
 -9 3 -1 22704.7 413.335 11
 9 3 1 22790.9 375.498 11
 -9 3 1 22240.7 388.29 1
 -9 3 -1 22448 334.261 1
 -9 -3 1 23347.5 420.893 7
 -9 -3 -1 23188.1 420.267 7
 9 -3 1 22571.9 366.295 6
 -9 3 1 22958.1 391.161 11
 -9 -3 1 22468.3 385.573 6
 9 -3 1 23163.4 376.645 12
 -9 -3 1 22821.4 434.09 10
 -9 3 -1 22654.7 433.872 10
 -9 -3 -1 23583.9 452.225 10
 9 -3 -1 22813.1 374.255 2
 -9 -3 1 23043.8 384.785 2
 9 -3 1 22429 409.294 2
 9 3 -1 22834.5 449.823 5
 9 3 1 23487.7 454.074 5
 9 -3 -1 22700.6 375.759 3
 -9 3 2 5731.68 190.818 4
 -9 3 -2 5772.63 190.826 4
 -9 3 2 6063.56 195.418 8
 -9 3 -2 6068.64 195.505 8
 9 -3 -2 5605.74 144.611 3
 -9 -3 -2 5574.2 175.96 7
 -9 -3 2 5850.4 177.599 7
 -9 -3 -2 5860.11 202.629 10
 9 3 2 5723.99 165.855 11
 9 3 2 5641.54 195.221 5
 9 3 -2 5843.91 198.872 5
 -9 3 2 5974.69 178.484 1
 -9 -3 2 5960.8 156.561 6
 9 -3 2 5792.95 164.437 12
 9 -3 -2 5936.09 135.726 2
 -9 -3 -2 5624.67 180.271 2
 -9 -3 2 5917.97 148.674 2
 9 -3 2 5804.02 181.995 2
 -9 -3 2 5749.63 187.698 10
 -9 3 -2 5749.42 188.815 10
 -9 3 3 1338.44 93.0832 4
 -9 3 -3 1618.82 98.6535 4
 -9 3 3 1399.36 94.4052 8
 -9 3 -3 1482.83 95.9334 8
 -9 -3 3 1525.96 76.592 6
 9 3 3 1440.82 92.7865 6
 -9 -3 -3 1426.56 87.3692 7
 -9 -3 3 1686.33 93.1294 7
 9 3 3 1462.09 91.8249 11
 -9 -3 -3 1454.07 80.0978 1
 -9 3 -3 1546.83 98.1936 10
 -9 -3 -3 1451.83 105.953 10
 -9 3 3 1818.47 105.161 1
 9 3 3 1562.58 106.221 10
 9 3 3 1528.17 94.3751 2
 9 -3 3 1435.31 88.5558 12
 -9 -3 -3 1361.3 92.5551 2
 -9 -3 3 1512.34 66.331 2
 9 -3 3 1431.04 94.7265 2
 -9 3 4 22987.4 447.929 8
 -9 3 -4 23794.6 454.938 8
 -9 -3 -4 23766.8 433.075 7
 -9 -3 4 24390.4 433.088 7
 9 3 4 24095.9 502.988 10
 9 -3 4 22355.9 420.992 7
 -9 3 -4 23787.2 460.851 10
 -9 -3 -4 23891.4 500.626 10
 9 -3 4 24168.3 487.548 11
 9 -3 4 23763.3 463.085 12
 9 -3 4 24691.8 476.958 2
 -9 -3 -4 24004.9 478.676 2
 -9 -3 -4 22872.2 393.29 1
 -9 3 4 23634.8 480.15 1
 -9 3 -4 23760 447.247 9
 -9 3 -4 23654.3 450.848 4
 9 3 -4 22655.3 445.823 4
 -9 3 4 23912.8 452.249 4
 9 3 4 24566.4 474.447 6
 9 3 4 23458.8 460.576 2
 9 3 -5 3572.95 142.922 4
 -9 -3 -5 3597.92 169.622 2
 -9 -3 -5 3859.98 140.249 7
 -9 -3 5 3495.08 135.567 7
 9 -3 5 3576.44 130.493 7
 9 3 5 3435.42 178.471 10
 9 3 5 3430.64 164.368 6
 -9 3 5 3208.03 141.062 5
 -9 3 -5 3635.43 144.389 9
 9 3 5 3457.63 169.67 11
 9 -3 5 3272.32 156.433 2
 9 -3 5 3583.23 167.535 12
 9 -3 5 3563.25 172.269 11
 -9 3 -5 3624.5 158.859 10
 9 3 5 3590.94 158.201 2
 -9 3 5 3458.64 169.759 1
 9 3 6 6893.55 258.473 11
 9 3 6 6743.7 249.894 6
 9 -3 6 6203.81 241.475 12
 9 -3 6 6528.55 252.785 11
 9 3 6 6590.9 262.132 10
 9 3 7 4771.48 230.874 11
 9 3 7 3919.59 201.959 6
 9 -3 7 4513.84 218.299 12
 9 -3 7 4343.31 220.112 11
 9 3 7 4482.89 228.078 10
 9 3 8 -38.0479 58.6083 6
 9 3 8 27.297 66.3646 10
 9 -3 8 -13.4045 72.1627 11
 9 3 8 13.6137 64.0246 11
 9 -3 8 129.458 73.2696 12
 9 3 9 2668.98 196.402 10
 9 -3 9 2728.03 193.872 12
 9 -3 9 2561.99 192.316 11
 9 3 9 2871.33 192.757 6
 9 3 9 2738.22 203.945 11
 9 -4 0 -4.75857 20.3589 2
 -9 4 0 28.7037 31.9547 8
 -9 4 0 10.4588 26.235 11
 9 4 0 7.69844 19.1476 11
 -9 -4 0 5.76799 28.0464 7
 9 -4 0 2.29887 15.0239 6
 -9 -4 0 5.02942 24.8465 6
 -9 4 0 -6.93341 20.5337 1
 9 4 0 58.9509 41.2062 5
 -9 -4 0 -6.59556 33.0887 10
 -9 4 0 21.1919 38.0286 4
 -9 -4 -1 8287.96 237.147 10
 -9 4 1 7164.1 193.806 11
 -9 4 1 7198.68 218.997 9
 -9 4 -1 7552.34 223.789 9
 9 4 1 7813.27 230.591 4
 9 4 -1 7769.21 230.558 4
 -9 4 -1 8014.38 233.006 4
 -9 4 1 7951.23 232.806 4
 -9 4 1 8003.33 234.775 8
 -9 4 -1 7326.37 226.554 8
 9 4 -1 7318.78 113.557 3
 -9 -4 1 7615.66 195.051 6
 9 -4 1 7573.86 213.496 7
 -9 -4 -1 7486.85 209.149 7
 -9 -4 1 7661.55 210.405 7
 -9 -4 -1 7296.32 202.754 6
 9 -4 1 7526.63 181.754 12
 -9 -4 1 7675.45 221.13 10
 -9 4 -1 7606.44 218.629 10
 9 4 1 7479.5 175.452 11
 -9 4 -1 7565.74 210.469 11
 9 -4 1 8073.72 211.129 2
 -9 -4 1 7679.33 188.658 2
 9 -4 -1 7779.33 182.792 2
 -9 4 -1 7451.17 147.834 1
 -9 4 1 7797.6 193.369 1
 9 4 -1 7738.72 235.798 5
 9 4 1 7884.7 236.8 5
 9 -4 -1 7609.57 188.043 3
 -9 4 -2 5264.87 185.713 4
 -9 4 2 5102.79 183.914 4
 9 4 -2 5353.44 184.812 4
 9 4 2 4907.36 178.635 4
 -9 4 2 5306.38 188.01 8
 -9 4 -2 5476.96 192.547 8
 9 -4 -2 5280.99 148.157 3
 9 -4 2 5107.9 170.759 7
 9 -4 -2 5251.31 172.469 7
 -9 -4 -2 5220.93 169.372 7
 -9 -4 2 4859.45 164.16 7
 -9 4 -2 5112.46 182.133 9
 -9 4 2 5180.09 182.46 9
 9 4 2 5655.63 196.934 10
 -9 4 -2 4738.32 170.191 10
 -9 -4 2 5428.62 179.892 10
 9 -4 -2 5227.52 130.557 2
 -9 -4 -2 5310.71 174.844 2
 9 -4 2 5231.28 175.695 2
 -9 -4 2 5044.44 141.761 2
 -9 4 -2 5029.5 176.146 11
 9 4 2 5136.77 188.123 5
 9 4 -2 4874.77 185.582 5
 -9 -4 -2 5033.93 190.596 10
 9 4 2 5111.43 171.103 6
 -9 -4 2 4936.99 152.013 6
 -9 4 2 5223.1 170.408 1
 -9 -4 -3 7312.81 200.456 1
 9 -4 3 7572.66 214.131 12
 9 4 3 7470.07 245.04 10
 -9 4 3 7345.23 223.627 4
 -9 4 -3 7429.24 222.976 4
 9 4 3 7534.35 227.014 4
 9 4 -3 7597.36 225.959 4
 -9 4 3 7590.05 227.101 1
 -9 4 -3 7423.28 218.62 10
 -9 -4 -3 7171.15 241.717 10
 9 4 -3 7639.82 233.03 5
 9 4 3 7397.92 229.019 5
 -9 4 -3 7387.12 229.738 5
 -9 4 3 7266.7 228.14 5
 9 -4 -3 7370.82 207.848 7
 -9 -4 -3 7679.48 211.347 7
 9 -4 3 7758.74 214.801 7
 -9 -4 3 7470.74 208.372 7
 -9 -4 3 7551.63 171.646 2
 9 -4 3 7805.19 229.499 2
 -9 -4 -3 7541.65 226.38 2
 -9 4 3 7556.79 224.143 9
 -9 4 -3 7200.53 222.225 9
 9 4 3 7490.48 223.617 6
 -9 -4 3 7783.45 195.346 6
 -9 -4 -4 29465.4 491.246 1
 9 4 4 29248.4 556.102 6
 -9 -4 -4 29554.6 512.619 7
 9 -4 4 29655.7 511.751 7
 -9 -4 4 30542.7 514.14 7
 9 -4 -4 29739.6 507.913 7
 -9 4 -4 30368.6 535.772 10
 9 -4 4 29457.1 545.446 12
 -9 4 -4 28906.4 539.894 5
 -9 4 4 29627.7 542.91 5
 -9 -4 -4 30103.9 561.937 2
 9 -4 4 30728.2 562.708 2
 9 4 4 30748.8 596.492 10
 -9 4 4 29521.5 565.919 1
 9 4 4 28862 531.399 4
 9 4 -4 29096.3 533.178 4
 -9 4 -4 28738.7 527.786 4
 -9 4 4 29830.7 533.826 4
 -9 4 4 30468.8 539.801 9
 -9 4 -4 30309.3 538.385 9
 9 4 5 715.766 82.6904 6
 -9 -4 -5 683.152 61.8797 7
 9 -4 5 706.739 63.166 7
 9 -4 -5 713.42 62.7973 7
 9 -4 5 559.239 79.1897 12
 -9 -4 5 608.533 61.6074 7
 9 -4 5 598.456 74.752 2
 -9 -4 -5 596.896 78.9381 2
 -9 4 5 660.562 71.0677 5
 -9 4 -5 583.892 66.5112 5
 -9 4 -5 750.407 70.9838 9
 -9 4 5 763.484 97.1521 1
 9 4 5 598.365 87.3219 10
 -9 4 -5 615.719 67.6658 10
 9 -4 5 716.156 89.7661 11
 9 4 -5 738.432 71.3599 4
 9 4 6 3534.75 178.968 6
 9 -4 6 3401.06 176.719 12
 9 -4 6 3347.82 184.383 11
 9 4 6 2850.33 179.511 10
 9 4 7 2848.02 189.3 10
 9 -4 7 3178.34 184.294 12
 9 -4 7 2843.53 180.497 11
 9 4 7 2915.38 177.118 6
 9 4 7 3082.83 188.144 11
 9 4 8 43.0828 78.3223 10
 9 -4 8 13.5211 72.7904 11
 9 -4 8 -26.2541 63.8291 12
 9 4 8 13.9121 64.2897 11
 9 4 8 25.5524 56.893 6
 9 -4 9 967.701 131.75 12
 9 4 9 1185.7 138.596 11
 9 4 9 1108.46 131.554 6
 9 4 9 1251.33 141.658 10
 9 5 0 54.7074 39.7977 5
 9 -5 0 -5.16504 25.1146 2
 -9 5 0 29.6839 35.4971 9
 -9 5 0 22.325 29.7818 4
 9 -5 0 32.9357 29.3328 7
 -9 -5 0 30.2472 26.4153 7
 -9 5 0 11.5997 31.6316 11
 9 -5 0 -6.76178 15.4992 6
 -9 -5 0 -6.79699 33.5786 10
 -9 5 0 3.76049 22.2739 1
 -9 -5 0 -22.2319 28.3027 6
 9 5 0 2.58813 18.0821 11
 -9 5 1 16982.4 375.923 9
 -9 5 -1 16944.5 376.254 9
 -9 5 -1 17073.4 377.827 4
 -9 5 1 17429.6 382.281 4
 -9 5 1 16777 326.621 1
 9 -5 -1 16688.9 328.325 3
 -9 5 -1 16634.5 269.343 1
 9 -5 1 16745 358.735 7
 9 -5 -1 16491.5 356.316 7
 9 -5 1 17312.7 319.7 12
 -9 -5 -1 16249.3 346.034 7
 -9 -5 1 17191.1 351.408 7
 9 -5 -1 16825.6 313.618 2
 9 -5 1 16394.9 344.547 2
 -9 -5 1 16107.3 351.674 10
 -9 5 -1 16601.9 353.215 10
 -9 -5 -1 17010.6 345.762 2
 -9 -5 -1 16519.6 371.661 10
 -9 5 -1 16392.3 350.611 11
 9 5 1 16587.8 381.569 5
 9 5 -1 16715.3 382.344 5
 -9 -5 -1 17338.8 352.143 6
 -9 -5 1 17418.2 338.654 6
 -9 5 2 15449.9 336.294 1
 9 -5 -2 15735.4 311.642 3
 9 -5 2 15929.2 347.93 7
 9 -5 -2 16271.3 348.575 7
 -9 5 -2 16796.6 360.888 11
 -9 -5 -2 16525.8 343.231 7
 -9 -5 2 15877.7 337.461 7
 -9 5 2 15399.8 360.628 9
 -9 5 -2 15437.2 360.782 9
 9 -5 -2 16045.7 283.567 2
 -9 -5 -2 16376.7 347.928 2
 -9 -5 -2 15436.2 369.114 10
 -9 5 -2 16015 363.055 4
 -9 5 2 16374.1 367.464 4
 9 5 2 16276.1 347.754 6
 -9 -5 2 16593.9 326.924 6
 9 -5 2 15819.8 348.531 2
 -9 -5 2 15857.5 341.372 10
 -9 5 -2 15511.9 337.848 10
 9 5 2 15780.8 368.873 10
 9 5 2 16327.6 374.213 5
 9 5 -2 15769.4 369.902 5
 9 -5 3 1982.85 111.021 12
 9 5 3 1913.67 113.049 6
 -9 -5 3 1906.19 100.304 6
 -9 -5 3 2033.99 108.5 7
 -9 -5 -3 2030.38 108.263 7
 -9 5 3 1902.07 118.4 9
 -9 5 -3 1693.44 112.253 9
 -9 -5 -3 1864.84 117.695 2
 9 -5 3 1943.04 115.497 2
 -9 5 -3 1933.51 107.261 10
 -9 -5 3 1768.14 103.128 10
 9 5 3 1968.49 134.427 10
 -9 -5 -3 2106.85 129.858 10
 -9 -5 3 1881.71 84.0404 2
 9 -5 3 1816.82 106.464 7
 9 -5 -3 1804.16 102.179 7
 9 5 -3 1776.37 114.876 4
 9 5 3 1928.42 118.975 4
 -9 5 -3 2037.87 117.34 4
 -9 5 3 1874.59 113.441 4
 -9 5 3 2111.7 121.306 1
 9 5 -3 1910.34 121.385 5
 9 5 3 1742.53 117.118 5
 -9 5 4 16433.8 370.869 9
 -9 5 -4 16201.9 370.769 9
 9 -5 4 16136.9 381.975 2
 -9 -5 -4 16845 385.301 2
 -9 5 -4 16389.9 365.162 4
 9 5 4 17086.5 370.491 4
 -9 5 4 16857.4 368.428 4
 9 5 -4 17090.1 370.879 4
 9 5 4 16982 419.127 10
 9 -5 4 16546.9 378.067 12
 -9 5 -4 16547.7 354.44 10
 9 5 4 16410 385.373 6
 -9 5 4 16467.3 393.052 1
 9 5 -4 17251 381.195 5
 9 5 4 16345.1 373.999 5
 -9 5 -4 16579.9 373.662 5
 -9 5 4 16847.6 375.846 5
 9 -5 -4 16798.1 348.064 7
 -9 -5 -4 16360.7 345.541 7
 -9 -5 4 15982.7 340.792 7
 9 -5 4 16402.7 347.719 7
 9 -5 5 1250.69 82.6565 7
 9 -5 -5 1308.94 83.8106 7
 -9 5 5 1402.52 94.6283 4
 -9 5 -5 1219.04 89.4073 4
 9 5 5 1447.68 100.167 4
 9 5 -5 1455.17 98.726 4
 -9 5 -5 1364.49 97.0606 9
 -9 -5 -5 1309.43 105.61 2
 9 -5 5 1330.16 106.986 2
 -9 5 5 1311.31 111.749 1
 -9 5 5 1528.71 101.188 5
 -9 5 -5 1379.16 98.2165 5
 9 -5 5 1553.57 118.999 12
 9 5 5 1723.14 137.711 10
 9 5 5 1452.61 113.982 6
 -9 -5 -5 1253.73 86.3672 7
 9 5 6 2725.55 174.707 10
 9 -5 6 2206.84 148.421 12
 -9 -5 -6 2660.66 153.345 2
 9 5 6 2496.61 155.573 6
 9 5 7 5683.03 272.149 10
 9 5 7 6245.96 261.671 6
 9 -5 7 5943.06 258.091 12
 9 5 8 14.137 66.4907 11
 9 -5 8 120.471 77.5468 12
 9 5 8 64.7183 57.6449 6
 9 5 8 120.654 83.3055 10
 9 -5 9 2404.19 185.953 12
 9 5 9 2319.14 189.532 11
 9 5 9 2213.27 171.29 6
 9 5 9 2284.61 190.172 10
 -9 6 0 8.21609 36.5869 9
 9 -6 0 39.4432 30.7314 2
 -9 -6 0 -5.72442 26.922 2
 9 -6 0 -21.2141 34.3842 7
 -9 -6 0 24.2452 26.9917 6
 -9 6 0 -19.2652 36.7756 11
 -9 -6 0 68.9333 35.6153 10
 -9 -6 0 -6.40487 34.9315 7
 9 -6 0 11.67 30.9967 3
 -9 6 0 7.94362 42.198 4
 -9 6 0 41.6982 27.007 1
 9 6 0 33.3007 37.7789 5
 9 6 -1 14163.2 351.506 5
 9 6 1 14456.8 354.331 5
 -9 6 1 14740 350.849 4
 -9 6 -1 14501.8 347.904 4
 -9 -6 1 13880.9 295.456 2
 9 -6 -1 13614.7 299.728 3
 -9 -6 -1 13559.8 316.043 6
 9 -6 -1 13925.7 327.768 7
 9 -6 1 13807.1 327.033 7
 -9 -6 -1 13436.6 311.773 7
 -9 -6 1 13860.9 314.924 7
 -9 6 1 13895.6 296.272 1
 9 -6 1 13583 313.523 2
 9 -6 -1 14068.7 286.911 2
 -9 -6 -1 13304.8 308.466 2
 -9 6 -1 14511.9 327.24 11
 -9 -6 -1 13979.2 334.925 10
 -9 -6 1 14191.7 320.715 10
 -9 -6 1 13916.4 307.009 6
 -9 6 1 13931.6 347.797 9
 -9 6 -1 13831.3 346.278 9
 -9 6 -2 6613.27 223.341 4
 -9 6 2 6588.67 223.392 4
 -9 6 2 6741.75 208.688 1
 9 -6 -2 6579.11 191.529 3
 9 -6 2 6405.9 210.721 7
 9 -6 -2 6439.04 209.283 7
 9 -6 2 7215.42 203.983 12
 -9 -6 2 7076.56 209.027 7
 -9 -6 -2 7015.41 209.252 7
 9 6 -2 6442.81 226.459 5
 9 6 2 6609.93 230.649 5
 -9 6 -2 6823.84 220.399 11
 -9 -6 -2 6606.62 226.999 10
 -9 6 2 6724.37 229.294 9
 -9 6 -2 6763.43 230.151 9
 -9 -6 -2 6833.32 212.077 2
 9 -6 2 6860.66 216.461 2
 9 -6 -2 6805.8 168.382 2
 -9 -6 2 6689.24 199.276 6
 -9 -6 2 6719.18 201.096 10
 -9 6 -2 6781.5 202.158 10
 9 6 2 6767.28 230.469 10
 -9 -6 -3 6018.73 202.296 1
 9 -6 3 5788.88 196.372 12
 9 -6 3 5910.11 209.64 2
 9 -6 3 5855.01 196.905 7
 9 -6 -3 5853.39 194.8 7
 -9 -6 -3 5865.29 190.099 7
 -9 -6 3 5793.95 187.752 7
 -9 6 -3 5191.73 201.086 11
 9 6 3 6068.82 207.224 6
 -9 -6 3 5927.41 187.142 6
 -9 6 3 5491.28 203.601 1
 -9 6 3 5970.15 210.391 4
 -9 6 -3 5826.29 205.427 4
 9 6 3 4996.54 208.576 10
 -9 6 -3 5410.1 179.094 10
 -9 -6 3 6025.15 187.03 10
 -9 -6 -3 6273.51 209.653 2
 9 6 -3 6112.93 216.435 5
 9 6 3 6103.44 215.97 5
 -9 6 3 5834.64 210.697 9
 -9 6 -3 5495.02 207.34 9
 -9 -6 -4 14769.8 335.295 1
 9 -6 -4 14525.8 327.85 7
 9 -6 4 14423.8 331.123 7
 -9 -6 -4 15088.6 329.942 7
 -9 -6 4 14764.9 325.96 7
 9 -6 4 14860.4 359.342 12
 -9 6 4 14567.6 374.946 1
 -9 6 4 14605.8 357.181 9
 -9 6 -4 14914.4 360.258 9
 9 6 -4 14484.9 355.195 5
 9 6 4 14408.1 354.424 5
 9 6 4 15014.5 369.128 6
 9 6 -4 15062.1 353.184 4
 9 6 4 13949.5 343.686 4
 -9 6 -4 14599.3 349.479 4
 -9 6 4 14763.5 350.115 4
 9 6 4 15073.3 395.999 10
 -9 6 -4 14101.7 315.045 10
 9 -6 4 14989.1 369.63 2
 -9 -6 -4 14850.7 363.588 2
 9 -6 5 1045.79 78.5739 7
 9 -6 -5 1081.73 78.6709 7
 -9 -6 -5 1104.12 81.4587 7
 9 -6 5 1106.79 103.041 12
 -9 -6 -5 1142.42 103.562 2
 9 6 5 979.222 87.0263 4
 9 6 -5 943.696 84.0403 4
 -9 6 -5 987.34 85.408 4
 -9 6 5 927.208 86.5805 9
 -9 6 -5 1089.66 93.2201 9
 9 6 5 1067.6 113.513 10
 9 6 5 1022.69 98.6621 6
 -9 -6 -5 950.343 80.1322 1
 -9 6 -5 1020.27 88.7112 5
 -9 6 5 1196.85 95.6754 5
 9 6 -5 1059.55 90.1493 5
 9 6 6 4469.5 230.101 10
 -9 -6 -6 4133.64 192.945 2
 9 6 6 4124.64 200.865 6
 9 -6 6 3714.38 191.576 12
 9 6 7 4908.08 233.05 6
 9 -6 7 4825.2 234.472 12
 9 6 7 4624.76 247.988 10
 9 -6 8 67.9814 66.1125 12
 9 6 8 -15.7442 70.1113 10
 9 6 8 65.1499 61.2813 6
 -9 -7 0 -41.0115 45.8512 7
 -9 -7 0 13.2571 38.8326 6
 9 7 0 -44.051 56.0136 5
 -9 7 0 -14.1437 39.0601 11
 -9 -7 0 6.2582 37.0679 2
 9 -7 0 32.5707 42.9501 3
 9 7 0 5.73537 20.0351 3
 -9 7 0 -18.0151 45.8686 9
 -9 7 0 16.9107 42.4187 4
 -9 7 0 32.4281 30.8112 1
 -9 -7 0 6.97939 36.0597 10
 9 -7 -1 23004.9 442.806 3
 -9 7 1 23357.5 434.172 1
 -9 -7 1 23451 456.677 7
 -9 -7 -1 23285.5 455.006 7
 -9 -7 1 23195.4 434.669 2
 -9 7 -1 23832.3 468.453 11
 -9 7 1 23517.9 398.339 12
 -9 7 1 23345.8 499.068 9
 -9 7 -1 23317.8 497.953 9
 -9 -7 -1 23601.9 461.886 6
 -9 -7 1 23925.5 452.407 6
 -9 -7 1 24000.5 451.816 10
 -9 -7 -1 22949.4 469.56 10
 -9 -7 -1 23665.8 455.664 2
 9 7 -1 23723 497.354 5
 9 7 1 23217.3 494.582 5
 -9 7 -1 23672 489.374 4
 -9 7 1 23981.4 492.907 4
 -9 7 2 1937.18 122.096 4
 -9 7 -2 1876.21 121.51 4
 -9 -7 2 2033.95 110.844 6
 9 -7 2 1801.96 105.838 12
 -9 7 2 2033.4 114.05 1
 -9 -7 -2 1857.13 107.17 7
 -9 -7 2 1823.48 107.694 7
 -9 -7 -2 1806.79 121.069 10
 9 7 2 1737.49 121.887 5
 9 7 -2 1847.17 124.922 5
 -9 -7 2 1882.85 97.7609 2
 -9 7 -2 1991.69 105.5 10
 9 7 2 1959.26 124.379 10
 -9 -7 2 1796.13 101.955 10
 9 -7 -2 1678.21 84.103 2
 -9 -7 -2 2005.28 115.034 2
 -9 7 -2 2190.17 125.393 11
 -9 7 2 2126.29 132.457 9
 -9 7 -2 1954.49 128.394 9
 9 -7 3 75.8309 36.8234 2
 -9 -7 -3 95.2192 41.0254 2
 -9 7 -3 144.194 46.5873 9
 -9 7 3 152.914 50.9322 9
 -9 7 -3 99.0484 50.482 4
 -9 7 3 142.657 50.2653 4
 9 -7 3 164.295 45.2111 12
 -9 7 -3 155.185 51.6404 11
 -9 -7 3 124.854 34.6342 2
 9 7 3 226.435 58.8622 10
 -9 -7 3 132.989 41.9735 10
 -9 7 -3 97.4204 38.7962 10
 9 -7 -3 156.981 45.7239 7
 -9 -7 3 162.161 41.7529 7
 -9 -7 -3 176.067 45.8348 7
 9 -7 3 182.836 46.1194 7
 9 7 -3 253.109 57.0599 5
 9 7 3 157.791 58.8239 5
 -9 -7 3 60.0196 39.9569 6
 -9 7 3 116.785 44.9341 1
 -9 -7 -3 48.74 42.5932 1
 -9 -7 -4 7278.77 235.32 1
 9 -7 -4 7270.09 224.535 7
 9 -7 4 7468.82 230.435 7
 -9 7 4 7489.72 252.937 9
 -9 7 -4 7157.34 248.003 9
 -9 -7 -4 7312.58 222.24 7
 -9 -7 4 7043.06 216.696 7
 9 -7 4 7660.29 256.054 2
 9 7 4 7076.61 246.764 6
 -9 -7 -4 7409.02 249.514 2
 -9 7 -4 7267.85 238.808 4
 -9 7 4 7304.62 241.624 4
 9 -7 4 7578.24 254.206 12
 -9 7 4 7359.8 260.527 1
 9 7 4 7512.61 249.908 5
 9 7 -4 7062.73 241.713 5
 9 7 4 7413.4 277.767 10
 -9 -7 -5 744.99 71.6956 7
 9 7 5 1017.61 105.247 6
 9 7 -5 672.876 77.769 5
 -9 -7 -5 858.286 85.1014 1
 -9 7 -5 639.52 79.3221 9
 -9 7 5 793.635 84.4801 9
 9 -7 5 923.453 97.7652 12
 9 -7 -5 856.313 76.4968 7
 9 -7 5 710.683 70.8605 7
 9 7 5 559.268 94.8121 10
 -9 -7 -5 653.342 81.5325 2
 -9 7 -5 804.562 81.0937 4
 9 7 5 828.491 83.0972 4
 9 7 -5 902.556 83.3939 4
 -9 -7 -6 3746.54 188.523 2
 9 7 6 3159.98 184.723 6
 9 -7 6 3673.9 195.832 12
 9 7 6 3592.98 212.379 10
 9 7 7 6178.77 267.039 6
 9 -7 7 5924.98 265.714 12
 9 7 7 5810.96 286.869 10
 -9 -7 -7 6483.52 257.372 2
 9 -7 8 97.9079 77.256 12
 9 7 8 65.392 76.8858 10
 9 7 8 13.201 64.1913 6
 9 -8 0 -8.13386 34.7995 9
 -9 8 0 7.74707 40.026 11
 9 -8 0 -28.7504 43.0332 3
 -9 -8 0 42.9725 39.0609 10
 9 8 0 56.5335 49.3715 5
 -9 -8 0 13.7506 33.9656 2
 -9 8 0 -9.94288 45.1196 9
 -9 -8 0 -7.25704 36.4072 6
 -9 -8 0 22.1096 37.5292 7
 -9 8 1 18624.5 379.596 1
 -9 -8 1 19307.9 398.129 6
 -9 -8 -1 18498.2 400.65 6
 -9 -8 -1 18100.2 392.983 7
 -9 -8 1 18230 394.522 7
 -9 8 1 18300.5 440.942 9
 -9 8 -1 18196.1 440.8 9
 -9 8 -1 17155.2 397.53 11
 -9 8 1 18087.9 345.268 12
 9 8 -1 18595.6 435.789 5
 9 8 1 18163 431.392 5
 -9 -8 -1 18377.6 393.027 2
 -9 -8 1 18316.6 379.534 2
 -9 -8 -1 18140.1 403.993 10
 -9 -8 1 17919.6 376.026 10
 9 -8 -1 17424.3 381.194 3
 9 -8 -1 17848.7 405.958 9
 9 -8 1 18383.7 410.788 9
 -9 -8 2 4388.18 172.382 6
 -9 -8 -2 4640.95 177.634 7
 -9 -8 2 5046.25 183.99 7
 -9 8 2 5026.38 188.653 1
 9 8 -2 4716.49 201.203 5
 9 8 2 4496.15 198.072 5
 -9 8 -2 4543.21 193.487 4
 -9 8 2 4693.61 197.689 4
 -9 8 -2 4692.81 162.953 10
 9 8 2 4550.6 192.637 10
 -9 -8 2 4767.82 164.28 10
 -9 -8 2 4802.11 166.937 2
 -9 8 -2 4975.02 196.896 11
 -9 8 2 4400.19 204.296 9
 -9 8 -2 4320.69 198.424 9
 -9 -8 -2 4308.22 179.503 6
 -9 -8 -2 4682.1 183.3 2
 -9 -8 -3 2457.76 138.24 2
 -9 -8 -3 2418.3 130.132 7
 -9 -8 3 2796.34 139.894 7
 9 8 -3 2499.2 150.857 5
 9 8 3 2672.19 157.914 5
 -9 8 -3 2639.94 145.401 4
 -9 8 3 2420.9 142.397 4
 -9 8 -3 2902.18 154.325 11
 -9 -8 3 2418.85 133.122 6
 9 -8 3 2563.65 141.231 12
 -9 8 3 2613.55 153.124 1
 -9 -8 -3 2352.07 142.248 1
 -9 8 3 2729.2 161.785 9
 -9 8 -3 2314.02 149.326 9
 -9 -8 3 2641.49 121.668 2
 9 8 3 2397.25 150.004 10
 -9 -8 -4 9347.99 289.569 2
 9 8 -4 9075.8 285.237 5
 9 8 4 9412.05 289.9 5
 9 -8 4 9384.48 292.387 12
 -9 8 4 9633.78 308.85 1
 -9 -8 -4 8888.84 279.868 1
 -9 8 4 9089.53 293.27 9
 -9 8 -4 9702.69 302.51 9
 -9 8 -4 9147.72 280.091 4
 -9 8 4 9240.22 283.655 4
 9 -8 4 9440.51 274.08 7
 9 -8 -4 9076.78 266.913 7
 -9 -8 -4 9470.24 260.698 7
 -9 -8 4 9648.03 262.208 7
 9 8 4 9015.58 315.062 10
 -9 -8 -5 1195.14 109.591 2
 9 -8 5 1158.93 111.733 12
 9 8 -5 1123.78 98.7058 4
 9 8 5 1164.72 99.2826 4
 -9 8 5 1087.57 100.65 9
 9 8 5 965.299 116.58 10
 -9 8 -5 1342.65 109.604 9
 -9 -8 -5 1157.04 100.122 1
 9 8 -5 961.145 91.7287 5
 9 -8 5 1160.76 90.5299 7
 9 -8 -5 1177.24 91.5203 7
 -9 -8 -5 1151.73 88.5087 7
 9 8 5 1155.83 110.929 6
 9 8 6 4350.14 216.226 6
 9 -8 6 3552.48 199.277 12
 -9 -8 -6 3986.23 195.636 2
 9 8 6 3858.65 226.74 10
 9 -8 7 3845.04 218.584 12
 -9 -8 -7 3829.25 198.779 2
 9 8 7 4017.22 217.351 6
 9 8 8 -16.9067 72.3329 10
 9 -8 8 28.5525 70.5278 12
 9 8 8 13.306 67.7576 6
 9 -9 0 9.38839 36.6676 8
 -9 -9 0 -22.6682 37.3291 2
 9 -9 0 39.3265 46.0782 3
 -9 9 0 11.0392 50.0949 9
 -9 -9 0 86.9547 44.7403 6
 -9 -9 0 7.89188 38.988 7
 -9 9 0 42.1303 44.152 11
 9 -9 0 26.3785 37.6193 9
 -9 -9 0 -7.28416 37.0932 10
 9 -9 -1 15878.6 363.481 3
 9 -9 1 15798.4 393.208 8
 9 -9 -1 14759.8 382.174 8
 -9 -9 1 15433.8 365.288 7
 -9 -9 -1 15159.1 361.745 7
 9 -9 -1 15900.1 383.633 9
 9 -9 1 15979.5 384.339 9
 9 -9 1 15576.7 371.817 3
 -9 9 1 15661.6 322.392 12
 -9 9 1 15472.2 348.219 1
 -9 -9 -1 14833 364.872 6
 -9 -9 1 15056.5 360.971 6
 -9 -9 1 15565.9 340.262 10
 -9 9 -1 14375.8 367.595 11
 -9 -9 -1 15148.6 361.492 2
 -9 -9 1 14738.7 347.167 2
 -9 9 1 14769.5 407.601 9
 -9 9 -1 14841 410.863 9
 -9 -9 -2 5550.6 204.23 7
 -9 -9 2 5533.25 205.484 7
 -9 -9 2 5923.9 211.078 6
 9 9 2 5165.2 212.166 10
 9 9 -2 5585.17 229.793 5
 9 9 2 5795.29 234.33 5
 -9 -9 -2 5690.8 214.541 6
 -9 -9 2 5705.04 196.352 2
 -9 9 2 5144.25 231.319 9
 -9 9 -2 5467.03 236.357 9
 -9 9 2 5283.51 206.019 1
 -9 9 -2 5335.97 213.245 11
 -9 -9 -2 5408.18 205.958 2
 9 -9 -2 5547.95 210.327 9
 9 -9 2 5370.64 208.713 9
 -9 -9 -3 316.435 58.4688 7
 -9 -9 3 326.849 56.5542 7
 -9 -9 3 289.299 63.2521 6
 9 9 -3 306.368 73.8187 5
 9 9 3 258.575 67.3603 5
 -9 -9 -3 313.946 60.2648 2
 -9 -9 3 292.742 53.0421 2
 -9 9 -3 252.081 59.4544 4
 -9 9 3 355.181 69.2131 4
 -9 -9 -3 182.381 57.4449 1
 -9 9 3 201.552 62.2525 1
 -9 9 3 358.112 74.6988 9
 -9 9 -3 260.616 72.9206 9
 9 9 3 339.66 74.7425 10
 -9 -9 -4 7570.55 234.671 7
 -9 -9 4 7524.13 234.091 7
 9 9 -4 7385.03 262.369 5
 9 9 4 7058.85 256.871 5
 -9 9 -4 7035.79 267.631 9
 -9 9 4 7171.83 269.046 9
 -9 -9 4 7377.28 215.828 2
 9 -9 -4 7027.75 240.833 7
 9 -9 4 7337.93 247.803 7
 9 -9 4 7286.38 262.935 12
 9 9 4 7190.06 281.402 10
 -9 9 4 7270.72 255.738 4
 -9 9 -4 6936.7 246.287 4
 -9 -9 -4 7320.03 261.794 1
 -9 -9 -4 7318.4 259.782 2
 -9 -9 -5 433.403 75.0161 2
 9 -9 5 429.11 67.7799 7
 9 -9 -5 424.663 61.5951 7
 -9 -9 -5 382.226 68.6455 1
 9 9 5 370.57 85.073 10
 -9 9 -5 510.413 78.3804 9
 9 -9 5 332.757 76.4286 12
 -9 -9 -6 1714.72 123.158 1
 -9 -9 -6 1632.78 132.308 2
 9 9 6 1975.17 168.121 10
 9 -9 6 1775.63 149.087 12
 -9 -9 -7 5072.21 228.336 2
 9 -9 7 4624.57 243.4 12
 9 9 7 4450.96 264.321 10
 -9 -10 0 49.7674 54.2079 2
 -9 10 0 -12.0429 72.1028 9
 9 -10 0 -34.3637 49.7671 3
 9 -10 0 -10.2573 40.0614 8
 -9 10 0 -82.2054 51.077 11
 9 -10 0 -28.4032 43.7525 9
 -9 -10 0 8.5602 49.0224 6
 9 -10 -1 4514.44 189.295 3
 -9 -10 1 5210.95 200.97 7
 -9 -10 -1 4794.84 193.457 7
 9 -10 -1 5020.55 207.398 9
 9 -10 1 4517.47 198.659 9
 9 -10 1 4837.85 200.913 3
 -9 -10 -1 4383.88 189.833 6
 -9 -10 1 4794.32 195.82 6
 -9 10 -1 4406.96 224.45 9
 -9 10 1 4352.88 222.52 9
 9 -10 -1 4672.12 208.915 8
 9 -10 1 4842.78 211.901 8
 -9 -10 -1 5234.98 204.222 2
 -9 -10 1 4501.72 182.796 2
 -9 10 -1 4912.81 206.015 11
 -9 10 1 4548.19 165.248 12
 -9 -10 -2 4533.48 197.599 2
 9 -10 -2 4887.5 205.196 9
 9 -10 2 4905.36 205.636 9
 -9 -10 2 4771.51 196.125 6
 9 -10 2 5333.06 222.851 8
 9 -10 -2 4754.78 211.645 8
 9 10 2 4991.52 211.84 10
 -9 10 -2 4829.25 231.336 9
 -9 10 2 4853.55 233.302 9
 9 10 2 4909.69 172.681 3
 -9 -10 2 5335.31 204.682 7
 -9 -10 -2 5094.07 199.315 7
 -9 -10 2 5266.47 195.104 2
 -9 -10 -2 4825.69 223.325 1
 -9 10 2 4757.87 199.931 1
 9 10 3 4090.68 200.455 10
 -9 10 3 3615.59 197.796 9
 -9 10 -3 3992.99 207.481 9
 -9 10 3 3532.84 184.766 1
 -9 -10 -3 3600.51 193.237 1
 -9 -10 -3 3781.28 181.836 2
 9 10 4 10804.4 355.131 10
 -9 -10 -4 11268.2 335.029 2
 -9 10 4 11094.4 349.811 9
 -9 10 -4 10324.6 341.769 9
 -9 -10 -4 10908.4 340.319 1
 -9 -10 -5 430.521 77.1349 2
 -9 -10 -5 488.267 83.3317 1
 9 10 5 508.422 93.887 10
 9 -10 5 587.459 75.9056 7
 9 -10 -5 377.548 63.0052 7
 9 10 6 2182.3 181.914 10
 -9 -10 -6 2130.76 153.498 2
 9 -10 6 1857 159.003 12
 -9 -10 -6 2074.86 144.543 1
 -9 -10 -7 3059.59 182.903 2
 9 10 7 3384.24 228.147 10
 9 -10 7 3115.88 203.506 12
 -9 -11 0 45.2639 43.303 2
 -9 11 0 14.7071 37.4467 12
 9 -11 0 22.3396 45.7542 8
 -9 11 0 -13.1201 48.6126 9
 -9 -11 1 6977.31 242.97 2
 -9 -11 -1 7478.31 257.776 2
 -9 11 1 7193.8 295.994 9
 -9 11 -1 7667.7 303.026 9
 9 -11 -1 7327.56 275.582 8
 9 -11 1 7396.5 277.262 8
 -9 11 1 7693.39 227.436 12
 9 11 2 4425.6 202.471 10
 9 -11 -2 4101.02 202.614 8
 9 -11 2 4452.96 209.928 8
 9 11 2 4361.01 166.015 3
 -9 -11 2 4608.04 189.248 2
 -9 -11 -2 4614.61 202.881 2
 -9 11 2 3847.49 217.527 9
 -9 11 -2 4154.22 223.959 9
 -9 -11 -2 3848.99 211.674 1
 -9 -11 -3 1384.9 129.869 1
 9 11 3 1345.99 104.333 3
 -9 11 3 1310.46 129.894 9
 -9 11 -3 1169.35 123.456 9
 9 11 3 1475.98 127 10
 -9 -11 -3 1444.97 119.467 2
 -9 -11 -4 8915.83 301.812 2
 9 11 4 8472.41 317.358 10
 -9 -11 -4 8270.9 305.108 1
 -9 -11 -5 1105.72 117.263 1
 -9 -11 -5 967.66 106.164 2
 9 11 5 1220.3 142.418 10
 9 -11 -5 1227.6 107.033 7
 9 -11 5 1019.79 100.83 7
 -9 -11 -6 2628.93 169.162 1
 9 11 6 2764 202.948 10
 -9 -11 -6 2446.59 163.869 2
 9 11 7 2712.35 221.217 10
 -9 -11 -7 3133.9 185.261 2
 9 -12 0 -36.2666 54.8582 8
 -9 12 0 -14.2807 52.9129 9
 -9 -12 0 -9.84727 41.2437 2
 9 -12 1 4687.09 226.982 8
 9 -12 -1 4310.68 218.077 8
 -9 12 1 4914 250.837 9
 -9 12 -1 4352.13 238.498 9
 -9 -12 1 4376.21 197.718 2
 -9 -12 -1 4523.64 204.408 2
 9 12 -1 4632.26 178.44 12
 -9 12 1 4660.44 182.006 12
 9 -12 -2 1897.99 144.349 8
 9 -12 2 1756.41 138.861 8
 9 12 2 1535.87 124.843 10
 -9 -12 -2 1788.49 135.276 2
 -9 -12 -2 2148.31 164.176 1
 9 12 3 913.918 92.5652 3
 9 -12 -3 1097.96 111.111 8
 9 -12 3 982.81 109.649 8
 9 12 3 916.181 107.35 10
 -9 -12 -3 692.97 104.024 1
 -9 -12 -3 1027.26 108.953 2
 9 12 4 12288 388.977 10
 9 12 4 11482.9 340.67 3
 -9 -12 -4 11765.3 363.203 2
 -9 -12 -4 11385.5 382.301 1
 9 12 5 612.397 91.1765 3
 9 12 5 872.624 122.787 10
 -9 -12 -5 580.634 97.9636 1
 -9 -12 -5 823.053 106.067 2
 9 -12 -5 656.315 91.617 7
 9 -12 5 923.676 99.2439 7
 9 12 6 1401.59 135.451 3
 9 12 6 1331.4 150.469 10
 -9 -12 -6 1644.08 138.624 2
 -9 -12 -6 1205.24 128.979 1
 -9 -12 -7 1096.88 119.331 2
 9 -13 0 -13.0477 56.9743 8
 -9 -13 0 53.2838 48.3596 2
 -9 -13 1 6858.81 259.983 2
 -9 -13 -1 6983.43 267.415 2
 -9 -13 -1 6496.17 297.764 1
 9 -13 -1 6572.55 281.515 8
 9 -13 1 6635.51 282.174 8
 -9 -13 -2 1550.41 151.477 1
 9 -13 -2 1878.62 149.504 8
 9 -13 2 1789.51 150.167 8
 -9 -13 -2 1836.35 137.07 2
 9 13 2 1714.38 132.303 10
 9 13 3 667.256 98.2729 10
 9 -13 -3 582.745 88.2075 8
 9 -13 3 665.759 97.1033 8
 9 13 3 427.526 73.0969 3
 -9 -13 -3 560.092 101.325 1
 -9 -13 -3 510.899 84.4825 2
 9 13 4 5898.01 272.762 10
 -9 -13 -4 6468.34 268.576 2
 -9 -13 -4 6269.72 287.901 1
 9 13 4 5934.68 243.132 3
 -9 -13 -5 900.328 125.037 1
 9 13 5 1003.54 130.004 10
 -9 -13 -5 809.365 108.204 2
 9 13 5 1097.06 118.436 3
 9 13 6 1489.38 162.813 10
 9 13 6 1500.29 142.979 3
 -9 -13 -6 1705.37 143.289 2
 -9 -13 -6 1405.49 138.186 1
 9 -14 0 42.0693 54.772 8
 -9 -14 0 68.962 56.7847 2
 9 -14 -1 3298.82 209.662 8
 9 -14 1 4076.68 226.932 8
 -9 -14 1 3784.15 199.176 2
 -9 -14 -1 3354.07 191.497 2
 -9 -14 -1 3871.66 239.203 1
 9 -14 -2 2802.95 186.438 8
 9 -14 2 2355.89 173.815 8
 -9 -14 2 2596.88 166.964 2
 -9 -14 -2 2138.14 157.023 2
 -9 -14 -2 2378.25 190.034 1
 9 -14 3 2155.97 165.197 8
 9 -14 -3 1586.03 144.919 8
 -9 -14 -3 1851.72 151.16 2
 -9 -14 -3 1874.46 169.028 1
 9 14 3 1938.65 152.962 10
 -9 -14 -4 4968.21 261.393 1
 -9 -14 -4 4753.52 235.792 2
 9 14 4 4940.61 247.257 10
 9 14 4 4618.01 220.43 3
 -9 -14 -5 317.55 80.0806 2
 9 14 5 430.955 96.3206 10
 -9 -14 -5 235.385 88.161 1
 9 14 5 316.058 80.2385 3
 -9 -15 0 24.6656 56.9918 2
 9 -15 0 29.8179 59.6661 8
 -9 -15 0 -85.8738 76.4801 1
 9 -15 -1 5215.52 267.934 8
 9 -15 1 5678.38 278.901 8
 -9 -15 -1 5892.77 304.952 1
 -9 -15 -1 6012.81 264.495 2
 -9 -15 1 6101.77 262.201 2
 9 -15 -2 2032.42 163.394 8
 9 -15 2 1901.21 162.083 8
 -9 -15 2 1872.44 148.246 2
 -9 -15 -2 1746.12 146.627 2
 -9 -15 -2 1956.49 178.152 1
 9 -15 -3 111.816 61.0481 8
 9 -15 3 113.319 66.6316 8
 -9 -15 -3 193.407 67.577 2
 -9 -15 -3 64.8372 67.9036 1
 9 15 4 2125.12 169.084 10
 9 15 4 2010.19 148.071 3
 -9 -15 -4 1754.69 167.805 1
 -9 -15 -4 1863.06 156.023 2
 9 -16 0 -47.2423 76.5706 8
 -9 -16 0 18.0781 80.5029 1
 -9 -16 0 -13.1053 58.3588 2
 -9 -16 -1 3705.66 248.563 1
 9 -16 -1 3591.38 231.099 8
 9 -16 1 4310.09 247.558 8
 -9 -16 -1 3681.48 215.491 2
 -9 -16 1 4104.18 219.947 2
 -9 -16 -2 2032.64 183.934 1
 9 -16 -2 2260.82 179.402 8
 9 -16 2 1847.77 166.217 8
 -9 -16 2 2520.9 175.477 2
 -9 -16 -2 2459.01 175.692 2
 9 -16 -3 643.99 110.313 8
 9 -16 3 727.539 110.385 8
 -9 -16 3 889.247 109.826 2
 10 0 0 410.293 62.4866 4
 -10 0 0 336.217 57.7466 10
 -10 0 0 248.098 51.9371 5
 10 0 0 460.318 42.4116 6
 10 0 0 324.8 47.1559 7
 10 0 0 272.273 39.909 2
 10 0 0 382.076 31.7353 12
 10 0 -1 10115.1 268.181 4
 -10 0 1 9963.55 272.391 5
 -10 0 -1 9997.29 272.394 5
 10 0 1 10026.8 266.866 4
 10 0 1 10493 245.03 2
 10 0 -1 10220.7 217.437 2
 -10 0 -1 9682.16 269.639 10
 10 0 1 10447.3 223.546 6
 10 0 1 10153.6 250.449 7
 10 0 -1 9894.73 247.877 7
 -10 0 -2 15.1114 37.9071 10
 -10 0 2 29.1172 37.6108 5
 -10 0 -2 36.309 38.0526 5
 10 0 2 46.335 32.7823 7
 10 0 -2 51.5312 33.545 7
 -10 0 2 62.9837 20.7312 11
 10 0 -2 40.9735 40.8871 4
 10 0 2 -13.5759 36.5443 4
 -10 0 2 -18.7809 28.9319 9
 -10 0 -2 25.2134 27.5263 9
 10 0 2 23.9506 29.5823 2
 -10 0 -3 31495.5 596.064 10
 10 0 3 32790.1 566.359 11
 10 0 3 31710.5 542.325 7
 10 0 -3 33267.8 545.554 7
 -10 0 3 32409.9 562.985 8
 -10 0 -3 31852.1 563.265 8
 10 0 3 32849.9 556.768 6
 -10 0 3 33030.8 560.04 9
 -10 0 -3 32570.2 560.005 9
 10 0 3 32039.5 566.704 2
 10 0 4 1233.21 96.2374 11
 -10 0 4 1346.18 87.6114 9
 -10 0 -4 1288.39 86.2066 9
 -10 0 -4 1227.2 87.9834 8
 -10 0 4 1228.94 86.5754 8
 -10 0 -4 1069.21 94.5203 10
 10 0 4 1133.91 88.6989 2
 10 0 4 1085.38 87.4309 6
 10 0 5 2256.24 141.409 11
 -10 0 -5 2340.65 113.515 9
 10 0 5 2291.88 135.383 6
 -10 0 -5 2190.31 113.731 8
 10 0 5 2316.36 130.119 2
 10 0 6 641.313 84.6993 6
 10 0 6 629.024 88.1223 10
 10 0 6 728.264 93.389 11
 10 0 7 2723.89 173.173 6
 10 0 7 3101.27 182.182 10
 10 0 7 3099.94 189.51 11
 10 0 8 -27.5662 81.6406 11
 10 0 8 60.168 66.4677 10
 10 0 8 105.499 65.1508 6
 10 0 9 1221.41 144.153 11
 10 0 9 881.079 116.227 6
 10 1 0 46610.1 765.497 4
 -10 1 0 49318.9 765.05 8
 -10 -1 0 49075.1 753.419 7
 10 1 0 46137.3 733.246 7
 10 -1 0 47020.5 737.618 7
 10 -1 0 48525.5 707.095 2
 -10 1 0 48371.9 778.845 5
 10 1 0 47010.6 705.261 2
 -10 1 0 48872.6 755.396 9
 -10 -1 0 47331.6 768.93 10
 -10 1 0 49764.3 778.318 10
 10 -1 0 47600.5 640.379 12
 10 -1 0 47795.4 662.796 6
 -10 1 1 135.092 29.9683 11
 10 1 1 110.027 35.0618 7
 10 1 -1 132.463 35.5885 7
 10 -1 1 129.88 36.4796 7
 10 -1 -1 82.0886 33.6033 7
 -10 -1 -1 76.4502 35.6489 7
 -10 -1 1 82.5363 34.6503 7
 10 -1 -1 77.5959 24.9322 2
 10 1 1 118.405 34.5637 2
 -10 1 1 127.866 37.6548 8
 -10 1 -1 127.887 39.8888 8
 10 1 1 83.8593 42.3023 4
 10 1 -1 126.2 42.88 4
 -10 1 1 125.821 44.331 5
 -10 1 -1 133.115 45.2274 5
 10 1 1 110.982 34.1902 11
 10 -1 1 76.4343 25.5989 12
 10 1 -1 118.608 13.1936 12
 -10 -1 1 114.583 46.4003 10
 -10 1 1 147.832 39.7124 9
 -10 1 -1 154.668 40.6052 9
 -10 1 -1 35.9171 41.1576 10
 -10 -1 -1 133.025 44.2655 10
 -10 -1 1 86.575 26.223 2
 10 -1 1 90.3095 30.4496 2
 10 1 1 143.046 34.2807 6
 10 -1 1 126.419 28.27 6
 10 1 2 12057.3 301.133 4
 10 1 -2 12134.4 301.989 4
 -10 1 2 12334.8 297.843 8
 -10 1 -2 12744.1 301.71 8
 -10 -1 -2 12376.1 292.519 7
 -10 -1 2 12454 291.702 7
 -10 1 2 12334.5 228.16 11
 10 -1 2 11823.4 279.538 7
 10 -1 -2 12558.5 283.861 7
 -10 -1 2 12415.9 241.146 2
 -10 -1 -2 12110.4 293.983 2
 10 -1 2 12667.4 288.643 2
 -10 1 2 12401.1 293.684 9
 -10 1 -2 11943.4 290.578 9
 -10 1 -2 12711.5 313.515 10
 -10 1 -2 11859 305.151 5
 -10 1 2 12110.6 306.753 5
 -10 -1 2 12130.2 226.809 6
 10 -1 -2 12077.7 226.598 2
 10 1 2 12107.8 284.245 2
 -10 -1 -2 12140.2 314.635 10
 10 -1 3 204.278 43.31 6
 10 1 3 177.281 42.5145 6
 10 -1 3 190.433 45.2744 11
 10 1 3 166.605 44.8093 11
 -10 1 -3 153.056 48.0927 5
 -10 1 3 138.96 48.2594 5
 -10 1 -3 187.76 44.9196 9
 -10 1 3 140.822 43.7016 9
 10 -1 3 121.671 40.5147 2
 -10 1 3 161.691 47.1076 8
 -10 1 -3 156.078 42.7776 8
 -10 1 -3 140.657 47.3185 10
 -10 -1 -3 115.217 50.8567 10
 10 1 -3 123.888 48.1233 4
 10 1 3 157.063 47.7477 4
 10 1 3 167.771 46.5565 2
 10 -1 3 174.107 40.2737 7
 10 -1 -3 205.206 41.9888 7
 -10 1 -4 8.30373 40.3762 10
 -10 -1 -4 44.6472 41.2643 10
 10 1 4 -7.40492 32.9745 2
 10 -1 4 7.26366 33.5665 6
 10 1 4 -7.76599 36.5231 11
 10 -1 4 15.983 35.5865 11
 10 -1 -4 -5.53354 28.1783 7
 10 -1 4 5.64106 26.9832 7
 -10 1 -4 12.7963 34.4444 9
 -10 1 4 31.4827 36.8876 9
 -10 -1 4 31.6936 33.6724 8
 -10 -1 -4 -6.44888 30.8473 8
 -10 1 4 -6.64739 36.7158 8
 -10 1 -4 -6.73851 35.3091 8
 10 -1 4 37.4385 38.686 2
 -10 -1 4 18.2101 32.678 9
 -10 -1 -4 12.3604 29.0651 9
 10 1 4 7.54347 34.8596 6
 10 1 5 58.9738 65.3739 10
 -10 1 -5 35.6604 42.6468 10
 -10 -1 -5 25.0255 33.6847 8
 -10 1 -5 130.987 40.447 8
 10 -1 5 9.33525 57.0704 11
 10 1 5 45.9816 60.6368 11
 -10 -1 -5 72.3202 35.31 9
 -10 1 -5 12.5041 32.7638 9
 10 -1 5 17.2358 34.4927 6
 -10 1 5 117.865 62.348 1
 10 -1 5 16.4175 37.2536 2
 10 1 5 56.5436 39.9084 2
 10 1 5 35.4293 37.898 6
 10 -1 6 8050.37 289.521 11
 10 1 6 8498.09 294.582 11
 10 1 6 8572.4 289.147 6
 10 1 6 8924.87 304.847 10
 10 -1 6 8619.32 287.816 6
 10 1 7 47.5261 58.7071 10
 10 1 7 111.293 62.0464 11
 10 -1 7 24.619 59.8635 11
 10 -1 7 128.511 54.9543 6
 10 1 7 141.178 59.0319 6
 10 1 8 16958.6 488.398 11
 10 1 8 16698.5 475.771 6
 10 1 8 16170.5 464.616 10
 10 -1 8 16645.5 483.099 11
 10 -1 8 17189.3 481.826 6
 10 -1 9 -57.8827 69.2181 6
 10 1 9 28.7553 60.2174 6
 10 -1 9 -43.5243 83.0835 12
 10 1 9 45.3872 74.7408 11
 10 -1 9 -15.0654 78.9408 11
 10 1 9 26.7902 70.1888 10
 -10 2 0 180.483 43.3289 9
 10 2 0 215.758 51.4403 4
 -10 2 0 165.233 46.1369 4
 -10 2 0 98.9225 37.5758 8
 -10 -2 0 196.349 49.2247 10
 10 -2 0 84.0611 29.7427 2
 10 -2 0 186.096 28.182 12
 -10 2 0 167.532 36.8435 11
 10 -2 0 137.348 25.908 6
 -10 -2 0 181.229 39.7702 7
 10 -2 0 157.8 40.7502 7
 -10 2 0 82.7992 42.6376 5
 -10 2 1 8607.42 198.38 11
 10 2 1 8586.51 221.61 2
 -10 2 1 8181.96 234.326 9
 -10 2 -1 8420.16 236.617 9
 10 -2 1 8818.53 190.986 12
 -10 2 1 8928.6 248.957 8
 -10 2 -1 9123.04 252.336 8
 -10 -2 1 8332.38 193.64 6
 10 -2 -1 8427.28 183.869 3
 10 -2 1 8470.29 229.234 7
 10 -2 -1 8430.82 228.089 7
 10 2 1 8356.69 195.816 11
 -10 2 -1 8447.5 245.429 10
 -10 -2 -1 8483.59 251.726 10
 -10 -2 1 8619.81 246.394 10
 10 -2 1 8396.57 190.107 6
 -10 2 1 8874.15 254.935 5
 -10 2 -1 8814.1 255.352 5
 -10 -2 -1 8763.51 234.902 7
 -10 -2 1 8448.94 230.712 7
 -10 2 1 8641.65 248.838 4
 -10 2 -1 8453.43 245.836 4
 10 2 1 8507.08 246.558 4
 10 2 -1 8647.49 248.763 4
 -10 -2 -1 8304.21 223.89 2
 -10 -2 1 8370.25 200.315 2
 10 -2 1 8726.55 221.532 2
 10 -2 -1 8234.04 191.283 2
 10 -2 2 495.776 51.2027 12
 -10 2 2 537.567 46.8222 11
 -10 2 2 520.593 61.966 9
 -10 2 -2 569.039 61.6004 9
 -10 2 2 484.431 64.6626 4
 -10 2 -2 512.548 64.2536 4
 10 -2 -2 505.431 39.6457 3
 10 2 2 516.882 65.4196 4
 10 2 -2 577.148 69.2682 4
 10 2 2 453.946 55.985 2
 -10 2 2 552.113 64.8064 8
 -10 2 -2 355.51 53.7394 8
 -10 -2 -2 554.619 61.0789 7
 10 -2 2 546.227 59.0775 7
 10 -2 -2 478.725 56.3509 7
 -10 -2 2 481.468 58.0898 7
 10 2 2 524.38 58.145 6
 -10 -2 -2 479.156 68.9402 10
 -10 2 -2 494.862 65.3896 10
 -10 -2 2 520.6 45.1123 2
 -10 -2 2 467.373 43.1617 6
 -10 2 -2 556.993 68.5659 5
 -10 2 2 640.99 71.7812 5
 10 -2 2 425.67 52.5656 2
 10 -2 -2 518.524 40.4669 2
 -10 -2 -2 362.854 53.7541 2
 -10 2 -3 19775.1 406.316 9
 -10 2 3 20995.2 413.617 9
 10 2 3 20709.8 404.983 11
 -10 2 3 20268.4 416.483 8
 -10 2 -3 20665.1 420.856 8
 -10 -2 -3 19897.2 399.629 7
 -10 -2 3 20102.1 400.67 7
 -10 2 3 20494.9 340.672 11
 10 -2 3 20213.9 419.396 11
 10 -2 3 20759.6 397.692 7
 10 -2 -3 20625.6 393.636 7
 -10 -2 -3 19781.1 424.039 2
 -10 -2 3 20353.6 340.403 6
 10 2 3 19295.4 402.385 6
 -10 -2 -3 20357 444.521 10
 -10 2 -3 19780.4 424.491 10
 10 2 3 20047 411.722 2
 10 2 3 20022.9 417.578 4
 10 2 -3 19925.7 417.532 4
 10 -2 3 20194.9 391.782 6
 -10 -2 -3 19894.2 345.715 1
 10 -2 3 20377.8 415.122 2
 -10 2 3 20100.7 424.304 5
 -10 2 -3 19812.2 423.347 5
 -10 2 4 330.885 56.8086 5
 -10 2 -4 234.139 50.0155 5
 10 2 4 370.308 56.2765 4
 10 2 -4 193.683 50.2878 4
 -10 2 4 290.786 49.7579 9
 -10 2 -4 300.727 48.2394 9
 -10 2 4 270.57 52.2238 8
 -10 2 -4 302.082 54.2845 8
 10 2 4 323.239 57.5203 11
 10 2 4 285.206 54.9385 2
 10 2 4 268.873 64.8592 10
 10 2 4 354.192 56.3566 6
 -10 -2 -4 194.697 57.9161 10
 -10 2 -4 264.144 59.8163 10
 -10 2 4 231.547 52.2841 1
 10 -2 4 267.047 46.3065 7
 10 -2 -4 250.196 44.2608 7
 10 -2 4 306.872 60.6899 11
 10 -2 4 328.435 58.2445 2
 -10 -2 -5 16627.3 352.288 8
 10 -2 -5 17443.8 336.784 7
 10 -2 5 16139.6 332.648 7
 10 -2 5 16012.7 406.948 11
 10 -2 5 16227 388.967 2
 10 2 5 16962.9 409.205 11
 -10 2 5 16294.7 404.103 1
 10 2 5 16778 428.424 10
 -10 2 -5 16393.4 361.252 8
 -10 2 -5 16469.7 357.045 9
 -10 -2 -5 16718.2 346.827 9
 -10 2 -5 16696.1 394.931 10
 10 2 5 16636.2 386.559 2
 10 2 5 16426.6 401.675 6
 10 2 6 -20.8297 39.6462 6
 10 -2 6 -10.9698 55.0336 11
 10 2 6 -11.4081 51.7684 10
 10 2 6 32.2356 55.5162 11
 10 2 7 1325.22 130.278 11
 10 2 7 1434.23 129.399 6
 10 -2 7 1244.12 124.857 11
 10 -2 7 1411.84 128.222 12
 10 2 7 1202.53 125.221 10
 10 -2 8 83.3417 73.7985 11
 10 2 8 181.943 82.0012 11
 10 2 8 185.204 70.2855 6
 10 2 8 216.168 80.0341 10
 10 -2 8 39.5866 56.4695 6
 10 -2 8 26.4846 74.9586 12
 10 -2 9 828.954 113.173 6
 10 2 9 599.233 103.813 6
 10 -2 9 567.494 99.5767 12
 10 2 9 792.388 116.856 10
 10 2 9 748.758 117.378 11
 10 -2 9 620.436 115.491 11
 -10 3 0 35835.1 539.433 1
 -10 3 0 36394.1 627.422 9
 10 -3 0 36808.6 523.57 12
 -10 -3 0 36404.1 576.832 6
 -10 3 0 37201.9 641.107 8
 -10 -3 0 37281.4 612.789 7
 10 -3 0 37091.5 613.372 7
 -10 3 0 37221.4 649.618 5
 10 3 0 37106.7 651.34 5
 10 -3 0 36224 512.786 6
 -10 -3 0 35414.3 632.172 10
 10 3 0 35910.7 519.679 11
 -10 3 0 37172.4 584.196 11
 -10 3 0 36414.4 637.46 4
 10 3 0 37574.1 641.725 4
 10 -3 0 36977.4 577.082 2
 10 3 1 573.978 73.6586 5
 10 3 -1 583.023 70.5269 5
 -10 3 1 508.76 65.5921 5
 -10 3 -1 500.178 67.5946 5
 -10 3 -1 679.795 71.9186 4
 -10 3 1 607.565 65.9684 9
 -10 3 -1 594.274 66.3488 9
 10 3 1 582.901 69.4656 4
 10 3 -1 635.877 73.115 4
 -10 3 1 680.554 71.1234 4
 -10 3 -1 597.464 69.81 10
 -10 3 1 631.991 69.3887 8
 -10 3 -1 558.378 66.6856 8
 10 -3 1 633.405 63.7094 7
 10 -3 1 673.604 49.4194 6
 -10 -3 1 534.501 59.824 7
 10 -3 -1 565.67 59.7956 7
 -10 -3 -1 561.826 60.0529 7
 10 -3 -1 619.119 50.7684 3
 10 -3 1 572.37 56.2239 2
 10 -3 -1 577.109 49.3088 2
 -10 -3 -1 646.589 61.7067 2
 -10 -3 1 563.307 66.5753 10
 -10 -3 -1 492.243 65.1638 10
 -10 -3 1 585.872 53.3913 6
 -10 3 1 652.138 55.2761 1
 -10 3 -1 708.545 41.6609 1
 -10 3 1 563.706 51.7916 11
 -10 3 -1 718.742 65.2131 11
 10 3 1 594.724 49.2795 11
 10 -3 1 563.549 48.5507 12
 -10 3 2 5251.08 189.104 9
 -10 3 -2 5676.71 194.76 9
 -10 3 -2 5654.23 198.824 8
 -10 3 2 5769.29 200.391 8
 -10 3 2 5515.59 157.626 11
 -10 -3 -2 5712.45 187.17 7
 -10 -3 2 5464.05 181.46 7
 10 -3 2 5816.13 186.052 7
 10 -3 -2 5684.23 183.809 7
 -10 3 2 5670.71 178.937 1
 10 -3 2 5569.97 184.683 2
 10 -3 -2 5754.43 139.583 2
 -10 -3 2 5817.75 153.69 2
 -10 -3 -2 5624.91 188.269 2
 -10 -3 -2 5599.98 207.389 10
 -10 3 2 5859.94 208.013 5
 -10 3 -2 5361.45 200.255 5
 10 -3 -2 5282.1 142.469 3
 10 3 2 5663.38 198.589 4
 10 3 -2 5420.2 194.841 4
 -10 3 2 5707.01 198.329 4
 -10 3 -2 5499.64 195.22 4
 -10 3 -2 5725.57 196.125 10
 -10 -3 2 5682.74 196.488 10
 -10 -3 2 5700.69 157.913 6
 10 3 2 5758.76 183.289 6
 -10 3 3 789.081 79.3726 9
 -10 3 -3 686.69 73.497 9
 10 3 3 881.211 77.2643 6
 -10 -3 3 771.403 58.3986 6
 -10 -3 -3 761.118 74.3199 7
 -10 -3 3 871.267 79.5415 7
 -10 3 3 774.34 81.2763 8
 -10 3 -3 710.718 78.4611 8
 10 -3 3 862.099 73.2324 7
 10 -3 -3 851.499 72.4321 7
 10 -3 3 740.064 73.0163 2
 -10 -3 -3 985.707 90.8318 2
 -10 -3 3 814.504 53.3701 2
 -10 -3 -3 823.389 62.6686 1
 -10 -3 -3 917.757 92.0271 10
 -10 3 -3 928.619 83.1477 10
 -10 3 3 1021.15 91.161 5
 -10 3 -3 871.822 83.6375 5
 -10 3 3 979.363 86.5134 1
 -10 3 3 787.417 80.3453 4
 -10 3 -3 815.2 81.7096 4
 10 3 3 914.11 85.7201 4
 10 3 -3 852.089 83.9363 4
 10 -3 3 697.628 69.5556 12
 10 3 3 822.925 75.2122 11
 -10 3 4 21.1859 40.442 9
 -10 3 -4 -7.15696 34.2343 9
 10 3 4 21.5144 39.6103 4
 10 3 -4 -7.21925 37.8281 4
 -10 3 4 29.3505 40.0184 8
 -10 3 -4 14.8355 36.6452 8
 10 3 4 114.003 43.5242 2
 10 3 4 48.4026 53.4687 10
 10 -3 4 -17.2301 48.1748 11
 10 3 4 -15.5083 45.4269 11
 -10 -3 -4 -8.5762 43.6722 2
 10 -3 4 -7.906 44.7458 2
 -10 3 -4 7.6839 41.9068 10
 -10 -3 -4 9.60605 48.1917 10
 10 -3 4 -7.35153 35.7462 12
 -10 3 4 -15.2165 44.5721 5
 -10 3 -4 -7.58664 45.4223 5
 -10 3 4 49.6106 44.5129 1
 10 -3 4 54.7168 36.0104 7
 10 -3 -4 5.93431 31.0952 7
 -10 -3 4 -12.604 36.507 7
 -10 -3 -4 -12.8232 33.1263 7
 10 3 4 8.05388 35.1679 6
 -10 3 -5 -8.13849 40.8317 10
 10 -3 -5 44.5435 30.7568 7
 10 -3 5 22.8515 28.2264 7
 10 3 5 75.4468 60.2722 10
 10 3 -5 27.2374 40.335 4
 10 3 5 64.8467 53.6663 11
 10 -3 5 -29.6917 59.2579 11
 10 -3 5 -17.5173 51.3132 12
 -10 3 5 21.7443 38.5058 5
 -10 3 -5 86.4987 42.6974 5
 -10 3 5 28.9287 49.8229 1
 10 3 5 91.7422 44.611 6
 -10 3 -5 97.8191 43.1494 9
 10 -3 5 68.7051 44.3737 2
 10 -3 6 9395.64 306.735 12
 10 -3 6 8820.42 309.71 11
 10 3 6 9029.53 300.56 6
 10 3 6 9733.19 316.939 11
 10 3 6 9189.79 323.812 10
 10 3 7 35.5969 52.8419 6
 10 -3 7 114.044 67.316 11
 10 3 7 105.027 71.603 10
 10 -3 7 23.6044 59.2126 12
 10 3 7 37.4212 57.6463 11
 10 3 8 6601.95 294.413 11
 10 3 8 6140.95 275.347 6
 10 -3 8 6225.88 287.752 11
 10 -3 8 6209.77 281.423 12
 10 3 8 6375.66 293.698 10
 10 3 9 71.1861 64.6211 6
 10 -3 9 151.308 79.2952 11
 10 3 9 149.386 81.484 10
 -10 4 0 106.876 40.569 9
 -10 4 0 77.7401 45.0484 4
 10 4 0 114.319 42.6327 4
 -10 4 0 111.584 42.9227 8
 10 -4 0 73.576 36.497 7
 -10 -4 0 64.4607 33.3236 7
 -10 4 0 56.365 25.8645 1
 10 4 0 77.0913 22.9653 11
 -10 4 0 101.737 33.497 11
 -10 -4 0 170.351 39.2982 2
 10 -4 0 113.661 32.2414 2
 10 4 0 131.278 45.3323 5
 -10 -4 0 125.215 34.3036 6
 10 -4 0 102.572 21.1442 6
 -10 -4 0 103.988 46.3384 10
 -10 4 -1 4314.77 159.137 11
 10 4 1 4000.91 125.503 11
 10 -4 1 4558.22 136.664 12
 -10 4 1 4015.8 168.617 9
 -10 4 -1 4440.75 177.414 9
 -10 4 1 4240.06 146.53 11
 -10 4 1 4451.96 180.71 8
 -10 4 -1 4376.67 179.397 8
 -10 -4 -1 4051.77 173.255 10
 10 -4 1 4168.58 160.513 7
 10 -4 -1 4143.07 159.499 7
 -10 -4 -1 4183.49 158.36 7
 -10 -4 1 4180.68 158.525 7
 10 -4 -1 3972.63 134.088 3
 10 4 -1 4243.81 178.938 5
 10 4 1 4205.26 177.852 5
 -10 4 1 4218.24 141.192 1
 -10 4 -1 4312.44 174.234 4
 -10 4 1 4049.95 170.445 4
 10 4 1 4031.37 170.566 4
 10 4 -1 4229.26 173.535 4
 -10 -4 1 4349.31 145.097 6
 -10 -4 -1 4294.15 156.71 2
 10 -4 1 4468.14 157.143 2
 10 -4 -1 4227.7 133.371 2
 10 -4 1 4323.26 123.915 6
 -10 -4 1 3689.9 158.894 10
 -10 4 -1 4356.49 169.28 10
 10 -4 2 40.3734 28.1841 2
 -10 -4 -2 -6.91782 28.9753 2
 10 -4 -2 47.7854 20.6541 2
 -10 4 2 22.9597 34.0816 9
 -10 4 -2 30.7175 36.7343 9
 -10 4 -2 30.7367 36.7573 4
 -10 4 2 23.1353 38.099 4
 10 4 2 -15.3831 41.9495 4
 10 4 -2 23.1279 42.582 4
 -10 4 2 -7.95011 44.9964 8
 -10 4 -2 31.8972 38.7754 8
 10 -4 -2 47.2979 30.7382 3
 -10 4 2 -6.10664 32.8763 1
 -10 -4 -2 25.997 32.6069 7
 10 -4 2 13.3471 30.8409 7
 10 -4 -2 26.3015 26.9359 7
 -10 -4 2 6.44956 30.8519 7
 -10 -4 -2 41.8764 42.6501 10
 -10 4 -2 70.7632 40.9936 10
 -10 -4 2 70.6215 37.0061 10
 10 4 2 38.6268 31.3047 6
 -10 -4 2 34.3103 32.034 6
 -10 4 -2 48.9794 37.045 5
 -10 4 2 65.5634 39.2026 5
 10 4 -2 -16.3508 41.6323 5
 10 4 2 -8.15915 42.7541 5
 10 4 3 43582 735.309 6
 -10 -4 3 45641 679.551 6
 -10 4 -3 45149.1 748.597 9
 -10 4 3 44881.6 741.069 1
 -10 4 3 43625.8 748.748 8
 -10 4 -3 45342.5 756.543 8
 -10 -4 -3 44698.3 693.328 1
 10 -4 3 45709.7 718.508 12
 -10 -4 -3 45667.1 751.264 2
 10 -4 3 45008.5 743.851 2
 -10 -4 3 45447.2 647.225 2
 10 4 3 44719.6 781.929 10
 -10 -4 3 44622.9 734.885 10
 -10 4 3 44682.5 758.123 5
 -10 4 -3 44608.7 755.875 5
 10 4 3 43854.8 755.153 5
 10 4 -3 44476.5 757.187 5
 -10 4 3 44350.2 744.736 9
 -10 -4 -3 44593 719.435 7
 -10 -4 3 44488.1 716.377 7
 10 -4 3 45350.5 721.379 7
 10 -4 -3 44981 717.126 7
 10 4 3 43969.1 744.072 4
 10 4 -3 45052.5 747.977 4
 -10 4 3 45115.7 747.547 4
 -10 4 -3 44732.3 746.291 4
 -10 4 -3 45149.2 738.133 10
 -10 -4 -3 45117.5 782.947 10
 10 4 3 45241.8 718.318 11
 10 -4 4 206.248 50.9835 2
 -10 -4 -4 207.679 54.0038 2
 -10 4 4 166.722 45.8944 9
 -10 4 -4 184.016 49.2446 9
 10 4 4 150.773 47.0574 4
 10 4 -4 143.616 50.7424 4
 -10 4 4 126.588 47.8276 4
 -10 4 -4 185.639 51.5096 4
 10 4 4 228.295 56.7264 11
 -10 4 -4 132.594 44.6133 10
 -10 -4 4 140.565 41.1744 6
 10 4 4 192.1 56.0613 6
 10 -4 4 122.286 44.3181 12
 -10 -4 -4 156.096 44.406 7
 -10 -4 4 166.322 44.3858 7
 10 -4 4 121.671 39.1968 7
 10 -4 -4 187.502 46.0344 7
 10 4 4 262.425 67.7348 10
 -10 4 4 182.277 52.7461 5
 -10 4 -4 221.205 56.5077 5
 -10 4 4 172.635 54.3946 1
 -10 -4 -5 12998 304.828 7
 10 -4 5 12694.9 293.453 7
 10 -4 -5 13045.1 294.573 7
 -10 -4 -5 13062.7 360.234 2
 10 4 5 13291.9 356.353 6
 -10 4 -5 13051 327.412 10
 10 4 5 12813.6 315.461 4
 10 4 -5 13052 317.998 4
 10 4 5 13644.8 360.87 11
 10 4 5 12683.9 378.342 10
 10 -4 5 13114.2 348.944 12
 -10 4 5 13068.4 325.145 5
 -10 4 -5 12561.4 319.586 5
 -10 4 5 12336 313.916 9
 -10 4 -5 13056.4 322.311 9
 -10 4 5 13425.4 369.566 1
 10 4 6 10.8502 44.4447 6
 10 4 6 -24.9304 67.1061 10
 10 4 6 11.0432 57.8651 11
 10 -4 6 10.4909 45.8091 12
 10 4 7 876.803 109.443 6
 10 4 7 892.032 117.861 10
 10 -4 7 842.471 109.694 12
 10 4 7 814.166 110.442 11
 10 4 8 29.6335 69.688 10
 10 4 8 201.209 70.2932 6
 10 4 8 71.0531 65.6753 11
 10 -4 8 13.5035 64.5981 12
 10 4 9 328.232 98.5075 10
 -10 5 0 7959.02 257.364 8
 -10 -5 0 8198.35 234.456 7
 -10 5 0 8504.74 260.921 4
 10 5 0 8626.25 262.062 4
 -10 -5 0 7879.7 220.761 6
 10 -5 0 8319.45 160.135 6
 10 5 0 8307.09 263.074 5
 -10 5 0 8485.66 193.094 1
 10 -5 0 8135.68 215.808 2
 -10 -5 0 7873.78 217.137 2
 10 -5 0 7941.61 237.057 7
 -10 5 0 8341.09 230.105 11
 10 5 0 8299.21 167.776 11
 -10 -5 0 8385.03 249.406 10
 -10 5 0 9150.46 268.244 9
 -10 5 1 1579.95 109.796 9
 -10 5 -1 1332.79 102.238 9
 -10 5 1 1491.16 86.6365 1
 10 -5 -1 1330.59 83.9177 3
 10 5 1 1326.43 72.1491 11
 -10 5 -1 1404.24 94.4278 11
 10 -5 1 1437.25 96.9465 7
 10 -5 -1 1403.98 96.3681 7
 -10 -5 -1 1440.43 95.683 7
 -10 -5 1 1348.66 92.6516 7
 10 5 -1 1214.71 99.2131 4
 10 5 1 1337.75 102.754 4
 -10 5 -1 1428.03 106.197 4
 -10 5 1 1433.4 106.095 4
 -10 5 1 1497.77 91.2867 11
 -10 -5 -1 1382.38 102.366 10
 10 5 -1 1342.42 105.378 5
 10 5 1 1264.46 102.622 5
 10 -5 1 1573.32 95.0285 2
 -10 -5 1 1223.93 79.4998 2
 -10 -5 -1 1299.71 88.7835 2
 10 -5 -1 1329.42 78.7525 2
 -10 -5 1 1391.19 98.4502 10
 -10 5 -1 1351.19 96.3678 10
 -10 -5 -1 1332.18 90.5952 6
 -10 -5 1 1297.77 84.1031 6
 10 5 -2 14628.8 357.729 4
 10 5 2 14472.8 355.081 4
 -10 5 -2 14732.6 357.806 4
 -10 5 2 14984.4 360.737 4
 -10 5 2 14000.6 321.535 1
 10 -5 -2 14496.6 297.284 3
 10 -5 2 13553.8 330.191 7
 10 -5 -2 14916.9 340.023 7
 -10 -5 2 14519.6 337.59 10
 -10 5 -2 14547.1 336.075 10
 -10 -5 -2 14719.2 365.627 10
 -10 -5 -2 14944 334.846 7
 -10 -5 2 14233.4 331.078 7
 10 5 -2 14245.3 362.438 5
 10 5 2 14702.2 365.026 5
 -10 5 -2 13917.4 338.767 11
 -10 -5 2 14058 305.351 6
 10 -5 2 14881.9 312.818 12
 -10 -5 -2 14433.9 338.451 2
 10 -5 2 13973.9 334.8 2
 10 -5 -2 14855.4 272.468 2
 -10 5 2 14093.2 356.238 9
 -10 5 -2 15152.1 363.752 9
 -10 -5 -3 94.6517 50.9818 10
 -10 5 -3 118.796 45.2886 10
 -10 -5 3 194.266 45.5012 6
 10 5 3 163.451 48.0924 6
 -10 -5 3 90.4337 42.5577 10
 10 5 3 141.892 54.1962 10
 -10 5 3 166.202 52.3591 9
 -10 5 -3 124.956 50.9519 9
 10 -5 3 161.849 43.9179 7
 10 -5 -3 96.2451 40.3076 7
 -10 -5 -3 195.291 48.8791 7
 -10 -5 3 206.614 45.8609 7
 -10 5 3 161.192 48.3667 1
 10 5 -3 127.214 50.26 5
 10 5 3 169.636 51.3453 5
 -10 -5 -3 103.927 45.811 2
 10 -5 3 125.648 43.9439 2
 10 -5 3 107.909 44.8861 12
 -10 5 -3 159.685 52.2049 4
 -10 5 3 176.721 55.2615 4
 10 5 3 72.2181 45.9817 4
 10 5 -3 152.57 52.5038 4
 -10 5 -4 7.05481 38.966 10
 10 -5 4 17.2219 36.8405 2
 -10 -5 -4 8.85009 40.8975 2
 -10 -5 4 -14.0528 42.9537 10
 10 5 4 31.6378 48.7342 10
 -10 5 4 -8.18766 55.3867 9
 -10 5 -4 49.5922 51.0408 9
 10 5 4 47.4014 58.1352 4
 10 5 -4 47.4527 54.8214 4
 -10 5 -4 7.76064 42.3253 4
 -10 5 4 7.79593 41.4132 4
 10 5 4 49.6313 60.0066 5
 10 5 -4 82.748 61.7432 5
 -10 5 4 -33.5823 48.0789 5
 -10 5 -4 -8.35247 41.2629 5
 10 5 4 -78.8661 43.2906 6
 -10 -5 4 45.8427 41.8697 6
 -10 5 4 99.0804 55.6224 1
 -10 -5 -4 33.4318 47.4386 7
 -10 -5 4 -13.1773 44.5699 7
 10 -5 4 6.81203 35.6942 7
 10 -5 -4 -6.64243 35.7593 7
 10 -5 4 -8.00479 46.371 12
 -10 5 5 80.0279 43.1076 5
 -10 5 -5 151.476 52.5854 5
 10 5 5 137.859 53.7243 6
 -10 -5 -5 88.0463 46.8179 2
 10 -5 5 116.271 39.9159 7
 10 -5 -5 81.5675 35.5416 7
 -10 -5 -5 143.818 41.1942 7
 10 5 5 117.24 54.198 10
 10 -5 5 243.559 63.3859 12
 -10 5 -5 246.811 53.0832 4
 10 5 5 152.388 49.8163 4
 10 5 -5 61.2262 43.3401 4
 -10 5 5 87.2763 42.7386 9
 -10 5 -5 185.215 50.7343 9
 10 5 6 5872.22 246.694 6
 10 5 6 6576.59 281.117 10
 10 -5 6 6320.65 254.95 12
 -10 -5 -6 6527.25 253.565 2
 10 5 7 98.5741 58.952 6
 10 5 7 64.5689 61.7831 11
 10 -5 7 135.398 62.692 12
 10 5 7 129.212 77.2997 10
 10 5 8 9668.18 367.861 11
 10 5 8 9977.52 359.365 6
 10 5 8 9181.99 369.775 10
 10 -5 8 9216.95 351.666 12
 -10 6 0 316.721 71.6591 9
 -10 6 0 349.81 63.0887 4
 -10 -6 0 245.506 51.4121 2
 -10 6 0 325.379 42.0131 1
 10 -6 0 252.217 50.5336 3
 10 -6 0 273.891 47.233 2
 -10 -6 0 346.981 60.3513 6
 -10 -6 0 544.706 68.0587 7
 10 -6 0 335.465 56.7163 7
 -10 6 0 279.193 53.6511 11
 -10 -6 0 231.417 55.6761 10
 10 6 0 510.543 80.1019 5
 10 6 1 5395.42 216.457 5
 10 6 -1 5585.29 217.868 5
 -10 6 1 5581.43 218.561 9
 -10 6 -1 5991.51 224.153 9
 -10 6 -1 5916.67 220.149 4
 -10 6 1 5643.64 215.122 4
 -10 6 1 5550.51 174.836 1
 10 -6 -1 5452.21 177.414 3
 10 -6 1 5237.14 196.252 7
 10 -6 -1 5697.61 201.653 7
 -10 -6 -1 5467.17 205.843 10
 10 -6 1 5405.26 186.936 2
 -10 6 1 5667.09 188.642 11
 -10 -6 -1 5696.39 195.75 7
 -10 -6 1 5206.72 188.407 7
 -10 6 -1 5577.07 194.059 10
 -10 -6 1 5025.99 187.871 10
 -10 -6 -1 6027.48 198.871 6
 -10 6 -1 5270.07 191.559 11
 -10 -6 -1 5398.06 190.091 2
 10 -6 -1 5420.54 164.978 2
 -10 -6 1 5640.88 178.031 2
 -10 -6 1 5494.01 183.035 6
 -10 -6 -2 22.6272 36.6741 2
 10 -6 2 -15.0615 37.2036 2
 10 -6 -2 -8.26995 25.7886 2
 -10 6 2 45.3245 46.8346 9
 -10 6 -2 27.235 37.1868 9
 -10 6 -2 -17.281 43.9996 4
 -10 6 2 -17.4488 43.7686 4
 -10 6 2 48.1159 33.9575 1
 -10 6 -2 54.9826 40.2635 10
 -10 -6 2 -13.9372 33.3331 10
 -10 -6 -2 44.7752 44.2398 10
 10 -6 -2 -16.9419 35.2207 3
 -10 6 -2 47.3083 42.4471 11
 -10 -6 -2 -7.09091 32.7681 7
 -10 -6 2 14.1262 32.0515 7
 10 -6 -2 7.5892 35.6915 7
 10 -6 2 15.3806 32.209 7
 -10 -6 2 -15.9418 28.2284 2
 10 6 -2 9.03952 39.4717 5
 10 6 2 -18.1099 46.7832 5
 10 -6 2 36.7226 34.2251 12
 -10 -6 2 -18.4418 29.8905 6
 10 6 3 21974.6 475.072 4
 10 6 -3 22495.5 476.861 4
 -10 6 -3 22552.7 475.004 4
 -10 6 3 22275.9 476.009 4
 -10 6 3 21518.3 463.897 1
 -10 -6 -3 22536.1 454.595 1
 -10 -6 -3 22804.4 447.625 7
 -10 -6 3 22685.6 446.224 7
 -10 -6 -3 22501.4 500.356 10
 -10 6 -3 21559.9 434.86 10
 -10 -6 3 22318 440.805 10
 10 6 3 22052.2 497.916 10
 10 6 -3 22042.3 479.999 5
 10 6 3 22111.9 481.356 5
 10 6 3 23799.7 479.603 6
 -10 -6 3 22503.2 429.349 6
 10 -6 3 22587.8 456.693 7
 10 -6 -3 22104.5 451.307 7
 10 -6 3 22672.7 452.069 12
 -10 -6 -3 21975.4 468.629 2
 10 -6 3 22205.9 469.533 2
 -10 -6 3 22099.3 396.458 2
 -10 6 3 22383.7 484.22 9
 -10 6 -3 22509.1 484.895 9
 -10 6 4 200.801 61.4271 1
 -10 -6 -4 254.259 52.0468 1
 10 6 4 349.588 70.8355 5
 10 6 -4 261.406 65.0762 5
 10 6 4 329.83 77.4598 10
 -10 6 4 266.785 58.6996 9
 -10 6 -4 241.862 59.6431 9
 -10 6 -4 180.576 50.2542 4
 -10 6 4 264.817 53.6699 4
 10 6 4 183.996 58.4975 4
 10 6 -4 200.363 59.7427 4
 -10 -6 -4 210.67 60.9832 2
 10 -6 4 225.562 56.3393 2
 10 -6 4 190.245 48.7453 7
 10 -6 -4 271.042 49.1265 7
 -10 -6 -4 243.493 51.9843 7
 -10 -6 4 240.711 51.3921 7
 -10 6 -4 262.071 50.559 10
 10 -6 4 219.534 56.7083 12
 10 6 4 193.506 55.239 6
 -10 -6 4 244.652 52.8178 6
 10 6 5 7110.42 285.804 10
 -10 -6 -5 7389.42 263.121 2
 10 -6 5 6969.36 256.54 12
 -10 6 5 7229.09 244.878 5
 -10 6 -5 7736.76 249.37 5
 -10 -6 -5 7172.76 219.571 7
 10 -6 5 7199.63 220.907 7
 10 -6 -5 7591.9 222.279 7
 -10 6 5 7509.69 247.483 9
 -10 6 -5 6992.66 244.11 9
 10 6 5 7391.3 267.632 6
 10 6 5 7491.99 241.751 4
 10 6 -5 7052.75 234.617 4
 -10 6 -5 7324.97 236.455 4
 10 6 6 102.861 54.6919 6
 10 -6 6 111.589 59.299 12
 10 6 6 245.566 78.1431 10
 -10 -6 -6 131.39 56.592 2
 10 6 7 1508.66 136.008 6
 10 6 7 1272.66 148.93 10
 10 -6 7 1574.6 144.042 12
 10 6 8 117.449 75.8628 11
 10 6 8 96.6524 82.0404 10
 10 6 8 54.4387 64.0191 6
 10 -6 8 208.643 78.7351 12
 10 -7 0 60543.4 955.992 7
 -10 -7 0 59861.9 931.422 7
 10 7 0 60505.4 991.658 5
 -10 7 0 59870.4 930.688 11
 -10 7 0 59772.2 991.18 9
 -10 -7 0 61153.1 943.11 10
 -10 7 0 61665.9 984.892 4
 10 -7 0 58451.2 911.662 3
 10 -7 0 59740.4 904.535 2
 -10 -7 0 61732.1 929.787 6
 -10 -7 0 60034.6 914.412 2
 -10 7 1 572.007 79.6637 9
 -10 7 -1 600.553 79.9902 9
 -10 7 1 568.577 78.761 4
 -10 7 -1 517.722 74.7117 4
 10 -7 -1 735.265 70.9729 3
 -10 -7 -1 569.878 67.7237 6
 -10 -7 1 566.709 64.4774 6
 -10 -7 1 655.576 71.8513 7
 -10 -7 1 527.196 66.7618 10
 -10 -7 -1 482.278 72.3042 10
 10 -7 -1 560.371 57.6371 2
 -10 7 -1 462.304 66.6534 11
 -10 7 1 478.389 65.4857 11
 10 7 -1 607.751 79.7362 5
 10 7 1 482.912 78.4816 5
 10 -7 1 532.283 63.9992 2
 -10 -7 -1 566.147 66.4184 2
 -10 7 -1 463.746 62.9443 10
 -10 7 1 580.022 62.3143 1
 -10 -7 1 450.562 57.4165 2
 10 -7 -1 576.591 72.8935 7
 -10 -7 -1 543.606 68.1973 7
 10 -7 1 487.561 67.188 7
 -10 -7 -2 4248.17 189.244 10
 10 7 2 4218.4 193.602 5
 10 7 -2 4879.51 206.678 5
 -10 7 2 4802.52 208.516 9
 -10 7 -2 4494.87 202.297 9
 -10 7 2 4568.89 198.952 4
 -10 7 -2 4305.87 191.023 4
 10 -7 2 4826.32 173.373 12
 10 -7 2 4225.45 181.735 7
 10 -7 -2 4846.82 190.932 7
 -10 -7 2 4336.85 167.24 6
 -10 -7 -2 4715.23 180.656 7
 -10 -7 2 4347.89 174.104 7
 10 -7 2 4543.15 183.536 2
 10 -7 -2 4552.58 142.946 2
 -10 -7 2 4331.4 155.881 2
 -10 7 -2 4479.95 186.541 11
 -10 -7 -2 4419.51 179.39 2
 -10 7 -2 4534.56 170.603 10
 -10 -7 2 4480.76 170.935 10
 -10 7 2 4841.21 181.508 1
 -10 -7 -3 208.813 54.8485 2
 10 -7 3 158.109 49.1815 2
 -10 7 3 265.537 71.3871 9
 -10 7 -3 177.689 70.0815 9
 -10 -7 3 184.415 48.1877 10
 -10 7 -3 228.39 48.7535 10
 -10 7 -3 210.62 60.4293 11
 10 7 -3 170.093 67.0895 5
 10 7 3 303.663 73.701 5
 -10 -7 -3 267.683 62.3344 7
 -10 -7 3 296.511 60.7793 7
 10 -7 3 212.9 50.6269 7
 10 -7 -3 208.968 45.0125 7
 -10 -7 3 186.758 41.8933 2
 -10 7 -3 143.94 56.1622 4
 -10 7 3 237.62 64.8889 4
 10 -7 3 256.414 58.8189 12
 -10 7 3 267.159 63.4659 1
 -10 -7 -3 219.39 56.1765 1
 -10 -7 3 220.96 56.3012 6
 10 7 3 112.641 60.0419 10
 10 7 4 67.7765 48.5746 6
 -10 -7 4 14.284 33.5885 6
 10 7 -4 64.2701 45.3583 5
 10 7 4 18.4665 46.3216 5
 -10 7 -4 52.4654 44.5278 4
 -10 7 4 53.1013 48.2677 4
 10 7 -4 -26.8512 50.6568 4
 10 7 4 -44.9469 49.6513 4
 10 7 4 -11.4387 56.5094 10
 10 -7 4 8.98935 42.2764 12
 -10 7 4 -38.7162 48.558 9
 -10 7 -4 29.2352 50.3488 9
 10 -7 4 15.8626 39.7898 7
 10 -7 -4 -7.73596 34.4486 7
 -10 -7 -4 58.5682 38.3614 7
 -10 -7 4 -58.1849 43.0795 7
 -10 7 4 99.9845 50.1603 1
 -10 -7 -4 24.2249 40.5105 1
 -10 -7 -4 -9.52674 49.919 2
 10 7 5 8.56925 44.9022 4
 10 7 -5 8.54434 47.1935 4
 -10 -7 -5 72.2404 48.5349 2
 -10 7 -5 -45.2452 56.4364 5
 -10 7 5 18.2814 48.5571 5
 10 7 -5 17.5589 42.6896 5
 10 -7 5 29.782 35.6148 7
 10 -7 -5 28.8496 37.7925 7
 -10 -7 -5 56.6462 37.6146 7
 10 -7 5 10.3095 46.7833 12
 10 7 5 -25.5861 51.1985 10
 10 7 5 117.398 56.6944 6
 -10 7 5 18.6755 45.4042 9
 -10 7 -5 -28.362 43.6885 9
 10 7 6 7721.2 294.651 6
 10 -7 6 6742.22 274.847 12
 10 7 6 6999.37 305.357 10
 -10 -7 -6 7270.43 275.265 2
 10 7 7 -46.6298 76.7869 10
 10 7 7 -25.6907 57.2009 6
 10 -7 7 65.2229 66.4263 12
 10 -7 8 10062.2 372.021 12
 10 7 8 10266.3 405.963 10
 10 7 8 10155 367.309 6
 -10 -8 0 166.482 50.4268 10
 10 -8 0 112.785 47.8295 3
 10 8 0 81.7732 48.0967 5
 -10 -8 0 192.396 48.3848 2
 -10 8 0 121.942 49.721 11
 -10 -8 0 166.834 47.0814 7
 -10 -8 0 100.345 46.7284 6
 -10 8 0 108.612 53.8727 4
 -10 8 0 129.767 49.0967 9
 -10 -8 1 6144.63 205.933 2
 10 -8 -1 6618.68 216.681 3
 10 8 -1 6829.4 255.636 5
 10 8 1 6737.67 253.961 5
 -10 8 1 6684.05 257.621 9
 -10 8 -1 6875.62 261.806 9
 10 -8 1 6845.2 224.699 2
 10 -8 -1 6418.58 195.575 2
 -10 -8 -1 6816.41 225.515 2
 -10 -8 1 7022.09 225.798 6
 -10 -8 1 6342.41 212.212 10
 -10 -8 -1 6407.43 230.028 10
 -10 -8 -1 6532.57 221.919 7
 -10 -8 1 7078.65 229.887 7
 -10 8 1 6338.26 201.236 1
 -10 8 1 6818.83 250.691 4
 -10 8 -1 6417.18 244.108 4
 -10 8 -1 6581.29 230.887 11
 -10 -8 -1 6422.62 226.571 6
 -10 8 2 592.998 77.9676 4
 -10 8 -2 484.506 74.558 4
 -10 8 2 419.648 77.2075 9
 -10 8 -2 505.723 81.6533 9
 -10 8 2 416.321 69.6037 1
 10 -8 -2 596.818 73.6926 7
 10 -8 2 594.421 75.3278 7
 -10 -8 2 821.489 85.3092 7
 -10 8 -2 605.423 65.5601 10
 10 8 -2 661.686 95.1555 5
 10 8 2 571.855 93.7711 5
 -10 -8 2 531.721 78.222 6
 -10 -8 -2 574.935 78.1026 7
 -10 8 -2 540.274 74.4871 11
 10 -8 2 575.259 72.6182 2
 -10 -8 -2 432.519 65.7515 2
 -10 -8 2 670.859 75.1877 2
 -10 -8 2 715.183 71.1971 10
 -10 8 -3 9111.93 290.811 4
 -10 8 3 9449.82 297.34 4
 -10 -8 -3 9212.7 284.12 2
 -10 -8 -3 9081.78 289.312 1
 -10 8 3 8664.81 281.326 1
 -10 -8 -3 9366.11 270.084 7
 -10 -8 3 9258.17 268.126 7
 -10 -8 3 8894.59 260.214 6
 10 -8 3 9412.79 278.518 12
 10 -8 3 8744.28 276.608 7
 10 -8 -3 8955.5 275.604 7
 -10 -8 3 8873.95 238.604 2
 10 8 -3 9146.01 298.132 5
 10 8 3 9216.88 299.963 5
 10 8 3 8715.5 300.206 10
 10 -8 3 8650.27 281.439 2
 -10 8 3 9070.93 305.683 9
 -10 8 -3 8784.56 300.858 9
 -10 -8 -4 162.204 48.6835 7
 -10 -8 4 246.696 51.7526 7
 10 -8 4 68.6262 45.6131 7
 10 -8 -4 167.021 46.169 7
 -10 -8 4 211.89 55.7146 6
 -10 -8 -4 155.242 57.5435 1
 -10 -8 -4 168.848 54.2059 2
 10 8 -4 212.365 60.2359 4
 10 8 4 213.8 62.9734 4
 -10 8 -4 195.303 61.8873 4
 -10 8 4 142.135 50.3762 4
 -10 8 4 210.864 62.4804 9
 -10 8 -4 116.763 57.1796 9
 10 8 4 166.715 65.8032 10
 10 -8 4 219.826 57.863 12
 10 8 -4 175.576 58.4342 5
 10 8 4 127.737 55.6481 5
 10 8 -5 6318.66 233.358 4
 10 8 5 6481.75 237.462 4
 10 8 5 6347.8 281.594 10
 -10 -8 -5 6717.63 258.341 2
 -10 -8 -5 6805.81 237.314 1
 10 -8 5 6735.89 263.373 12
 -10 8 5 6472.84 247.653 9
 -10 8 -5 6592.44 251.004 9
 10 -8 5 6907.36 228.724 7
 10 -8 -5 6709.63 223.765 7
 10 8 6 117.922 76.157 10
 -10 -8 -6 34.2853 52.8126 2
 10 -8 6 12.1133 56.9685 12
 10 8 6 -60.5666 62.5847 6
 10 -8 7 1086.22 128.122 12
 10 8 7 1138.03 125.541 6
 -10 -8 -7 1451.73 126.215 2
 10 8 7 1593.51 160.378 10
 10 8 8 55.3837 66.2329 6
 -10 -9 0 22427.6 473.967 7
 -10 9 0 21679.9 530.311 9
 -10 9 0 21802 475.122 11
 -10 -9 0 21595.3 460.183 10
 -10 -9 0 22298.7 471.839 6
 10 -9 0 21952.3 465.362 3
 -10 -9 0 22269.1 463.756 2
 -10 9 0 23261.1 517.107 4
 10 9 0 22220.9 518.014 5
 -10 -9 -1 42.1199 45.9431 7
 -10 -9 1 16.9198 42.4417 7
 10 -9 1 -17.1046 48.4036 3
 10 -9 -1 55.652 44.4576 3
 -10 9 -1 27.2735 50.2136 11
 -10 9 1 11.8651 71.79 9
 -10 9 -1 59.1377 65.3274 9
 10 9 -1 -10.7982 58.8915 5
 10 9 1 43.25 53.4161 5
[truncated: 225,253 more chars]
