# Supplementary material for: Refinement of anomalous dispersion correction parameters in single-crystal structure determinations
Source: IUCrJ. 2022 Jul 20;9(Pt 5):604–9. doi: 10.1107/S2052252522006844 (PMC9438505; doi:10.1107/S2052252522006844)
Supplement: Supplementary file 2 [file m-09-00604-sup2.zip › CIFs_Mo/MoC6O6-DWMo4_refined_IAM.cif]

data_MoC6O6-DWMo4_17444
_audit_creation_date               2022-06-23
_audit_creation_method
;
Olex2 1.5-alpha
(compiled 2022.06.10 svn.r3fa896fb for OlexSys, GUI svn.r6535)
;
_audit_contact_author_address      ?
_audit_contact_author_email        ?
_audit_contact_author_name         ''
_audit_contact_author_phone        ?
_publ_contact_author_id_orcid      ?
_publ_section_references
;
Bourhis, L.J., Dolomanov, O.V., Gildea, R.J., Howard, J.A.K., Puschmann, H.
 (2015). Acta Cryst. A71, 59-75.

Dolomanov, O.V., Bourhis, L.J., Gildea, R.J, Howard, J.A.K. & Puschmann, H.
 (2009), J. Appl. Cryst. 42, 339-341.
;
_chemical_formula_moiety           'C6 Mo O6'
_chemical_formula_sum              'C6 Mo O6'
_chemical_formula_weight           263.995
loop_
  _atom_type_symbol
  _atom_type_scat_dispersion_real
  _atom_type_scat_dispersion_imag
  _atom_type_scat_Cromer_Mann_a1
  _atom_type_scat_Cromer_Mann_a2
  _atom_type_scat_Cromer_Mann_a3
  _atom_type_scat_Cromer_Mann_a4
  _atom_type_scat_Cromer_Mann_b1
  _atom_type_scat_Cromer_Mann_b2
  _atom_type_scat_Cromer_Mann_b3
  _atom_type_scat_Cromer_Mann_b4
  _atom_type_scat_Cromer_Mann_c
  _atom_type_scat_source
  _atom_type_scat_dispersion_source
 C 0.00211 0.00161 2.31000 1.02000 1.58860 0.86500 20.84390 10.20750 0.56870
 51.65120 0.21560 'International Tables Volume C Table 6.1.1.4 (pp. 500-502)'
 custom
 Mo -2.29(5) 1.71(13) 3.70250 17.23560 12.88760 3.74290 0.27720 1.09580 11.00400
 61.65840 4.38750 'International Tables Volume C Table 6.1.1.4 (pp. 500-502)'
 custom
 O 0.00792 0.00611 3.04850 2.28680 1.54630 0.86700 13.27710 5.70110 0.32390
 32.90890 0.25080 'International Tables Volume C Table 6.1.1.4 (pp. 500-502)'
 custom

_space_group_crystal_system        'orthorhombic'
_space_group_IT_number             62
_space_group_name_H-M_alt          'P n m a'
_space_group_name_Hall             '-P 2ac 2n'
loop_
  _space_group_symop_id
  _space_group_symop_operation_xyz
 1 x,y,z
 2 x+1/2,-y+1/2,-z+1/2
 3 -x,y+1/2,-z
 4 -x+1/2,-y,z+1/2
 5 -x,-y,-z
 6 -x-1/2,y-1/2,z-1/2
 7 x,-y-1/2,z
 8 x-1/2,y,-z-1/2

_symmetry_Int_Tables_number        62
_cell_length_a                     11.78207(16)
_cell_length_b                     11.24743(19)
_cell_length_c                     6.37136(11)
_cell_angle_alpha                  90
_cell_angle_beta                   90
_cell_angle_gamma                  90
_cell_volume                       844.32(2)
_cell_formula_units_Z              4
_cell_measurement_temperature      123.15
_exptl_absorpt_coefficient_mu      1.546
_exptl_crystal_density_diffrn      2.077
_exptl_crystal_F_000               497.003
_diffrn_reflns_av_R_equivalents    0.0180
_diffrn_reflns_av_unetI/netI       0.0118
_diffrn_reflns_Laue_measured_fraction_full  1.0000
_diffrn_reflns_Laue_measured_fraction_max  1.0000
_diffrn_reflns_limit_h_max         19
_diffrn_reflns_limit_h_min         -19
_diffrn_reflns_limit_k_max         16
_diffrn_reflns_limit_k_min         -19
_diffrn_reflns_limit_l_max         10
_diffrn_reflns_limit_l_min         -7
_diffrn_reflns_number              19172
_diffrn_reflns_point_group_measured_fraction_full  1.0000
_diffrn_reflns_point_group_measured_fraction_max  1.0000
_diffrn_reflns_theta_full          25.2417
_diffrn_reflns_theta_max           33.14
_diffrn_reflns_theta_min           3.46
_diffrn_ambient_temperature        123.15
_diffrn_measured_fraction_theta_full  1.0000
_diffrn_measured_fraction_theta_max  1.0000
_diffrn_radiation_type             'Mo K\a'
_diffrn_radiation_wavelength       0.71073
_reflns_Friedel_coverage           0.0
_reflns_limit_h_max                18
_reflns_limit_h_min                0
_reflns_limit_k_max                17
_reflns_limit_k_min                0
_reflns_limit_l_max                9
_reflns_limit_l_min                0
_reflns_number_gt                  1519
_reflns_number_total               1673
_reflns_threshold_expression       I>=2u(I)
_computing_molecular_graphics      'Olex2 1.5-alpha (Dolomanov et al., 2009)'
_computing_publication_material    'Olex2 1.5-alpha (Dolomanov et al., 2009)'
_computing_structure_refinement   
 'olex2.refine 1.5-alpha (Bourhis et al., 2015)'
_refine_diff_density_max           0.4533
_refine_diff_density_min           -0.4465
_refine_diff_density_rms           0.0639
_refine_ls_d_res_high              0.6500
_refine_ls_d_res_low               5.8910
_refine_ls_goodness_of_fit_ref     1.0530
_refine_ls_hydrogen_treatment      undef
_refine_ls_matrix_type             full
_refine_ls_number_constraints      0
_refine_ls_number_parameters       69
_refine_ls_number_reflns           1673
_refine_ls_number_restraints       0
_refine_ls_R_factor_all            0.0149
_refine_ls_R_factor_gt             0.0125
_refine_ls_restrained_S_all        1.0530
_refine_ls_shift/su_max            -0.0003
_refine_ls_shift/su_mean           0.0001
_refine_ls_structure_factor_coef   Fsqd
_refine_ls_weighting_details      
 'w=1/[\s^2^(Fo^2^)+(0.0137P)^2^+0.2331P] where P=(Fo^2^+2Fc^2^)/3'
_refine_ls_weighting_scheme        calc
_refine_ls_wR_factor_gt            0.0288
_refine_ls_wR_factor_ref           0.0295
_olex2_refinement_description
;
;
loop_
  _atom_site_label
  _atom_site_type_symbol
  _atom_site_fract_x
  _atom_site_fract_y
  _atom_site_fract_z
  _atom_site_U_iso_or_equiv
  _atom_site_adp_type
  _atom_site_occupancy
  _atom_site_site_symmetry_order
  _atom_site_refinement_flags_posn
  _atom_site_refinement_flags_adp
  _atom_site_refinement_flags_occupancy
 Mo1 Mo 0.873673(7) 0.25 0.062818(15) 0.01158(6) Uani 1.000000 2 S T P
 O2 O 0.71603(6) 0.45291(7) -0.13275(13) 0.03004(18) Uani 1.000000 1 . . .
 C6 C 0.77120(7) 0.38057(8) -0.06321(14) 0.01879(17) Uani 1.000000 1 . . .
 O1 O 1.02088(9) 0.25 -0.35852(16) 0.0284(2) Uani 1.000000 2 S T P
 C2 C 0.96914(10) 0.25 -0.2080(2) 0.0187(2) Uani 1.000000 2 S T P
 C3 C 0.97745(7) 0.37901(8) 0.18794(14) 0.01829(16) Uani 1.000000 1 . . .
 O3 O 1.03537(6) 0.44993(7) 0.25612(12) 0.02810(17) Uani 1.000000 1 . . .
 C4 C 0.77743(10) 0.25 0.3321(2) 0.0188(2) Uani 1.000000 2 S T P
 O5 O 0.72419(9) 0.25 0.48069(17) 0.0301(2) Uani 1.000000 2 S T P

loop_
  _atom_site_dispersion_label
  _atom_site_dispersion_real
  _atom_site_dispersion_imag
 Mo1 -2.29(5) 1.71(13)

loop_
  _atom_site_aniso_label
  _atom_site_aniso_U_11
  _atom_site_aniso_U_22
  _atom_site_aniso_U_33
  _atom_site_aniso_U_12
  _atom_site_aniso_U_13
  _atom_site_aniso_U_23
 Mo1 0.01152(6) 0.01091(7) 0.01233(7) -0.000000 -0.00004(3) 0.000000
 O2 0.0262(3) 0.0267(4) 0.0372(4) 0.0062(3) -0.0013(3) 0.0102(3)
 C6 0.0177(3) 0.0188(4) 0.0199(4) -0.0007(3) 0.0009(3) 0.0016(3)
 O1 0.0274(5) 0.0372(6) 0.0207(5) -0.000000 0.0059(4) 0.000000
 C2 0.0180(5) 0.0191(5) 0.0191(5) -0.000000 -0.0015(4) 0.000000
 C3 0.0180(3) 0.0177(3) 0.0193(4) -0.0001(3) 0.0003(3) 0.0015(3)
 O3 0.0280(3) 0.0251(4) 0.0312(4) -0.0086(3) -0.0040(3) -0.0025(3)
 C4 0.0176(5) 0.0194(5) 0.0194(6) -0.000000 -0.0015(4) 0.000000
 O5 0.0266(5) 0.0423(6) 0.0212(5) -0.000000 0.0061(4) 0.000000

loop_
  _geom_bond_atom_site_label_1
  _geom_bond_atom_site_label_2
  _geom_bond_distance
  _geom_bond_site_symmetry_2
  _geom_bond_publ_flag
 Mo1 C6 2.0637(9) . ?
 Mo1 C6 2.0637(9) 7_565 ?
 Mo1 C2 2.0597(13) . ?
 Mo1 C3 2.0582(9) . ?
 Mo1 C3 2.0582(9) 7_565 ?
 Mo1 C4 2.0564(13) . ?
 O2 C6 1.1317(11) . ?
 O1 C2 1.1363(16) . ?
 C3 O3 1.1360(11) . ?
 C4 O5 1.1358(16) . ?

loop_
  _geom_angle_atom_site_label_1
  _geom_angle_atom_site_label_2
  _geom_angle_atom_site_label_3
  _geom_angle
  _geom_angle_site_symmetry_1
  _geom_angle_site_symmetry_3
  _geom_angle_publ_flag
 C6 Mo1 C6 90.73(5) 7_565 . ?
 C2 Mo1 C6 89.63(3) . . ?
 C2 Mo1 C6 89.63(3) . 7_565 ?
 C3 Mo1 C6 89.80(3) . . ?
 C3 Mo1 C6 89.80(3) 7_565 7_565 ?
 C3 Mo1 C6 179.35(3) 7_565 . ?
 C3 Mo1 C6 179.35(3) . 7_565 ?
 C3 Mo1 C2 90.00(3) . . ?
 C3 Mo1 C2 90.00(3) 7_565 . ?
 C3 Mo1 C3 89.66(5) 7_565 . ?
 C4 Mo1 C6 90.12(3) . . ?
 C4 Mo1 C6 90.12(3) . 7_565 ?
 C4 Mo1 C2 179.64(5) . . ?
 C4 Mo1 C3 90.25(3) . . ?
 C4 Mo1 C3 90.25(3) . 7_565 ?
 O2 C6 Mo1 179.25(8) . . ?
 O1 C2 Mo1 179.34(11) . . ?
 O3 C3 Mo1 179.50(8) . . ?
 O5 C4 Mo1 179.93(11) . . ?

loop_
  _diffrn_refln_index_h
  _diffrn_refln_index_k
  _diffrn_refln_index_l
  _diffrn_refln_intensity_net
  _diffrn_refln_intensity_u
  _diffrn_refln_scale_group_code
 0 0 1 2.20907 5.37076 2
 0 0 2 9839.61 147.701 2
 0 0 3 22.3688 16.8151 1
 0 0 4 27.706 27.5778 1
 0 0 4 123.558 17.5275 2
 0 0 5 8.98909 23.2225 1
 0 0 5 23.785 16.8765 2
 0 0 6 13119.5 230.809 2
 0 0 6 13924.9 298.477 1
 0 0 7 54.1291 37.3716 1
 0 0 7 -44.6105 41.5765 10
 0 0 8 17424.3 410.798 10
 0 0 8 17504.5 393.727 1
 0 0 9 38.4015 52.3608 11
 0 -1 1 25143.8 321.022 11
 0 -1 1 24693.5 314.681 9
 0 1 1 24566.4 329.344 1
 0 -1 -1 24901.5 329.324 1
 0 -1 -1 24572.5 311.474 2
 0 -1 -2 20.0593 9.08167 2
 0 -1 -2 1.86787 12.8451 1
 0 1 2 2.86476 7.9126 2
 0 -1 2 -2.50128 6.15568 9
 0 1 3 36337.8 518.836 1
 0 1 4 7.24697 11.1881 2
 0 1 4 11.4515 17.6396 1
 0 -1 4 16.4455 14.066 2
 0 -1 5 47355.9 642.823 2
 0 1 5 46996.7 625.868 2
 0 -1 5 47544.2 685.005 1
 0 1 5 46599.8 702.979 1
 0 1 6 -12.1136 28.9716 1
 0 -1 6 -15.8027 27.9822 1
 0 -1 6 6.00549 16.5851 2
 0 -1 7 6732.12 210.572 11
 0 -1 7 6546.07 201.312 1
 0 1 7 5943.19 204.133 1
 0 1 7 6437.7 222.748 10
 0 -1 7 6341.48 204.791 10
 0 -1 8 24.1966 39.2184 11
 0 1 8 8.27986 42.1636 1
 0 -1 8 23.8375 41.6358 10
 0 1 8 9.52342 44.0095 10
 0 1 9 1713.04 135.106 10
 0 -1 9 1967.25 131.212 11
 0 -1 9 1771.24 125.623 12
 0 1 10 21.803 53.8563 11
 0 -2 0 160238 1925.73 3
 0 2 0 160646 1926.7 3
 0 2 -1 1.1296 10.1088 11
 0 2 1 11.7112 9.20459 6
 0 -2 -1 3.12691 9.80404 6
 0 -2 1 1.39043 13.1347 12
 0 -2 -1 17.229 13.9536 1
 0 -2 2 111926 1420.97 11
 0 -2 -2 115054 1402.3 2
 0 -2 2 118639 1429.29 12
 0 2 2 115808 1442.36 1
 0 -2 -2 115795 1438.55 1
 0 -2 -2 115194 1406.17 9
 0 -2 2 116282 1407.28 9
 0 -2 -3 -1.63585 12.2899 2
 0 -2 -3 3.009 19.4886 1
 0 2 3 -3.33839 22.0115 1
 0 -2 -3 6.93421 10.5378 9
 0 -2 3 31.7651 12.3725 9
 0 -2 3 7.81891 19.843 11
 0 -2 -4 31.897 14.9775 2
 0 -2 4 32.1693 7.83267 8
 0 -2 -4 35.2633 7.95554 8
 0 -2 4 31.4918 7.88248 9
 0 -2 -4 36.7922 7.82503 9
 0 -2 4 55.9251 21.3713 11
 0 2 4 8.65273 24.196 1
 0 2 5 -5.38638 27.0234 1
 0 -2 5 4.01297 21.6049 1
 0 -2 5 12.7346 17.5858 2
 0 -2 6 5197.36 160.663 10
 0 2 6 5147.66 177.969 1
 0 -2 6 5129.52 158.742 1
 0 -2 6 5437.9 138.784 2
 0 -2 7 -19.7544 35.4491 11
 0 2 7 69.0614 43.4298 1
 0 -2 7 -18.1066 33.7504 1
 0 2 8 20473 453.652 1
 0 -2 8 20621.4 441.578 12
 0 -2 8 20402.2 433.295 11
 0 2 8 19842.6 476.273 10
 0 -2 9 -18.3378 45.3006 12
 0 2 9 11.6476 54.7816 10
 0 2 9 -78.5327 54.4241 6
 0 2 10 2586.2 169.228 11
 0 2 10 2555.48 175.917 10
 0 3 0 3.10167 13.27 3
 0 -3 -1 668.969 38.8071 1
 0 3 1 686.602 40.9501 1
 0 -3 1 610.338 34.221 12
 0 -3 2 24.486 17.5534 11
 0 -3 2 15.0189 7.55041 10
 0 3 -2 9.91789 17.3257 11
 0 3 2 6.1308 20.3902 1
 0 -3 -2 22.9923 18.7852 1
 0 -3 2 23.8801 17.8211 12
 0 3 3 188782 2312.95 6
 0 -3 -3 186440 2287.19 2
 0 3 3 188751 2355.17 1
 0 -3 -3 190710 2343.74 1
 0 -3 3 189997 2316.87 11
 0 -3 3 189912 2329.43 12
 0 -3 4 5.14234 17.9636 10
 0 -3 4 24.6435 22.5929 11
 0 -3 -4 -4.4374 13.9725 2
 0 3 4 9.71838 24.3777 1
 0 -3 4 7.74617 22.9407 12
 0 -3 5 32932.9 490.192 10
 0 -3 5 33936 516.515 11
 0 3 5 33499.6 553.795 1
 0 -3 5 33133.5 522.935 12
 0 -3 5 32026.6 409.671 9
 0 -3 -5 32397.6 407.884 9
 0 -3 6 -7.96724 20.8738 2
 0 -3 6 26.441 33.9895 10
 0 -3 6 5.79861 37.8956 12
 0 -3 6 33.7399 35.7177 1
 0 3 6 -7.07574 39.0816 1
 0 -3 7 5837.38 183.081 1
 0 -3 7 5443.64 192.988 12
 0 3 7 5816.6 213.419 1
 0 -3 7 5684.32 187.406 11
 0 -3 8 8.16557 41.5812 12
 0 3 8 9.41256 41.1007 1
 0 3 8 7.48957 33.3515 6
 0 3 8 -33.1028 47.2085 10
 0 -3 8 37.7297 38.4259 11
 0 -3 9 1123.11 103.549 12
 0 3 9 898.454 107.996 10
 0 3 10 40.7537 63.8892 10
 0 -4 0 218979 2668.87 9
 0 4 0 217353 2641.52 3
 0 -4 0 218378 2641.54 3
 0 -4 -1 16.303 13.7912 6
 0 -4 1 -20.2004 19.844 9
 0 -4 -1 8.62687 17.7577 9
 0 4 -1 2.37115 15.7704 12
 0 -4 -1 15.0105 18.5388 1
 0 4 1 -7.30418 17.7897 3
 0 -4 2 31815.8 459.515 12
 0 4 -2 31298.4 458.05 12
 0 4 2 31509.7 438.214 6
 0 -4 2 30887.5 458.791 9
 0 -4 -2 31534.2 459.176 9
 0 4 -2 31978.3 445.468 11
 0 -4 -2 30953 437.908 6
 0 -4 -2 32339.3 478.751 1
 0 4 2 31445.5 484.09 1
 0 4 3 31.9211 24.5496 1
 0 -4 -3 24.2372 23.9267 1
 0 -4 3 5.2225 10.2801 10
 0 -4 -3 17.4415 15.4683 2
 0 -4 3 8.82793 20.2352 11
 0 -4 3 3.43908 22.0705 12
 0 -4 3 16.585 18.0648 9
 0 -4 -3 -5.45644 17.3458 9
 0 4 3 -5.43374 17.7557 6
 0 -4 4 35.9839 17.5542 10
 0 -4 -4 41.1729 17.0614 2
 0 4 4 52.1989 21.0625 6
 0 -4 4 116.941 37.5559 12
 0 -4 4 14.5294 29.2512 11
 0 -4 4 46.5623 17.5268 9
 0 -4 -4 45.7151 17.4629 9
 0 4 4 121.345 46.9527 1
 0 -4 -4 46.6821 27.3536 1
 0 -4 5 38.9922 17.5316 8
 0 -4 -5 7.56639 14.9614 8
 0 -4 -5 49.7114 19.2968 2
 0 4 5 13.1631 38.1273 1
 0 -4 5 8.70358 21.7969 10
 0 4 5 8.57327 21.8302 6
 0 -4 5 26.3797 29.2429 11
 0 -4 6 9166.71 241.62 12
 0 4 6 9254.32 268.272 1
 0 -4 6 9300.87 216.934 2
 0 4 7 18.8522 30.0587 6
 0 -4 7 -31.7001 44.6392 11
 0 4 7 -17.8321 57.7462 1
 0 -4 7 21.6716 48.4581 12
 0 -4 8 5433.75 207.248 12
 0 4 8 5742.56 250.86 10
 0 4 8 5720.89 200.195 6
 0 -4 9 -47.1662 61.65 12
 0 4 9 -13.3003 66.7258 10
 0 4 10 3237.12 210.484 10
 0 -5 0 26.102 21.9844 3
 0 -5 0 14.7068 26.2837 9
 0 -5 1 7571.9 155.428 3
 0 5 -1 7811.69 164.254 12
 0 5 1 7488.55 163.456 3
 0 5 -1 7800 112.786 10
 0 -5 1 7362.97 175.388 9
 0 -5 -1 7696.78 177.108 9
 0 -5 -1 7632.67 149.861 6
 0 -5 -1 7543.5 176.547 1
 0 5 -2 46.9053 22.8542 12
 0 -5 -2 20.3933 24.1601 1
 0 5 2 4.49019 26.5975 1
 0 -5 -2 10.016 16.5125 6
 0 -5 2 3.64354 19.8735 9
 0 -5 -2 3.61459 22.765 9
 0 5 3 30750.2 454.081 6
 0 -5 -3 31276.1 500.1 1
 0 5 3 30080.8 512.602 1
 0 5 -3 30540.6 462.221 11
 0 -5 3 31503.4 481.348 12
 0 -5 3 30503.7 470.45 9
 0 -5 -3 31782.1 471.698 9
 0 -5 4 13.1173 20.2506 9
 0 -5 -4 -9.6885 19.5401 9
 0 -5 -4 2.74645 16.7896 2
 0 -5 4 -2.47535 12.4653 10
 0 -5 4 22.706 27.4765 12
 0 5 4 12.4346 30.7147 1
 0 -5 -4 15.623 28.4018 1
 0 5 4 3.60467 20.6429 6
 0 -5 -5 76697.9 1100.44 1
 0 -5 5 78125.8 1001.88 9
 0 -5 -5 78209.1 1000.59 9
 0 -5 -5 77872 1010.13 2
 0 5 5 77267.8 1049 6
 0 5 5 77926.9 1136.56 1
 0 -5 5 76655.9 983.03 10
 0 -5 5 76202.7 1055.2 11
 0 5 6 -8.43921 44.2206 1
 0 -5 6 19.2378 32.6546 12
 0 -5 7 2326.7 119.651 11
 0 5 7 2048.73 110.029 6
 0 -5 7 2368.65 130.761 12
 0 5 7 2416.03 146.582 1
 0 5 8 50.2056 53.7026 10
 0 -5 8 51.7698 48.8375 12
 0 5 9 1043.91 133.193 10
 0 -5 9 947.112 101.591 12
 0 5 10 -15.2826 74.3103 10
 0 -6 0 235582 2936.31 9
 0 -6 0 237119 2894.77 3
 0 -6 -1 8.93645 23.7361 9
 0 -6 1 13.4518 23.1668 9
 0 6 -1 9.37173 10.3689 10
 0 -6 1 3.11996 22.1357 3
 0 6 1 -10.5755 21.1058 3
 0 6 -1 3.56203 20.3989 12
 0 -6 -1 4.3342 26.2242 1
 0 -6 -1 19.3895 18.8933 6
 0 -6 2 21442.5 382.34 9
 0 -6 -2 22908.6 388.005 9
 0 -6 -2 22186.4 392.01 1
 0 6 2 22172.7 376.207 3
 0 6 -2 22509.1 374.839 12
 0 6 -2 22812.8 358.189 11
 0 -6 -2 21898 350.51 6
 0 6 -3 10.7319 21.8693 11
 0 6 3 42.4161 40.9904 1
 0 -6 -3 -5.2306 25.0202 1
 0 6 3 35.4984 22.1918 6
 0 -6 -3 12.984 23.3002 9
 0 -6 3 -4.38261 23.5941 9
 0 -6 3 13.1501 33.3726 12
 0 6 4 41.4988 25.0947 6
 0 6 4 49.1368 38.2856 1
 0 -6 -4 53.2897 23.8689 2
 0 -6 4 24.6835 23.8349 9
 0 -6 -4 16.18 22.3454 9
 0 6 5 30.7955 25.4854 6
 0 -6 5 17.6817 33.3582 12
 0 -6 -5 6.71944 35.2093 1
 0 6 5 -8.0559 39.1713 1
 0 -6 5 21.7687 24.338 9
 0 -6 -5 -7.10702 22.3788 9
 0 -6 -5 16.3162 21.1354 2
 0 6 6 7301.41 198.517 6
 0 -6 6 6826.98 215.425 12
 0 6 6 7192.48 250.97 1
 0 -6 7 39.7554 47.0952 12
 0 6 7 36.9443 35.2617 6
 0 6 7 -62.2876 62.1542 1
 0 -6 8 13540.4 356.977 12
 0 6 8 13374.9 416.763 10
 0 6 9 89.3509 84.2842 10
 0 -6 9 9.97729 51.5498 12
 0 6 10 3551.23 234.78 10
 0 -7 0 26.6933 28.7563 9
 0 -7 0 214.899 45.1549 3
 0 -7 1 6911.56 168.215 3
 0 -7 -1 6906.68 186.628 1
 0 7 -1 7166.59 177.184 12
 0 7 -1 6690.82 117.324 10
 0 -7 -1 6743.4 157.511 6
 0 7 1 7028.9 173.831 3
 0 -7 -1 6933.36 192.565 9
 0 -7 1 6885.54 192.899 9
 0 7 -2 14.9456 21.3973 11
 0 7 -2 -4.51646 26.7515 12
 0 -7 2 5.30276 25.7842 9
 0 -7 -2 5.25983 26.3876 9
 0 7 2 -9.13283 24.5831 3
 0 -7 -2 -32.3469 30.5124 1
 0 -7 -2 20.0006 21.1934 6
 0 7 -3 59922 823.102 11
 0 -7 3 58410.9 853.889 9
 0 -7 -3 58210.3 851.371 9
 0 7 -3 59145 851.515 12
 0 7 4 3.9981 23.6812 6
 0 7 4 31.172 40.2634 1
 0 -7 -4 -6.65921 35.3748 1
 0 -7 -4 -3.59253 20.5734 2
 0 -7 4 4.95382 27.7015 9
 0 -7 -4 24.3594 25.5282 9
 0 7 5 9589.28 290.482 1
 0 -7 -5 9654.31 219.106 9
 0 -7 5 9838.1 222.529 9
 0 -7 5 9760.63 256.263 12
 0 -7 -5 9694.12 205.717 2
 0 -7 -5 10003 273.373 1
 0 -7 6 7.35337 36.3273 12
 0 7 6 -10.687 33.6512 6
 0 7 6 -20.0067 53.8528 1
 0 -7 7 5820.17 213.837 12
 0 7 7 5250.21 246.161 10
 0 7 8 28.1305 64.9974 10
 0 -7 8 -18.7782 52.5032 12
 0 7 9 1768.94 169.065 10
 0 -7 9 1522.24 128.443 12
 0 -8 0 100395 1380.03 9
 0 -8 0 100215 1354.69 1
 0 -8 -1 -24.7575 30.5768 9
 0 -8 1 -6.2041 25.4133 9
 0 8 1 -4.65627 25.7181 3
 0 -8 1 -4.29449 30.4687 3
 0 8 -1 14.3164 13.1056 10
 0 8 -1 14.6341 25.9129 12
 0 -8 -1 28.4614 29.8269 1
 0 -8 -1 -15.3383 24.6085 6
 0 8 -2 37942.4 603.151 12
 0 -8 2 38230.4 628.993 9
 0 -8 -2 38257.6 628.97 9
 0 -8 -2 39144.8 572.295 6
 0 -8 2 38260.8 584.306 3
 0 -8 -3 69.5716 25.0195 6
 0 -8 -3 33.9292 35.0608 1
 0 8 -3 8.91168 24.3031 11
 0 -8 -3 30.0412 31.0434 9
 0 -8 3 6.07307 29.5311 9
 0 8 -3 11.28 28.7217 12
 0 8 3 5.89779 34.1665 3
 0 -8 -4 68.48 26.1024 2
 0 8 -4 92.6236 34.8575 11
 0 -8 -4 57.0385 29.8988 9
 0 -8 4 52.2094 30.827 9
 0 -8 -4 81.8665 39.5438 1
 0 8 4 80.9888 40.4159 3
 0 -8 5 -21.3333 32.2693 9
 0 -8 -5 15.6412 26.9372 9
 0 -8 -5 -4.02838 23.336 2
 0 -8 -5 8.26222 33.8437 1
 0 -8 6 4550.99 186.101 12
 0 -8 -6 5087.74 205.326 1
 0 -8 7 8.93699 49.3621 12
 0 8 7 -38.9977 57.8863 10
 0 -8 8 21085.4 484.254 12
 0 8 8 20672.4 560.546 10
 0 -8 9 10.6877 51.1226 12
 0 8 9 -16.3757 68.586 10
 0 9 0 -9.59168 21.2649 10
 0 -9 0 -7.12735 31.7386 9
 0 -9 1 5797.55 170.018 3
 0 -9 -1 6178.47 165.939 6
 0 9 -1 6130.09 120.21 10
 0 -9 1 6070.28 203.445 9
 0 -9 -1 6047.53 202.016 9
 0 9 -1 6199.07 183.979 12
 0 -9 -2 17.4627 23.8097 6
 0 9 -2 -17.5036 34.1809 12
 0 9 2 17.7129 33.4168 3
 0 -9 2 4.95374 30.2832 3
 0 -9 -2 -13.9008 40.263 1
 0 -9 -2 14.0761 35.3085 9
 0 -9 2 7.09564 35.054 9
 0 9 3 19871 405.21 3
 0 9 -3 20572.7 403.276 12
 0 -9 3 20576.8 377.979 3
 0 -9 3 20745 417.069 9
 0 -9 -3 20211.3 411.03 9
 0 -9 -3 19874.1 361.918 6
 0 9 -3 19702.7 372.433 11
 0 -9 -3 20836.1 431.911 1
 0 9 -4 -5.29891 25.7655 11
 0 -9 4 39.9715 37.253 9
 0 -9 -4 26.2093 34.3334 9
 0 -9 -4 -8.28104 39.611 1
 0 9 4 -14.9989 34.0316 3
 0 -9 -5 21158.8 410.278 9
 0 -9 5 21420 415.134 9
 0 9 5 21668.7 462.595 3
 0 -9 -5 21288.8 470.082 1
 0 9 6 9.61971 39.4043 3
 0 -9 -6 -9.94704 41.6608 1
 0 9 7 3721.66 193.097 3
 0 9 7 3950.74 227.024 10
 0 9 8 -31.0519 76.7013 10
 0 9 8 23.9715 56.3683 3
 0 9 9 1056.05 135.965 10
 0 9 9 843.247 115.506 3
 0 10 0 105208 1343.06 10
 0 -10 0 101856 1474.85 9
 0 -10 -1 -16.0866 34.4121 9
 0 -10 1 -24.2231 39.2609 9
 0 -10 -1 -4.99559 26.8937 6
 0 -10 1 -11.0482 35.451 3
 0 10 -1 15.9669 16.7186 10
 0 10 1 14.1679 24.7462 10
 0 -10 -1 51.3351 33.2789 1
 0 10 -1 6.30431 32.1032 12
 0 -10 -2 6832.22 187.163 6
 0 -10 2 6904.4 229.829 9
 0 -10 -2 7052.18 230.781 9
 0 -10 2 7086.78 198.693 3
 0 10 2 6880.28 211.861 3
 0 -10 -2 6932.53 227.258 1
 0 10 -2 6860.1 209.437 12
 0 10 -3 6.95749 36.4566 12
 0 -10 -3 10.027 29.043 6
 0 -10 -3 -7.72955 35.7196 9
 0 -10 3 -7.82109 39.2371 9
 0 -10 -3 25.5229 44.5791 1
 0 10 -3 60.2094 33.801 11
 0 10 3 7.41352 34.2591 3
 0 -10 3 -5.70807 37.3041 3
 0 -10 -4 9.1568 43.8003 1
 0 -10 4 -7.52091 38.2986 9
 0 -10 -4 22.1973 40.8679 9
 0 10 4 24.9116 45.8652 3
 0 -10 4 -5.94522 39.8811 3
 0 10 -4 45.6577 35.5946 11
 0 -10 5 -14.0607 37.8481 9
 0 -10 -5 13.7448 35.5073 9
 0 10 5 46.4919 38.9444 3
 0 -10 -5 30.0047 40.9688 1
 0 -10 -5 10.3081 28.8215 2
 0 10 6 7117.98 286.828 10
 0 -10 -6 6617.41 259.479 1
 0 10 6 6725.45 256.798 3
 0 10 7 -14.4099 60.3526 10
 0 10 7 23.1378 58.039 3
 0 10 8 4511.31 265.273 10
 0 10 8 4991.02 241.589 3
 0 10 9 27.0933 66.9239 3
 0 -11 0 -23.6266 44.0396 1
 0 11 0 7.0679 38.0501 12
 0 -11 0 18.1013 40.3032 9
 0 11 0 36.9478 28.4978 10
 0 11 -1 3050.86 139.674 12
 0 -11 -1 2715.39 120.04 6
 0 -11 1 2950.78 131.52 3
 0 -11 -1 2502.55 144.353 9
 0 -11 1 2642.93 148.233 9
 0 11 1 2869.53 116.617 10
 0 -11 -1 2699.92 143.017 1
 0 -11 1 2575.41 136.908 1
 0 -11 -2 8.73384 38.8925 1
 0 -11 -2 21.7932 29.7146 6
 0 -11 -2 -17.6891 46.3446 9
 0 -11 2 -8.91592 39.7033 9
 0 11 2 -6.44899 37.3588 10
 0 -11 2 6.16367 36.5084 3
 0 11 2 59.3048 43.9088 3
 0 11 -2 65.4406 37.027 12
 0 -11 -3 32120.2 530.939 6
 0 11 -3 31355 577.773 12
 0 11 3 31971.3 593.673 3
 0 -11 -3 31777.8 601.773 9
 0 -11 3 30819.9 596.49 9
 0 11 -3 30185.3 535.738 11
 0 -11 -3 32269.9 619.724 1
 0 -11 3 31442.3 546.519 3
 0 -11 4 25.1628 42.7117 9
 0 -11 -4 32.9816 39.4405 9
 0 11 4 -9.12198 50.3836 3
 0 -11 4 -25.8932 44.153 3
 0 11 -4 -6.15704 35.2595 11
 0 -11 -4 -10.0583 50.4603 1
 0 11 5 23686 524.153 3
 0 -11 -5 23317.9 535.693 1
 0 -11 -5 23637.9 477.851 9
 0 11 5 24384.6 552.222 10
 0 -11 5 23358.9 454.51 3
 0 11 6 -11.2292 49.033 3
 0 11 6 -13.2142 59.9642 10
 0 -11 -6 23.3457 42.0311 1
 0 11 7 1048.69 115.169 3
 0 11 7 994.047 124.673 10
 0 11 8 -40.0847 70.0147 3
 0 12 0 13839.9 341.126 12
 0 -12 0 13330.6 367.558 9
 0 -12 0 13734 354.155 1
 0 12 -1 47.2567 40.6932 12
 0 -12 -1 55.5594 33.2342 6
 0 -12 1 9.94994 38.8608 9
 0 -12 -1 -29.7421 40.6104 9
 0 -12 1 -8.57527 38.1866 1
 0 -12 -1 18.2781 36.5753 1
 0 12 2 15033.9 343.11 10
 0 -12 2 15651.6 398.717 9
 0 -12 -2 15286.8 393.865 9
 0 -12 -2 15122.3 391.34 1
 0 12 -2 15273.2 365.886 12
 0 -12 2 15570.5 346.009 3
 0 -12 -2 15384.6 328.831 6
 0 -12 3 -19.2784 46.1075 9
 0 -12 -3 -9.5221 37.1893 9
 0 12 3 -8.48298 45.0629 10
 0 12 3 72.5097 49.432 3
 0 -12 3 -13.6807 40.0732 3
 0 -12 -3 12.0049 33.9723 6
 0 12 -3 41.9072 39.4174 12
 0 12 -3 -19.5754 36.0404 11
 0 -12 -3 10.3811 52.0802 1
 0 12 4 -10.1809 52.6003 10
 0 -12 -4 54.9617 48.9494 1
 0 12 4 29.8912 51.4785 3
 0 -12 4 41.842 41.7523 3
 0 -12 4 18.5117 44.2738 9
 0 -12 -4 -45.4085 50.7843 9
 0 12 -4 -13.2218 36.9678 11
 0 -12 -5 -11.825 45.014 1
 0 12 5 23.9565 55.3532 10
 0 12 5 10.9492 48.7575 3
 0 12 6 2765.9 189.045 10
 0 -12 -6 2900.81 184.395 1
 0 12 6 3020.29 183.397 3
 0 12 7 26.1502 58.2246 3
 0 12 7 15.6022 77.0787 10
 0 12 8 5709.6 303.08 10
 0 12 8 5489.68 267.864 3
 0 -13 0 29.1421 45.6847 1
 0 13 0 77.5396 48.7616 12
 0 -13 0 -10.9047 48.5595 9
 0 -13 0 -21.3291 50.823 6
 0 -13 1 1378.7 118.323 9
 0 -13 -1 1287.32 116.391 9
 0 13 -1 1456.32 110.053 12
 0 -13 -1 1320.48 94.2695 6
 0 -13 -1 1290.71 113.187 1
 0 -13 1 1290.13 108.38 1
 0 13 2 28.9413 41.9136 10
 0 -13 -2 19.5211 36.387 6
 0 13 -2 -43.9569 46.7012 12
 0 -13 -2 -10.6072 46.3172 1
 0 -13 2 9.23933 41.9269 1
 0 -13 -2 -32.0678 51.1303 9
 0 -13 2 -32.3275 55.6743 9
 0 13 -2 36.0794 38.8465 11
 0 -13 2 103.04 44.5318 3
 0 -13 -3 25389.3 568.943 1
 0 13 3 24835.7 537.852 3
 0 -13 3 25085 491.139 3
 0 -13 3 25585.3 556.471 9
 0 -13 -3 24744.4 548.003 9
 0 13 -3 24695.9 481.573 11
 0 13 3 25379.2 522.962 10
 0 -13 -3 25432.7 471.443 6
 0 13 4 64.2016 54.4884 10
 0 -13 -4 -11.9238 53.0974 1
 0 13 4 -54.1469 62.0166 3
 0 -13 4 -7.46347 40.7047 3
 0 -13 -5 8330.2 313.546 1
 0 13 5 7937.22 308.312 10
 0 13 5 8494.03 308.944 3
 0 13 6 57.2936 67.3639 10
 0 13 6 -38.4225 68.9506 3
 0 -13 -6 -80.3782 63.0043 1
 0 13 7 1704.02 156.902 3
 0 13 7 1785.26 169.796 10
 0 -14 0 39054.1 748.544 1
 0 -14 0 40341.1 689.474 6
 0 -14 -1 22.0559 45.1728 1
 0 -14 1 61.8687 55.5114 1
 0 -14 -1 -21.9685 39.4224 6
 0 14 -2 6301.61 217.363 11
 0 -14 -2 5977.25 253.294 1
 0 -14 -2 6223.1 204.957 6
 0 -14 2 6729.95 250.605 1
 0 -14 -3 48.8383 50.0135 1
 0 -14 3 9.85287 51.6283 1
 0 14 3 9.30481 45.2443 10
 0 14 4 23.1426 50.5269 3
 0 -14 -4 12.8491 48.9125 1
 0 14 4 -11.1041 52.222 10
 0 14 5 37.8641 62.3538 3
 0 -14 -5 40.7702 54.3898 1
 0 14 5 38.8309 60.8748 10
 0 14 6 3922.94 228.976 10
 0 14 6 3500.02 214.59 3
 0 -14 -6 3512.42 216.011 1
 0 14 7 -16.3647 80.8454 10
 0 14 7 -28.7977 68.8751 3
 0 -15 0 -34.4128 50.0903 1
 0 -15 -1 3542.75 196.437 1
 0 -15 1 3376.13 186.294 1
 0 -15 2 10.8444 51.8724 1
 0 -15 -2 12.5568 49.0419 1
 0 -15 -3 4444.79 231.203 1
 0 -15 3 4397.85 206.771 1
 0 -15 -4 -54.9522 70.9793 1
 0 15 4 34.212 53.6328 10
 0 15 5 7479.31 306.087 3
 0 -15 -5 7395.99 316.151 1
 0 15 5 7954.19 314.895 10
 0 -15 -6 44.6038 66.2081 1
 0 15 6 -14.9699 65.3678 10
 0 15 6 28.3331 63.0848 3
 0 -16 0 26979.9 612.908 1
 0 -16 -1 -38.4675 61.3344 1
 0 -16 1 11.9687 54.3128 1
 0 -16 -2 3248.02 199.137 1
 0 -16 2 3443.27 192.604 1
 0 -16 -3 -27.8636 57.0684 1
 0 -16 -4 87.2274 64.7391 1
 0 16 4 -11.5273 60.4031 10
 0 -16 -5 75.2262 69.5262 1
 0 16 5 -39.9784 72.6787 10
 0 -17 0 39.3794 52.5344 1
 0 -17 -1 1449.73 137.137 1
 0 -17 1 1299.2 128.06 1
 0 -17 -2 28.4162 55.4912 1
 0 -17 2 12.1684 56.2323 1
 0 -17 -3 9357.16 361.188 1
 0 -17 -4 -15.249 58.0484 1
 0 -17 -4 -20.0222 51.7236 2
 0 -18 0 5924.1 274.931 1
 0 -18 1 -52.6586 67.0389 1
 0 -18 -1 -14.379 56.1596 1
 0 -18 -2 3657.12 226.604 1
 0 -18 -3 15.2496 67.9073 1
 0 -19 0 -14.2044 69.0675 1
 0 -19 1 606.304 96.5782 1
 1 0 1 70994.9 855.571 1
 -1 0 -1 70884.8 854.853 1
 -1 0 1 70118.1 855.587 4
 1 0 -1 70455.3 856.179 4
 -1 0 -1 70649 855.29 4
 1 0 1 70827.1 855.48 4
 -1 0 1 70986.1 852.788 7
 -1 0 -1 71001.1 853.208 7
 1 0 1 71337.3 852.595 7
 1 0 -1 70800 852.164 7
 -1 0 -1 71221.8 856.552 5
 -1 0 1 70761.6 856.83 5
 -1 0 -1 70772.8 872.114 10
 1 0 1 71123.2 872.839 10
 1 0 1 70380.2 866.759 2
 -1 0 -1 70333.1 868.607 2
 -1 0 -2 3970.87 62.9387 8
 -1 0 2 4040.71 62.4188 8
 -1 0 2 3886.85 65.2765 2
 -1 0 -2 3994.73 62.5801 9
 -1 0 2 4124.32 62.3188 9
 1 0 3 7658.47 150.738 1
 -1 0 3 7736.46 122.726 2
 1 0 3 7631.77 144.462 2
 -1 0 4 22548.6 376.038 1
 1 0 4 22893.9 362.87 1
 1 0 4 23035.6 344.921 2
 1 0 5 80.6302 30.5031 10
 1 0 5 85.1956 22.5298 2
 -1 0 5 81.2582 15.6354 2
 -1 0 5 14.5111 24.6467 1
 1 0 5 129.464 31.3863 1
 -1 0 6 8147.72 221.901 1
 1 0 6 8155.46 210.782 1
 1 0 6 7937.86 174.646 2
 1 0 7 17444.9 387.282 10
 -1 0 7 17669 383.175 1
 1 0 7 17778.6 367.686 1
 1 0 8 612.625 78.2027 10
 -1 0 8 518.119 75.4102 10
 -1 0 8 475.488 66.2745 1
 1 0 8 578.786 81.0634 11
 -1 0 9 4976.33 206.366 11
 1 0 9 5150.09 221.932 11
 1 0 10 1883.58 144.592 11
 1 0 10 1698.63 135.09 12
 1 -1 0 3.6278 7.03994 8
 -1 1 0 5.34255 6.95527 9
 1 -1 0 2.56378 6.37666 9
 1 1 0 -2.8917 6.34492 10
 -1 -1 0 2.13337 6.71754 10
 -1 1 0 5.65108 5.4956 1
 1 -1 0 -1.10035 4.87633 1
 -1 1 0 -2.41508 5.58024 12
 1 -1 0 5.58028 5.90689 12
 1 -1 1 76075.5 917.665 9
 1 -1 -1 74974.2 916.817 9
 1 -1 1 75769.5 917.43 10
 1 -1 -1 75672.7 932.933 1
 -1 -1 1 76048.1 915.654 12
 -1 1 -1 76009.2 920.132 9
 -1 1 1 74235.6 919.27 9
 -1 -1 -1 74745.8 928.458 1
 1 1 1 73838.3 929.228 1
 -1 1 1 75441.5 932.442 1
 1 -1 1 76462.6 919.798 8
 1 -1 -1 75917.7 918.795 8
 -1 1 -1 76092.3 917.16 10
 1 1 1 75016 938.056 10
 -1 -1 -1 75820.5 923.18 2
 1 1 1 74565 921.799 2
 -1 -1 1 75880.7 907.206 11
 1 -1 1 74686.1 931.445 11
 -1 1 -1 74662.8 930.985 11
 1 -1 2 64606.6 799.442 9
 1 -1 -2 66012.8 798.751 9
 1 -1 2 64295.7 827.634 10
 -1 -1 -2 65996.3 823.634 2
 1 -1 -2 66030.6 792.724 2
 -1 1 -2 65813.4 803.681 9
 -1 1 2 65786.1 802.759 9
 -1 -1 -2 65606.9 830.406 1
 -1 1 2 65788 843.213 1
 1 -1 2 65003.5 800.808 8
 1 -1 -2 65885 799.868 8
 -1 -1 -3 1712.14 35.1462 7
 -1 -1 3 1782.49 35.0684 7
 1 -1 3 1681.59 64.8658 10
 -1 1 -3 1800.02 37.7077 4
 1 1 -3 1738.19 37.8862 4
 -1 1 3 1681.9 37.6896 4
 1 1 3 1780.46 37.4099 4
 1 1 3 1811.33 57.9308 2
 -1 1 3 1756.71 72.7755 1
 1 1 3 1577.84 64.4615 1
 1 1 -3 1717.34 38.6935 5
 1 1 3 1637.7 37.5228 5
 1 -1 3 1795.83 36.4883 7
 1 -1 -3 1773.97 35.2551 7
 -1 1 3 1702.07 41.7003 2
 1 -1 3 1705.7 58.0376 1
 1 -1 3 1756.58 62.813 2
 -1 -1 -3 1832.09 61.132 2
 1 -1 4 24222.2 372.674 1
 -1 1 4 23423.9 403.438 1
 1 1 4 24557.8 393.618 1
 -1 -1 4 24287.2 347.353 2
 1 -1 4 24658.7 391.99 10
 1 1 4 24941 359.941 2
 1 -1 4 24283.9 370.516 2
 1 -1 5 9448.57 220.949 10
 -1 1 5 9642.52 232.802 1
 1 -1 5 9747.73 208.837 1
 1 1 5 9237.67 218.451 1
 -1 -1 5 9937.12 224.162 1
 1 1 5 9566.25 185.694 2
 -1 -1 5 9845.7 175.057 2
 1 -1 5 9783.59 197.289 2
 1 1 6 4928.12 177.109 10
 1 -1 6 4860.03 133.331 2
 -1 1 6 5093.16 174.821 1
 -1 -1 6 4618.98 158.979 1
 1 -1 6 4709.33 150.259 1
 1 1 6 4968.99 164.38 1
 1 1 6 4991.99 127.592 2
 -1 -1 7 15551.9 350.111 1
 1 1 7 15572.1 348.531 1
 -1 1 7 15906.5 366.352 1
 1 -1 7 15402.3 331.694 1
 1 -1 7 15647.3 358.189 11
 1 1 7 16821.4 384.2 10
 1 -1 7 15937.8 350.779 10
 -1 1 8 217.77 58.5077 1
 -1 -1 8 300.2 63.6765 1
 -1 -1 8 311.904 60.9605 10
 1 1 8 381.125 71.6418 10
 -1 1 8 229.595 60.3185 10
 1 -1 8 262.073 60.5352 10
 1 -1 8 171.852 55.2229 11
 -1 -1 8 210.949 53.9368 11
 1 -1 9 5405.69 222.565 11
 1 1 9 5256.77 227.516 11
 1 1 9 5369.3 233.733 10
 -1 1 9 5153.52 228.967 10
 -1 -1 9 5326.96 207.215 12
 1 -1 9 5094.1 215.663 12
 1 1 10 1736.06 131.613 6
 1 -1 10 2040.82 147.994 12
 1 1 10 2095.57 155.175 11
 -1 2 0 -1.1579 12.5082 1
 1 -2 0 7.97479 11.8561 1
 1 2 0 9.01965 9.74348 3
 1 -2 0 -7.28706 13.7084 9
 -1 2 0 9.34877 13.5393 9
 -1 -2 0 4.75204 10.4332 10
 1 2 0 8.72829 10.0571 10
 1 -2 1 58332.4 753.351 12
 -1 -2 1 59230.2 741.784 12
 1 2 -1 58372.9 740.521 12
 1 -2 -1 60066.7 724.994 6
 1 -2 -1 59224.9 748.71 9
 -1 2 -1 58513.8 752.449 9
 -1 2 1 60777.6 753.505 9
 1 -2 1 59131.5 748.947 9
 -1 2 -1 60199.7 722.448 10
 1 -2 -1 59271.2 757.349 1
 1 2 1 57709.8 747.831 6
 -1 2 1 59616 724.416 6
 -1 -2 -1 60499.2 762.518 1
 1 2 -1 60123.5 727.225 11
 -1 -2 2 45950.1 579.777 11
 1 -2 2 44953.3 603.071 11
 1 2 2 46407.6 600.545 6
 -1 -2 -2 43925.4 585.299 2
 -1 -2 -2 45566.8 607.224 1
 1 -2 -2 46361.1 611.139 1
 -1 2 2 45358.8 614.327 1
 -1 2 -2 45518.3 584.18 9
 -1 2 2 45611.7 583.735 9
 1 -2 -2 45358.9 561.666 2
 1 2 2 45650.7 610.904 1
 1 -2 2 44594.5 575.354 10
 -1 -2 2 44733.7 591.6 12
 1 -2 -2 44344.9 577.531 9
 1 -2 2 44995 578.791 9
 1 2 3 8828.75 184.284 1
 -1 -2 3 8655.04 162.15 11
 1 -2 3 9033.34 180.418 11
 1 -2 3 8703.51 161.422 10
 1 2 3 8513.23 155.114 2
 -1 -2 3 8550.68 168.752 12
 1 -2 3 8691.99 140.516 8
 1 -2 -3 8801.82 139.828 8
 -1 -2 -3 8567.4 158.938 2
 1 -2 -3 8915.67 137.442 2
 -1 -2 -3 8616.74 175.886 1
 -1 2 3 8683.86 188.316 1
 1 -2 3 8600.46 137.906 9
 1 -2 -3 8784.24 137.56 9
 1 -2 4 33790.5 497.513 10
 1 2 4 33152.9 475.416 2
 1 2 4 34589.8 526.858 1
 -1 2 4 33300.2 534.042 1
 1 -2 4 34002.9 432.226 7
 1 -2 -4 34710.4 430.487 7
 1 2 -4 34350.3 435.966 5
 1 2 4 34640.2 435.622 5
 -1 2 4 34353.4 434.176 4
 -1 2 -4 34390.2 433.226 4
 -1 -2 4 34059.8 428.304 7
 -1 -2 -4 34011.4 428.694 7
 -1 -2 4 33659 496.785 11
 1 -2 4 34077.6 518.231 11
 -1 -2 -4 34158.4 435.126 9
 -1 -2 4 34263.3 434.94 9
 -1 -2 -4 34459.7 486.386 2
 -1 -2 5 1134.89 54.2546 2
 1 -2 5 1311.87 66.2216 1
 -1 2 5 1213.35 81.4957 1
 1 2 5 1329.81 79.8566 1
 1 -2 5 1218.29 64.4353 2
 1 -2 5 1144.37 67.5396 10
 1 -2 5 1139.02 72.2355 11
 -1 -2 5 1286.68 70.9316 11
 1 -2 6 3032.63 107.063 2
 1 -2 6 2878.33 111.6 1
 -1 2 6 2969.94 136.591 1
 -1 -2 6 2889.47 120.799 1
 1 2 6 3061.06 144.503 10
 1 -2 6 2761.57 116.335 10
 1 2 6 2867.1 127.738 1
 1 2 7 14779.7 348.682 1
 1 -2 7 14936.6 345.916 11
 -1 -2 7 15007.1 328.993 11
 1 2 7 15752.3 382.897 10
 -1 -2 7 15466.9 335.477 12
 -1 2 7 15496.8 368.935 1
 1 -2 7 14908.7 316.606 1
 -1 -2 7 15317.3 337.948 1
 -1 -2 8 201.006 49.1325 12
 1 -2 8 206.889 57.8658 12
 1 -2 8 260.27 60.0549 11
 -1 -2 8 143.852 47.0548 11
 1 2 8 205.91 60.353 10
 1 2 8 219.002 53.0889 1
 -1 2 8 73.8939 52.9397 1
 1 2 9 3377.43 189.061 10
 -1 2 9 2856.28 176.594 10
 1 -2 9 3282.67 172.44 11
 -1 -2 9 3090.6 157.202 12
 1 -2 9 3339.83 175.394 12
 1 2 9 3138.7 164.587 6
 -1 2 10 1716.1 146.055 10
 1 2 10 1722.45 151.297 10
 1 -2 10 1510.06 130.624 12
 1 2 10 1713.03 142.479 11
 1 -3 0 1.78646 11.9839 1
 1 3 0 9.90829 10.8474 3
 -1 3 0 -4.53297 15.2039 9
 1 3 0 11.4878 10.8651 10
 1 -3 -1 640.69 26.1698 6
 1 3 1 673.782 34.3011 6
 1 -3 1 677.405 36.8721 12
 -1 3 -1 677.521 36.4691 12
 1 -3 -1 756.678 40.464 1
 -1 -3 -1 687.117 41.1908 1
 -1 3 1 717.153 40.9008 1
 -1 3 1 753.676 38.2517 3
 -1 -3 1 746.849 21.3566 10
 -1 3 1 628.352 38.0262 9
 -1 3 -1 745.731 40.9027 9
 1 3 2 22706 337.524 6
 -1 3 2 22608.2 316.383 6
 1 -3 2 23391.6 344.807 11
 1 3 -2 23334.5 337.563 12
 -1 -3 -2 23619.8 330.129 2
 -1 3 -2 23016.4 343.388 11
 1 -3 2 23025.7 298.503 10
 1 3 2 22356.7 360.492 1
 -1 3 2 22623.6 359.194 1
 -1 -3 -2 22609.6 354.663 1
 1 -3 -2 22363.2 354.205 1
 1 -3 2 22821 348.179 12
 -1 -3 2 22328.6 335.995 12
 1 -3 3 9405.3 194.86 12
 -1 -3 3 9309.37 184.141 12
 -1 3 3 9510.89 170.969 6
 1 3 3 9256.12 186.204 6
 1 -3 -3 9082.96 150.875 2
 -1 -3 -3 9448.45 171.689 2
 -1 -3 -3 9230.8 195.059 1
 1 -3 -3 9530.86 199.902 1
 -1 3 3 9170.69 206.77 1
 1 -3 3 9539.1 160.226 10
 1 -3 3 9312.67 189.318 11
 -1 -3 3 9602.27 173.469 11
 1 3 3 9516.48 206.792 1
 1 3 4 45030.3 670.609 1
 1 -3 4 44285.4 609.475 10
 1 3 4 45225.4 643.779 6
 1 -3 4 43688 650.858 12
 -1 -3 4 45127.7 638.207 12
 -1 3 4 43624.9 676.426 1
 -1 -3 -4 44999 650.511 1
 1 -3 4 44947.2 582.545 8
 1 -3 -4 45031.7 580.676 8
 1 -3 -4 44397.8 581.481 2
 -1 -3 -4 44276.7 611.897 2
 -1 -3 4 44449.3 623.415 11
 1 -3 4 45023.1 647.69 11
 1 -3 5 4116.32 74.5234 7
 1 -3 -5 4014.3 72.2311 7
 -1 -3 5 3896.81 71.1414 7
 -1 -3 -5 4008.98 71.683 7
 1 -3 5 3890.23 125.67 2
 -1 -3 -5 4298.69 116.838 2
 -1 -3 5 3959.84 75.9822 8
 1 3 5 3838.38 144.224 1
 -1 3 -5 3929.39 74.8661 4
 -1 3 5 4066.78 76.4279 4
 -1 -3 5 4047.17 131.371 12
 -1 -3 5 3928.02 123.276 11
 1 -3 5 3998.76 135.797 11
 -1 3 5 3961.86 151.742 1
 1 3 -5 3879.25 76.8046 5
 1 3 5 4107.5 77.5952 5
 -1 -3 -5 4071.85 74.5874 9
 -1 -3 5 4073 74.7965 9
 1 -3 5 4055.51 119.654 10
 1 -3 6 3397.64 120.361 2
 1 -3 6 3256.7 141.323 12
 -1 -3 6 3379.09 107.235 2
 1 -3 6 3538.56 124.545 10
 1 3 6 3164.17 154.916 10
 -1 -3 6 3437.63 128.603 11
 1 -3 6 3515.75 141.526 11
 1 3 6 3727.63 155.377 1
 1 -3 6 3647.84 124.411 1
 -1 3 6 3562.48 155.609 1
 1 -3 7 11477.8 300.761 12
 -1 -3 7 11347.6 281.433 12
 1 3 7 11385.6 329.88 10
 1 3 7 11485.4 310.703 1
 -1 -3 7 12270.5 288.183 1
 -1 3 7 11542.8 318.678 1
 1 3 7 11401.3 288.288 6
 -1 -3 7 11530.4 276.434 11
 1 -3 7 11534.9 293.634 11
 -1 -3 8 91.1034 48.2748 12
 1 -3 8 -17.502 48.3412 12
 1 3 8 72.7357 44.6451 6
 1 3 8 88.3808 51.9623 10
 1 -3 8 57.2748 42.8807 11
 1 3 8 99.6111 50.023 1
 -1 3 8 136.915 57.9311 1
 -1 3 9 3099.44 191.499 10
 1 3 9 2995.29 186.4 10
 1 3 9 3051.48 159.885 6
 1 -3 9 3141.99 170.492 12
 -1 -3 9 3082.51 156.835 12
 1 -3 9 2662.3 153.487 11
 1 3 10 1433.68 142.48 10
 1 -3 10 1379.49 123.803 12
 1 -4 0 2.91362 18.8721 9
 1 4 0 33.01 16.3552 3
 1 -4 0 43.0015 18.331 3
 1 4 0 9.68475 13.1504 10
 1 -4 0 24.461 17.2244 1
 -1 -4 -1 22387.5 329.442 6
 -1 -4 -1 22150.4 356.297 1
 -1 4 1 22616.7 353.897 1
 -1 4 1 22617.7 340.064 3
 1 -4 -1 22311.8 347.417 1
 1 4 -1 22620.1 333.437 12
 -1 4 -1 22235.1 338.47 12
 1 -4 -1 21709.3 347.048 9
 1 -4 1 22390.2 350.043 9
 -1 4 2 11612.5 186.418 6
 1 4 2 11313.4 203.283 6
 1 -4 -2 11628.5 225.523 1
 -1 4 2 11470 231.039 1
 -1 -4 -2 11604.9 227.563 1
 -1 4 -2 11355.3 209.854 11
 1 -4 2 11277.4 215.689 12
 -1 -4 2 11399.7 209.089 12
 1 4 -2 11512.4 207.799 12
 -1 4 -2 11686.6 217.39 12
 -1 -4 -2 11621.6 205.851 6
 1 -4 -2 11006.6 209.806 9
 1 -4 2 11358.6 212.312 9
 -1 -4 -3 21381.9 362.572 1
 1 -4 -3 20927.6 361.848 1
 1 -4 3 20781.1 328.225 9
 1 -4 -3 20675.9 326.234 9
 1 -4 3 21161.7 286.877 10
 1 -4 -3 21232 304.918 2
 -1 -4 -3 21149.8 324.702 2
 -1 4 3 21125.6 317.878 6
 1 4 3 20916.8 337.463 6
 -1 -4 3 20669.2 340.378 12
 1 -4 3 21434.6 355.258 12
 1 4 3 20660.3 372.804 1
 -1 4 3 21378.8 376.81 1
 1 -4 3 21344.7 345.98 11
 1 -4 4 47846.8 642.541 8
 1 -4 -4 47354.1 639.693 8
 -1 4 4 47512.4 657.371 6
 1 4 4 47794.1 681.653 6
 -1 -4 4 46962.4 644.996 9
 -1 -4 -4 47466.9 643.916 9
 1 -4 4 46540.7 695.645 12
 -1 -4 4 48356.1 683.066 12
 1 4 4 47234.7 723.576 1
 1 -4 4 47971.8 629.381 10
 1 -4 4 47480.1 686.132 11
 -1 -4 4 47365.5 659.806 11
 -1 -4 -4 47799.3 700.894 1
 -1 4 4 47517.4 729.563 1
 -1 -4 -4 48140.9 653.215 2
 1 -4 -4 48535.1 625.435 2
 1 -4 -4 47158.9 705.76 1
 1 -4 -4 47124.3 635.379 9
 1 -4 4 47445.6 637.932 9
 -1 -4 -5 3579.29 108.076 2
 -1 -4 5 3581.61 117.736 11
 1 -4 5 3579.47 129.257 11
 1 -4 5 3619.06 88.0374 8
 1 -4 -5 3641.09 86.8844 8
 1 -4 -5 3662.98 92.1617 2
 1 4 5 3690.36 149.791 1
 -1 4 5 3554.39 149.76 1
 1 -4 5 3670.76 104.757 10
 -1 -4 5 3749.93 128.852 12
 1 4 5 3473.16 124.428 6
 -1 4 5 3550.45 115.391 6
 1 -4 6 9297.46 240.377 11
 1 -4 6 9489.21 212.942 1
 1 -4 6 9326.49 226.53 2
 1 4 6 9812.46 271.269 1
 -1 4 6 9462.13 274.585 1
 1 4 6 9076.38 278.685 10
 -1 -4 6 9613.85 239.869 12
 1 -4 6 9500.58 253.819 12
 1 4 6 9298.83 237.747 6
 1 4 7 11537 288.343 6
 -1 4 7 11562.7 268.977 6
 -1 -4 7 11156.7 273.563 1
 1 4 7 11555.5 344.363 10
 -1 4 7 11554 327.647 1
 1 4 7 10726.7 309.592 1
 1 -4 7 11428.2 302.918 12
 -1 -4 7 11240.8 284.322 12
 -1 -4 7 10987.6 265.411 11
 1 -4 7 11433.6 289.169 11
 1 4 8 350.805 68.6759 1
 1 4 8 294.21 56.495 6
 1 -4 8 210.108 56.5379 11
 -1 -4 8 280.463 57.0025 12
 1 -4 8 170.288 56.5214 12
 1 4 8 247.82 69.9623 10
 1 -4 9 2457.66 156.473 12
 -1 -4 9 2546.48 148.151 12
 -1 4 9 2726.8 185.961 10
 1 4 9 2646.62 182.113 10
 1 -4 10 2539.56 165.805 12
 1 4 10 2475.16 187.117 10
 -1 4 10 2614.23 193.847 10
 1 5 0 -7.83257 17.4407 10
 1 -5 0 29.5415 24.3482 9
 1 -5 0 18.7162 21.1025 1
 1 5 0 9.90983 18.2321 3
 1 -5 0 76.478 25.469 3
 1 -5 1 29953 461.985 9
 1 -5 -1 29619 459.939 9
 1 5 -1 30277.2 383.158 10
 1 5 -1 29923.1 440.367 12
 -1 5 -1 28853.7 443.491 12
 -1 5 1 29273.4 446.051 3
 1 5 1 29901.3 439.864 3
 1 -5 -1 29944.2 413.384 6
 -1 -5 -1 28957.1 431.299 6
 -1 -5 1 30274.4 424.266 3
 -1 -5 -1 29592 464.849 1
 1 -5 -1 30100 456.914 1
 1 -5 -2 23908.8 396.219 1
 -1 5 -2 23740.1 383.976 12
 1 5 -2 23919 375.654 12
 1 -5 2 23972.3 384.392 12
 1 5 2 23755.4 366.028 6
 -1 -5 -2 23302.2 366.877 6
 -1 5 2 23814.3 383.021 3
 1 -5 -2 23730.1 385.051 9
 1 -5 2 23880.2 385.709 9
 -1 -5 -2 24540.3 402.023 1
 -1 5 2 24018.7 408.448 1
 1 -5 -2 23079.5 344.579 6
 1 5 -2 24242.4 353.291 11
 -1 5 -2 24012.3 375.696 11
 -1 5 3 63.1416 18.5902 6
 1 5 3 50.494 21.4061 6
 1 5 3 47.5699 31.9828 1
 1 -5 -3 74.1441 28.9039 1
 -1 -5 -3 37.5182 25.2507 1
 -1 5 3 42.6271 31.2184 1
 -1 -5 -3 49.8195 20.796 2
 -1 -5 3 7.33226 23.0914 12
 1 -5 3 28.8843 25.4845 12
 -1 5 -3 40.5048 25.3244 11
 1 5 -3 33.0345 18.6269 11
 -1 -5 3 18.4394 19.0583 9
 -1 -5 -3 51.0091 23.6014 9
 1 -5 -3 20.6087 20.1265 9
 1 -5 3 10.4399 18.9837 9
 1 5 4 39143.6 637.26 1
 -1 5 4 39206.3 639.966 1
 -1 -5 4 38842.2 503.232 10
 1 -5 -4 38970.8 531.921 2
 1 -5 4 39348.9 600.82 12
 -1 -5 4 38058.4 584.857 12
 1 -5 -4 38972.7 555.584 9
 -1 -5 -4 38577 561.357 9
 1 -5 4 38638.3 556.573 9
 -1 -5 4 38725.2 563.915 9
 -1 5 4 38781 554.973 6
 1 5 4 38270.1 577.507 6
 -1 -5 -4 39162.3 555.582 2
 -1 -5 -4 39350.7 611.188 1
 1 -5 4 38659.2 502.309 10
 1 -5 5 7630.36 209.918 12
 -1 5 5 7712.05 234.78 1
 1 5 5 7520.58 229.672 1
 1 -5 5 7218.15 143.854 10
 1 -5 -5 7446.83 152.658 9
 1 -5 5 7460.5 154.47 9
 1 -5 -5 7423.41 155.697 8
 1 -5 5 7156.43 155.147 8
 -1 5 5 7078.17 172.488 6
 -1 -5 5 7239.73 143.934 10
 -1 -5 5 7264.96 158.107 9
 -1 -5 -5 7313.52 157.475 9
 -1 -5 -5 7348.69 169.566 2
 1 -5 -5 7170.33 148.574 2
 1 -5 6 1566.81 95.0384 11
 1 5 6 1575.55 92.3291 6
 1 5 6 1310.7 107.824 10
 1 5 6 1403.47 106.488 1
 -1 5 6 1615.66 115.079 1
 1 -5 6 1543.29 100.217 12
 -1 -5 6 1558.13 94.7369 12
 1 -5 7 6542.66 212.417 11
 1 5 7 6152.29 250.925 10
 1 5 7 6615.69 209.398 6
 -1 5 7 6278.71 243.649 1
 1 5 7 7011.78 250.368 1
 1 -5 7 6295.74 221.077 12
 -1 -5 7 6663.61 213.607 12
 1 -5 8 347.16 63.9524 11
 1 5 8 264.111 76.1839 10
 1 -5 8 294.488 63.3892 12
 -1 -5 8 274.837 62.0548 12
 1 5 8 357.839 58.9489 6
 1 5 9 2737.47 195.805 10
 -1 5 9 2849.56 195.92 10
 -1 -5 9 2724.47 153.018 12
 1 -5 9 2416.08 157.88 12
 1 5 10 1399.21 157.462 10
 1 -5 10 1394.43 131.023 12
 -1 5 10 1412.38 156.649 10
 1 -6 0 3.78496 21.926 1
 1 -6 0 3.42111 20.914 3
 1 6 0 26.9192 20.733 3
 1 6 0 -6.90311 18.6357 10
 1 -6 0 8.99645 25.4588 9
 -1 -6 -1 28058.8 456.589 1
 1 -6 -1 27168.6 441.984 1
 -1 -6 -1 27018.9 415.052 6
 1 -6 -1 26789.7 397.209 6
 1 6 1 27277.7 425.514 3
 -1 -6 1 27261.1 410.063 3
 -1 6 -1 27141.4 431.201 12
 1 6 -1 27675.2 427.175 12
 1 6 -1 27741 361.81 10
 -1 6 1 27757.4 430.98 3
 1 -6 1 27119.8 423.818 3
 1 -6 1 27566.5 452.397 9
 1 -6 -1 26576 447.686 9
 -1 -6 -2 6088.11 150.407 6
 1 -6 -2 5970.2 133.616 6
 -1 6 -2 5953.21 151.158 11
 1 6 -2 6333.6 140.804 11
 1 6 -2 6057.79 155.706 12
 -1 6 -2 6191.03 161.003 12
 -1 -6 -2 6143.24 173.016 1
 -1 6 2 6365.06 185.234 1
 1 -6 -2 6123.01 169.145 1
 -1 6 2 6157.12 160.637 3
 1 -6 -2 6147.52 165.974 9
 1 -6 2 6085.63 164.737 9
 1 6 3 6802.76 164.215 6
 1 -6 3 6757.37 174.316 9
 1 -6 -3 7066.09 176.067 9
 -1 6 -3 6806.83 171.321 11
 1 6 -3 7094.82 157.121 11
 -1 6 3 6524.05 177.888 3
 1 -6 3 7254.92 186.336 12
 -1 6 3 6563.58 201.804 1
 -1 -6 -3 7006.2 179.229 9
 -1 -6 3 7056.79 180.733 9
 -1 -6 -3 6993.94 194.134 1
 1 -6 -3 6796.67 190.625 1
 1 6 -3 6941.81 176.881 12
 -1 -6 4 24552.2 422.843 12
 1 -6 -4 25406.1 407.773 9
 1 -6 4 25184.7 408.981 9
 -1 -6 -4 24351.4 410.814 9
 -1 -6 4 24146.3 411.443 9
 -1 -6 -4 25159.4 395.582 2
 1 -6 -4 24394.6 373.626 2
 -1 6 4 25398.5 480.244 1
 1 6 4 24342.6 471.306 1
 1 6 4 24666.3 410.587 6
 -1 6 4 24297.1 387.148 6
 -1 6 5 858.859 86.8059 1
 1 6 5 1111.73 92.4798 1
 1 -6 -5 1040.29 82.8809 1
 -1 -6 5 1002.05 60.8383 9
 -1 -6 -5 906.337 58.4845 9
 1 -6 -5 1020.73 52.8002 2
 -1 -6 -5 966.047 59.1992 2
 -1 6 5 1034.26 63.2838 6
 1 -6 5 1088.19 61.4078 8
 1 -6 -5 1105.44 60.7394 8
 1 -6 5 958.312 57.8385 9
 1 -6 -5 922.454 56.4037 9
 -1 -6 5 922.064 74.2097 12
 1 -6 5 905.522 76.2719 12
 -1 -6 -5 1001.04 80.236 1
 1 -6 6 4787.99 180.424 12
 -1 -6 6 4690.71 169.821 12
 1 6 6 4756.29 162.65 6
 1 6 6 4634.29 198.571 1
 -1 6 6 4567.41 199.315 1
 1 6 6 4780.77 208.002 10
 1 -6 7 11658.5 316.384 12
 -1 -6 7 11778.7 302.444 12
 1 6 7 11144.2 356.425 10
 1 6 7 11122.4 285.274 6
 -1 6 7 11901.7 351.731 1
 1 6 7 11775.6 344.098 1
 -1 -6 8 371.083 70.0734 12
 1 -6 8 460.001 76.8882 12
 1 6 8 585.792 98.1124 10
 1 6 9 3201.84 215.859 10
 -1 6 9 2769.86 200.61 10
 1 -6 9 3078.22 174.917 12
 -1 6 10 1646.31 164.767 10
 1 6 10 1278.58 151.407 10
 1 -6 10 1653.31 134.994 12
 1 -7 0 8.90961 21.3103 1
 1 -7 0 5.3309 26.7453 9
 1 -7 0 88.4367 36.8202 3
 1 7 0 26.3439 23.1226 10
 1 7 1 16598.2 301.391 3
 -1 -7 1 15833 285.015 3
 1 7 1 16527.6 293.791 10
 1 7 -1 16516.4 237.529 10
 1 7 -1 15972.3 301.981 12
 -1 7 -1 15973.6 304.626 12
 1 -7 -1 16182.2 315.732 1
 -1 -7 -1 16901.7 330.588 1
 1 -7 1 15836.5 299.294 3
 -1 7 1 16244.9 303.546 3
 1 -7 -1 16661 278.133 6
 -1 -7 -1 16038.8 290.815 6
 1 -7 -1 16346.5 327.324 9
 1 -7 1 16493.5 329.017 9
 1 7 -2 21171.6 376.079 12
 -1 7 -2 22009.9 386.009 12
 -1 -7 -2 21962.2 408.854 1
 -1 7 -2 22281.6 376.237 11
 1 -7 -2 21771.4 343.114 6
 -1 -7 -2 22097.2 364.987 6
 1 -7 -2 21586.8 398.236 1
 1 -7 2 21917.1 398.717 9
 1 -7 -2 21744 397.992 9
 -1 -7 2 21692.2 356.967 3
 -1 7 2 21740.8 385.167 3
 1 7 2 21896.6 381.818 3
 -1 -7 -2 21412.4 399.967 9
 -1 -7 2 21653.8 401.737 9
 -1 7 3 8136.27 235.758 1
 1 7 -3 8440.08 206.656 12
 1 -7 3 8103.87 207.844 9
 1 -7 -3 7831.82 203.845 9
 -1 7 -3 8029.53 197.912 11
 1 7 -3 7902.05 180.014 11
 -1 -7 3 8464.28 214.833 9
 -1 -7 -3 8016.14 209.516 9
 -1 7 4 12779.4 296.898 3
 1 -7 -4 13226.4 275.929 9
 1 -7 4 13472 280.171 9
 -1 -7 4 13261.2 283.616 9
 -1 -7 -4 13553.6 285.057 9
 1 -7 -4 13108.8 243.67 2
 -1 -7 -4 13413.6 259.996 2
 1 -7 4 13458.2 298.827 12
 -1 7 4 13582.4 335.299 1
 1 -7 -4 14154.4 319.666 1
 -1 -7 -4 12974.2 308.162 1
 1 7 4 13435 271.196 6
 1 -7 5 3106.85 114.733 8
 -1 7 5 3107.93 110.055 6
 1 -7 -5 3131.63 99.2636 2
 -1 -7 -5 3539.33 115.351 2
 1 -7 -5 3299.49 150.344 1
 -1 -7 -5 3055.02 144.664 1
 -1 -7 -5 3040.91 115.892 9
 -1 -7 5 3004.54 115.276 9
 1 -7 -5 3005.15 111.416 9
 1 -7 5 3289.6 116.263 9
 -1 7 5 3345.94 170.376 1
 1 -7 5 3028.34 138.793 12
 -1 -7 5 3229.56 136.426 12
 -1 -7 -6 5067.99 197.126 1
 1 7 6 5525.12 229.079 10
 1 7 6 5231.14 172.553 6
 -1 7 6 5254.29 222.383 1
 1 -7 6 5008.84 192.056 12
 -1 -7 6 5391.24 189.733 12
 1 -7 7 14737.6 373.156 12
 1 7 7 15263.3 340.107 6
 1 7 7 14544.8 422.143 10
 1 7 8 70.3204 71.6215 10
 -1 7 8 70.6241 66.4321 10
 -1 -7 8 53.0761 50.6637 12
 1 -7 8 59.7399 57.0233 12
 1 -7 9 4626.38 218.115 12
 -1 7 9 4010.95 247.215 10
 1 7 9 4846.78 261.954 10
 -1 7 10 1657.96 143.269 3
 1 -7 10 1523.87 135.055 12
 -1 -8 0 18.9953 31.2809 9
 1 -8 0 51.0178 36.2286 3
 1 -8 0 5.11676 26.0566 1
 1 -8 0 24.7304 29.5741 9
 1 8 0 8.86166 21.1164 10
 1 8 1 29536.9 462.648 10
 1 -8 1 29744.7 514.324 9
 1 -8 -1 28422.1 506.69 9
 -1 -8 1 28571.5 512.849 9
 -1 -8 -1 28528.5 511.605 9
 -1 -8 1 28780.3 457.921 3
 1 -8 1 29040.7 474.302 3
 -1 8 -1 28752.5 481.901 12
 1 8 -1 28642.9 478.53 12
 -1 -8 -1 29371.2 507.601 1
 1 -8 -1 28100 491.648 1
 -1 8 1 28512.3 475.732 3
 1 8 1 29011.6 471.966 3
 1 8 -1 29056.6 394.978 10
 1 -8 -1 29057.5 445.283 6
 -1 -8 -1 28966.4 464.189 6
 -1 -8 2 10515.2 260.861 9
 -1 -8 -2 9811.33 254.331 9
 1 8 -2 10197 238.047 12
 -1 8 -2 10079.8 241.687 12
 -1 -8 -2 10150.4 222.424 6
 1 -8 -2 10066 206.332 6
 1 -8 2 10477.1 257.016 9
 1 -8 -2 9884.22 251.748 9
 -1 8 -2 9818.8 228.905 11
 1 -8 2 10364.3 233.35 3
 -1 -8 2 9779.6 215.703 3
 -1 8 3 899.312 73.9948 3
 1 8 3 810.495 69.4779 3
 1 8 -3 747.529 54.972 11
 -1 8 -3 780.47 63.5377 11
 1 8 -3 805.924 65.3885 12
 1 -8 3 862.362 70.5302 9
 -1 -8 -3 735.545 68.1754 9
 -1 -8 3 788.088 69.4271 9
 1 -8 -3 764.911 66.6972 9
 -1 -8 -3 912.284 77.3092 1
 1 -8 -3 808.455 73.1432 1
 -1 8 -3 961.799 75.0108 12
 -1 -8 -3 811.587 60.3602 6
 1 -8 -3 802.377 52.8372 6
 1 -8 4 10156.4 249.074 9
 -1 -8 -4 10105.2 252.729 9
 1 -8 -4 10478.4 250.793 9
 -1 -8 4 10313.7 256.613 9
 -1 8 -4 10139.4 245.604 11
 -1 -8 -4 10412.3 280.895 1
 1 -8 -4 10310.4 278.184 1
 -1 8 4 10138.6 295.657 1
 -1 8 4 10362.1 267.861 3
 1 8 5 38.0724 48.4698 10
 -1 8 5 30.7565 34.894 3
 1 -8 5 29.6125 37.1417 12
 -1 -8 5 27.5856 31.5968 9
 1 -8 5 46.9327 30.8894 9
 -1 -8 -5 5.41366 28.7604 9
 1 -8 -5 71.3209 33.8841 9
 1 8 5 10.8459 30.3268 6
 -1 8 5 19.6393 46.1824 1
 -1 -8 -5 49.5845 43.9015 1
 1 -8 -5 8.29731 40.9919 1
 -1 8 6 1872.13 143.295 1
 -1 8 6 1671.71 116.344 3
 1 8 6 1496.39 94.5864 6
 1 -8 6 1604.69 117.226 12
 -1 -8 -6 1607.51 115.898 1
 1 8 6 1718.26 140.029 10
 1 8 7 10722.3 367.111 10
 -1 8 7 11646.5 338.288 3
 1 -8 7 11057.2 324.191 12
 -1 8 8 -29.6856 64.8135 10
 1 8 8 59.2061 65.9132 10
 -1 8 8 44.4231 54.0024 3
 1 -8 8 83.3731 62.3972 12
 1 -8 9 2622.26 168.961 12
 -1 8 9 2779.52 208.238 10
 -1 8 9 2557.37 173.633 3
 1 9 0 16.2225 21.7643 10
 -1 -9 0 -43.4229 39.9731 9
 1 -9 0 -7.05642 36.4577 9
 1 -9 0 21.105 28.7759 3
 1 -9 0 -28.9579 31.9888 1
 1 -9 1 21366.3 403.175 1
 1 9 1 21437.6 377.663 10
 -1 9 -1 21929 315.582 10
 1 9 -1 21479.7 402.946 12
 -1 9 -1 21334.9 407.588 12
 1 9 -1 21693.9 314.717 10
 1 -9 1 22460.6 439.568 9
 1 -9 -1 22365.3 439.276 9
 -1 -9 -1 21040.8 383.145 6
 1 -9 -1 21747.9 370.268 6
 1 -9 1 21977.3 399.505 3
 -1 -9 1 21918.6 383.396 3
 -1 -9 1 21295.3 436.429 9
 -1 -9 -1 21609.7 438.816 9
 -1 9 2 14970.5 326.433 3
 1 -9 2 14746.1 311.941 3
 1 9 2 15184.7 318.937 10
 -1 -9 -2 15727.2 353.232 1
 -1 9 -2 15837.9 317.368 11
 -1 -9 -2 14770 345.687 9
 -1 -9 2 15582.1 301.288 3
 -1 -9 2 15283.9 350.313 9
 1 -9 2 15512.2 347.665 9
 1 -9 -2 15368.3 345.977 9
 1 -9 -2 14920.2 339.11 1
 -1 9 -2 15450.4 328.915 12
 1 9 -2 15294.2 322.565 12
 1 -9 -2 15527 287.769 6
 -1 -9 -2 14763.8 299.621 6
 -1 9 3 1561.09 100.624 3
 1 9 3 1636.55 100.824 3
 -1 -9 -3 1590.27 107.255 1
 1 -9 -3 1651.76 106.713 1
 -1 -9 -3 1583.29 100.686 9
 -1 -9 3 1626.39 103.147 9
 1 -9 -3 1595.42 99.8807 9
 1 -9 3 1704.22 102.663 9
 1 9 -3 1485.23 79.9454 11
 -1 9 -3 1769.48 94.1737 11
 -1 -9 3 1595.93 85.4716 3
 1 9 3 1740.26 105.166 10
 -1 -9 -3 1636.67 88.3595 6
 1 -9 -3 1625.18 78.722 6
 -1 9 -3 1657.29 99.3037 12
 1 9 -3 1657.42 96.6691 12
 1 -9 4 12861.8 305.156 9
 -1 -9 4 13319 314.55 9
 -1 -9 -4 12247.6 303.462 9
 1 -9 -4 13695.4 309.728 9
 -1 9 4 13269.5 323.969 3
 1 9 4 13217.5 323.412 3
 1 9 -4 13236.1 273.576 11
 -1 9 -4 12853.5 292.492 11
 -1 -9 -4 12678.9 332.473 1
 1 -9 -4 13297 338.643 1
 1 9 4 13076.2 340.315 10
 -1 -9 -4 12973.7 276.09 2
 -1 -9 -5 4522.44 149.41 2
 -1 9 5 4410.53 186.444 3
 1 9 5 4410.67 186.574 3
 1 9 5 4545.37 204.849 10
 -1 -9 -5 4436.36 192.662 1
 1 -9 -5 4680.97 195.603 1
 1 -9 -5 4443.56 158.938 9
 -1 -9 5 4380.94 162.996 9
 1 -9 5 4425.08 158.942 9
 -1 -9 -5 4558.02 162.997 9
 -1 -9 -6 2844.79 161.051 1
 1 9 6 3098.4 184.526 10
 -1 9 6 3018.29 163.117 3
 1 9 7 8205.58 325.249 10
 -1 9 7 7650.79 279.754 3
 -1 9 8 152.823 66.5598 3
 -1 9 8 124.325 80.3139 10
 1 9 8 201.671 80.172 10
 -1 9 9 2243.04 164.685 3
 1 9 9 2463.27 177.048 3
 1 9 9 2362.96 201.149 10
 -1 9 9 2499.52 203.096 10
 -1 10 0 6.31575 33.0939 12
 1 10 0 3.52048 24.0126 10
 1 -10 0 7.94982 39.2738 9
 -1 -10 0 40.9155 38.4846 9
 -1 -10 0 -22.2193 40.3935 1
 1 10 -1 11673.4 285.919 12
 -1 10 -1 12330.7 296.146 12
 1 -10 -1 12265.8 303.88 1
 -1 -10 -1 12820.5 319.898 1
 1 -10 1 12864.1 323.294 9
 -1 -10 -1 12517.1 323.105 9
 -1 -10 1 12842.6 327.756 9
 1 -10 -1 12218.5 317.257 9
 1 -10 -1 12482.8 262.933 6
 -1 -10 -1 12377.6 275.732 6
 -1 10 -1 12431.8 206.16 10
 1 10 1 12572.7 265.214 10
 1 10 1 12200.2 283.091 3
 1 10 -1 12779.8 207.616 10
 1 -10 1 12220.5 283.96 3
 -1 10 -2 2701.05 127.519 12
 1 10 -2 2594.22 123.993 12
 -1 -10 -2 2539.91 136.519 1
 -1 -10 -2 2543.34 112.488 6
 1 -10 -2 2423.62 101.222 6
 1 -10 2 2245.51 113.177 3
 -1 -10 2 2713.8 113.439 3
 1 -10 -2 2449.27 130.692 1
 1 10 2 2663.64 125.657 3
 -1 10 2 2509.04 124.785 3
 1 -10 2 2431.25 133.021 9
 1 -10 -2 2665.76 136.884 9
 -1 -10 -2 2395.22 133.234 9
 -1 -10 2 2541.43 137.062 9
 1 10 -3 4280.77 164.387 12
 -1 10 -3 4616.67 173.819 12
 -1 10 3 4303.09 173.595 3
 1 -10 3 4442.75 160.793 3
 -1 10 -3 4216.9 155.052 11
 1 10 -3 4258.56 142.517 11
 -1 -10 -3 4219.2 183.536 1
 1 -10 -3 4149.74 177.838 1
 -1 -10 3 4281.97 148.401 3
 1 10 3 4307.59 171.171 3
 -1 -10 -3 4486.78 153.449 6
 1 -10 -3 4429.58 139.316 6
 1 -10 -3 4340.87 175.354 9
 -1 -10 3 4149.78 175.591 9
 -1 -10 -3 4426.48 178.482 9
 1 -10 3 4350.63 174.96 9
 1 10 3 4644.09 179.128 10
 1 10 4 18503.6 428.899 10
 1 10 4 18137.3 409.626 3
 -1 10 4 18106.6 410.818 3
 -1 -10 4 17819.3 354.263 3
 1 -10 -4 18125.5 425.212 1
 -1 -10 -4 18383.4 431.384 1
 -1 -10 -4 17988.7 357.638 2
 -1 10 -4 18657.8 376.556 11
 1 10 -4 18040.7 349.834 11
 -1 -10 -4 18153.5 398.862 9
 1 -10 -4 18557.4 394.867 9
 1 -10 4 17358 388.659 9
 -1 -10 4 18254.3 402.306 9
 1 10 5 1306.22 118.481 10
 -1 10 5 1188.09 104.006 3
 1 10 5 1298.08 108.685 3
 1 -10 -5 945.717 81.0932 9
 -1 -10 -5 1177.59 88.2888 9
 -1 -10 5 1094.58 88.7964 9
 1 -10 5 1061.23 85.4829 9
 1 -10 -5 1023.06 100.521 1
 -1 -10 -5 1145.19 106.453 1
 -1 -10 -5 1100.64 77.2566 2
 1 10 6 5419.06 251.154 10
 -1 -10 -6 5664 237.85 1
 1 -10 -6 5641.98 238.77 1
 -1 10 6 5589.77 231.67 3
 1 10 6 5571.55 233.046 3
 1 10 7 6612.17 295.797 10
 -1 10 7 6726.27 298.003 10
 -1 10 7 6670.68 267.171 3
 1 10 7 6905.89 274.391 3
 -1 10 8 261.637 76.9548 3
 1 10 8 103.158 64.7113 3
 -1 10 8 48.6408 78.8544 10
 1 10 8 177.604 83.4352 10
 -1 10 9 2202.22 169.822 3
 1 10 9 2127.08 169.938 3
 -1 11 0 14.1137 35.9358 12
 1 -11 0 79.7326 40.9401 9
 -1 -11 0 41.81 43.2036 1
 1 -11 0 7.46665 37.4593 1
 -1 11 0 11.2621 25.8155 10
 1 11 0 3.76132 26.6868 10
 1 11 1 6453.56 181.399 10
 1 -11 1 6314.05 202.045 3
 1 -11 1 6190.1 226.682 9
 -1 -11 -1 6099.46 227.376 9
 -1 -11 1 6322.27 231.976 9
 1 -11 -1 5973.76 222.111 9
 1 -11 -1 6581.28 185.586 6
 -1 -11 -1 6313.34 193.074 6
 1 -11 -1 6404.01 218.385 1
 1 -11 1 6173.63 205.539 1
 -1 -11 -1 6469.98 227.38 1
 1 11 -1 6329.69 206.393 12
 -1 11 -1 6366.43 209.629 12
 1 -11 2 6104.91 199.123 1
 -1 -11 -2 5907.15 221.875 1
 1 -11 -2 5641.74 211.693 1
 1 11 -2 5676.72 197.684 12
 -1 11 -2 5772.52 201.701 12
 1 -11 2 5513.58 187.434 3
 -1 -11 2 5805.92 180.25 3
 1 11 2 5319.19 193.944 3
 -1 -11 -2 5883.44 182.643 6
 1 -11 -2 5728.54 169.253 6
 -1 -11 -2 5752.94 220.05 9
 -1 -11 2 5580.94 216.467 9
 1 -11 2 5743.46 217.416 9
 1 -11 -2 6220.7 222.724 9
 1 11 2 5472.91 185.724 10
 1 11 3 1037.53 91.0227 10
 1 11 -3 1064.18 75.3363 11
 -1 11 -3 1048.99 83.3303 11
 -1 -11 -3 911.054 94.4067 1
 1 -11 -3 936.408 93.2412 1
 1 -11 3 961.83 82.0671 3
 -1 11 3 1072.55 92.9149 3
 -1 -11 3 1075.39 97.5507 9
 1 -11 3 1191.72 100.616 9
 -1 -11 -3 929.99 92.3092 9
 1 -11 -3 898.513 88.1019 9
 -1 11 -3 1076.37 91.5613 12
 1 11 -3 1003.5 87.3495 12
 1 -11 -3 1026.94 70.555 6
 -1 -11 -3 1047.48 78.0212 6
 1 11 3 952.501 90.4536 3
 -1 -11 3 1098.69 79.4016 3
 1 -11 -4 17360.2 429.536 1
 -1 -11 -4 17675.8 437.72 1
 -1 11 -4 17964.3 377.843 11
 1 11 -4 17295.8 348.773 11
 1 11 4 17522.8 428.121 10
 1 11 4 17386.7 415.472 3
 -1 11 4 17945.2 421.758 3
 -1 -11 4 17489.1 357.92 3
 1 -11 4 17807.6 380.732 3
 -1 -11 -4 17385.1 364.272 2
 -1 -11 -4 17106.9 403.213 9
 1 -11 4 17520.1 404.029 9
 -1 -11 4 17164.7 404.771 9
 1 -11 -4 17359.9 398.991 9
 1 11 5 1321.36 116.928 3
 -1 11 5 1435.49 118.956 3
 1 11 5 1427.94 126.893 10
 1 -11 -5 1340.11 119.053 1
 -1 -11 -5 1481.9 121.644 1
 1 -11 -5 1475.86 102.257 9
 -1 -11 -5 1257.83 98.7489 9
 -1 -11 -5 1540.16 95.9317 2
 -1 11 6 1135.6 111.996 3
 1 11 6 1040.39 112.009 3
 1 -11 -6 1254.05 117.381 1
 -1 -11 -6 861.163 102.914 1
 1 11 6 1125.65 123.587 10
 1 11 7 3523.54 221.892 10
 -1 11 7 3620.02 226.124 10
 -1 11 7 3768.15 207.149 3
 1 11 7 3670.62 206.76 3
 -1 11 8 168.116 79.0651 10
 1 11 8 -33.4219 69.9914 10
 -1 11 8 13.1315 60.6841 3
 1 11 8 54.2272 68.0134 3
 -1 12 0 23.4955 38.082 12
 -1 -12 0 68.1884 38.1311 6
 -1 -12 0 27.808 46.5029 1
 1 -12 0 66.6477 44.85 1
 -1 -12 0 -10.1537 37.6218 9
 1 -12 0 -29.4672 46.1946 9
 1 -12 -1 8589.23 272.104 1
 1 -12 1 9177.76 256.215 3
 1 12 -1 9550.94 268.945 12
 -1 12 -1 8441.55 260.451 12
 -1 -12 -1 9398.94 249.409 6
 1 -12 -1 8884.45 232.145 6
 1 -12 1 8922.54 264.774 1
 -1 -12 -1 8719.68 285.306 1
 -1 -12 1 8969.49 280.979 1
 -1 -12 1 9505.98 301.146 9
 1 -12 -1 8900.44 288.065 9
 -1 -12 -1 8858.98 292.97 9
 1 -12 1 9124.61 292.111 9
 1 -12 2 10543.4 285.588 1
 -1 -12 -2 10329.5 314.519 1
 1 -12 -2 10560.2 309.714 1
 1 12 -2 9760.42 278.299 12
 -1 12 -2 9760.46 283.061 12
 -1 -12 -2 10421 262.143 6
 1 -12 -2 9830.44 242.854 6
 -1 12 -2 9022.68 259.181 11
 -1 -12 2 9738.32 255.443 3
 1 -12 2 10410.3 276.22 3
 1 -12 2 9798.29 303.982 9
 1 -12 -2 9854.89 303.941 9
 -1 -12 2 9901.52 310.748 9
 -1 -12 -2 9510.07 304.472 9
 1 12 2 9763.46 281.119 3
 1 12 2 9876.65 264.797 10
 1 12 -3 3317.31 159.033 12
 -1 12 -3 2927.64 153.592 12
 1 12 3 3117.88 157.643 10
 1 12 -3 3107.03 132.562 11
 1 -12 -3 3326.22 167.811 9
 -1 -12 3 3207.58 168.819 9
 1 -12 3 3464.56 173.886 9
 -1 -12 -3 3017.14 163.802 9
 -1 -12 -3 2908.05 167.656 1
 1 -12 -3 2990.06 166.166 1
 -1 12 -3 3140.16 143.733 11
 -1 12 3 2887.72 155.228 3
 1 12 3 3200.36 161.766 3
 1 -12 -3 3052.9 125.139 6
 -1 -12 -3 2977.86 135.783 6
 -1 -12 3 2993.21 136.187 3
 1 -12 3 3102.36 147.321 3
 1 -12 -4 14406.6 399.508 1
 -1 -12 -4 14554.6 405.037 1
 -1 12 -4 15608.2 353.208 11
 1 12 4 14414 390.387 10
 -1 -12 4 15204.7 334.439 3
 1 12 4 14690.8 388.296 3
 -1 12 4 14074.8 384.163 3
 1 -12 4 14929.2 352.437 3
 -1 -12 -4 14937.1 341.072 2
 -1 -12 -4 13933 371.237 9
 1 -12 4 15167.4 382.169 9
 -1 -12 4 14526.1 378.917 9
 1 -12 -4 15031.9 377.696 9
 -1 -12 -5 1320.03 94.2969 2
 1 12 5 1534.8 133.904 10
 1 12 5 1461.57 124.76 3
 -1 -12 -5 1561.19 133.099 1
 1 -12 -5 1334.44 124.213 1
 -1 12 5 1643.49 131.551 3
 1 -12 5 1236.78 99.9126 3
 1 -12 -6 2082.42 155.799 1
 -1 12 6 2196.13 155.231 3
 1 12 6 1986.78 152.076 3
 1 12 6 2392.91 175.594 10
 -1 12 6 2050.38 163.802 10
 -1 -12 -6 2107.82 160.751 1
 -1 12 7 4011.28 246.366 10
 1 12 7 3981.09 244.369 10
 -1 12 7 4425.68 232.505 3
 1 12 7 4364.85 232.015 3
 1 12 8 34.3759 86.2288 10
 -1 12 8 103.664 90.5316 10
 -1 12 8 -55.0278 69.0162 3
 1 12 8 42.5344 65.5195 3
 1 13 0 -8.62659 41.946 12
 -1 13 0 -8.61095 43.1995 12
 -1 -13 0 -11.1531 40.1596 9
 1 -13 0 -10.7492 46.9372 9
 1 -13 0 9.19119 42.4739 1
 -1 -13 0 10.2336 40.955 1
 -1 -13 0 -29.6893 51.4495 6
 1 -13 1 4886.75 219.94 9
 -1 -13 -1 4999.78 226.371 9
 -1 -13 1 5218.26 229.209 9
 1 -13 -1 5241.53 225.601 9
 1 -13 -1 5171.71 177.9 6
 -1 -13 -1 5053.38 185.57 6
 -1 13 -1 4955.34 199.446 12
 1 13 -1 4782.75 195.968 12
 -1 -13 -1 4790.14 215.41 1
 -1 -13 1 4893.22 212.9 1
 1 -13 1 4988.68 202.269 1
 1 -13 -1 4704.24 205.568 1
 1 -13 2 4331.17 185.188 1
 1 13 -2 3990.2 181.215 12
 -1 13 -2 4406.34 177.512 11
 -1 -13 -2 4162.65 202.819 9
 -1 -13 2 4415.07 209.43 9
 1 -13 -2 4524.21 207.56 9
 1 -13 2 4520.66 208.573 9
 1 -13 2 4181.96 177.163 3
 1 -13 -2 4434.12 204.768 1
 -1 -13 -2 4059.32 202.08 1
 -1 -13 -2 4328.53 169.048 6
 1 -13 -2 4304.64 157.288 6
 1 13 2 4149.88 169.173 10
 -1 13 2 4331.2 171.905 10
 -1 13 -3 2254.73 127.233 11
 1 -13 -3 2231.1 147.273 9
 1 -13 3 2466.72 152.609 9
 -1 -13 3 2332.11 153.429 9
 -1 -13 -3 2236.93 150.108 9
 1 13 3 2095.61 140.884 3
 -1 -13 -3 2451.15 126.921 6
 1 -13 3 2216.99 132.292 1
 1 -13 -3 2471.06 158.257 1
 -1 -13 -3 2605.33 163.816 1
 1 13 3 2435.7 142.798 10
 -1 13 3 2161.76 135.993 10
 -1 -13 3 2413.57 126.403 3
 1 -13 3 2445.32 135.345 3
 -1 13 -4 9975.35 279.967 11
 1 13 4 9804.96 322.044 3
 -1 13 4 9687.53 319.602 3
 -1 -13 -4 9707.01 275.886 2
 -1 -13 -4 9789 335.694 1
 1 -13 -4 9978.8 333.112 1
 -1 13 4 9898.68 320.432 10
 1 13 4 9903.82 320.001 10
 -1 13 5 1393.61 127.528 3
 1 13 5 1063.39 121.993 10
 -1 13 5 990.551 116.231 10
 -1 -13 -5 1262.82 96.1748 2
 1 -13 -5 1371.35 128.911 1
 -1 -13 -5 1194.45 126.199 1
 1 13 5 1144.72 114.247 3
 -1 13 6 1798.42 156.067 10
 1 13 6 1533.17 147.691 10
 -1 -13 -6 1649.98 144.255 1
 -1 13 6 1760.85 144.392 3
 1 -13 -6 1442 138.287 1
 1 13 6 1519.86 140.874 3
 -1 -13 -7 4051.98 230.991 1
 1 13 7 4556.1 243.284 3
 1 13 7 4318.67 255.422 10
 -1 13 7 4181.87 252.923 10
 -1 13 7 4251.74 233.476 3
 -1 -14 0 -22.3734 53.5097 1
 1 -14 0 70.5845 53.5652 1
 1 -14 0 -29.291 43.8424 6
 -1 -14 0 -8.07032 50.3322 6
 -1 -14 -1 7668.26 240.922 6
 1 -14 -1 7881.42 230.985 6
 1 -14 1 7095.57 255.864 1
 -1 -14 -1 7677.65 286.336 1
 -1 -14 1 6852.83 267.32 1
 1 -14 -1 7419.73 272.137 1
 -1 -14 -2 1754.26 110.131 6
 1 -14 -2 1841.94 138.44 1
 -1 -14 -2 1469.64 130.074 1
 -1 -14 2 1466.55 124.639 1
 1 -14 2 1895.05 127.753 1
 -1 14 -2 1566.48 111.444 11
 1 14 -2 1501.01 102.828 11
 -1 -14 -3 678.858 95.5957 1
 1 -14 -3 808.292 103.242 1
 -1 14 -3 866.698 85.7561 11
 1 14 3 986.272 99.3501 10
 -1 14 3 813.764 90.4011 10
 -1 -14 -3 883.955 83.8566 6
 -1 -14 -4 6069.59 270.409 1
 1 -14 -4 5991.47 263.878 1
 -1 14 4 6107.36 251.107 10
 1 14 4 5868.44 246.449 10
 -1 -14 -4 5938.34 217.549 2
 1 14 4 5564.98 246.243 3
 1 14 5 168.186 68.7661 10
 -1 14 5 221.039 79.5207 10
 1 14 5 328.118 81.0229 3
 -1 14 5 326.732 84.3305 3
 1 -14 -5 80.389 58.5516 1
 -1 -14 -5 206.115 70.0125 1
 -1 14 6 1875.9 156.798 3
 1 14 6 1876.2 159.708 3
 -1 14 6 2105.56 177.225 10
 1 14 6 2032.94 171.329 10
 1 -14 -6 1961.69 161.004 1
 -1 -14 -6 2178 169.815 1
 -1 14 7 3796.41 229.681 3
 1 14 7 3781.69 229.574 3
 -1 14 7 3879.66 244.159 10
 1 14 7 4169.64 255.014 10
 1 -15 0 -87.5983 64.157 1
 -1 -15 0 -96.7333 70.8456 1
 -1 -15 -1 9284.02 332.501 1
 1 -15 1 10109.8 318.825 1
 -1 -15 1 10052.4 336.282 1
 1 -15 -1 9652.05 328.348 1
 1 -15 -1 9958.29 273.973 6
 -1 -15 -2 4837.4 238.942 1
 1 -15 -2 4787.03 233.303 1
 1 -15 2 4920.76 215.712 1
 -1 -15 2 4877.4 228.396 1
 -1 -15 -3 514.246 96.2029 1
 -1 -15 3 478.847 87.0112 1
 1 -15 -3 548.588 91.3982 1
 -1 -15 -4 3785.65 221.992 1
 1 -15 -4 4126.95 227.358 1
 -1 -15 -4 4429.62 194.611 2
 -1 15 4 4010.72 209.671 10
 1 15 4 4330.16 212.96 10
 1 15 5 1370.11 135.043 3
 1 -15 -5 1242.03 118.785 8
 1 -15 5 1404.5 129.512 8
 -1 15 5 1582.44 145.111 10
 1 15 5 1449.88 140.118 10
 1 -15 -5 1741.56 151.384 1
 -1 -15 -5 1429.08 143.954 1
 -1 15 6 1200.97 134.334 3
 1 15 6 1096.47 131.315 3
 1 -15 -6 1626.19 154.061 1
 -1 -15 -6 1269.72 138.284 1
 -1 15 6 1624.9 157.86 10
 1 15 6 1102.68 138.56 10
 -1 -16 0 -12.9512 64.9736 1
 1 -16 0 23.4995 56.2029 1
 1 -16 1 6054.45 249.612 1
 -1 -16 1 5772.36 259.907 1
 1 -16 -1 5815.42 258.4 1
 -1 -16 -1 5993.08 271.124 1
 -1 -16 2 1235.27 124.967 1
 1 -16 2 1291.68 117.743 1
 1 -16 -2 1646.37 146.736 1
 -1 -16 -2 1330.39 138.912 1
 1 -16 -3 462.064 88.888 1
 -1 -16 -3 258.075 76.2479 1
 -1 -16 3 241.015 73.7561 1
 1 16 4 4037.5 208.131 10
 -1 16 4 3797.05 201.267 10
 -1 -16 -4 3894.01 187.342 2
 -1 -16 -4 3907.07 231.158 1
 1 -16 -4 4073.33 230.087 1
 1 16 5 160.577 77.5257 10
 -1 16 5 201.399 75.0894 10
 1 -16 -5 125.08 59.8409 8
 -1 -16 -5 30.5925 62.6671 1
 1 -16 -5 29.6753 59.3919 1
 1 -17 0 24.9795 58.7392 1
 -1 -17 0 27.5093 72.0733 1
 -1 -17 1 2992.27 194.826 1
 1 -17 1 2947.56 182.162 1
 1 -17 -1 2940.1 191.892 1
 -1 -17 -1 3383.83 209.637 1
 -1 -17 2 2337.25 170.519 1
 1 -17 -2 2614.16 181.473 1
 -1 -17 -2 2205.5 175.016 1
 -1 -17 -3 1115.04 134.858 1
 1 -17 -3 1145.31 131.805 1
 1 -17 4 3260.01 209.51 8
 -1 -17 -4 3254.05 179.532 2
 1 -17 -4 3193.34 214.104 1
 -1 -17 -4 3548.61 224.532 1
 -1 -18 0 28.7835 60.2804 1
 1 -18 0 92.0206 62.8846 1
 -1 -18 1 2879.71 195.114 1
 1 -18 1 2858.61 184.442 1
 1 -18 -1 3265.19 204.092 1
 -1 -18 -1 3421.36 218.85 1
 1 -18 -2 2424.95 177.872 1
 -1 -18 -2 2341.57 185.112 1
 1 -18 -3 595.51 105.905 1
 -1 -18 -3 720.88 117.185 1
 -1 -19 0 -14.8011 65.9102 1
 1 -19 0 40.5216 56.5718 1
 -1 -19 1 1670.53 155.488 1
 -2 0 0 76.967 10.9124 2
 -2 0 0 81.1798 9.51521 6
 2 0 0 72.177 9.46848 6
 -2 0 0 64.8005 10.0584 11
 2 0 0 74.4866 10.4528 11
 -2 0 0 75.3075 12.6344 7
 2 0 0 69.4579 11.9882 7
 2 0 0 79.1432 15.1519 4
 -2 0 0 69.9431 15.7199 4
 -2 0 0 42.531 14.1998 5
 2 0 1 25394.3 348.982 10
 -2 0 -1 25159.6 321.018 1
 2 0 1 25083.8 334.026 7
 2 0 -1 25590.6 333.787 7
 -2 0 1 26031.4 318.26 3
 -2 0 1 24936.6 338.206 4
 2 0 1 25331.9 339.883 4
 -2 0 -1 25033.1 338.124 4
 2 0 -1 24980.3 339.978 4
 -2 0 -1 25640.1 346.449 2
 -2 0 -1 25686.1 334.407 7
 -2 0 1 25648.8 334.119 7
 -2 0 1 25280.1 341.573 5
 -2 0 -1 25509.3 341.484 5
 2 0 2 90466.1 1092.13 1
 2 0 -2 89566.5 1090.76 4
 2 0 2 87634.9 1089.48 4
 -2 0 -2 88588.9 1088.03 1
 -2 0 -2 89227.2 1092.86 5
 -2 0 2 88169.6 1093.49 5
 2 0 2 88101.9 1113.88 2
 2 0 2 90489.2 1126.72 10
 2 0 -2 89028.8 1083.37 7
 2 0 2 89476.6 1084.46 7
 -2 0 -3 102573 1235.16 9
 -2 0 3 102484 1233.88 9
 2 0 3 100090 1282.89 2
 -2 0 3 101901 1221.83 2
 -2 0 -3 100664 1236.26 8
 -2 0 3 101653 1235.17 8
 2 0 3 103608 1307.07 10
 -2 0 -4 5307.3 83.9767 9
 2 0 4 5601.29 132.662 1
 2 0 4 5377.17 149.862 10
 -2 0 4 5463.98 90.2676 2
 2 0 4 5363.87 132.261 2
 2 0 5 17832.6 317.905 1
 -2 0 5 17896.2 346.476 1
 2 0 5 17902.7 345.855 10
 2 0 5 17826.6 308.231 2
 2 0 6 93.5565 27.2545 2
 2 0 6 97.6588 37.6759 1
 -2 0 6 70.246 35.7252 1
 2 0 7 4009.57 168.628 10
 -2 0 7 4089.06 169.709 1
 2 0 7 4019.97 150.719 1
 -2 0 8 61.3805 45.9507 1
 2 0 8 56.5439 47.2822 11
 2 0 8 35.3631 48.8342 10
 2 0 9 2044.61 145.925 11
 2 0 10 188.863 71.4543 11
 -2 -1 0 159253 1898.43 7
 2 -1 0 156261 1905.74 8
 2 -1 0 157787 1886.54 12
 -2 1 0 158443 1886.35 12
 -2 1 0 159865 1906.76 8
 -2 -1 0 155533 1903.25 10
 2 1 0 160089 1905.18 10
 2 1 0 159225 1895.41 6
 -2 -1 0 153924 1894.57 6
 -2 -1 0 156512 1895.36 2
 2 -1 0 158840 1903.2 9
 -2 1 0 158531 1904.92 9
 2 -1 -1 23.3708 11.0683 9
 2 -1 1 47.4173 11.9951 9
 2 1 1 26.5126 12.5645 6
 -2 1 1 49.6068 13.098 8
 -2 1 -1 44.4672 13.3209 8
 -2 -1 -1 75.674 11.99 7
 -2 -1 1 24.2603 10.1099 7
 -2 1 1 42.2328 11.0349 3
 2 -1 1 23.414 14.2385 10
 2 1 1 46.766 13.0464 5
 2 1 -1 55.5619 15.7929 5
 -2 -1 -1 30.3544 12.2465 2
 2 1 -1 29.9501 7.58484 12
 -2 1 -1 22.7544 13.0239 10
 2 1 1 91.9429 19.9981 10
 -2 1 -1 42.4182 12.422 9
 -2 1 1 17.1199 11.3354 9
 2 -1 1 31.3863 14.7185 11
 -2 1 -2 49304.1 630.268 9
 -2 1 2 49709.8 630.038 9
 2 -1 2 50424.2 665.12 11
 -2 1 2 49843.6 631.237 8
 -2 1 -2 50077.3 631.39 8
 2 -1 2 50034.3 657.072 2
 -2 -1 -2 49633.6 623.269 7
 -2 -1 2 50151 622.951 7
 2 1 2 49394.7 633.212 5
 2 1 -2 49703 633.997 5
 2 -1 2 50254.5 614.715 1
 -2 -1 -2 49411.5 643.06 1
 2 1 2 49568.4 671.041 10
 2 -1 2 48613.8 651.562 10
 2 -1 2 50040.4 628.563 7
 2 -1 -2 50298.5 627.791 7
 -2 1 -2 49284 630.002 4
 -2 1 2 49358.2 630.605 4
 -2 1 2 49375.2 664.474 1
 2 1 2 50029.7 647.936 2
 -2 -1 -2 49477.2 651.486 2
 -2 1 3 160.149 17.1545 9
 2 1 3 163.521 17.8546 4
 2 1 -3 161.212 17.5519 4
 -2 1 3 179.26 17.437 4
 -2 1 -3 134.331 16.1552 4
 2 1 3 173.892 23.7999 2
 -2 -1 -3 150.728 22.1162 1
 -2 1 3 204.921 30.832 1
 2 1 3 179.131 26.2311 1
 -2 1 3 221.879 20.4478 5
 2 -1 3 180.039 27.4269 10
 2 1 3 183.892 33.5308 10
 -2 -1 -3 154.474 14.7456 7
 -2 1 -3 137.153 17.8393 5
 2 1 3 146.532 17.9548 5
 2 1 -3 139.249 17.493 5
 -2 1 -3 188.855 17.9006 9
 2 -1 3 178.161 26.5118 2
 -2 -1 -3 182.325 26.2073 2
 2 -1 -3 158.412 14.7618 7
 2 -1 3 179.933 15.8291 7
 -2 -1 3 185.513 15.7897 7
 2 -1 4 30.5042 17.3436 1
 2 1 4 89.0047 24.8368 1
 -2 1 4 30.791 22.4032 1
 2 -1 4 71.8871 22.2915 2
 -2 -1 -4 46.3597 9.20349 9
 -2 -1 4 36.0913 9.0479 9
 2 1 4 31.7176 17.9878 2
 -2 -1 -4 28.2009 8.71329 8
 -2 -1 4 38.1454 8.8159 8
 2 -1 4 11.2554 21.7377 10
 2 1 4 9.1997 26.0372 10
 -2 1 -4 23.5575 9.72544 9
 2 1 5 866.986 52.379 2
 2 -1 5 966.315 58.5941 2
 2 -1 5 934.929 56.6914 1
 -2 1 5 874.658 67.729 1
 2 1 5 851.604 69.8409 10
 2 -1 5 975.835 67.8065 10
 2 1 6 16264.1 295.073 2
 2 1 6 16510.9 361.913 10
 2 1 6 16713.7 333.195 1
 -2 1 6 16165.7 355.094 1
 2 -1 6 16305.6 311.954 1
 -2 -1 6 16170 343.552 1
 2 -1 6 16607.8 354.219 11
 2 -1 6 16481.4 304.282 2
 2 -1 7 62.5406 46.3105 11
 2 -1 7 151.286 46.5244 10
 2 1 7 24.7808 44.4753 10
 2 1 7 38.6116 38.5363 1
 -2 1 7 31.7989 44.4608 1
 -2 -1 7 94.4105 38.5862 1
 2 -1 8 20321.5 439.179 10
 2 1 8 20382.8 468.074 10
 -2 -1 8 20340.6 413.736 12
 -2 -1 8 20112.3 444.238 1
 -2 1 8 20932.8 466.768 1
 2 -1 8 19844.1 455.162 11
 2 1 9 199.462 64.992 11
 2 1 9 327.073 75.6362 10
 -2 1 9 306.261 68.9518 10
 2 -1 9 240.566 66.5713 11
 2 1 10 3211.91 182.631 6
 2 -1 10 2900.75 179.241 12
 2 1 10 3099.29 188.112 11
 2 -1 10 2989.74 180.319 11
 2 2 0 27.6606 14.4408 10
 -2 -2 0 -4.26107 12.7716 10
 -2 2 0 12.8071 13.93 9
 -2 2 0 12.4977 10.6412 1
 2 -2 0 4.35442 9.4603 1
 2 -2 0 10.9177 13.6706 8
 -2 2 0 28.829 12.3241 12
 2 -2 -1 26401.8 373.781 8
 2 -2 1 26411 374.369 8
 2 -2 1 27396.6 337.759 1
 2 2 1 26383.4 374.324 6
 -2 -2 1 27416.3 336.462 3
 -2 -2 -1 27403.6 371.96 2
 2 -2 -1 26891 375.098 1
 -2 2 1 27402.6 376.967 9
 -2 2 -1 27115.7 377.008 9
 -2 2 1 26487.4 367.911 3
 -2 2 -1 26655.6 358.102 10
 2 2 -1 26925.1 353.552 12
 2 -2 1 26865.8 375.176 12
 2 2 1 27448.9 384.859 10
 2 -2 2 25.7885 19.1126 11
 -2 -2 2 89.5068 12.5344 11
 -2 -2 -2 2.3424 15.4474 1
 -2 2 2 16.6217 19.3571 1
 2 2 2 12.254 16.0196 6
 2 2 2 30.1689 20.7479 10
 2 -2 2 15.1786 13.5826 10
 2 -2 2 38.8505 14.4706 8
 2 -2 -2 15.5413 12.8 8
 -2 -2 2 9.34546 11.8625 12
 -2 2 2 22.2583 14.6719 9
 -2 2 -2 11.2011 13.0464 9
 -2 -2 -2 24.7543 15.1831 2
 2 2 2 47.7548 15.9294 2
 2 -2 3 50138.2 669.633 10
 2 2 3 49767.4 715.052 10
 2 -2 -3 50046 613.154 2
 -2 -2 -3 49747.5 674.551 2
 -2 2 -3 50839.7 652.651 9
 -2 2 3 50732.3 651.929 9
 -2 -2 3 51591 666.044 12
 -2 -2 -3 50447.3 682.467 1
 -2 2 3 48659.2 705.854 1
 2 -2 3 50293.8 645.105 8
 2 -2 -3 50255.3 643.748 8
 -2 -2 3 50083.6 651.882 11
 2 -2 3 50363.9 697.661 11
 2 2 3 49792.7 668.953 2
 2 2 3 49529.7 691.018 1
 2 -2 -4 16828.7 232.475 7
 2 -2 4 16506.1 233.945 7
 -2 -2 4 16412.7 229.872 7
 2 2 4 16414 276.161 2
 2 -2 4 16385.2 306.509 11
 2 2 4 16906.1 326.25 10
 2 -2 4 16677.5 287.15 10
 2 2 4 16222.1 238.523 5
 2 -2 4 16820.4 261.605 1
 -2 2 4 15919.4 317.15 1
 -2 -2 4 15667.9 277.222 12
 2 2 4 16713.7 303.772 1
 -2 2 -4 16282.7 236.49 4
 2 2 -4 16629.4 238.842 4
 2 2 4 16576.3 237.444 4
 2 -2 4 15878.8 291.847 2
 -2 -2 -4 16807.7 283.332 2
 -2 -2 -4 16513.3 288.33 1
 2 -2 5 40723.2 609.944 2
 2 -2 5 39757.4 610.039 10
 -2 -2 5 42030.6 599.101 11
 -2 -2 5 41288.3 604.149 12
 -2 -2 5 41288.5 558.918 2
 -2 2 5 41660.6 659.268 1
 2 -2 5 40883.3 584.336 1
 2 2 5 41872 634.744 1
 2 2 5 41407.7 588.129 2
 -2 2 6 142.975 43.2895 1
 2 -2 6 172.205 40.7071 1
 -2 -2 6 159.781 39.3985 1
 2 2 6 179.345 41.4765 1
 2 -2 6 159.063 47.5072 11
 -2 -2 6 245.214 46.956 11
 2 2 6 67.5128 40.4222 10
 2 -2 6 175.013 46.7501 10
 2 -2 6 108.758 30.7052 2
 -2 -2 7 2563.26 118.813 12
 -2 2 7 2591.97 142.989 1
 -2 -2 7 2358.08 124.871 1
 2 2 7 2259.58 137.564 10
 2 -2 7 2306.35 122.921 10
 2 2 7 2517.75 127.609 1
 -2 -2 7 2618.04 118.562 11
 2 -2 7 2626.47 137.396 11
 -2 -2 8 16.2056 37.4442 1
 -2 2 8 28.942 46.1465 1
 -2 -2 8 20.5309 34.8495 12
 2 -2 8 -9.00122 44.4679 11
 2 2 8 -41.5462 48.8474 10
 2 -2 9 1504.15 126.413 12
 2 2 9 1355.89 117.89 6
 2 2 9 1345.94 128.241 10
 -2 2 9 1275.07 124.743 10
 2 -2 9 1273.96 116.793 11
 2 2 10 -21.7746 49.4052 6
 2 2 10 12.5396 57.9474 11
 2 2 10 102.132 66.8949 10
 -2 2 10 -12.8258 53.7177 10
 2 -2 10 -11.4721 58.4185 12
 2 -2 10 -22.241 55.7893 11
 2 -3 0 167520 2014.84 1
 2 3 0 165832 2015.29 10
 2 -3 0 166377 2036.91 9
 -2 3 0 164637 2042.12 9
 -2 3 1 129564 1612.87 3
 -2 3 -1 129990 1619.31 11
 2 -3 -1 130618 1568.28 6
 -2 -3 -1 132573 1612.46 6
 2 3 1 130961 1613.49 6
 -2 3 1 129327 1625.79 9
 2 -3 -1 131191 1619.78 9
 -2 3 -1 131955 1625.94 9
 2 -3 1 130964 1620.05 9
 -2 3 -1 131543 1615.38 12
 2 -3 1 131556 1616.41 12
 -2 -3 1 131056 1577.2 3
 2 -3 -1 128909 1612.05 3
 2 -3 -1 132677 1619.19 1
 -2 3 1 131660 1623.38 1
 -2 -3 1 131052 1583.95 10
 2 3 1 129370 1624.65 10
 -2 -3 -2 22588.9 334.175 2
 2 -3 -2 22468.1 335.363 8
 2 -3 2 22342.2 336.122 8
 2 -3 2 22423.9 348.275 11
 -2 -3 -2 22584.1 353.368 1
 -2 3 -2 21987.3 307.151 10
 2 3 2 22740.3 363.714 10
 -2 3 -2 22774.1 348.926 11
 2 -3 -2 22196 351.217 1
 -2 3 2 21946.2 358.356 1
 -2 3 -2 21940.3 339.019 9
 -2 3 2 23135 341.851 9
 -2 3 2 22525.5 340.157 3
 2 3 -2 22423 325.048 12
 -2 -3 2 23168.5 326.78 12
 2 -3 2 22455.7 348.432 12
 -2 3 2 22154.8 298.246 6
 2 3 2 22566.9 342.535 6
 2 -3 2 22277.2 333.283 9
 2 -3 -2 21690.3 330.821 9
 2 3 3 178.695 28.4575 6
 2 -3 3 160.139 21.4631 9
 2 -3 -3 180.639 21.9629 9
 -2 3 -3 111.847 21.8953 9
 2 -3 3 129.207 20.7412 10
 2 3 3 197.322 34.9384 10
 -2 3 3 167.248 24.8425 9
 2 -3 -3 150.852 20.4722 8
 2 -3 3 127.866 21.6316 8
 2 -3 -3 151.202 13.913 2
 -2 -3 -3 175.622 24.8189 2
 -2 -3 3 182.184 24.7214 12
 2 -3 3 159.802 29.1304 12
 -2 3 3 198.82 20.548 6
 2 3 3 115.511 28.3958 1
 -2 -3 -3 144.416 28.0718 1
 -2 3 3 185.173 33.9369 1
 -2 -3 3 203.469 22.0728 11
 2 -3 3 151.972 30.1421 11
 -2 -3 -4 3.22381 21.0694 2
 2 -3 -4 8.03881 10.1308 2
 -2 -3 -4 31.7096 23.4782 1
 2 3 4 -18.6756 35.3119 1
 -2 3 4 -26.3452 36.8127 1
 2 3 4 16.2928 42.4223 10
 2 -3 4 23.1053 23.7958 10
 2 -3 -4 28.4083 13.9378 8
 2 -3 4 59.1218 15.5861 8
 2 -3 4 -8.66574 33.8452 11
 -2 -3 4 13.3943 23.3956 11
 2 3 4 41.7295 21.5608 6
 -2 -3 4 19.7664 20.3447 12
 2 -3 4 -35.7638 33.8113 12
 -2 -3 5 12.2004 26.3405 12
 -2 -3 5 49.2735 24.2033 11
 2 -3 5 20.8398 21.1237 1
 -2 3 5 45.2535 30.9242 1
 2 3 5 33.6346 30.574 1
 2 -3 5 14.9402 26.7007 10
 2 3 5 8.75918 14.0264 4
 2 3 -5 31.671 14.5498 4
 -2 -3 -5 18.8684 20.5826 2
 2 -3 5 13.797 24.7599 2
 2 -3 -5 25.0011 11.2425 7
 2 -3 5 14.772 11.2517 7
 -2 3 6 18353 401.191 1
 2 -3 6 17449.1 314.439 1
 2 -3 6 17905.9 341.967 2
 2 3 6 18088.3 378.574 1
 2 -3 6 17905.1 334.387 10
 2 3 6 17831 404.087 10
 2 3 6 17762 366.088 6
 2 -3 6 17426.9 368.237 11
 -2 -3 6 18082.5 329.28 11
 2 -3 6 17306.8 373.624 12
 2 -3 7 439.919 71.596 11
 2 -3 7 523.931 54.4734 2
 2 3 7 520.455 64.2336 6
 -2 3 7 625.488 88.4925 1
 -2 -3 7 415.324 66.2196 1
 2 3 7 591.072 81.5023 1
 2 3 7 490.487 82.5135 10
 2 -3 7 512.107 69.087 12
 -2 -3 7 531.48 60.2201 12
 -2 -3 8 12718 327.68 1
 2 3 8 13116.4 380.389 10
 2 3 8 12623.8 338.691 6
 2 -3 8 13172 347.597 11
 2 -3 8 12834.3 351.35 12
 -2 -3 8 13746.5 320.784 12
 2 -3 9 137.482 63.3218 12
 2 -3 9 -9.97859 55.805 11
 2 3 9 78.3123 52.7046 6
 -2 3 9 50.6448 69.0565 10
 2 3 9 87.5305 66.4296 10
 2 3 10 2979.05 174.269 6
 2 -3 10 3183.44 188.456 12
 2 3 10 3536.43 215.251 10
 -2 3 10 3534.49 211.561 10
 2 4 0 141.011 20.8922 10
 2 -4 0 141.654 21.9465 1
 2 4 0 198.324 21.5381 3
 2 -4 0 155.034 24.4874 3
 -2 4 0 149.887 22.4132 12
 -2 4 0 154.34 28.8353 9
 2 -4 0 180.169 27.9397 9
 -2 4 1 13912.5 248.575 9
 2 -4 1 13561.2 243.81 9
 -2 4 -1 13880.4 249.659 9
 2 -4 -1 13378 242.317 9
 2 -4 1 13524.2 236.151 12
 -2 4 -1 13906.4 236.613 12
 2 -4 -1 13912.3 240.288 1
 2 -4 -1 13112.5 196.807 6
 -2 -4 -1 13657.7 231.887 6
 -2 4 1 13861.4 245.674 1
 2 -4 -1 14096.5 236.414 3
 -2 4 1 13761.9 235.992 3
 2 4 1 13824.3 239.526 10
 -2 -4 1 13779.1 200.492 10
 -2 -4 -2 92.5054 20.5545 2
 -2 4 2 76.0642 24.2405 3
 2 4 2 102.314 23.011 6
 -2 -4 -2 108.807 23.9878 6
 2 -4 2 142.937 28.3984 12
 2 4 -2 79.4373 21.6077 12
 -2 4 -2 96.7418 14.1833 10
 2 4 2 139.673 31.8174 10
 -2 4 -2 94.9794 27.1198 11
 -2 4 2 122.325 31.1641 1
 2 -4 -2 149.048 29.3762 1
 -2 -4 -2 143.727 31.0631 1
 2 -4 -2 125.02 24.519 9
 2 -4 2 102.943 23.5757 9
 -2 4 -2 119.065 27.9907 9
 -2 4 2 115.407 27.6022 9
 2 -4 3 78379.5 981.162 10
 2 -4 3 77623.2 1051.91 12
 -2 -4 3 78991.4 1024.32 12
 -2 -4 -3 77647.2 1057.23 1
 2 -4 -3 78021.6 1058.15 1
 -2 4 3 80089.8 1079.76 1
 -2 -4 -3 79104.1 1023.49 2
 2 -4 3 78538.7 1018.66 9
 2 -4 -3 77968.9 1016.57 9
 2 4 3 80275.8 1082.11 10
 2 -4 3 78829.4 1049.5 11
 2 -4 3 79935.7 1024.23 8
 2 -4 -3 78315.3 1020.5 8
 2 4 3 79064.3 1040.64 6
 -2 4 3 78060.9 988.417 6
 2 -4 -4 36.3668 19.6463 8
 2 -4 4 8.03225 16.6984 8
 2 -4 4 -27.0604 31.2626 11
 -2 -4 4 13.6348 19.6384 11
 2 -4 4 -5.05888 15.1442 9
 2 -4 -4 -7.35206 15.1338 9
 2 4 4 11.7044 35.4088 10
 2 -4 4 2.36194 17.624 10
 -2 -4 -4 90.8809 28.6512 2
 2 -4 -4 3.02307 11.4321 2
 2 -4 4 -9.48012 30.4195 12
 -2 -4 4 -3.63139 27.4647 12
 -2 4 4 -2.62474 17.1535 6
 2 4 4 30.0946 29.5637 6
 -2 4 4 -11.6325 35.1912 1
 2 4 4 -5.38643 34.5676 1
 -2 -4 -4 68.4443 30.0853 1
 2 4 5 29183.1 516.38 1
 -2 -4 5 29071.3 443.66 11
 2 4 -5 29234.3 413.616 5
 -2 -4 -5 28768.5 397.775 7
 -2 -4 5 29235.9 466.198 12
 2 -4 5 28588.8 498.698 12
 -2 4 5 29220.2 442.225 6
 2 -4 5 28238.7 433.775 10
 -2 -4 -5 29013.4 452.689 2
 2 -4 -5 28311.2 389.422 2
 2 4 5 29566.2 536.838 10
 -2 4 5 28793.1 527.999 1
 -2 -4 -5 28713.3 414.107 9
 -2 4 6 2947.11 149.954 1
 2 4 6 3157.45 134.662 6
 -2 4 6 2914.03 108.167 6
 2 4 6 2879.23 139.057 1
 2 -4 6 2892.3 136.723 12
 2 4 6 3054.99 158.162 10
 -2 -4 6 2892.44 108.072 11
 2 -4 6 2956.73 133.959 11
 -2 -4 -6 2887.31 108.422 2
 2 -4 6 2817.69 119.899 2
 2 -4 7 2242.4 109.224 2
 2 -4 7 2475.06 134.774 11
 -2 4 7 2147.06 143.412 1
 2 4 7 2582.93 142.16 1
 2 4 7 2459.63 129.852 6
 2 4 7 2522.91 160.512 10
 -2 -4 7 2266.68 116.358 12
 2 -4 7 2316.82 138.576 12
 2 -4 8 -9.52513 46.3154 12
 -2 -4 8 28.7635 42.1272 12
 2 4 8 -60.0438 44.9465 6
 2 -4 8 -17.514 46.5191 11
 2 4 8 -18.7334 51.0848 1
 2 4 8 11.8848 57.7891 10
 2 4 9 1228.51 109.847 6
 2 -4 9 1341.83 123.233 11
 2 4 9 1344.49 136.542 10
 -2 4 9 1403.15 141.831 10
 2 -4 9 1642.69 132.601 12
 2 4 10 204.022 79.539 10
 -2 4 10 365.919 90.4387 10
 2 -4 10 244.84 72.064 12
 2 5 0 37238.1 512.87 10
 2 5 0 37102.5 515.66 3
 2 -5 0 37702.6 537.776 3
 -2 5 0 38531.3 562.88 9
 2 -5 0 37441.9 531.467 1
 -2 5 0 37123 531.449 12
 2 -5 0 37611 556.112 9
 -2 -5 1 121.119 17.2347 10
 2 5 1 155.045 29.9242 10
 -2 -5 -1 118.568 25.4042 6
 2 -5 -1 96.3319 26.7206 9
 2 -5 1 141.397 28.9184 9
 2 -5 -1 112.249 26.3131 3
 -2 5 1 89.5437 25.7885 3
 -2 -5 1 176.504 24.141 3
 -2 5 1 63.574 25.9616 1
 2 -5 1 122.292 23.6951 1
 2 -5 -1 126.131 28.2794 1
 -2 5 1 157.96 33.289 9
 -2 5 -1 79.0447 28.9131 9
 -2 5 -1 155.871 28.9058 12
 -2 5 2 42684.8 627.267 3
 2 -5 -2 43716.3 630.301 9
 2 -5 2 43770.6 631.336 9
 -2 -5 2 43975.6 548.922 10
 -2 5 -2 44465.9 549.033 10
 2 5 2 43844.1 645.34 10
 2 5 -2 43651 614.103 12
 2 -5 2 44262.6 633.064 12
 -2 -5 -2 43065.1 619.817 6
 -2 5 -2 44255.7 634.225 12
 -2 5 -2 44588.9 629.723 11
 2 -5 -2 44248.5 641.041 1
 2 5 2 43116.8 618.884 6
 -2 5 2 43578.5 653.825 1
 -2 -5 -2 44438.5 651.691 1
 2 -5 3 2517.45 101.39 12
 -2 5 3 2788.76 116.588 1
 -2 -5 -3 2568.25 89.6218 2
 2 -5 -3 2581.35 105.366 1
 -2 -5 -3 2715.03 108.529 1
 2 5 3 2500.88 93.8539 6
 -2 5 3 2559.19 73.318 6
 -2 5 3 2383.01 96.5921 3
 -2 5 -3 2498.87 98.5631 11
 2 -5 3 2813.58 96.3966 9
 2 -5 -3 2601.12 91.8511 9
 2 5 3 2548.77 110.235 10
 -2 -5 4 28.1779 26.3143 12
 -2 5 4 64.5638 35.2173 1
 -2 -5 -4 31.0397 27.488 1
 -2 -5 -4 61.3504 24.01 2
 2 -5 -4 126.941 19.6786 2
 2 -5 4 27.3919 19.8442 8
 2 -5 -4 33.4334 22.9985 8
 2 -5 4 26.2778 21.2828 9
 2 -5 -4 32.0632 21.3338 9
 2 5 4 4.44582 24.5632 6
 -2 5 4 98.714 20.1872 6
 -2 5 5 100.415 23.9612 6
 2 -5 -5 117.062 18.5557 2
 -2 -5 -5 140.589 31.008 2
 -2 5 5 221.176 51.1767 1
 2 5 5 77.6826 39.9899 1
 2 -5 5 172.086 44.2787 12
 2 -5 -5 123.117 24.533 8
 2 -5 5 100.484 22.8308 8
 2 -5 5 81.5997 22.0596 10
 2 5 5 85.8337 41.471 10
 -2 -5 5 128.433 27.1621 9
 2 -5 5 98.7574 24.5518 9
 -2 -5 -5 123.318 28.0853 9
 2 -5 -5 78.8865 21.6808 9
 2 -5 6 12152 292.928 11
 -2 -5 -6 12100.4 250.93 2
 2 -5 6 11405.2 277.369 2
 2 -5 6 12254.6 305.319 12
 -2 -5 6 12303.8 277.181 12
 -2 5 6 11192.7 320.683 1
 2 5 6 11552.6 311.725 1
 2 5 6 12442.7 290.821 6
 2 5 6 11933.9 335.176 10
 2 5 7 2929.27 141.21 6
 2 5 7 2911.63 174.556 10
 2 -5 7 2977.09 147.707 11
 -2 -5 7 2953.38 135.341 12
 2 -5 7 2865.69 150.537 12
 2 5 7 2678.52 153.626 1
 -2 5 7 3097.19 170.229 1
 2 -5 7 2996.96 131.867 2
 2 -5 8 15809.4 390.094 11
 2 5 8 16399.4 455.075 10
 2 5 8 15873.9 382.807 6
 2 -5 8 16163.4 409.197 12
 -2 -5 8 15649.8 365.678 12
 2 5 9 316.974 67.2718 6
 2 -5 9 361.144 82.8773 12
 2 5 9 352.652 94.7193 10
 -2 5 9 471.756 106.02 10
 2 5 10 2646.93 197.034 10
 -2 5 10 2627.48 198.786 10
 2 -5 10 2387.53 165.917 12
 2 -6 0 9.01147 24.8878 9
 -2 6 0 38.9652 22.5225 12
 2 -6 0 14.1198 20.9096 1
 2 6 0 23.0063 18.9442 10
 2 6 0 11.5466 19.6908 3
 2 -6 0 25.6829 24.6128 3
 2 -6 -1 10809.2 227.468 1
 -2 6 1 11072.7 223.566 3
 -2 6 -1 10581.1 220.947 12
 -2 -6 -1 10839.6 216.412 6
 2 6 1 10954.5 219.407 10
 2 -6 1 10639 235.817 9
 2 -6 -1 10676.4 235.537 9
 -2 -6 1 11188.8 199.702 3
 2 6 1 10397.7 213.307 3
 2 -6 1 10875.4 211.357 1
 2 6 -1 10906.9 175.243 10
 -2 6 2 4992.35 143.646 3
 2 -6 -2 5234.86 152.005 1
 2 6 -2 5253.62 118.455 11
 -2 6 -2 5013.57 142.462 11
 -2 -6 2 5055.73 119.968 3
 2 -6 2 4931.85 147.139 9
 2 -6 -2 4723.36 144.597 9
 -2 6 -2 5160.24 81.94 10
 2 6 2 4984.33 150.961 10
 -2 -6 -2 5032.42 138.694 6
 2 -6 -2 5113.62 111.967 6
 -2 6 2 4930.94 160.134 1
 -2 -6 -2 4980.61 157.061 1
 -2 6 -2 4940.09 145.165 12
 2 6 -2 5001.46 137.249 12
 2 -6 2 5121.98 148.199 12
 -2 6 3 51319.2 794.287 1
 -2 6 -3 53092.7 754.309 11
 2 6 -3 53109.9 697.68 11
 2 -6 3 51779.6 746.545 9
 2 -6 -3 51606.6 742.631 9
 2 6 3 51777.1 780.023 10
 2 -6 -3 51648.2 769.864 1
 -2 -6 -3 52349.9 776.356 1
 2 6 3 52185.8 738.724 6
 2 -6 3 50979.8 757.387 12
 2 6 -3 51042.6 735.93 12
 -2 6 3 50890.2 752.368 3
 -2 -6 -3 52060.9 727.345 2
 -2 -6 4 4.54014 24.762 9
 -2 -6 -4 40.235 28.6906 9
 2 6 4 -13.9671 25.0647 6
 -2 6 4 13.9956 19.4038 6
 2 -6 -4 23.884 22.5304 9
 2 -6 4 20.3287 22.4574 9
 -2 -6 -4 51.1892 25.9631 2
 2 -6 -4 14.5748 16.4335 2
 2 -6 -4 32.7158 25.7545 8
 2 -6 4 12.517 22.7561 8
 -2 6 4 -7.18725 33.8018 1
 -2 -6 4 20.3781 9.94271 10
 -2 -6 -5 20772.3 356.607 9
 -2 -6 5 20378.8 357.129 9
 -2 -6 -5 20257.5 409.691 1
 2 -6 5 20478.7 347.543 8
 2 -6 -5 20498 345.029 8
 2 -6 -5 20680.2 342.333 9
 2 -6 5 20367.6 343.563 9
 -2 -6 -5 20451.1 358.959 2
 2 6 5 21217.8 449.914 10
 2 -6 5 20415.1 409.897 12
 -2 6 5 20913.6 448.001 1
 -2 6 5 20356.9 338.907 6
 2 6 6 230.374 63.7648 10
 2 -6 6 260.673 55.7128 12
 -2 -6 6 338.19 50.4165 12
 -2 -6 -6 285.365 53.1798 1
 -2 6 6 230.202 61.6413 1
 2 6 6 277.92 48.6645 6
 2 6 7 2597.09 169.068 10
 2 6 7 2745.22 137.663 6
 2 -6 7 2672.78 131.295 2
 2 -6 7 2870.87 156.719 12
 -2 -6 7 2710 133.356 12
 2 6 8 33.7979 41.087 6
 -2 -6 8 62.7976 44.9549 12
 2 -6 8 30.36 49.9967 12
 2 6 8 13.3943 62.9942 10
 2 6 9 1279.42 147.879 10
 -2 6 9 1417.06 150.401 10
 2 -6 9 1408.58 128.577 12
 2 6 10 80.6561 75.865 10
 -2 6 10 -16.2471 77.7164 10
 -2 6 10 44.9445 58.0536 3
 2 -6 10 24.1402 64.9801 12
 2 7 0 102012 1301.37 10
 2 -7 0 101884 1376.75 9
 2 -7 0 101080 1345.9 3
 2 -7 0 104576 1343.61 1
 2 7 0 102860 1318.23 3
 -2 7 0 101756 1342.38 12
 2 -7 -1 11240.7 245.017 1
 2 7 1 11435.9 232.668 10
 2 -7 1 11318.5 258.867 9
 2 -7 -1 11454.5 260.011 9
 -2 -7 1 11492.9 217.531 3
 2 7 1 11708.1 235.402 3
 2 7 -1 11686.6 188.395 10
 2 -7 1 10875.8 229.2 1
 -2 -7 -1 10910 259.44 1
 -2 -7 -1 11790.3 237.458 6
 2 -7 1 11217.4 240.927 3
 -2 7 -1 11541.4 244.125 12
 -2 7 2 17235 326.53 3
 -2 -7 -2 17253.8 348.596 1
 -2 7 2 17270 353.838 1
 -2 7 -2 16724 326.647 12
 2 7 -2 17328.7 316.488 12
 -2 7 -2 16291.1 218.251 10
 2 -7 -2 17502.9 336.362 1
 2 7 2 17689.9 333.942 10
 -2 7 -2 17830.1 325.684 11
 2 -7 -2 17190.9 335.264 9
 2 -7 2 17060.5 335.97 9
 -2 -7 2 18023.8 291.852 3
 2 -7 -2 17082.4 274.031 6
 -2 -7 -2 16898.1 312.273 6
 -2 -7 -3 314.987 39.8448 2
 2 7 -3 276.052 33.741 11
 -2 7 -3 344.076 46.6637 11
 2 -7 3 343.874 45.8793 9
 2 -7 -3 283.857 42.1797 9
 2 7 -3 463.445 48.0503 12
 -2 7 3 429.405 60.3102 1
 -2 7 4 71.6754 41.147 1
 -2 -7 -4 40.469 37.2546 1
 2 -7 -4 46.9172 34.6296 1
 -2 -7 -4 10.5468 28.0141 9
 -2 -7 -4 34.5194 26.6467 2
 -2 7 4 18.1142 33.351 3
 2 7 4 -29.9317 49.7691 10
 2 -7 4 -12.3541 30.99 12
 -2 -7 4 -5.35798 28.4633 9
 2 -7 -4 28.5484 25.9508 9
 2 -7 4 48.4982 30.2478 9
 2 7 5 450.998 76.0895 10
 -2 7 5 415.531 56.2561 3
 2 -7 5 346.39 43.433 8
 2 -7 -5 395.129 45.2497 8
 2 -7 5 386.502 44.9414 9
 2 -7 -5 334.114 40.5236 9
 -2 -7 -5 341.085 44.8412 9
 -2 -7 5 353.323 45.7871 9
 -2 -7 -5 318.973 55.1408 1
 -2 7 5 529.62 80.2609 1
 2 -7 5 420.818 64.5786 12
 2 7 5 322.044 49.6537 6
 -2 -7 -6 12801.9 329.075 1
 2 7 6 13429.4 373.39 10
 -2 -7 6 12670.2 304.495 12
 2 -7 6 12756.3 332.722 12
 -2 7 6 13031.4 330.09 3
 2 7 6 13135.1 306.928 6
 -2 7 6 12482.2 365.371 1
 -2 -7 -6 12269.9 269.965 2
 2 7 7 330.132 55.7776 6
 -2 7 7 372.183 67.4154 3
 -2 -7 7 425.291 63.6661 12
 2 -7 7 366.539 67.3309 12
 2 7 7 409.511 79.0223 10
 2 -7 7 385.173 60.6137 2
 2 -7 8 12626.1 367.696 12
 -2 -7 8 12483.5 328.97 12
 2 7 8 12337.1 329.552 6
 -2 7 8 11988.6 352.474 3
 2 7 8 12828.3 417.121 10
 -2 7 9 648.426 122.332 10
 2 7 9 624.799 114.505 10
 -2 7 9 845.187 105.458 3
 2 -7 9 981.259 111.285 12
 -2 7 10 2280.26 164.824 3
 2 -7 10 2270.06 166.945 12
 2 -8 0 48.3559 29.5696 1
 2 -8 0 34.4477 33.0187 3
 2 8 0 53.8697 22.6631 10
 2 -8 0 55.3313 30.3804 9
 -2 8 0 121.97 32.7349 12
 2 -8 1 11085.9 268.331 9
 2 -8 -1 10615.2 264.92 9
 2 -8 -1 11081.5 252.95 1
 2 8 -1 11014.2 186.585 10
 2 -8 1 11058.6 248.763 3
 -2 -8 -1 10858.5 239.068 6
 -2 8 -1 10650.2 247.748 12
 2 8 -1 10878.2 243.691 12
 2 -8 1 11198.5 240.869 1
 -2 -8 -1 11036.3 269.625 1
 2 8 1 10632 235.618 3
 2 8 1 11141.1 234.68 10
 2 -8 -2 2216.87 110.601 9
 2 -8 2 2496.31 116.731 9
 2 8 -2 2473.02 105.937 12
 -2 8 -2 2392.47 110.346 12
 -2 -8 -2 2360.42 100.597 6
 2 -8 -2 2289.12 81.5659 6
 -2 8 -2 2188.39 102.338 11
 -2 -8 2 2250.98 88.6858 3
 2 8 2 2275.72 105.466 10
 -2 -8 -3 25320 437.56 6
 -2 -8 3 25021.5 406.209 3
 2 -8 3 25717.7 460.873 9
 2 -8 -3 25181 456.087 9
 2 8 -3 25293.3 399.8 11
 -2 8 -3 24807.2 445.7 11
 -2 -8 -3 24925.8 464.585 9
 -2 -8 3 25333.2 469.11 9
 2 8 -3 25281.4 443.234 12
 -2 8 3 25232.1 461.614 3
 -2 8 3 24994.6 494.312 1
 2 -8 -3 24825.6 469.242 1
 -2 -8 -3 24974.3 479.607 1
 2 -8 -4 2991.38 124.354 9
 2 -8 4 3151.04 128.53 9
 -2 -8 4 2977.55 131.312 9
 -2 8 -4 2866.25 128.509 11
 2 -8 4 2980.75 137.886 12
 -2 8 4 3051.42 155.744 1
 2 8 4 3063.4 149.517 10
 -2 8 4 2765.83 133.223 3
 -2 -8 -4 2962.93 128.553 9
 2 -8 -4 3007.62 142.343 1
 -2 -8 -4 3089.37 144.875 1
 2 8 5 21779.4 412.215 6
 -2 -8 -5 20956.1 453.099 1
 -2 -8 -5 20805.2 386.113 2
 2 -8 5 22015.8 395.765 9
 2 -8 -5 21151 389.527 9
 -2 8 5 20494.6 438.174 3
 -2 -8 5 21585.3 406.828 9
 -2 -8 -5 21730.8 406.409 9
 2 -8 -5 21640.8 458.506 1
 -2 8 5 20888.4 485.177 1
 2 8 5 21338.1 480.192 10
 2 -8 5 21345.8 446.242 12
 2 8 6 1394.34 127.805 10
 2 -8 6 1262.96 105.145 12
 2 8 6 1295.03 93.2382 6
 -2 -8 -6 1393.32 108.721 1
 -2 8 6 1491.17 111.672 3
 -2 8 6 1448.01 126.191 1
 2 -8 7 1804.27 133.093 12
 2 8 7 1914.71 117.655 6
 -2 8 7 1699.15 128.218 3
 2 8 7 1627.86 149.633 10
 2 -8 8 21.9229 54.152 12
 -2 8 8 -43.3154 51.7982 3
 2 8 8 -14.8563 66.1558 10
 -2 8 9 1245.43 124.339 3
 2 -8 9 1035.52 120.234 12
 -2 8 9 1205.53 145.605 10
 2 8 9 1289.03 152.781 10
 2 -9 0 45416.8 702.984 1
 -2 9 0 45665.6 706.118 12
 2 9 0 45924.2 650.373 10
 2 -9 0 46703.6 746.666 9
 2 -9 0 46358.1 708.727 3
 2 -9 -1 3.74075 21.6701 6
 -2 -9 -1 46.2695 29.0971 6
 2 -9 -1 -6.9708 29.8237 9
 2 -9 1 41.9561 36.6409 9
 2 9 -1 -6.59307 18.9029 10
 -2 9 -1 17.3405 31.5243 12
 2 9 -1 27.4318 30.6796 12
 2 -9 1 15.5538 26.4014 1
 2 9 1 -9.12545 26.7303 10
 2 -9 1 22.2532 33.3083 3
 2 -9 2 18231.8 340.905 1
 -2 -9 -2 17531 386.102 1
 2 -9 2 17855.6 354.408 3
 -2 9 2 16582.2 355.934 3
 -2 -9 2 17722.9 321.864 3
 2 -9 -2 17410.5 375.09 9
 2 -9 2 18229.4 381.303 9
 -2 -9 -2 18031.4 344.999 6
 2 -9 -2 17444.4 304.986 6
 -2 -9 -2 17381.6 383.652 9
 -2 -9 2 17208.7 383.278 9
 -2 9 -2 17240.1 359.942 12
 2 9 -2 17653.1 352.401 12
 -2 9 -2 17330.7 351.658 11
 2 -9 -2 16954.8 368.866 1
 -2 9 -3 40.1745 36.5178 12
 2 9 -3 53.2813 33.9031 12
 2 -9 -3 14.2222 22.3916 6
 -2 -9 -3 43.2414 37.2353 9
 -2 -9 -3 7.93632 38.5898 1
 2 -9 -3 -7.35316 40.614 1
 2 -9 -3 -13.4401 41.4983 9
 2 -9 3 13.6011 33.0673 9
 -2 -9 3 51.036 37.1271 9
 2 9 3 -7.13251 35.7826 10
 2 9 -3 -23.7112 26.0564 11
 -2 9 -3 -23.7339 34.7607 11
 -2 -9 3 42.8262 29.4496 3
 -2 9 3 20.3231 37.8819 3
 2 9 3 19.7457 35.8969 3
 -2 -9 -3 10.9985 28.4127 6
 2 9 4 25.9734 45.3658 10
 2 -9 -4 8.21479 36.5808 1
 -2 -9 -4 8.54548 42.871 1
 -2 9 4 -37.738 42.7173 3
 -2 -9 4 17.9525 30.3607 3
 2 -9 4 -6.51771 32.1989 9
 2 -9 -4 -12.8163 30.6525 9
 -2 -9 4 14.1567 35.5108 9
 -2 -9 -4 -20.8799 33.2918 9
 -2 9 -4 25.5172 37.7852 11
 -2 -9 -4 38.2116 30.1507 2
 2 -9 -5 201.405 51.8496 1
 -2 9 5 270.021 70.613 1
 -2 -9 -5 201.489 55.4478 1
 2 9 5 174.833 65.4142 10
 -2 9 5 160.55 49.5409 3
 -2 -9 -5 150.911 42.876 2
 2 -9 -5 139.913 39.446 8
 2 -9 5 105.872 38.1207 8
 -2 -9 5 159.583 43.4981 9
 2 -9 5 126.832 36.5937 9
 -2 -9 -5 195.611 46.9965 9
 2 -9 -5 218.641 42.2855 9
 -2 9 6 8523.6 279.297 3
 2 9 6 8078.4 301.588 10
 2 -9 6 8369.12 278.132 12
 -2 -9 -6 8628.43 285.845 1
 2 -9 7 251.717 69.1944 12
 2 9 7 232.911 55.9621 6
 2 9 7 124.292 70.3661 10
 -2 9 7 189.388 63.7057 3
 2 9 8 11725.8 415.83 10
 -2 9 8 11229.7 356.94 3
 2 -9 8 11104.3 354.891 12
 2 9 9 84.7861 79.7495 10
 -2 9 9 34.341 76.4616 10
 2 -9 9 12.333 68.12 12
 -2 9 9 12.3613 56.0949 3
 -2 -10 0 25.1259 35.8326 9
 -2 10 0 -6.31091 28.6382 12
 2 -10 0 6.22974 33.9761 3
 2 10 0 22.3666 27.0425 10
 2 -10 0 -7.89606 37.1347 9
 -2 -10 -1 5185.38 196.056 1
 2 10 1 4758.83 150.65 10
 -2 10 -1 4778.91 170.722 12
 2 10 -1 4897.62 169.253 12
 2 -10 -1 4819.13 143.347 6
 -2 -10 -1 4726.49 161.717 6
 2 -10 -1 5067.75 190.807 9
 2 -10 1 4627.11 184.439 9
 2 10 1 4753.13 162.74 3
 -2 -10 1 4918.57 193.871 9
 -2 -10 -1 4592.14 189.069 9
 2 10 -1 4955.17 113.411 10
 2 -10 1 4938.96 170.902 3
 2 -10 -1 4732.62 172.986 1
 2 -10 2 1419.63 87.1277 1
 -2 -10 -2 1383.47 103.952 1
 2 -10 2 1511.26 96.0345 3
 2 10 2 1257.06 89.4012 3
 -2 -10 2 1388.05 79.6955 3
 2 -10 -2 1270.24 96.9223 9
 2 -10 2 1364 100.098 9
 -2 -10 -2 1463.33 107.009 9
 -2 -10 2 1214.48 98.4364 9
 2 -10 -2 1345.17 96.9582 1
 -2 10 -2 1595.07 100.005 12
 2 10 -2 1136.84 85.0906 12
 -2 -10 -2 1273.03 83.9028 6
 2 -10 -2 1179.13 67.8658 6
 -2 10 -2 1281.6 88.5597 11
 -2 -10 -3 34267.1 574.305 6
 2 -10 -3 34254.7 523.545 6
 2 10 3 34231.1 611.673 10
 2 -10 -3 34024.7 610.132 9
 -2 -10 3 34660.4 627.346 9
 2 -10 3 34227.8 613.979 9
 -2 10 -3 33748.6 583.6 11
 2 10 -3 34536.9 536.173 11
 -2 -10 -3 34063.5 620.726 9
 2 10 -3 34690.1 589.583 12
 -2 10 -3 35212.1 609.53 12
 2 -10 -3 34158.8 623.223 1
 -2 -10 -3 33922.7 636.193 1
 -2 -10 3 32631 539.404 3
 2 10 3 33758.6 602.263 3
 -2 10 3 33786.5 608.197 3
 2 -10 3 34611.8 591.015 3
 2 -10 -4 1389.45 96.1601 9
 2 -10 4 1155.43 90.5189 9
 -2 -10 -4 1146.34 92.4618 9
 -2 -10 4 1023.2 90.402 9
 -2 -10 4 1186.16 77.6042 3
 -2 -10 -4 1139.3 80.5116 2
 2 10 4 1212.11 97.1179 3
 -2 10 4 1302.72 102.46 3
 2 -10 -4 1059.3 94.8428 1
 -2 -10 -4 1065.21 99.5354 1
 -2 10 -4 1141.15 87.5124 11
 2 10 4 866.289 91.333 10
 -2 -10 -5 11450 297.493 9
 2 -10 -5 11711 294.077 8
 2 -10 5 11803.1 297.824 8
 -2 -10 -5 11791.8 279.581 2
 2 10 5 11560.9 353.311 10
 2 10 5 11122.3 324.745 3
 -2 10 5 12028.9 333.288 3
 -2 -10 -5 11197.6 337.352 1
 2 -10 -5 11719.5 340.144 1
 2 -10 -5 11736.5 289.242 9
 2 -10 5 11301.8 288.386 9
 2 10 6 1077.43 107.791 3
 -2 10 6 1148.31 111.844 3
 -2 -10 -6 967.387 102.333 1
 2 10 6 1167.58 121.068 10
 -2 10 7 1591.86 135.456 3
 2 10 7 2042.96 152.002 3
 -2 -10 -7 2034.6 148.61 1
 2 10 7 1664.85 155.302 10
 -2 10 8 -24.485 56.5748 3
 2 10 8 92.152 65.0362 3
 -2 10 8 81.6206 74.0772 10
 2 10 8 -16.1752 64.7339 10
 -2 10 9 775.518 108.655 3
 -2 -11 0 25316.8 531.282 9
 -2 -11 0 26188.9 479.201 6
 2 11 0 25719.5 414.608 10
 2 -11 0 25088.4 482.579 1
 -2 -11 0 24784.4 516.752 1
 -2 11 0 25202.2 484.85 12
 2 -11 0 25121.8 519.737 9
 2 -11 1 2900.76 137.389 3
 2 11 1 2669.35 114.231 10
 -2 -11 1 2692.57 152.642 9
 -2 -11 -1 2583.68 146.998 9
 2 -11 -1 2601.29 135.176 1
 2 11 -1 2581.6 129.125 12
 -2 11 -1 2617.9 132.296 12
 2 -11 1 2669.18 144.641 9
 2 -11 -1 2511.61 142.762 9
 2 -11 1 2600.76 126.681 1
 -2 -11 -1 2722.66 150.822 1
 2 -11 -1 2786.99 111.81 6
 -2 -11 -1 2687.41 128.709 6
 2 11 2 13867.4 330.066 3
 2 -11 2 13690.8 351.279 9
 2 -11 -2 14167.2 354.944 9
 -2 -11 -2 13009.3 355.032 1
 2 -11 2 13508.8 321.823 3
 -2 11 -2 13421.2 330.239 12
 2 11 -2 13637.5 323.531 12
 -2 -11 2 12736.7 350.9 9
 -2 -11 -2 13503.3 358.637 9
 -2 11 -2 13642.9 321.857 11
 2 -11 -2 14384 283.029 6
 -2 -11 -2 13538.2 311.467 6
 2 11 2 13653.6 316.172 10
 2 -11 -2 13917.4 347.86 1
 2 -11 -3 476.914 48.908 6
 -2 -11 -3 423.838 71.9457 9
 -2 -11 3 484.121 74.1687 9
 2 -11 -3 414.435 65.0335 9
 2 -11 3 384.91 65.3388 9
 2 11 3 505.385 66.6122 10
 -2 -11 -3 371.588 53.3692 6
 2 -11 -3 512.946 74.3328 1
 -2 -11 -3 569.964 76.4644 1
 -2 11 -3 386.48 58.138 11
 2 11 -3 480.601 51.8361 11
 2 11 -3 343.12 55.1027 12
 -2 11 -3 419.054 63.9521 12
 2 11 3 519.259 70.3455 3
 -2 -11 3 470.217 53.6749 3
 2 -11 3 553.397 69.813 3
 -2 11 3 502.15 71.0624 3
 2 11 4 -48.955 61.6594 10
 -2 -11 -4 6.70159 34.6244 2
 2 -11 -4 -8.07343 38.6179 9
 2 -11 4 -32.8502 39.9328 9
 -2 -11 -4 -34.954 52.8723 9
 -2 -11 4 62.2599 45.9531 9
 -2 11 -4 7.31292 36.1274 11
 2 11 4 -9.11369 44.3145 3
 -2 11 4 18.416 46.1948 3
 2 -11 4 -22.3724 47.8584 3
 -2 -11 -4 -10.4551 38.738 1
 2 -11 -4 29.734 42.4042 1
 -2 -11 -5 6.72335 32.6919 2
 -2 11 5 80.7469 50.6366 3
 2 11 5 -10.2144 49.6668 3
 2 11 5 -11.5073 55.0435 10
 -2 -11 -5 -11.0131 46.1258 1
 2 -11 -5 21.5805 47.1165 1
 2 -11 -5 37.5192 35.2903 9
 -2 -11 -5 8.11639 37.5072 9
 2 -11 -5 7.95827 34.7506 8
 2 -11 5 -8.14614 36.2753 8
 -2 11 6 6787.76 264.69 3
 2 11 6 6600.68 266.748 3
 2 11 6 6201.76 279.405 10
 -2 -11 -6 6504.13 266.911 1
 -2 11 7 530.457 92.5766 3
 2 11 7 362.65 90.6612 10
 -2 -11 -7 416.627 83.103 1
 -2 11 8 6831.43 289.777 3
 2 11 8 6912.85 301.245 3
 -2 11 8 7151.84 333.376 10
 2 11 8 7071.69 328.902 10
 -2 -12 0 -19.5764 54.7348 1
 2 -12 0 -23.7025 46.7974 1
 -2 -12 0 7.12784 39.3694 6
 2 -12 0 9.72031 44.9189 9
 -2 -12 0 41.2799 47.69 9
 -2 12 0 -7.83862 39.9162 12
 2 -12 1 3616.82 159.435 3
 2 12 -1 3327.04 157.724 12
 -2 12 1 3548.4 161.987 12
 -2 12 -1 3518.67 161.229 12
 2 -12 1 3516.27 156.243 1
 -2 -12 -1 3871.08 185.775 1
 2 -12 -1 3612.79 168.274 1
 -2 -12 1 3443.14 181.367 9
 -2 -12 -1 3575.03 183.426 9
 2 -12 -1 3635.38 178.713 9
 2 -12 1 3880.39 184.991 9
 -2 -12 -1 3949.38 159.211 6
 2 -12 -1 3914.87 140.608 6
 2 -12 2 999.694 87.5847 3
 2 12 2 853.536 79.4818 10
 2 12 2 864.048 83.6877 3
 -2 -12 -2 903.294 98.5148 9
 2 -12 2 969.377 83.0745 1
 2 -12 -2 832.84 88.9614 1
 -2 -12 2 1032.69 102.01 9
 2 -12 -2 1020.9 100.244 9
 2 -12 2 836.464 91.8674 9
 -2 -12 -2 856.846 94.3337 1
 -2 12 -2 1148.88 94.4562 11
 -2 12 -2 1015.14 92.5699 12
 2 12 -2 1011.35 87.9584 12
 -2 -12 -2 845.717 79.2849 6
 2 -12 -2 897.097 66.7102 6
 -2 -12 -3 17036.1 426.499 9
 2 -12 -3 17121.8 417.764 9
 2 -12 3 17788.7 424.549 9
 -2 -12 3 18010.8 438.027 9
 2 12 3 17308.4 406.478 10
 -2 -12 -3 17945.6 447.577 1
 2 -12 -3 17237.4 428.642 1
 -2 -12 3 17659.2 356.992 3
 2 -12 3 17451.9 393.846 3
 -2 12 -3 17953.4 413.625 12
 -2 -12 -3 17624.1 380.864 6
 2 12 3 16494.3 405.312 3
 -2 12 -3 16771.2 385.114 11
 2 12 -3 17438.9 396.74 12
 -2 -12 -4 1234.09 92.972 2
 2 12 4 979.239 103.555 10
 2 12 4 1032.07 100.89 3
 2 -12 -4 1249.77 115.288 1
 -2 -12 -4 1306.81 119.667 1
 2 -12 4 1291.82 101.024 3
 -2 12 4 1024.97 101.758 3
 2 -12 -4 1415.07 109.126 9
 -2 -12 -4 1246.46 108.434 9
 2 -12 4 1165.76 103.213 9
 -2 -12 4 1236.7 108.446 9
 2 12 -4 1114.22 96.1005 12
 -2 12 -4 998.016 92.1334 11
 2 -12 -5 14081.1 363.375 8
 2 -12 5 13735.9 362.327 8
 2 12 5 14828.4 420.207 10
 -2 -12 -5 14347.4 338.597 2
 2 12 5 14048 396.197 3
 -2 -12 -5 14108.7 411.781 1
 2 -12 -5 13979.2 405.565 1
 -2 12 5 14041.3 396.211 3
 2 12 6 207.332 69.9002 3
 -2 12 6 261.438 74.1682 3
 2 12 6 291.757 79.6125 10
 -2 -12 -6 213.959 70.4361 1
 -2 -12 -7 1177.31 123.221 1
 -2 12 7 1164.65 124.161 3
 -2 12 7 1182.93 146.372 10
 2 12 7 952.661 135.665 10
 2 12 7 1120.95 124.043 3
 2 12 8 -43.041 87.7061 3
 -2 12 8 13.5344 64.7398 3
 2 12 8 34.2826 73.3365 10
 -2 12 8 -34.7181 89.6871 10
 -2 -13 0 26414.1 513.273 6
 2 13 0 25635.4 524.665 12
 -2 13 0 25898.5 525.81 12
 -2 -13 0 26723 584.644 9
 2 -13 0 25136.4 561.12 9
 -2 -13 0 25658.4 567.038 1
 2 -13 0 26295.8 529.778 1
 2 -13 1 3964.85 173.547 3
 2 -13 -1 3616.77 144.256 6
 -2 -13 -1 3968.97 167.016 6
 -2 13 1 3392 166.243 12
 2 13 -1 3748.17 171.31 12
 -2 13 -1 4179.62 182.625 12
 -2 -13 -1 3818.31 198.557 9
 2 -13 1 3944.01 195.619 9
 2 -13 -1 3585.1 187.58 9
 -2 -13 1 3807.1 196.164 9
 2 -13 -1 3892.66 183.03 1
 2 -13 1 3822.49 170.671 1
 -2 -13 -1 3511.35 188.232 1
 -2 -13 1 3703.76 190.401 1
 -2 13 -2 7609.31 243.664 11
 2 13 -2 7456.67 245.877 12
 2 -13 -2 7441.59 263.932 1
 2 13 2 7007.4 225.397 10
 2 -13 -2 7105.73 264.007 9
 2 -13 2 7065.45 264.23 9
 -2 -13 -2 6979.53 269.891 9
 -2 -13 2 6750.95 265.806 9
 -2 -13 -2 7001.75 272.217 1
 2 -13 2 7285.11 235.196 1
 -2 -13 -2 7099.32 227.43 6
 2 -13 2 7099.48 238.386 3
 2 13 3 -9.01837 48.5507 10
 2 -13 -3 -10.7501 40.923 1
 -2 -13 -3 59.0272 57.4033 1
 -2 13 -3 56.8709 44.8744 11
 2 -13 3 75.3905 48.5262 3
 2 13 3 19.4586 44.1509 3
 -2 -13 -3 7.56207 33.0212 6
 -2 -13 -4 -8.1087 38.7867 2
 -2 13 -4 49.5448 44.4539 11
 2 13 4 -32.2156 57.8106 3
 2 13 4 -10.7677 53.1948 10
 -2 -13 -4 24.7784 58.2656 1
 2 -13 -4 46.6011 50.8718 1
 2 -13 -5 39.4719 43.9427 8
 2 -13 5 -30.3108 52.2014 8
 -2 -13 -5 -48.072 43.1326 2
 -2 -13 -5 -12.9466 49.2837 1
 2 -13 -5 62.366 59.6637 1
 2 13 5 -25.1557 64.0497 10
 2 13 5 -23.657 60.2338 3
 -2 13 5 -23.5447 58.1579 3
 2 13 6 4908.26 243.201 3
 -2 13 6 5424.76 253.621 3
 -2 -13 -6 5349.49 257.859 1
 -2 13 6 5395.75 270.921 10
 2 13 6 4973.54 257.744 10
 -2 13 7 129.813 76.3188 10
 2 13 7 128.251 82.8328 10
 -2 -13 -7 69.303 62.9045 1
 2 13 7 13.994 62.323 3
 -2 13 7 94.5774 64.6347 3
 2 -14 0 69.8599 41.3804 6
 2 -14 0 9.57649 43.4585 1
 -2 -14 0 11.7634 48.1869 1
 -2 -14 1 2604.05 167.01 1
 2 -14 1 2619.64 150.292 1
 -2 -14 -1 2972.91 180.411 1
 2 -14 -1 2697.31 159.878 1
 2 -14 -1 3068.94 135.106 6
 -2 -14 -1 2796.37 148.043 6
 -2 -14 -2 778.49 101.027 1
 2 -14 -2 686.085 91.6309 1
 2 -14 2 732.362 82.8785 1
 -2 -14 -2 740.722 80.0185 6
 2 14 3 13870.3 381.886 3
 2 14 3 13242.4 358.957 10
 2 -14 -3 12679.2 386.232 1
 -2 -14 -3 12924.1 404.876 1
 -2 -14 -4 123.674 46.9373 2
 2 14 4 23.0983 60.5242 3
 2 14 4 78.3003 56.1253 10
 2 -14 -4 74.9362 54.5445 1
 -2 -14 -4 93.5569 67.0581 1
 -2 -14 -5 7433.15 247.961 2
 -2 14 5 7518.12 302.629 10
 2 14 5 7425.85 302.467 10
 2 14 5 7164.3 293.56 3
 2 -14 5 7727.32 283.678 8
 2 -14 -5 7188.97 269.639 8
 -2 -14 -5 7262.67 306.219 1
 2 -14 -5 7360.74 300.421 1
 2 14 6 81.8215 63.0184 3
 -2 14 6 -26.659 64.8138 3
 -2 -14 -6 71.4489 67.2042 1
 2 14 6 59.0189 66.9553 10
 -2 14 6 -74.4868 75.8613 10
 -2 14 7 971.423 122.114 3
 -2 14 7 826.93 131.163 10
 2 14 7 787.913 125.362 10
 -2 -14 -7 772.002 112.06 1
 -2 -15 0 13895.3 416.924 1
 2 -15 0 14038 339.17 6
 2 -15 0 14215.3 386.604 1
 2 -15 1 678.695 86.35 1
 -2 -15 1 828.042 103.739 1
 2 -15 -1 711.782 93.0694 1
 -2 -15 -1 805.272 103.712 1
 -2 -15 2 6536.73 274.595 1
 2 -15 -2 7193.8 279.993 1
 -2 -15 -2 6879.37 290.273 1
 -2 -15 -3 -13.8564 55.4538 1
 2 -15 -3 12.4951 53.4582 1
 -2 -15 -4 47.7649 51.4288 2
 2 -15 4 -25.5848 58.0508 8
 2 -15 -4 37.6249 55.8491 8
 2 15 4 36.599 55.3611 3
 2 -15 -4 119.629 59.1911 1
 -2 -15 -4 42.6942 69.1993 1
 2 15 4 -23.1159 58.8564 10
 -2 15 4 -34.732 64.7402 10
 -2 -15 -5 83.1507 54.151 2
 2 -15 5 119.448 60.8491 8
 2 -15 -5 93.1811 55.7396 8
 2 15 5 186.332 75.3461 3
 2 -15 -5 154.21 74.4903 1
 -2 -15 -5 176.649 76.0745 1
 -2 15 5 201.156 74.0887 10
 2 15 5 227.247 75.6745 10
 -2 -15 -6 3347.67 215.657 1
 -2 15 6 3364.97 219.692 10
 2 15 6 3138.88 212.304 10
 2 -16 0 -44.9372 57.2084 1
 -2 -16 0 13.6155 51.8304 1
 -2 -16 -1 1946.35 162.974 1
 -2 -16 1 1754.11 150.859 1
 2 -16 1 1812.49 135.733 1
 2 -16 -1 1854.23 145.454 1
 2 -16 -2 664.229 101.24 1
 -2 -16 -2 612.927 104.473 1
 -2 -16 2 830.945 112.569 1
 2 -16 -3 8801.07 328.81 1
 -2 -16 -3 7678.97 327.996 1
 -2 -16 3 8410.87 318.623 1
 -2 -16 -4 -40.9069 48.9181 2
 2 -16 -4 13.4822 58.871 8
 2 -16 4 -13.7598 62.4403 8
 -2 16 4 -11.7289 64.7827 10
 2 16 4 -11.6751 64.4854 10
 2 -16 -4 83.8517 61.0242 1
 -2 -16 -4 -60.3126 73.3162 1
 2 -16 -5 4569.79 227.439 8
 2 16 5 4800.88 252.643 3
 2 16 5 4995.47 249.994 10
 -2 16 5 4743.73 244.978 10
 -2 -16 -5 4677.14 259.674 1
 2 -16 -5 4304.99 243.5 1
 2 -17 0 12366.1 379.086 1
 -2 -17 0 12198.8 413.832 1
 2 -17 1 603.185 87.5258 1
 -2 -17 -1 604.325 113.896 1
 -2 -17 1 551.253 99.7614 1
 2 -17 -1 590.359 95.8808 1
 2 -17 -2 3862.57 216.295 1
 -2 -17 -2 3869.86 232.207 1
 -2 -17 2 3181.01 204.766 1
 -2 -17 -3 31.0259 63.5443 1
 -2 -17 3 40.396 61.1039 1
 2 -17 -3 -27.9659 57.277 1
 2 -17 3 -30.6145 69.4622 8
 2 -17 -3 15.0994 69.7764 8
 -2 -17 -4 94.5472 70.171 1
 2 -17 -4 14.5626 59.6521 1
 2 -17 -4 42.7995 55.7197 8
 2 -17 4 29.1019 64.7967 8
 -2 -17 -4 -10.8532 51.9152 2
 -2 -18 0 -45.1829 76.6948 1
 2 -18 0 123.971 70.1645 1
 -2 -18 -1 1247.02 139.088 1
 2 -18 -1 956.1 116.313 1
 -2 -18 1 1340.48 140.401 1
 2 -18 -2 96.6929 60.3355 1
 -2 -18 2 185.704 79.8948 1
 -2 -18 -2 158.64 81.9765 1
 2 -18 -2 82.5804 72.1344 8
 2 -18 2 149.855 75.5729 8
 2 -18 3 5746.97 292.342 8
 2 -18 -3 5215.65 276.319 8
 -2 -18 -3 5701.49 252.788 2
 2 -18 -3 4924.31 259.592 1
 2 -19 0 5536.92 257.16 1
 2 -19 -1 336.208 86.3959 1
 3 0 0 22.6251 12.1412 7
 3 0 0 2.27225 10.5009 11
 -3 0 0 2.21762 10.1103 11
 -3 0 0 16.468 10.7868 2
 3 0 0 1.04805 9.68692 6
 -3 0 0 22.0616 16.431 5
 3 0 0 -3.81039 16.4714 4
 -3 0 0 15.6354 10.0963 6
 3 0 1 62338.1 794.95 11
 3 0 1 62427.7 786.652 7
 3 0 -1 61804.1 786.708 7
 3 0 -1 63730.8 755.2 3
 -3 0 1 61014.1 798.592 5
 -3 0 -1 60706.9 797.874 5
 -3 0 -1 62098.4 796.993 2
 3 0 -1 60555 759.873 2
 3 0 1 63307 803.003 10
 3 0 -1 62238.2 795.839 4
 3 0 1 61634.7 795.664 4
 -3 0 1 63054.5 762.042 2
 3 0 2 108935 1337.52 7
 3 0 -2 109888 1337.19 7
 -3 0 -2 109673 1321.84 1
 -3 0 -2 109149 1370.18 2
 -3 0 -2 107548 1373.02 10
 3 0 2 111009 1375.75 10
 3 0 2 108793 1365.3 2
 3 0 -2 109415 1348.23 4
 3 0 2 107545 1347.14 4
 -3 0 2 108795 1352.09 5
 -3 0 -2 107695 1350.87 5
 3 0 3 31704.2 479.994 10
 -3 0 -3 31579.6 425.861 9
 -3 0 3 31865.5 424.746 9
 3 0 3 31440.6 463.24 2
 3 0 3 31541.8 420.115 7
 3 0 4 37076.6 565.427 10
 -3 0 -4 36411.7 480.06 9
 -3 0 4 36891.1 478.902 9
 3 0 4 36641.4 517.91 1
 3 0 4 36880.2 540.368 2
 3 0 5 7477.09 181.001 2
 3 0 5 8257.03 211.466 10
 -3 0 5 7959.35 210.677 1
 -3 0 -5 7303.36 113.269 9
 3 0 5 7637.79 175.132 1
 3 0 6 9789.8 225.456 2
 -3 0 6 10166.7 267.654 1
 3 0 7 8363.2 207.156 2
 3 0 7 8609.14 257.078 10
 -3 0 7 8218.73 254.872 1
 -3 0 8 258.472 63.0405 1
 3 0 8 218.957 60.9214 11
 3 0 8 326.759 68.7181 10
 3 0 9 4262.48 210.764 11
 3 0 10 2375.15 171.591 11
 3 1 0 11.0157 11.345 6
 -3 1 0 12.9887 13.461 9
 -3 -1 0 -1.43075 10.8933 2
 3 -1 0 7.27232 12.8013 7
 3 -1 0 16.6714 9.4214 12
 3 -1 -1 73562.7 925.627 7
 3 -1 1 73078.7 925.87 7
 3 -1 -1 72871.1 902.971 3
 3 1 1 72567.5 928.142 6
 -3 -1 1 74625.8 901.34 2
 3 1 1 73178.2 925.347 2
 -3 1 -1 70590.8 929.25 11
 3 -1 1 73529.4 931.666 11
 -3 -1 -1 73978.8 941.203 10
 3 1 1 74121.8 941.77 10
 3 -1 1 72561.2 931.431 2
 -3 1 -1 73226.7 927.436 9
 -3 1 1 73508.4 927.475 9
 -3 -1 -1 73860.2 927.812 2
 3 -1 -1 73352.9 893.941 2
 3 1 -1 73742.1 880.726 12
 3 1 2 9769.72 178.986 2
 -3 -1 -2 10054.2 182.813 2
 -3 1 -2 9466.48 166.624 9
 -3 1 2 9822.51 167.024 9
 3 -1 2 9511.99 183.16 2
 3 -1 2 9650.51 165.373 7
 3 -1 -2 9846.12 164.414 7
 3 -1 2 10119.2 189.821 11
 -3 -1 -2 9607.52 191.688 10
 3 1 2 9863.26 193.783 10
 -3 1 -2 9529.45 179.558 10
 -3 -1 -2 9467.21 163.871 1
 3 -1 2 9656.07 180.087 10
 -3 -1 2 9808.59 144.215 12
 3 1 -2 9630.59 171.423 4
 3 1 2 9849.39 171.6 4
 -3 -1 -3 2231.65 80.1187 2
 3 -1 3 2277.78 83.034 10
 3 1 3 2079.63 86.9106 10
 3 1 3 2263.05 73.6003 1
 3 -1 3 2028.23 55.2777 1
 3 1 3 2108.5 76.1231 2
 3 -1 3 2281.45 82.177 2
 3 -1 -3 2044.27 57.6227 7
 3 -1 3 2183.5 60.3355 7
 -3 1 -3 2091.47 62.735 9
 -3 1 3 2084.48 61.9971 9
 3 1 3 2028.36 62.6515 4
 3 1 -3 2040.89 63.8521 4
 -3 -1 -3 2183.94 68.3613 1
 3 -1 3 2024.89 84.4653 11
 -3 1 -3 2141.96 65.5549 5
 -3 1 3 2175.41 66.5565 5
 3 1 4 40445.9 585.159 1
 3 -1 4 40555.2 598.185 2
 3 1 4 40367.3 588.232 2
 3 -1 -4 41338.2 527.627 7
 3 -1 4 41479.2 529.288 7
 3 1 4 41742.9 536.175 4
 -3 1 4 40983.9 540.779 5
 3 1 -4 41206.5 537.572 4
 -3 1 -4 40832.1 538.99 5
 3 1 4 41119 627.657 10
 3 -1 4 41211.1 606.562 10
 3 -1 4 40131.2 619.16 11
 3 -1 4 41490.3 556.091 1
 -3 1 4 39844.5 621.576 1
 -3 1 4 41199.4 537.869 9
 -3 1 -4 40902.6 539.274 9
 3 -1 5 38.5396 23.6533 2
 -3 -1 5 12.9662 10.511 2
 -3 -1 -5 26.9618 9.77416 8
 3 1 5 39.0641 21.8459 2
 -3 -1 5 21.0298 8.82636 9
 -3 -1 -5 27.4627 10.8178 9
 3 -1 5 19.8711 27.7806 10
 3 -1 5 25.0943 19.9448 1
 -3 1 5 -5.87544 30.3571 1
 3 1 5 4.17737 26.0543 1
 3 -1 6 9727.85 225.967 2
 3 1 6 9623.46 264.509 10
 3 1 6 9558.06 217.734 2
 3 -1 6 9708.37 263.444 11
 3 1 6 9822.71 234.652 1
 3 -1 6 9690.76 214.308 1
 -3 1 6 10192.6 271.883 1
 -3 -1 6 9671.41 255.764 1
 -3 -1 7 6167.92 181.276 12
 3 -1 7 6240.35 221.571 11
 -3 1 7 5698.73 215.321 1
 -3 -1 7 6106.62 212.349 1
 3 -1 7 6304.7 178.016 2
 3 -1 7 6436.07 208.307 10
 3 1 7 6141.35 221.719 10
 3 1 8 354.77 68.8995 10
 3 -1 8 249.513 57.7108 10
 3 -1 8 174.64 62.3189 11
 -3 -1 8 142.448 56.6638 1
 3 1 9 3684.49 194.353 10
 3 1 9 3534.82 198.158 11
 3 -1 9 3379.64 188.266 11
 3 1 10 774.055 111.983 11
 3 1 10 977.822 110.471 6
 3 -1 10 1201.65 123.716 12
 3 -1 10 1051.8 114.312 11
 -3 -2 0 5.12863 11.6607 2
 -3 2 0 10.0949 10.5126 1
 3 -2 0 2.20985 13.3709 8
 -3 2 0 -11.4973 15.6843 8
 3 -2 0 8.36508 13.6672 9
 -3 2 0 2.24089 14.9042 9
 3 2 0 18.3121 15.4909 10
 3 -2 0 8.33473 10.9857 12
 -3 -2 -1 99404.5 1262.62 2
 3 -2 -1 102562 1265.97 8
 -3 2 -1 99674.3 1269.73 8
 -3 2 1 101347 1269.46 8
 3 -2 1 101910 1266.23 8
 -3 -2 -1 101814 1264.18 6
 -3 2 -1 101781 1269.54 11
 3 2 1 103047 1278.53 10
 -3 2 1 101285 1262.86 1
 3 -2 -1 101068 1262.37 9
 3 -2 1 101232 1263.13 9
 -3 2 -1 100800 1268.28 9
 -3 2 1 101383 1267.25 9
 -3 -2 -1 101950 1277.04 10
 3 -2 1 100602 1260.58 12
 3 2 1 100073 1264.78 6
 -3 2 2 6953.64 140.48 9
 -3 2 -2 7071.91 142.009 9
 3 -2 2 7191.36 138.695 9
 3 -2 -2 6864.62 135.679 9
 3 2 2 7131.81 145.94 2
 -3 2 2 7010.34 137.196 3
 3 -2 2 7181.59 140.643 8
 3 -2 -2 7267.8 140.209 8
 -3 -2 2 7063.5 101.149 11
 -3 -2 2 6832.31 131.511 7
 -3 -2 -2 6932.16 132.498 7
 3 -2 2 7167.93 156.75 11
 3 2 2 7143.1 153.584 6
 3 -2 2 7150.36 141.254 10
 -3 -2 2 6965.18 120.742 12
 -3 -2 -2 7097.43 146.244 1
 -3 2 2 7023.94 155.542 1
 3 2 2 7043.63 163.434 10
 -3 -2 -2 7017.98 145.819 2
 3 2 3 3818.19 105.642 2
 -3 -2 -3 3653.98 106.382 2
 3 -2 -3 3798.45 90.1033 7
 3 -2 3 3841.05 91.6449 7
 -3 -2 -3 3674.76 86.4416 7
 -3 -2 3 3614.34 85.0043 7
 3 2 3 3563.51 121.063 10
 -3 2 3 3641.17 93.6414 9
 -3 2 -3 3717.17 94.858 9
 3 -2 3 3923.41 116.284 2
 3 -2 3 3760.14 103.784 10
 -3 2 -3 3584.97 92.1075 4
 -3 2 3 3846.03 94.4437 4
 -3 -2 3 3701.98 80.2629 11
 3 -2 3 3784 117.643 11
 -3 2 3 3853.66 122.477 1
 -3 -2 -3 3912.24 105.267 1
 3 -2 3 3609.13 71.8062 1
 3 2 3 3693.41 95.5853 5
 3 2 -3 3884.18 97.4785 5
 -3 -2 3 3707.11 89.1577 12
 3 2 4 34962.4 527.079 1
 -3 2 -4 33979 476.472 9
 -3 2 4 34464 476.276 9
 3 -2 -4 34455.8 463.117 7
 3 -2 4 34757.6 464.673 7
 -3 2 4 35149.6 559.612 1
 -3 -2 -4 34665 509.102 1
 3 2 -4 34509.4 472.986 4
 3 2 4 34749.4 471.768 4
 -3 -2 -4 35345.2 520.737 2
 3 -2 4 34583.8 529.43 2
 -3 2 -4 34260.8 475.2 5
 -3 2 4 35038.8 477.252 5
 3 -2 4 34948.8 519.427 10
 -3 -2 4 34247.4 492.371 12
 3 2 4 34826.6 513.378 2
 3 2 4 35880 564.913 10
 3 -2 4 34564.3 544.619 11
 3 -2 5 7739.39 194.432 2
 3 -2 5 7679.98 192.13 10
 -3 -2 5 7525.17 173.473 12
 3 2 5 7882.8 198.458 1
 3 -2 -5 7814.25 124.269 7
 3 -2 5 7825.95 126.627 7
 -3 2 5 7576.97 134.24 5
 -3 2 -5 7758.02 133.31 5
 3 -2 5 7802.11 161.764 1
 -3 2 5 7504.39 218.996 1
 3 2 5 8036.93 184.483 2
 3 -2 6 10689 248.344 2
 3 -2 6 11606.2 262.734 10
 3 2 6 10983.2 295.962 10
 -3 -2 6 10800.8 235.199 12
 -3 2 6 11298.1 296.838 1
 3 -2 6 11137.3 284.459 11
 -3 -2 6 11591.9 237.674 11
 3 2 6 10912.1 236.009 2
 3 2 6 11162.3 265.104 1
 -3 -2 7 4104.48 147.176 12
 3 -2 7 3936.79 176.041 11
 -3 -2 7 4078.55 172.296 1
 -3 2 7 4414.96 192.813 1
 3 2 7 4442.03 165.449 1
 3 2 7 4143.54 188.943 10
 3 -2 7 4295.1 161.369 10
 3 -2 7 4192.48 146.178 2
 3 -2 8 221.085 62.2862 11
 3 2 8 95.1543 56.1971 10
 -3 -2 8 181.572 50.1243 1
 3 2 9 4727.34 228.27 10
 3 -2 9 4467.08 213.804 11
 3 2 9 4399.81 208.132 6
 3 -2 9 4376.01 213.105 12
 -3 2 10 2188 168.415 10
 3 2 10 2096.28 165.653 10
 3 2 10 2223.84 168.579 11
 3 -2 10 2576.54 170.556 11
 3 -2 10 2562.33 176.722 12
 3 2 10 2330.33 161.321 6
 3 3 0 10.9517 17.5316 10
 -3 -3 0 17.7114 14.3389 6
 3 -3 0 -7.73389 15.7596 9
 -3 3 0 -2.82416 16.9087 9
 3 -3 0 2.73694 17.2361 8
 3 -3 0 1.61105 11.6871 1
 3 -3 1 145961 1749.22 12
 3 -3 -1 143796 1754.01 9
 3 -3 1 140876 1754.41 9
 -3 3 -1 142556 1757.44 11
 3 -3 -1 141964 1747.01 1
 3 -3 1 142312 1700.4 1
 -3 3 1 143214 1753.41 1
 3 -3 -1 144196 1758.72 8
 3 -3 1 142469 1759.01 8
 -3 3 1 143640 1763.34 9
 -3 3 -1 140740 1761.22 9
 3 -3 -1 143226 1743.45 3
 -3 -3 -1 142724 1746.49 2
 3 3 1 141146 1765.09 10
 -3 -3 -1 144626 1764 10
 3 -3 -1 137780 1682.69 6
 3 3 1 142471 1750.95 6
 -3 -3 -1 139285 1751.3 6
 3 -3 -2 12118.2 213.636 8
 3 -3 2 11777.7 213.806 8
 -3 -3 -2 11750.7 224.905 1
 -3 3 2 12024.2 213.194 3
 3 -3 2 12199.9 228.777 11
 -3 3 -2 11977.3 227.507 11
 3 -3 2 11889.5 223.547 12
 -3 -3 -2 12250.4 215.835 2
 -3 3 2 12137.5 231.292 1
 -3 3 2 11983.1 217.527 9
 -3 3 -2 11863.1 217.557 9
 3 3 2 12026.7 236.509 10
 3 3 2 11671.2 220.53 6
 3 -3 -2 11663.2 208.924 9
 3 -3 2 11648.3 210.343 9
 3 -3 -3 2397.92 76.3917 8
 3 -3 3 2542.22 79.5314 8
 -3 -3 3 2479.1 75.802 12
 -3 3 3 2436.09 60.6089 6
 3 -3 3 2507.99 78.4179 10
 -3 3 -3 2519.46 82.9789 9
 -3 3 3 2505.99 83.3425 9
 -3 -3 -3 2537.13 87.0516 2
 3 -3 -3 2457.49 48.1427 2
 -3 -3 3 2381.83 60.4226 11
 3 -3 3 2465.34 95.4326 12
 3 -3 3 2442.07 95.5363 11
 3 -3 -3 2531.66 77.0851 9
 3 -3 3 2434.21 77.0694 9
 -3 3 3 2336.96 98.0395 1
 -3 -3 -3 2455.46 89.7249 1
 3 3 3 2365.21 91.8333 6
 3 3 3 2598.41 105.125 10
 3 -3 4 32344.5 472.705 10
 3 -3 4 31215.5 509.986 11
 -3 -3 4 31949.2 443.519 11
 -3 -3 -4 32144.3 438.528 7
 -3 -3 4 31373.3 437.016 7
 -3 3 -4 31469.2 458.193 9
 -3 3 4 31478.6 456.271 9
 3 3 4 31538.1 505.916 6
 3 3 4 31970.5 534.398 10
 -3 3 4 31729.3 449.843 4
 -3 3 -4 31666.9 449.786 4
 -3 -3 -4 31888 485.106 2
 -3 3 4 30649.3 527.529 1
 -3 -3 -4 31579.2 489.101 1
 -3 -3 4 31823.8 465.622 12
 3 3 -4 31824.9 455.743 5
 3 3 4 31735 454.853 5
 -3 -3 -5 3163.81 77.034 7
 3 -3 5 3137.29 77.425 7
 3 -3 -5 3188.67 76.4542 7
 3 3 5 3048.54 124.946 1
 3 3 5 2980.11 79.9419 4
 3 3 -5 3047.99 82.0412 4
 -3 -3 5 2989.36 103.96 12
 -3 -3 5 3078.11 96.5125 11
 -3 -3 -5 3117.41 112.565 2
 3 -3 5 3132.64 121.243 2
 3 3 -5 2967.92 82.5336 5
 -3 3 -5 3016.12 82.9986 5
 -3 3 5 3127.28 84.5015 5
 -3 -3 -5 3088.99 113.553 1
 3 -3 5 3090.96 108.631 10
 -3 3 5 3099.53 138.494 1
 3 -3 5 3106.83 88.3004 1
 3 -3 6 18600.9 352.044 10
 3 -3 6 18792.7 366.92 2
 3 3 6 19701.1 393.961 1
 -3 3 6 19763.6 426.289 1
 3 3 6 20171.3 403.367 6
 3 3 6 18568 421.374 10
 3 -3 6 19293 402.108 11
 -3 -3 6 19251.8 335.182 11
 -3 -3 7 6287.57 185.267 12
 3 -3 7 6137.58 221.532 11
 3 -3 7 6259.4 190.33 2
 -3 3 7 6532.23 241.601 1
 3 3 7 6422.67 213.978 1
 3 3 7 6538.57 221.496 6
 -3 -3 7 6203.73 209.501 1
 3 -3 7 6104 224.043 12
 3 3 7 6880.73 251.203 10
 3 3 8 259.582 70.4334 10
 3 -3 8 113.404 54.1775 11
 3 3 8 203.501 54.2482 6
 3 -3 8 296.293 69.0475 12
 -3 -3 8 243.29 54.3927 1
 3 -3 9 5403.62 239.245 12
 3 3 9 5259.45 250.519 10
 3 3 9 5163.75 225.481 6
 3 -3 9 5562.57 235.774 11
 3 3 10 2356.14 172.519 11
 3 -3 10 2178.81 160.842 12
 3 3 10 2367.25 160.419 6
 3 3 10 2611.68 185.788 10
 -3 3 10 1899.5 165.572 10
 3 -3 10 2413.51 166.544 11
 3 4 0 23.0847 15.5083 3
 -3 -4 0 27.1288 19.3931 6
 -3 4 0 9.4274 18.8648 1
 3 -4 0 19.2416 17.2143 1
 3 -4 0 13.3991 21.2977 8
 -3 4 0 11.913 19.5197 12
 3 4 0 7.25937 20.2698 10
 -3 -4 0 7.17569 19.1453 10
 3 -4 0 -6.43241 20.8307 9
 -3 4 0 -13.9444 22.1643 9
 3 -4 1 51626.4 660.181 1
 -3 4 1 51122 704.82 1
 -3 4 -1 52890 719.369 9
 -3 4 1 52635.3 719.526 9
 3 4 1 51700.1 708.644 10
 -3 -4 -1 51123.9 707.055 10
 3 -4 -1 50671.4 696.117 1
 3 -4 -1 51367.7 709.44 9
 3 -4 1 51078.1 709.584 9
 3 -4 -1 52503 699.063 3
 -3 4 -1 50871.3 706.365 11
 -3 -4 -1 51604.8 699.777 6
 -3 4 -1 51454.2 697.643 12
 3 -4 1 52227.7 700.441 12
 3 -4 -1 51545.5 713.065 8
 3 -4 1 50866.2 712.343 8
 -3 4 2 13356.2 250.459 3
 3 4 2 14427.2 258.92 6
 -3 -4 -2 14557.1 271.437 1
 -3 -4 -2 13800.2 255.92 6
 3 4 -2 14261.2 234.199 12
 3 -4 2 14125.4 260.029 12
 -3 4 -2 14023.7 261.069 9
 -3 4 2 14282.7 261.789 9
 -3 -4 -2 14267.3 250.746 2
 3 -4 -2 14120.2 261.335 1
 -3 4 2 14520.5 273.887 1
 3 -4 2 14335 257.791 8
 3 -4 -2 14315.6 255.89 8
 3 4 2 14611.6 275.645 10
 3 -4 2 13772.1 251.478 9
 3 -4 -2 14496.1 253.625 9
 3 4 -2 14161.2 199.318 11
 -3 4 -2 13717.8 262.27 11
 3 -4 3 1912.54 88.0897 12
 -3 -4 -3 2001.14 87.3526 1
 -3 4 3 1903.57 95.61 1
 -3 -4 -3 1971.56 80.0601 2
 3 4 3 1763.44 93.7176 10
 3 4 3 1919.09 82.5984 6
 -3 4 3 1974.11 53.2113 6
 -3 4 3 1939 79.9286 9
 -3 4 -3 2022.5 81.2884 9
 3 -4 -3 1861.08 71.8056 9
 3 -4 3 1866.42 73.2173 9
 -3 4 3 1785.77 77.6795 3
 3 -4 3 1824.64 87.3642 11
 3 -4 3 1780.52 72.9656 8
 3 -4 -3 1976.22 75.4271 8
 3 4 4 21842.6 384.641 6
 -3 4 4 21246.4 318.204 6
 3 -4 4 21965 336.245 10
 -3 -4 4 21091.7 349.409 12
 -3 4 -4 21601.3 351.247 9
 3 -4 4 21309.7 337.007 9
 3 -4 -4 21944.8 336.436 9
 -3 -4 -4 21762.6 363.924 2
 3 -4 -4 21641.7 287.409 2
 3 -4 -4 21238.5 337.044 8
 3 -4 4 21163.1 339.889 8
 -3 -4 -4 22083.1 381.316 1
 -3 4 4 21952 417.128 1
 3 -4 4 21031.5 388.408 11
 3 -4 5 1150.63 51.6759 7
 3 -4 -5 1155.43 50.5899 7
 -3 4 5 1112.71 55.7002 6
 3 -4 5 1238.7 85.9492 12
 -3 -4 5 1069.99 64.8339 12
 3 -4 5 1185.19 78.1529 2
 3 4 5 1066.48 54.8661 5
 3 4 -5 1099.19 55.131 5
 3 -4 5 1051.5 59.6226 10
 3 4 5 1193.14 92.8155 10
 -3 -4 -5 1056.5 47.5005 7
 -3 -4 5 1128.9 48.4105 7
 -3 -4 -5 1104.74 67.683 2
 -3 4 -5 1179.83 54.7189 4
 -3 4 5 1182.99 55.8583 4
 -3 -4 5 1074.75 55.9451 11
 -3 4 5 1182.94 91.5936 1
 3 4 6 3460.91 169.523 10
 3 -4 6 3154.05 146.02 12
 3 4 6 3207.62 141.927 6
 3 -4 6 3276.44 145.589 11
 -3 4 6 3115.71 158.153 1
 3 -4 6 3114.06 131.414 2
 3 4 7 6539.01 254.337 10
 3 4 7 6296.28 218.299 6
 -3 -4 7 5913.24 184.194 12
 3 -4 7 6052.77 226.683 12
 3 -4 7 5893.67 214.988 11
 -3 4 7 6415 241.84 1
 3 -4 7 6091.2 192.717 2
 3 -4 8 84.9285 56.5268 11
 3 4 8 285.124 61.7243 6
 -3 -4 8 131.812 47.758 1
 3 4 8 180.043 62.9198 10
 3 -4 8 121.091 59.144 12
 3 -4 9 4292.18 206.522 11
 3 4 9 4140.4 200.78 6
 3 4 9 4424.33 236.043 10
 3 -4 9 4072.64 210.067 12
 3 4 10 1289.38 140.184 10
 3 -4 10 925.959 116.845 12
 3 4 10 1146.66 112.376 6
 -3 4 10 1076.03 140.432 10
 3 -5 0 21.8954 18.5153 1
 -3 -5 0 18.5695 19.6588 10
 3 5 0 39.8901 21.1592 10
 -3 5 0 14.7894 20.0098 12
 3 -5 0 -3.33649 21.6101 3
 3 5 0 -4.5361 17.2685 3
 -3 5 0 33.8414 26.1231 9
 3 -5 0 19.4945 22.8419 9
 3 -5 1 48972.2 645.81 1
 -3 5 1 48132.7 689.546 1
 3 5 1 48534.2 682.226 10
 -3 5 -1 48324.1 678.586 12
 -3 -5 -1 49247.9 679.665 6
 3 -5 -1 48587.6 678.738 1
 3 -5 -1 48595.4 680.916 3
 3 -5 -1 48304 693.76 9
 3 -5 1 48921.2 695.23 9
 -3 5 -1 48798.6 704.32 9
 -3 5 1 48540.6 704.381 9
 3 -5 -2 34226.5 526.91 8
 3 -5 2 34456.2 529.117 8
 -3 5 2 35347.4 536.447 9
 -3 5 -2 34683.5 534.322 9
 -3 -5 -2 35103.9 514.678 2
 -3 5 2 35015.1 521.321 3
 -3 -5 -2 34385 522.372 6
 -3 -5 -2 34505.1 544.21 1
 -3 5 2 34373.7 544.844 1
 3 5 2 35270.6 541.948 10
 3 5 -2 35021.1 500.386 12
 3 -5 2 35182.7 528.503 12
 3 -5 -2 35185.6 530.543 1
 -3 5 -2 34609.6 528.877 11
 3 5 2 35298 520.935 6
 3 -5 -2 33802 521.71 9
 3 -5 2 35087.1 526.167 9
 -3 5 3 11246 232.932 3
 -3 5 3 10666.3 255.924 1
 3 5 3 11097.6 232.995 6
 -3 5 3 11056 232.223 9
 -3 5 -3 10618.4 229.051 9
 -3 -5 -3 11108.8 245.795 1
 3 -5 3 10516.9 219.154 9
 3 -5 -3 11159.7 222.512 9
 -3 5 -3 10685.8 238.267 11
 3 -5 -3 10982.4 224.306 8
 3 -5 3 10515.1 222.41 8
 -3 -5 -3 10882.9 221.662 2
 3 -5 -3 10816 241.423 1
 3 5 3 10984.5 254.982 10
 3 -5 3 10476.1 236.183 12
 3 -5 4 20640.5 340.633 9
 3 -5 -4 20209.4 336.186 9
 -3 5 4 20423.6 306.5 6
 3 5 4 20277 371.448 6
 -3 5 4 20226.9 368.344 3
 3 -5 -4 20988 343.138 8
 3 -5 4 20169.8 341.978 8
 -3 -5 4 20233.4 346.952 12
 -3 -5 -4 20706.3 355.068 2
 -3 5 4 20407.1 409.737 1
 -3 -5 -4 20398.7 379.115 1
 3 -5 -4 20428.9 290.465 2
 -3 -5 -5 429.678 34.9034 7
 -3 -5 5 457.879 35.9878 7
 -3 -5 5 385.982 45.9525 12
 3 -5 5 483.669 60.3712 12
 3 -5 -5 425.595 37.4097 9
 3 -5 5 467.968 38.6733 9
 -3 -5 5 440.201 42.9423 9
 -3 -5 -5 540.47 49.3471 2
 3 -5 -5 463.627 38.477 8
 3 -5 5 496.118 40.0213 8
 3 -5 5 419.497 55.9808 11
 -3 5 5 433.43 65.1426 1
 3 5 5 345.276 62.1586 10
 -3 5 5 458.651 36.8626 6
 3 5 5 446.052 54.0386 6
 3 -5 6 11748 289.37 2
 3 5 6 12615.5 345.382 10
 -3 -5 -6 12226.2 291.315 1
 3 -5 6 11674.4 308.673 12
 -3 -5 6 12069.6 269.839 12
 3 5 6 11778.3 295.169 6
 3 -5 6 12367.7 307.122 11
 -3 5 6 12734.8 342.131 1
 3 -5 7 9648.23 294.979 12
 -3 -5 7 10239.8 254.369 12
 3 5 7 9603.91 323.209 10
 3 -5 7 9877.37 262.849 2
 -3 5 7 9863.55 316.151 1
 3 5 7 9740.98 279.785 6
 3 -5 7 9643.68 285.592 11
 3 -5 8 207.527 64.1283 12
 3 5 8 254.271 60.4529 6
 3 -5 8 171.309 63.3504 11
 3 5 8 242.072 73.0072 10
 3 -5 9 4521.57 221.412 12
 3 5 9 4129.12 236.589 10
 3 -5 9 4481.57 211.068 11
 3 5 9 3939.91 194.161 6
 3 -5 10 1508.63 141.132 12
 -3 5 10 1120.89 138.84 10
 3 5 10 1298.26 146.809 10
 3 -6 0 9.27561 22.9117 9
 -3 6 0 19.8398 25.9895 9
 -3 6 0 39.3433 21.6406 12
 3 6 0 19.4151 17.2981 3
 3 -6 0 -59.0466 26.8497 3
 3 6 0 23.3265 19.3929 10
 3 -6 0 -9.98248 18.3788 1
 3 -6 -1 39081.1 582.287 3
 3 -6 1 39143.7 597.975 9
 3 -6 -1 38852.2 597.405 9
 -3 6 -1 38961.2 605.497 9
 -3 6 1 38549.1 605.44 9
 -3 6 -1 38336.6 576.659 12
 -3 6 1 39126.9 595.47 1
 3 -6 1 39422.2 550.26 1
 3 -6 -1 39182.4 577.732 1
 3 6 1 38826 576.13 10
 -3 -6 -1 38828.6 576.456 6
 -3 -6 2 20726.7 314.022 3
 -3 6 2 21089.5 366.174 3
 -3 6 2 21007.5 389.415 1
 -3 -6 -2 20527 386.476 1
 3 -6 2 20806.2 323.966 1
 3 6 -2 20539.5 347.542 12
 3 -6 2 20528.6 367.052 12
 3 -6 -2 21203.3 372.117 9
 3 -6 2 20522.7 370.37 9
 3 6 2 21574.1 380.534 10
 -3 6 -2 20686.5 369.477 12
 -3 6 -2 21191.1 371.864 11
 3 6 -2 21503.2 309.193 11
 -3 -6 -2 21098.7 363.484 6
 3 -6 -2 21217.4 372.68 1
 -3 6 2 21294.3 382.734 9
 -3 6 -2 20886.4 380.754 9
 -3 6 3 6807.17 204.228 1
 -3 -6 -3 6632.93 192.704 1
 -3 -6 3 6888.36 118.16 10
 3 -6 -3 7118.59 178.629 9
 3 -6 3 7207.61 181.072 9
 3 6 -3 6607.65 166.136 12
 3 -6 -3 6823.78 177.85 8
 3 -6 3 6775.97 178.609 8
 -3 6 -3 6744.17 184.882 11
 -3 6 3 6966.55 183.281 3
 3 6 3 6525.2 194.277 10
 3 6 3 6656.35 176.357 6
 -3 -6 -3 6783.28 171.002 2
 3 -6 -4 20777.9 359.418 9
 3 -6 4 21125.8 362.86 9
 -3 -6 -4 20959.8 366.747 2
 -3 6 4 20591.3 428.894 1
 3 -6 4 19922.9 396.188 12
 3 -6 -4 20617.4 361.658 8
 3 -6 4 20836 363.582 8
 3 6 4 21197.9 427.11 10
 3 -6 5 4223.18 127.868 8
 3 -6 -5 4119.82 124.395 8
 -3 -6 -5 4061.55 132.594 9
 -3 -6 5 4307.13 136.13 9
 -3 -6 -5 4257.66 161.049 1
 -3 6 5 4234.92 158.061 3
 3 6 5 4189.31 184.243 10
 3 6 5 4540.55 159.51 6
 3 -6 -5 4415.24 126.104 9
 3 -6 5 4180.63 125.301 9
 3 -6 5 4228.78 166.078 12
 -3 6 5 4081.19 179.976 1
 -3 -6 -6 7011.43 193.919 2
 3 6 6 6393.04 248.999 10
 -3 6 6 6910.07 219.476 3
 -3 -6 6 6905.3 197.901 12
 3 -6 6 6607.37 227.451 12
 3 6 6 6898.48 217.408 6
 -3 6 6 6941.04 254.679 1
 -3 -6 -6 6839.09 218.241 1
 3 6 7 6022.24 215.453 6
 3 -6 7 5929.22 203.348 2
 -3 -6 7 5821.8 190.519 12
 3 -6 7 5775.83 226.554 12
 3 6 7 5671.98 250.296 10
 -3 6 7 5474 207.096 3
 -3 6 8 157.49 57.8337 3
 3 6 8 292.87 64.4897 6
 3 -6 8 191.396 68.2856 12
 3 6 8 242.637 78.1289 10
 3 6 9 3246.67 176.243 6
 -3 6 9 3593.95 183.305 3
 3 6 9 3353.08 219.229 10
 3 -6 9 3401.72 197.485 12
 3 6 10 1864.48 178.076 10
 -3 6 10 1681.93 163.935 10
 3 -6 10 1782.88 149.431 12
 3 7 0 19.1508 19.7104 10
 -3 7 0 17.2217 28.3597 9
 -3 7 0 -4.22377 24.7446 12
 3 7 0 13.2089 18.4661 3
 3 -7 0 18.2553 25.5208 3
 3 -7 0 -11.8565 19.8274 1
 3 -7 0 16.3004 25.109 9
 3 7 1 42164.3 608.536 3
 3 -7 -1 41538.5 629.599 3
 3 -7 -1 41330.1 623.529 1
 3 7 1 42443.8 617.606 10
 3 -7 -1 41419.3 649.034 9
 3 -7 1 41608.1 648.7 9
 -3 7 -1 39937.7 620.869 12
 3 -7 1 42223.9 599.202 1
 -3 7 1 40844.1 656.207 9
 -3 7 -1 40798.8 654.875 9
 -3 -7 -1 41529.9 621.704 6
 3 -7 2 1762 73.605 1
 -3 7 2 1699.66 99.5011 1
 -3 -7 -2 1826.06 100.577 1
 -3 7 -2 1687.38 88.2491 11
 3 7 2 1701.43 89.3545 10
 -3 7 2 1581.7 84.0849 3
 3 -7 -2 1693.06 89.5432 1
 -3 -7 2 1638.67 66.0501 3
 3 7 -2 1624.84 78.9707 12
 -3 7 -2 1681.33 88.993 12
 -3 -7 -2 1672.19 85.0041 6
 3 -7 -2 1847.86 61.5135 6
 3 -7 -2 1765.76 92.8172 9
 3 -7 2 1539.4 87.2596 9
 3 7 -3 4.44578 25.1621 12
 -3 7 -3 -10.942 25.2824 11
 -3 -7 -3 40.5686 25.814 2
 -3 7 3 7.00722 31.2036 1
 -3 -7 3 5.7253 20.0002 3
 3 7 -3 7.49382 16.4702 11
 3 -7 -3 30.7612 27.235 9
 3 -7 3 20.7952 25.2788 9
 3 -7 -3 20.7851 26.8473 8
 3 -7 3 -15.7908 27.9613 8
 3 -7 4 25281.4 477.813 12
 -3 7 4 26223.7 520.177 1
 3 -7 -4 27041.1 495.048 1
 3 7 4 27191.7 514.285 10
 -3 7 4 26280 474.613 3
 3 -7 4 26072.5 448.504 8
 3 -7 -4 25932.2 445.606 8
 3 -7 4 25691.2 445.649 9
 3 -7 -4 26165.6 445.98 9
 -3 -7 -4 26551.4 494.45 1
 3 -7 5 444.184 48.0621 8
 3 -7 -5 463.3 48.3603 8
 3 7 5 437.321 57.9958 6
 3 7 5 552.99 75.6648 10
 3 -7 -5 329.07 42.4342 9
 -3 -7 5 412.196 51.211 9
 -3 -7 -5 342.233 47.962 9
 -3 -7 -5 413.37 50.0836 2
 3 -7 5 429.82 64.0362 12
 -3 -7 -5 480.848 62.1608 1
 -3 7 5 345.473 65.4182 1
 3 -7 5 487.89 49.8327 9
 -3 7 5 379.724 58.3524 3
 3 -7 6 7106.62 243.82 12
 -3 7 6 6460.83 223.123 3
 3 7 6 6924.74 221.715 6
 -3 -7 -6 7136.37 201.038 2
 3 7 6 7348.19 273.907 10
 -3 7 6 7334.52 272.752 1
 -3 -7 -6 7295.61 236.657 1
 3 -7 7 2639.2 141.017 2
 3 -7 7 2708.76 157.142 12
 3 7 7 2792.09 145.207 6
 3 7 7 2790.83 181.802 10
 -3 7 7 2469.02 144.579 3
 3 -7 8 22.2477 62.2059 12
 3 7 8 14.2102 58.2101 10
 -3 7 8 108.875 59.2611 3
 3 7 8 36.4262 48.378 6
 3 7 9 2408.45 191.751 10
 3 -7 9 2466.83 173.209 12
 -3 7 9 2231.97 152.035 3
 3 -8 0 4.58036 23.3244 1
 3 -8 0 20.8388 28.413 3
 3 8 0 11.4489 22.1076 3
 -3 8 0 14.7018 26.7271 12
 3 8 0 -3.46265 20.0589 10
 3 -8 0 -6.2449 25.5805 9
 3 -8 1 31868.6 534.846 3
 3 8 -1 33255.9 461.994 10
 3 -8 1 32224.5 555.595 9
 3 -8 -1 31209.1 551.692 9
 -3 8 -1 32797.7 532.943 12
 3 -8 1 32247.3 505.238 1
 3 -8 -1 32191.5 528.656 1
 -3 -8 -1 32734.3 527 6
 3 8 1 32947.4 516.677 10
 3 -8 -1 31833 536.386 3
 3 8 1 33040.7 513.496 3
 3 -8 2 12966.4 252.798 1
 -3 8 -2 13375.8 289.566 11
 -3 8 -2 12848.7 286.968 12
 3 8 -2 12548.9 269.907 12
 3 -8 -2 12509.7 292.543 9
 3 -8 2 13036.5 296.775 9
 3 8 2 12373.9 280.395 10
 -3 -8 2 12800.2 239.024 3
 -3 8 -2 12834.4 191.839 10
 3 -8 -2 13008.2 224.906 6
 -3 -8 -2 12745 276.601 6
 3 -8 -3 6375.42 202.571 1
 -3 8 3 6344.72 195.876 3
 -3 -8 -3 6563.31 212.364 1
 -3 8 3 6743.92 224.309 1
 -3 -8 3 6949.86 158.773 3
 3 8 -3 6575.18 185.111 12
 3 8 -3 6845.17 151.166 11
 -3 8 -3 6858.51 199.692 11
 -3 -8 -3 6177.88 185.464 6
 3 -8 -3 6666.22 197.014 9
 3 -8 3 6583.64 197.479 9
 -3 -8 4 22850.5 368.006 3
 -3 8 4 21899.9 479.09 1
 3 8 4 21863.8 466.865 10
 3 -8 4 22729.6 448.649 12
 3 -8 -4 22172.4 413.949 9
 3 -8 4 21842.9 414.838 9
 -3 -8 -4 21691.6 455.465 1
 3 -8 -4 22913.8 456.673 1
 -3 8 4 23083.2 444.176 3
 -3 8 -4 23061 438.325 11
 -3 -8 4 21632.4 429.822 9
 -3 -8 -4 22102.1 405.908 2
 -3 -8 5 7588.32 215.413 9
 -3 -8 -5 7412.22 212.424 9
 -3 8 5 7268.14 263.685 1
 3 -8 5 7890.02 205.606 9
 3 -8 -5 7293.56 197.737 9
 -3 -8 -5 7407.24 242.924 1
 -3 8 5 7727.27 239.6 3
 3 8 5 7595.51 222.641 6
 -3 -8 -5 7117.73 201.164 2
 3 -8 5 6995.31 236.495 12
 3 8 5 7655.21 265.195 10
 -3 -8 -6 8604.57 272.475 1
 3 -8 6 8681.57 278.165 12
 -3 8 6 8633.9 270.643 3
 3 8 6 8628.42 253.166 6
 -3 -8 -6 8447.79 228.014 2
 3 8 6 8786.71 308.979 10
 3 -8 7 2990.33 169.73 12
 3 8 7 3075.72 194.776 10
 3 8 7 2903.91 150.192 6
 -3 8 7 2876.41 162.067 3
 3 -8 8 45.9936 55.9105 12
 3 8 8 36.5798 40.7238 6
 3 8 8 29.8539 68.9802 10
 -3 8 8 -10.6046 50.7259 3
 -3 8 9 3266.79 188.485 3
 3 -8 9 3396.77 199.735 12
 3 8 9 3561.62 233.552 10
 3 -9 0 -5.87622 32.0481 3
 -3 9 0 5.60156 28.1021 12
 3 -9 0 20.8318 27.6656 1
 3 -9 0 -7.08476 40.5724 9
 3 9 0 11.1495 23.4051 10
 -3 -9 0 11.1306 27.4938 6
 -3 9 -1 19044.3 378.089 12
 3 -9 1 19386.1 356.951 1
 -3 -9 -1 18989 410.706 1
 3 9 -1 19750.4 306.247 10
 -3 -9 -1 19535.8 374.273 6
 3 -9 1 19328.3 381.193 3
 3 9 1 18822.2 355.06 10
 3 -9 -1 19958.7 407.13 9
 3 -9 1 18880.8 401.334 9
 3 -9 2 6605.93 199.627 3
 3 9 -2 6613.93 190.869 12
 -3 9 -2 6625.11 201.866 12
 3 -9 -2 6866.44 154.754 6
 -3 -9 -2 6726.25 193.876 6
 -3 -9 -2 6912.8 226.128 1
 3 -9 2 6680.46 176.997 1
 -3 9 -2 6629.34 201.246 11
 3 -9 -2 6783.11 212.803 9
 3 -9 2 6830.74 213.83 9
 3 -9 -2 6692.88 206.92 1
 -3 9 3 1010.78 83.1506 3
 -3 -9 -3 1251.29 83.2595 6
 -3 -9 -3 1061.24 76.2061 2
 3 9 3 1328.81 95.9653 10
 3 -9 -3 1150.73 89.3959 1
 3 9 -3 1239.83 83.3142 12
 -3 -9 3 1340.02 72.0275 3
 3 9 3 1325.66 91.4771 3
 -3 9 -3 1049.18 81.9527 11
 3 9 -3 1299.58 65.3394 11
 3 -9 -3 1278.11 90.63 9
 3 -9 3 1271.79 90.2457 9
 -3 -9 -3 1288.68 99.4868 1
 3 -9 3 1208.33 70.5827 1
 -3 9 4 17490.1 391.204 3
 3 -9 -4 17676.2 373.451 8
 3 -9 4 16916.6 372.07 8
 3 9 4 17849.9 414.942 10
 -3 -9 4 17304.1 383.729 9
 -3 -9 -4 17743.6 385.595 9
 -3 -9 -4 17561.5 357.164 2
 -3 9 4 18215.3 434.503 1
 -3 -9 -4 17770.5 414.335 1
 3 -9 -4 17668 402.218 1
 -3 9 -4 17651.2 380.138 11
 3 -9 -4 17274.7 367.083 9
 3 -9 4 17860.4 373.099 9
 -3 -9 -5 61.2594 36.1645 9
 3 -9 5 90.9667 37.4561 9
 3 -9 -5 53.2011 30.1096 9
 -3 -9 5 20.8529 36.9313 9
 3 -9 -5 24.6283 30.4254 8
 3 -9 5 69.5213 33.5808 8
 3 -9 5 44.1936 46.3192 12
 -3 -9 -5 128.85 45.4731 1
 -3 9 5 54.9576 67.197 1
 3 9 5 41.8326 53.2602 10
 -3 -9 -5 140.882 45.3957 2
 -3 9 5 33.7235 38.2646 3
 3 9 6 4765.44 231.89 10
 -3 -9 -6 5184.02 216.052 1
 -3 -9 -6 4985.22 172.348 2
 3 -9 6 5009.61 214.572 12
 -3 9 7 3818.88 193.932 3
 3 -9 7 4041.77 204.526 12
 3 9 7 3904.34 177.16 6
 3 9 7 4136.91 229.497 10
 -3 -9 -7 4109.51 198.746 1
 -3 9 8 180.97 71.2401 3
 3 -9 8 96.1207 61.1965 12
 3 9 8 46.8164 72.1259 10
 3 -9 9 2335.05 172.987 12
 3 9 9 2596.54 211.203 10
 -3 9 9 2492.43 206.013 10
 -3 9 9 2546.02 172.269 3
 3 -10 0 -7.96005 34.7581 9
 3 -10 0 -6.54555 34.2979 3
 -3 -10 0 18.5419 29.0672 6
 3 10 0 -3.96574 28.7686 10
 -3 10 0 -6.33492 32.7299 12
 3 10 1 14660.7 302.266 10
 3 -10 -1 14524.2 352.895 9
 3 -10 1 15190.6 357.882 9
 3 -10 -1 14644.7 330.194 1
 3 10 -1 15010.3 324.985 12
 -3 10 -1 14878.2 331.232 12
 3 -10 -1 14445.9 276.835 6
 -3 -10 -1 14855.9 324.12 6
 3 -10 1 14782.1 309.101 1
 -3 -10 -1 14601.3 362.084 1
 3 -10 1 14636.5 329.837 3
 3 -10 2 11997.5 295.244 3
 3 10 2 11883.5 288.315 3
 -3 10 -2 12180 302.212 12
 3 10 -2 12371.7 288.878 12
 -3 -10 -2 12172.2 287.062 6
 3 -10 -2 12377.2 239.711 6
 3 -10 -2 12077.3 304.896 1
 -3 10 -2 12170.8 298.714 11
 3 -10 2 12279.1 268.228 1
 -3 -10 -2 12310 329.978 1
 3 -10 -2 12135.6 313.521 9
 3 -10 2 12176.1 315.383 9
 -3 10 3 3091.28 150.016 3
 -3 -10 -3 3439.27 168.962 1
 -3 -10 -3 3121.85 138.017 6
 3 10 -3 3477.47 144.749 12
 -3 -10 3 3471.64 164.05 9
 -3 -10 -3 3709.97 167.387 9
 3 -10 -3 3553.4 156.77 9
 3 -10 3 3600.07 158.344 9
 3 10 3 3508.21 158.62 10
 3 -10 -3 3245.21 157.41 1
 -3 10 -3 3195.07 144.309 11
 3 10 -3 3532.34 115.845 11
 3 10 3 3412.72 152.021 3
 -3 -10 3 3630.52 122.687 3
 3 10 4 9224.48 291.425 10
 3 -10 -4 9834.84 268.155 9
 3 -10 4 9491.2 265.189 9
 3 -10 -4 9362.68 286.174 1
 -3 -10 -4 9369.94 295.441 1
 -3 -10 4 9391.8 278.511 9
 -3 -10 -4 9859.18 281.286 9
 -3 10 4 9756.32 283.876 3
 3 10 4 9426.86 278.313 3
 -3 10 -4 9378.36 267.502 11
 3 -10 4 9521.28 270.828 8
 3 -10 -4 9503.54 267.725 8
 -3 -10 -4 9141.77 248.837 2
 3 10 5 1341.18 125.587 10
 -3 -10 -5 1308.59 112.328 1
 -3 10 5 1174.58 104.794 3
 3 -10 -5 1265.71 109.861 1
 3 -10 5 1180.54 89.9933 8
 3 -10 -5 1385.81 93.3809 8
 -3 -10 -5 1247.89 96.8568 9
 -3 -10 -5 1386.32 94.5547 2
 3 -10 -5 1072.21 83.2499 9
 -3 -10 -6 2186.81 146.35 1
 -3 -10 -6 2060.93 114.241 2
 3 10 6 2129.4 164.239 10
 -3 10 6 2104.76 141.481 3
 -3 -10 -7 4590.37 220.518 1
 -3 10 7 4233.94 211.23 3
 3 10 7 4338.17 244.066 10
 -3 10 8 60.0202 62.9016 3
 3 10 8 16.2972 80.5132 10
 -3 10 9 2401.8 176.616 3
 3 -11 0 -26.7623 33.0529 1
 3 -11 0 35.4099 41.6326 9
 3 11 0 -4.16141 26.706 10
 -3 -11 0 6.82908 43.8257 6
 -3 11 0 7.09657 36.6651 12
 3 -11 0 -14.4768 48.1423 3
 3 -11 -1 22297.1 471.39 9
 3 -11 1 22073 470.216 9
 3 -11 -1 20114.5 428.6 1
 -3 11 1 21689.6 432.909 12
 3 11 -1 20843.8 424.337 12
 -3 11 -1 21225.9 434.925 12
 -3 -11 -1 20346.8 469.916 1
 3 -11 1 21380 435.971 3
 3 11 1 20635.9 410.937 3
 -3 -11 -1 21687.8 424.747 6
 3 -11 -1 20921.7 371.975 6
 3 -11 2 9791.09 271.873 3
 3 11 2 9850.38 269.583 3
 3 11 -2 9851.71 265.337 12
 -3 11 -2 10033.5 278.327 12
 -3 -11 -2 9491.65 299.548 1
 -3 -11 -2 9649.76 299.35 9
 -3 -11 2 9685.1 300.224 9
 3 11 2 10369.1 268.508 10
 3 -11 -2 10196.5 295.428 9
 3 -11 2 9495.12 285.919 9
 3 -11 -2 9586.9 278.732 1
 -3 11 -2 10104 274.86 11
 -3 -11 -2 9963.47 262.997 6
 3 -11 -2 10301.2 220.293 6
 3 11 3 1852.2 119.557 3
 -3 11 -3 2058.73 120.452 11
 3 -11 3 2280.91 128.52 3
 -3 -11 -3 2239.59 120.6 6
 3 11 -3 2388.49 125.516 12
 -3 -11 -3 2356.04 146.608 1
 3 11 3 2362.3 135.463 10
 -3 11 -3 2162.78 131.346 12
 3 -11 -3 2241.91 132.301 9
 3 -11 3 2363.05 135.098 9
 3 -11 -3 2294.46 135.958 1
 -3 -11 3 2083.71 134.694 9
 -3 -11 -3 2033.81 133.322 9
 -3 11 4 8143.13 268.388 3
 3 -11 4 8307.47 257.578 9
 3 -11 -4 8586.24 259.634 9
 3 11 4 7929.26 274.406 10
 -3 -11 -4 8242.35 288.795 1
 3 -11 -4 7854.67 270.987 1
 -3 -11 -4 8295.16 243.372 2
 3 11 -4 8085.08 244.966 12
 3 -11 4 8572.65 266.039 8
 3 -11 -4 8416.5 262.603 8
 -3 11 -4 7937.63 248.212 11
 3 11 4 7564.87 258.997 3
 -3 -11 4 8632.27 275.365 9
 -3 -11 -4 8291.36 268.651 9
 -3 11 5 1233.46 112.526 3
 3 11 5 1421.76 124.986 10
 3 -11 5 998.73 90.0587 8
 3 -11 -5 1360.07 100.974 8
 -3 -11 -5 1214.31 115.522 1
 3 -11 -5 1167.26 110.12 1
 3 11 5 1222.77 111.843 3
 3 -11 -5 986.879 87.4566 9
 -3 -11 -5 1077.63 96.1715 9
 -3 -11 -5 1191.95 90.5845 2
 3 11 6 6807.06 272.722 3
 -3 11 6 7214.19 273.843 3
 -3 -11 -6 7278.56 280.596 1
 3 11 6 7331.58 303.099 10
 -3 -11 -6 7312.05 228.929 2
 3 11 7 4264.43 246.452 10
 -3 11 7 4357.88 224.055 3
 3 11 7 4705.87 239.949 3
 -3 -11 -7 5103.08 237.253 1
 -3 11 8 50.6889 67.3203 3
 3 11 8 153.434 72.0697 3
 3 11 8 -16.901 83.497 10
 3 -12 0 -9.77501 41.8209 9
 -3 -12 0 -21.1496 48.8678 9
 -3 12 0 15.8242 39.0874 12
 3 -12 0 -7.49147 38.1485 1
 -3 -12 0 41.1541 58.2302 1
 -3 -12 0 30.0267 39.8767 6
 3 -12 1 14384.6 331.212 1
 -3 -12 -1 14190.7 386.627 1
 3 -12 1 14356.3 347.976 3
 -3 12 -1 13646 344.455 12
 -3 12 1 13829.9 341.658 12
 3 12 -1 14098.2 339.634 12
 -3 -12 -1 14594.3 340.642 6
 3 -12 -1 13761.4 289.819 6
 3 -12 -1 13921 346.858 1
 3 -12 1 14179.6 375.5 9
 3 -12 -1 13779.2 370.452 9
 -3 -12 1 13460 381.204 9
 -3 -12 -1 13771.2 382.586 9
 3 -12 2 1645.78 101.192 1
 -3 -12 -2 1664.16 130.095 1
 3 12 2 1469.92 105.422 3
 -3 -12 2 1654.71 126.646 9
 -3 -12 -2 1477.4 122.849 9
 -3 -12 -2 1841.95 114.665 6
 3 -12 2 1821.6 120.077 3
 3 -12 -2 1775.09 123.819 9
 3 -12 2 1737.05 124.495 9
 3 -12 -2 1741.81 118.359 1
 3 12 2 1809.45 115.258 10
 -3 12 -2 1689.68 113.092 11
 3 12 -2 1716.55 110.14 12
 -3 12 -2 1641.82 116.686 12
 3 12 -3 415.527 65.5329 12
 -3 12 -3 403.357 68.0017 12
 3 12 3 459.953 67.5534 3
 3 -12 3 421.339 67.5077 3
 -3 -12 -3 498.904 69.1281 6
 3 -12 -3 425.618 66.8461 9
 3 -12 3 580.198 77.2837 9
 -3 -12 -3 449.333 73.7362 9
 -3 -12 3 495.904 77.2727 9
 -3 -12 -3 478.271 76.6702 1
 3 -12 -3 370.969 66.8005 1
 -3 12 -3 502.626 68.8488 11
 3 12 3 433.593 72.6895 10
 3 -12 4 7629.99 250.742 3
 -3 -12 -4 7622.56 240.669 2
 -3 -12 -4 7931.35 293.484 1
 3 -12 -4 7054.18 266.504 1
 3 12 4 7576.29 271.162 10
 3 12 -4 7121.53 237.398 12
 3 -12 -4 7123.18 254.437 8
 3 -12 4 7466.29 261.593 8
 3 -12 4 7527.43 254.436 9
 3 -12 -4 7640.04 253.484 9
 -3 12 -4 7265.1 242.937 11
 3 12 4 6885.08 257.568 3
 -3 -12 -4 7068.89 258.627 9
 -3 -12 4 7508.23 265.375 9
 3 -12 -5 1160.83 99.6872 8
 3 -12 5 1126.6 99.6811 8
 -3 12 5 962.762 105.795 3
 3 -12 -5 847.044 106.487 1
 -3 -12 -5 963.558 88.3531 2
 3 12 5 1018.97 107.522 3
 3 12 5 1073.09 116.8 10
 -3 -12 -5 1077.11 116.412 1
 3 12 6 2284.26 171.986 10
 -3 12 6 2355.75 162.571 3
 -3 -12 -6 2255.76 163.963 1
 3 12 6 1941.07 152.801 3
 3 12 7 2479.85 196.932 10
 3 12 7 1954.92 158.073 3
 -3 12 7 2632.82 179.931 3
 -3 -12 -7 2220.85 165.006 1
 -3 12 8 119.75 73.4921 3
 3 12 8 43.527 67.0491 3
 3 12 8 -17.3809 85.8658 10
 -3 12 8 -34.9046 88.8723 10
 3 -13 0 24.9954 41.1615 1
 -3 -13 0 22.6917 48.5421 1
 -3 -13 0 -8.18154 44.0458 6
 -3 13 0 52.2377 44.9825 12
 -3 -13 0 34.6466 48.3703 9
 3 -13 0 21.3303 44.6692 9
 3 -13 1 13489.6 345.838 3
 3 13 -1 13000.4 336.561 12
 -3 13 -1 12828.7 342.834 12
 -3 13 1 13168.2 342.534 12
 -3 -13 -1 12369.9 377.144 9
 -3 -13 1 12777.5 382.237 9
 3 -13 1 13117.5 327.526 1
 3 -13 -1 12744.4 343.833 1
 -3 -13 -1 12837.9 379.832 1
 3 -13 -1 13063.4 371.574 9
 3 -13 1 13255.4 373.29 9
 3 -13 -1 12839.3 287.013 6
 -3 -13 -1 13017.1 332.432 6
 -3 -13 -2 4089.95 173.791 6
 3 13 2 4281.52 173.832 10
 3 13 2 3503.59 169.208 3
 3 -13 -2 3888.24 185.978 1
 -3 13 -2 3867.34 176.847 11
 3 -13 2 3764.36 174.036 3
 3 13 -2 3951.93 175.113 12
 -3 -13 -2 3596.62 197.735 1
 3 13 3 528.782 77.1168 10
 3 13 3 395.921 71.3389 3
 -3 -13 -3 703.75 78.282 6
 -3 13 -3 519.731 70.8409 11
 -3 -13 -3 486.316 85.1748 1
 3 -13 -3 603.994 82.4923 1
 3 -13 -4 7392.23 270.971 8
 3 -13 4 7904.45 282.212 8
 -3 -13 -4 7698.64 254.252 2
 3 13 4 8279.94 289.545 3
 3 13 4 8153.52 288.635 10
 -3 -13 -4 7474.4 298.513 1
 3 -13 -4 7960.44 293.053 1
 -3 -13 -5 717.357 80.4011 2
 3 13 5 714.982 104.326 10
 3 -13 -5 671.031 82.6209 8
 3 -13 5 748.805 90.063 8
 3 13 5 533.309 94.0831 3
 -3 -13 -5 759.201 104.47 1
 3 -13 -5 756.194 97.7822 1
 3 13 6 4427.22 231.135 3
 -3 13 6 3770.18 212.685 3
 -3 -13 -6 4402.27 235.901 1
 3 13 6 4387.29 246.587 10
 3 13 7 2246.08 175.527 3
 -3 -13 -7 2714.58 187.866 1
 -3 13 7 2318.41 175.36 3
 3 13 7 2539.97 200.633 10
 3 -14 0 18.3281 41.5852 1
 -3 -14 0 -24.756 50.7027 1
 3 -14 -1 6848.62 252.919 1
 3 -14 1 6847.97 235.895 1
 -3 -14 -1 7394.37 290.813 1
 -3 -14 1 7706.43 293.748 1
 3 -14 -2 6511.87 251.739 1
 -3 -14 -2 5748.37 259.224 1
 3 -14 -3 2125.3 156.429 8
 3 -14 3 1725.71 146.112 8
 -3 -14 -3 2117.23 162.855 1
 3 -14 -3 2699.11 170.008 1
 3 14 3 2388.21 148.186 10
 3 14 3 2236.04 149.001 3
 3 14 4 6498.64 265.801 3
 -3 -14 -4 6702.71 291.379 1
 3 -14 -4 6470.49 273.415 1
 -3 -14 -4 7325.17 253.343 2
 3 14 4 6987.46 272.685 10
 3 -14 4 6650.09 270.559 8
 3 -14 -4 6683.53 268.082 8
 3 -14 5 1224.93 119.853 8
 3 -14 -5 1366.07 120.592 8
 -3 -14 -5 1400.31 113.282 2
 3 14 5 1295.99 129.107 3
 3 14 5 1520.94 144.192 10
 -3 -14 -5 1176.27 134.883 1
 3 -14 -5 1368.35 135.407 1
 3 14 6 1748.4 154.676 3
 3 14 6 1793.14 165.385 10
 -3 -14 -6 1829.46 157.537 1
 -3 14 7 2412.73 199.454 10
 3 14 7 2182.28 191.234 10
 -3 -14 -7 2231.54 178.28 1
 3 -15 0 29.9089 43.5344 1
 -3 -15 0 26.6834 57.0813 1
 3 -15 1 4072.87 186.345 1
 3 -15 -1 4381.78 208.235 1
 -3 -15 1 4715.41 238.249 1
 -3 -15 -1 4569.42 237.934 1
 3 -15 -2 2367.45 159.425 1
 -3 -15 -2 2124.24 164.699 1
 -3 -15 2 2309.16 171.66 1
 -3 -15 -3 438.013 88.2254 1
 3 -15 -3 330.656 74.9881 1
 3 -15 -3 355.166 85.3039 8
 3 -15 3 346.842 82.49 8
 3 -15 4 5284.82 251.293 8
 3 -15 -4 5980.15 263.06 8
 3 -15 -4 5495.3 260.655 1
 -3 -15 -4 5731.96 276.583 1
 3 15 4 6462.5 262.902 10
 -3 -15 -4 6129.13 240.783 2
 3 15 4 6168.27 263.709 3
 3 15 5 26.55 64.5487 3
 -3 -15 -5 29.2288 44.2124 2
 3 -15 -5 23.2018 51.6595 8
 3 -15 5 11.9023 55.0023 8
 3 15 5 26.9434 61.133 10
 -3 15 5 13.5484 62.6093 10
 -3 -15 -5 -29.7444 62.2888 1
 3 -15 -5 -13.8636 51.3671 1
 3 15 6 1425.31 145.565 3
 -3 -15 -6 1377.33 146.928 1
 -3 15 6 1434.66 153.446 10
 3 15 6 1363.99 151.23 10
 3 -16 0 21.2953 47.4162 1
 -3 -16 0 57.0985 62.3324 1
 3 -16 -1 5311.55 235.528 1
 -3 -16 -1 5312.42 266.534 1
 -3 -16 1 4649.38 248.568 1
 -3 -16 -2 3743.23 230.484 1
 3 -16 -2 3851.1 209.442 1
 3 -16 -2 3872.09 230.727 8
 3 -16 2 3639.94 222.802 8
 -3 -16 2 4392.8 234.087 1
 -3 -16 -3 2226.66 153.281 2
 3 -16 -3 2164.7 162.735 1
 -3 -16 -3 1815.11 161.473 1
 3 -16 -3 2026.55 163.677 8
 3 -16 3 2026.77 169.255 8
 -3 -16 3 2163.09 169.362 1
 3 -16 -4 3868.3 218.359 8
 3 -16 4 3907.38 221.382 8
 -3 -16 -4 4174.32 205.725 2
 3 -16 -4 4133.2 228.325 1
 -3 -16 -4 4153.13 244.622 1
 -3 -16 -5 1454.03 150.126 1
 -3 -16 -5 1736.69 129.858 2
 3 -16 -5 1751.16 157.964 1
 -3 16 5 1666.97 148.788 10
 3 16 5 1497.9 148.291 10
 3 -16 -5 1442.25 135.762 8
 3 16 5 1596.37 152.705 3
 3 -17 0 -89.6904 62.6942 1
 -3 -17 0 45.2163 69.6515 1
 3 -17 0 48.1444 68.6606 8
 -3 -17 -1 4602.12 255.422 1
 -3 -17 1 5256.56 269.967 1
 3 -17 -1 5100.96 237.339 1
 3 -17 1 4478.46 258.805 8
 3 -17 -1 5226.53 273.553 8
 3 -17 -2 1449.19 135.128 1
 -3 -17 -2 1197.19 141.151 1
 -3 -17 2 1216.01 132.472 1
 3 -17 2 1056.97 130.726 8
 3 -17 -2 1032.19 133.857 8
 -3 -17 -3 197.135 67.9368 2
 3 -17 -3 54.2229 59.1945 1
 -3 -17 3 143.999 70.0203 1
 -3 -17 -3 79.7318 69.6331 1
 3 -17 3 -76.3644 63.9693 8
 3 -17 -3 15.052 64.4 8
 3 -17 -4 4194.39 236.501 1
 -3 -17 -4 4446.85 256.642 1
 3 -17 -4 3770.74 221.98 8
 3 -17 4 4209.38 236.301 8
 -3 -17 -4 4151.54 209.11 2
 -3 -18 0 -15.7252 76.4623 1
 3 -18 0 -17.0185 68.1086 8
 3 -18 1 3267.89 226.88 8
 3 -18 -1 3524.63 234.475 8
 -3 -18 -1 3152.73 218.843 1
 3 -18 -1 2941.39 187.023 1
 -3 -18 1 3139.65 215.556 1
 -3 -18 -2 1073.64 136.131 1
 -3 -18 2 1134.8 132.105 1
 3 -18 -2 1145.16 126.443 1
 3 -18 2 946.909 127.956 8
 3 -18 -2 1169.78 137.108 8
 3 -18 -3 426.26 97.6216 8
 -3 -18 -3 593.158 91.0807 2
 -3 -18 3 366.856 96.884 1
 3 -18 -3 335.603 82.9788 1
 -4 0 0 17269.1 266.682 7
 4 0 0 16665.1 246.716 11
 -4 0 0 17044.8 278.65 5
 4 0 0 17336.8 276.814 4
 -4 0 0 16686.9 272.589 4
 4 0 0 17505.9 266.71 7
 -4 0 0 17011.5 257.077 2
 4 0 0 17121.8 245.199 6
 4 0 -1 17661.4 269.426 7
 4 0 1 17589.2 269.848 7
 -4 0 -1 16824 281.64 10
 4 0 1 17490.5 283.944 10
 -4 0 -1 17844.3 277.083 2
 -4 0 1 17069.7 245.124 2
 4 0 1 17373.9 272.244 2
 -4 0 1 17429.5 282.566 5
 -4 0 -1 17087.9 280.872 5
 4 0 1 17076.5 269.366 11
 -4 0 1 17317.2 270.237 7
 -4 0 -1 17741.6 271.568 7
 4 0 -1 17351.4 231.528 3
 -4 0 1 17455.7 238.642 6
 -4 0 -1 17551.8 278.693 4
 4 0 1 17249.5 278.876 4
 4 0 -1 17266.9 279.079 4
 -4 0 1 17256.1 277.935 4
 -4 0 -2 83813 1023.15 1
 4 0 2 84057.5 1088.65 10
 -4 0 2 83805.2 1019.49 3
 -4 0 2 82943.5 1057.89 7
 -4 0 -2 82785.6 1058.19 7
 4 0 2 82630.1 1053.68 7
 4 0 -2 83797 1053.13 7
 -4 0 -2 83067.5 1087.97 10
 4 0 2 82401.5 1076.42 2
 -4 0 2 83768.3 1009.55 2
 -4 0 -2 83851.6 1083.44 2
 4 0 2 82923.8 1065.91 4
 4 0 -2 82618.6 1066.88 4
 -4 0 2 83613.7 1071.34 5
 -4 0 -2 83574.9 1070.73 5
 4 0 3 4006.89 117.079 2
 -4 0 3 3915.11 102.75 5
 -4 0 -3 3885.14 102.058 5
 4 0 3 3654.12 118.822 10
 -4 0 3 3898.48 96.3051 9
 -4 0 -3 4046.67 98.2088 9
 -4 0 -3 3825.43 122.325 10
 4 0 -3 3846.18 92.3103 7
 4 0 3 3845.94 92.3791 7
 -4 0 -3 3990.7 83.9542 1
 4 0 4 67.3397 44.8513 10
 -4 0 -4 11.0089 14.7726 8
 -4 0 4 32.1444 16.7415 8
 -4 0 -4 23.3189 14.8136 9
 -4 0 4 57.9398 20.3674 9
 4 0 4 28.2183 22.8173 2
 4 0 4 2.52399 19.4695 1
 -4 0 -5 1.78438 14.7012 9
 -4 0 5 -6.78047 13.7284 9
 -4 0 5 12.0837 30.7667 1
 4 0 5 26.8012 21.0977 1
 4 0 5 -4.57785 22.9662 2
 4 0 5 -5.70036 31.4849 10
 4 0 6 18752.1 357.441 2
 -4 0 6 19277.5 405.112 1
 4 0 6 19006.7 396.212 10
 -4 0 7 1239.27 107.965 1
 4 0 7 1140.81 100.739 10
 4 0 7 1096.21 105.801 11
 4 0 7 1046.08 73.6495 2
 4 0 8 12658.6 350.366 10
 4 0 8 13014.4 368.616 11
 4 0 9 94.9391 62.1937 11
 4 0 10 2845.32 190.617 11
 4 1 0 102.007 23.7643 7
 4 -1 0 125.551 20.7241 7
 -4 1 0 128.586 21.3951 8
 4 1 0 132.616 26.6259 4
 -4 1 0 167.054 25.5001 4
 -4 -1 0 125.693 31.6235 7
 4 1 0 115.248 25.8236 5
 4 -1 0 93.9881 13.7467 12
 -4 -1 0 87.3163 23.4306 10
 4 1 0 204.801 25.3011 11
 -4 1 0 147.271 22.2297 9
 -4 -1 0 76.6703 17.7602 2
 4 -1 1 18740.8 288.687 11
 -4 1 1 18291.1 287.477 9
 -4 1 -1 18599.7 288.402 9
 -4 1 1 18459.4 291.823 4
 -4 1 -1 18276.2 290.882 4
 4 1 -1 18415.3 292.695 4
 4 1 1 18266.2 292.14 4
 -4 1 1 17998 287.793 8
 4 -1 1 18372 284.481 7
 4 -1 -1 18099.1 283.176 7
 -4 1 -1 18867 289.992 8
 -4 -1 1 18109.7 279.786 7
 -4 -1 -1 18877.7 281.716 7
 4 1 -1 18476.4 280.572 7
 4 1 1 17967 278.988 7
 -4 1 1 18252.7 235.208 6
 -4 -1 -1 18527.2 286.216 2
 4 -1 -1 17921.2 253.53 2
 4 1 1 18752.9 284.972 2
 4 -1 1 18010.3 286.545 2
 -4 -1 1 17903.3 258.941 2
 4 1 1 18130.8 295.433 5
 4 1 -1 18060.1 295.692 5
 -4 -1 1 18427.2 234.711 11
 -4 1 -1 18261.9 287.01 11
 -4 -1 -1 17862.7 297.563 10
 -4 1 -1 18622.5 292.898 10
 4 1 1 18198.3 297.328 10
 4 1 1 18458.1 283.659 6
 -4 1 1 17978.5 232.881 12
 -4 -1 -2 108.556 20.4896 1
 -4 1 -2 95.4837 21.0911 9
 -4 1 2 114.271 20.8372 9
 -4 1 -2 53.9483 21.8988 4
 -4 1 2 77.6229 23.9428 4
 4 1 2 127.429 25.1132 4
 4 1 -2 112.803 23.8377 4
 -4 1 2 89.3637 21.8185 8
 -4 1 -2 102.417 21.2954 8
 4 -1 2 65.3756 24.511 10
 -4 -1 2 102.913 9.85105 3
 -4 1 2 73.1284 16.8168 3
 4 1 2 34.12 18.9476 2
 -4 -1 2 111.388 13.9776 2
 4 -1 2 102.165 27.4858 11
 4 -1 -2 101.539 9.45839 2
 4 -1 2 155.721 27.9917 2
 -4 -1 -2 133.981 25.1028 2
 4 -1 -2 96.4215 20.758 7
 -4 -1 -2 101.347 21.0223 7
 4 -1 2 132.556 21.8048 7
 -4 -1 2 150.063 21.7704 7
 4 1 2 106.481 26.2549 5
 -4 1 -2 79.97 25.1704 5
 4 1 -2 104.72 25.6104 5
 -4 1 2 119.41 26.0337 5
 -4 1 -2 92.9484 24.0278 10
 4 1 2 110.742 29.6355 10
 -4 -1 -2 73.3673 28.3191 10
 4 -1 3 92079.3 1204.39 2
 4 1 3 90731.2 1196.46 2
 -4 1 3 91177.1 1163.09 9
 -4 1 -3 92779 1165.32 9
 -4 -1 -3 92090.7 1157.68 1
 -4 1 -3 91651.2 1168.54 8
 -4 1 3 91044.3 1166.79 8
 -4 -1 -3 90859.3 1158.94 7
 -4 -1 3 92164 1157.92 7
 4 -1 3 92304.4 1158.23 7
 4 -1 -3 92103.9 1156.5 7
 4 -1 3 91196.6 1214.27 11
 4 -1 3 90681.3 1200.44 10
 -4 1 3 92964.3 1175.9 5
 -4 1 -3 92897.4 1174.3 5
 -4 -1 3 93319.6 1132.14 12
 -4 -1 -3 93056.9 1204.36 2
 -4 1 -3 93102.1 1204.52 10
 4 1 3 93056.9 1224.82 10
 -4 1 3 91333.9 1169.8 4
 4 1 -3 92428.2 1171.45 4
 -4 1 -3 91049.3 1168.02 4
 4 1 3 92655.4 1169.93 4
 -4 1 -4 184.438 24.0479 8
 -4 1 4 213.101 25.3139 8
 -4 -1 4 158.498 25.1669 12
 4 -1 4 258.694 47.2485 11
 4 1 4 191.238 46.9629 10
 4 -1 4 218.778 42.9522 10
 4 1 4 225.617 33.0519 2
 4 -1 4 157.611 30.306 2
 4 1 -4 196.789 25.7937 4
 4 1 4 168.487 26.4539 4
 -4 1 4 189.792 26.1522 5
 -4 1 -4 188.388 25.8941 5
 -4 1 4 214.909 46.4941 1
 -4 -1 -4 180.401 25.9303 1
 4 -1 4 189.337 21.9028 7
 4 -1 -4 187.601 21.1342 7
 -4 1 4 201.294 25.1314 9
 -4 1 -4 198.783 24.0975 9
 -4 1 -5 32720.2 448.307 9
 -4 1 5 32501.6 445.203 9
 -4 -1 5 32119.3 475.901 12
 -4 1 5 32736.8 560.697 1
 -4 -1 5 32599.8 438.618 9
 -4 -1 -5 32394 441.086 9
 4 -1 5 33533.9 472.416 1
 4 1 5 32846.1 503.191 1
 4 -1 5 32659.2 537.832 10
 4 1 5 32830.7 517.293 2
 4 -1 5 32961 527.087 2
 4 -1 6 410.784 50.1957 2
 4 -1 6 504.02 75.6437 11
 4 1 6 447.199 67.5049 10
 4 1 6 331.696 44.1459 2
 4 1 6 384.859 48.512 1
 -4 -1 6 510.799 70.375 1
 -4 1 6 361.4 64.2715 1
 -4 -1 6 456.335 46.982 12
 4 -1 7 1349.3 83.3601 2
 4 -1 7 1255.89 99.808 10
 -4 -1 7 1289.51 106.334 1
 -4 1 7 1321.27 109.04 1
 4 1 7 1536.4 120.243 10
 4 1 7 1181.2 78.0581 2
 4 -1 7 1233.55 109.613 11
 4 -1 8 -20.5835 51.6323 11
 4 1 8 42.8555 54.5583 11
 4 1 8 91.2333 54.573 10
 4 -1 8 8.48648 46.8743 10
 4 1 9 1388.15 130.783 10
 4 1 9 1420.76 126.139 6
 4 1 9 1673.35 141.546 11
 4 -1 9 1417.47 129.752 11
 4 1 10 321.587 79.4476 6
 4 1 10 252.378 80.4392 11
 4 -1 10 216.045 80.103 11
 4 -1 10 357.53 85.7203 12
 -4 2 0 98258.1 1260.48 4
 4 2 0 99769.6 1268.87 5
 -4 -2 0 99475.1 1246.89 7
 -4 -2 0 99703.9 1240.77 6
 -4 -2 0 96620.9 1257 10
 -4 2 0 101708 1260.72 9
 4 -2 0 98436.7 1255.3 9
 -4 2 0 101199 1264.87 8
 -4 -2 0 97606.5 1238.56 2
 4 -2 0 100184 1223.56 12
 4 2 1 9016.5 175.433 2
 -4 2 -1 9486.25 183.878 4
 -4 2 1 9370.57 183.289 4
 4 2 -1 9355.49 187.49 5
 4 2 1 9250.65 186.911 5
 -4 2 -1 9365.47 182.314 9
 -4 2 1 9709.08 184.112 9
 -4 2 -1 9293.15 130.931 1
 -4 2 1 9396.15 174.651 1
 -4 2 -1 9515.93 185.255 8
 -4 2 1 9326.48 184.68 8
 4 -2 -1 9459.63 164.56 3
 -4 -2 -1 9536.71 173.632 7
 -4 -2 1 9588.75 173.475 7
 -4 -2 -1 9207.72 176.795 6
 -4 2 -1 9310.58 182.409 11
 -4 -2 -1 9451.13 178.021 2
 4 2 1 9301.13 177.794 6
 -4 -2 -1 9469.65 190.775 10
 4 2 1 9749.55 191.653 10
 -4 2 -1 9429.4 179.754 10
 4 -2 1 9315.75 171.963 12
 -4 2 1 9554.05 144.403 12
 4 2 2 24959.6 381.758 2
 4 2 2 24806 383.018 5
 4 2 -2 24942 383.495 5
 -4 2 2 25285.9 376.428 9
 -4 2 -2 24705.6 376.012 9
 4 2 2 25450.8 390.679 6
 -4 2 2 24565.2 378.556 8
 -4 2 -2 24445.3 378.524 8
 4 -2 -2 25440.2 372.195 7
 4 -2 2 24849.1 371.806 7
 -4 -2 2 24629 363.816 7
 -4 -2 -2 24571.5 364.551 7
 4 -2 2 24970.7 392.704 11
 -4 2 -2 24917.6 379.048 10
 -4 -2 -2 24191.8 400.45 10
 -4 -2 -2 24459.2 373.077 1
 4 2 2 24481.9 401.523 10
 -4 2 2 24545.1 377.582 4
 -4 2 -2 24555 376.218 4
 -4 2 2 25592.1 392.557 1
 -4 2 2 25147.1 359.797 3
 4 -2 2 24559 390.545 2
 4 -2 -2 25070.1 320.764 2
 -4 -2 -2 25260.1 383.368 2
 -4 2 -3 16.6866 20.6207 9
 -4 2 3 2.76322 25.2038 9
 4 2 -3 91.1114 25.3674 4
 4 2 3 109.968 28.8311 4
 -4 2 3 106.927 23.581 4
 -4 2 -3 125.59 24.3833 4
 -4 -2 -3 14.3313 19.4019 1
 -4 2 3 34.5806 29.0045 1
 -4 -2 -3 25.1855 28.2877 2
 4 -2 3 23.8425 20.8338 2
 -4 2 -3 25.7363 24.8578 8
 -4 2 3 36.375 16.9945 3
 4 -2 3 20.871 29.3984 11
 4 2 3 34.4102 20.6138 2
 -4 -2 3 34.0693 13.6927 11
 4 2 3 -4.62089 36.5496 10
 4 -2 3 66.0844 27.8368 10
 -4 2 -3 46.692 23.3116 10
 4 -2 3 160.059 22.0694 7
 4 -2 -3 145.954 21.5717 7
 -4 -2 3 155.947 26.8048 7
 -4 -2 -3 139.922 24.7024 7
 4 2 3 199.09 34.3114 5
 4 2 -3 150.917 30.803 5
 -4 -2 3 31.721 16.9552 12
 4 2 3 19.8256 19.9046 6
 -4 2 4 10.8489 32.8206 1
 -4 -2 -4 3.24389 18.3595 1
 4 2 4 -55.6344 43.1844 10
 4 -2 4 4.0126 27.8142 10
 -4 2 4 -2.67237 16.8294 9
 -4 2 -4 -2.71618 16.2621 9
 -4 2 4 -14.097 18.4256 5
 -4 2 -4 13.8915 19.2584 5
 -4 -2 4 2.37809 16.2205 12
 4 2 4 3.96121 18.9478 2
 4 -2 -4 8.78559 14.7336 7
 -4 -2 -4 9.01948 15.1258 7
 -4 -2 4 13.2005 14.8828 7
 4 -2 4 2.27043 15.6126 7
 4 -2 4 -45.3579 37.6047 11
 4 -2 4 18.2512 24.8848 2
 -4 -2 -4 -16.8561 27.7847 2
 4 2 4 2.62445 18.192 4
 4 2 -4 -2.66697 20.4378 4
 -4 2 -4 30.9729 19.2589 4
 -4 2 4 5.24011 17.7238 4
 4 2 5 26.9333 24.7938 2
 4 -2 5 52.7612 31.3465 10
 -4 2 5 -26.6243 30.2046 1
 4 -2 5 2.2785 19.0863 1
 -4 2 -5 16.9175 17.4049 9
 -4 2 5 16.1989 18.6327 9
 -4 2 5 9.43055 18.0676 5
 -4 2 -5 -2.2808 17.135 5
 4 -2 5 12.8619 14.1723 7
 4 -2 -5 19.2317 13.3113 7
 4 -2 5 -6.14366 32.1922 11
 4 -2 5 5.11428 27.5328 2
 -4 -2 5 6.28571 21.2606 12
 4 2 5 21.1908 17.6542 4
 4 2 -5 -6.62496 18.0918 4
 -4 -2 6 25710.5 410.772 12
 4 -2 6 24978.1 488.654 11
 4 -2 6 25081.6 449.814 2
 4 2 6 24229.9 498.034 10
 -4 2 6 24716.1 498.085 1
 4 2 6 25383.6 436.26 2
 -4 -2 7 366.471 64.358 1
 -4 2 7 442.107 74.3439 1
 4 -2 7 445.96 54.9598 2
 4 -2 7 536.383 83.5814 11
 4 2 7 520.341 82.7877 10
 4 -2 7 422.228 61.0508 10
 4 2 8 12399.4 352.465 6
 4 -2 8 12394.4 358.313 11
 4 -2 9 503.508 88.2357 12
 4 2 9 548.619 95.7973 11
 4 2 9 475.219 91.1795 10
 4 -2 9 687.181 98.2404 11
 4 2 9 726.389 94.8705 6
 4 2 10 3774.6 207.63 6
 4 2 10 3564.03 212.851 10
 4 -2 10 3629.68 212.385 12
 4 -2 10 3756.4 212.124 11
 4 2 10 3649.14 217.607 11
 -4 -3 0 20.5094 18.5982 6
 4 3 0 13.9304 22.5642 10
 -4 -3 0 8.35499 21.4808 10
 4 -3 0 3.12275 17.4628 8
 -4 3 0 3.3445 20.6536 8
 -4 3 0 17.7073 17.5231 12
 4 -3 0 8.94205 18.0351 9
 -4 3 0 12.935 21.508 9
 -4 -3 0 16.9684 19.1704 2
 -4 -3 -1 34724.7 482.847 2
 4 -3 -1 33575.3 490.926 8
 4 -3 1 33477.7 490.913 8
 4 -3 -1 33679 473.441 3
 -4 -3 1 33130.6 475.482 10
 4 3 1 33521.1 497.409 10
 -4 3 -1 33673.9 490.664 11
 -4 -3 -1 33117.5 495.694 10
 -4 -3 -1 32920.1 483.132 6
 4 3 1 32992.2 482.864 6
 -4 3 1 33443 480.243 1
 4 -3 -1 33978.6 488.474 9
 4 -3 1 33043.3 487.307 9
 4 -3 1 33987.1 478.27 12
 -4 3 1 34125.6 495.744 9
 -4 3 -1 33364 493.875 9
 4 -3 -2 8.73035 16.0736 9
 4 -3 2 -2.96292 18.8377 9
 4 -3 2 -6.15491 16.9978 8
 4 -3 -2 18.1338 18.2865 8
 -4 3 -2 3.69977 24.1791 11
 -4 -3 -2 -4.11892 23.5878 10
 4 3 2 -12.3346 28.273 10
 -4 3 -2 5.22729 17.6805 10
 4 3 2 -10.2188 20.3939 6
 -4 3 2 18.6704 19.208 3
 -4 -3 -2 3.16519 18.1261 2
 4 -3 2 22.1741 23.2738 11
 -4 3 -2 32.7771 21.2287 9
 -4 3 2 -6.55617 23.6073 9
 4 -3 2 -13.4244 23.4474 12
 -4 3 2 -3.68463 22.5249 1
 -4 -3 -2 16.9086 19.5901 1
 4 3 3 18602.3 336.952 6
 -4 3 3 19412.5 255.456 6
 -4 3 3 18915.9 313.345 3
 -4 -3 3 19387.4 301.821 7
 -4 -3 -3 18945.2 301.489 7
 4 -3 3 19101.8 312.288 10
 4 3 3 18708.9 357.262 10
 -4 3 -3 18759.4 311.43 10
 -4 -3 -3 19076.2 325.401 1
 -4 3 3 19115.4 352.94 1
 4 -3 3 19006 344.893 11
 4 -3 3 19256.2 340.783 12
 -4 3 3 19346.9 319.419 9
 -4 3 -3 19277.8 318.835 9
 -4 -3 -3 19214.6 329.224 2
 -4 3 -3 18997.9 313.557 4
 4 3 -3 18957.4 319.423 5
 4 3 3 19455.6 321.317 5
 -4 3 3 18653.7 312.51 4
 -4 -3 -4 8949.23 200.827 1
 -4 3 4 8885.81 234.284 1
 -4 3 4 9513.45 188.422 4
 -4 3 -4 9250.17 186.042 4
 -4 3 4 9205.37 199.336 3
 4 -3 4 9317.57 180.635 7
 4 -3 -4 9444.91 179.271 7
 4 -3 4 9311.41 199.278 10
 -4 -3 -4 9203.7 175.414 7
 -4 -3 4 9660.21 176.856 7
 4 -3 4 8997.07 220.432 2
 -4 -3 4 9046.4 178.448 12
 4 3 4 9148.06 220.589 6
 4 3 4 9213.04 239.235 10
 -4 3 4 9246.91 189.634 9
 -4 3 -4 9450.1 191.801 9
 4 -3 4 9148.36 142.511 1
 -4 -3 4 9280.14 157.835 11
 4 -3 4 9219.45 225.642 11
 4 3 -4 9221.87 190.151 5
 4 3 4 9394.41 190.482 5
 -4 -3 -4 9529.81 211.593 2
 4 -3 5 29428.5 479.05 10
 -4 -3 -5 30272.7 425.319 7
 -4 -3 5 29321.7 421.506 7
 4 -3 -5 30779.3 422.919 7
 4 -3 5 30267.6 424.776 7
 4 3 5 30901.7 526.102 6
 -4 3 -5 30177.7 442.626 9
 -4 3 5 29540.4 438.84 9
 -4 -3 -5 29673.3 478.287 1
 -4 3 5 30124.3 545.456 1
 -4 -3 -5 29352 490.454 2
 4 -3 5 29813.7 508.269 2
 4 -3 5 29713.2 525.356 11
 -4 -3 5 30255.9 432.813 11
 -4 3 5 30208.7 441.522 5
 -4 3 -5 29849.8 438.768 5
 4 3 5 28799 543.78 10
 -4 -3 5 30138.3 454.807 12
 4 3 5 30343.3 435.239 4
 -4 3 -5 29614.7 432.891 4
 -4 3 5 29693.5 435.097 4
 4 3 -5 30736.2 436.935 4
 -4 -3 6 1445.53 74.9673 12
 4 3 6 1311.28 94.0847 6
 4 -3 6 1392.82 88.7505 2
 4 -3 6 1200.47 77.7659 10
 4 3 6 1350.23 108.673 10
 4 -3 6 1346.34 100.389 11
 -4 3 6 1236.85 101.815 1
 4 -3 7 1564.68 117.455 11
 4 3 7 1518.63 124.498 10
 4 -3 7 1540.27 95.5431 2
 4 -3 7 1663.35 122.255 12
 4 3 7 1450.72 108.259 6
 -4 3 7 1596.44 121.134 1
 4 3 8 23.1823 51.6159 10
 4 -3 8 -10.4164 53.8175 12
 4 3 8 29.5679 40.3721 6
 4 -3 8 -10.0895 55.0265 11
 4 -3 9 2075.57 156.512 12
 4 3 9 2300.49 154.469 6
 4 -3 9 2019.15 154.878 11
 4 3 9 2118.43 167.54 10
 4 3 10 23.8287 57.9331 6
 4 -3 10 -51.4748 77.8625 12
 4 3 10 13.9365 68.8495 10
 4 -3 10 -37.0009 64.6273 11
 4 3 10 -55.8541 75.1727 11
 -4 4 0 54342.3 750.529 9
 -4 4 0 53664 706.231 1
 -4 -4 0 52714.9 723.329 10
 -4 4 0 53040.6 708.203 12
 4 4 0 51828.1 720.914 10
 4 -4 0 52862.2 738.711 9
 4 -4 0 52421.8 742.196 8
 4 -4 0 53296.6 696.911 1
 4 -4 -1 8997.75 192.985 9
 4 -4 1 9027.2 193.869 9
 -4 -4 -1 8941.43 185.292 2
 4 -4 1 9183.29 197.397 8
 4 -4 -1 9124.41 196.475 8
 4 -4 -1 9235.12 183.019 1
 4 -4 -1 9259.74 186.417 3
 4 4 1 9319.21 190.335 6
 -4 -4 -1 9057.82 189.097 6
 4 -4 1 9256.09 186.966 12
 -4 4 1 8867.27 188.158 1
 4 -4 1 9201.05 148.392 1
 -4 4 -1 8931.87 195.131 11
 -4 4 -1 9087.9 185.045 12
 -4 -4 -1 9170.26 197.799 10
 4 4 1 8882.01 194.755 10
 -4 -4 1 9307.56 177.187 10
 -4 4 1 8894.05 199.522 9
 -4 4 -1 9531.75 204.254 9
 4 -4 -2 43911.7 632.381 9
 4 -4 2 44123.9 633.752 9
 4 -4 2 44810.5 551.87 1
 -4 4 2 44696 655.625 1
 4 -4 -2 44201.3 638.408 8
 4 -4 2 44548.7 640.096 8
 -4 4 -2 44902.1 607.174 10
 -4 4 2 44153.4 627.313 3
 -4 -4 -2 45794 646.191 6
 4 4 2 45175.1 663.325 10
 -4 4 2 45280.7 647.33 9
 -4 4 -2 45290.8 647.254 9
 -4 -4 -2 45267.1 634.947 2
 4 4 2 45105.7 642.835 6
 4 4 -2 44271.6 597.074 12
 4 -4 2 45516.5 644.037 12
 -4 4 -2 44225.6 652.081 11
 -4 -4 -2 44609.8 652.155 1
 -4 4 3 65.6202 24.6848 3
 -4 4 3 237.403 34.0053 9
 -4 4 -3 19.4268 21.4874 9
 4 4 3 60.5691 24.7995 6
 4 -4 3 71.7338 28.255 12
 4 4 3 85.5444 33.3623 10
 -4 4 -3 93.432 21.358 10
 4 -4 3 214.035 29.4113 8
 4 -4 -3 147.436 28.1105 8
 -4 -4 -3 69.3526 25.2032 2
 4 -4 -3 96.9019 23.9105 9
 4 -4 3 143.749 25.3857 9
 -4 4 3 83.2147 29.1034 1
 -4 -4 -3 55.4899 27.1597 1
 4 -4 3 51.4148 27.7062 11
 -4 4 4 37.7235 25.6238 3
 -4 4 4 -19.015 32.7479 1
 -4 -4 -4 4.56807 22.5676 1
 4 -4 4 20.7313 10.7689 1
 4 -4 4 19.4529 24.6841 10
 4 4 4 -3.66784 25.2222 5
 4 4 -4 7.35081 22.697 5
 -4 -4 -4 2.87197 17.9121 7
 -4 -4 4 14.1516 17.3028 7
 -4 4 -4 3.40761 20.6181 4
 -4 4 4 -10.3085 20.791 4
 -4 4 4 24.4019 13.0216 6
 -4 -4 4 -6.16935 21.2121 12
 -4 -4 -4 30.612 24.1547 2
 -4 4 -4 3.83061 22.1908 9
 -4 4 4 30.37 24.3629 9
 4 -4 5 134.551 31.1825 10
 4 -4 5 191.876 37.4362 2
 -4 -4 5 135.545 22.8301 7
 4 -4 5 160.899 26.1467 7
 4 -4 -5 149.473 24.0329 7
 -4 -4 -5 119.743 22.3571 7
 4 4 5 179.537 42.9487 6
 -4 4 5 138.113 23.0517 6
 4 4 -5 224.695 32.2539 4
 4 4 5 133.542 27.6829 4
 -4 4 -5 158.825 28.8813 4
 -4 4 5 147.436 29.2748 4
 -4 -4 -5 69.0394 28.9419 1
 -4 4 5 114.315 51.5828 1
 4 4 -5 181.921 30.3406 5
 4 4 5 146.634 29.4448 5
 4 4 5 139.096 47.272 10
 -4 -4 5 276.473 34.7163 12
 4 -4 5 124.556 40.5196 12
 4 -4 5 135.363 41.4029 11
 -4 -4 5 119.069 23.3164 11
 -4 -4 -6 18839.9 367.093 2
 -4 4 6 18465.8 428.441 1
 4 4 6 18412.4 398.347 6
 4 -4 6 18088.1 404.471 12
 4 -4 6 18605.5 404.909 11
 4 4 6 18175.9 430.264 10
 4 -4 6 18975.9 384.52 2
 4 -4 7 88.2862 38.9 2
 4 4 7 94.3805 46.1976 6
 4 -4 7 36.8453 48.2731 12
 -4 4 7 71.7094 59.3493 1
 4 4 7 43.0463 55.6067 10
 4 -4 7 61.8103 51.1581 11
 4 4 8 23587.3 563.18 10
 4 -4 8 23651.4 534.558 12
 4 -4 8 23352.1 523.747 11
 4 4 8 23267 515.59 6
 4 4 9 273.213 74.0197 6
 4 -4 9 305.982 80.4881 11
 4 -4 9 454.917 90.0119 12
 4 4 9 247.568 85.0132 10
 4 -4 10 2898.63 191.112 12
 4 4 10 2501.03 169.62 6
 4 4 10 2467.12 187.95 10
 4 -4 10 2667.54 173.97 11
 4 -5 0 54.0526 25.77 3
 4 5 0 86.1406 19.4953 3
 -4 5 0 45.7321 21.8068 12
 4 -5 0 29.9233 24.2054 8
 4 -5 0 37.3043 21.7317 9
 -4 5 0 90.813 29.4177 9
 -4 -5 0 67.5928 25.4414 6
 -4 -5 0 50.9326 22.0782 10
 4 5 0 53.5548 22.5317 10
 -4 5 0 78.672 23.7943 1
 4 -5 0 102.531 22.2725 1
 4 -5 -1 17605.4 316.528 8
 4 -5 1 16760.9 313.546 8
 -4 5 1 16801.8 304.372 1
 4 -5 -1 16605.1 299.173 3
 4 -5 -1 17160.1 312.429 9
 4 -5 1 16874.5 311.264 9
 -4 5 -1 16332.5 309.4 11
 -4 5 -1 17219.6 320.628 9
 -4 5 1 16869.3 319.355 9
 4 -5 1 17387.6 300.229 12
 -4 5 -1 16962.2 297.72 12
 -4 -5 -1 17256.8 308.782 10
 -4 -5 1 16382.2 275.757 10
 4 5 1 17048.3 306.749 10
 4 -5 -1 16975.5 293.519 1
 4 -5 1 16982.6 259.069 1
 -4 -5 -1 17329.7 304.502 6
 4 -5 2 6865.69 170.905 9
 4 -5 -2 6730.28 168.723 9
 -4 -5 -2 6565.25 164.174 2
 4 -5 -2 6812.08 171.224 8
 4 -5 2 6610.6 170.704 8
 4 5 2 6669.73 181.659 10
 -4 -5 -2 6637.09 180.566 1
 4 -5 2 6688 118.598 1
 -4 5 2 6719.08 163.754 3
 -4 -5 -2 6563.19 170.354 6
 4 5 -2 6759.63 107.99 11
 -4 5 -2 6790.54 176.763 11
 4 5 2 6764.29 170.251 6
 4 -5 2 6564.85 170.836 12
 4 5 -2 6350.25 144.43 12
 4 -5 -2 6741.22 169.163 1
 -4 5 2 6635.91 180.557 1
 -4 5 -2 6667.11 138.695 10
 -4 -5 2 6635.82 137.964 10
 -4 5 2 6598.28 176.856 9
 -4 5 -2 6532.83 176.694 9
 -4 5 3 59522 821.066 3
 4 -5 3 58603.5 837.339 12
 -4 5 3 57912.4 827.725 9
 -4 5 -3 56823.4 825.822 9
 -4 5 -3 59112.9 846.331 11
 -4 5 -3 57772.2 765.716 10
 4 5 3 59640.3 864.317 10
 4 5 -3 59233.3 787.587 12
 4 -5 3 57832.3 811.456 9
 4 -5 -3 56942.8 806.478 9
 4 -5 -3 58848.7 814.973 8
 4 -5 3 58530.5 817.88 8
 -4 -5 -3 57151 838.505 1
 4 -5 3 58651.3 727.86 1
 -4 -5 -3 58409.8 818.085 2
 4 5 3 58272.2 830.023 6
 -4 5 3 57029.3 860.418 1
 -4 -5 -4 929.747 64.1756 2
 -4 5 4 1035.51 66.5988 9
 -4 5 -4 927.341 64.3766 9
 4 -5 -4 1121.9 36.9931 2
 -4 5 4 969.043 67.6245 3
 4 -5 -4 1023.59 59.2407 9
 4 -5 4 957.577 58.7376 9
 4 -5 -4 920.033 57.5561 8
 4 -5 4 1048.96 62.1682 8
 -4 5 4 899.249 78.7405 1
 -4 -5 -4 1033.37 72.9753 1
 4 5 5 10295.7 263.957 6
 -4 5 5 11138.5 299.499 1
 4 5 5 10257.3 292.888 10
 -4 5 5 10676.6 219.198 4
 4 5 5 10335.3 222.479 5
 4 5 -5 10598.9 224.324 5
 -4 5 -5 10626.6 218.478 4
 -4 -5 -5 10540.7 206.247 7
 -4 -5 5 10720.8 205.889 7
 -4 5 5 10500.5 253.26 3
 4 -5 5 11025.7 277.902 11
 4 -5 5 10672 276.509 12
 4 5 6 225.208 62.2651 10
 4 -5 6 109.862 43.8982 11
 -4 5 6 127.834 39.8814 3
 4 -5 6 73.563 46.8237 12
 -4 -5 -6 69.1918 35.6269 2
 4 -5 6 97.2499 40.258 2
 -4 5 6 56.8616 42.2184 1
 -4 -5 -6 131.499 39.4527 1
 4 5 6 96.4846 45.848 6
 4 -5 7 2446.32 145.13 11
 4 5 7 2240.49 134.373 6
 4 -5 7 2311.81 125.043 2
 -4 5 7 2361.09 127.9 3
 4 -5 7 2563.98 153.618 12
 4 5 7 2650.94 169.07 10
 4 5 8 13.0996 60.5349 10
 4 5 8 9.71833 42.4358 6
 -4 5 8 16.6432 41.7478 3
 4 -5 8 -10.9114 58.7414 12
 4 -5 8 -10.2098 60.4736 11
 4 -5 9 1569.2 140.934 12
 4 5 9 2050.71 175.445 10
 4 -5 9 1701.96 144.218 11
 4 5 9 1975.17 142.833 6
 4 -5 10 117.774 75.8183 12
 4 5 10 68.9024 60.1892 6
 4 5 10 203.621 80.937 10
 4 -6 0 18976.8 340.913 3
 -4 6 0 18989.8 326.714 12
 -4 6 0 19067 364.802 9
 -4 -6 0 19061.8 337.493 6
 4 -6 0 18770 354.308 8
 -4 -6 0 18130 316.68 10
 4 -6 0 18627 349.744 9
 4 6 0 18994.5 320.2 10
 4 -6 0 18646.3 312.634 1
 4 6 0 19501.8 303.869 3
 -4 6 -1 1700.18 79.3074 12
 4 6 1 1860.33 85.9004 10
 -4 6 1 1817.99 87.7572 1
 4 -6 -1 1985.17 88.4134 3
 -4 6 -1 1738.21 92.8963 9
 -4 6 1 1645.2 91.0398 9
 4 -6 -1 1910.16 91.3074 8
 4 -6 1 2052.13 95.1802 8
 -4 -6 -1 1750.99 83.7778 6
 4 -6 -1 1838.65 89.9909 9
 4 -6 1 1620.01 84.6859 9
 -4 -6 1 1818.67 68.8085 10
 4 -6 1 1825.25 67.3245 1
 4 -6 -1 1643.06 77.1385 1
 4 -6 2 33514.2 542.79 8
 4 -6 -2 33900.1 544.136 8
 -4 -6 -2 34482 527.745 2
 -4 -6 2 34874.1 476.893 10
 4 6 2 34140 551.751 10
 -4 6 2 33030.8 528.396 3
 -4 -6 -2 34515.5 562.259 1
 4 -6 2 33852.7 468.846 1
 -4 6 2 33761.7 558.272 1
 4 -6 2 33730.5 538.149 12
 4 6 -2 33657.6 505.287 12
 -4 6 -2 35684.3 551.125 11
 4 -6 -2 33347.5 538.669 9
 4 -6 2 33589.3 539.942 9
 -4 -6 -2 33906.2 538.019 6
 4 -6 -2 34165.4 536.488 1
 -4 6 2 34199.2 555.264 9
 -4 6 -2 35069.6 559.527 9
 -4 6 -2 34907.3 475.934 10
 -4 6 3 747.573 60.0192 3
 4 -6 3 642.129 34.7734 1
 -4 6 3 794.238 72.8976 1
 -4 -6 -3 654.317 64.0512 1
 -4 6 -3 577.262 36.2601 10
 -4 6 -3 588.386 58.1236 11
 -4 -6 3 696.28 39.3183 10
 -4 -6 -3 714.622 56.8965 2
 -4 6 -3 656.42 59.5714 9
 -4 6 3 509.936 53.683 9
 4 6 -3 606.674 47.7297 12
 4 -6 -3 682.289 56.1733 8
 4 -6 3 640.36 55.3213 8
 -4 -6 3 637.339 34.9615 3
 4 -6 -3 699.249 55.3915 9
 4 -6 3 593.057 52.8358 9
 4 -6 4 -6.2836 30.5534 12
 4 6 4 -7.42904 36.701 10
 4 6 4 5.70289 34.5053 6
 4 -6 4 13.6811 23.8958 8
 4 -6 -4 17.7995 23.6386 8
 -4 6 4 15.1165 36.1535 1
 4 -6 4 -4.4217 26.7535 9
 4 -6 -4 -4.3118 22.2774 9
 4 -6 5 -4.1466 25.349 8
 4 -6 -5 -4.01413 23.7761 8
 -4 6 5 -12.3537 32.366 3
 -4 -6 -5 5.44225 29.2982 2
 -4 -6 -5 -14.3977 22.0041 7
 -4 -6 5 -3.57837 22.3173 7
 4 6 5 79.7987 59.4771 10
 4 -6 5 22.0721 47.216 12
 4 -6 -5 15.799 25.3476 9
 4 -6 5 40.7916 24.681 9
 4 6 5 13.245 30.6035 6
 -4 6 5 35.2633 53.34 1
 -4 -6 -5 -6.53447 31.2566 1
 -4 -6 -6 16836 344.291 2
 4 6 6 16269 374.116 6
 -4 6 6 16069.6 414.483 1
 4 6 6 15965.8 416.117 10
 -4 6 6 15640.6 358.502 3
 4 -6 6 15650.2 384.348 12
 4 -6 6 16187.9 370.588 2
 -4 -6 -6 16400.1 361.558 1
 4 6 7 -12.1178 55.9981 10
 -4 6 7 8.0155 37.6967 3
 4 -6 7 39.5067 46.4496 12
 4 -6 7 7.834 35.5499 2
 4 6 7 17.5475 40.545 6
 4 6 8 11492.3 336.989 6
 4 -6 8 11269.6 351.097 12
 -4 6 8 11086.7 319.16 3
 4 6 8 11482.7 390.924 10
 4 -6 9 24.8667 62.3776 12
 4 6 9 15.2949 81.2505 10
 4 6 9 42.8667 55.3707 6
 -4 6 9 68.5406 56.0752 3
 4 -7 0 58.312 33.9537 3
 4 7 0 35.1342 20.8802 3
 4 -7 0 -16.8856 28.242 8
 4 7 0 69.2202 28.9906 10
 -4 7 0 24.1515 38.3912 9
 4 -7 0 94.7872 31.9346 9
 4 -7 0 56.4894 22.3121 1
 -4 -7 0 88.7576 34.8603 6
 -4 7 0 51.7641 27.1705 12
 -4 7 1 10085 238.093 1
 4 7 1 9941.06 223.498 10
 -4 -7 1 9544 188.372 10
 4 -7 -1 9296.33 236.062 9
 4 -7 1 9627.02 239.235 9
 -4 7 1 9991.06 252.103 9
 -4 7 -1 9584.88 247.633 9
 4 -7 1 9518.83 239.029 8
 4 -7 -1 9684.98 240.792 8
 -4 -7 -1 9945.47 228.837 6
 -4 7 -1 9903.97 226.761 12
 -4 7 1 9764.15 215.328 12
 4 -7 1 9597.99 195.978 1
 4 -7 -1 9840.1 219.961 1
 4 7 1 10027.5 210.903 3
 4 -7 -1 9675.12 228.43 3
 4 7 -2 2075.76 88.7644 12
 -4 7 2 2008.1 107.719 1
 4 -7 2 1948.96 72.0021 1
 4 -7 2 1911.02 99.9327 8
 4 -7 -2 2071.37 102.242 8
 -4 7 -2 1989.92 66.1503 10
 4 7 2 2065.51 102.688 10
 -4 -7 2 1913.29 64.8218 10
 -4 7 -2 1981 99.9474 11
 -4 7 -2 2036.01 98.8689 12
 4 -7 -2 1972.85 99.8522 9
 4 -7 2 2028.43 99.7409 9
 4 -7 -2 1883.56 94.6983 1
 -4 7 -2 1889.7 103.2 9
 -4 7 2 1779.42 99.4579 9
 -4 -7 -2 2060.64 97.5653 6
 4 -7 -2 1972.29 58.2888 6
 -4 7 -3 32267.8 546.179 9
 4 -7 -3 32014.4 528.931 9
 4 -7 3 31881.7 530 9
 4 -7 3 32336.8 546.302 12
 4 7 -3 31493.6 501.364 12
 -4 7 3 31403.4 570.605 1
 4 -7 3 31894.2 452.995 1
 -4 7 -3 31302 543.337 11
 4 -7 -3 32144.5 531.101 8
 4 -7 3 31670.9 530.499 8
 -4 -7 3 32731.4 452.964 3
 4 -7 4 4287.18 164.32 12
 -4 7 4 4166.99 178.243 1
 4 7 4 4312.8 177.984 10
 -4 -7 -4 4048.54 144.273 2
 4 -7 -4 4168.61 141.666 8
 4 -7 4 4239.67 144.198 8
 4 7 4 4071.99 153.93 6
 -4 -7 -4 3893.02 159.488 1
 -4 7 4 4066.38 154.039 3
 4 -7 4 4155.89 141.814 9
 4 -7 -4 3950.24 137.223 9
 4 -7 5 37330.4 655.585 12
 -4 7 5 36911 690.621 1
 4 -7 -5 36436.7 572.717 9
 4 -7 5 36091.5 574.383 9
 4 7 5 37671.2 692.615 10
 -4 -7 -5 37258.7 644.078 1
 4 7 5 36927.5 630.372 6
 -4 7 5 37651.5 633.552 3
 4 -7 -5 36234.9 571.756 8
 4 -7 5 37334.2 578.488 8
 -4 -7 -5 37206.8 602.368 2
 -4 -7 -6 31.7088 39.1624 1
 -4 7 6 -10.8857 65.1741 1
 4 7 6 -15.7391 45.0669 6
 -4 7 6 -15.5676 40.7865 3
 4 -7 6 90.9091 61.4971 12
 -4 -7 -6 31.4156 37.2159 2
 4 7 6 66.4681 68.4098 10
 4 -7 7 632.226 87.627 12
 -4 7 7 733.094 81.3848 3
 4 7 7 550.967 90.5442 10
 4 7 7 674.141 83.0681 6
 4 -7 8 -11.6567 55.7582 12
 -4 7 8 19.3215 49.1951 3
 4 7 8 -72.8055 73.0503 10
 4 7 8 9.82889 45.4208 6
 4 -7 9 946.833 119.775 12
 4 7 9 832.652 127.072 10
 4 7 9 859.463 101.214 6
 -4 7 9 948.432 108.215 3
 4 8 0 21878.9 361.172 3
 4 -8 0 21249.4 416.114 9
 4 8 0 21878.8 365.539 10
 4 -8 0 21231.2 401.161 3
 4 -8 0 21347.1 374.996 1
 -4 8 0 21799.9 391.522 12
 -4 -8 0 21272.1 394.756 6
 4 -8 1 3717.6 140.036 3
 4 8 1 3755.29 125.49 3
 4 -8 -1 3696.71 138.869 3
 -4 -8 -1 3872.03 138.789 6
 4 8 1 3452.98 126.557 10
 4 -8 1 3850.2 118.98 1
 4 -8 -1 3847.08 133.319 1
 4 -8 1 3813.76 149.115 9
 4 -8 -1 3921.36 151.611 9
 -4 8 1 3812.31 133.136 12
 -4 8 -1 3749.22 137.179 12
 4 -8 2 16066.4 284.057 1
 -4 8 2 16201.9 358.174 1
 4 8 -2 16040.4 313.71 12
 -4 8 -2 15892.1 335.607 12
 -4 8 -2 16302.2 254.157 10
 -4 -8 -2 16117.8 331.768 6
 4 -8 -2 16557.9 256.327 6
 4 -8 2 15908.1 344.726 9
 4 -8 -2 16408.8 346.799 9
 -4 8 -2 16446.1 342.731 11
 -4 -8 -3 16.5918 33.1132 2
 -4 8 -3 38.728 36.0947 11
 4 -8 3 -6.13282 32.5792 9
 4 -8 -3 12.1228 27.5066 9
 4 8 -3 9.80242 27.7403 12
 4 8 -3 -4.73611 18.0302 11
 -4 -8 -3 47.7153 32.5297 6
 4 8 3 -7.15171 40.9563 10
 -4 8 3 6.18559 35.8332 3
 -4 -8 3 34.2443 21.1479 3
 -4 8 3 23.8082 39.8142 1
 4 -8 3 33.4961 21.2757 1
 4 -8 -3 39.5316 33.5514 1
 -4 -8 -3 60.0548 40.9417 1
 4 -8 4 -7.48835 52.3181 12
 -4 8 -4 35.2276 36.9187 11
 -4 -8 -4 -5.83045 39.1118 2
 4 -8 -4 40.353 28.9216 9
 4 -8 4 23.4405 30.278 9
 -4 -8 -4 -7.85633 41.1671 1
 -4 8 4 81.6781 57.7 1
 4 8 4 34.1155 54.2257 10
 -4 8 4 34.2763 33.3341 3
 -4 8 5 7.64127 39.4813 3
 -4 8 5 113.665 54.893 1
 -4 -8 -5 49.945 44.221 1
 4 8 5 29.0357 38.5626 6
 -4 -8 5 -19.4808 36.7541 9
 -4 -8 -5 76.5177 35.659 9
 4 -8 5 42.4383 43.854 12
 4 8 5 10.0767 47.3915 10
 4 -8 5 38.2506 30.184 9
 4 -8 -5 5.31473 25.8453 9
 -4 -8 -5 111.542 37.8841 2
 4 8 6 13507 396.469 10
 4 -8 6 13330.1 362.503 12
 4 8 6 13208 338.171 6
 -4 8 6 13540.9 348.218 3
 -4 -8 -6 12965 345.539 1
 -4 -8 -6 13118.7 310.436 2
 4 -8 7 10.8436 49.2075 12
 4 8 7 18.11 42.5858 6
 -4 8 7 66.2483 46.7549 3
 4 8 7 27.0556 55.413 10
 -4 -8 -7 -9.32822 41.5396 1
 4 8 8 4519.78 253.109 10
 4 -8 8 5117.84 243.833 12
 -4 8 8 5434.38 229.424 3
 4 8 8 5177.98 220.133 6
 4 8 9 150.187 79.8411 10
 -4 8 9 198.747 66.8299 3
 4 -8 9 91.3501 72.1009 12
 -4 -9 0 88.4619 36.0536 6
 -4 9 0 5.68856 29.809 12
 4 -9 0 28.6289 34.8026 9
 4 -9 0 39.9755 30.2355 1
 4 9 0 28.8404 26.4423 10
 4 9 0 12.5913 24.8618 3
 4 -9 0 6.19466 32.4607 3
 4 -9 1 6215.7 167.912 1
 4 -9 1 6768.16 201.683 3
 4 9 1 6228.36 179.698 10
 4 -9 -1 6213.28 206.376 9
 4 -9 1 6317.42 206.625 9
 -4 9 1 6097.69 183.624 12
 -4 9 -1 6442.3 193.254 12
 4 -9 -1 6369.43 195.702 3
 -4 -9 -1 6055.64 187.951 6
 4 9 2 -17.0802 34.4479 3
 -4 9 -2 13.2578 35.2139 11
 -4 -9 -2 16.3098 37.006 1
 4 -9 -2 -6.42399 28.6064 1
 4 -9 2 19.8715 24.2958 1
 4 -9 -2 49.2481 35.2955 9
 4 -9 2 -7.08063 35.5222 9
 4 9 -2 -10.778 30.8613 12
 -4 9 -2 -6.47653 35.322 12
 4 -9 2 36.5378 34.3671 8
 4 -9 -2 -7.25453 34.7009 8
 4 -9 -2 5.32178 16.7572 6
 -4 -9 -2 18.383 29.7953 6
 -4 -9 3 36709.3 531.054 3
 -4 9 3 34701.1 615.449 3
 -4 9 3 35896.4 662.769 1
 -4 -9 -3 36759.4 658.9 1
 -4 9 -3 37110.2 625.73 11
 -4 -9 -3 36500.6 611.795 6
 4 -9 -3 36430.1 631.179 1
 4 9 3 36604.1 641.795 10
 4 9 -3 35494.8 585.897 12
 -4 -9 -3 35939.8 600.887 2
 4 -9 -3 36706.6 621.1 9
 4 -9 3 36683 624.058 9
 4 -9 -3 35726.8 623.62 8
 4 -9 3 35598.3 626.119 8
 -4 9 -4 14.9959 37.6167 11
 4 9 4 18.2303 45.7297 10
 4 -9 4 -6.94712 34.3213 8
 4 -9 -4 61.3261 36.684 8
 -4 9 4 7.64995 38.9564 3
 4 -9 4 19.8847 32.2303 9
 4 -9 -4 19.5093 32.1279 9
 -4 -9 -4 44.649 32.0005 2
 -4 -9 -4 8.81666 33.5634 1
 -4 9 4 99.4082 56.2629 1
 4 -9 -4 16.5702 39.6313 1
 -4 -9 -5 17002.8 410.248 1
 4 9 5 16937.5 434.744 10
 -4 9 5 17014.6 442.957 1
 4 -9 5 16106.1 404.607 12
 -4 9 5 16057.4 387.799 3
 4 -9 -5 16743.9 349.56 9
 4 -9 5 16842.9 353.342 9
 -4 -9 5 17284.7 378.949 9
 -4 -9 -5 16413.3 368.405 9
 4 -9 5 16615.4 358.16 8
 4 -9 -5 16566.8 354.755 8
 -4 -9 -5 16852.4 362.239 2
 -4 -9 -6 9.81333 46.942 1
 4 9 6 37.2669 59.4211 10
 -4 9 6 27.895 51.997 3
 -4 -9 -6 28.1727 33.692 2
 4 -9 6 71.9531 53.1088 12
 4 9 6 33.8357 42.4384 6
 -4 9 7 807.1 95.7273 3
 4 -9 7 753.952 100.207 12
 4 9 7 995.912 96.7617 6
 4 9 7 668.859 108.755 10
 -4 -9 -7 745.402 90.5527 1
 4 9 8 -15.943 79.9828 10
 -4 9 8 11.0544 60.2888 3
 4 9 8 9.92523 52.0071 6
 4 -9 8 12.5307 65.6593 12
 4 -9 9 1020.86 125.742 12
 -4 9 9 837.582 110.451 3
 4 9 9 1020.95 144.588 10
 4 -10 0 12786.3 306.947 3
 4 10 0 13060.7 263.068 10
 4 -10 0 12274.3 322.21 9
 -4 10 0 13094.7 302.3 12
 -4 -10 0 12414.3 298.722 6
 4 -10 -1 3608.69 146.017 1
 4 -10 1 3814.62 134.463 1
 4 10 1 3681.83 137.567 10
 -4 10 1 3570.03 145.548 12
 -4 10 -1 3823.48 153.566 12
 4 -10 -1 3997.61 169.564 9
 4 -10 1 3705.91 164.801 9
 -4 -10 -1 3545.81 170.51 1
 -4 -10 -1 3681.55 150.61 6
 4 -10 1 3649.17 153.063 3
 4 -10 2 23769.3 464.321 3
 4 10 -2 24019.3 441.001 12
 -4 10 -2 23658 460.426 12
 -4 -10 -2 23282 497.505 1
 4 -10 2 23830.1 404.185 1
 -4 -10 -2 23994.1 454.926 6
 4 -10 -2 22847.5 365.303 6
 4 -10 2 22961.9 472.318 9
 4 -10 -2 23680.7 476.665 9
 -4 10 -2 22653.6 457.511 11
 4 10 2 23184.2 442.583 3
 4 -10 -2 22638.6 456.786 1
 4 -10 2 22245.6 475.589 8
 4 -10 -2 22853 477.848 8
 4 10 2 23208.3 450.998 10
 -4 -10 -3 168.377 39.085 2
 -4 -10 -3 175.069 41.9911 6
 4 10 -3 212.25 45.9966 12
 4 10 3 229.486 58.1953 10
 4 10 3 139.299 44.4204 3
 4 -10 -3 248.577 54.2932 1
 -4 -10 -3 263.931 56.4835 1
 4 -10 -3 214.881 50.2078 9
 4 -10 3 170.442 46.9331 9
 -4 10 -3 224.852 53.2272 11
 4 -10 -3 161.074 45.0959 8
 4 -10 3 260.404 55.5539 8
 -4 -10 -4 -7.00536 42.386 2
 -4 10 -4 7.95128 37.3945 11
 4 -10 4 22.2957 33.7252 9
 4 -10 -4 43.9094 35.0057 9
 4 10 -4 13.0868 35.2263 12
 4 10 4 -9.70802 56.8732 10
 4 -10 4 -15.7303 37.6218 8
 4 -10 -4 108.293 41.0907 8
 4 -10 -4 -9.00549 42.3524 1
 -4 -10 -4 9.79022 41.0042 1
 -4 10 4 -42.9119 56.2134 1
 4 10 4 25.337 41.7235 3
 -4 10 4 33.7899 42.3795 3
 -4 -10 -4 -33.8205 43.6843 9
 -4 -10 4 17.1688 43.714 9
 4 10 5 45.3899 56.9296 10
 -4 -10 -5 41.094 43.9556 1
 4 -10 5 96.1871 41.377 8
 4 -10 -5 43.258 37.2519 8
 4 -10 -5 6.77086 34.9849 9
 -4 -10 -5 31.9186 39.4235 9
 -4 -10 -5 21.7833 35.309 2
 -4 10 5 37.0633 42.0493 3
 -4 10 6 9587.04 307.499 3
 4 10 6 8714.85 328.864 10
 -4 -10 -6 9001.53 303.961 1
 -4 -10 -6 9030.06 260.743 2
 -4 10 7 65.9285 54.2877 3
 -4 -10 -7 66.6989 50.4497 1
 4 10 7 29.8265 65.1233 10
 -4 10 8 9986.83 341.774 3
 4 10 8 10622.2 410.102 10
 -4 10 9 12.2137 58.4223 3
 4 11 0 148.113 35.3107 10
 4 -11 0 79.8013 43.8311 9
 -4 -11 0 188.077 49.364 6
 4 -11 0 154.319 42.4231 1
 -4 11 0 100.314 40.5829 12
 4 -11 0 121.179 43.3998 3
 4 -11 -1 5696.91 198.193 1
 4 11 1 6379.44 195.884 3
 -4 11 1 6010.06 203.491 12
 4 11 -1 6389.49 205.728 12
 -4 11 -1 6443.91 213.426 12
 4 -11 -1 6249.89 163.099 6
 -4 -11 -1 6102.78 204.529 6
 4 -11 1 6241.9 213.573 3
 -4 -11 -1 6195.98 238.694 1
 4 -11 -1 6246.59 227.078 9
 4 -11 1 6054.36 223.632 9
 4 -11 2 362.501 64.5901 8
 4 -11 -2 387.688 64.146 8
 4 -11 -2 443.625 64.3187 1
 -4 -11 -2 375.139 67.0042 1
 -4 11 -2 448.361 65.3283 12
 4 11 -2 465.005 60.1901 12
 -4 11 -2 346.658 59.7602 11
 4 11 2 424.855 62.0058 3
 4 -11 2 352.24 60.9292 3
 -4 -11 -2 334.695 53.7347 6
 4 -11 2 385.141 64.1186 9
 4 -11 -2 339.442 59.0529 9
 4 11 2 381.945 58.5412 10
 4 -11 -3 12942.8 345.15 8
 4 -11 3 13002.6 347.978 8
 4 11 -3 12548.3 308.373 12
 4 -11 3 13344.1 334.497 3
 -4 -11 -3 12534.4 319.399 6
 -4 -11 -3 12799.4 363.549 1
 -4 11 -3 12613.9 327.732 11
 4 11 3 12772.6 329.318 3
 4 11 3 12725.3 338.13 10
 -4 -11 -3 13091.1 320.544 2
 4 -11 -3 12531.2 337.819 1
 -4 -11 3 12739.5 354.074 9
 4 -11 3 12341.6 331.58 9
 4 -11 -3 12930.4 337.228 9
 4 11 4 -9.1527 39.1612 3
 4 11 4 20.5923 51.6559 10
 -4 -11 -4 30.681 40.1939 2
 -4 11 -4 33.7825 47.2297 11
 -4 -11 4 94.3939 45.9005 9
 4 -11 4 8.23522 43.1541 9
 4 -11 -4 40.5213 39.4089 9
 -4 -11 -4 43.2617 42.2431 1
 4 -11 -4 68.4819 44.397 1
 4 11 -4 28.8229 39.8022 12
 4 -11 4 53.0347 42.9819 8
 4 -11 -4 86.9382 37.965 8
 -4 -11 -4 74.4875 48.1081 9
 -4 -11 -5 9543.9 269.564 2
 -4 11 5 8513.64 287.396 3
 4 11 5 8771.18 316.313 10
 4 11 5 8643.34 294.851 3
 -4 -11 -5 8276 269.966 9
 4 -11 -5 8732.71 264.351 8
 4 -11 5 8841.63 267.79 8
 -4 -11 -5 8698.94 304.456 1
 -4 -11 -6 46.9589 49.1719 1
 4 11 6 27.5356 73.1386 10
 -4 -11 -6 47.8541 39.4051 2
 4 11 6 58.4814 55.0094 3
 -4 11 6 32.8476 58.1664 3
 4 11 7 1339.49 137.344 3
 4 11 7 1288.25 150.07 10
 -4 11 7 1505.27 133.41 3
 -4 -11 -7 1598.86 133.47 1
 4 11 8 -102.328 86.8484 10
 -4 11 8 24.833 65.9606 3
 4 11 8 -28.2719 67.6191 3
 -4 12 0 36543.8 649.567 12
 -4 -12 0 36675.3 649.94 6
 4 -12 0 36515.5 689.329 9
 4 -12 0 36781.1 632.227 1
 4 -12 0 36043.4 654.589 3
 -4 -12 -1 -23.4607 45.8138 6
 4 12 1 18.1002 33.7385 10
 4 -12 1 -8.34449 51.5294 3
 4 -12 -1 9.69303 45.5857 9
 4 -12 1 19.4531 44.1379 9
 4 12 -1 -7.60241 41.4623 12
 -4 12 1 46.6426 37.7992 12
 -4 12 -1 -24.6072 42.9796 12
 4 -12 1 38.8941 33.0098 1
 -4 -12 -1 11.0247 45.1595 1
 4 -12 -1 -31.4855 46.1135 1
 4 -12 2 9280.07 279.863 3
 4 12 2 9661.07 273.432 3
 -4 12 -2 9183.81 277.222 11
 4 -12 -2 9010 288.96 9
 4 -12 2 9465.69 296.661 9
 -4 -12 -2 8744.86 306.33 1
 4 12 2 9233.22 265.807 10
 -4 -12 2 8811.57 301.028 9
 -4 -12 -2 9833.75 314.81 9
 4 12 -2 9045.21 262.795 12
 -4 12 -2 8990.84 276.609 12
 -4 12 2 9236.83 268.422 12
 4 -12 -2 8476.47 270.613 1
 4 -12 -2 8751.4 296.722 8
 4 -12 2 9272.23 301.763 8
 -4 -12 -2 9469.75 273.801 6
 4 -12 3 40.7844 41.7663 8
 4 -12 -3 30.213 45.7018 8
 -4 -12 -3 65.6663 47.0073 2
 4 12 3 9.13887 44.4379 10
 -4 -12 3 21.2443 46.3832 9
 -4 -12 -3 52.6702 49.5418 9
 -4 -12 -3 16.1691 41.7706 6
 4 12 3 17.6306 42.1676 3
 4 -12 3 8.74077 47.6717 3
 4 12 -3 45.9761 41.2528 12
 -4 12 -3 8.62545 43.9239 11
 -4 -12 -3 -11.4429 50.9564 1
 4 -12 -3 -9.59137 43.5254 1
 4 -12 -3 18.6346 37.2892 9
 4 -12 3 94.3283 44.363 9
 4 12 -4 -7.88248 45.6625 12
 -4 -12 -4 -23.7558 54.8893 1
 4 -12 -4 -10.5686 43.2909 1
 4 -12 -4 44.3925 43.8616 9
 4 -12 4 18.0843 41.7849 9
 -4 -12 -4 20.3387 44.4052 9
 -4 -12 4 -20.6321 54.8004 9
 -4 -12 -4 -8.36044 37.2294 2
 4 12 4 19.8769 49.8593 3
 4 12 4 -21.5825 48.0539 10
 4 -12 -4 9.66712 43.8681 8
 4 -12 4 9.84723 41.2428 8
 4 -12 -5 45.0451 48.5006 8
 4 -12 5 9.23658 41.1319 8
 4 12 5 -12.5288 61.8953 10
 -4 -12 -5 16.9434 43.141 2
 4 12 5 44.5212 52.3459 3
 -4 -12 -5 61.2528 56.6123 1
 -4 -12 -6 8296.71 261.414 2
 -4 -12 -6 8058.32 310.128 1
 -4 12 6 7793.9 295.245 3
 4 12 6 8449.5 312.9 3
 4 12 7 384.13 93.8732 10
 -4 12 7 448.748 93.1189 3
 4 12 7 339.837 87.352 3
 -4 -12 -7 361.011 85.8701 1
 -4 12 8 6873.7 291.529 3
 -4 -13 0 -23.8199 50.955 1
 4 -13 0 -23.8048 38.5831 1
 -4 -13 0 34.3256 46.1978 6
 -4 13 0 -8.67847 40.8145 12
 -4 -13 -1 4853.39 194.525 6
 4 -13 -1 4488.48 188.898 1
 4 -13 1 4056.45 167.033 1
 4 13 -1 4317.96 183.035 12
 -4 13 1 4484.21 189.113 12
 -4 -13 -1 4366.84 218.221 1
 4 13 2 54.8968 41.0978 10
 -4 -13 -2 -8.51612 47.6254 6
 4 -13 2 57.4316 51.1527 8
 4 -13 -2 68.3999 47.75 8
 4 -13 -2 76.1675 45.5459 1
 -4 -13 -2 24.436 46.514 1
 4 13 2 102.149 51.5081 3
 4 13 -2 66.2798 44.0153 12
 4 13 3 9781.19 301.766 10
 4 -13 -3 9650.17 319.101 8
 4 -13 3 9716.65 323.826 8
 -4 -13 -3 8853.25 326.646 1
 -4 -13 -3 9603.23 292.255 2
 4 13 3 10069.7 305.784 3
 4 -13 -3 9207.19 304.463 1
 4 -13 -4 628.888 88.7215 8
 4 -13 4 737.127 95.0515 8
 -4 -13 -4 717.697 81.3581 2
 4 13 4 765.653 101.597 10
 4 -13 -4 783.142 95.4545 1
 -4 -13 -4 671.681 96.7577 1
 4 13 4 780.449 95.597 3
 4 13 5 10951.8 351.984 3
 -4 -13 -5 9673.3 354.293 1
 4 13 5 10910 365.542 10
 4 -13 5 10140.9 319.231 8
 4 -13 -5 10318.9 317.257 8
 -4 -13 -5 10795.4 312.706 2
 4 13 6 274.881 81.7149 3
 -4 -13 -6 377.137 67.5539 2
 4 13 6 325.05 92.2172 10
 -4 -13 -6 231.475 72.4204 1
 4 13 7 667.517 107.014 3
 -4 -13 -7 753.073 110.551 1
 4 13 7 672.64 122.691 10
 -4 -14 0 5945.97 268.184 1
 4 -14 0 6368.42 228.285 1
 4 -14 1 114.549 56.6928 8
 4 -14 -1 63.416 55.3984 8
 4 -14 -1 132.033 52.1074 1
 -4 -14 -1 156.795 66.55 1
 4 -14 2 8976.71 325.349 8
 4 -14 -2 8905.05 323.951 8
 4 -14 -2 9341.76 304.793 1
 -4 -14 -2 8521.16 328.304 1
 4 -14 -3 -12.1688 49.8472 8
 4 -14 3 24.6703 50.5285 8
 4 14 3 9.85484 47.9195 10
 -4 -14 -3 97.6961 48.2651 2
 4 14 3 61.8904 55.5319 3
 -4 -14 -3 -13.5364 57.9145 1
 4 -14 -3 33.5109 52.5344 1
 4 -14 -4 11.6286 45.4163 8
 4 -14 4 23.6761 51.6917 8
 4 14 4 11.6855 60.3743 10
 -4 -14 -4 -9.80195 41.9361 2
 4 14 4 -34.2898 52.8193 3
 4 -14 -4 48.4796 52.9224 1
 -4 -14 -4 -13.9426 58.3955 1
 4 -14 5 -22.1186 49.2475 8
 4 -14 -5 32.3419 45.1522 8
 -4 -14 -5 -14.1799 55.3805 1
 4 14 5 -53.7977 81.3757 10
 4 14 5 12.5621 57.005 3
 -4 -14 -5 9.69805 50.1059 2
 -4 -14 -6 4323.11 241.6 1
 4 14 6 4370.16 237.493 3
 4 14 6 4612.22 254.012 10
 -4 -15 0 56.0387 48.9403 1
 4 -15 0 9.36839 45.5538 1
 4 -15 0 13.9218 52.9968 8
 4 -15 -1 1466.52 119.534 1
 -4 -15 -1 1424.95 140.424 1
 -4 -15 1 1617.99 145.633 1
 4 -15 -1 1328.68 137.264 8
 4 -15 1 1361.75 136.189 8
 4 -15 -2 55.3915 50.2737 1
 -4 -15 -2 56.8213 67.9502 1
 4 -15 -2 27.2323 59.4574 8
 4 -15 2 13.7299 49.44 8
 -4 -15 -3 14074.3 451.97 1
 4 -15 -3 14491.9 419.619 1
 4 15 3 14696.4 409.475 3
 -4 -15 -3 15292.6 407.741 2
 4 -15 3 15042.9 447.27 8
 4 -15 -3 15018.6 443.713 8
 4 15 4 121.116 66.0596 3
 -4 -15 -4 157.246 60.733 2
 -4 -15 -4 14.9167 56.7889 1
 4 -15 -4 38.4954 52.5679 1
 4 -15 -4 87.8115 60.0101 8
 4 -15 4 12.7977 54.7589 8
 4 15 4 142.306 69.4781 10
 4 15 5 7232.7 302.521 3
 -4 -15 -5 6699.83 308.04 1
 4 15 5 7420.21 308.092 10
 -4 -15 -5 7264.15 267.592 2
 4 -15 -5 7112.58 279.718 8
 4 15 6 261.194 90.0818 10
 -4 -15 -6 288.756 91.0618 1
 4 15 6 369.863 93.0372 3
 4 -16 0 5057.7 214.962 1
 4 -16 0 4380.8 247.576 8
 -4 -16 0 4462.67 248.655 1
 4 -16 -1 29.8866 58.3622 8
 4 -16 1 29.9996 60.0297 8
 4 -16 -1 10.8896 48.4919 1
 -4 -16 1 -59.6461 79.2123 1
 -4 -16 -1 15.0257 62.9317 1
 4 -16 -2 6196.48 259.041 1
 4 -16 -2 6188.75 288.919 8
 4 -16 2 6441.64 296.317 8
 -4 -16 -2 5916.88 289.075 1
 -4 -16 2 6437.41 297.534 1
 4 -16 -3 85.1683 60.7362 8
 4 -16 3 43.1307 57.5433 8
 -4 -16 -3 92.3923 69.8829 1
 4 -16 -3 100.713 60.2243 1
 -4 -16 -3 56.2514 62.1451 2
 4 -16 -4 67.1492 58.6436 8
 4 -16 4 27.3208 61.9903 8
 4 16 4 50.6798 68.2093 3
 -4 -16 -4 22.2387 53.1889 2
 -4 -16 -4 -31.393 68.5409 1
 4 -16 -4 80.5658 60.9341 1
 4 16 5 13.6867 69.6964 3
 -4 -16 -5 -15.7593 61.5495 1
 -4 16 5 -13.8145 74.3704 10
 4 16 5 40.8014 72.2482 10
 -4 -16 -5 64.7358 54.1283 2
 4 -17 0 48.2193 64.3265 8
 -4 -17 0 31.5315 55.0755 1
 4 -17 -1 1253.72 121.929 1
 4 -17 -1 1243 140.706 8
 4 -17 1 1392.1 148.683 8
 -4 -17 1 1296.88 145.866 1
 -4 -17 -1 1363.03 148.582 1
 4 -17 -2 15.6113 59.4311 8
 4 -17 2 31.4971 61.5108 8
 4 -17 -2 173.037 63.8617 1
 -4 -17 -2 32.1053 62.6985 1
 -4 -17 2 62.0695 79.0212 1
 4 -17 -3 4833.07 242.892 1
 -4 -17 -3 4820.87 270.194 1
 -4 -17 3 5213.8 273.301 1
 4 -17 3 5070.3 265.091 8
 4 -17 -3 5463.89 276.234 8
 -4 -17 -3 5237.64 241.066 2
 4 -17 -4 281.403 80.6391 8
 4 -17 4 172.337 79.3874 8
 -4 -17 -4 314.92 76.9696 2
 4 -17 -4 320.513 84.3766 1
 4 -18 0 7851.34 356.616 8
 -4 -18 0 8604.94 360.454 1
 -4 -18 -1 16.5499 70.8061 1
 -4 -18 1 16.2255 66.4628 1
 4 -18 -1 -11.9459 57.1414 1
 4 -18 1 16.8788 65.9213 8
 4 -18 -1 -16.8258 81.8139 8
 4 -18 2 3075.2 217.244 8
 4 -18 -2 3704.49 235.873 8
 4 -18 -2 3407.99 199.209 1
 -4 -18 -2 3148.6 220.771 1
 -4 -18 2 3330.24 226.076 1
 -4 -18 3 -15.5909 70.7498 1
 5 0 0 19.6707 15.6238 2
 -5 0 0 16.5165 16.8666 2
 -5 0 0 -14.1454 18.4889 7
 5 0 0 -2.73141 17.3658 7
 -5 0 0 9.67491 22.8806 4
 5 0 0 -6.48643 23.1837 4
 -5 0 0 -23.8131 24.3179 5
 5 0 0 5.27667 13.4789 6
 5 0 1 40780.2 548.949 11
 -5 0 -1 39253.4 568.603 10
 -5 0 1 39147.8 568.031 5
 -5 0 -1 39301 568.261 5
 5 0 1 38879.8 540.904 6
 5 0 -1 40069.7 566.039 4
 5 0 1 39057.7 563.236 4
 5 0 1 39161.6 549.318 7
 5 0 -1 39433.5 549.378 7
 -5 0 -1 39468.5 555.975 2
 -5 0 1 39483.4 553.497 7
 -5 0 -1 39708 554.418 7
 5 0 1 38899.1 549.989 2
 -5 0 1 38812.9 521.536 2
 -5 0 -2 66223.9 860.77 7
 -5 0 2 65143.3 858.289 7
 5 0 -2 65409.6 851.965 7
 5 0 2 65083.9 852.624 7
 -5 0 -2 64924.5 874.088 5
 -5 0 2 64065.8 872.943 5
 5 0 2 65175.4 885.407 10
 5 0 2 63605.6 873.61 11
 -5 0 -2 65446.3 889.239 10
 -5 0 -2 65431.3 812.399 1
 5 0 2 65067.2 866.737 4
 5 0 -2 63511.2 867.009 4
 5 0 2 63544.9 871.353 2
 -5 0 2 65000.6 806.441 2
 -5 0 -2 65487.3 881.363 2
 -5 0 -3 536.939 28.2366 1
 -5 0 -3 476.319 47.0456 10
 5 0 3 541.978 57.8275 10
 5 0 -3 471.401 35.1893 7
 5 0 3 561.957 37.6168 7
 5 0 3 650.971 49.8117 2
 5 0 3 628.823 58.4464 11
 -5 0 3 607.907 30.7143 3
 5 0 -3 540.145 44.19 4
 -5 0 -3 499.335 41.3847 5
 5 0 3 468.863 43.9625 4
 -5 0 3 551.315 43.5041 5
 -5 0 3 572.367 22.8021 12
 5 0 4 39191.4 611.643 10
 5 0 4 38520.7 594.432 2
 -5 0 4 38389.4 543.49 9
 -5 0 -4 39120.4 545.951 9
 -5 0 -4 39030.9 548.872 8
 -5 0 4 39417.7 547.585 8
 -5 0 5 8603.29 167.487 9
 -5 0 -5 9160.9 172.245 9
 5 0 5 9003.28 245.327 11
 5 0 5 8929.03 221.356 2
 -5 0 -5 8964.35 172.739 8
 5 0 6 6280.99 208.996 10
 -5 0 6 6160.9 212.398 1
 5 0 6 6607.17 192.025 2
 5 0 6 6096.67 216.669 11
 -5 0 7 2270.34 138.865 1
 5 0 7 2126.09 141.926 11
 5 0 7 2218.51 111.823 2
 5 0 7 2358.55 137.998 10
 5 0 8 86.4705 51.7314 10
 5 0 8 65.9009 55.938 11
 5 0 9 2968.25 189.692 11
 5 0 10 1769.07 151.013 6
 5 0 10 1660.29 155.369 11
 -5 1 0 3.25044 20.2726 4
 5 1 0 22.7875 23.6157 4
 5 1 0 -2.27845 15.0234 2
 5 -1 0 10.0205 12.1859 12
 -5 -1 0 8.24622 18.9022 7
 5 1 0 -8.16003 16.1115 7
 5 -1 0 2.85443 17.2714 7
 -5 -1 0 103.21 21.7766 2
 5 -1 0 25.112 15.9502 2
 5 1 0 -1.64033 14.9567 11
 -5 1 0 22.044 17.7494 11
 -5 1 0 3.00462 18.3684 9
 5 1 0 27.6948 24.931 5
 -5 -1 0 3.43831 24.2092 5
 5 1 0 6.24548 15.3202 6
 -5 -1 0 14.6892 15.0013 6
 5 -1 0 -6.14075 11.8417 6
 -5 1 -1 30742.3 456.512 8
 -5 1 1 31576.3 458.766 8
 -5 -1 -1 30583.5 446.713 7
 5 -1 1 30301.5 448.433 7
 5 1 1 30678.1 445.449 7
 5 1 -1 30281.6 444.46 7
 5 -1 -1 31418.4 450.373 7
 -5 -1 1 30804.4 446.785 7
 -5 1 -1 30210.2 448.662 11
 5 1 1 31264.1 440.852 11
 5 -1 1 30762.2 448.686 11
 -5 1 -1 31602.7 455.392 9
 -5 1 1 30714 452.826 9
 5 1 1 31016.5 447.849 2
 -5 1 -1 30652.6 464.952 5
 -5 1 1 30093.8 463.876 5
 5 1 1 30633.2 465.686 5
 5 1 -1 30316 465.093 5
 -5 1 -1 31281.6 462.26 10
 5 1 1 31520.5 468.278 10
 -5 -1 -1 29780.9 465.595 10
 5 1 1 30757.6 460.678 4
 5 1 -1 30457.1 460.036 4
 -5 1 -1 30232.4 458.635 4
 -5 1 1 30199.7 458.616 4
 -5 -1 1 30453.2 419.64 2
 5 -1 1 30334.1 449.468 2
 -5 -1 -1 30918.5 450.624 2
 -5 -1 1 30258.9 419.691 6
 5 1 1 30888 443.954 6
 -5 1 -2 8952.76 182.83 9
 -5 1 2 9709.83 186.914 9
 -5 1 2 8860.37 186.935 4
 -5 1 -2 8833.04 186.719 4
 5 1 2 8919.74 186.735 4
 5 1 -2 9182.49 190.469 4
 -5 1 2 9432.92 188.059 8
 -5 1 -2 9132.4 186.381 8
 -5 -1 -2 9181.43 179.787 7
 5 -1 -2 8921.98 177.773 7
 5 -1 2 8874.71 178.395 7
 -5 -1 2 8686.3 176.503 7
 5 -1 2 9059.25 195.168 11
 5 -1 -2 9243.48 136.921 2
 -5 1 -2 9258.21 193.477 5
 -5 1 2 8967.98 191.869 5
 5 1 2 8972.93 192.037 5
 5 1 -2 8949.32 192.485 5
 -5 1 -2 9409.14 199.641 10
 -5 -1 -2 8411.29 199.534 10
 5 1 2 8855.66 189.133 6
 5 -1 2 9293.35 196.766 10
 5 1 2 8822.86 201.066 10
 5 -1 2 8920.74 192.727 2
 -5 -1 -2 9030.39 192.497 2
 5 1 2 9030.15 190.057 2
 -5 -1 2 8917.78 148.127 2
 -5 1 -3 17855.1 303.113 4
 -5 1 3 18103.4 304.443 4
 5 1 -3 18114.4 305.217 4
 5 1 3 18147.4 305.431 4
 -5 -1 -3 18075.4 278.738 1
 -5 1 -3 18257.5 302.941 8
 -5 1 3 18418.5 302.738 8
 -5 -1 3 17972 244.948 3
 -5 1 3 17254.2 271.94 3
 -5 -1 3 17821.1 292.333 7
 -5 -1 -3 17950.2 293.712 7
 5 -1 -3 18113.4 289.931 7
 5 -1 3 18059.1 291.346 7
 -5 -1 -3 18004.9 326.378 2
 5 -1 3 17874.4 332.273 11
 5 -1 3 17034.2 319.035 10
 5 1 3 18155.6 338.571 10
 -5 -1 -3 17840.5 339.42 10
 -5 1 -3 17894.1 325.81 10
 -5 -1 3 18073 242.975 12
 -5 1 3 18275.9 309.453 5
 -5 1 -3 18042.4 307.368 5
 -5 1 3 18168 297.227 9
 -5 1 -3 18229.6 297.728 9
 5 -1 3 18192.9 326.963 2
 -5 -1 3 17956.4 244.386 2
 5 1 3 17689.1 318.479 2
 5 -1 4 27911.7 460.675 2
 5 1 4 27772.1 454.214 2
 -5 -1 -4 27617.7 399.924 1
 5 1 4 27705.2 478.372 10
 5 -1 4 27693.3 461.421 10
 -5 -1 4 27052.6 379.534 12
 5 -1 4 27223.5 400.806 7
 5 -1 -4 27450 399.781 7
 -5 1 -4 27511.6 412.247 9
 -5 1 4 27472.9 410.69 9
 -5 1 -4 27327.4 415.255 8
 -5 1 4 27284.2 413.483 8
 -5 1 4 27708.2 405.139 3
 5 1 4 27656.9 413.914 4
 5 1 -4 27101.7 414.43 4
 -5 1 4 27953.2 422.073 5
 -5 1 -4 27147.9 418.985 5
 5 -1 5 3065.4 123.385 2
 -5 1 5 3054.95 89.7462 9
 -5 1 -5 3248.43 93.4923 9
 -5 -1 5 3093.7 87.0787 9
 -5 -1 -5 2970.77 86.4228 9
 5 -1 5 2845.57 122.952 10
 5 -1 5 3090.39 137.277 11
 -5 -1 5 3039.4 87.2089 8
 -5 -1 -5 2957.79 87.5777 8
 5 1 5 3153.59 122.938 2
 -5 -1 5 3105.79 89.8177 12
 -5 1 5 3153.07 138.705 1
 5 -1 6 8677.93 228.984 2
 5 -1 6 8883.7 246.019 10
 -5 1 6 9188.22 267.919 1
 5 1 6 8717.92 226.377 2
 5 -1 6 8982.08 264.776 11
 5 1 6 9031.59 264.796 10
 5 -1 7 5426.36 217.883 11
 5 -1 7 5607.4 202.585 10
 5 1 7 5053.32 209.944 10
 5 -1 7 5516.56 182.665 2
 5 1 7 5402.09 177.447 2
 -5 1 7 5422.41 216.642 1
 -5 -1 7 5366.72 209.953 1
 5 1 8 123.647 70.822 11
 5 -1 8 159.068 54.6147 10
 5 1 8 217.682 59.4018 10
 5 -1 8 239.62 69.2824 11
 5 1 9 4202.75 213.716 10
 5 1 9 3795.2 211.881 11
 5 -1 9 3537.04 204.001 11
 5 1 9 3436.02 196.331 6
 5 -1 10 2291.74 173.616 11
 5 1 10 2356.92 182.5 11
 5 1 10 2531.09 176.158 6
 5 -1 10 2192.02 170.192 12
 5 -2 0 126.081 24.6226 7
 -5 -2 0 31.2508 18.8974 7
 -5 -2 0 5.02361 16.9938 2
 -5 2 0 81.819 24.7539 9
 -5 2 0 24.1436 21.9305 8
 5 -2 0 3.50449 15.1514 12
 5 -2 0 15.2279 16.1385 2
 -5 2 0 2.64619 21.4328 11
 -5 -2 0 33.349 25.3914 10
 5 2 0 55.1739 28.5527 5
 -5 -2 0 -7.39039 16.1019 6
 -5 2 0 62.143 27.3036 4
 5 2 1 19614.3 331.25 5
 5 2 -1 19363.7 330.738 5
 -5 2 1 19051 261.729 12
 -5 2 1 19297 320.264 9
 -5 2 -1 19268.8 319.631 9
 -5 2 -1 19253.4 324.03 4
 -5 2 1 19258.8 323.959 4
 -5 2 -1 19669.1 325.532 8
 -5 2 1 19085.6 323.939 8
 -5 -2 -1 19116 330.651 10
 5 -2 1 19746.5 319.135 7
 5 -2 -1 19171.2 316.132 7
 -5 -2 -1 18939.1 310.529 2
 -5 -2 -1 18817.8 307.934 7
 -5 -2 1 19605.4 310.512 7
 5 -2 1 19111.5 316.493 2
 5 -2 -1 18184.7 287.988 3
 5 2 1 18683.9 326.329 10
 -5 2 -1 19689.4 321.429 10
 5 2 1 19265.8 310.837 6
 -5 -2 1 19401.6 296.013 6
 -5 -2 1 19364.8 289.769 2
 5 2 1 18835.1 309.804 2
 -5 2 -1 18970.5 316.168 11
 5 -2 1 18880 299.951 12
 -5 2 -1 19137.2 255.248 1
 -5 -2 -1 19065.6 310.923 6
 5 -2 2 29628 460.462 2
 -5 2 -2 29770.1 446.947 9
 -5 2 2 29984.5 447.19 9
 -5 2 -2 29295.8 451.341 4
 -5 2 2 29670.2 452.34 4
 -5 2 -2 29463.2 451.425 8
 -5 2 2 28065.1 448.248 8
 5 -2 2 29652.6 442.123 7
 5 -2 -2 29416.8 439.89 7
 -5 -2 -2 28946.8 435.612 7
 -5 -2 2 29725 436.294 7
 -5 -2 -2 29434 473.958 10
 5 2 2 29714.1 473.443 10
 -5 2 -2 29347.3 451.519 10
 5 2 -2 29704.2 458.245 5
 5 2 2 29392.6 456.626 5
 5 2 2 29603.7 451.387 2
 -5 -2 2 29759.3 405.778 2
 5 2 2 30206.9 456.775 6
 5 -2 2 29856.8 461.694 11
 -5 -2 -2 29519.5 452.555 2
 5 -2 -2 29566.6 385.176 2
 -5 2 2 29570.3 456.524 1
 -5 2 3 2430.87 102.692 1
 -5 -2 -3 2449.39 97.3228 2
 5 -2 3 2439.84 99.4446 2
 -5 2 3 2639.78 89.989 9
 -5 2 -3 2422.45 87.0908 9
 5 2 3 2297.14 92.7539 2
 -5 2 -3 2328.73 87.6666 8
 -5 2 3 2610.53 91.9679 8
 5 -2 3 2382.49 82.5787 7
 -5 -2 -3 2515.49 84.1199 1
 5 -2 -3 2344.63 81.4035 7
 -5 -2 3 2528.67 83.2857 7
 -5 -2 -3 2405.61 82.0212 7
 -5 -2 3 2395.7 45.4769 11
 5 -2 3 2536.22 103.051 11
 5 2 3 2468.65 107.159 10
 5 -2 3 2559.04 95.8766 10
 5 2 3 2404.86 87.9539 4
 -5 2 -3 2437.16 89.112 4
 -5 2 3 2323.52 87.6863 4
 5 2 -3 2340.05 87.5645 4
 -5 -2 3 2427.97 44.2067 3
 -5 2 3 2399.6 78.0023 3
 -5 2 -3 2354.29 93.6506 10
 -5 -2 -3 2224.35 103.341 10
 5 2 3 2279.07 95.8716 6
 5 2 3 2366.47 90.3284 5
 5 2 -3 2417.79 91.3677 5
 -5 2 4 18684 308.438 3
 -5 -2 4 18534.3 298.922 7
 -5 -2 -4 18275 299.986 7
 5 -2 4 18437.5 299.04 7
 5 -2 -4 18803.6 297.926 7
 -5 2 -4 18151.9 314.033 5
 -5 2 4 18891.4 317.461 5
 -5 -2 -4 18962.3 348.84 2
 5 -2 4 17950 348.131 2
 5 2 4 18813.4 341.751 2
 -5 2 4 18459.8 310.802 9
 -5 2 -4 18359.4 310.715 9
 5 -2 4 18630.9 339.57 10
 -5 2 -4 18014 307.661 4
 -5 2 4 18145.4 308.832 4
 5 2 -4 18545.1 312.463 4
 5 2 4 18633.9 311.01 4
 -5 2 4 18737.3 369.923 1
 -5 -2 -4 18432.7 309.063 1
 -5 -2 4 18645.8 278.624 12
 -5 -2 5 3150.25 93.466 12
 5 -2 -5 3280.15 88.6018 7
 5 -2 5 3258.17 89.7839 7
 5 -2 5 3282.57 127.496 10
 5 2 5 3377.48 127.111 2
 -5 2 5 3088.89 142.106 1
 -5 -2 -5 3140.62 104.089 1
 5 -2 5 3385.52 132.258 2
 5 -2 5 3624.37 148.287 11
 -5 -2 5 3333.89 90.2713 11
 -5 2 5 3155.6 97.4961 9
 -5 2 -5 3158.9 97.6472 9
 5 2 5 3244.14 147.004 10
 -5 2 -5 3071.09 96.8308 5
 5 2 5 3204.41 95.415 4
 5 2 -5 3362.68 98.209 4
 -5 2 5 3287.69 100.843 5
 5 2 5 3370.44 140.829 6
 5 2 6 11068 295.726 6
 5 2 6 11243 261.483 2
 5 -2 6 10812.3 298.099 11
 5 -2 6 10903.3 268.017 2
 -5 2 6 11462.1 309.394 1
 5 2 6 10329 299.748 10
 5 2 7 6966.1 253.832 10
 5 -2 7 7075.77 211.375 2
 5 -2 7 6609.05 243.67 11
 -5 2 7 6909.78 252.388 1
 -5 -2 7 6905.7 237.36 1
 5 2 7 6428.49 195.488 2
 5 2 7 6509.67 236.765 6
 5 -2 7 6625.63 214.815 10
 5 2 8 -67.2809 68.5503 10
 5 -2 8 10.7624 53.9932 11
 5 2 8 146.532 54.8438 6
 5 2 9 5589.6 254.388 10
 5 2 9 6078.7 271.722 11
 5 -2 9 5613.72 254.489 11
 5 2 9 5616.8 248.745 6
 5 -2 9 5543.86 253.103 12
 5 2 10 1521.51 143.74 10
 5 -2 10 1511.17 145.366 11
 5 -2 10 1485.36 144.725 12
 5 2 10 1489.72 137.368 6
 5 2 10 1633.38 154.149 11
 5 -3 0 17.8439 21.1384 8
 -5 3 0 11.7263 23.6501 8
 5 -3 0 2.18774 17.3012 12
 -5 -3 0 -22.3973 19.8633 2
 -5 3 0 18.6638 23.2803 9
 -5 -3 0 24.6501 18.8365 7
 -5 -3 0 -6.91458 24.7141 10
 -5 3 0 16.5224 16.2331 1
 5 -3 0 -6.90329 21.9451 9
 -5 -3 0 26.2782 19.4196 6
 -5 3 1 78344.1 1043.35 9
 -5 3 -1 78286.7 1043.35 9
 5 -3 1 77883.7 1036.02 9
 5 -3 -1 77771.1 1034.24 9
 -5 -3 1 78015.1 1004.16 2
 -5 3 1 79881.9 1050.11 8
 -5 3 -1 78174.2 1049.68 8
 -5 3 1 78373.3 1021.01 1
 5 3 -1 78419.6 941.83 3
 5 -3 -1 78308.5 1012.01 3
 -5 -3 1 76857.9 1022.02 7
 -5 -3 -1 77372.3 1022.52 7
 -5 3 -1 77713 961.926 1
 -5 -3 -1 79657.9 1032.39 6
 5 3 1 79443.1 1030.01 6
 -5 -3 -1 78026 1025.79 2
 -5 -3 -1 75354.2 1047.2 10
 5 3 -1 78354.2 1050.41 5
 5 3 1 79020 1050.91 5
 5 -3 1 79631.1 1017.96 12
 -5 3 -1 77264.5 1035.99 11
 5 3 -1 78841.9 940.971 11
 5 3 1 76636.6 1044.88 10
 -5 -3 1 79411.6 1029.03 10
 -5 3 2 27315.9 442.037 1
 -5 3 2 27479.4 436.456 9
 -5 3 -2 27869 437.877 9
 5 -3 2 27911.8 448.066 11
 -5 3 2 27442 442.892 8
 -5 3 -2 27642 442.248 8
 5 -3 2 27125.7 432.741 12
 -5 3 -2 27552.1 425.559 10
 5 3 2 28127.2 458.571 10
 -5 -3 -2 28311 436.243 2
 -5 3 -2 28290 450.34 11
 -5 -3 -2 27867.2 421.124 7
 -5 -3 2 27839.4 420.131 7
 5 3 2 28402.3 441.846 6
 5 3 2 28373.3 446.413 5
 5 3 -2 28370.3 447.131 5
 -5 3 2 27818.2 437.848 4
 -5 3 -2 27039.3 434.274 4
 -5 -3 -2 27797.5 460.61 10
 -5 3 3 5102.74 140.586 9
 -5 3 -3 5208.97 140.921 9
 -5 3 3 5267.58 141.637 4
 -5 3 -3 4988.01 139.053 4
 5 3 3 5125.61 145.387 2
 -5 3 3 5253.27 132.111 3
 -5 -3 -3 5193.56 139.836 1
 5 -3 -3 5365.62 135.379 7
 5 -3 3 5135.64 134.844 7
 -5 -3 3 5183.08 130.107 7
 -5 -3 -3 5161.13 130.498 7
 5 -3 3 5451.95 159.886 11
 5 -3 3 5103.23 150.5 12
 5 3 3 4873.43 160.683 10
 5 -3 3 5148.33 155.386 2
 -5 3 -3 5503.06 142.343 10
 5 3 3 5215.5 152.496 6
 5 -3 -3 5159.17 79.4355 2
 -5 -3 -3 5123.49 147.321 2
 -5 3 3 4999.05 156.63 1
 5 3 3 5170.66 144.806 5
 5 3 -3 5143.42 144.209 5
 -5 3 4 7039.25 210.153 1
 -5 -3 -4 6972.43 172.22 1
 -5 3 4 7197.89 170.154 3
 -5 -3 4 7072.9 116.958 11
 5 -3 -4 7091.49 158.354 7
 5 -3 4 7464.06 162.852 7
 -5 -3 -4 7246.68 159.11 7
 -5 -3 4 7314.2 158.403 7
 5 3 -4 7004.58 171.288 5
 5 3 4 7268.1 173.201 5
 5 -3 4 7418.11 199.74 2
 -5 -3 -4 6964.1 186.37 2
 -5 3 -4 7137.48 168.874 4
 -5 3 4 7304.36 170.334 4
 5 3 4 6938 165.019 4
 5 3 -4 7175.04 168.076 4
 5 -3 4 7235.55 179.009 10
 -5 3 4 7419.73 123.146 6
 -5 3 4 7342.46 171.668 9
 -5 3 -4 7357.66 172.465 9
 5 3 4 6973.11 183.451 2
 -5 3 5 1825.93 86.1454 3
 5 -3 5 1701.94 105.216 11
 -5 3 -5 1907.66 79.9814 9
 -5 3 5 1891.83 78.9108 9
 5 3 5 1969.1 107.449 6
 5 3 5 1699.72 112.433 10
 -5 -3 5 1799.85 72.1637 12
 -5 3 5 1851.19 112.531 1
 -5 -3 -5 1745.73 82.5612 1
 5 -3 5 1915.03 102.056 2
 5 -3 5 1980.43 94.9364 10
 -5 3 -5 1895.02 79.1212 5
 -5 3 5 1932.51 79.411 5
 5 -3 -5 1865.87 68.7512 7
 5 -3 5 1711.67 68.1586 7
 -5 -3 -5 1902.39 71.4193 7
 -5 -3 5 1873.14 69.9893 7
 -5 3 -5 1971.68 78.3592 4
 5 3 5 1971.55 77.9561 4
 5 3 -5 1817.43 75.7644 4
 -5 3 5 1808.02 75.57 4
 5 -3 6 4820.5 172.845 2
 5 -3 6 5232.7 198.198 11
 5 3 6 5027.18 192.13 6
 -5 3 6 5149.89 202.825 1
 5 3 6 5054.31 205.365 10
 5 3 7 9170.86 304.276 10
 5 -3 7 9510.02 257.172 2
 5 -3 7 9094.66 288.901 11
 -5 3 7 9306.46 301.907 1
 5 3 7 9097.76 285.309 6
 -5 3 7 9397.33 241.37 3
 5 -3 7 8978.04 288.429 12
 5 3 8 10.4507 48.2959 6
 5 -3 8 64.3289 56.9557 11
 5 -3 8 10.9896 48.9389 12
 5 3 8 83.8897 65.3615 10
 5 3 9 6003.36 270.927 10
 5 -3 9 5649.8 254.716 11
 5 3 9 5675.34 248.082 6
 5 -3 10 2315.86 174.533 12
 5 3 10 2089.23 170.074 10
 5 3 10 2282.4 167.936 6
 5 -3 10 2618.97 181.95 11
 5 3 10 2223.11 181.218 11
 -5 4 0 -7.53535 17.411 1
 5 -4 0 -16.1502 23.1219 8
 -5 -4 0 14.5829 24.2476 10
 -5 -4 0 6.8095 18.569 6
 5 -4 0 -3.9284 20.5844 9
 -5 4 0 34.4077 28.108 9
 -5 -4 0 18.9708 18.3161 2
 -5 4 0 18.339 18.3037 12
 5 -4 -1 53445.4 742.729 3
 5 4 -1 56195.1 672.704 3
 -5 -4 -1 53628.9 754.329 6
 5 4 1 53516.8 751.32 6
 5 -4 -1 54184 763.388 8
 5 -4 1 54571.9 765.859 8
 -5 4 -1 53907.8 762.542 11
 -5 4 1 53240 711.266 12
 5 -4 1 53516.1 743.39 12
 -5 4 1 54716 773.335 9
 -5 4 -1 53832.6 770.947 9
 5 -4 1 54576.9 763.574 9
 5 -4 -1 53532.1 760.476 9
 -5 -4 -1 54420.7 748.892 2
 -5 -4 -1 52751.4 767.598 10
 5 4 1 54340.7 767.763 10
 -5 -4 1 53423.1 743.572 10
 -5 4 1 52869.8 746.208 1
 5 -4 -2 37371.1 558.942 8
 5 -4 2 37602.7 561.501 8
 5 4 2 37472.9 564.262 6
 -5 -4 -2 37676.5 558.584 2
 -5 -4 -2 36887.5 584.961 10
 -5 4 2 37118.7 572.185 1
 -5 4 -2 36723.4 574.901 11
 5 4 2 37321.9 583.762 10
 -5 4 -2 37161.8 538.305 10
 5 4 -2 37757.5 505.806 12
 5 -4 2 37267.9 560.194 12
 5 -4 2 36982.2 557.511 9
 5 -4 -2 37589 557.402 9
 -5 4 2 37120.5 568.781 9
 -5 4 -2 37326.1 569.553 9
 -5 4 -3 232.448 36.2704 4
 -5 4 3 201.516 34.0173 4
 -5 4 3 225.458 41.7604 9
 -5 4 -3 272.985 40.1616 9
 5 -4 3 264.469 34.4325 9
 5 -4 -3 314.538 35.0458 9
 5 -4 3 304.245 45.5785 12
 -5 -4 -3 256.323 33.1049 7
 -5 -4 3 267.321 34.9712 7
 -5 4 -3 322.607 34.9694 10
 5 4 3 288.012 50.3956 10
 5 4 3 242.426 38.1666 6
 -5 4 3 289.84 46.8912 1
 -5 -4 -3 226.295 36.6816 1
 5 -4 3 358.005 51.598 11
 -5 4 3 199.454 32.8761 3
 -5 -4 -3 255.595 39.9739 2
 5 4 3 201.362 39.4746 5
 5 4 -3 236.629 37.6171 5
 -5 -4 4 7494.71 166.117 7
 -5 -4 -4 7058.32 164.74 7
 5 4 4 7336.31 183.352 5
 5 4 -4 7365.81 183.881 5
 5 -4 4 7411.35 208.145 2
 -5 4 4 7256.86 180.613 3
 -5 4 4 7289.89 181.775 9
 -5 4 -4 7305.6 182.642 9
 -5 4 -4 7333.55 178.735 4
 -5 4 4 7471.48 179.841 4
 -5 4 4 7207.56 113.921 6
 5 -4 4 7378.13 172.389 7
 5 -4 -4 7552.08 171.639 7
 -5 4 4 7949.52 225.996 1
 -5 -4 -4 7227.63 187.955 1
 -5 4 -5 3044.54 105.304 4
 5 4 5 3277.51 107.707 4
 -5 4 5 3271.06 109.219 4
 5 4 -5 3212.39 106.629 4
 5 -4 5 2830.64 135.372 12
 5 -4 5 2907.94 132.785 2
 5 4 5 3418.43 143.963 6
 5 -4 5 3111.72 99.367 7
 5 -4 -5 3268.9 99.8903 7
 -5 -4 -5 3215.73 100.059 7
 -5 -4 5 3210.76 99.1128 7
 5 -4 5 3019.21 140.906 11
 -5 -4 -5 3212.41 130.312 2
 -5 4 5 3315.68 113.744 9
 5 4 -5 3301.71 112.485 5
 5 4 5 3027.33 109.306 5
 5 4 5 3431.71 160.293 10
 -5 -4 -5 3123.89 120.656 1
 -5 4 5 3195.11 153.119 1
 -5 4 -5 3097.65 109.612 9
 5 -4 5 2953.91 113.161 10
 -5 4 6 6601.85 193.383 3
 5 4 6 6294.19 239.603 10
 5 -4 6 6910.2 232.823 12
 -5 -4 -6 6645.21 204.107 2
 5 -4 6 6689.2 228.848 11
 5 -4 6 6758.24 212.685 2
 -5 4 6 6738.3 243.02 1
 5 4 6 6762.74 225.49 6
 5 -4 7 7266.59 260.121 12
 -5 4 7 7083.27 213.925 3
 5 4 7 6831.52 268.969 10
 5 -4 7 7170.83 225.243 2
 5 -4 7 7139.25 253.709 11
 5 4 7 6995.95 249.383 6
 5 -4 8 156.54 65.5097 12
 5 4 8 63.5088 68.3843 10
 5 4 8 31.3263 49.9547 6
 5 -4 8 54.0231 57.4015 11
 5 4 9 5793.82 252.084 6
 5 -4 9 5718.11 262.555 12
 5 -4 9 6138.22 264.895 11
 5 4 9 5480.5 270.243 10
 5 4 10 1211.72 140.94 11
 5 -4 10 1263 134.438 11
 5 -4 10 1360.21 142.797 12
 5 4 10 1134.41 122.794 6
 5 4 10 1245.74 142.623 10
 -5 5 0 15.8355 19.5577 12
 5 5 0 26.0673 35.921 10
 5 -5 0 -27.6234 25.7447 8
 -5 -5 0 -3.92935 32.5546 6
 -5 -5 0 11.3975 22.5028 10
 -5 5 0 4.93163 36.5449 9
 5 -5 0 -8.92832 20.9947 9
 5 -5 0 2.58926 16.306 1
 -5 5 0 110.51 33.2683 1
 5 -5 -1 35677.2 543.905 3
 -5 5 -1 36640.9 540.031 12
 -5 5 -1 35421.8 558.42 11
 5 -5 1 35691.6 558.071 9
 5 -5 -1 36485.9 558.844 9
 -5 5 1 36467.2 573.039 9
 -5 5 -1 36761 573.569 9
 5 -5 1 35865.3 540.216 12
 -5 5 1 36048.2 514.294 12
 5 -5 1 36670 563.56 8
 5 -5 -1 36171.1 561.159 8
 -5 -5 1 35799.1 527.54 10
 5 5 1 35614.6 556.243 10
 -5 -5 -1 36673.3 560.229 10
 -5 5 1 35986.3 545.188 1
 5 -5 1 36192.3 483.64 1
 -5 -5 -1 36599.7 551.722 6
 -5 -5 -1 35692.6 541.583 2
 5 -5 2 3724.48 124.438 12
 5 5 -2 3598.16 99.6347 12
 5 5 2 3519.63 122.208 6
 -5 -5 -2 3870.09 123.996 2
 5 -5 -2 3527.53 122.413 8
 5 -5 2 3709.68 126.08 8
 5 -5 2 3632.57 68.1952 1
 -5 5 2 3490.03 128.9 1
 5 -5 2 3509.54 122 9
 5 -5 -2 3672.46 123.203 9
 5 5 2 3333.86 128.123 10
 -5 5 -2 3727.64 107.41 10
 -5 -5 2 3835.62 108.475 10
 -5 5 2 3553.08 128.745 9
 -5 5 -2 3689.52 131.454 9
 -5 -5 -2 3642.68 126.54 6
 -5 5 -2 3742.96 132.336 11
 5 5 -3 11136.8 209.664 12
 5 -5 -3 11474.1 240.409 9
 5 -5 3 11233.5 241.493 9
 -5 -5 -3 11131 255.364 1
 -5 5 -3 11814.2 219.946 10
 -5 5 3 11576 274.921 1
 -5 -5 -3 11448.2 247.086 2
 5 -5 3 11725.5 246.3 8
 5 -5 -3 11047.1 239.717 8
 -5 5 -3 11686.7 267.394 11
 -5 5 3 11288.7 239.132 3
 -5 5 3 11541.4 254.729 9
 -5 5 -3 10779.4 248.164 9
 -5 -5 4 8730.43 190.747 7
 -5 -5 -4 8511.94 190.032 7
 5 5 4 8802.67 251.135 10
 5 5 4 8456.48 208.591 5
 5 5 -4 8263.7 206.895 5
 -5 5 4 8185.16 200.98 4
 -5 5 -4 8217.98 200.797 4
 -5 5 4 8482 209.854 9
 -5 5 -4 8480.27 210.219 9
 5 5 4 8296.31 224.468 6
 5 -5 -4 8299.76 127.475 2
 5 -5 4 8832.81 233.704 12
 -5 -5 -4 8472.66 217.378 1
 -5 5 4 8842.44 248.901 1
 -5 5 5 1619.89 92.896 3
 -5 5 -5 1415.81 79.2918 9
 -5 5 5 1483.36 81.8066 9
 5 -5 5 1466.44 74.1083 7
 5 -5 -5 1400.28 69.9219 7
 -5 -5 -5 1470.06 71.3627 7
 -5 -5 5 1525.4 71.4026 7
 5 -5 5 1531.61 106.649 12
 5 -5 5 1666.89 109.521 11
 -5 5 5 1687.95 120.666 1
 -5 5 5 1636.32 80.9449 4
 -5 5 -5 1531.96 79.1358 4
 5 5 5 1460.35 114.655 10
 5 -5 5 1438.34 96.2465 2
 5 5 -5 1395.56 79.154 5
 5 5 5 1563.01 82.4004 5
 -5 -5 -5 1492.26 91.3726 2
 5 5 5 1584.02 101.308 6
 5 -5 6 10452 299.715 11
 5 5 6 10861 328.512 10
 5 -5 6 9937.69 294.418 12
 -5 -5 -6 10598.3 268.407 2
 -5 5 6 10214.3 262.56 3
 5 -5 6 10731 284.633 2
 5 5 6 10632.8 291.426 6
 -5 5 6 10085.9 313.428 1
 -5 -5 -6 10835 263.887 1
 5 5 7 8260.72 305.615 10
 5 -5 7 8694.23 259.558 2
 5 5 7 8362.6 272.766 6
 -5 5 7 8795.04 250.659 3
 5 -5 7 8219.13 279.205 11
 5 -5 7 8088.04 279.825 12
 5 -5 8 240.178 68.1224 11
 5 5 8 160.945 70.3118 10
 5 5 8 207.093 62.033 6
 5 -5 8 125.827 68.5205 12
 5 5 9 5462.83 241.521 6
 5 5 9 5678.44 283.875 10
 5 -5 9 5467.9 256.07 12
 5 5 10 2342.27 192.518 10
 5 5 10 2441.35 168.422 6
 -5 -6 0 4.46731 24.0515 6
 5 6 0 -7.83634 25.1467 10
 5 -6 0 -4.52334 26.205 3
 5 6 0 5.27964 16.3043 3
 5 -6 0 -3.08719 17.0541 1
 -5 6 0 33.2802 23.064 1
 -5 6 0 135.392 38.7937 9
 -5 6 0 -3.74647 19.9041 12
 -5 -6 0 20.0285 22.1267 10
 5 -6 1 24539.6 425.793 8
 5 -6 -1 23464.3 420.036 8
 5 6 1 23639.9 409.086 10
 5 -6 -1 24067.5 407.777 3
 -5 6 1 23742.7 407.861 1
 -5 -6 -1 23442.5 411.765 10
 -5 -6 1 23176.5 377.7 10
 -5 6 -1 24156.1 421.607 11
 -5 -6 -1 23531.3 399.886 2
 5 -6 -1 23033.7 386.756 1
 5 -6 1 24129.5 352.738 1
 -5 6 1 24312.9 436.341 9
 -5 6 -1 24111.1 435.099 9
 5 -6 -1 23870 420.374 9
 5 -6 1 23887.8 420.966 9
 -5 -6 -1 23797.3 410.59 6
 -5 6 -1 23333.1 398.95 12
 -5 6 1 23255.5 380.019 12
 -5 6 -2 25817.3 397.536 10
 5 6 2 25339.6 458.063 10
 -5 -6 2 26141.1 398.883 10
 -5 6 -2 27104.5 462.135 11
 -5 -6 -2 26266.3 450.69 6
 -5 6 2 25883.6 461.232 1
 -5 -6 -2 26394.5 439.328 2
 5 -6 -2 27013.5 455.127 8
 5 -6 2 26004.5 451.819 8
 5 -6 -2 26844.1 451.954 9
 5 -6 2 26909 453.599 9
 -5 6 2 26059 464.339 9
 -5 6 -2 25424.1 461.794 9
 5 -6 2 26396.5 360.558 1
 5 6 -2 26110.7 342.374 11
 5 -6 2 26409.9 446.321 12
 5 6 -2 25996.9 405.622 12
 5 -6 -3 94.5393 31.665 8
 5 -6 3 111.384 32.8199 8
 -5 6 -3 142.686 26.8282 10
 -5 -6 3 110.371 26.1518 10
 5 6 -3 148.224 29.0638 12
 -5 6 -3 90.8363 36.7957 9
 5 -6 -3 121.538 31.5166 9
 5 -6 3 128.712 32.3821 9
 -5 6 3 102.364 34.0761 9
 -5 6 -3 71.9708 33.1552 11
 -5 6 3 119.191 42.5175 1
 -5 -6 -3 106.631 38.042 1
 5 -6 3 121.777 13.1912 1
 5 6 4 16538.6 347.783 6
 -5 6 -4 16170.4 331.332 9
 -5 6 4 15636.9 327.452 9
 5 -6 4 16048.5 315.694 8
 5 -6 -4 16406.6 314.903 8
 5 -6 4 16087.8 351.411 12
 -5 -6 -4 16119.7 329.651 2
 5 -6 -4 16816.5 316.806 9
 5 -6 4 16509.3 318.26 9
 5 6 4 16069.8 374.482 10
 -5 6 4 16021.4 372.441 1
 5 -6 5 3419.99 155.857 12
 5 6 5 3327.19 170.255 10
 -5 -6 -5 3080.31 137.441 1
 -5 6 5 3172.31 163.071 1
 -5 -6 -5 3211.8 134.542 2
 5 6 5 3280.84 148.54 6
 5 6 5 3448.14 129.249 5
 5 6 -5 3436.67 128.704 5
 -5 6 -5 3200.55 121.326 4
 -5 6 5 3234.32 122.064 4
 -5 6 5 3259.24 138.681 3
 -5 -6 -5 3367.89 114.049 7
 -5 -6 5 3198.8 111.582 7
 -5 -6 -6 6365.08 204.322 2
 5 6 6 7250.37 270.525 10
 -5 6 6 6890.95 214.188 3
 5 -6 6 6475.55 237.338 12
 5 6 6 6477.26 225.501 6
 5 -6 6 6405.48 220.527 2
 -5 6 6 6411.98 255.071 1
 -5 -6 -6 6334.51 207.241 1
 5 -6 7 4046.35 197.592 12
 -5 6 7 3463.19 160.746 3
 5 6 7 3363.88 199.743 10
 5 -6 7 3519.37 165.449 2
 5 6 7 3815.91 181.276 6
 -5 -6 -7 3750.34 158.963 2
 5 6 8 84.8264 64.1641 10
 5 6 8 126.173 55.1049 6
 -5 6 8 130.577 54.3021 3
 5 -6 8 23.4931 62.4086 12
 5 6 9 3951.19 208.644 6
 5 -6 9 3851.71 217.6 12
 5 6 9 4166.78 243.355 10
 5 6 10 1485 137.188 6
 5 7 0 -12.3974 26.0244 10
 -5 -7 0 4.23314 24.7993 10
 5 -7 0 -5.81498 24.3547 9
 5 -7 0 -7.27062 21.9954 1
 5 -7 0 46.5886 32.5994 3
 5 7 0 12.4598 19.6166 3
 -5 -7 0 10.0975 27.535 6
 -5 7 0 4.36183 21.8825 12
 -5 -7 1 21807.3 358.237 10
 -5 -7 -1 21779.8 397.764 6
 5 7 1 21532 391.31 10
 -5 7 1 22126.1 402.585 1
 5 -7 -1 22116.6 412.596 9
 5 -7 1 21885.5 411.982 9
 5 -7 -1 21390.3 397.147 3
 5 -7 1 22041.7 344.984 1
 5 -7 -1 22145.5 379.996 1
 -5 7 -1 22044.9 391.886 12
 -5 7 1 21941.1 374.81 12
 -5 7 -2 16308.6 340.674 11
 5 -7 2 16657.3 261.549 1
 5 7 -2 16476.8 301.526 12
 -5 7 -2 16287 277.059 10
 5 -7 -2 16628.7 340.071 9
 5 -7 2 16599.4 340.396 9
 -5 7 2 16284.5 348.299 1
 -5 -7 2 16405.5 277.744 10
 -5 -7 -2 16667.2 335.631 6
 -5 -7 -3 4772.49 157.261 2
 5 7 3 4508.85 160.731 6
 5 -7 3 4742.52 167.704 12
 5 7 -3 4660.47 138.092 12
 -5 7 -3 5011.06 174.581 11
 -5 -7 3 4951.55 118.089 10
 -5 7 3 4886.49 182.762 1
 5 7 3 4728.78 178.407 10
 -5 7 -3 4800.42 116.633 10
 5 -7 3 4655.96 158.735 9
 5 -7 -3 4825.13 159.555 9
 -5 7 4 17801.5 369.167 3
 -5 7 4 18185.2 414.307 1
 -5 -7 -4 18309.8 365.567 2
 5 -7 4 18090.1 354.567 9
 5 -7 -4 17472.3 348.722 9
 -5 -7 -4 17872.7 386.192 1
 5 7 4 18616.7 382.95 6
 5 7 4 17948.3 411.099 10
 5 -7 4 18149.6 390.977 12
 -5 7 5 2665.26 154.399 1
 -5 7 5 2766.62 133.276 3
 -5 -7 -5 2580.33 122.448 2
 -5 -7 5 2496.41 104.987 7
 -5 -7 -5 2608.07 105.19 7
 5 7 5 2240.53 126.498 6
 5 -7 5 2671.82 142.776 12
 5 -7 5 2752.77 113.48 9
 5 -7 -5 2621.15 109.998 9
 5 7 5 2498.44 152.336 10
 -5 -7 -5 2757.5 136.866 1
 5 7 6 2784.1 147.343 6
 5 7 6 3247.43 185.027 10
 -5 7 6 3375.92 155.954 3
 -5 -7 -6 3352.66 154.932 1
 5 -7 6 3437.98 172.611 12
 -5 -7 -6 2998.89 139.161 2
 5 -7 6 2916.33 152.658 2
 5 -7 7 2947.4 171.495 12
 -5 -7 -7 3221.88 155.752 1
 -5 7 7 2866.99 152.276 3
 5 7 7 2922.64 164.84 6
 -5 -7 -7 3168.27 147.599 2
 5 7 7 3152.78 191.988 10
 5 7 8 -10.5402 50.4176 6
 5 7 8 -14.8218 56.4218 10
 5 -7 8 48.713 61.096 12
 -5 7 8 18.7666 50.5148 3
 5 -7 9 2804.3 189.439 12
 5 7 9 2593.51 200.75 10
 5 7 9 2435.74 163.035 6
 5 -8 0 23.2815 30.9187 3
 5 8 0 -3.5965 23.2934 3
 5 -8 0 6.56358 29.2279 9
 5 -8 0 25.0936 25.3048 1
 -5 8 0 -20.0451 29.3579 12
 5 8 0 26.0128 29.0825 10
 -5 -8 0 -5.65312 27.9276 6
 5 -8 -1 7238.13 203.083 3
 5 8 1 6890.02 177.22 3
 5 8 1 6743.36 190.932 10
 5 -8 1 7033.9 211.07 9
 5 -8 -1 7099.18 212.328 9
 5 -8 1 6924.94 163.861 1
 5 -8 -1 7043.59 186.704 1
 -5 -8 -1 7103.79 200.902 6
 5 -8 1 6941.19 202.073 3
 -5 8 1 7221.59 188.327 12
 -5 8 -1 6984.99 195.886 12
 -5 -8 -2 15031 356.481 1
 -5 8 2 16163.2 355.375 1
 5 -8 -2 14837.2 333.964 9
 5 -8 2 15670 341.655 9
 5 8 -2 15798.6 304.728 12
 -5 -8 -2 15241.5 321.919 2
 -5 -8 2 15255.5 263.633 10
 -5 8 -2 15641.6 264.708 10
 -5 -8 -2 15340.3 330.406 6
 5 -8 -2 15960.2 235.746 6
 -5 8 -2 15835.1 342.475 11
 5 -8 2 15503.1 265.292 1
 -5 -8 -3 3131.05 148.637 1
 -5 8 3 3102.7 150.837 1
 5 -8 3 3007.82 135.353 8
 5 -8 -3 2958.26 134.372 8
 -5 -8 -3 3003.46 128.08 2
 5 -8 -3 2799.17 131.922 1
 5 8 3 2800.77 140.477 10
 -5 8 3 2571.89 133.326 9
 -5 8 -3 2871.52 140.613 9
 5 -8 -3 2970.83 130.144 9
 5 -8 3 2975.03 131.049 9
 -5 8 -3 2882.9 136.049 11
 5 8 -3 3055.48 116.875 12
 5 -8 3 2869.48 137.169 12
 -5 8 4 18782.4 400.962 3
 5 -8 4 19136.9 394.913 8
 5 -8 -4 20350.4 398.11 8
 -5 -8 -4 19509.1 428.296 1
 5 8 4 19214.9 443.879 10
 5 -8 4 19680.3 425.964 12
 -5 8 4 19606 450.438 1
 5 -8 4 20123.5 392.945 9
 5 -8 -4 20322.9 392.535 9
 -5 8 -4 20552.6 426.676 11
 -5 -8 -4 20046.5 399.043 2
 -5 8 5 3658.01 190.229 1
 -5 8 5 3390.9 157.177 3
 5 8 5 3545.57 184.607 10
 5 -8 5 3587.84 171.44 12
 5 -8 -5 3390.91 133.204 9
 5 -8 5 3442.63 136.881 9
 5 8 5 3566.65 161.612 6
 -5 -8 -5 3572 165.612 1
 -5 -8 -5 3440.78 148.817 2
 5 -8 5 3352.94 137.106 8
 5 -8 -5 3335.35 135.799 8
 -5 8 6 6740.97 234.305 3
 -5 -8 -6 6990.88 240.466 1
 5 -8 6 6511.44 248.134 12
 -5 -8 -6 6089.46 210.937 2
 5 8 6 7459.34 287.184 10
 5 8 6 6863.1 239.221 6
 -5 8 7 2459.21 148.134 3
 -5 -8 -7 2734.34 151.652 1
 5 8 7 2656.58 156.472 6
 5 -8 7 2743.38 170.267 12
 -5 -8 -7 3001.53 146.645 2
 5 8 7 3066.74 196.979 10
 5 8 8 15.5382 74.3246 10
 5 -8 8 -12.5615 70.243 12
 -5 8 8 30.1904 54.1763 3
 5 8 8 -10.6374 50.0271 6
 5 -8 9 2758.5 190.892 12
 5 8 9 2827.72 175.121 6
 -5 9 0 34.2511 32.3086 12
 5 -9 0 26.0635 39.4243 3
 5 9 0 -8.15483 26.4081 3
 5 -9 0 -36.7861 38.0118 9
 5 9 0 -13.6266 29.9486 10
 5 -9 0 15.2882 31.3118 8
 -5 9 0 16.741 37.9842 9
 -5 -9 0 18.8331 27.4121 6
 5 -9 0 28.4241 24.476 1
 5 -9 1 13866.8 315.787 3
 5 9 1 12869.8 288.169 10
 5 -9 1 13051.2 320.617 9
 5 -9 -1 13783.5 327.38 9
 5 -9 1 12979.5 261.177 1
 -5 9 -1 13011.9 337.539 9
 -5 9 1 12863.3 335.936 9
 5 -9 -1 13650.9 311.556 3
 -5 9 -1 13093 300.387 12
 -5 9 1 13793.6 295.423 12
 5 -9 -1 13700.8 331.927 8
 5 -9 1 13538.8 330.882 8
 -5 -9 -1 13564.8 308.278 6
 5 9 2 5207.97 170.273 3
 -5 -9 -2 5180.56 180.224 6
 -5 9 -2 5342.91 184.313 12
 -5 9 -2 5541.72 192.197 11
 -5 -9 -2 5174.43 177.558 2
 5 -9 -2 5311.87 190.392 9
 5 -9 2 5213.26 189.749 9
 5 -9 -2 5298.97 193.503 8
 5 -9 2 5329.21 193.385 8
 -5 -9 -2 5883.79 213.849 1
 -5 9 2 5354.96 197.836 1
 5 9 2 5433.27 186.936 10
 5 9 -2 5305.62 165.678 12
 5 -9 -2 5780.89 185.82 1
 5 -9 2 5383.04 140.548 1
 -5 -9 -3 5214.04 185.764 6
 5 9 -3 5655.67 171.013 12
 5 -9 -3 5203.16 189.872 8
 5 -9 3 5361.29 192.77 8
 5 -9 -3 5247.42 190.269 1
 5 -9 3 5305.14 188.15 9
 5 -9 -3 5552.9 190.991 9
 -5 -9 -3 5478.3 185.978 2
 -5 9 -3 5041.44 189.175 11
 5 9 3 5614.84 205.988 10
 -5 9 3 5128.83 206.917 1
 -5 -9 -3 5320.98 206.915 1
 5 -9 -4 10759.6 281.666 8
 5 -9 4 11613.3 292.472 8
 5 -9 4 11110.2 282.162 9
 5 -9 -4 10610.2 275.347 9
 -5 9 -4 11947.9 311.016 11
 -5 9 4 10368.6 288.754 3
 -5 -9 -4 10804.1 313.478 1
 -5 9 4 11029.5 330.097 1
 5 9 4 11604 330.319 10
 -5 -9 -4 10912.3 281.289 2
 -5 9 5 1199.08 101.479 3
 -5 -9 -5 1456.95 101.459 2
 5 -9 -5 1225.1 86.814 9
 5 -9 5 1491.84 94.6824 9
 5 9 5 1068.72 111.066 10
 5 -9 5 1270.94 91.4251 8
 5 -9 -5 1374.36 94.2226 8
 -5 -9 -5 1374.12 112.252 1
 -5 9 5 1557.76 134.846 1
 5 -9 5 1111.19 104.282 12
 5 9 6 5014.33 241.998 10
 -5 9 6 4672.23 201.804 3
 -5 -9 -6 4797.38 186.143 2
 5 -9 6 4388.8 211.056 12
 -5 -9 -6 4745.84 206.114 1
 5 9 6 4858.16 204.003 6
 5 9 7 3563.06 182.591 6
 5 9 7 3882.22 230.108 10
 -5 9 7 3889.43 190.652 3
 -5 -9 -7 3304.77 178.106 1
 5 -9 7 3675.54 202.238 12
 5 -9 8 65.1642 65.3842 12
 5 9 8 42.7385 57.5214 6
 -5 9 8 -10.7745 50.6731 3
 5 9 8 48.6433 72.2045 10
 5 -9 9 2760.74 194.604 12
 5 9 9 2864.98 177.281 6
 -5 9 9 2799.82 174.945 3
 -5 10 0 6.42351 30.7258 12
 -5 -10 0 -34.6761 46.1259 6
 5 -10 0 8.6016 38.3033 8
 5 10 0 28.4206 33.6065 10
 5 -10 0 -7.22222 45.9175 3
 5 -10 0 -16.3465 35.689 9
 5 -10 1 19847.6 410.047 3
 5 -10 -1 18668.6 424.18 8
 5 -10 1 18419.9 422.728 8
 5 -10 -1 18423 376.246 1
 5 -10 1 18358.8 343.891 1
 -5 10 -1 19043.1 392.573 12
 -5 10 1 18122.8 376.337 12
 5 -10 -1 18430.4 413.82 9
 5 -10 1 18781.7 416.7 9
 5 -10 -1 19133 402.771 3
 -5 -10 -1 18937.6 396.382 6
 5 -10 2 13622.4 332.428 3
 -5 10 -2 14050.3 339.868 11
 -5 10 -2 14206.8 334.493 12
 5 10 2 14027.6 328.608 10
 -5 -10 -2 13963 368.094 1
 -5 10 2 13416.1 308.826 12
 5 10 -2 14069 309.185 12
 -5 -10 -2 13642.9 326.148 6
 5 -10 -2 14038.4 352.974 8
 5 -10 2 12969.6 343.514 8
 5 -10 2 13618.1 341.348 9
 5 -10 -2 13364.8 338.533 9
 5 10 2 14018.4 314.921 3
 5 -10 -2 13789.1 325.772 1
 5 10 -3 24.2791 35.163 12
 5 -10 -3 56.085 37.6819 1
 -5 -10 -3 9.72815 45.7519 1
 -5 10 -3 24.1021 36.4587 11
 5 10 3 43.0286 41.1653 10
 5 10 3 29.4381 31.4881 3
 5 -10 3 8.37896 39.407 8
 5 -10 -3 8.27626 41.5216 8
 -5 -10 -3 43.626 30.4545 2
 5 -10 3 7.85475 36.2993 9
 5 -10 -3 38.7924 33.8794 9
 -5 -10 -3 15.021 34.0831 6
 5 10 -4 7127.07 211.094 12
 -5 10 -4 7141.26 240.907 11
 -5 -10 -4 7293.5 230.903 2
 5 -10 4 7252.67 235.462 8
 5 -10 -4 7242.93 233.136 8
 -5 10 4 7167.65 273.124 1
 5 10 4 6916.94 260.501 10
 -5 -10 -4 6583.96 250.03 1
 5 -10 -4 6880.42 222.841 9
 5 -10 4 7123.99 229.054 9
 5 -10 -5 2004.05 116.338 9
 5 10 5 1749.32 141.305 10
 5 -10 -5 2028.71 119.082 8
 5 -10 5 2146.19 125.615 8
 -5 -10 -5 1850.22 116.683 2
 -5 -10 -5 2153.88 129.837 9
 -5 -10 -5 1779.22 136.689 1
 -5 10 5 1687.45 124.234 3
 -5 -10 -6 3387.97 160.529 2
 -5 10 6 3338.33 176.292 3
 -5 -10 -6 3215.23 179.296 1
 5 10 6 3391.23 204.973 10
 -5 10 7 2632.43 167.21 3
 5 -10 7 2722.95 181.885 12
 5 10 7 2942.98 204.727 10
 -5 -10 -7 2613.95 165.874 1
 -5 10 8 -22.9498 60.1272 3
 5 10 8 -16.8046 81.7107 10
 5 -10 8 54.2882 70.1213 12
 5 -11 0 87.1962 45.3961 3
 5 11 0 58.6831 33.8991 10
 -5 11 0 -7.14853 39.4847 12
 5 -11 0 9.6284 41.1947 8
 5 -11 0 18.0553 37.8113 9
 -5 -11 0 60.8436 40.9447 6
 5 -11 0 -6.07003 34.3559 1
 5 11 1 18654.3 372.1 3
 5 11 1 17281.2 368.103 10
 5 -11 1 18106.6 435.629 8
 5 -11 -1 18413.4 437.079 8
 -5 -11 -1 18639.1 404.062 6
 -5 -11 1 18195.4 402.316 6
 5 -11 1 18170.9 424.6 9
 5 -11 -1 18184.4 424.963 9
 5 -11 -1 18250 385.787 1
 -5 -11 -1 18129.5 449.466 1
 5 11 -1 18005.5 384.497 12
 -5 11 -1 18027.5 397.377 12
 -5 11 1 18893.8 393.996 12
 5 -11 1 19054.4 414.049 3
 5 -11 2 6013.62 214.986 3
 5 11 2 5929.29 205.958 10
 -5 -11 -2 5392.46 228.575 1
 5 11 2 5376.97 190.144 3
 -5 11 -2 5739.59 211.714 11
 -5 11 -2 5895.93 209.279 12
 5 -11 -2 5511.03 220.158 8
 5 -11 2 5646.43 222.548 8
 5 -11 -2 5471.07 199.742 1
 -5 11 2 5815.77 197.189 12
 5 11 -2 5371.35 187.733 12
 -5 -11 -2 5840.42 206.16 6
 5 -11 -2 5643.31 215.467 9
 5 -11 2 5450.29 212.714 9
 5 11 3 2194.59 128.566 3
 5 -11 -3 2225.63 133.965 1
 5 -11 3 2240.16 138.974 3
 -5 -11 -3 2353.43 133.725 6
 -5 11 -3 2278.72 134.599 11
 5 11 3 2204.06 138.113 10
 5 11 -3 2130.3 116.609 12
 5 -11 -3 2222.38 131.15 9
 5 -11 3 2360.43 135.311 9
 -5 -11 -3 2332.07 132.489 2
 5 -11 -3 2264.06 137.104 8
 5 -11 3 2317.46 140.018 8
 -5 -11 -3 1890.35 137.602 1
 5 11 4 3592.47 173.4 3
 5 -11 -4 3438.34 163.299 9
 5 -11 4 3276.32 158.76 9
 -5 -11 -4 3825.83 168.159 2
 -5 11 -4 3496.07 170.018 11
 5 -11 4 3484.47 169.031 8
 5 -11 -4 3632.7 171.942 8
 5 11 4 3703.6 188.467 10
 5 11 -4 3396.97 148.084 12
 -5 -11 -4 3302.64 182.648 1
 -5 -11 4 3690.51 182.731 9
 5 -11 -5 1026.46 92.5169 8
 5 -11 5 1267.15 102.792 8
 5 11 5 1108.65 120.009 10
 5 11 5 966.319 102.959 3
 -5 -11 -5 1028.16 111.846 1
 -5 -11 -5 1183.91 98.8247 2
 5 11 6 3779.88 222.88 10
 -5 -11 -6 3560.8 168.591 2
 -5 11 6 3395.16 185.455 3
 -5 -11 -6 3692.67 200.109 1
 5 11 7 4344.5 255.067 10
 -5 -11 -7 4869.06 230.085 1
 -5 11 7 4284.16 215.98 3
 5 11 8 71.8202 65.1878 3
 -5 11 8 60.4189 61.5397 3
 5 11 8 103.958 89.522 10
 5 -12 0 86.3315 57.4192 3
 5 -12 0 27.0947 36.9432 1
 5 -12 0 -42.7931 57.5942 8
 5 -12 0 19.773 44.8642 9
 -5 -12 0 24.8804 53.7144 6
 -5 12 0 47.5091 41.491 12
 5 -12 1 9842.41 294.66 3
 5 12 1 9219.71 250.223 10
 -5 12 -1 9761.85 284.312 12
 5 12 -1 9365.35 268.372 12
 -5 12 1 9832.93 276.744 12
 -5 -12 -1 9693.54 324.268 1
 5 -12 -1 9511.73 270.008 1
 5 -12 -1 9704.46 313.525 8
 5 -12 1 10270.4 321.94 8
 -5 -12 -1 10124.2 288.062 6
 -5 -12 1 9719.12 285.764 6
 5 12 1 9850.58 259.512 3
 5 -12 1 9170.59 296.299 9
 5 -12 -1 9498.36 301.747 9
 5 12 2 6214.22 213.512 3
 -5 -12 -2 6353.36 224.188 6
 5 12 2 6580.46 222.94 10
 -5 -12 -2 5979.62 252.358 1
 -5 12 -2 6537.4 230.486 12
 -5 12 -2 5436.35 217.585 11
 -5 12 2 6069.04 212.994 12
 5 12 -2 6298.79 211.713 12
 5 -12 2 6330.66 231.306 3
 5 -12 -2 5783.63 215.682 1
 5 -12 2 6371.28 249.185 8
 5 -12 -2 6315.83 248.426 8
 5 -12 -2 5911.28 231.511 9
 5 -12 2 6242.53 237.202 9
 5 12 -3 596.471 68.5856 12
 5 12 3 671.26 84.4402 10
 -5 -12 -3 683.748 96.7866 1
 5 -12 -3 616.482 78.8334 1
 -5 -12 -3 456.475 70.8438 6
 5 -12 3 497.544 78.1293 8
 5 -12 -3 501.622 77.6847 8
 5 -12 3 426.658 69.0722 9
 5 -12 -3 496.679 72.0949 9
 -5 -12 -3 494.79 70.5876 2
 5 12 3 597.444 76.6076 3
 -5 -12 -4 3372.98 164.574 2
 5 -12 -4 2894.18 161.115 8
 5 -12 4 3108.63 169.251 8
 -5 -12 -4 3057.04 184.069 1
 5 12 4 3167.6 182.95 10
 5 12 -4 3142.93 150.076 12
 5 12 4 3204.24 172.3 3
 -5 -12 -5 446.985 83.5513 1
 -5 -12 -5 535.129 75.85 2
 5 -12 -5 609.976 78.1167 8
 5 -12 5 521.366 77.0559 8
 5 12 5 735.187 105.873 10
 5 12 5 592.705 88.146 3
 -5 -12 -6 4147.35 220.867 1
 -5 -12 -6 3776.77 180.214 2
 5 12 6 4068.9 236.119 10
 5 12 6 3893.02 214.426 3
 5 12 7 3392.72 211.639 3
 5 12 7 3830.01 243.933 10
 -5 -12 -7 3540.77 207.283 1
 5 -13 0 37.4447 37.5718 1
 5 -13 0 11.7964 43.7086 8
 5 -13 -1 10698.4 350.48 8
 5 -13 1 11135.3 354.216 8
 -5 -13 -1 10699.6 358.764 1
 5 -13 -1 10992.8 304.675 1
 5 13 -1 11036.6 303.527 12
 -5 13 1 10786.5 306.741 12
 5 -13 -2 5945.71 225.794 1
 -5 -13 -2 6097.45 267.785 1
 5 13 2 5779.74 212.092 10
 5 13 -2 5779.55 213.142 12
 5 13 2 5537.79 209.854 3
 5 -13 2 5563.47 246.574 8
 5 -13 -2 6007.87 250.436 8
 -5 -13 -3 1001.32 98.6728 2
 5 13 3 1054.11 100.565 3
 5 -13 -3 1013.91 105.253 8
 5 -13 3 1106.7 109.789 8
 5 13 3 1068.59 103.42 10
 5 -13 -3 879.815 97.3625 1
 -5 -13 -3 911.587 115.504 1
 5 -13 -4 3104.37 179.474 1
 5 -13 -4 3035.89 174.002 8
 5 -13 4 3170.24 177.67 8
 5 13 4 2893.4 170.605 3
 -5 -13 -4 3357.65 200.517 1
 5 13 4 3112.91 185.644 10
 -5 -13 -4 3371.21 171.536 2
 -5 -13 -5 620.909 83.7699 2
 -5 -13 -5 857.57 111.872 1
 5 13 5 500.215 89.1712 3
 5 13 5 628.883 106.713 10
 5 -13 -5 546.302 82.7361 8
 5 -13 5 695.148 90.4552 8
 5 13 6 1841.92 170.644 10
 -5 -13 -6 1672.8 151.21 1
 5 13 6 1786.07 151.856 3
 -5 -13 -6 1785 128.381 2
 5 13 7 3384.96 214.508 3
 -5 -13 -7 3166.32 203.608 1
 5 13 7 3392.6 232.92 10
 5 -14 0 -8.1851 35.0187 1
 -5 -14 0 27.234 51.8357 1
 5 -14 0 -25.8498 52.943 8
 5 -14 -1 5797.05 262.32 8
 5 -14 1 6191.96 268.919 8
 5 -14 -1 5762.47 222.056 1
 -5 -14 -1 6173.03 273.916 1
 5 -14 -2 6655.73 278.752 8
 5 -14 2 6656.84 280.531 8
 5 -14 -2 6950.93 255.328 1
 -5 -14 -2 7124.15 299.948 1
 5 -14 -3 368.528 76.6977 8
 5 -14 3 286.22 69.6809 8
 5 -14 -3 230.449 64.3888 1
 -5 -14 -3 277.867 81.4718 1
 5 14 3 265.431 65.6143 3
 -5 -14 -3 368.156 69.8458 2
 5 14 3 364.266 72.4202 10
 -5 -14 -4 6435.34 248.418 2
 5 -14 -4 6007.63 254.823 8
 5 -14 4 5746.82 252.93 8
 5 14 4 6145.37 257.534 3
 5 -14 -4 6313.18 264.317 1
 5 14 4 6152.35 261.356 10
 -5 -14 -4 6044.13 280.352 1
 5 14 5 1308.54 138.102 10
 -5 -14 -5 1318.97 140.228 1
 5 -14 -5 1215.84 117.73 8
 5 -14 5 1168.92 115.453 8
 -5 -14 -5 1257.45 115.198 2
 5 14 5 1457.4 137.863 3
 -5 -14 -6 2616.86 186.939 1
 5 14 6 2056.27 167.896 3
 5 14 6 2139.94 178.977 10
 -5 -14 -6 2090.19 143.721 2
 5 -15 0 -28.0857 58.8152 8
 5 -15 0 26.6087 42.4262 1
 -5 -15 0 -14.6925 55.9299 1
 -5 -15 -1 3358.39 214.395 1
 -5 -15 1 3584.08 220.273 1
 5 -15 -1 4050.11 226.664 8
 5 -15 1 3572.26 215.159 8
 5 -15 -1 3658.66 182.335 1
 -5 -15 -2 1802.21 158.443 1
 5 -15 -2 1699.98 148.237 8
 5 -15 2 1962.04 156.981 8
 5 -15 -2 1904.97 136.854 1
 -5 -15 -3 1966.79 169.387 1
 5 -15 -3 1900.19 143.62 1
 5 15 3 1893.24 141.448 3
 5 -15 3 1442.64 137.312 8
 5 -15 -3 1875.63 153.714 8
 -5 -15 -3 1465.45 129.274 2
 -5 -15 -4 5563.31 277.944 1
 5 15 4 5640.91 253.025 3
 5 15 4 5501.59 251.18 10
 5 -15 -4 5899.18 262.992 8
 5 -15 4 6126.29 269.035 8
 -5 -15 -4 6136.12 249.221 2
 -5 -15 -5 1047.02 132.197 1
 5 15 5 701.152 109.796 10
 -5 -15 -5 814.629 101.725 2
 5 -15 -5 785.449 96.5102 8
 5 15 5 760.867 114.386 3
 5 15 6 2191.15 180.392 10
 5 -16 0 15.1253 61.9564 8
 -5 -16 0 15.5879 52.7238 1
 -5 -16 1 2900.99 203.695 1
 -5 -16 -1 3029.45 210.665 1
 5 -16 -1 2919.95 166.903 1
 5 -16 -1 2901.09 200.873 8
 5 -16 1 3184.12 210.9 8
 -5 -16 -2 3455.82 226.182 1
 -5 -16 -2 3223.32 189.909 2
 5 -16 -2 3319.97 188.234 1
 5 -16 -2 3292.66 213.813 8
 5 -16 2 3468.11 218.226 8
 -5 -16 -3 425.665 94.5386 1
 5 -16 -3 405.302 83.9402 1
 -5 -16 -3 470.342 87.8979 2
 5 -16 3 546.237 99.7822 8
 5 -16 -3 425.159 89.4064 8
 5 -16 -4 5004.86 248.879 8
 5 -16 4 5366.78 258.652 8
 -5 -16 -4 5172.91 235.237 2
 5 16 4 5080.37 244.927 3
 -5 -16 -4 5938.07 293.451 1
 -5 -16 -5 691.524 94.2237 2
 5 16 5 624.48 110.204 3
 5 16 5 590.695 99.937 10
 -5 -17 0 -16.4056 64.0743 1
 5 -17 0 80.452 61.252 8
 5 -17 -1 3874.33 240.589 8
 5 -17 1 3921.16 242.685 8
 -5 -17 1 4404.58 257.774 1
 -5 -17 -1 4282.71 250.332 1
 5 -17 -1 3786.88 196.404 1
 -5 -17 -2 2475.65 196.06 1
 -5 -17 2 2474.03 199.583 1
 -5 -17 -2 2436.38 167.28 2
 5 -17 2 2474.37 191.913 8
 5 -17 -2 2281.28 184.342 8
 5 -17 -2 2569.25 168.268 1
 5 -17 -3 446.774 86.57 1
 -5 -17 -3 628.631 111.141 1
 -5 -17 3 625.726 113.998 1
 5 -17 3 697.994 108.643 8
 5 -17 -3 538.448 99.6681 8
 -5 -17 -3 359.744 84.1411 2
 5 -17 -4 2860.45 196.862 8
 5 -17 4 2574.89 191.198 8
 -5 -17 -4 2798.98 176.757 2
 5 -18 0 16.9229 60.9357 8
 -5 -18 0 17.0373 68.184 1
 -5 -18 -1 3083.1 225.638 1
 -5 -18 1 3197.97 225.627 1
 5 -18 -1 2954.82 218.073 8
 -5 -18 2 2025.1 184.223 1
 5 -18 -2 2151.75 158.857 1
 6 0 0 106.164 22.1536 2
 6 0 0 103.116 19.498 6
 -6 0 0 135.953 31.8052 5
 -6 0 0 134.286 25.1139 2
 6 0 0 102.23 25.4723 7
 -6 0 0 136.52 27.7169 7
 6 0 0 97.5539 30.701 4
 -6 0 0 129.486 22.8346 11
 6 0 1 8852.01 176.191 6
 -6 0 1 8835.24 163.81 2
 6 0 1 8431.01 181.46 2
 -6 0 1 8779.42 201.178 5
 -6 0 -1 8651.12 199.493 5
 -6 0 -1 8487.02 187.63 7
 -6 0 1 9170.84 192.064 7
 6 0 1 8430.15 193.824 4
 6 0 -1 8927.45 197.209 4
 -6 0 -1 8805.86 188.614 2
 6 0 1 8720.66 184.568 7
 6 0 -1 8655.76 183.428 7
 -6 0 -1 8633.7 199.651 10
 6 0 1 8544.87 177.444 11
 6 0 -1 8749.54 159.975 2
 6 0 2 6768.56 167.201 2
 -6 0 -2 6888.93 172.32 2
 -6 0 2 6632.7 124.866 2
 -6 0 -2 6448.92 175.281 10
 -6 0 -2 6613.28 169.096 5
 -6 0 2 6580.44 169.03 5
 6 0 -2 6871.56 168.07 4
 6 0 2 6581.31 164.401 4
 6 0 2 6823.94 156.143 7
 6 0 -2 7051.62 157.171 7
 6 0 2 6403.4 171.804 10
 6 0 2 6873.37 167.228 11
 -6 0 2 6850 161.331 7
 -6 0 -2 6772.64 161.345 7
 6 0 3 26806.9 444.987 11
 6 0 3 26761.3 448.885 10
 -6 0 -3 26147 354.683 1
 6 0 3 25912.4 435.271 2
 6 0 -3 26207.6 418.411 4
 -6 0 3 26209.9 426.013 5
 -6 0 -3 26160.5 424.41 5
 6 0 3 26292.8 418.652 4
 -6 0 -3 25808.7 450.248 10
 6 0 3 25827.4 402.11 7
 6 0 -3 26417.7 403.549 7
 -6 0 4 31.391 19.9748 8
 -6 0 -4 17.7724 22.3852 8
 -6 0 4 20.0298 16.0328 3
 6 0 4 11.3214 32.0385 10
 -6 0 -4 17.1588 21.6124 9
 -6 0 4 67.4132 25.151 9
 6 0 4 -10.2219 24.852 2
 -6 0 4 -1.15398 11.6235 12
 6 0 5 83727.1 1164.1 2
 6 0 5 84433.5 1205.89 11
 -6 0 5 83684.8 1088.9 8
 -6 0 -5 84032.2 1092.91 8
 -6 0 5 82768.6 1071.24 3
 -6 0 5 82985.9 1084.02 9
 -6 0 -5 83522.4 1088.16 9
 -6 0 6 -24.3516 41.9384 1
 6 0 6 37.715 36.4135 2
 6 0 6 46.437 44.322 10
 6 0 6 8.5118 43.3444 11
 6 0 7 1058.66 83.4462 2
 6 0 7 1249.21 110.539 11
 6 0 7 987.691 97.3813 10
 6 0 8 69.3711 55.3123 11
 6 0 8 90.0117 53.1369 10
 6 0 9 1293.02 133.889 11
 6 0 10 56.4693 71.8928 11
 6 0 10 68.2411 59.6006 6
 6 1 0 90199.9 1150.65 2
 -6 -1 0 88652.9 1191.2 5
 -6 1 0 91501.5 1179.41 9
 -6 1 0 88558.8 1186.16 4
 6 1 0 90036.4 1186.73 4
 -6 -1 0 90489.1 1170.44 7
 6 -1 0 90753.6 1172.57 7
 6 1 0 91408.6 1168.71 7
 -6 -1 0 90844.2 1190.88 10
 -6 -1 0 85306.5 1139.09 6
 6 -1 0 90420.5 1121.2 6
 6 1 0 88471.8 1138.67 6
 -6 1 0 90691.5 1194.98 5
 6 1 0 90408.4 1197.92 5
 6 -1 0 90656.6 1116.12 12
 6 1 0 88592.9 1126.34 11
 6 -1 0 90542.2 1150.1 2
 -6 -1 0 90602.9 1153.76 2
 -6 1 0 92065.4 1147.46 11
 6 -1 -1 10.1268 16.4139 7
 6 -1 1 13.6089 18.0735 7
 -6 -1 1 27.0811 19.386 7
 6 1 1 6.56467 18.355 7
 6 1 -1 16.3237 18.9127 7
 -6 -1 -1 20.3963 19.0095 7
 6 -1 -1 -7.30697 16.1912 3
 -6 1 -1 -10.8547 20.4786 9
 -6 1 1 3.61127 20.4391 9
 6 1 1 7.87698 25.7394 4
 6 1 -1 15.8068 28.4585 4
 -6 1 1 31.588 24.8661 4
 -6 1 -1 19.6762 22.7968 4
 -6 -1 -1 42.3455 28.4058 10
 6 -1 1 -6.48228 21.557 11
 -6 1 1 -2.21205 17.3867 11
 -6 -1 -1 68.154 22.2706 2
 6 -1 1 6.73664 16.6406 2
 6 -1 -1 10.336 12.893 2
 -6 -1 1 11.6305 15.8663 2
 -6 -1 1 -2.13283 14.5481 6
 6 1 1 53.8308 21.0568 6
 6 1 1 19.6194 19.9899 2
 6 1 1 -5.67085 18.8587 11
 -6 1 -1 3.98845 25.1178 10
 6 1 -1 8.4297 25.7665 5
 6 1 1 4.19847 24.5965 5
 -6 -1 1 -4.14352 26.0943 5
 -6 1 1 -4.16924 25.7464 5
 -6 -1 -1 4.13368 25.0111 5
 -6 1 -1 24.9653 24.1039 5
 -6 -1 2 46984.1 583.05 11
 -6 1 2 47957.9 668.168 9
 -6 1 -2 47859.5 668.099 9
 -6 1 2 48104.8 588.063 6
 -6 1 -2 47524.3 673.721 8
 -6 1 2 47235.1 672.744 8
 -6 -1 -2 46946.6 662.276 7
 -6 -1 2 47041.2 661.926 7
 6 -1 2 47374 659.907 7
 6 -1 -2 47279 659.108 7
 -6 -1 -2 47643.1 699.711 10
 6 1 2 46742.4 673.841 2
 -6 -1 -2 46619.1 678.435 2
 6 -1 2 46235.2 678.869 2
 -6 -1 2 46550.5 613.774 2
 -6 1 -2 47398.7 682.665 5
 -6 1 2 46567.9 681.617 5
 6 1 2 46433.7 669.663 6
 -6 1 -2 45217.8 670.226 4
 -6 1 2 45501.8 671.545 4
 6 1 -2 46629.5 675.765 4
 6 1 2 46974.4 675.443 4
 6 1 2 46751.3 671.281 11
 6 -1 2 47500.3 678.771 11
 -6 1 -2 47086.7 687.086 10
 6 1 2 47506.3 695.944 10
 6 1 3 163.78 34.0818 4
 6 1 -3 165.306 32.9963 4
 -6 1 3 60.2814 28.9036 8
 -6 1 -3 102.889 28.6598 8
 6 -1 3 167.508 32.5362 2
 -6 -1 3 114.722 16.4893 2
 -6 -1 -3 94.5763 31.48 2
 6 1 3 98.0955 27.5678 2
 -6 1 3 100.529 29.2768 9
 -6 1 -3 83.3475 23.9311 9
 -6 -1 -3 119.391 21.1681 1
 -6 1 -3 105.734 32.5394 10
 -6 -1 -3 59.3575 31.2884 10
 6 1 3 67.8602 35.6302 10
 6 -1 3 93.3614 34.8573 10
 6 -1 3 109.015 24.1751 7
 -6 -1 3 109.743 28.6022 7
 -6 -1 -3 157.13 29.5959 7
 6 -1 -3 184.822 27.7778 7
 6 1 3 77.456 27.8858 6
 6 -1 3 82.2222 33.8178 11
 -6 1 -3 152.152 31.1305 5
 -6 1 3 186.331 32.573 5
 6 -1 -4 15.2286 17.6438 7
 6 -1 4 52.8981 21.2242 7
 -6 1 -4 -11.2111 24.6398 8
 -6 1 4 51.4235 24.4299 8
 6 1 4 5.05246 32.4244 2
 -6 -1 4 -4.89949 12.6119 12
 -6 1 -4 -3.92905 23.2724 5
 -6 1 4 47.8176 26.7304 5
 6 -1 4 37.0109 26.5254 2
 6 1 4 18.376 26.4673 4
 6 1 -4 37.287 25.0125 4
 -6 1 -4 3.55085 18.8629 9
 -6 1 4 10.4924 22.6522 9
 -6 -1 4 2.93255 12.9962 3
 -6 1 4 -7.60966 17.0156 3
 6 -1 4 -5.30431 31.7578 10
 -6 1 -4 -5.5134 26.8085 10
 -6 -1 -4 2.4055 17.1957 1
 6 -1 5 769.666 68.5918 2
 -6 -1 -5 740.329 50.2356 8
 -6 1 -5 771.064 51.3167 8
 -6 -1 5 697.884 47.081 8
 6 1 5 671.358 63.6579 2
 -6 1 5 817.832 76.7832 1
 -6 -1 5 681.583 46.168 9
 -6 -1 -5 725.806 47.5652 9
 -6 1 5 712.593 49.4497 9
 -6 1 -5 692.01 48.9051 9
 6 1 5 821.367 80.3559 10
 6 -1 5 602.963 69.2227 11
 -6 1 5 695.364 47.3902 3
 -6 1 6 13334.5 338.583 1
 6 -1 6 13133.6 316.5 10
 6 1 6 12556.9 329.955 10
 6 -1 6 12530.9 331.369 11
 6 -1 6 12280.2 296.381 2
 6 1 6 12635.8 294.392 2
 6 1 7 50.9109 47.0533 11
 6 -1 7 59.7716 52.1994 11
 6 -1 7 -34.5457 35.6968 2
 6 1 7 19.9209 32.8045 2
 -6 -1 7 -9.17588 48.7438 1
 -6 1 7 -9.763 55.9098 1
 6 1 7 19.0519 44.8 10
 6 -1 7 8.2427 43.7866 10
 6 1 8 5924.33 244.563 10
 6 -1 8 6041.89 230.689 10
 6 1 8 6012.63 255.259 11
 6 -1 8 5396.63 242.967 11
 6 1 8 5704.44 241.989 6
 6 1 9 316.962 87.9139 11
 6 1 9 310.896 77.6451 6
 6 1 9 366.099 87.5898 10
 6 -1 9 256.862 81.7364 11
 6 -1 10 3489.18 220.42 12
 6 -1 10 3604.24 221.98 11
 6 1 10 3588.44 225.388 11
 6 -1 10 4289.36 232.586 6
 6 1 10 4108.43 226.752 6
 -6 2 0 440.887 42.6529 9
 -6 2 0 492.227 47.0961 4
 -6 2 0 417.583 42.6368 8
 6 2 0 419.213 44.4174 4
 6 -2 0 510.121 43.1403 7
 -6 -2 0 486.914 41.1426 7
 -6 2 0 407.629 36.0666 11
 6 -2 0 411.328 27.1748 6
 6 -2 0 471.703 30.8354 12
 -6 -2 0 470.009 46.3071 10
 6 2 0 417.488 46.6775 5
 -6 -2 0 399.648 35.1968 6
 6 2 0 481.442 31.2052 11
 -6 -2 0 469.176 39.104 2
 6 -2 0 516.964 39.544 2
 6 2 1 5624.87 141.482 6
 -6 -2 1 5910.27 132.212 6
 6 2 1 5754.85 144.581 2
 -6 2 1 5893.93 153.188 9
 -6 2 -1 5888.57 153.168 9
 -6 2 -1 6212.67 104.495 1
 -6 2 1 6044.55 159.307 8
 -6 2 -1 5750.22 156.011 8
 6 -2 1 5924.42 150.247 7
 6 -2 -1 5729.71 148.04 7
 -6 -2 1 5848.57 146.438 7
 -6 -2 -1 5727.71 145.445 7
 6 -2 -1 5812.39 127.42 3
 -6 2 -1 5688.28 148.205 11
 6 -2 -1 6003.59 125.614 2
 6 -2 1 5836.14 148.055 2
 -6 -2 -1 5982.07 147.842 2
 -6 -2 1 5901.25 129.531 2
 6 -2 1 5835.46 134.185 12
 -6 2 -1 5822.13 157.104 4
 6 2 -1 6020.35 159.932 4
 6 2 1 5954.08 159.041 4
 -6 2 1 5727.96 157.029 4
 -6 2 -1 5817.86 154.418 10
 6 2 1 6084.73 162.474 10
 -6 -2 -1 5859.44 161.929 10
 6 2 1 5505.19 157.767 5
 6 2 -1 5404.37 156.824 5
 -6 2 2 139.365 37.952 9
 -6 2 -2 124.291 42.9083 9
 -6 2 -2 156.324 47.5279 8
 -6 2 2 106.499 37.6904 8
 6 -2 -2 -7.09914 18.6042 7
 -6 -2 -2 125.223 35.688 7
 -6 -2 2 89.5967 38.8931 7
 6 -2 2 -3.60657 23.7833 7
 6 2 2 3.94156 24.3438 6
 -6 -2 2 76.9291 24.7616 2
 6 2 2 3.9593 20.1662 2
 -6 2 2 34.1609 9.60758 12
 -6 2 -2 -12.3934 21.3481 4
 -6 2 2 24.8698 21.1114 4
 6 2 -2 124.953 48.9048 4
 6 2 2 140.338 47.3719 4
 6 -2 2 67.6271 44.7558 11
 -6 -2 -2 141.38 40.3785 2
 6 -2 2 25.4075 20.2598 2
 6 2 2 134.05 46.3713 10
 -6 -2 -2 34.558 29.5607 10
 -6 2 -2 4.12885 23.0922 10
 6 2 2 74.3406 46.6185 5
 6 2 -2 109.986 49.8012 5
 6 2 3 77876.8 1078.07 10
 -6 2 -3 77264.6 1028.04 9
 -6 2 3 77282.6 1027.38 9
 6 2 -3 77096.9 1033.93 4
 -6 2 -3 74780 1031.7 4
 -6 2 3 76143.4 1033.79 4
 6 2 3 76924.2 1033.14 4
 -6 2 -3 74610.9 1033.77 8
 -6 2 3 77615 1037.39 8
 -6 2 3 75794.5 921.551 6
 -6 -2 -3 76289.6 1017.17 7
 6 -2 3 77830.2 1018.5 7
 -6 -2 3 77668 1016.3 7
 6 -2 -3 78425.6 1016.39 7
 -6 -2 -3 76967.4 1003.86 1
 -6 2 3 76952.5 1063.36 1
 -6 2 -3 77211.1 1049.65 10
 -6 -2 -3 76770 1082.2 10
 6 2 3 76993.3 1042.66 5
 6 2 -3 77055.8 1044.27 5
 -6 2 3 74722.9 1038.37 5
 -6 2 -3 76791.1 1039.47 5
 6 -2 3 77820.8 1063.74 11
 -6 -2 3 76957.1 962.682 2
 6 2 3 76880 1046.66 2
 6 2 3 75265.6 1051.47 6
 6 -2 3 77526.8 1058.96 2
 -6 -2 -3 78443.8 1054.15 2
 -6 2 -4 1541.26 76.4538 8
 -6 2 4 1593.95 77.6251 8
 -6 -2 4 1578.03 70.224 7
 -6 -2 -4 1670.54 73.1404 7
 -6 -2 4 1559.33 39.5483 3
 -6 2 4 1588.72 68.2072 3
 -6 2 -4 1500.17 86.3489 10
 6 -2 4 1479.91 67.9761 7
 6 -2 -4 1478.79 67.8657 7
 -6 2 -4 1496.18 77.3284 5
 -6 2 4 1671.93 80.4735 5
 6 -2 4 1637.38 87.7934 10
 -6 2 4 1568.61 74.7973 9
 -6 2 -4 1563.45 74.6938 9
 6 2 4 1616.71 77.6757 4
 6 2 -4 1722.62 80.3328 4
 -6 2 4 1689.34 80.563 4
 -6 2 -4 1391.29 72.82 4
 6 2 4 1525.32 85.0526 2
 -6 -2 -4 1509.04 67.033 1
 -6 2 4 1722.88 98.3754 1
 -6 -2 4 1500.1 41.1682 11
 6 -2 4 1431.79 86.1794 2
 -6 -2 4 1493.75 45.0861 2
 -6 2 5 23700.6 389.493 3
 6 -2 -5 24596.2 373.663 7
 6 -2 5 23922.2 373.506 7
 6 -2 5 23865.3 471.032 11
 -6 -2 -5 24660 386.645 1
 -6 2 5 24514.6 478.338 1
 -6 2 5 24277.2 395.34 5
 6 2 5 24398.3 388.019 4
 -6 2 -5 24250.5 395.264 5
 6 2 -5 24343.2 390.04 4
 6 2 5 23431 461.638 6
 6 2 5 24547.5 441.475 2
 6 -2 5 24563.9 452.727 2
 -6 2 -5 23508.3 390.049 9
 -6 2 5 24954 392.98 9
 6 2 5 23345.9 475.987 10
 6 2 6 70.7555 47.6308 10
 6 -2 6 98.7862 38.1719 10
 6 2 6 90.2995 40.5744 6
 6 -2 6 119.185 50.4407 11
 6 2 6 104.897 34.105 2
 6 -2 6 187.541 43.0028 2
 -6 2 6 87.8101 43.3987 1
 6 -2 7 3184.78 175.118 11
 6 -2 7 3232.98 146.996 2
 6 2 7 3390.83 143.926 2
 -6 -2 7 3838.93 178.579 1
 6 2 7 3680.85 187.628 10
 6 -2 7 3225.66 151.94 10
 6 2 7 3490.36 173.493 6
 6 -2 8 -68.1645 65.8119 11
 6 2 8 114.966 61.8918 10
 6 2 8 11.9968 54.4403 11
 6 2 8 33.0725 50.9443 6
 6 2 9 2042.64 167.054 11
 6 -2 9 1769.37 152.437 11
 6 -2 9 1695.03 149.601 12
 6 2 9 1932.75 160.284 10
 6 2 9 2071.22 156.507 6
 6 -2 10 27.8426 69.8404 12
 6 2 10 -13.3816 64.0086 10
 6 2 10 -43.8009 67.4702 11
 6 -2 10 -41.3 79.7491 11
 6 2 10 13.283 58.0011 6
 -6 3 0 50021.7 708.963 9
 -6 3 0 49013.6 710.817 4
 -6 3 0 48674.4 713.991 8
 -6 -3 0 47866.3 686.633 7
 -6 -3 0 47628.4 676.828 6
 6 -3 0 48175.3 677.591 2
 -6 3 0 47658.7 684.825 11
 -6 3 0 48582.6 651.153 1
 6 -3 0 49546.2 651.631 12
 6 3 0 50496 723.657 5
 -6 -3 0 49190.8 705.227 10
 -6 -3 0 49529.7 677.466 2
 -6 -3 -1 9385.34 218.37 10
 6 3 -1 9516.16 222.569 5
 6 3 1 9468.39 220.813 5
 -6 3 1 9202.96 211.587 9
 -6 3 -1 9196.83 210.766 9
 -6 3 1 9294.54 214.315 4
 -6 3 -1 9773.77 217.494 4
 -6 3 1 9842.41 221.202 8
 -6 3 -1 9408.51 217.443 8
 6 3 -1 9454.91 128.782 3
 6 -3 1 9255.09 205.878 7
 6 -3 -1 9105.4 203.819 7
 -6 -3 1 9271.81 183.666 2
 -6 -3 -1 9059.28 198.009 7
 -6 -3 1 9187.2 198.363 7
 -6 -3 -1 9499.45 202.709 6
 6 -3 1 8882.09 201.891 2
 6 -3 -1 8914.88 184.341 3
 6 -3 -1 9328.05 177.809 2
 -6 3 -1 9061.83 204.409 11
 -6 -3 1 9501.76 207.804 10
 6 3 1 9515.39 217.757 10
 -6 3 -1 9196.84 149.432 1
 -6 3 1 9136.78 192.164 1
 6 -3 -1 9619.26 127.856 6
 -6 -3 1 9194.71 189.518 6
 6 3 1 9407 200.007 6
 -6 -3 -1 9547.2 200.254 2
 6 -3 1 9345.92 188.744 12
 -6 -3 -2 80457.8 1111.2 10
 -6 -3 2 81109.3 1029.58 2
 6 3 2 80652 1097.36 5
 6 3 -2 80320.7 1096.43 5
 -6 3 2 80741.2 1083.42 9
 -6 3 -2 81142.1 1083.81 9
 6 3 2 78721.3 1078.67 6
 -6 3 2 79012.5 1089.51 8
 -6 3 -2 81398.2 1093.58 8
 -6 -3 -2 80317.2 1064.46 7
 -6 -3 2 81494.9 1064.3 7
 6 -3 2 80381.4 1091.76 2
 -6 3 -2 80692.2 1095.61 11
 6 -3 -2 80647.9 1072.16 7
 6 -3 2 81040.1 1074.45 7
 -6 3 -2 79325.7 1074.51 10
 6 3 2 81098.9 1108.14 10
 -6 3 2 79737.8 1083.81 1
 -6 3 -2 80297.7 1087.69 4
 -6 3 2 80024.6 1087.29 4
 -6 -3 -2 79950.9 1078.34 2
 6 -3 -2 78903.9 1004.99 2
 6 -3 2 79432.2 1071.46 12
 6 3 -3 162.371 35.7549 4
 6 3 3 122.341 31.9342 4
 -6 3 -3 150.19 34.728 4
 -6 3 3 115.391 33.1242 4
 6 -3 3 21.0135 29.7424 11
 -6 3 -3 45.4928 26.0635 8
 6 -3 3 23.707 26.1993 12
 6 3 3 4.65392 23.3602 2
 -6 -3 3 74.968 18.307 2
 6 3 -3 125.933 33.1002 5
 6 3 3 120.576 34.374 5
 -6 3 3 12.9474 24.4381 9
 -6 3 -3 43.2679 26.9957 9
 -6 3 -3 43.45 25.7471 10
 -6 -3 -3 66.5316 32.9954 10
 6 3 3 5.80847 34.0367 10
 6 3 3 44.1497 27.4419 6
 -6 -3 -3 70.9621 27.1026 2
 6 -3 -3 51.4031 9.30357 2
 6 -3 3 104.529 30.9662 2
 -6 3 3 26.9005 33.5627 1
 -6 -3 -3 31.0125 22.4695 1
 -6 -3 3 76.1252 23.9132 7
 6 -3 3 181.149 31.0419 7
 6 -3 -3 143.012 28.4739 7
 -6 -3 -3 113.964 27.4413 7
 -6 3 4 -8.51675 27.8304 4
 6 3 4 33.5432 26.6584 4
 6 3 -4 16.8844 25.273 4
 -6 3 -4 4.2331 24.5227 4
 6 3 4 59.2284 32.7143 6
 -6 3 4 17.54 7.3132 6
 -6 3 4 21.7226 24.695 3
 -6 3 4 44.5579 26.9604 5
 6 3 -4 31.7789 28.0354 5
 -6 3 -4 13.2976 25.0877 5
 6 3 4 13.5069 28.0803 5
 6 3 4 20.7766 25.2568 2
 -6 3 4 29.958 24.2227 9
 -6 3 -4 12.9426 23.5297 9
 -6 3 -4 14.5229 29.8949 10
 -6 -3 -4 15.8164 22.1119 1
 -6 3 4 19.7565 34.9838 1
 6 -3 4 -5.88786 27.2093 2
 6 -3 4 3.64424 19.3597 7
 -6 -3 4 24.8925 21.7398 7
 6 -3 -4 21.3049 18.8635 7
 -6 -3 -4 14.4998 19.5158 7
 6 -3 4 -6.22067 37.6386 11
 -6 3 5 120.114 31.5004 4
 -6 3 -5 79.2313 27.713 4
 6 3 5 191.948 41.6423 4
 6 3 -5 123.196 36.0949 4
 -6 3 5 133.363 32.988 3
 -6 3 5 141.239 50.8393 1
 -6 -3 -5 119.269 30.0831 1
 6 -3 5 88.1498 44.4679 11
 -6 3 -5 103.044 32.6259 9
 -6 3 5 203.25 42.1774 9
 -6 3 -5 115.171 32.5584 5
 -6 3 5 145.312 33.4577 5
 6 3 5 113.657 47.581 10
 6 -3 5 147.003 46.7789 10
 6 -3 5 135.504 26.9579 7
 6 -3 -5 134.784 26.918 7
 -6 -3 -5 142.218 31.0725 7
 -6 -3 5 128.487 32.5118 7
 6 3 5 77.7073 36.0005 6
 -6 -3 -5 81.9845 37.3803 2
 6 -3 5 97.2186 34.9197 2
 6 3 5 57.3056 30.0602 2
 6 -3 6 8691.77 247.737 2
 6 3 6 8258.61 259.767 6
 -6 3 6 8934.74 281.057 1
 6 3 6 8924.91 285.056 10
 6 -3 6 8518.59 267.833 11
 6 -3 7 201.134 50.8881 2
 6 -3 7 169.701 57.8949 12
 6 3 7 217.362 63.0202 10
 6 3 7 261.435 60.4537 6
 6 3 8 16869.5 441.381 6
 6 3 8 16811.6 457.143 10
 6 -3 8 16536.4 444.489 12
 6 -3 8 16319.2 442.274 11
 6 3 9 53.7355 68.4092 10
 6 3 9 -96.4239 83.3451 11
 6 -3 9 -25.3895 67.437 11
 6 3 9 -49.0216 52.4336 6
 6 -3 9 38.738 68.5947 12
 6 3 10 2280.14 180.091 10
 6 -3 10 2562.76 186.115 12
 6 -3 10 2273.08 176.906 11
 6 3 10 2759.08 202.761 11
 6 3 10 2461.21 175.038 6
 -6 -4 0 318.03 43.201 7
 -6 -4 0 244.54 39.7457 2
 6 -4 0 198.058 33.1958 9
 -6 4 0 225.429 45.2101 9
 -6 4 0 319.355 34.6203 1
 -6 -4 0 236.045 36.2646 10
 -6 -4 0 336.882 44.3248 6
 -6 4 0 253.209 46.4782 8
 6 -4 0 183.57 31.4193 8
 -6 -4 1 11867.1 225.196 2
 -6 -4 -1 11712.6 238.226 2
 6 -4 -1 11769.5 231.503 3
 6 4 -1 12010.2 167.679 3
 -6 -4 1 12125.4 244.244 10
 6 4 1 11662.7 254.251 10
 -6 -4 -1 11563.9 238.784 7
 -6 -4 1 11846.6 240.342 7
 6 -4 -1 11895.7 156.92 6
 6 4 -1 11747.3 165.596 11
 -6 4 -1 11786.1 249.679 11
 -6 -4 -1 11516.6 242.773 6
 -6 -4 1 11824.6 234.163 6
 6 4 1 11509.5 239.006 6
 -6 4 1 11631.3 203.199 12
 6 -4 1 11952.4 231.183 12
 6 -4 1 11714.3 248.93 9
 6 -4 -1 12030.2 250.011 9
 -6 4 1 11522.2 255.457 9
 -6 4 -1 11640.8 255.221 9
 -6 4 1 12214.8 237.651 1
 -6 -4 -1 11950.5 257.976 10
 6 4 1 11573.6 261.24 5
 6 4 -1 11677.9 263.051 5
 6 4 2 248.257 42.5578 5
 6 4 -2 243.469 41.2014 5
 -6 4 -2 255.685 38.4778 4
 -6 4 2 381.745 44.8016 4
 -6 4 2 261.544 40.4742 9
 -6 4 -2 266.331 41.1233 9
 6 4 -2 305.987 26.2826 12
 -6 4 -2 284.439 41.6932 11
 -6 -4 2 289.21 35.7748 7
 -6 -4 -2 259.787 35.3665 7
 6 -4 2 265.147 38.8534 12
 -6 4 2 211.693 24.1713 12
 -6 4 2 280.5 39.0757 1
 -6 -4 2 290.723 37.4046 10
 -6 -4 -2 251.378 36.8339 2
 6 4 2 197.676 42.1114 10
 -6 4 -2 320.916 38.6471 10
 -6 -4 -2 249.397 40.9059 10
 6 4 2 302.223 39.1261 6
 -6 -4 3 18135.7 323.594 7
 -6 -4 -3 18348.1 323.535 7
 -6 4 -3 18237.4 328.8 10
 6 -4 3 18425.4 361.947 2
 -6 4 3 18995.7 348.198 9
 -6 4 -3 18432.2 345.388 9
 -6 4 3 18186.4 341.887 4
 -6 4 -3 18053.2 340.926 4
 6 -4 -3 18239.5 329.12 7
 6 -4 3 18487.8 333.114 7
 -6 -4 -3 18052.4 338.442 1
 -6 4 3 18126.4 364.172 1
 6 4 3 18385.8 350.914 5
 6 4 -3 18416.9 350.863 5
 -6 4 4 6.99664 34.0285 1
 -6 -4 -4 70.102 30.5513 1
 6 4 -4 87.7253 31.242 4
 6 4 4 64.4631 30.8961 4
 -6 4 -4 60.6323 30.2163 4
 -6 4 4 60.9487 30.0967 4
 -6 4 -4 31.4515 26.3324 10
 6 4 4 88.3609 40.6771 10
 -6 4 4 58.4985 28.7426 3
 6 -4 4 100.809 36.9184 2
 6 4 4 93.5012 34.1197 5
 6 4 -4 44.4549 29.2661 5
 6 -4 4 6.57174 40.5889 11
 6 -4 4 36.8688 31.2995 12
 -6 4 4 100.459 31.5498 9
 -6 4 -4 48.0205 27.1883 9
 6 4 4 67.0695 34.9248 6
 -6 -4 4 46.0397 23.9394 7
 -6 -4 -4 109.24 28.7187 7
 6 -4 -4 67.4378 24.7516 7
 6 -4 4 110.07 28.9327 7
 -6 4 5 32094.9 519.526 9
 -6 4 -5 33637.2 526.364 9
 -6 -4 -5 33043.9 499.85 7
 6 -4 5 32523.1 497.898 7
 6 -4 -5 33346.7 497.033 7
 -6 -4 5 33402.6 498.751 7
 6 4 5 32423.6 583.054 6
 6 -4 5 33533.6 601.049 11
 -6 4 -5 32044.6 518.751 5
 -6 4 5 33282.2 522.702 5
 6 4 5 32628.3 522.231 5
 6 4 -5 33006 525.355 5
 -6 -4 -5 32691.6 564.953 2
 6 -4 5 31876.9 574.691 2
 6 4 5 32885.9 619.547 10
 6 -4 5 32940.1 589.121 12
 -6 4 5 33935.6 616.5 1
 -6 -4 -5 31890.6 524.964 1
 -6 4 5 33548.3 517.252 4
 6 4 5 33358.6 514.729 4
 6 4 -5 33055.5 516.007 4
 -6 4 -5 32920.5 515.807 4
 -6 -4 -6 1259.03 93.4536 2
 6 -4 6 1529.37 112.79 11
 6 -4 6 1599.11 115.87 12
 -6 4 6 1380.51 86.1189 3
 6 4 6 1345.22 117.313 10
 6 4 6 1229.15 101.727 6
 -6 4 6 1538 119.974 1
 6 -4 6 1301.93 95.1024 2
 6 -4 7 3086.42 170.64 11
 6 4 7 3137.74 167.647 6
 6 4 7 3066.78 183.767 10
 6 -4 7 3041.62 169.411 12
 6 -4 7 2929.91 147.348 2
 6 4 8 38.8541 64.9754 10
 6 -4 8 70.2388 58.7299 12
 6 -4 8 11.5107 57.7477 11
 6 4 8 11.0363 46.2239 6
 6 -4 9 2039.28 160.627 11
 6 -4 9 1909.89 158.724 12
 6 4 9 2075.3 173.532 10
 6 4 9 1801.28 150.32 6
 6 -4 10 149.101 74.8933 11
 6 4 10 120.454 72.049 10
 6 4 10 243.819 75.2044 6
 6 -5 0 172343 2196.35 9
 -6 5 0 173400 2210.52 9
 -6 -5 0 172382 2175.71 6
 -6 -5 0 170543 2179.36 10
 6 -5 0 171782 2194.93 8
 -6 -5 0 173866 2162.42 2
 -6 5 0 170864 2138.24 1
 -6 5 0 173735 2143.76 12
 -6 5 -1 586.343 58.0035 9
 6 -5 1 504.3 50.1687 9
 6 -5 -1 486.191 49.8379 9
 -6 5 1 478.442 54.8926 9
 6 -5 1 562.327 53.2225 8
 6 -5 -1 519.115 50.1671 8
 -6 5 1 437.774 37.9713 12
 6 -5 1 534.447 47.2338 12
 6 5 -1 566.075 27.9177 3
 6 -5 -1 503.601 47.6718 3
 -6 5 1 561.884 49.1908 1
 -6 5 -1 508.999 51.6533 11
 -6 -5 1 459.68 45.2205 6
 -6 -5 -1 487.773 47.2514 2
 -6 -5 -1 542.929 49.7534 6
 6 5 1 536.129 52.1414 10
 -6 -5 1 541.549 47.2204 10
 -6 -5 -1 492.472 50.7284 10
 6 -5 -2 21192.4 379.761 8
 6 -5 2 20792 378.912 8
 -6 5 -2 20009.3 387.169 11
 6 5 2 20262.1 374.783 6
 -6 -5 2 21247.8 366.847 7
 -6 -5 -2 21589.2 368.264 7
 -6 -5 -2 21312.5 384.275 6
 6 -5 2 20024.4 368.691 12
 -6 5 2 21922.2 330.536 12
 6 5 -2 20942.4 322.579 12
 -6 5 2 20680.7 389.105 9
 -6 5 -2 20608.3 388.428 9
 -6 -5 -2 21160.4 374.211 2
 -6 -5 -2 20316.8 397.465 10
 -6 5 2 20776.3 385.452 1
 6 -5 -2 20282.1 374.538 9
 6 -5 2 20905.9 379.288 9
 -6 -5 2 20742.2 354.513 10
 -6 5 -2 20725.9 353.501 10
 6 5 2 21139.6 396.29 10
 -6 5 3 78.0957 34.335 4
 -6 5 -3 56.6493 30.1787 4
 6 5 -3 71.5864 36.3144 5
 6 5 3 55.1704 29.3161 5
 -6 5 -3 36.8101 33.467 11
 -6 5 -3 58.3375 28.4258 10
 -6 5 3 49.0574 31.9409 9
 -6 5 -3 21.795 28.5597 9
 -6 -5 -3 55.8844 26.0197 7
 -6 -5 3 132.328 30.5223 7
 6 5 -3 81.1919 22.1876 12
 6 -5 -3 61.2925 24.37 9
 6 -5 3 43.3289 25.9276 9
 -6 -5 3 34.8867 26.0122 10
 -6 -5 -3 70.1889 31.6382 1
 -6 5 3 94.983 36.6888 1
 -6 5 4 21.6013 29.8279 9
 -6 5 -4 5.40636 30.2322 9
 6 -5 4 13.0799 32.3088 12
 6 -5 -4 -8.90192 21.2907 7
 6 -5 4 27.4385 26.1889 7
 -6 -5 -4 16.3092 28.0878 1
 -6 5 4 -7.561 33.0158 1
 -6 5 -4 30.4886 31.6916 4
 -6 5 4 -5.12221 30.9921 4
 6 -5 4 -20.3063 30.1417 2
 -6 -5 -4 5.82637 29.6695 2
 -6 -5 -4 12.6941 23.3714 7
 -6 -5 4 37.6057 22.4946 7
 6 5 4 51.727 36.1569 6
 -6 5 -4 4.13068 25.2519 10
 6 5 4 -15.7619 41.865 10
 6 5 -4 21.7441 33.2317 5
 6 5 4 -5.44173 32.2321 5
 6 5 5 164.539 44.8131 6
 6 -5 5 151.383 50.2074 11
 -6 5 5 221.958 45.382 3
 6 5 5 213.403 57.3239 10
 -6 5 5 151.215 50.9698 1
 -6 5 5 128.383 37.8308 9
 -6 5 -5 103.541 35.9296 9
 -6 -5 5 200.4 35.3951 7
 6 -5 5 142.595 30.9131 7
 6 -5 -5 182.907 33.7218 7
 -6 -5 -5 110 30.0322 7
 6 -5 5 131.497 45.8501 12
 6 5 -5 138.024 38.8097 4
 6 5 5 109.218 34.4935 4
 -6 5 -5 155.361 39.5874 4
 -6 5 5 160.794 38.8077 4
 6 -5 5 132.679 40.7514 2
 -6 -5 -5 156.49 40.7047 2
 6 5 -5 168.937 39.2708 5
 6 5 5 168.359 38.1088 5
 6 -5 6 12909.8 350.86 11
 -6 -5 -6 12668 315.175 2
 -6 -5 -6 13299.2 297.498 1
 -6 5 6 13621.4 376.198 1
 6 -5 6 12708.9 347.276 12
 -6 5 6 13306.8 302.13 3
 6 -5 6 12843.9 328.798 2
 6 5 6 12841.2 373.683 10
 6 5 6 13096.6 342.464 6
 6 -5 7 473.082 80.6415 12
 6 5 7 294.076 60.6367 6
 6 -5 7 310.829 71.9065 11
 -6 5 7 382.487 58.0437 3
 6 5 8 7208.42 305.363 10
 6 -5 8 6936.43 276.728 11
 6 5 8 7253.07 277.219 6
 6 -5 8 6960.73 280.257 12
 6 5 9 -12.1179 58.9231 6
 6 -5 9 53.1215 63.5254 12
 6 5 9 74.7408 90.4443 10
 6 6 0 96.4004 21.868 3
 6 -6 0 91.3912 34.6673 3
 -6 -6 0 120.531 31.6501 10
 -6 6 0 127.904 31.0242 1
 6 -6 0 139.272 36.4334 8
 6 -6 0 147.495 36.9797 9
 -6 6 0 85.2556 36.8715 9
 -6 -6 0 184.135 38.3452 6
 -6 6 0 108.311 28.8964 12
 6 -6 -1 7393.22 190.792 3
 -6 6 -1 7316.59 201.105 11
 -6 -6 1 7294.66 190.55 6
 -6 -6 -1 7320.78 193.722 6
 -6 6 1 7364.33 169.26 12
 -6 6 1 7181.25 209.315 9
 -6 6 -1 7222.06 208.27 9
 -6 -6 1 7445.99 180.777 10
 -6 -6 -1 7010.99 196.836 10
 6 6 1 7233.16 195.156 10
 6 -6 -1 7094.68 199.862 8
 6 -6 1 7189.68 200.179 8
 -6 6 1 7002.03 186.496 1
 6 -6 -1 7257.75 199.612 9
 6 -6 1 7374.78 200.976 9
 -6 6 -2 211.319 44.1916 11
 -6 6 -2 246.313 35.3706 10
 -6 -6 2 272.319 36.2969 10
 -6 6 2 217.017 32.4314 12
 6 6 -2 203.803 29.5709 12
 -6 6 2 327.264 48.9557 1
 -6 -6 -2 247.96 42.3239 6
 6 -6 -2 331.791 44.6525 8
 6 -6 2 170.556 37.0178 8
 -6 6 2 256.853 46.6484 9
 -6 6 -2 280.645 46.5377 9
 6 -6 2 262.627 40.9261 9
 6 -6 -2 243.351 40.7276 9
 -6 6 -3 27179.8 432.137 10
 -6 -6 -3 27167.7 477.955 2
 6 6 3 27911.2 492.084 6
 -6 6 -3 28391.9 505.941 11
 6 -6 3 28171.5 493.165 12
 6 6 -3 26547.4 419.408 12
 6 -6 -3 27457.2 472.503 9
 6 -6 3 28848.2 480.924 9
 6 6 3 28237 517.805 10
 -6 -6 3 27744.2 433.508 10
 -6 6 3 27597.2 510.551 1
 6 -6 4 167.544 45.2512 12
 -6 6 4 194.2 50.4988 1
 -6 6 -4 168.189 32.034 10
 6 6 4 159.797 51.9689 10
 -6 -6 -4 111.595 32.5381 7
 -6 -6 4 138.565 38.3111 7
 -6 -6 -4 165.458 39.7322 2
 6 6 4 231.918 46.1792 6
 6 6 -4 136.51 42.1495 5
 6 6 4 143.175 46.0492 5
 -6 6 -4 210.645 40.8328 4
 -6 6 4 106.763 37.4179 4
 -6 6 5 36549.1 606.536 3
 6 -6 5 36164.5 648.462 2
 -6 -6 -5 36403.3 622.774 2
 -6 -6 -5 36474 564.53 7
 -6 -6 5 36646.7 563.705 7
 -6 6 -5 36394 587.746 4
 -6 6 5 37136.7 591.048 4
 6 6 5 36869.9 597.902 5
 6 6 -5 36601.4 596.114 5
 6 6 5 37104.3 694.35 10
 6 -6 5 36178.6 652.008 12
 -6 6 5 36212.9 681.264 1
 -6 -6 -5 36601.3 617.579 1
 6 6 5 36200.8 645.53 6
 -6 -6 -6 75.8268 39.0311 1
 6 -6 6 37.8819 48.9434 12
 -6 -6 -6 104.911 44.4002 2
 6 -6 6 184.949 51.4049 2
 6 6 6 53.3188 41.8081 6
 -6 6 6 123.445 43.6171 3
 6 6 6 147.867 65.1478 10
 6 -6 7 1357.56 121.646 12
 6 6 7 1437.83 120.103 6
 -6 -6 -7 1433.23 103.999 2
 6 6 7 1415.17 135.799 10
 -6 6 7 1848.54 115.749 3
 6 6 8 -14.4715 65.6697 10
 6 6 8 11.1585 49.6895 6
 6 -6 8 12.2594 52.4502 12
 6 6 9 1238.66 145.113 10
 6 -6 9 1467.85 142.964 12
 6 6 9 1290.42 124.268 6
 6 -7 0 10572.9 250.339 3
 6 -7 0 10500.7 211.901 1
 6 7 0 10407 234.504 10
 -6 -7 0 10627 239.573 10
 6 -7 0 9974.5 254.859 9
 -6 -7 0 10288.6 246.887 6
 6 7 0 10183.4 200.96 3
 -6 7 0 10351 230.812 12
 6 -7 -1 347.04 50.2899 3
 -6 -7 -1 357.5 48.4726 6
 -6 -7 1 347.008 48.6998 6
 -6 7 -1 272.059 45.6104 11
 -6 7 -1 379.79 47.1885 12
 -6 7 1 379.533 42.5254 12
 6 7 1 308.057 48.0826 10
 6 -7 1 391.581 34.2691 1
 -6 7 1 332.435 48.6166 1
 -6 -7 1 426.138 44.7314 10
 6 -7 -1 286.023 46.8223 9
 6 -7 1 379.108 50.8315 9
 -6 7 -2 42969.8 691.524 11
 -6 -7 -2 42577.8 680.186 6
 6 -7 2 43074.7 565.066 1
 6 -7 2 41815.3 680.024 9
 6 -7 -2 44119 686.387 9
 -6 7 2 42500.9 629.208 12
 6 7 -2 43636.9 625.675 12
 -6 7 2 43492.5 695.681 1
 -6 7 -2 42805.6 618.467 10
 -6 -7 2 43224.8 621.59 10
 -6 -7 -2 44092.2 672.771 2
 6 7 -2 42421 539.468 11
 -6 7 -3 272.177 50.7286 11
 6 -7 -3 378.388 50.9538 9
 6 -7 3 306.733 47.3807 9
 6 7 -3 255.6 37.6464 12
 6 -7 3 326.641 53.9184 12
 -6 -7 -3 252.154 46.1196 2
 6 7 3 194.171 46.0323 6
 6 7 3 278.57 53.9152 10
 -6 -7 3 323.548 37.0494 10
 -6 7 -3 239.67 34.5032 10
 -6 -7 -3 156.692 47.0699 1
 -6 7 3 345.093 56.4504 1
 -6 7 4 8.76522 47.8042 1
 -6 -7 -4 29.1258 35.972 1
 -6 -7 -4 -5.11485 27.1711 7
 -6 -7 4 15.3218 29.586 7
 -6 -7 -4 -26.0672 35.9944 2
 6 7 4 53.63 58.9338 10
 -6 7 4 37.0045 34.906 3
 6 7 4 -7.23731 35.7539 6
 6 -7 4 -7.58465 55.0213 12
 6 -7 4 29.0469 29.5829 9
 6 -7 -4 11.3505 28.4717 9
 -6 -7 -5 532.987 53.5713 7
 -6 -7 5 662.986 63.2555 7
 -6 7 5 610.473 69.16 3
 -6 -7 -5 585.399 67.494 2
 -6 7 5 545.602 81.1579 1
 -6 7 -5 521.211 58.9327 4
 -6 7 5 636.341 63.3384 4
 6 -7 5 506.109 72.2149 12
 6 7 5 618.939 72.866 5
 6 7 -5 495.781 59.6733 5
 6 7 5 584.017 85.7094 10
 -6 -7 -5 700.901 74.776 1
 6 7 5 579.596 71.6168 6
 6 -7 6 6449.54 247.022 12
 6 7 6 6366.23 267.706 10
 -6 -7 -6 6640.51 221.521 2
 6 7 6 7009.19 245.146 6
 6 -7 6 6811.96 240.796 2
 -6 7 6 6787.23 223.033 3
 -6 -7 -6 6959.42 227.86 1
 6 7 7 163.935 68.5618 10
 -6 -7 -7 133.545 47.2766 2
 -6 7 7 142.363 52.2616 3
 6 7 7 225.116 65.6944 6
 -6 -7 -7 128.719 45.5708 1
 6 -7 7 237.617 68.4878 12
 6 -7 8 7439.86 300.618 12
 6 7 8 7284.11 276.727 6
 6 7 8 7625.91 328.284 10
 6 -7 9 235.664 83.0729 12
 6 7 9 326.91 102.004 10
 6 7 9 349.161 83.5334 6
 6 -8 0 123.224 39.5769 3
 6 8 0 153.768 29.1647 3
 6 -8 0 100.329 28.3082 1
 -6 8 0 189.931 40.3829 12
 6 -8 0 198.35 45.0709 8
 6 8 0 92.7393 34.4094 10
 -6 -8 0 205.446 42.5793 6
 -6 8 0 118.843 44.3374 9
 6 -8 0 204.477 42.5434 9
 -6 8 -1 2118.49 105.463 12
 -6 8 1 2223.87 100.153 12
 -6 8 1 2169.69 111.08 1
 -6 8 -1 2088.59 122.887 9
 -6 8 1 2250.42 127.846 9
 -6 -8 1 2216.44 94.0577 10
 -6 8 -1 2382.48 120.837 11
 6 8 1 2161.24 92.8034 3
 6 -8 -1 2376.4 113.533 3
 6 -8 1 2159.53 117.146 8
 6 -8 -1 2454.55 123.665 8
 6 -8 1 2251.84 117.693 9
 6 -8 -1 2310.62 119.172 9
 -6 -8 -1 2083.72 105.162 2
 -6 -8 1 2127.25 109.39 6
 -6 -8 -1 2174.03 111.137 6
 6 -8 1 2394.52 85.3886 1
 6 -8 -1 2070.5 95.2734 1
 -6 8 2 811.929 62.2553 12
 6 8 -2 719.087 57.4936 12
 -6 -8 -2 863.887 85.2757 1
 6 -8 -2 703.086 68.8226 9
 6 -8 2 796.881 73.2996 9
 -6 -8 -2 831.254 73.5642 6
 -6 8 2 742.943 78.9415 9
 -6 8 -2 788.745 53.6252 10
 6 8 2 868.351 78.4743 10
 -6 8 -2 765.284 79.103 9
 -6 8 2 703.995 73.0129 1
 6 -8 -2 880.176 77.4811 8
 6 -8 2 944.392 80.3123 8
 -6 -8 -2 837.09 72.3116 2
 -6 -8 2 751.359 53.2832 10
 -6 8 -2 701.707 71.3619 11
 -6 8 3 44871.9 771.361 1
 -6 -8 -3 46583 772.467 1
 6 -8 -3 46229.1 732.597 9
 6 -8 3 44946.4 730.26 9
 -6 -8 -3 46537.7 733.962 2
 -6 8 -3 46432.5 767.448 9
 -6 8 3 45567.2 764.509 9
 6 -8 3 46599.6 747.181 8
 6 -8 -3 44858.6 737.789 8
 6 8 3 45026.7 766.014 10
 6 -8 3 47103.7 754.558 12
 6 8 -3 45537.2 678.561 12
 -6 8 -3 46209.8 757.551 11
 -6 8 -4 73.4676 45.6874 11
 6 -8 4 154.146 39.3093 8
 6 -8 -4 137.567 42.4705 8
 6 -8 4 228.994 57.6146 12
 -6 8 -4 131.37 43.778 9
 6 -8 -4 178.119 41.9867 9
 6 -8 4 279.518 45.8086 9
 -6 -8 -4 133.027 40.1406 2
 6 8 4 170.664 56.7983 10
 -6 -8 -4 181.302 48.3166 1
 -6 8 4 161.299 58.6232 1
 -6 8 5 19085.9 422.386 3
 -6 8 5 20241.5 490.079 1
 -6 -8 -5 20302.4 430.035 2
 -6 -8 -5 20557.3 387.942 7
 6 8 -5 20035.6 415.742 5
 -6 8 5 21400.1 416.323 4
 6 -8 5 21153.7 404.918 9
 6 -8 -5 20470.9 397.401 9
 6 -8 5 21295 470.996 12
 6 8 5 20984.8 499.926 10
 -6 -8 -5 20052.9 447.504 1
 6 8 5 20716.4 451.824 6
 -6 -8 -6 78.9803 47.8758 1
 6 8 6 180.873 53.2468 6
 -6 8 6 58.603 46.8303 3
 6 -8 6 115.707 58.833 12
 -6 -8 -6 113.483 45.8931 2
 6 8 6 75.934 60.5482 10
 -6 -8 -7 1979.54 124.718 2
 -6 8 7 1733.98 124.269 3
 6 -8 7 1928.43 150.873 12
 -6 -8 -7 1719.84 122.54 1
 6 8 7 1718.24 132.085 6
 6 8 7 1748.56 156.776 10
 -6 8 8 9.78573 51.986 3
 6 8 8 174.077 84.0677 10
 6 -8 8 104.481 73.0335 12
 6 8 8 11.3644 56.1448 6
 6 8 9 865.019 135.36 10
 6 8 9 828.397 107.956 6
 6 -8 9 1013.3 124.579 12
 6 9 0 34758.6 522.751 3
 6 -9 0 34481.4 613.632 9
 -6 9 0 34234.7 638.343 9
 6 -9 0 34450.5 621.495 8
 6 9 0 33795.9 549.769 10
 6 -9 0 33462.7 591.213 3
 -6 -9 0 35048.5 593.071 6
 -6 9 0 33397.6 566.527 12
 6 -9 0 34235.5 537.094 1
 6 -9 1 21.0834 34.1759 3
 6 -9 -1 33.9196 32.4538 3
 -6 -9 1 60.2165 38.7621 6
 -6 -9 -1 33.9428 37.4989 6
 6 -9 1 56.9809 24.6084 1
 -6 9 -1 88.7547 45.199 9
 6 -9 -1 7.54728 36.7015 9
 6 -9 1 15.1471 33.0743 9
 -6 9 1 8.88994 38.8219 9
 6 -9 1 71.4953 40.4557 8
 6 -9 -1 47.5032 36.59 8
 -6 9 -1 56.1853 36.5762 12
 -6 9 1 60.9267 30.5968 12
 -6 9 -1 65.7782 37.2212 11
 6 9 2 19712.9 386.258 3
 -6 9 2 19838.1 428.932 1
 -6 -9 -2 19593.5 446.905 1
 -6 9 2 19963.1 379.557 12
 6 9 -2 19704.6 371.888 12
 -6 -9 -2 19961.1 408.024 2
 -6 9 2 19479.7 445.159 9
 -6 9 -2 20133.3 450.219 9
 6 -9 -2 20538.6 423.419 9
 6 -9 2 20345 423.154 9
 6 -9 -2 20503.2 432.656 8
 6 -9 2 19564.7 426.685 8
 6 9 2 19559 413.799 10
 6 -9 -2 20643.1 402.904 1
 -6 9 -2 20461.8 425.298 11
 -6 -9 -2 20104.1 416.161 6
 6 -9 -3 76.8493 39.7113 8
 6 -9 3 70.1396 40.2711 8
 6 9 3 84.7967 49.1271 10
 6 -9 3 51.3677 37.9204 9
 6 -9 -3 94.4039 38.5826 9
 -6 -9 -3 99.5717 40.7361 2
 6 9 -3 20.7704 28.3286 12
 -6 9 3 108.505 51.1807 1
 -6 -9 -3 54.4339 42.6725 1
 -6 9 -3 48.259 41.5619 11
 -6 9 -3 26.4165 38.4564 9
 -6 9 3 61.7053 42.8682 9
 -6 -9 -4 60.4949 36.7688 2
 -6 9 -4 -25.8945 39.8875 11
 6 -9 -4 -7.36936 35.2502 8
 6 -9 4 22.5718 32.8538 8
 -6 -9 -4 18.4843 41.1558 1
 -6 9 4 -154.108 68.331 1
 6 -9 4 17.8427 44.0734 12
 6 -9 4 42.9573 39.5446 9
 6 -9 -4 7.01717 31.843 9
 6 9 4 10.0031 51.6819 10
 6 -9 5 199.338 62.229 12
 -6 -9 -5 263.993 54.6428 2
 -6 -9 -5 237.701 46.2191 7
 6 -9 -5 249.645 49.7721 9
 -6 -9 -5 238.96 62.5348 1
 6 9 5 209.466 68.9889 10
 6 -9 5 248.079 50.7513 8
 6 -9 -5 302.931 52.8406 8
 -6 -9 -6 7951.42 271.675 1
 6 -9 6 7950.85 289.136 12
 -6 9 6 8045.54 266.222 3
 6 9 6 7788.44 273.924 6
 6 9 6 7302.08 305.639 10
 -6 -9 -6 7572.51 252.133 2
 -6 -9 -7 -19.7777 47.3022 1
 -6 -9 -7 62.0156 46.4226 2
 6 9 7 -29.9614 64.093 10
 6 -9 7 37.041 57.0577 12
 -6 9 7 39.4873 58.4722 3
 6 9 7 21.3525 50.2101 6
 6 9 8 4053.36 249.933 10
 -6 9 8 4160.75 203.194 3
 6 -9 8 3754.38 220.322 12
 6 9 8 3575.07 197.475 6
 6 9 9 -23.7488 57.7389 6
 6 -10 0 136.146 49.0115 3
 6 -10 0 91.7439 42.4992 9
 -6 10 0 99.616 56.401 9
 6 -10 0 214.188 55.1328 8
 -6 -10 0 153.96 44.845 6
 -6 10 0 155.919 44.7006 12
 6 10 0 99.0442 38.1198 10
 6 -10 -1 5111.4 188.693 3
 6 -10 1 4789 186.62 3
 6 -10 -1 5117.01 198.278 9
 6 -10 1 4948.54 195.174 9
 -6 10 -1 5180.23 195.864 11
 6 -10 -1 5188.02 171.93 1
 6 -10 1 4874.88 145.586 1
 6 10 1 5000.68 174.302 10
 -6 -10 1 5152.23 187.435 6
 -6 -10 -1 5158.29 188.696 6
 6 -10 -1 4699.85 196.67 8
 6 -10 1 4847.79 199.656 8
 -6 10 -1 5060.82 182.594 12
 -6 10 1 5098.89 175.64 12
 -6 10 1 4989.65 212.682 9
 -6 10 -1 4732.12 209.288 9
 6 -10 -2 8.74185 34.9851 8
 6 -10 2 -17.6113 35.2404 8
 6 -10 2 -7.96776 40.5738 3
 6 10 2 25.3666 37.5622 3
 6 10 2 -60.8723 46.0384 10
 -6 -10 -2 -39.924 50.8258 1
 6 -10 -2 13.9603 31.675 1
 -6 -10 -2 -7.39964 34.8001 2
 -6 -10 -2 30.7211 35.4916 6
 -6 10 2 6.12581 30.732 12
 6 10 -2 41.1094 32.0292 12
 -6 10 -2 16.3512 37.7805 11
 6 -10 -2 -16.3939 35.7925 9
 6 -10 2 33.0238 35.3218 9
 -6 -10 -3 7745.24 274.187 1
 -6 10 3 8429.89 283.759 1
 -6 -10 -3 9023.01 261.798 2
 -6 -10 -3 8489.3 257.304 6
 6 -10 -3 8724.77 268.681 8
 6 -10 3 8280.19 265.204 8
 -6 10 -3 8558.62 267.084 11
 6 10 -3 8537.83 227.774 12
 6 -10 -3 8226.1 254.237 9
 6 -10 3 8361.41 257.414 9
 6 10 3 8737.61 274.297 10
 6 10 3 8626.82 251.894 3
 6 10 4 -10.5186 55.116 10
 -6 -10 -4 32.5645 37.6214 2
 6 -10 4 7.83954 39.3295 9
 6 -10 -4 15.3827 31.5054 9
 -6 10 -4 27.3449 45.0298 11
 6 -10 -4 -16.5521 34.6622 8
 6 -10 4 -16.8312 38.8898 8
 -6 -10 -4 -10.2656 56.7 1
 -6 10 4 44.4861 54.0773 1
 -6 -10 -5 24811.6 549.187 1
 6 10 5 25074.6 581.823 10
 -6 -10 -5 24677.5 507.22 2
 6 -10 -5 24974.4 493.48 8
 6 -10 5 24730.2 496.135 8
 -6 -10 -6 236.001 61.514 1
 -6 -10 -6 250.27 57.9768 2
 6 -10 6 225.269 70.2976 12
 -6 -10 -7 906.599 94.4443 2
 6 -10 7 726.895 115.451 12
 -6 10 7 685.671 90.7786 3
 -6 -10 -7 876.517 103.11 1
 6 10 7 963.994 133.392 10
 6 -10 8 56.0996 67.0863 12
 -6 10 8 -66.3675 64.8012 3
 6 10 8 -16.9287 79.6151 10
 6 -11 0 38237 699.097 9
 6 -11 0 38226.8 678.802 3
 -6 -11 0 37796.8 670.919 6
 6 -11 0 38928 622.587 1
 -6 11 0 37756.5 654.033 12
 6 -11 0 38717.8 719.068 8
 -6 11 -1 1292.46 104.452 11
 6 11 1 1233.52 84.4954 3
 6 -11 -1 1089.33 83.8208 1
 6 11 1 1142.63 88.2386 10
 6 -11 1 1245.48 101.919 3
 -6 -11 1 1073.71 92.8944 6
 -6 -11 -1 1135.61 94.7911 6
 6 -11 1 948.658 93.5212 9
 6 -11 -1 1082.06 96.8809 9
 -6 11 1 1180.14 92.0478 12
 -6 11 -1 1159.17 93.4873 12
 6 -11 -1 1204.11 108.143 8
 6 -11 1 1009.86 99.112 8
 6 11 2 12927.7 310.624 3
 -6 -11 -2 13349 338.24 6
 6 -11 2 12441.5 336.507 3
 -6 11 -2 12852.2 341.105 11
 -6 -11 -2 13458.8 381.768 1
 6 -11 -2 12869.8 355.361 8
 6 -11 2 13049.5 357.035 8
 6 -11 -2 12295.3 338.441 9
 6 -11 2 12792.4 344.967 9
 -6 -11 -2 13134.1 332.174 2
 6 11 2 12503.2 325.559 10
 6 -11 -2 12665.1 320.898 1
 -6 11 2 12253.9 305.217 12
 6 11 -2 12419.6 301.345 12
 -6 -11 -3 8.57462 44.3019 6
 6 11 3 37.7281 50.7773 10
 6 11 3 -8.08119 39.2944 3
 -6 -11 -3 -8.44809 47.2415 2
 6 -11 -3 52.3419 46.9638 9
 6 -11 3 70.625 41.5185 9
 6 -11 3 -9.62452 36.6379 8
 6 -11 -3 57.0291 43.1321 8
 -6 11 -3 -18.3271 42.3465 11
 -6 -11 -3 55.5408 56.5658 1
 6 11 -3 6.56727 34.8868 12
 -6 11 3 6.89437 35.1083 12
 6 11 4 9.27469 43.6185 3
 -6 -11 -4 35.0508 38.2631 2
 6 -11 -4 -18.4083 48.2287 8
 6 -11 4 18.7567 39.2791 8
 6 11 4 43.9555 55.1292 10
 -6 -11 -4 11.3241 48.4486 1
 6 -11 -4 16.7725 35.1241 9
 6 -11 4 -8.54289 41.5392 9
 6 11 -4 33.2477 37.6347 12
 6 -11 -5 59.8325 41.5636 8
 6 -11 5 26.3357 41.2872 8
 6 11 5 12.6896 58.642 10
 -6 -11 -5 36.3641 40.485 2
 -6 -11 -5 34.8513 51.7332 1
 -6 -11 -6 5761.81 225.134 2
 -6 -11 -6 5338.85 241.907 1
 6 11 6 5447.31 270.185 10
 6 11 7 64.0441 75.3074 10
 -6 -11 -7 117.192 59.6881 1
 6 -12 0 98.8137 49.6252 3
 -6 -12 0 69.3128 45.4086 6
 6 -12 0 65.7024 45.8728 8
 6 -12 0 139.944 50.9107 9
 6 -12 0 71.1443 37.0503 1
 -6 12 0 55.9471 43.5997 12
 6 12 1 3336.35 142.368 3
 -6 -12 1 3455.32 168.232 6
 -6 -12 -1 3282.9 162.438 6
 -6 -12 -1 3304.72 191.629 1
 6 12 1 3164.05 143.531 10
 -6 12 1 3290.03 153.975 12
 -6 12 -1 3215.45 158.084 12
 6 12 -1 3288.04 153.38 12
 6 -12 -1 3367.02 182.13 8
 6 -12 1 3158.88 177.869 8
 6 -12 -1 3259.71 148.497 1
 6 -12 1 3072.08 168.715 9
 6 -12 -1 3004.03 166.027 9
 6 -12 1 3244.13 165.911 3
 -6 12 -1 3477.6 174.046 11
 -6 -12 -2 658.511 81.0151 2
 6 12 2 526.646 72.552 10
 6 -12 -2 610.013 74.3383 1
 -6 -12 -2 483.235 85.9492 1
 6 -12 -2 493.629 81.411 8
 6 -12 2 497.138 76.3605 8
 -6 12 2 606.687 72.5283 12
 6 12 -2 498.071 63.6446 12
 6 12 2 571.388 69.7556 3
 6 -12 -2 469.738 75.2658 9
 -6 12 3 14647.5 350.223 12
 6 12 -3 15239.3 350.395 12
 -6 -12 -3 15765.7 436.58 1
 -6 -12 -3 14818.9 380.708 2
 6 -12 -3 14916.7 401.356 8
 6 -12 3 14996 404.317 8
 6 12 3 15348.2 377.643 3
 6 -12 -3 14006.3 377.428 1
 6 12 3 15828.9 400.972 10
 6 12 4 125.959 58.3511 10
 -6 -12 -4 226.535 57.7433 2
 6 12 4 229.455 63.4649 3
 6 -12 -4 222.521 60.5966 8
 6 -12 4 206.153 56.9739 8
 -6 -12 -4 123.538 50.6502 1
 6 -12 -5 6296.28 237.122 8
 6 -12 5 6754.24 247.148 8
 6 12 5 6436.51 281.802 10
 -6 -12 -5 6740.36 281.088 1
 6 12 5 6615.17 265.814 3
 -6 -12 -5 6558.35 244.696 2
 6 12 6 282.214 88.0308 10
 -6 -12 -6 316.611 75.0744 1
 -6 -12 -6 247.031 64.0698 2
 6 12 6 200.987 72.8321 3
 -6 -12 -7 1458.21 137.696 1
 6 12 7 1368.27 141.233 3
 6 12 7 1425 161.432 10
 6 -13 0 12074.6 373.336 8
 6 -13 0 11860.8 300.209 1
 6 13 -1 385.848 65.4397 12
 6 -13 -1 322.479 58.1964 1
 -6 -13 -1 315.439 78.7924 1
 6 -13 -1 287.174 70.9864 8
 6 -13 1 384.105 72.736 8
 -6 -13 -2 13979.8 374.66 2
 6 -13 -2 14147.2 364.822 1
 6 -13 2 13715.2 402.835 8
 6 -13 -2 13969.6 405.138 8
 6 13 2 13453.8 346.505 3
 6 13 2 13916.2 355.829 10
 -6 -13 -2 14157.6 427.52 1
 6 13 3 -20.4743 54.3815 10
 6 13 3 9.41923 42.7434 3
 -6 -13 -3 9.95789 44.3431 2
 6 -13 -3 34.3595 47.969 8
 6 -13 3 -11.6005 51.6576 8
 6 -13 -3 20.3184 40.6575 1
 -6 -13 -3 26.5317 54.3397 1
 6 13 4 35.5893 62.1645 10
 -6 -13 -4 70.9127 46.8182 2
 6 13 4 21.3143 55.0647 3
 6 -13 -4 44.1264 40.8787 8
 6 -13 4 123.722 51.0435 8
 -6 -13 -4 13.3841 58.4459 1
 6 13 5 94.8177 78.4778 10
 -6 -13 -5 133.73 56.118 2
 -6 -13 -5 27.1968 58.193 1
 6 13 5 83.44 58.9015 3
 6 -13 -5 173.96 58.6153 8
 6 -13 5 147.039 54.279 8
 -6 -13 -6 3846.5 222.025 1
 6 13 6 3674.4 230.019 10
 6 13 6 3976.53 220.246 3
 -6 -13 -6 3983.83 197.086 2
 -6 -13 -7 66.7812 63.8947 1
 6 13 7 83.3461 77.0369 10
 6 13 7 100.182 70.7095 3
 -6 -14 0 28.4606 63.3686 1
 6 -14 0 13.1182 51.2347 8
 6 -14 -1 1736.57 144.54 8
 6 -14 1 1454.03 135.677 8
 6 -14 -1 1612.04 114.149 1
 -6 -14 -1 1522.46 145.577 1
 -6 -14 -2 147.275 55.8937 2
 6 -14 -2 126.613 55.1344 1
 -6 -14 -2 42.7233 66.9847 1
 6 14 2 79.6234 52.9807 3
 6 -14 2 128.84 60.6033 8
 6 -14 -2 51.1612 52.4041 8
 -6 -14 -3 8609.21 297.768 2
 6 14 3 8112.84 290.385 10
 -6 -14 -3 8711.35 340.268 1
 6 -14 -3 8908.56 320.575 8
 6 -14 3 8232.66 313.003 8
 6 14 3 8720.17 292.478 3
 6 -14 -3 8749.31 298.786 1
 6 -14 -4 35.8165 48.9092 8
 6 -14 4 36.5278 54.2248 8
 6 14 4 101.426 53.911 3
 6 14 4 -12.1798 66.4304 10
 -6 -14 -4 140.35 58.8851 2
 -6 -14 -4 86.1599 69.8277 1
 -6 -14 -5 11145.5 395.344 1
 6 -14 -5 11244 349.875 8
 6 -14 5 11625.6 359.272 8
 6 14 5 11959.9 399.284 10
 6 14 5 11505.8 374.026 3
 -6 -14 -5 11047.8 347.516 2
 6 14 6 41.06 67.6167 3
 -6 -14 -6 53.8576 52.3778 2
 -6 -14 -6 57.6859 64.2213 1
 6 14 6 -15.4624 84.3311 10
 6 -15 0 11567.1 394.492 8
 -6 -15 0 11575 410.413 1
 6 -15 -1 186.952 58.3319 1
 -6 -15 -1 259.063 79.8752 1
 6 -15 1 70.7476 56.6615 8
 6 -15 -1 211.479 64.0083 8
 6 -15 -2 4857.49 215.12 1
 -6 -15 -2 4871.22 225.346 2
 6 -15 2 4952.93 251.152 8
 6 -15 -2 5079.29 250.714 8
 6 15 3 31.8134 56.3359 3
 -6 -15 -3 57.3488 52.0518 2
 6 -15 -3 13.4039 54.9087 8
 6 -15 3 95.0941 64.9838 8
 -6 -15 -3 91.625 71.8204 1
 6 15 4 37.0927 61.0819 10
 6 15 4 11.8642 63.8702 3
 -6 -15 -4 -22.8945 51.9462 2
 6 -15 -4 -12.8069 59.1824 8
 6 -15 4 -13.0586 61.4139 8
 -6 -15 -4 15.373 64.3861 1
 6 15 5 84.1616 74.5259 10
 -6 -15 -5 79.751 61.3491 2
 6 15 5 221.31 77.1206 3
 6 -15 -5 140.774 60.6256 8
 -6 -15 -5 76.3922 66.7284 1
 -6 -15 -6 3289.12 186.656 2
 6 -16 0 121.548 67.6749 8
 -6 -16 0 146.503 86.4859 1
 6 -16 1 967.578 127.342 8
 -6 -16 1 1239.76 148.649 1
 -6 -16 -1 1085.25 137.069 1
 6 -16 -1 1280.06 137.327 8
 6 -16 -2 98.5424 55.7654 1
 -6 -16 -2 -16.1587 83.4917 1
 6 -16 -2 73.9154 59.1713 8
 6 -16 2 149.024 70.0928 8
 -6 -16 -2 145.287 66.88 2
 6 -16 3 7941.85 328.294 8
 6 -16 -3 8031.2 327.201 8
 -6 -16 -3 8118.13 349.598 1
 -6 -16 -3 7762.96 298.771 2
 -6 -16 -4 32.454 53.0239 1
 -6 -16 -4 12.045 63.1143 2
 6 16 4 -12.25 63.2907 3
 6 -16 -4 -13.5722 53.0074 8
 6 -16 4 -13.8525 56.7425 8
 -6 -16 -5 7847.35 299.494 2
 6 16 5 8023.95 325.604 10
 -6 -17 0 3835.95 247.286 1
 6 -17 0 4089.13 245.155 8
 6 -17 1 48.0983 61.0357 8
 6 -17 -1 15.9732 62.3884 8
 -6 -17 -1 51.5912 57.4387 2
 -6 -17 1 137.072 84.6481 1
 -6 -17 -1 101.824 83.8414 1
 -6 -17 -2 6180.67 308.744 1
 -6 -17 2 5652.44 296.119 1
 6 -17 -2 6327.48 301.99 8
 6 -17 2 6082.34 295.28 8
 6 -17 -2 6095.6 254.763 1
 -6 -17 -2 5728.9 262.957 2
 6 -17 -3 30.0686 64.3265 8
 6 -17 3 106.792 67.9402 8
 -6 -17 -3 114.59 62.9044 2
 -6 -17 -3 16.8423 75.0034 1
 7 0 0 2.45982 16.0758 6
 7 0 0 15.6822 16.6615 2
 7 0 0 18.3405 26.5613 4
 -7 0 0 6.77877 18.7209 2
 -7 0 0 4.70872 24.6733 10
 -7 0 0 24.2636 28.4291 5
 7 0 0 3.86254 19.6692 7
 -7 0 0 -4.20415 20.4425 7
 -7 0 1 28167.7 395.591 11
 -7 0 1 28009.9 454.095 7
 -7 0 -1 27770 453.263 7
 -7 0 -1 28732.6 471.424 10
 7 0 1 27626.5 442.646 7
 7 0 -1 28043.6 443.553 7
 -7 0 1 27927.1 414.813 2
 -7 0 -1 27634.3 447.493 2
 -7 0 -1 27855.3 468.551 5
 -7 0 1 28051.7 469.342 5
 -7 0 1 27698.1 393.602 6
 7 0 -1 28344.5 350.211 12
 7 0 1 28533.2 434.33 11
 7 0 1 28094.6 441.271 2
 7 0 1 27733 424.839 6
 7 0 -1 27884.2 462.926 4
 7 0 1 27600.8 461.065 4
 7 0 -1 28305.9 409.327 2
 -7 0 -2 7854.65 197.242 2
 -7 0 2 8026.63 152.535 2
 7 0 2 8387.89 196.106 11
 -7 0 -2 8169.4 210.512 10
 7 0 2 8144.86 195.01 2
 -7 0 2 8139.47 203.349 5
 -7 0 -2 7754.07 199.006 5
 7 0 2 8036.39 197.334 4
 7 0 -2 8295.67 200.688 4
 7 0 2 8135.95 185.538 7
 7 0 -2 8161.96 184.981 7
 -7 0 2 7697.4 142.266 6
 7 0 2 8292.75 189.182 6
 -7 0 -2 8085.75 192.227 7
 -7 0 2 8235.54 192.796 7
 7 0 3 1027.5 75.1996 10
 7 0 3 1040.75 71.9298 11
 -7 0 -3 998.119 67.3627 5
 7 0 3 1020.59 65.9541 4
 7 0 -3 1123.27 70.1784 4
 -7 0 3 1062.06 69.817 5
 -7 0 -3 1048.19 75.3756 10
 -7 0 -3 1043.76 39.4296 1
 7 0 3 1136.2 62.5771 7
 7 0 -3 998.545 58.3638 7
 -7 0 3 981.286 61.5896 9
 -7 0 -3 970.787 61.2555 9
 7 0 3 1188.41 73.3957 2
 7 0 4 16943.4 343.169 2
 -7 0 4 17425.4 309.56 9
 -7 0 -4 16945.5 309.005 9
 -7 0 -4 17122.8 360.685 10
 7 0 4 16192.3 350.238 11
 -7 0 4 16504.1 309.124 8
 -7 0 -4 16885.8 314.054 8
 7 0 5 2301.31 114.798 2
 -7 0 5 2196.74 88.9272 9
 -7 0 -5 2122.61 87.4117 9
 7 0 5 2067.27 124.131 11
 7 0 5 2329.88 128.607 10
 -7 0 5 1896.46 87.3954 8
 -7 0 -5 2117.26 90.9055 8
 -7 0 6 2154.7 131.269 1
 7 0 6 2159.35 129.341 10
 7 0 6 2018.61 130.081 11
 7 0 6 2180.4 116.71 2
 7 0 7 6448.82 237.231 10
 7 0 7 6010.85 242.84 11
 7 0 8 -24.3271 67.1843 11
 7 0 8 -41.9394 57.9125 10
 7 0 9 4742.43 238.178 6
 7 0 9 4296.68 235.138 11
 7 0 10 569.991 104.691 11
 -7 1 0 12.7121 22.8119 9
 7 -1 0 26.2185 16.4367 12
 -7 -1 0 -4.05662 22.4061 7
 7 1 0 7.71945 20.2246 7
 7 -1 0 -3.94643 18.8773 7
 -7 1 0 -9.76786 26.9756 5
 -7 -1 0 -19.4093 29.6633 5
 7 1 0 25.8297 20.1366 2
 -7 -1 0 9.48335 24.4984 10
 -7 -1 0 3.35203 21.5118 2
 7 -1 0 12.6687 17.9255 2
 -7 1 0 3.00867 19.6626 11
 7 1 0 23.7176 19.0965 11
 7 1 0 -13.9122 31.3705 4
 -7 1 0 9.21866 23.1242 4
 7 -1 0 15.3786 12.5815 6
 7 1 0 5.55178 19.9908 6
 -7 -1 0 -17.1231 26.0205 6
 7 1 -1 15314.6 302.606 4
 -7 1 -1 14977.7 296.431 4
 7 1 1 15166.3 300.072 4
 -7 1 1 14530.6 293.405 4
 -7 1 1 14905.2 250.667 11
 7 -1 1 15217.3 279.005 11
 -7 -1 -1 15665.3 291.227 7
 -7 1 -1 15706.6 300.651 8
 -7 -1 1 15321.9 289.393 7
 -7 1 1 15127.5 296.81 8
 -7 -1 1 15426.1 250.696 6
 7 1 1 15466.2 273.138 6
 7 1 1 15182.4 282.924 7
 7 -1 1 15373.9 286.022 7
 7 -1 -1 15215.9 284.087 7
 7 1 -1 15196.2 282.29 7
 7 -1 1 14556.2 259.361 6
 -7 1 -1 14809.5 298.363 10
 -7 -1 -1 14969.1 305.734 10
 -7 1 1 15198.5 291.574 9
 -7 1 -1 15250.6 292.273 9
 7 1 1 15531.2 281.991 2
 -7 1 -1 14804.2 301.745 5
 -7 1 1 14684.1 301.094 5
 -7 -1 -1 15264.5 303.94 5
 -7 -1 1 14981.6 302.882 5
 7 1 1 15462.8 270.082 11
 7 -1 1 15279.6 282.664 2
 -7 -1 -1 15269 285.27 2
 7 -1 -1 15339.2 251.152 2
 -7 -1 1 15515.7 259.899 2
 -7 1 -2 28096 452.967 9
 -7 1 2 28926.8 454.823 9
 -7 1 -2 27950.9 463.259 4
 -7 1 2 27489.8 462.049 4
 7 1 -2 28139.6 463.975 4
 7 1 2 27995.4 461.294 4
 -7 1 2 27295.1 455.55 8
 -7 1 -2 27812.2 457.271 8
 7 -1 2 26957.6 451.145 11
 -7 -1 2 27853.8 447.529 7
 -7 -1 -2 27925.8 449.078 7
 7 1 2 28951.4 443.501 7
 7 -1 2 27968.7 444.125 7
 7 -1 -2 28465.3 443.954 7
 -7 1 -2 27671.2 470.252 10
 7 1 2 27572.9 472.727 10
 -7 1 2 27232.1 365.418 6
 7 1 2 27503.7 453.08 2
 7 -1 2 28262.2 458.602 2
 -7 -1 -2 27907.4 459.585 2
 -7 -1 2 28100.2 399.4 2
 7 1 2 28361.2 448.863 11
 -7 -1 2 27710.1 362.5 11
 7 -1 -2 27825 386.393 2
 -7 -1 -2 28670.5 483.238 10
 -7 1 2 27650.3 466.093 5
 -7 1 -2 27939.2 466.546 5
 -7 -1 2 28053.6 400.889 6
 7 1 2 27843 448.36 6
 -7 -1 -3 12150 248.552 7
 -7 -1 3 12335.7 249.787 7
 7 -1 3 12034.5 241.889 7
 7 -1 -3 12541.5 242.97 7
 -7 -1 3 12048.6 192.434 2
 7 -1 3 11676.8 264.355 2
 7 1 3 12244.9 264.305 2
 7 1 3 12000.3 262.076 6
 -7 -1 -3 12219.5 211.543 1
 7 -1 3 12253.3 269.859 11
 7 1 3 12264.7 268.348 11
 7 1 3 12089.9 255.445 4
 7 1 -3 12319.5 258.657 4
 -7 -1 -3 11841.8 281.621 10
 -7 1 -3 12029.6 274.777 10
 -7 1 3 12009.3 261.534 5
 -7 1 -3 11748.8 258.592 5
 -7 1 3 12073 248.83 9
 -7 1 -3 12759.3 254.086 9
 7 1 3 11961.8 277.313 10
 -7 1 3 12598.4 258.308 8
 -7 1 -3 12006.6 255.641 8
 7 1 4 18411.4 366.839 6
 -7 1 -4 18081.8 324.693 9
 -7 1 4 17526.1 320.969 9
 7 1 4 17666.1 355.963 2
 7 -1 4 17854.9 359.344 2
 7 1 4 17731.2 368.658 11
 7 -1 4 17684.3 369.04 11
 -7 -1 -4 17986 380.966 10
 -7 1 -4 17970.3 367.87 10
 7 -1 4 17591.7 312.561 7
 7 -1 -4 17724.9 311.025 7
 -7 -1 -4 17863.1 279.691 1
 -7 1 -4 18093.3 336.148 5
 7 1 -4 18595.7 333.319 4
 -7 1 4 18431.4 338.975 5
 7 1 4 17376.2 325.397 4
 -7 1 4 18260.3 331.24 8
 -7 1 -4 17747.3 330.708 8
 -7 1 5 6862.88 226.06 1
 7 1 5 6951.25 227.907 11
 7 -1 5 6433.65 219.909 11
 7 1 5 7057.29 221.968 6
 7 1 5 6828.03 205.866 2
 7 -1 5 7153.89 212.269 2
 -7 1 -5 6894.65 172.714 9
 -7 1 5 7152.05 174.118 9
 -7 -1 5 7367.22 172.528 9
 -7 -1 -5 7147.45 171.214 9
 7 -1 5 7609.09 223.433 10
 7 1 5 7330.92 234.579 10
 -7 -1 5 6875.75 170.367 8
 -7 -1 -5 6929.94 172.239 8
 -7 1 5 6443.99 171.605 8
 -7 1 -5 7078.16 178.384 8
 7 -1 6 6350.12 216.409 10
 7 1 6 6116.16 226.627 10
 7 1 6 6606.55 231.642 6
 -7 1 6 6778.02 236.498 1
 7 1 6 6579.89 236.017 11
 7 -1 6 6167.86 230.24 11
 7 1 6 6151.07 202.109 2
 7 -1 6 6378.68 207.97 2
 7 -1 7 7592.22 236.652 2
 7 -1 7 7652.92 253.848 10
 7 1 7 7627.11 268.968 10
 7 1 7 7228.58 262.494 6
 7 1 7 7515.81 232.54 2
 7 1 7 7747.73 279.82 11
 7 -1 7 7572.21 274 11
 7 1 8 -24.4846 70.1083 11
 7 1 8 -11.6209 50.7438 6
 7 -1 8 -19.2905 50.5404 10
 7 1 8 -22.481 51.9443 10
 7 -1 8 -12.0389 57.5863 11
 7 1 9 4172.76 221.948 6
 7 1 9 3843.61 211.449 10
 7 -1 9 4010.67 226.698 11
 7 1 9 3635.24 221.645 11
 7 -1 10 3411.49 217.983 11
 -7 2 0 8.9825 36.7958 9
 -7 2 0 9.70401 25.0708 4
 7 2 0 51.7281 42.8777 4
 -7 2 0 28.6303 34.8671 8
 -7 -2 0 91.2169 31.0958 10
 7 -2 0 4.16324 21.2032 7
 -7 -2 0 73.1832 34.6094 7
 7 2 0 36.066 44.5448 5
 7 2 0 43.3419 21.2468 11
 -7 2 0 17.0702 20.6596 11
 7 -2 0 10.0457 12.0343 6
 -7 -2 0 130.907 37.1566 6
 7 -2 0 16.7534 18.7401 2
 -7 -2 0 140.728 36.5916 2
 7 -2 0 36.2507 20.8236 12
 -7 2 1 11348.7 252.235 8
 -7 2 -1 11710.6 254.88 8
 -7 2 1 12256.9 252.218 9
 -7 2 -1 11608.6 247.969 9
 -7 2 -1 11686.7 238.086 11
 7 2 1 11158.3 216.886 11
 7 -2 1 11239.7 237.69 7
 7 -2 -1 11484.3 238.709 7
 -7 -2 -1 11188.6 236.833 7
 -7 -2 1 11747.6 240.82 7
 7 -2 1 11605.6 216.79 12
 -7 2 1 11891.3 219.424 11
 7 2 1 11692.4 235.281 2
 7 -2 -1 10976.8 205.133 3
 7 -2 -1 11823.5 209.308 2
 -7 -2 -1 11440.2 235.552 2
 -7 -2 1 11757.9 215.248 2
 7 -2 1 11318.3 235.072 2
 -7 -2 1 11566.5 214.77 6
 7 2 1 11663.3 231.195 6
 -7 2 -1 11162.4 250.003 4
 -7 2 1 11295.5 250.875 4
 7 2 -1 10975.5 248.568 4
 7 2 1 11043 247.858 4
 7 2 1 11504.4 259.904 5
 7 2 -1 11353.2 261.488 5
 -7 -2 -1 11698.9 259.278 10
 -7 2 -1 11752.9 252.301 10
 -7 2 2 22469.2 400.357 8
 -7 2 -2 22784.4 401.021 8
 7 2 -2 22791.7 400.405 4
 7 2 2 22498.4 397.709 4
 -7 2 2 22324.2 398.993 4
 -7 2 -2 22217.9 398.4 4
 7 -2 2 22991 384.872 7
 7 -2 -2 23183.6 384.508 7
 -7 -2 -2 22456.2 383.129 7
 -7 -2 2 23061.3 385.287 7
 7 -2 2 22410.2 395.707 11
 7 2 2 22676.8 387.937 6
 -7 -2 2 23233.9 355.385 6
 -7 2 2 22842.2 392.968 9
 -7 2 -2 23115.7 394.786 9
 7 2 -2 22995.5 411.333 5
 7 2 2 22694.4 408.746 5
 -7 2 2 21736.3 400.082 5
 -7 2 -2 22528.8 403.942 5
 -7 2 -2 22012.8 399.189 10
 7 2 2 23073.2 415.309 10
 -7 -2 2 22619.4 342.183 2
 -7 -2 -2 22455.5 394.052 2
 7 -2 -2 22938.4 326.086 2
 7 -2 2 23348 399.879 2
 -7 -2 -2 22477.1 417.929 10
 7 2 2 21728.8 389.736 2
 -7 2 -3 4624.22 146.27 8
 -7 2 3 4552.77 144.684 8
 -7 2 3 4352.25 151.132 1
 -7 -2 3 4477.87 134.786 7
 -7 -2 -3 4366.08 133.167 7
 7 -2 -3 4577.13 133.099 7
 7 -2 3 4270.37 131.416 7
 -7 -2 -3 4602.56 123.677 1
 -7 2 3 4502.14 147.34 5
 -7 2 -3 4694.89 149.487 5
 -7 -2 -3 4332.23 161.391 10
 -7 2 -3 4518.2 151.064 10
 -7 2 3 4700.09 141.72 9
 -7 2 -3 4574.6 140.039 9
 7 2 3 4604.07 148.424 2
 -7 2 -3 4310.65 141.933 4
 7 2 3 4381.98 141.845 4
 -7 2 3 4366.06 142.124 4
 7 2 -3 4111.29 139.411 4
 -7 -2 3 4250.95 99.8031 2
 7 -2 3 4687.53 155.317 2
 7 2 4 11526.9 249.356 4
 7 2 -4 11537.2 249.83 4
 -7 2 4 11822.9 252.873 8
 -7 2 -4 11575.3 252.988 8
 7 2 4 11347 276.535 6
 -7 -2 -4 11852.3 279.77 2
 -7 2 -4 11551.5 272.25 10
 7 -2 4 11746.5 236.721 7
 7 -2 -4 11579 232.984 7
 7 2 4 11864.2 272.242 2
 7 -2 4 11578.9 283.872 11
 7 -2 4 11724.8 268.016 10
 7 2 4 11057.2 287.571 10
 -7 2 4 11574.1 254.518 5
 -7 2 -4 11632.4 254.75 5
 -7 -2 4 11403.2 238.103 7
 -7 -2 -4 11216.8 238.145 7
 -7 2 4 11701.6 287.146 1
 -7 -2 -4 11382 219.248 1
 -7 2 -4 11299.8 244.508 9
 -7 2 4 11687 245.914 9
 -7 -2 4 11402.7 179.789 2
 7 -2 4 11803.7 278.144 2
 -7 2 5 1444.73 69.4882 3
 -7 2 5 1304.31 73.2949 9
 -7 2 -5 1491.43 78.1545 9
 7 -2 -5 1306.21 66.4221 7
 7 -2 5 1388.92 67.7962 7
 -7 -2 -5 1313.44 64.1037 1
 -7 2 5 1187.78 102.697 1
 7 2 5 1526 102.123 6
 7 2 5 1300.22 88.0434 2
 7 2 5 1258.05 106.319 10
 7 2 -5 1410.91 76.2234 4
 7 2 5 1311.18 72.9778 4
 -7 2 -5 1384.84 77.8769 5
 -7 2 5 1497.44 80.1915 5
 7 -2 5 1338.27 92.1342 2
 7 -2 5 1313.64 101.155 11
 7 -2 6 5270.78 211.731 11
 7 2 6 5591.99 220.976 10
 7 -2 6 5435.15 194.283 10
 7 2 6 5640.12 191.198 2
 7 -2 6 5287.18 192.212 2
 -7 2 6 5284.68 213.291 1
 7 2 6 6157.11 222.331 6
 7 2 7 12576.2 311.461 2
 7 -2 7 12309 316.761 2
 7 2 7 12227.9 362.902 10
 7 -2 7 12351.7 323.189 10
 7 2 7 12602.3 357.898 6
 7 -2 7 12187.5 358.875 11
 7 2 7 12445.5 366.92 11
 7 -2 8 -23.9947 61.9866 11
 7 2 8 -12.4845 53.4146 11
 7 2 8 162.574 57.369 6
 7 2 8 35.8489 59.0349 10
 7 -2 9 5079.96 255.775 11
 7 -2 9 5285.27 258.13 12
 7 2 9 5670.62 264.039 10
 7 2 9 5594.54 272.309 11
 7 2 9 5676.01 259.502 6
 7 2 10 1022.69 127.161 10
 -7 -3 0 54.0313 31.5225 10
 7 -3 0 7.24711 16.136 2
 7 -3 0 4.50714 21.5593 7
 -7 -3 0 -4.24072 22.8299 7
 -7 -3 0 -10.9091 20.0849 2
 -7 3 0 15.4115 26.1599 4
 -7 3 0 -15.5211 28.5762 8
 -7 3 0 3.89676 20.7003 11
 -7 3 0 -9.71086 26.4808 9
 -7 3 0 2.62334 16.8355 1
 7 3 0 19.0091 15.8675 11
 7 3 0 -5.44362 31.5344 5
 7 -3 0 20.0769 15.6518 12
 -7 -3 0 11.084 19.3597 6
 -7 3 -1 11435 251.297 9
 -7 3 1 11444.6 251.755 9
 -7 3 -1 11561.1 257.571 4
 -7 3 1 11687.8 258.779 4
 -7 3 -1 11647.2 260.227 8
 -7 3 1 11850.8 262.005 8
 -7 3 -1 11547.1 244.465 11
 7 -3 -1 11315.9 243.208 7
 7 -3 1 11606.5 245.887 7
 -7 -3 1 11413.3 218.145 2
 7 -3 -1 11149.6 210.511 2
 -7 -3 -1 11070.9 234.558 2
 -7 -3 1 11212.1 238.525 7
 -7 -3 -1 11199 238.595 7
 -7 -3 -1 10457.4 232.753 6
 7 3 1 11080.3 232.911 6
 -7 -3 1 11468.7 224.662 6
 -7 3 1 11328.4 226.182 1
 -7 -3 -1 11072.1 258.577 10
 -7 3 -1 11746.9 251.463 10
 -7 -3 1 11375.5 249.553 10
 7 3 1 11565.4 264.113 5
 7 3 -1 11175.5 261.769 5
 7 -3 1 11466.7 221.008 12
 7 -3 1 11514.2 241.18 2
 7 -3 -1 11428.7 219.972 3
 7 -3 2 27241 442.866 12
 7 3 -2 27024.9 358.92 12
 -7 3 2 26953.6 460.174 9
 -7 3 -2 26690.5 459.303 9
 -7 3 -2 27918.6 470.489 4
 -7 3 2 27428.6 469.154 4
 7 3 -2 27704.1 468.417 4
 7 3 2 27457.6 466.143 4
 -7 3 2 27286.4 470.587 8
 -7 3 -2 26776.2 469.126 8
 -7 -3 -2 27606.7 485.543 10
 7 -3 2 28240.4 454.329 7
 7 -3 -2 27599.4 449.715 7
 -7 -3 2 27861 448.632 7
 -7 -3 -2 28048.5 449.834 7
 7 3 2 26778.8 452.086 6
 7 -3 2 27745.1 465.418 2
 -7 -3 2 27820.5 410.083 2
 -7 3 2 27978 459.086 1
 -7 3 -2 27587.6 470.282 11
 7 3 -2 27483.5 476.952 5
 7 3 2 27066.7 474.226 5
 -7 -3 -2 27260.6 456.833 2
 7 -3 -2 27379.8 389.694 2
 -7 3 -2 27572.8 459.663 10
 7 3 2 28602 485.69 10
 7 -3 -3 2738 103.19 7
 7 -3 3 2461.46 100.135 7
 -7 -3 -3 2602.78 101.428 7
 -7 -3 3 2815.75 104.792 7
 -7 3 3 2536.66 110.146 4
 7 3 3 2460.29 107.043 4
 -7 3 -3 2477.67 110.252 4
 7 3 -3 2486.16 108.513 4
 7 -3 3 2677.56 117.302 2
 -7 -3 -3 2659.23 101.236 1
 -7 3 3 2686.43 113.45 8
 -7 3 -3 2374.8 107.539 8
 7 3 3 2412.1 108.771 2
 -7 -3 3 2552.34 80.1794 2
 -7 3 3 2785.8 120.96 1
 -7 -3 -3 3015.24 135.352 10
 -7 3 -3 2560.87 110.934 10
 7 3 -3 2461.45 113.18 5
 7 3 3 2846.54 119.662 5
 -7 3 3 2582.28 109.331 9
 -7 3 -3 2789.26 112.119 9
 7 3 4 11242.8 267.426 2
 -7 -3 4 11168.2 193.401 2
 7 3 4 12365.4 306.639 10
 -7 -3 4 11514.5 240.457 7
 7 -3 -4 11481.3 236.797 7
 7 -3 4 11489.6 239.277 7
 -7 -3 -4 11440.2 240.944 7
 -7 3 -4 11706.5 266.641 10
 7 3 4 11639.6 281.559 6
 -7 -3 -4 11063.3 273.5 2
 7 -3 4 11481.6 279.283 2
 -7 3 4 11444.9 289.038 1
 -7 -3 -4 11577.5 236.446 1
 -7 3 4 11379.3 256.958 5
 -7 3 -4 11198.3 255.16 5
 -7 3 4 11282.4 251.023 9
 -7 3 -4 11439.3 253.242 9
 7 -3 4 11686.1 289.631 11
 7 3 -4 11704.5 254.651 4
 -7 3 -4 11546.3 255.515 4
 -7 3 4 11407.8 254.017 4
 7 3 4 11721 254.252 4
 -7 -3 -5 1346.22 72.5741 7
 -7 -3 5 1338.06 70.9123 7
 7 -3 -5 1445.28 71.2294 7
 7 -3 5 1343.7 69.7417 7
 7 3 5 1454.82 113.806 10
 -7 3 -5 1228.86 75.9819 5
 -7 3 5 1359.42 80.1943 5
 7 -3 5 1413.7 108.853 11
 7 3 -5 1386.38 76.7896 4
 7 3 5 1331.57 76.8305 4
 -7 3 5 1366.75 73.5592 3
 -7 -3 -5 1479.77 98.2176 2
 -7 3 5 1250.89 102.023 1
 -7 -3 -5 1500.54 75.1876 1
 7 3 5 1389.11 90.7368 2
 7 3 5 1260.03 95.3285 6
 7 -3 5 1544.15 100.494 2
 -7 3 5 1120.47 72.0022 9
 -7 3 -5 1342.52 77.8453 9
 7 3 6 1030.31 95.3489 6
 7 -3 6 1015.37 87.2896 10
 7 3 6 934.934 97.7624 10
 -7 3 6 969.986 105.358 1
 7 -3 6 855.949 82.0628 2
 7 -3 6 941.343 96.3621 11
 7 -3 7 6665.41 260.056 11
 7 -3 7 6980.06 260.949 12
 7 3 7 6496.77 264.996 10
 7 -3 7 6998.88 232.399 2
 7 3 7 7042.82 260.763 6
 7 -3 8 23.9723 52.3414 12
 7 -3 8 60.2439 56.6675 11
 7 3 8 -25.3612 57.5457 10
 7 3 8 114.714 66.79 11
 7 3 8 104.581 55.586 6
 7 3 9 2689.75 190.008 10
 7 -3 9 2898.56 190.841 12
 7 -3 9 2461.26 183.307 11
 7 3 9 2815.67 193.353 11
 7 3 9 2504.58 176.23 6
 7 3 10 1174.81 140.017 10
 7 4 0 -23.2258 29.9995 5
 -7 4 0 -10.9419 27.4467 4
 -7 4 0 21.4889 26.5399 9
 -7 4 0 5.72546 30.4146 8
 -7 -4 0 -7.86766 21.7278 2
 -7 -4 0 4.48691 20.7346 7
 7 -4 0 -4.00539 19.4758 2
 -7 -4 0 20.8098 24.9182 6
 -7 -4 0 -10.0393 29.0783 10
 -7 4 0 11.7376 20.5012 1
 -7 4 0 35.5747 23.6223 11
 -7 -4 -1 30868 519.347 10
 7 4 -1 31148.7 528.072 5
 7 4 1 31022.1 527.847 5
 -7 4 1 31289.8 480.237 1
 -7 4 1 30320.8 513.765 9
 -7 4 -1 31202.5 517.712 9
 -7 -4 1 31330.2 470.768 2
 -7 4 1 30221.4 521.241 8
 -7 4 -1 30737.7 525.27 8
 7 4 -1 31164.6 390.436 3
 -7 4 -1 30431.6 500.599 11
 -7 -4 -1 30575.3 492.535 7
 -7 -4 1 30504.6 492.511 7
 7 -4 1 30307.8 495.975 2
 7 -4 -1 30808.9 476.289 3
 7 -4 -1 30299.8 460.783 2
 -7 -4 -1 30469.3 494.922 6
 -7 4 1 30434.6 434.994 12
 7 -4 1 30477.1 470.745 12
 -7 -4 -1 31984.5 493.235 2
 7 -4 -1 30421.1 382.558 6
 -7 -4 1 29336.3 477.248 6
 -7 4 1 31183.1 518.988 4
 -7 4 -1 29838.6 513.593 4
 7 4 -1 31126.9 391.982 11
 -7 -4 1 30578 499.465 10
 7 4 1 28931.1 506.595 10
 -7 -4 2 25962.9 404.43 2
 7 -4 -2 26708 419.891 3
 7 -4 2 26275.1 445.707 7
 7 -4 -2 26355 444.165 7
 -7 -4 2 25414.9 439.694 10
 -7 4 -2 26311.5 441.412 10
 -7 -4 2 26030.7 435.165 7
 -7 -4 -2 25908.6 435.609 7
 7 -4 2 26435.7 459.72 2
 7 -4 -2 26302 385.181 2
 -7 4 2 26637.2 371.598 12
 7 -4 2 26407.5 436.252 12
 7 4 -2 26001.9 363.839 12
 -7 4 -2 26006.9 459.214 4
 -7 4 2 26412.4 461.789 4
 -7 4 -2 26118.3 457.186 9
 -7 4 2 25660.8 455.164 9
 7 4 2 25995.1 467.693 5
 7 4 -2 25917.9 467.839 5
 -7 -4 -2 25330.2 471.556 10
 -7 4 2 26052.5 449.294 1
 -7 4 -2 26172.9 460.148 11
 7 -4 3 2482.38 104.744 7
 7 -4 -3 2541.8 104.403 7
 7 4 -3 2515.67 116.087 5
 -7 4 -3 2627.4 109.033 10
 -7 -4 -3 2415.91 125.77 10
 -7 -4 -3 2671.2 105.718 7
 -7 -4 3 2458.02 101.212 7
 -7 4 3 2605.44 72.5221 12
 7 -4 3 2468.02 118.038 2
 -7 -4 -3 2686.75 110.77 1
 -7 4 3 2672.38 114.714 9
 -7 4 -3 2559.06 112.587 9
 -7 4 -3 2697.9 116.559 4
 -7 4 3 2704.83 117.569 4
 -7 4 3 2500.73 120.07 1
 -7 -4 3 2689.72 87.1687 2
 7 4 3 2648.11 119.81 5
 -7 -4 4 10397.9 193.4 2
 7 4 4 9838.67 261.422 6
 7 -4 -4 10348.1 227.742 7
 7 -4 4 10222.4 228.737 7
 -7 4 4 10195 243.326 9
 -7 4 -4 10436.2 245.283 9
 -7 -4 -4 10322.4 228.693 7
 -7 -4 4 10407.3 228.313 7
 -7 4 -4 9835.85 241.108 4
 -7 4 4 10125.3 243.126 4
 7 4 4 10262.1 239.087 4
 7 4 -4 10156 238.263 4
 7 -4 4 10653.4 278.186 11
 -7 -4 -4 9964.53 231.999 1
 -7 4 4 10683.6 282.417 1
 7 4 4 10566.2 252.214 5
 7 4 -4 9994.55 247.335 5
 7 4 4 10150.8 284.895 10
 -7 -4 -4 10198.5 260.095 2
 7 -4 4 10028.8 265.756 2
 -7 4 -4 10199.7 240.246 10
 7 -4 4 10300.8 264.102 12
 -7 -4 -5 5727.61 157.391 7
 7 -4 5 5354.33 151.137 7
 -7 -4 5 5290.76 151.584 7
 7 -4 -5 5679.84 152.593 7
 -7 4 5 5722.25 171.155 5
 -7 4 -5 5582.73 168.576 5
 -7 -4 -5 5498.3 192.598 2
 -7 4 -5 5313.68 162.381 4
 -7 4 5 5743.3 167.468 4
 7 4 -5 5797.3 167.49 4
 7 4 5 5772.16 203.005 6
 -7 4 -5 5191.45 163.973 9
 7 -4 5 5489.66 200.719 12
 7 -4 5 5792 200.24 2
 7 -4 5 5971.2 214.104 11
 7 4 5 5717.72 220.286 10
 -7 4 5 5212.66 206.264 1
 -7 -4 -5 5250.26 159.59 1
 -7 4 6 8064.06 280.146 1
 7 -4 6 7997.72 271.908 11
 7 -4 6 8416.18 274.035 12
 -7 -4 -6 7928.77 247.813 2
 7 4 6 8074.91 263.931 6
 7 -4 6 7925.02 247.882 2
 7 4 6 7579.62 282.599 10
 7 -4 7 9535.26 317.878 11
 7 4 7 9463.84 330.683 10
 7 -4 7 9841.46 319.26 12
 7 4 7 10354.4 320.58 6
 7 4 8 13.3583 67.0174 10
 7 -4 8 48.8374 57.4215 12
 7 4 8 57.8454 53.4641 6
 7 -4 8 24.4112 59.3502 11
 7 -4 9 5023.06 254.008 11
 7 4 9 5157.67 249.04 6
 7 4 9 5365.29 270.761 10
 7 4 9 5125.44 263.371 11
 7 -4 9 5369.19 263.496 12
 7 -5 0 -5.39497 29.4237 9
 -7 5 0 -3.34305 21.4546 1
 -7 -5 0 -62.9027 32.1821 7
 -7 5 0 -23.7912 35.9874 9
 -7 -5 0 -4.30058 27.8539 2
 -7 -5 0 -20.8783 27.7276 10
 7 5 0 -6.24184 34.9043 5
 -7 5 0 15.0009 25.0861 11
 -7 -5 0 4.71541 24.7087 6
 7 -5 -1 11342.7 259.58 9
 7 -5 1 11312.5 260.639 9
 -7 5 1 11005.5 240.207 1
 -7 5 -1 10903.1 193.971 1
 7 -5 -1 11347.4 241.867 3
 -7 -5 -1 11567.6 251.987 7
 -7 -5 1 11188 248.83 7
 7 5 -1 11623.2 170.594 3
 7 -5 -1 11426.3 155.481 6
 -7 -5 -1 10870.4 261.505 10
 -7 5 1 11205.2 269.316 9
 -7 5 -1 11421 270.375 9
 7 -5 1 11489.2 236.727 12
 -7 5 1 10812.9 209.223 12
 7 5 -1 11311.1 274.821 5
 7 5 1 11368.7 275.979 5
 -7 5 -1 11056.7 256.766 11
 -7 -5 1 11393.7 251.021 10
 7 5 1 11339 261.445 10
 -7 -5 1 11004.6 231.569 2
 -7 -5 1 11097.2 243.595 6
 -7 -5 -1 11502.8 255.033 6
 -7 -5 -2 4761.9 149.712 7
 -7 -5 2 4233.52 141.236 7
 -7 5 2 4629.24 160.759 4
 -7 5 -2 4786.15 162.31 4
 7 5 -2 4286 160.233 5
 7 5 2 4774.94 167.819 5
 -7 5 2 4693.59 115.622 12
 7 -5 2 4757.19 149.155 12
 7 5 -2 4717.65 111.695 12
 -7 -5 2 4768.26 133.533 2
 -7 5 2 4801.45 158.528 1
 -7 5 2 4273.09 156.893 9
 -7 -5 -2 4655.58 168.748 10
 -7 5 -2 4937.77 166.029 11
 -7 -5 2 4576.38 143.845 10
 -7 5 -2 4650.38 144.295 10
 -7 -5 -3 3075.6 127.409 1
 -7 -5 3 3168.9 118.845 7
 -7 -5 -3 3246.13 120.717 7
 7 5 3 3169.1 133.124 6
 7 -5 -3 3062.24 81.2623 2
 7 -5 3 2863.81 131.369 2
 -7 -5 -3 2818.31 123.429 2
 -7 5 -3 2849.59 131.55 11
 7 5 3 3211.11 145.398 10
 -7 -5 3 3165.18 117.298 10
 -7 5 3 3101.35 137.713 1
 -7 5 3 3091.3 91.0001 12
 7 -5 3 3031.14 128.249 12
 -7 5 3 3179.59 131.975 4
 -7 5 -3 3081.01 129.683 4
 -7 5 -3 3038.71 115.058 10
 7 5 -3 3180.07 135.736 5
 7 5 3 3015.78 131.797 5
 7 -5 4 13741.7 331.066 2
 -7 -5 -4 14568.3 324.463 2
 -7 -5 -4 14140.8 289.209 7
 -7 -5 4 13842.5 285.504 7
 7 5 4 13871 312.488 5
 7 5 -4 14051.6 313.674 5
 -7 5 -4 13918.6 287.368 10
 -7 5 4 14086.9 344.549 1
 7 5 4 14293.3 330.774 6
 -7 5 -4 14313.2 308.069 4
 -7 5 4 14017.5 306.658 4
 7 -5 4 13816.5 325.122 12
 7 5 4 14326.6 356.345 10
 7 5 5 2089.04 139.634 10
 7 5 5 2298.66 131.501 6
 7 -5 5 2179.7 125.519 2
 -7 -5 -5 2568.58 129.99 2
 -7 5 5 2429.38 143.662 1
 7 5 5 2204.3 111.02 5
 7 5 -5 2414.86 115.125 5
 -7 5 5 2207.81 105.98 3
 7 -5 5 2355.77 133.732 12
 -7 -5 5 2198.08 97.246 7
 -7 -5 -5 2126.45 96.7989 7
 -7 5 -5 2219.79 106.623 4
 -7 5 5 2191.7 107.283 4
 7 5 6 3944.7 200.816 10
 7 -5 6 3819.19 186.638 11
 7 -5 6 3837.06 183.477 12
 -7 -5 -6 3624.1 165.785 2
 -7 5 6 4000.21 150.812 3
 7 5 6 3851.68 181.589 6
 7 -5 6 3901.03 173.879 2
 7 5 7 5327.75 225.804 6
 7 -5 7 5087.15 231.286 11
 7 5 7 5269.15 250.186 10
 7 -5 7 5167.19 228.213 12
 7 5 8 -128.873 63.8999 6
 7 5 8 28.1487 65.0434 10
 7 -5 8 -12.4585 57.577 12
 7 5 9 2976.26 192.448 6
 7 -5 9 3084.75 203.79 12
 7 5 9 3214.63 216.136 10
 -7 -6 0 37.4207 28.0117 10
 -7 6 0 31.9996 24.4528 12
 7 -6 0 11.9225 25.5046 9
 -7 6 0 -15.4408 25.6742 1
 7 -6 0 -10.3134 30.5439 3
 -7 -6 0 26.2621 27.1374 6
 7 6 1 16641.8 343.482 10
 -7 -6 -1 17078.6 343.419 6
 -7 -6 1 17080.3 336.636 6
 -7 6 1 16875.1 328.89 1
 -7 6 -1 17508.7 351.955 11
 -7 -6 1 17423.1 321.859 2
 7 -6 -1 17160 332.813 3
 -7 -6 1 16644.4 328.011 10
 -7 -6 -1 16473.1 347.301 10
 -7 6 1 17198.6 301.217 12
 7 -6 -1 17321.9 352.188 9
 7 -6 1 17412.4 353.554 9
 -7 -6 -2 12100.1 267.362 7
 -7 -6 2 11376.7 261.698 7
 -7 6 -2 11902.9 249.992 10
 -7 -6 2 11673.3 250.149 10
 -7 -6 -2 12181.2 280.557 6
 7 6 -2 11726.3 220.537 12
 -7 6 2 11435.7 224.747 12
 -7 -6 -2 11909.4 272.166 2
 7 -6 -2 12298.8 279.57 9
 7 -6 2 11758.4 277.549 9
 -7 6 -2 11868 285.278 11
 -7 6 2 11202.4 272.703 1
 -7 -6 -2 11873 292.369 10
 -7 -6 -3 442.922 55.3197 2
 -7 -6 3 556.806 51.4884 10
 -7 6 -3 473.122 60.3545 11
 -7 -6 -3 480.743 50.6993 7
 7 6 3 369.854 58.0959 5
 7 6 -3 462.361 60.2124 5
 -7 -6 3 463.03 50.0692 7
 7 6 3 372.864 55.0655 6
 7 -6 3 548.728 62.556 12
 7 6 3 445.134 66.9111 10
 -7 6 -3 480.147 49.7172 10
 -7 6 -3 389.771 55.1721 4
 -7 6 3 542.151 61.5145 4
 7 6 -3 474.066 39.6811 12
 -7 6 3 480.109 41.3787 12
 -7 6 3 379.843 59.9548 1
 -7 -6 -4 10296 242.174 7
 -7 -6 4 10588.2 244.155 7
 -7 -6 -4 9954.5 263.781 1
 7 -6 4 10413 285.157 2
 7 -6 4 10380.6 280.824 12
 -7 6 4 10500.2 298.246 1
 -7 -6 -4 10483.4 271.778 2
 7 6 4 10561.8 269.93 5
 7 6 -4 10472.4 269.492 5
 7 6 4 10398.7 279.926 6
 -7 6 4 10334.3 262.184 4
 -7 6 -4 10387.6 261.784 4
 -7 6 -4 10545.7 232.529 10
 -7 -6 4 10642.9 232.466 10
 7 6 4 10476.9 303.812 10
 7 -6 5 1499.7 112.192 12
 -7 6 5 1434.06 91.0784 3
 7 -6 5 1448.02 108.421 2
 7 6 5 1440.52 96.1959 5
 7 6 -5 1451.35 94.6635 5
 -7 6 -5 1392.24 90.5003 4
 -7 6 5 1540.04 95.9589 4
 -7 -6 5 1629.6 88.512 7
 -7 -6 -5 1694.28 88.0366 7
 7 6 5 1558.34 111.683 6
 -7 -6 -5 1449.27 101.564 2
 -7 6 5 1331.77 114.539 1
 -7 -6 -5 1577.77 99.26 1
 7 6 5 1920.12 135.99 10
 -7 6 6 3283.84 144.175 3
 7 6 6 3230.41 186.546 10
 7 6 6 3222.41 166.719 6
 -7 -6 -6 2959.38 149.798 2
 7 -6 6 3079.76 157.792 2
 7 -6 6 2935.21 163.801 12
 -7 -6 -6 3004.86 138.322 1
 -7 -6 -7 6425.83 233.741 2
 7 6 7 6272.48 279.876 10
 7 6 7 6717.78 258.966 6
 7 -6 7 6246.31 257.307 12
 7 -6 8 -25.4951 66.7955 12
 7 6 8 23.601 53.5491 6
 7 6 8 -14.7742 77.4148 10
 7 6 9 3738.63 239.087 10
 7 6 9 3682.8 212.985 6
 7 -6 9 4183.37 235.805 12
 7 7 0 11.9454 22.1302 3
 7 -7 0 -23.3321 31.8127 3
 -7 -7 0 5.83001 26.9416 6
 -7 -7 0 22.0967 29.7395 10
 7 -7 0 13.4944 30.6182 8
 -7 7 0 32.0937 26.5596 12
 -7 7 0 13.3183 27.4149 1
 -7 7 0 37.8652 39.127 9
 7 -7 0 -6.56223 30.862 9
 -7 7 1 11068.9 258.363 1
 7 -7 -1 11150.2 278.885 8
 7 -7 1 11074.5 277.754 8
 -7 -7 -1 10871.9 257.346 2
 -7 -7 -1 10399.2 265.607 10
 -7 -7 1 10835.6 246.116 10
 -7 -7 -1 11090.9 267.064 6
 -7 -7 1 10675.9 259.365 6
 -7 7 1 10587.2 286.337 9
 -7 7 -1 10878.2 289.033 9
 -7 7 1 10684.6 230.028 12
 -7 7 -1 10830.7 271.28 11
 7 -7 -1 11042.5 261.069 3
 7 -7 -1 10829.4 272.446 9
 7 -7 1 10437.2 269.884 9
 -7 7 2 30158.6 535.268 1
 7 -7 2 30052.5 520.28 12
 7 7 -2 29251 461.737 12
 -7 7 2 29870.8 470.86 12
 -7 7 2 29378.2 553.563 9
 -7 7 -2 29385.3 553.453 9
 -7 -7 -2 29828 531.978 6
 -7 7 -2 30256.4 543.027 11
 -7 7 -2 30428.9 484.461 10
 7 7 2 29810.1 543.919 10
 -7 -7 -2 30420.4 524.248 2
 7 -7 -2 30511.8 534.78 9
 7 -7 2 30275.7 534.045 9
 -7 -7 2 29907.1 484.116 10
 7 -7 -2 30605.6 539.044 8
 7 -7 2 30214 539.366 8
 -7 -7 -3 7422.87 205.977 7
 -7 -7 3 7544.77 208.257 7
 -7 -7 -3 7246.73 216.79 2
 7 -7 -3 7504.78 219.061 8
 7 -7 3 7381.02 218.907 8
 -7 7 3 7249.53 231.731 9
 -7 7 -3 7233.07 230.72 9
 7 -7 -3 7360.43 213.943 9
 7 -7 3 6747.8 208.443 9
 -7 7 3 6916.5 173.845 12
 7 -7 3 7749.74 227.594 12
 7 7 -3 7131.26 170.219 12
 -7 7 3 8069.19 244.805 1
 -7 -7 -3 7399.67 230.944 1
 -7 7 -3 6844.44 223.081 11
 -7 -7 3 6951.45 177.788 10
 -7 7 -3 7423.99 181.977 10
 7 7 3 7249.43 237.269 10
 -7 -7 4 11624.3 266.323 7
 -7 -7 -4 11407.1 265.607 7
 -7 7 4 11330.7 295.529 9
 -7 7 -4 11240.6 295.384 9
 -7 -7 -4 11583.5 298.403 1
 7 7 -4 11366.7 291.433 5
 -7 7 4 11517.7 287.032 4
 -7 7 -4 11202.6 282.864 4
 7 7 4 11120.5 290.365 5
 -7 7 4 11327.9 321.871 1
 -7 -7 -4 11368.1 291.659 2
 7 -7 4 11047.7 301.997 12
 7 7 4 11258.1 324.441 10
 7 7 4 10982.8 297.776 6
 -7 -7 5 4767.12 156.697 7
 -7 -7 -5 4403.6 151.411 7
 7 -7 5 4305.08 192.55 12
 7 7 5 4310.03 187.3 6
 -7 7 5 4385.4 165.97 4
 -7 7 -5 4731.07 170.32 4
 7 7 5 4188.93 167.07 5
 7 7 -5 4675.03 174.408 5
 -7 7 -5 4630.6 176.091 9
 -7 -7 -5 4780.65 187.364 2
 7 -7 5 4674.07 194.061 2
 7 -7 5 4784.03 162.9 7
 7 -7 -5 4459.82 155.733 7
 -7 7 5 4690.71 215.559 1
 -7 -7 -5 4843.6 183.666 1
 7 7 5 4105.26 205.329 10
 7 7 6 3403.15 194.92 10
 -7 7 6 3114.43 146.829 3
 7 7 6 3425.01 174.343 6
 -7 -7 -6 3152.6 156.074 2
 7 -7 6 3419.79 181.65 12
 -7 -7 -6 2982.94 147.835 1
 7 -7 7 5530.15 246.392 12
 7 7 7 5601.9 270.382 10
 -7 7 7 5917.76 213.616 3
 -7 -7 -7 5556.32 218.55 2
 7 7 7 5898.87 245.426 6
 7 7 8 -46.301 88.3841 10
 7 -7 8 26.3077 70.8135 12
 7 7 8 47.7534 59.8925 6
 7 7 9 2407.8 202.233 10
 7 7 9 2604.81 176.727 6
 7 -7 9 2779.69 196.662 12
 -7 -8 0 -32.1877 32.7816 6
 -7 8 0 20.858 29.5126 12
 7 8 0 37.3695 23.5486 3
 7 -8 0 -6.49348 36.3111 3
 -7 8 0 -17.1158 42.9334 9
 7 -8 0 7.17822 35.4619 9
 7 -8 0 -30.2665 33.0402 8
 -7 -8 0 5.71852 29.9643 10
 -7 8 1 7429.67 194.285 12
 -7 8 1 7242.83 243.56 9
 -7 8 -1 6830.17 237.679 9
 -7 8 -1 7738.58 231.385 11
 7 -8 1 7508.58 232.715 8
 7 -8 -1 7372.36 230.959 8
 -7 8 1 7065.69 209.766 1
 -7 -8 1 7460.4 195.791 10
 7 -8 -1 7914.63 222.192 3
 7 8 1 7362.25 182.755 3
 7 -8 -1 7309.8 226.462 9
 7 -8 1 7174.31 224.284 9
 -7 -8 -1 7439.43 214.997 2
 -7 -8 -1 6880.79 213.448 6
 -7 -8 1 7748.48 219.924 6
 -7 8 2 5461.12 195.087 1
 -7 8 -2 5315.36 193.864 11
 7 -8 -2 5811.29 199.71 8
 7 -8 2 5163.44 190.868 8
 -7 -8 -2 5619.05 193.391 6
 -7 -8 2 5481.25 154.684 10
 7 8 -2 5091.63 150.501 12
 -7 8 2 5027.15 154.388 12
 -7 -8 -2 5463.82 185.205 2
 7 -8 -2 5606 194.088 9
 7 -8 2 5391.85 189.876 9
 7 8 2 5250.98 193.054 10
 -7 8 -2 5470.32 154.277 10
 -7 8 2 5000.69 201.099 9
 -7 8 -2 5359.16 206.621 9
 7 8 -3 786.032 59.2808 12
 7 -8 3 873.45 83.6924 12
 -7 8 3 848.742 63.2191 12
 -7 8 -3 873.505 84.492 11
 -7 -8 -3 691.869 73.4951 2
 7 8 3 721.658 83.0487 10
 7 -8 -3 667.164 70.8454 8
 7 -8 3 743.09 73.8423 8
 -7 -8 -3 747.304 81.8518 1
 -7 8 3 651.203 83.4209 1
 7 -8 3 854.935 76.8844 9
 7 -8 -3 775.238 74.5282 9
 -7 8 -3 905.579 87.9425 9
 -7 8 3 915.42 88.3841 9
 7 -8 4 8185.88 261.861 12
 -7 -8 -4 8557.99 229.801 7
 -7 -8 4 8920.99 234.944 7
 7 8 4 8192.41 252.79 5
 7 8 -4 7810.96 246.779 5
 7 -8 -4 8483.37 238.795 9
 7 -8 4 8257.22 238.155 9
 -7 -8 -4 8377.54 250.947 2
 7 8 4 8567.42 284.255 10
 -7 8 -4 8208.73 257.785 9
 -7 8 4 8388.84 259.914 9
 -7 -8 -4 8168.78 259.579 1
 -7 8 4 8208.72 276.553 1
 -7 -8 -5 302.321 62.2782 1
 -7 -8 -5 281.826 48.7377 7
 -7 -8 -5 339.399 63.5086 2
 7 8 -5 209.567 51.5557 5
 7 8 5 247.635 58.3899 6
 7 -8 5 280.848 69.8078 12
 -7 8 -5 203.79 49.1886 4
 7 8 5 216.773 74.6228 10
 -7 -8 -6 2045.95 130.074 1
 -7 -8 -6 2039.81 128.507 2
 7 8 6 2168.02 143.829 6
 7 -8 6 2007.98 144.604 12
 7 8 6 2377.89 168.235 10
 7 8 7 6530.3 295.642 10
 -7 -8 -7 6350.58 235.778 2
 -7 8 7 5945.49 227.149 3
 7 -8 7 6278.64 267.175 12
 7 8 7 6398.67 260.561 6
 -7 -8 -7 6107.9 226.548 1
 7 8 8 -32.1296 71.5383 10
 7 8 8 96.4509 61.3952 6
 7 -8 8 27.0368 60.1993 12
 7 8 9 2392 174.588 6
 7 -9 0 14.364 46.0906 3
 7 9 0 -15.3192 24.5778 3
 -7 9 0 19.0204 51.1978 9
 7 -9 0 -7.89867 39.0211 9
 7 -9 0 16.8019 38.1224 8
 -7 -9 0 49.51 47.8455 6
 -7 9 0 -17.6377 34.8233 12
 7 -9 -1 8498.39 264.294 8
 7 -9 1 8706.61 265.738 8
 7 -9 -1 8702.84 249.566 3
 7 -9 1 8835.83 256.523 3
 -7 -9 1 8467.71 214.577 10
 -7 9 -1 8847.42 239.642 12
 -7 9 -1 9088.23 261.884 11
 -7 9 -1 8396.84 279.351 9
 -7 9 1 8793.86 284.985 9
 7 -9 -1 8675.42 258.857 9
 7 -9 1 8538.94 257.265 9
 7 9 1 8924.14 243.699 10
 -7 -9 1 8812.44 250.426 6
 -7 -9 -1 8732.99 253.09 6
 -7 -9 -1 8715.07 246.051 2
 -7 9 1 8672.46 224.642 12
 -7 9 2 9903.46 281.656 1
 -7 -9 -2 10257.9 304.816 1
 -7 -9 -2 9598.59 272.286 6
 7 9 -2 9862.36 234.659 12
 -7 9 2 9475.52 235.871 12
 7 -9 -2 10061.8 279.274 9
 7 -9 2 9765.98 277.093 9
 -7 -9 -2 9862.41 269.393 2
 7 -9 -2 9734.9 283.842 8
 7 -9 2 10164.9 290.294 8
 -7 9 -2 9767.89 300.18 9
 -7 9 2 9607.72 300.161 9
 7 9 2 10067.5 280.368 10
 -7 9 -2 9385.04 275.699 11
 -7 9 3 4046.35 143.468 12
 7 9 -3 3977 137.469 12
 -7 9 3 4258.72 188.377 1
 -7 -9 -3 4007.34 185.97 1
 -7 9 -3 3915.85 175.511 11
 7 -9 -3 3934.85 167.405 9
 7 -9 3 3950.41 167.494 9
 -7 9 -3 3750.55 180.879 9
 -7 9 3 3967.09 183.89 9
 7 9 3 4012.34 181.754 10
 7 -9 -3 3660.29 164.399 8
 7 -9 3 3852.54 169.481 8
 -7 -9 -3 4307.74 175.087 2
 -7 9 -4 8865.59 282.402 11
 -7 -9 -4 8661.6 268.121 2
 7 -9 -4 9056.69 259.233 9
 7 -9 4 9110.31 262.151 9
 7 -9 -4 9006.17 263.287 8
 7 -9 4 9172.89 267.314 8
 7 -9 4 9241.54 292.467 12
 -7 -9 4 10092.5 260.103 7
 -7 -9 -4 9341.69 252.689 7
 7 9 4 9213.24 306.61 10
 -7 -9 -4 8778.44 286.106 1
 -7 9 4 9379.69 306.666 1
 7 9 -5 3218.8 156.17 5
 -7 9 -5 3197.03 152.849 4
 7 -9 5 3262.17 178.663 12
 -7 -9 -5 3183.46 138.226 7
 -7 -9 -5 3394.79 163.05 2
 7 9 5 3129.83 186.047 10
 -7 -9 -5 3623.43 177.398 1
 7 9 6 4106.36 199.477 6
 -7 -9 -6 3845.25 182.74 2
 7 9 6 4281.19 230.827 10
 7 -9 6 3732.84 203.368 12
 -7 -9 -6 3785.81 184.861 1
 7 9 7 3910.44 202.751 6
 7 -9 7 3656.48 209.016 12
 7 9 7 4103.03 240.588 10
 -7 -9 -7 3966.23 188.1 2
 -7 -9 -7 3657.67 182.82 1
 7 9 8 -36.4106 67.0358 6
 7 9 8 33.3033 75.563 10
 7 -9 8 41.8331 64.4389 12
 -7 -10 0 38.6442 39.9325 6
 7 -10 0 -9.29961 39.7877 8
 -7 10 0 26.2588 36.2598 12
 7 -10 0 23.7012 42.5322 3
 7 10 0 42.3405 27.4236 3
 -7 10 0 10.5513 54.5151 9
 7 -10 0 -8.63188 40.596 9
 -7 10 -1 15441.2 374.61 11
 -7 10 -1 14961.5 347.11 12
 7 -10 1 15581.7 370.287 3
 -7 -10 1 15780.7 364.888 6
 -7 -10 -1 15012.6 359.926 6
 -7 10 1 15603.4 337.415 12
 -7 10 1 15641.4 410.865 9
 -7 10 -1 15442.8 407.748 9
 7 -10 -1 15765.5 380.094 9
 7 -10 1 16176 386.019 9
 7 10 1 15090.6 314.729 3
 7 -10 -1 15497.3 363.106 3
 -7 -10 -1 15688.4 362.181 2
 7 10 1 15259.5 347.315 10
 7 -10 -1 16062.6 394.617 8
 7 -10 1 14798.5 381.97 8
 7 10 2 7861.5 221.222 3
 -7 -10 -2 7314.91 268.022 1
 7 10 2 7654.29 245.191 10
 7 -10 2 7782.56 250.385 3
 7 -10 -2 7673.51 259.032 8
 7 -10 2 7546.28 257.861 8
 7 -10 -2 7487.47 245.473 9
 7 -10 2 7396.72 246.572 9
 -7 10 -2 7674.83 251.242 11
 7 10 -2 7444.72 208.339 12
 -7 10 2 7143.76 210.933 12
 -7 -10 -2 7446.21 238.091 2
 -7 10 2 7325.3 269.391 9
 -7 10 -2 7317.84 268.331 9
 -7 -10 -2 7599.9 243.303 6
 7 10 3 275.763 73.8912 10
 7 -10 3 269.659 56.1519 9
 7 -10 -3 274.685 54.02 9
 -7 10 -3 274.093 61.9005 11
 -7 10 3 249.236 69.1907 1
 -7 -10 -3 250.874 62.0101 1
 -7 -10 -3 406.557 69.5858 2
 7 -10 -3 223.85 54.8454 8
 7 -10 3 290.327 57.7851 8
 7 10 -3 374.113 51.3214 12
 -7 10 3 310.746 50.1751 12
 7 -10 -4 7519.45 248.33 8
 7 -10 4 7447.58 247.519 8
 -7 -10 -4 6746.5 238.234 2
 7 -10 -4 7047.69 234.019 9
 7 -10 4 7152.56 236.284 9
 -7 -10 -4 6773.35 259.283 1
 7 10 4 6914.51 267.153 10
 7 10 5 2009.05 155.686 10
 -7 -10 -5 1784.71 109.789 7
 -7 -10 -5 1680.01 134.098 1
 7 10 -5 1812.07 125.698 5
 -7 -10 -5 1587.09 119.145 2
 7 -10 6 3076.8 188.299 12
 7 10 6 2991.83 198.81 10
 -7 -10 -6 2741.01 156.871 2
 -7 -10 -6 2979.94 173.927 1
 7 -10 7 3697.79 218.186 12
 -7 -10 -7 4000.61 197.629 1
 -7 -10 -7 3853.44 190.118 2
 7 10 7 3596.09 232.384 10
 7 -10 8 -28.8349 67.8059 12
 7 10 8 -51.4464 82.0298 10
 7 -11 0 -5.51743 30.8531 1
 7 -11 0 30.7874 42.0372 8
 -7 -11 0 -16.8128 52.4282 6
 -7 11 0 7.27639 37.0532 12
 7 -11 0 -34.505 57.3729 3
 7 -11 0 18.7684 36.6507 9
 -7 11 0 -35.0252 52.9799 9
 7 11 1 4696.09 181.757 10
 7 11 1 4876.62 166.263 3
 -7 -11 1 5183.39 203.586 6
 -7 -11 -1 5122.29 201.805 6
 7 -11 -1 5425.45 224.332 8
 7 -11 1 4899.26 214.411 8
 7 -11 -1 4801.51 202.922 9
 7 -11 1 5163.96 211.122 9
 -7 11 1 4968.07 181.314 12
 -7 -11 -1 4799.77 193.425 2
 7 -11 1 5459.49 212.742 3
 7 -11 -1 4856.14 200.475 3
 -7 11 -1 5132.28 207.72 11
 -7 11 -1 4842.3 187.708 12
 7 -11 -1 5393.78 181.527 1
 7 -11 2 4469.99 196.557 3
 -7 11 -2 4672.56 199.245 11
 -7 -11 -2 4444.89 189.869 2
 7 11 2 4497.03 189.383 10
 7 -11 2 4446.14 203.46 8
 7 -11 -2 4586.31 205.168 8
 7 11 -2 4290.76 163.865 12
 -7 11 2 4154.74 164.076 12
 -7 -11 2 4446.06 189.643 6
 -7 -11 -2 4432.73 189.697 6
 7 -11 -2 4452.95 195.416 9
 7 -11 2 4296.89 192.399 9
 -7 -11 -2 4310.43 215.112 1
 7 11 2 4485.01 170.499 3
 7 -11 -3 1054.9 96.6173 9
 7 -11 3 994.504 95.1175 9
 7 11 3 1006.05 105.505 10
 -7 11 3 1085.96 86.0428 12
 7 11 -3 1269.72 86.8122 12
 7 -11 -3 1136.87 106.135 8
 7 -11 3 1120.9 104.546 8
 7 11 3 1076.01 95.3651 3
 -7 -11 -3 943.87 108.067 1
 -7 -11 -3 942.667 92.2987 2
 7 11 4 6715.25 245.07 3
 -7 -11 -4 6766.71 245.689 2
 7 -11 -4 6975.4 248.148 8
 7 -11 4 6797.19 248.934 8
 7 11 4 6723.31 270.961 10
 -7 -11 -4 6915.4 271.838 1
 -7 -11 -5 741.306 89.3459 2
 7 -11 -5 824.221 85.5683 8
 7 -11 5 746.878 86.0988 8
 -7 -11 -5 669.923 93.9021 1
 7 11 5 614.723 98.6309 10
 -7 -11 -6 1074.69 111.403 1
 7 11 6 868.89 122.545 10
 -7 -11 -6 945.27 103.385 2
 -7 -11 -7 2762.45 172.147 1
 -7 -11 -7 3025.72 171.401 2
 7 11 7 2604.23 203.753 10
 -7 12 0 -15.9984 41.3287 12
 7 -12 0 11.2626 42.8731 8
 7 -12 -1 8099.46 290.077 8
 7 -12 1 7854.22 288.209 8
 -7 -12 -1 7878.46 262.105 2
 7 12 1 7750.61 239.334 10
 7 12 1 7985.23 225.657 3
 7 12 -1 7791.18 238.362 12
 -7 12 1 7553.01 239.349 12
 -7 12 -1 7778.44 252.82 12
 7 -12 -1 7491.04 230.069 1
 -7 -12 -2 8187.98 271.887 2
 7 -12 -2 8275.01 294.363 8
 7 -12 2 8545 299.231 8
 -7 12 2 7697.91 242.595 12
 7 12 -2 8226.5 243.05 12
 7 12 2 8302.07 266.924 10
 -7 -12 -2 8661.06 316.52 1
 7 12 2 8344.41 249.815 3
 -7 -12 -3 2553.26 152.829 2
 7 -12 -3 2525.83 159.141 8
 7 -12 3 2501.76 159.871 8
 7 12 -3 2517.64 130.333 12
 -7 12 3 2547.63 132.991 12
 7 12 3 2377.08 140.257 3
 7 12 3 2478.32 158.013 10
 -7 -12 -3 2334.26 166.265 1
 7 12 4 3798.05 204.725 10
 -7 -12 -4 3978.25 212.788 1
 7 12 4 4016.5 192.457 3
 7 -12 -4 3819.2 190.382 8
 7 -12 4 3527.65 187.061 8
 -7 -12 -4 4187.45 195.798 2
 7 -12 -5 858.75 92.1898 8
 7 -12 5 961.35 97.0028 8
 7 12 5 1069.43 125.036 10
 -7 -12 -5 888.046 98.5718 2
 7 12 5 983.924 106.482 3
 -7 -12 -5 881.749 107.604 1
 -7 -12 -6 3613.32 187.436 2
 7 12 6 3451.2 202.531 3
 -7 -12 -6 3223.5 196.102 1
 7 12 6 3482.24 224.556 10
 -7 -12 -7 5357.6 232.776 2
 7 12 7 5320.35 285.838 10
 -7 -12 -7 5308.84 249.691 1
 7 12 7 5210.92 260.146 3
 7 -13 0 49.1972 51.516 8
 7 -13 -1 5415.39 197.937 1
 7 -13 -1 4726.82 231.747 8
 7 -13 1 4655.31 228.417 8
 -7 -13 -1 4672.02 208.972 2
 -7 -13 -1 5102.11 251.703 1
 7 13 2 5545.68 208.044 3
 -7 -13 -2 6043.21 272.805 1
 -7 -13 -2 5631.29 231.393 2
 7 13 2 5736.43 220.365 10
 7 -13 -2 5553.98 247.968 8
 7 -13 2 5545.83 248.967 8
 7 -13 3 1017.68 109.653 8
 -7 -13 -3 1054.71 106.076 2
 7 -13 -3 827.73 101.709 8
 -7 -13 -3 669.692 105.247 1
 7 13 3 841.623 90.7966 3
 7 13 3 889.121 103.003 10
 7 13 4 4856.88 234.781 10
 7 13 4 4507.71 213.914 3
 7 -13 -4 4869.14 221.59 8
 7 -13 4 4311.13 213.749 8
 -7 -13 -4 4641.12 214.534 2
 -7 -13 -4 4786.67 245.86 1
 -7 -13 -5 522.613 93.3424 1
 7 13 5 670.141 106.562 10
 7 13 5 786.465 106.396 3
 7 -13 -5 647.293 89.1897 8
 7 -13 5 761.521 92.0885 8
 -7 -13 -5 523.46 86.5745 2
 -7 -13 -6 1393.48 140.869 1
 7 13 6 931.337 126.351 10
 -7 -13 -6 983.146 109.881 2
 7 13 6 1094.32 128.329 3
 -7 -13 -7 2002.44 164.811 1
 7 -14 0 40.0725 49.4939 8
 7 -14 -1 6285.6 276.753 8
 7 -14 1 6293.15 277.609 8
 -7 -14 -1 6661.88 257.119 2
 -7 -14 -1 5768.04 280.473 1
 7 -14 -1 6021.29 220.159 1
 7 -14 -2 2341.67 169.053 8
 7 -14 2 2359.23 169.115 8
 7 14 2 2367.58 138.384 3
 -7 -14 -2 2309.74 181.112 1
 -7 -14 -2 2429.84 158.597 2
 7 14 3 218.494 63.1772 3
 7 -14 -3 166.06 61.137 8
 7 -14 3 219.92 66.8699 8
 7 14 3 305.572 75.6763 10
 -7 -14 -3 156.597 61.8159 2
 -7 -14 -3 43.9257 63.9687 1
 7 14 4 3666.22 208.238 10
 7 14 4 3877.79 199.674 3
 -7 -14 -4 3567.72 195.435 2
 7 -14 -4 4329.26 216.069 8
 7 -14 4 3724.06 204.872 8
 -7 -14 -4 3392.76 218.992 1
 7 14 5 609.744 100.454 3
 7 14 5 723.896 118.471 10
 -7 -14 -5 652.881 91.9657 2
 -7 -14 -5 613.775 102.356 1
 7 -14 -5 535.96 82.4858 8
 7 -14 5 619.494 92.1099 8
 -7 -14 -6 1474.9 126.959 2
 7 14 6 1267.24 132.449 3
 7 14 6 1322.23 148.954 10
 -7 -14 -6 1461.59 141.414 1
 7 -15 0 43.2107 56.2567 8
 -7 -15 0 47.8974 66.8712 1
 -7 -15 -1 3454.09 194.24 2
 7 -15 -1 3720.03 220.297 8
 7 -15 1 3373.68 213.416 8
 -7 -15 -1 3420.5 225.487 1
 -7 -15 -2 3479.93 195.774 2
 -7 -15 -2 2861.6 208.844 1
 7 -15 -2 3658.27 214.385 8
 7 -15 2 3442.1 211.119 8
 -7 -15 -3 1951.84 151.948 2
 -7 -15 -3 2340.54 185.009 1
 7 -15 -3 2155.8 165.69 8
 7 -15 3 2059.56 164.739 8
 7 15 3 2112.07 146.929 3
 7 15 4 4759.44 227.989 3
 -7 -15 -4 4946.02 234.789 2
 -7 -15 -4 4609 257.231 1
 7 -15 -4 4720.35 235.915 8
 7 -15 4 4711.24 241.526 8
 7 15 4 4870.62 240.948 10
 -7 -15 -5 1384.63 128.424 2
 7 15 5 1575.27 153.135 10
 -7 -15 -5 1444.85 152.858 1
 7 15 5 1517.05 144.392 3
 7 -16 0 -46.117 53.7002 8
 -7 -16 0 16.9495 76.9154 1
 -7 -16 -1 2999.6 219.068 1
 -7 -16 1 3703.62 240.102 1
 -7 -16 -1 3274.61 198.669 2
 7 -16 -1 3436.95 217.783 8
 7 -16 1 3174.03 214.026 8
 7 -16 -2 1573.23 154.008 8
 7 -16 2 1389.89 143.017 8
 -7 -16 -2 1197.22 148.263 1
 -7 -16 -2 1346.79 132.439 2
 -7 -16 -3 100.47 62.0476 2
 -7 -16 -3 32.961 70.5137 1
 7 -16 -3 72.1954 63.0541 8
 7 -16 3 58.5494 62.6286 8
 -7 -16 -4 3127.48 221.242 1
 7 16 4 2558.17 174.562 3
 7 -16 -4 2780.83 188.739 8
 7 -16 4 2998.92 197.042 8
 -7 -16 -4 2745.16 180.929 2
 -7 -17 0 105.972 78.6501 1
 7 -17 0 -16.2549 77.753 8
 -7 -17 -1 2332.86 198.702 1
 -7 -17 1 2188.08 196.618 1
 -7 -17 -1 2168.94 165.886 2
 7 -17 -1 2739.48 201.431 8
 7 -17 1 2394.48 188.95 8
 -7 -17 -2 3835.38 250.339 1
 -7 -17 -2 3746.43 216.64 2
 7 -17 -2 3335.37 222.132 8
 7 -17 2 3379.17 224.78 8
 -8 0 0 85261.4 1181.47 5
 8 0 0 86164.9 1096.61 6
 -8 0 0 86302 1130.58 2
 8 0 0 84765.4 1145.69 7
 -8 0 0 85139.8 1160.12 7
 8 0 0 83555.2 1168.16 4
 8 0 0 85606.7 1122.8 2
 -8 0 0 82771.2 1173.58 10
 8 0 -1 3682.59 137.536 4
 8 0 1 3744.83 137.081 4
 -8 0 1 3862.88 98.6892 11
 8 0 -1 3953.4 128.841 7
 8 0 1 3715.68 126.06 7
 -8 0 -1 3451.45 127.626 7
 -8 0 1 3978.36 135.53 7
 -8 0 -1 3933.22 131.263 2
 -8 0 1 4085.54 115.141 2
 8 0 1 3919.32 115.103 6
 8 0 -1 3879.12 108.932 2
 -8 0 1 4044.49 144.625 5
 -8 0 -1 3781.6 140.934 5
 8 0 -1 3868.23 65.6672 12
 -8 0 -1 4027.65 145.119 10
 8 0 1 3887.4 119.877 11
 8 0 1 3928.63 126.199 2
 -8 0 -2 30986.2 533.691 10
 8 0 2 30800.2 513.726 4
 -8 0 2 31185.1 524.093 5
 -8 0 -2 31009 522.753 5
 8 0 -2 30658.9 514.283 4
 -8 0 2 31349.2 431.352 6
 8 0 2 30792.4 507.24 2
 -8 0 2 31154.2 429.123 11
 8 0 2 31553.3 501.687 11
 8 0 -2 30725.8 493.134 7
 8 0 2 31149 496.085 7
 8 0 2 31505.1 494.905 6
 -8 0 -3 5518.53 108.265 1
 -8 0 -3 5292.23 181.899 10
 8 0 -3 5655.27 155.746 7
 8 0 3 5613.41 155.658 7
 8 0 3 5380.43 171.061 2
 -8 0 3 5742.65 163.294 9
 -8 0 -3 5460.34 160.321 9
 -8 0 3 5507.74 114.837 6
 -8 0 -3 5391.62 169.662 5
 -8 0 3 5312.45 168.723 5
 8 0 4 74.8915 33.6203 2
 -8 0 -4 164.668 45.5352 10
 -8 0 4 161.985 34.8473 8
 -8 0 -4 59.9442 27.618 8
 8 0 4 83.3767 41.1722 10
 -8 0 4 125.503 30.9397 9
 -8 0 -4 127.374 32.4633 9
 8 0 4 61.0973 39.3447 11
 8 0 5 373.56 63.2264 11
 8 0 5 416.58 63.8453 10
 -8 0 -5 403.53 46.0936 9
 -8 0 5 485.416 49.4611 8
 8 0 5 366.426 56.8521 2
 -8 0 -5 424.331 48.0797 8
 8 0 6 8429.65 270.647 10
 -8 0 6 8386.09 274.159 1
 8 0 6 8263.5 278.577 11
 8 0 6 8287.86 249.333 2
 8 0 7 1551.95 128.643 11
 8 0 7 1359.9 117.868 10
 8 0 8 12806.2 392.596 6
 8 0 8 13398.8 381.886 10
 8 0 8 12955.2 405.791 11
 8 0 9 197.37 82.6546 11
 8 0 9 352.829 81.3128 6
 -8 1 0 317.46 46.0842 4
 8 1 0 306.406 45.7526 4
 -8 -1 0 392.633 51.094 10
 8 -1 0 408.352 43.294 7
 -8 -1 0 366.944 44.2894 7
 8 1 0 355.072 41.8265 7
 8 -1 0 380.788 38.4201 2
 -8 -1 0 429.19 42.0264 2
 8 -1 0 405.906 30.2971 12
 -8 -1 0 441.093 52.4972 5
 -8 1 0 342.335 47.996 5
 -8 1 0 389.765 44.4619 9
 8 -1 0 444.735 33.5306 6
 8 1 0 463.104 38.8291 6
 8 1 0 424.494 40.4921 2
 -8 1 0 375.087 37.8372 11
 -8 1 -1 7726.23 203.543 8
 -8 1 1 7775.45 203.057 8
 -8 -1 -1 7983.77 199.556 7
 -8 -1 1 7692.54 196.347 7
 8 1 -1 7470.88 188.028 7
 8 1 1 7735.6 191.212 7
 8 -1 1 7809.69 192.288 7
 8 -1 -1 7836.46 192.333 7
 8 1 1 7283.97 183.455 2
 -8 -1 -1 7263.78 187.239 2
 -8 -1 1 7673.41 169.833 2
 8 -1 1 7290.55 184.086 2
 8 -1 -1 7488.12 162.648 2
 -8 1 -1 7535.67 208.1 5
 -8 1 1 7684.33 209.378 5
 8 1 1 7784.46 207.418 4
 8 1 -1 7706.21 206.628 4
 -8 1 1 7445.86 205.283 4
 -8 1 -1 7666.93 207.356 4
 -8 -1 -1 7510.88 209.945 10
 -8 1 -1 7204.38 202.103 10
 -8 1 1 7970.94 200.267 9
 -8 1 -1 7799.34 198.725 9
 8 1 1 7863.3 178.813 6
 -8 -1 1 7908.8 163.189 6
 8 -1 1 7413.97 167.758 6
 8 1 1 7610 174.121 11
 -8 1 1 7636.51 161.23 11
 8 1 2 264.601 37.8841 6
 -8 -1 2 274.092 28.5362 6
 -8 1 2 224.544 37.0349 9
 -8 1 -2 254.935 39.1166 9
 8 1 2 229.296 43.7842 4
 8 1 -2 294.818 45.9604 4
 -8 1 -2 208.394 37.3574 8
 -8 1 2 186.53 38.5077 8
 8 -1 2 181.653 36.032 11
 8 1 2 241.118 38.3193 11
 -8 1 2 299.438 30.5645 11
 8 -1 2 207.927 35.2087 7
 8 -1 -2 258.955 36.6945 7
 -8 -1 2 225.245 36.3644 7
 -8 -1 -2 222.166 36.8872 7
 -8 1 -2 254.219 44.6594 10
 -8 -1 -2 198.172 41.6457 10
 8 -1 2 262.429 34.8265 6
 -8 1 2 236.383 43.7853 5
 -8 1 -2 196.534 39.6452 5
 8 -1 2 279.366 39.5604 2
 -8 -1 -2 323.889 43.1644 2
 8 -1 -2 266.035 26.3585 2
 8 1 2 250.242 38.6773 2
 -8 -1 2 312.094 31.0355 2
 8 1 3 32762.5 533.399 4
 8 1 -3 32739 534.412 4
 -8 1 3 32610.6 531.341 8
 -8 1 -3 32512.3 533.292 8
 -8 -1 -3 31962.5 461.793 1
 -8 -1 -3 34290.3 530.19 7
 -8 -1 3 32406.5 522.212 7
 8 -1 -3 32618.6 509.903 7
 8 -1 3 32935 512.23 7
 8 1 3 32096.2 538.981 2
 -8 -1 3 32234.4 447.39 2
 8 -1 3 32006.8 542.167 2
 -8 -1 3 31420.7 411.368 11
 -8 1 -3 33185.1 543.167 5
 -8 1 3 32798.3 542.17 5
 -8 -1 -3 31997.3 566.596 10
 -8 1 -3 32270.7 556.456 10
 -8 -1 3 32860.6 463.943 6
 -8 1 -3 33014.2 526.03 9
 -8 1 3 33117.3 524.374 9
 -8 1 -4 545.341 55.1774 8
 -8 -1 -4 568.859 69.1649 10
 -8 1 4 526.719 53.9713 8
 8 -1 4 526.468 48.7652 7
 8 -1 -4 467.604 45.8418 7
 8 1 4 561.929 55.791 4
 -8 1 4 552.018 57.8525 5
 -8 1 -4 499.568 54.2754 5
 8 1 -4 603.069 57.0372 4
 8 1 4 475.33 66.9812 10
 -8 1 -4 614.086 65.8576 10
 -8 -1 -4 547.716 35.9663 1
 -8 1 4 560.945 53.7093 9
 8 1 4 666.722 65.3991 6
 8 1 4 652.877 67.58 11
 8 -1 4 550.487 65.0377 11
 -8 1 -4 501.259 50.3887 9
 8 1 4 596.063 61.4408 2
 8 -1 4 425.056 55.7717 2
 -8 -1 5 20769.6 371.32 8
 -8 -1 -5 20502.2 372.749 8
 -8 1 5 19812.3 373.436 8
 -8 1 -5 20425.8 380.208 8
 8 1 5 20598.5 417.765 2
 8 1 5 20744.4 437.198 6
 8 1 5 20861.5 444.314 11
 8 -1 5 21281.6 449.143 11
 8 -1 5 20684.9 422.057 2
 8 1 5 20448.2 446.304 10
 8 -1 5 20857.3 431.158 10
 -8 1 -5 20976.7 373.69 9
 -8 -1 -5 21252.8 370.03 9
 -8 1 5 21372.7 447.636 1
 8 1 6 38.4201 58.1298 11
 8 1 6 94.3444 63.8341 10
 8 -1 6 96.1004 61.1128 11
 8 -1 6 198.257 47.1062 2
 8 1 6 126.238 44.003 2
 -8 1 6 140.229 64.2987 1
 8 -1 6 50.1241 50.5628 10
 8 1 6 119.588 46.1685 6
 8 1 7 2660.32 162.697 6
 8 1 7 2752.23 169.767 11
 8 -1 7 3133.62 179.745 11
 8 1 7 3001.71 173.356 10
 8 -1 7 2810.62 156.381 10
 8 -1 8 63.0277 63.2465 11
 8 1 8 89.7572 60.3105 11
 8 -1 8 30.4958 55.4477 10
 8 1 8 170.088 68.7673 6
 8 1 8 81.765 65.3246 10
 8 1 9 1455.96 141.921 6
 8 -1 9 1389.8 139.919 6
 8 -1 9 1665.51 154.194 11
 8 1 9 1430.88 148.935 11
 8 1 9 1676.55 146.873 10
 -8 2 0 76060.7 1075.26 8
 8 -2 0 78060.8 980.944 12
 -8 -2 0 76224.5 1021.23 6
 -8 2 0 74348 1081.61 5
 8 2 0 77425.4 1091 5
 -8 -2 0 77640.6 1056.96 7
 8 -2 0 76737.5 1052.93 7
 -8 2 0 75449.6 1075.15 4
 8 2 0 75678 1074.23 4
 8 -2 0 77289.5 978.81 6
 8 2 0 75892.8 985.346 11
 -8 2 0 77713.3 1067.41 9
 -8 -2 0 75676.6 1076.49 10
 -8 -2 0 76642.1 1029.82 2
 8 -2 0 76733.8 1026.4 2
 -8 2 0 77344.1 1028.89 11
 -8 2 -1 5052.65 159.707 9
 -8 2 1 5261.83 163.385 9
 -8 2 1 4879.14 161.495 4
 -8 2 -1 5158.09 165.188 4
 8 2 1 4932.46 164.837 4
 8 2 -1 4829.42 163.236 4
 -8 2 1 5418.25 171.248 8
 -8 2 -1 4964.33 164.113 8
 8 -2 1 5130.48 131.821 12
 -8 2 1 5140.35 134.082 11
 8 -2 1 4950.09 150.811 7
 -8 -2 -1 4757.86 150.903 7
 -8 -2 1 5184.95 155.889 7
 8 -2 -1 4964.1 150.236 7
 8 -2 -1 4993.71 124.232 3
 -8 -2 1 4866.26 130.596 6
 8 2 1 5098.07 143.758 6
 8 -2 -1 4862.97 125.818 2
 -8 -2 1 5207.28 135.475 2
 -8 -2 -1 5005.51 150.046 2
 8 -2 1 5074.16 149.302 2
 8 2 1 4633.55 143.213 2
 -8 2 -1 4953.75 148.531 11
 8 2 1 4960.25 133.484 11
 -8 -2 -1 4951.71 167.396 10
 -8 -2 1 4971.46 163.826 10
 -8 2 -1 5020.85 162.596 10
 8 2 1 5386.85 177.054 5
 8 2 -1 5032.33 172.067 5
 -8 2 1 4866.18 164.791 5
 -8 2 -1 5125.19 167.584 5
 8 -2 1 5086.69 129.566 6
 -8 -2 -2 24407.3 452.419 10
 8 2 2 23160 416.688 2
 -8 2 -2 24267.3 422.477 9
 -8 2 2 22945.2 415.725 9
 8 2 2 23383.7 425.92 4
 8 2 -2 23388.4 427.385 4
 -8 2 2 23185.3 429.131 4
 -8 2 -2 22807.2 425.408 4
 -8 2 2 24344.6 433.345 8
 -8 2 -2 23994.9 431.23 8
 8 -2 -2 23115.8 357.02 3
 8 -2 -2 23950.9 409.403 7
 -8 -2 2 24189.9 414.242 7
 8 -2 2 23758.2 410.444 7
 -8 -2 -2 24392 417.667 7
 8 -2 2 24707.5 425.306 11
 -8 -2 2 24047.4 367.108 2
 8 -2 -2 23609.2 348.967 2
 8 -2 2 23921.3 422.812 2
 -8 2 2 23609.3 434.418 5
 -8 2 -2 24032.4 436.041 5
 -8 2 -2 23620.4 433.114 10
 -8 2 -2 23664.5 302.849 1
 -8 -2 2 23535.6 372.016 6
 8 2 2 23531.5 411.2 6
 8 2 2 24712.9 408.774 11
 -8 2 3 761.491 64.6193 8
 -8 2 -3 823.228 67.9578 8
 -8 -2 -3 733.12 59.8671 7
 -8 -2 3 713.705 58.3366 7
 -8 -2 -3 800.563 52.5581 1
 8 -2 3 746.8 57.7592 7
 8 -2 -3 737.981 57.436 7
 -8 -2 -3 799.057 68.6723 2
 -8 2 3 741.77 66.1373 5
 -8 2 -3 671.292 64.6204 5
 8 2 3 663.727 62.3966 4
 -8 -2 -3 801.092 76.1769 10
 -8 2 -3 733.883 67.856 10
 -8 2 3 814.058 64.3851 9
 -8 2 -3 753.152 61.4993 9
 -8 2 -3 667.54 62.275 4
 8 2 -3 929.872 70.2763 4
 -8 2 3 792.56 67.7688 4
 8 -2 3 695.965 64.1178 2
 -8 -2 3 727.058 41.613 2
 8 2 3 756.944 64.5518 2
 -8 2 4 48.865 29.9913 8
 -8 2 -4 21.9577 31.4389 8
 8 2 4 75.3192 36.362 2
 8 2 4 6.79909 39.3885 11
 8 2 4 161.819 50.8079 10
 -8 -2 -4 -7.82374 40.4241 10
 -8 2 -4 13.032 34.1454 10
 -8 -2 -4 34.2245 27.3432 7
 8 -2 -4 43.4065 24.8609 7
 8 -2 4 31.0621 25.1179 7
 -8 -2 4 33.5806 26.1665 7
 -8 -2 -4 35.3156 21.3568 1
 -8 2 4 84.805 38.5449 1
 -8 2 4 28.0187 35.2922 5
 -8 2 -4 39.0323 34.7785 5
 8 -2 4 77.7441 41.8643 11
 8 2 4 33.5974 29.9248 6
 -8 2 4 10.1142 27.2279 9
 -8 2 -4 30.6259 26.7491 9
 8 2 4 15.7791 32.4826 4
 8 2 -4 95.3959 37.6032 4
 -8 -2 -4 -6.88927 32.4023 2
 8 -2 4 19.7315 31.4634 2
 8 2 5 331.607 50.5387 2
 8 -2 5 174.646 55.3681 11
 8 2 5 310.203 56.4861 6
 8 2 5 202.907 55.0762 10
 -8 2 -5 203.351 38.0889 9
 -8 2 5 232.593 53.3672 1
 8 -2 5 166.157 45.1234 2
 8 -2 5 192.834 32.3427 7
 8 -2 -5 212.739 33.7141 7
 8 2 5 189.174 54.76 11
 8 2 -5 216.186 42.7654 4
 -8 2 5 173.053 39.4737 5
 -8 2 -5 202.693 41.4248 5
 8 -2 6 9426.68 271.436 10
 8 2 6 9306.01 303.548 10
 8 2 6 9686.55 295.579 6
 8 2 6 9757.31 269.1 2
 8 2 6 9430.8 300.699 11
 8 -2 6 8969.22 295.047 11
 8 -2 6 9773.23 275.05 2
 -8 2 6 9362.32 298.268 1
 8 2 7 387.063 69.1214 6
 8 -2 7 353.885 67.5455 10
 8 2 7 361.553 73.9529 10
 8 2 7 250.879 69.1194 11
 8 -2 7 401.396 79.8091 11
 8 2 8 8462.04 313.487 6
 8 -2 8 8106.85 316.649 11
 8 -2 8 8481.33 317.269 12
 8 2 8 8391.18 323.169 11
 8 2 9 577.611 107.158 11
 8 -2 9 474.884 99.2577 11
 8 2 9 400.69 92.7567 10
 8 -2 9 469.172 91.1606 12
 8 2 9 510.252 89.4877 6
 8 3 0 428.01 60.2207 5
 -8 3 0 319.445 33.3303 1
 -8 3 0 349.234 51.9299 9
 8 3 0 291.792 55.1165 4
 -8 3 0 360.205 51.4757 4
 -8 3 0 329.86 58.1175 8
 -8 -3 0 342.066 41.5559 6
 8 -3 0 369.35 44.8549 7
 -8 -3 0 268.734 43.5015 7
 -8 -3 0 398.339 52.5202 10
 8 -3 0 341.441 32.29 12
 -8 -3 0 372.212 43.0621 2
 8 -3 0 386.786 40.3291 2
 8 3 0 407.626 32.6564 11
 -8 3 0 326.475 40.4408 11
 8 -3 0 331.087 27.7585 6
 -8 3 1 6582.08 165.517 1
 -8 3 1 6649.72 190.359 9
 -8 3 -1 6636.59 190.018 9
 8 3 -1 6682.29 194.672 4
 8 3 1 6881.99 195.801 4
 -8 3 -1 6749.71 197.222 4
 -8 3 1 6690.12 196.018 4
 -8 3 1 6921.73 198.547 8
 -8 3 -1 6416.44 192.979 8
 8 -3 1 6362.37 156.575 12
 8 -3 1 6700.96 183.966 7
 8 -3 -1 6470.51 180.574 7
 -8 -3 -1 6391.12 178.093 7
 -8 -3 1 6536.55 179.958 7
 8 -3 -1 6436.29 157.001 3
 -8 3 1 6595.08 166.569 11
 -8 -3 1 6755.85 161.299 2
 8 -3 1 6393.72 176.108 2
 8 -3 -1 6617.9 154.833 2
 -8 -3 -1 6869.43 179.731 2
 8 3 -1 6850.72 203.652 5
 8 3 1 6081.1 194.695 5
 -8 3 -1 6763.71 192.019 10
 -8 -3 1 6122.17 185.11 10
 -8 -3 -1 6517.32 197.615 10
 8 3 1 6648.54 172.997 6
 -8 -3 1 6497.65 163.194 6
 8 3 1 6429.48 155.117 11
 -8 3 -1 6545.11 179.387 11
 8 3 2 1024.93 76.4028 4
 -8 3 2 900.174 73.0017 4
 8 3 -2 1010.88 74.8592 4
 -8 3 -2 1043.57 77.4729 4
 -8 3 2 923.385 72.6227 8
 -8 3 -2 1068.4 76.7701 8
 8 -3 -2 1112.18 58.6296 3
 8 -3 -2 1086.97 70.0659 7
 8 -3 2 1098.04 71.4608 7
 -8 -3 -2 995.036 68.0662 7
 -8 -3 2 1146.97 71.8997 7
 -8 3 2 1039.45 71.4509 1
 -8 -3 2 1150.89 64.0355 6
 -8 -3 -2 969.514 79.0431 10
 8 3 2 971.768 78.3165 5
 8 3 -2 894.709 75.1623 5
 -8 3 2 1051.13 74.5725 9
 -8 3 -2 1058.63 74.4041 9
 8 -3 2 1136.54 68.6998 12
 8 3 -2 936.051 29.8 12
 8 -3 -2 1004.15 48.72 2
 8 -3 2 1145.61 76.868 2
 -8 -3 2 1029.27 55.7 2
 -8 3 -2 957.471 73.1653 10
 -8 3 -3 33655.8 561.119 9
 -8 3 3 34486.8 563.73 9
 8 3 3 34741 571.182 2
 -8 3 3 34177.2 572.869 8
 -8 3 -3 33964 573.479 8
 -8 3 -3 34639.2 573.786 10
 -8 -3 -3 34034.4 606.087 10
 -8 -3 -3 34025.9 548.346 7
 -8 -3 3 34617.6 548.066 7
 8 -3 -3 34682.9 545.5 7
 8 3 3 34719.6 581.457 5
 8 3 -3 34186.2 580.903 5
 -8 3 3 34029.3 572.824 5
 -8 3 -3 34315.9 573.333 5
 -8 3 3 33887.5 577.123 1
 8 3 3 34996.8 605.412 10
 8 3 3 35018.2 574.429 6
 -8 3 -3 34000.6 570.117 4
 8 3 -3 33519.5 563.533 4
 -8 3 3 34513.8 572.059 4
 8 3 3 33635.7 563.267 4
 8 -3 3 35787 590.174 11
 -8 -3 -3 34679.2 577.305 2
 8 -3 3 34161.1 579.581 2
 -8 -3 3 34979.9 492.945 2
 -8 -3 -3 34303.7 532.845 1
 8 3 4 7568.99 242.303 10
 8 3 4 8153.45 233.165 6
 -8 -3 -4 7247.02 221.888 2
 -8 3 -4 7476.04 216.171 10
 8 -3 4 7272.06 222.068 2
 8 -3 4 7063.08 217.011 12
 8 -3 4 7451.5 232.9 11
 8 3 4 7343.91 216.918 2
 -8 3 4 7232.85 201.242 9
 -8 -3 -4 7162.76 177.715 1
 -8 3 4 7775.69 235.506 1
 -8 -3 -4 7464.83 195.776 7
 -8 -3 4 7889.28 198.526 7
 -8 3 -4 7610.87 207.2 4
 -8 3 4 7356.18 205.631 4
 8 3 5 28533.6 551.056 6
 8 3 5 28436.8 526.127 2
 -8 -3 -5 29087.7 479.463 7
 -8 -3 5 29172.1 477.48 7
 8 3 5 28274.5 576.371 10
 -8 -3 -5 28637.1 546.667 2
 8 -3 5 28487.5 538.196 2
 8 -3 5 28785.6 561.456 11
 8 -3 5 29293.3 552.171 12
 -8 3 5 28496.2 563.227 1
 -8 3 6 3111.7 170.864 1
 8 -3 6 2791.79 143.909 2
 8 3 6 2993.9 158.749 6
 8 -3 6 2638.81 157.271 11
 8 -3 6 2929.23 160.177 12
 8 3 6 2599 162.861 10
 8 3 7 1992.22 152.42 10
 8 -3 7 1994.93 142.618 12
 8 -3 7 1863.48 141.776 11
 8 3 7 2090.55 143.498 6
 8 3 7 1981.98 147.152 11
 8 3 8 73.271 51.1464 6
 8 -3 8 25.4502 61.8747 11
 8 3 8 -52.7935 71.9819 10
 8 3 8 26.4759 61.1746 11
 8 -3 8 -37.4436 63.5574 12
 8 3 9 1270.75 142.632 11
 8 -3 9 981.396 124.934 11
 8 3 9 1236.94 142.161 10
 8 3 9 999.272 119.931 6
 8 -3 9 1082.24 125.423 12
 -8 4 0 47745.6 738.55 4
 8 -4 0 47297.2 687.621 2
 -8 4 0 48707.8 746.777 8
 -8 -4 0 46791.9 708.11 7
 -8 -4 0 45789.3 721.989 10
 -8 -4 0 46311.6 692.06 6
 -8 4 0 46620.8 652.675 1
 -8 -4 0 47398.8 687.288 2
 8 4 0 46864.4 746.022 5
 -8 4 0 46747.8 698.915 11
 8 4 0 46674.4 628.582 11
 -8 4 1 6222.85 194.228 4
 -8 4 -1 6378.82 195.48 4
 8 -4 1 6199.95 158.318 12
 -8 -4 -1 5891.76 172.723 6
 -8 4 1 6215.43 195.571 8
 -8 4 -1 6115.81 194.529 8
 -8 4 -1 6164.12 124.511 1
 8 4 -1 5920.35 95.6674 3
 -8 -4 1 6210.18 176.36 7
 -8 -4 -1 6288.44 178.291 7
 -8 -4 1 6367.26 187.546 10
 -8 4 -1 5959.75 179.652 10
 -8 -4 -1 6456.71 196.654 10
 -8 -4 1 5725.31 153.759 2
 8 4 -1 5938.44 194.681 5
 8 4 1 6261.33 198.789 5
 -8 -4 1 6051.28 163.868 6
 -8 4 1 6160.86 163.841 1
 8 -4 -1 5988.06 158.911 3
 8 -4 1 5870.65 174.032 2
 8 -4 -1 5975.05 151.591 2
 -8 4 -1 5926.65 177.099 11
 -8 4 -2 22263.1 428.413 4
 -8 4 2 22181.2 427.409 4
 -8 -4 2 22854.5 368.723 2
 -8 4 2 22062.5 431.939 8
 -8 4 -2 22460.6 433.114 8
 8 -4 -2 22668.4 376.803 3
 -8 4 2 22429.7 409.482 1
 -8 -4 -2 22223.7 404.583 7
 -8 -4 2 22156.8 402.822 7
 8 -4 2 23417.4 424.7 2
 8 -4 -2 22500.4 347.116 2
 8 4 -2 23134.9 441.063 5
 8 4 2 22290.4 435.51 5
 -8 -4 2 22984.4 388.359 6
 -8 4 -2 21997.7 409.846 10
 -8 -4 2 22303.4 412.693 10
 -8 4 -2 22214.6 421.584 11
 -8 -4 -2 21676.7 437.585 10
 -8 4 2 22305.8 323.399 12
 8 -4 2 22263.1 393.151 12
 -8 4 -3 589.072 62.2276 4
 -8 4 3 573.048 62.9458 4
 -8 -4 -3 638.045 57.656 7
 -8 -4 3 584.376 56.6035 7
 -8 -4 -3 575.769 70.0527 10
 8 4 3 682.179 74.1364 10
 -8 4 -3 624.705 61.229 10
 8 4 3 686.435 67.1411 6
 8 4 3 680.373 69.9168 5
 -8 -4 3 633.582 45.4013 2
 8 -4 3 543.469 61.2204 2
 8 4 -3 565.24 65.5934 5
 -8 -4 -3 604.954 57.3187 1
 -8 4 3 627.378 65.7267 1
 -8 -4 -3 673.114 63.891 2
 8 4 4 14.5136 40.5811 6
 -8 -4 -4 48.5157 31.7085 1
 -8 4 4 15.577 48.0975 1
 8 -4 4 6.88653 44.196 12
 8 4 4 -43.0968 58.7921 10
 -8 4 -4 35.3036 32.0921 10
 -8 4 -4 77.451 34.9047 4
 -8 4 4 29.8819 34.6226 4
 8 -4 4 -14.4325 35.6517 2
 -8 -4 -4 7.02552 39.7641 2
 8 4 -4 63.697 44.5035 5
 8 4 4 63.4727 45.3742 5
 -8 -4 -4 35.673 31.4721 7
 -8 -4 4 80.1567 35.5455 7
 -8 -4 -5 -4.9782 28.1753 7
 -8 -4 5 -9.73398 29.1394 7
 8 4 5 -8.30029 48.6261 6
 8 4 5 -9.83747 56.3363 10
 -8 4 5 11.4341 35.6557 4
 -8 4 -5 -11.3877 32.607 4
 8 -4 5 -7.90076 43.6385 2
 -8 -4 -5 -7.89283 33.7683 2
 8 -4 5 -32.8074 48.0495 12
 8 -4 5 17.8064 45.9993 11
 -8 4 5 27.3214 43.5626 1
 8 -4 6 7843.8 270.183 12
 8 -4 6 8801.8 291.321 11
 8 -4 6 8225.78 260.102 2
 8 4 6 7711.31 266.72 6
 8 4 6 8008.58 292.573 10
 8 4 7 100.315 63.8675 10
 8 -4 7 156.093 64.6017 12
 8 -4 7 92.3305 57.9157 11
 8 4 7 108.651 51.1149 6
 8 4 8 6382.15 271.634 6
 8 -4 8 6384.45 277.467 12
 8 4 8 6861.31 299.965 10
 8 4 8 6713.48 292.923 11
 8 -4 8 6487.89 282.445 11
 8 4 9 718.996 115.664 10
 8 4 9 463.919 88.3298 6
 8 -4 9 617.751 104.904 12
 8 -4 9 462.834 96.6022 11
 -8 5 0 230.095 33.5552 1
 -8 -5 0 228.352 39.4876 6
 -8 -5 0 249.054 43.1669 7
 8 -5 0 269.133 39.9146 2
 -8 5 0 232.508 47.2139 4
 8 5 0 280.55 53.119 5
 -8 5 0 238.273 42.1268 11
 -8 -5 0 185.711 39.9412 10
 -8 5 -1 4754 169.925 4
 -8 5 1 4355.75 164.562 4
 -8 -5 1 4645.68 139.714 2
 -8 5 -1 4370.04 106.625 1
 8 -5 -1 4431.79 142.405 3
 8 5 1 4513.89 171.856 5
 8 5 -1 4584.46 173.068 5
 -8 -5 1 4550.39 152.524 7
 -8 -5 -1 4924.42 157.892 7
 8 -5 1 4631.08 156.472 2
 8 5 -1 4525.78 82.7432 3
 8 -5 -1 4385.16 133.149 2
 -8 -5 1 4408.26 154.209 10
 -8 -5 -1 4590.22 155.373 6
 8 -5 -1 4476.81 71.334 6
 -8 -5 1 4448.83 145.1 6
 -8 -5 -1 4294.8 162.821 10
 -8 5 1 4558.93 144.048 1
 -8 5 -1 4589.31 158.288 11
 8 5 -1 4499.38 82.4342 11
 8 -5 1 4269.18 134.687 12
 8 5 -2 7569.03 227.828 5
 8 5 2 7422.3 224.775 5
 -8 5 -2 7285.29 218.781 4
 -8 5 2 6991.91 215.638 4
 8 -5 -2 7076.4 184.944 3
 -8 -5 2 7580.25 202.848 7
 -8 -5 -2 7162.21 199 7
 -8 5 2 7378.1 152.117 12
 8 5 -2 7723.43 147.57 12
 -8 -5 2 7380.19 178.486 2
 8 -5 -2 7344.64 164.091 2
 8 -5 2 7422.58 213.961 2
 -8 -5 -2 6930.33 220.657 10
 -8 5 2 7146.06 204.958 1
 -8 -5 2 6927.78 196.46 10
 -8 5 -2 7290.27 199.599 10
 8 5 2 7404.29 224.163 10
 -8 5 -2 7217.31 213.28 11
 -8 -5 -2 7086.8 202.345 2
 8 5 2 7316.59 206.649 6
 -8 -5 2 7289.18 192.708 6
 -8 5 3 35759.6 606.451 4
 -8 5 -3 35558.3 604.286 4
 -8 5 3 35664.1 613.829 1
 -8 -5 -3 34471 584.15 1
 -8 -5 -3 35899.1 577.596 7
 -8 -5 3 35406.4 575.873 7
 8 5 3 35344.3 605.861 6
 8 -5 3 34960.7 612.79 2
 8 -5 3 35392.2 592.457 12
 -8 -5 3 35766.1 533.208 2
 8 5 3 35363.3 634.519 10
 -8 -5 3 35959.4 577.505 10
 -8 5 -3 36002.4 577.742 10
 -8 -5 -3 35837.2 603.732 2
 8 5 -3 35648.1 614.086 5
 8 5 3 35976.5 616.448 5
 -8 -5 -3 35863.5 639.689 10
 8 5 4 317.848 53.4155 6
 8 -5 4 334.615 57.2968 12
 -8 -5 4 297.291 43.1573 7
 8 -5 4 330.139 46.2528 7
 -8 -5 -4 296.096 44.7597 7
 -8 -5 -4 334.323 56.5387 2
 8 -5 4 375.392 58.0623 2
 -8 5 -4 353.501 54.7701 9
 -8 5 4 296.555 59.8755 1
 8 5 4 317.907 53.9461 5
 8 5 -4 290.846 52.966 5
 -8 5 -4 300.911 49.5225 4
 -8 5 4 373.401 55.7842 4
 8 5 -4 347.804 51.6472 4
 8 5 4 281.499 65.5015 10
 -8 5 -4 272.481 44.6664 10
 8 5 5 19815.6 401.083 5
 8 5 -5 19842 400.086 5
 -8 5 5 19431.2 397.268 5
 -8 5 -5 18252.2 389.84 5
 -8 5 -5 20633.7 405.856 9
 -8 5 5 20385.7 395.703 4
 8 5 -5 19446.8 388.958 4
 -8 5 -5 19862.2 393.133 4
 8 -5 5 20612.2 447.087 12
 8 5 5 20223.5 477.155 10
 -8 -5 -5 20299.5 435.951 2
 8 -5 5 19844.8 435.775 2
 8 5 5 19796.9 440.943 6
 -8 -5 -5 18657.2 379.067 1
 -8 5 5 20379.8 463.923 1
 -8 -5 5 20139.6 374.429 7
 -8 -5 -5 20456.6 377.13 7
 8 -5 5 20337.5 375.732 7
 8 5 6 70.5767 59.0128 10
 8 5 6 69.253 48.1067 6
 -8 -5 -6 8.97041 39.9475 2
 8 -5 6 9.9703 46.0758 12
 8 5 7 2065.7 145.922 6
 8 -5 7 1685.45 137.539 12
 8 5 7 1769.61 153.664 10
 8 5 8 29.0895 74.0656 10
 8 -5 8 12.9392 59.7938 12
 8 5 8 -24.7449 66.6068 6
 8 5 9 1144.47 144.972 10
 8 5 9 1350.82 147.118 11
 8 5 9 1239.91 129.937 6
 8 -5 9 1178.53 133.763 12
 -8 6 0 45986.7 672.408 1
 -8 -6 0 46877.6 723.388 7
 8 -6 0 45400.8 712.861 3
 -8 6 0 48704.8 764.602 4
 8 6 0 46928.7 765.596 5
 -8 -6 0 46202.6 728.926 10
 -8 -6 0 46752.5 720.587 6
 -8 6 0 47997.7 767.386 9
 8 -6 0 46949.7 741.017 9
 -8 6 0 46746.4 728.791 11
 -8 6 1 450.99 61.4493 4
 -8 6 -1 533.121 66.4615 4
 8 -6 -1 411.615 52.9168 9
 8 -6 1 362.328 51.0897 9
 -8 -6 -1 407.217 50.8492 2
 8 -6 -1 367.532 48.3669 3
 -8 6 1 531.435 54.1439 1
 8 -6 -1 406.031 18.0087 6
 -8 -6 -1 255.298 45.3037 7
 -8 -6 1 434.926 51.8785 7
 -8 6 1 333.685 55.5459 9
 -8 6 -1 378.018 57.0122 9
 -8 -6 1 441.271 51.8895 6
 -8 -6 -1 397.117 50.9105 6
 -8 6 1 459.661 43.3927 12
 8 6 -1 456.444 64.2144 5
 8 6 1 531.576 67.8119 5
 8 6 -1 443.74 25.0616 11
 -8 6 -1 341.313 51.4232 11
 -8 -6 -1 422.35 57.8696 10
 -8 -6 1 514.963 57.8414 10
 8 -6 -2 20380.3 383.093 3
 -8 6 2 20349.4 403.921 1
 -8 -6 -2 20520.5 395.162 7
 -8 -6 2 20192.2 392.356 7
 8 6 -2 20406.5 328.611 12
 -8 6 2 20533.6 336.754 12
 -8 -6 2 21307.1 394.772 6
 -8 6 2 21581.8 430.988 4
 8 6 -2 20455.3 429.147 5
 8 6 2 20689.8 431.897 5
 -8 6 -2 20579.9 421.557 4
 -8 -6 -2 20469 401.614 2
 -8 6 -2 21051.3 421.151 11
 -8 -6 -2 20574.5 430.156 10
 -8 6 2 20528.4 428.823 9
 -8 6 -2 20418.6 428.452 9
 -8 6 -2 20637.9 383.603 10
 -8 -6 2 20918.2 386.769 10
 8 6 2 20497.2 426.442 10
 -8 6 3 1904.91 116.66 1
 -8 6 -3 1734.47 110.172 11
 8 -6 3 1389.65 92.2881 7
 8 -6 -3 1761.33 100.186 7
 -8 -6 -3 1647.9 96.1525 7
 -8 -6 3 1740.42 98.1439 7
 8 6 3 1629.7 105.083 6
 8 -6 3 1703.68 108.281 2
 -8 6 -3 1654.7 90.0735 10
 -8 -6 3 1822.47 94.717 10
 8 6 3 1682.8 118.1 10
 -8 6 3 1683.96 108.426 4
 -8 6 -3 1676.47 105.854 4
 -8 -6 -3 1798.55 107.46 2
 8 -6 3 1943.35 111.092 12
 8 6 -3 1707.44 112.287 5
 8 6 3 1533.43 107.601 5
 -8 6 3 1607.61 109.614 9
 -8 6 -3 1623.01 111.559 9
 -8 -6 -4 75.6789 41.2774 2
 8 -6 4 40.9224 37.8253 2
 8 6 4 7.989 45.7536 6
 8 -6 4 77.0221 44.1114 12
 8 6 4 43.8257 39.3258 5
 8 6 -4 65.5075 45.8404 5
 -8 6 4 73.595 40.6523 9
 -8 6 -4 44.3858 43.3412 9
 -8 -6 4 34.1115 31.4058 7
 -8 -6 -4 40.2353 29.7017 7
 8 -6 4 61.9174 35.872 7
 8 -6 -4 30.0533 30.1589 7
 8 6 4 47.7882 49.3832 10
 -8 6 -4 52.1554 32.8493 10
 -8 6 4 8.81994 42.8893 1
 -8 -6 -4 80.0487 37.7581 1
 -8 6 -4 13.746 33.4234 4
 -8 6 4 55.5253 40.21 4
 8 -6 5 264.001 56.5281 2
 -8 -6 -5 199.52 56.7571 2
 8 6 -5 173.333 50.3564 5
 8 6 5 163.629 67.4086 10
 -8 6 5 275.203 72.903 1
 -8 -6 -5 194.333 43.0752 1
 8 -6 5 161.591 56.5884 12
 -8 6 -5 268.074 50.8118 4
 -8 6 5 236.727 48.7906 4
 8 6 -5 231.673 51.2605 4
 8 6 5 206.994 52.7811 6
 -8 -6 -5 326.226 47.1295 7
 8 -6 -5 178.281 37.7683 7
 8 -6 5 149.847 38.4107 7
 -8 6 -5 172.839 50.3743 9
 -8 -6 -6 6820.35 241.977 2
 8 6 6 6943.56 258.784 6
 8 -6 6 6614.34 254.117 12
 8 6 6 6739.08 277.388 10
 8 6 7 -11.3236 61.7569 6
 8 6 7 -13.8522 67.3552 10
 8 -6 7 23.568 60.8831 12
 8 6 8 9326.17 329.585 6
 8 -6 8 8217.45 325.646 12
 8 6 8 8525.86 353.143 10
 8 6 9 -26.5597 67.6246 6
 8 -6 9 57.548 65.2867 12
 8 6 9 48.9899 84.3705 10
 8 -7 0 140.593 43.4371 9
 8 -7 0 101.703 42.1108 8
 -8 7 0 159.122 36.2047 1
 8 -7 0 98.7242 37.3649 3
 8 7 0 143.684 27.1452 3
 -8 7 0 186.06 48.2294 11
 -8 -7 0 106.086 36.9944 10
 -8 7 0 198.037 50.9787 9
 -8 -7 0 75.3347 32.4417 2
 -8 -7 0 156.984 42.5056 6
 -8 -7 0 131.25 35.4068 7
 8 -7 -1 5432.94 177.255 3
 8 -7 1 5626.55 195.275 8
 8 -7 -1 5508 193.882 8
 -8 -7 1 5633.11 182.564 7
 -8 -7 -1 5636.89 182.887 7
 8 -7 1 5218.97 186.285 9
 8 -7 -1 5191.92 185.935 9
 -8 7 -1 5405.81 188.095 11
 -8 -7 -1 5610.24 181.527 2
 -8 -7 1 5217.41 167.282 2
 -8 -7 1 5237.22 170.75 10
 -8 -7 -1 5679.25 193.877 10
 -8 7 1 5359.33 203.005 9
 -8 7 -1 4989.78 197.046 9
 -8 -7 -1 5573.55 184.965 6
 -8 -7 1 5612.09 180.725 6
 8 7 1 5393.48 186.895 10
 -8 7 1 5669.33 175.959 1
 -8 7 1 5354.39 151.672 12
 -8 -7 2 1004.75 80.7629 6
 -8 -7 -2 933.268 74.9861 7
 -8 -7 2 1072.96 81.2599 7
 -8 7 -2 1060.86 88.4792 11
 8 -7 2 914.209 78.1406 12
 -8 7 2 1001.29 62.7546 12
 8 7 -2 1100.3 62.5634 12
 -8 -7 -2 998.879 80.9193 6
 8 7 2 996.678 87.73 10
 -8 7 -2 1018.62 73.1226 10
 -8 -7 2 1085.53 74.4072 10
 -8 7 2 1003.57 92.4205 9
 -8 7 -2 944.968 89.1937 9
 -8 -7 -2 922.388 79.2492 2
 8 -7 -2 1014.79 82.4541 9
 8 -7 2 1283.8 90.9855 9
 -8 -7 2 1169.98 77.4157 2
 -8 7 2 967.253 84.1616 1
 8 7 -2 946.306 89.9634 5
 8 7 2 1190.56 99.5961 5
 -8 -7 -3 17879.7 367.733 7
 -8 -7 3 18362.7 371.204 7
 -8 -7 -3 17812.9 387.899 2
 -8 -7 -3 17511.6 394.865 1
 -8 7 -3 17617.3 403.051 11
 -8 7 3 17087.2 397.515 1
 -8 -7 3 17728.3 342.652 10
 -8 7 -3 18100.7 343.548 10
 8 7 3 17851.8 416.822 10
 8 -7 3 18696.3 393.172 12
 -8 7 -3 17413.8 390.197 4
 8 7 -3 18729.8 408.68 5
 8 7 3 17631.2 400.419 5
 -8 7 3 18740.6 402.842 4
 -8 7 3 17668.8 404.625 9
 -8 7 -3 17628.6 405.086 9
 8 -7 4 5099.21 180.16 7
 8 -7 -4 5137.06 177.501 7
 8 7 4 4793.15 193.612 6
 8 7 -4 4681.53 186 5
 8 7 4 4845.85 191.481 5
 -8 -7 -4 4671.72 165.138 7
 -8 -7 4 5003.59 169.636 7
 8 -7 4 4696.43 194.569 2
 8 7 4 4736.52 210.802 10
 -8 7 4 4507.09 186.307 9
 -8 7 -4 4349.09 184.111 9
 -8 7 -4 4833.05 182.537 4
 -8 7 4 4842.81 184.018 4
 8 -7 4 4612.81 189.448 12
 -8 -7 -4 5048.8 188.541 1
 -8 -7 -4 4278.82 178.752 2
 -8 7 4 5113.5 210.19 1
 -8 -7 -5 15051.4 322.605 7
 8 7 5 14257.1 408.477 10
 -8 7 -5 14551 352.497 9
 -8 7 5 14783.6 402.518 1
 -8 -7 -5 15323.1 356.625 1
 -8 -7 -5 14532.9 367.535 2
 8 -7 5 15101.6 387.398 12
 8 -7 5 14990.7 329.532 7
 8 -7 -5 14864 325.879 7
 8 7 5 14478 377.826 6
 8 7 5 14713.7 344.854 4
 -8 7 -5 14992.3 344.793 4
 8 7 -5 15163.7 347.122 4
 8 7 -5 14780 349.83 5
 -8 7 5 14243.5 351.067 9
 -8 -7 -6 140.761 49.1814 2
 8 7 6 178.509 62.876 6
 8 7 6 12.9617 57.7275 10
 8 -7 6 97.5583 60.6237 12
 -8 -7 -6 38.184 41.6618 1
 -8 -7 -7 1675.48 127.169 2
 8 -7 7 1956.19 154.659 12
 8 7 7 2111.17 150.677 6
 8 -7 8 54.3529 68.1704 12
 8 7 8 50.4012 69.5964 6
 8 7 8 -15.876 70.6976 10
 8 7 9 1090.79 126.315 6
 8 8 0 52622.3 722.382 3
 8 -8 0 52471.2 851.333 8
 -8 -8 0 51624.1 808.716 2
 -8 8 0 52356.5 780.266 12
 -8 -8 0 51447.3 806.756 10
 8 -8 0 52406.8 821.773 3
 8 -8 0 53224.2 844.215 9
 -8 -8 0 53637.5 826.492 6
 -8 8 0 52229 877.236 9
 -8 -8 1 3787.66 149 2
 -8 -8 -1 4019.08 158.324 2
 8 -8 -1 4172.03 173.43 8
 8 -8 1 3854.34 168.738 8
 8 -8 -1 4063 169.049 9
 8 -8 1 3773.9 163.539 9
 -8 8 -1 3604.05 160.295 11
 -8 8 1 4053.35 154.308 1
 8 8 1 3987.64 163.704 10
 -8 8 1 3718.26 181.036 9
 -8 8 -1 4064.34 186.143 9
 -8 -8 1 3989.21 162.023 6
 -8 -8 -1 3871.03 162.059 6
 -8 -8 1 3473.87 138.319 10
 -8 -8 -1 3622.3 156.622 10
 -8 8 1 3738.51 133.285 12
 8 -8 -1 4032.68 160.715 3
 -8 -8 -2 12590.5 311.348 2
 -8 8 -2 12377.5 320.953 11
 -8 -8 2 12856.8 305.339 7
 -8 -8 -2 12406.7 300.549 7
 -8 8 2 12501.9 314.702 1
 -8 -8 -2 12482.5 314.692 6
 -8 8 2 12298.5 260.495 12
 8 8 -2 12684.4 257.316 12
 -8 8 -2 12556.8 272.083 10
 8 8 2 12444.9 322.307 10
 -8 -8 2 12559.7 303.992 6
 -8 -8 2 12079.1 272.295 10
 -8 8 2 12529.4 343.088 9
 -8 8 -2 12652.4 345.957 9
 8 -8 -2 12215.1 317.669 8
 8 -8 2 12578.4 323.816 8
 8 -8 2 12865.7 319.738 9
 8 -8 -2 13198 320.926 9
 -8 -8 -3 798.312 73.789 7
 -8 8 -3 614.917 76.793 11
 8 8 -3 684.66 81.8749 5
 8 8 3 654.221 79.9104 5
 8 -8 3 703.605 71.9982 9
 -8 -8 -3 725.738 84.33 1
 -8 8 3 619.093 75.3712 1
 8 8 3 637.523 81.8354 10
 -8 8 3 570.457 76.596 9
 -8 8 -3 569.707 75.223 9
 8 -8 -3 552.582 68.2023 9
 -8 -8 -3 681.544 73.2303 2
 8 -8 3 611.2 73.1282 12
 -8 -8 3 539.395 61.9292 7
 -8 8 -4 -45.1016 54.5774 9
 -8 8 4 -17.9805 53.8259 9
 8 8 4 -10.566 65.897 10
 -8 8 -4 7.88558 37.7194 4
 -8 8 4 -16.1555 43.4863 4
 -8 8 4 -9.9975 65.3365 1
 -8 -8 -4 -8.67903 40.8169 1
 -8 -8 -4 58.4945 53.6271 2
 -8 -8 -4 39.4874 35.4298 7
 -8 -8 4 13.1867 39.0532 7
 8 -8 4 53.311 58.067 12
 8 8 -4 -33.6523 46.4681 5
 8 8 4 8.47968 48.5606 5
 8 8 5 336.914 78.7908 10
 8 -8 5 405.455 58.1516 7
 -8 -8 -5 497.263 62.6892 7
 8 -8 -5 427.782 58.3173 7
 -8 -8 -5 313.637 62.0073 1
 8 -8 5 463.427 76.8589 12
 -8 8 -5 477.902 70.1342 9
 -8 8 5 413.344 67.4446 9
 -8 -8 -5 534.44 73.5265 2
 -8 8 -5 372.867 60.3789 4
 8 8 5 363.17 68.7522 6
 8 8 -5 436.005 67.4451 5
 8 8 6 6727.11 289.574 10
 8 -8 6 6275.16 258.955 12
 -8 -8 -6 6541.3 243.008 2
 -8 -8 -6 6644.65 233.353 1
 8 8 6 6258.65 252.933 6
 -8 -8 -7 102.443 48.1836 2
 8 8 7 90.558 72.1983 10
 8 -8 7 50.8562 62.8139 12
 8 8 7 11.8527 60.3608 6
 8 -8 8 7091.51 306.69 12
 8 8 8 7849.52 308.098 6
 8 8 8 7712.39 344.843 10
 -8 9 0 315.11 48.8402 12
 -8 -9 0 368.424 58.8409 6
 -8 -9 0 294.954 52.5858 10
 8 -9 0 255.781 52.6822 3
 8 -9 0 392.94 63.7525 9
 -8 9 0 245.802 62.713 9
 8 -9 0 256.837 57.4729 8
 -8 -9 0 323 52.5166 2
 8 -9 -1 4344.54 187.113 8
 8 -9 1 4203.37 183.984 8
 -8 -9 1 4278.03 153.347 10
 8 -9 -1 4095.03 167.493 3
 -8 9 1 4120.84 147.579 12
 8 -9 1 4083.73 172.627 3
 8 9 1 4569.07 175.396 10
 8 -9 -1 4033.93 175.892 9
 8 -9 1 4257.83 180.965 9
 -8 9 -1 4117.22 176.681 11
 -8 9 -1 4340.98 200.022 9
 -8 9 1 4388.52 200.904 9
 -8 9 1 4243.1 164.555 1
 -8 -9 -1 4057.03 170.659 6
 -8 -9 1 4037.49 168.208 6
 -8 -9 -1 3959.37 165.604 2
 -8 9 -2 204.912 54.313 11
 -8 -9 -2 177.842 46.8629 6
 -8 -9 2 150.191 46.8694 6
 8 9 2 100.382 45.0696 10
 -8 9 2 285.614 63.6429 9
 -8 9 -2 152.743 56.9705 9
 -8 9 2 154.652 48.2453 1
 8 -9 -2 130.771 42.4291 8
 8 -9 2 79.2003 42.8272 8
 -8 -9 -2 101.308 44.1427 2
 8 9 -2 177.778 38.8558 12
 -8 9 2 198.534 41.1038 12
 8 -9 2 132.797 45.8778 9
 8 -9 -2 172.89 48.2648 9
 -8 9 -3 16233.7 397.301 11
 8 9 3 15979.2 405.396 10
 -8 -9 -3 16336.7 383.517 2
 -8 -9 -3 15796.2 360.799 7
 -8 -9 3 16604.5 367.969 7
 -8 -9 -3 16121.6 405.342 1
 -8 9 3 15313.9 394.009 1
 8 -9 -3 15435.4 379.139 8
 8 -9 3 15990.7 386.178 8
 -8 9 3 15684.3 409.332 9
 -8 9 -3 16081.4 412.205 9
 8 -9 -3 15462.7 371.539 9
 8 -9 3 16082.5 377.052 9
 -8 9 -4 93.1098 47.3418 4
 -8 9 4 -8.70167 45.6047 4
 8 9 4 27.3185 46.3797 5
 8 9 -4 63.1439 47.9273 5
 8 -9 4 67.2842 55.689 12
 -8 9 -4 198.241 60.6012 9
 -8 9 4 108.848 56.6745 9
 -8 -9 -4 49.475 33.8202 7
 -8 -9 4 106.928 38.8883 7
 -8 -9 -4 79.6137 49.4744 2
 -8 9 4 96.6396 53.8768 1
 -8 -9 -4 116.188 52.8137 1
 8 9 4 110.785 59.6476 10
 8 9 5 12957.8 398.553 10
 -8 -9 -5 12630.1 349.038 2
 8 -9 5 12128.8 362.596 12
 8 -9 -5 12641.6 319.418 7
 8 -9 5 13266 329.002 7
 -8 -9 -5 13348 361.253 1
 -8 -9 -5 12812.1 309.603 7
 8 9 -5 12627.9 339.853 5
 -8 -9 -6 60.3981 45.6814 2
 8 -9 6 -11.9576 57.1984 12
 -8 -9 -6 57.7841 46.0684 1
 8 9 6 -14.1471 62.9988 10
 -8 -9 -7 1351.39 117.988 2
 8 -9 7 1358.74 139.724 12
 8 9 7 1473.89 150.927 10
 8 9 7 1502.39 134.462 6
 8 -9 8 100.275 68.5242 12
 8 9 8 -85.1009 85.3894 10
 8 9 8 128.292 68.1537 6
 8 -10 0 21733.7 490.267 8
 -8 10 0 22508.7 435.538 12
 -8 10 0 21271.1 514.359 9
 -8 -10 0 21095.4 448.179 2
 -8 -10 0 22395.2 464.764 6
 8 -10 0 22835 471.229 3
 8 -10 0 21814.2 478.047 9
 8 10 1 3136.21 125.163 3
 8 -10 -1 3456.67 160.461 3
 -8 10 1 3080.22 135.024 12
 8 -10 1 2961.08 154.875 3
 -8 -10 -1 3290.94 157.828 6
 -8 -10 1 3440.16 160.378 6
 8 -10 -1 3216.1 161.912 9
 8 -10 1 3126.81 161.045 9
 8 10 1 3305.83 154.381 10
 -8 -10 -1 3159.47 152.784 2
 -8 10 -1 3251.59 162.969 11
 8 -10 -1 3398.83 171.776 8
 8 -10 1 3498.45 175.472 8
 -8 10 1 3086.53 178.454 9
 -8 10 -1 3396.52 186.386 9
 8 10 2 11980.7 283.896 3
 8 -10 2 11971.3 328.059 3
 -8 -10 -2 11599.9 320.244 6
 -8 10 2 11070.9 269.99 12
 8 10 -2 11198.7 265.054 12
 -8 10 -2 11486.2 357.221 9
 -8 10 2 11455.1 356.544 9
 -8 10 -2 11394.5 325.432 11
 -8 10 2 12081 328.483 1
 -8 -10 -2 11581.2 351.575 1
 8 -10 -2 11658.3 324.393 9
 8 -10 2 11739.1 325.414 9
 -8 -10 -2 11225.5 311.316 2
 8 10 2 11371.9 318.958 10
 8 -10 -2 11395.5 330.487 8
 8 -10 2 11709.6 334.415 8
 -8 -10 2 10917.7 307.588 6
 -8 -10 -3 750.478 85.2129 2
 8 -10 -3 786.489 85.8221 8
 8 -10 -3 547.956 71.7982 9
 8 -10 3 778.458 85.0071 8
 -8 10 3 862.703 95.4598 1
 -8 -10 -3 866.609 99.6108 1
 -8 10 3 799.498 99.2864 9
 8 -10 3 845.665 87.1429 9
 -8 10 -3 610.246 94.8544 9
 8 10 3 760.016 94.8998 10
 -8 -10 -4 15.2446 33.9434 7
 -8 -10 4 7.72653 38.7634 7
 -8 -10 -4 9.42632 38.613 2
 -8 -10 -4 32.2487 47.8689 1
 8 -10 -4 50.1498 43.1847 9
 8 -10 4 17.0354 37.9305 9
 8 10 4 9.78859 52.6972 5
 8 10 -4 58.1335 56.1276 5
 8 10 4 34.7381 56.3042 10
 -8 -10 -5 -10.7807 44.1604 1
 8 10 5 91.8773 65.8476 10
 -8 -10 -5 19.948 46.9076 2
 -8 -10 -6 4621.79 211.308 2
 -8 -10 -6 4337.94 206.131 1
 8 -10 6 4247.28 224.486 12
 8 10 6 4589.09 249.288 10
 8 -10 7 55.1111 72.1945 12
 8 10 7 32.4296 73.5814 10
 -8 -10 -7 10.8121 47.2125 2
 -8 11 0 -21.9656 39.9342 12
 -8 -11 0 141.732 56.3205 6
 -8 11 0 12.3879 64.0045 9
 -8 -11 0 34.2113 44.1907 2
 8 -11 0 35.905 49.5802 3
 8 -11 0 48.6883 45.7972 9
 8 -11 0 42.9141 42.9375 8
 8 -11 -1 2352.39 141.428 3
 8 -11 -1 2455.13 147.262 9
 8 -11 1 2189.79 138.855 9
 8 -11 -1 2165.17 144.124 8
 8 -11 1 2075.7 141.203 8
 -8 11 1 2253.99 160.602 9
 -8 11 -1 1877.09 150.031 9
 8 11 1 2059.91 126.076 10
 -8 11 1 2209.29 119.684 12
 8 11 1 2101.39 105.85 3
 -8 -11 -1 2001.56 127.734 2
 -8 11 2 1280.03 124.405 9
 -8 11 -2 1215.76 122.263 9
 8 11 2 1273.91 92.2357 3
 -8 11 2 1297.14 92.0694 12
 8 11 -2 1321.4 91.9642 12
 8 -11 -2 1406.55 117.639 8
 8 -11 2 1258.16 114.079 8
 -8 -11 -2 1197.06 118.767 1
 8 11 2 1153.49 102.685 10
 -8 -11 -2 1321.99 107.719 2
 8 -11 -3 17556.6 438.079 8
 8 -11 3 17628.3 443.061 8
 -8 -11 -3 16929.8 458.02 1
 8 11 3 17761.3 445.793 10
 -8 -11 -3 17677.2 427.781 2
 8 11 3 17825 401.145 3
 -8 -11 -4 230.936 60.8212 2
 8 11 4 141.692 54.7984 3
 -8 -11 -4 189.113 61.1365 1
 8 11 4 373.756 79.5474 10
 8 -11 -4 285.366 64.9456 8
 8 -11 4 371.469 68.5409 8
 -8 -11 -5 9572.89 332.01 1
 -8 -11 -5 10732.1 330.167 2
 8 11 5 10415.4 368.907 10
 8 11 6 243.157 94.8727 10
 -8 -11 -6 437.522 80.0293 2
 -8 -11 -6 348.287 75.9862 1
 8 11 7 1116.12 140.196 10
 -8 -11 -7 1142.72 116.021 1
 -8 -11 -7 1175.33 117.784 2
 -8 -12 0 14835.2 384.674 2
 8 -12 0 15530.5 427.544 8
 -8 12 0 15231 366.482 12
 8 -12 -1 -11.6451 46.6044 8
 8 -12 1 11.6793 44.4598 8
 -8 12 1 7.63032 35.2612 12
 8 12 -1 7.35036 40.0881 12
 -8 -12 -1 86.6215 49.0112 2
 8 12 2 7776.42 264.167 10
 -8 12 2 7811.14 238.271 12
 8 12 -2 7876.04 234.415 12
 8 12 2 7867.92 239.081 3
 -8 -12 -2 7170.18 298.668 1
 -8 -12 -2 7701.61 269.717 2
 8 -12 -2 7541 283.761 8
 8 -12 2 7422.23 283.632 8
 8 -12 -3 66.8605 47.6794 8
 8 -12 3 -11.2838 46.2248 8
 -8 -12 -3 61.682 45.783 2
 -8 -12 -3 77.8672 57.7943 1
 8 12 3 69.5991 46.8397 3
 8 12 3 65.2 57.7288 10
 8 -12 -4 -10.6592 50.1309 8
 8 -12 4 10.8694 51.1196 8
 -8 -12 -4 74.7407 49.3425 2
 -8 -12 -4 51.5177 55.1039 1
 8 12 4 29.9766 53.0814 3
 8 12 4 37.4373 57.6689 10
 -8 -12 -5 38.6192 60.5447 1
 8 12 5 45.3595 59.4231 3
 -8 -12 -5 99.2186 57.7697 2
 8 12 5 28.11 70.5142 10
 8 12 6 3971.86 238.922 10
 -8 -12 -6 3892.4 211.978 1
 8 12 6 3757.12 212.163 3
 -8 -12 -6 4038.73 207.513 2
 8 12 7 405.277 89.8317 3
 -8 -12 -7 509.635 84.6595 2
 -8 -12 -7 388.563 82.3004 1
 8 -13 0 25.4359 53.2692 8
 -8 -13 0 71.5996 52.0893 2
 8 -13 -1 2191.14 158.049 8
 8 -13 1 1994.52 152.984 8
 -8 -13 -1 1898.14 161.583 1
 -8 -13 -1 2422.42 151.658 2
 -8 -13 -2 28.3097 60.5628 1
 8 13 2 55.706 41.7041 3
 -8 -13 -2 42.7917 46.7178 2
 8 13 2 77.0774 51.8721 10
 8 -13 -2 136.689 60.4252 8
 8 -13 2 12.5132 50.0823 8
 -8 -13 -3 9371.17 353.786 1
 8 13 3 9498.26 294.099 3
 -8 -13 -3 9648.04 319.743 2
 8 13 3 9573.52 320.618 10
 8 -13 -3 9201.89 324.769 8
 8 -13 3 9611.66 335.087 8
 8 -13 -4 942.571 105.227 8
 8 -13 4 703.504 95.4236 8
 -8 -13 -4 689.671 93.6227 2
 -8 -13 -4 860.828 110.202 1
 8 13 4 824.225 97.2433 3
 8 13 4 819.348 112.755 10
 -8 -13 -5 8723.21 312.513 2
 -8 -13 -5 8732.58 337.296 1
 8 13 5 9085.27 321.956 3
 8 13 5 9504.12 358.353 10
 -8 -13 -6 711.209 109.602 1
 -8 -13 -6 670.248 96.1194 2
 8 13 6 715.27 128.23 10
 8 13 6 644.207 103.007 3
 8 -14 0 15581 462.474 8
 -8 -14 0 15716.8 423.909 2
 -8 -14 -1 -30.777 79.511 1
 8 -14 -1 136.629 64.2616 8
 8 -14 1 68.525 59.8503 8
 -8 -14 -1 123.983 53.0148 2
 -8 -14 -2 5360.76 273.255 1
 -8 -14 -2 4671.32 223.212 2
 8 -14 -2 5218.49 251.558 8
 8 -14 2 5296.88 254.648 8
 8 14 3 302.404 69.2954 3
 8 14 3 293.862 83.2416 10
 8 -14 -3 323.6 80.0067 8
 8 -14 3 236.05 67.8416 8
 -8 -14 -3 339.005 77.8247 2
 -8 -14 -3 271.114 83.2629 1
 -8 -14 -4 11.946 57.1419 2
 8 -14 -4 -12.3106 58.8858 8
 8 -14 4 50.2235 51.4315 8
 -8 -14 -4 -14.8511 63.5382 1
 8 14 4 77.7171 64.982 10
 8 14 4 -33.1689 58.7329 3
 -8 -14 -5 72.2438 66.5096 2
 8 14 5 61.622 62.7646 3
 -8 -14 -5 103.067 68.0465 1
 8 14 5 43.7664 77.5025 10
 -8 -14 -6 2902.33 181.238 2
 -8 -15 0 47.7451 57.0963 2
 8 -15 0 14.7207 56.0381 8
 -8 -15 0 33.1602 66.3549 1
 -8 -15 -1 1526.03 137.76 2
 -8 -15 -1 1394.81 153.303 1
 8 -15 -1 1474.05 145.779 8
 8 -15 1 1420.56 142.307 8
 -8 -15 -2 24.4731 60.451 2
 8 -15 -2 14.3057 54.4571 8
 8 -15 2 -43.2404 73.3969 8
 -8 -15 -2 32.353 67.7515 1
 8 -15 -3 6697.77 295.37 8
 8 -15 3 6719.84 293.877 8
 -8 -15 -3 6319.3 273.277 2
 -8 -15 -3 6503.95 308.981 1
 8 15 3 6580.11 252.241 3
 8 15 4 -11.4582 62.4941 3
 -8 -15 -4 62.7774 61.2984 1
 -8 -15 -4 125.324 61.9155 2
 8 -15 4 53.2065 60.364 8
 8 -15 -4 65.1748 66.3799 8
 8 15 4 51.9705 69.0215 10
 8 15 5 3813.64 234.35 10
 -8 -15 -5 3918.42 214.356 2
 8 15 5 4312.03 226.959 3
 -8 -16 0 9829.43 402.902 1
 -8 -16 0 10234.3 351.912 2
 8 -16 -1 108.268 68.8787 8
 8 -16 1 46.5705 60.6328 8
 -8 -16 -1 -17.2811 65.7878 1
 -8 -16 -1 128.919 64.6805 2
 -8 -16 -2 4196.74 257.61 1
 -8 -16 -2 4188.93 224.601 2
 8 -16 -2 4217.35 242.126 8
 8 -16 2 4419 254.998 8
 8 -16 -3 493.179 94.9155 8
 8 -16 3 485.361 95.3771 8
 -8 -16 -3 301.275 91.4079 1
 -8 -16 -3 350.856 89.4844 2
 8 16 4 -35.0426 66.8932 3
 8 -16 -4 68.1029 60.6534 8
 8 -16 4 41.7325 63.126 8
 8 -17 0 -16.3904 67.1385 8
 -8 -17 0 53.5648 59.6317 2
 -8 -17 0 -18.2151 79.5374 1
 -8 -17 1 1430.13 140.649 2
 -8 -17 1 1084.43 151.967 1
 -8 -17 -1 1116.72 146.429 1
 8 -17 -1 956.815 131.195 8
 8 -17 1 862.629 125.379 8
 -8 -17 -1 1112.32 127.126 2
 9 0 0 31.2912 21.3441 6
 -9 0 0 5.61038 28.1469 7
 -9 0 0 26.7166 23.0065 2
 -9 0 0 6.31114 30.688 10
 9 0 0 8.20115 20.8821 2
 9 0 -1 20502.4 345.166 2
 9 0 1 21088.2 379.459 2
 9 0 -1 20815.7 272.311 12
 9 0 1 21082.7 356.374 6
 -9 0 -1 21370.1 415.331 10
 9 0 1 20730.9 361.732 11
 -9 0 -1 21157.4 385.17 2
 -9 0 1 21663.5 356.735 2
 -9 0 -2 13817.9 321.399 10
 -9 0 2 13522.3 226.971 11
 -9 0 2 14138.9 229.328 6
 9 0 2 14602.4 287.228 6
 9 0 2 13861 288.983 11
 9 0 2 14026 298.303 2
 9 0 3 14654.7 319.907 2
 -9 0 -3 14189.2 224.161 1
 -9 0 -3 15014.4 316.482 8
 -9 0 3 14902 315.148 8
 -9 0 -3 14037.6 336.191 10
 9 0 3 14340.6 316.229 11
 9 0 4 12209 306.065 11
 -9 0 -4 12276.4 315.296 10
 -9 0 4 11762.1 273.692 8
 -9 0 -4 12200.5 280.094 8
 9 0 4 11905.1 294.985 2
 9 0 4 11579.6 293.547 6
 9 0 5 621.948 69.3281 2
 9 0 5 635.364 77.8553 11
 -9 0 -5 542.347 56.989 8
 9 0 5 714.561 83.3622 10
 -9 0 5 617.586 60.6225 8
 9 0 5 640.373 71.7084 6
 9 0 6 5748.94 211.072 2
 9 0 6 5972.9 230.856 10
 9 0 6 5803.01 228.65 6
 9 0 6 6016.15 240.192 11
 9 0 7 8992.48 303.35 10
 9 0 7 9501.43 326.179 11
 9 0 7 8872.13 308.315 6
 9 0 8 145.686 74.9619 11
 9 0 8 63.516 61.7722 6
 9 0 8 -11.4695 67.1962 10
 9 0 9 3143.74 204.279 6
 9 0 9 3372.72 216.029 11
 9 -1 0 15.7324 16.3047 12
 9 1 0 33.7659 23.313 2
 9 -1 0 -8.5087 19.1868 6
 -9 1 0 3.82943 24.1166 11
 -9 -1 0 38.5306 28.4393 7
 -9 1 0 17.815 27.9281 8
 -9 -1 0 12.6574 29.7638 10
 -9 1 0 37.8262 34.8214 10
 9 -1 0 16.4475 21.245 2
 -9 -1 0 8.83628 22.8273 2
 -9 -1 -1 32782.5 537.554 2
 -9 -1 1 33621.9 490.261 6
 -9 1 1 33419.9 563.877 8
 -9 -1 -1 33822.1 555.681 7
 -9 1 -1 33621.7 564.424 8
 -9 -1 1 33709 554.609 7
 9 1 1 34323.7 519.384 6
 9 -1 1 34136.8 505.658 6
 -9 1 1 33931.4 494.98 11
 9 -1 1 33003.8 534.016 2
 -9 -1 1 34118.9 510.008 2
 9 1 1 34233.6 538.191 2
 9 -1 -1 33258.8 497.63 2
 9 1 -1 33099 423.171 12
 9 1 1 32788.5 509.327 11
 -9 -1 -1 33029.4 578.907 10
 -9 1 -1 33266.6 572.595 10
 -9 -1 -2 10462.2 250.667 7
 -9 -1 2 10008.8 245.929 7
 9 -1 2 10449.4 229.15 6
 -9 -1 -2 9746.93 264.276 10
 9 1 2 10268.8 244.905 2
 9 -1 -2 9898.12 188.341 2
 -9 -1 2 10107.7 193.158 6
 9 1 2 9902.12 231.084 11
 -9 1 2 9791.4 191.858 11
 -9 -1 2 10339.5 202.12 2
 9 -1 2 9988.72 242.511 2
 -9 1 2 10065.5 252.233 8
 -9 1 -2 10100.6 252.219 8
 -9 1 -2 9785.11 258.572 10
 -9 1 -3 168.156 48.222 10
 -9 -1 -3 104.207 46.9179 10
 9 -1 3 160.98 39.416 2
 -9 -1 -3 161.414 41.164 2
 -9 -1 3 165.381 24.7251 2
 9 -1 3 187.342 42.6416 11
 9 1 3 159.179 41.8072 2
 -9 1 3 178.436 41.9265 8
 -9 1 -3 209.675 41.2441 8
 -9 -1 -3 159.404 27.9188 1
 9 1 3 170.87 38.2141 6
 -9 -1 3 154.763 25.0465 6
 -9 -1 -3 173.212 37.5351 7
 -9 -1 3 292.512 44.7432 7
 9 1 4 11032.8 304.176 10
 9 1 4 11202 282.939 2
 -9 1 -4 11301.5 295.557 10
 -9 -1 -4 11013.9 303.674 10
 9 -1 4 11507.3 296.76 11
 9 1 4 10685.8 286.378 11
 -9 1 4 11283 269.117 8
 -9 1 -4 10639.8 265.492 8
 9 1 4 11146.3 285.595 6
 9 -1 4 11783.9 291.812 2
 9 1 5 626.471 70.5755 2
 9 1 5 574.953 74.6147 6
 9 1 5 751.79 83.6988 10
 9 -1 5 767.103 76.8856 2
 -9 1 5 677.274 76.3788 1
 -9 1 5 605.703 61.8363 8
 -9 1 -5 623.665 61.2194 8
 -9 -1 -5 806.037 66.6318 8
 9 -1 5 663.791 81.094 11
 -9 -1 5 589.914 57.1184 8
 9 1 5 621.513 78 11
 9 1 6 3538.44 160.163 2
 9 -1 6 3327.35 175.635 11
 9 1 6 3372.65 176.923 11
 9 1 6 3318.61 171.543 6
 9 -1 6 2962.1 160.6 10
 9 1 6 3194.37 174.54 10
 9 -1 6 3108.99 154.696 2
 9 -1 7 9298.12 301.208 10
 9 1 7 9345.03 316.379 10
 9 -1 7 8807.05 315.657 11
 9 1 7 9449.75 326.587 11
 9 1 7 10021.4 327.157 6
 9 1 8 38.0548 58.6189 6
 9 1 8 13.3929 65.1218 11
 9 -1 8 26.4184 61.0416 11
 9 -1 8 -25.4041 59.737 6
 9 -1 8 10.7231 66.218 10
 9 1 8 -12.2048 72.29 10
 9 1 9 4162.33 232.409 6
 9 1 9 3669.14 214.912 10
 9 1 9 3829.57 231.395 11
 9 -1 9 3747.73 228.682 11
 9 -1 9 3861.98 226.007 12
 9 -1 9 4004.76 228.323 6
 -9 -2 0 -6.40453 35.8139 10
 9 2 0 -5.62134 19.4832 11
 -9 2 0 21.2226 24.8663 11
 -9 2 0 -12.5217 29.4447 8
 9 -2 0 67.5659 25.5508 2
 -9 -2 0 4.47301 23.4384 2
 -9 2 0 -18.9814 37.4764 4
 -9 -2 0 16.4171 27.8669 7
 9 -2 0 27.3264 18.4093 12
 9 -2 0 5.16458 18.182 6
 -9 -2 -1 26133.6 459.882 7
 -9 -2 1 25836.4 457.975 7
 9 2 1 25837.6 445.804 2
 9 -2 -1 25608 400.904 3
 9 -2 1 26585.5 412.155 6
 -9 2 1 25883.6 416.537 11
 9 2 1 26494.8 418.467 11
 9 -2 -1 25701.5 409.518 2
 9 -2 1 26071.4 446.929 2
 -9 -2 1 25849.1 419.947 2
 -9 2 1 27268.8 483.009 8
 -9 2 -1 25646 475.322 8
 -9 -2 -1 25354.8 482.5 10
 -9 -2 1 25845.5 478.744 10
 -9 2 -1 25689.9 476.418 10
 -9 2 1 25758.3 474.609 4
 -9 2 -1 25854.1 475.243 4
 9 2 1 26621.9 435.347 6
 -9 -2 1 26580.7 415.536 6
 9 -2 1 27089.4 412.674 12
 9 -2 -2 4834 117.888 2
 9 2 2 4930.63 162.125 2
 -9 2 2 4486.7 165.687 4
 -9 2 -2 4593.78 166.747 4
 -9 2 2 4668.55 167.126 8
 -9 2 -2 4561.29 166.181 8
 9 -2 -2 4809.5 120.138 3
 -9 -2 -2 4664.18 158.044 7
 -9 -2 2 4829.35 159.277 7
 9 -2 2 4560.41 141.33 6
 -9 2 -2 4827.07 85.1471 1
 -9 -2 2 4813.02 129.834 6
 9 -2 2 4938.5 162.197 2
 -9 -2 2 5055.63 131.014 2
 -9 -2 -2 4892.36 180.749 10
 -9 2 -2 5128.08 176.793 10
 9 -2 2 4691.96 143.084 12
 -9 2 2 4948.4 132.754 11
 9 2 2 4707.6 148.267 11
 9 2 3 4378.86 158.703 2
 -9 -2 3 4082.83 118.853 6
 9 2 3 4104.43 152.935 6
 9 -2 3 4433.15 160.42 2
 -9 -2 3 4067.88 108.964 2
 -9 -2 -3 4099.01 146.033 7
 -9 -2 3 4486.5 151.015 7
 9 2 3 3946.46 168.27 10
 -9 2 3 4225.86 156.978 8
 -9 2 -3 4042.73 155.718 8
 -9 -2 -3 4064.3 169.58 10
 -9 2 -3 3988.26 159.739 10
 -9 -2 -3 4430.32 127.16 1
 -9 -2 -3 4033.74 160.813 2
 9 -2 3 4211.7 160.595 11
 -9 -2 -4 24428.9 485.687 2
 -9 2 -4 24692.1 476.275 10
 -9 -2 -4 24659 502.149 10
 9 2 4 23553.4 469.723 6
 9 -2 4 23865 482.173 11
 -9 2 4 24384.8 452.052 8
 -9 2 -4 22972.5 446.445 8
 -9 2 4 24518.7 481.682 1
 9 2 4 25154.5 472.701 2
 9 -2 4 23697.4 467.821 2
 -9 -2 -4 24497.6 439.733 7
 -9 -2 4 24051.5 434.339 7
 9 2 4 24242.5 473.855 11
 9 2 4 23901.5 499.821 10
 9 -2 5 1614.85 116.448 11
 -9 2 5 1543.16 95.3482 8
 -9 2 -5 1718.73 98.712 8
 9 2 5 1651.35 123.387 10
 9 2 5 1530.08 113.809 11
 9 -2 5 1693.67 110.532 2
 9 2 5 1836.86 113.671 2
 9 2 5 1850.11 118.825 6
 -9 2 5 1609.65 116.383 1
 9 -2 6 4343.46 184.605 2
 9 2 6 4819.45 209.376 6
 9 -2 6 4811.06 214.476 11
 9 2 6 5010.95 219.461 11
 9 2 6 4642.12 215.453 10
 9 2 6 4515.05 185.041 2
 9 2 7 3552.3 199.103 10
 9 2 7 3513.86 189.866 6
 9 2 7 3411.05 195.627 11
 9 -2 7 3429.43 194.697 11
 9 2 8 -12.9246 67.7233 10
 9 -2 8 -66.2569 74.9991 11
 9 -2 8 51.2562 59.2156 12
 9 2 8 13.4715 68.6001 11
 9 -2 9 1711.65 153.429 6
 9 -2 9 1849.89 163.954 11
 9 -2 9 1617.02 154.338 12
 9 2 9 1420.79 144.097 6
 9 2 9 1298.64 146.337 11
 9 2 9 1606.95 156.567 10
 -9 3 0 19.5746 19.5328 1
 -9 3 0 -26.4913 34.2175 4
 -9 3 0 6.64173 31.7697 8
 9 3 0 35.1573 36.3288 5
 -9 -3 0 18.1106 20.9232 6
 9 -3 0 21.4358 16.112 6
 -9 -3 0 39.0037 31.0948 10
 9 -3 0 -5.62539 20.9874 12
 9 -3 0 13.3975 22.0624 2
 -9 -3 0 -9.20282 27.5494 2
 9 3 0 10.5213 18.9425 11
 -9 3 0 -9.43081 28.2319 11
 -9 -3 0 -5.55619 26.5773 7
 -9 3 1 22910.3 441.534 4
 -9 3 -1 22265.4 436.271 4
 -9 3 1 23032.8 443.08 8
 -9 3 -1 22773 442.408 8
 -9 3 -1 22704.7 413.335 11
 9 3 1 22790.9 375.498 11
 -9 3 1 22240.7 388.29 1
 -9 3 -1 22448 334.261 1
 -9 -3 1 23347.5 420.893 7
 -9 -3 -1 23188.1 420.267 7
 9 -3 1 22571.9 366.295 6
 -9 3 1 22958.1 391.161 11
 -9 -3 1 22468.3 385.573 6
 9 -3 1 23163.4 376.645 12
 -9 -3 1 22821.4 434.09 10
 -9 3 -1 22654.7 433.872 10
 -9 -3 -1 23583.9 452.225 10
 9 -3 -1 22813.1 374.255 2
 -9 -3 1 23043.8 384.785 2
 9 -3 1 22429 409.294 2
 9 3 -1 22834.5 449.823 5
 9 3 1 23487.7 454.074 5
 9 -3 -1 22700.6 375.759 3
 -9 3 2 5731.68 190.818 4
 -9 3 -2 5772.63 190.826 4
 -9 3 2 6063.56 195.418 8
 -9 3 -2 6068.64 195.505 8
 9 -3 -2 5605.74 144.611 3
 -9 -3 -2 5574.2 175.96 7
 -9 -3 2 5850.4 177.599 7
 -9 -3 -2 5860.11 202.629 10
 9 3 2 5723.99 165.855 11
 9 3 2 5641.54 195.221 5
 9 3 -2 5843.91 198.872 5
 -9 3 2 5974.69 178.484 1
 -9 -3 2 5960.8 156.561 6
 9 -3 2 5792.95 164.437 12
 9 -3 -2 5936.09 135.726 2
 -9 -3 -2 5624.67 180.271 2
 -9 -3 2 5917.97 148.674 2
 9 -3 2 5804.02 181.995 2
 -9 -3 2 5749.63 187.698 10
 -9 3 -2 5749.42 188.815 10
 -9 3 3 1338.44 93.0832 4
 -9 3 -3 1618.82 98.6535 4
 -9 3 3 1399.36 94.4052 8
 -9 3 -3 1482.83 95.9334 8
 -9 -3 3 1525.96 76.592 6
 9 3 3 1440.82 92.7865 6
 -9 -3 -3 1426.56 87.3692 7
 -9 -3 3 1686.33 93.1294 7
 9 3 3 1462.09 91.8249 11
 -9 -3 -3 1454.07 80.0978 1
 -9 3 -3 1546.83 98.1936 10
 -9 -3 -3 1451.83 105.953 10
 -9 3 3 1818.47 105.161 1
 9 3 3 1562.58 106.221 10
 9 3 3 1528.17 94.3751 2
 9 -3 3 1435.31 88.5558 12
 -9 -3 -3 1361.3 92.5551 2
 -9 -3 3 1512.34 66.331 2
 9 -3 3 1431.04 94.7265 2
 -9 3 4 22987.4 447.929 8
 -9 3 -4 23794.6 454.938 8
 -9 -3 -4 23766.8 433.075 7
 -9 -3 4 24390.4 433.088 7
 9 3 4 24095.9 502.988 10
 9 -3 4 22355.9 420.992 7
 -9 3 -4 23787.2 460.851 10
 -9 -3 -4 23891.4 500.626 10
 9 -3 4 24168.3 487.548 11
 9 -3 4 23763.3 463.085 12
 9 -3 4 24691.8 476.958 2
 -9 -3 -4 24004.9 478.676 2
 -9 -3 -4 22872.2 393.29 1
 -9 3 4 23634.8 480.15 1
 -9 3 -4 23760 447.247 9
 -9 3 -4 23654.3 450.848 4
 9 3 -4 22655.3 445.823 4
 -9 3 4 23912.8 452.249 4
 9 3 4 24566.4 474.447 6
 9 3 4 23458.8 460.576 2
 9 3 -5 3572.95 142.922 4
 -9 -3 -5 3597.92 169.622 2
 -9 -3 -5 3859.98 140.249 7
 -9 -3 5 3495.08 135.567 7
 9 -3 5 3576.44 130.493 7
 9 3 5 3435.42 178.471 10
 9 3 5 3430.64 164.368 6
 -9 3 5 3208.03 141.062 5
 -9 3 -5 3635.43 144.389 9
 9 3 5 3457.63 169.67 11
 9 -3 5 3272.32 156.433 2
 9 -3 5 3583.23 167.535 12
 9 -3 5 3563.25 172.269 11
 -9 3 -5 3624.5 158.859 10
 9 3 5 3590.94 158.201 2
 -9 3 5 3458.64 169.759 1
 9 3 6 6893.55 258.473 11
 9 3 6 6743.7 249.894 6
 9 -3 6 6203.81 241.475 12
 9 -3 6 6528.55 252.785 11
 9 3 6 6590.9 262.132 10
 9 3 7 4771.48 230.874 11
 9 3 7 3919.59 201.959 6
 9 -3 7 4513.84 218.299 12
 9 -3 7 4343.31 220.112 11
 9 3 7 4482.89 228.078 10
 9 3 8 -38.0479 58.6083 6
 9 3 8 27.297 66.3646 10
 9 -3 8 -13.4045 72.1627 11
 9 3 8 13.6137 64.0246 11
 9 -3 8 129.458 73.2696 12
 9 3 9 2668.98 196.402 10
 9 -3 9 2728.03 193.872 12
 9 -3 9 2561.99 192.316 11
 9 3 9 2871.33 192.757 6
 9 3 9 2738.22 203.945 11
 9 -4 0 -4.75857 20.3589 2
 -9 4 0 28.7037 31.9547 8
 -9 4 0 10.4588 26.235 11
 9 4 0 7.69844 19.1476 11
 -9 -4 0 5.76799 28.0464 7
 9 -4 0 2.29887 15.0239 6
 -9 -4 0 5.02942 24.8465 6
 -9 4 0 -6.93341 20.5337 1
 9 4 0 58.9509 41.2062 5
 -9 -4 0 -6.59556 33.0887 10
 -9 4 0 21.1919 38.0286 4
 -9 -4 -1 8287.96 237.147 10
 -9 4 1 7164.1 193.806 11
 -9 4 1 7198.68 218.997 9
 -9 4 -1 7552.34 223.789 9
 9 4 1 7813.27 230.591 4
 9 4 -1 7769.21 230.558 4
 -9 4 -1 8014.38 233.006 4
 -9 4 1 7951.23 232.806 4
 -9 4 1 8003.33 234.775 8
 -9 4 -1 7326.37 226.554 8
 9 4 -1 7318.78 113.557 3
 -9 -4 1 7615.66 195.051 6
 9 -4 1 7573.86 213.496 7
 -9 -4 -1 7486.85 209.149 7
 -9 -4 1 7661.55 210.405 7
 -9 -4 -1 7296.32 202.754 6
 9 -4 1 7526.63 181.754 12
 -9 -4 1 7675.45 221.13 10
 -9 4 -1 7606.44 218.629 10
 9 4 1 7479.5 175.452 11
 -9 4 -1 7565.74 210.469 11
 9 -4 1 8073.72 211.129 2
 -9 -4 1 7679.33 188.658 2
 9 -4 -1 7779.33 182.792 2
 -9 4 -1 7451.17 147.834 1
 -9 4 1 7797.6 193.369 1
 9 4 -1 7738.72 235.798 5
 9 4 1 7884.7 236.8 5
 9 -4 -1 7609.57 188.043 3
 -9 4 -2 5264.87 185.713 4
 -9 4 2 5102.79 183.914 4
 9 4 -2 5353.44 184.812 4
 9 4 2 4907.36 178.635 4
 -9 4 2 5306.38 188.01 8
 -9 4 -2 5476.96 192.547 8
 9 -4 -2 5280.99 148.157 3
 9 -4 2 5107.9 170.759 7
 9 -4 -2 5251.31 172.469 7
 -9 -4 -2 5220.93 169.372 7
 -9 -4 2 4859.45 164.16 7
 -9 4 -2 5112.46 182.133 9
 -9 4 2 5180.09 182.46 9
 9 4 2 5655.63 196.934 10
 -9 4 -2 4738.32 170.191 10
 -9 -4 2 5428.62 179.892 10
 9 -4 -2 5227.52 130.557 2
 -9 -4 -2 5310.71 174.844 2
 9 -4 2 5231.28 175.695 2
 -9 -4 2 5044.44 141.761 2
 -9 4 -2 5029.5 176.146 11
 9 4 2 5136.77 188.123 5
 9 4 -2 4874.77 185.582 5
 -9 -4 -2 5033.93 190.596 10
 9 4 2 5111.43 171.103 6
 -9 -4 2 4936.99 152.013 6
 -9 4 2 5223.1 170.408 1
 -9 -4 -3 7312.81 200.456 1
 9 -4 3 7572.66 214.131 12
 9 4 3 7470.07 245.04 10
 -9 4 3 7345.23 223.627 4
 -9 4 -3 7429.24 222.976 4
 9 4 3 7534.35 227.014 4
 9 4 -3 7597.36 225.959 4
 -9 4 3 7590.05 227.101 1
 -9 4 -3 7423.28 218.62 10
 -9 -4 -3 7171.15 241.717 10
 9 4 -3 7639.82 233.03 5
 9 4 3 7397.92 229.019 5
 -9 4 -3 7387.12 229.738 5
 -9 4 3 7266.7 228.14 5
 9 -4 -3 7370.82 207.848 7
 -9 -4 -3 7679.48 211.347 7
 9 -4 3 7758.74 214.801 7
 -9 -4 3 7470.74 208.372 7
 -9 -4 3 7551.63 171.646 2
 9 -4 3 7805.19 229.499 2
 -9 -4 -3 7541.65 226.38 2
 -9 4 3 7556.79 224.143 9
 -9 4 -3 7200.53 222.225 9
 9 4 3 7490.48 223.617 6
 -9 -4 3 7783.45 195.346 6
 -9 -4 -4 29465.4 491.246 1
 9 4 4 29248.4 556.102 6
 -9 -4 -4 29554.6 512.619 7
 9 -4 4 29655.7 511.751 7
 -9 -4 4 30542.7 514.14 7
 9 -4 -4 29739.6 507.913 7
 -9 4 -4 30368.6 535.772 10
 9 -4 4 29457.1 545.446 12
 -9 4 -4 28906.4 539.894 5
 -9 4 4 29627.7 542.91 5
 -9 -4 -4 30103.9 561.937 2
 9 -4 4 30728.2 562.708 2
 9 4 4 30748.8 596.492 10
 -9 4 4 29521.5 565.919 1
 9 4 4 28862 531.399 4
 9 4 -4 29096.3 533.178 4
 -9 4 -4 28738.7 527.786 4
 -9 4 4 29830.7 533.826 4
 -9 4 4 30468.8 539.801 9
 -9 4 -4 30309.3 538.385 9
 9 4 5 715.766 82.6904 6
 -9 -4 -5 683.152 61.8797 7
 9 -4 5 706.739 63.166 7
 9 -4 -5 713.42 62.7973 7
 9 -4 5 559.239 79.1897 12
 -9 -4 5 608.533 61.6074 7
 9 -4 5 598.456 74.752 2
 -9 -4 -5 596.896 78.9381 2
 -9 4 5 660.562 71.0677 5
 -9 4 -5 583.892 66.5112 5
 -9 4 -5 750.407 70.9838 9
 -9 4 5 763.484 97.1521 1
 9 4 5 598.365 87.3219 10
 -9 4 -5 615.719 67.6658 10
 9 -4 5 716.156 89.7661 11
 9 4 -5 738.432 71.3599 4
 9 4 6 3534.75 178.968 6
 9 -4 6 3401.06 176.719 12
 9 -4 6 3347.82 184.383 11
 9 4 6 2850.33 179.511 10
 9 4 7 2848.02 189.3 10
 9 -4 7 3178.34 184.294 12
 9 -4 7 2843.53 180.497 11
 9 4 7 2915.38 177.118 6
 9 4 7 3082.83 188.144 11
 9 4 8 43.0828 78.3223 10
 9 -4 8 13.5211 72.7904 11
 9 -4 8 -26.2541 63.8291 12
 9 4 8 13.9121 64.2897 11
 9 4 8 25.5524 56.893 6
 9 -4 9 967.701 131.75 12
 9 4 9 1185.7 138.596 11
 9 4 9 1108.46 131.554 6
 9 4 9 1251.33 141.658 10
 9 5 0 54.7074 39.7977 5
 9 -5 0 -5.16504 25.1146 2
 -9 5 0 29.6839 35.4971 9
 -9 5 0 22.325 29.7818 4
 9 -5 0 32.9357 29.3328 7
 -9 -5 0 30.2472 26.4153 7
 -9 5 0 11.5997 31.6316 11
 9 -5 0 -6.76178 15.4992 6
 -9 -5 0 -6.79699 33.5786 10
 -9 5 0 3.76049 22.2739 1
 -9 -5 0 -22.2319 28.3027 6
 9 5 0 2.58813 18.0821 11
 -9 5 1 16982.4 375.923 9
 -9 5 -1 16944.5 376.254 9
 -9 5 -1 17073.4 377.827 4
 -9 5 1 17429.6 382.281 4
 -9 5 1 16777 326.621 1
 9 -5 -1 16688.9 328.325 3
 -9 5 -1 16634.5 269.343 1
 9 -5 1 16745 358.735 7
 9 -5 -1 16491.5 356.316 7
 9 -5 1 17312.7 319.7 12
 -9 -5 -1 16249.3 346.034 7
 -9 -5 1 17191.1 351.408 7
 9 -5 -1 16825.6 313.618 2
 9 -5 1 16394.9 344.547 2
 -9 -5 1 16107.3 351.674 10
 -9 5 -1 16601.9 353.215 10
 -9 -5 -1 17010.6 345.762 2
 -9 -5 -1 16519.6 371.661 10
 -9 5 -1 16392.3 350.611 11
 9 5 1 16587.8 381.569 5
 9 5 -1 16715.3 382.344 5
 -9 -5 -1 17338.8 352.143 6
 -9 -5 1 17418.2 338.654 6
 -9 5 2 15449.9 336.294 1
 9 -5 -2 15735.4 311.642 3
 9 -5 2 15929.2 347.93 7
 9 -5 -2 16271.3 348.575 7
 -9 5 -2 16796.6 360.888 11
 -9 -5 -2 16525.8 343.231 7
 -9 -5 2 15877.7 337.461 7
 -9 5 2 15399.8 360.628 9
 -9 5 -2 15437.2 360.782 9
 9 -5 -2 16045.7 283.567 2
 -9 -5 -2 16376.7 347.928 2
 -9 -5 -2 15436.2 369.114 10
 -9 5 -2 16015 363.055 4
 -9 5 2 16374.1 367.464 4
 9 5 2 16276.1 347.754 6
 -9 -5 2 16593.9 326.924 6
 9 -5 2 15819.8 348.531 2
 -9 -5 2 15857.5 341.372 10
 -9 5 -2 15511.9 337.848 10
 9 5 2 15780.8 368.873 10
 9 5 2 16327.6 374.213 5
 9 5 -2 15769.4 369.902 5
 9 -5 3 1982.85 111.021 12
 9 5 3 1913.67 113.049 6
 -9 -5 3 1906.19 100.304 6
 -9 -5 3 2033.99 108.5 7
 -9 -5 -3 2030.38 108.263 7
 -9 5 3 1902.07 118.4 9
 -9 5 -3 1693.44 112.253 9
 -9 -5 -3 1864.84 117.695 2
 9 -5 3 1943.04 115.497 2
 -9 5 -3 1933.51 107.261 10
 -9 -5 3 1768.14 103.128 10
 9 5 3 1968.49 134.427 10
 -9 -5 -3 2106.85 129.858 10
 -9 -5 3 1881.71 84.0404 2
 9 -5 3 1816.82 106.464 7
 9 -5 -3 1804.16 102.179 7
 9 5 -3 1776.37 114.876 4
 9 5 3 1928.42 118.975 4
 -9 5 -3 2037.87 117.34 4
 -9 5 3 1874.59 113.441 4
 -9 5 3 2111.7 121.306 1
 9 5 -3 1910.34 121.385 5
 9 5 3 1742.53 117.118 5
 -9 5 4 16433.8 370.869 9
 -9 5 -4 16201.9 370.769 9
 9 -5 4 16136.9 381.975 2
 -9 -5 -4 16845 385.301 2
 -9 5 -4 16389.9 365.162 4
 9 5 4 17086.5 370.491 4
 -9 5 4 16857.4 368.428 4
 9 5 -4 17090.1 370.879 4
 9 5 4 16982 419.127 10
 9 -5 4 16546.9 378.067 12
 -9 5 -4 16547.7 354.44 10
 9 5 4 16410 385.373 6
 -9 5 4 16467.3 393.052 1
 9 5 -4 17251 381.195 5
 9 5 4 16345.1 373.999 5
 -9 5 -4 16579.9 373.662 5
 -9 5 4 16847.6 375.846 5
 9 -5 -4 16798.1 348.064 7
 -9 -5 -4 16360.7 345.541 7
 -9 -5 4 15982.7 340.792 7
 9 -5 4 16402.7 347.719 7
 9 -5 5 1250.69 82.6565 7
 9 -5 -5 1308.94 83.8106 7
 -9 5 5 1402.52 94.6283 4
 -9 5 -5 1219.04 89.4073 4
 9 5 5 1447.68 100.167 4
 9 5 -5 1455.17 98.726 4
 -9 5 -5 1364.49 97.0606 9
 -9 -5 -5 1309.43 105.61 2
 9 -5 5 1330.16 106.986 2
 -9 5 5 1311.31 111.749 1
 -9 5 5 1528.71 101.188 5
 -9 5 -5 1379.16 98.2165 5
 9 -5 5 1553.57 118.999 12
 9 5 5 1723.14 137.711 10
 9 5 5 1452.61 113.982 6
 -9 -5 -5 1253.73 86.3672 7
 9 5 6 2725.55 174.707 10
 9 -5 6 2206.84 148.421 12
 -9 -5 -6 2660.66 153.345 2
 9 5 6 2496.61 155.573 6
 9 5 7 5683.03 272.149 10
 9 5 7 6245.96 261.671 6
 9 -5 7 5943.06 258.091 12
 9 5 8 14.137 66.4907 11
 9 -5 8 120.471 77.5468 12
 9 5 8 64.7183 57.6449 6
 9 5 8 120.654 83.3055 10
 9 -5 9 2404.19 185.953 12
 9 5 9 2319.14 189.532 11
 9 5 9 2213.27 171.29 6
 9 5 9 2284.61 190.172 10
 -9 6 0 8.21609 36.5869 9
 9 -6 0 39.4432 30.7314 2
 -9 -6 0 -5.72442 26.922 2
 9 -6 0 -21.2141 34.3842 7
 -9 -6 0 24.2452 26.9917 6
 -9 6 0 -19.2652 36.7756 11
 -9 -6 0 68.9333 35.6153 10
 -9 -6 0 -6.40487 34.9315 7
 9 -6 0 11.67 30.9967 3
 -9 6 0 7.94362 42.198 4
 -9 6 0 41.6982 27.007 1
 9 6 0 33.3007 37.7789 5
 9 6 -1 14163.2 351.506 5
 9 6 1 14456.8 354.331 5
 -9 6 1 14740 350.849 4
 -9 6 -1 14501.8 347.904 4
 -9 -6 1 13880.9 295.456 2
 9 -6 -1 13614.7 299.728 3
 -9 -6 -1 13559.8 316.043 6
 9 -6 -1 13925.7 327.768 7
 9 -6 1 13807.1 327.033 7
 -9 -6 -1 13436.6 311.773 7
 -9 -6 1 13860.9 314.924 7
 -9 6 1 13895.6 296.272 1
 9 -6 1 13583 313.523 2
 9 -6 -1 14068.7 286.911 2
 -9 -6 -1 13304.8 308.466 2
 -9 6 -1 14511.9 327.24 11
 -9 -6 -1 13979.2 334.925 10
 -9 -6 1 14191.7 320.715 10
 -9 -6 1 13916.4 307.009 6
 -9 6 1 13931.6 347.797 9
 -9 6 -1 13831.3 346.278 9
 -9 6 -2 6613.27 223.341 4
 -9 6 2 6588.67 223.392 4
 -9 6 2 6741.75 208.688 1
 9 -6 -2 6579.11 191.529 3
 9 -6 2 6405.9 210.721 7
 9 -6 -2 6439.04 209.283 7
 9 -6 2 7215.42 203.983 12
 -9 -6 2 7076.56 209.027 7
 -9 -6 -2 7015.41 209.252 7
 9 6 -2 6442.81 226.459 5
 9 6 2 6609.93 230.649 5
 -9 6 -2 6823.84 220.399 11
 -9 -6 -2 6606.62 226.999 10
 -9 6 2 6724.37 229.294 9
 -9 6 -2 6763.43 230.151 9
 -9 -6 -2 6833.32 212.077 2
 9 -6 2 6860.66 216.461 2
 9 -6 -2 6805.8 168.382 2
 -9 -6 2 6689.24 199.276 6
 -9 -6 2 6719.18 201.096 10
 -9 6 -2 6781.5 202.158 10
 9 6 2 6767.28 230.469 10
 -9 -6 -3 6018.73 202.296 1
 9 -6 3 5788.88 196.372 12
 9 -6 3 5910.11 209.64 2
 9 -6 3 5855.01 196.905 7
 9 -6 -3 5853.39 194.8 7
 -9 -6 -3 5865.29 190.099 7
 -9 -6 3 5793.95 187.752 7
 -9 6 -3 5191.73 201.086 11
 9 6 3 6068.82 207.224 6
 -9 -6 3 5927.41 187.142 6
 -9 6 3 5491.28 203.601 1
 -9 6 3 5970.15 210.391 4
 -9 6 -3 5826.29 205.427 4
 9 6 3 4996.54 208.576 10
 -9 6 -3 5410.1 179.094 10
 -9 -6 3 6025.15 187.03 10
 -9 -6 -3 6273.51 209.653 2
 9 6 -3 6112.93 216.435 5
 9 6 3 6103.44 215.97 5
 -9 6 3 5834.64 210.697 9
 -9 6 -3 5495.02 207.34 9
 -9 -6 -4 14769.8 335.295 1
 9 -6 -4 14525.8 327.85 7
 9 -6 4 14423.8 331.123 7
 -9 -6 -4 15088.6 329.942 7
 -9 -6 4 14764.9 325.96 7
 9 -6 4 14860.4 359.342 12
 -9 6 4 14567.6 374.946 1
 -9 6 4 14605.8 357.181 9
 -9 6 -4 14914.4 360.258 9
 9 6 -4 14484.9 355.195 5
 9 6 4 14408.1 354.424 5
 9 6 4 15014.5 369.128 6
 9 6 -4 15062.1 353.184 4
 9 6 4 13949.5 343.686 4
 -9 6 -4 14599.3 349.479 4
 -9 6 4 14763.5 350.115 4
 9 6 4 15073.3 395.999 10
 -9 6 -4 14101.7 315.045 10
 9 -6 4 14989.1 369.63 2
 -9 -6 -4 14850.7 363.588 2
 9 -6 5 1045.79 78.5739 7
 9 -6 -5 1081.73 78.6709 7
 -9 -6 -5 1104.12 81.4587 7
 9 -6 5 1106.79 103.041 12
 -9 -6 -5 1142.42 103.562 2
 9 6 5 979.222 87.0263 4
 9 6 -5 943.696 84.0403 4
 -9 6 -5 987.34 85.408 4
 -9 6 5 927.208 86.5805 9
 -9 6 -5 1089.66 93.2201 9
 9 6 5 1067.6 113.513 10
 9 6 5 1022.69 98.6621 6
 -9 -6 -5 950.343 80.1322 1
 -9 6 -5 1020.27 88.7112 5
 -9 6 5 1196.85 95.6754 5
 9 6 -5 1059.55 90.1493 5
 9 6 6 4469.5 230.101 10
 -9 -6 -6 4133.64 192.945 2
 9 6 6 4124.64 200.865 6
 9 -6 6 3714.38 191.576 12
 9 6 7 4908.08 233.05 6
 9 -6 7 4825.2 234.472 12
 9 6 7 4624.76 247.988 10
 9 -6 8 67.9814 66.1125 12
 9 6 8 -15.7442 70.1113 10
 9 6 8 65.1499 61.2813 6
 -9 -7 0 -41.0115 45.8512 7
 -9 -7 0 13.2571 38.8326 6
 9 7 0 -44.051 56.0136 5
 -9 7 0 -14.1437 39.0601 11
 -9 -7 0 6.2582 37.0679 2
 9 -7 0 32.5707 42.9501 3
 9 7 0 5.73537 20.0351 3
 -9 7 0 -18.0151 45.8686 9
 -9 7 0 16.9107 42.4187 4
 -9 7 0 32.4281 30.8112 1
 -9 -7 0 6.97939 36.0597 10
 9 -7 -1 23004.9 442.806 3
 -9 7 1 23357.5 434.172 1
 -9 -7 1 23451 456.677 7
 -9 -7 -1 23285.5 455.006 7
 -9 -7 1 23195.4 434.669 2
 -9 7 -1 23832.3 468.453 11
 -9 7 1 23517.9 398.339 12
 -9 7 1 23345.8 499.068 9
 -9 7 -1 23317.8 497.953 9
 -9 -7 -1 23601.9 461.886 6
 -9 -7 1 23925.5 452.407 6
 -9 -7 1 24000.5 451.816 10
 -9 -7 -1 22949.4 469.56 10
 -9 -7 -1 23665.8 455.664 2
 9 7 -1 23723 497.354 5
 9 7 1 23217.3 494.582 5
 -9 7 -1 23672 489.374 4
 -9 7 1 23981.4 492.907 4
 -9 7 2 1937.18 122.096 4
 -9 7 -2 1876.21 121.51 4
 -9 -7 2 2033.95 110.844 6
 9 -7 2 1801.96 105.838 12
 -9 7 2 2033.4 114.05 1
 -9 -7 -2 1857.13 107.17 7
 -9 -7 2 1823.48 107.694 7
 -9 -7 -2 1806.79 121.069 10
 9 7 2 1737.49 121.887 5
 9 7 -2 1847.17 124.922 5
 -9 -7 2 1882.85 97.7609 2
 -9 7 -2 1991.69 105.5 10
 9 7 2 1959.26 124.379 10
 -9 -7 2 1796.13 101.955 10
 9 -7 -2 1678.21 84.103 2
 -9 -7 -2 2005.28 115.034 2
 -9 7 -2 2190.17 125.393 11
 -9 7 2 2126.29 132.457 9
 -9 7 -2 1954.49 128.394 9
 9 -7 3 75.8309 36.8234 2
 -9 -7 -3 95.2192 41.0254 2
 -9 7 -3 144.194 46.5873 9
 -9 7 3 152.914 50.9322 9
 -9 7 -3 99.0484 50.482 4
 -9 7 3 142.657 50.2653 4
 9 -7 3 164.295 45.2111 12
 -9 7 -3 155.185 51.6404 11
 -9 -7 3 124.854 34.6342 2
 9 7 3 226.435 58.8622 10
 -9 -7 3 132.989 41.9735 10
 -9 7 -3 97.4204 38.7962 10
 9 -7 -3 156.981 45.7239 7
 -9 -7 3 162.161 41.7529 7
 -9 -7 -3 176.067 45.8348 7
 9 -7 3 182.836 46.1194 7
 9 7 -3 253.109 57.0599 5
 9 7 3 157.791 58.8239 5
 -9 -7 3 60.0196 39.9569 6
 -9 7 3 116.785 44.9341 1
 -9 -7 -3 48.74 42.5932 1
 -9 -7 -4 7278.77 235.32 1
 9 -7 -4 7270.09 224.535 7
 9 -7 4 7468.82 230.435 7
 -9 7 4 7489.72 252.937 9
 -9 7 -4 7157.34 248.003 9
 -9 -7 -4 7312.58 222.24 7
 -9 -7 4 7043.06 216.696 7
 9 -7 4 7660.29 256.054 2
 9 7 4 7076.61 246.764 6
 -9 -7 -4 7409.02 249.514 2
 -9 7 -4 7267.85 238.808 4
 -9 7 4 7304.62 241.624 4
 9 -7 4 7578.24 254.206 12
 -9 7 4 7359.8 260.527 1
 9 7 4 7512.61 249.908 5
 9 7 -4 7062.73 241.713 5
 9 7 4 7413.4 277.767 10
 -9 -7 -5 744.99 71.6956 7
 9 7 5 1017.61 105.247 6
 9 7 -5 672.876 77.769 5
 -9 -7 -5 858.286 85.1014 1
 -9 7 -5 639.52 79.3221 9
 -9 7 5 793.635 84.4801 9
 9 -7 5 923.453 97.7652 12
 9 -7 -5 856.313 76.4968 7
 9 -7 5 710.683 70.8605 7
 9 7 5 559.268 94.8121 10
 -9 -7 -5 653.342 81.5325 2
 -9 7 -5 804.562 81.0937 4
 9 7 5 828.491 83.0972 4
 9 7 -5 902.556 83.3939 4
 -9 -7 -6 3746.54 188.523 2
 9 7 6 3159.98 184.723 6
 9 -7 6 3673.9 195.832 12
 9 7 6 3592.98 212.379 10
 9 7 7 6178.77 267.039 6
 9 -7 7 5924.98 265.714 12
 9 7 7 5810.96 286.869 10
 -9 -7 -7 6483.52 257.372 2
 9 -7 8 97.9079 77.256 12
 9 7 8 65.392 76.8858 10
 9 7 8 13.201 64.1913 6
 9 -8 0 -8.13386 34.7995 9
 -9 8 0 7.74707 40.026 11
 9 -8 0 -28.7504 43.0332 3
 -9 -8 0 42.9725 39.0609 10
 9 8 0 56.5335 49.3715 5
 -9 -8 0 13.7506 33.9656 2
 -9 8 0 -9.94288 45.1196 9
 -9 -8 0 -7.25704 36.4072 6
 -9 -8 0 22.1096 37.5292 7
 -9 8 1 18624.5 379.596 1
 -9 -8 1 19307.9 398.129 6
 -9 -8 -1 18498.2 400.65 6
 -9 -8 -1 18100.2 392.983 7
 -9 -8 1 18230 394.522 7
 -9 8 1 18300.5 440.942 9
 -9 8 -1 18196.1 440.8 9
 -9 8 -1 17155.2 397.53 11
 -9 8 1 18087.9 345.268 12
 9 8 -1 18595.6 435.789 5
 9 8 1 18163 431.392 5
 -9 -8 -1 18377.6 393.027 2
 -9 -8 1 18316.6 379.534 2
 -9 -8 -1 18140.1 403.993 10
 -9 -8 1 17919.6 376.026 10
 9 -8 -1 17424.3 381.194 3
 9 -8 -1 17848.7 405.958 9
 9 -8 1 18383.7 410.788 9
 -9 -8 2 4388.18 172.382 6
 -9 -8 -2 4640.95 177.634 7
 -9 -8 2 5046.25 183.99 7
 -9 8 2 5026.38 188.653 1
 9 8 -2 4716.49 201.203 5
 9 8 2 4496.15 198.072 5
 -9 8 -2 4543.21 193.487 4
 -9 8 2 4693.61 197.689 4
 -9 8 -2 4692.81 162.953 10
 9 8 2 4550.6 192.637 10
 -9 -8 2 4767.82 164.28 10
 -9 -8 2 4802.11 166.937 2
 -9 8 -2 4975.02 196.896 11
 -9 8 2 4400.19 204.296 9
 -9 8 -2 4320.69 198.424 9
 -9 -8 -2 4308.22 179.503 6
 -9 -8 -2 4682.1 183.3 2
 -9 -8 -3 2457.76 138.24 2
 -9 -8 -3 2418.3 130.132 7
 -9 -8 3 2796.34 139.894 7
 9 8 -3 2499.2 150.857 5
 9 8 3 2672.19 157.914 5
 -9 8 -3 2639.94 145.401 4
 -9 8 3 2420.9 142.397 4
 -9 8 -3 2902.18 154.325 11
 -9 -8 3 2418.85 133.122 6
 9 -8 3 2563.65 141.231 12
 -9 8 3 2613.55 153.124 1
 -9 -8 -3 2352.07 142.248 1
 -9 8 3 2729.2 161.785 9
 -9 8 -3 2314.02 149.326 9
 -9 -8 3 2641.49 121.668 2
 9 8 3 2397.25 150.004 10
 -9 -8 -4 9347.99 289.569 2
 9 8 -4 9075.8 285.237 5
 9 8 4 9412.05 289.9 5
 9 -8 4 9384.48 292.387 12
 -9 8 4 9633.78 308.85 1
 -9 -8 -4 8888.84 279.868 1
 -9 8 4 9089.53 293.27 9
 -9 8 -4 9702.69 302.51 9
 -9 8 -4 9147.72 280.091 4
 -9 8 4 9240.22 283.655 4
 9 -8 4 9440.51 274.08 7
 9 -8 -4 9076.78 266.913 7
 -9 -8 -4 9470.24 260.698 7
 -9 -8 4 9648.03 262.208 7
 9 8 4 9015.58 315.062 10
 -9 -8 -5 1195.14 109.591 2
 9 -8 5 1158.93 111.733 12
 9 8 -5 1123.78 98.7058 4
 9 8 5 1164.72 99.2826 4
 -9 8 5 1087.57 100.65 9
 9 8 5 965.299 116.58 10
 -9 8 -5 1342.65 109.604 9
 -9 -8 -5 1157.04 100.122 1
 9 8 -5 961.145 91.7287 5
 9 -8 5 1160.76 90.5299 7
 9 -8 -5 1177.24 91.5203 7
 -9 -8 -5 1151.73 88.5087 7
 9 8 5 1155.83 110.929 6
 9 8 6 4350.14 216.226 6
 9 -8 6 3552.48 199.277 12
 -9 -8 -6 3986.23 195.636 2
 9 8 6 3858.65 226.74 10
 9 -8 7 3845.04 218.584 12
 -9 -8 -7 3829.25 198.779 2
 9 8 7 4017.22 217.351 6
 9 8 8 -16.9067 72.3329 10
 9 -8 8 28.5525 70.5278 12
 9 8 8 13.306 67.7576 6
 9 -9 0 9.38839 36.6676 8
 -9 -9 0 -22.6682 37.3291 2
 9 -9 0 39.3265 46.0782 3
 -9 9 0 11.0392 50.0949 9
 -9 -9 0 86.9547 44.7403 6
 -9 -9 0 7.89188 38.988 7
 -9 9 0 42.1303 44.152 11
 9 -9 0 26.3785 37.6193 9
 -9 -9 0 -7.28416 37.0932 10
 9 -9 -1 15878.6 363.481 3
 9 -9 1 15798.4 393.208 8
 9 -9 -1 14759.8 382.174 8
 -9 -9 1 15433.8 365.288 7
 -9 -9 -1 15159.1 361.745 7
 9 -9 -1 15900.1 383.633 9
 9 -9 1 15979.5 384.339 9
 9 -9 1 15576.7 371.817 3
 -9 9 1 15661.6 322.392 12
 -9 9 1 15472.2 348.219 1
 -9 -9 -1 14833 364.872 6
 -9 -9 1 15056.5 360.971 6
 -9 -9 1 15565.9 340.262 10
 -9 9 -1 14375.8 367.595 11
 -9 -9 -1 15148.6 361.492 2
 -9 -9 1 14738.7 347.167 2
 -9 9 1 14769.5 407.601 9
 -9 9 -1 14841 410.863 9
 -9 -9 -2 5550.6 204.23 7
 -9 -9 2 5533.25 205.484 7
 -9 -9 2 5923.9 211.078 6
 9 9 2 5165.2 212.166 10
 9 9 -2 5585.17 229.793 5
 9 9 2 5795.29 234.33 5
 -9 -9 -2 5690.8 214.541 6
 -9 -9 2 5705.04 196.352 2
 -9 9 2 5144.25 231.319 9
 -9 9 -2 5467.03 236.357 9
 -9 9 2 5283.51 206.019 1
 -9 9 -2 5335.97 213.245 11
 -9 -9 -2 5408.18 205.958 2
 9 -9 -2 5547.95 210.327 9
 9 -9 2 5370.64 208.713 9
 -9 -9 -3 316.435 58.4688 7
 -9 -9 3 326.849 56.5542 7
 -9 -9 3 289.299 63.2521 6
 9 9 -3 306.368 73.8187 5
 9 9 3 258.575 67.3603 5
 -9 -9 -3 313.946 60.2648 2
 -9 -9 3 292.742 53.0421 2
 -9 9 -3 252.081 59.4544 4
 -9 9 3 355.181 69.2131 4
 -9 -9 -3 182.381 57.4449 1
 -9 9 3 201.552 62.2525 1
 -9 9 3 358.112 74.6988 9
 -9 9 -3 260.616 72.9206 9
 9 9 3 339.66 74.7425 10
 -9 -9 -4 7570.55 234.671 7
 -9 -9 4 7524.13 234.091 7
 9 9 -4 7385.03 262.369 5
 9 9 4 7058.85 256.871 5
 -9 9 -4 7035.79 267.631 9
 -9 9 4 7171.83 269.046 9
 -9 -9 4 7377.28 215.828 2
 9 -9 -4 7027.75 240.833 7
 9 -9 4 7337.93 247.803 7
 9 -9 4 7286.38 262.935 12
 9 9 4 7190.06 281.402 10
 -9 9 4 7270.72 255.738 4
 -9 9 -4 6936.7 246.287 4
 -9 -9 -4 7320.03 261.794 1
 -9 -9 -4 7318.4 259.782 2
 -9 -9 -5 433.403 75.0161 2
 9 -9 5 429.11 67.7799 7
 9 -9 -5 424.663 61.5951 7
 -9 -9 -5 382.226 68.6455 1
 9 9 5 370.57 85.073 10
 -9 9 -5 510.413 78.3804 9
 9 -9 5 332.757 76.4286 12
 -9 -9 -6 1714.72 123.158 1
 -9 -9 -6 1632.78 132.308 2
 9 9 6 1975.17 168.121 10
 9 -9 6 1775.63 149.087 12
 -9 -9 -7 5072.21 228.336 2
 9 -9 7 4624.57 243.4 12
 9 9 7 4450.96 264.321 10
 -9 -10 0 49.7674 54.2079 2
 -9 10 0 -12.0429 72.1028 9
 9 -10 0 -34.3637 49.7671 3
 9 -10 0 -10.2573 40.0614 8
 -9 10 0 -82.2054 51.077 11
 9 -10 0 -28.4032 43.7525 9
 -9 -10 0 8.5602 49.0224 6
 9 -10 -1 4514.44 189.295 3
 -9 -10 1 5210.95 200.97 7
 -9 -10 -1 4794.84 193.457 7
 9 -10 -1 5020.55 207.398 9
 9 -10 1 4517.47 198.659 9
 9 -10 1 4837.85 200.913 3
 -9 -10 -1 4383.88 189.833 6
 -9 -10 1 4794.32 195.82 6
 -9 10 -1 4406.96 224.45 9
 -9 10 1 4352.88 222.52 9
 9 -10 -1 4672.12 208.915 8
 9 -10 1 4842.78 211.901 8
 -9 -10 -1 5234.98 204.222 2
 -9 -10 1 4501.72 182.796 2
 -9 10 -1 4912.81 206.015 11
 -9 10 1 4548.19 165.248 12
 -9 -10 -2 4533.48 197.599 2
 9 -10 -2 4887.5 205.196 9
 9 -10 2 4905.36 205.636 9
 -9 -10 2 4771.51 196.125 6
 9 -10 2 5333.06 222.851 8
 9 -10 -2 4754.78 211.645 8
 9 10 2 4991.52 211.84 10
 -9 10 -2 4829.25 231.336 9
 -9 10 2 4853.55 233.302 9
 9 10 2 4909.69 172.681 3
 -9 -10 2 5335.31 204.682 7
 -9 -10 -2 5094.07 199.315 7
 -9 -10 2 5266.47 195.104 2
 -9 -10 -2 4825.69 223.325 1
 -9 10 2 4757.87 199.931 1
 9 10 3 4090.68 200.455 10
 -9 10 3 3615.59 197.796 9
 -9 10 -3 3992.99 207.481 9
 -9 10 3 3532.84 184.766 1
 -9 -10 -3 3600.51 193.237 1
 -9 -10 -3 3781.28 181.836 2
 9 10 4 10804.4 355.131 10
 -9 -10 -4 11268.2 335.029 2
 -9 10 4 11094.4 349.811 9
 -9 10 -4 10324.6 341.769 9
 -9 -10 -4 10908.4 340.319 1
 -9 -10 -5 430.521 77.1349 2
 -9 -10 -5 488.267 83.3317 1
 9 10 5 508.422 93.887 10
 9 -10 5 587.459 75.9056 7
 9 -10 -5 377.548 63.0052 7
 9 10 6 2182.3 181.914 10
 -9 -10 -6 2130.76 153.498 2
 9 -10 6 1857 159.003 12
 -9 -10 -6 2074.86 144.543 1
 -9 -10 -7 3059.59 182.903 2
 9 10 7 3384.24 228.147 10
 9 -10 7 3115.88 203.506 12
 -9 -11 0 45.2639 43.303 2
 -9 11 0 14.7071 37.4467 12
 9 -11 0 22.3396 45.7542 8
 -9 11 0 -13.1201 48.6126 9
 -9 -11 1 6977.31 242.97 2
 -9 -11 -1 7478.31 257.776 2
 -9 11 1 7193.8 295.994 9
 -9 11 -1 7667.7 303.026 9
 9 -11 -1 7327.56 275.582 8
 9 -11 1 7396.5 277.262 8
 -9 11 1 7693.39 227.436 12
 9 11 2 4425.6 202.471 10
 9 -11 -2 4101.02 202.614 8
 9 -11 2 4452.96 209.928 8
 9 11 2 4361.01 166.015 3
 -9 -11 2 4608.04 189.248 2
 -9 -11 -2 4614.61 202.881 2
 -9 11 2 3847.49 217.527 9
 -9 11 -2 4154.22 223.959 9
 -9 -11 -2 3848.99 211.674 1
 -9 -11 -3 1384.9 129.869 1
 9 11 3 1345.99 104.333 3
 -9 11 3 1310.46 129.894 9
 -9 11 -3 1169.35 123.456 9
 9 11 3 1475.98 127 10
 -9 -11 -3 1444.97 119.467 2
 -9 -11 -4 8915.83 301.812 2
 9 11 4 8472.41 317.358 10
 -9 -11 -4 8270.9 305.108 1
 -9 -11 -5 1105.72 117.263 1
 -9 -11 -5 967.66 106.164 2
 9 11 5 1220.3 142.418 10
 9 -11 -5 1227.6 107.033 7
 9 -11 5 1019.79 100.83 7
 -9 -11 -6 2628.93 169.162 1
 9 11 6 2764 202.948 10
 -9 -11 -6 2446.59 163.869 2
 9 11 7 2712.35 221.217 10
 -9 -11 -7 3133.9 185.261 2
 9 -12 0 -36.2666 54.8582 8
 -9 12 0 -14.2807 52.9129 9
 -9 -12 0 -9.84727 41.2437 2
 9 -12 1 4687.09 226.982 8
 9 -12 -1 4310.68 218.077 8
 -9 12 1 4914 250.837 9
 -9 12 -1 4352.13 238.498 9
 -9 -12 1 4376.21 197.718 2
 -9 -12 -1 4523.64 204.408 2
 9 12 -1 4632.26 178.44 12
 -9 12 1 4660.44 182.006 12
 9 -12 -2 1897.99 144.349 8
 9 -12 2 1756.41 138.861 8
 9 12 2 1535.87 124.843 10
 -9 -12 -2 1788.49 135.276 2
 -9 -12 -2 2148.31 164.176 1
 9 12 3 913.918 92.5652 3
 9 -12 -3 1097.96 111.111 8
 9 -12 3 982.81 109.649 8
 9 12 3 916.181 107.35 10
 -9 -12 -3 692.97 104.024 1
 -9 -12 -3 1027.26 108.953 2
 9 12 4 12288 388.977 10
 9 12 4 11482.9 340.67 3
 -9 -12 -4 11765.3 363.203 2
 -9 -12 -4 11385.5 382.301 1
 9 12 5 612.397 91.1765 3
 9 12 5 872.624 122.787 10
 -9 -12 -5 580.634 97.9636 1
 -9 -12 -5 823.053 106.067 2
 9 -12 -5 656.315 91.617 7
 9 -12 5 923.676 99.2439 7
 9 12 6 1401.59 135.451 3
 9 12 6 1331.4 150.469 10
 -9 -12 -6 1644.08 138.624 2
 -9 -12 -6 1205.24 128.979 1
 -9 -12 -7 1096.88 119.331 2
 9 -13 0 -13.0477 56.9743 8
 -9 -13 0 53.2838 48.3596 2
 -9 -13 1 6858.81 259.983 2
 -9 -13 -1 6983.43 267.415 2
 -9 -13 -1 6496.17 297.764 1
 9 -13 -1 6572.55 281.515 8
 9 -13 1 6635.51 282.174 8
 -9 -13 -2 1550.41 151.477 1
 9 -13 -2 1878.62 149.504 8
 9 -13 2 1789.51 150.167 8
 -9 -13 -2 1836.35 137.07 2
 9 13 2 1714.38 132.303 10
 9 13 3 667.256 98.2729 10
 9 -13 -3 582.745 88.2075 8
 9 -13 3 665.759 97.1033 8
 9 13 3 427.526 73.0969 3
 -9 -13 -3 560.092 101.325 1
 -9 -13 -3 510.899 84.4825 2
 9 13 4 5898.01 272.762 10
 -9 -13 -4 6468.34 268.576 2
 -9 -13 -4 6269.72 287.901 1
 9 13 4 5934.68 243.132 3
 -9 -13 -5 900.328 125.037 1
 9 13 5 1003.54 130.004 10
 -9 -13 -5 809.365 108.204 2
 9 13 5 1097.06 118.436 3
 9 13 6 1489.38 162.813 10
 9 13 6 1500.29 142.979 3
 -9 -13 -6 1705.37 143.289 2
 -9 -13 -6 1405.49 138.186 1
 9 -14 0 42.0693 54.772 8
 -9 -14 0 68.962 56.7847 2
 9 -14 -1 3298.82 209.662 8
 9 -14 1 4076.68 226.932 8
 -9 -14 1 3784.15 199.176 2
 -9 -14 -1 3354.07 191.497 2
 -9 -14 -1 3871.66 239.203 1
 9 -14 -2 2802.95 186.438 8
 9 -14 2 2355.89 173.815 8
 -9 -14 2 2596.88 166.964 2
 -9 -14 -2 2138.14 157.023 2
 -9 -14 -2 2378.25 190.034 1
 9 -14 3 2155.97 165.197 8
 9 -14 -3 1586.03 144.919 8
 -9 -14 -3 1851.72 151.16 2
 -9 -14 -3 1874.46 169.028 1
 9 14 3 1938.65 152.962 10
 -9 -14 -4 4968.21 261.393 1
 -9 -14 -4 4753.52 235.792 2
 9 14 4 4940.61 247.257 10
 9 14 4 4618.01 220.43 3
 -9 -14 -5 317.55 80.0806 2
 9 14 5 430.955 96.3206 10
 -9 -14 -5 235.385 88.161 1
 9 14 5 316.058 80.2385 3
 -9 -15 0 24.6656 56.9918 2
 9 -15 0 29.8179 59.6661 8
 -9 -15 0 -85.8738 76.4801 1
 9 -15 -1 5215.52 267.934 8
 9 -15 1 5678.38 278.901 8
 -9 -15 -1 5892.77 304.952 1
 -9 -15 -1 6012.81 264.495 2
 -9 -15 1 6101.77 262.201 2
 9 -15 -2 2032.42 163.394 8
 9 -15 2 1901.21 162.083 8
 -9 -15 2 1872.44 148.246 2
 -9 -15 -2 1746.12 146.627 2
 -9 -15 -2 1956.49 178.152 1
 9 -15 -3 111.816 61.0481 8
 9 -15 3 113.319 66.6316 8
 -9 -15 -3 193.407 67.577 2
 -9 -15 -3 64.8372 67.9036 1
 9 15 4 2125.12 169.084 10
 9 15 4 2010.19 148.071 3
 -9 -15 -4 1754.69 167.805 1
 -9 -15 -4 1863.06 156.023 2
 9 -16 0 -47.2423 76.5706 8
 -9 -16 0 18.0781 80.5029 1
 -9 -16 0 -13.1053 58.3588 2
 -9 -16 -1 3705.66 248.563 1
 9 -16 -1 3591.38 231.099 8
 9 -16 1 4310.09 247.558 8
 -9 -16 -1 3681.48 215.491 2
 -9 -16 1 4104.18 219.947 2
 -9 -16 -2 2032.64 183.934 1
 9 -16 -2 2260.82 179.402 8
 9 -16 2 1847.77 166.217 8
 -9 -16 2 2520.9 175.477 2
 -9 -16 -2 2459.01 175.692 2
 9 -16 -3 643.99 110.313 8
 9 -16 3 727.539 110.385 8
 -9 -16 3 889.247 109.826 2
 10 0 0 410.293 62.4866 4
 -10 0 0 336.217 57.7466 10
 -10 0 0 248.098 51.9371 5
 10 0 0 460.318 42.4116 6
 10 0 0 324.8 47.1559 7
 10 0 0 272.273 39.909 2
 10 0 0 382.076 31.7353 12
 10 0 -1 10115.1 268.181 4
 -10 0 1 9963.55 272.391 5
 -10 0 -1 9997.29 272.394 5
 10 0 1 10026.8 266.866 4
 10 0 1 10493 245.03 2
 10 0 -1 10220.7 217.437 2
 -10 0 -1 9682.16 269.639 10
 10 0 1 10447.3 223.546 6
 10 0 1 10153.6 250.449 7
 10 0 -1 9894.73 247.877 7
 -10 0 -2 15.1114 37.9071 10
 -10 0 2 29.1172 37.6108 5
 -10 0 -2 36.309 38.0526 5
 10 0 2 46.335 32.7823 7
 10 0 -2 51.5312 33.545 7
 -10 0 2 62.9837 20.7312 11
 10 0 -2 40.9735 40.8871 4
 10 0 2 -13.5759 36.5443 4
 -10 0 2 -18.7809 28.9319 9
 -10 0 -2 25.2134 27.5263 9
 10 0 2 23.9506 29.5823 2
 -10 0 -3 31495.5 596.064 10
 10 0 3 32790.1 566.359 11
 10 0 3 31710.5 542.325 7
 10 0 -3 33267.8 545.554 7
 -10 0 3 32409.9 562.985 8
 -10 0 -3 31852.1 563.265 8
 10 0 3 32849.9 556.768 6
 -10 0 3 33030.8 560.04 9
 -10 0 -3 32570.2 560.005 9
 10 0 3 32039.5 566.704 2
 10 0 4 1233.21 96.2374 11
 -10 0 4 1346.18 87.6114 9
 -10 0 -4 1288.39 86.2066 9
 -10 0 -4 1227.2 87.9834 8
 -10 0 4 1228.94 86.5754 8
 -10 0 -4 1069.21 94.5203 10
 10 0 4 1133.91 88.6989 2
 10 0 4 1085.38 87.4309 6
 10 0 5 2256.24 141.409 11
 -10 0 -5 2340.65 113.515 9
 10 0 5 2291.88 135.383 6
 -10 0 -5 2190.31 113.731 8
 10 0 5 2316.36 130.119 2
 10 0 6 641.313 84.6993 6
 10 0 6 629.024 88.1223 10
 10 0 6 728.264 93.389 11
 10 0 7 2723.89 173.173 6
 10 0 7 3101.27 182.182 10
 10 0 7 3099.94 189.51 11
 10 0 8 -27.5662 81.6406 11
 10 0 8 60.168 66.4677 10
 10 0 8 105.499 65.1508 6
 10 0 9 1221.41 144.153 11
 10 0 9 881.079 116.227 6
 10 1 0 46610.1 765.497 4
 -10 1 0 49318.9 765.05 8
 -10 -1 0 49075.1 753.419 7
 10 1 0 46137.3 733.246 7
 10 -1 0 47020.5 737.618 7
 10 -1 0 48525.5 707.095 2
 -10 1 0 48371.9 778.845 5
 10 1 0 47010.6 705.261 2
 -10 1 0 48872.6 755.396 9
 -10 -1 0 47331.6 768.93 10
 -10 1 0 49764.3 778.318 10
 10 -1 0 47600.5 640.379 12
 10 -1 0 47795.4 662.796 6
 -10 1 1 135.092 29.9683 11
 10 1 1 110.027 35.0618 7
 10 1 -1 132.463 35.5885 7
 10 -1 1 129.88 36.4796 7
 10 -1 -1 82.0886 33.6033 7
 -10 -1 -1 76.4502 35.6489 7
 -10 -1 1 82.5363 34.6503 7
 10 -1 -1 77.5959 24.9322 2
 10 1 1 118.405 34.5637 2
 -10 1 1 127.866 37.6548 8
 -10 1 -1 127.887 39.8888 8
 10 1 1 83.8593 42.3023 4
 10 1 -1 126.2 42.88 4
 -10 1 1 125.821 44.331 5
 -10 1 -1 133.115 45.2274 5
 10 1 1 110.982 34.1902 11
 10 -1 1 76.4343 25.5989 12
 10 1 -1 118.608 13.1936 12
 -10 -1 1 114.583 46.4003 10
 -10 1 1 147.832 39.7124 9
 -10 1 -1 154.668 40.6052 9
 -10 1 -1 35.9171 41.1576 10
 -10 -1 -1 133.025 44.2655 10
 -10 -1 1 86.575 26.223 2
 10 -1 1 90.3095 30.4496 2
 10 1 1 143.046 34.2807 6
 10 -1 1 126.419 28.27 6
 10 1 2 12057.3 301.133 4
 10 1 -2 12134.4 301.989 4
 -10 1 2 12334.8 297.843 8
 -10 1 -2 12744.1 301.71 8
 -10 -1 -2 12376.1 292.519 7
 -10 -1 2 12454 291.702 7
 -10 1 2 12334.5 228.16 11
 10 -1 2 11823.4 279.538 7
 10 -1 -2 12558.5 283.861 7
 -10 -1 2 12415.9 241.146 2
 -10 -1 -2 12110.4 293.983 2
 10 -1 2 12667.4 288.643 2
 -10 1 2 12401.1 293.684 9
 -10 1 -2 11943.4 290.578 9
 -10 1 -2 12711.5 313.515 10
 -10 1 -2 11859 305.151 5
 -10 1 2 12110.6 306.753 5
 -10 -1 2 12130.2 226.809 6
 10 -1 -2 12077.7 226.598 2
 10 1 2 12107.8 284.245 2
 -10 -1 -2 12140.2 314.635 10
 10 -1 3 204.278 43.31 6
 10 1 3 177.281 42.5145 6
 10 -1 3 190.433 45.2744 11
 10 1 3 166.605 44.8093 11
 -10 1 -3 153.056 48.0927 5
 -10 1 3 138.96 48.2594 5
 -10 1 -3 187.76 44.9196 9
 -10 1 3 140.822 43.7016 9
 10 -1 3 121.671 40.5147 2
 -10 1 3 161.691 47.1076 8
 -10 1 -3 156.078 42.7776 8
 -10 1 -3 140.657 47.3185 10
 -10 -1 -3 115.217 50.8567 10
 10 1 -3 123.888 48.1233 4
 10 1 3 157.063 47.7477 4
 10 1 3 167.771 46.5565 2
 10 -1 3 174.107 40.2737 7
 10 -1 -3 205.206 41.9888 7
 -10 1 -4 8.30373 40.3762 10
 -10 -1 -4 44.6472 41.2643 10
 10 1 4 -7.40492 32.9745 2
 10 -1 4 7.26366 33.5665 6
 10 1 4 -7.76599 36.5231 11
 10 -1 4 15.983 35.5865 11
 10 -1 -4 -5.53354 28.1783 7
 10 -1 4 5.64106 26.9832 7
 -10 1 -4 12.7963 34.4444 9
 -10 1 4 31.4827 36.8876 9
 -10 -1 4 31.6936 33.6724 8
 -10 -1 -4 -6.44888 30.8473 8
 -10 1 4 -6.64739 36.7158 8
 -10 1 -4 -6.73851 35.3091 8
 10 -1 4 37.4385 38.686 2
 -10 -1 4 18.2101 32.678 9
 -10 -1 -4 12.3604 29.0651 9
 10 1 4 7.54347 34.8596 6
 10 1 5 58.9738 65.3739 10
 -10 1 -5 35.6604 42.6468 10
 -10 -1 -5 25.0255 33.6847 8
 -10 1 -5 130.987 40.447 8
 10 -1 5 9.33525 57.0704 11
 10 1 5 45.9816 60.6368 11
 -10 -1 -5 72.3202 35.31 9
 -10 1 -5 12.5041 32.7638 9
 10 -1 5 17.2358 34.4927 6
 -10 1 5 117.865 62.348 1
 10 -1 5 16.4175 37.2536 2
 10 1 5 56.5436 39.9084 2
 10 1 5 35.4293 37.898 6
 10 -1 6 8050.37 289.521 11
 10 1 6 8498.09 294.582 11
 10 1 6 8572.4 289.147 6
 10 1 6 8924.87 304.847 10
 10 -1 6 8619.32 287.816 6
 10 1 7 47.5261 58.7071 10
 10 1 7 111.293 62.0464 11
 10 -1 7 24.619 59.8635 11
 10 -1 7 128.511 54.9543 6
 10 1 7 141.178 59.0319 6
 10 1 8 16958.6 488.398 11
 10 1 8 16698.5 475.771 6
 10 1 8 16170.5 464.616 10
 10 -1 8 16645.5 483.099 11
 10 -1 8 17189.3 481.826 6
 10 -1 9 -57.8827 69.2181 6
 10 1 9 28.7553 60.2174 6
 10 -1 9 -43.5243 83.0835 12
 10 1 9 45.3872 74.7408 11
 10 -1 9 -15.0654 78.9408 11
 10 1 9 26.7902 70.1888 10
 -10 2 0 180.483 43.3289 9
 10 2 0 215.758 51.4403 4
 -10 2 0 165.233 46.1369 4
 -10 2 0 98.9225 37.5758 8
 -10 -2 0 196.349 49.2247 10
 10 -2 0 84.0611 29.7427 2
 10 -2 0 186.096 28.182 12
 -10 2 0 167.532 36.8435 11
 10 -2 0 137.348 25.908 6
 -10 -2 0 181.229 39.7702 7
 10 -2 0 157.8 40.7502 7
 -10 2 0 82.7992 42.6376 5
 -10 2 1 8607.42 198.38 11
 10 2 1 8586.51 221.61 2
 -10 2 1 8181.96 234.326 9
 -10 2 -1 8420.16 236.617 9
 10 -2 1 8818.53 190.986 12
 -10 2 1 8928.6 248.957 8
 -10 2 -1 9123.04 252.336 8
 -10 -2 1 8332.38 193.64 6
 10 -2 -1 8427.28 183.869 3
 10 -2 1 8470.29 229.234 7
 10 -2 -1 8430.82 228.089 7
 10 2 1 8356.69 195.816 11
 -10 2 -1 8447.5 245.429 10
 -10 -2 -1 8483.59 251.726 10
 -10 -2 1 8619.81 246.394 10
 10 -2 1 8396.57 190.107 6
 -10 2 1 8874.15 254.935 5
 -10 2 -1 8814.1 255.352 5
 -10 -2 -1 8763.51 234.902 7
 -10 -2 1 8448.94 230.712 7
 -10 2 1 8641.65 248.838 4
 -10 2 -1 8453.43 245.836 4
 10 2 1 8507.08 246.558 4
 10 2 -1 8647.49 248.763 4
 -10 -2 -1 8304.21 223.89 2
 -10 -2 1 8370.25 200.315 2
 10 -2 1 8726.55 221.532 2
 10 -2 -1 8234.04 191.283 2
 10 -2 2 495.776 51.2027 12
 -10 2 2 537.567 46.8222 11
 -10 2 2 520.593 61.966 9
 -10 2 -2 569.039 61.6004 9
 -10 2 2 484.431 64.6626 4
 -10 2 -2 512.548 64.2536 4
 10 -2 -2 505.431 39.6457 3
 10 2 2 516.882 65.4196 4
 10 2 -2 577.148 69.2682 4
 10 2 2 453.946 55.985 2
 -10 2 2 552.113 64.8064 8
 -10 2 -2 355.51 53.7394 8
 -10 -2 -2 554.619 61.0789 7
 10 -2 2 546.227 59.0775 7
 10 -2 -2 478.725 56.3509 7
 -10 -2 2 481.468 58.0898 7
 10 2 2 524.38 58.145 6
 -10 -2 -2 479.156 68.9402 10
 -10 2 -2 494.862 65.3896 10
 -10 -2 2 520.6 45.1123 2
 -10 -2 2 467.373 43.1617 6
 -10 2 -2 556.993 68.5659 5
 -10 2 2 640.99 71.7812 5
 10 -2 2 425.67 52.5656 2
 10 -2 -2 518.524 40.4669 2
 -10 -2 -2 362.854 53.7541 2
 -10 2 -3 19775.1 406.316 9
 -10 2 3 20995.2 413.617 9
 10 2 3 20709.8 404.983 11
 -10 2 3 20268.4 416.483 8
 -10 2 -3 20665.1 420.856 8
 -10 -2 -3 19897.2 399.629 7
 -10 -2 3 20102.1 400.67 7
 -10 2 3 20494.9 340.672 11
 10 -2 3 20213.9 419.396 11
 10 -2 3 20759.6 397.692 7
 10 -2 -3 20625.6 393.636 7
 -10 -2 -3 19781.1 424.039 2
 -10 -2 3 20353.6 340.403 6
 10 2 3 19295.4 402.385 6
 -10 -2 -3 20357 444.521 10
 -10 2 -3 19780.4 424.491 10
 10 2 3 20047 411.722 2
 10 2 3 20022.9 417.578 4
 10 2 -3 19925.7 417.532 4
 10 -2 3 20194.9 391.782 6
 -10 -2 -3 19894.2 345.715 1
 10 -2 3 20377.8 415.122 2
 -10 2 3 20100.7 424.304 5
 -10 2 -3 19812.2 423.347 5
 -10 2 4 330.885 56.8086 5
 -10 2 -4 234.139 50.0155 5
 10 2 4 370.308 56.2765 4
 10 2 -4 193.683 50.2878 4
 -10 2 4 290.786 49.7579 9
 -10 2 -4 300.727 48.2394 9
 -10 2 4 270.57 52.2238 8
 -10 2 -4 302.082 54.2845 8
 10 2 4 323.239 57.5203 11
 10 2 4 285.206 54.9385 2
 10 2 4 268.873 64.8592 10
 10 2 4 354.192 56.3566 6
 -10 -2 -4 194.697 57.9161 10
 -10 2 -4 264.144 59.8163 10
 -10 2 4 231.547 52.2841 1
 10 -2 4 267.047 46.3065 7
 10 -2 -4 250.196 44.2608 7
 10 -2 4 306.872 60.6899 11
 10 -2 4 328.435 58.2445 2
 -10 -2 -5 16627.3 352.288 8
 10 -2 -5 17443.8 336.784 7
 10 -2 5 16139.6 332.648 7
 10 -2 5 16012.7 406.948 11
 10 -2 5 16227 388.967 2
 10 2 5 16962.9 409.205 11
 -10 2 5 16294.7 404.103 1
 10 2 5 16778 428.424 10
 -10 2 -5 16393.4 361.252 8
 -10 2 -5 16469.7 357.045 9
 -10 -2 -5 16718.2 346.827 9
 -10 2 -5 16696.1 394.931 10
 10 2 5 16636.2 386.559 2
 10 2 5 16426.6 401.675 6
 10 2 6 -20.8297 39.6462 6
 10 -2 6 -10.9698 55.0336 11
 10 2 6 -11.4081 51.7684 10
 10 2 6 32.2356 55.5162 11
 10 2 7 1325.22 130.278 11
 10 2 7 1434.23 129.399 6
 10 -2 7 1244.12 124.857 11
 10 -2 7 1411.84 128.222 12
 10 2 7 1202.53 125.221 10
 10 -2 8 83.3417 73.7985 11
 10 2 8 181.943 82.0012 11
 10 2 8 185.204 70.2855 6
 10 2 8 216.168 80.0341 10
 10 -2 8 39.5866 56.4695 6
 10 -2 8 26.4846 74.9586 12
 10 -2 9 828.954 113.173 6
 10 2 9 599.233 103.813 6
 10 -2 9 567.494 99.5767 12
 10 2 9 792.388 116.856 10
 10 2 9 748.758 117.378 11
 10 -2 9 620.436 115.491 11
 -10 3 0 35835.1 539.433 1
 -10 3 0 36394.1 627.422 9
 10 -3 0 36808.6 523.57 12
 -10 -3 0 36404.1 576.832 6
 -10 3 0 37201.9 641.107 8
 -10 -3 0 37281.4 612.789 7
 10 -3 0 37091.5 613.372 7
 -10 3 0 37221.4 649.618 5
 10 3 0 37106.7 651.34 5
 10 -3 0 36224 512.786 6
 -10 -3 0 35414.3 632.172 10
 10 3 0 35910.7 519.679 11
 -10 3 0 37172.4 584.196 11
 -10 3 0 36414.4 637.46 4
 10 3 0 37574.1 641.725 4
 10 -3 0 36977.4 577.082 2
 10 3 1 573.978 73.6586 5
 10 3 -1 583.023 70.5269 5
 -10 3 1 508.76 65.5921 5
 -10 3 -1 500.178 67.5946 5
 -10 3 -1 679.795 71.9186 4
 -10 3 1 607.565 65.9684 9
 -10 3 -1 594.274 66.3488 9
 10 3 1 582.901 69.4656 4
 10 3 -1 635.877 73.115 4
 -10 3 1 680.554 71.1234 4
 -10 3 -1 597.464 69.81 10
 -10 3 1 631.991 69.3887 8
 -10 3 -1 558.378 66.6856 8
 10 -3 1 633.405 63.7094 7
 10 -3 1 673.604 49.4194 6
 -10 -3 1 534.501 59.824 7
 10 -3 -1 565.67 59.7956 7
 -10 -3 -1 561.826 60.0529 7
 10 -3 -1 619.119 50.7684 3
 10 -3 1 572.37 56.2239 2
 10 -3 -1 577.109 49.3088 2
 -10 -3 -1 646.589 61.7067 2
 -10 -3 1 563.307 66.5753 10
 -10 -3 -1 492.243 65.1638 10
 -10 -3 1 585.872 53.3913 6
 -10 3 1 652.138 55.2761 1
 -10 3 -1 708.545 41.6609 1
 -10 3 1 563.706 51.7916 11
 -10 3 -1 718.742 65.2131 11
 10 3 1 594.724 49.2795 11
 10 -3 1 563.549 48.5507 12
 -10 3 2 5251.08 189.104 9
 -10 3 -2 5676.71 194.76 9
 -10 3 -2 5654.23 198.824 8
 -10 3 2 5769.29 200.391 8
 -10 3 2 5515.59 157.626 11
 -10 -3 -2 5712.45 187.17 7
 -10 -3 2 5464.05 181.46 7
 10 -3 2 5816.13 186.052 7
 10 -3 -2 5684.23 183.809 7
 -10 3 2 5670.71 178.937 1
 10 -3 2 5569.97 184.683 2
 10 -3 -2 5754.43 139.583 2
 -10 -3 2 5817.75 153.69 2
 -10 -3 -2 5624.91 188.269 2
 -10 -3 -2 5599.98 207.389 10
 -10 3 2 5859.94 208.013 5
 -10 3 -2 5361.45 200.255 5
 10 -3 -2 5282.1 142.469 3
 10 3 2 5663.38 198.589 4
 10 3 -2 5420.2 194.841 4
 -10 3 2 5707.01 198.329 4
 -10 3 -2 5499.64 195.22 4
 -10 3 -2 5725.57 196.125 10
 -10 -3 2 5682.74 196.488 10
 -10 -3 2 5700.69 157.913 6
 10 3 2 5758.76 183.289 6
 -10 3 3 789.081 79.3726 9
 -10 3 -3 686.69 73.497 9
 10 3 3 881.211 77.2643 6
 -10 -3 3 771.403 58.3986 6
 -10 -3 -3 761.118 74.3199 7
 -10 -3 3 871.267 79.5415 7
 -10 3 3 774.34 81.2763 8
 -10 3 -3 710.718 78.4611 8
 10 -3 3 862.099 73.2324 7
 10 -3 -3 851.499 72.4321 7
 10 -3 3 740.064 73.0163 2
 -10 -3 -3 985.707 90.8318 2
 -10 -3 3 814.504 53.3701 2
 -10 -3 -3 823.389 62.6686 1
 -10 -3 -3 917.757 92.0271 10
 -10 3 -3 928.619 83.1477 10
 -10 3 3 1021.15 91.161 5
 -10 3 -3 871.822 83.6375 5
 -10 3 3 979.363 86.5134 1
 -10 3 3 787.417 80.3453 4
 -10 3 -3 815.2 81.7096 4
 10 3 3 914.11 85.7201 4
 10 3 -3 852.089 83.9363 4
 10 -3 3 697.628 69.5556 12
 10 3 3 822.925 75.2122 11
 -10 3 4 21.1859 40.442 9
 -10 3 -4 -7.15696 34.2343 9
 10 3 4 21.5144 39.6103 4
 10 3 -4 -7.21925 37.8281 4
 -10 3 4 29.3505 40.0184 8
 -10 3 -4 14.8355 36.6452 8
 10 3 4 114.003 43.5242 2
 10 3 4 48.4026 53.4687 10
 10 -3 4 -17.2301 48.1748 11
 10 3 4 -15.5083 45.4269 11
 -10 -3 -4 -8.5762 43.6722 2
 10 -3 4 -7.906 44.7458 2
 -10 3 -4 7.6839 41.9068 10
 -10 -3 -4 9.60605 48.1917 10
 10 -3 4 -7.35153 35.7462 12
 -10 3 4 -15.2165 44.5721 5
 -10 3 -4 -7.58664 45.4223 5
 -10 3 4 49.6106 44.5129 1
 10 -3 4 54.7168 36.0104 7
 10 -3 -4 5.93431 31.0952 7
 -10 -3 4 -12.604 36.507 7
 -10 -3 -4 -12.8232 33.1263 7
 10 3 4 8.05388 35.1679 6
 -10 3 -5 -8.13849 40.8317 10
 10 -3 -5 44.5435 30.7568 7
 10 -3 5 22.8515 28.2264 7
 10 3 5 75.4468 60.2722 10
 10 3 -5 27.2374 40.335 4
 10 3 5 64.8467 53.6663 11
 10 -3 5 -29.6917 59.2579 11
 10 -3 5 -17.5173 51.3132 12
 -10 3 5 21.7443 38.5058 5
 -10 3 -5 86.4987 42.6974 5
 -10 3 5 28.9287 49.8229 1
 10 3 5 91.7422 44.611 6
 -10 3 -5 97.8191 43.1494 9
 10 -3 5 68.7051 44.3737 2
 10 -3 6 9395.64 306.735 12
 10 -3 6 8820.42 309.71 11
 10 3 6 9029.53 300.56 6
 10 3 6 9733.19 316.939 11
 10 3 6 9189.79 323.812 10
 10 3 7 35.5969 52.8419 6
 10 -3 7 114.044 67.316 11
 10 3 7 105.027 71.603 10
 10 -3 7 23.6044 59.2126 12
 10 3 7 37.4212 57.6463 11
 10 3 8 6601.95 294.413 11
 10 3 8 6140.95 275.347 6
 10 -3 8 6225.88 287.752 11
 10 -3 8 6209.77 281.423 12
 10 3 8 6375.66 293.698 10
 10 3 9 71.1861 64.6211 6
 10 -3 9 151.308 79.2952 11
 10 3 9 149.386 81.484 10
 -10 4 0 106.876 40.569 9
 -10 4 0 77.7401 45.0484 4
 10 4 0 114.319 42.6327 4
 -10 4 0 111.584 42.9227 8
 10 -4 0 73.576 36.497 7
 -10 -4 0 64.4607 33.3236 7
 -10 4 0 56.365 25.8645 1
 10 4 0 77.0913 22.9653 11
 -10 4 0 101.737 33.497 11
 -10 -4 0 170.351 39.2982 2
 10 -4 0 113.661 32.2414 2
 10 4 0 131.278 45.3323 5
 -10 -4 0 125.215 34.3036 6
 10 -4 0 102.572 21.1442 6
 -10 -4 0 103.988 46.3384 10
 -10 4 -1 4314.77 159.137 11
 10 4 1 4000.91 125.503 11
 10 -4 1 4558.22 136.664 12
 -10 4 1 4015.8 168.617 9
 -10 4 -1 4440.75 177.414 9
 -10 4 1 4240.06 146.53 11
 -10 4 1 4451.96 180.71 8
 -10 4 -1 4376.67 179.397 8
 -10 -4 -1 4051.77 173.255 10
 10 -4 1 4168.58 160.513 7
 10 -4 -1 4143.07 159.499 7
 -10 -4 -1 4183.49 158.36 7
 -10 -4 1 4180.68 158.525 7
 10 -4 -1 3972.63 134.088 3
 10 4 -1 4243.81 178.938 5
 10 4 1 4205.26 177.852 5
 -10 4 1 4218.24 141.192 1
 -10 4 -1 4312.44 174.234 4
 -10 4 1 4049.95 170.445 4
 10 4 1 4031.37 170.566 4
 10 4 -1 4229.26 173.535 4
 -10 -4 1 4349.31 145.097 6
 -10 -4 -1 4294.15 156.71 2
 10 -4 1 4468.14 157.143 2
 10 -4 -1 4227.7 133.371 2
 10 -4 1 4323.26 123.915 6
 -10 -4 1 3689.9 158.894 10
 -10 4 -1 4356.49 169.28 10
 10 -4 2 40.3734 28.1841 2
 -10 -4 -2 -6.91782 28.9753 2
 10 -4 -2 47.7854 20.6541 2
 -10 4 2 22.9597 34.0816 9
 -10 4 -2 30.7175 36.7343 9
 -10 4 -2 30.7367 36.7573 4
 -10 4 2 23.1353 38.099 4
 10 4 2 -15.3831 41.9495 4
 10 4 -2 23.1279 42.582 4
 -10 4 2 -7.95011 44.9964 8
 -10 4 -2 31.8972 38.7754 8
 10 -4 -2 47.2979 30.7382 3
 -10 4 2 -6.10664 32.8763 1
 -10 -4 -2 25.997 32.6069 7
 10 -4 2 13.3471 30.8409 7
 10 -4 -2 26.3015 26.9359 7
 -10 -4 2 6.44956 30.8519 7
 -10 -4 -2 41.8764 42.6501 10
 -10 4 -2 70.7632 40.9936 10
 -10 -4 2 70.6215 37.0061 10
 10 4 2 38.6268 31.3047 6
 -10 -4 2 34.3103 32.034 6
 -10 4 -2 48.9794 37.045 5
 -10 4 2 65.5634 39.2026 5
 10 4 -2 -16.3508 41.6323 5
 10 4 2 -8.15915 42.7541 5
 10 4 3 43582 735.309 6
 -10 -4 3 45641 679.551 6
 -10 4 -3 45149.1 748.597 9
 -10 4 3 44881.6 741.069 1
 -10 4 3 43625.8 748.748 8
 -10 4 -3 45342.5 756.543 8
 -10 -4 -3 44698.3 693.328 1
 10 -4 3 45709.7 718.508 12
 -10 -4 -3 45667.1 751.264 2
 10 -4 3 45008.5 743.851 2
 -10 -4 3 45447.2 647.225 2
 10 4 3 44719.6 781.929 10
 -10 -4 3 44622.9 734.885 10
 -10 4 3 44682.5 758.123 5
 -10 4 -3 44608.7 755.875 5
 10 4 3 43854.8 755.153 5
 10 4 -3 44476.5 757.187 5
 -10 4 3 44350.2 744.736 9
 -10 -4 -3 44593 719.435 7
 -10 -4 3 44488.1 716.377 7
 10 -4 3 45350.5 721.379 7
 10 -4 -3 44981 717.126 7
 10 4 3 43969.1 744.072 4
 10 4 -3 45052.5 747.977 4
 -10 4 3 45115.7 747.547 4
 -10 4 -3 44732.3 746.291 4
 -10 4 -3 45149.2 738.133 10
 -10 -4 -3 45117.5 782.947 10
 10 4 3 45241.8 718.318 11
 10 -4 4 206.248 50.9835 2
 -10 -4 -4 207.679 54.0038 2
 -10 4 4 166.722 45.8944 9
 -10 4 -4 184.016 49.2446 9
 10 4 4 150.773 47.0574 4
 10 4 -4 143.616 50.7424 4
 -10 4 4 126.588 47.8276 4
 -10 4 -4 185.639 51.5096 4
 10 4 4 228.295 56.7264 11
 -10 4 -4 132.594 44.6133 10
 -10 -4 4 140.565 41.1744 6
 10 4 4 192.1 56.0613 6
 10 -4 4 122.286 44.3181 12
 -10 -4 -4 156.096 44.406 7
 -10 -4 4 166.322 44.3858 7
 10 -4 4 121.671 39.1968 7
 10 -4 -4 187.502 46.0344 7
 10 4 4 262.425 67.7348 10
 -10 4 4 182.277 52.7461 5
 -10 4 -4 221.205 56.5077 5
 -10 4 4 172.635 54.3946 1
 -10 -4 -5 12998 304.828 7
 10 -4 5 12694.9 293.453 7
 10 -4 -5 13045.1 294.573 7
 -10 -4 -5 13062.7 360.234 2
 10 4 5 13291.9 356.353 6
 -10 4 -5 13051 327.412 10
 10 4 5 12813.6 315.461 4
 10 4 -5 13052 317.998 4
 10 4 5 13644.8 360.87 11
 10 4 5 12683.9 378.342 10
 10 -4 5 13114.2 348.944 12
 -10 4 5 13068.4 325.145 5
 -10 4 -5 12561.4 319.586 5
 -10 4 5 12336 313.916 9
 -10 4 -5 13056.4 322.311 9
 -10 4 5 13425.4 369.566 1
 10 4 6 10.8502 44.4447 6
 10 4 6 -24.9304 67.1061 10
 10 4 6 11.0432 57.8651 11
 10 -4 6 10.4909 45.8091 12
 10 4 7 876.803 109.443 6
 10 4 7 892.032 117.861 10
 10 -4 7 842.471 109.694 12
 10 4 7 814.166 110.442 11
 10 4 8 29.6335 69.688 10
 10 4 8 201.209 70.2932 6
 10 4 8 71.0531 65.6753 11
 10 -4 8 13.5035 64.5981 12
 10 4 9 328.232 98.5075 10
 -10 5 0 7959.02 257.364 8
 -10 -5 0 8198.35 234.456 7
 -10 5 0 8504.74 260.921 4
 10 5 0 8626.25 262.062 4
 -10 -5 0 7879.7 220.761 6
 10 -5 0 8319.45 160.135 6
 10 5 0 8307.09 263.074 5
 -10 5 0 8485.66 193.094 1
 10 -5 0 8135.68 215.808 2
 -10 -5 0 7873.78 217.137 2
 10 -5 0 7941.61 237.057 7
 -10 5 0 8341.09 230.105 11
 10 5 0 8299.21 167.776 11
 -10 -5 0 8385.03 249.406 10
 -10 5 0 9150.46 268.244 9
 -10 5 1 1579.95 109.796 9
 -10 5 -1 1332.79 102.238 9
 -10 5 1 1491.16 86.6365 1
 10 -5 -1 1330.59 83.9177 3
 10 5 1 1326.43 72.1491 11
 -10 5 -1 1404.24 94.4278 11
 10 -5 1 1437.25 96.9465 7
 10 -5 -1 1403.98 96.3681 7
 -10 -5 -1 1440.43 95.683 7
 -10 -5 1 1348.66 92.6516 7
 10 5 -1 1214.71 99.2131 4
 10 5 1 1337.75 102.754 4
 -10 5 -1 1428.03 106.197 4
 -10 5 1 1433.4 106.095 4
 -10 5 1 1497.77 91.2867 11
 -10 -5 -1 1382.38 102.366 10
 10 5 -1 1342.42 105.378 5
 10 5 1 1264.46 102.622 5
 10 -5 1 1573.32 95.0285 2
 -10 -5 1 1223.93 79.4998 2
 -10 -5 -1 1299.71 88.7835 2
 10 -5 -1 1329.42 78.7525 2
 -10 -5 1 1391.19 98.4502 10
 -10 5 -1 1351.19 96.3678 10
 -10 -5 -1 1332.18 90.5952 6
 -10 -5 1 1297.77 84.1031 6
 10 5 -2 14628.8 357.729 4
 10 5 2 14472.8 355.081 4
 -10 5 -2 14732.6 357.806 4
 -10 5 2 14984.4 360.737 4
 -10 5 2 14000.6 321.535 1
 10 -5 -2 14496.6 297.284 3
 10 -5 2 13553.8 330.191 7
 10 -5 -2 14916.9 340.023 7
 -10 -5 2 14519.6 337.59 10
 -10 5 -2 14547.1 336.075 10
 -10 -5 -2 14719.2 365.627 10
 -10 -5 -2 14944 334.846 7
 -10 -5 2 14233.4 331.078 7
 10 5 -2 14245.3 362.438 5
 10 5 2 14702.2 365.026 5
 -10 5 -2 13917.4 338.767 11
 -10 -5 2 14058 305.351 6
 10 -5 2 14881.9 312.818 12
 -10 -5 -2 14433.9 338.451 2
 10 -5 2 13973.9 334.8 2
 10 -5 -2 14855.4 272.468 2
 -10 5 2 14093.2 356.238 9
 -10 5 -2 15152.1 363.752 9
 -10 -5 -3 94.6517 50.9818 10
 -10 5 -3 118.796 45.2886 10
 -10 -5 3 194.266 45.5012 6
 10 5 3 163.451 48.0924 6
 -10 -5 3 90.4337 42.5577 10
 10 5 3 141.892 54.1962 10
 -10 5 3 166.202 52.3591 9
 -10 5 -3 124.956 50.9519 9
 10 -5 3 161.849 43.9179 7
 10 -5 -3 96.2451 40.3076 7
 -10 -5 -3 195.291 48.8791 7
 -10 -5 3 206.614 45.8609 7
 -10 5 3 161.192 48.3667 1
 10 5 -3 127.214 50.26 5
 10 5 3 169.636 51.3453 5
 -10 -5 -3 103.927 45.811 2
 10 -5 3 125.648 43.9439 2
 10 -5 3 107.909 44.8861 12
 -10 5 -3 159.685 52.2049 4
 -10 5 3 176.721 55.2615 4
 10 5 3 72.2181 45.9817 4
 10 5 -3 152.57 52.5038 4
 -10 5 -4 7.05481 38.966 10
 10 -5 4 17.2219 36.8405 2
 -10 -5 -4 8.85009 40.8975 2
 -10 -5 4 -14.0528 42.9537 10
 10 5 4 31.6378 48.7342 10
 -10 5 4 -8.18766 55.3867 9
 -10 5 -4 49.5922 51.0408 9
 10 5 4 47.4014 58.1352 4
 10 5 -4 47.4527 54.8214 4
 -10 5 -4 7.76064 42.3253 4
 -10 5 4 7.79593 41.4132 4
 10 5 4 49.6313 60.0066 5
 10 5 -4 82.748 61.7432 5
 -10 5 4 -33.5823 48.0789 5
 -10 5 -4 -8.35247 41.2629 5
 10 5 4 -78.8661 43.2906 6
 -10 -5 4 45.8427 41.8697 6
 -10 5 4 99.0804 55.6224 1
 -10 -5 -4 33.4318 47.4386 7
 -10 -5 4 -13.1773 44.5699 7
 10 -5 4 6.81203 35.6942 7
 10 -5 -4 -6.64243 35.7593 7
 10 -5 4 -8.00479 46.371 12
 -10 5 5 80.0279 43.1076 5
 -10 5 -5 151.476 52.5854 5
 10 5 5 137.859 53.7243 6
 -10 -5 -5 88.0463 46.8179 2
 10 -5 5 116.271 39.9159 7
 10 -5 -5 81.5675 35.5416 7
 -10 -5 -5 143.818 41.1942 7
 10 5 5 117.24 54.198 10
 10 -5 5 243.559 63.3859 12
 -10 5 -5 246.811 53.0832 4
 10 5 5 152.388 49.8163 4
 10 5 -5 61.2262 43.3401 4
 -10 5 5 87.2763 42.7386 9
 -10 5 -5 185.215 50.7343 9
 10 5 6 5872.22 246.694 6
 10 5 6 6576.59 281.117 10
 10 -5 6 6320.65 254.95 12
 -10 -5 -6 6527.25 253.565 2
 10 5 7 98.5741 58.952 6
 10 5 7 64.5689 61.7831 11
 10 -5 7 135.398 62.692 12
 10 5 7 129.212 77.2997 10
 10 5 8 9668.18 367.861 11
 10 5 8 9977.52 359.365 6
 10 5 8 9181.99 369.775 10
 10 -5 8 9216.95 351.666 12
 -10 6 0 316.721 71.6591 9
 -10 6 0 349.81 63.0887 4
 -10 -6 0 245.506 51.4121 2
 -10 6 0 325.379 42.0131 1
 10 -6 0 252.217 50.5336 3
 10 -6 0 273.891 47.233 2
 -10 -6 0 346.981 60.3513 6
 -10 -6 0 544.706 68.0587 7
 10 -6 0 335.465 56.7163 7
 -10 6 0 279.193 53.6511 11
 -10 -6 0 231.417 55.6761 10
 10 6 0 510.543 80.1019 5
 10 6 1 5395.42 216.457 5
 10 6 -1 5585.29 217.868 5
 -10 6 1 5581.43 218.561 9
 -10 6 -1 5991.51 224.153 9
 -10 6 -1 5916.67 220.149 4
 -10 6 1 5643.64 215.122 4
 -10 6 1 5550.51 174.836 1
 10 -6 -1 5452.21 177.414 3
 10 -6 1 5237.14 196.252 7
 10 -6 -1 5697.61 201.653 7
 -10 -6 -1 5467.17 205.843 10
 10 -6 1 5405.26 186.936 2
 -10 6 1 5667.09 188.642 11
 -10 -6 -1 5696.39 195.75 7
 -10 -6 1 5206.72 188.407 7
 -10 6 -1 5577.07 194.059 10
 -10 -6 1 5025.99 187.871 10
 -10 -6 -1 6027.48 198.871 6
 -10 6 -1 5270.07 191.559 11
 -10 -6 -1 5398.06 190.091 2
 10 -6 -1 5420.54 164.978 2
 -10 -6 1 5640.88 178.031 2
 -10 -6 1 5494.01 183.035 6
 -10 -6 -2 22.6272 36.6741 2
 10 -6 2 -15.0615 37.2036 2
 10 -6 -2 -8.26995 25.7886 2
 -10 6 2 45.3245 46.8346 9
 -10 6 -2 27.235 37.1868 9
 -10 6 -2 -17.281 43.9996 4
 -10 6 2 -17.4488 43.7686 4
 -10 6 2 48.1159 33.9575 1
 -10 6 -2 54.9826 40.2635 10
 -10 -6 2 -13.9372 33.3331 10
 -10 -6 -2 44.7752 44.2398 10
 10 -6 -2 -16.9419 35.2207 3
 -10 6 -2 47.3083 42.4471 11
 -10 -6 -2 -7.09091 32.7681 7
 -10 -6 2 14.1262 32.0515 7
 10 -6 -2 7.5892 35.6915 7
 10 -6 2 15.3806 32.209 7
 -10 -6 2 -15.9418 28.2284 2
 10 6 -2 9.03952 39.4717 5
 10 6 2 -18.1099 46.7832 5
 10 -6 2 36.7226 34.2251 12
 -10 -6 2 -18.4418 29.8905 6
 10 6 3 21974.6 475.072 4
 10 6 -3 22495.5 476.861 4
 -10 6 -3 22552.7 475.004 4
 -10 6 3 22275.9 476.009 4
 -10 6 3 21518.3 463.897 1
 -10 -6 -3 22536.1 454.595 1
 -10 -6 -3 22804.4 447.625 7
 -10 -6 3 22685.6 446.224 7
 -10 -6 -3 22501.4 500.356 10
 -10 6 -3 21559.9 434.86 10
 -10 -6 3 22318 440.805 10
 10 6 3 22052.2 497.916 10
 10 6 -3 22042.3 479.999 5
 10 6 3 22111.9 481.356 5
 10 6 3 23799.7 479.603 6
 -10 -6 3 22503.2 429.349 6
 10 -6 3 22587.8 456.693 7
 10 -6 -3 22104.5 451.307 7
 10 -6 3 22672.7 452.069 12
 -10 -6 -3 21975.4 468.629 2
 10 -6 3 22205.9 469.533 2
 -10 -6 3 22099.3 396.458 2
 -10 6 3 22383.7 484.22 9
 -10 6 -3 22509.1 484.895 9
 -10 6 4 200.801 61.4271 1
 -10 -6 -4 254.259 52.0468 1
 10 6 4 349.588 70.8355 5
 10 6 -4 261.406 65.0762 5
 10 6 4 329.83 77.4598 10
 -10 6 4 266.785 58.6996 9
 -10 6 -4 241.862 59.6431 9
 -10 6 -4 180.576 50.2542 4
 -10 6 4 264.817 53.6699 4
 10 6 4 183.996 58.4975 4
 10 6 -4 200.363 59.7427 4
 -10 -6 -4 210.67 60.9832 2
 10 -6 4 225.562 56.3393 2
 10 -6 4 190.245 48.7453 7
 10 -6 -4 271.042 49.1265 7
 -10 -6 -4 243.493 51.9843 7
 -10 -6 4 240.711 51.3921 7
 -10 6 -4 262.071 50.559 10
 10 -6 4 219.534 56.7083 12
 10 6 4 193.506 55.239 6
 -10 -6 4 244.652 52.8178 6
 10 6 5 7110.42 285.804 10
 -10 -6 -5 7389.42 263.121 2
 10 -6 5 6969.36 256.54 12
 -10 6 5 7229.09 244.878 5
 -10 6 -5 7736.76 249.37 5
 -10 -6 -5 7172.76 219.571 7
 10 -6 5 7199.63 220.907 7
 10 -6 -5 7591.9 222.279 7
 -10 6 5 7509.69 247.483 9
 -10 6 -5 6992.66 244.11 9
 10 6 5 7391.3 267.632 6
 10 6 5 7491.99 241.751 4
 10 6 -5 7052.75 234.617 4
 -10 6 -5 7324.97 236.455 4
 10 6 6 102.861 54.6919 6
 10 -6 6 111.589 59.299 12
 10 6 6 245.566 78.1431 10
 -10 -6 -6 131.39 56.592 2
 10 6 7 1508.66 136.008 6
 10 6 7 1272.66 148.93 10
 10 -6 7 1574.6 144.042 12
 10 6 8 117.449 75.8628 11
 10 6 8 96.6524 82.0404 10
 10 6 8 54.4387 64.0191 6
 10 -6 8 208.643 78.7351 12
 10 -7 0 60543.4 955.992 7
 -10 -7 0 59861.9 931.422 7
 10 7 0 60505.4 991.658 5
 -10 7 0 59870.4 930.688 11
 -10 7 0 59772.2 991.18 9
 -10 -7 0 61153.1 943.11 10
 -10 7 0 61665.9 984.892 4
 10 -7 0 58451.2 911.662 3
 10 -7 0 59740.4 904.535 2
 -10 -7 0 61732.1 929.787 6
 -10 -7 0 60034.6 914.412 2
 -10 7 1 572.007 79.6637 9
 -10 7 -1 600.553 79.9902 9
 -10 7 1 568.577 78.761 4
 -10 7 -1 517.722 74.7117 4
 10 -7 -1 735.265 70.9729 3
 -10 -7 -1 569.878 67.7237 6
 -10 -7 1 566.709 64.4774 6
 -10 -7 1 655.576 71.8513 7
 -10 -7 1 527.196 66.7618 10
 -10 -7 -1 482.278 72.3042 10
 10 -7 -1 560.371 57.6371 2
 -10 7 -1 462.304 66.6534 11
 -10 7 1 478.389 65.4857 11
 10 7 -1 607.751 79.7362 5
 10 7 1 482.912 78.4816 5
 10 -7 1 532.283 63.9992 2
 -10 -7 -1 566.147 66.4184 2
 -10 7 -1 463.746 62.9443 10
 -10 7 1 580.022 62.3143 1
 -10 -7 1 450.562 57.4165 2
 10 -7 -1 576.591 72.8935 7
 -10 -7 -1 543.606 68.1973 7
 10 -7 1 487.561 67.188 7
 -10 -7 -2 4248.17 189.244 10
 10 7 2 4218.4 193.602 5
 10 7 -2 4879.51 206.678 5
 -10 7 2 4802.52 208.516 9
 -10 7 -2 4494.87 202.297 9
 -10 7 2 4568.89 198.952 4
 -10 7 -2 4305.87 191.023 4
 10 -7 2 4826.32 173.373 12
 10 -7 2 4225.45 181.735 7
 10 -7 -2 4846.82 190.932 7
 -10 -7 2 4336.85 167.24 6
 -10 -7 -2 4715.23 180.656 7
 -10 -7 2 4347.89 174.104 7
 10 -7 2 4543.15 183.536 2
 10 -7 -2 4552.58 142.946 2
 -10 -7 2 4331.4 155.881 2
 -10 7 -2 4479.95 186.541 11
 -10 -7 -2 4419.51 179.39 2
 -10 7 -2 4534.56 170.603 10
 -10 -7 2 4480.76 170.935 10
 -10 7 2 4841.21 181.508 1
 -10 -7 -3 208.813 54.8485 2
 10 -7 3 158.109 49.1815 2
 -10 7 3 265.537 71.3871 9
 -10 7 -3 177.689 70.0815 9
 -10 -7 3 184.415 48.1877 10
 -10 7 -3 228.39 48.7535 10
 -10 7 -3 210.62 60.4293 11
 10 7 -3 170.093 67.0895 5
 10 7 3 303.663 73.701 5
 -10 -7 -3 267.683 62.3344 7
 -10 -7 3 296.511 60.7793 7
 10 -7 3 212.9 50.6269 7
 10 -7 -3 208.968 45.0125 7
 -10 -7 3 186.758 41.8933 2
 -10 7 -3 143.94 56.1622 4
 -10 7 3 237.62 64.8889 4
 10 -7 3 256.414 58.8189 12
 -10 7 3 267.159 63.4659 1
 -10 -7 -3 219.39 56.1765 1
 -10 -7 3 220.96 56.3012 6
 10 7 3 112.641 60.0419 10
 10 7 4 67.7765 48.5746 6
 -10 -7 4 14.284 33.5885 6
 10 7 -4 64.2701 45.3583 5
 10 7 4 18.4665 46.3216 5
 -10 7 -4 52.4654 44.5278 4
 -10 7 4 53.1013 48.2677 4
 10 7 -4 -26.8512 50.6568 4
 10 7 4 -44.9469 49.6513 4
 10 7 4 -11.4387 56.5094 10
 10 -7 4 8.98935 42.2764 12
 -10 7 4 -38.7162 48.558 9
 -10 7 -4 29.2352 50.3488 9
 10 -7 4 15.8626 39.7898 7
 10 -7 -4 -7.73596 34.4486 7
 -10 -7 -4 58.5682 38.3614 7
 -10 -7 4 -58.1849 43.0795 7
 -10 7 4 99.9845 50.1603 1
 -10 -7 -4 24.2249 40.5105 1
 -10 -7 -4 -9.52674 49.919 2
 10 7 5 8.56925 44.9022 4
 10 7 -5 8.54434 47.1935 4
 -10 -7 -5 72.2404 48.5349 2
 -10 7 -5 -45.2452 56.4364 5
 -10 7 5 18.2814 48.5571 5
 10 7 -5 17.5589 42.6896 5
 10 -7 5 29.782 35.6148 7
 10 -7 -5 28.8496 37.7925 7
 -10 -7 -5 56.6462 37.6146 7
 10 -7 5 10.3095 46.7833 12
 10 7 5 -25.5861 51.1985 10
 10 7 5 117.398 56.6944 6
 -10 7 5 18.6755 45.4042 9
 -10 7 -5 -28.362 43.6885 9
 10 7 6 7721.2 294.651 6
 10 -7 6 6742.22 274.847 12
 10 7 6 6999.37 305.357 10
 -10 -7 -6 7270.43 275.265 2
 10 7 7 -46.6298 76.7869 10
 10 7 7 -25.6907 57.2009 6
 10 -7 7 65.2229 66.4263 12
 10 -7 8 10062.2 372.021 12
 10 7 8 10266.3 405.963 10
 10 7 8 10155 367.309 6
 -10 -8 0 166.482 50.4268 10
 10 -8 0 112.785 47.8295 3
 10 8 0 81.7732 48.0967 5
 -10 -8 0 192.396 48.3848 2
 -10 8 0 121.942 49.721 11
 -10 -8 0 166.834 47.0814 7
 -10 -8 0 100.345 46.7284 6
 -10 8 0 108.612 53.8727 4
 -10 8 0 129.767 49.0967 9
 -10 -8 1 6144.63 205.933 2
 10 -8 -1 6618.68 216.681 3
 10 8 -1 6829.4 255.636 5
 10 8 1 6737.67 253.961 5
 -10 8 1 6684.05 257.621 9
 -10 8 -1 6875.62 261.806 9
 10 -8 1 6845.2 224.699 2
 10 -8 -1 6418.58 195.575 2
 -10 -8 -1 6816.41 225.515 2
 -10 -8 1 7022.09 225.798 6
 -10 -8 1 6342.41 212.212 10
 -10 -8 -1 6407.43 230.028 10
 -10 -8 -1 6532.57 221.919 7
 -10 -8 1 7078.65 229.887 7
 -10 8 1 6338.26 201.236 1
 -10 8 1 6818.83 250.691 4
 -10 8 -1 6417.18 244.108 4
 -10 8 -1 6581.29 230.887 11
 -10 -8 -1 6422.62 226.571 6
 -10 8 2 592.998 77.9676 4
 -10 8 -2 484.506 74.558 4
 -10 8 2 419.648 77.2075 9
 -10 8 -2 505.723 81.6533 9
 -10 8 2 416.321 69.6037 1
 10 -8 -2 596.818 73.6926 7
 10 -8 2 594.421 75.3278 7
 -10 -8 2 821.489 85.3092 7
 -10 8 -2 605.423 65.5601 10
 10 8 -2 661.686 95.1555 5
 10 8 2 571.855 93.7711 5
 -10 -8 2 531.721 78.222 6
 -10 -8 -2 574.935 78.1026 7
 -10 8 -2 540.274 74.4871 11
 10 -8 2 575.259 72.6182 2
 -10 -8 -2 432.519 65.7515 2
 -10 -8 2 670.859 75.1877 2
 -10 -8 2 715.183 71.1971 10
 -10 8 -3 9111.93 290.811 4
 -10 8 3 9449.82 297.34 4
 -10 -8 -3 9212.7 284.12 2
 -10 -8 -3 9081.78 289.312 1
 -10 8 3 8664.81 281.326 1
 -10 -8 -3 9366.11 270.084 7
 -10 -8 3 9258.17 268.126 7
 -10 -8 3 8894.59 260.214 6
 10 -8 3 9412.79 278.518 12
 10 -8 3 8744.28 276.608 7
 10 -8 -3 8955.5 275.604 7
 -10 -8 3 8873.95 238.604 2
 10 8 -3 9146.01 298.132 5
 10 8 3 9216.88 299.963 5
 10 8 3 8715.5 300.206 10
 10 -8 3 8650.27 281.439 2
 -10 8 3 9070.93 305.683 9
 -10 8 -3 8784.56 300.858 9
 -10 -8 -4 162.204 48.6835 7
 -10 -8 4 246.696 51.7526 7
 10 -8 4 68.6262 45.6131 7
 10 -8 -4 167.021 46.169 7
 -10 -8 4 211.89 55.7146 6
 -10 -8 -4 155.242 57.5435 1
 -10 -8 -4 168.848 54.2059 2
 10 8 -4 212.365 60.2359 4
 10 8 4 213.8 62.9734 4
 -10 8 -4 195.303 61.8873 4
 -10 8 4 142.135 50.3762 4
 -10 8 4 210.864 62.4804 9
 -10 8 -4 116.763 57.1796 9
 10 8 4 166.715 65.8032 10
 10 -8 4 219.826 57.863 12
 10 8 -4 175.576 58.4342 5
 10 8 4 127.737 55.6481 5
 10 8 -5 6318.66 233.358 4
 10 8 5 6481.75 237.462 4
 10 8 5 6347.8 281.594 10
 -10 -8 -5 6717.63 258.341 2
 -10 -8 -5 6805.81 237.314 1
 10 -8 5 6735.89 263.373 12
 -10 8 5 6472.84 247.653 9
 -10 8 -5 6592.44 251.004 9
 10 -8 5 6907.36 228.724 7
 10 -8 -5 6709.63 223.765 7
 10 8 6 117.922 76.157 10
 -10 -8 -6 34.2853 52.8126 2
 10 -8 6 12.1133 56.9685 12
 10 8 6 -60.5666 62.5847 6
 10 -8 7 1086.22 128.122 12
 10 8 7 1138.03 125.541 6
 -10 -8 -7 1451.73 126.215 2
 10 8 7 1593.51 160.378 10
 10 8 8 55.3837 66.2329 6
 -10 -9 0 22427.6 473.967 7
 -10 9 0 21679.9 530.311 9
 -10 9 0 21802 475.122 11
 -10 -9 0 21595.3 460.183 10
 -10 -9 0 22298.7 471.839 6
 10 -9 0 21952.3 465.362 3
 -10 -9 0 22269.1 463.756 2
 -10 9 0 23261.1 517.107 4
 10 9 0 22220.9 518.014 5
 -10 -9 -1 42.1199 45.9431 7
 -10 -9 1 16.9198 42.4417 7
 10 -9 1 -17.1046 48.4036 3
 10 -9 -1 55.652 44.4576 3
 -10 9 -1 27.2735 50.2136 11
 -10 9 1 11.8651 71.79 9
 -10 9 -1 59.1377 65.3274 9
 10 9 -1 -10.7982 58.8915 5
 10 9 1 43.25 53.4161 5
 -10 -9 -1 34.0731 49.9033 2
 -10 -9 1 -7.65107 43.8155 2
 -10 9 1 7.07366 37.0653 1
 -10 -9 -1 -26.1164 48.0831 6
 -10 -9 1 -8.21515 41.2139 6
 -10 -9 -1 8.85773 42.3696 10
 -10 -9 1 -7.29315 36.5885 10
 -10 9 1 -10.512 45.9013 4
 -10 9 -1 -10.3833 44.4234 4
 -10 -9 2 6860.49 234.669 6
 -10 9 2 7302.23 244.498 1
 -10 -9 2 7770.21 233.332 2
 -10 -9 -2 7242.22 249.48 2
 -10 9 2 7076.55 281.221 9
 -10 9 -2 6530.09 271.629 9
 -10 -9 -2 7283.41 240.882 7
 -10 -9 2 7378.06 245.185 7
 10 9 2 6920.06 266.663 5
 10 9 -2 7232.04 273.932 5
 -10 9 -2 7309.33 265.117 4
 -10 9 2 7855.08 276.54 4
 10 -9 3 172.587 56.8253 7
 10 -9 -3 198.207 57.7318 7
 -10 9 3 93.5813 55.9878 9
 -10 9 -3 152.343 63.1172 9
 10 9 3 143.784 66.9485 10
[truncated: 224,363 more chars]
