# Supplementary material for: Refinement of anomalous dispersion correction parameters in single-crystal structure determinations
Source: IUCrJ. 2022 Jul 20;9(Pt 5):604–9. doi: 10.1107/S2052252522006844 (PMC9438505; doi:10.1107/S2052252522006844)
Supplement: Supplementary file 2 [file m-09-00604-sup2.zip › CIFs_Mo/MoC6O6-DWMo5_refined_IAM.cif]

data_MoC6O6-DWMo5_17444
_audit_creation_date               2022-06-23
_audit_creation_method
;
Olex2 1.5-alpha
(compiled 2022.06.10 svn.r3fa896fb for OlexSys, GUI svn.r6535)
;
_audit_contact_author_address      ?
_audit_contact_author_email        ?
_audit_contact_author_name         ''
_audit_contact_author_phone        ?
_publ_contact_author_id_orcid      ?
_publ_section_references
;
Bourhis, L.J., Dolomanov, O.V., Gildea, R.J., Howard, J.A.K., Puschmann, H.
 (2015). Acta Cryst. A71, 59-75.

Dolomanov, O.V., Bourhis, L.J., Gildea, R.J, Howard, J.A.K. & Puschmann, H.
 (2009), J. Appl. Cryst. 42, 339-341.
;
_chemical_formula_moiety           'C6 Mo O6'
_chemical_formula_sum              'C6 Mo O6'
_chemical_formula_weight           263.995
loop_
  _atom_type_symbol
  _atom_type_scat_dispersion_real
  _atom_type_scat_dispersion_imag
  _atom_type_scat_Cromer_Mann_a1
  _atom_type_scat_Cromer_Mann_a2
  _atom_type_scat_Cromer_Mann_a3
  _atom_type_scat_Cromer_Mann_a4
  _atom_type_scat_Cromer_Mann_b1
  _atom_type_scat_Cromer_Mann_b2
  _atom_type_scat_Cromer_Mann_b3
  _atom_type_scat_Cromer_Mann_b4
  _atom_type_scat_Cromer_Mann_c
  _atom_type_scat_source
  _atom_type_scat_dispersion_source
 C 0.00211 0.00161 2.31000 1.02000 1.58860 0.86500 20.84390 10.20750 0.56870
 51.65120 0.21560 'International Tables Volume C Table 6.1.1.4 (pp. 500-502)'
 custom
 Mo -2.44(5) 1.57(14) 3.70250 17.23560 12.88760 3.74290 0.27720 1.09580 11.00400
 61.65840 4.38750 'International Tables Volume C Table 6.1.1.4 (pp. 500-502)'
 custom
 O 0.00792 0.00611 3.04850 2.28680 1.54630 0.86700 13.27710 5.70110 0.32390
 32.90890 0.25080 'International Tables Volume C Table 6.1.1.4 (pp. 500-502)'
 custom

_space_group_crystal_system        'orthorhombic'
_space_group_IT_number             62
_space_group_name_H-M_alt          'P n m a'
_space_group_name_Hall             '-P 2ac 2n'
loop_
  _space_group_symop_id
  _space_group_symop_operation_xyz
 1 x,y,z
 2 x+1/2,-y+1/2,-z+1/2
 3 -x,y+1/2,-z
 4 -x+1/2,-y,z+1/2
 5 -x,-y,-z
 6 -x-1/2,y-1/2,z-1/2
 7 x,-y-1/2,z
 8 x-1/2,y,-z-1/2

_symmetry_Int_Tables_number        62
_cell_length_a                     11.7827(2)
_cell_length_b                     11.2535(2)
_cell_length_c                     6.36831(10)
_cell_angle_alpha                  90
_cell_angle_beta                   90
_cell_angle_gamma                  90
_cell_volume                       844.41(3)
_cell_formula_units_Z              4
_cell_measurement_temperature      123.15
_exptl_absorpt_coefficient_mu      1.546
_exptl_crystal_density_diffrn      2.077
_exptl_crystal_F_000               497.003
_diffrn_reflns_av_R_equivalents    0.0248
_diffrn_reflns_av_unetI/netI       0.0155
_diffrn_reflns_Laue_measured_fraction_full  1.0000
_diffrn_reflns_Laue_measured_fraction_max  1.0000
_diffrn_reflns_limit_h_max         19
_diffrn_reflns_limit_h_min         -19
_diffrn_reflns_limit_k_max         16
_diffrn_reflns_limit_k_min         -19
_diffrn_reflns_limit_l_max         10
_diffrn_reflns_limit_l_min         -10
_diffrn_reflns_number              19187
_diffrn_reflns_point_group_measured_fraction_full  1.0000
_diffrn_reflns_point_group_measured_fraction_max  1.0000
_diffrn_reflns_theta_full          25.2417
_diffrn_reflns_theta_max           33.14
_diffrn_reflns_theta_min           3.46
_diffrn_ambient_temperature        123.15
_diffrn_measured_fraction_theta_full  1.0000
_diffrn_measured_fraction_theta_max  1.0000
_diffrn_radiation_type             'Mo K\a'
_diffrn_radiation_wavelength       0.71073
_reflns_Friedel_coverage           0.0
_reflns_limit_h_max                18
_reflns_limit_h_min                0
_reflns_limit_k_max                17
_reflns_limit_k_min                0
_reflns_limit_l_max                9
_reflns_limit_l_min                0
_reflns_number_gt                  1487
_reflns_number_total               1674
_reflns_threshold_expression       I>=2u(I)
_computing_molecular_graphics      'Olex2 1.5-alpha (Dolomanov et al., 2009)'
_computing_publication_material    'Olex2 1.5-alpha (Dolomanov et al., 2009)'
_computing_structure_refinement   
 'olex2.refine 1.5-alpha (Bourhis et al., 2015)'
_refine_diff_density_max           0.3448
_refine_diff_density_min           -0.4111
_refine_diff_density_rms           0.0691
_refine_ls_d_res_high              0.6500
_refine_ls_d_res_low               5.8913
_refine_ls_goodness_of_fit_ref     1.0366
_refine_ls_hydrogen_treatment      undef
_refine_ls_matrix_type             full
_refine_ls_number_constraints      0
_refine_ls_number_parameters       69
_refine_ls_number_reflns           1674
_refine_ls_number_restraints       0
_refine_ls_R_factor_all            0.0163
_refine_ls_R_factor_gt             0.0133
_refine_ls_restrained_S_all        1.0366
_refine_ls_shift/su_max            0.0003
_refine_ls_shift/su_mean           0.0001
_refine_ls_structure_factor_coef   Fsqd
_refine_ls_weighting_details      
 'w=1/[\s^2^(Fo^2^)+(0.0162P)^2^+0.1355P] where P=(Fo^2^+2Fc^2^)/3'
_refine_ls_weighting_scheme        calc
_refine_ls_wR_factor_gt            0.0305
_refine_ls_wR_factor_ref           0.0313
_olex2_refinement_description
;
;
loop_
  _atom_site_label
  _atom_site_type_symbol
  _atom_site_fract_x
  _atom_site_fract_y
  _atom_site_fract_z
  _atom_site_U_iso_or_equiv
  _atom_site_adp_type
  _atom_site_occupancy
  _atom_site_site_symmetry_order
  _atom_site_refinement_flags_posn
  _atom_site_refinement_flags_adp
  _atom_site_refinement_flags_occupancy
 Mo2 Mo 0.873685(8) 0.75 0.062778(15) 0.01190(6) Uani 1.000000 2 S T P
 C C 0.77129(8) 0.61945(9) -0.06325(13) 0.01964(17) Uani 1.000000 1 . . .
 O4 O 0.71606(6) 0.54712(7) -0.13294(13) 0.03075(18) Uani 1.000000 1 . . .
 C1 C 0.77736(10) 0.75 0.3321(2) 0.0192(2) Uani 1.000000 2 S T P
 C2 C 0.97742(7) 0.62093(8) 0.18803(14) 0.01900(16) Uani 1.000000 1 . . .
 C3 C 0.96918(10) 0.75 -0.2082(2) 0.0199(2) Uani 1.000000 2 S T P
 O O 1.03526(6) 0.55015(7) 0.25632(12) 0.02898(17) Uani 1.000000 1 . . .
 O1 O 1.02088(9) 0.75 -0.35849(16) 0.0292(2) Uani 1.000000 2 S T P
 O5 O 0.72403(9) 0.75 0.48060(17) 0.0313(2) Uani 1.000000 2 S T P

loop_
  _atom_site_dispersion_label
  _atom_site_dispersion_real
  _atom_site_dispersion_imag
 Mo2 -2.44(5) 1.57(14)

loop_
  _atom_site_aniso_label
  _atom_site_aniso_U_11
  _atom_site_aniso_U_22
  _atom_site_aniso_U_33
  _atom_site_aniso_U_12
  _atom_site_aniso_U_13
  _atom_site_aniso_U_23
 Mo2 0.01167(7) 0.01121(7) 0.01282(7) -0.000000 -0.00008(3) 0.000000
 C 0.0181(4) 0.0194(4) 0.0215(4) 0.0007(3) 0.0010(3) -0.0016(3)
 O4 0.0269(3) 0.0271(4) 0.0383(4) -0.0060(3) -0.0014(3) -0.0102(3)
 C1 0.0174(5) 0.0200(5) 0.0202(5) -0.000000 -0.0013(4) 0.000000
 C2 0.0185(3) 0.0187(4) 0.0197(4) -0.0003(3) 0.0007(3) -0.0012(3)
 C3 0.0185(5) 0.0206(6) 0.0207(5) -0.000000 -0.0011(5) 0.000000
 O 0.0284(4) 0.0257(4) 0.0329(4) 0.0088(3) -0.0041(3) 0.0025(3)
 O1 0.0282(5) 0.0377(6) 0.0217(5) -0.000000 0.0059(4) 0.000000
 O5 0.0277(5) 0.0426(7) 0.0235(5) -0.000000 0.0064(4) 0.000000

loop_
  _geom_bond_atom_site_label_1
  _geom_bond_atom_site_label_2
  _geom_bond_distance
  _geom_bond_site_symmetry_2
  _geom_bond_publ_flag
 Mo2 C 2.0635(9) 7_575 ?
 Mo2 C 2.0635(9) . ?
 Mo2 C1 2.0568(13) . ?
 Mo2 C2 2.0591(9) . ?
 Mo2 C2 2.0591(9) 7_575 ?
 Mo2 C3 2.0600(13) . ?
 C O4 1.1326(12) . ?
 C1 O5 1.1353(16) . ?
 C2 O 1.1349(11) . ?
 C3 O1 1.1347(16) . ?

loop_
  _geom_angle_atom_site_label_1
  _geom_angle_atom_site_label_2
  _geom_angle_atom_site_label_3
  _geom_angle
  _geom_angle_site_symmetry_1
  _geom_angle_site_symmetry_3
  _geom_angle_publ_flag
 C Mo2 C 90.79(5) 7_575 . ?
 C1 Mo2 C 90.10(3) . . ?
 C1 Mo2 C 90.10(3) . 7_575 ?
 C2 Mo2 C 89.74(4) . . ?
 C2 Mo2 C 89.74(4) 7_575 7_575 ?
 C2 Mo2 C 179.36(3) 7_575 . ?
 C2 Mo2 C 179.36(3) . 7_575 ?
 C2 Mo2 C1 90.26(3) . . ?
 C2 Mo2 C1 90.26(3) 7_575 . ?
 C2 Mo2 C2 89.72(5) 7_575 . ?
 C3 Mo2 C 89.63(3) . . ?
 C3 Mo2 C 89.63(3) . 7_575 ?
 C3 Mo2 C1 179.62(5) . . ?
 C3 Mo2 C2 90.01(3) . . ?
 C3 Mo2 C2 90.01(3) . 7_575 ?
 O4 C Mo2 179.28(8) . . ?
 O5 C1 Mo2 179.88(11) . . ?
 O C2 Mo2 179.50(8) . . ?
 O1 C3 Mo2 179.36(11) . . ?

loop_
  _diffrn_refln_index_h
  _diffrn_refln_index_k
  _diffrn_refln_index_l
  _diffrn_refln_intensity_net
  _diffrn_refln_intensity_u
  _diffrn_refln_scale_group_code
 0 0 1 -3.90705 8.64707 6
 0 0 -1 2.77832 9.25838 6
 0 0 -2 6553.6 148.169 11
 0 0 2 6441.9 161.037 6
 0 0 -2 6596.51 159.712 6
 0 0 -3 -8.87194 13.6245 11
 0 0 3 4.38075 22.8984 1
 0 0 3 12.496 20.858 6
 0 0 -3 6.22987 20.9646 6
 0 0 3 -3.06288 19.949 7
 0 0 4 12.8467 21.1743 7
 0 0 -4 14.6218 8.0599 3
 0 0 -4 2.28444 17.2191 11
 0 0 -4 4.01059 20.6876 4
 0 0 4 5.9772 24.3082 1
 0 0 4 64.7002 39.052 6
 0 0 -4 28.2122 21.6156 6
 0 0 -5 -15.3549 28.1276 6
 0 0 -5 19.3595 8.65535 3
 0 0 -5 5.49875 15.9845 11
 0 0 5 7.98418 10.8591 8
 0 0 5 33.9037 27.1053 7
 0 0 -6 8366.55 262.523 6
 0 0 6 8394.16 273.574 6
 0 0 6 8343.78 304.683 1
 0 0 -6 8441.33 265.82 4
 0 0 6 8726.28 275.104 7
 0 0 -6 8684.24 220.159 11
 0 0 7 50.0536 46.2508 1
 0 0 -7 -22.5223 40.7616 6
 0 0 7 8.4893 37.4043 7
 0 0 -7 7.95172 36.9308 4
 0 0 7 18.2418 44.4285 6
 0 0 8 11490.6 372.214 7
 0 0 8 11455 431.261 1
 0 0 -8 11245.4 365.531 4
 0 0 9 -53.0903 61.8713 1
 0 0 -9 11.1758 46.426 4
 0 0 -10 3136.03 193.916 4
 0 0 10 3317.94 241.705 1
 0 1 1 16716.4 340.507 6
 0 -1 -1 16644.5 339.548 6
 0 1 -1 16825.6 339.124 6
 0 -1 1 16593.4 340.016 6
 0 1 1 16936.9 346.619 7
 0 -1 -1 16016.8 345.46 7
 0 1 1 16618.9 334.256 8
 0 1 2 12.1509 13.3016 6
 0 -1 2 -11.9929 13.9765 6
 0 1 2 11.1922 8.51806 8
 0 1 -2 8.36472 6.22762 11
 0 -1 -2 6.63187 14.3983 7
 0 1 2 -2.31822 13.7601 7
 0 1 -2 1.87357 13.1008 6
 0 -1 -2 -9.59329 13.7087 6
 0 1 3 24142.8 493.087 8
 0 1 -3 23258.7 492.672 11
 0 -1 3 24578.6 551.173 1
 0 1 3 24247.2 550.778 1
 0 1 -3 25811.1 529.892 6
 0 1 3 25647.4 532.036 6
 0 -1 -3 25372.6 530.26 6
 0 -1 3 24337.5 528.263 6
 0 1 3 23619.9 532.506 7
 0 -1 4 11.9588 19.1209 7
 0 1 4 23.2091 21.9147 7
 0 -1 4 38.594 31.6993 6
 0 1 4 21.6481 33.8474 6
 0 1 -4 -7.98513 19.7405 6
 0 -1 -4 16.1361 21.0861 6
 0 -1 -4 -4.02458 20.4757 4
 0 1 -4 -7.97259 22.1651 4
 0 -1 -4 -5.7573 24.4093 11
 0 1 -4 5.15809 12.1978 11
 0 1 4 -6.88062 14.4334 8
 0 1 4 -17.9614 29.6022 1
 0 -1 4 -11.9376 23.739 1
 0 -1 -5 30093.7 643.023 11
 0 1 -5 30463.4 621.948 11
 0 1 5 29400.3 686.255 7
 0 -1 5 28721.3 674.257 7
 0 -1 -5 29864.8 609.255 3
 0 -1 -5 30023.3 674.265 6
 0 1 -5 30205.9 673.951 6
 0 1 5 30222.6 609.089 8
 0 1 6 19.9846 36.9325 1
 0 -1 6 19.9143 36.8027 1
 0 1 6 29.3667 32.3478 7
 0 -1 6 -33.7894 35.324 7
 0 -1 -6 -6.49784 31.1682 4
 0 1 -6 12.9084 29.9757 4
 0 -1 -6 -15.0756 22.3708 11
 0 -1 6 21.6874 38.7689 6
 0 1 6 -7.31928 31.6463 6
 0 1 -6 18.8038 28.6214 6
 0 -1 -6 31.5387 32.5344 6
 0 1 -6 9.71307 15.2704 11
 0 1 -7 4377.17 184.349 4
 0 -1 -7 3995.83 180.467 4
 0 -1 7 4051.45 181.947 7
 0 1 7 4371.93 225.174 1
 0 -1 7 3727.1 210.923 1
 0 1 7 4033.91 191.253 6
 0 1 7 4392.28 193.192 7
 0 -1 7 4173.46 191.749 6
 0 1 -7 4044.24 176.759 6
 0 -1 -7 4095.21 176.796 6
 0 1 -8 -9.55137 41.297 4
 0 -1 -8 38.4064 43.0813 4
 0 -1 8 -19.2356 43.1541 7
 0 1 8 -15.1552 52.9849 1
 0 -1 8 30.1083 55.6415 1
 0 -1 9 1337.64 146.468 1
 0 1 9 1099.85 143.713 1
 0 1 -9 1102.78 112.073 4
 0 -1 -9 1197.99 113.817 4
 0 1 10 -20.0427 67.9837 1
 0 -1 10 -99.2362 78.9396 1
 0 -1 -10 -37.847 50.1799 4
 0 1 -10 12.5424 55.2665 4
 0 -2 0 110750 2119.09 8
 0 2 0 105874 2119.1 8
 0 -2 0 109155 2121.49 5
 0 -2 -1 -2.89301 8.88288 6
 0 2 -1 1.79926 8.66453 6
 0 -2 -1 3.19597 10.0188 8
 0 2 1 37.4286 11.8963 8
 0 -2 1 0.95921 9.76061 6
 0 2 1 -1.00852 9.44593 6
 0 2 2 77936.9 1559.66 7
 0 -2 2 77735.8 1547.68 6
 0 2 -2 78804.9 1546.49 6
 0 2 2 75572.7 1548.15 6
 0 -2 -2 81646.6 1549.41 6
 0 2 2 78064.3 1535.02 8
 0 -2 -2 79442.4 1560.6 7
 0 2 2 75459.6 1562.93 1
 0 -2 2 76701.2 1562.39 1
 0 2 3 30.7113 24.3955 1
 0 -2 3 17.3878 21.807 1
 0 2 3 -1.57776 12.8332 8
 0 -2 -3 9.07111 19.8607 6
 0 2 -3 8.83505 19.8215 6
 0 2 3 3.79376 21.0951 7
 0 -2 -3 3.51366 22.0962 7
 0 2 3 9.46341 20.7195 6
 0 -2 3 12.3868 20.6764 6
 0 -2 -4 24.1905 20.2259 4
 0 2 -4 15.826 19.8485 4
 0 2 4 8.67128 25.7351 6
 0 -2 4 29.7918 23.1083 6
 0 -2 -4 8.04655 20.1834 6
 0 2 -4 11.8299 19.4976 6
 0 2 4 23.9684 28.29 1
 0 -2 4 5.95255 24.7278 1
 0 2 4 24.9962 20.7678 7
 0 2 -4 1.08742 8.14524 11
 0 2 4 1.78225 13.0013 8
 0 -2 -5 2.09911 13.6718 3
 0 2 -5 -5.59693 10.6782 11
 0 -2 -5 -11.9636 21.9146 11
 0 -2 5 10.1356 22.3288 7
 0 2 5 -6.27758 27.1422 7
 0 2 5 19.1756 14.175 8
 0 2 -5 5.05249 27.0957 6
 0 -2 -5 -5.13196 24.998 6
 0 -2 6 3489.95 150.399 7
 0 2 6 3521.52 181.051 1
 0 -2 6 3646.7 182.922 1
 0 2 6 3221.93 153.077 6
 0 -2 6 3516.74 157.624 6
 0 2 6 3391.03 157.455 7
 0 -2 -6 3303.79 98.5181 3
 0 -2 -6 3415.2 147.964 6
 0 2 -6 3659.96 150.641 6
 0 2 -6 3313.21 146.304 4
 0 -2 -6 3539.38 150.713 4
 0 -2 -6 3168.65 124.667 11
 0 -2 -7 22.6147 34.4219 6
 0 2 -7 -7.46189 39.5137 6
 0 2 7 -12.5488 42.5625 1
 0 -2 7 12.4508 52.7878 1
 0 2 7 9.19269 41.9766 6
 0 -2 7 -8.9716 38.7903 6
 0 -2 7 39.9833 38.9521 7
 0 2 -7 -23.7164 39.6578 4
 0 -2 -7 -23.9812 38.938 4
 0 -2 8 12256.1 456.054 1
 0 2 8 13219.1 469.434 1
 0 -2 8 13004.5 399.195 7
 0 2 -8 13005.2 400.553 4
 0 -2 -8 12867.9 400.813 4
 0 2 9 35.4385 68.8529 1
 0 -2 9 -17.4488 66.1681 1
 0 2 -9 -11.0592 45.9408 4
 0 -2 -9 33.5189 47.3704 4
 0 -2 10 1840.64 180.917 1
 0 2 10 1857.02 181.242 1
 0 -2 -10 1423.85 133.019 4
 0 2 -10 1693.61 142.928 4
 0 3 0 54.6424 14.5427 8
 0 3 1 350.309 24.6383 9
 0 3 1 400.659 24.2856 1
 0 -3 1 400.423 23.5301 1
 0 3 1 408.989 21.3948 2
 0 -3 1 425.895 20.5933 6
 0 3 1 394.343 20.8384 6
 0 3 1 408.067 26.584 8
 0 -3 -1 411.103 20.5972 6
 0 3 -1 402.766 19.3738 6
 0 3 -1 400.737 19.8495 4
 0 -3 -1 398.607 20.3147 4
 0 3 1 332.514 26.9876 5
 0 3 2 20.0373 16.8164 1
 0 -3 2 2.79164 18.7888 1
 0 -3 -2 13.8116 14.6813 6
 0 3 -2 -7.47987 15.6168 6
 0 3 2 18.2646 13.323 8
 0 -3 2 -1.98985 12.9604 6
 0 3 2 -10.3399 16.0715 6
 0 -3 -2 12.3284 18.8459 7
 0 -3 -3 124513 2470.86 7
 0 3 3 124629 2433.84 8
 0 3 -3 122437 2450.06 4
 0 -3 -3 123415 2452.25 4
 0 3 3 123782 2455.49 6
 0 -3 3 122672 2453.8 6
 0 3 3 120872 2477.57 1
 0 -3 3 123737 2477.29 1
 0 -3 -3 125671 2453.14 6
 0 3 -3 124691 2450.43 6
 0 3 4 8.95218 14.8227 8
 0 3 -4 -3.9099 20.7051 6
 0 -3 -4 -44.2748 22.6396 6
 0 3 4 -17.372 26.0406 6
 0 -3 4 -29.5836 25.8422 6
 0 3 4 35.8962 25.8678 1
 0 -3 4 -5.92478 27.5174 1
 0 3 -4 -3.93109 20.0008 4
 0 -3 -4 8.07584 19.3694 4
 0 -3 -5 21078.3 494.597 11
 0 3 5 21297.1 456.535 8
 0 -3 -5 21019.9 503.07 6
 0 3 -5 21851.3 505.126 6
 0 3 -6 -12.7621 32.0116 4
 0 -3 -6 32.5118 32.6203 4
 0 -3 6 -25.1484 32.429 7
 0 -3 -6 21.6559 18.0759 3
 0 3 6 51.3986 39.3786 6
 0 -3 6 7.09318 36.0887 6
 0 3 -6 24.7529 31.919 6
 0 -3 -6 37.7887 31.1411 6
 0 -3 6 49.2547 43.4045 1
 0 3 6 49.7158 38.6377 1
 0 -3 7 3561.01 164.841 7
 0 -3 -7 3620.24 145.594 11
 0 3 7 3525.31 177.144 6
 0 3 7 3566.59 204.339 1
 0 -3 7 3740.76 206.202 1
 0 -3 -7 3665.16 169.329 4
 0 3 -7 3287.51 161.078 4
 0 3 -7 3643.45 163.446 6
 0 -3 -7 3749.7 166.061 6
 0 3 8 -15.054 65.0891 1
 0 -3 8 -14.7811 45.1907 1
 0 -3 -8 19.1568 43.7384 4
 0 3 -8 18.8832 36.6884 4
 0 -3 8 27.4536 37.2148 7
 0 -3 -9 690.379 89.5626 4
 0 3 -9 779.138 92.1326 4
 0 -3 9 673.558 106.435 1
 0 3 9 548.43 115.014 1
 0 3 -10 -36.9975 54.3384 4
 0 -3 -10 -37.6152 52.0862 4
 0 -3 10 19.2387 67.2621 1
 0 3 10 39.6432 69.3 1
 0 4 0 146151 2881.68 8
 0 -4 0 147617 2879.43 8
 0 -4 -1 2.7244 8.18843 6
 0 4 -1 18.4764 8.91002 6
 0 4 1 -2.31889 11.2116 2
 0 -4 1 9.49501 12.8837 8
 0 4 1 4.34447 15.3017 8
 0 -4 -1 20.5934 14.4011 8
 0 4 1 6.23996 14.33 9
 0 -4 -1 9.85768 13.583 9
 0 4 1 4.13569 8.98609 6
 0 -4 1 40.9803 9.76993 6
 0 4 -1 16.8823 8.06902 4
 0 -4 -1 -2.86283 8.21493 4
 0 -4 1 20.6627 10.2747 1
 0 4 1 -1.3819 10.2845 1
 0 4 1 57.4113 17.5677 5
 0 4 2 20562 446.069 8
 0 -4 2 20723.2 438.538 8
 0 4 2 21304.5 451.238 9
 0 4 -2 19794.2 434.983 6
 0 -4 -2 21013.8 438.81 6
 0 -4 -2 21407.3 468.654 7
 0 4 -2 21212.2 437.58 4
 0 -4 -2 21093.7 440.177 4
 0 4 2 21091.4 442.055 6
 0 -4 2 20659.5 438.987 6
 0 -4 2 20494.7 453.069 1
 0 4 2 20365.2 454.685 1
 0 -4 -2 20909.5 444.805 8
 0 4 -3 -2.7976 16.263 6
 0 -4 -3 2.93555 17.065 6
 0 4 3 -21.8858 20.9959 1
 0 -4 3 8.58664 20.913 1
 0 4 3 7.61031 15.6598 8
 0 -4 3 7.36565 7.67485 3
 0 -4 3 -3.06423 17.813 6
 0 4 3 3.18764 20.4067 6
 0 -4 -3 -11.9833 19.1787 4
 0 4 -3 8.59307 16.1109 4
 0 -4 -3 13.2877 22.8452 7
 0 -4 4 29.4041 29.0844 1
 0 4 4 11.9241 23.1769 1
 0 -4 -4 79.155 41.5011 7
 0 4 4 32.8207 23.2015 8
 0 -4 4 30.535 14.5447 8
 0 -4 4 71.4286 34.3649 6
 0 4 4 26.1415 30.6955 6
 0 -4 -4 27.985 22.4965 6
 0 4 -4 46.257 22.8901 6
 0 4 -4 35.0473 23.8206 4
 0 -4 -4 48.3123 24.6267 4
 0 -4 5 3.17392 13.3213 8
 0 4 5 -2.90561 17.9367 8
 0 -4 -5 10.2377 25.6786 6
 0 4 -5 -19.9091 30.14 6
 0 -4 -5 -5.20573 29.2802 11
 0 -4 -6 6120.22 204.954 11
 0 -4 6 6112.37 206.676 7
 0 4 -6 6117.88 210.465 4
 0 -4 -6 6070.09 210.249 4
 0 4 6 5557 240.854 1
 0 -4 6 6478.17 252.309 1
 0 -4 6 5670.45 214.155 6
 0 4 6 5959.84 220.533 6
 0 -4 -6 6139.78 209.209 6
 0 4 -6 5929.44 205.702 6
 0 -4 -6 5725.7 167.67 3
 0 -4 7 -12.1946 48.5009 1
 0 4 7 -24.8709 52.723 1
 0 4 -7 -14.7527 33.0973 6
 0 -4 -7 -22.5712 34.9434 6
 0 4 -7 54.6998 40.305 4
 0 -4 -7 -7.98785 31.0394 4
 0 -4 -7 -6.44877 39.8094 11
 0 -4 7 -22.4478 28.3754 7
 0 4 8 3403.74 215.463 1
 0 -4 8 3568.95 218.272 1
 0 -4 8 3606.39 176.736 7
 0 -4 -8 3567.52 181.084 4
 0 4 -8 3913.57 186.2 4
 0 4 9 70.0944 64.7688 1
 0 -4 9 -50.9198 57.5694 1
 0 -4 -9 22.0457 43.8401 4
 0 4 -9 -10.8178 48.5381 4
 0 -4 10 2328.72 199.15 1
 0 4 10 2150.15 199.468 1
 0 -5 0 24.7838 20.1587 8
 0 -5 0 2.88851 18.6549 5
 0 -5 -1 4886.4 138.229 8
 0 -5 1 5030.44 137.191 8
 0 5 1 4901.29 140.078 8
 0 -5 -1 4931.88 111.55 6
 0 -5 -1 4853.62 135.629 9
 0 -5 1 5164.37 118.157 1
 0 5 1 5072.89 119.986 1
 0 5 1 4640.36 140.034 5
 0 5 -1 5029.39 109.909 4
 0 -5 -1 4877.82 112.248 4
 0 -5 -2 9.27159 13.4347 6
 0 -5 -2 76.9215 20.3081 8
 0 -5 2 38.0336 17.1037 8
 0 5 2 -2.89194 17.34 8
 0 -5 -2 -8.07336 23.4663 7
 0 -5 2 2.70822 15.5755 1
 0 5 2 8.46727 16.0548 1
 0 -5 -2 -7.71695 12.9849 4
 0 5 -2 -7.14236 11.9224 4
 0 -5 2 -3.8715 13.2339 6
 0 5 2 -2.09363 14.6397 6
 0 5 2 3.48747 20.0568 5
 0 5 2 23.5906 19.043 9
 0 -5 3 20299.2 410.988 3
 0 -5 3 19189.8 395.391 11
 0 5 -3 20262.4 437.864 6
 0 -5 -3 20177.5 440.766 6
 0 -5 3 20792.9 431.982 8
 0 5 3 20991.1 445.689 8
 0 5 3 20472.5 453.984 9
 0 -5 3 20013.8 442.561 6
 0 5 3 20264.3 446.282 6
 0 -5 3 19979.2 462.608 1
 0 5 3 19747.2 463.818 1
 0 -5 -3 21164.5 479.729 7
 0 5 -3 20284.5 438.815 4
 0 -5 -3 20337.9 441.626 4
 0 5 -4 11.4866 20.7894 4
 0 -5 -4 3.9956 20.8859 4
 0 5 4 -17.4635 23.414 6
 0 -5 4 12.5405 24.5579 6
 0 5 4 6.56281 20.6358 8
 0 -5 4 11.127 14.4953 8
 0 5 4 35.5151 29.2667 1
 0 -5 4 40.7139 28.3318 1
 0 5 -4 -3.79982 21.1289 6
 0 -5 -4 3.9779 20.2388 6
 0 5 5 49459.2 1026.53 8
 0 5 -5 49837.3 1054.76 6
 0 -5 -5 49754.6 1056.37 6
 0 -5 -6 -32.4222 37.6954 4
 0 5 -6 6.29978 26.7093 4
 0 -5 6 48.8684 43.0632 1
 0 5 6 -19.9191 36.8114 1
 0 -5 -6 -6.26831 31.4449 6
 0 5 -6 6.10603 27.882 6
 0 5 6 7.35739 36.9083 6
 0 -5 -6 6.73774 29.1318 11
 0 -5 -7 1633.66 109.735 4
 0 5 -7 1520.68 104.797 4
 0 -5 7 1556.29 102.294 7
 0 -5 -7 1579.4 106.172 11
 0 -5 7 1271.48 119.597 1
 0 5 7 1486.82 129.247 1
 0 -5 -7 1516.09 103.539 6
 0 5 -7 1472.32 101.249 6
 0 -5 -8 47.3061 41.6873 4
 0 5 -8 -37.0082 39.2269 4
 0 -5 -8 -30.933 37.67 11
 0 5 8 14.765 57.3737 1
 0 -5 8 14.3242 54.3194 1
 0 -5 8 -17.3722 41.0092 7
 0 -5 9 629.852 106.722 1
 0 5 9 637.855 114.738 1
 0 -5 -9 599.924 83.5094 4
 0 5 -9 532.235 82.032 4
 0 5 10 19.2353 65.2599 1
 0 -5 10 164.854 77.6744 1
 0 -6 0 158510 3092.01 2
 0 -6 0 155223 3113.43 8
 0 -6 0 160215 3125.57 5
 0 -6 -1 -2.94356 12.101 2
 0 6 1 23.305 17.8554 5
 0 6 1 4.50327 9.30632 1
 0 -6 1 19.0502 8.6705 1
 0 6 1 39.7333 19.6542 8
 0 -6 1 2.94232 17.8182 8
 0 -6 -1 2.92364 17.8778 9
 0 -6 -1 -3.13784 17.4483 8
 0 -6 2 14564.7 327.475 1
 0 6 2 14421.5 329.195 1
 0 6 2 14427.8 341.502 9
 0 -6 -2 14175.1 337.229 8
 0 6 -2 14728.7 311.089 4
 0 -6 -2 14521.9 313.832 4
 0 6 2 14902.4 349.135 5
 0 6 2 13921.8 316.985 6
 0 6 2 14677.5 342.641 8
 0 -6 2 14510.7 332.085 8
 0 -6 -2 14166.5 312.003 6
 0 6 3 7.80593 23.8655 9
 0 -6 -3 -5.47267 35.3414 7
 0 -6 3 -8.39967 21.3678 1
 0 6 3 17.2455 21.0015 1
 0 -6 3 8.47091 17.266 8
 0 6 3 32.8414 29.0263 8
 0 -6 -3 25.4597 17.4635 6
 0 6 -3 10.5952 16.0406 6
 0 6 3 -2.74102 17.7014 2
 0 6 3 9.63018 21.2596 6
 0 -6 3 59.8769 27.2239 6
 0 -6 3 -3.5375 12.4591 3
 0 -6 -3 11.5446 15.8609 4
 0 6 -3 -2.71765 16.618 4
 0 -6 4 21.4879 19.8599 8
 0 6 4 7.68892 22.5892 8
 0 6 -4 3.72609 24.0659 6
 0 -6 -4 43.1038 25.0894 6
 0 -6 4 20.3192 9.90691 3
 0 -6 4 23.1569 27.3351 1
 0 6 4 76.5551 34.2358 1
 0 -6 -4 47.1346 23.5549 4
 0 6 -4 7.50398 20.126 4
 0 6 4 32.4496 26.6632 9
 0 -6 4 24.8511 25.0847 6
 0 6 4 21.9001 25.1933 6
 0 6 -5 9.72361 23.3226 6
 0 -6 -5 -5.0581 27.7974 6
 0 -6 -5 75.5352 36.7949 7
 0 6 5 12.0142 26.3053 8
 0 6 -6 4578.4 176.891 4
 0 -6 -6 4976.86 184.126 4
 0 6 6 4871.11 215.622 1
 0 -6 6 4974.98 214.997 1
 0 -6 -6 5035.9 197.071 11
 0 6 -6 4418.82 173.064 6
 0 -6 -6 4691.33 178.603 6
 0 -6 -6 4663.68 158.695 3
 0 6 7 12.1137 49.2614 1
 0 -6 7 -35.4 49.0178 1
 0 -6 -7 8.20598 37.4711 11
 0 -6 7 -21.5026 31.5805 7
 0 -6 -7 -7.37376 31.2627 6
 0 6 -7 -14.3264 32.1406 6
 0 -6 -7 7.89535 39.0371 4
 0 6 -7 45.8978 37.2618 4
 0 -6 -8 8945.71 296.205 11
 0 6 8 8331.99 349.28 1
 0 -6 8 7736.32 340.15 1
 0 6 -8 8109.49 291.45 4
 0 -6 -8 8273.87 296.634 4
 0 6 9 -50.4554 74.1031 1
 0 -6 9 -16.0414 63.8004 1
 0 -6 -9 -21.5611 54.081 4
 0 6 -9 41.8882 46.1409 4
 0 6 10 2160.77 158.842 9
 0 -6 10 1776.38 175.42 1
 0 6 10 2048.16 191.149 1
 0 -7 0 25.1533 21.5483 8
 0 -7 0 10.7268 13.7392 2
 0 -7 0 72.339 40.3425 5
 0 -7 1 4393.7 140.072 8
 0 -7 -1 4682.48 144.971 8
 0 7 1 4492.94 98.8885 1
 0 7 1 4444.14 97.9935 10
 0 -7 -1 4344.3 138.845 9
 0 7 1 4391.02 143.469 5
 0 -7 1 4217.61 150.871 5
 0 -7 -1 4585.91 115.281 2
 0 -7 -2 7.70304 19.3222 8
 0 7 2 65.8157 18.5441 1
 0 -7 2 -7.29284 14.8656 1
 0 7 2 -32.5357 28.8533 8
 0 -7 2 -6.85798 16.449 8
 0 7 2 -8.65084 23.1975 5
 0 7 -2 18.3284 11.513 4
 0 -7 -2 29.5232 12.9235 4
 0 7 3 38604.2 817.092 8
 0 -7 3 38415.4 801.384 8
 0 7 3 37303.1 814.48 1
 0 -7 3 37083.7 812.013 1
 0 7 3 37454.9 788.789 2
 0 -7 -3 37763.9 788.83 6
 0 7 -3 38120.5 785.374 6
 0 7 3 38058.9 831.384 5
 0 7 3 39453.4 820.674 9
 0 -7 3 38585.8 781.109 3
 0 -7 -3 37684.9 789.765 4
 0 7 -3 38777.2 787.699 4
 0 -7 4 34.1133 13.3465 3
 0 -7 4 22.2263 20.3286 8
 0 7 -4 11.0253 20.1974 4
 0 -7 -4 7.75657 21.8153 4
 0 7 -4 25.4153 23.4478 6
 0 -7 -4 19.3381 20.4822 6
 0 -7 -4 -28.4663 33.5994 7
 0 7 4 7.33159 22.4163 2
 0 -7 4 -17.071 28.136 1
 0 7 4 5.83023 26.6239 1
 0 7 5 5904.48 207.004 9
 0 7 5 6119.88 193.502 2
 0 -7 -5 6596.8 201.767 6
 0 7 -5 6093.45 194.852 6
 0 -7 -6 32.0173 33.028 4
 0 7 -6 -6.11983 31.9888 4
 0 -7 -6 -5.19529 25.6871 3
 0 -7 -6 -6.14342 27.5648 6
 0 7 -6 -11.7665 29.9319 6
 0 -7 -6 33.7197 39.7989 11
 0 7 6 -14.0028 36.5969 9
 0 -7 6 9.44748 37.5745 1
 0 7 6 -19.3454 35.7512 1
 0 7 7 3540.19 170.293 9
 0 -7 -7 3851.22 182.229 11
 0 7 -7 3780.03 164.081 6
 0 -7 -7 3715.8 163.78 6
 0 7 -7 3408.42 161.114 4
 0 -7 -7 3605.04 166.837 4
 0 -7 7 3265.72 191.353 1
 0 7 7 3242.38 195.639 1
 0 7 8 -9.56549 48.6661 9
 0 -7 -8 -28.88 48.9774 11
 0 7 -8 17.7516 44.5255 4
 0 -7 -8 73.678 47.5026 4
 0 7 8 14.2416 59.1603 1
 0 -7 8 -13.7074 50.6639 1
 0 7 9 817.761 124.717 1
 0 -7 9 1045.35 130.339 1
 0 7 9 1059.3 107.784 9
 0 -7 10 -17.1053 63.2228 1
 0 7 10 18.1501 76.9513 1
 0 7 10 -11.7499 55.4731 9
 0 -8 0 67579.7 1403.42 5
 0 -8 0 68036.3 1388.62 8
 0 -8 0 67461 1352.8 2
 0 -8 1 8.2037 19.6753 8
 0 -8 1 -20.4007 36.4401 5
 0 -8 -1 -7.20039 13.0414 2
 0 -8 -1 12.9094 22.4928 8
 0 -8 -1 4.00627 20.0974 9
 0 -8 -2 24577.6 562.001 8
 0 8 2 24722.1 566.162 5
 0 8 2 25045.8 526.045 1
 0 -8 2 25038 520.108 1
 0 -8 2 24867.1 555.876 8
 0 8 3 -10.8208 29.0152 5
 0 -8 3 8.22594 17.707 3
 0 8 3 10.9504 19.0009 2
 0 -8 3 11.6536 23.057 8
 0 8 3 12.1954 22.8649 1
 0 -8 3 -11.523 20.0772 1
 0 8 3 -14.3325 26.8716 9
 0 8 -3 9.71903 16.2228 4
 0 -8 -3 2.68589 19.0548 4
 0 8 4 28.8229 22.0371 2
 0 -8 -4 3.7388 21.2742 6
 0 8 -4 3.47243 20.8277 6
 0 8 -4 63.3435 25.5012 4
 0 -8 -4 41.5221 24.1716 4
 0 -8 4 40.7569 21.9994 8
 0 -8 -4 54.8659 35.795 7
 0 -8 4 44.0343 27.2206 1
 0 8 4 22.6791 28.0387 1
 0 -8 -5 8.94749 37.9354 7
 0 8 -5 -4.5965 22.049 6
 0 -8 -5 29.2551 26.4742 6
 0 8 5 22.8526 27.1296 2
 0 8 5 6.2469 29.9652 9
 0 8 -6 3119.88 136.804 6
 0 -8 -6 3289.15 141.844 6
 0 8 6 3177.16 150.675 9
 0 8 -6 3180.22 139.004 4
 0 -8 -6 3267.79 139.456 3
 0 -8 -6 3190.88 141.84 4
 0 -8 6 3320.05 168.95 1
 0 8 6 3404.63 174.136 1
 0 -8 -6 2989.18 166.542 11
 0 -8 7 -11.3102 50.7478 1
 0 8 7 11.6447 48.3731 1
 0 -8 -7 36.0946 33.0591 3
 0 -8 -7 7.65022 37.2652 4
 0 8 -7 14.5717 36.0241 4
 0 8 7 8.34586 42.4614 9
 0 -8 -7 10.0575 39.0817 11
 0 -8 -8 12926.7 412.336 11
 0 8 8 12938.9 449.521 1
 0 -8 8 12614.4 440.722 1
 0 8 8 12667.4 396.373 9
 0 -8 -9 -10.7132 47.2036 11
 0 8 9 15.8098 61.4335 1
 0 -8 9 -15.1073 76.8609 1
 0 8 9 95.9381 58.5791 9
 0 -9 0 5.59186 30.3609 5
 0 -9 0 17.5978 16.92 2
 0 -9 0 -14.3533 26.9106 9
 0 -9 0 -9.5893 26.3481 8
 0 -9 -1 3878.48 140.067 9
 0 -9 1 3721.04 151.488 5
 0 -9 1 4030.77 143.934 8
 0 -9 -1 3992.83 146.198 8
 0 -9 -2 25.4281 28.2778 8
 0 -9 2 -2.64768 11.5029 1
 0 -9 2 -6.35893 28.0178 5
 0 9 2 10.248 25.7047 5
 0 9 2 12.2724 13.1297 1
 0 -9 2 4.59887 22.7384 8
 0 9 3 12236.1 341.209 5
 0 -9 -3 12965.9 371.887 7
 0 9 3 13027.9 299.511 2
 0 -9 3 13013.6 310.442 1
 0 9 3 13050.1 316.091 1
 0 -9 3 12675.4 306.348 3
 0 -9 3 13206.3 328.578 8
 0 -9 -4 -8.60675 44.9883 7
 0 -9 4 -4.23429 23.2692 8
 0 -9 -4 -10.8594 20.5906 4
 0 9 4 -5.94681 30.2557 9
 0 9 4 -10.7882 25.0528 1
 0 -9 -5 14051.3 425.708 7
 0 9 5 13873.3 381.434 9
 0 9 5 14282.4 399.576 5
 0 9 6 -9.16207 41.8372 1
 0 -9 -6 10.8652 42.22 7
 0 -9 -6 6.65146 33.8407 3
 0 9 6 17.6749 45.5825 5
 0 -9 -6 -10.1939 39.6115 11
 0 -9 -6 -18.4055 30.3347 4
 0 9 6 -30.3852 38.6477 9
 0 9 7 2723.61 167.783 1
 0 -9 -7 2692.46 132.116 3
 0 -9 -7 2545.24 160.262 11
 0 9 7 2508.31 143.175 9
 0 9 8 13.2741 57.3959 1
 0 -9 -8 -46.091 57.8069 11
 0 9 8 -48.4679 53.2724 9
 0 -9 -9 638.376 97.1158 11
 0 9 9 449.061 79.871 9
 0 -10 0 69262.5 1452.07 5
 0 -10 0 69128 1435.93 8
 0 -10 0 68541.2 1383.9 2
 0 -10 0 69070.5 1434.72 9
 0 -10 1 39.3543 36.0443 5
 0 -10 1 15.9563 23.8654 8
 0 -10 -1 5.52504 26.5024 8
 0 -10 -1 -5.15382 28.9888 9
 0 -10 2 4686.92 163.329 8
 0 -10 -2 4405.98 165.216 8
 0 -10 2 4281.69 178.798 5
 0 -10 3 29.2441 21.925 3
 0 -10 -3 49.0941 44.9678 7
 0 -10 3 20.184 27.7348 8
 0 10 4 14.1533 34.4709 5
 0 -10 4 19.1365 29.253 8
 0 -10 -4 -46.717 43.3942 7
 0 10 5 32.0362 35.9359 5
 0 10 5 7.18125 41.2997 9
 0 -10 -5 -41.6504 65.4797 7
 0 -10 -6 4154.47 209.593 11
 0 -10 -6 4413.03 219.404 7
 0 10 6 4379.47 197.375 5
 0 -10 -6 4312.01 179.589 3
 0 10 6 4043.73 180.832 9
 0 -10 -7 11.8827 42.7495 11
 0 10 7 8.87445 42.5693 9
 0 -10 -7 30.1204 39.8763 3
 0 -10 -8 3276.08 197.522 11
 0 10 8 2969.77 167.848 9
 0 -10 -9 -12.4362 51.6611 11
 0 -11 0 35.2232 43.0752 5
 0 -11 0 12.1557 29.6056 8
 0 -11 0 -11.8545 25.6277 9
 0 -11 -1 1723.95 101.864 8
 0 -11 1 1879.86 102.459 8
 0 -11 -1 1763.53 98.4199 9
 0 -11 1 1690.77 111.259 5
 0 -11 2 46.6551 29.2581 8
 0 -11 2 -15.7942 38.469 5
 0 -11 3 20949 495.74 8
 0 11 3 19614.1 505.986 5
 0 -11 3 19663.2 539.596 5
 0 -11 -3 21089.5 548.679 7
 0 -11 4 53.5838 32.1367 8
 0 -11 -4 50.4581 61.7106 7
 0 11 4 14.706 36.8939 5
 0 -11 -5 14691.4 462.315 11
 0 -11 -5 15536.3 473.936 7
 0 11 5 15683.5 435.93 5
 0 -11 -6 -23.9969 49.8442 11
 0 -11 -6 -40.8518 42.7094 3
 0 -11 -6 12.2998 50.0202 7
 0 -11 -7 751.852 103.839 11
 0 -11 -7 630.744 77.1472 3
 0 11 7 607.904 79.87 9
 0 -11 -8 -26.4914 56.1603 11
 0 -12 0 8610.25 267.052 9
 0 -12 0 8298.14 267.03 8
 0 -12 0 8960.84 287.147 5
 0 -12 -1 -6.90994 30.4481 8
 0 -12 1 26.5004 28.6476 8
 0 -12 -1 38.0452 29.9388 9
 0 -12 1 32.7758 42.265 5
 0 -12 2 10646.5 306.941 8
 0 -12 2 10108.8 331.242 5
 0 -12 3 12.5132 31.835 8
 0 -12 -3 86.8909 61.264 7
 0 12 3 27.962 37.4921 5
 0 -12 3 9.64067 56.0451 5
 0 -12 4 11.81 34.6902 8
 0 -12 -4 -32.5133 51.1665 7
 0 -12 4 31.5688 51.2578 5
 0 12 4 7.7137 40.8471 5
 0 -12 -5 -47.4067 55.9609 7
 0 -12 -5 -47.5897 51.4487 11
 0 -12 -6 1767.5 145.851 11
 0 -12 -6 1739.45 123.592 3
 0 -12 -6 2166.36 161.525 7
 0 -12 -7 27.1353 65.0796 11
 0 -12 -7 -9.05137 42.0379 3
 0 -12 -8 3359.62 212.657 11
 0 -13 0 7.13565 34.7585 9
 0 -13 0 -8.48466 56.6497 5
 0 -13 0 14.9015 34.6043 8
 0 -13 1 916.558 82.0296 9
 0 -13 -1 935.254 79.4706 9
 0 -13 -1 970.815 84.1156 8
 0 -13 1 830.427 77.9242 8
 0 -13 1 918.289 91.2534 5
 0 -13 2 95.5073 53.1061 5
 0 -13 2 49.6283 34.0088 8
 0 -13 -2 -9.21149 42.0637 7
 0 -13 2 -5.98457 31.2833 3
 0 -13 3 15966.1 474.976 5
 0 -13 -3 15879.6 473.199 7
 0 -13 3 16029.7 425.237 8
 0 -13 4 -6.45344 35.0391 8
 0 -13 -4 34.5717 45.8331 7
 0 -13 -5 4950.79 221.473 3
 0 -13 -5 5352.84 255.535 7
 0 -13 -5 5776.64 266.093 11
 0 -13 -6 -40.7548 72.8557 7
 0 -13 -6 -27.5216 60.6325 11
 0 -13 -6 -19.5181 52.9888 3
 0 -13 -7 1394.79 114.113 3
 0 -13 -7 902.466 119.269 11
 0 -14 0 24765.2 614.063 9
 0 -14 1 115.031 50.1104 5
 0 -14 -1 -22.5067 39.7328 9
 0 -14 1 24.4861 38.5399 9
 0 -14 1 73.5839 38.4685 3
 0 -14 -2 4037.3 199.169 7
 0 -14 2 4397.71 211.099 5
 0 -14 2 4147.28 169.684 3
 0 -14 -3 22.1063 45.9173 7
 0 -14 -4 50.4503 45.2869 3
 0 -14 -4 36.3538 54.3834 7
 0 -14 -4 88.6864 52.6416 11
 0 -14 -5 -10.359 45.6422 3
 0 -14 -5 68.4391 50.5914 11
 0 -14 -5 -39.4821 63.1277 7
 0 -14 -6 2272.29 177.052 11
 0 -14 -6 2464.8 156.925 3
 0 -14 -6 2394.8 176.738 7
 0 -14 -7 51.8707 43.095 3
 0 -14 -7 -44.9708 69.6204 11
 0 -15 0 -8.81788 40.9538 3
 0 -15 1 1974.69 122.302 3
 0 -15 2 -7.29527 34.442 3
 0 -15 -2 10.6451 47.7634 7
 0 -15 -3 2691.8 176.031 11
 0 -15 -3 2648.87 161.364 3
 0 -15 -3 2781.48 174.16 7
 0 -15 -4 -43.5902 50.6197 3
 0 -15 -4 -54.1569 53.8553 11
 0 -15 -4 -37.9757 56.8043 7
 0 -15 -5 4840.96 260.079 11
 0 -15 -5 5126.12 236.012 3
 0 -15 -5 4986.87 255.475 7
 0 -15 -6 -11.2558 50.5072 3
 0 -15 -6 -14.4665 58.8328 7
 0 -15 -6 -75.5225 68.9747 11
 0 -16 0 18205.1 503.105 11
 0 -16 0 17430.2 500.429 3
 0 -16 -1 41.1327 41.8197 3
 0 -16 1 17.5982 37.308 3
 0 -16 -1 21.6996 47.8065 11
 0 -16 -1 10.1966 42.3594 7
 0 -16 -2 2423.57 166.513 11
 0 -16 2 2457.65 136.641 3
 0 -16 -2 2286.41 154.905 3
 0 -16 -2 2471.37 163.044 7
 0 -16 -3 34.08 51.8732 3
 0 -16 -3 12.2646 56.0037 7
 0 -16 -3 -39.7885 61.5975 11
 0 -16 -4 -11.7265 48.7154 3
 0 -16 -4 52.1871 50.6994 7
 0 -16 -4 85.706 61.7631 11
 0 -16 -5 71.5854 54.4802 3
 0 -16 -5 -27.8373 59.0111 7
 0 -16 -5 -30.1498 52.7043 11
 0 -17 0 10.3439 48.0411 3
 0 -17 -1 841.819 100.451 3
 0 -17 1 920.626 93.0245 3
 0 -17 -1 914.493 104.925 11
 0 -17 -2 -35.0691 49.5622 3
 0 -17 -2 50.9458 57.1481 11
 0 -17 -2 -46.6625 59.3517 7
 0 -17 -3 5836.25 283.287 11
 0 -17 -3 6100.22 270.726 3
 0 -17 -3 5512.29 267.421 7
 0 -17 -4 13.2882 61.718 7
 0 -17 -4 24.9599 43.6356 3
 0 -17 -4 59.346 57.6539 11
 0 -18 0 3636.69 196.385 3
 0 -18 -1 11.7959 50.0116 3
 0 -18 1 -30.1293 50.3814 3
 0 -18 -1 59.1953 54.9851 11
 0 -18 -2 2533.7 174.15 3
 0 -18 -2 2507.74 178.712 11
 0 -18 -3 -12.6806 51.5667 7
 0 -18 -3 -12.8722 52.3458 3
 0 -18 -3 14.2892 64.1142 11
 0 -19 0 34.4238 52.4007 3
 0 -19 1 229.777 61.5187 3
 -1 0 1 48047.9 937.252 4
 -1 0 1 46692.4 934.184 7
 -1 0 1 47489.2 937.161 6
 1 0 -1 48193 936.328 6
 -1 0 1 47693.4 948.361 1
 1 0 -1 48820.8 948.26 1
 -1 0 1 48894.8 927.058 3
 1 0 -1 46506.5 926.58 3
 1 0 -1 46250 934.216 7
 1 0 -1 48260.9 937.351 4
 1 0 1 46933.5 933.148 11
 -1 0 -1 45745.3 932.59 11
 -1 0 -2 2528.51 81.0066 6
 -1 0 2 2724.87 83.9517 6
 -1 0 2 2427.66 90.5609 1
 1 0 -2 2682.88 93.2674 1
 1 0 -2 2591.43 62.44 3
 -1 0 -2 2435.63 71.8518 11
 1 0 -2 2691.07 82.2336 4
 1 0 -2 2573.06 79.7373 6
 1 0 2 2641.98 83.7237 6
 1 0 3 4845.57 147.55 6
 -1 0 3 4888.78 144.537 7
 -1 0 3 4947.88 162.557 1
 1 0 -3 4931.21 112.579 3
 -1 0 3 5175.4 147.585 6
 -1 0 -3 4953.84 145.008 6
 -1 0 -3 5123.92 130.528 11
 1 0 -3 5027.11 145.288 4
 1 0 -3 5113.14 145.004 6
 -1 0 4 14508.3 376.104 1
 -1 0 -4 14989.7 321.806 11
 1 0 4 14513.7 353.383 6
 1 0 4 13876.6 349.914 7
 -1 0 4 14438.8 348.993 7
 1 0 -4 14252.3 315.742 11
 -1 0 4 15017.9 353.282 6
 -1 0 -4 14628.4 348.175 6
 1 0 -4 14209.7 344.92 6
 1 0 -4 14378.9 346.52 4
 1 0 -4 13819.4 292.286 3
 1 0 4 13958 283.475 8
 -1 0 -5 21.8598 28.9566 6
 1 0 -5 70.9991 30.1185 6
 1 0 -5 74.3331 19.521 11
 -1 0 -5 50.9483 19.2126 11
 -1 0 -5 69.5547 10.858 3
 1 0 -5 38.3494 10.2378 3
 1 0 5 17.2331 29.2428 7
 -1 0 5 43.7691 25.4301 7
 -1 0 6 4928.21 190.87 7
 1 0 6 5125.07 197.466 7
 -1 0 -6 5114.27 191.311 4
 1 0 -6 5040.15 189.744 4
 -1 0 6 5128.36 198.647 6
 1 0 -6 5260.95 190.405 6
 1 0 -6 5224.91 148.145 11
 -1 0 -6 5200.81 153.44 11
 -1 0 -6 5000.69 188.763 6
 1 0 6 5255.36 228.978 1
 -1 0 6 4666.43 218.538 1
 -1 0 7 12005.7 368.989 6
 -1 0 7 11359.6 351.259 7
 1 0 7 11509.2 360.599 7
 -1 0 7 11599.5 408.072 1
 1 0 7 11465.7 404.314 1
 -1 0 -7 12186 351.537 6
 1 0 -7 11472.9 344.126 6
 -1 0 -7 11658.4 354.896 4
 1 0 -7 11448.3 350.774 4
 -1 0 8 288.349 78.5234 1
 1 0 8 256.345 84.0754 1
 -1 0 -8 307.192 60.6879 4
 1 0 -8 335.04 63.7003 4
 -1 0 8 399.278 71.275 6
 -1 0 9 2905.41 218.758 1
 1 0 9 3455.61 236.306 1
 -1 0 -9 3266.46 185.515 4
 1 0 -9 3101.24 181.641 4
 -1 0 -10 1181.6 121.441 4
 1 0 10 1134.29 148.698 1
 -1 0 10 1021.15 149.595 1
 -1 -1 0 10.1654 7.11183 2
 1 1 0 4.20368 6.76414 2
 1 -1 0 -2.84519 8.08281 5
 -1 1 0 10.2223 5.96033 3
 -1 -1 0 -0.6561 5.67477 11
 1 1 0 7.86374 5.30202 11
 1 1 0 4.75043 5.03648 1
 -1 -1 0 -1.18585 5.25036 1
 1 -1 0 2.41269 5.24218 1
 -1 1 0 1.18447 4.92176 1
 -1 1 0 -1.89173 7.26372 5
 -1 -1 1 50894.6 1008.35 4
 -1 1 1 51521.9 1009.34 4
 -1 1 -1 48906.4 1009.29 6
 -1 -1 -1 51162.3 1010.27 6
 -1 -1 -1 52028.7 1012.45 11
 1 1 1 50285.5 1011.62 11
 1 1 -1 52058.1 1008.87 4
 1 -1 -1 50905.6 1008.94 4
 1 -1 -1 52008.3 1005.58 3
 -1 -1 1 52836.1 1020.27 1
 1 -1 -1 51226.9 1019.52 1
 1 1 -1 51907.4 1019.84 1
 -1 1 1 50966.2 1019.77 1
 -1 1 -1 50860.7 997.733 3
 1 1 1 52351.9 1014.14 7
 1 -1 1 50000.2 1001.3 11
 -1 -1 1 51102.4 1008.35 6
 -1 1 1 51599.3 1009.31 6
 -1 -1 -1 50513.4 1000.5 8
 1 -1 -2 44007.1 869.108 4
 1 1 -2 42950.3 867.764 4
 1 -1 2 43985.9 872.107 6
 1 1 2 43025 872.039 6
 1 -1 2 41527.9 849.91 11
 -1 -1 -2 42766.5 865.389 11
 1 -1 -2 42450.2 851.297 3
 -1 -1 2 42559.8 884.695 1
 -1 1 2 42260.5 885.217 1
 1 1 -2 43830.5 886.464 1
 -1 -1 2 41946.4 837.561 3
 1 -1 -2 43222.8 873.136 7
 1 1 2 41593.5 873.051 7
 -1 1 2 44064.4 871.181 6
 -1 1 -2 43425.1 869.054 6
 -1 -1 2 44285.4 870.464 6
 -1 -1 -2 44531.5 870.45 6
 -1 1 -2 43056.4 850.013 11
 1 -1 -2 44044.2 867.676 6
 1 1 -2 43325.3 866.44 6
 1 1 2 43232.6 844.703 8
 1 1 -3 1135.67 39.025 11
 -1 -1 -3 1080.95 51.6687 11
 1 -1 3 1210.81 61.889 6
 1 1 3 1019.75 58.6997 6
 -1 -1 3 1065.98 67.3275 1
 -1 1 3 1103.5 69.3199 1
 1 1 3 1109.88 36.0108 8
 1 1 -3 1085 57.1779 4
 1 -1 -3 1164.99 58.4299 4
 -1 -1 3 1082.4 57.7978 6
 -1 -1 -3 1166.82 59.2425 6
 -1 1 -3 1129.28 58.0069 6
 -1 1 3 1163.6 60.6199 6
 -1 1 -3 1190.32 44.2872 11
 -1 -1 3 1068.83 54.1028 7
 1 1 3 1054.75 59.8492 7
 1 -1 -3 1203.17 60.8089 7
 -1 1 3 1053.45 59.1525 7
 1 -1 -3 1122.42 42.151 3
 1 1 -3 1177.48 58.7774 6
 1 -1 -3 1080.03 56.1476 6
 1 1 -4 15698.5 336.314 11
 -1 -1 -4 15934.6 361.497 11
 1 -1 4 15505 383.228 6
 1 1 4 16188.9 387.031 6
 -1 -1 4 15328.8 405.352 1
 -1 1 4 15264 405.321 1
 1 -1 -4 16087.7 335.788 3
 1 1 -4 15461.3 376.178 4
 1 -1 -4 15686.5 377.427 4
 1 -1 -4 16088.6 377.891 6
 1 1 -4 15945 377.341 6
 -1 1 -4 16331.2 344.993 11
 1 1 4 15835.6 325.987 8
 -1 -1 4 15597.4 375.972 7
 -1 1 4 15583 385.122 7
 1 1 4 15341.8 388.021 7
 -1 -1 -4 16267.9 381.213 6
 -1 1 4 15865.7 382.594 6
 -1 -1 4 15837.8 381.9 6
 -1 1 -4 16417.8 380.904 6
 1 -1 5 6033.14 202.115 7
 1 1 5 6129.13 210.861 7
 -1 -1 5 6145.16 198.889 7
 1 -1 -5 6152.84 148.769 3
 -1 1 -5 6466.24 205.684 6
 -1 -1 -5 6811.32 208.932 6
 -1 1 -5 6381.49 162.245 11
 1 1 -5 6360.04 155.986 11
 1 -1 -5 6234.4 199.209 6
 1 1 -5 5954 195.098 6
 -1 -1 -5 6472.7 179.351 11
 1 -1 -5 6181.91 175.095 11
 -1 1 5 5813.13 203.254 7
 -1 1 6 3201.28 150.226 6
 -1 -1 6 3249.21 151.668 6
 -1 1 6 3231.15 150.228 7
 1 1 6 3282.33 153.804 7
 -1 -1 6 3116.62 142.432 7
 1 -1 6 3259.66 147.712 7
 -1 1 -6 3084.33 140.476 6
 -1 -1 -6 3333.09 145.873 6
 -1 1 -6 3097.49 142.749 4
 1 1 -6 3181.64 142.915 4
 1 -1 -6 3305.32 144.948 4
 -1 -1 -6 3116.96 142.711 4
 1 -1 -6 3233.69 115.134 11
 -1 -1 6 3148.66 172.044 1
 1 1 6 3161.39 172.65 1
 -1 1 6 3369.45 177.694 1
 1 -1 6 3004.13 169.093 1
 1 1 -6 3245.63 141.657 6
 1 -1 -6 3301.31 142.911 6
 -1 -1 -6 3243.51 118.877 11
 -1 1 -6 3161.3 103.024 11
 1 1 -6 3200.28 97.9699 11
 1 1 7 9654.67 364.793 1
 1 -1 7 10052.7 369.476 1
 -1 -1 7 10325.5 372.031 1
 -1 1 7 10290.7 371.247 1
 -1 -1 7 10280.6 331.223 6
 -1 1 7 9673.63 328.748 6
 1 -1 7 10373.3 327.661 7
 1 1 7 9964.34 328.233 7
 -1 -1 7 9983.26 314.339 7
 -1 -1 -7 10045.4 312.362 6
 1 1 -7 9515.12 305.911 6
 -1 1 -7 9870.52 309.868 6
 1 -1 -7 9844.76 310.02 6
 -1 -1 -7 9702.71 314.025 4
 1 1 -7 10141.8 317.434 4
 -1 1 -7 9986.52 317.145 4
 1 -1 -7 10046.8 317.49 4
 -1 1 8 167.069 69.4437 1
 1 -1 8 270.001 64.9518 1
 -1 -1 8 120.981 65.4811 1
 1 1 8 272.133 75.9242 1
 -1 1 -8 143.562 49.4912 4
 1 -1 -8 162.718 48.8256 4
 -1 -1 -8 115.483 48.4059 4
 1 1 -8 228.474 56.616 4
 -1 1 8 289.899 63.5214 6
 -1 -1 8 164.822 56.0156 6
 -1 -1 9 3222.83 229.536 1
 -1 1 9 3438.72 236.704 1
 1 -1 -9 3262.34 185.187 4
 1 1 -9 3323.31 186.26 4
 1 -1 9 3574.51 238.218 1
 1 1 9 3025.03 221.336 1
 -1 -1 -9 3318.92 187.461 4
 -1 1 -9 3075.27 180.579 4
 -1 1 -10 1464.27 133.473 4
 -1 -1 -10 1349.14 130.587 4
 1 -1 10 1284.28 156.488 1
 1 1 10 1198.65 152.641 1
 -1 1 10 1103.51 153.283 1
 -1 -1 10 1313.1 168.037 1
 1 2 0 -5.94085 6.75871 1
 -1 2 0 0.57866 6.7458 1
 1 -2 0 5.50644 7.30025 1
 -1 2 0 2.07329 10.0224 8
 -1 -2 0 5.86845 10.6262 2
 1 -2 0 16.5491 10.0766 3
 -1 -2 0 1.08623 10.1318 11
 -1 2 0 5.89395 12.803 5
 1 -2 0 5.9381 14.4625 5
 -1 2 -1 38707.1 790.228 6
 -1 -2 -1 40115.5 791.928 6
 -1 -2 1 40111.6 789.926 4
 -1 2 1 39679.1 790.767 4
 -1 2 1 40165.4 791.011 6
 -1 -2 1 39809.9 789.47 6
 1 -2 -1 40335.3 790.723 4
 1 2 1 41549.7 800.348 9
 -1 -2 -1 40511.8 802.404 7
 -1 2 1 41404.6 802.292 1
 -1 -2 1 40729.1 801.276 1
 -1 -2 -1 38815.3 790.623 8
 -1 2 -1 39590.6 786.048 8
 1 -2 -1 39711.3 800.744 1
 1 2 -1 40244 800.186 1
 1 -2 1 39552.5 785.236 8
 1 2 1 36808.8 792.852 2
 1 -2 1 40100.9 785.053 3
 -1 2 2 28659.9 626.191 1
 -1 -2 2 29252.3 626.054 1
 1 -2 2 29290.6 584.588 8
 1 2 2 29609.9 595.898 8
 -1 -2 2 30106.8 610.162 6
 -1 2 -2 29918.7 610.006 6
 -1 2 2 30823.3 612.325 6
 -1 -2 -2 30375.4 611.699 6
 1 -2 -2 29687.7 609.893 4
 1 2 -2 30032.9 609.278 4
 1 -2 2 29203 612.044 6
 1 2 2 29522.3 613.705 6
 1 2 -2 29779.1 607.619 6
 1 -2 -2 30422.4 609.452 6
 1 -2 -2 29934.3 623.699 7
 1 2 2 28726.6 620.785 7
 -1 -2 -2 29341.5 619.456 7
 -1 -2 -2 30205.1 616.726 11
 1 -2 2 28251.7 587.984 11
 -1 2 3 5889.74 179.158 1
 -1 -2 3 5237.48 173.556 1
 1 2 3 5698.38 134.788 8
 1 -2 3 5696.04 120.397 8
 -1 -2 -3 5813.75 160.166 6
 -1 -2 3 5610.88 159.029 6
 -1 2 3 5623 160.37 6
 -1 2 -3 5363.14 155.677 6
 1 -2 -3 5833.85 159.938 4
 1 2 -3 5760.84 158.162 4
 1 -2 3 5581.43 161.97 6
 1 2 3 5404.26 161.054 6
 1 2 -3 5807.77 157.61 6
 1 -2 -3 5842.82 158.972 6
 1 -2 -3 5680.37 166.566 7
 1 2 3 5957.95 172.925 7
 1 -2 -3 5436.16 140.386 3
 1 -2 3 5514.19 131.623 11
 -1 -2 -3 5632.57 158.17 11
 1 -2 -4 21986.2 457.489 3
 1 2 -4 21968.2 434.637 11
 -1 -2 4 21071.1 483.339 7
 1 2 4 22176.6 512.93 7
 -1 2 4 21258.2 522.569 1
 -1 -2 4 21623.9 523.167 1
 1 2 4 21887.5 448.246 8
 -1 2 4 21114.2 457.798 8
 -1 -2 -4 22007.5 483.867 11
 1 -2 -4 21193.6 490.028 6
 1 2 -4 21436.3 489.288 6
 1 -2 -4 21783.8 491.991 4
 1 2 -4 21591.3 489.656 4
 1 2 4 20846.3 496.415 6
 1 -2 4 21518.6 497.607 6
 -1 2 4 21211.7 495.703 6
 -1 -2 4 21188.9 492.692 6
 -1 -2 -4 22112.5 494.99 6
 -1 2 -4 21448.5 491.828 6
 -1 2 5 790.658 42.6484 8
 1 2 -5 703.011 29.7591 11
 -1 -2 -5 726.5 62.2654 6
 -1 2 -5 833.815 64.7079 6
 1 -2 -5 742.208 59.869 6
 1 2 -5 774.267 61.1402 6
 -1 -2 -5 791.191 55.2537 11
 1 -2 -5 762.57 40.6865 3
 1 2 5 865.237 73.8798 7
 -1 -2 5 733.525 59.0496 7
 1 2 6 2019.56 136.711 1
 -1 2 6 2016.6 135.719 1
 -1 -2 6 1844.96 130.114 1
 1 -2 6 1728.83 126.631 1
 1 2 6 1975.35 119.777 7
 -1 -2 6 2119.41 111.069 7
 1 -2 6 1835.89 108.496 7
 -1 -2 -6 1882.45 108.514 6
 -1 2 -6 1823.79 106.384 6
 1 -2 -6 1868.94 107.429 4
 1 2 -6 1827.86 106.419 4
 -1 2 -6 1836.88 107.506 4
 -1 -2 -6 1878.83 108.789 4
 -1 -2 -6 1871.92 91.8084 11
 1 -2 -6 1900.86 91.4198 11
 -1 -2 -6 1985.37 69.4565 3
 1 2 -6 2017.2 110.586 6
 1 -2 -6 1806.08 104.574 6
 1 -2 -6 1957.24 69.1805 3
 -1 2 6 2124.03 119.409 6
 -1 -2 6 2066.72 117.435 6
 1 -2 7 10305 318.287 7
 -1 -2 7 9609.95 303.624 7
 -1 2 -7 9162.99 304.787 4
 1 -2 -7 9468.88 307.187 4
 1 2 -7 9826.59 308.894 4
 -1 -2 -7 9238.5 306.415 4
 1 -2 7 10206.8 365.717 1
 1 2 7 10125.5 365.083 1
 -1 -2 7 9691.09 359.682 1
 -1 2 7 9755.28 361.897 1
 -1 2 7 9042.56 316.107 6
 -1 -2 7 9824.33 321.578 6
 1 2 7 9435.13 322.989 7
 1 -2 -7 9433.24 300.982 6
 1 2 -7 9551.98 301.642 6
 -1 -2 -7 9660.75 305.292 6
 -1 2 -7 9632.59 303.117 6
 -1 -2 8 98.6246 43.0578 7
 1 -2 -8 162.995 49.4978 4
 1 2 -8 66.3012 47.5607 4
 -1 2 -8 152.583 51.8207 4
 -1 -2 -8 96.3684 49.7496 4
 -1 -2 8 75.1707 58.4569 1
 1 -2 8 89.5495 63.3122 1
 1 2 8 151.614 66.8348 1
 -1 2 8 90.9993 58.9711 1
 -1 -2 8 141.195 61.1261 6
 -1 2 8 89.3933 50.1813 6
 1 2 -9 1709.15 134.942 4
 1 -2 -9 1781.93 139.748 4
 1 -2 9 1768.16 172.164 1
 1 2 9 1766.77 172.742 1
 -1 -2 9 2224.43 189.651 1
 -1 2 9 1884.12 171.769 1
 -1 -2 -9 2062.31 145.436 4
 -1 2 -9 2028.27 143.924 4
 -1 -2 -10 977.462 110.096 4
 -1 2 -10 1027.79 114.325 4
 1 2 10 1121.51 152.318 1
 1 -2 10 1135.95 152.677 1
 -1 -2 10 1121.64 147.84 1
 -1 2 10 1060.56 148.364 1
 1 3 0 4.54193 5.99432 10
 -1 -3 0 20.7574 11.3796 5
 -1 3 0 -2.02552 14.1634 5
 -1 -3 0 -1.49942 10.9376 2
 -1 3 0 9.11376 12.1513 8
 1 -3 0 9.26981 6.83304 1
 1 3 0 5.30576 6.16378 1
 1 -3 0 -0.59388 6.33059 10
 1 -3 1 472.064 23.8092 3
 -1 3 1 403.885 32.3308 5
 1 3 1 484.493 27.006 5
 1 3 -1 461.761 27.5076 1
 1 -3 -1 432.009 26.953 1
 -1 3 -1 408.705 21.9804 6
 -1 -3 -1 463.378 23.6751 6
 -1 -3 1 417.585 21.4037 6
 -1 3 1 465.048 23.234 6
 -1 3 1 490.693 25.4851 9
 1 3 1 398.151 28.4009 9
 -1 -3 -1 501.515 32.3116 7
 -1 -3 1 460.606 22.4064 4
 -1 3 1 447.636 23.1835 4
 -1 -3 1 440.596 26.9526 1
 -1 3 1 507.576 29.1215 1
 -1 3 -1 483.538 25.8066 8
 -1 3 1 460.512 28.4026 8
 1 3 -2 15151.9 322.705 4
 1 -3 -2 14588.4 323.142 4
 -1 -3 -2 14395.6 316.576 8
 -1 3 2 14808.4 323.535 8
 1 3 -2 14708.8 320.345 6
 1 -3 -2 14632.2 321.801 6
 1 3 2 14808.3 320.205 8
 -1 3 -2 15149.7 323.404 6
 -1 -3 -2 15058.9 324.849 6
 -1 -3 2 14757.5 322.535 6
 -1 3 2 14803.3 324.029 6
 -1 -3 -2 14854.5 339.855 7
 1 -3 -2 15123.8 344.143 7
 1 -3 2 14513.2 302.309 3
 -1 -3 2 14607.9 338.469 1
 -1 3 2 15051 341.235 1
 1 -3 -3 5837.42 165.04 4
 1 3 -3 6267.82 166.555 4
 1 -3 3 5969.82 135.546 11
 -1 -3 -3 6218.24 174.236 11
 -1 -3 -3 6065.06 167.351 6
 -1 3 -3 5825.97 164.018 6
 -1 -3 3 6154.53 167.814 6
 -1 3 3 6212.36 169.751 6
 1 -3 3 5975.65 136.023 8
 1 3 3 6134.1 151.398 8
 -1 -3 -3 6170.93 179.337 7
 1 -3 -3 6051.02 181.223 7
 -1 3 3 6179.73 156.583 8
 1 -3 3 6196.47 170.54 6
 1 3 3 6019.37 182.364 7
 1 3 3 5948.8 170.266 6
 1 -3 -3 5806.91 164.15 6
 1 3 -3 5920.23 163.326 6
 -1 -3 3 5800.05 183.001 1
 -1 3 3 5999.15 186.535 1
 1 -3 -4 29621.5 608.432 3
 -1 -3 4 28303.4 665.278 1
 -1 3 4 29044.4 669.6 1
 1 3 -4 28591.8 631.525 4
 1 -3 -4 28703.2 633.828 4
 -1 -3 4 28678.8 635.931 6
 -1 -3 -4 29531.2 639.163 6
 -1 3 -4 29069.6 635.641 6
 -1 3 4 28852.9 639.313 6
 1 -3 4 28782.2 576.583 8
 1 3 4 29199.8 599.942 8
 1 3 -4 29028.4 632.194 6
 1 -3 -4 28884.5 633.703 6
 -1 3 4 29636.4 608.629 8
 1 3 4 28845.5 642.145 6
 1 -3 4 28983.8 640.446 6
 -1 -3 -4 28675.6 635.005 11
 1 3 4 27968 656.592 7
 1 -3 -4 28615.1 648.216 7
 -1 -3 -5 2457.74 108.457 11
 1 3 5 2528.39 127.954 7
 1 -3 -5 2522.45 114.414 6
 1 3 -5 2573.94 114.595 6
 -1 3 5 2651 91.0096 8
 -1 -3 5 2656.1 111.675 7
 1 -3 -5 2615.6 90.4238 3
 -1 -3 -5 2514.13 115.637 6
 -1 3 -5 2461.84 113.788 6
 -1 -3 6 2315.09 126.086 6
 -1 3 6 2230.57 125.074 6
 1 3 6 2083.84 126.477 7
 -1 3 -6 2155.46 114.869 6
 -1 -3 -6 2075.18 114.824 6
 1 -3 -6 2244.3 81.8683 3
 -1 -3 6 2360.51 144.866 1
 -1 3 6 2189.6 141.954 1
 1 3 6 1924.17 133.888 1
 1 -3 6 1992.13 135.635 1
 1 -3 -6 2497.24 122.9 4
 1 3 -6 2039.81 112.592 4
 -1 3 -6 2380.01 121.455 4
 -1 -3 -6 2097.14 115.398 4
 1 -3 -6 2181.46 115.068 6
 1 3 -6 2280.48 116.418 6
 -1 -3 6 2174.49 112.329 7
 1 -3 6 2192.59 116.072 7
 -1 -3 -7 7024.24 229.599 11
 -1 -3 7 7199.71 249.963 7
 1 -3 7 7022.95 254.946 7
 -1 3 -7 7668.82 256.7 6
 1 -3 -7 7269.38 253.01 6
 1 3 -7 7505.56 253.987 6
 -1 -3 -7 7269.96 252.852 6
 -1 -3 7 7758.05 273.99 6
 -1 3 7 7404.92 273.688 6
 1 -3 -7 7441.72 230.302 11
 -1 -3 7 7261.58 303.284 1
 1 3 7 7457.31 306.979 1
 -1 3 7 7332.72 306.331 1
 1 -3 7 7766.57 308.014 1
 1 3 -7 7525.2 259.465 4
 1 -3 -7 7849.53 264.434 4
 -1 3 -7 7104.95 257.241 4
 -1 -3 -7 7343.8 259.556 4
 1 3 -8 9.39848 41.4237 4
 1 -3 -8 85.8433 47.1715 4
 -1 3 -8 142.17 48.8975 4
 -1 -3 -8 77.0998 38.3449 4
 -1 3 8 30.3308 51.4485 1
 1 3 8 75.683 61.5635 1
 1 -3 8 44.3378 51.6816 1
 -1 -3 8 14.9627 47.4841 1
 -1 -3 8 53.6669 46.4198 6
 -1 3 8 55.831 48.2907 6
 -1 -3 8 52.5739 39.3299 7
 -1 -3 -9 1818.68 139.979 4
 -1 3 -9 2028.57 144.449 4
 1 3 9 1691.3 168.867 1
 1 -3 9 1934.07 175.436 1
 1 3 -9 1720.05 135.243 4
 1 -3 -9 1788.94 138.961 4
 -1 -3 9 2037.79 180.545 1
 -1 3 9 1936.41 176.484 1
 -1 3 -10 678.579 99.129 4
 -1 -3 -10 617.04 94.1296 4
 -1 -3 10 561.668 115.805 1
 1 -3 10 888.462 130.741 1
 1 3 10 1058.74 147.357 1
 -1 3 10 775.092 126.881 1
 1 -4 0 8.42797 6.35782 10
 -1 -4 0 8.38424 12.4421 8
 -1 4 0 24.2378 15.3194 8
 1 -4 0 7.10104 6.26862 1
 1 -4 0 -1.93567 11.6068 8
 -1 -4 0 5.46528 12.0656 2
 1 -4 0 2.69697 18.5791 5
 -1 4 0 2.54084 15.8327 5
 -1 -4 -1 14453.4 307.082 6
 -1 4 1 15482.1 309.289 6
 -1 -4 1 15594.5 306.715 6
 -1 4 1 14707.5 297.972 2
 -1 4 1 14846.3 337.75 5
 1 4 1 14642.1 330.024 9
 -1 -4 -1 14693.7 328.392 9
 -1 -4 -1 14263.6 316.613 2
 -1 4 -1 14926.6 305.724 6
 -1 4 -1 14628.5 321.126 8
 -1 -4 -1 14074.8 323.707 8
 -1 4 1 14968 328.058 8
 1 -4 1 14681.5 319.816 8
 1 4 1 14652.8 321.571 5
 1 4 -1 14815.4 314.239 1
 1 -4 -1 14331.5 314.918 1
 -1 -4 1 15354.9 314.571 1
 -1 4 1 14777.2 315.765 1
 1 4 2 7102.7 182.439 2
 -1 -4 2 7490.1 156.468 11
 -1 -4 -2 8245.11 207.332 7
 -1 4 2 7298.99 194.937 1
 -1 -4 2 7571.75 195.167 1
 1 -4 -2 7437.38 178.576 6
 1 4 -2 7542.88 177.463 6
 1 -4 2 7262.29 168.045 3
 -1 4 2 7358.39 183.42 9
 1 4 2 7306.02 193.31 9
 -1 -4 -2 7481.2 183.697 8
 -1 4 2 7874.14 189.634 8
 1 -4 2 7023.51 174.096 8
 1 -4 -2 7538.94 180.221 4
 1 4 -2 7836.3 179.673 4
 -1 -4 2 7613.61 179.371 6
 -1 4 -2 7467.17 178.871 6
 -1 4 2 7662.33 182.299 6
 -1 -4 -2 7306.84 179.95 6
 -1 4 3 14022 316.431 8
 1 -4 3 13987.5 284.013 11
 -1 -4 -3 13581.9 319.772 6
 -1 4 3 13688 322.007 6
 -1 -4 3 13796 319.069 6
 -1 4 -3 13703.2 317.968 6
 -1 4 3 13192.6 340.459 1
 -1 -4 3 13028.1 337.745 1
 1 -4 3 13806.2 282.043 3
 1 -4 -3 13820.1 344.108 7
 -1 -4 -3 13883.3 341.668 7
 1 -4 -3 13863.3 319.39 4
 1 4 -3 13485.1 316.093 4
 1 4 3 13441.3 309.904 8
 1 4 -3 13342.4 314.631 6
 1 -4 -3 13551.8 317.441 6
 1 4 -4 31015.7 672.19 6
 1 -4 -4 30400.6 673.665 6
 1 4 4 30562.1 649.576 8
 -1 4 4 31150.1 681.219 6
 -1 -4 4 30254.8 675.301 6
 -1 -4 -4 32482.8 685.339 6
 -1 4 -4 33151.4 684.455 6
 1 -4 4 30868 708.217 1
 -1 4 4 29881.2 706.377 1
 1 4 4 31925 713.713 1
 -1 -4 4 30010.5 705.165 1
 1 -4 -4 30975.7 699.143 7
 -1 -4 -4 30004.2 684.054 11
 1 4 4 31327.5 683.56 6
 -1 4 4 31656.8 657.009 8
 1 4 -4 30629.5 671.324 4
 1 -4 -4 31258.9 675.783 4
 1 -4 -5 2267.09 118.824 7
 -1 -4 5 2333.27 103.248 7
 -1 4 -5 2315.54 109.007 6
 -1 -4 -5 2273.82 108.673 6
 -1 4 5 2410.89 90.9106 8
 1 -4 -5 2329.24 89.4794 3
 1 4 -5 2134.19 104.789 6
 1 -4 -5 2375.92 109.794 6
 1 -4 -6 5849.24 169.061 3
 -1 4 6 6072.75 221.612 6
 -1 -4 6 5998.15 217.743 6
 -1 -4 6 6254.33 204.195 7
 -1 4 -6 5889.28 207.054 6
 -1 -4 -6 6140.4 210.644 6
 -1 -4 -6 6160.5 205.244 11
 1 -4 -6 5734.4 200.756 11
 1 -4 6 6092.17 247.466 1
 1 4 6 5948.55 247.747 1
 -1 -4 6 5625.17 242.094 1
 -1 4 6 6047.01 246.645 1
 -1 4 6 6058.51 170.125 8
 -1 4 -6 6101.88 210.429 4
 1 4 -6 5891.23 207.163 4
 1 -4 -6 5744.01 208.341 4
 -1 -4 -6 6345.58 215.486 4
 1 4 -6 5709.96 203.221 6
 1 -4 -6 5922.38 207.508 6
 -1 -4 7 6898.48 259.283 6
 -1 4 7 7099.53 267.59 6
 -1 -4 -7 7049.01 247.172 6
 1 4 -7 6921.06 243.042 6
 -1 4 -7 7177.53 246.008 6
 1 -4 -7 7033.12 244.536 6
 1 4 -7 6651.98 245.265 4
 -1 4 -7 7043.52 250.901 4
 1 -4 -7 6796.23 247.246 4
 -1 -4 -7 7030.99 252.244 4
 1 -4 7 7453.56 254.411 7
 -1 -4 7 7288.15 244.535 7
 1 -4 7 6877.82 291.684 1
 -1 4 7 7069.75 297.939 1
 1 4 7 7417.14 300.796 1
 -1 -4 7 7025.2 293.905 1
 1 -4 -7 6791.03 230.453 11
 -1 -4 -7 6919.1 232.034 11
 -1 4 -8 234.852 55.8238 4
 -1 -4 -8 47.9941 42.3776 4
 1 4 -8 223.466 51.842 4
 1 -4 -8 132.845 48.3508 4
 -1 -4 -8 84.5962 41.9299 11
 -1 -4 8 178.3 50.9782 7
 -1 -4 8 117.742 61.1969 1
 1 -4 8 233.004 67.6878 1
 1 4 8 135.256 73.2533 1
 -1 4 8 105.1 63.7127 1
 -1 4 -9 1764.69 134.815 4
 -1 -4 -9 1538 129.4 4
 -1 4 9 1320.41 150.762 1
 1 4 9 1921.43 173.792 1
 1 -4 9 1664.35 157.487 1
 -1 -4 9 1862.45 172.269 1
 -1 -4 -10 1741.06 143.198 4
 -1 4 -10 1468.28 135.288 4
 1 -4 10 1678.5 175.975 1
 1 4 10 1596.92 173.523 1
 -1 4 10 1784.9 181.264 1
 -1 -4 10 1911.11 187.154 1
 -1 -5 0 -5.21274 18.0901 8
 -1 5 0 7.70893 17.4313 8
 -1 -5 0 8.48757 14.6172 2
 1 -5 0 13.3887 24.4152 5
 -1 -5 0 12.4005 19.3886 5
 1 -5 0 -12.2967 19.1129 8
 -1 -5 -1 20479.7 417.893 2
 1 -5 -1 19666.5 419.694 9
 -1 -5 -1 20313.5 432.654 9
 -1 -5 1 20073.8 430.714 8
 -1 5 1 19255 430.42 8
 -1 -5 -1 19060.3 427.863 8
 1 5 1 19833 424.536 5
 -1 5 1 18394.9 438.656 5
 -1 5 -1 19542.8 397.985 6
 -1 -5 -1 19825.5 400.663 6
 -1 5 1 19297.8 400.71 6
 -1 -5 1 19505 397.772 6
 -1 -5 1 19715 402.947 10
 -1 5 1 19687.5 405.389 10
 1 -5 -1 18899 428.592 8
 1 -5 1 20161.5 424.863 8
 -1 5 1 20480.5 408.583 1
 -1 -5 1 19657.2 404.53 1
 1 5 2 16152.5 359.15 5
 -1 5 2 15364.4 373.8 5
 1 5 2 16475.7 365.895 9
 -1 5 2 16424.5 353.569 9
 1 -5 2 15626.6 337.776 3
 1 -5 -2 16373.9 341.083 4
 -1 -5 -2 16282.2 375.984 7
 -1 -5 -2 15232.8 352.955 8
 1 -5 2 15606.9 344.999 8
 1 5 2 15518.5 347.853 2
 -1 -5 -2 15515.3 340.616 6
 -1 5 2 15399.2 342.134 6
 -1 5 -2 15110.2 337.688 6
 -1 -5 2 15544.4 339.238 6
 -1 5 2 16092.4 359.256 8
 -1 -5 2 15654.7 355.671 1
 -1 5 2 15522.5 357.225 1
 -1 5 3 31.7396 20.1436 6
 -1 -5 3 11.968 19.3251 6
 -1 -5 -3 30.7139 17.082 6
 1 5 -3 27.2868 17.0067 6
 1 -5 -3 17.2745 16.381 6
 -1 5 -3 37.9222 18.0114 6
 1 -5 3 6.19418 12.9894 8
 -1 5 3 29.1933 20.7689 8
 1 5 3 21.9304 19.3434 2
 -1 -5 -3 -4.75062 30.1469 7
 1 -5 -3 30.6142 28.3733 7
 1 -5 3 18.6654 10.5514 3
 -1 -5 3 17.3149 20.4399 1
 1 5 3 71.1466 25.852 1
 -1 5 3 4.44692 23.5512 1
 1 -5 3 4.35103 22.445 1
 -1 -5 -3 36.9576 16.8784 8
 1 5 3 27.3905 23.4644 9
 -1 5 3 3.26805 17.9628 9
 1 5 -3 22.4973 16.0004 4
 1 -5 -3 11.8084 15.637 4
 -1 5 4 24986.8 530.854 8
 -1 -5 -4 25145.2 544.221 6
 -1 5 -4 25672.5 543.441 6
 1 5 -4 25213.2 538.318 4
 -1 -5 -4 24024 539.355 4
 -1 5 -4 24762.6 538.409 4
 1 -5 -4 24683.5 540.271 4
 1 -5 4 24579.1 478.545 11
 -1 -5 -4 24153.7 559.521 11
 1 -5 4 25262.8 574.846 1
 -1 5 4 24899.2 575.561 1
 1 5 4 25015.3 575.052 1
 -1 -5 4 23741.4 569.643 1
 -1 -5 4 22132.1 473.459 3
 -1 5 4 24678.8 545.843 6
 -1 -5 4 24597.3 541.855 6
 1 -5 4 25369.1 501.728 8
 1 -5 -4 24792 539.679 6
 1 5 -4 24690.6 536.903 6
 1 -5 -5 4947.37 149.941 3
 -1 5 5 4767.83 146.826 8
 -1 5 -5 4328.24 160.231 6
 -1 -5 -5 4721.15 165.495 6
 1 -5 -5 4359.41 179.67 7
 1 -5 -5 4274.5 159.858 6
 1 5 -5 4544.48 160.678 6
 1 5 -6 919.538 75.5306 4
 -1 -5 -6 949.965 76.7979 4
 -1 5 -6 905.694 75.4691 4
 1 -5 -6 878.665 76.125 4
 -1 -5 6 1029.49 83.2656 6
 -1 5 6 943.094 81.5189 6
 -1 -5 -6 947.145 76.9622 11
 1 -5 -6 1070.53 82.2429 11
 1 -5 6 821.946 86.8149 1
 1 5 6 804.683 89.082 1
 -1 5 6 1043.47 96.7524 1
 -1 -5 6 910.715 92.4549 1
 -1 -5 6 1173.12 78.2055 7
 -1 5 6 972.036 60.7495 8
 1 5 -6 1005.67 76.1938 6
 1 -5 -6 1006.78 78.3247 6
 -1 5 -6 870.133 73.729 6
 -1 -5 -6 961.763 76.9896 6
 -1 -5 7 4007.85 169.84 7
 1 -5 7 4194.71 180.315 7
 -1 5 -7 4014.09 178.042 4
 -1 -5 -7 4264.4 183.325 4
 -1 5 7 4225.26 194.229 6
 -1 -5 7 4022.05 184.764 6
 -1 5 7 3494.52 206.5 1
 1 5 7 4184.85 219.006 1
 -1 -5 7 3939.71 214.734 1
 1 -5 7 3959.22 211.711 1
 -1 -5 -7 4346.91 180.937 6
 1 -5 -7 4136.91 176.444 6
 -1 5 -7 4180.73 176.944 6
 1 5 -7 3965.72 174.083 6
 1 -5 -7 4049.86 179.668 4
 1 5 -7 4169.88 179.994 4
 -1 -5 -7 4079.34 175.321 11
 1 -5 -7 4127.05 176.188 11
 1 -5 -8 261.717 53.5861 11
 -1 -5 -8 252.907 53.7716 11
 1 -5 8 271.242 72.7482 1
 -1 -5 8 144.023 65.895 1
 -1 5 8 221.661 73.1807 1
 1 5 8 222.593 74.557 1
 -1 -5 -8 152.47 55.5502 4
 1 -5 -8 169.825 55.5801 4
 -1 5 -8 186.052 57.0316 4
 1 5 -8 267.529 61.7321 4
 1 -5 9 1417.07 148.68 1
 1 5 9 1639.45 160.873 1
 -1 5 9 1473.93 160.462 1
 -1 -5 9 1476.84 154.889 1
 -1 -5 -9 1522.18 125.989 4
 -1 5 -9 1427.6 121.425 4
 -1 5 -10 1166.95 117.737 4
 -1 -5 -10 882.44 108.403 4
 -1 5 10 922.808 135.55 1
 1 -5 10 843.643 127.532 1
 -1 -5 10 717.173 124.005 1
 1 5 10 832.118 133.433 1
 -1 -6 0 9.40671 19.1727 8
 -1 6 0 -3.13244 19.6984 8
 -1 -6 0 -3.11599 19.948 5
 1 -6 0 -3.00256 16.5 8
 -1 -6 0 4.85252 17.0895 2
 1 -6 0 -4.02768 23.9067 5
 -1 6 -1 19027 367.079 6
 -1 -6 -1 18867.7 370.327 6
 -1 6 1 18063.6 370.843 6
 -1 -6 -1 17626.4 409.04 9
 1 -6 -1 17836.7 398.305 9
 -1 -6 1 18487.2 371.145 1
 -1 -6 -1 18925 392.564 2
 1 6 1 17718.6 376.593 1
 1 -6 1 18191.7 374.578 1
 -1 -6 1 17894.5 369.277 10
 -1 6 1 18071.2 372.364 10
 -1 -6 1 17723.5 366.203 6
 -1 6 1 18218.1 420.147 5
 1 -6 1 17697.6 424.351 5
 1 6 1 17604.8 401.623 5
 -1 6 1 18352.9 374.398 1
 -1 6 1 17697 409.932 8
 -1 -6 -1 17526.5 407.885 8
 -1 -6 1 17622.2 408.076 8
 1 -6 1 18059 403.83 8
 1 -6 -1 17625.6 407.911 8
 -1 6 2 3956.83 112.133 6
 -1 6 -2 3988.05 108.519 6
 -1 -6 -2 4320.1 113.568 6
 1 6 2 3923.72 118.365 2
 -1 6 2 3922.37 139.844 5
 1 6 2 3912.97 127.798 5
 1 -6 2 3713.42 112.363 3
 1 6 2 4228.89 140.355 9
 -1 6 2 4148.36 128.129 9
 -1 -6 -2 4200.41 146.027 7
 -1 6 2 4122.32 132.812 8
 -1 -6 2 4043.28 127.185 8
 -1 -6 2 4100.73 110.239 6
 -1 6 2 3849.29 120.658 1
 -1 -6 2 4031.09 120.196 1
 -1 -6 -2 4081.46 127.786 8
 1 -6 2 3782.78 118.618 8
 1 -6 2 4181.97 122.557 1
 1 6 2 3695.45 119.639 1
 -1 6 -3 4661.2 133.086 6
 -1 -6 -3 4485.63 133.859 6
 1 6 3 4407.68 136.994 2
 1 -6 -3 4259.13 129.609 6
 -1 -6 3 4590.77 137.684 8
 -1 6 3 4737.06 147.322 8
 -1 6 3 4161.91 121.819 2
 1 6 3 4149.54 146.826 9
 -1 6 3 4589 143.148 9
 1 6 -3 4323.64 129.383 4
 1 -6 -3 4429.03 131.35 4
 -1 -6 -3 4395.61 133.193 4
 -1 6 -3 4251.79 130.009 4
 1 -6 3 4567.79 129.277 8
 -1 -6 -3 4546.1 139.939 8
 -1 -6 3 4395.32 133.282 6
 -1 6 3 4387.45 136.187 6
 1 -6 -3 4884.07 172.875 7
 -1 -6 -3 4578.88 164.464 7
 -1 -6 3 4542.48 150.696 1
 -1 6 3 4422.14 150.505 1
 1 6 3 4586.73 152.095 1
 1 -6 3 4377.63 148.616 1
 1 -6 3 4448.24 116.787 3
 -1 -6 -4 16154.8 379.892 6
 -1 6 -4 15834.3 375.589 6
 -1 -6 4 15745.2 363.71 8
 -1 6 4 16256.7 378.669 8
 1 6 -4 15827 374.24 6
 1 -6 -4 15809.4 376.234 6
 1 6 4 15938.2 381.052 2
 -1 -6 4 16024.1 328.068 3
 1 6 -4 15811 374.609 4
 -1 -6 -4 15911.1 378.769 4
 -1 6 -4 16097.6 376.638 4
 1 -6 -4 15675.1 376.142 4
 1 -6 4 15225.7 319.189 11
 -1 6 4 16122.6 384.099 9
 -1 6 4 15632 383.61 6
 -1 -6 4 16417.9 381.317 6
 -1 -6 4 15925.9 408.045 1
 1 -6 4 16236.1 408.943 1
 1 6 4 15096.7 404.108 1
 -1 6 4 16346.6 411.358 1
 1 -6 4 16230 351.705 8
 1 -6 4 16223.8 328.559 3
 1 -6 -5 557.977 68.7087 7
 -1 6 5 517.302 49.2044 8
 -1 -6 5 698.431 45.4629 8
 -1 -6 -5 668.329 68.5441 11
 -1 6 -5 657.267 57.788 6
 -1 -6 -5 621.088 56.0068 6
 1 6 -5 589.665 54.3017 6
 1 -6 -5 634.207 55.9558 6
 1 -6 6 2990.23 162.927 1
 1 6 6 2711.35 159.97 1
 -1 6 6 3008.51 164.541 1
 -1 -6 6 2796.68 158.916 1
 -1 -6 6 2944.02 127.897 7
 1 -6 -6 2843.02 135.059 4
 1 6 -6 3072.65 136.605 4
 1 -6 -6 2908.69 118.459 3
 -1 -6 -6 2908.8 144.75 11
 -1 6 6 2862.87 142.768 6
 -1 -6 6 2857.06 138.476 6
 -1 -6 -6 3045.15 139.023 4
 -1 6 -6 2933.44 134.837 4
 1 6 -6 3038.7 134.965 6
 -1 -6 -6 3115.35 138.201 6
 -1 6 -6 2866.86 132.684 6
 1 -6 -6 2789.41 132.576 6
 -1 6 7 7271.15 301.895 1
 1 -6 7 7108.05 293.357 1
 1 6 7 7348.11 304.221 1
 1 -6 7 7227.71 252.119 7
 1 -6 -7 7518.14 258.245 4
 1 6 -7 7002.21 249.987 4
 -1 -6 -7 7913.22 263.831 4
 -1 6 -7 7259.41 254.442 4
 -1 6 7 7510.23 272.042 6
 -1 -6 7 6723.79 290.129 1
 -1 6 -7 7082.63 248.179 6
 -1 -6 -7 7187.44 250.374 6
 1 -6 -7 7914.89 268.172 11
 -1 -6 -7 7270.1 260.246 11
 1 6 8 145.988 63.2323 1
 -1 6 8 187.983 67.2641 1
 -1 -6 8 253.113 75.5054 1
 1 -6 8 293.534 75.0554 1
 -1 -6 -8 113.202 47.4722 4
 -1 6 -8 265.235 58.1573 4
 -1 -6 -8 193.049 50.605 11
 1 -6 -8 198.881 52.497 11
 1 6 9 2023.71 178.956 1
 1 -6 9 1875.58 168.896 1
 -1 -6 9 2005.56 173.884 1
 -1 6 9 2202.32 186.507 1
 -1 6 -9 2053.39 141.712 4
 -1 -6 -9 1791.18 139.36 4
 -1 -6 -10 891.185 108.003 4
 -1 -6 10 745.243 122.525 1
 1 -6 10 1186.02 147.315 1
 -1 6 10 970.954 138.2 1
 1 6 10 996.818 139.189 1
 1 6 10 753.407 104.121 9
 -1 -7 0 11.4043 21.8624 5
 1 -7 0 85.146 43.3862 5
 -1 -7 0 -5.37149 15.9419 2
 1 -7 0 -3.17124 13.036 2
 -1 7 0 111.86 38.5933 8
 -1 -7 0 3.68873 22.3374 8
 1 -7 0 10.6745 18.5991 8
 1 -7 1 10634.5 214.108 1
 -1 -7 1 10095 213.652 1
 -1 7 1 10241.4 218.124 1
 -1 -7 -1 10820.8 245.088 2
 1 7 1 10536.2 221.75 1
 1 -7 1 10428.3 217.449 1
 -1 7 1 10349.4 269.075 8
 -1 -7 1 10344.5 265.49 8
 -1 -7 -1 10487.3 215.487 6
 1 -7 -1 10352 266.764 8
 1 -7 1 10461.9 261.38 8
 -1 -7 -1 10704.5 268.351 8
 1 -7 -1 10611.5 256.853 9
 -1 -7 -1 10609.1 267.837 9
 -1 7 -1 10327.1 211.041 4
 -1 -7 -1 10577 215.876 4
 -1 -7 1 10293.3 269.695 5
 -1 7 1 10775.1 276.599 5
 1 -7 1 10542.4 285.195 5
 -1 -7 -2 14134.2 307.148 6
 1 -7 2 14421.5 333.861 8
 -1 -7 -2 13901.8 340.108 8
 1 7 2 13981.7 323.448 2
 -1 7 -2 14264.5 304.89 4
 -1 -7 -2 13890.9 308.236 4
 -1 -7 -2 14699.6 361.699 7
 -1 7 2 14238.1 358.512 5
 1 7 2 13476.3 336.295 5
 1 7 2 14436.5 323.432 1
 1 -7 2 14199.8 320.304 1
 -1 7 2 14163.6 299.938 2
 -1 7 2 14448.9 322.014 1
 -1 -7 2 14201.8 317.522 1
 -1 -7 2 13718.1 305.688 6
 -1 7 2 14148.2 311.905 6
 1 -7 2 14033.6 323.95 3
 -1 -7 2 14356.3 340.933 8
 -1 7 2 14607.7 348.29 8
 -1 7 -3 5225.56 146.195 6
 -1 -7 -3 5152.05 148.311 6
 -1 7 3 5511.91 141.66 2
 1 7 3 5587.85 158.327 2
 -1 -7 3 5319.47 160.76 8
 -1 7 3 5149.63 167.499 8
 -1 7 3 5429.76 186.467 5
 1 7 3 5355.37 170.43 5
 -1 7 -3 5217.87 146.742 4
 -1 -7 -3 5495.63 151.683 4
 -1 7 3 5355.69 165.136 9
 1 7 3 5219.64 172.335 9
 1 -7 3 5226.1 140.927 3
 -1 7 3 5098.44 166.138 1
 -1 -7 3 5227.72 165.544 1
 -1 -7 -3 5217.32 163.351 8
 1 -7 3 5261.77 153.292 8
 -1 7 3 5329.46 154.264 6
 -1 -7 3 5356.23 150.16 6
 -1 -7 3 5273.75 122.11 11
 1 7 3 5371.62 168.434 1
 1 -7 3 5194.09 165.742 1
 1 7 4 9056.07 240.292 2
 -1 -7 -4 8789.66 236.427 6
 -1 7 -4 8964.26 233.505 6
 1 -7 4 8865.84 220.37 8
 -1 7 4 8570.14 223.186 2
 -1 -7 4 8748.73 229.815 8
 -1 7 -4 8576.04 231.231 4
 -1 -7 -4 8649.7 235.417 4
 1 -7 4 8976.61 199.38 3
 1 -7 4 8305.17 256.308 1
 1 7 4 8712.29 261.791 1
 -1 -7 -4 8873.38 276.115 7
 1 -7 -4 8790.56 281.8 7
 -1 7 4 8950.34 263.9 1
 -1 -7 4 8527.6 259.228 1
 -1 -7 4 8518.76 198.475 3
 1 7 -4 8482.72 229.568 4
 1 -7 -4 8871.83 235.129 4
 -1 7 4 8615.25 243.516 9
 -1 -7 4 8923.44 237.572 6
 -1 7 4 8619.92 240.71 6
 -1 7 -5 2062.47 99.3523 6
 -1 -7 -5 2081.22 102.313 6
 -1 -7 -5 1985.98 123.108 11
 1 -7 -5 1966.39 98.8577 3
 -1 -7 5 2155.14 86.5608 8
 1 7 5 2097.58 102.869 2
 -1 -7 -5 2284.28 132.342 7
 1 -7 -5 2132.19 133.109 7
 1 7 5 1917.67 109.69 9
 1 7 6 3516.12 151.548 2
 -1 -7 6 3662.56 181.368 1
 -1 7 6 3265.79 173.405 1
 1 -7 -6 3664.41 152.505 4
 1 -7 -6 3480.99 137.796 3
 1 7 -6 3395.07 145.243 4
 1 -7 -6 3496.56 178.444 7
 1 7 6 3446.35 159.907 9
 -1 7 6 3258.47 148.368 9
 -1 -7 -6 3495.41 147.528 6
 -1 7 -6 3239.42 141.524 6
 -1 7 6 3551.92 139.312 8
 -1 -7 -6 3380.31 167.186 11
 -1 7 6 3261.69 155.479 6
 -1 -7 6 3352.59 154.351 6
 1 7 6 3440.13 177.491 1
 1 -7 6 3316.66 173.28 1
 -1 7 -6 3274.25 144.044 4
 -1 -7 -6 3645.19 151.568 4
 1 7 7 9236.89 347.201 1
 1 -7 7 9353.55 344.002 1
 -1 -7 -7 9303.46 316.345 11
 1 -7 -7 10008.6 323.172 11
 -1 7 -7 8935.84 288.233 6
 -1 -7 -7 9049.98 293.053 6
 1 7 7 9254.28 296.011 2
 1 7 7 9527.6 314.305 9
 -1 7 7 9514.48 302.546 9
 1 -7 -7 9184.77 298.298 4
 -1 -7 -7 9544.54 301.858 4
 -1 7 -7 9136.84 295.405 4
 -1 -7 7 9700.29 349.246 1
 -1 7 7 9332.42 347.867 1
 -1 7 8 8.99089 48.8233 9
 1 7 8 90.8948 53.4872 9
 -1 7 -8 98.3459 45.4943 4
 -1 -7 -8 18.594 50.485 4
 1 -7 -8 19.2174 47.5159 11
 -1 -7 -8 19.3831 48.6251 11
 -1 7 8 56.6761 53.7373 1
 1 7 8 85.7118 59.348 1
 1 -7 8 54.6336 50.4899 1
 -1 -7 8 13.7602 48.1152 1
 -1 7 -9 2717.02 164.395 4
 -1 -7 -9 2458.55 161.442 4
 1 7 9 2934.34 178.559 9
 -1 7 9 2891.35 168.355 9
 -1 -7 -9 3371.55 176.136 11
 -1 7 9 2890.22 210.857 1
 1 -7 9 2380.71 186.548 1
 1 7 9 3223.91 220.112 1
 -1 -7 9 3118.14 210.196 1
 -1 7 10 1061.05 140.986 1
 1 -7 10 667.994 127.137 1
 -1 -7 10 902.509 131.268 1
 1 7 10 1057.62 143.753 1
 1 7 10 1124.34 121.335 9
 -1 -8 0 -4.49452 28.0063 5
 1 -8 0 69.8132 45.3086 5
 -1 -8 0 17.4096 17.047 2
 1 -8 0 -1.73411 13.1531 2
 1 -8 0 8.28218 20.4756 8
 -1 -8 0 17.1212 22.0777 8
 -1 -8 0 18.0739 18.3756 9
 -1 8 1 19477.5 449.539 8
 -1 -8 1 18398.1 441.968 8
 -1 -8 1 18474.5 449.358 5
 -1 8 1 18664.6 451.343 5
 1 -8 1 19319.2 464.527 5
 -1 -8 -1 19570.4 415.915 2
 1 -8 1 18929 439.536 8
 1 -8 -1 18446.7 444.667 8
 -1 -8 -1 19031.9 446.077 8
 1 -8 -1 19863.3 436.147 9
 -1 -8 -1 18386.6 443.065 9
 1 -8 2 6663.26 181.031 3
 -1 -8 2 6815.09 195.97 8
 -1 8 -2 6592.19 151.983 4
 -1 -8 -2 6374.59 155.675 4
 -1 -8 -2 6552.02 210.335 7
 1 -8 2 6440.71 164.901 1
 1 8 2 6680.24 169.854 1
 -1 -8 -2 6346.96 154.648 6
 -1 8 2 6832.97 210.004 5
 1 8 2 6654.74 192.069 5
 1 -8 2 6557.35 217.277 5
 -1 -8 2 6368.13 159.969 1
 -1 8 2 6671.78 166.395 1
 -1 -8 -2 6349.21 194.211 8
 1 -8 2 6374.38 187.817 8
 -1 8 3 545.096 34.7398 2
 1 8 3 463.493 41.051 2
 -1 8 3 525.364 60.9789 5
 1 8 3 559.174 52.8678 5
 -1 -8 -3 499.029 37.4746 6
 -1 8 -3 604.541 38.4672 6
 1 8 3 542.182 47.7121 1
 1 -8 3 451.462 43.953 1
 1 -8 3 575.601 45.9543 8
 1 -8 3 610.453 40.6838 3
 -1 -8 -3 439.318 47.5216 8
 -1 8 -3 479.751 35.8673 4
 -1 -8 -3 561.547 39.6488 4
 -1 -8 3 548.661 48.3477 8
 -1 8 3 610.873 44.3049 6
 -1 -8 3 528.32 29.9469 11
 -1 -8 3 466.294 43.3872 1
 -1 8 3 531.151 46.8752 1
 1 8 4 6799.96 217.093 5
 1 8 4 6824.1 221.695 9
 1 -8 4 6828.29 188.222 8
 1 8 4 6506.9 214.854 1
 1 -8 4 7083.22 219.716 1
 -1 -8 4 6749.54 194.647 6
 -1 8 4 6635.89 198.887 6
 1 -8 -4 7072.33 249.245 7
 -1 -8 -4 6974.51 243.95 7
 -1 8 4 6593.82 181.207 2
 1 8 4 6553.91 196.501 2
 -1 -8 4 7017.21 198.947 8
 -1 8 4 6520.4 211.902 8
 -1 8 -4 6984.76 192.058 4
 -1 -8 -4 6630.94 192.693 4
 -1 8 4 6535.58 214.922 1
 -1 -8 4 6609.06 214.666 1
 -1 -8 -4 7152.07 196.176 6
 -1 8 -4 6716.07 189.829 6
 -1 -8 -5 4.96309 29.1594 6
 -1 8 -5 37.4487 26.0314 6
 -1 8 5 11.324 30.7443 6
 1 8 5 25.5143 29.6666 2
 -1 -8 -5 33.3381 36.7243 11
 1 -8 -5 -9.13602 37.1545 7
 -1 -8 -5 -8.71 40.4544 7
 -1 8 5 27.8532 31.3352 8
 1 -8 -5 56.8522 33.4014 3
 1 8 5 6.74288 37.0562 9
 -1 8 5 40.3768 30.9361 9
 -1 -8 -6 962.423 98.6829 11
 1 8 6 1066.26 97.4618 1
 1 -8 6 1229.67 104.351 1
 1 -8 -6 1139.77 80.2849 3
 -1 8 6 1140.8 80.346 8
 -1 8 6 976.702 94.7349 1
 -1 -8 6 1056.72 98.2132 1
 1 -8 -6 1041.27 105.906 7
 -1 8 -6 1061.64 79.0475 4
 -1 -8 -6 1226.74 84.9058 4
 -1 8 -6 928.32 74.6452 6
 -1 -8 -6 1166.2 81.4406 6
 -1 8 6 1171.19 88.5865 9
 1 8 6 1027.64 87.4757 9
 -1 -8 -7 7234.62 279.785 11
 1 -8 -7 7422.98 283.182 11
 -1 8 -7 7529.79 253.38 4
 -1 -8 -7 7210.36 253.501 4
 1 8 7 7058.5 264.39 9
 -1 8 7 7306.17 255.617 9
 -1 8 7 7506.97 300.069 1
 -1 -8 7 7516.7 296.137 1
 -1 -8 -7 7643.12 237.663 3
 1 -8 -7 7114.85 231.583 3
 -1 8 -7 7153.14 244.088 6
 -1 -8 -7 6941.22 245.175 6
 1 8 7 7097.16 292.708 1
 1 -8 7 7376.4 293.99 1
 -1 -8 8 66.7052 57.684 1
 1 8 8 41.9108 56.813 1
 1 -8 8 53.4921 61.0669 1
 -1 8 8 13.7584 55.9514 1
 1 -8 -8 -21.1398 43.9101 11
 -1 -8 -8 21.2485 45.9379 11
 -1 8 -8 68.9918 45.6695 4
 -1 -8 -8 45.4452 45.5972 4
 1 8 8 -20.254 54.986 9
 -1 8 8 -8.94843 49.1762 9
 -1 8 9 1682.77 127.278 9
 1 8 9 1566.56 131.28 9
 -1 -8 9 1535.4 152.638 1
 1 8 9 1554.58 151.231 1
 -1 8 9 1598.64 156.424 1
 1 -8 9 1794.58 157.645 1
 -1 -8 -9 1742.59 130.648 4
 1 -8 -9 1508.06 125.773 11
 -1 -8 -9 1589.57 128.414 11
 1 -9 0 1.87185 13.468 2
 -1 -9 0 -9.41232 19.7298 2
 -1 -9 0 5.13838 24.6472 9
 1 -9 0 4.42735 26.8099 9
 -1 -9 0 4.90774 22.4103 8
 -1 -9 0 15.4487 25.8328 5
 1 -9 0 -12.1659 30.076 5
 1 -9 0 14.2536 24.506 8
 1 -9 1 13787.3 373.747 5
 -1 -9 1 13829.1 360.696 5
 -1 -9 -1 13746.2 318.103 2
 -1 -9 1 13953.2 354.431 8
 1 -9 1 14013.3 350.202 8
 1 -9 -1 13861.9 354.875 8
 -1 -9 -1 13945.9 354.931 8
 1 -9 -1 14395.3 344.666 9
 -1 -9 -1 14092.2 355.688 9
 1 -9 2 9490.33 253.863 3
 1 -9 2 9875 266.98 8
 -1 -9 -2 9730.31 273.703 8
 -1 -9 2 10188.8 274.088 8
 -1 9 2 9417.95 279.527 8
 -1 -9 2 9856.86 218.102 1
 -1 9 2 10168.5 225.855 1
 1 9 2 10549.6 270.855 5
 -1 9 2 9825.43 283.48 5
 1 -9 2 10180 301.078 5
 1 9 2 10021.2 228.929 1
 1 -9 2 9893.78 221.863 1
 1 9 3 1059.97 60.2278 2
 1 9 3 992.218 69.7514 5
 -1 -9 -3 992.997 51.3279 6
 -1 9 -3 1108.48 49.9616 6
 -1 -9 3 1133.11 71.4454 8
 -1 9 3 996.215 75.631 8
 -1 -9 -3 1014.96 52.3228 4
 -1 9 -3 1135.31 51.5166 4
 -1 9 3 1052.86 62.3584 1
 -1 -9 3 1103.81 59.6349 1
 1 9 3 1086.46 63.044 1
 1 -9 3 1113 62.6735 1
 1 -9 -3 1122.51 90.6792 7
 -1 -9 -3 1113.05 87.2779 7
 1 -9 3 1097.84 59.7989 3
 -1 9 3 1017.69 59.178 10
 -1 -9 -3 996.039 70.016 8
 1 -9 3 1052.04 66.4996 8
 -1 9 4 8184.86 272.795 5
 -1 -9 -4 8582.88 227.56 4
 -1 9 -4 8329.24 222.043 4
 1 -9 4 8409.64 231.065 8
 -1 9 4 8417.65 249.972 1
 -1 -9 -4 8835.13 228.974 6
 -1 9 -4 8635.74 222.492 6
 1 9 4 8336.96 250.725 1
 -1 9 4 8836.85 264.175 8
 -1 -9 4 8328.71 238.02 8
 1 9 4 8426.6 232.079 2
 1 9 4 9316.03 271.681 9
 1 -9 -4 7879.93 287.381 7
 -1 -9 -4 7921.09 281.741 7
 1 9 5 3197.16 146.22 5
 -1 9 5 2759.62 150.525 5
 -1 -9 -5 2757.3 121.793 4
 -1 9 5 2986.7 133.903 9
 1 9 5 2775.41 140.124 9
 1 -9 -5 2940.49 136.032 3
 -1 9 5 2765.59 134.024 8
 -1 -9 -5 2776 155.736 11
 -1 -9 -5 2921.02 121.235 6
 1 -9 -5 2918.6 163.639 7
 -1 -9 -5 3136.62 167.17 7
 1 -9 -6 2022.84 113.285 3
 -1 9 6 1756.43 123.762 1
 1 9 6 1762.5 117.439 9
 -1 9 6 2021.55 116.834 9
 -1 -9 -6 1948.7 108.653 4
 1 9 6 1826.97 119.947 5
 -1 9 6 2020.03 134.258 5
 1 -9 -6 1976.47 142.576 7
 1 9 6 2315.7 138.793 1
 -1 -9 -6 1726.49 129.111 11
 1 -9 -7 5055.03 236.128 11
 -1 -9 -7 4844.43 229.256 11
 -1 9 7 5074.81 238.825 1
 -1 9 7 4881.33 230.597 5
 -1 9 7 4828.36 203.682 9
 1 9 7 4891.8 217.476 9
 1 9 7 5425.95 243.363 1
 -1 -9 -7 5030.97 200.331 4
 1 -9 -7 5075.5 192.059 3
 -1 -9 -7 5385.29 197.272 3
 -1 9 8 54.3639 46.7434 9
 1 9 8 20.6438 58.7208 9
 -1 -9 -8 8.84982 48.0597 4
 1 -9 -8 57.477 58.4927 11
 -1 -9 -8 92.398 59.5795 11
 1 9 8 66.6636 59.8303 1
 -1 9 8 79.0688 60.1832 1
 -1 -9 -9 1519.9 133.652 11
 1 -9 -9 1739.83 139.018 11
 1 9 9 1941.2 145.924 9
 -1 9 9 1563.2 150.36 1
 1 9 9 1839.29 161.805 1
 1 -10 0 37.7692 28.5719 8
 1 -10 0 -6.82704 35.6854 5
 -1 -10 0 34.865 31.5499 5
 -1 -10 0 13.3492 21.3649 2
 1 -10 0 -13.6863 16.4958 2
 -1 -10 0 -5.52795 28.5123 8
 -1 -10 0 22.9293 24.7848 9
 1 -10 0 -10.033 27.5671 9
 1 -10 -1 7626.89 225.911 9
 -1 -10 -1 7527.23 235.03 9
 -1 -10 1 8245.48 222.884 2
 1 -10 1 7524.02 253.332 5
 -1 -10 1 7726.41 244.038 5
 -1 -10 1 8034.34 240.061 8
 1 -10 -1 7999.21 240.163 8
 -1 -10 -1 7806.79 238.44 8
 1 -10 1 8015.18 235.753 8
 -1 -10 -1 7671.49 198.229 2
 -1 -10 2 1879.7 96.7078 8
 1 -10 2 1535.23 104.172 5
 -1 -10 2 1553.51 100.383 5
 -1 -10 -2 1619.22 93.1235 8
 1 -10 2 1504.05 87.0644 8
 -1 -10 -2 1735.98 104.74 7
 -1 10 3 2871.56 137.9 8
 -1 -10 3 2848.78 123.524 8
 -1 -10 -3 3020.52 131.103 8
 1 -10 3 2888.37 119.142 8
 -1 -10 -3 2895.37 150.923 7
 1 10 3 2911.25 125.51 5
 -1 10 3 2840.34 138.527 5
 1 -10 3 2706.54 149.645 5
 1 -10 3 2782.27 106.313 3
 1 -10 -3 2560.43 147.183 7
 -1 10 4 10980.9 344.103 5
 1 -10 4 11583.6 301.505 8
 -1 -10 -4 10949.8 357.375 11
 -1 -10 4 12109.3 314.206 8
 -1 -10 -4 11885.7 365.601 7
 1 -10 -4 11812.4 373.186 7
 -1 10 5 757.383 83.4795 5
 -1 -10 -5 863.251 93.6468 11
 1 10 5 782.831 76.4845 5
 1 10 5 836.814 80.5002 9
 -1 -10 -5 819.863 92.8369 7
 1 -10 -5 630.253 89.5297 7
 1 -10 -5 715.854 71.0487 3
 -1 -10 -6 3614.2 193.922 11
 -1 10 6 3292.56 176.771 5
 1 -10 -6 3488.13 198.212 7
 1 10 6 3941.59 177.121 9
 -1 10 6 3520.17 161.837 9
 1 -10 -6 3283.11 157.767 3
 -1 10 7 4345.06 189.908 9
 1 10 7 4142.48 196.564 9
 -1 -10 -7 4374.62 219.878 11
 1 -10 -7 4100.66 216.625 11
 -1 10 7 3821.27 205.006 5
 1 -10 -7 4078.51 178.237 3
 -1 -10 -7 4314.42 182.122 3
 1 -10 -8 136.268 63.0641 11
 -1 -10 -8 124.454 59.7372 11
 1 10 8 94.2468 47.0374 9
 1 10 9 995.354 110.652 9
 1 -10 -9 1162.67 121.077 11
 -1 -10 -9 1234.95 124.205 11
 1 -11 0 -27.648 32.8216 9
 -1 -11 0 -6.32406 32.1748 9
 1 -11 0 -7.59846 41.7559 5
 -1 -11 0 -13.0411 33.6321 5
 -1 -11 0 6.17969 28.2186 8
 1 -11 0 24.3069 32.5888 8
 -1 -11 1 4109.53 168.784 5
 1 -11 1 4203.82 182.424 5
 -1 -11 1 3745.34 137.752 2
 1 -11 1 3992.48 156.472 8
 -1 -11 -1 4051.43 161.571 8
 -1 -11 1 4317.38 163.346 8
 -1 -11 -1 3879.28 158.054 9
 1 -11 -1 3785 148.448 9
 -1 -11 -2 3712.33 166.625 7
 1 -11 2 3940.81 142.498 3
 -1 -11 2 3830.57 153.769 8
 -1 -11 -2 3704.12 154.846 8
 1 -11 2 3663.74 147.88 8
 1 -11 2 3581.07 171.937 5
 -1 -11 2 3669.51 165.824 5
 -1 -11 -3 779.783 84.2721 7
 -1 -11 3 844.621 84.9275 5
 -1 11 3 741.429 74.8364 5
 1 -11 3 626.084 81.1505 5
 -1 -11 3 733.083 66.0089 8
 1 -11 3 672.964 62.0424 8
 1 -11 -3 578.034 73.8345 7
 -1 -11 -4 11347 370.216 11
 -1 11 4 10887.4 343.969 5
 1 -11 4 11484.8 307.528 8
 -1 -11 4 11658.7 316.321 8
 -1 -11 -4 12088.2 378.049 7
 1 -11 -4 10724 371.403 7
 -1 -11 -5 818.851 93.765 11
 1 -11 -5 881.432 83.2237 3
 -1 11 5 879.602 92.2216 5
 1 -11 -5 1011.28 103.69 7
 -1 -11 -5 974.322 101.243 7
 -1 11 6 758.509 88.5153 5
 -1 -11 -6 676.229 93.8455 11
 1 -11 -6 710.61 94.1393 11
 1 -11 -6 732.735 77.8039 3
 1 -11 -6 841.505 102.045 7
 -1 -11 -7 2187.12 164.635 11
 1 -11 -7 2526.13 176.452 11
 1 11 7 2118.55 144.249 9
 -1 -11 -7 2330.72 135.339 3
 1 -11 -7 2408.82 136.848 3
 1 11 8 160.869 63.6733 9
 1 -11 -8 13.2103 58.2232 11
 -1 -11 -8 92.9212 61.6686 11
 1 -12 0 -27.1393 30.4427 8
 -1 -12 0 6.88072 31.9566 8
 1 -12 0 12.1874 27.3418 9
 -1 -12 0 27.7091 32.1728 9
 -1 -12 0 -21.7588 33.6853 5
 1 -12 0 8.33236 41.7992 5
 1 -12 1 5718.63 227.078 5
 -1 -12 1 5792.38 207.323 8
 1 -12 1 5669.49 204.237 8
 -1 -12 -1 5401.43 207.077 8
 -1 -12 1 6060.69 221.468 5
 1 -12 -1 5655.53 197.282 9
 -1 -12 -1 5764.99 207.969 9
 -1 -12 1 5837.64 215.758 9
 1 -12 1 5997.51 200.962 3
 1 -12 2 6719.03 254.118 5
 -1 -12 2 5936.99 233.635 5
 1 -12 2 6238.44 216.003 8
 -1 -12 2 6656.97 223.613 8
 -1 -12 -2 6090.89 221.495 8
 -1 -12 -2 6429.72 237.552 7
 1 -12 2 6558.72 207.595 3
 -1 12 3 1905.06 120.464 5
 1 -12 3 1958.88 139.995 5
 -1 -12 3 2101.88 137.11 5
 1 -12 3 1975.71 107.247 8
 -1 -12 3 2186.46 116.264 8
 1 -12 -3 2032.36 145.592 7
 -1 -12 -3 2233.49 140.016 7
 -1 12 4 9425.16 313.647 5
 1 -12 -4 8845.88 305.464 3
 -1 -12 -4 9326.46 337.569 11
 1 -12 4 9753.37 279.423 8
 -1 -12 4 9714.4 286.418 8
 1 -12 -4 9664.99 345.703 7
 -1 -12 -4 10196.1 342.345 7
 1 -12 -5 928.451 90.6143 3
 1 -12 -5 842.61 103.035 7
 -1 -12 -5 1017.41 103.867 11
 -1 -12 -5 965.807 104.276 7
 -1 12 5 898.594 94.5674 5
 1 -12 -6 1336.09 107.5 3
 1 -12 -6 1193.53 123.453 11
 1 -12 -6 1313.83 128.662 7
 -1 -12 -6 1196.84 121.732 11
 -1 -12 -7 2477.8 180.238 11
 1 -12 -7 2637 186.301 11
 1 -12 -7 2524.11 147.929 3
 -1 -12 -7 2814.03 156.781 3
 -1 -12 -8 56.0228 61.7138 11
 1 -12 -8 13.9601 66.9661 11
 1 -13 0 7.26061 34.8269 3
 1 -13 0 20.0343 37.1324 9
 -1 -13 0 30.3685 35.8435 9
 -1 -13 0 -71.2038 51.964 5
 1 -13 0 -9.04466 53.6854 5
 -1 -13 0 37.7157 33.8452 8
 -1 -13 1 3210.86 161.281 5
 1 -13 1 3595.46 179.619 5
 -1 -13 -1 3171.21 155.537 8
 -1 -13 1 3025.39 149.306 8
 1 -13 1 3372.37 153.87 8
 -1 -13 1 3259.86 143.142 11
 -1 -13 -1 3530.02 157.419 9
 1 -13 -1 3429.58 148.243 9
 1 -13 1 3349.91 152.603 9
 -1 -13 1 3028.88 153.924 9
 1 -13 1 3566.86 152.015 3
 1 -13 2 2815.33 164.075 5
 -1 -13 2 2758.06 154.734 5
 1 -13 2 2858.76 140.819 8
 -1 -13 -2 2784.35 143.949 8
 -1 -13 2 2614.55 135.242 8
 1 -13 2 2911.32 130.782 3
 -1 -13 -2 2860.33 155.349 7
 -1 -13 3 1722.65 129.554 5
 1 -13 -3 1379.28 108.394 3
 -1 -13 3 1676.9 106.032 8
 1 -13 3 1545.64 99.3585 8
 -1 -13 -3 1501.37 120.788 11
 1 -13 -3 1443.64 122.265 7
 -1 -13 -3 1265.76 113.647 7
 -1 13 4 6477.94 249.574 5
 -1 -13 -4 6497.18 276.597 11
 -1 -13 -4 6519.75 269.157 7
 1 -13 -4 6883 285.228 7
 1 -13 -4 6274.02 249.617 3
 -1 -13 4 6098.09 221.077 8
 1 -13 -5 920.733 91.9511 3
 -1 -13 -5 775.057 100.826 7
 1 -13 -5 711.616 97.5799 7
 -1 -13 -5 878.58 104.778 11
 1 -13 -6 931.684 96.51 3
 1 -13 -6 940.354 122.344 11
 -1 -13 -6 1030.27 119.445 11
 1 -13 -6 1044.68 124.895 7
 -1 -13 -6 1184.44 106.201 3
 -1 -13 -7 2816.24 160.279 3
 -1 -13 -7 2518.73 184.293 11
 1 -13 -7 2530.64 185.273 11
 1 -13 -7 2382.06 149.913 3
 -1 -14 0 8.06708 42.1682 11
 -1 -14 0 8.11719 37.0667 9
 1 -14 0 28.6576 39.8375 9
 1 -14 0 15.9904 36.5096 3
 -1 -14 -1 5534.69 223.09 11
 -1 -14 1 4723.39 210.889 5
 1 -14 1 5158.58 228.714 5
 1 -14 -1 4593.16 203.123 3
 1 -14 1 4872.98 194.942 3
 -1 -14 -1 5114.61 210.194 7
 1 -14 -1 5186.96 195.256 9
 1 -14 1 5398.3 205.601 9
 -1 -14 -1 5076.14 204.507 9
 -1 -14 1 4433.34 201.133 9
 -1 -14 2 1121.49 103.711 5
 -1 -14 -2 1178.67 101.79 7
 1 -14 2 1183.63 86.7652 3
 1 -14 -2 1075.5 97.3569 3
 -1 -14 -2 1130.6 104.915 11
 1 -14 -3 392.822 76.4873 7
 -1 -14 -3 583.827 82.5597 7
 1 -14 -3 463.735 73.4399 3
 -1 -14 -3 562.406 80.8247 11
 -1 -14 -4 4047.98 207.712 7
 1 -14 -4 3561.68 206.21 7
 -1 -14 -4 3528.63 202.846 11
 1 -14 -4 3369.16 183.153 3
 1 -14 -5 96.3248 62.8717 11
 -1 -14 -5 243.437 74.3505 11
 -1 -14 -5 164.464 66.1625 7
 1 -14 -5 175.931 60.7593 7
 1 -14 -5 31.2496 39.5583 3
 1 -14 -6 1169.03 133.873 11
 1 -14 -6 1331.85 138.227 7
 1 -14 -6 1219.97 113.224 3
 -1 -14 -6 1210.8 116.123 3
 -1 -14 -6 1276.12 134.771 11
 -1 -14 -7 2656.78 160.708 3
 -1 -14 -7 2393.09 182.844 11
 1 -14 -7 2183.62 183.128 11
 1 -14 -7 2450.9 155.872 3
 1 -15 0 -35.1211 37.2266 3
 -1 -15 0 26.0709 41.6854 11
 1 -15 0 -15.2236 42.3249 9
 -1 -15 -1 6449.52 247.85 7
 1 -15 -1 6172.03 248.935 3
 1 -15 1 6367.03 235.351 3
 -1 -15 -1 6010.67 250.877 11
 -1 -15 -2 3077.89 172.952 7
 1 -15 -2 3040.78 181.644 7
 -1 -15 2 3153.82 151.169 3
 1 -15 -2 3208.88 176.562 3
 1 -15 2 3214.89 151.436 3
 -1 -15 -2 3366.88 186.572 11
 1 -15 -3 391.137 79.2371 7
 -1 -15 -3 400.697 77.564 7
 1 -15 -3 389.729 68.9542 3
 -1 -15 -3 271.445 68.1569 11
 -1 -15 -4 2445.48 167.422 7
 1 -15 -4 2331.35 173.857 7
 1 -15 -4 2286.26 153.546 3
 -1 -15 -4 2570.85 177.969 11
 -1 -15 -5 928.68 112.724 7
 1 -15 -5 689.646 105.39 7
 1 -15 -5 1007.62 120.591 11
 -1 -15 -5 868.185 113.173 11
 1 -15 -5 874.19 101.08 3
 -1 -15 -5 885.971 103.354 3
 1 -15 -6 1161.08 128.464 7
 1 -15 -6 603.412 89.2936 3
 -1 -15 -6 821.162 95.7517 3
 1 -15 -6 795.566 111.22 11
 -1 -15 -6 961.554 122.563 11
 1 -16 0 -38.261 43.6838 3
 -1 -16 0 -36.8639 42.0892 11
 1 -16 1 3548.61 174.986 3
 1 -16 -1 3840.87 195.168 3
 -1 -16 1 4003.44 186.421 3
 -1 -16 -1 4126.66 204.334 11
 1 -16 2 956.133 86.0961 3
 1 -16 -2 958.055 105.283 3
 1 -16 -2 1070.36 111.279 7
 -1 -16 -2 952.669 105.555 7
 -1 -16 2 863.778 85.3904 3
 -1 -16 -2 1049.44 109.094 11
 1 -16 -3 230.367 74.4853 7
 -1 -16 -3 299.446 73.1698 7
 1 -16 -3 136.656 55.5883 3
 -1 -16 -3 117.784 72.0076 11
 -1 -16 -4 2410.74 167.214 7
 1 -16 -4 2785.92 185.442 7
 -1 -16 -4 2196.27 156.571 3
 1 -16 -4 2480.7 167.032 3
 -1 -16 -4 2473.26 177.624 11
 1 -16 -4 2163.6 173.587 11
 1 -16 -5 57.8768 62.5658 7
 -1 -16 -5 26.751 57.8375 7
 1 -16 -5 59.4083 52.3579 3
 -1 -16 -5 35.8177 49.6034 3
 -1 -16 -5 59.5873 66.8458 11
 1 -16 -5 30.5003 64.6617 11
 1 -17 0 51.4196 50.0942 3
 -1 -17 0 -10.4208 40.4938 3
 1 -17 -1 1957.55 143.304 3
 -1 -17 1 1857.02 130.72 3
 -1 -17 -1 1509.14 127.95 3
 1 -17 1 1826.02 127.846 3
 1 -17 -1 1997.79 148.268 11
 -1 -17 -1 1939.12 142.015 11
 1 -17 -1 1945.68 143.519 7
 1 -17 -2 1618.45 135.831 7
 1 -17 -2 1379.94 124.621 3
 -1 -17 -2 1260.85 121.893 3
 1 -17 -2 1423.43 134.604 11
 -1 -17 -2 1603.07 137.402 11
 -1 -17 -3 637.604 95.4418 7
 1 -17 -3 900.219 109.694 7
 -1 -17 -3 586.231 94.2057 3
 1 -17 -3 742.464 99.4023 3
 1 -17 -3 704.396 107.721 11
 -1 -17 -3 734.907 103.48 11
 -1 -17 -4 2044.42 170.962 11
 1 -17 -4 2311.18 180.421 11
 -1 -17 -4 2449.56 168.52 3
 1 -17 -4 2228.62 160.455 3
 -1 -17 -4 2204.02 161.63 7
 1 -17 -4 1889.8 162.603 7
 1 -18 0 -32.6197 51.3395 3
 -1 -18 0 -44.3222 55.5904 3
 1 -18 1 1847.14 134.111 3
 -1 -18 -1 1975.31 151.627 3
 -1 -18 1 1946.28 138.681 3
 1 -18 -1 2126.4 152.488 3
 1 -18 -1 2044.98 153.697 11
 -1 -18 -1 1977.73 147.515 11
 1 -18 -2 1188.35 122.359 7
 -1 -18 -2 1355.73 127.215 3
 1 -18 -2 1344.7 127.09 3
 -1 -18 -2 1554.33 139.954 11
 1 -18 -2 1614.06 148.511 11
 1 -18 -3 351.959 82.2119 7
 1 -18 -3 232.558 78.2001 11
 -1 -18 -3 407.256 87.7291 11
 1 -19 0 45.478 51.014 3
 -1 -19 0 -23.2342 56.588 3
 1 -19 1 999.95 103.015 3
 -1 -19 1 1051.52 106.885 3
 -2 0 0 44.3897 9.86527 5
 2 0 0 40.1243 7.49913 9
 -2 0 0 55.0247 8.03689 9
 2 0 0 54.5189 12.1987 2
 -2 0 0 65.635 13.0211 2
 2 0 0 56.0719 13.7181 1
 -2 0 0 44.2202 11.7699 1
 -2 0 1 17563.3 367.268 1
 -2 0 -1 17076.7 352.735 11
 -2 0 1 16645.6 346.422 3
 2 0 -2 57675.7 1173.8 7
 2 0 -2 61046.5 1203.64 1
 -2 0 -2 58527.8 1172.59 11
 -2 0 2 57328.4 1158.01 3
 2 0 -2 58544.2 1159.28 3
 -2 0 -2 60155.6 1183.8 6
 -2 0 2 59929.6 1181.53 4
 -2 0 2 60040 1201.81 1
 -2 0 2 60194.1 1180.98 6
 -2 0 -3 64875.9 1306.35 11
 2 0 -3 65753 1322.95 4
 -2 0 -3 67771.2 1328.31 6
 -2 0 3 64591.4 1319.45 7
 2 0 -3 65987.2 1354.85 1
 -2 0 3 63811 1349.16 1
 2 0 -3 66785.6 1323.02 6
 2 0 -3 62607.8 1285.4 3
 2 0 3 65134.3 1309.09 11
 2 0 4 3541.81 131.685 7
 2 0 -4 3501.19 90.0933 3
 -2 0 4 3485.31 126.179 7
 -2 0 4 3554.58 130.002 6
 -2 0 -4 3670.21 130.725 6
 -2 0 4 3186.45 141.804 1
 2 0 -4 3655.97 127.847 6
 2 0 -4 3496.95 127.216 4
 -2 0 -4 3485.44 110.169 11
 -2 0 5 11474.4 311.326 7
 -2 0 -5 11858.5 281.503 11
 2 0 -5 11431.2 308.264 6
 -2 0 -5 11010.8 309.067 6
 2 0 5 11705.3 323.58 7
 2 0 -6 26.2082 32.9005 4
 -2 0 6 50.4848 42.8328 1
 2 0 6 71.4585 42.4309 1
 2 0 -6 94.5057 22.7233 11
 2 0 -6 56.7642 32.5636 6
 -2 0 -6 91.1444 37.6277 6
 2 0 6 96.845 38.9668 7
 -2 0 6 79.7743 39.4025 6
 -2 0 -6 83.2884 26.4542 11
 2 0 -7 2562.87 137.688 6
 2 0 7 2944.16 157.065 7
 -2 0 7 2787.21 179.086 1
 2 0 7 2621.65 173.268 1
 2 0 -7 2593.08 141.443 4
 -2 0 -7 2627.1 140.715 6
 -2 0 -7 2599.67 143.696 4
 -2 0 7 2628.75 150.24 6
 -2 0 8 11.0878 45.0901 6
 -2 0 8 -15.2283 56.2858 1
 2 0 8 45.0339 58.3307 1
 -2 0 -8 19.5536 44.6445 4
 2 0 -8 9.59275 40.6712 4
 -2 0 -9 1089.47 111.862 4
 -2 0 9 1141.53 141.131 1
 2 0 9 1217.2 140.417 1
 -2 0 9 1092.74 119.616 6
 -2 0 10 60.3597 61.539 1
 2 0 10 158.57 69.3218 1
 -2 0 -10 77.0272 57.6303 4
 2 -1 0 108956 2097.24 3
 -2 1 0 108260 2096.83 3
 -2 -1 0 109324 2096.68 9
 -2 1 0 106303 2092.73 2
 2 1 0 110662 2104.07 2
 2 -1 0 106501 2092.92 2
 -2 -1 0 109364 2103.57 2
 -2 -1 0 107413 2096.93 11
 2 1 0 105840 2097.04 11
 2 -1 0 106307 2103.21 5
 -2 1 0 105882 2099.21 1
 -2 -1 0 106963 2100 1
 2 -1 0 107171 2099.86 1
 2 1 0 107275 2099.66 1
 -2 1 0 105031 2102.44 5
 2 1 -1 24.3916 6.91347 7
 2 -1 -1 19.2861 11.4401 3
 -2 1 -1 16.939 9.82032 3
 -2 -1 1 9.92833 15.0694 1
 -2 1 1 16.1133 15.9393 1
 -2 -1 2 33268 683.643 4
 -2 1 2 34024.9 685.359 4
 -2 -1 -2 33272.7 686.286 6
 -2 1 -2 33654.4 686.559 6
 -2 1 -2 34125.8 671.101 11
 -2 -1 -2 33437.5 681.887 11
 2 1 2 33786.7 683.422 11
 2 1 -2 33342.6 704.288 1
 2 -1 -2 34059.6 705.344 1
 2 -1 -2 32462.8 685.28 7
 2 -1 -2 31825.1 667.67 3
 -2 -1 2 32156.5 658.712 3
 -2 -1 2 33312.2 703.529 1
 -2 1 2 33615 704.042 1
 -2 1 2 34298.1 684.736 6
 -2 -1 2 33339.6 683.029 6
 -2 -1 -2 33073.9 656.827 8
 2 -1 -3 102.085 24.1454 7
 2 1 3 150.544 29.7068 7
 -2 -1 3 165.472 23.9863 7
 -2 1 -3 138.995 26.6666 6
 -2 -1 -3 120.622 25.8793 6
 2 -1 -3 112.104 16.7621 3
 -2 -1 3 108.766 12.0885 3
 -2 1 3 101.35 27.4167 6
 2 -1 -3 108.866 23.883 6
 2 1 -3 95.7369 23.079 6
 -2 -1 3 162.831 29.2317 6
 2 1 -3 88.9917 24.0922 4
 2 -1 -3 108.723 25.0868 4
 -2 -1 -3 116.746 21.8099 11
 2 -1 3 127.46 20.033 11
 -2 1 -3 95.542 17.6854 11
 2 1 -3 114.015 32.3022 1
 -2 -1 3 146.156 31.3027 1
 2 -1 -3 119.079 31.3637 1
 -2 1 3 73.6151 29.018 1
 -2 -1 4 15.117 20.5227 7
 2 1 4 24.3309 24.0628 7
 -2 -1 -4 9.65885 17.2703 11
 -2 1 -4 32.2892 14.6396 11
 2 -1 -4 40.9332 24.7899 4
 2 1 -4 32.409 21.9986 4
 -2 -1 4 12.6604 23.1937 6
 -2 -1 -4 4.24391 20.9865 6
 -2 1 -4 4.21379 20.8376 6
 2 -1 -4 17.2692 12.5167 3
 -2 -1 4 6.05279 25.1463 1
 -2 1 4 -6.08799 25.814 1
 -2 1 4 25.6996 22.6846 6
 2 -1 -4 24.3538 20.3651 6
 2 1 -4 40.1385 22.8345 6
 2 1 5 618.656 63.476 7
 2 -1 5 520.776 56.4593 7
 -2 -1 5 465.921 49.3596 7
 -2 1 -5 597.791 39.6959 11
 -2 -1 -5 667.614 49.2745 11
 -2 1 -5 559.376 55.3617 6
 -2 -1 -5 632.418 58.2198 6
 2 -1 -5 633.313 33.4597 3
 -2 1 -5 570.717 19.6572 3
 2 1 -5 586.717 33.8847 11
 2 1 -5 566.875 52.991 6
 2 -1 -5 557.241 53.6914 6
 -2 -1 6 9958.02 301.292 7
 2 -1 6 10545.1 317.335 7
 2 1 6 10405.2 325.562 7
 2 -1 6 10222.7 350.58 1
 -2 1 6 10253.9 350.61 1
 -2 -1 6 9992.11 348.68 1
 2 1 6 10618.1 356.39 1
 -2 1 -6 10537.2 257.397 11
 -2 -1 -6 10766.5 277.348 11
 -2 1 6 10886.4 323.139 6
 -2 -1 6 10578.3 317.67 6
 -2 1 -6 10854.1 317.705 6
 -2 -1 -6 11562.4 323.85 6
 2 -1 -6 10612.7 310.864 4
 2 1 -6 10372.4 307.471 4
 2 1 -6 10864.6 307.964 6
 2 -1 -6 10818.5 308.886 6
 2 -1 -6 10306.1 267.509 11
 2 1 -7 7.53515 37.2771 6
 2 -1 -7 83.4494 41.2087 6
 -2 -1 -7 93.5113 43.8482 6
 -2 1 -7 85.2616 43.1166 6
 -2 -1 7 63.0805 44.1256 1
 2 -1 7 74.8363 46.1173 1
 2 1 7 88.1098 47.7482 1
 -2 1 7 101.187 58.7571 1
 -2 1 7 118.918 48.4561 6
 -2 -1 7 9.01775 41.1968 6
 2 1 7 93.2426 41.8556 7
 2 -1 7 70.0589 39.3132 7
 2 1 -7 47.8465 36.4351 4
 2 -1 -7 72.2991 40.3181 4
 -2 1 -7 49.2096 38.1118 4
 -2 -1 -7 74.2555 41.408 4
 -2 -1 -8 12410.8 396.964 4
 -2 1 -8 12326.5 393.768 4
 2 1 -8 12400.8 393.564 4
 2 -1 -8 12620.3 395.522 4
 -2 1 8 13004.9 419.115 6
 -2 -1 8 12571.4 414.376 6
 2 1 8 12396.6 456.048 1
 2 -1 8 13334.9 465.452 1
 -2 -1 8 13675.4 473.103 1
 -2 1 8 13451.1 471.396 1
 -2 1 9 238.031 74.4483 6
 -2 -1 9 52.3147 62.8158 6
 -2 -1 -9 170.668 57.1665 4
 -2 1 -9 180.856 56.794 4
 -2 1 9 214.153 86.9883 1
 2 -1 9 140.307 72.9255 1
 2 1 9 88.565 72.1025 1
 -2 -1 9 337.482 87.8801 1
 -2 1 10 1873.29 193.673 1
 -2 -1 10 2060.17 194.593 1
 -2 -1 -10 1836.92 150.24 4
 -2 1 -10 1708.82 146.046 4
 2 -1 10 1868.71 184.08 1
 2 1 10 2189.52 199.48 1
 -2 2 0 13.2311 15.1207 5
 2 -2 0 -1.32555 11.0706 3
 -2 -2 0 13.2206 10.927 11
 2 2 0 9.19333 10.2072 11
 2 -2 0 -1.26754 7.17068 2
 2 2 0 5.93838 10.5629 1
 -2 2 0 8.22194 10.3987 1
 -2 -2 0 -4.7079 9.57319 1
 2 -2 0 7.29527 11.7104 1
 -2 -2 0 22.1643 13.0117 2
 -2 -2 0 9.22889 7.54172 7
 2 2 -1 17749.8 364.391 11
 -2 -2 1 17724.8 363.628 11
 2 2 1 18175.7 383.056 9
 -2 2 1 18398 386.493 1
 -2 -2 1 18488.7 385.866 1
 -2 -2 -1 18209.1 382.555 2
 -2 -2 -1 18094.9 383.84 11
 2 -2 -1 18391.2 378.121 3
 -2 2 -1 17758 369.21 3
 2 -2 1 17968.5 370.169 3
 -2 2 -1 18144.7 367.16 8
 2 2 -2 7.83215 5.63209 11
 2 2 -2 16.344 20.5563 1
 2 -2 -2 9.88727 20.3455 1
 -2 2 2 13.1423 19.8963 1
 -2 -2 2 -9.70538 18.8069 1
 -2 -2 -2 5.00394 15.4456 11
 -2 2 -2 2.27664 14.4469 6
 -2 -2 -2 -9.28348 17.7122 6
 -2 2 2 2.23604 17.378 4
 -2 -2 2 -6.45821 14.6038 4
 2 -2 -2 33.5307 13.4685 3
 -2 2 -2 13.1076 8.44036 3
 2 2 2 -5.48921 16.1244 7
 -2 -2 2 10.1222 10.0655 7
 -2 2 2 -2.20572 16.6244 6
 -2 -2 2 16.9592 14.7142 6
 -2 2 -2 9.12395 7.36257 8
 -2 -2 -3 32195.4 688.831 6
 -2 2 -3 32193.1 688.112 6
 -2 2 3 33071.6 691.1 6
 -2 -2 3 32799 688.268 6
 2 -2 -3 31574.4 695.023 7
 2 2 3 33338.8 703.215 7
 -2 -2 3 31785.3 670.85 7
 2 2 -3 32827.6 684.187 6
 2 -2 -3 32640.9 685.472 6
 -2 -2 -3 31972.9 685.055 11
 2 2 -3 32725.9 685.255 4
 2 -2 -3 31996.7 685.14 4
 2 -2 -3 32231.1 665.572 3
 -2 -2 3 32258.1 641.693 3
 -2 2 -3 33022 642.569 3
 2 2 -3 32700.8 715.924 1
 -2 2 3 32197.1 713.582 1
 -2 -2 3 30593.4 708.03 1
 2 -2 -3 33140.5 717.243 1
 -2 2 4 10737.4 302.72 1
 -2 -2 4 10404 298.664 1
 2 -2 -4 10382.2 241.022 3
 2 2 -4 10701.6 270.923 6
 2 -2 -4 10317.2 270.094 6
 -2 -2 4 10464.2 262.015 7
 2 -2 -4 10179.6 276.24 7
 2 2 4 10805.7 290.352 7
 -2 -2 4 10431.9 272.293 6
 -2 2 -4 10836.8 275.017 6
 -2 -2 -4 10412.9 274.252 6
 -2 2 4 10603.6 275.539 6
 -2 2 -4 10184 209.408 3
 2 -2 4 10716.9 241.353 11
 -2 -2 -4 10579.8 264.935 11
 2 2 -4 10376.2 216.358 11
 2 2 -4 10071.6 268.226 4
 2 -2 -4 10655.4 272.505 4
 2 2 5 26393.7 624.614 7
 -2 -2 5 26664.8 592.149 7
 -2 -2 -5 26021.6 601.556 6
 -2 2 -5 26409.4 601.158 6
 2 -2 -5 26896.5 599.881 6
 2 2 -5 25547.2 594.805 6
 -2 -2 -5 26677.9 583.539 11
 2 2 -5 25730.6 523.486 11
 2 -2 -5 25693.7 546.81 3
 2 2 6 123.03 51.4655 1
 -2 -2 6 50.345 43.5749 1
 2 -2 6 100.966 45.3405 1
 -2 2 6 70.9023 47.8563 1
 2 -2 -6 115.028 33.184 11
 -2 2 6 127.121 29.0031 8
 2 -2 -6 63.5836 36.2154 6
 -2 -2 -6 117.125 37.9069 6
 -2 2 -6 143.133 44.432 6
 2 2 -6 87.5751 33.177 6
 2 -2 -6 79.1796 38.4024 4
 2 2 -6 90.7972 34.8308 4
 -2 2 6 43.9645 36.277 6
 -2 -2 6 106.828 38.2391 6
 2 -2 -6 100.587 20.4159 3
 2 2 6 80.8499 39.4265 7
 -2 -2 6 96.2857 33.5131 7
 2 -2 6 111.796 35.1011 7
 2 2 -7 1768.37 115.429 4
 2 -2 -7 1729.28 113.31 4
 -2 -2 -7 1753.11 93.4174 11
 2 2 7 1738.81 140.277 1
 2 -2 7 1820.21 140.754 1
 -2 -2 7 1694.59 140.986 1
 -2 2 7 1579.95 134.43 1
 -2 2 7 1769.86 121.64 6
 -2 -2 7 1784.51 122.629 6
 -2 2 -7 1510.08 108.416 4
 -2 -2 -7 1758.49 118.565 4
 -2 2 -7 1587.22 108.951 6
 -2 -2 -7 1588.78 109.026 6
 2 2 7 1586.53 120.688 7
 -2 -2 7 1728.65 108.366 7
 2 -2 7 1727.12 118.01 7
 2 2 -8 19.0488 41.9679 4
 2 -2 -8 38.5437 41.6657 4
 -2 2 -8 77.4106 45.6861 4
 -2 -2 -8 29.3727 39.8187 4
 -2 2 8 -15.177 56.0978 1
 2 -2 8 14.7621 50.0722 1
 2 2 8 15.0697 49.4924 1
 -2 -2 8 15.0779 52.7172 1
 -2 2 8 44.7053 53.6117 6
 -2 -2 8 10.892 45.2486 6
 2 -2 9 677.484 112.577 1
 2 2 9 905.54 125.381 1
 -2 2 9 1263.63 145.022 1
 -2 -2 9 863.729 127.154 1
 -2 2 -9 1178.63 112.774 4
 -2 -2 9 917.264 114.66 6
 -2 2 9 927.189 112.555 6
 -2 -2 -9 727.532 93.1049 4
 -2 -2 10 -19.7776 87.1416 1
 -2 2 10 80.2232 89.9889 1
 2 -2 10 19.4499 73.7571 1
 2 2 10 159.304 86.0984 1
 -2 -2 -10 12.8378 53.3304 4
 -2 2 -10 -12.6349 49.0978 4
 2 -3 0 107754 2187.79 5
 -2 3 0 110550 2187.78 5
 -2 3 0 110613 2172.8 8
 -2 -3 0 112980 2162.29 7
 -2 -3 0 109496 2180.11 2
 2 3 0 109522 2163.49 1
 2 -3 0 111712 2164.46 1
 -2 -3 0 108694 2172.96 11
 2 -3 0 113860 2173.82 3
 2 -3 0 109669 2163.4 10
 2 -3 -1 86858.4 1730.59 3
 -2 3 1 89379.3 1749.35 5
 2 3 1 88393.2 1711.52 5
 -2 -3 -1 89889.3 1733.48 2
 -2 3 1 87694.3 1731.4 1
 -2 -3 1 89551 1729.98 1
 2 3 1 86030.2 1735.55 9
 -2 3 1 85921.5 1712.02 9
 -2 3 -1 85967.9 1720.38 8
 -2 -3 -1 89847.4 1739.89 11
 -2 -3 1 86412.3 1714.23 11
 -2 -3 -1 89229.8 1732.31 7
 2 -3 1 86391.3 1721.15 3
 -2 3 2 14840.3 324.345 6
 -2 -3 2 14769 322.126 6
 -2 -3 -2 14391.4 315.338 8
 -2 3 -2 14608 305.52 8
 2 -3 2 14679.9 306.019 3
 -2 -3 2 14307.2 321.688 4
 -2 3 2 14543.3 325.138 4
 -2 3 2 14666.8 342.568 1
 -2 -3 2 14516.7 340.625 1
 2 -3 -2 14941.3 343.471 1
 2 3 -2 14882.4 343.108 1
 -2 -3 -2 14830.7 326.86 6
 -2 3 -2 14545.3 324.002 6
 2 3 2 14056.7 328.45 2
 -2 -3 -2 14668.9 337.166 11
 2 3 2 14829.1 340.529 7
 -2 -3 -2 14833 336.142 7
 2 -3 -2 14487.6 323.06 3
 2 3 -3 111.229 23.0326 4
 -2 -3 -3 110.087 25.8362 6
 -2 3 -3 94.9408 24.0887 6
 2 -3 -3 96.5724 26.0002 7
 2 3 3 69.0261 26.2042 7
 -2 3 3 97.2248 23.4073 6
 -2 -3 3 74.1644 23.0837 6
 -2 3 3 144.768 31.4966 1
 -2 -3 3 141.837 30.6169 1
 -2 -3 -3 98.5069 17.0861 8
 2 -3 -3 90.7643 20.4828 3
 -2 -3 -3 93.154 24.3902 11
 -2 3 4 30.1693 25.8416 6
 -2 -3 4 -4.14092 28.5257 6
 -2 3 -4 -20.7561 21.6988 6
 -2 -3 -4 -4.23399 21.8383 6
 2 3 -4 -7.90456 23.4592 6
 2 -3 -4 12.209 20.7051 6
 -2 -3 4 -18.1801 33.3018 1
 -2 3 4 -6.1514 26.5967 1
 2 -3 -4 -2.65753 16.2499 3
 2 3 4 -5.59472 24.1898 7
 -2 -3 4 22.7096 18.4538 7
 2 -3 -4 -40.059 37.0155 7
 2 3 -4 -3.98251 22.4001 4
 2 -3 -4 16.3811 23.2947 4
 -2 -3 -4 -12.563 29.496 11
 2 3 5 -6.97696 32.404 7
 -2 -3 5 4.45062 23.2643 7
 -2 3 5 9.17514 18.7015 8
 2 3 -5 30.2941 23.4501 6
 2 -3 -5 5.18508 25.6372 6
 -2 3 -5 5.27875 26.857 6
 -2 -3 -5 -5.37357 24.1112 6
 -2 -3 -5 -4.76028 23.1882 11
 2 -3 -5 25.3604 16.8961 3
 2 -3 -6 10993.8 323.481 4
 2 3 -6 10965.3 321.191 4
 -2 -3 6 10966.4 366.813 1
 2 3 6 11518.2 375.431 1
 -2 3 6 11277.6 370.598 1
 2 -3 6 11058.4 367.019 1
 -2 3 6 11564.4 337.59 6
 -2 -3 -6 11526.2 329.366 6
 -2 -3 6 11033.2 330.659 6
 -2 3 -6 11388.6 328.121 6
 2 -3 -6 11332.8 323.413 6
 2 3 -6 11333.5 320.565 6
 -2 3 6 11412.3 275.754 8
 2 -3 -6 11196.7 269.115 3
 -2 -3 6 11189.3 313.773 7
 2 3 6 11809.9 353.074 7
 2 3 7 285.378 63.2354 7
 -2 -3 7 276.155 47.9702 7
 2 -3 7 250.761 53.7903 7
 -2 -3 7 274.378 66.2693 1
 -2 3 7 326.83 74.0501 1
 2 3 7 276.854 66.0062 1
 2 -3 7 159.446 59.9942 1
 -2 -3 7 255.787 56.2352 6
 -2 3 7 513.833 71.5181 6
 -2 3 -7 267.122 53.2539 6
 -2 -3 -7 349.676 56.562 6
 2 -3 -7 225.466 51.3881 4
 2 3 -7 244.466 50.7808 4
 -2 3 -7 316.743 54.9347 4
 -2 -3 -7 239.428 51.7351 4
 -2 -3 -7 453.467 57.5808 11
 2 -3 -7 252.872 41.3533 11
 2 -3 8 7179.8 328.503 1
 2 3 8 8368.28 352.156 1
 -2 -3 8 8438.09 353.594 1
 -2 3 8 8283.29 350.535 1
 -2 3 -8 8076.53 291.883 4
 -2 -3 -8 7774.35 292.341 4
 -2 -3 8 7220.33 293.506 6
 -2 3 8 8305.83 312.823 6
 -2 3 9 -26.3657 54.7634 6
 2 3 9 17.7109 58.165 1
 -2 -3 9 121.928 64.3809 1
 2 -3 9 -34.2663 79.5734 1
 -2 3 9 35.3634 65.3543 1
 -2 -3 -9 67.9946 51.7487 4
 -2 3 -9 22.2613 47.1922 4
 -2 -3 10 2117.22 193.899 1
 -2 3 -10 2209.08 163.254 4
 -2 -3 -10 2292.77 165.689 4
 2 3 10 1963.99 190.554 1
 2 -3 10 1857.16 184.952 1
 2 -4 0 135.221 14.9921 1
 2 4 0 104.318 13.7881 1
 -2 -4 0 124.838 22.0655 2
 2 -4 0 75.6874 22.4669 5
 -2 4 0 62.6903 20.8209 5
 2 -4 0 102.244 13.7237 10
 2 -4 0 128.545 19.5183 3
 -2 -4 0 113.725 19.2919 11
 2 4 0 111.048 13.7099 10
 -2 4 0 80.8254 16.8507 8
 -2 -4 1 9023.1 205.986 1
 -2 4 1 9209.52 208.424 1
 2 4 1 8932.78 214.843 2
 -2 -4 1 8771.61 196.699 6
 -2 4 1 8949.51 198.891 6
 2 -4 -1 8813.22 215.04 3
 -2 4 1 9051.21 231.149 5
 -2 4 1 9397.59 217.764 8
 -2 -4 -1 9306.12 215.243 2
 -2 -4 -1 8922.3 216.962 7
 -2 -4 -1 9024.59 214.333 8
 -2 4 -1 8542.1 206.452 8
 2 4 1 9079.69 199.308 5
 2 -4 1 9288.3 230.357 5
 2 -4 1 9172.69 207.38 3
 -2 -4 -1 9109.17 219.756 9
 2 4 1 8111.63 217.627 9
 -2 -4 1 8967.13 200.862 11
 -2 -4 -1 9250.27 224.078 11
 2 4 2 82.5616 23.3727 2
 -2 -4 -2 64.4183 17.4979 6
 -2 4 -2 61.8071 19.6748 6
 -2 -4 2 58.3624 16.9112 6
 -2 4 2 103.216 20.8835 6
 -2 -4 2 83.1796 9.4308 11
 2 4 2 76.0952 23.0081 9
 -2 4 2 57.5167 16.471 9
 -2 -4 2 50.5057 19.8936 1
 -2 4 2 81.6291 24.3304 1
 2 -4 -2 58.6654 21.8001 1
 2 4 -2 70.2067 23.157 1
 2 -4 2 58.5147 15.5874 8
 -2 4 2 34.8567 20.1225 8
 -2 -4 2 41.9833 17.5797 4
 -2 4 2 65.6493 20.1751 4
 -2 -4 -2 36.2444 22.0385 7
 -2 -4 -2 69.329 19.1032 8
 2 -4 -2 76.0987 19.9449 3
 2 -4 2 80.6774 15.1716 3
 -2 -4 -2 83.1337 23.3501 11
 -2 -4 -3 50504.8 1057.79 11
 -2 4 3 50052.5 1036.44 8
 -2 -4 -3 49918.9 1022.03 8
 2 -4 -3 51617 1069.37 7
 2 4 3 51542.1 1068.46 7
 2 -4 -3 51226.1 1035.69 3
 2 -4 -3 51213.8 1038.6 4
 -2 -4 -3 49161.6 1040.16 6
 -2 4 -3 51131.9 1039.63 6
 -2 -4 3 50149 1037.19 6
 -2 4 3 50265.1 1040.79 6
 2 4 3 53175 1048.86 2
 -2 -4 3 50415.7 1065 1
 -2 4 3 49172.8 1065.18 1
 2 4 4 11.8502 24.6132 7
 2 -4 -4 16.6653 27.4661 7
 -2 -4 4 -12.1408 27.7192 1
 -2 4 4 6.18834 28.7409 1
 2 -4 -4 8.1341 23.6426 4
 2 4 -4 -23.6149 21.8845 4
 -2 4 4 3.23803 19.2197 8
 -2 -4 4 0.85545 4.91997 3
 2 -4 -4 15.7788 16.711 3
 -2 -4 -4 18.818 25.543 11
 -2 4 4 8.67881 23.8463 6
 -2 -4 4 -4.11589 23.4119 6
 -2 -4 -4 8.4492 18.9554 6
 -2 4 -4 12.351 21.5198 6
 2 -4 -4 4.06955 20.4149 6
 -2 -4 -5 18684.8 455.989 6
 -2 4 -5 18477.4 453.256 6
 -2 -4 5 18315 434.947 7
 2 -4 -5 19471 478.256 7
 2 4 5 19717.2 490.457 7
 2 -4 -5 18425.1 450.722 6
 -2 4 5 18565.6 423.181 8
 2 -4 -5 18047.3 418.307 3
 -2 -4 -6 1985.47 111.017 4
 -2 4 -6 1684.58 103.828 4
 -2 4 6 1746.88 80.7691 8
 -2 -4 -6 1683.99 100.449 11
 2 4 -6 1798.83 104.941 4
 2 -4 -6 1670.71 104.923 4
 -2 -4 6 1803.84 98.2743 7
 -2 -4 6 1913.23 132.187 1
 -2 4 -6 1912.85 109.227 6
 -2 -4 -6 2090.7 112.64 6
 2 4 6 1879.76 133.119 1
 2 -4 6 1815.18 129.249 1
 -2 4 6 1894.48 133.585 1
 2 -4 -6 1942.02 81.6827 3
 -2 -4 6 1765.06 110.024 6
 -2 4 6 1670.73 110.917 6
 2 -4 -7 1561.95 107.638 4
 2 4 -7 1806.9 115.681 4
 2 -4 -7 1470.47 96.1913 11
 2 -4 7 1504.51 109.622 7
 -2 -4 7 1665.26 103.076 7
 -2 4 -7 1637.87 107.147 6
 -2 -4 -7 1577.73 107.911 6
 2 -4 7 1622.3 132.528 1
 2 4 7 1465.2 131.387 1
 -2 -4 -7 1322.57 103.036 4
 -2 4 -7 1343.39 103.584 4
 -2 -4 -7 1582.63 100.279 11
 -2 4 7 1645.59 138.3 1
 -2 -4 7 1514.34 131.378 1
 -2 4 7 1712.5 125.484 6
 -2 -4 7 1735.6 124.341 6
 -2 4 8 22.1961 47.053 6
 -2 -4 8 -31.7967 50.84 6
 -2 -4 -8 38.8328 41.1605 4
 -2 4 -8 19.0077 43.3981 4
 2 -4 8 -43.1862 47.2759 1
 -2 4 8 -14.9562 53.8056 1
 -2 -4 8 14.7435 53.0402 1
 2 4 8 134.661 63.4363 1
 -2 -4 -8 7.34032 32.9359 11
 -2 -4 -9 708.451 90.0678 4
 -2 4 -9 780.321 97.441 4
 2 4 9 668.962 112.607 1
 2 -4 9 791.328 113.309 1
 -2 4 9 960.582 129.038 1
 -2 -4 9 581.685 103.559 1
 -2 -4 -10 239.796 67.7422 4
 -2 4 -10 98.1915 54.1527 4
 -2 -4 10 113.697 78.7677 1
 -2 4 10 156.14 87.618 1
 2 -4 10 150.21 78.0481 1
 2 4 10 137.781 78.3338 1
 2 -5 0 24849.3 549.538 5
 -2 5 0 24649.1 528.542 8
 -2 -5 0 24503.5 528.955 11
 2 -5 0 24513.5 501.381 10
 2 5 0 25291.3 500.922 10
 -2 -5 0 23750.3 527.366 2
 2 5 0 24660.5 501.198 1
 2 -5 0 24617 502.056 1
 2 -5 0 25033.1 527.249 3
 -2 5 0 26114.7 546.843 5
 2 -5 1 79.827 19.7674 8
 -2 5 1 74.9229 21.9083 8
 -2 -5 -1 98.5582 21.4826 7
 -2 -5 1 49.5203 14.1492 1
 -2 5 1 86.5405 16.476 1
 -2 -5 1 71.2733 12.7619 6
 -2 5 1 74.1902 13.9516 6
 2 -5 1 80.9438 27.582 5
 2 5 1 71.7261 17.5022 5
 2 5 1 65.6894 20.5981 2
 -2 -5 -1 75.1653 22.322 8
 -2 5 -1 89.3423 19.8042 8
 -2 5 1 112.434 28.3214 5
 -2 -5 1 153.628 19.4648 11
 -2 -5 -1 52.6403 21.842 11
 -2 -5 -1 83.3846 24.3329 9
 2 -5 1 68.5012 17.9157 3
 2 -5 -1 93.3335 21.3705 3
 -2 -5 -1 77.7082 22.2438 2
 -2 -5 2 29247.6 616.504 1
 -2 5 2 28705.5 618.452 1
 -2 5 2 30371.6 606.813 6
 -2 5 -2 28711.4 600.137 6
 -2 -5 -2 28302.4 601.843 6
 -2 -5 2 30498.1 602.971 6
 -2 -5 -2 28793.3 633.074 11
 2 5 2 27113.4 612.245 2
 -2 -5 2 29073.9 581.786 11
 2 5 2 28505.9 604.585 5
 -2 5 2 27733.1 639.474 5
 2 5 2 28084.2 625.104 9
 -2 5 2 28870.7 602.909 9
 -2 -5 -2 28792.5 611.776 8
 2 -5 2 29355.5 596.993 3
 2 5 -2 28772.4 617.931 1
 2 -5 -2 28726 619.831 1
 -2 -5 -2 29301.9 629.628 7
 2 -5 -2 29274.1 618.585 3
 -2 5 2 29230 619.679 8
 2 -5 2 28878.6 600.202 8
 -2 -5 -3 1664.88 85.8605 11
 2 -5 3 1770.9 56.8231 3
 2 -5 -3 1473.6 70.9276 3
 -2 5 3 1592.44 84.5427 1
 -2 -5 3 1576.97 83.5768 1
 -2 -5 -3 1723.42 86.1549 7
 2 -5 -3 1612.33 90.0144 7
 -2 -5 -3 1726.56 70.9336 8
 2 -5 3 1664.67 59.9497 8
 -2 5 3 1796.84 77.3799 8
 2 5 3 1648.69 77.5067 2
 -2 5 3 1425.51 69.4417 6
 -2 -5 3 1608.23 70.1307 6
 -2 5 -3 1569.98 70.2461 6
 -2 -5 -3 1690.03 73.6199 6
 2 5 3 1719.9 84.3153 9
 -2 5 3 1615.37 70.2456 9
 2 -5 -4 4.03572 21.3712 4
 2 5 4 27.0212 27.0028 2
 -2 5 4 4.3464 27.8252 6
 -2 -5 4 12.2582 21.0757 6
 -2 5 4 40.7614 23.5138 8
 -2 -5 -4 16.8553 22.8792 6
 -2 5 -4 -4.0804 20.1752 6
 2 -5 -4 -7.27191 20.4513 3
 -2 5 4 -18.4129 28.0266 1
 -2 -5 4 6.00474 29.6896 1
 2 -5 -5 65.1952 24.3739 3
 -2 -5 5 98.6936 27.9296 7
 2 -5 -5 115.226 40.5298 7
 -2 5 5 35.3118 25.1557 8
 -2 -5 -5 90.871 32.5179 11
 -2 -5 -5 91.4041 32.1617 6
 -2 5 -5 38.8862 31.9778 6
 -2 -5 6 7736.6 233.578 7
 -2 5 -6 7715.16 248.411 4
 -2 -5 -6 7832.23 252.741 4
 -2 5 6 7885.03 260.516 6
 -2 -5 6 7568.02 251.493 6
 2 -5 -6 7414.65 246.296 4
 2 5 -6 7361.88 242.498 4
 -2 5 6 7252.6 282.053 1
 -2 -5 6 7438.36 283.566 1
 -2 -5 -6 7806.18 249.122 6
 -2 5 -6 7703.2 247.482 6
 -2 -5 -6 8043.66 254.75 11
 2 -5 6 7897.04 287.972 1
 2 5 6 7715.27 288.294 1
 -2 5 7 1659.19 120.904 6
 -2 -5 7 1605.35 118.184 6
 -2 -5 -7 1784.18 113.531 11
 -2 5 7 1676.08 139.497 1
 -2 -5 7 1715.09 139.322 1
 2 -5 -7 1760.4 111.262 11
 -2 5 -7 1721.77 112.503 6
 -2 -5 -7 1783.99 112.9 6
 2 5 7 1727.19 142.543 1
 2 -5 7 2004.97 147.992 1
 -2 -5 -7 1780.62 116.76 4
 -2 5 -7 1571.38 110.285 4
 -2 -5 8 9621.73 386.61 1
 -2 5 8 10153.7 395.355 1
 -2 -5 -8 9999.75 319.665 11
 -2 -5 -8 9790.72 334.706 4
 -2 5 -8 10194.2 338.052 4
 2 5 8 10472 399.889 1
 2 -5 8 10021.3 390.888 1
 -2 -5 8 9736.19 344.421 6
 -2 5 8 9910.07 354.089 6
 -2 5 9 309.041 92.1866 1
 2 5 9 121.503 76.6129 1
 2 -5 9 214.181 77.9157 1
 -2 -5 9 250.602 79.006 1
 -2 -5 -9 256.538 63.6074 4
 -2 5 -9 259.666 63.0594 4
 2 5 10 1535.24 172.271 1
 2 -5 10 1380.07 156.553 1
 -2 5 10 1601.94 170.692 1
 -2 -5 10 1378.46 157.924 1
 -2 -5 -10 1799.08 146.945 4
 -2 5 -10 1548.82 132.595 4
 -2 -6 0 9.41211 18.624 11
 -2 -6 0 -8.91505 17.4598 2
 2 -6 0 4.44563 26.6567 5
 -2 -6 0 7.28616 18.0145 9
 -2 -6 0 16.3212 16.7942 5
 -2 -6 0 40.4857 19.4046 8
 -2 6 0 -3.15357 19.833 8
 2 -6 0 21.2166 17.2425 3
 2 -6 0 18.0055 10.1021 1
 2 6 0 10.9382 9.64246 1
 2 6 0 18.8302 9.43316 10
 -2 6 1 7118.25 159.258 6
 -2 -6 1 6921.39 155.53 6
 -2 -6 1 7021.05 155.8 4
 -2 -6 -1 7125.4 182.914 2
 2 -6 1 7059.11 208.707 5
 -2 6 1 6943.14 203.697 5
 -2 -6 -1 7275.34 193.252 7
 -2 -6 1 6928.64 161.414 1
 -2 6 1 7057.39 163.787 1
 -2 -6 -1 7047.05 191.08 8
 -2 6 -1 6730.62 184.126 8
 -2 6 1 7231.99 193.408 8
 -2 -6 1 7296.63 178.842 11
 2 -6 -1 6751.92 173.236 9
 -2 -6 -1 6542.25 190.853 9
 2 -6 1 7117.07 182.702 3
 -2 6 -1 6796.56 157.036 6
 2 -6 1 6805.91 182.585 8
 -2 6 2 3213.21 78.0205 2
 2 6 2 3135.71 108.704 2
 -2 -6 -2 3222.88 112.303 8
 -2 6 2 3239.29 129.708 5
 -2 6 2 3263.2 105.673 10
 -2 -6 2 3388.91 104.339 10
 2 6 2 3191.05 104.798 5
 -2 -6 2 3233.31 94.7485 6
 -2 6 2 3197.38 97.7823 6
 -2 6 -2 3283.04 95.7955 6
 -2 -6 -2 3301.13 98.2602 6
 2 -6 2 3297.05 100.807 3
 2 -6 2 3234.44 103.564 8
 -2 6 2 3293.84 116.855 8
 2 6 2 3355.33 123.419 9
 -2 -6 2 3264.8 89.7381 11
 -2 -6 -2 3072.23 122.242 11
 -2 -6 2 3419.02 107.072 1
 -2 6 2 3079.69 105.869 1
 -2 -6 -2 3208.32 122.929 7
 2 6 3 33859.8 719.155 5
 2 -6 -3 33185.2 723.9 3
 -2 6 3 34099.7 737.519 1
 -2 -6 3 33585.4 733.567 1
 -2 -6 -3 34247.4 712.02 6
 -2 6 -3 34249.8 708.767 6
 -2 -6 3 33239.6 707.022 6
 -2 6 3 33077.7 712.01 6
 -2 -6 -3 32549.9 713.139 8
 2 -6 3 34125.2 699.062 8
 -2 6 3 33620.2 725.346 8
 2 6 3 34458.1 739.47 9
 -2 6 3 35018.6 714.419 9
 2 -6 3 34028.3 690.078 3
 -2 -6 -3 32981.7 745.002 11
 -2 -6 -3 33065.4 744.374 7
 2 6 3 32722.8 720.871 2
 2 -6 -4 4.13099 26.4461 3
 -2 6 4 -8.42862 27.6803 8
 -2 -6 -4 -4.24892 25.9807 6
 -2 6 -4 -8.14777 24.9104 6
 2 6 4 27.7662 27.7472 2
 -2 -6 4 23.8465 27.2229 1
 -2 6 4 24.3727 31.4278 1
 -2 6 4 -17.432 24.7892 6
 -2 -6 4 61.1873 27.015 6
 -2 6 4 3.92652 21.5777 9
 2 6 5 13578.1 366.402 9
 2 6 5 13056.1 351.703 2
 -2 6 -5 13074.7 345.331 6
 -2 -6 -5 13849.9 351.883 6
 -2 -6 -5 13000.9 366.732 11
 2 -6 -5 13040.9 382.08 7
 2 -6 -6 171.16 50.7652 7
 -2 6 -6 154.995 41.8217 4
 -2 -6 -6 113.484 38.5181 4
 -2 -6 -6 129.513 41.4818 11
 -2 -6 -6 147.74 41.5988 6
 -2 6 -6 205.569 44.304 6
 2 6 6 208.624 47.8462 2
 -2 6 6 197.744 47.8038 6
 -2 -6 6 116.933 42.1747 6
 2 -6 -6 179.809 34.4472 3
 2 6 6 149.972 50.963 1
 2 -6 6 192.219 53.5314 1
 -2 -6 6 136.943 47.0234 1
 -2 6 6 208.814 56.0158 1
 -2 -6 -7 1728.7 111.603 6
 -2 6 -7 1613.59 107.085 6
 -2 -6 -7 1523.15 108.893 4
 -2 6 -7 1678.76 110.661 4
 -2 -6 -7 1728.42 117.288 11
 2 -6 -7 1775.38 116.241 11
 -2 -6 7 1531.87 115.525 6
 -2 6 7 1652.67 121.078 6
 2 6 7 1871.61 143.171 1
 2 -6 7 1625.83 133.216 1
 -2 6 7 1757.69 141.368 1
 -2 -6 7 1452.93 127.528 1
 2 6 8 14.7815 53.1804 1
 2 -6 8 14.0361 60.6907 1
 -2 -6 8 14.2268 57.8579 1
 -2 6 8 29.1116 52.3684 1
 -2 -6 -8 53.8872 41.0157 11
 2 -6 -8 95.5141 46.5705 11
 -2 6 -8 -18.4746 42.185 4
 -2 -6 -8 38.1391 39.6129 4
 -2 6 8 54.6569 57.8894 6
 -2 -6 -9 614.216 87.3875 4
 -2 6 -9 825.502 96.0089 4
 -2 -6 9 745.625 115.852 1
 2 6 9 921.172 129.333 1
 2 -6 9 643.384 110.856 1
 -2 6 9 703.32 113.579 1
 -2 -6 -10 84.6802 52.3206 4
 -2 6 -10 104.631 54.9022 4
 -2 6 10 166.56 80.0272 1
 2 -6 10 89.3002 69.4121 1
 -2 -6 10 -17.6898 61.8603 1
 2 6 10 -19.0738 72.3418 1
 2 6 10 78.6194 66.6776 9
 -2 7 0 66436.1 1290.46 6
 2 -7 0 67472 1379.49 5
 2 -7 0 66101.7 1347.3 3
 2 -7 0 64577.2 1299.39 2
 -2 -7 0 67116.2 1355.6 8
 -2 7 0 65351.5 1350.34 8
 2 -7 0 66914.2 1295.4 1
 2 7 0 65048.6 1295.01 1
 -2 -7 0 66655.1 1361.62 9
 -2 7 0 65856.6 1290.49 4
 -2 -7 0 68834 1347.22 5
 -2 -7 0 69157.5 1343.8 2
 -2 7 1 7342.59 168.279 1
 2 -7 1 7236.8 165.38 1
 2 7 1 7488.22 167.33 1
 -2 -7 1 7709.13 166.43 1
 2 -7 1 7410.99 201.291 8
 -2 7 1 7346.33 219.451 5
 2 -7 1 7462.02 225.847 5
 -2 -7 -1 7519.77 194.999 2
 -2 -7 -1 7982.87 211.466 7
 -2 -7 1 7791.03 212.251 8
 -2 7 -1 7376.53 202.225 8
 -2 -7 -1 7346.19 207.033 8
 -2 7 1 7864.54 211.649 8
 -2 7 -1 7375.03 162.775 6
 -2 -7 -1 7239.33 164.924 6
 -2 -7 1 7329.64 161.349 6
 -2 7 1 7356.03 165.966 6
 2 -7 1 7672.51 199.499 3
 -2 -7 -1 6965.67 207.209 9
 2 -7 -1 7462.05 190.655 9
 -2 -7 1 7894.16 196.578 11
 -2 -7 -2 11801.1 302.547 7
 2 -7 2 11294.7 269.821 3
 -2 7 -2 11259 253.245 6
 -2 -7 2 11206.4 253.697 6
 -2 7 2 11301.2 258.538 6
 -2 -7 -2 11375.8 256.762 6
 -2 -7 2 11385.4 257.595 11
 -2 7 2 11304.5 265.632 10
 -2 -7 2 10993.8 261.231 10
 -2 7 2 11778.5 294.329 8
 -2 7 2 11636.1 311.61 5
 2 7 2 11278.4 273.444 5
 2 -7 2 12025.1 317.023 5
 2 7 2 11291.7 279.07 2
 -2 -7 2 11086.6 263.867 1
 -2 7 2 11464.1 268.892 1
 2 -7 2 11110 275.033 8
 -2 -7 -2 11166.2 286.174 8
 -2 -7 3 185.761 26.8448 6
 -2 7 3 161.065 28.2429 6
 2 7 3 230.28 33.2437 5
 -2 7 3 179.117 42.3927 5
 2 -7 3 252.571 29.535 8
 -2 -7 -3 261.181 35.2359 8
 -2 -7 -3 183.248 38.1492 7
 -2 -7 3 161.894 32.2895 1
 -2 7 3 201.165 33.9935 1
 -2 -7 -3 176.28 27.2619 6
 -2 7 -3 166.849 26.0898 6
 -2 -7 3 190.062 14.2156 11
 2 -7 3 181.752 23.8203 3
 2 7 3 269.667 34.6635 2
 -2 7 3 202.172 32.0368 9
 2 7 3 195.635 39.6258 9
 2 7 4 -14.1636 27.7357 2
 2 7 4 11.6322 31.961 9
 -2 7 4 16.7474 27.0376 9
 -2 7 4 -17.9452 25.8631 1
 2 -7 4 -23.2067 33.3656 1
 2 7 4 -11.9695 28.2548 1
 -2 -7 4 -5.79763 30.7007 1
 -2 -7 4 -8.12981 24.6151 6
 -2 7 4 21.8249 26.9455 6
 -2 -7 -4 6.64417 33.3304 11
 2 -7 4 5.47071 19.2665 8
 2 -7 4 12.8712 13.4123 3
 -2 7 -4 -12.0737 23.1453 6
 -2 -7 -4 -4.24033 25.4244 6
 2 -7 -4 7.53398 31.9419 7
 -2 -7 -4 13.3397 32.4893 7
 -2 -7 -5 250.901 42.3311 6
 -2 7 -5 244.663 39.5661 6
 2 7 5 190.124 47.3809 9
 -2 -7 5 248.378 33.9502 8
 -2 7 5 325.85 44.7161 8
 -2 7 5 206.074 43.1455 6
 -2 -7 -5 206.062 38.3285 4
 2 -7 -5 378.898 69.8267 7
 2 -7 -5 295.778 44.7874 3
 -2 -7 -5 263.091 55.7805 11
 2 7 5 266.026 43.7347 2
 -2 -7 -6 7954.65 251.992 6
 -2 7 -6 7832.66 248.208 6
 2 -7 -6 8156.03 239.741 3
 2 -7 -6 7942.55 292.798 7
 -2 7 6 8241.88 242.451 8
 -2 7 6 8116.42 266.578 6
 -2 -7 6 7967.11 259.931 6
 -2 -7 -6 8275.61 258.98 4
 -2 7 -6 7847.5 250.971 4
 2 -7 6 7985.34 288.666 1
 2 7 6 7508.6 287.25 1
 2 7 6 7942.55 257.779 2
 -2 -7 -6 7768.99 275.782 11
 -2 7 6 8136.61 250.381 9
 2 7 6 7517.55 268.096 9
 -2 -7 6 8016.98 291.503 1
 -2 7 6 7712.77 289.598 1
 -2 -7 -7 289.679 52.9825 6
 -2 7 -7 257.758 47.7373 6
 -2 7 7 245.174 49.2259 9
 2 7 7 286.828 61.0213 9
 -2 -7 7 340.747 72.0572 1
 2 -7 7 323.093 72.7726 1
 -2 7 7 263.832 70.6671 1
 2 7 7 301.965 65.01 1
 2 7 7 322.82 60.7085 2
 -2 -7 -7 258.397 57.7672 11
 2 -7 -7 203.66 54.6626 11
 -2 -7 7 347.529 62.9007 6
 -2 7 7 261.275 59.9209 6
 -2 -7 -7 333.276 56.1628 4
 -2 7 -7 312.621 53.6 4
 -2 7 8 8060.63 339.623 1
 -2 -7 8 7964.86 335.384 1
 2 -7 -8 7865.31 292.532 11
 2 7 8 8043.78 303.273 9
 -2 7 8 8052.03 279.552 9
 -2 -7 -8 7868.32 293.601 11
 -2 7 -8 7982.79 284.864 4
 -2 -7 -8 7473.41 283.416 4
 2 7 8 8056.72 341.338 1
 2 -7 8 7824.27 331.967 1
 -2 -7 9 548.105 108.275 1
 2 -7 9 532.605 98.9428 1
 2 7 9 599.153 106.013 1
 -2 7 9 421.849 91.7276 1
 2 7 9 381.065 82.5538 9
 -2 -7 -9 677.708 90.7722 4
 -2 7 -9 453.008 76.6687 4
 -2 -7 -9 368.746 73.2551 11
 2 7 10 1950.52 151.072 9
 -2 7 -10 1606.48 138.112 4
 -2 -7 10 1891.29 175.019 1
 2 -7 10 1635.18 168.446 1
 2 7 10 1731.77 177.112 1
 -2 7 10 1541.46 161.048 1
 -2 -8 0 43.7749 24.0568 9
 2 -8 0 -11.7134 37.4988 5
 2 -8 0 36.309 23.709 3
 -2 -8 0 40.2253 23.0615 8
 -2 8 0 51.8732 27.6808 8
 2 -8 0 45.4122 11.5583 2
 -2 -8 0 6.98655 18.0288 2
 -2 -8 0 8.07985 25.413 5
 -2 -8 -1 7077.21 191.101 2
 2 -8 1 7426.72 154.429 1
 2 8 1 7199.6 156.303 1
 2 -8 1 6968.9 153.424 10
 2 -8 1 7357.61 157.299 1
 2 8 1 7178.18 160.636 1
 2 -8 1 6852.43 197.02 3
 -2 8 1 6832.94 209.449 8
 -2 -8 -1 6892.68 206.924 8
 -2 -8 1 7309.18 212.331 8
 2 -8 1 7436.47 205.35 8
 -2 -8 1 6983.05 206.657 5
 2 -8 1 7049.19 228.489 5
 -2 8 1 7272.92 222.538 5
 -2 -8 1 6954.45 148.698 6
 -2 -8 -1 6788.8 209.5 9
 2 -8 -1 7167.05 192.304 9
 -2 -8 -1 7203.82 154.642 6
 -2 8 1 7104.01 156.342 6
 -2 8 -1 6944.92 150.362 6
 -2 -8 1 7417.81 196.973 11
 -2 -8 2 1421.83 54.0192 6
 -2 -8 -2 1525.14 57.5924 6
 -2 8 2 1533.22 59.0576 6
 2 8 2 1632.07 73.9691 5
 2 -8 2 1462.63 93.5865 5
 -2 8 2 1558.36 92.3572 5
 -2 8 2 1477.01 62.7867 1
 -2 -8 2 1462.82 59.0514 1
 -2 -8 2 1657.78 84.5101 8
 -2 -8 2 1555.82 58.8624 10
 -2 8 2 1531.66 61.3528 10
 2 -8 2 1466.86 70.2538 3
 2 8 2 1623.66 75.5149 2
 -2 -8 2 1408.25 62.258 11
 -2 -8 -2 1322.2 76.0487 8
 2 -8 2 1483.42 73.9464 8
 -2 -8 -2 1556.15 87.4944 7
 2 8 2 1345.33 62.7551 1
 2 -8 2 1595.39 64.7518 1
 -2 -8 3 16227.4 384.222 1
 -2 8 3 16396 389.938 1
 -2 -8 3 16936.1 370.65 6
 -2 8 3 16363.2 375.306 6
 -2 8 -3 16751.1 367.886 6
 -2 -8 -3 16590.6 371.492 6
 2 -8 -3 15719.8 402.604 3
 2 8 3 16589.1 389.034 2
 -2 -8 -3 16278.3 425.638 11
 2 8 3 16469.2 390.401 5
 -2 8 3 16228.3 384.911 10
 -2 -8 3 15768.1 378.66 10
 2 -8 3 16750.9 382.137 8
 -2 -8 -3 16713.7 398.473 8
 -2 -8 3 16296.4 398.392 8
 2 -8 3 16261.7 390.02 1
 2 8 3 16373.4 392.896 1
 -2 -8 3 15786.4 342.016 11
 -2 -8 -3 16321.3 371.386 4
 -2 8 -3 16200.3 367.301 4
 2 -8 3 17183 371.863 3
 -2 -8 4 1978.5 90.9536 6
 -2 8 4 1869.35 91.797 6
 -2 8 -4 1874.26 85.5614 6
 -2 -8 -4 1893.13 88.1387 6
 2 -8 -4 1982.36 101.826 3
 2 8 4 2009.77 97.696 2
 2 8 4 2135.23 100.976 5
 -2 8 4 2087.38 121.425 5
 -2 -8 -4 1946.43 116.017 11
 2 -8 -4 1865.23 121.867 7
 -2 -8 -4 2011.55 118.754 7
 -2 -8 4 2070.98 104.78 1
 -2 8 4 2137.97 107.35 1
 2 8 4 1959.49 109.037 9
 -2 8 4 1941.11 94.7194 9
 2 8 4 2048.46 105.605 1
 2 -8 4 1904.72 101.734 1
 -2 -8 -4 1863.22 88.3989 4
 -2 8 -4 2032.51 88.7399 4
 2 -8 4 2073.11 84.6934 8
 -2 8 4 1968.1 101.621 8
 -2 -8 4 1942.12 93.8301 8
 -2 8 -5 13624.8 347.334 6
 2 8 5 13817.5 360.893 2
 2 -8 -5 14143.6 414.975 7
 -2 -8 -5 13573.1 353.26 4
 -2 -8 -5 13830.6 398.519 11
 2 -8 -5 13368.5 359.7 3
 -2 8 5 13571.3 387.263 1
 -2 8 5 14133.6 363.415 6
 -2 8 5 13557.7 361.285 8
 -2 -8 5 14057.6 342.976 8
 -2 -8 -5 13841.7 353.202 6
 2 8 5 12553.5 380.174 1
 -2 8 5 12571.3 350.387 9
 2 8 5 14168.1 386.323 9
 2 8 6 941.487 87.776 9
 -2 8 6 1179.71 81.7964 9
 -2 -8 -6 749.875 85.5837 11
 -2 -8 -6 988.678 78.6394 4
 -2 8 -6 928.626 74.7422 4
 2 -8 -6 1163.67 105.852 7
 -2 8 6 995.453 95.1876 1
 -2 -8 6 871.631 79.0006 6
 -2 8 6 905.507 83.3079 6
 -2 8 -6 695.434 65.3482 6
 -2 -8 -6 917.169 74.4714 6
 2 -8 -6 868.746 70.8714 3
 2 8 6 851.955 76.6407 2
 -2 8 6 950.189 76.5795 8
 -2 -8 6 831.345 87.0456 1
 2 8 6 785.105 86.1278 1
 2 -8 6 805.331 84.8514 1
 2 8 7 1151.86 103.569 9
 -2 8 7 1118.84 92.2784 9
 -2 -8 7 1298.21 118.163 1
 -2 8 7 1052.38 96.9535 6
 -2 8 -7 1272.69 96.2181 4
 -2 -8 -7 1262.72 95.2448 4
 2 -8 7 1205.51 113.186 1
 2 8 7 1197.87 116.109 1
 -2 8 -7 1193.82 91.9544 6
 2 -8 -7 1233.76 84.7067 3
 2 -8 -7 1354.89 112.686 11
 -2 -8 -7 1213.12 108.527 11
 -2 8 7 1025.17 111.536 1
 -2 -8 -8 -21.5274 47.4252 11
 2 -8 -8 -21.3029 52.664 11
 2 8 8 32.0553 49.6256 9
 -2 -8 -8 -18.4455 45.6002 4
 -2 8 -8 -8.75249 43.275 4
 2 8 8 -14.0331 54.5292 1
 2 -8 8 26.7166 54.3226 1
 -2 8 8 68.4582 54.4544 1
 -2 -8 8 -26.646 67.7828 1
 -2 -8 -9 921.281 101.796 11
 -2 -8 -9 531.268 81.5532 4
 -2 8 -9 689.971 84.6202 4
 2 -8 9 794.899 113.032 1
 2 8 9 712.52 114.825 1
 -2 8 9 558.249 108.439 1
 -2 -8 9 628.597 107 1
 2 8 9 723.786 97.9241 9
 2 -9 0 31014.7 651.452 9
 -2 -9 0 30001.9 673.987 9
 -2 -9 0 30145.6 644.309 2
 2 -9 0 28843.2 595.373 2
 -2 -9 0 29903.2 659.56 11
 2 -9 0 29634.3 691.381 5
 -2 -9 0 30151.2 660.649 5
 -2 -9 0 29584.8 666.471 8
 -2 -9 1 3.97319 21.5728 11
 2 -9 1 47.1005 32.7759 5
 -2 -9 1 5.04935 24.966 5
 2 -9 -1 7.61523 20.9245 9
 -2 -9 -1 -5.32893 24.7499 9
 -2 -9 1 5.10749 22.5043 8
 -2 -9 -1 -10.1757 24.0209 8
 2 -9 1 -4.64255 22.6146 8
 -2 -9 1 -9.06176 23.052 2
 -2 -9 -1 3.39076 21.7075 2
 2 -9 1 71.4715 24.6989 3
 -2 -9 2 11505.9 253.04 1
 -2 9 2 11304 258.584 1
 2 -9 2 11474.9 260.056 1
 2 9 2 11472.5 264.851 1
 -2 -9 -2 11302.8 251.812 4
 -2 9 -2 11425.4 246.361 4
 -2 9 2 11415.5 314.727 8
 -2 -9 2 11478.3 308.232 8
 2 -9 2 11414.8 287.9 3
 -2 9 2 11492.8 255.879 6
 -2 -9 -2 11020.5 319.627 11
 -2 -9 2 11728.8 275.839 11
 2 -9 2 11461 296.96 8
 -2 -9 -2 11517.8 306.088 8
 2 -9 2 10710.8 329.492 5
 -2 -9 -3 68.3274 38.4318 7
 -2 -9 3 3.34225 21.5839 1
 -2 9 3 -3.71172 25.1791 1
 -2 9 3 6.16195 21.0631 6
 2 -9 3 -15.704 38.8231 5
 2 9 3 13.1004 27.2104 5
 -2 -9 -3 5.48009 16.9153 6
 -2 9 -3 21.8319 17.3325 6
 2 -9 -3 11.5682 26.4124 3
 2 -9 3 -3.35556 19.7136 3
 -2 9 3 45.7921 24.0813 10
 2 9 3 4.03223 20.2282 1
 2 -9 3 -7.65362 20.265 1
 -2 9 3 53.6886 31.9919 8
 -2 -9 3 5.12434 25.3368 8
 -2 -9 -3 -8.3824 20.6553 4
 -2 9 -3 4.99051 16.9273 4
 2 9 3 12.684 24.3159 2
 -2 -9 -3 51.513 29.6256 8
 2 -9 3 -4.1774 23.4967 8
 -2 -9 -3 7.15655 28.4634 11
 -2 9 4 -12.7612 24.7281 6
 2 9 4 20.8281 28.2334 9
 -2 -9 -4 7.66373 21.3068 6
 -2 9 -4 -7.00403 23.0021 6
 -2 9 4 -30.7662 28.8416 10
 2 9 4 -9.55989 30.331 2
 -2 9 4 -8.09112 34.9836 5
 2 9 4 -10.3921 31.7719 5
 -2 -9 -4 -7.96436 37.6011 7
 2 -9 -4 -9.07224 44.1916 7
 -2 -9 -4 11.5096 26.0256 4
 -2 9 -4 -3.53246 21.1805 4
 2 -9 -4 -24.5725 32.945 3
 2 9 4 11.1476 27.5588 1
 -2 9 4 10.7057 27.6095 1
 -2 9 4 -31.4849 34.1895 8
 -2 -9 4 -20.1269 27.3199 8
 -2 -9 -4 40.7017 39.6522 11
 -2 -9 -5 152.629 33.474 6
 2 9 5 84.9716 40.9666 9
 -2 9 5 90.5824 36.9416 9
 2 9 5 102.726 39.9019 1
 -2 9 5 64.7191 37.1576 1
 -2 -9 -5 124.916 33.7035 4
 -2 9 5 146.103 37.5854 6
 2 -9 -5 136.678 40.2401 3
 -2 9 5 166.175 49.5603 5
 -2 -9 -5 82.2747 43.217 11
 -2 -9 5 129.474 32.8589 8
 -2 9 5 105.17 39.0797 8
 2 -9 -5 112.193 52.6544 7
 -2 9 6 5609.39 238.992 5
 -2 9 6 5463.6 200.45 8
 2 -9 -6 5059.57 238.317 7
 2 9 6 5340.48 226.231 1
 -2 -9 -6 4652.53 220.614 11
 2 9 6 5480.32 221.298 9
 -2 9 6 5032.95 191.089 9
 -2 -9 -6 5611.18 198.013 4
 -2 9 6 5464.88 204.459 6
 -2 9 6 5661.66 228.315 1
 2 -9 -6 5310.41 197.106 3
 -2 9 7 151.229 59.2439 5
 -2 -9 -7 176.159 47.7978 4
 2 -9 -7 129.585 43.3584 3
 2 9 7 148.67 57.4304 1
 -2 9 7 33.4879 49.2541 1
 -2 -9 -7 186.965 59.0397 11
 2 -9 -7 200.126 59.6837 11
 2 9 7 108.261 52.8471 9
 -2 -9 -8 7007.05 267.169 4
 2 9 8 7455.1 321.408 1
 -2 9 8 7087.21 311.115 1
 -2 9 8 7587.39 315.134 5
 2 9 8 7589.93 295.324 9
 2 -9 -8 7483.02 302.823 11
 -2 -9 -8 7258.6 298.042 11
 -2 9 9 56.5401 62.2848 5
 -2 -9 -9 47.7741 55.4762 11
 2 -9 -9 11.4837 54.2223 11
 2 9 9 72.1507 62.8614 9
 -2 9 9 14.6373 63.2923 1
 2 9 9 46.0819 68.9263 1
 -2 -9 -9 60.4951 49.1193 4
 -2 -10 0 -7.99064 25.352 2
 2 -10 0 -5.23724 30.4451 3
 2 -10 0 -4.63942 26.0949 9
 2 -10 0 -7.37324 36.9878 5
 -2 -10 0 -10.6429 28.1792 5
 -2 -10 0 18.1982 29.097 9
 -2 -10 0 5.70077 30.5724 8
 -2 10 1 3259.16 140.911 8
 -2 -10 1 2996.89 131.82 8
 -2 -10 1 3065.43 121.318 11
 -2 -10 -1 3077.21 137.295 11
 -2 -10 1 3168.14 125.548 2
 -2 -10 -1 2888.01 130.575 8
 2 -10 1 3205.65 131.002 8
 2 -10 -1 3325.93 123.739 9
 -2 -10 -1 3538.66 143.019 9
 -2 -10 -1 3235.08 113.964 2
 -2 -10 -1 3140.79 132.499 7
 2 -10 -1 3180.05 134.529 3
 2 -10 1 3223.39 153.315 5
 -2 -10 1 3049.85 133.241 5
 -2 -10 2 962.372 72.1919 8
 -2 10 2 794.099 71.2308 8
 2 -10 2 974.873 68.4577 8
 -2 -10 -2 954.956 72.2266 8
 2 -10 -2 952.177 74.3999 3
 -2 10 2 934.911 80.3969 5
 2 -10 2 948.781 85.9967 5
 -2 -10 2 1044.7 79.3032 5
 -2 -10 2 994.142 58.308 11
 -2 -10 -2 939.928 80.021 11
 2 -10 -3 22275.6 540.2 3
 2 -10 3 22458.1 496.409 3
 2 10 3 21410.3 507.415 5
 -2 10 3 20819 550.674 5
 2 -10 3 22204.7 575.223 5
 -2 -10 -3 21443.3 559.047 11
 -2 -10 -3 22434.9 558.238 7
 2 -10 3 22025.6 511.272 8
 -2 -10 -3 21959.6 527.912 8
 -2 10 3 21819.2 544.15 8
 -2 -10 3 22555.8 528.433 8
 -2 -10 -4 715.59 79.6506 11
 -2 10 4 626.927 68.6567 8
 2 -10 -4 661.947 67.0524 3
 2 -10 -4 681.493 84.8679 7
 -2 -10 -4 769.336 80.7983 7
 -2 -10 4 744.247 65.3843 8
 -2 10 4 809.47 82.3392 5
 2 10 5 7438.86 267.073 9
 2 -10 -5 7254.61 252.222 3
 -2 10 5 7786.99 284.653 5
 -2 -10 -5 7263.03 281.318 7
 2 -10 -5 7614.9 298.436 7
 -2 -10 -5 7969.46 291.364 11
 -2 10 5 8005.72 262.085 8
 -2 10 6 609.862 85.0605 5
 -2 10 6 545.867 69.1769 8
 2 10 6 697.254 82.5456 9
 2 -10 -6 773.793 96.4409 7
 -2 -10 -6 614.737 82.1074 11
 2 -10 -6 703.747 73.1813 3
 -2 10 7 1225.54 119.392 5
 -2 -10 -7 1069.31 110.844 11
 2 -10 -7 1252.04 120.751 11
 2 -10 -7 1127.89 93.9944 3
 2 10 7 1216.06 110.359 9
 -2 10 8 104.404 70.8608 5
 -2 -10 -8 25.0406 57.1759 11
 2 -10 -8 49.9306 66.9464 11
 2 10 8 11.1261 44.2562 9
 2 -10 -9 467.888 86.0082 11
 -2 -10 -9 688.11 100.089 11
 2 10 9 407.349 81.849 9
 2 -11 0 15536.5 405.599 9
 -2 -11 0 17011 437.004 9
 -2 -11 0 17554.3 398.912 2
 2 -11 0 16368.8 421.671 3
 -2 -11 0 16977.5 431.338 8
 -2 -11 0 16294.9 422.7 11
 -2 -11 0 16295.9 423.632 5
 2 -11 0 16956.7 459.549 5
 2 -11 1 1793.09 96.2737 3
 2 -11 -1 1620.25 99.2475 3
 -2 -11 -1 1668.33 99.6793 8
 -2 -11 1 1846.56 106.353 5
 2 -11 1 1964.95 128.624 5
 -2 -11 -1 1726.74 102.321 9
 2 -11 -1 1770.15 92.4196 9
 -2 -11 1 1714.65 101.176 8
 -2 -11 1 1721.81 91.1078 2
 -2 -11 -1 1657.74 105.53 11
 -2 -11 2 8977.2 283.443 5
 2 -11 2 8705.89 298.901 5
 -2 11 2 9243.95 290.464 5
 -2 -11 2 8821.38 270.861 8
 -2 11 2 8872.97 285 8
 -2 -11 -2 8693.98 287.529 11
 -2 -11 -2 9157.42 283.422 7
 -2 -11 -2 9125.58 274.934 8
 2 -11 -2 9206.34 281.523 3
 2 -11 2 8689.55 251.823 3
 -2 11 3 295.23 56.7985 5
 2 -11 3 343.832 63.0065 5
 -2 11 3 315.633 54.1495 8
 -2 -11 3 324.13 49.6489 8
 -2 -11 -3 259.421 47.0325 8
 -2 -11 -3 407.253 62.4363 7
 -2 -11 -3 271.032 57.7252 11
 2 -11 -3 261.516 51.8704 3
 -2 -11 4 36.3581 31.6758 8
 -2 11 4 8.03259 48.1632 8
 2 -11 -4 -15.3712 39.1027 3
 2 -11 -4 96.2043 66.6069 7
 -2 -11 -4 -18.5923 45.283 7
 -2 -11 -4 29.4024 56.9748 11
 -2 11 4 45.3794 45.5301 5
 2 -11 4 41.9109 55.4844 5
 -2 11 5 -71.0244 46.3316 5
 -2 -11 -5 62.8796 40.7228 7
 2 -11 -5 -23.6959 50.232 7
 -2 -11 -5 43.2456 39.9603 11
 2 -11 -5 -8.06114 33.4868 3
 2 -11 -6 4216.54 188.471 3
 -2 11 6 4375.85 217.408 5
 2 11 6 4225.06 202.359 9
 -2 -11 -6 4781.29 233.155 11
 2 -11 -6 4193.79 228.572 7
 -2 11 7 491.506 81.0501 5
 -2 -11 -7 471.349 83.3294 11
 2 -11 -7 427.143 84.6562 11
 2 -11 -7 414.666 88.8223 7
 2 11 7 338.369 73.7947 9
 2 -11 -7 324.549 61.5942 3
 2 -11 -8 4890.89 247.369 11
 -2 -11 -8 4519.82 243.632 11
 2 11 8 4670.21 228.88 9
 -2 -12 0 6.69965 30.5949 5
 2 -12 0 17.8143 47.7693 5
 -2 -12 0 14.6908 29.2164 9
 2 -12 0 16.9853 25.4064 9
 -2 -12 0 35.2011 31.0217 8
 2 -12 0 13.2304 28.6043 3
 -2 -12 0 39.6238 35.8581 11
 2 -12 1 2519.99 145.54 5
 -2 -12 1 2659.58 134.187 5
 -2 -12 1 2270.43 127.407 9
 -2 -12 -1 2459.73 130.615 9
 2 -12 -1 2292.59 111.771 9
 -2 -12 -1 2472.74 125.34 7
 2 -12 -1 2570.34 129.938 3
 2 -12 1 2399.66 118.69 3
 -2 -12 -1 2164.71 122.733 8
 -2 -12 1 2336.79 124.951 8
 -2 -12 -1 2403.12 131.459 11
 2 -12 -2 578.459 66.7751 3
 -2 -12 2 631.429 69.8206 5
 2 -12 2 433.57 72.1086 5
 -2 -12 -2 608.831 69.5154 11
 -2 -12 -2 470.47 66.3621 7
 2 -12 2 574.579 57.3345 3
 -2 -12 2 570.979 62.1566 2
 -2 -12 2 621.142 64.7259 8
 -2 -12 -2 775.824 73.3798 8
 -2 -12 -3 11430.2 332.537 8
 2 -12 3 11778.2 377.188 5
 -2 -12 3 11370.3 355.992 5
 -2 12 3 10827.4 346.79 5
 -2 -12 3 10960.8 324.227 8
 2 -12 -3 11498.9 374.784 7
 -2 -12 -3 10558.8 357.841 11
 -2 -12 -3 11264.1 353.048 7
 2 -12 -3 10731.8 337.669 3
 -2 -12 -4 724.877 88.1701 11
 -2 12 4 1072.39 98.8755 5
 2 -12 -4 910.581 85.6677 3
 2 -12 -4 678.796 91.88 7
 -2 -12 -4 705.436 84.5114 7
 -2 -12 4 902.527 76.9751 8
 -2 -12 -5 9225.41 337.103 7
 2 -12 -5 9156.06 351.957 7
 2 -12 -5 8879.09 306.369 3
 -2 12 5 9474.35 329.448 5
 -2 -12 -5 8669.62 333.661 11
 -2 12 6 79.551 57.8791 5
 2 -12 -6 162.496 48.4861 3
 2 -12 -6 122.537 67.3698 7
 -2 -12 -6 177.696 64.6298 11
 -2 -12 -7 675.822 83.6195 3
 2 -12 -7 597.875 77.8193 3
 2 -12 -7 620.274 98.5808 11
 -2 -12 -7 569.405 99.0091 11
 2 -12 -7 825.836 114.61 7
 -2 -12 -8 70.3437 65.3442 11
 2 -12 -8 13.9974 58.1503 11
 2 -13 0 17277.2 437.386 9
 -2 -13 0 15857.5 455.435 9
 -2 -13 0 17422.3 453.72 11
 -2 -13 0 17160.3 459.334 8
 2 -13 0 17311 453.823 3
 2 -13 0 17643.8 490.221 5
 -2 -13 0 16289.2 447.685 5
 2 -13 1 2485.84 153.006 5
 -2 -13 1 2528.19 138.612 5
 -2 -13 -1 2529.1 142.003 11
 -2 -13 1 2439.8 120.598 11
 2 -13 1 2486.81 127.719 9
 -2 -13 1 2581.99 141.942 9
 -2 -13 -1 2299.14 132.892 9
 2 -13 -1 2541.35 121.737 9
 2 -13 1 2601.91 129.639 3
 2 -13 -1 2497.14 136.967 3
 -2 -13 -1 2484.8 132.97 7
 -2 -13 -1 2399.28 132.72 8
 -2 -13 1 2249.98 131.333 8
 -2 -13 2 4794.96 191.942 8
 2 -13 2 4662.21 219.135 5
 -2 -13 2 4718.37 202.065 5
 -2 -13 -2 4817.21 199.713 7
 2 -13 -2 4366.24 194.152 3
 2 -13 2 4416.2 171.803 3
 -2 -13 -2 4392.87 204.536 11
 -2 -13 -3 18.784 39.0165 7
 2 -13 -3 11.1038 38.8222 7
 -2 -13 -3 31.456 37.7228 11
 -2 -13 3 -14.8835 36.7959 8
 -2 -13 3 38.6178 43.3198 5
 2 -13 -3 53.5276 40.0302 3
 -2 13 4 9.97995 44.7791 5
 2 -13 -4 -12.3057 47.817 7
 -2 -13 -4 10.5501 41.9598 7
 -2 -13 -4 11.514 49.7827 11
 2 -13 -4 9.34928 40.4234 3
 -2 13 5 -21.3283 50.3471 5
 -2 -13 -5 -11.6762 50.4841 7
 2 -13 -5 -40.1721 59 7
 2 -13 -5 58.0161 45.6506 3
 -2 -13 -5 -25.0428 49.8004 11
 2 -13 -6 2820.69 198.876 7
 -2 -13 -6 3341.43 204.314 11
 -2 13 6 2942.95 182.322 5
 2 -13 -6 3264.89 174.098 3
 -2 -13 -7 19.604 43.1943 3
 2 -13 -7 19.5265 46.0996 3
 2 -13 -7 75.3572 67.6279 7
 2 -13 -7 116.298 72.9295 11
 -2 -13 -7 28.6031 58.1632 11
 -2 -14 0 8.56622 42.9751 9
 2 -14 0 33.2587 41.0648 9
 -2 -14 0 15.7877 37.2711 11
 2 -14 0 40.5231 36.3677 3
 2 -14 1 1810.01 136.465 5
 2 -14 1 1842.16 113.521 3
 2 -14 -1 1916.59 126.204 3
 -2 -14 -1 1812.39 119.871 9
 2 -14 1 1916.18 116.096 9
 -2 -14 -1 1857.96 118.874 7
 -2 -14 -1 1902.5 126.565 11
 -2 -14 -2 545.459 73.0378 7
 -2 -14 -2 419.784 72.826 11
 -2 -14 2 519.526 71.4624 5
 2 -14 -2 602.649 76.8941 3
 2 -14 2 537.925 62.2403 3
 2 -14 -3 7713.41 296.259 3
 2 -14 -3 8632.06 328.892 7
 -2 -14 -3 8570.44 307.542 7
 -2 -14 -3 8863.05 324.867 11
 2 -14 -4 235.072 70.9267 7
 -2 -14 -4 77.4598 48.7852 7
 -2 -14 -4 37.037 49.1303 11
 2 -14 -4 203.849 56.0361 3
 -2 14 4 10.2366 48.3578 5
 -2 -14 -5 4265.31 233.965 11
 2 -14 -5 4672.39 219.314 3
 -2 14 5 4770.17 225.317 5
 2 -14 -5 4540.1 244.779 7
 2 -14 -6 -10.5179 47.1931 3
 2 -14 -6 -14.8769 54.9865 7
 2 -14 -6 14.6878 48.2361 11
 -2 -14 -6 -28.6151 59.4345 11
 2 -14 -7 593.562 99.6797 11
 -2 -14 -7 432.528 92.665 11
 -2 -14 -7 617.942 84.436 3
 2 -14 -7 520.411 81.5637 3
 -2 -15 0 9299.29 304.069 11
 2 -15 0 8836.03 305.727 3
 2 -15 -1 447.553 70.0539 3
 2 -15 1 444.352 62.7003 3
 -2 -15 -1 534.836 74.3117 11
 2 -15 2 4509.4 186.239 3
 -2 -15 -2 4814.3 212.824 7
 -2 -15 -2 4987.15 227.95 11
 2 -15 -2 4169.25 207.738 3
 2 -15 -3 -10.6243 48.5153 3
 -2 -15 -3 72.4796 52.231 11
 2 -15 -3 -114.374 60.9584 7
 -2 -15 -3 10.421 45.0584 7
 2 -15 -4 10.9958 42.727 3
 -2 -15 -4 13.1552 56.8787 11
 -2 -15 -4 -11.4808 51.5131 7
 2 -15 -4 27.4868 63.8295 7
 2 -15 -5 67.017 45.454 3
 2 -15 -5 160.49 68.9028 7
 -2 -15 -5 70.752 61.2056 11
 2 -15 -6 1986.85 146.156 3
 2 -15 -6 1969.7 174.542 11
 -2 -15 -6 2183.69 176.398 11
 2 -15 -6 1989.68 171.696 7
 -2 -15 -6 1982.3 148.018 3
 2 -16 0 47.6464 40.4118 3
 2 -16 1 1158.22 100.538 3
 2 -16 -1 1142.61 107.863 3
 -2 -16 -1 1208.01 108.881 11
 2 -16 -2 447.63 73.9386 3
 -2 -16 2 465.135 66.8758 3
 2 -16 2 411.573 62.0572 3
 -2 -16 -2 348.904 74.2543 11
 2 -16 -2 454.387 84.9966 7
 -2 -16 -3 5538.98 247.721 7
 2 -16 -3 5328.4 264.165 7
 -2 -16 -3 5373.35 259.657 11
 2 -16 -3 5444.61 248.524 3
 2 -16 -4 -11.7083 47.6128 3
 -2 -16 -4 47.2508 51.0744 7
 2 -16 -4 14.3518 54.4236 7
 -2 -16 -4 -13.8944 53.9904 11
 2 -16 -5 3180.38 186.731 3
 2 -16 -5 2815.28 199.928 7
 -2 -16 -5 2989.73 185.334 3
 -2 -16 -5 2801.06 196.028 11
 2 -16 -5 2807.86 202.796 11
 2 -17 0 7869.31 297.65 3
 -2 -17 -1 368.344 69.0572 11
 -2 -17 1 321.171 64.2608 3
 2 -17 -1 296.406 66.1498 3
 2 -17 1 375.457 65.479 3
 2 -17 -2 2401.19 169.325 7
 2 -17 -2 2428.49 164.96 3
 -2 -17 -2 2235.77 159.913 11
 2 -17 -3 69.28 58.7477 7
 -2 -17 -3 13.4334 53.4297 11
 2 -17 -3 12.0982 49.2013 3
 -2 -17 -4 11.9732 57.4318 7
 2 -17 -4 -44.1681 64.8688 7
 2 -17 -4 151.145 74.7309 11
 -2 -17 -4 14.4908 56.3077 11
 2 -17 -4 -12.3497 61.9523 3
 -2 -17 -4 -25.2478 62.4163 3
 -2 -18 0 -11.1845 51.945 3
 2 -18 0 10.8649 46.0642 3
 2 -18 -1 707.132 102.778 7
 -2 -18 -1 905.772 100.807 11
 2 -18 1 804.641 91.0477 3
 -2 -18 1 894.32 98.0673 3
 -2 -18 -1 882.954 103.009 3
 2 -18 -1 930.327 103.326 3
 2 -18 -2 26.7575 62.1434 7
 2 -18 -2 95.6277 68.5377 11
 -2 -18 -2 25.2861 60.6524 11
 -2 -18 -2 125.277 58.1911 3
 2 -18 -2 12.2339 61.3791 3
 2 -18 -3 3295.64 213.232 7
 2 -18 -3 3337.27 216.251 11
 -2 -18 -3 3395.72 208.02 11
 -2 -19 1 182.149 57.5656 3
 2 -19 1 186.981 67.1715 3
 2 -19 -1 166.412 71.2617 11
 -3 0 0 -1.6674 14.2093 2
 -3 0 0 14.361 13.951 1
 -3 0 0 5.22958 10.5756 5
 3 0 0 0.88482 8.32125 9
 3 0 -1 44269.5 886.653 10
 -3 0 1 42662.4 887.555 1
 3 0 2 72741.4 1459.15 11
 -3 0 -2 73351.1 1456.86 11
 -3 0 2 72518.5 1463.09 6
 -3 0 2 73439.8 1464.34 4
 3 0 -2 76437.6 1492.1 1
 3 0 -2 72388.3 1454.16 7
 -3 0 2 72953.3 1485.99 1
 -3 0 3 20241.6 485.341 1
 -3 0 3 21176.7 463.121 4
 3 0 -3 20827.6 491.765 1
 -3 0 -3 20717.8 463.831 6
 3 0 -3 20815.7 449.798 7
 -3 0 3 20718.8 460.216 6
 3 0 3 20204 449.421 11
 -3 0 -3 20131.6 445.337 11
 3 0 -4 24176.1 575.716 1
 -3 0 4 22592.6 560.921 1
 -3 0 -4 22918.4 535.28 6
 -3 0 4 24586.6 539.384 6
 -3 0 -4 23064.5 509.256 11
 -3 0 -5 5263.13 154.378 11
 3 0 5 4869.42 182.436 7
 -3 0 -5 4727.09 173.862 6
 -3 0 6 6587.87 232.162 6
 -3 0 -6 6135.44 221.805 6
 3 0 -6 6384.73 175.986 11
 -3 0 -6 6562.96 189.427 11
 -3 0 6 6812.51 266.724 1
 3 0 6 6749.81 236.944 7
 3 0 -6 6433.82 223.54 4
 3 0 7 5668.45 262.671 1
 -3 0 7 5756.15 263.901 1
 -3 0 -7 5578.13 221.03 6
 -3 0 7 5255.62 224.543 6
 3 0 7 5737.79 231.959 7
 -3 0 -8 80.2126 47.3487 4
 -3 0 8 22.3267 44.4116 6
 3 0 8 15.1052 51.2443 1
 -3 0 8 153.306 62.3523 1
 -3 0 -9 2914.51 179.187 4
 3 0 9 2900.53 216.08 1
 -3 0 9 2526.73 179.44 6
 -3 0 9 3137.95 226.545 1
 -3 0 10 1688.76 183.223 1
 -3 0 -10 1647.24 143.589 4
 3 0 10 1629.19 175.568 1
 -3 1 0 1.80241 13.755 5
 -3 1 0 -1.38459 11.3221 2
 -3 -1 0 -1.92201 14.1141 2
 3 -1 0 -2.69865 11.2685 2
 -3 1 0 3.57804 11.3521 1
 -3 -1 0 1.79287 12.5363 1
 3 -1 -1 48780.8 1001.1 3
 3 -1 -1 50372.5 1017.33 10
 3 1 -1 50488.5 1016.78 10
 3 1 1 50457.4 1008.95 11
 -3 -1 -1 50997.1 1008.59 11
 -3 -1 1 50495.9 1018.31 1
 3 1 1 50470.7 1011.99 2
 -3 1 1 50079.1 1018.46 1
 3 1 2 6421.85 168.294 11
 3 1 -2 6509.26 151.5 7
 3 -1 -2 6828.13 190.345 1
 3 1 -2 6731.05 189.662 1
 3 -1 -2 6126.42 155.956 3
 -3 1 2 6350.84 155.532 3
 -3 -1 2 6514.66 167.291 6
 -3 1 2 6742.84 168.931 6
 3 -1 2 6335.87 160.248 11
 -3 -1 -2 6579.48 167.709 11
 -3 -1 2 6506.34 185.122 1
 -3 1 2 6794.44 187.588 1
 -3 1 2 6361.74 167.881 4
 -3 -1 2 6859.63 169.965 4
 3 -1 -3 1397.79 83.3895 1
 3 1 -3 1275.99 79.6966 1
 -3 1 -3 1325.09 57.2159 11
 -3 -1 -3 1563.82 67.5675 11
 -3 1 -3 1403.17 70.0792 6
 -3 -1 -3 1318.85 69.0239 6
 3 1 3 1304.04 64.9954 11
 3 -1 3 1269.74 57.5661 11
 -3 -1 3 1437.09 82.349 1
 -3 1 3 1300.29 78.4764 1
 -3 -1 -3 1457.84 40.7191 8
 3 -1 -3 1362.23 53.3883 3
 -3 1 3 1354.61 67.8566 6
 -3 -1 3 1362.78 68.0174 6
 -3 -1 3 1371.1 68.3339 4
 -3 1 3 1345.16 68.5208 4
 3 -1 -3 1395.21 67.5928 7
 3 -1 4 25964.4 561.454 11
 -3 1 -4 27028.7 557.208 11
 -3 -1 -4 27064 572.585 11
 3 -1 -4 26060.9 543.52 3
 3 -1 -4 25709.2 579.323 7
 3 1 4 25255.8 594.82 7
 -3 1 -4 26008.5 588.091 6
 -3 -1 -4 26844.1 591.2 6
 -3 1 4 26624.6 589.876 6
 -3 -1 4 26370.2 588.067 6
 -3 -1 4 24419.8 611.19 1
 -3 1 4 24557.6 612.317 1
 3 -1 -5 -6.25997 14.5908 3
 -3 -1 -5 -4.05254 21.183 11
 -3 1 -5 6.12902 17.4316 11
 3 1 5 57.947 29.4005 7
 -3 1 -5 22.1575 28.5712 6
 -3 -1 -5 -11.1519 26.3248 6
 3 1 6 5987.82 229.172 7
 3 -1 6 6491.22 231.835 7
 -3 -1 -6 6777.64 197.85 11
 -3 1 -6 6527.56 179.76 11
 -3 -1 -6 6332.75 220.867 6
 -3 1 -6 6172.92 218.747 6
 -3 -1 6 6180.12 225.197 6
 -3 1 6 6405.34 230.019 6
 -3 -1 6 6117.66 254.278 1
 -3 1 6 6072.25 255.4 1
 -3 1 7 3748.36 212.266 1
 -3 -1 7 3965.71 216.06 1
 3 1 7 3702.9 185.714 7
 3 -1 7 4049.96 185.801 7
 -3 -1 7 3768.38 184.498 6
 -3 -1 -7 4177.12 184.28 6
 -3 1 -7 3872.26 178.649 6
 -3 1 7 3873.99 185.074 6
 3 -1 7 3611.36 209.193 1
 3 1 7 3942.29 215.495 1
 3 1 8 45.5108 51.5123 1
 3 -1 8 90.0151 58.3476 1
 -3 1 8 275.739 68.7776 1
 -3 -1 8 122.242 60.822 1
 -3 -1 8 66.5041 57.9886 6
 -3 1 8 134.693 55.5511 6
 -3 -1 -8 170.961 56.6171 4
 -3 1 -8 159.799 51.5718 4
 -3 -1 -9 2437.73 162.897 4
 -3 1 -9 2098.64 153.692 4
 -3 -1 9 2309.54 167.604 6
 -3 1 9 2430.23 174.998 6
 -3 1 9 2223.68 194.44 1
 -3 -1 9 2126.18 186.52 1
 3 1 9 2352.37 193.443 1
 3 -1 9 2394.49 189.613 1
 3 -1 10 493.006 111.542 1
 -3 1 10 622.33 122.135 1
 -3 -1 10 618.82 119.07 1
 3 1 10 838.253 127.191 1
 -3 -1 -10 598.28 91.0367 4
 -3 1 -10 567.69 90.3207 4
 3 2 0 6.28054 7.47326 7
 -3 -2 0 8.47904 10.469 11
 -3 2 0 -1.77278 11.932 1
 -3 -2 0 7.11639 12.3487 1
 -3 2 0 11.6318 14.6297 5
 -3 2 0 2.21335 9.66205 2
 -3 -2 0 -4.43947 14.3349 2
 3 -2 0 -7.99788 9.78528 2
 3 -2 0 15.4736 13.04 3
 -3 2 0 54.8501 13.9527 3
 -3 -2 -1 69778.3 1383.6 2
 -3 2 1 69634.5 1384.89 1
 -3 -2 1 68719.6 1383.87 1
 3 -2 1 67309.4 1382.25 5
 3 2 -1 69391.8 1383.76 10
 3 -2 -1 69545.5 1384.77 10
 -3 -2 -1 69682.9 1380.96 11
 3 -2 -1 65912 1372.76 3
 -3 2 1 70097.1 1373.24 3
 3 2 1 71981.4 1385.68 2
 3 -2 1 69048.8 1368.86 3
 3 2 1 70240.7 1379.52 9
 3 2 1 68422.7 1381.03 11
 -3 2 2 4644.93 124.476 3
 -3 2 2 4725.13 131.005 6
 -3 -2 2 4619.48 129.576 6
 3 2 2 4471.49 135.932 2
 -3 -2 2 4731.17 143.017 10
 -3 2 2 4586.73 142.537 10
 -3 2 -2 4772.81 106.681 8
 3 2 2 4542.15 134.859 7
 -3 -2 2 4532.8 129.407 4
 -3 2 2 4558.88 130.567 4
 -3 2 2 4556.12 146.05 1
 -3 -2 2 4887.07 147.807 1
 3 -2 -2 4788.81 149.687 1
 3 2 -2 4717.11 148.988 1
 -3 -2 -2 4581.4 134.46 11
 3 -2 2 4634.18 122.125 11
 3 2 -2 4575.48 107.577 11
 3 2 2 4646.58 136.738 11
 3 -2 -2 4690.72 125.646 3
 -3 2 -3 2540.75 97.4905 6
 -3 -2 -3 2373.91 96.3644 6
 3 2 3 2321.45 98.7168 7
 3 -2 -3 2367.36 97.8616 7
 -3 -2 3 2531.11 82.1807 7
 -3 -2 3 2461.53 95.7165 4
 -3 2 3 2620.19 98.6859 4
 -3 -2 -3 2529.39 95.7915 11
 3 -2 3 2512.68 82.79 11
 3 -2 -3 2500.6 113.11 1
 3 2 -3 2521.17 113.149 1
 -3 -2 3 2648.34 96.9658 6
 -3 2 3 2423.46 94.9962 6
 -3 -2 3 2196.48 104.572 1
 -3 2 3 2490.36 111.597 1
 3 -2 -3 2618.46 84.1462 3
 3 2 4 22606.4 524.436 7
 3 -2 -4 22810.3 512.216 7
 -3 -2 4 21603.6 487.118 7
 -3 -2 -4 23367 503.045 11
 -3 2 4 21358.3 535.243 1
 -3 -2 4 21935.9 535.776 1
 -3 -2 4 22768.6 508.29 6
 -3 -2 -4 22210.3 509.779 6
 -3 2 -4 23103.3 511.848 6
 -3 2 4 22943.3 511.9 6
 3 -2 -4 20803.8 470.9 3
 3 -2 4 22251.3 477.019 11
 -3 -2 4 21639 445.862 3
 3 -2 -5 4776.54 134.031 3
 -3 2 -5 4534.04 102.833 3
 -3 2 -5 4440.91 166.759 6
 -3 -2 -5 5118.33 175.315 6
 -3 -2 5 4926.98 160.619 7
 3 2 5 5108.03 188.622 7
 -3 -2 -5 4983.77 161.893 11
 3 2 -5 4843.74 112.515 11
 3 2 6 7347.96 257.906 7
 -3 -2 -6 7010.3 236.63 6
 -3 -2 6 6800.97 240.663 6
 -3 2 -6 7132.3 237.159 6
 -3 2 6 6839.17 243.633 6
 -3 -2 6 7131.3 276.376 1
 -3 2 6 7055.15 274.203 1
 -3 2 7 2647.44 176.855 1
 -3 -2 7 2809.58 180.474 1
 -3 -2 -7 2932.05 128.765 11
 3 -2 7 2776.42 150.425 7
 3 2 7 2665.97 157.447 7
 3 2 7 2890.97 181.616 1
 3 -2 7 2569.03 170.481 1
 -3 2 -7 2743.5 147.319 6
 -3 -2 7 2905.06 158.358 6
 -3 2 7 2921.09 158.355 6
 -3 -2 -7 2661.73 144.567 6
 -3 -2 8 106.36 60.4622 1
 3 2 8 76.0286 57.695 1
 3 -2 8 163.567 61.8006 1
 -3 2 8 15.291 60.8469 1
 -3 2 -8 109.15 51.217 4
 -3 -2 -8 50.2836 46.7482 4
 -3 -2 8 131.711 52.6843 6
 -3 2 8 190.984 60.2798 6
 -3 2 -9 3265.43 186.37 4
 -3 -2 -9 2925.18 178.928 4
 3 2 9 2618.89 206.684 1
 3 -2 9 2934.87 214.39 1
 -3 -2 9 2893.46 189.056 6
 -3 2 9 2854.27 189.07 6
 -3 -2 9 2690.9 211.289 1
 -3 2 9 3085.39 224.768 1
 3 -2 10 1169.66 149.587 1
 3 2 10 1419.53 170.165 1
 -3 -2 10 1241.92 159.304 1
 -3 -2 -10 1544.28 138.545 4
 -3 2 -10 1597.03 141.139 4
 -3 2 10 1799.55 184.757 1
 -3 3 0 -2.84782 18.3913 5
 3 3 0 4.08359 12.4859 11
 -3 -3 0 66.406 16.3673 11
 3 -3 0 10.2827 9.14295 2
 -3 -3 0 7.65946 17.7215 2
 -3 3 0 1.99137 13.8226 3
 3 -3 0 10.0685 12.8925 3
 3 -3 0 5.85781 18.5859 5
 -3 -3 0 -11.4799 15.0812 9
 -3 3 1 94770.8 1874.46 1
 -3 -3 1 94567 1873.64 1
 -3 3 1 91814.5 1890.92 5
 -3 -3 -1 94307.3 1878.94 2
 3 -3 1 93331.5 1884.56 5
 3 3 1 95269.9 1880.82 11
 3 3 1 96559.1 1878.16 9
 -3 3 1 95916.6 1871.57 3
 3 -3 -1 93755.4 1879.2 1
 -3 -3 -1 94885.7 1878.01 11
 -3 -3 1 93739.2 1856 11
 -3 3 1 94426.3 1845.21 2
 3 3 1 95628.9 1880.04 2
 3 -3 1 92779.2 1863.4 3
 -3 3 -1 96084.6 1863.01 3
 3 -3 -1 94350.8 1871.25 3
 -3 3 2 7532.17 191.595 6
 -3 -3 2 7786.33 191.466 6
 3 3 2 7375.62 200.965 2
 -3 -3 -2 7974.72 204.803 11
 3 3 -2 7821.59 168.02 11
 -3 -3 2 7576.96 166.645 7
 3 3 2 7979.94 206.343 7
 3 3 2 7819.68 203.454 9
 3 -3 -2 8042.08 215.382 1
 3 3 -2 7785.94 213.41 1
 -3 3 -2 7830.87 173.472 8
 -3 -3 2 7761.88 208.855 1
 -3 3 2 7804.12 210.629 1
 -3 3 2 7794.76 206.602 10
 -3 -3 2 7634.29 204.461 10
 -3 -3 2 7718.58 192.172 4
 -3 3 2 7633.59 193.164 4
 3 -3 -2 7460.03 191.912 3
 -3 -3 -3 1640.85 78.6345 11
 -3 -3 -3 1696.01 76.9301 6
 3 -3 -3 1634.48 82.1171 7
 -3 3 -3 1673.27 75.7465 6
 3 -3 -3 1410.78 84.3451 1
 3 3 -3 1670.78 90.1515 1
 -3 -3 -3 1545.8 57.1302 8
 3 -3 -3 1533.88 65.4981 3
 3 -3 3 1565.72 60.5124 11
 3 3 -3 1585.2 39.8063 11
 -3 3 3 1687.24 89.4596 1
 -3 -3 3 1504.78 86.0274 1
 -3 3 3 1510.28 73.866 4
 -3 -3 3 1576.11 73.9402 4
 -3 3 3 1756.26 76.6813 6
 -3 -3 3 1532.39 72.0652 6
 3 3 3 1487.34 79.7391 7
 3 -3 4 20992.2 443.677 11
 -3 -3 4 20853.9 416.48 3
 3 -3 -4 20616.6 452.304 3
 -3 -3 -4 20859.8 478.655 11
 3 3 4 20522.1 498.898 7
 -3 -3 4 20712.1 454.879 7
 3 -3 -4 20091.8 489.652 7
 -3 3 4 20045.2 507.34 1
 -3 -3 4 19527.2 503.203 1
 -3 -3 4 20063 474.275 6
 -3 3 -4 20332 478.064 6
 -3 -3 -4 20264.4 479.407 6
 -3 3 4 20626.9 479.688 6
 -3 -3 -5 1874.28 100.609 6
 -3 3 -5 1867.99 98.6155 6
 3 -3 -5 1899.96 77.9014 3
 -3 -3 5 2075.24 92.4278 7
 3 3 5 1756.84 109.182 7
 -3 3 6 12056.2 298.696 8
 3 -3 -6 12323.9 290.89 3
 -3 3 6 11709.3 387.356 1
 -3 -3 6 12786 397.058 1
 -3 -3 -6 12501 332.866 11
 -3 -3 -6 11456 340.571 6
 -3 -3 6 12072.7 350.75 6
 -3 3 -6 11937.5 343.18 6
 -3 3 6 12289.6 355.629 6
 3 3 6 11921.1 369.763 7
 -3 -3 6 12648 329.565 7
 3 3 7 3900.97 195.313 7
 3 -3 7 3875.3 182.061 7
 -3 3 -7 4015.03 178.766 6
 -3 -3 -7 4052.13 180.253 6
 -3 3 -7 3920.88 181.136 4
 -3 -3 -7 3985.64 183.358 4
 3 3 7 3909.48 215.512 1
 3 -3 7 3961.18 211.772 1
 -3 -3 -7 4410.49 168.236 11
 -3 3 7 3695.07 186.52 6
 -3 -3 7 3844.84 187.12 6
 -3 -3 7 3754.41 209.935 1
 -3 3 7 3808.99 213.253 1
 3 -3 -7 4025.35 156.999 11
 -3 -3 8 140.911 57.4544 6
 -3 3 8 134.636 60.9698 6
 -3 3 8 167.174 64.4834 1
 -3 -3 8 60.2821 58.6154 1
 3 3 8 136.835 63.2087 1
 3 -3 8 73.5173 57.1905 1
 -3 -3 -8 220.864 51.843 4
 -3 3 -8 108.356 50.8708 4
 3 3 9 3044.98 225.04 1
 3 -3 9 3626.19 235.714 1
 -3 3 -9 3352.18 188.838 4
 -3 -3 -9 3007.39 183.945 4
 -3 3 9 3360.95 235.818 1
 -3 -3 9 3698.82 237.945 1
 -3 3 9 3437.76 207.197 6
 -3 -3 9 3165.99 197.624 6
 -3 -3 -10 1484.67 136.302 4
 -3 3 -10 1300.34 127.721 4
 3 -3 10 1458.99 164.544 1
 3 3 10 1592.23 172.896 1
 -3 3 10 1679.67 177.328 1
 -3 -3 10 1684.45 173.065 1
 -3 -4 0 4.72876 16.6538 11
 3 4 0 8.81821 13.2923 10
 3 -4 0 -7.30484 14.8531 10
 -3 -4 0 2.83617 18.9364 9
 -3 -4 0 8.65076 19.8644 2
 -3 4 0 -10.1983 22.6973 5
 -3 4 0 13.9516 17.6356 8
 3 -4 0 17.793 23.7599 5
 -3 -4 0 6.82119 10.7902 7
 3 -4 0 6.18809 8.84891 2
 3 -4 0 -2.36201 16.7573 3
 3 4 1 34789.9 712.373 2
 -3 -4 -1 33975.5 711.343 2
 -3 -4 -1 32962 711.916 9
 3 4 1 35970.1 717.778 9
 -3 4 -1 33513.4 697.722 3
 -3 4 1 33990.1 727.555 5
 3 -4 1 33900 724.298 5
 -3 -4 1 33879.1 690.159 11
 3 -4 -1 33503.4 705.224 3
 3 -4 1 34475.8 697.782 3
 -3 -4 -1 34539.3 700.609 7
 -3 4 -1 33194.1 695.167 8
 -3 -4 -1 34023.5 713.615 11
 3 -4 -1 33489.6 706.767 1
 -3 -4 1 33464.5 698.902 1
 -3 4 1 33988.8 700.942 1
 3 -4 -2 9531.15 229.79 3
 3 -4 2 9418.61 213.88 3
 3 4 2 9061.11 239.13 7
 -3 -4 -2 9384.78 228.003 6
 3 4 2 9429.02 237.432 2
 -3 4 2 9051.55 221.94 6
 -3 -4 2 9541.64 221.817 6
 -3 4 2 9045.33 207.787 9
 3 4 2 9156.55 238.107 9
 -3 4 2 9567.93 237.538 10
 -3 -4 2 9380.53 235.026 10
 -3 4 -2 9246.02 214.078 3
 3 -4 -2 8895.98 242.416 1
 3 4 -2 9466.16 243.939 1
 -3 -4 -2 9595.34 243.883 11
 -3 -4 -2 9064.34 222.124 8
 -3 4 -2 9175.71 210.858 8
 -3 4 2 9102.08 222.958 4
 -3 -4 2 9120.2 220.862 4
 -3 4 2 9247.1 239.615 1
 -3 -4 2 9308.98 238.082 1
 3 4 3 1204.55 68.7463 2
 3 -4 3 1117.84 49.8129 11
 3 -4 -3 1238.96 60.682 3
 -3 -4 -3 1220.49 64.445 6
 -3 4 -3 1169.74 62.5637 6
 -3 4 3 1203.99 75.2281 1
 -3 -4 3 1288.98 75.9545 1
 3 4 -3 1240.41 78.138 1
 3 -4 -3 1306.11 80.392 1
 -3 -4 -3 1171.12 53.5532 8
 -3 -4 3 1247.22 63.9386 4
 -3 4 3 1156.04 64.5375 4
 -3 4 3 1139.8 63.4467 6
 -3 -4 3 1139.51 61.1056 6
 -3 -4 -3 1115.58 70.4416 11
 3 4 3 1259.41 74.1903 7
 3 -4 -4 14253.4 328.861 3
 -3 -4 -4 13659.9 309.525 8
 -3 -4 -4 13312.7 349.837 11
 -3 -4 4 13878.4 319.243 7
 3 4 4 13647.6 368.728 7
 3 -4 -4 13970.1 365.495 7
 -3 4 4 13679.1 345.574 6
 -3 -4 -4 13863.4 346.477 6
 -3 4 -4 13856.9 345.119 6
 -3 -4 4 14045.4 342.602 6
 3 -4 4 14021.6 309.881 11
 -3 4 4 14072.5 376.697 1
 -3 -4 4 13570.6 371.815 1
 -3 -4 5 618.971 50.266 7
 3 -4 -5 727.099 68.8759 7
 3 4 5 724.341 73.6276 7
 3 -4 5 587.681 38.5805 11
 -3 4 5 741.08 52.0368 8
 3 -4 -5 687.13 48.9057 3
 -3 4 -5 759.019 63.6978 6
 -3 -4 -5 731.861 64.227 6
 -3 4 5 641.814 62.7916 6
 -3 4 6 2045.82 121.077 6
 -3 4 -6 1810.19 109.556 6
 -3 -4 -6 2181.03 119.921 6
 -3 -4 6 2036.65 118.333 6
 3 -4 6 2147.58 137.965 1
 -3 -4 -6 1870.3 108.613 11
 -3 -4 6 2153.82 104.799 7
 -3 -4 6 1906.07 134.406 1
 -3 4 6 2340.81 146.423 1
 3 -4 -6 2077.5 87.5509 3
 3 4 6 2241.44 135.797 7
 -3 -4 -7 3849.62 166.939 11
 -3 -4 7 4237.01 192.255 6
 -3 4 7 3943.06 191.446 6
 -3 -4 -7 3956.52 178.175 6
 -3 4 -7 4073.7 178.623 6
 3 4 7 4260.04 222.119 1
 3 -4 7 3710.77 205.871 1
 -3 -4 -7 3867.36 180.873 4
 -3 4 -7 3777.59 177.157 4
 -3 4 7 3984.13 215.732 1
 -3 -4 7 3976.49 215.683 1
 -3 4 8 105.401 66.3692 1
 -3 -4 8 89.3361 56.4925 1
 3 -4 8 130.628 63.9772 1
 3 4 8 30.3348 54.5964 1
 -3 -4 -8 39.8645 41.4414 4
 -3 4 -8 155.623 53.4819 4
 -3 -4 8 181.921 60.8987 6
 -3 4 8 122.798 56.032 6
 -3 -4 -8 83.2537 44.5016 11
 -3 -4 -9 2630.37 167.636 4
 -3 4 -9 2441.11 162.118 4
 -3 -4 9 2539.36 203.728 1
 -3 4 9 2703.7 207.437 1
 -3 4 9 3029.26 194.732 6
 -3 -4 9 2487.48 175.38 6
 3 4 9 2271.57 192.652 1
 3 -4 9 3007.96 213.544 1
 -3 -4 -10 561.884 88.778 4
 -3 4 -10 831.808 101.679 4
 3 -4 10 413.912 104.078 1
 3 4 10 573.09 115.499 1
 -3 4 10 562.519 118.067 1
 -3 -4 10 811.594 123.511 1
 -3 -5 0 10.1955 20.9793 9
 -3 -5 0 -3.19669 19.5465 2
 3 -5 0 21.1184 26.8011 5
 -3 -5 0 5.60472 17.4618 11
 -3 5 0 -5.55884 19.8587 8
 3 -5 0 27.607 17.6736 3
 -3 5 0 3.9602 21.2381 5
 3 -5 0 -3.92913 8.02781 2
 -3 -5 0 12.9309 12.3338 7
 3 -5 0 5.44651 13.8551 10
 3 5 0 -1.76077 12.4022 10
 3 -5 -1 31809.6 675.763 3
 -3 -5 1 31462.2 659.122 1
 -3 5 1 32403 661.828 1
 3 -5 1 31578.7 697.178 5
 -3 5 1 30667 696.649 5
 -3 -5 1 32154.8 659.502 11
 3 -5 1 31684.6 666.158 3
 -3 -5 -1 31692.4 676.668 2
 3 5 1 32570.6 681.505 2
 -3 -5 -1 32336.2 670.379 7
 -3 -5 -1 32369.7 684.134 9
 -3 -5 -1 31689.6 682.995 11
 -3 5 -1 32567.2 667.497 8
 -3 5 1 32467.1 677.133 8
 3 5 2 23861.1 512.353 9
 -3 5 2 22657.7 473.633 9
 -3 5 2 22972.9 499.995 8
 -3 -5 -2 22441.4 503.027 7
 -3 -5 -2 21936.7 485.426 6
 -3 5 -2 22292.4 483.629 6
 3 5 2 22388.9 502.302 2
 -3 -5 -2 22674 510.993 11
 -3 -5 2 21872.8 478.477 6
 -3 5 2 22260 482.209 6
 3 5 2 22462.1 470.494 5
 -3 5 2 22649.5 527.922 5
 -3 -5 2 23289.4 495.063 10
 -3 5 2 23318.4 497.47 10
 -3 -5 -2 22338.5 491.279 8
 -3 5 -2 22366.7 479.135 8
 -3 -5 2 22795 497.289 1
 -3 5 2 22808.9 500.536 1
 3 -5 -2 22085.5 503.504 1
 3 5 -2 22925.1 504.842 1
 3 -5 2 23028 479.408 3
 -3 -5 2 22789.8 462.558 11
 3 -5 -2 22829.6 497.972 3
 -3 -5 2 21612.9 479.151 4
 -3 5 2 22575.6 483.84 4
 3 -5 -3 7104.88 195.664 3
 3 5 3 7189.62 211.07 9
 -3 5 3 7268.05 182.913 9
 3 -5 -3 7040.12 217.722 1
 3 5 -3 7057.93 214.878 1
 3 -5 3 7531.08 172.949 3
 -3 -5 -3 6519.36 207.595 11
 3 5 3 6657.99 201.888 2
 -3 5 3 7150.29 213.823 1
 -3 -5 3 7068.1 211.913 1
 -3 -5 -3 6946.57 185.84 8
 -3 5 3 6758.57 195.601 8
 -3 -5 3 7252.03 195.553 6
 -3 -5 -3 6934.07 194.379 6
 -3 5 3 7586.18 201.171 6
 -3 5 -3 6970.13 192.814 6
 3 -5 -4 12641.3 314.489 3
 -3 -5 -4 13028 301.409 8
 -3 5 4 12901.8 319.377 8
 -3 5 4 12738.8 354.52 1
 -3 -5 4 12720.1 352.445 1
 3 5 4 12756.9 335.358 2
 -3 -5 4 12760.5 322.044 6
 -3 5 4 12864.2 326.339 6
 -3 5 -4 12787.5 324.286 6
 -3 -5 -4 13085.7 328.219 6
 -3 -5 4 12956.6 298.242 7
 3 -5 4 13158.1 290.248 11
 3 -5 -5 275.519 37.2667 3
 -3 -5 -5 355.81 51.1235 11
 -3 -5 -5 292.8 42.0673 6
 -3 5 -5 273.756 41.6511 6
 3 5 5 389.42 52.706 2
 -3 -5 5 311.265 36.3417 7
 3 -5 -5 367.193 54.972 7
 -3 5 5 285.258 51.6033 1
 -3 5 5 312.986 46.2329 6
 3 -5 -6 8024.43 277.204 7
 -3 -5 -6 7523.06 256.296 11
 -3 -5 -6 8483.22 266.914 6
 -3 5 -6 7975.64 260.192 6
 -3 -5 6 7795.11 258.568 6
 -3 5 6 8480.08 270.757 6
 3 5 6 7581.34 291.913 1
 3 -5 6 8031.76 293.833 1
 -3 5 6 7852.27 295.718 1
 -3 -5 6 7547.27 288.96 1
 -3 -5 7 6410.73 279.424 1
 -3 5 7 5900.02 270.437 1
 3 5 7 6253.92 279.08 1
 3 -5 7 5845.54 265.201 1
 -3 -5 -7 5839.01 225.023 11
 -3 -5 -7 5964.88 232.809 4
 -3 5 -7 6417.25 235.709 4
 -3 5 -7 6360.37 230.896 6
 -3 -5 -7 6048.79 229.488 6
 -3 5 7 6288.65 245.937 6
 -3 -5 7 5870.99 236.344 6
 3 -5 8 85.4855 61.6732 1
 -3 -5 8 189.967 71.2419 1
 -3 5 8 193.16 70.2117 1
 3 5 8 165.533 71.1078 1
 -3 -5 -8 168.016 51.4532 11
 -3 5 -8 124.36 50.0909 4
 -3 -5 -8 118.198 52.9066 4
 -3 -5 8 169.189 58.1846 6
 -3 5 8 210.379 63.7476 6
 -3 -5 -9 2619.1 169.333 4
 -3 5 -9 2802.74 170.641 4
 -3 -5 9 2847.31 184.573 6
 -3 5 9 2592.97 181.788 6
 3 5 9 2982.95 218.567 1
 3 -5 9 2789.29 205.124 1
 -3 5 9 2652.21 205.425 1
 -3 -5 9 2825.15 211.248 1
 -3 5 10 1153.18 141.715 1
 -3 -5 10 932.643 140.618 1
 3 5 10 955.494 138.425 1
 3 -5 10 846.389 130.741 1
 -3 -5 -10 853.534 108.866 4
 -3 5 -10 764.515 100.718 4
 3 -6 0 7.11706 13.0659 10
 3 6 0 8.6607 12.7198 10
 -3 -6 0 -3.48377 17.2248 2
 -3 6 0 8.93115 23.647 5
 -3 -6 0 -11.7712 20.7457 5
 -3 -6 0 -3.26153 18.5521 11
 3 -6 0 3.21296 18.4778 3
 3 -6 0 -9.83636 27.9754 5
 -3 6 0 3.27259 20.5797 8
 -3 -6 0 -6.96746 13.9253 7
 -3 -6 0 7.96067 19.9673 9
 -3 -6 -1 26264.3 546.75 7
 3 -6 1 25339.7 576.742 5
 -3 6 1 25058.4 572.452 5
 -3 6 1 25280.9 524.585 1
 -3 -6 1 25163.1 523.286 1
 -3 6 1 25124.5 517.251 6
 3 -6 -1 25639.5 551.108 3
 -3 6 1 24248.9 517.011 4
 -3 -6 -1 25803.2 548.673 2
 -3 -6 1 25652 534.023 11
 -3 -6 -1 25072 557.401 11
 3 -6 1 25085.8 539.435 3
 -3 6 1 25281 552.4 8
 -3 -6 -1 25237 551.525 8
 -3 6 -1 25087.6 541.459 8
 3 -6 -1 24744.8 520.489 9
 -3 -6 -1 22723.2 551.759 9
 -3 6 -2 13220.2 311.99 8
 -3 -6 -2 13902.1 325.282 8
 -3 6 2 13401.9 329.754 8
 -3 -6 -2 13674.6 333.259 7
 -3 -6 -2 13871.1 310.147 6
 -3 6 -2 13396.5 306.204 6
 -3 6 2 13093.9 306.047 6
 -3 -6 2 13413.5 303.065 6
 -3 -6 2 13719.1 294.748 11
 3 6 2 13040 326.397 2
 3 6 2 13290.8 300.216 5
 3 -6 2 13998.3 354.763 5
 -3 6 2 13704 355.665 5
 3 -6 2 13864 311.174 3
 -3 -6 2 13555.2 314.513 10
 -3 6 2 13805.6 318.51 10
 -3 -6 -2 13737.1 341.858 11
 -3 6 2 13370 307.475 4
 -3 -6 2 13435.1 303.584 4
 3 6 2 13929.4 341.207 9
 3 -6 -2 13683.8 328.969 3
 3 -6 -2 13571 326.865 1
 3 6 -2 13359.2 323.975 1
 -3 -6 2 13510.1 317.861 1
 -3 6 2 14082.2 323.13 1
 3 6 3 4222.01 130.917 5
 3 6 3 4159.76 147.311 2
 -3 6 3 4630.86 133.17 9
 3 6 3 4344.4 155.277 9
 -3 -6 -3 4431.06 156.569 7
 -3 6 3 4428.86 154.189 1
 -3 -6 3 4337.67 151.459 1
 -3 6 -3 4394.16 136.434 6
 -3 -6 3 4509.92 135.341 6
 -3 -6 -3 4341.54 138.399 6
 -3 6 3 4568.42 139.841 6
 3 -6 -3 4286.93 144.744 3
 3 -6 3 4554.56 123.499 3
 -3 -6 3 4518.12 150.33 10
 -3 6 3 4275.98 149.048 10
 -3 -6 -3 4370 138.164 8
 -3 6 3 4432.93 147.829 8
 -3 -6 -4 13792.9 319.556 8
 3 -6 -4 13075.5 370.718 7
 3 6 4 13557 347.315 2
 -3 -6 -4 12545.3 354.287 11
 -3 6 4 12702.9 357.635 1
 -3 -6 4 13607.6 360.579 1
 -3 -6 4 13152.4 328.937 6
 -3 -6 -4 13424.7 334.345 6
 -3 6 4 13434.5 335.167 6
 -3 6 -4 13475.6 331.64 6
 -3 6 4 12973.2 319.933 9
 3 -6 4 13304.7 296.779 11
 -3 6 5 2628.1 142.102 1
 -3 -6 5 2784.67 144.81 1
 -3 -6 -5 2834.51 136.723 11
 3 6 5 2759.92 131.7 2
 -3 -6 -5 2805.19 123.462 6
 -3 6 5 2699.64 126.069 6
 -3 6 -5 2518.36 117.353 6
 3 -6 -5 2688.58 143.762 7
 3 6 5 2393.36 128.585 9
 -3 -6 -6 4374.86 186.565 11
 3 6 6 4499.59 210.078 1
 3 -6 6 4272.41 200.974 1
 -3 -6 6 4610.28 182.247 6
 3 -6 -6 4409.94 200.411 7
 3 6 6 4490.68 185.942 2
 -3 -6 -6 4345.93 176.973 6
 -3 6 -6 4522.49 177.825 6
 -3 6 6 4258.28 182.341 6
 -3 -6 -6 4355.27 179.063 4
 -3 6 -6 4503.32 178.38 4
 -3 6 6 4598.83 162.136 8
 3 -6 -6 4613.35 157.891 3
 -3 -6 6 4608.39 209.819 1
 -3 6 6 4609.35 213.651 1
 3 6 7 3654.27 206.28 1
 3 -6 7 4194.71 210.986 1
 -3 -6 7 3716.42 203.723 1
 -3 6 7 3765.27 207.729 1
 3 6 7 3627.47 174.454 2
 -3 -6 -7 3638.74 167.875 6
 -3 6 -7 3652.69 165.531 6
 -3 -6 -7 3662.4 174.344 11
 -3 -6 7 3792.54 176.921 6
 -3 6 7 3316.92 174.856 6
 -3 -6 -7 3464.8 168.875 4
 -3 6 -7 3436.83 164.766 4
 -3 6 8 58.2502 61.7818 1
 -3 -6 8 257.056 81.2632 1
 3 6 8 29.6113 62.8118 1
 3 -6 8 181.26 65.8655 1
 -3 -6 -8 135.851 52.0876 4
 -3 6 -8 196.776 55.0936 4
 -3 -6 8 146.26 62.6798 6
 -3 6 8 98.7443 56.6341 6
 3 -6 -8 52.7606 44.7942 11
 -3 -6 -8 157.908 50.4827 11
 3 6 9 2146.74 164.061 9
 -3 -6 -9 2144.11 151.341 4
 -3 6 -9 2376.97 155.047 4
 -3 -6 9 2251.86 185.045 1
 -3 6 9 1949.07 176.961 1
 3 6 9 2454.19 193.483 1
 3 -6 9 1979.54 174.806 1
 3 6 10 966.017 120.467 9
 -3 -6 -10 1104.02 117.556 4
 -3 6 -10 1131.75 114.431 4
 -3 6 10 876.053 132.844 1
 3 -6 10 1038.15 140.546 1
 3 6 10 1050.55 140.767 1
 -3 -6 10 1070.57 140.252 1
 -3 -7 0 3.73207 16.7456 11
 -3 -7 0 7.58695 19.8289 2
 3 -7 0 -3.70878 19.8898 3
 -3 -7 0 8.42872 18.2217 8
 -3 7 0 15.1873 22.0718 8
 -3 -7 0 2.95523 18.2432 5
 3 -7 0 -16.9038 24.8264 5
 -3 -7 0 -4.58635 21.653 9
 3 7 0 9.80718 10.8253 10
 3 -7 0 8.29303 12.4213 10
 -3 -7 -1 26033.1 584.927 2
 -3 -7 1 27085.6 547.29 6
 -3 7 1 26836.9 550.21 6
 -3 -7 1 26855.2 554.106 1
 -3 7 1 26053.8 555.508 1
 -3 -7 -1 26767.5 587.423 7
 -3 7 -1 26543.4 584.706 8
 -3 -7 -1 27131.3 596.404 8
 -3 -7 -1 27100.9 601.299 11
 -3 -7 1 27396.1 577.012 11
 3 -7 -1 26974.6 594.23 3
 -3 7 1 27499.9 597.255 8
 -3 7 1 27201.7 616.465 5
 3 -7 1 27755.9 625.395 5
 3 -7 -1 25890.2 562.908 9
 -3 -7 -1 27974.5 605.906 9
 3 -7 1 27435.9 583.832 3
 -3 -7 -2 1135.43 65.7693 8
 -3 7 -2 1161.11 61.7294 8
 -3 7 2 1320.73 73.7648 8
 -3 -7 -2 1141.19 69.1162 7
 -3 7 -2 1169.33 52.3162 6
 -3 -7 2 1244.15 53.5496 6
 -3 7 2 1274.41 56.4327 6
 -3 -7 -2 1172.22 54.419 6
 -3 -7 2 1100.43 55.9113 1
 -3 7 2 1121.34 58.762 1
 3 -7 -2 1083.4 61.1557 1
 3 7 -2 1103.95 59.9271 1
 3 -7 2 1145.8 82.891 5
 -3 7 2 1064.35 78.6412 5
 3 7 2 1126.47 53.2603 5
 3 7 2 1229 69.0101 2
 3 -7 -2 1149.15 67.9663 3
 -3 -7 2 1110.58 49.7544 11
 -3 -7 -2 1113.31 73.782 11
 -3 -7 2 1079.73 53.9059 10
 -3 7 2 1027.04 55.0734 10
 3 -7 2 1170.56 59.0047 3
 3 7 3 -3.22422 18.5427 5
 -3 -7 3 -9.21387 19.1376 6
 -3 -7 -3 13.3223 18.945 6
 -3 7 -3 -9.48076 19.1371 6
 -3 7 3 10.0425 19.4598 6
 -3 7 3 4.49609 23.1902 1
 -3 -7 3 25.6166 22.0211 1
 3 7 3 -4.553 23.4837 2
 -3 -7 -3 5.32897 26.7328 7
 -3 -7 3 -16.2032 24.044 10
 -3 7 3 29.877 23.4548 10
 -3 7 3 -4.94687 13.5113 2
 -3 -7 -3 16.1373 21.9044 8
 3 -7 3 29.1816 16.9834 3
 -3 7 3 6.41664 19.9914 9
 3 7 4 17153.3 399.041 5
 3 -7 -4 16070.7 407.787 3
 -3 -7 4 17191 422.945 10
 3 7 4 16984 433.506 9
 -3 7 4 16667.7 393.651 9
 -3 -7 4 17248.6 427.838 1
 -3 7 4 16339 425.991 1
 3 -7 -4 16245.1 448.709 7
 3 7 4 16949.5 416.604 2
 -3 -7 -4 16711.7 437.725 11
 -3 7 -4 16681.4 397.211 6
 -3 -7 -4 16589.4 400.607 6
 -3 -7 4 16566.6 397.238 6
 -3 7 4 16731 403.083 6
 -3 -7 -4 16863.5 396.321 8
 -3 7 -5 273.753 43.3592 6
 -3 -7 -5 376.865 49.9179 6
 3 7 5 317.082 50.0003 2
 -3 7 5 268.493 55.4564 1
 3 -7 5 284.564 52.8287 1
 3 7 5 161.193 45.6232 1
 -3 -7 5 276.512 56.6378 1
 3 -7 -5 260.214 42.4097 3
 -3 7 5 277.408 45.2482 8
 -3 7 5 332.004 48.4129 6
 3 -7 -5 150.763 50.146 7
 -3 -7 -5 214.179 47.9398 11
 3 7 5 289.684 54.8232 9
 -3 7 -6 4650.08 177.107 6
 -3 -7 -6 4756.49 182.042 6
 3 7 6 4581.56 212.963 1
 3 -7 6 4367.18 203.06 1
 3 7 6 4801.21 189.778 2
 3 -7 -6 4365 208.958 7
 -3 7 6 4554.57 169.025 8
 3 7 6 4569.99 199.929 9
 -3 7 6 4486.05 167.465 9
 -3 7 6 4640.3 189.272 6
 -3 -7 6 4546.06 182.87 6
 -3 7 6 4577.94 209.639 1
 -3 -7 6 4946.35 214.785 1
 -3 -7 -6 4270.04 195.719 11
 -3 -7 -6 4395.35 178.927 4
 -3 7 -6 4437.95 176.544 4
 3 -7 -6 4388.18 163.643 3
 3 7 7 1746.66 141.287 1
 3 -7 7 1757.84 138.098 1
 -3 7 7 1600.38 103.139 9
 3 7 7 1928.16 130.496 9
 -3 -7 -7 1947.18 130.566 11
 -3 -7 7 1902.95 123.696 6
 -3 7 7 2012.87 128.724 6
 -3 -7 7 1758.32 139.16 1
 -3 7 7 1540.5 133.826 1
 -3 -7 -7 1621.13 111.88 4
 -3 7 -7 1738.28 115.746 4
 -3 7 -7 1697 107.731 6
 3 7 7 1636.59 116.84 2
 -3 7 8 14.1563 60.0355 1
 3 7 8 43.8267 66.7237 1
 3 -7 8 110.321 58.4833 1
 -3 -7 8 69.2122 58.7051 1
 -3 -7 -8 190.516 50.463 4
 -3 7 -8 18.2613 43.8198 4
 3 7 8 66.6782 56.5571 9
 -3 -7 -8 161.703 54.8912 11
 3 -7 -8 9.76451 43.8352 11
 -3 -7 8 123.777 54.6393 6
 -3 7 8 43.3272 54.3562 6
 3 -7 9 1371.95 148.67 1
 -3 7 9 1411.5 149.893 1
 -3 -7 9 1431.1 149.662 1
 3 7 9 1415.81 129.595 9
 -3 -7 -9 1496.26 122.602 11
 -3 -7 -9 1353.07 121.22 4
 -3 7 -9 1780.03 131.985 4
 3 7 9 1650.23 162.203 1
 3 -8 0 -19.1336 29.1233 5
 3 -8 0 5.73023 11.3305 1
 3 8 0 8.59459 11.3944 1
 -3 -8 0 20.4635 23.5374 2
 -3 -8 0 7.20866 22.459 5
 -3 -8 0 -10.3716 24.483 9
 3 -8 0 8.39866 22.5206 3
 -3 8 0 -8.70783 25.0396 8
 -3 -8 0 -4.76357 22.8495 8
 -3 -8 0 21.1221 23.2146 11
 -3 -8 -1 20673.5 478.712 2
 3 -8 1 20538.6 521.086 5
 -3 -8 1 21791.8 484.913 5
 -3 8 1 21440.4 515.688 5
 -3 8 1 20792.4 438.178 6
 -3 -8 1 21299.4 433.625 6
 -3 -8 1 21408.3 498.333 8
 -3 -8 -1 20438.2 491.158 8
 -3 8 -1 21202.4 485.818 8
 3 -8 1 21056.3 439.762 10
 -3 -8 -1 21924.3 503.526 9
 3 -8 -1 21289.3 463.543 9
 -3 -8 -1 21099.9 484.847 7
 -3 -8 -1 20797.6 496.524 11
 -3 -8 1 22004.3 475.815 11
 -3 -8 1 21340.5 496.578 2
 3 -8 1 21675.5 481.862 3
 -3 -8 2 8419.66 206.891 1
 -3 8 2 8444.03 211.292 1
 3 -8 2 8077.39 262.451 5
 -3 -8 2 8509.18 207.467 11
 -3 -8 -2 8273.6 236.36 8
 3 -8 2 8254.61 220.853 3
 -3 -8 2 8237.66 197.424 6
 -3 8 2 8286.02 202.416 6
 -3 8 -2 8524.35 199.558 6
 -3 -8 -2 8300.67 201.699 6
 -3 -8 -2 8399.11 241.479 7
 3 8 2 8271.94 233.834 2
 -3 -8 2 8309.32 204.243 10
 -3 8 2 8313.23 207.925 10
 -3 8 -3 4477.77 131.734 6
 -3 -8 -3 4208.21 133.548 6
 -3 -8 3 4275.51 130.744 6
 -3 8 3 4336.31 135.907 6
 3 8 3 4189.99 165.408 9
 3 8 3 4340.51 152.022 2
 -3 8 3 4373 144.423 10
 -3 8 3 4443.67 161.12 8
 -3 -8 -3 4225.63 169.14 11
 3 -8 -3 4393.97 158.667 3
 -3 -8 -3 4369.62 151.712 8
 3 8 3 4354.12 135.931 5
 -3 -8 3 4174.63 141.482 1
 -3 8 3 4140.26 144.597 1
 -3 -8 3 4163.66 138.862 10
 3 -8 3 4273.56 132.042 3
 3 8 4 14680.7 371.381 2
 3 8 4 14757.9 392.643 9
 -3 8 4 14139.4 348.005 9
 -3 8 4 14307.9 409.694 5
 3 8 4 14042.5 347.755 5
 3 -8 -4 13562.8 366.763 3
 3 -8 -4 14988.7 417.791 7
 -3 -8 -4 13782.8 393.315 11
 3 -8 4 13705.3 371.728 1
 -3 8 4 14870.2 376.832 8
 -3 -8 4 14518.9 349.657 6
 -3 8 4 14751.8 355.664 6
 -3 8 -4 14082.3 346.87 6
 -3 -8 -4 14368.9 351.993 6
 -3 8 4 13264.7 367.413 1
 -3 -8 4 13853.6 367.564 1
 -3 -8 -4 14703.9 359.034 8
 -3 8 4 14153.4 369.904 10
 -3 -8 4 13621.6 361.967 10
 -3 8 -5 4980.25 171.03 6
 -3 -8 -5 4772.93 171.137 6
 -3 8 5 4990.72 181.531 8
 3 8 5 5313.71 188.543 2
 3 -8 -5 4559.17 172.773 3
 -3 8 5 4666.5 209.712 5
 -3 -8 -5 4686.53 170.421 4
 3 -8 -5 4731.38 212.411 7
 -3 -8 5 4831.38 193.208 1
 -3 8 5 4827.37 194.57 1
 -3 -8 -5 4781.09 203.093 11
 3 8 5 4849.89 197.161 1
 3 -8 5 4749.82 193.394 1
 -3 8 5 4912.02 192.543 10
 -3 -8 5 5008.3 191.254 10
 3 8 5 4520.03 192.048 9
 -3 8 5 5078.61 179.22 6
 3 8 6 5559.94 209.738 2
 3 8 6 5546.31 225.1 9
 3 -8 -6 5026.07 189.519 3
 -3 -8 -6 5652.48 233.267 11
 -3 8 -6 5340.44 193.591 6
 -3 -8 -6 5638.34 200.485 6
 3 -8 6 5799.59 233.296 1
 3 8 6 5595.05 235.916 1
 -3 8 6 5560.25 210.256 6
 -3 -8 6 5395.05 201.357 6
 -3 -8 -6 5467.43 202.028 4
 -3 8 -6 5875.06 201.591 4
 3 -8 -6 5155.73 236.658 7
 -3 -8 6 5981.28 235.99 1
 -3 8 6 5223.04 229.188 1
 -3 8 6 5146.7 193.709 8
 3 -8 -7 1870.55 106.987 3
 3 8 7 1826.63 134.447 9
 3 8 7 1923.71 146.187 1
 3 -8 7 1525.23 127.909 1
 -3 -8 -7 2023.95 123.906 4
 -3 8 -7 2045.45 121.254 4
 -3 8 7 2167.06 152.064 1
 -3 -8 7 2083.03 147.845 1
 3 -8 -7 2240.23 155.584 7
 -3 8 7 2189.21 134.847 6
 -3 -8 7 2075.38 128.938 6
 -3 -8 -7 1896.25 133.882 11
 -3 8 -7 1989.19 116.922 6
 -3 -8 -8 -10.9685 48.3321 11
 3 -8 -8 -10.7131 49.7596 11
 -3 -8 -8 9.36676 42.7764 4
 -3 8 -8 141.787 51.5186 4
 3 8 8 85.7897 59.3993 1
 3 -8 8 27.0743 50.0388 1
 -3 8 8 27.1932 62.0897 1
 -3 -8 8 92.9221 60.6193 1
 3 8 8 11.2403 53.0712 9
 -3 8 -9 2280.06 147.002 4
 -3 -8 -9 2110.23 149.062 4
 -3 8 9 1978.75 171.288 1
 -3 -8 9 2440.59 182.897 1
 3 8 9 2245.23 183.162 1
 3 -8 9 1902.37 168.827 1
 3 8 9 2433.86 166.456 9
 -3 -8 -9 2043.45 147.763 11
 -3 -9 0 14.1352 24.3024 11
 -3 -9 0 -4.3791 27.5381 2
 3 -9 0 3.71771 20.6718 9
 -3 9 0 3.90182 5.64074 6
 3 -9 0 -7.15341 36.8961 5
 -3 -9 0 12.7911 25.5646 5
 -3 -9 0 -10.7062 25.6772 8
 -3 -9 0 17.3688 27.771 9
 -3 9 -1 12845.2 260.318 6
 -3 9 1 12595.4 265.649 6
 -3 -9 1 12268.5 258.248 6
 3 -9 1 12408.1 265.205 10
 -3 -9 1 13361.9 332.881 2
 -3 -9 -1 13143.6 316.849 2
 3 9 1 12703.3 268.246 1
 3 9 1 12609.7 267.918 10
 -3 -9 -1 12479.6 331.116 8
 -3 -9 1 12705 335.601 8
 -3 9 1 12473.1 333.099 8
 3 -9 -1 12288.7 329.077 3
 -3 -9 1 12730.8 312.111 11
 -3 -9 -1 12513.3 321.988 7
 -3 -9 -1 12396.4 337.555 9
 3 -9 -1 11921.2 300.285 9
 3 -9 1 12893 362.647 5
 -3 -9 1 12438.4 323.201 5
 -3 -9 -2 4023.77 157.865 7
 3 9 2 4409.76 122.103 1
 -3 -9 2 4212.47 120.708 1
 -3 9 2 4443.59 126.919 1
 -3 -9 2 4617.96 134.374 11
 -3 -9 -2 4584.57 163.226 8
 -3 -9 2 4630.26 165.503 8
 -3 9 2 4322.98 164.642 8
 3 -9 2 4414.94 183.739 5
 -3 9 2 4512.94 122.539 6
 -3 -9 2 4506.25 117.206 6
 -3 -9 -2 4290.13 169.828 11
 3 -9 -2 4307.85 162.32 3
 3 -9 2 4495.34 146.54 3
 -3 9 3 802.454 56.2951 1
 -3 9 3 982.448 55.9881 6
 -3 9 -3 808.014 48.8604 6
 -3 -9 -3 919.239 54.0108 6
 -3 9 3 875.301 56.8905 10
 3 9 3 773.02 63.1349 2
 3 9 3 855.38 55.6941 5
 -3 9 3 891.112 82.7222 5
 3 -9 3 858.188 82.7805 5
 -3 -9 3 773.756 52.8553 1
 -3 -9 3 744.435 64.4111 8
 -3 9 3 619.272 64.7272 8
 3 -9 -3 861.596 69.9208 3
 -3 -9 -3 771.529 62.9822 8
 3 -9 3 733.303 50.9728 3
 -3 -9 -3 754.16 69.514 7
 -3 -9 -3 762.852 72.5981 11
 3 9 3 707.5 55.3914 1
 3 -9 3 818.512 60.002 1
 -3 -9 4 11543.8 313.587 8
 -3 9 4 11396 327.176 8
 -3 -9 -4 11326 308.467 8
 3 -9 -4 11874.1 365.619 7
 -3 -9 -4 11935.8 346.285 7
 -3 9 4 11260.2 294.97 6
 -3 -9 -4 11277.8 291.13 6
 -3 9 -4 11562.3 287.536 6
 -3 9 4 11467.8 356.627 5
 -3 9 4 11286.1 308.134 10
 -3 -9 -4 11245.3 346.231 11
 3 9 4 11367.4 317.29 1
 -3 9 -4 11233.8 286.282 4
 -3 -9 -4 11279.7 291.008 4
 3 9 4 11447.8 312.082 2
 3 9 4 11589.9 341.817 9
 -3 9 4 11206.9 310.628 1
 3 -9 -4 11439 325.191 3
 -3 9 5 119.551 54.7569 5
 -3 9 5 22.8684 31.0575 6
 -3 -9 -5 30.8731 28.2944 6
 -3 -9 -5 47.2679 27.83 4
 -3 9 5 68.2018 33.2371 10
 3 9 5 74.4267 47.5697 9
 3 -9 -5 85.9178 36.333 3
 3 9 5 56.8283 38.6225 2
 -3 -9 -5 36.6594 41.1343 11
 3 -9 -5 52.3995 50.2791 7
 -3 9 5 68.3671 49.2008 8
 -3 -9 5 32.144 28.0217 8
 -3 9 5 57.9276 39.3278 1
 3 9 5 75.8697 36.4065 1
 3 9 6 3579.51 178.032 1
 -3 9 6 3077.12 149.861 6
 3 9 6 3190.59 168.253 9
 3 -9 -6 3197.49 185.672 7
 -3 -9 -6 3459.21 148.802 4
 3 -9 -6 3270.14 149.76 3
 -3 9 6 3253.16 151.773 8
 -3 9 6 3390.84 189.332 5
 -3 9 6 3316.03 163.491 10
 -3 9 6 3168.79 167.214 1
 -3 -9 -6 3105.78 173.909 11
 3 9 7 2414.32 156.858 9
 3 9 7 2528.54 164.944 1
 3 -9 -7 2522.5 169.157 7
 -3 9 7 2473.28 159.939 1
 -3 -9 -7 2710.1 141.139 4
 -3 9 7 2742.99 150.601 6
 -3 9 7 2590.85 172.684 5
 3 -9 -7 2399.4 128.625 3
 -3 -9 -7 2310.36 157.545 11
 3 -9 -8 151.444 64.7981 11
 -3 -9 -8 23.7021 62.7795 11
 -3 9 8 82.8389 59.7194 5
 -3 9 8 129.642 62.209 1
 3 9 8 54.8797 61.5837 1
 -3 -9 -8 54.5866 43.6729 4
 3 9 8 231.753 70.1903 9
 -3 -9 -9 1797.59 134.121 4
 3 -9 -9 1843.65 142.174 11
 -3 -9 -9 1817.86 145.127 11
 3 9 9 1716.8 145.991 9
 3 9 9 1907.06 170.356 1
 -3 9 9 2031.5 162.927 1
 -3 9 9 1803.26 164.06 5
 -3 -10 0 18.6177 26.1801 2
 3 -10 0 -10.8834 25.6919 3
 -3 10 0 23.4559 32.6063 8
 -3 -10 0 11.8781 31.4502 8
 -3 -10 0 19.3045 27.8228 9
 -3 -10 0 4.8322 27.7909 5
 3 -10 0 -15.8904 36.2809 5
 3 -10 0 25.5364 24.4776 9
 -3 -10 -1 10049.5 289.683 9
 3 -10 -1 9286.5 250.263 9
 -3 -10 1 9302.45 280.667 8
 -3 -10 -1 9572.88 280.511 8
 -3 10 1 9808.81 286.611 8
 -3 -10 -1 9681.26 271.232 7
 3 -10 1 9937.7 312.083 5
 -3 -10 1 9496.86 271.508 5
 -3 -10 -1 9815.51 258.331 2
 3 -10 -1 9829.9 281.743 3
 3 -10 1 9254.82 266.585 3
 -3 -10 1 10176 275.782 2
 -3 -10 -1 9278.46 280.976 11
 -3 -10 1 9382.12 258.468 11
 -3 -10 -2 7870.28 244.562 8
 3 -10 -2 7642.21 246.24 3
 -3 -10 -2 7485.52 253.884 11
 -3 -10 2 8055.35 210.878 11
 -3 10 2 8172.75 256.061 8
 -3 -10 2 7943.68 246.572 8
 -3 10 2 7748.9 263.823 5
 3 -10 2 7704.33 272.676 5
 -3 -10 -3 2264.24 122.988 7
 -3 -10 -3 2283.39 113.854 8
 3 -10 -3 2198.12 118.606 3
 -3 -10 -3 2110.57 125.854 11
 -3 10 3 2184.74 122.328 8
 -3 -10 3 2333.3 117.725 8
 3 -10 3 2093.12 136.161 5
 -3 10 3 2040.95 128.391 5
 -3 -10 -4 6181.18 234.781 7
 3 -10 -4 6270.79 254.91 7
 -3 10 4 6578.92 253.328 5
 3 -10 4 6194.57 253.009 5
 -3 -10 -4 6280.05 209.148 8
 -3 -10 4 6097.47 209.227 8
 -3 10 4 6094.56 223.698 8
 -3 -10 -4 6292.36 243.056 11
 3 -10 -4 6234.17 222.237 3
 -3 -10 5 626.759 63.0462 8
 3 -10 -5 720.872 73.2907 3
 -3 10 5 706.277 86.086 5
 3 -10 -5 780.275 90.5346 7
 -3 -10 -5 817.361 91.7207 11
 3 10 5 775.03 85.614 9
 -3 10 5 758.12 77.2896 8
 3 -10 -6 1324.64 98.7416 3
 -3 10 6 1390.97 103.218 8
 3 10 6 1549.24 117.944 9
 3 -10 -6 1188.04 118.667 7
 -3 10 6 1484.96 128.171 5
 -3 -10 -6 1344.58 117.505 11
 -3 -10 -7 3159.11 187.288 11
 3 10 7 3176.45 179.703 9
 3 -10 -7 2584.63 182.837 7
 3 -10 -7 2966.39 150.672 3
 -3 10 7 3148.57 194.804 5
 -3 10 8 41.8146 63.6507 5
 3 10 8 11.7705 53.7529 9
 3 -10 -8 12.5458 53.196 11
 -3 -10 -8 101.622 58.0098 11
 -3 10 9 1653.11 154.01 5
 3 -10 -9 1461.16 135.525 11
 3 10 9 1591.27 142.057 9
 -3 -10 -9 1572.04 142.592 11
 -3 -11 0 19.7577 28.4756 8
 -3 11 0 -20.0918 37.6699 8
 3 -11 0 -18.3609 30.7029 3
 -3 -11 0 -7.08581 34.5157 9
 3 -11 0 -14.1629 26.8539 9
 -3 -11 0 -16.4326 33.1696 5
 3 -11 0 -8.70594 47.2689 5
 -3 -11 0 -14.2632 26.1271 7
 -3 -11 0 -5.89428 29.1435 11
 -3 -11 0 9.63319 27.398 2
 3 -11 -1 13749.7 343.604 9
 -3 -11 1 14039.6 389.272 9
 -3 -11 -1 13212.6 377.258 9
 -3 11 1 14325 386.255 8
 -3 -11 1 13684.8 375.891 8
 3 -11 1 13483.6 404.443 5
 -3 -11 1 13831.8 367.184 5
 -3 -11 -1 13758.8 341.462 2
 3 -11 1 13754.3 361.456 3
 3 -11 -1 13893.4 376.856 3
 -3 -11 -1 13370 375.425 11
 -3 -11 -1 13686.5 374.319 8
 -3 11 2 6397.22 230.655 8
 -3 -11 2 6444.82 221.783 8
 -3 -11 -2 6110.4 229.736 11
 -3 -11 -2 6324.68 220.534 7
 -3 -11 2 6523.05 225.618 5
 3 -11 2 6291.29 248.985 5
 -3 11 2 6617.73 240.609 5
 -3 -11 2 6240.58 218.744 2
 3 -11 2 6260.89 200.773 3
 3 -11 -2 6489.03 225.984 3
 -3 -11 -2 6689.53 222.138 8
 -3 -11 3 1371.9 92.0884 8
 -3 11 3 1495.77 104.6 8
 -3 -11 -3 1309.51 97.5896 7
 -3 11 3 1366.12 108.647 5
 3 -11 3 1456.23 117.923 5
 3 -11 -3 1296.72 96.4185 3
 3 -11 3 1444.71 81.9911 3
 -3 -11 -3 1360.42 91.4196 8
 -3 -11 -3 1311.78 103.681 11
 3 -11 -4 5464.96 213.791 3
 -3 -11 -4 5644.51 226.237 7
 3 -11 -4 5261.4 240.651 7
 -3 -11 -4 5395.18 230.971 11
 3 -11 4 5474.77 244.608 5
 -3 11 4 5672.87 235.46 5
 -3 -11 -4 5380 197.004 8
 -3 -11 4 5088.76 193.814 8
 -3 11 4 5230.33 213.144 8
 3 -11 -5 723.288 78.3342 3
 -3 11 5 802.437 94.9868 5
 -3 11 5 961.659 89.7713 8
 3 -11 -5 851.262 101.208 7
 -3 -11 -5 767.174 89.749 11
 -3 -11 -6 4710.77 231.9 11
 3 -11 -6 4932.6 247.124 7
 -3 11 6 4455.84 227.755 5
 3 11 6 4773.2 221.484 9
 -3 11 6 4972.14 209.691 8
 3 -11 -6 4642.61 200.083 3
 -3 -11 -7 3277.1 200.728 11
 3 11 7 2933.11 178.499 9
 -3 11 7 2983.88 188.796 5
 3 -11 -7 3137.88 160.258 3
 3 -11 -7 3038.61 200.113 7
 -3 -11 -8 -13.4956 63.7204 11
 3 -11 -8 40.1485 53.2332 11
 -3 11 8 41.3965 56.1208 5
 3 11 8 145.13 58.9175 9
 -3 -12 0 24.487 31.9989 5
 3 -12 0 -18.9114 46.0594 5
 3 -12 0 6.79934 28.2449 3
 -3 -12 0 31.1827 36.8046 9
 3 -12 0 20.8647 32.2001 9
 -3 -12 0 -19.5736 31.2963 11
 -3 -12 0 -7.28273 36.5339 8
 3 -12 -1 8950.61 256.393 9
 -3 -12 -1 9326.63 295.112 9
 -3 -12 1 8805.14 295.135 9
 -3 -12 -1 9366.44 292.23 11
 -3 -12 1 9082.35 264.579 11
 -3 -12 1 8967.85 279.819 5
 -3 -12 -1 9485.54 291.875 8
 -3 -12 1 9537.38 291.612 8
 -3 -12 -1 9007.46 275.24 7
 3 -12 -1 9010.45 288.295 3
 3 -12 1 8884.02 272.885 3
 3 -12 1 9257.18 317.493 5
 -3 12 2 1198.26 96.6412 8
 -3 -12 2 1037.27 84.0345 8
 -3 -12 -2 967.447 89.8183 11
 3 -12 -2 1084.12 89.0308 3
 -3 -12 2 1034.66 81.7469 2
 -3 -12 -2 1071.34 91.6271 7
 -3 -12 -2 1088.15 87.0206 8
 3 -12 2 1138.45 111.194 5
 -3 -12 2 1052.49 92.8012 5
 3 -12 2 875.308 71.4853 3
 3 -12 3 367 71.0924 5
 -3 12 3 221.43 57.3863 5
 -3 -12 3 299.168 59.1173 5
 -3 -12 -3 229.264 50.0046 8
 3 -12 -3 280.602 53.5552 3
 -3 -12 -3 304.942 60.7504 7
 -3 -12 -3 227.443 58.7377 11
 -3 12 3 332.917 61.0349 8
 -3 -12 3 251.356 48.6204 8
 3 -12 -4 5132.09 208.301 3
 -3 12 4 4729.83 219.456 5
 -3 -12 -4 4271.43 210.511 11
 -3 12 4 4774.79 208.994 8
 -3 -12 4 4732.23 187.665 8
 3 -12 -4 4201.08 222.393 7
 -3 -12 -4 4943.81 214.342 7
 3 -12 -5 730.876 79.2157 3
 3 -12 -5 650.975 95.8234 7
 -3 -12 -5 489.405 79.4591 11
 -3 12 5 711.226 93.6858 5
 -3 12 5 744.164 86.6034 8
 -3 -12 -6 1689.72 138.805 11
 -3 12 6 1241.29 124.401 5
 3 -12 -6 1397.26 136.256 7
 3 -12 -6 1593.45 119.419 3
 3 -12 -7 1449.29 141.598 11
 -3 -12 -7 1562.73 141.844 11
 3 -12 -7 1396.35 139.753 7
 3 -12 -7 1257.42 108.717 3
 -3 12 7 1448.56 136.712 5
 3 -12 -8 56.4802 52.1934 11
 -3 -12 -8 14.2104 70.264 11
 -3 -13 0 7.15522 37.8899 11
 3 -13 0 22.8939 30.6944 9
 -3 -13 0 -33.6801 46.8182 9
 3 -13 0 14.9639 31.7215 3
 -3 -13 0 -23.816 42.0385 8
 3 -13 -1 8226.42 281.811 3
 -3 -13 -1 8518.66 283.926 8
 -3 -13 1 8638.43 285.631 8
 3 -13 1 8231.63 260.609 9
 -3 -13 -1 8838.05 291.599 9
 -3 -13 1 8247.89 289.835 9
 -3 -13 -1 8933.07 291.07 11
 3 -13 1 8546.9 270.792 3
 3 -13 1 8610.61 313.42 5
 -3 -13 2 2647.72 140.282 8
 -3 -13 -2 2204.58 128.285 7
 -3 -13 2 2642.05 142.286 5
 3 -13 2 2901.65 170.744 5
 3 -13 -2 2505.26 142.796 3
 -3 -13 -2 2557.45 149.366 11
 3 -13 2 2583.91 125.259 3
 -3 -13 -3 268.205 56.3696 11
 -3 -13 3 428.064 64.3703 2
 -3 -13 -3 264.196 54.2242 7
 3 -13 -3 444.074 67.2958 3
 -3 -13 3 371.646 63.8362 5
 -3 13 3 262.172 61.3928 5
 -3 -13 -4 5118.65 236.298 11
 3 -13 -4 5022.64 220.226 3
 3 -13 -4 4661.17 243.243 7
 -3 -13 -4 5115.34 226.203 7
 -3 13 4 5228.38 236.062 5
 3 -13 -5 526.028 90.5974 7
 3 -13 -5 465.235 70.3007 3
 -3 13 5 359.579 74.7863 5
 -3 -13 -5 525.19 87.2437 11
 -3 13 6 2780.83 179.383 5
 3 -13 -6 2478.58 155.984 3
 -3 -13 -6 2836.93 189.641 11
 3 -13 -6 2593.81 190.724 7
 3 -13 -7 1105.77 108.869 3
 -3 -13 -7 1404.63 139.277 11
 3 -13 -7 1503.5 147.063 11
 3 -13 -7 1378.5 146.817 7
 -3 -14 0 31.0346 40.555 11
 3 -14 0 -16.3656 40.4582 3
 3 -14 -1 4491.32 200.287 3
 3 -14 1 4663.86 192.333 3
 3 -14 -2 3900.99 188.856 3
 -3 -14 -2 4151.59 200.198 11
 -3 -14 -2 4025.5 182.255 7
 3 -14 2 4051.36 169.483 3
 3 -14 -3 1478.06 117.562 3
 3 -14 -3 1490.11 130.285 7
 -3 -14 -3 1503.57 117.276 7
 -3 -14 -3 1506.97 125.332 11
 -3 -14 -4 4055.87 216.526 11
 3 -14 -4 4131.3 204.196 3
 -3 14 4 4541.89 218.915 5
 3 -14 -4 4161.2 229.004 7
 -3 -14 -4 4002.34 203.589 7
 3 -14 -5 813.983 120.101 7
 -3 -14 -5 824.892 109.572 11
 3 -14 -5 936.615 99.2583 3
 -3 14 5 955.207 104.186 5
 3 -14 -6 1255.37 115.279 3
 3 -14 -6 1214.84 135.717 7
 -3 14 6 1184.22 119.861 5
 -3 -14 -6 1024.56 122.174 11
 3 -14 -7 1273.92 118.805 3
 -3 -14 -7 1353.6 118.971 3
 3 -15 0 -8.89558 37.715 3
 -3 -15 0 -8.31142 42.2859 11
 -3 -15 -1 2880.18 160.825 11
 3 -15 1 2460.86 140.586 3
 3 -15 -1 2742.56 156.421 3
 -3 -15 -2 1437.86 126.639 11
 3 -15 2 1780.95 111.191 3
 3 -15 -2 1624.76 124.905 3
 -3 -15 -3 179.456 64.237 11
 3 -15 -3 149.018 56.453 3
 3 -15 -3 92.0691 61.1673 7
 -3 -15 -3 233.389 60.6762 7
 -3 -15 -4 3819.93 220.712 11
 3 -15 -4 3583.24 194.334 3
 -3 -15 -4 3609.92 195.96 7
 3 -15 -4 4183.3 238.958 7
 -3 15 5 47.9468 57.5042 5
 3 -15 -5 30.2008 61.4144 7
 3 -15 -5 45.1204 51.5171 3
 -3 -15 -5 70.3644 54.6921 11
 3 -15 -6 738.707 113.686 7
 -3 -15 -6 1012.09 128.686 11
 3 -15 -6 956.776 124.023 11
 3 -15 -6 972.276 103.877 3
 3 -16 0 9.63091 40.8327 3
 3 -16 -1 3360.94 180.089 3
 3 -16 1 3410.71 171.521 3
 -3 -16 -1 3406.26 179.449 11
 3 -16 2 2585.45 142.436 3
 3 -16 -2 2800.68 169.638 3
 -3 -16 -2 2785.27 173.678 11
 3 -16 -3 1188.14 115.535 3
 -3 -16 -3 1218.56 126.465 11
 3 -16 -3 1374.27 134.325 7
 3 -16 -4 2565.96 188.109 7
 3 -16 -4 2324.04 163.531 3
 -3 -16 -4 2644.72 185.066 11
 3 -16 -5 962.122 129.508 7
 3 -16 -5 1410.61 127.348 3
 -3 -16 -5 1074.22 130.386 11
 3 -17 0 -10.289 46.9829 3
 3 -17 1 3016.71 168.859 3
 3 -17 -1 3282.91 186.744 3
 -3 -17 -1 3507.63 186.663 11
 3 -17 -2 984.675 116.627 7
 3 -17 -2 701.145 94.3325 3
 -3 -17 -2 867.558 104.433 11
 3 -17 -3 14.5142 65.1283 7
 3 -17 -3 12.1779 52.6593 3
 -3 -17 -3 93.0353 56.3544 11
 3 -17 -4 2644.79 197.584 7
 -3 -17 -4 2280.58 177.612 11
 3 -17 -4 2706.37 178.692 3
 3 -18 0 -10.8848 43.2915 3
 -3 -18 1 2292.39 149.517 3
 3 -18 1 2084.78 142.531 3
 3 -18 -1 2266.44 157.44 3
 3 -18 -2 628.618 92.6538 3
 -3 -18 -2 620.486 91.4736 11
 3 -18 -2 853.686 113.347 7
 -3 -18 -3 314.288 82.8852 11
 3 -18 -3 192.401 75.4499 7
 3 -19 -1 1860.01 154.354 7
 4 0 0 11968.9 273.149 1
 -4 0 0 11891.5 271.696 1
 -4 0 0 11779.6 260.116 5
 4 0 0 11765.2 250.416 9
 4 0 0 11573.1 268.524 2
 -4 0 0 11894.7 269.053 2
 4 0 1 12183.8 276.383 2
 -4 0 1 12341.7 267.514 3
 4 0 -1 11880.8 281.912 10
 4 0 -1 11482.4 282.889 1
 -4 0 1 12005.6 283.596 1
 4 0 1 11802 270.979 11
 -4 0 1 11467 278.94 10
 -4 0 2 56085.4 1163.07 1
 4 0 -2 56335.1 1169.25 1
 -4 0 2 55670.1 1158.26 10
 -4 0 2 55503 1123.8 3
 4 0 2 55627.5 1137.85 11
 -4 0 -2 57738.7 1136.61 11
 4 0 -3 2500.75 118.882 1
 -4 0 3 2483.11 80.1266 3
 -4 0 3 2599.79 116.457 1
 -4 0 3 2606.59 100.698 6
 -4 0 -3 2616.61 104.308 6
 -4 0 -3 2540.83 92.5936 11
 4 0 -3 2715.56 92.7036 7
 -4 0 3 2565.89 101.622 4
 4 0 3 2501.2 94.6445 11
 4 0 4 7.69031 19.2923 11
 -4 0 -4 29.5382 24.3434 6
 -4 0 4 38.9784 34.0704 4
 -4 0 4 -6.59046 28.4971 1
 4 0 -4 7.20436 41.4338 1
 4 0 -4 10.8563 22.7592 7
 -4 0 4 34.2425 17.3375 3
 -4 0 4 32.474 33.8409 6
 -4 0 -4 3.45479 23.4382 11
 -4 0 5 -11.8197 33.617 6
 -4 0 -5 3.88846 22.6056 11
 -4 0 -5 -35.451 30.0613 6
 -4 0 5 -8.33214 30.7972 1
 -4 0 6 12724.3 402.755 1
 -4 0 -6 11802.9 352.277 6
 -4 0 6 12207.7 361.086 6
 -4 0 -6 13095.4 319.323 11
 4 0 6 12683 370.156 7
 -4 0 7 703.928 97.2032 1
 -4 0 -7 703.258 77.1475 6
 -4 0 7 603.201 77.6299 6
 4 0 7 516.387 72.6121 7
 -4 0 8 7663.7 345.107 1
 4 0 8 8537.31 357.357 1
 -4 0 -8 7723.43 297.416 4
 -4 0 8 8529.55 318.301 6
 -4 0 9 89.4801 60.716 1
 4 0 9 52.9132 61.6808 1
 -4 0 -9 82.8715 51.207 4
 -4 0 9 66.6499 59.8272 6
 -4 0 10 1618.41 182.568 1
 -4 0 10 1809.96 161.14 6
 -4 0 -10 1707.02 148.358 4
 4 0 10 2019.82 187.877 1
 -4 1 0 11.8132 14.0702 3
 4 1 0 2.53743 15.0638 2
 -4 1 0 -1.94168 13.4797 2
 -4 -1 0 30.0282 17.6277 2
 4 -1 0 15.7307 8.2004 9
 -4 1 0 19.1351 15.5814 1
 4 -1 0 12.4996 17.0927 1
 4 1 0 7.43493 16.8141 1
 -4 -1 0 7.19931 14.6764 1
 4 1 0 30.2855 12.6999 11
 -4 1 0 29.2136 16.0585 5
 -4 -1 -1 12138.2 289.538 2
 4 -1 1 12513.3 284.448 2
 4 1 1 12328.5 260.282 5
 -4 1 1 12309.8 279.186 3
 -4 -1 1 12978.7 296.695 1
 -4 1 1 12527.1 294.98 1
 4 1 -1 12626.1 294.073 10
 4 -1 -1 12774.2 295.395 10
 -4 1 1 12784.7 293.145 10
 -4 -1 1 12494.9 291.809 10
 -4 -1 -1 12758 284.937 11
 4 1 1 12247.1 285.293 11
 4 1 1 12579.2 280.369 9
 4 1 1 12492.1 290.664 2
 4 -1 -1 12645.7 297.421 1
 4 1 -1 12527.5 296.519 1
 -4 1 2 49.3599 25.1778 10
 -4 -1 2 94.1062 28.5772 10
 4 1 2 59.3037 23.7392 2
 4 -1 2 50.2486 18.4936 11
 -4 -1 -2 53.4111 19.5526 11
 4 1 -2 73.2902 15.0718 7
 4 -1 -2 73.3891 29.7659 1
 4 1 -2 68.8478 27.3339 1
 -4 -1 2 83.1434 18.4529 3
 4 -1 -2 54.776 18.2478 3
 -4 1 2 62.0737 18.9049 3
 -4 -1 2 79.9361 25.1662 1
 -4 1 2 88.6831 28.2151 1
 4 1 2 55.7964 20.8726 11
 -4 1 3 60231.8 1248.87 6
 -4 -1 3 60823.7 1248.87 6
 4 1 -3 60788.3 1223.59 7
 4 -1 -3 62831.4 1246.96 7
 -4 -1 3 62487.4 1217.11 3
 4 -1 -3 60725.6 1224.14 3
 4 -1 3 61037.2 1237.21 11
 -4 -1 -3 60196.5 1243.45 11
 -4 1 3 61214.5 1252.39 4
 -4 -1 3 61178.8 1251.56 4
 -4 -1 3 59721.4 1271.52 10
 -4 1 3 61342.5 1224.34 3
 4 1 3 61755.9 1249.67 11
 -4 1 3 59044.4 1278.14 1
 -4 -1 3 59759.7 1277.64 1
 -4 1 -3 59939.7 1254.64 6
 -4 -1 -3 62466.1 1259.08 6
 4 -1 -3 60709.7 1288.43 1
 4 1 -3 60196.8 1287.43 1
 4 1 -4 179.742 52.5079 1
 -4 1 4 112.211 38.4587 1
 4 -1 -4 151.113 50.7507 1
 -4 -1 4 137.805 38.2353 1
 -4 1 4 176.088 40.2959 4
 -4 -1 4 236.995 42.1048 4
 -4 -1 4 83.7764 16.3519 3
 4 -1 -4 116.007 19.9327 3
 4 -1 -4 141.774 32.5096 7
 -4 1 -4 161.836 33.3685 6
 -4 -1 -4 158.222 33.3788 6
 4 1 4 151.992 28.7576 11
 4 -1 4 107.461 25.2479 11
 -4 -1 -4 158.181 31.8237 11
 -4 -1 4 253.38 43.0487 6
 -4 1 4 167.621 36.0629 6
 -4 -1 5 20741.9 550.295 1
 -4 1 5 20961.3 551.884 1
 -4 -1 5 21590.1 515.367 6
 -4 1 -5 20753.5 511.738 6
 -4 -1 -5 21369.4 515.451 6
 -4 1 5 21478 516.367 6
 4 1 5 21193.3 526.304 7
 -4 -1 -5 21364.6 489.957 11
 -4 1 6 323.843 67.0443 1
 -4 -1 6 228.757 60.6308 1
 4 -1 6 263.016 50.1793 7
 4 1 6 196.627 48.8588 7
 -4 1 6 292.05 59.0753 6
 -4 -1 6 347.734 67.7342 6
 -4 1 -6 194.508 43.5435 6
 -4 -1 -6 223.87 46.5728 6
 4 -1 7 841.331 88.6401 7
 -4 1 -7 873.21 84.4642 6
 -4 -1 7 830.477 89.6074 6
 -4 1 7 792.349 88.7507 6
 4 1 7 823.447 91.9982 7
 -4 -1 -7 730.247 78.0817 6
 -4 -1 7 805.048 100.581 1
 -4 1 7 833.184 104.904 1
 -4 -1 -7 872.593 66.4599 11
 -4 -1 8 -11.2486 43.7094 6
 -4 1 8 -11.3714 48.2113 6
 -4 -1 -8 62.0368 44.7044 4
 -4 1 -8 20.5212 49.2169 4
 4 -1 8 -15.1209 44.4154 1
 -4 -1 8 -30.6538 55.1387 1
 -4 1 8 15.3648 66.4325 1
 4 1 8 -15.3006 50.2481 1
 -4 -1 9 847.729 108.848 6
 -4 1 9 708.742 103.853 6
 -4 -1 -9 973.843 108.174 4
 -4 1 -9 895.234 104.485 4
 4 -1 9 718.238 110.26 1
 4 1 9 655.859 109.498 1
 -4 1 9 785.14 126.645 1
 -4 -1 9 854.01 124.465 1
 -4 1 10 289.986 87.8589 6
 -4 -1 10 136.043 73.7312 6
 -4 1 10 219.769 86.4684 1
 -4 -1 10 218.763 93.971 1
 4 1 10 279.211 97.2231 1
 4 -1 10 177.431 78.5032 1
 -4 -1 -10 210.718 66.1788 4
 -4 1 -10 143.622 66.5386 4
 -4 2 0 65537.9 1342.99 5
 -4 2 0 65634.3 1322.15 2
 4 2 0 67239.9 1347.15 2
 4 2 0 66403.8 1333.38 11
 -4 -2 0 66108.3 1330.65 11
 -4 -2 0 68002.3 1345.55 2
 -4 -2 0 66721.1 1331.3 9
 4 -2 0 65495.2 1343.09 5
 -4 2 0 64649.8 1335.19 1
 -4 -2 0 68682.5 1338.58 1
 4 -2 0 67314 1339.25 1
 4 2 0 66292.6 1337.88 1
 -4 2 0 68427.7 1332.19 3
 4 -2 0 68094.7 1333.4 3
 4 -2 1 6373.2 169.305 5
 4 2 1 7043.12 178.006 2
 -4 2 1 6280.45 154.718 2
 -4 2 1 6475.92 170.968 10
 -4 -2 1 6453.04 170.208 10
 4 2 1 6496.55 165.869 9
 -4 -2 1 6345.4 172.705 1
 -4 2 1 6309.56 172.663 1
 4 2 -1 6326.35 174.498 1
 4 -2 -1 6324.03 174.465 1
 -4 2 1 6150.84 161.494 3
 -4 2 -1 6630.66 160.09 3
 4 -2 -1 6255.21 162.393 3
 -4 -2 -1 6484.24 167.765 11
 4 2 1 6173.97 167.89 11
 -4 -2 -1 6488.9 173.225 2
 4 -2 1 6174.98 160.682 2
 4 -2 -1 6188.26 171.934 10
 4 2 -1 6593 172.961 10
 4 2 2 16953.8 381.981 11
 4 -2 -2 16493.1 366.772 3
 -4 2 -2 16814.7 357.113 3
 -4 2 2 16005.5 387.631 10
 -4 -2 2 16535.9 388.629 10
 -4 2 2 16651.7 393.916 1
 4 -2 -2 16812.3 399.667 1
 -4 -2 2 16667.5 392.706 1
 4 2 -2 16222.7 396.577 1
 -4 -2 -2 16777.5 379.235 11
 4 -2 2 16510.3 365.549 11
 4 2 2 16902.4 384.792 2
 -4 2 2 16361.6 365.385 3
 -4 -2 3 14.1954 23.8852 6
 -4 2 3 -25.3248 32.028 6
 -4 2 3 5.24811 25.1738 1
 -4 -2 3 10.3831 20.6482 1
 4 -2 -3 -5.67523 35.363 1
 -4 -2 3 49.1887 23.9604 10
 -4 2 3 49.7487 25.3107 10
 4 -2 3 -2.78813 16.035 11
 -4 -2 -3 -25.9648 32.2292 11
 4 2 3 35.6719 21.7811 11
 -4 2 -3 7.86047 19.7163 6
 -4 -2 -3 -3.99782 22.9919 6
 -4 2 -3 18.3547 7.47746 8
 -4 2 3 -26.319 31.0743 4
 -4 -2 3 -29.4793 28.6376 4
 4 2 3 -12.5852 18.8232 7
 4 -2 -3 -19.4475 34.7474 7
 4 -2 -3 2.64874 16.3514 3
 -4 -2 3 21.4152 19.3792 3
 -4 2 -3 34.0887 17.7419 3
 -4 2 3 -25.9869 25.603 3
 4 -2 4 -12.6987 18.0592 11
 -4 -2 -4 12.8539 25.9465 11
 -4 2 -4 -4.87363 27.0997 6
 -4 -2 -4 9.90186 23.7489 6
 4 2 -4 -28.631 44.186 1
 4 -2 -4 -14.3414 40.3328 1
 -4 2 4 33.1222 30.2499 1
 -4 -2 4 -13.0688 31.83 1
 -4 -2 4 -24.0043 31.5333 4
 -4 2 4 49.0912 31.1511 4
 4 2 4 5.5317 26.1167 7
 4 -2 -4 -4.74016 28.4221 7
 -4 -2 4 4.6033 31.7115 6
 -4 2 4 4.70095 29.2927 6
 -4 -2 4 79.0635 15.2302 3
 -4 2 -4 1.66252 11.8803 3
 4 -2 -4 22.2154 16.6513 3
 -4 -2 -5 19.327 28.3863 11
 4 -2 5 3.65251 21.0071 11
 4 -2 -5 2.85039 18.4087 3
 -4 2 -5 46.7 30.1098 6
 -4 -2 -5 5.92208 27.5054 6
 4 2 5 27.8397 33.3855 7
 -4 -2 5 17.4621 28.3541 6
 -4 2 5 11.9044 31.5202 6
 -4 2 5 16.7648 36.934 1
 -4 -2 5 8.2883 32.2072 1
 -4 -2 -6 16146.5 402.856 11
 -4 2 -6 15912.1 423.636 6
 -4 -2 -6 15519.1 422.259 6
 -4 -2 6 16321.8 433.015 6
 -4 2 6 16330.7 434.955 6
 -4 2 6 14992.9 465.909 1
 -4 -2 6 14677.8 462.471 1
 4 2 6 15995.4 447.601 7
 -4 -2 -7 280.372 47.1836 11
 -4 -2 7 152.815 59.3624 1
 -4 2 7 166.561 59.7223 1
 -4 -2 7 348.086 71.7912 6
 -4 2 7 317.914 69.3069 6
 4 2 7 264.565 58.7406 7
 4 -2 7 283.238 57.6811 7
 -4 2 -7 255.478 53.9169 6
 -4 -2 -7 325.877 58.218 6
 -4 -2 8 8257.26 354.598 1
 -4 2 8 8067.94 350.986 1
 -4 2 8 8259.03 316.527 6
 -4 -2 8 8075.8 309.981 6
 -4 2 -8 8078.75 301.704 4
 -4 -2 -8 8365.11 306.388 4
 4 2 8 7284.88 341.306 1
 4 -2 8 8436.05 353.174 1
 -4 2 -9 315.157 75.7018 4
 -4 -2 -9 308.339 73.5417 4
 4 2 9 337.926 99.1409 1
 4 -2 9 486.258 99.0301 1
 -4 2 9 320.165 81.5214 1
 -4 -2 9 352.977 91.2981 1
 -4 -2 9 380.078 79.6723 6
 -4 2 9 454.46 87.3388 6
 -4 -2 10 2526.5 191.391 6
 -4 2 10 2251.77 179.91 6
 4 2 10 2557.48 214.177 1
 4 -2 10 1971.59 198.065 1
 -4 -2 -10 2381.56 170.309 4
 -4 2 -10 2780.86 182.087 4
 -4 -2 10 2924.78 225.836 1
 -4 2 10 2297.49 213.724 1
 4 -3 0 -3.40525 22.3693 5
 -4 -3 0 -6.20287 20.2037 2
 4 3 0 -2.44856 16.0869 11
 4 -3 0 2.526 17.2727 1
 4 3 0 -4.94463 19.8916 1
 -4 -3 0 36.1216 19.8148 9
 4 3 0 88.8043 12.9701 7
 4 -3 0 12.0808 17.5087 3
 -4 3 0 16.4681 18.0681 3
 -4 -3 0 14.1588 15.6327 11
 -4 3 0 13.1068 20.609 5
 4 -3 -1 22757 486.027 10
 4 3 -1 21690 481.986 10
 -4 -3 -1 21990.2 487.439 2
 4 3 1 23418.8 491.811 2
 -4 3 1 22139.6 454.189 2
 -4 -3 1 21406.8 480.522 1
 -4 3 1 22192.2 482.494 1
 -4 -3 -1 22760.9 484.337 11
 -4 -3 1 21483.1 462.698 11
 4 3 -1 21903.9 465.447 11
 -4 3 1 22108.1 498.879 5
 -4 3 1 22694 480.91 10
 -4 -3 1 21570.9 478.34 10
 4 3 1 22292.5 469.783 7
 4 3 1 21574.6 481.677 9
 -4 3 1 22727.1 477.834 3
 4 -3 -1 22621.9 478.407 3
 4 -3 1 22356.7 471.636 3
 -4 3 -1 21766.4 469.697 3
 4 3 1 22779.3 486.46 11
 4 -3 1 21624.9 489.298 5
 4 3 -1 21784.2 486.165 1
 4 -3 -1 22847.9 489.259 1
 -4 3 2 11.2872 20.4306 10
 -4 -3 2 3.67053 22.8737 10
 -4 3 2 11.9157 21.0354 1
 -4 -3 2 -3.88976 24.0142 1
 4 -3 -2 8.66557 22.0462 1
 4 3 -2 -17.1896 26.025 1
 -4 -3 -2 28.1097 19.3117 11
 4 3 2 3.70384 18.5832 11
 -4 3 2 14.3027 19.5584 4
 -4 -3 2 -2.78691 16.2042 4
 -4 3 -2 42.7954 13.0931 8
 4 3 2 3.66301 22.8269 2
 4 3 2 32.566 19.1344 7
 -4 3 -2 2.008 14.6506 3
 4 -3 -2 11.2602 17.0498 3
 4 3 2 3.43853 21.229 9
 -4 3 3 12267.5 302.862 6
 -4 -3 3 11999.3 299.478 6
 4 -3 -3 12137.8 331.838 1
 4 3 -3 12170.3 333.868 1
 4 3 3 12133.3 314.562 2
 -4 3 3 11996.7 320.975 10
 -4 -3 3 12402.7 322.128 10
 -4 3 -3 12192.6 258.947 8
 -4 -3 -3 12566.5 276.554 8
 4 -3 -3 12347.3 292.452 3
 -4 3 -3 12365.5 273.253 3
 -4 -3 -3 12280 308.059 6
 -4 3 -3 12274.5 306.507 6
 -4 -3 3 11970.2 323.525 1
 -4 3 3 12671.2 328.557 1
 4 3 3 12406.3 316.655 7
 4 -3 3 12475.7 287.276 11
 -4 -3 -3 12710.5 312.798 11
 4 3 -3 12459.1 259.654 11
 -4 3 3 12390.3 305.957 4
 -4 -3 3 12110.6 302.337 4
 -4 3 -4 6066.09 143.084 3
 -4 -3 4 5958.43 141.95 3
 4 -3 -4 5612.56 164.884 3
 -4 -3 4 6005.99 188.33 4
 -4 3 4 6259.4 192.987 4
 4 -3 -4 5680.18 212.604 1
 4 3 -4 5979.47 216.363 1
 -4 3 -4 5947.02 189.011 6
 -4 -3 4 6205.31 188.598 6
 -4 3 4 5788.57 187.013 6
 -4 -3 -4 6017.65 191.451 6
 -4 -3 -4 5884.21 145.843 8
 -4 3 4 5974.16 210.997 1
 -4 -3 4 5972.45 209.976 1
 4 3 4 5843.9 199.191 7
 4 -3 -4 6130.63 195.477 7
 4 -3 4 6143.95 165.078 11
 4 3 -4 5657.01 127.617 11
 -4 -3 -4 5954.13 187.428 11
 4 -3 -5 20108 436.602 3
 -4 -3 5 18619 472.371 6
 -4 3 -5 19491.2 475.664 6
 -4 -3 -5 19377.8 477.44 6
 -4 3 5 19055.8 476.153 6
 4 3 5 18904.6 498.16 7
 -4 3 5 18981.9 512.716 1
 -4 -3 5 18563.5 508.67 1
 4 -3 5 19472.9 434.18 11
 -4 3 -6 939.179 78.3409 6
 -4 -3 -6 880.673 78.2459 6
 -4 3 6 866.288 80.3271 6
 -4 -3 6 934.072 82.6984 6
 4 3 6 950.206 89.4602 7
 -4 -3 6 847.958 93.5371 1
 -4 3 6 754.815 91.3886 1
 4 -3 -6 837.77 52.5289 3
 -4 -3 -6 960.55 73.4428 11
 -4 3 7 1113.06 114.637 1
 -4 -3 -7 1109.37 85.4604 11
 -4 -3 7 1056.26 99.5506 6
 -4 3 7 1081 104.471 6
 -4 3 -7 1079.27 93.162 6
 -4 -3 -7 1142.79 96.2549 6
 4 3 7 1152.95 107.559 7
 4 -3 7 989.389 94.1581 7
 4 -3 7 981.294 107.098 1
 -4 -3 7 1051.05 113.506 1
 4 3 7 1042.24 115.088 1
 -4 -3 -8 20.6376 43.7491 4
 -4 3 -8 -10.1005 41.0751 4
 4 3 8 -46.2289 66.6264 1
 4 -3 8 133.916 67.9447 1
 -4 3 8 -15.2337 53.2597 1
 -4 -3 8 -15.1187 44.4095 1
 -4 -3 8 66.0671 46.6846 6
 -4 3 8 22.7144 50.0405 6
 -4 -3 -8 7.06363 36.9225 11
 4 3 9 1173.34 142.764 1
 4 -3 9 1286.68 144.66 1
 -4 3 9 1337.24 153.423 1
 -4 -3 9 1498.6 155.532 1
 -4 -3 9 1009.51 119.754 6
 -4 -3 -9 1333.62 123.014 4
 -4 3 -9 1223.25 119.599 4
 -4 3 9 1529.01 142.966 6
 -4 -3 10 14.7423 64.9576 6
 -4 3 10 -45.3109 62.7436 6
 -4 -3 -10 -13.0903 47.0959 4
 -4 3 -10 12.7814 56.3178 4
 -4 3 10 -117.363 79.5465 1
 -4 -3 10 -38.4459 84.6989 1
 4 3 10 20.0139 83.1404 1
 4 -3 10 -38.6914 80.365 1
 4 -4 0 35074.1 754.677 5
 4 -4 0 34905.3 726.607 1
 4 4 0 35102.6 725.882 1
 -4 -4 0 34086.5 736.107 9
 -4 4 0 35073.6 749.077 5
 -4 -4 0 35316.1 729.998 11
 4 -4 0 36035.3 731.068 3
 4 4 0 35683 724.138 10
 4 -4 0 35031.1 725.585 10
 4 -4 0 34967.4 701.388 2
 -4 -4 0 35456.9 743.227 2
 -4 4 0 35362.2 731.378 3
 4 4 0 33736.2 730.876 11
 4 4 1 6117.25 158.848 7
 4 -4 -1 6298.5 170.851 1
 4 4 -1 5966.19 166.832 1
 4 4 1 5695.35 171.811 2
 -4 -4 -1 5861.6 169.992 2
 -4 4 1 5897.53 131.588 2
 4 -4 -1 5936.81 165.715 10
 4 4 -1 6174.47 165.432 10
 -4 -4 1 5868.4 150.759 11
 -4 -4 -1 6056.2 169.434 11
 -4 4 1 5994.15 182.952 5
 4 -4 1 5736.13 157.128 1
 -4 -4 1 5667.31 160.526 1
 -4 4 1 5763.65 161.6 1
 4 -4 1 6324.54 160.235 3
 4 -4 -1 6131.18 165.124 3
 -4 4 -1 5834.48 153.689 8
 4 4 -1 5721.96 152.188 11
 4 4 1 6152.27 173.288 11
 -4 4 1 5945.85 164.368 3
 -4 4 -1 5836.81 157.434 3
 -4 -4 -1 6481.31 174.148 9
 4 4 1 6055.33 170.721 9
 4 -4 1 5944.12 179.569 5
 4 -4 2 28624.9 607.196 3
 4 4 2 26331.5 630.614 2
 -4 4 2 28835.5 616.259 6
 -4 -4 2 28694.4 630.191 10
 -4 4 2 29841.3 634.44 10
 4 4 2 29012.3 582.778 5
 4 -4 -2 29856.1 624.99 3
 -4 4 2 30085.8 619.313 4
 -4 -4 2 29515.2 616.536 4
 -4 4 -2 30086.6 608.175 3
 -4 4 -2 29714.8 601.051 8
 -4 -4 2 29256 635.107 1
 -4 4 2 29089.4 637.184 1
 -4 4 2 28561.4 586.983 9
 4 4 2 28236.5 632.142 9
 -4 -4 -2 30126.4 638.551 11
 4 4 2 29328.3 632.777 7
 4 4 -2 29947 645.959 1
 4 -4 -2 29794.3 646.062 1
 -4 -4 -3 -7.91533 20.4231 6
 -4 4 -3 19.229 22.1266 6
 4 4 3 87.4147 28.5371 7
 -4 4 3 10.8966 20.4399 6
 -4 -4 3 13.9399 19.3883 6
 -4 4 3 37.8188 21.9943 4
 -4 -4 3 43.4425 18.934 4
 4 -4 3 18.5262 17.3951 11
 -4 -4 3 35.3691 27.4412 1
 -4 4 3 56.9631 28.8012 1
 4 -4 -3 55.7992 27.1877 1
 4 4 -3 49.9436 27.445 1
 4 4 -3 37.6991 9.04303 11
 -4 -4 -3 27.0912 23.9184 11
 4 4 3 49.6992 24.2385 9
 -4 -4 3 76.8274 27.3205 10
 -4 4 3 -4.91649 23.9571 10
 -4 -4 -3 17.7402 15.8046 8
 -4 4 -3 37.8216 13.966 8
 -4 4 -3 46.4018 15.1222 3
 4 -4 -3 40.946 21.8535 3
 4 4 3 54.6511 25.0352 2
 4 4 4 5.4939 29.0929 2
 -4 -4 -4 18.8707 16.8545 8
 -4 4 -4 1.67063 12.5922 3
 4 -4 -4 -14.4781 20.8166 3
 -4 -4 4 18.0691 13.2882 3
 4 -4 4 5.7449 15.5969 11
 -4 4 4 9.75357 25.4919 6
 -4 -4 4 18.7391 24.8083 6
 4 4 4 -12.4179 27.3573 7
 -4 -4 4 -5.00909 15.607 7
 -4 -4 -4 4.89058 21.5488 6
 -4 4 -4 61.8874 27.3787 6
 -4 4 4 52.7364 29.5783 1
 -4 -4 4 19.4058 30.5397 1
 4 4 -4 56.6034 31.7471 1
 4 -4 -4 -7.11752 30.1767 1
 -4 -4 -5 70.5009 34.8951 6
 -4 4 -5 97.4932 32.2814 6
 -4 4 5 71.3675 33.4752 6
 -4 -4 5 91.0369 33.7961 6
 4 -4 -5 75.5946 25.2679 3
 4 -4 5 54.2812 19.1773 11
 -4 -4 -5 71.3459 31.5092 11
 -4 4 5 92.4858 37.7461 1
 -4 -4 5 74.2082 38.3154 1
 4 4 5 26.2175 36.8876 2
 4 4 5 84.3833 37.3884 7
 -4 -4 5 43.2634 22.7072 7
 4 -4 -5 47.8042 34.7675 7
 -4 4 -6 11810.8 340.102 6
 -4 -4 -6 11500.8 339.833 6
 -4 -4 6 11568.5 343.708 6
 -4 4 6 12323.3 354.276 6
 -4 -4 -6 11601 335.734 11
 4 4 6 12099 374.315 7
 4 -4 -6 11713.7 351.738 7
 -4 4 6 11672.7 385.139 1
 -4 -4 6 12663.5 393.485 1
 -4 -4 -7 26.2239 38.516 6
 -4 4 -7 8.40319 36.3342 6
 4 4 7 39.1104 54.1565 1
 4 -4 7 -37.3517 53.8332 1
 -4 4 7 -12.725 44.4897 1
 -4 -4 7 12.5675 48.8354 1
 -4 -4 -7 59.0113 42.4232 11
 -4 -4 7 17.9963 44.4908 6
 -4 4 7 74.8709 50.1913 6
 4 4 8 14977.4 509.501 1
 4 -4 8 14064 492.982 1
 -4 4 8 14514.9 458.621 6
 -4 -4 8 14306 451.157 6
 -4 -4 -8 15408.9 452.725 4
 -4 4 -8 14199.7 439.404 4
 -4 -4 -8 14510.4 412.097 11
 -4 4 8 15052.2 508.174 1
 -4 -4 8 14632.9 500.203 1
 -4 -4 9 191.643 73.5988 6
 -4 4 9 303.674 84.6311 6
 -4 4 9 208.32 82.0689 1
 -4 -4 9 153.862 79.5123 1
 4 -4 9 371.164 91.6995 1
 4 4 9 212.493 73.6812 1
 -4 -4 -9 303.456 65.784 4
 -4 4 -9 124.814 55.4334 4
 -4 4 10 1724.66 178.441 1
 -4 -4 10 1952.59 187.552 1
 -4 4 -10 1857.21 149.242 4
 -4 -4 -10 1900.68 152.746 4
 -4 4 10 1851.58 168.723 6
 4 -4 10 1540.07 170.369 1
 4 4 10 1752.78 178.144 1
 -4 -5 0 21.7159 11.1088 7
 -4 -5 0 18.4701 20.7914 9
 -4 -5 0 33.7017 20.3456 2
 4 -5 0 53.82 11.0774 2
 4 -5 0 58.4189 21.1942 3
 4 5 0 52.6115 16.7389 10
 4 -5 0 42.4488 26.2365 5
 -4 -5 0 79.378 20.5618 11
 4 5 0 32.2713 16.4577 1
 4 -5 0 53.5641 18.6208 1
 -4 5 0 13.1856 22.0615 5
 -4 5 0 32.8545 20.5891 8
 4 -5 0 27.0806 16.4548 10
 -4 -5 1 10926.7 261.481 1
 4 -5 1 11392.7 260.971 1
 4 5 1 10562.4 258.225 1
 -4 5 1 11137.3 263.786 1
 -4 5 -1 10940.6 261.595 8
 -4 5 1 11050.2 294.859 5
 4 -5 1 11066.1 293.359 5
 -4 -5 1 10975.4 257.282 11
 -4 -5 -1 11278.5 279.058 11
 4 -5 1 11203.2 265.495 3
 4 -5 -1 11283.8 272.699 3
 -4 -5 1 11014 225.071 7
 4 5 -1 11199.8 270.822 1
 4 -5 -1 11040.5 271.294 1
 -4 -5 -1 11594.9 280.719 2
 4 5 1 10768.8 279.969 2
 -4 -5 -1 11070.9 281.695 9
 4 5 2 4173.39 143.21 2
 -4 -5 -2 4385.82 132.714 8
 -4 5 -2 4092.91 120.264 8
 -4 5 2 4347.23 127.899 6
 -4 -5 2 4063.27 123.963 6
 -4 5 2 4359.29 161.315 5
 -4 5 2 4594.89 140.586 10
 -4 -5 2 4189.14 134.781 10
 -4 -5 -2 4105.78 144.806 11
 4 5 2 4299.45 102.217 5
 4 -5 2 4149.05 154.581 5
 4 5 2 4254.95 146.375 9
 4 -5 2 4163.03 123.088 3
 4 -5 -2 4148.27 135.902 3
 4 -5 -2 4139.8 145.563 1
 4 5 -2 4341.97 146.802 1
 -4 -5 2 4310.75 138.76 1
 -4 5 2 4309.53 140.742 1
 -4 5 2 4266.49 128.391 4
 -4 -5 2 4344.05 126.897 4
 4 5 3 38069.2 812.397 2
 -4 -5 3 37715.9 810.734 10
 -4 5 3 38798.1 815.062 10
 -4 5 3 38245.3 765.278 9
 4 5 3 38842.2 815.652 9
 4 -5 -3 37439.6 825.912 1
 4 5 -3 36818.5 822.982 1
 -4 5 3 36910.5 792.827 4
 -4 -5 3 36923.3 789.515 4
 4 -5 -3 37462.8 794.373 3
 -4 -5 3 36641.6 746.472 7
 -4 5 3 36962.1 815.897 1
 -4 -5 3 38655.5 817.695 1
 -4 -5 -3 36986.2 795.649 6
 4 5 3 37761.2 819.613 7
 -4 5 -3 37103.4 793.049 6
 -4 -5 -3 37610.3 816.144 11
 -4 5 3 37057.2 790.311 6
 -4 -5 3 37067.9 787.08 6
 -4 5 -3 36491.9 761.245 8
 -4 -5 -3 37124 780.188 8
 -4 5 4 569.943 53.2429 6
 -4 5 -4 615.526 53.2682 6
 -4 -5 -4 617.445 54.7631 6
 -4 -5 4 686.634 56.017 6
 -4 -5 -4 664.339 43.7027 8
 4 5 4 576.325 57.6962 2
 -4 5 4 569.149 60.1187 10
 -4 -5 4 673.59 63.962 10
 4 -5 4 754.816 45.0408 11
 -4 -5 4 635.693 64.9813 1
 -4 5 4 571.173 61.8055 1
 4 5 4 526.784 61.9234 7
 -4 -5 4 728.837 40.0078 7
 4 -5 -4 616.244 50.6529 3
 4 -5 -5 6323.92 233.227 7
 -4 -5 -5 6853.59 228.516 11
 -4 5 5 6699.37 219.445 6
 -4 5 -5 6823.77 217.46 6
 -4 -5 -5 6709.96 218.604 6
 -4 -5 5 6546.35 213.684 6
 4 5 5 6712.88 241.748 7
 -4 -5 5 6810.46 247.17 1
 -4 5 5 6839.92 249.025 1
 4 5 5 6813.55 230.196 2
 4 5 6 78.6236 44.2348 2
 -4 -5 -6 73.7113 36.4599 11
 -4 5 6 9.91009 29.4294 8
 -4 5 -6 67.229 33.7413 6
 -4 -5 -6 41.5314 36.6688 6
 -4 -5 6 50.1009 38.874 6
 -4 5 6 120.214 43.6888 6
 4 -5 -6 68.3525 42.8737 7
 -4 5 6 41.4935 43.9923 1
 -4 -5 6 30.5986 44.1116 1
 -4 -5 -7 1662.41 113.17 11
 -4 -5 7 1648.86 117.02 6
 -4 5 7 1574.2 116.418 6
 -4 -5 -7 1619.41 112.051 6
 -4 5 -7 1515.74 109.961 6
 -4 5 7 1761.99 143.933 1
 -4 -5 7 1737.15 142.393 1
 4 5 7 1633.42 137.905 1
 4 -5 7 1717.81 136.992 1
 4 5 7 1705.17 121.754 2
 -4 -5 -8 10.1565 44.7509 4
 -4 5 -8 9.82161 47.8425 4
 -4 -5 8 21.4966 56.1828 6
 -4 5 8 11.192 49.3131 6
 -4 -5 8 29.2631 59.5012 1
 4 5 8 -45.9724 60.9478 1
 4 -5 8 28.9623 49.1176 1
 -4 5 8 178.318 71.2786 1
 -4 -5 -8 -8.70503 38.3558 11
 -4 5 9 1030.61 121.086 6
 -4 5 -9 1057.05 108.5 4
 -4 -5 9 1270.3 131.53 6
 -4 5 9 1221.11 148.937 1
 -4 -5 9 1200.42 135.848 1
 4 5 9 1121.87 133.868 1
 4 -5 9 1025.42 132.582 1
 -4 -5 -9 1093.23 111.216 4
 -4 -5 10 36.3236 73.8597 1
 4 5 10 98.397 80.031 1
 4 -5 10 74.3377 66.8613 1
 -4 5 10 -18.6814 82.3137 1
 -4 -5 -10 25.409 54.9344 4
 -4 5 -10 24.5249 53.0233 4
 4 -6 0 12049.5 325.686 5
 -4 6 0 12519.7 319.156 5
 4 -6 0 12230.3 296.307 3
 -4 -6 0 12177.4 271.423 7
 4 -6 0 12354.5 281.407 1
 4 -6 0 12088.3 278.699 10
 4 6 0 12406.2 278.086 10
 -4 -6 0 12187.1 296.052 11
 -4 -6 0 12254.4 309.848 9
 4 6 0 12245 279.887 1
 -4 6 0 12432.7 298.384 8
 -4 -6 0 11867.1 303.065 2
 4 -6 0 11793.9 248.256 2
 -4 -6 -1 1086.36 67.3763 9
 -4 -6 1 1183.02 54.956 1
 4 -6 1 1093.85 53.4111 1
 -4 6 1 1218.4 56.1695 1
 4 6 1 1103.35 53.3157 1
 4 -6 1 1136.92 59.7638 3
 4 -6 -1 1240.08 65.4056 3
 -4 6 1 1203.74 77.5 5
 4 -6 1 995.685 74.1677 5
 -4 -6 -1 1142.69 65.7621 2
 4 -6 -1 1198.68 61.085 1
 4 6 -1 1204.87 60.955 1
 -4 -6 1 1168.91 40.3727 7
 -4 -6 -1 1098.25 57.3426 7
 -4 -6 -1 1139.24 67.4446 11
 -4 6 -1 1114.96 58.8516 8
 -4 6 1 1167.83 64.6706 8
 -4 -6 1 1243.38 58.3332 11
 -4 6 -2 22282.9 484.444 8
 -4 -6 -2 22171.2 498.768 8
 -4 6 2 22647.2 506.488 8
 -4 -6 2 22561.7 468.71 11
 -4 -6 -2 22228.8 488.117 6
 4 6 2 23285.9 514.443 2
 -4 6 2 22612 499.745 1
 -4 -6 2 22117.3 495.307 1
 -4 6 2 22901.8 539.793 5
 -4 6 2 22174.5 484.081 4
 -4 -6 2 22505.2 481.297 4
 4 -6 2 21810.4 530.425 5
 -4 -6 2 21921.3 491.031 10
 -4 6 2 22321.7 495.365 10
 4 -6 -2 22834.6 510.365 1
 4 6 -2 22472.6 508.681 1
 4 6 2 22467.6 518.719 9
 4 -6 2 22183.5 486.049 3
 4 -6 -2 21474.2 501.703 3
 -4 -6 2 22403.7 479.97 6
 -4 6 2 21659.9 481.626 6
 -4 -6 -2 21598.3 515.996 11
 -4 -6 -3 416.84 38.892 8
 4 -6 3 433.901 34.3217 3
 4 -6 -3 428.348 45.3411 3
 -4 -6 3 427.338 23.7495 7
 -4 6 -3 387.637 39.5416 6
 -4 -6 3 387.732 37.7772 6
 -4 -6 -3 339.387 39.1069 6
 -4 6 3 461.039 34.5502 9
 4 6 3 428.376 32.7269 5
 -4 6 3 392.85 38.862 6
 -4 -6 3 407.738 39.326 4
 4 6 3 444.647 48.5941 2
 4 -6 -3 452.535 51.2743 1
 -4 6 3 309.045 36.6172 4
 -4 6 3 507.786 48.617 10
 4 6 -3 354.929 46.5227 1
 -4 6 3 520.63 51.2582 1
 -4 -6 3 413.049 46.7686 1
 -4 -6 3 414.702 45.6076 10
 4 6 4 5.74504 32.6788 2
 -4 -6 -4 -7.0181 21.6617 8
 -4 6 4 12.2866 28.5318 10
 -4 -6 4 17.9168 29.0913 10
 4 6 4 18.6085 27.3299 9
 -4 6 4 -3.1619 19.8836 9
 4 -6 -4 28.5749 35.8364 7
 -4 6 -4 13.6826 24.7631 6
 -4 -6 -4 -9.48168 27.2647 6
 -4 6 4 -9.20673 25.2968 6
 -4 -6 4 26.1393 25.3255 6
 4 -6 4 2.7974 18.2199 11
 -4 -6 -4 -6.3045 29.2804 11
 -4 6 4 -50.9204 35.8009 1
 -4 -6 4 6.21533 32.4879 1
 4 6 5 -26.8913 41.8911 2
 -4 -6 5 -5.61255 32.2789 6
 -4 6 -5 44.2331 26.5227 6
 -4 6 5 5.93745 33.3968 6
 -4 -6 -5 45.861 37.0206 6
 -4 -6 -5 78.9582 49.8211 11
 -4 -6 5 45.2311 33.8254 10
 4 -6 -5 74.7424 55.4486 7
 -4 6 5 -15.623 32.4504 8
 -4 6 5 -16.4337 36.8689 1
 -4 -6 5 -8.01177 31.8654 1
 4 -6 -5 14.6256 26.7918 3
 4 6 5 -7.32676 50.8534 9
 4 6 6 10766.7 327.144 2
 -4 -6 -6 10285.1 324.913 11
 -4 6 6 10242.6 289.154 8
 -4 6 6 10345.7 348.902 1
 -4 -6 6 10171.1 345.81 1
 4 -6 -6 10261.7 337.723 7
 4 -6 -6 10576.9 284.008 3
 -4 -6 6 9659.81 307.093 6
 -4 6 6 9506.59 308.483 6
 -4 -6 -6 10055.9 307.117 6
 -4 6 -6 10753.8 309.169 6
 4 6 6 10234.3 331.318 9
 -4 6 -7 -7.79848 39.1212 6
 -4 -6 -7 26.782 36.304 11
 4 6 7 -19.9409 44.7364 9
 -4 -6 7 -8.86029 45.0782 6
 -4 6 7 37.1343 45.901 6
 -4 6 7 24.7204 46.8714 1
 -4 -6 7 -36.4561 48.3312 1
 4 6 7 25.6313 44.8057 1
 4 -6 7 48.2265 50.084 1
 4 6 7 36.3316 40.7542 2
 -4 -6 -7 -17.151 39.8281 4
 -4 6 -7 24.7943 37.0833 4
 -4 -6 8 7668.74 327.96 1
 -4 6 8 7109.89 321.66 1
 4 6 8 7070.2 294.035 9
 -4 -6 -8 7133.1 273.578 11
 4 -6 -8 7421.48 270.34 11
 4 -6 8 7648.2 326.973 1
 4 6 8 7116.01 328.431 1
 -4 -6 -8 7550.29 284.564 4
 -4 6 -8 7214.48 276.83 4
 -4 -6 8 7339.98 288.716 6
 -4 6 8 7265.3 293.384 6
 -4 -6 -9 78.8581 54.8779 4
 -4 6 -9 43.3296 51.1448 4
 -4 -6 -9 38.9907 49.5964 11
 -4 6 9 33.0569 70.0785 1
 -4 -6 9 64.6104 67.1014 1
 4 6 9 17.3874 62.5544 1
 4 -6 9 16.3073 51.7418 1
 4 6 9 25.7704 68.235 9
 -4 6 9 25.7127 64.4966 6
 -4 -6 9 -12.3641 61.135 6
 4 -6 10 1751.7 171.887 1
 -4 6 -10 1418.34 128.592 4
 -4 -7 0 43.6912 21.365 5
 4 -7 0 55.5084 42.17 5
 -4 -7 0 30.7558 24.7236 2
 -4 -7 0 4.87525 24.1159 9
 -4 -7 0 50.6483 27.6496 11
 4 -7 0 24.8693 18.9931 1
 4 7 0 34.0695 17.8854 1
 -4 -7 0 54.37 21.177 7
 4 -7 0 68.9229 21.8107 10
 4 7 0 28.0074 16.0946 10
 4 -7 0 62.5452 24.1423 3
 -4 7 0 47.2712 29.3199 8
 -4 -7 -1 6229.45 176.55 7
 -4 -7 1 6174.96 152.099 7
 -4 -7 1 6505.52 200.937 2
 -4 -7 -1 6291.97 197.228 9
 4 -7 -1 6685.78 158.988 9
 -4 -7 1 6176.41 162.772 1
 4 7 1 6110.31 163.196 1
 -4 7 1 6326 165.103 1
 4 -7 1 6000.01 162.542 1
 -4 7 1 6540.63 159.75 4
 4 -7 1 6259.3 214.976 5
 -4 7 1 6240.45 207.997 5
 -4 -7 -1 6041 189.222 8
 -4 7 -1 6505.3 183.186 8
 -4 -7 1 6174.92 174.265 11
 -4 -7 -1 6342.97 194.736 11
 -4 7 1 6530.69 192.209 8
 4 -7 -1 6614.81 176.449 1
 4 7 -1 6497.35 174.941 1
 -4 -7 -1 6659.9 192.147 2
 4 -7 1 6262.5 181.062 3
 4 -7 -1 6395.45 189.664 3
 -4 7 -2 1313.1 60.1565 6
 -4 -7 -2 1190.99 60.3771 6
 4 7 2 1339.58 77.6047 2
 -4 -7 2 1254.28 56.5732 6
 -4 7 2 1270.79 58.9691 6
 -4 7 2 1290.06 64.5592 10
 -4 -7 2 1222.5 61.8452 10
 -4 -7 2 1276.85 55.3399 11
 4 -7 2 1127.31 83.3469 5
 -4 7 -2 1298.93 65.548 8
 -4 -7 -2 1117.65 67.5956 8
 4 -7 2 1306.92 64.9381 3
 -4 7 2 1212.31 64.9827 1
 -4 -7 2 1347.97 65.9197 1
 4 7 -2 1330.63 71.0613 1
 4 -7 -2 1190.4 68.9394 1
 -4 7 2 1296.56 60.2391 4
 -4 -7 2 1182.72 56.4253 4
 -4 -7 -2 1320.28 73.0607 7
 4 7 3 20070.2 482.798 2
 -4 -7 -3 19806.6 495.935 11
 -4 -7 -3 21423.7 470.782 8
 -4 7 3 19070.6 407.152 2
 -4 -7 3 20503.9 474.087 1
 -4 7 3 20507.8 478.264 1
 4 -7 3 20141.3 445.605 3
 -4 -7 3 21907.1 461.634 6
 -4 7 3 21488 465.746 6
 -4 7 -3 20480.5 457.562 6
 -4 -7 -3 20867.1 462.061 6
 -4 -7 3 19984.4 468.895 10
 -4 7 3 20806.5 475.773 10
 4 -7 -3 20144.6 486.66 1
 4 7 -3 20605 485.965 1
 4 7 3 19900.3 435.454 5
 4 -7 3 21478.4 517.577 5
 4 7 4 2759.37 101.035 5
 -4 7 4 2723.14 146.822 5
 4 -7 4 2563.17 92.3426 11
 4 -7 -4 2668.47 141.763 7
 -4 7 4 2832.86 130.533 1
 -4 -7 4 2735.43 126.371 1
 -4 7 4 2629.02 119.976 8
 -4 -7 -4 2613.79 106.66 8
 -4 -7 -4 2783.54 135.888 11
 -4 7 4 2553.16 98.2889 9
 4 7 4 2743.59 133.547 9
 -4 -7 4 2647.82 123.098 10
 -4 7 4 2728.24 126.962 10
 -4 -7 4 2597.52 108.831 6
 -4 7 -4 2451.03 107.402 6
 -4 -7 -4 2582.71 111.159 6
 4 7 4 2844.15 128.489 2
 4 -7 -4 2663.81 117.001 3
 -4 -7 -5 23893.7 589.423 11
 -4 7 5 23263.8 524.773 9
 4 7 5 23759.7 587.528 9
 -4 7 5 23166.1 581.009 10
 -4 -7 5 23095.7 577.196 10
 4 7 5 23032.3 569.119 2
 4 -7 -5 22820.9 602.837 7
 -4 7 5 22813.1 552.314 8
 -4 7 -5 22875.5 546.515 6
 -4 -7 5 23556.8 551.162 6
 -4 -7 -5 22646 549.43 6
 -4 7 5 23266.6 555.055 6
 -4 -7 5 23879.2 587.883 1
 -4 7 5 23323.5 587.763 1
 4 -7 -5 23760.9 550.049 3
 -4 -7 -6 8.80748 45.4276 11
 4 7 6 -62.3201 51.2007 9
 4 -7 -6 60.1132 55.0567 7
 4 7 6 23.5264 42.5788 2
 -4 7 6 6.08781 33.4545 8
 -4 7 6 -9.15319 41.7964 10
 -4 -7 6 62.8234 45.6607 10
 -4 -7 -6 7.25404 34.2475 6
 -4 7 -6 55.6286 37.2912 6
 4 -7 -6 17.0981 27.3382 3
 -4 -7 6 35.5215 40.4106 6
 -4 7 6 -52.5785 49.3348 6
 4 7 6 20.95 41.6612 1
 4 -7 6 -19.7387 47.3403 1
 -4 7 6 10.0027 42.4086 1
 -4 -7 6 -19.5496 50.4169 1
 4 7 7 447.172 69.8687 2
 -4 -7 7 376.134 61.578 6
 -4 7 7 358.495 67.8773 6
 -4 -7 -7 380.263 59.5155 4
 -4 7 -7 331.317 58.9771 4
 -4 -7 -7 445.619 69.5813 11
 4 7 7 358.009 69.2115 9
 4 7 7 492.948 79.0809 1
 4 -7 7 451.401 77.0417 1
 -4 7 7 216.897 67.3791 1
 -4 -7 7 224.804 66.1739 1
 4 -7 -7 387.118 72.9959 7
 -4 7 -7 392.41 59.0783 6
 -4 -7 8 -31.4254 52.549 6
 -4 7 8 -32.7715 52.3988 6
 -4 -7 -8 -19.6145 48.4909 4
 -4 7 -8 9.34531 41.9322 4
 4 7 8 -29.6768 48.7309 1
 4 -7 8 13.9192 50.075 1
 -4 7 8 28.2166 49.3255 1
 -4 -7 8 -41.5012 49.7677 1
 4 7 8 -11.6043 50.174 9
 -4 -7 -8 10.3706 50.5164 11
 4 -7 -8 -29.4403 50.6168 11
 -4 7 -9 485.219 79.299 4
 -4 -7 -9 674.188 90.6007 4
 -4 7 9 580.699 94.0031 6
 4 -7 9 464.993 92.9063 1
 -4 7 9 622.063 108.791 1
 -4 -7 9 823.772 116.947 1
 4 7 9 565.049 109.239 1
 -4 -7 -9 628.541 85.4937 11
 4 7 9 542.153 94.8363 9
 4 -8 0 14076.5 390.168 5
 4 8 0 14573.1 317.722 10
 -4 -8 0 14603.4 333.84 5
 -4 -8 0 14140.3 363.699 8
 -4 -8 0 14404.6 371.371 9
 -4 -8 0 13760.2 355.464 2
 -4 -8 0 14137.8 351.175 11
 -4 -8 0 14027.8 328.194 7
 -4 -8 -1 2437.3 97.8034 7
 -4 -8 1 2235.85 78.6879 7
 -4 -8 -1 2578.94 108.103 2
 -4 -8 1 2623.51 115.606 2
 -4 8 1 2466.67 77.977 6
 -4 -8 1 2536.36 76.5717 6
 -4 -8 -1 2354.3 109.284 11
 4 -8 1 2539.93 130.814 5
 -4 -8 -1 2630.26 113.449 8
 -4 8 -1 2333.04 101.072 8
 -4 -8 -1 2420.58 114.318 9
 4 -8 -1 2441.37 84.6593 9
 -4 -8 1 2502.2 76.8073 4
 -4 8 1 2409.85 78.4677 4
 4 -8 -1 2311.82 87.5103 1
 4 8 -1 2497.83 89.4195 1
 -4 -8 1 2429.98 96.5065 11
 4 -8 1 2556.89 83.4028 1
 4 8 1 2692.43 85.4917 1
 4 -8 1 2578.57 104.256 3
 4 -8 1 2467.34 81.7626 10
 -4 8 2 10838.2 292.303 8
 -4 -8 -2 10254.5 279.433 7
 -4 8 -2 10243.6 248.568 6
 -4 -8 -2 10852.2 254.129 6
 -4 8 2 10337.5 250.321 6
 -4 -8 2 10706.1 247.17 6
 4 -8 2 10655.7 253.646 1
 -4 8 2 10417.7 259.921 1
 -4 -8 2 10571.8 257.511 1
 4 -8 -2 10248.4 285.839 3
 4 -8 2 10850.2 320 5
 -4 -8 2 10587.9 251.53 11
 -4 8 -2 10136.8 268.929 8
 -4 -8 -2 10807.1 285.266 8
 4 -8 -2 10685.9 270.759 1
 4 8 -2 10129.4 265.956 1
 4 -8 2 10593.5 268.555 3
 -4 8 2 10153.2 250.035 4
 -4 -8 2 10651.6 247.86 4
 4 8 2 10361.8 287.9 2
 -4 8 3 24.7055 21.5837 6
 -4 -8 3 29.3493 21.5998 6
 -4 8 3 27.3115 27.0209 1
 -4 -8 3 12.7111 23.5621 1
 4 -8 -3 27.0864 27.9439 3
 4 -8 3 10.0948 19.3553 3
 4 8 3 21.4881 28.8118 2
 4 8 3 23.7463 19.5076 5
 4 -8 3 -23.4707 35.1053 5
 -4 8 3 7.98084 38.2833 5
 -4 -8 -3 33.3689 26.815 8
 -4 8 3 22.6245 29.1757 8
 -4 8 -3 26.9304 23.0161 6
 -4 -8 -3 21.5387 19.9637 6
 -4 8 3 21.8466 25.1307 10
 -4 -8 3 -4.05328 20.9093 10
 -4 -8 -3 40.049 32.5156 11
 4 8 3 13.0843 30.3863 9
 -4 -8 -4 14.1272 26.4877 8
 4 -8 -4 77.8829 58.2424 7
 4 8 4 12.1086 32.0607 2
 -4 8 4 17.8076 30.2005 1
 -4 -8 4 11.2969 30.2928 1
 -4 -8 -4 9.03182 26.2529 6
 -4 8 4 109.257 45.7471 8
 4 8 4 131.259 53.9055 9
 -4 -8 -4 75.834 48.9721 11
 -4 8 4 -18.1538 41.4485 5
 -4 8 -4 4.25646 26.2767 6
 -4 -8 4 -21.236 28.812 6
 -4 -8 4 5.49486 29.0985 10
 -4 8 4 -5.78079 31.768 10
 4 -8 -4 -5.79848 30.7062 3
 4 -8 -5 29.5161 43.3527 7
 -4 -8 5 -33.2799 34.5655 6
 -4 8 5 47.3647 33.6813 6
 -4 -8 -5 118.741 34.9085 6
 -4 8 -5 10.6374 27.8059 6
 -4 -8 5 29.8273 36.8724 1
 -4 8 5 46.3859 38.2279 1
 4 8 5 41.5768 38.5336 2
 -4 8 5 30.546 44.8652 5
 4 8 5 41.4918 35.8831 9
 -4 -8 5 14.0867 34.3125 10
 -4 8 5 58.3058 38.0995 10
 4 -8 -5 18.3799 32.8602 3
 -4 -8 -5 -8.55798 39.0818 11
 -4 8 5 32.3124 36.7633 8
 -4 8 -6 8465.73 266.413 6
 -4 -8 -6 8646.72 273.478 6
 -4 8 -6 8664.33 270.726 4
 -4 -8 -6 8850.79 277.038 4
 4 -8 -6 9284.83 273.208 3
 -4 -8 -6 8698.1 307.075 11
 4 8 6 8812.12 305.265 9
 -4 8 6 8473.38 279.689 6
 -4 -8 6 8557.12 275.691 6
 4 8 6 8634.55 313.333 1
 4 -8 6 8490.27 303.791 1
 4 8 6 8181.39 281.338 2
 -4 8 6 8410.66 295.563 10
 -4 -8 6 8524.54 294.431 10
 -4 8 6 8354.59 303.807 1
 -4 -8 6 8905.18 306.091 1
 4 -8 -6 8890.31 323.76 7
 -4 8 6 8892.14 273.805 8
 4 8 7 10.5368 47.2775 9
 -4 -8 -7 42.0255 42.7254 11
 -4 -8 -7 -24.8549 39.7407 4
 -4 8 -7 47.045 39.3339 4
 4 -8 -7 32.2938 32.4008 3
 -4 -8 7 8.63916 40.1238 6
 -4 8 7 18.1755 40.776 6
 -4 -8 7 -11.4139 45.3955 1
 -4 8 7 34.9936 44.2335 1
 4 8 7 -24.6496 49.0184 1
 4 -8 7 11.6565 44.2032 1
 4 -8 -7 -11.8363 47.0755 7
 -4 -8 -8 3306.01 174.866 4
 -4 8 -8 3164.4 166.03 4
 -4 8 8 3001.04 197.192 1
 -4 -8 8 3095.93 198.254 1
 4 8 8 3131.51 206.511 1
 4 -8 8 3222.28 202.51 1
 4 -8 -8 3390.59 185.977 11
 -4 8 8 3238.1 182.953 6
 -4 -8 8 3486.5 184.954 6
 -4 -8 -8 3476.72 194.006 11
 4 8 8 3501.76 198.742 9
 -4 -8 9 103.522 67.5481 1
 -4 -8 -9 114.817 63.861 11
 4 8 9 132.412 78.1572 1
 4 -8 9 77.9237 63.3958 1
 -4 8 9 45.7487 70.8416 1
 -4 -8 -9 42.9899 52.3747 4
 -4 8 -9 60.8971 55.7962 4
 4 8 9 103.751 65.0768 9
 4 -9 0 -15.4312 32.712 5
 -4 -9 0 11.3841 24.0789 5
 -4 -9 0 15.0379 25.1458 2
 -4 -9 0 10.1392 19.4369 7
 4 -9 0 -16.7744 18.8699 9
 -4 9 0 -5.17473 27.7513 8
 -4 -9 0 22.7254 26.3863 8
 -4 -9 0 12.3039 28.5719 9
 -4 -9 0 -14.4657 23.4877 11
 -4 -9 1 3962.79 118.84 7
 -4 -9 1 4075.18 103.356 6
 -4 9 1 3998.66 106.505 6
 -4 -9 1 4027.67 136.87 11
 4 9 1 4021.67 111.376 10
 4 -9 1 4067.51 110.798 10
 -4 -9 -1 3657.8 134.211 7
 4 9 1 3941.72 111.15 1
 -4 -9 1 3945.15 155.789 8
 -4 9 1 3779.78 150.676 8
 -4 -9 -1 4085.43 153.958 8
 -4 9 1 3900.88 106.58 4
 -4 -9 -1 4104.33 145.314 2
 -4 -9 1 3722.06 149.842 2
 4 -9 1 3885.51 174.297 5
 -4 -9 1 3886.97 139.415 5
 -4 9 1 3865.63 166.865 5
 4 -9 -1 3824.47 149.016 3
 -4 -9 -1 4075.72 159.868 9
 4 -9 -1 3836.11 122.123 9
 -4 9 2 5.0521 17.4014 6
 -4 -9 2 -2.22304 15.9951 6
 4 -9 2 -8.0084 35.2854 5
 -4 9 2 15.4681 35.316 5
 -4 -9 -2 -12.8806 24.4225 11
 -4 -9 2 3.10856 18.0708 11
 -4 9 -2 -4.6292 15.7014 6
 -4 -9 2 41.0015 20.6011 1
 -4 9 2 -5.9264 20.1011 1
 4 9 2 11.0488 17.9908 1
 -4 9 2 5.95037 25.2279 8
 -4 -9 -2 -5.41505 24.7269 8
 4 -9 -2 34.3889 30.3506 3
 -4 -9 -2 5.05565 26.4263 7
 4 -9 3 23915.9 606.528 5
 -4 9 3 23993.5 607.581 5
 -4 9 3 23518.7 533.898 1
 -4 -9 -3 23889.7 519.961 6
 -4 9 -3 23478.2 513.616 6
 -4 9 3 23509.7 520.025 6
 4 9 3 23958.3 558.894 2
 -4 -9 -3 23764.3 567.294 7
 -4 -9 -3 23513.3 552.158 8
 4 -9 -3 23025.5 563.154 3
 -4 9 3 23276.9 530.531 10
 -4 -9 -3 23313.8 582.924 11
 -4 9 3 23816.4 570.61 8
 4 -9 3 23569.2 525.983 3
 4 9 4 -15.955 34.4925 9
 -4 9 4 5.48945 29.0693 10
 -4 -9 -4 -8.77556 23.5317 6
 -4 9 -4 36.5291 24.092 6
 4 9 4 -24.5086 29.8462 2
 4 -9 4 18.8995 40.0646 5
 -4 -9 -4 21.2244 30.516 8
 -4 9 4 57.4213 48.6902 5
 4 -9 -4 -28.4482 41.0006 7
 -4 9 4 -6.77715 33.998 8
 4 -9 -4 19.4546 28.0389 3
 -4 -9 -4 82.7931 40.3293 11
 -4 9 5 10224.8 319.25 1
 -4 -9 -5 11145.8 302.289 6
 -4 9 5 10680.7 302.332 6
 4 9 5 10489.2 315.991 2
 -4 -9 -5 10143 343.181 11
 -4 9 5 10785.1 363.549 5
 4 9 5 10543.2 327.159 1
 4 -9 -5 10162.8 311.445 3
 4 -9 -5 10291.3 360.029 7
 4 9 5 10736.7 343.948 9
 -4 9 5 10569.9 316.807 10
 -4 9 5 11102.1 322.939 8
 4 -9 -6 34.9829 43.1043 7
 -4 -9 -6 20.6843 40.1916 11
 4 9 6 31.336 41.4885 2
 -4 9 6 47.7735 61.6048 5
 -4 9 6 51.0568 42.0778 10
 4 9 6 59.0014 47.1724 9
 -4 9 6 7.35322 35.8231 6
 -4 9 6 -7.40845 39.2354 8
 4 -9 -6 35.4762 36.601 3
 -4 -9 -6 33.9302 36.3976 4
 -4 9 6 64.8578 44.4473 1
 4 9 6 49.4656 42.7789 1
 -4 9 7 499.957 72.4252 6
 -4 -9 -7 533.059 82.1388 11
 4 9 7 487.388 79.2812 1
 4 9 7 363.897 71.2119 9
 -4 9 7 531.802 87.8238 5
 -4 9 7 535.711 66.5322 8
 -4 -9 -7 408.937 64.4645 4
 4 -9 -7 579.75 93.0228 7
 4 -9 -7 487.233 59.9535 3
 -4 9 7 491.205 81.4191 1
 4 9 8 42.1555 57.1452 1
 4 9 8 -48.7691 68.5785 9
 4 -9 -8 11.6832 47.5135 11
 -4 9 8 52.5637 48.007 6
 -4 -9 -8 -9.2795 41.6391 4
 -4 9 8 29.3501 55.6516 5
 -4 9 8 168.093 62.0243 1
 4 9 9 567.898 93.65 9
 -4 9 9 460.891 99.6181 5
 -4 -9 -9 589.848 93.824 11
 4 9 9 647.303 104.259 1
 -4 9 9 533.549 96.8851 1
 -4 -10 0 8243.52 229.776 5
 4 -10 0 8738.58 288.849 5
 -4 -10 0 8001.23 240.605 2
 4 -10 0 8325.13 249.521 3
 -4 -10 0 7813.9 258.004 9
 4 -10 0 8199.22 222.578 9
 -4 10 0 8543.96 254.892 8
 -4 -10 0 8033.41 254.328 8
 -4 -10 0 7953.17 221.249 7
 -4 10 1 2360.85 131.837 5
 -4 -10 1 2679.63 116.355 5
 -4 -10 -1 2617.31 112.377 2
 4 -10 -1 2376.31 118.743 3
 -4 -10 -1 2406.06 107.948 7
 -4 10 1 2470.43 123.614 8
 -4 10 -1 2497.76 117.315 8
 -4 -10 1 2442.32 123.174 8
 -4 -10 -1 2472.63 121.586 8
 4 -10 1 2441.33 113.121 3
 -4 -10 1 2429.97 106.692 11
 -4 -10 -1 2482.36 125.853 9
 -4 -10 1 2535.76 130.091 9
 4 -10 -1 2419.45 95.763 9
 4 -10 1 2490.49 141.823 5
 -4 -10 -1 2384.34 120.263 11
 -4 -10 -2 15146.4 394.116 8
 -4 -10 2 15445 402.388 8
 -4 10 2 15159.2 405.092 8
 -4 -10 -2 14593.2 407.296 11
 -4 10 2 14559.9 423.448 5
 4 -10 2 15128.9 435.533 5
 4 -10 -2 15133.3 400.196 3
 -4 -10 -3 113.549 38.5018 7
 4 -10 3 123.002 53.2825 5
 -4 10 3 156.489 48.8155 5
 -4 10 3 171.044 41.9496 8
 -4 -10 3 129.185 40.7029 8
 -4 -10 -3 168.409 43.6198 11
 -4 -10 -3 149.69 39.7398 8
 4 -10 -3 81.8627 39.743 3
 4 -10 -4 10.352 45.6113 7
 4 -10 4 10.3941 55.7423 5
 4 -10 -4 -14.4423 35.7038 3
 -4 -10 4 -45.1441 35.4402 8
 -4 10 4 -15.0955 35.6341 8
 -4 -10 -4 -5.9235 30.1369 8
 -4 10 4 71.9868 43.6006 5
 4 10 4 19.0761 34.101 2
 -4 -10 -4 -18.041 37.4718 11
 -4 10 5 22.3648 48.3547 5
 -4 -10 -5 30.254 44.4394 11
 -4 10 5 -15.8255 44.0036 8
 -4 -10 5 75.9741 37.9679 8
 4 -10 -5 80.7869 55.3633 7
 4 10 5 56.8875 44.7683 9
 4 -10 -5 45.3745 35.1303 3
 -4 -10 -6 5338.36 247.482 11
 4 10 6 5998.23 249.305 9
 4 -10 -6 5928 269.901 7
 -4 10 6 5562.13 260.489 5
 -4 10 6 5921.83 226.136 8
 4 -10 -6 5217.55 212.111 3
 -4 10 7 13.5631 55.1556 5
 4 10 7 -22.7548 48.237 9
 4 -10 -7 -13.4208 48.2817 7
 4 -10 -7 -23.6715 40.1443 3
 -4 10 7 115.554 44.8143 8
 -4 -10 -7 -12.1736 51.6127 11
 4 -10 -8 6853.42 298.566 11
 -4 10 8 6988.08 320.091 5
 4 10 8 6557.19 290.041 9
 -4 -10 -8 6926.62 302.522 11
 4 -10 -9 -12.3135 62.649 11
 -4 10 9 -47.2117 77.8116 5
 -4 -11 0 61.8169 35.4508 8
 -4 11 0 54.2012 33.5239 8
 4 -11 0 74.1133 46.492 5
 4 -11 0 69.4104 34.2851 3
 -4 -11 0 47.8086 32.8662 11
 4 -11 0 81.6085 29.1658 9
 -4 -11 0 90.2808 41.3639 9
 4 -11 1 4003.66 191.355 5
 -4 -11 -1 4028.59 167.481 8
 -4 11 1 4204.27 174.463 8
 -4 -11 1 3743.35 164.722 8
 4 -11 -1 3830.11 162.938 3
 4 -11 1 4023.39 159.212 3
 -4 -11 -1 4025.31 168.716 11
 -4 -11 1 4322.59 159.28 5
 -4 -11 -1 3890.83 172.004 9
 -4 -11 1 4169.01 178.029 9
 4 -11 2 362.643 46.931 3
 4 -11 -2 365.681 54.3433 3
 4 -11 2 274.298 62.4261 5
 -4 11 2 399.8 64.2569 5
 -4 -11 2 340.124 52.9283 5
 -4 -11 2 308.429 50.0598 8
 -4 11 2 265.328 51.343 8
 -4 -11 -2 295.177 48.6082 8
 -4 -11 2 225.036 50.3349 2
 -4 -11 -2 236.662 43.7349 7
 -4 -11 -2 241.572 51.9259 11
 -4 -11 -3 7782.48 281.573 11
 -4 11 3 8082.43 276.958 8
 -4 -11 3 8405.71 268.807 8
 4 -11 3 8139.14 302.63 5
 -4 11 3 8835.83 305.156 5
 4 -11 3 8314.64 239.767 3
 4 -11 -3 8088.83 271.805 3
 -4 -11 -3 8499.32 263.896 8
 -4 -11 -3 8098.85 268.171 7
 4 -11 -4 56.2445 53.9574 7
 -4 11 4 10.746 44.6396 5
 4 -11 -4 -7.99223 39.5161 3
 -4 -11 -4 6.58081 30.5637 8
 -4 11 4 -8.4279 42.2785 8
 -4 -11 4 20.8332 33.3102 8
 -4 -11 -4 -19.5938 49.146 11
 -4 11 5 5874.4 261.539 5
 -4 -11 -5 6039.51 255.332 11
 4 -11 -5 5754.72 265.898 7
 4 -11 -5 5983.61 228.65 3
 -4 -11 5 5805.97 210.901 8
 -4 11 5 5707.82 229.796 8
 -4 -11 -6 11.953 48.6077 11
 -4 11 6 51.1259 57.3491 5
 4 11 6 54.6339 49.0272 9
 4 -11 -6 -93.5987 65.132 7
 4 -11 -6 -8.5641 42.3436 3
 -4 11 6 18.0101 45.8145 8
 -4 11 7 812.274 89.9867 8
 -4 11 7 864.989 113.38 5
 -4 -11 -7 726.846 100.906 11
 4 -11 -7 907.524 117.025 7
 4 -11 -7 861.041 86.9057 3
 4 11 7 748.461 99.9595 9
 4 11 8 -12.7424 62.0737 9
 -4 -11 -8 -13.6921 62.5268 11
 4 -11 -8 -13.4243 61.3042 11
 -4 11 8 -117.457 76.7484 5
 -4 -12 0 23625.7 570.617 11
 4 -12 0 23139.1 576.954 3
 -4 -12 0 24637.6 601.353 9
 -4 12 0 22460.9 584.048 8
 -4 -12 0 23653.1 586.018 8
 -4 -12 1 60.3501 40.0194 11
 -4 -12 -1 -98.5198 43.584 11
 4 -12 -1 -7.44943 34.5982 3
 4 -12 1 32.5448 34.0231 3
 -4 -12 -1 -22.4388 41.1029 8
 -4 -12 1 -7.56964 32.0934 8
 -4 12 1 8.0524 38.0168 8
 4 -12 1 50.8184 55.8525 5
 -4 -12 1 -12.8959 35.4337 2
 -4 -12 -1 24.4166 40.8289 9
 -4 -12 1 -8.48303 43.1589 9
 4 -12 -2 5797.44 224.137 3
 4 -12 2 5998.75 204.781 3
 -4 -12 -2 5947.78 234.097 11
 -4 -12 2 6122.44 223.351 2
 -4 -12 -2 6034.99 212.056 7
 -4 -12 -2 5731.43 216.113 8
 -4 -12 2 5883.47 216.797 5
 4 -12 2 5883.97 254.814 5
 -4 12 2 5875.86 241.119 5
 -4 -12 2 6239.52 224.97 8
 -4 12 2 6146.46 236.577 8
 -4 -12 -3 -15.4187 35.2032 7
 -4 -12 -3 -7.29453 31.5393 8
 -4 -12 3 7.54219 33.2313 8
 -4 12 3 -35.6774 49.0145 8
 4 -12 -3 41.7868 33.239 3
 -4 12 3 20.9108 43.4324 5
 -4 -12 3 16.4122 41.166 5
 -4 -12 -3 19.0765 44.2991 11
 -4 12 4 56.2207 53.0852 5
 -4 -12 4 7.42483 40.8016 8
 -4 12 4 9.31906 35.3389 8
 4 -12 -4 -17.5928 39.4685 3
 4 -12 -4 -24.3267 46.1247 7
 -4 -12 -4 -10.592 43.9996 11
 -4 12 5 109.356 65.1673 5
 -4 -12 -5 -23.3712 51.4934 11
 -4 12 5 28.9752 48.4578 8
 4 -12 -5 45.5887 39.4301 3
 4 -12 -5 133.074 60.771 7
 -4 12 6 5347.3 256.355 5
 -4 12 6 5087.7 225.063 8
 4 -12 -6 5195.73 267.132 7
 -4 -12 -6 4835.88 245.963 11
 4 -12 -6 4689.09 213.695 3
 -4 -12 -7 302.479 72.9821 11
 4 -12 -7 242.484 56.1474 3
 4 -12 -7 238.48 71.6732 7
 -4 12 7 281.251 83.6226 5
 -4 12 8 4135.11 246.173 5
 4 -12 -8 4595.81 246.779 11
 4 -13 0 -7.71204 38.6887 3
 -4 -13 0 -26.458 41.6385 9
 -4 -13 0 -14.3518 40.3628 11
 -4 -13 -1 2987.65 153.807 11
 4 -13 -1 3073.42 153.867 3
 4 -13 1 3012.18 144.785 3
 4 -13 1 2665.22 167.805 5
 -4 -13 -1 2791.26 153.091 9
 -4 -13 -2 9.28277 38.5718 11
 -4 -13 2 38.7404 37.1761 2
 -4 13 2 47.2985 41.6896 8
 4 -13 2 52.7175 33.0696 3
 4 -13 -2 61.0763 42.5105 3
 -4 -13 -2 70.686 36.4699 7
 -4 -13 3 6429.38 245.889 5
 -4 13 3 6495.03 265.737 5
 -4 -13 -3 5758.85 249.338 11
 4 -13 -3 5778.66 237.738 3
 -4 -13 -3 6021.23 232.338 7
 -4 13 3 6337.32 253.539 8
 -4 -13 3 6083.49 240.333 2
 -4 13 4 459.449 83.361 5
 4 -13 -4 457.087 81.0126 7
 4 -13 -4 413.333 71.5033 3
 -4 -13 -4 536.121 78.3882 11
 -4 13 4 277.7 63.3942 8
 4 -13 -5 7116.39 316.521 7
 4 -13 -5 6967.81 272.568 3
 -4 13 5 6520.04 289.797 5
 -4 13 5 6668.52 274.758 8
 -4 -13 -5 6919.25 297.182 11
 4 -13 -6 208.914 78.0835 7
 4 -13 -6 121.028 54.8781 3
 -4 13 6 212.303 75.5618 5
 -4 -13 -6 284.415 86.0149 11
 4 -13 -7 450.878 92.6679 7
 -4 -13 -7 389.988 91.2215 11
 4 -13 -7 540.71 78.2725 3
 -4 13 7 333.95 87.1117 5
 4 -14 0 4115.07 186.691 3
 -4 -14 0 4637.15 189.006 11
 4 -14 1 54.6704 38.6438 3
 4 -14 -1 44.9811 35.8105 3
 4 -14 -2 5722.81 237.558 3
 4 -14 2 5734.1 213.391 3
 -4 -14 -2 5729.04 240.736 11
 -4 -14 -3 -34.5072 39.3982 7
 4 -14 -3 -40.1027 52.4091 3
 -4 -14 -3 -22.2696 50.8493 11
 -4 -14 4 -21.1689 48.3319 2
 4 -14 -4 -13.9693 55.5588 7
 -4 14 4 24.453 49.7202 5
 4 -14 -4 -10.4254 47.6056 3
 -4 -14 -4 12.2352 51.8736 11
 4 -14 -5 14.9468 67.0685 7
 -4 -14 -5 26.556 59.581 11
 -4 14 5 38.643 62.748 5
 4 -14 -5 -96.1861 51.2687 3
 4 -14 -6 2864.02 204.657 7
 -4 14 6 2663.6 188.412 5
 -4 -14 -6 2769.25 195.446 11
 4 -14 -6 3063.37 176.092 3
 4 -14 -7 42.5064 54.8163 3
 4 -15 0 9.11359 39.4049 3
 -4 -15 0 16.5348 38.3975 11
 -4 -15 -1 907.361 94.3922 11
 4 -15 1 694.365 80.2409 3
 4 -15 -1 907.781 93.1564 3
 -4 -15 -2 -21.537 48.3171 11
 4 -15 2 7.75169 36.002 3
 4 -15 -2 -10.3469 40.2057 3
 -4 -15 -3 9644.81 354.485 11
 4 -15 -3 9428.8 341.693 3
 -4 -15 -4 12.9976 66.1297 11
 4 -15 -4 22.3923 46.5131 3
 4 -15 -4 73.7275 64.9718 7
 4 -15 -5 5012.29 234.047 3
 4 -15 -5 4540.89 260.524 7
 -4 15 5 4772.08 243.29 5
 -4 -15 -5 4445.47 243.875 11
 4 -15 -6 80.2991 56.7698 3
 -4 -15 -6 149.308 78.0819 11
 -4 15 6 147.543 71.9728 5
 4 -15 -6 160.397 75.7648 7
 4 -16 0 3113.13 169.437 3
 -4 -16 -1 60.6942 52.1792 11
 4 -16 1 36.3351 40.0289 3
 4 -16 -1 20.9622 36.6494 3
 4 -16 -2 4082.38 209.362 3
 4 -16 2 4024.26 184.396 3
 -4 -16 -2 3957.07 207.549 11
 -4 -16 -3 88.185 60.4437 11
 4 -16 -3 46.3565 49.1539 3
 4 -16 -3 100.867 71.2588 7
 -4 -16 -4 27.3961 60.3555 11
 4 -16 -4 -47.7228 58.9904 3
 4 -16 -4 -15.37 58.2859 7
 -4 -16 -5 14.6603 62.156 11
 4 -16 -5 60.4794 47.0022 3
 4 -16 -5 -112.937 71.0869 7
 4 -17 0 -10.4618 47.7722 3
 4 -17 1 770.289 89.4131 3
 4 -17 -1 1016.05 104.969 3
 -4 -17 -1 770.734 93.1549 11
 -4 -17 -2 11.9436 52.627 11
 4 -17 -2 47.2156 50.0484 3
 4 -17 -3 3305.05 200.467 3
 -4 -17 -3 3598.59 209.022 11
 4 -17 -3 3637.62 223.773 7
 4 -17 -4 269.002 83.9006 7
 -4 -17 -4 185.344 70.6205 11
 4 -18 0 5703.42 252.062 3
 4 -18 1 -30.4151 52.9965 3
 4 -18 -1 -23.6145 52.9804 3
 4 -18 -2 2368.26 180.508 7
 -4 -18 -2 2206.08 161.342 11
 4 -18 -2 2387.35 167.383 3
 -5 0 0 2.15509 15.1795 5
 5 0 0 -2.85843 19.2382 2
 -5 0 0 -2.79836 18.8339 2
 5 0 0 -1.48294 11.9293 9
 -5 0 0 -5.99204 18.3195 1
 5 0 0 -6.38071 22.6337 1
 5 0 -1 27183.8 575.688 10
 -5 0 1 25538.9 553.779 3
 5 0 1 26278.5 560.476 11
 -5 0 1 26160.9 573.434 1
 5 0 -1 26266.3 577.265 1
 5 0 1 26866.9 567.046 2
 -5 0 1 25989.9 565.935 2
 -5 0 2 43653.8 919.821 1
 5 0 -2 42675.5 924.544 1
 5 0 2 44121.5 895.859 11
 5 0 2 43854 904.495 2
 -5 0 2 42172.1 912.695 10
 -5 0 2 42179.9 880.183 3
 5 0 3 441.39 40.1121 11
 -5 0 3 402.665 45.2204 6
 -5 0 3 386.989 47.6695 1
 5 0 -3 346.11 35.2152 7
 5 0 -3 422.876 60.3566 1
 -5 0 3 415.111 45.7864 4
 -5 0 -3 389.997 44.9132 11
 -5 0 3 375.873 45.9162 10
 -5 0 3 357 32.5438 3
 -5 0 4 24949.7 575.966 4
 -5 0 -4 25129.5 554.789 11
 5 0 -4 25985.3 552.696 7
 -5 0 4 23646.4 595.122 10
 5 0 4 24714.9 559.738 11
 5 0 -4 24774.6 615.629 1
 -5 0 4 24719 528.435 3
 -5 0 -4 24994.1 581.065 6
 -5 0 5 5553.12 225.405 1
 5 0 5 5461.44 182.923 11
 -5 0 -5 5829.84 177.941 11
 5 0 -5 5505.19 231.763 1
 -5 0 -5 5712.89 203.111 6
 -5 0 5 5875.91 206.032 6
 -5 0 6 3740.41 195.304 1
 5 0 6 4020.79 180.212 7
 -5 0 6 3995.72 176.086 6
 -5 0 -6 3821.25 170.786 6
 -5 0 7 1224.35 126.017 1
 -5 0 -7 1528.79 111.279 6
 -5 0 7 1452.5 118.584 6
 5 0 7 1295.38 108.273 7
 -5 0 8 91.9543 56.0304 6
 -5 0 8 168.885 73.6756 1
 5 0 8 93.2286 61.8354 1
 -5 0 9 2024.57 161.807 6
 -5 0 -9 1815.23 144.303 4
 -5 0 9 1793.53 176.7 1
 5 0 9 1802.87 170.339 1
 -5 0 10 1128.6 150.595 1
 5 0 10 951.634 134.963 1
 -5 0 10 1027.29 132.861 6
 -5 0 -10 1086.81 117.781 4
 5 -1 0 11.6386 10.031 9
 -5 -1 0 -1.92058 15.6207 9
 -5 1 0 -2.68759 19.4712 5
 -5 -1 0 40.9928 15.599 5
 5 1 0 -10.2314 16.8006 11
 -5 1 0 -4.98155 17.2879 3
 5 1 0 -6.35918 20.7094 1
 -5 -1 0 -5.98523 19.8192 1
 5 -1 0 3.20031 23.1858 1
 -5 1 0 11.9419 18.7744 1
 -5 -1 0 6.2306 21.4606 2
 -5 1 0 -5.01809 17.6727 2
 5 -1 0 5.11156 17.2014 2
 5 1 0 -3.18824 19.6815 2
 -5 1 1 19772.8 446.025 2
 5 -1 1 20228.9 449.703 2
 5 1 1 20851.2 458.599 2
 5 1 1 21112 422.182 5
 -5 -1 -1 21212.9 457.983 2
 -5 1 1 20467.4 461.486 1
 -5 -1 1 20259.1 460.363 1
 5 -1 1 20974.4 446.022 5
 -5 1 1 20578.1 445.139 3
 -5 -1 1 19884.6 459.931 2
 5 1 -1 20123.5 463.496 1
 5 -1 -1 20963.1 466.246 1
 -5 1 1 19898.9 412.109 9
 5 1 1 20385.2 440.363 9
 5 -1 -1 20778.3 462.16 10
 5 1 -1 20960.3 462.862 10
 5 1 1 21397 454.216 11
 -5 -1 2 5661 155.762 3
 5 -1 -2 6382.66 194.819 1
 -5 1 2 5803.12 184.491 1
 5 1 -2 6188.31 193.495 1
 -5 -1 2 5734.46 183.586 1
 -5 1 2 6014.44 160.776 3
 5 1 2 5943.35 177.671 2
 5 -1 2 6040.81 173.489 2
 -5 -1 -2 6092.06 169.211 11
 5 1 2 6297.8 174.131 11
 5 -1 2 6020.72 167.424 11
 -5 1 2 5883.36 182.069 10
 -5 -1 2 6137.13 184.089 10
 5 1 3 11472.9 306.883 2
 5 -1 3 11866.2 288.75 11
 -5 -1 -3 12001.3 292.374 11
 -5 1 3 11770.7 320.173 1
 -5 -1 3 11652.5 319.673 1
 5 1 3 11890.6 296.659 11
 -5 1 3 11299 293.235 6
 -5 -1 3 11547 293.444 6
 -5 1 3 11628.6 274.818 3
 -5 -1 3 11814.5 269.008 3
 5 1 -3 11789.4 268.447 7
 5 -1 -3 11600.7 287.035 7
 5 1 -3 11149.3 326.158 1
 5 -1 -3 11945.7 331.099 1
 -5 -1 3 11340.4 295.924 4
 -5 1 3 11799.9 298.734 4
 -5 -1 3 11605.2 315.465 10
 -5 1 3 11592.4 315.769 10
 -5 1 4 17336.2 389.396 3
 -5 -1 -4 17696.1 414.887 11
 -5 1 4 18112.9 432.854 4
 -5 -1 4 17233.8 428.605 4
 -5 1 4 16749.2 448.852 10
 -5 -1 4 16786.9 447.413 10
 5 1 4 17923.3 424.233 11
 5 -1 4 17010.4 409.216 11
 5 1 -4 17326.5 466.875 1
 5 -1 -4 17868.2 470.824 1
 -5 -1 4 17872.5 381.51 3
 5 -1 -4 17740.8 416.236 7
 -5 -1 -4 17359.6 356.329 8
 -5 1 -4 18048.9 435.751 6
 -5 -1 -4 18040.9 435.724 6
 -5 1 5 1821.49 121.739 1
 -5 -1 5 2007.8 127.046 1
 5 -1 5 1906.28 92.5089 11
 5 -1 -5 2036.45 131.12 1
 5 1 -5 2073.49 134.898 1
 5 -1 -5 1926.73 96.5134 7
 5 1 5 1703.66 106.081 7
 -5 -1 5 2173.44 117.341 6
 -5 1 5 2114.1 115.744 6
 -5 1 -5 1894.5 106.382 6
 -5 -1 -5 1973.8 108.636 6
 -5 -1 6 5531.54 215.384 6
 -5 1 6 5973.08 221.178 6
 -5 1 -6 5763.47 213.616 6
 -5 -1 -6 5650.89 214.66 6
 5 1 6 5794.08 226.528 7
 -5 -1 -6 5783.68 191.568 11
 -5 1 6 5698.5 246.612 1
 -5 -1 6 5639.01 245.326 1
 -5 1 -7 3516.02 169.725 6
 -5 -1 -7 3578.13 170.741 6
 -5 -1 7 3125.56 172.022 6
 -5 1 7 3260.82 174.972 6
 -5 -1 -7 2953.88 133.335 11
 5 1 7 3422.2 181.422 7
 5 -1 7 3318.06 173.256 7
 -5 1 7 3125.2 193.396 1
 -5 -1 7 3139.86 192.783 1
 -5 1 8 -15.3653 53.729 1
 -5 -1 8 30.6482 55.1381 1
 5 1 8 78.1049 56.2059 1
 5 -1 8 123.556 55.5709 1
 -5 -1 8 45.6982 52.1779 6
 -5 1 8 57.6535 46.9016 6
 -5 -1 9 2481.32 178.89 6
 -5 1 9 2882.3 190.999 6
 -5 1 9 2592.76 206.744 1
 -5 -1 9 2621.73 204.61 1
 -5 1 -9 2503.68 169.033 4
 -5 -1 -9 2440.25 166.581 4
 5 1 9 2475.77 199.676 1
 5 -1 9 2235.89 193.583 1
 -5 1 10 1659.06 160.521 6
 -5 1 10 1424.84 166.903 1
 -5 -1 10 1459.21 166.327 1
 5 1 10 1194.18 149.905 1
 5 -1 10 1438.19 162.789 1
 -5 -1 -10 1655.29 144.495 4
 -5 1 -10 1640.33 144.13 4
 -5 -1 10 1386.25 146.68 6
 -5 2 0 -6.3912 20.4578 5
 5 2 0 3.5208 21.1104 2
 -5 -2 0 -13.5526 24.2081 2
 5 -2 0 20.3066 17.6391 2
 5 2 0 13.6642 18.0988 11
 5 -2 0 12.8362 20.544 1
 5 2 0 12.6955 20.4962 1
 -5 2 0 -8.88324 20.5521 1
 -5 -2 0 2.37615 17.6803 9
 5 -2 0 3.70977 7.95837 9
 -5 2 0 2.59483 19.4324 3
 -5 2 0 2.22234 16.7492 2
 5 2 1 12713.7 302.543 11
 5 2 -1 12493.3 287.717 11
 -5 -2 -1 13076.3 300.033 11
 5 -2 1 12540.5 301.963 5
 -5 2 1 12621.2 307.876 1
 -5 -2 1 12864.9 308.826 1
 -5 -2 -1 12934.6 308.225 2
 5 -2 1 12377 293.036 2
 5 2 1 12365.4 308.184 2
 -5 2 1 12231 285.967 2
 5 -2 -1 12885.6 312.827 1
 5 2 -1 12781.9 311.822 1
 5 2 1 12356 294.441 9
 5 2 -1 12981.5 309.059 10
 5 -2 -1 13067.5 310.529 10
 -5 -2 1 12805.2 314.41 2
 5 -2 -1 12900.4 296.624 3
 5 -2 1 13144.1 304.189 1
 5 2 1 12716.3 302.718 1
 -5 2 -1 13262.7 293.723 3
 -5 2 1 12278.7 294.579 3
 -5 -2 2 19767.3 457.133 1
 -5 2 2 19691.4 458.216 1
 5 -2 2 19644.7 439.79 5
 5 2 2 19248.1 443.336 11
 -5 2 2 19846.2 454.298 10
 -5 -2 2 19485.8 452.119 10
 5 -2 -2 19316.9 429.493 3
 -5 2 2 19081.4 428.056 3
 -5 2 -2 19842.9 422.955 3
 5 -2 -2 19791.1 465.855 1
 5 2 -2 19458.7 463.651 1
 5 2 -2 18806.5 394.138 7
 5 2 -2 19575.4 414.442 11
 -5 -2 -2 20306 442.09 11
 5 -2 2 19722.7 432.047 11
 5 2 2 19204.7 448.534 2
 5 2 3 1681.91 87.7577 2
 5 2 3 1737.25 85.2357 11
 -5 2 3 1722.39 94.0935 1
 -5 -2 3 1586.04 91.8093 1
 5 -2 -3 1655.66 98.9206 1
 5 2 -3 1669.56 97.9621 1
 -5 -2 3 1592.22 89.383 10
 -5 2 3 1294.14 84.0217 10
 -5 -2 3 1473.58 78.1918 4
 -5 2 3 1493.7 77.7903 4
 5 -2 -3 1696.88 71.4546 3
 -5 -2 3 1572.92 63.048 3
 -5 2 -3 1693.45 64.017 3
 -5 2 3 1651.17 79.3743 6
 -5 -2 3 1500.85 76.6515 6
 -5 2 3 1575.7 69.4767 3
 -5 -2 -3 1605.55 79.6535 11
 5 -2 3 1593.05 73.3019 11
 -5 -2 4 11953 316.947 4
 -5 2 4 11898.4 317.984 4
 5 -2 -4 11671.2 350.773 1
 5 2 -4 11827.4 351.403 1
 5 -2 -4 12532.8 315.704 7
 5 2 4 12422.4 329.251 7
 -5 2 -4 11487.5 316.384 6
 -5 -2 -4 12122.4 322.348 6
 5 -2 -4 11282.9 283.736 3
 -5 2 -4 12046.3 270.426 3
 -5 -2 4 12028.9 269.275 3
 -5 -2 -4 11623.4 308.103 11
 5 -2 4 11893.7 295.305 11
 5 2 4 11821.1 316.455 11
 -5 2 4 11789.8 336.04 10
 -5 -2 4 11433.8 335.08 10
 5 2 5 2203.96 122.062 7
 5 -2 -5 2058.8 84.2915 3
 -5 2 5 2135.62 117.142 6
 -5 2 -5 2169.86 114.046 6
 -5 -2 -5 2066.3 113.559 6
 -5 -2 5 2257.48 117.427 6
 5 -2 5 2316.28 97.5357 11
 -5 2 5 2067.56 127.794 1
 -5 -2 5 2013.31 127.856 1
 5 -2 -5 2096.12 134.874 1
 5 2 -5 2019.8 131.481 1
 -5 2 -5 2111.84 70.7149 3
 -5 -2 -6 7051.1 224.447 11
 -5 2 6 7198.01 280.215 1
 -5 -2 6 6878 275.333 1
 -5 -2 6 6790.39 243.687 6
 -5 2 6 6790.23 245.906 6
 -5 2 -6 7214.91 244.666 6
 -5 -2 -6 7073.79 244.434 6
 5 2 6 7059.88 260.298 7
 -5 -2 -7 4553.92 174.002 11
 -5 -2 -7 4258.2 191.929 6
 -5 -2 7 4099.04 198.087 6
 -5 2 7 4348.84 202.808 6
 -5 2 -7 4303.54 190.277 6
 -5 2 7 4232.34 227.405 1
 -5 -2 7 4498.2 234.778 1
 5 2 7 4345.55 210.833 7
 5 -2 7 4405.56 201.985 7
 -5 -2 8 22.6567 48.9806 6
 -5 2 8 92.2566 54.445 6
 -5 2 8 30.5997 60.851 1
 5 -2 8 -15.3337 53.6095 1
 5 2 8 15.6871 53.2075 1
 -5 -2 8 -45.6737 70.7089 1
 -5 -2 9 3734.03 218.895 6
 -5 2 9 3797.77 219.579 6
 5 2 9 3995.37 253.036 1
 5 -2 9 3186.67 232.176 1
 -5 -2 -9 3564.87 204.302 4
 -5 2 -9 3541.46 202.069 4
 -5 2 9 3564.55 240.702 1
 -5 -2 9 3547.03 239.618 1
 -5 -2 10 1069.44 134.82 6
 -5 2 10 1025.76 132.609 6
 -5 -2 10 974.896 142.652 1
 -5 2 10 1099.77 149.341 1
 5 2 10 877.247 134.593 1
 5 -2 10 916.745 131.74 1
 -5 -2 -10 992.237 119.819 4
 -5 2 -10 1251.72 124.496 4
 5 3 0 4.95208 11.0114 7
 5 -3 0 27.006 26.9769 5
 -5 -3 0 -3.70042 23.2707 2
 5 -3 0 6.20455 20.2063 10
 -5 3 0 22.2454 24.7548 5
 5 3 0 15.8651 23.1455 1
 5 -3 0 -3.23144 22.0918 1
 -5 -3 0 -2.74326 18.6098 11
 -5 3 0 28.0144 19.8752 3
 5 -3 0 -2.86104 18.4766 3
 5 3 0 20.5706 17.6206 11
 -5 -3 0 23.3277 20.8349 9
 -5 3 1 51221.7 1033.01 2
 5 3 1 53191.1 1072.31 2
 -5 -3 -1 52822.9 1069.01 2
 5 3 1 52014.2 1063.72 11
 5 3 1 51974.5 1041.25 7
 -5 3 1 49965.1 1061.3 1
 5 3 1 51950.7 1059.29 1
 -5 -3 1 52163.5 1063.05 1
 5 -3 1 50228 1056.71 1
 -5 3 1 49871.9 1075.91 5
 5 -3 1 49777.3 1067.11 5
 -5 -3 1 50794.3 1076.03 2
 5 -3 -1 51651.3 1066.08 10
 5 3 -1 52095.6 1064.27 10
 5 -3 -1 51509.5 1070.92 1
 5 3 -1 50074.6 1066.2 1
 -5 3 1 52145.7 1054.77 3
 5 -3 -1 51064.3 1053.65 3
 -5 3 -1 52534 1048.86 3
 5 -3 1 51162.1 1044.79 2
 5 3 1 53209.7 1059.32 9
 5 3 -1 50779.9 1043.6 11
 -5 -3 -1 52605.6 1060.66 11
 5 3 2 18167.1 428.882 11
 5 3 2 17883.7 421.006 9
 -5 -3 2 18134.4 432.578 1
 -5 3 2 18542.6 435.636 1
 -5 -3 -2 18656.9 426.896 11
 5 3 -2 18208.8 393.418 11
 5 -3 2 18731.6 430.536 5
 -5 3 2 18456.9 431.103 10
 -5 -3 2 18402.2 429.513 10
 -5 3 2 18040.6 413.791 3
 5 3 2 18283.4 417.905 7
 5 3 2 19418.8 436.563 2
 5 -3 -2 18482.5 444.205 1
 5 3 -2 18076.7 441.772 1
 -5 3 -2 18084.9 401.716 3
 5 -3 -2 18656.4 415.174 3
 -5 3 3 3377.88 122.007 6
 -5 -3 3 3058.56 117.028 6
 -5 -3 3 3344.72 135.873 10
 -5 3 3 3497.17 138.905 10
 5 3 3 3501.04 132.642 11
 -5 3 3 3439.71 124.823 4
 -5 -3 3 3386.09 122.722 4
 -5 3 -3 3457.65 103.312 3
 5 -3 -3 3304.52 114.166 3
 5 -3 -3 3333.02 144.219 1
 5 3 -3 3547.71 148.624 1
 -5 3 -3 3379.18 88.6617 8
 5 3 3 3183.5 129.261 2
 5 -3 3 3082.54 109.722 11
 -5 -3 -3 3360 127.278 11
 -5 3 3 3352.28 138.828 1
 -5 -3 3 3308.86 137.126 1
 5 3 3 3326.02 128.915 7
 -5 3 4 4492.81 177.97 10
 -5 -3 4 4508.66 178.936 10
 5 -3 -4 4483.17 143.476 3
 -5 3 -4 4669.9 126.07 3
 -5 -3 4 4738.24 125.51 3
 -5 -3 -4 4711.6 123.824 8
 5 3 -4 4447.29 189.55 1
 5 -3 -4 4798.03 194.369 1
 -5 3 -4 4718.73 166.095 6
 -5 -3 -4 4940.71 170.424 6
 -5 3 4 4461.74 163.176 4
 -5 -3 4 4383.57 160.635 4
 5 -3 -4 4695.79 167.211 7
 5 3 4 4427.33 171.897 7
 5 3 4 4688.94 175.671 2
 5 -3 4 4477.95 143.71 11
 -5 3 5 1044.33 88.8834 10
 -5 -3 5 1044.64 88.9319 10
 5 3 5 1009.29 85.7597 7
 5 -3 5 1145.19 64.8664 11
 -5 -3 -5 1253.84 85.9826 6
 -5 3 -5 1101.61 81.7615 6
 -5 -3 5 1252.53 86.6599 6
 -5 3 5 1467 92.6651 6
 -5 -3 -5 1167.32 79.2057 11
 5 -3 -5 1265.81 104.122 1
 5 3 -5 1413.1 109.537 1
 -5 3 5 986.319 92.8926 1
 -5 -3 5 1003.22 92.5064 1
 5 -3 -5 1119.43 63.5229 3
 5 3 5 1294.8 92.4581 2
 -5 -3 6 3160.34 152.215 6
 -5 3 6 3210.56 154.293 6
 -5 3 -6 2984.92 146.848 6
 -5 -3 -6 3123.16 149.75 6
 5 -3 -6 3190.35 114.148 3
 -5 3 6 2978.17 173.158 1
 -5 -3 6 3119.35 176.501 1
 5 3 6 3213.13 166.767 7
 5 -3 -6 3282.9 150.151 7
 -5 -3 -6 3152.58 141.46 11
 -5 -3 -7 6121.02 234.277 6
 -5 3 -7 5772.14 227.275 6
 -5 -3 7 6060.92 241.087 6
 -5 3 7 5539.99 235.649 6
 -5 -3 -7 5919.19 214.979 11
 -5 3 7 5855.75 270.673 1
 -5 -3 7 5728.08 267.316 1
 -5 -3 8 -22.4394 48.5102 6
 -5 3 8 34.5153 46.7865 6
 -5 -3 -8 7.4509 35.7396 11
 5 3 8 -31.4117 74.1495 1
 5 -3 8 -30.3492 69.2919 1
 -5 -3 8 -30.1284 62.5775 1
 -5 3 8 60.8684 56.2438 1
 -5 -3 -9 3470.42 201.933 4
 -5 3 -9 3554.46 202.04 4
 -5 3 9 3710.26 251.491 1
 -5 -3 9 3942.02 249.26 1
 5 3 9 3694.1 247.296 1
 5 -3 9 3624.11 237.949 1
 -5 -3 9 3300.03 208.664 6
 -5 3 9 3834.07 224.281 6
 -5 -3 -10 1451.09 141.679 4
 -5 3 -10 1272.7 126.424 4
 -5 -3 10 1484.72 150.78 6
 -5 3 10 1654.78 156.207 6
 -5 3 10 1241.55 159.992 1
 5 3 10 1056.06 144.817 1
 5 -3 10 1428.58 163.39 1
 -5 -3 10 1476.04 167.085 1
 5 -4 0 -3.24721 16.9734 1
 5 4 0 -3.17137 18.824 1
 5 -4 0 -6.19083 17.2115 10
 5 4 0 3.03085 17.9899 10
 -5 -4 0 -8.04531 21.0267 2
 -5 4 0 4.24871 24.4344 5
 -5 -4 0 -3.01638 16.5759 11
 5 4 0 3.2352 17.9888 11
 5 -4 0 9.39151 21.2359 3
 -5 4 0 3.09255 17.3944 3
 5 -4 0 13.5954 27.9752 5
 -5 -4 0 3.438 19.772 9
 -5 -4 1 35833.9 777.321 2
 -5 -4 -1 36237.9 769.227 2
 5 4 1 35664.5 773.27 2
 -5 4 1 35883.9 720.062 2
 5 -4 -1 36796.3 762.006 10
 5 4 -1 36215.1 759.209 10
 -5 -4 1 35502.3 755.79 1
 -5 4 1 35982.7 757.089 1
 5 -4 1 36156.8 753.5 1
 5 4 1 35909 752.864 1
 5 4 1 36359.4 742.234 7
 -5 4 1 35999.8 781.725 5
 5 -4 1 35460.1 777.595 5
 5 4 -1 35556.1 742.763 11
 5 4 1 35921 766.144 11
 5 4 1 35403.7 761.913 9
 5 -4 -1 36210.4 755.772 3
 -5 4 -1 34695.8 746.894 3
 5 -4 1 36014.8 748.742 3
 5 -4 1 34899.4 736.653 2
 -5 -4 1 35804.3 739.098 11
 -5 -4 -1 36590.7 762.424 11
 5 -4 -1 35166.7 763.61 1
 5 4 -1 35271 761.507 1
 -5 4 1 35650 755.544 3
 -5 4 -2 24598.6 515.478 8
 5 4 2 24590.9 544.943 7
 5 -4 -2 24492.6 565.216 1
 5 4 -2 24845.5 565.753 1
 -5 4 2 24396.7 553.658 1
 -5 -4 2 25001.1 553.596 1
 5 4 2 24179.1 557.691 11
 5 4 -2 24613.9 514.727 11
 5 -4 2 24291.2 560.649 5
 -5 4 2 25022.9 551.734 10
 -5 -4 2 24444.2 548.88 10
 5 4 2 24111.8 548.694 9
 -5 -4 -2 24837.9 553.54 11
 5 -4 -2 23867.7 538.375 3
 -5 4 -2 24312.2 525.048 3
 5 4 2 25170.1 561.154 2
 -5 4 2 24320.8 540.648 3
 5 4 3 139.89 31.2725 7
 -5 4 3 176.12 36.5702 1
 -5 -4 3 156.545 35.284 1
 -5 -4 -3 191.049 33.1922 6
 -5 -4 3 149.363 33.4091 6
 -5 4 3 185.076 33.188 6
 5 -4 3 132.417 24.8258 11
 -5 4 3 165.093 35.6812 10
 -5 -4 3 150.885 31.3373 10
 5 4 3 200.798 42.4319 2
 5 -4 -3 128.324 27.5048 3
 -5 4 -3 143.288 22.5632 3
 5 -4 -3 161.203 45.3228 1
 5 4 -3 117.424 37.906 1
 -5 4 3 144.417 34.4094 4
 -5 -4 3 172.013 34.8848 4
 -5 -4 -3 112.228 21.2205 8
 -5 4 -3 174.632 19.5344 8
 -5 -4 -3 199.941 39.1232 11
 5 4 3 178.129 41.1335 9
 -5 4 4 4677.65 181.28 10
 -5 -4 4 4690.27 179.235 10
 5 4 4 4696.26 175.326 2
 -5 4 -4 4819.13 128.06 3
 5 -4 4 4589.17 143.288 11
 5 4 4 4406.47 175.159 7
 -5 -4 4 4646.41 126.836 3
 5 -4 -4 4744.67 152.003 3
 5 -4 -4 4677.41 191.863 1
 5 4 -4 4637.93 191.462 1
 -5 -4 -4 4828.88 133.112 8
 -5 4 -4 4877.11 168.006 6
 -5 -4 -4 5143.55 173.019 6
 -5 4 4 4953.47 169.454 4
 -5 -4 4 4658.79 162.906 4
 5 4 -4 4425.32 106.197 11
 5 4 5 2060.05 120.005 2
 -5 4 -5 2129.26 111.21 6
 -5 -4 -5 2166.27 113.641 6
 -5 -4 5 2142.67 111.116 6
 -5 4 5 1929.05 109.045 6
 -5 -4 5 1963.31 124.503 1
 -5 4 5 1982.93 127.241 1
 5 4 5 1996.87 120.512 7
 5 -4 -5 1995.93 114.514 7
 -5 -4 -5 2144.16 113.403 11
 -5 -4 5 1985.7 122.367 10
 -5 4 5 2014.58 123.843 10
 5 -4 5 1958.14 85.5365 11
 5 4 6 4096.24 194.451 7
 5 -4 -6 4448.65 187.699 7
 -5 -4 -6 4312.07 177.641 11
 -5 4 6 3985.34 196.561 10
 -5 -4 6 4251.79 199.035 10
 5 4 6 4249.74 190.872 2
 -5 4 -6 4527.4 180.249 6
 -5 -4 6 4226.83 179.22 6
 -5 -4 -6 4194.06 178.089 6
 -5 4 6 4021.69 179.669 6
 -5 4 6 4709 217.221 1
 -5 -4 6 3981.71 202.584 1
 -5 -4 -7 4669.84 192.268 11
 -5 -4 7 4538.87 222.294 10
 -5 4 7 4802.62 239.787 1
 -5 -4 7 4344.65 230.795 1
 -5 -4 7 4506.72 203.078 6
 -5 4 -7 4677.17 197.984 6
 -5 4 7 4557.82 207.643 6
 5 4 7 4519.99 210.549 2
 -5 -4 8 77.8216 55.7737 6
 -5 4 8 68.7235 58.2769 6
 5 -4 8 29.9319 55.319 1
 5 4 8 78.4688 58.0089 1
 -5 4 8 30.12 57.1127 1
 -5 -4 8 -14.8806 66.7707 1
 -5 -4 -8 95.0361 51.4401 4
 -5 4 -8 51.2988 46.8534 4
 -5 -4 -8 -16.3649 41.6342 11
 -5 4 9 3442.6 210.17 6
 -5 -4 9 3071.13 200.257 6
 -5 4 -9 3403.47 195.912 4
 -5 -4 -9 3719.49 206.94 4
 -5 4 9 3552.67 237.596 1
 -5 -4 9 3617.08 238.791 1
 5 4 9 3394.82 235.628 1
 5 -4 9 3625.26 234.976 1
 -5 -4 -10 759.174 103.431 4
 -5 4 -10 786.917 105.975 4
 -5 -4 10 831.57 117.021 6
 -5 4 10 885.466 120.997 6
 -5 4 10 779.329 129.819 1
 5 4 10 655.643 121.251 1
 5 -4 10 973.669 141.931 1
 -5 -4 10 616.963 120.633 1
 -5 -5 0 4.35276 22.1458 2
 -5 -5 0 -4.01367 22.5757 9
 5 5 0 15.1765 28.0767 10
 5 -5 0 43.5689 31.7762 10
 -5 5 0 -4.83058 24.5767 5
 5 -5 0 126.957 36.62 1
 5 5 0 47.7615 33.7224 1
 -5 -5 0 -6.76408 29.5258 11
 -5 5 0 -10.4345 30.0772 3
 5 -5 0 -10.3538 20.2757 3
 5 5 0 7.31049 17.8054 11
 5 -5 0 -5.21862 42.4442 5
 5 5 1 24036.4 543.586 2
 -5 -5 -1 24836.4 537.907 2
 -5 -5 1 23332.2 544.163 2
 5 -5 -1 23401.3 523.016 10
 5 5 -1 22641.4 520.959 10
 5 5 1 23820 516.804 1
 -5 5 1 23665.1 518.905 1
 5 -5 1 23627 516.949 1
 -5 -5 1 23784.3 518.604 1
 5 -5 1 23196.8 498.749 2
 -5 5 -1 23009.1 516.884 3
 -5 5 1 22913.2 550.562 5
 5 -5 1 24463.3 554.577 5
 -5 5 -1 23590.7 511.707 8
 -5 -5 -1 24282.6 533.075 11
 -5 -5 1 23435.7 507.589 11
 5 5 -1 23185.4 511.929 11
 5 -5 -1 23510.5 528.209 1
 5 5 -1 24084.2 528.866 1
 5 -5 -1 23213.3 524.087 3
 5 -5 1 24405 518.792 3
 -5 -5 -1 24099.5 534.985 9
 5 -5 -2 2319.5 107.21 1
 5 5 -2 2220.48 105.015 1
 5 5 2 1946.5 98.4201 2
 -5 5 2 2350.62 67.7869 2
 -5 -5 2 2270.97 96.3786 10
 -5 5 2 2401.62 99.5365 10
 -5 5 -2 2322.43 87.7779 3
 -5 5 2 2311.6 90.8599 4
 -5 -5 2 2321.7 89.5762 4
 -5 5 2 2360.57 117.574 5
 5 -5 2 2388.75 113.378 5
 5 5 -2 2433.07 81.3217 11
 -5 5 -2 2328.51 83.1501 8
 -5 -5 -2 2540.09 107.861 11
 5 -5 2 2345.05 88.4146 3
 5 -5 -2 2517.53 99.8025 3
 5 5 2 2278.16 102.385 9
 -5 5 2 2394.45 101.662 1
 -5 -5 2 2498.18 101.859 1
 5 5 2 2405.65 99.7984 7
 5 5 3 7661.69 228.461 2
 5 5 3 7533.56 226.766 7
 -5 5 3 6985.58 204.121 6
 -5 -5 3 7123.97 203.13 6
 5 -5 -3 7377.22 236.215 1
 5 5 -3 7247.73 234.266 1
 -5 5 3 7502.89 225.393 10
 -5 -5 3 7207.62 221.595 10
 -5 5 -3 7398.76 189.141 3
 5 -5 -3 7762.72 212.347 3
 -5 5 3 7253.45 173.782 9
 -5 5 3 7612.77 210.942 4
 -5 -5 3 7346.2 206.65 4
 -5 5 -3 7124.67 208.755 6
 -5 -5 -3 7361.58 213.955 6
 -5 5 3 7367.67 226.765 1
 -5 -5 3 7190.49 223.617 1
 -5 5 -3 7299.42 180.17 8
 -5 -5 -3 7255.19 197.27 8
 5 -5 -4 5317.6 208.026 1
 5 5 -4 5352.36 208.19 1
 5 -5 4 5166.22 157.445 11
 -5 -5 -4 5502.95 193.389 11
 -5 5 4 5206.32 180.359 4
 -5 -5 4 5527.11 181.315 4
 -5 -5 4 5617.05 199.336 10
 -5 5 4 5588.28 200.248 10
 -5 -5 -4 5459.81 156.114 8
 -5 -5 -4 5535.39 185.077 6
 -5 5 -4 5279.48 180.267 6
 5 5 4 5877.88 199.731 9
 5 5 4 5627.62 196.41 2
 5 5 4 5250.21 197.006 7
 5 5 5 1026.47 88.3477 9
 5 -5 -5 857.429 85.473 7
 5 5 5 1163.96 89.774 2
 -5 -5 -5 966.214 52.6198 8
 -5 5 5 1201.09 86.0264 6
 -5 -5 5 1103.52 82.321 6
 -5 5 -5 954.691 75.6388 6
 -5 -5 -5 886.669 73.9552 6
 -5 5 5 1026.83 87.2924 10
 -5 -5 5 857.772 81.4478 10
 5 5 5 854.516 82.6548 7
 -5 -5 -5 991.985 85.2519 11
 -5 5 5 857.012 85.2841 1
 -5 -5 5 990.985 91.1979 1
 5 5 6 7133 255.995 2
 -5 5 6 6887.14 217.68 8
 -5 -5 6 6673.49 270.469 1
 -5 5 6 6675.33 270.593 1
 -5 -5 -6 6800.68 243.561 11
 5 5 6 6401.68 258.566 7
 -5 5 -6 6829.99 236.026 6
 -5 -5 -6 6945.8 240.179 6
 -5 -5 6 7162.07 243.98 6
 -5 5 6 6922.19 245.085 6
 5 -5 -6 7353.73 259.618 7
 -5 -5 6 6473.48 258.403 10
 -5 5 6 6536.82 260.8 10
 5 -5 -6 6820.04 207.745 3
 -5 -5 7 5109.54 220.134 6
 -5 5 7 5497.52 228.644 6
 -5 5 7 5015.33 251.633 1
 -5 -5 7 5253.3 252.125 1
 -5 -5 -7 5661.78 220.309 11
 -5 5 -8 151.982 53.0041 4
 -5 -5 -8 62.9095 47.0928 4
 -5 -5 8 76.9803 53.6102 6
 -5 5 8 136.713 66.963 6
 -5 -5 8 117.304 70.3658 1
 5 5 8 124.945 63.5479 1
 5 -5 8 118.196 58.7998 1
 -5 5 8 133.791 65.5334 1
 -5 -5 -8 107.779 45.7449 11
 5 -5 9 3160.22 221.957 1
 5 5 9 3606.19 239.655 1
 -5 -5 9 3670.44 211.361 6
 -5 5 9 3518.66 211.739 6
 -5 -5 -9 3749.48 203.015 4
 -5 5 -9 3151.86 189.504 4
 -5 5 9 3705.53 239.589 1
 -5 -5 9 3276.73 225.496 1
 -5 -5 10 1190.76 151.302 1
 -5 5 -10 1416.44 133.652 4
 -5 -5 10 1342.81 142.031 6
 -5 -6 0 32.7986 29.7316 2
 5 -6 0 -1.12364 11.5125 2
 5 -6 0 -11.8945 25.7138 5
 -5 6 0 5.38945 24.1818 5
 5 -6 0 12.3766 17.2044 10
 5 6 0 -9.05417 18.4542 10
 -5 -6 0 -18.4379 21.762 9
 -5 6 0 -3.66201 22.3917 8
 -5 -6 0 11.3101 20.2181 11
 5 -6 0 3.82312 17.756 3
 5 -6 0 3.25941 18.5401 1
 5 6 0 -3.18364 19.6529 1
 5 -6 1 15062.5 335.72 2
 -5 6 1 16117.7 400.401 5
 5 -6 1 15569.7 398.874 5
 5 -6 1 15084 359.795 3
 5 -6 -1 15578.8 369.354 3
 -5 -6 -1 15065.9 375.546 2
 -5 -6 1 15621 388.202 2
 5 6 -1 15560.9 366.279 1
 5 -6 -1 15647.7 367.944 1
 -5 6 1 15187 367.613 8
 -5 6 -1 15046.5 356.039 8
 5 -6 1 15074.1 353.465 1
 5 6 1 14832.5 352.539 1
 -5 -6 1 15679.2 354.603 1
 -5 6 1 15296.2 355.175 1
 -5 -6 -1 15322.4 379.157 9
 -5 -6 -1 15694.5 375.45 11
 -5 -6 1 15183.3 351.681 11
 5 6 2 15829.5 409.052 2
 -5 6 2 16848.3 381.368 6
 -5 -6 2 16887.3 379.371 6
 -5 6 -2 16793.9 379.419 8
 -5 6 2 15780 398.454 8
 -5 6 2 16920 436.362 5
 5 -6 -2 16645.6 409.539 1
 5 6 -2 16729.8 410.031 1
 5 -6 2 16549 428.229 5
 5 -6 2 16891.7 384.598 3
 5 -6 -2 16519.1 399.388 3
 -5 6 2 17044 383.823 4
 -5 -6 2 17133.2 381.664 4
 -5 -6 -2 17246.9 415.174 11
 -5 -6 2 16796.8 366.307 11
 5 6 2 16122.6 410.83 9
 -5 6 2 16957.3 398.855 1
 -5 -6 2 16802.3 394.999 1
 -5 -6 2 16767.7 391.938 10
 -5 6 2 16946.6 395.194 10
 -5 6 3 58.5657 23.4361 6
 -5 -6 3 44.8847 24.3867 6
 5 6 3 95.7853 34.1372 2
 -5 6 3 40.9979 30.1266 10
 -5 -6 3 88.3604 28.8595 10
 -5 6 3 95.8335 30.6388 1
 -5 -6 3 96.976 35.4425 1
 -5 -6 -3 34.4523 24.3155 8
 -5 6 -3 50.773 19.5234 8
 5 6 3 70.1251 14.8031 5
 5 -6 3 33.0053 32.6563 5
 -5 6 -3 53.9786 26.8365 6
 -5 -6 -3 43.0834 25.5963 6
 -5 6 3 45.0294 24.0739 4
 -5 -6 3 50.8098 25.2638 4
 5 -6 -3 23.9928 26.4513 1
 5 6 -3 83.5224 34.3277 1
 5 -6 -4 10287.7 314.086 7
 -5 6 4 10005.6 283.947 8
 -5 -6 -4 10486.7 263.598 8
 5 -6 -4 9668.96 310.973 1
 5 6 -4 10349.3 317.326 1
 -5 6 4 10727.1 306.231 10
 -5 -6 4 10072.3 298.643 10
 -5 -6 -4 10309.8 285.938 6
 -5 6 -4 10224 281.831 6
 -5 -6 -4 10175.3 304.415 11
 5 -6 4 9926.32 256.935 11
 5 6 4 10597.8 306.288 9
 -5 6 4 10735.5 250.165 9
 5 6 4 10241.1 300.077 2
 5 6 5 2007.51 122.341 9
 -5 -6 -5 2068.79 86.7755 8
 -5 6 5 2221.7 108.957 8
 5 -6 -5 2051.45 127.976 7
 -5 6 5 2126.7 127.937 1
 -5 -6 5 2207.64 129.588 1
 5 -6 -5 2147.27 103.918 3
 -5 -6 5 1941.16 107.035 6
 -5 6 5 2210.07 114.259 6
 -5 6 -5 2066.55 108.612 6
 -5 -6 -5 2130.57 111.717 6
 -5 -6 -5 2023.97 121.755 11
 -5 6 5 1932.12 121.033 10
 -5 -6 5 2082.74 124.666 10
 5 6 5 1979.77 119.51 2
 5 6 6 4098.52 192.513 9
 -5 6 -6 4222.4 172.356 6
 -5 -6 -6 4182.75 175.763 6
 -5 -6 6 4248.93 179.694 6
 -5 6 6 3776.95 176.319 6
 5 -6 -6 4035.88 154.009 3
 -5 -6 -6 4014.19 187.847 11
 -5 6 6 4254.86 165.177 8
 -5 6 6 4599.21 210.506 1
 -5 -6 6 4086.54 200.598 1
 5 -6 -6 4004.22 194.002 7
 5 6 6 3844.32 183.934 2
 -5 -6 6 4180.29 197.474 10
 -5 6 6 4212.15 197.971 10
 -5 -6 7 2205.55 139.952 6
 -5 6 7 2205.5 140.414 6
 5 6 7 2470.46 155.669 9
 5 6 7 2135.37 160.75 1
 5 -6 7 2266.65 158.882 1
 -5 6 7 2359.56 164.092 1
 -5 -6 7 2474.7 165.213 1
 5 -6 -7 2234.55 146.39 7
 -5 -6 -7 2204.14 138.495 11
 -5 -6 -8 -10.3024 50.188 4
 -5 6 -8 19.8058 40.2769 4
 -5 -6 -8 78.6937 47.1885 11
 -5 -6 8 43.0153 59.5665 1
 5 6 8 15.4988 57.2892 1
 5 -6 8 87.352 55.2123 1
 -5 6 8 -14.5689 64.1946 1
 -5 -6 8 129.932 57.3409 6
 -5 6 8 101.217 56.4214 6
 5 6 8 -23.8886 56.3948 9
 -5 -6 9 2269.83 162.971 6
 -5 6 9 2128.73 165.35 6
 -5 -6 -9 2543.22 163.745 4
 -5 6 -9 2331.6 157.766 4
 -5 6 9 2319.89 187.898 1
 -5 -6 9 2352.08 191.167 1
 -5 -6 -9 2234.12 146.306 11
 5 -6 9 2346.04 187.066 1
 5 6 9 2443.52 201.704 1
 5 6 9 2360.76 173.303 9
 -5 -7 0 12.5144 22.3726 11
 -5 -7 0 5.01851 24.4469 2
 5 -7 0 29.1461 19.8037 1
 5 7 0 15.847 19.0052 1
 -5 -7 0 2.18736 15.4091 5
 5 -7 0 29.5353 22.0564 3
 -5 7 0 49.6767 23.2859 8
 5 -7 0 -6.69749 30.0521 5
 5 7 0 15.0181 17.8303 10
 5 -7 0 3.07043 18.0399 10
 -5 -7 0 5.22895 25.0831 9
 -5 7 -1 14339.2 346.937 8
 -5 -7 -1 14536.3 371.631 9
 5 -7 1 14154.7 349.329 3
 -5 -7 -1 14443.8 363.479 2
 -5 -7 1 14852.5 376.468 2
 5 7 1 14356 335.722 1
 5 -7 1 14158.4 334.923 1
 -5 -7 1 14456.8 334.295 1
 -5 7 1 14396.6 335.058 1
 -5 -7 -1 14679.8 364.822 11
 -5 -7 1 14581.8 341.442 11
 5 -7 1 15054.5 398.733 5
 5 -7 -1 14483.1 348.786 1
 5 7 -1 14598.1 348.152 1
 -5 7 2 10735.7 259.988 6
 -5 -7 2 10466.4 256.065 6
 -5 7 2 10831.5 274.208 1
 -5 -7 2 11031.3 272.609 1
 5 -7 -2 10452.3 283.968 1
 5 7 -2 10790 285.565 1
 5 -7 2 10551.7 313.402 5
 -5 7 2 10383.3 259.994 4
 -5 -7 2 10257 257.138 4
 5 -7 2 10144.4 266.583 3
 -5 -7 -2 10598.6 282.444 8
 -5 7 -2 10832.6 266.972 8
 5 -7 2 11068.8 267.725 1
 -5 -7 2 10212.8 249.37 11
 5 7 2 11077.5 298.999 2
 -5 -7 -3 3144.7 118.991 6
 -5 7 -3 2852.83 111.714 6
 -5 7 3 2963.86 112.757 6
 -5 -7 3 3060.46 111.85 6
 -5 -7 -3 2902.61 135.251 11
 5 -7 3 3051.15 149.197 5
 5 7 3 3005.28 83.1293 5
 5 7 3 2918.99 131.583 2
 -5 7 3 3107.05 153.374 5
 -5 7 3 3173.55 129.712 8
 -5 -7 3 2765.68 118.854 1
 -5 7 3 2875.84 124.163 1
 5 7 3 2974.14 136.857 9
 -5 7 -3 2756.06 102.51 8
 -5 -7 -3 3025.71 118.217 8
 5 -7 -3 2849.35 130.477 1
 5 7 -3 2770.38 129.246 1
 5 -7 -3 3154.18 128.458 3
 5 -7 3 3120.17 108.286 3
 -5 7 3 2933.54 114.206 4
 -5 -7 3 3058.21 113.012 4
 -5 7 3 3074.78 125.236 10
 -5 -7 3 3045.66 122.333 10
 -5 -7 -4 11667.3 300.317 8
 -5 7 4 11494.1 322.436 8
 5 -7 -4 11795.2 319.623 3
 5 7 4 11869.6 336.793 2
 5 7 4 11849 344.774 9
 -5 7 4 11946.9 280.684 9
 -5 7 4 12089.9 372.259 5
 5 -7 4 12190.4 290.545 11
 -5 -7 -4 11613.9 343.053 11
 -5 -7 4 11390.6 325.48 10
 -5 7 4 11512.5 330.014 10
 -5 7 -4 11748.4 310.053 6
 -5 -7 -4 11434.2 312.195 6
 5 -7 -5 1908.13 127.222 7
 -5 7 5 1528.52 108.324 1
 -5 -7 5 1832.27 116.296 1
 5 -7 -5 1858.64 100.527 3
 -5 7 -5 1524.34 91.9131 6
 -5 -7 -5 1457.84 92.2112 6
 -5 -7 5 1738.57 99.0939 6
 -5 7 5 1708.32 99.696 6
 5 7 5 1666.8 109.198 2
 -5 -7 5 1830.12 113.837 10
 -5 7 5 1397.3 102.791 10
 5 7 5 1531.6 109.244 9
 -5 -7 -5 1565.54 110.637 11
 -5 -7 -5 1698.45 82.41 8
 -5 7 5 1870.1 105.002 8
 5 -7 -6 1936.37 135.981 7
 -5 7 6 1939.8 133.618 1
 -5 -7 6 1896.42 132.225 1
 5 -7 -6 1886.81 105.923 3
 5 7 6 2156.15 131.908 2
 -5 7 6 1932.87 111.397 8
 -5 -7 -6 2043.98 132.864 11
 -5 7 -6 1996.61 114.928 6
 -5 -7 -6 2113.46 119.178 6
 -5 -7 6 2223.99 124.229 6
 -5 7 6 1999.99 121.85 6
 -5 7 6 1709.87 123.483 10
 -5 -7 6 1802.22 126.957 10
 5 7 6 2119.7 136.863 9
 -5 7 7 2052.38 116.143 8
 5 7 7 1809.51 137.828 9
 -5 7 7 2154.83 136.241 6
 -5 -7 -7 2018.93 139.425 11
 -5 7 7 1694.51 138.392 1
 -5 -7 7 1860.45 144.747 1
 5 7 7 2007.28 153.725 1
 5 -7 7 2005.33 147.782 1
 5 -7 -7 2230.52 149.229 7
 -5 -7 7 2328.78 138.956 6
 -5 -7 8 27.7539 53.9235 1
 -5 7 8 84.8279 63.4365 1
 5 7 8 -15.2204 56.2571 1
 5 -7 8 114.252 62.926 1
 -5 -7 -8 -10.1186 46.206 4
 -5 7 -8 -19.2883 41.6995 4
 -5 -7 -8 53.2684 48.6492 11
 -5 -7 8 10.6775 48.758 6
 -5 7 8 11.0838 53.9909 6
 5 7 8 12.08 57.945 9
 -5 7 9 1805.56 144.756 6
 -5 -7 9 1412.08 133.278 6
 5 7 9 1564.04 161.972 1
 5 -7 9 1372.72 150.708 1
 -5 7 9 1541.57 152.633 1
 -5 -7 9 1799.24 161.375 1
 -5 -7 -9 1727.92 135.655 11
 5 7 9 1603.68 143.552 9
 -5 -7 -9 1655.62 133.198 4
 -5 7 -9 1562.59 126.942 4
 5 8 0 15.4591 18.5382 1
 5 -8 0 -9.41411 18.2421 1
 -5 -8 0 16.0147 28.9838 2
 -5 -8 0 -2.73922 18.289 5
 -5 -8 0 11.7333 28.1404 9
 5 8 0 2.92785 17.0202 10
 5 -8 0 5.93361 18.3144 10
 5 -8 0 -29.9018 42.0465 5
 -5 -8 0 14.6829 16.7296 7
 -5 -8 0 -4.58303 25.4831 11
 -5 -8 -1 4599.06 162.704 2
 -5 -8 1 4664.1 147.278 11
 5 -8 1 4522.5 120.175 2
 5 -8 1 4416.23 185.858 5
 -5 -8 -1 4679.76 166.667 8
 -5 -8 -1 4514.77 171.145 9
 -5 8 1 4733.26 129.994 4
 5 -8 -1 4436.24 143.97 1
 5 8 -1 4395.49 143.095 1
 -5 -8 1 4305.17 112.884 7
 5 -8 1 4857.05 136.806 10
 5 -8 1 4495.25 135.079 1
 5 8 1 4617.03 136.826 1
 5 8 2 10573.7 292.121 2
 -5 -8 2 10100.4 243.589 11
 -5 -8 -2 9992.14 250.082 6
 -5 8 -2 10007.6 247.013 6
 -5 8 2 9727.54 244.331 6
 -5 -8 2 9635.08 240.842 6
 -5 -8 2 10176.1 255.041 1
 -5 8 2 9947.54 256.683 1
 5 -8 2 10045.2 251.404 1
 5 8 2 9969.1 252.175 1
 5 -8 -2 9763.23 266.604 1
 5 8 -2 9524.55 265.029 1
 -5 -8 -2 9420.19 285.53 11
 -5 8 2 10275.2 283.958 8
 -5 8 2 9812.55 311.694 5
 5 -8 2 9666.58 309.384 5
 -5 -8 -2 9771.72 274.864 8
 -5 8 -2 9909.43 260.433 8
 -5 -8 2 9899.86 243.182 4
 -5 8 2 9763.82 245.35 4
 5 -8 -2 10160.1 281.418 3
 5 -8 2 9989.66 261.198 3
 -5 8 -3 1764.99 84.2308 6
 -5 -8 -3 2126.09 92.09 6
 -5 -8 3 2021.1 86.4548 6
 -5 8 3 1856.08 86.3607 6
 -5 8 3 1833.41 93.4427 10
 -5 -8 3 1942.9 92.0779 10
 5 8 3 1852.2 104.338 2
 -5 8 3 1836.76 120.744 5
 5 8 3 1890.6 111.079 9
 -5 8 3 1948.22 96.7284 1
 -5 -8 3 1762.23 91.3314 1
 -5 8 3 1966.42 106.404 8
 -5 -8 -3 1952.51 112.654 11
 -5 -8 -3 1928.32 96.0545 8
 5 -8 3 1891.69 120.096 5
 5 -8 -3 1717.13 98.6612 3
 5 -8 3 1768.87 83.1918 3
 5 -8 -3 1922.28 103.427 1
 5 8 -3 2057.26 104.527 1
 5 -8 4 12785.1 386.811 5
 -5 -8 4 12943.4 343.978 10
 -5 8 4 12644.5 346.9 10
 5 8 4 12708.5 371.29 9
 -5 8 -4 12479.4 324.589 6
 -5 -8 -4 12700.8 331.541 6
 -5 8 4 12779.6 352.731 8
 -5 -8 -4 12920.5 329.852 8
 -5 8 4 12834.7 398.972 5
 5 8 4 12513.5 355.678 2
 5 -8 -4 13123 351.543 3
 -5 -8 -4 12255.7 368.345 11
 -5 8 5 2306.55 155.275 5
 -5 8 5 2283.11 127.392 10
 5 8 5 2043.1 131.731 9
 5 -8 -5 2226.45 116.525 3
 5 8 5 2306.22 132.448 2
 5 -8 -5 2243.93 145.295 7
 -5 -8 -5 2334.49 103.748 8
 -5 8 5 2322.57 123.853 8
 -5 8 -5 2151.99 109.107 6
 -5 -8 -5 2068.21 110.496 6
 -5 -8 5 2334.53 115.587 6
 -5 8 5 2269.79 116.918 6
 -5 8 5 2066.03 125.771 1
 -5 -8 5 2089.45 124.138 1
 -5 -8 5 2105.93 120.971 10
 -5 -8 -5 2114.43 132.002 11
 5 8 6 4106.34 206.253 1
 5 -8 6 4200.62 202.714 1
 5 8 6 4176.57 202.397 9
 -5 -8 -6 4167.52 200.238 11
 -5 8 6 4207.21 181.814 6
 -5 -8 6 4246.5 178.472 6
 -5 8 -6 4154.76 171.941 6
 -5 -8 -6 4342.68 180.021 6
 5 -8 -6 4381.92 175.011 3
 -5 8 6 4273.65 178.355 8
 5 8 6 4377.53 192.447 2
 -5 -8 6 4439.48 198.445 10
 -5 8 6 4042.49 193.634 10
 -5 8 6 4208.27 202.378 1
 -5 -8 6 4686.53 207.996 1
 5 -8 -6 4601 219.879 7
 -5 -8 -7 1641.8 116.345 4
 -5 8 -7 1754.29 114.704 4
 -5 8 7 1867.43 113.426 8
 5 8 7 1706.85 141.209 1
 5 -8 7 1491.72 130.684 1
 5 8 7 1877.12 139.077 9
 5 -8 -7 1350.1 126.651 7
 5 -8 -7 1840.23 107.104 3
 -5 -8 -7 2032.75 142.387 11
 -5 -8 7 1891.15 140.378 1
 -5 8 7 1804.6 140.935 1
 -5 -8 7 1845.3 123.944 6
 -5 8 7 1809.6 127.053 6
 -5 -8 -8 -11.461 51.4246 11
 -5 -8 8 26.7238 62.0577 1
 -5 8 8 -27.3011 60.1449 1
 5 8 8 44.4698 50.2773 1
 5 -8 8 -27.9603 60.4457 1
 -5 -8 -8 9.83428 43.3304 4
 -5 8 -8 -9.29606 50.473 4
 5 8 8 12.345 56.3711 9
 -5 -8 8 31.4406 45.3132 6
 -5 8 8 76.1797 59.8045 6
 -5 -8 -9 1621.81 139.447 11
 5 8 9 1594.84 147.302 9
 5 8 9 1529.66 159.139 1
 5 -8 9 1656.11 157.576 1
 -5 8 9 1584.95 152.718 1
 -5 -8 9 1514.69 148.971 1
 -5 -8 9 1721.33 141.979 6
 -5 8 9 1722.85 144.703 6
 -5 8 -9 1329.97 117.411 4
 -5 -8 -9 1736.28 136.097 4
 5 -9 0 -8.91833 17.8246 9
 -5 -9 0 22.852 19.2255 7
 -5 9 0 -5.37216 26.5618 8
 -5 -9 0 54.6033 31.2929 8
 -5 -9 0 -26.1074 33.2064 9
 -5 -9 0 16.4312 22.1177 5
 5 -9 0 -8.26878 39.6628 5
 5 9 0 5.86328 17.4013 1
 -5 -9 -1 8439.97 230.018 7
 -5 -9 -1 8562.73 258.607 11
 -5 -9 -1 9326.53 265.411 8
 -5 9 1 8533.54 206.776 6
 -5 -9 1 8800.57 205.38 6
 5 -9 1 8374.82 286.21 5
 -5 9 1 8786.17 284.659 5
 -5 -9 1 8993.1 236.685 5
 -5 9 1 8372.71 255.907 8
 -5 -9 -1 8349.88 265.518 9
 -5 -9 1 8432.03 269.154 9
 5 9 -1 8589.63 224.531 1
 -5 9 1 8574.77 207.767 4
 -5 -9 1 8473.41 236.886 11
 5 -9 1 8411.03 213.831 10
 5 9 1 8857.96 215.995 10
 5 9 1 8800.92 217.867 1
 5 -9 -1 8340.58 254.444 3
 -5 9 2 3408.74 111.558 6
 -5 -9 -2 3470.08 114.306 6
 -5 9 -2 3513.4 111.793 6
 -5 9 2 3345.03 112.327 4
 5 -9 2 3386.77 168.459 5
 -5 9 2 3629.65 171.057 5
 -5 -9 2 3245.95 153.944 2
 -5 9 2 3665.88 121.9 1
 5 9 2 3422.49 117.434 1
 -5 -9 2 3576.03 118.066 1
 -5 9 2 3440.65 147.455 8
 -5 -9 -2 3240.03 148.707 11
 5 -9 -2 3360.16 144.016 3
 -5 -9 -2 3440.71 141.975 8
 -5 -9 2 3535.8 116.005 11
 5 9 -2 3424.17 126.775 1
 -5 9 3 3337.68 130.073 1
 -5 9 3 3691.72 124.729 6
 -5 9 -3 3462.32 119.503 6
 -5 -9 -3 3369.99 122.02 6
 -5 9 3 3611.66 179.773 5
 5 -9 3 3562.95 177.889 5
 -5 9 3 3249.04 149.299 8
 -5 9 3 3580.09 132.533 10
 -5 -9 -3 3241.76 137.491 8
 5 9 3 3562.97 152.341 2
 -5 -9 -3 3265.3 159.22 11
 5 -9 -3 3424.9 148.634 3
 5 9 4 7232.41 258.06 9
 -5 9 -4 6659.51 203.3 6
 -5 -9 -4 7332.5 212.559 6
 5 -9 4 6860.09 269.573 5
 -5 9 4 6625.94 220.358 10
 -5 -9 -4 7091.68 220.003 8
 -5 9 4 6991.41 239.955 8
 5 9 4 6674.16 234.2 2
 -5 -9 -4 7227.05 259.008 11
 -5 9 4 7111.95 275.551 5
 5 -9 -4 7059.39 236.862 3
 -5 9 5 769.677 69.7819 6
 -5 -9 -5 721.926 65.0926 6
 -5 9 5 838.89 99.1869 5
 5 9 5 842.557 81.1567 2
 -5 -9 -5 853.608 66.42 8
 -5 9 5 660.963 72.2297 1
 -5 -9 -5 813.547 89.9227 11
 5 9 5 628.809 83.0534 9
 -5 9 5 813.718 81.5855 8
 5 -9 -5 941.016 95.9215 7
 5 -9 -5 1071.52 84.3159 3
 5 -9 5 959.779 108.569 5
 -5 9 5 880.554 78.7629 10
 -5 9 6 3093.31 192.966 5
 -5 -9 -6 2940.38 144.287 4
 5 9 6 3335.15 165.859 2
 -5 -9 -6 2839.04 168.135 11
 5 9 6 3232.35 176.321 1
 5 -9 -6 2920.8 181.846 7
 5 -9 -6 3373.2 154.53 3
 -5 9 6 3271.15 158.094 8
 -5 9 6 2935.6 150.048 6
 5 9 6 2998.89 173.17 9
 -5 9 6 3386.68 173.631 1
 -5 9 7 2545.91 149.331 6
 -5 9 7 2545.39 180.801 5
 -5 9 7 2467.87 137.858 8
 -5 -9 -7 2329.46 138.019 4
 5 9 7 2401.88 165.549 1
 5 9 7 2321.21 159.715 9
 5 -9 -7 2431.95 131.908 3
 -5 9 7 2233.48 155.451 1
 -5 -9 -7 2629.58 168.609 11
 5 -9 -7 2451.54 169.064 7
 -5 -9 -8 -18.9721 50.2324 4
 -5 -9 -8 -12.2937 58.0406 11
 -5 9 8 53.1542 47.6995 6
 -5 9 8 31.0808 61.8074 5
 5 9 8 14.2115 53.8916 1
 -5 9 8 51.9295 58.2505 1
 5 9 8 -25.4266 57.0432 9
 -5 9 9 1695.59 156.966 1
 -5 9 9 1959.2 174.4 5
 5 9 9 1630.57 152.712 9
 -5 -9 -9 1859.12 149.832 11
 5 -10 0 -9.04796 48.5229 5
 -5 -10 0 21.7141 31.8911 9
 5 -10 0 -10.2078 22.3488 9
 5 -10 0 11.9297 29.0553 3
 -5 10 0 -12.1705 34.2271 8
 -5 -10 0 -13.2783 30.8348 8
 5 -10 1 11993.1 373.74 5
 -5 -10 -1 12089.9 351.216 9
 -5 -10 1 12500.8 356.507 9
 -5 -10 -1 11532.7 336.592 11
 5 -10 -1 11591.8 335.127 3
 5 -10 1 11729.9 326.342 3
 -5 -10 1 12254.9 345.609 8
 -5 10 1 12298.3 343.069 8
 -5 10 -1 12479.3 333.244 8
 -5 -10 -1 12911.1 346.473 8
 -5 -10 -1 11314.9 302.447 7
 -5 -10 1 12477.5 344.843 2
 -5 -10 1 12444.6 316.454 11
 -5 10 1 13057.6 374.759 5
 -5 -10 1 12190.2 314.236 5
 -5 -10 -2 9233.37 275.403 8
 -5 10 -2 8836.38 259.26 8
 -5 10 2 8766.65 280.217 8
 -5 -10 2 9720.87 295.597 2
 -5 10 2 9308.12 312.422 5
 5 -10 2 8682.06 307.562 5
 5 -10 2 9212.9 259.826 3
 5 -10 -2 8862.34 278.02 3
 -5 -10 -2 8453.2 280.384 11
 5 -10 -3 21.3216 30.1332 3
 -5 10 3 -19.957 39.687 5
 5 -10 3 29.6948 41.9662 5
 -5 10 3 14.8005 31.3755 8
 -5 -10 -3 24.6529 32.6374 8
 -5 -10 -3 -8.21681 32.6805 11
 -5 10 4 4442.92 191.029 8
 5 10 4 4503.48 183.319 2
 -5 -10 -4 4883.95 175.705 8
 5 -10 4 4477.24 220.883 5
 -5 10 4 4356.7 217.44 5
 5 -10 -4 4321.56 183.097 3
 -5 -10 -4 4064.73 196.11 11
 5 10 5 1568.31 119.502 9
 5 -10 -5 1170.46 93.2419 3
 -5 -10 -5 1111.43 106.919 11
 5 -10 -5 1243.53 116.741 7
 -5 -10 5 1123.46 87.3713 8
 -5 10 5 1435.59 106.249 8
 -5 -10 -5 1438.75 90.3714 8
 5 10 5 1315.09 98.5803 2
 -5 10 5 1271.48 122.047 5
 5 -10 -6 2045.45 155.119 7
 5 -10 -6 2133.82 127.842 3
 -5 -10 -6 2234.14 150.997 11
 -5 10 6 2066.12 131.636 8
 5 10 6 1574.25 130.25 9
 -5 10 6 2049.47 157.972 5
 5 -10 -7 1592.87 146.768 7
 -5 -10 -7 1494.53 137.339 11
 5 -10 -7 1642.94 113.715 3
 -5 10 7 1640.38 120.208 8
 5 10 7 1652.37 137.299 9
 -5 10 7 1958.23 160.972 5
 5 10 8 12.9738 55.0051 9
 -5 10 8 -62.4012 68.7355 5
 -5 -10 -8 26.1741 52.0499 11
 -5 11 0 -6.9187 35.2001 8
 -5 -11 0 -21.753 34.781 8
 -5 -11 0 6.30079 32.9349 2
 -5 -11 0 24.6714 34.2954 11
 -5 -11 0 -23.697 41.8284 9
 5 -11 0 -6.62068 30.7491 3
 -5 -11 1 11926.9 359.608 9
 -5 -11 -1 12547.6 360.574 9
 -5 11 1 12052.1 349.637 8
 -5 11 -1 11731.5 336.206 8
 -5 -11 -1 12252.3 346.851 8
 -5 -11 1 12369.6 352.278 8
 -5 -11 -1 12018.7 346.034 11
 5 -11 -1 11358.7 340.679 3
 5 -11 1 12210.5 335.004 3
 -5 -11 1 12055.7 343.349 2
 -5 -11 -1 11369.6 325.781 2
 5 -11 1 11649.3 380.187 5
 -5 -11 -2 3450.75 164.207 11
 5 -11 2 3763.27 148.017 3
 5 -11 -2 3704.41 164.603 3
 -5 -11 -2 3513.89 144.282 7
 5 -11 2 3723.55 188.601 5
 -5 -11 2 3443.02 149.625 5
 -5 11 2 3507.52 180.334 5
 -5 -11 2 3223.61 154.116 8
 -5 11 2 3755.84 167.617 8
 -5 -11 -2 3782.33 160.215 8
 -5 -11 2 3308 161.183 2
 -5 -11 -3 1435.51 113.028 11
 5 -11 3 1241.6 120.374 5
 -5 11 3 1610.67 122.958 5
 -5 -11 3 1629.82 104.545 8
 -5 11 3 1567.55 113.311 8
 5 -11 3 1451.5 85.4054 3
 5 -11 -3 1556.54 107.206 3
 -5 -11 -3 1427.92 95.2528 8
 -5 -11 -4 2188.21 141.24 11
 -5 11 4 2181.51 151.275 5
 5 -11 -4 2236.47 132.027 3
 -5 -11 -4 2276.88 119.859 8
 -5 11 4 2145.56 132.988 8
 -5 -11 4 2037.17 120.034 8
 5 -11 -4 2425.34 161.771 7
 -5 11 5 815.922 84.9497 8
 -5 -11 5 633.431 71.165 8
 5 -11 -5 723.892 80.1983 3
 -5 -11 -5 684.831 87.4115 11
 -5 11 5 684.213 96.4542 5
 5 -11 -5 688.289 95.8059 7
 5 -11 -6 2365.07 140.345 3
 -5 11 6 2445.14 146.706 8
 -5 -11 -6 2058.33 153.25 11
 -5 11 6 1976.61 159.634 5
 5 -11 -6 2138.02 164.588 7
 5 -11 -7 3096.23 205.078 7
 -5 11 7 2711.49 158.36 8
 -5 11 7 2770.02 195.29 5
 5 11 7 2963.26 188.641 9
 -5 -11 -7 2772.34 188.266 11
 5 -11 -7 2770.43 156.546 3
 5 11 8 106.948 73.4937 9
 -5 11 8 186.337 79.0292 5
 -5 -11 -8 55.3899 65.4093 11
 -5 -12 0 13.0814 37.6163 2
 5 -12 0 29.2766 36.717 3
 -5 -12 0 -25.6699 41.6803 9
 -5 -12 0 27.0097 42.4632 11
 -5 -12 0 15.6483 32.5025 8
 -5 12 0 7.76688 39.5157 8
 -5 -12 -1 6346.99 241.146 9
 -5 -12 1 6070.13 239.133 9
 -5 -12 -1 6437.54 234.574 11
 -5 -12 1 6205.3 223.919 2
 -5 -12 1 6337.01 233.649 8
 -5 -12 -1 6711.8 236.318 8
 -5 12 1 5903.18 230.866 8
 -5 -12 1 6149.63 205.88 11
 5 -12 -1 5964.85 228.067 3
 5 -12 1 6409.07 221.96 3
 5 -12 1 6192.14 264.215 5
 -5 -12 2 3708.73 172.717 8
 -5 12 2 3838.92 183.81 8
 5 -12 2 3745.72 157.951 3
 5 -12 -2 3936.2 177.03 3
 -5 12 2 3843.08 197.499 5
 -5 -12 -2 3755.05 169.447 8
 -5 -12 -2 4124.28 187.278 11
 -5 -12 2 4280.8 184.992 2
 5 -12 2 3883.67 205.253 5
 -5 -12 -3 423.668 60.2947 8
 5 -12 3 451.639 52.5633 3
 5 -12 -3 467.356 64.029 3
 -5 -12 -3 376.366 62.8029 11
 -5 12 3 304.691 68.7765 5
 -5 -12 3 399.494 62.0852 8
 -5 12 3 392.269 65.6416 8
 -5 -12 3 358.607 64.9813 2
 -5 -12 -4 1884.13 138.615 11
 5 -12 -4 2136.71 155.025 7
 -5 12 4 2102.55 137.064 8
 -5 12 4 1958.88 150.003 5
 5 -12 -4 2188.2 135.405 3
 -5 -12 -5 224.63 61.2419 11
 -5 12 5 455.29 81.9986 5
 -5 12 5 327.961 66.596 8
 5 -12 -5 218.753 74.4481 7
 5 -12 -5 291.263 59.3552 3
 5 -12 -6 2742.74 195.719 7
 -5 12 6 2760.87 166.16 8
 -5 -12 -6 2602.05 176.433 11
 -5 12 6 2498.16 180.541 5
 5 -12 -6 2534.04 153.226 3
 5 -12 -7 2241.96 177.069 7
 5 -12 -7 2414.75 149.516 3
 -5 -12 -7 2214.97 173.696 11
 -5 12 7 2239.86 179.235 5
 -5 12 7 2340.37 150.007 8
 -5 12 8 -31.2482 70.106 5
 -5 -13 0 -14.6413 35.6598 11
 -5 13 0 -8.67841 41.6281 8
 5 -13 0 -8.02812 36.0219 3
 -5 -13 -1 6717.46 249.197 11
 -5 -13 1 6804.22 243.281 2
 -5 13 1 6932.27 261.501 8
 5 -13 1 6907.56 242.892 3
 5 -13 -1 7115.65 256.794 3
 -5 -13 -2 3672.73 183.936 11
 -5 13 2 4027.16 194.769 8
 5 -13 2 4047.69 167.747 3
 5 -13 -2 3674.84 180.859 3
 -5 -13 2 3595.5 173.912 2
 5 -13 -3 501.358 73.1562 3
 -5 -13 -3 531.381 78.922 11
 -5 13 3 750.09 94.9092 5
 -5 13 3 642.928 82.1176 8
 -5 -13 3 716.118 85.7038 2
 -5 -13 -4 1792.52 141.991 11
 5 -13 -4 2354.3 170.815 7
 -5 13 4 1914.49 137.012 8
 -5 13 4 1924.01 150.523 5
 5 -13 -4 2010.6 136.533 3
 -5 13 5 374.801 78.1589 5
 -5 13 5 280.833 67.7019 8
 5 -13 -5 392.139 81.0887 7
 -5 -13 -5 441.652 78.9689 11
 5 -13 -5 437.816 75.622 3
 -5 13 6 1088.59 125.763 5
 5 -13 -6 1112.61 105.422 3
 -5 13 6 1405.69 121.318 8
 5 -13 -6 1389.17 145.001 7
 -5 -13 -6 1341.14 131.967 11
 -5 -13 -7 1532.81 149.039 11
 -5 13 7 1714.93 158.44 5
 5 -13 -7 2172.89 144.58 3
 5 -13 -7 2387.95 188.994 7
 -5 -14 0 -7.86225 37.1364 11
 5 -14 0 -96.018 46.8258 3
 5 -14 1 4021.85 178.907 3
 5 -14 -1 3468.04 179.568 3
 -5 -14 -1 3997.48 186.408 11
 5 -14 2 4318.09 179.789 3
 5 -14 -2 3673.39 188.77 3
 -5 14 2 4092.24 203.721 8
 -5 -14 -2 3855.74 193.798 11
 -5 -14 3 148.335 51.7887 2
 -5 -14 -3 235.094 63.7586 11
 5 -14 -3 112.888 52.3099 3
 -5 14 3 198.358 64.1402 8
 -5 14 4 3887.29 218.191 5
 5 -14 -4 3746.82 227.756 7
 -5 14 4 3839.3 205.389 8
 -5 -14 -4 3549.43 203.257 11
 5 -14 -4 3477.17 189.615 3
 -5 -14 4 3942.01 206.304 2
 -5 14 5 934.9 105.343 8
 -5 -14 -5 911.218 118.788 11
 5 -14 -5 930.521 103.548 3
 5 -14 -5 827.519 122.417 7
 -5 14 5 826.244 107.762 5
 -5 -14 -6 1322.5 136.481 11
 -5 14 6 1197.3 132.644 5
 5 -14 -6 1227.97 140.24 7
 5 -14 -6 1496.72 127.085 3
 -5 14 7 526.567 100.511 5
 5 -15 0 47.1094 43.7681 3
 -5 -15 -1 2538.99 149.315 11
 5 -15 -1 2108.07 142.319 3
 5 -15 1 2189.73 136.115 3
 -5 -15 -2 1103 109.266 11
 5 -15 2 1290.25 100.214 3
 5 -15 -2 1068.51 106.622 3
 5 -15 -3 1196.01 109.963 3
 -5 -15 -3 1003.25 110.203 11
 5 -15 -4 3573.43 230.571 7
 -5 -15 -4 3903.48 220.14 11
 5 -15 -4 3928.75 205.976 3
 -5 15 5 849.015 113.236 5
 -5 -15 -5 422.676 90.2225 11
 5 -15 -5 744.025 95.8361 3
 5 -15 -5 576.609 104.143 7
 5 -15 -6 1694.94 136.939 3
 -5 -15 6 1461.42 142.552 2
 5 -16 0 80.395 49.7115 3
 -5 -16 -1 1646.68 128.686 11
 5 -16 1 1847.35 127.495 3
 5 -16 -1 1666.71 128.407 3
 -5 -16 -2 2224.09 154.429 11
 5 -16 2 1942.19 127.772 3
 5 -16 -2 2191.09 151.509 3
 -5 -16 -3 455.322 83.3964 11
 5 -16 -3 378.766 74.7948 3
 5 -16 -3 298.228 86.9932 7
 -5 -16 -4 3379.44 209.855 11
 5 -16 -4 3138.4 192.257 3
 5 -16 -4 3148.57 216.294 7
 5 -17 0 -21.3112 54.9612 3
 5 -17 1 2683.28 158.671 3
 5 -17 -1 2593.89 168.937 3
 -5 -17 -1 2587.62 163.7 11
 5 -17 -2 1672.06 139.432 3
 -5 -17 -2 1804.19 140.388 11
 -5 -17 -3 395.251 85.4482 11
 5 -17 -3 421.079 92.9064 7
 5 -17 -3 412.471 77.5633 3
 5 -18 0 11.1681 45.4165 3
 5 -18 1 1810.54 135.901 3
 5 -18 -1 1815.49 145.709 3
 -5 -18 -2 1520.24 132.317 11
 -6 0 0 77.5522 23.6171 2
 6 0 0 84.3841 24.4424 2
 -6 0 0 59.1566 21.413 5
 6 0 0 66.5756 25.759 1
 6 0 -1 5727.84 176.782 10
 6 0 1 5872.16 167.945 11
 -6 0 1 5938.92 178.554 1
 6 0 1 6073.15 175.946 1
 -6 0 -1 5990.21 170.816 2
 6 0 1 6114.84 174.733 2
 -6 0 1 5661.71 170.147 2
 6 0 -1 6037.84 183.597 1
 -6 0 1 5425.13 160.206 3
 6 0 1 5743.28 151.767 9
 6 0 2 4330.32 148.45 2
 6 0 2 4694.81 146.483 11
 6 0 2 4387.36 127.826 5
 6 0 -2 4701.95 167.159 1
 -6 0 2 4323.89 154.856 10
 -6 0 2 4489.7 159.011 1
 -6 0 2 4615.14 136.16 3
 6 0 3 17428.4 425.091 2
 6 0 -3 17467.7 451.899 1
 -6 0 3 16725.3 435.727 1
 -6 0 3 17287.1 389.411 3
 6 0 -3 16631.8 388.423 7
 -6 0 3 17135.8 434.456 10
 6 0 3 17938.6 412.708 11
 -6 0 3 17539.3 415.578 4
 -6 0 4 -11.0008 25.547 4
 -6 0 -4 -5.87214 28.1679 6
 -6 0 4 7.03233 31.5543 10
 6 0 -4 41.2197 36.9905 1
 6 0 -4 29.7703 21.1688 7
 6 0 4 19.297 22.407 11
 -6 0 4 14.8529 18.1656 3
 -6 0 5 54660.2 1169.68 4
 6 0 -5 54071.7 1223.1 1
 6 0 5 54480.9 1148.16 11
 -6 0 5 55999.2 1170.96 6
 -6 0 5 51220.9 1188.86 10
 -6 0 5 51710 1201.73 1
 -6 0 -5 53937.9 1169.72 6
 -6 0 6 39.4443 41.8081 10
 -6 0 6 -21.638 39.9881 1
 6 0 6 17.048 32.3241 7
 -6 0 -6 23.3994 32.4008 6
 -6 0 6 -16.1485 36.8697 6
 -6 0 7 831.977 103.371 1
 -6 0 7 767.909 87.0237 6
 -6 0 8 -46.1234 59.7421 1
 -6 0 8 23.3959 47.5716 6
 -6 0 9 745.096 123.222 1
 6 0 9 996.449 132.201 1
 -6 0 -9 828.254 105.448 4
 -6 0 9 727.958 113.418 6
 -6 0 10 -58.8939 76.2826 1
 -6 0 10 -15.4509 70.5539 6
 -6 0 -10 55.1051 57.2276 4
 6 0 10 40.2142 76.2486 1
 -6 -1 0 62252.4 1222.54 5
 -6 1 0 60791.5 1240.87 5
 -6 1 0 60422.6 1239.31 3
 6 1 0 61315.9 1255.19 2
 6 1 0 61066.6 1240.67 11
 -6 -1 0 60177.8 1251.4 2
 6 -1 0 60563 1242.8 2
 -6 1 0 61151.5 1240.24 2
 6 -1 0 60397.8 1206.54 9
 6 -1 0 62267 1257.27 1
 6 1 0 61791.1 1256.79 1
 -6 1 1 -12.6324 21.7553 2
 -6 -1 1 -3.98182 23.3921 2
 6 -1 1 3.46503 18.5825 2
 6 1 1 11.7941 23.0957 2
 -6 -1 1 21.6564 15.9032 9
 6 -1 -1 16.6291 23.1159 10
 6 1 -1 -12.3553 25.1827 10
 -6 1 -1 -2.99467 17.4087 3
 -6 1 1 -3.0694 19.4767 3
 6 1 1 3.54027 20.1378 11
 6 -1 1 9.99716 17.8712 11
 6 1 1 31.7052 17.4978 9
 -6 1 1 2.01198 9.61326 9
 6 -1 1 14.5863 19.6342 5
 -6 -1 -1 -15.2742 23.5724 2
 6 1 1 3.8705 22.9738 1
 6 -1 -1 4.45511 22.9788 1
 6 -1 1 3.88341 22.3336 1
 -6 1 1 4.09333 22.2247 1
 6 1 -1 -8.81074 24.7785 1
 -6 -1 1 -4.08105 23.724 1
 6 -1 2 32561.3 666.525 5
 -6 1 2 30614.6 696.619 1
 -6 -1 2 31040.6 696.908 1
 6 1 2 31941.7 681.859 11
 6 -1 2 31021.8 672.847 11
 -6 -1 -2 32094.8 676.799 11
 -6 1 2 31250.6 665.468 3
 6 -1 -2 31489.9 707.543 1
 6 1 -2 30340.6 704.366 1
 -6 -1 2 32172.7 664.086 3
 6 1 2 30486.9 686.093 2
 6 -1 2 30706.1 680.908 2
 -6 1 2 30742 692.881 10
 -6 -1 2 30654.4 692.879 10
 6 1 -3 129.718 38.8539 1
 6 -1 -3 82.2041 34.3866 1
 -6 1 3 52.8884 28.2144 10
 -6 -1 3 93.5326 34.0049 10
 -6 -1 3 81.0291 28.0768 4
 -6 1 3 81.5328 30.023 4
 -6 1 3 51.0316 24.2209 3
 -6 -1 3 69.3979 24.7933 3
 6 1 -3 61.451 18.9138 7
 -6 -1 -3 78.5687 26.0332 11
 -6 -1 3 102.67 32.4117 1
 -6 1 3 30.3499 26.2733 1
 6 1 3 26.2863 31.2291 2
 6 -1 3 44.9245 18.6894 11
 6 1 3 58.726 25.4382 11
 -6 -1 -4 11.7794 27.8079 6
 -6 1 -4 29.2137 27.1377 6
 -6 1 4 16.5295 27.2441 4
 -6 -1 4 32.8466 28.617 4
 6 -1 -4 41.23 37.6551 1
 6 1 -4 24.7013 32.7489 1
 6 -1 -4 17.6479 25.098 7
 6 1 4 30.9776 23.1677 11
 6 -1 4 45.2204 27.9168 11
 -6 -1 4 8.39043 18.3725 3
 -6 1 4 -6.52909 18.7771 3
 -6 -1 -4 9.20435 26.4691 11
 6 1 4 43.7043 31.3219 2
 -6 1 4 14.1069 29.302 10
 -6 -1 4 -7.01821 29.7568 10
 -6 1 5 417.521 57.7 6
 -6 -1 5 539.287 60.1818 6
 6 -1 5 471.34 49.7746 11
 -6 -1 5 307.482 55.7277 10
 -6 1 5 343.156 58.3166 10
 -6 1 5 295.927 60.5094 1
 -6 -1 5 435.555 63.2177 1
 6 -1 -5 522.219 77.5241 1
 6 1 -5 502.271 76.1254 1
 -6 1 -5 468.31 36.9189 3
 -6 -1 5 409.75 36.2998 3
 -6 1 5 478.941 60.6259 4
 -6 -1 5 542.489 59.1202 4
 6 1 5 519.856 61.5418 7
 6 -1 -5 510.011 52.3165 7
 -6 -1 -5 493.856 62.4426 6
 -6 1 -5 619.019 65.589 6
 6 1 5 411.117 52.9593 11
 -6 1 6 7479.15 287.84 10
 -6 -1 6 7678.78 290.342 10
 -6 -1 6 8039.95 273.901 6
 -6 1 -6 8583 277.343 6
 -6 1 6 8024.4 274.387 6
 -6 -1 -6 7971.47 271.685 6
 -6 1 6 7915.19 305.242 1
 -6 -1 6 7916.9 304.056 1
 -6 -1 -6 8361.61 247.821 11
 6 1 6 7983.5 281.406 7
 -6 1 7 13.0316 42.8052 1
 -6 -1 7 129.796 57.1947 1
 -6 -1 7 67.8075 47.902 6
 -6 1 7 39.0592 48.9924 6
 -6 -1 -7 24.978 33.0781 11
 -6 -1 8 3665.33 199.138 6
 -6 1 8 3565.35 199.287 6
 -6 1 8 3955.59 234.63 1
 -6 -1 8 3207.56 213.187 1
 6 1 9 145.531 70.7314 1
 6 -1 9 90.1225 64.8912 1
 -6 1 9 176.93 79.4254 1
 -6 -1 9 194.162 84.7033 1
 -6 -1 9 68.2965 65.5666 6
 -6 1 9 27.5276 76.5717 6
 -6 1 -9 199.489 66.9106 4
 -6 -1 -9 176.124 60.3951 4
 -6 -1 -10 2881.47 192.673 4
 -6 1 -10 2445.23 179.811 4
 -6 -1 10 2824.98 202.111 6
 -6 1 10 2862.7 206.125 6
 -6 1 10 2667.88 222.048 1
 -6 -1 10 2425.11 209.934 1
 6 1 10 2480.89 213.411 1
 6 -1 10 2260.54 210.399 1
 -6 -2 0 314.028 40.536 2
 6 2 0 279.565 31.3655 11
 6 -2 0 330.113 33.1969 2
 -6 2 0 267.443 33.9482 5
 6 -2 0 332.128 38.8252 1
 6 2 0 335.313 38.441 1
 -6 -2 0 274.203 30.0668 9
 -6 2 0 314.94 31.196 2
 6 -2 0 299.404 17.7219 9
 6 -2 0 335.432 37.3262 10
 -6 2 0 324.728 32.5319 3
 -6 -2 -1 3849.2 133.228 2
 -6 2 1 3599.31 132.011 1
 6 2 1 3954.82 133.244 1
 6 -2 1 3959.59 132.879 1
 -6 -2 1 4029.24 137.54 1
 6 -2 1 3863.57 128.518 5
 -6 2 1 4116 141.919 5
 -6 -2 -1 3875.51 126.926 11
 6 2 1 4106.89 133.438 11
 6 2 -1 3768.02 118.864 11
 6 2 1 3777.55 121.465 9
 -6 2 1 3868.55 118.824 2
 6 -2 1 3849.71 124.254 2
 -6 -2 1 4123.08 141.121 2
 6 2 1 3877.33 135.815 2
 -6 2 1 3941.47 125.764 3
 -6 2 -1 3731.68 120.755 3
 6 -2 -1 3689.68 136.413 1
 6 2 -1 3745.85 137.497 1
 6 -2 -1 4034.58 137.531 10
 6 2 -1 3598.96 131.591 10
 6 2 2 21.2239 22.1913 11
 6 2 2 16.9298 11.5623 5
 6 -2 2 108.773 39.9798 5
 6 2 2 60.2632 37.2924 2
 6 -2 2 7.13599 17.9032 11
 -6 -2 -2 93.4718 35.5706 11
 6 2 -2 17.9392 15.2165 11
 6 2 2 106.866 35.9022 9
 6 -2 -2 194.218 54.6719 1
 6 2 -2 300.545 57.502 1
 -6 2 2 -9.60244 21.9274 10
 -6 -2 2 -4.73118 23.3957 10
 6 -2 2 212.917 41.8939 2
 -6 -2 2 19.592 23.1275 1
 -6 2 2 14.8911 23.8126 1
 -6 2 2 100.134 34.7809 3
 -6 2 -2 78.9353 33.8111 3
 -6 2 3 51347.4 1091.3 10
 -6 -2 3 49437.4 1086.77 10
 6 -2 -3 50429.9 1108.84 1
 6 2 -3 50939.6 1108.03 1
 6 2 3 51832.6 1074.69 11
 -6 -2 3 51375.3 1093.63 1
 -6 2 3 50983.8 1096.05 1
 -6 2 3 49489.9 1065.15 4
 -6 -2 3 49968.8 1065.17 4
 -6 2 3 52043.9 1048.74 3
 -6 2 3 50133.5 1061.99 6
 -6 -2 3 50726.4 1062.06 6
 -6 2 -3 49754.8 1034.45 3
 -6 -2 3 51621.9 1036.53 3
 6 -2 3 50140.4 1056.16 11
 -6 -2 -3 51554 1067.08 11
 6 2 3 50038.5 1080.8 2
 6 -2 -4 1024.95 88.0883 1
 6 2 -4 924.357 85.3905 1
 -6 2 4 981.701 81.9228 10
 -6 -2 4 872.693 79.0637 10
 6 2 4 942.013 75.5491 2
 -6 2 4 980.319 58.6297 3
 6 -2 4 1050.88 65.3946 11
 6 -2 -4 991.209 67.9674 7
 6 2 4 917.21 72.6149 7
 -6 -2 -4 1055.33 44.1314 8
 -6 2 -4 973.149 30.2195 8
 6 2 4 960.81 72.0997 11
 -6 2 4 1037.82 73.5044 4
 -6 -2 4 937.399 69.6289 4
 -6 -2 -4 1171.26 80.4099 6
 -6 2 -4 916.709 71.9716 6
 -6 -2 4 946.039 51.2111 3
 -6 2 -4 1018.72 52.5115 3
 -6 2 5 15916.9 416.508 6
 -6 -2 5 15950.9 415.313 6
 -6 2 5 15366 445.074 1
 -6 -2 5 15368.1 444.277 1
 6 -2 5 16038.4 386.851 11
 6 2 5 14978 423.002 2
 6 -2 -5 14855.1 452.966 1
 6 2 -5 15234.4 456.7 1
 -6 -2 -5 15625.3 418.307 6
 -6 2 -5 15488.2 414.859 6
 -6 2 5 14859.4 433.925 10
 -6 -2 5 15406.3 437.223 10
 6 2 5 15986.9 428.969 7
 -6 2 -5 15900.9 349.803 3
 -6 -2 -5 15698.4 400.13 11
 -6 2 5 15616.9 416.14 4
 -6 -2 5 15781.6 415.783 4
 -6 -2 6 68.7002 45.5861 10
 -6 2 6 19.8066 40.2782 10
 -6 2 6 87.0355 44.2471 1
 -6 -2 6 10.7753 44.7659 1
 -6 -2 -6 -6.28366 31.5289 11
 -6 2 -6 92.3125 39.6832 6
 -6 -2 -6 54.6953 36.8951 6
 -6 -2 6 7.96943 34.4636 6
 -6 2 6 24.2816 38.8294 6
 6 -2 6 36.1771 27.0225 11
 6 2 6 54.1895 44.6599 7
 -6 -2 -7 2257.88 119.845 11
 -6 2 7 1786.13 148.855 1
 -6 -2 7 1837.15 148.207 1
 -6 -2 7 2427.45 147.562 6
 -6 2 7 2015.79 138.002 6
 -6 -2 8 -11.5599 54.5759 6
 -6 2 8 11.7379 58.8831 6
 -6 2 8 -15.3519 63.7727 1
 -6 -2 8 45.8086 56.4376 1
 -6 -2 9 962.85 131.167 1
 6 2 9 784.727 128.459 1
 6 -2 9 1289.87 148.826 1
 -6 2 9 1129.17 141.173 1
 -6 2 -9 1224.34 122.815 4
 -6 -2 -9 1132.43 117.372 4
 -6 -2 9 1057.18 126.663 6
 -6 2 9 1320.48 135.198 6
 -6 2 10 -46.2575 70.4087 6
 -6 -2 10 -15.1905 70.5502 6
 -6 -2 10 -19.3531 71.5309 1
 -6 2 10 58.4227 75.6721 1
 6 2 10 -20.1868 64.0468 1
 6 -2 10 39.6968 77.126 1
 -6 -2 -10 27.528 58.3553 4
 -6 2 -10 13.5221 63.8398 4
 6 -3 0 31578.3 635.582 9
 -6 -3 0 32108.7 683.88 9
 6 3 0 31955.7 695.23 1
 6 -3 0 32817.6 698.43 1
 -6 -3 0 31802.8 683.009 11
 6 3 0 32357.6 689.095 11
 -6 3 0 31995.6 699.277 5
 6 3 0 32484 692.829 10
 6 -3 0 34075.6 696.175 10
 -6 3 0 32342.8 685.151 3
 6 -3 0 32626.5 672.471 2
 -6 -3 0 33078.4 705.814 2
 6 3 1 6199.81 182.629 1
 -6 -3 1 5752.85 180.102 1
 -6 3 1 6080.34 182.367 1
 6 -3 1 5908.19 179.141 1
 -6 -3 -1 6381.4 179.633 11
 6 3 -1 6055.75 167.741 11
 6 -3 1 6198.02 185.184 5
 -6 3 1 6100.27 192.613 5
 6 3 1 6108.56 181.844 11
 6 3 1 6338.41 177.816 9
 6 -3 -1 6340.41 191.282 1
 6 3 -1 6189.23 188.374 1
 6 -3 -1 6121.23 185.045 10
 6 3 -1 5831.46 181.53 10
 6 -3 1 5963.63 167.955 2
 -6 -3 1 5816.48 189.283 2
 6 3 1 6427.89 193.282 2
 -6 -3 -1 6448.7 190.723 2
 -6 3 1 6167.79 160.359 2
 -6 3 -1 6149.08 170.859 3
 -6 3 1 6027.29 173.918 3
 6 -3 -1 6040.02 175.279 3
 -6 3 2 52159.6 1076.99 2
 6 3 2 52669.4 1114.43 2
 -6 -3 2 53613.6 1114.62 1
 -6 3 2 51507.5 1113.58 1
 6 3 -2 51447.3 1069.87 11
 -6 -3 -2 54063.6 1102.49 11
 6 -3 2 51943.9 1103.86 5
 6 3 2 54142.5 1110.04 11
 6 -3 -2 53963.3 1130.22 1
 6 3 -2 51346.7 1123.92 1
 -6 3 -2 52143.2 1078.6 3
 6 -3 -2 53855.5 1092.07 3
 -6 3 2 53000 1090.75 3
 -6 3 2 52397.6 1110.77 10
 -6 -3 2 52831.2 1109.98 10
 6 3 2 53216.4 1098.44 9
 6 3 2 54150.8 1091.73 7
 6 -3 2 52950.8 1094.15 2
 6 -3 -3 64.8108 22.8643 3
 -6 3 3 26.6813 20.1905 3
 -6 3 -3 46.0956 19.2422 3
 -6 3 3 12.915 24.4929 6
 -6 -3 3 12.688 24.3285 6
 -6 -3 3 29.6466 29.3208 1
 -6 3 3 54.2218 31.0783 1
 6 3 3 72.3236 33.361 2
 -6 3 3 4.55595 25.6305 4
 -6 -3 3 4.4661 25.9674 4
 6 3 3 14.593 22.218 7
 6 3 -3 6.799 31.0505 1
 6 -3 -3 34.2285 31.2638 1
 6 3 3 9.5793 27.8479 9
 6 3 3 42.5953 25.5447 11
 6 3 -3 30.898 15.0965 11
 -6 -3 -3 19.108 23.2747 11
 6 -3 3 15.3875 19.5783 11
 -6 3 3 23.3582 26.6701 10
 -6 -3 3 28.6608 25.7247 10
 6 -3 -4 10.9607 27.4941 7
 6 3 4 -6.25838 29.0682 7
 6 -3 4 63.0481 24.1751 11
 -6 -3 -4 22.7864 15.9366 8
 -6 3 -4 2.8478 9.25412 8
 -6 3 4 27.6345 25.6712 4
 -6 -3 4 54.2297 31.5266 4
 6 -3 -4 16.3304 33.9204 1
 6 3 -4 24.4526 36.5736 1
 6 3 -4 22.3636 13.3198 11
 -6 -3 4 44.889 19.0017 3
 -6 3 -4 -2.70161 16.8374 3
 6 -3 -4 59.2463 23.4466 3
 -6 3 -4 17.2222 27.5385 6
 -6 -3 -4 11.735 25.8547 6
 -6 3 4 14.104 29.2963 10
 -6 -3 4 69.5206 36.3404 10
 6 3 4 -6.51192 32.6688 2
 6 3 5 178.112 43.0914 7
 6 -3 -5 115.401 39.6118 7
 6 -3 5 138.953 33.3935 11
 -6 3 -5 66.841 33.0904 6
 -6 -3 -5 47.7722 32.2631 6
 -6 -3 5 151.291 42.1434 6
 -6 3 5 80.7088 35.1954 6
 -6 -3 5 59.413 38.0017 4
 -6 3 5 80.8417 36.6154 4
 6 -3 -5 78.2143 48.3682 1
 6 3 -5 78.1398 49.0269 1
 -6 -3 -5 55.6517 31.0645 11
 6 3 5 69.1709 38.0369 2
 6 -3 -5 68.3588 27.1148 3
 -6 3 5 143.609 45.0566 1
 -6 -3 5 8.834 40.3732 1
 -6 3 5 159.599 45.6377 10
 -6 -3 5 99.2233 43.2527 10
 -6 -3 -6 5674.41 205.623 11
 -6 3 6 5288.53 240.088 1
 -6 -3 6 5464.94 243.858 1
 6 3 6 5588.69 229.093 2
 -6 -3 6 5345.41 212.591 6
 -6 3 6 5765.45 220.387 6
 -6 3 -6 5744.61 214.945 6
 -6 -3 -6 5399.39 213.358 6
 6 -3 -6 5679.22 209.939 7
 6 3 6 5792.87 234.486 7
 -6 -3 6 4985.2 226.546 10
 -6 3 6 5662.05 237.835 10
 -6 -3 -7 96.8069 42.4424 11
 -6 -3 7 229.522 56.2461 6
 -6 3 7 107.579 51.8577 6
 -6 -3 7 154.348 60.7837 1
 -6 3 7 143.37 58.5415 1
 -6 3 8 10397.1 410.987 1
 -6 -3 8 10473 410.06 1
 -6 -3 8 10090.6 365.843 6
 -6 3 8 10887.7 379.969 6
 -6 -3 -8 10795.4 330.689 11
 -6 -3 9 -13.3765 68.9958 6
 -6 3 9 41.0263 65.599 6
 -6 -3 -9 12.4969 61.7908 4
 -6 3 -9 36.5935 49.6066 4
 -6 -3 9 17.3043 73.3673 1
 6 3 9 18.2866 67.5912 1
 6 -3 9 17.765 65.6634 1
 -6 3 9 104.947 66.3304 1
 6 3 10 1631.07 176.696 1
 6 -3 10 1668.04 174.722 1
 -6 3 10 1596.99 175.251 1
 -6 -3 10 1448.41 167.511 1
 -6 3 10 1285.33 148.701 6
 -6 -3 -10 1509.69 145.318 4
 -6 3 -10 1658.21 145.849 4
 -6 -3 10 1677.82 160.466 6
 -6 -4 0 155.167 29.5106 9
 6 -4 0 219.185 28.4324 2
 -6 -4 0 148.454 33.1563 2
 -6 -4 0 316.193 43.3343 11
 6 -4 0 286.77 49.1059 1
 6 4 0 269.714 49.2145 1
 6 -4 0 225.558 30.3207 3
 -6 4 0 248.129 39.0492 3
 6 -4 0 244.843 47.0056 10
 6 4 0 299.425 46.7705 10
 6 4 0 182.075 28.64 11
 -6 4 0 126.445 30.2483 5
 -6 -4 -1 8021.67 226.893 2
 6 4 1 7691.8 228.83 2
 -6 -4 1 7501.33 228.349 2
 -6 4 1 7814.29 184.861 2
 6 -4 1 7285.28 195.823 2
 6 -4 1 7886.84 215.303 1
 -6 4 1 7807.08 215.183 1
 -6 -4 1 7623.54 214.463 1
 6 4 1 7760.55 215.317 1
 6 -4 1 7930.65 229.837 5
 -6 4 1 7554.85 230.391 5
 -6 -4 -1 7655.53 214.49 11
 6 4 -1 7590.17 201.683 11
 6 4 1 7887.62 196.185 7
 -6 4 1 7374.55 209.598 3
 6 -4 -1 7528.31 221.658 1
 6 4 -1 7419.74 220.146 1
 -6 4 -1 7645.39 205.92 3
 6 -4 -1 7903.7 213.301 3
 6 4 1 7696.46 219.177 11
 6 4 -1 7811.21 218.89 10
 6 -4 -1 7692.51 218.033 10
 -6 4 -2 199.342 28.0931 3
 6 -4 -2 285.302 37.1187 3
 -6 4 2 131.989 30.3388 3
 6 4 2 237.149 31.1293 7
 -6 4 2 213.182 34.7868 1
 -6 -4 2 169.975 32.7057 1
 6 4 2 232.216 41.1906 2
 -6 4 2 149.412 22.921 2
 -6 4 2 213.787 40.5977 5
 6 -4 2 178.708 35.6045 5
 6 4 2 204.543 37.1017 9
 6 -4 -2 101.42 36.8579 1
 6 4 -2 138.365 38.567 1
 -6 -4 -2 151.044 32.8823 11
 -6 4 2 131.351 31.2564 10
 -6 -4 2 146.096 29.4282 10
 6 4 2 212.012 35.4627 11
 6 4 -2 177.293 23.7819 11
 -6 4 3 11624.9 303.027 6
 -6 -4 3 11756.4 301.843 6
 6 -4 -3 11469 338.897 1
 6 4 -3 11670.9 338.582 1
 -6 -4 3 12118.1 328.415 1
 -6 4 3 11768.7 327.125 1
 6 -4 3 12077.9 324.824 5
 6 4 -3 11972.9 269.264 11
 6 -4 3 11443.9 294.751 11
 -6 4 3 11852.6 308.421 4
 -6 -4 3 11874.6 306.8 4
 -6 4 -3 11632.3 266.781 8
 6 4 3 12130.9 327.979 11
 6 4 3 12925.4 332.004 2
 -6 4 3 12111.3 326.642 10
 -6 -4 3 11899.5 324.769 10
 6 -4 -3 12005.3 302.075 3
 -6 4 -3 12434.6 285.897 3
 6 4 3 11840.2 316.8 7
 -6 -4 -4 58.1663 30.4149 6
 -6 4 -4 85.0504 33.3198 6
 6 -4 4 37.0759 22.3819 11
 -6 -4 -4 72.3809 31.9509 11
 6 4 4 39.8914 34.7621 2
 -6 -4 -4 47.2494 18.5751 8
 -6 4 -4 54.8833 13.4424 8
 6 4 4 32.8705 28.9773 7
 6 -4 -4 24.446 35.2416 1
 6 4 -4 40.6129 34.4471 1
 -6 4 4 27.6597 24.8346 4
 -6 -4 4 43.1796 31.719 4
 -6 -4 4 40.799 17.8836 3
 -6 4 -4 19.0816 16.5272 3
 -6 4 4 35.0934 34.1982 10
 -6 -4 4 13.7951 34.1135 10
 6 4 4 62.0467 32.0131 9
 6 -4 -5 22531 582.503 1
 6 4 -5 21170.8 575.524 1
 -6 4 5 21128.1 562.073 1
 -6 -4 5 20015.8 553.888 1
 6 4 5 20698.4 543.547 2
 6 -4 5 21569.4 490.102 11
 -6 -4 -5 21643.3 532.498 11
 -6 -4 5 20470.9 548.111 10
 -6 4 5 20726.9 551.44 10
 -6 4 -5 21045.7 526.76 6
 -6 4 5 22031.3 535.896 6
 -6 -4 -5 21009.9 529.912 6
 -6 -4 5 22294.1 534.114 6
 6 -4 -5 21017.5 535.035 7
 6 4 5 21686.3 553.034 7
 -6 -4 6 778.526 89.5467 10
 -6 4 6 810.833 91.7001 10
 6 4 6 992.79 95.1358 2
 -6 -4 6 780.023 90.5816 1
 -6 -4 6 915.912 83.7954 6
 -6 4 6 959.223 86.7101 6
 -6 4 -6 1047.88 87.1649 6
 -6 -4 -6 929.239 84.4766 6
 6 -4 -6 976.781 65.8113 3
 -6 -4 -6 998.01 84.8923 11
 -6 4 6 856.383 99.3566 1
 6 -4 -6 990.106 86.5963 7
 6 4 6 997.141 97.0634 7
 -6 -4 7 1795.4 128.187 6
 -6 4 7 2042.49 137.924 6
 -6 4 7 2140.59 159.008 1
 -6 -4 7 1942.05 153.329 1
 -6 4 7 2076.03 108.003 8
 -6 -4 -7 1831.16 118.918 11
 -6 -4 8 11.3893 55.4783 6
 -6 4 8 -11.7015 48.6087 6
 -6 -4 -8 42.8871 42.4096 11
 -6 -4 8 -29.8973 60.7901 1
 6 4 8 -128.833 79.624 1
 6 -4 8 30.9185 49.0479 1
 -6 4 8 15.1427 54.4761 1
 -6 4 9 1394.52 148.534 1
 -6 -4 9 1344.11 150.333 1
 6 4 9 1278.81 149.581 1
 6 -4 9 1388.57 151.569 1
 -6 4 9 1326.22 133.37 6
 -6 -4 9 1054.62 123.62 6
 -6 -4 -9 1024.63 119.767 4
 -6 4 -9 1042.04 113.192 4
 6 -5 0 112948 2278.32 1
 6 5 0 113695 2277.86 1
 6 -5 0 113594 2312 5
 -6 5 0 113017 2301.66 5
 6 5 0 110868 2279.03 11
 6 5 0 114914 2274.02 10
 6 -5 0 114741 2274.86 10
 -6 5 0 114311 2278.07 3
 -6 -5 0 113656 2286.65 9
 -6 -5 0 114029 2273.85 11
 -6 -5 0 114923 2299.1 2
 6 -5 0 115009 2277.69 3
 6 5 1 295.868 30.4486 7
 6 -5 1 292.681 38.7874 1
 6 5 1 363.821 40.4073 1
 6 -5 -1 274.55 39.6584 1
 -6 -5 1 321.739 36.0731 1
 6 5 -1 306.93 40.2045 1
 -6 5 1 347.172 38.771 1
 -6 -5 -1 376.668 43.1393 2
 6 -5 1 290.919 31.495 2
 6 5 1 351.068 45.0653 2
 -6 -5 1 266.879 42.2632 2
 -6 5 1 328.155 49.0654 5
 6 5 1 339.491 41.0012 11
 6 -5 1 379.416 48.8782 5
 -6 -5 -1 334.47 40.3048 11
 -6 -5 1 342.113 34.9218 11
 6 5 -1 366.888 36.7081 11
 -6 5 1 402.132 40.6943 3
 -6 5 -1 311.065 35.9029 3
 6 -5 -1 307.318 36.4545 3
 6 -5 1 275.152 34.6191 3
 6 5 -1 248.687 35.6708 10
 6 -5 -1 230.241 37.371 10
 -6 5 -2 13191 311.057 8
 6 5 2 13818.8 335.564 7
 -6 -5 2 13845.4 342.843 1
 -6 5 2 13635.5 343.481 1
 6 5 2 13745.3 354.691 11
 6 5 -2 13218.8 310.744 11
 -6 5 2 13544.4 371.429 5
 6 5 2 12820.8 341.237 9
 6 -5 2 13207.5 356.845 5
 -6 -5 -2 13593.6 347.231 11
 6 5 2 13512.1 352.878 2
 -6 5 2 13742.3 294.677 2
 -6 5 -2 13442.9 321.721 3
 6 -5 -2 13774.7 359.372 1
 6 5 -2 13517 356.428 1
 -6 5 2 13081.7 338.446 10
 6 -5 -2 13557.4 336.625 3
 6 5 3 75.7239 27.9276 7
 -6 5 3 55.2898 13.2409 9
 -6 5 -3 55.141 18.2281 8
 6 -5 3 55.0861 22.9095 11
 -6 5 3 55.7751 25.7567 6
 -6 -5 3 141.74 32.0359 6
 -6 5 3 29.171 28.0144 1
 -6 -5 3 102.177 34.3982 1
 -6 5 3 36.3266 26.9832 4
 -6 -5 3 92.4489 30.5823 4
 -6 -5 3 187.255 39.6474 10
 -6 5 3 85.1943 30.8642 10
 6 -5 -3 27.0905 29.8682 1
 6 5 -3 215.728 46.8084 1
 6 5 -3 95.7332 19.6539 11
 6 -5 3 62.9667 29.2723 5
 6 5 3 48.3644 30.3547 2
 -6 5 -3 31.9155 20.1113 3
 -6 -5 -4 -6.59131 19.7603 8
 -6 -5 -4 -11.5065 25.8141 6
 -6 5 -4 33.4627 31.0106 6
 6 5 4 -6.83219 31.7312 7
 -6 5 -4 2.8594 18.9368 3
 6 -5 4 -8.0809 25.1763 11
 -6 -5 4 20.3917 31.5688 10
 6 5 4 -20.3807 39.0699 2
 -6 5 4 38.7334 27.758 4
 -6 -5 4 -10.7385 30.1999 4
 -6 -5 -4 6.53733 27.1564 11
 6 -5 -4 -8.08261 36.2657 1
 6 5 -4 -8.07411 32.1123 1
 6 5 4 -6.59108 29.0405 9
 -6 5 4 -8.99117 16.396 9
 -6 5 -5 84.2663 36.9278 6
 -6 -5 -5 93.7562 37.7231 6
 -6 -5 5 107.329 40.273 6
 -6 5 5 117.951 42.4742 6
 -6 -5 5 139.806 49.1899 1
 -6 5 5 89.0019 44.0531 1
 6 5 5 125.46 46.1109 2
 6 5 5 148.479 49.1853 9
 6 -5 5 144.969 31.4806 11
 -6 -5 -5 102.928 37.4605 11
 6 -5 -5 94.3795 40.6179 7
 6 5 5 117.149 46.5727 7
 6 -5 -5 65.592 32.0817 3
 -6 -5 5 147.284 46.5883 10
 -6 5 5 108.253 46.8821 10
 6 -5 -5 48.2808 43.3746 1
 6 5 -5 106.169 48.4611 1
 -6 -5 -6 8590.3 285.765 11
 6 5 6 8003.74 291.419 9
 -6 5 6 8199.09 298.008 10
 -6 -5 6 8017.35 296.279 10
 -6 5 6 8350.08 255.247 8
 6 -5 -6 8114.3 240.445 3
 6 5 6 8194.37 291.008 2
 6 -5 -6 8399.34 290.173 7
 6 5 6 8110.52 300.443 7
 -6 -5 6 8466.95 278.879 6
 -6 5 6 8076.15 277.491 6
 -6 5 -6 8338.24 272.971 6
 -6 -5 -6 8255.69 274.002 6
 -6 5 6 7656.42 302.366 1
 -6 -5 6 8530.49 311.687 1
 -6 5 7 148.48 38.3512 8
 -6 -5 -7 282.482 56.124 11
 6 -5 -7 193.797 53.9925 7
 -6 5 7 205.12 65.3175 1
 -6 -5 7 189.445 67.8215 1
 -6 -5 7 103.51 49.9525 6
 -6 5 7 213.925 58.9872 6
 6 5 8 4128.6 248.65 1
 6 -5 8 4183.41 242.649 1
 -6 -5 -8 4136.44 198.372 11
 -6 5 8 4077.37 241.02 1
 -6 -5 8 4613.95 251.973 1
 -6 -5 8 4675.75 226.348 6
 -6 5 8 4679.51 225.145 6
 -6 -5 9 77.8368 64.1444 6
 -6 5 9 13.3568 60.9945 6
 -6 -5 -9 12.1569 50.504 4
 -6 5 -9 23.484 52.6885 4
 -6 -5 9 83.3431 76.1165 1
 -6 5 9 67.6543 68.7831 1
 6 5 9 54.4657 67.1062 1
 6 -5 9 17.2959 60.4722 1
 6 5 9 -13.6512 57.8804 9
 6 -6 0 75.9996 25.441 1
 6 6 0 70.5376 24.4798 1
 6 -6 0 128.901 42.0136 5
 6 6 0 139.924 28.1543 10
 6 -6 0 78.9527 25.7609 10
 -6 -6 0 119.823 30.2829 9
 -6 -6 0 130.006 29.2828 11
 -6 6 0 111.768 29.2126 3
 6 -6 0 75.8091 27.253 3
 -6 6 0 88.0531 29.2464 8
 -6 -6 0 58.4376 27.4561 2
 -6 -6 0 83.8375 15.1154 5
 -6 6 0 64.2736 28.9421 5
 6 -6 1 4736.46 132.558 2
 -6 -6 1 4667.36 172.613 2
 -6 -6 -1 4590.17 165.32 2
 -6 -6 1 4417.31 146.861 1
 6 -6 1 4822.61 151.447 1
 6 6 1 4699.84 150.736 1
 -6 6 1 4765.67 150.092 1
 6 -6 1 4698.75 178.924 5
 -6 -6 -1 4486.61 163.199 9
 6 6 -1 4821.78 150.633 11
 -6 6 -1 4543.86 150.645 3
 6 -6 -1 4850.29 157.334 10
 6 6 -1 4503.31 152.555 10
 -6 6 -1 4753.38 147.463 8
 6 -6 -1 4769.09 160.032 1
 6 6 -1 4619.7 158.221 1
 6 -6 1 4934.97 154.051 3
 -6 -6 1 4692.17 143.615 11
 -6 -6 -1 4877.53 162.16 11
 6 -6 2 138.311 36.7417 5
 -6 6 -2 138.427 30.2416 3
 6 -6 2 190.342 31.6276 3
 -6 6 -2 170.731 28.5413 8
 6 -6 -2 161.486 36.3897 1
 6 6 -2 138.202 36.43 1
 6 -6 2 196.541 34.5061 1
 6 6 2 116.691 27.7591 1
 -6 6 2 93.0624 29.9358 1
 -6 -6 2 98.5485 31.232 1
 -6 6 2 183.545 15.1002 2
 6 6 2 122.395 33.65 2
 -6 6 3 18036.8 380.586 2
 6 6 3 17624.4 450.827 2
 -6 6 3 17358.8 419.297 6
 -6 -6 3 18205.2 418.92 6
 -6 6 3 18286.2 442.846 10
 -6 -6 3 17504.6 436.377 10
 -6 6 3 19297.5 488.738 5
 6 6 3 17153.7 446.248 9
 6 -6 3 18013.2 465.52 5
 -6 -6 -3 17872.8 418.062 8
 -6 6 -3 17638.7 395.49 8
 -6 -6 -3 17691.9 451.301 11
 6 6 3 18139 444.162 7
 -6 -6 -3 17700.5 430.086 6
 -6 6 3 17107.6 422.863 4
 -6 -6 3 17910.1 422.019 4
 6 -6 -3 17405.1 457.888 1
 6 6 -3 17115.9 457.737 1
 -6 6 3 17198 440.915 1
 -6 -6 3 17993.7 441.362 1
 -6 -6 -4 149.73 30.0668 8
 6 -6 -4 150.017 36.3883 3
 6 6 4 77.2776 35.7864 7
 -6 6 -4 87.4482 32.4901 6
 -6 -6 -4 118.873 35.9632 6
 -6 6 4 90.3283 33.4611 6
 6 -6 4 81.4233 26.7994 11
 6 -6 4 61.7121 40.8877 5
 -6 6 4 77.0531 32.7169 4
 -6 -6 4 127.581 35.8219 4
 -6 -6 -4 107.177 40.6817 11
 6 -6 -4 87.8288 40.0936 1
 6 6 -4 23.95 41.2152 1
 6 6 4 21.2286 32.3613 9
 6 6 4 49.3198 37.3523 2
 -6 6 4 150.339 36.691 10
 -6 -6 4 106.039 36.8938 10
 -6 6 -5 22492.6 561.951 6
 -6 -6 -5 23430.7 568.415 6
 -6 -6 5 22973.8 562.534 6
 -6 6 5 22937.1 566.14 6
 -6 6 5 22761.4 591.536 10
 -6 -6 5 23027.6 589.636 10
 6 -6 -5 23362.1 600.749 7
 -6 -6 -5 24046.2 593.772 11
 6 6 5 23852.5 595.675 9
 6 -6 -5 23461.6 553.366 3
 6 6 5 24209.1 593.757 2
 -6 6 5 23733.2 603.816 1
 -6 -6 5 23186 597.679 1
 -6 6 5 23335.5 561.769 8
 6 6 5 24302.5 602.484 7
 -6 -6 -6 88.1706 43.6105 11
 6 6 6 75.8676 47.5885 9
 6 6 6 108.57 51.4774 2
 -6 6 -6 65.0163 36.7726 6
 -6 -6 6 45.9972 43.6228 6
 -6 -6 -6 59.9029 42.1331 6
 -6 6 6 63.6712 44.7815 6
 -6 -6 6 52.3522 45.2863 1
 -6 6 6 85.2864 53.493 1
 6 -6 -6 97.5626 34.7728 3
 6 -6 -6 38.2827 42.1856 7
 -6 6 6 109.831 41.3768 8
 -6 6 6 29.1754 42.8658 10
 -6 -6 6 -19.0961 47.2234 10
 6 6 7 1057.5 104.202 9
 -6 6 7 872.602 77.3541 8
 -6 -6 7 897.033 107.273 1
 -6 6 7 898.211 105.659 1
 -6 -6 -7 1038.26 96.5279 11
 -6 6 7 858.594 94.404 6
 -6 -6 7 1137.35 101.094 6
 6 -6 -7 1013.96 101.61 7
 -6 -6 -8 10.0871 42.7665 11
 -6 6 -8 51.1211 46.687 4
 -6 -6 -8 -10.639 46.8759 4
 6 6 8 -61.8368 66.3244 9
 -6 6 8 58.639 59.6152 1
 -6 -6 8 -28.8545 58.6697 1
 6 6 8 -15.883 65.9789 1
 6 -6 8 -14.9721 53.8624 1
 -6 -6 8 -22.2119 51.5804 6
 -6 6 8 -11.4662 52.3582 6
 -6 -6 -9 728.646 90.8793 11
 -6 -6 -9 892.064 105.432 4
 -6 6 -9 800.207 100.488 4
 6 6 9 769.691 123.313 1
 6 -6 9 1000.25 134.18 1
 -6 -6 9 801.703 104.055 6
 -6 6 9 696.836 103.308 6
 -6 -6 9 907.643 123.1 1
 -6 6 9 840.935 125.98 1
 6 6 9 604.266 100.655 9
 -6 -7 0 6775.68 202.481 11
 6 -7 0 7104.74 240.947 5
 6 7 0 6666.65 193.82 1
 6 -7 0 6995.05 197.293 1
 -6 -7 0 6726.92 215.925 9
 6 7 0 6609.27 190.111 10
 6 -7 0 6944.58 193.334 10
 -6 -7 0 6659.18 216.162 2
 -6 -7 1 224.903 31.9208 11
 -6 -7 1 254.903 41.6572 9
 -6 -7 -1 194.488 39.6833 9
 6 -7 1 259.72 27.6053 2
 -6 -7 -1 241.229 42.1017 2
 -6 7 -1 270.439 36.3636 8
 6 7 -1 231.509 37.4151 1
 6 -7 -1 193.976 35.7717 1
 6 -7 1 258.523 47.7892 5
 6 7 1 293.039 36.2689 1
 6 -7 1 251.976 34.2755 1
 -6 7 1 231.871 32.7703 1
 -6 7 2 28008.9 605.276 6
 6 7 2 27911.7 616.048 1
 6 -7 2 27193.1 614.721 1
 -6 7 2 28464.3 623.585 1
 -6 -7 2 28030.5 620.062 1
 6 7 2 27455.7 650.204 2
 -6 7 2 27024 674.019 5
 6 -7 2 28541.1 674.038 5
 -6 7 2 28380.9 608.756 4
 -6 -7 2 27991 605.597 4
 6 -7 -2 28046.7 640.999 1
 6 7 -2 28256.9 641.608 1
 6 -7 -2 27816.1 634.978 3
 6 -7 2 28447.3 616.874 3
 -6 7 -2 27034.9 606.831 8
 -6 -7 -2 27899.6 647.704 11
 -6 7 2 27621.6 635.034 8
 6 -7 -3 206.3 41.3289 3
 -6 7 3 186.526 34.6482 4
 -6 -7 3 132.219 30.6258 4
 -6 7 -3 118.336 32.2023 6
 -6 -7 -3 160.542 35.717 6
 -6 -7 3 216.374 38.7007 10
 -6 7 3 130.384 36.3999 10
 -6 7 3 206.191 35.9884 6
 -6 -7 3 178.353 34.5059 6
 -6 -7 3 147.678 35.6277 1
 -6 7 3 116.532 35.0287 1
 6 7 3 155.514 43.021 2
 -6 -7 -3 78.8253 27.9679 8
 -6 7 -3 224.247 30.2708 8
 6 -7 3 219.142 51.9215 5
 -6 -7 -3 136.113 40.9192 11
 6 7 3 164.414 39.9401 9
 6 -7 -3 168.919 39.4597 1
 6 7 -3 175.545 40.9991 1
 -6 7 3 120.508 37.1826 8
 -6 7 3 158.583 49.0819 5
 -6 7 4 -12.3691 33.9859 8
 6 -7 -4 -17.7235 26.0301 3
 -6 -7 4 5.23896 27.3844 4
 -6 7 4 -10.8959 26.9364 4
 -6 7 -4 -10.6613 30.6567 6
 -6 -7 -4 22.1828 27.4196 6
 -6 -7 -4 8.81749 24.2273 8
 -6 7 4 -26.9902 27.8422 6
 -6 -7 4 44.7916 31.1689 10
 -6 7 4 6.64152 33.3171 10
 6 7 4 64.9314 40.1155 2
 6 -7 4 -34.1028 43.9741 5
 6 7 4 -38.1967 51.8218 9
 -6 -7 -4 -23.1276 42.8656 11
 6 -7 -4 -7.82552 38.6917 1
 6 7 -4 31.2889 40.8873 1
 6 -7 4 -4.11715 19.7487 11
 -6 7 4 29.8693 45.464 5
 -6 7 -5 332.019 50.5014 6
 -6 -7 -5 411.123 53.8333 6
 -6 -7 5 404.557 57.2765 6
 -6 7 5 376.651 54.4114 6
 -6 -7 5 361.379 60.4592 1
 -6 7 5 301.658 58.4343 1
 -6 -7 -5 398.416 61.8492 11
 -6 7 5 410.537 61.4568 10
 -6 -7 5 352.738 58.372 10
 6 7 5 405.903 64.2245 2
 -6 7 5 358.214 53.5315 8
 6 -7 -5 279.034 48.1312 3
 6 -7 -5 378.024 67.8905 7
 6 7 5 400.491 65.1634 9
 6 7 6 4300.47 195.218 2
 -6 -7 -6 4116.08 196.026 11
 -6 7 6 4160.5 174.295 8
 6 -7 -6 4095.74 167.621 3
 -6 7 6 4267.1 208.378 1
 -6 -7 6 4235.39 203.254 1
 -6 7 6 4011.96 193.877 10
 -6 -7 6 4434.47 201.389 10
 6 -7 -6 4236.74 206.291 7
 -6 7 -6 4337.96 177.685 6
 -6 -7 -6 4219.78 179.169 6
 -6 -7 6 4289.72 182.43 6
 -6 7 6 3973.6 179.173 6
 6 7 6 4425.9 205.979 9
 6 7 7 100.711 50.2394 9
 -6 7 7 72.3631 45.9509 8
 6 -7 7 114.724 57.2219 1
 -6 -7 7 24.2365 48.2286 1
 -6 7 7 111.522 55.626 1
 6 -7 -7 157.506 55.6532 7
 -6 -7 -7 72.5726 52.0381 11
 -6 -7 7 65.0147 46.6253 6
 -6 7 7 153.542 56.9871 6
 -6 -7 8 4249.83 217.442 6
 -6 7 8 4880.12 231.014 6
 6 7 8 4185.43 248.646 1
 6 -7 8 4316.82 245.385 1
 -6 -7 -8 4833.55 221.521 4
 -6 7 -8 4466.44 209.033 4
 6 7 8 4743.49 242.156 9
 -6 7 8 4043.22 237.037 1
 -6 -7 8 4658.34 248.348 1
 -6 -7 -8 4278.08 216.261 11
 -6 -7 -9 173.366 59.7096 4
 -6 7 -9 209.59 65.5637 4
 -6 -7 -9 221.092 64.3522 11
 -6 -7 9 186.818 74.7528 6
 -6 7 9 90.0254 67.3098 6
 6 7 9 331.294 85.2808 9
 -6 -7 9 155.543 73.5124 1
 -6 7 9 206.472 77.4389 1
 6 7 9 35.0306 71.3084 1
 6 -7 9 231.967 78.2985 1
 6 8 0 87.0175 25.4206 10
 6 -8 0 110.554 27.4832 10
 -6 -8 0 87.9755 36.5774 9
 -6 -8 0 106.757 28.8632 11
 6 -8 0 84.1497 18.287 9
 6 8 0 100.048 25.9654 1
 6 -8 0 82.5542 25.8875 1
 6 -8 0 135.989 43.4722 5
 6 -8 0 124.028 36.7099 3
 6 -8 1 1500.5 105.931 5
 -6 8 1 1236.64 96.9988 5
 6 -8 1 1495.68 74.4012 1
 6 8 1 1447.28 72.6695 1
 6 -8 1 1473.59 71.2388 10
 6 8 1 1389.19 71.0098 10
 -6 -8 1 1259.39 71.545 11
 -6 -8 1 1370.86 90.4903 9
 -6 -8 -1 1495.2 94.4939 9
 6 -8 -1 1413.43 79.1964 1
 6 8 -1 1353.86 76.9779 1
 -6 8 1 1391.48 84.6706 8
 6 -8 -1 1367.59 84.2695 3
 -6 8 2 474.856 54.7929 8
 -6 -8 2 482.066 40.2775 11
 6 8 2 454.888 56.6687 2
 -6 -8 2 364.816 58.2614 2
 -6 8 2 455.936 41.1316 6
 -6 -8 2 515.182 42.4867 6
 -6 -8 -2 468.268 51.6308 8
 6 -8 -2 445.457 50.9283 1
 6 8 -2 589.261 56.4501 1
 -6 -8 2 470.055 45.5953 1
 6 -8 2 579.344 48.9515 1
 6 8 2 470.316 45.2154 1
 -6 8 2 570.807 49.5249 1
 -6 -8 -2 526.262 62.2913 11
 6 -8 -2 440.66 53.5366 3
 -6 8 2 480.646 43.0495 4
 6 -8 2 444.861 63.5526 5
 -6 -8 2 434.872 40.3628 4
 -6 8 2 450.79 64.7733 5
 -6 -8 -3 29032.1 694.998 11
 -6 -8 -3 29648.9 650.495 6
 -6 8 -3 28427.1 642.737 6
 -6 -8 3 29810.7 639.995 6
 -6 8 3 28207.6 639.246 6
 6 8 -3 29176.7 679.293 1
 6 -8 -3 28834.9 678.318 1
 -6 8 3 29571.9 729.868 5
 -6 8 3 28855.2 678.005 8
 -6 -8 3 28309 654.8 1
 -6 8 3 29521.9 662.299 1
 6 -8 3 29334.6 716.739 5
 -6 8 3 29459.6 660.416 10
 6 8 3 29631.8 690.874 2
 6 -8 -3 29628.4 677.774 3
 -6 8 3 28758 644.836 4
 -6 -8 3 29639.8 643.784 4
 -6 8 -3 28908.9 634.439 8
 -6 -8 -3 29617.8 660.705 8
 6 8 4 66.5345 39.3127 9
 -6 -8 -4 104.912 32.3197 8
 -6 8 4 95.5268 36.6439 8
 6 -8 -4 129.986 40.1677 3
 -6 8 -4 76.9887 28.6046 6
 -6 -8 -4 150.714 35.4069 6
 -6 8 4 102.693 34.351 6
 6 8 4 80.9442 37.488 2
 6 -8 -4 107.219 39.5489 1
 6 8 -4 129.828 39.4376 1
 6 -8 4 131.656 52.3253 5
 -6 -8 4 98.021 36.0425 10
 -6 8 4 64.3757 37.0734 10
 -6 8 4 157.941 52.0967 5
 -6 -8 -4 82.7614 43.3034 11
 -6 8 4 80.4631 34.6389 1
 -6 8 5 13416.5 391.41 1
 -6 -8 5 12702.9 354.643 6
 -6 8 5 12743.4 359.141 6
 -6 8 -5 13249.2 355.327 6
 -6 -8 -5 12415 354.958 6
 -6 -8 5 12946.4 382.342 1
 -6 8 5 14109.1 441.805 5
 -6 8 5 13437 376.595 8
 -6 -8 -5 12846.6 334.906 8
 6 -8 5 14273.3 424.214 5
 -6 8 5 13282.2 382.181 10
 -6 -8 5 13249.5 378.993 10
 6 8 5 13184.2 402.857 9
 -6 -8 -5 13149.6 402.491 11
 6 8 5 13157.8 387.309 2
 6 -8 -5 13125.1 415.169 7
 6 -8 -5 13670.7 370.305 3
 6 -8 -6 33.9205 38.3651 7
 -6 8 6 26.2557 47.2398 5
 -6 -8 6 60.3128 38.3713 6
 -6 8 6 55.13 42.7744 6
 -6 8 -6 109.819 41.577 6
 -6 -8 -6 64.941 38.7114 6
 6 8 6 62.9757 51.1375 9
 -6 8 6 61.1781 38.3774 8
 6 -8 -6 35.0713 38.0988 3
 -6 -8 -6 92.787 46.2707 11
 6 8 6 91.5999 50.9438 2
 -6 8 6 83.3507 47.1298 10
 -6 -8 6 99.1176 46.4879 10
 -6 8 6 -20.3291 45.6198 1
 -6 -8 6 19.754 43.5316 1
 6 -8 -7 1054.18 86.5598 3
 6 -8 7 1192.19 120.894 1
 -6 8 7 1262.11 96.8843 8
 -6 -8 7 1223.9 105.251 6
 -6 8 7 1034.22 99.5578 6
 -6 -8 -7 1233.37 115.084 11
 6 8 7 1120.82 111.875 9
 6 -8 -7 967.839 106.797 7
 6 8 7 1152.75 121.348 1
 -6 8 7 924.035 107.907 1
 -6 -8 7 1093.12 113.482 1
 -6 -8 8 54.0773 53.7691 1
 -6 8 8 -13.7639 52.1942 1
 6 8 8 38.6998 57.8805 9
 -6 -8 8 53.4921 53.6685 6
 -6 8 8 11.0831 53.9862 6
 -6 -8 -8 -23.4917 53.6352 11
 6 8 8 30.4427 60.5383 1
 6 -8 8 -72.2494 53.4081 1
 -6 -8 -8 -20.321 55.835 4
 -6 8 -8 9.61225 48.9038 4
 -6 -8 9 553.044 97.1914 1
 -6 8 9 473.269 96.6754 1
 -6 -8 9 640.49 97.875 6
 -6 8 9 564.017 92.128 6
 6 8 9 603.519 100.923 9
 6 8 9 607.911 112.409 1
 6 -8 9 514.599 99.9196 1
 -6 -8 -9 614.817 92.0416 11
 -6 -8 -9 578.774 88.7609 4
 -6 8 -9 714.624 91.5844 4
 6 -9 0 21881.2 534.771 3
 -6 9 0 22377.6 534.813 8
 -6 -9 0 21262.5 550.292 9
 6 9 0 22656.4 503.953 1
 6 9 0 22966.8 500.366 10
 6 -9 0 22777.9 500.52 10
 -6 9 -1 10.4185 25.3778 8
 -6 -9 -1 12.5716 28.7059 8
 -6 9 1 -6.07779 30.9244 8
 6 -9 -1 12.1374 31.7241 3
 6 -9 1 5.38008 26.604 3
 -6 -9 1 39.8661 28.1105 11
 -6 -9 1 27.5106 35.4762 2
 -6 -9 1 35.744 30.9118 9
 -6 -9 -1 41.9272 36.5283 9
 -6 9 1 5.73748 18.8468 4
 6 9 -1 42.6309 27.2947 1
 -6 9 1 25.4538 33.7474 5
 -6 -9 1 40.9659 32.515 5
 -6 -9 -1 49.8732 34.6663 11
 6 9 1 29.203 21.4488 1
 6 -9 1 10.3154 25.7533 10
 6 9 1 17.2365 22.0729 10
 6 -9 1 52.8036 42.2157 5
 -6 -9 2 12800.4 371.268 2
 6 9 2 13436.4 318.572 1
 -6 9 2 12906.2 317.032 1
 -6 -9 -2 11919.3 356.445 11
 -6 -9 2 12336.5 304.286 11
 6 -9 -2 12408.2 329.964 1
 6 9 -2 12624.6 331.553 1
 6 -9 2 12445.3 387.78 5
 -6 9 2 12717.8 387.145 5
 -6 -9 -2 12752.3 311.038 6
 -6 9 -2 12858.1 308.1 6
 -6 9 2 12522.6 352.621 8
 -6 9 2 12676.3 307.152 4
 -6 9 2 12498.5 304.092 6
 -6 -9 -2 13141.7 349.606 8
 6 -9 2 13157.3 334.143 3
 6 -9 -2 12369.1 348.689 3
 -6 -9 -3 39.4068 28.2817 6
 -6 9 -3 33.006 25.7147 6
 -6 -9 -3 7.94218 40.4114 11
 -6 9 3 20.7208 23.5802 6
 -6 -9 -3 51.7298 31.9649 8
 6 9 3 43.3789 37.2949 2
 6 -9 -3 18.1917 31.702 1
 6 9 -3 18.0779 26.5572 1
 -6 9 3 50.7621 28.5579 1
 6 9 3 41.3575 28.3734 1
 6 -9 -3 20.3275 30.4082 3
 -6 9 3 30.5835 40.55 5
 6 -9 3 75.8648 43.3068 5
 -6 9 3 17.1514 25.972 4
 -6 9 3 27.9627 37.9603 8
 -6 9 4 -20.4171 28.3816 6
 6 9 4 22.9679 51.1166 2
 -6 9 4 -22.4339 38.5702 8
 -6 -9 -4 8.90194 39.9421 11
 6 -9 4 -20.4697 51.3431 5
 -6 9 4 -22.2522 55.8142 5
 -6 9 -4 9.67427 27.8186 6
 -6 -9 -4 41.3861 27.7436 6
 -6 9 4 -25.6784 40.3698 1
 -6 -9 -4 16.7269 29.5253 8
 6 -9 -4 -7.1565 34.8598 3
 6 9 4 8.99612 42.472 9
 -6 9 4 67.8681 33.088 10
 6 -9 -5 202.04 64.6208 7
 -6 9 5 151.893 48.9732 1
 -6 9 5 171.174 43.7745 6
 6 -9 -5 74.906 40.7791 3
 6 9 5 90.6968 43.201 2
 -6 -9 -5 248.501 58.471 11
 -6 -9 -5 186.408 40.5029 8
 -6 9 5 122.883 58.0915 5
 -6 9 5 179.538 50.0355 10
 -6 9 5 190.42 55.1492 8
 6 9 5 159.766 52.2794 9
 -6 -9 -6 5221.03 237.785 11
 6 -9 -6 5088.45 203.339 3
 6 9 6 4997.5 232.75 9
 -6 9 6 5405.82 229.873 1
 -6 9 6 5016.68 203.215 6
 -6 9 6 5269.7 261.809 5
 6 -9 -6 5166.69 248.746 7
 -6 9 6 5012.46 209.715 8
 -6 9 7 28.024 51.9414 6
 6 -9 -7 15.485 38.2821 3
 6 -9 -7 -12.9541 45.2903 7
 6 9 7 12.7713 49.6269 1
 -6 9 7 74.9884 68.4845 5
 -6 9 7 57.7619 58.7751 1
 -6 -9 -7 8.68563 38.2701 4
 6 9 7 36.3214 48.1532 9
 -6 -9 -7 23.7831 49.3987 11
 -6 9 7 -25.2821 44.0511 8
 -6 -9 -8 2362.23 169.525 11
 -6 -9 -8 2489.18 155.194 4
 -6 9 8 2507.83 176.673 1
 -6 9 8 2711.81 167.334 6
 6 9 8 2708.62 182.087 9
 -6 9 8 2506.66 197.665 5
 6 9 8 2460.06 184.412 1
 -6 9 9 12.1027 63.2634 6
 -6 -9 -9 37.7049 65.6971 11
 -6 -10 0 68.5261 38.1468 2
 -6 -10 0 60.8288 35.3614 9
 6 -10 0 82.566 31.4559 3
 -6 -10 0 148.393 37.3718 11
 -6 10 0 101.359 39.8793 8
 -6 -10 0 119.534 40.9159 8
 -6 10 1 3179.63 164.928 5
 6 -10 -1 3188.96 145.963 3
 6 -10 1 3271.7 140.317 3
 -6 -10 -1 3023.29 151.988 9
 -6 -10 1 3152.16 155.817 9
 -6 -10 -1 3168.07 144.037 2
 -6 10 -1 3203.78 138.247 8
 -6 10 1 3329.36 148.419 8
 -6 -10 -1 3101.5 144.773 8
 -6 -10 1 3017.47 147.225 2
 -6 -10 -1 3261.72 147.533 11
 6 -10 1 3704.97 181.715 5
 6 -10 2 -20.0148 51.6164 5
 -6 10 2 9.88638 45.916 5
 6 -10 -2 -7.08723 29.4407 3
 6 -10 2 -5.55307 30.1502 3
 -6 -10 -2 -15.3176 34.3641 11
 -6 10 -2 22.0392 28.4186 8
 -6 10 2 -7.26992 35.9447 8
 -6 -10 -2 6.59979 32.6314 8
 -6 -10 2 8.25027 37.018 2
 6 -10 3 5852.48 186.903 3
 6 -10 -3 5728.5 214.661 3
 -6 -10 -3 5449.06 197.02 8
 -6 -10 -3 5433.93 221.501 11
 -6 10 3 5459.99 213.155 8
 6 -10 3 5717.9 242.851 5
 -6 10 3 5313.44 239.099 5
 -6 -10 -4 -18.5091 32.6723 8
 -6 10 4 8.22848 34.8876 8
 -6 -10 -4 76.4767 42.8938 11
 6 -10 -4 7.84574 32.593 3
 6 10 4 39.4848 41.279 2
 -6 10 4 35.678 48.3635 5
 -6 10 5 15838.9 445.939 8
 6 -10 -5 15569.4 437.911 3
 -6 -10 -5 15552 405.32 8
 6 10 5 15158.1 438.65 2
 -6 10 5 16340.7 504.035 5
 6 10 5 16731.9 481.412 9
 -6 -10 -5 14906.8 465.215 11
 6 -10 -5 15421.6 491.066 7
 -6 10 6 139.85 65.0245 5
 6 10 6 279.966 70.011 9
 -6 10 6 197.375 56.5022 8
 6 -10 -6 170.427 61.9698 7
 -6 -10 -6 141.43 53.906 11
 6 -10 -6 101.117 45.2949 3
 6 -10 -7 523.104 100.424 7
 6 -10 -7 605.802 74.0493 3
 -6 -10 -7 657.989 97.2812 11
 -6 10 7 654.448 103.913 5
 6 10 7 632.266 100.131 9
 -6 10 7 590.548 82.0149 8
 -6 10 8 49.2494 66.7589 5
 6 10 8 -27.162 52.7725 9
 -6 -10 -8 -13.3182 56.4653 11
 -6 -11 0 23969.5 598.078 2
 -6 -11 0 24899.4 591.975 11
 -6 11 0 24092 599.731 8
 -6 -11 0 25252.4 611.931 8
 -6 -11 0 25292.6 622.556 9
 6 -11 0 24098.5 598.986 3
 -6 -11 -1 731.546 74.0867 11
 -6 -11 1 676.043 75.7239 9
 -6 11 1 709.683 73.4416 8
 -6 -11 -1 795.369 82.408 9
 -6 -11 -1 685.311 70.8255 8
 -6 -11 1 626.778 69.0484 8
 -6 11 -1 675.007 67.9754 8
 -6 -11 1 816.018 78.7206 2
 6 -11 -1 637.296 69.0573 3
 6 -11 1 775.915 72.6632 3
 -6 -11 -1 654.53 67.8851 2
 6 -11 1 791.769 92.3176 5
 -6 -11 1 745.97 63.9359 11
 -6 11 2 8560.35 309.77 5
 -6 -11 -2 7981.74 278.651 11
 -6 -11 2 8208.78 284.381 2
 -6 -11 -2 8347.04 268.689 8
 -6 -11 2 8474.11 275.196 8
 -6 11 -2 7866.81 252.561 8
 -6 11 2 8016.16 276.691 8
 6 -11 2 8347.35 255.253 3
 6 -11 -2 7752.78 270.603 3
 6 -11 2 8497.93 313.572 5
 -6 -11 -3 7.00165 31.4158 8
 -6 11 3 -17.0097 40.7953 8
 6 -11 -3 57.6205 34.8994 3
 6 -11 3 5.49898 27.9772 3
 -6 -11 -3 -36.9662 44.3289 11
 -6 -11 3 9.77874 37.0823 2
 -6 11 3 11.3955 44.2804 5
 -6 11 4 17.9672 38.0885 8
 -6 -11 4 -30.1337 38.3281 8
 -6 11 4 -12.3689 46.9048 5
 -6 -11 -4 -13.5895 37.3397 8
 6 -11 -4 -17.1809 37.143 3
 -6 -11 -4 -10.2493 42.5769 11
 -6 -11 -5 59.1892 35.2711 8
 -6 11 5 13.502 52.4669 5
 -6 -11 -5 11.3391 40.7942 11
 6 -11 -5 8.92159 35.4848 3
 -6 11 5 -18.8163 41.4541 8
 6 -11 -5 26.1908 49.6605 7
 -6 -11 -6 3393.01 200.306 11
 6 -11 -6 3239.19 172.561 3
 -6 11 6 2954.48 202.545 5
 -6 11 6 3689.22 184.905 8
 6 -11 -6 3377.2 212.067 7
 6 -11 -7 87.3909 60.515 7
 6 -11 -7 135.971 53.2649 3
 -6 11 7 30.8843 62.807 5
 -6 11 7 19.6047 45.5399 8
 6 11 7 39.3008 55.5529 9
 -6 -11 -7 53.6374 56.863 11
 -6 -11 -8 4207.39 239.714 11
 6 11 8 3800.07 227.782 9
 -6 -12 0 -29.5896 37.6374 2
 6 -12 0 30.818 35.7847 3
 -6 -12 0 8.94001 39.3919 9
 -6 12 0 39.7571 39.3161 8
 -6 -12 0 40.9655 38.0538 8
 -6 -12 0 70.333 41.7486 11
 -6 -12 1 2175.35 136.038 9
 -6 -12 -1 2074.77 132.529 9
 6 -12 1 1874.16 143.567 5
 -6 -12 -1 2218.07 120.765 2
 -6 -12 -1 2033.12 125.268 11
 -6 12 1 2204.94 131.223 8
 -6 12 -1 2100.76 124.292 8
 -6 -12 -1 2339.65 133.3 8
 -6 -12 1 2165.49 130.472 8
 6 -12 1 2209.59 122.97 3
 6 -12 -1 2131.51 126.725 3
 -6 -12 1 1928.2 124.096 2
 -6 -12 2 266.615 59.2313 2
 -6 -12 -2 358.425 64.3673 11
 -6 12 2 518.943 80.3105 5
 6 -12 -2 421.043 63.0297 3
 6 -12 2 435.708 60.5197 3
 -6 12 2 239.24 54.5867 8
 -6 -12 -2 282.383 59.1176 8
 -6 12 3 9806.41 359.189 5
 -6 -12 -3 9386.62 331.514 11
 -6 -12 3 9634.65 335.01 2
 6 -12 -3 9542.88 321.643 3
 6 -12 3 10235.1 289.067 3
 -6 12 3 9356.94 322.738 8
 -6 12 4 168.161 60.1285 5
 -6 -12 -4 109.723 44.6894 11
 -6 12 4 117.725 42.4903 8
 6 -12 -4 140.532 49.0347 3
 -6 -12 -5 4043.27 217.232 11
 6 -12 -5 4517.14 242.412 7
 -6 12 5 4051.62 201.663 8
 6 -12 -5 4308.86 202.314 3
 -6 12 5 4060.62 231.309 5
 -6 -12 -6 211.881 76.2362 11
 -6 12 6 193.353 73.619 5
 6 -12 -6 163.897 78.9753 7
 -6 12 6 220.938 61.903 8
 6 -12 -6 128.197 53.6525 3
 -6 12 7 1056.11 129.496 5
 6 -12 -7 885.97 93.7254 3
 -6 12 7 1163.8 111.474 8
 -6 -12 -7 1028.46 124.914 11
 -6 -13 0 8472.29 270.274 11
 -6 13 0 7338.14 272.87 8
 -6 -13 0 7604.97 263.473 2
 6 -13 0 8054.31 276.566 3
 -6 -13 -1 301.986 55.5047 11
 6 -13 -1 319.573 58.5601 3
 6 -13 1 268.155 52.9403 3
 -6 -13 1 243.837 56.8521 2
 -6 13 1 279.973 58.94 8
 6 -13 2 9026.36 284.142 3
 6 -13 -2 8573.99 305.674 3
 -6 -13 2 9259.11 310.698 2
 -6 13 2 8415.99 309.985 8
 -6 -13 -2 8843.76 311.568 11
 6 -13 -3 19.5732 43.9116 3
 -6 -13 3 -52.0353 51.456 2
 -6 13 3 51.0244 58.2485 5
 -6 13 3 51.4509 45.3393 8
 -6 -13 -3 10.6614 47.8368 11
 -6 -13 -4 -11.7149 51.617 11
 6 -13 -4 10.166 46.4219 3
 -6 -13 4 46.9195 54.4785 2
 -6 13 4 -40.5541 60.6545 5
 6 -13 -4 55.3567 57.4893 7
 -6 13 4 64.3905 47.2853 8
 6 -13 -5 135.759 56.7106 3
 -6 13 5 22.2103 53.2791 8
 -6 13 5 56.9646 61.5838 5
 -6 -13 -5 12.8065 65.164 11
 6 -13 -5 89.5892 64.5684 7
 6 -13 -6 2430.07 154.988 3
 -6 13 6 2352.21 181.926 5
 -6 13 6 2287.51 159.057 8
 -6 -13 -6 2453.85 179.719 11
 6 -13 -6 2350.61 188.831 7
 -6 13 7 44.6581 60.6187 8
 6 -13 -7 -10.3593 48.114 3
 -6 13 7 46.8102 68.7501 5
 6 -14 0 54.4432 40.0029 3
 -6 -14 0 88.6871 43.2592 11
 6 -14 1 1008.39 92.3566 3
 6 -14 -1 942.696 94.7288 3
 -6 -14 -1 1072.43 99.5817 11
 -6 14 1 1080.62 102.936 8
 -6 -14 -2 41.3187 46.3749 11
 6 -14 -2 121.563 48.6172 3
 6 -14 2 62.7988 43.6762 3
 -6 -14 2 94.3335 52.4762 2
 -6 14 2 107.475 55.4563 8
 6 -14 -3 5492.99 242.048 3
 -6 -14 3 5772.9 246.011 2
 -6 14 3 4989.63 241.112 8
 -6 -14 -3 5783.43 254.745 11
 -6 -14 -4 -24.8992 51.7162 11
 -6 14 4 34.8622 50.2442 8
 -6 -14 4 11.8391 54.0607 2
 6 -14 -4 -10.9543 48.2652 3
 -6 14 4 -28.0127 51.7688 5
 6 -14 -4 14.7848 62.6834 7
 -6 14 5 6882.91 292.454 8
 6 -14 -5 7172.63 334.947 7
 -6 -14 5 6684.59 304.591 2
 -6 -14 -5 6629.55 305.142 11
 -6 14 5 7419.08 325.918 5
 6 -14 -5 7582.89 293.991 3
 -6 14 6 15.0897 62.6845 5
 6 -14 -6 11.2751 43.814 3
 -6 -14 -6 72.8644 57.9604 11
 6 -14 -6 -16.3381 73.3082 7
 -6 14 6 24.0684 61.2269 8
 6 -15 0 7557.13 284.096 3
 6 -15 -1 62.0719 47.2652 3
 6 -15 1 82.1046 48.9483 3
 -6 -15 -1 98.3174 50.734 11
 6 -15 2 3109.66 158.161 3
 6 -15 -2 2723.01 170.26 3
 -6 -15 -2 2820.56 171.163 11
 6 -15 -3 34.0527 43.0492 3
 -6 15 3 36.4128 57.3074 8
 -6 -15 -3 36.2494 54.2199 11
 -6 -15 -4 -13.1617 51.1438 11
 6 -15 -4 -15.6271 62.1524 7
 6 -15 -4 -23.4161 49.6392 3
 -6 15 4 12.5117 59.0699 8
 6 -15 -5 180.638 82.4085 7
 -6 -15 -5 156.538 69.354 11
 6 -15 -5 83.1297 57.0066 3
 -6 -15 5 65.7412 60.0795 2
 -6 15 5 148.287 78.5548 5
 -6 -15 6 2128.8 171.357 2
 6 -16 0 41.4842 46.5406 3
 -6 -16 -1 825.847 95.817 11
 6 -16 -1 628.185 88.8882 3
 6 -16 1 839.016 91.1454 3
 -6 -16 -2 46.2945 52.8571 11
 6 -16 -2 11.6188 46.2197 3
 6 -16 2 88.5434 45.0576 3
 6 -16 -3 4736.66 236.822 3
 -6 -16 -3 4631.99 240.927 11
 6 -16 -4 49.0884 66.5407 7
 6 -16 -4 -12.3692 52.4416 3
 -6 -16 -4 -13.8105 63.0631 11
 6 -17 0 2501.6 162.76 3
 6 -17 -1 11.6459 40.721 3
 6 -17 1 70.6689 49.1804 3
 6 -17 -2 3952.94 215.131 3
 -6 -17 -2 3843.83 211.486 11
 6 -17 -3 -16.1006 66.8872 7
 -6 -17 -3 92.9754 62.7119 11
 6 -17 -3 38.0632 50.4676 3
 6 -18 0 -11.382 50.15 3
 6 -18 1 491.15 76.3021 3
 -6 -18 -2 -24.4969 58.7538 11
 7 0 0 4.69718 26.7183 1
 7 0 0 7.37821 18.7689 11
 -7 0 0 6.0327 18.2656 5
 7 0 0 -17.7312 28.8716 10
 7 0 0 -16.783 22.7807 2
 -7 0 0 15.8525 20.4412 2
 -7 0 1 19128.6 450.751 1
 7 0 1 19577.3 450.326 1
 7 0 -1 18795.7 457.685 1
 -7 0 1 18361.8 430.018 3
 7 0 -1 18700 449.86 10
 -7 0 -1 19267 439.515 2
 7 0 1 18857.1 442.367 2
 -7 0 1 18445.2 438.019 2
 7 0 1 19239.3 437.215 11
 7 0 1 18476.3 411.237 9
 7 0 2 5539.66 149.7 5
 -7 0 2 4970.34 178.685 1
 7 0 -2 5147.21 188.437 1
 7 0 2 5187.17 173.29 2
 -7 0 2 5199.46 172.59 2
 -7 0 2 5332.76 181.781 10
 7 0 2 5345.66 169.952 11
 7 0 -2 5213.4 183.025 10
 -7 0 2 5064.54 156.742 3
 7 0 3 659.328 46.5515 5
 7 0 -3 586.102 43.4679 7
 7 0 -3 767.351 74.2868 1
 7 0 3 737.045 64.5706 2
 7 0 3 689.888 55.5884 11
 -7 0 3 676.673 65.1447 10
 -7 0 3 732.58 50.4821 3
 -7 0 4 10765.9 329.297 10
 7 0 4 11050 302.807 11
 -7 0 4 10917.7 273.405 3
 -7 0 4 11459.8 313.606 4
 7 0 4 10746.5 319.638 2
 7 0 -4 10660.3 345.642 1
 7 0 -4 11138.3 278.474 7
 -7 0 4 10743.4 335.048 1
 -7 0 4 10945.4 306.184 6
 -7 0 5 1395.24 98.5403 4
 -7 0 5 1357.4 69.2885 3
 -7 0 -5 1280.86 95.7495 6
 7 0 -5 1248.25 114.552 1
 -7 0 5 1331.31 96.1893 6
 -7 0 5 1294.83 104.191 10
 7 0 5 1436.44 89.7245 11
 -7 0 5 1326.31 108.37 1
 7 0 -6 1289.72 122.21 1
 -7 0 -6 1496.26 108.28 6
 -7 0 6 1403.65 107.665 6
 -7 0 6 1248.4 108.546 10
 -7 0 6 1239.79 114.239 1
 -7 0 7 3473.84 207.861 1
 -7 0 7 3595.87 185.881 6
 -7 0 8 11.9908 51.8443 6
 -7 0 8 -30.9471 55.6666 1
 -7 0 9 2804.39 195.199 6
 -7 0 9 2676.31 210.895 1
 7 0 9 2547.13 208.451 1
 7 -1 0 8.87733 24.0996 10
 7 1 0 8.83771 25.6877 10
 -7 -1 0 -21.3569 25.0932 2
 7 1 0 13.5849 25.7578 2
 7 -1 0 -27.0256 29.6449 2
 -7 1 0 3.52487 18.6656 5
 -7 -1 0 9.90697 14.998 5
 7 -1 0 18.8592 28.2693 1
 7 1 0 4.68285 25.7337 1
 -7 1 0 -3.59076 20.1967 3
 -7 1 0 33.0276 22.2222 2
 7 1 0 3.72171 19.959 11
 -7 1 1 10210.3 272.009 5
 7 -1 1 10116.8 257.404 5
 -7 1 1 10162.6 276.913 1
 7 -1 1 10386 279.214 1
 -7 -1 1 10198 277.734 1
 7 1 1 10749 279.955 1
 -7 -1 -1 10181 271.722 2
 -7 1 1 10267.6 261.651 3
 -7 -1 1 9916.98 240.232 9
 7 1 1 10533.8 252.283 9
 7 -1 1 10108.5 239.501 9
 7 1 -1 9904 284.862 1
 7 -1 -1 10740.7 290.239 1
 -7 1 -1 10503.1 262.416 3
 -7 1 1 10127.7 262.887 2
 7 -1 1 10509.2 270.282 2
 -7 -1 1 9954.49 272.682 2
 7 1 1 10109.9 275.383 2
 7 1 -1 10115 279.305 10
 7 -1 -1 10450.6 281.842 10
 7 1 1 10277.7 268.713 11
 7 -1 1 10649.9 267.336 11
 7 1 -1 10048.2 257.897 11
 7 -1 -2 18427.4 462.831 1
 7 1 -2 18226 460.913 1
 -7 -1 2 18461.4 452.255 1
 -7 1 2 17875.3 449.554 1
 7 -1 2 18570.2 418.615 5
 -7 1 2 17947.2 447.69 10
 -7 -1 2 18100.2 448.355 10
 7 1 2 19475.6 440.404 11
 7 -1 2 18572.8 431.555 11
 7 -1 -2 17649.9 450.037 10
 7 1 -2 17899.3 449.461 10
 7 1 2 18807.1 445.936 2
 7 -1 2 18353.1 437.49 2
 7 1 2 18539.8 420.696 9
 -7 -1 2 17665 417.034 3
 -7 1 2 18207.5 431.498 2
 -7 1 2 18414.5 421.8 3
 7 -1 3 8213.23 242.995 2
 7 1 3 7826.32 198.12 5
 7 -1 3 7914.08 218.292 5
 7 1 3 8075.13 235.553 11
 -7 1 3 7956.21 251.755 10
 -7 -1 3 7749.24 249.295 10
 -7 1 3 7523.17 212.84 3
 -7 -1 3 7821.55 210.152 3
 7 1 3 8176.34 246.608 2
 7 1 -3 7984.32 197.753 7
 7 1 -3 7526.5 260.133 1
 7 -1 -3 8091.13 267.231 1
 7 -1 3 7909.15 228.597 11
 -7 1 4 11920.9 322.02 6
 -7 -1 4 11401.9 317.818 6
 7 1 4 11639.6 337.454 2
 7 -1 4 12289.2 336.783 2
 -7 -1 4 10778.7 337.36 10
 -7 1 4 11352.2 341.928 10
 -7 1 4 11891.2 324.464 4
 -7 -1 4 12059.1 324.826 4
 7 -1 -4 11440.2 360.167 1
 7 1 -4 10828.4 354.579 1
 7 -1 -4 11707.5 301.221 7
 7 1 -4 11660.8 278.477 7
 -7 1 4 11175 347.39 1
 -7 -1 4 10728.3 341.369 1
 -7 1 4 11739.2 290.351 3
 -7 -1 4 11915.6 284.554 3
 7 1 4 11215.2 317.606 11
 7 -1 4 11966.7 312.627 11
 -7 1 5 4381.12 180.395 6
 -7 -1 5 4358.52 180.236 6
 -7 1 -5 4385.21 183.123 6
 -7 -1 -5 4361.06 183.617 6
 -7 -1 -5 4659.22 171.258 11
 -7 1 5 4449.07 183.95 4
 -7 -1 5 4620.39 184.257 4
 -7 1 5 4328.11 197.243 10
 -7 -1 5 4218.17 193.741 10
 -7 -1 5 4487.13 137.431 3
 -7 1 5 4072.22 196.261 1
 -7 -1 5 4387.46 201.449 1
 7 1 5 4605.49 176.532 11
 7 -1 5 4659.01 168.567 11
 -7 1 -5 4532.32 139.55 3
 7 1 5 4326.34 191.081 2
 7 -1 -5 4595.6 161.411 7
 7 -1 -5 4705.5 221.046 1
 7 1 -5 4584.7 218.134 1
 7 -1 -6 4389.85 224.415 1
 7 1 -6 4641.53 228.247 1
 -7 1 -6 4116.68 184.53 6
 -7 -1 -6 4341.76 190.14 6
 -7 -1 6 4541.77 196.944 6
 -7 1 6 4467.06 196.796 6
 7 1 6 4379.36 195.734 7
 7 1 6 3828.63 190.297 2
 -7 1 6 4006.18 207.815 1
 -7 -1 6 3695.57 200.761 1
 -7 1 6 4042.58 199.628 10
 -7 -1 6 3921.39 198.249 10
 7 -1 6 3927.39 161.924 11
 -7 1 7 4794.58 243.922 1
 -7 -1 7 4246.4 230.054 1
 -7 -1 7 4403.48 209.578 6
 -7 1 7 4687.1 214.246 6
 -7 -1 8 35.79 55.4073 6
 -7 1 8 36.0425 54.8604 6
 -7 -1 8 -15.4477 66.7906 1
 -7 1 8 -15.4977 52.5647 1
 -7 -1 9 2304.13 178.452 6
 -7 1 9 2781.35 189.133 6
 7 1 9 1920.55 182.51 1
 7 -1 9 2408.28 202.605 1
 -7 1 9 2534.62 206.144 1
 -7 -1 9 2210.17 192.687 1
 7 2 0 7.74362 19.1453 11
 7 2 0 57.1358 41.3326 10
 7 -2 0 26.5778 36.028 10
 -7 -2 0 -9.25563 27.1884 2
 7 -2 0 109.34 37.2358 2
 -7 -2 0 12.2884 18.4218 9
 7 -2 0 84.9878 42.1813 1
 7 2 0 159.102 50.3479 1
 -7 2 0 -40.2631 23.6549 5
 -7 2 0 16.8152 18.2614 2
 -7 2 0 80.8747 33.283 3
 -7 -2 0 12.093 14.504 5
 -7 -2 -1 7854.78 224.997 2
 -7 2 1 7958.82 206.555 2
 -7 -2 1 7618.24 226.81 2
 7 -2 1 7821.81 214.493 2
 7 2 1 7817.09 227.586 2
 -7 -2 1 7446.77 198.231 9
 7 2 1 7652.08 205.603 9
 -7 2 1 7384.32 210.205 3
 -7 2 -1 7804.29 209.941 3
 -7 -2 1 7847.18 225.594 1
 7 -2 1 7542.19 224.437 1
 7 2 1 7467.27 223.089 1
 -7 2 1 7637.06 223.876 1
 7 -2 -1 7736.97 234.259 1
 7 2 -1 7095.27 227.761 1
 7 2 1 7681.65 219.193 11
 7 2 -1 7573.34 206.088 11
 7 -2 -1 7770.13 227.808 10
 7 2 -1 7723.96 226.803 10
 7 -2 1 7609.99 215.208 5
 -7 2 1 8144.97 228.501 5
 7 -2 2 15283.7 364.691 11
 -7 -2 -2 15335.9 366.334 11
 7 2 -2 14713.5 344.148 11
 7 2 2 14935.3 372.336 11
 7 -2 2 15151.7 363.471 5
 7 -2 -2 15158.8 395.69 1
 7 2 -2 14828.7 392.955 1
 -7 2 2 14353.5 378.011 10
 -7 -2 2 14498 377.615 10
 7 2 2 15480.9 382.5 2
 -7 2 2 15066.8 356.526 2
 7 -2 2 15503 369.274 2
 -7 2 -2 15509.5 352.261 3
 -7 2 2 14735.3 356.958 3
 7 2 2 15773.2 360.985 9
 -7 2 2 14531.6 302.607 9
 -7 2 2 13991 378.395 1
 -7 -2 2 14396.8 379.305 1
 7 -2 3 2966.95 127.276 2
 7 -2 3 2923.54 117.211 11
 7 2 -3 3032.86 100.623 11
 7 2 -3 2744.31 82.5879 7
 7 -2 3 3021.11 120.482 5
 7 2 -3 2781.92 141.4 1
 7 -2 -3 2974.15 146.938 1
 -7 2 -3 2977.29 106.601 3
 -7 2 3 2973.86 111.933 3
 -7 -2 3 2914.99 105.555 3
 7 2 3 2799.87 123.608 11
 7 2 3 2720.05 129.11 2
 -7 2 3 2879.25 121.493 4
 -7 -2 3 3005.29 124.462 4
 -7 -2 3 2845.34 134.448 10
 -7 2 3 2911.57 133.723 10
 7 -2 -4 7606.85 225.419 7
 -7 -2 -4 7363.65 240.952 6
 7 -2 4 7504.03 222.942 11
 -7 2 4 7571.72 234.864 6
 -7 -2 4 7334.42 230.968 6
 7 2 4 7562.5 250.071 2
 -7 2 -4 7457.33 166.575 8
 -7 2 4 7454.73 237.616 4
 -7 -2 4 6825.99 229.648 4
 -7 2 4 7593.17 212.095 3
 -7 2 4 7338.49 253.741 10
 -7 -2 4 7042.04 249.793 10
 7 -2 -4 7688.21 271.808 1
 7 2 -4 7773.21 274.858 1
 -7 -2 4 7513.16 199.148 3
 -7 2 -4 7399.28 199.347 3
 7 2 4 7327.97 236.92 11
 -7 2 4 7568.02 260.91 1
 -7 -2 4 7660.09 262.107 1
 -7 2 -5 898.577 52.5859 3
 7 2 5 1006.5 85.3219 7
 -7 2 5 668.63 78.0091 10
 7 2 5 916.89 94.9712 2
 7 -2 -5 925.84 107.97 1
 -7 -2 -5 850.298 76.0552 11
 -7 2 5 1019.82 85.5502 4
 -7 -2 5 831.778 81.3705 4
 -7 2 5 858.273 80.5569 6
 -7 -2 5 1055.47 86.252 6
 7 2 -5 1089.46 116.668 1
 7 -2 5 912.575 68.559 11
 -7 -2 5 941.687 93.1295 1
 -7 -2 5 810.567 84.41 10
 -7 2 5 734.337 83.6012 1
 -7 2 -5 908.341 78.3878 6
 -7 -2 -5 906.389 81.3803 6
 -7 2 -6 3324.35 166.248 6
 -7 -2 -6 3442.15 168.206 6
 -7 -2 6 3854.91 178.284 6
 -7 2 6 4002.4 181.975 6
 -7 2 6 3789.09 197.736 1
 -7 -2 6 3411.76 190.201 1
 7 2 6 3537.61 180.061 2
 7 -2 6 3361.85 143.485 11
 7 2 6 3680.36 179.593 7
 7 -2 -6 3508.96 153.477 7
 7 -2 -6 3360.21 198.874 1
 7 2 -6 3633.16 205.627 1
 -7 2 6 3449.01 183.615 10
 -7 -2 6 3720.19 190.045 10
 -7 -2 -6 3579.28 156.658 11
 -7 -2 7 7908.65 292.23 6
 -7 2 7 7965.97 294.814 6
 -7 2 7 7450.79 319.624 1
 -7 -2 7 7258.49 314.831 1
 -7 -2 -7 7752.91 260.344 11
 -7 -2 8 71.0378 60.2409 6
 -7 2 8 36.0071 49.8644 6
 -7 -2 8 46.1348 58.3212 1
 -7 2 8 15.4695 52.4746 1
 -7 -2 9 3840.99 225.639 6
 -7 2 9 3807.71 223.381 6
 7 2 9 3954.95 256.685 1
 7 -2 9 2942.88 226.457 1
 -7 2 9 3123.34 227.147 1
 -7 -2 9 3407.92 237.228 1
 7 -3 0 -13.3251 26.0937 10
 7 3 0 -13.1245 28.494 10
 7 -3 0 6.43542 17.4705 2
 -7 -3 0 -19.8443 25.5884 2
 7 -3 0 -1.53765 7.74115 9
 -7 -3 0 -3.5735 19.6374 9
 7 3 0 24.4088 18.5764 11
 -7 3 0 22.8459 21.221 5
 7 -3 0 -18.9537 27.5454 1
 7 3 0 -13.9995 25.9472 1
 -7 -3 0 9.58434 11.4933 5
 -7 3 0 -11.4604 21.4867 3
 -7 -3 -1 8078.19 227.952 2
 7 3 1 7717.05 209.412 9
 -7 -3 1 7436.95 205.332 9
 7 -3 -1 7601.02 223.316 10
 7 3 -1 7461.84 221.282 10
 -7 3 -1 7783.41 208.483 3
 -7 3 1 7288.49 208.959 3
 -7 3 1 7466.92 226.58 5
 7 -3 1 7508.41 220.695 5
 7 -3 1 7559.28 221.619 1
 -7 3 1 7619.49 221.864 1
 -7 -3 1 7193.29 217.148 1
 7 3 1 7749.41 221.621 1
 -7 3 1 7518.79 195.596 2
 -7 -3 1 6720.87 222.213 2
 7 3 1 7594.78 230.596 2
 7 -3 1 7395.12 204.303 2
 -7 -3 -1 7383.56 211.152 11
 7 3 -1 7196.39 202.579 11
 7 3 1 7862.96 220.004 11
 7 3 -1 7319.02 226.164 1
 7 -3 -1 7526.08 228.209 1
 7 -3 2 17818.3 424.244 2
 -7 -3 2 17347.3 437.905 1
 -7 3 2 17723.1 442.491 1
 7 -3 2 17459.6 430.133 5
 7 3 -2 17453.7 402.873 11
 7 -3 2 18156.5 423.104 11
 -7 -3 -2 18384.8 430.511 11
 7 3 -2 18182.9 456.446 1
 7 -3 -2 18563.2 459.697 1
 7 -3 -2 17401.2 418.12 3
 7 3 2 18266 438.179 11
 -7 3 2 17722.1 406.205 2
 7 3 2 18725.8 447.016 2
 7 3 2 17950.7 423.963 9
 -7 3 2 17851.1 441.175 10
 -7 3 2 17544.3 419.861 3
 -7 3 -2 18257.1 412.102 3
 -7 3 3 1807.71 94.1876 4
 -7 -3 3 1663.66 90.6016 4
 -7 3 3 1735.35 85.8953 3
 -7 3 -3 1669.36 76.2965 3
 7 -3 3 1771.75 94.6677 2
 7 -3 3 1859.81 97.1312 5
 7 3 3 1655.92 53.9454 5
 7 -3 3 1718.88 86.6512 11
 7 3 -3 1708.69 70.3159 11
 -7 -3 3 1656.63 99.9562 10
 -7 3 3 1835.19 104.042 10
 7 -3 -3 1701.21 84.4304 3
 7 -3 -3 1712.01 110.985 1
 7 3 -3 1747.7 110.305 1
 7 3 3 1725.76 90.9512 7
 7 3 3 1788.32 101.931 2
 7 3 3 1898.24 100.471 11
 7 3 4 7660.69 245.087 7
 -7 3 -4 7848.14 245.563 6
 -7 -3 -4 7691.74 245.33 6
 7 3 4 7496.52 252.855 2
 -7 3 4 7764.48 237.85 6
 -7 -3 4 7462.05 232.876 6
 -7 -3 -4 7675.55 239.656 11
 7 3 -4 7186.21 185.949 11
 7 -3 4 7315.07 220.341 11
 -7 3 -4 7670.53 170.695 8
 -7 3 4 7026.83 251.6 10
 -7 -3 4 7327.5 253.771 10
 -7 -3 -4 7735.7 192.023 8
 -7 3 4 7266.54 258.995 1
 -7 -3 4 7115.96 255.702 1
 7 3 4 7492.96 245.31 11
 -7 3 -4 8011.39 204.462 3
 -7 -3 4 7442.54 199.201 3
 -7 3 4 7539.8 237.787 4
 -7 -3 4 7367.8 234.907 4
 7 -3 -4 7404.79 269.691 1
 7 3 -4 7291.19 269.429 1
 -7 3 5 930.729 83.4358 6
 -7 -3 5 795.478 76.7113 6
 -7 3 5 846.07 87.1377 10
 -7 -3 5 816.847 85.01 10
 7 3 5 959.179 88.8642 2
 -7 3 5 854.977 78.2099 4
 -7 -3 5 889.315 80.73 4
 7 -3 5 867.253 65.2892 11
 7 3 5 894.71 83.2475 7
 7 -3 -5 830.681 72.8583 7
 7 -3 -5 819.095 96.5421 1
 7 3 -5 816.801 93.0318 1
 -7 -3 -5 952.966 79.8488 11
 -7 3 -5 1034.78 85.1886 6
 -7 -3 -5 879.943 81.1098 6
 -7 3 5 678.295 78.8132 1
 -7 -3 5 780.953 85.8008 1
 -7 -3 -6 787.516 82.6935 6
 -7 -3 -6 601.206 71.7907 11
 -7 3 6 494.947 80.2848 1
 -7 -3 6 720.452 89.1135 1
 7 -3 -6 741.741 79.3416 7
 7 3 6 780.343 84.3099 7
 -7 3 -6 577.12 71.8065 6
 -7 -3 6 715.73 86.4559 10
 -7 3 6 562.152 80.0151 10
 7 3 6 786.508 95.729 2
 -7 3 6 726.07 82.3136 6
 -7 -3 6 660.938 78.464 6
 -7 -3 -7 5032.18 197.337 11
 -7 3 7 3955.42 225.814 1
 -7 -3 7 4258.45 229.864 1
 -7 3 7 4665.24 213.152 6
 -7 -3 7 3861.44 197.363 6
 -7 -3 8 117.283 57.1312 6
 -7 3 8 11.9592 51.7098 6
 -7 -3 -8 50.0415 43.0201 11
 -7 3 8 -15.4367 58.5393 1
 -7 -3 8 -30.5549 57.9357 1
 -7 -3 9 1934.89 161.235 6
 -7 3 9 1805.9 155.114 6
 -7 -3 9 1478.77 161.842 1
 7 3 9 1919.63 183.393 1
 7 -3 9 1823.43 176.209 1
 -7 3 9 1663.89 168.214 1
 7 4 0 4.68402 25.7401 1
 7 4 0 -12.7194 19.3602 11
 -7 -4 0 -11.5415 24.193 11
 7 -4 0 8.90487 24.1744 10
 7 4 0 8.76466 24.3672 10
 -7 4 0 20.1805 20.8175 3
 -7 -4 0 15.9065 24.2113 2
 7 -4 0 -2.89513 21.8196 2
 -7 4 0 5.12343 23.7951 5
 7 -4 0 -1.01581 6.43132 9
 -7 -4 0 -4.11072 22.0452 9
 -7 4 1 19606.9 470.626 1
 -7 -4 1 20896.5 475.055 1
 7 -4 1 20297.7 476.977 1
 7 4 1 20428.1 475.452 1
 7 4 1 20640.4 479.035 11
 7 -4 1 19857.2 485.594 5
 -7 4 1 19735.8 465.773 3
 7 -4 -1 20594.2 468.22 3
 -7 4 -1 19846.5 459.766 3
 -7 4 1 20171.3 492.437 5
 -7 -4 -1 20553.5 470.815 11
 7 4 -1 19588.7 456.068 11
 7 4 1 19714.9 441.553 7
 -7 4 1 20191.4 437.096 2
 -7 -4 -1 20527.9 483.625 2
 7 -4 1 20264.7 452.885 2
 -7 -4 1 19970.6 488.714 2
 7 4 1 20493.4 491.149 2
 7 -4 -1 20443.2 487.724 1
 7 4 -1 19850.3 480.131 1
 -7 -4 1 19997.4 466.018 9
 7 4 -1 20333.4 476.538 10
 7 -4 -1 20186.5 478.959 10
 7 4 2 17384 430.89 2
 -7 4 2 16667.6 378.4 2
 7 -4 2 17032 413.27 1
 -7 -4 2 16555.8 419.192 1
 -7 4 2 16386.2 419.016 1
 -7 4 2 17566.8 444.416 5
 7 -4 2 16410.2 421.628 5
 7 4 -2 17095.3 386.513 11
 -7 4 -2 17125.9 395.011 3
 7 -4 -2 16486.2 404.617 3
 7 4 2 17673.5 427.199 11
 7 4 2 16890.6 399.877 7
 7 -4 -2 16805.4 436.329 1
 7 4 -2 17184.3 435.341 1
 7 4 2 16901.6 411.21 9
 7 -4 2 16713.1 401.292 2
 -7 4 2 17328.7 409.376 3
 -7 4 3 1449.99 41.6118 9
 7 4 -3 1640.1 67.5463 11
 7 -4 3 1747.93 85.202 11
 7 -4 3 1467.46 92.7876 5
 -7 4 -3 1597.13 63.8439 8
 7 4 3 1533.95 94.9057 11
 -7 -4 3 1501.21 94.5368 10
 -7 4 3 1885.63 104.072 10
 -7 4 3 1544.11 86.9397 4
 -7 -4 3 1638.66 87.5746 4
 -7 4 3 1625.11 85.7144 3
 7 4 3 1671.65 90.8428 7
 -7 4 -3 1632.04 75.3806 3
 7 4 3 1553.37 98.0462 2
 7 4 -3 1552.59 103.359 1
 7 -4 -3 1618.27 105.38 1
 -7 4 -4 6858.46 224.236 6
 -7 -4 -4 6780.39 225.692 6
 7 4 4 6814.43 236.972 2
 7 4 4 6594.27 227.058 7
 -7 4 4 6418.21 214.042 6
 -7 -4 4 6277.6 210.699 6
 7 -4 4 6540.74 202.551 11
 -7 -4 -4 6734.74 225.139 11
 -7 4 -4 6903.72 185.287 3
 -7 -4 4 6681.59 183.305 3
 -7 -4 4 6653.26 235.769 10
 -7 4 4 6819.27 237.701 10
 -7 -4 -4 6578.79 180.468 8
 -7 4 -4 6614.21 158.245 8
 -7 4 4 6418.91 216.261 4
 -7 -4 4 6886.11 219.399 4
 7 -4 -4 6177.93 244.829 1
 7 4 -4 7085.77 257.304 1
 7 4 4 6954.84 230.017 9
 7 -4 4 7064.42 231.623 5
 -7 -4 4 6564.29 238.44 1
 -7 4 4 6389.92 238.033 1
 -7 4 5 3449.92 171.483 10
 -7 -4 5 3525.67 172.54 10
 7 -4 -5 3246.03 179.758 1
 7 4 -5 3373.73 185.313 1
 7 -4 -5 3471.59 159.262 7
 7 4 5 3722.75 171.163 7
 -7 -4 5 3564.31 178.385 1
 -7 4 5 3762.76 182.924 1
 -7 4 5 3736.58 162.882 4
 -7 -4 5 3661.49 160.929 4
 -7 4 5 3616.46 159.442 6
 -7 -4 5 3485.76 154.987 6
 7 4 5 3392.57 169.456 2
 7 -4 -5 3668.4 139.382 3
 7 -4 5 3555.63 136.726 11
 -7 -4 -5 3395.74 157.273 11
 -7 4 -5 3592.9 160.097 6
 -7 -4 -5 3818.23 166.072 6
 -7 -4 -6 5492.7 211.882 11
 -7 4 6 5136.72 228.589 10
 -7 -4 6 4767.51 221.554 10
 7 4 6 4939.18 220.532 2
 7 -4 -6 5063.59 205.695 7
 7 4 6 5543.62 231.342 7
 -7 4 6 4958.43 234.124 1
 -7 -4 6 4960.42 233.599 1
 -7 4 -6 4760.75 200.106 6
 -7 -4 -6 5091.84 209.144 6
 -7 -4 6 5133.42 211.943 6
 -7 4 6 5187.85 214.387 6
 -7 4 7 6761.9 292.476 1
 -7 -4 7 6247.39 283.443 1
 -7 -4 7 6202.76 253.473 6
 -7 4 7 5866.07 250.116 6
 -7 -4 -7 6363.98 239.733 11
 -7 -4 -8 8.98746 45.0855 11
 -7 -4 8 -15.1406 55.961 1
 -7 4 8 15.3216 67.5075 1
 -7 -4 8 23.2444 47.2626 6
 -7 4 8 -23.8222 51.4996 6
 -7 4 9 3108.02 224.805 1
 -7 -4 9 3353.72 230.823 1
 7 -4 9 2880.87 219.261 1
 7 4 9 3453.49 243.505 1
 -7 -4 9 3418.75 211.021 6
 -7 4 9 3485.44 213.636 6
 -7 4 -9 3173.08 196.608 4
 -7 -4 -9 3369.9 202.184 4
 7 -5 0 17.3488 26.2641 3
 -7 5 0 8.70207 22.442 3
 -7 -5 0 22.6142 27.9529 2
 7 -5 0 -2.56398 17.9283 2
 7 5 0 22.7838 22.1964 11
 -7 -5 0 4.69686 26.1162 9
 -7 5 0 5.71281 25.6328 5
 7 -5 0 4.74877 25.1468 1
 7 5 0 -14.0583 23.8414 1
 -7 -5 0 -4.07139 23.6679 11
 7 5 0 8.77521 25.5061 10
 7 -5 0 -8.90897 29.9802 10
 7 5 1 7266.29 234.209 2
 -7 -5 -1 7297.06 228.464 2
 7 -5 1 7140.19 193.211 2
 7 -5 -1 7534.49 221.735 10
 7 5 -1 7150.55 217.26 10
 7 -5 1 7135.26 214.776 1
 -7 5 1 7350.89 213.587 1
 7 5 1 7182.51 214.749 1
 -7 -5 1 7896.34 217.508 1
 7 -5 1 7206.38 234.842 5
 -7 5 1 6970.71 234.533 5
 -7 -5 1 6797.74 214.58 9
 7 5 -1 7347.53 223.869 1
 7 -5 -1 7086.97 223.101 1
 7 5 1 7465.82 192.644 7
 -7 5 1 7203.23 214.215 3
 7 5 -1 7290.5 205.217 11
 7 5 1 7386.71 223.566 11
 -7 -5 -1 7232.1 216.248 11
 -7 5 -1 7439.15 208.767 3
 -7 5 2 2929.65 126.733 1
 -7 -5 2 2931.9 126.309 1
 7 5 2 2920.71 121.724 1
 7 -5 2 2792.27 119.253 1
 7 5 2 2915.81 114.737 7
 7 -5 2 3017.85 114.725 2
 7 -5 -2 3198.66 140.982 1
 7 5 -2 2957.31 136.714 1
 7 5 2 3038.57 135.649 2
 -7 5 2 2960.46 92.8651 2
 7 5 2 3075.57 134.436 11
 7 5 -2 3047.55 106.565 11
 -7 5 2 3199.13 125.751 3
 7 -5 2 2934.81 135.74 5
 -7 5 -2 2775.51 102.036 8
 -7 5 -2 3138.23 114.513 3
 7 5 -3 1911.82 75.4345 11
 -7 5 3 2036.66 80.5479 2
 7 5 3 1919.14 110.433 2
 -7 -5 -3 2003.26 108.74 11
 7 -5 3 2049.96 95.2331 11
 7 -5 3 2142.25 114.27 5
 -7 5 3 1891.39 120.632 5
 7 5 3 1874.27 100.481 7
 -7 5 3 1978.42 108.397 10
 -7 -5 3 2052.18 108.755 10
 7 5 3 1978.59 106.996 9
 -7 5 3 2110.49 101.613 4
 7 5 -3 1821.22 114.068 1
 7 -5 -3 1828.37 114.528 1
 -7 5 -3 2070.36 77.5211 8
 -7 -5 3 2038.96 98.2098 4
 -7 5 -3 2072.24 88.4941 3
 7 5 4 9458.09 286.326 7
 -7 5 -4 8869.91 270.205 6
 -7 -5 -4 9192.96 275.423 6
 7 5 4 9282.91 290.384 2
 -7 5 4 8824.79 266.908 4
 -7 -5 4 9079.69 268.047 4
 -7 -5 4 8613.89 261.783 6
 -7 5 4 9011.23 265.824 6
 -7 -5 4 9249.14 292.246 1
 -7 5 4 9020.38 292.325 1
 7 -5 4 8995.7 287.775 5
 7 -5 4 8782.48 249.903 11
 -7 -5 -4 9273.56 285.322 11
 -7 -5 -4 8997.1 235.798 8
 -7 5 -4 9208.42 235.082 3
 -7 5 4 8809.22 286.11 10
 -7 -5 4 8956.51 285.369 10
 7 5 4 9682.29 288.172 9
 7 -5 -4 8686.23 301.009 1
 7 5 -4 8532.39 299.181 1
 7 -5 -4 9111.2 261.446 3
 -7 -5 5 1342.72 97.5235 4
 -7 5 5 1498.79 101.709 4
 -7 -5 -5 1450.18 104.563 11
 7 -5 5 1370.22 80.7104 11
 7 5 5 1509.75 107.894 9
 7 -5 -5 1398.94 86.4132 3
 7 -5 -5 1335.89 101.466 7
 7 5 5 1471.43 107.409 7
 -7 5 5 1349.07 107.651 10
 -7 -5 5 1385.94 106.677 10
 7 5 5 1535.31 112.003 2
 -7 -5 5 1441.79 98.4747 6
 -7 5 5 1313.69 95.617 6
 -7 5 -5 1434.1 98.7802 6
 -7 -5 -5 1265.12 95.4391 6
 7 5 -5 1568.59 123.071 1
 7 -5 -5 1559.13 123.126 1
 -7 5 5 1302.98 106.601 1
 -7 -5 5 1601.6 115.32 1
 7 -5 -6 2498.39 116.554 3
 -7 -5 -6 2385.33 139.685 11
 -7 -5 6 2317.6 137.481 6
 -7 5 6 2476.46 140.055 6
 -7 5 -6 2345.81 132.383 6
 -7 -5 -6 2570.14 139.134 6
 7 5 6 2371.57 149.72 2
 7 -5 -6 2427.78 143.696 7
 7 5 6 2334.87 148.495 7
 -7 5 6 2394.53 148.841 10
 7 5 6 2257.55 146.099 9
 -7 5 6 2471.86 158.64 1
 -7 -5 6 2303.29 155.364 1
 -7 -5 6 2488.41 152.343 10
 -7 -5 -7 3212.51 169.736 11
 -7 5 7 3362.17 201.659 1
 -7 -5 7 3192.41 194.495 1
 -7 -5 7 3295.3 173.736 6
 -7 5 7 3407.01 179.371 6
 -7 5 7 3029.22 145.593 8
 7 5 7 3402.98 188.179 9
 7 -5 -7 3031.22 167.633 7
 -7 -5 -8 48.4237 49.2735 11
 -7 -5 8 -23.03 48.8211 6
 -7 5 8 23.6604 51.1509 6
 7 5 8 -12.6221 41.453 9
 -7 5 8 30.2614 61.531 1
 -7 -5 8 89.4755 69.2602 1
 -7 -5 -9 2015.41 140.036 11
 -7 -5 9 2064.42 161.365 6
 -7 5 9 2329.1 171.723 6
 7 5 9 2210.45 169.384 9
 -7 5 -9 2226 157.693 4
 -7 -5 -9 2052.82 158.96 4
 7 5 9 2049.35 185.614 1
 7 -5 9 1901.6 179.001 1
 -7 5 9 2114.22 185.244 1
 -7 -5 9 1788.81 168.934 1
 -7 -6 0 8.29273 10.4388 5
 -7 6 0 28.3475 27.4656 3
 7 6 0 4.3666 23.4182 10
 7 -6 0 -4.43334 27.8797 10
 -7 -6 0 21.3056 27.8421 9
 7 6 0 4.68656 22.4807 1
 7 -6 0 4.76456 24.9053 1
 -7 -6 0 48.3241 24.4278 11
 7 6 0 -4.97553 20.2343 11
 -7 6 1 11355.4 291.46 1
 7 -6 1 11097 293.364 1
 7 6 1 11218.8 294.004 1
 -7 -6 1 11227.6 290.505 1
 -7 -6 1 11020.6 279.617 11
 7 -6 1 10986.4 324.058 5
 -7 -6 1 11718.5 311.298 9
 -7 6 -1 10750.5 281.675 8
 7 -6 -1 10976.6 297.09 10
 7 6 -1 10704.3 294.216 10
 7 6 -1 10956.2 287.339 11
 7 6 1 10961.5 309.951 11
 7 -6 1 11122.8 266.859 2
 7 -6 -1 11317.6 305.708 1
 7 6 -1 11090 303.417 1
 -7 6 -1 10906.5 289.785 3
 -7 6 1 11367.3 301.268 3
 7 6 2 7374.96 247.963 2
 -7 6 2 7715.3 232.973 1
 7 -6 2 7750.98 228.31 1
 -7 -6 2 7439.17 228.356 1
 7 6 2 7919.63 230.003 1
 -7 6 2 8275.73 270.401 5
 7 -6 2 7872.5 259.647 5
 -7 -6 -2 7863.79 243.235 11
 -7 6 2 7766.88 176.767 2
 7 -6 2 7788.47 215.607 2
 7 6 2 8018.89 223.622 7
 7 -6 -2 7820.23 249.053 1
 7 6 -2 7396.17 244.248 1
 -7 6 -2 7885.17 210.355 8
 7 -6 -2 7790.48 233.492 3
 7 6 -2 7463.68 207.68 11
 -7 -6 2 8232.33 263.37 2
 -7 6 -2 7687.14 219.059 3
 7 6 3 284.05 49.1761 9
 -7 6 -3 314.281 33.44 8
 -7 6 -3 329.582 38.3762 3
 7 -6 -3 434.378 49.8662 3
 7 6 3 264.293 43.6903 7
 -7 6 3 278.679 40.8892 4
 -7 -6 3 288.947 41.8487 4
 -7 6 3 313.777 28.8555 2
 7 6 3 241.469 44.5476 2
 7 -6 3 282.877 52.3751 5
 -7 6 3 349.295 62.434 5
 7 6 -3 291.421 30.1439 11
 7 -6 -3 274.416 50.6457 1
 7 6 -3 302.681 53.0662 1
 -7 6 3 218.765 44.4074 10
 -7 -6 3 333.023 47.6153 10
 -7 -6 -3 335.667 50.9289 11
 7 -6 -4 6686.46 217.798 3
 7 6 4 6011.21 227.252 7
 -7 6 -4 7010.84 223.492 6
 -7 -6 -4 7005.04 226.708 6
 7 6 4 6171.53 233.13 2
 -7 -6 -4 6456.58 236.678 11
 7 -6 4 6456.12 201.17 11
 -7 6 4 6713.63 217.372 6
 -7 -6 4 6522.66 212.343 6
 -7 6 4 6816.4 267.053 5
 7 -6 4 6666.84 245.706 5
 -7 -6 -4 6834.48 196.202 8
 -7 6 4 6490.85 232.033 10
 -7 -6 4 6884.94 234.028 10
 7 6 4 6904.12 241.612 9
 -7 -6 4 6918.05 237.701 1
 -7 6 4 6802.48 238.879 1
 7 -6 -4 6910.67 253.719 1
 7 6 -4 6732.01 251.99 1
 -7 6 4 6465.26 217.431 4
 -7 -6 4 7145.73 221.028 4
 -7 6 -4 6445.31 187.177 3
 -7 6 5 1027.17 91.8771 10
 -7 -6 5 907.258 87.957 10
 7 -6 5 1044.87 96.5993 5
 7 -6 -5 838.631 93.6477 1
 7 6 -5 768.796 91.3679 1
 -7 -6 5 914.208 81.0908 6
 -7 6 5 872.264 80.4411 6
 -7 6 -5 916.46 78.6155 6
 -7 -6 -5 762.19 75.2612 6
 7 -6 -5 955.8 92.7721 7
 7 6 5 889.292 87.788 7
 -7 6 5 1071.99 96.0832 1
 -7 -6 5 1041.12 93.2554 1
 7 6 5 844.355 84.9336 9
 -7 -6 -5 1047.47 90.9995 11
 7 -6 -5 1069.15 77.5963 3
 7 6 5 1091.16 97.2506 2
 -7 6 6 2186.35 143.729 10
 -7 -6 6 2027.39 136.994 10
 7 6 6 2095.31 138.638 9
 7 -6 -6 2176.95 112.673 3
 -7 -6 -6 2005.19 132.161 11
 -7 -6 6 2044.39 125.288 6
 -7 6 6 1997.37 126.006 6
 -7 6 -6 1970.07 120.635 6
 -7 -6 -6 2052.27 126.801 6
 7 -6 -6 1928.52 130.834 7
 -7 6 6 2421.02 153.692 1
 -7 -6 6 2018.45 142.995 1
 -7 6 6 1783.97 113.173 8
 7 6 6 2147.03 140.201 2
 -7 -6 7 4215.91 201.316 6
 -7 6 7 4070.75 200.19 6
 7 6 7 3940.58 211.177 9
 -7 -6 7 3980.8 221.247 1
 -7 6 7 4552 234.341 1
 -7 6 7 4189.97 177.509 8
 -7 -6 -7 4492.08 208.361 11
 7 -6 -7 4164.69 206.407 7
 -7 -6 -8 10.4543 49.3586 11
 -7 -6 8 11.376 55.415 6
 -7 6 8 -23.511 58.9733 6
 7 6 8 12.7993 59.4465 9
 7 6 8 32.7319 55.5116 1
 7 -6 8 15.607 63.4691 1
 -7 6 8 89.0239 64.1535 1
 -7 -6 8 87.9277 64.5705 1
 -7 -6 9 2276.66 169.379 6
 -7 6 9 2591.36 182.039 6
 7 6 9 2498.15 205.295 1
 7 -6 9 2861.87 212.965 1
 -7 -6 -9 2679.7 161.954 11
 -7 -6 9 2349.77 191.025 1
 -7 6 9 2252.53 188.559 1
 7 6 9 2807.17 192.694 9
 -7 -6 -9 2198.01 162.967 4
 -7 6 -9 2138.63 156.712 4
 -7 -7 0 35.781 31.5791 9
 7 -7 0 -4.76971 23.2335 1
 7 7 0 -18.8053 25.8351 1
 -7 -7 0 18.9048 24.7042 11
 7 7 0 21.7311 24.1665 10
 7 -7 0 -13.3022 24.94 10
 -7 7 0 -14.1014 34.3444 5
 -7 -7 1 6296.04 230.051 2
 7 -7 1 7285.81 184.076 2
 7 -7 1 6838.61 203.589 10
 7 -7 1 6678.02 242.835 5
 -7 7 1 7214.6 248.117 5
 7 -7 -1 7245.86 222.24 3
 -7 -7 1 7123.79 202.238 11
 7 -7 -1 7098.28 221.011 1
 7 7 -1 7266.86 220.325 1
 7 -7 -1 7436.36 217.393 10
 7 7 -1 7169.41 214.215 10
 -7 7 1 7077.67 219.085 8
 7 7 1 6913.48 208.052 1
 7 -7 1 6948.6 207.696 1
 -7 -7 1 6870.61 227.354 9
 -7 -7 -1 6893.92 227.432 9
 -7 7 2 19620.3 517.877 5
 7 -7 2 18668.8 503.643 5
 7 -7 2 19091.4 440.912 2
 7 7 2 19756.3 460.981 1
 -7 -7 2 19260.7 460.665 1
 7 -7 2 18951.3 457.971 1
 -7 7 2 19110.8 461.99 1
 -7 -7 -2 19322.1 484.012 11
 -7 7 2 19275 448.981 4
 7 7 2 18622.4 491.134 2
 -7 -7 2 19628.3 505.008 2
 7 -7 -2 19667.7 485.117 1
 7 7 -2 19674.9 483.999 1
 7 -7 -2 19539 474.434 3
 -7 7 -2 18981.3 443.44 8
 -7 -7 -3 4364.36 164.127 6
 -7 7 3 4608.88 162.077 4
 -7 -7 3 4514.07 159.79 4
 7 7 3 4627.73 189.539 2
 -7 7 3 4705.04 210.305 5
 -7 7 3 4849.89 179.637 8
 7 -7 3 4748.61 198.074 5
 -7 7 3 4561.66 173.291 10
 7 7 3 5050.3 192.971 9
 -7 -7 -3 4742.85 163.534 8
 -7 7 -3 4511.76 143.875 8
 -7 -7 -3 4874.18 189.943 11
 7 -7 -3 4653.77 174.636 3
 7 -7 -3 4659.56 191.015 1
 7 7 -3 4701.39 192.154 1
 -7 7 -4 7178.93 230.374 6
 -7 -7 -4 7587.29 237.406 6
 -7 7 4 7183 228.949 6
 -7 -7 4 7289.12 227.317 6
 -7 7 4 6848.77 227.887 4
 -7 -7 4 7461.03 231.261 4
 7 7 4 7896.39 263.174 2
 7 -7 -4 7425.66 264.552 1
 7 7 -4 6956.14 259.586 1
 -7 7 4 6994.16 282.88 5
 -7 -7 4 7478.5 248.756 1
 -7 7 4 7206.3 249.307 1
 7 -7 4 7263.92 267.293 5
 -7 7 4 6615.88 239.657 10
 -7 -7 4 7185.67 243.567 10
 7 7 4 7971.52 267.075 9
 7 -7 -4 7370.82 238.296 3
 -7 -7 -4 7521.42 217.341 8
 7 -7 4 7451.57 219.204 11
 -7 -7 -4 7596.18 262.955 11
 -7 7 4 7294.09 242.493 8
 -7 7 5 2846.79 178.329 5
 7 -7 5 2842.36 163.39 5
 7 -7 -5 2727.43 133.374 3
 -7 7 5 2810.2 143.355 8
 -7 7 -5 2715.39 133.34 6
 -7 -7 -5 2886.27 140.283 6
 -7 -7 5 2716.48 136.75 6
 -7 7 5 2797 140.191 6
 7 -7 -5 2704.06 160.171 7
 -7 -7 5 2458.62 146.174 1
 -7 7 5 3016.75 158.166 1
 -7 -7 5 2914.2 150.668 10
 -7 7 5 2816.93 149.051 10
 7 7 5 2842.81 160.348 9
 -7 -7 -5 3190.78 165.351 11
 7 7 5 2945.4 159.147 2
 -7 7 6 2184.55 124.603 8
 -7 7 6 2074.58 129.113 6
 -7 7 -6 1895.59 118.042 6
 -7 -7 -6 1945.83 124.021 6
 -7 -7 6 2088.39 126.97 6
 -7 -7 -6 2133.54 140.432 11
 7 -7 -6 2324.37 148.221 7
 7 7 6 2186.13 145.595 9
 -7 -7 6 2143.2 145.417 1
 -7 7 6 2027.24 144.004 1
 -7 7 6 1969.1 135.93 10
 -7 -7 6 2208.64 141.675 10
 7 -7 -6 2165.95 118.707 3
 -7 -7 7 3962.54 190.88 6
 -7 7 7 3717.18 187.733 6
 -7 -7 -7 3553.02 190.995 11
 7 7 7 3836.05 206.772 9
 7 -7 -7 3659.51 201.419 7
 -7 7 7 3652.49 170.968 8
 -7 7 7 3783.23 212.253 1
 -7 -7 7 3655.48 207.937 1
 -7 -7 8 11.1887 57.7097 6
 -7 7 8 23.1174 51.8628 6
 -7 -7 -8 67.094 59.2151 11
 7 7 8 39.1077 65.3947 9
 -7 -7 8 85.6937 64.0832 1
 -7 7 8 -43.5136 67.3646 1
 7 7 8 -32.1513 63.9363 1
 7 -7 8 -15.3075 55.0692 1
 7 -7 9 1635.57 159.736 1
 -7 -7 -9 1753.16 141.269 4
 -7 7 -9 1586.87 129.17 4
 7 7 9 1605.22 164.205 1
 -7 7 9 1477.15 137.211 6
 -7 7 9 1701.04 160.314 1
 -7 -7 -9 1342.71 123.533 11
 7 7 9 1779.45 158.355 9
 -7 -7 9 1312.65 133.997 6
 -7 -7 9 1417.32 149.882 1
 7 -8 0 4.38649 26.8216 10
 7 8 0 -4.31608 26.6437 10
 -7 -8 0 -13.2461 30.7599 9
 -7 8 0 -5.36364 27.2884 8
 -7 -8 0 68.8729 35.5235 2
 7 -8 0 -11.2945 28.7313 3
 7 8 0 4.64865 27.8727 1
 7 -8 0 4.7068 26.7731 1
 7 -8 1 4663.29 158.708 1
 7 8 1 4657.59 158.865 1
 7 -8 1 4657.33 201.815 5
 -7 -8 -1 5022.94 188.106 2
 -7 -8 1 4915.66 191.769 2
 -7 8 1 5385.84 210.043 5
 -7 8 -1 4381.39 160.557 8
 -7 8 1 4977.7 176.852 8
 7 8 1 4820.2 157.812 10
 7 -8 1 4616.51 154.772 10
 7 -8 1 4576.46 167.443 3
 7 -8 -1 4866.48 178.676 3
 7 -8 -1 4977.48 172.619 1
 7 8 -1 4623.67 167.917 1
 -7 -8 -1 4931.64 188.511 9
 -7 -8 1 5048.47 189.97 9
 -7 -8 -1 4656.08 176.508 11
 -7 -8 1 5067.23 161.021 11
 7 -8 2 3621.83 173.975 5
 -7 8 2 3596.19 176.4 5
 -7 8 2 3378.7 133.52 1
 7 -8 2 3425.19 134.397 1
 -7 -8 2 3341.45 131.525 1
 7 8 2 3323.46 132.01 1
 7 -8 -2 3640.34 151.833 3
 7 -8 2 3313.97 134.801 3
 7 -8 2 3124.59 118.353 2
 7 8 -2 3403.05 147.577 1
 7 -8 -2 3549.61 151.929 1
 -7 -8 2 3471.22 164.563 2
 -7 8 2 3552.67 125.526 6
 -7 8 2 3353.36 147.36 8
 -7 -8 -2 3331.51 153.827 11
 -7 8 2 3741.63 129.367 4
 -7 -8 2 3516.44 125.909 4
 7 8 3 414.795 49.3623 1
 -7 -8 -3 483.226 53.8184 8
 -7 8 3 397.27 56.9212 8
 -7 -8 -3 553.51 53.7768 6
 -7 8 -3 390.639 46.5837 6
 7 -8 -3 498.684 61.9503 1
 7 8 -3 367.057 56.2046 1
 7 8 3 620.958 71.1629 2
 -7 8 3 433.732 50.3262 4
 -7 -8 3 462.025 47.5126 4
 7 -8 3 531.653 54.6275 1
 7 -8 -3 423.543 57.3577 3
 -7 -8 -3 476.658 64.8443 11
 7 -8 3 436.792 66.9613 5
 -7 8 3 453.301 73.62 5
 -7 8 4 5350.47 203.896 8
 7 -8 4 5076.6 173.461 11
 -7 -8 -4 5435.86 220.883 11
 -7 -8 -4 5161.47 187.409 6
 -7 8 -4 5281.39 184.803 6
 -7 8 4 5032.59 183.372 6
 -7 -8 4 5637.26 188.143 6
 7 8 4 5337.93 218.824 9
 -7 8 4 5044.71 235.539 5
 7 -8 -4 5015.33 195.166 3
 -7 -8 4 5505.55 199.914 1
 -7 8 4 5374.76 203.058 1
 7 -8 -4 5294.84 215.096 1
 7 8 -4 5169.06 212.69 1
 -7 -8 -4 5332.37 180.245 8
 7 8 4 5344.98 213.383 2
 7 -8 4 5035.7 225.661 5
 -7 -8 4 5318.65 185.472 4
 -7 8 4 5210.21 186.44 4
 -7 8 4 5121.92 196.046 10
 -7 -8 4 5690.13 199.226 10
 -7 8 5 202.004 50.2656 8
 7 -8 -5 126.707 59.4681 7
 -7 8 -5 140.472 39.9032 6
 -7 -8 -5 180.734 43.3348 6
 -7 -8 5 85.2195 39.0296 6
 -7 8 5 252.542 48.5189 6
 7 8 5 117.647 48.5699 9
 -7 -8 5 125.724 45.7809 10
 -7 8 5 227.763 53.9578 10
 -7 8 5 138.975 66.972 5
 -7 8 5 209.671 54.0167 1
 -7 -8 5 117.678 48.4369 1
 7 -8 5 53.3366 55.1049 5
 -7 -8 -5 251.73 59.8456 11
 7 -8 -5 166.911 46.1499 3
 7 8 5 195.062 51.0826 2
 -7 8 6 1135.44 124.485 5
 -7 8 6 1386.05 114.187 10
 -7 -8 6 1191.76 104.156 10
 7 -8 -6 1370.37 98.868 3
 7 -8 -6 1340.04 121.912 7
 -7 8 6 1427.11 105.06 8
 -7 -8 -6 1287.08 114.493 11
 7 8 6 1369.81 118.875 9
 -7 -8 6 1468.06 117.534 1
 -7 8 6 1302.77 113.156 1
 -7 8 -6 1346.73 97.2752 6
 -7 -8 -6 1277.92 99.7645 6
 -7 -8 6 1426.5 103.49 6
 -7 8 6 1268.66 101.939 6
 -7 8 7 3827.41 235.557 5
 -7 -8 -7 4152.09 214.505 11
 -7 8 7 3880.64 182.459 8
 7 -8 -7 4226.35 221.074 7
 7 -8 -7 4300.51 179.447 3
 7 8 7 4366.99 226.716 9
 -7 8 7 4496.18 226.832 1
 -7 -8 7 3737.75 207.983 1
 -7 -8 7 3923.26 194.391 6
 -7 8 7 4164.18 200.503 6
 7 8 8 46.8832 62.1574 1
 7 -8 8 59.891 49.1752 1
 -7 -8 8 54.813 58.1009 1
 -7 8 8 -14 67.1561 1
 -7 -8 -8 -35.8123 55.445 11
 -7 8 8 -33.9791 69.0922 5
 -7 8 8 90.8904 57.8055 6
 -7 -8 8 65.686 54.9222 6
 7 8 8 53.9217 70.4656 9
 -7 8 -8 29.8576 41.3476 4
 -7 -8 -8 41.9487 48.71 4
 -7 -8 -9 1947.23 143.667 4
 -7 8 -9 1880.35 140.429 4
 7 8 9 1862.43 179.586 1
 7 -8 9 1707.57 164.125 1
 -7 -8 -9 1630.56 138.884 11
 -7 -8 9 2161.67 162.633 6
 -7 8 9 1738.24 153.579 6
 -7 8 9 1580.45 157.947 1
 -7 -8 9 1984.31 166.529 1
 -7 -9 0 14.5748 32.1085 9
 7 9 0 -4.54343 25.263 1
 -7 -9 0 5.70336 34.8738 11
 -7 -9 0 -7.29949 32.752 2
 7 9 0 -4.21067 23.1389 10
 7 -9 0 -21.3756 31.184 10
 -7 9 0 35.9039 42.4527 8
 7 -9 0 37.0622 29.1627 3
 7 -9 -1 5589.52 185.666 1
 7 9 -1 5658.51 186.189 1
 7 -9 1 6014.13 240.867 5
 -7 9 1 5385.5 226.194 5
 7 9 1 5560.65 176.033 1
 -7 -9 -1 5611.83 211.364 9
 -7 -9 1 5755.9 212.326 9
 7 -9 1 5314.15 190.893 3
 7 -9 -1 5495.27 200.427 3
 -7 -9 -1 5769.98 208.057 2
 -7 -9 1 5223.27 208.87 2
 -7 9 -1 5686.99 191.376 8
 -7 9 1 5724.23 202.846 8
 7 9 1 5148.3 168.699 10
 -7 -9 -1 5728.13 203.269 11
 7 -9 2 6146.33 248.346 5
 -7 9 2 6059.34 247.946 5
 -7 9 2 6284.15 185.752 4
 7 9 2 6447.31 196.049 1
 -7 9 2 6616.13 196.89 1
 -7 -9 -2 6445.01 230.839 11
 -7 -9 -2 6642.54 219.792 8
 -7 9 -2 6127.81 197.441 8
 -7 9 2 6336.87 223.497 8
 -7 -9 2 6328.33 240.769 2
 -7 9 2 6336.45 183.513 6
 7 -9 2 6094.2 202.583 3
 7 -9 -2 6217.38 220.647 3
 7 -9 -2 6359.34 211.214 1
 7 9 -2 5857.45 205.875 1
 7 9 3 2550.81 139.843 2
 7 9 3 2719.61 118.381 1
 -7 -9 -3 2647.37 145.621 11
 -7 9 3 2766.72 164.722 5
 7 -9 3 2348.12 148.858 5
 -7 -9 -3 2451.18 110.713 6
 -7 9 -3 2352.5 106.742 6
 -7 9 3 2612.5 135.597 8
 7 -9 -3 2435.57 127.328 1
 7 9 -3 2522.94 128.365 1
 -7 9 3 2497.82 110.083 4
 -7 -9 -3 2430.33 120.546 8
 7 -9 -3 2420.04 129.376 3
 -7 9 4 5549.3 256.352 5
 -7 9 4 5786.83 211.541 1
 -7 9 4 5995.88 201.811 6
 -7 -9 -4 5708.57 238.553 11
 7 -9 4 5658.3 247.735 5
 -7 9 4 6454.89 232.839 8
 -7 9 4 5940.47 210.299 10
 7 9 4 5773.15 229.383 2
 7 9 -4 5892.15 225.677 1
 -7 -9 -4 5791.57 199.743 8
 7 -9 -4 5799.07 219.168 3
 -7 9 5 1815.31 122.418 1
 7 9 5 2025.07 142.285 9
 -7 9 5 1780.05 120.858 8
 7 -9 -5 2132.73 150.677 7
 -7 9 5 2070.12 125.555 10
 7 -9 -5 2214.85 127.025 3
 -7 9 5 1954.12 155.037 5
 7 9 5 2188.6 135.424 2
 -7 -9 -5 2076.07 141.743 11
 -7 9 5 2040.28 114.925 6
 7 -9 -6 2343.27 165.339 7
 -7 -9 -6 2626.01 164.328 11
 -7 9 6 2384.47 152.328 1
 -7 9 6 2327.87 176.141 5
 -7 9 6 2670.32 148.545 8
 -7 9 6 2318.43 134.814 6
 7 9 6 2523.35 164.724 9
 7 -9 -6 2685.35 143.796 3
 -7 9 7 2367.22 187.351 5
 -7 9 7 2725.23 153.725 8
 -7 9 7 2270.39 160.418 1
 -7 9 7 2577.8 153.555 6
 7 -9 -7 2696.11 184.297 7
 7 9 7 2370.59 171.881 1
 -7 -9 -7 2473.32 171.196 11
 7 9 7 2039.87 160.977 9
 7 -9 -7 2519.98 138.736 3
 -7 9 8 34.4136 66.8623 5
 7 9 8 60.2238 58.5048 1
 7 9 8 109.92 68.9272 9
 -7 9 8 53.2039 52.9017 1
 -7 -9 -8 -12.696 46.9268 11
 -7 9 8 -22.0305 59.0741 6
 -7 -9 -8 -10.1027 49.2119 4
 -7 10 0 6.66445 32.4632 8
 7 -10 0 -20.4068 32.6285 3
 -7 -10 0 24.9005 30.7792 11
 -7 -10 0 -31.8745 39.9748 9
 -7 -10 0 -7.62646 37.7078 2
 -7 10 1 10058.3 338.231 5
 -7 -10 -1 10140.5 308.904 2
 -7 10 1 9670.61 302.324 8
 -7 -10 -1 9996.07 305.081 11
 -7 -10 1 9478.93 313.322 2
 -7 10 -1 10308.8 293.903 8
 -7 -10 -1 10317.4 309.403 8
 -7 -10 -1 10188.3 317.782 9
 -7 -10 1 9938.54 317.734 9
 7 -10 1 9786.18 339.333 5
 7 -10 -1 9768.57 303.163 3
 7 -10 1 9851.51 295.071 3
 -7 10 2 4751.5 219.771 5
 -7 -10 -2 4627.23 184.212 8
 -7 10 -2 4715.89 172.706 8
 -7 -10 2 4814.64 202.235 9
 7 -10 2 5180.83 228.475 5
 -7 -10 -2 4580.38 195.174 11
 -7 10 2 4565.5 190.711 8
 7 -10 -2 4896.91 193.096 3
 7 -10 2 4449.57 172.642 3
 -7 -10 2 4866.42 211.085 2
 7 -10 3 142.457 70.8812 5
 -7 10 3 127.079 60.5221 5
 7 -10 -3 245.122 47.5827 3
 7 -10 3 235.046 42.6732 3
 -7 10 -3 245.63 42.4673 8
 -7 10 3 186.593 57.2857 8
 -7 -10 -3 158.43 38.9913 8
 -7 -10 3 283.075 61.9499 2
 -7 -10 -3 235.157 61.007 11
 -7 -10 -4 4278.59 170.634 8
 -7 10 4 4421.46 195.24 8
 -7 -10 -4 4330.77 207.402 11
 -7 10 4 4742.77 235.562 5
 7 -10 -4 4097.82 187.258 3
 7 10 4 4760.45 202.136 2
 -7 10 5 1224.27 126.307 5
 -7 -10 -5 1214.48 114.512 11
 -7 10 5 1331.64 107.913 8
 7 10 5 1273 107.952 2
 7 -10 -5 1130.99 113.612 7
 7 -10 -5 1269.54 102.079 3
 -7 -10 -6 1876.2 143.97 11
 7 -10 -6 2026.95 130.998 3
 -7 10 6 2210.14 173.253 5
 -7 10 6 1901.64 132.426 8
 7 -10 -6 1928.47 154.757 7
 7 10 6 1675.62 141.388 9
 -7 -10 -7 2360.9 170.818 11
 7 -10 -7 2339.47 141.163 3
 -7 10 7 2680.14 200.866 5
 -7 10 7 2476.11 151.106 8
 7 -10 -7 2327.98 176.611 7
 7 10 7 2458.26 177.551 9
 7 10 8 -14.1743 57.6409 9
 -7 10 8 17.1961 74.3502 5
 7 -10 -8 -42.8109 64.0292 7
 -7 -10 -8 26.8868 49.6881 11
 -7 -11 0 7.97773 35.7954 8
 -7 11 0 -29.5012 40.5296 8
 7 -11 0 22.382 30.9923 3
 -7 -11 0 -17.3092 37.4199 9
 -7 -11 0 26.97 43.5414 11
 -7 -11 0 -31.9009 35.7841 2
 -7 11 1 3149.97 156.51 8
 -7 11 -1 3313.37 152.832 8
 -7 -11 -1 3211.96 155.4 8
 -7 -11 1 3043.66 132.726 11
 -7 -11 -1 3400.69 160.434 11
 -7 -11 1 3294.94 164.817 2
 7 -11 -1 3332.74 159.081 3
 7 -11 1 3084.93 147.014 3
 -7 -11 1 3297.64 167.161 9
 -7 -11 -1 3090.69 162.398 9
 7 -11 1 3206.01 187.312 5
 -7 -11 -1 3195.89 153.741 2
 -7 -11 -2 2840.64 142.933 8
 -7 11 2 2823.44 152.47 8
 -7 11 -2 2700.55 132.154 8
 -7 -11 2 2697.25 153.867 9
 -7 11 2 3127.1 177.604 5
 -7 -11 -2 2821.78 153.773 11
 7 -11 -2 2845.27 148.098 3
 7 -11 2 2850.83 134.555 3
 -7 -11 2 2741.51 155.21 2
 7 -11 2 2772.79 171.341 5
 -7 11 3 648.793 77.5633 8
 -7 -11 -3 685.32 70.397 8
 -7 -11 -3 600.022 81.4317 11
 -7 -11 3 616.202 80.7407 2
 7 -11 3 734.287 66.6754 3
 7 -11 -3 690.861 77.5307 3
 -7 11 3 647.382 88.2209 5
 7 -11 -4 4314.3 196.728 3
 -7 -11 -4 4279.53 174.889 8
 -7 11 4 3950.05 223.805 5
 -7 -11 -4 4039.02 206.568 11
 -7 11 4 4653.28 205.664 8
 -7 -11 -5 587.384 87.8667 11
 -7 11 5 387.589 86.5347 5
 -7 11 5 402.794 73.6438 8
 7 -11 -5 474.604 72.4437 3
 7 -11 -5 483.45 92.2406 7
 -7 11 6 617.837 105.798 5
 7 -11 -6 830.567 113.556 7
 7 -11 -6 737.802 83.869 3
 -7 11 6 942.176 100.148 8
 -7 -11 -6 673.465 98.664 11
 7 -11 -7 1804.22 156.937 7
 7 -11 -7 1683.25 123.419 3
 -7 -11 -7 1443.85 140.603 11
 -7 11 7 1668.6 130.703 8
 -7 11 7 1374.13 152.575 5
 -7 -12 0 8.29289 37.2108 2
 -7 12 0 32.8299 36.8276 8
 -7 -12 0 21.7465 31.3433 11
 7 -12 0 8.14891 35.906 3
 -7 12 1 4960.85 211.058 8
 -7 12 -1 4987.31 200.145 8
 -7 -12 -1 5442.52 208.518 2
 -7 -12 -1 5218.54 211.289 11
 -7 -12 1 4808.67 211.828 2
 7 -12 -1 5245.93 212.139 3
 7 -12 1 4760.27 197.702 3
 -7 12 2 5643.49 255.501 5
 -7 -12 -2 5180.97 221.81 11
 -7 -12 2 5347.28 226.302 2
 -7 12 2 4961.27 217.27 8
 -7 12 -2 5111.64 199.254 8
 7 -12 -2 5119.15 218.893 3
 7 -12 2 5426.54 203.161 3
 -7 12 3 1361.38 129.359 5
 -7 -12 -3 1562.75 122.582 11
 -7 -12 3 1495.15 123.336 2
 -7 12 3 1459.87 116.108 8
 7 -12 -3 1456.99 114.473 3
 7 -12 3 1368.11 94.2355 3
 -7 12 4 2753.56 185.538 5
 -7 -12 4 2749.4 176.816 2
 -7 12 4 2641.1 159.787 8
 -7 -12 -4 2409.51 161.053 11
 7 -12 -4 2528.85 153.991 3
 -7 -12 -5 584.191 90.9509 11
 7 -12 -5 662.992 101.585 7
 7 -12 -5 593.351 80.5584 3
 -7 12 5 837.407 110.759 5
 -7 12 5 698.574 88.8589 8
 -7 12 6 1786.91 166.875 5
 7 -12 -6 2221.45 179.778 7
 7 -12 -6 2096.59 142.34 3
 -7 -12 -6 1791.65 153.734 11
 -7 12 6 2199.32 151.39 8
 -7 12 7 3558.34 234.718 5
 7 -12 -7 3503.66 223.139 7
 7 -12 -7 2979.08 172.286 3
 -7 -12 -7 3103.93 205.123 11
 -7 12 7 3220.19 184.649 8
 7 -13 0 8.8334 38.9207 3
 -7 -13 0 46.486 35.9834 11
 -7 13 0 -9.08359 44.247 8
 -7 -13 0 -8.49826 42.6318 2
 -7 -13 -1 3103.42 155.242 2
 -7 13 -1 3222.95 161.542 8
 -7 13 1 2906.17 164.897 8
 -7 -13 1 3140.09 167.735 2
 7 -13 -1 3127.11 166.009 3
 7 -13 1 3283.85 161.834 3
 -7 -13 -1 3055.45 161.503 11
 -7 13 2 3817 191.875 8
 -7 -13 -2 4226.97 199.666 11
 7 -13 -2 3593.37 187.276 3
 7 -13 2 4011.57 175.036 3
 -7 -13 2 3477.11 185.176 2
 -7 13 3 580.572 79.2888 8
 -7 -13 3 519.422 79.1515 2
 -7 13 3 625.798 97.1225 5
 7 -13 -3 560.019 78.9328 3
 -7 -13 -3 540.09 82.7277 11
 -7 13 4 2931.62 196.441 5
 -7 -13 4 2778.95 180.568 2
 -7 13 4 2934.11 177.081 8
 7 -13 -4 2973.01 171.676 3
 -7 -13 -4 2773.94 178.791 11
 -7 13 5 256.046 78.0562 5
 -7 -13 -5 339.924 81.8195 11
 -7 -13 5 581.064 94.157 2
 -7 13 5 468.514 85.3653 8
 7 -13 -5 336.924 85.494 7
 7 -13 -5 431.783 75.8613 3
 7 -13 -6 788.116 96.6723 3
 -7 -13 -6 882.152 112.323 11
 -7 13 6 742.219 112.175 5
 7 -13 -6 721.45 108.023 7
 -7 13 6 649.967 95 8
 -7 13 7 1241.55 123.278 8
 7 -13 -7 1409.83 120.646 3
 7 -14 0 -9.49437 45.5415 3
 -7 14 0 9.99511 47.9434 8
 -7 -14 0 8.20575 38.1105 11
 -7 -14 -1 3787.18 185.829 11
 7 -14 -1 3734.32 190.709 3
 7 -14 1 3436.28 173.328 3
 -7 14 1 4048.46 201.237 8
 -7 -14 1 3638.81 184.848 2
 -7 -14 -2 1649.37 128.54 11
 7 -14 -2 1568.51 126.928 3
 7 -14 2 1505.1 110.045 3
 -7 -14 2 1735.41 129.391 2
 -7 14 2 1647.54 130.125 8
 -7 -14 3 122.489 53.4815 2
 -7 -14 -3 163.774 60.3977 11
 -7 14 3 148.758 55.8049 8
 7 -14 -3 131.482 53.4402 3
 -7 14 4 2009.53 153.137 8
 7 -14 -4 2237.14 153.198 3
 -7 -14 -4 2446.74 169.916 11
 7 -14 -4 2535.51 190.719 7
 -7 -14 4 2192.13 163.462 2
 -7 14 4 2227.65 176.289 5
 -7 -14 -5 480.462 89.0444 11
 -7 14 5 448.391 96.7078 5
 -7 14 5 341.714 81.2571 8
 -7 -14 5 469.116 92.5031 2
 7 -14 -5 468.146 98.1132 7
 7 -14 -5 425.537 80.2646 3
 -7 -14 6 872.828 120.828 2
 -7 14 6 887.214 106.281 8
 -7 14 6 810.371 120.119 5
 7 -14 -6 822.018 100.079 3
 7 -15 0 30.3583 45.4085 3
 -7 -15 -1 2618.62 157.541 11
 -7 15 1 2272.6 158.217 8
 7 -15 -1 2403.32 154.213 3
 7 -15 1 2313.87 144.803 3
 -7 -15 -2 2409.96 160.459 11
 7 -15 -2 2365.76 159.212 3
 7 -15 2 2229.19 135.237 3
 -7 15 2 2250.48 159.164 8
 7 -15 -3 1158.67 118.011 3
 -7 15 3 1370.38 129.85 8
 -7 -15 -3 1085.37 115.925 11
 7 -15 -4 3219.97 190.639 3
 7 -15 -4 3450.76 224.428 7
 -7 -15 -4 2708.63 187.419 11
 -7 15 4 3146.75 194.166 8
 -7 -15 4 2926.37 185.64 2
 -7 15 5 869.898 109.333 8
 -7 -15 -5 982.53 119.029 11
 -7 15 5 937.498 128.326 5
 7 -15 -5 945.813 107.842 3
 -7 -15 5 907.662 116.226 2
 7 -15 -5 889.963 130.938 7
 7 -16 0 32.0596 44.3967 3
 -7 -16 -1 1962.56 140.516 11
 7 -16 -1 2344.23 156.671 3
 7 -16 1 2029.07 139.74 3
 -7 -16 -2 745.992 95.9344 11
 7 -16 2 775.45 87.3869 3
 7 -16 -2 755.022 98.5743 3
 -7 -16 -3 102.622 53.3119 11
 7 -16 -3 62.1131 58.6716 3
 7 -16 -4 1958.83 177.761 7
 7 -16 -4 1769.78 150.415 3
 -7 -16 -4 2051.19 167.814 11
 7 -17 0 44.6424 50.97 3
 7 -17 -1 1689.6 139.432 3
 7 -17 1 1468.95 121.998 3
 7 -17 -2 2816.55 182.514 3
 -7 -17 -2 2849.56 181.082 11
 -7 -17 -3 686.18 99.7082 11
 -8 0 0 57488.6 1199.98 2
 8 0 0 57397.5 1209.09 10
 8 0 0 59149.9 1220.5 1
 -8 0 0 58525.6 1180.13 5
 8 0 0 56343.7 1204.66 2
 8 0 0 56385.5 1194.35 11
 -8 0 1 2488.73 104.489 3
 8 0 1 2693.54 111.194 11
 -8 0 -1 2621.54 111.592 2
 -8 0 1 2439.43 108.498 2
 8 0 1 2574.36 112.384 2
 8 0 1 2431.89 89.3858 9
 -8 0 1 2507.41 80.8193 9
 8 0 -1 2473.44 120.317 1
 8 0 -1 2625 120.201 10
 8 0 1 2503.21 116.499 1
 -8 0 1 2649.73 118.295 1
 8 0 2 20914.7 450.809 5
 -8 0 2 19856.2 497.865 1
 8 0 2 20503.5 491.495 2
 -8 0 2 20111.7 485.185 2
 8 0 -2 19963.4 511.569 1
 8 0 2 20880.5 484.222 11
 8 0 2 20678.9 493.075 1
 -8 0 2 19971.5 433.941 9
 8 0 -2 19690.9 500.211 10
 -8 0 2 20138 467.446 3
 -8 0 3 3736.86 160.913 10
 8 0 3 3355.2 147.608 2
 -8 0 3 3467.93 127.392 3
 8 0 3 3579.35 143.407 11
 8 0 -3 3277.19 163.364 1
 8 0 3 3760.22 123.135 5
 -8 0 4 48.5032 25.2111 3
 -8 0 4 48.2041 36.7033 10
 8 0 4 59.5615 27.2212 11
 -8 0 4 58.0192 35.863 4
 8 0 4 95.1309 42.0998 2
 -8 0 4 59.5208 40.8018 1
 8 0 -4 43.1151 22.3239 7
 -8 0 4 87.6808 36.4252 6
 8 0 -4 57.3307 42.8877 1
 8 0 4 66.1714 25.3136 5
 -8 0 -5 405.186 60.4493 6
 -8 0 5 262.164 53.3596 6
 -8 0 5 158.209 45.8766 4
 -8 0 5 203.013 50.9401 10
 -8 0 5 229.734 57.6471 1
 8 0 5 239.259 57.7136 2
 8 0 5 177.147 41.5416 11
 -8 0 5 291.031 36.8845 3
 8 0 -5 290.697 38.3623 7
 8 0 -5 285.694 63.3784 1
 -8 0 6 5388.94 221.604 4
 8 0 -6 5309.32 263.825 1
 -8 0 6 4902.32 238.615 1
 -8 0 -6 5169.04 220.132 6
 -8 0 6 5674.86 230.146 6
 8 0 6 5418.91 205.358 11
 -8 0 6 5276.4 235.003 10
 8 0 6 5664.67 240.281 2
 -8 0 7 1035.01 105.242 6
 -8 0 7 839.541 106.168 1
 -8 0 8 8637.25 333.951 6
 -8 0 8 7999.66 356.156 1
 -8 0 9 171.127 73.5942 6
 8 0 9 57.257 62.7263 1
 -8 0 9 177.935 73.9556 1
 8 1 0 217.3 33.3131 11
 8 -1 0 295.833 40.396 2
 -8 -1 0 287.809 41.6446 2
 -8 1 0 191.2 33.1086 5
 8 1 0 219.678 39.5354 1
 8 -1 0 259.248 40.7924 1
 -8 -1 0 245.079 30.0332 5
 8 -1 0 327.91 43.9281 10
 8 1 0 244.802 38.9803 10
 -8 1 0 264.024 37.1397 2
 -8 1 0 254.702 35.3808 3
 -8 1 1 5180.03 177.175 1
 -8 -1 1 4895.03 173.934 1
 8 -1 1 5169.39 178.395 1
 8 1 1 5016.01 175.691 1
 8 1 1 5070.94 167.202 11
 8 1 -1 4751.83 156.057 11
 8 -1 1 4994.21 165.469 11
 -8 1 1 4908.76 168.287 5
 -8 -1 1 4793.39 138.744 9
 8 -1 1 4963.79 138.422 9
 8 1 1 4908.83 148.774 9
 -8 1 1 4900.54 161.138 3
 -8 -1 1 5047.55 172.185 2
 8 -1 1 4914.5 166.261 2
 -8 1 1 5211.09 165.515 2
 8 1 1 5081.86 175.284 2
 -8 1 -1 5475.8 165.213 3
 8 -1 -1 4992.04 178.494 10
 8 1 -1 5067.72 178.089 10
 -8 -1 -1 5204.77 172.197 2
 8 -1 -1 5186.49 186.391 1
 8 1 -1 4757.13 179.329 1
 -8 1 2 91.0718 29.1441 2
 8 -1 2 146.8 36.7535 2
 8 1 2 86.3239 29.7988 2
 -8 -1 2 146.874 36.574 2
 8 -1 2 122.63 34.8317 1
 8 1 2 127.842 35.3675 1
 -8 -1 2 103.002 32.5991 1
 -8 1 2 188.791 43.2848 1
 8 -1 -2 215.538 47.2379 1
 8 1 -2 185.588 42.9104 1
 -8 -1 2 147.422 30.5829 3
 -8 1 2 97.548 29.3342 3
 -8 1 -2 147.996 32.4333 3
 8 -1 2 155.789 28.7574 5
 8 1 2 126.474 22.2701 5
 8 -1 2 127.292 29.472 11
 8 1 2 159.632 31.4299 9
 8 1 2 136.381 33.6827 11
 8 1 -2 186.778 38.8831 10
 8 -1 -2 157.318 38.196 10
 -8 1 3 20933.6 530.111 10
 -8 -1 3 21030.3 530.278 10
 -8 1 3 20349.7 485.898 3
 -8 -1 3 21243 483.423 3
 8 1 -3 21184.2 460.336 7
 8 -1 3 20963.3 504.519 11
 8 1 3 20969.6 509.51 11
 8 -1 3 21171.6 518.908 2
 8 1 3 22075.1 527.254 2
 8 -1 -3 20565.6 548.145 1
 8 1 -3 20712.3 547.206 1
 8 1 3 21670 462.712 5
 8 -1 3 22058.1 489.897 5
 -8 1 4 464.329 55.663 6
 -8 -1 4 361.722 49.7398 6
 -8 -1 4 247.981 50.7103 10
 -8 1 4 338.104 55.4045 10
 -8 1 4 394.528 53.8358 4
 -8 -1 4 391.733 52.9024 4
 8 1 4 261.142 53.6928 2
 8 -1 4 338.102 56.9287 2
 8 -1 4 384.263 45.4404 5
 8 1 4 320.117 37.0528 5
 8 -1 -4 307.532 42.0467 7
 8 1 -4 336.427 33.5149 7
 8 -1 -4 316.053 61.109 1
 8 1 -4 419.361 66.9503 1
 8 -1 4 275.898 43.7908 11
 8 1 4 389.443 50.3732 11
 -8 -1 4 260.765 34.8896 3
 -8 1 -4 356.43 39.6833 3
 -8 1 4 387.32 44.3709 3
 -8 1 4 306.83 56.3458 1
 -8 -1 4 228.615 48.587 1
 -8 1 5 12775.5 404.473 1
 -8 -1 5 12790.8 405.387 1
 -8 1 5 12799.6 325.832 3
 -8 1 5 13416.9 378.49 4
 -8 -1 5 13668.9 379.311 4
 8 1 5 13195.7 392.545 2
 8 -1 5 13747.7 392.271 2
 -8 1 -5 13763.3 386.042 6
 -8 -1 -5 13262.3 384.55 6
 8 1 5 13395.4 370.012 11
 8 -1 5 12928.9 355.766 11
 -8 1 5 12614.1 371.924 6
 -8 -1 5 12654.4 370.564 6
 8 -1 -5 12726.8 416.614 1
 8 1 -5 12927.1 418.462 1
 -8 1 5 13262.8 399.865 10
 -8 -1 5 12759.2 396.446 10
 -8 1 -5 12697.5 320.53 3
 -8 -1 5 13207.5 319.214 3
 8 1 6 179.692 71.3395 2
 8 -1 6 -9.64189 61.7405 2
 8 -1 -6 202.793 76.0067 1
 8 1 -6 113.834 75.0869 1
 8 -1 6 88.3269 35.0704 11
 -8 1 6 126.775 48.2601 10
 -8 -1 6 31.5411 44.5957 10
 -8 1 6 27.774 50.2844 6
 -8 -1 6 -9.19978 54.063 6
 -8 1 -6 88.4942 43.7752 6
 -8 -1 -6 53.5052 43.459 6
 -8 1 6 11.684 44.3277 1
 -8 -1 6 139.486 59.1533 1
 8 1 6 103.297 49.1041 7
 -8 1 7 1750.73 148.713 1
 -8 -1 7 1783.2 151.135 1
 -8 -1 7 1776.93 132.235 6
 -8 1 7 1819.97 134.523 6
 -8 -1 8 12.2903 53.1428 6
 -8 1 8 -24.7408 64.6639 6
 -8 1 8 78.4028 60.9341 1
 -8 -1 8 109.375 64.91 1
 -8 -1 9 1163.27 130.49 6
 -8 1 9 1056.63 127.356 6
 -8 1 9 1139.03 140.518 1
 -8 -1 9 816.192 127.407 1
 8 1 9 1127.71 143.575 1
 8 -1 9 856.744 126.588 1
 8 -2 0 52163.8 1101.01 1
 8 2 0 52862.6 1100.89 1
 -8 -2 0 51018.8 1093.31 2
 8 2 0 50948.5 1079.26 11
 -8 2 0 51541.8 1079.28 5
 -8 2 0 50997.7 1069.69 2
 -8 -2 0 51701.2 1040.21 5
 8 -2 0 51628.1 1092.59 10
 8 2 0 51904.5 1091.84 10
 8 -2 0 50288.8 1074.92 2
 -8 2 0 50973.1 1076.11 3
 -8 -2 -1 3367.61 135.997 2
 -8 -2 1 3384.05 114.531 9
 8 -2 1 3273.59 100.636 9
 8 2 1 3364.6 121.06 9
 -8 2 1 3392.29 127.878 3
 -8 2 -1 3448.53 127.108 3
 8 2 1 3587.22 135.382 11
 8 2 -1 3083.96 119.479 11
 8 -2 1 3704.48 143.144 1
 8 2 1 3517.23 141.487 1
 -8 2 1 3331.34 136.258 1
 -8 -2 1 3098.43 132.528 1
 -8 2 1 3456.71 137.498 5
 8 -2 -1 3303.09 140.07 10
 8 2 -1 3419.55 141.107 10
 8 -2 1 3337.72 129.055 2
 8 2 1 3511.02 145.823 2
 -8 -2 1 3227.85 135.675 2
 -8 2 1 3412.42 122.66 2
 8 -2 -1 3426.11 145.822 1
 8 2 -1 3562.69 149.22 1
 8 2 -2 15215.1 403.997 10
 8 -2 2 16105.3 383.602 5
 8 -2 2 16111.2 401.799 1
 -8 -2 2 15354 402.985 1
 -8 2 2 15342.9 378.291 3
 -8 2 -2 15397.9 372.195 3
 8 -2 -2 15008.4 415.479 1
 8 2 -2 15759.2 417.77 1
 8 2 -2 14752.4 365.271 11
 8 -2 2 15732.9 386.722 11
 8 2 2 15819.7 395.162 11
 8 2 2 15896.2 397.323 1
 -8 -2 2 15081.6 403.343 2
 8 -2 2 16073.8 391.048 2
 -8 2 2 15400 376.165 2
 8 2 2 15782 403.82 2
 8 2 2 15540.4 375.329 9
 8 2 3 537.668 61.0515 2
 8 -2 3 434.464 53.717 2
 8 2 -3 468.04 29.7971 7
 -8 2 3 488.074 61.5569 10
 -8 -2 3 420.143 57.3609 10
 -8 2 3 556.902 49.7692 3
 -8 -2 3 480.456 45.8463 3
 -8 2 -3 525.178 47.0544 3
 8 -2 3 409.957 47.7089 5
 8 -2 3 468.922 49.848 11
 8 2 -3 449.631 40.4012 11
 8 -2 -3 404.983 61.78 1
 8 2 -3 513.929 66.2593 1
 8 2 3 507.746 55.7802 11
 8 2 4 53.1648 30.3491 11
 8 -2 4 5.61801 26.9514 11
 -8 2 4 25.2143 33.3828 6
 -8 -2 4 74.5735 31.6201 6
 -8 2 4 48.2655 34.7835 10
 -8 -2 4 55.7402 42.1689 10
 8 2 -4 6.45886 19.3682 11
 -8 -2 -4 -6.08254 28.253 11
 8 2 4 -22.8067 34.7169 2
 8 -2 4 21.1676 34.3724 2
 8 -2 4 27.5659 27.2624 5
 8 -2 -4 67.0828 41.4372 1
 8 2 -4 57.0083 41.0832 1
 8 -2 -4 25.8186 27.3475 7
 -8 2 -4 23.0592 24.3907 3
 -8 2 4 50.5357 31.1677 3
 -8 -2 4 3.79149 22.9636 3
 -8 2 4 45.3407 32.9569 4
 -8 -2 4 19.1722 31.6008 4
 -8 -2 4 8.42926 38.4931 1
 -8 2 4 8.51981 31.4931 1
 -8 2 -5 109.71 41.5702 6
 -8 -2 -5 142.865 45.712 6
 -8 2 5 97.6902 37.7776 6
 -8 -2 5 133.614 43.2217 6
 -8 -2 -5 101.18 41.3186 11
 8 2 5 177.167 47.3736 7
 8 2 5 158.091 48.327 2
 8 -2 5 73.7375 41.1743 2
 -8 2 5 120.856 43.0361 4
 -8 -2 5 141.966 47.4762 4
 -8 2 -5 99.2731 27.9943 3
 -8 2 5 166.344 50.8435 10
 -8 -2 5 183.248 56.6143 10
 -8 -2 5 218.353 51.9379 1
 -8 2 5 100.314 46.6548 1
 8 2 5 103.959 37.8594 11
 8 -2 5 166.975 38.9187 11
 8 -2 -5 176.379 56.1387 1
 8 2 -5 98.5729 47.4193 1
 -8 -2 6 5698.03 247.791 10
 -8 2 6 5727.03 250.944 10
 -8 2 6 5262.13 252.912 1
 -8 -2 6 5758.48 258.65 1
 8 2 6 5822.38 242.624 7
 8 -2 -6 5993.2 212.039 7
 8 -2 6 5958.38 209.537 11
 -8 2 -6 6270.23 239.708 6
 -8 -2 -6 6599.17 246.037 6
 -8 -2 6 6478.21 248.711 6
 -8 2 6 6344.53 247.502 6
 8 2 6 6201.46 254.172 2
 8 -2 -6 5843.18 272.93 1
 8 2 -6 6075.18 278.599 1
 -8 2 7 264.322 62.2593 6
 -8 -2 7 240.369 63.4291 6
 -8 -2 7 202.455 72.5083 1
 -8 2 7 177.028 59.0324 1
 -8 -2 8 5791.3 263.582 6
 -8 2 8 5770 265.614 6
 -8 2 8 5255.84 283.558 1
 -8 -2 8 6109.56 298.23 1
 -8 -2 9 281.382 82.0719 6
 -8 2 9 299.287 79.539 6
 8 2 9 401.521 100.175 1
 8 -2 9 455.101 106.876 1
 -8 -2 9 371.058 97.3391 1
 -8 2 9 390.642 98.9681 1
 8 -3 0 205.867 42.0591 10
 8 3 0 167.802 39.7294 10
 -8 -3 0 273.548 44.0897 2
 8 -3 0 198.132 33.8436 2
 -8 3 0 244.173 39.6245 5
 -8 3 0 315.649 42.0929 3
 8 3 0 252.286 44.5521 1
 8 -3 0 189.008 41.8322 1
 -8 -3 0 189.846 21.1933 5
 8 3 0 210.296 34.3335 11
 -8 -3 0 189.957 31.567 9
 -8 -3 -1 4119.59 159.575 2
 8 -3 -1 4220.95 165.763 1
 8 3 -1 4220.07 164.349 1
 -8 3 -1 4350.21 146.338 3
 -8 3 1 4063.75 146.283 3
 -8 -3 1 4172.45 156.334 1
 8 -3 1 4194.86 157.481 1
 8 3 1 4206.02 158.663 1
 -8 3 1 4170.69 156.302 1
 -8 -3 1 4111.69 139.277 9
 8 -3 -1 4518.17 164.427 10
 8 3 -1 4139.74 158.904 10
 8 3 -1 4230.47 143.708 11
 8 3 1 4204.48 153.66 11
 8 -3 1 4198.95 144.121 2
 8 3 1 4427.74 166.719 2
 -8 3 1 4356.05 136.872 2
 -8 -3 1 3998.57 160.653 2
 -8 3 1 4132.49 160.462 5
 8 -3 1 4266 154.592 5
 8 -3 2 760.669 64.1682 5
 8 -3 2 597.916 57.6865 1
 8 3 2 721.676 63.037 1
 -8 3 2 780.645 59.8841 3
 -8 3 -2 693.32 53.1116 3
 8 3 2 689.311 60.9712 11
 8 3 -2 663.365 48.7066 11
 8 -3 2 671.906 56.6097 11
 8 3 2 650.941 64.4199 2
 8 -3 2 770.031 60.17 2
 -8 3 2 620.808 48.4819 2
 8 3 2 662.74 55.9986 9
 8 -3 -2 599.043 65.4029 1
 8 3 -2 600.014 67.1862 1
 8 3 3 23175 561.522 2
 8 -3 3 22884.3 544.426 2
 -8 3 -3 22870.8 512.114 3
 8 -3 3 22235.2 536.348 5
 -8 3 3 22615.9 519.857 2
 -8 -3 -3 23346 543.952 11
 8 -3 3 22825.1 532.588 11
 8 3 -3 22466.7 499.712 11
 -8 3 3 23304.8 527.734 3
 8 -3 -3 22322.1 579.915 1
 8 3 -3 22253 580.635 1
 -8 3 3 21405.8 554.455 10
 -8 -3 3 22318.7 557.886 10
 8 3 3 23045.1 552.329 11
 8 3 4 4874.14 187.126 7
 -8 3 4 4696.91 181.665 4
 -8 -3 4 4580.74 178.631 4
 8 3 4 5155.41 202.031 2
 -8 3 4 4470.53 194.245 10
 -8 -3 4 4748.9 197.15 10
 -8 3 4 4940.44 183.209 6
 -8 -3 4 4868.99 181.16 6
 8 -3 4 4586.8 185.255 2
 8 -3 4 5013.52 184.048 5
 8 -3 -4 5162.85 221.014 1
 8 3 -4 4995.84 215.868 1
 -8 -3 -4 5207.24 187.721 11
 8 -3 4 4828.5 172.515 11
 8 3 -4 4737.13 140.356 11
 -8 3 4 4809.48 204.49 1
 -8 -3 4 4521.98 199.123 1
 -8 -3 4 4658.96 150.769 3
 -8 3 -4 4944.09 154.542 3
 8 3 4 4542.53 180.127 9
 8 3 4 4901.78 190.676 11
 -8 3 4 4887.81 167.221 3
 -8 3 5 17362.6 514.436 1
 -8 -3 5 17889.6 515.414 1
 8 -3 5 18253.9 456.973 11
 -8 -3 -5 18844.8 482.118 11
 8 3 5 18923.4 508.951 2
 -8 3 5 18097 483.703 6
 -8 -3 5 18614 484.242 6
 -8 3 5 18741 488.364 4
 -8 -3 5 18931.5 486.905 4
 -8 3 -5 19132.9 493.737 6
 -8 -3 -5 19827.1 499.817 6
 8 3 5 19085.8 499.54 7
 8 -3 -5 18136.6 470.454 7
 8 -3 -5 18026.8 531.686 1
 8 3 -5 17615.4 528.506 1
 -8 -3 5 17424.2 502.999 10
 -8 3 5 18438.1 511.652 10
 8 -3 -6 2049.35 154.45 1
 8 3 -6 1813.15 148.105 1
 8 -3 6 1753.14 102.337 11
 8 3 6 1759.69 132.361 2
 -8 -3 6 1870.27 128.796 6
 -8 3 6 2046.38 134.607 6
 -8 3 -6 1690.99 118.586 6
 -8 -3 -6 1874.14 125.249 6
 -8 -3 6 1839.07 135.709 10
 -8 3 6 1886.03 136.592 10
 -8 -3 -6 1784.08 117.777 11
 8 -3 -6 2360.93 126.2 7
 8 3 6 1871.98 132.651 7
 -8 3 6 1668.15 136.263 1
 -8 -3 6 1852.92 142.474 1
 -8 -3 -7 1269.34 100.637 11
 -8 -3 7 1045.61 108.991 6
 -8 3 7 1297.11 116.21 6
 -8 -3 7 1200.88 121.735 1
 -8 3 7 1268.96 128.898 1
 -8 -3 8 -12.1169 55.3295 6
 -8 3 8 24.6913 54.3954 6
 -8 3 8 -47.0234 63.7416 1
 -8 -3 8 46.5888 58.89 1
 -8 -3 9 555.47 96.6259 6
 -8 3 9 679.232 104.802 6
 -8 3 9 918.112 131.225 1
 -8 -3 9 980.799 130.183 1
 8 3 9 611.465 114.233 1
 8 -3 9 659.64 114.937 1
 -8 -4 0 30055.9 617.038 5
 -8 4 0 30863.7 692.378 5
 8 -4 0 30375.1 685.148 10
 8 4 0 30929.6 685.647 10
 -8 -4 0 30341.4 673.598 9
 8 4 0 30584.6 692.271 1
 8 -4 0 30480.8 692.369 1
 8 4 0 31206.8 682.63 11
 -8 4 0 31165.4 676.751 3
 8 -4 0 30617.7 657.487 2
 8 4 1 4024.65 153.231 1
 8 -4 1 3860.59 150.914 1
 -8 -4 1 3895.27 148.3 1
 -8 4 1 4128.68 152.624 1
 8 4 -1 3981 140.041 11
 -8 4 1 3879.05 161.236 5
 -8 4 1 4044.07 125.513 2
 8 -4 1 4038.02 156.89 5
 8 -4 -1 3946.36 154.133 10
 8 4 -1 3967.38 152.286 10
 8 -4 -1 3845.34 158.047 1
 8 4 -1 3861.27 156.231 1
 -8 4 1 3821.51 142.816 3
 -8 4 -1 3978.24 141.047 3
 8 4 1 3823.91 149.074 11
 -8 -4 1 4067.79 143.307 9
 8 -4 1 3996.51 135.451 2
 8 4 1 3911.11 163.005 2
 8 4 1 4073.58 124.569 7
 8 4 2 14753.2 387.424 11
 8 -4 2 14982.1 387.848 5
 8 4 -2 14607.2 399.416 1
 8 -4 -2 14400.4 400.386 1
 8 4 2 14875.1 380.507 1
 8 -4 2 14701.8 380.897 1
 8 4 -2 14282.5 349.014 11
 8 -4 2 14338.5 364.019 2
 -8 4 2 14796.3 343.954 2
 8 4 2 13836.5 386.526 2
 8 4 2 14633.3 357.48 7
 -8 4 2 14861.5 371.492 3
 -8 4 -2 15069 359.859 3
 8 -4 3 430.786 48.0786 11
 -8 -4 -3 357.133 49.3245 11
 -8 4 3 344.132 49.0843 4
 -8 -4 3 407.086 49.3325 4
 8 4 3 369.25 54.0264 11
 8 -4 3 342.536 52.1808 5
 8 -4 -3 408.654 47.2459 3
 -8 4 -3 336.086 40.5087 3
 -8 4 3 469.439 51.9782 3
 -8 4 3 389.507 42.7889 2
 8 4 3 435.752 57.9945 2
 8 -4 3 517.804 56.1912 2
 8 -4 -3 497.011 68.1869 1
 8 4 -3 414.211 61.3239 1
 8 4 3 448.106 51.1256 7
 -8 -4 3 414.861 56.1401 10
 -8 4 3 348.933 54.9824 10
 8 4 -3 400.414 37.0964 11
 8 4 3 479.483 53.4588 9
 8 -4 -4 67.1392 55.1621 1
 8 4 -4 85.4299 58.5986 1
 -8 -4 -4 -13.8454 37.1288 11
 8 -4 4 54.3608 29.5193 11
 -8 4 -4 -7.68106 24.5915 3
 -8 -4 4 30.6273 29.9333 3
 -8 4 4 -6.30452 39.2871 6
 -8 -4 4 86.2021 43.372 6
 -8 4 4 19.3146 36.6249 4
 -8 -4 4 56.7159 39.9904 4
 8 4 4 15.1309 30.7695 11
 8 -4 4 41.8102 45.7719 5
 8 4 4 6.96904 30.136 7
 -8 -4 4 46.9693 38.135 10
 -8 4 4 47.7455 39.3479 10
 -8 4 4 16.7882 36.2969 1
 -8 -4 4 24.746 41.9693 1
 8 4 4 27.8065 41.6839 9
 8 4 4 15.8879 47.6335 2
 8 -4 4 60.7949 45.466 2
 8 -4 -5 7.45427 33.4466 7
 8 4 5 8.5779 41.7835 7
 -8 -4 -5 -23.0623 36.2936 11
 -8 4 -5 -61.2901 45.4742 6
 -8 -4 -5 -31.3129 41.9816 6
 -8 4 5 15.0462 33.1472 6
 -8 -4 5 7.34589 34.1171 6
 8 4 5 8.26932 32.8888 9
 8 -4 5 33.7323 32.3326 11
 -8 4 5 -39.9004 43.9507 1
 -8 -4 5 -9.80906 39.8895 1
 8 -4 -5 21.8966 44.5223 1
 8 4 -5 -43.5151 51.3603 1
 8 -4 5 23.0882 39.155 5
 -8 4 5 -7.54414 33.8498 4
 -8 -4 5 7.38569 41.0669 4
 -8 4 5 73.5063 41.2269 10
 -8 -4 5 -18.1006 40.6078 10
 8 4 5 36.1315 45.9561 2
 8 -4 -6 4661.41 239.535 1
 8 4 -6 4758.38 241.44 1
 -8 4 6 5071.2 229.496 10
 -8 -4 6 4489.02 219.48 10
 -8 4 -6 4900.75 207.532 6
 -8 -4 -6 5478.97 218.801 6
 -8 -4 6 5150.94 218.849 6
 -8 4 6 5320.6 226.05 6
 -8 -4 6 4671.54 230.979 1
 -8 4 6 4712.94 233.478 1
 8 4 6 5061.33 225.933 7
 8 -4 -6 4992.84 205.07 7
 8 4 6 5136.12 223.835 9
 -8 -4 -6 5069.52 209.514 11
 8 -4 -7 8.91435 41.416 7
 -8 4 7 122.747 68.4262 1
 -8 -4 7 94.1341 58.1538 1
 -8 -4 7 61.4573 45.1437 6
 -8 4 7 73.4311 50.3298 6
 -8 -4 -7 45.0911 41.8982 11
 -8 -4 8 4439.1 227.835 6
 -8 4 8 4132.99 220.621 6
 -8 -4 -8 4236.55 201.496 11
 -8 4 8 4385.08 251.402 1
 -8 -4 8 4301.24 249.379 1
 8 4 8 4177.12 226.107 9
 -8 -4 9 414.307 96.157 1
 -8 4 9 191.968 87.7328 1
 8 4 9 328.406 84.0771 9
 -8 -4 9 342.065 85.449 6
 -8 4 9 336.345 80.7998 6
 8 4 9 209.46 82.5289 1
 8 -4 9 261.133 95.069 1
 -8 -5 0 207.605 34.5613 11
 -8 -5 0 136.821 13.7656 5
 8 5 0 148.18 37.6284 1
 8 -5 0 166.484 36.5623 1
 8 5 0 157.83 36.9968 10
 8 -5 0 82.2983 30.9737 10
 -8 5 0 169.437 34.9495 3
 -8 -5 0 167.551 35.6179 9
 8 5 0 183.39 34.133 11
 8 -5 1 2900.23 125.916 1
 -8 -5 1 2900.14 124.719 1
 8 5 1 3002.64 128.179 1
 -8 5 1 3078.83 126.833 1
 -8 -5 1 2940.24 124.725 9
 8 -5 1 2964.12 140.493 5
 -8 5 1 3009.15 124.969 3
 -8 5 -1 2898.48 118.732 3
 8 5 1 2938.36 102.559 7
 8 5 -1 2850.51 116.744 11
 8 5 1 3017.75 131.792 11
 8 -5 1 2978.84 109.929 2
 8 -5 -1 3067.01 131.573 10
 8 5 -1 2726.98 124.724 10
 8 -5 -1 2975.89 134.963 1
 8 5 -1 2863.4 131.949 1
 8 5 1 3024.82 141.029 2
 -8 5 2 4755.73 194.722 5
 8 5 2 4521.13 155.163 7
 8 -5 2 4883.6 187.491 5
 -8 5 2 4510.04 166.016 3
 -8 5 -2 4217.26 151.601 3
 8 -5 -2 4577.32 166.473 3
 8 5 2 4758.49 186.961 2
 -8 -5 2 4779.7 191.992 2
 -8 5 2 4700.88 135.389 2
 8 -5 2 4542.29 156.713 2
 -8 -5 -2 4872.91 176.449 11
 8 -5 -2 4845.39 191.03 1
 8 5 -2 4640.68 185.93 1
 8 5 2 4617.8 180.7 11
 8 5 -2 4684.99 149.132 11
 8 5 2 4989.52 175.798 1
 8 -5 2 4953 174.473 1
 -8 5 -3 23301 499.962 8
 8 5 3 22985.3 548.131 7
 8 5 -3 22514.6 582.979 1
 -8 5 3 22700.4 503.289 2
 8 5 3 21805.3 567.476 2
 8 -5 -3 22484.8 585.412 1
 -8 5 3 23440.9 601.608 5
 8 -5 3 22787.1 543.289 2
 8 5 3 23180.3 559.507 9
 8 -5 3 22968.5 570.212 5
 -8 5 3 23504.8 544.694 4
 -8 -5 3 22907.9 540.584 4
 8 5 -3 22665.2 502.787 11
 8 5 3 23739 573.882 11
 8 -5 3 22804 536.311 11
 -8 -5 -3 24009.8 565.719 11
 -8 5 3 22760.5 566.017 1
 -8 5 -3 22560.9 519.936 3
 8 -5 -3 22818.9 544.779 3
 -8 5 3 23546.6 565.13 10
 -8 -5 3 22432.3 558.748 10
 -8 5 4 189.042 45.9864 10
 -8 -5 4 246.776 51.2491 10
 8 5 4 281.765 53.5197 9
 -8 -5 -4 190.612 31.4079 8
 8 -5 -4 241.493 45.7 3
 -8 5 -4 191.88 31.9599 3
 8 5 4 245.727 49.5909 7
 -8 5 -4 262.9 49.0225 6
 -8 -5 -4 253.831 51.5514 6
 -8 5 4 179.325 44.3233 4
 -8 -5 4 268.128 47.7763 4
 -8 5 4 144.365 42.7906 6
 -8 -5 4 249.706 45.8078 6
 8 5 4 271.239 59.2914 2
 8 -5 4 295.599 41.7364 11
 -8 -5 -4 230.549 53.6789 11
 -8 5 4 166.175 48.4875 1
 -8 -5 4 187.169 50.8855 1
 8 -5 -4 199.992 58.9428 1
 8 5 -4 160.671 51.4915 1
 8 -5 4 277.621 55.6487 5
 -8 5 -5 13026.3 373.546 6
 -8 -5 -5 12582.6 371.611 6
 -8 5 5 12789.1 369.662 6
 -8 -5 5 13061.5 368.966 6
 8 -5 5 12261.6 339.372 11
 -8 -5 -5 13058.3 382.401 11
 8 -5 5 12805.2 384.884 5
 -8 5 5 13260.3 405.825 1
 -8 -5 5 12778.5 398.924 1
 -8 -5 5 13464.2 394.719 10
 -8 5 5 12118.7 385.993 10
 -8 5 5 13012.5 371.028 4
 -8 -5 5 13456.9 372.568 4
 8 5 5 12252.9 378.68 9
 8 -5 -5 12374.9 375.305 7
 8 5 5 13102.5 389.795 7
 8 -5 -5 11865.8 407.226 1
 8 5 -5 12733 415.139 1
 8 5 5 13885.7 401.067 2
 8 -5 -5 13131.2 351.58 3
 8 5 6 30.0432 43.3054 9
 -8 5 6 58.1806 49.3394 1
 -8 -5 6 11.445 49.4902 1
 -8 5 -6 -8.38399 42.0648 6
 -8 5 6 81.4664 44.7612 6
 -8 -5 6 70.3503 42.1876 6
 -8 -5 -6 54.2736 35.1569 11
 8 -5 -6 27.1245 40.575 7
 -8 5 6 10.4628 53.2363 10
 -8 -5 6 72.1601 50.2192 10
 8 -5 -7 1138.2 104.444 7
 -8 5 7 1095.32 122.052 1
 -8 -5 -7 1061.34 99.6828 11
 -8 5 7 1186.09 107.062 6
 -8 -5 7 1517.26 118.44 6
 -8 -5 7 1265.06 127.967 1
 -8 5 7 1262.1 97.7712 8
 8 5 7 1428.17 126.18 9
 -8 -5 8 60.9215 67.108 1
 -8 5 8 15.4362 57.0563 1
 8 5 8 65.1519 57.4151 9
 -8 -5 -8 60.5913 51.381 11
 -8 -5 8 11.7888 51.9451 6
 -8 5 8 -24.2626 65.0609 6
 -8 -5 9 887.36 111.646 6
 -8 5 9 732.913 112.959 6
 -8 -5 -9 942.611 99.1638 11
 8 5 9 834.276 115.494 9
 -8 5 9 771.246 125.161 1
 -8 -5 9 761.274 121.892 1
 8 5 9 809.644 125.687 1
 8 -5 9 696.634 121.434 1
 8 -6 0 29434.6 681.577 3
 8 6 0 30648.7 689.463 11
 -8 6 0 30589 683.228 3
 -8 -6 0 29621 707.09 2
 8 -6 0 30374.1 688.995 1
 8 6 0 30448.5 688.639 1
 -8 -6 0 30517.9 691.985 9
 8 -6 0 30489.9 682.151 10
 8 6 0 30846.7 682.113 10
 -8 6 1 306.793 45.1057 3
 -8 6 -1 313.065 41.8311 3
 8 -6 -1 299.467 47.7819 3
 8 6 -1 348.337 49.3913 1
 8 -6 1 284.357 43.2394 1
 8 6 1 258.44 43.1489 1
 -8 6 1 255.516 41.7392 1
 -8 -6 -1 213.505 46.261 2
 8 -6 1 249.565 32.4471 2
 -8 -6 1 264.037 50.5375 2
 8 6 -1 261.425 38.1721 11
 8 6 1 274.135 45.1343 11
 8 -6 -1 326.313 51.155 1
 8 -6 1 335.565 53.9099 5
 -8 6 1 295.19 52.01 5
 8 -6 -1 213.622 39.9432 10
 8 6 -1 252.328 41.9329 10
 -8 -6 1 231.825 42.8826 9
 -8 -6 2 12674.4 382.26 2
 8 -6 2 13225 332.333 2
 8 6 2 12863.8 375.989 2
 -8 -6 -2 13241.1 362.518 11
 8 -6 2 13235.7 352.9 1
 8 6 2 12990.9 351.686 1
 8 -6 2 13304.2 381.057 5
 -8 6 2 13498.3 396.163 5
 -8 6 2 14147.8 295.948 2
 8 6 2 13624.7 337.289 7
 8 6 2 12636.9 368.183 11
 8 6 -2 12864.2 325.995 11
 -8 6 -2 13108.1 325.232 8
 8 -6 -2 13419.9 356.212 3
 -8 6 -2 13352.5 339.878 3
 8 -6 -2 13632.4 379.048 1
 8 6 -2 12988.4 373.473 1
 -8 6 -3 1042.04 59.3313 8
 8 6 3 1228.97 82.8918 7
 -8 -6 -3 1175.76 88.7018 11
 8 6 3 1132.82 91.1955 2
 -8 6 3 1156.15 77.9167 6
 -8 -6 3 1140.36 77.9987 4
 -8 6 -3 1175.07 72.1547 3
 -8 6 3 1069.02 98.0978 5
 8 -6 3 830.481 84.3921 5
 8 6 3 942.007 83.79 9
 8 -6 3 1314.77 85.4178 2
 8 6 -3 975.838 94.2523 1
 8 6 -3 1091.03 59.0853 11
 -8 6 3 1015.58 75.1134 4
 8 -6 -3 927.469 74.5646 3
 -8 6 3 981.93 82.4234 1
 -8 -6 3 1100.9 84.0301 1
 8 -6 -3 943.919 91.4565 1
 8 -6 3 879.814 76.6369 1
 8 6 4 22.1481 31.9239 7
 8 6 4 -23.9589 38.3106 9
 -8 6 -4 -6.60461 30.1624 6
 -8 -6 -4 53.909 36.1413 6
 -8 -6 -4 21.9119 24.0871 8
 -8 6 4 6.23621 34.6786 6
 -8 -6 4 30.0995 31.0531 6
 8 -6 4 42.3903 42.5327 5
 8 6 4 41.8188 40.121 2
 8 -6 -4 74.5944 47.4411 1
 8 6 -4 55.7269 44.5532 1
 -8 6 -4 36.8502 25.28 3
 8 -6 -4 6.35374 31.4184 3
 -8 6 4 -10.8815 47.9467 5
 -8 -6 -4 31.9709 35.2193 11
 8 -6 4 5.39985 25.4978 11
 -8 6 4 85.0962 43.5146 10
 -8 -6 4 52.6262 36.6237 10
 -8 6 4 38.1309 34.9266 4
 -8 -6 4 36.8604 33.3587 4
 -8 6 4 49.107 38.643 1
 -8 -6 4 15.8908 38.7053 1
 8 -6 -5 131.839 36.7209 3
 8 -6 -5 244.771 64.3534 7
 8 6 5 133.67 50.172 7
 8 -6 5 158.355 57.0008 5
 -8 -6 -5 60.8154 35.9587 6
 -8 6 -5 51.7857 38.2223 6
 -8 6 5 127.987 50.7191 6
 -8 -6 5 145.584 52.4212 6
 8 -6 -5 139.31 61.6688 1
 8 6 -5 85.6885 49.7959 1
 -8 -6 -5 70.6356 51.9182 11
 -8 6 5 116.47 47.3299 1
 -8 -6 5 95.1132 45.677 1
 8 6 5 131.093 57.299 2
 -8 6 5 156.459 46.4776 4
 -8 -6 5 130.258 46.3806 4
 8 6 5 164.063 59.9072 9
 -8 6 5 143.432 48.7234 10
 -8 -6 5 79.1593 41.5843 10
 -8 6 6 4448.54 188.143 8
 -8 -6 6 4530.03 197.243 6
 -8 6 -6 4358.84 191.479 6
 -8 6 6 4533.87 198.231 6
 -8 -6 -6 4206.49 200.528 11
 8 -6 -6 4532.96 177.308 3
 8 -6 -6 4469.08 208.108 7
 8 6 6 4640.75 216.888 9
 -8 -6 6 3933.18 208.876 1
 -8 6 6 4413.95 221.058 1
 8 -6 -7 10.5725 45.716 7
 -8 -6 -7 62.2596 49.7768 11
 -8 -6 7 9.9985 47.9634 6
 -8 6 7 113.344 51.6935 6
 8 6 7 35.3749 49.9967 9
 -8 6 7 -13.3319 57.646 1
 -8 -6 7 65.6439 55.6655 1
 -8 6 7 7.89933 38.4828 8
 8 6 8 5378.01 265.743 9
 -8 -6 8 5255.8 247.621 6
 -8 6 8 5572.56 257.574 6
 -8 -6 8 5571.54 281.427 1
 -8 6 8 5390.23 279.488 1
 -8 -6 -8 5232.66 241.487 11
 8 6 9 -18.544 70.3212 1
 8 -6 9 35.93 64.6298 1
 -8 6 -9 48.3936 58.9324 4
 -8 -6 -9 -25.0671 52.0654 4
 -8 -6 9 13.1868 60.2156 6
 -8 6 9 -13.6141 56.5539 6
 -8 -6 -9 54.4886 58.4433 11
 -8 6 9 33.381 64.8557 1
 -8 -6 9 16.4441 65.4019 1
 8 6 9 14.4543 64.8551 9
 8 7 0 55.6087 29.4262 10
 8 -7 0 81.7037 32.4377 10
 8 -7 0 91.132 31.336 3
 8 -7 0 161.42 37.7884 1
 8 7 0 104.651 34.0345 1
 -8 7 0 121.925 41.4018 5
 -8 7 0 21.1776 27.7151 8
 -8 -7 0 88.7238 36.4777 9
 -8 -7 0 43.6712 37.0612 2
 8 -7 -1 3703.37 151.309 1
 8 7 -1 3376.32 145.057 1
 8 -7 1 3424.54 114.167 2
 -8 -7 -1 3311.74 153.642 2
 -8 -7 1 3387.46 158.954 2
 8 -7 1 3294.97 137.223 1
 8 7 1 3449.21 138.925 1
 8 -7 1 3980 178.579 5
 8 -7 -1 3455.35 145.825 3
 -8 7 1 3424.07 164.456 5
 8 -7 1 3379.1 133.927 10
 8 7 1 3471.96 136.091 10
 8 -7 -1 3842.83 146.936 10
 8 7 -1 3596.95 142.896 10
 8 -7 1 3417.79 139.562 3
 -8 -7 -1 3792.26 150.833 11
 -8 7 -1 3484.92 138.854 3
 -8 -7 1 3429.28 150.107 9
 8 7 2 560.119 60.6432 1
 8 -7 2 695.67 58.7401 2
 8 -7 2 678.015 66.1661 1
 8 -7 -2 512.757 69.4715 1
 -8 -7 2 609.439 75.3036 2
 8 7 2 653.098 73.6055 2
 8 -7 2 696.205 82.0676 5
 8 -7 -2 914.219 72.7294 3
 8 7 -2 737.247 74.9497 1
 -8 -7 -2 537.44 62.3344 11
 -8 7 2 724.906 81.7272 5
 -8 7 -2 612.658 58.1905 3
 -8 7 3 11873.3 313.496 6
 -8 -7 3 11674.9 310.176 6
 -8 7 3 11759.7 333.602 1
 8 -7 3 11944.1 325.953 1
 -8 -7 3 10981 323.976 1
 8 7 3 11506.6 323.074 1
 -8 -7 3 11426.8 311.884 4
 -8 7 3 11814.5 316.929 4
 -8 7 3 11505 377.827 5
 8 -7 3 11521 358.275 5
 8 -7 3 11021.6 309.712 2
 8 -7 -3 11216.3 329.53 3
 8 7 3 11597.2 346.278 9
 -8 -7 -3 11995.8 315.409 8
 -8 7 -3 11599.4 288.697 8
 8 7 -3 11770.2 353.263 1
 8 -7 -3 11254.5 348.764 1
 8 7 3 11979.1 355.557 2
 -8 -7 -3 11311.9 345.25 11
 -8 7 -4 3009.46 138.996 6
 -8 -7 -4 3208.29 144.204 6
 8 7 4 3308.31 163.854 2
 -8 7 4 2874.2 145.647 10
 -8 -7 4 3111.38 149.326 10
 -8 -7 4 2822.48 130.879 6
 -8 7 4 2883.22 135.428 6
 -8 7 4 3251.81 187.241 5
 8 -7 4 3359.72 168.992 5
 -8 7 4 3111.1 154.041 1
 -8 -7 4 3049.54 149.307 1
 8 -7 -4 3070.05 165.189 1
 8 7 -4 2758.37 157.511 1
 8 -7 -4 2920.86 143.045 3
 8 -7 4 2889.01 127.823 11
 -8 -7 -4 3106.04 159.028 11
 -8 -7 -4 2857.22 121.896 8
 -8 7 4 3086.46 138.655 4
 -8 -7 4 3006.11 136.051 4
 8 7 4 3281.82 162.457 9
 8 7 5 9672.76 325.765 2
 -8 7 5 9259.41 358.207 5
 -8 7 5 9149.23 319.956 1
 -8 -7 5 9720.57 322.391 1
 8 -7 5 9496.66 331.126 5
 -8 7 5 9734.94 307.034 8
 8 -7 -5 9252.56 333.74 1
 8 7 -5 9284.21 335.472 1
 -8 7 5 9056.42 311.654 10
 -8 -7 5 9663.45 314.909 10
 8 -7 -5 9561.44 295.878 3
 8 -7 -5 9487.76 329.253 7
 -8 -7 -5 9314.6 323.23 11
 -8 7 -5 9467.4 295.363 6
 -8 -7 -5 9295.74 298.617 6
 -8 -7 5 9771.71 301.402 6
 -8 7 5 9884.53 305.194 6
 8 7 5 9060.95 320.401 9
 -8 -7 6 84.1952 46.823 6
 -8 7 6 8.71757 42.4723 6
 -8 -7 -6 41.2356 47.8859 11
 -8 7 6 28.6474 52.9486 5
 8 -7 -6 21.802 34.8695 3
 8 7 6 131.845 51.8786 9
 -8 7 6 8.14864 38.4803 8
 8 -7 -6 130.327 53.7049 7
 -8 7 6 11.2162 45.6196 1
 -8 -7 6 76.7679 48.3278 1
 -8 -7 7 1085.16 118.378 1
 8 -7 -7 1054.13 111.914 7
 -8 -7 -7 1380.22 122.119 11
 8 7 7 1224.74 123.305 9
 -8 -7 7 1206.4 107.913 6
 -8 7 7 1196.88 111.804 6
 -8 7 7 1311.9 130.517 1
 -8 7 7 1180.46 99.1981 8
 8 7 8 -27.0811 58.5449 9
 -8 -7 -8 46.0103 53.4222 11
 -8 -7 8 11.47 49.5927 6
 -8 7 8 23.7656 56.9981 6
 -8 -7 8 -43.3783 62.5178 1
 -8 7 8 -29.3794 62.28 1
 8 7 8 49.6841 59.5797 1
 8 -7 8 -47.9185 69.0613 1
 8 7 9 834.616 128.437 1
 8 -7 9 614.998 109.224 1
 -8 7 9 659.656 114.047 1
 -8 -7 9 695.609 113.68 1
 -8 -7 9 728.843 103.655 6
 -8 7 9 743.48 102.744 6
 -8 -7 -9 519.47 90.6227 11
 -8 -7 -9 667.672 99.5603 4
 -8 7 -9 616.631 89.7082 4
 -8 -8 0 33263.9 794.755 2
 8 8 0 34339 761.874 1
 8 -8 0 34243.4 762.514 1
 8 -8 0 33231.2 771.152 3
 -8 8 0 35635.3 769.178 8
 8 -8 0 33697.6 753.165 10
 -8 -8 0 34683.5 764.613 11
 8 8 0 33883 753.52 10
 -8 -8 0 33944.5 786.795 9
 -8 8 1 2584.87 146.673 5
 -8 -8 -1 2570.8 128.609 11
 8 -8 1 2458.77 149.417 5
 8 -8 1 2663.81 113.833 10
 8 8 1 2389.59 109.871 10
 -8 8 1 2389.84 123.614 8
 -8 8 -1 2433.27 113.841 8
 -8 -8 1 2526.57 138.189 2
 -8 -8 -1 2545.06 134.429 2
 8 -8 -1 2259.9 120.294 3
 8 -8 1 2232.22 114.89 3
 8 -8 1 2560.04 116.574 1
 8 8 1 2562.85 116.763 1
 -8 -8 1 2659.43 134.736 9
 8 8 -1 2457.84 122.441 1
 8 -8 -1 2422.41 123.338 1
 -8 -8 2 7675.68 279.533 2
 -8 -8 -2 8162.39 268.138 11
 -8 8 2 8419.93 298.968 5
 -8 8 2 7495.93 226.202 4
 8 -8 2 7971.17 240.489 1
 8 8 2 7833.37 240.532 1
 8 -8 2 7763.98 283.628 5
 8 -8 -2 8011.6 257.61 3
 -8 8 2 7905.96 256.607 8
 -8 8 -2 7821.34 230.752 8
 -8 -8 2 8168.23 267.289 9
 8 -8 -2 8170.34 263.232 1
 8 8 -2 8178.59 261.879 1
 8 -8 -3 356.72 55.942 1
 8 8 -3 396.084 61.2941 1
 -8 -8 -3 394.172 50.6736 6
 -8 -8 3 389.377 51.9025 1
 8 8 3 348.786 49.4901 1
 -8 8 3 333.114 52.5024 1
 8 -8 3 437.26 53.5631 1
 -8 8 3 372.366 47.0218 6
 -8 -8 3 419.104 48.6261 6
 -8 -8 -3 380.653 63.2136 11
 8 8 3 379.615 64.0265 2
 -8 -8 3 348.856 65.9016 2
 8 -8 3 359.56 47.5156 2
 -8 8 3 406.749 57.6136 8
 -8 8 3 352.342 48.0751 4
 -8 -8 3 470.23 49.9901 4
 8 -8 3 405.828 67.9854 5
 8 -8 -3 422.154 56.1179 3
 -8 8 3 344.062 70.831 5
 -8 -8 -3 495.968 57.1311 8
 -8 8 4 -15.5145 34.8059 1
 -8 -8 4 36.8534 36.4429 1
 -8 8 -4 -6.21229 31.1639 6
 -8 -8 -4 -6.41733 32.1925 6
 -8 -8 -4 -5.40832 33.6997 8
 -8 8 4 12.2983 33.7914 6
 -8 -8 4 -5.875 33.418 6
 8 -8 4 -11.0858 29.7259 11
 -8 -8 -4 36.8639 47.5344 11
 8 8 4 -44.416 57.8578 2
 -8 8 4 72.6116 50.2721 5
 8 -8 4 -50.7365 65.5285 5
 -8 8 4 -6.23429 33.849 4
 -8 -8 4 -6.00732 34.5482 4
 8 -8 -4 22.3886 35.7971 3
 -8 8 4 38.8808 44.2321 8
 8 -8 -4 35.9461 46.9732 1
 8 8 -4 9.01974 41.1869 1
 8 8 4 18.7186 48.2737 9
 8 -8 -5 335.352 71.2072 7
 -8 8 -5 257.133 52.5856 6
 -8 -8 -5 251.827 48.6514 6
 -8 8 5 328.897 57.5867 6
 -8 -8 5 243.965 53.5953 6
 8 -8 -5 285.083 52.8815 3
 8 8 5 180.877 57.8377 2
 -8 8 5 203.497 53.4021 1
 -8 -8 5 257.524 58.0273 1
 8 8 5 340.009 64.9615 9
 -8 8 5 231.31 53.5531 8
 -8 8 5 145.051 48.2196 10
 -8 -8 5 287.689 54.6373 10
 -8 -8 -5 182.309 50.2961 11
 -8 8 5 188.092 69.4545 5
 8 8 6 4396.09 219.514 9
 -8 8 6 4181.22 192.046 8
 -8 -8 -6 4055.51 207.523 11
 -8 8 6 3629.03 226.491 5
 -8 -8 6 4004.89 182.681 6
 -8 8 6 4158.79 188.473 6
 8 -8 -6 4100.11 215.219 7
 -8 8 6 4026.66 205.861 1
 -8 -8 6 4351.32 208.763 1
 8 -8 -6 3689.42 174.123 3
 8 -8 -7 12.2676 61.541 7
 -8 8 7 35.7339 47.9102 8
 -8 -8 7 19.3631 48.5687 6
 -8 8 7 -10.0683 49.782 6
 -8 -8 -7 58.6801 50.7439 11
 -8 8 7 32.7765 66.6452 5
 8 8 7 76.2469 54.9455 9
 8 -8 -7 -7.80593 39.1599 3
 -8 -8 7 -12.2795 48.8391 1
 -8 8 7 12.5779 51.1503 1
 -8 -8 -8 4142.1 223.978 11
 -8 8 8 4240.05 270.378 5
 -8 -8 8 4885.26 252.838 1
 -8 8 8 4451.36 248.067 1
 -8 -8 8 4625.01 226.626 6
 -8 8 8 4872.79 234.045 6
 8 8 8 5019.88 271.87 1
 8 -8 8 4402.2 258.623 1
 8 8 8 4637.21 252.487 9
 8 9 0 212.007 38.0658 10
 -8 -9 0 174.946 40.7956 11
 -8 -9 0 242.216 53.1787 2
 -8 9 0 178.354 44.3889 8
 8 -9 0 207.663 43.811 3
 8 9 0 225.388 40.1266 1
 -8 -9 0 207.522 49.3645 9
 8 -9 1 2808.26 161.487 5
 -8 -9 -1 2725.12 142.868 2
 -8 -9 -1 2836.77 139.453 11
 -8 9 1 2910.3 162.31 5
 8 9 1 2756.19 121.192 1
 8 9 1 2674.21 114.707 10
 -8 9 -1 2961.67 130.314 8
 -8 9 1 2676.93 134.311 8
 8 -9 1 2789.94 130.768 3
 8 -9 -1 2416.19 130.282 3
 8 9 -1 2717.47 126.909 1
 -8 -9 1 2559.23 143.361 2
 -8 -9 1 2570.5 140.058 9
 -8 9 2 95.4046 38.3959 8
 8 9 2 43.3162 30.4991 1
 -8 -9 2 131.009 49.5807 2
 -8 -9 2 81.4923 41.4932 9
 8 9 -2 107.721 36.1434 1
 -8 9 2 74.4527 46.892 5
 -8 -9 -2 103.386 43.7338 11
 8 -9 2 20.1426 46.8039 5
 8 -9 2 41.7942 27.7786 3
 8 -9 -2 73.9889 36.6195 3
 -8 9 2 144.638 32.7877 4
 -8 9 -2 117.141 34.719 8
 -8 -9 -2 108.924 43.6131 8
 -8 9 -3 9645.2 277.753 6
 -8 -9 3 9610.71 342.031 2
 -8 9 3 10006.3 276.93 6
 -8 -9 -3 10323.2 331.659 11
 -8 -9 -3 10162.6 296.956 8
 -8 9 -3 10050.2 274.131 8
 -8 9 3 9993.96 279.759 4
 -8 9 3 9570.3 310.32 8
 -8 9 3 9703.29 292.167 1
 8 9 3 10178.2 290.208 1
 8 9 3 10062.1 332.061 2
 8 -9 3 10658.4 357.159 5
 -8 9 3 9692.24 356.669 5
 8 -9 -3 10031.1 313.378 3
 8 9 -3 9912.41 310.943 1
 -8 9 4 49.0783 34.1162 6
 8 -9 -4 8.10179 35.7014 3
 8 9 4 27.746 46.3994 2
 -8 -9 -4 -19.5969 49.1571 11
 -8 9 4 38.8488 50.3223 5
 -8 9 4 75.754 45.7041 8
 -8 9 4 67.3743 39.1342 1
 8 9 4 19.8434 32.709 1
 -8 9 4 12.1976 30.1598 4
 -8 -9 -4 47.6812 32.7577 8
 -8 9 5 7887.71 282.659 1
 8 -9 -5 7473.07 310.267 7
 8 -9 -5 8041.98 277.719 3
 8 9 5 8258.9 311.807 9
 -8 9 5 8097.57 287.244 8
 -8 -9 -5 7763.1 304.482 11
 -8 9 5 8480.83 343.972 5
 -8 9 5 8299.05 266.683 6
 8 9 6 24.3414 49.4949 9
 -8 9 6 -52.2202 50.0984 1
 8 -9 -6 8.49651 43.8254 3
 -8 -9 -6 -23.4042 52.5077 11
 -8 9 6 -30.5471 68.5319 5
 8 -9 -6 -37.9785 51.4825 7
 -8 9 6 -33.7021 42.2686 6
 -8 9 6 9.32568 46.1108 8
 -8 9 7 661.294 89.9613 6
 -8 -9 -7 969.245 113.418 11
 8 -9 -7 945.078 89.1418 3
 8 -9 -7 972.553 116.648 7
 -8 9 7 967.202 128.505 5
 -8 9 7 1065.83 100.425 8
 -8 9 7 890.17 110.829 1
 8 9 7 1041.22 121.168 9
 8 9 8 14.2357 59.1359 9
 -8 -9 -8 38.8211 57.0157 11
 -8 9 8 33.8922 53.3367 6
 -8 9 8 -18.0238 82.302 5
 8 9 8 15.4324 62.7572 1
 8 -9 -8 -26.9985 61.6417 7
 -8 9 8 -26.8289 62.3016 1
 -8 -10 0 13863.3 405.359 2
 -8 10 0 14213.7 388.055 8
 -8 -10 0 14065.7 406.568 9
 8 -10 0 13354.8 386.382 3
 -8 -10 0 13907.1 376.824 11
 -8 10 1 2126.21 145.005 5
 -8 -10 -1 2258.18 130.592 2
 -8 10 1 2066.92 122.539 8
 -8 -10 -1 2072.16 122.898 8
 -8 10 -1 2145.47 115.488 8
 -8 -10 1 2012.15 130.649 2
 -8 -10 1 1897.44 125.058 9
 -8 -10 -1 2251.43 126.171 11
 -8 -10 1 2207.87 109.69 11
 8 -10 1 2011.24 142.773 5
 8 -10 -1 2018.49 119.583 3
 8 -10 1 2005.1 115.575 3
 -8 10 2 7386.56 292.949 5
 -8 -10 2 7745.46 273.145 9
 -8 -10 2 6892.37 270.266 2
 8 -10 2 7166.27 237.992 3
 8 -10 -2 7089.4 254.742 3
 -8 10 2 7437.63 259.451 8
 -8 10 -2 7202.39 231.77 8
 -8 -10 -2 7623.7 252.958 8
 -8 -10 -2 7342.17 265.399 11
 8 -10 2 6717.83 283.42 5
 -8 10 3 358.856 67.6793 8
 -8 -10 -3 365.657 55.171 8
 -8 10 -3 389.298 48.9856 8
 -8 -10 3 465.422 75.565 2
 -8 -10 -3 461.306 72.3064 11
 -8 10 3 531.3 80.2054 5
 8 -10 -3 476.613 64.7191 3
 -8 10 4 -9.07811 39.2508 8
 -8 -10 -4 45.8146 34.6581 8
 -8 10 4 -54.1919 57.4395 5
 8 -10 -4 8.74218 37.7983 3
 -8 -10 -4 -10.3797 40.333 11
 -8 -10 4 36.4458 47.2065 2
 8 10 4 -28.5791 49.795 2
 8 -10 -5 25.5072 41.8854 7
 -8 10 5 76.726 44.5446 8
 -8 10 5 29.4797 53.0281 5
 8 -10 -5 -9.04346 46.0116 3
 -8 -10 -5 11.4077 44.3294 11
 -8 -10 -6 2700.6 176.468 11
 -8 10 6 2456.76 154.344 8
 8 10 6 2512.4 173.352 9
 8 -10 -6 2619.87 151.072 3
 8 -10 -6 2393.64 175.819 7
 -8 10 6 2730.51 199.529 5
 -8 10 7 10.076 51.2631 8
 8 -10 -7 9.04137 44.041 3
 8 10 7 41.418 57.3508 9
 8 -10 -7 -28.0339 59.4279 7
 -8 -10 -7 13.1391 64.0013 11
 -8 10 7 -16.8718 68.6105 5
 8 -10 -8 3250.36 214.446 7
 -8 -10 -8 3443.42 211.261 11
 -8 -11 0 41.8743 39.2566 11
 -8 -11 0 9.09996 40.0969 9
 8 -11 0 -15.939 35.7606 3
 -8 11 0 30.9497 35.9378 8
 -8 -11 0 66.6974 39.9929 8
 -8 -11 0 8.85409 41.8035 2
 8 -11 1 1169.74 92.0427 3
 8 -11 -1 1358.23 102.931 3
 -8 -11 1 1457.65 113.795 2
 -8 -11 -1 1382.3 104.777 11
 -8 -11 1 1436.81 88.3803 11
 -8 -11 -1 1489.38 108.898 8
 -8 11 -1 1438.78 98.9408 8
 -8 -11 -1 1262.65 102.196 2
 -8 11 1 1466.93 106.433 8
 -8 -11 2 983.67 98.1101 2
 -8 -11 -2 754.18 84.6586 11
 8 -11 2 866.815 77.6526 3
 8 -11 -2 947.831 88.8386 3
 -8 11 2 870.509 89.1765 8
 -8 11 2 771.194 101.492 5
 -8 11 -2 893.911 76.8916 8
 -8 -11 -2 846.926 81.715 8
 -8 -11 -3 10838.5 363.663 11
 -8 -11 3 10936.5 379.646 2
 -8 11 3 10977.5 354.954 8
 -8 11 3 11459.4 403.458 5
 8 -11 -3 10819.8 350.61 3
 -8 11 4 168.445 70.4675 5
 -8 11 4 127.887 49.4217 8
 -8 -11 4 138.197 58.4101 2
 8 -11 -4 178.816 53.6 3
 -8 -11 -4 98.8602 49.3584 11
 8 -11 -5 6773.09 263.569 3
 -8 11 5 6242.53 306.369 5
 -8 11 5 6071.42 262.12 8
 8 -11 -5 6661.2 299.299 7
 -8 -11 -5 7078.46 292.295 11
 8 -11 -6 174.455 75.1616 7
 -8 11 6 195.483 77.0816 5
 -8 11 6 350.096 73.264 8
 8 -11 -6 333.369 64.6067 3
 -8 -11 -6 247.71 76.7645 11
 8 -11 -7 623.266 102.54 7
 8 -11 -7 683.484 87.2848 3
 -8 11 7 916.897 100.558 8
 -8 11 7 1021.74 134.61 5
 -8 -11 -7 743.496 108.666 11
 -8 -12 0 9672.66 304.802 11
 -8 12 0 9913.18 320.799 8
 8 -12 0 9930.5 323.265 3
 -8 -12 0 9980.82 329.003 2
 -8 -12 1 -29.5348 52.1329 2
 8 -12 1 -16.2347 38.3233 3
 8 -12 -1 -9.01326 40.4415 3
 -8 -12 -1 17.3486 38.2194 11
 -8 -12 -1 -8.77947 42.1124 2
 -8 12 -1 -7.99568 35.2293 8
 -8 12 1 54.1678 41.2245 8
 -8 -12 -2 4711.67 215.21 11
 -8 12 -2 5329.72 201.38 8
 -8 12 2 5099.48 221.434 8
 8 -12 -2 4508.55 209.985 3
 8 -12 2 4928.64 199.823 3
 -8 12 2 4991.75 249.21 5
 -8 -12 2 5227.4 230.871 2
 -8 12 3 110.465 63.054 5
 -8 -12 -3 21.2628 47.7047 11
 8 -12 -3 29.4546 40.7885 3
 -8 12 3 20.1282 42.6719 8
 -8 -12 3 -11.555 49.9627 2
 -8 12 4 -29.1972 66.6616 5
 -8 -12 -4 11.6184 46.2088 11
 8 -12 -4 10.1433 47.1091 3
 -8 12 4 -10.5661 46.5547 8
 -8 -12 4 25.6469 49.8288 2
 -8 -12 5 -14.3288 52.961 2
 -8 12 5 15.5235 61.7405 5
 8 -12 -5 -20.8792 46.8418 3
 -8 12 5 32.9869 53.5607 8
 8 -12 -5 -58.8468 71.6617 7
 -8 -12 -5 -12.6382 57.7103 11
 -8 -12 -6 2495.32 177.668 11
 8 -12 -6 2701.96 195.319 7
 -8 12 6 2339.2 190.014 5
 -8 12 6 2299.41 157.221 8
 8 -12 -6 2286.27 153.063 3
 -8 12 7 327.383 74.9954 8
 -8 12 7 207.903 83.3125 5
 8 -12 -7 338.188 70.8419 3
 8 -12 -7 327.481 84.8738 7
 -8 -13 0 37.7191 39.9935 2
 -8 13 0 -18.7379 39.7358 8
 8 -13 0 74.5086 43.9834 3
 -8 -13 1 1322.52 114.175 2
 -8 -13 -1 1271.23 107.576 11
 -8 13 1 1246.5 110.097 8
 -8 13 -1 1265.97 102.409 8
 8 -13 1 1363.71 106.093 3
 8 -13 -1 1390.87 114.45 3
 -8 -13 -1 1389.31 110.837 2
 -8 -13 2 43.3292 47.7336 2
 -8 13 2 41.4368 52.7096 8
 -8 -13 -2 51.342 46.0795 11
 8 -13 -2 -10.179 45.6784 3
 8 -13 2 73.4557 41.5311 3
 -8 -13 -3 6281.26 265.027 11
 -8 -13 3 5620.87 255.442 2
 -8 13 3 5838.89 285.177 5
 8 -13 -3 5964.19 252.461 3
 -8 13 3 5629.5 249.529 8
 -8 -13 4 432.218 83.5385 2
 8 -13 -4 500.99 78.8167 3
 -8 13 4 334.703 81.0057 5
 -8 13 4 351.388 77.3559 8
 -8 -13 -4 600.154 89.1369 11
 -8 -13 -5 5776.92 274.987 11
 -8 -13 5 5895.04 287.808 2
 8 -13 -5 5530.41 252.66 3
 8 -13 -5 5972.84 297.848 7
 -8 13 5 6000.52 299.876 5
 -8 13 5 5524.82 256.571 8
 -8 -13 -6 525.238 97.3738 11
 -8 -13 6 366.499 88.9613 2
 8 -13 -6 377.927 76.4074 3
 -8 13 6 347.582 75.7932 8
 8 -13 -6 390.469 92.8877 7
 -8 13 6 579.9 109.117 5
 8 -14 0 10524.8 351.254 3
 -8 14 0 10333.2 352.337 8
 -8 -14 0 9878.14 339.838 2
 -8 -14 1 41.0288 48.4497 2
 -8 14 -1 115.541 52.2997 8
 -8 14 1 43.0399 43.7829 8
 -8 -14 -1 155.424 54.0345 11
 8 -14 1 83.9435 46.1411 3
 8 -14 -1 62.565 47.6396 3
 -8 -14 -2 3147.22 180.229 11
 -8 14 2 3242.17 187.613 8
 -8 -14 2 3671.54 196.476 2
 8 -14 2 3544.14 172.149 3
 8 -14 -2 3504.56 191.29 3
 8 -14 -3 305.65 67.3366 3
 -8 14 3 270.849 72.8275 8
 -8 -14 3 154.908 60.7835 2
 -8 -14 -3 201.596 66.0838 11
 -8 -14 -4 -38.5525 57.6608 11
 8 -14 -4 58.0155 53.8897 3
 -8 14 4 -15.6734 63.7378 5
 -8 -14 4 78.5181 56.5817 2
 -8 14 4 -12.1999 57.5981 8
 -8 -14 -5 110.691 64.2792 11
 -8 14 5 113.753 76.7357 5
 8 -14 -5 129.835 60.0697 3
 -8 -14 5 86.8325 60.1371 2
 8 -14 -5 49.4442 64.0609 7
 -8 14 5 25.033 48.6601 8
 8 -15 0 21.1498 45.7223 3
 -8 15 0 -22.1937 60.9804 8
 -8 -15 -1 1111.7 105.046 11
 8 -15 -1 800.183 97.6376 3
 -8 15 1 1141.41 115.999 8
 8 -15 1 1063.21 100.705 3
 -8 -15 -2 -22.7822 53.7794 11
 8 -15 2 -18.2842 45.2018 3
 8 -15 -2 -23.2067 52.0633 3
 -8 15 2 48.6206 57.3866 8
 -8 -15 3 4064.62 217.717 2
 -8 15 3 4295.75 228.531 8
 -8 -15 -3 4350.09 229.026 11
 8 -15 -3 3963.72 215.664 3
 -8 -15 4 51.8828 56.095 2
 -8 15 4 90.7003 59.1797 8
 -8 -15 -4 53.6856 52.1673 11
 8 -15 -4 98.4814 78.7406 7
 8 -15 -4 49.0729 56.9919 3
 -8 -15 5 2468.06 184.483 2
 8 -16 0 6030.44 260.494 3
 -8 -16 -1 41.6295 47.5234 11
 8 -16 1 -10.3006 47.8399 3
 8 -16 -1 -11.721 49.6937 3
 8 -16 -2 2785.45 184.156 3
 8 -16 2 2977.15 164.675 3
 -8 16 2 2831.33 187.115 8
 -8 -16 -2 2916.3 179.849 11
 8 -16 -3 252.346 75.0464 3
 -8 -16 -3 284.469 80.7147 11
 -8 16 3 214.18 77.1356 8
 8 -17 0 -34.4968 47.7718 3
 8 -17 1 650.868 88.1051 3
 8 -17 -1 611.713 94.164 3
 -8 -17 -2 23.9499 57.442 11
 9 0 0 -6.36966 27.5404 1
 -9 0 0 11.2306 20.3255 5
 9 0 0 29.6774 25.1648 11
 -9 0 0 -15.5534 27.4538 2
 -9 0 0 -4.79729 24.0656 3
 9 0 -1 14065.1 387.713 1
 9 0 1 14360 365.163 11
 -9 0 -1 14000.3 362.338 2
 9 0 1 14224.8 377.752 1
 9 0 1 13941 327.445 9
 -9 0 1 13555.3 352.721 3
 -9 0 1 14217.2 355.987 5
 -9 0 1 14536.9 367.117 2
 9 0 1 13960.3 368.254 2
 -9 0 2 8885.03 216.118 9
 9 0 2 9009.08 240.091 9
 9 0 2 9317.79 275.035 2
 -9 0 2 9037.98 267.431 2
 9 0 2 9067.17 267.597 11
 9 0 -2 9014.42 292.831 1
 -9 0 2 9161.25 255.142 3
 9 0 2 9437.75 278.866 1
 -9 0 3 9363.06 259.934 3
 9 0 3 9586.68 281.741 11
 -9 0 3 9183.98 301.471 1
 9 0 -3 8779.92 309.878 1
 9 0 3 10181.3 250.811 5
 -9 0 3 8418.84 288.566 10
 9 0 3 9574.66 290.502 2
 -9 0 4 7916.32 279.459 10
 -9 0 4 7820.76 283.34 1
 9 0 -4 7745.95 296.71 1
 9 0 -4 7780.94 218.237 7
 -9 0 4 7692.67 255.807 6
 -9 0 4 8095.38 230.027 3
 9 0 4 8105.18 225.225 5
 -9 0 4 7896.43 259.739 4
 9 0 4 7950.11 273.018 2
 9 0 4 7820.94 252.05 11
 -9 0 5 349.142 66.1853 10
 9 0 5 373.19 55.2441 11
 9 0 -5 314.526 70.9108 1
 -9 0 5 428.976 46.5121 3
 -9 0 5 275.44 61.3527 1
 -9 0 -5 505.04 69.9943 6
 -9 0 5 392.078 61.1149 4
 -9 0 5 369.014 55.3157 6
 9 0 5 319.304 66.0369 2
 9 0 6 4071.67 178.098 11
 -9 0 6 3863.73 188.667 6
 -9 0 7 6584.7 267.059 6
 -9 0 7 5250.25 271.677 1
 -9 0 8 139.632 63.6973 6
 -9 0 8 16.0289 66.603 1
 -9 0 9 1707.42 172.432 1
 -9 0 9 2153.48 170.829 6
 -9 1 0 -4.85948 28.8439 2
 9 -1 0 31.9718 32.981 1
 9 1 0 -19.0556 33.2015 1
 -9 1 0 -19.0592 27.103 3
 -9 1 0 12.8587 20.8784 5
 -9 -1 0 -3.21389 18.0769 5
 -9 -1 0 16.5516 31.3827 2
 9 1 0 10.022 20.8158 11
 -9 1 -1 22552.4 522.305 3
 -9 1 1 21918.4 521.214 3
 9 -1 1 23474.2 550.351 1
 9 1 1 23733.2 550.935 1
 9 1 1 22035.6 541.051 2
 9 -1 1 22807.8 532.549 2
 -9 1 1 22270.7 523.228 2
 -9 -1 1 22624.2 537.143 2
 9 1 1 22084.7 530.861 11
 9 1 -1 21985.7 518.533 11
 9 -1 1 22358.4 528.981 11
 9 -1 1 22204 485.54 9
 9 1 1 23047.8 502.012 9
 -9 -1 1 22201.3 489.065 9
 9 -1 -1 22546.8 557.067 1
 9 1 -1 22616.3 557.068 1
 -9 1 1 22748.9 530.793 5
 -9 1 2 6671.99 205.064 3
 -9 -1 2 6459.18 201.943 3
 9 -1 -2 6483.01 238.944 1
 9 1 -2 6487.57 238.256 1
 -9 1 -2 6977.29 205.782 3
 9 1 2 6778.77 195.784 9
 -9 -1 2 6354.44 177.528 9
 9 -1 2 6821.29 196.459 5
 9 1 2 6809.03 224.831 1
 9 -1 2 6954.53 226.754 1
 9 1 2 6817.48 218.736 11
 9 1 -2 6362.98 196.005 11
 9 -1 2 6511.89 212.346 11
 9 1 2 6673.57 222.89 2
 9 -1 2 6759.41 218.956 2
 -9 1 2 6473.19 207.553 2
 9 -1 3 107.962 33.397 11
 9 1 3 120.555 36.9271 11
 9 -1 -3 72.4865 39.9614 1
 9 1 -3 152.584 48.7645 1
 9 1 3 78.4419 37.8033 2
 9 -1 3 120.91 39.0885 2
 -9 1 3 111.223 41.0143 1
 -9 -1 3 63.1638 39.6471 1
 -9 -1 3 87.1952 30.1945 3
 -9 1 3 188.091 36.3913 3
 -9 1 -3 74.6873 28.8701 3
 -9 -1 3 113.608 44.0638 10
 -9 1 3 76.0848 38.2088 10
 9 1 -3 47.8963 19.6348 7
 9 -1 3 99.409 31.412 5
 9 1 3 93.1422 22.6896 5
 9 -1 4 7936.93 264.867 2
 9 1 4 7589.82 264.374 2
 -9 1 4 7409.06 246.822 6
 -9 -1 4 7268.55 244.097 6
 9 -1 -4 7004.74 280.343 1
 9 1 -4 7165.07 283.717 1
 -9 -1 4 7178.58 268.778 1
 -9 1 4 7651.25 276.743 1
 9 -1 4 7414.81 222.404 5
 -9 1 4 7272.63 266.187 10
 -9 -1 4 7446.19 266.726 10
 -9 1 -4 7757.71 220.228 3
 9 1 4 7320.68 245.053 11
 9 -1 4 6963.18 235.633 11
 -9 1 4 7601.41 222.207 3
 -9 -1 4 7118.79 212.97 3
 -9 1 4 6949.81 245.123 4
 -9 -1 4 7033 243.765 4
 9 -1 -4 7226.22 216.384 7
 -9 1 -5 460.094 67.1268 6
 -9 -1 -5 308.8 56.4857 6
 -9 1 5 434.648 60.8504 6
 -9 -1 5 400.085 61.2554 6
 9 1 5 529.661 65.6459 11
 9 -1 5 439.708 56.4956 11
 -9 -1 5 466.872 46.5479 3
 9 -1 -5 548.767 82.0651 1
 9 1 -5 383.325 72.857 1
 -9 1 5 437.463 68.4832 10
 -9 -1 5 619.284 78.712 10
 -9 1 5 472.557 66.7175 4
 -9 -1 5 517.968 66.7267 4
 -9 1 5 384.091 45.1843 3
 -9 1 -5 426.7 44.7348 3
 -9 1 5 413.395 68.9559 1
 -9 -1 5 348.179 69.2223 1
 9 -1 5 393.324 50.4685 5
 9 1 5 389.955 65.9248 2
 9 -1 5 413.241 69.4802 2
 -9 1 6 1955.99 151.09 1
 -9 -1 6 1909.73 148.969 1
 9 -1 6 2197.35 124.451 11
 -9 1 6 2112.09 138.067 6
 -9 -1 6 2289.16 143.534 6
 -9 1 7 5293.53 272.735 1
 -9 -1 7 5549.19 275.291 1
 -9 -1 7 5794.75 252.5 6
 -9 1 7 6175.49 259.998 6
 -9 -1 8 25.27 51.3856 6
 -9 1 8 50.8637 62.8751 6
 -9 1 8 16.0579 62.4006 1
 -9 -1 8 47.9909 55.9319 1
 -9 -1 9 1969.56 166.186 6
 -9 1 9 2025.77 167.204 6
 -9 1 9 2193.51 193.408 1
 -9 -1 9 2169.65 190.496 1
 9 2 0 15.4113 23.8595 11
 9 -2 0 12.7973 31.6376 1
 9 2 0 12.6854 28.9635 1
 -9 2 0 4.851 23.6304 3
 -9 2 0 36.2741 27.1876 2
 -9 -2 0 -5.33957 18.5314 5
 -9 2 0 33.8537 27.5102 5
 9 -2 1 17176.8 378.105 9
 -9 -2 1 17437.9 398.276 9
 9 2 1 18310.5 448.371 1
 9 -2 1 16697.7 439.271 1
 -9 2 1 17350.3 415.898 2
 9 2 1 17454.5 446.493 2
 9 -2 1 16833.2 421.744 2
 9 -2 -1 17513.4 455.305 1
 9 2 -1 16922.1 449.654 1
 -9 2 1 17222.7 434.701 5
 -9 2 -1 18101.6 422.548 3
 -9 2 1 17423.3 422.844 3
 9 2 1 17282.7 431.82 11
 9 -2 1 17012 426.508 11
 9 2 -1 17061.9 417.492 11
 9 2 2 2921.93 121.054 9
 -9 -2 2 3205.51 114.977 9
 -9 2 -2 3327.38 127.654 3
 -9 2 2 3123.35 128.46 3
 9 -2 2 3287.13 128.767 5
 9 2 2 3277.34 143.205 1
 9 -2 2 3270.46 145.141 1
 9 -2 -2 3019.37 152.208 1
 9 2 -2 2962.84 150.428 1
 -9 2 2 3314.19 128.179 2
 9 2 2 3084.37 141.335 2
 9 -2 2 3356.94 139.032 2
 9 2 2 3221.08 139.798 11
 9 -2 2 2873.35 128.448 11
 9 2 -2 3081.89 120.945 11
 9 -2 3 2962.5 136.925 2
 -9 2 3 2654.62 119.718 2
 9 2 3 2704.62 137.999 2
 -9 2 3 2760.19 143.721 1
 -9 -2 3 2765.97 143.609 1
 9 -2 -3 2929.82 158.088 1
 9 2 -3 2676.07 150.147 1
 9 -2 3 2724.66 120.546 5
 -9 -2 3 2810.22 143.85 2
 9 2 -3 2668.02 106.875 11
 9 -2 3 2689.34 124.496 11
 -9 -2 3 2599.34 138.699 10
 -9 2 3 2730.67 139.685 10
 -9 -2 3 2939.37 117.601 3
 -9 2 3 2786.62 119.24 3
 -9 2 -3 2750.82 114.411 3
 9 2 3 2469.08 126.881 11
 9 2 -3 2697.83 81.9552 7
 9 2 4 16288.4 442.248 2
 -9 -2 4 15771.8 419.468 4
 -9 2 4 15970.2 422.603 4
 -9 2 4 15479.9 417.823 6
 -9 -2 4 15718 417.015 6
 9 -2 -4 15566.1 468.6 1
 9 2 -4 15977.2 470.532 1
 9 -2 4 15420.5 429.827 2
 9 -2 4 15916.1 402.809 5
 -9 -2 4 15489.5 448.269 1
 -9 2 4 15436.6 448.866 1
 -9 2 4 15523.8 441.207 10
 -9 -2 4 15052.8 437.333 10
 -9 2 4 15275.3 388.939 3
 9 2 4 15188.1 410.285 9
 -9 2 -4 16308 383.338 3
 -9 -2 4 14497.9 374.294 3
 9 2 4 15952 424.668 11
 9 2 -4 15553.7 368.725 11
 9 -2 4 15580.1 408.942 11
 -9 2 -5 1234.54 100.692 6
 -9 -2 -5 1026.94 94.6142 6
 9 2 5 1263.17 108.843 2
 -9 2 5 1169.65 94.315 6
 -9 -2 5 1163.78 94.9577 6
 9 -2 5 1025.75 97.0211 2
 -9 -2 5 1118.7 100.849 10
 -9 2 5 1147.53 102.654 10
 -9 2 5 1049.39 103.214 1
 -9 -2 5 946.013 99.6365 1
 -9 2 5 1129.93 93.2364 4
 -9 -2 5 1110.02 93.5177 4
 -9 2 -5 1079.7 67.5753 3
 -9 2 5 1188.04 76.7156 3
 9 2 5 1335.96 99.0695 11
 9 -2 5 1295.74 90.5774 11
 9 -2 5 1115.03 84.6703 5
 9 -2 -5 1048.76 107.269 1
 9 2 -5 947.249 104.098 1
 9 2 5 1232.45 96.7939 7
 9 -2 -5 1039.77 78.4185 7
 -9 2 6 3320.3 174.682 6
 -9 -2 6 3298.58 172.232 6
 -9 2 6 2785.7 178.401 1
 -9 -2 6 2921.89 181.804 1
 9 -2 6 3140.78 147.084 11
 9 -2 -6 3030.76 140.669 7
 -9 -2 7 2213.84 152.997 6
 -9 2 7 2352.54 156.189 6
 -9 -2 7 2068.2 166.291 1
 -9 2 7 2156.93 168.512 1
 -9 2 8 -25.4017 64.6174 6
 -9 -2 8 25.1278 55.3571 6
 -9 -2 8 -31.8847 57.3527 1
 -9 2 8 16.053 57.7507 1
 -9 -2 9 1084.74 126.051 6
 -9 2 9 853.339 121.663 6
 -9 2 9 968.974 137.417 1
 -9 -2 9 1051.43 139.798 1
 -9 3 0 49.7299 27.6519 3
 9 3 0 5.31293 23.8391 11
 9 -3 0 32.0648 31.2383 1
 9 3 0 6.33904 27.9305 1
 -9 -3 0 -8.42091 16.0668 5
 -9 3 0 21.6213 31.0865 5
 -9 -3 1 14837.4 364.053 9
 9 -3 1 14573.9 329.541 9
 9 -3 1 15636.6 402.161 1
 9 3 1 15179.8 400.186 1
 9 3 1 15319.8 408.133 2
 -9 3 1 15507.8 366.384 2
 9 -3 1 14611.2 373.024 2
 9 3 1 15507.8 393.085 11
 9 3 -1 15167.1 376.096 11
 9 -3 -1 15001.9 407.473 1
 9 3 -1 15410.3 408.886 1
 -9 3 1 15401.3 398.731 5
 -9 3 -1 14634.5 374.717 3
 -9 3 1 15327.2 380.516 3
 -9 -3 2 3723.15 133.283 9
 -9 3 -2 3933.58 139.029 3
 -9 3 2 3911.05 145.01 3
 9 3 2 3933.27 155.323 11
 9 -3 2 4136.57 152.527 5
 9 3 2 3878.82 156.629 1
 9 -3 2 3929.85 157.254 1
 9 -3 -2 3886.61 171.021 1
 9 3 -2 3711.31 167.038 1
 9 3 -2 3604.16 130.688 11
 9 -3 2 3913.21 147.774 11
 -9 3 2 3755.65 132.102 2
 -9 -3 2 3738.26 164.052 2
 9 3 2 3645.81 157.514 2
 9 -3 2 3894.88 146.31 2
 9 3 3 1007.12 80.4177 11
 -9 3 3 929.629 84.5303 1
 -9 -3 3 952.029 84.9182 1
 9 -3 -3 893.69 89.8643 1
 9 3 -3 1001.02 91.9822 1
 9 -3 3 1048.5 78.1405 5
 9 3 3 1039.4 86.7301 2
 -9 3 3 1106.77 71.444 2
 9 -3 3 979.428 77.6747 2
 -9 -3 3 902.586 64.3137 3
 -9 -3 3 898.804 85.8533 2
 9 3 3 1048.76 78.4026 9
 9 3 -3 1003.35 61.3328 11
 -9 -3 -3 994.189 76.691 11
 9 -3 3 1094.79 77.8953 11
 -9 3 3 999.941 70.7099 3
 -9 3 -3 861.697 63.1308 3
 -9 3 4 15792.1 418.935 4
 -9 -3 4 15305.2 414.53 4
 9 3 4 15714.9 439.931 2
 9 3 4 15315.8 425.303 11
 9 3 4 15932.1 420.393 7
 -9 3 4 15613.4 414.59 6
 -9 -3 4 15624.2 413.919 6
 9 -3 4 15799.7 425.048 2
 9 -3 4 15246.9 408.272 5
 -9 3 4 14950.5 442.976 1
 -9 -3 4 14975.3 442.382 1
 -9 3 4 14643.2 432.339 10
 -9 -3 4 14027.8 427.213 10
 -9 3 4 15659.8 394.303 3
 9 3 -4 15296.1 361.377 11
 9 -3 4 15037.8 400.606 11
 -9 -3 -4 15967.6 420.864 11
 -9 -3 4 15139.5 373.75 3
 -9 3 -4 16008.4 378.429 3
 9 -3 -4 15365.1 462.934 1
 9 3 -4 14618.2 455.671 1
 9 3 4 16035.9 418.611 9
 -9 3 -5 2279.13 134.249 6
 -9 -3 -5 2222.05 133.865 6
 9 3 5 2389.12 145.963 2
 -9 3 5 2159.99 128.403 6
 -9 -3 5 2018.61 123.127 6
 9 -3 5 2356.97 139.022 2
 -9 -3 -5 2017.46 123.008 11
 9 -3 5 2237.39 117.455 11
 9 -3 5 2401.02 131.033 5
 9 -3 -5 2170.46 154.271 1
 9 3 -5 2424.57 163.963 1
 9 3 5 2446.44 139.745 7
 9 -3 -5 2295.81 123.269 7
 -9 3 5 2327.19 132.882 4
 -9 -3 5 2243.82 129.266 4
 9 3 5 2112.29 129.57 11
 -9 3 5 2022.64 142.595 1
 -9 -3 5 2182.7 147.073 1
 9 3 5 2056.42 130.65 9
 -9 -3 5 2427.84 147.866 10
 -9 3 5 2360.83 147.029 10
 9 -3 -6 4305.78 178.214 7
 -9 -3 6 3946.81 191.733 6
 -9 3 6 4318.95 203.101 6
 -9 3 6 4124.95 218.041 1
 -9 -3 6 4003.8 214.598 1
 -9 -3 -6 3970.96 184.061 11
 9 -3 6 4142.24 170.136 11
 9 -3 6 4213.06 185.219 5
 -9 -3 7 3038.17 196.241 1
 -9 3 7 2847.54 192.477 1
 -9 -3 7 2549.39 166.157 6
 -9 3 7 2795.56 168.657 6
 -9 3 8 64.0476 67.886 1
 -9 -3 8 15.8653 57.076 1
 -9 -3 8 -24.909 64.2384 6
 -9 3 8 -12.6899 61.8136 6
 9 3 9 1999.75 166.545 9
 -9 -3 9 1524.01 147.586 6
 -9 3 9 1626.04 153.771 6
 -9 -3 9 2135.83 182.209 1
 -9 3 9 1688.69 171.939 1
 -9 4 0 30.9515 27.3175 3
 -9 -4 0 -4.87522 24.4573 9
 9 4 0 16.3749 13.1051 7
 -9 -4 0 8.96786 12.9262 5
 9 -4 0 6.40001 32.5616 1
 9 4 0 6.3317 27.3769 1
 9 4 0 5.43517 24.3878 11
 9 4 1 4748.87 189.903 2
 -9 -4 -1 4535.76 180.439 2
 -9 4 1 5054.94 149.853 2
 9 -4 -1 4475.12 180.159 1
 9 4 -1 4743.83 183.283 1
 -9 4 1 5263.86 172.74 3
 -9 4 -1 5200.32 168.409 3
 9 -4 1 4938.68 179.57 1
 9 4 1 5132.92 183.193 1
 -9 -4 1 4883.55 163.554 9
 9 4 1 5017.49 143.277 7
 9 4 -1 4934.33 164.047 11
 -9 -4 1 5081.26 190.368 2
 9 -4 1 4854.9 158.511 2
 9 4 1 4661.5 174.263 11
 9 -4 2 3106.52 142.886 5
 -9 4 2 3336.16 158.65 5
 9 -4 2 3235.98 133.496 2
 9 4 2 3279.72 153.637 2
 -9 -4 2 3340.58 159.138 2
 -9 4 2 3575.61 122.946 2
 -9 -4 2 3402.15 134.035 9
 -9 -4 -2 3185.75 140.121 11
 9 4 -2 3326.38 126.514 11
 9 -4 -2 3352.26 160.344 1
 9 4 -2 3258.3 157.472 1
 -9 4 -2 3126.08 127.892 3
 9 -4 2 3326.9 145.04 1
 9 4 2 3539.7 150.071 1
 9 4 2 3326.01 126.628 7
 -9 4 2 3235.09 136.117 3
 9 4 2 3492.43 151.24 11
 9 4 3 5190.68 181.18 7
 -9 -4 3 5403.84 215.245 2
 9 4 3 4880.09 197.59 2
 9 -4 3 4764.38 181.108 2
 -9 4 3 4626.12 156.1 2
 -9 4 3 4863.62 197.541 1
 -9 -4 3 4668.22 194.106 1
 -9 4 3 4751.78 208.713 5
 9 -4 3 4846.51 188.269 5
 9 4 3 4987.23 195.59 11
 9 -4 3 5015.15 189.777 1
 9 -4 -3 4991.01 213.417 1
 9 4 -3 4535.55 206.006 1
 9 4 3 4804.96 182.612 9
 -9 4 3 5074.3 178.481 3
 9 4 -3 4723.59 152.989 11
 -9 -4 -3 5360.51 193.491 11
 9 -4 3 4614.95 174.02 11
 -9 4 -3 5075.72 167.188 3
 9 -4 4 19107.9 479.264 11
 -9 -4 -4 20073 505.146 11
 -9 4 4 18902.1 461.456 2
 9 4 4 20046.3 524.987 2
 -9 4 4 19282 492.758 6
 -9 -4 4 19075.7 487.993 6
 -9 4 4 20019.7 521.039 10
 -9 -4 4 19271.1 515.392 10
 9 4 4 19136.5 511.598 11
 9 4 4 19433.4 498.749 9
 9 -4 4 19719.9 501.48 2
 -9 4 4 18724.9 521.641 1
 -9 -4 4 19336.4 523.109 1
 9 -4 -4 19723.7 546.138 1
 9 4 -4 18271.2 534.556 1
 9 -4 4 19117.6 497.863 5
 -9 -4 4 19331.4 452.536 3
 -9 4 -4 18902.3 451.548 3
 9 4 4 19683.5 499.286 7
 -9 4 4 19365.1 494.844 4
 -9 -4 4 18965.8 489.998 4
 9 4 5 302.694 62.7428 9
 9 -4 -5 430.801 83.5774 1
 9 4 -5 530.12 92.5387 1
 9 4 5 571.965 90.7793 2
 -9 4 -5 495.448 69.0735 6
 -9 -4 -5 294.141 58.0126 6
 -9 4 5 355.035 63.2217 6
 -9 -4 5 378.106 66.2742 6
 9 -4 -5 458.28 66.5361 7
 9 4 5 396.442 63.4567 7
 -9 4 5 624.842 80.7734 4
 -9 -4 5 493.878 74.7528 4
 9 -4 5 489.784 74.7042 5
 -9 -4 5 496.668 71.0615 10
 -9 4 5 426.055 69.6501 10
 9 -4 5 328.818 52.8763 11
 -9 4 5 399.95 71.2916 1
 -9 -4 5 466.449 73.4514 1
 -9 -4 -5 337.576 62.9607 11
 9 -4 5 419.438 77.9139 2
 9 4 6 2196.28 144.561 9
 9 -4 6 2142.53 135.579 5
 -9 -4 6 1879.59 132.093 6
 -9 4 6 2296.46 145.986 6
 9 -4 -6 2188.14 129.573 7
 -9 -4 -6 2037.99 131.393 11
 -9 4 6 2036.6 153.609 1
 -9 -4 6 2198.51 155.876 1
 -9 4 7 1920.04 160.539 1
 -9 -4 7 1826.89 153.792 1
 -9 -4 -7 2110.88 135.959 11
 9 4 7 2059.91 149.068 9
 9 -4 -7 1660.36 120.144 7
 -9 -4 7 1834.44 139.21 6
 -9 4 7 1934.86 141.505 6
 -9 4 8 47.6062 57.0884 1
 -9 -4 8 31.4097 61.0257 1
 -9 -4 8 -49.3251 64.4567 6
 -9 4 8 -25.2261 60.5012 6
 9 4 8 -39.7832 71.1176 9
 -9 4 9 807.974 121.764 1
 -9 -4 9 572.609 110.946 1
 9 4 9 681.119 117.477 1
 9 -4 9 789.991 128.332 1
 9 4 9 715.64 104.506 9
 -9 -4 9 796.424 113.84 6
 -9 4 9 616.045 108.153 6
 -9 -5 0 14.3236 33.2621 2
 -9 -5 0 27.45 28.3166 9
 9 -5 0 -6.39435 30.6718 1
 9 5 0 -6.3249 30.3387 1
 -9 5 0 -5.39921 26.6955 3
 9 5 0 11.3419 28.4484 11
 9 -5 1 10341.8 304.581 1
 9 5 1 10193.6 303.561 1
 -9 5 1 11097.2 301.674 3
 9 5 1 11147 266.404 7
 9 -5 1 10630.3 320.053 5
 -9 5 1 10745.8 325.524 5
 -9 -5 1 10666.8 297.044 9
 -9 5 -1 10756.9 293.583 3
 -9 -5 -1 10815.2 300.992 11
 -9 -5 -1 10765.9 319.881 2
 9 -5 -1 10646.2 318.274 1
 9 5 -1 10658.6 317.393 1
 9 5 -1 10515.1 290.328 11
 9 5 1 10795.3 311.127 11
 -9 -5 1 10555.7 324.765 2
 9 -5 1 10487.4 277.615 2
 9 -5 2 9928.11 310.605 5
 -9 5 2 10539.4 330.157 5
 9 -5 -2 9804.72 317.93 1
 9 5 -2 10131.1 318.739 1
 -9 5 2 10210.7 293.962 3
 -9 -5 2 10379.4 293.66 9
 -9 5 -2 10365.5 282.554 3
 9 -5 2 10416 282.86 2
 9 5 2 10353.4 319.867 2
 -9 -5 2 9981.28 323.878 2
 -9 5 2 10690.6 257.276 2
 9 5 2 10298.9 275.74 7
 -9 -5 -2 10556.9 303.639 11
 -9 5 2 9841.61 302.156 1
 9 -5 2 9791.09 297.866 1
 9 5 2 10631.5 304.5 1
 9 5 -2 9961.06 270.997 11
 9 5 2 10431.2 313.064 11
 -9 5 -3 1257.63 65.9033 8
 9 5 3 1314.03 84.6067 7
 -9 -5 3 1329.32 108.288 2
 9 -5 3 1181.01 85.9552 2
 9 5 3 1497.28 111.397 2
 -9 5 3 1172.62 94.8938 1
 -9 -5 3 1303.23 96.7867 1
 9 -5 3 1207.86 94.1891 1
 -9 5 3 1177.55 105.497 5
 9 5 3 1259.43 95.1549 9
 9 -5 3 1165.45 96.6223 5
 9 5 3 1282.85 93.1488 1
 9 -5 3 1237.89 82.9787 11
 -9 -5 -3 1155.03 94.1896 11
 9 5 -3 1218.79 66.6665 11
 9 5 3 1347.47 99.975 11
 9 -5 -3 1298.95 113.119 1
 9 5 -3 977.314 97.1021 1
 -9 5 3 1247.86 88.438 4
 -9 -5 3 1344.86 89.1292 4
 -9 5 3 1214.29 88.0765 3
 -9 5 -3 1191.1 76.3999 3
 9 5 4 10672.4 323.927 7
 9 -5 -4 10602.9 359.11 1
 9 5 -4 9861.68 349.542 1
 9 5 4 11195.2 348.607 2
 -9 5 4 10279.3 311.585 6
 -9 -5 4 10287.8 310.154 6
 -9 5 4 10998.9 371.011 5
 9 -5 4 10858.7 320.677 2
 9 5 4 10775.4 328.684 9
 9 -5 4 10573 329.892 5
 -9 5 -4 11004.2 283.923 3
 -9 5 4 10545.7 341.696 1
 -9 -5 4 10015.9 333.623 1
 9 -5 4 10753.8 305.029 11
 -9 -5 -4 10979.8 333.209 11
 -9 5 4 9994.21 330.059 10
 -9 -5 4 10150.3 328.278 10
 -9 5 4 10330.9 312.523 4
 -9 -5 4 10950.6 316.356 4
 -9 -5 4 10643.6 282.349 3
 9 -5 5 672.602 65.7064 11
 9 5 5 863.383 95.0535 2
 9 -5 5 1086.48 94.4727 2
 -9 5 5 852.802 83.6824 6
 9 5 5 769.155 87.2573 9
 -9 5 5 896.928 96.5749 1
 -9 -5 5 708.921 79.7725 6
 9 -5 -5 913.686 103.159 1
 9 5 -5 928.469 104.546 1
 -9 5 5 1007.83 96.2466 10
 -9 -5 5 769.682 91.4169 1
 -9 -5 -5 823.829 88.1218 11
 -9 -5 5 832.195 84.6753 4
 9 -5 5 844.687 89.7088 5
 -9 -5 5 708.178 82.032 10
 9 -5 -5 829.517 84.2974 7
 -9 5 -5 805.021 79.3248 6
 9 5 5 820.151 85.9057 7
 -9 -5 -5 928.01 87.5159 6
 -9 5 5 758.89 81.7195 4
 9 5 6 1711.56 130.716 9
 9 -5 -6 1683.32 118.87 7
 -9 -5 -6 1532.24 118.07 11
 -9 -5 6 1935.5 131.99 6
 -9 5 6 1912.45 132.949 6
 9 -5 6 1520.83 120.85 5
 -9 5 6 1658.96 137.582 1
 -9 -5 6 1978.41 144.298 1
 9 5 7 3899.64 211.856 9
 -9 5 7 3555 218.558 1
 -9 -5 7 3764.24 221.35 1
 -9 -5 -7 4064.67 199.05 11
 -9 -5 7 3743.09 197.224 6
 -9 5 7 4225.77 208.324 6
 9 -5 -7 3830.23 190.658 7
 -9 -5 8 30.8914 61.4308 1
 -9 5 8 -15.6567 62.27 1
 -9 -5 8 -12.1613 60.1295 6
 -9 5 8 12.5347 57.2373 6
 9 5 8 53.6443 68.231 9
 -9 -5 -8 -42.4107 48.4151 11
 9 -5 9 1728.41 176.375 1
 -9 5 9 1531.73 158.236 1
 -9 -5 9 1715.51 165.262 1
 9 5 9 1329.52 155.728 1
 9 5 9 1071.23 132.803 9
 -9 -5 9 1421.7 140.376 6
 -9 5 9 1424.05 138.56 6
 -9 6 0 17.2774 30.1038 3
 -9 -6 0 6.11261 28.3896 9
 9 -6 0 6.38859 31.1196 1
 9 6 0 -6.34338 33.5911 1
 -9 -6 0 -98.96 45.6425 2
 -9 6 0 -7.46793 34.1012 5
 9 6 0 11.983 29.1853 11
 9 -6 1 8331.16 288.966 5
 -9 -6 -1 9330.93 293.601 2
 -9 6 1 9496.97 302.525 5
 -9 -6 -1 9214.85 272.969 11
 -9 -6 1 9070.18 272.45 9
 9 -6 1 9033.54 273.09 1
 9 6 1 9053.04 274.122 1
 9 -6 -1 9160.7 284.548 1
 9 6 -1 9144.73 284.577 1
 -9 6 1 9000.21 271.176 3
 -9 6 -1 8951.37 262.999 3
 -9 -6 1 9041.27 296.004 2
 9 -6 1 8868.09 239.708 2
 9 -6 -1 9202.66 274.142 3
 9 6 1 9309.5 283.544 11
 9 6 -1 8786.4 258.465 11
 9 -6 2 4279.15 187.713 5
 -9 -6 -2 4225 174.029 11
 9 -6 -2 4267.99 170.48 3
 -9 6 2 4346.38 200.018 5
 -9 -6 2 4264.56 169.854 9
 9 -6 -2 4445.6 191.629 1
 9 6 -2 4091.16 182.406 1
 9 -6 2 4275.18 154.014 2
 -9 -6 2 3995.42 189.1 2
 9 6 2 4234.77 189.932 2
 9 6 2 4416.74 152.403 7
 -9 6 2 4798.95 178.552 1
 9 -6 2 4027.98 167.151 1
 -9 -6 2 4263.45 169.824 1
 9 6 2 4387.17 173.399 1
 9 6 2 4489.52 184.925 11
 9 6 -2 4077.61 147.157 11
 -9 6 2 4437.19 171.987 3
 -9 6 -2 4246.47 158.048 3
 -9 -6 3 3748.43 185.837 2
 9 -6 3 3594.81 148.384 2
 9 6 3 3831.54 176.518 2
 -9 -6 3 3537.56 160.608 1
 -9 6 3 3531.35 162.381 1
 9 6 3 3825.65 161.28 1
 9 -6 3 3444.42 155.285 1
 -9 6 3 3551.24 187.222 5
 9 -6 -3 3662.51 179.222 1
 9 6 -3 3917.84 181.339 1
 9 -6 3 3581.96 172.255 5
 9 6 3 3770.78 152.893 7
 -9 6 3 3667.84 151.008 4
 -9 -6 3 3468.36 146.614 4
 -9 6 -3 3429.64 136.652 3
 -9 6 -3 3582.12 124.319 8
 9 -6 -3 3676 157.875 3
 9 -6 3 3739.07 151.348 11
 -9 -6 -3 3689.07 166.475 11
 9 6 3 3722.51 167.295 9
 9 -6 -4 9259 329.022 1
 9 6 -4 8675 323.365 1
 9 6 4 9538.46 300.257 7
 -9 6 -4 9586.82 295.929 6
 -9 -6 -4 9625.36 298.444 6
 9 6 4 9730.25 318.825 2
 -9 6 4 9728.08 291.894 6
 -9 -6 4 9084.62 282.837 6
 -9 6 4 9502.59 291.216 4
 -9 -6 4 8929.82 283.128 4
 -9 -6 -4 9292.76 310.344 11
 9 -6 4 9128.3 276.668 11
 -9 6 4 10015 352.269 5
 9 -6 -4 9188.8 289.344 3
 9 -6 4 9304.85 291.732 2
 9 -6 4 9298.65 316.42 5
 -9 6 -4 9517.57 261.496 3
 -9 -6 -4 9624.84 262.827 8
 -9 6 4 9723.02 316.709 1
 -9 -6 4 9144.6 307.445 1
 9 6 4 9392.28 310.151 9
 -9 6 4 9824.42 310.949 10
 9 -6 -5 622.66 69.3682 3
 9 6 5 602.874 74.6376 7
 9 -6 -5 751.576 82.0554 7
 -9 6 -5 669.11 75.4428 6
 -9 -6 -5 731.015 76.8835 6
 -9 6 5 721.01 76.769 6
 -9 -6 5 572.471 70.9498 6
 9 -6 5 837.898 83.9632 2
 9 6 5 460.896 75.6925 2
 -9 -6 -5 626.251 82.2633 11
 9 -6 -5 709.214 98.8318 1
 9 6 -5 751.071 92.4744 1
 9 6 5 686.418 83.4206 9
 -9 6 5 743.808 81.0196 4
 -9 -6 5 766.966 78.8641 4
 9 -6 5 670.783 83.8922 5
 -9 6 5 637.156 84.1515 1
 -9 -6 5 765.269 85.9571 1
 -9 6 5 535.238 86.7382 5
 -9 6 5 811.083 88.2152 10
 -9 -6 5 675.334 79.1417 10
 9 -6 -6 2463.9 152.283 7
 -9 6 6 2331.08 161.144 1
 -9 -6 6 2470.56 163.452 1
 9 6 6 2463.92 159.202 9
 -9 -6 -6 2596.37 155.917 11
 -9 -6 6 2498.48 147.607 6
 -9 6 6 2412.8 148.252 6
 -9 -6 7 2963.84 171.542 6
 -9 6 7 3022.84 177.5 6
 9 6 7 3337.09 194.205 9
 9 -6 -7 2901.84 171.241 7
 -9 -6 7 2640.29 183.931 1
 -9 6 7 2898.63 193.844 1
 -9 6 7 2934.34 156.603 8
 -9 -6 -7 3106.86 177.947 11
 -9 -6 -8 -11.2229 44.6364 11
 -9 6 8 15.3416 58.1777 1
 -9 -6 8 -60.5453 72.6046 1
 -9 -6 8 11.9201 51.5392 6
 -9 6 8 12.3393 56.3458 6
 9 6 8 -27.2697 57.8084 9
 -9 -6 9 880.225 113.899 6
 9 -6 9 1040.24 143.721 1
 -9 -6 9 857.932 124.025 1
 -9 -7 0 -8.06136 38.0597 2
 -9 7 0 65.6934 44.0388 5
 -9 -7 0 -6.7679 33.4636 9
 -9 7 0 -24.4164 36.6002 3
 9 -7 0 -18.976 33.9229 3
 9 -7 0 57.4238 44.6146 1
 9 7 0 82.5921 42.076 1
 -9 -7 0 16.9619 35.2312 11
 9 7 0 51.145 33.4183 11
 9 -7 1 15283.6 398.279 1
 9 7 1 15522.4 400.991 1
 9 7 -1 15002.2 388.513 11
 -9 7 -1 15171 384.451 8
 9 -7 1 14733.4 432.38 5
 -9 7 1 15686.9 439.618 5
 -9 -7 -1 14530.3 419.975 2
 -9 -7 -1 15548 406.334 11
 -9 -7 1 15198.7 408.915 9
 -9 7 -1 15080.6 393.18 3
 -9 -7 1 15206.4 430.534 2
 9 -7 -1 15246.9 405.266 3
 9 -7 -1 14933.2 409.575 1
 9 7 -1 14540.4 406.244 1
 9 -7 2 1161.4 72.12 2
 -9 -7 2 1117.48 101.066 2
 9 -7 2 1332.38 89.8059 1
 -9 7 2 1215.6 86.3432 1
 9 7 2 1185.33 86.3613 1
 -9 -7 2 1212.08 84.8924 1
 9 -7 2 1108.61 95.5059 5
 9 -7 -2 1013.23 90.6294 1
 9 7 -2 1102.84 92.3611 1
 9 7 2 1095.93 94.6484 2
 -9 7 2 1483.03 117.361 5
 -9 -7 -2 1109.96 88.8053 11
 -9 7 -2 1061.06 77.4129 3
 -9 7 -2 1297.88 76.8672 8
 9 7 -2 1183.62 73.0835 11
 -9 -7 2 1237.75 90.3626 9
 9 -7 -2 1325.89 92.086 3
 -9 -7 3 144.934 36.025 6
 -9 7 3 87.2716 33.4891 6
 -9 7 3 77.7408 32.8918 4
 -9 -7 3 63.1425 36.1244 4
 9 7 3 17.7566 41.2577 2
 -9 -7 3 71.8869 43.5623 2
 -9 -7 -3 106.028 45.8956 11
 9 -7 -3 35.6867 41.459 1
 9 7 -3 17.6652 38.2148 1
 -9 7 -3 78.1817 31.5929 3
 9 -7 -3 115.278 39.6174 3
 9 -7 3 79.321 37.2398 2
 -9 7 3 59.4267 35.6587 1
 -9 -7 3 56.8793 36.6982 1
 9 7 3 122.442 43.9499 1
 9 -7 3 40.6676 34.5119 1
 9 -7 3 37.2547 43.2786 5
 -9 7 3 99.3081 48.6372 5
 -9 -7 -4 5105.94 195.798 6
 -9 7 -4 4756.28 188.699 6
 9 7 4 4927.54 215.338 2
 -9 7 4 4730.38 185.162 6
 -9 -7 4 4489.9 179.822 6
 -9 -7 4 4801.59 185.025 4
 -9 7 4 5011.12 190.863 4
 -9 7 4 4708.25 235.553 5
 9 -7 4 4855.94 189.369 2
 9 -7 4 5114.84 222.733 5
 9 -7 4 4673.57 190.942 1
 9 -7 -4 5279.38 201.857 3
 9 -7 -4 4960.11 222.347 1
 9 7 -4 4720.74 217.263 1
 -9 7 4 4597.14 201.761 1
 -9 -7 4 4382.86 196.139 1
 -9 -7 -4 4859.36 169.654 8
 9 -7 4 4720.56 178.55 11
 -9 -7 -4 4937.57 215.069 11
 9 7 4 4969.78 214.532 9
 -9 -7 -5 477.035 72.1533 11
 -9 7 5 540.83 70.5036 8
 9 -7 -5 488.352 72.307 7
 -9 -7 -5 517.293 68.168 6
 -9 7 -5 450.249 63.5294 6
 -9 -7 5 346.273 57.6945 6
 -9 7 5 512.434 66.873 6
 9 -7 -5 524.657 65.806 3
 9 7 5 610.948 78.7781 9
 -9 7 5 512.182 74.8621 1
 -9 -7 5 527.292 76.4967 1
 9 -7 -5 483.153 77.4169 1
 9 7 -5 403.917 74.9289 1
 -9 7 5 479.084 73.5031 10
 -9 -7 5 430.353 67.8316 10
 -9 7 5 516.973 65.7875 4
 -9 -7 5 559.72 67.0407 4
 9 -7 5 711.273 78.1043 2
 -9 7 5 520.805 89.0298 5
 9 -7 -6 2108.24 126.41 3
 -9 -7 -6 2200.19 151.924 11
 9 -7 -6 2083.53 148.398 7
 9 7 6 2131.4 150.674 9
 -9 -7 6 2242.34 154.766 1
 -9 7 6 2090.41 153.963 1
 -9 -7 6 2249.53 139.494 6
 -9 7 6 2430.8 147.02 6
 -9 7 6 2431.38 142.501 8
 -9 7 6 2189.36 176.321 5
 -9 -7 -7 3636.33 201.144 11
 9 7 7 3578.26 210.485 9
 -9 7 7 3402.21 233.239 5
 -9 7 7 3866.29 185.348 8
 9 -7 -7 3595.84 199.367 7
 -9 -7 7 3553.9 211.511 1
 -9 7 7 3609.09 213.543 1
 -9 -7 7 3770.19 192.279 6
 -9 7 7 3498.47 190.883 6
 -9 -7 -8 -11.8607 53.221 11
 -9 7 8 29.8077 57.9158 1
 -9 -7 8 102.49 71.322 1
 9 7 8 14.082 62.0488 9
 -9 7 8 48.5127 56.3308 6
 -9 -7 8 11.6767 51.4513 6
 -9 7 8 91.2938 69.2418 5
 9 8 0 -18.9093 31.6202 1
 9 -8 0 25.281 32.5996 1
 -9 -8 0 37.2347 34.5871 9
 9 -8 0 -6.78652 32.0409 3
 -9 -8 0 6.0103 31.417 11
 -9 -8 0 17.0422 38.9106 2
 -9 8 0 37.4073 35.0676 8
 -9 8 1 11832.9 375.134 5
 -9 -8 -1 11466.3 355.151 2
 -9 -8 1 11981.9 349.577 9
 -9 -8 -1 11713.5 338.526 11
 9 -8 1 11712.7 326.919 1
 9 8 1 11673.5 327.777 1
 -9 8 1 11763.2 337.649 8
 -9 8 -1 11827.8 322.15 8
 9 -8 -1 11510.4 338.724 1
 9 8 -1 11453.5 337.567 1
 -9 -8 1 11629.7 364.291 2
 9 -8 1 12116.2 377.302 5
 9 -8 -1 11442.2 338.826 3
 9 -8 2 2989.84 165.834 5
 -9 8 2 3138.42 173.235 5
 -9 8 2 2559.11 136.552 8
 -9 8 -2 2980.41 124.637 8
 -9 -8 2 2696.99 142.758 9
 -9 -8 -2 2564.21 139.921 11
 -9 -8 2 3075.45 134.217 1
 9 -8 2 2897.88 133.894 1
 -9 8 2 2919.69 133.957 1
 9 8 2 2988.57 136.183 1
 9 -8 -2 3002.36 150.321 1
 9 8 -2 2811.33 146.869 1
 -9 -8 2 3053.49 164.486 2
 9 -8 -2 3145.34 149.76 3
 -9 -8 -3 1745.53 118.734 11
 9 -8 -3 1617.31 120.16 1
 9 8 -3 1642.14 121.946 1
 9 -8 3 1754.91 135.703 5
 -9 8 3 1412.4 124.743 5
 -9 -8 -3 1755.79 100.864 8
 -9 8 -3 1509.64 82.7887 8
 -9 8 3 1547.5 108.837 8
 -9 8 3 1739.43 98.5169 6
 -9 -8 3 1635.27 94.6283 6
 -9 8 3 1695 105.291 1
 9 -8 3 1557.62 104.781 1
 -9 -8 3 1622.64 102.269 1
 9 8 3 1601.76 104.288 1
 9 8 3 1592.57 121.84 2
 -9 -8 3 1605.21 126.989 2
 -9 8 3 1555.9 96.2649 4
 -9 -8 3 1630.02 97.32 4
 9 -8 -3 1527.59 105.038 3
 -9 -8 4 6138.34 268.327 2
 -9 8 -4 6196.76 216.408 6
 -9 -8 -4 6131.25 219.675 6
 9 8 4 6120.11 248.204 2
 -9 8 4 5818.42 211.042 6
 -9 -8 4 5770.15 206.953 6
 -9 -8 -4 6039.68 243.62 11
 9 -8 4 6000.54 207.451 11
 -9 8 4 6261.39 279.171 5
 -9 8 4 5806.69 230.075 8
 9 -8 4 5846.22 254.176 5
 -9 -8 -4 5957.31 200.4 8
 9 -8 -4 6183.34 247.838 1
 9 8 -4 6055.16 247.102 1
 -9 8 4 5811.94 212.573 4
 -9 -8 4 5694.13 207.555 4
 9 8 4 5934.26 245.732 9
 9 -8 4 5594.31 216.039 1
 -9 -8 4 5918.25 225.831 1
 -9 8 4 6283.8 235.37 1
 9 8 4 5899.12 219.685 1
 9 -8 -4 6437.38 232.674 3
 9 -8 -5 644.37 87.0096 7
 -9 8 -5 741.829 75.7338 6
 -9 -8 -5 624.76 71.2819 6
 -9 8 5 770.986 82.0972 6
 -9 -8 5 730.065 76.7227 6
 9 -8 -5 720.029 76.6053 3
 9 -8 5 834.801 86.4758 2
 -9 8 5 526.796 96.8873 5
 -9 -8 -5 883.939 95.9258 11
 9 -8 -5 824.074 95.6328 1
 9 8 -5 715.353 92.0756 1
 -9 8 5 763.725 85.6993 10
 9 8 5 938.114 98.4957 9
 -9 8 5 693.419 86.4548 1
 -9 -8 5 620.482 80.2029 1
 -9 8 5 940.808 89.5605 8
 9 -8 -6 2382.61 139.455 3
 -9 8 6 2349.02 187.204 5
 9 8 6 2650.62 172.786 9
 -9 -8 6 2484.1 143.227 6
 -9 8 6 2500.77 147.123 6
 -9 8 6 2742.58 168.202 1
 -9 -8 6 2254.38 153.206 1
 9 -8 -6 2551.89 168.566 7
 -9 8 6 2646.22 152.903 8
 -9 -8 -6 2529.99 164.304 11
 -9 8 7 2132.35 188.912 5
 -9 8 7 2492.81 174.282 1
 -9 -8 7 2426.16 171.801 1
 -9 -8 7 2585.84 157.839 6
 -9 8 7 2456.19 158.876 6
 -9 8 7 2631.2 156.184 8
 9 8 7 2508.24 176.78 9
 -9 -8 -7 2774.94 180.573 11
 9 -8 -7 2274.01 164.03 7
 9 8 8 49.656 57.8683 1
 9 -8 8 48.8398 64.7486 1
 9 8 8 14.3287 56.988 9
 -9 -8 8 45.6249 61.9298 6
 -9 8 8 -47.675 64.7126 6
 -9 -8 -8 -25.0133 59.0456 11
 -9 -8 8 56.2745 66.4199 1
 -9 8 8 -43.0224 72.9609 1
 9 -8 -8 -50.6282 64.3947 7
 -9 8 8 55.5993 68.5001 5
 -9 -9 0 26.8767 40.199 2
 -9 -9 0 40.7026 40.2506 9
 9 9 0 -12.4031 29.2804 1
 9 -9 0 21.9015 30.9538 3
 -9 9 0 41.0188 37.5699 8
 -9 -9 0 19.2652 31.2825 11
 9 -9 1 9823.33 338.459 5
 -9 -9 -1 9601.51 317.747 2
 -9 9 1 9930.85 340.799 5
 9 -9 -1 9532.75 302.937 3
 9 9 -1 9528.74 294.005 1
 9 -9 1 9825.14 297.254 3
 9 9 1 9520.52 282.479 1
 -9 9 -1 9665.82 286.416 8
 -9 9 1 9421.73 298.258 8
 -9 -9 -1 9440.97 300.728 11
 -9 -9 1 9527.85 325.375 2
 -9 -9 1 9478.11 310.589 9
 -9 -9 2 3023.08 171.913 2
 9 -9 2 3559.51 192.931 5
 -9 9 -2 3307.73 140.521 8
 -9 9 2 3355.71 160.79 8
 -9 9 2 3846.63 200.527 5
 -9 9 2 3292.27 133.779 4
 -9 -9 -2 3179.8 164.266 11
 9 9 -2 3363.73 158.875 1
 9 9 2 3425.33 146.644 1
 9 -9 -2 3507.08 163.594 3
 -9 -9 2 3562.8 170.242 9
 9 -9 -3 148.729 43.3243 3
 -9 9 3 217.372 42.423 4
 9 9 3 125.323 40.0872 1
 -9 9 3 166.238 46.7428 1
 -9 9 3 157.197 39.4038 6
 -9 -9 3 190.356 53.8185 2
 -9 -9 -3 157.377 48.5094 11
 -9 9 -3 185.837 38.9501 8
 -9 -9 -3 154.784 43.2173 8
 -9 9 3 274.698 65.3557 5
 9 9 -3 195.042 48.8882 1
 -9 9 3 275.392 54.4606 8
 9 -9 3 120.91 61.2131 5
 -9 9 4 5217.03 258.407 5
 -9 -9 -4 5282.87 185.998 8
 -9 9 4 4672.67 183.065 4
 -9 -9 -4 4214.84 209.82 11
 9 -9 -4 4430.95 199.457 3
 -9 -9 4 4566.58 237.609 2
 -9 9 4 4776.11 184.03 6
 -9 9 4 4615.29 206.795 8
 9 9 4 4935.33 191.878 1
 -9 9 4 4452.92 193.864 1
 -9 -9 -5 311.212 68.1679 11
 -9 9 5 301.013 63.5308 1
 9 9 5 230.967 64.4303 9
 -9 9 5 113.959 50.5659 8
 9 -9 -5 345.041 60.7136 3
 9 -9 -5 289.94 69.6785 7
 -9 9 5 381.431 61.0848 6
 -9 9 5 310.838 76.5285 5
 -9 9 6 1046.47 128.219 5
 -9 9 6 977.104 106.116 1
 9 -9 -6 1025.74 96.2334 3
 9 -9 -6 1029.89 117.806 7
 -9 -9 -6 1067.17 113.217 11
 9 9 6 1042.16 115.344 9
 -9 9 6 1060.04 97.479 6
 -9 9 6 1157.51 107.059 8
[truncated: 224,416 more chars]
