# Supplementary material for: Refinement of anomalous dispersion correction parameters in single-crystal structure determinations
Source: IUCrJ. 2022 Jul 20;9(Pt 5):604–9. doi: 10.1107/S2052252522006844 (PMC9438505; doi:10.1107/S2052252522006844)
Supplement: Supplementary file 2 [file m-09-00604-sup2.zip › CIFs_Mo/MoC6O6-DWMo5_sasaki_HAR.cif]

data_MoC6O6-DWMo5_17444
_audit_creation_date               2022-06-23
_audit_creation_method
;
Olex2 1.5-alpha
(compiled 2022.06.10 svn.r3fa896fb for OlexSys, GUI svn.r6535)
;
_audit_contact_author_address      ?
_audit_contact_author_email        ?
_audit_contact_author_name         ''
_audit_contact_author_phone        ?
_publ_contact_author_id_orcid      ?
_publ_section_references
;
Bourhis, L.J., Dolomanov, O.V., Gildea, R.J., Howard, J.A.K., Puschmann, H.
 (2015). Acta Cryst. A71, 59-75.

Dolomanov, O.V., Bourhis, L.J., Gildea, R.J, Howard, J.A.K. & Puschmann, H.
 (2009), J. Appl. Cryst. 42, 339-341.

Kleemiss, F., Dolomanov, O.V., Bodensteiner, M., Peyerimhoff, N., Midgley, M.,
Bourhis, L.J., Genoni, A., Malaspina, L.A., Jayatilaka, D., Spencer, J.L.,
White, F., Grundkoetter-Stock, B, Steinhauer, S., Lentz, D., Puschmann, H.,
Grabowsky, S. (2021), Chem. Sci., 12, 1675-1692.
;
_chemical_formula_moiety           'C6 Mo O6'
_chemical_formula_sum              'C6 Mo O6'
_chemical_formula_weight           263.995
loop_
  _atom_type_symbol
  _atom_type_scat_dispersion_real
  _atom_type_scat_dispersion_imag
  _atom_type_scat_source
  _atom_type_scat_dispersion_source
 C 0.00210 0.00160 'NoSpherA2: Chem.Sci. 2021, DOI:10.1039/D0SC05526C' custom
 Mo -1.81530 0.68830 'NoSpherA2: Chem.Sci. 2021, DOI:10.1039/D0SC05526C' custom
 O 0.00790 0.00610 'NoSpherA2: Chem.Sci. 2021, DOI:10.1039/D0SC05526C' custom

_space_group_crystal_system        'orthorhombic'
_space_group_IT_number             62
_space_group_name_H-M_alt          'P n m a'
_space_group_name_Hall             '-P 2ac 2n'
loop_
  _space_group_symop_id
  _space_group_symop_operation_xyz
 1 x,y,z
 2 x+1/2,-y+1/2,-z+1/2
 3 -x,y+1/2,-z
 4 -x+1/2,-y,z+1/2
 5 -x,-y,-z
 6 -x-1/2,y-1/2,z-1/2
 7 x,-y-1/2,z
 8 x-1/2,y,-z-1/2

_symmetry_Int_Tables_number        62
_cell_length_a                     11.7827(2)
_cell_length_b                     11.2535(2)
_cell_length_c                     6.36831(10)
_cell_angle_alpha                  90
_cell_angle_beta                   90
_cell_angle_gamma                  90
_cell_volume                       844.41(3)
_cell_formula_units_Z              4
_cell_measurement_temperature      123.15
_exptl_absorpt_coefficient_mu      1.546
_exptl_crystal_density_diffrn      2.077
_exptl_crystal_F_000               497.002
_diffrn_reflns_av_R_equivalents    0.0248
_diffrn_reflns_av_unetI/netI       0.0155
_diffrn_reflns_Laue_measured_fraction_full  1.0000
_diffrn_reflns_Laue_measured_fraction_max  1.0000
_diffrn_reflns_limit_h_max         19
_diffrn_reflns_limit_h_min         -19
_diffrn_reflns_limit_k_max         16
_diffrn_reflns_limit_k_min         -19
_diffrn_reflns_limit_l_max         10
_diffrn_reflns_limit_l_min         -10
_diffrn_reflns_number              19187
_diffrn_reflns_point_group_measured_fraction_full  1.0000
_diffrn_reflns_point_group_measured_fraction_max  1.0000
_diffrn_reflns_theta_full          25.2417
_diffrn_reflns_theta_max           33.14
_diffrn_reflns_theta_min           3.46
_diffrn_ambient_temperature        123.15
_diffrn_measured_fraction_theta_full  1.0000
_diffrn_measured_fraction_theta_max  1.0000
_diffrn_radiation_type             'Mo K\a'
_diffrn_radiation_wavelength       0.71073
_reflns_Friedel_coverage           0.0
_reflns_limit_h_max                18
_reflns_limit_h_min                0
_reflns_limit_k_max                17
_reflns_limit_k_min                0
_reflns_limit_l_max                9
_reflns_limit_l_min                0
_reflns_number_gt                  1487
_reflns_number_total               1674
_reflns_threshold_expression       I>=2u(I)
_computing_molecular_graphics      'Olex2 1.5-alpha (Dolomanov et al., 2009)'
_computing_publication_material    'Olex2 1.5-alpha (Dolomanov et al., 2009)'
_computing_structure_refinement   
 'olex2.refine 1.5-alpha (Bourhis et al., 2015)'
_refine_diff_density_max           0.4480
_refine_diff_density_min           -0.2552
_refine_diff_density_rms           0.0652
_refine_ls_d_res_high              0.6500
_refine_ls_d_res_low               5.8913
_refine_ls_goodness_of_fit_ref     1.0434
_refine_ls_hydrogen_treatment      undef
_refine_ls_matrix_type             full
_refine_ls_number_constraints      0
_refine_ls_number_parameters       67
_refine_ls_number_reflns           1674
_refine_ls_number_restraints       0
_refine_ls_R_factor_all            0.0149
_refine_ls_R_factor_gt             0.0120
_refine_ls_restrained_S_all        1.0434
_refine_ls_shift/su_max            -0.0001
_refine_ls_shift/su_mean           0.0000
_refine_ls_structure_factor_coef   Fsqd
_refine_ls_weighting_details      
 'w=1/[\s^2^(Fo^2^)+(0.0117P)^2^+0.0897P] where P=(Fo^2^+2Fc^2^)/3'
_refine_ls_weighting_scheme        calc
_refine_ls_wR_factor_gt            0.0252
_refine_ls_wR_factor_ref           0.0258
_refine_special_details
;
Refinement using NoSpherA2, an implementation of
NOn-SPHERical Atom-form-factors in Olex2.
Please cite:
F. Kleemiss et al. Chem. Sci. DOI 10.1039/D0SC05526C - 2021
NoSpherA2 implementation of HAR makes use of
tailor-made aspherical atomic form factors calculated
on-the-fly from a Hirshfeld-partitioned electron density (ED) - not from
spherical-atom form factors.

The ED is calculated from a gaussian basis set single determinant SCF
wavefunction - either Hartree-Fock or DFT using selected funtionals
 - for a fragment of the crystal.
This fragment can be embedded in an electrostatic crystal field by employing cluster charges
or modelled using implicit solvation models, depending on the software used.
The following options were used:
   SOFTWARE:       ORCA 5.0
   PARTITIONING:   NoSpherA2
   INT ACCURACY:   Normal
   METHOD:         PBE0
   BASIS SET:      jorge-TZP-DKH
   CHARGE:         0
   MULTIPLICITY:   1
   RELATIVISTIC:   DKH2
   DATE:           2022-06-23_16-27-56
;
_olex2_refinement_description
;
;
loop_
  _atom_site_label
  _atom_site_type_symbol
  _atom_site_fract_x
  _atom_site_fract_y
  _atom_site_fract_z
  _atom_site_U_iso_or_equiv
  _atom_site_adp_type
  _atom_site_occupancy
  _atom_site_site_symmetry_order
  _atom_site_refinement_flags_posn
  _atom_site_refinement_flags_adp
  _atom_site_refinement_flags_occupancy
 Mo2 Mo 0.873686(7) 0.75 0.062776(13) 0.01265(3) Uani 1.000000 2 S T P
 C C 0.77130(7) 0.61954(7) -0.06327(12) 0.01909(14) Uani 1.000000 1 . . .
 O4 O 0.71602(5) 0.54700(6) -0.13303(11) 0.03053(14) Uani 1.000000 1 . . .
 C1 C 0.77742(9) 0.75 0.33197(17) 0.01874(19) Uani 1.000000 2 S T P
 C2 C 0.97746(6) 0.62096(7) 0.18811(12) 0.01852(13) Uani 1.000000 1 . . .
 C3 C 0.96924(9) 0.75 -0.20799(18) 0.01935(19) Uani 1.000000 2 S T P
 O O 1.03529(5) 0.55004(6) 0.25631(10) 0.02869(14) Uani 1.000000 1 . . .
 O1 O 1.02096(8) 0.75 -0.35859(14) 0.02902(19) Uani 1.000000 2 S T P
 O5 O 0.72399(8) 0.75 0.48061(14) 0.0310(2) Uani 1.000000 2 S T P

loop_
  _atom_site_aniso_label
  _atom_site_aniso_U_11
  _atom_site_aniso_U_22
  _atom_site_aniso_U_33
  _atom_site_aniso_U_12
  _atom_site_aniso_U_13
  _atom_site_aniso_U_23
 Mo2 0.01243(4) 0.01197(4) 0.01356(4) -0.000000 -0.00010(3) 0.000000
 C 0.0176(3) 0.0174(4) 0.0223(3) -0.0025(3) -0.0008(3) -0.0036(3)
 O4 0.0266(3) 0.0260(3) 0.0390(4) -0.0077(2) -0.0025(3) -0.0115(3)
 C1 0.0171(4) 0.0223(5) 0.0168(5) -0.000000 0.0019(4) 0.000000
 C2 0.0178(3) 0.0170(3) 0.0208(3) 0.0030(3) -0.0012(3) 0.0009(3)
 C3 0.0179(4) 0.0229(5) 0.0172(5) -0.000000 0.0026(4) 0.000000
 O 0.0279(3) 0.0247(3) 0.0334(3) 0.0106(2) -0.0052(2) 0.0037(2)
 O1 0.0281(4) 0.0389(5) 0.0201(4) -0.000000 0.0077(3) 0.000000
 O5 0.0276(4) 0.0441(6) 0.0213(4) -0.000000 0.0084(3) 0.000000

loop_
  _geom_bond_atom_site_label_1
  _geom_bond_atom_site_label_2
  _geom_bond_distance
  _geom_bond_site_symmetry_2
  _geom_bond_publ_flag
 Mo2 C 2.0628(8) . ?
 Mo2 C 2.0628(8) 7_575 ?
 Mo2 C1 2.0556(11) . ?
 Mo2 C2 2.0594(7) 7_575 ?
 Mo2 C2 2.0594(7) . ?
 Mo2 C3 2.0594(11) . ?
 C O4 1.1349(10) . ?
 C1 O5 1.1369(14) . ?
 C2 O 1.1357(9) . ?
 C3 O1 1.1363(14) . ?

loop_
  _geom_angle_atom_site_label_1
  _geom_angle_atom_site_label_2
  _geom_angle_atom_site_label_3
  _geom_angle
  _geom_angle_site_symmetry_1
  _geom_angle_site_symmetry_3
  _geom_angle_publ_flag
 C Mo2 C 90.75(4) 7_575 . ?
 C1 Mo2 C 90.10(3) . . ?
 C1 Mo2 C 90.10(3) . 7_575 ?
 C2 Mo2 C 89.78(3) . . ?
 C2 Mo2 C 89.78(3) 7_575 7_575 ?
 C2 Mo2 C 179.36(3) 7_575 . ?
 C2 Mo2 C 179.36(3) . 7_575 ?
 C2 Mo2 C1 90.25(3) . . ?
 C2 Mo2 C1 90.25(3) 7_575 . ?
 C2 Mo2 C2 89.68(4) 7_575 . ?
 C3 Mo2 C 89.65(3) . . ?
 C3 Mo2 C 89.65(3) . 7_575 ?
 C3 Mo2 C1 179.65(4) . . ?
 C3 Mo2 C2 89.99(3) . . ?
 C3 Mo2 C2 89.99(3) . 7_575 ?
 O4 C Mo2 179.23(7) . . ?
 O5 C1 Mo2 179.86(10) . . ?
 O C2 Mo2 179.52(7) . . ?
 O1 C3 Mo2 179.29(10) . . ?

loop_
  _diffrn_refln_index_h
  _diffrn_refln_index_k
  _diffrn_refln_index_l
  _diffrn_refln_intensity_net
  _diffrn_refln_intensity_u
  _diffrn_refln_scale_group_code
 0 0 1 -3.90705 8.64707 6
 0 0 -1 2.77832 9.25838 6
 0 0 -2 6553.6 148.169 11
 0 0 2 6441.9 161.037 6
 0 0 -2 6596.51 159.712 6
 0 0 -3 -8.87194 13.6245 11
 0 0 3 4.38075 22.8984 1
 0 0 3 12.496 20.858 6
 0 0 -3 6.22987 20.9646 6
 0 0 3 -3.06288 19.949 7
 0 0 4 12.8467 21.1743 7
 0 0 -4 14.6218 8.0599 3
 0 0 -4 2.28444 17.2191 11
 0 0 -4 4.01059 20.6876 4
 0 0 4 5.9772 24.3082 1
 0 0 4 64.7002 39.052 6
 0 0 -4 28.2122 21.6156 6
 0 0 -5 -15.3549 28.1276 6
 0 0 -5 19.3595 8.65535 3
 0 0 -5 5.49875 15.9845 11
 0 0 5 7.98418 10.8591 8
 0 0 5 33.9037 27.1053 7
 0 0 -6 8366.55 262.523 6
 0 0 6 8394.16 273.574 6
 0 0 6 8343.78 304.683 1
 0 0 -6 8441.33 265.82 4
 0 0 6 8726.28 275.104 7
 0 0 -6 8684.24 220.159 11
 0 0 7 50.0536 46.2508 1
 0 0 -7 -22.5223 40.7616 6
 0 0 7 8.4893 37.4043 7
 0 0 -7 7.95172 36.9308 4
 0 0 7 18.2418 44.4285 6
 0 0 8 11490.6 372.214 7
 0 0 8 11455 431.261 1
 0 0 -8 11245.4 365.531 4
 0 0 9 -53.0903 61.8713 1
 0 0 -9 11.1758 46.426 4
 0 0 -10 3136.03 193.916 4
 0 0 10 3317.94 241.705 1
 0 1 1 16716.4 340.507 6
 0 -1 -1 16644.5 339.548 6
 0 1 -1 16825.6 339.124 6
 0 -1 1 16593.4 340.016 6
 0 1 1 16936.9 346.619 7
 0 -1 -1 16016.8 345.46 7
 0 1 1 16618.9 334.256 8
 0 1 2 12.1509 13.3016 6
 0 -1 2 -11.9929 13.9765 6
 0 1 2 11.1922 8.51806 8
 0 1 -2 8.36472 6.22762 11
 0 -1 -2 6.63187 14.3983 7
 0 1 2 -2.31822 13.7601 7
 0 1 -2 1.87357 13.1008 6
 0 -1 -2 -9.59329 13.7087 6
 0 1 3 24142.8 493.087 8
 0 1 -3 23258.7 492.672 11
 0 -1 3 24578.6 551.173 1
 0 1 3 24247.2 550.778 1
 0 1 -3 25811.1 529.892 6
 0 1 3 25647.4 532.036 6
 0 -1 -3 25372.6 530.26 6
 0 -1 3 24337.5 528.263 6
 0 1 3 23619.9 532.506 7
 0 -1 4 11.9588 19.1209 7
 0 1 4 23.2091 21.9147 7
 0 -1 4 38.594 31.6993 6
 0 1 4 21.6481 33.8474 6
 0 1 -4 -7.98513 19.7405 6
 0 -1 -4 16.1361 21.0861 6
 0 -1 -4 -4.02458 20.4757 4
 0 1 -4 -7.97259 22.1651 4
 0 -1 -4 -5.7573 24.4093 11
 0 1 -4 5.15809 12.1978 11
 0 1 4 -6.88062 14.4334 8
 0 1 4 -17.9614 29.6022 1
 0 -1 4 -11.9376 23.739 1
 0 -1 -5 30093.7 643.023 11
 0 1 -5 30463.4 621.948 11
 0 1 5 29400.3 686.255 7
 0 -1 5 28721.3 674.257 7
 0 -1 -5 29864.8 609.255 3
 0 -1 -5 30023.3 674.265 6
 0 1 -5 30205.9 673.951 6
 0 1 5 30222.6 609.089 8
 0 1 6 19.9846 36.9325 1
 0 -1 6 19.9143 36.8027 1
 0 1 6 29.3667 32.3478 7
 0 -1 6 -33.7894 35.324 7
 0 -1 -6 -6.49784 31.1682 4
 0 1 -6 12.9084 29.9757 4
 0 -1 -6 -15.0756 22.3708 11
 0 -1 6 21.6874 38.7689 6
 0 1 6 -7.31928 31.6463 6
 0 1 -6 18.8038 28.6214 6
 0 -1 -6 31.5387 32.5344 6
 0 1 -6 9.71307 15.2704 11
 0 1 -7 4377.17 184.349 4
 0 -1 -7 3995.83 180.467 4
 0 -1 7 4051.45 181.947 7
 0 1 7 4371.93 225.174 1
 0 -1 7 3727.1 210.923 1
 0 1 7 4033.91 191.253 6
 0 1 7 4392.28 193.192 7
 0 -1 7 4173.46 191.749 6
 0 1 -7 4044.24 176.759 6
 0 -1 -7 4095.21 176.796 6
 0 1 -8 -9.55137 41.297 4
 0 -1 -8 38.4064 43.0813 4
 0 -1 8 -19.2356 43.1541 7
 0 1 8 -15.1552 52.9849 1
 0 -1 8 30.1083 55.6415 1
 0 -1 9 1337.64 146.468 1
 0 1 9 1099.85 143.713 1
 0 1 -9 1102.78 112.073 4
 0 -1 -9 1197.99 113.817 4
 0 1 10 -20.0427 67.9837 1
 0 -1 10 -99.2362 78.9396 1
 0 -1 -10 -37.847 50.1799 4
 0 1 -10 12.5424 55.2665 4
 0 -2 0 110750 2119.09 8
 0 2 0 105874 2119.1 8
 0 -2 0 109155 2121.49 5
 0 -2 -1 -2.89301 8.88288 6
 0 2 -1 1.79926 8.66453 6
 0 -2 -1 3.19597 10.0188 8
 0 2 1 37.4286 11.8963 8
 0 -2 1 0.95921 9.76061 6
 0 2 1 -1.00852 9.44593 6
 0 2 2 77936.9 1559.66 7
 0 -2 2 77735.8 1547.68 6
 0 2 -2 78804.9 1546.49 6
 0 2 2 75572.7 1548.15 6
 0 -2 -2 81646.6 1549.41 6
 0 2 2 78064.3 1535.02 8
 0 -2 -2 79442.4 1560.6 7
 0 2 2 75459.6 1562.93 1
 0 -2 2 76701.2 1562.39 1
 0 2 3 30.7113 24.3955 1
 0 -2 3 17.3878 21.807 1
 0 2 3 -1.57776 12.8332 8
 0 -2 -3 9.07111 19.8607 6
 0 2 -3 8.83505 19.8215 6
 0 2 3 3.79376 21.0951 7
 0 -2 -3 3.51366 22.0962 7
 0 2 3 9.46341 20.7195 6
 0 -2 3 12.3868 20.6764 6
 0 -2 -4 24.1905 20.2259 4
 0 2 -4 15.826 19.8485 4
 0 2 4 8.67128 25.7351 6
 0 -2 4 29.7918 23.1083 6
 0 -2 -4 8.04655 20.1834 6
 0 2 -4 11.8299 19.4976 6
 0 2 4 23.9684 28.29 1
 0 -2 4 5.95255 24.7278 1
 0 2 4 24.9962 20.7678 7
 0 2 -4 1.08742 8.14524 11
 0 2 4 1.78225 13.0013 8
 0 -2 -5 2.09911 13.6718 3
 0 2 -5 -5.59693 10.6782 11
 0 -2 -5 -11.9636 21.9146 11
 0 -2 5 10.1356 22.3288 7
 0 2 5 -6.27758 27.1422 7
 0 2 5 19.1756 14.175 8
 0 2 -5 5.05249 27.0957 6
 0 -2 -5 -5.13196 24.998 6
 0 -2 6 3489.95 150.399 7
 0 2 6 3521.52 181.051 1
 0 -2 6 3646.7 182.922 1
 0 2 6 3221.93 153.077 6
 0 -2 6 3516.74 157.624 6
 0 2 6 3391.03 157.455 7
 0 -2 -6 3303.79 98.5181 3
 0 -2 -6 3415.2 147.964 6
 0 2 -6 3659.96 150.641 6
 0 2 -6 3313.21 146.304 4
 0 -2 -6 3539.38 150.713 4
 0 -2 -6 3168.65 124.667 11
 0 -2 -7 22.6147 34.4219 6
 0 2 -7 -7.46189 39.5137 6
 0 2 7 -12.5488 42.5625 1
 0 -2 7 12.4508 52.7878 1
 0 2 7 9.19269 41.9766 6
 0 -2 7 -8.9716 38.7903 6
 0 -2 7 39.9833 38.9521 7
 0 2 -7 -23.7164 39.6578 4
 0 -2 -7 -23.9812 38.938 4
 0 -2 8 12256.1 456.054 1
 0 2 8 13219.1 469.434 1
 0 -2 8 13004.5 399.195 7
 0 2 -8 13005.2 400.553 4
 0 -2 -8 12867.9 400.813 4
 0 2 9 35.4385 68.8529 1
 0 -2 9 -17.4488 66.1681 1
 0 2 -9 -11.0592 45.9408 4
 0 -2 -9 33.5189 47.3704 4
 0 -2 10 1840.64 180.917 1
 0 2 10 1857.02 181.242 1
 0 -2 -10 1423.85 133.019 4
 0 2 -10 1693.61 142.928 4
 0 3 0 54.6424 14.5427 8
 0 3 1 350.309 24.6383 9
 0 3 1 400.659 24.2856 1
 0 -3 1 400.423 23.5301 1
 0 3 1 408.989 21.3948 2
 0 -3 1 425.895 20.5933 6
 0 3 1 394.343 20.8384 6
 0 3 1 408.067 26.584 8
 0 -3 -1 411.103 20.5972 6
 0 3 -1 402.766 19.3738 6
 0 3 -1 400.737 19.8495 4
 0 -3 -1 398.607 20.3147 4
 0 3 1 332.514 26.9876 5
 0 3 2 20.0373 16.8164 1
 0 -3 2 2.79164 18.7888 1
 0 -3 -2 13.8116 14.6813 6
 0 3 -2 -7.47987 15.6168 6
 0 3 2 18.2646 13.323 8
 0 -3 2 -1.98985 12.9604 6
 0 3 2 -10.3399 16.0715 6
 0 -3 -2 12.3284 18.8459 7
 0 -3 -3 124513 2470.86 7
 0 3 3 124629 2433.84 8
 0 3 -3 122437 2450.06 4
 0 -3 -3 123415 2452.25 4
 0 3 3 123782 2455.49 6
 0 -3 3 122672 2453.8 6
 0 3 3 120872 2477.57 1
 0 -3 3 123737 2477.29 1
 0 -3 -3 125671 2453.14 6
 0 3 -3 124691 2450.43 6
 0 3 4 8.95218 14.8227 8
 0 3 -4 -3.9099 20.7051 6
 0 -3 -4 -44.2748 22.6396 6
 0 3 4 -17.372 26.0406 6
 0 -3 4 -29.5836 25.8422 6
 0 3 4 35.8962 25.8678 1
 0 -3 4 -5.92478 27.5174 1
 0 3 -4 -3.93109 20.0008 4
 0 -3 -4 8.07584 19.3694 4
 0 -3 -5 21078.3 494.597 11
 0 3 5 21297.1 456.535 8
 0 -3 -5 21019.9 503.07 6
 0 3 -5 21851.3 505.126 6
 0 3 -6 -12.7621 32.0116 4
 0 -3 -6 32.5118 32.6203 4
 0 -3 6 -25.1484 32.429 7
 0 -3 -6 21.6559 18.0759 3
 0 3 6 51.3986 39.3786 6
 0 -3 6 7.09318 36.0887 6
 0 3 -6 24.7529 31.919 6
 0 -3 -6 37.7887 31.1411 6
 0 -3 6 49.2547 43.4045 1
 0 3 6 49.7158 38.6377 1
 0 -3 7 3561.01 164.841 7
 0 -3 -7 3620.24 145.594 11
 0 3 7 3525.31 177.144 6
 0 3 7 3566.59 204.339 1
 0 -3 7 3740.76 206.202 1
 0 -3 -7 3665.16 169.329 4
 0 3 -7 3287.51 161.078 4
 0 3 -7 3643.45 163.446 6
 0 -3 -7 3749.7 166.061 6
 0 3 8 -15.054 65.0891 1
 0 -3 8 -14.7811 45.1907 1
 0 -3 -8 19.1568 43.7384 4
 0 3 -8 18.8832 36.6884 4
 0 -3 8 27.4536 37.2148 7
 0 -3 -9 690.379 89.5626 4
 0 3 -9 779.138 92.1326 4
 0 -3 9 673.558 106.435 1
 0 3 9 548.43 115.014 1
 0 3 -10 -36.9975 54.3384 4
 0 -3 -10 -37.6152 52.0862 4
 0 -3 10 19.2387 67.2621 1
 0 3 10 39.6432 69.3 1
 0 4 0 146151 2881.68 8
 0 -4 0 147617 2879.43 8
 0 -4 -1 2.7244 8.18843 6
 0 4 -1 18.4764 8.91002 6
 0 4 1 -2.31889 11.2116 2
 0 -4 1 9.49501 12.8837 8
 0 4 1 4.34447 15.3017 8
 0 -4 -1 20.5934 14.4011 8
 0 4 1 6.23996 14.33 9
 0 -4 -1 9.85768 13.583 9
 0 4 1 4.13569 8.98609 6
 0 -4 1 40.9803 9.76993 6
 0 4 -1 16.8823 8.06902 4
 0 -4 -1 -2.86283 8.21493 4
 0 -4 1 20.6627 10.2747 1
 0 4 1 -1.3819 10.2845 1
 0 4 1 57.4113 17.5677 5
 0 4 2 20562 446.069 8
 0 -4 2 20723.2 438.538 8
 0 4 2 21304.5 451.238 9
 0 4 -2 19794.2 434.983 6
 0 -4 -2 21013.8 438.81 6
 0 -4 -2 21407.3 468.654 7
 0 4 -2 21212.2 437.58 4
 0 -4 -2 21093.7 440.177 4
 0 4 2 21091.4 442.055 6
 0 -4 2 20659.5 438.987 6
 0 -4 2 20494.7 453.069 1
 0 4 2 20365.2 454.685 1
 0 -4 -2 20909.5 444.805 8
 0 4 -3 -2.7976 16.263 6
 0 -4 -3 2.93555 17.065 6
 0 4 3 -21.8858 20.9959 1
 0 -4 3 8.58664 20.913 1
 0 4 3 7.61031 15.6598 8
 0 -4 3 7.36565 7.67485 3
 0 -4 3 -3.06423 17.813 6
 0 4 3 3.18764 20.4067 6
 0 -4 -3 -11.9833 19.1787 4
 0 4 -3 8.59307 16.1109 4
 0 -4 -3 13.2877 22.8452 7
 0 -4 4 29.4041 29.0844 1
 0 4 4 11.9241 23.1769 1
 0 -4 -4 79.155 41.5011 7
 0 4 4 32.8207 23.2015 8
 0 -4 4 30.535 14.5447 8
 0 -4 4 71.4286 34.3649 6
 0 4 4 26.1415 30.6955 6
 0 -4 -4 27.985 22.4965 6
 0 4 -4 46.257 22.8901 6
 0 4 -4 35.0473 23.8206 4
 0 -4 -4 48.3123 24.6267 4
 0 -4 5 3.17392 13.3213 8
 0 4 5 -2.90561 17.9367 8
 0 -4 -5 10.2377 25.6786 6
 0 4 -5 -19.9091 30.14 6
 0 -4 -5 -5.20573 29.2802 11
 0 -4 -6 6120.22 204.954 11
 0 -4 6 6112.37 206.676 7
 0 4 -6 6117.88 210.465 4
 0 -4 -6 6070.09 210.249 4
 0 4 6 5557 240.854 1
 0 -4 6 6478.17 252.309 1
 0 -4 6 5670.45 214.155 6
 0 4 6 5959.84 220.533 6
 0 -4 -6 6139.78 209.209 6
 0 4 -6 5929.44 205.702 6
 0 -4 -6 5725.7 167.67 3
 0 -4 7 -12.1946 48.5009 1
 0 4 7 -24.8709 52.723 1
 0 4 -7 -14.7527 33.0973 6
 0 -4 -7 -22.5712 34.9434 6
 0 4 -7 54.6998 40.305 4
 0 -4 -7 -7.98785 31.0394 4
 0 -4 -7 -6.44877 39.8094 11
 0 -4 7 -22.4478 28.3754 7
 0 4 8 3403.74 215.463 1
 0 -4 8 3568.95 218.272 1
 0 -4 8 3606.39 176.736 7
 0 -4 -8 3567.52 181.084 4
 0 4 -8 3913.57 186.2 4
 0 4 9 70.0944 64.7688 1
 0 -4 9 -50.9198 57.5694 1
 0 -4 -9 22.0457 43.8401 4
 0 4 -9 -10.8178 48.5381 4
 0 -4 10 2328.72 199.15 1
 0 4 10 2150.15 199.468 1
 0 -5 0 24.7838 20.1587 8
 0 -5 0 2.88851 18.6549 5
 0 -5 -1 4886.4 138.229 8
 0 -5 1 5030.44 137.191 8
 0 5 1 4901.29 140.078 8
 0 -5 -1 4931.88 111.55 6
 0 -5 -1 4853.62 135.629 9
 0 -5 1 5164.37 118.157 1
 0 5 1 5072.89 119.986 1
 0 5 1 4640.36 140.034 5
 0 5 -1 5029.39 109.909 4
 0 -5 -1 4877.82 112.248 4
 0 -5 -2 9.27159 13.4347 6
 0 -5 -2 76.9215 20.3081 8
 0 -5 2 38.0336 17.1037 8
 0 5 2 -2.89194 17.34 8
 0 -5 -2 -8.07336 23.4663 7
 0 -5 2 2.70822 15.5755 1
 0 5 2 8.46727 16.0548 1
 0 -5 -2 -7.71695 12.9849 4
 0 5 -2 -7.14236 11.9224 4
 0 -5 2 -3.8715 13.2339 6
 0 5 2 -2.09363 14.6397 6
 0 5 2 3.48747 20.0568 5
 0 5 2 23.5906 19.043 9
 0 -5 3 20299.2 410.988 3
 0 -5 3 19189.8 395.391 11
 0 5 -3 20262.4 437.864 6
 0 -5 -3 20177.5 440.766 6
 0 -5 3 20792.9 431.982 8
 0 5 3 20991.1 445.689 8
 0 5 3 20472.5 453.984 9
 0 -5 3 20013.8 442.561 6
 0 5 3 20264.3 446.282 6
 0 -5 3 19979.2 462.608 1
 0 5 3 19747.2 463.818 1
 0 -5 -3 21164.5 479.729 7
 0 5 -3 20284.5 438.815 4
 0 -5 -3 20337.9 441.626 4
 0 5 -4 11.4866 20.7894 4
 0 -5 -4 3.9956 20.8859 4
 0 5 4 -17.4635 23.414 6
 0 -5 4 12.5405 24.5579 6
 0 5 4 6.56281 20.6358 8
 0 -5 4 11.127 14.4953 8
 0 5 4 35.5151 29.2667 1
 0 -5 4 40.7139 28.3318 1
 0 5 -4 -3.79982 21.1289 6
 0 -5 -4 3.9779 20.2388 6
 0 5 5 49459.2 1026.53 8
 0 5 -5 49837.3 1054.76 6
 0 -5 -5 49754.6 1056.37 6
 0 -5 -6 -32.4222 37.6954 4
 0 5 -6 6.29978 26.7093 4
 0 -5 6 48.8684 43.0632 1
 0 5 6 -19.9191 36.8114 1
 0 -5 -6 -6.26831 31.4449 6
 0 5 -6 6.10603 27.882 6
 0 5 6 7.35739 36.9083 6
 0 -5 -6 6.73774 29.1318 11
 0 -5 -7 1633.66 109.735 4
 0 5 -7 1520.68 104.797 4
 0 -5 7 1556.29 102.294 7
 0 -5 -7 1579.4 106.172 11
 0 -5 7 1271.48 119.597 1
 0 5 7 1486.82 129.247 1
 0 -5 -7 1516.09 103.539 6
 0 5 -7 1472.32 101.249 6
 0 -5 -8 47.3061 41.6873 4
 0 5 -8 -37.0082 39.2269 4
 0 -5 -8 -30.933 37.67 11
 0 5 8 14.765 57.3737 1
 0 -5 8 14.3242 54.3194 1
 0 -5 8 -17.3722 41.0092 7
 0 -5 9 629.852 106.722 1
 0 5 9 637.855 114.738 1
 0 -5 -9 599.924 83.5094 4
 0 5 -9 532.235 82.032 4
 0 5 10 19.2353 65.2599 1
 0 -5 10 164.854 77.6744 1
 0 -6 0 158510 3092.01 2
 0 -6 0 155223 3113.43 8
 0 -6 0 160215 3125.57 5
 0 -6 -1 -2.94356 12.101 2
 0 6 1 23.305 17.8554 5
 0 6 1 4.50327 9.30632 1
 0 -6 1 19.0502 8.6705 1
 0 6 1 39.7333 19.6542 8
 0 -6 1 2.94232 17.8182 8
 0 -6 -1 2.92364 17.8778 9
 0 -6 -1 -3.13784 17.4483 8
 0 -6 2 14564.7 327.475 1
 0 6 2 14421.5 329.195 1
 0 6 2 14427.8 341.502 9
 0 -6 -2 14175.1 337.229 8
 0 6 -2 14728.7 311.089 4
 0 -6 -2 14521.9 313.832 4
 0 6 2 14902.4 349.135 5
 0 6 2 13921.8 316.985 6
 0 6 2 14677.5 342.641 8
 0 -6 2 14510.7 332.085 8
 0 -6 -2 14166.5 312.003 6
 0 6 3 7.80593 23.8655 9
 0 -6 -3 -5.47267 35.3414 7
 0 -6 3 -8.39967 21.3678 1
 0 6 3 17.2455 21.0015 1
 0 -6 3 8.47091 17.266 8
 0 6 3 32.8414 29.0263 8
 0 -6 -3 25.4597 17.4635 6
 0 6 -3 10.5952 16.0406 6
 0 6 3 -2.74102 17.7014 2
 0 6 3 9.63018 21.2596 6
 0 -6 3 59.8769 27.2239 6
 0 -6 3 -3.5375 12.4591 3
 0 -6 -3 11.5446 15.8609 4
 0 6 -3 -2.71765 16.618 4
 0 -6 4 21.4879 19.8599 8
 0 6 4 7.68892 22.5892 8
 0 6 -4 3.72609 24.0659 6
 0 -6 -4 43.1038 25.0894 6
 0 -6 4 20.3192 9.90691 3
 0 -6 4 23.1569 27.3351 1
 0 6 4 76.5551 34.2358 1
 0 -6 -4 47.1346 23.5549 4
 0 6 -4 7.50398 20.126 4
 0 6 4 32.4496 26.6632 9
 0 -6 4 24.8511 25.0847 6
 0 6 4 21.9001 25.1933 6
 0 6 -5 9.72361 23.3226 6
 0 -6 -5 -5.0581 27.7974 6
 0 -6 -5 75.5352 36.7949 7
 0 6 5 12.0142 26.3053 8
 0 6 -6 4578.4 176.891 4
 0 -6 -6 4976.86 184.126 4
 0 6 6 4871.11 215.622 1
 0 -6 6 4974.98 214.997 1
 0 -6 -6 5035.9 197.071 11
 0 6 -6 4418.82 173.064 6
 0 -6 -6 4691.33 178.603 6
 0 -6 -6 4663.68 158.695 3
 0 6 7 12.1137 49.2614 1
 0 -6 7 -35.4 49.0178 1
 0 -6 -7 8.20598 37.4711 11
 0 -6 7 -21.5026 31.5805 7
 0 -6 -7 -7.37376 31.2627 6
 0 6 -7 -14.3264 32.1406 6
 0 -6 -7 7.89535 39.0371 4
 0 6 -7 45.8978 37.2618 4
 0 -6 -8 8945.71 296.205 11
 0 6 8 8331.99 349.28 1
 0 -6 8 7736.32 340.15 1
 0 6 -8 8109.49 291.45 4
 0 -6 -8 8273.87 296.634 4
 0 6 9 -50.4554 74.1031 1
 0 -6 9 -16.0414 63.8004 1
 0 -6 -9 -21.5611 54.081 4
 0 6 -9 41.8882 46.1409 4
 0 6 10 2160.77 158.842 9
 0 -6 10 1776.38 175.42 1
 0 6 10 2048.16 191.149 1
 0 -7 0 25.1533 21.5483 8
 0 -7 0 10.7268 13.7392 2
 0 -7 0 72.339 40.3425 5
 0 -7 1 4393.7 140.072 8
 0 -7 -1 4682.48 144.971 8
 0 7 1 4492.94 98.8885 1
 0 7 1 4444.14 97.9935 10
 0 -7 -1 4344.3 138.845 9
 0 7 1 4391.02 143.469 5
 0 -7 1 4217.61 150.871 5
 0 -7 -1 4585.91 115.281 2
 0 -7 -2 7.70304 19.3222 8
 0 7 2 65.8157 18.5441 1
 0 -7 2 -7.29284 14.8656 1
 0 7 2 -32.5357 28.8533 8
 0 -7 2 -6.85798 16.449 8
 0 7 2 -8.65084 23.1975 5
 0 7 -2 18.3284 11.513 4
 0 -7 -2 29.5232 12.9235 4
 0 7 3 38604.2 817.092 8
 0 -7 3 38415.4 801.384 8
 0 7 3 37303.1 814.48 1
 0 -7 3 37083.7 812.013 1
 0 7 3 37454.9 788.789 2
 0 -7 -3 37763.9 788.83 6
 0 7 -3 38120.5 785.374 6
 0 7 3 38058.9 831.384 5
 0 7 3 39453.4 820.674 9
 0 -7 3 38585.8 781.109 3
 0 -7 -3 37684.9 789.765 4
 0 7 -3 38777.2 787.699 4
 0 -7 4 34.1133 13.3465 3
 0 -7 4 22.2263 20.3286 8
 0 7 -4 11.0253 20.1974 4
 0 -7 -4 7.75657 21.8153 4
 0 7 -4 25.4153 23.4478 6
 0 -7 -4 19.3381 20.4822 6
 0 -7 -4 -28.4663 33.5994 7
 0 7 4 7.33159 22.4163 2
 0 -7 4 -17.071 28.136 1
 0 7 4 5.83023 26.6239 1
 0 7 5 5904.48 207.004 9
 0 7 5 6119.88 193.502 2
 0 -7 -5 6596.8 201.767 6
 0 7 -5 6093.45 194.852 6
 0 -7 -6 32.0173 33.028 4
 0 7 -6 -6.11983 31.9888 4
 0 -7 -6 -5.19529 25.6871 3
 0 -7 -6 -6.14342 27.5648 6
 0 7 -6 -11.7665 29.9319 6
 0 -7 -6 33.7197 39.7989 11
 0 7 6 -14.0028 36.5969 9
 0 -7 6 9.44748 37.5745 1
 0 7 6 -19.3454 35.7512 1
 0 7 7 3540.19 170.293 9
 0 -7 -7 3851.22 182.229 11
 0 7 -7 3780.03 164.081 6
 0 -7 -7 3715.8 163.78 6
 0 7 -7 3408.42 161.114 4
 0 -7 -7 3605.04 166.837 4
 0 -7 7 3265.72 191.353 1
 0 7 7 3242.38 195.639 1
 0 7 8 -9.56549 48.6661 9
 0 -7 -8 -28.88 48.9774 11
 0 7 -8 17.7516 44.5255 4
 0 -7 -8 73.678 47.5026 4
 0 7 8 14.2416 59.1603 1
 0 -7 8 -13.7074 50.6639 1
 0 7 9 817.761 124.717 1
 0 -7 9 1045.35 130.339 1
 0 7 9 1059.3 107.784 9
 0 -7 10 -17.1053 63.2228 1
 0 7 10 18.1501 76.9513 1
 0 7 10 -11.7499 55.4731 9
 0 -8 0 67579.7 1403.42 5
 0 -8 0 68036.3 1388.62 8
 0 -8 0 67461 1352.8 2
 0 -8 1 8.2037 19.6753 8
 0 -8 1 -20.4007 36.4401 5
 0 -8 -1 -7.20039 13.0414 2
 0 -8 -1 12.9094 22.4928 8
 0 -8 -1 4.00627 20.0974 9
 0 -8 -2 24577.6 562.001 8
 0 8 2 24722.1 566.162 5
 0 8 2 25045.8 526.045 1
 0 -8 2 25038 520.108 1
 0 -8 2 24867.1 555.876 8
 0 8 3 -10.8208 29.0152 5
 0 -8 3 8.22594 17.707 3
 0 8 3 10.9504 19.0009 2
 0 -8 3 11.6536 23.057 8
 0 8 3 12.1954 22.8649 1
 0 -8 3 -11.523 20.0772 1
 0 8 3 -14.3325 26.8716 9
 0 8 -3 9.71903 16.2228 4
 0 -8 -3 2.68589 19.0548 4
 0 8 4 28.8229 22.0371 2
 0 -8 -4 3.7388 21.2742 6
 0 8 -4 3.47243 20.8277 6
 0 8 -4 63.3435 25.5012 4
 0 -8 -4 41.5221 24.1716 4
 0 -8 4 40.7569 21.9994 8
 0 -8 -4 54.8659 35.795 7
 0 -8 4 44.0343 27.2206 1
 0 8 4 22.6791 28.0387 1
 0 -8 -5 8.94749 37.9354 7
 0 8 -5 -4.5965 22.049 6
 0 -8 -5 29.2551 26.4742 6
 0 8 5 22.8526 27.1296 2
 0 8 5 6.2469 29.9652 9
 0 8 -6 3119.88 136.804 6
 0 -8 -6 3289.15 141.844 6
 0 8 6 3177.16 150.675 9
 0 8 -6 3180.22 139.004 4
 0 -8 -6 3267.79 139.456 3
 0 -8 -6 3190.88 141.84 4
 0 -8 6 3320.05 168.95 1
 0 8 6 3404.63 174.136 1
 0 -8 -6 2989.18 166.542 11
 0 -8 7 -11.3102 50.7478 1
 0 8 7 11.6447 48.3731 1
 0 -8 -7 36.0946 33.0591 3
 0 -8 -7 7.65022 37.2652 4
 0 8 -7 14.5717 36.0241 4
 0 8 7 8.34586 42.4614 9
 0 -8 -7 10.0575 39.0817 11
 0 -8 -8 12926.7 412.336 11
 0 8 8 12938.9 449.521 1
 0 -8 8 12614.4 440.722 1
 0 8 8 12667.4 396.373 9
 0 -8 -9 -10.7132 47.2036 11
 0 8 9 15.8098 61.4335 1
 0 -8 9 -15.1073 76.8609 1
 0 8 9 95.9381 58.5791 9
 0 -9 0 5.59186 30.3609 5
 0 -9 0 17.5978 16.92 2
 0 -9 0 -14.3533 26.9106 9
 0 -9 0 -9.5893 26.3481 8
 0 -9 -1 3878.48 140.067 9
 0 -9 1 3721.04 151.488 5
 0 -9 1 4030.77 143.934 8
 0 -9 -1 3992.83 146.198 8
 0 -9 -2 25.4281 28.2778 8
 0 -9 2 -2.64768 11.5029 1
 0 -9 2 -6.35893 28.0178 5
 0 9 2 10.248 25.7047 5
 0 9 2 12.2724 13.1297 1
 0 -9 2 4.59887 22.7384 8
 0 9 3 12236.1 341.209 5
 0 -9 -3 12965.9 371.887 7
 0 9 3 13027.9 299.511 2
 0 -9 3 13013.6 310.442 1
 0 9 3 13050.1 316.091 1
 0 -9 3 12675.4 306.348 3
 0 -9 3 13206.3 328.578 8
 0 -9 -4 -8.60675 44.9883 7
 0 -9 4 -4.23429 23.2692 8
 0 -9 -4 -10.8594 20.5906 4
 0 9 4 -5.94681 30.2557 9
 0 9 4 -10.7882 25.0528 1
 0 -9 -5 14051.3 425.708 7
 0 9 5 13873.3 381.434 9
 0 9 5 14282.4 399.576 5
 0 9 6 -9.16207 41.8372 1
 0 -9 -6 10.8652 42.22 7
 0 -9 -6 6.65146 33.8407 3
 0 9 6 17.6749 45.5825 5
 0 -9 -6 -10.1939 39.6115 11
 0 -9 -6 -18.4055 30.3347 4
 0 9 6 -30.3852 38.6477 9
 0 9 7 2723.61 167.783 1
 0 -9 -7 2692.46 132.116 3
 0 -9 -7 2545.24 160.262 11
 0 9 7 2508.31 143.175 9
 0 9 8 13.2741 57.3959 1
 0 -9 -8 -46.091 57.8069 11
 0 9 8 -48.4679 53.2724 9
 0 -9 -9 638.376 97.1158 11
 0 9 9 449.061 79.871 9
 0 -10 0 69262.5 1452.07 5
 0 -10 0 69128 1435.93 8
 0 -10 0 68541.2 1383.9 2
 0 -10 0 69070.5 1434.72 9
 0 -10 1 39.3543 36.0443 5
 0 -10 1 15.9563 23.8654 8
 0 -10 -1 5.52504 26.5024 8
 0 -10 -1 -5.15382 28.9888 9
 0 -10 2 4686.92 163.329 8
 0 -10 -2 4405.98 165.216 8
 0 -10 2 4281.69 178.798 5
 0 -10 3 29.2441 21.925 3
 0 -10 -3 49.0941 44.9678 7
 0 -10 3 20.184 27.7348 8
 0 10 4 14.1533 34.4709 5
 0 -10 4 19.1365 29.253 8
 0 -10 -4 -46.717 43.3942 7
 0 10 5 32.0362 35.9359 5
 0 10 5 7.18125 41.2997 9
 0 -10 -5 -41.6504 65.4797 7
 0 -10 -6 4154.47 209.593 11
 0 -10 -6 4413.03 219.404 7
 0 10 6 4379.47 197.375 5
 0 -10 -6 4312.01 179.589 3
 0 10 6 4043.73 180.832 9
 0 -10 -7 11.8827 42.7495 11
 0 10 7 8.87445 42.5693 9
 0 -10 -7 30.1204 39.8763 3
 0 -10 -8 3276.08 197.522 11
 0 10 8 2969.77 167.848 9
 0 -10 -9 -12.4362 51.6611 11
 0 -11 0 35.2232 43.0752 5
 0 -11 0 12.1557 29.6056 8
 0 -11 0 -11.8545 25.6277 9
 0 -11 -1 1723.95 101.864 8
 0 -11 1 1879.86 102.459 8
 0 -11 -1 1763.53 98.4199 9
 0 -11 1 1690.77 111.259 5
 0 -11 2 46.6551 29.2581 8
 0 -11 2 -15.7942 38.469 5
 0 -11 3 20949 495.74 8
 0 11 3 19614.1 505.986 5
 0 -11 3 19663.2 539.596 5
 0 -11 -3 21089.5 548.679 7
 0 -11 4 53.5838 32.1367 8
 0 -11 -4 50.4581 61.7106 7
 0 11 4 14.706 36.8939 5
 0 -11 -5 14691.4 462.315 11
 0 -11 -5 15536.3 473.936 7
 0 11 5 15683.5 435.93 5
 0 -11 -6 -23.9969 49.8442 11
 0 -11 -6 -40.8518 42.7094 3
 0 -11 -6 12.2998 50.0202 7
 0 -11 -7 751.852 103.839 11
 0 -11 -7 630.744 77.1472 3
 0 11 7 607.904 79.87 9
 0 -11 -8 -26.4914 56.1603 11
 0 -12 0 8610.25 267.052 9
 0 -12 0 8298.14 267.03 8
 0 -12 0 8960.84 287.147 5
 0 -12 -1 -6.90994 30.4481 8
 0 -12 1 26.5004 28.6476 8
 0 -12 -1 38.0452 29.9388 9
 0 -12 1 32.7758 42.265 5
 0 -12 2 10646.5 306.941 8
 0 -12 2 10108.8 331.242 5
 0 -12 3 12.5132 31.835 8
 0 -12 -3 86.8909 61.264 7
 0 12 3 27.962 37.4921 5
 0 -12 3 9.64067 56.0451 5
 0 -12 4 11.81 34.6902 8
 0 -12 -4 -32.5133 51.1665 7
 0 -12 4 31.5688 51.2578 5
 0 12 4 7.7137 40.8471 5
 0 -12 -5 -47.4067 55.9609 7
 0 -12 -5 -47.5897 51.4487 11
 0 -12 -6 1767.5 145.851 11
 0 -12 -6 1739.45 123.592 3
 0 -12 -6 2166.36 161.525 7
 0 -12 -7 27.1353 65.0796 11
 0 -12 -7 -9.05137 42.0379 3
 0 -12 -8 3359.62 212.657 11
 0 -13 0 7.13565 34.7585 9
 0 -13 0 -8.48466 56.6497 5
 0 -13 0 14.9015 34.6043 8
 0 -13 1 916.558 82.0296 9
 0 -13 -1 935.254 79.4706 9
 0 -13 -1 970.815 84.1156 8
 0 -13 1 830.427 77.9242 8
 0 -13 1 918.289 91.2534 5
 0 -13 2 95.5073 53.1061 5
 0 -13 2 49.6283 34.0088 8
 0 -13 -2 -9.21149 42.0637 7
 0 -13 2 -5.98457 31.2833 3
 0 -13 3 15966.1 474.976 5
 0 -13 -3 15879.6 473.199 7
 0 -13 3 16029.7 425.237 8
 0 -13 4 -6.45344 35.0391 8
 0 -13 -4 34.5717 45.8331 7
 0 -13 -5 4950.79 221.473 3
 0 -13 -5 5352.84 255.535 7
 0 -13 -5 5776.64 266.093 11
 0 -13 -6 -40.7548 72.8557 7
 0 -13 -6 -27.5216 60.6325 11
 0 -13 -6 -19.5181 52.9888 3
 0 -13 -7 1394.79 114.113 3
 0 -13 -7 902.466 119.269 11
 0 -14 0 24765.2 614.063 9
 0 -14 1 115.031 50.1104 5
 0 -14 -1 -22.5067 39.7328 9
 0 -14 1 24.4861 38.5399 9
 0 -14 1 73.5839 38.4685 3
 0 -14 -2 4037.3 199.169 7
 0 -14 2 4397.71 211.099 5
 0 -14 2 4147.28 169.684 3
 0 -14 -3 22.1063 45.9173 7
 0 -14 -4 50.4503 45.2869 3
 0 -14 -4 36.3538 54.3834 7
 0 -14 -4 88.6864 52.6416 11
 0 -14 -5 -10.359 45.6422 3
 0 -14 -5 68.4391 50.5914 11
 0 -14 -5 -39.4821 63.1277 7
 0 -14 -6 2272.29 177.052 11
 0 -14 -6 2464.8 156.925 3
 0 -14 -6 2394.8 176.738 7
 0 -14 -7 51.8707 43.095 3
 0 -14 -7 -44.9708 69.6204 11
 0 -15 0 -8.81788 40.9538 3
 0 -15 1 1974.69 122.302 3
 0 -15 2 -7.29527 34.442 3
 0 -15 -2 10.6451 47.7634 7
 0 -15 -3 2691.8 176.031 11
 0 -15 -3 2648.87 161.364 3
 0 -15 -3 2781.48 174.16 7
 0 -15 -4 -43.5902 50.6197 3
 0 -15 -4 -54.1569 53.8553 11
 0 -15 -4 -37.9757 56.8043 7
 0 -15 -5 4840.96 260.079 11
 0 -15 -5 5126.12 236.012 3
 0 -15 -5 4986.87 255.475 7
 0 -15 -6 -11.2558 50.5072 3
 0 -15 -6 -14.4665 58.8328 7
 0 -15 -6 -75.5225 68.9747 11
 0 -16 0 18205.1 503.105 11
 0 -16 0 17430.2 500.429 3
 0 -16 -1 41.1327 41.8197 3
 0 -16 1 17.5982 37.308 3
 0 -16 -1 21.6996 47.8065 11
 0 -16 -1 10.1966 42.3594 7
 0 -16 -2 2423.57 166.513 11
 0 -16 2 2457.65 136.641 3
 0 -16 -2 2286.41 154.905 3
 0 -16 -2 2471.37 163.044 7
 0 -16 -3 34.08 51.8732 3
 0 -16 -3 12.2646 56.0037 7
 0 -16 -3 -39.7885 61.5975 11
 0 -16 -4 -11.7265 48.7154 3
 0 -16 -4 52.1871 50.6994 7
 0 -16 -4 85.706 61.7631 11
 0 -16 -5 71.5854 54.4802 3
 0 -16 -5 -27.8373 59.0111 7
 0 -16 -5 -30.1498 52.7043 11
 0 -17 0 10.3439 48.0411 3
 0 -17 -1 841.819 100.451 3
 0 -17 1 920.626 93.0245 3
 0 -17 -1 914.493 104.925 11
 0 -17 -2 -35.0691 49.5622 3
 0 -17 -2 50.9458 57.1481 11
 0 -17 -2 -46.6625 59.3517 7
 0 -17 -3 5836.25 283.287 11
 0 -17 -3 6100.22 270.726 3
 0 -17 -3 5512.29 267.421 7
 0 -17 -4 13.2882 61.718 7
 0 -17 -4 24.9599 43.6356 3
 0 -17 -4 59.346 57.6539 11
 0 -18 0 3636.69 196.385 3
 0 -18 -1 11.7959 50.0116 3
 0 -18 1 -30.1293 50.3814 3
 0 -18 -1 59.1953 54.9851 11
 0 -18 -2 2533.7 174.15 3
 0 -18 -2 2507.74 178.712 11
 0 -18 -3 -12.6806 51.5667 7
 0 -18 -3 -12.8722 52.3458 3
 0 -18 -3 14.2892 64.1142 11
 0 -19 0 34.4238 52.4007 3
 0 -19 1 229.777 61.5187 3
 -1 0 1 48047.9 937.252 4
 -1 0 1 46692.4 934.184 7
 -1 0 1 47489.2 937.161 6
 1 0 -1 48193 936.328 6
 -1 0 1 47693.4 948.361 1
 1 0 -1 48820.8 948.26 1
 -1 0 1 48894.8 927.058 3
 1 0 -1 46506.5 926.58 3
 1 0 -1 46250 934.216 7
 1 0 -1 48260.9 937.351 4
 1 0 1 46933.5 933.148 11
 -1 0 -1 45745.3 932.59 11
 -1 0 -2 2528.51 81.0066 6
 -1 0 2 2724.87 83.9517 6
 -1 0 2 2427.66 90.5609 1
 1 0 -2 2682.88 93.2674 1
 1 0 -2 2591.43 62.44 3
 -1 0 -2 2435.63 71.8518 11
 1 0 -2 2691.07 82.2336 4
 1 0 -2 2573.06 79.7373 6
 1 0 2 2641.98 83.7237 6
 1 0 3 4845.57 147.55 6
 -1 0 3 4888.78 144.537 7
 -1 0 3 4947.88 162.557 1
 1 0 -3 4931.21 112.579 3
 -1 0 3 5175.4 147.585 6
 -1 0 -3 4953.84 145.008 6
 -1 0 -3 5123.92 130.528 11
 1 0 -3 5027.11 145.288 4
 1 0 -3 5113.14 145.004 6
 -1 0 4 14508.3 376.104 1
 -1 0 -4 14989.7 321.806 11
 1 0 4 14513.7 353.383 6
 1 0 4 13876.6 349.914 7
 -1 0 4 14438.8 348.993 7
 1 0 -4 14252.3 315.742 11
 -1 0 4 15017.9 353.282 6
 -1 0 -4 14628.4 348.175 6
 1 0 -4 14209.7 344.92 6
 1 0 -4 14378.9 346.52 4
 1 0 -4 13819.4 292.286 3
 1 0 4 13958 283.475 8
 -1 0 -5 21.8598 28.9566 6
 1 0 -5 70.9991 30.1185 6
 1 0 -5 74.3331 19.521 11
 -1 0 -5 50.9483 19.2126 11
 -1 0 -5 69.5547 10.858 3
 1 0 -5 38.3494 10.2378 3
 1 0 5 17.2331 29.2428 7
 -1 0 5 43.7691 25.4301 7
 -1 0 6 4928.21 190.87 7
 1 0 6 5125.07 197.466 7
 -1 0 -6 5114.27 191.311 4
 1 0 -6 5040.15 189.744 4
 -1 0 6 5128.36 198.647 6
 1 0 -6 5260.95 190.405 6
 1 0 -6 5224.91 148.145 11
 -1 0 -6 5200.81 153.44 11
 -1 0 -6 5000.69 188.763 6
 1 0 6 5255.36 228.978 1
 -1 0 6 4666.43 218.538 1
 -1 0 7 12005.7 368.989 6
 -1 0 7 11359.6 351.259 7
 1 0 7 11509.2 360.599 7
 -1 0 7 11599.5 408.072 1
 1 0 7 11465.7 404.314 1
 -1 0 -7 12186 351.537 6
 1 0 -7 11472.9 344.126 6
 -1 0 -7 11658.4 354.896 4
 1 0 -7 11448.3 350.774 4
 -1 0 8 288.349 78.5234 1
 1 0 8 256.345 84.0754 1
 -1 0 -8 307.192 60.6879 4
 1 0 -8 335.04 63.7003 4
 -1 0 8 399.278 71.275 6
 -1 0 9 2905.41 218.758 1
 1 0 9 3455.61 236.306 1
 -1 0 -9 3266.46 185.515 4
 1 0 -9 3101.24 181.641 4
 -1 0 -10 1181.6 121.441 4
 1 0 10 1134.29 148.698 1
 -1 0 10 1021.15 149.595 1
 -1 -1 0 10.1654 7.11183 2
 1 1 0 4.20368 6.76414 2
 1 -1 0 -2.84519 8.08281 5
 -1 1 0 10.2223 5.96033 3
 -1 -1 0 -0.6561 5.67477 11
 1 1 0 7.86374 5.30202 11
 1 1 0 4.75043 5.03648 1
 -1 -1 0 -1.18585 5.25036 1
 1 -1 0 2.41269 5.24218 1
 -1 1 0 1.18447 4.92176 1
 -1 1 0 -1.89173 7.26372 5
 -1 -1 1 50894.6 1008.35 4
 -1 1 1 51521.9 1009.34 4
 -1 1 -1 48906.4 1009.29 6
 -1 -1 -1 51162.3 1010.27 6
 -1 -1 -1 52028.7 1012.45 11
 1 1 1 50285.5 1011.62 11
 1 1 -1 52058.1 1008.87 4
 1 -1 -1 50905.6 1008.94 4
 1 -1 -1 52008.3 1005.58 3
 -1 -1 1 52836.1 1020.27 1
 1 -1 -1 51226.9 1019.52 1
 1 1 -1 51907.4 1019.84 1
 -1 1 1 50966.2 1019.77 1
 -1 1 -1 50860.7 997.733 3
 1 1 1 52351.9 1014.14 7
 1 -1 1 50000.2 1001.3 11
 -1 -1 1 51102.4 1008.35 6
 -1 1 1 51599.3 1009.31 6
 -1 -1 -1 50513.4 1000.5 8
 1 -1 -2 44007.1 869.108 4
 1 1 -2 42950.3 867.764 4
 1 -1 2 43985.9 872.107 6
 1 1 2 43025 872.039 6
 1 -1 2 41527.9 849.91 11
 -1 -1 -2 42766.5 865.389 11
 1 -1 -2 42450.2 851.297 3
 -1 -1 2 42559.8 884.695 1
 -1 1 2 42260.5 885.217 1
 1 1 -2 43830.5 886.464 1
 -1 -1 2 41946.4 837.561 3
 1 -1 -2 43222.8 873.136 7
 1 1 2 41593.5 873.051 7
 -1 1 2 44064.4 871.181 6
 -1 1 -2 43425.1 869.054 6
 -1 -1 2 44285.4 870.464 6
 -1 -1 -2 44531.5 870.45 6
 -1 1 -2 43056.4 850.013 11
 1 -1 -2 44044.2 867.676 6
 1 1 -2 43325.3 866.44 6
 1 1 2 43232.6 844.703 8
 1 1 -3 1135.67 39.025 11
 -1 -1 -3 1080.95 51.6687 11
 1 -1 3 1210.81 61.889 6
 1 1 3 1019.75 58.6997 6
 -1 -1 3 1065.98 67.3275 1
 -1 1 3 1103.5 69.3199 1
 1 1 3 1109.88 36.0108 8
 1 1 -3 1085 57.1779 4
 1 -1 -3 1164.99 58.4299 4
 -1 -1 3 1082.4 57.7978 6
 -1 -1 -3 1166.82 59.2425 6
 -1 1 -3 1129.28 58.0069 6
 -1 1 3 1163.6 60.6199 6
 -1 1 -3 1190.32 44.2872 11
 -1 -1 3 1068.83 54.1028 7
 1 1 3 1054.75 59.8492 7
 1 -1 -3 1203.17 60.8089 7
 -1 1 3 1053.45 59.1525 7
 1 -1 -3 1122.42 42.151 3
 1 1 -3 1177.48 58.7774 6
 1 -1 -3 1080.03 56.1476 6
 1 1 -4 15698.5 336.314 11
 -1 -1 -4 15934.6 361.497 11
 1 -1 4 15505 383.228 6
 1 1 4 16188.9 387.031 6
 -1 -1 4 15328.8 405.352 1
 -1 1 4 15264 405.321 1
 1 -1 -4 16087.7 335.788 3
 1 1 -4 15461.3 376.178 4
 1 -1 -4 15686.5 377.427 4
 1 -1 -4 16088.6 377.891 6
 1 1 -4 15945 377.341 6
 -1 1 -4 16331.2 344.993 11
 1 1 4 15835.6 325.987 8
 -1 -1 4 15597.4 375.972 7
 -1 1 4 15583 385.122 7
 1 1 4 15341.8 388.021 7
 -1 -1 -4 16267.9 381.213 6
 -1 1 4 15865.7 382.594 6
 -1 -1 4 15837.8 381.9 6
 -1 1 -4 16417.8 380.904 6
 1 -1 5 6033.14 202.115 7
 1 1 5 6129.13 210.861 7
 -1 -1 5 6145.16 198.889 7
 1 -1 -5 6152.84 148.769 3
 -1 1 -5 6466.24 205.684 6
 -1 -1 -5 6811.32 208.932 6
 -1 1 -5 6381.49 162.245 11
 1 1 -5 6360.04 155.986 11
 1 -1 -5 6234.4 199.209 6
 1 1 -5 5954 195.098 6
 -1 -1 -5 6472.7 179.351 11
 1 -1 -5 6181.91 175.095 11
 -1 1 5 5813.13 203.254 7
 -1 1 6 3201.28 150.226 6
 -1 -1 6 3249.21 151.668 6
 -1 1 6 3231.15 150.228 7
 1 1 6 3282.33 153.804 7
 -1 -1 6 3116.62 142.432 7
 1 -1 6 3259.66 147.712 7
 -1 1 -6 3084.33 140.476 6
 -1 -1 -6 3333.09 145.873 6
 -1 1 -6 3097.49 142.749 4
 1 1 -6 3181.64 142.915 4
 1 -1 -6 3305.32 144.948 4
 -1 -1 -6 3116.96 142.711 4
 1 -1 -6 3233.69 115.134 11
 -1 -1 6 3148.66 172.044 1
 1 1 6 3161.39 172.65 1
 -1 1 6 3369.45 177.694 1
 1 -1 6 3004.13 169.093 1
 1 1 -6 3245.63 141.657 6
 1 -1 -6 3301.31 142.911 6
 -1 -1 -6 3243.51 118.877 11
 -1 1 -6 3161.3 103.024 11
 1 1 -6 3200.28 97.9699 11
 1 1 7 9654.67 364.793 1
 1 -1 7 10052.7 369.476 1
 -1 -1 7 10325.5 372.031 1
 -1 1 7 10290.7 371.247 1
 -1 -1 7 10280.6 331.223 6
 -1 1 7 9673.63 328.748 6
 1 -1 7 10373.3 327.661 7
 1 1 7 9964.34 328.233 7
 -1 -1 7 9983.26 314.339 7
 -1 -1 -7 10045.4 312.362 6
 1 1 -7 9515.12 305.911 6
 -1 1 -7 9870.52 309.868 6
 1 -1 -7 9844.76 310.02 6
 -1 -1 -7 9702.71 314.025 4
 1 1 -7 10141.8 317.434 4
 -1 1 -7 9986.52 317.145 4
 1 -1 -7 10046.8 317.49 4
 -1 1 8 167.069 69.4437 1
 1 -1 8 270.001 64.9518 1
 -1 -1 8 120.981 65.4811 1
 1 1 8 272.133 75.9242 1
 -1 1 -8 143.562 49.4912 4
 1 -1 -8 162.718 48.8256 4
 -1 -1 -8 115.483 48.4059 4
 1 1 -8 228.474 56.616 4
 -1 1 8 289.899 63.5214 6
 -1 -1 8 164.822 56.0156 6
 -1 -1 9 3222.83 229.536 1
 -1 1 9 3438.72 236.704 1
 1 -1 -9 3262.34 185.187 4
 1 1 -9 3323.31 186.26 4
 1 -1 9 3574.51 238.218 1
 1 1 9 3025.03 221.336 1
 -1 -1 -9 3318.92 187.461 4
 -1 1 -9 3075.27 180.579 4
 -1 1 -10 1464.27 133.473 4
 -1 -1 -10 1349.14 130.587 4
 1 -1 10 1284.28 156.488 1
 1 1 10 1198.65 152.641 1
 -1 1 10 1103.51 153.283 1
 -1 -1 10 1313.1 168.037 1
 1 2 0 -5.94085 6.75871 1
 -1 2 0 0.57866 6.7458 1
 1 -2 0 5.50644 7.30025 1
 -1 2 0 2.07329 10.0224 8
 -1 -2 0 5.86845 10.6262 2
 1 -2 0 16.5491 10.0766 3
 -1 -2 0 1.08623 10.1318 11
 -1 2 0 5.89395 12.803 5
 1 -2 0 5.9381 14.4625 5
 -1 2 -1 38707.1 790.228 6
 -1 -2 -1 40115.5 791.928 6
 -1 -2 1 40111.6 789.926 4
 -1 2 1 39679.1 790.767 4
 -1 2 1 40165.4 791.011 6
 -1 -2 1 39809.9 789.47 6
 1 -2 -1 40335.3 790.723 4
 1 2 1 41549.7 800.348 9
 -1 -2 -1 40511.8 802.404 7
 -1 2 1 41404.6 802.292 1
 -1 -2 1 40729.1 801.276 1
 -1 -2 -1 38815.3 790.623 8
 -1 2 -1 39590.6 786.048 8
 1 -2 -1 39711.3 800.744 1
 1 2 -1 40244 800.186 1
 1 -2 1 39552.5 785.236 8
 1 2 1 36808.8 792.852 2
 1 -2 1 40100.9 785.053 3
 -1 2 2 28659.9 626.191 1
 -1 -2 2 29252.3 626.054 1
 1 -2 2 29290.6 584.588 8
 1 2 2 29609.9 595.898 8
 -1 -2 2 30106.8 610.162 6
 -1 2 -2 29918.7 610.006 6
 -1 2 2 30823.3 612.325 6
 -1 -2 -2 30375.4 611.699 6
 1 -2 -2 29687.7 609.893 4
 1 2 -2 30032.9 609.278 4
 1 -2 2 29203 612.044 6
 1 2 2 29522.3 613.705 6
 1 2 -2 29779.1 607.619 6
 1 -2 -2 30422.4 609.452 6
 1 -2 -2 29934.3 623.699 7
 1 2 2 28726.6 620.785 7
 -1 -2 -2 29341.5 619.456 7
 -1 -2 -2 30205.1 616.726 11
 1 -2 2 28251.7 587.984 11
 -1 2 3 5889.74 179.158 1
 -1 -2 3 5237.48 173.556 1
 1 2 3 5698.38 134.788 8
 1 -2 3 5696.04 120.397 8
 -1 -2 -3 5813.75 160.166 6
 -1 -2 3 5610.88 159.029 6
 -1 2 3 5623 160.37 6
 -1 2 -3 5363.14 155.677 6
 1 -2 -3 5833.85 159.938 4
 1 2 -3 5760.84 158.162 4
 1 -2 3 5581.43 161.97 6
 1 2 3 5404.26 161.054 6
 1 2 -3 5807.77 157.61 6
 1 -2 -3 5842.82 158.972 6
 1 -2 -3 5680.37 166.566 7
 1 2 3 5957.95 172.925 7
 1 -2 -3 5436.16 140.386 3
 1 -2 3 5514.19 131.623 11
 -1 -2 -3 5632.57 158.17 11
 1 -2 -4 21986.2 457.489 3
 1 2 -4 21968.2 434.637 11
 -1 -2 4 21071.1 483.339 7
 1 2 4 22176.6 512.93 7
 -1 2 4 21258.2 522.569 1
 -1 -2 4 21623.9 523.167 1
 1 2 4 21887.5 448.246 8
 -1 2 4 21114.2 457.798 8
 -1 -2 -4 22007.5 483.867 11
 1 -2 -4 21193.6 490.028 6
 1 2 -4 21436.3 489.288 6
 1 -2 -4 21783.8 491.991 4
 1 2 -4 21591.3 489.656 4
 1 2 4 20846.3 496.415 6
 1 -2 4 21518.6 497.607 6
 -1 2 4 21211.7 495.703 6
 -1 -2 4 21188.9 492.692 6
 -1 -2 -4 22112.5 494.99 6
 -1 2 -4 21448.5 491.828 6
 -1 2 5 790.658 42.6484 8
 1 2 -5 703.011 29.7591 11
 -1 -2 -5 726.5 62.2654 6
 -1 2 -5 833.815 64.7079 6
 1 -2 -5 742.208 59.869 6
 1 2 -5 774.267 61.1402 6
 -1 -2 -5 791.191 55.2537 11
 1 -2 -5 762.57 40.6865 3
 1 2 5 865.237 73.8798 7
 -1 -2 5 733.525 59.0496 7
 1 2 6 2019.56 136.711 1
 -1 2 6 2016.6 135.719 1
 -1 -2 6 1844.96 130.114 1
 1 -2 6 1728.83 126.631 1
 1 2 6 1975.35 119.777 7
 -1 -2 6 2119.41 111.069 7
 1 -2 6 1835.89 108.496 7
 -1 -2 -6 1882.45 108.514 6
 -1 2 -6 1823.79 106.384 6
 1 -2 -6 1868.94 107.429 4
 1 2 -6 1827.86 106.419 4
 -1 2 -6 1836.88 107.506 4
 -1 -2 -6 1878.83 108.789 4
 -1 -2 -6 1871.92 91.8084 11
 1 -2 -6 1900.86 91.4198 11
 -1 -2 -6 1985.37 69.4565 3
 1 2 -6 2017.2 110.586 6
 1 -2 -6 1806.08 104.574 6
 1 -2 -6 1957.24 69.1805 3
 -1 2 6 2124.03 119.409 6
 -1 -2 6 2066.72 117.435 6
 1 -2 7 10305 318.287 7
 -1 -2 7 9609.95 303.624 7
 -1 2 -7 9162.99 304.787 4
 1 -2 -7 9468.88 307.187 4
 1 2 -7 9826.59 308.894 4
 -1 -2 -7 9238.5 306.415 4
 1 -2 7 10206.8 365.717 1
 1 2 7 10125.5 365.083 1
 -1 -2 7 9691.09 359.682 1
 -1 2 7 9755.28 361.897 1
 -1 2 7 9042.56 316.107 6
 -1 -2 7 9824.33 321.578 6
 1 2 7 9435.13 322.989 7
 1 -2 -7 9433.24 300.982 6
 1 2 -7 9551.98 301.642 6
 -1 -2 -7 9660.75 305.292 6
 -1 2 -7 9632.59 303.117 6
 -1 -2 8 98.6246 43.0578 7
 1 -2 -8 162.995 49.4978 4
 1 2 -8 66.3012 47.5607 4
 -1 2 -8 152.583 51.8207 4
 -1 -2 -8 96.3684 49.7496 4
 -1 -2 8 75.1707 58.4569 1
 1 -2 8 89.5495 63.3122 1
 1 2 8 151.614 66.8348 1
 -1 2 8 90.9993 58.9711 1
 -1 -2 8 141.195 61.1261 6
 -1 2 8 89.3933 50.1813 6
 1 2 -9 1709.15 134.942 4
 1 -2 -9 1781.93 139.748 4
 1 -2 9 1768.16 172.164 1
 1 2 9 1766.77 172.742 1
 -1 -2 9 2224.43 189.651 1
 -1 2 9 1884.12 171.769 1
 -1 -2 -9 2062.31 145.436 4
 -1 2 -9 2028.27 143.924 4
 -1 -2 -10 977.462 110.096 4
 -1 2 -10 1027.79 114.325 4
 1 2 10 1121.51 152.318 1
 1 -2 10 1135.95 152.677 1
 -1 -2 10 1121.64 147.84 1
 -1 2 10 1060.56 148.364 1
 1 3 0 4.54193 5.99432 10
 -1 -3 0 20.7574 11.3796 5
 -1 3 0 -2.02552 14.1634 5
 -1 -3 0 -1.49942 10.9376 2
 -1 3 0 9.11376 12.1513 8
 1 -3 0 9.26981 6.83304 1
 1 3 0 5.30576 6.16378 1
 1 -3 0 -0.59388 6.33059 10
 1 -3 1 472.064 23.8092 3
 -1 3 1 403.885 32.3308 5
 1 3 1 484.493 27.006 5
 1 3 -1 461.761 27.5076 1
 1 -3 -1 432.009 26.953 1
 -1 3 -1 408.705 21.9804 6
 -1 -3 -1 463.378 23.6751 6
 -1 -3 1 417.585 21.4037 6
 -1 3 1 465.048 23.234 6
 -1 3 1 490.693 25.4851 9
 1 3 1 398.151 28.4009 9
 -1 -3 -1 501.515 32.3116 7
 -1 -3 1 460.606 22.4064 4
 -1 3 1 447.636 23.1835 4
 -1 -3 1 440.596 26.9526 1
 -1 3 1 507.576 29.1215 1
 -1 3 -1 483.538 25.8066 8
 -1 3 1 460.512 28.4026 8
 1 3 -2 15151.9 322.705 4
 1 -3 -2 14588.4 323.142 4
 -1 -3 -2 14395.6 316.576 8
 -1 3 2 14808.4 323.535 8
 1 3 -2 14708.8 320.345 6
 1 -3 -2 14632.2 321.801 6
 1 3 2 14808.3 320.205 8
 -1 3 -2 15149.7 323.404 6
 -1 -3 -2 15058.9 324.849 6
 -1 -3 2 14757.5 322.535 6
 -1 3 2 14803.3 324.029 6
 -1 -3 -2 14854.5 339.855 7
 1 -3 -2 15123.8 344.143 7
 1 -3 2 14513.2 302.309 3
 -1 -3 2 14607.9 338.469 1
 -1 3 2 15051 341.235 1
 1 -3 -3 5837.42 165.04 4
 1 3 -3 6267.82 166.555 4
 1 -3 3 5969.82 135.546 11
 -1 -3 -3 6218.24 174.236 11
 -1 -3 -3 6065.06 167.351 6
 -1 3 -3 5825.97 164.018 6
 -1 -3 3 6154.53 167.814 6
 -1 3 3 6212.36 169.751 6
 1 -3 3 5975.65 136.023 8
 1 3 3 6134.1 151.398 8
 -1 -3 -3 6170.93 179.337 7
 1 -3 -3 6051.02 181.223 7
 -1 3 3 6179.73 156.583 8
 1 -3 3 6196.47 170.54 6
 1 3 3 6019.37 182.364 7
 1 3 3 5948.8 170.266 6
 1 -3 -3 5806.91 164.15 6
 1 3 -3 5920.23 163.326 6
 -1 -3 3 5800.05 183.001 1
 -1 3 3 5999.15 186.535 1
 1 -3 -4 29621.5 608.432 3
 -1 -3 4 28303.4 665.278 1
 -1 3 4 29044.4 669.6 1
 1 3 -4 28591.8 631.525 4
 1 -3 -4 28703.2 633.828 4
 -1 -3 4 28678.8 635.931 6
 -1 -3 -4 29531.2 639.163 6
 -1 3 -4 29069.6 635.641 6
 -1 3 4 28852.9 639.313 6
 1 -3 4 28782.2 576.583 8
 1 3 4 29199.8 599.942 8
 1 3 -4 29028.4 632.194 6
 1 -3 -4 28884.5 633.703 6
 -1 3 4 29636.4 608.629 8
 1 3 4 28845.5 642.145 6
 1 -3 4 28983.8 640.446 6
 -1 -3 -4 28675.6 635.005 11
 1 3 4 27968 656.592 7
 1 -3 -4 28615.1 648.216 7
 -1 -3 -5 2457.74 108.457 11
 1 3 5 2528.39 127.954 7
 1 -3 -5 2522.45 114.414 6
 1 3 -5 2573.94 114.595 6
 -1 3 5 2651 91.0096 8
 -1 -3 5 2656.1 111.675 7
 1 -3 -5 2615.6 90.4238 3
 -1 -3 -5 2514.13 115.637 6
 -1 3 -5 2461.84 113.788 6
 -1 -3 6 2315.09 126.086 6
 -1 3 6 2230.57 125.074 6
 1 3 6 2083.84 126.477 7
 -1 3 -6 2155.46 114.869 6
 -1 -3 -6 2075.18 114.824 6
 1 -3 -6 2244.3 81.8683 3
 -1 -3 6 2360.51 144.866 1
 -1 3 6 2189.6 141.954 1
 1 3 6 1924.17 133.888 1
 1 -3 6 1992.13 135.635 1
 1 -3 -6 2497.24 122.9 4
 1 3 -6 2039.81 112.592 4
 -1 3 -6 2380.01 121.455 4
 -1 -3 -6 2097.14 115.398 4
 1 -3 -6 2181.46 115.068 6
 1 3 -6 2280.48 116.418 6
 -1 -3 6 2174.49 112.329 7
 1 -3 6 2192.59 116.072 7
 -1 -3 -7 7024.24 229.599 11
 -1 -3 7 7199.71 249.963 7
 1 -3 7 7022.95 254.946 7
 -1 3 -7 7668.82 256.7 6
 1 -3 -7 7269.38 253.01 6
 1 3 -7 7505.56 253.987 6
 -1 -3 -7 7269.96 252.852 6
 -1 -3 7 7758.05 273.99 6
 -1 3 7 7404.92 273.688 6
 1 -3 -7 7441.72 230.302 11
 -1 -3 7 7261.58 303.284 1
 1 3 7 7457.31 306.979 1
 -1 3 7 7332.72 306.331 1
 1 -3 7 7766.57 308.014 1
 1 3 -7 7525.2 259.465 4
 1 -3 -7 7849.53 264.434 4
 -1 3 -7 7104.95 257.241 4
 -1 -3 -7 7343.8 259.556 4
 1 3 -8 9.39848 41.4237 4
 1 -3 -8 85.8433 47.1715 4
 -1 3 -8 142.17 48.8975 4
 -1 -3 -8 77.0998 38.3449 4
 -1 3 8 30.3308 51.4485 1
 1 3 8 75.683 61.5635 1
 1 -3 8 44.3378 51.6816 1
 -1 -3 8 14.9627 47.4841 1
 -1 -3 8 53.6669 46.4198 6
 -1 3 8 55.831 48.2907 6
 -1 -3 8 52.5739 39.3299 7
 -1 -3 -9 1818.68 139.979 4
 -1 3 -9 2028.57 144.449 4
 1 3 9 1691.3 168.867 1
 1 -3 9 1934.07 175.436 1
 1 3 -9 1720.05 135.243 4
 1 -3 -9 1788.94 138.961 4
 -1 -3 9 2037.79 180.545 1
 -1 3 9 1936.41 176.484 1
 -1 3 -10 678.579 99.129 4
 -1 -3 -10 617.04 94.1296 4
 -1 -3 10 561.668 115.805 1
 1 -3 10 888.462 130.741 1
 1 3 10 1058.74 147.357 1
 -1 3 10 775.092 126.881 1
 1 -4 0 8.42797 6.35782 10
 -1 -4 0 8.38424 12.4421 8
 -1 4 0 24.2378 15.3194 8
 1 -4 0 7.10104 6.26862 1
 1 -4 0 -1.93567 11.6068 8
 -1 -4 0 5.46528 12.0656 2
 1 -4 0 2.69697 18.5791 5
 -1 4 0 2.54084 15.8327 5
 -1 -4 -1 14453.4 307.082 6
 -1 4 1 15482.1 309.289 6
 -1 -4 1 15594.5 306.715 6
 -1 4 1 14707.5 297.972 2
 -1 4 1 14846.3 337.75 5
 1 4 1 14642.1 330.024 9
 -1 -4 -1 14693.7 328.392 9
 -1 -4 -1 14263.6 316.613 2
 -1 4 -1 14926.6 305.724 6
 -1 4 -1 14628.5 321.126 8
 -1 -4 -1 14074.8 323.707 8
 -1 4 1 14968 328.058 8
 1 -4 1 14681.5 319.816 8
 1 4 1 14652.8 321.571 5
 1 4 -1 14815.4 314.239 1
 1 -4 -1 14331.5 314.918 1
 -1 -4 1 15354.9 314.571 1
 -1 4 1 14777.2 315.765 1
 1 4 2 7102.7 182.439 2
 -1 -4 2 7490.1 156.468 11
 -1 -4 -2 8245.11 207.332 7
 -1 4 2 7298.99 194.937 1
 -1 -4 2 7571.75 195.167 1
 1 -4 -2 7437.38 178.576 6
 1 4 -2 7542.88 177.463 6
 1 -4 2 7262.29 168.045 3
 -1 4 2 7358.39 183.42 9
 1 4 2 7306.02 193.31 9
 -1 -4 -2 7481.2 183.697 8
 -1 4 2 7874.14 189.634 8
 1 -4 2 7023.51 174.096 8
 1 -4 -2 7538.94 180.221 4
 1 4 -2 7836.3 179.673 4
 -1 -4 2 7613.61 179.371 6
 -1 4 -2 7467.17 178.871 6
 -1 4 2 7662.33 182.299 6
 -1 -4 -2 7306.84 179.95 6
 -1 4 3 14022 316.431 8
 1 -4 3 13987.5 284.013 11
 -1 -4 -3 13581.9 319.772 6
 -1 4 3 13688 322.007 6
 -1 -4 3 13796 319.069 6
 -1 4 -3 13703.2 317.968 6
 -1 4 3 13192.6 340.459 1
 -1 -4 3 13028.1 337.745 1
 1 -4 3 13806.2 282.043 3
 1 -4 -3 13820.1 344.108 7
 -1 -4 -3 13883.3 341.668 7
 1 -4 -3 13863.3 319.39 4
 1 4 -3 13485.1 316.093 4
 1 4 3 13441.3 309.904 8
 1 4 -3 13342.4 314.631 6
 1 -4 -3 13551.8 317.441 6
 1 4 -4 31015.7 672.19 6
 1 -4 -4 30400.6 673.665 6
 1 4 4 30562.1 649.576 8
 -1 4 4 31150.1 681.219 6
 -1 -4 4 30254.8 675.301 6
 -1 -4 -4 32482.8 685.339 6
 -1 4 -4 33151.4 684.455 6
 1 -4 4 30868 708.217 1
 -1 4 4 29881.2 706.377 1
 1 4 4 31925 713.713 1
 -1 -4 4 30010.5 705.165 1
 1 -4 -4 30975.7 699.143 7
 -1 -4 -4 30004.2 684.054 11
 1 4 4 31327.5 683.56 6
 -1 4 4 31656.8 657.009 8
 1 4 -4 30629.5 671.324 4
 1 -4 -4 31258.9 675.783 4
 1 -4 -5 2267.09 118.824 7
 -1 -4 5 2333.27 103.248 7
 -1 4 -5 2315.54 109.007 6
 -1 -4 -5 2273.82 108.673 6
 -1 4 5 2410.89 90.9106 8
 1 -4 -5 2329.24 89.4794 3
 1 4 -5 2134.19 104.789 6
 1 -4 -5 2375.92 109.794 6
 1 -4 -6 5849.24 169.061 3
 -1 4 6 6072.75 221.612 6
 -1 -4 6 5998.15 217.743 6
 -1 -4 6 6254.33 204.195 7
 -1 4 -6 5889.28 207.054 6
 -1 -4 -6 6140.4 210.644 6
 -1 -4 -6 6160.5 205.244 11
 1 -4 -6 5734.4 200.756 11
 1 -4 6 6092.17 247.466 1
 1 4 6 5948.55 247.747 1
 -1 -4 6 5625.17 242.094 1
 -1 4 6 6047.01 246.645 1
 -1 4 6 6058.51 170.125 8
 -1 4 -6 6101.88 210.429 4
 1 4 -6 5891.23 207.163 4
 1 -4 -6 5744.01 208.341 4
 -1 -4 -6 6345.58 215.486 4
 1 4 -6 5709.96 203.221 6
 1 -4 -6 5922.38 207.508 6
 -1 -4 7 6898.48 259.283 6
 -1 4 7 7099.53 267.59 6
 -1 -4 -7 7049.01 247.172 6
 1 4 -7 6921.06 243.042 6
 -1 4 -7 7177.53 246.008 6
 1 -4 -7 7033.12 244.536 6
 1 4 -7 6651.98 245.265 4
 -1 4 -7 7043.52 250.901 4
 1 -4 -7 6796.23 247.246 4
 -1 -4 -7 7030.99 252.244 4
 1 -4 7 7453.56 254.411 7
 -1 -4 7 7288.15 244.535 7
 1 -4 7 6877.82 291.684 1
 -1 4 7 7069.75 297.939 1
 1 4 7 7417.14 300.796 1
 -1 -4 7 7025.2 293.905 1
 1 -4 -7 6791.03 230.453 11
 -1 -4 -7 6919.1 232.034 11
 -1 4 -8 234.852 55.8238 4
 -1 -4 -8 47.9941 42.3776 4
 1 4 -8 223.466 51.842 4
 1 -4 -8 132.845 48.3508 4
 -1 -4 -8 84.5962 41.9299 11
 -1 -4 8 178.3 50.9782 7
 -1 -4 8 117.742 61.1969 1
 1 -4 8 233.004 67.6878 1
 1 4 8 135.256 73.2533 1
 -1 4 8 105.1 63.7127 1
 -1 4 -9 1764.69 134.815 4
 -1 -4 -9 1538 129.4 4
 -1 4 9 1320.41 150.762 1
 1 4 9 1921.43 173.792 1
 1 -4 9 1664.35 157.487 1
 -1 -4 9 1862.45 172.269 1
 -1 -4 -10 1741.06 143.198 4
 -1 4 -10 1468.28 135.288 4
 1 -4 10 1678.5 175.975 1
 1 4 10 1596.92 173.523 1
 -1 4 10 1784.9 181.264 1
 -1 -4 10 1911.11 187.154 1
 -1 -5 0 -5.21274 18.0901 8
 -1 5 0 7.70893 17.4313 8
 -1 -5 0 8.48757 14.6172 2
 1 -5 0 13.3887 24.4152 5
 -1 -5 0 12.4005 19.3886 5
 1 -5 0 -12.2967 19.1129 8
 -1 -5 -1 20479.7 417.893 2
 1 -5 -1 19666.5 419.694 9
 -1 -5 -1 20313.5 432.654 9
 -1 -5 1 20073.8 430.714 8
 -1 5 1 19255 430.42 8
 -1 -5 -1 19060.3 427.863 8
 1 5 1 19833 424.536 5
 -1 5 1 18394.9 438.656 5
 -1 5 -1 19542.8 397.985 6
 -1 -5 -1 19825.5 400.663 6
 -1 5 1 19297.8 400.71 6
 -1 -5 1 19505 397.772 6
 -1 -5 1 19715 402.947 10
 -1 5 1 19687.5 405.389 10
 1 -5 -1 18899 428.592 8
 1 -5 1 20161.5 424.863 8
 -1 5 1 20480.5 408.583 1
 -1 -5 1 19657.2 404.53 1
 1 5 2 16152.5 359.15 5
 -1 5 2 15364.4 373.8 5
 1 5 2 16475.7 365.895 9
 -1 5 2 16424.5 353.569 9
 1 -5 2 15626.6 337.776 3
 1 -5 -2 16373.9 341.083 4
 -1 -5 -2 16282.2 375.984 7
 -1 -5 -2 15232.8 352.955 8
 1 -5 2 15606.9 344.999 8
 1 5 2 15518.5 347.853 2
 -1 -5 -2 15515.3 340.616 6
 -1 5 2 15399.2 342.134 6
 -1 5 -2 15110.2 337.688 6
 -1 -5 2 15544.4 339.238 6
 -1 5 2 16092.4 359.256 8
 -1 -5 2 15654.7 355.671 1
 -1 5 2 15522.5 357.225 1
 -1 5 3 31.7396 20.1436 6
 -1 -5 3 11.968 19.3251 6
 -1 -5 -3 30.7139 17.082 6
 1 5 -3 27.2868 17.0067 6
 1 -5 -3 17.2745 16.381 6
 -1 5 -3 37.9222 18.0114 6
 1 -5 3 6.19418 12.9894 8
 -1 5 3 29.1933 20.7689 8
 1 5 3 21.9304 19.3434 2
 -1 -5 -3 -4.75062 30.1469 7
 1 -5 -3 30.6142 28.3733 7
 1 -5 3 18.6654 10.5514 3
 -1 -5 3 17.3149 20.4399 1
 1 5 3 71.1466 25.852 1
 -1 5 3 4.44692 23.5512 1
 1 -5 3 4.35103 22.445 1
 -1 -5 -3 36.9576 16.8784 8
 1 5 3 27.3905 23.4644 9
 -1 5 3 3.26805 17.9628 9
 1 5 -3 22.4973 16.0004 4
 1 -5 -3 11.8084 15.637 4
 -1 5 4 24986.8 530.854 8
 -1 -5 -4 25145.2 544.221 6
 -1 5 -4 25672.5 543.441 6
 1 5 -4 25213.2 538.318 4
 -1 -5 -4 24024 539.355 4
 -1 5 -4 24762.6 538.409 4
 1 -5 -4 24683.5 540.271 4
 1 -5 4 24579.1 478.545 11
 -1 -5 -4 24153.7 559.521 11
 1 -5 4 25262.8 574.846 1
 -1 5 4 24899.2 575.561 1
 1 5 4 25015.3 575.052 1
 -1 -5 4 23741.4 569.643 1
 -1 -5 4 22132.1 473.459 3
 -1 5 4 24678.8 545.843 6
 -1 -5 4 24597.3 541.855 6
 1 -5 4 25369.1 501.728 8
 1 -5 -4 24792 539.679 6
 1 5 -4 24690.6 536.903 6
 1 -5 -5 4947.37 149.941 3
 -1 5 5 4767.83 146.826 8
 -1 5 -5 4328.24 160.231 6
 -1 -5 -5 4721.15 165.495 6
 1 -5 -5 4359.41 179.67 7
 1 -5 -5 4274.5 159.858 6
 1 5 -5 4544.48 160.678 6
 1 5 -6 919.538 75.5306 4
 -1 -5 -6 949.965 76.7979 4
 -1 5 -6 905.694 75.4691 4
 1 -5 -6 878.665 76.125 4
 -1 -5 6 1029.49 83.2656 6
 -1 5 6 943.094 81.5189 6
 -1 -5 -6 947.145 76.9622 11
 1 -5 -6 1070.53 82.2429 11
 1 -5 6 821.946 86.8149 1
 1 5 6 804.683 89.082 1
 -1 5 6 1043.47 96.7524 1
 -1 -5 6 910.715 92.4549 1
 -1 -5 6 1173.12 78.2055 7
 -1 5 6 972.036 60.7495 8
 1 5 -6 1005.67 76.1938 6
 1 -5 -6 1006.78 78.3247 6
 -1 5 -6 870.133 73.729 6
 -1 -5 -6 961.763 76.9896 6
 -1 -5 7 4007.85 169.84 7
 1 -5 7 4194.71 180.315 7
 -1 5 -7 4014.09 178.042 4
 -1 -5 -7 4264.4 183.325 4
 -1 5 7 4225.26 194.229 6
 -1 -5 7 4022.05 184.764 6
 -1 5 7 3494.52 206.5 1
 1 5 7 4184.85 219.006 1
 -1 -5 7 3939.71 214.734 1
 1 -5 7 3959.22 211.711 1
 -1 -5 -7 4346.91 180.937 6
 1 -5 -7 4136.91 176.444 6
 -1 5 -7 4180.73 176.944 6
 1 5 -7 3965.72 174.083 6
 1 -5 -7 4049.86 179.668 4
 1 5 -7 4169.88 179.994 4
 -1 -5 -7 4079.34 175.321 11
 1 -5 -7 4127.05 176.188 11
 1 -5 -8 261.717 53.5861 11
 -1 -5 -8 252.907 53.7716 11
 1 -5 8 271.242 72.7482 1
 -1 -5 8 144.023 65.895 1
 -1 5 8 221.661 73.1807 1
 1 5 8 222.593 74.557 1
 -1 -5 -8 152.47 55.5502 4
 1 -5 -8 169.825 55.5801 4
 -1 5 -8 186.052 57.0316 4
 1 5 -8 267.529 61.7321 4
 1 -5 9 1417.07 148.68 1
 1 5 9 1639.45 160.873 1
 -1 5 9 1473.93 160.462 1
 -1 -5 9 1476.84 154.889 1
 -1 -5 -9 1522.18 125.989 4
 -1 5 -9 1427.6 121.425 4
 -1 5 -10 1166.95 117.737 4
 -1 -5 -10 882.44 108.403 4
 -1 5 10 922.808 135.55 1
 1 -5 10 843.643 127.532 1
 -1 -5 10 717.173 124.005 1
 1 5 10 832.118 133.433 1
 -1 -6 0 9.40671 19.1727 8
 -1 6 0 -3.13244 19.6984 8
 -1 -6 0 -3.11599 19.948 5
 1 -6 0 -3.00256 16.5 8
 -1 -6 0 4.85252 17.0895 2
 1 -6 0 -4.02768 23.9067 5
 -1 6 -1 19027 367.079 6
 -1 -6 -1 18867.7 370.327 6
 -1 6 1 18063.6 370.843 6
 -1 -6 -1 17626.4 409.04 9
 1 -6 -1 17836.7 398.305 9
 -1 -6 1 18487.2 371.145 1
 -1 -6 -1 18925 392.564 2
 1 6 1 17718.6 376.593 1
 1 -6 1 18191.7 374.578 1
 -1 -6 1 17894.5 369.277 10
 -1 6 1 18071.2 372.364 10
 -1 -6 1 17723.5 366.203 6
 -1 6 1 18218.1 420.147 5
 1 -6 1 17697.6 424.351 5
 1 6 1 17604.8 401.623 5
 -1 6 1 18352.9 374.398 1
 -1 6 1 17697 409.932 8
 -1 -6 -1 17526.5 407.885 8
 -1 -6 1 17622.2 408.076 8
 1 -6 1 18059 403.83 8
 1 -6 -1 17625.6 407.911 8
 -1 6 2 3956.83 112.133 6
 -1 6 -2 3988.05 108.519 6
 -1 -6 -2 4320.1 113.568 6
 1 6 2 3923.72 118.365 2
 -1 6 2 3922.37 139.844 5
 1 6 2 3912.97 127.798 5
 1 -6 2 3713.42 112.363 3
 1 6 2 4228.89 140.355 9
 -1 6 2 4148.36 128.129 9
 -1 -6 -2 4200.41 146.027 7
 -1 6 2 4122.32 132.812 8
 -1 -6 2 4043.28 127.185 8
 -1 -6 2 4100.73 110.239 6
 -1 6 2 3849.29 120.658 1
 -1 -6 2 4031.09 120.196 1
 -1 -6 -2 4081.46 127.786 8
 1 -6 2 3782.78 118.618 8
 1 -6 2 4181.97 122.557 1
 1 6 2 3695.45 119.639 1
 -1 6 -3 4661.2 133.086 6
 -1 -6 -3 4485.63 133.859 6
 1 6 3 4407.68 136.994 2
 1 -6 -3 4259.13 129.609 6
 -1 -6 3 4590.77 137.684 8
 -1 6 3 4737.06 147.322 8
 -1 6 3 4161.91 121.819 2
 1 6 3 4149.54 146.826 9
 -1 6 3 4589 143.148 9
 1 6 -3 4323.64 129.383 4
 1 -6 -3 4429.03 131.35 4
 -1 -6 -3 4395.61 133.193 4
 -1 6 -3 4251.79 130.009 4
 1 -6 3 4567.79 129.277 8
 -1 -6 -3 4546.1 139.939 8
 -1 -6 3 4395.32 133.282 6
 -1 6 3 4387.45 136.187 6
 1 -6 -3 4884.07 172.875 7
 -1 -6 -3 4578.88 164.464 7
 -1 -6 3 4542.48 150.696 1
 -1 6 3 4422.14 150.505 1
 1 6 3 4586.73 152.095 1
 1 -6 3 4377.63 148.616 1
 1 -6 3 4448.24 116.787 3
 -1 -6 -4 16154.8 379.892 6
 -1 6 -4 15834.3 375.589 6
 -1 -6 4 15745.2 363.71 8
 -1 6 4 16256.7 378.669 8
 1 6 -4 15827 374.24 6
 1 -6 -4 15809.4 376.234 6
 1 6 4 15938.2 381.052 2
 -1 -6 4 16024.1 328.068 3
 1 6 -4 15811 374.609 4
 -1 -6 -4 15911.1 378.769 4
 -1 6 -4 16097.6 376.638 4
 1 -6 -4 15675.1 376.142 4
 1 -6 4 15225.7 319.189 11
 -1 6 4 16122.6 384.099 9
 -1 6 4 15632 383.61 6
 -1 -6 4 16417.9 381.317 6
 -1 -6 4 15925.9 408.045 1
 1 -6 4 16236.1 408.943 1
 1 6 4 15096.7 404.108 1
 -1 6 4 16346.6 411.358 1
 1 -6 4 16230 351.705 8
 1 -6 4 16223.8 328.559 3
 1 -6 -5 557.977 68.7087 7
 -1 6 5 517.302 49.2044 8
 -1 -6 5 698.431 45.4629 8
 -1 -6 -5 668.329 68.5441 11
 -1 6 -5 657.267 57.788 6
 -1 -6 -5 621.088 56.0068 6
 1 6 -5 589.665 54.3017 6
 1 -6 -5 634.207 55.9558 6
 1 -6 6 2990.23 162.927 1
 1 6 6 2711.35 159.97 1
 -1 6 6 3008.51 164.541 1
 -1 -6 6 2796.68 158.916 1
 -1 -6 6 2944.02 127.897 7
 1 -6 -6 2843.02 135.059 4
 1 6 -6 3072.65 136.605 4
 1 -6 -6 2908.69 118.459 3
 -1 -6 -6 2908.8 144.75 11
 -1 6 6 2862.87 142.768 6
 -1 -6 6 2857.06 138.476 6
 -1 -6 -6 3045.15 139.023 4
 -1 6 -6 2933.44 134.837 4
 1 6 -6 3038.7 134.965 6
 -1 -6 -6 3115.35 138.201 6
 -1 6 -6 2866.86 132.684 6
 1 -6 -6 2789.41 132.576 6
 -1 6 7 7271.15 301.895 1
 1 -6 7 7108.05 293.357 1
 1 6 7 7348.11 304.221 1
 1 -6 7 7227.71 252.119 7
 1 -6 -7 7518.14 258.245 4
 1 6 -7 7002.21 249.987 4
 -1 -6 -7 7913.22 263.831 4
 -1 6 -7 7259.41 254.442 4
 -1 6 7 7510.23 272.042 6
 -1 -6 7 6723.79 290.129 1
 -1 6 -7 7082.63 248.179 6
 -1 -6 -7 7187.44 250.374 6
 1 -6 -7 7914.89 268.172 11
 -1 -6 -7 7270.1 260.246 11
 1 6 8 145.988 63.2323 1
 -1 6 8 187.983 67.2641 1
 -1 -6 8 253.113 75.5054 1
 1 -6 8 293.534 75.0554 1
 -1 -6 -8 113.202 47.4722 4
 -1 6 -8 265.235 58.1573 4
 -1 -6 -8 193.049 50.605 11
 1 -6 -8 198.881 52.497 11
 1 6 9 2023.71 178.956 1
 1 -6 9 1875.58 168.896 1
 -1 -6 9 2005.56 173.884 1
 -1 6 9 2202.32 186.507 1
 -1 6 -9 2053.39 141.712 4
 -1 -6 -9 1791.18 139.36 4
 -1 -6 -10 891.185 108.003 4
 -1 -6 10 745.243 122.525 1
 1 -6 10 1186.02 147.315 1
 -1 6 10 970.954 138.2 1
 1 6 10 996.818 139.189 1
 1 6 10 753.407 104.121 9
 -1 -7 0 11.4043 21.8624 5
 1 -7 0 85.146 43.3862 5
 -1 -7 0 -5.37149 15.9419 2
 1 -7 0 -3.17124 13.036 2
 -1 7 0 111.86 38.5933 8
 -1 -7 0 3.68873 22.3374 8
 1 -7 0 10.6745 18.5991 8
 1 -7 1 10634.5 214.108 1
 -1 -7 1 10095 213.652 1
 -1 7 1 10241.4 218.124 1
 -1 -7 -1 10820.8 245.088 2
 1 7 1 10536.2 221.75 1
 1 -7 1 10428.3 217.449 1
 -1 7 1 10349.4 269.075 8
 -1 -7 1 10344.5 265.49 8
 -1 -7 -1 10487.3 215.487 6
 1 -7 -1 10352 266.764 8
 1 -7 1 10461.9 261.38 8
 -1 -7 -1 10704.5 268.351 8
 1 -7 -1 10611.5 256.853 9
 -1 -7 -1 10609.1 267.837 9
 -1 7 -1 10327.1 211.041 4
 -1 -7 -1 10577 215.876 4
 -1 -7 1 10293.3 269.695 5
 -1 7 1 10775.1 276.599 5
 1 -7 1 10542.4 285.195 5
 -1 -7 -2 14134.2 307.148 6
 1 -7 2 14421.5 333.861 8
 -1 -7 -2 13901.8 340.108 8
 1 7 2 13981.7 323.448 2
 -1 7 -2 14264.5 304.89 4
 -1 -7 -2 13890.9 308.236 4
 -1 -7 -2 14699.6 361.699 7
 -1 7 2 14238.1 358.512 5
 1 7 2 13476.3 336.295 5
 1 7 2 14436.5 323.432 1
 1 -7 2 14199.8 320.304 1
 -1 7 2 14163.6 299.938 2
 -1 7 2 14448.9 322.014 1
 -1 -7 2 14201.8 317.522 1
 -1 -7 2 13718.1 305.688 6
 -1 7 2 14148.2 311.905 6
 1 -7 2 14033.6 323.95 3
 -1 -7 2 14356.3 340.933 8
 -1 7 2 14607.7 348.29 8
 -1 7 -3 5225.56 146.195 6
 -1 -7 -3 5152.05 148.311 6
 -1 7 3 5511.91 141.66 2
 1 7 3 5587.85 158.327 2
 -1 -7 3 5319.47 160.76 8
 -1 7 3 5149.63 167.499 8
 -1 7 3 5429.76 186.467 5
 1 7 3 5355.37 170.43 5
 -1 7 -3 5217.87 146.742 4
 -1 -7 -3 5495.63 151.683 4
 -1 7 3 5355.69 165.136 9
 1 7 3 5219.64 172.335 9
 1 -7 3 5226.1 140.927 3
 -1 7 3 5098.44 166.138 1
 -1 -7 3 5227.72 165.544 1
 -1 -7 -3 5217.32 163.351 8
 1 -7 3 5261.77 153.292 8
 -1 7 3 5329.46 154.264 6
 -1 -7 3 5356.23 150.16 6
 -1 -7 3 5273.75 122.11 11
 1 7 3 5371.62 168.434 1
 1 -7 3 5194.09 165.742 1
 1 7 4 9056.07 240.292 2
 -1 -7 -4 8789.66 236.427 6
 -1 7 -4 8964.26 233.505 6
 1 -7 4 8865.84 220.37 8
 -1 7 4 8570.14 223.186 2
 -1 -7 4 8748.73 229.815 8
 -1 7 -4 8576.04 231.231 4
 -1 -7 -4 8649.7 235.417 4
 1 -7 4 8976.61 199.38 3
 1 -7 4 8305.17 256.308 1
 1 7 4 8712.29 261.791 1
 -1 -7 -4 8873.38 276.115 7
 1 -7 -4 8790.56 281.8 7
 -1 7 4 8950.34 263.9 1
 -1 -7 4 8527.6 259.228 1
 -1 -7 4 8518.76 198.475 3
 1 7 -4 8482.72 229.568 4
 1 -7 -4 8871.83 235.129 4
 -1 7 4 8615.25 243.516 9
 -1 -7 4 8923.44 237.572 6
 -1 7 4 8619.92 240.71 6
 -1 7 -5 2062.47 99.3523 6
 -1 -7 -5 2081.22 102.313 6
 -1 -7 -5 1985.98 123.108 11
 1 -7 -5 1966.39 98.8577 3
 -1 -7 5 2155.14 86.5608 8
 1 7 5 2097.58 102.869 2
 -1 -7 -5 2284.28 132.342 7
 1 -7 -5 2132.19 133.109 7
 1 7 5 1917.67 109.69 9
 1 7 6 3516.12 151.548 2
 -1 -7 6 3662.56 181.368 1
 -1 7 6 3265.79 173.405 1
 1 -7 -6 3664.41 152.505 4
 1 -7 -6 3480.99 137.796 3
 1 7 -6 3395.07 145.243 4
 1 -7 -6 3496.56 178.444 7
 1 7 6 3446.35 159.907 9
 -1 7 6 3258.47 148.368 9
 -1 -7 -6 3495.41 147.528 6
 -1 7 -6 3239.42 141.524 6
 -1 7 6 3551.92 139.312 8
 -1 -7 -6 3380.31 167.186 11
 -1 7 6 3261.69 155.479 6
 -1 -7 6 3352.59 154.351 6
 1 7 6 3440.13 177.491 1
 1 -7 6 3316.66 173.28 1
 -1 7 -6 3274.25 144.044 4
 -1 -7 -6 3645.19 151.568 4
 1 7 7 9236.89 347.201 1
 1 -7 7 9353.55 344.002 1
 -1 -7 -7 9303.46 316.345 11
 1 -7 -7 10008.6 323.172 11
 -1 7 -7 8935.84 288.233 6
 -1 -7 -7 9049.98 293.053 6
 1 7 7 9254.28 296.011 2
 1 7 7 9527.6 314.305 9
 -1 7 7 9514.48 302.546 9
 1 -7 -7 9184.77 298.298 4
 -1 -7 -7 9544.54 301.858 4
 -1 7 -7 9136.84 295.405 4
 -1 -7 7 9700.29 349.246 1
 -1 7 7 9332.42 347.867 1
 -1 7 8 8.99089 48.8233 9
 1 7 8 90.8948 53.4872 9
 -1 7 -8 98.3459 45.4943 4
 -1 -7 -8 18.594 50.485 4
 1 -7 -8 19.2174 47.5159 11
 -1 -7 -8 19.3831 48.6251 11
 -1 7 8 56.6761 53.7373 1
 1 7 8 85.7118 59.348 1
 1 -7 8 54.6336 50.4899 1
 -1 -7 8 13.7602 48.1152 1
 -1 7 -9 2717.02 164.395 4
 -1 -7 -9 2458.55 161.442 4
 1 7 9 2934.34 178.559 9
 -1 7 9 2891.35 168.355 9
 -1 -7 -9 3371.55 176.136 11
 -1 7 9 2890.22 210.857 1
 1 -7 9 2380.71 186.548 1
 1 7 9 3223.91 220.112 1
 -1 -7 9 3118.14 210.196 1
 -1 7 10 1061.05 140.986 1
 1 -7 10 667.994 127.137 1
 -1 -7 10 902.509 131.268 1
 1 7 10 1057.62 143.753 1
 1 7 10 1124.34 121.335 9
 -1 -8 0 -4.49452 28.0063 5
 1 -8 0 69.8132 45.3086 5
 -1 -8 0 17.4096 17.047 2
 1 -8 0 -1.73411 13.1531 2
 1 -8 0 8.28218 20.4756 8
 -1 -8 0 17.1212 22.0777 8
 -1 -8 0 18.0739 18.3756 9
 -1 8 1 19477.5 449.539 8
 -1 -8 1 18398.1 441.968 8
 -1 -8 1 18474.5 449.358 5
 -1 8 1 18664.6 451.343 5
 1 -8 1 19319.2 464.527 5
 -1 -8 -1 19570.4 415.915 2
 1 -8 1 18929 439.536 8
 1 -8 -1 18446.7 444.667 8
 -1 -8 -1 19031.9 446.077 8
 1 -8 -1 19863.3 436.147 9
 -1 -8 -1 18386.6 443.065 9
 1 -8 2 6663.26 181.031 3
 -1 -8 2 6815.09 195.97 8
 -1 8 -2 6592.19 151.983 4
 -1 -8 -2 6374.59 155.675 4
 -1 -8 -2 6552.02 210.335 7
 1 -8 2 6440.71 164.901 1
 1 8 2 6680.24 169.854 1
 -1 -8 -2 6346.96 154.648 6
 -1 8 2 6832.97 210.004 5
 1 8 2 6654.74 192.069 5
 1 -8 2 6557.35 217.277 5
 -1 -8 2 6368.13 159.969 1
 -1 8 2 6671.78 166.395 1
 -1 -8 -2 6349.21 194.211 8
 1 -8 2 6374.38 187.817 8
 -1 8 3 545.096 34.7398 2
 1 8 3 463.493 41.051 2
 -1 8 3 525.364 60.9789 5
 1 8 3 559.174 52.8678 5
 -1 -8 -3 499.029 37.4746 6
 -1 8 -3 604.541 38.4672 6
 1 8 3 542.182 47.7121 1
 1 -8 3 451.462 43.953 1
 1 -8 3 575.601 45.9543 8
 1 -8 3 610.453 40.6838 3
 -1 -8 -3 439.318 47.5216 8
 -1 8 -3 479.751 35.8673 4
 -1 -8 -3 561.547 39.6488 4
 -1 -8 3 548.661 48.3477 8
 -1 8 3 610.873 44.3049 6
 -1 -8 3 528.32 29.9469 11
 -1 -8 3 466.294 43.3872 1
 -1 8 3 531.151 46.8752 1
 1 8 4 6799.96 217.093 5
 1 8 4 6824.1 221.695 9
 1 -8 4 6828.29 188.222 8
 1 8 4 6506.9 214.854 1
 1 -8 4 7083.22 219.716 1
 -1 -8 4 6749.54 194.647 6
 -1 8 4 6635.89 198.887 6
 1 -8 -4 7072.33 249.245 7
 -1 -8 -4 6974.51 243.95 7
 -1 8 4 6593.82 181.207 2
 1 8 4 6553.91 196.501 2
 -1 -8 4 7017.21 198.947 8
 -1 8 4 6520.4 211.902 8
 -1 8 -4 6984.76 192.058 4
 -1 -8 -4 6630.94 192.693 4
 -1 8 4 6535.58 214.922 1
 -1 -8 4 6609.06 214.666 1
 -1 -8 -4 7152.07 196.176 6
 -1 8 -4 6716.07 189.829 6
 -1 -8 -5 4.96309 29.1594 6
 -1 8 -5 37.4487 26.0314 6
 -1 8 5 11.324 30.7443 6
 1 8 5 25.5143 29.6666 2
 -1 -8 -5 33.3381 36.7243 11
 1 -8 -5 -9.13602 37.1545 7
 -1 -8 -5 -8.71 40.4544 7
 -1 8 5 27.8532 31.3352 8
 1 -8 -5 56.8522 33.4014 3
 1 8 5 6.74288 37.0562 9
 -1 8 5 40.3768 30.9361 9
 -1 -8 -6 962.423 98.6829 11
 1 8 6 1066.26 97.4618 1
 1 -8 6 1229.67 104.351 1
 1 -8 -6 1139.77 80.2849 3
 -1 8 6 1140.8 80.346 8
 -1 8 6 976.702 94.7349 1
 -1 -8 6 1056.72 98.2132 1
 1 -8 -6 1041.27 105.906 7
 -1 8 -6 1061.64 79.0475 4
 -1 -8 -6 1226.74 84.9058 4
 -1 8 -6 928.32 74.6452 6
 -1 -8 -6 1166.2 81.4406 6
 -1 8 6 1171.19 88.5865 9
 1 8 6 1027.64 87.4757 9
 -1 -8 -7 7234.62 279.785 11
 1 -8 -7 7422.98 283.182 11
 -1 8 -7 7529.79 253.38 4
 -1 -8 -7 7210.36 253.501 4
 1 8 7 7058.5 264.39 9
 -1 8 7 7306.17 255.617 9
 -1 8 7 7506.97 300.069 1
 -1 -8 7 7516.7 296.137 1
 -1 -8 -7 7643.12 237.663 3
 1 -8 -7 7114.85 231.583 3
 -1 8 -7 7153.14 244.088 6
 -1 -8 -7 6941.22 245.175 6
 1 8 7 7097.16 292.708 1
 1 -8 7 7376.4 293.99 1
 -1 -8 8 66.7052 57.684 1
 1 8 8 41.9108 56.813 1
 1 -8 8 53.4921 61.0669 1
 -1 8 8 13.7584 55.9514 1
 1 -8 -8 -21.1398 43.9101 11
 -1 -8 -8 21.2485 45.9379 11
 -1 8 -8 68.9918 45.6695 4
 -1 -8 -8 45.4452 45.5972 4
 1 8 8 -20.254 54.986 9
 -1 8 8 -8.94843 49.1762 9
 -1 8 9 1682.77 127.278 9
 1 8 9 1566.56 131.28 9
 -1 -8 9 1535.4 152.638 1
 1 8 9 1554.58 151.231 1
 -1 8 9 1598.64 156.424 1
 1 -8 9 1794.58 157.645 1
 -1 -8 -9 1742.59 130.648 4
 1 -8 -9 1508.06 125.773 11
 -1 -8 -9 1589.57 128.414 11
 1 -9 0 1.87185 13.468 2
 -1 -9 0 -9.41232 19.7298 2
 -1 -9 0 5.13838 24.6472 9
 1 -9 0 4.42735 26.8099 9
 -1 -9 0 4.90774 22.4103 8
 -1 -9 0 15.4487 25.8328 5
 1 -9 0 -12.1659 30.076 5
 1 -9 0 14.2536 24.506 8
 1 -9 1 13787.3 373.747 5
 -1 -9 1 13829.1 360.696 5
 -1 -9 -1 13746.2 318.103 2
 -1 -9 1 13953.2 354.431 8
 1 -9 1 14013.3 350.202 8
 1 -9 -1 13861.9 354.875 8
 -1 -9 -1 13945.9 354.931 8
 1 -9 -1 14395.3 344.666 9
 -1 -9 -1 14092.2 355.688 9
 1 -9 2 9490.33 253.863 3
 1 -9 2 9875 266.98 8
 -1 -9 -2 9730.31 273.703 8
 -1 -9 2 10188.8 274.088 8
 -1 9 2 9417.95 279.527 8
 -1 -9 2 9856.86 218.102 1
 -1 9 2 10168.5 225.855 1
 1 9 2 10549.6 270.855 5
 -1 9 2 9825.43 283.48 5
 1 -9 2 10180 301.078 5
 1 9 2 10021.2 228.929 1
 1 -9 2 9893.78 221.863 1
 1 9 3 1059.97 60.2278 2
 1 9 3 992.218 69.7514 5
 -1 -9 -3 992.997 51.3279 6
 -1 9 -3 1108.48 49.9616 6
 -1 -9 3 1133.11 71.4454 8
 -1 9 3 996.215 75.631 8
 -1 -9 -3 1014.96 52.3228 4
 -1 9 -3 1135.31 51.5166 4
 -1 9 3 1052.86 62.3584 1
 -1 -9 3 1103.81 59.6349 1
 1 9 3 1086.46 63.044 1
 1 -9 3 1113 62.6735 1
 1 -9 -3 1122.51 90.6792 7
 -1 -9 -3 1113.05 87.2779 7
 1 -9 3 1097.84 59.7989 3
 -1 9 3 1017.69 59.178 10
 -1 -9 -3 996.039 70.016 8
 1 -9 3 1052.04 66.4996 8
 -1 9 4 8184.86 272.795 5
 -1 -9 -4 8582.88 227.56 4
 -1 9 -4 8329.24 222.043 4
 1 -9 4 8409.64 231.065 8
 -1 9 4 8417.65 249.972 1
 -1 -9 -4 8835.13 228.974 6
 -1 9 -4 8635.74 222.492 6
 1 9 4 8336.96 250.725 1
 -1 9 4 8836.85 264.175 8
 -1 -9 4 8328.71 238.02 8
 1 9 4 8426.6 232.079 2
 1 9 4 9316.03 271.681 9
 1 -9 -4 7879.93 287.381 7
 -1 -9 -4 7921.09 281.741 7
 1 9 5 3197.16 146.22 5
 -1 9 5 2759.62 150.525 5
 -1 -9 -5 2757.3 121.793 4
 -1 9 5 2986.7 133.903 9
 1 9 5 2775.41 140.124 9
 1 -9 -5 2940.49 136.032 3
 -1 9 5 2765.59 134.024 8
 -1 -9 -5 2776 155.736 11
 -1 -9 -5 2921.02 121.235 6
 1 -9 -5 2918.6 163.639 7
 -1 -9 -5 3136.62 167.17 7
 1 -9 -6 2022.84 113.285 3
 -1 9 6 1756.43 123.762 1
 1 9 6 1762.5 117.439 9
 -1 9 6 2021.55 116.834 9
 -1 -9 -6 1948.7 108.653 4
 1 9 6 1826.97 119.947 5
 -1 9 6 2020.03 134.258 5
 1 -9 -6 1976.47 142.576 7
 1 9 6 2315.7 138.793 1
 -1 -9 -6 1726.49 129.111 11
 1 -9 -7 5055.03 236.128 11
 -1 -9 -7 4844.43 229.256 11
 -1 9 7 5074.81 238.825 1
 -1 9 7 4881.33 230.597 5
 -1 9 7 4828.36 203.682 9
 1 9 7 4891.8 217.476 9
 1 9 7 5425.95 243.363 1
 -1 -9 -7 5030.97 200.331 4
 1 -9 -7 5075.5 192.059 3
 -1 -9 -7 5385.29 197.272 3
 -1 9 8 54.3639 46.7434 9
 1 9 8 20.6438 58.7208 9
 -1 -9 -8 8.84982 48.0597 4
 1 -9 -8 57.477 58.4927 11
 -1 -9 -8 92.398 59.5795 11
 1 9 8 66.6636 59.8303 1
 -1 9 8 79.0688 60.1832 1
 -1 -9 -9 1519.9 133.652 11
 1 -9 -9 1739.83 139.018 11
 1 9 9 1941.2 145.924 9
 -1 9 9 1563.2 150.36 1
 1 9 9 1839.29 161.805 1
 1 -10 0 37.7692 28.5719 8
 1 -10 0 -6.82704 35.6854 5
 -1 -10 0 34.865 31.5499 5
 -1 -10 0 13.3492 21.3649 2
 1 -10 0 -13.6863 16.4958 2
 -1 -10 0 -5.52795 28.5123 8
 -1 -10 0 22.9293 24.7848 9
 1 -10 0 -10.033 27.5671 9
 1 -10 -1 7626.89 225.911 9
 -1 -10 -1 7527.23 235.03 9
 -1 -10 1 8245.48 222.884 2
 1 -10 1 7524.02 253.332 5
 -1 -10 1 7726.41 244.038 5
 -1 -10 1 8034.34 240.061 8
 1 -10 -1 7999.21 240.163 8
 -1 -10 -1 7806.79 238.44 8
 1 -10 1 8015.18 235.753 8
 -1 -10 -1 7671.49 198.229 2
 -1 -10 2 1879.7 96.7078 8
 1 -10 2 1535.23 104.172 5
 -1 -10 2 1553.51 100.383 5
 -1 -10 -2 1619.22 93.1235 8
 1 -10 2 1504.05 87.0644 8
 -1 -10 -2 1735.98 104.74 7
 -1 10 3 2871.56 137.9 8
 -1 -10 3 2848.78 123.524 8
 -1 -10 -3 3020.52 131.103 8
 1 -10 3 2888.37 119.142 8
 -1 -10 -3 2895.37 150.923 7
 1 10 3 2911.25 125.51 5
 -1 10 3 2840.34 138.527 5
 1 -10 3 2706.54 149.645 5
 1 -10 3 2782.27 106.313 3
 1 -10 -3 2560.43 147.183 7
 -1 10 4 10980.9 344.103 5
 1 -10 4 11583.6 301.505 8
 -1 -10 -4 10949.8 357.375 11
 -1 -10 4 12109.3 314.206 8
 -1 -10 -4 11885.7 365.601 7
 1 -10 -4 11812.4 373.186 7
 -1 10 5 757.383 83.4795 5
 -1 -10 -5 863.251 93.6468 11
 1 10 5 782.831 76.4845 5
 1 10 5 836.814 80.5002 9
 -1 -10 -5 819.863 92.8369 7
 1 -10 -5 630.253 89.5297 7
 1 -10 -5 715.854 71.0487 3
 -1 -10 -6 3614.2 193.922 11
 -1 10 6 3292.56 176.771 5
 1 -10 -6 3488.13 198.212 7
 1 10 6 3941.59 177.121 9
 -1 10 6 3520.17 161.837 9
 1 -10 -6 3283.11 157.767 3
 -1 10 7 4345.06 189.908 9
 1 10 7 4142.48 196.564 9
 -1 -10 -7 4374.62 219.878 11
 1 -10 -7 4100.66 216.625 11
 -1 10 7 3821.27 205.006 5
 1 -10 -7 4078.51 178.237 3
 -1 -10 -7 4314.42 182.122 3
 1 -10 -8 136.268 63.0641 11
 -1 -10 -8 124.454 59.7372 11
 1 10 8 94.2468 47.0374 9
 1 10 9 995.354 110.652 9
 1 -10 -9 1162.67 121.077 11
 -1 -10 -9 1234.95 124.205 11
 1 -11 0 -27.648 32.8216 9
 -1 -11 0 -6.32406 32.1748 9
 1 -11 0 -7.59846 41.7559 5
 -1 -11 0 -13.0411 33.6321 5
 -1 -11 0 6.17969 28.2186 8
 1 -11 0 24.3069 32.5888 8
 -1 -11 1 4109.53 168.784 5
 1 -11 1 4203.82 182.424 5
 -1 -11 1 3745.34 137.752 2
 1 -11 1 3992.48 156.472 8
 -1 -11 -1 4051.43 161.571 8
 -1 -11 1 4317.38 163.346 8
 -1 -11 -1 3879.28 158.054 9
 1 -11 -1 3785 148.448 9
 -1 -11 -2 3712.33 166.625 7
 1 -11 2 3940.81 142.498 3
 -1 -11 2 3830.57 153.769 8
 -1 -11 -2 3704.12 154.846 8
 1 -11 2 3663.74 147.88 8
 1 -11 2 3581.07 171.937 5
 -1 -11 2 3669.51 165.824 5
 -1 -11 -3 779.783 84.2721 7
 -1 -11 3 844.621 84.9275 5
 -1 11 3 741.429 74.8364 5
 1 -11 3 626.084 81.1505 5
 -1 -11 3 733.083 66.0089 8
 1 -11 3 672.964 62.0424 8
 1 -11 -3 578.034 73.8345 7
 -1 -11 -4 11347 370.216 11
 -1 11 4 10887.4 343.969 5
 1 -11 4 11484.8 307.528 8
 -1 -11 4 11658.7 316.321 8
 -1 -11 -4 12088.2 378.049 7
 1 -11 -4 10724 371.403 7
 -1 -11 -5 818.851 93.765 11
 1 -11 -5 881.432 83.2237 3
 -1 11 5 879.602 92.2216 5
 1 -11 -5 1011.28 103.69 7
 -1 -11 -5 974.322 101.243 7
 -1 11 6 758.509 88.5153 5
 -1 -11 -6 676.229 93.8455 11
 1 -11 -6 710.61 94.1393 11
 1 -11 -6 732.735 77.8039 3
 1 -11 -6 841.505 102.045 7
 -1 -11 -7 2187.12 164.635 11
 1 -11 -7 2526.13 176.452 11
 1 11 7 2118.55 144.249 9
 -1 -11 -7 2330.72 135.339 3
 1 -11 -7 2408.82 136.848 3
 1 11 8 160.869 63.6733 9
 1 -11 -8 13.2103 58.2232 11
 -1 -11 -8 92.9212 61.6686 11
 1 -12 0 -27.1393 30.4427 8
 -1 -12 0 6.88072 31.9566 8
 1 -12 0 12.1874 27.3418 9
 -1 -12 0 27.7091 32.1728 9
 -1 -12 0 -21.7588 33.6853 5
 1 -12 0 8.33236 41.7992 5
 1 -12 1 5718.63 227.078 5
 -1 -12 1 5792.38 207.323 8
 1 -12 1 5669.49 204.237 8
 -1 -12 -1 5401.43 207.077 8
 -1 -12 1 6060.69 221.468 5
 1 -12 -1 5655.53 197.282 9
 -1 -12 -1 5764.99 207.969 9
 -1 -12 1 5837.64 215.758 9
 1 -12 1 5997.51 200.962 3
 1 -12 2 6719.03 254.118 5
 -1 -12 2 5936.99 233.635 5
 1 -12 2 6238.44 216.003 8
 -1 -12 2 6656.97 223.613 8
 -1 -12 -2 6090.89 221.495 8
 -1 -12 -2 6429.72 237.552 7
 1 -12 2 6558.72 207.595 3
 -1 12 3 1905.06 120.464 5
 1 -12 3 1958.88 139.995 5
 -1 -12 3 2101.88 137.11 5
 1 -12 3 1975.71 107.247 8
 -1 -12 3 2186.46 116.264 8
 1 -12 -3 2032.36 145.592 7
 -1 -12 -3 2233.49 140.016 7
 -1 12 4 9425.16 313.647 5
 1 -12 -4 8845.88 305.464 3
 -1 -12 -4 9326.46 337.569 11
 1 -12 4 9753.37 279.423 8
 -1 -12 4 9714.4 286.418 8
 1 -12 -4 9664.99 345.703 7
 -1 -12 -4 10196.1 342.345 7
 1 -12 -5 928.451 90.6143 3
 1 -12 -5 842.61 103.035 7
 -1 -12 -5 1017.41 103.867 11
 -1 -12 -5 965.807 104.276 7
 -1 12 5 898.594 94.5674 5
 1 -12 -6 1336.09 107.5 3
 1 -12 -6 1193.53 123.453 11
 1 -12 -6 1313.83 128.662 7
 -1 -12 -6 1196.84 121.732 11
 -1 -12 -7 2477.8 180.238 11
 1 -12 -7 2637 186.301 11
 1 -12 -7 2524.11 147.929 3
 -1 -12 -7 2814.03 156.781 3
 -1 -12 -8 56.0228 61.7138 11
 1 -12 -8 13.9601 66.9661 11
 1 -13 0 7.26061 34.8269 3
 1 -13 0 20.0343 37.1324 9
 -1 -13 0 30.3685 35.8435 9
 -1 -13 0 -71.2038 51.964 5
 1 -13 0 -9.04466 53.6854 5
 -1 -13 0 37.7157 33.8452 8
 -1 -13 1 3210.86 161.281 5
 1 -13 1 3595.46 179.619 5
 -1 -13 -1 3171.21 155.537 8
 -1 -13 1 3025.39 149.306 8
 1 -13 1 3372.37 153.87 8
 -1 -13 1 3259.86 143.142 11
 -1 -13 -1 3530.02 157.419 9
 1 -13 -1 3429.58 148.243 9
 1 -13 1 3349.91 152.603 9
 -1 -13 1 3028.88 153.924 9
 1 -13 1 3566.86 152.015 3
 1 -13 2 2815.33 164.075 5
 -1 -13 2 2758.06 154.734 5
 1 -13 2 2858.76 140.819 8
 -1 -13 -2 2784.35 143.949 8
 -1 -13 2 2614.55 135.242 8
 1 -13 2 2911.32 130.782 3
 -1 -13 -2 2860.33 155.349 7
 -1 -13 3 1722.65 129.554 5
 1 -13 -3 1379.28 108.394 3
 -1 -13 3 1676.9 106.032 8
 1 -13 3 1545.64 99.3585 8
 -1 -13 -3 1501.37 120.788 11
 1 -13 -3 1443.64 122.265 7
 -1 -13 -3 1265.76 113.647 7
 -1 13 4 6477.94 249.574 5
 -1 -13 -4 6497.18 276.597 11
 -1 -13 -4 6519.75 269.157 7
 1 -13 -4 6883 285.228 7
 1 -13 -4 6274.02 249.617 3
 -1 -13 4 6098.09 221.077 8
 1 -13 -5 920.733 91.9511 3
 -1 -13 -5 775.057 100.826 7
 1 -13 -5 711.616 97.5799 7
 -1 -13 -5 878.58 104.778 11
 1 -13 -6 931.684 96.51 3
 1 -13 -6 940.354 122.344 11
 -1 -13 -6 1030.27 119.445 11
 1 -13 -6 1044.68 124.895 7
 -1 -13 -6 1184.44 106.201 3
 -1 -13 -7 2816.24 160.279 3
 -1 -13 -7 2518.73 184.293 11
 1 -13 -7 2530.64 185.273 11
 1 -13 -7 2382.06 149.913 3
 -1 -14 0 8.06708 42.1682 11
 -1 -14 0 8.11719 37.0667 9
 1 -14 0 28.6576 39.8375 9
 1 -14 0 15.9904 36.5096 3
 -1 -14 -1 5534.69 223.09 11
 -1 -14 1 4723.39 210.889 5
 1 -14 1 5158.58 228.714 5
 1 -14 -1 4593.16 203.123 3
 1 -14 1 4872.98 194.942 3
 -1 -14 -1 5114.61 210.194 7
 1 -14 -1 5186.96 195.256 9
 1 -14 1 5398.3 205.601 9
 -1 -14 -1 5076.14 204.507 9
 -1 -14 1 4433.34 201.133 9
 -1 -14 2 1121.49 103.711 5
 -1 -14 -2 1178.67 101.79 7
 1 -14 2 1183.63 86.7652 3
 1 -14 -2 1075.5 97.3569 3
 -1 -14 -2 1130.6 104.915 11
 1 -14 -3 392.822 76.4873 7
 -1 -14 -3 583.827 82.5597 7
 1 -14 -3 463.735 73.4399 3
 -1 -14 -3 562.406 80.8247 11
 -1 -14 -4 4047.98 207.712 7
 1 -14 -4 3561.68 206.21 7
 -1 -14 -4 3528.63 202.846 11
 1 -14 -4 3369.16 183.153 3
 1 -14 -5 96.3248 62.8717 11
 -1 -14 -5 243.437 74.3505 11
 -1 -14 -5 164.464 66.1625 7
 1 -14 -5 175.931 60.7593 7
 1 -14 -5 31.2496 39.5583 3
 1 -14 -6 1169.03 133.873 11
 1 -14 -6 1331.85 138.227 7
 1 -14 -6 1219.97 113.224 3
 -1 -14 -6 1210.8 116.123 3
 -1 -14 -6 1276.12 134.771 11
 -1 -14 -7 2656.78 160.708 3
 -1 -14 -7 2393.09 182.844 11
 1 -14 -7 2183.62 183.128 11
 1 -14 -7 2450.9 155.872 3
 1 -15 0 -35.1211 37.2266 3
 -1 -15 0 26.0709 41.6854 11
 1 -15 0 -15.2236 42.3249 9
 -1 -15 -1 6449.52 247.85 7
 1 -15 -1 6172.03 248.935 3
 1 -15 1 6367.03 235.351 3
 -1 -15 -1 6010.67 250.877 11
 -1 -15 -2 3077.89 172.952 7
 1 -15 -2 3040.78 181.644 7
 -1 -15 2 3153.82 151.169 3
 1 -15 -2 3208.88 176.562 3
 1 -15 2 3214.89 151.436 3
 -1 -15 -2 3366.88 186.572 11
 1 -15 -3 391.137 79.2371 7
 -1 -15 -3 400.697 77.564 7
 1 -15 -3 389.729 68.9542 3
 -1 -15 -3 271.445 68.1569 11
 -1 -15 -4 2445.48 167.422 7
 1 -15 -4 2331.35 173.857 7
 1 -15 -4 2286.26 153.546 3
 -1 -15 -4 2570.85 177.969 11
 -1 -15 -5 928.68 112.724 7
 1 -15 -5 689.646 105.39 7
 1 -15 -5 1007.62 120.591 11
 -1 -15 -5 868.185 113.173 11
 1 -15 -5 874.19 101.08 3
 -1 -15 -5 885.971 103.354 3
 1 -15 -6 1161.08 128.464 7
 1 -15 -6 603.412 89.2936 3
 -1 -15 -6 821.162 95.7517 3
 1 -15 -6 795.566 111.22 11
 -1 -15 -6 961.554 122.563 11
 1 -16 0 -38.261 43.6838 3
 -1 -16 0 -36.8639 42.0892 11
 1 -16 1 3548.61 174.986 3
 1 -16 -1 3840.87 195.168 3
 -1 -16 1 4003.44 186.421 3
 -1 -16 -1 4126.66 204.334 11
 1 -16 2 956.133 86.0961 3
 1 -16 -2 958.055 105.283 3
 1 -16 -2 1070.36 111.279 7
 -1 -16 -2 952.669 105.555 7
 -1 -16 2 863.778 85.3904 3
 -1 -16 -2 1049.44 109.094 11
 1 -16 -3 230.367 74.4853 7
 -1 -16 -3 299.446 73.1698 7
 1 -16 -3 136.656 55.5883 3
 -1 -16 -3 117.784 72.0076 11
 -1 -16 -4 2410.74 167.214 7
 1 -16 -4 2785.92 185.442 7
 -1 -16 -4 2196.27 156.571 3
 1 -16 -4 2480.7 167.032 3
 -1 -16 -4 2473.26 177.624 11
 1 -16 -4 2163.6 173.587 11
 1 -16 -5 57.8768 62.5658 7
 -1 -16 -5 26.751 57.8375 7
 1 -16 -5 59.4083 52.3579 3
 -1 -16 -5 35.8177 49.6034 3
 -1 -16 -5 59.5873 66.8458 11
 1 -16 -5 30.5003 64.6617 11
 1 -17 0 51.4196 50.0942 3
 -1 -17 0 -10.4208 40.4938 3
 1 -17 -1 1957.55 143.304 3
 -1 -17 1 1857.02 130.72 3
 -1 -17 -1 1509.14 127.95 3
 1 -17 1 1826.02 127.846 3
 1 -17 -1 1997.79 148.268 11
 -1 -17 -1 1939.12 142.015 11
 1 -17 -1 1945.68 143.519 7
 1 -17 -2 1618.45 135.831 7
 1 -17 -2 1379.94 124.621 3
 -1 -17 -2 1260.85 121.893 3
 1 -17 -2 1423.43 134.604 11
 -1 -17 -2 1603.07 137.402 11
 -1 -17 -3 637.604 95.4418 7
 1 -17 -3 900.219 109.694 7
 -1 -17 -3 586.231 94.2057 3
 1 -17 -3 742.464 99.4023 3
 1 -17 -3 704.396 107.721 11
 -1 -17 -3 734.907 103.48 11
 -1 -17 -4 2044.42 170.962 11
 1 -17 -4 2311.18 180.421 11
 -1 -17 -4 2449.56 168.52 3
 1 -17 -4 2228.62 160.455 3
 -1 -17 -4 2204.02 161.63 7
 1 -17 -4 1889.8 162.603 7
 1 -18 0 -32.6197 51.3395 3
 -1 -18 0 -44.3222 55.5904 3
 1 -18 1 1847.14 134.111 3
 -1 -18 -1 1975.31 151.627 3
 -1 -18 1 1946.28 138.681 3
 1 -18 -1 2126.4 152.488 3
 1 -18 -1 2044.98 153.697 11
 -1 -18 -1 1977.73 147.515 11
 1 -18 -2 1188.35 122.359 7
 -1 -18 -2 1355.73 127.215 3
 1 -18 -2 1344.7 127.09 3
 -1 -18 -2 1554.33 139.954 11
 1 -18 -2 1614.06 148.511 11
 1 -18 -3 351.959 82.2119 7
 1 -18 -3 232.558 78.2001 11
 -1 -18 -3 407.256 87.7291 11
 1 -19 0 45.478 51.014 3
 -1 -19 0 -23.2342 56.588 3
 1 -19 1 999.95 103.015 3
 -1 -19 1 1051.52 106.885 3
 -2 0 0 44.3897 9.86527 5
 2 0 0 40.1243 7.49913 9
 -2 0 0 55.0247 8.03689 9
 2 0 0 54.5189 12.1987 2
 -2 0 0 65.635 13.0211 2
 2 0 0 56.0719 13.7181 1
 -2 0 0 44.2202 11.7699 1
 -2 0 1 17563.3 367.268 1
 -2 0 -1 17076.7 352.735 11
 -2 0 1 16645.6 346.422 3
 2 0 -2 57675.7 1173.8 7
 2 0 -2 61046.5 1203.64 1
 -2 0 -2 58527.8 1172.59 11
 -2 0 2 57328.4 1158.01 3
 2 0 -2 58544.2 1159.28 3
 -2 0 -2 60155.6 1183.8 6
 -2 0 2 59929.6 1181.53 4
 -2 0 2 60040 1201.81 1
 -2 0 2 60194.1 1180.98 6
 -2 0 -3 64875.9 1306.35 11
 2 0 -3 65753 1322.95 4
 -2 0 -3 67771.2 1328.31 6
 -2 0 3 64591.4 1319.45 7
 2 0 -3 65987.2 1354.85 1
 -2 0 3 63811 1349.16 1
 2 0 -3 66785.6 1323.02 6
 2 0 -3 62607.8 1285.4 3
 2 0 3 65134.3 1309.09 11
 2 0 4 3541.81 131.685 7
 2 0 -4 3501.19 90.0933 3
 -2 0 4 3485.31 126.179 7
 -2 0 4 3554.58 130.002 6
 -2 0 -4 3670.21 130.725 6
 -2 0 4 3186.45 141.804 1
 2 0 -4 3655.97 127.847 6
 2 0 -4 3496.95 127.216 4
 -2 0 -4 3485.44 110.169 11
 -2 0 5 11474.4 311.326 7
 -2 0 -5 11858.5 281.503 11
 2 0 -5 11431.2 308.264 6
 -2 0 -5 11010.8 309.067 6
 2 0 5 11705.3 323.58 7
 2 0 -6 26.2082 32.9005 4
 -2 0 6 50.4848 42.8328 1
 2 0 6 71.4585 42.4309 1
 2 0 -6 94.5057 22.7233 11
 2 0 -6 56.7642 32.5636 6
 -2 0 -6 91.1444 37.6277 6
 2 0 6 96.845 38.9668 7
 -2 0 6 79.7743 39.4025 6
 -2 0 -6 83.2884 26.4542 11
 2 0 -7 2562.87 137.688 6
 2 0 7 2944.16 157.065 7
 -2 0 7 2787.21 179.086 1
 2 0 7 2621.65 173.268 1
 2 0 -7 2593.08 141.443 4
 -2 0 -7 2627.1 140.715 6
 -2 0 -7 2599.67 143.696 4
 -2 0 7 2628.75 150.24 6
 -2 0 8 11.0878 45.0901 6
 -2 0 8 -15.2283 56.2858 1
 2 0 8 45.0339 58.3307 1
 -2 0 -8 19.5536 44.6445 4
 2 0 -8 9.59275 40.6712 4
 -2 0 -9 1089.47 111.862 4
 -2 0 9 1141.53 141.131 1
 2 0 9 1217.2 140.417 1
 -2 0 9 1092.74 119.616 6
 -2 0 10 60.3597 61.539 1
 2 0 10 158.57 69.3218 1
 -2 0 -10 77.0272 57.6303 4
 2 -1 0 108956 2097.24 3
 -2 1 0 108260 2096.83 3
 -2 -1 0 109324 2096.68 9
 -2 1 0 106303 2092.73 2
 2 1 0 110662 2104.07 2
 2 -1 0 106501 2092.92 2
 -2 -1 0 109364 2103.57 2
 -2 -1 0 107413 2096.93 11
 2 1 0 105840 2097.04 11
 2 -1 0 106307 2103.21 5
 -2 1 0 105882 2099.21 1
 -2 -1 0 106963 2100 1
 2 -1 0 107171 2099.86 1
 2 1 0 107275 2099.66 1
 -2 1 0 105031 2102.44 5
 2 1 -1 24.3916 6.91347 7
 2 -1 -1 19.2861 11.4401 3
 -2 1 -1 16.939 9.82032 3
 -2 -1 1 9.92833 15.0694 1
 -2 1 1 16.1133 15.9393 1
 -2 -1 2 33268 683.643 4
 -2 1 2 34024.9 685.359 4
 -2 -1 -2 33272.7 686.286 6
 -2 1 -2 33654.4 686.559 6
 -2 1 -2 34125.8 671.101 11
 -2 -1 -2 33437.5 681.887 11
 2 1 2 33786.7 683.422 11
 2 1 -2 33342.6 704.288 1
 2 -1 -2 34059.6 705.344 1
 2 -1 -2 32462.8 685.28 7
 2 -1 -2 31825.1 667.67 3
 -2 -1 2 32156.5 658.712 3
 -2 -1 2 33312.2 703.529 1
 -2 1 2 33615 704.042 1
 -2 1 2 34298.1 684.736 6
 -2 -1 2 33339.6 683.029 6
 -2 -1 -2 33073.9 656.827 8
 2 -1 -3 102.085 24.1454 7
 2 1 3 150.544 29.7068 7
 -2 -1 3 165.472 23.9863 7
 -2 1 -3 138.995 26.6666 6
 -2 -1 -3 120.622 25.8793 6
 2 -1 -3 112.104 16.7621 3
 -2 -1 3 108.766 12.0885 3
 -2 1 3 101.35 27.4167 6
 2 -1 -3 108.866 23.883 6
 2 1 -3 95.7369 23.079 6
 -2 -1 3 162.831 29.2317 6
 2 1 -3 88.9917 24.0922 4
 2 -1 -3 108.723 25.0868 4
 -2 -1 -3 116.746 21.8099 11
 2 -1 3 127.46 20.033 11
 -2 1 -3 95.542 17.6854 11
 2 1 -3 114.015 32.3022 1
 -2 -1 3 146.156 31.3027 1
 2 -1 -3 119.079 31.3637 1
 -2 1 3 73.6151 29.018 1
 -2 -1 4 15.117 20.5227 7
 2 1 4 24.3309 24.0628 7
 -2 -1 -4 9.65885 17.2703 11
 -2 1 -4 32.2892 14.6396 11
 2 -1 -4 40.9332 24.7899 4
 2 1 -4 32.409 21.9986 4
 -2 -1 4 12.6604 23.1937 6
 -2 -1 -4 4.24391 20.9865 6
 -2 1 -4 4.21379 20.8376 6
 2 -1 -4 17.2692 12.5167 3
 -2 -1 4 6.05279 25.1463 1
 -2 1 4 -6.08799 25.814 1
 -2 1 4 25.6996 22.6846 6
 2 -1 -4 24.3538 20.3651 6
 2 1 -4 40.1385 22.8345 6
 2 1 5 618.656 63.476 7
 2 -1 5 520.776 56.4593 7
 -2 -1 5 465.921 49.3596 7
 -2 1 -5 597.791 39.6959 11
 -2 -1 -5 667.614 49.2745 11
 -2 1 -5 559.376 55.3617 6
 -2 -1 -5 632.418 58.2198 6
 2 -1 -5 633.313 33.4597 3
 -2 1 -5 570.717 19.6572 3
 2 1 -5 586.717 33.8847 11
 2 1 -5 566.875 52.991 6
 2 -1 -5 557.241 53.6914 6
 -2 -1 6 9958.02 301.292 7
 2 -1 6 10545.1 317.335 7
 2 1 6 10405.2 325.562 7
 2 -1 6 10222.7 350.58 1
 -2 1 6 10253.9 350.61 1
 -2 -1 6 9992.11 348.68 1
 2 1 6 10618.1 356.39 1
 -2 1 -6 10537.2 257.397 11
 -2 -1 -6 10766.5 277.348 11
 -2 1 6 10886.4 323.139 6
 -2 -1 6 10578.3 317.67 6
 -2 1 -6 10854.1 317.705 6
 -2 -1 -6 11562.4 323.85 6
 2 -1 -6 10612.7 310.864 4
 2 1 -6 10372.4 307.471 4
 2 1 -6 10864.6 307.964 6
 2 -1 -6 10818.5 308.886 6
 2 -1 -6 10306.1 267.509 11
 2 1 -7 7.53515 37.2771 6
 2 -1 -7 83.4494 41.2087 6
 -2 -1 -7 93.5113 43.8482 6
 -2 1 -7 85.2616 43.1166 6
 -2 -1 7 63.0805 44.1256 1
 2 -1 7 74.8363 46.1173 1
 2 1 7 88.1098 47.7482 1
 -2 1 7 101.187 58.7571 1
 -2 1 7 118.918 48.4561 6
 -2 -1 7 9.01775 41.1968 6
 2 1 7 93.2426 41.8556 7
 2 -1 7 70.0589 39.3132 7
 2 1 -7 47.8465 36.4351 4
 2 -1 -7 72.2991 40.3181 4
 -2 1 -7 49.2096 38.1118 4
 -2 -1 -7 74.2555 41.408 4
 -2 -1 -8 12410.8 396.964 4
 -2 1 -8 12326.5 393.768 4
 2 1 -8 12400.8 393.564 4
 2 -1 -8 12620.3 395.522 4
 -2 1 8 13004.9 419.115 6
 -2 -1 8 12571.4 414.376 6
 2 1 8 12396.6 456.048 1
 2 -1 8 13334.9 465.452 1
 -2 -1 8 13675.4 473.103 1
 -2 1 8 13451.1 471.396 1
 -2 1 9 238.031 74.4483 6
 -2 -1 9 52.3147 62.8158 6
 -2 -1 -9 170.668 57.1665 4
 -2 1 -9 180.856 56.794 4
 -2 1 9 214.153 86.9883 1
 2 -1 9 140.307 72.9255 1
 2 1 9 88.565 72.1025 1
 -2 -1 9 337.482 87.8801 1
 -2 1 10 1873.29 193.673 1
 -2 -1 10 2060.17 194.593 1
 -2 -1 -10 1836.92 150.24 4
 -2 1 -10 1708.82 146.046 4
 2 -1 10 1868.71 184.08 1
 2 1 10 2189.52 199.48 1
 -2 2 0 13.2311 15.1207 5
 2 -2 0 -1.32555 11.0706 3
 -2 -2 0 13.2206 10.927 11
 2 2 0 9.19333 10.2072 11
 2 -2 0 -1.26754 7.17068 2
 2 2 0 5.93838 10.5629 1
 -2 2 0 8.22194 10.3987 1
 -2 -2 0 -4.7079 9.57319 1
 2 -2 0 7.29527 11.7104 1
 -2 -2 0 22.1643 13.0117 2
 -2 -2 0 9.22889 7.54172 7
 2 2 -1 17749.8 364.391 11
 -2 -2 1 17724.8 363.628 11
 2 2 1 18175.7 383.056 9
 -2 2 1 18398 386.493 1
 -2 -2 1 18488.7 385.866 1
 -2 -2 -1 18209.1 382.555 2
 -2 -2 -1 18094.9 383.84 11
 2 -2 -1 18391.2 378.121 3
 -2 2 -1 17758 369.21 3
 2 -2 1 17968.5 370.169 3
 -2 2 -1 18144.7 367.16 8
 2 2 -2 7.83215 5.63209 11
 2 2 -2 16.344 20.5563 1
 2 -2 -2 9.88727 20.3455 1
 -2 2 2 13.1423 19.8963 1
 -2 -2 2 -9.70538 18.8069 1
 -2 -2 -2 5.00394 15.4456 11
 -2 2 -2 2.27664 14.4469 6
 -2 -2 -2 -9.28348 17.7122 6
 -2 2 2 2.23604 17.378 4
 -2 -2 2 -6.45821 14.6038 4
 2 -2 -2 33.5307 13.4685 3
 -2 2 -2 13.1076 8.44036 3
 2 2 2 -5.48921 16.1244 7
 -2 -2 2 10.1222 10.0655 7
 -2 2 2 -2.20572 16.6244 6
 -2 -2 2 16.9592 14.7142 6
 -2 2 -2 9.12395 7.36257 8
 -2 -2 -3 32195.4 688.831 6
 -2 2 -3 32193.1 688.112 6
 -2 2 3 33071.6 691.1 6
 -2 -2 3 32799 688.268 6
 2 -2 -3 31574.4 695.023 7
 2 2 3 33338.8 703.215 7
 -2 -2 3 31785.3 670.85 7
 2 2 -3 32827.6 684.187 6
 2 -2 -3 32640.9 685.472 6
 -2 -2 -3 31972.9 685.055 11
 2 2 -3 32725.9 685.255 4
 2 -2 -3 31996.7 685.14 4
 2 -2 -3 32231.1 665.572 3
 -2 -2 3 32258.1 641.693 3
 -2 2 -3 33022 642.569 3
 2 2 -3 32700.8 715.924 1
 -2 2 3 32197.1 713.582 1
 -2 -2 3 30593.4 708.03 1
 2 -2 -3 33140.5 717.243 1
 -2 2 4 10737.4 302.72 1
 -2 -2 4 10404 298.664 1
 2 -2 -4 10382.2 241.022 3
 2 2 -4 10701.6 270.923 6
 2 -2 -4 10317.2 270.094 6
 -2 -2 4 10464.2 262.015 7
 2 -2 -4 10179.6 276.24 7
 2 2 4 10805.7 290.352 7
 -2 -2 4 10431.9 272.293 6
 -2 2 -4 10836.8 275.017 6
 -2 -2 -4 10412.9 274.252 6
 -2 2 4 10603.6 275.539 6
 -2 2 -4 10184 209.408 3
 2 -2 4 10716.9 241.353 11
 -2 -2 -4 10579.8 264.935 11
 2 2 -4 10376.2 216.358 11
 2 2 -4 10071.6 268.226 4
 2 -2 -4 10655.4 272.505 4
 2 2 5 26393.7 624.614 7
 -2 -2 5 26664.8 592.149 7
 -2 -2 -5 26021.6 601.556 6
 -2 2 -5 26409.4 601.158 6
 2 -2 -5 26896.5 599.881 6
 2 2 -5 25547.2 594.805 6
 -2 -2 -5 26677.9 583.539 11
 2 2 -5 25730.6 523.486 11
 2 -2 -5 25693.7 546.81 3
 2 2 6 123.03 51.4655 1
 -2 -2 6 50.345 43.5749 1
 2 -2 6 100.966 45.3405 1
 -2 2 6 70.9023 47.8563 1
 2 -2 -6 115.028 33.184 11
 -2 2 6 127.121 29.0031 8
 2 -2 -6 63.5836 36.2154 6
 -2 -2 -6 117.125 37.9069 6
 -2 2 -6 143.133 44.432 6
 2 2 -6 87.5751 33.177 6
 2 -2 -6 79.1796 38.4024 4
 2 2 -6 90.7972 34.8308 4
 -2 2 6 43.9645 36.277 6
 -2 -2 6 106.828 38.2391 6
 2 -2 -6 100.587 20.4159 3
 2 2 6 80.8499 39.4265 7
 -2 -2 6 96.2857 33.5131 7
 2 -2 6 111.796 35.1011 7
 2 2 -7 1768.37 115.429 4
 2 -2 -7 1729.28 113.31 4
 -2 -2 -7 1753.11 93.4174 11
 2 2 7 1738.81 140.277 1
 2 -2 7 1820.21 140.754 1
 -2 -2 7 1694.59 140.986 1
 -2 2 7 1579.95 134.43 1
 -2 2 7 1769.86 121.64 6
 -2 -2 7 1784.51 122.629 6
 -2 2 -7 1510.08 108.416 4
 -2 -2 -7 1758.49 118.565 4
 -2 2 -7 1587.22 108.951 6
 -2 -2 -7 1588.78 109.026 6
 2 2 7 1586.53 120.688 7
 -2 -2 7 1728.65 108.366 7
 2 -2 7 1727.12 118.01 7
 2 2 -8 19.0488 41.9679 4
 2 -2 -8 38.5437 41.6657 4
 -2 2 -8 77.4106 45.6861 4
 -2 -2 -8 29.3727 39.8187 4
 -2 2 8 -15.177 56.0978 1
 2 -2 8 14.7621 50.0722 1
 2 2 8 15.0697 49.4924 1
 -2 -2 8 15.0779 52.7172 1
 -2 2 8 44.7053 53.6117 6
 -2 -2 8 10.892 45.2486 6
 2 -2 9 677.484 112.577 1
 2 2 9 905.54 125.381 1
 -2 2 9 1263.63 145.022 1
 -2 -2 9 863.729 127.154 1
 -2 2 -9 1178.63 112.774 4
 -2 -2 9 917.264 114.66 6
 -2 2 9 927.189 112.555 6
 -2 -2 -9 727.532 93.1049 4
 -2 -2 10 -19.7776 87.1416 1
 -2 2 10 80.2232 89.9889 1
 2 -2 10 19.4499 73.7571 1
 2 2 10 159.304 86.0984 1
 -2 -2 -10 12.8378 53.3304 4
 -2 2 -10 -12.6349 49.0978 4
 2 -3 0 107754 2187.79 5
 -2 3 0 110550 2187.78 5
 -2 3 0 110613 2172.8 8
 -2 -3 0 112980 2162.29 7
 -2 -3 0 109496 2180.11 2
 2 3 0 109522 2163.49 1
 2 -3 0 111712 2164.46 1
 -2 -3 0 108694 2172.96 11
 2 -3 0 113860 2173.82 3
 2 -3 0 109669 2163.4 10
 2 -3 -1 86858.4 1730.59 3
 -2 3 1 89379.3 1749.35 5
 2 3 1 88393.2 1711.52 5
 -2 -3 -1 89889.3 1733.48 2
 -2 3 1 87694.3 1731.4 1
 -2 -3 1 89551 1729.98 1
 2 3 1 86030.2 1735.55 9
 -2 3 1 85921.5 1712.02 9
 -2 3 -1 85967.9 1720.38 8
 -2 -3 -1 89847.4 1739.89 11
 -2 -3 1 86412.3 1714.23 11
 -2 -3 -1 89229.8 1732.31 7
 2 -3 1 86391.3 1721.15 3
 -2 3 2 14840.3 324.345 6
 -2 -3 2 14769 322.126 6
 -2 -3 -2 14391.4 315.338 8
 -2 3 -2 14608 305.52 8
 2 -3 2 14679.9 306.019 3
 -2 -3 2 14307.2 321.688 4
 -2 3 2 14543.3 325.138 4
 -2 3 2 14666.8 342.568 1
 -2 -3 2 14516.7 340.625 1
 2 -3 -2 14941.3 343.471 1
 2 3 -2 14882.4 343.108 1
 -2 -3 -2 14830.7 326.86 6
 -2 3 -2 14545.3 324.002 6
 2 3 2 14056.7 328.45 2
 -2 -3 -2 14668.9 337.166 11
 2 3 2 14829.1 340.529 7
 -2 -3 -2 14833 336.142 7
 2 -3 -2 14487.6 323.06 3
 2 3 -3 111.229 23.0326 4
 -2 -3 -3 110.087 25.8362 6
 -2 3 -3 94.9408 24.0887 6
 2 -3 -3 96.5724 26.0002 7
 2 3 3 69.0261 26.2042 7
 -2 3 3 97.2248 23.4073 6
 -2 -3 3 74.1644 23.0837 6
 -2 3 3 144.768 31.4966 1
 -2 -3 3 141.837 30.6169 1
 -2 -3 -3 98.5069 17.0861 8
 2 -3 -3 90.7643 20.4828 3
 -2 -3 -3 93.154 24.3902 11
 -2 3 4 30.1693 25.8416 6
 -2 -3 4 -4.14092 28.5257 6
 -2 3 -4 -20.7561 21.6988 6
 -2 -3 -4 -4.23399 21.8383 6
 2 3 -4 -7.90456 23.4592 6
 2 -3 -4 12.209 20.7051 6
 -2 -3 4 -18.1801 33.3018 1
 -2 3 4 -6.1514 26.5967 1
 2 -3 -4 -2.65753 16.2499 3
 2 3 4 -5.59472 24.1898 7
 -2 -3 4 22.7096 18.4538 7
 2 -3 -4 -40.059 37.0155 7
 2 3 -4 -3.98251 22.4001 4
 2 -3 -4 16.3811 23.2947 4
 -2 -3 -4 -12.563 29.496 11
 2 3 5 -6.97696 32.404 7
 -2 -3 5 4.45062 23.2643 7
 -2 3 5 9.17514 18.7015 8
 2 3 -5 30.2941 23.4501 6
 2 -3 -5 5.18508 25.6372 6
 -2 3 -5 5.27875 26.857 6
 -2 -3 -5 -5.37357 24.1112 6
 -2 -3 -5 -4.76028 23.1882 11
 2 -3 -5 25.3604 16.8961 3
 2 -3 -6 10993.8 323.481 4
 2 3 -6 10965.3 321.191 4
 -2 -3 6 10966.4 366.813 1
 2 3 6 11518.2 375.431 1
 -2 3 6 11277.6 370.598 1
 2 -3 6 11058.4 367.019 1
 -2 3 6 11564.4 337.59 6
 -2 -3 -6 11526.2 329.366 6
 -2 -3 6 11033.2 330.659 6
 -2 3 -6 11388.6 328.121 6
 2 -3 -6 11332.8 323.413 6
 2 3 -6 11333.5 320.565 6
 -2 3 6 11412.3 275.754 8
 2 -3 -6 11196.7 269.115 3
 -2 -3 6 11189.3 313.773 7
 2 3 6 11809.9 353.074 7
 2 3 7 285.378 63.2354 7
 -2 -3 7 276.155 47.9702 7
 2 -3 7 250.761 53.7903 7
 -2 -3 7 274.378 66.2693 1
 -2 3 7 326.83 74.0501 1
 2 3 7 276.854 66.0062 1
 2 -3 7 159.446 59.9942 1
 -2 -3 7 255.787 56.2352 6
 -2 3 7 513.833 71.5181 6
 -2 3 -7 267.122 53.2539 6
 -2 -3 -7 349.676 56.562 6
 2 -3 -7 225.466 51.3881 4
 2 3 -7 244.466 50.7808 4
 -2 3 -7 316.743 54.9347 4
 -2 -3 -7 239.428 51.7351 4
 -2 -3 -7 453.467 57.5808 11
 2 -3 -7 252.872 41.3533 11
 2 -3 8 7179.8 328.503 1
 2 3 8 8368.28 352.156 1
 -2 -3 8 8438.09 353.594 1
 -2 3 8 8283.29 350.535 1
 -2 3 -8 8076.53 291.883 4
 -2 -3 -8 7774.35 292.341 4
 -2 -3 8 7220.33 293.506 6
 -2 3 8 8305.83 312.823 6
 -2 3 9 -26.3657 54.7634 6
 2 3 9 17.7109 58.165 1
 -2 -3 9 121.928 64.3809 1
 2 -3 9 -34.2663 79.5734 1
 -2 3 9 35.3634 65.3543 1
 -2 -3 -9 67.9946 51.7487 4
 -2 3 -9 22.2613 47.1922 4
 -2 -3 10 2117.22 193.899 1
 -2 3 -10 2209.08 163.254 4
 -2 -3 -10 2292.77 165.689 4
 2 3 10 1963.99 190.554 1
 2 -3 10 1857.16 184.952 1
 2 -4 0 135.221 14.9921 1
 2 4 0 104.318 13.7881 1
 -2 -4 0 124.838 22.0655 2
 2 -4 0 75.6874 22.4669 5
 -2 4 0 62.6903 20.8209 5
 2 -4 0 102.244 13.7237 10
 2 -4 0 128.545 19.5183 3
 -2 -4 0 113.725 19.2919 11
 2 4 0 111.048 13.7099 10
 -2 4 0 80.8254 16.8507 8
 -2 -4 1 9023.1 205.986 1
 -2 4 1 9209.52 208.424 1
 2 4 1 8932.78 214.843 2
 -2 -4 1 8771.61 196.699 6
 -2 4 1 8949.51 198.891 6
 2 -4 -1 8813.22 215.04 3
 -2 4 1 9051.21 231.149 5
 -2 4 1 9397.59 217.764 8
 -2 -4 -1 9306.12 215.243 2
 -2 -4 -1 8922.3 216.962 7
 -2 -4 -1 9024.59 214.333 8
 -2 4 -1 8542.1 206.452 8
 2 4 1 9079.69 199.308 5
 2 -4 1 9288.3 230.357 5
 2 -4 1 9172.69 207.38 3
 -2 -4 -1 9109.17 219.756 9
 2 4 1 8111.63 217.627 9
 -2 -4 1 8967.13 200.862 11
 -2 -4 -1 9250.27 224.078 11
 2 4 2 82.5616 23.3727 2
 -2 -4 -2 64.4183 17.4979 6
 -2 4 -2 61.8071 19.6748 6
 -2 -4 2 58.3624 16.9112 6
 -2 4 2 103.216 20.8835 6
 -2 -4 2 83.1796 9.4308 11
 2 4 2 76.0952 23.0081 9
 -2 4 2 57.5167 16.471 9
 -2 -4 2 50.5057 19.8936 1
 -2 4 2 81.6291 24.3304 1
 2 -4 -2 58.6654 21.8001 1
 2 4 -2 70.2067 23.157 1
 2 -4 2 58.5147 15.5874 8
 -2 4 2 34.8567 20.1225 8
 -2 -4 2 41.9833 17.5797 4
 -2 4 2 65.6493 20.1751 4
 -2 -4 -2 36.2444 22.0385 7
 -2 -4 -2 69.329 19.1032 8
 2 -4 -2 76.0987 19.9449 3
 2 -4 2 80.6774 15.1716 3
 -2 -4 -2 83.1337 23.3501 11
 -2 -4 -3 50504.8 1057.79 11
 -2 4 3 50052.5 1036.44 8
 -2 -4 -3 49918.9 1022.03 8
 2 -4 -3 51617 1069.37 7
 2 4 3 51542.1 1068.46 7
 2 -4 -3 51226.1 1035.69 3
 2 -4 -3 51213.8 1038.6 4
 -2 -4 -3 49161.6 1040.16 6
 -2 4 -3 51131.9 1039.63 6
 -2 -4 3 50149 1037.19 6
 -2 4 3 50265.1 1040.79 6
 2 4 3 53175 1048.86 2
 -2 -4 3 50415.7 1065 1
 -2 4 3 49172.8 1065.18 1
 2 4 4 11.8502 24.6132 7
 2 -4 -4 16.6653 27.4661 7
 -2 -4 4 -12.1408 27.7192 1
 -2 4 4 6.18834 28.7409 1
 2 -4 -4 8.1341 23.6426 4
 2 4 -4 -23.6149 21.8845 4
 -2 4 4 3.23803 19.2197 8
 -2 -4 4 0.85545 4.91997 3
 2 -4 -4 15.7788 16.711 3
 -2 -4 -4 18.818 25.543 11
 -2 4 4 8.67881 23.8463 6
 -2 -4 4 -4.11589 23.4119 6
 -2 -4 -4 8.4492 18.9554 6
 -2 4 -4 12.351 21.5198 6
 2 -4 -4 4.06955 20.4149 6
 -2 -4 -5 18684.8 455.989 6
 -2 4 -5 18477.4 453.256 6
 -2 -4 5 18315 434.947 7
 2 -4 -5 19471 478.256 7
 2 4 5 19717.2 490.457 7
 2 -4 -5 18425.1 450.722 6
 -2 4 5 18565.6 423.181 8
 2 -4 -5 18047.3 418.307 3
 -2 -4 -6 1985.47 111.017 4
 -2 4 -6 1684.58 103.828 4
 -2 4 6 1746.88 80.7691 8
 -2 -4 -6 1683.99 100.449 11
 2 4 -6 1798.83 104.941 4
 2 -4 -6 1670.71 104.923 4
 -2 -4 6 1803.84 98.2743 7
 -2 -4 6 1913.23 132.187 1
 -2 4 -6 1912.85 109.227 6
 -2 -4 -6 2090.7 112.64 6
 2 4 6 1879.76 133.119 1
 2 -4 6 1815.18 129.249 1
 -2 4 6 1894.48 133.585 1
 2 -4 -6 1942.02 81.6827 3
 -2 -4 6 1765.06 110.024 6
 -2 4 6 1670.73 110.917 6
 2 -4 -7 1561.95 107.638 4
 2 4 -7 1806.9 115.681 4
 2 -4 -7 1470.47 96.1913 11
 2 -4 7 1504.51 109.622 7
 -2 -4 7 1665.26 103.076 7
 -2 4 -7 1637.87 107.147 6
 -2 -4 -7 1577.73 107.911 6
 2 -4 7 1622.3 132.528 1
 2 4 7 1465.2 131.387 1
 -2 -4 -7 1322.57 103.036 4
 -2 4 -7 1343.39 103.584 4
 -2 -4 -7 1582.63 100.279 11
 -2 4 7 1645.59 138.3 1
 -2 -4 7 1514.34 131.378 1
 -2 4 7 1712.5 125.484 6
 -2 -4 7 1735.6 124.341 6
 -2 4 8 22.1961 47.053 6
 -2 -4 8 -31.7967 50.84 6
 -2 -4 -8 38.8328 41.1605 4
 -2 4 -8 19.0077 43.3981 4
 2 -4 8 -43.1862 47.2759 1
 -2 4 8 -14.9562 53.8056 1
 -2 -4 8 14.7435 53.0402 1
 2 4 8 134.661 63.4363 1
 -2 -4 -8 7.34032 32.9359 11
 -2 -4 -9 708.451 90.0678 4
 -2 4 -9 780.321 97.441 4
 2 4 9 668.962 112.607 1
 2 -4 9 791.328 113.309 1
 -2 4 9 960.582 129.038 1
 -2 -4 9 581.685 103.559 1
 -2 -4 -10 239.796 67.7422 4
 -2 4 -10 98.1915 54.1527 4
 -2 -4 10 113.697 78.7677 1
 -2 4 10 156.14 87.618 1
 2 -4 10 150.21 78.0481 1
 2 4 10 137.781 78.3338 1
 2 -5 0 24849.3 549.538 5
 -2 5 0 24649.1 528.542 8
 -2 -5 0 24503.5 528.955 11
 2 -5 0 24513.5 501.381 10
 2 5 0 25291.3 500.922 10
 -2 -5 0 23750.3 527.366 2
 2 5 0 24660.5 501.198 1
 2 -5 0 24617 502.056 1
 2 -5 0 25033.1 527.249 3
 -2 5 0 26114.7 546.843 5
 2 -5 1 79.827 19.7674 8
 -2 5 1 74.9229 21.9083 8
 -2 -5 -1 98.5582 21.4826 7
 -2 -5 1 49.5203 14.1492 1
 -2 5 1 86.5405 16.476 1
 -2 -5 1 71.2733 12.7619 6
 -2 5 1 74.1902 13.9516 6
 2 -5 1 80.9438 27.582 5
 2 5 1 71.7261 17.5022 5
 2 5 1 65.6894 20.5981 2
 -2 -5 -1 75.1653 22.322 8
 -2 5 -1 89.3423 19.8042 8
 -2 5 1 112.434 28.3214 5
 -2 -5 1 153.628 19.4648 11
 -2 -5 -1 52.6403 21.842 11
 -2 -5 -1 83.3846 24.3329 9
 2 -5 1 68.5012 17.9157 3
 2 -5 -1 93.3335 21.3705 3
 -2 -5 -1 77.7082 22.2438 2
 -2 -5 2 29247.6 616.504 1
 -2 5 2 28705.5 618.452 1
 -2 5 2 30371.6 606.813 6
 -2 5 -2 28711.4 600.137 6
 -2 -5 -2 28302.4 601.843 6
 -2 -5 2 30498.1 602.971 6
 -2 -5 -2 28793.3 633.074 11
 2 5 2 27113.4 612.245 2
 -2 -5 2 29073.9 581.786 11
 2 5 2 28505.9 604.585 5
 -2 5 2 27733.1 639.474 5
 2 5 2 28084.2 625.104 9
 -2 5 2 28870.7 602.909 9
 -2 -5 -2 28792.5 611.776 8
 2 -5 2 29355.5 596.993 3
 2 5 -2 28772.4 617.931 1
 2 -5 -2 28726 619.831 1
 -2 -5 -2 29301.9 629.628 7
 2 -5 -2 29274.1 618.585 3
 -2 5 2 29230 619.679 8
 2 -5 2 28878.6 600.202 8
 -2 -5 -3 1664.88 85.8605 11
 2 -5 3 1770.9 56.8231 3
 2 -5 -3 1473.6 70.9276 3
 -2 5 3 1592.44 84.5427 1
 -2 -5 3 1576.97 83.5768 1
 -2 -5 -3 1723.42 86.1549 7
 2 -5 -3 1612.33 90.0144 7
 -2 -5 -3 1726.56 70.9336 8
 2 -5 3 1664.67 59.9497 8
 -2 5 3 1796.84 77.3799 8
 2 5 3 1648.69 77.5067 2
 -2 5 3 1425.51 69.4417 6
 -2 -5 3 1608.23 70.1307 6
 -2 5 -3 1569.98 70.2461 6
 -2 -5 -3 1690.03 73.6199 6
 2 5 3 1719.9 84.3153 9
 -2 5 3 1615.37 70.2456 9
 2 -5 -4 4.03572 21.3712 4
 2 5 4 27.0212 27.0028 2
 -2 5 4 4.3464 27.8252 6
 -2 -5 4 12.2582 21.0757 6
 -2 5 4 40.7614 23.5138 8
 -2 -5 -4 16.8553 22.8792 6
 -2 5 -4 -4.0804 20.1752 6
 2 -5 -4 -7.27191 20.4513 3
 -2 5 4 -18.4129 28.0266 1
 -2 -5 4 6.00474 29.6896 1
 2 -5 -5 65.1952 24.3739 3
 -2 -5 5 98.6936 27.9296 7
 2 -5 -5 115.226 40.5298 7
 -2 5 5 35.3118 25.1557 8
 -2 -5 -5 90.871 32.5179 11
 -2 -5 -5 91.4041 32.1617 6
 -2 5 -5 38.8862 31.9778 6
 -2 -5 6 7736.6 233.578 7
 -2 5 -6 7715.16 248.411 4
 -2 -5 -6 7832.23 252.741 4
 -2 5 6 7885.03 260.516 6
 -2 -5 6 7568.02 251.493 6
 2 -5 -6 7414.65 246.296 4
 2 5 -6 7361.88 242.498 4
 -2 5 6 7252.6 282.053 1
 -2 -5 6 7438.36 283.566 1
 -2 -5 -6 7806.18 249.122 6
 -2 5 -6 7703.2 247.482 6
 -2 -5 -6 8043.66 254.75 11
 2 -5 6 7897.04 287.972 1
 2 5 6 7715.27 288.294 1
 -2 5 7 1659.19 120.904 6
 -2 -5 7 1605.35 118.184 6
 -2 -5 -7 1784.18 113.531 11
 -2 5 7 1676.08 139.497 1
 -2 -5 7 1715.09 139.322 1
 2 -5 -7 1760.4 111.262 11
 -2 5 -7 1721.77 112.503 6
 -2 -5 -7 1783.99 112.9 6
 2 5 7 1727.19 142.543 1
 2 -5 7 2004.97 147.992 1
 -2 -5 -7 1780.62 116.76 4
 -2 5 -7 1571.38 110.285 4
 -2 -5 8 9621.73 386.61 1
 -2 5 8 10153.7 395.355 1
 -2 -5 -8 9999.75 319.665 11
 -2 -5 -8 9790.72 334.706 4
 -2 5 -8 10194.2 338.052 4
 2 5 8 10472 399.889 1
 2 -5 8 10021.3 390.888 1
 -2 -5 8 9736.19 344.421 6
 -2 5 8 9910.07 354.089 6
 -2 5 9 309.041 92.1866 1
 2 5 9 121.503 76.6129 1
 2 -5 9 214.181 77.9157 1
 -2 -5 9 250.602 79.006 1
 -2 -5 -9 256.538 63.6074 4
 -2 5 -9 259.666 63.0594 4
 2 5 10 1535.24 172.271 1
 2 -5 10 1380.07 156.553 1
 -2 5 10 1601.94 170.692 1
 -2 -5 10 1378.46 157.924 1
 -2 -5 -10 1799.08 146.945 4
 -2 5 -10 1548.82 132.595 4
 -2 -6 0 9.41211 18.624 11
 -2 -6 0 -8.91505 17.4598 2
 2 -6 0 4.44563 26.6567 5
 -2 -6 0 7.28616 18.0145 9
 -2 -6 0 16.3212 16.7942 5
 -2 -6 0 40.4857 19.4046 8
 -2 6 0 -3.15357 19.833 8
 2 -6 0 21.2166 17.2425 3
 2 -6 0 18.0055 10.1021 1
 2 6 0 10.9382 9.64246 1
 2 6 0 18.8302 9.43316 10
 -2 6 1 7118.25 159.258 6
 -2 -6 1 6921.39 155.53 6
 -2 -6 1 7021.05 155.8 4
 -2 -6 -1 7125.4 182.914 2
 2 -6 1 7059.11 208.707 5
 -2 6 1 6943.14 203.697 5
 -2 -6 -1 7275.34 193.252 7
 -2 -6 1 6928.64 161.414 1
 -2 6 1 7057.39 163.787 1
 -2 -6 -1 7047.05 191.08 8
 -2 6 -1 6730.62 184.126 8
 -2 6 1 7231.99 193.408 8
 -2 -6 1 7296.63 178.842 11
 2 -6 -1 6751.92 173.236 9
 -2 -6 -1 6542.25 190.853 9
 2 -6 1 7117.07 182.702 3
 -2 6 -1 6796.56 157.036 6
 2 -6 1 6805.91 182.585 8
 -2 6 2 3213.21 78.0205 2
 2 6 2 3135.71 108.704 2
 -2 -6 -2 3222.88 112.303 8
 -2 6 2 3239.29 129.708 5
 -2 6 2 3263.2 105.673 10
 -2 -6 2 3388.91 104.339 10
 2 6 2 3191.05 104.798 5
 -2 -6 2 3233.31 94.7485 6
 -2 6 2 3197.38 97.7823 6
 -2 6 -2 3283.04 95.7955 6
 -2 -6 -2 3301.13 98.2602 6
 2 -6 2 3297.05 100.807 3
 2 -6 2 3234.44 103.564 8
 -2 6 2 3293.84 116.855 8
 2 6 2 3355.33 123.419 9
 -2 -6 2 3264.8 89.7381 11
 -2 -6 -2 3072.23 122.242 11
 -2 -6 2 3419.02 107.072 1
 -2 6 2 3079.69 105.869 1
 -2 -6 -2 3208.32 122.929 7
 2 6 3 33859.8 719.155 5
 2 -6 -3 33185.2 723.9 3
 -2 6 3 34099.7 737.519 1
 -2 -6 3 33585.4 733.567 1
 -2 -6 -3 34247.4 712.02 6
 -2 6 -3 34249.8 708.767 6
 -2 -6 3 33239.6 707.022 6
 -2 6 3 33077.7 712.01 6
 -2 -6 -3 32549.9 713.139 8
 2 -6 3 34125.2 699.062 8
 -2 6 3 33620.2 725.346 8
 2 6 3 34458.1 739.47 9
 -2 6 3 35018.6 714.419 9
 2 -6 3 34028.3 690.078 3
 -2 -6 -3 32981.7 745.002 11
 -2 -6 -3 33065.4 744.374 7
 2 6 3 32722.8 720.871 2
 2 -6 -4 4.13099 26.4461 3
 -2 6 4 -8.42862 27.6803 8
 -2 -6 -4 -4.24892 25.9807 6
 -2 6 -4 -8.14777 24.9104 6
 2 6 4 27.7662 27.7472 2
 -2 -6 4 23.8465 27.2229 1
 -2 6 4 24.3727 31.4278 1
 -2 6 4 -17.432 24.7892 6
 -2 -6 4 61.1873 27.015 6
 -2 6 4 3.92652 21.5777 9
 2 6 5 13578.1 366.402 9
 2 6 5 13056.1 351.703 2
 -2 6 -5 13074.7 345.331 6
 -2 -6 -5 13849.9 351.883 6
 -2 -6 -5 13000.9 366.732 11
 2 -6 -5 13040.9 382.08 7
 2 -6 -6 171.16 50.7652 7
 -2 6 -6 154.995 41.8217 4
 -2 -6 -6 113.484 38.5181 4
 -2 -6 -6 129.513 41.4818 11
 -2 -6 -6 147.74 41.5988 6
 -2 6 -6 205.569 44.304 6
 2 6 6 208.624 47.8462 2
 -2 6 6 197.744 47.8038 6
 -2 -6 6 116.933 42.1747 6
 2 -6 -6 179.809 34.4472 3
 2 6 6 149.972 50.963 1
 2 -6 6 192.219 53.5314 1
 -2 -6 6 136.943 47.0234 1
 -2 6 6 208.814 56.0158 1
 -2 -6 -7 1728.7 111.603 6
 -2 6 -7 1613.59 107.085 6
 -2 -6 -7 1523.15 108.893 4
 -2 6 -7 1678.76 110.661 4
 -2 -6 -7 1728.42 117.288 11
 2 -6 -7 1775.38 116.241 11
 -2 -6 7 1531.87 115.525 6
 -2 6 7 1652.67 121.078 6
 2 6 7 1871.61 143.171 1
 2 -6 7 1625.83 133.216 1
 -2 6 7 1757.69 141.368 1
 -2 -6 7 1452.93 127.528 1
 2 6 8 14.7815 53.1804 1
 2 -6 8 14.0361 60.6907 1
 -2 -6 8 14.2268 57.8579 1
 -2 6 8 29.1116 52.3684 1
 -2 -6 -8 53.8872 41.0157 11
 2 -6 -8 95.5141 46.5705 11
 -2 6 -8 -18.4746 42.185 4
 -2 -6 -8 38.1391 39.6129 4
 -2 6 8 54.6569 57.8894 6
 -2 -6 -9 614.216 87.3875 4
 -2 6 -9 825.502 96.0089 4
 -2 -6 9 745.625 115.852 1
 2 6 9 921.172 129.333 1
 2 -6 9 643.384 110.856 1
 -2 6 9 703.32 113.579 1
 -2 -6 -10 84.6802 52.3206 4
 -2 6 -10 104.631 54.9022 4
 -2 6 10 166.56 80.0272 1
 2 -6 10 89.3002 69.4121 1
 -2 -6 10 -17.6898 61.8603 1
 2 6 10 -19.0738 72.3418 1
 2 6 10 78.6194 66.6776 9
 -2 7 0 66436.1 1290.46 6
 2 -7 0 67472 1379.49 5
 2 -7 0 66101.7 1347.3 3
 2 -7 0 64577.2 1299.39 2
 -2 -7 0 67116.2 1355.6 8
 -2 7 0 65351.5 1350.34 8
 2 -7 0 66914.2 1295.4 1
 2 7 0 65048.6 1295.01 1
 -2 -7 0 66655.1 1361.62 9
 -2 7 0 65856.6 1290.49 4
 -2 -7 0 68834 1347.22 5
 -2 -7 0 69157.5 1343.8 2
 -2 7 1 7342.59 168.279 1
 2 -7 1 7236.8 165.38 1
 2 7 1 7488.22 167.33 1
 -2 -7 1 7709.13 166.43 1
 2 -7 1 7410.99 201.291 8
 -2 7 1 7346.33 219.451 5
 2 -7 1 7462.02 225.847 5
 -2 -7 -1 7519.77 194.999 2
 -2 -7 -1 7982.87 211.466 7
 -2 -7 1 7791.03 212.251 8
 -2 7 -1 7376.53 202.225 8
 -2 -7 -1 7346.19 207.033 8
 -2 7 1 7864.54 211.649 8
 -2 7 -1 7375.03 162.775 6
 -2 -7 -1 7239.33 164.924 6
 -2 -7 1 7329.64 161.349 6
 -2 7 1 7356.03 165.966 6
 2 -7 1 7672.51 199.499 3
 -2 -7 -1 6965.67 207.209 9
 2 -7 -1 7462.05 190.655 9
 -2 -7 1 7894.16 196.578 11
 -2 -7 -2 11801.1 302.547 7
 2 -7 2 11294.7 269.821 3
 -2 7 -2 11259 253.245 6
 -2 -7 2 11206.4 253.697 6
 -2 7 2 11301.2 258.538 6
 -2 -7 -2 11375.8 256.762 6
 -2 -7 2 11385.4 257.595 11
 -2 7 2 11304.5 265.632 10
 -2 -7 2 10993.8 261.231 10
 -2 7 2 11778.5 294.329 8
 -2 7 2 11636.1 311.61 5
 2 7 2 11278.4 273.444 5
 2 -7 2 12025.1 317.023 5
 2 7 2 11291.7 279.07 2
 -2 -7 2 11086.6 263.867 1
 -2 7 2 11464.1 268.892 1
 2 -7 2 11110 275.033 8
 -2 -7 -2 11166.2 286.174 8
 -2 -7 3 185.761 26.8448 6
 -2 7 3 161.065 28.2429 6
 2 7 3 230.28 33.2437 5
 -2 7 3 179.117 42.3927 5
 2 -7 3 252.571 29.535 8
 -2 -7 -3 261.181 35.2359 8
 -2 -7 -3 183.248 38.1492 7
 -2 -7 3 161.894 32.2895 1
 -2 7 3 201.165 33.9935 1
 -2 -7 -3 176.28 27.2619 6
 -2 7 -3 166.849 26.0898 6
 -2 -7 3 190.062 14.2156 11
 2 -7 3 181.752 23.8203 3
 2 7 3 269.667 34.6635 2
 -2 7 3 202.172 32.0368 9
 2 7 3 195.635 39.6258 9
 2 7 4 -14.1636 27.7357 2
 2 7 4 11.6322 31.961 9
 -2 7 4 16.7474 27.0376 9
 -2 7 4 -17.9452 25.8631 1
 2 -7 4 -23.2067 33.3656 1
 2 7 4 -11.9695 28.2548 1
 -2 -7 4 -5.79763 30.7007 1
 -2 -7 4 -8.12981 24.6151 6
 -2 7 4 21.8249 26.9455 6
 -2 -7 -4 6.64417 33.3304 11
 2 -7 4 5.47071 19.2665 8
 2 -7 4 12.8712 13.4123 3
 -2 7 -4 -12.0737 23.1453 6
 -2 -7 -4 -4.24033 25.4244 6
 2 -7 -4 7.53398 31.9419 7
 -2 -7 -4 13.3397 32.4893 7
 -2 -7 -5 250.901 42.3311 6
 -2 7 -5 244.663 39.5661 6
 2 7 5 190.124 47.3809 9
 -2 -7 5 248.378 33.9502 8
 -2 7 5 325.85 44.7161 8
 -2 7 5 206.074 43.1455 6
 -2 -7 -5 206.062 38.3285 4
 2 -7 -5 378.898 69.8267 7
 2 -7 -5 295.778 44.7874 3
 -2 -7 -5 263.091 55.7805 11
 2 7 5 266.026 43.7347 2
 -2 -7 -6 7954.65 251.992 6
 -2 7 -6 7832.66 248.208 6
 2 -7 -6 8156.03 239.741 3
 2 -7 -6 7942.55 292.798 7
 -2 7 6 8241.88 242.451 8
 -2 7 6 8116.42 266.578 6
 -2 -7 6 7967.11 259.931 6
 -2 -7 -6 8275.61 258.98 4
 -2 7 -6 7847.5 250.971 4
 2 -7 6 7985.34 288.666 1
 2 7 6 7508.6 287.25 1
 2 7 6 7942.55 257.779 2
 -2 -7 -6 7768.99 275.782 11
 -2 7 6 8136.61 250.381 9
 2 7 6 7517.55 268.096 9
 -2 -7 6 8016.98 291.503 1
 -2 7 6 7712.77 289.598 1
 -2 -7 -7 289.679 52.9825 6
 -2 7 -7 257.758 47.7373 6
 -2 7 7 245.174 49.2259 9
 2 7 7 286.828 61.0213 9
 -2 -7 7 340.747 72.0572 1
 2 -7 7 323.093 72.7726 1
 -2 7 7 263.832 70.6671 1
 2 7 7 301.965 65.01 1
 2 7 7 322.82 60.7085 2
 -2 -7 -7 258.397 57.7672 11
 2 -7 -7 203.66 54.6626 11
 -2 -7 7 347.529 62.9007 6
 -2 7 7 261.275 59.9209 6
 -2 -7 -7 333.276 56.1628 4
 -2 7 -7 312.621 53.6 4
 -2 7 8 8060.63 339.623 1
 -2 -7 8 7964.86 335.384 1
 2 -7 -8 7865.31 292.532 11
 2 7 8 8043.78 303.273 9
 -2 7 8 8052.03 279.552 9
 -2 -7 -8 7868.32 293.601 11
 -2 7 -8 7982.79 284.864 4
 -2 -7 -8 7473.41 283.416 4
 2 7 8 8056.72 341.338 1
 2 -7 8 7824.27 331.967 1
 -2 -7 9 548.105 108.275 1
 2 -7 9 532.605 98.9428 1
 2 7 9 599.153 106.013 1
 -2 7 9 421.849 91.7276 1
 2 7 9 381.065 82.5538 9
 -2 -7 -9 677.708 90.7722 4
 -2 7 -9 453.008 76.6687 4
 -2 -7 -9 368.746 73.2551 11
 2 7 10 1950.52 151.072 9
 -2 7 -10 1606.48 138.112 4
 -2 -7 10 1891.29 175.019 1
 2 -7 10 1635.18 168.446 1
 2 7 10 1731.77 177.112 1
 -2 7 10 1541.46 161.048 1
 -2 -8 0 43.7749 24.0568 9
 2 -8 0 -11.7134 37.4988 5
 2 -8 0 36.309 23.709 3
 -2 -8 0 40.2253 23.0615 8
 -2 8 0 51.8732 27.6808 8
 2 -8 0 45.4122 11.5583 2
 -2 -8 0 6.98655 18.0288 2
 -2 -8 0 8.07985 25.413 5
 -2 -8 -1 7077.21 191.101 2
 2 -8 1 7426.72 154.429 1
 2 8 1 7199.6 156.303 1
 2 -8 1 6968.9 153.424 10
 2 -8 1 7357.61 157.299 1
 2 8 1 7178.18 160.636 1
 2 -8 1 6852.43 197.02 3
 -2 8 1 6832.94 209.449 8
 -2 -8 -1 6892.68 206.924 8
 -2 -8 1 7309.18 212.331 8
 2 -8 1 7436.47 205.35 8
 -2 -8 1 6983.05 206.657 5
 2 -8 1 7049.19 228.489 5
 -2 8 1 7272.92 222.538 5
 -2 -8 1 6954.45 148.698 6
 -2 -8 -1 6788.8 209.5 9
 2 -8 -1 7167.05 192.304 9
 -2 -8 -1 7203.82 154.642 6
 -2 8 1 7104.01 156.342 6
 -2 8 -1 6944.92 150.362 6
 -2 -8 1 7417.81 196.973 11
 -2 -8 2 1421.83 54.0192 6
 -2 -8 -2 1525.14 57.5924 6
 -2 8 2 1533.22 59.0576 6
 2 8 2 1632.07 73.9691 5
 2 -8 2 1462.63 93.5865 5
 -2 8 2 1558.36 92.3572 5
 -2 8 2 1477.01 62.7867 1
 -2 -8 2 1462.82 59.0514 1
 -2 -8 2 1657.78 84.5101 8
 -2 -8 2 1555.82 58.8624 10
 -2 8 2 1531.66 61.3528 10
 2 -8 2 1466.86 70.2538 3
 2 8 2 1623.66 75.5149 2
 -2 -8 2 1408.25 62.258 11
 -2 -8 -2 1322.2 76.0487 8
 2 -8 2 1483.42 73.9464 8
 -2 -8 -2 1556.15 87.4944 7
 2 8 2 1345.33 62.7551 1
 2 -8 2 1595.39 64.7518 1
 -2 -8 3 16227.4 384.222 1
 -2 8 3 16396 389.938 1
 -2 -8 3 16936.1 370.65 6
 -2 8 3 16363.2 375.306 6
 -2 8 -3 16751.1 367.886 6
 -2 -8 -3 16590.6 371.492 6
 2 -8 -3 15719.8 402.604 3
 2 8 3 16589.1 389.034 2
 -2 -8 -3 16278.3 425.638 11
 2 8 3 16469.2 390.401 5
 -2 8 3 16228.3 384.911 10
 -2 -8 3 15768.1 378.66 10
 2 -8 3 16750.9 382.137 8
 -2 -8 -3 16713.7 398.473 8
 -2 -8 3 16296.4 398.392 8
 2 -8 3 16261.7 390.02 1
 2 8 3 16373.4 392.896 1
 -2 -8 3 15786.4 342.016 11
 -2 -8 -3 16321.3 371.386 4
 -2 8 -3 16200.3 367.301 4
 2 -8 3 17183 371.863 3
 -2 -8 4 1978.5 90.9536 6
 -2 8 4 1869.35 91.797 6
 -2 8 -4 1874.26 85.5614 6
 -2 -8 -4 1893.13 88.1387 6
 2 -8 -4 1982.36 101.826 3
 2 8 4 2009.77 97.696 2
 2 8 4 2135.23 100.976 5
 -2 8 4 2087.38 121.425 5
 -2 -8 -4 1946.43 116.017 11
 2 -8 -4 1865.23 121.867 7
 -2 -8 -4 2011.55 118.754 7
 -2 -8 4 2070.98 104.78 1
 -2 8 4 2137.97 107.35 1
 2 8 4 1959.49 109.037 9
 -2 8 4 1941.11 94.7194 9
 2 8 4 2048.46 105.605 1
 2 -8 4 1904.72 101.734 1
 -2 -8 -4 1863.22 88.3989 4
 -2 8 -4 2032.51 88.7399 4
 2 -8 4 2073.11 84.6934 8
 -2 8 4 1968.1 101.621 8
 -2 -8 4 1942.12 93.8301 8
 -2 8 -5 13624.8 347.334 6
 2 8 5 13817.5 360.893 2
 2 -8 -5 14143.6 414.975 7
 -2 -8 -5 13573.1 353.26 4
 -2 -8 -5 13830.6 398.519 11
 2 -8 -5 13368.5 359.7 3
 -2 8 5 13571.3 387.263 1
 -2 8 5 14133.6 363.415 6
 -2 8 5 13557.7 361.285 8
 -2 -8 5 14057.6 342.976 8
 -2 -8 -5 13841.7 353.202 6
 2 8 5 12553.5 380.174 1
 -2 8 5 12571.3 350.387 9
 2 8 5 14168.1 386.323 9
 2 8 6 941.487 87.776 9
 -2 8 6 1179.71 81.7964 9
 -2 -8 -6 749.875 85.5837 11
 -2 -8 -6 988.678 78.6394 4
 -2 8 -6 928.626 74.7422 4
 2 -8 -6 1163.67 105.852 7
 -2 8 6 995.453 95.1876 1
 -2 -8 6 871.631 79.0006 6
 -2 8 6 905.507 83.3079 6
 -2 8 -6 695.434 65.3482 6
 -2 -8 -6 917.169 74.4714 6
 2 -8 -6 868.746 70.8714 3
 2 8 6 851.955 76.6407 2
 -2 8 6 950.189 76.5795 8
 -2 -8 6 831.345 87.0456 1
 2 8 6 785.105 86.1278 1
 2 -8 6 805.331 84.8514 1
 2 8 7 1151.86 103.569 9
 -2 8 7 1118.84 92.2784 9
 -2 -8 7 1298.21 118.163 1
 -2 8 7 1052.38 96.9535 6
 -2 8 -7 1272.69 96.2181 4
 -2 -8 -7 1262.72 95.2448 4
 2 -8 7 1205.51 113.186 1
 2 8 7 1197.87 116.109 1
 -2 8 -7 1193.82 91.9544 6
 2 -8 -7 1233.76 84.7067 3
 2 -8 -7 1354.89 112.686 11
 -2 -8 -7 1213.12 108.527 11
 -2 8 7 1025.17 111.536 1
 -2 -8 -8 -21.5274 47.4252 11
 2 -8 -8 -21.3029 52.664 11
 2 8 8 32.0553 49.6256 9
 -2 -8 -8 -18.4455 45.6002 4
 -2 8 -8 -8.75249 43.275 4
 2 8 8 -14.0331 54.5292 1
 2 -8 8 26.7166 54.3226 1
 -2 8 8 68.4582 54.4544 1
 -2 -8 8 -26.646 67.7828 1
 -2 -8 -9 921.281 101.796 11
 -2 -8 -9 531.268 81.5532 4
 -2 8 -9 689.971 84.6202 4
 2 -8 9 794.899 113.032 1
 2 8 9 712.52 114.825 1
 -2 8 9 558.249 108.439 1
 -2 -8 9 628.597 107 1
 2 8 9 723.786 97.9241 9
 2 -9 0 31014.7 651.452 9
 -2 -9 0 30001.9 673.987 9
 -2 -9 0 30145.6 644.309 2
 2 -9 0 28843.2 595.373 2
 -2 -9 0 29903.2 659.56 11
 2 -9 0 29634.3 691.381 5
 -2 -9 0 30151.2 660.649 5
 -2 -9 0 29584.8 666.471 8
 -2 -9 1 3.97319 21.5728 11
 2 -9 1 47.1005 32.7759 5
 -2 -9 1 5.04935 24.966 5
 2 -9 -1 7.61523 20.9245 9
 -2 -9 -1 -5.32893 24.7499 9
 -2 -9 1 5.10749 22.5043 8
 -2 -9 -1 -10.1757 24.0209 8
 2 -9 1 -4.64255 22.6146 8
 -2 -9 1 -9.06176 23.052 2
 -2 -9 -1 3.39076 21.7075 2
 2 -9 1 71.4715 24.6989 3
 -2 -9 2 11505.9 253.04 1
 -2 9 2 11304 258.584 1
 2 -9 2 11474.9 260.056 1
 2 9 2 11472.5 264.851 1
 -2 -9 -2 11302.8 251.812 4
 -2 9 -2 11425.4 246.361 4
 -2 9 2 11415.5 314.727 8
 -2 -9 2 11478.3 308.232 8
 2 -9 2 11414.8 287.9 3
 -2 9 2 11492.8 255.879 6
 -2 -9 -2 11020.5 319.627 11
 -2 -9 2 11728.8 275.839 11
 2 -9 2 11461 296.96 8
 -2 -9 -2 11517.8 306.088 8
 2 -9 2 10710.8 329.492 5
 -2 -9 -3 68.3274 38.4318 7
 -2 -9 3 3.34225 21.5839 1
 -2 9 3 -3.71172 25.1791 1
 -2 9 3 6.16195 21.0631 6
 2 -9 3 -15.704 38.8231 5
 2 9 3 13.1004 27.2104 5
 -2 -9 -3 5.48009 16.9153 6
 -2 9 -3 21.8319 17.3325 6
 2 -9 -3 11.5682 26.4124 3
 2 -9 3 -3.35556 19.7136 3
 -2 9 3 45.7921 24.0813 10
 2 9 3 4.03223 20.2282 1
 2 -9 3 -7.65362 20.265 1
 -2 9 3 53.6886 31.9919 8
 -2 -9 3 5.12434 25.3368 8
 -2 -9 -3 -8.3824 20.6553 4
 -2 9 -3 4.99051 16.9273 4
 2 9 3 12.684 24.3159 2
 -2 -9 -3 51.513 29.6256 8
 2 -9 3 -4.1774 23.4967 8
 -2 -9 -3 7.15655 28.4634 11
 -2 9 4 -12.7612 24.7281 6
 2 9 4 20.8281 28.2334 9
 -2 -9 -4 7.66373 21.3068 6
 -2 9 -4 -7.00403 23.0021 6
 -2 9 4 -30.7662 28.8416 10
 2 9 4 -9.55989 30.331 2
 -2 9 4 -8.09112 34.9836 5
 2 9 4 -10.3921 31.7719 5
 -2 -9 -4 -7.96436 37.6011 7
 2 -9 -4 -9.07224 44.1916 7
 -2 -9 -4 11.5096 26.0256 4
 -2 9 -4 -3.53246 21.1805 4
 2 -9 -4 -24.5725 32.945 3
 2 9 4 11.1476 27.5588 1
 -2 9 4 10.7057 27.6095 1
 -2 9 4 -31.4849 34.1895 8
 -2 -9 4 -20.1269 27.3199 8
 -2 -9 -4 40.7017 39.6522 11
 -2 -9 -5 152.629 33.474 6
 2 9 5 84.9716 40.9666 9
 -2 9 5 90.5824 36.9416 9
 2 9 5 102.726 39.9019 1
 -2 9 5 64.7191 37.1576 1
 -2 -9 -5 124.916 33.7035 4
 -2 9 5 146.103 37.5854 6
 2 -9 -5 136.678 40.2401 3
 -2 9 5 166.175 49.5603 5
 -2 -9 -5 82.2747 43.217 11
 -2 -9 5 129.474 32.8589 8
 -2 9 5 105.17 39.0797 8
 2 -9 -5 112.193 52.6544 7
 -2 9 6 5609.39 238.992 5
 -2 9 6 5463.6 200.45 8
 2 -9 -6 5059.57 238.317 7
 2 9 6 5340.48 226.231 1
 -2 -9 -6 4652.53 220.614 11
 2 9 6 5480.32 221.298 9
 -2 9 6 5032.95 191.089 9
 -2 -9 -6 5611.18 198.013 4
 -2 9 6 5464.88 204.459 6
 -2 9 6 5661.66 228.315 1
 2 -9 -6 5310.41 197.106 3
 -2 9 7 151.229 59.2439 5
 -2 -9 -7 176.159 47.7978 4
 2 -9 -7 129.585 43.3584 3
 2 9 7 148.67 57.4304 1
 -2 9 7 33.4879 49.2541 1
 -2 -9 -7 186.965 59.0397 11
 2 -9 -7 200.126 59.6837 11
 2 9 7 108.261 52.8471 9
 -2 -9 -8 7007.05 267.169 4
 2 9 8 7455.1 321.408 1
 -2 9 8 7087.21 311.115 1
 -2 9 8 7587.39 315.134 5
 2 9 8 7589.93 295.324 9
 2 -9 -8 7483.02 302.823 11
 -2 -9 -8 7258.6 298.042 11
 -2 9 9 56.5401 62.2848 5
 -2 -9 -9 47.7741 55.4762 11
 2 -9 -9 11.4837 54.2223 11
 2 9 9 72.1507 62.8614 9
 -2 9 9 14.6373 63.2923 1
 2 9 9 46.0819 68.9263 1
 -2 -9 -9 60.4951 49.1193 4
 -2 -10 0 -7.99064 25.352 2
 2 -10 0 -5.23724 30.4451 3
 2 -10 0 -4.63942 26.0949 9
 2 -10 0 -7.37324 36.9878 5
 -2 -10 0 -10.6429 28.1792 5
 -2 -10 0 18.1982 29.097 9
 -2 -10 0 5.70077 30.5724 8
 -2 10 1 3259.16 140.911 8
 -2 -10 1 2996.89 131.82 8
 -2 -10 1 3065.43 121.318 11
 -2 -10 -1 3077.21 137.295 11
 -2 -10 1 3168.14 125.548 2
 -2 -10 -1 2888.01 130.575 8
 2 -10 1 3205.65 131.002 8
 2 -10 -1 3325.93 123.739 9
 -2 -10 -1 3538.66 143.019 9
 -2 -10 -1 3235.08 113.964 2
 -2 -10 -1 3140.79 132.499 7
 2 -10 -1 3180.05 134.529 3
 2 -10 1 3223.39 153.315 5
 -2 -10 1 3049.85 133.241 5
 -2 -10 2 962.372 72.1919 8
 -2 10 2 794.099 71.2308 8
 2 -10 2 974.873 68.4577 8
 -2 -10 -2 954.956 72.2266 8
 2 -10 -2 952.177 74.3999 3
 -2 10 2 934.911 80.3969 5
 2 -10 2 948.781 85.9967 5
 -2 -10 2 1044.7 79.3032 5
 -2 -10 2 994.142 58.308 11
 -2 -10 -2 939.928 80.021 11
 2 -10 -3 22275.6 540.2 3
 2 -10 3 22458.1 496.409 3
 2 10 3 21410.3 507.415 5
 -2 10 3 20819 550.674 5
 2 -10 3 22204.7 575.223 5
 -2 -10 -3 21443.3 559.047 11
 -2 -10 -3 22434.9 558.238 7
 2 -10 3 22025.6 511.272 8
 -2 -10 -3 21959.6 527.912 8
 -2 10 3 21819.2 544.15 8
 -2 -10 3 22555.8 528.433 8
 -2 -10 -4 715.59 79.6506 11
 -2 10 4 626.927 68.6567 8
 2 -10 -4 661.947 67.0524 3
 2 -10 -4 681.493 84.8679 7
 -2 -10 -4 769.336 80.7983 7
 -2 -10 4 744.247 65.3843 8
 -2 10 4 809.47 82.3392 5
 2 10 5 7438.86 267.073 9
 2 -10 -5 7254.61 252.222 3
 -2 10 5 7786.99 284.653 5
 -2 -10 -5 7263.03 281.318 7
 2 -10 -5 7614.9 298.436 7
 -2 -10 -5 7969.46 291.364 11
 -2 10 5 8005.72 262.085 8
 -2 10 6 609.862 85.0605 5
 -2 10 6 545.867 69.1769 8
 2 10 6 697.254 82.5456 9
 2 -10 -6 773.793 96.4409 7
 -2 -10 -6 614.737 82.1074 11
 2 -10 -6 703.747 73.1813 3
 -2 10 7 1225.54 119.392 5
 -2 -10 -7 1069.31 110.844 11
 2 -10 -7 1252.04 120.751 11
 2 -10 -7 1127.89 93.9944 3
 2 10 7 1216.06 110.359 9
 -2 10 8 104.404 70.8608 5
 -2 -10 -8 25.0406 57.1759 11
 2 -10 -8 49.9306 66.9464 11
 2 10 8 11.1261 44.2562 9
 2 -10 -9 467.888 86.0082 11
 -2 -10 -9 688.11 100.089 11
 2 10 9 407.349 81.849 9
 2 -11 0 15536.5 405.599 9
 -2 -11 0 17011 437.004 9
 -2 -11 0 17554.3 398.912 2
 2 -11 0 16368.8 421.671 3
 -2 -11 0 16977.5 431.338 8
 -2 -11 0 16294.9 422.7 11
 -2 -11 0 16295.9 423.632 5
 2 -11 0 16956.7 459.549 5
 2 -11 1 1793.09 96.2737 3
 2 -11 -1 1620.25 99.2475 3
 -2 -11 -1 1668.33 99.6793 8
 -2 -11 1 1846.56 106.353 5
 2 -11 1 1964.95 128.624 5
 -2 -11 -1 1726.74 102.321 9
 2 -11 -1 1770.15 92.4196 9
 -2 -11 1 1714.65 101.176 8
 -2 -11 1 1721.81 91.1078 2
 -2 -11 -1 1657.74 105.53 11
 -2 -11 2 8977.2 283.443 5
 2 -11 2 8705.89 298.901 5
 -2 11 2 9243.95 290.464 5
 -2 -11 2 8821.38 270.861 8
 -2 11 2 8872.97 285 8
 -2 -11 -2 8693.98 287.529 11
 -2 -11 -2 9157.42 283.422 7
 -2 -11 -2 9125.58 274.934 8
 2 -11 -2 9206.34 281.523 3
 2 -11 2 8689.55 251.823 3
 -2 11 3 295.23 56.7985 5
 2 -11 3 343.832 63.0065 5
 -2 11 3 315.633 54.1495 8
 -2 -11 3 324.13 49.6489 8
 -2 -11 -3 259.421 47.0325 8
 -2 -11 -3 407.253 62.4363 7
 -2 -11 -3 271.032 57.7252 11
 2 -11 -3 261.516 51.8704 3
 -2 -11 4 36.3581 31.6758 8
 -2 11 4 8.03259 48.1632 8
 2 -11 -4 -15.3712 39.1027 3
 2 -11 -4 96.2043 66.6069 7
 -2 -11 -4 -18.5923 45.283 7
 -2 -11 -4 29.4024 56.9748 11
 -2 11 4 45.3794 45.5301 5
 2 -11 4 41.9109 55.4844 5
 -2 11 5 -71.0244 46.3316 5
 -2 -11 -5 62.8796 40.7228 7
 2 -11 -5 -23.6959 50.232 7
 -2 -11 -5 43.2456 39.9603 11
 2 -11 -5 -8.06114 33.4868 3
 2 -11 -6 4216.54 188.471 3
 -2 11 6 4375.85 217.408 5
 2 11 6 4225.06 202.359 9
 -2 -11 -6 4781.29 233.155 11
 2 -11 -6 4193.79 228.572 7
 -2 11 7 491.506 81.0501 5
 -2 -11 -7 471.349 83.3294 11
 2 -11 -7 427.143 84.6562 11
 2 -11 -7 414.666 88.8223 7
 2 11 7 338.369 73.7947 9
 2 -11 -7 324.549 61.5942 3
 2 -11 -8 4890.89 247.369 11
 -2 -11 -8 4519.82 243.632 11
 2 11 8 4670.21 228.88 9
 -2 -12 0 6.69965 30.5949 5
 2 -12 0 17.8143 47.7693 5
 -2 -12 0 14.6908 29.2164 9
 2 -12 0 16.9853 25.4064 9
 -2 -12 0 35.2011 31.0217 8
 2 -12 0 13.2304 28.6043 3
 -2 -12 0 39.6238 35.8581 11
 2 -12 1 2519.99 145.54 5
 -2 -12 1 2659.58 134.187 5
 -2 -12 1 2270.43 127.407 9
 -2 -12 -1 2459.73 130.615 9
 2 -12 -1 2292.59 111.771 9
 -2 -12 -1 2472.74 125.34 7
 2 -12 -1 2570.34 129.938 3
 2 -12 1 2399.66 118.69 3
 -2 -12 -1 2164.71 122.733 8
 -2 -12 1 2336.79 124.951 8
 -2 -12 -1 2403.12 131.459 11
 2 -12 -2 578.459 66.7751 3
 -2 -12 2 631.429 69.8206 5
 2 -12 2 433.57 72.1086 5
 -2 -12 -2 608.831 69.5154 11
 -2 -12 -2 470.47 66.3621 7
 2 -12 2 574.579 57.3345 3
 -2 -12 2 570.979 62.1566 2
 -2 -12 2 621.142 64.7259 8
 -2 -12 -2 775.824 73.3798 8
 -2 -12 -3 11430.2 332.537 8
 2 -12 3 11778.2 377.188 5
 -2 -12 3 11370.3 355.992 5
 -2 12 3 10827.4 346.79 5
 -2 -12 3 10960.8 324.227 8
 2 -12 -3 11498.9 374.784 7
 -2 -12 -3 10558.8 357.841 11
 -2 -12 -3 11264.1 353.048 7
 2 -12 -3 10731.8 337.669 3
 -2 -12 -4 724.877 88.1701 11
 -2 12 4 1072.39 98.8755 5
 2 -12 -4 910.581 85.6677 3
 2 -12 -4 678.796 91.88 7
 -2 -12 -4 705.436 84.5114 7
 -2 -12 4 902.527 76.9751 8
 -2 -12 -5 9225.41 337.103 7
 2 -12 -5 9156.06 351.957 7
 2 -12 -5 8879.09 306.369 3
 -2 12 5 9474.35 329.448 5
 -2 -12 -5 8669.62 333.661 11
 -2 12 6 79.551 57.8791 5
 2 -12 -6 162.496 48.4861 3
 2 -12 -6 122.537 67.3698 7
 -2 -12 -6 177.696 64.6298 11
 -2 -12 -7 675.822 83.6195 3
 2 -12 -7 597.875 77.8193 3
 2 -12 -7 620.274 98.5808 11
 -2 -12 -7 569.405 99.0091 11
 2 -12 -7 825.836 114.61 7
 -2 -12 -8 70.3437 65.3442 11
 2 -12 -8 13.9974 58.1503 11
 2 -13 0 17277.2 437.386 9
 -2 -13 0 15857.5 455.435 9
 -2 -13 0 17422.3 453.72 11
 -2 -13 0 17160.3 459.334 8
 2 -13 0 17311 453.823 3
 2 -13 0 17643.8 490.221 5
 -2 -13 0 16289.2 447.685 5
 2 -13 1 2485.84 153.006 5
 -2 -13 1 2528.19 138.612 5
 -2 -13 -1 2529.1 142.003 11
 -2 -13 1 2439.8 120.598 11
 2 -13 1 2486.81 127.719 9
 -2 -13 1 2581.99 141.942 9
 -2 -13 -1 2299.14 132.892 9
 2 -13 -1 2541.35 121.737 9
 2 -13 1 2601.91 129.639 3
 2 -13 -1 2497.14 136.967 3
 -2 -13 -1 2484.8 132.97 7
 -2 -13 -1 2399.28 132.72 8
 -2 -13 1 2249.98 131.333 8
 -2 -13 2 4794.96 191.942 8
 2 -13 2 4662.21 219.135 5
 -2 -13 2 4718.37 202.065 5
 -2 -13 -2 4817.21 199.713 7
 2 -13 -2 4366.24 194.152 3
 2 -13 2 4416.2 171.803 3
 -2 -13 -2 4392.87 204.536 11
 -2 -13 -3 18.784 39.0165 7
 2 -13 -3 11.1038 38.8222 7
 -2 -13 -3 31.456 37.7228 11
 -2 -13 3 -14.8835 36.7959 8
 -2 -13 3 38.6178 43.3198 5
 2 -13 -3 53.5276 40.0302 3
 -2 13 4 9.97995 44.7791 5
 2 -13 -4 -12.3057 47.817 7
 -2 -13 -4 10.5501 41.9598 7
 -2 -13 -4 11.514 49.7827 11
 2 -13 -4 9.34928 40.4234 3
 -2 13 5 -21.3283 50.3471 5
 -2 -13 -5 -11.6762 50.4841 7
 2 -13 -5 -40.1721 59 7
 2 -13 -5 58.0161 45.6506 3
 -2 -13 -5 -25.0428 49.8004 11
 2 -13 -6 2820.69 198.876 7
 -2 -13 -6 3341.43 204.314 11
 -2 13 6 2942.95 182.322 5
 2 -13 -6 3264.89 174.098 3
 -2 -13 -7 19.604 43.1943 3
 2 -13 -7 19.5265 46.0996 3
 2 -13 -7 75.3572 67.6279 7
 2 -13 -7 116.298 72.9295 11
 -2 -13 -7 28.6031 58.1632 11
 -2 -14 0 8.56622 42.9751 9
 2 -14 0 33.2587 41.0648 9
 -2 -14 0 15.7877 37.2711 11
 2 -14 0 40.5231 36.3677 3
 2 -14 1 1810.01 136.465 5
 2 -14 1 1842.16 113.521 3
 2 -14 -1 1916.59 126.204 3
 -2 -14 -1 1812.39 119.871 9
 2 -14 1 1916.18 116.096 9
 -2 -14 -1 1857.96 118.874 7
 -2 -14 -1 1902.5 126.565 11
 -2 -14 -2 545.459 73.0378 7
 -2 -14 -2 419.784 72.826 11
 -2 -14 2 519.526 71.4624 5
 2 -14 -2 602.649 76.8941 3
 2 -14 2 537.925 62.2403 3
 2 -14 -3 7713.41 296.259 3
 2 -14 -3 8632.06 328.892 7
 -2 -14 -3 8570.44 307.542 7
 -2 -14 -3 8863.05 324.867 11
 2 -14 -4 235.072 70.9267 7
 -2 -14 -4 77.4598 48.7852 7
 -2 -14 -4 37.037 49.1303 11
 2 -14 -4 203.849 56.0361 3
 -2 14 4 10.2366 48.3578 5
 -2 -14 -5 4265.31 233.965 11
 2 -14 -5 4672.39 219.314 3
 -2 14 5 4770.17 225.317 5
 2 -14 -5 4540.1 244.779 7
 2 -14 -6 -10.5179 47.1931 3
 2 -14 -6 -14.8769 54.9865 7
 2 -14 -6 14.6878 48.2361 11
 -2 -14 -6 -28.6151 59.4345 11
 2 -14 -7 593.562 99.6797 11
 -2 -14 -7 432.528 92.665 11
 -2 -14 -7 617.942 84.436 3
 2 -14 -7 520.411 81.5637 3
 -2 -15 0 9299.29 304.069 11
 2 -15 0 8836.03 305.727 3
 2 -15 -1 447.553 70.0539 3
 2 -15 1 444.352 62.7003 3
 -2 -15 -1 534.836 74.3117 11
 2 -15 2 4509.4 186.239 3
 -2 -15 -2 4814.3 212.824 7
 -2 -15 -2 4987.15 227.95 11
 2 -15 -2 4169.25 207.738 3
 2 -15 -3 -10.6243 48.5153 3
 -2 -15 -3 72.4796 52.231 11
 2 -15 -3 -114.374 60.9584 7
 -2 -15 -3 10.421 45.0584 7
 2 -15 -4 10.9958 42.727 3
 -2 -15 -4 13.1552 56.8787 11
 -2 -15 -4 -11.4808 51.5131 7
 2 -15 -4 27.4868 63.8295 7
 2 -15 -5 67.017 45.454 3
 2 -15 -5 160.49 68.9028 7
 -2 -15 -5 70.752 61.2056 11
 2 -15 -6 1986.85 146.156 3
 2 -15 -6 1969.7 174.542 11
 -2 -15 -6 2183.69 176.398 11
 2 -15 -6 1989.68 171.696 7
 -2 -15 -6 1982.3 148.018 3
 2 -16 0 47.6464 40.4118 3
 2 -16 1 1158.22 100.538 3
 2 -16 -1 1142.61 107.863 3
 -2 -16 -1 1208.01 108.881 11
 2 -16 -2 447.63 73.9386 3
 -2 -16 2 465.135 66.8758 3
 2 -16 2 411.573 62.0572 3
 -2 -16 -2 348.904 74.2543 11
 2 -16 -2 454.387 84.9966 7
 -2 -16 -3 5538.98 247.721 7
 2 -16 -3 5328.4 264.165 7
 -2 -16 -3 5373.35 259.657 11
 2 -16 -3 5444.61 248.524 3
 2 -16 -4 -11.7083 47.6128 3
 -2 -16 -4 47.2508 51.0744 7
 2 -16 -4 14.3518 54.4236 7
 -2 -16 -4 -13.8944 53.9904 11
 2 -16 -5 3180.38 186.731 3
 2 -16 -5 2815.28 199.928 7
 -2 -16 -5 2989.73 185.334 3
 -2 -16 -5 2801.06 196.028 11
 2 -16 -5 2807.86 202.796 11
 2 -17 0 7869.31 297.65 3
 -2 -17 -1 368.344 69.0572 11
 -2 -17 1 321.171 64.2608 3
 2 -17 -1 296.406 66.1498 3
 2 -17 1 375.457 65.479 3
 2 -17 -2 2401.19 169.325 7
 2 -17 -2 2428.49 164.96 3
 -2 -17 -2 2235.77 159.913 11
 2 -17 -3 69.28 58.7477 7
 -2 -17 -3 13.4334 53.4297 11
 2 -17 -3 12.0982 49.2013 3
 -2 -17 -4 11.9732 57.4318 7
 2 -17 -4 -44.1681 64.8688 7
 2 -17 -4 151.145 74.7309 11
 -2 -17 -4 14.4908 56.3077 11
 2 -17 -4 -12.3497 61.9523 3
 -2 -17 -4 -25.2478 62.4163 3
 -2 -18 0 -11.1845 51.945 3
 2 -18 0 10.8649 46.0642 3
 2 -18 -1 707.132 102.778 7
 -2 -18 -1 905.772 100.807 11
 2 -18 1 804.641 91.0477 3
 -2 -18 1 894.32 98.0673 3
 -2 -18 -1 882.954 103.009 3
 2 -18 -1 930.327 103.326 3
 2 -18 -2 26.7575 62.1434 7
 2 -18 -2 95.6277 68.5377 11
 -2 -18 -2 25.2861 60.6524 11
 -2 -18 -2 125.277 58.1911 3
 2 -18 -2 12.2339 61.3791 3
 2 -18 -3 3295.64 213.232 7
 2 -18 -3 3337.27 216.251 11
 -2 -18 -3 3395.72 208.02 11
 -2 -19 1 182.149 57.5656 3
 2 -19 1 186.981 67.1715 3
 2 -19 -1 166.412 71.2617 11
 -3 0 0 -1.6674 14.2093 2
 -3 0 0 14.361 13.951 1
 -3 0 0 5.22958 10.5756 5
 3 0 0 0.88482 8.32125 9
 3 0 -1 44269.5 886.653 10
 -3 0 1 42662.4 887.555 1
 3 0 2 72741.4 1459.15 11
 -3 0 -2 73351.1 1456.86 11
 -3 0 2 72518.5 1463.09 6
 -3 0 2 73439.8 1464.34 4
 3 0 -2 76437.6 1492.1 1
 3 0 -2 72388.3 1454.16 7
 -3 0 2 72953.3 1485.99 1
 -3 0 3 20241.6 485.341 1
 -3 0 3 21176.7 463.121 4
 3 0 -3 20827.6 491.765 1
 -3 0 -3 20717.8 463.831 6
 3 0 -3 20815.7 449.798 7
 -3 0 3 20718.8 460.216 6
 3 0 3 20204 449.421 11
 -3 0 -3 20131.6 445.337 11
 3 0 -4 24176.1 575.716 1
 -3 0 4 22592.6 560.921 1
 -3 0 -4 22918.4 535.28 6
 -3 0 4 24586.6 539.384 6
 -3 0 -4 23064.5 509.256 11
 -3 0 -5 5263.13 154.378 11
 3 0 5 4869.42 182.436 7
 -3 0 -5 4727.09 173.862 6
 -3 0 6 6587.87 232.162 6
 -3 0 -6 6135.44 221.805 6
 3 0 -6 6384.73 175.986 11
 -3 0 -6 6562.96 189.427 11
 -3 0 6 6812.51 266.724 1
 3 0 6 6749.81 236.944 7
 3 0 -6 6433.82 223.54 4
 3 0 7 5668.45 262.671 1
 -3 0 7 5756.15 263.901 1
 -3 0 -7 5578.13 221.03 6
 -3 0 7 5255.62 224.543 6
 3 0 7 5737.79 231.959 7
 -3 0 -8 80.2126 47.3487 4
 -3 0 8 22.3267 44.4116 6
 3 0 8 15.1052 51.2443 1
 -3 0 8 153.306 62.3523 1
 -3 0 -9 2914.51 179.187 4
 3 0 9 2900.53 216.08 1
 -3 0 9 2526.73 179.44 6
 -3 0 9 3137.95 226.545 1
 -3 0 10 1688.76 183.223 1
 -3 0 -10 1647.24 143.589 4
 3 0 10 1629.19 175.568 1
 -3 1 0 1.80241 13.755 5
 -3 1 0 -1.38459 11.3221 2
 -3 -1 0 -1.92201 14.1141 2
 3 -1 0 -2.69865 11.2685 2
 -3 1 0 3.57804 11.3521 1
 -3 -1 0 1.79287 12.5363 1
 3 -1 -1 48780.8 1001.1 3
 3 -1 -1 50372.5 1017.33 10
 3 1 -1 50488.5 1016.78 10
 3 1 1 50457.4 1008.95 11
 -3 -1 -1 50997.1 1008.59 11
 -3 -1 1 50495.9 1018.31 1
 3 1 1 50470.7 1011.99 2
 -3 1 1 50079.1 1018.46 1
 3 1 2 6421.85 168.294 11
 3 1 -2 6509.26 151.5 7
 3 -1 -2 6828.13 190.345 1
 3 1 -2 6731.05 189.662 1
 3 -1 -2 6126.42 155.956 3
 -3 1 2 6350.84 155.532 3
 -3 -1 2 6514.66 167.291 6
 -3 1 2 6742.84 168.931 6
 3 -1 2 6335.87 160.248 11
 -3 -1 -2 6579.48 167.709 11
 -3 -1 2 6506.34 185.122 1
 -3 1 2 6794.44 187.588 1
 -3 1 2 6361.74 167.881 4
 -3 -1 2 6859.63 169.965 4
 3 -1 -3 1397.79 83.3895 1
 3 1 -3 1275.99 79.6966 1
 -3 1 -3 1325.09 57.2159 11
 -3 -1 -3 1563.82 67.5675 11
 -3 1 -3 1403.17 70.0792 6
 -3 -1 -3 1318.85 69.0239 6
 3 1 3 1304.04 64.9954 11
 3 -1 3 1269.74 57.5661 11
 -3 -1 3 1437.09 82.349 1
 -3 1 3 1300.29 78.4764 1
 -3 -1 -3 1457.84 40.7191 8
 3 -1 -3 1362.23 53.3883 3
 -3 1 3 1354.61 67.8566 6
 -3 -1 3 1362.78 68.0174 6
 -3 -1 3 1371.1 68.3339 4
 -3 1 3 1345.16 68.5208 4
 3 -1 -3 1395.21 67.5928 7
 3 -1 4 25964.4 561.454 11
 -3 1 -4 27028.7 557.208 11
 -3 -1 -4 27064 572.585 11
 3 -1 -4 26060.9 543.52 3
 3 -1 -4 25709.2 579.323 7
 3 1 4 25255.8 594.82 7
 -3 1 -4 26008.5 588.091 6
 -3 -1 -4 26844.1 591.2 6
 -3 1 4 26624.6 589.876 6
 -3 -1 4 26370.2 588.067 6
 -3 -1 4 24419.8 611.19 1
 -3 1 4 24557.6 612.317 1
 3 -1 -5 -6.25997 14.5908 3
 -3 -1 -5 -4.05254 21.183 11
 -3 1 -5 6.12902 17.4316 11
 3 1 5 57.947 29.4005 7
 -3 1 -5 22.1575 28.5712 6
 -3 -1 -5 -11.1519 26.3248 6
 3 1 6 5987.82 229.172 7
 3 -1 6 6491.22 231.835 7
 -3 -1 -6 6777.64 197.85 11
 -3 1 -6 6527.56 179.76 11
 -3 -1 -6 6332.75 220.867 6
 -3 1 -6 6172.92 218.747 6
 -3 -1 6 6180.12 225.197 6
 -3 1 6 6405.34 230.019 6
 -3 -1 6 6117.66 254.278 1
 -3 1 6 6072.25 255.4 1
 -3 1 7 3748.36 212.266 1
 -3 -1 7 3965.71 216.06 1
 3 1 7 3702.9 185.714 7
 3 -1 7 4049.96 185.801 7
 -3 -1 7 3768.38 184.498 6
 -3 -1 -7 4177.12 184.28 6
 -3 1 -7 3872.26 178.649 6
 -3 1 7 3873.99 185.074 6
 3 -1 7 3611.36 209.193 1
 3 1 7 3942.29 215.495 1
 3 1 8 45.5108 51.5123 1
 3 -1 8 90.0151 58.3476 1
 -3 1 8 275.739 68.7776 1
 -3 -1 8 122.242 60.822 1
 -3 -1 8 66.5041 57.9886 6
 -3 1 8 134.693 55.5511 6
 -3 -1 -8 170.961 56.6171 4
 -3 1 -8 159.799 51.5718 4
 -3 -1 -9 2437.73 162.897 4
 -3 1 -9 2098.64 153.692 4
 -3 -1 9 2309.54 167.604 6
 -3 1 9 2430.23 174.998 6
 -3 1 9 2223.68 194.44 1
 -3 -1 9 2126.18 186.52 1
 3 1 9 2352.37 193.443 1
 3 -1 9 2394.49 189.613 1
 3 -1 10 493.006 111.542 1
 -3 1 10 622.33 122.135 1
 -3 -1 10 618.82 119.07 1
 3 1 10 838.253 127.191 1
 -3 -1 -10 598.28 91.0367 4
 -3 1 -10 567.69 90.3207 4
 3 2 0 6.28054 7.47326 7
 -3 -2 0 8.47904 10.469 11
 -3 2 0 -1.77278 11.932 1
 -3 -2 0 7.11639 12.3487 1
 -3 2 0 11.6318 14.6297 5
 -3 2 0 2.21335 9.66205 2
 -3 -2 0 -4.43947 14.3349 2
 3 -2 0 -7.99788 9.78528 2
 3 -2 0 15.4736 13.04 3
 -3 2 0 54.8501 13.9527 3
 -3 -2 -1 69778.3 1383.6 2
 -3 2 1 69634.5 1384.89 1
 -3 -2 1 68719.6 1383.87 1
 3 -2 1 67309.4 1382.25 5
 3 2 -1 69391.8 1383.76 10
 3 -2 -1 69545.5 1384.77 10
 -3 -2 -1 69682.9 1380.96 11
 3 -2 -1 65912 1372.76 3
 -3 2 1 70097.1 1373.24 3
 3 2 1 71981.4 1385.68 2
 3 -2 1 69048.8 1368.86 3
 3 2 1 70240.7 1379.52 9
 3 2 1 68422.7 1381.03 11
 -3 2 2 4644.93 124.476 3
 -3 2 2 4725.13 131.005 6
 -3 -2 2 4619.48 129.576 6
 3 2 2 4471.49 135.932 2
 -3 -2 2 4731.17 143.017 10
 -3 2 2 4586.73 142.537 10
 -3 2 -2 4772.81 106.681 8
 3 2 2 4542.15 134.859 7
 -3 -2 2 4532.8 129.407 4
 -3 2 2 4558.88 130.567 4
 -3 2 2 4556.12 146.05 1
 -3 -2 2 4887.07 147.807 1
 3 -2 -2 4788.81 149.687 1
 3 2 -2 4717.11 148.988 1
 -3 -2 -2 4581.4 134.46 11
 3 -2 2 4634.18 122.125 11
 3 2 -2 4575.48 107.577 11
 3 2 2 4646.58 136.738 11
 3 -2 -2 4690.72 125.646 3
 -3 2 -3 2540.75 97.4905 6
 -3 -2 -3 2373.91 96.3644 6
 3 2 3 2321.45 98.7168 7
 3 -2 -3 2367.36 97.8616 7
 -3 -2 3 2531.11 82.1807 7
 -3 -2 3 2461.53 95.7165 4
 -3 2 3 2620.19 98.6859 4
 -3 -2 -3 2529.39 95.7915 11
 3 -2 3 2512.68 82.79 11
 3 -2 -3 2500.6 113.11 1
 3 2 -3 2521.17 113.149 1
 -3 -2 3 2648.34 96.9658 6
 -3 2 3 2423.46 94.9962 6
 -3 -2 3 2196.48 104.572 1
 -3 2 3 2490.36 111.597 1
 3 -2 -3 2618.46 84.1462 3
 3 2 4 22606.4 524.436 7
 3 -2 -4 22810.3 512.216 7
 -3 -2 4 21603.6 487.118 7
 -3 -2 -4 23367 503.045 11
 -3 2 4 21358.3 535.243 1
 -3 -2 4 21935.9 535.776 1
 -3 -2 4 22768.6 508.29 6
 -3 -2 -4 22210.3 509.779 6
 -3 2 -4 23103.3 511.848 6
 -3 2 4 22943.3 511.9 6
 3 -2 -4 20803.8 470.9 3
 3 -2 4 22251.3 477.019 11
 -3 -2 4 21639 445.862 3
 3 -2 -5 4776.54 134.031 3
 -3 2 -5 4534.04 102.833 3
 -3 2 -5 4440.91 166.759 6
 -3 -2 -5 5118.33 175.315 6
 -3 -2 5 4926.98 160.619 7
 3 2 5 5108.03 188.622 7
 -3 -2 -5 4983.77 161.893 11
 3 2 -5 4843.74 112.515 11
 3 2 6 7347.96 257.906 7
 -3 -2 -6 7010.3 236.63 6
 -3 -2 6 6800.97 240.663 6
 -3 2 -6 7132.3 237.159 6
 -3 2 6 6839.17 243.633 6
 -3 -2 6 7131.3 276.376 1
 -3 2 6 7055.15 274.203 1
 -3 2 7 2647.44 176.855 1
 -3 -2 7 2809.58 180.474 1
 -3 -2 -7 2932.05 128.765 11
 3 -2 7 2776.42 150.425 7
 3 2 7 2665.97 157.447 7
 3 2 7 2890.97 181.616 1
 3 -2 7 2569.03 170.481 1
 -3 2 -7 2743.5 147.319 6
 -3 -2 7 2905.06 158.358 6
 -3 2 7 2921.09 158.355 6
 -3 -2 -7 2661.73 144.567 6
 -3 -2 8 106.36 60.4622 1
 3 2 8 76.0286 57.695 1
 3 -2 8 163.567 61.8006 1
 -3 2 8 15.291 60.8469 1
 -3 2 -8 109.15 51.217 4
 -3 -2 -8 50.2836 46.7482 4
 -3 -2 8 131.711 52.6843 6
 -3 2 8 190.984 60.2798 6
 -3 2 -9 3265.43 186.37 4
 -3 -2 -9 2925.18 178.928 4
 3 2 9 2618.89 206.684 1
 3 -2 9 2934.87 214.39 1
 -3 -2 9 2893.46 189.056 6
 -3 2 9 2854.27 189.07 6
 -3 -2 9 2690.9 211.289 1
 -3 2 9 3085.39 224.768 1
 3 -2 10 1169.66 149.587 1
 3 2 10 1419.53 170.165 1
 -3 -2 10 1241.92 159.304 1
 -3 -2 -10 1544.28 138.545 4
 -3 2 -10 1597.03 141.139 4
 -3 2 10 1799.55 184.757 1
 -3 3 0 -2.84782 18.3913 5
 3 3 0 4.08359 12.4859 11
 -3 -3 0 66.406 16.3673 11
 3 -3 0 10.2827 9.14295 2
 -3 -3 0 7.65946 17.7215 2
 -3 3 0 1.99137 13.8226 3
 3 -3 0 10.0685 12.8925 3
 3 -3 0 5.85781 18.5859 5
 -3 -3 0 -11.4799 15.0812 9
 -3 3 1 94770.8 1874.46 1
 -3 -3 1 94567 1873.64 1
 -3 3 1 91814.5 1890.92 5
 -3 -3 -1 94307.3 1878.94 2
 3 -3 1 93331.5 1884.56 5
 3 3 1 95269.9 1880.82 11
 3 3 1 96559.1 1878.16 9
 -3 3 1 95916.6 1871.57 3
 3 -3 -1 93755.4 1879.2 1
 -3 -3 -1 94885.7 1878.01 11
 -3 -3 1 93739.2 1856 11
 -3 3 1 94426.3 1845.21 2
 3 3 1 95628.9 1880.04 2
 3 -3 1 92779.2 1863.4 3
 -3 3 -1 96084.6 1863.01 3
 3 -3 -1 94350.8 1871.25 3
 -3 3 2 7532.17 191.595 6
 -3 -3 2 7786.33 191.466 6
 3 3 2 7375.62 200.965 2
 -3 -3 -2 7974.72 204.803 11
 3 3 -2 7821.59 168.02 11
 -3 -3 2 7576.96 166.645 7
 3 3 2 7979.94 206.343 7
 3 3 2 7819.68 203.454 9
 3 -3 -2 8042.08 215.382 1
 3 3 -2 7785.94 213.41 1
 -3 3 -2 7830.87 173.472 8
 -3 -3 2 7761.88 208.855 1
 -3 3 2 7804.12 210.629 1
 -3 3 2 7794.76 206.602 10
 -3 -3 2 7634.29 204.461 10
 -3 -3 2 7718.58 192.172 4
 -3 3 2 7633.59 193.164 4
 3 -3 -2 7460.03 191.912 3
 -3 -3 -3 1640.85 78.6345 11
 -3 -3 -3 1696.01 76.9301 6
 3 -3 -3 1634.48 82.1171 7
 -3 3 -3 1673.27 75.7465 6
 3 -3 -3 1410.78 84.3451 1
 3 3 -3 1670.78 90.1515 1
 -3 -3 -3 1545.8 57.1302 8
 3 -3 -3 1533.88 65.4981 3
 3 -3 3 1565.72 60.5124 11
 3 3 -3 1585.2 39.8063 11
 -3 3 3 1687.24 89.4596 1
 -3 -3 3 1504.78 86.0274 1
 -3 3 3 1510.28 73.866 4
 -3 -3 3 1576.11 73.9402 4
 -3 3 3 1756.26 76.6813 6
 -3 -3 3 1532.39 72.0652 6
 3 3 3 1487.34 79.7391 7
 3 -3 4 20992.2 443.677 11
 -3 -3 4 20853.9 416.48 3
 3 -3 -4 20616.6 452.304 3
 -3 -3 -4 20859.8 478.655 11
 3 3 4 20522.1 498.898 7
 -3 -3 4 20712.1 454.879 7
 3 -3 -4 20091.8 489.652 7
 -3 3 4 20045.2 507.34 1
 -3 -3 4 19527.2 503.203 1
 -3 -3 4 20063 474.275 6
 -3 3 -4 20332 478.064 6
 -3 -3 -4 20264.4 479.407 6
 -3 3 4 20626.9 479.688 6
 -3 -3 -5 1874.28 100.609 6
 -3 3 -5 1867.99 98.6155 6
 3 -3 -5 1899.96 77.9014 3
 -3 -3 5 2075.24 92.4278 7
 3 3 5 1756.84 109.182 7
 -3 3 6 12056.2 298.696 8
 3 -3 -6 12323.9 290.89 3
 -3 3 6 11709.3 387.356 1
 -3 -3 6 12786 397.058 1
 -3 -3 -6 12501 332.866 11
 -3 -3 -6 11456 340.571 6
 -3 -3 6 12072.7 350.75 6
 -3 3 -6 11937.5 343.18 6
 -3 3 6 12289.6 355.629 6
 3 3 6 11921.1 369.763 7
 -3 -3 6 12648 329.565 7
 3 3 7 3900.97 195.313 7
 3 -3 7 3875.3 182.061 7
 -3 3 -7 4015.03 178.766 6
 -3 -3 -7 4052.13 180.253 6
 -3 3 -7 3920.88 181.136 4
 -3 -3 -7 3985.64 183.358 4
 3 3 7 3909.48 215.512 1
 3 -3 7 3961.18 211.772 1
 -3 -3 -7 4410.49 168.236 11
 -3 3 7 3695.07 186.52 6
 -3 -3 7 3844.84 187.12 6
 -3 -3 7 3754.41 209.935 1
 -3 3 7 3808.99 213.253 1
 3 -3 -7 4025.35 156.999 11
 -3 -3 8 140.911 57.4544 6
 -3 3 8 134.636 60.9698 6
 -3 3 8 167.174 64.4834 1
 -3 -3 8 60.2821 58.6154 1
 3 3 8 136.835 63.2087 1
 3 -3 8 73.5173 57.1905 1
 -3 -3 -8 220.864 51.843 4
 -3 3 -8 108.356 50.8708 4
 3 3 9 3044.98 225.04 1
 3 -3 9 3626.19 235.714 1
 -3 3 -9 3352.18 188.838 4
 -3 -3 -9 3007.39 183.945 4
 -3 3 9 3360.95 235.818 1
 -3 -3 9 3698.82 237.945 1
 -3 3 9 3437.76 207.197 6
 -3 -3 9 3165.99 197.624 6
 -3 -3 -10 1484.67 136.302 4
 -3 3 -10 1300.34 127.721 4
 3 -3 10 1458.99 164.544 1
 3 3 10 1592.23 172.896 1
 -3 3 10 1679.67 177.328 1
 -3 -3 10 1684.45 173.065 1
 -3 -4 0 4.72876 16.6538 11
 3 4 0 8.81821 13.2923 10
 3 -4 0 -7.30484 14.8531 10
 -3 -4 0 2.83617 18.9364 9
 -3 -4 0 8.65076 19.8644 2
 -3 4 0 -10.1983 22.6973 5
 -3 4 0 13.9516 17.6356 8
 3 -4 0 17.793 23.7599 5
 -3 -4 0 6.82119 10.7902 7
 3 -4 0 6.18809 8.84891 2
 3 -4 0 -2.36201 16.7573 3
 3 4 1 34789.9 712.373 2
 -3 -4 -1 33975.5 711.343 2
 -3 -4 -1 32962 711.916 9
 3 4 1 35970.1 717.778 9
 -3 4 -1 33513.4 697.722 3
 -3 4 1 33990.1 727.555 5
 3 -4 1 33900 724.298 5
 -3 -4 1 33879.1 690.159 11
 3 -4 -1 33503.4 705.224 3
 3 -4 1 34475.8 697.782 3
 -3 -4 -1 34539.3 700.609 7
 -3 4 -1 33194.1 695.167 8
 -3 -4 -1 34023.5 713.615 11
 3 -4 -1 33489.6 706.767 1
 -3 -4 1 33464.5 698.902 1
 -3 4 1 33988.8 700.942 1
 3 -4 -2 9531.15 229.79 3
 3 -4 2 9418.61 213.88 3
 3 4 2 9061.11 239.13 7
 -3 -4 -2 9384.78 228.003 6
 3 4 2 9429.02 237.432 2
 -3 4 2 9051.55 221.94 6
 -3 -4 2 9541.64 221.817 6
 -3 4 2 9045.33 207.787 9
 3 4 2 9156.55 238.107 9
 -3 4 2 9567.93 237.538 10
 -3 -4 2 9380.53 235.026 10
 -3 4 -2 9246.02 214.078 3
 3 -4 -2 8895.98 242.416 1
 3 4 -2 9466.16 243.939 1
 -3 -4 -2 9595.34 243.883 11
 -3 -4 -2 9064.34 222.124 8
 -3 4 -2 9175.71 210.858 8
 -3 4 2 9102.08 222.958 4
 -3 -4 2 9120.2 220.862 4
 -3 4 2 9247.1 239.615 1
 -3 -4 2 9308.98 238.082 1
 3 4 3 1204.55 68.7463 2
 3 -4 3 1117.84 49.8129 11
 3 -4 -3 1238.96 60.682 3
 -3 -4 -3 1220.49 64.445 6
 -3 4 -3 1169.74 62.5637 6
 -3 4 3 1203.99 75.2281 1
 -3 -4 3 1288.98 75.9545 1
 3 4 -3 1240.41 78.138 1
 3 -4 -3 1306.11 80.392 1
 -3 -4 -3 1171.12 53.5532 8
 -3 -4 3 1247.22 63.9386 4
 -3 4 3 1156.04 64.5375 4
 -3 4 3 1139.8 63.4467 6
 -3 -4 3 1139.51 61.1056 6
 -3 -4 -3 1115.58 70.4416 11
 3 4 3 1259.41 74.1903 7
 3 -4 -4 14253.4 328.861 3
 -3 -4 -4 13659.9 309.525 8
 -3 -4 -4 13312.7 349.837 11
 -3 -4 4 13878.4 319.243 7
 3 4 4 13647.6 368.728 7
 3 -4 -4 13970.1 365.495 7
 -3 4 4 13679.1 345.574 6
 -3 -4 -4 13863.4 346.477 6
 -3 4 -4 13856.9 345.119 6
 -3 -4 4 14045.4 342.602 6
 3 -4 4 14021.6 309.881 11
 -3 4 4 14072.5 376.697 1
 -3 -4 4 13570.6 371.815 1
 -3 -4 5 618.971 50.266 7
 3 -4 -5 727.099 68.8759 7
 3 4 5 724.341 73.6276 7
 3 -4 5 587.681 38.5805 11
 -3 4 5 741.08 52.0368 8
 3 -4 -5 687.13 48.9057 3
 -3 4 -5 759.019 63.6978 6
 -3 -4 -5 731.861 64.227 6
 -3 4 5 641.814 62.7916 6
 -3 4 6 2045.82 121.077 6
 -3 4 -6 1810.19 109.556 6
 -3 -4 -6 2181.03 119.921 6
 -3 -4 6 2036.65 118.333 6
 3 -4 6 2147.58 137.965 1
 -3 -4 -6 1870.3 108.613 11
 -3 -4 6 2153.82 104.799 7
 -3 -4 6 1906.07 134.406 1
 -3 4 6 2340.81 146.423 1
 3 -4 -6 2077.5 87.5509 3
 3 4 6 2241.44 135.797 7
 -3 -4 -7 3849.62 166.939 11
 -3 -4 7 4237.01 192.255 6
 -3 4 7 3943.06 191.446 6
 -3 -4 -7 3956.52 178.175 6
 -3 4 -7 4073.7 178.623 6
 3 4 7 4260.04 222.119 1
 3 -4 7 3710.77 205.871 1
 -3 -4 -7 3867.36 180.873 4
 -3 4 -7 3777.59 177.157 4
 -3 4 7 3984.13 215.732 1
 -3 -4 7 3976.49 215.683 1
 -3 4 8 105.401 66.3692 1
 -3 -4 8 89.3361 56.4925 1
 3 -4 8 130.628 63.9772 1
 3 4 8 30.3348 54.5964 1
 -3 -4 -8 39.8645 41.4414 4
 -3 4 -8 155.623 53.4819 4
 -3 -4 8 181.921 60.8987 6
 -3 4 8 122.798 56.032 6
 -3 -4 -8 83.2537 44.5016 11
 -3 -4 -9 2630.37 167.636 4
 -3 4 -9 2441.11 162.118 4
 -3 -4 9 2539.36 203.728 1
 -3 4 9 2703.7 207.437 1
 -3 4 9 3029.26 194.732 6
 -3 -4 9 2487.48 175.38 6
 3 4 9 2271.57 192.652 1
 3 -4 9 3007.96 213.544 1
 -3 -4 -10 561.884 88.778 4
 -3 4 -10 831.808 101.679 4
 3 -4 10 413.912 104.078 1
 3 4 10 573.09 115.499 1
 -3 4 10 562.519 118.067 1
 -3 -4 10 811.594 123.511 1
 -3 -5 0 10.1955 20.9793 9
 -3 -5 0 -3.19669 19.5465 2
 3 -5 0 21.1184 26.8011 5
 -3 -5 0 5.60472 17.4618 11
 -3 5 0 -5.55884 19.8587 8
 3 -5 0 27.607 17.6736 3
 -3 5 0 3.9602 21.2381 5
 3 -5 0 -3.92913 8.02781 2
 -3 -5 0 12.9309 12.3338 7
 3 -5 0 5.44651 13.8551 10
 3 5 0 -1.76077 12.4022 10
 3 -5 -1 31809.6 675.763 3
 -3 -5 1 31462.2 659.122 1
 -3 5 1 32403 661.828 1
 3 -5 1 31578.7 697.178 5
 -3 5 1 30667 696.649 5
 -3 -5 1 32154.8 659.502 11
 3 -5 1 31684.6 666.158 3
 -3 -5 -1 31692.4 676.668 2
 3 5 1 32570.6 681.505 2
 -3 -5 -1 32336.2 670.379 7
 -3 -5 -1 32369.7 684.134 9
 -3 -5 -1 31689.6 682.995 11
 -3 5 -1 32567.2 667.497 8
 -3 5 1 32467.1 677.133 8
 3 5 2 23861.1 512.353 9
 -3 5 2 22657.7 473.633 9
 -3 5 2 22972.9 499.995 8
 -3 -5 -2 22441.4 503.027 7
 -3 -5 -2 21936.7 485.426 6
 -3 5 -2 22292.4 483.629 6
 3 5 2 22388.9 502.302 2
 -3 -5 -2 22674 510.993 11
 -3 -5 2 21872.8 478.477 6
 -3 5 2 22260 482.209 6
 3 5 2 22462.1 470.494 5
 -3 5 2 22649.5 527.922 5
 -3 -5 2 23289.4 495.063 10
 -3 5 2 23318.4 497.47 10
 -3 -5 -2 22338.5 491.279 8
 -3 5 -2 22366.7 479.135 8
 -3 -5 2 22795 497.289 1
 -3 5 2 22808.9 500.536 1
 3 -5 -2 22085.5 503.504 1
 3 5 -2 22925.1 504.842 1
 3 -5 2 23028 479.408 3
 -3 -5 2 22789.8 462.558 11
 3 -5 -2 22829.6 497.972 3
 -3 -5 2 21612.9 479.151 4
 -3 5 2 22575.6 483.84 4
 3 -5 -3 7104.88 195.664 3
 3 5 3 7189.62 211.07 9
 -3 5 3 7268.05 182.913 9
 3 -5 -3 7040.12 217.722 1
 3 5 -3 7057.93 214.878 1
 3 -5 3 7531.08 172.949 3
 -3 -5 -3 6519.36 207.595 11
 3 5 3 6657.99 201.888 2
 -3 5 3 7150.29 213.823 1
 -3 -5 3 7068.1 211.913 1
 -3 -5 -3 6946.57 185.84 8
 -3 5 3 6758.57 195.601 8
 -3 -5 3 7252.03 195.553 6
 -3 -5 -3 6934.07 194.379 6
 -3 5 3 7586.18 201.171 6
 -3 5 -3 6970.13 192.814 6
 3 -5 -4 12641.3 314.489 3
 -3 -5 -4 13028 301.409 8
 -3 5 4 12901.8 319.377 8
 -3 5 4 12738.8 354.52 1
 -3 -5 4 12720.1 352.445 1
 3 5 4 12756.9 335.358 2
 -3 -5 4 12760.5 322.044 6
 -3 5 4 12864.2 326.339 6
 -3 5 -4 12787.5 324.286 6
 -3 -5 -4 13085.7 328.219 6
 -3 -5 4 12956.6 298.242 7
 3 -5 4 13158.1 290.248 11
 3 -5 -5 275.519 37.2667 3
 -3 -5 -5 355.81 51.1235 11
 -3 -5 -5 292.8 42.0673 6
 -3 5 -5 273.756 41.6511 6
 3 5 5 389.42 52.706 2
 -3 -5 5 311.265 36.3417 7
 3 -5 -5 367.193 54.972 7
 -3 5 5 285.258 51.6033 1
 -3 5 5 312.986 46.2329 6
 3 -5 -6 8024.43 277.204 7
 -3 -5 -6 7523.06 256.296 11
 -3 -5 -6 8483.22 266.914 6
 -3 5 -6 7975.64 260.192 6
 -3 -5 6 7795.11 258.568 6
 -3 5 6 8480.08 270.757 6
 3 5 6 7581.34 291.913 1
 3 -5 6 8031.76 293.833 1
 -3 5 6 7852.27 295.718 1
 -3 -5 6 7547.27 288.96 1
 -3 -5 7 6410.73 279.424 1
 -3 5 7 5900.02 270.437 1
 3 5 7 6253.92 279.08 1
 3 -5 7 5845.54 265.201 1
 -3 -5 -7 5839.01 225.023 11
 -3 -5 -7 5964.88 232.809 4
 -3 5 -7 6417.25 235.709 4
 -3 5 -7 6360.37 230.896 6
 -3 -5 -7 6048.79 229.488 6
 -3 5 7 6288.65 245.937 6
 -3 -5 7 5870.99 236.344 6
 3 -5 8 85.4855 61.6732 1
 -3 -5 8 189.967 71.2419 1
 -3 5 8 193.16 70.2117 1
 3 5 8 165.533 71.1078 1
 -3 -5 -8 168.016 51.4532 11
 -3 5 -8 124.36 50.0909 4
 -3 -5 -8 118.198 52.9066 4
 -3 -5 8 169.189 58.1846 6
 -3 5 8 210.379 63.7476 6
 -3 -5 -9 2619.1 169.333 4
 -3 5 -9 2802.74 170.641 4
 -3 -5 9 2847.31 184.573 6
 -3 5 9 2592.97 181.788 6
 3 5 9 2982.95 218.567 1
 3 -5 9 2789.29 205.124 1
 -3 5 9 2652.21 205.425 1
 -3 -5 9 2825.15 211.248 1
 -3 5 10 1153.18 141.715 1
 -3 -5 10 932.643 140.618 1
 3 5 10 955.494 138.425 1
 3 -5 10 846.389 130.741 1
 -3 -5 -10 853.534 108.866 4
 -3 5 -10 764.515 100.718 4
 3 -6 0 7.11706 13.0659 10
 3 6 0 8.6607 12.7198 10
 -3 -6 0 -3.48377 17.2248 2
 -3 6 0 8.93115 23.647 5
 -3 -6 0 -11.7712 20.7457 5
 -3 -6 0 -3.26153 18.5521 11
 3 -6 0 3.21296 18.4778 3
 3 -6 0 -9.83636 27.9754 5
 -3 6 0 3.27259 20.5797 8
 -3 -6 0 -6.96746 13.9253 7
 -3 -6 0 7.96067 19.9673 9
 -3 -6 -1 26264.3 546.75 7
 3 -6 1 25339.7 576.742 5
 -3 6 1 25058.4 572.452 5
 -3 6 1 25280.9 524.585 1
 -3 -6 1 25163.1 523.286 1
 -3 6 1 25124.5 517.251 6
 3 -6 -1 25639.5 551.108 3
 -3 6 1 24248.9 517.011 4
 -3 -6 -1 25803.2 548.673 2
 -3 -6 1 25652 534.023 11
 -3 -6 -1 25072 557.401 11
 3 -6 1 25085.8 539.435 3
 -3 6 1 25281 552.4 8
 -3 -6 -1 25237 551.525 8
 -3 6 -1 25087.6 541.459 8
 3 -6 -1 24744.8 520.489 9
 -3 -6 -1 22723.2 551.759 9
 -3 6 -2 13220.2 311.99 8
 -3 -6 -2 13902.1 325.282 8
 -3 6 2 13401.9 329.754 8
 -3 -6 -2 13674.6 333.259 7
 -3 -6 -2 13871.1 310.147 6
 -3 6 -2 13396.5 306.204 6
 -3 6 2 13093.9 306.047 6
 -3 -6 2 13413.5 303.065 6
 -3 -6 2 13719.1 294.748 11
 3 6 2 13040 326.397 2
 3 6 2 13290.8 300.216 5
 3 -6 2 13998.3 354.763 5
 -3 6 2 13704 355.665 5
 3 -6 2 13864 311.174 3
 -3 -6 2 13555.2 314.513 10
 -3 6 2 13805.6 318.51 10
 -3 -6 -2 13737.1 341.858 11
 -3 6 2 13370 307.475 4
 -3 -6 2 13435.1 303.584 4
 3 6 2 13929.4 341.207 9
 3 -6 -2 13683.8 328.969 3
 3 -6 -2 13571 326.865 1
 3 6 -2 13359.2 323.975 1
 -3 -6 2 13510.1 317.861 1
 -3 6 2 14082.2 323.13 1
 3 6 3 4222.01 130.917 5
 3 6 3 4159.76 147.311 2
 -3 6 3 4630.86 133.17 9
 3 6 3 4344.4 155.277 9
 -3 -6 -3 4431.06 156.569 7
 -3 6 3 4428.86 154.189 1
 -3 -6 3 4337.67 151.459 1
 -3 6 -3 4394.16 136.434 6
 -3 -6 3 4509.92 135.341 6
 -3 -6 -3 4341.54 138.399 6
 -3 6 3 4568.42 139.841 6
 3 -6 -3 4286.93 144.744 3
 3 -6 3 4554.56 123.499 3
 -3 -6 3 4518.12 150.33 10
 -3 6 3 4275.98 149.048 10
 -3 -6 -3 4370 138.164 8
 -3 6 3 4432.93 147.829 8
 -3 -6 -4 13792.9 319.556 8
 3 -6 -4 13075.5 370.718 7
 3 6 4 13557 347.315 2
 -3 -6 -4 12545.3 354.287 11
 -3 6 4 12702.9 357.635 1
 -3 -6 4 13607.6 360.579 1
 -3 -6 4 13152.4 328.937 6
 -3 -6 -4 13424.7 334.345 6
 -3 6 4 13434.5 335.167 6
 -3 6 -4 13475.6 331.64 6
 -3 6 4 12973.2 319.933 9
 3 -6 4 13304.7 296.779 11
 -3 6 5 2628.1 142.102 1
 -3 -6 5 2784.67 144.81 1
 -3 -6 -5 2834.51 136.723 11
 3 6 5 2759.92 131.7 2
 -3 -6 -5 2805.19 123.462 6
 -3 6 5 2699.64 126.069 6
 -3 6 -5 2518.36 117.353 6
 3 -6 -5 2688.58 143.762 7
 3 6 5 2393.36 128.585 9
 -3 -6 -6 4374.86 186.565 11
 3 6 6 4499.59 210.078 1
 3 -6 6 4272.41 200.974 1
 -3 -6 6 4610.28 182.247 6
 3 -6 -6 4409.94 200.411 7
 3 6 6 4490.68 185.942 2
 -3 -6 -6 4345.93 176.973 6
 -3 6 -6 4522.49 177.825 6
 -3 6 6 4258.28 182.341 6
 -3 -6 -6 4355.27 179.063 4
 -3 6 -6 4503.32 178.38 4
 -3 6 6 4598.83 162.136 8
 3 -6 -6 4613.35 157.891 3
 -3 -6 6 4608.39 209.819 1
 -3 6 6 4609.35 213.651 1
 3 6 7 3654.27 206.28 1
 3 -6 7 4194.71 210.986 1
 -3 -6 7 3716.42 203.723 1
 -3 6 7 3765.27 207.729 1
 3 6 7 3627.47 174.454 2
 -3 -6 -7 3638.74 167.875 6
 -3 6 -7 3652.69 165.531 6
 -3 -6 -7 3662.4 174.344 11
 -3 -6 7 3792.54 176.921 6
 -3 6 7 3316.92 174.856 6
 -3 -6 -7 3464.8 168.875 4
 -3 6 -7 3436.83 164.766 4
 -3 6 8 58.2502 61.7818 1
 -3 -6 8 257.056 81.2632 1
 3 6 8 29.6113 62.8118 1
 3 -6 8 181.26 65.8655 1
 -3 -6 -8 135.851 52.0876 4
 -3 6 -8 196.776 55.0936 4
 -3 -6 8 146.26 62.6798 6
 -3 6 8 98.7443 56.6341 6
 3 -6 -8 52.7606 44.7942 11
 -3 -6 -8 157.908 50.4827 11
 3 6 9 2146.74 164.061 9
 -3 -6 -9 2144.11 151.341 4
 -3 6 -9 2376.97 155.047 4
 -3 -6 9 2251.86 185.045 1
 -3 6 9 1949.07 176.961 1
 3 6 9 2454.19 193.483 1
 3 -6 9 1979.54 174.806 1
 3 6 10 966.017 120.467 9
 -3 -6 -10 1104.02 117.556 4
 -3 6 -10 1131.75 114.431 4
 -3 6 10 876.053 132.844 1
 3 -6 10 1038.15 140.546 1
 3 6 10 1050.55 140.767 1
 -3 -6 10 1070.57 140.252 1
 -3 -7 0 3.73207 16.7456 11
 -3 -7 0 7.58695 19.8289 2
 3 -7 0 -3.70878 19.8898 3
 -3 -7 0 8.42872 18.2217 8
 -3 7 0 15.1873 22.0718 8
 -3 -7 0 2.95523 18.2432 5
 3 -7 0 -16.9038 24.8264 5
 -3 -7 0 -4.58635 21.653 9
 3 7 0 9.80718 10.8253 10
 3 -7 0 8.29303 12.4213 10
 -3 -7 -1 26033.1 584.927 2
 -3 -7 1 27085.6 547.29 6
 -3 7 1 26836.9 550.21 6
 -3 -7 1 26855.2 554.106 1
 -3 7 1 26053.8 555.508 1
 -3 -7 -1 26767.5 587.423 7
 -3 7 -1 26543.4 584.706 8
 -3 -7 -1 27131.3 596.404 8
 -3 -7 -1 27100.9 601.299 11
 -3 -7 1 27396.1 577.012 11
 3 -7 -1 26974.6 594.23 3
 -3 7 1 27499.9 597.255 8
 -3 7 1 27201.7 616.465 5
 3 -7 1 27755.9 625.395 5
 3 -7 -1 25890.2 562.908 9
 -3 -7 -1 27974.5 605.906 9
 3 -7 1 27435.9 583.832 3
 -3 -7 -2 1135.43 65.7693 8
 -3 7 -2 1161.11 61.7294 8
 -3 7 2 1320.73 73.7648 8
 -3 -7 -2 1141.19 69.1162 7
 -3 7 -2 1169.33 52.3162 6
 -3 -7 2 1244.15 53.5496 6
 -3 7 2 1274.41 56.4327 6
 -3 -7 -2 1172.22 54.419 6
 -3 -7 2 1100.43 55.9113 1
 -3 7 2 1121.34 58.762 1
 3 -7 -2 1083.4 61.1557 1
 3 7 -2 1103.95 59.9271 1
 3 -7 2 1145.8 82.891 5
 -3 7 2 1064.35 78.6412 5
 3 7 2 1126.47 53.2603 5
 3 7 2 1229 69.0101 2
 3 -7 -2 1149.15 67.9663 3
 -3 -7 2 1110.58 49.7544 11
 -3 -7 -2 1113.31 73.782 11
 -3 -7 2 1079.73 53.9059 10
 -3 7 2 1027.04 55.0734 10
 3 -7 2 1170.56 59.0047 3
 3 7 3 -3.22422 18.5427 5
 -3 -7 3 -9.21387 19.1376 6
 -3 -7 -3 13.3223 18.945 6
 -3 7 -3 -9.48076 19.1371 6
 -3 7 3 10.0425 19.4598 6
 -3 7 3 4.49609 23.1902 1
 -3 -7 3 25.6166 22.0211 1
 3 7 3 -4.553 23.4837 2
 -3 -7 -3 5.32897 26.7328 7
 -3 -7 3 -16.2032 24.044 10
 -3 7 3 29.877 23.4548 10
 -3 7 3 -4.94687 13.5113 2
 -3 -7 -3 16.1373 21.9044 8
 3 -7 3 29.1816 16.9834 3
 -3 7 3 6.41664 19.9914 9
 3 7 4 17153.3 399.041 5
 3 -7 -4 16070.7 407.787 3
 -3 -7 4 17191 422.945 10
 3 7 4 16984 433.506 9
 -3 7 4 16667.7 393.651 9
 -3 -7 4 17248.6 427.838 1
 -3 7 4 16339 425.991 1
 3 -7 -4 16245.1 448.709 7
 3 7 4 16949.5 416.604 2
 -3 -7 -4 16711.7 437.725 11
 -3 7 -4 16681.4 397.211 6
 -3 -7 -4 16589.4 400.607 6
 -3 -7 4 16566.6 397.238 6
 -3 7 4 16731 403.083 6
 -3 -7 -4 16863.5 396.321 8
 -3 7 -5 273.753 43.3592 6
 -3 -7 -5 376.865 49.9179 6
 3 7 5 317.082 50.0003 2
 -3 7 5 268.493 55.4564 1
 3 -7 5 284.564 52.8287 1
 3 7 5 161.193 45.6232 1
 -3 -7 5 276.512 56.6378 1
 3 -7 -5 260.214 42.4097 3
 -3 7 5 277.408 45.2482 8
 -3 7 5 332.004 48.4129 6
 3 -7 -5 150.763 50.146 7
 -3 -7 -5 214.179 47.9398 11
 3 7 5 289.684 54.8232 9
 -3 7 -6 4650.08 177.107 6
 -3 -7 -6 4756.49 182.042 6
 3 7 6 4581.56 212.963 1
 3 -7 6 4367.18 203.06 1
 3 7 6 4801.21 189.778 2
 3 -7 -6 4365 208.958 7
 -3 7 6 4554.57 169.025 8
 3 7 6 4569.99 199.929 9
 -3 7 6 4486.05 167.465 9
 -3 7 6 4640.3 189.272 6
 -3 -7 6 4546.06 182.87 6
 -3 7 6 4577.94 209.639 1
 -3 -7 6 4946.35 214.785 1
 -3 -7 -6 4270.04 195.719 11
 -3 -7 -6 4395.35 178.927 4
 -3 7 -6 4437.95 176.544 4
 3 -7 -6 4388.18 163.643 3
 3 7 7 1746.66 141.287 1
 3 -7 7 1757.84 138.098 1
 -3 7 7 1600.38 103.139 9
 3 7 7 1928.16 130.496 9
 -3 -7 -7 1947.18 130.566 11
 -3 -7 7 1902.95 123.696 6
 -3 7 7 2012.87 128.724 6
 -3 -7 7 1758.32 139.16 1
 -3 7 7 1540.5 133.826 1
 -3 -7 -7 1621.13 111.88 4
 -3 7 -7 1738.28 115.746 4
 -3 7 -7 1697 107.731 6
 3 7 7 1636.59 116.84 2
 -3 7 8 14.1563 60.0355 1
 3 7 8 43.8267 66.7237 1
 3 -7 8 110.321 58.4833 1
 -3 -7 8 69.2122 58.7051 1
 -3 -7 -8 190.516 50.463 4
 -3 7 -8 18.2613 43.8198 4
 3 7 8 66.6782 56.5571 9
 -3 -7 -8 161.703 54.8912 11
 3 -7 -8 9.76451 43.8352 11
 -3 -7 8 123.777 54.6393 6
 -3 7 8 43.3272 54.3562 6
 3 -7 9 1371.95 148.67 1
 -3 7 9 1411.5 149.893 1
 -3 -7 9 1431.1 149.662 1
 3 7 9 1415.81 129.595 9
 -3 -7 -9 1496.26 122.602 11
 -3 -7 -9 1353.07 121.22 4
 -3 7 -9 1780.03 131.985 4
 3 7 9 1650.23 162.203 1
 3 -8 0 -19.1336 29.1233 5
 3 -8 0 5.73023 11.3305 1
 3 8 0 8.59459 11.3944 1
 -3 -8 0 20.4635 23.5374 2
 -3 -8 0 7.20866 22.459 5
 -3 -8 0 -10.3716 24.483 9
 3 -8 0 8.39866 22.5206 3
 -3 8 0 -8.70783 25.0396 8
 -3 -8 0 -4.76357 22.8495 8
 -3 -8 0 21.1221 23.2146 11
 -3 -8 -1 20673.5 478.712 2
 3 -8 1 20538.6 521.086 5
 -3 -8 1 21791.8 484.913 5
 -3 8 1 21440.4 515.688 5
 -3 8 1 20792.4 438.178 6
 -3 -8 1 21299.4 433.625 6
 -3 -8 1 21408.3 498.333 8
 -3 -8 -1 20438.2 491.158 8
 -3 8 -1 21202.4 485.818 8
 3 -8 1 21056.3 439.762 10
 -3 -8 -1 21924.3 503.526 9
 3 -8 -1 21289.3 463.543 9
 -3 -8 -1 21099.9 484.847 7
 -3 -8 -1 20797.6 496.524 11
 -3 -8 1 22004.3 475.815 11
 -3 -8 1 21340.5 496.578 2
 3 -8 1 21675.5 481.862 3
 -3 -8 2 8419.66 206.891 1
 -3 8 2 8444.03 211.292 1
 3 -8 2 8077.39 262.451 5
 -3 -8 2 8509.18 207.467 11
 -3 -8 -2 8273.6 236.36 8
 3 -8 2 8254.61 220.853 3
 -3 -8 2 8237.66 197.424 6
 -3 8 2 8286.02 202.416 6
 -3 8 -2 8524.35 199.558 6
 -3 -8 -2 8300.67 201.699 6
 -3 -8 -2 8399.11 241.479 7
 3 8 2 8271.94 233.834 2
 -3 -8 2 8309.32 204.243 10
 -3 8 2 8313.23 207.925 10
 -3 8 -3 4477.77 131.734 6
 -3 -8 -3 4208.21 133.548 6
 -3 -8 3 4275.51 130.744 6
 -3 8 3 4336.31 135.907 6
 3 8 3 4189.99 165.408 9
 3 8 3 4340.51 152.022 2
 -3 8 3 4373 144.423 10
 -3 8 3 4443.67 161.12 8
 -3 -8 -3 4225.63 169.14 11
 3 -8 -3 4393.97 158.667 3
 -3 -8 -3 4369.62 151.712 8
 3 8 3 4354.12 135.931 5
 -3 -8 3 4174.63 141.482 1
 -3 8 3 4140.26 144.597 1
 -3 -8 3 4163.66 138.862 10
 3 -8 3 4273.56 132.042 3
 3 8 4 14680.7 371.381 2
 3 8 4 14757.9 392.643 9
 -3 8 4 14139.4 348.005 9
 -3 8 4 14307.9 409.694 5
 3 8 4 14042.5 347.755 5
 3 -8 -4 13562.8 366.763 3
 3 -8 -4 14988.7 417.791 7
 -3 -8 -4 13782.8 393.315 11
 3 -8 4 13705.3 371.728 1
 -3 8 4 14870.2 376.832 8
 -3 -8 4 14518.9 349.657 6
 -3 8 4 14751.8 355.664 6
 -3 8 -4 14082.3 346.87 6
 -3 -8 -4 14368.9 351.993 6
 -3 8 4 13264.7 367.413 1
 -3 -8 4 13853.6 367.564 1
 -3 -8 -4 14703.9 359.034 8
 -3 8 4 14153.4 369.904 10
 -3 -8 4 13621.6 361.967 10
 -3 8 -5 4980.25 171.03 6
 -3 -8 -5 4772.93 171.137 6
 -3 8 5 4990.72 181.531 8
 3 8 5 5313.71 188.543 2
 3 -8 -5 4559.17 172.773 3
 -3 8 5 4666.5 209.712 5
 -3 -8 -5 4686.53 170.421 4
 3 -8 -5 4731.38 212.411 7
 -3 -8 5 4831.38 193.208 1
 -3 8 5 4827.37 194.57 1
 -3 -8 -5 4781.09 203.093 11
 3 8 5 4849.89 197.161 1
 3 -8 5 4749.82 193.394 1
 -3 8 5 4912.02 192.543 10
 -3 -8 5 5008.3 191.254 10
 3 8 5 4520.03 192.048 9
 -3 8 5 5078.61 179.22 6
 3 8 6 5559.94 209.738 2
 3 8 6 5546.31 225.1 9
 3 -8 -6 5026.07 189.519 3
 -3 -8 -6 5652.48 233.267 11
 -3 8 -6 5340.44 193.591 6
 -3 -8 -6 5638.34 200.485 6
 3 -8 6 5799.59 233.296 1
 3 8 6 5595.05 235.916 1
 -3 8 6 5560.25 210.256 6
 -3 -8 6 5395.05 201.357 6
 -3 -8 -6 5467.43 202.028 4
 -3 8 -6 5875.06 201.591 4
 3 -8 -6 5155.73 236.658 7
 -3 -8 6 5981.28 235.99 1
 -3 8 6 5223.04 229.188 1
 -3 8 6 5146.7 193.709 8
 3 -8 -7 1870.55 106.987 3
 3 8 7 1826.63 134.447 9
 3 8 7 1923.71 146.187 1
 3 -8 7 1525.23 127.909 1
 -3 -8 -7 2023.95 123.906 4
 -3 8 -7 2045.45 121.254 4
 -3 8 7 2167.06 152.064 1
 -3 -8 7 2083.03 147.845 1
 3 -8 -7 2240.23 155.584 7
 -3 8 7 2189.21 134.847 6
 -3 -8 7 2075.38 128.938 6
 -3 -8 -7 1896.25 133.882 11
 -3 8 -7 1989.19 116.922 6
 -3 -8 -8 -10.9685 48.3321 11
 3 -8 -8 -10.7131 49.7596 11
 -3 -8 -8 9.36676 42.7764 4
 -3 8 -8 141.787 51.5186 4
 3 8 8 85.7897 59.3993 1
 3 -8 8 27.0743 50.0388 1
 -3 8 8 27.1932 62.0897 1
 -3 -8 8 92.9221 60.6193 1
 3 8 8 11.2403 53.0712 9
 -3 8 -9 2280.06 147.002 4
 -3 -8 -9 2110.23 149.062 4
 -3 8 9 1978.75 171.288 1
 -3 -8 9 2440.59 182.897 1
 3 8 9 2245.23 183.162 1
 3 -8 9 1902.37 168.827 1
 3 8 9 2433.86 166.456 9
 -3 -8 -9 2043.45 147.763 11
 -3 -9 0 14.1352 24.3024 11
 -3 -9 0 -4.3791 27.5381 2
 3 -9 0 3.71771 20.6718 9
 -3 9 0 3.90182 5.64074 6
 3 -9 0 -7.15341 36.8961 5
 -3 -9 0 12.7911 25.5646 5
 -3 -9 0 -10.7062 25.6772 8
 -3 -9 0 17.3688 27.771 9
 -3 9 -1 12845.2 260.318 6
 -3 9 1 12595.4 265.649 6
 -3 -9 1 12268.5 258.248 6
 3 -9 1 12408.1 265.205 10
 -3 -9 1 13361.9 332.881 2
 -3 -9 -1 13143.6 316.849 2
 3 9 1 12703.3 268.246 1
 3 9 1 12609.7 267.918 10
 -3 -9 -1 12479.6 331.116 8
 -3 -9 1 12705 335.601 8
 -3 9 1 12473.1 333.099 8
 3 -9 -1 12288.7 329.077 3
 -3 -9 1 12730.8 312.111 11
 -3 -9 -1 12513.3 321.988 7
 -3 -9 -1 12396.4 337.555 9
 3 -9 -1 11921.2 300.285 9
 3 -9 1 12893 362.647 5
 -3 -9 1 12438.4 323.201 5
 -3 -9 -2 4023.77 157.865 7
 3 9 2 4409.76 122.103 1
 -3 -9 2 4212.47 120.708 1
 -3 9 2 4443.59 126.919 1
 -3 -9 2 4617.96 134.374 11
 -3 -9 -2 4584.57 163.226 8
 -3 -9 2 4630.26 165.503 8
 -3 9 2 4322.98 164.642 8
 3 -9 2 4414.94 183.739 5
 -3 9 2 4512.94 122.539 6
 -3 -9 2 4506.25 117.206 6
 -3 -9 -2 4290.13 169.828 11
 3 -9 -2 4307.85 162.32 3
 3 -9 2 4495.34 146.54 3
 -3 9 3 802.454 56.2951 1
 -3 9 3 982.448 55.9881 6
 -3 9 -3 808.014 48.8604 6
 -3 -9 -3 919.239 54.0108 6
 -3 9 3 875.301 56.8905 10
 3 9 3 773.02 63.1349 2
 3 9 3 855.38 55.6941 5
 -3 9 3 891.112 82.7222 5
 3 -9 3 858.188 82.7805 5
 -3 -9 3 773.756 52.8553 1
 -3 -9 3 744.435 64.4111 8
 -3 9 3 619.272 64.7272 8
 3 -9 -3 861.596 69.9208 3
 -3 -9 -3 771.529 62.9822 8
 3 -9 3 733.303 50.9728 3
 -3 -9 -3 754.16 69.514 7
 -3 -9 -3 762.852 72.5981 11
 3 9 3 707.5 55.3914 1
 3 -9 3 818.512 60.002 1
 -3 -9 4 11543.8 313.587 8
 -3 9 4 11396 327.176 8
 -3 -9 -4 11326 308.467 8
 3 -9 -4 11874.1 365.619 7
 -3 -9 -4 11935.8 346.285 7
 -3 9 4 11260.2 294.97 6
 -3 -9 -4 11277.8 291.13 6
 -3 9 -4 11562.3 287.536 6
 -3 9 4 11467.8 356.627 5
 -3 9 4 11286.1 308.134 10
 -3 -9 -4 11245.3 346.231 11
 3 9 4 11367.4 317.29 1
 -3 9 -4 11233.8 286.282 4
 -3 -9 -4 11279.7 291.008 4
 3 9 4 11447.8 312.082 2
 3 9 4 11589.9 341.817 9
 -3 9 4 11206.9 310.628 1
 3 -9 -4 11439 325.191 3
 -3 9 5 119.551 54.7569 5
 -3 9 5 22.8684 31.0575 6
 -3 -9 -5 30.8731 28.2944 6
 -3 -9 -5 47.2679 27.83 4
 -3 9 5 68.2018 33.2371 10
 3 9 5 74.4267 47.5697 9
 3 -9 -5 85.9178 36.333 3
 3 9 5 56.8283 38.6225 2
 -3 -9 -5 36.6594 41.1343 11
 3 -9 -5 52.3995 50.2791 7
 -3 9 5 68.3671 49.2008 8
 -3 -9 5 32.144 28.0217 8
 -3 9 5 57.9276 39.3278 1
 3 9 5 75.8697 36.4065 1
 3 9 6 3579.51 178.032 1
 -3 9 6 3077.12 149.861 6
 3 9 6 3190.59 168.253 9
 3 -9 -6 3197.49 185.672 7
 -3 -9 -6 3459.21 148.802 4
 3 -9 -6 3270.14 149.76 3
 -3 9 6 3253.16 151.773 8
 -3 9 6 3390.84 189.332 5
 -3 9 6 3316.03 163.491 10
 -3 9 6 3168.79 167.214 1
 -3 -9 -6 3105.78 173.909 11
 3 9 7 2414.32 156.858 9
 3 9 7 2528.54 164.944 1
 3 -9 -7 2522.5 169.157 7
 -3 9 7 2473.28 159.939 1
 -3 -9 -7 2710.1 141.139 4
 -3 9 7 2742.99 150.601 6
 -3 9 7 2590.85 172.684 5
 3 -9 -7 2399.4 128.625 3
 -3 -9 -7 2310.36 157.545 11
 3 -9 -8 151.444 64.7981 11
 -3 -9 -8 23.7021 62.7795 11
 -3 9 8 82.8389 59.7194 5
 -3 9 8 129.642 62.209 1
 3 9 8 54.8797 61.5837 1
 -3 -9 -8 54.5866 43.6729 4
 3 9 8 231.753 70.1903 9
 -3 -9 -9 1797.59 134.121 4
 3 -9 -9 1843.65 142.174 11
 -3 -9 -9 1817.86 145.127 11
 3 9 9 1716.8 145.991 9
 3 9 9 1907.06 170.356 1
 -3 9 9 2031.5 162.927 1
 -3 9 9 1803.26 164.06 5
 -3 -10 0 18.6177 26.1801 2
 3 -10 0 -10.8834 25.6919 3
 -3 10 0 23.4559 32.6063 8
 -3 -10 0 11.8781 31.4502 8
 -3 -10 0 19.3045 27.8228 9
 -3 -10 0 4.8322 27.7909 5
 3 -10 0 -15.8904 36.2809 5
 3 -10 0 25.5364 24.4776 9
 -3 -10 -1 10049.5 289.683 9
 3 -10 -1 9286.5 250.263 9
 -3 -10 1 9302.45 280.667 8
 -3 -10 -1 9572.88 280.511 8
 -3 10 1 9808.81 286.611 8
 -3 -10 -1 9681.26 271.232 7
 3 -10 1 9937.7 312.083 5
 -3 -10 1 9496.86 271.508 5
 -3 -10 -1 9815.51 258.331 2
 3 -10 -1 9829.9 281.743 3
 3 -10 1 9254.82 266.585 3
 -3 -10 1 10176 275.782 2
 -3 -10 -1 9278.46 280.976 11
 -3 -10 1 9382.12 258.468 11
 -3 -10 -2 7870.28 244.562 8
 3 -10 -2 7642.21 246.24 3
 -3 -10 -2 7485.52 253.884 11
 -3 -10 2 8055.35 210.878 11
 -3 10 2 8172.75 256.061 8
 -3 -10 2 7943.68 246.572 8
 -3 10 2 7748.9 263.823 5
 3 -10 2 7704.33 272.676 5
 -3 -10 -3 2264.24 122.988 7
 -3 -10 -3 2283.39 113.854 8
 3 -10 -3 2198.12 118.606 3
 -3 -10 -3 2110.57 125.854 11
 -3 10 3 2184.74 122.328 8
 -3 -10 3 2333.3 117.725 8
 3 -10 3 2093.12 136.161 5
 -3 10 3 2040.95 128.391 5
 -3 -10 -4 6181.18 234.781 7
 3 -10 -4 6270.79 254.91 7
 -3 10 4 6578.92 253.328 5
 3 -10 4 6194.57 253.009 5
 -3 -10 -4 6280.05 209.148 8
 -3 -10 4 6097.47 209.227 8
 -3 10 4 6094.56 223.698 8
 -3 -10 -4 6292.36 243.056 11
 3 -10 -4 6234.17 222.237 3
 -3 -10 5 626.759 63.0462 8
 3 -10 -5 720.872 73.2907 3
 -3 10 5 706.277 86.086 5
 3 -10 -5 780.275 90.5346 7
 -3 -10 -5 817.361 91.7207 11
 3 10 5 775.03 85.614 9
 -3 10 5 758.12 77.2896 8
 3 -10 -6 1324.64 98.7416 3
 -3 10 6 1390.97 103.218 8
 3 10 6 1549.24 117.944 9
 3 -10 -6 1188.04 118.667 7
 -3 10 6 1484.96 128.171 5
 -3 -10 -6 1344.58 117.505 11
 -3 -10 -7 3159.11 187.288 11
 3 10 7 3176.45 179.703 9
 3 -10 -7 2584.63 182.837 7
 3 -10 -7 2966.39 150.672 3
 -3 10 7 3148.57 194.804 5
 -3 10 8 41.8146 63.6507 5
 3 10 8 11.7705 53.7529 9
 3 -10 -8 12.5458 53.196 11
 -3 -10 -8 101.622 58.0098 11
 -3 10 9 1653.11 154.01 5
 3 -10 -9 1461.16 135.525 11
 3 10 9 1591.27 142.057 9
 -3 -10 -9 1572.04 142.592 11
 -3 -11 0 19.7577 28.4756 8
 -3 11 0 -20.0918 37.6699 8
 3 -11 0 -18.3609 30.7029 3
 -3 -11 0 -7.08581 34.5157 9
 3 -11 0 -14.1629 26.8539 9
 -3 -11 0 -16.4326 33.1696 5
 3 -11 0 -8.70594 47.2689 5
 -3 -11 0 -14.2632 26.1271 7
 -3 -11 0 -5.89428 29.1435 11
 -3 -11 0 9.63319 27.398 2
 3 -11 -1 13749.7 343.604 9
 -3 -11 1 14039.6 389.272 9
 -3 -11 -1 13212.6 377.258 9
 -3 11 1 14325 386.255 8
 -3 -11 1 13684.8 375.891 8
 3 -11 1 13483.6 404.443 5
 -3 -11 1 13831.8 367.184 5
 -3 -11 -1 13758.8 341.462 2
 3 -11 1 13754.3 361.456 3
 3 -11 -1 13893.4 376.856 3
 -3 -11 -1 13370 375.425 11
 -3 -11 -1 13686.5 374.319 8
 -3 11 2 6397.22 230.655 8
 -3 -11 2 6444.82 221.783 8
 -3 -11 -2 6110.4 229.736 11
 -3 -11 -2 6324.68 220.534 7
 -3 -11 2 6523.05 225.618 5
 3 -11 2 6291.29 248.985 5
 -3 11 2 6617.73 240.609 5
 -3 -11 2 6240.58 218.744 2
 3 -11 2 6260.89 200.773 3
 3 -11 -2 6489.03 225.984 3
 -3 -11 -2 6689.53 222.138 8
 -3 -11 3 1371.9 92.0884 8
 -3 11 3 1495.77 104.6 8
 -3 -11 -3 1309.51 97.5896 7
 -3 11 3 1366.12 108.647 5
 3 -11 3 1456.23 117.923 5
 3 -11 -3 1296.72 96.4185 3
 3 -11 3 1444.71 81.9911 3
 -3 -11 -3 1360.42 91.4196 8
 -3 -11 -3 1311.78 103.681 11
 3 -11 -4 5464.96 213.791 3
 -3 -11 -4 5644.51 226.237 7
 3 -11 -4 5261.4 240.651 7
 -3 -11 -4 5395.18 230.971 11
 3 -11 4 5474.77 244.608 5
 -3 11 4 5672.87 235.46 5
 -3 -11 -4 5380 197.004 8
 -3 -11 4 5088.76 193.814 8
 -3 11 4 5230.33 213.144 8
 3 -11 -5 723.288 78.3342 3
 -3 11 5 802.437 94.9868 5
 -3 11 5 961.659 89.7713 8
 3 -11 -5 851.262 101.208 7
 -3 -11 -5 767.174 89.749 11
 -3 -11 -6 4710.77 231.9 11
 3 -11 -6 4932.6 247.124 7
 -3 11 6 4455.84 227.755 5
 3 11 6 4773.2 221.484 9
 -3 11 6 4972.14 209.691 8
 3 -11 -6 4642.61 200.083 3
 -3 -11 -7 3277.1 200.728 11
 3 11 7 2933.11 178.499 9
 -3 11 7 2983.88 188.796 5
 3 -11 -7 3137.88 160.258 3
 3 -11 -7 3038.61 200.113 7
 -3 -11 -8 -13.4956 63.7204 11
 3 -11 -8 40.1485 53.2332 11
 -3 11 8 41.3965 56.1208 5
 3 11 8 145.13 58.9175 9
 -3 -12 0 24.487 31.9989 5
 3 -12 0 -18.9114 46.0594 5
 3 -12 0 6.79934 28.2449 3
 -3 -12 0 31.1827 36.8046 9
 3 -12 0 20.8647 32.2001 9
 -3 -12 0 -19.5736 31.2963 11
 -3 -12 0 -7.28273 36.5339 8
 3 -12 -1 8950.61 256.393 9
 -3 -12 -1 9326.63 295.112 9
 -3 -12 1 8805.14 295.135 9
 -3 -12 -1 9366.44 292.23 11
 -3 -12 1 9082.35 264.579 11
 -3 -12 1 8967.85 279.819 5
 -3 -12 -1 9485.54 291.875 8
 -3 -12 1 9537.38 291.612 8
 -3 -12 -1 9007.46 275.24 7
 3 -12 -1 9010.45 288.295 3
 3 -12 1 8884.02 272.885 3
 3 -12 1 9257.18 317.493 5
 -3 12 2 1198.26 96.6412 8
 -3 -12 2 1037.27 84.0345 8
 -3 -12 -2 967.447 89.8183 11
 3 -12 -2 1084.12 89.0308 3
 -3 -12 2 1034.66 81.7469 2
 -3 -12 -2 1071.34 91.6271 7
 -3 -12 -2 1088.15 87.0206 8
 3 -12 2 1138.45 111.194 5
 -3 -12 2 1052.49 92.8012 5
 3 -12 2 875.308 71.4853 3
 3 -12 3 367 71.0924 5
 -3 12 3 221.43 57.3863 5
 -3 -12 3 299.168 59.1173 5
 -3 -12 -3 229.264 50.0046 8
 3 -12 -3 280.602 53.5552 3
 -3 -12 -3 304.942 60.7504 7
 -3 -12 -3 227.443 58.7377 11
 -3 12 3 332.917 61.0349 8
 -3 -12 3 251.356 48.6204 8
 3 -12 -4 5132.09 208.301 3
 -3 12 4 4729.83 219.456 5
 -3 -12 -4 4271.43 210.511 11
 -3 12 4 4774.79 208.994 8
 -3 -12 4 4732.23 187.665 8
 3 -12 -4 4201.08 222.393 7
 -3 -12 -4 4943.81 214.342 7
 3 -12 -5 730.876 79.2157 3
 3 -12 -5 650.975 95.8234 7
 -3 -12 -5 489.405 79.4591 11
 -3 12 5 711.226 93.6858 5
 -3 12 5 744.164 86.6034 8
 -3 -12 -6 1689.72 138.805 11
 -3 12 6 1241.29 124.401 5
 3 -12 -6 1397.26 136.256 7
 3 -12 -6 1593.45 119.419 3
 3 -12 -7 1449.29 141.598 11
 -3 -12 -7 1562.73 141.844 11
 3 -12 -7 1396.35 139.753 7
 3 -12 -7 1257.42 108.717 3
 -3 12 7 1448.56 136.712 5
 3 -12 -8 56.4802 52.1934 11
 -3 -12 -8 14.2104 70.264 11
 -3 -13 0 7.15522 37.8899 11
 3 -13 0 22.8939 30.6944 9
 -3 -13 0 -33.6801 46.8182 9
 3 -13 0 14.9639 31.7215 3
 -3 -13 0 -23.816 42.0385 8
 3 -13 -1 8226.42 281.811 3
 -3 -13 -1 8518.66 283.926 8
 -3 -13 1 8638.43 285.631 8
 3 -13 1 8231.63 260.609 9
 -3 -13 -1 8838.05 291.599 9
 -3 -13 1 8247.89 289.835 9
 -3 -13 -1 8933.07 291.07 11
 3 -13 1 8546.9 270.792 3
 3 -13 1 8610.61 313.42 5
 -3 -13 2 2647.72 140.282 8
 -3 -13 -2 2204.58 128.285 7
 -3 -13 2 2642.05 142.286 5
 3 -13 2 2901.65 170.744 5
 3 -13 -2 2505.26 142.796 3
 -3 -13 -2 2557.45 149.366 11
 3 -13 2 2583.91 125.259 3
 -3 -13 -3 268.205 56.3696 11
 -3 -13 3 428.064 64.3703 2
 -3 -13 -3 264.196 54.2242 7
 3 -13 -3 444.074 67.2958 3
 -3 -13 3 371.646 63.8362 5
 -3 13 3 262.172 61.3928 5
 -3 -13 -4 5118.65 236.298 11
 3 -13 -4 5022.64 220.226 3
 3 -13 -4 4661.17 243.243 7
 -3 -13 -4 5115.34 226.203 7
 -3 13 4 5228.38 236.062 5
 3 -13 -5 526.028 90.5974 7
 3 -13 -5 465.235 70.3007 3
 -3 13 5 359.579 74.7863 5
 -3 -13 -5 525.19 87.2437 11
 -3 13 6 2780.83 179.383 5
 3 -13 -6 2478.58 155.984 3
 -3 -13 -6 2836.93 189.641 11
 3 -13 -6 2593.81 190.724 7
 3 -13 -7 1105.77 108.869 3
 -3 -13 -7 1404.63 139.277 11
 3 -13 -7 1503.5 147.063 11
 3 -13 -7 1378.5 146.817 7
 -3 -14 0 31.0346 40.555 11
 3 -14 0 -16.3656 40.4582 3
 3 -14 -1 4491.32 200.287 3
 3 -14 1 4663.86 192.333 3
 3 -14 -2 3900.99 188.856 3
 -3 -14 -2 4151.59 200.198 11
 -3 -14 -2 4025.5 182.255 7
 3 -14 2 4051.36 169.483 3
 3 -14 -3 1478.06 117.562 3
 3 -14 -3 1490.11 130.285 7
 -3 -14 -3 1503.57 117.276 7
 -3 -14 -3 1506.97 125.332 11
 -3 -14 -4 4055.87 216.526 11
 3 -14 -4 4131.3 204.196 3
 -3 14 4 4541.89 218.915 5
 3 -14 -4 4161.2 229.004 7
 -3 -14 -4 4002.34 203.589 7
 3 -14 -5 813.983 120.101 7
 -3 -14 -5 824.892 109.572 11
 3 -14 -5 936.615 99.2583 3
 -3 14 5 955.207 104.186 5
 3 -14 -6 1255.37 115.279 3
 3 -14 -6 1214.84 135.717 7
 -3 14 6 1184.22 119.861 5
 -3 -14 -6 1024.56 122.174 11
 3 -14 -7 1273.92 118.805 3
 -3 -14 -7 1353.6 118.971 3
 3 -15 0 -8.89558 37.715 3
 -3 -15 0 -8.31142 42.2859 11
 -3 -15 -1 2880.18 160.825 11
 3 -15 1 2460.86 140.586 3
 3 -15 -1 2742.56 156.421 3
 -3 -15 -2 1437.86 126.639 11
 3 -15 2 1780.95 111.191 3
 3 -15 -2 1624.76 124.905 3
 -3 -15 -3 179.456 64.237 11
 3 -15 -3 149.018 56.453 3
 3 -15 -3 92.0691 61.1673 7
 -3 -15 -3 233.389 60.6762 7
 -3 -15 -4 3819.93 220.712 11
 3 -15 -4 3583.24 194.334 3
 -3 -15 -4 3609.92 195.96 7
 3 -15 -4 4183.3 238.958 7
 -3 15 5 47.9468 57.5042 5
 3 -15 -5 30.2008 61.4144 7
 3 -15 -5 45.1204 51.5171 3
 -3 -15 -5 70.3644 54.6921 11
 3 -15 -6 738.707 113.686 7
 -3 -15 -6 1012.09 128.686 11
 3 -15 -6 956.776 124.023 11
 3 -15 -6 972.276 103.877 3
 3 -16 0 9.63091 40.8327 3
 3 -16 -1 3360.94 180.089 3
 3 -16 1 3410.71 171.521 3
 -3 -16 -1 3406.26 179.449 11
 3 -16 2 2585.45 142.436 3
 3 -16 -2 2800.68 169.638 3
 -3 -16 -2 2785.27 173.678 11
 3 -16 -3 1188.14 115.535 3
 -3 -16 -3 1218.56 126.465 11
 3 -16 -3 1374.27 134.325 7
 3 -16 -4 2565.96 188.109 7
 3 -16 -4 2324.04 163.531 3
 -3 -16 -4 2644.72 185.066 11
 3 -16 -5 962.122 129.508 7
 3 -16 -5 1410.61 127.348 3
 -3 -16 -5 1074.22 130.386 11
 3 -17 0 -10.289 46.9829 3
 3 -17 1 3016.71 168.859 3
 3 -17 -1 3282.91 186.744 3
 -3 -17 -1 3507.63 186.663 11
 3 -17 -2 984.675 116.627 7
 3 -17 -2 701.145 94.3325 3
 -3 -17 -2 867.558 104.433 11
 3 -17 -3 14.5142 65.1283 7
 3 -17 -3 12.1779 52.6593 3
 -3 -17 -3 93.0353 56.3544 11
 3 -17 -4 2644.79 197.584 7
 -3 -17 -4 2280.58 177.612 11
 3 -17 -4 2706.37 178.692 3
 3 -18 0 -10.8848 43.2915 3
 -3 -18 1 2292.39 149.517 3
 3 -18 1 2084.78 142.531 3
 3 -18 -1 2266.44 157.44 3
 3 -18 -2 628.618 92.6538 3
 -3 -18 -2 620.486 91.4736 11
 3 -18 -2 853.686 113.347 7
 -3 -18 -3 314.288 82.8852 11
 3 -18 -3 192.401 75.4499 7
 3 -19 -1 1860.01 154.354 7
 4 0 0 11968.9 273.149 1
 -4 0 0 11891.5 271.696 1
 -4 0 0 11779.6 260.116 5
 4 0 0 11765.2 250.416 9
 4 0 0 11573.1 268.524 2
 -4 0 0 11894.7 269.053 2
 4 0 1 12183.8 276.383 2
 -4 0 1 12341.7 267.514 3
 4 0 -1 11880.8 281.912 10
 4 0 -1 11482.4 282.889 1
 -4 0 1 12005.6 283.596 1
 4 0 1 11802 270.979 11
 -4 0 1 11467 278.94 10
 -4 0 2 56085.4 1163.07 1
 4 0 -2 56335.1 1169.25 1
 -4 0 2 55670.1 1158.26 10
 -4 0 2 55503 1123.8 3
 4 0 2 55627.5 1137.85 11
 -4 0 -2 57738.7 1136.61 11
 4 0 -3 2500.75 118.882 1
 -4 0 3 2483.11 80.1266 3
 -4 0 3 2599.79 116.457 1
 -4 0 3 2606.59 100.698 6
 -4 0 -3 2616.61 104.308 6
 -4 0 -3 2540.83 92.5936 11
 4 0 -3 2715.56 92.7036 7
 -4 0 3 2565.89 101.622 4
 4 0 3 2501.2 94.6445 11
 4 0 4 7.69031 19.2923 11
 -4 0 -4 29.5382 24.3434 6
 -4 0 4 38.9784 34.0704 4
 -4 0 4 -6.59046 28.4971 1
 4 0 -4 7.20436 41.4338 1
 4 0 -4 10.8563 22.7592 7
 -4 0 4 34.2425 17.3375 3
 -4 0 4 32.474 33.8409 6
 -4 0 -4 3.45479 23.4382 11
 -4 0 5 -11.8197 33.617 6
 -4 0 -5 3.88846 22.6056 11
 -4 0 -5 -35.451 30.0613 6
 -4 0 5 -8.33214 30.7972 1
 -4 0 6 12724.3 402.755 1
 -4 0 -6 11802.9 352.277 6
 -4 0 6 12207.7 361.086 6
 -4 0 -6 13095.4 319.323 11
 4 0 6 12683 370.156 7
 -4 0 7 703.928 97.2032 1
 -4 0 -7 703.258 77.1475 6
 -4 0 7 603.201 77.6299 6
 4 0 7 516.387 72.6121 7
 -4 0 8 7663.7 345.107 1
 4 0 8 8537.31 357.357 1
 -4 0 -8 7723.43 297.416 4
 -4 0 8 8529.55 318.301 6
 -4 0 9 89.4801 60.716 1
 4 0 9 52.9132 61.6808 1
 -4 0 -9 82.8715 51.207 4
 -4 0 9 66.6499 59.8272 6
 -4 0 10 1618.41 182.568 1
 -4 0 10 1809.96 161.14 6
 -4 0 -10 1707.02 148.358 4
 4 0 10 2019.82 187.877 1
 -4 1 0 11.8132 14.0702 3
 4 1 0 2.53743 15.0638 2
 -4 1 0 -1.94168 13.4797 2
 -4 -1 0 30.0282 17.6277 2
 4 -1 0 15.7307 8.2004 9
 -4 1 0 19.1351 15.5814 1
 4 -1 0 12.4996 17.0927 1
 4 1 0 7.43493 16.8141 1
 -4 -1 0 7.19931 14.6764 1
 4 1 0 30.2855 12.6999 11
 -4 1 0 29.2136 16.0585 5
 -4 -1 -1 12138.2 289.538 2
 4 -1 1 12513.3 284.448 2
 4 1 1 12328.5 260.282 5
 -4 1 1 12309.8 279.186 3
 -4 -1 1 12978.7 296.695 1
 -4 1 1 12527.1 294.98 1
 4 1 -1 12626.1 294.073 10
 4 -1 -1 12774.2 295.395 10
 -4 1 1 12784.7 293.145 10
 -4 -1 1 12494.9 291.809 10
 -4 -1 -1 12758 284.937 11
 4 1 1 12247.1 285.293 11
 4 1 1 12579.2 280.369 9
 4 1 1 12492.1 290.664 2
 4 -1 -1 12645.7 297.421 1
 4 1 -1 12527.5 296.519 1
 -4 1 2 49.3599 25.1778 10
 -4 -1 2 94.1062 28.5772 10
 4 1 2 59.3037 23.7392 2
 4 -1 2 50.2486 18.4936 11
 -4 -1 -2 53.4111 19.5526 11
 4 1 -2 73.2902 15.0718 7
 4 -1 -2 73.3891 29.7659 1
 4 1 -2 68.8478 27.3339 1
 -4 -1 2 83.1434 18.4529 3
 4 -1 -2 54.776 18.2478 3
 -4 1 2 62.0737 18.9049 3
 -4 -1 2 79.9361 25.1662 1
 -4 1 2 88.6831 28.2151 1
 4 1 2 55.7964 20.8726 11
 -4 1 3 60231.8 1248.87 6
 -4 -1 3 60823.7 1248.87 6
 4 1 -3 60788.3 1223.59 7
 4 -1 -3 62831.4 1246.96 7
 -4 -1 3 62487.4 1217.11 3
 4 -1 -3 60725.6 1224.14 3
 4 -1 3 61037.2 1237.21 11
 -4 -1 -3 60196.5 1243.45 11
 -4 1 3 61214.5 1252.39 4
 -4 -1 3 61178.8 1251.56 4
 -4 -1 3 59721.4 1271.52 10
 -4 1 3 61342.5 1224.34 3
 4 1 3 61755.9 1249.67 11
 -4 1 3 59044.4 1278.14 1
 -4 -1 3 59759.7 1277.64 1
 -4 1 -3 59939.7 1254.64 6
 -4 -1 -3 62466.1 1259.08 6
 4 -1 -3 60709.7 1288.43 1
 4 1 -3 60196.8 1287.43 1
 4 1 -4 179.742 52.5079 1
 -4 1 4 112.211 38.4587 1
 4 -1 -4 151.113 50.7507 1
 -4 -1 4 137.805 38.2353 1
 -4 1 4 176.088 40.2959 4
 -4 -1 4 236.995 42.1048 4
 -4 -1 4 83.7764 16.3519 3
 4 -1 -4 116.007 19.9327 3
 4 -1 -4 141.774 32.5096 7
 -4 1 -4 161.836 33.3685 6
 -4 -1 -4 158.222 33.3788 6
 4 1 4 151.992 28.7576 11
 4 -1 4 107.461 25.2479 11
 -4 -1 -4 158.181 31.8237 11
 -4 -1 4 253.38 43.0487 6
 -4 1 4 167.621 36.0629 6
 -4 -1 5 20741.9 550.295 1
 -4 1 5 20961.3 551.884 1
 -4 -1 5 21590.1 515.367 6
 -4 1 -5 20753.5 511.738 6
 -4 -1 -5 21369.4 515.451 6
 -4 1 5 21478 516.367 6
 4 1 5 21193.3 526.304 7
 -4 -1 -5 21364.6 489.957 11
 -4 1 6 323.843 67.0443 1
 -4 -1 6 228.757 60.6308 1
 4 -1 6 263.016 50.1793 7
 4 1 6 196.627 48.8588 7
 -4 1 6 292.05 59.0753 6
 -4 -1 6 347.734 67.7342 6
 -4 1 -6 194.508 43.5435 6
 -4 -1 -6 223.87 46.5728 6
 4 -1 7 841.331 88.6401 7
 -4 1 -7 873.21 84.4642 6
 -4 -1 7 830.477 89.6074 6
 -4 1 7 792.349 88.7507 6
 4 1 7 823.447 91.9982 7
 -4 -1 -7 730.247 78.0817 6
 -4 -1 7 805.048 100.581 1
 -4 1 7 833.184 104.904 1
 -4 -1 -7 872.593 66.4599 11
 -4 -1 8 -11.2486 43.7094 6
 -4 1 8 -11.3714 48.2113 6
 -4 -1 -8 62.0368 44.7044 4
 -4 1 -8 20.5212 49.2169 4
 4 -1 8 -15.1209 44.4154 1
 -4 -1 8 -30.6538 55.1387 1
 -4 1 8 15.3648 66.4325 1
 4 1 8 -15.3006 50.2481 1
 -4 -1 9 847.729 108.848 6
 -4 1 9 708.742 103.853 6
 -4 -1 -9 973.843 108.174 4
 -4 1 -9 895.234 104.485 4
 4 -1 9 718.238 110.26 1
 4 1 9 655.859 109.498 1
 -4 1 9 785.14 126.645 1
 -4 -1 9 854.01 124.465 1
 -4 1 10 289.986 87.8589 6
 -4 -1 10 136.043 73.7312 6
 -4 1 10 219.769 86.4684 1
 -4 -1 10 218.763 93.971 1
 4 1 10 279.211 97.2231 1
 4 -1 10 177.431 78.5032 1
 -4 -1 -10 210.718 66.1788 4
 -4 1 -10 143.622 66.5386 4
 -4 2 0 65537.9 1342.99 5
 -4 2 0 65634.3 1322.15 2
 4 2 0 67239.9 1347.15 2
 4 2 0 66403.8 1333.38 11
 -4 -2 0 66108.3 1330.65 11
 -4 -2 0 68002.3 1345.55 2
 -4 -2 0 66721.1 1331.3 9
 4 -2 0 65495.2 1343.09 5
 -4 2 0 64649.8 1335.19 1
 -4 -2 0 68682.5 1338.58 1
 4 -2 0 67314 1339.25 1
 4 2 0 66292.6 1337.88 1
 -4 2 0 68427.7 1332.19 3
 4 -2 0 68094.7 1333.4 3
 4 -2 1 6373.2 169.305 5
 4 2 1 7043.12 178.006 2
 -4 2 1 6280.45 154.718 2
 -4 2 1 6475.92 170.968 10
 -4 -2 1 6453.04 170.208 10
 4 2 1 6496.55 165.869 9
 -4 -2 1 6345.4 172.705 1
 -4 2 1 6309.56 172.663 1
 4 2 -1 6326.35 174.498 1
 4 -2 -1 6324.03 174.465 1
 -4 2 1 6150.84 161.494 3
 -4 2 -1 6630.66 160.09 3
 4 -2 -1 6255.21 162.393 3
 -4 -2 -1 6484.24 167.765 11
 4 2 1 6173.97 167.89 11
 -4 -2 -1 6488.9 173.225 2
 4 -2 1 6174.98 160.682 2
 4 -2 -1 6188.26 171.934 10
 4 2 -1 6593 172.961 10
 4 2 2 16953.8 381.981 11
 4 -2 -2 16493.1 366.772 3
 -4 2 -2 16814.7 357.113 3
 -4 2 2 16005.5 387.631 10
 -4 -2 2 16535.9 388.629 10
 -4 2 2 16651.7 393.916 1
 4 -2 -2 16812.3 399.667 1
 -4 -2 2 16667.5 392.706 1
 4 2 -2 16222.7 396.577 1
 -4 -2 -2 16777.5 379.235 11
 4 -2 2 16510.3 365.549 11
 4 2 2 16902.4 384.792 2
 -4 2 2 16361.6 365.385 3
 -4 -2 3 14.1954 23.8852 6
 -4 2 3 -25.3248 32.028 6
 -4 2 3 5.24811 25.1738 1
 -4 -2 3 10.3831 20.6482 1
 4 -2 -3 -5.67523 35.363 1
 -4 -2 3 49.1887 23.9604 10
 -4 2 3 49.7487 25.3107 10
 4 -2 3 -2.78813 16.035 11
 -4 -2 -3 -25.9648 32.2292 11
 4 2 3 35.6719 21.7811 11
 -4 2 -3 7.86047 19.7163 6
 -4 -2 -3 -3.99782 22.9919 6
 -4 2 -3 18.3547 7.47746 8
 -4 2 3 -26.319 31.0743 4
 -4 -2 3 -29.4793 28.6376 4
 4 2 3 -12.5852 18.8232 7
 4 -2 -3 -19.4475 34.7474 7
 4 -2 -3 2.64874 16.3514 3
 -4 -2 3 21.4152 19.3792 3
 -4 2 -3 34.0887 17.7419 3
 -4 2 3 -25.9869 25.603 3
 4 -2 4 -12.6987 18.0592 11
 -4 -2 -4 12.8539 25.9465 11
 -4 2 -4 -4.87363 27.0997 6
 -4 -2 -4 9.90186 23.7489 6
 4 2 -4 -28.631 44.186 1
 4 -2 -4 -14.3414 40.3328 1
 -4 2 4 33.1222 30.2499 1
 -4 -2 4 -13.0688 31.83 1
 -4 -2 4 -24.0043 31.5333 4
 -4 2 4 49.0912 31.1511 4
 4 2 4 5.5317 26.1167 7
 4 -2 -4 -4.74016 28.4221 7
 -4 -2 4 4.6033 31.7115 6
 -4 2 4 4.70095 29.2927 6
 -4 -2 4 79.0635 15.2302 3
 -4 2 -4 1.66252 11.8803 3
 4 -2 -4 22.2154 16.6513 3
 -4 -2 -5 19.327 28.3863 11
 4 -2 5 3.65251 21.0071 11
 4 -2 -5 2.85039 18.4087 3
 -4 2 -5 46.7 30.1098 6
 -4 -2 -5 5.92208 27.5054 6
 4 2 5 27.8397 33.3855 7
 -4 -2 5 17.4621 28.3541 6
 -4 2 5 11.9044 31.5202 6
 -4 2 5 16.7648 36.934 1
 -4 -2 5 8.2883 32.2072 1
 -4 -2 -6 16146.5 402.856 11
 -4 2 -6 15912.1 423.636 6
 -4 -2 -6 15519.1 422.259 6
 -4 -2 6 16321.8 433.015 6
 -4 2 6 16330.7 434.955 6
 -4 2 6 14992.9 465.909 1
 -4 -2 6 14677.8 462.471 1
 4 2 6 15995.4 447.601 7
 -4 -2 -7 280.372 47.1836 11
 -4 -2 7 152.815 59.3624 1
 -4 2 7 166.561 59.7223 1
 -4 -2 7 348.086 71.7912 6
 -4 2 7 317.914 69.3069 6
 4 2 7 264.565 58.7406 7
 4 -2 7 283.238 57.6811 7
 -4 2 -7 255.478 53.9169 6
 -4 -2 -7 325.877 58.218 6
 -4 -2 8 8257.26 354.598 1
 -4 2 8 8067.94 350.986 1
 -4 2 8 8259.03 316.527 6
 -4 -2 8 8075.8 309.981 6
 -4 2 -8 8078.75 301.704 4
 -4 -2 -8 8365.11 306.388 4
 4 2 8 7284.88 341.306 1
 4 -2 8 8436.05 353.174 1
 -4 2 -9 315.157 75.7018 4
 -4 -2 -9 308.339 73.5417 4
 4 2 9 337.926 99.1409 1
 4 -2 9 486.258 99.0301 1
 -4 2 9 320.165 81.5214 1
 -4 -2 9 352.977 91.2981 1
 -4 -2 9 380.078 79.6723 6
 -4 2 9 454.46 87.3388 6
 -4 -2 10 2526.5 191.391 6
 -4 2 10 2251.77 179.91 6
 4 2 10 2557.48 214.177 1
 4 -2 10 1971.59 198.065 1
 -4 -2 -10 2381.56 170.309 4
 -4 2 -10 2780.86 182.087 4
 -4 -2 10 2924.78 225.836 1
 -4 2 10 2297.49 213.724 1
 4 -3 0 -3.40525 22.3693 5
 -4 -3 0 -6.20287 20.2037 2
 4 3 0 -2.44856 16.0869 11
 4 -3 0 2.526 17.2727 1
 4 3 0 -4.94463 19.8916 1
 -4 -3 0 36.1216 19.8148 9
 4 3 0 88.8043 12.9701 7
 4 -3 0 12.0808 17.5087 3
 -4 3 0 16.4681 18.0681 3
 -4 -3 0 14.1588 15.6327 11
 -4 3 0 13.1068 20.609 5
 4 -3 -1 22757 486.027 10
 4 3 -1 21690 481.986 10
 -4 -3 -1 21990.2 487.439 2
 4 3 1 23418.8 491.811 2
 -4 3 1 22139.6 454.189 2
 -4 -3 1 21406.8 480.522 1
 -4 3 1 22192.2 482.494 1
 -4 -3 -1 22760.9 484.337 11
 -4 -3 1 21483.1 462.698 11
 4 3 -1 21903.9 465.447 11
 -4 3 1 22108.1 498.879 5
 -4 3 1 22694 480.91 10
 -4 -3 1 21570.9 478.34 10
 4 3 1 22292.5 469.783 7
 4 3 1 21574.6 481.677 9
 -4 3 1 22727.1 477.834 3
 4 -3 -1 22621.9 478.407 3
 4 -3 1 22356.7 471.636 3
 -4 3 -1 21766.4 469.697 3
 4 3 1 22779.3 486.46 11
 4 -3 1 21624.9 489.298 5
 4 3 -1 21784.2 486.165 1
 4 -3 -1 22847.9 489.259 1
 -4 3 2 11.2872 20.4306 10
 -4 -3 2 3.67053 22.8737 10
 -4 3 2 11.9157 21.0354 1
 -4 -3 2 -3.88976 24.0142 1
 4 -3 -2 8.66557 22.0462 1
 4 3 -2 -17.1896 26.025 1
 -4 -3 -2 28.1097 19.3117 11
 4 3 2 3.70384 18.5832 11
 -4 3 2 14.3027 19.5584 4
 -4 -3 2 -2.78691 16.2042 4
 -4 3 -2 42.7954 13.0931 8
 4 3 2 3.66301 22.8269 2
 4 3 2 32.566 19.1344 7
 -4 3 -2 2.008 14.6506 3
 4 -3 -2 11.2602 17.0498 3
 4 3 2 3.43853 21.229 9
 -4 3 3 12267.5 302.862 6
 -4 -3 3 11999.3 299.478 6
 4 -3 -3 12137.8 331.838 1
 4 3 -3 12170.3 333.868 1
 4 3 3 12133.3 314.562 2
 -4 3 3 11996.7 320.975 10
 -4 -3 3 12402.7 322.128 10
 -4 3 -3 12192.6 258.947 8
 -4 -3 -3 12566.5 276.554 8
 4 -3 -3 12347.3 292.452 3
 -4 3 -3 12365.5 273.253 3
 -4 -3 -3 12280 308.059 6
 -4 3 -3 12274.5 306.507 6
 -4 -3 3 11970.2 323.525 1
 -4 3 3 12671.2 328.557 1
 4 3 3 12406.3 316.655 7
 4 -3 3 12475.7 287.276 11
 -4 -3 -3 12710.5 312.798 11
 4 3 -3 12459.1 259.654 11
 -4 3 3 12390.3 305.957 4
 -4 -3 3 12110.6 302.337 4
 -4 3 -4 6066.09 143.084 3
 -4 -3 4 5958.43 141.95 3
 4 -3 -4 5612.56 164.884 3
 -4 -3 4 6005.99 188.33 4
 -4 3 4 6259.4 192.987 4
 4 -3 -4 5680.18 212.604 1
 4 3 -4 5979.47 216.363 1
 -4 3 -4 5947.02 189.011 6
 -4 -3 4 6205.31 188.598 6
 -4 3 4 5788.57 187.013 6
 -4 -3 -4 6017.65 191.451 6
 -4 -3 -4 5884.21 145.843 8
 -4 3 4 5974.16 210.997 1
 -4 -3 4 5972.45 209.976 1
 4 3 4 5843.9 199.191 7
 4 -3 -4 6130.63 195.477 7
 4 -3 4 6143.95 165.078 11
 4 3 -4 5657.01 127.617 11
 -4 -3 -4 5954.13 187.428 11
 4 -3 -5 20108 436.602 3
 -4 -3 5 18619 472.371 6
 -4 3 -5 19491.2 475.664 6
 -4 -3 -5 19377.8 477.44 6
 -4 3 5 19055.8 476.153 6
 4 3 5 18904.6 498.16 7
 -4 3 5 18981.9 512.716 1
 -4 -3 5 18563.5 508.67 1
 4 -3 5 19472.9 434.18 11
 -4 3 -6 939.179 78.3409 6
 -4 -3 -6 880.673 78.2459 6
 -4 3 6 866.288 80.3271 6
 -4 -3 6 934.072 82.6984 6
 4 3 6 950.206 89.4602 7
 -4 -3 6 847.958 93.5371 1
 -4 3 6 754.815 91.3886 1
 4 -3 -6 837.77 52.5289 3
 -4 -3 -6 960.55 73.4428 11
 -4 3 7 1113.06 114.637 1
 -4 -3 -7 1109.37 85.4604 11
 -4 -3 7 1056.26 99.5506 6
 -4 3 7 1081 104.471 6
 -4 3 -7 1079.27 93.162 6
 -4 -3 -7 1142.79 96.2549 6
 4 3 7 1152.95 107.559 7
 4 -3 7 989.389 94.1581 7
 4 -3 7 981.294 107.098 1
 -4 -3 7 1051.05 113.506 1
 4 3 7 1042.24 115.088 1
 -4 -3 -8 20.6376 43.7491 4
 -4 3 -8 -10.1005 41.0751 4
 4 3 8 -46.2289 66.6264 1
 4 -3 8 133.916 67.9447 1
 -4 3 8 -15.2337 53.2597 1
 -4 -3 8 -15.1187 44.4095 1
 -4 -3 8 66.0671 46.6846 6
 -4 3 8 22.7144 50.0405 6
 -4 -3 -8 7.06363 36.9225 11
 4 3 9 1173.34 142.764 1
 4 -3 9 1286.68 144.66 1
 -4 3 9 1337.24 153.423 1
 -4 -3 9 1498.6 155.532 1
 -4 -3 9 1009.51 119.754 6
 -4 -3 -9 1333.62 123.014 4
 -4 3 -9 1223.25 119.599 4
 -4 3 9 1529.01 142.966 6
 -4 -3 10 14.7423 64.9576 6
 -4 3 10 -45.3109 62.7436 6
 -4 -3 -10 -13.0903 47.0959 4
 -4 3 -10 12.7814 56.3178 4
 -4 3 10 -117.363 79.5465 1
 -4 -3 10 -38.4459 84.6989 1
 4 3 10 20.0139 83.1404 1
 4 -3 10 -38.6914 80.365 1
 4 -4 0 35074.1 754.677 5
 4 -4 0 34905.3 726.607 1
 4 4 0 35102.6 725.882 1
 -4 -4 0 34086.5 736.107 9
 -4 4 0 35073.6 749.077 5
 -4 -4 0 35316.1 729.998 11
 4 -4 0 36035.3 731.068 3
 4 4 0 35683 724.138 10
 4 -4 0 35031.1 725.585 10
 4 -4 0 34967.4 701.388 2
 -4 -4 0 35456.9 743.227 2
 -4 4 0 35362.2 731.378 3
 4 4 0 33736.2 730.876 11
 4 4 1 6117.25 158.848 7
 4 -4 -1 6298.5 170.851 1
 4 4 -1 5966.19 166.832 1
 4 4 1 5695.35 171.811 2
 -4 -4 -1 5861.6 169.992 2
 -4 4 1 5897.53 131.588 2
 4 -4 -1 5936.81 165.715 10
 4 4 -1 6174.47 165.432 10
 -4 -4 1 5868.4 150.759 11
 -4 -4 -1 6056.2 169.434 11
 -4 4 1 5994.15 182.952 5
 4 -4 1 5736.13 157.128 1
 -4 -4 1 5667.31 160.526 1
 -4 4 1 5763.65 161.6 1
 4 -4 1 6324.54 160.235 3
 4 -4 -1 6131.18 165.124 3
 -4 4 -1 5834.48 153.689 8
 4 4 -1 5721.96 152.188 11
 4 4 1 6152.27 173.288 11
 -4 4 1 5945.85 164.368 3
 -4 4 -1 5836.81 157.434 3
 -4 -4 -1 6481.31 174.148 9
 4 4 1 6055.33 170.721 9
 4 -4 1 5944.12 179.569 5
 4 -4 2 28624.9 607.196 3
 4 4 2 26331.5 630.614 2
 -4 4 2 28835.5 616.259 6
 -4 -4 2 28694.4 630.191 10
 -4 4 2 29841.3 634.44 10
 4 4 2 29012.3 582.778 5
 4 -4 -2 29856.1 624.99 3
 -4 4 2 30085.8 619.313 4
 -4 -4 2 29515.2 616.536 4
 -4 4 -2 30086.6 608.175 3
 -4 4 -2 29714.8 601.051 8
 -4 -4 2 29256 635.107 1
 -4 4 2 29089.4 637.184 1
 -4 4 2 28561.4 586.983 9
 4 4 2 28236.5 632.142 9
 -4 -4 -2 30126.4 638.551 11
 4 4 2 29328.3 632.777 7
 4 4 -2 29947 645.959 1
 4 -4 -2 29794.3 646.062 1
 -4 -4 -3 -7.91533 20.4231 6
 -4 4 -3 19.229 22.1266 6
 4 4 3 87.4147 28.5371 7
 -4 4 3 10.8966 20.4399 6
 -4 -4 3 13.9399 19.3883 6
 -4 4 3 37.8188 21.9943 4
 -4 -4 3 43.4425 18.934 4
 4 -4 3 18.5262 17.3951 11
 -4 -4 3 35.3691 27.4412 1
 -4 4 3 56.9631 28.8012 1
 4 -4 -3 55.7992 27.1877 1
 4 4 -3 49.9436 27.445 1
 4 4 -3 37.6991 9.04303 11
 -4 -4 -3 27.0912 23.9184 11
 4 4 3 49.6992 24.2385 9
 -4 -4 3 76.8274 27.3205 10
 -4 4 3 -4.91649 23.9571 10
 -4 -4 -3 17.7402 15.8046 8
 -4 4 -3 37.8216 13.966 8
 -4 4 -3 46.4018 15.1222 3
 4 -4 -3 40.946 21.8535 3
 4 4 3 54.6511 25.0352 2
 4 4 4 5.4939 29.0929 2
 -4 -4 -4 18.8707 16.8545 8
 -4 4 -4 1.67063 12.5922 3
 4 -4 -4 -14.4781 20.8166 3
 -4 -4 4 18.0691 13.2882 3
 4 -4 4 5.7449 15.5969 11
 -4 4 4 9.75357 25.4919 6
 -4 -4 4 18.7391 24.8083 6
 4 4 4 -12.4179 27.3573 7
 -4 -4 4 -5.00909 15.607 7
 -4 -4 -4 4.89058 21.5488 6
 -4 4 -4 61.8874 27.3787 6
 -4 4 4 52.7364 29.5783 1
 -4 -4 4 19.4058 30.5397 1
 4 4 -4 56.6034 31.7471 1
 4 -4 -4 -7.11752 30.1767 1
 -4 -4 -5 70.5009 34.8951 6
 -4 4 -5 97.4932 32.2814 6
 -4 4 5 71.3675 33.4752 6
 -4 -4 5 91.0369 33.7961 6
 4 -4 -5 75.5946 25.2679 3
 4 -4 5 54.2812 19.1773 11
 -4 -4 -5 71.3459 31.5092 11
 -4 4 5 92.4858 37.7461 1
 -4 -4 5 74.2082 38.3154 1
 4 4 5 26.2175 36.8876 2
 4 4 5 84.3833 37.3884 7
 -4 -4 5 43.2634 22.7072 7
 4 -4 -5 47.8042 34.7675 7
 -4 4 -6 11810.8 340.102 6
 -4 -4 -6 11500.8 339.833 6
 -4 -4 6 11568.5 343.708 6
 -4 4 6 12323.3 354.276 6
 -4 -4 -6 11601 335.734 11
 4 4 6 12099 374.315 7
 4 -4 -6 11713.7 351.738 7
 -4 4 6 11672.7 385.139 1
 -4 -4 6 12663.5 393.485 1
 -4 -4 -7 26.2239 38.516 6
 -4 4 -7 8.40319 36.3342 6
 4 4 7 39.1104 54.1565 1
 4 -4 7 -37.3517 53.8332 1
 -4 4 7 -12.725 44.4897 1
 -4 -4 7 12.5675 48.8354 1
 -4 -4 -7 59.0113 42.4232 11
 -4 -4 7 17.9963 44.4908 6
 -4 4 7 74.8709 50.1913 6
 4 4 8 14977.4 509.501 1
 4 -4 8 14064 492.982 1
 -4 4 8 14514.9 458.621 6
 -4 -4 8 14306 451.157 6
 -4 -4 -8 15408.9 452.725 4
 -4 4 -8 14199.7 439.404 4
 -4 -4 -8 14510.4 412.097 11
 -4 4 8 15052.2 508.174 1
 -4 -4 8 14632.9 500.203 1
 -4 -4 9 191.643 73.5988 6
 -4 4 9 303.674 84.6311 6
 -4 4 9 208.32 82.0689 1
 -4 -4 9 153.862 79.5123 1
 4 -4 9 371.164 91.6995 1
 4 4 9 212.493 73.6812 1
 -4 -4 -9 303.456 65.784 4
 -4 4 -9 124.814 55.4334 4
 -4 4 10 1724.66 178.441 1
 -4 -4 10 1952.59 187.552 1
 -4 4 -10 1857.21 149.242 4
 -4 -4 -10 1900.68 152.746 4
 -4 4 10 1851.58 168.723 6
 4 -4 10 1540.07 170.369 1
 4 4 10 1752.78 178.144 1
 -4 -5 0 21.7159 11.1088 7
 -4 -5 0 18.4701 20.7914 9
 -4 -5 0 33.7017 20.3456 2
 4 -5 0 53.82 11.0774 2
 4 -5 0 58.4189 21.1942 3
 4 5 0 52.6115 16.7389 10
 4 -5 0 42.4488 26.2365 5
 -4 -5 0 79.378 20.5618 11
 4 5 0 32.2713 16.4577 1
 4 -5 0 53.5641 18.6208 1
 -4 5 0 13.1856 22.0615 5
 -4 5 0 32.8545 20.5891 8
 4 -5 0 27.0806 16.4548 10
 -4 -5 1 10926.7 261.481 1
 4 -5 1 11392.7 260.971 1
 4 5 1 10562.4 258.225 1
 -4 5 1 11137.3 263.786 1
 -4 5 -1 10940.6 261.595 8
 -4 5 1 11050.2 294.859 5
 4 -5 1 11066.1 293.359 5
 -4 -5 1 10975.4 257.282 11
 -4 -5 -1 11278.5 279.058 11
 4 -5 1 11203.2 265.495 3
 4 -5 -1 11283.8 272.699 3
 -4 -5 1 11014 225.071 7
 4 5 -1 11199.8 270.822 1
 4 -5 -1 11040.5 271.294 1
 -4 -5 -1 11594.9 280.719 2
 4 5 1 10768.8 279.969 2
 -4 -5 -1 11070.9 281.695 9
 4 5 2 4173.39 143.21 2
 -4 -5 -2 4385.82 132.714 8
 -4 5 -2 4092.91 120.264 8
 -4 5 2 4347.23 127.899 6
 -4 -5 2 4063.27 123.963 6
 -4 5 2 4359.29 161.315 5
 -4 5 2 4594.89 140.586 10
 -4 -5 2 4189.14 134.781 10
 -4 -5 -2 4105.78 144.806 11
 4 5 2 4299.45 102.217 5
 4 -5 2 4149.05 154.581 5
 4 5 2 4254.95 146.375 9
 4 -5 2 4163.03 123.088 3
 4 -5 -2 4148.27 135.902 3
 4 -5 -2 4139.8 145.563 1
 4 5 -2 4341.97 146.802 1
 -4 -5 2 4310.75 138.76 1
 -4 5 2 4309.53 140.742 1
 -4 5 2 4266.49 128.391 4
 -4 -5 2 4344.05 126.897 4
 4 5 3 38069.2 812.397 2
 -4 -5 3 37715.9 810.734 10
 -4 5 3 38798.1 815.062 10
 -4 5 3 38245.3 765.278 9
 4 5 3 38842.2 815.652 9
 4 -5 -3 37439.6 825.912 1
 4 5 -3 36818.5 822.982 1
 -4 5 3 36910.5 792.827 4
 -4 -5 3 36923.3 789.515 4
 4 -5 -3 37462.8 794.373 3
 -4 -5 3 36641.6 746.472 7
 -4 5 3 36962.1 815.897 1
 -4 -5 3 38655.5 817.695 1
 -4 -5 -3 36986.2 795.649 6
 4 5 3 37761.2 819.613 7
 -4 5 -3 37103.4 793.049 6
 -4 -5 -3 37610.3 816.144 11
 -4 5 3 37057.2 790.311 6
 -4 -5 3 37067.9 787.08 6
 -4 5 -3 36491.9 761.245 8
 -4 -5 -3 37124 780.188 8
 -4 5 4 569.943 53.2429 6
 -4 5 -4 615.526 53.2682 6
 -4 -5 -4 617.445 54.7631 6
 -4 -5 4 686.634 56.017 6
 -4 -5 -4 664.339 43.7027 8
 4 5 4 576.325 57.6962 2
 -4 5 4 569.149 60.1187 10
 -4 -5 4 673.59 63.962 10
 4 -5 4 754.816 45.0408 11
 -4 -5 4 635.693 64.9813 1
 -4 5 4 571.173 61.8055 1
 4 5 4 526.784 61.9234 7
 -4 -5 4 728.837 40.0078 7
 4 -5 -4 616.244 50.6529 3
 4 -5 -5 6323.92 233.227 7
 -4 -5 -5 6853.59 228.516 11
 -4 5 5 6699.37 219.445 6
 -4 5 -5 6823.77 217.46 6
 -4 -5 -5 6709.96 218.604 6
 -4 -5 5 6546.35 213.684 6
 4 5 5 6712.88 241.748 7
 -4 -5 5 6810.46 247.17 1
 -4 5 5 6839.92 249.025 1
 4 5 5 6813.55 230.196 2
 4 5 6 78.6236 44.2348 2
 -4 -5 -6 73.7113 36.4599 11
 -4 5 6 9.91009 29.4294 8
 -4 5 -6 67.229 33.7413 6
 -4 -5 -6 41.5314 36.6688 6
 -4 -5 6 50.1009 38.874 6
 -4 5 6 120.214 43.6888 6
 4 -5 -6 68.3525 42.8737 7
 -4 5 6 41.4935 43.9923 1
 -4 -5 6 30.5986 44.1116 1
 -4 -5 -7 1662.41 113.17 11
 -4 -5 7 1648.86 117.02 6
 -4 5 7 1574.2 116.418 6
 -4 -5 -7 1619.41 112.051 6
 -4 5 -7 1515.74 109.961 6
 -4 5 7 1761.99 143.933 1
 -4 -5 7 1737.15 142.393 1
 4 5 7 1633.42 137.905 1
 4 -5 7 1717.81 136.992 1
 4 5 7 1705.17 121.754 2
 -4 -5 -8 10.1565 44.7509 4
 -4 5 -8 9.82161 47.8425 4
 -4 -5 8 21.4966 56.1828 6
 -4 5 8 11.192 49.3131 6
 -4 -5 8 29.2631 59.5012 1
 4 5 8 -45.9724 60.9478 1
 4 -5 8 28.9623 49.1176 1
 -4 5 8 178.318 71.2786 1
 -4 -5 -8 -8.70503 38.3558 11
 -4 5 9 1030.61 121.086 6
 -4 5 -9 1057.05 108.5 4
 -4 -5 9 1270.3 131.53 6
 -4 5 9 1221.11 148.937 1
 -4 -5 9 1200.42 135.848 1
 4 5 9 1121.87 133.868 1
 4 -5 9 1025.42 132.582 1
 -4 -5 -9 1093.23 111.216 4
 -4 -5 10 36.3236 73.8597 1
 4 5 10 98.397 80.031 1
 4 -5 10 74.3377 66.8613 1
 -4 5 10 -18.6814 82.3137 1
 -4 -5 -10 25.409 54.9344 4
 -4 5 -10 24.5249 53.0233 4
 4 -6 0 12049.5 325.686 5
 -4 6 0 12519.7 319.156 5
 4 -6 0 12230.3 296.307 3
 -4 -6 0 12177.4 271.423 7
 4 -6 0 12354.5 281.407 1
 4 -6 0 12088.3 278.699 10
 4 6 0 12406.2 278.086 10
 -4 -6 0 12187.1 296.052 11
 -4 -6 0 12254.4 309.848 9
 4 6 0 12245 279.887 1
 -4 6 0 12432.7 298.384 8
 -4 -6 0 11867.1 303.065 2
 4 -6 0 11793.9 248.256 2
 -4 -6 -1 1086.36 67.3763 9
 -4 -6 1 1183.02 54.956 1
 4 -6 1 1093.85 53.4111 1
 -4 6 1 1218.4 56.1695 1
 4 6 1 1103.35 53.3157 1
 4 -6 1 1136.92 59.7638 3
 4 -6 -1 1240.08 65.4056 3
 -4 6 1 1203.74 77.5 5
 4 -6 1 995.685 74.1677 5
 -4 -6 -1 1142.69 65.7621 2
 4 -6 -1 1198.68 61.085 1
 4 6 -1 1204.87 60.955 1
 -4 -6 1 1168.91 40.3727 7
 -4 -6 -1 1098.25 57.3426 7
 -4 -6 -1 1139.24 67.4446 11
 -4 6 -1 1114.96 58.8516 8
 -4 6 1 1167.83 64.6706 8
 -4 -6 1 1243.38 58.3332 11
 -4 6 -2 22282.9 484.444 8
 -4 -6 -2 22171.2 498.768 8
 -4 6 2 22647.2 506.488 8
 -4 -6 2 22561.7 468.71 11
 -4 -6 -2 22228.8 488.117 6
 4 6 2 23285.9 514.443 2
 -4 6 2 22612 499.745 1
 -4 -6 2 22117.3 495.307 1
 -4 6 2 22901.8 539.793 5
 -4 6 2 22174.5 484.081 4
 -4 -6 2 22505.2 481.297 4
 4 -6 2 21810.4 530.425 5
 -4 -6 2 21921.3 491.031 10
 -4 6 2 22321.7 495.365 10
 4 -6 -2 22834.6 510.365 1
 4 6 -2 22472.6 508.681 1
 4 6 2 22467.6 518.719 9
 4 -6 2 22183.5 486.049 3
 4 -6 -2 21474.2 501.703 3
 -4 -6 2 22403.7 479.97 6
 -4 6 2 21659.9 481.626 6
 -4 -6 -2 21598.3 515.996 11
 -4 -6 -3 416.84 38.892 8
 4 -6 3 433.901 34.3217 3
 4 -6 -3 428.348 45.3411 3
 -4 -6 3 427.338 23.7495 7
 -4 6 -3 387.637 39.5416 6
 -4 -6 3 387.732 37.7772 6
 -4 -6 -3 339.387 39.1069 6
 -4 6 3 461.039 34.5502 9
 4 6 3 428.376 32.7269 5
 -4 6 3 392.85 38.862 6
 -4 -6 3 407.738 39.326 4
 4 6 3 444.647 48.5941 2
 4 -6 -3 452.535 51.2743 1
 -4 6 3 309.045 36.6172 4
 -4 6 3 507.786 48.617 10
 4 6 -3 354.929 46.5227 1
 -4 6 3 520.63 51.2582 1
 -4 -6 3 413.049 46.7686 1
 -4 -6 3 414.702 45.6076 10
 4 6 4 5.74504 32.6788 2
 -4 -6 -4 -7.0181 21.6617 8
 -4 6 4 12.2866 28.5318 10
 -4 -6 4 17.9168 29.0913 10
 4 6 4 18.6085 27.3299 9
 -4 6 4 -3.1619 19.8836 9
 4 -6 -4 28.5749 35.8364 7
 -4 6 -4 13.6826 24.7631 6
 -4 -6 -4 -9.48168 27.2647 6
 -4 6 4 -9.20673 25.2968 6
 -4 -6 4 26.1393 25.3255 6
 4 -6 4 2.7974 18.2199 11
 -4 -6 -4 -6.3045 29.2804 11
 -4 6 4 -50.9204 35.8009 1
 -4 -6 4 6.21533 32.4879 1
 4 6 5 -26.8913 41.8911 2
 -4 -6 5 -5.61255 32.2789 6
 -4 6 -5 44.2331 26.5227 6
 -4 6 5 5.93745 33.3968 6
 -4 -6 -5 45.861 37.0206 6
 -4 -6 -5 78.9582 49.8211 11
 -4 -6 5 45.2311 33.8254 10
 4 -6 -5 74.7424 55.4486 7
 -4 6 5 -15.623 32.4504 8
 -4 6 5 -16.4337 36.8689 1
 -4 -6 5 -8.01177 31.8654 1
 4 -6 -5 14.6256 26.7918 3
 4 6 5 -7.32676 50.8534 9
 4 6 6 10766.7 327.144 2
 -4 -6 -6 10285.1 324.913 11
 -4 6 6 10242.6 289.154 8
 -4 6 6 10345.7 348.902 1
 -4 -6 6 10171.1 345.81 1
 4 -6 -6 10261.7 337.723 7
 4 -6 -6 10576.9 284.008 3
 -4 -6 6 9659.81 307.093 6
 -4 6 6 9506.59 308.483 6
 -4 -6 -6 10055.9 307.117 6
 -4 6 -6 10753.8 309.169 6
 4 6 6 10234.3 331.318 9
 -4 6 -7 -7.79848 39.1212 6
 -4 -6 -7 26.782 36.304 11
 4 6 7 -19.9409 44.7364 9
 -4 -6 7 -8.86029 45.0782 6
 -4 6 7 37.1343 45.901 6
 -4 6 7 24.7204 46.8714 1
 -4 -6 7 -36.4561 48.3312 1
 4 6 7 25.6313 44.8057 1
 4 -6 7 48.2265 50.084 1
 4 6 7 36.3316 40.7542 2
 -4 -6 -7 -17.151 39.8281 4
 -4 6 -7 24.7943 37.0833 4
 -4 -6 8 7668.74 327.96 1
 -4 6 8 7109.89 321.66 1
 4 6 8 7070.2 294.035 9
 -4 -6 -8 7133.1 273.578 11
 4 -6 -8 7421.48 270.34 11
 4 -6 8 7648.2 326.973 1
 4 6 8 7116.01 328.431 1
 -4 -6 -8 7550.29 284.564 4
 -4 6 -8 7214.48 276.83 4
 -4 -6 8 7339.98 288.716 6
 -4 6 8 7265.3 293.384 6
 -4 -6 -9 78.8581 54.8779 4
 -4 6 -9 43.3296 51.1448 4
 -4 -6 -9 38.9907 49.5964 11
 -4 6 9 33.0569 70.0785 1
 -4 -6 9 64.6104 67.1014 1
 4 6 9 17.3874 62.5544 1
 4 -6 9 16.3073 51.7418 1
 4 6 9 25.7704 68.235 9
 -4 6 9 25.7127 64.4966 6
 -4 -6 9 -12.3641 61.135 6
 4 -6 10 1751.7 171.887 1
 -4 6 -10 1418.34 128.592 4
 -4 -7 0 43.6912 21.365 5
 4 -7 0 55.5084 42.17 5
 -4 -7 0 30.7558 24.7236 2
 -4 -7 0 4.87525 24.1159 9
 -4 -7 0 50.6483 27.6496 11
 4 -7 0 24.8693 18.9931 1
 4 7 0 34.0695 17.8854 1
 -4 -7 0 54.37 21.177 7
 4 -7 0 68.9229 21.8107 10
 4 7 0 28.0074 16.0946 10
 4 -7 0 62.5452 24.1423 3
 -4 7 0 47.2712 29.3199 8
 -4 -7 -1 6229.45 176.55 7
 -4 -7 1 6174.96 152.099 7
 -4 -7 1 6505.52 200.937 2
 -4 -7 -1 6291.97 197.228 9
 4 -7 -1 6685.78 158.988 9
 -4 -7 1 6176.41 162.772 1
 4 7 1 6110.31 163.196 1
 -4 7 1 6326 165.103 1
 4 -7 1 6000.01 162.542 1
 -4 7 1 6540.63 159.75 4
 4 -7 1 6259.3 214.976 5
 -4 7 1 6240.45 207.997 5
 -4 -7 -1 6041 189.222 8
 -4 7 -1 6505.3 183.186 8
 -4 -7 1 6174.92 174.265 11
 -4 -7 -1 6342.97 194.736 11
 -4 7 1 6530.69 192.209 8
 4 -7 -1 6614.81 176.449 1
 4 7 -1 6497.35 174.941 1
 -4 -7 -1 6659.9 192.147 2
 4 -7 1 6262.5 181.062 3
 4 -7 -1 6395.45 189.664 3
 -4 7 -2 1313.1 60.1565 6
 -4 -7 -2 1190.99 60.3771 6
 4 7 2 1339.58 77.6047 2
 -4 -7 2 1254.28 56.5732 6
 -4 7 2 1270.79 58.9691 6
 -4 7 2 1290.06 64.5592 10
 -4 -7 2 1222.5 61.8452 10
 -4 -7 2 1276.85 55.3399 11
 4 -7 2 1127.31 83.3469 5
 -4 7 -2 1298.93 65.548 8
 -4 -7 -2 1117.65 67.5956 8
 4 -7 2 1306.92 64.9381 3
 -4 7 2 1212.31 64.9827 1
 -4 -7 2 1347.97 65.9197 1
 4 7 -2 1330.63 71.0613 1
 4 -7 -2 1190.4 68.9394 1
 -4 7 2 1296.56 60.2391 4
 -4 -7 2 1182.72 56.4253 4
 -4 -7 -2 1320.28 73.0607 7
 4 7 3 20070.2 482.798 2
 -4 -7 -3 19806.6 495.935 11
 -4 -7 -3 21423.7 470.782 8
 -4 7 3 19070.6 407.152 2
 -4 -7 3 20503.9 474.087 1
 -4 7 3 20507.8 478.264 1
 4 -7 3 20141.3 445.605 3
 -4 -7 3 21907.1 461.634 6
 -4 7 3 21488 465.746 6
 -4 7 -3 20480.5 457.562 6
 -4 -7 -3 20867.1 462.061 6
 -4 -7 3 19984.4 468.895 10
 -4 7 3 20806.5 475.773 10
 4 -7 -3 20144.6 486.66 1
 4 7 -3 20605 485.965 1
 4 7 3 19900.3 435.454 5
 4 -7 3 21478.4 517.577 5
 4 7 4 2759.37 101.035 5
 -4 7 4 2723.14 146.822 5
 4 -7 4 2563.17 92.3426 11
 4 -7 -4 2668.47 141.763 7
 -4 7 4 2832.86 130.533 1
 -4 -7 4 2735.43 126.371 1
 -4 7 4 2629.02 119.976 8
 -4 -7 -4 2613.79 106.66 8
 -4 -7 -4 2783.54 135.888 11
 -4 7 4 2553.16 98.2889 9
 4 7 4 2743.59 133.547 9
 -4 -7 4 2647.82 123.098 10
 -4 7 4 2728.24 126.962 10
 -4 -7 4 2597.52 108.831 6
 -4 7 -4 2451.03 107.402 6
 -4 -7 -4 2582.71 111.159 6
 4 7 4 2844.15 128.489 2
 4 -7 -4 2663.81 117.001 3
 -4 -7 -5 23893.7 589.423 11
 -4 7 5 23263.8 524.773 9
 4 7 5 23759.7 587.528 9
 -4 7 5 23166.1 581.009 10
 -4 -7 5 23095.7 577.196 10
 4 7 5 23032.3 569.119 2
 4 -7 -5 22820.9 602.837 7
 -4 7 5 22813.1 552.314 8
 -4 7 -5 22875.5 546.515 6
 -4 -7 5 23556.8 551.162 6
 -4 -7 -5 22646 549.43 6
 -4 7 5 23266.6 555.055 6
 -4 -7 5 23879.2 587.883 1
 -4 7 5 23323.5 587.763 1
 4 -7 -5 23760.9 550.049 3
 -4 -7 -6 8.80748 45.4276 11
 4 7 6 -62.3201 51.2007 9
 4 -7 -6 60.1132 55.0567 7
 4 7 6 23.5264 42.5788 2
 -4 7 6 6.08781 33.4545 8
 -4 7 6 -9.15319 41.7964 10
 -4 -7 6 62.8234 45.6607 10
 -4 -7 -6 7.25404 34.2475 6
 -4 7 -6 55.6286 37.2912 6
 4 -7 -6 17.0981 27.3382 3
 -4 -7 6 35.5215 40.4106 6
 -4 7 6 -52.5785 49.3348 6
 4 7 6 20.95 41.6612 1
 4 -7 6 -19.7387 47.3403 1
 -4 7 6 10.0027 42.4086 1
 -4 -7 6 -19.5496 50.4169 1
 4 7 7 447.172 69.8687 2
 -4 -7 7 376.134 61.578 6
 -4 7 7 358.495 67.8773 6
 -4 -7 -7 380.263 59.5155 4
 -4 7 -7 331.317 58.9771 4
 -4 -7 -7 445.619 69.5813 11
 4 7 7 358.009 69.2115 9
 4 7 7 492.948 79.0809 1
 4 -7 7 451.401 77.0417 1
 -4 7 7 216.897 67.3791 1
 -4 -7 7 224.804 66.1739 1
 4 -7 -7 387.118 72.9959 7
 -4 7 -7 392.41 59.0783 6
 -4 -7 8 -31.4254 52.549 6
 -4 7 8 -32.7715 52.3988 6
 -4 -7 -8 -19.6145 48.4909 4
 -4 7 -8 9.34531 41.9322 4
 4 7 8 -29.6768 48.7309 1
 4 -7 8 13.9192 50.075 1
 -4 7 8 28.2166 49.3255 1
 -4 -7 8 -41.5012 49.7677 1
 4 7 8 -11.6043 50.174 9
 -4 -7 -8 10.3706 50.5164 11
 4 -7 -8 -29.4403 50.6168 11
 -4 7 -9 485.219 79.299 4
 -4 -7 -9 674.188 90.6007 4
 -4 7 9 580.699 94.0031 6
 4 -7 9 464.993 92.9063 1
 -4 7 9 622.063 108.791 1
 -4 -7 9 823.772 116.947 1
 4 7 9 565.049 109.239 1
 -4 -7 -9 628.541 85.4937 11
 4 7 9 542.153 94.8363 9
 4 -8 0 14076.5 390.168 5
 4 8 0 14573.1 317.722 10
 -4 -8 0 14603.4 333.84 5
 -4 -8 0 14140.3 363.699 8
 -4 -8 0 14404.6 371.371 9
 -4 -8 0 13760.2 355.464 2
 -4 -8 0 14137.8 351.175 11
 -4 -8 0 14027.8 328.194 7
 -4 -8 -1 2437.3 97.8034 7
 -4 -8 1 2235.85 78.6879 7
 -4 -8 -1 2578.94 108.103 2
 -4 -8 1 2623.51 115.606 2
 -4 8 1 2466.67 77.977 6
 -4 -8 1 2536.36 76.5717 6
 -4 -8 -1 2354.3 109.284 11
 4 -8 1 2539.93 130.814 5
 -4 -8 -1 2630.26 113.449 8
 -4 8 -1 2333.04 101.072 8
 -4 -8 -1 2420.58 114.318 9
 4 -8 -1 2441.37 84.6593 9
 -4 -8 1 2502.2 76.8073 4
 -4 8 1 2409.85 78.4677 4
 4 -8 -1 2311.82 87.5103 1
 4 8 -1 2497.83 89.4195 1
 -4 -8 1 2429.98 96.5065 11
 4 -8 1 2556.89 83.4028 1
 4 8 1 2692.43 85.4917 1
 4 -8 1 2578.57 104.256 3
 4 -8 1 2467.34 81.7626 10
 -4 8 2 10838.2 292.303 8
 -4 -8 -2 10254.5 279.433 7
 -4 8 -2 10243.6 248.568 6
 -4 -8 -2 10852.2 254.129 6
 -4 8 2 10337.5 250.321 6
 -4 -8 2 10706.1 247.17 6
 4 -8 2 10655.7 253.646 1
 -4 8 2 10417.7 259.921 1
 -4 -8 2 10571.8 257.511 1
 4 -8 -2 10248.4 285.839 3
 4 -8 2 10850.2 320 5
 -4 -8 2 10587.9 251.53 11
 -4 8 -2 10136.8 268.929 8
 -4 -8 -2 10807.1 285.266 8
 4 -8 -2 10685.9 270.759 1
 4 8 -2 10129.4 265.956 1
 4 -8 2 10593.5 268.555 3
 -4 8 2 10153.2 250.035 4
 -4 -8 2 10651.6 247.86 4
 4 8 2 10361.8 287.9 2
 -4 8 3 24.7055 21.5837 6
 -4 -8 3 29.3493 21.5998 6
 -4 8 3 27.3115 27.0209 1
 -4 -8 3 12.7111 23.5621 1
 4 -8 -3 27.0864 27.9439 3
 4 -8 3 10.0948 19.3553 3
 4 8 3 21.4881 28.8118 2
 4 8 3 23.7463 19.5076 5
 4 -8 3 -23.4707 35.1053 5
 -4 8 3 7.98084 38.2833 5
 -4 -8 -3 33.3689 26.815 8
 -4 8 3 22.6245 29.1757 8
 -4 8 -3 26.9304 23.0161 6
 -4 -8 -3 21.5387 19.9637 6
 -4 8 3 21.8466 25.1307 10
 -4 -8 3 -4.05328 20.9093 10
 -4 -8 -3 40.049 32.5156 11
 4 8 3 13.0843 30.3863 9
 -4 -8 -4 14.1272 26.4877 8
 4 -8 -4 77.8829 58.2424 7
 4 8 4 12.1086 32.0607 2
 -4 8 4 17.8076 30.2005 1
 -4 -8 4 11.2969 30.2928 1
 -4 -8 -4 9.03182 26.2529 6
 -4 8 4 109.257 45.7471 8
 4 8 4 131.259 53.9055 9
 -4 -8 -4 75.834 48.9721 11
 -4 8 4 -18.1538 41.4485 5
 -4 8 -4 4.25646 26.2767 6
 -4 -8 4 -21.236 28.812 6
 -4 -8 4 5.49486 29.0985 10
 -4 8 4 -5.78079 31.768 10
 4 -8 -4 -5.79848 30.7062 3
 4 -8 -5 29.5161 43.3527 7
 -4 -8 5 -33.2799 34.5655 6
 -4 8 5 47.3647 33.6813 6
 -4 -8 -5 118.741 34.9085 6
 -4 8 -5 10.6374 27.8059 6
 -4 -8 5 29.8273 36.8724 1
 -4 8 5 46.3859 38.2279 1
 4 8 5 41.5768 38.5336 2
 -4 8 5 30.546 44.8652 5
 4 8 5 41.4918 35.8831 9
 -4 -8 5 14.0867 34.3125 10
 -4 8 5 58.3058 38.0995 10
 4 -8 -5 18.3799 32.8602 3
 -4 -8 -5 -8.55798 39.0818 11
 -4 8 5 32.3124 36.7633 8
 -4 8 -6 8465.73 266.413 6
 -4 -8 -6 8646.72 273.478 6
 -4 8 -6 8664.33 270.726 4
 -4 -8 -6 8850.79 277.038 4
 4 -8 -6 9284.83 273.208 3
 -4 -8 -6 8698.1 307.075 11
 4 8 6 8812.12 305.265 9
 -4 8 6 8473.38 279.689 6
 -4 -8 6 8557.12 275.691 6
 4 8 6 8634.55 313.333 1
 4 -8 6 8490.27 303.791 1
 4 8 6 8181.39 281.338 2
 -4 8 6 8410.66 295.563 10
 -4 -8 6 8524.54 294.431 10
 -4 8 6 8354.59 303.807 1
 -4 -8 6 8905.18 306.091 1
 4 -8 -6 8890.31 323.76 7
 -4 8 6 8892.14 273.805 8
 4 8 7 10.5368 47.2775 9
 -4 -8 -7 42.0255 42.7254 11
 -4 -8 -7 -24.8549 39.7407 4
 -4 8 -7 47.045 39.3339 4
 4 -8 -7 32.2938 32.4008 3
 -4 -8 7 8.63916 40.1238 6
 -4 8 7 18.1755 40.776 6
 -4 -8 7 -11.4139 45.3955 1
 -4 8 7 34.9936 44.2335 1
 4 8 7 -24.6496 49.0184 1
 4 -8 7 11.6565 44.2032 1
 4 -8 -7 -11.8363 47.0755 7
 -4 -8 -8 3306.01 174.866 4
 -4 8 -8 3164.4 166.03 4
 -4 8 8 3001.04 197.192 1
 -4 -8 8 3095.93 198.254 1
 4 8 8 3131.51 206.511 1
 4 -8 8 3222.28 202.51 1
 4 -8 -8 3390.59 185.977 11
 -4 8 8 3238.1 182.953 6
 -4 -8 8 3486.5 184.954 6
 -4 -8 -8 3476.72 194.006 11
 4 8 8 3501.76 198.742 9
 -4 -8 9 103.522 67.5481 1
 -4 -8 -9 114.817 63.861 11
 4 8 9 132.412 78.1572 1
 4 -8 9 77.9237 63.3958 1
 -4 8 9 45.7487 70.8416 1
 -4 -8 -9 42.9899 52.3747 4
 -4 8 -9 60.8971 55.7962 4
 4 8 9 103.751 65.0768 9
 4 -9 0 -15.4312 32.712 5
 -4 -9 0 11.3841 24.0789 5
 -4 -9 0 15.0379 25.1458 2
 -4 -9 0 10.1392 19.4369 7
 4 -9 0 -16.7744 18.8699 9
 -4 9 0 -5.17473 27.7513 8
 -4 -9 0 22.7254 26.3863 8
 -4 -9 0 12.3039 28.5719 9
 -4 -9 0 -14.4657 23.4877 11
 -4 -9 1 3962.79 118.84 7
 -4 -9 1 4075.18 103.356 6
 -4 9 1 3998.66 106.505 6
 -4 -9 1 4027.67 136.87 11
 4 9 1 4021.67 111.376 10
 4 -9 1 4067.51 110.798 10
 -4 -9 -1 3657.8 134.211 7
 4 9 1 3941.72 111.15 1
 -4 -9 1 3945.15 155.789 8
 -4 9 1 3779.78 150.676 8
 -4 -9 -1 4085.43 153.958 8
 -4 9 1 3900.88 106.58 4
 -4 -9 -1 4104.33 145.314 2
 -4 -9 1 3722.06 149.842 2
 4 -9 1 3885.51 174.297 5
 -4 -9 1 3886.97 139.415 5
 -4 9 1 3865.63 166.865 5
 4 -9 -1 3824.47 149.016 3
 -4 -9 -1 4075.72 159.868 9
 4 -9 -1 3836.11 122.123 9
 -4 9 2 5.0521 17.4014 6
 -4 -9 2 -2.22304 15.9951 6
 4 -9 2 -8.0084 35.2854 5
 -4 9 2 15.4681 35.316 5
 -4 -9 -2 -12.8806 24.4225 11
 -4 -9 2 3.10856 18.0708 11
 -4 9 -2 -4.6292 15.7014 6
 -4 -9 2 41.0015 20.6011 1
 -4 9 2 -5.9264 20.1011 1
 4 9 2 11.0488 17.9908 1
 -4 9 2 5.95037 25.2279 8
 -4 -9 -2 -5.41505 24.7269 8
 4 -9 -2 34.3889 30.3506 3
 -4 -9 -2 5.05565 26.4263 7
 4 -9 3 23915.9 606.528 5
 -4 9 3 23993.5 607.581 5
 -4 9 3 23518.7 533.898 1
 -4 -9 -3 23889.7 519.961 6
 -4 9 -3 23478.2 513.616 6
 -4 9 3 23509.7 520.025 6
 4 9 3 23958.3 558.894 2
 -4 -9 -3 23764.3 567.294 7
 -4 -9 -3 23513.3 552.158 8
 4 -9 -3 23025.5 563.154 3
 -4 9 3 23276.9 530.531 10
 -4 -9 -3 23313.8 582.924 11
 -4 9 3 23816.4 570.61 8
 4 -9 3 23569.2 525.983 3
 4 9 4 -15.955 34.4925 9
 -4 9 4 5.48945 29.0693 10
 -4 -9 -4 -8.77556 23.5317 6
 -4 9 -4 36.5291 24.092 6
 4 9 4 -24.5086 29.8462 2
 4 -9 4 18.8995 40.0646 5
 -4 -9 -4 21.2244 30.516 8
 -4 9 4 57.4213 48.6902 5
 4 -9 -4 -28.4482 41.0006 7
 -4 9 4 -6.77715 33.998 8
 4 -9 -4 19.4546 28.0389 3
 -4 -9 -4 82.7931 40.3293 11
 -4 9 5 10224.8 319.25 1
 -4 -9 -5 11145.8 302.289 6
 -4 9 5 10680.7 302.332 6
 4 9 5 10489.2 315.991 2
 -4 -9 -5 10143 343.181 11
 -4 9 5 10785.1 363.549 5
 4 9 5 10543.2 327.159 1
 4 -9 -5 10162.8 311.445 3
 4 -9 -5 10291.3 360.029 7
 4 9 5 10736.7 343.948 9
 -4 9 5 10569.9 316.807 10
 -4 9 5 11102.1 322.939 8
 4 -9 -6 34.9829 43.1043 7
 -4 -9 -6 20.6843 40.1916 11
 4 9 6 31.336 41.4885 2
 -4 9 6 47.7735 61.6048 5
 -4 9 6 51.0568 42.0778 10
 4 9 6 59.0014 47.1724 9
 -4 9 6 7.35322 35.8231 6
 -4 9 6 -7.40845 39.2354 8
 4 -9 -6 35.4762 36.601 3
 -4 -9 -6 33.9302 36.3976 4
 -4 9 6 64.8578 44.4473 1
 4 9 6 49.4656 42.7789 1
 -4 9 7 499.957 72.4252 6
 -4 -9 -7 533.059 82.1388 11
 4 9 7 487.388 79.2812 1
 4 9 7 363.897 71.2119 9
 -4 9 7 531.802 87.8238 5
 -4 9 7 535.711 66.5322 8
 -4 -9 -7 408.937 64.4645 4
 4 -9 -7 579.75 93.0228 7
 4 -9 -7 487.233 59.9535 3
 -4 9 7 491.205 81.4191 1
 4 9 8 42.1555 57.1452 1
 4 9 8 -48.7691 68.5785 9
 4 -9 -8 11.6832 47.5135 11
 -4 9 8 52.5637 48.007 6
 -4 -9 -8 -9.2795 41.6391 4
 -4 9 8 29.3501 55.6516 5
 -4 9 8 168.093 62.0243 1
 4 9 9 567.898 93.65 9
 -4 9 9 460.891 99.6181 5
 -4 -9 -9 589.848 93.824 11
 4 9 9 647.303 104.259 1
 -4 9 9 533.549 96.8851 1
 -4 -10 0 8243.52 229.776 5
 4 -10 0 8738.58 288.849 5
 -4 -10 0 8001.23 240.605 2
 4 -10 0 8325.13 249.521 3
 -4 -10 0 7813.9 258.004 9
 4 -10 0 8199.22 222.578 9
 -4 10 0 8543.96 254.892 8
 -4 -10 0 8033.41 254.328 8
 -4 -10 0 7953.17 221.249 7
 -4 10 1 2360.85 131.837 5
 -4 -10 1 2679.63 116.355 5
 -4 -10 -1 2617.31 112.377 2
 4 -10 -1 2376.31 118.743 3
 -4 -10 -1 2406.06 107.948 7
 -4 10 1 2470.43 123.614 8
 -4 10 -1 2497.76 117.315 8
 -4 -10 1 2442.32 123.174 8
 -4 -10 -1 2472.63 121.586 8
 4 -10 1 2441.33 113.121 3
 -4 -10 1 2429.97 106.692 11
 -4 -10 -1 2482.36 125.853 9
 -4 -10 1 2535.76 130.091 9
 4 -10 -1 2419.45 95.763 9
 4 -10 1 2490.49 141.823 5
 -4 -10 -1 2384.34 120.263 11
 -4 -10 -2 15146.4 394.116 8
 -4 -10 2 15445 402.388 8
 -4 10 2 15159.2 405.092 8
 -4 -10 -2 14593.2 407.296 11
 -4 10 2 14559.9 423.448 5
 4 -10 2 15128.9 435.533 5
 4 -10 -2 15133.3 400.196 3
 -4 -10 -3 113.549 38.5018 7
 4 -10 3 123.002 53.2825 5
 -4 10 3 156.489 48.8155 5
 -4 10 3 171.044 41.9496 8
 -4 -10 3 129.185 40.7029 8
 -4 -10 -3 168.409 43.6198 11
 -4 -10 -3 149.69 39.7398 8
 4 -10 -3 81.8627 39.743 3
 4 -10 -4 10.352 45.6113 7
 4 -10 4 10.3941 55.7423 5
 4 -10 -4 -14.4423 35.7038 3
 -4 -10 4 -45.1441 35.4402 8
 -4 10 4 -15.0955 35.6341 8
 -4 -10 -4 -5.9235 30.1369 8
 -4 10 4 71.9868 43.6006 5
 4 10 4 19.0761 34.101 2
 -4 -10 -4 -18.041 37.4718 11
 -4 10 5 22.3648 48.3547 5
 -4 -10 -5 30.254 44.4394 11
 -4 10 5 -15.8255 44.0036 8
 -4 -10 5 75.9741 37.9679 8
 4 -10 -5 80.7869 55.3633 7
 4 10 5 56.8875 44.7683 9
 4 -10 -5 45.3745 35.1303 3
 -4 -10 -6 5338.36 247.482 11
 4 10 6 5998.23 249.305 9
 4 -10 -6 5928 269.901 7
 -4 10 6 5562.13 260.489 5
 -4 10 6 5921.83 226.136 8
 4 -10 -6 5217.55 212.111 3
 -4 10 7 13.5631 55.1556 5
 4 10 7 -22.7548 48.237 9
 4 -10 -7 -13.4208 48.2817 7
 4 -10 -7 -23.6715 40.1443 3
 -4 10 7 115.554 44.8143 8
 -4 -10 -7 -12.1736 51.6127 11
 4 -10 -8 6853.42 298.566 11
 -4 10 8 6988.08 320.091 5
 4 10 8 6557.19 290.041 9
 -4 -10 -8 6926.62 302.522 11
 4 -10 -9 -12.3135 62.649 11
 -4 10 9 -47.2117 77.8116 5
 -4 -11 0 61.8169 35.4508 8
 -4 11 0 54.2012 33.5239 8
 4 -11 0 74.1133 46.492 5
 4 -11 0 69.4104 34.2851 3
 -4 -11 0 47.8086 32.8662 11
 4 -11 0 81.6085 29.1658 9
 -4 -11 0 90.2808 41.3639 9
 4 -11 1 4003.66 191.355 5
 -4 -11 -1 4028.59 167.481 8
 -4 11 1 4204.27 174.463 8
 -4 -11 1 3743.35 164.722 8
 4 -11 -1 3830.11 162.938 3
 4 -11 1 4023.39 159.212 3
 -4 -11 -1 4025.31 168.716 11
 -4 -11 1 4322.59 159.28 5
 -4 -11 -1 3890.83 172.004 9
 -4 -11 1 4169.01 178.029 9
 4 -11 2 362.643 46.931 3
 4 -11 -2 365.681 54.3433 3
 4 -11 2 274.298 62.4261 5
 -4 11 2 399.8 64.2569 5
 -4 -11 2 340.124 52.9283 5
 -4 -11 2 308.429 50.0598 8
 -4 11 2 265.328 51.343 8
 -4 -11 -2 295.177 48.6082 8
 -4 -11 2 225.036 50.3349 2
 -4 -11 -2 236.662 43.7349 7
 -4 -11 -2 241.572 51.9259 11
 -4 -11 -3 7782.48 281.573 11
 -4 11 3 8082.43 276.958 8
 -4 -11 3 8405.71 268.807 8
 4 -11 3 8139.14 302.63 5
 -4 11 3 8835.83 305.156 5
 4 -11 3 8314.64 239.767 3
 4 -11 -3 8088.83 271.805 3
 -4 -11 -3 8499.32 263.896 8
 -4 -11 -3 8098.85 268.171 7
 4 -11 -4 56.2445 53.9574 7
 -4 11 4 10.746 44.6396 5
 4 -11 -4 -7.99223 39.5161 3
 -4 -11 -4 6.58081 30.5637 8
 -4 11 4 -8.4279 42.2785 8
 -4 -11 4 20.8332 33.3102 8
 -4 -11 -4 -19.5938 49.146 11
 -4 11 5 5874.4 261.539 5
 -4 -11 -5 6039.51 255.332 11
 4 -11 -5 5754.72 265.898 7
 4 -11 -5 5983.61 228.65 3
 -4 -11 5 5805.97 210.901 8
 -4 11 5 5707.82 229.796 8
 -4 -11 -6 11.953 48.6077 11
 -4 11 6 51.1259 57.3491 5
 4 11 6 54.6339 49.0272 9
 4 -11 -6 -93.5987 65.132 7
 4 -11 -6 -8.5641 42.3436 3
 -4 11 6 18.0101 45.8145 8
 -4 11 7 812.274 89.9867 8
 -4 11 7 864.989 113.38 5
 -4 -11 -7 726.846 100.906 11
 4 -11 -7 907.524 117.025 7
 4 -11 -7 861.041 86.9057 3
 4 11 7 748.461 99.9595 9
 4 11 8 -12.7424 62.0737 9
 -4 -11 -8 -13.6921 62.5268 11
 4 -11 -8 -13.4243 61.3042 11
 -4 11 8 -117.457 76.7484 5
 -4 -12 0 23625.7 570.617 11
 4 -12 0 23139.1 576.954 3
 -4 -12 0 24637.6 601.353 9
 -4 12 0 22460.9 584.048 8
 -4 -12 0 23653.1 586.018 8
 -4 -12 1 60.3501 40.0194 11
 -4 -12 -1 -98.5198 43.584 11
 4 -12 -1 -7.44943 34.5982 3
 4 -12 1 32.5448 34.0231 3
 -4 -12 -1 -22.4388 41.1029 8
 -4 -12 1 -7.56964 32.0934 8
 -4 12 1 8.0524 38.0168 8
 4 -12 1 50.8184 55.8525 5
 -4 -12 1 -12.8959 35.4337 2
 -4 -12 -1 24.4166 40.8289 9
 -4 -12 1 -8.48303 43.1589 9
 4 -12 -2 5797.44 224.137 3
 4 -12 2 5998.75 204.781 3
 -4 -12 -2 5947.78 234.097 11
 -4 -12 2 6122.44 223.351 2
 -4 -12 -2 6034.99 212.056 7
 -4 -12 -2 5731.43 216.113 8
 -4 -12 2 5883.47 216.797 5
 4 -12 2 5883.97 254.814 5
 -4 12 2 5875.86 241.119 5
 -4 -12 2 6239.52 224.97 8
 -4 12 2 6146.46 236.577 8
 -4 -12 -3 -15.4187 35.2032 7
 -4 -12 -3 -7.29453 31.5393 8
 -4 -12 3 7.54219 33.2313 8
 -4 12 3 -35.6774 49.0145 8
 4 -12 -3 41.7868 33.239 3
 -4 12 3 20.9108 43.4324 5
 -4 -12 3 16.4122 41.166 5
 -4 -12 -3 19.0765 44.2991 11
 -4 12 4 56.2207 53.0852 5
 -4 -12 4 7.42483 40.8016 8
 -4 12 4 9.31906 35.3389 8
 4 -12 -4 -17.5928 39.4685 3
 4 -12 -4 -24.3267 46.1247 7
 -4 -12 -4 -10.592 43.9996 11
 -4 12 5 109.356 65.1673 5
 -4 -12 -5 -23.3712 51.4934 11
 -4 12 5 28.9752 48.4578 8
 4 -12 -5 45.5887 39.4301 3
 4 -12 -5 133.074 60.771 7
 -4 12 6 5347.3 256.355 5
 -4 12 6 5087.7 225.063 8
 4 -12 -6 5195.73 267.132 7
 -4 -12 -6 4835.88 245.963 11
 4 -12 -6 4689.09 213.695 3
 -4 -12 -7 302.479 72.9821 11
 4 -12 -7 242.484 56.1474 3
 4 -12 -7 238.48 71.6732 7
 -4 12 7 281.251 83.6226 5
 -4 12 8 4135.11 246.173 5
 4 -12 -8 4595.81 246.779 11
 4 -13 0 -7.71204 38.6887 3
 -4 -13 0 -26.458 41.6385 9
 -4 -13 0 -14.3518 40.3628 11
 -4 -13 -1 2987.65 153.807 11
 4 -13 -1 3073.42 153.867 3
 4 -13 1 3012.18 144.785 3
 4 -13 1 2665.22 167.805 5
 -4 -13 -1 2791.26 153.091 9
 -4 -13 -2 9.28277 38.5718 11
 -4 -13 2 38.7404 37.1761 2
 -4 13 2 47.2985 41.6896 8
 4 -13 2 52.7175 33.0696 3
 4 -13 -2 61.0763 42.5105 3
 -4 -13 -2 70.686 36.4699 7
 -4 -13 3 6429.38 245.889 5
 -4 13 3 6495.03 265.737 5
 -4 -13 -3 5758.85 249.338 11
 4 -13 -3 5778.66 237.738 3
 -4 -13 -3 6021.23 232.338 7
 -4 13 3 6337.32 253.539 8
 -4 -13 3 6083.49 240.333 2
 -4 13 4 459.449 83.361 5
 4 -13 -4 457.087 81.0126 7
 4 -13 -4 413.333 71.5033 3
 -4 -13 -4 536.121 78.3882 11
 -4 13 4 277.7 63.3942 8
 4 -13 -5 7116.39 316.521 7
 4 -13 -5 6967.81 272.568 3
 -4 13 5 6520.04 289.797 5
 -4 13 5 6668.52 274.758 8
 -4 -13 -5 6919.25 297.182 11
 4 -13 -6 208.914 78.0835 7
 4 -13 -6 121.028 54.8781 3
 -4 13 6 212.303 75.5618 5
 -4 -13 -6 284.415 86.0149 11
 4 -13 -7 450.878 92.6679 7
 -4 -13 -7 389.988 91.2215 11
 4 -13 -7 540.71 78.2725 3
 -4 13 7 333.95 87.1117 5
 4 -14 0 4115.07 186.691 3
 -4 -14 0 4637.15 189.006 11
 4 -14 1 54.6704 38.6438 3
 4 -14 -1 44.9811 35.8105 3
 4 -14 -2 5722.81 237.558 3
 4 -14 2 5734.1 213.391 3
 -4 -14 -2 5729.04 240.736 11
 -4 -14 -3 -34.5072 39.3982 7
 4 -14 -3 -40.1027 52.4091 3
 -4 -14 -3 -22.2696 50.8493 11
 -4 -14 4 -21.1689 48.3319 2
 4 -14 -4 -13.9693 55.5588 7
 -4 14 4 24.453 49.7202 5
 4 -14 -4 -10.4254 47.6056 3
 -4 -14 -4 12.2352 51.8736 11
 4 -14 -5 14.9468 67.0685 7
 -4 -14 -5 26.556 59.581 11
 -4 14 5 38.643 62.748 5
 4 -14 -5 -96.1861 51.2687 3
 4 -14 -6 2864.02 204.657 7
 -4 14 6 2663.6 188.412 5
 -4 -14 -6 2769.25 195.446 11
 4 -14 -6 3063.37 176.092 3
 4 -14 -7 42.5064 54.8163 3
 4 -15 0 9.11359 39.4049 3
 -4 -15 0 16.5348 38.3975 11
 -4 -15 -1 907.361 94.3922 11
 4 -15 1 694.365 80.2409 3
 4 -15 -1 907.781 93.1564 3
 -4 -15 -2 -21.537 48.3171 11
 4 -15 2 7.75169 36.002 3
 4 -15 -2 -10.3469 40.2057 3
 -4 -15 -3 9644.81 354.485 11
 4 -15 -3 9428.8 341.693 3
 -4 -15 -4 12.9976 66.1297 11
 4 -15 -4 22.3923 46.5131 3
 4 -15 -4 73.7275 64.9718 7
 4 -15 -5 5012.29 234.047 3
 4 -15 -5 4540.89 260.524 7
 -4 15 5 4772.08 243.29 5
 -4 -15 -5 4445.47 243.875 11
 4 -15 -6 80.2991 56.7698 3
 -4 -15 -6 149.308 78.0819 11
 -4 15 6 147.543 71.9728 5
 4 -15 -6 160.397 75.7648 7
 4 -16 0 3113.13 169.437 3
 -4 -16 -1 60.6942 52.1792 11
 4 -16 1 36.3351 40.0289 3
 4 -16 -1 20.9622 36.6494 3
 4 -16 -2 4082.38 209.362 3
 4 -16 2 4024.26 184.396 3
 -4 -16 -2 3957.07 207.549 11
 -4 -16 -3 88.185 60.4437 11
 4 -16 -3 46.3565 49.1539 3
 4 -16 -3 100.867 71.2588 7
 -4 -16 -4 27.3961 60.3555 11
 4 -16 -4 -47.7228 58.9904 3
 4 -16 -4 -15.37 58.2859 7
 -4 -16 -5 14.6603 62.156 11
 4 -16 -5 60.4794 47.0022 3
 4 -16 -5 -112.937 71.0869 7
 4 -17 0 -10.4618 47.7722 3
 4 -17 1 770.289 89.4131 3
 4 -17 -1 1016.05 104.969 3
 -4 -17 -1 770.734 93.1549 11
 -4 -17 -2 11.9436 52.627 11
 4 -17 -2 47.2156 50.0484 3
 4 -17 -3 3305.05 200.467 3
 -4 -17 -3 3598.59 209.022 11
 4 -17 -3 3637.62 223.773 7
 4 -17 -4 269.002 83.9006 7
 -4 -17 -4 185.344 70.6205 11
 4 -18 0 5703.42 252.062 3
 4 -18 1 -30.4151 52.9965 3
 4 -18 -1 -23.6145 52.9804 3
 4 -18 -2 2368.26 180.508 7
 -4 -18 -2 2206.08 161.342 11
 4 -18 -2 2387.35 167.383 3
 -5 0 0 2.15509 15.1795 5
 5 0 0 -2.85843 19.2382 2
 -5 0 0 -2.79836 18.8339 2
 5 0 0 -1.48294 11.9293 9
 -5 0 0 -5.99204 18.3195 1
 5 0 0 -6.38071 22.6337 1
 5 0 -1 27183.8 575.688 10
 -5 0 1 25538.9 553.779 3
 5 0 1 26278.5 560.476 11
 -5 0 1 26160.9 573.434 1
 5 0 -1 26266.3 577.265 1
 5 0 1 26866.9 567.046 2
 -5 0 1 25989.9 565.935 2
 -5 0 2 43653.8 919.821 1
 5 0 -2 42675.5 924.544 1
 5 0 2 44121.5 895.859 11
 5 0 2 43854 904.495 2
 -5 0 2 42172.1 912.695 10
 -5 0 2 42179.9 880.183 3
 5 0 3 441.39 40.1121 11
 -5 0 3 402.665 45.2204 6
 -5 0 3 386.989 47.6695 1
 5 0 -3 346.11 35.2152 7
 5 0 -3 422.876 60.3566 1
 -5 0 3 415.111 45.7864 4
 -5 0 -3 389.997 44.9132 11
 -5 0 3 375.873 45.9162 10
 -5 0 3 357 32.5438 3
 -5 0 4 24949.7 575.966 4
 -5 0 -4 25129.5 554.789 11
 5 0 -4 25985.3 552.696 7
 -5 0 4 23646.4 595.122 10
 5 0 4 24714.9 559.738 11
 5 0 -4 24774.6 615.629 1
 -5 0 4 24719 528.435 3
 -5 0 -4 24994.1 581.065 6
 -5 0 5 5553.12 225.405 1
 5 0 5 5461.44 182.923 11
 -5 0 -5 5829.84 177.941 11
 5 0 -5 5505.19 231.763 1
 -5 0 -5 5712.89 203.111 6
 -5 0 5 5875.91 206.032 6
 -5 0 6 3740.41 195.304 1
 5 0 6 4020.79 180.212 7
 -5 0 6 3995.72 176.086 6
 -5 0 -6 3821.25 170.786 6
 -5 0 7 1224.35 126.017 1
 -5 0 -7 1528.79 111.279 6
 -5 0 7 1452.5 118.584 6
 5 0 7 1295.38 108.273 7
 -5 0 8 91.9543 56.0304 6
 -5 0 8 168.885 73.6756 1
 5 0 8 93.2286 61.8354 1
 -5 0 9 2024.57 161.807 6
 -5 0 -9 1815.23 144.303 4
 -5 0 9 1793.53 176.7 1
 5 0 9 1802.87 170.339 1
 -5 0 10 1128.6 150.595 1
 5 0 10 951.634 134.963 1
 -5 0 10 1027.29 132.861 6
 -5 0 -10 1086.81 117.781 4
 5 -1 0 11.6386 10.031 9
 -5 -1 0 -1.92058 15.6207 9
 -5 1 0 -2.68759 19.4712 5
 -5 -1 0 40.9928 15.599 5
 5 1 0 -10.2314 16.8006 11
 -5 1 0 -4.98155 17.2879 3
 5 1 0 -6.35918 20.7094 1
 -5 -1 0 -5.98523 19.8192 1
 5 -1 0 3.20031 23.1858 1
 -5 1 0 11.9419 18.7744 1
 -5 -1 0 6.2306 21.4606 2
 -5 1 0 -5.01809 17.6727 2
 5 -1 0 5.11156 17.2014 2
 5 1 0 -3.18824 19.6815 2
 -5 1 1 19772.8 446.025 2
 5 -1 1 20228.9 449.703 2
 5 1 1 20851.2 458.599 2
 5 1 1 21112 422.182 5
 -5 -1 -1 21212.9 457.983 2
 -5 1 1 20467.4 461.486 1
 -5 -1 1 20259.1 460.363 1
 5 -1 1 20974.4 446.022 5
 -5 1 1 20578.1 445.139 3
 -5 -1 1 19884.6 459.931 2
 5 1 -1 20123.5 463.496 1
 5 -1 -1 20963.1 466.246 1
 -5 1 1 19898.9 412.109 9
 5 1 1 20385.2 440.363 9
 5 -1 -1 20778.3 462.16 10
 5 1 -1 20960.3 462.862 10
 5 1 1 21397 454.216 11
 -5 -1 2 5661 155.762 3
 5 -1 -2 6382.66 194.819 1
 -5 1 2 5803.12 184.491 1
 5 1 -2 6188.31 193.495 1
 -5 -1 2 5734.46 183.586 1
 -5 1 2 6014.44 160.776 3
 5 1 2 5943.35 177.671 2
 5 -1 2 6040.81 173.489 2
 -5 -1 -2 6092.06 169.211 11
 5 1 2 6297.8 174.131 11
 5 -1 2 6020.72 167.424 11
 -5 1 2 5883.36 182.069 10
 -5 -1 2 6137.13 184.089 10
 5 1 3 11472.9 306.883 2
 5 -1 3 11866.2 288.75 11
 -5 -1 -3 12001.3 292.374 11
 -5 1 3 11770.7 320.173 1
 -5 -1 3 11652.5 319.673 1
 5 1 3 11890.6 296.659 11
 -5 1 3 11299 293.235 6
 -5 -1 3 11547 293.444 6
 -5 1 3 11628.6 274.818 3
 -5 -1 3 11814.5 269.008 3
 5 1 -3 11789.4 268.447 7
 5 -1 -3 11600.7 287.035 7
 5 1 -3 11149.3 326.158 1
 5 -1 -3 11945.7 331.099 1
 -5 -1 3 11340.4 295.924 4
 -5 1 3 11799.9 298.734 4
 -5 -1 3 11605.2 315.465 10
 -5 1 3 11592.4 315.769 10
 -5 1 4 17336.2 389.396 3
 -5 -1 -4 17696.1 414.887 11
 -5 1 4 18112.9 432.854 4
 -5 -1 4 17233.8 428.605 4
 -5 1 4 16749.2 448.852 10
 -5 -1 4 16786.9 447.413 10
 5 1 4 17923.3 424.233 11
 5 -1 4 17010.4 409.216 11
 5 1 -4 17326.5 466.875 1
 5 -1 -4 17868.2 470.824 1
 -5 -1 4 17872.5 381.51 3
 5 -1 -4 17740.8 416.236 7
 -5 -1 -4 17359.6 356.329 8
 -5 1 -4 18048.9 435.751 6
 -5 -1 -4 18040.9 435.724 6
 -5 1 5 1821.49 121.739 1
 -5 -1 5 2007.8 127.046 1
 5 -1 5 1906.28 92.5089 11
 5 -1 -5 2036.45 131.12 1
 5 1 -5 2073.49 134.898 1
 5 -1 -5 1926.73 96.5134 7
 5 1 5 1703.66 106.081 7
 -5 -1 5 2173.44 117.341 6
 -5 1 5 2114.1 115.744 6
 -5 1 -5 1894.5 106.382 6
 -5 -1 -5 1973.8 108.636 6
 -5 -1 6 5531.54 215.384 6
 -5 1 6 5973.08 221.178 6
 -5 1 -6 5763.47 213.616 6
 -5 -1 -6 5650.89 214.66 6
 5 1 6 5794.08 226.528 7
 -5 -1 -6 5783.68 191.568 11
 -5 1 6 5698.5 246.612 1
 -5 -1 6 5639.01 245.326 1
 -5 1 -7 3516.02 169.725 6
 -5 -1 -7 3578.13 170.741 6
 -5 -1 7 3125.56 172.022 6
 -5 1 7 3260.82 174.972 6
 -5 -1 -7 2953.88 133.335 11
 5 1 7 3422.2 181.422 7
 5 -1 7 3318.06 173.256 7
 -5 1 7 3125.2 193.396 1
 -5 -1 7 3139.86 192.783 1
 -5 1 8 -15.3653 53.729 1
 -5 -1 8 30.6482 55.1381 1
 5 1 8 78.1049 56.2059 1
 5 -1 8 123.556 55.5709 1
 -5 -1 8 45.6982 52.1779 6
 -5 1 8 57.6535 46.9016 6
 -5 -1 9 2481.32 178.89 6
 -5 1 9 2882.3 190.999 6
 -5 1 9 2592.76 206.744 1
 -5 -1 9 2621.73 204.61 1
 -5 1 -9 2503.68 169.033 4
 -5 -1 -9 2440.25 166.581 4
 5 1 9 2475.77 199.676 1
 5 -1 9 2235.89 193.583 1
 -5 1 10 1659.06 160.521 6
 -5 1 10 1424.84 166.903 1
 -5 -1 10 1459.21 166.327 1
 5 1 10 1194.18 149.905 1
 5 -1 10 1438.19 162.789 1
 -5 -1 -10 1655.29 144.495 4
 -5 1 -10 1640.33 144.13 4
 -5 -1 10 1386.25 146.68 6
 -5 2 0 -6.3912 20.4578 5
 5 2 0 3.5208 21.1104 2
 -5 -2 0 -13.5526 24.2081 2
 5 -2 0 20.3066 17.6391 2
 5 2 0 13.6642 18.0988 11
 5 -2 0 12.8362 20.544 1
 5 2 0 12.6955 20.4962 1
 -5 2 0 -8.88324 20.5521 1
 -5 -2 0 2.37615 17.6803 9
 5 -2 0 3.70977 7.95837 9
 -5 2 0 2.59483 19.4324 3
 -5 2 0 2.22234 16.7492 2
 5 2 1 12713.7 302.543 11
 5 2 -1 12493.3 287.717 11
 -5 -2 -1 13076.3 300.033 11
 5 -2 1 12540.5 301.963 5
 -5 2 1 12621.2 307.876 1
 -5 -2 1 12864.9 308.826 1
 -5 -2 -1 12934.6 308.225 2
 5 -2 1 12377 293.036 2
 5 2 1 12365.4 308.184 2
 -5 2 1 12231 285.967 2
 5 -2 -1 12885.6 312.827 1
 5 2 -1 12781.9 311.822 1
 5 2 1 12356 294.441 9
 5 2 -1 12981.5 309.059 10
 5 -2 -1 13067.5 310.529 10
 -5 -2 1 12805.2 314.41 2
 5 -2 -1 12900.4 296.624 3
 5 -2 1 13144.1 304.189 1
 5 2 1 12716.3 302.718 1
 -5 2 -1 13262.7 293.723 3
 -5 2 1 12278.7 294.579 3
 -5 -2 2 19767.3 457.133 1
 -5 2 2 19691.4 458.216 1
 5 -2 2 19644.7 439.79 5
 5 2 2 19248.1 443.336 11
 -5 2 2 19846.2 454.298 10
 -5 -2 2 19485.8 452.119 10
 5 -2 -2 19316.9 429.493 3
 -5 2 2 19081.4 428.056 3
 -5 2 -2 19842.9 422.955 3
 5 -2 -2 19791.1 465.855 1
 5 2 -2 19458.7 463.651 1
 5 2 -2 18806.5 394.138 7
 5 2 -2 19575.4 414.442 11
 -5 -2 -2 20306 442.09 11
 5 -2 2 19722.7 432.047 11
 5 2 2 19204.7 448.534 2
 5 2 3 1681.91 87.7577 2
 5 2 3 1737.25 85.2357 11
 -5 2 3 1722.39 94.0935 1
 -5 -2 3 1586.04 91.8093 1
 5 -2 -3 1655.66 98.9206 1
 5 2 -3 1669.56 97.9621 1
 -5 -2 3 1592.22 89.383 10
 -5 2 3 1294.14 84.0217 10
 -5 -2 3 1473.58 78.1918 4
 -5 2 3 1493.7 77.7903 4
 5 -2 -3 1696.88 71.4546 3
 -5 -2 3 1572.92 63.048 3
 -5 2 -3 1693.45 64.017 3
 -5 2 3 1651.17 79.3743 6
 -5 -2 3 1500.85 76.6515 6
 -5 2 3 1575.7 69.4767 3
 -5 -2 -3 1605.55 79.6535 11
 5 -2 3 1593.05 73.3019 11
 -5 -2 4 11953 316.947 4
 -5 2 4 11898.4 317.984 4
 5 -2 -4 11671.2 350.773 1
 5 2 -4 11827.4 351.403 1
 5 -2 -4 12532.8 315.704 7
 5 2 4 12422.4 329.251 7
 -5 2 -4 11487.5 316.384 6
 -5 -2 -4 12122.4 322.348 6
 5 -2 -4 11282.9 283.736 3
 -5 2 -4 12046.3 270.426 3
 -5 -2 4 12028.9 269.275 3
 -5 -2 -4 11623.4 308.103 11
 5 -2 4 11893.7 295.305 11
 5 2 4 11821.1 316.455 11
 -5 2 4 11789.8 336.04 10
 -5 -2 4 11433.8 335.08 10
 5 2 5 2203.96 122.062 7
 5 -2 -5 2058.8 84.2915 3
 -5 2 5 2135.62 117.142 6
 -5 2 -5 2169.86 114.046 6
 -5 -2 -5 2066.3 113.559 6
 -5 -2 5 2257.48 117.427 6
 5 -2 5 2316.28 97.5357 11
 -5 2 5 2067.56 127.794 1
 -5 -2 5 2013.31 127.856 1
 5 -2 -5 2096.12 134.874 1
 5 2 -5 2019.8 131.481 1
 -5 2 -5 2111.84 70.7149 3
 -5 -2 -6 7051.1 224.447 11
 -5 2 6 7198.01 280.215 1
 -5 -2 6 6878 275.333 1
 -5 -2 6 6790.39 243.687 6
 -5 2 6 6790.23 245.906 6
 -5 2 -6 7214.91 244.666 6
 -5 -2 -6 7073.79 244.434 6
 5 2 6 7059.88 260.298 7
 -5 -2 -7 4553.92 174.002 11
 -5 -2 -7 4258.2 191.929 6
 -5 -2 7 4099.04 198.087 6
 -5 2 7 4348.84 202.808 6
 -5 2 -7 4303.54 190.277 6
 -5 2 7 4232.34 227.405 1
 -5 -2 7 4498.2 234.778 1
 5 2 7 4345.55 210.833 7
 5 -2 7 4405.56 201.985 7
 -5 -2 8 22.6567 48.9806 6
 -5 2 8 92.2566 54.445 6
 -5 2 8 30.5997 60.851 1
 5 -2 8 -15.3337 53.6095 1
 5 2 8 15.6871 53.2075 1
 -5 -2 8 -45.6737 70.7089 1
 -5 -2 9 3734.03 218.895 6
 -5 2 9 3797.77 219.579 6
 5 2 9 3995.37 253.036 1
 5 -2 9 3186.67 232.176 1
 -5 -2 -9 3564.87 204.302 4
 -5 2 -9 3541.46 202.069 4
 -5 2 9 3564.55 240.702 1
 -5 -2 9 3547.03 239.618 1
 -5 -2 10 1069.44 134.82 6
 -5 2 10 1025.76 132.609 6
 -5 -2 10 974.896 142.652 1
 -5 2 10 1099.77 149.341 1
 5 2 10 877.247 134.593 1
 5 -2 10 916.745 131.74 1
 -5 -2 -10 992.237 119.819 4
 -5 2 -10 1251.72 124.496 4
 5 3 0 4.95208 11.0114 7
 5 -3 0 27.006 26.9769 5
 -5 -3 0 -3.70042 23.2707 2
 5 -3 0 6.20455 20.2063 10
 -5 3 0 22.2454 24.7548 5
 5 3 0 15.8651 23.1455 1
 5 -3 0 -3.23144 22.0918 1
 -5 -3 0 -2.74326 18.6098 11
 -5 3 0 28.0144 19.8752 3
 5 -3 0 -2.86104 18.4766 3
 5 3 0 20.5706 17.6206 11
 -5 -3 0 23.3277 20.8349 9
 -5 3 1 51221.7 1033.01 2
 5 3 1 53191.1 1072.31 2
 -5 -3 -1 52822.9 1069.01 2
 5 3 1 52014.2 1063.72 11
 5 3 1 51974.5 1041.25 7
 -5 3 1 49965.1 1061.3 1
 5 3 1 51950.7 1059.29 1
 -5 -3 1 52163.5 1063.05 1
 5 -3 1 50228 1056.71 1
 -5 3 1 49871.9 1075.91 5
 5 -3 1 49777.3 1067.11 5
 -5 -3 1 50794.3 1076.03 2
 5 -3 -1 51651.3 1066.08 10
 5 3 -1 52095.6 1064.27 10
 5 -3 -1 51509.5 1070.92 1
 5 3 -1 50074.6 1066.2 1
 -5 3 1 52145.7 1054.77 3
 5 -3 -1 51064.3 1053.65 3
 -5 3 -1 52534 1048.86 3
 5 -3 1 51162.1 1044.79 2
 5 3 1 53209.7 1059.32 9
 5 3 -1 50779.9 1043.6 11
 -5 -3 -1 52605.6 1060.66 11
 5 3 2 18167.1 428.882 11
 5 3 2 17883.7 421.006 9
 -5 -3 2 18134.4 432.578 1
 -5 3 2 18542.6 435.636 1
 -5 -3 -2 18656.9 426.896 11
 5 3 -2 18208.8 393.418 11
 5 -3 2 18731.6 430.536 5
 -5 3 2 18456.9 431.103 10
 -5 -3 2 18402.2 429.513 10
 -5 3 2 18040.6 413.791 3
 5 3 2 18283.4 417.905 7
 5 3 2 19418.8 436.563 2
 5 -3 -2 18482.5 444.205 1
 5 3 -2 18076.7 441.772 1
 -5 3 -2 18084.9 401.716 3
 5 -3 -2 18656.4 415.174 3
 -5 3 3 3377.88 122.007 6
 -5 -3 3 3058.56 117.028 6
 -5 -3 3 3344.72 135.873 10
 -5 3 3 3497.17 138.905 10
 5 3 3 3501.04 132.642 11
 -5 3 3 3439.71 124.823 4
 -5 -3 3 3386.09 122.722 4
 -5 3 -3 3457.65 103.312 3
 5 -3 -3 3304.52 114.166 3
 5 -3 -3 3333.02 144.219 1
 5 3 -3 3547.71 148.624 1
 -5 3 -3 3379.18 88.6617 8
 5 3 3 3183.5 129.261 2
 5 -3 3 3082.54 109.722 11
 -5 -3 -3 3360 127.278 11
 -5 3 3 3352.28 138.828 1
 -5 -3 3 3308.86 137.126 1
 5 3 3 3326.02 128.915 7
 -5 3 4 4492.81 177.97 10
 -5 -3 4 4508.66 178.936 10
 5 -3 -4 4483.17 143.476 3
 -5 3 -4 4669.9 126.07 3
 -5 -3 4 4738.24 125.51 3
 -5 -3 -4 4711.6 123.824 8
 5 3 -4 4447.29 189.55 1
 5 -3 -4 4798.03 194.369 1
 -5 3 -4 4718.73 166.095 6
 -5 -3 -4 4940.71 170.424 6
 -5 3 4 4461.74 163.176 4
 -5 -3 4 4383.57 160.635 4
 5 -3 -4 4695.79 167.211 7
 5 3 4 4427.33 171.897 7
 5 3 4 4688.94 175.671 2
 5 -3 4 4477.95 143.71 11
 -5 3 5 1044.33 88.8834 10
 -5 -3 5 1044.64 88.9319 10
 5 3 5 1009.29 85.7597 7
 5 -3 5 1145.19 64.8664 11
 -5 -3 -5 1253.84 85.9826 6
 -5 3 -5 1101.61 81.7615 6
 -5 -3 5 1252.53 86.6599 6
 -5 3 5 1467 92.6651 6
 -5 -3 -5 1167.32 79.2057 11
 5 -3 -5 1265.81 104.122 1
 5 3 -5 1413.1 109.537 1
 -5 3 5 986.319 92.8926 1
 -5 -3 5 1003.22 92.5064 1
 5 -3 -5 1119.43 63.5229 3
 5 3 5 1294.8 92.4581 2
 -5 -3 6 3160.34 152.215 6
 -5 3 6 3210.56 154.293 6
 -5 3 -6 2984.92 146.848 6
 -5 -3 -6 3123.16 149.75 6
 5 -3 -6 3190.35 114.148 3
 -5 3 6 2978.17 173.158 1
 -5 -3 6 3119.35 176.501 1
 5 3 6 3213.13 166.767 7
 5 -3 -6 3282.9 150.151 7
 -5 -3 -6 3152.58 141.46 11
 -5 -3 -7 6121.02 234.277 6
 -5 3 -7 5772.14 227.275 6
 -5 -3 7 6060.92 241.087 6
 -5 3 7 5539.99 235.649 6
 -5 -3 -7 5919.19 214.979 11
 -5 3 7 5855.75 270.673 1
 -5 -3 7 5728.08 267.316 1
 -5 -3 8 -22.4394 48.5102 6
 -5 3 8 34.5153 46.7865 6
 -5 -3 -8 7.4509 35.7396 11
 5 3 8 -31.4117 74.1495 1
 5 -3 8 -30.3492 69.2919 1
 -5 -3 8 -30.1284 62.5775 1
 -5 3 8 60.8684 56.2438 1
 -5 -3 -9 3470.42 201.933 4
 -5 3 -9 3554.46 202.04 4
 -5 3 9 3710.26 251.491 1
 -5 -3 9 3942.02 249.26 1
 5 3 9 3694.1 247.296 1
 5 -3 9 3624.11 237.949 1
 -5 -3 9 3300.03 208.664 6
 -5 3 9 3834.07 224.281 6
 -5 -3 -10 1451.09 141.679 4
 -5 3 -10 1272.7 126.424 4
 -5 -3 10 1484.72 150.78 6
 -5 3 10 1654.78 156.207 6
 -5 3 10 1241.55 159.992 1
 5 3 10 1056.06 144.817 1
 5 -3 10 1428.58 163.39 1
 -5 -3 10 1476.04 167.085 1
 5 -4 0 -3.24721 16.9734 1
 5 4 0 -3.17137 18.824 1
 5 -4 0 -6.19083 17.2115 10
 5 4 0 3.03085 17.9899 10
 -5 -4 0 -8.04531 21.0267 2
 -5 4 0 4.24871 24.4344 5
 -5 -4 0 -3.01638 16.5759 11
 5 4 0 3.2352 17.9888 11
 5 -4 0 9.39151 21.2359 3
 -5 4 0 3.09255 17.3944 3
 5 -4 0 13.5954 27.9752 5
 -5 -4 0 3.438 19.772 9
 -5 -4 1 35833.9 777.321 2
 -5 -4 -1 36237.9 769.227 2
 5 4 1 35664.5 773.27 2
 -5 4 1 35883.9 720.062 2
 5 -4 -1 36796.3 762.006 10
 5 4 -1 36215.1 759.209 10
 -5 -4 1 35502.3 755.79 1
 -5 4 1 35982.7 757.089 1
 5 -4 1 36156.8 753.5 1
 5 4 1 35909 752.864 1
 5 4 1 36359.4 742.234 7
 -5 4 1 35999.8 781.725 5
 5 -4 1 35460.1 777.595 5
 5 4 -1 35556.1 742.763 11
 5 4 1 35921 766.144 11
 5 4 1 35403.7 761.913 9
 5 -4 -1 36210.4 755.772 3
 -5 4 -1 34695.8 746.894 3
 5 -4 1 36014.8 748.742 3
 5 -4 1 34899.4 736.653 2
 -5 -4 1 35804.3 739.098 11
 -5 -4 -1 36590.7 762.424 11
 5 -4 -1 35166.7 763.61 1
 5 4 -1 35271 761.507 1
 -5 4 1 35650 755.544 3
 -5 4 -2 24598.6 515.478 8
 5 4 2 24590.9 544.943 7
 5 -4 -2 24492.6 565.216 1
 5 4 -2 24845.5 565.753 1
 -5 4 2 24396.7 553.658 1
 -5 -4 2 25001.1 553.596 1
 5 4 2 24179.1 557.691 11
 5 4 -2 24613.9 514.727 11
 5 -4 2 24291.2 560.649 5
 -5 4 2 25022.9 551.734 10
 -5 -4 2 24444.2 548.88 10
 5 4 2 24111.8 548.694 9
 -5 -4 -2 24837.9 553.54 11
 5 -4 -2 23867.7 538.375 3
 -5 4 -2 24312.2 525.048 3
 5 4 2 25170.1 561.154 2
 -5 4 2 24320.8 540.648 3
 5 4 3 139.89 31.2725 7
 -5 4 3 176.12 36.5702 1
 -5 -4 3 156.545 35.284 1
 -5 -4 -3 191.049 33.1922 6
 -5 -4 3 149.363 33.4091 6
 -5 4 3 185.076 33.188 6
 5 -4 3 132.417 24.8258 11
 -5 4 3 165.093 35.6812 10
 -5 -4 3 150.885 31.3373 10
 5 4 3 200.798 42.4319 2
 5 -4 -3 128.324 27.5048 3
 -5 4 -3 143.288 22.5632 3
 5 -4 -3 161.203 45.3228 1
 5 4 -3 117.424 37.906 1
 -5 4 3 144.417 34.4094 4
 -5 -4 3 172.013 34.8848 4
 -5 -4 -3 112.228 21.2205 8
 -5 4 -3 174.632 19.5344 8
 -5 -4 -3 199.941 39.1232 11
 5 4 3 178.129 41.1335 9
 -5 4 4 4677.65 181.28 10
 -5 -4 4 4690.27 179.235 10
 5 4 4 4696.26 175.326 2
 -5 4 -4 4819.13 128.06 3
 5 -4 4 4589.17 143.288 11
 5 4 4 4406.47 175.159 7
 -5 -4 4 4646.41 126.836 3
 5 -4 -4 4744.67 152.003 3
 5 -4 -4 4677.41 191.863 1
 5 4 -4 4637.93 191.462 1
 -5 -4 -4 4828.88 133.112 8
 -5 4 -4 4877.11 168.006 6
 -5 -4 -4 5143.55 173.019 6
 -5 4 4 4953.47 169.454 4
 -5 -4 4 4658.79 162.906 4
 5 4 -4 4425.32 106.197 11
 5 4 5 2060.05 120.005 2
 -5 4 -5 2129.26 111.21 6
 -5 -4 -5 2166.27 113.641 6
 -5 -4 5 2142.67 111.116 6
 -5 4 5 1929.05 109.045 6
 -5 -4 5 1963.31 124.503 1
 -5 4 5 1982.93 127.241 1
 5 4 5 1996.87 120.512 7
 5 -4 -5 1995.93 114.514 7
 -5 -4 -5 2144.16 113.403 11
 -5 -4 5 1985.7 122.367 10
 -5 4 5 2014.58 123.843 10
 5 -4 5 1958.14 85.5365 11
 5 4 6 4096.24 194.451 7
 5 -4 -6 4448.65 187.699 7
 -5 -4 -6 4312.07 177.641 11
 -5 4 6 3985.34 196.561 10
 -5 -4 6 4251.79 199.035 10
 5 4 6 4249.74 190.872 2
 -5 4 -6 4527.4 180.249 6
 -5 -4 6 4226.83 179.22 6
 -5 -4 -6 4194.06 178.089 6
 -5 4 6 4021.69 179.669 6
 -5 4 6 4709 217.221 1
 -5 -4 6 3981.71 202.584 1
 -5 -4 -7 4669.84 192.268 11
 -5 -4 7 4538.87 222.294 10
 -5 4 7 4802.62 239.787 1
 -5 -4 7 4344.65 230.795 1
 -5 -4 7 4506.72 203.078 6
 -5 4 -7 4677.17 197.984 6
 -5 4 7 4557.82 207.643 6
 5 4 7 4519.99 210.549 2
 -5 -4 8 77.8216 55.7737 6
 -5 4 8 68.7235 58.2769 6
 5 -4 8 29.9319 55.319 1
 5 4 8 78.4688 58.0089 1
 -5 4 8 30.12 57.1127 1
 -5 -4 8 -14.8806 66.7707 1
 -5 -4 -8 95.0361 51.4401 4
 -5 4 -8 51.2988 46.8534 4
 -5 -4 -8 -16.3649 41.6342 11
 -5 4 9 3442.6 210.17 6
 -5 -4 9 3071.13 200.257 6
 -5 4 -9 3403.47 195.912 4
 -5 -4 -9 3719.49 206.94 4
 -5 4 9 3552.67 237.596 1
 -5 -4 9 3617.08 238.791 1
 5 4 9 3394.82 235.628 1
 5 -4 9 3625.26 234.976 1
 -5 -4 -10 759.174 103.431 4
 -5 4 -10 786.917 105.975 4
 -5 -4 10 831.57 117.021 6
 -5 4 10 885.466 120.997 6
 -5 4 10 779.329 129.819 1
 5 4 10 655.643 121.251 1
 5 -4 10 973.669 141.931 1
 -5 -4 10 616.963 120.633 1
 -5 -5 0 4.35276 22.1458 2
 -5 -5 0 -4.01367 22.5757 9
 5 5 0 15.1765 28.0767 10
 5 -5 0 43.5689 31.7762 10
 -5 5 0 -4.83058 24.5767 5
 5 -5 0 126.957 36.62 1
 5 5 0 47.7615 33.7224 1
 -5 -5 0 -6.76408 29.5258 11
 -5 5 0 -10.4345 30.0772 3
 5 -5 0 -10.3538 20.2757 3
 5 5 0 7.31049 17.8054 11
 5 -5 0 -5.21862 42.4442 5
 5 5 1 24036.4 543.586 2
 -5 -5 -1 24836.4 537.907 2
 -5 -5 1 23332.2 544.163 2
 5 -5 -1 23401.3 523.016 10
 5 5 -1 22641.4 520.959 10
 5 5 1 23820 516.804 1
 -5 5 1 23665.1 518.905 1
 5 -5 1 23627 516.949 1
 -5 -5 1 23784.3 518.604 1
 5 -5 1 23196.8 498.749 2
 -5 5 -1 23009.1 516.884 3
 -5 5 1 22913.2 550.562 5
 5 -5 1 24463.3 554.577 5
 -5 5 -1 23590.7 511.707 8
 -5 -5 -1 24282.6 533.075 11
 -5 -5 1 23435.7 507.589 11
 5 5 -1 23185.4 511.929 11
 5 -5 -1 23510.5 528.209 1
 5 5 -1 24084.2 528.866 1
 5 -5 -1 23213.3 524.087 3
 5 -5 1 24405 518.792 3
 -5 -5 -1 24099.5 534.985 9
 5 -5 -2 2319.5 107.21 1
 5 5 -2 2220.48 105.015 1
 5 5 2 1946.5 98.4201 2
 -5 5 2 2350.62 67.7869 2
 -5 -5 2 2270.97 96.3786 10
 -5 5 2 2401.62 99.5365 10
 -5 5 -2 2322.43 87.7779 3
 -5 5 2 2311.6 90.8599 4
 -5 -5 2 2321.7 89.5762 4
 -5 5 2 2360.57 117.574 5
 5 -5 2 2388.75 113.378 5
 5 5 -2 2433.07 81.3217 11
 -5 5 -2 2328.51 83.1501 8
 -5 -5 -2 2540.09 107.861 11
 5 -5 2 2345.05 88.4146 3
 5 -5 -2 2517.53 99.8025 3
 5 5 2 2278.16 102.385 9
 -5 5 2 2394.45 101.662 1
 -5 -5 2 2498.18 101.859 1
 5 5 2 2405.65 99.7984 7
 5 5 3 7661.69 228.461 2
 5 5 3 7533.56 226.766 7
 -5 5 3 6985.58 204.121 6
 -5 -5 3 7123.97 203.13 6
 5 -5 -3 7377.22 236.215 1
 5 5 -3 7247.73 234.266 1
 -5 5 3 7502.89 225.393 10
 -5 -5 3 7207.62 221.595 10
 -5 5 -3 7398.76 189.141 3
 5 -5 -3 7762.72 212.347 3
 -5 5 3 7253.45 173.782 9
 -5 5 3 7612.77 210.942 4
 -5 -5 3 7346.2 206.65 4
 -5 5 -3 7124.67 208.755 6
 -5 -5 -3 7361.58 213.955 6
 -5 5 3 7367.67 226.765 1
 -5 -5 3 7190.49 223.617 1
 -5 5 -3 7299.42 180.17 8
 -5 -5 -3 7255.19 197.27 8
 5 -5 -4 5317.6 208.026 1
 5 5 -4 5352.36 208.19 1
 5 -5 4 5166.22 157.445 11
 -5 -5 -4 5502.95 193.389 11
 -5 5 4 5206.32 180.359 4
 -5 -5 4 5527.11 181.315 4
 -5 -5 4 5617.05 199.336 10
 -5 5 4 5588.28 200.248 10
 -5 -5 -4 5459.81 156.114 8
 -5 -5 -4 5535.39 185.077 6
 -5 5 -4 5279.48 180.267 6
 5 5 4 5877.88 199.731 9
 5 5 4 5627.62 196.41 2
 5 5 4 5250.21 197.006 7
 5 5 5 1026.47 88.3477 9
 5 -5 -5 857.429 85.473 7
 5 5 5 1163.96 89.774 2
 -5 -5 -5 966.214 52.6198 8
 -5 5 5 1201.09 86.0264 6
 -5 -5 5 1103.52 82.321 6
 -5 5 -5 954.691 75.6388 6
 -5 -5 -5 886.669 73.9552 6
 -5 5 5 1026.83 87.2924 10
 -5 -5 5 857.772 81.4478 10
 5 5 5 854.516 82.6548 7
 -5 -5 -5 991.985 85.2519 11
 -5 5 5 857.012 85.2841 1
 -5 -5 5 990.985 91.1979 1
 5 5 6 7133 255.995 2
 -5 5 6 6887.14 217.68 8
 -5 -5 6 6673.49 270.469 1
 -5 5 6 6675.33 270.593 1
 -5 -5 -6 6800.68 243.561 11
 5 5 6 6401.68 258.566 7
 -5 5 -6 6829.99 236.026 6
 -5 -5 -6 6945.8 240.179 6
 -5 -5 6 7162.07 243.98 6
 -5 5 6 6922.19 245.085 6
 5 -5 -6 7353.73 259.618 7
 -5 -5 6 6473.48 258.403 10
 -5 5 6 6536.82 260.8 10
 5 -5 -6 6820.04 207.745 3
 -5 -5 7 5109.54 220.134 6
 -5 5 7 5497.52 228.644 6
 -5 5 7 5015.33 251.633 1
 -5 -5 7 5253.3 252.125 1
 -5 -5 -7 5661.78 220.309 11
 -5 5 -8 151.982 53.0041 4
 -5 -5 -8 62.9095 47.0928 4
 -5 -5 8 76.9803 53.6102 6
 -5 5 8 136.713 66.963 6
 -5 -5 8 117.304 70.3658 1
 5 5 8 124.945 63.5479 1
 5 -5 8 118.196 58.7998 1
 -5 5 8 133.791 65.5334 1
 -5 -5 -8 107.779 45.7449 11
 5 -5 9 3160.22 221.957 1
 5 5 9 3606.19 239.655 1
 -5 -5 9 3670.44 211.361 6
 -5 5 9 3518.66 211.739 6
 -5 -5 -9 3749.48 203.015 4
 -5 5 -9 3151.86 189.504 4
 -5 5 9 3705.53 239.589 1
 -5 -5 9 3276.73 225.496 1
 -5 -5 10 1190.76 151.302 1
 -5 5 -10 1416.44 133.652 4
 -5 -5 10 1342.81 142.031 6
 -5 -6 0 32.7986 29.7316 2
 5 -6 0 -1.12364 11.5125 2
 5 -6 0 -11.8945 25.7138 5
 -5 6 0 5.38945 24.1818 5
 5 -6 0 12.3766 17.2044 10
 5 6 0 -9.05417 18.4542 10
 -5 -6 0 -18.4379 21.762 9
 -5 6 0 -3.66201 22.3917 8
 -5 -6 0 11.3101 20.2181 11
 5 -6 0 3.82312 17.756 3
 5 -6 0 3.25941 18.5401 1
 5 6 0 -3.18364 19.6529 1
 5 -6 1 15062.5 335.72 2
 -5 6 1 16117.7 400.401 5
 5 -6 1 15569.7 398.874 5
 5 -6 1 15084 359.795 3
 5 -6 -1 15578.8 369.354 3
 -5 -6 -1 15065.9 375.546 2
 -5 -6 1 15621 388.202 2
 5 6 -1 15560.9 366.279 1
 5 -6 -1 15647.7 367.944 1
 -5 6 1 15187 367.613 8
 -5 6 -1 15046.5 356.039 8
 5 -6 1 15074.1 353.465 1
 5 6 1 14832.5 352.539 1
 -5 -6 1 15679.2 354.603 1
 -5 6 1 15296.2 355.175 1
 -5 -6 -1 15322.4 379.157 9
 -5 -6 -1 15694.5 375.45 11
 -5 -6 1 15183.3 351.681 11
 5 6 2 15829.5 409.052 2
 -5 6 2 16848.3 381.368 6
 -5 -6 2 16887.3 379.371 6
 -5 6 -2 16793.9 379.419 8
 -5 6 2 15780 398.454 8
 -5 6 2 16920 436.362 5
 5 -6 -2 16645.6 409.539 1
 5 6 -2 16729.8 410.031 1
 5 -6 2 16549 428.229 5
 5 -6 2 16891.7 384.598 3
 5 -6 -2 16519.1 399.388 3
 -5 6 2 17044 383.823 4
 -5 -6 2 17133.2 381.664 4
 -5 -6 -2 17246.9 415.174 11
 -5 -6 2 16796.8 366.307 11
 5 6 2 16122.6 410.83 9
 -5 6 2 16957.3 398.855 1
 -5 -6 2 16802.3 394.999 1
 -5 -6 2 16767.7 391.938 10
 -5 6 2 16946.6 395.194 10
 -5 6 3 58.5657 23.4361 6
 -5 -6 3 44.8847 24.3867 6
 5 6 3 95.7853 34.1372 2
 -5 6 3 40.9979 30.1266 10
 -5 -6 3 88.3604 28.8595 10
 -5 6 3 95.8335 30.6388 1
 -5 -6 3 96.976 35.4425 1
 -5 -6 -3 34.4523 24.3155 8
 -5 6 -3 50.773 19.5234 8
 5 6 3 70.1251 14.8031 5
 5 -6 3 33.0053 32.6563 5
 -5 6 -3 53.9786 26.8365 6
 -5 -6 -3 43.0834 25.5963 6
 -5 6 3 45.0294 24.0739 4
 -5 -6 3 50.8098 25.2638 4
 5 -6 -3 23.9928 26.4513 1
 5 6 -3 83.5224 34.3277 1
 5 -6 -4 10287.7 314.086 7
 -5 6 4 10005.6 283.947 8
 -5 -6 -4 10486.7 263.598 8
 5 -6 -4 9668.96 310.973 1
 5 6 -4 10349.3 317.326 1
 -5 6 4 10727.1 306.231 10
 -5 -6 4 10072.3 298.643 10
 -5 -6 -4 10309.8 285.938 6
 -5 6 -4 10224 281.831 6
 -5 -6 -4 10175.3 304.415 11
 5 -6 4 9926.32 256.935 11
 5 6 4 10597.8 306.288 9
 -5 6 4 10735.5 250.165 9
 5 6 4 10241.1 300.077 2
 5 6 5 2007.51 122.341 9
 -5 -6 -5 2068.79 86.7755 8
 -5 6 5 2221.7 108.957 8
 5 -6 -5 2051.45 127.976 7
 -5 6 5 2126.7 127.937 1
 -5 -6 5 2207.64 129.588 1
 5 -6 -5 2147.27 103.918 3
 -5 -6 5 1941.16 107.035 6
 -5 6 5 2210.07 114.259 6
 -5 6 -5 2066.55 108.612 6
 -5 -6 -5 2130.57 111.717 6
 -5 -6 -5 2023.97 121.755 11
 -5 6 5 1932.12 121.033 10
 -5 -6 5 2082.74 124.666 10
 5 6 5 1979.77 119.51 2
 5 6 6 4098.52 192.513 9
 -5 6 -6 4222.4 172.356 6
 -5 -6 -6 4182.75 175.763 6
 -5 -6 6 4248.93 179.694 6
 -5 6 6 3776.95 176.319 6
 5 -6 -6 4035.88 154.009 3
 -5 -6 -6 4014.19 187.847 11
 -5 6 6 4254.86 165.177 8
 -5 6 6 4599.21 210.506 1
 -5 -6 6 4086.54 200.598 1
 5 -6 -6 4004.22 194.002 7
 5 6 6 3844.32 183.934 2
 -5 -6 6 4180.29 197.474 10
 -5 6 6 4212.15 197.971 10
 -5 -6 7 2205.55 139.952 6
 -5 6 7 2205.5 140.414 6
 5 6 7 2470.46 155.669 9
 5 6 7 2135.37 160.75 1
 5 -6 7 2266.65 158.882 1
 -5 6 7 2359.56 164.092 1
 -5 -6 7 2474.7 165.213 1
 5 -6 -7 2234.55 146.39 7
 -5 -6 -7 2204.14 138.495 11
 -5 -6 -8 -10.3024 50.188 4
 -5 6 -8 19.8058 40.2769 4
 -5 -6 -8 78.6937 47.1885 11
 -5 -6 8 43.0153 59.5665 1
 5 6 8 15.4988 57.2892 1
 5 -6 8 87.352 55.2123 1
 -5 6 8 -14.5689 64.1946 1
 -5 -6 8 129.932 57.3409 6
 -5 6 8 101.217 56.4214 6
 5 6 8 -23.8886 56.3948 9
 -5 -6 9 2269.83 162.971 6
 -5 6 9 2128.73 165.35 6
 -5 -6 -9 2543.22 163.745 4
 -5 6 -9 2331.6 157.766 4
 -5 6 9 2319.89 187.898 1
 -5 -6 9 2352.08 191.167 1
 -5 -6 -9 2234.12 146.306 11
 5 -6 9 2346.04 187.066 1
 5 6 9 2443.52 201.704 1
 5 6 9 2360.76 173.303 9
 -5 -7 0 12.5144 22.3726 11
 -5 -7 0 5.01851 24.4469 2
 5 -7 0 29.1461 19.8037 1
 5 7 0 15.847 19.0052 1
 -5 -7 0 2.18736 15.4091 5
 5 -7 0 29.5353 22.0564 3
 -5 7 0 49.6767 23.2859 8
 5 -7 0 -6.69749 30.0521 5
 5 7 0 15.0181 17.8303 10
 5 -7 0 3.07043 18.0399 10
 -5 -7 0 5.22895 25.0831 9
 -5 7 -1 14339.2 346.937 8
 -5 -7 -1 14536.3 371.631 9
 5 -7 1 14154.7 349.329 3
 -5 -7 -1 14443.8 363.479 2
 -5 -7 1 14852.5 376.468 2
 5 7 1 14356 335.722 1
 5 -7 1 14158.4 334.923 1
 -5 -7 1 14456.8 334.295 1
 -5 7 1 14396.6 335.058 1
 -5 -7 -1 14679.8 364.822 11
 -5 -7 1 14581.8 341.442 11
 5 -7 1 15054.5 398.733 5
 5 -7 -1 14483.1 348.786 1
 5 7 -1 14598.1 348.152 1
 -5 7 2 10735.7 259.988 6
 -5 -7 2 10466.4 256.065 6
 -5 7 2 10831.5 274.208 1
 -5 -7 2 11031.3 272.609 1
 5 -7 -2 10452.3 283.968 1
 5 7 -2 10790 285.565 1
 5 -7 2 10551.7 313.402 5
 -5 7 2 10383.3 259.994 4
 -5 -7 2 10257 257.138 4
 5 -7 2 10144.4 266.583 3
 -5 -7 -2 10598.6 282.444 8
 -5 7 -2 10832.6 266.972 8
 5 -7 2 11068.8 267.725 1
 -5 -7 2 10212.8 249.37 11
 5 7 2 11077.5 298.999 2
 -5 -7 -3 3144.7 118.991 6
 -5 7 -3 2852.83 111.714 6
 -5 7 3 2963.86 112.757 6
 -5 -7 3 3060.46 111.85 6
 -5 -7 -3 2902.61 135.251 11
 5 -7 3 3051.15 149.197 5
 5 7 3 3005.28 83.1293 5
 5 7 3 2918.99 131.583 2
 -5 7 3 3107.05 153.374 5
 -5 7 3 3173.55 129.712 8
 -5 -7 3 2765.68 118.854 1
 -5 7 3 2875.84 124.163 1
 5 7 3 2974.14 136.857 9
 -5 7 -3 2756.06 102.51 8
 -5 -7 -3 3025.71 118.217 8
 5 -7 -3 2849.35 130.477 1
 5 7 -3 2770.38 129.246 1
 5 -7 -3 3154.18 128.458 3
 5 -7 3 3120.17 108.286 3
 -5 7 3 2933.54 114.206 4
 -5 -7 3 3058.21 113.012 4
 -5 7 3 3074.78 125.236 10
 -5 -7 3 3045.66 122.333 10
 -5 -7 -4 11667.3 300.317 8
 -5 7 4 11494.1 322.436 8
 5 -7 -4 11795.2 319.623 3
 5 7 4 11869.6 336.793 2
 5 7 4 11849 344.774 9
 -5 7 4 11946.9 280.684 9
 -5 7 4 12089.9 372.259 5
 5 -7 4 12190.4 290.545 11
 -5 -7 -4 11613.9 343.053 11
 -5 -7 4 11390.6 325.48 10
 -5 7 4 11512.5 330.014 10
 -5 7 -4 11748.4 310.053 6
 -5 -7 -4 11434.2 312.195 6
 5 -7 -5 1908.13 127.222 7
 -5 7 5 1528.52 108.324 1
 -5 -7 5 1832.27 116.296 1
 5 -7 -5 1858.64 100.527 3
 -5 7 -5 1524.34 91.9131 6
 -5 -7 -5 1457.84 92.2112 6
 -5 -7 5 1738.57 99.0939 6
 -5 7 5 1708.32 99.696 6
 5 7 5 1666.8 109.198 2
 -5 -7 5 1830.12 113.837 10
 -5 7 5 1397.3 102.791 10
 5 7 5 1531.6 109.244 9
 -5 -7 -5 1565.54 110.637 11
 -5 -7 -5 1698.45 82.41 8
 -5 7 5 1870.1 105.002 8
 5 -7 -6 1936.37 135.981 7
 -5 7 6 1939.8 133.618 1
 -5 -7 6 1896.42 132.225 1
 5 -7 -6 1886.81 105.923 3
 5 7 6 2156.15 131.908 2
 -5 7 6 1932.87 111.397 8
 -5 -7 -6 2043.98 132.864 11
 -5 7 -6 1996.61 114.928 6
 -5 -7 -6 2113.46 119.178 6
 -5 -7 6 2223.99 124.229 6
 -5 7 6 1999.99 121.85 6
 -5 7 6 1709.87 123.483 10
 -5 -7 6 1802.22 126.957 10
 5 7 6 2119.7 136.863 9
 -5 7 7 2052.38 116.143 8
 5 7 7 1809.51 137.828 9
 -5 7 7 2154.83 136.241 6
 -5 -7 -7 2018.93 139.425 11
 -5 7 7 1694.51 138.392 1
 -5 -7 7 1860.45 144.747 1
 5 7 7 2007.28 153.725 1
 5 -7 7 2005.33 147.782 1
 5 -7 -7 2230.52 149.229 7
 -5 -7 7 2328.78 138.956 6
 -5 -7 8 27.7539 53.9235 1
 -5 7 8 84.8279 63.4365 1
 5 7 8 -15.2204 56.2571 1
 5 -7 8 114.252 62.926 1
 -5 -7 -8 -10.1186 46.206 4
 -5 7 -8 -19.2883 41.6995 4
 -5 -7 -8 53.2684 48.6492 11
 -5 -7 8 10.6775 48.758 6
 -5 7 8 11.0838 53.9909 6
 5 7 8 12.08 57.945 9
 -5 7 9 1805.56 144.756 6
 -5 -7 9 1412.08 133.278 6
 5 7 9 1564.04 161.972 1
 5 -7 9 1372.72 150.708 1
 -5 7 9 1541.57 152.633 1
 -5 -7 9 1799.24 161.375 1
 -5 -7 -9 1727.92 135.655 11
 5 7 9 1603.68 143.552 9
 -5 -7 -9 1655.62 133.198 4
 -5 7 -9 1562.59 126.942 4
 5 8 0 15.4591 18.5382 1
 5 -8 0 -9.41411 18.2421 1
 -5 -8 0 16.0147 28.9838 2
 -5 -8 0 -2.73922 18.289 5
 -5 -8 0 11.7333 28.1404 9
 5 8 0 2.92785 17.0202 10
 5 -8 0 5.93361 18.3144 10
 5 -8 0 -29.9018 42.0465 5
 -5 -8 0 14.6829 16.7296 7
 -5 -8 0 -4.58303 25.4831 11
 -5 -8 -1 4599.06 162.704 2
 -5 -8 1 4664.1 147.278 11
 5 -8 1 4522.5 120.175 2
 5 -8 1 4416.23 185.858 5
 -5 -8 -1 4679.76 166.667 8
 -5 -8 -1 4514.77 171.145 9
 -5 8 1 4733.26 129.994 4
 5 -8 -1 4436.24 143.97 1
 5 8 -1 4395.49 143.095 1
 -5 -8 1 4305.17 112.884 7
 5 -8 1 4857.05 136.806 10
 5 -8 1 4495.25 135.079 1
 5 8 1 4617.03 136.826 1
 5 8 2 10573.7 292.121 2
 -5 -8 2 10100.4 243.589 11
 -5 -8 -2 9992.14 250.082 6
 -5 8 -2 10007.6 247.013 6
 -5 8 2 9727.54 244.331 6
 -5 -8 2 9635.08 240.842 6
 -5 -8 2 10176.1 255.041 1
 -5 8 2 9947.54 256.683 1
 5 -8 2 10045.2 251.404 1
 5 8 2 9969.1 252.175 1
 5 -8 -2 9763.23 266.604 1
 5 8 -2 9524.55 265.029 1
 -5 -8 -2 9420.19 285.53 11
 -5 8 2 10275.2 283.958 8
 -5 8 2 9812.55 311.694 5
 5 -8 2 9666.58 309.384 5
 -5 -8 -2 9771.72 274.864 8
 -5 8 -2 9909.43 260.433 8
 -5 -8 2 9899.86 243.182 4
 -5 8 2 9763.82 245.35 4
 5 -8 -2 10160.1 281.418 3
 5 -8 2 9989.66 261.198 3
 -5 8 -3 1764.99 84.2308 6
 -5 -8 -3 2126.09 92.09 6
 -5 -8 3 2021.1 86.4548 6
 -5 8 3 1856.08 86.3607 6
 -5 8 3 1833.41 93.4427 10
 -5 -8 3 1942.9 92.0779 10
 5 8 3 1852.2 104.338 2
 -5 8 3 1836.76 120.744 5
 5 8 3 1890.6 111.079 9
 -5 8 3 1948.22 96.7284 1
 -5 -8 3 1762.23 91.3314 1
 -5 8 3 1966.42 106.404 8
 -5 -8 -3 1952.51 112.654 11
 -5 -8 -3 1928.32 96.0545 8
 5 -8 3 1891.69 120.096 5
 5 -8 -3 1717.13 98.6612 3
 5 -8 3 1768.87 83.1918 3
 5 -8 -3 1922.28 103.427 1
 5 8 -3 2057.26 104.527 1
 5 -8 4 12785.1 386.811 5
 -5 -8 4 12943.4 343.978 10
 -5 8 4 12644.5 346.9 10
 5 8 4 12708.5 371.29 9
 -5 8 -4 12479.4 324.589 6
 -5 -8 -4 12700.8 331.541 6
 -5 8 4 12779.6 352.731 8
 -5 -8 -4 12920.5 329.852 8
 -5 8 4 12834.7 398.972 5
 5 8 4 12513.5 355.678 2
 5 -8 -4 13123 351.543 3
 -5 -8 -4 12255.7 368.345 11
 -5 8 5 2306.55 155.275 5
 -5 8 5 2283.11 127.392 10
 5 8 5 2043.1 131.731 9
 5 -8 -5 2226.45 116.525 3
 5 8 5 2306.22 132.448 2
 5 -8 -5 2243.93 145.295 7
 -5 -8 -5 2334.49 103.748 8
 -5 8 5 2322.57 123.853 8
 -5 8 -5 2151.99 109.107 6
 -5 -8 -5 2068.21 110.496 6
 -5 -8 5 2334.53 115.587 6
 -5 8 5 2269.79 116.918 6
 -5 8 5 2066.03 125.771 1
 -5 -8 5 2089.45 124.138 1
 -5 -8 5 2105.93 120.971 10
 -5 -8 -5 2114.43 132.002 11
 5 8 6 4106.34 206.253 1
 5 -8 6 4200.62 202.714 1
 5 8 6 4176.57 202.397 9
 -5 -8 -6 4167.52 200.238 11
 -5 8 6 4207.21 181.814 6
 -5 -8 6 4246.5 178.472 6
 -5 8 -6 4154.76 171.941 6
 -5 -8 -6 4342.68 180.021 6
 5 -8 -6 4381.92 175.011 3
 -5 8 6 4273.65 178.355 8
 5 8 6 4377.53 192.447 2
 -5 -8 6 4439.48 198.445 10
 -5 8 6 4042.49 193.634 10
 -5 8 6 4208.27 202.378 1
 -5 -8 6 4686.53 207.996 1
 5 -8 -6 4601 219.879 7
 -5 -8 -7 1641.8 116.345 4
 -5 8 -7 1754.29 114.704 4
 -5 8 7 1867.43 113.426 8
 5 8 7 1706.85 141.209 1
 5 -8 7 1491.72 130.684 1
 5 8 7 1877.12 139.077 9
 5 -8 -7 1350.1 126.651 7
 5 -8 -7 1840.23 107.104 3
 -5 -8 -7 2032.75 142.387 11
 -5 -8 7 1891.15 140.378 1
 -5 8 7 1804.6 140.935 1
 -5 -8 7 1845.3 123.944 6
 -5 8 7 1809.6 127.053 6
 -5 -8 -8 -11.461 51.4246 11
 -5 -8 8 26.7238 62.0577 1
 -5 8 8 -27.3011 60.1449 1
 5 8 8 44.4698 50.2773 1
 5 -8 8 -27.9603 60.4457 1
 -5 -8 -8 9.83428 43.3304 4
 -5 8 -8 -9.29606 50.473 4
 5 8 8 12.345 56.3711 9
 -5 -8 8 31.4406 45.3132 6
 -5 8 8 76.1797 59.8045 6
 -5 -8 -9 1621.81 139.447 11
 5 8 9 1594.84 147.302 9
 5 8 9 1529.66 159.139 1
 5 -8 9 1656.11 157.576 1
 -5 8 9 1584.95 152.718 1
 -5 -8 9 1514.69 148.971 1
 -5 -8 9 1721.33 141.979 6
 -5 8 9 1722.85 144.703 6
 -5 8 -9 1329.97 117.411 4
 -5 -8 -9 1736.28 136.097 4
 5 -9 0 -8.91833 17.8246 9
 -5 -9 0 22.852 19.2255 7
 -5 9 0 -5.37216 26.5618 8
 -5 -9 0 54.6033 31.2929 8
 -5 -9 0 -26.1074 33.2064 9
 -5 -9 0 16.4312 22.1177 5
 5 -9 0 -8.26878 39.6628 5
 5 9 0 5.86328 17.4013 1
 -5 -9 -1 8439.97 230.018 7
 -5 -9 -1 8562.73 258.607 11
 -5 -9 -1 9326.53 265.411 8
 -5 9 1 8533.54 206.776 6
 -5 -9 1 8800.57 205.38 6
 5 -9 1 8374.82 286.21 5
 -5 9 1 8786.17 284.659 5
 -5 -9 1 8993.1 236.685 5
 -5 9 1 8372.71 255.907 8
 -5 -9 -1 8349.88 265.518 9
 -5 -9 1 8432.03 269.154 9
 5 9 -1 8589.63 224.531 1
 -5 9 1 8574.77 207.767 4
 -5 -9 1 8473.41 236.886 11
 5 -9 1 8411.03 213.831 10
 5 9 1 8857.96 215.995 10
 5 9 1 8800.92 217.867 1
 5 -9 -1 8340.58 254.444 3
 -5 9 2 3408.74 111.558 6
 -5 -9 -2 3470.08 114.306 6
 -5 9 -2 3513.4 111.793 6
 -5 9 2 3345.03 112.327 4
 5 -9 2 3386.77 168.459 5
 -5 9 2 3629.65 171.057 5
 -5 -9 2 3245.95 153.944 2
 -5 9 2 3665.88 121.9 1
 5 9 2 3422.49 117.434 1
 -5 -9 2 3576.03 118.066 1
 -5 9 2 3440.65 147.455 8
 -5 -9 -2 3240.03 148.707 11
 5 -9 -2 3360.16 144.016 3
 -5 -9 -2 3440.71 141.975 8
 -5 -9 2 3535.8 116.005 11
 5 9 -2 3424.17 126.775 1
 -5 9 3 3337.68 130.073 1
 -5 9 3 3691.72 124.729 6
 -5 9 -3 3462.32 119.503 6
 -5 -9 -3 3369.99 122.02 6
 -5 9 3 3611.66 179.773 5
 5 -9 3 3562.95 177.889 5
 -5 9 3 3249.04 149.299 8
 -5 9 3 3580.09 132.533 10
 -5 -9 -3 3241.76 137.491 8
 5 9 3 3562.97 152.341 2
 -5 -9 -3 3265.3 159.22 11
 5 -9 -3 3424.9 148.634 3
 5 9 4 7232.41 258.06 9
 -5 9 -4 6659.51 203.3 6
 -5 -9 -4 7332.5 212.559 6
 5 -9 4 6860.09 269.573 5
 -5 9 4 6625.94 220.358 10
 -5 -9 -4 7091.68 220.003 8
 -5 9 4 6991.41 239.955 8
 5 9 4 6674.16 234.2 2
 -5 -9 -4 7227.05 259.008 11
 -5 9 4 7111.95 275.551 5
 5 -9 -4 7059.39 236.862 3
 -5 9 5 769.677 69.7819 6
 -5 -9 -5 721.926 65.0926 6
 -5 9 5 838.89 99.1869 5
 5 9 5 842.557 81.1567 2
 -5 -9 -5 853.608 66.42 8
 -5 9 5 660.963 72.2297 1
 -5 -9 -5 813.547 89.9227 11
 5 9 5 628.809 83.0534 9
 -5 9 5 813.718 81.5855 8
 5 -9 -5 941.016 95.9215 7
 5 -9 -5 1071.52 84.3159 3
 5 -9 5 959.779 108.569 5
 -5 9 5 880.554 78.7629 10
 -5 9 6 3093.31 192.966 5
 -5 -9 -6 2940.38 144.287 4
 5 9 6 3335.15 165.859 2
 -5 -9 -6 2839.04 168.135 11
 5 9 6 3232.35 176.321 1
 5 -9 -6 2920.8 181.846 7
 5 -9 -6 3373.2 154.53 3
 -5 9 6 3271.15 158.094 8
 -5 9 6 2935.6 150.048 6
 5 9 6 2998.89 173.17 9
 -5 9 6 3386.68 173.631 1
 -5 9 7 2545.91 149.331 6
 -5 9 7 2545.39 180.801 5
 -5 9 7 2467.87 137.858 8
 -5 -9 -7 2329.46 138.019 4
 5 9 7 2401.88 165.549 1
 5 9 7 2321.21 159.715 9
 5 -9 -7 2431.95 131.908 3
 -5 9 7 2233.48 155.451 1
 -5 -9 -7 2629.58 168.609 11
 5 -9 -7 2451.54 169.064 7
 -5 -9 -8 -18.9721 50.2324 4
 -5 -9 -8 -12.2937 58.0406 11
 -5 9 8 53.1542 47.6995 6
 -5 9 8 31.0808 61.8074 5
 5 9 8 14.2115 53.8916 1
 -5 9 8 51.9295 58.2505 1
 5 9 8 -25.4266 57.0432 9
 -5 9 9 1695.59 156.966 1
 -5 9 9 1959.2 174.4 5
 5 9 9 1630.57 152.712 9
 -5 -9 -9 1859.12 149.832 11
 5 -10 0 -9.04796 48.5229 5
 -5 -10 0 21.7141 31.8911 9
 5 -10 0 -10.2078 22.3488 9
 5 -10 0 11.9297 29.0553 3
 -5 10 0 -12.1705 34.2271 8
 -5 -10 0 -13.2783 30.8348 8
 5 -10 1 11993.1 373.74 5
 -5 -10 -1 12089.9 351.216 9
 -5 -10 1 12500.8 356.507 9
 -5 -10 -1 11532.7 336.592 11
 5 -10 -1 11591.8 335.127 3
 5 -10 1 11729.9 326.342 3
 -5 -10 1 12254.9 345.609 8
 -5 10 1 12298.3 343.069 8
 -5 10 -1 12479.3 333.244 8
 -5 -10 -1 12911.1 346.473 8
 -5 -10 -1 11314.9 302.447 7
 -5 -10 1 12477.5 344.843 2
 -5 -10 1 12444.6 316.454 11
 -5 10 1 13057.6 374.759 5
 -5 -10 1 12190.2 314.236 5
 -5 -10 -2 9233.37 275.403 8
 -5 10 -2 8836.38 259.26 8
 -5 10 2 8766.65 280.217 8
 -5 -10 2 9720.87 295.597 2
 -5 10 2 9308.12 312.422 5
 5 -10 2 8682.06 307.562 5
 5 -10 2 9212.9 259.826 3
 5 -10 -2 8862.34 278.02 3
 -5 -10 -2 8453.2 280.384 11
 5 -10 -3 21.3216 30.1332 3
 -5 10 3 -19.957 39.687 5
 5 -10 3 29.6948 41.9662 5
 -5 10 3 14.8005 31.3755 8
 -5 -10 -3 24.6529 32.6374 8
 -5 -10 -3 -8.21681 32.6805 11
 -5 10 4 4442.92 191.029 8
 5 10 4 4503.48 183.319 2
 -5 -10 -4 4883.95 175.705 8
 5 -10 4 4477.24 220.883 5
 -5 10 4 4356.7 217.44 5
 5 -10 -4 4321.56 183.097 3
 -5 -10 -4 4064.73 196.11 11
 5 10 5 1568.31 119.502 9
 5 -10 -5 1170.46 93.2419 3
 -5 -10 -5 1111.43 106.919 11
 5 -10 -5 1243.53 116.741 7
 -5 -10 5 1123.46 87.3713 8
 -5 10 5 1435.59 106.249 8
 -5 -10 -5 1438.75 90.3714 8
 5 10 5 1315.09 98.5803 2
 -5 10 5 1271.48 122.047 5
 5 -10 -6 2045.45 155.119 7
 5 -10 -6 2133.82 127.842 3
 -5 -10 -6 2234.14 150.997 11
 -5 10 6 2066.12 131.636 8
 5 10 6 1574.25 130.25 9
 -5 10 6 2049.47 157.972 5
 5 -10 -7 1592.87 146.768 7
 -5 -10 -7 1494.53 137.339 11
 5 -10 -7 1642.94 113.715 3
 -5 10 7 1640.38 120.208 8
 5 10 7 1652.37 137.299 9
 -5 10 7 1958.23 160.972 5
 5 10 8 12.9738 55.0051 9
 -5 10 8 -62.4012 68.7355 5
 -5 -10 -8 26.1741 52.0499 11
 -5 11 0 -6.9187 35.2001 8
 -5 -11 0 -21.753 34.781 8
 -5 -11 0 6.30079 32.9349 2
 -5 -11 0 24.6714 34.2954 11
 -5 -11 0 -23.697 41.8284 9
 5 -11 0 -6.62068 30.7491 3
 -5 -11 1 11926.9 359.608 9
 -5 -11 -1 12547.6 360.574 9
 -5 11 1 12052.1 349.637 8
 -5 11 -1 11731.5 336.206 8
 -5 -11 -1 12252.3 346.851 8
 -5 -11 1 12369.6 352.278 8
 -5 -11 -1 12018.7 346.034 11
 5 -11 -1 11358.7 340.679 3
 5 -11 1 12210.5 335.004 3
 -5 -11 1 12055.7 343.349 2
 -5 -11 -1 11369.6 325.781 2
 5 -11 1 11649.3 380.187 5
 -5 -11 -2 3450.75 164.207 11
 5 -11 2 3763.27 148.017 3
 5 -11 -2 3704.41 164.603 3
 -5 -11 -2 3513.89 144.282 7
 5 -11 2 3723.55 188.601 5
 -5 -11 2 3443.02 149.625 5
 -5 11 2 3507.52 180.334 5
 -5 -11 2 3223.61 154.116 8
 -5 11 2 3755.84 167.617 8
 -5 -11 -2 3782.33 160.215 8
 -5 -11 2 3308 161.183 2
 -5 -11 -3 1435.51 113.028 11
 5 -11 3 1241.6 120.374 5
 -5 11 3 1610.67 122.958 5
 -5 -11 3 1629.82 104.545 8
 -5 11 3 1567.55 113.311 8
 5 -11 3 1451.5 85.4054 3
 5 -11 -3 1556.54 107.206 3
 -5 -11 -3 1427.92 95.2528 8
 -5 -11 -4 2188.21 141.24 11
 -5 11 4 2181.51 151.275 5
 5 -11 -4 2236.47 132.027 3
 -5 -11 -4 2276.88 119.859 8
 -5 11 4 2145.56 132.988 8
 -5 -11 4 2037.17 120.034 8
 5 -11 -4 2425.34 161.771 7
 -5 11 5 815.922 84.9497 8
 -5 -11 5 633.431 71.165 8
 5 -11 -5 723.892 80.1983 3
 -5 -11 -5 684.831 87.4115 11
 -5 11 5 684.213 96.4542 5
 5 -11 -5 688.289 95.8059 7
 5 -11 -6 2365.07 140.345 3
 -5 11 6 2445.14 146.706 8
 -5 -11 -6 2058.33 153.25 11
 -5 11 6 1976.61 159.634 5
 5 -11 -6 2138.02 164.588 7
 5 -11 -7 3096.23 205.078 7
 -5 11 7 2711.49 158.36 8
 -5 11 7 2770.02 195.29 5
 5 11 7 2963.26 188.641 9
 -5 -11 -7 2772.34 188.266 11
 5 -11 -7 2770.43 156.546 3
 5 11 8 106.948 73.4937 9
 -5 11 8 186.337 79.0292 5
 -5 -11 -8 55.3899 65.4093 11
 -5 -12 0 13.0814 37.6163 2
 5 -12 0 29.2766 36.717 3
 -5 -12 0 -25.6699 41.6803 9
 -5 -12 0 27.0097 42.4632 11
 -5 -12 0 15.6483 32.5025 8
 -5 12 0 7.76688 39.5157 8
 -5 -12 -1 6346.99 241.146 9
 -5 -12 1 6070.13 239.133 9
 -5 -12 -1 6437.54 234.574 11
 -5 -12 1 6205.3 223.919 2
 -5 -12 1 6337.01 233.649 8
 -5 -12 -1 6711.8 236.318 8
 -5 12 1 5903.18 230.866 8
 -5 -12 1 6149.63 205.88 11
 5 -12 -1 5964.85 228.067 3
 5 -12 1 6409.07 221.96 3
 5 -12 1 6192.14 264.215 5
 -5 -12 2 3708.73 172.717 8
 -5 12 2 3838.92 183.81 8
 5 -12 2 3745.72 157.951 3
 5 -12 -2 3936.2 177.03 3
 -5 12 2 3843.08 197.499 5
 -5 -12 -2 3755.05 169.447 8
 -5 -12 -2 4124.28 187.278 11
 -5 -12 2 4280.8 184.992 2
 5 -12 2 3883.67 205.253 5
 -5 -12 -3 423.668 60.2947 8
 5 -12 3 451.639 52.5633 3
 5 -12 -3 467.356 64.029 3
 -5 -12 -3 376.366 62.8029 11
 -5 12 3 304.691 68.7765 5
 -5 -12 3 399.494 62.0852 8
 -5 12 3 392.269 65.6416 8
 -5 -12 3 358.607 64.9813 2
 -5 -12 -4 1884.13 138.615 11
 5 -12 -4 2136.71 155.025 7
 -5 12 4 2102.55 137.064 8
 -5 12 4 1958.88 150.003 5
 5 -12 -4 2188.2 135.405 3
 -5 -12 -5 224.63 61.2419 11
 -5 12 5 455.29 81.9986 5
 -5 12 5 327.961 66.596 8
 5 -12 -5 218.753 74.4481 7
 5 -12 -5 291.263 59.3552 3
 5 -12 -6 2742.74 195.719 7
 -5 12 6 2760.87 166.16 8
 -5 -12 -6 2602.05 176.433 11
 -5 12 6 2498.16 180.541 5
 5 -12 -6 2534.04 153.226 3
 5 -12 -7 2241.96 177.069 7
 5 -12 -7 2414.75 149.516 3
 -5 -12 -7 2214.97 173.696 11
 -5 12 7 2239.86 179.235 5
 -5 12 7 2340.37 150.007 8
 -5 12 8 -31.2482 70.106 5
 -5 -13 0 -14.6413 35.6598 11
 -5 13 0 -8.67841 41.6281 8
 5 -13 0 -8.02812 36.0219 3
 -5 -13 -1 6717.46 249.197 11
 -5 -13 1 6804.22 243.281 2
 -5 13 1 6932.27 261.501 8
 5 -13 1 6907.56 242.892 3
 5 -13 -1 7115.65 256.794 3
 -5 -13 -2 3672.73 183.936 11
 -5 13 2 4027.16 194.769 8
 5 -13 2 4047.69 167.747 3
 5 -13 -2 3674.84 180.859 3
 -5 -13 2 3595.5 173.912 2
 5 -13 -3 501.358 73.1562 3
 -5 -13 -3 531.381 78.922 11
 -5 13 3 750.09 94.9092 5
 -5 13 3 642.928 82.1176 8
 -5 -13 3 716.118 85.7038 2
 -5 -13 -4 1792.52 141.991 11
 5 -13 -4 2354.3 170.815 7
 -5 13 4 1914.49 137.012 8
 -5 13 4 1924.01 150.523 5
 5 -13 -4 2010.6 136.533 3
 -5 13 5 374.801 78.1589 5
 -5 13 5 280.833 67.7019 8
 5 -13 -5 392.139 81.0887 7
 -5 -13 -5 441.652 78.9689 11
 5 -13 -5 437.816 75.622 3
 -5 13 6 1088.59 125.763 5
 5 -13 -6 1112.61 105.422 3
 -5 13 6 1405.69 121.318 8
 5 -13 -6 1389.17 145.001 7
 -5 -13 -6 1341.14 131.967 11
 -5 -13 -7 1532.81 149.039 11
 -5 13 7 1714.93 158.44 5
 5 -13 -7 2172.89 144.58 3
 5 -13 -7 2387.95 188.994 7
 -5 -14 0 -7.86225 37.1364 11
 5 -14 0 -96.018 46.8258 3
 5 -14 1 4021.85 178.907 3
 5 -14 -1 3468.04 179.568 3
 -5 -14 -1 3997.48 186.408 11
 5 -14 2 4318.09 179.789 3
 5 -14 -2 3673.39 188.77 3
 -5 14 2 4092.24 203.721 8
 -5 -14 -2 3855.74 193.798 11
 -5 -14 3 148.335 51.7887 2
 -5 -14 -3 235.094 63.7586 11
 5 -14 -3 112.888 52.3099 3
 -5 14 3 198.358 64.1402 8
 -5 14 4 3887.29 218.191 5
 5 -14 -4 3746.82 227.756 7
 -5 14 4 3839.3 205.389 8
 -5 -14 -4 3549.43 203.257 11
 5 -14 -4 3477.17 189.615 3
 -5 -14 4 3942.01 206.304 2
 -5 14 5 934.9 105.343 8
 -5 -14 -5 911.218 118.788 11
 5 -14 -5 930.521 103.548 3
 5 -14 -5 827.519 122.417 7
 -5 14 5 826.244 107.762 5
 -5 -14 -6 1322.5 136.481 11
 -5 14 6 1197.3 132.644 5
 5 -14 -6 1227.97 140.24 7
 5 -14 -6 1496.72 127.085 3
 -5 14 7 526.567 100.511 5
 5 -15 0 47.1094 43.7681 3
 -5 -15 -1 2538.99 149.315 11
 5 -15 -1 2108.07 142.319 3
 5 -15 1 2189.73 136.115 3
 -5 -15 -2 1103 109.266 11
 5 -15 2 1290.25 100.214 3
 5 -15 -2 1068.51 106.622 3
 5 -15 -3 1196.01 109.963 3
 -5 -15 -3 1003.25 110.203 11
 5 -15 -4 3573.43 230.571 7
 -5 -15 -4 3903.48 220.14 11
 5 -15 -4 3928.75 205.976 3
 -5 15 5 849.015 113.236 5
 -5 -15 -5 422.676 90.2225 11
 5 -15 -5 744.025 95.8361 3
 5 -15 -5 576.609 104.143 7
 5 -15 -6 1694.94 136.939 3
 -5 -15 6 1461.42 142.552 2
 5 -16 0 80.395 49.7115 3
 -5 -16 -1 1646.68 128.686 11
 5 -16 1 1847.35 127.495 3
 5 -16 -1 1666.71 128.407 3
 -5 -16 -2 2224.09 154.429 11
 5 -16 2 1942.19 127.772 3
 5 -16 -2 2191.09 151.509 3
 -5 -16 -3 455.322 83.3964 11
 5 -16 -3 378.766 74.7948 3
 5 -16 -3 298.228 86.9932 7
 -5 -16 -4 3379.44 209.855 11
 5 -16 -4 3138.4 192.257 3
 5 -16 -4 3148.57 216.294 7
 5 -17 0 -21.3112 54.9612 3
 5 -17 1 2683.28 158.671 3
 5 -17 -1 2593.89 168.937 3
 -5 -17 -1 2587.62 163.7 11
 5 -17 -2 1672.06 139.432 3
 -5 -17 -2 1804.19 140.388 11
 -5 -17 -3 395.251 85.4482 11
 5 -17 -3 421.079 92.9064 7
 5 -17 -3 412.471 77.5633 3
 5 -18 0 11.1681 45.4165 3
 5 -18 1 1810.54 135.901 3
 5 -18 -1 1815.49 145.709 3
 -5 -18 -2 1520.24 132.317 11
 -6 0 0 77.5522 23.6171 2
 6 0 0 84.3841 24.4424 2
 -6 0 0 59.1566 21.413 5
 6 0 0 66.5756 25.759 1
 6 0 -1 5727.84 176.782 10
 6 0 1 5872.16 167.945 11
 -6 0 1 5938.92 178.554 1
 6 0 1 6073.15 175.946 1
 -6 0 -1 5990.21 170.816 2
 6 0 1 6114.84 174.733 2
 -6 0 1 5661.71 170.147 2
 6 0 -1 6037.84 183.597 1
 -6 0 1 5425.13 160.206 3
 6 0 1 5743.28 151.767 9
 6 0 2 4330.32 148.45 2
 6 0 2 4694.81 146.483 11
 6 0 2 4387.36 127.826 5
 6 0 -2 4701.95 167.159 1
 -6 0 2 4323.89 154.856 10
 -6 0 2 4489.7 159.011 1
 -6 0 2 4615.14 136.16 3
 6 0 3 17428.4 425.091 2
 6 0 -3 17467.7 451.899 1
 -6 0 3 16725.3 435.727 1
 -6 0 3 17287.1 389.411 3
 6 0 -3 16631.8 388.423 7
 -6 0 3 17135.8 434.456 10
 6 0 3 17938.6 412.708 11
 -6 0 3 17539.3 415.578 4
 -6 0 4 -11.0008 25.547 4
 -6 0 -4 -5.87214 28.1679 6
 -6 0 4 7.03233 31.5543 10
 6 0 -4 41.2197 36.9905 1
 6 0 -4 29.7703 21.1688 7
 6 0 4 19.297 22.407 11
 -6 0 4 14.8529 18.1656 3
 -6 0 5 54660.2 1169.68 4
 6 0 -5 54071.7 1223.1 1
 6 0 5 54480.9 1148.16 11
 -6 0 5 55999.2 1170.96 6
 -6 0 5 51220.9 1188.86 10
 -6 0 5 51710 1201.73 1
 -6 0 -5 53937.9 1169.72 6
 -6 0 6 39.4443 41.8081 10
 -6 0 6 -21.638 39.9881 1
 6 0 6 17.048 32.3241 7
 -6 0 -6 23.3994 32.4008 6
 -6 0 6 -16.1485 36.8697 6
 -6 0 7 831.977 103.371 1
 -6 0 7 767.909 87.0237 6
 -6 0 8 -46.1234 59.7421 1
 -6 0 8 23.3959 47.5716 6
 -6 0 9 745.096 123.222 1
 6 0 9 996.449 132.201 1
 -6 0 -9 828.254 105.448 4
 -6 0 9 727.958 113.418 6
 -6 0 10 -58.8939 76.2826 1
 -6 0 10 -15.4509 70.5539 6
 -6 0 -10 55.1051 57.2276 4
 6 0 10 40.2142 76.2486 1
 -6 -1 0 62252.4 1222.54 5
 -6 1 0 60791.5 1240.87 5
 -6 1 0 60422.6 1239.31 3
 6 1 0 61315.9 1255.19 2
 6 1 0 61066.6 1240.67 11
 -6 -1 0 60177.8 1251.4 2
 6 -1 0 60563 1242.8 2
 -6 1 0 61151.5 1240.24 2
 6 -1 0 60397.8 1206.54 9
 6 -1 0 62267 1257.27 1
 6 1 0 61791.1 1256.79 1
 -6 1 1 -12.6324 21.7553 2
 -6 -1 1 -3.98182 23.3921 2
 6 -1 1 3.46503 18.5825 2
 6 1 1 11.7941 23.0957 2
 -6 -1 1 21.6564 15.9032 9
 6 -1 -1 16.6291 23.1159 10
 6 1 -1 -12.3553 25.1827 10
 -6 1 -1 -2.99467 17.4087 3
 -6 1 1 -3.0694 19.4767 3
 6 1 1 3.54027 20.1378 11
 6 -1 1 9.99716 17.8712 11
 6 1 1 31.7052 17.4978 9
 -6 1 1 2.01198 9.61326 9
 6 -1 1 14.5863 19.6342 5
 -6 -1 -1 -15.2742 23.5724 2
 6 1 1 3.8705 22.9738 1
 6 -1 -1 4.45511 22.9788 1
 6 -1 1 3.88341 22.3336 1
 -6 1 1 4.09333 22.2247 1
 6 1 -1 -8.81074 24.7785 1
 -6 -1 1 -4.08105 23.724 1
 6 -1 2 32561.3 666.525 5
 -6 1 2 30614.6 696.619 1
 -6 -1 2 31040.6 696.908 1
 6 1 2 31941.7 681.859 11
 6 -1 2 31021.8 672.847 11
 -6 -1 -2 32094.8 676.799 11
 -6 1 2 31250.6 665.468 3
 6 -1 -2 31489.9 707.543 1
 6 1 -2 30340.6 704.366 1
 -6 -1 2 32172.7 664.086 3
 6 1 2 30486.9 686.093 2
 6 -1 2 30706.1 680.908 2
 -6 1 2 30742 692.881 10
 -6 -1 2 30654.4 692.879 10
 6 1 -3 129.718 38.8539 1
 6 -1 -3 82.2041 34.3866 1
 -6 1 3 52.8884 28.2144 10
 -6 -1 3 93.5326 34.0049 10
 -6 -1 3 81.0291 28.0768 4
 -6 1 3 81.5328 30.023 4
 -6 1 3 51.0316 24.2209 3
 -6 -1 3 69.3979 24.7933 3
 6 1 -3 61.451 18.9138 7
 -6 -1 -3 78.5687 26.0332 11
 -6 -1 3 102.67 32.4117 1
 -6 1 3 30.3499 26.2733 1
 6 1 3 26.2863 31.2291 2
 6 -1 3 44.9245 18.6894 11
 6 1 3 58.726 25.4382 11
 -6 -1 -4 11.7794 27.8079 6
 -6 1 -4 29.2137 27.1377 6
 -6 1 4 16.5295 27.2441 4
 -6 -1 4 32.8466 28.617 4
 6 -1 -4 41.23 37.6551 1
 6 1 -4 24.7013 32.7489 1
 6 -1 -4 17.6479 25.098 7
 6 1 4 30.9776 23.1677 11
 6 -1 4 45.2204 27.9168 11
 -6 -1 4 8.39043 18.3725 3
 -6 1 4 -6.52909 18.7771 3
 -6 -1 -4 9.20435 26.4691 11
 6 1 4 43.7043 31.3219 2
 -6 1 4 14.1069 29.302 10
 -6 -1 4 -7.01821 29.7568 10
 -6 1 5 417.521 57.7 6
 -6 -1 5 539.287 60.1818 6
 6 -1 5 471.34 49.7746 11
 -6 -1 5 307.482 55.7277 10
 -6 1 5 343.156 58.3166 10
 -6 1 5 295.927 60.5094 1
 -6 -1 5 435.555 63.2177 1
 6 -1 -5 522.219 77.5241 1
 6 1 -5 502.271 76.1254 1
 -6 1 -5 468.31 36.9189 3
 -6 -1 5 409.75 36.2998 3
 -6 1 5 478.941 60.6259 4
 -6 -1 5 542.489 59.1202 4
 6 1 5 519.856 61.5418 7
 6 -1 -5 510.011 52.3165 7
 -6 -1 -5 493.856 62.4426 6
 -6 1 -5 619.019 65.589 6
 6 1 5 411.117 52.9593 11
 -6 1 6 7479.15 287.84 10
 -6 -1 6 7678.78 290.342 10
 -6 -1 6 8039.95 273.901 6
 -6 1 -6 8583 277.343 6
 -6 1 6 8024.4 274.387 6
 -6 -1 -6 7971.47 271.685 6
 -6 1 6 7915.19 305.242 1
 -6 -1 6 7916.9 304.056 1
 -6 -1 -6 8361.61 247.821 11
 6 1 6 7983.5 281.406 7
 -6 1 7 13.0316 42.8052 1
 -6 -1 7 129.796 57.1947 1
 -6 -1 7 67.8075 47.902 6
 -6 1 7 39.0592 48.9924 6
 -6 -1 -7 24.978 33.0781 11
 -6 -1 8 3665.33 199.138 6
 -6 1 8 3565.35 199.287 6
 -6 1 8 3955.59 234.63 1
 -6 -1 8 3207.56 213.187 1
 6 1 9 145.531 70.7314 1
 6 -1 9 90.1225 64.8912 1
 -6 1 9 176.93 79.4254 1
 -6 -1 9 194.162 84.7033 1
 -6 -1 9 68.2965 65.5666 6
 -6 1 9 27.5276 76.5717 6
 -6 1 -9 199.489 66.9106 4
 -6 -1 -9 176.124 60.3951 4
 -6 -1 -10 2881.47 192.673 4
 -6 1 -10 2445.23 179.811 4
 -6 -1 10 2824.98 202.111 6
 -6 1 10 2862.7 206.125 6
 -6 1 10 2667.88 222.048 1
 -6 -1 10 2425.11 209.934 1
 6 1 10 2480.89 213.411 1
 6 -1 10 2260.54 210.399 1
 -6 -2 0 314.028 40.536 2
 6 2 0 279.565 31.3655 11
 6 -2 0 330.113 33.1969 2
 -6 2 0 267.443 33.9482 5
 6 -2 0 332.128 38.8252 1
 6 2 0 335.313 38.441 1
 -6 -2 0 274.203 30.0668 9
 -6 2 0 314.94 31.196 2
 6 -2 0 299.404 17.7219 9
 6 -2 0 335.432 37.3262 10
 -6 2 0 324.728 32.5319 3
 -6 -2 -1 3849.2 133.228 2
 -6 2 1 3599.31 132.011 1
 6 2 1 3954.82 133.244 1
 6 -2 1 3959.59 132.879 1
 -6 -2 1 4029.24 137.54 1
 6 -2 1 3863.57 128.518 5
 -6 2 1 4116 141.919 5
 -6 -2 -1 3875.51 126.926 11
 6 2 1 4106.89 133.438 11
 6 2 -1 3768.02 118.864 11
 6 2 1 3777.55 121.465 9
 -6 2 1 3868.55 118.824 2
 6 -2 1 3849.71 124.254 2
 -6 -2 1 4123.08 141.121 2
 6 2 1 3877.33 135.815 2
 -6 2 1 3941.47 125.764 3
 -6 2 -1 3731.68 120.755 3
 6 -2 -1 3689.68 136.413 1
 6 2 -1 3745.85 137.497 1
 6 -2 -1 4034.58 137.531 10
 6 2 -1 3598.96 131.591 10
 6 2 2 21.2239 22.1913 11
 6 2 2 16.9298 11.5623 5
 6 -2 2 108.773 39.9798 5
 6 2 2 60.2632 37.2924 2
 6 -2 2 7.13599 17.9032 11
 -6 -2 -2 93.4718 35.5706 11
 6 2 -2 17.9392 15.2165 11
 6 2 2 106.866 35.9022 9
 6 -2 -2 194.218 54.6719 1
 6 2 -2 300.545 57.502 1
 -6 2 2 -9.60244 21.9274 10
 -6 -2 2 -4.73118 23.3957 10
 6 -2 2 212.917 41.8939 2
 -6 -2 2 19.592 23.1275 1
 -6 2 2 14.8911 23.8126 1
 -6 2 2 100.134 34.7809 3
 -6 2 -2 78.9353 33.8111 3
 -6 2 3 51347.4 1091.3 10
 -6 -2 3 49437.4 1086.77 10
 6 -2 -3 50429.9 1108.84 1
 6 2 -3 50939.6 1108.03 1
 6 2 3 51832.6 1074.69 11
 -6 -2 3 51375.3 1093.63 1
 -6 2 3 50983.8 1096.05 1
 -6 2 3 49489.9 1065.15 4
 -6 -2 3 49968.8 1065.17 4
 -6 2 3 52043.9 1048.74 3
 -6 2 3 50133.5 1061.99 6
 -6 -2 3 50726.4 1062.06 6
 -6 2 -3 49754.8 1034.45 3
 -6 -2 3 51621.9 1036.53 3
 6 -2 3 50140.4 1056.16 11
 -6 -2 -3 51554 1067.08 11
 6 2 3 50038.5 1080.8 2
 6 -2 -4 1024.95 88.0883 1
 6 2 -4 924.357 85.3905 1
 -6 2 4 981.701 81.9228 10
 -6 -2 4 872.693 79.0637 10
 6 2 4 942.013 75.5491 2
 -6 2 4 980.319 58.6297 3
 6 -2 4 1050.88 65.3946 11
 6 -2 -4 991.209 67.9674 7
 6 2 4 917.21 72.6149 7
 -6 -2 -4 1055.33 44.1314 8
 -6 2 -4 973.149 30.2195 8
 6 2 4 960.81 72.0997 11
 -6 2 4 1037.82 73.5044 4
 -6 -2 4 937.399 69.6289 4
 -6 -2 -4 1171.26 80.4099 6
 -6 2 -4 916.709 71.9716 6
 -6 -2 4 946.039 51.2111 3
 -6 2 -4 1018.72 52.5115 3
 -6 2 5 15916.9 416.508 6
 -6 -2 5 15950.9 415.313 6
 -6 2 5 15366 445.074 1
 -6 -2 5 15368.1 444.277 1
 6 -2 5 16038.4 386.851 11
 6 2 5 14978 423.002 2
 6 -2 -5 14855.1 452.966 1
 6 2 -5 15234.4 456.7 1
 -6 -2 -5 15625.3 418.307 6
 -6 2 -5 15488.2 414.859 6
 -6 2 5 14859.4 433.925 10
 -6 -2 5 15406.3 437.223 10
 6 2 5 15986.9 428.969 7
 -6 2 -5 15900.9 349.803 3
 -6 -2 -5 15698.4 400.13 11
 -6 2 5 15616.9 416.14 4
 -6 -2 5 15781.6 415.783 4
 -6 -2 6 68.7002 45.5861 10
 -6 2 6 19.8066 40.2782 10
 -6 2 6 87.0355 44.2471 1
 -6 -2 6 10.7753 44.7659 1
 -6 -2 -6 -6.28366 31.5289 11
 -6 2 -6 92.3125 39.6832 6
 -6 -2 -6 54.6953 36.8951 6
 -6 -2 6 7.96943 34.4636 6
 -6 2 6 24.2816 38.8294 6
 6 -2 6 36.1771 27.0225 11
 6 2 6 54.1895 44.6599 7
 -6 -2 -7 2257.88 119.845 11
 -6 2 7 1786.13 148.855 1
 -6 -2 7 1837.15 148.207 1
 -6 -2 7 2427.45 147.562 6
 -6 2 7 2015.79 138.002 6
 -6 -2 8 -11.5599 54.5759 6
 -6 2 8 11.7379 58.8831 6
 -6 2 8 -15.3519 63.7727 1
 -6 -2 8 45.8086 56.4376 1
 -6 -2 9 962.85 131.167 1
 6 2 9 784.727 128.459 1
 6 -2 9 1289.87 148.826 1
 -6 2 9 1129.17 141.173 1
 -6 2 -9 1224.34 122.815 4
 -6 -2 -9 1132.43 117.372 4
 -6 -2 9 1057.18 126.663 6
 -6 2 9 1320.48 135.198 6
 -6 2 10 -46.2575 70.4087 6
 -6 -2 10 -15.1905 70.5502 6
 -6 -2 10 -19.3531 71.5309 1
 -6 2 10 58.4227 75.6721 1
 6 2 10 -20.1868 64.0468 1
 6 -2 10 39.6968 77.126 1
 -6 -2 -10 27.528 58.3553 4
 -6 2 -10 13.5221 63.8398 4
 6 -3 0 31578.3 635.582 9
 -6 -3 0 32108.7 683.88 9
 6 3 0 31955.7 695.23 1
 6 -3 0 32817.6 698.43 1
 -6 -3 0 31802.8 683.009 11
 6 3 0 32357.6 689.095 11
 -6 3 0 31995.6 699.277 5
 6 3 0 32484 692.829 10
 6 -3 0 34075.6 696.175 10
 -6 3 0 32342.8 685.151 3
 6 -3 0 32626.5 672.471 2
 -6 -3 0 33078.4 705.814 2
 6 3 1 6199.81 182.629 1
 -6 -3 1 5752.85 180.102 1
 -6 3 1 6080.34 182.367 1
 6 -3 1 5908.19 179.141 1
 -6 -3 -1 6381.4 179.633 11
 6 3 -1 6055.75 167.741 11
 6 -3 1 6198.02 185.184 5
 -6 3 1 6100.27 192.613 5
 6 3 1 6108.56 181.844 11
 6 3 1 6338.41 177.816 9
 6 -3 -1 6340.41 191.282 1
 6 3 -1 6189.23 188.374 1
 6 -3 -1 6121.23 185.045 10
 6 3 -1 5831.46 181.53 10
 6 -3 1 5963.63 167.955 2
 -6 -3 1 5816.48 189.283 2
 6 3 1 6427.89 193.282 2
 -6 -3 -1 6448.7 190.723 2
 -6 3 1 6167.79 160.359 2
 -6 3 -1 6149.08 170.859 3
 -6 3 1 6027.29 173.918 3
 6 -3 -1 6040.02 175.279 3
 -6 3 2 52159.6 1076.99 2
 6 3 2 52669.4 1114.43 2
 -6 -3 2 53613.6 1114.62 1
 -6 3 2 51507.5 1113.58 1
 6 3 -2 51447.3 1069.87 11
 -6 -3 -2 54063.6 1102.49 11
 6 -3 2 51943.9 1103.86 5
 6 3 2 54142.5 1110.04 11
 6 -3 -2 53963.3 1130.22 1
 6 3 -2 51346.7 1123.92 1
 -6 3 -2 52143.2 1078.6 3
 6 -3 -2 53855.5 1092.07 3
 -6 3 2 53000 1090.75 3
 -6 3 2 52397.6 1110.77 10
 -6 -3 2 52831.2 1109.98 10
 6 3 2 53216.4 1098.44 9
 6 3 2 54150.8 1091.73 7
 6 -3 2 52950.8 1094.15 2
 6 -3 -3 64.8108 22.8643 3
 -6 3 3 26.6813 20.1905 3
 -6 3 -3 46.0956 19.2422 3
 -6 3 3 12.915 24.4929 6
 -6 -3 3 12.688 24.3285 6
 -6 -3 3 29.6466 29.3208 1
 -6 3 3 54.2218 31.0783 1
 6 3 3 72.3236 33.361 2
 -6 3 3 4.55595 25.6305 4
 -6 -3 3 4.4661 25.9674 4
 6 3 3 14.593 22.218 7
 6 3 -3 6.799 31.0505 1
 6 -3 -3 34.2285 31.2638 1
 6 3 3 9.5793 27.8479 9
 6 3 3 42.5953 25.5447 11
 6 3 -3 30.898 15.0965 11
 -6 -3 -3 19.108 23.2747 11
 6 -3 3 15.3875 19.5783 11
 -6 3 3 23.3582 26.6701 10
 -6 -3 3 28.6608 25.7247 10
 6 -3 -4 10.9607 27.4941 7
 6 3 4 -6.25838 29.0682 7
 6 -3 4 63.0481 24.1751 11
 -6 -3 -4 22.7864 15.9366 8
 -6 3 -4 2.8478 9.25412 8
 -6 3 4 27.6345 25.6712 4
 -6 -3 4 54.2297 31.5266 4
 6 -3 -4 16.3304 33.9204 1
 6 3 -4 24.4526 36.5736 1
 6 3 -4 22.3636 13.3198 11
 -6 -3 4 44.889 19.0017 3
 -6 3 -4 -2.70161 16.8374 3
 6 -3 -4 59.2463 23.4466 3
 -6 3 -4 17.2222 27.5385 6
 -6 -3 -4 11.735 25.8547 6
 -6 3 4 14.104 29.2963 10
 -6 -3 4 69.5206 36.3404 10
 6 3 4 -6.51192 32.6688 2
 6 3 5 178.112 43.0914 7
 6 -3 -5 115.401 39.6118 7
 6 -3 5 138.953 33.3935 11
 -6 3 -5 66.841 33.0904 6
 -6 -3 -5 47.7722 32.2631 6
 -6 -3 5 151.291 42.1434 6
 -6 3 5 80.7088 35.1954 6
 -6 -3 5 59.413 38.0017 4
 -6 3 5 80.8417 36.6154 4
 6 -3 -5 78.2143 48.3682 1
 6 3 -5 78.1398 49.0269 1
 -6 -3 -5 55.6517 31.0645 11
 6 3 5 69.1709 38.0369 2
 6 -3 -5 68.3588 27.1148 3
 -6 3 5 143.609 45.0566 1
 -6 -3 5 8.834 40.3732 1
 -6 3 5 159.599 45.6377 10
 -6 -3 5 99.2233 43.2527 10
 -6 -3 -6 5674.41 205.623 11
 -6 3 6 5288.53 240.088 1
 -6 -3 6 5464.94 243.858 1
 6 3 6 5588.69 229.093 2
 -6 -3 6 5345.41 212.591 6
 -6 3 6 5765.45 220.387 6
 -6 3 -6 5744.61 214.945 6
 -6 -3 -6 5399.39 213.358 6
 6 -3 -6 5679.22 209.939 7
 6 3 6 5792.87 234.486 7
 -6 -3 6 4985.2 226.546 10
 -6 3 6 5662.05 237.835 10
 -6 -3 -7 96.8069 42.4424 11
 -6 -3 7 229.522 56.2461 6
 -6 3 7 107.579 51.8577 6
 -6 -3 7 154.348 60.7837 1
 -6 3 7 143.37 58.5415 1
 -6 3 8 10397.1 410.987 1
 -6 -3 8 10473 410.06 1
 -6 -3 8 10090.6 365.843 6
 -6 3 8 10887.7 379.969 6
 -6 -3 -8 10795.4 330.689 11
 -6 -3 9 -13.3765 68.9958 6
 -6 3 9 41.0263 65.599 6
 -6 -3 -9 12.4969 61.7908 4
 -6 3 -9 36.5935 49.6066 4
 -6 -3 9 17.3043 73.3673 1
 6 3 9 18.2866 67.5912 1
 6 -3 9 17.765 65.6634 1
 -6 3 9 104.947 66.3304 1
 6 3 10 1631.07 176.696 1
 6 -3 10 1668.04 174.722 1
 -6 3 10 1596.99 175.251 1
 -6 -3 10 1448.41 167.511 1
 -6 3 10 1285.33 148.701 6
 -6 -3 -10 1509.69 145.318 4
 -6 3 -10 1658.21 145.849 4
 -6 -3 10 1677.82 160.466 6
 -6 -4 0 155.167 29.5106 9
 6 -4 0 219.185 28.4324 2
 -6 -4 0 148.454 33.1563 2
 -6 -4 0 316.193 43.3343 11
 6 -4 0 286.77 49.1059 1
 6 4 0 269.714 49.2145 1
 6 -4 0 225.558 30.3207 3
 -6 4 0 248.129 39.0492 3
 6 -4 0 244.843 47.0056 10
 6 4 0 299.425 46.7705 10
 6 4 0 182.075 28.64 11
 -6 4 0 126.445 30.2483 5
 -6 -4 -1 8021.67 226.893 2
 6 4 1 7691.8 228.83 2
 -6 -4 1 7501.33 228.349 2
 -6 4 1 7814.29 184.861 2
 6 -4 1 7285.28 195.823 2
 6 -4 1 7886.84 215.303 1
 -6 4 1 7807.08 215.183 1
 -6 -4 1 7623.54 214.463 1
 6 4 1 7760.55 215.317 1
 6 -4 1 7930.65 229.837 5
 -6 4 1 7554.85 230.391 5
 -6 -4 -1 7655.53 214.49 11
 6 4 -1 7590.17 201.683 11
 6 4 1 7887.62 196.185 7
 -6 4 1 7374.55 209.598 3
 6 -4 -1 7528.31 221.658 1
 6 4 -1 7419.74 220.146 1
 -6 4 -1 7645.39 205.92 3
 6 -4 -1 7903.7 213.301 3
 6 4 1 7696.46 219.177 11
 6 4 -1 7811.21 218.89 10
 6 -4 -1 7692.51 218.033 10
 -6 4 -2 199.342 28.0931 3
 6 -4 -2 285.302 37.1187 3
 -6 4 2 131.989 30.3388 3
 6 4 2 237.149 31.1293 7
 -6 4 2 213.182 34.7868 1
 -6 -4 2 169.975 32.7057 1
 6 4 2 232.216 41.1906 2
 -6 4 2 149.412 22.921 2
 -6 4 2 213.787 40.5977 5
 6 -4 2 178.708 35.6045 5
 6 4 2 204.543 37.1017 9
 6 -4 -2 101.42 36.8579 1
 6 4 -2 138.365 38.567 1
 -6 -4 -2 151.044 32.8823 11
 -6 4 2 131.351 31.2564 10
 -6 -4 2 146.096 29.4282 10
 6 4 2 212.012 35.4627 11
 6 4 -2 177.293 23.7819 11
 -6 4 3 11624.9 303.027 6
 -6 -4 3 11756.4 301.843 6
 6 -4 -3 11469 338.897 1
 6 4 -3 11670.9 338.582 1
 -6 -4 3 12118.1 328.415 1
 -6 4 3 11768.7 327.125 1
 6 -4 3 12077.9 324.824 5
 6 4 -3 11972.9 269.264 11
 6 -4 3 11443.9 294.751 11
 -6 4 3 11852.6 308.421 4
 -6 -4 3 11874.6 306.8 4
 -6 4 -3 11632.3 266.781 8
 6 4 3 12130.9 327.979 11
 6 4 3 12925.4 332.004 2
 -6 4 3 12111.3 326.642 10
 -6 -4 3 11899.5 324.769 10
 6 -4 -3 12005.3 302.075 3
 -6 4 -3 12434.6 285.897 3
 6 4 3 11840.2 316.8 7
 -6 -4 -4 58.1663 30.4149 6
 -6 4 -4 85.0504 33.3198 6
 6 -4 4 37.0759 22.3819 11
 -6 -4 -4 72.3809 31.9509 11
 6 4 4 39.8914 34.7621 2
 -6 -4 -4 47.2494 18.5751 8
 -6 4 -4 54.8833 13.4424 8
 6 4 4 32.8705 28.9773 7
 6 -4 -4 24.446 35.2416 1
 6 4 -4 40.6129 34.4471 1
 -6 4 4 27.6597 24.8346 4
 -6 -4 4 43.1796 31.719 4
 -6 -4 4 40.799 17.8836 3
 -6 4 -4 19.0816 16.5272 3
 -6 4 4 35.0934 34.1982 10
 -6 -4 4 13.7951 34.1135 10
 6 4 4 62.0467 32.0131 9
 6 -4 -5 22531 582.503 1
 6 4 -5 21170.8 575.524 1
 -6 4 5 21128.1 562.073 1
 -6 -4 5 20015.8 553.888 1
 6 4 5 20698.4 543.547 2
 6 -4 5 21569.4 490.102 11
 -6 -4 -5 21643.3 532.498 11
 -6 -4 5 20470.9 548.111 10
 -6 4 5 20726.9 551.44 10
 -6 4 -5 21045.7 526.76 6
 -6 4 5 22031.3 535.896 6
 -6 -4 -5 21009.9 529.912 6
 -6 -4 5 22294.1 534.114 6
 6 -4 -5 21017.5 535.035 7
 6 4 5 21686.3 553.034 7
 -6 -4 6 778.526 89.5467 10
 -6 4 6 810.833 91.7001 10
 6 4 6 992.79 95.1358 2
 -6 -4 6 780.023 90.5816 1
 -6 -4 6 915.912 83.7954 6
 -6 4 6 959.223 86.7101 6
 -6 4 -6 1047.88 87.1649 6
 -6 -4 -6 929.239 84.4766 6
 6 -4 -6 976.781 65.8113 3
 -6 -4 -6 998.01 84.8923 11
 -6 4 6 856.383 99.3566 1
 6 -4 -6 990.106 86.5963 7
 6 4 6 997.141 97.0634 7
 -6 -4 7 1795.4 128.187 6
 -6 4 7 2042.49 137.924 6
 -6 4 7 2140.59 159.008 1
 -6 -4 7 1942.05 153.329 1
 -6 4 7 2076.03 108.003 8
 -6 -4 -7 1831.16 118.918 11
 -6 -4 8 11.3893 55.4783 6
 -6 4 8 -11.7015 48.6087 6
 -6 -4 -8 42.8871 42.4096 11
 -6 -4 8 -29.8973 60.7901 1
 6 4 8 -128.833 79.624 1
 6 -4 8 30.9185 49.0479 1
 -6 4 8 15.1427 54.4761 1
 -6 4 9 1394.52 148.534 1
 -6 -4 9 1344.11 150.333 1
 6 4 9 1278.81 149.581 1
 6 -4 9 1388.57 151.569 1
 -6 4 9 1326.22 133.37 6
 -6 -4 9 1054.62 123.62 6
 -6 -4 -9 1024.63 119.767 4
 -6 4 -9 1042.04 113.192 4
 6 -5 0 112948 2278.32 1
 6 5 0 113695 2277.86 1
 6 -5 0 113594 2312 5
 -6 5 0 113017 2301.66 5
 6 5 0 110868 2279.03 11
 6 5 0 114914 2274.02 10
 6 -5 0 114741 2274.86 10
 -6 5 0 114311 2278.07 3
 -6 -5 0 113656 2286.65 9
 -6 -5 0 114029 2273.85 11
 -6 -5 0 114923 2299.1 2
 6 -5 0 115009 2277.69 3
 6 5 1 295.868 30.4486 7
 6 -5 1 292.681 38.7874 1
 6 5 1 363.821 40.4073 1
 6 -5 -1 274.55 39.6584 1
 -6 -5 1 321.739 36.0731 1
 6 5 -1 306.93 40.2045 1
 -6 5 1 347.172 38.771 1
 -6 -5 -1 376.668 43.1393 2
 6 -5 1 290.919 31.495 2
 6 5 1 351.068 45.0653 2
 -6 -5 1 266.879 42.2632 2
 -6 5 1 328.155 49.0654 5
 6 5 1 339.491 41.0012 11
 6 -5 1 379.416 48.8782 5
 -6 -5 -1 334.47 40.3048 11
 -6 -5 1 342.113 34.9218 11
 6 5 -1 366.888 36.7081 11
 -6 5 1 402.132 40.6943 3
 -6 5 -1 311.065 35.9029 3
 6 -5 -1 307.318 36.4545 3
 6 -5 1 275.152 34.6191 3
 6 5 -1 248.687 35.6708 10
 6 -5 -1 230.241 37.371 10
 -6 5 -2 13191 311.057 8
 6 5 2 13818.8 335.564 7
 -6 -5 2 13845.4 342.843 1
 -6 5 2 13635.5 343.481 1
 6 5 2 13745.3 354.691 11
 6 5 -2 13218.8 310.744 11
 -6 5 2 13544.4 371.429 5
 6 5 2 12820.8 341.237 9
 6 -5 2 13207.5 356.845 5
 -6 -5 -2 13593.6 347.231 11
 6 5 2 13512.1 352.878 2
 -6 5 2 13742.3 294.677 2
 -6 5 -2 13442.9 321.721 3
 6 -5 -2 13774.7 359.372 1
 6 5 -2 13517 356.428 1
 -6 5 2 13081.7 338.446 10
 6 -5 -2 13557.4 336.625 3
 6 5 3 75.7239 27.9276 7
 -6 5 3 55.2898 13.2409 9
 -6 5 -3 55.141 18.2281 8
 6 -5 3 55.0861 22.9095 11
 -6 5 3 55.7751 25.7567 6
 -6 -5 3 141.74 32.0359 6
 -6 5 3 29.171 28.0144 1
 -6 -5 3 102.177 34.3982 1
 -6 5 3 36.3266 26.9832 4
 -6 -5 3 92.4489 30.5823 4
 -6 -5 3 187.255 39.6474 10
 -6 5 3 85.1943 30.8642 10
 6 -5 -3 27.0905 29.8682 1
 6 5 -3 215.728 46.8084 1
 6 5 -3 95.7332 19.6539 11
 6 -5 3 62.9667 29.2723 5
 6 5 3 48.3644 30.3547 2
 -6 5 -3 31.9155 20.1113 3
 -6 -5 -4 -6.59131 19.7603 8
 -6 -5 -4 -11.5065 25.8141 6
 -6 5 -4 33.4627 31.0106 6
 6 5 4 -6.83219 31.7312 7
 -6 5 -4 2.8594 18.9368 3
 6 -5 4 -8.0809 25.1763 11
 -6 -5 4 20.3917 31.5688 10
 6 5 4 -20.3807 39.0699 2
 -6 5 4 38.7334 27.758 4
 -6 -5 4 -10.7385 30.1999 4
 -6 -5 -4 6.53733 27.1564 11
 6 -5 -4 -8.08261 36.2657 1
 6 5 -4 -8.07411 32.1123 1
 6 5 4 -6.59108 29.0405 9
 -6 5 4 -8.99117 16.396 9
 -6 5 -5 84.2663 36.9278 6
 -6 -5 -5 93.7562 37.7231 6
 -6 -5 5 107.329 40.273 6
 -6 5 5 117.951 42.4742 6
 -6 -5 5 139.806 49.1899 1
 -6 5 5 89.0019 44.0531 1
 6 5 5 125.46 46.1109 2
 6 5 5 148.479 49.1853 9
 6 -5 5 144.969 31.4806 11
 -6 -5 -5 102.928 37.4605 11
 6 -5 -5 94.3795 40.6179 7
 6 5 5 117.149 46.5727 7
 6 -5 -5 65.592 32.0817 3
 -6 -5 5 147.284 46.5883 10
 -6 5 5 108.253 46.8821 10
 6 -5 -5 48.2808 43.3746 1
 6 5 -5 106.169 48.4611 1
 -6 -5 -6 8590.3 285.765 11
 6 5 6 8003.74 291.419 9
 -6 5 6 8199.09 298.008 10
 -6 -5 6 8017.35 296.279 10
 -6 5 6 8350.08 255.247 8
 6 -5 -6 8114.3 240.445 3
 6 5 6 8194.37 291.008 2
 6 -5 -6 8399.34 290.173 7
 6 5 6 8110.52 300.443 7
 -6 -5 6 8466.95 278.879 6
 -6 5 6 8076.15 277.491 6
 -6 5 -6 8338.24 272.971 6
 -6 -5 -6 8255.69 274.002 6
 -6 5 6 7656.42 302.366 1
 -6 -5 6 8530.49 311.687 1
 -6 5 7 148.48 38.3512 8
 -6 -5 -7 282.482 56.124 11
 6 -5 -7 193.797 53.9925 7
 -6 5 7 205.12 65.3175 1
 -6 -5 7 189.445 67.8215 1
 -6 -5 7 103.51 49.9525 6
 -6 5 7 213.925 58.9872 6
 6 5 8 4128.6 248.65 1
 6 -5 8 4183.41 242.649 1
 -6 -5 -8 4136.44 198.372 11
 -6 5 8 4077.37 241.02 1
 -6 -5 8 4613.95 251.973 1
 -6 -5 8 4675.75 226.348 6
 -6 5 8 4679.51 225.145 6
 -6 -5 9 77.8368 64.1444 6
 -6 5 9 13.3568 60.9945 6
 -6 -5 -9 12.1569 50.504 4
 -6 5 -9 23.484 52.6885 4
 -6 -5 9 83.3431 76.1165 1
 -6 5 9 67.6543 68.7831 1
 6 5 9 54.4657 67.1062 1
 6 -5 9 17.2959 60.4722 1
 6 5 9 -13.6512 57.8804 9
 6 -6 0 75.9996 25.441 1
 6 6 0 70.5376 24.4798 1
 6 -6 0 128.901 42.0136 5
 6 6 0 139.924 28.1543 10
 6 -6 0 78.9527 25.7609 10
 -6 -6 0 119.823 30.2829 9
 -6 -6 0 130.006 29.2828 11
 -6 6 0 111.768 29.2126 3
 6 -6 0 75.8091 27.253 3
 -6 6 0 88.0531 29.2464 8
 -6 -6 0 58.4376 27.4561 2
 -6 -6 0 83.8375 15.1154 5
 -6 6 0 64.2736 28.9421 5
 6 -6 1 4736.46 132.558 2
 -6 -6 1 4667.36 172.613 2
 -6 -6 -1 4590.17 165.32 2
 -6 -6 1 4417.31 146.861 1
 6 -6 1 4822.61 151.447 1
 6 6 1 4699.84 150.736 1
 -6 6 1 4765.67 150.092 1
 6 -6 1 4698.75 178.924 5
 -6 -6 -1 4486.61 163.199 9
 6 6 -1 4821.78 150.633 11
 -6 6 -1 4543.86 150.645 3
 6 -6 -1 4850.29 157.334 10
 6 6 -1 4503.31 152.555 10
 -6 6 -1 4753.38 147.463 8
 6 -6 -1 4769.09 160.032 1
 6 6 -1 4619.7 158.221 1
 6 -6 1 4934.97 154.051 3
 -6 -6 1 4692.17 143.615 11
 -6 -6 -1 4877.53 162.16 11
 6 -6 2 138.311 36.7417 5
 -6 6 -2 138.427 30.2416 3
 6 -6 2 190.342 31.6276 3
 -6 6 -2 170.731 28.5413 8
 6 -6 -2 161.486 36.3897 1
 6 6 -2 138.202 36.43 1
 6 -6 2 196.541 34.5061 1
 6 6 2 116.691 27.7591 1
 -6 6 2 93.0624 29.9358 1
 -6 -6 2 98.5485 31.232 1
 -6 6 2 183.545 15.1002 2
 6 6 2 122.395 33.65 2
 -6 6 3 18036.8 380.586 2
 6 6 3 17624.4 450.827 2
 -6 6 3 17358.8 419.297 6
 -6 -6 3 18205.2 418.92 6
 -6 6 3 18286.2 442.846 10
 -6 -6 3 17504.6 436.377 10
 -6 6 3 19297.5 488.738 5
 6 6 3 17153.7 446.248 9
 6 -6 3 18013.2 465.52 5
 -6 -6 -3 17872.8 418.062 8
 -6 6 -3 17638.7 395.49 8
 -6 -6 -3 17691.9 451.301 11
 6 6 3 18139 444.162 7
 -6 -6 -3 17700.5 430.086 6
 -6 6 3 17107.6 422.863 4
 -6 -6 3 17910.1 422.019 4
 6 -6 -3 17405.1 457.888 1
 6 6 -3 17115.9 457.737 1
 -6 6 3 17198 440.915 1
 -6 -6 3 17993.7 441.362 1
 -6 -6 -4 149.73 30.0668 8
 6 -6 -4 150.017 36.3883 3
 6 6 4 77.2776 35.7864 7
 -6 6 -4 87.4482 32.4901 6
 -6 -6 -4 118.873 35.9632 6
 -6 6 4 90.3283 33.4611 6
 6 -6 4 81.4233 26.7994 11
 6 -6 4 61.7121 40.8877 5
 -6 6 4 77.0531 32.7169 4
 -6 -6 4 127.581 35.8219 4
 -6 -6 -4 107.177 40.6817 11
 6 -6 -4 87.8288 40.0936 1
 6 6 -4 23.95 41.2152 1
 6 6 4 21.2286 32.3613 9
 6 6 4 49.3198 37.3523 2
 -6 6 4 150.339 36.691 10
 -6 -6 4 106.039 36.8938 10
 -6 6 -5 22492.6 561.951 6
 -6 -6 -5 23430.7 568.415 6
 -6 -6 5 22973.8 562.534 6
 -6 6 5 22937.1 566.14 6
 -6 6 5 22761.4 591.536 10
 -6 -6 5 23027.6 589.636 10
 6 -6 -5 23362.1 600.749 7
 -6 -6 -5 24046.2 593.772 11
 6 6 5 23852.5 595.675 9
 6 -6 -5 23461.6 553.366 3
 6 6 5 24209.1 593.757 2
 -6 6 5 23733.2 603.816 1
 -6 -6 5 23186 597.679 1
 -6 6 5 23335.5 561.769 8
 6 6 5 24302.5 602.484 7
 -6 -6 -6 88.1706 43.6105 11
 6 6 6 75.8676 47.5885 9
 6 6 6 108.57 51.4774 2
 -6 6 -6 65.0163 36.7726 6
 -6 -6 6 45.9972 43.6228 6
 -6 -6 -6 59.9029 42.1331 6
 -6 6 6 63.6712 44.7815 6
 -6 -6 6 52.3522 45.2863 1
 -6 6 6 85.2864 53.493 1
 6 -6 -6 97.5626 34.7728 3
 6 -6 -6 38.2827 42.1856 7
 -6 6 6 109.831 41.3768 8
 -6 6 6 29.1754 42.8658 10
 -6 -6 6 -19.0961 47.2234 10
 6 6 7 1057.5 104.202 9
 -6 6 7 872.602 77.3541 8
 -6 -6 7 897.033 107.273 1
 -6 6 7 898.211 105.659 1
 -6 -6 -7 1038.26 96.5279 11
 -6 6 7 858.594 94.404 6
 -6 -6 7 1137.35 101.094 6
 6 -6 -7 1013.96 101.61 7
 -6 -6 -8 10.0871 42.7665 11
 -6 6 -8 51.1211 46.687 4
 -6 -6 -8 -10.639 46.8759 4
 6 6 8 -61.8368 66.3244 9
 -6 6 8 58.639 59.6152 1
 -6 -6 8 -28.8545 58.6697 1
 6 6 8 -15.883 65.9789 1
 6 -6 8 -14.9721 53.8624 1
 -6 -6 8 -22.2119 51.5804 6
 -6 6 8 -11.4662 52.3582 6
 -6 -6 -9 728.646 90.8793 11
 -6 -6 -9 892.064 105.432 4
 -6 6 -9 800.207 100.488 4
 6 6 9 769.691 123.313 1
 6 -6 9 1000.25 134.18 1
 -6 -6 9 801.703 104.055 6
 -6 6 9 696.836 103.308 6
 -6 -6 9 907.643 123.1 1
 -6 6 9 840.935 125.98 1
 6 6 9 604.266 100.655 9
 -6 -7 0 6775.68 202.481 11
 6 -7 0 7104.74 240.947 5
 6 7 0 6666.65 193.82 1
 6 -7 0 6995.05 197.293 1
 -6 -7 0 6726.92 215.925 9
 6 7 0 6609.27 190.111 10
 6 -7 0 6944.58 193.334 10
 -6 -7 0 6659.18 216.162 2
 -6 -7 1 224.903 31.9208 11
 -6 -7 1 254.903 41.6572 9
 -6 -7 -1 194.488 39.6833 9
 6 -7 1 259.72 27.6053 2
 -6 -7 -1 241.229 42.1017 2
 -6 7 -1 270.439 36.3636 8
 6 7 -1 231.509 37.4151 1
 6 -7 -1 193.976 35.7717 1
 6 -7 1 258.523 47.7892 5
 6 7 1 293.039 36.2689 1
 6 -7 1 251.976 34.2755 1
 -6 7 1 231.871 32.7703 1
 -6 7 2 28008.9 605.276 6
 6 7 2 27911.7 616.048 1
 6 -7 2 27193.1 614.721 1
 -6 7 2 28464.3 623.585 1
 -6 -7 2 28030.5 620.062 1
 6 7 2 27455.7 650.204 2
 -6 7 2 27024 674.019 5
 6 -7 2 28541.1 674.038 5
 -6 7 2 28380.9 608.756 4
 -6 -7 2 27991 605.597 4
 6 -7 -2 28046.7 640.999 1
 6 7 -2 28256.9 641.608 1
 6 -7 -2 27816.1 634.978 3
 6 -7 2 28447.3 616.874 3
 -6 7 -2 27034.9 606.831 8
 -6 -7 -2 27899.6 647.704 11
 -6 7 2 27621.6 635.034 8
 6 -7 -3 206.3 41.3289 3
 -6 7 3 186.526 34.6482 4
 -6 -7 3 132.219 30.6258 4
 -6 7 -3 118.336 32.2023 6
 -6 -7 -3 160.542 35.717 6
 -6 -7 3 216.374 38.7007 10
 -6 7 3 130.384 36.3999 10
 -6 7 3 206.191 35.9884 6
 -6 -7 3 178.353 34.5059 6
 -6 -7 3 147.678 35.6277 1
 -6 7 3 116.532 35.0287 1
 6 7 3 155.514 43.021 2
 -6 -7 -3 78.8253 27.9679 8
 -6 7 -3 224.247 30.2708 8
 6 -7 3 219.142 51.9215 5
 -6 -7 -3 136.113 40.9192 11
 6 7 3 164.414 39.9401 9
 6 -7 -3 168.919 39.4597 1
 6 7 -3 175.545 40.9991 1
 -6 7 3 120.508 37.1826 8
 -6 7 3 158.583 49.0819 5
 -6 7 4 -12.3691 33.9859 8
 6 -7 -4 -17.7235 26.0301 3
 -6 -7 4 5.23896 27.3844 4
 -6 7 4 -10.8959 26.9364 4
 -6 7 -4 -10.6613 30.6567 6
 -6 -7 -4 22.1828 27.4196 6
 -6 -7 -4 8.81749 24.2273 8
 -6 7 4 -26.9902 27.8422 6
 -6 -7 4 44.7916 31.1689 10
 -6 7 4 6.64152 33.3171 10
 6 7 4 64.9314 40.1155 2
 6 -7 4 -34.1028 43.9741 5
 6 7 4 -38.1967 51.8218 9
 -6 -7 -4 -23.1276 42.8656 11
 6 -7 -4 -7.82552 38.6917 1
 6 7 -4 31.2889 40.8873 1
 6 -7 4 -4.11715 19.7487 11
 -6 7 4 29.8693 45.464 5
 -6 7 -5 332.019 50.5014 6
 -6 -7 -5 411.123 53.8333 6
 -6 -7 5 404.557 57.2765 6
 -6 7 5 376.651 54.4114 6
 -6 -7 5 361.379 60.4592 1
 -6 7 5 301.658 58.4343 1
 -6 -7 -5 398.416 61.8492 11
 -6 7 5 410.537 61.4568 10
 -6 -7 5 352.738 58.372 10
 6 7 5 405.903 64.2245 2
 -6 7 5 358.214 53.5315 8
 6 -7 -5 279.034 48.1312 3
 6 -7 -5 378.024 67.8905 7
 6 7 5 400.491 65.1634 9
 6 7 6 4300.47 195.218 2
 -6 -7 -6 4116.08 196.026 11
 -6 7 6 4160.5 174.295 8
 6 -7 -6 4095.74 167.621 3
 -6 7 6 4267.1 208.378 1
 -6 -7 6 4235.39 203.254 1
 -6 7 6 4011.96 193.877 10
 -6 -7 6 4434.47 201.389 10
 6 -7 -6 4236.74 206.291 7
 -6 7 -6 4337.96 177.685 6
 -6 -7 -6 4219.78 179.169 6
 -6 -7 6 4289.72 182.43 6
 -6 7 6 3973.6 179.173 6
 6 7 6 4425.9 205.979 9
 6 7 7 100.711 50.2394 9
 -6 7 7 72.3631 45.9509 8
 6 -7 7 114.724 57.2219 1
 -6 -7 7 24.2365 48.2286 1
 -6 7 7 111.522 55.626 1
 6 -7 -7 157.506 55.6532 7
 -6 -7 -7 72.5726 52.0381 11
 -6 -7 7 65.0147 46.6253 6
 -6 7 7 153.542 56.9871 6
 -6 -7 8 4249.83 217.442 6
 -6 7 8 4880.12 231.014 6
 6 7 8 4185.43 248.646 1
 6 -7 8 4316.82 245.385 1
 -6 -7 -8 4833.55 221.521 4
 -6 7 -8 4466.44 209.033 4
 6 7 8 4743.49 242.156 9
 -6 7 8 4043.22 237.037 1
 -6 -7 8 4658.34 248.348 1
 -6 -7 -8 4278.08 216.261 11
 -6 -7 -9 173.366 59.7096 4
 -6 7 -9 209.59 65.5637 4
 -6 -7 -9 221.092 64.3522 11
 -6 -7 9 186.818 74.7528 6
 -6 7 9 90.0254 67.3098 6
 6 7 9 331.294 85.2808 9
 -6 -7 9 155.543 73.5124 1
 -6 7 9 206.472 77.4389 1
 6 7 9 35.0306 71.3084 1
 6 -7 9 231.967 78.2985 1
 6 8 0 87.0175 25.4206 10
 6 -8 0 110.554 27.4832 10
 -6 -8 0 87.9755 36.5774 9
 -6 -8 0 106.757 28.8632 11
 6 -8 0 84.1497 18.287 9
 6 8 0 100.048 25.9654 1
 6 -8 0 82.5542 25.8875 1
 6 -8 0 135.989 43.4722 5
 6 -8 0 124.028 36.7099 3
 6 -8 1 1500.5 105.931 5
 -6 8 1 1236.64 96.9988 5
 6 -8 1 1495.68 74.4012 1
 6 8 1 1447.28 72.6695 1
 6 -8 1 1473.59 71.2388 10
 6 8 1 1389.19 71.0098 10
 -6 -8 1 1259.39 71.545 11
 -6 -8 1 1370.86 90.4903 9
 -6 -8 -1 1495.2 94.4939 9
 6 -8 -1 1413.43 79.1964 1
 6 8 -1 1353.86 76.9779 1
 -6 8 1 1391.48 84.6706 8
 6 -8 -1 1367.59 84.2695 3
 -6 8 2 474.856 54.7929 8
 -6 -8 2 482.066 40.2775 11
 6 8 2 454.888 56.6687 2
 -6 -8 2 364.816 58.2614 2
 -6 8 2 455.936 41.1316 6
 -6 -8 2 515.182 42.4867 6
 -6 -8 -2 468.268 51.6308 8
 6 -8 -2 445.457 50.9283 1
 6 8 -2 589.261 56.4501 1
 -6 -8 2 470.055 45.5953 1
 6 -8 2 579.344 48.9515 1
 6 8 2 470.316 45.2154 1
 -6 8 2 570.807 49.5249 1
 -6 -8 -2 526.262 62.2913 11
 6 -8 -2 440.66 53.5366 3
 -6 8 2 480.646 43.0495 4
 6 -8 2 444.861 63.5526 5
 -6 -8 2 434.872 40.3628 4
 -6 8 2 450.79 64.7733 5
 -6 -8 -3 29032.1 694.998 11
 -6 -8 -3 29648.9 650.495 6
 -6 8 -3 28427.1 642.737 6
 -6 -8 3 29810.7 639.995 6
 -6 8 3 28207.6 639.246 6
 6 8 -3 29176.7 679.293 1
 6 -8 -3 28834.9 678.318 1
 -6 8 3 29571.9 729.868 5
 -6 8 3 28855.2 678.005 8
 -6 -8 3 28309 654.8 1
 -6 8 3 29521.9 662.299 1
 6 -8 3 29334.6 716.739 5
 -6 8 3 29459.6 660.416 10
 6 8 3 29631.8 690.874 2
 6 -8 -3 29628.4 677.774 3
 -6 8 3 28758 644.836 4
 -6 -8 3 29639.8 643.784 4
 -6 8 -3 28908.9 634.439 8
 -6 -8 -3 29617.8 660.705 8
 6 8 4 66.5345 39.3127 9
 -6 -8 -4 104.912 32.3197 8
 -6 8 4 95.5268 36.6439 8
 6 -8 -4 129.986 40.1677 3
 -6 8 -4 76.9887 28.6046 6
 -6 -8 -4 150.714 35.4069 6
 -6 8 4 102.693 34.351 6
 6 8 4 80.9442 37.488 2
 6 -8 -4 107.219 39.5489 1
 6 8 -4 129.828 39.4376 1
 6 -8 4 131.656 52.3253 5
 -6 -8 4 98.021 36.0425 10
 -6 8 4 64.3757 37.0734 10
 -6 8 4 157.941 52.0967 5
 -6 -8 -4 82.7614 43.3034 11
 -6 8 4 80.4631 34.6389 1
 -6 8 5 13416.5 391.41 1
 -6 -8 5 12702.9 354.643 6
 -6 8 5 12743.4 359.141 6
 -6 8 -5 13249.2 355.327 6
 -6 -8 -5 12415 354.958 6
 -6 -8 5 12946.4 382.342 1
 -6 8 5 14109.1 441.805 5
 -6 8 5 13437 376.595 8
 -6 -8 -5 12846.6 334.906 8
 6 -8 5 14273.3 424.214 5
 -6 8 5 13282.2 382.181 10
 -6 -8 5 13249.5 378.993 10
 6 8 5 13184.2 402.857 9
 -6 -8 -5 13149.6 402.491 11
 6 8 5 13157.8 387.309 2
 6 -8 -5 13125.1 415.169 7
 6 -8 -5 13670.7 370.305 3
 6 -8 -6 33.9205 38.3651 7
 -6 8 6 26.2557 47.2398 5
 -6 -8 6 60.3128 38.3713 6
 -6 8 6 55.13 42.7744 6
 -6 8 -6 109.819 41.577 6
 -6 -8 -6 64.941 38.7114 6
 6 8 6 62.9757 51.1375 9
 -6 8 6 61.1781 38.3774 8
 6 -8 -6 35.0713 38.0988 3
 -6 -8 -6 92.787 46.2707 11
 6 8 6 91.5999 50.9438 2
 -6 8 6 83.3507 47.1298 10
 -6 -8 6 99.1176 46.4879 10
 -6 8 6 -20.3291 45.6198 1
 -6 -8 6 19.754 43.5316 1
 6 -8 -7 1054.18 86.5598 3
 6 -8 7 1192.19 120.894 1
 -6 8 7 1262.11 96.8843 8
 -6 -8 7 1223.9 105.251 6
 -6 8 7 1034.22 99.5578 6
 -6 -8 -7 1233.37 115.084 11
 6 8 7 1120.82 111.875 9
 6 -8 -7 967.839 106.797 7
 6 8 7 1152.75 121.348 1
 -6 8 7 924.035 107.907 1
 -6 -8 7 1093.12 113.482 1
 -6 -8 8 54.0773 53.7691 1
 -6 8 8 -13.7639 52.1942 1
 6 8 8 38.6998 57.8805 9
 -6 -8 8 53.4921 53.6685 6
 -6 8 8 11.0831 53.9862 6
 -6 -8 -8 -23.4917 53.6352 11
 6 8 8 30.4427 60.5383 1
 6 -8 8 -72.2494 53.4081 1
 -6 -8 -8 -20.321 55.835 4
 -6 8 -8 9.61225 48.9038 4
 -6 -8 9 553.044 97.1914 1
 -6 8 9 473.269 96.6754 1
 -6 -8 9 640.49 97.875 6
 -6 8 9 564.017 92.128 6
 6 8 9 603.519 100.923 9
 6 8 9 607.911 112.409 1
 6 -8 9 514.599 99.9196 1
 -6 -8 -9 614.817 92.0416 11
 -6 -8 -9 578.774 88.7609 4
 -6 8 -9 714.624 91.5844 4
 6 -9 0 21881.2 534.771 3
 -6 9 0 22377.6 534.813 8
 -6 -9 0 21262.5 550.292 9
 6 9 0 22656.4 503.953 1
 6 9 0 22966.8 500.366 10
 6 -9 0 22777.9 500.52 10
 -6 9 -1 10.4185 25.3778 8
 -6 -9 -1 12.5716 28.7059 8
 -6 9 1 -6.07779 30.9244 8
 6 -9 -1 12.1374 31.7241 3
 6 -9 1 5.38008 26.604 3
 -6 -9 1 39.8661 28.1105 11
 -6 -9 1 27.5106 35.4762 2
 -6 -9 1 35.744 30.9118 9
 -6 -9 -1 41.9272 36.5283 9
 -6 9 1 5.73748 18.8468 4
 6 9 -1 42.6309 27.2947 1
 -6 9 1 25.4538 33.7474 5
 -6 -9 1 40.9659 32.515 5
 -6 -9 -1 49.8732 34.6663 11
 6 9 1 29.203 21.4488 1
 6 -9 1 10.3154 25.7533 10
 6 9 1 17.2365 22.0729 10
 6 -9 1 52.8036 42.2157 5
 -6 -9 2 12800.4 371.268 2
 6 9 2 13436.4 318.572 1
 -6 9 2 12906.2 317.032 1
 -6 -9 -2 11919.3 356.445 11
 -6 -9 2 12336.5 304.286 11
 6 -9 -2 12408.2 329.964 1
 6 9 -2 12624.6 331.553 1
 6 -9 2 12445.3 387.78 5
 -6 9 2 12717.8 387.145 5
 -6 -9 -2 12752.3 311.038 6
 -6 9 -2 12858.1 308.1 6
 -6 9 2 12522.6 352.621 8
 -6 9 2 12676.3 307.152 4
 -6 9 2 12498.5 304.092 6
 -6 -9 -2 13141.7 349.606 8
 6 -9 2 13157.3 334.143 3
 6 -9 -2 12369.1 348.689 3
 -6 -9 -3 39.4068 28.2817 6
 -6 9 -3 33.006 25.7147 6
 -6 -9 -3 7.94218 40.4114 11
 -6 9 3 20.7208 23.5802 6
 -6 -9 -3 51.7298 31.9649 8
 6 9 3 43.3789 37.2949 2
 6 -9 -3 18.1917 31.702 1
 6 9 -3 18.0779 26.5572 1
 -6 9 3 50.7621 28.5579 1
 6 9 3 41.3575 28.3734 1
 6 -9 -3 20.3275 30.4082 3
 -6 9 3 30.5835 40.55 5
 6 -9 3 75.8648 43.3068 5
 -6 9 3 17.1514 25.972 4
 -6 9 3 27.9627 37.9603 8
 -6 9 4 -20.4171 28.3816 6
 6 9 4 22.9679 51.1166 2
 -6 9 4 -22.4339 38.5702 8
 -6 -9 -4 8.90194 39.9421 11
 6 -9 4 -20.4697 51.3431 5
 -6 9 4 -22.2522 55.8142 5
 -6 9 -4 9.67427 27.8186 6
 -6 -9 -4 41.3861 27.7436 6
 -6 9 4 -25.6784 40.3698 1
 -6 -9 -4 16.7269 29.5253 8
 6 -9 -4 -7.1565 34.8598 3
 6 9 4 8.99612 42.472 9
 -6 9 4 67.8681 33.088 10
 6 -9 -5 202.04 64.6208 7
 -6 9 5 151.893 48.9732 1
 -6 9 5 171.174 43.7745 6
 6 -9 -5 74.906 40.7791 3
 6 9 5 90.6968 43.201 2
 -6 -9 -5 248.501 58.471 11
 -6 -9 -5 186.408 40.5029 8
 -6 9 5 122.883 58.0915 5
 -6 9 5 179.538 50.0355 10
 -6 9 5 190.42 55.1492 8
 6 9 5 159.766 52.2794 9
 -6 -9 -6 5221.03 237.785 11
 6 -9 -6 5088.45 203.339 3
 6 9 6 4997.5 232.75 9
 -6 9 6 5405.82 229.873 1
 -6 9 6 5016.68 203.215 6
 -6 9 6 5269.7 261.809 5
 6 -9 -6 5166.69 248.746 7
 -6 9 6 5012.46 209.715 8
 -6 9 7 28.024 51.9414 6
 6 -9 -7 15.485 38.2821 3
 6 -9 -7 -12.9541 45.2903 7
 6 9 7 12.7713 49.6269 1
 -6 9 7 74.9884 68.4845 5
 -6 9 7 57.7619 58.7751 1
 -6 -9 -7 8.68563 38.2701 4
 6 9 7 36.3214 48.1532 9
 -6 -9 -7 23.7831 49.3987 11
 -6 9 7 -25.2821 44.0511 8
 -6 -9 -8 2362.23 169.525 11
 -6 -9 -8 2489.18 155.194 4
 -6 9 8 2507.83 176.673 1
 -6 9 8 2711.81 167.334 6
 6 9 8 2708.62 182.087 9
 -6 9 8 2506.66 197.665 5
 6 9 8 2460.06 184.412 1
 -6 9 9 12.1027 63.2634 6
 -6 -9 -9 37.7049 65.6971 11
 -6 -10 0 68.5261 38.1468 2
 -6 -10 0 60.8288 35.3614 9
 6 -10 0 82.566 31.4559 3
 -6 -10 0 148.393 37.3718 11
 -6 10 0 101.359 39.8793 8
 -6 -10 0 119.534 40.9159 8
 -6 10 1 3179.63 164.928 5
 6 -10 -1 3188.96 145.963 3
 6 -10 1 3271.7 140.317 3
 -6 -10 -1 3023.29 151.988 9
 -6 -10 1 3152.16 155.817 9
 -6 -10 -1 3168.07 144.037 2
 -6 10 -1 3203.78 138.247 8
 -6 10 1 3329.36 148.419 8
 -6 -10 -1 3101.5 144.773 8
 -6 -10 1 3017.47 147.225 2
 -6 -10 -1 3261.72 147.533 11
 6 -10 1 3704.97 181.715 5
 6 -10 2 -20.0148 51.6164 5
 -6 10 2 9.88638 45.916 5
 6 -10 -2 -7.08723 29.4407 3
 6 -10 2 -5.55307 30.1502 3
 -6 -10 -2 -15.3176 34.3641 11
 -6 10 -2 22.0392 28.4186 8
 -6 10 2 -7.26992 35.9447 8
 -6 -10 -2 6.59979 32.6314 8
 -6 -10 2 8.25027 37.018 2
 6 -10 3 5852.48 186.903 3
 6 -10 -3 5728.5 214.661 3
 -6 -10 -3 5449.06 197.02 8
 -6 -10 -3 5433.93 221.501 11
 -6 10 3 5459.99 213.155 8
 6 -10 3 5717.9 242.851 5
 -6 10 3 5313.44 239.099 5
 -6 -10 -4 -18.5091 32.6723 8
 -6 10 4 8.22848 34.8876 8
 -6 -10 -4 76.4767 42.8938 11
 6 -10 -4 7.84574 32.593 3
 6 10 4 39.4848 41.279 2
 -6 10 4 35.678 48.3635 5
 -6 10 5 15838.9 445.939 8
 6 -10 -5 15569.4 437.911 3
 -6 -10 -5 15552 405.32 8
 6 10 5 15158.1 438.65 2
 -6 10 5 16340.7 504.035 5
 6 10 5 16731.9 481.412 9
 -6 -10 -5 14906.8 465.215 11
 6 -10 -5 15421.6 491.066 7
 -6 10 6 139.85 65.0245 5
 6 10 6 279.966 70.011 9
 -6 10 6 197.375 56.5022 8
 6 -10 -6 170.427 61.9698 7
 -6 -10 -6 141.43 53.906 11
 6 -10 -6 101.117 45.2949 3
 6 -10 -7 523.104 100.424 7
 6 -10 -7 605.802 74.0493 3
 -6 -10 -7 657.989 97.2812 11
 -6 10 7 654.448 103.913 5
 6 10 7 632.266 100.131 9
 -6 10 7 590.548 82.0149 8
 -6 10 8 49.2494 66.7589 5
 6 10 8 -27.162 52.7725 9
 -6 -10 -8 -13.3182 56.4653 11
 -6 -11 0 23969.5 598.078 2
 -6 -11 0 24899.4 591.975 11
 -6 11 0 24092 599.731 8
 -6 -11 0 25252.4 611.931 8
 -6 -11 0 25292.6 622.556 9
 6 -11 0 24098.5 598.986 3
 -6 -11 -1 731.546 74.0867 11
 -6 -11 1 676.043 75.7239 9
 -6 11 1 709.683 73.4416 8
 -6 -11 -1 795.369 82.408 9
 -6 -11 -1 685.311 70.8255 8
 -6 -11 1 626.778 69.0484 8
 -6 11 -1 675.007 67.9754 8
 -6 -11 1 816.018 78.7206 2
 6 -11 -1 637.296 69.0573 3
 6 -11 1 775.915 72.6632 3
 -6 -11 -1 654.53 67.8851 2
 6 -11 1 791.769 92.3176 5
 -6 -11 1 745.97 63.9359 11
 -6 11 2 8560.35 309.77 5
 -6 -11 -2 7981.74 278.651 11
 -6 -11 2 8208.78 284.381 2
 -6 -11 -2 8347.04 268.689 8
 -6 -11 2 8474.11 275.196 8
 -6 11 -2 7866.81 252.561 8
 -6 11 2 8016.16 276.691 8
 6 -11 2 8347.35 255.253 3
 6 -11 -2 7752.78 270.603 3
 6 -11 2 8497.93 313.572 5
 -6 -11 -3 7.00165 31.4158 8
 -6 11 3 -17.0097 40.7953 8
 6 -11 -3 57.6205 34.8994 3
 6 -11 3 5.49898 27.9772 3
 -6 -11 -3 -36.9662 44.3289 11
 -6 -11 3 9.77874 37.0823 2
 -6 11 3 11.3955 44.2804 5
 -6 11 4 17.9672 38.0885 8
 -6 -11 4 -30.1337 38.3281 8
 -6 11 4 -12.3689 46.9048 5
 -6 -11 -4 -13.5895 37.3397 8
 6 -11 -4 -17.1809 37.143 3
 -6 -11 -4 -10.2493 42.5769 11
 -6 -11 -5 59.1892 35.2711 8
 -6 11 5 13.502 52.4669 5
 -6 -11 -5 11.3391 40.7942 11
 6 -11 -5 8.92159 35.4848 3
 -6 11 5 -18.8163 41.4541 8
 6 -11 -5 26.1908 49.6605 7
 -6 -11 -6 3393.01 200.306 11
 6 -11 -6 3239.19 172.561 3
 -6 11 6 2954.48 202.545 5
 -6 11 6 3689.22 184.905 8
 6 -11 -6 3377.2 212.067 7
 6 -11 -7 87.3909 60.515 7
 6 -11 -7 135.971 53.2649 3
 -6 11 7 30.8843 62.807 5
 -6 11 7 19.6047 45.5399 8
 6 11 7 39.3008 55.5529 9
 -6 -11 -7 53.6374 56.863 11
 -6 -11 -8 4207.39 239.714 11
 6 11 8 3800.07 227.782 9
 -6 -12 0 -29.5896 37.6374 2
 6 -12 0 30.818 35.7847 3
 -6 -12 0 8.94001 39.3919 9
 -6 12 0 39.7571 39.3161 8
 -6 -12 0 40.9655 38.0538 8
 -6 -12 0 70.333 41.7486 11
 -6 -12 1 2175.35 136.038 9
 -6 -12 -1 2074.77 132.529 9
 6 -12 1 1874.16 143.567 5
 -6 -12 -1 2218.07 120.765 2
 -6 -12 -1 2033.12 125.268 11
 -6 12 1 2204.94 131.223 8
 -6 12 -1 2100.76 124.292 8
 -6 -12 -1 2339.65 133.3 8
 -6 -12 1 2165.49 130.472 8
 6 -12 1 2209.59 122.97 3
 6 -12 -1 2131.51 126.725 3
 -6 -12 1 1928.2 124.096 2
 -6 -12 2 266.615 59.2313 2
 -6 -12 -2 358.425 64.3673 11
 -6 12 2 518.943 80.3105 5
 6 -12 -2 421.043 63.0297 3
 6 -12 2 435.708 60.5197 3
 -6 12 2 239.24 54.5867 8
 -6 -12 -2 282.383 59.1176 8
 -6 12 3 9806.41 359.189 5
 -6 -12 -3 9386.62 331.514 11
 -6 -12 3 9634.65 335.01 2
 6 -12 -3 9542.88 321.643 3
 6 -12 3 10235.1 289.067 3
 -6 12 3 9356.94 322.738 8
 -6 12 4 168.161 60.1285 5
 -6 -12 -4 109.723 44.6894 11
 -6 12 4 117.725 42.4903 8
 6 -12 -4 140.532 49.0347 3
 -6 -12 -5 4043.27 217.232 11
 6 -12 -5 4517.14 242.412 7
 -6 12 5 4051.62 201.663 8
 6 -12 -5 4308.86 202.314 3
 -6 12 5 4060.62 231.309 5
 -6 -12 -6 211.881 76.2362 11
 -6 12 6 193.353 73.619 5
 6 -12 -6 163.897 78.9753 7
 -6 12 6 220.938 61.903 8
 6 -12 -6 128.197 53.6525 3
 -6 12 7 1056.11 129.496 5
 6 -12 -7 885.97 93.7254 3
 -6 12 7 1163.8 111.474 8
 -6 -12 -7 1028.46 124.914 11
 -6 -13 0 8472.29 270.274 11
 -6 13 0 7338.14 272.87 8
 -6 -13 0 7604.97 263.473 2
 6 -13 0 8054.31 276.566 3
 -6 -13 -1 301.986 55.5047 11
 6 -13 -1 319.573 58.5601 3
 6 -13 1 268.155 52.9403 3
 -6 -13 1 243.837 56.8521 2
 -6 13 1 279.973 58.94 8
 6 -13 2 9026.36 284.142 3
 6 -13 -2 8573.99 305.674 3
 -6 -13 2 9259.11 310.698 2
 -6 13 2 8415.99 309.985 8
 -6 -13 -2 8843.76 311.568 11
 6 -13 -3 19.5732 43.9116 3
 -6 -13 3 -52.0353 51.456 2
 -6 13 3 51.0244 58.2485 5
 -6 13 3 51.4509 45.3393 8
 -6 -13 -3 10.6614 47.8368 11
 -6 -13 -4 -11.7149 51.617 11
 6 -13 -4 10.166 46.4219 3
 -6 -13 4 46.9195 54.4785 2
 -6 13 4 -40.5541 60.6545 5
 6 -13 -4 55.3567 57.4893 7
 -6 13 4 64.3905 47.2853 8
 6 -13 -5 135.759 56.7106 3
 -6 13 5 22.2103 53.2791 8
 -6 13 5 56.9646 61.5838 5
 -6 -13 -5 12.8065 65.164 11
 6 -13 -5 89.5892 64.5684 7
 6 -13 -6 2430.07 154.988 3
 -6 13 6 2352.21 181.926 5
 -6 13 6 2287.51 159.057 8
 -6 -13 -6 2453.85 179.719 11
 6 -13 -6 2350.61 188.831 7
 -6 13 7 44.6581 60.6187 8
 6 -13 -7 -10.3593 48.114 3
 -6 13 7 46.8102 68.7501 5
 6 -14 0 54.4432 40.0029 3
 -6 -14 0 88.6871 43.2592 11
 6 -14 1 1008.39 92.3566 3
 6 -14 -1 942.696 94.7288 3
 -6 -14 -1 1072.43 99.5817 11
 -6 14 1 1080.62 102.936 8
 -6 -14 -2 41.3187 46.3749 11
 6 -14 -2 121.563 48.6172 3
 6 -14 2 62.7988 43.6762 3
 -6 -14 2 94.3335 52.4762 2
 -6 14 2 107.475 55.4563 8
 6 -14 -3 5492.99 242.048 3
 -6 -14 3 5772.9 246.011 2
 -6 14 3 4989.63 241.112 8
 -6 -14 -3 5783.43 254.745 11
 -6 -14 -4 -24.8992 51.7162 11
 -6 14 4 34.8622 50.2442 8
 -6 -14 4 11.8391 54.0607 2
 6 -14 -4 -10.9543 48.2652 3
 -6 14 4 -28.0127 51.7688 5
 6 -14 -4 14.7848 62.6834 7
 -6 14 5 6882.91 292.454 8
 6 -14 -5 7172.63 334.947 7
 -6 -14 5 6684.59 304.591 2
 -6 -14 -5 6629.55 305.142 11
 -6 14 5 7419.08 325.918 5
 6 -14 -5 7582.89 293.991 3
 -6 14 6 15.0897 62.6845 5
 6 -14 -6 11.2751 43.814 3
 -6 -14 -6 72.8644 57.9604 11
 6 -14 -6 -16.3381 73.3082 7
 -6 14 6 24.0684 61.2269 8
 6 -15 0 7557.13 284.096 3
 6 -15 -1 62.0719 47.2652 3
 6 -15 1 82.1046 48.9483 3
 -6 -15 -1 98.3174 50.734 11
 6 -15 2 3109.66 158.161 3
 6 -15 -2 2723.01 170.26 3
 -6 -15 -2 2820.56 171.163 11
 6 -15 -3 34.0527 43.0492 3
 -6 15 3 36.4128 57.3074 8
 -6 -15 -3 36.2494 54.2199 11
 -6 -15 -4 -13.1617 51.1438 11
 6 -15 -4 -15.6271 62.1524 7
 6 -15 -4 -23.4161 49.6392 3
 -6 15 4 12.5117 59.0699 8
 6 -15 -5 180.638 82.4085 7
 -6 -15 -5 156.538 69.354 11
 6 -15 -5 83.1297 57.0066 3
 -6 -15 5 65.7412 60.0795 2
 -6 15 5 148.287 78.5548 5
 -6 -15 6 2128.8 171.357 2
 6 -16 0 41.4842 46.5406 3
 -6 -16 -1 825.847 95.817 11
 6 -16 -1 628.185 88.8882 3
 6 -16 1 839.016 91.1454 3
 -6 -16 -2 46.2945 52.8571 11
 6 -16 -2 11.6188 46.2197 3
 6 -16 2 88.5434 45.0576 3
 6 -16 -3 4736.66 236.822 3
 -6 -16 -3 4631.99 240.927 11
 6 -16 -4 49.0884 66.5407 7
 6 -16 -4 -12.3692 52.4416 3
 -6 -16 -4 -13.8105 63.0631 11
 6 -17 0 2501.6 162.76 3
 6 -17 -1 11.6459 40.721 3
 6 -17 1 70.6689 49.1804 3
 6 -17 -2 3952.94 215.131 3
 -6 -17 -2 3843.83 211.486 11
 6 -17 -3 -16.1006 66.8872 7
 -6 -17 -3 92.9754 62.7119 11
 6 -17 -3 38.0632 50.4676 3
 6 -18 0 -11.382 50.15 3
 6 -18 1 491.15 76.3021 3
 -6 -18 -2 -24.4969 58.7538 11
 7 0 0 4.69718 26.7183 1
 7 0 0 7.37821 18.7689 11
 -7 0 0 6.0327 18.2656 5
 7 0 0 -17.7312 28.8716 10
 7 0 0 -16.783 22.7807 2
 -7 0 0 15.8525 20.4412 2
 -7 0 1 19128.6 450.751 1
 7 0 1 19577.3 450.326 1
 7 0 -1 18795.7 457.685 1
 -7 0 1 18361.8 430.018 3
 7 0 -1 18700 449.86 10
 -7 0 -1 19267 439.515 2
 7 0 1 18857.1 442.367 2
 -7 0 1 18445.2 438.019 2
 7 0 1 19239.3 437.215 11
 7 0 1 18476.3 411.237 9
 7 0 2 5539.66 149.7 5
 -7 0 2 4970.34 178.685 1
 7 0 -2 5147.21 188.437 1
 7 0 2 5187.17 173.29 2
 -7 0 2 5199.46 172.59 2
 -7 0 2 5332.76 181.781 10
 7 0 2 5345.66 169.952 11
 7 0 -2 5213.4 183.025 10
 -7 0 2 5064.54 156.742 3
 7 0 3 659.328 46.5515 5
 7 0 -3 586.102 43.4679 7
 7 0 -3 767.351 74.2868 1
 7 0 3 737.045 64.5706 2
 7 0 3 689.888 55.5884 11
 -7 0 3 676.673 65.1447 10
 -7 0 3 732.58 50.4821 3
 -7 0 4 10765.9 329.297 10
 7 0 4 11050 302.807 11
 -7 0 4 10917.7 273.405 3
 -7 0 4 11459.8 313.606 4
 7 0 4 10746.5 319.638 2
 7 0 -4 10660.3 345.642 1
 7 0 -4 11138.3 278.474 7
 -7 0 4 10743.4 335.048 1
 -7 0 4 10945.4 306.184 6
 -7 0 5 1395.24 98.5403 4
 -7 0 5 1357.4 69.2885 3
 -7 0 -5 1280.86 95.7495 6
 7 0 -5 1248.25 114.552 1
 -7 0 5 1331.31 96.1893 6
 -7 0 5 1294.83 104.191 10
 7 0 5 1436.44 89.7245 11
 -7 0 5 1326.31 108.37 1
 7 0 -6 1289.72 122.21 1
 -7 0 -6 1496.26 108.28 6
 -7 0 6 1403.65 107.665 6
 -7 0 6 1248.4 108.546 10
 -7 0 6 1239.79 114.239 1
 -7 0 7 3473.84 207.861 1
 -7 0 7 3595.87 185.881 6
 -7 0 8 11.9908 51.8443 6
 -7 0 8 -30.9471 55.6666 1
 -7 0 9 2804.39 195.199 6
 -7 0 9 2676.31 210.895 1
 7 0 9 2547.13 208.451 1
 7 -1 0 8.87733 24.0996 10
 7 1 0 8.83771 25.6877 10
 -7 -1 0 -21.3569 25.0932 2
 7 1 0 13.5849 25.7578 2
 7 -1 0 -27.0256 29.6449 2
 -7 1 0 3.52487 18.6656 5
 -7 -1 0 9.90697 14.998 5
 7 -1 0 18.8592 28.2693 1
 7 1 0 4.68285 25.7337 1
 -7 1 0 -3.59076 20.1967 3
 -7 1 0 33.0276 22.2222 2
 7 1 0 3.72171 19.959 11
 -7 1 1 10210.3 272.009 5
 7 -1 1 10116.8 257.404 5
 -7 1 1 10162.6 276.913 1
 7 -1 1 10386 279.214 1
 -7 -1 1 10198 277.734 1
 7 1 1 10749 279.955 1
 -7 -1 -1 10181 271.722 2
 -7 1 1 10267.6 261.651 3
 -7 -1 1 9916.98 240.232 9
 7 1 1 10533.8 252.283 9
 7 -1 1 10108.5 239.501 9
 7 1 -1 9904 284.862 1
 7 -1 -1 10740.7 290.239 1
 -7 1 -1 10503.1 262.416 3
 -7 1 1 10127.7 262.887 2
 7 -1 1 10509.2 270.282 2
 -7 -1 1 9954.49 272.682 2
 7 1 1 10109.9 275.383 2
 7 1 -1 10115 279.305 10
 7 -1 -1 10450.6 281.842 10
 7 1 1 10277.7 268.713 11
 7 -1 1 10649.9 267.336 11
 7 1 -1 10048.2 257.897 11
 7 -1 -2 18427.4 462.831 1
 7 1 -2 18226 460.913 1
 -7 -1 2 18461.4 452.255 1
 -7 1 2 17875.3 449.554 1
 7 -1 2 18570.2 418.615 5
 -7 1 2 17947.2 447.69 10
 -7 -1 2 18100.2 448.355 10
 7 1 2 19475.6 440.404 11
 7 -1 2 18572.8 431.555 11
 7 -1 -2 17649.9 450.037 10
 7 1 -2 17899.3 449.461 10
 7 1 2 18807.1 445.936 2
 7 -1 2 18353.1 437.49 2
 7 1 2 18539.8 420.696 9
 -7 -1 2 17665 417.034 3
 -7 1 2 18207.5 431.498 2
 -7 1 2 18414.5 421.8 3
 7 -1 3 8213.23 242.995 2
 7 1 3 7826.32 198.12 5
 7 -1 3 7914.08 218.292 5
 7 1 3 8075.13 235.553 11
 -7 1 3 7956.21 251.755 10
 -7 -1 3 7749.24 249.295 10
 -7 1 3 7523.17 212.84 3
 -7 -1 3 7821.55 210.152 3
 7 1 3 8176.34 246.608 2
 7 1 -3 7984.32 197.753 7
 7 1 -3 7526.5 260.133 1
 7 -1 -3 8091.13 267.231 1
 7 -1 3 7909.15 228.597 11
 -7 1 4 11920.9 322.02 6
 -7 -1 4 11401.9 317.818 6
 7 1 4 11639.6 337.454 2
 7 -1 4 12289.2 336.783 2
 -7 -1 4 10778.7 337.36 10
 -7 1 4 11352.2 341.928 10
 -7 1 4 11891.2 324.464 4
 -7 -1 4 12059.1 324.826 4
 7 -1 -4 11440.2 360.167 1
 7 1 -4 10828.4 354.579 1
 7 -1 -4 11707.5 301.221 7
 7 1 -4 11660.8 278.477 7
 -7 1 4 11175 347.39 1
 -7 -1 4 10728.3 341.369 1
 -7 1 4 11739.2 290.351 3
 -7 -1 4 11915.6 284.554 3
 7 1 4 11215.2 317.606 11
 7 -1 4 11966.7 312.627 11
 -7 1 5 4381.12 180.395 6
 -7 -1 5 4358.52 180.236 6
 -7 1 -5 4385.21 183.123 6
 -7 -1 -5 4361.06 183.617 6
 -7 -1 -5 4659.22 171.258 11
 -7 1 5 4449.07 183.95 4
 -7 -1 5 4620.39 184.257 4
 -7 1 5 4328.11 197.243 10
 -7 -1 5 4218.17 193.741 10
 -7 -1 5 4487.13 137.431 3
 -7 1 5 4072.22 196.261 1
 -7 -1 5 4387.46 201.449 1
 7 1 5 4605.49 176.532 11
 7 -1 5 4659.01 168.567 11
 -7 1 -5 4532.32 139.55 3
 7 1 5 4326.34 191.081 2
 7 -1 -5 4595.6 161.411 7
 7 -1 -5 4705.5 221.046 1
 7 1 -5 4584.7 218.134 1
 7 -1 -6 4389.85 224.415 1
 7 1 -6 4641.53 228.247 1
 -7 1 -6 4116.68 184.53 6
 -7 -1 -6 4341.76 190.14 6
 -7 -1 6 4541.77 196.944 6
 -7 1 6 4467.06 196.796 6
 7 1 6 4379.36 195.734 7
 7 1 6 3828.63 190.297 2
 -7 1 6 4006.18 207.815 1
 -7 -1 6 3695.57 200.761 1
 -7 1 6 4042.58 199.628 10
 -7 -1 6 3921.39 198.249 10
 7 -1 6 3927.39 161.924 11
 -7 1 7 4794.58 243.922 1
 -7 -1 7 4246.4 230.054 1
 -7 -1 7 4403.48 209.578 6
 -7 1 7 4687.1 214.246 6
 -7 -1 8 35.79 55.4073 6
 -7 1 8 36.0425 54.8604 6
 -7 -1 8 -15.4477 66.7906 1
 -7 1 8 -15.4977 52.5647 1
 -7 -1 9 2304.13 178.452 6
 -7 1 9 2781.35 189.133 6
 7 1 9 1920.55 182.51 1
 7 -1 9 2408.28 202.605 1
 -7 1 9 2534.62 206.144 1
 -7 -1 9 2210.17 192.687 1
 7 2 0 7.74362 19.1453 11
 7 2 0 57.1358 41.3326 10
 7 -2 0 26.5778 36.028 10
 -7 -2 0 -9.25563 27.1884 2
 7 -2 0 109.34 37.2358 2
 -7 -2 0 12.2884 18.4218 9
 7 -2 0 84.9878 42.1813 1
 7 2 0 159.102 50.3479 1
 -7 2 0 -40.2631 23.6549 5
 -7 2 0 16.8152 18.2614 2
 -7 2 0 80.8747 33.283 3
 -7 -2 0 12.093 14.504 5
 -7 -2 -1 7854.78 224.997 2
 -7 2 1 7958.82 206.555 2
 -7 -2 1 7618.24 226.81 2
 7 -2 1 7821.81 214.493 2
 7 2 1 7817.09 227.586 2
 -7 -2 1 7446.77 198.231 9
 7 2 1 7652.08 205.603 9
 -7 2 1 7384.32 210.205 3
 -7 2 -1 7804.29 209.941 3
 -7 -2 1 7847.18 225.594 1
 7 -2 1 7542.19 224.437 1
 7 2 1 7467.27 223.089 1
 -7 2 1 7637.06 223.876 1
 7 -2 -1 7736.97 234.259 1
 7 2 -1 7095.27 227.761 1
 7 2 1 7681.65 219.193 11
 7 2 -1 7573.34 206.088 11
 7 -2 -1 7770.13 227.808 10
 7 2 -1 7723.96 226.803 10
 7 -2 1 7609.99 215.208 5
 -7 2 1 8144.97 228.501 5
 7 -2 2 15283.7 364.691 11
 -7 -2 -2 15335.9 366.334 11
 7 2 -2 14713.5 344.148 11
 7 2 2 14935.3 372.336 11
 7 -2 2 15151.7 363.471 5
 7 -2 -2 15158.8 395.69 1
 7 2 -2 14828.7 392.955 1
 -7 2 2 14353.5 378.011 10
 -7 -2 2 14498 377.615 10
 7 2 2 15480.9 382.5 2
 -7 2 2 15066.8 356.526 2
 7 -2 2 15503 369.274 2
 -7 2 -2 15509.5 352.261 3
 -7 2 2 14735.3 356.958 3
 7 2 2 15773.2 360.985 9
 -7 2 2 14531.6 302.607 9
 -7 2 2 13991 378.395 1
 -7 -2 2 14396.8 379.305 1
 7 -2 3 2966.95 127.276 2
 7 -2 3 2923.54 117.211 11
 7 2 -3 3032.86 100.623 11
 7 2 -3 2744.31 82.5879 7
 7 -2 3 3021.11 120.482 5
 7 2 -3 2781.92 141.4 1
 7 -2 -3 2974.15 146.938 1
 -7 2 -3 2977.29 106.601 3
 -7 2 3 2973.86 111.933 3
 -7 -2 3 2914.99 105.555 3
 7 2 3 2799.87 123.608 11
 7 2 3 2720.05 129.11 2
 -7 2 3 2879.25 121.493 4
 -7 -2 3 3005.29 124.462 4
 -7 -2 3 2845.34 134.448 10
 -7 2 3 2911.57 133.723 10
 7 -2 -4 7606.85 225.419 7
 -7 -2 -4 7363.65 240.952 6
 7 -2 4 7504.03 222.942 11
 -7 2 4 7571.72 234.864 6
 -7 -2 4 7334.42 230.968 6
 7 2 4 7562.5 250.071 2
 -7 2 -4 7457.33 166.575 8
 -7 2 4 7454.73 237.616 4
 -7 -2 4 6825.99 229.648 4
 -7 2 4 7593.17 212.095 3
 -7 2 4 7338.49 253.741 10
 -7 -2 4 7042.04 249.793 10
 7 -2 -4 7688.21 271.808 1
 7 2 -4 7773.21 274.858 1
 -7 -2 4 7513.16 199.148 3
 -7 2 -4 7399.28 199.347 3
 7 2 4 7327.97 236.92 11
 -7 2 4 7568.02 260.91 1
 -7 -2 4 7660.09 262.107 1
 -7 2 -5 898.577 52.5859 3
 7 2 5 1006.5 85.3219 7
 -7 2 5 668.63 78.0091 10
 7 2 5 916.89 94.9712 2
 7 -2 -5 925.84 107.97 1
 -7 -2 -5 850.298 76.0552 11
 -7 2 5 1019.82 85.5502 4
 -7 -2 5 831.778 81.3705 4
 -7 2 5 858.273 80.5569 6
 -7 -2 5 1055.47 86.252 6
 7 2 -5 1089.46 116.668 1
 7 -2 5 912.575 68.559 11
 -7 -2 5 941.687 93.1295 1
 -7 -2 5 810.567 84.41 10
 -7 2 5 734.337 83.6012 1
 -7 2 -5 908.341 78.3878 6
 -7 -2 -5 906.389 81.3803 6
 -7 2 -6 3324.35 166.248 6
 -7 -2 -6 3442.15 168.206 6
 -7 -2 6 3854.91 178.284 6
 -7 2 6 4002.4 181.975 6
 -7 2 6 3789.09 197.736 1
 -7 -2 6 3411.76 190.201 1
 7 2 6 3537.61 180.061 2
 7 -2 6 3361.85 143.485 11
 7 2 6 3680.36 179.593 7
 7 -2 -6 3508.96 153.477 7
 7 -2 -6 3360.21 198.874 1
 7 2 -6 3633.16 205.627 1
 -7 2 6 3449.01 183.615 10
 -7 -2 6 3720.19 190.045 10
 -7 -2 -6 3579.28 156.658 11
 -7 -2 7 7908.65 292.23 6
 -7 2 7 7965.97 294.814 6
 -7 2 7 7450.79 319.624 1
 -7 -2 7 7258.49 314.831 1
 -7 -2 -7 7752.91 260.344 11
 -7 -2 8 71.0378 60.2409 6
 -7 2 8 36.0071 49.8644 6
 -7 -2 8 46.1348 58.3212 1
 -7 2 8 15.4695 52.4746 1
 -7 -2 9 3840.99 225.639 6
 -7 2 9 3807.71 223.381 6
 7 2 9 3954.95 256.685 1
 7 -2 9 2942.88 226.457 1
 -7 2 9 3123.34 227.147 1
 -7 -2 9 3407.92 237.228 1
 7 -3 0 -13.3251 26.0937 10
 7 3 0 -13.1245 28.494 10
 7 -3 0 6.43542 17.4705 2
 -7 -3 0 -19.8443 25.5884 2
 7 -3 0 -1.53765 7.74115 9
 -7 -3 0 -3.5735 19.6374 9
 7 3 0 24.4088 18.5764 11
 -7 3 0 22.8459 21.221 5
 7 -3 0 -18.9537 27.5454 1
 7 3 0 -13.9995 25.9472 1
 -7 -3 0 9.58434 11.4933 5
 -7 3 0 -11.4604 21.4867 3
 -7 -3 -1 8078.19 227.952 2
 7 3 1 7717.05 209.412 9
 -7 -3 1 7436.95 205.332 9
 7 -3 -1 7601.02 223.316 10
 7 3 -1 7461.84 221.282 10
 -7 3 -1 7783.41 208.483 3
 -7 3 1 7288.49 208.959 3
 -7 3 1 7466.92 226.58 5
 7 -3 1 7508.41 220.695 5
 7 -3 1 7559.28 221.619 1
 -7 3 1 7619.49 221.864 1
 -7 -3 1 7193.29 217.148 1
 7 3 1 7749.41 221.621 1
 -7 3 1 7518.79 195.596 2
 -7 -3 1 6720.87 222.213 2
 7 3 1 7594.78 230.596 2
 7 -3 1 7395.12 204.303 2
 -7 -3 -1 7383.56 211.152 11
 7 3 -1 7196.39 202.579 11
 7 3 1 7862.96 220.004 11
 7 3 -1 7319.02 226.164 1
 7 -3 -1 7526.08 228.209 1
 7 -3 2 17818.3 424.244 2
 -7 -3 2 17347.3 437.905 1
 -7 3 2 17723.1 442.491 1
 7 -3 2 17459.6 430.133 5
 7 3 -2 17453.7 402.873 11
 7 -3 2 18156.5 423.104 11
 -7 -3 -2 18384.8 430.511 11
 7 3 -2 18182.9 456.446 1
 7 -3 -2 18563.2 459.697 1
 7 -3 -2 17401.2 418.12 3
 7 3 2 18266 438.179 11
 -7 3 2 17722.1 406.205 2
 7 3 2 18725.8 447.016 2
 7 3 2 17950.7 423.963 9
 -7 3 2 17851.1 441.175 10
 -7 3 2 17544.3 419.861 3
 -7 3 -2 18257.1 412.102 3
 -7 3 3 1807.71 94.1876 4
 -7 -3 3 1663.66 90.6016 4
 -7 3 3 1735.35 85.8953 3
 -7 3 -3 1669.36 76.2965 3
 7 -3 3 1771.75 94.6677 2
 7 -3 3 1859.81 97.1312 5
 7 3 3 1655.92 53.9454 5
 7 -3 3 1718.88 86.6512 11
 7 3 -3 1708.69 70.3159 11
 -7 -3 3 1656.63 99.9562 10
 -7 3 3 1835.19 104.042 10
 7 -3 -3 1701.21 84.4304 3
 7 -3 -3 1712.01 110.985 1
 7 3 -3 1747.7 110.305 1
 7 3 3 1725.76 90.9512 7
 7 3 3 1788.32 101.931 2
 7 3 3 1898.24 100.471 11
 7 3 4 7660.69 245.087 7
 -7 3 -4 7848.14 245.563 6
 -7 -3 -4 7691.74 245.33 6
 7 3 4 7496.52 252.855 2
 -7 3 4 7764.48 237.85 6
 -7 -3 4 7462.05 232.876 6
 -7 -3 -4 7675.55 239.656 11
 7 3 -4 7186.21 185.949 11
 7 -3 4 7315.07 220.341 11
 -7 3 -4 7670.53 170.695 8
 -7 3 4 7026.83 251.6 10
 -7 -3 4 7327.5 253.771 10
 -7 -3 -4 7735.7 192.023 8
 -7 3 4 7266.54 258.995 1
 -7 -3 4 7115.96 255.702 1
 7 3 4 7492.96 245.31 11
 -7 3 -4 8011.39 204.462 3
 -7 -3 4 7442.54 199.201 3
 -7 3 4 7539.8 237.787 4
 -7 -3 4 7367.8 234.907 4
 7 -3 -4 7404.79 269.691 1
 7 3 -4 7291.19 269.429 1
 -7 3 5 930.729 83.4358 6
 -7 -3 5 795.478 76.7113 6
 -7 3 5 846.07 87.1377 10
 -7 -3 5 816.847 85.01 10
 7 3 5 959.179 88.8642 2
 -7 3 5 854.977 78.2099 4
 -7 -3 5 889.315 80.73 4
 7 -3 5 867.253 65.2892 11
 7 3 5 894.71 83.2475 7
 7 -3 -5 830.681 72.8583 7
 7 -3 -5 819.095 96.5421 1
 7 3 -5 816.801 93.0318 1
 -7 -3 -5 952.966 79.8488 11
 -7 3 -5 1034.78 85.1886 6
 -7 -3 -5 879.943 81.1098 6
 -7 3 5 678.295 78.8132 1
 -7 -3 5 780.953 85.8008 1
 -7 -3 -6 787.516 82.6935 6
 -7 -3 -6 601.206 71.7907 11
 -7 3 6 494.947 80.2848 1
 -7 -3 6 720.452 89.1135 1
 7 -3 -6 741.741 79.3416 7
 7 3 6 780.343 84.3099 7
 -7 3 -6 577.12 71.8065 6
 -7 -3 6 715.73 86.4559 10
 -7 3 6 562.152 80.0151 10
 7 3 6 786.508 95.729 2
 -7 3 6 726.07 82.3136 6
 -7 -3 6 660.938 78.464 6
 -7 -3 -7 5032.18 197.337 11
 -7 3 7 3955.42 225.814 1
 -7 -3 7 4258.45 229.864 1
 -7 3 7 4665.24 213.152 6
 -7 -3 7 3861.44 197.363 6
 -7 -3 8 117.283 57.1312 6
 -7 3 8 11.9592 51.7098 6
 -7 -3 -8 50.0415 43.0201 11
 -7 3 8 -15.4367 58.5393 1
 -7 -3 8 -30.5549 57.9357 1
 -7 -3 9 1934.89 161.235 6
 -7 3 9 1805.9 155.114 6
 -7 -3 9 1478.77 161.842 1
 7 3 9 1919.63 183.393 1
 7 -3 9 1823.43 176.209 1
 -7 3 9 1663.89 168.214 1
 7 4 0 4.68402 25.7401 1
 7 4 0 -12.7194 19.3602 11
 -7 -4 0 -11.5415 24.193 11
 7 -4 0 8.90487 24.1744 10
 7 4 0 8.76466 24.3672 10
 -7 4 0 20.1805 20.8175 3
 -7 -4 0 15.9065 24.2113 2
 7 -4 0 -2.89513 21.8196 2
 -7 4 0 5.12343 23.7951 5
 7 -4 0 -1.01581 6.43132 9
 -7 -4 0 -4.11072 22.0452 9
 -7 4 1 19606.9 470.626 1
 -7 -4 1 20896.5 475.055 1
 7 -4 1 20297.7 476.977 1
 7 4 1 20428.1 475.452 1
 7 4 1 20640.4 479.035 11
 7 -4 1 19857.2 485.594 5
 -7 4 1 19735.8 465.773 3
 7 -4 -1 20594.2 468.22 3
 -7 4 -1 19846.5 459.766 3
 -7 4 1 20171.3 492.437 5
 -7 -4 -1 20553.5 470.815 11
 7 4 -1 19588.7 456.068 11
 7 4 1 19714.9 441.553 7
 -7 4 1 20191.4 437.096 2
 -7 -4 -1 20527.9 483.625 2
 7 -4 1 20264.7 452.885 2
 -7 -4 1 19970.6 488.714 2
 7 4 1 20493.4 491.149 2
 7 -4 -1 20443.2 487.724 1
 7 4 -1 19850.3 480.131 1
 -7 -4 1 19997.4 466.018 9
 7 4 -1 20333.4 476.538 10
 7 -4 -1 20186.5 478.959 10
 7 4 2 17384 430.89 2
 -7 4 2 16667.6 378.4 2
 7 -4 2 17032 413.27 1
 -7 -4 2 16555.8 419.192 1
 -7 4 2 16386.2 419.016 1
 -7 4 2 17566.8 444.416 5
 7 -4 2 16410.2 421.628 5
 7 4 -2 17095.3 386.513 11
 -7 4 -2 17125.9 395.011 3
 7 -4 -2 16486.2 404.617 3
 7 4 2 17673.5 427.199 11
 7 4 2 16890.6 399.877 7
 7 -4 -2 16805.4 436.329 1
 7 4 -2 17184.3 435.341 1
 7 4 2 16901.6 411.21 9
 7 -4 2 16713.1 401.292 2
 -7 4 2 17328.7 409.376 3
 -7 4 3 1449.99 41.6118 9
 7 4 -3 1640.1 67.5463 11
 7 -4 3 1747.93 85.202 11
 7 -4 3 1467.46 92.7876 5
 -7 4 -3 1597.13 63.8439 8
 7 4 3 1533.95 94.9057 11
 -7 -4 3 1501.21 94.5368 10
 -7 4 3 1885.63 104.072 10
 -7 4 3 1544.11 86.9397 4
 -7 -4 3 1638.66 87.5746 4
 -7 4 3 1625.11 85.7144 3
 7 4 3 1671.65 90.8428 7
 -7 4 -3 1632.04 75.3806 3
 7 4 3 1553.37 98.0462 2
 7 4 -3 1552.59 103.359 1
 7 -4 -3 1618.27 105.38 1
 -7 4 -4 6858.46 224.236 6
 -7 -4 -4 6780.39 225.692 6
 7 4 4 6814.43 236.972 2
 7 4 4 6594.27 227.058 7
 -7 4 4 6418.21 214.042 6
 -7 -4 4 6277.6 210.699 6
 7 -4 4 6540.74 202.551 11
 -7 -4 -4 6734.74 225.139 11
 -7 4 -4 6903.72 185.287 3
 -7 -4 4 6681.59 183.305 3
 -7 -4 4 6653.26 235.769 10
 -7 4 4 6819.27 237.701 10
 -7 -4 -4 6578.79 180.468 8
 -7 4 -4 6614.21 158.245 8
 -7 4 4 6418.91 216.261 4
 -7 -4 4 6886.11 219.399 4
 7 -4 -4 6177.93 244.829 1
 7 4 -4 7085.77 257.304 1
 7 4 4 6954.84 230.017 9
 7 -4 4 7064.42 231.623 5
 -7 -4 4 6564.29 238.44 1
 -7 4 4 6389.92 238.033 1
 -7 4 5 3449.92 171.483 10
 -7 -4 5 3525.67 172.54 10
 7 -4 -5 3246.03 179.758 1
 7 4 -5 3373.73 185.313 1
 7 -4 -5 3471.59 159.262 7
 7 4 5 3722.75 171.163 7
 -7 -4 5 3564.31 178.385 1
 -7 4 5 3762.76 182.924 1
 -7 4 5 3736.58 162.882 4
 -7 -4 5 3661.49 160.929 4
 -7 4 5 3616.46 159.442 6
 -7 -4 5 3485.76 154.987 6
 7 4 5 3392.57 169.456 2
 7 -4 -5 3668.4 139.382 3
 7 -4 5 3555.63 136.726 11
 -7 -4 -5 3395.74 157.273 11
 -7 4 -5 3592.9 160.097 6
 -7 -4 -5 3818.23 166.072 6
 -7 -4 -6 5492.7 211.882 11
 -7 4 6 5136.72 228.589 10
 -7 -4 6 4767.51 221.554 10
 7 4 6 4939.18 220.532 2
 7 -4 -6 5063.59 205.695 7
 7 4 6 5543.62 231.342 7
 -7 4 6 4958.43 234.124 1
 -7 -4 6 4960.42 233.599 1
 -7 4 -6 4760.75 200.106 6
 -7 -4 -6 5091.84 209.144 6
 -7 -4 6 5133.42 211.943 6
 -7 4 6 5187.85 214.387 6
 -7 4 7 6761.9 292.476 1
 -7 -4 7 6247.39 283.443 1
 -7 -4 7 6202.76 253.473 6
 -7 4 7 5866.07 250.116 6
 -7 -4 -7 6363.98 239.733 11
 -7 -4 -8 8.98746 45.0855 11
 -7 -4 8 -15.1406 55.961 1
 -7 4 8 15.3216 67.5075 1
 -7 -4 8 23.2444 47.2626 6
 -7 4 8 -23.8222 51.4996 6
 -7 4 9 3108.02 224.805 1
 -7 -4 9 3353.72 230.823 1
 7 -4 9 2880.87 219.261 1
 7 4 9 3453.49 243.505 1
 -7 -4 9 3418.75 211.021 6
 -7 4 9 3485.44 213.636 6
 -7 4 -9 3173.08 196.608 4
 -7 -4 -9 3369.9 202.184 4
 7 -5 0 17.3488 26.2641 3
 -7 5 0 8.70207 22.442 3
 -7 -5 0 22.6142 27.9529 2
 7 -5 0 -2.56398 17.9283 2
 7 5 0 22.7838 22.1964 11
 -7 -5 0 4.69686 26.1162 9
 -7 5 0 5.71281 25.6328 5
 7 -5 0 4.74877 25.1468 1
 7 5 0 -14.0583 23.8414 1
 -7 -5 0 -4.07139 23.6679 11
 7 5 0 8.77521 25.5061 10
 7 -5 0 -8.90897 29.9802 10
 7 5 1 7266.29 234.209 2
 -7 -5 -1 7297.06 228.464 2
 7 -5 1 7140.19 193.211 2
 7 -5 -1 7534.49 221.735 10
 7 5 -1 7150.55 217.26 10
 7 -5 1 7135.26 214.776 1
 -7 5 1 7350.89 213.587 1
 7 5 1 7182.51 214.749 1
 -7 -5 1 7896.34 217.508 1
 7 -5 1 7206.38 234.842 5
 -7 5 1 6970.71 234.533 5
 -7 -5 1 6797.74 214.58 9
 7 5 -1 7347.53 223.869 1
 7 -5 -1 7086.97 223.101 1
 7 5 1 7465.82 192.644 7
 -7 5 1 7203.23 214.215 3
 7 5 -1 7290.5 205.217 11
 7 5 1 7386.71 223.566 11
 -7 -5 -1 7232.1 216.248 11
 -7 5 -1 7439.15 208.767 3
 -7 5 2 2929.65 126.733 1
 -7 -5 2 2931.9 126.309 1
 7 5 2 2920.71 121.724 1
 7 -5 2 2792.27 119.253 1
 7 5 2 2915.81 114.737 7
 7 -5 2 3017.85 114.725 2
 7 -5 -2 3198.66 140.982 1
 7 5 -2 2957.31 136.714 1
 7 5 2 3038.57 135.649 2
 -7 5 2 2960.46 92.8651 2
 7 5 2 3075.57 134.436 11
 7 5 -2 3047.55 106.565 11
 -7 5 2 3199.13 125.751 3
 7 -5 2 2934.81 135.74 5
 -7 5 -2 2775.51 102.036 8
 -7 5 -2 3138.23 114.513 3
 7 5 -3 1911.82 75.4345 11
 -7 5 3 2036.66 80.5479 2
 7 5 3 1919.14 110.433 2
 -7 -5 -3 2003.26 108.74 11
 7 -5 3 2049.96 95.2331 11
 7 -5 3 2142.25 114.27 5
 -7 5 3 1891.39 120.632 5
 7 5 3 1874.27 100.481 7
 -7 5 3 1978.42 108.397 10
 -7 -5 3 2052.18 108.755 10
 7 5 3 1978.59 106.996 9
 -7 5 3 2110.49 101.613 4
 7 5 -3 1821.22 114.068 1
 7 -5 -3 1828.37 114.528 1
 -7 5 -3 2070.36 77.5211 8
 -7 -5 3 2038.96 98.2098 4
 -7 5 -3 2072.24 88.4941 3
 7 5 4 9458.09 286.326 7
 -7 5 -4 8869.91 270.205 6
 -7 -5 -4 9192.96 275.423 6
 7 5 4 9282.91 290.384 2
 -7 5 4 8824.79 266.908 4
 -7 -5 4 9079.69 268.047 4
 -7 -5 4 8613.89 261.783 6
 -7 5 4 9011.23 265.824 6
 -7 -5 4 9249.14 292.246 1
 -7 5 4 9020.38 292.325 1
 7 -5 4 8995.7 287.775 5
 7 -5 4 8782.48 249.903 11
 -7 -5 -4 9273.56 285.322 11
 -7 -5 -4 8997.1 235.798 8
 -7 5 -4 9208.42 235.082 3
 -7 5 4 8809.22 286.11 10
 -7 -5 4 8956.51 285.369 10
 7 5 4 9682.29 288.172 9
 7 -5 -4 8686.23 301.009 1
 7 5 -4 8532.39 299.181 1
 7 -5 -4 9111.2 261.446 3
 -7 -5 5 1342.72 97.5235 4
 -7 5 5 1498.79 101.709 4
 -7 -5 -5 1450.18 104.563 11
 7 -5 5 1370.22 80.7104 11
 7 5 5 1509.75 107.894 9
 7 -5 -5 1398.94 86.4132 3
 7 -5 -5 1335.89 101.466 7
 7 5 5 1471.43 107.409 7
 -7 5 5 1349.07 107.651 10
 -7 -5 5 1385.94 106.677 10
 7 5 5 1535.31 112.003 2
 -7 -5 5 1441.79 98.4747 6
 -7 5 5 1313.69 95.617 6
 -7 5 -5 1434.1 98.7802 6
 -7 -5 -5 1265.12 95.4391 6
 7 5 -5 1568.59 123.071 1
 7 -5 -5 1559.13 123.126 1
 -7 5 5 1302.98 106.601 1
 -7 -5 5 1601.6 115.32 1
 7 -5 -6 2498.39 116.554 3
 -7 -5 -6 2385.33 139.685 11
 -7 -5 6 2317.6 137.481 6
 -7 5 6 2476.46 140.055 6
 -7 5 -6 2345.81 132.383 6
 -7 -5 -6 2570.14 139.134 6
 7 5 6 2371.57 149.72 2
 7 -5 -6 2427.78 143.696 7
 7 5 6 2334.87 148.495 7
 -7 5 6 2394.53 148.841 10
 7 5 6 2257.55 146.099 9
 -7 5 6 2471.86 158.64 1
 -7 -5 6 2303.29 155.364 1
 -7 -5 6 2488.41 152.343 10
 -7 -5 -7 3212.51 169.736 11
 -7 5 7 3362.17 201.659 1
 -7 -5 7 3192.41 194.495 1
 -7 -5 7 3295.3 173.736 6
 -7 5 7 3407.01 179.371 6
 -7 5 7 3029.22 145.593 8
 7 5 7 3402.98 188.179 9
 7 -5 -7 3031.22 167.633 7
 -7 -5 -8 48.4237 49.2735 11
 -7 -5 8 -23.03 48.8211 6
 -7 5 8 23.6604 51.1509 6
 7 5 8 -12.6221 41.453 9
 -7 5 8 30.2614 61.531 1
 -7 -5 8 89.4755 69.2602 1
 -7 -5 -9 2015.41 140.036 11
 -7 -5 9 2064.42 161.365 6
 -7 5 9 2329.1 171.723 6
 7 5 9 2210.45 169.384 9
 -7 5 -9 2226 157.693 4
 -7 -5 -9 2052.82 158.96 4
 7 5 9 2049.35 185.614 1
 7 -5 9 1901.6 179.001 1
 -7 5 9 2114.22 185.244 1
 -7 -5 9 1788.81 168.934 1
 -7 -6 0 8.29273 10.4388 5
 -7 6 0 28.3475 27.4656 3
 7 6 0 4.3666 23.4182 10
 7 -6 0 -4.43334 27.8797 10
 -7 -6 0 21.3056 27.8421 9
 7 6 0 4.68656 22.4807 1
 7 -6 0 4.76456 24.9053 1
 -7 -6 0 48.3241 24.4278 11
 7 6 0 -4.97553 20.2343 11
 -7 6 1 11355.4 291.46 1
 7 -6 1 11097 293.364 1
 7 6 1 11218.8 294.004 1
 -7 -6 1 11227.6 290.505 1
 -7 -6 1 11020.6 279.617 11
 7 -6 1 10986.4 324.058 5
 -7 -6 1 11718.5 311.298 9
 -7 6 -1 10750.5 281.675 8
 7 -6 -1 10976.6 297.09 10
 7 6 -1 10704.3 294.216 10
 7 6 -1 10956.2 287.339 11
 7 6 1 10961.5 309.951 11
 7 -6 1 11122.8 266.859 2
 7 -6 -1 11317.6 305.708 1
 7 6 -1 11090 303.417 1
 -7 6 -1 10906.5 289.785 3
 -7 6 1 11367.3 301.268 3
 7 6 2 7374.96 247.963 2
 -7 6 2 7715.3 232.973 1
 7 -6 2 7750.98 228.31 1
 -7 -6 2 7439.17 228.356 1
 7 6 2 7919.63 230.003 1
 -7 6 2 8275.73 270.401 5
 7 -6 2 7872.5 259.647 5
 -7 -6 -2 7863.79 243.235 11
 -7 6 2 7766.88 176.767 2
 7 -6 2 7788.47 215.607 2
 7 6 2 8018.89 223.622 7
 7 -6 -2 7820.23 249.053 1
 7 6 -2 7396.17 244.248 1
 -7 6 -2 7885.17 210.355 8
 7 -6 -2 7790.48 233.492 3
 7 6 -2 7463.68 207.68 11
 -7 -6 2 8232.33 263.37 2
 -7 6 -2 7687.14 219.059 3
 7 6 3 284.05 49.1761 9
 -7 6 -3 314.281 33.44 8
 -7 6 -3 329.582 38.3762 3
 7 -6 -3 434.378 49.8662 3
 7 6 3 264.293 43.6903 7
 -7 6 3 278.679 40.8892 4
 -7 -6 3 288.947 41.8487 4
 -7 6 3 313.777 28.8555 2
 7 6 3 241.469 44.5476 2
 7 -6 3 282.877 52.3751 5
 -7 6 3 349.295 62.434 5
 7 6 -3 291.421 30.1439 11
 7 -6 -3 274.416 50.6457 1
 7 6 -3 302.681 53.0662 1
 -7 6 3 218.765 44.4074 10
 -7 -6 3 333.023 47.6153 10
 -7 -6 -3 335.667 50.9289 11
 7 -6 -4 6686.46 217.798 3
 7 6 4 6011.21 227.252 7
 -7 6 -4 7010.84 223.492 6
 -7 -6 -4 7005.04 226.708 6
 7 6 4 6171.53 233.13 2
 -7 -6 -4 6456.58 236.678 11
 7 -6 4 6456.12 201.17 11
 -7 6 4 6713.63 217.372 6
 -7 -6 4 6522.66 212.343 6
 -7 6 4 6816.4 267.053 5
 7 -6 4 6666.84 245.706 5
 -7 -6 -4 6834.48 196.202 8
 -7 6 4 6490.85 232.033 10
 -7 -6 4 6884.94 234.028 10
 7 6 4 6904.12 241.612 9
 -7 -6 4 6918.05 237.701 1
 -7 6 4 6802.48 238.879 1
 7 -6 -4 6910.67 253.719 1
 7 6 -4 6732.01 251.99 1
 -7 6 4 6465.26 217.431 4
 -7 -6 4 7145.73 221.028 4
 -7 6 -4 6445.31 187.177 3
 -7 6 5 1027.17 91.8771 10
 -7 -6 5 907.258 87.957 10
 7 -6 5 1044.87 96.5993 5
 7 -6 -5 838.631 93.6477 1
 7 6 -5 768.796 91.3679 1
 -7 -6 5 914.208 81.0908 6
 -7 6 5 872.264 80.4411 6
 -7 6 -5 916.46 78.6155 6
 -7 -6 -5 762.19 75.2612 6
 7 -6 -5 955.8 92.7721 7
 7 6 5 889.292 87.788 7
 -7 6 5 1071.99 96.0832 1
 -7 -6 5 1041.12 93.2554 1
 7 6 5 844.355 84.9336 9
 -7 -6 -5 1047.47 90.9995 11
 7 -6 -5 1069.15 77.5963 3
 7 6 5 1091.16 97.2506 2
 -7 6 6 2186.35 143.729 10
 -7 -6 6 2027.39 136.994 10
 7 6 6 2095.31 138.638 9
 7 -6 -6 2176.95 112.673 3
 -7 -6 -6 2005.19 132.161 11
 -7 -6 6 2044.39 125.288 6
 -7 6 6 1997.37 126.006 6
 -7 6 -6 1970.07 120.635 6
 -7 -6 -6 2052.27 126.801 6
 7 -6 -6 1928.52 130.834 7
 -7 6 6 2421.02 153.692 1
 -7 -6 6 2018.45 142.995 1
 -7 6 6 1783.97 113.173 8
 7 6 6 2147.03 140.201 2
 -7 -6 7 4215.91 201.316 6
 -7 6 7 4070.75 200.19 6
 7 6 7 3940.58 211.177 9
 -7 -6 7 3980.8 221.247 1
 -7 6 7 4552 234.341 1
 -7 6 7 4189.97 177.509 8
 -7 -6 -7 4492.08 208.361 11
 7 -6 -7 4164.69 206.407 7
 -7 -6 -8 10.4543 49.3586 11
 -7 -6 8 11.376 55.415 6
 -7 6 8 -23.511 58.9733 6
 7 6 8 12.7993 59.4465 9
 7 6 8 32.7319 55.5116 1
 7 -6 8 15.607 63.4691 1
 -7 6 8 89.0239 64.1535 1
 -7 -6 8 87.9277 64.5705 1
 -7 -6 9 2276.66 169.379 6
 -7 6 9 2591.36 182.039 6
 7 6 9 2498.15 205.295 1
 7 -6 9 2861.87 212.965 1
 -7 -6 -9 2679.7 161.954 11
 -7 -6 9 2349.77 191.025 1
 -7 6 9 2252.53 188.559 1
 7 6 9 2807.17 192.694 9
 -7 -6 -9 2198.01 162.967 4
 -7 6 -9 2138.63 156.712 4
 -7 -7 0 35.781 31.5791 9
 7 -7 0 -4.76971 23.2335 1
 7 7 0 -18.8053 25.8351 1
 -7 -7 0 18.9048 24.7042 11
 7 7 0 21.7311 24.1665 10
 7 -7 0 -13.3022 24.94 10
 -7 7 0 -14.1014 34.3444 5
 -7 -7 1 6296.04 230.051 2
 7 -7 1 7285.81 184.076 2
 7 -7 1 6838.61 203.589 10
 7 -7 1 6678.02 242.835 5
 -7 7 1 7214.6 248.117 5
 7 -7 -1 7245.86 222.24 3
 -7 -7 1 7123.79 202.238 11
 7 -7 -1 7098.28 221.011 1
 7 7 -1 7266.86 220.325 1
 7 -7 -1 7436.36 217.393 10
 7 7 -1 7169.41 214.215 10
 -7 7 1 7077.67 219.085 8
 7 7 1 6913.48 208.052 1
 7 -7 1 6948.6 207.696 1
 -7 -7 1 6870.61 227.354 9
 -7 -7 -1 6893.92 227.432 9
 -7 7 2 19620.3 517.877 5
 7 -7 2 18668.8 503.643 5
 7 -7 2 19091.4 440.912 2
 7 7 2 19756.3 460.981 1
 -7 -7 2 19260.7 460.665 1
 7 -7 2 18951.3 457.971 1
 -7 7 2 19110.8 461.99 1
 -7 -7 -2 19322.1 484.012 11
 -7 7 2 19275 448.981 4
 7 7 2 18622.4 491.134 2
 -7 -7 2 19628.3 505.008 2
 7 -7 -2 19667.7 485.117 1
 7 7 -2 19674.9 483.999 1
 7 -7 -2 19539 474.434 3
 -7 7 -2 18981.3 443.44 8
 -7 -7 -3 4364.36 164.127 6
 -7 7 3 4608.88 162.077 4
 -7 -7 3 4514.07 159.79 4
 7 7 3 4627.73 189.539 2
 -7 7 3 4705.04 210.305 5
 -7 7 3 4849.89 179.637 8
 7 -7 3 4748.61 198.074 5
 -7 7 3 4561.66 173.291 10
 7 7 3 5050.3 192.971 9
 -7 -7 -3 4742.85 163.534 8
 -7 7 -3 4511.76 143.875 8
 -7 -7 -3 4874.18 189.943 11
 7 -7 -3 4653.77 174.636 3
 7 -7 -3 4659.56 191.015 1
 7 7 -3 4701.39 192.154 1
 -7 7 -4 7178.93 230.374 6
 -7 -7 -4 7587.29 237.406 6
 -7 7 4 7183 228.949 6
 -7 -7 4 7289.12 227.317 6
 -7 7 4 6848.77 227.887 4
 -7 -7 4 7461.03 231.261 4
 7 7 4 7896.39 263.174 2
 7 -7 -4 7425.66 264.552 1
 7 7 -4 6956.14 259.586 1
 -7 7 4 6994.16 282.88 5
 -7 -7 4 7478.5 248.756 1
 -7 7 4 7206.3 249.307 1
 7 -7 4 7263.92 267.293 5
 -7 7 4 6615.88 239.657 10
 -7 -7 4 7185.67 243.567 10
 7 7 4 7971.52 267.075 9
 7 -7 -4 7370.82 238.296 3
 -7 -7 -4 7521.42 217.341 8
 7 -7 4 7451.57 219.204 11
 -7 -7 -4 7596.18 262.955 11
 -7 7 4 7294.09 242.493 8
 -7 7 5 2846.79 178.329 5
 7 -7 5 2842.36 163.39 5
 7 -7 -5 2727.43 133.374 3
 -7 7 5 2810.2 143.355 8
 -7 7 -5 2715.39 133.34 6
 -7 -7 -5 2886.27 140.283 6
 -7 -7 5 2716.48 136.75 6
 -7 7 5 2797 140.191 6
 7 -7 -5 2704.06 160.171 7
 -7 -7 5 2458.62 146.174 1
 -7 7 5 3016.75 158.166 1
 -7 -7 5 2914.2 150.668 10
 -7 7 5 2816.93 149.051 10
 7 7 5 2842.81 160.348 9
 -7 -7 -5 3190.78 165.351 11
 7 7 5 2945.4 159.147 2
 -7 7 6 2184.55 124.603 8
 -7 7 6 2074.58 129.113 6
 -7 7 -6 1895.59 118.042 6
 -7 -7 -6 1945.83 124.021 6
 -7 -7 6 2088.39 126.97 6
 -7 -7 -6 2133.54 140.432 11
 7 -7 -6 2324.37 148.221 7
 7 7 6 2186.13 145.595 9
 -7 -7 6 2143.2 145.417 1
 -7 7 6 2027.24 144.004 1
 -7 7 6 1969.1 135.93 10
 -7 -7 6 2208.64 141.675 10
 7 -7 -6 2165.95 118.707 3
 -7 -7 7 3962.54 190.88 6
 -7 7 7 3717.18 187.733 6
 -7 -7 -7 3553.02 190.995 11
 7 7 7 3836.05 206.772 9
 7 -7 -7 3659.51 201.419 7
 -7 7 7 3652.49 170.968 8
 -7 7 7 3783.23 212.253 1
 -7 -7 7 3655.48 207.937 1
 -7 -7 8 11.1887 57.7097 6
 -7 7 8 23.1174 51.8628 6
 -7 -7 -8 67.094 59.2151 11
 7 7 8 39.1077 65.3947 9
 -7 -7 8 85.6937 64.0832 1
 -7 7 8 -43.5136 67.3646 1
 7 7 8 -32.1513 63.9363 1
 7 -7 8 -15.3075 55.0692 1
 7 -7 9 1635.57 159.736 1
 -7 -7 -9 1753.16 141.269 4
 -7 7 -9 1586.87 129.17 4
 7 7 9 1605.22 164.205 1
 -7 7 9 1477.15 137.211 6
 -7 7 9 1701.04 160.314 1
 -7 -7 -9 1342.71 123.533 11
 7 7 9 1779.45 158.355 9
 -7 -7 9 1312.65 133.997 6
 -7 -7 9 1417.32 149.882 1
 7 -8 0 4.38649 26.8216 10
 7 8 0 -4.31608 26.6437 10
 -7 -8 0 -13.2461 30.7599 9
 -7 8 0 -5.36364 27.2884 8
 -7 -8 0 68.8729 35.5235 2
 7 -8 0 -11.2945 28.7313 3
 7 8 0 4.64865 27.8727 1
 7 -8 0 4.7068 26.7731 1
 7 -8 1 4663.29 158.708 1
 7 8 1 4657.59 158.865 1
 7 -8 1 4657.33 201.815 5
 -7 -8 -1 5022.94 188.106 2
 -7 -8 1 4915.66 191.769 2
 -7 8 1 5385.84 210.043 5
 -7 8 -1 4381.39 160.557 8
 -7 8 1 4977.7 176.852 8
 7 8 1 4820.2 157.812 10
 7 -8 1 4616.51 154.772 10
 7 -8 1 4576.46 167.443 3
 7 -8 -1 4866.48 178.676 3
 7 -8 -1 4977.48 172.619 1
 7 8 -1 4623.67 167.917 1
 -7 -8 -1 4931.64 188.511 9
 -7 -8 1 5048.47 189.97 9
 -7 -8 -1 4656.08 176.508 11
 -7 -8 1 5067.23 161.021 11
 7 -8 2 3621.83 173.975 5
 -7 8 2 3596.19 176.4 5
 -7 8 2 3378.7 133.52 1
 7 -8 2 3425.19 134.397 1
 -7 -8 2 3341.45 131.525 1
 7 8 2 3323.46 132.01 1
 7 -8 -2 3640.34 151.833 3
 7 -8 2 3313.97 134.801 3
 7 -8 2 3124.59 118.353 2
 7 8 -2 3403.05 147.577 1
 7 -8 -2 3549.61 151.929 1
 -7 -8 2 3471.22 164.563 2
 -7 8 2 3552.67 125.526 6
 -7 8 2 3353.36 147.36 8
 -7 -8 -2 3331.51 153.827 11
 -7 8 2 3741.63 129.367 4
 -7 -8 2 3516.44 125.909 4
 7 8 3 414.795 49.3623 1
 -7 -8 -3 483.226 53.8184 8
 -7 8 3 397.27 56.9212 8
 -7 -8 -3 553.51 53.7768 6
 -7 8 -3 390.639 46.5837 6
 7 -8 -3 498.684 61.9503 1
 7 8 -3 367.057 56.2046 1
 7 8 3 620.958 71.1629 2
 -7 8 3 433.732 50.3262 4
 -7 -8 3 462.025 47.5126 4
 7 -8 3 531.653 54.6275 1
 7 -8 -3 423.543 57.3577 3
 -7 -8 -3 476.658 64.8443 11
 7 -8 3 436.792 66.9613 5
 -7 8 3 453.301 73.62 5
 -7 8 4 5350.47 203.896 8
 7 -8 4 5076.6 173.461 11
 -7 -8 -4 5435.86 220.883 11
 -7 -8 -4 5161.47 187.409 6
 -7 8 -4 5281.39 184.803 6
 -7 8 4 5032.59 183.372 6
 -7 -8 4 5637.26 188.143 6
 7 8 4 5337.93 218.824 9
 -7 8 4 5044.71 235.539 5
 7 -8 -4 5015.33 195.166 3
 -7 -8 4 5505.55 199.914 1
 -7 8 4 5374.76 203.058 1
 7 -8 -4 5294.84 215.096 1
 7 8 -4 5169.06 212.69 1
 -7 -8 -4 5332.37 180.245 8
 7 8 4 5344.98 213.383 2
 7 -8 4 5035.7 225.661 5
 -7 -8 4 5318.65 185.472 4
 -7 8 4 5210.21 186.44 4
 -7 8 4 5121.92 196.046 10
 -7 -8 4 5690.13 199.226 10
 -7 8 5 202.004 50.2656 8
 7 -8 -5 126.707 59.4681 7
 -7 8 -5 140.472 39.9032 6
 -7 -8 -5 180.734 43.3348 6
 -7 -8 5 85.2195 39.0296 6
 -7 8 5 252.542 48.5189 6
 7 8 5 117.647 48.5699 9
 -7 -8 5 125.724 45.7809 10
 -7 8 5 227.763 53.9578 10
 -7 8 5 138.975 66.972 5
 -7 8 5 209.671 54.0167 1
 -7 -8 5 117.678 48.4369 1
 7 -8 5 53.3366 55.1049 5
 -7 -8 -5 251.73 59.8456 11
 7 -8 -5 166.911 46.1499 3
 7 8 5 195.062 51.0826 2
 -7 8 6 1135.44 124.485 5
 -7 8 6 1386.05 114.187 10
 -7 -8 6 1191.76 104.156 10
 7 -8 -6 1370.37 98.868 3
 7 -8 -6 1340.04 121.912 7
 -7 8 6 1427.11 105.06 8
 -7 -8 -6 1287.08 114.493 11
 7 8 6 1369.81 118.875 9
 -7 -8 6 1468.06 117.534 1
 -7 8 6 1302.77 113.156 1
 -7 8 -6 1346.73 97.2752 6
 -7 -8 -6 1277.92 99.7645 6
 -7 -8 6 1426.5 103.49 6
 -7 8 6 1268.66 101.939 6
 -7 8 7 3827.41 235.557 5
 -7 -8 -7 4152.09 214.505 11
 -7 8 7 3880.64 182.459 8
 7 -8 -7 4226.35 221.074 7
 7 -8 -7 4300.51 179.447 3
 7 8 7 4366.99 226.716 9
 -7 8 7 4496.18 226.832 1
 -7 -8 7 3737.75 207.983 1
 -7 -8 7 3923.26 194.391 6
 -7 8 7 4164.18 200.503 6
 7 8 8 46.8832 62.1574 1
 7 -8 8 59.891 49.1752 1
 -7 -8 8 54.813 58.1009 1
 -7 8 8 -14 67.1561 1
 -7 -8 -8 -35.8123 55.445 11
 -7 8 8 -33.9791 69.0922 5
 -7 8 8 90.8904 57.8055 6
 -7 -8 8 65.686 54.9222 6
 7 8 8 53.9217 70.4656 9
 -7 8 -8 29.8576 41.3476 4
 -7 -8 -8 41.9487 48.71 4
 -7 -8 -9 1947.23 143.667 4
 -7 8 -9 1880.35 140.429 4
 7 8 9 1862.43 179.586 1
 7 -8 9 1707.57 164.125 1
 -7 -8 -9 1630.56 138.884 11
 -7 -8 9 2161.67 162.633 6
 -7 8 9 1738.24 153.579 6
 -7 8 9 1580.45 157.947 1
 -7 -8 9 1984.31 166.529 1
 -7 -9 0 14.5748 32.1085 9
 7 9 0 -4.54343 25.263 1
 -7 -9 0 5.70336 34.8738 11
 -7 -9 0 -7.29949 32.752 2
 7 9 0 -4.21067 23.1389 10
 7 -9 0 -21.3756 31.184 10
 -7 9 0 35.9039 42.4527 8
 7 -9 0 37.0622 29.1627 3
 7 -9 -1 5589.52 185.666 1
 7 9 -1 5658.51 186.189 1
 7 -9 1 6014.13 240.867 5
 -7 9 1 5385.5 226.194 5
 7 9 1 5560.65 176.033 1
 -7 -9 -1 5611.83 211.364 9
 -7 -9 1 5755.9 212.326 9
 7 -9 1 5314.15 190.893 3
 7 -9 -1 5495.27 200.427 3
 -7 -9 -1 5769.98 208.057 2
 -7 -9 1 5223.27 208.87 2
 -7 9 -1 5686.99 191.376 8
 -7 9 1 5724.23 202.846 8
 7 9 1 5148.3 168.699 10
 -7 -9 -1 5728.13 203.269 11
 7 -9 2 6146.33 248.346 5
 -7 9 2 6059.34 247.946 5
 -7 9 2 6284.15 185.752 4
 7 9 2 6447.31 196.049 1
 -7 9 2 6616.13 196.89 1
 -7 -9 -2 6445.01 230.839 11
 -7 -9 -2 6642.54 219.792 8
 -7 9 -2 6127.81 197.441 8
 -7 9 2 6336.87 223.497 8
 -7 -9 2 6328.33 240.769 2
 -7 9 2 6336.45 183.513 6
 7 -9 2 6094.2 202.583 3
 7 -9 -2 6217.38 220.647 3
 7 -9 -2 6359.34 211.214 1
 7 9 -2 5857.45 205.875 1
 7 9 3 2550.81 139.843 2
 7 9 3 2719.61 118.381 1
 -7 -9 -3 2647.37 145.621 11
 -7 9 3 2766.72 164.722 5
 7 -9 3 2348.12 148.858 5
 -7 -9 -3 2451.18 110.713 6
 -7 9 -3 2352.5 106.742 6
 -7 9 3 2612.5 135.597 8
 7 -9 -3 2435.57 127.328 1
 7 9 -3 2522.94 128.365 1
 -7 9 3 2497.82 110.083 4
 -7 -9 -3 2430.33 120.546 8
 7 -9 -3 2420.04 129.376 3
 -7 9 4 5549.3 256.352 5
 -7 9 4 5786.83 211.541 1
 -7 9 4 5995.88 201.811 6
 -7 -9 -4 5708.57 238.553 11
 7 -9 4 5658.3 247.735 5
 -7 9 4 6454.89 232.839 8
 -7 9 4 5940.47 210.299 10
 7 9 4 5773.15 229.383 2
 7 9 -4 5892.15 225.677 1
 -7 -9 -4 5791.57 199.743 8
 7 -9 -4 5799.07 219.168 3
 -7 9 5 1815.31 122.418 1
 7 9 5 2025.07 142.285 9
 -7 9 5 1780.05 120.858 8
 7 -9 -5 2132.73 150.677 7
 -7 9 5 2070.12 125.555 10
 7 -9 -5 2214.85 127.025 3
 -7 9 5 1954.12 155.037 5
 7 9 5 2188.6 135.424 2
 -7 -9 -5 2076.07 141.743 11
 -7 9 5 2040.28 114.925 6
 7 -9 -6 2343.27 165.339 7
 -7 -9 -6 2626.01 164.328 11
 -7 9 6 2384.47 152.328 1
 -7 9 6 2327.87 176.141 5
 -7 9 6 2670.32 148.545 8
 -7 9 6 2318.43 134.814 6
 7 9 6 2523.35 164.724 9
 7 -9 -6 2685.35 143.796 3
 -7 9 7 2367.22 187.351 5
 -7 9 7 2725.23 153.725 8
 -7 9 7 2270.39 160.418 1
 -7 9 7 2577.8 153.555 6
 7 -9 -7 2696.11 184.297 7
 7 9 7 2370.59 171.881 1
 -7 -9 -7 2473.32 171.196 11
 7 9 7 2039.87 160.977 9
 7 -9 -7 2519.98 138.736 3
 -7 9 8 34.4136 66.8623 5
 7 9 8 60.2238 58.5048 1
 7 9 8 109.92 68.9272 9
 -7 9 8 53.2039 52.9017 1
 -7 -9 -8 -12.696 46.9268 11
 -7 9 8 -22.0305 59.0741 6
 -7 -9 -8 -10.1027 49.2119 4
 -7 10 0 6.66445 32.4632 8
 7 -10 0 -20.4068 32.6285 3
 -7 -10 0 24.9005 30.7792 11
 -7 -10 0 -31.8745 39.9748 9
 -7 -10 0 -7.62646 37.7078 2
 -7 10 1 10058.3 338.231 5
 -7 -10 -1 10140.5 308.904 2
 -7 10 1 9670.61 302.324 8
 -7 -10 -1 9996.07 305.081 11
 -7 -10 1 9478.93 313.322 2
 -7 10 -1 10308.8 293.903 8
 -7 -10 -1 10317.4 309.403 8
 -7 -10 -1 10188.3 317.782 9
 -7 -10 1 9938.54 317.734 9
 7 -10 1 9786.18 339.333 5
 7 -10 -1 9768.57 303.163 3
 7 -10 1 9851.51 295.071 3
 -7 10 2 4751.5 219.771 5
 -7 -10 -2 4627.23 184.212 8
 -7 10 -2 4715.89 172.706 8
 -7 -10 2 4814.64 202.235 9
 7 -10 2 5180.83 228.475 5
 -7 -10 -2 4580.38 195.174 11
 -7 10 2 4565.5 190.711 8
 7 -10 -2 4896.91 193.096 3
 7 -10 2 4449.57 172.642 3
 -7 -10 2 4866.42 211.085 2
 7 -10 3 142.457 70.8812 5
 -7 10 3 127.079 60.5221 5
 7 -10 -3 245.122 47.5827 3
 7 -10 3 235.046 42.6732 3
 -7 10 -3 245.63 42.4673 8
 -7 10 3 186.593 57.2857 8
 -7 -10 -3 158.43 38.9913 8
 -7 -10 3 283.075 61.9499 2
 -7 -10 -3 235.157 61.007 11
 -7 -10 -4 4278.59 170.634 8
 -7 10 4 4421.46 195.24 8
 -7 -10 -4 4330.77 207.402 11
 -7 10 4 4742.77 235.562 5
 7 -10 -4 4097.82 187.258 3
 7 10 4 4760.45 202.136 2
 -7 10 5 1224.27 126.307 5
 -7 -10 -5 1214.48 114.512 11
 -7 10 5 1331.64 107.913 8
 7 10 5 1273 107.952 2
 7 -10 -5 1130.99 113.612 7
 7 -10 -5 1269.54 102.079 3
 -7 -10 -6 1876.2 143.97 11
 7 -10 -6 2026.95 130.998 3
 -7 10 6 2210.14 173.253 5
 -7 10 6 1901.64 132.426 8
 7 -10 -6 1928.47 154.757 7
 7 10 6 1675.62 141.388 9
 -7 -10 -7 2360.9 170.818 11
 7 -10 -7 2339.47 141.163 3
 -7 10 7 2680.14 200.866 5
 -7 10 7 2476.11 151.106 8
 7 -10 -7 2327.98 176.611 7
 7 10 7 2458.26 177.551 9
 7 10 8 -14.1743 57.6409 9
 -7 10 8 17.1961 74.3502 5
 7 -10 -8 -42.8109 64.0292 7
 -7 -10 -8 26.8868 49.6881 11
 -7 -11 0 7.97773 35.7954 8
 -7 11 0 -29.5012 40.5296 8
 7 -11 0 22.382 30.9923 3
 -7 -11 0 -17.3092 37.4199 9
 -7 -11 0 26.97 43.5414 11
 -7 -11 0 -31.9009 35.7841 2
 -7 11 1 3149.97 156.51 8
 -7 11 -1 3313.37 152.832 8
 -7 -11 -1 3211.96 155.4 8
 -7 -11 1 3043.66 132.726 11
 -7 -11 -1 3400.69 160.434 11
 -7 -11 1 3294.94 164.817 2
 7 -11 -1 3332.74 159.081 3
 7 -11 1 3084.93 147.014 3
 -7 -11 1 3297.64 167.161 9
 -7 -11 -1 3090.69 162.398 9
 7 -11 1 3206.01 187.312 5
 -7 -11 -1 3195.89 153.741 2
 -7 -11 -2 2840.64 142.933 8
 -7 11 2 2823.44 152.47 8
 -7 11 -2 2700.55 132.154 8
 -7 -11 2 2697.25 153.867 9
 -7 11 2 3127.1 177.604 5
 -7 -11 -2 2821.78 153.773 11
 7 -11 -2 2845.27 148.098 3
 7 -11 2 2850.83 134.555 3
 -7 -11 2 2741.51 155.21 2
 7 -11 2 2772.79 171.341 5
 -7 11 3 648.793 77.5633 8
 -7 -11 -3 685.32 70.397 8
 -7 -11 -3 600.022 81.4317 11
 -7 -11 3 616.202 80.7407 2
 7 -11 3 734.287 66.6754 3
 7 -11 -3 690.861 77.5307 3
 -7 11 3 647.382 88.2209 5
 7 -11 -4 4314.3 196.728 3
 -7 -11 -4 4279.53 174.889 8
 -7 11 4 3950.05 223.805 5
 -7 -11 -4 4039.02 206.568 11
 -7 11 4 4653.28 205.664 8
 -7 -11 -5 587.384 87.8667 11
 -7 11 5 387.589 86.5347 5
 -7 11 5 402.794 73.6438 8
 7 -11 -5 474.604 72.4437 3
 7 -11 -5 483.45 92.2406 7
 -7 11 6 617.837 105.798 5
 7 -11 -6 830.567 113.556 7
 7 -11 -6 737.802 83.869 3
 -7 11 6 942.176 100.148 8
 -7 -11 -6 673.465 98.664 11
 7 -11 -7 1804.22 156.937 7
 7 -11 -7 1683.25 123.419 3
 -7 -11 -7 1443.85 140.603 11
 -7 11 7 1668.6 130.703 8
 -7 11 7 1374.13 152.575 5
 -7 -12 0 8.29289 37.2108 2
 -7 12 0 32.8299 36.8276 8
 -7 -12 0 21.7465 31.3433 11
 7 -12 0 8.14891 35.906 3
 -7 12 1 4960.85 211.058 8
 -7 12 -1 4987.31 200.145 8
 -7 -12 -1 5442.52 208.518 2
 -7 -12 -1 5218.54 211.289 11
 -7 -12 1 4808.67 211.828 2
 7 -12 -1 5245.93 212.139 3
 7 -12 1 4760.27 197.702 3
 -7 12 2 5643.49 255.501 5
 -7 -12 -2 5180.97 221.81 11
 -7 -12 2 5347.28 226.302 2
 -7 12 2 4961.27 217.27 8
 -7 12 -2 5111.64 199.254 8
 7 -12 -2 5119.15 218.893 3
 7 -12 2 5426.54 203.161 3
 -7 12 3 1361.38 129.359 5
 -7 -12 -3 1562.75 122.582 11
 -7 -12 3 1495.15 123.336 2
 -7 12 3 1459.87 116.108 8
 7 -12 -3 1456.99 114.473 3
 7 -12 3 1368.11 94.2355 3
 -7 12 4 2753.56 185.538 5
 -7 -12 4 2749.4 176.816 2
 -7 12 4 2641.1 159.787 8
 -7 -12 -4 2409.51 161.053 11
 7 -12 -4 2528.85 153.991 3
 -7 -12 -5 584.191 90.9509 11
 7 -12 -5 662.992 101.585 7
 7 -12 -5 593.351 80.5584 3
 -7 12 5 837.407 110.759 5
 -7 12 5 698.574 88.8589 8
 -7 12 6 1786.91 166.875 5
 7 -12 -6 2221.45 179.778 7
 7 -12 -6 2096.59 142.34 3
 -7 -12 -6 1791.65 153.734 11
 -7 12 6 2199.32 151.39 8
 -7 12 7 3558.34 234.718 5
 7 -12 -7 3503.66 223.139 7
 7 -12 -7 2979.08 172.286 3
 -7 -12 -7 3103.93 205.123 11
 -7 12 7 3220.19 184.649 8
 7 -13 0 8.8334 38.9207 3
 -7 -13 0 46.486 35.9834 11
 -7 13 0 -9.08359 44.247 8
 -7 -13 0 -8.49826 42.6318 2
 -7 -13 -1 3103.42 155.242 2
 -7 13 -1 3222.95 161.542 8
 -7 13 1 2906.17 164.897 8
 -7 -13 1 3140.09 167.735 2
 7 -13 -1 3127.11 166.009 3
 7 -13 1 3283.85 161.834 3
 -7 -13 -1 3055.45 161.503 11
 -7 13 2 3817 191.875 8
 -7 -13 -2 4226.97 199.666 11
 7 -13 -2 3593.37 187.276 3
 7 -13 2 4011.57 175.036 3
 -7 -13 2 3477.11 185.176 2
 -7 13 3 580.572 79.2888 8
 -7 -13 3 519.422 79.1515 2
 -7 13 3 625.798 97.1225 5
 7 -13 -3 560.019 78.9328 3
 -7 -13 -3 540.09 82.7277 11
 -7 13 4 2931.62 196.441 5
 -7 -13 4 2778.95 180.568 2
 -7 13 4 2934.11 177.081 8
 7 -13 -4 2973.01 171.676 3
 -7 -13 -4 2773.94 178.791 11
 -7 13 5 256.046 78.0562 5
 -7 -13 -5 339.924 81.8195 11
 -7 -13 5 581.064 94.157 2
 -7 13 5 468.514 85.3653 8
 7 -13 -5 336.924 85.494 7
 7 -13 -5 431.783 75.8613 3
 7 -13 -6 788.116 96.6723 3
 -7 -13 -6 882.152 112.323 11
 -7 13 6 742.219 112.175 5
 7 -13 -6 721.45 108.023 7
 -7 13 6 649.967 95 8
 -7 13 7 1241.55 123.278 8
 7 -13 -7 1409.83 120.646 3
 7 -14 0 -9.49437 45.5415 3
 -7 14 0 9.99511 47.9434 8
 -7 -14 0 8.20575 38.1105 11
 -7 -14 -1 3787.18 185.829 11
 7 -14 -1 3734.32 190.709 3
 7 -14 1 3436.28 173.328 3
 -7 14 1 4048.46 201.237 8
 -7 -14 1 3638.81 184.848 2
 -7 -14 -2 1649.37 128.54 11
 7 -14 -2 1568.51 126.928 3
 7 -14 2 1505.1 110.045 3
 -7 -14 2 1735.41 129.391 2
 -7 14 2 1647.54 130.125 8
 -7 -14 3 122.489 53.4815 2
 -7 -14 -3 163.774 60.3977 11
 -7 14 3 148.758 55.8049 8
 7 -14 -3 131.482 53.4402 3
 -7 14 4 2009.53 153.137 8
 7 -14 -4 2237.14 153.198 3
 -7 -14 -4 2446.74 169.916 11
 7 -14 -4 2535.51 190.719 7
 -7 -14 4 2192.13 163.462 2
 -7 14 4 2227.65 176.289 5
 -7 -14 -5 480.462 89.0444 11
 -7 14 5 448.391 96.7078 5
 -7 14 5 341.714 81.2571 8
 -7 -14 5 469.116 92.5031 2
 7 -14 -5 468.146 98.1132 7
 7 -14 -5 425.537 80.2646 3
 -7 -14 6 872.828 120.828 2
 -7 14 6 887.214 106.281 8
 -7 14 6 810.371 120.119 5
 7 -14 -6 822.018 100.079 3
 7 -15 0 30.3583 45.4085 3
 -7 -15 -1 2618.62 157.541 11
 -7 15 1 2272.6 158.217 8
 7 -15 -1 2403.32 154.213 3
 7 -15 1 2313.87 144.803 3
 -7 -15 -2 2409.96 160.459 11
 7 -15 -2 2365.76 159.212 3
 7 -15 2 2229.19 135.237 3
 -7 15 2 2250.48 159.164 8
 7 -15 -3 1158.67 118.011 3
 -7 15 3 1370.38 129.85 8
 -7 -15 -3 1085.37 115.925 11
 7 -15 -4 3219.97 190.639 3
 7 -15 -4 3450.76 224.428 7
 -7 -15 -4 2708.63 187.419 11
 -7 15 4 3146.75 194.166 8
 -7 -15 4 2926.37 185.64 2
 -7 15 5 869.898 109.333 8
 -7 -15 -5 982.53 119.029 11
 -7 15 5 937.498 128.326 5
 7 -15 -5 945.813 107.842 3
 -7 -15 5 907.662 116.226 2
 7 -15 -5 889.963 130.938 7
 7 -16 0 32.0596 44.3967 3
 -7 -16 -1 1962.56 140.516 11
 7 -16 -1 2344.23 156.671 3
 7 -16 1 2029.07 139.74 3
 -7 -16 -2 745.992 95.9344 11
 7 -16 2 775.45 87.3869 3
 7 -16 -2 755.022 98.5743 3
 -7 -16 -3 102.622 53.3119 11
 7 -16 -3 62.1131 58.6716 3
 7 -16 -4 1958.83 177.761 7
 7 -16 -4 1769.78 150.415 3
 -7 -16 -4 2051.19 167.814 11
 7 -17 0 44.6424 50.97 3
 7 -17 -1 1689.6 139.432 3
 7 -17 1 1468.95 121.998 3
 7 -17 -2 2816.55 182.514 3
 -7 -17 -2 2849.56 181.082 11
 -7 -17 -3 686.18 99.7082 11
 -8 0 0 57488.6 1199.98 2
 8 0 0 57397.5 1209.09 10
 8 0 0 59149.9 1220.5 1
 -8 0 0 58525.6 1180.13 5
 8 0 0 56343.7 1204.66 2
 8 0 0 56385.5 1194.35 11
 -8 0 1 2488.73 104.489 3
 8 0 1 2693.54 111.194 11
 -8 0 -1 2621.54 111.592 2
 -8 0 1 2439.43 108.498 2
 8 0 1 2574.36 112.384 2
 8 0 1 2431.89 89.3858 9
 -8 0 1 2507.41 80.8193 9
 8 0 -1 2473.44 120.317 1
 8 0 -1 2625 120.201 10
 8 0 1 2503.21 116.499 1
 -8 0 1 2649.73 118.295 1
 8 0 2 20914.7 450.809 5
 -8 0 2 19856.2 497.865 1
 8 0 2 20503.5 491.495 2
 -8 0 2 20111.7 485.185 2
 8 0 -2 19963.4 511.569 1
 8 0 2 20880.5 484.222 11
 8 0 2 20678.9 493.075 1
 -8 0 2 19971.5 433.941 9
 8 0 -2 19690.9 500.211 10
 -8 0 2 20138 467.446 3
 -8 0 3 3736.86 160.913 10
 8 0 3 3355.2 147.608 2
 -8 0 3 3467.93 127.392 3
 8 0 3 3579.35 143.407 11
 8 0 -3 3277.19 163.364 1
 8 0 3 3760.22 123.135 5
 -8 0 4 48.5032 25.2111 3
 -8 0 4 48.2041 36.7033 10
 8 0 4 59.5615 27.2212 11
 -8 0 4 58.0192 35.863 4
 8 0 4 95.1309 42.0998 2
 -8 0 4 59.5208 40.8018 1
 8 0 -4 43.1151 22.3239 7
 -8 0 4 87.6808 36.4252 6
 8 0 -4 57.3307 42.8877 1
 8 0 4 66.1714 25.3136 5
 -8 0 -5 405.186 60.4493 6
 -8 0 5 262.164 53.3596 6
 -8 0 5 158.209 45.8766 4
 -8 0 5 203.013 50.9401 10
 -8 0 5 229.734 57.6471 1
 8 0 5 239.259 57.7136 2
 8 0 5 177.147 41.5416 11
 -8 0 5 291.031 36.8845 3
 8 0 -5 290.697 38.3623 7
 8 0 -5 285.694 63.3784 1
 -8 0 6 5388.94 221.604 4
 8 0 -6 5309.32 263.825 1
 -8 0 6 4902.32 238.615 1
 -8 0 -6 5169.04 220.132 6
 -8 0 6 5674.86 230.146 6
 8 0 6 5418.91 205.358 11
 -8 0 6 5276.4 235.003 10
 8 0 6 5664.67 240.281 2
 -8 0 7 1035.01 105.242 6
 -8 0 7 839.541 106.168 1
 -8 0 8 8637.25 333.951 6
 -8 0 8 7999.66 356.156 1
 -8 0 9 171.127 73.5942 6
 8 0 9 57.257 62.7263 1
 -8 0 9 177.935 73.9556 1
 8 1 0 217.3 33.3131 11
 8 -1 0 295.833 40.396 2
 -8 -1 0 287.809 41.6446 2
 -8 1 0 191.2 33.1086 5
 8 1 0 219.678 39.5354 1
 8 -1 0 259.248 40.7924 1
 -8 -1 0 245.079 30.0332 5
 8 -1 0 327.91 43.9281 10
 8 1 0 244.802 38.9803 10
 -8 1 0 264.024 37.1397 2
 -8 1 0 254.702 35.3808 3
 -8 1 1 5180.03 177.175 1
 -8 -1 1 4895.03 173.934 1
 8 -1 1 5169.39 178.395 1
 8 1 1 5016.01 175.691 1
 8 1 1 5070.94 167.202 11
 8 1 -1 4751.83 156.057 11
 8 -1 1 4994.21 165.469 11
 -8 1 1 4908.76 168.287 5
 -8 -1 1 4793.39 138.744 9
 8 -1 1 4963.79 138.422 9
 8 1 1 4908.83 148.774 9
 -8 1 1 4900.54 161.138 3
 -8 -1 1 5047.55 172.185 2
 8 -1 1 4914.5 166.261 2
 -8 1 1 5211.09 165.515 2
 8 1 1 5081.86 175.284 2
 -8 1 -1 5475.8 165.213 3
 8 -1 -1 4992.04 178.494 10
 8 1 -1 5067.72 178.089 10
 -8 -1 -1 5204.77 172.197 2
 8 -1 -1 5186.49 186.391 1
 8 1 -1 4757.13 179.329 1
 -8 1 2 91.0718 29.1441 2
 8 -1 2 146.8 36.7535 2
 8 1 2 86.3239 29.7988 2
 -8 -1 2 146.874 36.574 2
 8 -1 2 122.63 34.8317 1
 8 1 2 127.842 35.3675 1
 -8 -1 2 103.002 32.5991 1
 -8 1 2 188.791 43.2848 1
 8 -1 -2 215.538 47.2379 1
 8 1 -2 185.588 42.9104 1
 -8 -1 2 147.422 30.5829 3
 -8 1 2 97.548 29.3342 3
 -8 1 -2 147.996 32.4333 3
 8 -1 2 155.789 28.7574 5
 8 1 2 126.474 22.2701 5
 8 -1 2 127.292 29.472 11
 8 1 2 159.632 31.4299 9
 8 1 2 136.381 33.6827 11
 8 1 -2 186.778 38.8831 10
 8 -1 -2 157.318 38.196 10
 -8 1 3 20933.6 530.111 10
 -8 -1 3 21030.3 530.278 10
 -8 1 3 20349.7 485.898 3
 -8 -1 3 21243 483.423 3
 8 1 -3 21184.2 460.336 7
 8 -1 3 20963.3 504.519 11
 8 1 3 20969.6 509.51 11
 8 -1 3 21171.6 518.908 2
 8 1 3 22075.1 527.254 2
 8 -1 -3 20565.6 548.145 1
 8 1 -3 20712.3 547.206 1
 8 1 3 21670 462.712 5
 8 -1 3 22058.1 489.897 5
 -8 1 4 464.329 55.663 6
 -8 -1 4 361.722 49.7398 6
 -8 -1 4 247.981 50.7103 10
 -8 1 4 338.104 55.4045 10
 -8 1 4 394.528 53.8358 4
 -8 -1 4 391.733 52.9024 4
 8 1 4 261.142 53.6928 2
 8 -1 4 338.102 56.9287 2
 8 -1 4 384.263 45.4404 5
 8 1 4 320.117 37.0528 5
 8 -1 -4 307.532 42.0467 7
 8 1 -4 336.427 33.5149 7
 8 -1 -4 316.053 61.109 1
 8 1 -4 419.361 66.9503 1
 8 -1 4 275.898 43.7908 11
 8 1 4 389.443 50.3732 11
 -8 -1 4 260.765 34.8896 3
 -8 1 -4 356.43 39.6833 3
 -8 1 4 387.32 44.3709 3
 -8 1 4 306.83 56.3458 1
 -8 -1 4 228.615 48.587 1
 -8 1 5 12775.5 404.473 1
 -8 -1 5 12790.8 405.387 1
 -8 1 5 12799.6 325.832 3
 -8 1 5 13416.9 378.49 4
 -8 -1 5 13668.9 379.311 4
 8 1 5 13195.7 392.545 2
 8 -1 5 13747.7 392.271 2
 -8 1 -5 13763.3 386.042 6
 -8 -1 -5 13262.3 384.55 6
 8 1 5 13395.4 370.012 11
 8 -1 5 12928.9 355.766 11
 -8 1 5 12614.1 371.924 6
 -8 -1 5 12654.4 370.564 6
 8 -1 -5 12726.8 416.614 1
 8 1 -5 12927.1 418.462 1
 -8 1 5 13262.8 399.865 10
 -8 -1 5 12759.2 396.446 10
 -8 1 -5 12697.5 320.53 3
 -8 -1 5 13207.5 319.214 3
 8 1 6 179.692 71.3395 2
 8 -1 6 -9.64189 61.7405 2
 8 -1 -6 202.793 76.0067 1
 8 1 -6 113.834 75.0869 1
 8 -1 6 88.3269 35.0704 11
 -8 1 6 126.775 48.2601 10
 -8 -1 6 31.5411 44.5957 10
 -8 1 6 27.774 50.2844 6
 -8 -1 6 -9.19978 54.063 6
 -8 1 -6 88.4942 43.7752 6
 -8 -1 -6 53.5052 43.459 6
 -8 1 6 11.684 44.3277 1
 -8 -1 6 139.486 59.1533 1
 8 1 6 103.297 49.1041 7
 -8 1 7 1750.73 148.713 1
 -8 -1 7 1783.2 151.135 1
 -8 -1 7 1776.93 132.235 6
 -8 1 7 1819.97 134.523 6
 -8 -1 8 12.2903 53.1428 6
 -8 1 8 -24.7408 64.6639 6
 -8 1 8 78.4028 60.9341 1
 -8 -1 8 109.375 64.91 1
 -8 -1 9 1163.27 130.49 6
 -8 1 9 1056.63 127.356 6
 -8 1 9 1139.03 140.518 1
 -8 -1 9 816.192 127.407 1
 8 1 9 1127.71 143.575 1
 8 -1 9 856.744 126.588 1
 8 -2 0 52163.8 1101.01 1
 8 2 0 52862.6 1100.89 1
 -8 -2 0 51018.8 1093.31 2
 8 2 0 50948.5 1079.26 11
 -8 2 0 51541.8 1079.28 5
 -8 2 0 50997.7 1069.69 2
 -8 -2 0 51701.2 1040.21 5
 8 -2 0 51628.1 1092.59 10
 8 2 0 51904.5 1091.84 10
 8 -2 0 50288.8 1074.92 2
 -8 2 0 50973.1 1076.11 3
 -8 -2 -1 3367.61 135.997 2
 -8 -2 1 3384.05 114.531 9
 8 -2 1 3273.59 100.636 9
 8 2 1 3364.6 121.06 9
 -8 2 1 3392.29 127.878 3
 -8 2 -1 3448.53 127.108 3
 8 2 1 3587.22 135.382 11
 8 2 -1 3083.96 119.479 11
 8 -2 1 3704.48 143.144 1
 8 2 1 3517.23 141.487 1
 -8 2 1 3331.34 136.258 1
 -8 -2 1 3098.43 132.528 1
 -8 2 1 3456.71 137.498 5
 8 -2 -1 3303.09 140.07 10
 8 2 -1 3419.55 141.107 10
 8 -2 1 3337.72 129.055 2
 8 2 1 3511.02 145.823 2
 -8 -2 1 3227.85 135.675 2
 -8 2 1 3412.42 122.66 2
 8 -2 -1 3426.11 145.822 1
 8 2 -1 3562.69 149.22 1
 8 2 -2 15215.1 403.997 10
 8 -2 2 16105.3 383.602 5
 8 -2 2 16111.2 401.799 1
 -8 -2 2 15354 402.985 1
 -8 2 2 15342.9 378.291 3
 -8 2 -2 15397.9 372.195 3
 8 -2 -2 15008.4 415.479 1
 8 2 -2 15759.2 417.77 1
 8 2 -2 14752.4 365.271 11
 8 -2 2 15732.9 386.722 11
 8 2 2 15819.7 395.162 11
 8 2 2 15896.2 397.323 1
 -8 -2 2 15081.6 403.343 2
 8 -2 2 16073.8 391.048 2
 -8 2 2 15400 376.165 2
 8 2 2 15782 403.82 2
 8 2 2 15540.4 375.329 9
 8 2 3 537.668 61.0515 2
 8 -2 3 434.464 53.717 2
 8 2 -3 468.04 29.7971 7
 -8 2 3 488.074 61.5569 10
 -8 -2 3 420.143 57.3609 10
 -8 2 3 556.902 49.7692 3
 -8 -2 3 480.456 45.8463 3
 -8 2 -3 525.178 47.0544 3
 8 -2 3 409.957 47.7089 5
 8 -2 3 468.922 49.848 11
 8 2 -3 449.631 40.4012 11
 8 -2 -3 404.983 61.78 1
 8 2 -3 513.929 66.2593 1
 8 2 3 507.746 55.7802 11
 8 2 4 53.1648 30.3491 11
 8 -2 4 5.61801 26.9514 11
 -8 2 4 25.2143 33.3828 6
 -8 -2 4 74.5735 31.6201 6
 -8 2 4 48.2655 34.7835 10
 -8 -2 4 55.7402 42.1689 10
 8 2 -4 6.45886 19.3682 11
 -8 -2 -4 -6.08254 28.253 11
 8 2 4 -22.8067 34.7169 2
 8 -2 4 21.1676 34.3724 2
 8 -2 4 27.5659 27.2624 5
 8 -2 -4 67.0828 41.4372 1
 8 2 -4 57.0083 41.0832 1
 8 -2 -4 25.8186 27.3475 7
 -8 2 -4 23.0592 24.3907 3
 -8 2 4 50.5357 31.1677 3
 -8 -2 4 3.79149 22.9636 3
 -8 2 4 45.3407 32.9569 4
 -8 -2 4 19.1722 31.6008 4
 -8 -2 4 8.42926 38.4931 1
 -8 2 4 8.51981 31.4931 1
 -8 2 -5 109.71 41.5702 6
 -8 -2 -5 142.865 45.712 6
 -8 2 5 97.6902 37.7776 6
 -8 -2 5 133.614 43.2217 6
 -8 -2 -5 101.18 41.3186 11
 8 2 5 177.167 47.3736 7
 8 2 5 158.091 48.327 2
 8 -2 5 73.7375 41.1743 2
 -8 2 5 120.856 43.0361 4
 -8 -2 5 141.966 47.4762 4
 -8 2 -5 99.2731 27.9943 3
 -8 2 5 166.344 50.8435 10
 -8 -2 5 183.248 56.6143 10
 -8 -2 5 218.353 51.9379 1
 -8 2 5 100.314 46.6548 1
 8 2 5 103.959 37.8594 11
 8 -2 5 166.975 38.9187 11
 8 -2 -5 176.379 56.1387 1
 8 2 -5 98.5729 47.4193 1
 -8 -2 6 5698.03 247.791 10
 -8 2 6 5727.03 250.944 10
 -8 2 6 5262.13 252.912 1
 -8 -2 6 5758.48 258.65 1
 8 2 6 5822.38 242.624 7
 8 -2 -6 5993.2 212.039 7
 8 -2 6 5958.38 209.537 11
 -8 2 -6 6270.23 239.708 6
 -8 -2 -6 6599.17 246.037 6
 -8 -2 6 6478.21 248.711 6
 -8 2 6 6344.53 247.502 6
 8 2 6 6201.46 254.172 2
 8 -2 -6 5843.18 272.93 1
 8 2 -6 6075.18 278.599 1
 -8 2 7 264.322 62.2593 6
 -8 -2 7 240.369 63.4291 6
 -8 -2 7 202.455 72.5083 1
 -8 2 7 177.028 59.0324 1
 -8 -2 8 5791.3 263.582 6
 -8 2 8 5770 265.614 6
 -8 2 8 5255.84 283.558 1
 -8 -2 8 6109.56 298.23 1
 -8 -2 9 281.382 82.0719 6
 -8 2 9 299.287 79.539 6
 8 2 9 401.521 100.175 1
 8 -2 9 455.101 106.876 1
 -8 -2 9 371.058 97.3391 1
 -8 2 9 390.642 98.9681 1
 8 -3 0 205.867 42.0591 10
 8 3 0 167.802 39.7294 10
 -8 -3 0 273.548 44.0897 2
 8 -3 0 198.132 33.8436 2
 -8 3 0 244.173 39.6245 5
 -8 3 0 315.649 42.0929 3
 8 3 0 252.286 44.5521 1
 8 -3 0 189.008 41.8322 1
 -8 -3 0 189.846 21.1933 5
 8 3 0 210.296 34.3335 11
 -8 -3 0 189.957 31.567 9
 -8 -3 -1 4119.59 159.575 2
 8 -3 -1 4220.95 165.763 1
 8 3 -1 4220.07 164.349 1
 -8 3 -1 4350.21 146.338 3
 -8 3 1 4063.75 146.283 3
 -8 -3 1 4172.45 156.334 1
 8 -3 1 4194.86 157.481 1
 8 3 1 4206.02 158.663 1
 -8 3 1 4170.69 156.302 1
 -8 -3 1 4111.69 139.277 9
 8 -3 -1 4518.17 164.427 10
 8 3 -1 4139.74 158.904 10
 8 3 -1 4230.47 143.708 11
 8 3 1 4204.48 153.66 11
 8 -3 1 4198.95 144.121 2
 8 3 1 4427.74 166.719 2
 -8 3 1 4356.05 136.872 2
 -8 -3 1 3998.57 160.653 2
 -8 3 1 4132.49 160.462 5
 8 -3 1 4266 154.592 5
 8 -3 2 760.669 64.1682 5
 8 -3 2 597.916 57.6865 1
 8 3 2 721.676 63.037 1
 -8 3 2 780.645 59.8841 3
 -8 3 -2 693.32 53.1116 3
 8 3 2 689.311 60.9712 11
 8 3 -2 663.365 48.7066 11
 8 -3 2 671.906 56.6097 11
 8 3 2 650.941 64.4199 2
 8 -3 2 770.031 60.17 2
 -8 3 2 620.808 48.4819 2
 8 3 2 662.74 55.9986 9
 8 -3 -2 599.043 65.4029 1
 8 3 -2 600.014 67.1862 1
 8 3 3 23175 561.522 2
 8 -3 3 22884.3 544.426 2
 -8 3 -3 22870.8 512.114 3
 8 -3 3 22235.2 536.348 5
 -8 3 3 22615.9 519.857 2
 -8 -3 -3 23346 543.952 11
 8 -3 3 22825.1 532.588 11
 8 3 -3 22466.7 499.712 11
 -8 3 3 23304.8 527.734 3
 8 -3 -3 22322.1 579.915 1
 8 3 -3 22253 580.635 1
 -8 3 3 21405.8 554.455 10
 -8 -3 3 22318.7 557.886 10
 8 3 3 23045.1 552.329 11
 8 3 4 4874.14 187.126 7
 -8 3 4 4696.91 181.665 4
 -8 -3 4 4580.74 178.631 4
 8 3 4 5155.41 202.031 2
 -8 3 4 4470.53 194.245 10
 -8 -3 4 4748.9 197.15 10
 -8 3 4 4940.44 183.209 6
 -8 -3 4 4868.99 181.16 6
 8 -3 4 4586.8 185.255 2
 8 -3 4 5013.52 184.048 5
 8 -3 -4 5162.85 221.014 1
 8 3 -4 4995.84 215.868 1
 -8 -3 -4 5207.24 187.721 11
 8 -3 4 4828.5 172.515 11
 8 3 -4 4737.13 140.356 11
 -8 3 4 4809.48 204.49 1
 -8 -3 4 4521.98 199.123 1
 -8 -3 4 4658.96 150.769 3
 -8 3 -4 4944.09 154.542 3
 8 3 4 4542.53 180.127 9
 8 3 4 4901.78 190.676 11
 -8 3 4 4887.81 167.221 3
 -8 3 5 17362.6 514.436 1
 -8 -3 5 17889.6 515.414 1
 8 -3 5 18253.9 456.973 11
 -8 -3 -5 18844.8 482.118 11
 8 3 5 18923.4 508.951 2
 -8 3 5 18097 483.703 6
 -8 -3 5 18614 484.242 6
 -8 3 5 18741 488.364 4
 -8 -3 5 18931.5 486.905 4
 -8 3 -5 19132.9 493.737 6
 -8 -3 -5 19827.1 499.817 6
 8 3 5 19085.8 499.54 7
 8 -3 -5 18136.6 470.454 7
 8 -3 -5 18026.8 531.686 1
 8 3 -5 17615.4 528.506 1
 -8 -3 5 17424.2 502.999 10
 -8 3 5 18438.1 511.652 10
 8 -3 -6 2049.35 154.45 1
 8 3 -6 1813.15 148.105 1
 8 -3 6 1753.14 102.337 11
 8 3 6 1759.69 132.361 2
 -8 -3 6 1870.27 128.796 6
 -8 3 6 2046.38 134.607 6
 -8 3 -6 1690.99 118.586 6
 -8 -3 -6 1874.14 125.249 6
 -8 -3 6 1839.07 135.709 10
 -8 3 6 1886.03 136.592 10
 -8 -3 -6 1784.08 117.777 11
 8 -3 -6 2360.93 126.2 7
 8 3 6 1871.98 132.651 7
 -8 3 6 1668.15 136.263 1
 -8 -3 6 1852.92 142.474 1
 -8 -3 -7 1269.34 100.637 11
 -8 -3 7 1045.61 108.991 6
 -8 3 7 1297.11 116.21 6
 -8 -3 7 1200.88 121.735 1
 -8 3 7 1268.96 128.898 1
 -8 -3 8 -12.1169 55.3295 6
 -8 3 8 24.6913 54.3954 6
 -8 3 8 -47.0234 63.7416 1
 -8 -3 8 46.5888 58.89 1
 -8 -3 9 555.47 96.6259 6
 -8 3 9 679.232 104.802 6
 -8 3 9 918.112 131.225 1
 -8 -3 9 980.799 130.183 1
 8 3 9 611.465 114.233 1
 8 -3 9 659.64 114.937 1
 -8 -4 0 30055.9 617.038 5
 -8 4 0 30863.7 692.378 5
 8 -4 0 30375.1 685.148 10
 8 4 0 30929.6 685.647 10
 -8 -4 0 30341.4 673.598 9
 8 4 0 30584.6 692.271 1
 8 -4 0 30480.8 692.369 1
 8 4 0 31206.8 682.63 11
 -8 4 0 31165.4 676.751 3
 8 -4 0 30617.7 657.487 2
 8 4 1 4024.65 153.231 1
 8 -4 1 3860.59 150.914 1
 -8 -4 1 3895.27 148.3 1
 -8 4 1 4128.68 152.624 1
 8 4 -1 3981 140.041 11
 -8 4 1 3879.05 161.236 5
 -8 4 1 4044.07 125.513 2
 8 -4 1 4038.02 156.89 5
 8 -4 -1 3946.36 154.133 10
 8 4 -1 3967.38 152.286 10
 8 -4 -1 3845.34 158.047 1
 8 4 -1 3861.27 156.231 1
 -8 4 1 3821.51 142.816 3
 -8 4 -1 3978.24 141.047 3
 8 4 1 3823.91 149.074 11
 -8 -4 1 4067.79 143.307 9
 8 -4 1 3996.51 135.451 2
 8 4 1 3911.11 163.005 2
 8 4 1 4073.58 124.569 7
 8 4 2 14753.2 387.424 11
 8 -4 2 14982.1 387.848 5
 8 4 -2 14607.2 399.416 1
 8 -4 -2 14400.4 400.386 1
 8 4 2 14875.1 380.507 1
 8 -4 2 14701.8 380.897 1
 8 4 -2 14282.5 349.014 11
 8 -4 2 14338.5 364.019 2
 -8 4 2 14796.3 343.954 2
 8 4 2 13836.5 386.526 2
 8 4 2 14633.3 357.48 7
 -8 4 2 14861.5 371.492 3
 -8 4 -2 15069 359.859 3
 8 -4 3 430.786 48.0786 11
 -8 -4 -3 357.133 49.3245 11
 -8 4 3 344.132 49.0843 4
 -8 -4 3 407.086 49.3325 4
 8 4 3 369.25 54.0264 11
 8 -4 3 342.536 52.1808 5
 8 -4 -3 408.654 47.2459 3
 -8 4 -3 336.086 40.5087 3
 -8 4 3 469.439 51.9782 3
 -8 4 3 389.507 42.7889 2
 8 4 3 435.752 57.9945 2
 8 -4 3 517.804 56.1912 2
 8 -4 -3 497.011 68.1869 1
 8 4 -3 414.211 61.3239 1
 8 4 3 448.106 51.1256 7
 -8 -4 3 414.861 56.1401 10
 -8 4 3 348.933 54.9824 10
 8 4 -3 400.414 37.0964 11
 8 4 3 479.483 53.4588 9
 8 -4 -4 67.1392 55.1621 1
 8 4 -4 85.4299 58.5986 1
 -8 -4 -4 -13.8454 37.1288 11
 8 -4 4 54.3608 29.5193 11
 -8 4 -4 -7.68106 24.5915 3
 -8 -4 4 30.6273 29.9333 3
 -8 4 4 -6.30452 39.2871 6
 -8 -4 4 86.2021 43.372 6
 -8 4 4 19.3146 36.6249 4
 -8 -4 4 56.7159 39.9904 4
 8 4 4 15.1309 30.7695 11
 8 -4 4 41.8102 45.7719 5
 8 4 4 6.96904 30.136 7
 -8 -4 4 46.9693 38.135 10
 -8 4 4 47.7455 39.3479 10
 -8 4 4 16.7882 36.2969 1
 -8 -4 4 24.746 41.9693 1
 8 4 4 27.8065 41.6839 9
 8 4 4 15.8879 47.6335 2
 8 -4 4 60.7949 45.466 2
 8 -4 -5 7.45427 33.4466 7
 8 4 5 8.5779 41.7835 7
 -8 -4 -5 -23.0623 36.2936 11
 -8 4 -5 -61.2901 45.4742 6
 -8 -4 -5 -31.3129 41.9816 6
 -8 4 5 15.0462 33.1472 6
 -8 -4 5 7.34589 34.1171 6
 8 4 5 8.26932 32.8888 9
 8 -4 5 33.7323 32.3326 11
 -8 4 5 -39.9004 43.9507 1
 -8 -4 5 -9.80906 39.8895 1
 8 -4 -5 21.8966 44.5223 1
 8 4 -5 -43.5151 51.3603 1
 8 -4 5 23.0882 39.155 5
 -8 4 5 -7.54414 33.8498 4
 -8 -4 5 7.38569 41.0669 4
 -8 4 5 73.5063 41.2269 10
 -8 -4 5 -18.1006 40.6078 10
 8 4 5 36.1315 45.9561 2
 8 -4 -6 4661.41 239.535 1
 8 4 -6 4758.38 241.44 1
 -8 4 6 5071.2 229.496 10
 -8 -4 6 4489.02 219.48 10
 -8 4 -6 4900.75 207.532 6
 -8 -4 -6 5478.97 218.801 6
 -8 -4 6 5150.94 218.849 6
 -8 4 6 5320.6 226.05 6
 -8 -4 6 4671.54 230.979 1
 -8 4 6 4712.94 233.478 1
 8 4 6 5061.33 225.933 7
 8 -4 -6 4992.84 205.07 7
 8 4 6 5136.12 223.835 9
 -8 -4 -6 5069.52 209.514 11
 8 -4 -7 8.91435 41.416 7
 -8 4 7 122.747 68.4262 1
 -8 -4 7 94.1341 58.1538 1
 -8 -4 7 61.4573 45.1437 6
 -8 4 7 73.4311 50.3298 6
 -8 -4 -7 45.0911 41.8982 11
 -8 -4 8 4439.1 227.835 6
 -8 4 8 4132.99 220.621 6
 -8 -4 -8 4236.55 201.496 11
 -8 4 8 4385.08 251.402 1
 -8 -4 8 4301.24 249.379 1
 8 4 8 4177.12 226.107 9
 -8 -4 9 414.307 96.157 1
 -8 4 9 191.968 87.7328 1
 8 4 9 328.406 84.0771 9
 -8 -4 9 342.065 85.449 6
 -8 4 9 336.345 80.7998 6
 8 4 9 209.46 82.5289 1
 8 -4 9 261.133 95.069 1
 -8 -5 0 207.605 34.5613 11
 -8 -5 0 136.821 13.7656 5
 8 5 0 148.18 37.6284 1
 8 -5 0 166.484 36.5623 1
 8 5 0 157.83 36.9968 10
 8 -5 0 82.2983 30.9737 10
 -8 5 0 169.437 34.9495 3
 -8 -5 0 167.551 35.6179 9
 8 5 0 183.39 34.133 11
 8 -5 1 2900.23 125.916 1
 -8 -5 1 2900.14 124.719 1
 8 5 1 3002.64 128.179 1
 -8 5 1 3078.83 126.833 1
 -8 -5 1 2940.24 124.725 9
 8 -5 1 2964.12 140.493 5
 -8 5 1 3009.15 124.969 3
 -8 5 -1 2898.48 118.732 3
 8 5 1 2938.36 102.559 7
 8 5 -1 2850.51 116.744 11
 8 5 1 3017.75 131.792 11
 8 -5 1 2978.84 109.929 2
 8 -5 -1 3067.01 131.573 10
 8 5 -1 2726.98 124.724 10
 8 -5 -1 2975.89 134.963 1
 8 5 -1 2863.4 131.949 1
 8 5 1 3024.82 141.029 2
 -8 5 2 4755.73 194.722 5
 8 5 2 4521.13 155.163 7
 8 -5 2 4883.6 187.491 5
 -8 5 2 4510.04 166.016 3
 -8 5 -2 4217.26 151.601 3
 8 -5 -2 4577.32 166.473 3
 8 5 2 4758.49 186.961 2
 -8 -5 2 4779.7 191.992 2
 -8 5 2 4700.88 135.389 2
 8 -5 2 4542.29 156.713 2
 -8 -5 -2 4872.91 176.449 11
 8 -5 -2 4845.39 191.03 1
 8 5 -2 4640.68 185.93 1
 8 5 2 4617.8 180.7 11
 8 5 -2 4684.99 149.132 11
 8 5 2 4989.52 175.798 1
 8 -5 2 4953 174.473 1
 -8 5 -3 23301 499.962 8
 8 5 3 22985.3 548.131 7
 8 5 -3 22514.6 582.979 1
 -8 5 3 22700.4 503.289 2
 8 5 3 21805.3 567.476 2
 8 -5 -3 22484.8 585.412 1
 -8 5 3 23440.9 601.608 5
 8 -5 3 22787.1 543.289 2
 8 5 3 23180.3 559.507 9
 8 -5 3 22968.5 570.212 5
 -8 5 3 23504.8 544.694 4
 -8 -5 3 22907.9 540.584 4
 8 5 -3 22665.2 502.787 11
 8 5 3 23739 573.882 11
 8 -5 3 22804 536.311 11
 -8 -5 -3 24009.8 565.719 11
 -8 5 3 22760.5 566.017 1
 -8 5 -3 22560.9 519.936 3
 8 -5 -3 22818.9 544.779 3
 -8 5 3 23546.6 565.13 10
 -8 -5 3 22432.3 558.748 10
 -8 5 4 189.042 45.9864 10
 -8 -5 4 246.776 51.2491 10
 8 5 4 281.765 53.5197 9
 -8 -5 -4 190.612 31.4079 8
 8 -5 -4 241.493 45.7 3
 -8 5 -4 191.88 31.9599 3
 8 5 4 245.727 49.5909 7
 -8 5 -4 262.9 49.0225 6
 -8 -5 -4 253.831 51.5514 6
 -8 5 4 179.325 44.3233 4
 -8 -5 4 268.128 47.7763 4
 -8 5 4 144.365 42.7906 6
 -8 -5 4 249.706 45.8078 6
 8 5 4 271.239 59.2914 2
 8 -5 4 295.599 41.7364 11
 -8 -5 -4 230.549 53.6789 11
 -8 5 4 166.175 48.4875 1
 -8 -5 4 187.169 50.8855 1
 8 -5 -4 199.992 58.9428 1
 8 5 -4 160.671 51.4915 1
 8 -5 4 277.621 55.6487 5
 -8 5 -5 13026.3 373.546 6
 -8 -5 -5 12582.6 371.611 6
 -8 5 5 12789.1 369.662 6
 -8 -5 5 13061.5 368.966 6
 8 -5 5 12261.6 339.372 11
 -8 -5 -5 13058.3 382.401 11
 8 -5 5 12805.2 384.884 5
 -8 5 5 13260.3 405.825 1
 -8 -5 5 12778.5 398.924 1
 -8 -5 5 13464.2 394.719 10
 -8 5 5 12118.7 385.993 10
 -8 5 5 13012.5 371.028 4
 -8 -5 5 13456.9 372.568 4
 8 5 5 12252.9 378.68 9
 8 -5 -5 12374.9 375.305 7
 8 5 5 13102.5 389.795 7
 8 -5 -5 11865.8 407.226 1
 8 5 -5 12733 415.139 1
 8 5 5 13885.7 401.067 2
 8 -5 -5 13131.2 351.58 3
 8 5 6 30.0432 43.3054 9
 -8 5 6 58.1806 49.3394 1
 -8 -5 6 11.445 49.4902 1
 -8 5 -6 -8.38399 42.0648 6
 -8 5 6 81.4664 44.7612 6
 -8 -5 6 70.3503 42.1876 6
 -8 -5 -6 54.2736 35.1569 11
 8 -5 -6 27.1245 40.575 7
 -8 5 6 10.4628 53.2363 10
 -8 -5 6 72.1601 50.2192 10
 8 -5 -7 1138.2 104.444 7
 -8 5 7 1095.32 122.052 1
 -8 -5 -7 1061.34 99.6828 11
 -8 5 7 1186.09 107.062 6
 -8 -5 7 1517.26 118.44 6
 -8 -5 7 1265.06 127.967 1
 -8 5 7 1262.1 97.7712 8
 8 5 7 1428.17 126.18 9
 -8 -5 8 60.9215 67.108 1
 -8 5 8 15.4362 57.0563 1
 8 5 8 65.1519 57.4151 9
 -8 -5 -8 60.5913 51.381 11
 -8 -5 8 11.7888 51.9451 6
 -8 5 8 -24.2626 65.0609 6
 -8 -5 9 887.36 111.646 6
 -8 5 9 732.913 112.959 6
 -8 -5 -9 942.611 99.1638 11
 8 5 9 834.276 115.494 9
 -8 5 9 771.246 125.161 1
 -8 -5 9 761.274 121.892 1
 8 5 9 809.644 125.687 1
 8 -5 9 696.634 121.434 1
 8 -6 0 29434.6 681.577 3
 8 6 0 30648.7 689.463 11
 -8 6 0 30589 683.228 3
 -8 -6 0 29621 707.09 2
 8 -6 0 30374.1 688.995 1
 8 6 0 30448.5 688.639 1
 -8 -6 0 30517.9 691.985 9
 8 -6 0 30489.9 682.151 10
 8 6 0 30846.7 682.113 10
 -8 6 1 306.793 45.1057 3
 -8 6 -1 313.065 41.8311 3
 8 -6 -1 299.467 47.7819 3
 8 6 -1 348.337 49.3913 1
 8 -6 1 284.357 43.2394 1
 8 6 1 258.44 43.1489 1
 -8 6 1 255.516 41.7392 1
 -8 -6 -1 213.505 46.261 2
 8 -6 1 249.565 32.4471 2
 -8 -6 1 264.037 50.5375 2
 8 6 -1 261.425 38.1721 11
 8 6 1 274.135 45.1343 11
 8 -6 -1 326.313 51.155 1
 8 -6 1 335.565 53.9099 5
 -8 6 1 295.19 52.01 5
 8 -6 -1 213.622 39.9432 10
 8 6 -1 252.328 41.9329 10
 -8 -6 1 231.825 42.8826 9
 -8 -6 2 12674.4 382.26 2
 8 -6 2 13225 332.333 2
 8 6 2 12863.8 375.989 2
 -8 -6 -2 13241.1 362.518 11
 8 -6 2 13235.7 352.9 1
 8 6 2 12990.9 351.686 1
 8 -6 2 13304.2 381.057 5
 -8 6 2 13498.3 396.163 5
 -8 6 2 14147.8 295.948 2
 8 6 2 13624.7 337.289 7
 8 6 2 12636.9 368.183 11
 8 6 -2 12864.2 325.995 11
 -8 6 -2 13108.1 325.232 8
 8 -6 -2 13419.9 356.212 3
 -8 6 -2 13352.5 339.878 3
 8 -6 -2 13632.4 379.048 1
 8 6 -2 12988.4 373.473 1
 -8 6 -3 1042.04 59.3313 8
 8 6 3 1228.97 82.8918 7
 -8 -6 -3 1175.76 88.7018 11
 8 6 3 1132.82 91.1955 2
 -8 6 3 1156.15 77.9167 6
 -8 -6 3 1140.36 77.9987 4
 -8 6 -3 1175.07 72.1547 3
 -8 6 3 1069.02 98.0978 5
 8 -6 3 830.481 84.3921 5
 8 6 3 942.007 83.79 9
 8 -6 3 1314.77 85.4178 2
 8 6 -3 975.838 94.2523 1
 8 6 -3 1091.03 59.0853 11
 -8 6 3 1015.58 75.1134 4
 8 -6 -3 927.469 74.5646 3
 -8 6 3 981.93 82.4234 1
 -8 -6 3 1100.9 84.0301 1
 8 -6 -3 943.919 91.4565 1
 8 -6 3 879.814 76.6369 1
 8 6 4 22.1481 31.9239 7
 8 6 4 -23.9589 38.3106 9
 -8 6 -4 -6.60461 30.1624 6
 -8 -6 -4 53.909 36.1413 6
 -8 -6 -4 21.9119 24.0871 8
 -8 6 4 6.23621 34.6786 6
 -8 -6 4 30.0995 31.0531 6
 8 -6 4 42.3903 42.5327 5
 8 6 4 41.8188 40.121 2
 8 -6 -4 74.5944 47.4411 1
 8 6 -4 55.7269 44.5532 1
 -8 6 -4 36.8502 25.28 3
 8 -6 -4 6.35374 31.4184 3
 -8 6 4 -10.8815 47.9467 5
 -8 -6 -4 31.9709 35.2193 11
 8 -6 4 5.39985 25.4978 11
 -8 6 4 85.0962 43.5146 10
 -8 -6 4 52.6262 36.6237 10
 -8 6 4 38.1309 34.9266 4
 -8 -6 4 36.8604 33.3587 4
 -8 6 4 49.107 38.643 1
 -8 -6 4 15.8908 38.7053 1
 8 -6 -5 131.839 36.7209 3
 8 -6 -5 244.771 64.3534 7
 8 6 5 133.67 50.172 7
 8 -6 5 158.355 57.0008 5
 -8 -6 -5 60.8154 35.9587 6
 -8 6 -5 51.7857 38.2223 6
 -8 6 5 127.987 50.7191 6
 -8 -6 5 145.584 52.4212 6
 8 -6 -5 139.31 61.6688 1
 8 6 -5 85.6885 49.7959 1
 -8 -6 -5 70.6356 51.9182 11
 -8 6 5 116.47 47.3299 1
 -8 -6 5 95.1132 45.677 1
 8 6 5 131.093 57.299 2
 -8 6 5 156.459 46.4776 4
 -8 -6 5 130.258 46.3806 4
 8 6 5 164.063 59.9072 9
 -8 6 5 143.432 48.7234 10
 -8 -6 5 79.1593 41.5843 10
 -8 6 6 4448.54 188.143 8
 -8 -6 6 4530.03 197.243 6
 -8 6 -6 4358.84 191.479 6
 -8 6 6 4533.87 198.231 6
 -8 -6 -6 4206.49 200.528 11
 8 -6 -6 4532.96 177.308 3
 8 -6 -6 4469.08 208.108 7
 8 6 6 4640.75 216.888 9
 -8 -6 6 3933.18 208.876 1
 -8 6 6 4413.95 221.058 1
 8 -6 -7 10.5725 45.716 7
 -8 -6 -7 62.2596 49.7768 11
 -8 -6 7 9.9985 47.9634 6
 -8 6 7 113.344 51.6935 6
 8 6 7 35.3749 49.9967 9
 -8 6 7 -13.3319 57.646 1
 -8 -6 7 65.6439 55.6655 1
 -8 6 7 7.89933 38.4828 8
 8 6 8 5378.01 265.743 9
 -8 -6 8 5255.8 247.621 6
 -8 6 8 5572.56 257.574 6
 -8 -6 8 5571.54 281.427 1
 -8 6 8 5390.23 279.488 1
 -8 -6 -8 5232.66 241.487 11
 8 6 9 -18.544 70.3212 1
 8 -6 9 35.93 64.6298 1
 -8 6 -9 48.3936 58.9324 4
 -8 -6 -9 -25.0671 52.0654 4
 -8 -6 9 13.1868 60.2156 6
 -8 6 9 -13.6141 56.5539 6
 -8 -6 -9 54.4886 58.4433 11
 -8 6 9 33.381 64.8557 1
 -8 -6 9 16.4441 65.4019 1
 8 6 9 14.4543 64.8551 9
 8 7 0 55.6087 29.4262 10
 8 -7 0 81.7037 32.4377 10
 8 -7 0 91.132 31.336 3
 8 -7 0 161.42 37.7884 1
 8 7 0 104.651 34.0345 1
 -8 7 0 121.925 41.4018 5
 -8 7 0 21.1776 27.7151 8
 -8 -7 0 88.7238 36.4777 9
 -8 -7 0 43.6712 37.0612 2
 8 -7 -1 3703.37 151.309 1
 8 7 -1 3376.32 145.057 1
 8 -7 1 3424.54 114.167 2
 -8 -7 -1 3311.74 153.642 2
 -8 -7 1 3387.46 158.954 2
 8 -7 1 3294.97 137.223 1
 8 7 1 3449.21 138.925 1
 8 -7 1 3980 178.579 5
 8 -7 -1 3455.35 145.825 3
 -8 7 1 3424.07 164.456 5
 8 -7 1 3379.1 133.927 10
 8 7 1 3471.96 136.091 10
 8 -7 -1 3842.83 146.936 10
 8 7 -1 3596.95 142.896 10
 8 -7 1 3417.79 139.562 3
 -8 -7 -1 3792.26 150.833 11
 -8 7 -1 3484.92 138.854 3
 -8 -7 1 3429.28 150.107 9
 8 7 2 560.119 60.6432 1
 8 -7 2 695.67 58.7401 2
 8 -7 2 678.015 66.1661 1
 8 -7 -2 512.757 69.4715 1
 -8 -7 2 609.439 75.3036 2
 8 7 2 653.098 73.6055 2
 8 -7 2 696.205 82.0676 5
 8 -7 -2 914.219 72.7294 3
 8 7 -2 737.247 74.9497 1
 -8 -7 -2 537.44 62.3344 11
 -8 7 2 724.906 81.7272 5
 -8 7 -2 612.658 58.1905 3
 -8 7 3 11873.3 313.496 6
 -8 -7 3 11674.9 310.176 6
 -8 7 3 11759.7 333.602 1
 8 -7 3 11944.1 325.953 1
 -8 -7 3 10981 323.976 1
 8 7 3 11506.6 323.074 1
 -8 -7 3 11426.8 311.884 4
 -8 7 3 11814.5 316.929 4
 -8 7 3 11505 377.827 5
 8 -7 3 11521 358.275 5
 8 -7 3 11021.6 309.712 2
 8 -7 -3 11216.3 329.53 3
 8 7 3 11597.2 346.278 9
 -8 -7 -3 11995.8 315.409 8
 -8 7 -3 11599.4 288.697 8
 8 7 -3 11770.2 353.263 1
 8 -7 -3 11254.5 348.764 1
 8 7 3 11979.1 355.557 2
 -8 -7 -3 11311.9 345.25 11
 -8 7 -4 3009.46 138.996 6
 -8 -7 -4 3208.29 144.204 6
 8 7 4 3308.31 163.854 2
 -8 7 4 2874.2 145.647 10
 -8 -7 4 3111.38 149.326 10
 -8 -7 4 2822.48 130.879 6
 -8 7 4 2883.22 135.428 6
 -8 7 4 3251.81 187.241 5
 8 -7 4 3359.72 168.992 5
 -8 7 4 3111.1 154.041 1
 -8 -7 4 3049.54 149.307 1
 8 -7 -4 3070.05 165.189 1
 8 7 -4 2758.37 157.511 1
 8 -7 -4 2920.86 143.045 3
 8 -7 4 2889.01 127.823 11
 -8 -7 -4 3106.04 159.028 11
 -8 -7 -4 2857.22 121.896 8
 -8 7 4 3086.46 138.655 4
 -8 -7 4 3006.11 136.051 4
 8 7 4 3281.82 162.457 9
 8 7 5 9672.76 325.765 2
 -8 7 5 9259.41 358.207 5
 -8 7 5 9149.23 319.956 1
 -8 -7 5 9720.57 322.391 1
 8 -7 5 9496.66 331.126 5
 -8 7 5 9734.94 307.034 8
 8 -7 -5 9252.56 333.74 1
 8 7 -5 9284.21 335.472 1
 -8 7 5 9056.42 311.654 10
 -8 -7 5 9663.45 314.909 10
 8 -7 -5 9561.44 295.878 3
 8 -7 -5 9487.76 329.253 7
 -8 -7 -5 9314.6 323.23 11
 -8 7 -5 9467.4 295.363 6
 -8 -7 -5 9295.74 298.617 6
 -8 -7 5 9771.71 301.402 6
 -8 7 5 9884.53 305.194 6
 8 7 5 9060.95 320.401 9
 -8 -7 6 84.1952 46.823 6
 -8 7 6 8.71757 42.4723 6
 -8 -7 -6 41.2356 47.8859 11
 -8 7 6 28.6474 52.9486 5
 8 -7 -6 21.802 34.8695 3
 8 7 6 131.845 51.8786 9
 -8 7 6 8.14864 38.4803 8
 8 -7 -6 130.327 53.7049 7
 -8 7 6 11.2162 45.6196 1
 -8 -7 6 76.7679 48.3278 1
 -8 -7 7 1085.16 118.378 1
 8 -7 -7 1054.13 111.914 7
 -8 -7 -7 1380.22 122.119 11
 8 7 7 1224.74 123.305 9
 -8 -7 7 1206.4 107.913 6
 -8 7 7 1196.88 111.804 6
 -8 7 7 1311.9 130.517 1
 -8 7 7 1180.46 99.1981 8
 8 7 8 -27.0811 58.5449 9
 -8 -7 -8 46.0103 53.4222 11
 -8 -7 8 11.47 49.5927 6
 -8 7 8 23.7656 56.9981 6
 -8 -7 8 -43.3783 62.5178 1
 -8 7 8 -29.3794 62.28 1
 8 7 8 49.6841 59.5797 1
 8 -7 8 -47.9185 69.0613 1
 8 7 9 834.616 128.437 1
 8 -7 9 614.998 109.224 1
 -8 7 9 659.656 114.047 1
 -8 -7 9 695.609 113.68 1
 -8 -7 9 728.843 103.655 6
 -8 7 9 743.48 102.744 6
 -8 -7 -9 519.47 90.6227 11
 -8 -7 -9 667.672 99.5603 4
 -8 7 -9 616.631 89.7082 4
 -8 -8 0 33263.9 794.755 2
 8 8 0 34339 761.874 1
 8 -8 0 34243.4 762.514 1
 8 -8 0 33231.2 771.152 3
 -8 8 0 35635.3 769.178 8
 8 -8 0 33697.6 753.165 10
 -8 -8 0 34683.5 764.613 11
 8 8 0 33883 753.52 10
 -8 -8 0 33944.5 786.795 9
 -8 8 1 2584.87 146.673 5
 -8 -8 -1 2570.8 128.609 11
 8 -8 1 2458.77 149.417 5
 8 -8 1 2663.81 113.833 10
 8 8 1 2389.59 109.871 10
 -8 8 1 2389.84 123.614 8
 -8 8 -1 2433.27 113.841 8
 -8 -8 1 2526.57 138.189 2
 -8 -8 -1 2545.06 134.429 2
 8 -8 -1 2259.9 120.294 3
 8 -8 1 2232.22 114.89 3
 8 -8 1 2560.04 116.574 1
 8 8 1 2562.85 116.763 1
 -8 -8 1 2659.43 134.736 9
 8 8 -1 2457.84 122.441 1
 8 -8 -1 2422.41 123.338 1
 -8 -8 2 7675.68 279.533 2
 -8 -8 -2 8162.39 268.138 11
 -8 8 2 8419.93 298.968 5
 -8 8 2 7495.93 226.202 4
 8 -8 2 7971.17 240.489 1
 8 8 2 7833.37 240.532 1
 8 -8 2 7763.98 283.628 5
 8 -8 -2 8011.6 257.61 3
 -8 8 2 7905.96 256.607 8
 -8 8 -2 7821.34 230.752 8
 -8 -8 2 8168.23 267.289 9
 8 -8 -2 8170.34 263.232 1
 8 8 -2 8178.59 261.879 1
 8 -8 -3 356.72 55.942 1
 8 8 -3 396.084 61.2941 1
 -8 -8 -3 394.172 50.6736 6
 -8 -8 3 389.377 51.9025 1
 8 8 3 348.786 49.4901 1
 -8 8 3 333.114 52.5024 1
 8 -8 3 437.26 53.5631 1
 -8 8 3 372.366 47.0218 6
 -8 -8 3 419.104 48.6261 6
 -8 -8 -3 380.653 63.2136 11
 8 8 3 379.615 64.0265 2
 -8 -8 3 348.856 65.9016 2
 8 -8 3 359.56 47.5156 2
 -8 8 3 406.749 57.6136 8
 -8 8 3 352.342 48.0751 4
 -8 -8 3 470.23 49.9901 4
 8 -8 3 405.828 67.9854 5
 8 -8 -3 422.154 56.1179 3
 -8 8 3 344.062 70.831 5
 -8 -8 -3 495.968 57.1311 8
 -8 8 4 -15.5145 34.8059 1
 -8 -8 4 36.8534 36.4429 1
 -8 8 -4 -6.21229 31.1639 6
 -8 -8 -4 -6.41733 32.1925 6
 -8 -8 -4 -5.40832 33.6997 8
 -8 8 4 12.2983 33.7914 6
 -8 -8 4 -5.875 33.418 6
 8 -8 4 -11.0858 29.7259 11
 -8 -8 -4 36.8639 47.5344 11
 8 8 4 -44.416 57.8578 2
 -8 8 4 72.6116 50.2721 5
 8 -8 4 -50.7365 65.5285 5
 -8 8 4 -6.23429 33.849 4
 -8 -8 4 -6.00732 34.5482 4
 8 -8 -4 22.3886 35.7971 3
 -8 8 4 38.8808 44.2321 8
 8 -8 -4 35.9461 46.9732 1
 8 8 -4 9.01974 41.1869 1
 8 8 4 18.7186 48.2737 9
 8 -8 -5 335.352 71.2072 7
 -8 8 -5 257.133 52.5856 6
 -8 -8 -5 251.827 48.6514 6
 -8 8 5 328.897 57.5867 6
 -8 -8 5 243.965 53.5953 6
 8 -8 -5 285.083 52.8815 3
 8 8 5 180.877 57.8377 2
 -8 8 5 203.497 53.4021 1
 -8 -8 5 257.524 58.0273 1
 8 8 5 340.009 64.9615 9
 -8 8 5 231.31 53.5531 8
 -8 8 5 145.051 48.2196 10
 -8 -8 5 287.689 54.6373 10
 -8 -8 -5 182.309 50.2961 11
 -8 8 5 188.092 69.4545 5
 8 8 6 4396.09 219.514 9
 -8 8 6 4181.22 192.046 8
 -8 -8 -6 4055.51 207.523 11
 -8 8 6 3629.03 226.491 5
 -8 -8 6 4004.89 182.681 6
 -8 8 6 4158.79 188.473 6
 8 -8 -6 4100.11 215.219 7
 -8 8 6 4026.66 205.861 1
 -8 -8 6 4351.32 208.763 1
 8 -8 -6 3689.42 174.123 3
 8 -8 -7 12.2676 61.541 7
 -8 8 7 35.7339 47.9102 8
 -8 -8 7 19.3631 48.5687 6
 -8 8 7 -10.0683 49.782 6
 -8 -8 -7 58.6801 50.7439 11
 -8 8 7 32.7765 66.6452 5
 8 8 7 76.2469 54.9455 9
 8 -8 -7 -7.80593 39.1599 3
 -8 -8 7 -12.2795 48.8391 1
 -8 8 7 12.5779 51.1503 1
 -8 -8 -8 4142.1 223.978 11
 -8 8 8 4240.05 270.378 5
 -8 -8 8 4885.26 252.838 1
 -8 8 8 4451.36 248.067 1
 -8 -8 8 4625.01 226.626 6
 -8 8 8 4872.79 234.045 6
 8 8 8 5019.88 271.87 1
 8 -8 8 4402.2 258.623 1
 8 8 8 4637.21 252.487 9
 8 9 0 212.007 38.0658 10
 -8 -9 0 174.946 40.7956 11
 -8 -9 0 242.216 53.1787 2
 -8 9 0 178.354 44.3889 8
 8 -9 0 207.663 43.811 3
 8 9 0 225.388 40.1266 1
 -8 -9 0 207.522 49.3645 9
 8 -9 1 2808.26 161.487 5
 -8 -9 -1 2725.12 142.868 2
 -8 -9 -1 2836.77 139.453 11
 -8 9 1 2910.3 162.31 5
 8 9 1 2756.19 121.192 1
 8 9 1 2674.21 114.707 10
 -8 9 -1 2961.67 130.314 8
 -8 9 1 2676.93 134.311 8
 8 -9 1 2789.94 130.768 3
 8 -9 -1 2416.19 130.282 3
 8 9 -1 2717.47 126.909 1
 -8 -9 1 2559.23 143.361 2
 -8 -9 1 2570.5 140.058 9
 -8 9 2 95.4046 38.3959 8
 8 9 2 43.3162 30.4991 1
 -8 -9 2 131.009 49.5807 2
 -8 -9 2 81.4923 41.4932 9
 8 9 -2 107.721 36.1434 1
 -8 9 2 74.4527 46.892 5
 -8 -9 -2 103.386 43.7338 11
 8 -9 2 20.1426 46.8039 5
 8 -9 2 41.7942 27.7786 3
 8 -9 -2 73.9889 36.6195 3
 -8 9 2 144.638 32.7877 4
 -8 9 -2 117.141 34.719 8
 -8 -9 -2 108.924 43.6131 8
 -8 9 -3 9645.2 277.753 6
 -8 -9 3 9610.71 342.031 2
 -8 9 3 10006.3 276.93 6
 -8 -9 -3 10323.2 331.659 11
 -8 -9 -3 10162.6 296.956 8
 -8 9 -3 10050.2 274.131 8
 -8 9 3 9993.96 279.759 4
 -8 9 3 9570.3 310.32 8
 -8 9 3 9703.29 292.167 1
 8 9 3 10178.2 290.208 1
 8 9 3 10062.1 332.061 2
 8 -9 3 10658.4 357.159 5
 -8 9 3 9692.24 356.669 5
 8 -9 -3 10031.1 313.378 3
 8 9 -3 9912.41 310.943 1
 -8 9 4 49.0783 34.1162 6
 8 -9 -4 8.10179 35.7014 3
 8 9 4 27.746 46.3994 2
 -8 -9 -4 -19.5969 49.1571 11
 -8 9 4 38.8488 50.3223 5
 -8 9 4 75.754 45.7041 8
 -8 9 4 67.3743 39.1342 1
 8 9 4 19.8434 32.709 1
 -8 9 4 12.1976 30.1598 4
 -8 -9 -4 47.6812 32.7577 8
 -8 9 5 7887.71 282.659 1
 8 -9 -5 7473.07 310.267 7
 8 -9 -5 8041.98 277.719 3
 8 9 5 8258.9 311.807 9
 -8 9 5 8097.57 287.244 8
 -8 -9 -5 7763.1 304.482 11
 -8 9 5 8480.83 343.972 5
 -8 9 5 8299.05 266.683 6
 8 9 6 24.3414 49.4949 9
 -8 9 6 -52.2202 50.0984 1
 8 -9 -6 8.49651 43.8254 3
 -8 -9 -6 -23.4042 52.5077 11
 -8 9 6 -30.5471 68.5319 5
 8 -9 -6 -37.9785 51.4825 7
 -8 9 6 -33.7021 42.2686 6
 -8 9 6 9.32568 46.1108 8
 -8 9 7 661.294 89.9613 6
 -8 -9 -7 969.245 113.418 11
 8 -9 -7 945.078 89.1418 3
 8 -9 -7 972.553 116.648 7
 -8 9 7 967.202 128.505 5
 -8 9 7 1065.83 100.425 8
 -8 9 7 890.17 110.829 1
 8 9 7 1041.22 121.168 9
 8 9 8 14.2357 59.1359 9
 -8 -9 -8 38.8211 57.0157 11
 -8 9 8 33.8922 53.3367 6
 -8 9 8 -18.0238 82.302 5
 8 9 8 15.4324 62.7572 1
 8 -9 -8 -26.9985 61.6417 7
 -8 9 8 -26.8289 62.3016 1
 -8 -10 0 13863.3 405.359 2
 -8 10 0 14213.7 388.055 8
 -8 -10 0 14065.7 406.568 9
 8 -10 0 13354.8 386.382 3
 -8 -10 0 13907.1 376.824 11
 -8 10 1 2126.21 145.005 5
 -8 -10 -1 2258.18 130.592 2
 -8 10 1 2066.92 122.539 8
 -8 -10 -1 2072.16 122.898 8
 -8 10 -1 2145.47 115.488 8
 -8 -10 1 2012.15 130.649 2
 -8 -10 1 1897.44 125.058 9
 -8 -10 -1 2251.43 126.171 11
 -8 -10 1 2207.87 109.69 11
 8 -10 1 2011.24 142.773 5
 8 -10 -1 2018.49 119.583 3
 8 -10 1 2005.1 115.575 3
 -8 10 2 7386.56 292.949 5
 -8 -10 2 7745.46 273.145 9
 -8 -10 2 6892.37 270.266 2
 8 -10 2 7166.27 237.992 3
 8 -10 -2 7089.4 254.742 3
 -8 10 2 7437.63 259.451 8
 -8 10 -2 7202.39 231.77 8
 -8 -10 -2 7623.7 252.958 8
 -8 -10 -2 7342.17 265.399 11
 8 -10 2 6717.83 283.42 5
 -8 10 3 358.856 67.6793 8
 -8 -10 -3 365.657 55.171 8
 -8 10 -3 389.298 48.9856 8
 -8 -10 3 465.422 75.565 2
 -8 -10 -3 461.306 72.3064 11
 -8 10 3 531.3 80.2054 5
 8 -10 -3 476.613 64.7191 3
 -8 10 4 -9.07811 39.2508 8
 -8 -10 -4 45.8146 34.6581 8
 -8 10 4 -54.1919 57.4395 5
 8 -10 -4 8.74218 37.7983 3
 -8 -10 -4 -10.3797 40.333 11
 -8 -10 4 36.4458 47.2065 2
 8 10 4 -28.5791 49.795 2
 8 -10 -5 25.5072 41.8854 7
 -8 10 5 76.726 44.5446 8
 -8 10 5 29.4797 53.0281 5
 8 -10 -5 -9.04346 46.0116 3
 -8 -10 -5 11.4077 44.3294 11
 -8 -10 -6 2700.6 176.468 11
 -8 10 6 2456.76 154.344 8
 8 10 6 2512.4 173.352 9
 8 -10 -6 2619.87 151.072 3
 8 -10 -6 2393.64 175.819 7
 -8 10 6 2730.51 199.529 5
 -8 10 7 10.076 51.2631 8
 8 -10 -7 9.04137 44.041 3
 8 10 7 41.418 57.3508 9
 8 -10 -7 -28.0339 59.4279 7
 -8 -10 -7 13.1391 64.0013 11
 -8 10 7 -16.8718 68.6105 5
 8 -10 -8 3250.36 214.446 7
 -8 -10 -8 3443.42 211.261 11
 -8 -11 0 41.8743 39.2566 11
 -8 -11 0 9.09996 40.0969 9
 8 -11 0 -15.939 35.7606 3
 -8 11 0 30.9497 35.9378 8
 -8 -11 0 66.6974 39.9929 8
 -8 -11 0 8.85409 41.8035 2
 8 -11 1 1169.74 92.0427 3
 8 -11 -1 1358.23 102.931 3
 -8 -11 1 1457.65 113.795 2
 -8 -11 -1 1382.3 104.777 11
 -8 -11 1 1436.81 88.3803 11
 -8 -11 -1 1489.38 108.898 8
 -8 11 -1 1438.78 98.9408 8
 -8 -11 -1 1262.65 102.196 2
 -8 11 1 1466.93 106.433 8
 -8 -11 2 983.67 98.1101 2
 -8 -11 -2 754.18 84.6586 11
 8 -11 2 866.815 77.6526 3
 8 -11 -2 947.831 88.8386 3
 -8 11 2 870.509 89.1765 8
 -8 11 2 771.194 101.492 5
 -8 11 -2 893.911 76.8916 8
 -8 -11 -2 846.926 81.715 8
 -8 -11 -3 10838.5 363.663 11
 -8 -11 3 10936.5 379.646 2
 -8 11 3 10977.5 354.954 8
 -8 11 3 11459.4 403.458 5
 8 -11 -3 10819.8 350.61 3
 -8 11 4 168.445 70.4675 5
 -8 11 4 127.887 49.4217 8
 -8 -11 4 138.197 58.4101 2
 8 -11 -4 178.816 53.6 3
 -8 -11 -4 98.8602 49.3584 11
 8 -11 -5 6773.09 263.569 3
 -8 11 5 6242.53 306.369 5
 -8 11 5 6071.42 262.12 8
 8 -11 -5 6661.2 299.299 7
 -8 -11 -5 7078.46 292.295 11
 8 -11 -6 174.455 75.1616 7
 -8 11 6 195.483 77.0816 5
 -8 11 6 350.096 73.264 8
 8 -11 -6 333.369 64.6067 3
 -8 -11 -6 247.71 76.7645 11
 8 -11 -7 623.266 102.54 7
 8 -11 -7 683.484 87.2848 3
 -8 11 7 916.897 100.558 8
 -8 11 7 1021.74 134.61 5
 -8 -11 -7 743.496 108.666 11
 -8 -12 0 9672.66 304.802 11
 -8 12 0 9913.18 320.799 8
 8 -12 0 9930.5 323.265 3
 -8 -12 0 9980.82 329.003 2
 -8 -12 1 -29.5348 52.1329 2
 8 -12 1 -16.2347 38.3233 3
 8 -12 -1 -9.01326 40.4415 3
 -8 -12 -1 17.3486 38.2194 11
 -8 -12 -1 -8.77947 42.1124 2
 -8 12 -1 -7.99568 35.2293 8
 -8 12 1 54.1678 41.2245 8
 -8 -12 -2 4711.67 215.21 11
 -8 12 -2 5329.72 201.38 8
 -8 12 2 5099.48 221.434 8
 8 -12 -2 4508.55 209.985 3
 8 -12 2 4928.64 199.823 3
 -8 12 2 4991.75 249.21 5
 -8 -12 2 5227.4 230.871 2
 -8 12 3 110.465 63.054 5
 -8 -12 -3 21.2628 47.7047 11
 8 -12 -3 29.4546 40.7885 3
 -8 12 3 20.1282 42.6719 8
 -8 -12 3 -11.555 49.9627 2
 -8 12 4 -29.1972 66.6616 5
 -8 -12 -4 11.6184 46.2088 11
 8 -12 -4 10.1433 47.1091 3
 -8 12 4 -10.5661 46.5547 8
 -8 -12 4 25.6469 49.8288 2
 -8 -12 5 -14.3288 52.961 2
 -8 12 5 15.5235 61.7405 5
 8 -12 -5 -20.8792 46.8418 3
 -8 12 5 32.9869 53.5607 8
 8 -12 -5 -58.8468 71.6617 7
 -8 -12 -5 -12.6382 57.7103 11
 -8 -12 -6 2495.32 177.668 11
 8 -12 -6 2701.96 195.319 7
 -8 12 6 2339.2 190.014 5
 -8 12 6 2299.41 157.221 8
 8 -12 -6 2286.27 153.063 3
 -8 12 7 327.383 74.9954 8
 -8 12 7 207.903 83.3125 5
 8 -12 -7 338.188 70.8419 3
 8 -12 -7 327.481 84.8738 7
 -8 -13 0 37.7191 39.9935 2
 -8 13 0 -18.7379 39.7358 8
 8 -13 0 74.5086 43.9834 3
 -8 -13 1 1322.52 114.175 2
 -8 -13 -1 1271.23 107.576 11
 -8 13 1 1246.5 110.097 8
 -8 13 -1 1265.97 102.409 8
 8 -13 1 1363.71 106.093 3
 8 -13 -1 1390.87 114.45 3
 -8 -13 -1 1389.31 110.837 2
 -8 -13 2 43.3292 47.7336 2
 -8 13 2 41.4368 52.7096 8
 -8 -13 -2 51.342 46.0795 11
 8 -13 -2 -10.179 45.6784 3
 8 -13 2 73.4557 41.5311 3
 -8 -13 -3 6281.26 265.027 11
 -8 -13 3 5620.87 255.442 2
 -8 13 3 5838.89 285.177 5
 8 -13 -3 5964.19 252.461 3
 -8 13 3 5629.5 249.529 8
 -8 -13 4 432.218 83.5385 2
 8 -13 -4 500.99 78.8167 3
 -8 13 4 334.703 81.0057 5
 -8 13 4 351.388 77.3559 8
 -8 -13 -4 600.154 89.1369 11
 -8 -13 -5 5776.92 274.987 11
 -8 -13 5 5895.04 287.808 2
 8 -13 -5 5530.41 252.66 3
 8 -13 -5 5972.84 297.848 7
 -8 13 5 6000.52 299.876 5
 -8 13 5 5524.82 256.571 8
 -8 -13 -6 525.238 97.3738 11
 -8 -13 6 366.499 88.9613 2
 8 -13 -6 377.927 76.4074 3
 -8 13 6 347.582 75.7932 8
 8 -13 -6 390.469 92.8877 7
 -8 13 6 579.9 109.117 5
 8 -14 0 10524.8 351.254 3
 -8 14 0 10333.2 352.337 8
 -8 -14 0 9878.14 339.838 2
 -8 -14 1 41.0288 48.4497 2
 -8 14 -1 115.541 52.2997 8
 -8 14 1 43.0399 43.7829 8
 -8 -14 -1 155.424 54.0345 11
 8 -14 1 83.9435 46.1411 3
 8 -14 -1 62.565 47.6396 3
 -8 -14 -2 3147.22 180.229 11
 -8 14 2 3242.17 187.613 8
 -8 -14 2 3671.54 196.476 2
 8 -14 2 3544.14 172.149 3
 8 -14 -2 3504.56 191.29 3
 8 -14 -3 305.65 67.3366 3
 -8 14 3 270.849 72.8275 8
 -8 -14 3 154.908 60.7835 2
 -8 -14 -3 201.596 66.0838 11
 -8 -14 -4 -38.5525 57.6608 11
 8 -14 -4 58.0155 53.8897 3
 -8 14 4 -15.6734 63.7378 5
 -8 -14 4 78.5181 56.5817 2
 -8 14 4 -12.1999 57.5981 8
 -8 -14 -5 110.691 64.2792 11
 -8 14 5 113.753 76.7357 5
 8 -14 -5 129.835 60.0697 3
 -8 -14 5 86.8325 60.1371 2
 8 -14 -5 49.4442 64.0609 7
 -8 14 5 25.033 48.6601 8
 8 -15 0 21.1498 45.7223 3
 -8 15 0 -22.1937 60.9804 8
 -8 -15 -1 1111.7 105.046 11
 8 -15 -1 800.183 97.6376 3
 -8 15 1 1141.41 115.999 8
 8 -15 1 1063.21 100.705 3
 -8 -15 -2 -22.7822 53.7794 11
 8 -15 2 -18.2842 45.2018 3
 8 -15 -2 -23.2067 52.0633 3
 -8 15 2 48.6206 57.3866 8
 -8 -15 3 4064.62 217.717 2
 -8 15 3 4295.75 228.531 8
 -8 -15 -3 4350.09 229.026 11
 8 -15 -3 3963.72 215.664 3
 -8 -15 4 51.8828 56.095 2
 -8 15 4 90.7003 59.1797 8
 -8 -15 -4 53.6856 52.1673 11
 8 -15 -4 98.4814 78.7406 7
 8 -15 -4 49.0729 56.9919 3
 -8 -15 5 2468.06 184.483 2
 8 -16 0 6030.44 260.494 3
 -8 -16 -1 41.6295 47.5234 11
 8 -16 1 -10.3006 47.8399 3
 8 -16 -1 -11.721 49.6937 3
 8 -16 -2 2785.45 184.156 3
 8 -16 2 2977.15 164.675 3
 -8 16 2 2831.33 187.115 8
 -8 -16 -2 2916.3 179.849 11
 8 -16 -3 252.346 75.0464 3
 -8 -16 -3 284.469 80.7147 11
 -8 16 3 214.18 77.1356 8
 8 -17 0 -34.4968 47.7718 3
 8 -17 1 650.868 88.1051 3
 8 -17 -1 611.713 94.164 3
 -8 -17 -2 23.9499 57.442 11
 9 0 0 -6.36966 27.5404 1
 -9 0 0 11.2306 20.3255 5
 9 0 0 29.6774 25.1648 11
 -9 0 0 -15.5534 27.4538 2
 -9 0 0 -4.79729 24.0656 3
 9 0 -1 14065.1 387.713 1
 9 0 1 14360 365.163 11
 -9 0 -1 14000.3 362.338 2
 9 0 1 14224.8 377.752 1
 9 0 1 13941 327.445 9
 -9 0 1 13555.3 352.721 3
 -9 0 1 14217.2 355.987 5
 -9 0 1 14536.9 367.117 2
 9 0 1 13960.3 368.254 2
 -9 0 2 8885.03 216.118 9
 9 0 2 9009.08 240.091 9
 9 0 2 9317.79 275.035 2
 -9 0 2 9037.98 267.431 2
 9 0 2 9067.17 267.597 11
 9 0 -2 9014.42 292.831 1
 -9 0 2 9161.25 255.142 3
 9 0 2 9437.75 278.866 1
 -9 0 3 9363.06 259.934 3
 9 0 3 9586.68 281.741 11
 -9 0 3 9183.98 301.471 1
 9 0 -3 8779.92 309.878 1
 9 0 3 10181.3 250.811 5
 -9 0 3 8418.84 288.566 10
 9 0 3 9574.66 290.502 2
 -9 0 4 7916.32 279.459 10
 -9 0 4 7820.76 283.34 1
 9 0 -4 7745.95 296.71 1
 9 0 -4 7780.94 218.237 7
 -9 0 4 7692.67 255.807 6
 -9 0 4 8095.38 230.027 3
 9 0 4 8105.18 225.225 5
 -9 0 4 7896.43 259.739 4
 9 0 4 7950.11 273.018 2
 9 0 4 7820.94 252.05 11
 -9 0 5 349.142 66.1853 10
 9 0 5 373.19 55.2441 11
 9 0 -5 314.526 70.9108 1
 -9 0 5 428.976 46.5121 3
 -9 0 5 275.44 61.3527 1
 -9 0 -5 505.04 69.9943 6
 -9 0 5 392.078 61.1149 4
 -9 0 5 369.014 55.3157 6
 9 0 5 319.304 66.0369 2
 9 0 6 4071.67 178.098 11
 -9 0 6 3863.73 188.667 6
 -9 0 7 6584.7 267.059 6
 -9 0 7 5250.25 271.677 1
 -9 0 8 139.632 63.6973 6
 -9 0 8 16.0289 66.603 1
 -9 0 9 1707.42 172.432 1
 -9 0 9 2153.48 170.829 6
 -9 1 0 -4.85948 28.8439 2
 9 -1 0 31.9718 32.981 1
 9 1 0 -19.0556 33.2015 1
 -9 1 0 -19.0592 27.103 3
 -9 1 0 12.8587 20.8784 5
 -9 -1 0 -3.21389 18.0769 5
 -9 -1 0 16.5516 31.3827 2
 9 1 0 10.022 20.8158 11
 -9 1 -1 22552.4 522.305 3
 -9 1 1 21918.4 521.214 3
 9 -1 1 23474.2 550.351 1
 9 1 1 23733.2 550.935 1
 9 1 1 22035.6 541.051 2
 9 -1 1 22807.8 532.549 2
 -9 1 1 22270.7 523.228 2
 -9 -1 1 22624.2 537.143 2
 9 1 1 22084.7 530.861 11
 9 1 -1 21985.7 518.533 11
 9 -1 1 22358.4 528.981 11
 9 -1 1 22204 485.54 9
 9 1 1 23047.8 502.012 9
 -9 -1 1 22201.3 489.065 9
 9 -1 -1 22546.8 557.067 1
 9 1 -1 22616.3 557.068 1
 -9 1 1 22748.9 530.793 5
 -9 1 2 6671.99 205.064 3
 -9 -1 2 6459.18 201.943 3
 9 -1 -2 6483.01 238.944 1
 9 1 -2 6487.57 238.256 1
 -9 1 -2 6977.29 205.782 3
 9 1 2 6778.77 195.784 9
 -9 -1 2 6354.44 177.528 9
 9 -1 2 6821.29 196.459 5
 9 1 2 6809.03 224.831 1
 9 -1 2 6954.53 226.754 1
 9 1 2 6817.48 218.736 11
 9 1 -2 6362.98 196.005 11
 9 -1 2 6511.89 212.346 11
 9 1 2 6673.57 222.89 2
 9 -1 2 6759.41 218.956 2
 -9 1 2 6473.19 207.553 2
 9 -1 3 107.962 33.397 11
 9 1 3 120.555 36.9271 11
 9 -1 -3 72.4865 39.9614 1
 9 1 -3 152.584 48.7645 1
 9 1 3 78.4419 37.8033 2
 9 -1 3 120.91 39.0885 2
 -9 1 3 111.223 41.0143 1
 -9 -1 3 63.1638 39.6471 1
 -9 -1 3 87.1952 30.1945 3
 -9 1 3 188.091 36.3913 3
 -9 1 -3 74.6873 28.8701 3
 -9 -1 3 113.608 44.0638 10
 -9 1 3 76.0848 38.2088 10
 9 1 -3 47.8963 19.6348 7
 9 -1 3 99.409 31.412 5
 9 1 3 93.1422 22.6896 5
 9 -1 4 7936.93 264.867 2
 9 1 4 7589.82 264.374 2
 -9 1 4 7409.06 246.822 6
 -9 -1 4 7268.55 244.097 6
 9 -1 -4 7004.74 280.343 1
 9 1 -4 7165.07 283.717 1
 -9 -1 4 7178.58 268.778 1
 -9 1 4 7651.25 276.743 1
 9 -1 4 7414.81 222.404 5
 -9 1 4 7272.63 266.187 10
 -9 -1 4 7446.19 266.726 10
 -9 1 -4 7757.71 220.228 3
 9 1 4 7320.68 245.053 11
 9 -1 4 6963.18 235.633 11
 -9 1 4 7601.41 222.207 3
 -9 -1 4 7118.79 212.97 3
 -9 1 4 6949.81 245.123 4
 -9 -1 4 7033 243.765 4
 9 -1 -4 7226.22 216.384 7
 -9 1 -5 460.094 67.1268 6
 -9 -1 -5 308.8 56.4857 6
 -9 1 5 434.648 60.8504 6
 -9 -1 5 400.085 61.2554 6
 9 1 5 529.661 65.6459 11
 9 -1 5 439.708 56.4956 11
 -9 -1 5 466.872 46.5479 3
 9 -1 -5 548.767 82.0651 1
 9 1 -5 383.325 72.857 1
 -9 1 5 437.463 68.4832 10
 -9 -1 5 619.284 78.712 10
 -9 1 5 472.557 66.7175 4
 -9 -1 5 517.968 66.7267 4
 -9 1 5 384.091 45.1843 3
 -9 1 -5 426.7 44.7348 3
 -9 1 5 413.395 68.9559 1
 -9 -1 5 348.179 69.2223 1
 9 -1 5 393.324 50.4685 5
 9 1 5 389.955 65.9248 2
 9 -1 5 413.241 69.4802 2
 -9 1 6 1955.99 151.09 1
 -9 -1 6 1909.73 148.969 1
 9 -1 6 2197.35 124.451 11
 -9 1 6 2112.09 138.067 6
 -9 -1 6 2289.16 143.534 6
 -9 1 7 5293.53 272.735 1
 -9 -1 7 5549.19 275.291 1
 -9 -1 7 5794.75 252.5 6
 -9 1 7 6175.49 259.998 6
 -9 -1 8 25.27 51.3856 6
 -9 1 8 50.8637 62.8751 6
 -9 1 8 16.0579 62.4006 1
 -9 -1 8 47.9909 55.9319 1
 -9 -1 9 1969.56 166.186 6
 -9 1 9 2025.77 167.204 6
 -9 1 9 2193.51 193.408 1
 -9 -1 9 2169.65 190.496 1
 9 2 0 15.4113 23.8595 11
 9 -2 0 12.7973 31.6376 1
 9 2 0 12.6854 28.9635 1
 -9 2 0 4.851 23.6304 3
 -9 2 0 36.2741 27.1876 2
 -9 -2 0 -5.33957 18.5314 5
 -9 2 0 33.8537 27.5102 5
 9 -2 1 17176.8 378.105 9
 -9 -2 1 17437.9 398.276 9
 9 2 1 18310.5 448.371 1
 9 -2 1 16697.7 439.271 1
 -9 2 1 17350.3 415.898 2
 9 2 1 17454.5 446.493 2
 9 -2 1 16833.2 421.744 2
 9 -2 -1 17513.4 455.305 1
 9 2 -1 16922.1 449.654 1
 -9 2 1 17222.7 434.701 5
 -9 2 -1 18101.6 422.548 3
 -9 2 1 17423.3 422.844 3
 9 2 1 17282.7 431.82 11
 9 -2 1 17012 426.508 11
 9 2 -1 17061.9 417.492 11
 9 2 2 2921.93 121.054 9
 -9 -2 2 3205.51 114.977 9
 -9 2 -2 3327.38 127.654 3
 -9 2 2 3123.35 128.46 3
 9 -2 2 3287.13 128.767 5
 9 2 2 3277.34 143.205 1
 9 -2 2 3270.46 145.141 1
 9 -2 -2 3019.37 152.208 1
 9 2 -2 2962.84 150.428 1
 -9 2 2 3314.19 128.179 2
 9 2 2 3084.37 141.335 2
 9 -2 2 3356.94 139.032 2
 9 2 2 3221.08 139.798 11
 9 -2 2 2873.35 128.448 11
 9 2 -2 3081.89 120.945 11
 9 -2 3 2962.5 136.925 2
 -9 2 3 2654.62 119.718 2
 9 2 3 2704.62 137.999 2
 -9 2 3 2760.19 143.721 1
 -9 -2 3 2765.97 143.609 1
 9 -2 -3 2929.82 158.088 1
 9 2 -3 2676.07 150.147 1
 9 -2 3 2724.66 120.546 5
 -9 -2 3 2810.22 143.85 2
 9 2 -3 2668.02 106.875 11
 9 -2 3 2689.34 124.496 11
 -9 -2 3 2599.34 138.699 10
 -9 2 3 2730.67 139.685 10
 -9 -2 3 2939.37 117.601 3
 -9 2 3 2786.62 119.24 3
 -9 2 -3 2750.82 114.411 3
 9 2 3 2469.08 126.881 11
 9 2 -3 2697.83 81.9552 7
 9 2 4 16288.4 442.248 2
 -9 -2 4 15771.8 419.468 4
 -9 2 4 15970.2 422.603 4
 -9 2 4 15479.9 417.823 6
 -9 -2 4 15718 417.015 6
 9 -2 -4 15566.1 468.6 1
 9 2 -4 15977.2 470.532 1
 9 -2 4 15420.5 429.827 2
 9 -2 4 15916.1 402.809 5
 -9 -2 4 15489.5 448.269 1
 -9 2 4 15436.6 448.866 1
 -9 2 4 15523.8 441.207 10
 -9 -2 4 15052.8 437.333 10
 -9 2 4 15275.3 388.939 3
 9 2 4 15188.1 410.285 9
 -9 2 -4 16308 383.338 3
 -9 -2 4 14497.9 374.294 3
 9 2 4 15952 424.668 11
 9 2 -4 15553.7 368.725 11
 9 -2 4 15580.1 408.942 11
 -9 2 -5 1234.54 100.692 6
 -9 -2 -5 1026.94 94.6142 6
 9 2 5 1263.17 108.843 2
 -9 2 5 1169.65 94.315 6
 -9 -2 5 1163.78 94.9577 6
 9 -2 5 1025.75 97.0211 2
 -9 -2 5 1118.7 100.849 10
 -9 2 5 1147.53 102.654 10
 -9 2 5 1049.39 103.214 1
 -9 -2 5 946.013 99.6365 1
 -9 2 5 1129.93 93.2364 4
 -9 -2 5 1110.02 93.5177 4
 -9 2 -5 1079.7 67.5753 3
 -9 2 5 1188.04 76.7156 3
 9 2 5 1335.96 99.0695 11
 9 -2 5 1295.74 90.5774 11
 9 -2 5 1115.03 84.6703 5
 9 -2 -5 1048.76 107.269 1
 9 2 -5 947.249 104.098 1
 9 2 5 1232.45 96.7939 7
 9 -2 -5 1039.77 78.4185 7
 -9 2 6 3320.3 174.682 6
 -9 -2 6 3298.58 172.232 6
 -9 2 6 2785.7 178.401 1
 -9 -2 6 2921.89 181.804 1
 9 -2 6 3140.78 147.084 11
 9 -2 -6 3030.76 140.669 7
 -9 -2 7 2213.84 152.997 6
 -9 2 7 2352.54 156.189 6
 -9 -2 7 2068.2 166.291 1
 -9 2 7 2156.93 168.512 1
 -9 2 8 -25.4017 64.6174 6
 -9 -2 8 25.1278 55.3571 6
 -9 -2 8 -31.8847 57.3527 1
 -9 2 8 16.053 57.7507 1
 -9 -2 9 1084.74 126.051 6
 -9 2 9 853.339 121.663 6
 -9 2 9 968.974 137.417 1
 -9 -2 9 1051.43 139.798 1
 -9 3 0 49.7299 27.6519 3
 9 3 0 5.31293 23.8391 11
 9 -3 0 32.0648 31.2383 1
 9 3 0 6.33904 27.9305 1
 -9 -3 0 -8.42091 16.0668 5
 -9 3 0 21.6213 31.0865 5
 -9 -3 1 14837.4 364.053 9
 9 -3 1 14573.9 329.541 9
 9 -3 1 15636.6 402.161 1
 9 3 1 15179.8 400.186 1
 9 3 1 15319.8 408.133 2
 -9 3 1 15507.8 366.384 2
 9 -3 1 14611.2 373.024 2
 9 3 1 15507.8 393.085 11
 9 3 -1 15167.1 376.096 11
 9 -3 -1 15001.9 407.473 1
 9 3 -1 15410.3 408.886 1
 -9 3 1 15401.3 398.731 5
 -9 3 -1 14634.5 374.717 3
 -9 3 1 15327.2 380.516 3
 -9 -3 2 3723.15 133.283 9
 -9 3 -2 3933.58 139.029 3
 -9 3 2 3911.05 145.01 3
 9 3 2 3933.27 155.323 11
 9 -3 2 4136.57 152.527 5
 9 3 2 3878.82 156.629 1
 9 -3 2 3929.85 157.254 1
 9 -3 -2 3886.61 171.021 1
 9 3 -2 3711.31 167.038 1
 9 3 -2 3604.16 130.688 11
 9 -3 2 3913.21 147.774 11
 -9 3 2 3755.65 132.102 2
 -9 -3 2 3738.26 164.052 2
 9 3 2 3645.81 157.514 2
 9 -3 2 3894.88 146.31 2
 9 3 3 1007.12 80.4177 11
 -9 3 3 929.629 84.5303 1
 -9 -3 3 952.029 84.9182 1
 9 -3 -3 893.69 89.8643 1
 9 3 -3 1001.02 91.9822 1
 9 -3 3 1048.5 78.1405 5
 9 3 3 1039.4 86.7301 2
 -9 3 3 1106.77 71.444 2
 9 -3 3 979.428 77.6747 2
 -9 -3 3 902.586 64.3137 3
 -9 -3 3 898.804 85.8533 2
 9 3 3 1048.76 78.4026 9
 9 3 -3 1003.35 61.3328 11
 -9 -3 -3 994.189 76.691 11
 9 -3 3 1094.79 77.8953 11
 -9 3 3 999.941 70.7099 3
 -9 3 -3 861.697 63.1308 3
 -9 3 4 15792.1 418.935 4
 -9 -3 4 15305.2 414.53 4
 9 3 4 15714.9 439.931 2
 9 3 4 15315.8 425.303 11
 9 3 4 15932.1 420.393 7
 -9 3 4 15613.4 414.59 6
 -9 -3 4 15624.2 413.919 6
 9 -3 4 15799.7 425.048 2
 9 -3 4 15246.9 408.272 5
 -9 3 4 14950.5 442.976 1
 -9 -3 4 14975.3 442.382 1
 -9 3 4 14643.2 432.339 10
 -9 -3 4 14027.8 427.213 10
 -9 3 4 15659.8 394.303 3
 9 3 -4 15296.1 361.377 11
 9 -3 4 15037.8 400.606 11
 -9 -3 -4 15967.6 420.864 11
 -9 -3 4 15139.5 373.75 3
 -9 3 -4 16008.4 378.429 3
 9 -3 -4 15365.1 462.934 1
 9 3 -4 14618.2 455.671 1
 9 3 4 16035.9 418.611 9
 -9 3 -5 2279.13 134.249 6
 -9 -3 -5 2222.05 133.865 6
 9 3 5 2389.12 145.963 2
 -9 3 5 2159.99 128.403 6
 -9 -3 5 2018.61 123.127 6
 9 -3 5 2356.97 139.022 2
 -9 -3 -5 2017.46 123.008 11
 9 -3 5 2237.39 117.455 11
 9 -3 5 2401.02 131.033 5
 9 -3 -5 2170.46 154.271 1
 9 3 -5 2424.57 163.963 1
 9 3 5 2446.44 139.745 7
 9 -3 -5 2295.81 123.269 7
 -9 3 5 2327.19 132.882 4
 -9 -3 5 2243.82 129.266 4
 9 3 5 2112.29 129.57 11
 -9 3 5 2022.64 142.595 1
 -9 -3 5 2182.7 147.073 1
 9 3 5 2056.42 130.65 9
 -9 -3 5 2427.84 147.866 10
 -9 3 5 2360.83 147.029 10
 9 -3 -6 4305.78 178.214 7
 -9 -3 6 3946.81 191.733 6
 -9 3 6 4318.95 203.101 6
 -9 3 6 4124.95 218.041 1
 -9 -3 6 4003.8 214.598 1
 -9 -3 -6 3970.96 184.061 11
 9 -3 6 4142.24 170.136 11
 9 -3 6 4213.06 185.219 5
 -9 -3 7 3038.17 196.241 1
 -9 3 7 2847.54 192.477 1
 -9 -3 7 2549.39 166.157 6
 -9 3 7 2795.56 168.657 6
 -9 3 8 64.0476 67.886 1
 -9 -3 8 15.8653 57.076 1
 -9 -3 8 -24.909 64.2384 6
 -9 3 8 -12.6899 61.8136 6
 9 3 9 1999.75 166.545 9
 -9 -3 9 1524.01 147.586 6
 -9 3 9 1626.04 153.771 6
 -9 -3 9 2135.83 182.209 1
 -9 3 9 1688.69 171.939 1
 -9 4 0 30.9515 27.3175 3
 -9 -4 0 -4.87522 24.4573 9
 9 4 0 16.3749 13.1051 7
 -9 -4 0 8.96786 12.9262 5
 9 -4 0 6.40001 32.5616 1
 9 4 0 6.3317 27.3769 1
 9 4 0 5.43517 24.3878 11
 9 4 1 4748.87 189.903 2
 -9 -4 -1 4535.76 180.439 2
 -9 4 1 5054.94 149.853 2
 9 -4 -1 4475.12 180.159 1
 9 4 -1 4743.83 183.283 1
 -9 4 1 5263.86 172.74 3
 -9 4 -1 5200.32 168.409 3
 9 -4 1 4938.68 179.57 1
 9 4 1 5132.92 183.193 1
 -9 -4 1 4883.55 163.554 9
 9 4 1 5017.49 143.277 7
 9 4 -1 4934.33 164.047 11
 -9 -4 1 5081.26 190.368 2
 9 -4 1 4854.9 158.511 2
 9 4 1 4661.5 174.263 11
 9 -4 2 3106.52 142.886 5
 -9 4 2 3336.16 158.65 5
 9 -4 2 3235.98 133.496 2
 9 4 2 3279.72 153.637 2
 -9 -4 2 3340.58 159.138 2
 -9 4 2 3575.61 122.946 2
 -9 -4 2 3402.15 134.035 9
 -9 -4 -2 3185.75 140.121 11
 9 4 -2 3326.38 126.514 11
 9 -4 -2 3352.26 160.344 1
 9 4 -2 3258.3 157.472 1
 -9 4 -2 3126.08 127.892 3
 9 -4 2 3326.9 145.04 1
 9 4 2 3539.7 150.071 1
 9 4 2 3326.01 126.628 7
 -9 4 2 3235.09 136.117 3
 9 4 2 3492.43 151.24 11
 9 4 3 5190.68 181.18 7
 -9 -4 3 5403.84 215.245 2
 9 4 3 4880.09 197.59 2
 9 -4 3 4764.38 181.108 2
 -9 4 3 4626.12 156.1 2
 -9 4 3 4863.62 197.541 1
 -9 -4 3 4668.22 194.106 1
 -9 4 3 4751.78 208.713 5
 9 -4 3 4846.51 188.269 5
 9 4 3 4987.23 195.59 11
 9 -4 3 5015.15 189.777 1
 9 -4 -3 4991.01 213.417 1
 9 4 -3 4535.55 206.006 1
 9 4 3 4804.96 182.612 9
 -9 4 3 5074.3 178.481 3
 9 4 -3 4723.59 152.989 11
 -9 -4 -3 5360.51 193.491 11
 9 -4 3 4614.95 174.02 11
 -9 4 -3 5075.72 167.188 3
 9 -4 4 19107.9 479.264 11
 -9 -4 -4 20073 505.146 11
 -9 4 4 18902.1 461.456 2
 9 4 4 20046.3 524.987 2
 -9 4 4 19282 492.758 6
 -9 -4 4 19075.7 487.993 6
 -9 4 4 20019.7 521.039 10
 -9 -4 4 19271.1 515.392 10
 9 4 4 19136.5 511.598 11
 9 4 4 19433.4 498.749 9
 9 -4 4 19719.9 501.48 2
 -9 4 4 18724.9 521.641 1
 -9 -4 4 19336.4 523.109 1
 9 -4 -4 19723.7 546.138 1
 9 4 -4 18271.2 534.556 1
 9 -4 4 19117.6 497.863 5
 -9 -4 4 19331.4 452.536 3
 -9 4 -4 18902.3 451.548 3
 9 4 4 19683.5 499.286 7
 -9 4 4 19365.1 494.844 4
 -9 -4 4 18965.8 489.998 4
 9 4 5 302.694 62.7428 9
 9 -4 -5 430.801 83.5774 1
 9 4 -5 530.12 92.5387 1
 9 4 5 571.965 90.7793 2
 -9 4 -5 495.448 69.0735 6
 -9 -4 -5 294.141 58.0126 6
 -9 4 5 355.035 63.2217 6
 -9 -4 5 378.106 66.2742 6
 9 -4 -5 458.28 66.5361 7
 9 4 5 396.442 63.4567 7
 -9 4 5 624.842 80.7734 4
 -9 -4 5 493.878 74.7528 4
 9 -4 5 489.784 74.7042 5
 -9 -4 5 496.668 71.0615 10
 -9 4 5 426.055 69.6501 10
 9 -4 5 328.818 52.8763 11
 -9 4 5 399.95 71.2916 1
 -9 -4 5 466.449 73.4514 1
 -9 -4 -5 337.576 62.9607 11
 9 -4 5 419.438 77.9139 2
 9 4 6 2196.28 144.561 9
 9 -4 6 2142.53 135.579 5
 -9 -4 6 1879.59 132.093 6
 -9 4 6 2296.46 145.986 6
 9 -4 -6 2188.14 129.573 7
 -9 -4 -6 2037.99 131.393 11
 -9 4 6 2036.6 153.609 1
 -9 -4 6 2198.51 155.876 1
 -9 4 7 1920.04 160.539 1
 -9 -4 7 1826.89 153.792 1
 -9 -4 -7 2110.88 135.959 11
 9 4 7 2059.91 149.068 9
 9 -4 -7 1660.36 120.144 7
 -9 -4 7 1834.44 139.21 6
 -9 4 7 1934.86 141.505 6
 -9 4 8 47.6062 57.0884 1
 -9 -4 8 31.4097 61.0257 1
 -9 -4 8 -49.3251 64.4567 6
 -9 4 8 -25.2261 60.5012 6
 9 4 8 -39.7832 71.1176 9
 -9 4 9 807.974 121.764 1
 -9 -4 9 572.609 110.946 1
 9 4 9 681.119 117.477 1
 9 -4 9 789.991 128.332 1
 9 4 9 715.64 104.506 9
 -9 -4 9 796.424 113.84 6
 -9 4 9 616.045 108.153 6
 -9 -5 0 14.3236 33.2621 2
 -9 -5 0 27.45 28.3166 9
 9 -5 0 -6.39435 30.6718 1
 9 5 0 -6.3249 30.3387 1
 -9 5 0 -5.39921 26.6955 3
 9 5 0 11.3419 28.4484 11
 9 -5 1 10341.8 304.581 1
 9 5 1 10193.6 303.561 1
 -9 5 1 11097.2 301.674 3
 9 5 1 11147 266.404 7
 9 -5 1 10630.3 320.053 5
 -9 5 1 10745.8 325.524 5
 -9 -5 1 10666.8 297.044 9
 -9 5 -1 10756.9 293.583 3
 -9 -5 -1 10815.2 300.992 11
 -9 -5 -1 10765.9 319.881 2
 9 -5 -1 10646.2 318.274 1
 9 5 -1 10658.6 317.393 1
 9 5 -1 10515.1 290.328 11
 9 5 1 10795.3 311.127 11
 -9 -5 1 10555.7 324.765 2
 9 -5 1 10487.4 277.615 2
 9 -5 2 9928.11 310.605 5
 -9 5 2 10539.4 330.157 5
 9 -5 -2 9804.72 317.93 1
 9 5 -2 10131.1 318.739 1
 -9 5 2 10210.7 293.962 3
 -9 -5 2 10379.4 293.66 9
 -9 5 -2 10365.5 282.554 3
 9 -5 2 10416 282.86 2
 9 5 2 10353.4 319.867 2
 -9 -5 2 9981.28 323.878 2
 -9 5 2 10690.6 257.276 2
 9 5 2 10298.9 275.74 7
 -9 -5 -2 10556.9 303.639 11
 -9 5 2 9841.61 302.156 1
 9 -5 2 9791.09 297.866 1
 9 5 2 10631.5 304.5 1
 9 5 -2 9961.06 270.997 11
 9 5 2 10431.2 313.064 11
 -9 5 -3 1257.63 65.9033 8
 9 5 3 1314.03 84.6067 7
 -9 -5 3 1329.32 108.288 2
 9 -5 3 1181.01 85.9552 2
 9 5 3 1497.28 111.397 2
 -9 5 3 1172.62 94.8938 1
 -9 -5 3 1303.23 96.7867 1
 9 -5 3 1207.86 94.1891 1
 -9 5 3 1177.55 105.497 5
 9 5 3 1259.43 95.1549 9
 9 -5 3 1165.45 96.6223 5
 9 5 3 1282.85 93.1488 1
 9 -5 3 1237.89 82.9787 11
 -9 -5 -3 1155.03 94.1896 11
 9 5 -3 1218.79 66.6665 11
 9 5 3 1347.47 99.975 11
 9 -5 -3 1298.95 113.119 1
 9 5 -3 977.314 97.1021 1
 -9 5 3 1247.86 88.438 4
 -9 -5 3 1344.86 89.1292 4
 -9 5 3 1214.29 88.0765 3
 -9 5 -3 1191.1 76.3999 3
 9 5 4 10672.4 323.927 7
 9 -5 -4 10602.9 359.11 1
 9 5 -4 9861.68 349.542 1
 9 5 4 11195.2 348.607 2
 -9 5 4 10279.3 311.585 6
 -9 -5 4 10287.8 310.154 6
 -9 5 4 10998.9 371.011 5
 9 -5 4 10858.7 320.677 2
 9 5 4 10775.4 328.684 9
 9 -5 4 10573 329.892 5
 -9 5 -4 11004.2 283.923 3
 -9 5 4 10545.7 341.696 1
 -9 -5 4 10015.9 333.623 1
 9 -5 4 10753.8 305.029 11
 -9 -5 -4 10979.8 333.209 11
 -9 5 4 9994.21 330.059 10
 -9 -5 4 10150.3 328.278 10
 -9 5 4 10330.9 312.523 4
 -9 -5 4 10950.6 316.356 4
 -9 -5 4 10643.6 282.349 3
 9 -5 5 672.602 65.7064 11
 9 5 5 863.383 95.0535 2
 9 -5 5 1086.48 94.4727 2
 -9 5 5 852.802 83.6824 6
 9 5 5 769.155 87.2573 9
 -9 5 5 896.928 96.5749 1
 -9 -5 5 708.921 79.7725 6
 9 -5 -5 913.686 103.159 1
 9 5 -5 928.469 104.546 1
 -9 5 5 1007.83 96.2466 10
 -9 -5 5 769.682 91.4169 1
 -9 -5 -5 823.829 88.1218 11
 -9 -5 5 832.195 84.6753 4
 9 -5 5 844.687 89.7088 5
 -9 -5 5 708.178 82.032 10
 9 -5 -5 829.517 84.2974 7
 -9 5 -5 805.021 79.3248 6
 9 5 5 820.151 85.9057 7
 -9 -5 -5 928.01 87.5159 6
 -9 5 5 758.89 81.7195 4
 9 5 6 1711.56 130.716 9
 9 -5 -6 1683.32 118.87 7
 -9 -5 -6 1532.24 118.07 11
 -9 -5 6 1935.5 131.99 6
 -9 5 6 1912.45 132.949 6
 9 -5 6 1520.83 120.85 5
 -9 5 6 1658.96 137.582 1
 -9 -5 6 1978.41 144.298 1
 9 5 7 3899.64 211.856 9
 -9 5 7 3555 218.558 1
 -9 -5 7 3764.24 221.35 1
 -9 -5 -7 4064.67 199.05 11
 -9 -5 7 3743.09 197.224 6
 -9 5 7 4225.77 208.324 6
 9 -5 -7 3830.23 190.658 7
 -9 -5 8 30.8914 61.4308 1
 -9 5 8 -15.6567 62.27 1
 -9 -5 8 -12.1613 60.1295 6
 -9 5 8 12.5347 57.2373 6
 9 5 8 53.6443 68.231 9
 -9 -5 -8 -42.4107 48.4151 11
 9 -5 9 1728.41 176.375 1
 -9 5 9 1531.73 158.236 1
 -9 -5 9 1715.51 165.262 1
 9 5 9 1329.52 155.728 1
 9 5 9 1071.23 132.803 9
 -9 -5 9 1421.7 140.376 6
 -9 5 9 1424.05 138.56 6
 -9 6 0 17.2774 30.1038 3
 -9 -6 0 6.11261 28.3896 9
 9 -6 0 6.38859 31.1196 1
 9 6 0 -6.34338 33.5911 1
 -9 -6 0 -98.96 45.6425 2
 -9 6 0 -7.46793 34.1012 5
 9 6 0 11.983 29.1853 11
 9 -6 1 8331.16 288.966 5
 -9 -6 -1 9330.93 293.601 2
 -9 6 1 9496.97 302.525 5
 -9 -6 -1 9214.85 272.969 11
 -9 -6 1 9070.18 272.45 9
 9 -6 1 9033.54 273.09 1
 9 6 1 9053.04 274.122 1
 9 -6 -1 9160.7 284.548 1
 9 6 -1 9144.73 284.577 1
 -9 6 1 9000.21 271.176 3
 -9 6 -1 8951.37 262.999 3
 -9 -6 1 9041.27 296.004 2
 9 -6 1 8868.09 239.708 2
 9 -6 -1 9202.66 274.142 3
 9 6 1 9309.5 283.544 11
 9 6 -1 8786.4 258.465 11
 9 -6 2 4279.15 187.713 5
 -9 -6 -2 4225 174.029 11
 9 -6 -2 4267.99 170.48 3
 -9 6 2 4346.38 200.018 5
 -9 -6 2 4264.56 169.854 9
 9 -6 -2 4445.6 191.629 1
 9 6 -2 4091.16 182.406 1
 9 -6 2 4275.18 154.014 2
 -9 -6 2 3995.42 189.1 2
 9 6 2 4234.77 189.932 2
 9 6 2 4416.74 152.403 7
 -9 6 2 4798.95 178.552 1
 9 -6 2 4027.98 167.151 1
 -9 -6 2 4263.45 169.824 1
 9 6 2 4387.17 173.399 1
 9 6 2 4489.52 184.925 11
 9 6 -2 4077.61 147.157 11
 -9 6 2 4437.19 171.987 3
 -9 6 -2 4246.47 158.048 3
 -9 -6 3 3748.43 185.837 2
 9 -6 3 3594.81 148.384 2
 9 6 3 3831.54 176.518 2
 -9 -6 3 3537.56 160.608 1
 -9 6 3 3531.35 162.381 1
 9 6 3 3825.65 161.28 1
 9 -6 3 3444.42 155.285 1
 -9 6 3 3551.24 187.222 5
 9 -6 -3 3662.51 179.222 1
 9 6 -3 3917.84 181.339 1
 9 -6 3 3581.96 172.255 5
 9 6 3 3770.78 152.893 7
 -9 6 3 3667.84 151.008 4
 -9 -6 3 3468.36 146.614 4
 -9 6 -3 3429.64 136.652 3
 -9 6 -3 3582.12 124.319 8
 9 -6 -3 3676 157.875 3
 9 -6 3 3739.07 151.348 11
 -9 -6 -3 3689.07 166.475 11
 9 6 3 3722.51 167.295 9
 9 -6 -4 9259 329.022 1
 9 6 -4 8675 323.365 1
 9 6 4 9538.46 300.257 7
 -9 6 -4 9586.82 295.929 6
 -9 -6 -4 9625.36 298.444 6
 9 6 4 9730.25 318.825 2
 -9 6 4 9728.08 291.894 6
 -9 -6 4 9084.62 282.837 6
 -9 6 4 9502.59 291.216 4
 -9 -6 4 8929.82 283.128 4
 -9 -6 -4 9292.76 310.344 11
 9 -6 4 9128.3 276.668 11
 -9 6 4 10015 352.269 5
 9 -6 -4 9188.8 289.344 3
 9 -6 4 9304.85 291.732 2
 9 -6 4 9298.65 316.42 5
 -9 6 -4 9517.57 261.496 3
 -9 -6 -4 9624.84 262.827 8
 -9 6 4 9723.02 316.709 1
 -9 -6 4 9144.6 307.445 1
 9 6 4 9392.28 310.151 9
 -9 6 4 9824.42 310.949 10
 9 -6 -5 622.66 69.3682 3
 9 6 5 602.874 74.6376 7
 9 -6 -5 751.576 82.0554 7
 -9 6 -5 669.11 75.4428 6
 -9 -6 -5 731.015 76.8835 6
 -9 6 5 721.01 76.769 6
 -9 -6 5 572.471 70.9498 6
 9 -6 5 837.898 83.9632 2
 9 6 5 460.896 75.6925 2
 -9 -6 -5 626.251 82.2633 11
 9 -6 -5 709.214 98.8318 1
 9 6 -5 751.071 92.4744 1
 9 6 5 686.418 83.4206 9
 -9 6 5 743.808 81.0196 4
 -9 -6 5 766.966 78.8641 4
 9 -6 5 670.783 83.8922 5
 -9 6 5 637.156 84.1515 1
 -9 -6 5 765.269 85.9571 1
 -9 6 5 535.238 86.7382 5
 -9 6 5 811.083 88.2152 10
 -9 -6 5 675.334 79.1417 10
 9 -6 -6 2463.9 152.283 7
 -9 6 6 2331.08 161.144 1
 -9 -6 6 2470.56 163.452 1
 9 6 6 2463.92 159.202 9
 -9 -6 -6 2596.37 155.917 11
 -9 -6 6 2498.48 147.607 6
 -9 6 6 2412.8 148.252 6
 -9 -6 7 2963.84 171.542 6
 -9 6 7 3022.84 177.5 6
 9 6 7 3337.09 194.205 9
 9 -6 -7 2901.84 171.241 7
 -9 -6 7 2640.29 183.931 1
 -9 6 7 2898.63 193.844 1
 -9 6 7 2934.34 156.603 8
 -9 -6 -7 3106.86 177.947 11
 -9 -6 -8 -11.2229 44.6364 11
 -9 6 8 15.3416 58.1777 1
 -9 -6 8 -60.5453 72.6046 1
 -9 -6 8 11.9201 51.5392 6
 -9 6 8 12.3393 56.3458 6
 9 6 8 -27.2697 57.8084 9
 -9 -6 9 880.225 113.899 6
 9 -6 9 1040.24 143.721 1
 -9 -6 9 857.932 124.025 1
 -9 -7 0 -8.06136 38.0597 2
 -9 7 0 65.6934 44.0388 5
 -9 -7 0 -6.7679 33.4636 9
 -9 7 0 -24.4164 36.6002 3
 9 -7 0 -18.976 33.9229 3
 9 -7 0 57.4238 44.6146 1
 9 7 0 82.5921 42.076 1
 -9 -7 0 16.9619 35.2312 11
 9 7 0 51.145 33.4183 11
 9 -7 1 15283.6 398.279 1
 9 7 1 15522.4 400.991 1
 9 7 -1 15002.2 388.513 11
 -9 7 -1 15171 384.451 8
 9 -7 1 14733.4 432.38 5
 -9 7 1 15686.9 439.618 5
 -9 -7 -1 14530.3 419.975 2
 -9 -7 -1 15548 406.334 11
 -9 -7 1 15198.7 408.915 9
 -9 7 -1 15080.6 393.18 3
 -9 -7 1 15206.4 430.534 2
 9 -7 -1 15246.9 405.266 3
 9 -7 -1 14933.2 409.575 1
 9 7 -1 14540.4 406.244 1
 9 -7 2 1161.4 72.12 2
 -9 -7 2 1117.48 101.066 2
 9 -7 2 1332.38 89.8059 1
 -9 7 2 1215.6 86.3432 1
 9 7 2 1185.33 86.3613 1
 -9 -7 2 1212.08 84.8924 1
 9 -7 2 1108.61 95.5059 5
 9 -7 -2 1013.23 90.6294 1
 9 7 -2 1102.84 92.3611 1
 9 7 2 1095.93 94.6484 2
 -9 7 2 1483.03 117.361 5
 -9 -7 -2 1109.96 88.8053 11
 -9 7 -2 1061.06 77.4129 3
 -9 7 -2 1297.88 76.8672 8
 9 7 -2 1183.62 73.0835 11
 -9 -7 2 1237.75 90.3626 9
 9 -7 -2 1325.89 92.086 3
 -9 -7 3 144.934 36.025 6
 -9 7 3 87.2716 33.4891 6
 -9 7 3 77.7408 32.8918 4
 -9 -7 3 63.1425 36.1244 4
 9 7 3 17.7566 41.2577 2
 -9 -7 3 71.8869 43.5623 2
 -9 -7 -3 106.028 45.8956 11
 9 -7 -3 35.6867 41.459 1
 9 7 -3 17.6652 38.2148 1
 -9 7 -3 78.1817 31.5929 3
 9 -7 -3 115.278 39.6174 3
 9 -7 3 79.321 37.2398 2
 -9 7 3 59.4267 35.6587 1
 -9 -7 3 56.8793 36.6982 1
 9 7 3 122.442 43.9499 1
 9 -7 3 40.6676 34.5119 1
 9 -7 3 37.2547 43.2786 5
 -9 7 3 99.3081 48.6372 5
 -9 -7 -4 5105.94 195.798 6
 -9 7 -4 4756.28 188.699 6
 9 7 4 4927.54 215.338 2
 -9 7 4 4730.38 185.162 6
 -9 -7 4 4489.9 179.822 6
 -9 -7 4 4801.59 185.025 4
 -9 7 4 5011.12 190.863 4
 -9 7 4 4708.25 235.553 5
 9 -7 4 4855.94 189.369 2
 9 -7 4 5114.84 222.733 5
 9 -7 4 4673.57 190.942 1
 9 -7 -4 5279.38 201.857 3
 9 -7 -4 4960.11 222.347 1
 9 7 -4 4720.74 217.263 1
 -9 7 4 4597.14 201.761 1
 -9 -7 4 4382.86 196.139 1
 -9 -7 -4 4859.36 169.654 8
 9 -7 4 4720.56 178.55 11
 -9 -7 -4 4937.57 215.069 11
 9 7 4 4969.78 214.532 9
 -9 -7 -5 477.035 72.1533 11
 -9 7 5 540.83 70.5036 8
 9 -7 -5 488.352 72.307 7
 -9 -7 -5 517.293 68.168 6
 -9 7 -5 450.249 63.5294 6
 -9 -7 5 346.273 57.6945 6
 -9 7 5 512.434 66.873 6
 9 -7 -5 524.657 65.806 3
 9 7 5 610.948 78.7781 9
 -9 7 5 512.182 74.8621 1
 -9 -7 5 527.292 76.4967 1
 9 -7 -5 483.153 77.4169 1
 9 7 -5 403.917 74.9289 1
 -9 7 5 479.084 73.5031 10
 -9 -7 5 430.353 67.8316 10
 -9 7 5 516.973 65.7875 4
 -9 -7 5 559.72 67.0407 4
 9 -7 5 711.273 78.1043 2
 -9 7 5 520.805 89.0298 5
 9 -7 -6 2108.24 126.41 3
 -9 -7 -6 2200.19 151.924 11
 9 -7 -6 2083.53 148.398 7
 9 7 6 2131.4 150.674 9
 -9 -7 6 2242.34 154.766 1
 -9 7 6 2090.41 153.963 1
 -9 -7 6 2249.53 139.494 6
 -9 7 6 2430.8 147.02 6
 -9 7 6 2431.38 142.501 8
 -9 7 6 2189.36 176.321 5
 -9 -7 -7 3636.33 201.144 11
 9 7 7 3578.26 210.485 9
 -9 7 7 3402.21 233.239 5
 -9 7 7 3866.29 185.348 8
 9 -7 -7 3595.84 199.367 7
 -9 -7 7 3553.9 211.511 1
 -9 7 7 3609.09 213.543 1
 -9 -7 7 3770.19 192.279 6
 -9 7 7 3498.47 190.883 6
 -9 -7 -8 -11.8607 53.221 11
 -9 7 8 29.8077 57.9158 1
 -9 -7 8 102.49 71.322 1
 9 7 8 14.082 62.0488 9
 -9 7 8 48.5127 56.3308 6
 -9 -7 8 11.6767 51.4513 6
 -9 7 8 91.2938 69.2418 5
 9 8 0 -18.9093 31.6202 1
 9 -8 0 25.281 32.5996 1
 -9 -8 0 37.2347 34.5871 9
 9 -8 0 -6.78652 32.0409 3
 -9 -8 0 6.0103 31.417 11
 -9 -8 0 17.0422 38.9106 2
 -9 8 0 37.4073 35.0676 8
 -9 8 1 11832.9 375.134 5
 -9 -8 -1 11466.3 355.151 2
 -9 -8 1 11981.9 349.577 9
 -9 -8 -1 11713.5 338.526 11
 9 -8 1 11712.7 326.919 1
 9 8 1 11673.5 327.777 1
 -9 8 1 11763.2 337.649 8
 -9 8 -1 11827.8 322.15 8
 9 -8 -1 11510.4 338.724 1
 9 8 -1 11453.5 337.567 1
 -9 -8 1 11629.7 364.291 2
 9 -8 1 12116.2 377.302 5
 9 -8 -1 11442.2 338.826 3
 9 -8 2 2989.84 165.834 5
 -9 8 2 3138.42 173.235 5
 -9 8 2 2559.11 136.552 8
 -9 8 -2 2980.41 124.637 8
 -9 -8 2 2696.99 142.758 9
 -9 -8 -2 2564.21 139.921 11
 -9 -8 2 3075.45 134.217 1
 9 -8 2 2897.88 133.894 1
 -9 8 2 2919.69 133.957 1
 9 8 2 2988.57 136.183 1
 9 -8 -2 3002.36 150.321 1
 9 8 -2 2811.33 146.869 1
 -9 -8 2 3053.49 164.486 2
 9 -8 -2 3145.34 149.76 3
 -9 -8 -3 1745.53 118.734 11
 9 -8 -3 1617.31 120.16 1
 9 8 -3 1642.14 121.946 1
 9 -8 3 1754.91 135.703 5
 -9 8 3 1412.4 124.743 5
 -9 -8 -3 1755.79 100.864 8
 -9 8 -3 1509.64 82.7887 8
 -9 8 3 1547.5 108.837 8
 -9 8 3 1739.43 98.5169 6
 -9 -8 3 1635.27 94.6283 6
 -9 8 3 1695 105.291 1
 9 -8 3 1557.62 104.781 1
 -9 -8 3 1622.64 102.269 1
 9 8 3 1601.76 104.288 1
 9 8 3 1592.57 121.84 2
 -9 -8 3 1605.21 126.989 2
 -9 8 3 1555.9 96.2649 4
 -9 -8 3 1630.02 97.32 4
 9 -8 -3 1527.59 105.038 3
 -9 -8 4 6138.34 268.327 2
 -9 8 -4 6196.76 216.408 6
 -9 -8 -4 6131.25 219.675 6
 9 8 4 6120.11 248.204 2
 -9 8 4 5818.42 211.042 6
 -9 -8 4 5770.15 206.953 6
 -9 -8 -4 6039.68 243.62 11
 9 -8 4 6000.54 207.451 11
 -9 8 4 6261.39 279.171 5
 -9 8 4 5806.69 230.075 8
 9 -8 4 5846.22 254.176 5
 -9 -8 -4 5957.31 200.4 8
 9 -8 -4 6183.34 247.838 1
 9 8 -4 6055.16 247.102 1
 -9 8 4 5811.94 212.573 4
 -9 -8 4 5694.13 207.555 4
 9 8 4 5934.26 245.732 9
 9 -8 4 5594.31 216.039 1
 -9 -8 4 5918.25 225.831 1
 -9 8 4 6283.8 235.37 1
 9 8 4 5899.12 219.685 1
 9 -8 -4 6437.38 232.674 3
 9 -8 -5 644.37 87.0096 7
 -9 8 -5 741.829 75.7338 6
 -9 -8 -5 624.76 71.2819 6
 -9 8 5 770.986 82.0972 6
 -9 -8 5 730.065 76.7227 6
 9 -8 -5 720.029 76.6053 3
 9 -8 5 834.801 86.4758 2
 -9 8 5 526.796 96.8873 5
 -9 -8 -5 883.939 95.9258 11
 9 -8 -5 824.074 95.6328 1
 9 8 -5 715.353 92.0756 1
 -9 8 5 763.725 85.6993 10
 9 8 5 938.114 98.4957 9
 -9 8 5 693.419 86.4548 1
 -9 -8 5 620.482 80.2029 1
 -9 8 5 940.808 89.5605 8
 9 -8 -6 2382.61 139.455 3
 -9 8 6 2349.02 187.204 5
 9 8 6 2650.62 172.786 9
 -9 -8 6 2484.1 143.227 6
 -9 8 6 2500.77 147.123 6
 -9 8 6 2742.58 168.202 1
 -9 -8 6 2254.38 153.206 1
 9 -8 -6 2551.89 168.566 7
 -9 8 6 2646.22 152.903 8
 -9 -8 -6 2529.99 164.304 11
 -9 8 7 2132.35 188.912 5
 -9 8 7 2492.81 174.282 1
 -9 -8 7 2426.16 171.801 1
 -9 -8 7 2585.84 157.839 6
 -9 8 7 2456.19 158.876 6
 -9 8 7 2631.2 156.184 8
 9 8 7 2508.24 176.78 9
 -9 -8 -7 2774.94 180.573 11
 9 -8 -7 2274.01 164.03 7
 9 8 8 49.656 57.8683 1
 9 -8 8 48.8398 64.7486 1
 9 8 8 14.3287 56.988 9
 -9 -8 8 45.6249 61.9298 6
 -9 8 8 -47.675 64.7126 6
 -9 -8 -8 -25.0133 59.0456 11
 -9 -8 8 56.2745 66.4199 1
 -9 8 8 -43.0224 72.9609 1
 9 -8 -8 -50.6282 64.3947 7
 -9 8 8 55.5993 68.5001 5
 -9 -9 0 26.8767 40.199 2
 -9 -9 0 40.7026 40.2506 9
 9 9 0 -12.4031 29.2804 1
 9 -9 0 21.9015 30.9538 3
 -9 9 0 41.0188 37.5699 8
 -9 -9 0 19.2652 31.2825 11
 9 -9 1 9823.33 338.459 5
 -9 -9 -1 9601.51 317.747 2
 -9 9 1 9930.85 340.799 5
 9 -9 -1 9532.75 302.937 3
 9 9 -1 9528.74 294.005 1
 9 -9 1 9825.14 297.254 3
 9 9 1 9520.52 282.479 1
 -9 9 -1 9665.82 286.416 8
 -9 9 1 9421.73 298.258 8
 -9 -9 -1 9440.97 300.728 11
 -9 -9 1 9527.85 325.375 2
 -9 -9 1 9478.11 310.589 9
 -9 -9 2 3023.08 171.913 2
 9 -9 2 3559.51 192.931 5
 -9 9 -2 3307.73 140.521 8
 -9 9 2 3355.71 160.79 8
 -9 9 2 3846.63 200.527 5
 -9 9 2 3292.27 133.779 4
 -9 -9 -2 3179.8 164.266 11
 9 9 -2 3363.73 158.875 1
 9 9 2 3425.33 146.644 1
 9 -9 -2 3507.08 163.594 3
 -9 -9 2 3562.8 170.242 9
 9 -9 -3 148.729 43.3243 3
 -9 9 3 217.372 42.423 4
 9 9 3 125.323 40.0872 1
 -9 9 3 166.238 46.7428 1
 -9 9 3 157.197 39.4038 6
 -9 -9 3 190.356 53.8185 2
 -9 -9 -3 157.377 48.5094 11
 -9 9 -3 185.837 38.9501 8
 -9 -9 -3 154.784 43.2173 8
 -9 9 3 274.698 65.3557 5
 9 9 -3 195.042 48.8882 1
 -9 9 3 275.392 54.4606 8
 9 -9 3 120.91 61.2131 5
 -9 9 4 5217.03 258.407 5
 -9 -9 -4 5282.87 185.998 8
[truncated: 225,073 more chars]
