# Supplementary material for: Refinement of anomalous dispersion correction parameters in single-crystal structure determinations
Source: IUCrJ. 2022 Jul 20;9(Pt 5):604–9. doi: 10.1107/S2052252522006844 (PMC9438505; doi:10.1107/S2052252522006844)
Supplement: Supplementary file 2 [file m-09-00604-sup2.zip › CIFs_Mo/MoC6O6-DWMo6_sasaki_HAR.cif]

data_MoC6O6-DWMo6_17444
_audit_creation_date               2022-06-23
_audit_creation_method
;
Olex2 1.5-alpha
(compiled 2022.06.10 svn.r3fa896fb for OlexSys, GUI svn.r6535)
;
_audit_contact_author_address      ?
_audit_contact_author_email        ?
_audit_contact_author_name         ''
_audit_contact_author_phone        ?
_publ_contact_author_id_orcid      ?
_publ_section_references
;
Bourhis, L.J., Dolomanov, O.V., Gildea, R.J., Howard, J.A.K., Puschmann, H.
 (2015). Acta Cryst. A71, 59-75.

Dolomanov, O.V., Bourhis, L.J., Gildea, R.J, Howard, J.A.K. & Puschmann, H.
 (2009), J. Appl. Cryst. 42, 339-341.

Kleemiss, F., Dolomanov, O.V., Bodensteiner, M., Peyerimhoff, N., Midgley, M.,
Bourhis, L.J., Genoni, A., Malaspina, L.A., Jayatilaka, D., Spencer, J.L.,
White, F., Grundkoetter-Stock, B, Steinhauer, S., Lentz, D., Puschmann, H.,
Grabowsky, S. (2021), Chem. Sci., 12, 1675-1692.
;
_chemical_formula_moiety           'C6 Mo O6'
_chemical_formula_sum              'C6 Mo O6'
_chemical_formula_weight           263.995
loop_
  _atom_type_symbol
  _atom_type_scat_dispersion_real
  _atom_type_scat_dispersion_imag
  _atom_type_scat_source
  _atom_type_scat_dispersion_source
 C 0.00210 0.00160 'NoSpherA2: Chem.Sci. 2021, DOI:10.1039/D0SC05526C' custom
 Mo -1.81530 0.68830 'NoSpherA2: Chem.Sci. 2021, DOI:10.1039/D0SC05526C' custom
 O 0.00790 0.00610 'NoSpherA2: Chem.Sci. 2021, DOI:10.1039/D0SC05526C' custom

_space_group_crystal_system        'orthorhombic'
_space_group_IT_number             62
_space_group_name_H-M_alt          'P n m a'
_space_group_name_Hall             '-P 2ac 2n'
loop_
  _space_group_symop_id
  _space_group_symop_operation_xyz
 1 x,y,z
 2 x+1/2,-y+1/2,-z+1/2
 3 -x,y+1/2,-z
 4 -x+1/2,-y,z+1/2
 5 -x,-y,-z
 6 -x-1/2,y-1/2,z-1/2
 7 x,-y-1/2,z
 8 x-1/2,y,-z-1/2

_symmetry_Int_Tables_number        62
_cell_length_a                     11.7800(2)
_cell_length_b                     11.24663(19)
_cell_length_c                     6.36881(10)
_cell_angle_alpha                  90
_cell_angle_beta                   90
_cell_angle_gamma                  90
_cell_volume                       843.77(2)
_cell_formula_units_Z              4
_cell_measurement_temperature      123.15
_exptl_absorpt_coefficient_mu      1.547
_exptl_crystal_density_diffrn      2.078
_exptl_crystal_F_000               497.002
_diffrn_reflns_av_R_equivalents    0.0199
_diffrn_reflns_av_unetI/netI       0.0133
_diffrn_reflns_Laue_measured_fraction_full  1.0000
_diffrn_reflns_Laue_measured_fraction_max  1.0000
_diffrn_reflns_limit_h_max         19
_diffrn_reflns_limit_h_min         -19
_diffrn_reflns_limit_k_max         16
_diffrn_reflns_limit_k_min         -18
_diffrn_reflns_limit_l_max         10
_diffrn_reflns_limit_l_min         -10
_diffrn_reflns_number              15078
_diffrn_reflns_point_group_measured_fraction_full  1.0000
_diffrn_reflns_point_group_measured_fraction_max  1.0000
_diffrn_reflns_theta_full          25.2417
_diffrn_reflns_theta_max           33.14
_diffrn_reflns_theta_min           3.46
_diffrn_ambient_temperature        123.15
_diffrn_measured_fraction_theta_full  1.0000
_diffrn_measured_fraction_theta_max  1.0000
_diffrn_radiation_type             'Mo K\a'
_diffrn_radiation_wavelength       0.71073
_reflns_Friedel_coverage           0.0
_reflns_limit_h_max                18
_reflns_limit_h_min                0
_reflns_limit_k_max                17
_reflns_limit_k_min                0
_reflns_limit_l_max                9
_reflns_limit_l_min                0
_reflns_number_gt                  1517
_reflns_number_total               1672
_reflns_threshold_expression       I>=2u(I)
_computing_molecular_graphics      'Olex2 1.5-alpha (Dolomanov et al., 2009)'
_computing_publication_material    'Olex2 1.5-alpha (Dolomanov et al., 2009)'
_computing_structure_refinement   
 'olex2.refine 1.5-alpha (Bourhis et al., 2015)'
_refine_diff_density_max           0.2698
_refine_diff_density_min           -0.2630
_refine_diff_density_rms           0.0549
_refine_ls_d_res_high              0.6501
_refine_ls_d_res_low               5.8900
_refine_ls_goodness_of_fit_ref     1.0306
_refine_ls_hydrogen_treatment      undef
_refine_ls_matrix_type             full
_refine_ls_number_constraints      0
_refine_ls_number_parameters       67
_refine_ls_number_reflns           1672
_refine_ls_number_restraints       0
_refine_ls_R_factor_all            0.0124
_refine_ls_R_factor_gt             0.0101
_refine_ls_restrained_S_all        1.0306
_refine_ls_shift/su_max            -0.0001
_refine_ls_shift/su_mean           0.0000
_refine_ls_structure_factor_coef   Fsqd
_refine_ls_weighting_details      
 'w=1/[\s^2^(Fo^2^)+(0.0080P)^2^+0.1272P] where P=(Fo^2^+2Fc^2^)/3'
_refine_ls_weighting_scheme        calc
_refine_ls_wR_factor_gt            0.0212
_refine_ls_wR_factor_ref           0.0218
_refine_special_details
;
Refinement using NoSpherA2, an implementation of
NOn-SPHERical Atom-form-factors in Olex2.
Please cite:
F. Kleemiss et al. Chem. Sci. DOI 10.1039/D0SC05526C - 2021
NoSpherA2 implementation of HAR makes use of
tailor-made aspherical atomic form factors calculated
on-the-fly from a Hirshfeld-partitioned electron density (ED) - not from
spherical-atom form factors.

The ED is calculated from a gaussian basis set single determinant SCF
wavefunction - either Hartree-Fock or DFT using selected funtionals
 - for a fragment of the crystal.
This fragment can be embedded in an electrostatic crystal field by employing cluster charges
or modelled using implicit solvation models, depending on the software used.
The following options were used:
   SOFTWARE:       ORCA 5.0
   PARTITIONING:   NoSpherA2
   INT ACCURACY:   Normal
   METHOD:         PBE0
   BASIS SET:      jorge-TZP-DKH
   CHARGE:         0
   MULTIPLICITY:   1
   RELATIVISTIC:   DKH2
   DATE:           2022-06-23_16-44-49
;
_olex2_refinement_description
;
;
loop_
  _atom_site_label
  _atom_site_type_symbol
  _atom_site_fract_x
  _atom_site_fract_y
  _atom_site_fract_z
  _atom_site_U_iso_or_equiv
  _atom_site_adp_type
  _atom_site_occupancy
  _atom_site_site_symmetry_order
  _atom_site_refinement_flags_posn
  _atom_site_refinement_flags_adp
  _atom_site_refinement_flags_occupancy
 Mo2 Mo 0.873681(6) 0.25 0.062823(12) 0.01244(2) Uani 1.000000 2 S T P
 O O 0.71593(5) 0.45308(5) -0.13270(10) 0.03031(12) Uani 1.000000 1 . . .
 O2 O 1.02093(7) 0.25 -0.35872(12) 0.02885(17) Uani 1.000000 2 S T P
 C3 C 0.77757(8) 0.25 0.33210(15) 0.01865(17) Uani 1.000000 2 S T P
 C4 C 0.96915(8) 0.25 -0.20800(15) 0.01867(17) Uani 1.000000 2 S T P
 C5 C 0.97747(6) 0.37899(6) 0.18813(11) 0.01843(11) Uani 1.000000 1 . . .
 O1 O 1.03531(5) 0.44997(5) 0.25623(9) 0.02870(12) Uani 1.000000 1 . . .
 O7 O 0.72408(7) 0.25 0.48059(12) 0.03059(18) Uani 1.000000 2 S T P
 C2 C 0.77121(6) 0.38051(6) -0.06318(10) 0.01873(12) Uani 1.000000 1 . . .

loop_
  _atom_site_aniso_label
  _atom_site_aniso_U_11
  _atom_site_aniso_U_22
  _atom_site_aniso_U_33
  _atom_site_aniso_U_12
  _atom_site_aniso_U_13
  _atom_site_aniso_U_23
 Mo2 0.01250(4) 0.01177(4) 0.01306(4) -0.000000 -0.00007(2) 0.000000
 O 0.0265(3) 0.0261(3) 0.0384(3) 0.0082(2) -0.0025(2) 0.0115(2)
 O2 0.0282(4) 0.0389(4) 0.0195(4) -0.000000 0.0079(3) 0.000000
 C3 0.0179(4) 0.0222(4) 0.0159(4) -0.000000 0.0017(3) 0.000000
 C4 0.0181(4) 0.0222(4) 0.0157(4) -0.000000 0.0023(3) 0.000000
 C5 0.0182(3) 0.0166(3) 0.0204(3) -0.0032(2) -0.0012(2) -0.0009(2)
 O1 0.0285(3) 0.0248(3) 0.0328(3) -0.0106(2) -0.0049(2) -0.0034(2)
 O7 0.0277(4) 0.0444(5) 0.0196(4) -0.000000 0.0085(3) 0.000000
 C2 0.0179(3) 0.0172(3) 0.0211(3) 0.0024(2) -0.0010(2) 0.0034(2)

loop_
  _geom_bond_atom_site_label_1
  _geom_bond_atom_site_label_2
  _geom_bond_distance
  _geom_bond_site_symmetry_2
  _geom_bond_publ_flag
 Mo2 C3 2.0549(10) . ?
 Mo2 C4 2.0591(10) . ?
 Mo2 C5 2.0582(7) . ?
 Mo2 C5 2.0582(7) 7_565 ?
 Mo2 C2 2.0628(7) 7_565 ?
 Mo2 C2 2.0628(7) . ?
 O C2 1.1341(9) . ?
 O2 C4 1.1373(12) . ?
 C3 O7 1.1365(12) . ?
 C5 O1 1.1356(8) . ?

loop_
  _geom_angle_atom_site_label_1
  _geom_angle_atom_site_label_2
  _geom_angle_atom_site_label_3
  _geom_angle
  _geom_angle_site_symmetry_1
  _geom_angle_site_symmetry_3
  _geom_angle_publ_flag
 C4 Mo2 C3 179.68(4) . . ?
 C5 Mo2 C3 90.21(3) . . ?
 C5 Mo2 C3 90.21(3) 7_565 . ?
 C5 Mo2 C4 90.02(3) . . ?
 C5 Mo2 C4 90.02(3) 7_565 . ?
 C5 Mo2 C5 89.63(4) 7_565 . ?
 C2 Mo2 C3 90.13(3) 7_565 . ?
 C2 Mo2 C3 90.13(3) . . ?
 C2 Mo2 C4 89.64(3) . . ?
 C2 Mo2 C4 89.64(3) 7_565 . ?
 C2 Mo2 C5 89.82(3) . . ?
 C2 Mo2 C5 89.82(3) 7_565 7_565 ?
 C2 Mo2 C5 179.36(3) 7_565 . ?
 C2 Mo2 C5 179.36(3) . 7_565 ?
 C2 Mo2 C2 90.72(4) 7_565 . ?
 O7 C3 Mo2 179.75(9) . . ?
 O2 C4 Mo2 179.33(9) . . ?
 O1 C5 Mo2 179.51(6) . . ?
 O C2 Mo2 179.21(6) . . ?

loop_
  _diffrn_refln_index_h
  _diffrn_refln_index_k
  _diffrn_refln_index_l
  _diffrn_refln_intensity_net
  _diffrn_refln_intensity_u
  _diffrn_refln_scale_group_code
 0 0 -1 6.32671 8.63893 5
 0 0 1 9.17861 9.03188 5
 0 0 -1 21.1572 11.3666 10
 0 0 1 22.7415 11.2415 10
 0 0 2 14334.2 298.333 10
 0 0 -2 15013.5 302.107 10
 0 0 -2 15133.4 291.6 5
 0 0 -3 10.0064 21.0822 5
 0 0 3 15.8084 23.7719 10
 0 0 3 8.1505 26.712 4
 0 0 -4 22.6384 23.9164 5
 0 0 4 16.2083 26.1215 10
 0 0 5 -21.9233 38.0663 4
 0 0 5 27.5267 34.8368 10
 0 0 -5 5.79116 29.7444 5
 0 0 5 6.06633 31.5997 6
 0 0 5 7.02438 37.0949 3
 0 0 6 19983 497.135 3
 0 0 6 20160.1 481.314 6
 0 0 -6 20042.5 469.572 5
 0 0 6 19371.6 498.14 4
 0 0 -7 69.2129 47.5077 5
 0 0 7 32.635 51.7314 4
 0 0 7 -20.6284 52.2163 3
 0 0 7 55.0861 43.6612 6
 0 0 8 27753.2 662.425 6
 0 0 -8 25965.9 640.001 5
 0 0 9 99.113 63.6532 6
 0 0 10 6445.68 342.77 8
 0 0 10 6992.14 311.715 6
 0 1 1 37118.1 656.434 10
 0 -1 1 38591.6 647.624 10
 0 1 -1 38076.3 648.238 10
 0 -1 1 38869.5 658.445 8
 0 -1 -1 38398.2 647.198 6
 0 1 1 37378 646.482 6
 0 1 1 39172.8 657.157 4
 0 1 1 37092.5 654.703 3
 0 -1 -1 37629.9 655.664 3
 0 -1 -1 37958.8 657.208 4
 0 1 -1 37444.4 659.426 5
 0 -1 1 37196.4 657.875 5
 0 1 2 29.0249 19.0328 3
 0 -1 -2 12.0162 6.7809 9
 0 -1 -2 2.78836 17.4609 4
 0 1 2 5.48683 17.668 4
 0 1 -2 32.3539 17.4244 10
 0 1 2 -2.78692 16.4148 10
 0 1 -2 46.1997 19.0259 5
 0 -1 -2 -1.68025 11.8575 5
 0 1 2 12.709 13.767 6
 0 -1 3 57957.7 948.925 2
 0 1 3 56817.3 1028.01 4
 0 -1 3 56960.1 1018.37 10
 0 1 3 55504.1 1027.81 10
 0 -1 -3 56625.4 996.891 5
 0 1 -3 56254 1021.37 5
 0 1 3 54186.4 1006.8 6
 0 1 3 56865.5 1025.09 3
 0 -1 3 55491.9 1016.6 5
 0 1 4 43.7487 38.8616 3
 0 -1 -4 -7.94029 21.5256 5
 0 1 -4 25.749 25.2917 5
 0 1 4 -13.4728 38.0021 6
 0 -1 4 4.16398 7.85735 2
 0 1 4 22.7248 28.76 10
 0 -1 4 86.914 28.4213 10
 0 1 4 17.028 37.2037 4
 0 -1 5 69954.4 1298.31 10
 0 1 5 68947.8 1309.42 4
 0 -1 5 68950.8 1307.28 4
 0 1 5 71585.6 1308.89 3
 0 -1 -5 69244.9 1262.43 5
 0 1 -5 68731.3 1287.58 5
 0 1 5 71470.1 1278.81 6
 0 1 5 68653.1 1304.88 10
 0 -1 6 8.02325 40.0232 6
 0 1 6 9.08944 48.0078 4
 0 -1 6 144.857 57.7655 4
 0 -1 -6 172.741 41.574 5
 0 1 6 -17.7462 42.899 10
 0 1 6 77.4204 42.2553 3
 0 -1 7 9778.94 330.792 3
 0 1 7 9534.07 326.052 3
 0 1 -7 9373.69 315.39 5
 0 -1 7 9341.29 329.671 4
 0 1 7 10222.6 341.015 4
 0 -1 7 9139.5 314.819 6
 0 1 7 9704.85 308.919 6
 0 1 -8 -22.4686 50.68 5
 0 1 8 -10.2933 51.3356 6
 0 -1 8 -11.3853 52.3039 6
 0 1 9 2702.31 177.748 6
 0 -1 9 2805.97 188.278 6
 0 -1 9 2649.23 209.779 8
 0 -1 10 -14.3631 65.984 6
 0 -1 10 -36.5555 88.3509 8
 0 -2 0 250007 4142.32 1
 0 -2 0 250865 4138.91 5
 0 -2 1 21.1089 17.1548 8
 0 2 -1 13.2979 9.40632 10
 0 2 1 -8.44601 15.0298 10
 0 -2 -1 3.93259 15.9249 4
 0 2 -2 173222 2985.22 5
 0 -2 2 176387 2981.8 5
 0 -2 2 178962 2980.52 8
 0 2 -2 177180 2925.55 2
 0 2 2 175490 2974.74 3
 0 -2 -2 170843 2975.79 3
 0 -2 -2 178582 2980.82 4
 0 2 2 177305 2979.7 10
 0 2 -2 173647 2961.28 10
 0 2 2 181204 2958.57 6
 0 2 2 186297 2982.31 4
 0 2 3 28.3053 23.9595 6
 0 2 -3 -9.02768 26.2881 5
 0 -2 -3 6.98954 16.6799 5
 0 -2 3 -16.8224 26.0747 5
 0 2 3 30.459 28.5209 4
 0 -2 -3 4.37611 27.1319 4
 0 -2 -3 1.24254 11.8665 9
 0 -2 3 -7.25668 13.2754 9
 0 2 3 22.135 27.7152 10
 0 -2 3 27.6008 24.8808 10
 0 2 3 54.1961 28.7278 3
 0 2 -4 57.3995 33.4342 5
 0 -2 -4 34.5843 21.0265 5
 0 -2 4 48.1853 12.1363 9
 0 2 4 64.0503 27.9947 6
 0 2 4 -5.6065 30.7902 3
 0 -2 4 24.6268 23.8158 10
 0 2 4 17.7682 29.9886 10
 0 2 4 23.4773 30.5795 4
 0 -2 -5 9.17917 24.5631 5
 0 2 5 -14.976 39.5435 4
 0 2 5 32.6838 34.4295 6
 0 2 -5 -7.04626 33.5067 5
 0 2 5 44.6774 37.6953 10
 0 2 5 21.4243 38.2197 3
 0 2 6 7827.73 275.35 10
 0 2 6 8310.6 277.58 3
 0 2 6 7691.84 275.862 4
 0 -2 6 8234.85 282.41 4
 0 2 -6 7722.81 271.687 5
 0 -2 -6 8048.48 234.196 5
 0 -2 7 71.7524 52.648 6
 0 2 7 16.6845 45.8063 6
 0 2 7 62.727 50.5352 3
 0 2 -7 -31.4448 45.4997 5
 0 -2 7 11.8063 54.2378 8
 0 -2 7 -33.0652 61.2703 4
 0 2 7 32.8569 55.4438 4
 0 -2 8 30414.4 734.157 6
 0 -2 8 29731.4 767.923 8
 0 2 -8 30453.8 739.328 5
 0 2 8 29300.2 692.552 6
 0 -2 9 -40.7932 67.8172 6
 0 -2 9 -16.2805 66.2971 8
 0 -2 10 3906.83 237.666 6
 0 -2 10 3686 256.501 8
 0 -3 0 41.6681 17.1694 1
 0 -3 0 30.9331 15.8081 5
 0 3 1 997.834 50.5902 1
 0 3 -1 1012.11 30.7077 10
 0 -3 -1 990.131 48.6076 1
 0 -3 -1 849.065 46.8896 4
 0 3 -1 897.535 48.5572 8
 0 3 -1 975.768 52.4185 5
 0 -3 1 949.606 47.9665 8
 0 -3 1 958.239 27.7158 7
 0 -3 -2 10.2532 23.9228 3
 0 3 -2 10.4579 16.3435 10
 0 3 2 -9.69714 20.0414 10
 0 3 -2 31.7668 24.1322 5
 0 -3 -2 3.51703 23.0531 4
 0 3 2 30.8815 25.9703 4
 0 -3 2 11.2779 22.8466 5
 0 3 2 6.58485 23.0457 1
 0 -3 2 20.5448 24.694 8
 0 3 -2 17.7952 24.5255 8
 0 -3 -3 292948 4761.8 5
 0 -3 3 285059 4827.85 5
 0 3 -3 282020 4832.31 5
 0 -3 -3 281006 4821.29 3
 0 3 3 285621 4823.67 10
 0 3 -3 292125 4737.68 2
 0 -3 3 291590 4823.95 8
 0 -3 -3 273525 4822.29 4
 0 3 3 286091 4819.11 3
 0 3 3 277763 4821.58 4
 0 3 -4 32.0386 34.741 5
 0 3 4 -11.6251 31.9158 3
 0 3 4 37.02 34.715 4
 0 -3 -4 6.09766 33.4812 4
 0 3 4 55.5176 30.7648 10
 0 -3 4 -24.302 33.7739 8
 0 3 4 -12.4945 27.7737 6
 0 -3 -4 14.7354 19.819 5
 0 -3 4 12.0515 32.2486 5
 0 -3 -5 49972.3 912.162 5
 0 3 5 50876.2 942.753 6
 0 3 5 49410.9 990.797 4
 0 3 5 49722 982.491 3
 0 3 5 49484 990.138 10
 0 3 6 8.86284 44.2015 3
 0 3 6 9.47208 49.3405 4
 0 3 6 9.35991 44.5082 10
 0 -3 6 -49.078 54.5652 8
 0 -3 -6 66.0243 32.7004 5
 0 3 -6 -9.57146 38.9761 5
 0 -3 7 8807.55 318.86 4
 0 -3 7 8189.3 320.561 8
 0 3 7 7891.79 298.399 3
 0 3 -7 8469.62 316.003 5
 0 3 7 8790.55 318.67 4
 0 3 8 31.2717 51.9867 1
 0 -3 8 -37.9662 65.0002 6
 0 -3 8 42.3959 60.1053 8
 0 3 -8 -13.2807 59.9113 5
 0 -3 9 1767.35 167.783 8
 0 -3 9 1697.55 157.266 6
 0 -3 10 73.0305 83.8741 8
 0 -3 10 -31.2701 75.5762 6
 0 -4 0 336639 5590.66 1
 0 -4 1 3.36367 18.934 5
 0 4 -1 25.2071 20.2688 5
 0 -4 -1 3.24439 20.7062 4
 0 4 -1 6.20918 9.78811 7
 0 4 1 6.42213 22.4828 1
 0 -4 -1 22.1146 20.7152 1
 0 -4 1 15.4475 20.9566 8
 0 4 -1 9.58906 22.7214 8
 0 4 2 48045.8 879.94 4
 0 4 2 46634 866.46 10
 0 4 -2 48885.2 833.238 10
 0 -4 -2 47220.7 879.678 4
 0 -4 2 48452.5 889.302 5
 0 -4 2 47099.5 815.01 7
 0 -4 -2 47892.9 877.745 3
 0 4 2 47447.1 877.854 1
 0 4 -2 48309.9 895.432 5
 0 4 -2 50006.1 885.402 8
 0 -4 2 49983.3 881.443 8
 0 4 -3 5.85961 26.9225 5
 0 -4 -3 19.9591 27.7419 3
 0 -4 -3 -3.28974 18.9504 6
 0 -4 3 59.8508 31.5266 8
 0 -4 3 27.5135 30.5929 5
 0 4 3 24.3651 28.0663 1
 0 4 -3 1.59157 14.4332 2
 0 4 3 194.681 38.0047 4
 0 -4 -3 198.075 40.2246 4
 0 -4 -3 91.2131 23.5554 9
 0 -4 3 12.4453 20.7531 9
 0 4 3 4.89094 24.0243 10
 0 4 4 32.0781 32.0159 10
 0 -4 -4 50.2885 18.938 5
 0 -4 4 186.354 52.0149 5
 0 -4 -4 75.8222 40.6972 3
 0 4 -4 14.2582 33.3489 5
 0 -4 -4 77.3293 22.5916 9
 0 -4 4 62.2819 24.8559 9
 0 -4 -4 117.25 43.083 4
 0 4 4 129.564 47.0684 4
 0 4 4 125.193 49.1134 1
 0 -4 4 69.1209 35.7905 8
 0 4 5 71.4794 42.9939 1
 0 4 5 -8.03495 43.0012 4
 0 -4 5 -24.0117 47.1287 8
 0 4 5 7.99882 37.3965 10
 0 -4 5 2.48208 21.3324 9
 0 -4 -5 10.3658 23.9982 5
 0 4 6 13705.7 384.28 1
 0 4 6 13339.7 394.182 10
 0 4 -6 14115.1 417.165 5
 0 -4 6 14135.4 410.203 8
 0 4 6 14209.3 409.099 4
 0 4 7 48.2999 65.5006 1
 0 4 -7 -12.4918 64.1597 5
 0 -4 7 -12.1717 65.1397 8
 0 4 7 -11.4334 72.9416 4
 0 -4 8 8434.41 348.463 8
 0 -4 9 14.9969 68.8963 6
 0 -4 9 49.8072 70.614 8
 0 -4 10 5312.46 294.141 6
 0 -4 10 5419.72 312.729 8
 0 -5 0 55.741 29.6454 1
 0 -5 0 45.8688 22.6971 5
 0 5 1 11025.7 266.27 1
 0 -5 1 11895.1 270.107 5
 0 5 -1 11497.7 267.153 8
 0 5 -1 11398.6 213.261 7
 0 -5 -1 11048.2 262.434 1
 0 5 -2 18.3818 13.3779 10
 0 5 2 -3.6567 19.8272 10
 0 -5 2 55.9177 31.5181 5
 0 5 2 18.6742 30.0596 1
 0 -5 -2 13.9766 27.4335 4
 0 -5 2 -4.43042 26.9257 8
 0 5 -2 28.3436 28.1174 8
 0 5 -2 21.6197 26.9569 5
 0 -5 -3 48377.6 850.645 6
 0 -5 3 47050.1 908.352 5
 0 -5 -3 46148.9 890.496 3
 0 5 3 47362.8 898.128 4
 0 -5 -3 44414.4 892.112 4
 0 -5 3 49032.6 895.715 8
 0 5 3 46232 883.995 10
 0 5 -3 45811.7 911.741 5
 0 5 3 45193.2 890.154 1
 0 -5 3 47556.4 861.436 9
 0 -5 -3 47078.2 857.486 9
 0 5 -4 6.39155 15.3855 2
 0 5 4 -6.6525 36.5275 10
 0 5 4 48.7462 38.2365 4
 0 -5 -4 -7.19072 22.5088 9
 0 -5 4 11.6515 25.8996 9
 0 -5 -4 -26.8744 39.5606 3
 0 5 4 39.552 38.8151 1
 0 -5 4 -14.7052 39.8638 5
 0 -5 -4 14.6546 17.8083 5
 0 -5 -5 116703 1973.06 5
 0 5 5 116312 2086.35 1
 0 5 5 120229 2109.26 4
 0 -5 -5 114241 2102.11 4
 0 5 5 111079 2089.41 10
 0 -5 5 116081 2105.51 5
 0 5 -5 116116 2126.91 5
 0 -5 5 116205 2100.57 8
 0 -5 5 115469 1987.22 9
 0 -5 -5 117072 1977.94 9
 0 -5 6 -10.3206 44.8006 8
 0 5 6 -9.88543 44.5948 10
 0 5 6 30.3917 50.5238 4
 0 5 6 -8.98452 45.4821 1
 0 5 -6 -34.6578 50.1483 5
 0 -5 7 3717.97 209.236 8
 0 5 7 3394.96 197.722 4
 0 5 -7 3388.09 207.344 5
 0 5 7 3520.97 188.122 1
 0 -5 8 -44.1518 65.1546 8
 0 -5 9 1458.53 154.604 6
 0 -5 9 1381.62 161.266 8
 0 -5 10 18.5103 90.9064 8
 0 -5 10 -33.9225 79.298 6
 0 6 0 354482 5846.3 10
 0 -6 0 352970 5916.75 1
 0 -6 0 356008 5906.08 5
 0 6 -1 17.8556 13.9133 7
 0 -6 1 -4.66964 27.7931 5
 0 -6 -1 22.7578 26.2115 1
 0 -6 -1 -11.2736 18.4733 5
 0 6 -1 -23.6852 34.653 8
 0 6 2 32476.5 632.774 10
 0 6 -2 33018.8 678.675 5
 0 -6 2 34629.2 664.143 8
 0 6 -2 33735.2 670.284 8
 0 6 2 33717.4 669.534 1
 0 -6 -2 32341.1 662.642 4
 0 -6 2 34079.9 677.721 5
 0 -6 -3 18.485 21.7714 6
 0 6 -3 52.8905 43.3354 8
 0 6 -3 -7.35041 30.6061 5
 0 -6 -3 18.3251 31.8205 3
 0 -6 3 -34.4413 40.9995 5
 0 -6 3 16.9887 12.8905 7
 0 -6 3 76.8014 34.0235 8
 0 -6 -3 33.0576 29.2814 9
 0 -6 3 34.1285 37.1438 9
 0 6 3 -37.84 42.7644 1
 0 6 3 42.6735 25.3673 10
 0 -6 -3 56.9833 33.8862 4
 0 6 4 14.9716 43.1145 4
 0 -6 4 86.6644 33.1844 9
 0 -6 -4 31.6953 26.3786 9
 0 6 4 43.5272 43.1833 1
 0 -6 -4 43.0706 17.5837 5
 0 -6 4 -16.152 39.6679 5
 0 6 4 48.1722 35.8535 10
 0 -6 -4 72.6709 31.798 6
 0 6 -5 10.6342 43.3045 5
 0 -6 -5 36.1366 49.6057 3
 0 -6 5 18.831 42.476 5
 0 6 5 16.8644 40.098 1
 0 -6 -5 46.9523 42.363 4
 0 6 5 143.152 52.6829 4
 0 6 5 -25.4114 36.0277 10
 0 -6 5 -8.92074 31.2218 9
 0 -6 -5 28.3274 25.5794 9
 0 -6 5 44.352 43.5649 8
 0 6 6 11022.4 360.406 4
 0 -6 6 11075.8 363.67 8
 0 6 6 10824.7 345.084 1
 0 6 6 11370.5 357.609 10
 0 6 -6 10981.5 384.922 5
 0 6 7 10.8862 54.2978 1
 0 -6 7 102.633 66.8315 8
 0 -6 8 20207.5 602.858 8
 0 -6 9 49.1165 71.0723 6
 0 -6 9 34.2659 72.872 8
 0 -6 10 4886.06 300.417 8
 0 -6 10 4902.41 292.527 6
 0 7 0 55.0639 13.3341 10
 0 -7 0 142.486 40.3862 5
 0 -7 0 54.2399 29.366 1
 0 7 0 69.0875 43.2936 8
 0 -7 -1 10898.5 273.772 1
 0 7 -1 10319.5 276.551 8
 0 -7 1 10059.5 269.57 5
 0 -7 -1 10246.3 237.936 5
 0 7 -1 10360.8 208.577 7
 0 7 1 10182.5 225.411 10
 0 -7 2 79.7645 37.6874 8
 0 7 -2 82.0047 37.9589 8
 0 7 2 28.3203 22.7911 10
 0 7 2 69.4173 39.1423 1
 0 -7 2 25.8083 33.6281 5
 0 7 3 88306.9 1614.82 1
 0 7 -3 85988.1 1616.22 8
 0 7 3 89138.6 1578.32 10
 0 -7 -3 88605 1581.79 9
 0 -7 3 88743.5 1585.13 9
 0 -7 -3 87688 1543.96 6
 0 -7 3 89985.6 1626.18 5
 0 -7 -4 16.807 43.1617 4
 0 -7 -4 4.70048 27.9767 6
 0 7 4 -16.215 48.7654 1
 0 7 -4 9.79573 39.8889 5
 0 -7 4 -15.5993 40.6284 8
 0 -7 -4 -2.7654 12.8171 5
 0 -7 4 8.80272 36.651 5
 0 -7 -4 -5.48041 28.5476 9
 0 -7 4 11.5327 32.8277 9
 0 7 4 35.4634 36.4291 10
 0 7 -4 6.1427 22.6256 2
 0 -7 -4 39.9934 38.0351 3
 0 -7 -5 14523.3 414.224 3
 0 7 5 14647.1 408.673 1
 0 -7 5 13940.3 403.919 8
 0 7 -5 13925.1 432.91 5
 0 -7 -5 14515.6 418.37 4
 0 -7 -5 14645.2 339.855 9
 0 -7 5 14334.3 345.373 9
 0 7 5 14520.3 397.649 10
 0 -7 5 14497.6 420.189 5
 0 7 5 14280.2 411.455 4
 0 7 6 104.046 56.4122 10
 0 7 6 -10.3669 51.7041 1
 0 7 6 55.1946 58.2966 4
 0 -7 -6 -11.9445 49.7338 4
 0 -7 6 11.2426 59.3721 8
 0 -7 7 8396.44 337.788 8
 0 -7 8 61.7353 78.1364 8
 0 -7 9 2374.68 208.185 8
 0 8 0 156302 2616.73 8
 0 -8 0 149443 2580.16 5
 0 8 0 149098 2493.63 10
 0 -8 0 150195 2596.98 1
 0 -8 1 24.0044 32.5378 5
 0 8 -1 16.5218 16.6304 7
 0 -8 1 27.5415 29.8661 1
 0 -8 -1 30.0538 34.2205 1
 0 -8 -1 23.5428 23.8478 5
 0 8 1 16.4429 17.6476 10
 0 8 -1 6.49208 39.8554 8
 0 -8 2 58267.6 1103.59 5
 0 -8 -2 56874.7 1010.13 5
 0 8 2 57061.3 1037.06 10
 0 8 -2 58024.4 1103.7 8
 0 8 -3 24.4355 44.724 8
 0 8 3 22.7511 32.0025 10
 0 8 3 8.00705 41.1262 1
 0 -8 -3 -7.92245 45.1029 4
 0 -8 -3 13.219 29.8174 9
 0 -8 3 6.82589 36.0475 9
 0 -8 3 8.33378 38.2855 5
 0 -8 3 59.2057 40.1253 8
 0 -8 4 121.263 51.0188 8
 0 8 4 101.234 38.7214 10
 0 8 4 89.6318 50.4478 1
 0 -8 -4 110.513 47.9905 4
 0 -8 -4 78.8994 34.0065 6
 0 -8 -4 51.6224 35.8958 9
 0 -8 4 80.781 42.1648 9
 0 -8 4 66.8051 45.4007 5
 0 -8 -4 53.1563 46.8041 3
 0 -8 -5 32.4971 45.1032 4
 0 -8 5 -19.9093 44.9085 8
 0 -8 5 6.36856 40.2535 9
 0 -8 -5 66.2102 36.5813 9
 0 -8 5 21.8845 48.4407 5
 0 -8 -5 -31.1802 48.593 3
 0 8 5 10.1015 52.6205 1
 0 8 5 88.1493 45.9187 10
 0 8 6 7566.68 288.665 10
 0 -8 6 7691.45 301.326 8
 0 8 6 7217.61 291.34 1
 0 -8 -6 7313.47 303.658 4
 0 -8 7 123.705 71.6268 8
 0 -8 8 32601.1 843.631 8
 0 -8 9 53.0832 82.7301 8
 0 9 0 -7.20991 37.5567 8
 0 -9 0 16.6632 30.1146 5
 0 -9 1 9215.3 268.046 5
 0 -9 -1 9170.82 233.766 5
 0 -9 1 8809.03 256.17 1
 0 9 -1 9053.97 277.532 8
 0 9 1 8599.04 202.81 10
 0 9 -1 8854.87 194.615 7
 0 -9 -2 23.7111 40.595 4
 0 -9 2 15.6419 35.2817 5
 0 9 2 -4.2755 25.9835 10
 0 9 -2 -16.173 40.3298 8
 0 -9 -2 22.9768 37.6142 9
 0 -9 2 -23.4859 46.0969 9
 0 -9 -2 44.2187 23.991 5
 0 9 3 29123.1 676.744 1
 0 -9 -3 30709.7 680.113 4
 0 -9 3 29669.1 654.581 9
 0 -9 -3 29575 653.107 9
 0 -9 -3 29921.3 667.202 3
 0 -9 3 30465.4 682.001 5
 0 9 3 30800.4 622.013 10
 0 9 -3 30077.4 679.445 8
 0 -9 4 -7.72121 38.5081 9
 0 -9 -4 7.43997 35.9636 9
 0 -9 -4 15.511 32.0565 6
 0 9 4 66.0721 39.2895 10
 0 -9 4 94.3897 49.1681 8
 0 -9 -4 -10.1126 50.4346 4
 0 -9 4 -20.5802 50.5361 5
 0 -9 -4 -38.9108 52.0605 3
 0 9 4 19.7476 55.554 1
 0 -9 -5 31739.2 754.465 3
 0 -9 5 32155.3 765.399 5
 0 -9 -5 33273.4 769.151 4
 0 -9 5 31761 685.376 9
 0 -9 -5 33174.3 684.48 9
 0 9 5 31516.6 716.415 10
 0 -9 5 33920.9 759.898 8
 0 9 5 31144.2 750.97 1
 0 -9 -6 27.1804 62.4357 4
 0 -9 6 -75.0479 72.8477 8
 0 -9 7 5872.56 288.977 8
 0 -9 8 16.2717 81.1515 8
 0 -9 9 1424.92 175.933 8
 0 10 0 145736 2647.51 8
 0 -10 0 153249 2610.05 5
 0 10 -1 16.7503 44.2286 8
 0 -10 1 -8.87213 42.189 9
 0 -10 -1 26.235 38.7132 9
 0 -10 -1 31.2577 41.8215 1
 0 10 1 10.716 20.1437 10
 0 -10 -1 20.0101 27.1233 5
 0 -10 1 36.793 31.9434 5
 0 10 -1 5.0072 20.2749 7
 0 -10 2 10891.8 328.809 9
 0 -10 -2 10487 322.102 9
 0 -10 -2 10003.9 319.975 4
 0 10 -2 10630.1 327.783 8
 0 -10 2 10502 318.648 5
 0 -10 -2 9779.12 242.343 5
 0 10 2 10372.7 252.972 10
 0 -10 -3 49.1544 49.7674 4
 0 -10 3 44.2253 54.84 9
 0 -10 -3 -17.2465 50.2215 9
 0 10 -3 -9.92259 62.7152 8
 0 -10 3 68.2866 54.8875 5
 0 10 3 11.6131 32.6715 10
 0 10 4 32.5792 58.8784 1
 0 -10 4 -10.2682 52.7391 8
 0 -10 -4 33.3293 49.1808 4
 0 -10 -4 21.4524 54.2987 3
 0 -10 -4 16.8713 44.5475 9
 0 -10 4 -43.6207 44.1637 9
 0 10 -4 -22.4276 51.5152 8
 0 10 4 44.5788 39.2358 10
 0 -10 4 -22.0626 57.4621 5
 0 -10 5 41.64 52.6377 9
 0 -10 -5 40.026 51.5434 9
 0 -10 -5 48.4532 55.6491 3
 0 10 5 23.7416 62.6897 1
 0 -10 5 -11.6991 49.7597 8
 0 -10 5 37.4081 63.1246 5
 0 -10 -5 12.7371 63.5246 4
 0 -10 -6 9561.06 372.681 4
 0 -10 -6 9018.13 357.533 3
 0 -10 6 9461.36 357.667 8
 0 -10 7 -15.1682 74.4931 8
 0 -10 8 7418.27 351.967 8
 0 -11 0 20.2854 39.3803 5
 0 -11 0 -16.3697 42.0392 1
 0 11 0 -9.17939 51.0287 8
 0 -11 0 79.6325 51.8513 9
 0 -11 -1 3849.61 149.423 5
 0 -11 1 4060.75 180.02 5
 0 -11 -1 4189.22 187.982 1
 0 -11 1 4267.11 201.721 9
 0 -11 -1 3984.72 196.055 9
 0 -11 1 4025.98 178.281 1
 0 11 -1 4380.18 202.774 8
 0 -11 2 7.96986 39.7479 1
 0 11 -2 -20.1627 50.2784 8
 0 -11 -2 -30.211 47.0813 4
 0 -11 2 -9.22531 51.2836 5
 0 -11 2 19.9121 44.0738 9
 0 -11 -2 -19.4226 44.613 9
 0 11 3 47940.4 911.556 10
 0 11 -3 49548.1 1020.59 8
 0 -11 3 47540.3 1004.3 5
 0 -11 -3 48260.5 993.064 9
 0 -11 3 47736.2 997.525 9
 0 -11 4 70.522 71.4305 5
 0 -11 -4 9.46614 52.6241 9
 0 -11 4 9.74327 57.9923 9
 0 -11 -4 24.3605 53.9214 4
 0 -11 -4 35.3944 57.0311 3
 0 11 -4 48.8352 73.4355 8
 0 -11 5 34270 826.311 8
 0 -11 5 35046.2 773.264 9
 0 -11 -5 33223 829.837 3
 0 -11 6 -70.4733 78.3541 8
 0 -11 -6 59.1767 66.7409 3
 0 -11 -6 -31.0226 72.5211 4
 0 -11 7 1777.61 168.242 8
 0 -11 -7 1614.3 169.657 4
 0 -11 8 -35.0656 76.1093 8
 0 -12 0 18804.8 518.467 9
 0 -12 0 19437.5 463.357 5
 0 -12 0 19149 495.489 1
 0 12 0 19658.6 517.359 8
 0 -12 1 -34.3264 42.7986 5
 0 -12 1 -11.0714 46.0969 9
 0 -12 -1 -10.9314 48.3914 9
 0 12 -1 73.9379 59.4289 8
 0 12 1 20.6169 55.1683 8
 0 -12 -1 31.7183 48.5704 4
 0 -12 1 26.8727 44.6737 1
 0 -12 -1 -9.79439 44.9947 1
 0 -12 -2 21481.5 578.766 4
 0 -12 -2 23014.4 586.238 9
 0 -12 2 22661.1 586.905 9
 0 -12 2 23155.1 551.265 1
 0 12 -2 22412.6 587.744 8
 0 -12 2 23255.2 569.436 5
 0 -12 -3 -36.3189 59.4569 4
 0 12 -3 59.768 77.6611 8
 0 -12 3 -11.1574 58.9226 5
 0 -12 3 62.9049 46.8125 1
 0 -12 -3 53.7335 55.1985 9
 0 -12 3 55.4273 65.275 9
 0 -12 -4 -51.4579 72.3823 3
 0 -12 -4 53.4436 67.6382 4
 0 -12 4 75.6 62.8998 9
 0 -12 -4 94.0519 59.495 9
 0 -12 -5 112.708 65.8676 3
 0 -12 -5 -44.4514 69.274 4
 0 -12 -6 4648.04 263.008 3
 0 -12 -6 4284 261.663 4
 0 -12 7 -16.4924 68.6694 8
 0 -12 -7 108.107 85.6793 4
 0 -12 8 8149.2 383.285 8
 0 -13 0 7.77632 43.7533 5
 0 -13 0 -20.638 49.0691 1
 0 -13 0 73.2596 67.8754 9
 0 13 0 79.3549 71.6507 8
 0 -13 1 2283.52 168.903 9
 0 -13 -1 1956.16 155.301 9
 0 -13 1 2211.82 143.611 1
 0 -13 1 2175.5 138.367 5
 0 13 1 2047.79 157.082 8
 0 13 -1 1815.35 152.377 8
 0 -13 -1 2369.15 160.639 4
 0 -13 -1 2041.48 145.394 1
 0 -13 2 -69.0434 49.1928 1
 0 -13 -2 -62.3881 63.1663 4
 0 -13 2 62.8718 53.8215 5
 0 -13 -2 -48.0131 62.5266 9
 0 -13 2 24.7223 59.7523 9
 0 -13 3 37690 847.504 5
 0 -13 3 37809.1 856.194 9
 0 -13 -3 36384.6 842.797 9
 0 -13 -3 34477.8 856.931 4
 0 -13 3 36283.4 806.736 1
 0 -13 -4 -14.5366 73.5903 4
 0 -13 4 109.312 55.9149 1
 0 -13 -4 14.0061 60.8012 3
 0 -13 -5 12074.4 440.568 3
 0 -13 -5 12997 462.94 4
 0 -13 -6 17.5707 71.5536 4
 0 -13 -6 83.4886 73.922 3
 0 -13 -7 2493.79 219.578 4
 0 -14 0 58821.3 1214.41 1
 0 -14 1 -32.8618 52.0883 1
 0 -14 1 -38.4934 53.4968 5
 0 -14 -1 78.0694 63.9017 4
 0 -14 2 9300.06 327.526 1
 0 -14 -2 9512.02 368.364 4
 0 -14 2 9683.32 336.793 5
 0 -14 3 32.1696 50.9977 1
 0 -14 -3 86.9756 66.5986 4
 0 -14 -4 78.5923 72.2188 4
 0 -14 4 63.82 59.1408 1
 0 -14 -4 75.7878 69.6425 3
 0 -14 -5 16.9868 70.729 4
 0 -14 -5 64.6384 74.2386 3
 0 -14 -6 6225.81 331.805 4
 0 -14 -6 5259.26 305.217 3
 0 -14 -7 78.8276 98.2917 4
 0 -15 0 -24.7902 60.8749 1
 0 -15 -1 4678.08 253.975 4
 0 -15 1 4830.66 239.647 1
 0 -15 -2 -14.9696 67.5299 4
 0 -15 2 23.1756 55.1018 1
 0 -15 -3 6341.15 312.99 4
 0 -15 3 6484.42 275.109 1
 0 -15 -3 6758.27 315.732 3
 0 -15 -4 16.8095 61.9147 4
 0 -15 -4 -16.3288 75.0132 3
 0 -15 -5 12081.6 473.621 4
 0 -15 -5 11290.8 445.883 3
 0 -15 -6 58.0319 87.2665 4
 0 -15 -6 36.8417 71.5241 3
 0 -16 0 39547.7 929.942 1
 0 -16 0 40070.5 966.655 4
 0 -16 -1 31.1944 67.705 4
 0 -16 1 -12.959 72.039 1
 0 -16 -2 5987.2 305.98 4
 0 -16 2 5472.52 260.671 1
 0 -16 -3 -16.9529 73.5903 4
 0 -16 3 -36.4145 64.961 1
 0 -16 -3 16.4197 75.4313 3
 0 -16 -4 -17.3548 76.8274 3
 0 -16 -4 -35.7786 72.8477 4
 0 -16 -5 108.588 76.9807 3
 0 -16 -5 18.9657 77.2368 4
 0 -17 0 49.7761 69.0872 4
 0 -17 -1 1884.5 178.92 4
 0 -17 1 2093.88 169.994 1
 0 -17 2 40.1871 66.8094 1
 0 -17 -2 17.3068 82.298 4
 0 -17 3 14223.5 460.34 1
 0 -17 -3 14369.1 526.308 4
 0 -17 -3 15119.2 527.302 3
 0 -17 -4 -18.2538 88.2365 3
 0 -17 -4 169.412 93.8796 4
 0 -18 0 8332.84 387.842 4
 0 -18 -1 18.0076 68.146 4
 0 -18 2 6236.96 294.07 1
 0 -18 -2 5998.77 328.164 4
 0 -18 -3 -91.4874 101.735 3
 0 -18 -3 -152.515 97.9377 4
 -1 0 1 107059 1787.34 6
 1 0 1 106594 1779.89 5
 -1 0 2 6074.46 149.892 6
 -1 0 -2 6168.92 143.312 5
 1 0 -2 5710.63 149.083 10
 1 0 3 11857 275.544 4
 -1 0 3 11706.8 274.12 4
 -1 0 3 11500.5 269.026 6
 1 0 -3 12143.7 266.65 5
 1 0 3 11325.8 253.232 5
 -1 0 -3 11695.3 259.631 5
 1 0 -3 11687.9 275.379 10
 1 0 3 11574.4 272.858 10
 1 0 4 33999.6 682.059 4
 -1 0 4 35150.3 685.381 4
 -1 0 -4 34149.9 657.324 5
 1 0 -4 34027.7 662.49 5
 -1 0 4 33177.9 670.497 6
 1 0 -4 34200.3 682.645 10
 1 0 4 33114.8 675.051 10
 1 0 5 176.572 44.1651 3
 -1 0 5 79.7548 40.3533 3
 1 0 5 105.299 40.4743 10
 1 0 -5 101.863 33.3675 5
 -1 0 5 132.559 42.495 6
 -1 0 -5 137.179 36.5184 5
 -1 0 5 80.271 41.5904 4
 1 0 5 116.946 44.913 4
 -1 0 5 138.297 26.1019 2
 1 0 6 11865 347.897 10
 -1 0 6 12127.2 357.785 4
 1 0 6 12816.5 364.836 4
 -1 0 6 12281.7 343.225 6
 -1 0 -6 12274.1 328.264 5
 -1 0 6 11575.8 350.954 3
 1 0 6 11326.3 341.979 3
 1 0 7 27660.4 663.36 4
 -1 0 7 27328.7 660.72 4
 -1 0 7 28312.9 661.54 3
 1 0 7 25958.6 638.055 3
 -1 0 -7 26730 614.509 5
 1 0 7 25900.7 617.839 6
 -1 0 7 27708.3 641.394 6
 1 0 -7 26513.3 622.114 5
 1 0 -8 580.863 86.299 5
 1 0 8 704.686 90.7082 6
 -1 0 8 894.782 106.536 6
 -1 0 9 7541.31 317.236 6
 1 0 9 7440.96 304.048 6
 1 0 10 2266.48 207.456 8
 -1 0 10 2456.56 209.264 8
 -1 0 10 2615.49 194.342 6
 1 0 10 2775.28 190.515 6
 -1 -1 0 41.3598 9.96531 9
 1 1 0 53.0018 9.87045 7
 1 -1 -1 111142 1911.65 6
 1 1 1 112517 1906.24 1
 1 1 -1 114493 1917.94 5
 -1 -1 1 115411 1902.48 2
 1 1 -1 114218 1903.08 2
 1 -1 -1 114466 1915.09 3
 -1 1 1 114029 1914.36 3
 1 1 1 115975 1906.06 3
 -1 -1 -1 115688 1907 3
 -1 -1 -1 115181 1912.82 4
 1 -1 -1 112978 1912.17 4
 1 -1 -1 115281 1914.36 10
 1 -1 1 119854 1914.58 8
 -1 -1 1 111750 1911.45 8
 1 1 1 118573 1912.9 4
 -1 1 1 111436 1910.61 4
 1 1 -1 114305 1902.85 9
 1 1 1 114656 1901.9 9
 -1 -1 1 113330 1902.28 9
 -1 -1 -1 114655 1901.78 9
 1 -1 1 112088 1918.33 5
 -1 -1 -2 99822.9 1652.82 5
 -1 1 2 99326.6 1683.27 3
 1 1 2 99298.8 1639.08 9
 1 1 -2 98075.6 1640.47 9
 1 -1 -2 96498.7 1683.48 10
 1 1 -2 95658.8 1675.05 10
 -1 1 -2 97849.1 1682.75 5
 -1 1 2 96929 1679.32 4
 1 1 2 96856 1679.67 4
 1 1 -2 97979 1682.21 5
 1 1 2 98005.1 1648.61 5
 -1 1 2 102497 1676.31 6
 -1 -1 2 98817.9 1646.95 2
 -1 1 2 98652.2 1681.59 10
 -1 -1 3 2550.21 72.5189 2
 -1 1 3 2172.36 99.2022 4
 1 1 3 2878.9 109.326 4
 1 1 -3 2555.22 102.09 5
 -1 -1 -3 2762.52 89.2536 5
 -1 1 -3 2737.87 104.625 5
 1 1 3 2668.58 102.752 3
 -1 1 3 2650.71 106.349 3
 1 -1 -3 2595.97 93.4715 5
 1 -1 3 2517.32 98.1364 5
 -1 1 3 2585.04 98.9005 6
 1 -1 -3 2305.79 104.477 10
 1 1 3 2608.12 106.333 10
 1 -1 3 2681.18 101.733 10
 1 1 -3 2504.68 101.412 10
 -1 1 3 2618.68 105.363 10
 -1 -1 4 38115.3 652.294 2
 1 1 4 37809.4 738.566 4
 -1 1 4 37003.2 736.054 4
 -1 -1 -4 37635.1 697.217 5
 1 1 -4 36765.1 726.314 5
 -1 1 -4 37038.3 723.317 5
 1 1 4 36025.7 724.241 3
 -1 1 4 38711.5 740.643 3
 1 -1 -4 36185.3 703.676 5
 1 -1 4 36241 714.266 5
 1 1 4 37227.5 705.436 6
 -1 1 4 37323 718.243 6
 1 1 -4 36703.7 731.931 10
 1 1 4 36796.3 736.486 10
 1 -1 4 36957.1 725.681 10
 -1 1 4 36801.2 733.73 10
 1 -1 5 14114.7 367.648 10
 1 1 5 14370 379.798 10
 -1 -1 -5 14464.1 342.658 5
 1 1 -5 15317 373.542 5
 1 -1 -5 14319.1 349.071 5
 1 1 5 14589.7 381.387 4
 1 -1 5 15043 382.442 4
 -1 -1 5 14723.7 380.871 4
 -1 1 5 14824.3 383.305 4
 -1 1 5 15414.5 385.824 3
 1 1 5 14428.2 371.338 3
 1 1 5 15320.8 354.727 6
 -1 1 5 14749.2 361.762 6
 -1 -1 5 14847 278.73 2
 -1 1 -5 14422.1 364.927 5
 1 -1 6 7753.12 259.82 10
 1 -1 -6 7097.88 232.029 5
 -1 1 6 7578.21 264.705 3
 1 1 6 6971.28 251.914 3
 -1 -1 6 7390.03 256.481 6
 -1 1 6 7566.67 249.91 6
 1 -1 6 7232.27 257.004 3
 -1 -1 6 7670.85 268.778 3
 -1 -1 6 7886.97 270.965 4
 1 -1 6 7329.1 264.368 4
 1 1 6 7463.63 267.314 4
 -1 1 6 7678.68 269.409 4
 1 1 6 7119.62 259.069 10
 -1 -1 -6 7425.29 229.715 5
 -1 -1 7 23554 602.323 4
 1 -1 7 23167.8 600.399 4
 1 1 -7 24214.5 588.968 5
 1 -1 -7 24350.5 560.832 5
 1 1 7 23255.5 597.29 10
 -1 1 7 23696.4 601.954 4
 1 1 7 24318.3 605.415 4
 -1 1 7 22869.3 571.141 6
 1 1 7 24855.6 565.869 6
 1 -1 7 24726.6 586.649 6
 -1 -1 7 24856.4 600.337 6
 -1 1 -7 24428.8 581.591 5
 1 1 7 24520.2 596.057 3
 1 -1 7 22898.9 586.374 3
 -1 -1 7 23171.6 597.601 3
 -1 1 7 23414.8 596.171 3
 -1 -1 8 517.233 85.641 6
 1 1 8 353.701 72.1759 6
 1 -1 8 296.61 72.3072 6
 -1 1 8 326.961 74.1942 6
 1 -1 9 7635.24 352.123 8
 -1 -1 9 7567.49 352.971 8
 -1 1 9 8262.1 325.43 6
 1 1 9 8328.37 314.88 6
 1 -1 9 7664.85 316.536 6
 -1 -1 9 7983.81 331.343 6
 1 1 -9 8586.98 335.409 5
 -1 -1 10 2996.29 212.732 6
 1 -1 10 3287.06 210.246 6
 -1 -1 10 2460.68 217.807 8
 1 -1 10 3109.18 236.786 8
 -1 -2 0 23.4225 16.689 9
 1 2 0 8.62778 14.2922 9
 -1 2 0 12.1436 13.2954 1
 1 -2 0 21.8433 13.3695 1
 -1 -2 0 6.43455 10.3697 5
 1 2 0 11.3186 10.3549 5
 -1 -2 -1 91619.7 1543.79 1
 1 -2 -1 89160.1 1545.2 4
 -1 -2 -1 90353.6 1545.01 4
 1 2 -1 89670 1550.94 5
 1 -2 1 87614.6 1543.49 8
 -1 -2 1 90237.6 1544.34 8
 -1 -2 1 91759.3 1539.5 9
 -1 -2 -1 92124.8 1538.85 9
 1 2 1 91475.7 1539.01 9
 -1 -2 1 87556.1 1528.01 7
 -1 2 1 88653 1538.01 10
 1 -2 -1 91895.4 1540.89 10
 1 2 2 69368.4 1177.73 3
 1 2 2 65589.2 1151.63 6
 1 -2 -2 66986.9 1172.76 6
 1 2 2 68587.7 1175.14 1
 1 -2 2 68499.1 1189.93 5
 -1 -2 -2 69290.6 1136.58 5
 1 2 -2 67683.2 1191.27 5
 1 2 -2 66864.1 1147.9 2
 -1 -2 -2 68477.4 1178.79 3
 1 -2 -2 68372.9 1186.38 3
 -1 2 2 67368.6 1184.24 3
 1 -2 -2 68975.3 1186.37 10
 1 2 -2 67152.8 1170.7 10
 -1 2 2 68434.6 1183.11 10
 1 -2 -2 68397.3 1184.99 4
 -1 -2 -2 68362.8 1184.82 4
 1 2 2 66462.9 1181.98 4
 -1 2 2 67328.5 1183.6 4
 -1 2 -2 66741.8 1195.67 5
 -1 -2 -2 67034.4 1151.32 9
 -1 -2 2 67854.3 1153.55 9
 1 -2 2 71590.9 1188.08 8
 -1 -2 2 65566.7 1182.16 8
 1 2 3 13241.8 275.194 6
 1 2 3 13820.2 300.338 3
 -1 2 3 13626.1 307.723 3
 -1 2 3 13214.3 290.838 6
 1 -2 3 12902 301.489 5
 -1 -2 -3 13286.6 261.372 5
 1 2 -3 12980.1 306.602 5
 -1 2 -3 12880.1 306.653 5
 -1 -2 -3 13094.8 303.704 4
 1 -2 -3 12848.5 302.507 4
 -1 2 3 12787.6 302.717 4
 1 2 3 12946.6 303.572 4
 -1 -2 -3 12924.3 247.969 9
 1 -2 -3 13629.7 311.722 10
 1 -2 3 13000.8 287.803 10
 -1 2 3 12988.9 302.794 10
 1 2 3 13351 309.299 10
 1 2 -3 12437.1 291.799 10
 -1 -2 3 13068.9 251.824 9
 1 2 -4 50538.9 959.853 5
 -1 -2 -4 51414.2 903.754 5
 -1 2 4 51510.7 962.967 3
 1 2 4 49714.4 949.709 3
 1 -2 4 49432.1 948.562 5
 1 -2 -4 51784.9 918.221 5
 1 -2 -4 49582.1 849.947 9
 1 2 4 49479 963.288 10
 1 2 -4 51742.2 951.696 10
 1 -2 4 50430.1 941.279 10
 1 2 4 48360.9 957.476 4
 -1 2 4 49269.8 958.632 4
 -1 2 4 49413.5 960.986 10
 -1 2 4 50241 934.207 6
 1 2 4 51860.8 921.909 6
 1 -2 4 51812.5 859.08 9
 -1 2 -4 50272.3 958.629 5
 1 2 5 1646.08 109.659 10
 1 -2 5 1952.73 107.183 10
 -1 -2 -5 1990.9 91.4731 5
 1 -2 -5 1731.36 91.3906 5
 1 2 -5 1789.28 112.273 5
 -1 2 5 1831.49 114.881 3
 1 2 5 1885.12 112.922 3
 1 2 5 1826.79 113.601 4
 -1 2 5 1906.53 116.57 4
 -1 2 -5 1751.92 109.793 5
 -1 2 5 1780.69 101.79 6
 1 2 5 1896.46 96.9286 6
 -1 2 6 4242.06 179.685 6
 -1 -2 6 4451.14 199.726 4
 1 -2 6 4534.17 199.901 4
 1 2 6 4700.15 204.088 10
 1 -2 -6 4565.58 168.787 5
 1 2 -6 4173.35 191.166 5
 -1 2 6 4360.18 197.019 3
 1 2 6 4950.96 203.173 3
 1 -2 6 4371.23 186.911 10
 -1 -2 -6 4617.16 162.918 5
 1 2 6 4565.98 202.395 4
 -1 2 6 4338.86 198.324 4
 1 2 7 21722 576.33 4
 -1 2 7 22421.2 582.657 4
 1 2 7 23699.3 578.627 3
 -1 2 7 22148.6 577.003 3
 1 2 7 22632.8 582.733 10
 1 2 7 23129.6 534.258 6
 -1 -2 7 23244.9 580.816 6
 -1 -2 7 22404.8 594.25 8
 1 -2 7 21927.4 592.403 8
 -1 2 7 22657.8 548.969 6
 1 2 -7 23130 583.649 5
 1 -2 7 22714.1 583.5 4
 -1 -2 7 22161.4 580.813 4
 -1 2 -7 22315.9 570.747 5
 -1 -2 8 182.118 75.1388 8
 1 -2 8 422.782 90.8733 8
 1 2 8 195.821 64.4495 6
 1 2 8 376.867 74.6866 1
 1 -2 8 303.486 79.9489 6
 -1 -2 8 383.076 88.6077 6
 1 2 -8 375.887 82.9929 5
 -1 -2 9 4280.23 241.189 6
 1 -2 9 4265.32 235.341 6
 1 -2 9 4225.4 257.906 8
 -1 -2 9 4299.15 260.794 8
 1 2 -9 4779.44 255.865 5
 1 -2 10 2998.39 206.156 6
 -1 -2 10 2644.8 198.395 6
 1 -2 10 2159.48 204.666 8
 -1 -2 10 2722.93 222.503 8
 1 -3 0 7.4876 12.3821 1
 -1 -3 0 29.9083 13.3251 5
 1 -3 0 28.5945 7.05657 10
 1 3 0 11.9576 12.5893 5
 1 3 -1 1074.97 52.7615 8
 -1 3 -1 1164.45 54.6128 8
 -1 -3 1 1071.64 53.1495 5
 -1 3 1 1069.3 52.0935 1
 1 3 -1 1000.62 52.4384 5
 1 -3 1 1011.53 55.5224 5
 1 -3 1 984.111 49.808 8
 -1 -3 1 1140.83 52.2383 8
 -1 -3 -1 1147.31 53.3331 4
 1 -3 -1 1043.75 51.5912 4
 1 -3 1 1118.39 30.1683 10
 1 -3 -1 1076.27 46.3137 10
 -1 -3 1 1049.43 39.0882 7
 -1 -3 -1 964.977 49.9792 1
 1 3 1 1165.48 54.4951 1
 1 -3 -2 33467.4 627.139 6
 -1 -3 2 34395.8 649.677 5
 1 3 -2 33999.4 653.782 5
 1 -3 2 34282.5 655.105 5
 1 3 -2 35580.5 621.524 10
 -1 3 2 34717 638.597 10
 1 -3 -2 34192 640.302 10
 -1 3 -2 34396.3 657.981 5
 1 -3 -2 34520.5 647.156 3
 -1 -3 -2 33507.9 637.721 3
 -1 3 2 35370.3 646.364 4
 1 3 2 34993.3 645.276 4
 1 3 2 34090.7 638.453 1
 -1 -3 2 33681.4 640.599 8
 1 -3 2 35335.4 644.768 8
 1 -3 -2 33958.4 644.252 4
 -1 -3 -2 35285.4 646.583 4
 -1 3 3 13875.6 324.809 3
 1 -3 -3 14328.1 310.806 6
 1 3 3 13365.4 313.602 1
 -1 -3 -3 14608.9 324.243 3
 1 -3 -3 14243.5 328.881 3
 1 3 -3 13962.7 333.026 5
 -1 -3 -3 14732.6 266.655 5
 1 -3 3 13610.7 328.757 5
 -1 3 -3 14334.8 337.423 5
 1 3 -3 13814.7 270.624 2
 -1 3 3 13786.7 322.888 10
 1 -3 3 14071 300.526 10
 1 3 3 14289.8 331.226 10
 1 3 -3 13571.2 305.433 10
 -1 3 3 14420.6 330.159 4
 1 3 3 14306.9 328.754 4
 1 -3 -3 14526.9 330.495 4
 -1 -3 -3 14115.5 328.518 4
 -1 -3 3 13716.7 323.632 8
 1 -3 3 13450.5 321.314 8
 1 3 4 66518.9 1228.44 3
 1 -3 4 66853.5 1237.52 5
 1 -3 -4 69172.5 1182.45 5
 -1 3 4 68641.1 1239.85 3
 1 3 4 67155.2 1219.35 1
 1 3 -4 67379.7 1246.08 5
 -1 -3 -4 67048.3 1159.48 5
 1 -3 4 68657.7 1207.03 10
 1 3 4 67398.9 1243.34 10
 1 3 -4 64461.4 1213.71 10
 1 -3 4 67468.9 1241.58 8
 -1 -3 4 63423.7 1232.44 8
 1 3 4 65740 1238.36 4
 -1 3 4 65554.4 1239.07 4
 -1 3 -4 66468.2 1246.04 5
 1 3 4 67293.3 1186.7 6
 -1 3 4 67290.7 1237.26 10
 1 3 5 5506.19 212.796 10
 -1 -3 -5 6494.2 168.405 5
 1 3 5 6090.74 212.254 3
 -1 3 5 6239.75 220.855 3
 1 3 5 6092.79 220.129 4
 -1 3 5 6059.25 220.158 4
 1 -3 5 5986.9 128.789 9
 1 -3 -5 6056.83 177.06 5
 1 -3 5 5823.07 211.086 5
 1 3 5 6091.99 183.994 6
 1 -3 5 6198.8 201.394 10
 1 -3 -5 5333.44 113.713 9
 -1 3 5 6092.08 219.799 10
 -1 3 -6 4821.32 214.71 5
 -1 -3 -6 5141.67 164.679 5
 1 -3 6 4949.07 218.244 8
 -1 -3 6 5156.23 223.105 8
 1 3 -6 4968.23 218.588 5
 1 -3 -6 5219.7 175.609 5
 1 3 6 5219.8 200.396 1
 -1 3 6 4951.56 214.708 3
 1 3 6 5474.79 218.067 3
 -1 3 6 5334.29 223.779 4
 1 3 6 4991.46 217.468 4
 1 3 6 5146.94 219.523 10
 1 3 7 17014.6 456.973 1
 -1 -3 7 17890.5 510.103 8
 1 -3 7 18804.4 517.823 8
 -1 3 7 16720.3 485.227 3
 1 3 7 17767.5 442.001 6
 -1 -3 7 17895 496.314 6
 1 3 7 17698 495.075 10
 1 3 7 17960 501.211 4
 -1 3 7 18199 503.392 4
 1 3 7 17928.9 486.928 3
 1 3 -7 17621.5 504.971 5
 1 -3 7 18256.2 502.423 4
 -1 -3 7 17834.3 499.204 4
 1 3 -8 217.59 72.8256 5
 1 3 8 128.332 57.5485 1
 -1 -3 8 167.913 63.4855 6
 1 -3 8 36.973 61.5181 6
 1 -3 8 170.015 73.8455 8
 -1 -3 8 309.777 81.1286 8
 -1 -3 9 4927.04 277.556 8
 1 -3 9 4955.51 278.325 8
 -1 -3 9 4206.22 247.267 6
 1 -3 9 4752.44 251.152 6
 1 3 -9 4564.37 255.692 5
 1 -3 10 1828.52 191.079 8
 -1 -3 10 1491.77 173.672 8
 1 -3 10 1577.86 155.953 6
 -1 -3 10 1720.19 171.355 6
 1 -4 0 25.5925 17.2121 1
 1 4 0 2.35213 15.283 5
 -1 -4 0 25.8292 22.2494 9
 -1 -4 -1 33512 578.293 5
 1 4 -1 33122.7 626.984 5
 -1 -4 1 33534.7 623.636 5
 1 -4 1 34705.3 623.429 8
 -1 -4 1 33457 619.945 8
 -1 -4 -1 35502.8 627.108 9
 -1 -4 1 33168.9 623.692 9
 -1 4 -1 32183.2 621.711 8
 1 4 -1 31945.4 621.291 8
 1 -4 -1 33549.4 624.12 4
 -1 -4 -1 32830.9 623.033 4
 1 -4 1 34544.1 635.854 5
 1 4 -1 33845.3 588.973 7
 -1 4 1 33582.9 623.039 1
 -1 -4 -1 34427 626.101 1
 1 4 2 17601.5 371.293 1
 -1 -4 -2 17132.5 365.03 3
 -1 4 2 16274 354.335 10
 1 -4 2 17596.9 382.867 5
 1 4 -2 17706.2 383.835 5
 1 -4 -2 17423.1 372.1 3
 -1 -4 2 17313.4 376.34 5
 -1 -4 2 17532.1 358.042 9
 -1 -4 -2 17431.2 354.996 9
 -1 -4 -2 17940.3 374.281 4
 1 -4 -2 17696.5 373.872 4
 1 4 -2 16553.2 367.984 8
 -1 4 -2 16967.4 370.613 8
 -1 4 2 17884.2 374.294 4
 1 4 2 17543.7 372.556 4
 -1 4 2 17811.2 372.23 1
 1 4 -2 17253.6 335.362 10
 1 -4 2 17661.8 369.582 8
 -1 -4 2 17498.3 368.925 8
 1 4 3 30704.7 628.721 10
 -1 4 3 31756.5 624.598 10
 1 4 -3 32140.1 598.597 10
 1 -4 3 31830.6 642.479 5
 1 4 -3 31529.1 643.781 5
 -1 -4 -3 32213.9 540.455 5
 1 -4 -3 32050.9 633.418 3
 -1 -4 -3 32821.6 626.861 3
 -1 -4 -3 33440.4 592.251 9
 -1 -4 3 31796.9 592.121 9
 1 -4 -3 31035.9 603.082 6
 1 -4 -3 31529.3 632.089 4
 -1 -4 -3 31801.9 633.326 4
 1 4 3 30557 621.652 1
 1 -4 3 31724.3 628.059 8
 -1 -4 3 29534 621.262 8
 -1 4 -3 31659.1 647.882 5
 -1 4 3 29960.7 627.939 4
 1 4 3 29910.7 626.884 4
 1 -4 3 30802.3 583.74 10
 -1 -4 3 30942.6 637.058 5
 1 -4 4 71182.3 1332.98 5
 -1 4 4 71547.7 1321.92 10
 1 4 4 72198.3 1329.54 10
 1 4 -4 72713 1293.66 10
 -1 4 -4 70544.1 1340.47 5
 1 4 -4 70186.2 1335.7 5
 -1 -4 -4 73103 1224.81 5
 1 4 4 71253.4 1311.31 1
 -1 4 4 73978.7 1332.62 4
 1 4 4 73214.5 1330.06 4
 -1 -4 4 72610.6 1251.69 9
 -1 -4 -4 70500.1 1243.58 9
 -1 -4 -4 70116.4 1323.56 4
 1 -4 -4 71845.4 1327.02 4
 -1 -4 4 71818.2 1322.13 8
 1 -4 4 71605.3 1321.79 8
 1 -4 -4 72648.1 1329.74 3
 -1 -4 -4 69535.5 1315.58 3
 1 4 5 5475.85 214.385 10
 -1 -4 5 5005.97 203.968 8
 1 -4 5 5333.09 209.269 8
 1 4 5 5759.58 217.382 4
 -1 4 5 5803.95 217.737 4
 1 4 5 5629.22 202.238 1
 1 -4 -5 5587.9 163.352 5
 1 -4 5 5434.7 209.761 5
 -1 4 5 5478.2 210.588 10
 -1 -4 5 5411.44 140.63 9
 -1 -4 -5 5609.32 146.874 5
 1 -4 5 5428.04 140.616 9
 -1 -4 6 14449.2 416.402 8
 1 -4 6 13935.9 410.362 8
 1 4 6 15201 421.604 4
 -1 4 6 15403.1 424.32 4
 1 -4 -6 14357.5 336.712 5
 1 4 -6 14172.1 421.577 5
 1 4 6 14138.6 411.378 10
 1 4 6 13922.3 384.785 1
 -1 4 -6 14312 423.34 5
 1 4 -7 15620.3 483.724 5
 -1 -4 7 15732.3 477.707 8
 1 -4 7 15298.3 474.666 8
 1 4 7 16406 444.987 1
 1 4 7 16773.1 479.271 4
 -1 4 7 17534 487.284 4
 1 4 7 16392.6 475.366 10
 1 -4 8 433.104 94.0196 8
 -1 -4 8 301.324 80.0316 8
 1 4 8 417.733 81.86 1
 -1 -4 8 393.637 82.7478 6
 1 4 -8 469.582 90.3209 5
 -1 -4 9 4283.25 255.464 8
 1 -4 9 3794.53 246.194 8
 -1 -4 9 3827.22 237.626 6
 1 -4 9 4011.18 237.991 6
 1 -4 10 3845.95 264.975 8
 -1 -4 10 3934.39 264.068 8
 -1 -4 10 4006.57 254.174 6
 1 -4 10 3841.48 245.004 6
 1 5 0 3.00109 20.0175 5
 -1 -5 0 4.06722 26.895 9
 1 -5 0 19.5583 23.8497 1
 1 5 -1 44772.6 783.889 7
 -1 -5 -1 45924.5 831.978 1
 -1 5 1 45022.3 829.973 1
 1 -5 -1 45617.5 827.959 1
 -1 -5 1 45351.4 834.529 9
 -1 -5 -1 45954.8 835.314 9
 1 -5 1 45330.5 840.121 5
 -1 -5 1 45384.6 828.013 5
 1 5 -1 45133.9 834.108 5
 -1 -5 -1 45005.8 780.606 5
 1 5 -1 43675.2 826.579 8
 -1 5 -1 45088.7 831.116 8
 -1 -5 2 36492.9 695.995 5
 -1 -5 -2 34238 600.781 5
 1 5 -2 35333.2 698.089 5
 1 -5 2 36240.3 702.37 5
 -1 5 2 37016.4 667.574 10
 1 5 -2 35742.6 632.454 10
 -1 -5 2 36179.3 677.749 9
 -1 -5 -2 34952.6 673.031 9
 1 -5 2 35079.9 682.555 8
 -1 -5 2 34821.3 681.566 8
 -1 5 -2 35964.5 690.164 8
 1 5 -2 38441.6 696.049 8
 -1 -5 -2 36351.5 690.02 4
 1 -5 -2 36456.1 689.76 4
 -1 5 2 35908.8 688.826 1
 1 5 2 36639.9 692.217 1
 1 -5 3 75.7328 32.5484 8
 -1 -5 3 70.2118 32.1568 8
 1 5 -3 35.6758 20.0934 2
 -1 -5 -3 34.2391 29.3219 4
 1 -5 -3 45.7571 31.0219 4
 -1 -5 -3 96.77 23.457 6
 1 -5 -3 60.8926 25.1832 6
 1 5 3 43.2577 27.3859 10
 1 5 -3 39.4501 21.1838 10
 -1 5 3 24.8316 26.9394 10
 -1 -5 3 61.36 26.5898 9
 -1 -5 -3 50.7407 24.6839 9
 -1 -5 -3 58.6293 29.6413 3
 1 -5 -3 62.8706 31.7839 3
 -1 5 3 33.823 29.3764 4
 1 5 3 45.0131 33.4998 4
 -1 -5 3 61.0533 33.1122 5
 1 -5 3 121.793 38.9648 5
 1 5 3 5.5204 30.6996 1
 -1 5 3 28.208 30.2044 1
 1 5 -3 84.2749 33.307 5
 1 -5 4 58207.5 1114.03 5
 -1 -5 -4 57352.2 1093.15 3
 -1 -5 -4 57808.7 973.856 5
 1 -5 -4 59912.1 1066.29 6
 -1 5 4 58118.4 1094.56 10
 1 5 4 57014.6 1100.31 10
 1 5 -4 58275.6 1054.47 10
 -1 5 4 56731.9 1101.83 4
 1 5 4 57795.7 1103.74 4
 -1 5 4 58292.5 1099.82 1
 -1 5 -4 56761.1 969.56 2
 -1 -5 -4 59271.2 1034.99 9
 -1 -5 4 57956.4 1037.84 9
 1 5 4 56273.6 1088.19 1
 1 5 5 10721.1 325.653 10
 1 5 -5 10881.4 342.257 5
 1 -5 -5 11007.9 252.292 5
 1 -5 5 10836 328.683 5
 -1 5 5 10359.9 318.587 10
 -1 -5 -5 11141.9 245.917 9
 1 5 5 10638.5 325.758 4
 -1 5 5 11012.6 330.269 4
 1 -5 -5 11303.5 335.102 4
 -1 -5 -5 10684.6 328.411 4
 -1 5 5 10847 319.943 1
 1 -5 -5 10848.6 243.591 9
 -1 -5 5 10798.3 250.623 9
 1 -5 5 11163.5 327.904 8
 -1 -5 5 10619.7 322.814 8
 -1 -5 -5 10631.7 221.825 5
 -1 5 -5 10854.8 343.56 5
 1 -5 5 11077.3 252.839 9
 1 5 5 10667.6 312.49 1
 1 5 -6 2085.66 151.527 5
 -1 5 6 2212.26 141.081 1
 -1 5 6 2125.37 145.949 4
 1 5 6 2381 148.798 10
 1 5 6 2085.03 146.222 4
 -1 -5 6 2303 149.726 8
 1 -5 6 2447.29 155.337 8
 1 5 6 2040.2 134.297 1
 1 5 7 8969.1 337.727 10
 1 5 7 9586.47 352.921 4
 -1 5 7 10236.1 357.459 4
 1 5 -7 9588.02 369.976 5
 1 5 7 9843.14 328.037 1
 1 -5 7 10365 363.261 8
 -1 -5 7 10421.1 364.258 8
 -1 5 7 9855.55 336.275 1
 1 5 -8 566.48 100.654 5
 -1 -5 8 340.068 82.8441 6
 1 -5 8 457.191 101.082 8
 -1 -5 8 469.177 102.093 8
 1 -5 9 3909.9 240.014 6
 -1 -5 9 3500.12 234.88 6
 -1 -5 9 3825.78 249.842 8
 1 -5 9 3917.21 250.02 8
 -1 -5 10 2308.35 196.996 6
 1 -5 10 2262.05 203.542 8
 -1 -5 10 1934.59 193.896 8
 1 -6 0 8.36405 22.0865 5
 -1 -6 0 -4.96237 28.9015 9
 -1 -6 0 33.5611 22.7582 5
 -1 -6 0 22.3586 25.7532 1
 1 -6 0 19.7619 24.982 1
 1 6 -1 41328.4 785.522 8
 -1 6 -1 42264.8 789.36 8
 1 6 -1 41524.5 787.985 5
 1 -6 -1 41660.7 780.267 1
 -1 -6 -1 39292.5 786.114 9
 -1 -6 1 41391.8 792.58 9
 -1 -6 1 41815.3 781.325 5
 1 -6 1 41305.9 791.954 5
 1 6 -1 42392.8 730.703 7
 -1 6 -1 41155.8 700.315 7
 -1 -6 -1 42367.8 789.02 1
 -1 6 1 41528.7 786.78 1
 1 -6 1 40773.4 764.56 1
 -1 6 2 9410.98 224.776 10
 1 6 -2 8962.67 190.904 10
 -1 -6 -2 8894.04 176.813 5
 1 -6 2 9478.39 264.835 5
 -1 -6 2 9125.16 255.318 5
 -1 -6 -2 9096.13 247.469 1
 1 -6 2 9125.35 244.685 8
 -1 -6 2 9188.27 245.155 8
 1 6 -2 9499 261.75 5
 1 6 2 9397.4 256.699 1
 -1 6 2 9100.95 252.731 1
 1 -6 -2 9006.98 248.66 4
 -1 -6 -2 9092.47 250.091 4
 -1 -6 2 9543 250.193 9
 -1 -6 -2 9069.58 245.796 9
 -1 6 -2 9419.58 255.85 8
 1 6 -2 8929.32 249.732 8
 -1 -6 -3 10004.7 229.973 6
 1 -6 -3 10230.4 253.949 6
 -1 -6 3 10809.9 298.13 5
 -1 -6 -3 10912.4 283.741 3
 1 -6 -3 9552.67 278.352 3
 1 6 -3 10205.7 295.878 5
 1 -6 3 10389.3 300.303 5
 1 -6 -3 10296.4 284.925 4
 -1 -6 -3 9630.88 279.607 4
 -1 6 3 9996.63 283.502 1
 1 6 3 10578.1 289.2 1
 -1 -6 3 10399.8 278.518 8
 1 -6 3 10485.5 279.754 8
 -1 6 3 10454.6 267.788 10
 1 6 3 10870.1 278.539 10
 1 6 -3 9563.79 227.936 10
 -1 -6 -3 10292.9 261.915 9
 -1 -6 3 10809.5 269.119 9
 1 6 -3 10189.7 288.73 8
 -1 6 -3 10058 289.499 8
 -1 -6 4 36772.3 780.931 5
 1 -6 4 36330.7 780.054 5
 -1 -6 -4 36657.6 711.162 9
 -1 -6 4 37194.3 717.99 9
 -1 6 4 35279.5 746.48 10
 -1 6 4 38503.3 774.858 1
 1 6 -4 36962.8 707.079 10
 1 6 4 36906.6 762.636 10
 -1 6 4 37298.7 774.407 4
 1 6 4 37235 771.389 4
 -1 -6 4 38934.7 679.455 7
 1 6 4 38227.2 770.776 1
 1 -6 -4 36791.9 723.647 6
 1 6 -4 35941.9 675.657 2
 1 6 5 1502.52 113.436 10
 1 6 5 1392.88 108.159 1
 1 -6 5 1433.82 114.165 5
 -1 6 5 1378.7 115.087 4
 1 6 5 1741.49 122.174 4
 -1 6 5 1543.4 111.388 10
 1 -6 -5 1411.81 113.2 3
 -1 6 5 1532.55 114.831 1
 -1 -6 -5 1048.32 101.646 4
 1 -6 -5 1407.76 113.024 4
 1 6 -5 1484.67 121.653 5
 -1 -6 5 1443.85 82.395 9
 -1 -6 -5 1476.65 77.209 9
 1 -6 5 1569.09 114.366 8
 -1 -6 5 1457.36 113.226 8
 1 -6 5 1610.08 85.9554 9
 1 -6 -5 1279.71 73.7164 9
 1 6 -6 6983.33 293.417 5
 1 6 6 7579.02 279.484 10
 1 6 6 6917.08 259.247 1
 -1 6 6 6843.16 271.741 4
 1 6 6 6742.99 268.471 4
 -1 6 6 7201.7 269.433 1
 1 -6 6 6834.25 273.192 8
 -1 -6 6 6335.69 264.231 8
 1 -6 6 6655.93 269.561 5
 1 6 7 17800.4 490.196 1
 1 6 -7 17609.7 546.577 5
 -1 -6 7 17956.1 526.06 8
 1 -6 7 17296.3 519.709 8
 -1 6 7 18643.8 509.183 1
 1 6 -8 621.872 110.743 5
 -1 -6 8 673.583 115.326 8
 1 -6 8 782.733 118.876 8
 -1 -6 9 5117.92 289.09 8
 1 -6 9 4651.78 277.053 8
 -1 -6 9 4833.14 277.203 6
 -1 -6 10 2036.02 202.626 8
 1 -6 10 2466 219.228 8
 1 -6 10 2640.59 213.937 6
 -1 -6 10 2094.22 197.084 6
 -1 7 0 144.277 46.393 8
 1 7 0 95.1658 43.5463 8
 -1 -7 0 106.424 48.1533 9
 1 -7 0 19.2194 38.6861 5
 1 -7 0 9.32969 26.2491 1
 -1 -7 0 -10.3414 29.0951 1
 -1 -7 0 -7.91679 30.74 5
 -1 -7 -1 24308.1 466.878 5
 1 -7 1 24521.1 523.428 5
 -1 -7 1 24713.6 511.622 5
 1 -7 1 24706.3 499.295 1
 -1 -7 -1 24239 517.016 1
 1 -7 -1 24235.2 511.42 1
 1 7 -1 23973.3 518.184 8
 -1 7 -1 24047.5 520.277 8
 1 7 -1 25496.9 460.487 7
 -1 7 -1 24336.1 429.883 7
 -1 -7 -1 25150.7 530.339 9
 -1 -7 1 24332.8 528.723 9
 -1 -7 2 31739.4 667.771 5
 1 7 -2 32596 679.725 5
 -1 -7 -2 30879.1 573.693 5
 1 -7 2 32178 677.686 5
 -1 7 2 32909.9 673.39 1
 -1 -7 2 33017 666.332 9
 -1 -7 -2 33404.7 667.661 9
 -1 7 2 34512.9 625.11 10
 1 7 2 31565.1 631.049 10
 1 7 -2 33199.5 577.097 10
 -1 7 -2 34187.7 680.093 8
 1 7 -2 34207 677.479 8
 -1 -7 -2 32491.3 668.7 4
 1 -7 -2 32620.7 667.898 4
 -1 -7 -2 32616.5 665.05 1
 -1 -7 2 33426 664.374 8
 1 -7 2 32530.5 661.184 8
 1 -7 3 12288.9 342.821 5
 1 7 -3 11970.5 332.445 8
 -1 7 -3 11952.8 332.331 8
 -1 -7 3 12375.3 338.007 5
 -1 7 3 12384.7 303.711 10
 1 7 -3 11472.9 255.049 10
 1 7 3 12209.5 311.163 10
 -1 -7 -3 11824.9 266.707 6
 -1 -7 -3 12170.9 310.036 9
 -1 -7 3 12492.6 315.372 9
 -1 7 3 12230.7 331.461 1
 1 7 3 12548.3 335.358 1
 1 -7 -4 20143.5 445.053 6
 1 -7 4 20291.4 506.725 5
 -1 -7 4 20457.6 504.893 5
 1 -7 -4 19980.8 445.357 9
 -1 -7 -4 19665.7 445.657 9
 -1 -7 4 20371.7 453.25 9
 -1 -7 -4 19739.7 483.14 3
 1 -7 -4 20702.1 496.905 3
 1 -7 4 20803.4 491.726 8
 -1 -7 4 20122.7 486.75 8
 1 7 4 20464.9 496.133 1
 -1 7 4 19674.3 489.269 1
 -1 7 4 19541.2 468.556 10
 1 -7 -4 21084.5 501.408 4
 -1 -7 -4 21579.6 505.355 4
 1 7 4 20091.4 478.814 10
 1 7 -4 20122.4 518.378 5
 1 7 -4 20125.1 409.9 2
 1 -7 -5 4778.36 214.321 3
 -1 -7 -5 4413.35 202.251 3
 1 -7 -5 5243.65 224.418 4
 -1 -7 -5 4380.87 208.815 4
 -1 -7 5 4692.9 207.077 8
 1 -7 5 4761.81 207.227 8
 1 7 5 4840.59 215.215 4
 -1 7 5 4668.92 212.163 4
 1 -7 5 4867.46 221.093 5
 -1 7 5 4856.72 214.279 1
 1 7 5 4959.61 213.189 1
 -1 -7 -5 4658.6 160.706 9
 -1 -7 5 4739.63 167.423 9
 1 -7 -5 4875.12 162.864 9
 1 -7 5 4654.98 166.116 9
 1 7 5 4459.85 200.911 10
 1 7 -5 4784.82 230.041 5
 1 7 -6 7914.27 328.743 5
 1 -7 -6 8114.26 310.5 4
 -1 -7 -6 7845.73 306.098 4
 1 7 6 7927.02 295.3 10
 -1 -7 6 7693.7 296.51 8
 1 -7 6 7980.83 302.805 8
 -1 7 6 7688.72 297.685 4
 1 7 6 7456.59 292.663 4
 1 7 6 7485.77 285.942 1
 -1 7 6 7941.28 294.455 1
 1 -7 6 8015.5 306.555 5
 1 -7 7 22419.6 612.495 8
 -1 -7 7 22141.9 610.39 8
 1 7 -7 21026.1 638.946 5
 -1 -7 8 46.1251 83.3715 8
 1 -7 8 123.672 77.1114 8
 -1 -7 9 6905.66 344.914 6
 -1 -7 9 6623.22 337.955 8
 1 -7 9 6838.69 344.518 8
 1 -8 0 27.2365 38.715 5
 1 -8 0 32.1993 30.5579 1
 -1 -8 0 29.4327 33.5176 1
 -1 -8 0 68.971 45.6063 9
 -1 -8 0 31.9064 30.1432 5
 1 8 0 86.68 48.0813 8
 -1 8 0 18.753 47.6251 8
 -1 -8 -1 44138.2 869.248 9
 -1 -8 1 43707.4 870.848 9
 1 -8 -1 43071.6 820.381 5
 -1 8 -1 44231.7 751.096 7
 1 8 -1 44832.9 782.195 7
 -1 -8 -1 44079.5 854.466 1
 1 -8 1 42704.4 829.099 1
 1 -8 1 43953.2 858.276 5
 -1 -8 -1 42681.9 793.637 5
 1 -8 -1 43532.6 846.804 1
 -1 -8 1 43569 844.637 5
 -1 8 -1 42160.3 857.481 8
 1 8 -1 42860.5 857.28 8
 1 -8 2 15073 390.13 5
 1 8 -2 15067.5 280.379 10
 1 8 2 15183.3 343.049 10
 -1 8 -2 15462.6 389.771 8
 1 8 -2 15257.8 387.322 8
 1 8 -2 15515.1 393.146 5
 -1 -8 2 15643 385.815 5
 -1 -8 -2 15017 380.836 9
 -1 -8 2 15288.7 383.116 9
 -1 8 2 15082.1 330.928 10
 -1 8 2 14467.3 382.522 1
 1 -8 -3 1200.14 98.5124 3
 -1 -8 -3 1160.08 66.5955 6
 -1 -8 3 1222.28 99.1006 5
 -1 8 3 1192.95 99.4948 1
 1 8 3 1271.2 101.707 1
 1 -8 3 1270.36 103.103 5
 -1 -8 -3 1199.11 89.4751 9
 -1 -8 3 1231.05 90.3513 9
 -1 -8 3 1234.96 97.1546 8
 1 -8 3 1221.4 98.0941 8
 1 8 3 1268.72 86.8265 10
 -1 8 -3 1291.62 103.137 8
 1 8 -3 1280.61 101.075 8
 -1 -8 -3 1325.58 102.372 4
 1 -8 -3 1201.79 97.9804 4
 -1 8 3 1318.12 83.6423 10
 -1 -8 -4 16109.8 346.992 6
 1 -8 -4 14462.5 365.97 6
 1 -8 4 16178.7 438.896 5
 -1 -8 4 16358.9 438.001 5
 -1 -8 -4 15486.4 416.524 3
 1 -8 -4 16479.9 430.661 3
 1 8 -4 15441.9 346.146 2
 -1 -8 4 15576.2 389 9
 -1 -8 -4 15824.4 386.163 9
 1 -8 -4 15806.4 385.783 9
 1 -8 4 16145.7 390.869 9
 1 -8 -4 14873.8 421.654 4
 -1 -8 -4 15214 423.496 4
 1 8 4 15842.6 428.388 1
 -1 8 4 15387 423.884 1
 1 -8 4 15204.9 414.658 8
 -1 -8 4 15810.7 419.242 8
 1 8 4 15481.5 400.615 10
 1 8 -4 15867.2 452.152 5
 1 8 5 -27.5212 39.8268 10
 -1 -8 -5 60.8676 35.058 9
 -1 8 5 80.8504 50.4066 1
 1 8 5 -9.98374 54.1326 1
 1 -8 5 98.8487 53.0938 5
 1 8 -5 76.2462 51.7505 5
 1 -8 -5 64.1269 54.8979 3
 -1 -8 -5 30.2783 49.5706 3
 -1 -8 -5 10.829 51.4973 4
 1 -8 -5 32.4855 46.0595 4
 1 -8 5 64.6506 38.8915 9
 1 -8 -5 42.4252 34.5094 9
 -1 -8 5 25.8512 37.6437 9
 1 -8 5 59.7783 47.3801 8
 -1 -8 5 39.7624 48.0546 8
 1 8 6 2117.93 153.2 1
 -1 8 6 2360.87 160.154 1
 1 8 6 2346.36 153.879 10
 1 8 -6 2203.69 175.855 5
 1 -8 6 2163.08 156.646 8
 -1 -8 6 2284.65 161.04 8
 1 -8 6 2374.03 169.481 5
 -1 -8 -6 2422.62 170.115 4
 1 -8 -6 2386.64 168.823 4
 -1 -8 7 16756.4 519.676 8
 1 -8 7 17340.2 525.685 8
 -1 -8 8 -47.3406 84.4516 8
 1 -8 8 79.3156 79.1133 8
 1 -8 9 3675.92 255.086 8
 -1 -8 9 4022.93 266.191 8
 -1 -8 9 4026.33 263.367 6
 -1 -9 0 15.3891 28.5159 5
 1 -9 0 -18.2535 35.0392 1
 -1 9 0 -7.23771 38.7344 8
 1 9 0 50.2413 41.7997 8
 -1 -9 0 7.85697 39.1847 9
 1 -9 0 -18.1616 35.2567 5
 -1 -9 1 32296.5 697.875 9
 -1 -9 -1 32320.8 697.764 9
 1 9 -1 32532 690.171 8
 -1 9 -1 32124.6 688.977 8
 -1 -9 1 31933.5 667.259 5
 1 9 1 33245.2 607.565 10
 1 -9 -1 32137 644.761 5
 -1 -9 -1 32431.7 619.465 5
 1 -9 1 32319.8 682.206 5
 1 -9 1 32221 658.827 1
 1 9 -1 32740.3 600.344 7
 -1 9 -1 32043.4 570.144 7
 -1 -9 2 21448.9 522.659 5
 -1 -9 -2 22166.3 432.872 5
 1 -9 2 23247.8 499.944 1
 1 -9 2 22494.3 538.758 5
 1 9 2 23848.3 478.849 10
 -1 9 -2 21523.2 532.864 8
 1 9 -2 21930.3 532.5 8
 -1 -9 -2 25124.1 547.988 9
 -1 -9 2 23687.1 541.957 9
 -1 -9 -2 23180.9 538.18 4
 1 -9 -2 23162.8 537.673 4
 -1 -9 -2 22842.3 531.988 1
 1 -9 -2 23600.9 471.065 5
 -1 -9 -3 2391.28 136.835 3
 1 -9 -3 2404.23 139.972 3
 -1 -9 3 2222.65 137.883 5
 1 -9 3 2506.65 147.425 5
 1 -9 -3 2495.94 145.861 4
 -1 -9 -3 2190.63 136.785 4
 1 9 3 2119.75 113.458 10
 1 9 -3 2471.62 144.358 8
 -1 9 -3 2818.97 154.568 8
 -1 -9 -3 2465.81 100.952 6
 -1 9 3 2253 139.59 1
 -1 -9 -3 2502.7 135.299 9
 -1 -9 3 2898.32 146.543 9
 -1 -9 4 20471.6 521.819 5
 1 -9 4 19066.4 515.506 5
 1 -9 -4 19521.7 470.213 9
 1 -9 4 19395.3 473.325 9
 1 -9 -4 19264.9 508.357 3
 -1 -9 -4 18987 498.366 3
 1 9 -4 19561.1 539.357 5
 -1 -9 4 20590.9 509.677 8
 1 -9 4 20515.4 509.101 8
 1 -9 -4 20121.1 515.239 4
 -1 -9 -4 18841 509.364 4
 -1 9 4 18755.8 504.006 1
 1 9 4 19623.9 513.172 1
 1 -9 -4 19447.1 446.406 6
 -1 -9 -4 18999.6 468.102 9
 -1 -9 4 19685.4 475.479 9
 1 9 4 19803.7 475.295 10
 1 9 -4 19597.8 428.107 2
 1 -9 -5 6671.84 275.979 3
 -1 -9 -5 6705.66 271.596 3
 1 9 5 6593.2 252.924 10
 1 9 -5 7128.26 305.771 5
 -1 -9 5 6912.7 237.23 9
 -1 -9 -5 6817.01 230.391 9
 1 -9 5 7333.36 280.842 8
 -1 -9 5 7590.99 284.644 8
 1 9 5 6774.23 275.126 1
 -1 9 5 6319.45 268.796 1
 1 -9 -5 6650.66 227.17 9
 1 -9 5 6820.64 236.01 9
 1 -9 -5 6931.33 226.727 6
 -1 -9 -5 7104.22 285.952 4
 1 -9 -5 6797.49 280.911 4
 1 -9 5 6586.62 277.737 5
 1 -9 -6 4819.48 248.287 4
 -1 -9 -6 4253.27 235.854 4
 1 -9 6 4824.16 239.128 8
 -1 -9 6 5121.74 243.839 8
 1 9 6 4541.68 221.237 10
 1 -9 7 12229.8 435.123 8
 -1 -9 7 12493.4 436.002 8
 1 -9 8 228.493 89.6708 8
 -1 -9 8 162.39 84.6485 8
 -1 -9 9 4093.24 263.224 8
 1 -9 9 3575.7 254.757 8
 -1 -10 0 -5.73365 32.6456 5
 1 -10 0 47.0598 35.0232 5
 -1 -10 0 44.8212 44.7099 9
 -1 -10 0 76.8758 46.2425 1
 -1 10 0 16.3735 44.9547 8
 1 10 0 40.6356 44.6273 8
 1 -10 -1 18729.9 420.847 5
 1 -10 1 18873.6 459.12 5
 -1 -10 -1 18550 459.792 1
 -1 -10 1 18638.6 453.378 1
 1 10 -1 19079.7 375.007 7
 -1 10 -1 17690.5 342.866 7
 -1 -10 1 19114.4 480.635 9
 -1 -10 -1 18577.2 474.153 9
 1 10 1 18563.6 375.37 10
 -1 -10 -1 18000.3 395.098 5
 -1 -10 1 18342.9 442.221 5
 1 -10 -1 18245.6 452.258 1
 1 10 -1 19103.7 470.925 8
 -1 10 -1 18770.9 469.553 8
 1 -10 2 3719.44 177.772 5
 1 -10 -2 3895.75 138.257 5
 -1 10 -2 3682.37 183.606 8
 1 10 -2 3659.24 180.941 8
 -1 -10 -2 3564.79 174.712 9
 -1 -10 2 3552.04 177.146 9
 -1 -10 2 3689.99 171.903 5
 -1 -10 -2 3562.8 173.625 1
 1 10 2 3725.69 135.8 10
 -1 -10 -2 4276.7 189.164 4
 1 -10 -2 3873.54 181.547 4
 1 -10 3 6184.44 253.153 5
 1 -10 -3 6596.63 243.035 9
 -1 -10 3 7051.58 254.919 9
 -1 -10 -3 6889.28 249.124 9
 -1 10 3 6577.75 259.654 1
 1 10 -3 6521.35 256.886 8
 -1 10 -3 6208.83 252.894 8
 -1 -10 3 6880.95 258.53 5
 1 -10 -3 6294.38 250.63 3
 1 -10 -3 6629.7 255.743 4
 -1 -10 -3 6487.13 255.161 4
 1 10 3 6559.81 212.531 10
 1 -10 4 27744.8 652.879 8
 -1 -10 4 26473.9 644.315 8
 1 -10 -4 25743.5 611.447 9
 1 -10 4 26535.6 619.035 9
 -1 -10 -4 26899.2 651.401 3
 1 -10 -4 27858 664.378 3
 -1 -10 -4 25843.8 612.917 9
 -1 -10 4 27113.5 623.206 9
 -1 -10 4 27645.8 663.403 5
 1 -10 4 26884.7 663.02 5
 1 -10 -4 28277.4 585.269 6
 -1 10 4 26734.8 657.444 1
 1 10 4 27269.9 606.539 10
 -1 -10 -4 26957.4 662.144 4
 1 -10 -4 26792.1 657.887 4
 1 -10 5 1603.95 134.877 8
 -1 -10 5 1753.27 141.015 8
 1 10 5 1722.88 146.205 1
 -1 10 5 1933.61 149.564 1
 -1 -10 -5 1569.08 137.424 4
 1 -10 -5 1855.24 148.835 4
 1 10 5 1853.92 129.828 10
 -1 -10 -5 1690.48 139.952 3
 1 -10 -5 1343.87 133.307 3
 1 -10 -5 1601.3 115.72 9
 1 -10 5 1630 117.338 9
 -1 -10 5 1464.34 113.828 9
 -1 -10 -5 1624.59 114.416 9
 1 -10 5 1664.14 145.012 5
 -1 -10 6 7298.55 312.33 8
 1 -10 6 7885.03 324.329 8
 1 -10 -6 8106.12 341.464 4
 -1 -10 -6 8464.28 346.938 4
 1 -10 -6 7827.75 333.721 3
 -1 -10 -6 8069.09 330.175 3
 -1 -10 7 10177.1 398.759 8
 1 -10 7 10352.9 403.477 8
 -1 -10 8 120.185 89.4569 8
 1 -10 8 120.766 91.1283 8
 1 11 0 96.392 38.6364 7
 1 -11 0 -23.8997 38.5091 1
 -1 -11 0 60.2603 45.4614 1
 -1 -11 0 -20.2571 48.1634 9
 -1 11 0 -9.20492 55.3666 8
 1 11 0 -18.294 53.8599 8
 1 -11 0 7.2926 41.0315 5
 -1 -11 0 6.24939 39.499 5
 -1 -11 1 9546.04 321.67 9
 -1 -11 -1 8167.5 301.659 9
 1 11 -1 9680.41 314.831 8
 -1 11 -1 8911.89 306.225 8
 1 -11 1 9603.94 299.449 5
 1 -11 -1 9057.62 262.096 5
 1 -11 1 9150.1 281.971 1
 -1 -11 1 9121.28 293.764 1
 -1 -11 1 9157.09 282.935 5
 -1 -11 -1 9146.59 242.831 5
 1 -11 -1 9169.77 296.498 1
 -1 -11 -1 9221.04 301.633 1
 -1 -11 2 8743.45 305.172 9
 -1 -11 -2 8847.44 304.56 9
 1 -11 2 8421.28 292.912 5
 -1 -11 2 8195.98 279.164 1
 1 -11 2 9183.08 275.025 1
 -1 -11 -2 8276.45 292.689 1
 -1 -11 2 8563.39 287.796 5
 -1 -11 -2 8876.81 306.909 4
 1 -11 -2 8449.38 300.487 4
 -1 11 -2 8044.78 297.221 8
 1 11 -2 8125.84 295.681 8
 1 -11 3 1376.65 122.606 5
 -1 -11 -3 1712.69 135.843 4
 1 -11 -3 1515.66 124.951 4
 -1 -11 3 1657.47 128.932 5
 -1 -11 3 1605.13 126.672 9
 1 -11 -3 1596.51 124.765 9
 1 -11 3 1439.5 121.189 9
 1 -11 3 1392.93 104.088 1
 1 11 3 1614.6 99.0443 10
 -1 -11 -3 1623.11 127.042 9
 1 11 -3 1488.09 127.663 8
 -1 11 -3 1679.4 133.794 8
 -1 -11 -4 26930 671.471 4
 1 -11 -4 26286.1 664.807 4
 1 -11 -4 25551.2 618.778 9
 1 -11 4 26587.1 631.196 9
 -1 11 4 26994.4 666.046 1
 1 11 4 25679.2 588.707 10
 -1 -11 4 26329.5 630.694 9
 -1 -11 -4 26765.2 629.547 9
 1 11 -4 24697.4 658.189 8
 -1 11 -4 26414.6 671.363 8
 1 -11 -4 25690.4 660.492 3
 -1 -11 -4 27242.3 665.341 3
 -1 -11 4 26939.7 665.972 5
 1 -11 4 25745 659.807 5
 1 -11 5 2479.5 173.033 8
 -1 -11 5 2263.39 164.049 8
 1 11 5 2026.82 136.646 10
 1 -11 5 2248.73 142.856 9
 -1 -11 -5 2186.14 164.21 3
 1 -11 -5 2149.23 166.368 3
 1 -11 -5 1945.11 160.705 4
 -1 -11 -5 1983.23 165.04 4
 -1 -11 5 1986.26 135.586 9
 -1 -11 -6 1662.44 159.143 4
 1 -11 -6 1562.14 156.725 4
 -1 -11 6 1657.39 152.75 8
 1 -11 6 1408.24 141.469 8
 1 -11 -6 1421.57 145.835 3
 -1 -11 -6 1198.53 140.556 3
 1 -11 7 5272.66 287.705 8
 -1 -11 7 6060.16 302.752 8
 1 -11 -7 5341.14 295.195 4
 -1 -11 -7 5260.23 294.803 4
 -1 -11 8 104.773 84.4438 8
 1 -11 8 210.548 98.7489 8
 1 12 0 -20.5315 62.3869 8
 -1 12 0 10.3197 49.8834 8
 1 -12 0 15.7223 37.9992 5
 -1 -12 0 27.0756 34.7666 5
 -1 -12 0 11.2194 55.0999 9
 1 -12 0 -8.94638 42.5418 1
 -1 -12 0 38.3461 50.6255 1
 1 12 1 13875.8 410.101 8
 -1 12 1 12973.6 400.47 8
 1 -12 -1 13702.9 349.992 5
 1 -12 1 13603.7 385.422 5
 -1 -12 -1 13628.3 401.539 1
 1 -12 1 12875.9 369.341 1
 -1 -12 1 13223.4 387.813 1
 1 -12 -1 12679.4 395.836 4
 -1 -12 -1 13036.8 400.426 4
 -1 12 -1 13508.6 406.644 8
 1 12 -1 13389.8 403.49 8
 -1 -12 1 13778.5 420.465 9
 -1 -12 -1 13537.2 414.547 9
 -1 -12 1 13074.2 369.261 5
 1 -12 2 14904.3 428.805 5
 -1 -12 2 15424.1 424.172 5
 -1 -12 2 15312.8 422.156 1
 1 -12 2 14706.6 399.917 1
 1 -12 -2 14859.2 442.607 4
 -1 -12 -2 15552.7 450.785 4
 -1 -12 2 14225.8 438.039 9
 1 -12 2 14957.5 442.748 9
 -1 -12 -2 14478.1 434.969 9
 1 -12 -2 14677.6 435.411 9
 1 12 -2 15116.7 445.383 8
 -1 12 -2 14454.1 440.945 8
 -1 -12 -3 4248.75 223.728 4
 1 -12 -3 5016.61 239.508 4
 -1 12 -3 5272.59 246.042 8
 1 12 -3 5084.44 242.746 8
 -1 -12 3 4853.57 229.116 9
 -1 -12 -3 4399.68 219.575 9
 1 -12 3 4639.47 195.93 1
 -1 -12 3 4559.74 223.627 5
 1 -12 3 4596.14 226.613 5
 1 -12 3 4366.05 218.867 9
 1 -12 -3 4523.53 217.283 9
 1 -12 4 21860.1 531.287 1
 1 -12 -4 22178.2 607.626 3
 -1 -12 -4 22928.5 608.503 3
 1 -12 -4 22180.9 609.986 4
 -1 -12 -4 22064.5 610.135 4
 -1 -12 4 21763.6 571.169 9
 -1 -12 -4 21473.9 565.341 9
 1 -12 -4 22200.6 568.345 9
 1 -12 4 22934 579.655 9
 1 -12 -5 2156.69 174.636 3
 -1 -12 -5 2041.96 166.147 3
 -1 -12 -5 2035.06 170.72 4
 1 -12 -5 2243.54 176.325 4
 1 -12 -6 3377.87 225.298 3
 -1 -12 -6 3173.01 219.154 3
 1 -12 -6 3245.97 222.356 4
 -1 -12 -6 3082.54 219.37 4
 -1 -12 7 6410.31 321.317 8
 1 -12 7 6863.89 329.968 8
 1 -12 -7 6013.86 323.292 4
 -1 -12 -7 6298.17 329.691 4
 -1 -12 8 36.0705 89.9473 8
 1 -12 8 18.1192 73.7838 8
 -1 13 0 34.0596 73.0991 8
 1 13 0 101.744 76.0243 8
 1 -13 0 48.7136 70.1342 9
 -1 -13 0 49.395 76.5632 9
 -1 -13 0 36.1483 38.1816 5
 1 -13 0 58.7945 46.6934 5
 1 -13 0 -9.93031 42.2375 1
 -1 -13 0 -10.6837 46.3786 1
 1 -13 1 7678.01 279.681 5
 -1 -13 1 7682.27 289.5 1
 1 -13 1 7262.35 269.519 1
 1 13 1 7564.34 301.115 8
 -1 13 1 8305.46 311.864 8
 -1 -13 1 8165.15 275.245 5
 -1 -13 -1 7401.55 291.252 1
 -1 13 -1 7660.5 305.605 8
 1 13 -1 7904.93 308.017 8
 -1 -13 -1 7746.31 302.919 4
 1 -13 -1 7826.1 304.483 4
 -1 -13 -1 7669.66 309.532 9
 1 -13 1 7655.78 309.714 9
 -1 -13 1 7248.03 305.044 9
 1 -13 -1 7510.85 302.438 9
 -1 -13 2 6636.88 260.635 5
 1 -13 2 6559.16 265.553 5
 1 -13 -2 6092.74 267.732 9
 -1 -13 2 6560.35 283.167 9
 -1 -13 -2 5832.93 265.436 9
 1 -13 2 6328.17 276.272 9
 1 -13 -2 5958.67 269.009 4
 -1 -13 -2 6625.37 283.121 4
 -1 -13 2 6036.55 251.54 1
 1 -13 2 6104.88 239.934 1
 -1 -13 3 3468.38 199.978 5
 -1 -13 3 3619.53 191.452 1
 1 -13 3 3573.86 180.071 1
 -1 -13 -3 3620.92 200.042 9
 1 -13 -3 3890.94 209.053 9
 -1 -13 -3 3693.36 213.798 4
 1 -13 -3 3405.63 206.906 4
 -1 -13 -4 14924.3 488.675 4
 1 -13 -4 14346.8 479.503 4
 1 -13 -4 14460.1 478.727 3
 -1 -13 -4 15175 479.106 3
 1 -13 -5 1883.12 173.122 4
 -1 -13 -5 1720.67 166.975 4
 1 -13 -5 1805.02 165.694 3
 -1 -13 -5 1925.56 164.916 3
 -1 -13 -6 1955.44 185.165 4
 1 -13 -6 2625.32 209.811 4
 -1 -13 -6 2466.59 198.364 3
 1 -13 -6 2630.06 208.104 3
 1 -13 -7 6010.03 328.048 4
 -1 -13 -7 5445.31 317.145 4
 1 -14 0 10.9919 55.6537 1
 -1 -14 0 129.487 60.4693 1
 1 -14 1 11420.9 360.575 5
 -1 -14 1 11481 349.411 5
 1 -14 -1 10795.7 388.003 4
 -1 -14 -1 10658.3 386.421 4
 1 -14 1 11135.2 360.221 1
 -1 -14 -1 10873.2 382.26 1
 -1 -14 1 11529.9 378.01 1
 -1 -14 -2 2429.33 178.343 4
 1 -14 -2 2460.13 181.551 4
 1 -14 2 2367.23 150.738 1
 -1 -14 2 2494.69 165.603 1
 1 -14 2 2622.52 172.293 5
 -1 -14 2 2170.05 153.386 5
 -1 -14 -3 1205.57 129.099 4
 1 -14 -3 1414.14 142.429 3
 1 -14 -3 1213.18 133.196 4
 1 -14 3 1171.17 110.356 1
 -1 -14 3 1502.18 128.659 1
 -1 -14 4 8559.11 323.964 1
 1 -14 -4 8327.9 363.994 4
 -1 -14 -4 9137.08 377.519 4
 1 -14 -4 9115.01 372.273 3
 -1 -14 -4 9086.69 367.649 3
 1 -14 -5 270.627 92.9905 4
 -1 -14 -5 238.381 91.246 4
 -1 -14 -5 317.034 87.1642 3
 1 -14 -5 313.277 91.7778 3
 1 -14 -6 2500.63 215.212 4
 -1 -14 -6 2517.83 211.805 4
 -1 -14 -6 3068.8 225.921 3
 1 -14 -6 2798.66 219.246 3
 -1 -14 -7 5881.7 335.543 4
 1 -14 -7 5900.12 336.875 4
 -1 -15 0 -12.8765 61.2299 1
 1 -15 1 14142.9 423.154 5
 -1 -15 1 14090.7 448.944 1
 -1 -15 -1 14232.1 462.201 1
 1 -15 1 14244.5 436.32 1
 1 -15 -1 14676.4 479.449 4
 -1 -15 -1 13550.5 466.433 4
 -1 -15 2 7626.15 305.184 1
 1 -15 -2 6986.07 324.318 4
 -1 -15 -2 7610.72 335.572 4
 1 -15 2 7296.23 287.905 1
 1 -15 -3 976.117 126.402 3
 -1 -15 -3 1052.24 129.444 3
 -1 -15 3 936.044 112.178 1
 1 -15 3 882.107 100.977 1
 1 -15 -3 991.397 129.798 4
 -1 -15 -3 822.207 123.736 4
 1 -15 -4 6642.33 323.762 3
 -1 -15 -4 5647.01 294.999 3
 -1 -15 4 5649.49 262.479 1
 -1 -15 -4 5928.28 310.294 4
 1 -15 -4 6045.8 314.158 4
 1 -15 -5 2204.19 194.095 3
 -1 -15 -5 1801.05 181.743 3
 1 -15 -5 1920.96 185.802 4
 -1 -15 -5 1806.65 185.623 4
 1 -15 -6 2215.63 203.588 3
 -1 -15 -6 2073.97 191.959 3
 -1 -15 -6 1744.72 188.717 4
 1 -15 -6 1925.76 194.818 4
 1 -16 0 -76.3537 73.8168 4
 -1 -16 0 15.3115 71.5866 4
 -1 -16 0 -13.8831 66.0183 1
 1 -16 -1 9444.84 382.551 4
 -1 -16 -1 8580.31 366.779 4
 -1 -16 1 8558.14 344.536 1
 1 -16 1 8963.85 338.138 1
 1 -16 -2 2196.2 185.164 4
 -1 -16 -2 2348.9 190.454 4
 -1 -16 2 2593.77 183.136 1
 1 -16 2 2214.69 161.698 1
 1 -16 -3 315.903 93.8584 3
 -1 -16 -3 597.878 108.027 3
 -1 -16 -3 424.116 97.9942 4
 1 -16 -3 574.477 113.882 4
 -1 -16 3 481.228 95.4508 1
 -1 -16 -4 5480.16 305.097 4
 1 -16 -4 5649.26 309.593 4
 -1 -16 -4 5858.6 308.793 3
 1 -16 -4 5773.77 309.187 3
 -1 -16 4 5692.18 269.431 1
 1 -16 -5 202.35 94.5083 3
 -1 -16 -5 124.269 89.8959 3
 1 -16 -5 189.257 98.6092 4
 -1 -16 -5 57.0989 82.6491 4
 -1 -17 0 -14.9828 71.2464 1
 1 -17 0 -49.6562 73.2735 4
 -1 -17 0 49.7978 72.0555 4
 -1 -17 1 4393.66 248.391 1
 1 -17 -1 4543.65 275.858 4
 -1 -17 -1 4032.38 261.368 4
 1 -17 -2 3261.61 234.88 4
 -1 -17 -2 4153.33 262.251 4
 -1 -17 2 3640.11 218.538 1
 1 -17 2 3574.1 210.464 1
 -1 -17 -3 1556.53 170.446 4
 1 -17 -3 1593.06 173.715 3
 1 -17 -3 1605.48 177.656 4
 -1 -17 3 1626.05 148.691 1
 -1 -17 -3 1426.89 166.168 3
 1 -17 -4 5660.68 314.239 3
 -1 -17 -4 4913.82 295.228 3
 1 -17 -4 4823.36 294.225 4
 -1 -17 -4 4956.62 301.637 4
 1 -18 0 -17.7276 81.439 4
 -1 -18 0 35.5773 75.6577 4
 1 -18 -1 4111.32 268.398 4
 -1 -18 -1 4627.94 284.165 4
 -1 -18 1 4790.91 265.316 1
 1 -18 -2 3374.31 242.599 4
 -1 -18 -2 3054.02 232.613 4
 -1 -18 2 3082.93 213.67 1
 1 -18 -3 777.945 143.653 3
 -1 -18 -3 974.941 141.804 3
 -1 -18 3 880.286 124.104 1
 -2 0 0 116.894 18.7127 2
 -2 0 0 88.1254 15.7694 7
 2 0 0 120.232 17.1303 7
 -2 0 1 39070.7 665.826 6
 -2 0 -1 38775.5 651.86 2
 -2 0 -1 37559.8 636.249 1
 2 0 1 36772.9 651.774 2
 2 0 2 134920 2254.8 2
 -2 0 2 137408 2295.94 6
 2 0 -3 151799 2619.96 10
 2 0 3 157156 2549.31 2
 -2 0 3 152033 2614.04 4
 2 0 3 151040 2614.14 4
 -2 0 3 150984 2614.79 6
 2 0 -3 152088 2549.58 9
 2 0 3 154232 2593.41 5
 2 0 4 8348.27 152.677 9
 2 0 4 8500.82 239.526 4
 -2 0 4 8531.8 239.132 4
 2 0 4 7939.11 210.181 5
 2 0 -4 7983.79 224.915 5
 2 0 -4 8004.78 150.507 9
 2 0 4 8154.64 236.337 10
 2 0 -4 8075.5 236.585 10
 -2 0 4 7774.19 229.114 6
 2 0 4 8486.07 162.305 2
 -2 0 5 26445.7 575.403 4
 2 0 5 26449.5 575.706 4
 2 0 5 24509.1 440.577 2
 2 0 -5 27505.5 560.762 5
 2 0 5 26506.5 562.365 3
 -2 0 5 26217 577.65 3
 2 0 5 25849.2 572.827 10
 -2 0 5 27764 501.594 2
 2 0 6 161.857 51.6838 3
 -2 0 6 154.837 57.0693 3
 2 0 6 148.749 48.1016 10
 -2 0 6 107.514 48.2224 6
 -2 0 6 170.116 53.3419 4
 2 0 6 125.663 52.9045 4
 2 0 7 5849.3 246.565 10
 2 0 -7 6459.01 245.661 5
 2 0 7 6235.33 249.072 3
 -2 0 7 5862.1 252.946 3
 -2 0 7 6094.64 248.761 6
 2 0 7 6185.93 234.136 6
 -2 0 7 5721.11 250.393 4
 2 0 7 6811.99 269.708 4
 -2 0 8 -11.8188 63.2547 6
 2 0 8 39.95 56.8622 6
 2 0 -8 87.5738 53.7645 5
 -2 0 9 3401.04 210.415 6
 2 0 9 2839.62 178.622 6
 -2 0 10 254.456 93.4269 8
 2 0 10 200.639 96.3952 8
 -2 -1 0 240876 3967.85 2
 2 1 0 241487 3968.29 2
 -2 -1 0 235816 3964.24 7
 2 1 0 232652 3965.62 7
 2 1 0 244870 3947.57 6
 -2 -1 0 237495 3946.91 6
 2 1 0 239835 3969.08 9
 -2 -1 1 43.8849 16.002 6
 -2 -1 -1 40.2964 11.7706 3
 2 -1 -1 114.022 18.7471 3
 2 1 -1 49.2668 15.4266 9
 2 1 1 50.4448 14.9165 9
 2 -1 -1 67.6354 14.265 4
 2 1 1 54.8983 14.3309 4
 -2 -1 -1 58.8684 14.7394 4
 -2 1 1 46.3748 14.2095 4
 -2 -1 -1 119.122 16.8748 1
 2 -1 1 69.9391 14.7283 8
 -2 -1 1 59.5813 14.9986 8
 -2 -1 1 38.9031 15.9488 2
 -2 1 -1 40.3417 12.8758 2
 2 1 -1 39.0513 18.9195 2
 2 -1 -2 74882 1300.09 6
 2 1 2 75992.1 1269.05 5
 -2 -1 2 76023.2 1282.14 2
 2 1 -2 74757 1271.32 9
 2 1 2 76095.6 1270.88 9
 2 -1 2 74656 1300.41 5
 -2 1 2 74847.6 1294.99 4
 2 1 2 71513 1292.65 4
 2 -1 -2 74652.6 1301.79 10
 -2 1 2 74594.9 1301.76 3
 -2 1 2 75961.7 1300.68 6
 2 1 3 260.422 39.5502 4
 -2 1 3 293.245 42.1924 4
 -2 -1 3 217.069 28.1053 2
 2 1 3 241.015 21.4773 9
 2 1 -3 298.742 23.0873 9
 -2 1 3 305.242 39.2239 6
 2 -1 -3 227.777 39.3986 10
 2 1 -3 264.062 37.3613 10
 -2 1 3 308.892 42.7078 3
 2 1 3 221.867 36.4882 3
 2 -1 3 280.752 37.0792 5
 2 1 -3 297.636 40.9098 5
 -2 1 4 23.6069 29.4471 3
 2 1 4 220.854 38.4967 3
 2 -1 -4 46.4613 10.9887 9
 2 -1 -4 74.8851 29.595 5
 2 -1 4 4.74206 25.7258 5
 2 1 -4 22.1844 29.302 5
 2 1 4 85.1076 34.4927 4
 -2 1 4 22.6351 30.6934 4
 2 1 -4 196.552 43.3431 10
 2 -1 4 90.9714 30.8298 10
 2 -1 -4 118.993 36.1682 10
 2 1 4 36.2164 29.1907 10
 -2 1 4 46.4694 31.391 6
 -2 -1 4 67.2539 33.7222 6
 -2 -1 4 55.6214 19.2597 2
 -2 -1 5 1448.78 63.3333 2
 2 -1 -5 1277.7 86.2104 5
 2 -1 5 1286.42 84.9359 5
 -2 1 5 1294.55 96.6328 3
 2 1 5 1461.19 94.8921 3
 2 -1 5 1471.81 95.5799 10
 2 1 5 1415.27 100.763 10
 2 1 -5 1415.02 96.5521 5
 -2 -1 5 1522.82 102.3 4
 2 -1 5 1446.33 101.153 4
 2 1 5 1410.81 102.805 4
 -2 1 5 1178.92 94.4629 4
 2 -1 6 24882.8 572.879 3
 -2 -1 6 25329.4 591.905 3
 -2 1 6 25255.3 588.579 4
 -2 -1 6 24318 582.462 4
 2 -1 6 24774.9 586.284 4
 2 1 6 24942.7 586.539 4
 -2 -1 6 25015.8 579.743 6
 -2 1 6 24079.9 564.28 6
 2 1 -6 22602.7 565.234 5
 2 1 6 24843.5 586.251 10
 2 -1 6 24108.8 570.991 10
 -2 1 6 24497.1 586.079 3
 2 1 6 24198.2 565.148 3
 2 -1 7 108.732 50.8143 10
 2 1 7 138.711 57.8894 10
 -2 -1 7 119.801 60.5807 4
 2 -1 7 43.5793 55.9981 4
 2 1 7 118.784 50.5306 4
 -2 1 7 140.067 64.8414 4
 2 1 7 116.603 54.0586 3
 2 -1 7 78.8746 52.8078 3
 -2 1 7 162.55 66.5591 3
 -2 -1 7 175.386 66.6498 3
 2 -1 -7 145.717 51.0616 5
 -2 1 7 96.9633 58.361 6
 -2 -1 7 208.222 63.3062 6
 2 1 7 141.931 52.6249 6
 2 1 -7 233.869 61.8311 5
 2 1 8 30838.9 696.445 6
 -2 -1 8 29935.1 743.51 6
 2 -1 8 30398.5 719.765 6
 2 -1 -8 30819 710.83 5
 2 1 -8 31459.4 747.926 5
 -2 1 8 30124.1 731.382 6
 2 1 -9 446.474 95.6198 5
 -2 -1 9 385.629 98.8282 8
 2 -1 9 291.779 89.215 8
 2 -1 9 362.052 83.3864 6
 -2 -1 9 392.527 93.6847 6
 -2 -1 10 4704.97 267.787 6
 2 -1 10 4805.55 250.362 6
 -2 -1 10 4179.63 273.408 8
 2 2 0 32.7572 17.1169 9
 2 2 0 13.2881 14.985 7
 -2 -2 -1 40508.4 722.437 1
 2 -2 -1 40348.6 727.584 3
 -2 -2 -1 43230.1 724.377 4
 2 -2 -1 42101 723.042 4
 2 -2 1 42259 722.227 8
 -2 -2 1 39674 718.713 8
 2 -2 1 41935.4 697.756 7
 2 2 -1 40646.5 726.827 9
 2 2 1 39556 724.917 9
 -2 -2 2 168.548 22.7073 2
 2 -2 -2 33.694 19.7319 4
 -2 -2 -2 12.2658 21.14 4
 -2 2 2 24.0074 21.9618 4
 2 2 2 41.785 22.2991 4
 2 -2 -2 3.06145 19.3598 6
 2 2 2 115.93 14.7149 6
 -2 -2 2 12.1376 21.411 8
 2 -2 2 24.4131 23.2565 8
 -2 2 2 22.6714 22.3269 3
 -2 -2 -2 -2.59375 18.9847 3
 2 -2 -2 60.1926 23.9486 3
 2 2 2 22.8596 20.8126 1
 2 2 2 65.5791 17.0434 9
 2 2 -2 15.4637 15.356 9
 2 2 -2 75.1349 24.6626 5
 2 2 2 21.5972 9.14605 5
 2 -2 -2 -12.935 21.0185 10
 2 -2 2 202.837 31.609 5
 -2 -2 3 73829.5 1284.47 2
 2 2 -3 75003.9 1341.98 5
 2 -2 3 74814.3 1336.6 5
 2 2 3 76409.1 1291.28 6
 2 -2 -3 75048.9 1329.93 6
 -2 2 3 74592.9 1337.78 3
 2 2 3 73450.8 1317.64 3
 2 2 3 78937.6 1337.73 4
 -2 2 3 75123.8 1333.5 4
 2 2 3 73160.8 1277.64 9
 2 2 -3 78688.2 1330.12 10
 2 -2 -3 74938.2 1338.53 10
 2 -2 3 76303.1 1319.07 10
 2 -2 3 76974.6 1337.53 8
 -2 -2 3 71910.9 1330.27 8
 2 2 3 75234.6 1312.8 1
 2 -2 -3 74394.2 1332.66 4
 -2 -2 -3 75179 1334.15 4
 2 -2 -4 24531.3 536.126 10
 2 -2 4 24951 516.129 10
 2 2 -4 24889.9 525.495 10
 2 2 4 24379.8 536.765 10
 2 2 4 24700.1 531.068 4
 -2 2 4 24176.4 528.364 4
 2 2 4 24091.1 501.639 1
 -2 2 4 23844.7 513.253 6
 2 2 4 25726.3 489.488 6
 -2 -2 4 24704.3 458.417 2
 2 2 4 25886.4 521.035 3
 -2 2 4 24394.3 532.334 3
 2 -2 4 24988.6 523.502 5
 2 2 -4 25279.3 536.854 5
 2 2 5 60983.3 1147.18 3
 -2 2 5 61090.7 1168.53 3
 -2 2 5 61516.2 1165.81 4
 2 2 5 62588.7 1168.74 4
 2 -2 5 60903.8 1145.14 10
 2 2 5 59881.9 1167.86 10
 2 2 5 61256.8 1124.08 1
 2 -2 5 60816.1 1145.28 5
 2 -2 -5 62119.6 1121.06 5
 2 -2 5 59950.6 1019.39 9
 2 2 5 60637.1 1106.35 6
 -2 -2 6 200.413 58.7282 6
 2 2 -6 155.296 53.8714 5
 2 -2 -6 227.397 51.4737 5
 2 2 6 172.878 51.3939 1
 2 2 6 94.5531 47.2496 10
 2 -2 6 159.807 49.629 10
 -2 -2 6 119.03 52.8119 4
 2 -2 6 219.723 57.3922 4
 2 2 6 201.641 60.6731 4
 -2 2 6 264.92 64.4991 4
 -2 2 6 170.308 51.2697 6
 -2 2 6 231.43 60.7492 3
 2 2 6 221.34 57.8956 3
 -2 -2 7 3956.41 202.316 6
 2 2 7 3700.7 167.633 6
 -2 2 7 3654.5 199.454 3
 2 2 7 3637.04 188.679 3
 2 2 -7 3494.68 191.169 5
 2 -2 -7 3645.63 169.017 5
 -2 -2 7 3826.48 199.549 4
 2 -2 7 3570.22 196.177 4
 -2 2 7 3809.22 185.869 6
 2 2 7 3912.22 201.608 10
 2 -2 7 3804.11 188.7 10
 -2 2 7 4050.01 205.681 4
 2 2 7 3920.71 202.972 4
 2 2 7 3659.53 171.462 1
 -2 -2 7 4268.31 211.565 3
 2 -2 7 3518.06 191.148 3
 -2 -2 7 3903.22 207.976 8
 2 -2 7 3577.7 201.785 8
 2 2 8 52.5169 49.8294 6
 -2 -2 8 63.5569 62.4269 6
 2 -2 8 -11.375 54.0899 6
 2 -2 8 -84.6065 63.6119 8
 -2 -2 8 13.942 64.0484 8
 2 2 -8 25.7435 60.1784 5
 2 2 -9 2148.82 178.807 5
 -2 -2 9 2018.8 181.182 8
 2 -2 9 2165.41 185.843 8
 2 -2 9 2439.31 176.599 6
 -2 -2 9 2528.28 190.738 6
 2 -2 10 -17.9789 92.3437 8
 -2 -2 10 -71.278 87.5145 8
 2 -2 10 -42.1257 83.5765 6
 -2 -2 10 32.0718 68.2044 6
 2 3 0 244473 4123.47 5
 2 3 0 250736 4135.08 7
 -2 -3 0 254007 4148.03 9
 2 3 0 247460 4147.97 9
 2 3 -1 201006 3327.64 5
 -2 -3 -1 201400 3323.3 1
 2 -3 1 199983 3291.37 1
 2 3 1 197882 3274.46 5
 2 -3 1 201661 3319.04 8
 -2 -3 1 199118 3316.11 8
 2 -3 -1 197265 3306.99 10
 -2 3 -1 196526 3318.37 8
 2 3 -1 197823 3316.6 8
 2 -3 -1 198486 3319.09 4
 -2 -3 -1 194346 3318.45 4
 2 3 -1 200572 3326.57 9
 2 3 1 200086 3326.1 9
 -2 -3 -1 194949 3322.83 9
 -2 -3 1 199150 3324.95 9
 2 -3 -2 33345.3 630.333 6
 2 3 2 33453.2 633.999 4
 -2 3 2 35383.2 638.25 4
 2 3 -2 33919.1 648.777 5
 2 -3 -2 33655.3 636.547 4
 -2 -3 -2 34712.3 638.096 4
 2 -3 -2 34299.3 642.634 3
 -2 -3 -2 33708.3 625.772 3
 2 3 2 34073.8 630.721 1
 2 3 -2 34232.2 621.918 9
 2 3 2 33699.5 620.002 9
 2 -3 -2 33735 633.243 10
 2 -3 2 33827.4 634.767 8
 -2 -3 2 34691.6 635.026 8
 -2 -3 -2 33654.2 619.458 9
 -2 -3 2 33341 620.966 9
 2 -3 2 33218.1 651.546 5
 -2 -3 -3 251.057 37.8075 3
 -2 3 3 249.189 42.8344 3
 2 -3 -3 249.624 41.5567 3
 -2 -3 3 292.316 42.1717 8
 2 -3 3 276.086 40.9524 8
 2 -3 -3 201.409 37.2382 10
 2 3 -3 210.738 33.6284 10
 2 -3 3 307.127 34.2992 10
 2 -3 3 255.045 40.8827 5
 2 3 -3 228.989 40.5202 5
 2 -3 -3 335.165 41.7177 6
 -2 3 3 227.942 38.5402 4
 2 3 3 240.606 38.9629 4
 2 -3 -3 290.556 43.5713 4
 -2 -3 -3 185.504 37.6257 4
 2 3 3 295.908 28.5626 6
 -2 -3 3 275.025 31.4452 9
 -2 -3 -3 235.68 27.9705 9
 2 3 3 228.238 36.6976 1
 2 3 4 20.0325 26.5661 6
 2 -3 4 -37.3473 41.5086 5
 2 3 -4 6.66512 35.6701 5
 -2 3 4 30.7202 35.3822 4
 2 3 4 -36.774 43.8782 4
 2 -3 -4 -19.0049 47.6299 10
 2 -3 4 4.75537 26.7556 10
 2 3 4 -6.63223 35.9581 10
 2 3 -4 -5.30081 34.7444 10
 2 -3 4 30.2905 34.0852 8
 -2 -3 4 36.1562 34.7027 8
 2 3 4 64.9885 36.3117 1
 2 3 4 -21.2815 35.1772 3
 -2 3 4 18.7664 38.0156 3
 2 3 5 24.26 37.2509 1
 -2 3 5 100.522 47.4835 4
 2 3 5 15.475 43.5502 4
 2 -3 -5 54.6116 31.1036 5
 2 -3 5 -7.2234 37.6453 5
 2 3 5 31.2221 29.259 6
 -2 3 5 -15.6442 39.0285 3
 2 3 5 54.2276 39.9304 3
 2 -3 5 55.7922 32.758 10
 2 3 5 48.6777 34.5257 10
 2 -3 -6 26857.3 572.605 5
 2 3 -6 26902.7 646.103 5
 -2 3 6 28346.7 644.773 4
 2 3 6 27363.9 639.176 4
 2 3 6 27073.2 641.379 10
 2 -3 6 26789.5 617.535 5
 2 3 6 26748.1 618.264 3
 2 3 6 27094.8 597.691 1
 2 3 6 27418.4 567.92 6
 2 -3 6 27838.3 648.259 8
 -2 -3 6 27340.6 643.342 8
 2 -3 6 27016.8 605.186 10
 -2 3 6 26476 635.513 3
 2 3 7 823.514 94.3721 1
 2 -3 7 613.69 98.5692 4
 -2 3 7 704.16 102.019 4
 2 3 7 818.398 106.408 4
 -2 -3 7 759.668 102.429 4
 2 3 -7 865.205 104.613 5
 -2 3 7 788.014 102.679 3
 2 3 7 831.808 100.975 3
 -2 -3 7 725.925 99.8226 8
 2 -3 7 866.778 104.683 8
 2 3 7 618.526 91.9284 10
 -2 -3 7 728.807 95.0722 6
 2 3 7 576.994 72.0711 6
 2 3 -8 19252.1 562.981 5
 2 -3 8 18989.8 566.378 8
 -2 -3 8 18844.2 560.467 8
 -2 -3 8 18740.6 550.294 6
 2 3 8 18943.2 493.904 1
 -2 -3 9 64.2929 72.5101 8
 2 -3 9 -16.2533 71.9516 8
 -2 -3 9 75.12 67.777 6
 2 -3 9 109.091 75.8057 6
 2 3 -9 -31.4301 75.9643 5
 2 -3 10 5559.6 281.502 6
 -2 -3 10 4728 280.63 6
 -2 -3 10 5082.12 301.618 8
 2 -3 10 5670.29 314.94 8
 -2 -4 0 237.356 35.0272 9
 2 -4 0 226.283 26.994 1
 -2 4 0 221.903 26.9616 1
 2 4 0 251.102 26.673 5
 2 4 1 20477.8 366.679 5
 -2 4 1 21015 412.157 1
 2 4 -1 21130 411.105 8
 -2 4 -1 20814.5 413.218 8
 2 4 -1 21064.9 417.672 5
 2 4 -1 20458.4 393.416 7
 2 -4 -1 21445.8 413.169 4
 -2 -4 -1 20782.3 412.07 4
 -2 -4 1 20990.5 418.36 9
 -2 -4 -1 19540 412.753 9
 2 -4 1 20669.7 387.321 1
 -2 -4 -1 20845.6 415.843 1
 2 -4 -1 20498.1 390.05 10
 -2 -4 1 20186.4 406.598 8
 2 -4 1 22111.8 412.745 8
 2 4 -2 176.633 29.4806 2
 -2 4 -2 190.688 38.6829 8
 2 4 -2 146.626 34.5643 8
 2 -4 2 167.008 35.9393 8
 -2 -4 2 123.597 33.2987 8
 2 4 2 166.653 34.0289 4
 -2 4 2 146.554 34.1426 4
 -2 -4 2 149.486 28.0333 7
 -2 -4 -2 159.142 17.5347 6
 2 4 -2 201.047 37.5151 5
 -2 -4 2 159.234 31.5881 9
 -2 -4 -2 200.209 33.8741 9
 2 -4 -2 127.77 34.1902 3
 -2 -4 -2 161.879 31.957 3
 2 -4 -2 163.547 35.0584 4
 -2 -4 -2 146.623 35.4563 4
 -2 -4 -2 184.454 34.1235 1
 2 4 2 179.808 34.7886 1
 2 -4 -2 159.644 30.4472 10
 2 -4 2 109.913 31.6856 5
 2 -4 -3 118912 2033 6
 -2 -4 -3 113810 2031.91 3
 2 -4 -3 115369 2053.14 3
 2 4 -3 119023 2065.86 5
 2 -4 3 117555 2066.98 5
 -2 -4 3 119729 2045.24 8
 2 -4 3 114219 2041.98 8
 -2 -4 3 117147 2011.11 9
 -2 -4 -3 114815 2006.14 9
 2 4 3 116686 2048.46 4
 -2 4 3 120710 2053.11 4
 -2 -4 -3 124033 2055.83 4
 2 -4 -3 126112 2057.76 4
 2 -4 -3 118119 2046.01 10
 2 4 -3 117212 2017.61 10
 2 -4 3 115911 2000.08 10
 2 4 -3 113905 1997.69 2
 2 4 3 118358 2042.3 1
 2 -4 -4 -5.51697 30.2939 6
 -2 -4 4 -12.5034 37.2103 8
 2 -4 4 -6.29089 35.3962 8
 -2 -4 -4 12.9522 33.2637 4
 2 4 4 -19.3337 38.3584 4
 -2 4 4 6.47475 35.9943 4
 2 -4 -4 39.0019 35.6931 4
 2 4 4 103.984 38.5376 10
 2 -4 4 70.8384 27.9844 10
 2 4 -4 20.5314 27.8305 10
 2 4 4 -11.2847 34.639 1
 -2 -4 -4 9.3754 20.3055 9
 -2 -4 4 23.573 21.8804 9
 2 -4 4 -6.9883 39.7853 5
 2 4 -4 101.334 39.7441 5
 2 -4 -5 43361 763.498 9
 2 4 5 42606.9 854.352 1
 2 4 -5 43416.6 900.089 5
 2 -4 5 42505.5 834.268 10
 2 4 -5 42465.4 852.042 10
 2 4 5 43329 888.991 10
 2 -4 5 44990.9 886.771 5
 2 -4 -5 44189.5 813.788 5
 2 -4 5 42690.1 877.677 8
 -2 4 5 42310.5 878.416 4
 2 4 5 41879.1 876.69 4
 -2 -4 5 41497.8 875.379 8
 2 -4 6 4463.76 200.318 5
 2 -4 -6 4446.7 160.151 5
 2 4 6 4154.37 204.229 10
 2 4 -6 4154.61 207.658 5
 -2 4 6 3976.91 196.643 4
 2 4 6 4349.94 203.052 4
 2 4 6 4435.76 185.572 1
 -2 -4 6 4327.05 204.03 8
 2 -4 6 4489.23 208.51 8
 2 4 7 3701.73 205.254 10
 -2 -4 7 3673.37 206.422 6
 -2 -4 7 3432.54 198.623 8
 2 -4 7 3456.75 202.212 8
 2 4 7 3863.02 184.138 1
 2 4 7 3208.03 193.172 4
 -2 4 7 3482.58 197.892 4
 2 4 -7 3466.62 204.363 5
 2 4 8 59.464 60.846 1
 -2 -4 8 71.3946 73.3434 8
 2 -4 8 43.345 61.4563 8
 2 4 -8 29.789 62.0202 5
 -2 -4 8 55.2883 72.9971 6
 2 -4 9 2215.66 178.6 6
 -2 -4 9 1851.94 172.239 6
 2 4 -9 1918.78 181.757 5
 2 -4 9 1721.62 172.983 8
 -2 -4 9 1979.77 177.411 8
 2 -4 10 434.564 101.002 6
 -2 -4 10 358.266 100.626 6
 -2 -4 10 417.954 116.08 8
 2 -4 10 257.272 91.8366 8
 -2 -5 0 55164.4 1032.34 9
 2 -5 0 56369 1008.08 1
 -2 -5 0 55478.5 996.81 5
 2 5 0 56395.4 1003.65 5
 2 -5 0 58650.9 961.421 10
 2 -5 -1 171.694 24.9087 10
 -2 -5 -1 112.885 33.7727 1
 2 -5 1 164.788 26.6931 1
 -2 5 1 147.333 31.6955 1
 2 5 -1 167.248 36.1582 8
 -2 5 -1 211.014 37.3291 8
 -2 -5 -1 119.717 32.0494 9
 -2 -5 1 216.09 37.4333 9
 2 5 -1 182.053 28.0633 7
 2 -5 1 183.055 36.0811 5
 -2 -5 1 181.972 32.3647 5
 2 5 -1 141.951 28.9517 5
 2 -5 -1 160.646 35.6204 4
 -2 -5 -1 217.92 37.467 4
 2 -5 -2 67099.7 1180.14 10
 2 -5 2 66214.9 1124.71 10
 2 -5 2 68774.2 1198.1 8
 -2 -5 2 66897.4 1195.46 8
 2 5 -2 66971 1213.93 5
 2 -5 2 67416 1223.27 5
 -2 -5 -2 66896 1192.04 9
 -2 -5 2 66141.1 1193.69 9
 -2 5 -2 70837 1209.14 8
 2 5 -2 63425.9 1197.1 8
 2 -5 -2 65937.5 1204.18 3
 2 -5 -2 67227.4 1200.77 4
 -2 -5 -2 69127.7 1204.67 4
 -2 -5 2 65251.6 1151.36 7
 -2 -5 -2 66190.4 1128.95 6
 -2 5 2 65503.7 1201.73 1
 -2 -5 -2 65733.3 1196.81 1
 -2 -5 3 3953.46 118.877 7
 2 5 -3 3982.82 123.33 2
 2 5 3 4150.06 151.583 1
 2 -5 -3 3497.12 133.432 6
 2 -5 3 3668.37 155.643 5
 2 5 -3 3910.52 158.308 5
 -2 5 3 3980.76 151.621 4
 2 5 3 3821.2 150.096 4
 2 5 -3 3844.72 125.342 10
 2 -5 3 4039.98 113.193 10
 -2 -5 -3 3926.59 145.088 3
 2 -5 -3 3725.23 150.088 3
 -2 5 3 3866.7 151.303 1
 2 -5 -3 3717.15 147.816 4
 -2 -5 -3 3768.69 148.1 4
 2 -5 3 4277.27 153.511 8
 -2 -5 3 4040.82 148.98 8
 -2 -5 3 3738.56 132.826 9
 -2 -5 -3 3766.81 131.16 9
 2 5 -4 41.2092 24.3148 2
 -2 5 4 48.5257 42.134 4
 2 5 4 82.7249 42.3253 4
 -2 -5 4 16.6922 26.1339 9
 -2 -5 -4 47.6116 27.7793 9
 2 -5 4 77.5299 38.672 5
 2 5 4 43.4463 36.6623 10
 2 5 -4 39.6129 30.7073 10
 2 -5 4 39.9825 25.7517 10
 2 5 4 109.405 42.1875 1
 -2 -5 -4 -6.27915 33.6113 3
 2 -5 -4 28.1502 33.5161 6
 2 -5 5 105.985 43.4653 5
 2 -5 5 142.779 50.0666 8
 -2 -5 5 183.392 53.7441 8
 2 5 -5 97.3191 45.5848 5
 2 5 5 235.519 53.0846 10
 2 5 -5 191.264 46.0621 10
 2 -5 -5 182.909 53.5424 4
 2 5 5 126.581 51.8798 4
 -2 5 5 169.315 52.562 4
 -2 -5 -5 173.338 54.8494 4
 2 5 5 251.997 54.6709 1
 -2 -5 5 159.8 32.985 9
 2 -5 -5 206.003 31.154 9
 2 5 6 18592 462.916 1
 2 5 6 17837.5 482.785 4
 -2 5 6 17042.4 476.258 4
 2 5 -6 17447.7 502.121 5
 2 5 6 18994.9 497.616 10
 -2 -5 6 17224.9 478.613 8
 2 -5 6 17393.7 482.285 8
 2 -5 6 17964.7 482.786 5
 2 5 7 3907.96 213.623 10
 2 -5 7 4213.36 223.776 8
 -2 -5 7 4128.56 218.591 8
 2 5 7 4033.16 216.64 4
 -2 5 7 3787.52 209.521 4
 -2 5 7 4284.72 211.404 1
 2 5 7 4258.82 201.175 1
 2 5 -7 4007.45 228.706 5
 -2 -5 8 24533.7 668.832 6
 2 5 -8 24113.3 689.868 5
 -2 -5 8 24258.8 671.416 8
 2 -5 8 23090.3 661.879 8
 -2 -5 9 534.517 105.548 6
 2 -5 9 437.01 106.547 8
 -2 -5 9 381.952 104.285 8
 2 5 -9 680.235 119.652 5
 -2 -5 10 3451.48 255.827 8
 2 -5 10 3787.17 262.584 8
 -2 -5 10 4108.96 262.252 6
 2 -5 10 3384.14 237.046 6
 2 -6 0 3.78837 22.5484 1
 -2 -6 0 25.9463 25.4855 9
 2 6 0 3.54388 18.4608 5
 -2 -6 0 22.1977 20.6026 5
 -2 6 0 -4.49609 26.7606 8
 -2 -6 -1 16075.8 369.623 1
 2 -6 1 16669.8 344.411 1
 -2 6 1 16051 365.129 1
 2 6 -1 16069.9 364.848 5
 2 -6 1 16336.8 380.438 5
 -2 -6 1 16321.5 361.005 5
 -2 -6 -1 16228.7 374.781 9
 -2 -6 1 16747.5 378.446 9
 2 6 -1 16922.8 333.379 7
 2 6 -1 16236.3 365.942 8
 -2 6 -1 16871.5 371.799 8
 -2 -6 2 7355.95 222.143 5
 -2 -6 -2 7549.77 218.91 1
 2 -6 2 8077.75 220.345 8
 -2 -6 2 7592.99 216.602 8
 2 6 -2 7516.29 222.227 8
 -2 6 -2 7841.61 226.376 8
 -2 -6 -2 7436.21 215.337 9
 -2 -6 2 7471.12 217.788 9
 2 -6 2 7173.22 230.602 5
 2 6 -2 7455.07 225.535 5
 -2 6 2 7077.32 217.534 1
 2 -6 -2 7634.02 220.027 4
 -2 -6 -2 7468.94 218.342 4
 2 -6 -3 80448.7 1407.06 6
 -2 -6 -3 79775.4 1405.06 9
 -2 -6 3 78639.5 1407.5 9
 2 6 -3 76698.9 1377.91 2
 2 -6 -3 77650.9 1435.4 3
 -2 -6 -3 79522.7 1419.72 3
 2 6 -3 77872.6 1437.5 8
 -2 6 -3 82397.9 1446.71 8
 2 -6 3 79042.8 1457.11 5
 2 6 -3 79382 1451.95 5
 2 -6 3 82373.5 1428.3 8
 -2 -6 3 81200.4 1426.36 8
 -2 -6 3 75928.9 1353.85 7
 2 6 3 75444.8 1429 1
 -2 6 3 79257.4 1436.68 1
 2 6 -3 75224.9 1366.38 10
 -2 -6 -3 78284 1431.39 4
 2 -6 -3 78632.4 1433.31 4
 -2 6 4 75.1698 48.84 4
 2 6 4 59.807 44.4997 4
 2 -6 -4 -5.84804 31.3034 6
 2 -6 4 59.6424 39.8394 5
 2 6 -4 70.9678 31.2876 10
 2 6 4 59.9838 39.6006 10
 2 6 -4 40.4136 27.2591 2
 -2 -6 4 39.915 28.5336 7
 -2 6 4 45.254 39.8348 1
 2 6 4 14.4354 42.0392 1
 -2 -6 4 25.2368 31.6048 9
 -2 -6 -4 33.738 28.0761 9
 -2 -6 5 31342 614.198 9
 2 -6 -5 30058.3 601.376 9
 2 6 -5 30986 721.817 5
 2 6 5 31287 697.256 4
 -2 6 5 29706.8 689.234 4
 -2 -6 5 30902.4 690.181 8
 2 -6 5 30215.1 688.332 8
 -2 -6 -5 31778.7 606.619 9
 2 6 5 30590.6 693.918 10
 2 6 -5 30497.5 638.66 10
 2 -6 5 29878.8 701.685 5
 2 6 5 30866 683.028 1
 -2 6 5 31373.9 693.409 1
 -2 -6 -5 32186.9 706.161 4
 2 -6 -5 31709.1 703.737 4
 -2 6 6 398.825 77.6399 4
 2 6 6 565.753 85.1346 4
 2 6 6 448.464 74.6781 1
 -2 6 6 546.047 83.5848 1
 2 -6 6 482.814 82.0432 8
 -2 -6 6 521.503 83.46 8
 2 6 6 331.855 72.337 10
 2 6 -6 357.762 76.3775 5
 2 -6 6 323.202 72.1912 5
 2 -6 7 4443.74 234.906 8
 -2 -6 7 4084.46 224.099 8
 2 6 7 3994.18 206.04 1
 2 6 -7 4023.14 239.127 5
 -2 -6 8 208.345 79.6546 8
 2 -6 8 -15.0402 79.4367 8
 2 6 -8 68.6528 61.451 5
 -2 -6 8 105.564 75.2223 6
 2 6 -9 2161.91 201.369 5
 -2 -6 9 2132.51 187.741 6
 2 -6 9 2133.27 192.192 8
 -2 -6 9 2175.95 192.267 8
 2 -6 10 -34.1739 71.1452 6
 -2 -6 10 108.676 87.5542 6
 2 -6 10 -18.8061 92.3604 8
 -2 -6 10 130.049 88.3453 8
 -2 -7 0 148502 2627.87 9
 -2 -7 0 153742 2618.16 1
 -2 -7 0 153315 2575.86 5
 -2 7 0 146149 2612.48 8
 2 7 0 154240 2615.73 8
 2 -7 0 152085 2593.64 1
 2 7 -1 17517.9 397.672 8
 -2 7 -1 18012.5 402.821 8
 -2 -7 1 17296.2 384.446 5
 -2 -7 -1 16942 337.176 5
 -2 7 1 16601.6 390.963 1
 -2 -7 -1 16444.5 394.668 1
 2 -7 1 17393.4 370.064 1
 2 -7 1 17002.2 405.968 5
 2 7 -1 17205.5 392.616 5
 2 7 -1 17848.4 352.196 7
 -2 -7 1 16964.1 404.121 9
 -2 -7 -1 16691.8 402.531 9
 -2 -7 -2 26006.1 558.402 1
 -2 -7 2 25984.3 563.359 5
 2 7 -2 26598.7 572.462 5
 2 -7 2 26098.8 579.894 5
 2 -7 -2 26836 562.749 4
 -2 -7 -2 26653.2 563.736 4
 -2 -7 -2 25602.3 556.939 9
 -2 -7 2 25691.1 560.426 9
 -2 7 2 25353.2 562.872 1
 2 -7 2 26429.3 521.178 1
 2 7 -2 27224.9 568.454 8
 -2 7 -2 27325 571.34 8
 -2 -7 -3 445.362 36.1862 6
 2 7 3 442.789 56.4532 10
 2 -7 3 593.782 69.5526 5
 -2 -7 3 392.523 36.1407 7
 2 7 -3 411.098 38.8185 10
 -2 -7 -3 474.775 56.4159 9
 -2 -7 3 434.036 54.3278 9
 2 7 -3 415.517 60.125 8
 -2 7 -3 428.651 62.9385 8
 -2 -7 -3 513.655 59.971 3
 -2 7 3 334.338 55.0022 1
 2 -7 -4 24.53 35.3164 6
 2 7 -4 13.4051 27.9748 10
 2 7 4 -15.3815 40.6145 10
 -2 -7 4 23.0254 26.3292 7
 -2 -7 -4 85.8645 37.1902 9
 -2 -7 4 -17.9791 32.9071 9
 2 -7 4 38.9834 44.9 8
 -2 -7 4 38.8479 43.7151 8
 2 -7 -4 16.8132 46.7329 4
 -2 -7 -4 58.7924 43.1387 4
 2 7 -4 -9.76734 41.5425 5
 2 7 4 24.3234 46.1579 1
 -2 7 4 -16.4737 44.0822 1
 2 7 -4 -4.2317 29.161 2
 2 -7 -4 8.52618 39.8625 3
 2 -7 4 9.28591 42.6593 5
 2 -7 -5 688.2 86.1515 4
 -2 -7 -5 564.903 79.3759 4
 2 -7 -5 545.463 65.4707 6
 2 7 -5 538.615 83.7348 5
 2 -7 -5 612.148 58.9217 9
 -2 -7 5 659.947 63.41 9
 2 -7 5 470.21 82.1818 5
 2 7 5 537.949 75.6903 10
 -2 -7 -5 661.105 79.5707 3
 2 -7 -5 698.591 88.3422 3
 -2 7 5 407.448 77.7386 1
 2 7 5 525.469 77.6345 1
 -2 -7 -5 632.924 59.3365 9
 -2 7 5 586.806 83.5153 4
 2 7 5 442.418 81.032 4
 -2 -7 5 550.616 77.8572 8
 2 -7 5 525.401 73.9058 8
 2 7 6 18841.8 505.581 1
 2 7 -6 19362.7 561.238 5
 2 -7 6 18589.7 523.383 5
 2 7 6 18711.4 511.667 10
 -2 7 6 18943.3 519.885 4
 2 7 6 18929.8 517.202 4
 -2 -7 6 18348.5 513.581 8
 2 -7 6 18694.5 518.716 8
 -2 7 6 19567.9 520.073 1
 -2 -7 -6 19096.6 530.298 4
 2 -7 -6 18486.5 525.303 4
 2 7 -7 739.927 113.039 5
 2 -7 7 584.541 100.393 8
 -2 -7 7 552.916 96.1541 8
 2 7 -8 18487.7 612.758 5
 -2 -7 8 18623.8 579.358 8
 2 -7 8 19377.5 587.606 8
 -2 -7 9 1328.87 153.112 8
 2 -7 9 1082.8 148.865 8
 -2 -7 9 893.007 143.725 6
 2 -8 0 97.1161 38.0212 5
 -2 -8 0 63.9361 44.493 9
 2 8 0 78.5914 26.4204 7
 -2 -8 0 47.1673 26.0903 5
 2 8 0 148.117 48.5353 8
 -2 8 0 132.077 45.3745 8
 -2 -8 0 55.8 33.6393 1
 2 -8 0 83.2078 30.6486 1
 2 8 -1 16227.8 341.729 7
 -2 8 -1 16276.2 291.687 7
 -2 8 -1 17360.9 406.906 8
 2 8 -1 16381.3 397.978 8
 2 8 -1 16677.4 393.031 5
 2 -8 1 15895 399.963 5
 -2 -8 -1 16311.2 407.112 9
 -2 -8 1 16675.4 411.075 9
 -2 -8 1 16089.7 379.981 5
 -2 -8 -1 16515.1 335.436 5
 2 -8 1 16492 369.055 1
 -2 -8 -1 16628.8 398.324 1
 -2 8 2 3232.61 150.897 1
 2 -8 2 3448.33 128.994 1
 2 -8 2 3120.66 154.438 5
 2 8 -2 3404.23 155.905 5
 -2 -8 2 3160.34 149.563 9
 -2 -8 -2 3741.58 157.364 9
 -2 -8 2 3636.97 155.001 5
 2 8 -2 3222.41 151.672 8
 -2 8 -2 3368.13 154.749 8
 -2 -8 -3 39837.5 780.249 9
 -2 -8 3 37555.4 775.804 9
 -2 8 3 36320 788.757 1
 -2 8 -3 38460.3 803.099 8
 2 8 -3 37472.3 793.927 8
 -2 -8 -3 38585.2 690.051 6
 -2 -8 3 37624.7 780.325 8
 2 -8 3 38331.2 785.894 8
 2 8 3 37654.6 763.738 10
 2 8 -3 37393.2 693.473 10
 2 -8 3 38511.1 813.447 5
 2 -8 -3 36802.9 789.654 3
 -2 -8 -3 37606.2 794.307 4
 2 -8 -3 39446.4 800.151 4
 -2 -8 -4 4609.33 195.358 3
 2 -8 -4 4228.38 197.234 3
 2 8 -4 4448.02 154.622 2
 2 -8 4 4454.95 208.253 5
 2 -8 -4 4337.56 198.294 4
 -2 -8 -4 4681.66 203.403 4
 2 -8 4 4751.27 200.311 8
 -2 -8 4 4547.41 197.125 8
 2 -8 -4 4724.57 177.2 6
 2 8 4 4506.26 201.615 1
 -2 8 4 4148.85 194.489 1
 2 8 -4 4264.94 209.424 5
 2 8 4 4393.91 186.597 10
 2 8 -4 4463.09 145.461 10
 -2 -8 4 4718 182.317 9
 -2 -8 -4 4412.17 174.461 9
 2 -8 -5 32452 748.49 3
 -2 -8 -5 31476.7 724.885 3
 2 8 -5 32134.9 778.429 5
 2 -8 -5 31720.2 658.222 9
 2 -8 5 31307.9 663.407 9
 2 -8 -5 32014.4 681.219 6
 2 -8 5 34197.3 741.346 8
 -2 -8 5 33596.9 737.517 8
 2 8 5 31539.9 729.087 1
 -2 8 5 31364.4 731.01 1
 2 8 5 31332.3 718.873 10
 -2 -8 -5 29941.4 731.851 4
 2 -8 -5 30856.7 737.393 4
 -2 -8 5 31636.4 666.718 9
 -2 -8 -5 32905.5 663.202 9
 2 -8 5 32647.6 753.856 5
 2 8 6 2054.41 148.512 10
 2 -8 6 1810.42 150.217 5
 2 8 -6 1659.24 154.638 5
 -2 8 6 2009.48 152.039 1
 2 8 6 1990.84 150.398 1
 2 -8 6 1922.19 147.875 8
 -2 -8 6 1968.16 148.002 8
 -2 -8 -6 2255.26 162.767 4
 2 -8 -6 1792.33 145.127 4
 2 -8 7 2592.03 186.955 8
 -2 -8 7 2583.77 184.706 8
 2 8 -7 2530.32 202.691 5
 -2 -8 8 -31.298 74.4139 8
 2 -8 8 79.0533 73.9189 8
 -2 -8 9 1795.5 179.764 8
 2 -8 9 1622.23 175.894 8
 -2 -8 9 1470.82 167.467 6
 2 -9 0 67219.6 1234.05 1
 2 9 0 67380.6 1202.78 7
 2 9 0 63576.1 1254.68 8
 -2 9 0 63411.7 1257.76 8
 -2 -9 0 68885.1 1287.84 9
 -2 -9 0 68814.3 1213.82 5
 2 -9 0 68196.8 1253.1 5
 2 -9 1 22.0402 32.4448 1
 -2 -9 -1 8.06781 35.7151 9
 -2 -9 1 16.2611 35.2939 9
 -2 9 -1 9.93872 12.6478 7
 2 9 -1 18.3185 26.2294 7
 2 -9 -1 35.482 32.4711 5
 2 -9 1 -7.54567 37.6326 5
 2 9 -1 -29.2419 46.6391 8
 -2 9 -1 29.9 41.5539 8
 -2 -9 -1 24.8161 22.4074 5
 -2 -9 1 -6.1642 32.5528 5
 -2 -9 2 26575.6 594.754 5
 2 -9 2 26605.2 553.231 1
 -2 9 2 26372 601.336 1
 2 -9 2 25196.8 605.904 5
 -2 -9 2 26346.3 604.155 9
 -2 -9 -2 27069.8 606.293 9
 -2 -9 -2 27885.2 609.05 4
 2 -9 -2 27031.2 604.313 4
 -2 -9 -2 27225.5 603.845 1
 2 9 -2 27046.9 605.096 8
 -2 9 -2 26469 606.24 8
 2 9 3 19.8604 30.9513 10
 -2 9 3 -26.4258 50.7273 1
 2 -9 3 19.2638 40.9663 5
 2 -9 -3 -26.7237 45.7529 3
 -2 -9 -3 55.2852 40.5653 9
 -2 -9 3 32.2457 37.6896 9
 2 9 -3 -17.7895 45.0278 8
 -2 9 -3 9.05308 49.7089 8
 -2 -9 -3 8.88485 44.9778 4
 2 -9 -3 8.79206 48.8754 4
 2 9 -3 39.8014 38.6335 5
 -2 -9 -4 30.4527 49.0672 4
 2 -9 -4 80.6516 53.2389 4
 2 -9 4 9.44156 52.4857 8
 -2 -9 4 -37.6811 51.7248 8
 2 9 4 -16.1946 39.1405 10
 2 -9 4 -10.8076 46.9145 5
 2 -9 -4 20.4257 43.4368 3
 -2 -9 -4 18.489 45.4008 3
 2 9 -4 11.8197 45.8911 5
 -2 -9 4 39.4943 42.2729 9
 2 9 -4 38.9604 34.1678 2
 -2 9 4 -19.845 50.9636 1
 -2 -9 -4 -23.0737 41.1618 9
 2 -9 -4 -13.5984 38.2549 6
 2 -9 -5 210.367 52.7555 6
 2 9 5 407.764 69.6327 10
 2 9 5 229.732 71.1968 1
 -2 9 5 242.69 65.7918 1
 2 9 -5 277.228 75.2701 5
 2 -9 -5 233.358 52.2626 9
 2 -9 5 277.831 64.3427 9
 2 -9 5 226.616 65.7151 8
 -2 -9 5 204.25 67.4312 8
 2 -9 -5 390.11 76.9169 3
 -2 -9 -5 213.005 65.5158 3
 -2 -9 -5 359.891 60.0851 9
 -2 -9 5 280.448 64.9463 9
 2 -9 5 263.707 76.5874 5
 -2 -9 -5 303.603 71.0882 4
 2 -9 -5 116.34 55.4812 4
 2 9 -6 12842.4 458.433 5
 2 -9 -6 12544.5 425.272 4
 -2 -9 -6 12496.9 425.478 4
 2 9 6 11842.8 390.938 10
 2 -9 6 12085.7 406.263 8
 -2 -9 6 11800.8 401.505 8
 -2 -9 7 284.996 89.3171 8
 2 -9 7 201.092 79.9673 8
 2 9 -7 347.371 101.727 5
 -2 -9 8 17555.9 568.407 8
 2 -9 8 17629 571.468 8
 -2 -9 9 75.0145 78.0869 6
 -2 -9 9 107.115 98.0276 8
 2 -9 9 -18.0603 84.4404 8
 -2 10 0 -48.9588 49.0801 8
 2 10 0 8.07002 40.8526 8
 2 10 0 62.8341 35.358 7
 2 -10 0 7.32397 33.6459 5
 -2 -10 0 54.9771 44.2911 9
 -2 -10 0 -10.875 32.3636 5
 -2 -10 0 24.0427 39.3588 1
 -2 -10 -1 7631.5 258.649 1
 -2 -10 1 7292.66 250.44 1
 -2 -10 1 7437.92 266.877 9
 -2 10 -1 6830.42 250.041 8
 2 10 -1 7054.35 251.299 8
 2 -10 1 7020.37 250.427 5
 2 10 -1 7328.86 194.87 7
 2 -10 -1 7236.34 230.328 5
 -2 -10 -1 7522.69 198.406 5
 -2 -10 1 7250.1 234.699 5
 -2 -10 -2 1910.13 128.248 1
 2 -10 2 2171.55 134.644 5
 2 -10 -2 2347.11 111.782 5
 -2 -10 2 1917.22 122.141 5
 2 10 -2 1789.39 127.539 8
 -2 10 -2 2185.11 138.579 8
 -2 -10 -2 1903.16 128.743 9
 -2 -10 2 2139.21 134.649 9
 2 -10 -2 1950.68 128.417 4
 -2 -10 -2 1989.46 130.63 4
 2 10 2 2081.93 103.139 10
 2 -10 3 50948.8 1051.42 5
 2 10 -3 50373.9 1058.16 5
 2 10 -3 48963.8 1031.78 8
 -2 10 -3 50746.8 1042.52 8
 2 -10 -3 49396.1 1033.4 4
 -2 -10 -3 48660.3 1033.42 4
 2 10 3 52026.1 977.924 10
 -2 10 3 51225.4 1039.53 1
 -2 -10 3 49997 1023.85 9
 -2 -10 -3 49721.9 1018.23 9
 2 -10 -3 49446.7 1036.64 3
 -2 -10 -4 1639.79 132.073 4
 2 -10 -4 1557.45 128.351 4
 -2 10 4 1711.84 134.665 1
 2 -10 -4 1773.76 112.014 6
 2 10 4 1605.78 113.186 10
 2 -10 4 1670.59 135.49 5
 -2 -10 -4 1791.37 121.766 9
 -2 -10 4 1478.4 115.34 9
 2 10 -4 1625.62 138.826 5
 -2 -10 -4 1680.23 131.468 3
 2 -10 -4 1853.62 138.791 3
 2 -10 -5 17297.7 442.125 9
 2 -10 5 17319.7 447.844 9
 -2 -10 -5 17063.4 441.727 9
 -2 -10 5 18056.9 455.108 9
 2 10 5 17304.5 467.985 10
 2 -10 -5 18515.2 521.981 3
 -2 -10 -5 16136.1 484.617 3
 2 -10 -5 16259.8 429.495 6
 2 -10 5 17071.8 492.752 8
 -2 -10 5 17606.6 496.514 8
 2 -10 -5 17793.4 515.422 4
 -2 -10 -5 16991.3 506.772 4
 2 10 -5 18157.4 549.173 5
 -2 -10 -6 1208.25 134.166 4
 2 -10 -6 1332.31 140.418 4
 -2 -10 6 1564.71 147.755 8
 -2 -10 -6 1539.65 143.39 3
 2 -10 -6 1470 144.457 3
 2 -10 7 2590.05 196.166 8
 -2 -10 7 2734.65 199.861 8
 2 -10 8 120.488 83.2277 8
 -2 -10 8 136.373 86.32 8
 -2 -11 0 38400.8 819.406 1
 2 -11 0 37278.2 788.117 1
 -2 -11 0 38062.8 840.401 9
 2 11 0 40434.8 831.628 8
 -2 11 0 39252.7 828.906 8
 2 -11 0 37744.3 794.662 5
 2 11 0 38143 740.136 7
 -2 -11 0 36489.8 752.85 5
 2 11 1 4072.62 192.759 8
 -2 11 1 4156.69 196.702 8
 -2 11 -1 3763.08 192.197 8
 2 11 -1 4065.72 197.008 8
 -2 -11 1 3805.57 182.641 1
 -2 -11 -1 3958.2 187.289 1
 2 -11 1 4246.67 174.728 1
 -2 -11 1 4351.19 208.335 9
 -2 -11 -1 4231.83 203.083 9
 2 -11 1 4072.87 188.652 5
 2 -11 -1 3835.72 164.637 5
 2 -11 -1 4013.32 191.107 4
 -2 -11 -1 4160.96 194.804 4
 -2 -11 1 3774.02 168.561 5
 2 -11 2 20714.3 534.235 5
 2 -11 2 20620.8 482.522 1
 -2 -11 -2 21250.5 535.612 1
 -2 -11 -2 20488.8 534.598 4
 2 -11 -2 21283.3 539.266 4
 -2 -11 2 20750.5 516.163 5
 -2 -11 2 19867.1 531.063 9
 -2 -11 -2 21159 539.399 9
 2 11 -2 20561.6 533.657 8
 -2 11 -2 20431.1 537.54 8
 2 -11 -2 20704.3 465.894 5
 2 11 2 21398.9 454.352 10
 2 11 3 837.112 75.8259 10
 2 -11 3 891.788 79.1394 1
 -2 -11 -3 767.384 92.384 9
 -2 -11 3 660.911 88.2436 9
 -2 -11 -3 779.862 95.6708 4
 2 -11 -3 856.469 100.361 4
 2 -11 -3 779.838 95.1916 3
 2 -11 3 671.462 93.49 5
 2 11 -3 657.872 90.1557 8
 -2 11 -3 517.433 89.9895 8
 2 11 4 8.30913 45.0499 10
 -2 -11 -4 45.2542 58.9326 3
 2 -11 -4 61.1181 58.1254 3
 2 -11 -4 7.51774 41.7913 6
 2 11 -4 12.0611 68.6635 8
 -2 11 -4 -49.1318 72.3247 8
 -2 -11 -4 61.1751 59.1413 4
 2 -11 -4 24.1815 52.4842 4
 -2 -11 -4 -9.7194 52.016 9
 -2 -11 4 49.6136 58.4271 9
 2 -11 -4 28.2855 50.4592 9
 2 -11 4 -39.1231 54.3714 9
 -2 11 4 -58.6439 70.547 1
 2 -11 4 36.9059 62.2758 5
 2 -11 -5 -13.6244 59.1416 4
 -2 -11 -5 -27.5286 65.4515 4
 2 11 5 -29.7183 53.7082 10
 2 -11 5 9.47423 50.7038 9
 2 -11 -5 122.846 62.7051 3
 -2 -11 -5 12.4785 49.6453 3
 -2 -11 5 28.6231 51.0613 9
 2 -11 6 10239.7 387.97 8
 -2 -11 6 9933.92 380.142 8
 2 -11 -6 10552.1 404.808 3
 -2 -11 -6 9875.41 379.465 3
 -2 -11 -6 10275.7 403.252 4
 2 -11 -6 9835.46 394.377 4
 2 -11 7 856.276 129.241 8
 -2 -11 7 944.274 131.871 8
 2 -11 -7 920.62 133.195 4
 -2 -11 -7 858.869 130.833 4
 -2 -11 8 9624.67 414.797 8
 2 -11 8 9538.85 416.168 8
 -2 -12 0 45.2943 52.0196 9
 2 -12 0 -8.65796 45.0994 1
 -2 -12 0 -20.0786 46.936 1
 2 -12 0 17.0576 44.4265 5
 2 12 0 -10.2096 60.1164 8
 -2 12 0 10.3201 55.9526 8
 -2 -12 -1 5642.88 240.917 4
 2 -12 -1 5864.2 244.894 4
 -2 12 1 5322.35 235.993 8
 2 12 1 5311.37 234.511 8
 -2 -12 -1 5396.36 233.837 1
 2 -12 1 5378.13 211.248 1
 2 -12 1 5614.36 230.811 5
 2 -12 -1 5119.82 198.67 5
 -2 12 -1 5582.71 242.24 8
 2 12 -1 5486.77 236.549 8
 -2 -12 -1 5108.77 237.505 9
 -2 -12 1 5102.5 237.895 9
 -2 -12 1 5820.23 237.805 1
 -2 -12 -2 1386.15 120.917 1
 -2 -12 2 1438.89 127.104 9
 -2 -12 -2 1217.9 117.259 9
 2 -12 2 1529.44 125.632 5
 -2 -12 2 1284.02 115.868 1
 2 -12 2 1440.54 104.74 1
 2 12 -2 1256.06 122.224 8
 -2 12 -2 1395.14 125.87 8
 2 -12 -2 1219.51 118.608 4
 -2 -12 -2 1221.48 119.452 4
 -2 -12 -3 27239.4 653.124 9
 -2 -12 3 25989.8 650.474 9
 2 -12 -3 25401 661.177 3
 2 -12 3 25280.2 653.425 5
 -2 -12 -3 27742.5 677.792 4
 2 -12 -3 27128.5 669.934 4
 2 -12 3 25686.6 586.227 1
 2 12 -3 25155.1 651.585 8
 -2 12 -3 26213.3 664.998 8
 2 -12 -4 1768.76 149.316 4
 -2 -12 -4 1778.1 152.94 4
 -2 -12 -4 1848.68 140.809 9
 -2 -12 4 1623.34 132.758 9
 2 -12 -4 1679.36 132.55 9
 2 -12 4 1578.06 131.769 9
 2 -12 -4 1654.73 147.754 3
 -2 -12 -4 1546.13 139.011 3
 -2 -12 -5 20875.5 594.674 3
 2 -12 -5 20990.5 609.541 3
 2 12 5 20852.7 535.601 10
 2 -12 -5 21199.8 613.089 4
 -2 -12 -5 20936.7 612.919 4
 2 -12 -6 262.001 85.422 4
 -2 -12 -6 165.543 83.9285 4
 2 -12 -6 425.873 106.515 3
 -2 -12 -6 330.282 90.4171 3
 2 -12 -7 1285.27 160.623 4
 -2 -12 -7 1424.8 166.717 4
 -2 -12 7 1632.8 167.662 8
 2 -12 7 1545.79 160.796 8
 2 -12 8 18.009 85.6356 8
 -2 -12 8 -17.8391 74.2745 8
 2 -13 0 38979.9 837.052 5
 -2 -13 0 40652.5 883.393 1
 -2 -13 0 38818.6 900.264 9
 2 13 0 39599 881.21 8
 -2 13 0 38324 878.264 8
 2 -13 1 5602.8 237.447 5
 -2 13 1 5382.36 248.831 8
 2 13 1 5538.13 250.764 8
 2 13 -1 5552.72 252.582 8
 -2 13 -1 5262.91 247.352 8
 -2 -13 1 5299.3 239.687 1
 -2 -13 -1 5425.47 255.558 9
 -2 -13 1 5599.49 259.645 9
 -2 -13 -1 5208.46 242.003 1
 2 -13 1 5616.27 224.828 1
 2 -13 -1 4746.28 234.198 4
 -2 -13 -1 5201.66 243.385 4
 2 -13 2 11276.3 371.464 5
 -2 -13 -2 10044.4 366.756 1
 -2 -13 2 11087.8 363.643 1
 2 -13 2 11000 332.259 1
 -2 -13 2 9688.22 365.272 9
 -2 -13 -2 11118.1 382.619 9
 2 -13 -2 11418.1 383.396 4
 -2 -13 -2 10677.2 377.488 4
 2 -13 3 -8.37905 48.265 1
 -2 -13 3 78.9754 58.7789 1
 2 -13 -3 118.553 59.4327 4
 -2 -13 -3 79.9673 56.6955 4
 2 -13 -3 66.5223 58.9061 3
 2 -13 -3 58.6996 55.8354 9
 -2 -13 -3 120.462 60.0872 9
 2 -13 -4 43.062 57.1108 4
 -2 -13 -4 58.1556 67.9763 4
 -2 -13 -4 40.471 60.8608 3
 2 -13 -4 29.01 65.4376 3
 -2 -13 -5 31.9519 66.5325 4
 2 -13 -5 63.09 73.7538 4
 -2 -13 -5 116.158 69.0582 3
 2 -13 -5 141.385 72.182 3
 2 -13 -6 7542.75 355.739 3
 -2 -13 -6 7033.58 335.181 3
 -2 -13 -6 7596.06 360.736 4
 2 -13 -6 7051.8 348.44 4
 2 -13 -7 -18.5851 77.3906 4
 -2 -13 -7 188.147 84.8848 4
 2 -14 0 105.018 49.061 5
 -2 -14 0 85.403 58.9954 1
 2 -14 1 3602.56 198.621 5
 -2 -14 -1 4237.7 229.303 4
 2 -14 -1 4820.43 242.086 4
 2 -14 1 4448.34 208.136 1
 -2 -14 -1 4482.07 231.433 1
 -2 -14 1 3982.2 215.788 1
 -2 -14 -2 1136.95 125.845 4
 2 -14 2 926.446 98.4853 1
 -2 -14 2 925.68 112.201 1
 2 -14 -2 1182.03 128.138 4
 -2 -14 -3 19377.8 585.195 4
 2 -14 -3 19812.8 583.023 4
 -2 -14 3 20323.2 556.924 1
 2 -14 -3 19811.8 586.869 3
 -2 -14 -4 204.529 81.248 3
 2 -14 -4 125.321 69.3883 3
 -2 -14 -4 78.5111 66.827 4
 2 -14 -4 170.686 80.8633 4
 -2 -14 4 185.646 74.4809 1
 2 -14 -5 10945.9 431.815 3
 -2 -14 -5 10790.5 413.736 3
 -2 -14 -5 10256.2 424.35 4
 2 -14 -5 10650.4 426.273 4
 -2 -14 -6 74.2581 78.9577 4
 2 -14 -6 55.0052 71.1873 4
 2 -14 -6 -91.5033 91.27 3
 -2 -14 -6 -16.8204 77.2715 3
 -2 -14 -7 1021.07 152.449 4
 2 -14 -7 1027.33 155.145 4
 -2 -15 0 21066.1 591.628 1
 -2 -15 -1 1111.32 125.109 1
 2 -15 1 1209.74 118.721 1
 -2 -15 -1 875.325 120.218 4
 2 -15 -1 1141.78 129.449 4
 -2 -15 1 1211.79 131.715 1
 -2 -15 -2 10845.2 407.281 4
 2 -15 -2 10739.3 405.545 4
 -2 -15 2 10280 375.184 1
 2 -15 2 10136.2 343.901 1
 -2 -15 3 142.76 71.2693 1
 -2 -15 -3 31.596 67.2005 4
 2 -15 -3 31.3149 65.2009 4
 2 -15 -3 47.0664 74.6113 3
 -2 -15 -3 103.166 70.0906 3
 -2 -15 4 -13.0538 65.1023 1
 -2 -15 -4 -33.6895 80.0993 4
 2 -15 -4 -16.6665 80.562 4
 -2 -15 -4 125.455 79.3858 3
 2 -15 -4 -16.7819 71.3758 3
 -2 -15 5 196.153 85.0018 1
 2 -15 -5 248.755 96.3733 3
 -2 -15 -5 115.224 80.8863 3
 -2 -15 -5 180.926 87.4984 4
 2 -15 -5 125.139 80.6925 4
 2 -15 -6 4682.21 292.153 4
 -2 -15 -6 4354.67 287.888 4
 2 -15 -6 4557.37 291.074 3
 -2 -15 -6 4525.99 274.619 3
 -2 -16 0 45.9953 67.8758 4
 2 -16 0 61.0142 66.2184 4
 -2 -16 0 43.2329 67.3796 1
 -2 -16 -1 2570.68 197.788 4
 2 -16 -1 2433.83 193.13 4
 -2 -16 -1 2702.28 198.147 1
 -2 -16 1 2634.65 192.242 1
 -2 -16 2 928.759 121.16 1
 2 -16 2 899.122 108.682 1
 2 -16 -2 771.428 120.842 4
 -2 -16 -2 808.456 120.754 4
 2 -16 -3 12786.7 471.668 4
 -2 -16 -3 12803 476.296 4
 -2 -16 3 12467.4 434.159 1
 2 -16 -3 12341.8 467.764 3
 -2 -16 -3 12480.4 453.395 3
 -2 -16 -4 -16.7128 88.258 3
 2 -16 -4 -35.6196 87.4657 3
 -2 -16 4 27.3688 66.1471 1
 -2 -16 -4 -17.8792 76.0426 4
 2 -16 -4 35.4264 81.3729 4
 -2 -16 -5 7043.6 347.015 3
 2 -16 -5 6982.77 355.569 3
 2 -16 -5 6538.54 346.642 4
 -2 -16 -5 6877.13 357.013 4
 2 -17 0 17436.4 574.482 4
 -2 -17 0 16870.6 568.726 4
 -2 -17 -1 639.407 118.563 4
 -2 -17 1 827.827 122.643 1
 2 -17 -2 5092.44 289.949 4
 -2 -17 -2 5136.89 290.216 4
 -2 -17 2 5031.6 268.323 1
 -2 -17 3 43.281 66.2768 1
 2 -17 -3 -53.6578 89.2019 3
 -2 -17 -3 101.275 76.1446 3
 2 -17 -3 17.973 69.7817 4
 -2 -17 -3 -18.09 70.2359 4
 -2 -17 4 -85.0022 75.8188 1
 -2 -17 -4 -35.1202 82.0979 3
 2 -17 -4 74.8433 88.9732 3
 2 -17 -4 37.2974 90.1435 4
 -2 -17 -4 18.7945 76.533 4
 -2 -18 0 16.3485 68.0686 1
 -2 -18 0 -17.7324 85.714 4
 2 -18 0 17.6229 80.9584 4
 -2 -18 1 1867.1 171.218 1
 -2 -18 -1 1738.16 183.673 4
 2 -18 -1 1621.61 180.04 4
 -2 -18 2 169.674 87.8293 1
 2 -18 -2 72.6553 84.9363 4
 -2 -18 -2 73.0197 76.0242 4
 -2 -18 -3 7877.64 372.507 3
 -2 -18 3 8056.8 350.134 1
 -3 0 0 11.8779 18.0979 2
 3 0 0 4.17859 16.919 7
 -3 0 -1 92968.5 1584.69 2
 3 0 1 94853.9 1589.52 7
 -3 0 1 92841.1 1602.91 2
 3 0 1 94861.1 1567.52 4
 -3 0 1 92660.6 1566.52 4
 -3 0 2 162753 2736.16 4
 3 0 2 160210 2735.23 4
 3 0 -2 164374 2755.04 6
 -3 0 2 165248 2755.08 6
 3 0 2 162962 2703.4 1
 3 0 3 44563.1 796.865 2
 3 0 -3 48779.7 864.092 10
 3 0 3 45097 846.923 4
 -3 0 3 44885.8 845.684 4
 3 0 3 47004 835.526 5
 -3 0 3 48204 861.066 6
 3 0 4 55337.4 1013.29 5
 3 0 4 55562.5 960.343 9
 -3 0 4 55042.9 1053.43 3
 3 0 4 54948.4 1025.87 3
 -3 0 4 54842.4 1007.95 2
 3 0 4 57083.8 957.336 2
 -3 0 4 53766.2 1043.85 6
 3 0 -4 55595.4 1053.32 10
 3 0 -4 56117.4 960.021 9
 -3 0 4 57287.6 1047.5 4
 3 0 4 57421.7 1049.71 4
 3 0 5 11959.8 325.654 10
 3 0 5 11036.7 209.67 2
 -3 0 5 11573.8 269.476 2
 3 0 5 12065.4 309.708 3
 -3 0 5 11795.3 327.804 3
 3 0 5 10878.7 203.988 9
 -3 0 5 11031.9 314.967 4
 3 0 5 12151.4 324.623 4
 3 0 5 11331.9 283.159 5
 3 0 -5 11442.9 309.121 5
 3 0 6 15329.4 401.667 3
 -3 0 6 15474.6 426.658 3
 -3 0 6 15364.8 418.841 4
 3 0 6 15854 422.095 4
 -3 0 6 15238.4 414.036 6
 3 0 -6 15125.1 406.295 5
 3 0 -6 15427.4 431.796 10
 3 0 6 14812.9 414.843 10
 3 0 7 13442.8 383.188 3
 -3 0 7 12460 398.7 3
 3 0 -7 12349.6 378.892 5
 3 0 7 12125.2 354.266 6
 -3 0 7 13019.3 396.315 6
 3 0 7 12492.4 391.848 10
 3 0 7 12579 393.651 4
 -3 0 7 12969.7 398.62 4
 3 0 -8 472.359 85.6796 5
 3 0 8 268.072 65.7364 6
 -3 0 8 462.16 86.2924 6
 -3 0 9 6879.72 310.372 6
 3 0 10 3535.82 251.744 8
 -3 0 10 4112.82 267.106 8
 3 1 0 6.85226 16.3535 7
 3 1 0 7.54904 7.6493 8
 -3 1 0 -1.4098 8.07545 8
 -3 1 1 110902 1840.23 4
 3 1 1 108497 1839.32 4
 3 -1 1 110353 1849.77 7
 3 -1 -1 109971 1853.4 3
 -3 -1 -1 110630 1827.34 3
 -3 -1 -1 110769 1841.99 4
 3 -1 -1 110176 1841.22 4
 -3 1 -1 109100 1855.8 2
 -3 -1 1 109483 1859.04 6
 -3 -1 1 109923 1869.64 2
 -3 -1 1 111161 1840.2 8
 3 -1 1 108797 1840.83 8
 3 1 -2 14716.9 297.524 9
 3 1 2 14530.2 295.977 9
 -3 1 -2 14721 280.351 2
 -3 -1 2 14764.5 307.795 2
 3 -1 -2 14788.2 316.963 6
 -3 -1 2 14856.1 316.124 6
 -3 1 2 15525.7 315.324 3
 3 1 2 14027.1 300.273 4
 -3 1 2 14798.4 303.844 4
 3 -1 2 15358.9 262.243 1
 3 1 3 3180.54 107.527 3
 -3 1 3 3411.38 126.768 3
 -3 -1 3 3168 122.512 6
 -3 1 3 3264.72 122.425 6
 3 -1 3 3036.11 115.596 5
 -3 -1 3 3274.93 108.595 2
 3 1 3 3198.72 93.7888 9
 3 1 -3 3328.7 96.0032 9
 3 -1 -3 3300.33 125.516 10
 3 1 -3 3314.2 122.988 10
 -3 1 3 3241.72 118.557 4
 3 1 3 3050.93 117.018 4
 3 1 3 3028.39 98.8405 1
 3 1 4 61634.6 1086.71 5
 3 1 -4 60517.8 1138.71 5
 3 -1 4 61618.3 1122.1 5
 3 1 4 63445.1 1119.83 3
 -3 1 4 61801.6 1146.31 3
 3 1 4 61648.1 1052.64 9
 3 1 -4 61850.5 1054.96 9
 3 -1 -4 60522.9 1147.27 10
 3 -1 4 61368.7 1134.96 10
 3 1 -4 61969.5 1141.66 10
 -3 1 4 60405.7 1134.83 4
 3 1 4 58652.5 1133.06 4
 3 1 4 61441.8 1090.83 1
 -3 -1 4 61898.2 1089.1 2
 -3 1 4 59128.6 1130.77 6
 -3 -1 4 60928.1 1139.76 6
 3 1 5 -14.6289 37.5692 4
 -3 1 5 -7.28216 39.9857 4
 3 -1 5 -28.9863 43.1315 4
 -3 -1 5 14.453 34.9321 4
 3 1 5 6.19912 34.0391 3
 -3 1 5 7.66959 40.503 3
 3 -1 -5 20.7066 10.1042 9
 3 -1 5 31.5713 14.043 9
 3 1 5 18.611 28.2769 1
 3 1 5 15.6862 33.3588 10
 3 -1 5 14.0989 32.9589 10
 -3 -1 5 21.6052 26.7113 2
 3 -1 -5 6.23742 34.2494 5
 3 -1 5 17.4081 29.8049 5
 3 1 -6 14664.2 405.878 5
 3 -1 6 14612.6 407.07 4
 -3 -1 6 15612 416.326 4
 -3 1 6 14113.5 402.405 4
 3 1 6 13975.1 401.145 4
 3 1 6 14750.2 411.671 10
 3 -1 6 14554.9 400.17 10
 3 1 -6 14859.4 418.642 10
 3 1 6 14369.7 354.071 1
 -3 1 6 14998.9 402.642 6
 -3 -1 6 14192.3 404.583 6
 -3 1 6 14203 338.439 2
 3 -1 6 15257.1 397.29 3
 3 1 6 14788.8 389.924 3
 -3 -1 6 14758.8 414.993 3
 -3 1 6 15575.8 420.818 3
 3 1 7 9280.19 323.796 10
 3 -1 7 8624.77 306.564 10
 3 1 7 8876.29 320.885 4
 -3 1 7 8879.95 319.661 4
 3 1 7 8452.06 297.73 3
 -3 1 7 9584.04 333.319 3
 3 -1 7 8576.19 301.279 3
 -3 -1 7 8801.06 321.989 3
 3 -1 -7 9227.11 302.335 5
 3 1 -7 8697.47 312.964 5
 3 1 7 8973.97 270.46 1
 -3 1 7 9214.97 316.379 6
 3 -1 7 9645.28 329.65 4
 -3 -1 7 9304.29 324.234 4
 -3 -1 7 9122.07 323.555 6
 3 1 7 9396.06 285.471 6
 3 1 -8 184.329 61.5001 5
 -3 1 8 250.868 74.9631 6
 3 -1 8 393.907 76.5342 6
 3 1 8 283.407 64.0739 6
 -3 -1 8 294.477 78.7651 6
 3 -1 -8 396.034 74.5167 5
 3 -1 9 4864.56 236.978 6
 -3 -1 9 4795.72 263.045 6
 3 1 -9 4532.33 249.629 5
 -3 -1 9 5174.67 281.637 8
 3 -1 9 4414.34 268.123 8
 -3 -1 10 1183.07 153.882 8
 3 -1 10 1447.31 168.244 8
 -3 -1 10 1197.36 148.788 6
 3 2 0 21.7189 20.1391 2
 -3 -2 0 -1.1863 9.71863 6
 3 2 0 47.1887 18.9766 9
 3 2 0 25.7836 17.7685 7
 -3 -2 1 155514 2620.74 7
 3 -2 -1 153097 2603.75 4
 -3 -2 -1 155297 2603.21 4
 3 -2 1 153371 2601.67 8
 -3 -2 1 152310 2600.72 8
 -3 -2 1 154479 2612.8 6
 -3 -2 1 153850 2621.42 2
 3 2 -1 152932 2625.05 2
 3 2 -1 153872 2622.48 9
 3 2 1 158983 2623.01 9
 3 -2 -1 153848 2613.16 3
 -3 -2 2 10505.9 234.191 2
 3 -2 -2 11166.3 250.157 6
 3 2 2 10642 236.15 4
 -3 2 2 10504.2 235.952 4
 3 2 2 10192.7 227.611 1
 3 2 -2 10765.9 233.633 9
 3 2 2 10142.6 229.449 9
 3 -2 -2 10626 245.863 3
 -3 2 2 10505.9 243.783 3
 -3 -2 -2 10875.7 226.338 3
 -3 -2 2 10820.9 236.433 8
 3 -2 2 10418 235.282 8
 -3 -2 -2 10522 227.027 1
 -3 -2 -2 10405 237.231 4
 3 -2 -2 10536 236.941 4
 -3 2 -2 10450.8 212.966 2
 3 2 -2 10556.2 237.741 2
 3 -2 3 5754.17 177.893 5
 -3 2 3 5591.04 176.43 3
 3 2 3 5548.17 156.459 3
 3 2 -3 5509.78 178.315 5
 3 2 3 5731.4 170.933 4
 -3 2 3 5990 173.751 4
 -3 -2 3 5647.07 170.571 8
 3 -2 3 5571.97 169.588 8
 3 -2 -3 6049.49 178.329 6
 3 2 3 5616.51 154.823 1
 -3 -2 3 5942.06 153.186 2
 3 2 3 5681.58 144.738 9
 3 2 -3 5728.92 147.013 9
 3 -2 -3 5634.95 176.697 10
 3 -2 4 51479.4 978.084 5
 3 2 -4 52263.5 907.217 9
 3 2 4 52237.9 903.785 9
 3 -2 4 52782.6 971.599 10
 3 2 -4 51292.5 980.17 10
 3 -2 -4 52123.6 990.534 10
 -3 2 4 51623.9 989.87 3
 3 2 4 50524 957.66 3
 3 2 4 52433.8 946.466 1
 -3 -2 4 51855.8 922.501 2
 3 2 -4 51163.6 989.648 5
 3 2 4 50672.7 978.481 4
 -3 2 4 50208.6 977.646 4
 -3 -2 4 51883.3 988.09 6
 3 2 4 51406.3 926.575 6
 3 -2 5 11607.8 315.096 5
 3 -2 -5 11493.7 303.307 5
 3 2 5 11874.1 282.634 6
 3 -2 5 11687.5 317.927 10
 3 -2 -5 11319.8 336.108 10
 3 2 5 11452.9 337.931 10
 3 2 5 11984.2 295.797 1
 -3 -2 5 11571.8 256.633 2
 -3 2 5 11678.3 327.515 4
 3 2 5 11589.9 327.704 4
 -3 2 5 11650.8 333.908 3
 3 2 5 12109.4 316.802 3
 3 2 6 16814.4 449.408 4
 -3 2 6 16353.4 442.767 4
 3 -2 6 15908.5 438.911 4
 -3 -2 6 16246.6 442.536 4
 3 2 -6 16031.7 445.002 10
 3 -2 6 16076.1 427.096 10
 3 2 6 16534.1 452.159 10
 3 2 -6 15907.1 445.264 5
 3 2 6 17518.4 433.828 3
 -3 2 6 16599.6 452.186 3
 3 2 6 16501.3 399.021 1
 3 2 6 16971.5 388.972 6
 -3 -2 6 16943 451.884 6
 3 -2 6 17229.7 458.082 8
 3 -2 6 16204.1 418.997 5
 -3 2 7 6029.42 257.909 4
 3 2 7 6208.57 262.644 4
 3 -2 7 5852.24 256.882 4
 -3 -2 7 6361.4 262.437 4
 3 2 -7 6070.59 263.664 5
 3 -2 -7 6372.54 236.838 5
 3 2 7 6540.44 223.948 6
 -3 -2 7 6488.7 269.395 6
 3 -2 7 6584.26 252.403 10
 3 2 7 6365.67 267.18 10
 3 2 7 6197.2 222.818 1
 3 2 7 6629.4 253.098 3
 -3 -2 7 6397.93 271.066 3
 -3 2 7 6195.72 265.862 3
 3 -2 7 6480.68 255.302 3
 -3 -2 7 6387.78 272.069 8
 3 -2 7 6513.37 273.848 8
 -3 -2 8 329.141 78.4524 6
 3 2 -8 237.976 79.6125 5
 -3 -2 8 166.329 70.2698 8
 3 -2 8 210.852 78.2343 8
 3 -2 9 6629.96 289.343 6
 -3 -2 9 6806.96 316.596 6
 -3 -2 9 6340.5 316.407 8
 3 -2 9 6241.24 316.876 8
 3 2 -9 6985.01 316.029 5
 3 -2 10 3444.09 216.465 6
 3 2 -10 3834.99 248.276 5
 -3 -2 10 3230.24 229.516 6
 -3 -2 10 3414.82 245.43 8
 3 -2 10 3169.93 241.858 8
 3 3 0 37.5675 19.5996 7
 -3 -3 0 3.29734 19.4204 9
 3 3 0 39.812 19.54 9
 3 3 -1 215306 3612.46 2
 3 -3 1 221888 3596.42 8
 -3 -3 1 212509 3592.22 8
 3 -3 1 214875 3563.68 1
 3 -3 -1 215742 3597.84 4
 -3 -3 -1 217116 3599.16 4
 -3 -3 -1 212809 3613.74 9
 -3 -3 1 222078 3605.45 7
 -3 3 -1 217100 3566.38 7
 -3 -3 -1 214648 3606.81 1
 3 3 -1 209989 3594.16 8
 -3 3 -1 214692 3597.26 8
 3 3 1 212089 3614.26 9
 -3 -3 1 216877 3616.99 9
 3 3 -1 214363 3617.09 9
 3 -3 2 18045.8 370.589 8
 -3 -3 2 19008.4 373.762 8
 3 -3 -2 17712.4 372.129 4
 -3 -3 -2 17954 371.779 4
 -3 -3 2 18047 368.588 7
 3 -3 2 18199.8 330.616 7
 -3 -3 -2 17390.9 365.266 1
 3 3 -2 17551 387.093 5
 3 3 -2 17936.4 369.3 9
 -3 -3 -2 17929.9 359.079 3
 3 -3 -2 18313.2 380.932 3
 3 -3 2 18384.3 397.474 5
 3 3 2 17493.2 365.93 9
 -3 -3 -2 18232.1 369.067 9
 -3 -3 2 17739.5 368.409 9
 -3 3 2 18531.4 373.212 4
 3 3 2 18253.1 371.842 4
 3 -3 -2 18283.4 374.528 10
 3 3 -2 18317 370.506 2
 -3 3 3 3814.89 141.725 3
 3 -3 -3 3728.65 136.328 6
 3 3 3 4003.06 99.3755 6
 3 3 -3 3698.61 121.855 2
 3 3 -3 3839.6 146.089 5
 3 -3 3 3609.54 143.3 5
 -3 -3 3 3554.38 131.261 8
 3 -3 3 3976.64 137.9 8
 3 3 -3 3693.97 117.227 9
 3 3 3 3797.11 117.379 9
 -3 3 3 3877.67 138.791 4
 3 3 3 3723.39 135.125 4
 -3 -3 -3 3916.24 137.933 4
 3 -3 -3 3712.35 135.843 4
 3 -3 -3 3692.7 138.124 10
 -3 3 -3 3753.25 88.7992 2
 3 3 3 3583.79 126.511 1
 3 -3 -3 3804.72 142.317 3
 -3 -3 -3 3848.78 127.599 3
 3 -3 4 48233.1 927.67 5
 3 3 -4 48094.9 936.593 5
 -3 -3 4 48713.6 919.868 8
 3 -3 4 43896.2 907.685 8
 3 -3 -4 48512.6 928.516 10
 3 -3 4 47175.3 894.07 10
 3 3 -4 46631.9 908.323 10
 -3 3 4 48344.4 929.709 3
 3 3 4 47641.7 920.015 4
 -3 3 4 47173.2 919.319 4
 3 3 4 49122.6 853.479 6
 3 3 4 47814.9 893.376 1
 3 3 5 4586.75 168.192 1
 -3 3 5 4666.51 194.065 3
 3 3 5 4526.19 175.585 3
 3 -3 5 4831.64 178.046 10
 3 -3 -5 4793.22 198.222 10
 3 3 5 4643.55 197.702 10
 3 3 5 5021.97 197.352 4
 -3 3 5 4872.25 194.386 4
 3 -3 5 4690.08 188.449 5
 3 3 5 4603.99 147.044 6
 3 3 -6 29448.4 685.803 5
 -3 3 6 28448.9 671.733 3
 3 3 6 29935.9 675.596 4
 -3 3 6 29128.8 670.231 4
 3 3 6 27590 618.051 1
 -3 -3 6 29820 677.917 8
 3 -3 6 29083.4 677.082 8
 3 3 6 28265.3 641.914 3
 3 3 -6 29675 667.094 10
 3 3 6 27887.1 675.876 10
 3 -3 6 29572.8 644.441 10
 3 -3 6 28708.7 650.258 5
 3 3 6 30307.2 594.536 6
 -3 -3 6 28424 674.493 6
 -3 3 7 9459.21 339.844 3
 3 3 -7 8811.11 337.404 5
 3 -3 -7 9290.02 289.665 5
 3 3 7 9502.24 340.022 10
 -3 -3 7 9671.77 338.604 4
 3 -3 7 9376.13 334.373 4
 3 3 7 9553.4 317.125 3
 3 3 7 9665.04 340.382 4
 -3 3 7 9686.13 339.519 4
 -3 -3 7 8990.87 332.557 8
 3 -3 7 10049.3 349.186 8
 3 -3 7 8904.97 303.373 10
 -3 -3 7 9497.91 343.735 6
 3 3 7 9221.57 289.246 1
 3 -3 8 196.633 75.3207 8
 -3 -3 8 387.087 92.315 8
 3 3 -8 325.857 78.9053 5
 -3 -3 8 299.585 79.4525 6
 -3 -3 9 7431.97 340.465 6
 3 -3 9 7332.64 316.916 6
 3 -3 9 7756.79 353.915 8
 -3 -3 9 7849.31 351.029 8
 3 3 -9 7820.57 348.103 5
 3 3 -10 3934.03 254.854 5
 -3 -3 10 3314.1 243.474 8
 3 -3 10 3870.97 262.889 8
 -3 -3 10 3930 255.326 6
 3 -3 10 3978.27 236.91 6
 3 4 0 3.24576 23.0657 7
 -3 -4 0 -15.7424 26.6862 9
 -3 4 0 22.1212 20.5789 1
 3 4 0 35.811 24.6701 9
 3 4 0 5.01267 16.9952 5
 -3 -4 -1 77169.7 1348.82 4
 3 -4 -1 76595.1 1347.26 4
 -3 4 -1 79585.7 1351.29 8
 3 4 -1 74271.6 1344.32 8
 3 4 -1 76832.7 1356.78 5
 3 4 1 77022.3 1305.42 5
 -3 -4 1 76946.2 1342.9 8
 3 -4 1 79258.3 1346.77 8
 3 4 -1 75587.7 1364.44 9
 3 4 1 80218.6 1368.13 9
 -3 -4 -1 77648.2 1358.63 1
 -3 -4 1 78448.1 1365.54 9
 -3 -4 -1 77179.5 1363.98 9
 3 -4 1 76580.1 1314.46 1
 -3 4 1 77619 1350.32 1
 3 4 -1 81319.9 1348.12 7
 -3 -4 1 76793.1 1342.04 7
 -3 4 -1 77874.4 1297.39 7
 3 -4 -2 21197 438.61 4
 -3 -4 -2 21169.3 437.39 4
 3 -4 2 21341.4 372.118 7
 -3 -4 2 21280.4 421.825 7
 -3 -4 -2 21384 425.253 3
 3 -4 2 21404 464.677 5
 3 4 -2 20715.3 450.352 5
 3 4 -2 20732.1 436.261 8
 -3 4 -2 22758.1 446.412 8
 3 4 -2 21096.2 436.592 9
 3 4 2 22213.3 437.402 9
 -3 -4 2 21101.7 432.401 8
 3 -4 2 22446.5 437.947 8
 3 4 -2 21253.9 430.704 2
 -3 -4 -2 20424.9 432.859 1
 3 -4 -2 20779.4 429.623 10
 3 -4 -2 22050.7 448.68 3
 -3 -4 -2 20777 433.163 9
 -3 -4 2 21958.6 439.245 9
 3 -4 3 2912.86 134.372 5
 3 4 -3 2982.66 131.498 5
 -3 -4 -3 2704.2 118.677 4
 3 -4 -3 2736 118.421 4
 3 4 3 2603.55 116.443 4
 -3 4 3 2780.6 120.725 4
 -3 -4 3 2832.45 118.427 8
 3 -4 3 2928.88 120.117 8
 3 -4 -3 2903.68 121.273 10
 3 -4 3 2898.02 100.292 10
 -3 -4 -3 2779.17 105.534 9
 -3 -4 3 2900.25 109.321 9
 3 -4 -3 3025.56 128.265 3
 -3 -4 -3 2837.75 112.19 3
 3 4 -3 2743.37 103.946 2
 3 4 3 2773.68 117.429 1
 3 -4 -3 2856.33 120.406 6
 3 -4 4 30777 659.39 8
 -3 -4 4 32784.2 667.426 8
 -3 4 4 33480.2 675.759 4
 3 4 4 33265 675.131 4
 3 -4 -4 31795.8 661.583 6
 3 4 4 32123.5 654.369 1
 3 4 -4 32857.9 654.544 10
 3 -4 -4 32489.7 676.142 10
 3 -4 4 32153.1 631.878 10
 3 -4 4 32337.1 686.355 5
 -3 -4 -4 32246.2 670.685 4
 3 -4 -4 32216.8 669.974 4
 3 4 5 1776.96 120.241 10
 3 -4 5 1654.96 96.8054 10
 3 4 -5 1433.54 113.878 5
 3 -4 5 1754.83 117.917 5
 -3 -4 5 1422.89 107.834 8
 3 -4 5 1552.68 109.545 8
 -3 4 5 1519.92 108.514 4
 3 4 5 1341.35 103.768 4
 3 4 5 1622.1 101.942 1
 -3 -4 6 4651.91 215.017 6
 3 4 -6 4682.1 204.165 10
 3 4 6 4708.13 218.772 10
 3 -4 6 4826.89 191.139 10
 3 4 -6 4901.14 228.554 5
 3 -4 -6 5018.66 179.208 5
 3 -4 6 4650.53 208.777 5
 3 4 6 4939.3 195.017 1
 -3 4 6 4376.45 207.414 4
 3 4 6 4911.55 214.764 4
 3 -4 6 4888.02 218.591 8
 -3 -4 6 4709.59 213.695 8
 -3 -4 7 9141.46 342.441 6
 3 4 7 9289.38 341.551 10
 3 4 -7 8817.1 346.975 5
 -3 4 7 9543.41 336.322 4
 3 4 7 10263.4 347.977 4
 3 4 7 8776.74 294.354 1
 -3 -4 7 9179.65 339.617 8
 3 -4 7 8874.76 335.065 8
 -3 -4 8 381.952 95.3009 6
 3 -4 8 303.288 87.9518 8
 -3 -4 8 355.307 92.5084 8
 3 4 -8 350.545 93.7354 5
 -3 -4 9 6653.82 320.361 6
 3 4 -9 6007.12 315.261 5
 -3 -4 9 5982.21 309.696 8
 3 -4 9 5929.68 311.187 8
 3 -4 10 1756.87 186.147 8
 -3 -4 10 1351.38 162.068 8
 3 4 -10 1465.76 168.33 5
 3 -4 10 1306.48 145.849 6
 -3 -4 10 1525.48 167.774 6
 3 5 0 -18.1318 20.6585 5
 -3 5 0 9.45425 21.8881 1
 -3 -5 0 4.69311 26.0893 9
 3 5 0 74.1858 28.7471 9
 3 5 0 3.60617 22.7926 7
 -3 5 0 22.1336 27.3635 8
 3 5 -1 73239.2 1293.11 5
 3 5 1 71887.9 1236.7 5
 3 5 -1 75129.9 1275.3 7
 -3 -5 1 72132.1 1303.76 9
 -3 -5 -1 73560 1305.29 9
 -3 -5 -1 74016.2 1289.39 4
 3 -5 -1 71813.2 1286.6 4
 -3 -5 -1 74700.8 1299.33 1
 -3 5 1 74200.4 1289.54 1
 3 -5 1 73199.5 1253.81 1
 3 5 -1 72136 1286.29 8
 -3 5 -1 77612.6 1294.75 8
 -3 5 -1 70766.4 1216.92 7
 3 -5 -1 73346.3 1256.59 10
 -3 -5 2 53510.7 946.473 7
 3 -5 -2 52041.7 980.916 3
 3 -5 2 53033.9 1006.96 5
 3 -5 -2 54768.9 959.716 10
 -3 5 -2 54267.4 981.066 8
 3 5 -2 51932.8 973.17 8
 -3 5 2 53124.9 980.154 1
 -3 -5 -2 55674 979.559 4
 3 -5 -2 53326.6 975.354 4
 -3 -5 -2 52309.9 973.941 1
 3 -5 2 51978.4 921.475 1
 3 5 -2 52090.1 963.081 2
 3 5 -2 52550.4 989.907 5
 3 -5 2 52616.9 969.093 8
 -3 -5 2 50877.6 965.983 8
 -3 -5 -2 53231.3 975.105 9
 -3 -5 2 53061.3 976.846 9
 3 -5 -3 15385.7 367.89 6
 3 5 3 16534.9 378.445 1
 3 -5 3 15483.2 281.495 7
 -3 -5 -3 15957.3 362.533 3
 3 -5 -3 15653.2 381.542 3
 3 -5 3 16977.2 329.223 10
 3 -5 -3 16003.5 369.684 10
 3 5 -3 16038.9 394.158 5
 3 -5 3 16655.4 403.873 5
 -3 -5 -3 16862.2 362.066 9
 -3 -5 3 16050.6 360.917 9
 3 5 -3 15943.4 350.393 2
 3 -5 3 16064.1 373.616 8
 -3 -5 3 16121.5 373.552 8
 -3 -5 -3 16511.2 378.958 4
 3 -5 -3 16531.3 379.481 4
 3 5 3 15416.1 373.387 4
 -3 5 3 15989.4 378.169 4
 -3 -5 3 15990.3 344.02 7
 3 5 4 30681.3 628.995 1
 -3 5 -4 28328.8 512.148 2
 3 5 -4 30158.6 578.978 2
 -3 -5 -4 30476 620.201 3
 3 5 4 30432.6 638.613 4
 -3 5 4 31465.1 644.068 4
 3 -5 -4 28943.8 620.333 6
 -3 -5 4 31180.7 593.635 9
 -3 -5 -4 30132.2 586.587 9
 3 -5 4 30561.8 659.683 5
 3 5 -4 30330.2 607.588 10
 3 -5 4 30842.7 584.382 10
 3 5 5 645.849 77.6063 4
 3 -5 -5 723.536 85.7533 4
 -3 5 5 741.714 82.6435 4
 -3 -5 5 652.336 80.9993 8
 -3 -5 -5 771.015 83.5543 4
 3 -5 5 788.865 86.6671 5
 3 -5 5 678.38 62.241 10
 3 5 5 706.908 83.6521 10
 3 -5 5 776.61 84.7336 8
 3 5 5 741.751 76.3422 1
 3 5 -5 661.765 82.951 5
 3 -5 6 17588.6 484.727 8
 -3 -5 6 18331.6 492.295 8
 3 5 6 18327.5 462.386 1
 3 5 6 17997.9 483.893 4
 -3 5 6 18485.6 489.67 4
 3 5 6 18169.7 496.613 10
 3 5 -6 18202.6 463.1 10
 3 5 -6 17413 508.747 5
 3 -5 6 17990.7 485.499 5
 3 5 7 14364.2 413.778 1
 3 -5 7 14626.5 442.934 5
 -3 -5 7 15104 466.012 6
 3 -5 7 14830.3 461.91 8
 -3 -5 7 14917 458.222 8
 -3 5 7 15289.5 456.85 4
 3 5 7 15194.1 455.33 4
 3 5 -7 14409 476.879 5
 -3 -5 8 381.465 95.4721 6
 3 -5 8 397.363 94.0467 8
 -3 -5 8 391.198 95.1211 8
 3 5 -8 195.685 81.5069 5
 -3 -5 9 6726.51 326.271 8
 3 -5 9 5987.31 320.823 8
 3 5 -9 6903.25 347.173 5
 -3 -5 9 6161.07 319.248 6
 -3 -5 10 1987.45 192.566 8
 3 -5 10 2148.73 198.221 8
 -3 -5 10 2405.72 206.054 6
 3 -5 10 1731.73 173.859 6
 3 5 -10 2252.18 204.743 5
 3 6 0 79.585 28.9043 7
 3 6 0 7.09968 18.9987 5
 -3 -6 0 5.4983 26.5781 9
 3 -6 0 8.29882 11.2017 10
 -3 6 0 -9.08097 28.1514 8
 3 6 0 8.77094 29.2452 8
 3 6 -1 58894.2 1061.85 5
 -3 6 1 58676.7 1060.58 1
 -3 -6 -1 58961.9 1071.48 1
 3 -6 1 58944.6 1025.79 1
 3 -6 -1 57704.9 1013.53 10
 3 6 -1 57266.7 1058.48 8
 -3 6 -1 58182.4 1064.99 8
 -3 -6 -1 57710.1 1076.7 9
 -3 -6 1 56286.7 1073.92 9
 3 6 1 59330.6 1005.75 5
 -3 -6 -1 58303.2 1059.7 4
 3 -6 -1 60053.9 1061.15 4
 3 6 -1 61971.7 1040.72 7
 -3 6 -1 55912.3 971.783 7
 -3 -6 -2 31702.1 539.219 6
 -3 -6 -2 30906.5 630.427 1
 3 -6 2 31217.8 579.128 1
 3 -6 2 30671.9 539.685 10
 3 -6 -2 31223.5 602.411 10
 -3 -6 -2 32202.7 635.012 9
 -3 -6 2 31484.9 634.75 9
 3 6 -2 31085.7 641.246 5
 3 -6 2 30679 657.216 5
 3 -6 2 32251.1 626.017 8
 -3 -6 2 31789.6 623.858 8
 -3 -6 2 30831.4 587.53 7
 -3 6 -2 29485.8 628.471 8
 3 6 -2 31373.1 631.555 8
 -3 6 2 31102.6 632.479 1
 -3 -6 -2 31706.2 630.699 4
 3 -6 -2 30855.6 627.607 4
 3 -6 -3 10204.3 287.905 3
 -3 -6 -3 10481.7 272.432 3
 3 -6 -3 10022.9 268.328 10
 3 -6 3 9991.64 216.189 10
 -3 -6 -3 9722.53 277.162 4
 3 -6 -3 9826.05 277.939 4
 -3 6 -3 10756.1 293.903 8
 -3 -6 3 10279.1 270.476 9
 -3 -6 -3 10286.1 268.713 9
 3 -6 3 10573.3 306.483 5
 3 6 -3 9987.54 294.642 5
 3 -6 3 10129.7 277.011 8
 -3 -6 3 10103.4 276.624 8
 -3 6 3 10036.8 284.409 1
 -3 -6 3 9719.33 238.126 7
 3 6 -3 9780.46 253.379 2
 3 -6 -4 31516.9 685.597 3
 3 6 -4 31016.2 697.246 5
 3 -6 4 31542.2 696.655 5
 -3 -6 4 31492.2 611.93 7
 3 -6 -4 31921.4 658.423 6
 3 6 4 30720.9 670.031 4
 -3 6 4 31018.1 672.043 4
 3 6 4 31710.8 669.154 1
 3 6 -4 30355.8 609.203 2
 -3 -6 -4 32076 629.862 9
 -3 6 4 30446 675.251 1
 3 6 -4 30639.2 625.321 10
 3 -6 4 31661.1 596.573 10
 -3 -6 4 31493.1 631.997 9
 -3 6 5 6314.95 242.24 1
 -3 -6 5 6302.69 193.801 9
 3 6 5 5947.92 234.482 4
 -3 6 5 6192.69 239.771 4
 -3 -6 5 6506.34 197.792 7
 3 -6 -5 6001.18 240.387 4
 -3 -6 -5 6738.81 249.775 4
 3 6 5 6214.98 245.809 10
 3 6 -5 6637.14 265.093 5
 3 -6 5 6263.41 250.938 5
 -3 -6 5 6285.63 239.826 8
 3 -6 5 6514.32 241.082 8
 3 -6 -5 6465.35 227.647 6
 3 6 5 6350.43 234.826 1
 3 6 6 10420.4 343.664 4
 -3 6 6 9921.22 338.704 4
 -3 -6 6 10027 339.612 8
 3 -6 6 9808.23 340.594 8
 3 6 -6 9981.53 368.799 5
 3 6 6 10183.2 349.778 10
 3 6 -6 9932.38 308.943 10
 3 6 6 10190.4 324.664 1
 3 -6 6 11009.8 355.424 5
 -3 6 6 10370.3 343.431 1
 -3 -6 7 8684.66 335.295 8
 3 -6 7 8813.95 341.721 8
 3 6 7 8678.92 306.125 1
 3 6 -7 8286.15 353.447 5
 -3 -6 8 266.24 88.1733 8
 3 -6 8 345.346 99.399 8
 3 6 -8 261.174 84.3083 5
 -3 -6 8 351.972 95.0073 6
 3 -6 9 5070.79 292.055 8
 -3 -6 9 5377.02 296.547 8
 3 6 -9 4911.9 302.5 5
 -3 -6 9 5215.47 292.932 6
 3 -6 10 2281.06 194.058 6
 -3 -7 0 6.40093 30.4375 9
 -3 7 0 -5.39549 26.4979 8
 3 7 0 26.1469 32.7383 8
 3 7 0 -4.15207 21.3257 5
 3 7 0 8.71985 24.2368 7
 3 7 -1 65451.9 1095.99 7
 3 -7 1 62428.8 1091.06 1
 -3 7 1 61397.5 1124.98 1
 -3 -7 -1 63036.4 1138.7 1
 3 7 -1 60149.6 1125.03 8
 -3 7 -1 61096.2 1130.75 8
 -3 -7 1 63542.9 1152.71 9
 -3 -7 -1 60692 1145.61 9
 -3 7 -1 58781.7 1021.06 7
 3 7 -1 62059.2 1125.98 5
 3 -7 1 62703.3 1156.94 5
 3 7 -2 2521.47 124.023 8
 -3 7 -2 2725.08 129.65 8
 3 7 -2 2585.19 127.407 5
 3 -7 2 2803.52 140.858 5
 3 -7 -2 2535.15 122.082 4
 -3 -7 -2 2685.18 125.332 4
 -3 -7 2 2752.62 129.51 9
 -3 -7 -2 2441.68 123.226 9
 3 -7 2 2450.62 96.3263 1
 -3 7 2 2633.39 126.156 1
 -3 -7 -2 2401.02 120.644 1
 3 7 -3 5.2038 31.3019 2
 3 -7 3 -8.53381 39.205 5
 -3 -7 3 3.63519 24.0375 7
 -3 -7 -3 -6.23785 31.5794 9
 -3 -7 3 102.25 38.8385 9
 -3 -7 -3 6.15435 33.7939 3
 3 7 -3 29.0249 43.1894 8
 -3 7 -3 -22.2438 43.1829 8
 3 -7 -4 38992.1 794.697 6
 3 7 -4 39866.3 758.48 10
 3 7 4 38586.1 819.573 10
 3 -7 4 38614.4 809.673 8
 -3 -7 4 39488.8 811.959 8
 3 -7 4 40435.8 850.818 5
 3 7 -4 38296.3 847.981 5
 3 -7 -4 39819.4 826.243 4
 -3 -7 -4 39631.1 826.179 4
 -3 -7 4 37546.5 734.857 7
 3 7 -4 40247.4 759.847 2
 -3 -7 4 39342.5 781.457 9
 -3 -7 -4 39405.3 779.546 9
 3 -7 -4 40795.7 836.385 3
 -3 7 4 39056.7 824.546 1
 -3 -7 5 580.37 64.4282 9
 -3 -7 5 563.792 78.887 8
 3 -7 5 568.539 81.9721 8
 3 -7 5 705.955 89.6662 5
 3 7 5 598.662 82.3559 10
 -3 -7 -5 685.798 65.0142 9
 3 -7 -5 740.842 93.8199 3
 -3 -7 -5 664.444 81.3418 3
 3 -7 -5 547.754 70.7007 6
 3 7 5 624.131 86.2849 1
 -3 7 5 456.162 76.534 1
 -3 -7 -5 653.579 90.0443 4
 3 -7 -5 727.583 88.3364 4
 3 7 -5 898.623 101.626 5
 3 7 6 11148.9 356.129 1
 3 7 6 11664 375.818 4
 -3 7 6 10448.5 361.604 4
 -3 7 6 11318 373.198 1
 -3 -7 6 11467.4 374.649 8
 3 -7 6 10924.3 367.417 8
 3 7 6 11152.2 371.422 10
 3 7 -6 10663.2 396.891 5
 3 -7 6 10956.7 377.176 5
 3 7 7 4171.09 210.333 1
 3 7 -7 3790.25 244.047 5
 -3 -7 7 3593.83 215.529 8
 3 -7 7 4489.55 238.686 8
 -3 -7 8 47.925 77.2587 6
 3 -7 8 184.907 86.7314 8
 -3 -7 8 151.845 85.4696 8
 3 7 -8 241.326 85.315 5
 -3 -7 9 3330.72 243.285 6
 3 7 -9 3433.41 256.689 5
 -3 -7 9 3581.92 245.683 8
 3 -7 9 3535.89 245.321 8
 3 8 0 33.1495 31.8473 7
 -3 8 0 25.3393 38.1038 8
 3 8 0 12.322 32.973 8
 3 8 0 19.0339 27.0909 5
 -3 -8 0 -7.35715 32.5696 9
 3 -8 1 48385.3 953.712 5
 3 8 -1 48210.6 923.334 5
 3 8 -1 46622 926 8
 -3 8 -1 48581.6 936.539 8
 3 -8 1 48458 890.924 1
 -3 -8 1 48186.3 952.086 9
 -3 -8 -1 47407.3 947.861 9
 3 8 -1 48238.7 883.14 7
 -3 8 1 47392.6 925.923 1
 3 -8 2 18461.3 475.722 5
 3 8 -2 19622.9 467.845 5
 -3 -8 -2 20381.7 471.882 9
 -3 -8 2 19639.5 469.237 9
 -3 8 2 18868.8 460.152 1
 3 -8 2 19514.2 412.847 1
 -3 8 -2 19967.4 469.076 8
 3 8 -2 20070.1 468.052 8
 3 -8 -3 9885.61 303.8 3
 3 8 -3 9574.93 270.04 2
 3 -8 -3 9807 299.33 4
 -3 -8 -3 9649.62 299.446 4
 3 -8 3 9516.57 289.746 8
 -3 -8 3 9901.69 294.804 8
 3 -8 3 10205.3 322.245 5
 3 8 -3 9689.5 312.186 5
 3 8 -3 9713.99 301.25 8
 -3 8 -3 10308.5 311.937 8
 3 8 -3 9668.77 236.319 10
 -3 8 3 9900.85 301.29 1
 3 -8 3 10361.4 249.21 1
 -3 -8 3 10070.7 295.405 9
 -3 -8 -3 10102.1 292.995 9
 3 8 -4 33539.7 664.103 2
 -3 -8 4 33863.8 698.421 9
 -3 -8 -4 34252.3 694.744 9
 -3 8 4 32868.8 728.096 1
 3 -8 4 32766.8 718.667 8
 -3 -8 4 32225 715.471 8
 3 8 -4 32728.4 644.326 10
 3 8 4 32610.3 715.627 10
 3 8 -4 31936.6 754.789 5
 3 -8 4 33494.3 753.165 5
 -3 -8 -4 31445.2 721.948 4
 3 -8 -4 32552.2 727.567 4
 3 -8 -4 32583.3 694.702 6
 -3 -8 -4 31951.8 707.625 3
 3 -8 -4 32938.8 735.637 3
 3 8 -5 11881.3 396.594 5
 3 -8 5 10839.3 368.33 5
 3 -8 -5 11272.9 328.541 6
 3 -8 5 10476.5 347.224 8
 -3 -8 5 10827.7 350.631 8
 -3 -8 -5 10833.3 302.562 9
 3 8 5 10858.5 349.877 10
 -3 -8 -5 11027.1 347.075 3
 3 -8 -5 10832.6 364.686 3
 -3 8 5 11332 359.887 1
 -3 -8 5 11014.6 308.931 9
 -3 -8 -5 11685.6 370.217 4
 3 -8 -5 11283.6 366.623 4
 3 -8 6 13852.4 423.917 8
 -3 -8 6 13785.8 420.438 8
 3 -8 6 12612.3 423.974 5
 3 8 -6 12908.2 454.937 5
 3 8 6 13193.3 407.434 1
 3 8 6 12612.2 407.297 10
 3 -8 -6 12285.5 414.455 4
 -3 -8 -6 12651.9 421.13 4
 3 8 -7 4620.96 274.514 5
 3 -8 7 4901.94 257.298 8
 -3 -8 7 4788.03 249.528 8
 3 8 -8 137.763 83.7159 5
 -3 -8 8 92.8457 68.5166 8
 3 -8 8 62.7798 73.3915 8
 -3 -8 8 66.3363 70.5488 6
 -3 -8 9 5072.83 298.135 6
 3 -8 9 5299.16 299.085 8
 -3 -8 9 5007.1 291.61 8
 3 9 0 7.065 39.2767 8
 -3 9 0 14.4869 39.2744 8
 3 9 0 35.7116 34.0233 7
 3 -9 0 29.5483 36.8438 5
 -3 -9 0 41.8743 37.0765 9
 -3 -9 -1 29834.3 643.662 1
 3 9 -1 29550.4 580.35 7
 3 -9 1 29669.6 597.873 1
 -3 -9 -1 28691.6 651.955 9
 -3 -9 1 28619.2 652.957 9
 3 9 -1 29598.2 637.176 8
 -3 9 -1 29851.9 644.124 8
 3 -9 1 28138.7 646.054 5
 3 9 -1 30045.1 628.649 5
 -3 -9 -2 10455 312.31 4
 3 -9 -2 10313.6 307.961 4
 -3 -9 -2 9969.57 307.251 1
 -3 9 2 10288.1 308.996 1
 3 -9 2 10413.2 264.533 1
 3 -9 2 10024.9 319.828 5
 -3 -9 -2 10192 312.324 9
 -3 -9 2 10313.5 314.982 9
 -3 9 -2 10750.8 318.385 8
 3 9 -2 9994.17 306.754 8
 3 -9 3 1606.24 125.63 5
 -3 -9 -3 1835.43 120.656 9
 -3 -9 3 2072.5 127.05 9
 -3 -9 -3 1921.03 121.504 3
 -3 9 3 1755.48 123.18 1
 3 -9 3 1824.57 93.9227 1
 3 -9 -3 1926.95 127.213 4
 -3 -9 -3 1811.41 125.611 4
 3 9 -3 1735.3 127.419 5
 -3 9 -3 1864.81 130.212 8
 3 9 -3 1728.83 122.315 8
 3 -9 -3 1764.27 123.922 3
 3 9 -3 1837.6 81.1187 10
 3 9 -4 25995.7 560.396 2
 -3 -9 -4 26640.7 612.128 3
 3 -9 -4 24821.8 626.326 3
 3 -9 -4 25969.1 626.373 4
 -3 -9 -4 24903.4 621.636 4
 3 -9 4 26623.9 649.492 5
 3 -9 4 26684.9 621.832 8
 -3 -9 4 26768.4 619.792 8
 3 -9 -4 25283.3 582.886 6
 3 9 -4 25965.2 659.067 5
 3 9 4 25508.4 601.443 10
 -3 9 4 26367.7 627.626 1
 -3 -9 -4 26247.9 593.827 9
 -3 -9 4 26671.9 598.816 9
 -3 -9 -5 82.3612 54.3834 3
 3 -9 -5 72.5301 54.5483 3
 3 -9 5 128.167 62.216 8
 -3 -9 5 74.2903 53.7415 8
 -3 9 5 100.107 70.974 1
 3 -9 -5 74.6942 45.0162 6
 -3 -9 -5 112.498 46.0599 9
 -3 -9 5 39.1923 46.6722 9
 3 9 5 70.7232 48.8549 10
 3 -9 -5 58.0022 53.3079 4
 -3 -9 -5 58.2768 52.5956 4
 3 -9 5 147.168 79.6875 5
 3 9 -5 97.4915 55.4251 5
 3 9 -6 6887.71 329.878 5
 3 -9 -6 7680.12 320.154 4
 -3 -9 -6 7099.93 311.079 4
 -3 -9 6 7494.45 304.388 8
 3 -9 6 7851.48 314.545 8
 3 9 -7 5817.01 323.075 5
 3 -9 7 6715.14 308.426 8
 -3 -9 7 6297.48 298.497 8
 3 9 -8 268.99 107.856 5
 3 -9 8 146.149 81.0845 8
 -3 -9 8 305.072 98.6486 8
 -3 -9 8 292.558 92.1857 6
 -3 -9 9 3909.31 261.648 8
 -3 -9 9 3617.54 262.286 6
 3 -10 0 -16.0785 41.8766 5
 -3 -10 0 -9.42446 39.2396 9
 3 10 0 10.8567 33.6555 7
 -3 -10 0 -25.2874 44.5131 1
 -3 10 0 65.1195 44.6946 8
 3 10 0 -15.9255 46.8862 8
 3 10 -1 23064.3 471.061 7
 3 -10 -1 22879.8 536.906 4
 -3 -10 -1 22315.5 534.853 4
 3 -10 1 22205.4 543.518 5
 3 -10 -1 21773.3 512.995 5
 3 10 -1 22848.2 537.572 8
 -3 10 -1 22139.7 538.743 8
 -3 -10 -1 21925.4 535.561 1
 -3 -10 1 22276 552.738 9
 -3 -10 -1 22563.5 553.158 9
 -3 -10 -2 18156.2 476.324 9
 -3 -10 2 18394.6 480.063 9
 -3 -10 -2 18317.9 473.275 1
 3 10 -2 17967.1 470.15 5
 -3 -10 -2 18398.2 472.595 4
 3 -10 -2 17743 465.188 4
 3 -10 2 18094.5 411.9 1
 -3 10 2 18710.2 470.637 1
 3 10 -2 18132.5 470.91 8
 -3 10 -2 18326.8 474.783 8
 3 -10 2 16905.8 471.031 5
 3 -10 3 5517.95 239.242 5
 3 10 3 4925.73 193.226 10
 3 10 -3 5426.47 228.165 8
 -3 10 -3 5133 227.262 8
 -3 10 3 5109.87 221.193 1
 3 -10 3 5269.95 178.048 1
 3 10 -3 5227.77 235.644 5
 3 -10 -3 5458.69 231.214 3
 -3 -10 -3 5231.35 218.942 9
 -3 -10 3 4997.87 217.665 9
 -3 -10 -3 5258.41 226.552 4
 3 -10 -3 5501.7 229.631 4
 3 -10 4 14314.2 442.369 5
 3 10 -4 14250.5 371.132 2
 3 10 4 13698.2 390.105 10
 -3 10 4 14532.1 430.894 1
 -3 -10 4 14570 407.664 9
 -3 -10 -4 14573.8 403.953 9
 3 10 -4 14757.2 459.855 5
 3 -10 -4 15149.8 396.718 6
 -3 -10 -4 14468.1 418.646 3
 3 -10 -4 15158 442.659 3
 -3 -10 -4 14378.7 431.488 4
 3 -10 -4 13638 424.501 4
 3 -10 5 1607.04 141.6 8
 -3 -10 5 2083.73 149.161 8
 -3 -10 -5 1974.88 146.731 3
 3 -10 -5 2004.7 155.507 3
 -3 -10 -5 2162.01 161.776 4
 3 -10 -5 1763.18 149.052 4
 3 10 -5 1700.03 157.001 5
 3 -10 -5 1873.2 122.299 9
 3 -10 -5 1879.36 123.97 6
 -3 -10 5 1872.9 126.379 9
 -3 -10 -5 1693.09 119.944 9
 3 10 5 1916.36 137.208 10
 3 -10 6 2803.47 189.254 8
 -3 -10 6 3264.35 199.445 8
 3 -10 -6 3136.64 208.834 3
 -3 -10 -6 3218.45 196.196 3
 3 10 -6 2909.48 217.845 5
 3 -10 -6 2971.97 202.872 4
 -3 -10 -6 2905.98 201.485 4
 3 10 -7 6738.05 356.397 5
 3 -10 7 6655.59 315.059 8
 -3 -10 7 6597.08 308.604 8
 3 -10 8 101.477 86.873 8
 -3 -10 8 33.3654 80.6468 8
 -3 -11 0 -20.9859 61.7846 9
 3 -11 0 -17.3295 52.1173 5
 -3 -11 0 9.42899 46.3067 1
 -3 11 0 18.694 64.409 8
 3 11 0 -45.8466 64.6716 8
 3 11 0 28.7092 38.9333 7
 3 -11 1 31831.1 716.183 5
 -3 -11 -1 31036.2 711.582 1
 -3 -11 1 30702.2 711.727 1
 -3 11 1 31767.8 711.096 8
 3 11 1 33383.3 719.447 8
 -3 -11 -1 31777.6 731.391 9
 -3 -11 1 31240 729.503 9
 3 11 -1 31132.7 711.403 8
 -3 11 -1 33030.7 725.154 8
 3 -11 -1 31396.1 682.613 5
 3 11 -1 31564.5 625.883 7
 -3 -11 -1 30394 705.37 4
 3 -11 -1 30879 707.022 4
 3 -11 1 30965.6 664.285 1
 -3 -11 -2 14227.2 417.747 1
 -3 -11 2 14918.9 428.682 9
 -3 -11 -2 14752.4 427.005 9
 3 11 2 14002.1 352.967 10
 3 -11 2 14533 425.218 5
 3 -11 -2 14357.3 415.765 4
 -3 -11 -2 14162.3 416.302 4
 3 11 -2 14883 422.988 8
 -3 11 -2 15376.1 430.613 8
 3 -11 -2 14394.1 372.412 5
 3 -11 3 3072.36 182.091 5
 3 11 3 3059.98 148.365 10
 -3 11 3 3425.93 187.659 1
 -3 -11 -3 3204.24 184.024 4
 3 -11 -3 3657.32 192.661 4
 -3 11 -3 2859.15 178.55 8
 3 11 -3 3496.57 190.121 8
 3 11 -3 3242.01 189.465 5
 -3 -11 3 3284.28 179.091 9
 -3 -11 -3 2927.46 170.08 9
 3 -11 -3 3252.12 183.669 3
 -3 11 4 12533 402.327 1
 3 -11 -4 12597 359.924 6
 3 -11 -4 11733.2 400.899 3
 -3 -11 -4 12289.4 390.821 3
 3 11 4 12597.2 362.342 10
 -3 -11 -4 11626.4 398.837 4
 3 -11 -4 12451 404.611 4
 3 11 -4 12104.8 423.302 5
 -3 -11 4 12582.5 382.253 9
 -3 -11 -4 12263.8 376.844 9
 3 -11 4 12116.9 407.963 5
 3 -11 -5 1754.4 157.337 4
 -3 -11 -5 1874.57 155.288 4
 3 -11 -5 1677.25 151.181 3
 -3 -11 -5 1845.1 149.873 3
 -3 -11 5 2015.42 139.362 9
 3 11 -5 1731.77 164.555 5
 3 -11 5 1829.58 132.342 9
 3 11 5 1957.1 139.659 10
 -3 -11 -6 10866.2 413.269 4
 3 -11 -6 11020.2 417.403 4
 -3 -11 6 11157.5 404.089 8
 3 -11 6 11092.8 402.127 8
 -3 -11 -6 9718.58 377.992 3
 3 -11 -6 11176.9 423.058 3
 -3 -11 7 7425.57 342.366 8
 3 -11 7 7695.82 347.803 8
 -3 -11 -7 7121.69 348.479 4
 3 -11 -7 7356.21 349.188 4
 -3 -11 8 137.572 84.484 8
 3 -11 8 139.437 94.5255 8
 -3 -12 0 69.5224 56.9074 9
 -3 12 0 10.3122 52.2051 8
 3 12 0 30.4323 57.7521 8
 3 -12 0 55.3369 46.6908 5
 -3 -12 0 -10.5407 50.9536 1
 3 -12 1 21522.4 541.888 5
 3 -12 -1 20369.8 503.146 5
 3 -12 1 20686.7 496.224 1
 3 12 -1 21370.2 546.123 8
 -3 12 -1 21064 549.063 8
 -3 12 1 20064.5 533.616 8
 3 12 1 20085.4 531.97 8
 -3 -12 -1 20303.5 554.818 9
 -3 -12 1 20637.7 557.596 9
 -3 -12 1 21002.5 543.336 1
 -3 -12 -1 21030.9 545.525 1
 -3 -12 -1 20840.9 543.478 4
 3 -12 -1 20262.8 539.202 4
 3 12 1 20989.3 489.106 7
 3 -12 2 2445.58 131.021 1
 -3 -12 -2 2333.39 158.276 1
 -3 -12 -2 2386 165.417 9
 -3 -12 2 2082.42 157.897 9
 -3 -12 -2 2234.52 156.429 4
 3 -12 -2 2512.23 163.321 4
 3 -12 2 2600.84 166.167 5
 3 12 -2 2337.16 161.334 8
 -3 12 -2 2521.94 167.73 8
 3 12 -3 586.014 96.5047 8
 -3 12 -3 542.101 92.8996 8
 3 -12 -3 696.729 94.9585 4
 -3 -12 -3 623.482 89.9803 4
 3 -12 3 458.886 96.8163 5
 3 -12 -3 566.5 90.6353 3
 -3 -12 3 688.072 98.0529 9
 -3 -12 -3 689.916 99.1787 9
 3 -12 -4 11146.4 338.395 6
 -3 -12 -4 10960 393.752 4
 3 -12 -4 10782.9 387.522 4
 3 -12 -4 11152.8 394.934 3
 -3 -12 -4 11073.1 381.569 3
 -3 -12 4 10439.1 359.035 9
 -3 -12 -4 11369.6 369.164 9
 3 -12 -5 1614.2 155.175 3
 -3 -12 -5 1894.46 156.679 3
 3 -12 -5 1446.41 148.028 4
 -3 -12 -5 1336.69 145.344 4
 3 12 5 1652.08 130.646 10
 -3 -12 -6 3643.87 238.909 4
 3 -12 -6 2973.32 220.321 4
 -3 -12 -6 3072.37 207.483 3
 3 -12 -6 3250.85 231.239 3
 -3 -12 -7 3947.51 256.887 4
 3 -12 -7 3203.16 237.687 4
 3 -12 8 142.553 95.3643 8
 -3 -12 8 -35.1629 96.5366 8
 -3 -13 0 104.106 57.6906 1
 -3 -13 0 -63.6117 72.4288 9
 3 -13 0 -19.6297 50.412 5
 3 13 0 -77.9629 76.1369 8
 -3 13 0 -45.1038 69.2227 8
 3 -13 -1 19757.6 497.891 5
 3 -13 1 19827.8 532.748 5
 3 -13 -1 19233.5 541.202 4
 -3 -13 -1 18916.3 541.271 4
 3 13 1 21714.3 556.077 8
 -3 13 1 21430.5 553.508 8
 -3 -13 1 19110 538.246 1
 -3 -13 -1 19420.9 542.809 1
 -3 -13 -1 20229.1 566.085 9
 -3 -13 1 21034.8 573.159 9
 3 -13 1 20140.6 499.739 1
 3 13 -1 20365.4 545.38 8
 -3 13 -1 21564.5 560.226 8
 3 13 1 19203.4 478.988 7
 -3 -13 2 5719.83 257.586 1
 -3 -13 -2 5823.58 270.073 9
 -3 -13 -2 5867.19 268.656 4
 3 -13 -2 5915.1 265.219 4
 -3 -13 -2 5994.72 266.516 1
 3 -13 2 5790.13 220.65 1
 3 -13 2 5897.17 262.154 5
 3 -13 -3 701.678 109.32 3
 -3 -13 -3 683.03 100.76 4
 3 -13 -3 856.507 110.993 4
 3 -13 -4 11452.7 419.278 3
 -3 -13 -4 11500.6 403.529 3
 3 -13 -4 12316 423.651 4
 -3 -13 -5 906.551 120.915 3
 3 -13 -5 942.35 131.05 3
 -3 -13 -5 974.846 131.123 4
 3 -13 -5 1067.73 128.867 4
 -3 -13 -6 6274.91 305.664 3
 3 -13 -6 5352.95 305.19 3
 -3 -13 -6 6143.65 321.652 4
 3 -13 -6 5989.51 316.075 4
 -3 -13 -7 3470.92 252.447 4
 3 -13 -7 3746.41 254.169 4
 3 -14 0 -10.2432 46.2086 5
 -3 -14 0 12.6379 46.5496 1
 -3 -14 -1 11328 393.805 1
 -3 -14 1 11319 388.732 1
 3 -14 1 10976.5 370.015 5
 -3 -14 -1 10494.3 386.17 4
 3 -14 -1 10806.6 388.841 4
 3 -14 2 9695.49 307.56 1
 -3 -14 -2 8989.58 353.472 1
 3 14 2 9655.9 315.087 7
 -3 -14 -2 8090.13 342.106 4
 3 -14 -2 8517.24 346.771 4
 -3 -14 2 9414.74 349.971 1
 -3 -14 3 3438.43 204.324 1
 3 -14 -3 3047.11 203.443 4
 -3 -14 -3 3251.18 211.135 4
 -3 -14 -4 10314 403.299 4
 3 -14 -4 9986.74 398.198 3
 -3 -14 -4 10280.9 386.305 3
 3 -14 -5 1894 178.038 4
 -3 -14 -5 2319.87 196.763 4
 -3 -14 -5 1833.04 164.136 3
 3 -14 -5 1736.46 175.844 3
 3 -14 -6 2828.67 223.419 4
 -3 -14 -6 2806 226.161 4
 3 -14 -6 2816 225.791 3
 -3 -14 -6 2703.44 208.728 3
 -3 -15 0 -13.7841 56.1303 1
 -3 -15 -1 6305.94 296.941 1
 -3 -15 -1 6705.9 307.722 4
 3 -15 -1 6330.57 297.442 4
 -3 -15 1 6625.1 299.374 1
 3 -15 -2 3348.99 219.255 4
 -3 -15 -2 4069.91 238.839 4
 -3 -15 2 3552.13 216.313 1
 -3 -15 -3 425.291 102.618 4
 3 -15 -3 531.099 108.758 4
 3 -15 -3 429.435 99.8639 3
 -3 -15 -3 477.758 102.395 3
 -3 -15 3 468.247 92.9272 1
 -3 -15 4 7944.82 337.935 1
 -3 -15 -4 8742.45 380.36 4
 3 -15 -4 9408.23 391.967 4
 3 -15 -4 8587.49 381.53 3
 -3 -15 -4 9255.35 375.202 3
 -3 -15 -5 -36.1265 78.4126 4
 3 -15 -5 17.7627 73.9594 4
 -3 -15 -5 48.2184 75.147 3
 3 -15 -5 36.0363 84.2416 3
 -3 -15 5 126.338 72.1023 1
 -3 -15 -6 2218.05 205.17 4
 3 -15 -6 2123.93 202.493 4
 -3 -15 -6 1971.33 183.014 3
 3 -15 -6 2015.16 198.397 3
 -3 -16 0 44.6531 69.5878 1
 -3 -16 0 61.1362 70.2137 4
 3 -16 0 -60.6999 68.4564 4
 -3 -16 -1 7525.1 343.911 4
 3 -16 -1 8397.38 357.964 4
 -3 -16 -1 7864.16 342.711 1
 -3 -16 1 7429.65 329.605 1
 3 -16 -2 5771.94 299.654 4
 -3 -16 -2 5468.26 298.743 4
 -3 -16 2 6403.28 298.882 1
 -3 -16 -3 3190.14 219.335 3
 3 -16 -3 3404.94 238.481 3
 -3 -16 3 2718.87 203.595 1
 -3 -16 -3 2947.16 222.259 4
 3 -16 -3 3017.29 218.145 4
 3 -16 -4 6370.11 330.391 3
 -3 -16 -4 6265.03 312.641 3
 -3 -16 -4 5982.54 321.339 4
 3 -16 -4 5694.98 312.08 4
 -3 -16 4 6272.76 299.74 1
 -3 -16 -5 2650.81 225.752 4
 3 -16 -5 2872.66 226.014 4
 -3 -16 -5 2449.32 206.898 3
 3 -16 -5 2021.54 195.889 3
 -3 -16 5 2120.3 180.886 1
 -3 -17 0 79.4855 71.7144 1
 -3 -17 0 16.4363 76.8438 4
 3 -17 0 -32.6205 78.8401 4
 -3 -17 -1 6755.93 332.6 1
 -3 -17 -1 7669.38 353.813 4
 3 -17 -1 6984.43 344.455 4
 -3 -17 1 7500.15 337.203 1
 3 -17 -2 1855.16 176.799 4
 -3 -17 -2 1594.55 167.819 4
 -3 -17 2 2104.08 180.923 1
 3 -17 -3 249.418 92.8587 4
 -3 -17 -3 233.653 86.9397 4
 -3 -17 3 198.079 82.674 1
 -3 -17 -3 148.544 82.3784 3
 3 -17 -3 179.315 79.4464 3
 -3 -17 -4 5435.69 303.175 3
 3 -17 -4 5721.78 327.434 3
 -3 -17 -4 5901.65 327.37 4
 3 -17 -4 6244.16 334.285 4
 -3 -17 4 5861.27 292.369 1
 -3 -18 0 50.3172 71.3354 1
 3 -18 0 -17.4931 93.6188 4
 -3 -18 0 -17.6459 71.8555 4
 -3 -18 1 4917.49 288.905 4
 -3 -18 -1 5217.4 301.056 4
 3 -18 -1 5003.38 290.679 4
 3 -18 1 5094.11 293.702 4
 -3 -18 1 4834.98 279.455 1
 3 -18 -2 1526.55 164.501 4
 -3 -18 -2 1302.1 158.786 4
 -3 -18 2 1512.52 159.814 1
 -3 -18 3 564.636 113.558 1
 -3 -18 -3 674.072 122.321 3
 4 0 0 25742.9 488.61 7
 -4 0 0 26108.5 488.059 7
 -4 0 0 25813.6 495.346 2
 -4 0 -1 25409.2 494.114 2
 4 0 -1 26389.3 496.385 6
 4 0 1 26556.5 496.676 7
 4 0 1 26844.9 461.954 4
 -4 0 1 26516.3 461.755 4
 4 0 1 26137.9 499.088 2
 -4 0 1 25849.4 510.776 2
 4 0 -2 126028 2156.56 6
 -4 0 2 127350 2155.41 6
 4 0 2 128064 2128.4 4
 -4 0 2 124462 2126.28 4
 -4 0 2 124383 2143.01 3
 -4 0 2 124538 2160.87 2
 4 0 3 5810.34 170.264 4
 -4 0 3 6001.14 171.196 4
 -4 0 3 5806.02 173.978 2
 -4 0 3 5683.54 178.077 3
 -4 0 3 6180.48 185.904 6
 4 0 3 5991.29 169.006 5
 4 0 4 4.47181 26.0447 5
 4 0 4 2.77632 18.1997 1
 -4 0 4 14.3211 25.8831 2
 4 0 -4 106.972 46.9948 10
 4 0 -4 8.13333 18.5352 9
 4 0 4 5.61658 39.3137 4
 -4 0 4 5.58298 35.9472 4
 -4 0 4 60.5257 42.3653 6
 4 0 4 45.2243 34.0034 3
 -4 0 4 56.3884 42.4841 3
 -4 0 5 15.0583 38.1159 6
 4 0 5 65.2575 37.7712 4
 -4 0 5 14.4257 39.1074 4
 -4 0 5 -4.95084 34.3871 2
 4 0 5 53.7873 37.0549 3
 -4 0 5 -31.5298 42.7378 3
 4 0 5 6.41171 17.6061 9
 4 0 5 56.2507 29.6626 1
 4 0 5 36.4986 32.329 5
 4 0 -5 14.6004 18.6465 9
 4 0 -5 24.1225 41.8863 10
 4 0 5 70.519 40.2455 10
 4 0 6 28130.7 575.057 1
 -4 0 6 29136.3 658.881 4
 4 0 6 28714.2 657.396 4
 4 0 6 30497.4 640.296 3
 -4 0 6 28967.1 670.266 3
 4 0 6 28755.5 603.079 5
 4 0 -6 28876.5 655.979 5
 4 0 6 28321.2 662.446 10
 4 0 -6 28609.9 677.954 10
 -4 0 6 29047.2 666.959 6
 4 0 -7 1563.39 124.557 5
 -4 0 7 1801.75 138.064 6
 4 0 7 1603.33 135.044 4
 -4 0 7 1545.01 133.37 4
 4 0 7 1490.25 122.693 10
 4 0 7 1695.1 127.579 3
 -4 0 7 1579.81 137.238 3
 4 0 8 18642.6 488.214 6
 -4 0 8 18653.2 543.4 6
 4 0 8 19856.4 519.009 3
 4 0 -8 18782.3 533.816 5
 4 0 9 80.2944 80.0947 8
 4 0 -9 40.6386 59.9732 5
 -4 0 10 3495.93 249.691 8
 4 0 10 3830.1 260.179 8
 -4 -1 0 50.2812 24.2312 7
 -4 1 0 7.87471 17.3645 7
 4 1 0 42.4009 22.4725 7
 -4 1 0 37.3851 7.97166 8
 4 1 0 42.9865 7.86556 8
 -4 -1 0 22.1168 18.8137 2
 4 1 0 33.0025 21.0623 2
 4 -1 0 25.1612 10.2007 3
 4 1 -1 27743.3 512.739 6
 -4 -1 1 26748.2 522.914 7
 4 1 -1 27294.4 529.882 2
 -4 -1 1 27538.9 483.185 8
 4 -1 1 27974.3 485.553 8
 4 -1 1 27311.9 507.989 7
 4 1 1 27657.3 521.903 7
 -4 -1 1 27747.5 529.7 2
 -4 1 -1 27493.4 516.882 2
 4 1 1 27343.1 521.732 2
 -4 1 1 27557.4 483.458 4
 4 1 1 27525.9 483.604 4
 -4 -1 -1 26634 484.195 4
 4 -1 -1 26973.2 483.98 4
 -4 -1 1 28889.1 514.517 6
 4 -1 -2 159.048 34.6047 6
 -4 -1 2 147.535 34.841 6
 4 1 2 151.215 27.7435 4
 -4 1 2 88.2435 25.7558 4
 -4 1 2 144.187 31.4469 3
 4 1 2 158.977 30.2417 2
 -4 -1 2 189.654 34.7784 2
 -4 1 -2 156.014 26.7949 2
 -4 -1 -2 156.4 22.3471 1
 4 1 3 135676 2328.1 1
 4 -1 3 141516 2299.76 1
 4 1 3 135778 2339.74 9
 4 1 -3 137721 2341.74 9
 4 1 3 138271 2365.48 4
 -4 1 3 137609 2364.93 4
 4 -1 3 139313 2377.37 5
 4 1 3 137878 2343.31 5
 -4 -1 3 137439 2385.08 6
 4 -1 -3 135932 2388.65 6
 4 1 3 138837 2340.94 3
 -4 1 3 139902 2382.17 3
 -4 -1 3 137219 2364.31 2
 4 1 3 137547 2339.79 2
 -4 1 4 461.558 62.0198 6
 -4 -1 4 305.347 39.8892 2
 4 1 4 259.68 31.5724 2
 -4 -1 4 394.158 59.0516 6
 4 -1 -4 289.795 59.6666 10
 4 1 -4 368.483 55.4046 10
 -4 1 4 395.376 59.9182 3
 4 1 4 335.738 46.1659 3
 4 -1 4 296.289 30.9315 1
 4 1 4 284.085 37.7555 1
 4 1 -4 273.806 31.1981 9
 4 1 4 314.77 32.3408 9
 4 1 4 400.932 41.9701 5
 4 -1 4 363.256 53.9509 5
 4 1 4 338.698 55.481 4
 -4 1 4 415.427 54.3105 4
 4 1 5 50249.9 863.214 9
 -4 -1 5 48329.9 978.812 6
 4 1 5 50763.3 912.469 5
 4 -1 5 49809 946.727 5
 4 1 5 49321.6 944.064 3
 -4 1 5 50064 986.2 3
 4 1 5 49195.7 874.926 2
 -4 -1 5 50174.6 914.671 2
 4 1 5 48092.2 906.848 1
 4 -1 -5 49789.7 993.663 10
 4 1 5 49111.8 992.087 10
 4 -1 5 50815.6 979.953 10
 4 -1 5 49680 973.381 4
 -4 -1 5 50073.7 972.649 4
 4 1 5 48512.8 969.087 4
 -4 1 5 48195.9 967.688 4
 4 1 -5 48058.9 864.112 9
 4 -1 -5 49606 862.143 9
 4 1 -6 559.246 79.9407 5
 4 -1 -6 562.76 72.9289 5
 4 -1 6 484.717 65.726 5
 4 1 6 560.968 82.0488 10
 4 -1 6 647.627 82.509 10
 4 -1 -6 676.393 94.0074 10
 4 1 -6 652.672 92.6322 10
 4 -1 6 542.653 84.8201 4
 -4 -1 6 631.338 84.2248 4
 4 1 6 652.922 90.4655 4
 -4 1 6 614.028 86.2903 4
 -4 -1 6 692.498 91.9079 6
 -4 1 6 801.995 93.4559 6
 4 1 6 702.023 64.9704 1
 -4 1 6 674.642 65.7346 2
 4 1 6 536.393 73.6008 3
 -4 1 6 695.877 94.5496 3
 -4 -1 6 727.091 97.6002 3
 4 -1 6 589.678 75.0323 3
 4 -1 7 1717.91 140.333 4
 -4 -1 7 1854.73 145.295 4
 4 1 7 1931.42 118.818 6
 -4 -1 7 1812.93 144.958 6
 4 1 -7 1952.52 141.322 5
 4 -1 -7 2049.71 137.291 5
 4 1 7 2001.36 134.906 3
 -4 -1 7 1895.72 150.169 3
 -4 1 7 1850 147.647 3
 4 -1 7 2056.14 138.848 3
 4 1 7 1728.6 140.947 4
 -4 1 7 1742.98 140.403 4
 4 -1 7 1622.65 129.404 10
 4 1 7 1726.51 137.727 10
 -4 -1 8 -40.0927 70.5772 6
 4 -1 8 90.4297 52.3422 6
 -4 -1 8 13.6741 60.5354 8
 4 -1 8 55.6533 59.1782 8
 4 1 8 31.6544 54.1972 3
 4 1 -8 51.3909 56.8775 5
 4 -1 -8 78.9135 58.726 5
 -4 -1 9 2011.17 177.557 8
 4 -1 9 1962.23 177.498 8
 4 1 -9 2365.12 181.717 5
 -4 -1 9 2441.64 191.639 6
 -4 -1 10 511.967 119.917 8
 4 -1 10 373.895 107.328 8
 -4 1 10 450.337 110.812 8
 4 1 10 415.522 112.236 8
 4 2 0 152099 2518.17 7
 -4 -2 0 146770 2514.25 7
 4 2 0 148282 2476.62 6
 4 2 0 148001 2469.69 8
 -4 2 0 146602 2471.6 8
 4 2 0 151572 2523.13 2
 4 2 0 151839 2522.5 9
 -4 -2 1 13955.1 289.038 6
 4 -2 1 14365.4 281.492 7
 4 -2 -1 14163.6 286.641 3
 4 2 1 14311.7 304.559 9
 -4 -2 1 13984.6 270.471 8
 4 -2 1 13678.4 271.312 8
 -4 -2 -1 14100.1 274.101 4
 4 -2 -1 14052.8 274.296 4
 4 2 -1 14634.5 311.294 2
 4 2 -1 13789.6 303.49 9
 4 2 1 13723.1 306.092 7
 -4 -2 1 14063.4 302.195 7
 4 2 1 13587.9 301.502 2
 -4 -2 1 14679.8 306.884 2
 4 -2 2 39069 670.496 7
 -4 2 2 37354.5 693.794 3
 4 2 2 36252.1 687.522 2
 4 -2 -2 36764.5 704.94 6
 -4 -2 2 36998 697.762 6
 4 -2 -2 37234.4 695.945 3
 -4 -2 -2 38011.7 662.408 3
 4 -2 2 37516.5 680.998 8
 -4 -2 2 36930.6 677.578 8
 4 2 -2 36408.2 699.574 2
 -4 -2 -2 36025.5 679.324 4
 4 -2 -2 36620 679.742 4
 -4 2 2 37720.2 680.174 4
 4 2 2 37191.8 678.368 4
 -4 -2 -2 37152.6 671.095 1
 4 2 2 36077 686.174 9
 4 2 -2 37085.4 689.475 9
 -4 2 -2 38189.6 672.15 2
 -4 -2 2 37199.9 694.943 2
 4 2 3 74.1276 31.16 1
 4 2 3 38.331 28.5537 3
 -4 2 3 -50.1246 43.9511 3
 4 -2 3 35.0181 26.0555 8
 -4 -2 3 47.4587 26.7518 8
 4 -2 -3 10.2178 32.2921 10
 -4 -2 3 31.3455 26.1311 2
 -4 2 -3 16.4594 14.0273 2
 4 -2 -3 78.4349 31.1244 6
 -4 -2 3 50.8894 36.966 6
 -4 2 3 -30.151 41.3053 4
 4 2 3 -4.27684 28.0351 4
 4 2 -3 58.5151 22.9565 9
 4 2 3 46.5536 22.3647 9
 4 -2 3 -32.002 40.8974 5
 4 2 4 28.7152 34.1825 4
 -4 2 4 -17.2578 33.503 4
 4 2 4 47.5905 21.1887 5
 4 -2 4 -6.09942 34.7244 5
 4 2 -4 33.704 32.5841 5
 4 2 -4 42.3221 38.5724 10
 4 -2 -4 -32.8218 45.9471 10
 4 2 4 52.4426 27.7989 1
 -4 -2 4 12.193 25.6889 2
 -4 -2 4 6.37483 37.9427 6
 4 2 4 -12.388 18.6292 9
 4 2 -4 9.68907 19.6286 9
 -4 2 4 45.2589 36.3783 3
 4 2 4 -18.0463 29.572 3
 4 -2 4 76.1482 37.7146 8
 -4 -2 4 5.77553 34.0082 8
 -4 -2 5 8.02274 39.4007 6
 4 2 5 29.8335 25.9008 6
 4 2 5 -11.9701 32.8628 3
 -4 2 5 -16.0848 40.1097 3
 4 -2 5 -7.07241 36.8405 10
 4 -2 -5 -25.0873 41.0689 10
 4 2 5 28.5142 25.5174 2
 -4 -2 5 4.03286 26.4338 2
 4 2 5 24.5223 30.9982 1
 4 2 5 36.8146 41.4268 4
 -4 2 5 -7.33902 42.264 4
 4 -2 5 6.91251 34.4747 5
 4 -2 6 36972.7 780.465 5
 4 2 -6 37118.2 824.012 5
 -4 2 6 36651.3 816.498 3
 4 2 6 37912.8 780.018 3
 4 -2 6 38652.3 823.422 8
 -4 -2 6 37503.5 814.923 8
 4 -2 6 37123.4 795.488 10
 4 -2 -6 37153.9 835 10
 4 2 -6 37106.3 819.007 10
 4 2 6 36286 821.396 10
 -4 -2 6 38587.9 826.512 6
 4 2 6 38388.5 736.437 6
 4 2 6 37238.6 744.893 1
 4 -2 6 36888.7 805.769 4
 -4 -2 6 38751.1 812.784 4
 4 2 6 37018.1 806.773 4
 -4 2 6 37816.3 809.256 4
 -4 -2 7 889.936 105.767 8
 4 -2 7 706.456 97.5495 8
 -4 2 7 746.294 103.168 3
 4 -2 7 679.692 87.3767 3
 4 2 7 671.947 83.7185 3
 -4 -2 7 605.935 95.4875 3
 4 2 7 596.523 85.6145 10
 4 -2 7 587.852 80.9113 10
 4 2 -7 725.796 103.837 10
 -4 -2 7 737.55 104.683 6
 -4 2 7 455.221 86.3761 4
 4 -2 7 560.052 93.5227 4
 -4 -2 7 724.629 99.6203 4
 4 2 7 490.355 85.2729 4
 4 -2 -7 653.879 77.5716 5
 4 2 -7 677.069 96.7674 5
 4 -2 -8 19398.4 515.344 5
 4 2 -8 19046.3 561.283 5
 -4 -2 8 18665.6 557.864 8
 4 -2 8 19622.4 571.539 8
 -4 -2 8 18706.5 556.079 6
 -4 -2 9 1030.13 133.802 6
 4 -2 9 1118.95 126.038 6
 4 2 -9 913.255 127.153 5
 -4 -2 9 913.82 128.662 8
 4 -2 9 1099.77 138.68 8
 4 -2 10 5419.8 308.95 8
 -4 -2 10 5439.92 307.701 8
 4 2 -10 5806.33 310.302 5
 -4 -2 10 5477.56 301.513 6
 -4 -3 0 30.0097 15.089 6
 4 3 0 71.649 29.5084 7
 4 3 0 -3.87775 25.42 2
 4 3 0 3.89821 24.6414 9
 4 3 -1 48453.4 889.904 8
 -4 3 -1 53458.6 896.912 8
 4 3 1 50997.7 924.495 9
 4 3 -1 50619 924.993 9
 4 -3 -1 50204.4 893.189 4
 -4 -3 -1 51002.1 894.004 4
 4 -3 -1 51173.9 906.451 3
 -4 -3 1 51157.6 900.036 6
 4 3 -1 50594 924.859 2
 -4 -3 1 51202 915.975 7
 -4 -3 1 49236.5 887.714 8
 4 -3 1 52407.1 893.607 8
 4 -3 2 12.3861 17.3835 7
 -4 -3 2 -11.9779 26.8545 7
 -4 -3 2 20.2319 26.2933 6
 -4 -3 -2 39.8243 21.3812 3
 4 -3 -2 49.3179 28.0992 3
 4 3 2 -11.5994 26.0061 9
 4 3 -2 35.4355 24.6544 9
 -4 -3 2 10.0931 23.0044 8
 4 -3 2 27.3685 23.0116 8
 4 3 -2 -16.6242 27.4835 2
 -4 -3 -2 114.908 29.1573 4
 4 -3 -2 105.021 27.693 4
 -4 -3 -2 43.2016 23.9708 1
 4 3 2 78.0403 27.4808 4
 -4 3 2 37.3235 24.6511 4
 4 -3 3 28020.1 603.67 5
 4 3 -3 29481.4 605.458 5
 4 3 3 28594.2 509.646 5
 4 -3 -3 29395.1 580.717 4
 -4 -3 -3 29809.4 581.788 4
 4 3 3 28873.2 561.399 9
 4 3 -3 28446.3 562.297 9
 4 3 3 27519.5 573.904 4
 -4 3 3 28967.6 579.559 4
 -4 3 -3 29461.6 525.42 2
 4 -3 -3 28963.8 593.659 6
 4 3 3 30573 512.779 6
 -4 -3 3 28479.6 591.398 6
 4 -3 -3 28691 588.926 10
 4 3 -3 29343.8 574.552 2
 -4 -3 3 27587.9 572.317 8
 4 -3 3 29002 577.215 8
 -4 -3 4 13398.4 339.628 8
 4 -3 4 13877.8 343.502 8
 4 3 -4 13778.1 303.254 9
 4 3 4 13869.1 302.181 9
 4 -3 -4 13830.2 353.83 6
 4 3 4 14147 285.056 6
 4 3 -4 13697.5 344.602 10
 4 3 4 13603.7 322.071 1
 4 3 4 13661.6 344.2 4
 -4 3 4 13564.1 343.7 4
 4 -3 -4 13708.8 354.056 10
 4 -3 4 14326.4 361.274 5
 -4 3 4 13565.1 354.174 3
 4 -3 5 44297.9 879.549 10
 4 -3 -5 46314 925.217 10
 4 3 5 43852.4 819.059 6
 -4 -3 5 45679.9 921.876 6
 4 3 5 43826.5 898.681 4
 -4 3 5 45245.8 903.417 4
 4 3 5 44699.2 862.807 1
 -4 3 5 45020.7 915.437 3
 4 3 -5 45242.1 927.475 5
 4 -3 5 45233.7 907.725 5
 -4 -3 6 1986.39 137.746 8
 4 -3 6 2244.87 142.041 8
 4 3 6 2272.8 120.434 1
 4 3 -6 2198.6 140.808 10
 4 -3 6 2126.57 129.314 10
 4 -3 -6 2073.27 145.63 10
 4 3 6 2050.99 144.552 10
 4 3 -6 2183.89 146.399 5
 -4 3 6 2056.15 143.578 3
 -4 -3 6 1958.37 140.419 6
 4 -3 6 1771.05 124.338 5
 4 3 6 2059.25 138.205 4
 -4 3 6 2144.01 139.571 4
 -4 -3 7 2057.4 152.381 4
 4 -3 7 2255.96 157.389 4
 -4 3 7 2080.45 156.557 3
 -4 -3 7 2557.93 174.864 6
 4 3 7 2186.53 129.61 1
 4 3 -7 2438.4 164.645 10
 4 -3 7 2627.65 151.371 10
 4 3 7 2381.12 165.125 10
 4 3 7 2424.84 163.06 4
 -4 3 7 2510.68 165.015 4
 -4 -3 7 2234.98 158.726 8
 4 -3 7 2333.26 163.155 8
 4 -3 7 2473.44 150.485 5
 4 -3 -7 2433.52 141.683 5
 4 3 -7 2574.16 173.5 5
 4 3 -8 87.6175 62.1173 5
 -4 -3 8 27.4005 69.3623 8
 4 -3 8 167.599 73.7634 8
 -4 -3 8 14.0492 62.202 6
 4 -3 9 3148.9 201.858 6
 -4 -3 9 3096.04 219.138 6
 -4 -3 9 3299.82 228.952 8
 4 -3 9 3167.76 222.212 8
 4 3 -9 3191.12 226.143 5
 4 -3 10 125.359 77.4439 6
 -4 -3 10 17.6289 85.2265 8
 4 -3 10 143.514 93.457 8
 -4 -3 10 139.417 94.4964 6
 4 3 -10 53.9021 81.0665 5
 4 4 0 81257.7 1410.22 7
 -4 4 0 81330.3 1386.41 8
 4 4 0 78851.4 1381.45 8
 -4 4 0 80444 1375.92 1
 -4 -4 0 78376.2 1418.5 9
 4 4 0 80789.7 1420.58 9
 4 4 -1 13576.9 305.862 5
 4 4 -1 13343.3 291.109 8
 -4 4 -1 13589.2 292.666 8
 4 4 -1 13811.1 314.185 2
 -4 -4 -1 13418.9 290.944 4
 4 -4 -1 14256.7 294.631 4
 4 4 -1 13583.3 303.612 7
 4 4 -1 13122.2 312.485 9
 4 4 1 13512.9 313.958 9
 -4 -4 1 13630.2 301.691 7
 -4 -4 1 14265.8 319.305 9
 -4 -4 -1 13185.6 312.369 9
 4 -4 -2 67435.3 1197.41 4
 -4 -4 -2 62516.8 1191.46 4
 4 -4 2 70792.8 1142.85 7
 -4 -4 2 68711.2 1198.93 7
 -4 -4 -2 65830.6 1177.86 3
 4 4 -2 67181.2 1220.77 5
 4 -4 2 66404 1191.17 8
 -4 -4 2 67415.6 1191.43 8
 4 4 -2 65171.6 1197 8
 -4 4 -2 69800.9 1204.45 8
 -4 -4 -2 67115.6 1207.17 9
 4 -4 -2 66699.5 1196.33 10
 -4 -4 2 67419.7 1210.13 9
 4 -4 -2 65851.5 1210.24 3
 -4 -4 -2 65124.2 1196.14 1
 4 4 -2 67637.6 1209.13 2
 4 4 2 67748.9 1207.48 9
 4 4 -2 68546.5 1209.92 9
 4 -4 2 66979.5 1130.58 1
 4 -4 -3 85.0618 31.936 6
 -4 4 3 40.4573 29.4847 4
 4 4 3 100.447 34.0827 4
 4 -4 -3 97.0387 33.7787 10
 4 4 -3 85.0527 28.3267 9
 4 -4 3 108.6 36.3515 5
 -4 -4 3 112.762 34.8673 8
 4 -4 3 39.6518 29.8446 8
 4 4 -3 57.3727 33.6926 5
 -4 -4 -3 79.4199 28.6078 3
 4 -4 -3 86.8778 35.5824 3
 -4 -4 3 84.0145 30.6244 7
 4 -4 3 53.6074 19.1622 7
 -4 -4 -3 97.1618 30.7897 4
 4 -4 -3 41.179 32.5627 4
 4 4 -3 100.909 30.0961 2
 4 4 -4 35.2706 29.3189 10
 4 -4 4 4.93173 24.5978 10
 4 -4 4 23.0104 35.861 5
 -4 -4 4 -18.4693 38.9122 8
 4 -4 4 31.1516 32.903 8
 4 4 4 49.6679 32.1413 1
 -4 -4 -4 76.6695 40 4
 -4 4 4 12.8581 36.1737 4
 4 4 4 6.37775 33.2232 4
 4 -4 -4 19.2465 38.5895 4
 4 -4 -4 6.71789 31.4093 6
 4 4 5 152.822 43.2873 1
 -4 -4 5 149.751 47.0128 8
 4 -4 5 215.62 55.5515 8
 -4 4 5 347.994 59.5446 4
 4 4 5 204.961 52.6601 4
 4 -4 5 149.157 40.4954 10
 4 -4 -5 231.173 55.2125 10
 -4 -4 5 113.546 46.8464 6
 4 -4 5 275.727 59.9246 5
 4 4 -5 183.552 57.5821 5
 4 4 6 27812.9 645.753 4
 -4 4 6 27545.8 644.653 4
 4 4 -6 27335.8 676.393 5
 -4 -4 6 27593.9 660.662 6
 4 -4 6 27360.6 642.146 5
 4 4 6 26755.7 601.277 1
 4 4 -6 27260.9 638.321 10
 4 -4 6 26420.2 605.336 10
 4 4 6 26248.6 657.663 10
 -4 -4 6 27957.3 650.03 8
 4 -4 6 29557.2 664.19 8
 4 -4 7 121.286 66.6049 8
 -4 -4 7 107.128 64.5446 8
 -4 4 7 89.5641 57.5127 4
 4 4 7 123.671 63.2663 4
 4 -4 7 44.4975 43.7205 10
 4 4 -7 56.4515 57.1651 10
 4 4 7 115.117 55.307 1
 4 -4 7 -10.3875 61.8353 5
 4 4 -7 27.1842 54.087 5
 -4 -4 7 75.154 65.2559 6
 -4 -4 8 34482 852.016 6
 4 4 -8 34781.6 872.769 5
 4 -4 8 34281.9 849.851 8
 -4 -4 8 33598.7 843.575 8
 -4 -4 9 432.876 109.87 8
 4 -4 9 375.869 105.503 8
 -4 -4 9 622.577 114.936 6
 4 4 -9 474.709 108.209 5
 4 4 -10 4409.56 283.958 5
 -4 -4 10 4318.81 269.903 8
 4 -4 10 3569.72 258.365 8
 4 -4 10 3602.12 233.373 6
 -4 -4 10 4258.83 268.51 6
 -4 5 0 192.094 29.6378 1
 -4 -5 0 191.816 36.34 9
 4 5 0 179.779 34.9165 7
 4 5 0 87.7432 32.6814 9
 4 5 0 80.8971 22.5608 5
 -4 5 0 103.722 29.1889 8
 4 5 0 74.0919 28.4741 8
 -4 -5 -1 24640.4 430.793 6
 4 5 -1 25746.3 513.339 5
 4 5 1 25089.3 464 5
 4 5 -1 25435 528.981 9
 4 5 1 24508.9 524.877 9
 4 -5 -1 26356.9 505.366 4
 -4 -5 -1 25930.8 505.57 4
 4 5 -1 25786.5 507.629 7
 -4 5 -1 26559.1 455.077 7
 -4 5 1 26375.8 507.568 1
 4 5 -1 24733.1 500.028 8
 -4 5 -1 26661.6 508.748 8
 -4 -5 -1 25454.1 518.042 1
 -4 -5 -1 25110.6 526.961 9
 -4 -5 1 24602.7 525.962 9
 -4 -5 2 10165.5 246.408 7
 4 5 2 10528.8 265.034 9
 4 5 -2 9809.89 260.894 9
 4 -5 -2 10018.9 246.541 10
 4 -5 -2 9993.23 262.012 3
 4 5 -2 10279.8 271.411 5
 -4 -5 -2 10040.9 255.111 4
 4 -5 -2 10195.6 256.484 4
 -4 -5 -2 9920.89 262.548 9
 4 -5 2 9956.88 248.743 8
 -4 -5 2 9911.82 247.84 8
 -4 -5 2 9796.79 263.606 9
 4 -5 2 10013.2 204.705 1
 -4 -5 -2 10134.2 258.445 1
 4 5 -2 9759.77 257.73 2
 -4 5 -2 10343.9 259.596 8
 4 5 -2 9847.37 255.58 8
 4 -5 3 86831.3 1603.97 5
 4 5 -3 86533.7 1587.41 5
 -4 -5 3 86932.1 1552.79 9
 -4 -5 -3 90639.6 1553.25 9
 4 5 -3 85836.4 1545.8 2
 4 -5 -3 86675.1 1556.69 10
 4 -5 3 90096.1 1558.79 8
 -4 -5 3 89611.2 1556.48 8
 -4 -5 3 84233.3 1534.62 7
 4 -5 3 86118.2 1461.43 7
 4 -5 -3 87977.7 1571.82 6
 -4 -5 -3 86645.4 1540.2 3
 4 -5 -3 85764.8 1574.02 3
 -4 -5 -3 88904.7 1564.22 4
 4 -5 -3 89166.2 1565.58 4
 -4 -5 -4 1578.09 93.7705 3
 4 -5 4 1413.84 107.79 5
 4 5 4 1378.32 97.8862 4
 -4 5 4 1473.63 99.8104 4
 4 -5 4 1561.57 82.0648 10
 4 5 -4 1556.66 86.7535 2
 4 5 4 1440.32 96.3151 1
 -4 -5 4 1495.26 88.2359 7
 4 -5 4 1502.18 58.9071 7
 4 5 -4 1591.4 93.9 10
 -4 5 -4 1408.66 51.9231 2
 4 -5 -4 1678.6 106.623 6
 -4 -5 5 16010 418.256 8
 4 -5 5 16618.4 424.818 8
 4 5 5 15112.6 413.278 4
 -4 5 5 16064.3 421.886 4
 4 5 5 16116 404.499 1
 4 -5 5 16483.4 441.443 5
 4 5 -5 16283.1 451.525 5
 4 -5 -5 15476.9 413.516 6
 4 5 5 14874.1 428.943 10
 4 -5 -5 15605.8 429.346 10
 4 -5 5 16204.5 378.947 10
 -4 5 6 208.536 63.3949 4
 4 5 6 119.228 62.2451 4
 4 -5 6 112.631 61.6309 8
 -4 -5 6 151.874 60.9442 8
 4 5 -6 152.367 52.2496 10
 4 5 6 189.17 64.8476 10
 4 -5 6 98.8975 43.8589 10
 4 5 6 178.523 55.5205 1
 4 -5 6 83.0687 54.8836 5
 4 5 -6 160.695 60.7516 5
 -4 -5 6 154.82 59.2285 6
 -4 -5 7 3841.2 218.499 6
 4 -5 7 3422.17 194.519 5
 4 5 7 3603.33 181.256 1
 -4 -5 7 3866.09 209.996 8
 4 -5 7 3783 213.538 8
 4 5 -7 4024.82 233.688 5
 4 5 -8 33.3144 64.6752 5
 4 -5 8 29.0885 66.8173 8
 -4 -5 8 -28.5547 67.8933 8
 -4 -5 8 135.19 74.9162 6
 -4 -5 9 2414.18 207.74 6
 -4 -5 9 2825.27 211.738 8
 4 -5 9 2864.05 221.381 8
 4 5 -9 2572.61 220.308 5
 4 -5 10 172.447 90.2898 6
 -4 -5 10 274.786 104.298 6
 4 -5 10 -54.6219 88.0195 8
 -4 -5 10 71.3345 81.9368 8
 4 5 -10 40.1918 79.9613 5
 -4 -6 0 29020.8 596.905 9
 4 6 0 28830.2 550.934 5
 4 6 0 27844.5 590.512 9
 -4 6 0 29116 570.54 8
 4 6 0 27823.3 562.854 8
 4 6 0 28051 569.32 7
 -4 6 0 28415.8 553.211 1
 4 6 1 2719.48 123.601 9
 4 6 -1 2555.8 112.554 5
 4 6 1 2706.47 86.6948 5
 4 -6 -1 2897.08 95.3791 10
 -4 -6 -1 2701.25 112.619 4
 4 -6 -1 2781.21 113.508 4
 4 6 -1 2685.82 114.103 8
 -4 6 -1 2809.36 116.52 8
 4 6 -1 2769.43 110.775 7
 -4 6 -1 2680.85 72.4103 7
 -4 -6 1 2566.68 122.842 9
 -4 -6 -1 2675.34 124.97 9
 -4 6 1 2748.3 113.33 1
 -4 -6 -1 2679.59 119.875 1
 -4 -6 2 50510.6 932.128 7
 4 6 -2 50675.8 960.011 2
 4 -6 -2 50054.2 964.961 3
 -4 -6 -2 50291.3 962.121 1
 4 -6 2 51377 895.799 1
 4 6 -2 51380 977.095 5
 -4 -6 -2 49015.1 965.226 9
 -4 -6 2 50440.7 969.312 9
 4 -6 -2 51650.3 934.824 10
 -4 6 -2 51743.6 963.325 8
 4 -6 2 53672.1 956.247 8
 -4 -6 2 52134.3 952.055 8
 4 -6 2 50844.8 1001.42 5
 -4 6 2 51257 964.907 1
 4 6 -2 52047 960.846 8
 -4 -6 -2 48659.3 951.768 4
 4 -6 -2 50208.6 954.801 4
 -4 -6 3 976.469 67.7842 7
 -4 -6 -3 872.61 71.9029 9
 -4 -6 -3 1015.56 74.775 3
 4 -6 3 1008.8 50.5028 1
 4 -6 3 971.192 88.6278 5
 -4 -6 3 969.035 75.7095 8
 4 -6 3 1087.93 82.0261 8
 -4 -6 -3 1038.61 78.5336 1
 -4 6 3 1117.69 85.8046 1
 4 6 -3 884.732 69.8501 2
 4 -6 -3 918.428 73.2767 10
 4 -6 3 987.484 52.9741 10
 -4 -6 3 1059.48 80.354 9
 4 -6 -3 1256.8 87.5729 4
 -4 -6 -3 1121.55 82.6274 4
 -4 -6 4 46.6837 34.3609 9
 4 6 -4 16.8305 33.3914 10
 4 -6 4 3.99091 27.9346 10
 4 6 -4 53.0317 33.8332 2
 -4 -6 4 15.4825 31.9974 7
 4 -6 -4 7.22593 40.6562 6
 -4 -6 -4 -37.7273 43.3293 3
 4 -6 -4 -16.778 48.3106 3
 4 6 -4 27.9427 42.0181 5
 4 -6 4 27.8178 37.759 5
 4 -6 5 10.2893 59.9256 5
 4 6 -5 22.4041 47.6468 5
 -4 -6 5 23.7658 34.6061 7
 4 6 5 89.0394 50.1883 1
 4 -6 5 -8.76674 48.1391 8
 -4 -6 5 112.641 52.1196 8
 -4 -6 -5 27.5374 45.7817 4
 4 -6 -5 120.352 53.9189 4
 4 -6 -5 33.3457 44.6175 6
 4 6 5 34.9088 59.6612 4
 -4 6 5 -35.1839 58.1593 4
 4 6 5 9.90032 43.8299 10
 4 -6 5 26.1397 30.4512 10
 4 6 6 23637.9 613.725 10
 4 6 -6 23779 570.091 10
 4 -6 6 24322.2 607.301 8
 -4 -6 6 24761.5 607.755 8
 4 -6 6 24674.5 621.498 5
 4 6 6 24350.6 604.853 4
 -4 6 6 23850.3 600.672 4
 4 6 6 24142 578.482 1
 4 6 -6 23906.1 647.615 5
 -4 -6 7 13.5936 61.3227 6
 4 6 7 19.7087 52.738 1
 -4 -6 7 -37.812 57.9018 8
 4 -6 7 12.8085 66.7196 8
 4 6 -7 -30.9675 60.1168 5
 -4 -6 8 17416.9 552.478 6
 -4 -6 8 16759.2 531.592 8
 4 -6 8 17603.9 546.512 8
 4 6 -8 16719.4 571.3 5
 4 6 -9 98.5627 78.4358 5
 -4 -6 9 33.4156 78.1234 8
 4 -6 9 16.9293 80.5116 8
 -4 -6 9 190.426 83.6892 6
 4 6 -10 3471.13 267.005 5
 -4 -7 0 54.2561 37.7338 9
 4 -7 0 129.932 21.8819 10
 4 7 0 59.4973 25.8745 5
 4 7 0 135.306 37.9609 7
 4 7 0 94.0528 39.8369 8
 -4 7 0 70.7038 40.0961 8
 4 7 -1 14248 347.581 5
 4 7 -1 15013.7 338.237 7
 -4 -7 -1 14019 346.926 4
 4 -7 -1 14764.9 350.226 4
 -4 7 -1 14891.6 356.841 8
 4 7 -1 14156.7 349.162 8
 4 -7 -1 14321.5 303.572 10
 -4 7 -1 15118.5 271.876 7
 4 7 1 14699.1 302.633 5
 -4 -7 -1 14659.8 373.114 9
 -4 -7 1 15068.7 377.124 9
 -4 -7 -1 15054.6 363.394 1
 -4 7 1 13794.5 345.117 1
 -4 -7 -2 3049.34 136.923 1
 4 -7 2 2752.77 98.5285 1
 -4 7 2 2940.23 133.635 1
 4 -7 2 2924.08 150.554 5
 -4 -7 -2 2932.73 131.476 4
 4 -7 -2 2687.6 126.268 4
 4 7 -2 2831.56 130.436 2
 -4 -7 -2 2818.58 136.278 9
 -4 -7 2 2890.02 137.452 9
 4 7 -2 3054.75 140.434 5
 4 7 -2 2939.22 133.882 8
 -4 7 -2 2852.37 134.015 8
 4 -7 2 2844.78 67.8393 10
 4 -7 -2 3028.94 115.002 10
 -4 -7 -3 46902.4 909.741 3
 4 -7 3 47336.5 971.469 5
 -4 7 3 47495.9 940.773 1
 4 7 -3 47404.9 911.883 2
 4 -7 -3 48616.2 909.958 10
 -4 -7 -3 47283.1 926.899 9
 -4 -7 3 47212.8 928.803 9
 -4 -7 3 46489.3 878.398 7
 4 -7 3 48146.9 848.948 1
 -4 7 -3 46586.5 940.4 8
 4 7 -3 47086.6 938.191 8
 4 -7 4 6428.07 252.511 5
 4 7 -4 6352.05 253.129 5
 -4 7 4 6161.05 235.026 1
 -4 -7 -4 6149.53 210.125 9
 -4 -7 4 6290.36 214.028 9
 -4 -7 -4 6781.89 242.391 4
 4 -7 -4 5981.87 231.179 4
 4 7 -4 5886.18 194.637 10
 -4 -7 4 6592.94 194.853 7
 4 -7 -4 6747.92 231.733 6
 4 -7 4 6199.54 225.947 8
 -4 -7 4 6499.56 229.22 8
 4 -7 -4 6891.6 249.565 3
 4 7 -4 6396.36 204.178 2
 -4 7 5 55564.4 1124.2 1
 -4 -7 -5 53835.7 1087.49 3
 4 -7 -5 53795.9 1090.89 6
 4 -7 -5 56053.1 1126.84 4
 -4 -7 -5 56249.8 1125.94 4
 4 -7 -5 55459.4 1140.47 3
 4 7 5 53623 1120.66 10
 4 -7 5 55590.6 1146.73 5
 4 7 -5 54420 1160.82 5
 -4 -7 5 55220.5 1107.65 8
 4 -7 5 56341.8 1113.9 8
 4 -7 6 96.8211 63.9134 5
 -4 7 6 11.336 66.7497 1
 4 7 6 53.9845 58.5388 4
 -4 7 6 -75.9847 72.3875 4
 -4 -7 6 33.0991 51.5832 8
 4 -7 6 67.1241 54.9434 8
 4 7 -6 33.6631 54.1862 10
 4 7 6 -11.6475 49.5396 10
 4 7 -6 85.3843 61.7744 5
 4 7 7 1029.26 111.673 1
 -4 -7 7 764.069 115.03 6
 4 -7 7 954.035 117.835 8
 4 7 -7 943.191 126.251 5
 -4 -7 7 1199.98 125.579 8
 -4 -7 8 -16.1131 80.3604 6
 4 -7 8 15.3337 66.5618 8
 -4 -7 8 15.0678 64.0862 8
 4 7 -8 75.334 69.3707 5
 -4 -7 9 1536.19 173.617 6
 -4 -7 9 1419.82 162.488 8
 4 -7 9 1689.53 171.642 8
 4 7 -9 1167.67 163.639 5
 4 8 0 32839.2 658.788 7
 -4 8 0 33746.4 682.546 8
 4 8 0 34376 678.343 8
 -4 -8 0 31348.4 699.554 9
 4 8 0 32474.3 645.946 5
 4 8 -1 5752.78 179.453 7
 -4 8 -1 5591.01 118.178 7
 4 8 -1 5912.69 195.101 5
 -4 8 1 5695.79 194.635 1
 4 8 -1 5339.9 192.938 8
 -4 8 -1 5847.92 204.651 8
 4 -8 1 5455.44 212.287 5
 -4 -8 -1 5642.08 195.381 4
 4 -8 -1 6074.32 200.39 4
 -4 -8 -1 5572.83 209.605 9
 -4 -8 1 5922.77 215.503 9
 4 8 -2 24471.4 539.095 8
 -4 8 -2 25000.3 543.695 8
 -4 -8 -2 23809.6 543.507 9
 -4 -8 2 24601.8 549.215 9
 -4 8 2 24073.9 534.052 1
 4 -8 2 23326.5 470.569 1
 -4 -8 -2 22820.4 411.854 6
 4 -8 2 24374.6 569.072 5
 4 8 -3 -9.11762 38.7834 5
 4 -8 3 117.608 51.0557 5
 4 -8 -3 84.7446 48.8064 3
 4 -8 3 76.8699 29.1326 1
 -4 8 3 -8.02144 42.3646 1
 -4 -8 -3 15.6844 37.9122 1
 4 8 -3 52.4147 38.1619 2
 4 8 -3 72.3297 45.7564 8
 -4 8 -3 41.301 47.5727 8
 -4 -8 3 -7.30901 44.8734 8
 4 -8 3 88.6616 42.553 8
 -4 -8 -3 15.8801 41.3644 4
 4 -8 -3 62.8762 44.2249 4
 -4 -8 -3 7.53512 38.7065 9
 -4 -8 3 7.6647 36.4521 9
 -4 -8 -4 44.0648 43.7137 9
 -4 -8 4 -7.58289 47.4746 9
 4 8 -4 -5.27574 32.065 10
 4 8 -4 65.8264 52.1712 5
 -4 -8 -4 -15.581 48.3031 3
 4 -8 -4 19.6316 55.2294 3
 4 8 -4 19.2106 38.9181 2
 4 -8 -4 54.8845 46.9848 4
 -4 -8 -4 9.17102 50.3582 4
 -4 -8 4 75.9582 48.0497 8
 4 -8 4 25.5129 47.8506 8
 -4 8 4 111.265 65.398 1
 4 -8 4 75.534 66.9028 5
 4 -8 -4 55.618 46.2754 6
 -4 -8 5 57.7271 47.7273 9
 4 8 5 73.289 48.115 10
 -4 -8 -5 146.289 54.4334 3
 4 -8 -5 -11.6092 56.131 3
 -4 -8 5 79.455 57.8562 8
 4 -8 5 70.25 56.4795 8
 4 -8 -5 97.0158 55.2299 6
 -4 -8 -5 64.9263 51.472 4
 4 -8 -5 86.7044 60.9926 4
 4 -8 5 59.7973 54.956 5
 4 8 -5 117.345 66.9795 5
 -4 8 5 180.387 63.8367 1
 4 8 6 19379.1 546.889 10
 -4 -8 6 20195.8 546.7 8
 4 -8 6 20473.7 552.23 8
 4 8 -6 20368.8 601.774 5
 4 -8 -6 20560.6 566.316 4
 -4 -8 -6 19570.3 555.862 4
 4 -8 7 109.232 64.9298 8
 -4 -8 7 -13.4442 67.0521 8
 4 8 -7 35.3166 65.044 5
 -4 -8 8 7562.61 341.853 8
 4 -8 8 6991.06 332.16 8
 -4 -8 8 7568.09 349.49 6
 4 8 -8 7423.76 374.722 5
 -4 -8 9 187.832 86.5021 8
 4 -8 9 208.958 100.331 8
 4 8 -9 218.158 103.788 5
 -4 -8 9 183.953 88.9774 6
 4 9 0 22.9593 34.5253 7
 -4 -9 0 52.5353 40.2247 9
 -4 -9 0 -7.90614 36.964 1
 4 9 0 10.7236 27.931 5
 -4 9 0 21.539 40.3963 8
 4 9 0 6.98082 34.2846 8
 4 9 -1 9103.75 277.345 8
 -4 9 -1 8955.65 281.251 8
 4 9 -1 9148.33 270.244 5
 -4 9 1 9304.46 278.968 1
 -4 -9 -1 9374.24 290.157 1
 -4 -9 -1 9208.26 297.391 9
 -4 -9 1 8642.83 291.284 9
 4 9 -1 9358.99 249.731 7
 4 -9 1 9275.83 299.909 5
 4 -9 2 -9.09357 31.8248 1
 -4 9 2 -7.84407 37.2998 1
 -4 -9 -2 -8.26888 43.6669 1
 4 -9 2 29.0111 47.4922 5
 -4 -9 2 8.68294 40.5948 9
 -4 -9 -2 8.60454 44.8212 9
 -4 -9 -2 -7.93854 40.1869 4
 4 -9 -2 -31.1029 45.7851 4
 4 9 -2 7.94184 49.7195 8
 -4 9 -2 -8.23056 45.7537 8
 4 -9 -3 54066.2 1092.86 3
 4 -9 -3 54096.5 1084.8 4
 -4 -9 -3 54229.4 1085.45 4
 -4 -9 -3 54723.6 1084.52 1
 -4 -9 -3 55378.9 1081.14 9
 -4 -9 3 52754 1076.01 9
 4 9 -3 53712.1 1051.31 2
 -4 9 3 53065.9 1083.74 1
 4 -9 3 54583.8 987.099 1
 -4 -9 -3 53261.1 1061.29 3
 4 9 -3 53793.5 1086.63 8
 -4 9 -3 56056.1 1098.19 8
 4 -9 3 52742.4 1110.57 5
 4 9 -3 55042 1108.11 5
 4 -9 4 11.606 52.3659 5
 -4 -9 -4 141.257 57.4496 4
 4 -9 -4 69.9676 49.8594 4
 4 -9 -4 33.5412 43.6905 6
 4 9 4 100.431 46.9041 10
 4 9 -4 11.9188 45.1148 5
 -4 9 4 110.057 56.9678 1
 4 9 -4 104.905 43.7948 2
 -4 -9 -4 24.8961 45.0043 9
 -4 -9 4 76.6098 47.3298 9
 -4 -9 -4 95.72 51.2478 3
 4 -9 -4 10.6862 48.2173 3
 4 -9 4 93.6507 52.7009 8
 -4 -9 4 37.2392 49.174 8
 -4 -9 -5 24674.6 630.727 4
 4 -9 -5 26422.3 643.448 4
 4 -9 -5 24057.6 587.474 6
 4 9 5 23161.4 603.352 10
 -4 9 5 23632.7 619.163 1
 -4 -9 5 24358.8 571.014 9
 -4 -9 -5 24776.7 566.641 9
 4 -9 5 25777.1 623.118 8
 -4 -9 5 25123.9 620.005 8
 -4 -9 -5 24285.1 600.474 3
 4 -9 -5 25953.7 652.845 3
 4 9 -5 24809.5 671.903 5
 4 -9 5 24655.9 649.441 5
 -4 -9 -6 40.1017 62.5028 4
 4 -9 -6 93.4271 61.3219 4
 -4 -9 6 -12.4809 61.303 8
 4 -9 6 213.553 71.5217 8
 4 9 -6 16.3752 60.3234 5
 4 -9 7 1015.26 126.904 8
 -4 -9 7 1324.21 133.736 8
 4 9 -7 1294.96 156.662 5
 4 9 -8 84.2315 85.7536 5
 -4 -9 8 31.7839 82.786 8
 4 -9 8 64.6567 72.9241 8
 -4 -9 8 34.6403 76.678 6
 4 -9 9 1460.72 169.595 8
 -4 -9 9 1257.71 160.744 8
 -4 -9 9 1562.54 178.307 6
 4 10 0 18261.8 461.643 8
 -4 10 0 17467.8 459.878 8
 4 10 0 19308.9 432.397 7
 -4 -10 0 18206.4 471.639 1
 -4 -10 0 19104.8 493.424 9
 4 -10 0 18338.7 472.955 5
 4 10 -1 5769.83 220.045 8
 -4 10 -1 5630.43 223.164 8
 -4 -10 -1 5641.61 234.238 9
 -4 -10 1 5845.11 237.055 9
 -4 -10 -1 5637.51 219.698 4
 4 -10 -1 6250.61 227.042 4
 -4 -10 -1 5477.96 222.559 1
 4 -10 1 5267.42 225.85 5
 4 10 -1 5839.77 188.687 7
 -4 -10 -2 34702 773.094 9
 -4 -10 2 34770.1 775.554 9
 4 10 -2 35255.8 764.53 5
 -4 -10 -2 34313.3 763.559 1
 -4 10 2 34789.2 758.516 1
 -4 -10 -2 34494.2 760.993 4
 4 -10 -2 35312.1 761.195 4
 4 -10 2 34605 785.339 5
 4 10 -2 36221.5 767.606 8
 -4 10 -2 34538.7 766.047 8
 4 -10 2 34893.4 688.599 1
 4 10 -3 313.11 70.7674 8
 -4 10 -3 414.823 73.6873 8
 4 -10 -3 461.817 75.2666 3
 4 10 -3 289.737 61.1503 2
 -4 -10 -3 466.924 75.8737 1
 -4 10 3 387.432 75.4036 1
 4 10 -3 294.967 67.2807 5
 -4 -10 -3 278.841 64.3438 4
 4 -10 -3 283.34 65.9234 4
 -4 -10 -3 323.046 67.2289 9
 -4 -10 3 250.398 61.1066 9
 4 -10 3 285.105 65.8941 5
 -4 -10 4 9.46363 58.0962 9
 -4 -10 -4 18.5292 53.9558 9
 4 10 4 46.6081 49.2264 10
 4 -10 4 -49.6523 61.9072 5
 -4 10 4 -21.8258 57.6295 1
 4 10 -4 12.9157 47.5728 5
 -4 -10 -4 -44.565 58.8355 4
 4 -10 -4 10.975 53.0506 4
 4 10 -4 7.60462 39.0586 2
 -4 -10 -4 19.3436 48.2357 3
 4 -10 -4 23.3538 44.1886 3
 4 -10 -4 61.5512 50.6372 6
 4 -10 -5 84.4338 49.5675 6
 4 -10 5 127.638 63.7315 8
 -4 -10 5 103.512 59.9314 8
 4 10 -5 60.5482 63.044 5
 -4 -10 -5 173.919 61.1784 3
 4 -10 -5 106.176 65.199 3
 4 10 5 64.0701 52.466 10
 -4 -10 5 81.2688 49.6058 9
 -4 -10 -5 149.118 54.9368 9
 4 -10 -5 87.0892 55.0977 4
 -4 -10 -5 25.1505 63.6785 4
 4 -10 6 13122.8 437.044 8
 -4 -10 6 13475.9 443.99 8
 -4 -10 -6 13369.3 454.184 4
 4 -10 -6 13214.3 449.904 4
 4 10 -6 12087 474.618 5
 -4 -10 7 -43.9775 73.1098 8
 4 -10 7 -29.6375 66.8504 8
 4 10 -7 19.9038 79.1872 5
 4 10 -8 16031.8 602.09 5
 -4 -10 8 14991.5 543.324 6
 4 -10 8 15533.9 529.039 8
 -4 -10 8 15128.4 525.616 8
 4 -11 0 273.819 64.0754 5
 4 11 0 180.681 60.2998 8
 -4 11 0 120.505 56.3928 8
 -4 -11 0 54.1902 53.2901 9
 -4 -11 0 207.852 58.967 1
 4 -11 1 9152.91 316.565 5
 -4 -11 -1 9221.22 323.83 9
 -4 -11 1 8643.87 317.435 9
 4 11 -1 8750.65 251.263 7
 -4 -11 -1 8750.99 308.681 1
 4 11 1 9180.5 281.341 7
 -4 -11 -1 9195.74 305.788 4
 4 -11 -1 9139.29 306.758 4
 -4 11 1 9342.41 307.383 8
 4 11 1 9291.26 304.286 8
 4 11 -1 9463.89 309.318 8
 -4 11 -1 8721.53 305.238 8
 4 -11 -1 9270.66 297.305 5
 4 11 -2 780.705 96.2152 8
 -4 11 -2 811.391 98.7445 8
 -4 -11 -2 692.408 89.9109 9
 -4 -11 2 592.613 85.9808 9
 -4 -11 -2 768.877 91.9854 4
 4 -11 -2 842.072 95.6793 4
 4 11 -2 609.789 82.6642 5
 4 -11 2 488.177 80.2434 5
 -4 -11 -2 809.716 94.7805 1
 4 -11 -3 18490.1 520.302 3
 4 -11 3 18432.9 528.253 5
 -4 -11 3 18582.1 513.088 9
 -4 -11 -3 18638.9 509.691 9
 4 11 -3 19321.4 534.169 5
 -4 -11 -3 19033.8 519.469 4
 4 -11 -3 18087.9 509.163 4
 -4 11 -3 20028.6 528.454 8
 4 11 -3 17620.9 502.748 8
 -4 11 3 20256.5 524.385 1
 4 11 3 20288.8 477.169 10
 4 11 -3 19065.6 488.331 2
 4 -11 -4 47.8876 56.9334 4
 -4 -11 -4 85.3824 58.0059 4
 4 11 -4 84.0332 59.5723 5
 -4 -11 -4 61.5315 48.7712 9
 -4 -11 4 -10.4287 48.7627 9
 4 11 4 9.39265 44.6699 10
 4 -11 -4 50.7577 56.1788 3
 -4 -11 -4 32.1523 52.6399 3
 -4 11 4 23.3853 57.4289 1
 4 -11 -4 146.031 57.6907 6
 4 -11 -5 12764.2 382.926 6
 -4 -11 -5 12158.4 403.876 3
 4 -11 -5 12959.6 445.655 3
 4 11 -5 12480.1 461.814 5
 4 11 5 13445.4 403.553 10
 -4 -11 -5 12623.3 433.319 4
 4 -11 -5 12305.3 427.339 4
 4 11 -6 92.7212 77.2106 5
 -4 -11 -6 -30.7071 78.8582 4
 4 -11 -6 -60.6522 87.3206 4
 4 -11 6 -14.0013 71.9127 8
 -4 -11 6 27.677 70.0541 8
 4 -11 -6 64.1935 77.574 3
 -4 -11 -6 -26.3302 61.5499 3
 4 11 -7 1851.8 192.137 5
 4 -11 7 2106.27 182.523 8
 -4 -11 7 1888.44 173.669 8
 4 -11 8 34.3809 87.0227 8
 -4 -11 8 -50.7032 81.696 8
 -4 -11 8 -18.3094 95.3743 6
 -4 -12 0 53020.3 1132.59 9
 -4 -12 0 54886.9 1118.59 1
 4 -12 0 52693.3 1093.13 5
 -4 12 0 53995 1104.62 8
 4 12 0 52652.1 1092.89 8
 4 12 1 79.7538 55.8231 7
 -4 -12 -1 -10.5603 46.7487 4
 4 -12 -1 31.2801 49.5809 4
 4 -12 -1 55.1346 61.278 5
 4 -12 1 10.8785 52.5844 5
 -4 12 -1 53.1259 63.9091 8
 -4 12 1 -10.302 57.9632 8
 4 12 1 10.1958 57.3655 8
 4 12 -1 -41.1346 61.8547 8
 -4 -12 1 99.548 55.1636 1
 -4 -12 -1 -44.2895 60.7962 1
 -4 -12 -1 47.6258 51.6843 9
 -4 -12 1 -23.9419 52.9934 9
 -4 -12 -2 14043.5 424.536 4
 4 -12 -2 14338.3 424.511 4
 -4 -12 -2 13169.2 424.318 9
 -4 -12 2 13001.5 422.233 9
 -4 -12 -2 13618.1 422.41 1
 4 -12 2 12876.7 420.959 5
 4 -12 -2 13596.7 377.691 5
 -4 12 -2 14426 430.608 8
 4 12 -2 13737.7 419.681 8
 4 -12 -3 -12.5325 49.8616 3
 4 12 -3 23.4134 62.6525 8
 -4 12 -3 -12.0804 61.1553 8
 -4 -12 -3 48.6877 51.7704 4
 4 -12 -3 131.18 55.7558 4
 4 12 -3 19.2771 47.3375 2
 -4 -12 -3 34.6795 65.0412 9
 -4 -12 3 -11.7084 56.5968 9
 4 -12 3 12.8549 60.101 5
 4 12 4 9.33459 43.6423 10
 -4 -12 -4 78.7906 57.8123 9
 -4 -12 4 -22.8447 58.6677 9
 4 -12 -4 104.449 50.1444 6
 4 12 -4 -14.8977 57.8419 5
 4 -12 -4 -13.7815 53.5085 3
 -4 -12 -4 11.7932 56.0793 3
 -4 -12 -4 53.3218 59.012 4
 4 -12 -4 -26.1231 61.0665 4
 4 12 -5 205.659 77.3198 5
 -4 -12 -5 29.6192 62.9955 4
 4 -12 -5 43.605 63.1023 4
 4 -12 -5 45.7729 66.2389 3
 -4 -12 -5 38.2515 61.6413 3
 4 -12 -6 12456.6 465.94 3
 -4 -12 -6 12638.9 434.724 3
 -4 -12 -6 11841.6 452.233 4
 4 -12 -6 11533.8 442.052 4
 4 -12 -7 385.995 105.835 4
 -4 -12 -7 623.872 122.113 4
 -4 -13 0 145.426 58.5859 1
 4 -13 0 -10.5274 49.2253 5
 -4 13 0 45.1045 62.6898 8
 4 13 0 55.3222 61.5131 8
 4 -13 1 6517.34 273.786 5
 4 -13 -1 6425.13 251.887 5
 -4 13 1 6373.26 269.504 8
 4 13 1 6818.06 276.264 8
 4 13 1 6466.3 238.879 7
 -4 -13 -1 6596.58 280.026 4
 4 -13 -1 6769.08 280.161 4
 -4 13 -1 6170.92 270.701 8
 4 13 -1 6583.61 273.167 8
 -4 -13 1 6322.81 277.202 1
 -4 -13 -1 6523.94 277.625 1
 4 13 2 49.0324 54.5231 7
 4 -13 2 87.5597 55.3816 5
 -4 -13 -2 87.211 61.194 4
 4 -13 -2 61.3367 52.1841 4
 -4 -13 -2 63.169 58.047 1
 -4 -13 2 24.7461 60.7733 1
 4 13 -3 14131.9 423.312 2
 4 -13 -3 14050.3 465.215 3
 -4 -13 -3 14332 463.079 4
 4 -13 -3 14846.6 463.617 4
 4 -13 -4 1073.02 126.723 3
 -4 -13 -4 1030.99 120.802 3
 -4 -13 -4 1172.26 134.765 4
 4 -13 -4 1120.09 128.588 4
 4 -13 -5 14985.8 517.443 3
 -4 -13 -5 15099.7 489.084 3
 -4 -13 -5 15989.7 528.339 4
 4 -13 -5 16430.4 526.683 4
 4 -13 -6 160.809 83.7266 3
 -4 -13 -6 433.38 96.3842 3
 4 -13 -6 238.383 88.876 4
 -4 -13 -7 798.442 136.686 4
 4 -13 -7 1093.41 153.332 4
 4 -14 0 9833.6 340.507 5
 -4 -14 0 9580.81 361.983 1
 4 -14 -1 77.3249 60.3275 4
 -4 -14 -1 221.228 68.7883 4
 -4 -14 -1 187.087 67.7158 1
 -4 -14 1 184.863 73.4658 1
 4 -14 1 289.904 71.9578 5
 -4 -14 2 13415.3 443.658 1
 -4 -14 -2 13702.1 455.612 4
 4 -14 -2 13766.9 451.854 4
 -4 -14 -2 13501.7 451.737 1
 4 14 2 13258 403.005 7
 4 -14 -3 14.9006 67.235 3
 -4 -14 -3 160.25 74.8391 4
 4 -14 -3 100.257 60.9336 4
 -4 -14 3 95.5399 58.0681 1
 -4 -14 -4 15.5991 69.0543 4
 4 -14 -4 45.9082 77.4664 4
 4 -14 -4 32.0769 74.9836 3
 -4 -14 -4 -27.8614 69.4759 3
 4 -14 -5 132.414 78.7076 4
 -4 -14 -5 50.7548 77.7223 4
 4 -14 -5 -69.1267 91.2632 3
 -4 -14 -5 58.8548 67.5949 3
 -4 -14 -6 5981.23 328.231 4
 4 -14 -6 6227.14 329.945 4
 4 -14 -6 5942.78 333.649 3
 -4 -14 -6 6669.5 320.291 3
 -4 -15 0 -42.5316 66.2829 1
 -4 -15 0 13.9054 60.3624 4
 4 -15 0 165.496 75.7262 4
 -4 -15 -1 2108.59 171.647 1
 -4 -15 1 2140.57 170.391 1
 -4 -15 -1 2231.48 172.848 4
 4 -15 -1 2142.94 171.945 4
 -4 -15 -2 15.0363 55.3844 1
 -4 -15 2 71.3927 59.4505 1
 4 -15 -2 29.3237 68.548 4
 -4 -15 -2 -44.4922 68.1316 4
 4 15 3 22074.6 599.283 7
 -4 -15 -3 21999.3 650.098 4
 4 -15 -3 23730.4 659.88 4
 -4 -15 3 22090.6 633.533 1
 -4 -15 -3 22573.1 634.652 3
 4 -15 -3 21767.3 652.931 3
 -4 -15 4 103.325 72.5241 1
 -4 -15 -4 83.3764 73.8506 4
 4 -15 -4 131.135 77.9768 4
 4 -15 -4 171.482 84.2451 3
 -4 -15 -4 209.189 88.0091 3
 4 -15 -5 11135.4 448.773 3
 -4 -15 -5 10451.2 411.799 3
 -4 -15 -5 9963.41 430.269 4
 4 -15 -5 10107.1 424.668 4
 -4 -15 -6 230.558 98.1789 3
 4 -15 -6 468.667 117.591 3
 -4 -15 -6 553.128 112.449 4
 4 -15 -6 224.263 91.9538 4
 -4 -16 0 6633.1 319.104 1
 -4 -16 0 6996.15 322.111 4
 4 -16 0 6773.01 318.173 4
 -4 -16 -1 -15.6332 66.4962 1
 -4 -16 1 76.0282 73.5057 1
 4 -16 -1 -30.6874 82.1205 4
 4 -16 -2 9338.51 385.387 4
 -4 -16 -2 9735.23 394.005 4
 -4 -16 2 9583.86 385.27 1
 -4 -16 -3 67.338 81.398 4
 4 -16 -3 182.931 89.0223 4
 -4 -16 3 121.966 79.4401 1
 -4 -16 -3 106.141 76.7848 3
 4 -16 -3 137.089 78.747 3
 4 16 4 42.7046 70.9929 7
 4 -16 -4 18.1577 83.415 3
 -4 -16 -4 47.4997 80.1519 3
 -4 -16 -4 -17.6578 83.9656 4
 4 -16 -4 -34.744 96.5709 4
 -4 -16 4 -61.4083 86.3766 1
 4 -16 -5 57.3135 90.8461 3
 -4 -16 -5 -32.6835 73.7216 3
 -4 -16 5 107.45 78.8417 1
 -4 -16 -5 93.419 84.2866 4
 4 -16 -5 -18.3626 85.8506 4
 -4 -17 0 -131.131 94.4021 1
 -4 -17 0 -16.3609 72.437 4
 4 -17 0 -16.2035 68.9269 4
 -4 -17 -1 1714.64 172.887 4
 4 -17 -1 2013.45 179.628 4
 -4 -17 -1 1819.58 173.355 1
 -4 -17 1 1626.86 162.709 1
 -4 -17 2 208.677 90.3654 1
 -4 -17 -2 136.137 78.2335 4
 4 -17 -2 219.286 86.6901 4
 -4 -17 -3 7399.07 348.991 3
 4 -17 -3 7437.23 361.194 4
 -4 -17 3 7580.35 350.195 1
 4 -17 -3 8314.21 383.52 3
 -4 -17 -4 517.782 126.619 4
 4 -17 -4 438.238 114.544 4
 -4 -17 -4 496.748 106.855 3
 -4 -17 4 348.336 98.4326 1
 -4 -18 0 12869.7 477.162 1
 -4 -18 0 12117.1 467.835 4
 4 -18 0 11349.4 455.683 4
 -4 -18 1 -67.8444 95.4295 1
 -4 -18 -1 88.2063 91.8935 4
 4 -18 -1 -17.482 75.8867 4
 -4 -18 1 122.085 90.8489 4
 4 -18 1 -34.441 77.6839 4
 -4 -18 2 4962.58 281.726 1
 -4 -18 -2 4784.08 288.758 4
 4 -18 -2 4620.45 286.975 4
 4 -18 -2 4425.23 285.552 3
 -5 0 0 -4.00217 25.2959 2
 5 0 0 10.5964 24.7236 7
 -5 0 0 31.7115 25.9572 7
 -5 0 1 59118.9 999.453 4
 5 0 1 60035.3 999.663 4
 5 0 1 58747.9 1054.25 7
 5 0 1 58636.6 1061.99 2
 -5 0 1 59164.6 1074.57 2
 -5 0 -1 58691.8 1055.37 2
 -5 0 1 58558.4 1062.78 7
 5 0 -1 59618.1 1052.62 6
 5 0 -2 96783.1 1676.56 6
 5 0 2 93481.6 1632.2 4
 -5 0 2 95449.8 1633.17 4
 5 0 2 96023.5 1663.01 7
 -5 0 -2 98206.6 1650.19 2
 -5 0 2 96189 1684.98 2
 5 0 2 94858.3 1657.19 2
 5 0 2 96079.3 1607.38 3
 -5 0 2 96052.9 1654.05 3
 5 0 3 872.039 62.4093 4
 -5 0 3 848.224 59.7744 4
 -5 0 3 803.782 66.6118 3
 5 0 3 789.548 48.9666 3
 5 0 3 760.069 53.0273 2
 -5 0 3 845.63 66.6711 2
 -5 0 3 919.937 74.2332 6
 -5 0 4 59225.3 1085.5 2
 5 0 4 58502.7 1029.72 2
 5 0 4 58516.2 1054.61 3
 -5 0 4 56557.1 1099.11 3
 5 0 -4 58168.1 1040.17 9
 5 0 4 57864.7 1014.53 1
 5 0 4 59158.7 1085.43 4
 -5 0 4 59161.4 1084.85 4
 5 0 4 58202.5 1069.12 5
 5 0 5 13650.2 332.068 5
 5 0 5 13647.9 334.688 3
 -5 0 5 12931.4 365.679 3
 5 0 -5 13525.4 287.296 9
 5 0 5 13549.8 288.414 9
 -5 0 5 13616.8 372.046 6
 -5 0 5 13476.8 335.537 2
 5 0 5 13671.5 293.666 1
 -5 0 5 13038.7 353.451 4
 5 0 5 13836.5 359.557 4
 5 0 -5 13044.3 372.648 10
 5 0 6 10486.4 318.646 4
 -5 0 6 9804.3 310.835 4
 -5 0 6 9750.58 321.904 3
 5 0 6 9679.28 286.371 3
 5 0 6 9932.12 272.215 5
 5 0 -6 9092.75 308.477 5
 -5 0 6 8862.78 310.954 6
 5 0 -6 9163.97 322.559 10
 5 0 6 9079.81 313.959 10
 5 0 7 3048.53 163.491 3
 -5 0 7 3311.56 191.827 3
 5 0 7 3029.95 178.762 10
 5 0 -7 3057.95 196.282 10
 5 0 -7 3471.03 189.28 5
 -5 0 7 3688.03 203.072 6
 -5 0 7 2993.03 178.95 4
 5 0 7 3450.83 187.443 4
 5 0 8 243.274 71.0602 3
 5 0 -8 241.744 69.9744 5
 5 0 -9 4690.5 255.104 5
 -5 0 9 4670.74 268.45 8
 5 0 9 4669.25 268.905 8
 -5 0 10 2404.43 212.894 8
 5 0 10 2588.32 213.31 8
 5 1 0 21.0139 27.5499 2
 -5 1 0 -8.40722 27.796 2
 -5 -1 0 15.741 25.5694 2
 -5 1 0 -3.33258 23.1491 7
 5 1 0 26.2602 26.0581 7
 -5 -1 0 7.42378 25.581 7
 5 -1 0 43.9548 12.7212 3
 5 1 -1 46671.4 864.549 2
 5 1 1 45947.7 792.804 4
 -5 1 1 46734 792.424 4
 -5 -1 -1 46421.9 845.672 2
 5 1 1 46805.6 854.578 2
 -5 -1 1 46154.8 859.326 2
 -5 1 -1 46790.9 846.626 2
 5 -1 1 46353.3 835.797 7
 5 1 1 46674.6 849.985 7
 -5 -1 1 45769.7 852.149 7
 5 1 -1 45063.4 833.963 6
 -5 -1 1 46728 792.059 8
 5 -1 1 46506.7 794.25 8
 5 1 2 13425 303.463 2
 -5 -1 2 13846.7 319.456 2
 -5 1 -2 13222.7 290.097 2
 5 -1 2 13278.1 295.025 7
 -5 -1 2 13894.5 311.59 6
 -5 -1 2 13637.4 281.562 8
 5 -1 2 13526.6 282.496 8
 5 1 2 14131.2 282.822 4
 -5 1 2 13785.7 282.07 4
 -5 1 2 13388.8 297.223 3
 5 -1 -2 13631.4 317.051 6
 -5 -1 -2 13639.5 268.07 1
 5 -1 -3 27351.9 564.371 6
 -5 -1 3 26733.1 557.327 6
 -5 1 3 26520 527.781 4
 5 1 3 26736.5 529.203 4
 -5 1 3 27252.5 549.243 3
 5 1 3 26395.3 502.716 3
 5 1 3 27467.4 525.663 2
 -5 -1 3 26362 546.11 2
 5 1 -3 26759.3 527.022 9
 5 1 4 40396.6 749.634 1
 5 1 4 41481.8 773.367 3
 -5 1 4 41888.6 823.128 3
 5 1 4 41170.5 802.006 4
 -5 1 4 41919.7 803.923 4
 5 1 4 41923.2 772.847 5
 5 -1 4 41584.8 807.175 5
 5 1 4 41469.6 762.301 2
 -5 -1 4 41827.9 797.823 2
 5 -1 4 41003.7 802.386 4
 -5 -1 4 41400.1 802.14 4
 5 1 -4 41437.1 826.016 10
 5 1 -4 41308.7 762.756 9
 5 1 4 40884.4 761.584 9
 -5 -1 5 4431.56 191.495 6
 -5 -1 5 4868.32 165.882 2
 5 1 5 4661.16 136.268 2
 5 1 -5 4656.63 194.947 5
 5 1 5 4880.09 168.868 3
 -5 1 5 4480.61 190.254 3
 5 -1 5 4552.54 182.55 4
 -5 -1 5 4437.97 180.341 4
 5 1 5 4561.03 151.467 5
 5 -1 5 4756.7 176.574 5
 5 1 5 4414.62 180.154 4
 -5 1 5 4292.28 178.538 4
 5 -1 -5 4541.93 132.522 9
 5 1 5 4482.05 131.634 9
 5 1 -5 4443.91 132.855 9
 5 1 5 4464.58 143.293 1
 5 1 -5 4771.44 197.208 10
 5 -1 -5 4596.25 197.921 10
 -5 1 5 4736.29 175.879 2
 -5 -1 5 4629.67 193.257 3
 5 1 6 12712.9 371.579 4
 -5 1 6 13217 376.746 4
 5 -1 -6 12572.4 393.805 10
 5 1 -6 12853 394.258 10
 5 1 6 12665.2 389.147 10
 5 -1 6 12830 378.77 10
 5 1 6 13724.8 354.205 3
 5 -1 6 12888.5 350.809 3
 -5 -1 6 13158 390.567 3
 -5 1 6 13538.2 393.661 3
 5 1 -6 13554.5 394.743 5
 5 -1 6 12815.4 344.928 5
 5 -1 -6 12931.8 373.962 5
 -5 -1 6 12973.6 389.589 6
 5 -1 6 12138.2 366.187 4
 -5 -1 6 13014.3 375.576 4
 -5 1 6 13432.3 339.54 2
 5 1 -7 8153.38 312.074 5
 5 1 7 7708.17 305.663 10
 5 1 -7 7671.2 315.995 10
 5 -1 7 8037.38 297.631 10
 5 -1 -7 7778.81 322.497 10
 5 -1 -7 7326.42 284.585 5
 5 -1 7 8234.56 280.431 3
 -5 1 7 8568.78 315.495 3
 -5 -1 7 7625.17 303.476 3
 5 1 7 8109.13 276.509 3
 -5 -1 7 7686.66 292.688 4
 5 -1 7 8044.97 300.007 4
 5 1 7 7608.9 292.554 4
 -5 1 7 7843.81 294.193 4
 -5 -1 7 8120.51 314.028 6
 -5 -1 8 151.966 74.0549 6
 -5 -1 8 163.116 72.8684 8
 5 -1 8 234.393 77.69 8
 5 -1 8 305.878 74.7054 3
 5 1 8 329.858 75.2713 3
 5 1 -8 310.638 75.1978 5
 5 -1 -8 312.756 78.2637 5
 5 1 -9 5877.81 293.659 5
 -5 -1 9 5587.74 295.602 8
 5 -1 9 5974.79 303.842 8
 -5 -1 10 3484.9 245.794 8
 5 -1 10 3351.14 238.149 8
 5 1 10 3145.85 235.544 8
 -5 1 10 3354.88 241.497 8
 -5 2 0 26.0312 25.5813 7
 -5 -2 0 31.4859 28.5881 7
 5 2 0 23.9734 28.6051 7
 5 2 0 -13.3499 29.9256 2
 5 2 0 33.7968 27.6907 9
 -5 2 0 -1.32972 14.7846 8
 5 2 0 3.58583 14.0386 8
 -5 -2 1 29918.9 545.999 6
 -5 -2 1 28674.3 568.431 2
 5 2 1 28973 568.306 9
 5 2 -1 28894.6 569.227 9
 -5 -2 -1 29420.6 518.893 4
 5 -2 -1 28774.2 517.928 4
 -5 2 -1 27843.7 560.669 2
 -5 -2 1 28547.5 513.501 8
 5 -2 1 30270.9 518.7 8
 -5 -2 1 28637.1 565.748 7
 5 2 1 28837.4 567.771 7
 -5 2 -1 28356.6 540.608 7
 5 -2 -1 28359.1 534.743 3
 -5 -2 -1 29037.9 499.657 3
 5 2 -1 27979.8 573.652 2
 5 2 1 28267 566.969 2
 5 -2 1 28956.7 541.976 7
 -5 2 2 44584.3 816.975 3
 5 -2 -2 44412.8 838.339 6
 -5 -2 2 46172.9 828.961 6
 5 2 2 44625.3 825.835 2
 -5 2 -2 44864 807.166 2
 -5 -2 2 43503.9 828.949 2
 5 2 2 45246.6 825.495 9
 5 2 -2 44865.6 826.849 9
 5 2 -2 43307.8 838.356 2
 5 -2 2 44696 800.095 7
 -5 -2 -2 45064.6 799.264 4
 5 -2 -2 43441.6 796.069 4
 -5 -2 2 44714 796.403 8
 5 -2 2 43107.5 795.838 8
 -5 2 2 45712.6 798.492 4
 5 2 2 43347.7 795.329 4
 -5 -2 -2 43972.9 791.996 1
 -5 -2 2 44665.9 836.147 7
 5 2 3 3748.05 112.583 5
 5 -2 3 3536.6 145.179 5
 -5 -2 3 3511.73 133.154 2
 -5 2 -3 3707.93 108.282 2
 5 2 3 3989.1 132.067 2
 -5 2 3 3839.18 142.678 3
 5 2 3 3576.13 127.177 4
 -5 2 3 3500.03 127.018 4
 5 2 -3 3788.8 129.397 9
 5 2 3 3895.18 129.999 9
 -5 -2 3 3310.9 137.752 6
 5 -2 -3 3624.86 146.267 6
 5 -2 3 3746.41 129.756 8
 -5 -2 3 3706.66 129.317 8
 5 -2 4 28022.7 595.402 5
 5 2 4 28475.2 528.635 5
 -5 2 4 27173.8 595.136 3
 5 2 -4 27596.7 543.767 9
 5 2 4 27556.5 542.244 9
 5 2 4 26947.9 546.667 3
 5 2 4 28682.7 582.429 4
 -5 2 4 28179.4 580.51 4
 5 -2 -4 27443.9 603.522 6
 -5 -2 4 28248.6 565.914 2
 5 2 4 27620.7 547.728 2
 5 -2 4 28046.7 580.583 8
 -5 -2 4 27664.6 577.169 8
 5 2 4 27293.2 541.135 1
 5 -2 4 27650.4 484.342 1
 5 -2 5 4989.63 191.488 5
 5 2 5 4983.12 160.579 1
 5 2 5 5107.96 143.891 9
 5 2 -5 4749.3 143.151 9
 5 2 5 4822.64 143.558 5
 5 2 -5 4699.07 201.635 5
 5 2 -5 5000.09 203.004 10
 5 -2 -5 4911.55 204.411 10
 -5 -2 5 4372.54 156.056 2
 5 2 5 4618.71 147.915 2
 -5 2 5 4539.64 195.398 3
 5 2 5 4989.1 173.291 3
 -5 -2 5 4854.68 201.36 6
 -5 2 5 4773.99 189.791 4
 5 2 5 5236.44 196.054 4
 -5 2 6 16802.6 457.925 3
 -5 -2 6 16390.8 456.945 6
 5 -2 6 16564.3 437.207 10
 5 2 -6 16057.5 453.919 10
 5 2 6 16735 464.71 10
 5 -2 -6 15502.2 458.004 10
 5 -2 6 16226.8 447.228 8
 -5 -2 6 17219 450.429 8
 5 2 6 17124.6 446.313 4
 -5 2 6 16639.9 441.812 4
 -5 -2 6 16374.4 440.615 4
 5 -2 6 16345.2 439.767 4
 5 2 6 16032.9 406.798 3
 5 2 6 16195 381.171 1
 5 -2 6 16913.9 426.849 5
 5 2 -6 15941.6 456.401 5
 5 -2 -6 15925.5 427.07 5
 5 2 7 9657.47 339.323 4
 -5 2 7 10137.5 344.032 4
 5 -2 7 10159.5 346.836 4
 -5 -2 7 10053.9 344.563 4
 5 2 -7 9991.38 361.156 5
 -5 -2 7 9795.73 356.731 6
 5 2 7 9522.32 309.207 3
 5 -2 7 9622.58 330.406 10
 5 2 7 9854.08 352.669 10
 5 -2 -7 9937.42 371.073 10
 5 2 -7 9651.63 358.594 10
 -5 -2 7 9656.74 347.509 8
 5 -2 7 9827.42 350.707 8
 5 -2 -7 9547.07 322.191 5
 5 -2 7 10252.1 316.784 5
 5 -2 7 10249.4 322.382 3
 -5 2 7 10191.6 355.927 3
 -5 -2 7 10570.1 360.715 3
 -5 -2 8 81.7446 63.6969 8
 5 -2 8 55.4654 62.5541 8
 -5 -2 8 -28.4301 60.4596 6
 5 2 -8 14.32 60.9061 5
 5 -2 -8 22.5887 58.8336 5
 -5 -2 9 8116.53 367.295 6
 5 2 -9 8625.05 371.411 5
 -5 -2 9 8140.96 359.895 8
 5 -2 9 9141.15 381.956 8
 5 2 -10 2158.18 192.773 5
 5 -2 10 2113.72 196.803 8
 -5 -2 10 2371.3 202.627 8
 5 3 0 18.7212 29.8593 2
 5 3 0 4.54648 26.4784 9
 -5 3 0 22.301 22.6401 7
 5 3 0 -17.2136 29.8889 7
 -5 3 -1 117273 1951.94 1
 5 3 -1 116366 2034.36 9
 5 3 1 114468 2031.74 9
 -5 -3 -1 123037 1987.73 4
 5 -3 -1 115701 1984.52 4
 -5 3 -1 120981 1988.74 8
 5 3 -1 118801 2042.75 2
 -5 -3 1 115392 1998.02 6
 5 -3 1 118143 1983.1 8
 5 -3 -1 116031 2002.48 3
 -5 3 -1 116458 1989.08 7
 -5 -3 1 117272 2027.77 7
 5 3 1 115709 2034.8 7
 5 3 1 113941 2033.34 2
 -5 -3 2 41048.9 780.966 6
 -5 -3 2 40123.4 787.063 7
 5 -3 2 43027.4 746.443 7
 5 3 2 40710 759.123 4
 -5 3 2 42333.7 761.04 4
 5 3 2 42050.3 790.252 2
 -5 3 -2 41539.1 767.954 2
 -5 -3 -2 40232.5 760.87 4
 5 -3 -2 41723.6 762.961 4
 5 -3 -2 41222.2 780.368 3
 -5 -3 -2 41970.5 740.212 3
 -5 -3 -2 41946.6 764.318 1
 -5 -3 2 41699.4 758.606 8
 5 -3 2 41036.5 758.839 8
 5 3 2 42335.9 787.526 9
 5 3 -2 42922 789.676 9
 5 3 -2 41478.3 797.083 2
 5 3 3 7776.79 216.457 2
 -5 -3 3 7759.23 216.215 2
 5 3 3 8037.19 157.651 6
 5 -3 -3 7887.35 236.375 6
 -5 -3 3 7654.9 227.122 6
 5 -3 -3 7877.37 230.015 10
 5 3 3 7930.31 215.176 4
 -5 3 3 7978.47 216.845 4
 -5 -3 3 8018.3 213.842 8
 5 -3 3 8173.83 215.9 8
 5 -3 3 7595.39 241.556 5
 5 3 3 7359.78 208.769 9
 5 3 -3 7686.94 212.668 9
 -5 3 -3 8220.36 189.507 2
 -5 -3 -3 8044.24 216.888 4
 5 -3 -3 7713.46 213.91 4
 5 -3 3 7958.39 191.831 7
 5 -3 4 10350.9 303.952 5
 5 3 4 10817.6 270.454 2
 5 3 4 10940.5 289.021 4
 -5 3 4 11492.3 295.301 4
 5 3 -4 10484.5 261.842 9
 -5 -3 4 10594.5 284.754 8
 5 -3 4 10687.6 285.138 8
 5 3 4 11089.8 263.028 9
 5 -3 4 10309.1 194.569 1
 -5 3 4 10570.3 302.13 3
 5 -3 -4 10779.4 307.367 6
 5 3 4 11441.9 228.77 6
 5 -3 5 2659.83 143.059 5
 5 3 5 2642.85 114.713 2
 5 3 5 2692.73 103.152 9
 5 -3 -5 2529.83 145.674 10
 5 3 -5 2684.28 145.517 10
 5 -3 5 2824.13 137.848 10
 5 3 -5 2434.51 148.448 5
 5 3 5 2738.32 99.4432 6
 -5 -3 5 2764.96 151.905 6
 -5 3 5 2789.11 150.614 3
 5 3 5 2848.19 124.773 1
 5 3 5 3079.65 150.156 4
 -5 3 5 2597.51 137.984 4
 5 -3 5 2829.88 144.99 8
 5 -3 6 7442.37 258.295 10
 5 3 -6 6971.79 270.603 10
 5 -3 -6 7644.74 292.574 10
 5 3 6 7457.62 287.188 10
 5 3 -6 7874.57 296.545 5
 5 -3 6 7554.35 264.508 5
 -5 -3 6 7667.96 286.437 6
 -5 3 6 7423.2 280.761 3
 5 3 6 7210.97 230.056 1
 -5 -3 6 7697.13 273.63 8
 5 -3 6 6863.3 263.184 8
 5 3 6 7210.29 265.393 4
 -5 3 6 7266.12 264.74 4
 5 -3 7 13216.6 416.759 4
 -5 -3 7 14065.2 421.613 4
 -5 -3 7 13298.6 434.279 6
 5 3 7 13546.9 416.628 4
 -5 3 7 14296.6 423.264 4
 5 3 -7 13893.1 435.374 10
 5 -3 7 13413.7 397.769 10
 5 3 -7 13957 450.593 5
 5 -3 7 13367.4 395.228 5
 5 -3 -7 12919.7 384.979 5
 5 -3 7 13892 430.132 8
 -5 -3 7 13689.5 423.665 8
 -5 -3 8 145.843 75.9744 6
 5 3 -8 15.24 68.7546 5
 -5 -3 8 54.6284 69.1406 8
 5 -3 8 13.8979 61.5292 8
 -5 -3 9 8967.49 386.164 6
 5 3 -9 8707.91 382.994 5
 -5 -3 9 8800.35 372.811 8
 5 -3 9 8235.75 369.323 8
 5 -3 10 3211.44 238.819 8
 -5 -3 10 3431.46 241.446 8
 -5 -3 10 3712.82 252.147 6
 5 3 -10 3164.56 240.655 5
 -5 -4 0 5.85209 15.1491 6
 5 4 0 -5.11058 30.4183 2
 5 4 0 55.847 31.2975 7
 -5 4 0 23.1441 22.4657 8
 5 4 0 10.8401 19.8261 8
 -5 4 0 47.0929 21.065 1
 5 4 0 -20.2983 26.799 9
 5 4 -1 79733.4 1401.35 8
 -5 4 -1 83202.6 1407.32 8
 5 4 -1 83237.2 1450.9 9
 5 4 1 80976.6 1447.02 9
 -5 -4 1 79466.7 1432.97 7
 5 4 1 81054.6 1445.31 7
 -5 -4 1 82486.2 1406.46 6
 5 4 -1 80045.6 1434.26 7
 5 -4 -1 80559.3 1403.92 4
 -5 -4 -1 79344.6 1402.23 4
 5 4 -1 81323.8 1450.2 2
 -5 -4 2 55747.7 1030.49 7
 -5 -4 2 56297.3 1024.82 6
 -5 -4 -2 55298.8 990.09 3
 5 -4 -2 55471.1 1029.62 3
 5 4 -2 56102.7 1043.88 2
 5 4 -2 56744.8 1038.64 9
 5 4 2 55792.1 1034.58 9
 -5 -4 -2 55917.9 1012.69 4
 5 -4 -2 56397.4 1013.09 4
 -5 -4 -2 56711.3 1018.93 1
 5 -4 2 56725.9 1009.39 8
 -5 -4 2 56212.3 1006.74 8
 -5 -4 -3 555.571 56.2924 4
 5 4 3 383.918 51.0336 4
 -5 4 3 366.261 51.3496 4
 5 -4 3 299.033 32.3913 7
 -5 -4 3 266.103 43.8962 7
 5 -4 -3 507.231 52.9495 4
 -5 -4 3 278.987 49.5613 6
 5 -4 -3 374.788 54.38 6
 5 4 -3 527.628 60.7718 5
 5 -4 -3 426.394 54.0272 3
 -5 4 -3 436.307 39.3208 2
 -5 -4 -3 373.892 41.4562 3
 -5 -4 3 316.195 45.1113 8
 5 -4 3 402.712 48.811 8
 5 -4 -3 438.827 59.2757 10
 5 4 -3 374.942 51.0284 2
 5 -4 3 406.799 65.4553 5
 5 4 3 381.076 22.2905 5
 -5 -4 -3 367.28 44.6257 1
 5 4 3 262.194 40.5244 9
 5 4 -3 366.997 46.6038 9
 -5 -4 4 10916.8 292.842 8
 5 -4 4 10863.2 293.162 8
 5 4 4 10984 273.171 9
 5 4 -4 11001.4 275.946 9
 5 -4 -4 10964.2 313.337 6
 5 -4 4 10803.8 244.126 7
 5 -4 4 10938.3 321.964 5
 -5 4 -4 10814.7 219.629 2
 5 4 4 10876.3 297.186 4
 -5 4 4 10987.4 299.367 4
 5 -4 -4 10650.1 295.374 4
 -5 -4 -4 10966.3 297.733 4
 -5 -4 5 4492.37 188.163 8
 5 -4 5 4664.67 192.631 8
 -5 -4 5 4593.67 203.002 6
 5 -4 5 4648.59 201.951 5
 5 4 -5 4720.39 213.068 5
 5 4 5 4720.37 193.132 4
 -5 4 5 4842.57 196.571 4
 5 4 5 4451.2 171.63 1
 5 4 -5 4745.44 194.765 10
 5 -4 -5 4650.34 202.377 10
 5 -4 5 4583.56 176.115 10
 -5 -4 6 10275.3 330.147 8
 5 -4 6 10253.4 335.068 8
 5 4 -6 10095 356.197 5
 5 -4 6 10301 331.523 5
 -5 4 6 10426.3 330.186 4
 5 4 6 10232.8 328.589 4
 -5 -4 6 9873.26 340.746 6
 5 4 6 9632.17 290.156 1
 5 4 -6 9389.37 321.26 10
 5 -4 6 10334.4 306.299 10
 5 -4 -6 9259.37 336.576 10
 5 4 6 10126.6 347.646 10
 5 -4 7 11286.1 370.876 4
 -5 -4 7 10879 364.713 4
 5 -4 -7 10777.2 332.079 5
 5 -4 7 10273.8 347.969 5
 5 4 -7 10224.1 365.256 10
 5 -4 7 10993 339.524 10
 5 4 7 10880 365.438 4
 -5 4 7 10485.1 359.898 4
 -5 -4 7 10814.8 371.181 8
 5 -4 7 10868.2 376.739 8
 -5 -4 7 11244.2 389.302 6
 5 4 -7 10473.3 392.127 5
 -5 -4 8 14.9011 69.6691 6
 -5 -4 8 13.824 73.0059 8
 5 -4 8 28.2165 80.3206 8
 5 4 -8 113.028 75.4932 5
 5 4 -9 7659.13 367.881 5
 -5 -4 9 8206.85 370.536 6
 -5 -4 9 8146.99 360.051 8
 5 -4 9 8092.41 363.67 8
 -5 -4 10 2006.99 193.649 6
 5 -4 10 2481.45 210.271 8
 5 4 -10 2236.97 203.998 5
 -5 -5 0 57.1865 20.7315 6
 5 5 0 21.8872 20.7764 5
 5 5 0 19.9255 43.2511 7
 -5 5 0 96.3404 39.6656 8
 5 5 0 70.3116 36.2472 8
 -5 5 0 69.5334 29.9393 1
 -5 -5 0 11.6032 41.2324 9
 5 5 0 -11.3393 31.5237 9
 5 5 -1 54677.4 1003.02 5
 5 5 -1 54422.3 981.692 8
 -5 5 -1 56465.1 988.618 8
 5 5 1 53900.9 1020.49 9
 5 5 -1 53203 1020.75 9
 5 5 -1 54086.7 1022.29 2
 -5 -5 -1 55053.5 985.894 4
 5 -5 -1 54651.4 982.885 4
 5 5 -1 54302.2 1005.78 7
 -5 5 1 54617.6 990.401 1
 -5 -5 1 52786.9 997.409 7
 -5 -5 1 55048 1027.13 9
 -5 -5 -1 54904.3 1026.92 9
 5 5 1 53371.6 1015.38 7
 5 5 -2 5666.52 172.783 8
 -5 5 -2 5327.44 170.325 8
 5 5 -2 5219 181.953 5
 5 5 2 5233.46 116.211 5
 5 -5 -2 5615.32 169.871 10
 -5 -5 2 5335.76 183.067 9
 5 5 -2 5154.33 179.162 9
 5 5 2 5621.85 184.085 9
 -5 -5 -2 5831.44 173.405 4
 5 -5 -2 5495.13 170.618 4
 5 -5 2 5315.46 165.028 8
 -5 -5 2 5728.15 166.565 8
 5 -5 -2 5475.98 180.234 3
 -5 -5 2 5444.33 173.136 7
 5 5 -2 5327.4 182.875 2
 -5 -5 -2 5442.8 173.98 1
 5 -5 -3 16285.6 404.723 6
 5 -5 3 17178.1 434.942 5
 5 -5 -3 18005.3 412.326 3
 -5 -5 -3 16421.4 367.4 3
 5 -5 3 17089.3 319.792 7
 5 5 3 17100.6 391.503 9
 5 5 -3 16551 390.273 9
 -5 -5 -3 16907.4 391.47 4
 5 -5 -3 17240.6 394.365 4
 5 -5 -3 17345.8 397.745 10
 -5 -5 3 15617.5 380.976 7
 -5 -5 -3 17111.4 386.182 1
 5 -5 3 16322 382.413 8
 -5 -5 3 16872.7 384.666 8
 5 5 -3 16935.1 396.036 2
 -5 5 4 12631.7 336.169 4
 5 5 4 11771.5 326.225 4
 5 5 -4 12604.2 318.657 2
 5 -5 -4 11907 346.411 3
 -5 5 -4 12746.8 256.415 2
 5 -5 4 11997.5 254.621 7
 5 -5 4 12857.8 302.62 10
 5 5 -4 12584.1 362.854 5
 5 -5 4 11798.7 356.278 5
 -5 -5 4 11936.3 341.048 6
 5 -5 -4 12908.6 348.196 6
 -5 -5 4 12285 320.338 7
 5 5 5 2128.61 135.023 4
 -5 5 5 2333.41 140.36 4
 5 -5 5 2065.64 144.285 5
 5 5 -5 2270.53 153.071 5
 -5 -5 5 2565.06 139.772 8
 5 -5 5 2576.65 143.105 8
 5 -5 5 2370.15 117.722 10
 5 -5 -5 2282.44 148.917 10
 5 5 -5 2443.4 136.245 10
 5 -5 -5 2509.1 144.541 6
 -5 -5 5 2313.06 146.328 6
 -5 -5 5 2125.71 122.283 7
 -5 -5 6 15756.5 461.724 6
 5 -5 6 15297.6 398.556 10
 5 5 -6 15553.3 433.847 10
 5 5 6 15627.6 464.631 10
 -5 -5 6 14705.5 433.742 8
 5 -5 6 16630.8 453.531 8
 5 5 -6 16129 488.734 5
 5 -5 6 15717 453.488 5
 5 5 6 16001.9 443.756 4
 -5 5 6 16395 447.464 4
 -5 -5 7 11970.4 419.946 6
 5 5 -7 12710 408.827 10
 5 -5 7 13458.9 412.977 5
 5 5 -7 13184.1 455.114 5
 -5 -5 7 12691.9 414.854 8
 5 -5 7 12858.8 418.429 8
 5 5 -8 238.962 90.2225 5
 -5 -5 8 239.338 80.245 8
 5 -5 8 373.407 95.0378 8
 -5 -5 8 153.204 75.342 6
 5 5 -9 7850.64 378.671 5
 -5 -5 9 8812.32 373.66 8
 5 -5 9 7969 362.129 8
 -5 -5 9 7882.97 368.734 6
 -5 -5 10 3117.94 236.525 8
 5 -5 10 3350.41 229.345 6
 5 5 -10 3295.4 253.204 5
 -5 6 0 30.5567 24.594 1
 5 6 0 26.7818 30.4948 7
 5 6 0 101.724 41.306 9
 5 6 0 3.99945 21.6856 5
 -5 6 0 36.2856 29.4687 8
 5 6 0 -8.62913 27.7807 8
 -5 -6 0 -13.0374 31.5109 9
 5 6 -1 35580.4 687.677 7
 5 6 1 35980.1 704.133 7
 -5 -6 -1 33960.6 589.375 6
 5 6 -1 34871.5 710.528 2
 5 6 -1 35003.3 688.577 5
 -5 6 1 34865.5 678.507 1
 -5 -6 -1 36850.1 721.586 9
 -5 -6 1 35495 718.264 9
 -5 -6 -1 35005.8 677.61 4
 5 -6 -1 34491.7 675.642 4
 5 6 1 34662.4 710.891 9
 5 6 -1 35351.7 713.207 9
 -5 -6 -1 35852.8 700.981 1
 5 6 1 35600.7 637.915 5
 5 6 -1 35296.3 678.495 8
 -5 6 -1 36211 683.741 8
 5 -6 -2 38928.5 730.675 10
 -5 -6 2 37303.6 736.047 7
 5 6 -2 38425.3 764.403 2
 5 6 -2 39058.8 769.825 5
 5 6 -2 38714.5 768.078 9
 5 6 2 39133.1 766.504 9
 5 -6 -2 38917.8 758.179 3
 5 6 2 37035.6 652.283 5
 -5 6 2 39519.3 758.836 1
 5 6 -2 37154.3 742.436 8
 -5 6 -2 38483.3 748.288 8
 -5 -6 -2 38436.6 745.069 4
 5 -6 -2 37427.6 742.128 4
 -5 -6 2 38870.6 770.348 9
 -5 -6 -2 38584.8 768.609 9
 -5 -6 -2 38927.1 754.813 1
 -5 -6 3 204.161 43.3425 7
 5 -6 3 107.443 42.5064 8
 -5 -6 3 165.302 45.3489 8
 5 -6 3 97.9113 40.9825 5
 -5 -6 -3 114.932 38.6887 1
 5 -6 3 166.575 21.5597 1
 -5 -6 -3 157.816 39.1301 3
 5 -6 -3 296.95 48.4458 10
 5 6 -3 171.01 43.7308 2
 -5 -6 -3 192.16 45.1086 4
 5 -6 -3 199.339 44.6808 4
 -5 -6 3 195.05 47.6407 9
 5 -6 4 22944.7 539.174 8
 -5 -6 -4 25240.8 529.498 3
 5 -6 -4 24886.8 576.845 3
 5 -6 -4 24717.3 562.436 6
 5 -6 4 24959.4 494.496 10
 5 6 -4 23906 527.073 2
 -5 6 -4 24601.6 466.49 2
 5 -6 4 23978.4 586.75 5
 5 6 -4 23846.5 586.221 5
 -5 -6 4 22705.9 516.021 7
 5 6 5 5097.01 210.418 4
 -5 6 5 4658.38 206.417 4
 -5 -6 5 4727.9 202.036 8
 5 -6 5 5430.77 217.015 8
 5 6 -5 4863.53 194.615 10
 5 -6 5 4505.61 165.607 10
 5 -6 -5 4985.56 216.004 10
 5 6 -5 4848.85 231.757 5
 5 -6 5 5147.35 230.005 5
 -5 -6 5 5255.5 223.692 6
 5 -6 -5 4615.95 205.087 6
 -5 -6 -5 5066.32 212.854 4
 5 -6 -5 5077.8 213.663 4
 -5 -6 5 5118.28 188.796 7
 5 6 -6 9374.92 314.163 10
 5 6 6 9737.91 350.676 10
 -5 -6 6 9952.38 297.958 7
 -5 -6 6 9397.23 327.44 8
 5 -6 6 9684.06 332.604 8
 5 6 6 10382.3 338.161 4
 -5 6 6 9969.77 335.019 4
 5 6 -6 9362.86 364.802 5
 5 -6 6 10059.4 349.717 5
 -5 -6 6 9575.88 347.543 6
 -5 -6 7 5719.89 276.732 6
 -5 -6 7 5496.01 260.881 8
 5 -6 7 5624.23 264.504 8
 5 6 -7 5363.35 243.579 10
 5 6 -7 5597.17 289.725 5
 -5 -6 8 78.868 68.4795 6
 5 6 -8 126.621 83.1056 5
 5 -6 8 103.336 71.3658 8
 -5 -6 8 -14.4808 79.5186 8
 5 6 -9 5940.59 334.17 5
 -5 -6 9 5424.49 306.24 6
 -5 -6 9 5334.16 293.584 8
 5 -6 9 5797.4 308.712 8
 -5 7 0 5.3954 31.0717 8
 5 7 0 20.5609 28.9216 8
 -5 7 0 -4.55279 27.3852 1
 5 7 0 28.6099 28.9669 7
 -5 -7 0 -7.31803 32.3962 9
 5 7 0 35.4966 25.261 5
 5 7 1 32769 611.485 5
 5 7 -1 33153.8 665.505 5
 5 -7 -1 32867 659.151 4
 -5 -7 -1 34785.2 666.685 4
 5 -7 -1 32690 617.202 10
 -5 -7 -1 32372.3 568.246 6
 5 7 1 32504.7 676.594 7
 -5 7 1 33001.5 660.599 1
 -5 -7 -1 32016.7 676.863 1
 -5 -7 1 33652.3 701.411 9
 -5 -7 -1 32498.7 695.247 9
 5 7 -1 34031.2 662.133 7
 5 7 -1 33370.7 661.923 8
 -5 7 -1 34382.9 671.093 8
 5 7 -2 24565.3 548.222 5
 -5 7 2 24318.4 537.723 1
 5 -7 2 25129.3 583.072 5
 -5 -7 -2 24199.7 551.85 9
 -5 7 -2 24323 536.473 8
 5 7 -2 24533 532.42 8
 -5 -7 -2 25652 535.237 4
 5 -7 -2 24818.5 530.235 4
 5 7 -2 23837.3 543.075 2
 -5 -7 2 24263.5 553.362 9
 5 -7 -2 24555.6 503.971 10
 5 7 -3 7072.37 251.509 5
 5 7 -3 7384.69 234.44 2
 5 -7 -3 7655.78 225.658 10
 -5 -7 -3 6790.76 232.158 9
 -5 -7 3 6708.18 233.259 9
 5 -7 3 6952.55 163.409 1
 -5 7 3 6440.51 231.086 1
 5 -7 3 7435.77 267.514 5
 5 -7 -3 6734.27 238.495 3
 -5 -7 -3 7172.1 217.191 3
 -5 -7 3 6774.19 207.671 7
 -5 7 -3 7252.95 240.045 8
 5 7 -4 26942.2 582.75 2
 -5 7 4 27215 625.022 1
 5 -7 -4 26903.6 614.469 6
 5 -7 4 27743.7 608.685 8
 -5 -7 4 27151.7 603.776 8
 -5 -7 -4 26972.4 612.601 4
 5 -7 -4 27055.9 613.538 4
 5 -7 -4 25768.8 599.432 10
 5 7 -4 26672.7 648.31 5
 5 -7 4 26662.9 649.037 5
 5 -7 -4 27441.5 633.485 3
 -5 -7 4 26526.8 565.378 7
 -5 -7 -5 3940.1 192.956 4
 5 -7 -5 3719.2 189.906 4
 -5 -7 5 3904.27 159.891 7
 5 -7 -5 3839.59 188.817 6
 -5 7 5 4038.32 202.354 1
 5 -7 5 3619.22 200.77 5
 5 7 -5 3756.43 209.737 5
 5 7 -5 3659.26 165.725 10
 -5 -7 5 4035.66 190.33 8
 5 -7 5 4025.51 192.515 8
 -5 -7 6 4719.18 222.507 8
 5 -7 6 4074.93 214.116 8
 5 7 -6 4540.13 250.973 5
 5 -7 6 4766.85 240.303 5
 5 7 6 4726.47 236.332 10
 5 7 -6 4560.65 200.881 10
 -5 -7 6 5008.59 241.992 6
 -5 -7 7 4968.1 247.432 8
 5 -7 7 4759.7 246.142 8
 5 7 -7 4886.01 279.721 5
 5 7 -7 4377.78 215.545 10
 -5 -7 7 4941.31 257.404 6
 5 7 -8 57.5241 79.8392 5
 -5 -7 8 -16.3363 81.4769 6
 -5 -7 8 103.595 76.0151 8
 5 -7 8 60.3675 65.5159 8
 5 7 -9 3610.94 266.838 5
 -5 -7 9 4177.59 254.181 8
 5 -7 9 3693.16 246.113 8
 -5 -7 9 3899.19 266.987 6
 -5 8 0 -6.2498 32.5561 8
 5 8 0 5.97784 34.8148 8
 5 8 0 4.91921 26.3274 5
 5 -8 0 37.2932 16.875 10
 -5 -8 0 8.13929 38.7043 9
 5 8 0 -24.3314 37.3425 7
 5 8 -1 10550.5 285.517 5
 -5 -8 -1 10572.6 314.686 9
 -5 -8 1 10626.2 316.564 9
 -5 8 1 11015.3 290.983 1
 5 8 -1 10564.4 289.667 8
 -5 8 -1 10675 295.518 8
 -5 -8 -1 10437.8 286.204 4
 5 -8 -1 10082.7 282.07 4
 5 -8 1 9718.1 190.287 10
 5 -8 -1 10712.2 239.09 10
 5 8 1 10808 241.812 5
 5 8 -1 10933.3 281.486 7
 5 8 -2 22906.8 532.211 2
 5 -8 2 23425 570.332 5
 -5 -8 -2 22587.9 540.682 9
 -5 -8 2 22635.3 542.799 9
 -5 8 -2 22838.8 527.008 8
 5 8 -2 23405 525.813 8
 -5 8 2 22879.8 524.173 1
 -5 -8 -2 22254.5 528.429 1
 5 -8 -2 24269.9 484.462 10
 5 8 -3 4530.38 202.795 5
 5 -8 3 4372.35 208.246 5
 5 8 -3 4050.03 181.757 8
 -5 8 -3 4421.99 189.688 8
 -5 8 3 4473.38 190.336 1
 -5 -8 -3 4181.27 182.388 1
 -5 -8 -3 4486.78 186.532 4
 5 -8 -3 4271.85 184.78 4
 5 -8 -3 4420.39 167.8 10
 5 8 -3 4436.6 181.647 2
 5 -8 -3 4492.8 195.668 3
 -5 -8 -3 4658.77 191.736 9
 -5 -8 3 4422.9 189.954 9
 -5 -8 -4 29391.2 671.857 4
 5 -8 -4 29810.1 676.236 4
 5 8 -4 30078.8 640.812 2
 -5 8 4 30101.1 681.85 1
 -5 -8 -4 28842.3 646.503 9
 -5 -8 4 30150.5 656.117 9
 5 -8 -4 30807.3 672.62 6
 -5 -8 4 28659.1 604.182 7
 5 -8 4 29417.3 711.795 5
 5 8 -4 29465.3 710.641 5
 5 -8 4 30146.5 666.711 8
 -5 -8 4 29454.4 661.242 8
 5 -8 -4 29653.4 690.732 3
 -5 -8 -4 28333.5 639.841 3
 -5 -8 -5 4810.35 205.951 3
 5 -8 -5 4883.67 239.381 3
 5 -8 -5 4979.99 220.357 6
 -5 -8 -5 5360.91 234.94 4
 5 -8 -5 5030.09 229.453 4
 5 8 -5 4901.28 191.359 10
 5 8 5 5194.51 234.633 10
 -5 -8 5 5160.02 225.852 8
 5 -8 5 5113.96 226.507 8
 5 8 -5 4614.01 243.732 5
 5 -8 5 5459.75 254.251 5
 -5 8 5 5113.08 236.096 1
 5 8 -6 9449.01 382.229 5
 5 -8 6 9357.03 339.224 8
 -5 -8 6 9373.2 338.857 8
 5 -8 7 3733.92 220.829 8
 -5 -8 7 4499.69 239.445 8
 -5 -8 7 3812.15 234.172 6
 5 8 -7 4560.33 273.838 5
 -5 -8 8 67.1762 79.8589 6
 5 8 -8 20.2042 70.1633 5
 -5 -8 8 -15.1086 70.637 8
 5 -8 8 15.4118 65.5492 8
 -5 -8 9 4079.32 266.386 6
 5 -8 9 3430 242.877 8
 -5 -8 9 3725.04 248.445 8
 5 8 -9 3596.7 279.256 5
 5 9 0 25.6964 40.9839 7
 -5 -9 0 54.7815 45.5349 9
 5 9 0 -5.43102 30.9187 5
 5 9 0 -28.3543 47.2705 8
 -5 9 0 14.7604 42.501 8
 5 9 -1 18947.3 467.191 8
 -5 9 -1 20609.1 483.155 8
 -5 -9 -1 19684.8 499.872 9
 -5 -9 1 19921.3 503.108 9
 5 9 -1 19763.9 447.793 7
 -5 9 1 20135.8 470.194 1
 -5 -9 -1 19511.2 487.077 1
 5 9 -1 19977.1 463.388 5
 5 -9 1 19924.7 509.571 5
 -5 -9 -2 7698.62 264.808 1
 -5 9 2 7599.6 258.938 1
 -5 -9 -2 7530.68 271.12 9
 -5 -9 2 7460.11 270.127 9
 5 -9 2 8500.61 297.614 5
 5 9 -2 7592.92 262.625 2
 -5 -9 -2 7982.7 262.366 4
 5 -9 -2 8086.6 261.591 4
 5 9 -2 8232.84 265.206 8
 -5 9 -2 7743.09 262.146 8
 5 -9 -3 7896.01 283.755 3
 -5 -9 -3 8095.69 279.196 1
 5 9 -3 8099.07 293.111 5
 5 -9 3 8815.67 313.816 5
 -5 9 3 7824.98 276.487 1
 -5 -9 -3 8426.23 265.693 3
 5 9 -3 7960.31 266.068 2
 -5 -9 3 7817.44 277.636 9
 -5 -9 -3 8190.28 279.719 9
 -5 -9 -3 7609.58 272.571 4
 5 -9 -3 7868.93 274.068 4
 5 9 -3 8713.02 287.831 8
 -5 9 -3 8824.1 291.09 8
 5 -9 4 16708.2 449.156 8
 -5 -9 4 16083.1 441.105 8
 -5 -9 -4 15821.1 451.578 4
 5 -9 -4 15700.5 449.172 4
 5 -9 -4 17375.1 451.402 6
 5 9 -4 16436.1 486.081 5
 5 -9 4 17006.5 491.91 5
 -5 -9 -4 16467 431.647 3
 5 -9 -4 16489.9 466.881 3
 -5 -9 4 16433 439.704 9
 -5 -9 -4 16290.1 435.412 9
 5 9 -4 17188.4 428.576 2
 -5 9 4 15954.9 453.261 1
 -5 -9 -5 1904.25 134.553 3
 5 -9 -5 1975.45 153.571 3
 -5 -9 -5 1866.52 145.118 4
 5 -9 -5 2093.26 151.904 4
 5 -9 -5 1859.37 134.493 6
 5 9 -5 2171.01 172.213 5
 5 -9 5 1946.67 157.448 5
 5 -9 5 2108.78 149.039 8
 -5 -9 5 2005.67 146.248 8
 -5 9 5 2203.76 156.963 1
 5 9 5 1820.62 138.923 10
 5 9 -6 6832.69 330.945 5
 5 -9 -6 7240.66 284.724 6
 -5 -9 -6 7341.87 310.831 4
 5 -9 -6 7328.51 308.27 4
 5 -9 6 7077.16 295.317 8
 -5 -9 6 6878.27 292.072 8
 -5 -9 7 5032.05 278.546 6
 5 9 -7 5671.16 317.972 5
 5 -9 7 5600.34 278.492 8
 -5 -9 7 5584.54 278.07 8
 -5 -9 8 138.403 75.1063 6
 5 9 -8 170.421 92.4777 5
 -5 -9 8 -15.6645 82.7296 8
 5 -9 8 47.929 77.2337 8
 5 -9 9 4294.68 269.809 8
 -5 -9 9 3688.52 252.38 8
 -5 -10 0 28.1403 50.8562 1
 -5 -10 0 20.2824 53.5544 9
 5 10 0 5.93448 31.7601 5
 -5 10 0 24.7531 55.9471 8
 5 10 0 -31.8176 51.2146 8
 5 10 -1 26690.2 583.928 7
 -5 -10 -1 27747.3 644.489 1
 5 10 -1 27134.6 624.158 8
 -5 10 -1 28753.2 638.357 8
 5 -10 1 27799.5 663.583 5
 -5 10 1 26499.8 621.884 8
 5 10 1 28195.8 624.841 8
 5 10 1 28297.9 619.086 7
 -5 -10 -1 27369.8 656.387 9
 -5 -10 1 27796 661.435 9
 5 -10 -1 28785.3 629.909 4
 -5 -10 -1 28252.8 631.676 4
 -5 10 2 20883.1 513.422 1
 -5 -10 -2 20838.6 522.012 1
 5 10 -2 20631.5 516.672 5
 5 -10 2 21107.9 550.973 5
 -5 -10 -2 19874 508.621 4
 5 -10 -2 20389 510.481 4
 -5 -10 -2 20333.4 528.927 9
 -5 -10 2 20239.5 527.72 9
 5 10 -2 20181.2 514.243 2
 5 10 -2 21014.8 516.1 8
 -5 10 -2 20996.6 518.934 8
 5 -10 3 59.6632 51.7984 5
 5 10 -3 -11.067 50.8417 5
 -5 -10 -3 -10.0509 41.8487 1
 -5 10 3 68.6415 59.5929 1
 5 10 -3 97.8355 51.6662 8
 -5 10 -3 81.3261 53.6847 8
 -5 -10 -3 19.8666 49.5405 9
 -5 -10 3 -10.061 52.4082 9
 5 -10 -3 -10.5481 45.7882 3
 -5 -10 -3 -8.4759 44.7608 3
 -5 -10 -3 -9.94081 45.668 4
 5 -10 -3 9.74868 49.3509 4
 5 10 -3 26.1435 46.6386 2
 -5 -10 -4 10764.9 338.753 9
 -5 -10 4 10021.7 332.73 9
 5 -10 -4 10240.9 330.864 6
 5 10 -4 10417 321.565 2
 -5 10 4 10851 357.772 1
 -5 -10 -4 10287 350.465 4
 5 -10 -4 10033.2 345.342 4
 5 10 -4 9922.78 370.798 5
 5 -10 4 11278.5 388.042 5
 -5 -10 -4 10121.7 326.971 3
 5 -10 -4 9612.3 351.112 3
 5 -10 -5 3079.03 177.161 6
 5 -10 -5 3207.58 192.964 4
 -5 -10 -5 2939.57 189.24 4
 5 10 5 3039.05 182.787 10
 5 -10 5 3135.68 188.552 8
 -5 -10 5 3166.1 186.59 8
 -5 -10 -5 3107.06 176.958 3
 5 -10 -5 3197.7 201.17 3
 -5 -10 5 2910.56 165.908 9
 5 10 -5 3097.87 209.846 5
 5 -10 6 4866 248.593 8
 -5 -10 6 4749.06 244.127 8
 5 10 -6 5125.62 288.682 5
 -5 -10 -6 4458.48 246.743 4
 5 -10 -6 4300.81 243.057 4
 -5 -10 7 4144.81 252.45 6
 -5 -10 7 3749.52 231.379 8
 5 10 -7 3843.63 272.501 5
 -5 -10 8 -16.0425 83.568 8
 5 -10 8 65.4567 86.4194 8
 5 10 -8 89.1949 79.822 5
 -5 -10 8 17.7925 78.7666 6
 -5 -11 0 -10.3759 46.8072 1
 5 -11 0 -20.4442 46.1134 5
 5 11 0 -7.29161 44.3125 7
 -5 -11 0 33.5444 48.5371 9
 -5 11 0 9.21587 48.0056 8
 5 11 0 -8.92016 51.9497 8
 -5 -11 -1 27244.3 656.764 1
 -5 11 1 28163.4 642.151 8
 5 11 1 27169.1 632.442 8
 -5 -11 -1 28614 676.774 9
 -5 -11 1 27825.8 673.043 9
 5 11 1 27082.6 616.556 7
 5 11 -1 26975.7 635.128 8
 -5 11 -1 28101.5 648.378 8
 5 -11 1 28125.3 670.883 5
 -5 -11 -1 25528.6 627.63 4
 5 -11 -1 25920.1 629.901 4
 5 11 -2 8257.96 294.453 8
 -5 11 -2 9135.39 310.525 8
 -5 -11 -2 8608.47 307.517 1
 -5 11 2 8394.66 293.914 1
 -5 -11 -2 8415.29 299.845 4
 5 -11 -2 8306.46 295.608 4
 5 -11 2 8278.27 317.869 5
 -5 -11 2 8326.28 310.476 9
 -5 -11 -2 8017.84 302.767 9
 5 11 -2 8484.42 298.071 5
 -5 -11 -3 3420.48 177.244 3
 5 -11 -3 3282.65 190.982 3
 5 -11 3 3883.45 213.904 5
 5 11 -3 2845.39 164.939 2
 -5 11 3 3714.42 195.37 1
 -5 -11 -3 3606.61 192.99 1
 5 11 -3 3851.31 199.723 8
 -5 11 -3 3554.73 195.466 8
 5 11 -3 3298.91 193.07 5
 -5 -11 -3 3205.11 186.942 9
 -5 -11 3 3421.49 192.898 9
 -5 -11 -3 3078.63 180.723 4
 5 -11 -3 3454.09 188.219 4
 -5 -11 -4 4569.84 234.834 4
 5 -11 -4 5246.43 244.492 4
 -5 -11 -4 5186.43 232.748 9
 -5 -11 4 5599.47 243.155 9
 -5 -11 -4 5112.39 229.366 3
 5 -11 -4 5051.83 252.122 3
 5 11 4 5343.31 227.046 10
 5 -11 -4 5534.25 233.691 6
 5 11 -4 4996.9 215.469 2
 5 11 -4 4933.34 256.635 5
 5 11 -5 1307.15 149.681 5
 -5 -11 -5 1744.4 143.051 3
 5 -11 -5 1870.38 160.335 3
 -5 -11 -5 1296.77 134.679 4
 5 -11 -5 1635.32 146.934 4
 5 -11 -5 1690.14 135.209 6
 5 11 -6 4801.94 292.611 5
 5 -11 -6 5034.92 268.32 4
 -5 -11 -6 4705.15 264.016 4
 5 -11 7 6494.5 313.967 8
 -5 -11 7 7046.02 325.469 8
 -5 -11 7 6712.23 327.32 6
 5 11 -7 6438.16 361.345 5
 -5 -11 8 54.6791 79.1245 6
 5 11 -8 46.0684 95.9105 5
 5 -11 8 84.4069 87.9414 8
 -5 -11 8 66.1484 84.9434 8
 -5 -12 0 24.5287 69.0078 9
 -5 -12 0 11.4362 50.6312 1
 5 12 0 38.2591 46.5074 7
 5 12 0 118.577 68.0956 8
 -5 12 0 81.3214 64.2519 8
 5 -12 0 32.4881 60.205 5
 5 -12 -1 13900.9 415.586 5
 -5 -12 -1 13957.2 433.63 1
 -5 -12 1 14371.1 441.825 1
 5 -12 -1 14090.3 422.201 4
 -5 -12 -1 14080.4 424.238 4
 -5 -12 -1 15371.7 461.197 9
 -5 -12 1 14209.8 451.082 9
 5 12 1 14470.6 400.414 7
 -5 12 1 15977.4 439.048 8
 5 12 1 15300.2 432.041 8
 5 -12 1 13771.5 434.326 5
 5 12 -1 14930 432.178 8
 -5 12 -1 15099.1 435.169 8
 5 12 -2 9022.01 325.47 8
 -5 12 -2 9812.06 341.21 8
 5 -12 2 10279.9 361.881 5
 -5 -12 -2 9109.51 338.42 1
 5 12 -2 9614.48 331.958 5
 -5 -12 2 9506.58 345.647 9
 -5 -12 -2 8706.97 335.623 9
 5 12 2 9827.13 324.313 7
 -5 -12 -2 9623.09 339.312 4
 5 -12 -2 8832.99 325.294 4
 -5 -12 -3 730.862 98.3727 1
 -5 12 3 932.832 109.95 1
 -5 -12 -3 1004.11 111.19 9
 -5 -12 3 906.617 109.444 9
 5 12 -3 852.61 109.153 8
 -5 -12 -3 790.943 95.2826 3
 5 -12 -3 698.509 94.5849 3
 5 12 -3 917.803 102.24 2
 5 12 -3 929.703 112.404 5
 -5 -12 -3 779.712 101.3 4
 5 -12 -3 881.965 106.433 4
 -5 -12 -4 5076.29 253.712 4
 5 -12 -4 4580.45 240.646 4
 -5 -12 -4 4808.03 233.84 3
 5 -12 -4 4994.51 259.456 3
 5 12 4 5082.01 223.941 10
 5 12 -4 5108.2 269.63 5
 5 -12 -4 5133.44 228.673 6
 -5 -12 -5 791.241 103.854 3
 5 -12 -5 916.558 126.538 3
 -5 -12 -5 806.651 111.114 4
 5 -12 -5 704.658 110.405 4
 5 12 -5 1041.22 134.605 5
 5 -12 -6 5699.37 307.042 3
 -5 -12 -6 6232.84 283.762 3
 -5 -12 -6 6147.11 307.107 4
 5 -12 -6 5628.25 293.384 4
 -5 -12 7 5426.82 301.44 6
 5 -13 0 -22.7806 57.6617 5
 5 13 0 -10.994 65.4359 8
 -5 13 0 -22.5321 65.6128 8
 -5 -13 0 -25.2658 60.0724 1
 5 13 1 15940.9 465.213 8
 5 13 -1 16129 471.446 8
 5 -13 1 15391 474.237 5
 -5 -13 -1 16147.4 475.87 4
 5 -13 -1 16495.7 477.976 4
 5 -13 -1 16198.4 457.078 5
 5 13 1 16881.2 443.012 7
 -5 -13 -1 14725.6 471.515 1
 -5 -13 1 16118.9 486.658 1
 -5 -13 -2 8478.95 335.271 1
 5 13 2 8590.94 309.497 7
 -5 -13 -2 8882.88 336.254 4
 5 -13 -2 8894.74 335.071 4
 5 -13 -3 1427.96 146.281 3
 5 13 -3 1710.43 139.179 2
 -5 -13 -3 1641.14 149.732 4
 5 -13 -3 1490.47 140.536 4
 -5 -13 -3 1677.1 138.885 3
 -5 -13 -4 5440.94 271.271 4
 5 -13 -4 5029.11 260.908 4
 -5 -13 -4 5082.8 250.179 3
 5 -13 -4 4571.27 259.628 3
 -5 -13 -5 1009.28 123.083 3
 5 -13 -5 895.743 131.407 3
 -5 -13 -5 947.769 133.941 4
 5 -13 -5 1097.34 137.791 4
 -5 -13 -6 3053.25 224.37 4
 5 -13 -6 3026.79 222.557 4
 -5 -13 -6 2768.56 196.637 3
 5 -13 -6 2681.7 215.097 3
 -5 -13 7 4128.28 266.006 6
 5 -13 -7 4638.85 282.804 4
 -5 -13 -7 4747.26 286.163 4
 5 -14 0 59.0071 56.1176 5
 -5 -14 0 -41.0734 58.2305 1
 -5 -14 -1 8315.62 331.219 4
 5 -14 -1 9096.8 342.658 4
 -5 -14 -1 8548.34 345.643 1
 -5 -14 1 8197.67 338.85 1
 -5 -14 -2 9329.69 364.832 1
 -5 -14 -2 9495.58 360.585 4
 5 -14 -2 9281.16 356.176 4
 -5 -14 2 8799.43 355.669 1
 5 14 2 8717.63 323.568 7
 -5 -14 -3 434.707 96.1032 4
 5 -14 -3 483.827 96.7844 4
 -5 -14 -3 522.065 94.7521 3
 5 -14 -3 375.839 91.6731 3
 5 14 3 489.827 94.732 7
 -5 -14 -4 9132.49 375.093 4
 5 -14 -4 9083.98 370.974 4
 -5 -14 -4 8775.1 349.923 3
 5 -14 -4 8208.84 369.783 3
 -5 -14 -5 1630.18 169.935 4
 5 -14 -5 2104.96 186.62 4
 5 -14 -5 2193.56 193.471 3
 -5 -14 -5 1845.46 165.588 3
 -5 -14 -6 2973.35 233.016 4
 5 -14 -6 3350.51 240.276 4
 -5 -14 -6 3308.3 220.012 3
 5 -14 -6 2919.03 230.851 3
 -5 -15 0 -13.8462 61.2962 4
 5 -15 0 -13.7205 59.5604 4
 -5 -15 0 -59.0756 62.8159 1
 -5 -15 -1 4813.37 263.088 1
 -5 -15 1 4925.2 267.465 1
 5 -15 -1 5023.87 263.558 4
 -5 -15 -1 5242.13 266.432 4
 -5 -15 -2 2843 202.913 1
 -5 -15 -2 3006.28 204.47 4
 5 -15 -2 2839.06 202.49 4
 -5 -15 2 2896.77 203.249 1
 -5 -15 3 2729.29 203.157 1
 5 -15 -3 2804.49 212.14 3
 5 15 3 2630.03 186.33 7
 -5 -15 -3 2932.96 206.308 4
 5 -15 -3 2585.45 198.768 4
 -5 -15 -3 2795.19 193.549 3
 -5 -15 -4 8521.5 351.846 3
 5 -15 -4 8541.3 382.856 3
 -5 -15 -4 8078.48 367.2 4
 5 -15 -4 8416.36 371.7 4
 5 15 4 8916.67 365.749 7
 -5 -15 -5 1099.36 147.474 4
 5 -15 -5 1320.21 156.618 4
 -5 -15 -5 1156.81 143.159 3
 5 -15 -5 1497.44 168.815 3
 -5 -15 -6 3670.23 236.23 3
 -5 -16 0 47.4069 68.5958 1
 -5 -16 0 29.9911 70.1081 4
 5 -16 0 -14.8477 75.1632 4
 -5 -16 1 4592.83 263.31 1
 -5 -16 -1 4715.19 266.129 1
 -5 -16 -1 4330.02 251.723 4
 5 -16 -1 4365.63 253.044 4
 -5 -16 -2 4936.89 279.735 1
 -5 -16 2 5000.04 276.084 1
 -5 -16 -2 4428.95 260.419 4
 5 -16 -2 5208.62 277.442 4
 -5 -16 -3 618.55 115.105 3
 5 -16 -3 865.81 129.981 3
 -5 -16 3 801.766 125.201 1
 -5 -16 -3 948.941 133.111 4
 5 -16 -3 805.219 127.477 4
 -5 -16 -4 7535.43 338.69 3
 5 -16 -4 7636.87 371.688 3
 -5 -16 -4 8325.04 378.746 4
 5 -16 -4 7507.36 357.335 4
 5 16 4 7591.18 337.546 7
 -5 -16 4 7484.8 348.109 1
 -5 -16 5 958.571 141.713 1
 -5 -16 -5 888.208 141.631 4
 5 -16 -5 1089.69 158.266 4
 -5 -16 -5 612.969 123.566 3
 5 16 5 760.566 126.699 7
 -5 -17 0 67.4643 68.6942 1
 -5 -17 0 97.3816 74.5737 4
 5 -17 0 96.363 80.11 4
 -5 -17 -1 5633.21 306.688 1
 -5 -17 -1 6289.89 315.315 4
 5 -17 -1 5968.42 306.747 4
 -5 -17 1 5980.43 311.454 1
 -5 -17 -2 3794.77 248.461 4
 5 -17 -2 3557.67 243.168 4
 5 -17 -2 3601.16 248.263 3
 -5 -17 2 3924.56 249.317 1
 -5 -17 3 853.759 133.1 1
 -5 -17 -3 825.226 133.58 4
 5 -17 -3 885.332 137.972 4
 -5 -17 -3 731.333 124.553 3
 5 -17 -3 863.195 141.472 3
 -5 -17 4 4040.93 254.342 1
 -5 -17 -4 3792.79 244.974 3
 -5 -18 0 123.958 81.3534 1
 5 -18 0 50.8244 88.251 4
 -5 -18 0 -34.3005 80.1842 4
 -5 -18 1 4192.13 267.744 1
 -5 -18 -1 4352.11 275.563 1
 -5 -18 1 3893.87 256.626 4
 5 -18 1 4414.21 271.786 4
 -5 -18 -1 4231.5 269.111 4
 5 -18 -1 4879.41 283.738 4
 -6 0 0 261.654 44.0162 2
 -6 0 0 124.748 35.3531 7
 -6 0 -1 12868.9 301.081 2
 -6 0 1 12962.4 314.457 2
 6 0 -1 12949.3 294.419 6
 6 0 1 12997.4 234.693 4
 -6 0 1 12888.4 234.635 4
 -6 0 1 12878.6 234.871 8
 6 0 1 12669.3 235.742 8
 6 0 1 13206.8 299.579 7
 -6 0 1 13262.4 308.836 7
 -6 0 2 10103.7 239.836 3
 6 0 2 10388.4 192.642 3
 6 0 2 10000.7 253.909 7
 -6 0 -2 10125.2 198.137 1
 -6 0 -2 10390.9 248.389 2
 6 0 2 10488.1 221.23 4
 -6 0 2 9828.65 218.893 4
 6 0 2 10242.3 257.406 2
 6 0 -2 9922.71 261.234 6
 -6 0 2 9928.65 271.068 2
 -6 0 3 39808.3 778.249 2
 -6 0 3 38870.9 731.037 4
 6 0 3 38235 730.626 4
 6 0 3 40886 744.651 2
 -6 0 3 39866.4 757.651 3
 6 0 3 38526.3 700.63 3
 -6 0 4 5.40457 32.5085 4
 6 0 4 5.43417 29.8387 4
 6 0 4 19.3122 24.4131 3
 -6 0 4 -13.188 36.6566 3
 6 0 4 39.5662 26.6085 2
 -6 0 4 25.5769 39.254 2
 6 0 4 10.8824 29.5014 5
 -6 0 5 123983 2206.02 2
 6 0 -5 125729 2147.02 9
 6 0 5 120305 2212.92 4
 -6 0 5 125316 2217.42 4
 -6 0 5 121929 2239.15 3
 6 0 5 126586 2177.16 3
 6 0 5 126478 2190.07 5
 6 0 5 127715 2148.29 9
 6 0 -5 122888 2256.21 10
 6 0 6 38.0802 36.5513 5
 6 0 -6 -30.3155 50.3985 5
 6 0 -6 11.0167 46.8573 10
 6 0 6 51.1706 41.6759 10
 6 0 6 6.71314 41.6231 3
 -6 0 6 89.4449 56.5798 3
 6 0 6 -8.79908 48.3154 4
 -6 0 6 52.5467 52.1266 4
 6 0 7 1785.37 134.796 4
 -6 0 7 1716 135.847 4
 6 0 7 1820.75 139.454 10
 6 0 -7 1717.14 149.321 10
 6 0 -7 1631.29 136.947 5
 6 0 7 1665.11 116.509 3
 6 0 -8 13.4872 56.1556 5
 6 0 9 1789.52 171.732 8
 -6 0 9 1996.18 176.153 8
 6 0 -9 1701.41 157.257 5
 -6 0 10 103.326 90.9426 8
 6 0 10 -17.3864 82.6762 8
 6 1 0 135355 2335.78 7
 6 1 0 130447 2295.06 6
 -6 -1 0 134833 2339.65 2
 -6 -1 0 135103 2334.44 7
 -6 1 0 134368 2325.65 7
 -6 -1 0 137147 2248.65 3
 -6 1 0 140222 2350.42 2
 6 1 0 137822 2352.76 2
 -6 -1 -1 17.8395 25.3902 2
 6 1 -1 55.5522 26.7081 6
 -6 1 -1 -11.7574 25.9128 7
 -6 1 1 -18.5947 28.2511 7
 6 1 1 -9.12774 29.3848 7
 -6 -1 1 48.1662 31.8467 7
 6 -1 1 -7.91742 26.8428 7
 -6 -1 1 -15.4492 32.5485 2
 -6 1 -1 13.6351 28.9962 2
 -6 1 1 -5.50601 29.4671 2
 6 1 1 -4.89673 29.7586 2
 -6 -1 1 5.57599 11.8584 8
 6 -1 1 22.6307 13.2346 8
 6 -1 -2 68302.7 1279.32 6
 6 1 -2 70955.1 1274.95 6
 -6 1 -2 71784.9 1256.22 2
 6 1 2 72567.1 1273.45 2
 -6 -1 2 70813.1 1290.3 2
 -6 1 2 71843.8 1250.35 3
 6 -1 2 72211 1224.79 8
 -6 -1 2 69435.1 1220.91 8
 6 1 2 72543.5 1223.19 4
 -6 1 2 69733.1 1221.92 4
 6 1 2 70724 1274.22 7
 6 -1 2 69428.7 1256.54 7
 -6 -1 -2 69702.2 1213.57 1
 -6 1 2 71802.3 1300.2 2
 -6 -1 2 70817.8 1286.59 7
 6 -1 3 114.534 33.3804 7
 6 -1 3 296.627 43.1254 4
 -6 -1 3 155.094 37.4366 4
 6 1 3 176.828 37.3072 4
 -6 1 3 142.298 33.8992 4
 -6 1 3 149.352 42.643 2
 -6 -1 3 250.848 44.8063 2
 6 1 3 105.177 36.696 2
 -6 1 3 153.995 38.683 3
 6 1 3 190.624 29.7417 3
 6 -1 -3 75.5423 35.9342 6
 6 -1 3 115.491 31.7343 8
 6 1 -3 193.514 37.4233 9
 -6 -1 3 218.914 44.8109 6
 -6 1 4 6.63265 33.0789 3
 6 1 4 7.58322 24.8525 3
 6 1 4 27.3619 31.8706 4
 -6 1 4 -10.9273 35.1781 4
 6 -1 4 -5.56206 34.4848 4
 -6 -1 4 16.5799 31.4632 4
 6 1 4 21.9442 26.9428 2
 -6 1 4 34.5233 38.8484 2
 -6 -1 4 12.2512 34.0523 2
 6 1 4 9.19698 24.2843 5
 6 -1 4 -25.0236 32.5873 5
 6 1 4 17.6833 24.8735 9
 6 1 -4 -4.54056 25.8496 9
 -6 -1 5 1185.41 104.035 6
 6 1 5 929.525 82.655 4
 -6 1 5 960.432 86.5122 4
 6 -1 -5 1061.43 98.2066 10
 6 1 -5 999.562 97.7954 10
 6 1 5 1072.32 72.8763 5
 6 -1 5 991.08 82.5485 5
 6 -1 5 1061.28 77.6225 3
 -6 -1 5 1170.93 98.1689 3
 -6 1 5 1075.14 99.2072 3
 6 1 5 1172.24 78.3992 3
 -6 -1 5 1149.65 86.5117 2
 -6 1 5 1048.37 87.5516 2
 6 1 -5 1160.97 70.7164 9
 6 1 5 994.24 63.7174 9
 6 -1 5 1002.68 86.4984 4
 -6 -1 5 1111.93 89.1406 4
 6 1 -6 18894.8 511.287 5
 6 -1 -6 18981.4 499.628 5
 6 1 6 19434 488.237 4
 -6 1 6 19416.7 487.517 4
 6 -1 6 19339.9 461.811 5
 -6 1 6 18418.8 501.696 3
 6 -1 6 18790.7 452.738 3
 6 1 6 18443.8 447.062 3
 -6 -1 6 19175.5 507.527 3
 -6 -1 6 19753.1 517.304 6
 6 -1 -6 19420.7 523.913 10
 6 1 6 19197 515.986 10
 6 -1 6 19220.4 503.346 10
 6 1 -6 19417.1 521.215 10
 6 -1 6 19867.2 491.897 4
 -6 -1 6 19421.3 487.497 4
 6 1 -7 74.1361 55.7432 5
 6 -1 -7 77.8584 50.1797 5
 6 -1 7 33.3303 46.325 3
 6 1 7 16.1479 45.4314 3
 6 -1 -7 27.1756 57.7944 10
 6 1 -7 91.4301 64.1492 10
 6 -1 7 66.6792 47.2702 10
 6 1 7 24.1129 51.2817 10
 6 1 7 -10.5014 53.1647 4
 -6 1 7 20.9205 48.9081 4
 6 -1 7 42.5738 54.67 4
 -6 -1 7 63.6966 54.5296 4
 -6 -1 7 111.801 61.9565 6
 -6 -1 7 -22.5415 53.598 8
 6 -1 7 11.4703 51.7479 8
 6 -1 8 8571.29 345.364 8
 -6 -1 8 8062.53 335.826 8
 6 1 -8 9079.28 357.373 5
 6 -1 -8 8629.43 333.677 5
 -6 -1 9 262.369 88.9831 8
 6 -1 9 391.822 101.915 8
 6 1 -9 157.775 78.8052 5
 6 -1 -9 296.055 82.2175 5
 6 1 -10 5527.35 303.783 5
 6 1 10 5436.12 306.182 8
 -6 -1 10 5348.48 297.92 8
 6 -1 10 5535.08 308.328 8
 -6 1 10 5554.37 305.347 8
 6 2 0 687.692 29.6093 8
 -6 2 0 695.98 31.5361 8
 6 -2 0 745.385 38.5588 3
 -6 -2 0 747.097 31.8211 4
 6 -2 0 789.627 31.8409 4
 -6 -2 0 778.38 61.3377 7
 -6 2 0 700.894 53.5219 7
 -6 -2 0 613.667 57.5057 2
 6 2 0 580.624 57.4847 2
 6 2 0 713.692 44.6975 6
 6 2 0 722.832 62.0694 7
 6 2 0 744.917 61.8418 9
 6 -2 -1 8746.65 202.761 3
 -6 -2 -1 8795.1 161.875 3
 6 2 1 8491.38 235.959 9
 6 2 -1 9049.26 241.061 9
 6 2 1 8724.4 236.126 7
 -6 2 -1 8891.26 217.947 7
 -6 -2 1 8641.02 236.915 7
 6 -2 -1 8860.7 183.334 4
 -6 -2 -1 8758.31 183.515 4
 -6 2 -1 8904.13 235.689 2
 6 2 -1 8861.06 246.895 2
 6 -2 1 8862.31 183.058 8
 6 2 1 9223.16 245.556 2
 -6 -2 1 8792.5 238.984 2
 6 -2 1 8780.67 217.474 7
 -6 -2 2 129.209 47.5731 6
 6 -2 -2 32.5226 28.6269 6
 6 2 2 -5.63171 26.4453 4
 -6 2 2 -2.82727 25.8628 4
 6 2 -2 -9.99451 26.7466 9
 6 2 2 29.6965 27.8497 9
 -6 -2 2 52.9274 20.2372 8
 6 -2 2 11.5402 19.5659 8
 6 2 2 122.037 54.4273 2
 -6 -2 2 5.34991 27.4804 2
 -6 2 -2 29.2949 25.9493 2
 -6 -2 2 5.49789 27.0032 7
 6 -2 2 11.2672 24.4028 7
 6 2 2 143.041 46.2248 7
 -6 -2 -2 29.994 21.158 1
 6 2 3 112840 1986.54 4
 -6 2 3 114697 1989.07 4
 6 -2 -3 114388 2041.32 6
 -6 -2 3 116403 2029.65 6
 -6 -2 3 117201 1989.41 8
 6 -2 3 112290 1988.18 8
 6 2 3 113011 2003.17 9
 6 2 -3 114842 2007.26 9
 -6 -2 3 117980 2024.28 2
 6 2 3 117851 2011.48 2
 -6 2 -3 117104 1973.26 2
 -6 2 3 116501 2017.52 3
 6 -2 3 113900 1987.52 7
 -6 2 4 2343.08 125.44 3
 6 2 4 2235.95 92.6816 5
 -6 -2 4 2431.59 116.876 2
 6 2 4 2296.81 106.103 2
 6 -2 4 2140.36 120.084 5
 6 2 4 2421.86 114.971 4
 -6 2 4 2356.15 115.612 4
 6 -2 4 2107.85 110.319 8
 -6 -2 4 2287.54 111.996 8
 6 -2 -4 2128.22 125.907 6
 6 2 4 2284.71 103.067 9
 6 2 -4 2398.64 105.86 9
 6 -2 5 36086.9 761.548 5
 6 2 5 35658.7 751.577 4
 -6 2 5 36379.8 753.999 4
 6 2 5 35274.9 702.482 2
 -6 -2 5 36538.7 724.861 2
 -6 -2 5 37067.1 789.093 6
 6 2 -5 37379.8 799.142 5
 6 -2 -5 36606.8 791.303 10
 6 2 -5 35948.4 781.373 10
 -6 2 5 37748.8 784.533 3
 6 -2 5 36317.9 754.711 4
 -6 -2 5 36998.5 756.744 4
 6 2 5 36651.1 693.626 9
 6 2 -5 35917.2 695.38 9
 -6 2 6 60.8719 56.452 3
 -6 -2 6 144.104 57.2732 3
 6 -2 6 158.952 48.6503 3
 6 -2 6 256.369 57.0411 5
 6 2 -6 267.318 63.4579 5
 -6 -2 6 175.484 55.6082 8
 6 -2 6 112.761 51.0064 8
 6 2 6 89.3294 49.7197 4
 -6 2 6 88.8461 51.2243 4
 6 -2 6 154.125 54.0173 4
 -6 -2 6 171.871 59.343 4
 -6 -2 6 128.793 55.1806 6
 6 -2 -6 192.457 61.429 10
 6 2 -6 160.858 52.724 10
 6 -2 6 177.721 54.5311 10
 -6 -2 7 5123.04 252.669 6
 6 -2 7 4984.6 239.056 8
 -6 -2 7 4643.48 229.283 8
 6 2 7 5344.18 235.504 4
 -6 2 7 5385.94 236.594 4
 6 -2 7 5501.3 239.7 4
 -6 -2 7 4919.55 228.634 4
 6 2 -7 4529.58 240.341 10
 6 -2 7 5110.35 230.707 10
 6 -2 -7 4845.25 254.365 10
 6 2 -7 5243.18 256.628 5
 6 -2 7 5446.04 216.978 3
 6 -2 -7 5419.98 235.283 5
 6 -2 7 4920.25 209.651 5
 6 2 -8 60.7077 63.1906 10
 6 -2 -8 -12.0089 60.792 5
 6 2 -8 -29.9477 70.0065 5
 -6 -2 8 102.752 74.3082 6
 -6 -2 8 -13.3395 75.0532 8
 6 -2 8 13.5161 69.4209 8
 6 -2 9 2687.05 205.942 8
 -6 -2 9 3002.35 211.76 8
 6 2 -9 2749.52 211.945 5
 6 -2 10 104.077 87.8126 8
 6 2 10 -35.1782 77.8662 8
 -6 -2 10 119.228 83.6514 8
 6 2 -10 17.9214 77.7967 5
 6 3 0 72881.8 1341.23 9
 -6 3 0 75529.8 1313.6 7
 6 3 0 74938.1 1352.01 2
 6 3 0 73728 1334.71 7
 6 -3 -1 14444.7 303.888 3
 6 3 1 14242.1 338.441 9
 6 3 -1 13543 335.359 9
 -6 3 -1 14250.6 259.221 1
 -6 3 -1 13845.4 286.439 8
 -6 -3 1 14040.2 303.643 6
 -6 -3 1 14228.4 334.435 7
 -6 3 -1 14336.5 305.166 7
 6 3 1 13745.1 335.01 7
 -6 -3 -1 13870.7 283.923 4
 6 -3 -1 14075.4 284.767 4
 6 3 1 13988.5 339.85 2
 6 3 -1 13969.5 346.328 2
 -6 -3 2 116704 2104.58 7
 6 3 2 119773 2111.01 7
 -6 -3 2 121106 2086.35 6
 6 3 -2 122811 2103.58 9
 6 3 2 124708 2102.52 9
 6 3 -2 117686 2115.98 2
 -6 3 -2 116541 2078.42 2
 -6 -3 2 121627 2102.38 2
 -6 -3 -2 120235 2064.7 1
 -6 -3 2 120341 2050.18 8
 6 -3 2 118686 2052.31 8
 6 -3 -2 120409 2081.56 3
 -6 -3 -2 119548 2026.5 3
 6 3 2 119650 2103.77 2
 -6 -3 -2 124145 2059.82 4
 6 -3 -2 119543 2056.51 4
 6 -3 2 123524 2057.41 7
 -6 -3 3 109.347 32.9109 8
 6 -3 3 44.7993 29.6488 8
 6 3 3 67.1836 28.0701 4
 -6 3 3 31.6008 27.1846 4
 -6 -3 -3 121.361 30.4273 1
 6 -3 -3 107.385 36.4115 6
 -6 -3 3 64.7076 35.7727 6
 6 3 3 189.936 41.3622 2
 -6 3 -3 55.4343 24.0449 2
 -6 -3 3 81.3818 38.0662 7
 6 -3 3 66.3022 27.1659 7
 6 3 3 67.0776 31.0627 9
 6 3 -3 132.906 37.5182 9
 -6 -3 3 83.6127 33.9003 2
 6 -3 4 47.2426 37.4435 5
 6 3 -4 33.5733 39.9139 5
 6 3 4 35.0851 20.2962 5
 -6 3 4 21.2946 37.4872 3
 6 3 4 24.9378 30.0026 9
 6 3 -4 20.5891 26.4408 9
 -6 -3 4 73.7787 40.3324 2
 6 3 4 43.6899 33.5287 2
 6 -3 4 25.3797 27.9709 7
 6 -3 4 5.86414 33.3872 8
 -6 -3 4 57.5352 36.7084 8
 6 -3 -4 23.6481 36.2151 6
 6 3 4 14.583 16.8755 6
 6 3 4 5.85125 28.7394 4
 -6 3 4 23.5776 33.9474 4
 -6 -3 5 136.351 53.5912 6
 6 3 5 221.466 49.0331 2
 -6 3 5 233.715 58.2722 3
 6 -3 5 171.316 59.0865 5
 6 3 -5 59.8768 43.4019 5
 6 3 5 110.585 49.6498 4
 -6 3 5 147.685 52.1502 4
 6 3 -5 201.64 37.376 9
 6 3 5 173.641 36.8865 9
 6 -3 -5 207.882 55.0958 10
 6 3 -5 258.778 56.1046 10
 6 -3 5 90.3474 44.4128 8
 6 3 6 12019 369.755 4
 -6 3 6 13505.6 382.991 4
 6 -3 6 13034.4 385.609 8
 -6 -3 6 12673.5 377.439 8
 6 3 -6 12526 408.497 5
 6 -3 -6 13348.9 414.916 10
 6 3 -6 13156.6 400.27 10
 6 -3 6 12924.6 373.086 10
 -6 -3 6 12687.5 399.489 6
 6 -3 6 12968.1 377.809 4
 -6 -3 6 13115 379.971 4
 -6 3 6 13188.9 398.253 3
 6 -3 6 13763 385.669 5
 6 -3 7 476.105 78.2399 3
 6 3 -7 301.999 77.5012 10
 6 -3 7 282.827 67.0787 10
 6 -3 -7 279.119 82.4143 10
 6 -3 7 363.851 80.3319 4
 -6 -3 7 418.381 77.9065 4
 6 3 7 471.463 85.4886 4
 -6 3 7 362.238 76.5305 4
 6 -3 -7 355.26 76.0637 5
 6 3 -7 473.127 95.3321 5
 6 -3 7 438.603 77.8066 5
 -6 -3 7 443.805 83.481 8
 6 -3 7 369.976 80.5445 8
 -6 -3 7 390.867 85.6279 6
 6 3 -8 24404.6 694.853 5
 6 -3 -8 24657.7 628.635 5
 6 3 -8 23832.3 674.588 10
 -6 -3 8 23726.6 657.398 8
 6 -3 8 24623.2 668.986 8
 -6 -3 8 26253.6 701.242 6
 -6 -3 9 -16.8561 89.0148 6
 -6 -3 9 -46.2135 81.3494 8
 6 -3 9 62.8582 75.9606 8
 6 3 -9 -35.1154 80.6589 5
 6 3 -10 3447.72 254.344 5
 -6 -3 10 3585.37 248.771 8
 6 -3 10 3900.22 262.275 8
 -6 4 0 386.496 39.4385 8
 6 4 0 519.06 62.5231 2
 6 4 0 519.395 64.0975 7
 6 4 0 368.58 49.956 9
 -6 4 0 460.535 44.9584 7
 6 4 0 351.479 38.0256 8
 6 -4 -1 17792.5 373.788 3
 6 4 1 17785.5 411.43 2
 -6 4 -1 17063.3 357.253 8
 6 4 -1 17307.6 355.372 8
 6 4 -1 17791.2 416.633 2
 -6 -4 1 17684.1 365.544 6
 6 -4 -1 17528.5 356.871 4
 -6 -4 -1 18005.8 358.539 4
 6 4 -1 17489.2 406.679 9
 6 4 1 18217.9 409.916 9
 -6 -4 1 17150.8 395.853 7
 -6 4 -1 17572.7 358.996 7
 6 4 1 18102.1 408.061 7
 6 -4 -2 385.705 47.3742 3
 -6 -4 2 412.41 46.564 6
 6 4 -2 383.206 55.0055 2
 6 4 2 416.056 52.6188 9
 6 4 -2 497.358 57.0318 9
 -6 -4 -2 466.33 37.1395 3
 6 4 2 491.041 57.8667 2
 -6 -4 2 403.959 52.5297 7
 -6 -4 -2 386.871 45.4364 1
 -6 -4 -2 424.892 44.1889 4
 6 -4 -2 431.743 43.2689 4
 6 -4 2 481.09 44.4779 8
 -6 -4 2 473.195 43.8012 8
 -6 4 -3 28830.2 548.002 2
 -6 -4 3 28542.3 593.732 7
 6 -4 3 28071.3 527.006 7
 -6 -4 3 27152.3 583.831 6
 6 -4 -3 26152.2 597.517 6
 6 4 -3 27847.3 594.949 2
 6 4 3 27696.2 585.145 2
 -6 -4 3 28104.3 561.295 8
 6 -4 3 27625.3 561.696 8
 -6 -4 -3 27276.4 564.53 4
 6 -4 -3 27073.7 564.06 4
 -6 -4 -3 27750.7 557.994 1
 6 -4 -3 26959.6 584.01 3
 -6 -4 -3 28129.4 538.623 3
 6 4 3 27800.9 577.581 9
 6 4 -3 26908 576.474 9
 6 -4 -3 27930.8 589.187 10
 6 4 3 28266.2 566.206 4
 -6 4 3 28691.5 568.75 4
 6 -4 4 91.142 29.3874 7
 -6 -4 4 91.3276 44.8422 7
 6 -4 -4 92.994 40.9497 10
 6 -4 -4 64.7179 42.7454 6
 -6 -4 4 91.2302 43.8052 6
 -6 4 -4 92.555 24.9414 2
 6 -4 4 95.6856 43.4068 5
 -6 -4 4 83.7776 40.6019 8
 6 -4 4 85.3411 38.5549 8
 6 4 4 73.5462 36.8926 2
 6 4 -4 115.001 47.3649 5
 6 4 4 55.9209 35.8112 4
 -6 4 4 106.577 38.5134 4
 6 4 -4 67.4927 32.0522 9
 6 4 4 130.306 37.1437 9
 6 4 -5 48109.7 990.609 10
 6 -4 -5 50241.6 1017.24 10
 6 -4 5 48684.4 961.264 10
 6 -4 5 50447.8 1015.71 5
 6 4 5 50442.2 947.415 2
 6 4 5 49328.8 977.54 4
 -6 4 5 49541.5 981.496 4
 6 4 -5 48736 1031.83 5
 -6 -4 5 50591.8 979.039 8
 6 -4 5 49360.3 979.261 8
 6 4 5 47698.8 917.706 9
 6 4 -5 47408.3 921.49 9
 6 -4 -5 48182.7 1007.55 6
 -6 -4 5 50257.7 1012.44 6
 -6 -4 6 2284.69 156.459 6
 -6 -4 6 2199.55 142.399 8
 6 -4 6 2490.73 153.429 8
 6 4 -6 1862.33 151.265 5
 6 -4 6 2279.15 148.969 5
 6 -4 6 2027.5 126.521 10
 6 -4 -6 2039.42 148.741 10
 6 4 -6 2144.54 148.143 10
 -6 4 6 2305.04 146.395 4
 6 4 6 2243.75 144.607 4
 -6 4 7 4571.36 222.968 4
 6 4 7 4462.49 223.363 4
 6 4 -7 4942.34 240.154 10
 6 -4 7 4260.51 200.634 10
 6 -4 7 4464.46 222.078 4
 -6 -4 7 4848.21 229.675 4
 -6 -4 7 4875.27 232.552 8
 6 -4 7 4713.32 231.567 8
 6 -4 7 4684.58 221.693 5
 6 -4 -7 4266.57 206.626 5
 6 4 -7 4933.38 259.296 5
 -6 -4 7 4503.99 239.684 6
 6 4 -8 72.4252 66.5537 10
 -6 -4 8 46.0918 70.5906 6
 -6 -4 8 177.559 76.8565 8
 6 -4 8 97.4769 74.534 8
 6 4 -8 -16.6605 72.3306 5
 6 4 -9 2902.76 227.464 5
 -6 -4 9 2498.66 199.432 8
 6 -4 9 3042.75 218.683 8
 -6 -4 9 2560.5 216.411 6
 -6 -4 10 288.641 106.354 8
 6 -4 10 363.842 110.59 8
 6 4 -10 79.6463 88.2149 5
 6 5 0 261155 4405.56 9
 -6 5 0 265108 4347.55 7
 -6 5 0 252131 4340.15 8
 6 5 0 252204 4334.43 8
 -6 5 0 259449 4331.24 1
 6 5 0 261016 4409.75 2
 -6 -5 0 264281 4308.32 6
 6 5 0 257013 4389.13 7
 -6 -5 1 794.805 54.6804 6
 6 5 1 697.131 67.7798 2
 6 5 -1 792.557 57.7683 8
 -6 5 -1 718.627 55.7254 8
 -6 -5 -1 706.91 52.7727 4
 6 -5 -1 768.292 54.9228 4
 6 5 1 709.152 66.7171 9
 6 5 -1 840.807 72.372 9
 6 5 -1 488.591 54.9846 7
 -6 5 -1 854.236 51.0791 7
 6 5 1 697.433 68.9108 7
 -6 -5 1 792.604 66.8034 7
 6 5 -1 760.433 71.0642 2
 -6 -5 -2 31023.6 584.786 3
 -6 -5 2 30879.6 614.565 6
 6 5 -2 31250.1 645.887 5
 6 5 2 29565.3 635.222 9
 6 5 -2 31788.3 645.899 9
 -6 -5 -2 30832.3 620.324 1
 6 -5 -2 30534.2 624.452 3
 6 -5 2 31183.8 602.886 8
 -6 -5 2 30614.4 599.445 8
 6 5 -2 31095.5 610.79 8
 -6 5 -2 30173.7 611.465 8
 -6 -5 2 30949.5 630.966 7
 -6 -5 -2 30708.7 606.415 4
 6 -5 -2 30657.1 607.246 4
 6 5 -2 31218.4 651.865 2
 -6 -5 3 50.0736 33.0861 6
 -6 -5 -3 151.14 32.8361 3
 6 -5 -3 80.3916 36.835 10
 6 -5 3 121.284 35.7855 8
 -6 -5 3 93.1458 36.8022 8
 6 5 3 24.6491 35.9178 9
 6 5 -3 69.5776 33.8825 9
 6 -5 -3 176.554 45.6329 6
 6 -5 3 96.6267 39.6538 5
 6 5 3 81.802 11.213 5
 -6 -5 -3 92.2232 37.706 1
 -6 -5 -3 94.265 39.724 4
 6 -5 -3 83.7584 36.3066 4
 -6 -5 3 80.8034 35.8242 7
 -6 5 -3 134.155 32.5144 2
 6 5 -3 81.2226 37.6546 2
 -6 5 -4 6.29029 22.8452 2
 6 5 4 6.69393 39.4153 4
 -6 5 4 6.76685 39.8446 4
 -6 -5 4 -6.94958 42.2339 7
 6 -5 -4 -15.8102 45.5239 10
 6 5 4 17.7368 32.8663 9
 6 5 -4 61.5684 34.6407 9
 6 5 -4 47.2655 38.4937 5
 -6 -5 4 15.7868 34.9426 6
 6 -5 -4 -41.9029 44.2567 6
 6 -5 4 -38.063 41.3064 5
 6 5 -5 168.235 51.7431 10
 6 -5 5 110.939 42.8994 10
 6 -5 -5 204.529 62.2218 10
 6 5 5 349.29 68.8142 4
 -6 5 5 220.937 56.4824 4
 6 5 5 220.565 52.2705 2
 -6 -5 5 226.836 55.0297 8
 6 -5 5 182.149 57.5977 8
 6 -5 5 288.655 68.2406 5
 6 5 -5 124.162 57.2343 5
 -6 -5 5 239.598 58.9718 7
 -6 -5 5 212.758 64.0254 6
 6 -5 -5 201.25 55.2859 6
 6 5 6 19360.1 503.283 4
 -6 5 6 18019.3 493.266 4
 -6 -5 6 18882 500.675 8
 6 -5 6 19454.9 508.171 8
 6 -5 6 18610 519.353 5
 6 5 -6 19282.9 556.404 5
 6 -5 6 19340 467.826 10
 6 -5 -6 18672 531.58 10
 6 5 6 19094.8 535.872 10
 6 5 -6 19745.5 513.354 10
 -6 -5 6 19009.2 485.088 7
 -6 -5 6 19134 529.912 6
 -6 -5 7 491.197 89.7525 6
 6 5 -7 541.933 92.0571 10
 6 5 -7 449.212 93.4777 5
 -6 -5 7 531.972 90.9574 8
 6 -5 7 373.171 86.5118 8
 -6 -5 7 414.86 74.832 7
 6 5 -8 10794 435.916 5
 -6 -5 8 10092.7 407.14 6
 -6 -5 8 10894 395.657 8
 6 -5 8 10206.7 389.704 8
 -6 -5 9 52.7497 86.3543 6
 6 5 -9 -38.9366 92.5761 5
 -6 -5 9 -31.4876 82.011 8
 6 -5 9 -64.4847 96.9676 8
 -6 -6 0 226.423 27.3058 6
 -6 -6 0 250.087 52.7409 9
 6 6 0 174.167 32.9034 5
 6 6 0 203.032 37.6488 8
 -6 6 0 215.512 41.3108 8
 6 6 0 138.437 44.283 9
 6 6 0 134.809 43.345 7
 6 6 0 191.067 46.5011 2
 -6 6 0 250.572 36.6579 1
 -6 -6 1 10818.7 255.799 6
 6 6 1 10463.9 242.077 5
 6 6 -1 10559.5 281.14 5
 6 6 1 10752.1 303.866 9
 6 6 -1 10410.8 301.647 9
 -6 -6 1 10656.3 306.734 9
 -6 6 1 11406.8 276.922 1
 6 6 1 10566.3 297.78 7
 -6 6 -1 11313.2 240.062 7
 6 6 -1 10713.1 288.707 7
 6 6 -1 10783.2 306.682 2
 6 6 -1 11225 271.726 8
 -6 6 -1 10945.2 272.658 8
 -6 -6 -1 10320.9 266.848 4
 6 -6 -1 11137.8 270.27 4
 -6 -6 -2 284.666 46.5583 4
 6 -6 -2 289.123 46.2044 4
 -6 -6 2 340.85 46.9284 6
 6 6 2 324.046 26.5657 5
 6 6 -2 311.366 51.8678 5
 -6 -6 -2 404.706 55.5317 1
 6 6 -2 287.311 47.661 8
 -6 6 -2 367.18 53.4221 8
 6 -6 -2 402.935 49.2065 10
 6 6 2 309.36 55.9489 9
 6 6 -2 448.277 58.9081 9
 -6 -6 2 415.507 55.2396 7
 6 6 -2 326.427 56.4044 2
 6 -6 -2 374.222 53.8169 3
 6 6 -3 38560.6 849.867 5
 6 -6 3 39363.5 800.77 8
 -6 -6 3 40674.2 803.05 8
 -6 -6 -3 41528.2 788.688 3
 -6 -6 3 40903.8 817.187 7
 6 6 -3 42510.6 840.438 2
 -6 -6 -3 42469.8 818.596 4
 6 -6 -3 41718.2 816.804 4
 6 6 3 41952.5 827.761 9
 6 -6 -3 43019.7 824.332 10
 6 -6 3 42676.6 887.973 5
 6 -6 -4 205.21 53.3606 4
 -6 -6 4 289.22 59.7373 6
 6 -6 -4 304.333 61.0033 6
 -6 -6 -4 315.545 49.4831 3
 6 -6 -4 286.104 62.7181 3
 6 -6 4 298.863 64.6518 5
 6 -6 4 232.766 55.2695 8
 6 6 -4 222.987 53.5179 2
 6 -6 -4 240.801 54.1381 10
 6 6 -4 202.279 59.6983 5
 -6 -6 4 216.822 49.7406 7
 6 -6 -5 54109 1106.05 6
 -6 -6 5 54563.1 1113.92 6
 -6 -6 5 54303.1 1062.9 7
 -6 -6 5 54054 1080.1 8
 6 -6 5 55440.4 1089.19 8
 6 6 -5 52527.3 1069.74 10
 6 -6 -5 55372.6 1113.98 10
 6 -6 5 55115.9 1136.24 5
 6 6 -5 54551.8 1154.52 5
 -6 -6 6 168.185 67.6214 6
 6 -6 6 178.879 61.9907 8
 -6 -6 6 61.5724 51.2197 8
 -6 -6 6 91.6599 52.206 7
 6 6 -6 129.372 56.0287 10
 6 -6 -6 73.1514 56.0452 10
 6 6 6 49.8329 61.2172 10
 6 6 -6 71.0384 60.4613 5
 6 6 6 140.743 66.4996 4
 -6 6 6 191.731 66.1737 4
 -6 -6 7 2541.82 183.582 6
 6 6 -7 2382.32 163.949 10
 -6 -6 7 2262.57 163.938 8
 6 -6 7 2269.46 168.345 8
 6 6 -7 2143.83 183.146 5
 -6 -6 8 -28.2624 69.4038 8
 6 -6 8 86.4047 70.7276 8
 -6 -6 8 64.4373 68.5192 6
 6 6 -8 129.819 83.6651 5
 -6 -6 9 2213.29 200.909 6
 6 6 -9 1805.03 196.193 5
 -6 -6 9 1960.85 181.83 8
 6 -6 9 2018.87 182.864 8
 -6 7 0 15077.5 344.7 1
 6 7 0 16049.9 385.358 7
 -6 7 0 15062 361.674 8
 6 7 0 15206.8 358.344 8
 -6 -7 0 15719.4 310.966 6
 6 7 0 14985.4 347.66 5
 -6 -7 0 15023.1 400.449 9
 -6 -7 -1 603.817 61.5942 4
 6 -7 -1 698.469 61.8042 4
 6 7 1 739.282 49.438 5
 6 7 -1 570.053 60.1977 8
 -6 7 -1 671.304 66.586 8
 6 7 -1 649.926 74.8308 2
 6 7 -1 453 54.866 5
 -6 7 1 442.412 56.519 1
 -6 7 -1 547.56 39.9751 7
 -6 -7 1 523.373 67.4293 9
 -6 -7 -1 528.56 66.7377 9
 6 7 -1 610.475 64.0612 7
 -6 -7 -2 63958.5 1223.49 9
 -6 -7 2 63639.6 1225.02 9
 6 7 2 63670.5 1087.09 5
 -6 -7 -2 64225.8 1184.12 4
 6 -7 -2 63451.7 1181.94 4
 6 -7 -2 66326.8 1167.72 10
 6 7 -2 63413.8 1218.32 2
 -6 7 -2 63742.7 1190.84 8
 6 7 -2 62458.5 1182.33 8
 -6 7 2 62727 1195.38 1
 6 -7 -3 322.915 59.0196 3
 -6 -7 -3 436.793 53.6557 3
 6 7 -3 411.194 64.9516 2
 6 7 -3 352.368 63.5938 5
 6 -7 3 477.89 74.6762 5
 -6 7 3 546.67 71.4242 1
 -6 -7 3 373.353 54.167 7
 -6 -7 4 -20.0257 39.3055 7
 6 -7 -4 86.5168 57.8208 3
 6 7 -4 -7.59704 43.7499 2
 -6 -7 4 -17.2987 48.6647 6
 6 -7 -4 9.06613 47.2258 6
 6 -7 4 -23.3858 46.8877 8
 -6 -7 -4 57.5042 46.7673 4
 6 -7 -4 33.0282 40.5515 4
 -6 7 4 18.4231 53.0476 1
 6 7 -4 21.857 51.0935 5
 6 -7 4 33.2527 56.1113 5
 6 -7 -4 8.13287 40.5609 10
 -6 -7 5 872.328 93.8999 8
 6 -7 5 816.836 92.422 8
 6 -7 5 944.129 107.073 5
 6 7 -5 710.187 97.9105 5
 -6 -7 5 745.236 78.4613 7
 6 -7 -5 692.134 86.6101 10
 6 7 -5 590.989 77.078 10
 -6 -7 -5 885.502 95.3011 4
 6 -7 -5 744.802 92.5106 4
 6 -7 -5 856.356 97.8323 6
 -6 -7 5 821.222 96.2709 6
 -6 -7 6 9402.24 353.916 6
 6 7 -6 9718.44 385.421 5
 6 7 -6 10343.6 330.148 10
 -6 -7 6 10002.9 340.748 8
 6 -7 6 10040 343.458 8
 6 7 -7 294.607 91.5574 5
 6 7 -7 284.057 68.3973 10
 -6 -7 7 174.622 72.6253 6
 -6 -7 7 12.5237 67.9554 8
 6 -7 7 230.195 77.7669 8
 6 7 -8 9747 438.043 5
 -6 -7 8 9803.71 387.926 8
 -6 -7 8 10355.5 418.792 6
 6 7 -9 321.818 102.148 5
 -6 -7 9 182.994 92.778 6
 -6 -7 9 352.389 96.4801 8
 6 -7 9 441.947 114.684 8
 6 -8 0 215.324 27.8298 10
 -6 -8 0 172.399 27.6225 6
 -6 -8 0 244.35 56.2771 9
 6 8 0 185.07 37.7404 5
 -6 8 0 183.264 45.3526 8
 6 8 0 180.122 45.8498 8
 -6 -8 -1 3280.63 143.015 4
 6 -8 -1 3236.05 140.838 4
 6 8 -1 3304.4 166.262 2
 6 -8 -1 3484.37 117.677 10
 6 8 1 3055.72 111.551 5
 6 8 -1 3443.43 147.686 5
 -6 -8 1 3512.52 168.986 9
 -6 -8 -1 3281.76 163.563 9
 6 8 -1 3216.5 144.757 8
 -6 8 -1 3137.78 144.392 8
 6 8 -1 3247.77 145.543 7
 -6 8 1 3226.38 141.739 1
 -6 -8 -1 3471.54 159.398 1
 6 8 -2 1008.94 86.543 8
 -6 -8 2 1073.46 98.5914 9
 -6 -8 -2 1217.1 102.482 9
 -6 8 -2 1111.85 92.1704 8
 6 -8 2 1147.03 104.433 5
 6 8 -2 1188.58 99.8258 2
 6 -8 -2 1357.84 101.377 3
 6 -8 -2 1254.01 78.4548 10
 -6 -8 -2 1169.41 94.859 1
 -6 8 2 1102.33 90.566 1
 6 8 -3 67002.4 1335.98 5
 -6 8 3 68720.9 1313.02 1
 -6 -8 -3 66486.1 1302.23 1
 -6 -8 3 68518.7 1320.35 9
 6 8 -3 68083 1311.83 2
 6 -8 -3 68307.4 1322.25 3
 -6 -8 -3 70267.8 1303.4 4
 6 -8 -3 68611.3 1298.63 4
 6 -8 3 69079.3 1368.4 5
 -6 8 -3 69000.7 1308.43 8
 -6 -8 4 247.344 54.9412 7
 6 8 -4 282.549 60.8343 2
 6 -8 -4 161.143 54.1189 6
 -6 8 4 195.293 60.6792 1
 -6 -8 -4 221.202 53.0874 3
 6 -8 -4 291.164 70.0494 3
 6 -8 -4 257.111 58.6407 10
 6 8 -4 303.077 66.4883 5
 -6 -8 -4 355.969 67.8279 4
 6 -8 -4 272.365 66.0725 4
 6 -8 4 221.015 58.7196 8
 -6 -8 4 250.416 58.119 8
 6 -8 4 273.636 70.9291 5
 6 -8 -5 30186.3 741.745 3
 6 -8 5 29772.7 701.383 8
 -6 -8 5 30324.4 702.831 8
 6 8 -5 31496.9 674.374 10
 -6 8 5 32529.8 739.186 1
 6 -8 5 31447.7 762.639 5
 6 8 -5 30112.5 767.104 5
 -6 -8 -5 30412.5 716.439 4
 6 -8 -5 30446 718.086 4
 6 -8 -5 29032.6 706.397 6
 -6 -8 5 30621.2 724.918 6
 6 8 -6 129.973 53.544 10
 -6 -8 6 192.757 62.3276 8
 6 -8 6 185.267 68.244 8
 -6 -8 6 194.723 75.6596 6
 6 8 -6 240.495 78.7945 5
 6 8 -7 2637.86 212.902 5
 -6 -8 7 2124.35 173.185 8
 6 -8 7 2476.91 179.015 8
 -6 -8 7 2532.04 193.057 6
 -6 -8 8 -16.9266 84.4175 6
 -6 -8 8 14.7657 73.6406 8
 6 -8 8 -15.0825 76.3514 8
 6 8 -8 -20.6223 69.3405 5
 -6 -8 9 1616.27 164.722 8
 6 8 -9 1746.91 197.933 5
 6 -8 9 1251.65 155.326 8
 -6 -8 9 1544.38 177.223 6
 6 9 0 50389.1 979.789 5
 6 9 0 53021.3 1015.26 8
 -6 -9 0 50061.3 1063.01 9
 -6 -9 -1 57.8824 47.3942 9
 -6 -9 1 38.7149 45.2675 9
 6 9 -1 79.5004 47.388 8
 6 9 1 32.0418 40.5701 7
 6 9 -1 145.9 57.1012 2
 -6 -9 -1 157.277 50.3335 1
 -6 9 1 62.4935 41.7841 1
 -6 9 1 57.775 44.3518 8
 -6 9 -1 83.6122 48.9558 8
 6 9 1 104.927 45.4631 8
 6 -9 -2 30697.4 602.374 10
 6 9 -2 30676.6 671.266 5
 -6 9 2 29636.6 656.765 1
 -6 -9 -2 29874.1 671.269 1
 -6 -9 -2 29769.7 652.646 4
 6 -9 -2 29066.3 647.506 4
 -6 -9 2 29863.5 686.741 9
 -6 -9 -2 29169.7 682.552 9
 6 9 2 29727.4 673.02 7
 6 9 -2 28826.3 671.109 2
 6 -9 2 29117.4 706.681 5
 6 -9 -2 28807.6 664.347 3
 6 9 -2 29798.6 654.336 8
 -6 9 -2 30572.9 663.894 8
 -6 9 3 72.5102 49.7806 1
 -6 -9 -3 36.8447 42.3312 1
 -6 -9 -3 96.9743 53.0386 4
 6 -9 -3 78.2558 49.5143 4
 6 -9 -3 78.5828 51.8861 3
 -6 -9 -3 100.743 45.4958 3
 -6 -9 3 38.3826 45.6435 9
 -6 -9 -3 94.4961 49.9155 9
 6 -9 3 107.243 55.7216 5
 -6 9 -3 9.12137 48.829 8
 6 9 -3 70.3849 51.8181 8
 6 9 -3 52.2843 45.4064 5
 6 9 -3 141.678 55.9781 2
 -6 -9 -4 47.843 41.5422 3
 6 -9 -4 11.2028 50.5429 3
 -6 -9 -4 10.018 49.9676 4
 6 -9 -4 99.4357 50.3422 4
 6 -9 4 12.6779 59.2766 5
 6 -9 -4 39.917 51.2601 6
 6 9 -4 69.2436 52.6059 2
 -6 9 4 114.315 67.52 1
 6 9 -4 37.6149 48.6863 5
 6 -9 -5 523.589 81.7643 6
 6 9 -5 525.249 95.0994 5
 -6 -9 -5 401.463 74.7034 3
 6 -9 -5 441.482 88.3783 3
 6 -9 5 469.669 81.152 8
 -6 -9 5 471.396 77.5495 8
 -6 -9 -5 472.151 83.9979 4
 6 -9 -5 459.292 83.755 4
 6 -9 6 12007.1 403.723 8
 -6 -9 6 12487.8 406.27 8
 -6 -9 6 11909.3 416.736 6
 -6 -9 -6 11576 409.255 4
 6 -9 -6 12686.2 422.696 4
 6 9 -6 12364.2 462.723 5
 6 -9 7 -28.0238 75.9712 8
 -6 -9 7 -54.4985 83.6425 8
 6 9 -7 -58.0661 75.1513 5
 -6 -9 7 -15.4661 68.4683 6
 6 -9 8 5994.55 305.398 8
 -6 -9 8 6564.08 313.191 8
 6 9 -8 6299.11 360.04 5
 -6 -9 8 5996.93 319.965 6
 -6 -10 0 246.499 65.7975 1
 6 10 0 131.704 52.589 7
 6 10 0 156.508 42.5273 5
 -6 10 0 179.675 57.2175 8
 6 10 0 195.626 55.2453 8
 -6 -10 0 42.6259 49.8823 9
 -6 -10 -1 7185.71 256.43 4
 6 -10 -1 8025.81 263.114 4
 -6 10 1 7525.9 257.916 8
 6 10 1 7199.36 252.072 8
 -6 -10 -1 6889 266.439 1
 -6 -10 -1 7649.83 288.979 9
 -6 -10 1 7336.37 284.013 9
 6 10 -1 7385.28 256.552 8
 -6 10 -1 8040.32 269.515 8
 6 10 1 7771.38 264.057 7
 6 -10 1 7734.12 291.585 5
 6 10 -2 68.0718 46.2423 2
 -6 10 -2 45.9519 50.4629 8
 6 10 -2 43.9622 50.0555 8
 -6 10 2 -17.4591 46.719 1
 -6 -10 -2 -19.7417 45.3464 1
 6 -10 2 -35.5612 59.118 5
 6 10 -2 37.4975 42.2897 5
 -6 -10 -2 35.5751 46.9674 4
 6 -10 -2 -8.69499 39.9447 4
 6 10 2 38.2178 55.6442 7
 -6 -10 -2 31.5714 49.2017 9
 -6 -10 2 -10.6299 47.0571 9
 6 10 -3 12401.5 397.512 5
 6 -10 3 12795.9 418.299 5
 6 -10 -3 13233.4 401.154 3
 -6 -10 -3 12607.1 356.613 3
 -6 -10 -3 12974.6 389.882 1
 6 10 -3 12642.8 378.824 8
 -6 10 -3 12383.2 382.332 8
 -6 -10 -3 12782.6 390.781 9
 -6 -10 3 12146.7 384.413 9
 -6 10 3 13228 389.883 1
 -6 -10 -3 12782.5 383.507 4
 6 -10 -3 11808.1 369.304 4
 6 10 -3 12347.5 375.559 2
 6 10 -4 -13.3419 55.5512 5
 -6 -10 -4 21.9641 52.2222 4
 6 -10 -4 54.1711 51.5193 4
 6 -10 -4 10.287 49.726 6
 -6 -10 -4 17.9347 45.396 3
 6 -10 -4 36.3262 51.5011 3
 6 10 -4 -18.7036 50.0493 2
 -6 10 4 11.1049 64.674 1
 -6 -10 4 61.8198 55.1415 9
 6 10 -5 37157.2 912.338 5
 -6 -10 -5 36869.5 858.228 4
 6 -10 -5 35970.7 851.128 4
 -6 -10 -5 36708.9 809.916 3
 6 -10 -5 35703.2 878.451 3
 -6 -10 -6 557.663 100.076 4
 6 -10 -6 471.211 94.2568 4
 6 10 -6 431.785 101.487 5
 -6 -10 6 252.472 82.0124 6
 6 -10 6 556.494 99.4985 8
 -6 -10 6 482.131 90.4572 8
 6 10 -7 1260.15 160.146 5
 -6 -10 7 1185.73 142.003 6
 6 -10 7 1316.06 145.106 8
 -6 -10 7 1273.51 139.313 8
 6 10 -8 67.6409 85.3237 5
 -6 -10 8 -53.3663 91.366 6
 6 -10 8 -48.6725 84.512 8
 -6 -10 8 126.88 80.2874 8
 6 11 0 57592 1104.66 7
 -6 -11 0 57402.2 1162.11 1
 -6 -11 0 57178.1 1177.97 9
 -6 11 0 54738.8 1119.51 8
 6 11 0 54066.6 1109.09 8
 -6 -11 -1 1598.55 121.334 4
 6 -11 -1 1535.55 120.542 4
 -6 -11 -1 1764.18 137.941 1
 -6 11 1 1677.4 125.852 8
 6 11 1 1726.33 124.656 8
 6 11 -1 1573.67 114.564 5
 6 -11 1 1877.48 145.536 5
 6 11 -1 1840.68 116.805 7
 6 11 -1 1723.94 126.392 8
 -6 11 -1 1786.66 131.313 8
 -6 -11 -1 1770.62 140.771 9
 -6 -11 1 1893.52 145.539 9
 6 11 1 1697.51 123.549 7
 6 11 -2 19236.3 515.548 2
 6 11 2 19043.3 504.998 7
 -6 -11 -2 19208.9 514.955 1
 -6 11 2 19043.5 497.364 1
 6 -11 2 18616.4 538.712 5
 6 11 -2 18901.5 500.392 8
 -6 11 -2 18939.2 506.29 8
 -6 -11 -2 18736.9 526.699 9
 -6 -11 2 19331.5 529.665 9
 -6 -11 -2 18341.7 496.39 4
 6 -11 -2 18886.9 497.33 4
 6 11 -2 18773.5 501.578 5
 -6 -11 3 34.2331 59.4404 9
 -6 -11 -3 -11.3366 57.3889 9
 6 -11 3 13.349 59.0934 5
 6 11 -3 -12.1654 54.88 5
 -6 -11 -3 -109.397 59.3119 4
 6 -11 -3 10.7175 58.8474 4
 6 11 -3 10.6059 58.2349 8
 -6 11 -3 -33.2233 68.6612 8
 -6 -11 -3 -18.3906 49.8545 3
 6 -11 -3 47.5739 54.6378 3
 6 11 -3 82.2756 59.8952 2
 -6 -11 -3 34.1318 50.3652 1
 -6 11 3 -31.9293 61.2915 1
 -6 -11 -4 71.983 66.694 4
 6 -11 -4 47.1353 59.6547 4
 6 11 -4 157.171 70.1731 5
 6 -11 -4 10.7031 47.3831 6
 -6 -11 4 11.2275 54.2735 9
 -6 -11 -4 55.2048 55.0663 9
 -6 -11 -4 19.8745 48.8054 3
 6 -11 -4 -26.1957 56.8578 3
 6 11 -4 20.1121 48.6112 2
 -6 -11 -5 66.8977 68.7216 4
 6 -11 -5 26.3811 58.3947 4
 -6 -11 -5 10.8711 55.035 3
 6 -11 -5 14.7679 62.8122 3
 6 11 -5 66.2738 62.7017 5
 -6 -11 -6 8019.63 345.564 4
 6 -11 -6 7926.48 343.09 4
 6 11 -6 7649.84 379.524 5
 -6 -11 6 8324.92 348.839 6
 6 11 -7 256.07 104.839 5
 -6 -11 7 131.469 82.01 6
 6 -11 7 121.249 79.0013 8
 -6 -11 7 236.932 85.3266 8
 6 -11 8 10134.5 415.98 8
 -6 -11 8 10052.7 409.883 8
 -6 -11 8 9718.58 425.628 6
 -6 -12 0 120.003 58.0244 1
 -6 -12 0 254.832 75.0391 9
 6 -12 0 35.035 52.7024 5
 6 12 0 33.8437 50.379 7
 6 12 0 137.647 64.4597 8
 -6 12 0 61.061 60.5882 8
 -6 -12 -1 4901.97 246.788 9
 -6 -12 1 5109.39 250.712 9
 6 12 1 4911.47 220.566 8
 -6 12 1 4866.9 221.799 8
 -6 -12 -1 5140.69 229.189 4
 6 -12 -1 5047.11 227.768 4
 6 -12 1 4440.84 232.206 5
 6 12 1 5167.85 221.297 7
 -6 -12 -1 5050.63 239.346 1
 -6 -12 1 4768.23 235.565 1
 6 12 -1 4664.49 219.453 8
 -6 12 -1 5245.83 234.426 8
 -6 12 2 942.578 109.034 8
 -6 -12 -2 981.632 114.782 9
 6 12 -2 677.442 96.0554 8
 -6 12 -2 550.925 92.9671 8
 6 12 -2 833.486 104.273 2
 -6 -12 -2 836.03 101.154 1
 -6 -12 -2 877.454 104.637 4
 6 -12 -2 784.723 100.948 4
 6 12 2 829.542 105.346 7
 6 12 -2 811.458 96.9914 5
 6 -12 2 568.371 100.851 5
 6 -12 -3 22014.1 609.831 3
 6 12 -3 21578.4 579.314 2
 -6 -12 -3 21841.1 564.841 3
 6 12 -3 22238.7 607.448 5
 -6 -12 -3 23585.8 606.471 4
 6 -12 -3 22876.1 597.976 4
 6 12 3 22409.2 599.536 7
 -6 -12 -3 22552.8 605.98 1
 -6 -12 -4 209.638 74.6969 4
 6 -12 -4 333.808 78.9155 4
 6 12 -4 288.56 82.4372 5
 -6 -12 -4 218.926 73.1036 3
 6 -12 -4 170.318 76.0621 3
 6 12 4 245.803 65.7268 10
 6 12 -5 9632.28 412.231 5
 -6 -12 -5 10084.5 355.779 3
 6 -12 -5 9545.27 397.031 3
 6 -12 -5 10316.4 384.967 4
 -6 -12 -5 10017.6 384.362 4
 6 -12 -6 124.973 78.0331 4
 -6 -12 -6 254.055 87.2962 4
 -6 -12 6 478.021 100.553 6
 6 12 -6 318.925 103.924 5
 6 12 -7 1945.61 208.819 5
 -6 -12 7 2311.84 194.499 6
 6 13 0 18544 468.872 7
 6 13 0 17706.8 493.714 8
 -6 -13 0 17412.2 523.752 1
 6 -13 0 17745.9 513.007 5
 -6 -13 -1 508.751 88.7786 1
 -6 -13 1 493.324 92.9145 1
 6 13 1 520.096 84.083 7
 6 -13 -1 537.13 85.6875 5
 -6 -13 -1 349.033 78.6078 4
 6 -13 -1 402.175 83.2139 4
 6 -13 -2 20546.2 566.732 4
 6 13 2 20386.4 551.686 7
 -6 -13 -2 19720.1 576.672 1
 6 13 -3 55.1411 58.6442 5
 -6 -13 -3 165.444 65.5715 1
 -6 -13 -3 79.041 60.4427 3
 6 -13 -3 42.369 60.0803 3
 -6 -13 -3 66.0063 66.8399 4
 6 -13 -3 51.7762 55.0672 4
 6 13 3 102.067 71.7941 7
 6 -13 -4 107.184 69.0975 3
 -6 -13 -4 83.6375 60.5113 3
 6 13 -4 96.2034 66.7826 5
 -6 -13 -4 170.595 79.0484 4
 6 -13 -4 111.37 66.2222 4
 -6 -13 -5 127.8 74.4655 3
 6 -13 -5 200.794 87.193 3
 6 -13 -5 195.992 81.7728 4
 -6 -13 -5 200.089 84.5434 4
 6 13 -5 36.6595 71.205 5
 6 13 -6 5641.68 332.645 5
 -6 -13 -6 5731.83 306.086 4
 6 -13 -6 5406.18 293.808 4
 6 -13 -6 5577.7 314.718 3
 -6 -13 6 6080.28 296.444 6
 -6 -13 7 33.9154 80.6385 6
 -6 -14 0 28.6192 59.588 1
 -6 -14 0 75.0103 66.0277 4
 6 -14 0 86.6983 61.7778 4
 -6 -14 1 2564.11 187.399 1
 -6 -14 -1 2471.6 181.041 1
 -6 -14 -1 2729.02 183.309 4
 6 -14 -1 2661.12 178.722 4
 6 14 1 2450.45 156.967 7
 6 -14 -1 2698.52 174.473 5
 6 14 2 152.769 72.1629 7
 -6 -14 2 206.51 76.8574 1
 -6 -14 -2 130.458 66.6139 1
 -6 -14 -2 93.6256 63.6255 4
 6 -14 -2 39.5368 60.5691 4
 -6 -14 -3 13505.9 429.799 3
 -6 -14 -3 12615.7 443.139 4
 6 -14 -3 12493 438.231 4
 6 14 3 13373.1 440.56 7
 6 -14 -3 13504.5 468.595 3
 6 14 4 44.944 74.7178 7
 -6 -14 -4 15.2768 71.4248 4
 6 -14 -4 44.9212 67.551 4
 -6 -14 -4 12.9206 60.4094 3
 6 -14 -4 65.5957 73.98 3
 -6 -14 -5 17067 524.831 3
 6 -14 -5 16683.6 573.993 3
 -6 -14 -5 18130.9 573.126 4
 6 -14 -5 17118 555.961 4
 -6 -14 -6 141.031 93.1087 4
 6 -14 -6 155.416 77.9159 4
 -6 -14 6 46.47 78.4297 6
 6 -14 -6 38.1969 87.7506 3
 -6 -15 0 16888.3 538.842 1
 -6 -15 0 16234.5 508.972 4
 6 -15 0 16512.4 510.657 4
 -6 -15 -1 210.412 83.5653 4
 6 -15 -1 236.081 81.8474 4
 -6 -15 1 263.094 82.9007 1
 -6 -15 -1 168.904 74.3071 1
 -6 -15 -2 6825.15 324.276 1
 6 -15 -2 7065.86 327.075 3
 -6 -15 2 6969.71 327.422 1
 6 15 2 6972.55 294.935 7
 -6 -15 -2 7165.32 320.779 4
 6 -15 -2 7450.39 323.416 4
 6 15 3 68.3301 73.1515 7
 -6 -15 3 144.146 86.8478 1
 -6 -15 -3 92.3582 75.6107 4
 6 -15 -3 166.744 76.7501 4
 -6 -15 -3 79.7911 63.2532 3
 6 -15 -3 16.4462 74.2052 3
 -6 -15 -4 -13.8196 63.4889 3
 6 -15 -4 -34.8632 84.2622 3
 -6 -15 -4 -81.319 82.3334 4
 6 -15 -4 -31.9428 79.6554 4
 6 15 4 -15.354 92.3538 7
 -6 -15 -5 244.402 88.3165 3
 6 -15 -5 111.707 85.5911 3
 6 15 5 221.386 92.3875 7
 -6 -15 -5 137.915 88.6043 4
 6 -15 -5 304.196 97.3767 4
 -6 -15 6 5281.73 289.347 6
 -6 -16 0 32.5942 63.2863 1
 -6 -16 0 59.5337 75.3533 4
 6 -16 0 147.229 75.6287 4
 6 -16 -1 1633.1 159.417 4
 -6 -16 1 1712.35 166.382 1
 -6 -16 -1 1698.4 169.668 1
 -6 -16 -1 1481.32 156.449 4
 -6 -16 -2 -31.1085 71.4611 4
 6 -16 -2 107.642 75.5261 4
 6 -16 -2 16.5871 69.0681 3
 -6 -16 -2 66.8489 69.5892 1
 -6 -16 2 148.716 74.548 1
 6 -16 -3 11232.1 452.899 3
 -6 -16 -3 11443.5 419.178 3
 -6 -16 3 11537.8 445.266 1
 -6 -16 -3 11083.6 436.493 4
 6 -16 -3 12393 451.252 4
 -6 -16 -4 34.2161 75.7386 4
 6 -16 -4 84.2225 77.3868 4
 6 -16 -4 36.6361 82.6395 3
 -6 -16 -4 43.8217 68.2973 3
 -6 -16 4 50.8532 77.8764 1
 6 16 4 61.9632 85.0607 7
 6 16 5 11403.4 451.89 7
 -6 -17 0 5449.91 303.222 1
 -6 -17 0 5757.17 297.606 4
 6 -17 0 5831.87 300.443 4
 -6 -17 -1 226.904 87.0567 1
 -6 -17 1 68.9615 77.7833 1
 -6 -17 -1 64.6861 78.1788 4
 6 -17 -1 144.086 84.5528 4
 -6 -17 1 143.443 80.6922 4
 6 -17 1 -31.4251 70.8919 4
 -6 -17 2 8910.08 391.617 1
 6 -17 -2 9479.6 407.872 3
 -6 -17 -2 8626.2 379.786 4
 6 -17 -2 9117.71 388.922 4
 -6 -17 3 51.9934 85.1207 1
 -6 -17 -3 118.895 82.6231 3
 6 -17 -3 110.494 84.6056 3
 -6 -17 -3 68.8949 80.5309 4
 6 -17 -3 -34.1084 82.4418 4
 -6 -17 -4 60.9069 72.4123 3
 -6 -18 0 33.7414 82.8643 4
 6 -18 0 133.211 87.9433 4
 -6 -18 1 1410.7 158.818 4
 6 -18 1 1042.23 141.964 4
 -6 -18 -1 1053.77 145.785 4
 6 -18 -1 1109.81 147.906 4
 -7 0 0 10.2243 25.8793 7
 -7 0 0 5.7159 30.5904 2
 7 0 1 41958.8 793.212 7
 -7 0 1 41871.8 806.064 7
 7 0 -1 42708.1 786.146 6
 7 0 1 41494.2 697.571 8
 -7 0 1 40979.3 693.882 8
 -7 0 1 41304.8 814.348 2
 -7 0 -1 42291.9 798.737 2
 7 0 2 12142.8 302.179 7
 -7 0 -2 12812.6 298.646 2
 7 0 -2 11932 307.405 6
 -7 0 -2 12312.6 237.467 1
 -7 0 2 11631.5 274.032 3
 -7 0 2 12740 325.919 2
 7 0 -3 1705.56 104.696 6
 7 0 3 1578.22 78.2938 4
 -7 0 3 1506.42 76.4842 4
 7 0 3 1670.79 95.9709 7
 -7 0 3 1530.28 101.982 2
 -7 0 3 1729.55 92.978 3
 -7 0 4 24271 550.971 3
 7 0 4 25105.2 489.94 3
 7 0 4 24976.2 541.388 5
 -7 0 4 25964.1 566.511 2
 7 0 4 25364 529.981 4
 -7 0 4 25374 529.231 4
 7 0 5 2701.45 131.597 5
 7 0 5 3255.2 152.162 4
 7 0 5 3144.32 126.411 9
 7 0 -5 3179.96 127.046 9
 7 0 5 3088.26 126.133 3
 -7 0 5 3017.09 159.553 3
 7 0 -5 3422.62 174.163 10
 -7 0 5 3163.55 149.04 4
 7 0 -6 2926.63 173.523 5
 7 0 -6 3408.54 191.501 10
 -7 0 6 2720.73 165.61 3
 -7 0 6 2936.57 151.291 2
 7 0 6 3046.05 157.991 4
 -7 0 6 2988.65 158.369 4
 7 0 7 8941.57 313.59 4
 -7 0 7 8919.94 312.059 4
 7 0 -7 8773.21 348.817 10
 7 0 -7 8091.09 326.123 5
 7 0 -8 56.7942 61.6343 5
 -7 0 8 -13.2222 58.5327 8
 7 0 8 13.4153 67.9123 8
 7 0 -8 16.274 74.7619 10
 -7 0 9 6011.71 303.257 8
 7 0 9 6290.25 308.258 8
 7 0 -9 5668.75 295.49 5
 -7 0 10 897.559 139.153 8
 7 0 10 854.36 134.853 8
 -7 -1 0 -11.1139 30.1285 2
 -7 1 0 5.82364 30.754 2
 7 1 0 -24.7242 35.9976 2
 -7 -1 0 21.1763 27.1914 7
 -7 1 0 14.8107 26.4213 7
 7 1 0 47.3617 33.5728 7
 7 1 0 6.70282 20.7788 6
 7 1 1 22538.5 502.495 2
 -7 1 1 23218.2 510.778 2
 -7 -1 -1 22940.4 488.07 2
 -7 -1 1 22918.5 497.266 7
 7 1 1 23378.9 492.78 7
 7 1 -1 22366.4 468.972 6
 -7 1 -1 22595.7 478.009 7
 7 -1 1 23303.8 481.153 7
 -7 1 1 22953.9 493.085 7
 7 -1 1 23320.3 401.262 4
 -7 -1 1 22842.5 400.729 4
 -7 -1 1 23671.5 504.82 2
 -7 1 -1 22891 490.685 2
 -7 1 2 42388.1 831.631 2
 7 1 2 41211 803.946 2
 -7 -1 2 41993.5 735.06 8
 7 -1 2 40718.8 735.825 8
 7 1 2 41869.8 735.399 4
 -7 1 2 40989.3 735.191 4
 -7 -1 2 41317.2 816.708 7
 -7 -1 2 41483.7 765.014 3
 -7 1 2 41167.2 766.251 3
 7 -1 2 41020.2 735.65 4
 -7 -1 2 40496.3 735.284 4
 -7 -1 2 42130.1 821.254 2
 -7 1 -2 41829.5 788.175 2
 7 -1 -2 41705.8 809.167 6
 7 1 -2 41398.6 801.823 6
 -7 -1 -2 41543.7 735.698 1
 7 1 2 40941.8 802.198 7
 7 -1 2 41833.7 789.272 7
 7 -1 3 19026.9 386.794 4
 -7 -1 3 18108.2 382.629 4
 -7 -1 3 18068.5 382.542 8
 7 -1 3 17888.8 383.698 8
 7 -1 -3 17981.7 436.954 6
 -7 1 3 18593 411.04 3
 -7 -1 3 18385.1 409.69 3
 7 1 3 18407.6 413.926 2
 -7 -1 3 18549.3 436.32 2
 -7 1 3 18328.1 444.191 2
 7 -1 3 17531.5 404.281 7
 7 1 3 18148.1 424.239 7
 7 1 3 18302.8 382.36 4
 -7 1 3 18339.6 382.999 4
 -7 1 4 26855.1 585.074 3
 -7 -1 4 26438.4 582.366 3
 7 -1 4 26460.7 521.455 3
 7 1 4 26359.7 551.348 2
 7 -1 4 26072.6 554.97 4
 -7 -1 4 26716.2 556.891 4
 7 1 4 26763.5 515.057 3
 -7 -1 4 27159.6 557.072 8
 7 -1 4 26621.3 557.823 8
 7 1 4 27429 557.265 4
 -7 1 4 27673.4 558.689 4
 7 1 -4 26555.1 554.87 9
 7 1 4 26398.1 552.928 9
 7 -1 4 26785.9 563.858 7
 -7 -1 4 26707.4 585.177 2
 7 1 4 26927.5 553.041 5
 7 -1 4 27145.6 585.698 5
 -7 -1 5 10931.1 326.892 3
 -7 1 5 10116.1 317.348 3
 7 1 5 10171 262.551 3
 7 -1 5 10682.9 271.643 3
 7 1 -5 10223.3 331.208 10
 7 -1 -5 10158.7 332.25 10
 7 1 5 9889.83 294.816 4
 -7 1 5 10996.5 304.119 4
 7 -1 5 10476.9 301.075 4
 -7 -1 5 10203.4 297.81 4
 7 1 -5 10613.1 269.969 9
 7 1 5 10278.6 265.154 9
 7 -1 5 10075.6 299.474 5
 7 1 5 10578 275.279 5
 7 1 -6 9673.77 340.473 10
 7 -1 -6 9501.37 340.661 10
 7 -1 6 9529.94 289.758 5
 7 1 -6 8914.47 328.456 5
 -7 1 6 9236.57 295.259 2
 7 -1 6 9130.9 304.333 8
 -7 -1 6 9320.26 306.693 8
 7 1 6 9701.45 303.705 4
 -7 1 6 9300.41 300.052 4
 -7 1 6 9257.98 318.692 3
 -7 -1 6 9426.3 321.571 3
 7 -1 6 8876.7 297.132 4
 -7 -1 6 9389.55 302.265 4
 7 -1 -7 10358.2 368.615 5
 7 1 -7 10648.9 384.362 5
 7 1 7 10945.7 356.706 4
 -7 1 7 11534.8 361.068 4
 7 -1 7 10466.5 360.372 8
 -7 -1 7 10406.1 358.517 8
 7 -1 -7 10867.9 396.002 10
 7 1 -7 10722.5 389.2 10
 7 -1 7 10615.4 365.129 10
 -7 -1 7 10900.9 354.893 4
 7 -1 7 10631.2 351.286 4
 7 1 -8 96.2876 66.817 10
 7 -1 -8 -32.9469 71.5088 10
 -7 -1 8 26.3562 62.6639 8
 7 -1 8 -26.8289 55.8523 8
 7 -1 -8 -27.037 62.1028 5
 7 1 -8 29.888 58.0211 5
 7 -1 -9 6312.54 302.114 5
 7 1 -9 5512.94 300.654 5
 -7 -1 9 5535.21 287.337 8
 7 -1 9 5761.58 294.931 8
 -7 1 9 5492.1 289.603 8
 7 1 9 6320.71 310.269 8
 7 1 -10 4399.56 272.7 5
 -7 1 10 4691.98 276.867 8
 7 1 10 4410 273.206 8
 -7 -1 10 4229.38 265.703 8
 7 -1 10 5149.46 290.281 8
 -7 -2 0 39.4149 31.3048 2
 7 2 0 38.0779 13.6063 8
 -7 2 0 8.64726 11.1141 8
 -7 2 0 30.6168 31.4542 2
 7 2 0 126.328 54.0102 2
 7 2 0 75.9131 22.3743 6
 -7 2 0 9.53371 24.8354 7
 7 2 0 27.6869 42.4604 7
 -7 -2 0 104.864 36.4946 7
 -7 -2 0 39.3782 11.2195 4
 7 -2 0 26.916 12.3881 4
 7 -2 0 11.5368 14.7511 3
 -7 2 1 16847.7 391.548 7
 -7 2 -1 17141.8 374.525 7
 -7 -2 1 17373.6 401.082 7
 7 2 1 16646.6 395.417 7
 7 2 -1 17203.5 368.972 6
 7 2 -1 17641.3 416.8 2
 7 2 -1 17894.5 404.489 9
 7 2 1 16856 403.919 2
 -7 -2 1 17602.2 401.87 2
 -7 2 -1 17908.7 398.779 2
 -7 -2 -1 16749.1 317.925 4
 7 -2 -1 17148.4 317.908 4
 7 2 -2 34170.7 689.301 9
 7 2 2 34498 688.01 9
 7 2 2 34981.2 694.474 7
 7 -2 2 34402.5 661.576 7
 -7 -2 2 34290.5 622.085 8
 7 -2 2 34560.4 625.183 8
 -7 2 -2 35032.1 674.591 2
 7 2 2 33550.4 689.351 2
 -7 -2 2 33116.7 692.759 2
 7 -2 -2 34088.1 694.275 6
 -7 -2 2 33426.4 695.627 7
 -7 -2 -2 34399.9 634.98 1
 7 2 2 33913.5 623.52 4
 -7 2 2 33784.8 623.335 4
 7 2 -3 6612.46 209.119 9
 -7 -2 3 7123.2 229.271 7
 -7 -2 3 6527.83 182.001 8
 7 -2 3 6393.55 183.06 8
 -7 -2 3 6784.05 218.465 2
 7 2 3 6592.81 209.766 2
 -7 2 -3 6644.13 186.983 2
 7 2 3 6767.22 184.778 4
 -7 2 3 6599.2 184.212 4
 -7 2 3 6913.96 207.811 3
 7 -2 3 6842.58 196.803 7
 -7 -2 3 6617.49 215.7 6
 7 2 3 6364.21 216.297 7
 7 2 3 5897.68 198.297 9
 7 -2 -3 6847.81 229.408 6
 -7 -2 4 16748.9 428.962 6
 -7 2 4 16899.1 418.44 3
 7 -2 -4 16478.2 437.988 6
 7 -2 4 17340.6 394.887 8
 -7 -2 4 16561 389.645 8
 7 -2 4 16915.1 389.152 7
 7 2 4 17747.5 400.744 2
 -7 -2 4 17189.7 413.02 2
 7 2 -4 16882.8 394.207 9
 7 2 4 16307.7 388.43 9
 7 2 4 18268.5 400.457 4
 -7 2 4 16970.7 394.041 4
 7 -2 4 17573.3 399.275 4
 -7 -2 4 16804.2 393.67 4
 7 2 4 17440.5 373.271 5
 7 -2 4 17310.1 432.079 5
 -7 -2 5 1971.65 137.42 6
 7 2 -5 1863.15 133.801 5
 -7 2 5 2334.52 139.883 3
 7 2 -5 2011.97 102.719 9
 7 2 5 2066.85 101.735 9
 7 -2 5 2010.15 128.561 5
 7 2 5 1874.69 116.87 4
 -7 2 5 2054.81 121.091 4
 7 -2 -5 2180.15 147.024 10
 7 -2 5 1910.66 118.686 4
 -7 -2 5 2067.8 120.636 4
 -7 2 5 1904.63 130.797 2
 7 -2 5 1918.87 108.865 7
 7 2 5 2017.88 104.753 2
 7 2 -5 1902.29 138.703 10
 -7 -2 6 8465.46 288.479 8
 7 -2 6 7933.6 283.363 8
 7 2 6 8134.1 281.178 4
 -7 2 6 8337.16 283.354 4
 7 2 -6 8705.53 318.672 10
 7 -2 -6 8499.78 319.332 10
 7 -2 6 8471.28 297.026 10
 7 -2 6 8538.84 286.544 5
 -7 -2 6 8645.37 306.519 3
 7 -2 6 8574.89 261.736 3
 -7 2 6 8069.29 299.594 3
 -7 2 6 8333.78 285.806 2
 7 2 -6 8670.95 323.421 5
 -7 -2 6 8373.2 312.779 6
 7 -2 6 8353.04 285.998 4
 -7 -2 6 8450.8 286.647 4
 7 2 -7 18117.8 545.761 5
 -7 -2 7 18851.8 546.531 6
 7 -2 7 17881.2 503.938 10
 7 2 -7 18122.8 541.926 10
 7 -2 -7 18018.5 552.92 10
 7 2 7 19466.1 510.027 4
 -7 2 7 18923 504.288 4
 7 -2 7 18918.8 516.625 8
 -7 -2 7 18289.5 510.371 8
 7 -2 7 18651.2 504.821 4
 -7 -2 7 18713.7 503.151 4
 7 -2 -7 18056.8 513.304 5
 -7 -2 8 91.1162 64.9456 8
 7 -2 8 105.946 74.5362 8
 7 -2 -8 233.026 73.7256 5
 7 2 -8 141.739 73.6541 5
 7 2 -8 31.5963 69.9619 10
 -7 -2 9 7802.92 342.204 8
 7 -2 9 8589.52 360.547 8
 7 2 -9 7683.17 364.821 5
 -7 -2 10 1302.21 159.33 8
 7 -2 10 1341.43 162.034 8
 -7 2 10 1281.76 162.413 8
 7 2 10 1135.67 150.724 8
 7 2 -10 1068.96 154.774 5
 -7 3 0 37.2221 27.1002 7
 7 3 0 11.7124 36.3105 7
 7 3 0 -6.15401 27.2458 9
 -7 -3 0 43.2506 15.6645 4
 7 -3 0 26.0982 15.0143 4
 7 3 0 6.57996 33.7983 2
 7 -3 0 21.0587 17.2588 3
 7 3 -1 17320.4 418.009 2
 7 3 1 17083 411.356 2
 -7 -3 -1 17282.8 333.872 4
 7 -3 -1 17375.6 333.319 4
 7 3 1 16953.6 403.855 9
 7 3 -1 17347.9 407.042 9
 7 3 1 16829.9 401.509 7
 -7 -3 1 16809.9 400.304 7
 -7 3 -1 16898 369.319 7
 7 -3 -1 17131.4 356.034 3
 -7 3 -1 17302.3 400.848 2
 7 3 -2 39619.3 826.718 2
 7 3 2 42800.1 822.773 2
 -7 3 -2 42217.3 796.263 2
 -7 -3 2 41450.5 814.489 2
 -7 -3 -2 41402.7 767.681 1
 -7 -3 2 41515.6 791.314 6
 -7 -3 -2 40337.8 751.966 4
 7 -3 -2 41290.2 751.822 4
 7 3 2 41079.9 700.908 6
 7 3 2 42743.3 815.309 9
 7 3 -2 41337 812.981 9
 -7 -3 2 39712.1 812.042 7
 7 3 2 41872.8 820.728 7
 7 -3 2 42943.9 773.168 7
 7 -3 2 40968.4 748.727 8
 -7 -3 2 40286 744.2 8
 7 3 3 4016.53 155.363 9
 7 3 -3 3943.26 155.518 9
 7 -3 3 4112.36 137.204 7
 -7 3 -3 3986.11 138.093 2
 7 3 3 3768.19 156.221 2
 7 3 3 3859.52 136.415 4
 -7 3 3 3858 137.031 4
 -7 -3 3 3737.69 161.705 7
 -7 -3 3 4093.72 138.105 8
 7 -3 3 4165.46 139.673 8
 7 -3 -3 4069.27 171.936 6
 -7 -3 3 4141.44 162.785 6
 -7 -3 3 3836.34 158.515 2
 -7 -3 -3 3825.32 130.594 1
 7 -3 4 16784.7 378.097 7
 7 3 -4 16792.5 398.923 9
 7 3 4 17371.4 400.437 9
 7 -3 -4 16410 439.106 6
 -7 -3 4 16773 433.181 6
 -7 -3 4 17654.3 414.444 2
 7 3 4 16707.4 396.248 4
 -7 3 4 17881.4 404.09 4
 -7 -3 4 16930.1 433.676 7
 7 -3 4 17346.5 398.836 8
 -7 -3 4 17333.1 397.208 8
 7 3 4 17147.2 406.132 2
 7 -3 4 16731.6 440.53 5
 7 -3 -4 17667.7 440.574 10
 -7 -3 5 2251.07 145.329 6
 -7 -3 5 2136.96 125.343 8
 7 -3 5 1999.31 121.047 8
 7 3 -5 2005.63 142.219 5
 7 3 -5 1980.31 104.548 9
 7 -3 5 1980.31 132.381 5
 7 -3 -5 1846.9 136.656 10
 7 3 -5 2124.21 137.719 10
 -7 3 5 2119.51 136.003 3
 7 3 5 2247.35 125.255 4
 -7 3 5 2207.73 125.945 4
 7 3 5 1937.69 102.382 9
 7 -3 5 1984.61 103.247 7
 7 3 5 1727.32 104.556 2
 7 -3 -6 1628.39 135.496 10
 7 3 -6 1429.01 128.198 10
 7 -3 6 1537.14 119.163 10
 7 -3 6 1625.84 130.917 5
 -7 3 6 1474.09 119.486 2
 7 3 6 1536.79 117.969 4
 -7 3 6 1452.87 119.902 4
 7 3 -6 1463.46 137.375 5
 -7 3 6 1550.09 130.565 3
 -7 -3 6 1422.78 129.875 6
 7 -3 6 1515.54 124.392 4
 -7 -3 6 1482.53 119.282 4
 -7 -3 6 1253.34 109.021 8
 7 -3 6 1514.53 117.623 8
 7 3 7 10591.5 353.826 4
 -7 3 7 10801.1 353.696 4
 7 -3 7 11019.2 350.199 5
 7 -3 -7 10578.7 358.728 5
 -7 -3 7 11486.6 371.255 8
 7 -3 7 10458.1 361.56 8
 -7 -3 7 10328.9 387.882 6
 7 -3 7 10437.5 355.842 4
 -7 -3 7 10607 357.039 4
 7 -3 7 10411.2 348.813 10
 7 3 -7 10187.4 381.786 10
 7 -3 -7 10586.7 396.247 10
 7 3 -7 10880.3 401.125 5
 7 3 -8 -32.9638 78.3746 5
 7 -3 -8 12.2815 53.3131 5
 -7 -3 8 46.4377 72.3696 6
 -7 -3 8 66.3019 63.0559 8
 7 -3 8 -13.4268 61.6823 8
 7 3 -8 62.0646 65.9931 10
 7 3 -9 3846.78 262.987 5
 -7 -3 9 3883.58 236.092 8
 7 -3 9 4068.01 251.616 8
 7 3 -10 2128.78 202.132 5
 -7 -3 10 1862.59 179.962 8
 7 4 0 -6.50605 28.2427 9
 7 4 0 42.0297 37.4894 2
 7 4 0 14.9909 23.6633 8
 -7 4 0 32.7437 21.1895 8
 -7 4 0 4.61957 26.9047 7
 7 4 0 -12.309 34.6284 7
 -7 -4 -1 44981 826.156 4
 7 -4 -1 47914.5 829.881 4
 7 -4 -1 46556.6 851.907 3
 7 4 1 45281.8 899.427 9
 7 4 -1 44531.2 898.526 9
 -7 -4 1 47035.6 897.92 7
 -7 4 -1 46526.5 849.487 7
 7 4 1 46645.9 902.678 7
 7 4 1 46542.4 910.122 2
 7 4 -1 45255.3 911.921 2
 7 4 -1 46000.8 825.343 8
 -7 4 -1 45929.6 829.301 8
 -7 4 -2 39545.4 767.035 2
 7 4 2 39209.3 783.01 9
 7 4 -2 38786.1 785.33 9
 -7 -4 2 39422.9 756.959 6
 7 4 2 40607.6 796.363 2
 7 4 -2 39904.3 803.869 2
 -7 -4 -2 39653.6 699.029 3
 7 -4 -2 39349 756.721 3
 -7 -4 2 39276.5 785.003 7
 -7 -4 -2 37175.7 727.08 4
 7 -4 -2 38874.5 729.137 4
 -7 -4 -2 38840.3 747.351 1
 7 -4 2 38655.5 723.887 8
 -7 -4 2 39081.1 721.483 8
 7 -4 -3 3811.85 172.109 6
 7 4 -3 3897.05 158.735 9
 7 4 3 3839.77 157.056 9
 7 -4 3 3529.76 134.839 8
 -7 -4 3 4025.66 140.681 8
 -7 4 -3 3987.89 141.292 2
 7 4 3 3845.26 162.627 2
 7 -4 3 3955.63 128.947 7
 -7 -4 3 3988.88 166.511 7
 -7 -4 -3 4005.83 143.707 4
 7 -4 -3 4039.13 144.361 4
 7 4 -3 3895.95 170.495 2
 -7 -4 -3 3935.15 141.197 1
 7 4 -4 15755.7 430.211 5
 7 -4 4 15979.4 344.62 7
 -7 -4 4 15775.7 374.011 8
 -7 -4 4 15783.6 407.597 7
 7 4 4 14490.3 371.038 4
 -7 4 4 15594.4 379.883 4
 -7 -4 4 15339.7 405.607 6
 7 -4 -4 14617.1 410.78 6
 -7 4 -4 15647.3 330.392 2
 7 4 4 15272.9 386.235 2
 7 -4 4 15735.2 428.639 5
 7 -4 -4 16004.3 413.15 10
 7 4 -4 15109.1 376.859 9
 7 4 4 15276.2 375.449 9
 7 -4 5 8204.03 292.507 5
 7 -4 -5 8967.88 306.067 10
 -7 -4 5 8270.54 264.017 8
 7 -4 5 8032.63 263.793 8
 7 4 5 8251.73 265.031 4
 -7 4 5 8236.76 269.064 4
 -7 -4 5 8105.99 277.153 7
 7 4 5 8431.78 257.532 2
 7 4 -5 8344.04 308.746 5
 7 4 -5 8092.58 241.863 9
 7 4 -5 8164.4 287.742 10
 -7 -4 5 8254.45 293.243 6
 7 -4 -5 8116.4 294.224 6
 7 4 6 11623 357.174 4
 -7 4 6 11964.8 359.199 4
 -7 -4 6 12225.1 396.263 6
 7 -4 -6 12201.9 402.601 10
 7 4 -6 12374.1 389.802 10
 7 -4 6 11781.7 349.935 10
 -7 -4 6 11499.1 359.25 8
 7 -4 6 11978.5 364.06 8
 7 -4 6 11484.2 371.626 5
 7 4 -6 11618.5 406.353 5
 -7 -4 7 14699.4 472.084 6
 7 -4 7 15324 441.437 5
 -7 -4 7 14184.8 435.426 8
 7 -4 7 14383 441.338 8
 7 4 -7 13379.9 476.477 5
 7 4 -7 14474.9 460.956 10
 7 -4 7 14230 416.837 10
 7 -4 -7 14339 479.975 10
 7 4 -8 -15.1486 81.0753 10
 7 -4 8 13.6029 71.8397 8
 -7 -4 8 120.114 78.5879 8
 -7 -4 8 79.8244 75.9198 6
 7 4 -8 103.763 73.5575 5
 7 4 -9 7563.46 375.014 5
 -7 -4 9 8287.89 352.412 8
 7 -4 9 7488.95 342.936 8
 -7 -4 9 7019.22 358.37 6
 7 5 0 -16.5189 23.1247 8
 -7 5 0 -7.09854 25.0334 8
 -7 5 0 16.9936 23.0457 1
 7 5 0 66.0931 38.7811 2
 7 5 0 19.3543 34.5267 7
 -7 5 0 18.1352 28.9246 7
 7 5 0 -6.98201 37.8546 9
 7 5 1 17432 419.39 9
 7 5 -1 16702.1 415.265 9
 -7 5 -1 17229.4 360.073 7
 7 5 1 16178 408.664 7
 -7 -5 1 15974.3 398.859 7
 7 5 -1 16462.2 354.641 8
 -7 5 -1 16855.8 360.905 8
 -7 -5 -1 16636.8 357.445 4
 7 -5 -1 17152.6 358.383 4
 7 5 -1 17447.1 409.057 7
 -7 -5 1 17529.4 363.235 6
 7 -5 -1 16852.4 375.283 3
 7 5 1 17293.9 424.174 2
 7 5 -1 17018.4 426.799 2
 7 -5 -2 6656.39 209.643 3
 -7 -5 -2 7119.07 178.221 3
 7 5 2 7366.85 233.753 9
 -7 -5 -2 7230.68 213.282 1
 7 5 -2 7099.35 240.028 2
 7 5 2 6299.16 228.238 2
 -7 -5 2 6852.09 205.574 6
 -7 -5 2 7096 227.934 7
 -7 -5 -2 6947.58 197.219 4
 7 -5 -2 6976.69 197.15 4
 7 5 -3 5131.83 204.1 5
 7 5 3 4424.68 184.161 2
 7 5 -3 4667 193.113 2
 -7 5 -3 4794.65 163.176 2
 -7 -5 3 4828.18 187.01 7
 -7 -5 -3 4675.57 145.267 3
 -7 -5 -3 4712.46 166.688 1
 7 -5 -3 4652.02 194.202 6
 -7 -5 -3 4577.49 164.895 4
 7 -5 -3 4550.68 165.48 4
 7 -5 3 4579.62 160.975 8
 -7 -5 3 4752.9 161.973 8
 7 -5 4 21060 544.565 5
 7 -5 -4 20882.3 514.196 10
 -7 -5 4 21456.4 506.268 7
 7 5 -4 21523.1 542.755 5
 7 -5 -4 20372.7 520.044 6
 -7 -5 4 20766.2 508.24 6
 7 5 4 21997.6 506.261 2
 -7 -5 5 3254.84 160.076 8
 7 -5 5 3478.13 165.339 8
 7 -5 -5 3215.09 182.076 10
 7 -5 5 3333.3 185.063 5
 -7 -5 5 3492.32 171.481 7
 7 5 5 3924.25 174.513 4
 -7 5 5 3601.37 168.338 4
 7 5 -5 3156.21 191.139 5
 7 5 5 3222.94 156.863 2
 7 -5 -5 3521.3 187.849 6
 -7 -5 5 3361.49 179.958 6
 7 5 -5 3404.6 177.14 10
 -7 -5 6 5664.38 235.142 8
 7 -5 6 5395.18 232.156 8
 7 5 6 5542.76 232.281 4
 -7 5 6 5666.53 235.396 4
 -7 -5 6 5318.31 227.748 7
 -7 -5 6 5456.72 252.887 6
 7 -5 6 5773.3 254.16 5
 7 5 -6 5959.82 279.951 5
 7 -5 6 5517.06 213.495 10
 7 5 -6 5431.46 243.109 10
 7 -5 -6 4938.24 246.771 10
 7 5 -7 7528.54 340.354 5
 -7 -5 7 7429.98 296.892 8
 7 -5 7 7314.51 297.921 8
 7 5 -7 7105.61 303.157 10
 7 -5 -7 6949.75 318.024 10
 -7 -5 7 7490.82 286.077 7
 -7 -5 7 7390.91 321.165 6
 7 5 -8 -29.448 58.5796 10
 7 5 -8 90.7554 68.6891 5
 -7 -5 8 80.5104 76.5686 6
 7 -5 8 -27.9248 69.6346 8
 -7 -5 8 13.6472 63.8045 8
 7 5 -9 4388.83 289.486 5
 -7 -5 9 4850.39 291.875 6
 -7 -5 9 4340.18 260.427 8
 7 -5 9 4567.18 266.554 8
 -7 6 0 17.6408 28.9086 8
 7 6 0 28.8926 29.333 8
 7 6 0 55.3154 43.3904 2
 -7 6 0 -3.89337 24.8407 1
 -7 6 0 31.4286 31.1849 7
 7 6 -1 24552.1 542.177 5
 -7 6 -1 24864.2 494.993 7
 7 6 1 25532.9 581.869 2
 7 6 -1 25739.9 582.363 2
 7 -6 -1 26124.3 518.629 4
 -7 -6 -1 24744.8 514.76 4
 7 6 -1 25808.5 516.735 8
 -7 6 -1 25928.5 522.375 8
 -7 -6 1 25302.2 505.129 6
 7 6 -1 25396.2 558.548 7
 -7 6 1 26149.8 529.3 1
 7 6 2 17596.2 345.611 5
 7 6 2 17334.6 444.137 2
 -7 -6 -2 17657 416.27 1
 -7 6 -2 17216.3 400.91 8
 7 6 -2 17601.4 399.436 8
 -7 -6 -2 17926.5 398.888 4
 7 -6 -2 17530.5 397.245 4
 7 -6 -2 18470 421.548 3
 7 6 2 17887 448.42 7
 -7 -6 2 17476.2 424.39 7
 -7 -6 2 17913.8 401.391 6
 7 6 -2 17417.6 447.021 2
 -7 -6 -3 678.816 67.542 4
 -7 -6 3 599.164 71.5654 7
 7 -6 3 720.173 67.3769 8
 -7 -6 3 694.531 64.2842 8
 7 6 3 636.882 77.8838 2
 7 -6 3 781.649 89.6066 5
 7 6 -3 749.077 81.4379 2
 7 -6 -3 730.931 69.2811 4
 7 6 -3 710.638 83.8769 5
 -7 -6 -3 807.948 61.4891 3
 7 -6 -4 15560.3 415.024 10
 -7 -6 4 14613.5 396.063 7
 7 6 4 14486.4 401.902 2
 7 6 -4 15876.6 413.362 2
 -7 -6 -4 16502.8 405.005 4
 7 -6 -4 15890.6 401.718 4
 7 6 -4 15418.5 445.452 5
 7 -6 4 15431.6 450.541 5
 7 -6 4 15332.1 389.893 8
 7 -6 -4 14775.6 421.207 6
 -7 -6 4 15150.4 411.711 6
 -7 -6 5 2068.42 131.351 8
 7 -6 5 2083.81 133.961 8
 -7 -6 5 2323.29 138.897 7
 7 6 5 1931.32 129.297 2
 7 6 -5 2232.43 142.659 10
 7 -6 -5 2049.37 142.837 10
 7 -6 5 2255.15 156.057 5
 7 6 -5 2292.5 162.431 5
 7 -6 -5 2195.53 150.493 6
 -7 -6 5 2098.13 147.531 6
 -7 -6 6 4415.24 232.498 6
 -7 -6 6 4751.63 209.858 7
 7 6 6 4714.51 215.957 4
 -7 6 6 4412.8 210.506 4
 7 6 -6 4758.91 256.735 5
 7 -6 6 4385.99 228.21 5
 7 6 -6 5056.29 226.762 10
 7 -6 -6 4251.23 228.983 10
 -7 -6 6 5257.24 224.757 8
 7 -6 6 4994.37 225.528 8
 7 6 -7 9426.9 354.532 10
 -7 -6 7 9507.39 350.485 8
 7 -6 7 9988.89 359.425 8
 7 6 -7 9770.15 407.253 5
 -7 -6 7 9871.2 378.942 6
 -7 -6 8 -16.4609 79.5701 6
 7 6 -8 99.5683 73.0593 10
 -7 -6 8 111.167 78.1854 8
 7 -6 8 -28.3783 87.1074 8
 7 6 -8 19.118 77.8522 5
 -7 -6 9 5531.09 315.278 6
 7 6 -9 5762.09 339.115 5
 -7 -6 9 5686.01 298.949 8
 7 -6 9 5996.04 304.91 8
 -7 7 0 53.9924 29.2348 1
 7 7 0 59.84 35.9644 8
 -7 7 0 26.5297 32.8997 8
 -7 -7 0 -7.84759 19.006 6
 7 7 0 145.3 49.7787 2
 -7 7 0 76.1806 32.7846 7
 7 7 0 68.0873 44.3357 9
 7 7 0 -15.2445 29.5972 5
 -7 7 1 16537.8 382.711 1
 7 7 -1 15886.1 426.666 9
 7 7 1 16051.4 427.295 9
 -7 -7 -1 16981.8 382.703 4
 7 -7 -1 16400.6 376.556 4
 7 7 -1 16538.4 431.453 2
 7 7 -1 16000.7 375.679 8
 -7 7 -1 16610.3 383.521 8
 -7 -7 1 16210.1 354.831 6
 7 7 -1 15405.9 387.49 5
 7 7 1 16258.7 350.26 5
 -7 7 -1 16433.8 339.258 7
 7 7 1 16808.9 436.909 2
 7 7 2 44519.5 920.832 7
 7 7 2 44765 918.689 9
 7 7 -2 43182.6 915.421 9
 -7 -7 2 44394.8 859.237 6
 7 7 -2 44248.5 922.662 2
 7 -7 -2 46489.3 863.885 10
 -7 7 2 44098.9 883.923 1
 7 7 -2 44760.1 871.76 8
 -7 7 -2 44772.7 876.537 8
 -7 -7 -2 45342.6 871.226 4
 7 -7 -2 46026.7 871.439 4
 7 7 -3 10804.4 330.576 2
 7 7 3 10318.5 319.376 9
 7 7 -3 10630.3 324.431 9
 -7 -7 -3 10572.5 276.269 3
 7 -7 -3 11160.8 326.263 3
 -7 -7 3 10784.2 307.143 7
 -7 7 3 11140.9 323.379 1
 -7 -7 -3 10342.5 306.642 1
 7 -7 3 10860.7 360.558 5
 7 7 -3 10890.6 340.063 5
 7 -7 -4 17337.8 446.447 10
 7 -7 4 16822.7 490.088 5
 7 7 -4 16476.1 481.395 5
 7 -7 4 17371.1 431.628 8
 -7 -7 4 18038.9 433.026 8
 -7 -7 -4 16773.5 436.008 4
 7 -7 -4 16431.9 434.228 4
 -7 -7 4 17204 449.24 6
 7 -7 -4 16754.2 462.03 6
 7 -7 -4 17121.1 465.207 3
 -7 -7 4 16495.7 425.366 7
 7 7 -4 17497.8 448.321 2
 7 -7 -5 6468.21 265.8 10
 7 7 -5 6522.66 291.65 5
 7 -7 5 6821.51 295.082 5
 7 7 -5 6555.94 245.908 10
 7 7 5 6076.3 242.43 2
 7 -7 -5 6850.09 272.583 6
 -7 -7 5 6708.95 271.644 6
 7 -7 5 6515.63 248.702 8
 -7 -7 5 6536.32 248.159 8
 -7 -7 5 6855.1 241.964 7
 -7 -7 -5 6808.68 258.27 4
 7 -7 -5 6399.73 251.806 4
 -7 -7 6 4421.44 233.342 6
 7 7 -6 4638.04 262.581 5
 7 -7 6 4609.86 220.279 8
 -7 -7 6 4968.49 225.073 8
 7 7 -6 4739.83 218.961 10
 -7 -7 7 8801.88 363.349 6
 7 7 -7 8449.28 385.875 5
 7 -7 7 8818.72 338.454 8
 -7 -7 7 8348.48 328.493 8
 7 7 -7 8958.94 335.548 10
 7 7 -8 -95.319 74.7693 10
 -7 -7 8 56.3678 69.2085 8
 7 -7 8 -14.4117 75.0722 8
 7 7 -8 39.9548 64.8958 5
 -7 -7 8 -67.0808 99.8149 6
 -7 -7 9 3741.17 240.301 8
 7 -7 9 3294.79 233.112 8
 7 7 -9 3910.79 284.577 5
 -7 -7 9 3883.91 265.827 6
 -7 -8 0 -9.36897 42.2648 9
 -7 -8 0 16.5015 19.3979 6
 7 8 0 -18.6079 46.4013 2
 7 8 0 -11.7001 39.0116 8
 -7 8 0 18.583 35.2644 8
 -7 8 0 48.3403 32.5975 7
 -7 8 0 5.2002 33.176 1
 7 8 0 5.45641 28.4227 5
 7 8 0 -27.9946 37.1253 9
 -7 8 1 10710.3 296.458 1
 -7 -8 -1 11178.3 329.188 1
 -7 8 1 11127.4 301.17 8
 7 8 1 11119.7 295.781 8
 7 8 1 10967.8 262.356 5
 -7 -8 1 10772.3 341.205 9
 -7 -8 1 11158.2 268.861 6
 7 8 -1 11046.6 340.803 2
 7 8 1 10845.8 329.244 7
 7 -8 -1 11429.5 268.479 10
 7 8 -1 10873.6 296.533 8
 -7 8 -1 11010.7 303.654 8
 7 8 1 10738 338.561 9
 7 8 -1 11260.9 345.976 9
 -7 8 2 7703.68 253.755 1
 -7 -8 -2 8314.05 270.513 1
 7 8 -2 7805.59 248.818 8
 -7 8 -2 7736.7 249.625 8
 7 8 2 7784.61 275.517 7
 -7 -8 2 8064.52 236.241 6
 7 -8 -2 7668.19 258.582 3
 7 8 -2 7527.16 273.348 2
 7 -8 -2 8146.21 232.138 10
 7 8 -2 7876.69 268.345 5
 7 8 -3 1126.13 108.547 5
 7 8 -3 978.718 98.2096 2
 7 -8 -3 1155.81 103.095 3
 -7 -8 -3 1058.75 96.8249 1
 -7 8 3 1116.2 99.0369 1
 -7 -8 3 1189.26 93.7081 6
 7 -8 3 1144.77 116.696 5
 -7 -8 -3 1025.19 91.3469 4
 7 -8 -3 1165.56 97.251 4
 7 -8 -4 12202.5 384.79 3
 7 8 -4 12210.5 404.402 5
 7 -8 4 12387.5 413.088 5
 -7 -8 -4 11876.7 359.222 4
 7 -8 -4 12799.7 367.559 4
 7 -8 -4 12744.9 364.542 10
 -7 8 4 12465.4 378.861 1
 -7 -8 4 12807 372.462 6
 7 -8 -4 13186.8 390.901 6
 -7 -8 4 12053.4 341.115 7
 7 -8 4 12868.5 362.101 8
 -7 -8 4 12545.8 356.256 8
 7 8 -4 12289.8 365.925 2
 7 8 -5 466.354 73.3439 10
 7 -8 -5 311.48 75.4367 10
 -7 -8 -5 250.866 65.1063 4
 7 -8 -5 419.315 75.8547 4
 7 -8 5 342.809 69.3624 8
 -7 -8 5 438.868 76.1695 8
 7 8 -5 284.666 78.4006 5
 -7 -8 5 466.064 85.3124 6
 7 -8 -5 545.707 88.3066 6
 7 8 -6 3309.21 227.394 5
 7 8 -6 2856.16 168.502 10
 -7 -8 6 3057.35 196.329 6
 7 -8 6 3141.71 189.538 8
 -7 -8 6 3307.57 191.559 8
 -7 -8 7 9975.47 386.908 6
 7 8 -7 8691.48 404.725 5
 7 -8 7 9585.27 361.694 8
 -7 -8 7 9049.05 349.706 8
 7 8 -8 209.629 85.383 5
 -7 -8 8 85.4515 81.2887 6
 7 -8 8 59.405 78.4498 8
 -7 -8 8 116.022 76.6103 8
 7 -8 9 4368.19 264.848 8
 -7 -8 9 4143.39 256.766 8
 7 9 0 20.1744 61.3019 2
 -7 -9 0 102.272 64.6399 9
 7 9 0 16.3302 47.5525 7
 -7 9 0 7.13951 44.6968 8
 7 9 0 -6.77598 45.9455 8
 7 9 0 -5.79786 33.7662 5
 7 9 -1 12376.9 343.276 8
 -7 9 -1 13866.2 360.244 8
 7 9 -1 13003.6 358.809 7
 7 9 1 12842.3 372.74 7
 7 9 -1 13028 391.352 2
 -7 -9 1 13010.1 305.668 6
 -7 -9 -1 12373.4 373.11 1
 -7 9 1 13694.9 350.483 1
 -7 -9 -1 12340.3 387.509 9
 -7 -9 1 12796.6 390.967 9
 -7 9 1 13140.3 350.853 8
 7 9 1 12643.4 341.994 8
 -7 -9 -2 14754.8 388.811 4
 7 -9 -2 14942.2 388.727 4
 -7 -9 -2 14039.1 405.991 1
 -7 9 2 14526.9 394.114 1
 7 9 -2 14862.5 423.747 2
 -7 9 -2 14965.7 395.819 8
 7 9 -2 15377.1 393.815 8
 -7 -9 2 14660.2 425.076 9
 7 -9 2 14902.5 449.208 5
 7 9 2 13944.8 412.832 7
 7 -9 -2 14677.1 405.351 3
 7 9 -2 15155.5 412.346 5
 7 9 -3 5615.82 236.069 2
 -7 -9 3 5507.38 214.112 6
 -7 -9 -3 5968.04 228.741 4
 7 -9 -3 6196.17 232.291 4
 -7 9 -3 6182.26 238.682 8
 7 9 -3 5703.13 248.752 5
 7 -9 -3 6328.42 249.272 3
 -7 -9 -3 6120.18 240.701 1
 -7 9 3 5849.8 233.433 1
 7 -9 3 5367.31 260.389 5
 7 -9 -4 13857.5 414.207 6
 -7 -9 4 13245.2 394.435 6
 7 9 -4 13255.9 393.398 2
 -7 9 4 13483.4 408.042 1
 -7 -9 -4 12781.2 391.017 4
 7 -9 -4 13336.2 395.042 4
 7 -9 -4 13415.9 380.944 10
 7 -9 -4 13550 421.322 3
 -7 -9 -4 14105.6 369.066 3
 7 -9 4 13826.1 451.688 5
 7 9 -4 13601.6 437.363 5
 7 -9 5 5287.41 233.71 8
 -7 -9 5 4591.65 219.52 8
 7 9 -5 4962.87 266.24 5
 7 -9 -5 4690.87 245.015 3
 -7 -9 -5 4818.74 231.902 4
 7 -9 -5 4683.38 228.29 4
 -7 -9 5 4891.92 235.636 6
 7 -9 6 5736.89 264.457 8
 -7 -9 6 5874.36 264.356 8
 7 9 -6 6060.26 314.581 5
 -7 -9 6 6131.71 284.378 6
 7 -9 7 6001.82 282.74 8
 -7 -9 7 6021.87 281.452 8
 -7 -9 7 6059.62 302.918 6
 7 9 -7 6099.19 335.444 5
 -7 -9 8 34.9453 71.1561 6
 7 9 -8 -65.7183 91.2129 5
 7 -9 8 15.0877 68.0692 8
 -7 -9 8 -161.952 99.8348 8
 -7 -10 0 33.525 52.2475 9
 7 10 0 10.9261 53.6612 2
 7 10 0 68.8822 49.5866 7
 7 10 0 7.73801 45.0672 8
 -7 10 0 16.2452 49.3643 8
 7 10 -1 22993.9 589.657 2
 -7 -10 -1 23207.6 580.171 1
 -7 10 1 23727.6 543.133 1
 7 10 -1 23295.9 547.273 7
 -7 10 1 23737.6 550.707 8
 7 10 1 23077.3 542.966 8
 7 10 1 22492.9 563.8 7
 -7 -10 -1 22666.4 591.758 9
 -7 -10 1 23185.6 597.76 9
 7 10 -1 23014.7 544.193 8
 -7 10 -1 24611.4 561.07 8
 -7 -10 -1 23506.3 548.123 4
 7 -10 -1 23212.8 545.843 4
 7 10 -1 22395.9 538.788 5
 7 10 -2 11342.7 340.161 8
 7 -10 -2 11886.3 361.749 3
 -7 -10 -2 11384.7 341.649 4
 7 -10 -2 11470.7 341.307 4
 7 10 -2 11334.2 353.119 5
 7 10 2 11842.4 370.037 7
 -7 -10 -2 11729.8 364.178 1
 -7 10 2 11435.8 343.038 1
 -7 10 -2 11518.8 347.104 8
 7 -10 2 10864.5 385.135 5
 -7 -10 2 11414.1 372.619 9
 -7 -10 -2 10919 367.398 9
 7 10 -2 10584.7 358.141 2
 -7 -10 3 378.073 61.7817 6
 -7 -10 -3 484.269 73.6394 4
 7 -10 -3 446.514 76.365 4
 7 -10 -3 527.423 87.7116 3
 -7 -10 -3 427.142 63.9939 3
 -7 10 3 279.008 69.5625 1
 -7 -10 -3 421.799 73.0025 1
 7 10 3 453.007 90.4693 7
 7 10 -3 513.073 83.7753 5
 7 -10 3 349.194 85.9702 5
 7 10 -3 535.356 82.8781 8
 -7 10 -3 500.769 82.3287 8
 7 10 -3 357.474 76.1461 2
 -7 -10 4 11044.8 346.919 6
 7 -10 -4 10636.8 356.905 6
 7 10 -4 10799.7 387.984 5
 7 10 -4 9914.2 337.65 2
 -7 -10 -4 10481.8 350.353 4
 7 -10 -4 9621.6 339.588 4
 7 -10 -4 10299.8 368.57 3
 -7 -10 -4 10355.6 318.371 3
 -7 -10 -5 2677.01 180.192 4
 7 -10 -5 2644.44 177.334 4
 7 -10 -5 2709.86 195.046 3
 -7 -10 5 2646.17 175.49 6
 7 10 -5 3091.4 211.85 5
 7 -10 6 4040.61 225.616 8
 -7 -10 6 4392.31 231.265 8
 -7 -10 -6 4157.63 235.888 4
 7 -10 -6 4381.71 237.744 4
 7 10 -6 4446.73 276.877 5
 -7 -10 6 4472.35 246.535 6
 7 10 -7 5669.14 337.724 5
 7 -10 7 5889.16 288.179 8
 -7 -10 7 5718 279.503 8
 -7 -10 7 5659 298.647 6
 -7 -10 8 -35.3658 89.5166 6
 7 -10 8 -47.1284 93.5019 8
 -7 -10 8 -61.2358 84.0595 8
 7 10 -8 68.232 88.3065 5
 7 11 0 9.05301 57.2251 7
 -7 -11 0 12.1363 63.2244 9
 7 11 0 60.6657 62.5052 8
 -7 11 0 63.493 63.4936 8
 -7 -11 0 126.556 60.7634 1
 7 11 -1 6938.35 292.832 2
 -7 -11 -1 7358.88 268.229 4
 7 -11 -1 7761.7 274.291 4
 -7 -11 1 7848.89 310.931 9
 -7 -11 -1 7583.47 307.525 9
 7 11 -1 7791.99 263.379 7
 7 11 -1 7345.4 267.703 8
 -7 11 -1 8037.44 281.309 8
 -7 11 1 7416.41 268.045 8
 7 11 1 7732.47 269.52 8
 -7 -11 -1 7193.24 287.748 1
 7 -11 1 7145 305.729 5
 7 11 1 7775.89 281.721 7
 7 11 -1 7330.58 258.116 5
 7 11 -2 6270.17 255.396 5
 7 -11 2 6198.96 285.869 5
 7 -11 -2 6365.39 266.467 3
 -7 11 -2 7051.65 268.112 8
 7 11 -2 6425.28 272.876 2
 -7 -11 -2 6042.48 261.786 1
 -7 11 2 6816.13 259.154 1
 7 11 -2 6367.59 252.525 8
 -7 -11 -2 6182.93 250.653 4
 7 -11 -2 6584.56 253.69 4
 -7 -11 2 6730.46 283.345 9
 -7 -11 -2 6823.3 283.988 9
 7 11 2 6205.26 265.408 7
 7 11 -3 1470.01 133.105 5
 7 -11 -3 1724.81 141.01 3
 -7 -11 -3 1723.49 140.014 1
 -7 11 3 1356.41 123.389 1
 7 11 -3 1503.58 130.487 8
 -7 11 -3 1807.87 138.723 8
 7 11 -3 1854.72 144.001 2
 -7 -11 -3 1410.58 113.747 3
 7 11 3 1572.92 138.732 7
 -7 -11 -3 1793.35 138.13 4
 7 -11 -3 1654.48 131.572 4
 -7 -11 3 1617.88 138.584 9
 7 11 -4 10570.4 351.637 2
 -7 -11 -4 10460.1 332.124 3
 7 -11 -4 9589.68 369.878 3
 7 11 -4 9973.16 385.702 5
 -7 -11 -4 10599.7 364.075 4
 7 -11 -4 10148.5 355.897 4
 -7 -11 4 10167.3 341.487 6
 -7 -11 5 998.32 117.023 6
 7 11 -5 1181.36 143.154 5
 -7 -11 -5 1048.8 123.795 4
 7 -11 -5 1192.85 131.451 4
 7 -11 -5 1022.64 128.484 3
 7 -11 -6 1398.95 143.543 4
 -7 -11 -6 1631.74 154.052 4
 7 11 -6 1578.28 174.846 5
 -7 -11 6 1872.97 163.774 6
 7 11 -7 3878.34 281.317 5
 -7 -11 7 3466.74 237.21 6
 7 12 0 -19.3401 63.3826 8
 -7 12 0 -40.2168 56.5687 8
 7 -12 0 37.3722 51.8675 5
 7 12 0 37.9194 50.7339 7
 -7 -12 0 -12.5441 52.2285 1
 7 12 1 11041.4 361.1 7
 -7 -12 -1 11102.8 361.343 4
 7 -12 -1 11694.5 367.33 4
 7 12 -1 11231.5 359.233 8
 -7 12 -1 12231.5 374.827 8
 7 -12 1 11651.9 401.68 5
 -7 12 1 10970.3 357.737 8
 7 12 1 11451.9 360.782 8
 -7 -12 -1 10929.2 385.068 1
 -7 12 2 12520.3 384.103 8
 7 12 2 12091.8 376.376 8
 -7 -12 -2 11851.5 382.513 4
 7 -12 -2 12276.7 386.932 4
 -7 -12 -2 11618.1 398.786 1
 7 12 -2 11773.7 382.763 5
 7 12 -2 11961.1 382.829 8
 7 12 2 12122.9 395.091 7
 -7 12 -2 12698.8 394.185 8
 7 12 -2 11411.9 393.227 2
 7 -12 -2 12311.5 403.903 3
 7 -12 -3 3481.3 209.015 3
 -7 -12 -3 3805.42 205.227 4
 7 -12 -3 3465.15 198.322 4
 7 12 -3 3540.29 206.591 2
 7 12 3 3402.53 205.366 7
 7 12 -3 3268.74 201.911 5
 -7 -12 -3 3256.81 200.508 1
 -7 -12 -3 3836.45 190.49 3
 -7 -12 -4 5725.4 244.688 3
 7 -12 -4 5545.97 280.578 3
 -7 -12 4 5896.67 254.136 6
 -7 -12 -4 5569.23 268.165 4
 7 -12 -4 5607.56 266.413 4
 7 12 -4 5648.51 288.953 5
 7 12 4 6214.02 295.361 7
 7 12 -5 1559.76 163.902 5
 7 -12 -5 1358.05 152.589 3
 -7 -12 5 1482.33 143.587 6
 -7 -12 -5 1494.41 146.619 4
 7 -12 -5 1456.61 145.368 4
 -7 -12 6 5166.2 274.892 6
 -7 -12 -6 4595.84 263.63 4
 7 -12 -6 5338.23 276.228 4
 7 12 -6 4862.64 303.655 5
 -7 -12 7 7903.39 362.744 6
 7 12 -7 7713.53 408.874 5
 -7 -13 0 22.3988 52.3597 4
 7 -13 0 -22.1862 58.5811 4
 -7 -13 0 -27.2222 60.2537 1
 7 13 0 19.7118 52.0477 7
 7 -13 -1 6982.98 292.584 5
 -7 -13 -1 6742.37 301.44 1
 -7 -13 1 7334.75 316.956 1
 -7 -13 -1 7228.69 289.139 4
 7 -13 -1 7204.62 289.495 4
 7 13 1 7409.67 287.08 7
 7 13 2 8594.13 328.38 7
 -7 -13 -2 8490.23 323.467 4
 7 -13 -2 8723.12 325.664 4
 -7 -13 -2 8384.08 339.521 1
 7 13 -2 8419.17 317.648 5
 7 -13 -2 8196.67 334.415 3
 -7 -13 -3 1207.9 127.951 4
 -7 -13 -3 1188.36 133.172 1
 7 13 -3 1104.18 126.909 5
 7 13 3 1140.31 128.308 7
 7 -13 -3 931.919 117.217 4
 -7 -13 -3 1269.08 118.352 3
 7 -13 -3 1175.64 133.633 3
 7 -13 -4 6981.05 305.387 4
 -7 -13 -4 6724.81 303.137 4
 7 13 4 6167.63 304.131 7
 7 13 -4 6681.99 322.075 5
 -7 -13 -4 6238.34 272.998 3
 7 -13 -4 6305.26 308.458 3
 -7 -13 4 6695.64 278.174 6
 7 13 -5 1114.53 148.762 5
 -7 -13 5 991.136 119.319 6
 7 -13 -5 862.35 133.995 3
 -7 -13 -5 1163.95 138.046 4
 7 -13 -5 1039.15 131.88 4
 -7 -13 6 1278.33 145.915 6
 7 13 -6 1561.5 178.965 5
 7 -13 -6 1769.17 167.792 4
 -7 -13 -6 1784.11 174.204 4
 -7 -14 0 14.8532 61.8435 1
 -7 -14 0 12.3237 65.9542 4
 7 -14 0 36.6187 59.947 4
 -7 -14 -1 8575.5 356.428 1
 7 14 1 8613.7 320.443 7
 -7 -14 -1 8219.77 329.584 4
 7 -14 -1 8793.52 338.93 4
 7 14 2 3705.38 211.702 7
 7 -14 -2 3538.86 219.535 3
 -7 -14 -2 3269.5 204.74 4
 7 -14 -2 3639.67 213.139 4
 -7 -14 -2 3244.03 215.112 1
 -7 -14 2 3546.49 227.287 1
 -7 -14 -3 436.629 99.4931 4
 7 -14 -3 263.215 84.3694 4
 -7 -14 -3 364.092 94.2176 1
 7 14 3 238.746 85.5246 7
 -7 -14 -3 354.909 79.7467 3
 7 -14 -3 402.17 97.9187 3
 7 -14 -4 5191.06 288.246 3
 7 14 -4 5405.7 294.357 5
 -7 -14 -4 5336.37 277.505 4
 7 -14 -4 5268.54 273.254 4
 7 14 4 5415.7 287.716 7
 -7 -14 -5 1183.98 142.718 4
 7 -14 -5 1053.27 136.905 4
 7 -14 -5 926.747 143.705 3
 7 14 5 1092.54 147.003 7
 -7 -14 5 1045.5 127.067 6
 -7 -14 -6 1917.44 185.012 4
 7 -14 -6 1881.72 183.425 4
 -7 -14 6 2247.99 185.408 6
 -7 -15 0 31.7087 70.1843 1
 -7 -15 0 40.4512 65.1772 4
 7 -15 0 -53.3792 68.541 4
 -7 -15 -1 5159.39 263.13 4
 7 -15 -1 5310.32 262.292 4
 -7 -15 -1 5292.13 286.186 1
 -7 -15 1 5237.18 281.324 1
 -7 -15 -2 5485.9 277.055 4
 7 -15 -2 4927.39 261.79 4
 7 -15 -2 4827.53 269.842 3
 -7 -15 -2 5514.78 292.175 1
 7 15 2 5552.21 264.055 7
 -7 -15 2 5290.99 289.161 1
 -7 -15 -3 2824.53 203.346 4
 7 -15 -3 3116.1 214.582 4
 7 15 3 2998.88 205.971 7
 -7 -15 3 2623.48 210.23 1
 7 -15 -3 3173.74 227.015 3
 -7 -15 -3 2911.6 191.189 3
 7 -15 -4 7012.11 350.414 3
 7 15 4 7300.51 339.107 7
 7 -15 -4 6268.46 310.077 4
 -7 -15 -4 6651.71 321.751 4
 -7 -15 -5 2047.72 183.596 4
 7 -15 -5 2126.57 187.672 4
 7 -15 -5 1846.57 190.676 3
 7 15 5 2592.5 212.819 7
 -7 -16 0 29.1421 66.9405 4
 7 -16 0 14.4149 58.7013 4
 -7 -16 0 67.3628 68.5789 1
 -7 -16 1 5209.82 273.6 4
 7 -16 1 5126.01 267.995 4
 -7 -16 -1 5113.9 271.979 4
 7 -16 -1 5338.64 276.521 4
 -7 -16 1 4905.22 280.203 1
 -7 -16 -1 5296.41 290.478 1
 -7 -16 -2 1824.5 171.7 4
 7 -16 -2 1864.37 169.81 4
 -7 -16 -2 1795.7 169.879 1
 7 -16 -2 2071.37 189.561 3
 -7 -16 2 1903.46 181.916 1
 -7 -16 -3 -31.9542 83.2275 4
 7 -16 -3 189.326 94.8992 4
 -7 -16 3 -17.3984 86.7723 1
 7 16 3 29.1458 82.9655 7
 7 -16 -3 87.4408 83.1614 3
 -7 -16 -3 67.6656 68.511 3
 -7 -16 -4 4406.56 268.779 4
 7 -16 -4 4753.52 273.125 4
 -7 -16 4 4823.3 281.212 1
 7 -16 -4 4408.17 280.72 3
 7 16 4 4574.84 271.185 7
 -7 -17 0 -17.7531 84.4204 1
 -7 -17 0 31.1467 67.6034 4
 7 -17 0 92.2967 76.7195 4
 -7 -17 1 3416.63 238.542 1
 -7 -17 -1 3629.25 233.712 4
 7 -17 -1 3450.3 230.588 4
 -7 -17 1 3457.3 230.446 4
 7 -17 1 3408.61 222.659 4
 -7 -17 -1 3318.9 242.148 1
 -7 -17 2 5504.45 311.142 1
 -7 -17 -2 5175.91 304.55 1
 7 -17 -2 5072.01 292.122 3
 -7 -17 -2 5745.59 299.982 4
 7 -17 -2 5413.91 290.236 4
 -7 -17 -3 1300.46 157.14 4
 7 -17 -3 1122.39 142.505 4
 -8 0 0 128230 2260.68 2
 -8 0 0 128667 2248.17 7
 -8 0 -1 5547.35 191.707 2
 -8 0 1 5635.07 202.748 2
 8 0 -1 5911.31 184.333 6
 -8 0 1 5772.67 197.359 7
 8 0 1 5865.96 192.55 7
 8 0 2 46037.2 810.718 8
 -8 0 2 45773.8 808.817 8
 -8 0 2 47235.6 919.327 7
 -8 0 -2 46342.6 804.122 1
 8 0 -2 45682.5 895.841 6
 -8 0 -2 47100.8 886.64 2
 8 0 2 45988.2 891.931 7
 -8 0 2 46930.1 848.091 3
 -8 0 2 46500.1 922.774 2
 -8 0 3 8066.8 228.288 3
 8 0 3 7502.86 237.294 7
 8 0 3 8048.12 202.764 4
 -8 0 3 8222.98 203.66 4
 8 0 -3 8001.61 257.124 6
 8 0 4 146.335 42.8691 5
 -8 0 4 89.1352 40.4181 3
 8 0 4 139.824 39.2416 4
 -8 0 4 97.9694 35.8633 4
 8 0 5 656.403 76.1768 7
 -8 0 5 610.332 80.3011 2
 8 0 -5 557.299 82.2314 10
 8 0 5 635.088 69.3459 5
 8 0 5 605.129 68.2894 4
 -8 0 5 588.512 67.6941 4
 8 0 -5 545.564 62.4667 9
 8 0 5 569.74 60.3861 9
 -8 0 5 774.814 87.7157 3
 -8 0 6 13232 372.257 2
 -8 0 6 12348.4 358.021 4
 8 0 6 12703.9 363.415 4
 -8 0 6 12459.9 387.939 3
 8 0 -6 12419.7 412.328 10
 8 0 -7 1577.15 152.285 10
 -8 0 7 2258.3 156.28 8
 8 0 7 2073.25 150.466 8
 8 0 -7 2059.2 165.462 5
 8 0 7 2098.38 144.394 4
 -8 0 7 2058.38 144.293 4
 8 0 -8 19412.5 614.368 10
 8 0 -8 19367.4 586.094 5
 8 0 8 18707.3 553.544 8
 -8 0 8 19738.1 562.617 8
 -8 0 9 339.713 96.9281 8
 8 0 9 298.898 93.6828 8
 8 0 -9 231.397 96.3762 5
 -8 0 10 3775.77 241.318 8
 8 0 -10 3083.35 231.946 5
 -8 -1 0 695.687 68.442 2
 -8 1 0 587.371 63.2828 2
 8 1 0 669.154 52.1341 6
 -8 1 0 605.108 61.3533 7
 -8 -1 0 627.334 63.1426 7
 -8 -1 1 10607 231.867 3
 -8 -1 -1 10925.9 294.278 2
 8 1 1 11583.6 314.497 2
 -8 -1 1 11314.3 309.841 2
 -8 1 -1 11950.5 304.97 2
 -8 1 1 11015.4 312.41 2
 -8 -1 1 11191.2 305.243 7
 8 1 -1 11705.6 282.212 6
 -8 1 1 11068.1 302.008 7
 8 1 1 10974.5 296.212 7
 8 -1 1 10829 286.401 7
 -8 1 -1 11502.7 292.383 7
 -8 -1 -2 362.098 34.5854 1
 -8 1 -2 343.77 19.4512 1
 -8 -1 2 371.142 32.0714 8
 8 -1 2 354.975 32.1756 8
 -8 1 -2 315.181 47.9821 2
 -8 1 2 259.543 54.156 2
 8 1 2 346.243 52.6715 2
 -8 -1 2 339.113 57.7067 2
 8 1 -2 335.849 49.1909 6
 8 -1 -2 353.194 54.3674 6
 -8 1 2 484.624 46.2625 3
 -8 -1 2 382.16 41.7171 3
 -8 -1 2 384.036 56.8883 7
 8 -1 2 356.077 50.8923 7
 -8 1 2 406.762 58.691 7
 8 1 2 313.118 53.5887 7
 8 -1 -3 48311.2 956.804 6
 -8 -1 3 46953.7 870.848 8
 8 -1 3 45918.4 873.552 8
 -8 -1 3 47373.2 958.355 7
 -8 -1 3 49205.3 913.422 3
 -8 1 3 48533.2 914.017 3
 8 -1 3 49462.3 877.408 4
 -8 -1 3 47366.7 873.565 4
 8 1 3 48228.4 873.505 4
 -8 1 3 49218.8 875.822 4
 8 -1 3 47360.4 919.156 7
 8 1 3 50188 938.622 2
 8 1 4 732.756 69.9617 2
 8 1 -4 823.455 72.1563 9
 8 1 4 757.931 69.0597 9
 8 1 4 768.868 65.2833 4
 -8 1 4 993.407 72.0144 4
 -8 1 4 873.139 80.4227 3
 -8 -1 4 779.029 74.6734 3
 -8 -1 4 826.446 68.2578 8
 8 -1 4 772.33 67.3905 8
 -8 -1 4 791.339 67.2782 4
 8 -1 4 890.656 69.7747 4
 8 1 4 903.524 70.8499 5
 8 -1 4 724.95 74.6193 5
 8 1 4 808.678 79.8669 7
 -8 1 5 30444.7 679.25 3
 -8 -1 5 29869.8 677.115 3
 8 -1 5 29779.3 651.083 7
 8 -1 5 30605.2 663.027 5
 -8 1 5 29857.6 687.094 2
 -8 -1 5 29634 668.665 2
 8 -1 -5 29875.2 707.061 10
 8 1 -5 30389 626.474 9
 8 1 5 30920.9 626.84 9
 8 -1 5 29892.2 644.602 4
 -8 -1 5 30182.9 644.903 4
 8 1 5 31695.7 650.632 4
 -8 1 5 31081.5 647.557 4
 -8 -1 6 72.5546 59.7243 3
 -8 1 6 145.259 66.225 3
 8 -1 6 136.629 48.3846 5
 8 1 -6 135.148 59.4233 5
 -8 -1 6 114.778 51.46 8
 8 -1 6 107.407 50.4006 8
 8 -1 6 90.3281 53.8622 7
 8 1 6 127.584 53.288 4
 -8 1 6 109.935 49.8358 4
 8 -1 6 129.04 52.3197 4
 -8 -1 6 94.2121 52.0895 4
 -8 -1 6 152.855 50.4068 2
 -8 1 6 139.439 55.3658 2
 8 -1 -6 198.467 73.8562 10
 8 1 -6 171.203 74.3447 10
 -8 -1 7 4041.78 209.507 8
 8 -1 7 4276.25 213.437 8
 8 1 -7 4127.53 232.631 5
 8 -1 -7 3802.91 219.342 5
 8 -1 7 4025.01 203.199 4
 -8 -1 7 4286.63 207.366 4
 8 1 7 4256.75 206.323 4
 -8 1 7 3918.75 201.495 4
 8 -1 -7 3993.75 236.387 10
 8 1 -7 4012.84 237.031 10
 8 1 -8 116.892 75.3562 10
 8 -1 -8 136.485 79.7862 10
 8 -1 -8 43.3758 66.4504 5
 8 1 -8 156.63 76.9473 5
 -8 -1 8 179.356 72.1069 8
 8 -1 8 102.928 73.272 8
 8 1 9 2587.78 198.424 8
 8 -1 9 2145.65 183.968 8
 -8 -1 9 2219.15 180.484 8
 -8 1 9 2588.33 193.704 8
 8 1 -9 2210.16 196.975 5
 8 -1 -9 2449.34 197.358 5
 8 1 -10 584.466 126.224 5
 -8 -2 0 114578 2028.77 7
 -8 2 0 116176 2014.39 7
 -8 2 0 116101 2043.43 2
 8 2 0 114538 2052.41 2
 8 2 0 116139 2031.34 7
 -8 -2 0 113436 2029.44 2
 8 2 0 113805 1964.2 6
 8 -2 0 115221 1925.88 3
 -8 -2 0 113885 1904.32 3
 8 2 -1 7589.06 210.173 6
 -8 2 1 6904.36 225.445 7
 8 2 -1 7591.18 253.66 2
 -8 2 1 7357.64 246.52 2
 -8 2 -1 7618.36 219.866 7
 -8 -2 1 7366.61 235.713 7
 8 2 1 7495.46 235.573 7
 8 -2 1 7752.02 151.097 3
 -8 -2 1 7454.52 237.517 2
 8 2 1 7605.27 248.164 2
 -8 2 -1 8123.59 239.555 2
 8 2 1 7499.3 179.713 6
 8 -2 2 36916.5 706.962 7
 -8 -2 2 36183.2 744.177 2
 -8 2 -2 36132.6 718.863 2
 8 2 2 36327.6 741.504 2
 8 2 2 35784.9 733.375 9
 8 2 -2 35650.8 735.423 9
 -8 -2 2 35491.7 741.678 7
 8 2 2 35192.5 732.774 7
 8 -2 -2 36197.3 739.823 6
 -8 -2 -2 35737.6 668.955 1
 -8 -2 2 35145.1 643.26 8
 8 -2 2 36728.3 649.871 8
 -8 -2 3 1028.3 64.9097 8
 8 -2 3 1215.11 69.8019 8
 8 2 3 1185.77 88.0761 2
 -8 2 -3 1375.37 82.2014 2
 -8 -2 3 1190.63 97.2549 7
 8 -2 3 1033.24 77.7907 7
 8 2 3 1187.11 68.6031 4
 -8 2 3 1132.14 66.9724 4
 8 -2 3 1190.51 70.0638 4
 -8 -2 3 1271.66 70.8158 4
 -8 -2 -3 1112.24 61.8994 1
 8 -2 -3 1175.86 94.8991 6
 8 2 3 1256.71 89.825 9
 8 2 -3 1125.97 86.1757 9
 8 -2 -4 45.5531 46.8016 6
 -8 2 4 92.7004 44.6505 3
 -8 -2 4 95.8952 48.4697 7
 8 2 4 98.1512 48.6897 7
 8 -2 4 17.5455 36.2709 7
 8 -2 4 11.0538 33.255 4
 -8 -2 4 54.9136 37.5489 4
 8 2 4 58.6581 35.2684 4
 -8 2 4 80.3045 36.9015 4
 -8 2 4 94.0486 49.6734 2
 8 2 4 19.6583 41.4251 2
 8 2 4 49.8732 30.6289 5
 8 -2 4 41.5488 36.0819 5
 8 -2 4 32.3873 34.7652 8
 -8 -2 4 88.9696 36.6417 8
 8 2 -4 25.3771 37.3665 9
 8 2 4 87.7841 39.2645 9
 8 2 -5 368.326 54.2173 9
 -8 2 5 235.109 58.2967 3
 -8 -2 5 371.761 68.4966 3
 8 -2 5 335.92 57.7739 4
 -8 -2 5 348.431 59.4378 4
 8 2 5 351.454 57.305 4
 -8 2 5 337.065 57.5139 4
 8 -2 -5 323.076 69.6896 10
 -8 -2 5 263.658 58.1435 2
 -8 2 5 265.33 65.7348 2
 8 -2 5 337.931 60.8684 5
 8 -2 5 239.852 57.3581 8
 8 2 6 13174.1 381.675 4
 -8 2 6 13894.5 388.156 4
 8 -2 6 14712.7 400.215 8
 -8 -2 6 13906.7 390.457 8
 8 -2 6 13838.6 394.024 5
 8 2 -6 14175.2 442.422 10
 8 -2 -6 14467.5 451.896 10
 -8 2 6 13548 407.16 2
 8 -2 6 14450.5 397.11 4
 -8 -2 6 14124.1 391.583 4
 8 2 -6 13645.7 442.226 5
 -8 2 6 13905.7 415.171 3
 -8 -2 6 14171.6 420.182 3
 8 -2 7 501.53 84.5835 4
 -8 -2 7 458.104 80.8227 4
 8 2 7 498.521 84.7191 4
 -8 2 7 697.909 95.7956 4
 -8 -2 7 568.808 89.3192 8
 8 -2 7 679.71 93.1868 8
 8 2 -7 451.266 91.5596 5
 8 -2 -7 476.462 87.5301 5
 8 -2 -7 574.274 102.65 10
 8 2 -7 538.256 101.044 10
 -8 -2 8 13332.2 436.324 8
 8 -2 8 13162.7 435.253 8
 8 2 -8 13446.3 479.827 5
 8 -2 -8 12314.5 477.847 10
 8 2 -8 13323 475.672 10
 8 -2 -8 12567.9 437.602 5
 8 -2 -9 944.92 125.769 5
 8 2 -9 757.517 130.906 5
 -8 -2 9 1054.43 135.96 8
 8 -2 9 858.196 125.419 8
 -8 -3 0 558.685 31.5627 4
 8 -3 0 560.889 31.519 4
 -8 3 0 451.159 61.8972 2
 8 3 0 522.888 73.5095 2
 8 3 0 620.67 68.0081 9
 8 3 0 556.083 66.6324 7
 -8 3 0 589.5 57.5616 7
 8 -3 0 528.784 38.4177 3
 8 3 0 522.146 29.3632 8
 8 3 1 9228.74 277.609 9
 -8 3 1 10098.4 275.421 7
 8 3 -1 9862.09 283.578 9
 8 3 -1 9883.61 295.936 2
 -8 3 -1 10127.5 280.292 2
 -8 -3 1 9912.91 282.091 7
 -8 3 -1 9329.4 249.584 7
 8 3 1 9921.79 281.189 7
 -8 -3 -1 9614.67 202.288 4
 8 -3 -1 9772.91 201.697 4
 -8 -3 -1 8990.6 173.196 3
 8 -3 -1 9722.11 228.994 3
 8 3 1 9262.81 283.914 2
 8 -3 2 1480.18 84.1338 7
 8 3 2 1541.27 105.594 2
 -8 3 -2 1549.05 95.8022 2
 8 -3 2 1593.32 70.4925 8
 -8 -3 2 1494.22 66.083 8
 -8 -3 -2 1500.43 79.4861 1
 -8 -3 2 1554.6 104.543 7
 8 3 2 1595.33 51.0767 6
 8 -3 -2 1421.11 99.4075 6
 8 3 -2 1459 108.171 2
 8 3 2 1510.04 99.8677 9
 8 3 -2 1532.92 101.466 9
 8 3 3 51456 943.212 4
 -8 3 3 51014.6 943.291 4
 -8 -3 3 51642 939.108 8
 8 -3 3 52533 944.294 8
 -8 -3 -3 51463.8 939.586 1
 -8 3 -3 51914.1 963.655 2
 8 3 3 50809.6 1006.5 2
 8 3 -3 51259 998.835 9
 8 3 3 52042.3 996.913 9
 8 3 3 51054.8 1017.94 7
 -8 -3 3 51567.8 1020.81 7
 8 -3 3 50706.7 956.421 7
 8 -3 -3 51876.6 1025.86 6
 8 -3 -4 10889.2 342.166 6
 -8 -3 4 10898.5 286.215 8
 8 -3 4 11887.4 297.202 8
 8 3 4 11667.7 297.084 4
 -8 3 4 11153.9 294.039 4
 8 3 4 11612.8 318.7 2
 8 -3 4 11315.3 288.122 7
 -8 -3 4 10402.1 324.379 6
 8 -3 4 10744.7 340.351 5
 -8 -3 4 11683.5 343.297 7
 -8 -3 5 44245.7 870.087 2
 8 3 -5 42993.4 942.74 5
 8 3 5 41307.6 853.029 4
 -8 3 5 44294.9 862.857 4
 8 -3 5 41674.9 901.011 5
 8 -3 5 43205 861.755 8
 -8 -3 5 41880.5 854.165 8
 8 -3 -5 44436.9 930.099 10
 -8 -3 5 40998.2 898.539 7
 8 3 5 41885.3 848.584 2
 -8 3 5 42175.5 923.151 2
 -8 -3 5 42740.1 915.551 6
 8 -3 5 41759.7 859.312 4
 -8 -3 5 42617.8 859.802 4
 8 -3 6 4465.07 207.878 5
 -8 -3 6 4381.23 214.434 3
 -8 -3 6 3966.2 214.756 6
 8 3 -6 4129.39 220.574 10
 8 -3 -6 4576.01 235.393 10
 8 -3 6 4306.97 198.651 4
 -8 -3 6 4236.74 196.293 4
 8 3 -6 4290.78 232.531 5
 8 3 6 4545.22 197.974 4
 -8 3 6 4302.69 195.334 4
 -8 -3 6 4298.5 194.234 8
 8 -3 6 4424.16 198.251 8
 -8 3 6 4251.61 211.564 2
 8 3 -7 2857.38 195.704 10
 8 -3 -7 2763 197.633 10
 8 3 -7 2445.76 189.248 5
 -8 -3 7 2671.74 190.878 6
 -8 -3 7 3086.13 179.316 8
 8 -3 7 2657.66 168.56 8
 8 3 7 2906.17 174.382 4
 8 3 -8 17.2865 75.0475 5
 8 -3 -8 79.2395 67.8416 5
 -8 -3 8 51.4064 66.9549 8
 8 -3 8 287.516 85.6688 8
 8 3 -8 80.6833 65.7206 10
 8 -3 -8 17.3655 75.3906 10
 8 3 -9 1957.89 190.728 5
 -8 -3 9 1715.2 162.61 8
 8 -3 9 1705.61 162.934 8
 8 4 0 68962.8 1331.09 2
 8 -4 0 69939.5 1232.09 3
 -8 4 0 70300.6 1277.87 7
 8 4 0 69937.8 1209.11 8
 -8 4 0 70995.6 1215.46 8
 -8 -4 0 70124 1213.55 4
 8 -4 0 71085.7 1213.61 4
 -8 4 1 9214.15 264.587 7
 -8 -4 -1 9398.09 211.754 4
 8 -4 -1 9270.38 210.409 4
 -8 4 -1 9276.87 214.863 8
 8 -4 -1 9174.68 232.127 3
 -8 4 -1 9242.39 242.836 7
 -8 -4 1 9053.05 274.352 7
 8 4 1 9215.42 288.63 2
 8 4 -1 9269.16 290.907 2
 -8 -4 -2 33692.3 637.5 4
 8 -4 -2 33784.9 636.21 4
 -8 -4 -2 33762.5 599.93 3
 8 -4 -2 33657.5 667.831 3
 8 4 2 32863.7 714.995 2
 -8 4 -2 33618.7 688.943 2
 8 4 -2 33078.8 726.566 2
 -8 -4 2 34095.2 712.121 7
 -8 -4 -2 33676.4 663.711 1
 8 4 3 887.454 89.0223 7
 -8 -4 3 941.439 87.6298 7
 -8 -4 -3 965.124 69.4295 1
 8 -4 3 890.049 66.1605 8
 -8 -4 3 948.242 66.5458 8
 -8 4 -3 999.6 75.5313 2
 8 4 3 898.982 87.5025 2
 8 -4 -3 871.698 88.8329 6
 8 -4 3 841.229 62.679 7
 8 4 -4 133.916 53.6654 5
 -8 -4 4 62.6787 39.8915 8
 8 -4 -4 8.84782 53.7761 10
 8 4 4 114.72 58.6463 2
 -8 4 -4 21.4393 31.1563 2
 -8 -4 4 25.3226 53.8566 6
 8 -4 -4 38.0993 48.224 6
 -8 -4 4 8.71378 46.0237 7
 8 -4 4 37.5215 36.6561 7
 8 4 4 54.0153 38.298 4
 -8 4 4 139.139 45.1871 4
 8 -4 4 10.0311 55.0846 5
 8 4 5 37.1751 40.3121 4
 -8 4 5 52.2135 41.9691 4
 8 -4 -5 10.7454 51.0973 10
 8 4 -5 35.9101 50.9115 5
 8 -4 5 -31.2955 48.7725 5
 -8 -4 5 47.5978 56.0542 7
 8 4 5 30.6059 46.0238 2
 8 -4 -5 -10.8804 55.8848 6
 -8 -4 5 30.6712 42.5689 6
 8 -4 5 7.60563 44.7849 8
 -8 -4 5 29.3005 47.591 8
 8 4 -6 11438 411.125 5
 8 -4 -6 11859.7 406.743 10
 8 4 -6 12148 397.671 10
 8 -4 6 12150.4 361.513 10
 -8 -4 6 11930.3 359.235 8
 8 -4 6 12147.2 362.921 8
 -8 -4 6 11833.6 375.603 7
 8 -4 6 11236.1 374.033 5
 8 4 6 11748 355.538 4
 -8 4 6 11813 354.019 4
 8 -4 6 11712.5 358.851 4
 -8 -4 6 11418.9 353.487 4
 -8 -4 6 11887.3 398.434 6
 8 4 -7 112.077 76.2029 5
 8 -4 -7 320.125 86.8434 10
 8 4 -7 165.48 79.4787 10
 -8 4 7 178.566 70.9265 2
 -8 -4 7 156.096 75.0073 6
 -8 -4 7 253.632 74.2275 8
 8 -4 7 213.696 74.4335 8
 8 4 -8 10465.8 434.974 5
 -8 -4 8 10751.5 383.042 8
 8 -4 8 10804.6 386.771 8
 8 -4 -8 9543.13 362.24 5
 -8 -4 8 10554.6 417.665 6
 8 4 -8 10429 409.14 10
 8 -4 9 763.461 121.683 8
 -8 -4 9 721.304 114.796 8
 8 4 -9 455.37 117.058 5
 -8 -5 0 430.457 41.4968 4
 8 -5 0 453.491 42.4478 4
 -8 5 0 380.315 50.0319 7
 8 5 0 382.571 65.9269 2
 -8 5 0 326.215 39.2429 1
 8 5 0 396.033 39.0713 8
 -8 5 0 416.574 42.1616 8
 -8 -5 -1 7066.44 182.27 4
 8 -5 -1 6924.36 180.344 4
 -8 -5 1 6827.86 230.66 7
 8 5 -1 7152.18 251.316 2
 8 5 1 6288.91 235.88 2
 8 -5 -1 6500.54 195.035 3
 -8 5 -1 6506.46 190.469 7
 -8 5 -1 6570.21 180.253 8
 8 5 -1 6504.16 176.064 8
 8 5 2 10792.8 322.987 2
 8 5 -2 11336.5 334.661 2
 -8 -5 2 11129.2 315.073 7
 8 5 2 11085.6 326.31 7
 -8 -5 -2 10956 265.082 4
 8 -5 -2 10374 261.204 4
 -8 -5 -2 10634.6 284.855 1
 -8 5 -2 10405.1 298.454 2
 -8 -5 2 10721.4 282.009 6
 -8 -5 -2 10848.5 237.236 3
 8 -5 -2 10805.6 287.558 3
 -8 -5 -3 52364.5 997.457 4
 8 -5 -3 52158.8 996.248 4
 8 5 -3 53394.4 1075.98 5
 8 -5 -3 52738.2 1067.42 6
 -8 -5 3 53306 987.775 8
 -8 -5 -3 52230.7 1002.4 1
 8 5 -3 54301.5 1075.12 2
 8 5 3 53078.7 1072.58 7
 -8 -5 3 52388.8 1050.42 7
 8 5 3 51615 1054.76 2
 -8 5 -3 54123.4 1009.78 2
 8 5 -4 513.404 70.3183 9
 8 -5 4 467.63 79.4007 5
 -8 -5 4 584.271 77.2198 6
 8 -5 -4 345.62 67.9813 6
 -8 -5 4 547.686 75.0964 7
 8 5 -4 493.011 82.0434 5
 8 5 4 438.102 69.3011 2
 8 -5 -4 574.104 76.3307 10
 8 -5 5 29700.7 714.895 5
 8 5 5 29431.2 650.819 4
 -8 5 5 30081.7 656.269 4
 8 5 5 29953.6 659.625 2
 8 5 -5 27858.9 636.167 9
 -8 -5 5 29279.1 644.953 8
 8 -5 5 30118.7 654.261 8
 -8 -5 5 30128.4 684.374 7
 8 -5 -5 31219.1 715.573 10
 8 5 -5 28673.9 726.862 5
 8 -5 -5 29302.5 708.285 6
 -8 -5 5 29629.6 697.552 6
 -8 -5 6 112.48 55.2091 8
 8 -5 6 38.728 49.747 8
 8 -5 -6 142.463 64.6051 10
 8 5 -6 70.141 57.4278 10
 -8 -5 6 86.7902 60.9061 6
 -8 -5 6 71.703 56.2602 7
 8 -5 6 35.5752 55.4576 5
 8 5 -6 204.306 68.2405 5
 8 5 6 37.1117 49.0145 4
 -8 5 6 129.967 57.0058 4
 -8 -5 7 2884.75 201.329 6
 -8 -5 7 2922.75 179.839 8
 8 -5 7 3169.51 187.999 8
 8 5 -7 2864.16 215.616 5
 8 5 -7 2647.58 189.468 10
 8 -5 -7 2640.82 201.007 10
 8 5 -8 154.537 83.7914 10
 8 5 -8 56.409 84.8289 5
 -8 -5 8 39.5152 76.7168 8
 8 -5 8 66.9987 78.0446 8
 -8 -5 8 16.4554 84.5237 6
 8 5 -9 1639.74 191.46 5
 -8 -5 9 1545.05 173.241 6
 -8 -5 9 2025.16 177.972 8
 8 -5 9 1994.38 178.454 8
 -8 6 0 69742.7 1228.52 1
 8 6 0 69129.1 1333.5 2
 8 6 0 68493.1 1326.51 9
 -8 6 0 68632 1256.33 7
 8 6 0 68901.5 1229.27 8
 -8 6 0 69703.6 1237.87 8
 8 -6 -1 722.431 65.3189 3
 8 6 -1 580.583 79.0485 2
 8 6 1 646.693 78.3671 2
 8 6 -1 632.049 55.7014 8
 -8 6 -1 593.354 57.0127 8
 8 6 1 696.363 80.0837 9
 -8 6 -1 683.184 57.034 7
 -8 6 1 616.035 55.244 8
 8 6 1 685.512 56.4763 8
 -8 -6 -1 625.25 55.1838 4
 8 -6 -1 567.447 53.3939 4
 8 6 1 634.839 76.1246 7
 -8 -6 1 617.634 53.5404 6
 -8 6 1 524.063 56.8664 1
 8 6 -1 832.014 83.2392 9
 -8 -6 -2 30371.3 610.228 4
 8 -6 -2 31092.7 611.337 4
 8 6 -2 29702.8 674.827 9
 8 6 2 30262.4 674.494 9
 -8 -6 2 30235.8 619.376 6
 8 6 2 30101.2 680.202 2
 8 6 -2 30497.1 688.925 2
 -8 -6 -2 29721.6 578.501 3
 8 6 2 31027.7 685.235 7
 -8 -6 2 31115 662.576 7
 8 6 -3 2516.68 150.725 5
 -8 -6 -3 2436.45 120.978 4
 8 -6 -3 2761.57 126.238 4
 8 -6 -3 2587.69 139.813 3
 -8 -6 -3 2552.53 104.673 3
 8 6 3 2456.2 147.962 2
 8 6 -3 2534.4 151.593 2
 -8 6 -3 2647.59 127.581 2
 8 6 -3 2424.78 141.111 9
 8 6 3 2398.99 139.983 9
 8 6 3 2461.47 153.73 7
 -8 -6 3 2318.62 136.105 7
 8 -6 -3 2531.75 151.836 6
 8 -6 -3 2355.35 133.236 10
 -8 -6 -4 -7.25914 38.3455 4
 8 -6 -4 51.0336 41.9945 4
 8 -6 -4 10.2099 54.6485 6
 -8 -6 4 52.61 50.5033 6
 -8 -6 4 128.531 49.354 7
 8 6 -4 135.404 53.6635 5
 8 -6 4 48.2304 43.1446 8
 -8 -6 4 152.764 51.2603 8
 8 6 4 24.4812 40.0871 9
 8 6 -4 58.826 40.6319 9
 8 6 4 80.5041 49.7331 2
 8 -6 4 105.328 60.1157 5
 8 -6 -4 18.2656 41.2096 10
 8 -6 5 256.762 80.9603 5
 8 -6 -5 220.676 79.1146 10
 -8 -6 5 185.298 52.9892 8
 8 -6 5 292.046 62.4718 8
 -8 -6 5 320.991 72.6718 7
 8 -6 -5 260.647 71.7606 6
 -8 -6 5 383.121 81.7176 6
 8 6 5 232.768 68.3443 2
 8 6 -5 358.204 77.3893 5
 -8 -6 6 10010 334.234 7
 8 6 -6 9672.62 390.303 5
 -8 -6 6 9675.93 361.181 6
 8 -6 6 10865.1 344.52 8
 -8 -6 6 10306.3 336.174 8
 8 6 -6 10121.2 353.303 10
 8 -6 -6 10340.5 377.022 10
 -8 -6 7 -29.4916 79.949 6
 8 6 -7 70.3946 74.8514 5
 -8 -6 7 57.5747 64.0136 8
 8 -6 7 47.3966 63.4158 8
 8 6 -7 52.7554 66.7672 10
 8 6 -8 12193.6 444.632 10
 -8 -6 8 12829.7 476.926 6
 8 6 -8 12253.1 497.435 5
 -8 -6 8 12760.7 433.448 8
 8 -6 8 13264.3 442.356 8
 -8 -6 9 29.7247 75.2455 8
 8 -6 9 75.8018 74.4627 8
 8 6 -9 106.54 84.7805 5
 -8 -6 9 73.6389 93.2014 6
 8 7 0 138.759 38.0356 5
 8 7 0 112.044 48.0304 9
 8 7 0 203.842 41.797 8
 -8 7 0 186.503 42.7517 8
 8 7 0 199.056 62.7288 2
 -8 7 0 227.495 41.8885 1
 8 7 0 149.467 52.0532 7
 -8 7 0 102.616 38.4106 7
 -8 -7 1 8506.85 219.782 6
 8 7 1 8073.43 217.51 5
 -8 7 -1 8216.46 213.611 7
 8 7 1 8351.52 281.737 7
 8 7 -1 8252.92 232.594 8
 -8 7 -1 8415.49 236.859 8
 8 -7 -1 8621.27 234.628 4
 -8 -7 -1 8070.25 231.701 4
 8 7 -1 8699.29 293.277 2
 8 7 1 8805.77 296.543 2
 8 7 -1 8042.34 270.221 7
 8 7 1 8441.16 288.821 9
 8 7 -1 7542.81 277.601 9
 -8 7 1 8351.8 241.403 1
 -8 7 1 8305.9 234.557 8
 8 7 1 8313.38 230.362 8
 -8 -7 2 1543 95.3866 6
 8 7 -2 1541.17 110.401 5
 8 7 2 1507.19 121.212 2
 8 7 2 1433.06 116.582 7
 -8 7 -2 1843.16 106.636 8
 8 7 -2 1562.49 99.0248 8
 -8 7 2 1624.37 105.014 1
 8 7 -2 1403.31 115.316 2
 -8 -7 -2 1677.45 112.549 1
 -8 -7 -2 1526.6 94.8852 4
 8 -7 -2 1493.38 92.3545 4
 8 7 2 1571.74 120.202 9
 8 7 -2 1659.43 122.748 9
 8 7 -3 27270.6 638.957 5
 8 -7 3 26714.5 666.68 5
 8 7 3 27459.5 633.739 2
 8 -7 -3 28443 599.747 10
 8 7 -3 26047.6 623.77 2
 -8 -7 -3 25237.5 584.984 1
 -8 -7 3 25399.9 580.118 6
 -8 -7 3 25093.3 591.041 7
 8 7 3 26720.5 640.722 7
 8 -7 -3 25225.6 601.074 3
 -8 -7 -3 26130.4 536.3 3
 8 7 3 25833.9 613.078 9
 8 7 -3 26228.8 617.867 9
 -8 -7 4 6406.68 248.37 6
 8 -7 -4 6783.04 272.552 6
 8 -7 -4 6940.06 257.953 10
 8 7 -4 6982.12 285.382 5
 8 -7 4 7087.76 297.45 5
 -8 -7 -4 7221.64 248.464 4
 8 -7 -4 7149.76 245.579 4
 8 7 4 7090.05 267.317 2
 8 -7 4 6941.82 239.065 8
 -8 -7 4 7110.63 238.168 8
 8 7 4 7285.54 257.863 9
 8 7 -4 7221.17 267.586 2
 -8 -7 4 6947.25 251.907 7
 8 -7 -4 6709.36 265.678 3
 8 -7 -5 22648.5 576.246 10
 8 -7 5 21687.9 536.517 8
 -8 -7 5 21515.4 529.698 8
 8 7 5 21777.7 550.432 2
 -8 -7 5 21102.6 563.936 6
 8 -7 -5 21939.5 583.008 6
 -8 -7 5 21507.1 537.029 7
 8 -7 5 22265.8 606.689 5
 8 7 -5 22307.8 622.207 5
 8 -7 6 223.007 66.5516 8
 -8 -7 6 205.392 63.7437 8
 8 7 -6 293.233 75.9046 10
 8 -7 -6 226.786 70.5141 10
 -8 -7 6 103.587 66.5742 6
 8 7 -6 97.3226 63.0503 5
 -8 -7 7 3042.89 208.325 6
 8 7 -7 2724.78 216.343 5
 8 7 -7 2771.1 187.535 10
 -8 -7 7 3008.32 187.831 8
 8 -7 7 3204.91 194.042 8
 8 7 -8 122.923 92.4245 5
 -8 -7 8 -17.0137 83.5605 6
 8 7 -8 86.1062 75.7908 10
 8 -7 8 41.7063 74.4056 8
 -8 -7 8 54.2607 74.4885 8
 -8 -7 9 1936.47 175.075 8
 8 -7 9 1779.65 172.758 8
 8 8 0 77722.3 1403.05 8
 -8 8 0 79725.3 1413.16 8
 8 8 0 77161.7 1404.01 5
 -8 8 0 75273.1 1382.92 7
 8 8 0 76413.6 1495 2
 -8 8 0 77936.1 1389 1
 8 8 0 76206.4 1492.03 9
 8 8 0 77853.4 1472.02 7
 8 8 1 5930.84 241.586 9
 8 8 -1 5873.48 242.747 9
 8 8 1 6042.86 237.165 7
 -8 8 1 5703.05 199.346 1
 -8 -8 -1 5840.4 227.394 1
 8 8 -1 5807.23 197.338 8
 -8 8 -1 6166.61 206.137 8
 8 8 -1 5733.16 225.79 7
 8 8 -1 5360.23 237.614 2
 -8 -8 1 5620.57 171.418 6
 -8 8 1 6047.5 201.681 8
 8 8 1 5794.6 195.769 8
 8 8 1 6037.59 250.735 2
 8 -8 -2 19074.8 469.045 3
 8 8 2 18475.8 502.029 2
 8 8 2 18634.4 497.261 7
 8 8 -2 18258.5 441.774 8
 -8 8 -2 19405.3 454.684 8
 -8 8 2 18891.4 457.676 1
 8 8 -2 19501.6 509.474 2
 -8 -8 -2 18044.7 469.518 1
 8 8 -2 18620.9 477.649 5
 8 8 2 17877.8 491.141 9
 8 8 -2 19127.4 504.571 9
 -8 -8 3 905.259 86.6861 6
 8 8 -3 913.824 100.067 2
 8 8 3 1041.76 107.578 2
 -8 -8 -3 914.852 88.5937 4
 8 8 -3 953.742 100.016 5
 8 8 3 1083.84 109.228 7
 8 -8 -3 1007.36 88.1027 10
 -8 -8 -3 889.501 88.6983 1
 -8 8 3 906.155 92.1472 1
 8 -8 -3 777.252 80.8195 4
 8 -8 3 1069.38 116.351 5
 8 -8 -3 677.06 85.3799 3
 8 -8 -4 -21.7666 49.9976 3
 8 8 4 -42.2336 68.5961 2
 8 8 -4 10.0606 55.9273 2
 8 -8 -4 110.394 57.5937 10
 -8 -8 4 58.2716 49.5469 7
 8 -8 4 -13.3753 85.3309 5
 -8 -8 -4 26.5759 46.1454 4
 8 -8 -4 8.85322 44.1539 4
 -8 8 4 20.6251 58.0226 1
 8 8 -4 12.7624 54.2809 5
 8 -8 -4 11.0128 50.5922 6
 -8 -8 4 9.36024 53.288 6
 8 -8 -5 688.993 95.0749 10
 8 8 -5 532.063 78.5032 10
 -8 -8 -5 562.057 82.3848 4
 8 -8 -5 635.054 84.4658 4
 8 8 -5 414.526 89.588 5
 8 8 5 609.921 89.0589 2
 8 -8 5 714.722 88.492 8
 -8 -8 5 662.141 85.484 8
 -8 -8 5 596.981 92.2594 6
 8 8 -6 9966.46 343.18 10
 8 8 -6 10021.6 413.19 5
 8 -8 6 9864.27 346.246 8
 -8 -8 6 10046.4 343.837 8
 -8 -8 6 10087.7 372.804 6
 8 -8 7 78.1622 64.9738 8
 -8 -8 7 12.4919 68.5948 8
 -8 -8 7 107.321 69.1673 6
 8 8 -7 77.55 80.7254 5
 8 8 -7 -12.227 60.0532 10
 8 -8 8 11593.1 420.532 8
 -8 -8 8 11106.4 413.042 8
 -8 -8 8 11664.9 455.271 6
 8 8 -8 11320.5 495.154 5
 8 9 0 478.697 65.4813 8
 -8 9 0 563.102 69.8121 8
 8 9 0 428.354 58.1978 5
 8 9 0 447.835 81.9204 2
 8 9 0 378.294 71.1439 7
 8 9 -1 6154.36 224.164 5
 8 9 1 6504.75 267.744 2
 8 9 -1 6504.59 242.602 7
 8 9 -1 6214.68 260.053 2
 -8 -9 -1 6006.18 215.433 4
 8 -9 -1 5980.38 214.028 4
 -8 9 1 6756.75 223.523 1
 -8 -9 -1 6149.02 244.902 1
 -8 9 1 5844.09 214.574 8
 8 9 1 6741.67 221.46 8
 8 9 -1 5788.38 211.927 8
 -8 9 -1 6497.54 224.249 8
 8 9 1 6154.38 247.828 7
 -8 -9 -2 206.232 51.0334 4
 8 -9 -2 256.124 55.9665 4
 -8 -9 -2 172.451 58.3087 1
 -8 9 2 137.978 46.8467 1
 8 9 -2 152.438 53.0566 5
 8 9 2 224.826 61.8042 2
 8 9 2 309.39 70.6091 7
 8 -9 -2 224.945 57.4902 3
 8 9 -2 108.284 56.4938 2
 8 9 -2 167.598 54.63 8
 -8 9 -2 231.553 56.4041 8
 8 9 3 22420.5 595.669 2
 -8 -9 3 22692.1 539.27 6
 8 -9 -3 23032.2 579.54 3
 -8 9 3 22780 565.852 1
 8 9 -3 23198.3 600.322 5
 8 9 3 23449.9 610.451 7
 -8 -9 -3 24096.4 556.422 4
 8 -9 -3 22775.3 547.186 4
 8 -9 -3 23073.9 534.407 10
 8 -9 3 23248.1 634.386 5
 8 9 -3 23377.8 595.07 2
 -8 -9 -3 23764.9 576.092 1
 8 9 -4 174.4 69.8953 5
 -8 -9 4 96.946 55.2091 6
 8 -9 -4 114.915 66.9395 6
 -8 9 4 21.7763 59.0494 1
 8 9 4 113.841 68.4885 2
 -8 -9 -4 125.247 53.576 4
 8 -9 -4 48.0509 48.6697 4
 8 9 -4 84.5734 55.0861 2
 8 -9 -4 35.0504 49.7116 3
 8 -9 -4 130.05 54.7154 10
 8 9 -5 18961 582.314 5
 -8 -9 -5 18348.4 511.82 4
 8 -9 -5 17814.8 507.396 4
 8 9 -5 19347 491.67 10
 -8 -9 5 19060 527.635 6
 -8 -9 6 54.5413 70.0339 6
 8 -9 6 23.6283 53.2962 8
 -8 -9 6 22.8233 64.2068 8
 8 9 -6 -17.9779 64.3535 5
 8 -9 7 2375.49 180.476 8
 -8 -9 7 2584.99 180.342 8
 -8 -9 7 2600.91 200.723 6
 8 9 -7 2214.41 207.748 5
 -8 -9 8 -35.0718 92.606 6
 8 9 -8 66.7449 81.9493 5
 8 -9 8 44.4142 72.7093 8
 -8 -9 8 43.1799 81.9421 8
 8 10 0 33701.6 740.353 7
 8 10 0 31870 769.304 2
 8 10 0 32261.9 698.411 8
 -8 10 0 32615.4 707.25 8
 8 10 1 4807.98 237.236 2
 8 10 -1 4772.41 209.787 7
 8 10 -1 4851.26 199.267 5
 -8 10 1 4971.11 202.942 8
 8 10 1 4708.92 195.516 8
 8 10 1 4641.93 218.832 7
 -8 -10 -1 5015.61 201.919 4
 8 -10 -1 4694.98 195.511 4
 8 10 -1 4631.53 230.469 2
 -8 -10 -1 5001.92 225.291 1
 -8 10 1 4748.92 194.686 1
 8 10 -1 4882.52 201.249 8
 -8 10 -1 5303.24 210.656 8
 8 10 2 17349.8 500.779 2
 8 -10 -2 17510.2 470.161 3
 8 10 -2 16510.6 460.227 5
 8 10 2 16137.5 477.336 7
 8 10 -2 16882.9 488.372 2
 8 10 -2 16918.9 441.071 8
 -8 10 -2 16284.8 443.249 8
 -8 10 2 17294.3 450.173 1
 -8 -10 -2 16415.6 469.68 1
 8 -10 2 17089.9 517.221 5
 -8 -10 -2 16990 443.761 4
 8 -10 -2 17160 442.686 4
 8 10 -3 956.666 110.088 2
 -8 -10 -3 1145.28 111.955 1
 8 -10 -3 1050.23 110.691 3
 8 10 -3 1057.49 114.184 5
 8 10 3 1033.91 121.199 7
 8 -10 -3 972.146 99.2625 4
 -8 10 3 1191.15 113.913 1
 -8 -10 -3 1183.83 107.673 4
 -8 -10 3 1011.17 93.4018 6
 8 10 4 13.8655 69.1566 7
 8 -10 -4 12.6099 60.96 3
 8 10 -4 70.8908 61.5519 5
 8 10 -4 -11.1084 55.408 2
 -8 -10 4 150.534 62.8339 6
 -8 -10 -4 105.914 58.8848 4
 8 -10 -4 94.4251 56.8902 4
 -8 -10 -5 35.9947 57.9968 4
 8 -10 -5 11.9198 52.767 4
 -8 -10 5 24.0287 55.1931 6
 8 -10 -5 14.3577 67.1259 3
 8 10 -5 -16.4247 63.7701 5
 8 10 -6 6673.47 346.487 5
 -8 -10 6 6082.19 290.31 6
 8 10 -7 21.0325 77.4695 5
 8 -10 7 -13.9221 71.5063 8
 -8 -10 7 26.8557 70.9107 8
 -8 -10 7 -15.9716 75.9475 6
 -8 -10 8 8054.27 380.993 6
 8 -10 8 8036.45 354.92 8
 -8 -10 8 8546.49 360.196 8
 8 11 0 25.7677 50.0439 8
 -8 11 0 171.616 58.7001 8
 8 11 0 101.057 68.5032 2
 -8 -11 0 144.798 66.2708 1
 8 11 0 81.3908 55.8816 7
 -8 -11 0 61.83 52.5924 4
 8 -11 0 87.3042 47.3566 4
 8 11 -1 3201.05 196.199 2
 8 11 1 3351.97 190.058 7
 -8 -11 -1 3116.75 166.035 4
 8 -11 -1 3061.78 165.705 4
 -8 11 1 3266.82 170.216 8
 8 11 1 3085.42 165.183 8
 -8 -11 -1 3146.71 189.605 1
 8 11 -1 3233.43 169.268 8
 -8 11 -1 3653.65 179.633 8
 -8 11 2 1792.64 130.58 8
 8 11 2 2040.98 136.957 8
 8 11 -2 1992.72 136.288 8
 -8 11 -2 2040.8 142.457 8
 8 11 -2 2082.41 157.235 2
 8 11 -2 1729.57 133.982 5
 8 -11 -2 2074.21 145.844 3
 -8 11 2 2052.52 140.639 1
 -8 -11 -2 1895.78 147.208 1
 -8 -11 -2 2004.08 138.625 4
 8 -11 -2 1911.43 135.046 4
 8 11 2 1884.75 149.565 7
 8 11 3 25859.4 685.234 7
 8 -11 -3 25763.4 669.863 3
 8 11 -3 26465 679.787 5
 -8 11 -3 27445.5 659.253 8
 8 11 -3 26714.5 677.1 2
 -8 -11 -3 26675.3 674.375 1
 -8 11 3 27488.6 659.771 1
 -8 -11 -3 26028.3 642.807 4
 8 -11 -3 26888 647.394 4
 8 -11 -4 462.981 95.4975 3
 8 11 -4 327.456 88.7899 5
 -8 -11 -4 314.882 77.3384 4
 8 -11 -4 310.932 73.0288 4
 -8 -11 4 446.623 79.3505 6
 8 11 4 394.021 91.5551 7
 8 11 -4 327.484 80.8146 2
 8 -11 -5 15604 512.703 3
 8 11 -5 15125.9 530.493 5
 -8 -11 -5 15487.7 478.986 4
 8 -11 -5 16042.6 483.242 4
 -8 -11 5 14893.1 466.432 6
 8 11 -6 607.496 121.818 5
 -8 -11 6 486.981 103.667 6
 8 11 -7 1679.29 192.479 5
 -8 -11 7 1840.03 176.295 6
 -8 -12 0 22460.1 613.179 1
 8 12 0 22252.4 559.659 8
 -8 12 0 21906.3 563.751 8
 -8 -12 0 22358.2 565.745 4
 8 -12 0 23202.9 568.421 4
 8 12 0 22908.6 577.094 7
 8 12 1 38.2125 56.8593 8
 -8 12 1 19.8243 54.4258 8
 8 12 1 -34.2981 53.4509 7
 -8 -12 -1 -30.7801 55.6273 4
 8 -12 -1 10.0969 50.356 4
 -8 -12 -1 90.684 58.4415 1
 8 12 -1 9.84496 56.0474 8
 -8 12 -1 31.0223 61.5472 8
 8 12 -2 11426.6 378.268 5
 8 12 2 11526.5 394.859 7
 8 12 -2 11703.4 369.665 8
 -8 12 -2 11067.3 368.293 8
 8 -12 -2 11266.5 385.364 3
 -8 -12 -2 11504.8 395.207 1
 -8 -12 -2 10985.4 363.483 4
 8 -12 -2 11901.1 375.064 4
 -8 12 2 11558.3 365.812 8
 8 12 2 11464.6 360.959 8
 -8 -12 -3 130.563 73.4724 1
 8 12 3 165.492 78.5238 7
 -8 -12 -3 104.218 58.636 4
 8 -12 -3 56.9275 61.7443 4
 8 12 -3 40.4025 58.4765 5
 8 -12 -3 53.0755 63.1107 3
 8 12 4 91.9725 76.4492 7
 8 -12 -4 14.5967 70.5581 3
 -8 -12 -4 -12.666 71.2647 4
 8 -12 -4 24.9291 67.5801 4
 8 12 -4 -15.6985 62.4567 5
 -8 -12 4 74.8542 60.8786 6
 8 12 5 -16.937 92.9976 7
 -8 -12 -5 13.9 76.3222 4
 8 -12 -5 13.7072 62.9701 4
 8 -12 -5 16.1287 72.759 3
 -8 -12 5 12.6529 71.1903 6
 8 12 -5 54.0872 69.9995 5
 -8 -12 -6 5391.85 283.616 4
 8 -12 -6 5574.4 285.329 4
 8 12 -6 5535.89 326.426 5
 -8 -12 6 6005.81 294.413 6
 -8 -12 7 648.491 117.399 6
 -8 -13 0 153.805 66.7862 4
 8 -13 0 54.3658 50.8635 4
 -8 -13 0 99.4948 66.4737 1
 8 13 0 140.241 61.4383 7
 -8 -13 -1 2928.05 179.259 4
 8 -13 -1 2757.14 174.751 4
 -8 -13 -1 2677.05 188.42 1
 -8 -13 1 2959.47 199.336 1
 8 13 1 2496.23 172.427 7
 8 -13 -2 39.7829 57.5784 3
 8 13 2 52.2002 63.0942 7
 -8 -13 -2 166.738 70.8975 4
 8 -13 -2 93.8301 65.213 4
 -8 -13 -2 70.0832 62.0626 1
 8 13 3 13701.5 461.63 7
 8 -13 -3 14026.7 467.984 3
 -8 -13 -3 12702.5 428.387 4
 8 -13 -3 13298.4 433.063 4
 8 13 -3 13528.2 456.903 5
 -8 -13 -3 13377.8 453.5 1
 8 13 4 1195.31 147.087 7
 8 -13 -4 1245.42 143.736 3
 8 13 -4 1114.85 139.383 5
 -8 -13 -4 1287.61 134.919 4
 8 -13 -4 1131.37 132.193 4
 -8 -13 -5 13653.9 470.76 4
 8 -13 -5 13192.4 460.013 4
 8 -13 -5 13838.5 495.684 3
 -8 -13 5 12709.3 434.141 6
 8 13 -5 14463.2 528.942 5
 8 13 5 13881.8 506.09 7
 8 13 -6 1010.85 150.261 5
 -8 -13 -6 803.866 123.136 4
 8 -13 -6 931.417 131.36 4
 -8 -13 6 970.322 123.826 6
 -8 -14 0 22008.1 647.088 1
 -8 -14 0 23049.1 606.318 4
 8 -14 0 22049.6 594.519 4
 -8 -14 -1 149.39 68.3887 4
 8 -14 -1 172.306 68.4508 4
 8 14 1 36.2636 66.4058 7
 -8 -14 -1 211.255 84.9265 1
 -8 -14 1 109.446 76.8155 1
 8 -14 -2 7610.35 329.778 3
 -8 -14 2 7632.51 348.621 1
 -8 -14 -2 7268.82 314.409 4
 8 -14 -2 7184.36 306.86 4
 -8 -14 -2 7726.29 340.75 1
 8 14 2 7602.59 320.313 7
 8 14 3 416.764 97.7834 7
 8 14 -3 380.636 95.3407 5
 -8 -14 -3 354.031 96.5908 1
 8 -14 -3 448.126 101.5 3
 -8 -14 -3 464.983 98.8456 4
 8 -14 -3 363.546 90.0319 4
 -8 -14 -4 -14.6293 63.5036 4
 8 -14 -4 -43.146 72.8052 4
 8 -14 -4 49.5997 77.2966 3
 8 14 4 49.3514 79.5176 7
 8 14 -4 -16.979 64.2528 5
 -8 -14 -5 361.281 101.163 4
 8 -14 -5 30.8707 83.7196 4
 8 -14 -5 71.7153 80.9143 3
 8 14 5 179.882 98.798 7
 8 14 -5 250.333 86.9007 5
 -8 -14 6 3914.32 239.83 6
 -8 -14 -6 4210.5 258.723 4
 8 -14 -6 3786.57 244.536 4
 -8 -15 0 92.3967 60.6423 4
 8 -15 0 13.0605 61.0658 4
 -8 -15 0 32.8286 62.1206 1
 -8 -15 1 2255.24 196.953 1
 -8 -15 -1 2425.11 193.518 1
 8 -15 1 2484.1 178.4 4
 -8 -15 -1 2259.31 173.319 4
 8 -15 -1 2315.34 175.441 4
 -8 -15 -2 13.9698 69.6715 4
 8 -15 -2 41.4155 67.7991 4
 8 -15 -2 61.8306 74.719 3
 8 15 2 41.4462 73.937 7
 -8 -15 2 -17.0081 69.2586 1
 -8 -15 -2 -32.5164 82.3034 1
 8 -15 -3 9688.3 401.625 3
 -8 -15 3 9541.76 407.128 1
 8 15 3 9313.22 382.268 7
 -8 -15 -3 9624.26 380.299 4
 8 -15 -3 9841.79 382.296 4
 8 -15 -4 69.8098 81.6032 3
 8 15 4 234.025 100.552 7
 -8 -15 -4 61.9459 76.0652 4
 8 -15 -4 15.2866 66.3679 4
 -8 -15 -5 5665.6 303.814 4
 8 -15 -5 5901.5 305.435 4
 8 15 5 5533.27 317.026 7
 -8 -16 0 12963.9 459.843 4
 -8 -16 0 13848.7 506.573 1
 -8 -16 1 35.2865 82.4917 1
 -8 -16 -1 -17.2208 74.7587 1
 -8 -16 -1 158.921 76.3007 4
 8 -16 -1 42.8823 69.1008 4
 -8 -16 1 56.9932 71.0663 4
 8 -16 1 112.238 71.0285 4
 -8 -16 -2 5817.98 293.256 4
 8 -16 -2 6598.33 312.364 4
 -8 -16 -2 6534.08 334.459 1
 8 -16 -2 5892.17 309.202 3
 -8 -16 2 6484.96 335.464 1
 -8 -16 3 595.999 124.799 1
 8 16 3 534.925 108.195 7
 -8 -16 -3 711.495 117.432 4
 8 -16 -3 443.299 98.8574 4
 8 -16 -3 608.076 121.959 3
 8 16 4 16.7953 83.7744 7
 -8 -16 -4 113.654 83.4046 4
 8 -16 -4 128.149 81.1029 4
 -8 -17 0 121.457 75.7325 4
 8 -17 0 150.017 81.3491 4
 -8 -17 0 17.9968 74.9471 1
 -8 -17 1 1718.79 177.57 1
 -8 -17 -1 1505.99 169.785 1
 -8 -17 1 1738.21 168.339 4
 8 -17 1 1564.07 157.701 4
 -8 -17 -1 1726.88 163.826 4
 8 -17 -1 1933.75 169.278 4
 8 -17 -1 1818.31 184.192 3
 -8 -17 -2 78.8195 78.6244 4
 8 -17 -2 46.7884 72.9219 4
 8 -17 -2 52.0919 86.6038 3
 -9 0 0 6.78596 36.7917 7
 9 0 -1 31669.7 643.251 6
 9 0 1 32003.6 662.053 7
 -9 0 -1 31875.8 665.188 2
 -9 0 1 30565.1 668.143 7
 -9 0 -2 20382.4 389.047 1
 9 0 -2 20477 477.239 6
 -9 0 2 20982.9 424.983 3
 -9 0 2 20534 498.353 7
 -9 0 -2 21714.6 476.871 2
 9 0 2 21041.8 382.228 8
 -9 0 2 20400.7 378.08 8
 -9 0 3 22212 536.867 2
 -9 0 3 21484.3 434.041 8
 9 0 3 22000.3 437.914 8
 -9 0 3 22211.8 476.324 3
 -9 0 3 20922.1 524.777 7
 9 0 3 22357.3 435.473 4
 -9 0 3 21607.3 433.202 4
 9 0 -3 22231.7 521.925 6
 9 0 4 17348.7 395.505 4
 -9 0 4 17946.5 397.133 4
 -9 0 4 17507.9 469.755 2
 9 0 4 18620.9 451.064 7
 -9 0 4 17678.6 433.209 3
 -9 0 4 17333.1 396.474 8
 9 0 4 19018.7 406.076 8
 9 0 5 917.765 79.7121 4
 -9 0 5 1018.26 81.9697 4
 -9 0 5 979.55 97.4129 2
 9 0 5 712.309 83.0284 7
 9 0 5 1045.96 87.0258 5
 -9 0 5 920.033 92.9292 3
 9 0 6 8662.52 300.194 7
 9 0 -6 8590.94 340.943 10
 -9 0 6 8420.37 308.007 3
 -9 0 6 9180.86 294.389 8
 9 0 6 9461.79 298.822 8
 9 0 6 8901.42 287.185 4
 -9 0 6 8867.06 286.235 4
 -9 0 6 8760.21 305.918 2
 9 0 -7 13183.8 455.848 5
 -9 0 7 13877.2 407.237 4
 9 0 -7 14184.9 481.853 10
 9 0 7 13883.2 415.108 7
 -9 0 7 13837.5 416.948 8
 9 0 7 13481.9 414.417 8
 9 0 -8 17.4779 69.5379 10
 -9 0 8 87.8418 77.805 8
 9 0 8 50.4275 66.5784 8
 9 0 -8 15.9749 67.9468 5
 9 0 -9 4175.73 265.313 5
 -9 0 9 4691.27 253.376 8
 9 0 9 4329.26 247.072 8
 9 1 0 9.01839 24.1332 6
 -9 -1 0 14.0308 33.9115 7
 -9 1 0 26.4405 37.1918 7
 -9 1 -1 53158 986.569 2
 -9 -1 1 49352 984.965 7
 -9 1 1 50407.6 980.646 7
 9 1 -1 49618 943.621 6
 -9 -1 1 49064.1 875.07 3
 9 -1 -1 50449 962.301 6
 -9 -1 -1 51129.9 979.112 2
 9 -1 -2 15244.5 385.213 6
 9 1 -2 15154.3 375.587 6
 9 1 2 14935 392.826 2
 -9 1 -2 14733.2 273.124 1
 -9 -1 -2 14949.8 310.301 1
 -9 -1 2 15006.3 327.952 3
 -9 -1 2 14643.2 283.128 8
 9 -1 2 15473.1 290.003 8
 -9 -1 2 14806.3 395.169 7
 -9 1 2 15080.5 395.53 7
 9 -1 2 14720.2 368.541 7
 9 1 2 15118 290.671 8
 -9 1 -2 14993.5 371.94 2
 -9 -1 3 254.914 36.3316 8
 9 -1 3 148.805 30.6814 8
 9 -1 -3 172.9 52.1735 6
 9 -1 3 258.184 37.4107 4
 -9 -1 3 281.979 37.5724 4
 9 1 3 268.883 36.8462 4
 -9 1 3 225.032 34.7363 4
 -9 -1 3 306.019 62.7079 7
 -9 -1 3 227.982 43.0977 3
 -9 1 3 198.361 41.5978 3
 9 1 3 245.819 55.3823 2
 -9 1 3 222.872 60.4483 2
 -9 -1 3 224.691 60.1392 2
 -9 -1 4 16611 375.736 8
 9 -1 4 16121.8 376.983 8
 -9 1 4 16702.1 457.956 2
 -9 -1 4 16796.1 446.24 2
 9 -1 4 16909 382.147 4
 -9 -1 4 16724.9 379.989 4
 -9 -1 4 17504.8 419.839 3
 -9 1 4 17144 419.599 3
 -9 -1 4 16083.4 451.243 7
 9 1 4 16658.4 378.629 4
 -9 1 4 17184.4 380.812 4
 9 1 4 17051.6 438.277 7
 9 -1 -5 1018.69 108.451 10
 -9 1 5 889.066 98.0061 2
 -9 -1 5 826.925 92.2513 2
 9 1 5 928.708 97.9779 7
 9 -1 5 1007.69 89.4037 7
 -9 1 5 936.371 93.0906 3
 -9 -1 5 1044.38 95.6279 3
 9 -1 5 960.878 90.7565 5
 -9 -1 5 928.895 80.2704 4
 9 1 5 868.47 79.6221 4
 -9 1 5 979.838 82.2036 4
 9 -1 5 941.7 81.4021 4
 9 -1 6 4766.42 202.394 8
 -9 -1 6 4982.78 205.03 8
 9 1 -6 4967.23 249.405 10
 9 -1 -6 4553.78 240.367 10
 -9 -1 6 4770.44 221.72 3
 -9 1 6 4605.82 219.023 3
 9 -1 6 4768.18 199.999 4
 -9 -1 6 4913 203.363 4
 9 1 6 4750.81 199.734 4
 -9 1 6 5177.83 206.475 4
 9 1 -6 4514.05 238.589 5
 -9 1 6 4730.63 218.863 2
 -9 -1 6 4712.39 208.119 2
 9 1 6 5269.52 230.348 7
 9 -1 6 4526.72 199.77 7
 9 -1 -7 13853.5 477.326 10
 9 1 -7 14365.2 479.937 10
 -9 1 7 13415.2 401.482 4
 -9 -1 7 14057.7 406.854 4
 9 1 -7 12628.5 454.715 5
 9 -1 -7 13453.4 455.462 5
 -9 -1 7 13619.3 410.218 8
 9 -1 7 13172.3 405.284 8
 9 1 -8 33.0804 71.7989 5
 9 -1 -8 -30.5323 71.3734 5
 9 -1 -8 70.8139 79.8634 10
 9 1 -8 51.8035 73.4431 10
 -9 -1 8 -12.2879 62.205 8
 9 -1 8 24.9789 65.9557 8
 -9 1 8 -12.6606 69.5174 8
 9 1 8 63.6588 69.908 8
 9 1 -9 5458.69 318.802 10
 -9 1 9 5105.87 271.65 8
 9 1 9 5176.96 274.352 8
 9 1 -9 5664.73 310.59 5
 9 -1 -9 4869.92 281.694 5
 -9 -1 9 5291.9 271.258 8
 9 -1 9 5729.44 280.684 8
 -9 2 0 25.7958 34.966 7
 -9 -2 0 -7.2359 34.9782 7
 9 2 0 32.7177 28.1837 6
 9 2 0 33.8698 45.3169 2
 -9 2 1 39140.8 744.849 7
 9 2 1 39261.1 770.415 2
 -9 2 -1 38533.9 723.573 7
 -9 -2 1 39905.5 757.928 7
 -9 2 -1 39206.9 748.238 2
 -9 -2 1 39132.1 643.023 3
 9 2 1 40221.5 663.367 6
 9 2 -1 38767.8 704.688 6
 -9 -2 -2 7125.9 190.877 1
 -9 -2 2 7436.28 197.787 3
 -9 -2 2 7199.08 247.613 7
 9 -2 2 7656.84 169.301 8
 -9 -2 2 7296.15 162.957 8
 9 -2 -2 7529.45 247.128 6
 9 -2 2 7148.85 165.987 4
 -9 -2 2 7222.84 166.318 4
 -9 2 -2 7590.16 237.016 2
 9 2 2 6736.08 242.695 2
 9 -2 2 7554.96 226.568 7
 -9 2 2 6957.53 244.874 7
 9 -2 -3 6170.73 233.243 6
 -9 2 3 6079.77 244.608 2
 9 2 3 5823.96 221.14 2
 -9 -2 3 6138.94 235.643 7
 9 2 3 6400.74 173.179 4
 -9 2 3 6566.35 174.373 4
 -9 -2 3 6490.45 171.41 8
 9 -2 3 6350.98 173.99 8
 -9 -2 -3 6016.4 164.94 1
 9 -2 3 6160.47 172.669 4
 -9 -2 3 6395.92 174.191 4
 -9 -2 3 6038.9 196.836 3
 -9 2 -3 6502.64 204.995 2
 -9 -2 3 6194.88 233.68 2
 9 -2 3 6552.07 208.863 7
 9 2 3 6299.34 231.477 7
 9 2 4 35500 705.802 4
 -9 2 4 36576.1 710.018 4
 9 2 4 35760.4 780.078 7
 9 2 4 35796.7 753.559 2
 -9 2 4 36297 813.201 2
 -9 -2 4 35627.9 775.649 2
 -9 -2 4 35100.5 789.501 7
 -9 -2 4 35984.7 703.593 8
 9 -2 4 35723.6 706.054 8
 9 -2 -4 36337.6 798.31 6
 9 -2 4 36449.6 711.966 4
 -9 -2 4 37056.2 712.798 4
 -9 -2 4 36247.4 749.939 3
 9 2 5 2654.3 159.298 7
 9 -2 5 2701.45 139.829 7
 9 -2 5 2615.15 133.705 8
 -9 2 5 2659.9 153.285 3
 9 2 5 2740.47 134.99 4
 -9 2 5 2434.49 128.754 4
 -9 -2 5 2812.11 155.229 3
 9 -2 5 2685.13 153.578 5
 9 -2 5 2631.01 134.538 4
 -9 -2 5 2747.26 134.96 4
 -9 2 5 2202.36 155.88 2
 -9 -2 5 2337.2 143.718 2
 -9 -2 5 2556.66 161.885 7
 9 -2 -5 2479.37 160.485 10
 9 -2 6 7178.04 265.905 5
 -9 2 6 7293.18 287.448 2
 9 2 6 7321.97 257.655 4
 -9 2 6 7508.45 258.178 4
 -9 2 6 7219.52 281.773 3
 -9 -2 6 7383.23 259.354 8
 9 -2 6 7290.24 261.143 8
 9 -2 -6 7001.28 305.598 10
 9 2 -6 6926.8 301.156 10
 -9 -2 6 7876.01 289.028 3
 9 -2 6 6808.9 254.455 4
 -9 -2 6 7338.91 258.457 4
 -9 -2 6 7305.28 260.661 2
 9 2 -6 7032.93 307.305 5
 9 -2 -7 5181.64 279.08 10
 9 2 -7 5090.94 273.014 10
 -9 -2 7 5348.22 237.862 8
 9 -2 7 5907.19 247.595 8
 -9 -2 7 5135.32 231.402 4
 -9 2 7 5273.4 232.204 4
 9 2 -7 5237.2 279.006 5
 -9 -2 8 49.389 66.0802 8
 9 -2 8 12.4784 65.001 8
 9 2 -8 153.335 86.2472 10
 9 -2 -8 -17.8718 67.6323 10
 9 2 -8 17.2165 77.6665 5
 9 -2 -8 -14.7229 62.6196 5
 -9 2 9 2699.65 194.026 8
 9 2 9 2450.09 193.955 8
 -9 -2 9 2316.65 184.374 8
 9 -2 9 2501.56 191.772 8
 9 2 -9 2328.87 207.551 5
 9 -2 -9 2289.35 191.18 5
 9 2 -9 2517.37 225.105 10
 -9 3 0 18.9022 38.68 7
 -9 -3 0 11.8002 12.715 4
 9 -3 0 23.8516 13.2311 4
 9 -3 0 18.111 19.9658 3
 9 3 1 34788.1 629.95 6
 9 -3 1 34591.9 610.759 3
 -9 -3 1 33666.3 727.829 7
 -9 3 -1 33935.4 692.258 7
 -9 3 1 34345.8 716.44 7
 9 3 -1 33076 748.268 2
 9 3 1 35640.5 750.243 2
 -9 3 -1 35256.6 728.442 2
 -9 -3 -2 8757.56 231.571 1
 -9 3 2 8642.38 299.098 2
 -9 -3 2 9034.61 284.908 7
 9 3 2 8399.73 278.112 7
 9 -3 -2 9275.86 284.231 6
 -9 3 -2 9058.24 267.447 2
 9 3 2 8827.47 285.59 2
 -9 -3 -3 2102.33 94.5234 1
 9 -3 3 2415.3 114.839 7
 -9 3 -3 2084 111.635 2
 9 3 3 2143.05 131.135 2
 9 3 3 2291.42 138.736 7
 -9 -3 3 2247.06 135.416 7
 9 -3 -3 2128.15 133.847 6
 9 -3 3 2255.52 95.0331 8
 -9 -3 3 2249.79 134.483 2
 -9 3 3 2241.36 148.896 2
 -9 -3 3 2039.84 90.3548 8
 -9 -3 4 36055 771.473 2
 9 -3 -4 35998.6 796.5 6
 9 3 4 35983.3 790.332 7
 9 -3 4 38595.1 724.422 7
 9 3 4 35310.3 757.112 2
 -9 3 4 36223 821.002 2
 9 -3 4 36313.3 714.294 4
 -9 -3 4 35635.3 710.91 4
 9 -3 4 36788.7 709.619 8
 -9 -3 4 36331.8 703.467 8
 9 3 4 32245 697.552 4
 -9 3 4 36249.8 711.305 4
 -9 -3 4 34736.6 784.316 7
 9 -3 4 34697.6 786.589 5
 -9 -3 5 4918.11 209.915 2
 9 3 -5 5080.92 247.031 5
 9 -3 5 5454.79 204.974 4
 -9 -3 5 5265.99 197.468 4
 9 -3 5 4801.11 221.705 5
 9 3 5 5365.73 236.866 7
 9 -3 -5 5146.27 236.969 10
 -9 -3 5 5196.88 193.857 8
 9 -3 5 5667.61 202.649 8
 9 3 5 5389.8 201.111 4
 -9 3 5 5113.86 194.384 4
 9 3 -5 5444.83 203.872 9
 -9 -3 5 5638.08 227.831 3
 -9 3 5 5070.3 240.981 2
 -9 -3 5 5086.57 229.872 7
 9 3 6 10028.5 313.254 4
 -9 3 6 9735.97 307.439 4
 -9 -3 6 9125.27 339 7
 9 3 -6 9084.57 350.846 10
 9 -3 -6 10223.9 372.767 10
 9 -3 6 10353.2 338.308 5
 -9 -3 6 9729.03 338.706 3
 9 -3 6 9836.92 314.499 4
 -9 -3 6 10471 319.813 4
 9 3 -6 9456.29 372.243 5
 -9 -3 6 9867.06 309.824 8
 9 -3 6 9967.02 315.026 8
 -9 3 6 9207.95 343.982 2
 -9 -3 7 6715.92 268.959 8
 9 -3 7 6439.85 265.08 8
 9 3 -7 6551.01 322.423 5
 9 -3 -7 6699.45 317.965 10
 9 3 -7 6720.53 312.601 10
 -9 -3 8 -49.5823 71.3834 8
 9 -3 8 25.0847 68.0012 8
 9 -3 -8 28.385 59.0918 5
 9 3 -8 -17.999 79.6784 5
 9 3 -8 16.7588 78.3514 10
 9 -3 -8 53.7975 85.2718 10
 9 3 -9 4271.26 278.695 5
 9 3 -9 3532.91 252.007 10
 -9 -3 9 3646.92 228.435 8
 9 -3 9 4046.95 237.849 8
 -9 4 0 52.0523 21.5451 8
 -9 4 0 -18.6386 36.979 7
 9 -4 0 13.4152 23.2947 3
 -9 -4 0 8.92661 18.5852 4
 9 -4 0 8.80148 18.5228 4
 9 4 0 17.9956 40.5911 2
 -9 4 -1 11295.2 292.866 7
 -9 -4 1 11527.1 330.284 7
 9 4 1 11653 334.341 7
 -9 4 1 10922.2 239.752 8
 9 4 1 11570.4 237.705 8
 -9 4 1 11002.6 312.902 7
 -9 -4 -1 11313.2 216.064 3
 9 4 -1 12519.4 359.004 2
 9 4 1 11492.5 344.515 2
 9 4 -1 10439 325.111 9
 9 -4 -1 11295.2 271.332 3
 -9 -4 -1 11516.9 243.58 4
 9 -4 -1 11548.2 242.557 4
 -9 -4 2 7487.27 258.955 7
 9 4 2 7948.08 270.398 7
 -9 -4 -2 7726.16 223.323 1
 9 4 2 7842.66 265.014 9
 9 4 -2 7387.83 259.968 9
 9 4 2 7769.03 268.62 2
 -9 4 -2 7594.04 246.062 2
 9 4 -2 8005.15 279.247 2
 -9 -4 -2 7752.39 195.393 4
 9 -4 -2 7587.93 193.763 4
 9 -4 3 10813.7 267.954 8
 -9 -4 3 10864.6 264.708 8
 -9 -4 -3 11161.6 281.651 1
 9 4 -3 11140.8 330.966 9
 9 4 3 10993.6 327.522 9
 -9 -4 3 11545.5 343.872 7
 9 4 3 11746.1 350.534 7
 9 4 3 11146.4 337.721 2
 -9 4 -3 11507.7 303.265 2
 9 -4 -3 10693.7 336.987 6
 9 -4 4 43581.3 953.051 5
 9 4 4 43932.9 944.669 7
 -9 -4 4 44603.7 933.13 7
 9 4 4 46627.9 921.922 2
 9 -4 -4 46092.8 940.934 10
 -9 -4 4 44646.4 922.809 6
 -9 -4 4 43251.2 846.186 8
 9 4 4 43036.2 897.147 9
 9 4 -4 44441.1 906.697 9
 9 -4 -4 43382.2 943.247 6
 9 4 5 954.344 85.7232 4
 -9 4 5 1026.26 89.2922 4
 9 -4 5 884.6 112.275 5
 9 -4 -5 939.058 108.729 10
 9 4 5 1010.13 100.658 2
 -9 -4 5 847.352 81.3294 8
 9 -4 5 983.672 85.5809 8
 9 -4 -5 1200.09 119.477 6
 -9 -4 5 1023.86 107.581 6
 9 4 5 1031.32 111.046 7
 -9 -4 5 905.207 102.654 7
 9 4 -5 973.938 113.5 5
 9 4 -5 1028.03 92.6136 9
 9 -4 6 5131.6 239 5
 9 -4 6 5210.72 218.755 4
 -9 -4 6 4965.96 211.384 4
 -9 -4 6 5098.36 211.869 8
 9 -4 6 5105.28 215.79 8
 9 -4 -6 5364.6 261.201 10
 9 4 -6 4949.24 248.292 10
 -9 -4 6 5015.72 238.239 7
 -9 -4 6 4474.06 239.138 6
 9 4 6 5038.8 212.363 4
 -9 4 6 4786.85 207.854 4
 9 4 -6 5029.86 264.18 5
 -9 4 6 4917.32 249.217 2
 -9 4 7 4693.1 238.857 2
 9 4 -7 4347.4 248.944 10
 9 -4 -7 4347.72 255.517 10
 9 4 -7 3786.63 248.927 5
 -9 -4 7 4551.16 218.886 8
 9 -4 7 4361.04 216.358 8
 9 4 -8 16.4401 71.3639 10
 9 -4 -8 -18.0354 73.4417 10
 -9 -4 8 25.2456 64.8328 8
 9 -4 8 -12.8558 74.034 8
 9 4 -8 -37.505 87.6724 5
 9 -4 -8 -13.6598 68.125 5
 9 4 -9 1619.3 182.84 5
 -9 -4 9 1614.77 157.777 8
 9 -4 9 1588.54 157.414 8
 9 4 -9 1620.93 175.923 10
 -9 5 0 26.2455 26.6459 1
 9 5 0 28.3685 41.0489 2
 -9 5 0 36.1764 34.3266 7
 9 5 0 42.0286 48.9547 7
 9 -5 0 12.2795 25.3796 3
 9 5 0 80.7177 45.4026 9
 9 5 0 8.77582 25.0146 8
 -9 5 0 3.25081 25.4024 8
 -9 -5 0 3.12486 23.8078 4
 9 -5 0 37.0211 23.8081 4
 9 5 1 23678.2 584.165 9
 9 5 -1 25917.3 596.871 9
 9 5 1 24769.1 586.092 7
 -9 5 -1 24554.3 522.937 7
 -9 5 -1 26220.4 494.433 8
 -9 5 1 25109.3 486.846 8
 9 5 1 25134.2 481.703 8
 9 -5 -1 24240.4 513.266 3
 -9 5 1 24945.3 557.031 7
 -9 -5 -1 24608.3 485.924 4
 9 -5 -1 25152.9 486.039 4
 -9 -5 1 25029 576.9 7
 9 5 1 25560.3 600.317 2
 9 5 -1 24328.7 597.122 2
 -9 -5 -2 24252.9 485.017 4
 9 -5 -2 24070.5 483.42 4
 9 5 2 23138 565.334 9
 9 5 -2 23471.1 568.285 9
 -9 -5 -2 24246.9 520.823 1
 -9 -5 2 23974.8 562.17 7
 9 5 2 24019.8 577.234 7
 9 5 2 23581.9 576.876 2
 9 5 -2 23903.8 584.708 2
 9 -5 -2 23391.5 515.883 3
 9 -5 3 2808.51 119.211 8
 -9 -5 3 2713.81 114.89 8
 9 -5 -3 2737.86 159.571 6
 -9 5 -3 2831.95 135.457 2
 9 5 3 2547.54 156.659 2
 -9 -5 3 3225.44 164.978 7
 9 5 3 2931.28 168.422 7
 -9 -5 3 2598.62 138.849 6
 9 5 -3 2838.58 167.914 2
 9 5 3 2902.2 154.548 9
 9 5 -3 2769.89 156.026 9
 -9 -5 -3 2731.06 120.453 4
 9 -5 -3 2652.17 119.057 4
 9 -5 -4 25002.1 596.763 10
 9 -5 4 24793.5 629.811 5
 9 5 -4 24223.4 624.545 5
 9 -5 -4 24054.2 608.209 6
 -9 -5 4 25074 585.972 6
 9 5 4 23321.1 566.514 9
 9 5 -4 24213.2 576.439 9
 9 5 4 24769 618.012 7
 -9 -5 4 24866.5 597.734 7
 9 5 4 24367.7 586.621 2
 9 5 5 2043.12 135.894 2
 9 5 -5 1959.06 126.015 9
 9 -5 5 1939.19 151.58 5
 9 -5 -5 2112.69 154.48 10
 9 -5 -5 1975.18 149.653 6
 -9 -5 5 2180.24 151.117 6
 -9 -5 5 2196.49 147.434 7
 9 -5 5 2249.43 128.229 8
 -9 -5 5 2325.56 128.745 8
 9 5 -5 1692.1 146.623 5
 -9 -5 6 3734.7 189.113 4
 9 -5 -6 4203 231.443 10
 9 5 -6 3969.23 219.461 10
 9 5 -6 4063.28 240.554 5
 -9 -5 6 4158.52 225.838 6
 9 -5 6 4542.7 202.154 8
 -9 -5 6 4103.66 194.411 8
 -9 -5 6 3931.74 208.557 7
 -9 5 7 8837.33 354.088 2
 9 5 -7 8853.43 359.498 10
 9 -5 -7 9455.7 386.686 10
 -9 -5 7 8674.04 367.421 6
 9 5 -7 9071.07 396.435 5
 -9 -5 7 9179.16 326.214 8
 9 -5 7 8787.3 327.144 8
 -9 -5 8 63.6071 81.1591 8
 9 -5 8 38.9756 67.6749 8
 9 5 -8 16.0583 65.3909 10
 9 5 -8 -58.4629 89.5247 5
 9 5 -9 3283.2 255.295 5
 -9 -5 9 3351.07 219.554 8
 9 -5 9 2805.8 205.392 8
 9 6 0 -9.54389 40.5918 9
 9 6 0 30.1328 52.321 2
 -9 6 0 29.4352 33.9026 7
 9 6 0 26.5921 45.5274 7
 -9 6 0 4.09153 28.4176 1
 -9 6 0 16.7046 28.3172 8
 9 6 0 -3.85473 27.9998 8
 9 -6 0 7.8465 27.0351 4
 -9 -6 0 7.9854 29.2083 4
 9 -6 -1 21222.9 462.12 3
 9 6 -1 20179.2 431.279 8
 -9 6 -1 20922.6 439.512 8
 9 6 1 20936 534.673 2
 9 6 -1 21575.4 541.436 2
 -9 6 1 21230 488.53 7
 -9 6 1 20389.8 433.525 8
 9 6 1 21224.5 430.771 8
 -9 6 -1 21094.6 451.19 7
 9 6 1 21567.6 528.762 7
 9 6 -1 21750 536.162 9
 9 6 1 20956.3 527.955 9
 -9 -6 -1 20321.6 434.213 4
 9 -6 -1 21084.9 435.444 4
 -9 6 1 21154.5 458.819 1
 -9 -6 2 9990.56 272.731 6
 9 6 2 9631.99 316.048 9
 9 6 -2 9835.01 322.765 9
 9 6 -2 9799.06 330.305 2
 9 6 2 9790.21 326.258 2
 9 6 2 10116 331.759 7
 -9 -6 2 10001.9 311.814 7
 9 -6 -2 10556 261.615 4
 -9 -6 -2 9642.06 255.874 4
 9 6 -3 8618.69 303.958 5
 9 -6 -3 8666.83 303.371 6
 9 6 -3 8652.26 295.476 9
 9 6 3 8450.3 290.478 9
 -9 -6 3 8747.7 291.014 7
 9 6 3 8298.98 304.016 7
 -9 -6 3 8746.62 270.633 6
 9 6 3 8451.03 298.336 2
 9 -6 -3 8704.59 277.565 3
 -9 -6 -3 8453.06 246.507 4
 9 -6 -3 8552.56 246.642 4
 9 6 -3 8408.8 302.739 2
 9 -6 4 22944.5 506.289 8
 -9 -6 4 20708.2 491.19 8
 9 6 4 22060.6 541.093 9
 9 6 -4 22458.4 549.791 9
 9 6 4 21981.6 583.399 7
 -9 -6 4 21902 548.699 7
 9 -6 -4 24133.5 566.877 10
 9 -6 -4 21880.6 570.913 6
 -9 -6 4 22138.9 543.36 6
 9 -6 4 22474.2 600.508 5
 9 6 -4 21493.3 584.824 5
 9 6 4 20672.7 545.439 2
 9 6 -5 1475.59 113.369 9
 9 -6 5 1691.62 116.455 8
 -9 -6 5 1659.87 113.367 8
 9 -6 5 1542.81 140.144 5
 9 -6 -5 1876.25 147.613 10
 9 6 -5 1827.99 157.626 5
 -9 -6 5 1490.86 121.707 7
 9 6 5 1484.85 122.649 2
 -9 -6 5 1666.9 134.397 6
 9 -6 -6 6311.87 288.213 10
 9 6 -6 5603.16 263.121 10
 9 6 -6 6016.15 303.641 5
 -9 -6 6 5812.94 272.531 6
 -9 -6 6 5875.05 238.36 8
 9 -6 6 6018.64 244.499 8
 -9 -6 7 6701.71 316.997 6
 -9 -6 7 6875.52 280.133 8
 9 -6 7 7253.72 290.897 8
 9 -6 -7 6954.64 329.01 10
 9 6 -7 6931.24 310.361 10
 9 6 -7 6217.66 335.34 5
 9 6 -8 31.1613 76.5192 10
 -9 -6 8 89.7567 69.5203 8
 9 -6 8 26.3006 70.3783 8
 9 6 -8 -20.2287 82.3737 5
 -9 -6 8 -16.9815 73.7148 6
 9 -6 9 2438.36 191.961 8
 9 7 0 24.5216 34.901 5
 9 7 0 28.1486 39.9075 8
 -9 7 0 45.5024 37.7592 8
 9 7 0 -10.5054 61.8585 2
 -9 7 0 5.75833 34.6364 7
 9 7 0 28.0604 53.2496 7
 9 7 0 10.2752 45.487 9
 9 -7 0 -4.71802 37.0921 4
 -9 -7 0 4.79221 32.2277 4
 -9 7 0 36.6438 34.2092 1
 9 7 1 35086.2 783.061 9
 9 7 -1 34868.2 781.563 9
 9 7 1 33419.4 675.435 5
 -9 7 1 34728.7 718.641 7
 -9 7 1 35265.1 699.718 1
 9 7 -1 34841.3 790.904 2
 9 7 1 35502.5 790.368 2
 9 7 1 34024 673.503 8
 -9 7 1 35550.3 685.044 8
 -9 7 -1 34566.8 673.969 7
 9 7 1 35168 774.942 7
 -9 7 -1 34639.4 686.476 8
 9 7 -1 34453.7 678.293 8
 -9 -7 -1 35124 682.299 4
 9 -7 -1 33603.5 676.935 4
 9 -7 -2 3029.73 146.705 3
 9 7 -2 2722.96 154.434 5
 9 7 -2 2988.03 175.113 2
 9 7 2 2673.24 166.322 2
 -9 7 2 2931.95 144.102 1
 9 7 2 2910.67 169.883 7
 9 -7 -2 3064.85 129.043 4
 -9 -7 -2 2893.91 127.943 4
 -9 -7 -2 2820.22 147.217 1
 9 7 2 2514.93 156.844 9
 9 7 -2 2718.81 166.291 9
 9 -7 -3 130.461 49.6009 3
 -9 -7 3 150.444 49.3918 6
 9 7 3 240.729 59.7715 9
 9 7 -3 195.583 56.5974 9
 9 7 3 90.424 53.8275 7
 -9 -7 3 286.332 61.7284 7
 -9 -7 -3 133.67 50.7104 1
 9 7 3 168.428 60.0002 2
 9 7 -3 149.64 62.3178 2
 9 -7 -3 202.089 50.6918 10
 9 7 -3 332.658 71.6196 5
 9 7 -4 10986.9 383.731 5
 9 7 4 10906 358.907 2
 9 7 4 11079.1 384.965 7
 -9 -7 4 10778.6 342.218 7
 9 -7 -4 10811.2 347.28 10
 9 7 4 10480.8 341.555 9
 9 7 -4 10701.7 348.255 9
 -9 -7 4 11503.8 350.379 6
 9 -7 -4 11043 371.757 6
 9 7 -4 11281.6 363.877 2
 9 -7 4 11572.2 400.808 5
 -9 -7 -4 11158.3 321.37 4
 9 -7 -4 10599.4 316.122 4
 -9 -7 5 1184.71 118.195 6
 9 7 5 1060.28 108.006 2
 9 -7 -5 1230.78 119.689 10
 9 7 -5 1322.39 138.638 5
 9 -7 5 1114.34 102.468 8
 -9 -7 5 1104.83 100.51 8
 -9 -7 5 1020.8 106.309 7
 9 -7 6 5609.7 238.977 8
 -9 -7 6 5221.01 230.169 8
 9 7 -6 4897.93 243.778 10
 9 -7 -6 5648.16 274.873 10
 9 7 -6 4801.12 277.611 5
 -9 -7 6 5323.87 261.485 6
 9 -7 7 9288.43 338.869 8
 -9 -7 7 8686.14 325.907 8
 -9 -7 7 8978.72 372.137 6
 9 7 -7 8572.5 348.243 10
 -9 -7 8 -17.1829 74.608 6
 9 7 -8 105.769 95.4428 5
 9 7 -8 135.206 81.4678 10
 9 -7 8 189.168 77.8313 8
 -9 -7 8 131.414 74.8328 8
 9 8 0 122.805 63.5567 9
 9 8 0 -11.115 59.4849 2
 -9 8 0 -5.59596 37.6321 7
 9 8 0 39.3872 51.2923 7
 -9 -8 0 -16.8475 38.0792 4
 9 -8 0 5.52414 37.4574 4
 -9 8 0 35.6888 37.0331 1
 9 8 0 16.7431 37.8431 8
 -9 8 0 -6.00009 39.6716 8
 -9 8 1 26581.5 570.353 8
 9 8 1 26318.8 562.273 8
 9 8 1 28129.5 656.049 7
 9 -8 -1 26735.4 594.275 3
 -9 8 1 27361.9 578.062 1
 -9 -8 -1 26937 628.445 1
 9 8 -1 26489.7 601.403 5
 9 8 -1 25538.4 652.573 9
 9 8 1 26717.2 659.386 9
 9 8 1 27046.3 665.075 2
 9 8 -1 27736 671.17 2
 -9 8 1 26641.3 586.33 7
 9 8 -1 27676.4 572.362 8
 -9 8 -1 26650.1 575.881 8
 9 8 -2 7012.31 258.58 5
 9 8 -2 6510.54 219.021 8
 -9 8 -2 6734.17 226.499 8
 9 8 2 6856.3 272.356 9
 9 8 -2 6541.67 270.686 9
 9 -8 -2 6461.12 237.367 3
 9 8 -2 6554.11 273.226 2
 9 8 2 6702.47 276.166 2
 9 8 2 6568.75 271.964 7
 -9 -8 -2 6941.96 252.487 1
 -9 8 2 6957.47 237.986 1
 -9 8 -3 3276.15 163.609 2
 9 -8 -3 3389.52 176.809 3
 -9 8 3 3624.42 182.703 1
 9 8 -3 3640.39 196.241 5
 9 8 3 3720.32 192.408 9
 9 8 -3 3760.22 195.928 9
 -9 -8 3 3865.15 171.708 6
 -9 -8 -3 3651.36 163.761 4
 9 -8 -3 3613.08 161.808 4
 9 8 3 3742.46 205.562 7
 9 -8 -3 3518.09 171.068 10
 -9 -8 -3 3758.57 179.839 1
 9 -8 3 3610.26 217.628 5
 9 8 3 3821.39 205.74 2
 9 8 -3 3588.22 200.205 2
 9 8 -4 13959.6 449.724 5
 -9 -8 -4 13738.9 382.801 4
 9 -8 -4 13524.2 380.383 4
 9 8 -4 13041.7 414.712 2
 9 8 4 13631.2 421.454 2
 -9 -8 4 13452.3 393.812 6
 9 -8 -4 13561 398.973 10
 9 -8 -4 13940.4 421.392 3
 -9 8 4 13212.3 408.196 1
 -9 -8 4 13895.4 397.673 7
 9 8 4 13668 446.47 7
 9 8 5 1780.93 141.552 2
 9 8 -5 2004.36 172.55 5
 -9 -8 5 1668.51 140.014 6
 9 8 5 1709.13 153.361 7
 9 -8 5 1826.93 129.421 8
 -9 -8 5 1678.23 124.384 8
 9 -8 -5 1796.77 142.041 10
 9 -8 6 6342 263.474 8
 -9 -8 6 6064.77 253.224 8
 9 8 -6 5254.97 249.57 10
 9 -8 -6 5797.48 282.982 10
 -9 -8 6 5461.38 272.376 6
 9 8 -6 6166.73 321.707 5
 9 -8 7 5997.61 273.637 8
 -9 -8 7 5936.96 268.953 8
 9 8 -7 6043.16 335.404 5
 9 8 -7 5496.15 270.951 10
 -9 -8 7 6435.21 310.762 6
 9 -8 8 41.0314 76.0311 8
 -9 -8 8 -39.9791 74.0814 8
 9 8 -8 21.7751 86.6314 5
 -9 -8 8 -52.7177 94.0442 6
 9 9 0 -35.5928 55.4682 2
 9 9 0 -19.518 47.9276 8
 -9 9 0 48.5905 43.8728 8
 9 9 0 -30.8887 57.2366 7
 9 9 0 11.977 46.5016 9
 9 -9 -1 21834.8 525.832 3
 -9 9 1 22259.6 505.698 7
 -9 9 1 22979 512.155 1
 -9 -9 -1 21526.6 556.635 1
 -9 9 1 22655.9 511.656 8
 9 9 1 22226.1 501.977 8
 9 9 1 22042.1 573.558 7
 9 9 -1 22972.4 533.186 5
 -9 -9 -1 21914 504.281 4
 9 -9 -1 21748.4 501.835 4
 9 9 -1 21989 503.69 8
 -9 9 -1 21377.2 506.9 8
 9 9 1 22011.6 587.363 9
 9 9 -1 21555.3 586.138 9
 9 9 -1 21641.6 583.73 2
 9 9 1 22322.9 592.66 2
 9 9 2 8518.46 325.748 2
 9 9 -2 8216.91 321.152 2
 9 -9 -2 7876.27 277.35 3
 9 9 2 7290.31 300.601 7
 -9 9 2 8273.77 272.816 1
 -9 -9 -2 8359.85 294.164 1
 9 9 2 8105.03 309.904 9
 -9 -9 -2 7803.43 255.785 4
 9 -9 -2 8400.38 261.514 4
 9 9 -2 7878.19 286.66 5
 -9 9 -2 8486.6 269.767 8
 9 9 -2 7513.19 255.506 8
 -9 -9 -3 289.466 61.6846 4
 9 -9 -3 403.273 66.5732 4
 9 9 3 405.004 86.0593 7
 9 -9 -3 361.277 76.8368 3
 9 9 -3 540.141 86.1727 5
 9 -9 -3 423.64 65.7829 10
 -9 -9 3 371.904 65.4891 6
 -9 -9 -3 418.59 76.1985 1
 -9 9 3 375.821 71.28 1
 9 9 3 352.007 89.6495 2
 9 9 -3 469.236 86.6573 2
 9 -9 -4 11052 373.149 3
 9 -9 -4 10907.5 344.853 10
 9 9 -4 10653.1 368.811 2
 -9 -9 -4 11192.8 345.442 4
 9 -9 -4 10415.9 336.328 4
 9 9 -4 10668.8 393.612 5
 -9 -9 4 10322.6 340.991 6
 9 9 4 10626.3 394.264 7
 -9 -9 5 717.334 99.1037 6
 9 -9 -5 728.467 100.065 10
 -9 -9 -5 644.563 87.7253 4
 9 -9 -5 794.173 97.9316 4
 9 9 -5 517.854 101.943 5
 9 9 5 755.489 114.925 7
 9 9 -6 2467.62 206.827 5
 9 -9 6 2111.62 157.473 8
 -9 -9 6 2290.04 177.465 6
 9 9 -7 7784.43 388.822 5
 9 -9 7 7520.02 315.398 8
 -9 -9 7 7244.56 304.646 8
 -9 -9 7 7808.52 348.821 6
 -9 -9 8 88.0664 82.35 6
 9 -9 8 14.2084 78.0196 8
 9 10 0 63.2716 72.041 2
 9 10 0 7.4055 46.3625 8
 -9 10 0 -15.7457 45.3388 8
 9 -10 0 44.8868 40.038 4
 -9 -10 0 22.7799 41.6939 4
 9 10 0 -10.7238 65.1712 7
 9 10 -1 6303.03 231.828 8
 -9 10 -1 6912.25 243.459 8
 -9 10 1 7036.12 242.615 8
 9 10 1 6271.69 227.507 8
 9 10 1 6368.79 271.557 7
 -9 -10 -1 6419.76 232.434 4
 9 -10 -1 6228.2 229.539 4
 -9 -10 -1 6645.18 272.81 1
 -9 10 1 7022.91 238.259 1
 9 -10 -1 6589.43 250.705 3
 9 10 -1 7074.11 250.204 5
 9 10 -1 6686.73 290.01 2
 9 10 1 6770.4 291.801 2
 9 10 -2 7455.18 282.693 5
 9 -10 -2 7606.89 282.301 3
 9 10 -2 7022.49 301.563 2
 -9 -10 -2 7634.54 261.562 4
 9 -10 -2 7520.37 259.614 4
 9 10 2 6756.01 293.488 7
 -9 10 -2 7475.83 264.047 8
 -9 -10 -2 7276.24 287.022 1
 -9 10 2 7528.59 266.553 1
 -9 10 2 7641.98 259.786 8
 9 10 2 7364.31 252.768 8
 -9 -10 -3 6027.15 258.218 1
 -9 10 3 6059.25 250.096 1
 9 10 -3 5425.67 259.92 2
 -9 -10 -3 5605.87 230.617 4
 9 -10 -3 5788.54 229.819 4
 9 10 3 5585.21 270.849 7
 9 10 -3 5498.78 259.546 5
 9 -10 -3 6388.92 262.674 3
 9 10 -4 16267.3 519.092 5
 9 10 -4 16010.9 486.01 2
 -9 -10 -4 15978.2 458.057 4
 9 -10 -4 17217 466.881 4
 9 -10 -4 15902.8 490.906 3
 -9 -10 4 16346 455.198 6
 9 10 4 17436.4 534.997 7
 9 10 5 583.4 109.509 7
 -9 -10 5 578.236 94.7395 6
 9 10 -5 851.585 123.296 5
 -9 -10 -5 741.721 99.1684 4
 9 -10 -5 599.287 91.2401 4
 9 10 6 3104.32 238.057 7
 -9 -10 6 3196.82 208.05 6
 9 10 -6 3461.49 246.419 5
 -9 -10 7 4089.53 253.068 6
 9 10 -7 4202.58 290.742 5
 9 11 0 -11.1355 49.2945 7
 -9 -11 0 37.923 53.764 1
 -9 11 0 8.83094 50.8554 8
 -9 -11 0 -25.8869 50.2539 4
 9 -11 0 17.0413 44.3841 4
 -9 11 1 11815.2 343.825 8
 -9 11 -1 11006.6 340.517 8
 9 11 1 10851 374.437 7
 -9 -11 -1 10548 374.27 1
 -9 -11 -1 10766.7 335.364 4
 9 -11 -1 11634.2 342.65 4
 9 -11 -1 10612.3 350.586 3
 -9 -11 -2 6234.99 247.679 4
 9 -11 -2 5950.31 241.915 4
 9 11 2 6746.32 290.37 7
 9 11 -2 6490.87 266.754 5
 9 -11 -2 6586.5 271.457 3
 -9 11 -2 6066.5 247.078 8
 -9 11 2 6596.88 248.854 8
 -9 11 2 6410.79 250.602 1
 -9 -11 -2 6178.39 273.113 1
 9 -11 -3 2053.18 157.739 3
 -9 -11 -3 2154.98 146.177 4
 9 -11 -3 1820.44 135.92 4
 9 11 3 2024.5 166.719 7
 -9 -11 -3 2247.1 163.58 1
 9 11 -3 2061.15 161.234 5
 -9 -11 -4 13323.7 412.128 4
 9 -11 -4 13493.2 412.853 4
 -9 -11 4 12334 388.782 6
 9 11 4 13058.2 464.442 7
 9 11 -4 12951.1 460.66 5
 9 -11 -4 12529.7 433.297 3
 -9 -11 5 1656.55 144.439 6
 -9 -11 -5 1464.04 138.529 4
 9 -11 -5 1499.48 138.915 4
 9 11 5 1819.34 177.162 7
 9 11 -5 1480.91 164.723 5
 -9 -11 6 4151.69 238.697 6
 9 11 -6 4064.9 277.457 5
 9 11 6 4118.54 270.564 7
 9 11 7 3930.28 276.953 7
 -9 -11 7 4950.23 274.501 6
 9 11 -7 4356.87 303.143 5
 9 -12 0 67.2386 56.5596 4
 -9 -12 0 9.73642 47.0639 4
 -9 -12 0 27.4322 53.254 1
 9 12 0 -11.5179 59.1579 7
 -9 12 0 -19.7086 51.3316 8
 -9 12 1 7124.29 268.51 8
 -9 12 -1 6755.98 268.946 8
 -9 -12 -1 7630.66 278.568 4
 9 -12 -1 7116.86 271.265 4
 -9 -12 -1 7407.79 312.077 1
 9 12 1 6738.38 289.996 7
 -9 -12 -2 3081.11 195.432 1
 -9 -12 -2 2686.58 167.878 4
 9 -12 -2 2893.08 170.963 4
 9 12 -2 2749.88 173.882 5
 9 -12 -2 2785.09 181.001 3
 9 12 2 2721.82 189.547 7
 9 12 3 1678.12 155.327 7
 -9 -12 -3 1387.63 126.319 4
 9 -12 -3 1501.28 128.272 4
 9 -12 -3 1704.93 151.015 3
 -9 -12 -3 1398.6 138.55 1
 9 12 -3 1441.41 138.105 5
 9 12 4 16444.3 551.846 7
 -9 -12 -4 18150.1 513.535 4
 9 -12 -4 17535.4 504.653 4
 9 12 -4 16971.1 553.594 5
 9 -12 -4 16556.6 531.628 3
 -9 -12 -5 1019.47 125.188 4
 9 -12 -5 980.052 119.834 4
 9 12 5 1271.94 161.929 7
 9 12 -5 955.178 140.266 5
 -9 -12 5 1344.78 130.604 6
 9 -12 -5 1377.55 157.15 3
 9 12 6 2448.06 217.785 7
 -9 -12 6 1691.45 163.772 6
 9 12 -6 2230.95 214.051 5
 -9 -13 0 -29.5986 58.8792 1
 -9 -13 0 -10.7707 61.318 4
 9 -13 0 -53.231 65.3566 4
 9 13 0 35.4481 64.8802 7
 9 13 1 10445.6 372.058 7
 -9 -13 -1 9621.63 380.628 1
 -9 -13 1 10530.5 399.895 1
 9 -13 -1 9697.64 360.206 3
 -9 -13 -1 10147.5 345.948 4
 9 -13 -1 9280.42 336.397 4
 -9 -13 -2 2826.52 196.365 1
 9 -13 -2 2861.88 192.378 3
 -9 -13 -2 2629.82 176.008 4
 9 -13 -2 2739.58 177.509 4
 9 13 2 2955.71 201.372 7
 9 13 3 965.343 131.701 7
 -9 -13 -3 561.387 103.919 1
 -9 -13 -3 896.36 114.108 4
 9 -13 -3 969.014 111.102 4
 9 13 -3 1032.22 127.634 5
 9 -13 -3 618.117 108.905 3
 9 13 4 9631.09 397.317 7
 9 -13 -4 9136.78 379.738 3
 9 13 -4 8635.32 381.957 5
 -9 -13 -4 8774.35 350.414 4
 9 -13 -4 9669.34 361.973 4
 9 13 -5 1216.04 154.544 5
 -9 -13 -5 1444.66 148.043 4
 9 13 5 1716.89 178.641 7
 9 -13 -5 1100.3 134.834 4
 9 -13 -5 1382.76 160.443 3
 9 13 6 2074.01 209.365 7
 -9 -13 6 2293.84 180.86 6
 9 13 -6 2564.07 230.652 5
 -9 -14 0 47.6586 71.6662 1
 -9 -14 0 -70.8694 69.5503 4
 9 -14 0 -23.3513 65.693 4
 9 -14 -1 5869.22 277.715 3
 9 14 1 5780.17 273.512 7
 -9 -14 1 5950.86 303.621 1
 -9 -14 -1 5265.65 283.715 1
 -9 -14 -1 5243.32 254.217 4
 9 -14 -1 5505.13 256.522 4
 -9 -14 1 5416.25 253.179 4
 9 -14 1 5549.91 256.408 4
 9 14 2 3737.69 230.07 7
 9 -14 -2 3874.76 229.59 3
 -9 -14 -2 3774.24 235.568 1
 -9 -14 -2 3516.54 208.793 4
 9 -14 -2 3371.53 206.049 4
 9 14 3 2707.08 203.67 7
 -9 -14 -3 2316.06 191.992 1
 -9 -14 -3 2663.45 185.835 4
 9 -14 -3 2499.78 180.471 4
 9 -14 -3 2439.88 193.134 3
 9 14 -4 7151.01 346.29 5
 9 14 4 7430.25 351.891 7
 -9 -14 -4 6463.67 307.572 4
 9 -14 -4 7689.61 324.303 4
 9 -14 -4 7041.22 337.137 3
 9 14 -5 486.5 117.345 5
 9 14 5 558.331 123.333 7
 -9 -14 -5 421.668 104.925 4
 9 -14 -5 474.697 102.56 4
 9 -14 -5 643.301 121.452 3
 -9 -15 0 16.9634 62.4824 1
 -9 -15 0 25.72 70.612 4
 9 -15 0 12.7061 65.261 4
 -9 -15 1 8662.84 336.243 4
 9 -15 1 8511.95 333.466 4
 -9 -15 -1 7751.34 357.607 1
 -9 -15 1 7675.29 363.01 1
 -9 -15 -1 8199.45 332.237 4
 9 -15 -1 8256.01 331.378 4
 9 -15 -1 8014.42 343.438 3
 -9 -15 2 2572.33 210.857 1
 -9 -15 -2 2598.52 208.773 1
 9 15 2 2879.76 203.319 7
 9 -15 -2 3035.93 212.363 3
 -9 -15 -2 2630.17 186.852 4
 9 -15 -2 2303.28 172.554 4
 9 -15 -3 245.198 89.8097 3
 9 15 3 192.153 86.8728 7
 -9 -15 -3 127.399 79.7056 4
 9 -15 -3 209.59 77.737 4
 9 -15 -4 2778.62 219.743 3
 -9 -15 -4 2623.86 198.235 4
 9 15 4 2848.06 223.345 7
 -9 -16 0 -17.7228 81.417 1
 -9 -16 0 13.8202 71.9895 4
 9 -16 0 -13.6221 70.9577 4
 9 -16 -1 5775.65 297.552 3
 -9 -16 -1 5751.82 283.869 4
 9 -16 -1 5616.03 278.372 4
 -9 -16 -1 5512.52 307.214 1
 -9 -16 1 5897.23 321.628 1
 -9 -16 1 5950.94 281.97 4
 9 -16 1 5732.77 279.982 4
 -9 -16 -2 3615.52 225.754 4
 9 -16 -2 3404.13 221 4
 9 -16 -2 3041.33 223.72 3
 -9 -16 -2 3625.71 244.941 1
 -9 -16 2 3633.52 257.192 1
 9 16 3 1433.77 159.516 7
 9 -16 -3 1115.44 145.848 3
 -9 -16 -3 1179.23 141.621 4
 -9 -17 0 43.7999 79.16 4
 -9 -17 1 5678.93 284.822 4
 -9 -17 -1 5028.92 271.422 4
 -9 -17 2 673.498 119.381 4
 -9 -17 -2 1089.93 137.919 4
 -10 0 0 523.012 68.3093 7
 10 0 -1 15348.3 377.112 6
 -10 0 1 15374.3 422.035 2
 -10 0 1 15100.1 402.766 7
 -10 0 2 61.3843 43.0757 7
 10 0 -2 96.639 40.827 6
 -10 0 -2 57.7569 22.7131 1
 -10 0 2 28.8002 42.5071 2
 -10 0 2 38.5977 27.8493 3
 -10 0 3 48437.8 927.16 3
 -10 0 3 49119.3 1023.28 2
 10 0 3 49777.2 980.83 7
 -10 0 3 49290.4 1013.52 7
 10 0 -3 48587.5 993.329 6
 -10 0 4 1909.52 115.952 3
 -10 0 4 1676.34 131.826 7
 10 0 4 1872.26 124.386 7
 -10 0 4 1699.13 134.643 2
 10 0 -5 3370.97 159.917 9
 10 0 5 3297.21 156.779 9
 10 0 5 3226.52 172.538 7
 -10 0 5 3152.57 168.389 3
 -10 0 5 3351.46 186.825 2
 10 0 -6 787.294 110.933 10
 -10 0 6 990.223 105.361 3
 10 0 6 816.325 96.1908 7
 -10 0 6 1100.74 108.288 2
 10 0 -7 4655.6 265.473 10
 10 0 -7 4130.48 247.91 5
 10 0 7 4105.94 214.13 7
 10 0 -8 234.901 109.857 10
 10 0 -8 167.708 89.8101 5
 10 0 -9 1450.33 176.867 10
 10 0 -9 1773.27 177.613 5
 10 1 0 71750.3 1272.35 6
 -10 1 0 71274.1 1325.42 7
 -10 -1 0 71055.9 1334.03 7
 -10 -1 1 254.057 55.4268 2
 -10 1 1 91.8376 49.8548 2
 10 -1 -1 94.9712 38.2497 6
 -10 1 1 200.44 51.6823 7
 -10 -1 1 157.704 53.0124 7
 10 1 -1 173.494 41.9493 6
 10 1 2 18217.4 456.062 7
 -10 -1 2 17905.1 466.235 7
 -10 -1 2 18186.3 381.305 3
 -10 1 2 17689.7 465.322 7
 -10 -1 -2 18145.8 369.699 1
 10 -1 -2 18928.1 455.022 6
 10 1 -2 17909.2 439.973 6
 -10 -1 2 17753.5 469.527 2
 -10 1 2 18558.8 485.117 2
 -10 -1 3 320.914 50.1325 3
 10 1 3 204.186 61.0374 7
 -10 1 3 192.932 54.4207 7
 -10 -1 3 270.565 62.9043 7
 -10 1 3 239.562 66.5681 2
 -10 -1 3 262.486 64.4006 2
 10 -1 -3 196.172 53.7811 6
 10 1 -4 -16.4532 42.2534 9
 10 1 4 40.6737 44.1046 9
 -10 -1 4 -21.121 39.1376 3
 -10 1 4 21.4728 39.7895 3
 -10 -1 4 -20.1971 48.0206 2
 -10 1 4 32.9399 52.2117 2
 10 -1 4 31.8406 42.6011 7
 -10 -1 4 21.0831 53.3642 7
 10 1 4 27.5232 45.7553 7
 -10 -1 5 10.2827 57.8608 2
 -10 1 5 125.069 60.8554 2
 10 1 5 120.324 65.7278 7
 -10 -1 5 103.643 64.7989 7
 10 -1 5 25.833 47.8765 7
 10 1 5 54.2001 40.3421 9
 10 1 -5 62.9071 39.816 9
 -10 -1 5 61.3873 51.0804 3
 -10 1 5 26.285 49.8875 3
 10 -1 5 26.8014 46.5444 5
 -10 1 6 13160.5 412.837 2
 -10 -1 6 12555.3 386.602 2
 10 1 -6 12959.5 436.116 10
 10 -1 -6 12368.9 431.266 10
 -10 -1 6 12784.6 395.392 3
 -10 1 6 11912.5 384.582 3
 10 -1 6 12684.8 375.834 7
 10 1 6 12855.4 401.686 7
 10 -1 -7 120.156 81.4443 5
 10 1 -7 126.181 77.475 5
 10 -1 -7 64.2747 69.7667 10
 10 1 -7 15.9217 78.2065 10
 10 1 7 144.216 70.0062 7
 10 1 8 24177.3 646.249 7
 10 1 -8 23510.2 706.819 5
 10 -1 -8 23773.9 692.178 5
 10 1 -8 24950.3 726.573 10
 10 -1 -8 24172.7 727.41 10
 10 -1 -9 -34.6066 73.5951 5
 10 1 -9 150.546 86.4511 5
 10 -1 -9 60.8083 87.988 10
 10 1 -9 -159.602 97.9792 10
 -10 2 0 159.318 54.4621 2
 10 2 0 273.742 42.6001 6
 -10 -2 0 234.46 55.0102 2
 -10 -2 0 187.44 53.0761 7
 -10 2 0 248.531 55.084 7
 -10 2 1 12692.5 353.589 7
 -10 -2 1 13374.6 367.695 7
 10 2 1 11932.5 366.513 2
 -10 -2 1 12686.6 260.496 3
 10 2 1 12711.9 287.846 6
 10 2 -1 12961.2 323.674 6
 10 2 1 12624.7 365.767 9
 10 2 -1 13264 371.214 9
 -10 2 1 12771.1 376.994 2
 -10 2 -1 12508.7 340.349 7
 10 2 1 13477 367.52 7
 -10 -2 1 12673.9 365.915 2
 10 2 2 652.296 79.0006 7
 -10 -2 2 792.372 86.3825 7
 -10 2 2 671.73 82.3578 7
 -10 -2 2 754.134 56.7885 3
 10 2 -2 567.299 76.617 9
 10 -2 -2 569.835 74.3184 6
 10 2 2 650.018 80.3519 2
 -10 -2 2 739.687 83.922 2
 -10 2 2 764.282 90.0691 2
 10 2 2 797.291 85.5451 9
 -10 -2 -2 681.121 54.5749 1
 -10 2 3 29823.6 709.361 2
 10 2 3 30237.2 676.016 2
 10 -2 -3 29942 681.263 6
 -10 -2 3 30191.2 613.032 3
 10 2 3 28703.2 660.729 9
 10 2 -3 30203.7 669.671 9
 -10 -2 3 29025.5 679.762 2
 10 2 3 30012.6 677.835 7
 -10 -2 3 30057.2 687.299 7
 -10 2 3 29669.2 685.989 7
 10 2 4 330.861 64.0856 2
 -10 2 4 578.119 92.7545 2
 -10 -2 4 334.085 69.5806 2
 -10 -2 4 304.107 58.9602 3
 -10 -2 4 418.672 82.5194 7
 10 2 4 303.831 66.7457 7
 10 -2 4 376.029 62.4581 7
 10 2 -4 457.086 71.5175 9
 10 2 4 365.481 66.7742 9
 10 -2 -4 496.312 81.7202 6
 10 2 5 24289.3 563.532 9
 10 2 -5 24860.6 569.025 9
 -10 -2 5 23900 582.35 3
 10 -2 -5 24382.1 634.13 10
 -10 -2 5 23549.4 617.949 7
 -10 2 5 23923.9 630.508 2
 10 -2 5 24281.7 597.157 5
 -10 -2 5 24542.2 601.136 2
 10 -2 5 25852.5 570.125 7
 10 2 5 24580.8 615.755 7
 -10 -2 6 21.2738 51.4163 3
 10 2 -6 13.6823 58.1927 10
 10 -2 -6 84.1952 62.1194 10
 -10 -2 6 -9.86134 49.9205 2
 10 2 6 -59.1008 69.5996 7
 10 2 -6 -43.9779 53.995 5
 -10 2 6 48.8694 56.1255 2
 10 2 -7 1612.22 158.008 5
 10 2 7 2054.97 162.129 7
 10 2 -7 2260.06 185.719 10
 10 -2 -7 1792.21 172.243 10
 10 -2 -8 165.491 94.477 10
 10 2 -8 106.332 89.7488 10
 10 2 -8 162.125 93.8688 5
 10 -2 -8 94.2374 73.4741 5
 10 2 8 276.022 89.6986 7
 10 2 -9 1101.53 158.456 10
 10 2 -9 1094.15 149.917 5
 10 -2 -9 1078.58 140.073 5
 -10 3 0 53221.7 1057.56 7
 10 3 0 55782.2 1091.44 7
 10 3 0 55066.8 1099.66 9
 10 3 0 56742.8 1120.39 2
 -10 3 0 54249.7 1101.53 2
 -10 3 1 1039.63 99.8764 2
 10 3 1 896.643 93.7768 2
 10 3 1 948.565 56.8042 6
 -10 3 1 773.54 81.0669 7
 10 3 1 868.057 88.7174 7
 -10 3 -1 834.754 76.6072 7
 -10 -3 1 1118.79 96.3976 7
 10 3 -1 820.422 91.3274 2
 10 3 1 947.154 91.5345 9
 10 3 -1 873.397 89.9021 9
 -10 3 2 8650.39 287.039 7
 10 -3 -2 8712.77 283.478 6
 -10 -3 -2 8572.26 231.583 1
 -10 3 2 8441.45 306.632 2
 10 3 2 8651.29 294.388 2
 -10 -3 2 8317.42 286.799 2
 10 3 2 8293.27 285.61 9
 10 3 -2 8538.05 291.321 9
 -10 -3 2 9204.26 298.648 7
 10 3 2 8443.49 290.023 7
 -10 3 3 1070.17 113.354 2
 -10 -3 3 1238.29 110.164 2
 10 3 3 1227.36 111.301 2
 10 3 3 1246.62 119.626 7
 -10 -3 3 1318.91 114.6 7
 -10 -3 -3 1288.25 74.452 1
 10 -3 -3 1050.91 101.391 6
 10 3 -3 981.618 96.8343 9
 10 3 3 1145.28 100.712 9
 -10 3 4 -48.793 66.1356 2
 10 3 4 -8.92089 50.7865 2
 10 3 -4 17.5068 46.2259 9
 10 3 4 25.6146 41.9324 9
 -10 -3 4 52.7153 43.3683 3
 -10 -3 4 19.4926 52.1601 2
 -10 -3 4 10.4602 51.3715 7
 10 3 4 41.8578 55.2616 7
 10 -3 -4 -10.7702 48.586 6
 -10 -3 5 138.232 60.4111 3
 10 -3 -5 83.9703 65.045 10
 10 3 5 103.607 61.6168 7
 -10 -3 5 -11.3216 61.3903 7
 10 3 5 32.5242 42.3662 9
 10 3 -5 33.3975 46.4246 9
 10 -3 5 53.7348 55.2069 5
 -10 3 5 102.232 56.5787 2
 10 3 -6 13467.5 453.48 10
 10 -3 -6 13494.2 457.548 10
 10 -3 6 14417.7 426.342 5
 10 3 6 13729.2 444.125 7
 -10 3 6 13930.9 448.881 2
 10 3 -6 13098.7 464.75 5
 10 -3 -7 48.6856 73.228 10
 10 3 -7 109.539 82.6543 10
 -10 3 7 154.3 66.9999 2
 10 3 7 68.8169 67.6138 7
 10 3 -7 118.347 67.2829 5
 10 3 -8 8918.61 398.711 10
 10 -3 -8 9218.89 412.953 10
 10 3 8 9018.48 368.056 7
 10 3 -8 8435.54 397.487 5
 10 -3 -8 9165.19 374.164 5
 10 3 9 122.405 81.9051 7
 10 3 -9 135.102 90.2517 10
 10 3 -9 80.8517 80.4367 5
 -10 4 0 192.821 60.4042 2
 10 4 0 70.9253 53.5595 2
 10 -4 0 182.388 31.194 3
 10 4 0 113.562 50.7022 9
 10 4 0 90.1602 54.8435 7
 -10 4 0 154.075 46.763 7
 10 4 1 6654.82 248.984 7
 -10 4 1 6348.41 229.679 7
 10 -4 -1 6445.97 183.528 3
 10 4 1 6669.77 256.766 2
 -10 4 -1 6422.99 212.799 7
 -10 -4 1 6261.98 238.804 7
 10 4 -1 6622.59 260.092 2
 -10 4 1 6666.19 263.029 2
 -10 4 -1 6176.1 238.74 2
 10 4 -1 6549.86 249.865 9
 10 4 1 5868.07 238.883 9
 -10 -4 2 -18.513 46.1663 7
 10 4 2 29.033 48.9924 7
 -10 4 2 113.939 46.9074 7
 10 4 2 74.7486 45.1665 9
 10 4 -2 -9.47544 41.948 9
 10 4 -2 95.8003 59.174 2
 10 4 2 -9.7804 44.1226 2
 -10 -4 -2 5.57675 33.5458 1
 -10 -4 3 66158.6 1313.13 7
 10 4 3 67595.1 1325.33 7
 10 -4 -3 66551 1315.16 6
 10 4 3 66432.1 1301.71 9
 10 4 -3 67153.3 1307.54 9
 10 4 3 66453.5 1311.53 2
 -10 -4 -3 67203.6 1217.45 1
 -10 4 4 247.199 76.7232 2
 10 4 4 132.367 51.4329 2
 10 -4 -4 255.203 71.5636 6
 10 4 4 323.132 75.6694 7
 -10 -4 4 384.45 73.9571 7
 10 4 4 357.376 66.8564 9
 10 4 -4 220.298 61.3548 9
 10 4 5 18957.3 478.47 9
 10 4 -5 19473.2 486.103 9
 -10 4 5 17983.8 549.259 2
 10 -4 -5 19537.8 540.665 10
 10 -4 5 18814.1 528.148 5
 10 4 -5 19343.4 560.34 5
 10 4 5 17816.5 527.765 7
 -10 -4 5 20106.2 530.394 7
 10 4 -6 -13.5204 66.4003 10
 10 -4 -6 56.8373 52.3381 10
 -10 4 6 -13.8797 66.0005 2
 10 4 -6 77.6888 68.783 5
 10 4 6 -13.4555 70.0904 7
 10 4 7 1391.98 146.21 7
 -10 4 7 1436.86 147.145 2
 10 4 -7 1228.92 151.01 5
 10 4 -7 1329.91 145.707 10
 10 -4 -7 1449.13 157.738 10
 10 4 8 78.1526 81.4413 7
 10 -4 -8 324.337 89.613 5
 10 4 -8 58.6925 72.0858 5
 10 4 -8 17.1692 77.4755 10
 10 -4 -8 185.798 88.3696 10
 10 4 9 582.827 113.673 7
 10 4 -9 508.23 119.309 10
 10 -5 0 12269.9 285.758 3
 -10 5 0 12750.1 336.275 7
 10 5 0 12266.4 382.508 2
 10 5 0 12875.3 377.234 7
 10 5 0 12140.7 375.704 9
 -10 5 -1 2212.91 140.049 2
 10 -5 -1 2053.44 101.205 3
 10 5 1 2143.17 142.176 9
 10 5 -1 2011.5 136.845 9
 10 5 1 2101.71 144.412 2
 10 5 -1 2141.85 146.055 2
 -10 5 1 2143.51 126.716 7
 -10 5 -1 1954.91 108.7 7
 10 5 1 2349.33 145.924 7
 10 5 2 21987.6 549.467 9
 10 5 -2 20809.2 544.775 9
 10 5 2 21913.8 557.296 2
 -10 5 -2 21267.7 521.433 2
 10 5 2 21795.7 555.996 7
 -10 -5 2 22200.6 541.922 7
 -10 5 2 21023.2 525.38 7
 10 5 -2 21980.7 569.531 2
 -10 -5 3 167.634 67.516 7
 10 5 3 261.874 71.6205 7
 10 5 3 308.847 68.1743 2
 10 -5 -3 281.096 70.1154 6
 10 5 3 144.923 57.6303 9
 10 5 -3 267.771 65.1158 9
 10 5 4 9.39861 45.4312 9
 10 5 -4 48.4343 45.2889 9
 10 5 4 -35.6793 58.4087 7
 -10 -5 4 41.7446 52.0483 7
 10 -5 4 36.9076 73.2234 5
 10 -5 -4 -41.7348 69.5778 10
 10 5 4 91.1187 71.9464 2
 10 5 -4 12.4425 50.6675 5
 10 -5 -4 45.4204 58.322 6
 10 5 5 187.984 53.9355 9
 10 5 -5 139.552 50.5396 9
 -10 -5 5 143.911 62.3644 7
 10 5 5 247.923 72.6058 7
 10 5 -5 241.389 71.9502 5
 10 -5 -5 356.215 75.4718 10
 10 5 5 118.069 56.1026 2
 10 -5 5 239.374 66.6067 5
 10 5 -6 9383.25 360.673 10
 10 -5 -6 9653.62 369.169 10
 10 5 -6 9124.51 384.112 5
 10 5 6 8693.69 357.953 7
 -10 5 6 9101.11 370.735 2
 10 5 -7 109.642 69.1553 5
 -10 5 7 29.5648 67.912 2
 10 -5 -7 -32.9389 83.3747 10
 10 5 -7 60.8239 71.0941 10
 10 5 7 62.1142 83.1073 7
 10 5 -8 14318.3 504.414 10
 10 -5 -8 13842 525.764 10
 10 5 -8 14257.7 543.053 5
 10 5 8 13910.4 496.104 7
 -10 6 0 355.636 44.0426 1
 10 -6 0 376.047 49.1288 3
 10 6 0 518.411 99.2547 2
 -10 6 0 417.861 62.518 7
 10 6 0 447.508 80.3129 7
 10 6 0 318.67 70.5153 9
 10 6 1 8163.84 298.515 9
 10 6 -1 8150.43 299.499 9
 -10 6 -1 8291.2 240.49 7
 10 6 1 7993.57 294.809 7
 10 6 1 8364.34 309.182 2
 10 6 -1 8030.9 303.236 2
 10 -6 -1 8306.35 235.962 3
 -10 6 1 8024.6 263.914 7
 -10 6 -2 8.93925 44.5843 2
 10 6 -2 -11.2597 51.7277 2
 10 6 2 -33.0751 62.0324 2
 -10 -6 2 28.5638 48.2009 7
 10 6 2 43.3228 55.6298 7
 -10 -6 -2 110.005 45.9141 1
 10 6 2 52.2167 50.4824 9
 10 6 -2 31.944 41.3438 9
 10 6 -3 31688.2 753.027 5
 10 6 -3 32538.2 763.761 2
 10 6 3 34104.2 765.144 2
 10 6 3 31191.4 735.316 9
 10 6 -3 33423.1 750.459 9
 10 -6 -3 32138.9 748.189 6
 -10 -6 3 33853.3 745.94 7
 10 6 3 31268 757.962 7
 -10 -6 -3 31081.8 680.973 1
 10 6 4 542.836 90.1342 2
 10 6 4 349.3 68.5141 9
 10 6 -4 455.156 76.9902 9
 10 -6 -4 312.547 69.76 10
 10 -6 -4 446.494 83.1119 6
 -10 -6 4 323.383 71.3123 6
 10 6 4 328.265 85.8413 7
 -10 -6 4 437.653 80.1458 7
 10 -6 4 383.44 90.6055 5
 10 6 -4 346.325 75.7902 5
 10 6 5 10064.8 331.202 9
 10 6 -5 10485.1 342.435 9
 10 6 -5 10562.8 401.454 5
 -10 -6 5 10816 365.485 6
 -10 -6 5 10626 360.572 7
 10 6 5 11304.2 363.815 2
 10 -6 -5 10548.5 371.4 10
 10 6 -6 218.837 85.3473 5
 -10 -6 6 280.425 80.4592 6
 10 6 6 287.644 82.2166 7
 10 6 -6 277.653 80.4891 10
 10 -6 -6 386.402 87.9821 10
 10 6 -7 2157.9 196.106 5
 10 6 -7 2114.38 180.093 10
 10 -6 -7 2345.57 196.689 10
 10 6 7 2295.13 193.934 7
 -10 6 7 2307.57 189.725 2
 10 6 -8 81.3503 77.3678 10
 10 6 -8 -20.8787 79.0115 5
 10 6 8 17.3858 84.0399 7
 10 -7 0 91044.5 1609.36 3
 10 7 0 89336.4 1742.44 2
 10 7 0 90546.1 1735.58 9
 10 7 0 88738.8 1713.82 7
 -10 7 0 90395.6 1633.23 7
 10 7 1 991.611 110.819 2
 10 7 -1 922.274 108.556 2
 10 7 1 720.573 96.5943 7
 -10 7 1 788.608 83.5512 7
 10 7 1 818.216 97.2425 9
 10 7 -1 941.667 102.276 9
 10 7 -1 671.053 80.2251 5
 -10 7 1 794.153 71.7067 1
 -10 7 -2 7182.11 262.829 2
 10 7 -2 6466.09 255.517 5
 10 -7 -2 6396.8 228.888 3
 -10 7 2 7110.34 237.829 1
 -10 -7 -2 6740.36 242.758 1
 10 7 -2 6925.15 279.909 9
 10 7 2 6452.94 268.898 9
 10 7 2 7158.45 285.101 7
 10 7 2 6570.76 277.113 2
 10 7 -2 7017.5 283.833 2
 10 -7 -3 256.794 60.2111 3
 -10 -7 -3 348.322 62.6696 1
 10 -7 -3 300.22 71.2337 10
 10 7 -3 353.893 84.5721 2
 -10 7 -3 356.28 63.6892 2
 10 7 3 390.3 95.6975 2
 10 7 3 367.976 82.6087 7
 -10 -7 3 258.322 63.5455 7
 10 7 -3 391.01 76.8225 5
 -10 -7 3 226.696 55.7333 6
 10 -7 -3 235.671 63.3024 6
 10 7 3 109.661 51.467 9
 10 7 -3 259.563 62.897 9
 10 -7 -4 -10.5217 55.566 10
 10 7 4 -34.1128 54.0732 2
 -10 -7 4 82.3546 59.9551 7
 10 7 4 106.998 69.6714 7
 10 7 -4 26.7801 50.6742 5
 -10 -7 4 76.9155 51.4569 6
 10 7 4 21.2364 52.9584 9
 10 7 -4 43.8141 49.4158 9
 10 7 5 14.6443 63.5691 7
 10 7 5 -11.2858 55.4262 2
 10 -7 -5 61.7502 60.6527 10
 -10 -7 5 -34.6268 55.7929 6
 10 7 -5 61.5967 55.1225 5
 -10 -7 6 9836.93 379.026 6
 10 7 -6 11007.7 441.428 5
 10 7 6 10765.6 419.31 7
 10 7 -6 10441.8 379.81 10
 10 -7 -6 10683.6 399.603 10
 10 7 7 17.2547 91.1205 7
 10 7 -7 19.7382 82.1828 5
 10 7 -7 -14.4899 65.3672 10
 10 -7 -7 49.697 70.4573 10
 -10 -7 7 31.0279 81.9279 6
 -10 7 7 50.3672 69.904 2
 10 7 -8 14285.3 563.016 5
 10 7 8 14296 530.048 7
 10 7 -8 14856 504.085 10
 10 8 0 130.993 66.3915 7
 10 8 0 272.767 81.3091 2
 10 8 0 121.524 62.4725 9
 10 8 1 10122.7 354.19 9
 10 8 -1 9668.5 351.337 9
 10 -8 -1 9736.82 290.214 3
 -10 8 1 9855.69 293.559 7
 10 8 -1 9425.1 301.282 5
 10 8 1 9508.56 350.057 2
 10 8 -1 9524.77 351.039 2
 -10 8 1 9234.05 271.62 1
 10 8 1 9805.12 342.461 7
 10 8 -2 863.267 93.9592 5
 10 8 -2 673.374 112.368 2
 10 8 2 1011.43 123.728 2
 10 8 2 820.416 106.722 7
 10 -8 -2 822.594 87.1437 3
 10 8 2 884.25 105.207 9
 10 8 -2 937.152 106.6 9
 -10 8 2 891.811 89.3973 1
 -10 -8 -2 856.028 92.1203 1
 10 8 3 12903.1 422.228 2
 10 8 -3 12928.2 420.86 5
 10 8 -3 12704 420.778 2
 -10 -8 -3 13990.8 392.128 1
 -10 8 3 13616.4 392.25 1
 10 -8 -3 13913.4 398.562 3
 10 8 3 13586 440.765 7
 10 8 3 12853.8 414.669 9
 10 8 -3 12813.5 419.925 9
 -10 -8 3 13009.7 365.07 6
 10 -8 -3 14387.1 388.327 10
 10 8 4 268.559 77.7248 7
 -10 -8 4 315.983 66.943 7
 10 8 4 349.717 73.4124 9
 10 8 -4 376.979 79.5978 5
 10 -8 -4 94.22 56.9155 10
 10 8 -4 220.369 71.4243 2
 -10 -8 4 286.81 69.3523 6
 10 -8 -5 10394.5 364.755 10
 10 8 -5 9802.02 400.821 5
 -10 -8 5 9514.89 348.067 6
 10 8 5 9415.8 385.676 7
 -10 -8 6 13.8207 67.8752 6
 10 8 -6 -18.3124 59.486 5
 10 8 -6 -12.6222 68.4338 10
 10 -8 -6 -14.4647 60.2249 10
 10 8 6 16.8033 65.24 7
 10 8 7 1682.01 180.887 7
 -10 -8 7 1849.62 175.301 6
 10 8 -7 1991.33 164.996 10
 10 8 -7 1816.76 194.066 5
 -10 -8 8 174.344 95.7714 6
 10 9 0 34214.7 777.303 7
 10 9 0 33483.9 798.209 2
 10 9 -1 -39.0132 74.8902 2
 10 9 1 -51.5666 72.534 2
 10 9 1 -59.3016 65.1233 7
 10 -9 -1 -40.7233 48.4771 3
 10 9 1 12.8632 52.381 9
 10 9 -1 -26.0436 55.3847 9
 -10 -9 -1 10.6507 50.6469 1
 10 9 -1 8.78818 44.4893 5
 10 9 -2 11184.8 389.687 2
 -10 -9 -2 10978.7 353.55 1
 -10 9 2 10397.4 320.138 1
 10 9 2 10397.3 376.922 9
 10 9 -2 10487.9 381.417 9
 10 -9 -2 10609.2 333.234 3
 10 9 2 10364.3 378.768 7
 10 9 -2 11300.6 358.824 5
 10 9 3 232.268 77.0157 7
 10 -9 -3 323.891 71.5774 3
 -10 -9 -3 275.869 63.5216 1
 -10 9 3 373.287 73.5138 1
 10 9 -3 289.561 74.2792 5
 10 9 -3 218.144 74.8793 2
 10 -9 -4 20.5961 50.5756 10
 10 9 4 -59.3996 75.1746 7
 10 9 -4 29.4609 61.3323 5
 -10 -9 4 79.7016 58.6632 6
 10 -9 -4 24.1222 58.3011 3
 10 9 5 64.9789 70.5187 7
 -10 -9 5 11.9376 56.7685 6
 10 9 -5 67.3371 74.5248 5
 10 -9 -5 36.9206 51.2446 10
 -10 -9 6 6265.33 295.478 6
 10 9 -6 5931.47 328.875 5
 10 9 6 5869.75 319.277 7
 -10 -9 7 95.493 80.5786 6
 10 9 7 75.4188 92.6064 7
 10 9 -7 63.66 82.3982 5
 10 10 0 71.1328 64.2875 7
 10 10 1 3485.94 205.322 7
 10 -10 -1 3777.98 181.48 3
 -10 -10 -1 3554.97 199.96 1
 10 -10 -2 50.6606 52.0428 3
 10 10 -2 44.3749 53.6271 5
 -10 -10 -2 -11.3914 63.3269 1
 -10 10 2 35.8633 47.9858 1
 10 10 2 39.9706 57.8378 7
 10 10 -3 31172.8 782.762 5
 -10 -10 -3 33050.3 762.523 1
 10 -10 -3 32297.4 761.073 3
 10 10 3 31931.6 810.709 7
 -10 10 3 32070.5 742.149 1
 -10 -10 4 686.154 93.4757 6
 10 -10 -4 682.879 103.818 3
 10 10 -4 686.751 106.664 5
 10 10 4 936.214 128.354 7
 -10 -10 5 6554.08 284.444 6
 10 10 -5 7351.14 349.276 5
 10 10 5 6804.71 334.209 7
 10 10 -6 534.396 119.196 5
 -10 -10 6 309.685 83.0972 6
 10 10 6 313.566 100.179 7
 -10 -10 7 1976.02 180.532 6
 10 10 -7 2062.89 212.022 5
 10 10 7 1473.09 178.874 7
 -10 -11 0 14879 468.688 1
 10 11 0 14358.7 450.306 7
 10 -11 -1 355.794 73.5016 3
 -10 -11 -1 368.544 81.25 1
 10 11 1 246.273 78.1439 7
 10 -11 -2 7643.64 294.883 3
 -10 -11 -2 7278.44 303.933 1
 10 11 2 7500.56 323.519 7
 10 11 -2 7781.1 301.606 5
 10 11 -3 40.87 61.4757 5
 -10 -11 -3 137.027 64.9068 1
 10 -11 -3 172.152 71.6295 3
 10 11 3 45.1804 72.813 7
 10 11 -4 -95.7155 79.5653 5
 10 -11 -4 -13.7814 69.7716 3
 10 11 5 106.862 90.2045 7
 -10 -11 5 207.962 76.6362 6
 10 11 -5 180.96 77.016 5
 10 11 -6 5652.85 332.166 5
 -10 -11 6 6124.14 293.165 6
 10 11 6 5526.98 324.013 7
 -10 -11 7 -47.9018 88.7654 6
 -10 -12 0 99.9923 67.9412 1
 10 12 0 76.1842 71.4549 7
 10 12 1 2562.85 184.211 7
 -10 -12 -1 2305.91 177.954 1
 10 -12 -1 2670.01 168.797 3
 -10 -12 -2 27.0209 63.1655 1
 10 12 2 14.5634 70.3969 7
 10 -12 -2 24.4054 56.0593 3
 10 12 3 14888.1 513.305 7
 -10 -12 -3 16169.2 500.973 1
 10 12 -3 16726.5 513.937 5
 10 -12 -3 15387.2 487.228 3
 10 12 4 153.102 100.181 7
 10 12 -4 114.928 80.6502 5
 10 -12 -4 73.7252 70.1361 3
 10 12 5 13610.7 517.023 7
 10 12 -5 14161.6 529.6 5
 10 12 6 -79.0387 112.492 7
 10 12 -6 -20.9152 90.7906 5
 -10 -12 6 14.1116 65.9763 6
 10 13 0 18944.2 546.284 7
 -10 -13 0 18402.8 576.024 1
 10 -13 -1 123.429 64.3297 3
 -10 -13 -1 240.115 82.4288 1
 -10 -13 1 79.5445 73.1152 1
 10 13 1 97.4824 79.3092 7
 10 13 2 4015.6 242.725 7
 10 -13 -2 4484.05 236.789 3
 -10 -13 -2 4065.9 238.794 1
 -10 -13 -3 262.959 87.1282 1
 10 13 3 404.691 103.423 7
 10 -13 -3 285.19 80.4225 3
 10 13 -3 454.267 96.21 5
 10 13 4 70.4381 87.8236 7
 10 -13 -4 31.168 70.3022 3
 10 13 -4 -16.9587 75.0737 5
 10 13 5 37.8562 88.4955 7
 10 13 -5 38.4172 89.8067 5
 -10 -14 0 163.62 82.8721 1
 10 -14 -1 2617.03 187.684 3
 10 14 1 2200.51 180.349 7
 -10 -14 1 2531.87 203.367 1
 -10 -14 -1 2538.66 195.783 1
 10 -14 -2 42.8676 66.8067 3
 -10 -14 -2 15.7503 73.6374 1
 10 14 2 15.1697 68.4339 7
 10 14 3 11845.7 452.389 7
 10 -14 -3 12281.6 443.136 3
 -10 -14 -3 12187 450.773 1
 10 -14 -4 32.8377 68.3615 3
 10 14 4 17.986 96.2567 7
 10 14 -4 -17.3468 69.0134 5
 10 14 -5 3677.02 258.426 5
 -10 -15 0 15513.5 543.248 1
 10 15 1 85.2192 73.9992 7
 -10 -15 -1 67.533 76.1767 1
 -10 -15 1 212.71 93.6192 1
 10 -15 -1 42.7966 70.0749 3
 -10 -15 2 5514.15 314.437 1
 10 15 2 5495.88 292.824 7
 10 -15 -2 5950.18 300.453 3
 -10 -15 -2 5854.61 306.98 1
 10 15 3 -67.1419 94.4445 7
 -10 -15 -3 100.095 76.6415 1
 10 -15 -3 160.679 80.1381 3
 -10 -16 0 181.371 87.721 1
 -10 -16 1 1653.12 183.97 1
 -10 -16 -1 2339.18 203.602 1
 10 -16 -1 2078.07 182.58 3
 10 -16 -2 48.0118 66.6385 3
 11 0 0 -12.232 37.1681 6
 -11 0 0 -18.9459 42.7338 2
 -11 0 0 34.3699 44.1323 7
 -11 0 1 35996.7 799.761 2
 -11 0 -1 36201 783.043 2
 -11 0 1 35830.3 780.998 7
 11 0 -1 36250.9 744.876 6
 -11 0 2 4564.45 216.074 2
 -11 0 2 4548.95 208.295 7
 11 0 2 4765.42 203.305 7
 -11 0 -2 4869.02 201.097 2
 11 0 -2 4660.53 193.956 6
 11 0 -3 13111.5 382.541 6
 -11 0 3 13303.9 402.201 7
 -11 0 3 13615.9 414.253 2
 11 0 3 12301.2 367.634 7
 -11 0 3 12964.1 321.34 3
 -11 0 4 11682.1 381.957 7
 11 0 4 11581.9 355.911 7
 -11 0 4 11593.4 386.18 2
 -11 0 4 11568.5 322.828 3
 -11 0 5 2446.95 166.514 2
 -11 0 5 2466.8 145.035 3
 11 0 5 2110.41 145.984 7
 11 0 5 2497.49 143.535 9
 11 0 -5 2246.31 137.738 9
 11 0 6 9022.62 320.388 7
 11 0 -6 8794.51 358.307 10
 -11 0 6 8228.62 321.028 2
 11 0 -7 13267.2 484.305 10
 11 0 7 12917 414.665 7
 11 0 -7 12575.1 468.303 5
 11 0 -8 93.699 86.1176 10
 11 0 -8 177.122 87.0148 5
 11 0 -9 3477.74 254.003 5
 -11 1 0 16.7827 43.7109 7
 -11 -1 0 44.1307 45.9758 7
 -11 1 0 19.6712 46.7703 2
 -11 -1 0 -65.9177 51.706 2
 11 1 0 50.5623 35.8419 6
 11 1 1 24836.5 508.908 6
 -11 -1 -1 24959 586.53 2
 11 1 1 25157.7 585.425 7
 -11 1 1 24624.8 607.125 2
 -11 -1 1 24580.8 598.147 2
 -11 1 -1 24515.3 584.653 2
 -11 1 1 24612.4 583.575 7
 -11 -1 1 23768.7 581.413 7
 11 -1 -1 24931.2 561.327 6
 11 1 -1 23799.1 538.544 6
 -11 1 -2 8584.07 280.397 2
 11 1 2 8686.89 292.29 7
 11 -1 2 8894.58 281.777 7
 -11 1 2 8570.22 311.376 2
 -11 -1 2 8655.87 306.326 2
 11 1 -2 8306.4 270.141 6
 11 -1 -2 8136.04 277.169 6
 -11 -1 2 8685.89 300.084 7
 -11 1 2 8458.45 295.02 7
 -11 -1 3 10.4853 53.8545 7
 11 1 3 -74.8932 57.4702 7
 -11 1 3 -21.0384 59.1853 7
 11 -1 3 16.6635 43.999 7
 11 -1 -3 19.269 48.7725 6
 -11 -1 3 -10.8347 54.8484 2
 -11 1 3 -11.5954 54.2113 2
 11 1 -3 9.54156 42.2389 9
 -11 -1 3 -10.892 34.0947 3
 11 1 -4 20863.2 526.331 9
 11 1 4 20964.6 526.395 9
 11 1 4 21747.4 545.882 7
 11 -1 4 21730 522.248 7
 -11 -1 4 20678.3 489.834 3
 -11 1 4 20474 558.077 7
 -11 -1 4 20597.3 558.562 7
 -11 1 4 21241.4 575.317 2
 -11 -1 4 20772.3 555.777 2
 -11 1 5 519.707 92.36 2
 -11 -1 5 424.876 78.8359 2
 -11 -1 5 430.979 72.4052 3
 -11 1 5 467.758 75.4261 3
 11 1 5 467.378 70.1283 9
 11 1 -5 376.056 66.3602 9
 11 -1 5 525.967 78.2229 5
 11 -1 5 442.485 76.5842 7
 11 1 5 381.032 80.5284 7
 11 -1 6 3902.72 199.776 7
 11 1 6 3859 213.356 7
 11 -1 -6 4503.33 250.773 10
 -11 1 6 4852.36 242.417 2
 -11 -1 6 4560.65 224.574 2
 11 1 -6 4324.44 246.168 10
 11 1 7 5448.09 262.318 7
 11 1 -7 5689.55 303.421 10
 11 -1 -7 5437.03 300.246 10
 11 1 -7 5639.75 304.038 5
 11 -1 -8 17.2038 90.8513 5
 11 1 -8 18.3574 74.7529 5
 11 -1 -8 -18.8324 73.1184 10
 11 1 -8 18.6394 79.2763 10
 11 -1 -9 2169.57 198.633 5
 11 2 0 5.16048 31.6797 6
 -11 2 0 29.8742 44.0826 2
 -11 2 0 -8.18411 40.1932 7
 -11 -2 0 -9.47392 45.0501 2
 11 2 0 19.8695 43.1253 9
 -11 2 1 34751 765.919 7
 -11 -2 1 36235.5 780.068 7
 11 2 1 34927.8 785.356 9
 11 2 -1 35141.7 787.611 9
 11 -2 -1 36378.9 755.046 6
 -11 2 -1 35575 779.464 2
 -11 2 1 35098.9 799.05 2
 -11 -2 1 34217.8 780.376 2
 11 2 1 36387.8 783.004 7
 11 2 1 35590.3 677.109 6
 11 2 -1 35096.7 719.523 6
 11 2 2 7132.02 273.683 2
 11 2 -2 6574.87 257.895 9
 11 2 2 7081.7 266.968 9
 11 -2 -2 6963.43 253.386 6
 -11 -2 2 6776.17 261.781 7
 -11 2 -2 6671.18 243.772 2
 -11 2 2 6999.5 279.125 2
 -11 -2 2 7134.65 269.559 2
 -11 -2 -2 6650.48 190.492 1
 11 2 2 6980.33 262.62 7
 -11 2 2 6887.73 261.539 7
 11 2 3 3979.52 196.195 2
 11 -2 3 4189.43 179.217 7
 -11 2 3 4135.15 203.45 7
 -11 2 3 3805.17 209.442 2
 -11 -2 3 3616.32 194.753 2
 11 -2 -3 3940.26 193.392 6
 -11 -2 3 3753.94 196.14 7
 11 2 3 3945.26 195.701 7
 -11 -2 3 3969.39 151.283 3
 -11 2 -3 4076.21 175.494 2
 11 2 3 3899.58 191.537 9
 11 2 -3 3939.73 191.803 9
 -11 -2 4 17872.8 510.262 7
 11 -2 4 19269.3 469.803 7
 -11 2 4 17429 507.765 7
 -11 2 4 18399.2 533.837 2
 11 2 4 18879.3 486.305 9
 11 2 -4 18318.9 482.934 9
 -11 -2 4 18706.1 449.159 3
 -11 -2 4 18101.6 505.746 2
 11 -2 -4 18734.5 514.305 6
 11 2 4 18492.7 506.522 7
 11 2 5 2031.58 132.5 9
 11 2 -5 2181.15 140.055 9
 -11 2 5 2110.99 163.535 2
 11 -2 5 2291.16 149.811 5
 -11 -2 5 1791.8 128.296 3
 -11 -2 5 1967.33 147.121 2
 11 -2 5 2137.41 134.14 7
 11 2 5 2207.13 158.307 7
 -11 -2 6 1865.8 144.977 2
 11 -2 -6 2192.2 176.514 10
 11 2 -6 2120.23 179.129 5
 11 2 6 2227.37 164.338 7
 11 2 -6 2119.99 173.859 10
 -11 2 6 2402.13 176.901 2
 11 2 -7 7156.69 346.979 5
 11 2 7 6951.14 306.903 7
 11 2 -7 7024.12 342.589 10
 11 -2 -7 6644.54 330.88 10
 11 2 -8 37.858 75.3083 5
 11 -2 -8 -50.0319 75.2337 5
 11 2 8 -28.5483 77.3906 7
 11 -2 -8 113.537 80.4816 10
 11 2 -8 18.513 77.0806 10
 11 -2 -9 2286.59 202.817 5
 11 3 0 61.321 51.7375 9
 11 3 0 22.0667 52.4657 2
 -11 3 0 10.2572 37.7814 2
 -11 3 0 -16.0311 43.4586 7
 11 3 1 12450.3 397.239 2
 -11 -3 1 13879.9 395.96 7
 -11 3 1 12897.5 371.914 7
 -11 3 -1 13206.9 387.684 2
 -11 3 1 12816.9 403.39 2
 -11 3 -1 13422.2 360.989 7
 11 3 -1 13044.2 396.458 9
 11 3 1 13883.1 403.208 9
 11 3 1 13578.9 395.418 7
 -11 3 2 9814.15 344.627 2
 11 3 2 9203.55 322.939 2
 -11 3 2 9899.32 319.921 7
 -11 3 -2 9737.68 309.72 2
 11 3 2 9662.45 323.764 7
 -11 -3 2 9888.66 325.146 7
 -11 -3 2 9468.89 322.487 2
 11 -3 -2 9852.57 318.426 6
 -11 -3 -2 9545.5 254.683 1
 11 3 2 9590.35 325.752 9
 11 3 -2 9453.57 324.541 9
 11 3 3 4535.4 212.268 2
 -11 3 3 4171.45 221.52 2
 -11 3 3 3927.59 201.665 7
 11 3 3 4435.37 213.575 7
 -11 -3 3 4220.01 208.052 7
 -11 -3 3 3963.47 202.539 2
 -11 -3 3 4359.27 162.785 3
 11 -3 -3 3866.56 196.759 6
 -11 3 -3 4141.54 179.257 2
 11 3 3 3825.24 192.032 9
 11 3 -3 4326.48 204.682 9
 11 3 4 32584.8 763.044 7
 -11 -3 4 32669.8 760.218 7
 11 -3 4 30076.3 679.773 7
 11 -3 -4 33037.5 766.892 6
 11 3 4 33198.3 732.637 9
 11 3 -4 31997.1 730.334 9
 11 3 4 31595.2 732.494 2
 -11 3 4 32413 795.331 2
 -11 -3 4 33085.3 755.143 2
 -11 -3 4 32335.9 688.598 3
 11 3 -5 2400.56 148.099 9
 11 3 5 2488.63 150.784 9
 -11 3 5 2703.98 189.414 2
 -11 -3 5 2652.13 152.294 3
 11 -3 -5 2601.78 176.479 10
 11 -3 5 2473.05 165.556 5
 11 3 5 2682.54 178.713 7
 11 3 6 8836.31 351.383 7
 11 -3 -6 8460.47 358.885 10
 -11 3 6 9085.08 363.241 2
 11 3 -6 9287.06 385.149 5
 -11 3 7 5227.67 263.69 2
 11 3 7 4538.2 256.516 7
 11 -3 -7 4999.35 284.067 10
 11 3 -7 4746.02 274.009 10
 11 3 -7 4997.69 288.471 5
 11 3 8 137 85.646 7
 11 -3 -8 -19.0544 70.1835 10
 11 3 -8 -36.5633 72.7326 10
 11 3 -8 -39.0136 73.8188 5
 11 -3 -8 16.2478 75.9623 5
 11 -3 -9 2032.28 188.69 5
 11 3 9 2117.58 187.476 7
 11 4 0 124.141 75.259 2
 -11 4 0 -21.3376 49.8806 2
 -11 4 0 -7.86051 39.2042 7
 11 4 0 74.5156 48.0229 9
 -11 4 -1 16012.5 444.53 2
 11 4 -1 16114.7 455.363 9
 11 4 1 15530.8 449.404 9
 -11 4 1 15326 460.912 2
 11 4 -1 15813.4 468.23 2
 11 4 1 16021.8 465.13 2
 11 4 1 16357.7 454.355 7
 -11 -4 1 15613.3 437.77 7
 -11 4 -1 15992.1 403.146 7
 -11 4 1 15939.8 424.717 7
 11 4 2 1395.08 118.073 9
 11 4 -2 1104.89 107.565 9
 11 -4 -2 1292.18 115.28 6
 11 4 2 921.106 101.955 7
 -11 4 -2 1179.68 103.469 2
 11 4 2 1153.32 115.234 2
 -11 -4 2 1070.29 105.213 7
 -11 4 2 1057.95 116.34 2
 -11 4 2 1037.31 106.754 7
 -11 -4 -2 1125.89 82.3349 1
 -11 4 3 5202.81 257.541 2
 11 4 3 5466.46 243.482 7
 -11 -4 3 5357.2 236.309 7
 11 -4 -3 4955.11 229.545 6
 11 4 3 5117.97 228.014 9
 11 4 -3 5008.49 227.54 9
 -11 4 3 4906.33 228.877 7
 -11 4 -3 5302.66 206.111 2
 11 4 3 5160.46 233.7 2
 11 -4 -4 22116.4 585.333 6
 -11 -4 4 22115.7 518.683 3
 -11 4 4 21050 608.374 2
 -11 -4 4 21222.5 570.004 7
 11 4 4 21761.9 587.963 7
 11 4 4 22041.6 561.792 2
 11 4 4 21472.6 548.396 9
 11 4 -4 21321.7 552.47 9
 11 4 5 788.133 111.819 7
 -11 -4 5 708.624 88.4269 3
 11 -4 -5 759.036 103.693 10
 11 4 -5 722.006 110.718 5
 -11 4 5 795.544 115.047 2
 11 4 5 760.431 90.8446 9
 11 4 -5 665.824 84.6064 9
 11 -4 5 812.999 105.49 5
 -11 4 6 2170.72 179.23 2
 11 4 -6 1983.75 169.213 10
 11 -4 -6 2586.69 191.301 10
 11 4 6 1858.43 165.519 7
 11 4 -6 2128.46 183.947 5
 11 4 7 6317.43 303.306 7
 11 4 -7 5324.68 308.53 5
 -11 4 7 5341.8 281.585 2
 11 -4 -7 5475.53 299.816 10
 11 4 -7 6395.47 319.759 10
 11 4 8 80.578 89.59 7
 11 -4 -8 94.6924 71.1994 5
 11 4 -8 40.5478 88.0093 5
 11 4 -8 17.967 79.5406 10
 11 -4 -8 19.1522 68.5608 10
 11 5 0 -33.4509 51.2243 9
 11 5 0 10.5793 55.1083 7
 -11 5 0 61.5344 43.79 7
 -11 5 0 33.683 51.5797 2
 11 5 0 23.3894 51.771 2
 -11 5 -1 19612.7 463.045 7
 -11 5 1 18562.1 482.097 7
 11 5 1 20045.6 529.749 7
 -11 5 1 19717.7 546.004 2
 11 5 -1 20347.1 547.138 2
 -11 5 -1 19515.4 517.489 2
 11 5 1 20142.3 540.848 2
 11 5 1 18739.3 522.304 9
 11 5 -1 19614 530.059 9
 -11 -5 2 15638 439.993 7
 11 5 2 15036.6 447.702 7
 11 5 -2 15918.4 457.449 9
 11 5 2 15082.1 444.886 9
 -11 5 2 13960.7 416.223 7
 -11 5 2 15026.6 472.207 2
 11 5 -2 15607.2 467.016 2
 -11 5 -2 16019.4 430.142 2
 11 5 2 15016.6 452.007 2
 -11 5 3 506.261 90.0666 2
 -11 5 -3 477.262 71.6637 2
 11 5 3 392.208 92.1222 2
 11 5 3 376.196 69.6573 9
 11 5 -3 583.719 84.8178 9
 -11 -5 3 507.415 84.2074 7
 11 5 3 416.893 85.0153 7
 11 -5 -3 678.593 91.4573 6
 11 5 -4 25392.3 675.051 5
 -11 5 4 24731.9 690.475 2
 11 5 4 25005.4 633.608 2
 11 5 -4 25889.9 632.354 9
 11 5 4 26441.1 631.126 9
 -11 -5 4 25560.2 643.699 7
 11 5 4 24776.6 656.687 7
 11 5 -5 2443.35 187.675 5
 11 -5 -5 2587.68 178.509 10
 -11 5 5 2466.86 191.565 2
 11 5 5 2395.42 152.913 9
 11 5 -5 2743.63 164.703 9
 11 5 5 2894.4 195.641 7
 11 5 -6 5593.39 275.268 10
 11 5 6 4948.06 269.43 7
 11 5 -6 4677.72 273.81 5
 11 -5 -6 4422.14 253.14 10
 -11 5 6 5020.69 280.232 2
 11 5 7 3968.14 249.39 7
 -11 5 7 3816.87 238.44 2
 11 5 -7 3672.72 259.881 5
 11 -5 -7 3567.67 242.297 10
 11 5 -7 3460.26 234.971 10
 11 5 -8 87.7601 83.467 10
 11 -5 -8 19.0953 68.3579 10
 11 5 8 67.9662 84.7454 7
 11 5 -8 41.863 74.9303 5
 11 -5 -8 60.9454 68.7386 5
 -11 6 0 23.7647 57.4366 2
 11 6 0 -12.143 60.5604 2
 11 6 0 -35.2952 50.0386 9
 -11 6 0 -7.4928 44.1193 7
 11 6 0 33.2241 56.0631 7
 11 6 1 24036.2 609.449 7
 11 6 1 24033.5 619.26 2
 -11 6 1 22631.6 551.828 7
 -11 6 -1 23274.5 521.239 7
 11 6 1 24445.5 615.032 9
 11 6 -1 23890.7 614.107 9
 11 6 -1 22979.1 613.252 2
 -11 6 -1 22214.5 589.276 2
 11 6 -2 3524.26 204.717 2
 -11 -6 2 3623.69 192.427 7
 11 6 2 3238.52 192.375 2
 -11 6 -2 3232.32 175.688 2
 -11 -6 -2 3695.76 166.059 1
 11 6 2 3229.27 186.769 9
 11 6 -2 3291.03 191.935 9
 -11 6 2 3377.71 180.077 7
 11 6 2 3284.77 194.321 7
 11 -6 -3 5648.19 253.614 6
 -11 6 -3 5655.98 221.853 2
 11 6 3 5455.5 252.545 2
 11 6 -3 4972.95 243.234 5
 -11 -6 -3 5481.06 203.582 1
 11 6 3 5320.14 258.377 7
 -11 -6 3 5530.78 243.492 7
 11 6 3 5611.7 247.724 9
 11 6 -3 5138.52 241.069 9
 11 6 4 12864.5 415.31 2
 11 6 4 13172.3 444.709 7
 -11 -6 4 13008.1 414.935 7
 11 6 -4 13373 445.192 5
 11 -6 -4 13268.3 412.887 10
 11 6 4 13397.8 410.877 9
 11 6 -4 13648.5 417.57 9
 11 6 5 1577.35 137.734 2
 11 6 -5 1683.8 157.237 5
 11 -6 -5 1813.53 150.968 10
 11 6 -5 1667.09 132.307 9
 11 6 5 1505.59 125.704 9
 11 6 5 1661.64 158.65 7
 11 6 6 3240.47 225.271 7
 11 -6 -6 3589.95 225.287 10
 11 6 -6 3536.53 242.262 5
 -11 6 6 3861.88 249.942 2
 11 6 -6 3385.53 215.922 10
 -11 6 7 7448.78 346.016 2
 11 6 7 6800.67 338.782 7
 11 6 -7 7694.69 344.234 10
 11 -6 -7 6953.51 344.213 10
 11 6 -7 6618.58 360.866 5
 11 6 -8 50.9505 85.9761 10
 11 6 8 53.5399 94.2468 7
 11 6 -8 -21.5268 91.5579 5
 -11 7 0 14.5207 41.811 7
 11 7 0 11.5968 61.2413 7
 11 7 0 -76.366 70.7531 2
 11 7 0 12.4032 48.1563 9
 -11 7 1 11381.2 338.724 7
 11 7 1 11372.7 385.951 7
 11 7 1 11895.3 399.497 2
 11 7 -1 11623.2 397.466 2
 -11 7 -1 11250.3 379.735 2
 11 7 1 11495.7 393.128 9
 11 7 -1 11351.5 389.828 9
 11 7 -2 2270 150.731 5
 -11 7 2 2692.01 140.954 1
 -11 -7 -2 2439.49 141.333 1
 11 -7 -2 2273.93 131.857 3
 -11 7 2 2638.49 156.435 7
 11 7 2 2311.87 172.142 2
 11 7 2 2681.57 183.988 7
 -11 7 -2 2891.31 165.421 2
 11 7 -2 2435.45 179.09 2
 11 7 2 2486.86 167.949 9
 11 7 -2 2315.67 163.998 9
 -11 -7 -3 366.908 66.1613 1
 11 7 -3 442.583 88.4185 2
 11 7 3 239.01 77.4002 2
 -11 7 -3 263.673 62.3725 2
 11 7 -3 369.221 80.8377 5
 11 -7 -3 261.236 65.8126 10
 11 7 3 263.519 65.9761 9
 11 7 -3 382.307 76.639 9
 -11 -7 3 282.879 72.1249 7
 11 7 3 439.491 92.6448 7
 11 -7 -4 15126.8 439.586 10
 11 7 4 13830.9 468.805 7
 11 7 -4 14074.2 439.492 9
 11 7 4 13384.9 428.433 9
 11 7 -4 13841.6 461.941 5
 11 -7 -5 260.94 76.0131 10
 11 7 5 76.8218 56.4062 9
 11 7 -5 159.536 60.2146 9
 11 7 5 62.0253 72.5262 7
 11 7 -5 113.656 71.9072 5
 11 -7 -6 3886.89 238.559 10
 11 7 -6 4853.1 284.93 5
 11 7 6 4301.02 262.805 7
 11 7 -6 4417.67 245.27 10
 11 7 -7 4345.47 255.975 10
 11 -7 -7 4901.77 279.431 10
 11 7 7 4597.2 283.356 7
 -11 7 7 3986.97 264.64 2
 11 7 -7 5036.7 310.507 5
 11 7 -8 65.2825 83.8321 10
 11 8 0 96.9455 71.3553 7
 11 8 0 26.5023 56.3602 9
 11 8 0 -53.4912 68.6857 2
 11 8 -1 26218.8 679.757 9
 11 8 1 24916.3 665.691 9
 11 8 1 26062.6 667.797 7
 -11 8 1 24505 584.846 7
 11 8 -1 25315.1 604.878 5
 11 8 1 25799.4 680.034 2
 11 8 -1 26687.8 681.976 2
 -11 -8 -1 26089 623.563 1
 11 8 2 7088.6 305.482 9
 11 8 -2 7918.31 322.714 9
 11 8 2 7636.15 317.779 7
 -11 8 2 7508.88 276.812 7
 -11 -8 -2 7067.67 270.897 1
 11 8 -2 7733.13 292.062 5
 -11 8 2 8152.16 265.433 1
 11 8 -2 7412.82 317.589 2
 11 -8 -2 7717.04 262.787 3
 -11 8 -2 7661.22 295.056 2
 11 8 3 3191.69 208.784 7
 11 -8 -3 4031.64 190.966 10
 11 8 3 3741.02 211.03 9
 11 8 -3 3439.92 208.849 9
 -11 8 3 3794.22 186.468 1
 11 -8 -3 3473.84 182.482 3
 11 8 -3 3624.24 208.756 5
 -11 -8 -3 3712.99 183.847 1
 11 8 -4 7282.96 328.66 5
 11 -8 -4 7854.42 299.762 10
 11 8 4 7499.77 337.831 7
 11 8 4 7778.39 311.386 9
 11 8 -4 7782.07 315.983 9
 11 -8 -5 1683.65 146.474 10
 11 8 -5 1554.73 161.62 5
 11 8 5 1663.31 167.868 7
 11 8 -6 2718.38 194.138 10
 11 -8 -6 2895.97 205.02 10
 11 8 -6 2458.38 215.241 5
 11 8 6 2768.3 223.132 7
 11 8 -7 7876.78 397.054 5
 11 8 -7 7929.33 340.91 10
 11 8 7 7126.7 362.609 7
 -11 8 7 6638.65 352.685 2
 11 9 0 62.946 61.8271 7
 11 9 0 -28.0618 51.6806 9
 11 9 1 11657.6 414.88 9
 11 9 -1 11164.3 411.922 9
 11 9 1 12059 414.628 7
 11 9 -1 11589.8 357.031 5
 -11 -9 -1 12084.8 383.381 1
 11 9 2 5623.51 277.641 7
 11 -9 -2 5735.35 230.789 3
 11 9 -2 5700.02 253.257 5
 -11 9 -2 6098.99 265.834 2
 11 9 2 5686.24 275.582 9
 11 9 -2 5790.75 282.829 9
 -11 -9 -2 6441.1 258.986 1
 -11 9 2 5674.63 222.626 1
 -11 9 2 5709.64 237.667 7
 -11 -9 -3 104.56 61.5917 1
 -11 9 3 79.7727 56.131 1
 11 9 -3 145.875 67.1548 5
 11 -9 -3 126.286 57.0839 3
 11 9 3 29.3903 75.4968 7
 11 9 3 80.4583 57.0601 9
 11 9 -3 206.942 71.8855 9
 -11 -9 4 12094.2 376.671 6
 11 -9 -4 11956.7 386.819 10
 11 9 -4 12919.1 451.255 5
 11 9 4 11673.8 443.57 7
 11 9 5 598.444 118.148 7
 -11 -9 5 528.383 94.8128 6
 11 -9 -5 549.079 96.4052 10
 11 9 -5 472.658 103.449 5
 11 9 -6 2906.01 231.594 5
 11 9 -6 2745.66 186.458 10
 11 -9 -6 2700.38 195.819 10
 11 9 6 2322.82 211.397 7
 -11 -9 6 2658.09 191.253 6
 11 9 7 4089.97 276.352 7
 11 9 -7 3657.89 275.168 5
 11 10 0 29.762 59.2035 9
 11 10 0 -13.0025 64.8468 7
 11 10 1 9597.61 378.492 9
 -11 -10 -1 9593.43 347.639 1
 11 10 1 9116.18 357.857 7
 11 10 -2 1128.82 116.372 5
 11 -10 -2 1205.12 113.818 3
 -11 -10 -2 1327.39 126.128 1
 11 10 2 1333.27 141.175 7
 11 10 3 3554.61 232.47 7
 11 -10 -3 3581.71 200.599 3
 11 10 -3 3876.13 225.045 5
 -11 -10 -3 4195.13 213.703 1
 11 10 -4 9420.45 389.192 5
 11 10 4 9688.81 402.35 7
 11 10 -5 704.621 122.208 5
 -11 -10 5 845.244 111.719 6
 11 10 5 857.614 138.495 7
 -11 -10 6 3189.08 208.999 6
 11 10 6 2567.73 223.883 7
 11 10 -6 2853.31 234.572 5
 -11 -10 7 4619.27 271.742 6
 11 11 0 93.5363 71.5138 7
 -11 -11 0 -13.7873 62.1987 1
 -11 -11 -1 7017.66 303.766 1
 11 11 1 6956.2 315.749 7
 11 -11 -1 7296.47 274.676 3
 11 11 2 5299.73 276.568 7
 11 -11 -2 4709.87 228.765 3
 -11 -11 -2 5803.58 265.092 1
 11 11 -2 5272.4 249.541 5
 11 11 3 979.302 134.697 7
 11 -11 -3 1092.91 120.797 3
 -11 -11 -3 974.415 116.916 1
 11 11 -3 964.089 123.573 5
 11 11 4 14323.5 518.628 7
 11 11 -4 15176.9 513.938 5
 11 -11 -4 14505.2 475.492 3
 11 11 -5 1270.98 159.348 5
 11 11 5 1096.66 159.299 7
 11 11 6 4266.82 283.263 7
 -11 -11 6 3863.39 231.245 6
 11 11 -6 4027.92 279.288 5
 11 12 0 -54.7002 77.8516 7
 -11 -12 0 88.9782 68.1264 1
 -11 -12 -1 7680.25 334.644 1
 11 -12 -1 8192.32 309.379 3
 11 12 1 8256.84 348.71 7
 11 12 2 1706.48 162.218 7
 11 -12 -2 1938.59 150.287 3
 -11 -12 -2 1648.72 148.201 1
 11 -12 -3 1125.9 128.099 3
 11 12 -3 841.929 116.69 5
 11 12 3 1265.21 160.498 7
 -11 -12 -3 948.28 123.958 1
 11 12 4 9758.42 418.171 7
 11 -12 -4 9141.29 372.393 3
 11 12 -4 9565.19 403.489 5
 11 12 5 785.945 138.852 7
 11 12 -5 800.088 132.946 5
 -11 -13 0 15.8445 68.7788 1
 -11 -13 -1 4190.85 249.321 1
 -11 -13 1 4308.34 261.024 1
 11 -13 -1 4247.85 225.283 3
 11 13 1 4697.18 264.636 7
 11 13 2 3721.76 239.747 7
 11 -13 -2 3762.8 216.403 3
 -11 -13 -2 3486.89 223.515 1
 11 -13 -3 1135.57 135.519 3
 11 13 3 1461.77 165.582 7
 -11 -13 -3 1326.9 145.782 1
 11 13 4 9072.8 410.146 7
 11 -13 -4 9932.61 390.251 3
 11 13 -4 8918.21 393.382 5
 11 13 -5 661.66 132.401 5
 -11 -14 0 -16.8178 88.8129 1
 11 14 1 7114.65 330.289 7
 11 -14 -1 6943.26 303.859 3
 -11 -14 1 6793.27 339.041 1
 -11 -14 -1 6884.79 332.347 1
 11 14 2 1703.41 174.319 7
 11 -14 -2 1526.72 149.236 3
 -11 -14 -3 1638.29 162.029 1
 11 -14 -3 1846.77 169.358 3
 11 14 3 1750.35 179.671 7
 11 -14 -4 3896.32 244.234 3
 11 14 4 3305.81 248.738 7
 -11 -15 0 17.7911 84.5998 1
 11 15 1 5212.01 280.081 7
 -11 -15 -1 4958.78 286.812 1
 -11 -15 1 4455.38 283.891 1
 11 -15 -1 5452.29 274.097 3
 -11 -15 2 1890.03 188.507 1
 11 -15 -2 1767.17 164.483 3
 11 15 2 1732.57 175.96 7
 -11 -15 -2 2233.31 191.202 1
 11 15 3 -17.3818 84.0194 7
 11 -15 -3 15.7759 77.4773 3
 -12 0 0 90439.9 1714.07 2
 12 0 0 89762.7 1629.73 6
 -12 0 0 89052.9 1688.72 7
 -12 0 1 19.9836 49.8354 7
 12 0 -1 38.0319 41.7696 6
 -12 0 -1 80.702 49.5459 2
 -12 0 1 22.3706 46.5753 2
 -12 0 2 9189.24 327.989 7
 12 0 -2 10037.1 312.247 6
 -12 0 2 9697.38 346.201 2
 12 0 2 9971.62 323.746 7
 -12 0 3 309.957 79.3219 2
 12 0 -3 290.464 67.0578 6
 -12 0 3 352.191 72.7249 7
 12 0 3 560.875 85.635 7
 -12 0 4 90.0066 63.158 2
 12 0 4 71.8601 63.6577 7
 -12 0 4 61.8477 65.3322 7
 12 0 -4 62.4154 51.8932 9
 -12 0 5 13.1286 69.3303 2
 12 0 -5 59.6972 53.9436 9
 12 0 5 -19.7656 54.2644 9
 12 0 5 -10.952 57.8361 7
 -12 0 5 -8.69028 57.9515 3
 12 0 -6 9680.74 386.464 10
 12 0 6 8850.51 332.177 7
 -12 0 6 9272.22 352.876 2
 12 0 -7 333.397 98.8141 5
 12 0 -7 176.368 95.7112 10
 12 0 -8 7188.32 365.891 5
 12 0 -8 8333.07 397.838 10
 -12 1 0 475.461 81.2299 2
 -12 -1 0 516.928 83.4505 2
 12 1 0 652.126 67.5598 6
 -12 -1 0 595.378 83.9661 7
 -12 1 0 539.364 77.988 7
 -12 1 1 7190.33 285.356 2
 -12 -1 1 6431.38 265.107 2
 -12 1 -1 6496.95 260.106 2
 -12 -1 -1 6941.27 266.03 2
 -12 -1 1 6516.69 258.404 7
 -12 1 1 6389.86 254.964 7
 12 1 1 6669.35 205.924 6
 12 -1 -1 6782.27 239.843 6
 12 1 -1 6633.52 226.215 6
 -12 1 2 674.931 98.1542 2
 -12 1 -2 595.1 81.7976 2
 -12 -1 2 613.382 90.9798 2
 -12 1 2 558.956 84.5106 7
 -12 -1 2 740.699 93.7315 7
 12 1 2 614.317 88.002 7
 12 1 -2 629.922 79.5042 6
 12 -1 -2 517.726 75.0616 6
 -12 1 3 28837.8 717.847 2
 -12 -1 3 28253.6 701.714 2
 -12 1 3 27046.3 685.446 7
 12 1 3 27739.3 671.972 7
 12 -1 3 28951.8 656.983 7
 12 -1 -3 28208.1 674.296 6
 12 1 3 28154.8 677.837 9
 12 1 -3 28575.5 678.994 9
 -12 -1 3 28091.1 689.199 7
 -12 -1 4 673.42 99.3916 2
 12 -1 4 736.735 94.1352 7
 12 1 4 590.562 94.7842 7
 12 1 -4 680.243 86.582 9
 12 1 4 821.852 98.4559 9
 -12 1 5 20693.4 602.882 2
 -12 -1 5 22131.5 594.727 2
 12 1 5 21262.3 544.501 9
 12 1 -5 21692.6 551.467 9
 12 1 5 21602 577.049 7
 12 -1 5 21915.1 553.776 7
 12 -1 -5 21076.2 545.939 9
 12 1 6 425.014 92.0113 7
 12 1 -6 672.244 112.386 10
 12 -1 -6 653.517 110.217 10
 -12 -1 6 751.376 103.072 2
 -12 1 6 674.816 110.054 2
 12 1 -7 1897.91 183.866 5
 12 -1 -7 2297.07 204.116 10
 12 1 -7 2183.13 200.507 10
 12 1 7 2077.93 168.479 7
 12 -1 -8 108.82 86.2624 5
 12 1 -8 229.73 96.93 5
 12 -1 -8 58.4141 82.8348 10
 12 1 -8 77.5378 89.0695 10
 12 2 0 32558.2 665.423 6
 12 2 0 33272.3 771.78 9
 -12 2 0 32328.9 765.349 2
 -12 2 0 34058.4 737.202 7
 -12 -2 1 -10.3615 58.3038 7
 -12 2 1 116.325 63.5438 7
 12 2 1 83.0374 58.4062 7
 12 2 1 11.1157 51.0718 9
 12 2 -1 11.1107 44.2118 9
 12 2 -1 61.4733 43.5841 6
 -12 -2 1 55.3174 50.8319 2
 -12 2 -1 93.238 55.4495 2
 -12 2 1 141.45 65.5322 2
 12 -2 -1 86.0084 47.233 6
 -12 -2 2 23583.6 597.725 2
 12 -2 -2 22885.2 563.984 6
 12 2 2 22451.4 578.168 7
 12 2 2 22997.5 589.607 9
 12 2 -2 23059.4 590.956 9
 -12 -2 2 22563 584.462 7
 -12 2 2 22989.3 578.105 7
 -12 2 2 22459.2 605.163 2
 -12 2 -2 22395.1 560.426 2
 -12 2 -3 43.3249 49.3319 2
 12 -2 -3 -21.3748 57.1985 6
 12 2 3 -10.7871 49.5575 9
 12 2 -3 32.8924 50.3707 9
 -12 -2 3 -11.8909 61.9418 2
 -12 2 3 13.2762 57.632 2
 12 2 3 208.337 68.6483 7
 -12 -2 3 46.392 52.3225 7
 12 -2 3 25.9709 59.6561 7
 -12 2 3 80.3703 61.4479 7
 12 -2 -4 96.1282 65.9825 6
 -12 -2 4 12.2223 57.1481 2
 -12 2 4 83.7245 68.535 2
 12 2 4 42.2374 51.0481 9
 12 2 -4 74.93 55.7648 9
 12 2 4 70.6041 66.2127 7
 12 -2 4 8.94943 52.1267 7
 12 2 5 237.003 76.6365 7
 12 -2 5 199.591 63.9287 5
 -12 -2 5 271.86 75.9214 2
 12 2 5 109.957 53.5841 9
 12 2 -5 194.479 60.9983 9
 -12 2 5 172.771 81.0641 2
 12 -2 -6 6441.35 312.265 10
 12 2 6 6346.59 289.229 7
 -12 2 6 6182.33 295.618 2
 -12 -2 6 6664.79 281.518 2
 12 2 -6 6052.71 304.08 10
 12 2 -6 5775.64 310.464 5
 12 2 7 368.56 93.8531 7
 12 -2 -7 336.036 98.4393 10
 12 2 -7 280.679 91.5107 10
 12 2 -7 274.142 84.1026 5
 -12 2 7 254.611 86.9735 2
 12 -2 -8 12951.1 490.884 5
 12 2 -8 13713.2 527.903 5
 12 -2 -8 12963.1 513.197 10
 12 2 -8 12492.8 499.323 10
 12 2 8 13781.8 466.187 7
 12 3 0 561.87 84.9998 9
 -12 3 0 536.318 88.0039 2
 -12 3 0 621.747 78.8298 7
 -12 3 -1 3942.42 201.843 2
 -12 3 1 4082.74 214.264 2
 12 3 1 4194.77 214.262 9
 12 3 -1 4099.84 210.912 9
 -12 3 1 4561.6 204.521 7
 -12 -3 1 3788.42 197.42 7
 12 3 1 4201.3 218.109 2
 12 3 1 4333.36 212.843 7
 12 3 2 686.686 93.1083 2
 -12 3 2 557.364 93.2948 2
 -12 3 -2 546.337 80.4835 2
 12 -3 -2 621.386 83.5606 6
 12 3 2 590.022 89.1788 9
 12 3 -2 491.026 78.6538 9
 12 3 2 696.853 94.5932 7
 -12 3 2 585.161 85.1627 7
 -12 -3 2 561.872 88.1899 7
 -12 3 -3 40889.9 875.018 2
 -12 3 3 43150 980.119 2
 12 3 3 43091.3 936.042 2
 -12 -3 3 43110.7 937.732 7
 12 3 3 41343.6 932.706 7
 -12 3 3 41815 931.861 7
 12 -3 -3 42948.7 928.268 6
 12 3 3 41238.9 923.327 9
 12 3 -3 42387.3 928.118 9
 12 3 4 2182.99 150.473 9
 12 3 -4 1977.72 145.977 9
 12 3 4 2161.96 161.561 7
 12 3 4 2142.82 151.069 2
 -12 3 4 2109.35 171.094 2
 12 -3 -5 13306.5 440.818 10
 12 3 5 11992.5 417.585 7
 12 3 5 12650.6 385.72 9
 12 3 -5 11863.2 382.631 9
 -12 3 5 12586.4 446.447 2
 12 -3 5 12007 402.589 5
 12 3 6 413.055 96.0669 7
 -12 3 6 473.306 100.346 2
 12 3 -6 342.699 90.7876 5
 12 3 -6 549.62 104.089 10
 12 -3 -6 503.593 100.67 10
 12 3 7 2519.05 197.281 7
 12 3 -7 2698.77 219.771 5
 12 -3 -7 2333.37 204.314 10
 12 3 -7 2561.46 209.318 10
 -12 3 7 2501.93 192.736 2
 12 3 -8 141.999 94.845 5
 12 -3 -8 86.1322 73.273 5
 12 -3 -8 58.6422 86.5382 10
 12 3 -8 56.998 96.1843 10
 12 3 8 -15.6475 76.8525 7
 -12 4 0 52025.2 1109.03 2
 12 4 0 51381.3 1107.58 9
 -12 4 0 52367.2 1049.64 7
 12 4 0 53098.6 1126.25 2
 -12 -4 1 4539.28 214.662 7
 12 4 1 4557.34 230.253 2
 -12 4 1 4411.95 228.364 2
 12 4 1 3911.96 213.132 7
 12 4 -1 4062.71 213.558 9
 12 4 1 4342.07 220.628 9
 -12 4 1 4482.79 204.002 7
 -12 4 -1 4383.16 214.438 2
 12 -4 -2 13791.3 412.803 6
 -12 4 2 13388.9 448.419 2
 12 4 2 14227.1 439.484 2
 -12 4 -2 14417.9 415.029 2
 -12 -4 2 13891.7 426.113 7
 -12 4 2 13920.3 416.019 7
 12 4 2 14244 436.932 7
 12 4 2 13920.7 431.527 9
 12 4 -2 13890.1 432.367 9
 12 4 3 172.195 72.4501 7
 -12 4 3 115.491 61.8402 7
 -12 -4 3 58.449 62.5926 7
 -12 4 -3 168.999 51.2612 2
 12 4 3 82.1794 66.0832 2
 -12 4 3 86.7211 61.5051 2
 12 -4 -3 114.553 64.4824 6
 12 4 -3 151.27 61.4811 9
 12 4 3 148.736 68.1256 9
 12 4 4 22.7608 50.3812 2
 -12 4 4 15.2482 60.6662 2
 12 4 4 65.5857 60.261 7
 12 4 -4 45.6156 55.1258 9
 12 4 4 11.1291 47.3363 9
 12 -4 -5 519.601 91.7113 10
 12 4 5 600.495 85.8736 9
 12 4 -5 718.649 95.0408 9
 12 4 -5 567.621 104.711 5
 12 4 5 634.333 105.022 7
 -12 4 5 539.424 114.006 2
 -12 4 6 7885.46 350.284 2
 12 -4 -6 8074.13 350.4 10
 12 4 -6 7846.47 348.435 10
 12 4 -6 7826.81 366.371 5
 12 4 6 7240.85 332.227 7
 12 4 7 702.235 119.48 7
 -12 4 7 425.917 104.627 2
 12 -4 -7 618.2 125.79 10
 12 4 -7 293.099 97.3579 10
 12 4 -7 640.314 125.204 5
 12 -4 -8 8794.35 384.97 5
 12 4 -8 9173.27 433.87 5
 12 4 8 8121.98 373.804 7
 12 4 -8 9578.91 416.808 10
 12 -4 -8 8213.86 407.483 10
 -12 5 0 416.391 69.1067 7
 12 5 0 334.785 83.1486 2
 -12 5 0 380.428 78.5494 2
 12 5 0 408.027 81.9987 9
 -12 5 1 5235.64 222.615 7
 -12 5 1 5271.65 255.214 2
 12 5 -1 5580 264.891 2
 12 5 1 4928.01 247.68 2
 -12 5 -1 5028.4 237.514 2
 12 5 1 5312.01 247.334 7
 12 5 1 5603.09 257.821 9
 12 5 -1 5822.08 261.232 9
 -12 5 -2 1041.7 103.126 2
 -12 5 2 1024.31 121.409 2
 12 5 2 923.701 119.26 2
 12 5 2 953.601 115.873 7
 -12 -5 2 975.107 108.53 7
 -12 -5 -2 966.976 85.9202 1
 -12 5 2 1027.82 105.79 7
 12 5 2 842.796 105.62 9
 12 5 -2 905.203 107.189 9
 12 -5 -2 933.2 106.876 6
 12 5 3 18543.9 521.916 2
 -12 5 -3 17434.8 463.176 2
 -12 -5 3 17711.4 505.764 7
 12 5 3 17654.7 523.508 7
 -12 5 3 17121.9 544.1 2
 12 5 -3 17531.3 510.41 9
 12 5 3 16774.3 498.24 9
 -12 5 3 18228.1 509.925 7
 12 5 4 46.0917 55.717 9
 12 5 -4 190.358 72.3162 9
 -12 5 4 128.435 77.6159 2
 12 5 4 11.9517 57.7889 2
 12 5 4 124.409 67.9021 7
 12 5 -5 23535.2 676.756 5
 12 5 5 22969.1 593.331 9
 12 5 -5 23185.6 602.304 9
 -12 5 5 22697 678.674 2
 12 5 5 23642.3 661.698 7
 12 -5 -5 23418.3 642.532 10
 12 5 -6 -15.5232 64.632 10
 12 -5 -6 94.5182 73.649 10
 -12 5 6 101.378 86.7822 2
 12 5 -6 -35.8769 67.8837 5
 12 5 6 -47.8046 80.6662 7
 12 -5 -7 1474.54 166.99 10
 12 5 -7 1239.05 149.702 10
 -12 5 7 1443.76 163.196 2
 12 5 7 1229.38 151.41 7
 12 5 -7 1328.63 158.367 5
 12 5 -8 218.893 89.6577 10
 12 5 8 121.87 94.4619 7
 12 -5 -8 307.322 86.64 5
 12 6 0 46364.1 1038.75 9
 -12 6 0 47158 953.756 7
 12 6 0 47432 1054.87 2
 -12 6 0 47170.9 1042.41 2
 12 6 1 90.1718 62.2764 9
 12 6 -1 38.9291 56.3389 9
 -12 6 1 55.3363 50.0147 7
 12 6 1 50.2004 72.2814 7
 -12 6 1 209.669 71.8011 2
 12 6 -1 94.3607 89.1339 2
 -12 6 -1 47.5993 49.5578 2
 12 6 1 -13.1596 75.7909 2
 -12 6 2 10857 406.373 2
 12 6 -2 10495 387.191 2
 12 6 2 10760 382.397 7
 12 6 2 9886.94 370.648 2
 -12 6 -2 10381.1 349.392 2
 -12 6 2 10333.2 344.186 7
 -12 -6 -2 10645.9 315.475 1
 12 6 2 10462.7 373.409 9
 12 6 -2 10158.8 374.179 9
 12 6 3 -41.3476 63.3158 7
 -12 6 3 11.6577 64.0098 7
 -12 6 3 112.314 65.3358 2
 -12 6 -3 -28.9449 63.7924 2
 12 6 3 38.4245 68.5461 2
 12 6 3 -24.9161 50.7301 9
 12 6 -3 25.4473 57.3981 9
 12 6 -4 87.7913 58.2297 5
 12 6 4 96.196 60.8878 9
 12 6 -4 49.8395 58.2703 9
 12 6 4 87.5547 73.8844 7
 12 -6 -4 71.9267 56.0639 10
 -12 6 4 169.7 79.3517 2
 12 6 -5 -16.497 74.4298 5
 12 6 5 160.216 63.6283 9
 12 6 -5 118.991 66.9595 9
 12 -6 -5 55.2838 65.7315 10
 -12 6 5 87.9877 76.3974 2
 12 6 5 47.0343 72.0337 7
 12 6 6 6112.08 316.709 7
 -12 6 6 6362.38 330.609 2
 12 -6 -6 6845.08 320.81 10
 12 6 -6 5745.04 297.021 10
 12 6 -6 5901.23 326.446 5
 12 6 7 141.457 97.0891 7
 12 6 -7 41.0613 92.6172 5
 -12 6 7 -69.9961 89.8783 2
 12 -6 -7 17.5805 77.826 10
 12 6 -7 33.2101 72.0807 10
 -12 7 0 492.652 93.9945 2
 12 7 0 442.986 97.3253 2
 12 7 0 694.697 100.761 9
 -12 7 0 591.629 76.8966 7
 12 7 1 4316.5 231.163 9
 12 7 -1 3840.39 222.167 9
 12 7 1 3752.12 219.465 7
 -12 7 -1 3730.21 209.955 2
 -12 7 1 3623.53 182.334 7
 12 7 2 1626.09 149.007 7
 -12 -7 -2 1782.78 125.029 1
 -12 7 2 1546.59 110.887 1
 -12 7 2 1684.82 129.522 7
 12 7 -2 1679.2 136.009 5
 12 7 2 1638.19 145.167 9
 12 7 -2 1749.36 152.788 9
 -12 7 -2 1706.95 138.206 2
 12 7 3 31441.3 758.436 9
 12 7 -3 29876.6 756.995 9
 -12 7 3 29495.8 722.795 7
 12 7 3 30199.5 777.963 7
 12 7 -3 29011.2 746.993 5
 12 7 4 1689.67 165.76 7
 12 7 -4 1576.92 154.112 5
 12 -7 -4 1689.19 141.417 10
 12 7 4 1824.48 147.009 9
 12 7 -4 1829.5 151.649 9
 12 -7 -5 8925.54 358.312 10
 12 7 5 9300.14 341.679 9
 12 7 -5 8960.23 344.295 9
 12 7 -5 9566.36 398.747 5
 12 7 5 10479.8 413.786 7
 -12 7 5 9168.37 411.462 2
 12 7 -6 134.385 85.1082 10
 12 -7 -6 279.921 90.6642 10
 -12 7 6 337.629 104.355 2
 12 7 6 193.255 97.7534 7
 12 7 -6 362.532 92.3262 5
 12 7 7 1793.94 189.137 7
 -12 7 7 1837.8 190.001 2
 12 7 -7 1710.67 194.807 5
 12 7 -7 2177.08 188.332 10
 12 -7 -7 1953.65 185.988 10
 12 8 0 23129.8 620.748 7
 12 8 0 21214.2 619.336 9
 -12 8 1 540.536 76.4102 7
 12 8 1 451.379 93.2718 7
 12 8 -1 646.503 84.301 5
 -12 8 -1 613.019 99.3444 2
 12 8 1 730.065 107.364 9
 12 8 -1 607.508 101.724 9
 -12 -8 -1 674.502 87.8409 1
 12 8 2 15543.5 486.783 9
 12 8 -2 14255.7 476.31 9
 12 8 -2 13641.7 431.247 5
 -12 8 -2 14348.1 442.203 2
 -12 8 2 13090.8 406.734 7
 12 8 2 14180.5 472.082 7
 -12 -8 -2 14675.3 418.442 1
 12 8 3 45.5564 67.225 7
 12 8 3 13.8004 62.2573 9
 12 8 -3 113.468 65.1599 9
 12 8 -3 -13.5168 57.491 5
 12 -8 -3 -20.2515 48.948 10
 -12 8 3 58.4796 61.0201 1
 -12 -8 -3 86.4367 52.7362 1
 12 8 4 -16.1149 69.9521 7
 12 8 4 -13.2305 57.4315 9
 12 8 -4 13.761 66.5172 9
 12 8 -4 -46.6804 66.1794 5
 12 -8 -4 82.6805 63.2122 10
 12 8 -5 -17.5874 69.9707 5
 12 8 5 51.7917 82.0926 7
 12 -8 -5 -13.5737 64.545 10
 -12 8 6 4587.7 291.414 2
 12 8 6 3783.12 263.486 7
 12 -8 -6 4067.99 249.041 10
 12 8 -6 4463.19 251.39 10
 12 8 -6 4431.73 285.595 5
 12 8 -7 15.5273 77.4401 10
 12 -8 -7 86.3984 77.9527 10
 12 8 -7 21.5765 87.8624 5
 -12 8 7 115.43 91.4828 2
 12 8 7 -57.7704 100.31 7
 12 9 0 305.206 90.9651 9
 12 9 1 3200.79 210.857 7
 -12 -9 -1 3245.47 187.999 1
 12 9 1 3117.84 211.498 9
 12 9 -1 2999.21 210.347 9
 -12 9 -2 101.197 66.8259 2
 12 9 2 59.138 66.7202 9
 12 9 -2 150.387 65.3065 9
 12 9 -2 144.436 68.5468 5
 12 9 2 118.385 69.209 7
 -12 -9 -2 99.7411 63.8472 1
 12 9 3 15430.8 526.515 7
 12 9 3 15917.4 513.675 9
 12 9 -3 16057.6 517.574 9
 12 9 -3 16134.3 506.145 5
 -12 -9 -3 16266.9 460.829 1
 12 9 4 33.6519 73.0409 7
 12 9 -4 32.1558 66.9439 5
 12 -9 -5 12589.3 426.266 10
 12 9 -5 12270.7 475.863 5
 12 -9 -6 303.996 97.1282 10
 12 9 -6 417.862 91.464 10
 12 9 6 325.441 103.939 7
 12 9 -6 283.138 104.022 5
 12 10 0 36701.5 920.041 9
 12 10 1 1365.93 147.048 9
 12 10 -1 1252.57 141.946 9
 12 10 1 1519.26 151.603 7
 -12 -10 -1 1419.86 132.867 1
 -12 -10 -2 5466.35 253.182 1
 12 10 2 5844.29 293.156 7
 -12 10 -2 4944.27 258.811 2
 12 10 -2 5384.02 253.497 5
 -12 -10 -3 11.7361 56.7304 1
 12 10 3 -16.5305 64.1818 7
 12 10 -3 101.371 77.503 5
 12 10 4 69.9892 84.5778 7
 12 10 -4 -16.5198 75.8907 5
 12 10 5 318.897 100.495 7
 12 10 -5 242.242 93.0437 5
 12 10 -6 5327.38 327.652 5
 12 10 6 5390.69 324.241 7
 -12 -11 0 243.447 82.5647 1
 12 11 1 2343.41 185.124 7
 -12 -11 -1 2581.14 182.997 1
 -12 -11 -2 222.331 79.542 1
 -12 11 -2 255.26 79.8508 2
 12 11 2 96.2791 81.2929 7
 12 11 -3 13991.1 466.276 5
 12 11 3 12591.9 478.81 7
 -12 -11 -3 12768 429.185 1
 12 11 -4 422.357 98.5572 5
 12 11 4 273.024 101.345 7
 12 11 -5 9569.72 432.782 5
 12 11 5 10415.9 446.959 7
 -12 -12 0 12490.2 449.677 1
 12 12 1 265.884 94.1982 7
 -12 -12 -1 323.646 93.1061 1
 12 12 2 8164.57 370.868 7
 -12 -12 -2 7869.95 335.922 1
 12 12 -3 240.599 78.4403 5
 -12 -12 -3 221.448 80.7121 1
 12 12 3 331.697 106.175 7
 12 12 -4 17.1767 68.3368 5
 12 12 4 -37.533 83.0757 7
 12 12 -5 135.408 82.2962 5
 12 12 5 99.3091 94.4664 7
 -12 -13 0 276.925 90.6684 1
 12 13 1 1361.26 152.077 7
 -12 -13 1 1312.6 158.934 1
 -12 -13 -1 1458.72 159.244 1
 12 13 2 33.9373 83.3347 7
 -12 -13 -2 -15.1563 76.7251 1
 12 13 3 12665.4 485.301 7
 -12 -13 -3 12804.1 454.182 1
 12 13 -4 122.112 82.9688 5
 12 13 4 76.9877 96.004 7
 -12 -14 0 14772.4 522.888 1
 -12 -14 -1 314.944 98.7234 1
 -12 -14 1 249.778 96.7968 1
 12 14 1 112.292 90.3285 7
 -12 -14 -2 4105.78 256.523 1
 12 14 2 4524.65 273.65 7
 -12 -14 2 4661.36 286.048 1
 12 14 3 90.5213 98.162 7
 -12 -14 -3 47.1789 85.2702 1
 12 15 1 1351.58 152.841 7
 12 15 2 289.819 108.866 7
 -13 0 0 35.3301 47.9576 2
 -13 0 0 104.648 58.1752 7
 13 0 0 -14.581 39.5296 6
 -13 0 -1 7600.17 293.383 2
 -13 0 1 7812.14 310.373 2
 -13 0 1 7562.88 291.837 7
 13 0 1 7562.5 238.469 6
 13 0 -1 7664.99 260.949 6
 -13 0 2 3300.53 201.174 2
 13 0 -2 3834.65 185.514 6
 -13 0 2 3967.16 208.926 7
 13 0 3 87.1237 66.8651 7
 -13 0 3 54.3335 64.6014 2
 -13 0 4 19397.3 568.521 2
 13 0 4 19228.2 528.01 7
 13 0 4 19305.8 532.19 9
 13 0 -4 18811.7 528.585 9
 -13 0 5 529.126 102.144 2
 13 0 5 680.915 101.421 7
 13 0 5 625.973 99.615 9
 13 0 -5 668.626 99.6682 9
 13 0 6 2838.53 188.295 7
 13 0 -6 2938.82 217.435 10
 -13 0 6 2975.66 202.172 2
 13 0 -7 2972.08 229.987 10
 13 0 -7 2865.6 232.309 5
 13 0 -8 117.06 86.3886 5
 13 1 0 -26.7156 40.1735 6
 -13 1 0 -20.4844 46.2048 7
 -13 -1 0 -11.7845 53.1621 2
 -13 1 0 -11.939 47.4995 2
 13 -1 0 -7.88832 38.1313 6
 -13 -1 1 12708.5 414.615 2
 13 -1 -1 13778.4 378.723 6
 13 1 -1 12798.1 355.38 6
 -13 -1 1 12804.7 403.215 7
 -13 1 1 12732.6 394.656 7
 -13 1 1 12614.2 419.251 2
 -13 1 -1 12743.8 404.472 2
 13 1 2 9484.54 335.761 7
 -13 1 -2 9494.25 327.326 2
 13 -1 -2 9244.02 316.332 6
 13 1 -2 9555.16 308.934 6
 -13 1 2 9499.22 338.483 7
 -13 -1 2 9232.88 337.324 7
 -13 1 2 9635.72 362.229 2
 -13 -1 2 9672.86 355.186 2
 -13 -1 3 6365.9 285.205 2
 -13 1 3 6834.49 303.412 2
 13 -1 -3 6526.99 268.213 6
 13 1 3 5996.36 265.827 7
 13 -1 3 6754.74 262.841 7
 13 1 -3 6154.71 271.438 9
 13 1 3 6037.69 270.482 9
 -13 -1 4 11325.1 403.045 2
 -13 1 4 10604.8 406.252 2
 13 1 4 10443.6 366.546 9
 13 1 -4 10917.8 374.037 9
 13 -1 4 11770.7 369.464 7
 13 1 4 11928.6 390.71 7
 13 1 5 4275.63 218.797 9
 13 1 -5 4869.04 229.023 9
 13 -1 5 4867.88 230.617 7
 13 -1 5 4971.85 232.256 9
 13 -1 -5 4843.94 229.052 9
 -13 -1 5 4808.46 255.28 2
 -13 1 5 4476.35 254.198 2
 13 1 5 4160.61 228.444 7
 13 1 6 2639.45 187.041 7
 13 -1 -6 2732.16 209.822 10
 -13 -1 6 2784.47 194.515 2
 13 1 -6 3245.07 228.615 10
 -13 1 6 2924.9 210.807 2
 13 1 7 6260.46 292.148 7
 13 -1 -7 6311.5 336.752 10
 13 1 -7 5555.4 318.766 10
 13 1 -7 5517.63 322.085 5
 13 -1 -8 114.096 80.8873 5
 13 1 -8 39.9769 83.233 5
 -13 2 0 37.087 51.4719 2
 -13 2 0 -30.0037 50.6289 7
 13 2 0 37.2291 49.3716 9
 -13 -2 1 10647.1 365.291 2
 -13 2 -1 9911.59 346.674 2
 -13 2 1 9602.24 361.354 2
 13 -2 -1 9824.57 321.049 6
 -13 2 1 10287.5 343.454 7
 -13 -2 1 10286.7 349.157 7
 13 2 1 9749.98 357.702 9
 13 2 -1 9576.17 353.262 9
 13 2 2 18020.5 506.614 9
 13 2 -2 16045.5 486.172 9
 -13 2 -2 17253.6 473.894 2
 -13 2 2 17319.2 518.041 2
 -13 -2 2 16196.4 494.204 2
 13 2 2 15648.5 478.937 7
 -13 2 2 15187.8 467.775 7
 -13 -2 2 17219.7 489.851 7
 13 -2 -2 16919.3 465.337 6
 -13 2 3 524.332 95.7481 2
 -13 -2 3 540.428 91.8429 2
 13 -2 -3 374.971 77.3967 6
 13 2 3 447.201 84.2667 9
 13 2 -3 365.158 80.8134 9
 -13 2 -3 482.946 77.6602 2
 13 2 3 449.838 90.4815 7
 -13 2 4 11136.6 420.9 2
 13 2 4 11467.9 383.853 9
 13 2 -4 11499 384.379 9
 13 2 4 11385.1 393.821 7
 -13 -2 4 11330.5 401.134 2
 13 -2 4 11391.1 357.463 7
 -13 -2 5 690.695 105.868 2
 13 2 5 844.91 115.319 7
 -13 2 5 723.716 116.539 2
 13 2 5 633.127 92.2918 9
 13 2 -5 862.534 102.646 9
 13 2 -6 2941.56 217.296 10
 13 2 6 2664.94 195.465 7
 13 -2 -6 3044.02 214.557 10
 -13 2 6 2733.5 205.986 2
 13 2 7 6624.79 310.519 7
 13 2 -7 6127.32 339.747 5
 -13 2 7 6246.96 306.128 2
 13 2 -7 6545.18 342.441 10
 13 -2 -7 6051.22 332.511 10
 13 -2 -8 18.5559 75.5614 5
 13 3 0 12.7674 47.0285 9
 -13 3 0 63.2375 51.5033 2
 -13 3 0 9.79381 48.1003 7
 -13 -3 1 10412.8 355.49 7
 -13 3 1 9256.52 329.688 7
 13 3 1 10816.7 374.866 9
 13 3 -1 9917.25 363.443 9
 -13 3 1 10045.3 370.033 2
 -13 3 -1 10134.8 356.667 2
 13 -3 -1 9968.86 330.348 6
 -13 -3 2 4697.09 235.994 7
 -13 3 2 4680 228.655 7
 13 -3 -2 4559.14 220.005 6
 -13 3 -2 5061.84 229.827 2
 -13 3 2 5296.69 265.135 2
 13 3 2 4941.9 244.168 9
 13 3 -2 4639.64 238.041 9
 13 3 2 5035.37 249.807 7
 13 3 3 3678.15 207.523 9
 13 3 -3 3702.21 208.125 9
 13 3 3 3959.54 218.467 7
 -13 3 3 3837.35 234.595 2
 -13 3 -3 3727.55 188.053 2
 13 3 4 5113.46 244.256 9
 13 3 -4 5623.84 255.368 9
 13 3 4 5383.64 264.201 7
 -13 3 4 5511.14 287.466 2
 13 -3 -5 889.959 119.384 10
 13 3 5 930.764 104.113 9
 -13 3 5 666.607 116.219 2
 13 3 -5 778.842 97.6099 9
 13 3 5 571.06 102.975 7
 13 3 6 1081.68 140.845 7
 -13 3 6 1052.8 136.493 2
 13 3 -6 886.466 130.122 10
 13 -3 -6 974.661 133.258 10
 13 3 -6 1073.59 141.385 5
 13 3 7 9568.14 385.895 7
 13 -3 -7 8495.78 396.841 10
 13 3 -7 9662 417.143 10
 -13 3 7 9177.54 388.563 2
 13 3 -7 8169.11 403.308 5
 13 -3 -8 54.3504 80.2028 5
 13 3 8 32.0439 76.1903 7
 13 4 0 -39.2589 66.2483 9
 -13 4 0 -38.8489 53.9197 2
 -13 4 0 -19.1531 51.2542 7
 13 4 1 15187.4 471.305 7
 13 4 1 15076.3 474.725 9
 13 4 -1 14692.9 470.4 9
 13 4 1 15945.4 491.425 2
 -13 4 1 15110.3 436.679 7
 -13 4 -1 15566.4 467.352 2
 -13 4 1 15242 483.363 2
 13 -4 -2 12693.9 399.692 6
 13 4 2 12227.9 414.449 7
 13 4 2 12485 418.287 9
 13 4 -2 11925.9 411.721 9
 -13 -4 2 12067.9 402.896 7
 -13 4 2 11440.7 384.368 7
 -13 4 2 12713.5 442.537 2
 -13 4 -2 12568.6 395.659 2
 13 4 2 12431.2 422.408 2
 13 4 -3 679.705 94.2932 9
 13 4 3 582.049 94.9713 9
 13 4 3 588.629 100.358 7
 13 4 3 488.426 91.829 2
 -13 4 3 484.901 97.4412 2
 -13 4 -3 631.422 87.4431 2
 13 4 4 8057.4 324.757 2
 -13 4 4 7748.22 357.09 2
 13 4 4 8761.46 352.379 7
 13 4 4 8460.42 326.529 9
 13 4 -4 8950.84 335.738 9
 13 4 -5 1948.89 180.438 5
 13 4 -5 1907.11 154.41 9
 13 4 5 1890.04 148.486 9
 13 4 5 2101.41 178.346 7
 -13 4 5 2325.8 195.491 2
 13 -4 -5 1938.47 168.197 10
 13 -4 -6 5946.78 307.693 10
 13 4 6 5224.05 288.415 7
 13 4 -6 5740.62 317.727 5
 -13 4 6 5633.42 305.545 2
 13 4 -7 5917.99 324.162 10
 13 -4 -7 5879.65 322.172 10
 -13 4 7 6172.76 316.333 2
 13 4 7 5805.55 309.62 7
 13 4 -7 6351.3 354.07 5
 13 5 0 -54.4958 61.4597 9
 13 5 0 42.5111 74.8318 2
 -13 5 0 -13.392 60.413 2
 -13 5 0 37.2056 54.1701 7
 -13 5 -1 14480.6 456.037 2
 13 5 1 15981.3 486.391 9
 13 5 -1 14615 473.085 9
 -13 5 1 14487.5 424.837 7
 13 5 1 15147.5 473.71 7
 -13 5 1 14258.6 476.693 2
 13 5 1 14940.7 481.323 2
 -13 5 -2 2897.57 179.045 2
 13 5 2 2984.37 195.925 7
 -13 5 2 2739.23 173.55 7
 13 5 2 3168.49 204.035 2
 -13 5 2 2929.04 205.012 2
 13 5 2 3027.83 198.279 9
 13 5 -2 2915.45 192.402 9
 13 5 -3 1159.56 128.369 9
 13 5 3 1402.9 133.801 9
 -13 5 -3 1207.29 113.343 2
 -13 5 3 1194.08 137.712 2
 13 5 3 1232.73 133.657 7
 13 5 4 7253.32 322.497 7
 -13 5 4 6944.39 338.579 2
 13 5 4 6156.02 280.985 9
 13 5 -4 6354.77 287.105 9
 13 5 5 1860.21 148.565 9
 13 5 5 2008.24 178.358 7
 -13 5 5 2029.4 184.399 2
 13 5 -5 2525.05 201.918 5
 13 5 -5 2583.18 174.857 9
 13 -5 -5 2282.36 181.598 10
 13 5 -6 1338.32 162.404 5
 13 -5 -6 1168.07 144.216 10
 -13 5 6 1288.04 158.12 2
 13 5 6 1105.57 146.79 7
 13 5 -7 5041.07 318.567 5
 -13 5 7 4372.25 278.537 2
 13 -5 -7 5107.27 301.636 10
 13 5 -7 5443.57 302.084 10
 13 5 7 4880.67 287.164 7
 13 6 0 -14.2184 53.8065 9
 -13 6 0 27.9672 59.4744 2
 -13 6 0 18.0626 52.0094 7
 13 6 1 8122.2 333.475 7
 -13 6 1 7256.49 277.34 7
 -13 6 1 7566.86 332.451 2
 -13 6 -1 8067.99 321.841 2
 13 6 1 7630.26 326.036 9
 13 6 -1 7612.61 326.35 9
 13 6 2 7447.13 322.467 7
 -13 6 -2 7179.35 292.175 2
 -13 6 2 6908.58 280.718 7
 13 6 2 7203.82 313.449 9
 13 6 -2 7511.62 321.52 9
 -13 6 2 6570.81 320.337 2
 -13 6 3 205.591 86.777 2
 -13 6 -3 146.038 61.4885 2
 13 6 3 136.197 71.9813 9
 13 6 -3 222.723 73.5666 9
 13 6 3 190.789 81.6347 7
 -13 6 4 11231.2 453.032 2
 13 6 4 11759 402.596 9
 13 6 -4 11250.4 425.692 5
 13 -6 -4 11174.8 394.755 10
 13 6 -4 11320.4 402.952 9
 13 6 4 11460.4 433.989 7
 13 6 5 662.992 120.861 7
 13 6 5 695.447 99.9675 9
 13 6 -5 595.268 101.046 9
 -13 6 5 633.001 127.713 2
 13 6 -5 678.267 120.313 5
 13 -6 -5 627.301 105.741 10
 -13 6 6 3204.54 243.195 2
 13 6 6 2780.97 221.211 7
 13 6 -6 2928.22 216.599 10
 13 -6 -6 2941.97 218.951 10
 13 6 -6 2604.3 220.544 5
 13 -6 -7 4109.53 264.301 10
 13 6 -7 3548.04 244.599 10
 -13 6 7 3574.93 251.832 2
 13 6 7 3684.94 262.386 7
 13 6 -7 3780.83 282.69 5
 13 7 0 29.8011 50.1019 9
 -13 7 0 -14.6568 55.4653 2
 13 7 1 6943.16 313.649 9
 13 7 -1 6660.85 308.55 9
 13 7 1 6138.18 299.534 7
 -13 7 1 6716.3 259.037 7
 -13 7 -1 6936.11 302.15 2
 -13 7 1 6474.1 316.754 2
 13 7 2 8655.33 364.74 7
 -13 7 2 8962.5 325.492 7
 13 7 -2 9342.94 345.223 5
 -13 7 -2 9373.74 345.026 2
 -13 7 2 8767.32 384.602 2
 -13 -7 -2 9676.12 311.638 1
 13 7 2 9260.5 368.168 9
 13 7 -2 9342.84 373.558 9
 13 7 3 6392.27 311.1 7
 13 7 3 6753.62 305.591 9
 13 7 -3 6745.87 308.864 9
 13 7 -3 6985 312.201 5
 -13 7 3 6032.31 329.148 2
 -13 7 4 7847.36 379.572 2
 13 7 4 7389.52 351.43 7
 13 7 4 8426.4 336.422 9
 13 7 -4 7298.74 326.854 9
 13 7 -4 7997.85 353.836 5
 13 -7 -4 7711.44 314.079 10
 -13 7 5 2238.33 209.657 2
 13 7 -5 2045.39 187.449 5
 13 -7 -5 2536.79 191.423 10
 13 7 5 2308.63 202.863 7
 13 7 -5 2316 177.197 9
 13 7 -6 2401.56 191.977 10
 -13 7 6 2428.97 218.99 2
 13 -7 -6 2537.39 196.976 10
 13 7 -6 1979.42 200.2 5
 13 7 6 2041.07 197.12 7
 13 7 7 6272.79 342.78 7
 -13 7 7 5617.16 327.278 2
 13 7 -7 6319 322.084 10
 13 -7 -7 5838.22 321.625 10
 13 8 0 31.2842 55.9962 9
 -13 8 0 62.065 72.5455 2
 13 8 1 4478.05 258.809 9
 13 8 -1 4959.35 267.721 9
 13 8 -1 4752.55 221.592 5
 -13 8 1 4794.77 273.912 2
 -13 8 -1 4657.74 251.319 2
 13 8 1 4304.58 249.783 7
 -13 -8 -1 4622.65 220.286 1
 -13 8 -2 6428.78 288.523 2
 13 8 -2 7027.99 294.683 5
 13 8 2 6561.7 314.3 9
 13 8 -2 6362.46 312.439 9
 13 8 2 6781.43 321.883 7
 -13 -8 -2 7183.52 273.503 1
 13 8 3 14.9076 65.9934 9
 13 8 -3 61.2803 66.5025 9
 13 -8 -3 10.8682 58.1642 10
 13 8 3 64.1851 86.9986 7
 13 8 -3 -42.9586 64.5979 5
 -13 8 4 10705.9 455.176 2
 13 8 4 10536.8 393.837 9
 13 8 -4 10088.3 393.801 9
 13 8 4 10838.1 432.322 7
 13 8 -4 10097.6 411.965 5
 13 -8 -4 10509.5 377.547 10
 13 -8 -5 85.1328 73.9516 10
 -13 8 5 326.87 100.362 2
 13 8 -5 109.815 79.4875 5
 13 8 5 163.019 84.7199 7
 13 -8 -6 1255.13 148.881 10
 13 8 -6 1230.26 147.873 10
 13 8 -6 1656.29 182.351 5
 13 8 6 1436.72 174.998 7
 -13 8 6 1185.22 167.85 2
 13 8 -7 3053.16 220.068 10
 -13 9 0 -98.1638 93.1487 2
 13 9 0 -32.946 79.6362 9
 13 9 1 8272.69 359.93 9
 13 9 -1 7326.71 346.073 9
 -13 9 -1 8064.39 343.84 2
 13 9 1 7152.91 333.953 7
 -13 -9 -1 7568.77 303.239 1
 -13 9 -2 4266.32 233.041 2
 13 9 2 4282.42 250.86 9
 13 9 -2 3929.99 247.243 9
 13 9 -2 4091.56 223.764 5
 13 9 2 3614.9 241.783 7
 -13 -9 -2 4233.72 217.711 1
 13 9 3 3227.14 219.697 9
 13 9 -3 2989.97 217.761 9
 13 9 3 3858.73 249.435 7
 13 9 -3 3218.34 211.521 5
 13 9 4 5937.68 323.16 7
 13 9 -4 6001.33 311.227 5
 -13 9 5 2985.99 246.856 2
[truncated: 102,051 more chars]
