# Supplementary material for: Refinement of anomalous dispersion correction parameters in single-crystal structure determinations
Source: IUCrJ. 2022 Jul 20;9(Pt 5):604–9. doi: 10.1107/S2052252522006844 (PMC9438505; doi:10.1107/S2052252522006844)
Supplement: Supplementary file 2 [file m-09-00604-sup2.zip › CIFs_Mo/MoC6O6-DWMo6_sasaki_IAM.cif]

data_MoC6O6-DWMo6_17444
_audit_creation_date               2022-06-23
_audit_creation_method
;
Olex2 1.5-alpha
(compiled 2022.06.10 svn.r3fa896fb for OlexSys, GUI svn.r6535)
;
_audit_contact_author_address      ?
_audit_contact_author_email        ?
_audit_contact_author_name         ''
_audit_contact_author_phone        ?
_publ_contact_author_id_orcid      ?
_publ_section_references
;
Bourhis, L.J., Dolomanov, O.V., Gildea, R.J., Howard, J.A.K., Puschmann, H.
 (2015). Acta Cryst. A71, 59-75.

Dolomanov, O.V., Bourhis, L.J., Gildea, R.J, Howard, J.A.K. & Puschmann, H.
 (2009), J. Appl. Cryst. 42, 339-341.
;
_chemical_formula_moiety           'C6 Mo O6'
_chemical_formula_sum              'C6 Mo O6'
_chemical_formula_weight           263.995
loop_
  _atom_type_symbol
  _atom_type_scat_dispersion_real
  _atom_type_scat_dispersion_imag
  _atom_type_scat_Cromer_Mann_a1
  _atom_type_scat_Cromer_Mann_a2
  _atom_type_scat_Cromer_Mann_a3
  _atom_type_scat_Cromer_Mann_a4
  _atom_type_scat_Cromer_Mann_b1
  _atom_type_scat_Cromer_Mann_b2
  _atom_type_scat_Cromer_Mann_b3
  _atom_type_scat_Cromer_Mann_b4
  _atom_type_scat_Cromer_Mann_c
  _atom_type_scat_source
  _atom_type_scat_dispersion_source
 C 0.00210 0.00160 2.31000 1.02000 1.58860 0.86500 20.84390 10.20750 0.56870
 51.65120 0.21560 'International Tables Volume C Table 6.1.1.4 (pp. 500-502)'
 custom
 Mo -1.81530 0.68830 3.70250 17.23560 12.88760 3.74290 0.27720 1.09580 11.00400
 61.65840 4.38750 'International Tables Volume C Table 6.1.1.4 (pp. 500-502)'
 custom
 O 0.00790 0.00610 3.04850 2.28680 1.54630 0.86700 13.27710 5.70110 0.32390
 32.90890 0.25080 'International Tables Volume C Table 6.1.1.4 (pp. 500-502)'
 custom

_space_group_crystal_system        'orthorhombic'
_space_group_IT_number             62
_space_group_name_H-M_alt          'P n m a'
_space_group_name_Hall             '-P 2ac 2n'
loop_
  _space_group_symop_id
  _space_group_symop_operation_xyz
 1 x,y,z
 2 x+1/2,-y+1/2,-z+1/2
 3 -x,y+1/2,-z
 4 -x+1/2,-y,z+1/2
 5 -x,-y,-z
 6 -x-1/2,y-1/2,z-1/2
 7 x,-y-1/2,z
 8 x-1/2,y,-z-1/2

_symmetry_Int_Tables_number        62
_cell_length_a                     11.7800(2)
_cell_length_b                     11.24663(19)
_cell_length_c                     6.36881(10)
_cell_angle_alpha                  90
_cell_angle_beta                   90
_cell_angle_gamma                  90
_cell_volume                       843.77(2)
_cell_formula_units_Z              4
_cell_measurement_temperature      123.15
_exptl_absorpt_coefficient_mu      1.547
_exptl_crystal_density_diffrn      2.078
_exptl_crystal_F_000               497.002
_diffrn_reflns_av_R_equivalents    0.0199
_diffrn_reflns_av_unetI/netI       0.0133
_diffrn_reflns_Laue_measured_fraction_full  1.0000
_diffrn_reflns_Laue_measured_fraction_max  1.0000
_diffrn_reflns_limit_h_max         19
_diffrn_reflns_limit_h_min         -19
_diffrn_reflns_limit_k_max         16
_diffrn_reflns_limit_k_min         -18
_diffrn_reflns_limit_l_max         10
_diffrn_reflns_limit_l_min         -10
_diffrn_reflns_number              15078
_diffrn_reflns_point_group_measured_fraction_full  1.0000
_diffrn_reflns_point_group_measured_fraction_max  1.0000
_diffrn_reflns_theta_full          25.2417
_diffrn_reflns_theta_max           33.14
_diffrn_reflns_theta_min           3.46
_diffrn_ambient_temperature        123.15
_diffrn_measured_fraction_theta_full  1.0000
_diffrn_measured_fraction_theta_max  1.0000
_diffrn_radiation_type             'Mo K\a'
_diffrn_radiation_wavelength       0.71073
_reflns_Friedel_coverage           0.0
_reflns_limit_h_max                18
_reflns_limit_h_min                0
_reflns_limit_k_max                17
_reflns_limit_k_min                0
_reflns_limit_l_max                9
_reflns_limit_l_min                0
_reflns_number_gt                  1517
_reflns_number_total               1672
_reflns_threshold_expression       I>=2u(I)
_computing_molecular_graphics      'Olex2 1.5-alpha (Dolomanov et al., 2009)'
_computing_publication_material    'Olex2 1.5-alpha (Dolomanov et al., 2009)'
_computing_structure_refinement   
 'olex2.refine 1.5-alpha (Bourhis et al., 2015)'
_refine_diff_density_max           0.3076
_refine_diff_density_min           -0.4326
_refine_diff_density_rms           0.0629
_refine_ls_d_res_high              0.6501
_refine_ls_d_res_low               5.8900
_refine_ls_goodness_of_fit_ref     1.0524
_refine_ls_hydrogen_treatment      undef
_refine_ls_matrix_type             full
_refine_ls_number_constraints      0
_refine_ls_number_parameters       67
_refine_ls_number_reflns           1672
_refine_ls_number_restraints       0
_refine_ls_R_factor_all            0.0144
_refine_ls_R_factor_gt             0.0121
_refine_ls_restrained_S_all        1.0524
_refine_ls_shift/su_max            0.0001
_refine_ls_shift/su_mean           0.0000
_refine_ls_structure_factor_coef   Fsqd
_refine_ls_weighting_details      
 'w=1/[\s^2^(Fo^2^)+(0.0147P)^2^+0.1927P] where P=(Fo^2^+2Fc^2^)/3'
_refine_ls_weighting_scheme        calc
_refine_ls_wR_factor_gt            0.0295
_refine_ls_wR_factor_ref           0.0304
_olex2_refinement_description
;
;
loop_
  _atom_site_label
  _atom_site_type_symbol
  _atom_site_fract_x
  _atom_site_fract_y
  _atom_site_fract_z
  _atom_site_U_iso_or_equiv
  _atom_site_adp_type
  _atom_site_occupancy
  _atom_site_site_symmetry_order
  _atom_site_refinement_flags_posn
  _atom_site_refinement_flags_adp
  _atom_site_refinement_flags_occupancy
 Mo2 Mo 0.873678(8) 0.25 0.062832(14) 0.01219(3) Uani 1.000000 2 S T P
 O O 0.71599(6) 0.45303(7) -0.13270(13) 0.02967(15) Uani 1.000000 1 . . .
 O2 O 1.02085(9) 0.25 -0.35870(15) 0.0282(2) Uani 1.000000 2 S T P
 C3 C 0.77756(10) 0.25 0.33212(19) 0.0185(2) Uani 1.000000 2 S T P
 C4 C 0.96911(10) 0.25 -0.20807(19) 0.0187(2) Uani 1.000000 2 S T P
 C5 C 0.97750(7) 0.37900(7) 0.18809(14) 0.01831(14) Uani 1.000000 1 . . .
 O1 O 1.03526(6) 0.44992(7) 0.25625(12) 0.02809(15) Uani 1.000000 1 . . .
 O7 O 0.72413(9) 0.25 0.48064(16) 0.0299(2) Uani 1.000000 2 S T P
 C2 C 0.77114(7) 0.38058(8) -0.06318(13) 0.01862(15) Uani 1.000000 1 . . .

loop_
  _atom_site_aniso_label
  _atom_site_aniso_U_11
  _atom_site_aniso_U_22
  _atom_site_aniso_U_33
  _atom_site_aniso_U_12
  _atom_site_aniso_U_13
  _atom_site_aniso_U_23
 Mo2 0.01226(5) 0.01151(5) 0.01280(5) -0.000000 -0.00006(3) 0.000000
 O 0.0258(3) 0.0264(3) 0.0368(4) 0.0064(3) -0.0014(3) 0.0101(3)
 O2 0.0273(5) 0.0369(6) 0.0204(4) -0.000000 0.0058(4) 0.000000
 C3 0.0173(5) 0.0198(5) 0.0185(5) -0.000000 -0.0016(4) 0.000000
 C4 0.0178(5) 0.0198(5) 0.0185(5) -0.000000 -0.0011(4) 0.000000
 C5 0.0183(3) 0.0177(3) 0.0190(3) -0.0000(3) 0.0005(3) 0.0011(3)
 O1 0.0279(3) 0.0249(3) 0.0314(4) -0.0087(3) -0.0038(3) -0.0022(3)
 O7 0.0268(5) 0.0420(6) 0.0210(4) -0.000000 0.0062(4) 0.000000
 C2 0.0177(4) 0.0184(4) 0.0197(4) -0.0005(3) 0.0007(3) 0.0013(3)

loop_
  _geom_bond_atom_site_label_1
  _geom_bond_atom_site_label_2
  _geom_bond_distance
  _geom_bond_site_symmetry_2
  _geom_bond_publ_flag
 Mo2 C3 2.0551(12) . ?
 Mo2 C4 2.0593(12) . ?
 Mo2 C5 2.0584(8) . ?
 Mo2 C5 2.0584(8) 7_565 ?
 Mo2 C2 2.0639(9) 7_565 ?
 Mo2 C2 2.0639(9) . ?
 O C2 1.1323(11) . ?
 O2 C4 1.1366(15) . ?
 C3 O7 1.1361(16) . ?
 C5 O1 1.1347(11) . ?

loop_
  _geom_angle_atom_site_label_1
  _geom_angle_atom_site_label_2
  _geom_angle_atom_site_label_3
  _geom_angle
  _geom_angle_site_symmetry_1
  _geom_angle_site_symmetry_3
  _geom_angle_publ_flag
 C4 Mo2 C3 179.65(5) . . ?
 C5 Mo2 C3 90.23(3) . . ?
 C5 Mo2 C3 90.23(3) 7_565 . ?
 C5 Mo2 C4 90.02(3) . . ?
 C5 Mo2 C4 90.02(3) 7_565 . ?
 C5 Mo2 C5 89.63(5) 7_565 . ?
 C2 Mo2 C3 90.12(3) 7_565 . ?
 C2 Mo2 C3 90.12(3) . . ?
 C2 Mo2 C4 89.64(3) . . ?
 C2 Mo2 C4 89.64(3) 7_565 . ?
 C2 Mo2 C5 89.82(3) . . ?
 C2 Mo2 C5 89.82(3) 7_565 7_565 ?
 C2 Mo2 C5 179.36(3) 7_565 . ?
 C2 Mo2 C5 179.36(3) . 7_565 ?
 C2 Mo2 C2 90.72(5) 7_565 . ?
 O7 C3 Mo2 179.80(11) . . ?
 O2 C4 Mo2 179.34(11) . . ?
 O1 C5 Mo2 179.56(8) . . ?
 O C2 Mo2 179.19(8) . . ?

loop_
  _diffrn_refln_index_h
  _diffrn_refln_index_k
  _diffrn_refln_index_l
  _diffrn_refln_intensity_net
  _diffrn_refln_intensity_u
  _diffrn_refln_scale_group_code
 0 0 -1 6.32671 8.63893 5
 0 0 1 9.17861 9.03188 5
 0 0 -1 21.1572 11.3666 10
 0 0 1 22.7415 11.2415 10
 0 0 2 14334.2 298.333 10
 0 0 -2 15013.5 302.107 10
 0 0 -2 15133.4 291.6 5
 0 0 -3 10.0064 21.0822 5
 0 0 3 15.8084 23.7719 10
 0 0 3 8.1505 26.712 4
 0 0 -4 22.6384 23.9164 5
 0 0 4 16.2083 26.1215 10
 0 0 5 -21.9233 38.0663 4
 0 0 5 27.5267 34.8368 10
 0 0 -5 5.79116 29.7444 5
 0 0 5 6.06633 31.5997 6
 0 0 5 7.02438 37.0949 3
 0 0 6 19983 497.135 3
 0 0 6 20160.1 481.314 6
 0 0 -6 20042.5 469.572 5
 0 0 6 19371.6 498.14 4
 0 0 -7 69.2129 47.5077 5
 0 0 7 32.635 51.7314 4
 0 0 7 -20.6284 52.2163 3
 0 0 7 55.0861 43.6612 6
 0 0 8 27753.2 662.425 6
 0 0 -8 25965.9 640.001 5
 0 0 9 99.113 63.6532 6
 0 0 10 6445.68 342.77 8
 0 0 10 6992.14 311.715 6
 0 1 1 37118.1 656.434 10
 0 -1 1 38591.6 647.624 10
 0 1 -1 38076.3 648.238 10
 0 -1 1 38869.5 658.445 8
 0 -1 -1 38398.2 647.198 6
 0 1 1 37378 646.482 6
 0 1 1 39172.8 657.157 4
 0 1 1 37092.5 654.703 3
 0 -1 -1 37629.9 655.664 3
 0 -1 -1 37958.8 657.208 4
 0 1 -1 37444.4 659.426 5
 0 -1 1 37196.4 657.875 5
 0 1 2 29.0249 19.0328 3
 0 -1 -2 12.0162 6.7809 9
 0 -1 -2 2.78836 17.4609 4
 0 1 2 5.48683 17.668 4
 0 1 -2 32.3539 17.4244 10
 0 1 2 -2.78692 16.4148 10
 0 1 -2 46.1997 19.0259 5
 0 -1 -2 -1.68025 11.8575 5
 0 1 2 12.709 13.767 6
 0 -1 3 57957.7 948.925 2
 0 1 3 56817.3 1028.01 4
 0 -1 3 56960.1 1018.37 10
 0 1 3 55504.1 1027.81 10
 0 -1 -3 56625.4 996.891 5
 0 1 -3 56254 1021.37 5
 0 1 3 54186.4 1006.8 6
 0 1 3 56865.5 1025.09 3
 0 -1 3 55491.9 1016.6 5
 0 1 4 43.7487 38.8616 3
 0 -1 -4 -7.94029 21.5256 5
 0 1 -4 25.749 25.2917 5
 0 1 4 -13.4728 38.0021 6
 0 -1 4 4.16398 7.85735 2
 0 1 4 22.7248 28.76 10
 0 -1 4 86.914 28.4213 10
 0 1 4 17.028 37.2037 4
 0 -1 5 69954.4 1298.31 10
 0 1 5 68947.8 1309.42 4
 0 -1 5 68950.8 1307.28 4
 0 1 5 71585.6 1308.89 3
 0 -1 -5 69244.9 1262.43 5
 0 1 -5 68731.3 1287.58 5
 0 1 5 71470.1 1278.81 6
 0 1 5 68653.1 1304.88 10
 0 -1 6 8.02325 40.0232 6
 0 1 6 9.08944 48.0078 4
 0 -1 6 144.857 57.7655 4
 0 -1 -6 172.741 41.574 5
 0 1 6 -17.7462 42.899 10
 0 1 6 77.4204 42.2553 3
 0 -1 7 9778.94 330.792 3
 0 1 7 9534.07 326.052 3
 0 1 -7 9373.69 315.39 5
 0 -1 7 9341.29 329.671 4
 0 1 7 10222.6 341.015 4
 0 -1 7 9139.5 314.819 6
 0 1 7 9704.85 308.919 6
 0 1 -8 -22.4686 50.68 5
 0 1 8 -10.2933 51.3356 6
 0 -1 8 -11.3853 52.3039 6
 0 1 9 2702.31 177.748 6
 0 -1 9 2805.97 188.278 6
 0 -1 9 2649.23 209.779 8
 0 -1 10 -14.3631 65.984 6
 0 -1 10 -36.5555 88.3509 8
 0 -2 0 250007 4142.32 1
 0 -2 0 250865 4138.91 5
 0 -2 1 21.1089 17.1548 8
 0 2 -1 13.2979 9.40632 10
 0 2 1 -8.44601 15.0298 10
 0 -2 -1 3.93259 15.9249 4
 0 2 -2 173222 2985.22 5
 0 -2 2 176387 2981.8 5
 0 -2 2 178962 2980.52 8
 0 2 -2 177180 2925.55 2
 0 2 2 175490 2974.74 3
 0 -2 -2 170843 2975.79 3
 0 -2 -2 178582 2980.82 4
 0 2 2 177305 2979.7 10
 0 2 -2 173647 2961.28 10
 0 2 2 181204 2958.57 6
 0 2 2 186297 2982.31 4
 0 2 3 28.3053 23.9595 6
 0 2 -3 -9.02768 26.2881 5
 0 -2 -3 6.98954 16.6799 5
 0 -2 3 -16.8224 26.0747 5
 0 2 3 30.459 28.5209 4
 0 -2 -3 4.37611 27.1319 4
 0 -2 -3 1.24254 11.8665 9
 0 -2 3 -7.25668 13.2754 9
 0 2 3 22.135 27.7152 10
 0 -2 3 27.6008 24.8808 10
 0 2 3 54.1961 28.7278 3
 0 2 -4 57.3995 33.4342 5
 0 -2 -4 34.5843 21.0265 5
 0 -2 4 48.1853 12.1363 9
 0 2 4 64.0503 27.9947 6
 0 2 4 -5.6065 30.7902 3
 0 -2 4 24.6268 23.8158 10
 0 2 4 17.7682 29.9886 10
 0 2 4 23.4773 30.5795 4
 0 -2 -5 9.17917 24.5631 5
 0 2 5 -14.976 39.5435 4
 0 2 5 32.6838 34.4295 6
 0 2 -5 -7.04626 33.5067 5
 0 2 5 44.6774 37.6953 10
 0 2 5 21.4243 38.2197 3
 0 2 6 7827.73 275.35 10
 0 2 6 8310.6 277.58 3
 0 2 6 7691.84 275.862 4
 0 -2 6 8234.85 282.41 4
 0 2 -6 7722.81 271.687 5
 0 -2 -6 8048.48 234.196 5
 0 -2 7 71.7524 52.648 6
 0 2 7 16.6845 45.8063 6
 0 2 7 62.727 50.5352 3
 0 2 -7 -31.4448 45.4997 5
 0 -2 7 11.8063 54.2378 8
 0 -2 7 -33.0652 61.2703 4
 0 2 7 32.8569 55.4438 4
 0 -2 8 30414.4 734.157 6
 0 -2 8 29731.4 767.923 8
 0 2 -8 30453.8 739.328 5
 0 2 8 29300.2 692.552 6
 0 -2 9 -40.7932 67.8172 6
 0 -2 9 -16.2805 66.2971 8
 0 -2 10 3906.83 237.666 6
 0 -2 10 3686 256.501 8
 0 -3 0 41.6681 17.1694 1
 0 -3 0 30.9331 15.8081 5
 0 3 1 997.834 50.5902 1
 0 3 -1 1012.11 30.7077 10
 0 -3 -1 990.131 48.6076 1
 0 -3 -1 849.065 46.8896 4
 0 3 -1 897.535 48.5572 8
 0 3 -1 975.768 52.4185 5
 0 -3 1 949.606 47.9665 8
 0 -3 1 958.239 27.7158 7
 0 -3 -2 10.2532 23.9228 3
 0 3 -2 10.4579 16.3435 10
 0 3 2 -9.69714 20.0414 10
 0 3 -2 31.7668 24.1322 5
 0 -3 -2 3.51703 23.0531 4
 0 3 2 30.8815 25.9703 4
 0 -3 2 11.2779 22.8466 5
 0 3 2 6.58485 23.0457 1
 0 -3 2 20.5448 24.694 8
 0 3 -2 17.7952 24.5255 8
 0 -3 -3 292948 4761.8 5
 0 -3 3 285059 4827.85 5
 0 3 -3 282020 4832.31 5
 0 -3 -3 281006 4821.29 3
 0 3 3 285621 4823.67 10
 0 3 -3 292125 4737.68 2
 0 -3 3 291590 4823.95 8
 0 -3 -3 273525 4822.29 4
 0 3 3 286091 4819.11 3
 0 3 3 277763 4821.58 4
 0 3 -4 32.0386 34.741 5
 0 3 4 -11.6251 31.9158 3
 0 3 4 37.02 34.715 4
 0 -3 -4 6.09766 33.4812 4
 0 3 4 55.5176 30.7648 10
 0 -3 4 -24.302 33.7739 8
 0 3 4 -12.4945 27.7737 6
 0 -3 -4 14.7354 19.819 5
 0 -3 4 12.0515 32.2486 5
 0 -3 -5 49972.3 912.162 5
 0 3 5 50876.2 942.753 6
 0 3 5 49410.9 990.797 4
 0 3 5 49722 982.491 3
 0 3 5 49484 990.138 10
 0 3 6 8.86284 44.2015 3
 0 3 6 9.47208 49.3405 4
 0 3 6 9.35991 44.5082 10
 0 -3 6 -49.078 54.5652 8
 0 -3 -6 66.0243 32.7004 5
 0 3 -6 -9.57146 38.9761 5
 0 -3 7 8807.55 318.86 4
 0 -3 7 8189.3 320.561 8
 0 3 7 7891.79 298.399 3
 0 3 -7 8469.62 316.003 5
 0 3 7 8790.55 318.67 4
 0 3 8 31.2717 51.9867 1
 0 -3 8 -37.9662 65.0002 6
 0 -3 8 42.3959 60.1053 8
 0 3 -8 -13.2807 59.9113 5
 0 -3 9 1767.35 167.783 8
 0 -3 9 1697.55 157.266 6
 0 -3 10 73.0305 83.8741 8
 0 -3 10 -31.2701 75.5762 6
 0 -4 0 336639 5590.66 1
 0 -4 1 3.36367 18.934 5
 0 4 -1 25.2071 20.2688 5
 0 -4 -1 3.24439 20.7062 4
 0 4 -1 6.20918 9.78811 7
 0 4 1 6.42213 22.4828 1
 0 -4 -1 22.1146 20.7152 1
 0 -4 1 15.4475 20.9566 8
 0 4 -1 9.58906 22.7214 8
 0 4 2 48045.8 879.94 4
 0 4 2 46634 866.46 10
 0 4 -2 48885.2 833.238 10
 0 -4 -2 47220.7 879.678 4
 0 -4 2 48452.5 889.302 5
 0 -4 2 47099.5 815.01 7
 0 -4 -2 47892.9 877.745 3
 0 4 2 47447.1 877.854 1
 0 4 -2 48309.9 895.432 5
 0 4 -2 50006.1 885.402 8
 0 -4 2 49983.3 881.443 8
 0 4 -3 5.85961 26.9225 5
 0 -4 -3 19.9591 27.7419 3
 0 -4 -3 -3.28974 18.9504 6
 0 -4 3 59.8508 31.5266 8
 0 -4 3 27.5135 30.5929 5
 0 4 3 24.3651 28.0663 1
 0 4 -3 1.59157 14.4332 2
 0 4 3 194.681 38.0047 4
 0 -4 -3 198.075 40.2246 4
 0 -4 -3 91.2131 23.5554 9
 0 -4 3 12.4453 20.7531 9
 0 4 3 4.89094 24.0243 10
 0 4 4 32.0781 32.0159 10
 0 -4 -4 50.2885 18.938 5
 0 -4 4 186.354 52.0149 5
 0 -4 -4 75.8222 40.6972 3
 0 4 -4 14.2582 33.3489 5
 0 -4 -4 77.3293 22.5916 9
 0 -4 4 62.2819 24.8559 9
 0 -4 -4 117.25 43.083 4
 0 4 4 129.564 47.0684 4
 0 4 4 125.193 49.1134 1
 0 -4 4 69.1209 35.7905 8
 0 4 5 71.4794 42.9939 1
 0 4 5 -8.03495 43.0012 4
 0 -4 5 -24.0117 47.1287 8
 0 4 5 7.99882 37.3965 10
 0 -4 5 2.48208 21.3324 9
 0 -4 -5 10.3658 23.9982 5
 0 4 6 13705.7 384.28 1
 0 4 6 13339.7 394.182 10
 0 4 -6 14115.1 417.165 5
 0 -4 6 14135.4 410.203 8
 0 4 6 14209.3 409.099 4
 0 4 7 48.2999 65.5006 1
 0 4 -7 -12.4918 64.1597 5
 0 -4 7 -12.1717 65.1397 8
 0 4 7 -11.4334 72.9416 4
 0 -4 8 8434.41 348.463 8
 0 -4 9 14.9969 68.8963 6
 0 -4 9 49.8072 70.614 8
 0 -4 10 5312.46 294.141 6
 0 -4 10 5419.72 312.729 8
 0 -5 0 55.741 29.6454 1
 0 -5 0 45.8688 22.6971 5
 0 5 1 11025.7 266.27 1
 0 -5 1 11895.1 270.107 5
 0 5 -1 11497.7 267.153 8
 0 5 -1 11398.6 213.261 7
 0 -5 -1 11048.2 262.434 1
 0 5 -2 18.3818 13.3779 10
 0 5 2 -3.6567 19.8272 10
 0 -5 2 55.9177 31.5181 5
 0 5 2 18.6742 30.0596 1
 0 -5 -2 13.9766 27.4335 4
 0 -5 2 -4.43042 26.9257 8
 0 5 -2 28.3436 28.1174 8
 0 5 -2 21.6197 26.9569 5
 0 -5 -3 48377.6 850.645 6
 0 -5 3 47050.1 908.352 5
 0 -5 -3 46148.9 890.496 3
 0 5 3 47362.8 898.128 4
 0 -5 -3 44414.4 892.112 4
 0 -5 3 49032.6 895.715 8
 0 5 3 46232 883.995 10
 0 5 -3 45811.7 911.741 5
 0 5 3 45193.2 890.154 1
 0 -5 3 47556.4 861.436 9
 0 -5 -3 47078.2 857.486 9
 0 5 -4 6.39155 15.3855 2
 0 5 4 -6.6525 36.5275 10
 0 5 4 48.7462 38.2365 4
 0 -5 -4 -7.19072 22.5088 9
 0 -5 4 11.6515 25.8996 9
 0 -5 -4 -26.8744 39.5606 3
 0 5 4 39.552 38.8151 1
 0 -5 4 -14.7052 39.8638 5
 0 -5 -4 14.6546 17.8083 5
 0 -5 -5 116703 1973.06 5
 0 5 5 116312 2086.35 1
 0 5 5 120229 2109.26 4
 0 -5 -5 114241 2102.11 4
 0 5 5 111079 2089.41 10
 0 -5 5 116081 2105.51 5
 0 5 -5 116116 2126.91 5
 0 -5 5 116205 2100.57 8
 0 -5 5 115469 1987.22 9
 0 -5 -5 117072 1977.94 9
 0 -5 6 -10.3206 44.8006 8
 0 5 6 -9.88543 44.5948 10
 0 5 6 30.3917 50.5238 4
 0 5 6 -8.98452 45.4821 1
 0 5 -6 -34.6578 50.1483 5
 0 -5 7 3717.97 209.236 8
 0 5 7 3394.96 197.722 4
 0 5 -7 3388.09 207.344 5
 0 5 7 3520.97 188.122 1
 0 -5 8 -44.1518 65.1546 8
 0 -5 9 1458.53 154.604 6
 0 -5 9 1381.62 161.266 8
 0 -5 10 18.5103 90.9064 8
 0 -5 10 -33.9225 79.298 6
 0 6 0 354482 5846.3 10
 0 -6 0 352970 5916.75 1
 0 -6 0 356008 5906.08 5
 0 6 -1 17.8556 13.9133 7
 0 -6 1 -4.66964 27.7931 5
 0 -6 -1 22.7578 26.2115 1
 0 -6 -1 -11.2736 18.4733 5
 0 6 -1 -23.6852 34.653 8
 0 6 2 32476.5 632.774 10
 0 6 -2 33018.8 678.675 5
 0 -6 2 34629.2 664.143 8
 0 6 -2 33735.2 670.284 8
 0 6 2 33717.4 669.534 1
 0 -6 -2 32341.1 662.642 4
 0 -6 2 34079.9 677.721 5
 0 -6 -3 18.485 21.7714 6
 0 6 -3 52.8905 43.3354 8
 0 6 -3 -7.35041 30.6061 5
 0 -6 -3 18.3251 31.8205 3
 0 -6 3 -34.4413 40.9995 5
 0 -6 3 16.9887 12.8905 7
 0 -6 3 76.8014 34.0235 8
 0 -6 -3 33.0576 29.2814 9
 0 -6 3 34.1285 37.1438 9
 0 6 3 -37.84 42.7644 1
 0 6 3 42.6735 25.3673 10
 0 -6 -3 56.9833 33.8862 4
 0 6 4 14.9716 43.1145 4
 0 -6 4 86.6644 33.1844 9
 0 -6 -4 31.6953 26.3786 9
 0 6 4 43.5272 43.1833 1
 0 -6 -4 43.0706 17.5837 5
 0 -6 4 -16.152 39.6679 5
 0 6 4 48.1722 35.8535 10
 0 -6 -4 72.6709 31.798 6
 0 6 -5 10.6342 43.3045 5
 0 -6 -5 36.1366 49.6057 3
 0 -6 5 18.831 42.476 5
 0 6 5 16.8644 40.098 1
 0 -6 -5 46.9523 42.363 4
 0 6 5 143.152 52.6829 4
 0 6 5 -25.4114 36.0277 10
 0 -6 5 -8.92074 31.2218 9
 0 -6 -5 28.3274 25.5794 9
 0 -6 5 44.352 43.5649 8
 0 6 6 11022.4 360.406 4
 0 -6 6 11075.8 363.67 8
 0 6 6 10824.7 345.084 1
 0 6 6 11370.5 357.609 10
 0 6 -6 10981.5 384.922 5
 0 6 7 10.8862 54.2978 1
 0 -6 7 102.633 66.8315 8
 0 -6 8 20207.5 602.858 8
 0 -6 9 49.1165 71.0723 6
 0 -6 9 34.2659 72.872 8
 0 -6 10 4886.06 300.417 8
 0 -6 10 4902.41 292.527 6
 0 7 0 55.0639 13.3341 10
 0 -7 0 142.486 40.3862 5
 0 -7 0 54.2399 29.366 1
 0 7 0 69.0875 43.2936 8
 0 -7 -1 10898.5 273.772 1
 0 7 -1 10319.5 276.551 8
 0 -7 1 10059.5 269.57 5
 0 -7 -1 10246.3 237.936 5
 0 7 -1 10360.8 208.577 7
 0 7 1 10182.5 225.411 10
 0 -7 2 79.7645 37.6874 8
 0 7 -2 82.0047 37.9589 8
 0 7 2 28.3203 22.7911 10
 0 7 2 69.4173 39.1423 1
 0 -7 2 25.8083 33.6281 5
 0 7 3 88306.9 1614.82 1
 0 7 -3 85988.1 1616.22 8
 0 7 3 89138.6 1578.32 10
 0 -7 -3 88605 1581.79 9
 0 -7 3 88743.5 1585.13 9
 0 -7 -3 87688 1543.96 6
 0 -7 3 89985.6 1626.18 5
 0 -7 -4 16.807 43.1617 4
 0 -7 -4 4.70048 27.9767 6
 0 7 4 -16.215 48.7654 1
 0 7 -4 9.79573 39.8889 5
 0 -7 4 -15.5993 40.6284 8
 0 -7 -4 -2.7654 12.8171 5
 0 -7 4 8.80272 36.651 5
 0 -7 -4 -5.48041 28.5476 9
 0 -7 4 11.5327 32.8277 9
 0 7 4 35.4634 36.4291 10
 0 7 -4 6.1427 22.6256 2
 0 -7 -4 39.9934 38.0351 3
 0 -7 -5 14523.3 414.224 3
 0 7 5 14647.1 408.673 1
 0 -7 5 13940.3 403.919 8
 0 7 -5 13925.1 432.91 5
 0 -7 -5 14515.6 418.37 4
 0 -7 -5 14645.2 339.855 9
 0 -7 5 14334.3 345.373 9
 0 7 5 14520.3 397.649 10
 0 -7 5 14497.6 420.189 5
 0 7 5 14280.2 411.455 4
 0 7 6 104.046 56.4122 10
 0 7 6 -10.3669 51.7041 1
 0 7 6 55.1946 58.2966 4
 0 -7 -6 -11.9445 49.7338 4
 0 -7 6 11.2426 59.3721 8
 0 -7 7 8396.44 337.788 8
 0 -7 8 61.7353 78.1364 8
 0 -7 9 2374.68 208.185 8
 0 8 0 156302 2616.73 8
 0 -8 0 149443 2580.16 5
 0 8 0 149098 2493.63 10
 0 -8 0 150195 2596.98 1
 0 -8 1 24.0044 32.5378 5
 0 8 -1 16.5218 16.6304 7
 0 -8 1 27.5415 29.8661 1
 0 -8 -1 30.0538 34.2205 1
 0 -8 -1 23.5428 23.8478 5
 0 8 1 16.4429 17.6476 10
 0 8 -1 6.49208 39.8554 8
 0 -8 2 58267.6 1103.59 5
 0 -8 -2 56874.7 1010.13 5
 0 8 2 57061.3 1037.06 10
 0 8 -2 58024.4 1103.7 8
 0 8 -3 24.4355 44.724 8
 0 8 3 22.7511 32.0025 10
 0 8 3 8.00705 41.1262 1
 0 -8 -3 -7.92245 45.1029 4
 0 -8 -3 13.219 29.8174 9
 0 -8 3 6.82589 36.0475 9
 0 -8 3 8.33378 38.2855 5
 0 -8 3 59.2057 40.1253 8
 0 -8 4 121.263 51.0188 8
 0 8 4 101.234 38.7214 10
 0 8 4 89.6318 50.4478 1
 0 -8 -4 110.513 47.9905 4
 0 -8 -4 78.8994 34.0065 6
 0 -8 -4 51.6224 35.8958 9
 0 -8 4 80.781 42.1648 9
 0 -8 4 66.8051 45.4007 5
 0 -8 -4 53.1563 46.8041 3
 0 -8 -5 32.4971 45.1032 4
 0 -8 5 -19.9093 44.9085 8
 0 -8 5 6.36856 40.2535 9
 0 -8 -5 66.2102 36.5813 9
 0 -8 5 21.8845 48.4407 5
 0 -8 -5 -31.1802 48.593 3
 0 8 5 10.1015 52.6205 1
 0 8 5 88.1493 45.9187 10
 0 8 6 7566.68 288.665 10
 0 -8 6 7691.45 301.326 8
 0 8 6 7217.61 291.34 1
 0 -8 -6 7313.47 303.658 4
 0 -8 7 123.705 71.6268 8
 0 -8 8 32601.1 843.631 8
 0 -8 9 53.0832 82.7301 8
 0 9 0 -7.20991 37.5567 8
 0 -9 0 16.6632 30.1146 5
 0 -9 1 9215.3 268.046 5
 0 -9 -1 9170.82 233.766 5
 0 -9 1 8809.03 256.17 1
 0 9 -1 9053.97 277.532 8
 0 9 1 8599.04 202.81 10
 0 9 -1 8854.87 194.615 7
 0 -9 -2 23.7111 40.595 4
 0 -9 2 15.6419 35.2817 5
 0 9 2 -4.2755 25.9835 10
 0 9 -2 -16.173 40.3298 8
 0 -9 -2 22.9768 37.6142 9
 0 -9 2 -23.4859 46.0969 9
 0 -9 -2 44.2187 23.991 5
 0 9 3 29123.1 676.744 1
 0 -9 -3 30709.7 680.113 4
 0 -9 3 29669.1 654.581 9
 0 -9 -3 29575 653.107 9
 0 -9 -3 29921.3 667.202 3
 0 -9 3 30465.4 682.001 5
 0 9 3 30800.4 622.013 10
 0 9 -3 30077.4 679.445 8
 0 -9 4 -7.72121 38.5081 9
 0 -9 -4 7.43997 35.9636 9
 0 -9 -4 15.511 32.0565 6
 0 9 4 66.0721 39.2895 10
 0 -9 4 94.3897 49.1681 8
 0 -9 -4 -10.1126 50.4346 4
 0 -9 4 -20.5802 50.5361 5
 0 -9 -4 -38.9108 52.0605 3
 0 9 4 19.7476 55.554 1
 0 -9 -5 31739.2 754.465 3
 0 -9 5 32155.3 765.399 5
 0 -9 -5 33273.4 769.151 4
 0 -9 5 31761 685.376 9
 0 -9 -5 33174.3 684.48 9
 0 9 5 31516.6 716.415 10
 0 -9 5 33920.9 759.898 8
 0 9 5 31144.2 750.97 1
 0 -9 -6 27.1804 62.4357 4
 0 -9 6 -75.0479 72.8477 8
 0 -9 7 5872.56 288.977 8
 0 -9 8 16.2717 81.1515 8
 0 -9 9 1424.92 175.933 8
 0 10 0 145736 2647.51 8
 0 -10 0 153249 2610.05 5
 0 10 -1 16.7503 44.2286 8
 0 -10 1 -8.87213 42.189 9
 0 -10 -1 26.235 38.7132 9
 0 -10 -1 31.2577 41.8215 1
 0 10 1 10.716 20.1437 10
 0 -10 -1 20.0101 27.1233 5
 0 -10 1 36.793 31.9434 5
 0 10 -1 5.0072 20.2749 7
 0 -10 2 10891.8 328.809 9
 0 -10 -2 10487 322.102 9
 0 -10 -2 10003.9 319.975 4
 0 10 -2 10630.1 327.783 8
 0 -10 2 10502 318.648 5
 0 -10 -2 9779.12 242.343 5
 0 10 2 10372.7 252.972 10
 0 -10 -3 49.1544 49.7674 4
 0 -10 3 44.2253 54.84 9
 0 -10 -3 -17.2465 50.2215 9
 0 10 -3 -9.92259 62.7152 8
 0 -10 3 68.2866 54.8875 5
 0 10 3 11.6131 32.6715 10
 0 10 4 32.5792 58.8784 1
 0 -10 4 -10.2682 52.7391 8
 0 -10 -4 33.3293 49.1808 4
 0 -10 -4 21.4524 54.2987 3
 0 -10 -4 16.8713 44.5475 9
 0 -10 4 -43.6207 44.1637 9
 0 10 -4 -22.4276 51.5152 8
 0 10 4 44.5788 39.2358 10
 0 -10 4 -22.0626 57.4621 5
 0 -10 5 41.64 52.6377 9
 0 -10 -5 40.026 51.5434 9
 0 -10 -5 48.4532 55.6491 3
 0 10 5 23.7416 62.6897 1
 0 -10 5 -11.6991 49.7597 8
 0 -10 5 37.4081 63.1246 5
 0 -10 -5 12.7371 63.5246 4
 0 -10 -6 9561.06 372.681 4
 0 -10 -6 9018.13 357.533 3
 0 -10 6 9461.36 357.667 8
 0 -10 7 -15.1682 74.4931 8
 0 -10 8 7418.27 351.967 8
 0 -11 0 20.2854 39.3803 5
 0 -11 0 -16.3697 42.0392 1
 0 11 0 -9.17939 51.0287 8
 0 -11 0 79.6325 51.8513 9
 0 -11 -1 3849.61 149.423 5
 0 -11 1 4060.75 180.02 5
 0 -11 -1 4189.22 187.982 1
 0 -11 1 4267.11 201.721 9
 0 -11 -1 3984.72 196.055 9
 0 -11 1 4025.98 178.281 1
 0 11 -1 4380.18 202.774 8
 0 -11 2 7.96986 39.7479 1
 0 11 -2 -20.1627 50.2784 8
 0 -11 -2 -30.211 47.0813 4
 0 -11 2 -9.22531 51.2836 5
 0 -11 2 19.9121 44.0738 9
 0 -11 -2 -19.4226 44.613 9
 0 11 3 47940.4 911.556 10
 0 11 -3 49548.1 1020.59 8
 0 -11 3 47540.3 1004.3 5
 0 -11 -3 48260.5 993.064 9
 0 -11 3 47736.2 997.525 9
 0 -11 4 70.522 71.4305 5
 0 -11 -4 9.46614 52.6241 9
 0 -11 4 9.74327 57.9923 9
 0 -11 -4 24.3605 53.9214 4
 0 -11 -4 35.3944 57.0311 3
 0 11 -4 48.8352 73.4355 8
 0 -11 5 34270 826.311 8
 0 -11 5 35046.2 773.264 9
 0 -11 -5 33223 829.837 3
 0 -11 6 -70.4733 78.3541 8
 0 -11 -6 59.1767 66.7409 3
 0 -11 -6 -31.0226 72.5211 4
 0 -11 7 1777.61 168.242 8
 0 -11 -7 1614.3 169.657 4
 0 -11 8 -35.0656 76.1093 8
 0 -12 0 18804.8 518.467 9
 0 -12 0 19437.5 463.357 5
 0 -12 0 19149 495.489 1
 0 12 0 19658.6 517.359 8
 0 -12 1 -34.3264 42.7986 5
 0 -12 1 -11.0714 46.0969 9
 0 -12 -1 -10.9314 48.3914 9
 0 12 -1 73.9379 59.4289 8
 0 12 1 20.6169 55.1683 8
 0 -12 -1 31.7183 48.5704 4
 0 -12 1 26.8727 44.6737 1
 0 -12 -1 -9.79439 44.9947 1
 0 -12 -2 21481.5 578.766 4
 0 -12 -2 23014.4 586.238 9
 0 -12 2 22661.1 586.905 9
 0 -12 2 23155.1 551.265 1
 0 12 -2 22412.6 587.744 8
 0 -12 2 23255.2 569.436 5
 0 -12 -3 -36.3189 59.4569 4
 0 12 -3 59.768 77.6611 8
 0 -12 3 -11.1574 58.9226 5
 0 -12 3 62.9049 46.8125 1
 0 -12 -3 53.7335 55.1985 9
 0 -12 3 55.4273 65.275 9
 0 -12 -4 -51.4579 72.3823 3
 0 -12 -4 53.4436 67.6382 4
 0 -12 4 75.6 62.8998 9
 0 -12 -4 94.0519 59.495 9
 0 -12 -5 112.708 65.8676 3
 0 -12 -5 -44.4514 69.274 4
 0 -12 -6 4648.04 263.008 3
 0 -12 -6 4284 261.663 4
 0 -12 7 -16.4924 68.6694 8
 0 -12 -7 108.107 85.6793 4
 0 -12 8 8149.2 383.285 8
 0 -13 0 7.77632 43.7533 5
 0 -13 0 -20.638 49.0691 1
 0 -13 0 73.2596 67.8754 9
 0 13 0 79.3549 71.6507 8
 0 -13 1 2283.52 168.903 9
 0 -13 -1 1956.16 155.301 9
 0 -13 1 2211.82 143.611 1
 0 -13 1 2175.5 138.367 5
 0 13 1 2047.79 157.082 8
 0 13 -1 1815.35 152.377 8
 0 -13 -1 2369.15 160.639 4
 0 -13 -1 2041.48 145.394 1
 0 -13 2 -69.0434 49.1928 1
 0 -13 -2 -62.3881 63.1663 4
 0 -13 2 62.8718 53.8215 5
 0 -13 -2 -48.0131 62.5266 9
 0 -13 2 24.7223 59.7523 9
 0 -13 3 37690 847.504 5
 0 -13 3 37809.1 856.194 9
 0 -13 -3 36384.6 842.797 9
 0 -13 -3 34477.8 856.931 4
 0 -13 3 36283.4 806.736 1
 0 -13 -4 -14.5366 73.5903 4
 0 -13 4 109.312 55.9149 1
 0 -13 -4 14.0061 60.8012 3
 0 -13 -5 12074.4 440.568 3
 0 -13 -5 12997 462.94 4
 0 -13 -6 17.5707 71.5536 4
 0 -13 -6 83.4886 73.922 3
 0 -13 -7 2493.79 219.578 4
 0 -14 0 58821.3 1214.41 1
 0 -14 1 -32.8618 52.0883 1
 0 -14 1 -38.4934 53.4968 5
 0 -14 -1 78.0694 63.9017 4
 0 -14 2 9300.06 327.526 1
 0 -14 -2 9512.02 368.364 4
 0 -14 2 9683.32 336.793 5
 0 -14 3 32.1696 50.9977 1
 0 -14 -3 86.9756 66.5986 4
 0 -14 -4 78.5923 72.2188 4
 0 -14 4 63.82 59.1408 1
 0 -14 -4 75.7878 69.6425 3
 0 -14 -5 16.9868 70.729 4
 0 -14 -5 64.6384 74.2386 3
 0 -14 -6 6225.81 331.805 4
 0 -14 -6 5259.26 305.217 3
 0 -14 -7 78.8276 98.2917 4
 0 -15 0 -24.7902 60.8749 1
 0 -15 -1 4678.08 253.975 4
 0 -15 1 4830.66 239.647 1
 0 -15 -2 -14.9696 67.5299 4
 0 -15 2 23.1756 55.1018 1
 0 -15 -3 6341.15 312.99 4
 0 -15 3 6484.42 275.109 1
 0 -15 -3 6758.27 315.732 3
 0 -15 -4 16.8095 61.9147 4
 0 -15 -4 -16.3288 75.0132 3
 0 -15 -5 12081.6 473.621 4
 0 -15 -5 11290.8 445.883 3
 0 -15 -6 58.0319 87.2665 4
 0 -15 -6 36.8417 71.5241 3
 0 -16 0 39547.7 929.942 1
 0 -16 0 40070.5 966.655 4
 0 -16 -1 31.1944 67.705 4
 0 -16 1 -12.959 72.039 1
 0 -16 -2 5987.2 305.98 4
 0 -16 2 5472.52 260.671 1
 0 -16 -3 -16.9529 73.5903 4
 0 -16 3 -36.4145 64.961 1
 0 -16 -3 16.4197 75.4313 3
 0 -16 -4 -17.3548 76.8274 3
 0 -16 -4 -35.7786 72.8477 4
 0 -16 -5 108.588 76.9807 3
 0 -16 -5 18.9657 77.2368 4
 0 -17 0 49.7761 69.0872 4
 0 -17 -1 1884.5 178.92 4
 0 -17 1 2093.88 169.994 1
 0 -17 2 40.1871 66.8094 1
 0 -17 -2 17.3068 82.298 4
 0 -17 3 14223.5 460.34 1
 0 -17 -3 14369.1 526.308 4
 0 -17 -3 15119.2 527.302 3
 0 -17 -4 -18.2538 88.2365 3
 0 -17 -4 169.412 93.8796 4
 0 -18 0 8332.84 387.842 4
 0 -18 -1 18.0076 68.146 4
 0 -18 2 6236.96 294.07 1
 0 -18 -2 5998.77 328.164 4
 0 -18 -3 -91.4874 101.735 3
 0 -18 -3 -152.515 97.9377 4
 -1 0 1 107059 1787.34 6
 1 0 1 106594 1779.89 5
 -1 0 2 6074.46 149.892 6
 -1 0 -2 6168.92 143.312 5
 1 0 -2 5710.63 149.083 10
 1 0 3 11857 275.544 4
 -1 0 3 11706.8 274.12 4
 -1 0 3 11500.5 269.026 6
 1 0 -3 12143.7 266.65 5
 1 0 3 11325.8 253.232 5
 -1 0 -3 11695.3 259.631 5
 1 0 -3 11687.9 275.379 10
 1 0 3 11574.4 272.858 10
 1 0 4 33999.6 682.059 4
 -1 0 4 35150.3 685.381 4
 -1 0 -4 34149.9 657.324 5
 1 0 -4 34027.7 662.49 5
 -1 0 4 33177.9 670.497 6
 1 0 -4 34200.3 682.645 10
 1 0 4 33114.8 675.051 10
 1 0 5 176.572 44.1651 3
 -1 0 5 79.7548 40.3533 3
 1 0 5 105.299 40.4743 10
 1 0 -5 101.863 33.3675 5
 -1 0 5 132.559 42.495 6
 -1 0 -5 137.179 36.5184 5
 -1 0 5 80.271 41.5904 4
 1 0 5 116.946 44.913 4
 -1 0 5 138.297 26.1019 2
 1 0 6 11865 347.897 10
 -1 0 6 12127.2 357.785 4
 1 0 6 12816.5 364.836 4
 -1 0 6 12281.7 343.225 6
 -1 0 -6 12274.1 328.264 5
 -1 0 6 11575.8 350.954 3
 1 0 6 11326.3 341.979 3
 1 0 7 27660.4 663.36 4
 -1 0 7 27328.7 660.72 4
 -1 0 7 28312.9 661.54 3
 1 0 7 25958.6 638.055 3
 -1 0 -7 26730 614.509 5
 1 0 7 25900.7 617.839 6
 -1 0 7 27708.3 641.394 6
 1 0 -7 26513.3 622.114 5
 1 0 -8 580.863 86.299 5
 1 0 8 704.686 90.7082 6
 -1 0 8 894.782 106.536 6
 -1 0 9 7541.31 317.236 6
 1 0 9 7440.96 304.048 6
 1 0 10 2266.48 207.456 8
 -1 0 10 2456.56 209.264 8
 -1 0 10 2615.49 194.342 6
 1 0 10 2775.28 190.515 6
 -1 -1 0 41.3598 9.96531 9
 1 1 0 53.0018 9.87045 7
 1 -1 -1 111142 1911.65 6
 1 1 1 112517 1906.24 1
 1 1 -1 114493 1917.94 5
 -1 -1 1 115411 1902.48 2
 1 1 -1 114218 1903.08 2
 1 -1 -1 114466 1915.09 3
 -1 1 1 114029 1914.36 3
 1 1 1 115975 1906.06 3
 -1 -1 -1 115688 1907 3
 -1 -1 -1 115181 1912.82 4
 1 -1 -1 112978 1912.17 4
 1 -1 -1 115281 1914.36 10
 1 -1 1 119854 1914.58 8
 -1 -1 1 111750 1911.45 8
 1 1 1 118573 1912.9 4
 -1 1 1 111436 1910.61 4
 1 1 -1 114305 1902.85 9
 1 1 1 114656 1901.9 9
 -1 -1 1 113330 1902.28 9
 -1 -1 -1 114655 1901.78 9
 1 -1 1 112088 1918.33 5
 -1 -1 -2 99822.9 1652.82 5
 -1 1 2 99326.6 1683.27 3
 1 1 2 99298.8 1639.08 9
 1 1 -2 98075.6 1640.47 9
 1 -1 -2 96498.7 1683.48 10
 1 1 -2 95658.8 1675.05 10
 -1 1 -2 97849.1 1682.75 5
 -1 1 2 96929 1679.32 4
 1 1 2 96856 1679.67 4
 1 1 -2 97979 1682.21 5
 1 1 2 98005.1 1648.61 5
 -1 1 2 102497 1676.31 6
 -1 -1 2 98817.9 1646.95 2
 -1 1 2 98652.2 1681.59 10
 -1 -1 3 2550.21 72.5189 2
 -1 1 3 2172.36 99.2022 4
 1 1 3 2878.9 109.326 4
 1 1 -3 2555.22 102.09 5
 -1 -1 -3 2762.52 89.2536 5
 -1 1 -3 2737.87 104.625 5
 1 1 3 2668.58 102.752 3
 -1 1 3 2650.71 106.349 3
 1 -1 -3 2595.97 93.4715 5
 1 -1 3 2517.32 98.1364 5
 -1 1 3 2585.04 98.9005 6
 1 -1 -3 2305.79 104.477 10
 1 1 3 2608.12 106.333 10
 1 -1 3 2681.18 101.733 10
 1 1 -3 2504.68 101.412 10
 -1 1 3 2618.68 105.363 10
 -1 -1 4 38115.3 652.294 2
 1 1 4 37809.4 738.566 4
 -1 1 4 37003.2 736.054 4
 -1 -1 -4 37635.1 697.217 5
 1 1 -4 36765.1 726.314 5
 -1 1 -4 37038.3 723.317 5
 1 1 4 36025.7 724.241 3
 -1 1 4 38711.5 740.643 3
 1 -1 -4 36185.3 703.676 5
 1 -1 4 36241 714.266 5
 1 1 4 37227.5 705.436 6
 -1 1 4 37323 718.243 6
 1 1 -4 36703.7 731.931 10
 1 1 4 36796.3 736.486 10
 1 -1 4 36957.1 725.681 10
 -1 1 4 36801.2 733.73 10
 1 -1 5 14114.7 367.648 10
 1 1 5 14370 379.798 10
 -1 -1 -5 14464.1 342.658 5
 1 1 -5 15317 373.542 5
 1 -1 -5 14319.1 349.071 5
 1 1 5 14589.7 381.387 4
 1 -1 5 15043 382.442 4
 -1 -1 5 14723.7 380.871 4
 -1 1 5 14824.3 383.305 4
 -1 1 5 15414.5 385.824 3
 1 1 5 14428.2 371.338 3
 1 1 5 15320.8 354.727 6
 -1 1 5 14749.2 361.762 6
 -1 -1 5 14847 278.73 2
 -1 1 -5 14422.1 364.927 5
 1 -1 6 7753.12 259.82 10
 1 -1 -6 7097.88 232.029 5
 -1 1 6 7578.21 264.705 3
 1 1 6 6971.28 251.914 3
 -1 -1 6 7390.03 256.481 6
 -1 1 6 7566.67 249.91 6
 1 -1 6 7232.27 257.004 3
 -1 -1 6 7670.85 268.778 3
 -1 -1 6 7886.97 270.965 4
 1 -1 6 7329.1 264.368 4
 1 1 6 7463.63 267.314 4
 -1 1 6 7678.68 269.409 4
 1 1 6 7119.62 259.069 10
 -1 -1 -6 7425.29 229.715 5
 -1 -1 7 23554 602.323 4
 1 -1 7 23167.8 600.399 4
 1 1 -7 24214.5 588.968 5
 1 -1 -7 24350.5 560.832 5
 1 1 7 23255.5 597.29 10
 -1 1 7 23696.4 601.954 4
 1 1 7 24318.3 605.415 4
 -1 1 7 22869.3 571.141 6
 1 1 7 24855.6 565.869 6
 1 -1 7 24726.6 586.649 6
 -1 -1 7 24856.4 600.337 6
 -1 1 -7 24428.8 581.591 5
 1 1 7 24520.2 596.057 3
 1 -1 7 22898.9 586.374 3
 -1 -1 7 23171.6 597.601 3
 -1 1 7 23414.8 596.171 3
 -1 -1 8 517.233 85.641 6
 1 1 8 353.701 72.1759 6
 1 -1 8 296.61 72.3072 6
 -1 1 8 326.961 74.1942 6
 1 -1 9 7635.24 352.123 8
 -1 -1 9 7567.49 352.971 8
 -1 1 9 8262.1 325.43 6
 1 1 9 8328.37 314.88 6
 1 -1 9 7664.85 316.536 6
 -1 -1 9 7983.81 331.343 6
 1 1 -9 8586.98 335.409 5
 -1 -1 10 2996.29 212.732 6
 1 -1 10 3287.06 210.246 6
 -1 -1 10 2460.68 217.807 8
 1 -1 10 3109.18 236.786 8
 -1 -2 0 23.4225 16.689 9
 1 2 0 8.62778 14.2922 9
 -1 2 0 12.1436 13.2954 1
 1 -2 0 21.8433 13.3695 1
 -1 -2 0 6.43455 10.3697 5
 1 2 0 11.3186 10.3549 5
 -1 -2 -1 91619.7 1543.79 1
 1 -2 -1 89160.1 1545.2 4
 -1 -2 -1 90353.6 1545.01 4
 1 2 -1 89670 1550.94 5
 1 -2 1 87614.6 1543.49 8
 -1 -2 1 90237.6 1544.34 8
 -1 -2 1 91759.3 1539.5 9
 -1 -2 -1 92124.8 1538.85 9
 1 2 1 91475.7 1539.01 9
 -1 -2 1 87556.1 1528.01 7
 -1 2 1 88653 1538.01 10
 1 -2 -1 91895.4 1540.89 10
 1 2 2 69368.4 1177.73 3
 1 2 2 65589.2 1151.63 6
 1 -2 -2 66986.9 1172.76 6
 1 2 2 68587.7 1175.14 1
 1 -2 2 68499.1 1189.93 5
 -1 -2 -2 69290.6 1136.58 5
 1 2 -2 67683.2 1191.27 5
 1 2 -2 66864.1 1147.9 2
 -1 -2 -2 68477.4 1178.79 3
 1 -2 -2 68372.9 1186.38 3
 -1 2 2 67368.6 1184.24 3
 1 -2 -2 68975.3 1186.37 10
 1 2 -2 67152.8 1170.7 10
 -1 2 2 68434.6 1183.11 10
 1 -2 -2 68397.3 1184.99 4
 -1 -2 -2 68362.8 1184.82 4
 1 2 2 66462.9 1181.98 4
 -1 2 2 67328.5 1183.6 4
 -1 2 -2 66741.8 1195.67 5
 -1 -2 -2 67034.4 1151.32 9
 -1 -2 2 67854.3 1153.55 9
 1 -2 2 71590.9 1188.08 8
 -1 -2 2 65566.7 1182.16 8
 1 2 3 13241.8 275.194 6
 1 2 3 13820.2 300.338 3
 -1 2 3 13626.1 307.723 3
 -1 2 3 13214.3 290.838 6
 1 -2 3 12902 301.489 5
 -1 -2 -3 13286.6 261.372 5
 1 2 -3 12980.1 306.602 5
 -1 2 -3 12880.1 306.653 5
 -1 -2 -3 13094.8 303.704 4
 1 -2 -3 12848.5 302.507 4
 -1 2 3 12787.6 302.717 4
 1 2 3 12946.6 303.572 4
 -1 -2 -3 12924.3 247.969 9
 1 -2 -3 13629.7 311.722 10
 1 -2 3 13000.8 287.803 10
 -1 2 3 12988.9 302.794 10
 1 2 3 13351 309.299 10
 1 2 -3 12437.1 291.799 10
 -1 -2 3 13068.9 251.824 9
 1 2 -4 50538.9 959.853 5
 -1 -2 -4 51414.2 903.754 5
 -1 2 4 51510.7 962.967 3
 1 2 4 49714.4 949.709 3
 1 -2 4 49432.1 948.562 5
 1 -2 -4 51784.9 918.221 5
 1 -2 -4 49582.1 849.947 9
 1 2 4 49479 963.288 10
 1 2 -4 51742.2 951.696 10
 1 -2 4 50430.1 941.279 10
 1 2 4 48360.9 957.476 4
 -1 2 4 49269.8 958.632 4
 -1 2 4 49413.5 960.986 10
 -1 2 4 50241 934.207 6
 1 2 4 51860.8 921.909 6
 1 -2 4 51812.5 859.08 9
 -1 2 -4 50272.3 958.629 5
 1 2 5 1646.08 109.659 10
 1 -2 5 1952.73 107.183 10
 -1 -2 -5 1990.9 91.4731 5
 1 -2 -5 1731.36 91.3906 5
 1 2 -5 1789.28 112.273 5
 -1 2 5 1831.49 114.881 3
 1 2 5 1885.12 112.922 3
 1 2 5 1826.79 113.601 4
 -1 2 5 1906.53 116.57 4
 -1 2 -5 1751.92 109.793 5
 -1 2 5 1780.69 101.79 6
 1 2 5 1896.46 96.9286 6
 -1 2 6 4242.06 179.685 6
 -1 -2 6 4451.14 199.726 4
 1 -2 6 4534.17 199.901 4
 1 2 6 4700.15 204.088 10
 1 -2 -6 4565.58 168.787 5
 1 2 -6 4173.35 191.166 5
 -1 2 6 4360.18 197.019 3
 1 2 6 4950.96 203.173 3
 1 -2 6 4371.23 186.911 10
 -1 -2 -6 4617.16 162.918 5
 1 2 6 4565.98 202.395 4
 -1 2 6 4338.86 198.324 4
 1 2 7 21722 576.33 4
 -1 2 7 22421.2 582.657 4
 1 2 7 23699.3 578.627 3
 -1 2 7 22148.6 577.003 3
 1 2 7 22632.8 582.733 10
 1 2 7 23129.6 534.258 6
 -1 -2 7 23244.9 580.816 6
 -1 -2 7 22404.8 594.25 8
 1 -2 7 21927.4 592.403 8
 -1 2 7 22657.8 548.969 6
 1 2 -7 23130 583.649 5
 1 -2 7 22714.1 583.5 4
 -1 -2 7 22161.4 580.813 4
 -1 2 -7 22315.9 570.747 5
 -1 -2 8 182.118 75.1388 8
 1 -2 8 422.782 90.8733 8
 1 2 8 195.821 64.4495 6
 1 2 8 376.867 74.6866 1
 1 -2 8 303.486 79.9489 6
 -1 -2 8 383.076 88.6077 6
 1 2 -8 375.887 82.9929 5
 -1 -2 9 4280.23 241.189 6
 1 -2 9 4265.32 235.341 6
 1 -2 9 4225.4 257.906 8
 -1 -2 9 4299.15 260.794 8
 1 2 -9 4779.44 255.865 5
 1 -2 10 2998.39 206.156 6
 -1 -2 10 2644.8 198.395 6
 1 -2 10 2159.48 204.666 8
 -1 -2 10 2722.93 222.503 8
 1 -3 0 7.4876 12.3821 1
 -1 -3 0 29.9083 13.3251 5
 1 -3 0 28.5945 7.05657 10
 1 3 0 11.9576 12.5893 5
 1 3 -1 1074.97 52.7615 8
 -1 3 -1 1164.45 54.6128 8
 -1 -3 1 1071.64 53.1495 5
 -1 3 1 1069.3 52.0935 1
 1 3 -1 1000.62 52.4384 5
 1 -3 1 1011.53 55.5224 5
 1 -3 1 984.111 49.808 8
 -1 -3 1 1140.83 52.2383 8
 -1 -3 -1 1147.31 53.3331 4
 1 -3 -1 1043.75 51.5912 4
 1 -3 1 1118.39 30.1683 10
 1 -3 -1 1076.27 46.3137 10
 -1 -3 1 1049.43 39.0882 7
 -1 -3 -1 964.977 49.9792 1
 1 3 1 1165.48 54.4951 1
 1 -3 -2 33467.4 627.139 6
 -1 -3 2 34395.8 649.677 5
 1 3 -2 33999.4 653.782 5
 1 -3 2 34282.5 655.105 5
 1 3 -2 35580.5 621.524 10
 -1 3 2 34717 638.597 10
 1 -3 -2 34192 640.302 10
 -1 3 -2 34396.3 657.981 5
 1 -3 -2 34520.5 647.156 3
 -1 -3 -2 33507.9 637.721 3
 -1 3 2 35370.3 646.364 4
 1 3 2 34993.3 645.276 4
 1 3 2 34090.7 638.453 1
 -1 -3 2 33681.4 640.599 8
 1 -3 2 35335.4 644.768 8
 1 -3 -2 33958.4 644.252 4
 -1 -3 -2 35285.4 646.583 4
 -1 3 3 13875.6 324.809 3
 1 -3 -3 14328.1 310.806 6
 1 3 3 13365.4 313.602 1
 -1 -3 -3 14608.9 324.243 3
 1 -3 -3 14243.5 328.881 3
 1 3 -3 13962.7 333.026 5
 -1 -3 -3 14732.6 266.655 5
 1 -3 3 13610.7 328.757 5
 -1 3 -3 14334.8 337.423 5
 1 3 -3 13814.7 270.624 2
 -1 3 3 13786.7 322.888 10
 1 -3 3 14071 300.526 10
 1 3 3 14289.8 331.226 10
 1 3 -3 13571.2 305.433 10
 -1 3 3 14420.6 330.159 4
 1 3 3 14306.9 328.754 4
 1 -3 -3 14526.9 330.495 4
 -1 -3 -3 14115.5 328.518 4
 -1 -3 3 13716.7 323.632 8
 1 -3 3 13450.5 321.314 8
 1 3 4 66518.9 1228.44 3
 1 -3 4 66853.5 1237.52 5
 1 -3 -4 69172.5 1182.45 5
 -1 3 4 68641.1 1239.85 3
 1 3 4 67155.2 1219.35 1
 1 3 -4 67379.7 1246.08 5
 -1 -3 -4 67048.3 1159.48 5
 1 -3 4 68657.7 1207.03 10
 1 3 4 67398.9 1243.34 10
 1 3 -4 64461.4 1213.71 10
 1 -3 4 67468.9 1241.58 8
 -1 -3 4 63423.7 1232.44 8
 1 3 4 65740 1238.36 4
 -1 3 4 65554.4 1239.07 4
 -1 3 -4 66468.2 1246.04 5
 1 3 4 67293.3 1186.7 6
 -1 3 4 67290.7 1237.26 10
 1 3 5 5506.19 212.796 10
 -1 -3 -5 6494.2 168.405 5
 1 3 5 6090.74 212.254 3
 -1 3 5 6239.75 220.855 3
 1 3 5 6092.79 220.129 4
 -1 3 5 6059.25 220.158 4
 1 -3 5 5986.9 128.789 9
 1 -3 -5 6056.83 177.06 5
 1 -3 5 5823.07 211.086 5
 1 3 5 6091.99 183.994 6
 1 -3 5 6198.8 201.394 10
 1 -3 -5 5333.44 113.713 9
 -1 3 5 6092.08 219.799 10
 -1 3 -6 4821.32 214.71 5
 -1 -3 -6 5141.67 164.679 5
 1 -3 6 4949.07 218.244 8
 -1 -3 6 5156.23 223.105 8
 1 3 -6 4968.23 218.588 5
 1 -3 -6 5219.7 175.609 5
 1 3 6 5219.8 200.396 1
 -1 3 6 4951.56 214.708 3
 1 3 6 5474.79 218.067 3
 -1 3 6 5334.29 223.779 4
 1 3 6 4991.46 217.468 4
 1 3 6 5146.94 219.523 10
 1 3 7 17014.6 456.973 1
 -1 -3 7 17890.5 510.103 8
 1 -3 7 18804.4 517.823 8
 -1 3 7 16720.3 485.227 3
 1 3 7 17767.5 442.001 6
 -1 -3 7 17895 496.314 6
 1 3 7 17698 495.075 10
 1 3 7 17960 501.211 4
 -1 3 7 18199 503.392 4
 1 3 7 17928.9 486.928 3
 1 3 -7 17621.5 504.971 5
 1 -3 7 18256.2 502.423 4
 -1 -3 7 17834.3 499.204 4
 1 3 -8 217.59 72.8256 5
 1 3 8 128.332 57.5485 1
 -1 -3 8 167.913 63.4855 6
 1 -3 8 36.973 61.5181 6
 1 -3 8 170.015 73.8455 8
 -1 -3 8 309.777 81.1286 8
 -1 -3 9 4927.04 277.556 8
 1 -3 9 4955.51 278.325 8
 -1 -3 9 4206.22 247.267 6
 1 -3 9 4752.44 251.152 6
 1 3 -9 4564.37 255.692 5
 1 -3 10 1828.52 191.079 8
 -1 -3 10 1491.77 173.672 8
 1 -3 10 1577.86 155.953 6
 -1 -3 10 1720.19 171.355 6
 1 -4 0 25.5925 17.2121 1
 1 4 0 2.35213 15.283 5
 -1 -4 0 25.8292 22.2494 9
 -1 -4 -1 33512 578.293 5
 1 4 -1 33122.7 626.984 5
 -1 -4 1 33534.7 623.636 5
 1 -4 1 34705.3 623.429 8
 -1 -4 1 33457 619.945 8
 -1 -4 -1 35502.8 627.108 9
 -1 -4 1 33168.9 623.692 9
 -1 4 -1 32183.2 621.711 8
 1 4 -1 31945.4 621.291 8
 1 -4 -1 33549.4 624.12 4
 -1 -4 -1 32830.9 623.033 4
 1 -4 1 34544.1 635.854 5
 1 4 -1 33845.3 588.973 7
 -1 4 1 33582.9 623.039 1
 -1 -4 -1 34427 626.101 1
 1 4 2 17601.5 371.293 1
 -1 -4 -2 17132.5 365.03 3
 -1 4 2 16274 354.335 10
 1 -4 2 17596.9 382.867 5
 1 4 -2 17706.2 383.835 5
 1 -4 -2 17423.1 372.1 3
 -1 -4 2 17313.4 376.34 5
 -1 -4 2 17532.1 358.042 9
 -1 -4 -2 17431.2 354.996 9
 -1 -4 -2 17940.3 374.281 4
 1 -4 -2 17696.5 373.872 4
 1 4 -2 16553.2 367.984 8
 -1 4 -2 16967.4 370.613 8
 -1 4 2 17884.2 374.294 4
 1 4 2 17543.7 372.556 4
 -1 4 2 17811.2 372.23 1
 1 4 -2 17253.6 335.362 10
 1 -4 2 17661.8 369.582 8
 -1 -4 2 17498.3 368.925 8
 1 4 3 30704.7 628.721 10
 -1 4 3 31756.5 624.598 10
 1 4 -3 32140.1 598.597 10
 1 -4 3 31830.6 642.479 5
 1 4 -3 31529.1 643.781 5
 -1 -4 -3 32213.9 540.455 5
 1 -4 -3 32050.9 633.418 3
 -1 -4 -3 32821.6 626.861 3
 -1 -4 -3 33440.4 592.251 9
 -1 -4 3 31796.9 592.121 9
 1 -4 -3 31035.9 603.082 6
 1 -4 -3 31529.3 632.089 4
 -1 -4 -3 31801.9 633.326 4
 1 4 3 30557 621.652 1
 1 -4 3 31724.3 628.059 8
 -1 -4 3 29534 621.262 8
 -1 4 -3 31659.1 647.882 5
 -1 4 3 29960.7 627.939 4
 1 4 3 29910.7 626.884 4
 1 -4 3 30802.3 583.74 10
 -1 -4 3 30942.6 637.058 5
 1 -4 4 71182.3 1332.98 5
 -1 4 4 71547.7 1321.92 10
 1 4 4 72198.3 1329.54 10
 1 4 -4 72713 1293.66 10
 -1 4 -4 70544.1 1340.47 5
 1 4 -4 70186.2 1335.7 5
 -1 -4 -4 73103 1224.81 5
 1 4 4 71253.4 1311.31 1
 -1 4 4 73978.7 1332.62 4
 1 4 4 73214.5 1330.06 4
 -1 -4 4 72610.6 1251.69 9
 -1 -4 -4 70500.1 1243.58 9
 -1 -4 -4 70116.4 1323.56 4
 1 -4 -4 71845.4 1327.02 4
 -1 -4 4 71818.2 1322.13 8
 1 -4 4 71605.3 1321.79 8
 1 -4 -4 72648.1 1329.74 3
 -1 -4 -4 69535.5 1315.58 3
 1 4 5 5475.85 214.385 10
 -1 -4 5 5005.97 203.968 8
 1 -4 5 5333.09 209.269 8
 1 4 5 5759.58 217.382 4
 -1 4 5 5803.95 217.737 4
 1 4 5 5629.22 202.238 1
 1 -4 -5 5587.9 163.352 5
 1 -4 5 5434.7 209.761 5
 -1 4 5 5478.2 210.588 10
 -1 -4 5 5411.44 140.63 9
 -1 -4 -5 5609.32 146.874 5
 1 -4 5 5428.04 140.616 9
 -1 -4 6 14449.2 416.402 8
 1 -4 6 13935.9 410.362 8
 1 4 6 15201 421.604 4
 -1 4 6 15403.1 424.32 4
 1 -4 -6 14357.5 336.712 5
 1 4 -6 14172.1 421.577 5
 1 4 6 14138.6 411.378 10
 1 4 6 13922.3 384.785 1
 -1 4 -6 14312 423.34 5
 1 4 -7 15620.3 483.724 5
 -1 -4 7 15732.3 477.707 8
 1 -4 7 15298.3 474.666 8
 1 4 7 16406 444.987 1
 1 4 7 16773.1 479.271 4
 -1 4 7 17534 487.284 4
 1 4 7 16392.6 475.366 10
 1 -4 8 433.104 94.0196 8
 -1 -4 8 301.324 80.0316 8
 1 4 8 417.733 81.86 1
 -1 -4 8 393.637 82.7478 6
 1 4 -8 469.582 90.3209 5
 -1 -4 9 4283.25 255.464 8
 1 -4 9 3794.53 246.194 8
 -1 -4 9 3827.22 237.626 6
 1 -4 9 4011.18 237.991 6
 1 -4 10 3845.95 264.975 8
 -1 -4 10 3934.39 264.068 8
 -1 -4 10 4006.57 254.174 6
 1 -4 10 3841.48 245.004 6
 1 5 0 3.00109 20.0175 5
 -1 -5 0 4.06722 26.895 9
 1 -5 0 19.5583 23.8497 1
 1 5 -1 44772.6 783.889 7
 -1 -5 -1 45924.5 831.978 1
 -1 5 1 45022.3 829.973 1
 1 -5 -1 45617.5 827.959 1
 -1 -5 1 45351.4 834.529 9
 -1 -5 -1 45954.8 835.314 9
 1 -5 1 45330.5 840.121 5
 -1 -5 1 45384.6 828.013 5
 1 5 -1 45133.9 834.108 5
 -1 -5 -1 45005.8 780.606 5
 1 5 -1 43675.2 826.579 8
 -1 5 -1 45088.7 831.116 8
 -1 -5 2 36492.9 695.995 5
 -1 -5 -2 34238 600.781 5
 1 5 -2 35333.2 698.089 5
 1 -5 2 36240.3 702.37 5
 -1 5 2 37016.4 667.574 10
 1 5 -2 35742.6 632.454 10
 -1 -5 2 36179.3 677.749 9
 -1 -5 -2 34952.6 673.031 9
 1 -5 2 35079.9 682.555 8
 -1 -5 2 34821.3 681.566 8
 -1 5 -2 35964.5 690.164 8
 1 5 -2 38441.6 696.049 8
 -1 -5 -2 36351.5 690.02 4
 1 -5 -2 36456.1 689.76 4
 -1 5 2 35908.8 688.826 1
 1 5 2 36639.9 692.217 1
 1 -5 3 75.7328 32.5484 8
 -1 -5 3 70.2118 32.1568 8
 1 5 -3 35.6758 20.0934 2
 -1 -5 -3 34.2391 29.3219 4
 1 -5 -3 45.7571 31.0219 4
 -1 -5 -3 96.77 23.457 6
 1 -5 -3 60.8926 25.1832 6
 1 5 3 43.2577 27.3859 10
 1 5 -3 39.4501 21.1838 10
 -1 5 3 24.8316 26.9394 10
 -1 -5 3 61.36 26.5898 9
 -1 -5 -3 50.7407 24.6839 9
 -1 -5 -3 58.6293 29.6413 3
 1 -5 -3 62.8706 31.7839 3
 -1 5 3 33.823 29.3764 4
 1 5 3 45.0131 33.4998 4
 -1 -5 3 61.0533 33.1122 5
 1 -5 3 121.793 38.9648 5
 1 5 3 5.5204 30.6996 1
 -1 5 3 28.208 30.2044 1
 1 5 -3 84.2749 33.307 5
 1 -5 4 58207.5 1114.03 5
 -1 -5 -4 57352.2 1093.15 3
 -1 -5 -4 57808.7 973.856 5
 1 -5 -4 59912.1 1066.29 6
 -1 5 4 58118.4 1094.56 10
 1 5 4 57014.6 1100.31 10
 1 5 -4 58275.6 1054.47 10
 -1 5 4 56731.9 1101.83 4
 1 5 4 57795.7 1103.74 4
 -1 5 4 58292.5 1099.82 1
 -1 5 -4 56761.1 969.56 2
 -1 -5 -4 59271.2 1034.99 9
 -1 -5 4 57956.4 1037.84 9
 1 5 4 56273.6 1088.19 1
 1 5 5 10721.1 325.653 10
 1 5 -5 10881.4 342.257 5
 1 -5 -5 11007.9 252.292 5
 1 -5 5 10836 328.683 5
 -1 5 5 10359.9 318.587 10
 -1 -5 -5 11141.9 245.917 9
 1 5 5 10638.5 325.758 4
 -1 5 5 11012.6 330.269 4
 1 -5 -5 11303.5 335.102 4
 -1 -5 -5 10684.6 328.411 4
 -1 5 5 10847 319.943 1
 1 -5 -5 10848.6 243.591 9
 -1 -5 5 10798.3 250.623 9
 1 -5 5 11163.5 327.904 8
 -1 -5 5 10619.7 322.814 8
 -1 -5 -5 10631.7 221.825 5
 -1 5 -5 10854.8 343.56 5
 1 -5 5 11077.3 252.839 9
 1 5 5 10667.6 312.49 1
 1 5 -6 2085.66 151.527 5
 -1 5 6 2212.26 141.081 1
 -1 5 6 2125.37 145.949 4
 1 5 6 2381 148.798 10
 1 5 6 2085.03 146.222 4
 -1 -5 6 2303 149.726 8
 1 -5 6 2447.29 155.337 8
 1 5 6 2040.2 134.297 1
 1 5 7 8969.1 337.727 10
 1 5 7 9586.47 352.921 4
 -1 5 7 10236.1 357.459 4
 1 5 -7 9588.02 369.976 5
 1 5 7 9843.14 328.037 1
 1 -5 7 10365 363.261 8
 -1 -5 7 10421.1 364.258 8
 -1 5 7 9855.55 336.275 1
 1 5 -8 566.48 100.654 5
 -1 -5 8 340.068 82.8441 6
 1 -5 8 457.191 101.082 8
 -1 -5 8 469.177 102.093 8
 1 -5 9 3909.9 240.014 6
 -1 -5 9 3500.12 234.88 6
 -1 -5 9 3825.78 249.842 8
 1 -5 9 3917.21 250.02 8
 -1 -5 10 2308.35 196.996 6
 1 -5 10 2262.05 203.542 8
 -1 -5 10 1934.59 193.896 8
 1 -6 0 8.36405 22.0865 5
 -1 -6 0 -4.96237 28.9015 9
 -1 -6 0 33.5611 22.7582 5
 -1 -6 0 22.3586 25.7532 1
 1 -6 0 19.7619 24.982 1
 1 6 -1 41328.4 785.522 8
 -1 6 -1 42264.8 789.36 8
 1 6 -1 41524.5 787.985 5
 1 -6 -1 41660.7 780.267 1
 -1 -6 -1 39292.5 786.114 9
 -1 -6 1 41391.8 792.58 9
 -1 -6 1 41815.3 781.325 5
 1 -6 1 41305.9 791.954 5
 1 6 -1 42392.8 730.703 7
 -1 6 -1 41155.8 700.315 7
 -1 -6 -1 42367.8 789.02 1
 -1 6 1 41528.7 786.78 1
 1 -6 1 40773.4 764.56 1
 -1 6 2 9410.98 224.776 10
 1 6 -2 8962.67 190.904 10
 -1 -6 -2 8894.04 176.813 5
 1 -6 2 9478.39 264.835 5
 -1 -6 2 9125.16 255.318 5
 -1 -6 -2 9096.13 247.469 1
 1 -6 2 9125.35 244.685 8
 -1 -6 2 9188.27 245.155 8
 1 6 -2 9499 261.75 5
 1 6 2 9397.4 256.699 1
 -1 6 2 9100.95 252.731 1
 1 -6 -2 9006.98 248.66 4
 -1 -6 -2 9092.47 250.091 4
 -1 -6 2 9543 250.193 9
 -1 -6 -2 9069.58 245.796 9
 -1 6 -2 9419.58 255.85 8
 1 6 -2 8929.32 249.732 8
 -1 -6 -3 10004.7 229.973 6
 1 -6 -3 10230.4 253.949 6
 -1 -6 3 10809.9 298.13 5
 -1 -6 -3 10912.4 283.741 3
 1 -6 -3 9552.67 278.352 3
 1 6 -3 10205.7 295.878 5
 1 -6 3 10389.3 300.303 5
 1 -6 -3 10296.4 284.925 4
 -1 -6 -3 9630.88 279.607 4
 -1 6 3 9996.63 283.502 1
 1 6 3 10578.1 289.2 1
 -1 -6 3 10399.8 278.518 8
 1 -6 3 10485.5 279.754 8
 -1 6 3 10454.6 267.788 10
 1 6 3 10870.1 278.539 10
 1 6 -3 9563.79 227.936 10
 -1 -6 -3 10292.9 261.915 9
 -1 -6 3 10809.5 269.119 9
 1 6 -3 10189.7 288.73 8
 -1 6 -3 10058 289.499 8
 -1 -6 4 36772.3 780.931 5
 1 -6 4 36330.7 780.054 5
 -1 -6 -4 36657.6 711.162 9
 -1 -6 4 37194.3 717.99 9
 -1 6 4 35279.5 746.48 10
 -1 6 4 38503.3 774.858 1
 1 6 -4 36962.8 707.079 10
 1 6 4 36906.6 762.636 10
 -1 6 4 37298.7 774.407 4
 1 6 4 37235 771.389 4
 -1 -6 4 38934.7 679.455 7
 1 6 4 38227.2 770.776 1
 1 -6 -4 36791.9 723.647 6
 1 6 -4 35941.9 675.657 2
 1 6 5 1502.52 113.436 10
 1 6 5 1392.88 108.159 1
 1 -6 5 1433.82 114.165 5
 -1 6 5 1378.7 115.087 4
 1 6 5 1741.49 122.174 4
 -1 6 5 1543.4 111.388 10
 1 -6 -5 1411.81 113.2 3
 -1 6 5 1532.55 114.831 1
 -1 -6 -5 1048.32 101.646 4
 1 -6 -5 1407.76 113.024 4
 1 6 -5 1484.67 121.653 5
 -1 -6 5 1443.85 82.395 9
 -1 -6 -5 1476.65 77.209 9
 1 -6 5 1569.09 114.366 8
 -1 -6 5 1457.36 113.226 8
 1 -6 5 1610.08 85.9554 9
 1 -6 -5 1279.71 73.7164 9
 1 6 -6 6983.33 293.417 5
 1 6 6 7579.02 279.484 10
 1 6 6 6917.08 259.247 1
 -1 6 6 6843.16 271.741 4
 1 6 6 6742.99 268.471 4
 -1 6 6 7201.7 269.433 1
 1 -6 6 6834.25 273.192 8
 -1 -6 6 6335.69 264.231 8
 1 -6 6 6655.93 269.561 5
 1 6 7 17800.4 490.196 1
 1 6 -7 17609.7 546.577 5
 -1 -6 7 17956.1 526.06 8
 1 -6 7 17296.3 519.709 8
 -1 6 7 18643.8 509.183 1
 1 6 -8 621.872 110.743 5
 -1 -6 8 673.583 115.326 8
 1 -6 8 782.733 118.876 8
 -1 -6 9 5117.92 289.09 8
 1 -6 9 4651.78 277.053 8
 -1 -6 9 4833.14 277.203 6
 -1 -6 10 2036.02 202.626 8
 1 -6 10 2466 219.228 8
 1 -6 10 2640.59 213.937 6
 -1 -6 10 2094.22 197.084 6
 -1 7 0 144.277 46.393 8
 1 7 0 95.1658 43.5463 8
 -1 -7 0 106.424 48.1533 9
 1 -7 0 19.2194 38.6861 5
 1 -7 0 9.32969 26.2491 1
 -1 -7 0 -10.3414 29.0951 1
 -1 -7 0 -7.91679 30.74 5
 -1 -7 -1 24308.1 466.878 5
 1 -7 1 24521.1 523.428 5
 -1 -7 1 24713.6 511.622 5
 1 -7 1 24706.3 499.295 1
 -1 -7 -1 24239 517.016 1
 1 -7 -1 24235.2 511.42 1
 1 7 -1 23973.3 518.184 8
 -1 7 -1 24047.5 520.277 8
 1 7 -1 25496.9 460.487 7
 -1 7 -1 24336.1 429.883 7
 -1 -7 -1 25150.7 530.339 9
 -1 -7 1 24332.8 528.723 9
 -1 -7 2 31739.4 667.771 5
 1 7 -2 32596 679.725 5
 -1 -7 -2 30879.1 573.693 5
 1 -7 2 32178 677.686 5
 -1 7 2 32909.9 673.39 1
 -1 -7 2 33017 666.332 9
 -1 -7 -2 33404.7 667.661 9
 -1 7 2 34512.9 625.11 10
 1 7 2 31565.1 631.049 10
 1 7 -2 33199.5 577.097 10
 -1 7 -2 34187.7 680.093 8
 1 7 -2 34207 677.479 8
 -1 -7 -2 32491.3 668.7 4
 1 -7 -2 32620.7 667.898 4
 -1 -7 -2 32616.5 665.05 1
 -1 -7 2 33426 664.374 8
 1 -7 2 32530.5 661.184 8
 1 -7 3 12288.9 342.821 5
 1 7 -3 11970.5 332.445 8
 -1 7 -3 11952.8 332.331 8
 -1 -7 3 12375.3 338.007 5
 -1 7 3 12384.7 303.711 10
 1 7 -3 11472.9 255.049 10
 1 7 3 12209.5 311.163 10
 -1 -7 -3 11824.9 266.707 6
 -1 -7 -3 12170.9 310.036 9
 -1 -7 3 12492.6 315.372 9
 -1 7 3 12230.7 331.461 1
 1 7 3 12548.3 335.358 1
 1 -7 -4 20143.5 445.053 6
 1 -7 4 20291.4 506.725 5
 -1 -7 4 20457.6 504.893 5
 1 -7 -4 19980.8 445.357 9
 -1 -7 -4 19665.7 445.657 9
 -1 -7 4 20371.7 453.25 9
 -1 -7 -4 19739.7 483.14 3
 1 -7 -4 20702.1 496.905 3
 1 -7 4 20803.4 491.726 8
 -1 -7 4 20122.7 486.75 8
 1 7 4 20464.9 496.133 1
 -1 7 4 19674.3 489.269 1
 -1 7 4 19541.2 468.556 10
 1 -7 -4 21084.5 501.408 4
 -1 -7 -4 21579.6 505.355 4
 1 7 4 20091.4 478.814 10
 1 7 -4 20122.4 518.378 5
 1 7 -4 20125.1 409.9 2
 1 -7 -5 4778.36 214.321 3
 -1 -7 -5 4413.35 202.251 3
 1 -7 -5 5243.65 224.418 4
 -1 -7 -5 4380.87 208.815 4
 -1 -7 5 4692.9 207.077 8
 1 -7 5 4761.81 207.227 8
 1 7 5 4840.59 215.215 4
 -1 7 5 4668.92 212.163 4
 1 -7 5 4867.46 221.093 5
 -1 7 5 4856.72 214.279 1
 1 7 5 4959.61 213.189 1
 -1 -7 -5 4658.6 160.706 9
 -1 -7 5 4739.63 167.423 9
 1 -7 -5 4875.12 162.864 9
 1 -7 5 4654.98 166.116 9
 1 7 5 4459.85 200.911 10
 1 7 -5 4784.82 230.041 5
 1 7 -6 7914.27 328.743 5
 1 -7 -6 8114.26 310.5 4
 -1 -7 -6 7845.73 306.098 4
 1 7 6 7927.02 295.3 10
 -1 -7 6 7693.7 296.51 8
 1 -7 6 7980.83 302.805 8
 -1 7 6 7688.72 297.685 4
 1 7 6 7456.59 292.663 4
 1 7 6 7485.77 285.942 1
 -1 7 6 7941.28 294.455 1
 1 -7 6 8015.5 306.555 5
 1 -7 7 22419.6 612.495 8
 -1 -7 7 22141.9 610.39 8
 1 7 -7 21026.1 638.946 5
 -1 -7 8 46.1251 83.3715 8
 1 -7 8 123.672 77.1114 8
 -1 -7 9 6905.66 344.914 6
 -1 -7 9 6623.22 337.955 8
 1 -7 9 6838.69 344.518 8
 1 -8 0 27.2365 38.715 5
 1 -8 0 32.1993 30.5579 1
 -1 -8 0 29.4327 33.5176 1
 -1 -8 0 68.971 45.6063 9
 -1 -8 0 31.9064 30.1432 5
 1 8 0 86.68 48.0813 8
 -1 8 0 18.753 47.6251 8
 -1 -8 -1 44138.2 869.248 9
 -1 -8 1 43707.4 870.848 9
 1 -8 -1 43071.6 820.381 5
 -1 8 -1 44231.7 751.096 7
 1 8 -1 44832.9 782.195 7
 -1 -8 -1 44079.5 854.466 1
 1 -8 1 42704.4 829.099 1
 1 -8 1 43953.2 858.276 5
 -1 -8 -1 42681.9 793.637 5
 1 -8 -1 43532.6 846.804 1
 -1 -8 1 43569 844.637 5
 -1 8 -1 42160.3 857.481 8
 1 8 -1 42860.5 857.28 8
 1 -8 2 15073 390.13 5
 1 8 -2 15067.5 280.379 10
 1 8 2 15183.3 343.049 10
 -1 8 -2 15462.6 389.771 8
 1 8 -2 15257.8 387.322 8
 1 8 -2 15515.1 393.146 5
 -1 -8 2 15643 385.815 5
 -1 -8 -2 15017 380.836 9
 -1 -8 2 15288.7 383.116 9
 -1 8 2 15082.1 330.928 10
 -1 8 2 14467.3 382.522 1
 1 -8 -3 1200.14 98.5124 3
 -1 -8 -3 1160.08 66.5955 6
 -1 -8 3 1222.28 99.1006 5
 -1 8 3 1192.95 99.4948 1
 1 8 3 1271.2 101.707 1
 1 -8 3 1270.36 103.103 5
 -1 -8 -3 1199.11 89.4751 9
 -1 -8 3 1231.05 90.3513 9
 -1 -8 3 1234.96 97.1546 8
 1 -8 3 1221.4 98.0941 8
 1 8 3 1268.72 86.8265 10
 -1 8 -3 1291.62 103.137 8
 1 8 -3 1280.61 101.075 8
 -1 -8 -3 1325.58 102.372 4
 1 -8 -3 1201.79 97.9804 4
 -1 8 3 1318.12 83.6423 10
 -1 -8 -4 16109.8 346.992 6
 1 -8 -4 14462.5 365.97 6
 1 -8 4 16178.7 438.896 5
 -1 -8 4 16358.9 438.001 5
 -1 -8 -4 15486.4 416.524 3
 1 -8 -4 16479.9 430.661 3
 1 8 -4 15441.9 346.146 2
 -1 -8 4 15576.2 389 9
 -1 -8 -4 15824.4 386.163 9
 1 -8 -4 15806.4 385.783 9
 1 -8 4 16145.7 390.869 9
 1 -8 -4 14873.8 421.654 4
 -1 -8 -4 15214 423.496 4
 1 8 4 15842.6 428.388 1
 -1 8 4 15387 423.884 1
 1 -8 4 15204.9 414.658 8
 -1 -8 4 15810.7 419.242 8
 1 8 4 15481.5 400.615 10
 1 8 -4 15867.2 452.152 5
 1 8 5 -27.5212 39.8268 10
 -1 -8 -5 60.8676 35.058 9
 -1 8 5 80.8504 50.4066 1
 1 8 5 -9.98374 54.1326 1
 1 -8 5 98.8487 53.0938 5
 1 8 -5 76.2462 51.7505 5
 1 -8 -5 64.1269 54.8979 3
 -1 -8 -5 30.2783 49.5706 3
 -1 -8 -5 10.829 51.4973 4
 1 -8 -5 32.4855 46.0595 4
 1 -8 5 64.6506 38.8915 9
 1 -8 -5 42.4252 34.5094 9
 -1 -8 5 25.8512 37.6437 9
 1 -8 5 59.7783 47.3801 8
 -1 -8 5 39.7624 48.0546 8
 1 8 6 2117.93 153.2 1
 -1 8 6 2360.87 160.154 1
 1 8 6 2346.36 153.879 10
 1 8 -6 2203.69 175.855 5
 1 -8 6 2163.08 156.646 8
 -1 -8 6 2284.65 161.04 8
 1 -8 6 2374.03 169.481 5
 -1 -8 -6 2422.62 170.115 4
 1 -8 -6 2386.64 168.823 4
 -1 -8 7 16756.4 519.676 8
 1 -8 7 17340.2 525.685 8
 -1 -8 8 -47.3406 84.4516 8
 1 -8 8 79.3156 79.1133 8
 1 -8 9 3675.92 255.086 8
 -1 -8 9 4022.93 266.191 8
 -1 -8 9 4026.33 263.367 6
 -1 -9 0 15.3891 28.5159 5
 1 -9 0 -18.2535 35.0392 1
 -1 9 0 -7.23771 38.7344 8
 1 9 0 50.2413 41.7997 8
 -1 -9 0 7.85697 39.1847 9
 1 -9 0 -18.1616 35.2567 5
 -1 -9 1 32296.5 697.875 9
 -1 -9 -1 32320.8 697.764 9
 1 9 -1 32532 690.171 8
 -1 9 -1 32124.6 688.977 8
 -1 -9 1 31933.5 667.259 5
 1 9 1 33245.2 607.565 10
 1 -9 -1 32137 644.761 5
 -1 -9 -1 32431.7 619.465 5
 1 -9 1 32319.8 682.206 5
 1 -9 1 32221 658.827 1
 1 9 -1 32740.3 600.344 7
 -1 9 -1 32043.4 570.144 7
 -1 -9 2 21448.9 522.659 5
 -1 -9 -2 22166.3 432.872 5
 1 -9 2 23247.8 499.944 1
 1 -9 2 22494.3 538.758 5
 1 9 2 23848.3 478.849 10
 -1 9 -2 21523.2 532.864 8
 1 9 -2 21930.3 532.5 8
 -1 -9 -2 25124.1 547.988 9
 -1 -9 2 23687.1 541.957 9
 -1 -9 -2 23180.9 538.18 4
 1 -9 -2 23162.8 537.673 4
 -1 -9 -2 22842.3 531.988 1
 1 -9 -2 23600.9 471.065 5
 -1 -9 -3 2391.28 136.835 3
 1 -9 -3 2404.23 139.972 3
 -1 -9 3 2222.65 137.883 5
 1 -9 3 2506.65 147.425 5
 1 -9 -3 2495.94 145.861 4
 -1 -9 -3 2190.63 136.785 4
 1 9 3 2119.75 113.458 10
 1 9 -3 2471.62 144.358 8
 -1 9 -3 2818.97 154.568 8
 -1 -9 -3 2465.81 100.952 6
 -1 9 3 2253 139.59 1
 -1 -9 -3 2502.7 135.299 9
 -1 -9 3 2898.32 146.543 9
 -1 -9 4 20471.6 521.819 5
 1 -9 4 19066.4 515.506 5
 1 -9 -4 19521.7 470.213 9
 1 -9 4 19395.3 473.325 9
 1 -9 -4 19264.9 508.357 3
 -1 -9 -4 18987 498.366 3
 1 9 -4 19561.1 539.357 5
 -1 -9 4 20590.9 509.677 8
 1 -9 4 20515.4 509.101 8
 1 -9 -4 20121.1 515.239 4
 -1 -9 -4 18841 509.364 4
 -1 9 4 18755.8 504.006 1
 1 9 4 19623.9 513.172 1
 1 -9 -4 19447.1 446.406 6
 -1 -9 -4 18999.6 468.102 9
 -1 -9 4 19685.4 475.479 9
 1 9 4 19803.7 475.295 10
 1 9 -4 19597.8 428.107 2
 1 -9 -5 6671.84 275.979 3
 -1 -9 -5 6705.66 271.596 3
 1 9 5 6593.2 252.924 10
 1 9 -5 7128.26 305.771 5
 -1 -9 5 6912.7 237.23 9
 -1 -9 -5 6817.01 230.391 9
 1 -9 5 7333.36 280.842 8
 -1 -9 5 7590.99 284.644 8
 1 9 5 6774.23 275.126 1
 -1 9 5 6319.45 268.796 1
 1 -9 -5 6650.66 227.17 9
 1 -9 5 6820.64 236.01 9
 1 -9 -5 6931.33 226.727 6
 -1 -9 -5 7104.22 285.952 4
 1 -9 -5 6797.49 280.911 4
 1 -9 5 6586.62 277.737 5
 1 -9 -6 4819.48 248.287 4
 -1 -9 -6 4253.27 235.854 4
 1 -9 6 4824.16 239.128 8
 -1 -9 6 5121.74 243.839 8
 1 9 6 4541.68 221.237 10
 1 -9 7 12229.8 435.123 8
 -1 -9 7 12493.4 436.002 8
 1 -9 8 228.493 89.6708 8
 -1 -9 8 162.39 84.6485 8
 -1 -9 9 4093.24 263.224 8
 1 -9 9 3575.7 254.757 8
 -1 -10 0 -5.73365 32.6456 5
 1 -10 0 47.0598 35.0232 5
 -1 -10 0 44.8212 44.7099 9
 -1 -10 0 76.8758 46.2425 1
 -1 10 0 16.3735 44.9547 8
 1 10 0 40.6356 44.6273 8
 1 -10 -1 18729.9 420.847 5
 1 -10 1 18873.6 459.12 5
 -1 -10 -1 18550 459.792 1
 -1 -10 1 18638.6 453.378 1
 1 10 -1 19079.7 375.007 7
 -1 10 -1 17690.5 342.866 7
 -1 -10 1 19114.4 480.635 9
 -1 -10 -1 18577.2 474.153 9
 1 10 1 18563.6 375.37 10
 -1 -10 -1 18000.3 395.098 5
 -1 -10 1 18342.9 442.221 5
 1 -10 -1 18245.6 452.258 1
 1 10 -1 19103.7 470.925 8
 -1 10 -1 18770.9 469.553 8
 1 -10 2 3719.44 177.772 5
 1 -10 -2 3895.75 138.257 5
 -1 10 -2 3682.37 183.606 8
 1 10 -2 3659.24 180.941 8
 -1 -10 -2 3564.79 174.712 9
 -1 -10 2 3552.04 177.146 9
 -1 -10 2 3689.99 171.903 5
 -1 -10 -2 3562.8 173.625 1
 1 10 2 3725.69 135.8 10
 -1 -10 -2 4276.7 189.164 4
 1 -10 -2 3873.54 181.547 4
 1 -10 3 6184.44 253.153 5
 1 -10 -3 6596.63 243.035 9
 -1 -10 3 7051.58 254.919 9
 -1 -10 -3 6889.28 249.124 9
 -1 10 3 6577.75 259.654 1
 1 10 -3 6521.35 256.886 8
 -1 10 -3 6208.83 252.894 8
 -1 -10 3 6880.95 258.53 5
 1 -10 -3 6294.38 250.63 3
 1 -10 -3 6629.7 255.743 4
 -1 -10 -3 6487.13 255.161 4
 1 10 3 6559.81 212.531 10
 1 -10 4 27744.8 652.879 8
 -1 -10 4 26473.9 644.315 8
 1 -10 -4 25743.5 611.447 9
 1 -10 4 26535.6 619.035 9
 -1 -10 -4 26899.2 651.401 3
 1 -10 -4 27858 664.378 3
 -1 -10 -4 25843.8 612.917 9
 -1 -10 4 27113.5 623.206 9
 -1 -10 4 27645.8 663.403 5
 1 -10 4 26884.7 663.02 5
 1 -10 -4 28277.4 585.269 6
 -1 10 4 26734.8 657.444 1
 1 10 4 27269.9 606.539 10
 -1 -10 -4 26957.4 662.144 4
 1 -10 -4 26792.1 657.887 4
 1 -10 5 1603.95 134.877 8
 -1 -10 5 1753.27 141.015 8
 1 10 5 1722.88 146.205 1
 -1 10 5 1933.61 149.564 1
 -1 -10 -5 1569.08 137.424 4
 1 -10 -5 1855.24 148.835 4
 1 10 5 1853.92 129.828 10
 -1 -10 -5 1690.48 139.952 3
 1 -10 -5 1343.87 133.307 3
 1 -10 -5 1601.3 115.72 9
 1 -10 5 1630 117.338 9
 -1 -10 5 1464.34 113.828 9
 -1 -10 -5 1624.59 114.416 9
 1 -10 5 1664.14 145.012 5
 -1 -10 6 7298.55 312.33 8
 1 -10 6 7885.03 324.329 8
 1 -10 -6 8106.12 341.464 4
 -1 -10 -6 8464.28 346.938 4
 1 -10 -6 7827.75 333.721 3
 -1 -10 -6 8069.09 330.175 3
 -1 -10 7 10177.1 398.759 8
 1 -10 7 10352.9 403.477 8
 -1 -10 8 120.185 89.4569 8
 1 -10 8 120.766 91.1283 8
 1 11 0 96.392 38.6364 7
 1 -11 0 -23.8997 38.5091 1
 -1 -11 0 60.2603 45.4614 1
 -1 -11 0 -20.2571 48.1634 9
 -1 11 0 -9.20492 55.3666 8
 1 11 0 -18.294 53.8599 8
 1 -11 0 7.2926 41.0315 5
 -1 -11 0 6.24939 39.499 5
 -1 -11 1 9546.04 321.67 9
 -1 -11 -1 8167.5 301.659 9
 1 11 -1 9680.41 314.831 8
 -1 11 -1 8911.89 306.225 8
 1 -11 1 9603.94 299.449 5
 1 -11 -1 9057.62 262.096 5
 1 -11 1 9150.1 281.971 1
 -1 -11 1 9121.28 293.764 1
 -1 -11 1 9157.09 282.935 5
 -1 -11 -1 9146.59 242.831 5
 1 -11 -1 9169.77 296.498 1
 -1 -11 -1 9221.04 301.633 1
 -1 -11 2 8743.45 305.172 9
 -1 -11 -2 8847.44 304.56 9
 1 -11 2 8421.28 292.912 5
 -1 -11 2 8195.98 279.164 1
 1 -11 2 9183.08 275.025 1
 -1 -11 -2 8276.45 292.689 1
 -1 -11 2 8563.39 287.796 5
 -1 -11 -2 8876.81 306.909 4
 1 -11 -2 8449.38 300.487 4
 -1 11 -2 8044.78 297.221 8
 1 11 -2 8125.84 295.681 8
 1 -11 3 1376.65 122.606 5
 -1 -11 -3 1712.69 135.843 4
 1 -11 -3 1515.66 124.951 4
 -1 -11 3 1657.47 128.932 5
 -1 -11 3 1605.13 126.672 9
 1 -11 -3 1596.51 124.765 9
 1 -11 3 1439.5 121.189 9
 1 -11 3 1392.93 104.088 1
 1 11 3 1614.6 99.0443 10
 -1 -11 -3 1623.11 127.042 9
 1 11 -3 1488.09 127.663 8
 -1 11 -3 1679.4 133.794 8
 -1 -11 -4 26930 671.471 4
 1 -11 -4 26286.1 664.807 4
 1 -11 -4 25551.2 618.778 9
 1 -11 4 26587.1 631.196 9
 -1 11 4 26994.4 666.046 1
 1 11 4 25679.2 588.707 10
 -1 -11 4 26329.5 630.694 9
 -1 -11 -4 26765.2 629.547 9
 1 11 -4 24697.4 658.189 8
 -1 11 -4 26414.6 671.363 8
 1 -11 -4 25690.4 660.492 3
 -1 -11 -4 27242.3 665.341 3
 -1 -11 4 26939.7 665.972 5
 1 -11 4 25745 659.807 5
 1 -11 5 2479.5 173.033 8
 -1 -11 5 2263.39 164.049 8
 1 11 5 2026.82 136.646 10
 1 -11 5 2248.73 142.856 9
 -1 -11 -5 2186.14 164.21 3
 1 -11 -5 2149.23 166.368 3
 1 -11 -5 1945.11 160.705 4
 -1 -11 -5 1983.23 165.04 4
 -1 -11 5 1986.26 135.586 9
 -1 -11 -6 1662.44 159.143 4
 1 -11 -6 1562.14 156.725 4
 -1 -11 6 1657.39 152.75 8
 1 -11 6 1408.24 141.469 8
 1 -11 -6 1421.57 145.835 3
 -1 -11 -6 1198.53 140.556 3
 1 -11 7 5272.66 287.705 8
 -1 -11 7 6060.16 302.752 8
 1 -11 -7 5341.14 295.195 4
 -1 -11 -7 5260.23 294.803 4
 -1 -11 8 104.773 84.4438 8
 1 -11 8 210.548 98.7489 8
 1 12 0 -20.5315 62.3869 8
 -1 12 0 10.3197 49.8834 8
 1 -12 0 15.7223 37.9992 5
 -1 -12 0 27.0756 34.7666 5
 -1 -12 0 11.2194 55.0999 9
 1 -12 0 -8.94638 42.5418 1
 -1 -12 0 38.3461 50.6255 1
 1 12 1 13875.8 410.101 8
 -1 12 1 12973.6 400.47 8
 1 -12 -1 13702.9 349.992 5
 1 -12 1 13603.7 385.422 5
 -1 -12 -1 13628.3 401.539 1
 1 -12 1 12875.9 369.341 1
 -1 -12 1 13223.4 387.813 1
 1 -12 -1 12679.4 395.836 4
 -1 -12 -1 13036.8 400.426 4
 -1 12 -1 13508.6 406.644 8
 1 12 -1 13389.8 403.49 8
 -1 -12 1 13778.5 420.465 9
 -1 -12 -1 13537.2 414.547 9
 -1 -12 1 13074.2 369.261 5
 1 -12 2 14904.3 428.805 5
 -1 -12 2 15424.1 424.172 5
 -1 -12 2 15312.8 422.156 1
 1 -12 2 14706.6 399.917 1
 1 -12 -2 14859.2 442.607 4
 -1 -12 -2 15552.7 450.785 4
 -1 -12 2 14225.8 438.039 9
 1 -12 2 14957.5 442.748 9
 -1 -12 -2 14478.1 434.969 9
 1 -12 -2 14677.6 435.411 9
 1 12 -2 15116.7 445.383 8
 -1 12 -2 14454.1 440.945 8
 -1 -12 -3 4248.75 223.728 4
 1 -12 -3 5016.61 239.508 4
 -1 12 -3 5272.59 246.042 8
 1 12 -3 5084.44 242.746 8
 -1 -12 3 4853.57 229.116 9
 -1 -12 -3 4399.68 219.575 9
 1 -12 3 4639.47 195.93 1
 -1 -12 3 4559.74 223.627 5
 1 -12 3 4596.14 226.613 5
 1 -12 3 4366.05 218.867 9
 1 -12 -3 4523.53 217.283 9
 1 -12 4 21860.1 531.287 1
 1 -12 -4 22178.2 607.626 3
 -1 -12 -4 22928.5 608.503 3
 1 -12 -4 22180.9 609.986 4
 -1 -12 -4 22064.5 610.135 4
 -1 -12 4 21763.6 571.169 9
 -1 -12 -4 21473.9 565.341 9
 1 -12 -4 22200.6 568.345 9
 1 -12 4 22934 579.655 9
 1 -12 -5 2156.69 174.636 3
 -1 -12 -5 2041.96 166.147 3
 -1 -12 -5 2035.06 170.72 4
 1 -12 -5 2243.54 176.325 4
 1 -12 -6 3377.87 225.298 3
 -1 -12 -6 3173.01 219.154 3
 1 -12 -6 3245.97 222.356 4
 -1 -12 -6 3082.54 219.37 4
 -1 -12 7 6410.31 321.317 8
 1 -12 7 6863.89 329.968 8
 1 -12 -7 6013.86 323.292 4
 -1 -12 -7 6298.17 329.691 4
 -1 -12 8 36.0705 89.9473 8
 1 -12 8 18.1192 73.7838 8
 -1 13 0 34.0596 73.0991 8
 1 13 0 101.744 76.0243 8
 1 -13 0 48.7136 70.1342 9
 -1 -13 0 49.395 76.5632 9
 -1 -13 0 36.1483 38.1816 5
 1 -13 0 58.7945 46.6934 5
 1 -13 0 -9.93031 42.2375 1
 -1 -13 0 -10.6837 46.3786 1
 1 -13 1 7678.01 279.681 5
 -1 -13 1 7682.27 289.5 1
 1 -13 1 7262.35 269.519 1
 1 13 1 7564.34 301.115 8
 -1 13 1 8305.46 311.864 8
 -1 -13 1 8165.15 275.245 5
 -1 -13 -1 7401.55 291.252 1
 -1 13 -1 7660.5 305.605 8
 1 13 -1 7904.93 308.017 8
 -1 -13 -1 7746.31 302.919 4
 1 -13 -1 7826.1 304.483 4
 -1 -13 -1 7669.66 309.532 9
 1 -13 1 7655.78 309.714 9
 -1 -13 1 7248.03 305.044 9
 1 -13 -1 7510.85 302.438 9
 -1 -13 2 6636.88 260.635 5
 1 -13 2 6559.16 265.553 5
 1 -13 -2 6092.74 267.732 9
 -1 -13 2 6560.35 283.167 9
 -1 -13 -2 5832.93 265.436 9
 1 -13 2 6328.17 276.272 9
 1 -13 -2 5958.67 269.009 4
 -1 -13 -2 6625.37 283.121 4
 -1 -13 2 6036.55 251.54 1
 1 -13 2 6104.88 239.934 1
 -1 -13 3 3468.38 199.978 5
 -1 -13 3 3619.53 191.452 1
 1 -13 3 3573.86 180.071 1
 -1 -13 -3 3620.92 200.042 9
 1 -13 -3 3890.94 209.053 9
 -1 -13 -3 3693.36 213.798 4
 1 -13 -3 3405.63 206.906 4
 -1 -13 -4 14924.3 488.675 4
 1 -13 -4 14346.8 479.503 4
 1 -13 -4 14460.1 478.727 3
 -1 -13 -4 15175 479.106 3
 1 -13 -5 1883.12 173.122 4
 -1 -13 -5 1720.67 166.975 4
 1 -13 -5 1805.02 165.694 3
 -1 -13 -5 1925.56 164.916 3
 -1 -13 -6 1955.44 185.165 4
 1 -13 -6 2625.32 209.811 4
 -1 -13 -6 2466.59 198.364 3
 1 -13 -6 2630.06 208.104 3
 1 -13 -7 6010.03 328.048 4
 -1 -13 -7 5445.31 317.145 4
 1 -14 0 10.9919 55.6537 1
 -1 -14 0 129.487 60.4693 1
 1 -14 1 11420.9 360.575 5
 -1 -14 1 11481 349.411 5
 1 -14 -1 10795.7 388.003 4
 -1 -14 -1 10658.3 386.421 4
 1 -14 1 11135.2 360.221 1
 -1 -14 -1 10873.2 382.26 1
 -1 -14 1 11529.9 378.01 1
 -1 -14 -2 2429.33 178.343 4
 1 -14 -2 2460.13 181.551 4
 1 -14 2 2367.23 150.738 1
 -1 -14 2 2494.69 165.603 1
 1 -14 2 2622.52 172.293 5
 -1 -14 2 2170.05 153.386 5
 -1 -14 -3 1205.57 129.099 4
 1 -14 -3 1414.14 142.429 3
 1 -14 -3 1213.18 133.196 4
 1 -14 3 1171.17 110.356 1
 -1 -14 3 1502.18 128.659 1
 -1 -14 4 8559.11 323.964 1
 1 -14 -4 8327.9 363.994 4
 -1 -14 -4 9137.08 377.519 4
 1 -14 -4 9115.01 372.273 3
 -1 -14 -4 9086.69 367.649 3
 1 -14 -5 270.627 92.9905 4
 -1 -14 -5 238.381 91.246 4
 -1 -14 -5 317.034 87.1642 3
 1 -14 -5 313.277 91.7778 3
 1 -14 -6 2500.63 215.212 4
 -1 -14 -6 2517.83 211.805 4
 -1 -14 -6 3068.8 225.921 3
 1 -14 -6 2798.66 219.246 3
 -1 -14 -7 5881.7 335.543 4
 1 -14 -7 5900.12 336.875 4
 -1 -15 0 -12.8765 61.2299 1
 1 -15 1 14142.9 423.154 5
 -1 -15 1 14090.7 448.944 1
 -1 -15 -1 14232.1 462.201 1
 1 -15 1 14244.5 436.32 1
 1 -15 -1 14676.4 479.449 4
 -1 -15 -1 13550.5 466.433 4
 -1 -15 2 7626.15 305.184 1
 1 -15 -2 6986.07 324.318 4
 -1 -15 -2 7610.72 335.572 4
 1 -15 2 7296.23 287.905 1
 1 -15 -3 976.117 126.402 3
 -1 -15 -3 1052.24 129.444 3
 -1 -15 3 936.044 112.178 1
 1 -15 3 882.107 100.977 1
 1 -15 -3 991.397 129.798 4
 -1 -15 -3 822.207 123.736 4
 1 -15 -4 6642.33 323.762 3
 -1 -15 -4 5647.01 294.999 3
 -1 -15 4 5649.49 262.479 1
 -1 -15 -4 5928.28 310.294 4
 1 -15 -4 6045.8 314.158 4
 1 -15 -5 2204.19 194.095 3
 -1 -15 -5 1801.05 181.743 3
 1 -15 -5 1920.96 185.802 4
 -1 -15 -5 1806.65 185.623 4
 1 -15 -6 2215.63 203.588 3
 -1 -15 -6 2073.97 191.959 3
 -1 -15 -6 1744.72 188.717 4
 1 -15 -6 1925.76 194.818 4
 1 -16 0 -76.3537 73.8168 4
 -1 -16 0 15.3115 71.5866 4
 -1 -16 0 -13.8831 66.0183 1
 1 -16 -1 9444.84 382.551 4
 -1 -16 -1 8580.31 366.779 4
 -1 -16 1 8558.14 344.536 1
 1 -16 1 8963.85 338.138 1
 1 -16 -2 2196.2 185.164 4
 -1 -16 -2 2348.9 190.454 4
 -1 -16 2 2593.77 183.136 1
 1 -16 2 2214.69 161.698 1
 1 -16 -3 315.903 93.8584 3
 -1 -16 -3 597.878 108.027 3
 -1 -16 -3 424.116 97.9942 4
 1 -16 -3 574.477 113.882 4
 -1 -16 3 481.228 95.4508 1
 -1 -16 -4 5480.16 305.097 4
 1 -16 -4 5649.26 309.593 4
 -1 -16 -4 5858.6 308.793 3
 1 -16 -4 5773.77 309.187 3
 -1 -16 4 5692.18 269.431 1
 1 -16 -5 202.35 94.5083 3
 -1 -16 -5 124.269 89.8959 3
 1 -16 -5 189.257 98.6092 4
 -1 -16 -5 57.0989 82.6491 4
 -1 -17 0 -14.9828 71.2464 1
 1 -17 0 -49.6562 73.2735 4
 -1 -17 0 49.7978 72.0555 4
 -1 -17 1 4393.66 248.391 1
 1 -17 -1 4543.65 275.858 4
 -1 -17 -1 4032.38 261.368 4
 1 -17 -2 3261.61 234.88 4
 -1 -17 -2 4153.33 262.251 4
 -1 -17 2 3640.11 218.538 1
 1 -17 2 3574.1 210.464 1
 -1 -17 -3 1556.53 170.446 4
 1 -17 -3 1593.06 173.715 3
 1 -17 -3 1605.48 177.656 4
 -1 -17 3 1626.05 148.691 1
 -1 -17 -3 1426.89 166.168 3
 1 -17 -4 5660.68 314.239 3
 -1 -17 -4 4913.82 295.228 3
 1 -17 -4 4823.36 294.225 4
 -1 -17 -4 4956.62 301.637 4
 1 -18 0 -17.7276 81.439 4
 -1 -18 0 35.5773 75.6577 4
 1 -18 -1 4111.32 268.398 4
 -1 -18 -1 4627.94 284.165 4
 -1 -18 1 4790.91 265.316 1
 1 -18 -2 3374.31 242.599 4
 -1 -18 -2 3054.02 232.613 4
 -1 -18 2 3082.93 213.67 1
 1 -18 -3 777.945 143.653 3
 -1 -18 -3 974.941 141.804 3
 -1 -18 3 880.286 124.104 1
 -2 0 0 116.894 18.7127 2
 -2 0 0 88.1254 15.7694 7
 2 0 0 120.232 17.1303 7
 -2 0 1 39070.7 665.826 6
 -2 0 -1 38775.5 651.86 2
 -2 0 -1 37559.8 636.249 1
 2 0 1 36772.9 651.774 2
 2 0 2 134920 2254.8 2
 -2 0 2 137408 2295.94 6
 2 0 -3 151799 2619.96 10
 2 0 3 157156 2549.31 2
 -2 0 3 152033 2614.04 4
 2 0 3 151040 2614.14 4
 -2 0 3 150984 2614.79 6
 2 0 -3 152088 2549.58 9
 2 0 3 154232 2593.41 5
 2 0 4 8348.27 152.677 9
 2 0 4 8500.82 239.526 4
 -2 0 4 8531.8 239.132 4
 2 0 4 7939.11 210.181 5
 2 0 -4 7983.79 224.915 5
 2 0 -4 8004.78 150.507 9
 2 0 4 8154.64 236.337 10
 2 0 -4 8075.5 236.585 10
 -2 0 4 7774.19 229.114 6
 2 0 4 8486.07 162.305 2
 -2 0 5 26445.7 575.403 4
 2 0 5 26449.5 575.706 4
 2 0 5 24509.1 440.577 2
 2 0 -5 27505.5 560.762 5
 2 0 5 26506.5 562.365 3
 -2 0 5 26217 577.65 3
 2 0 5 25849.2 572.827 10
 -2 0 5 27764 501.594 2
 2 0 6 161.857 51.6838 3
 -2 0 6 154.837 57.0693 3
 2 0 6 148.749 48.1016 10
 -2 0 6 107.514 48.2224 6
 -2 0 6 170.116 53.3419 4
 2 0 6 125.663 52.9045 4
 2 0 7 5849.3 246.565 10
 2 0 -7 6459.01 245.661 5
 2 0 7 6235.33 249.072 3
 -2 0 7 5862.1 252.946 3
 -2 0 7 6094.64 248.761 6
 2 0 7 6185.93 234.136 6
 -2 0 7 5721.11 250.393 4
 2 0 7 6811.99 269.708 4
 -2 0 8 -11.8188 63.2547 6
 2 0 8 39.95 56.8622 6
 2 0 -8 87.5738 53.7645 5
 -2 0 9 3401.04 210.415 6
 2 0 9 2839.62 178.622 6
 -2 0 10 254.456 93.4269 8
 2 0 10 200.639 96.3952 8
 -2 -1 0 240876 3967.85 2
 2 1 0 241487 3968.29 2
 -2 -1 0 235816 3964.24 7
 2 1 0 232652 3965.62 7
 2 1 0 244870 3947.57 6
 -2 -1 0 237495 3946.91 6
 2 1 0 239835 3969.08 9
 -2 -1 1 43.8849 16.002 6
 -2 -1 -1 40.2964 11.7706 3
 2 -1 -1 114.022 18.7471 3
 2 1 -1 49.2668 15.4266 9
 2 1 1 50.4448 14.9165 9
 2 -1 -1 67.6354 14.265 4
 2 1 1 54.8983 14.3309 4
 -2 -1 -1 58.8684 14.7394 4
 -2 1 1 46.3748 14.2095 4
 -2 -1 -1 119.122 16.8748 1
 2 -1 1 69.9391 14.7283 8
 -2 -1 1 59.5813 14.9986 8
 -2 -1 1 38.9031 15.9488 2
 -2 1 -1 40.3417 12.8758 2
 2 1 -1 39.0513 18.9195 2
 2 -1 -2 74882 1300.09 6
 2 1 2 75992.1 1269.05 5
 -2 -1 2 76023.2 1282.14 2
 2 1 -2 74757 1271.32 9
 2 1 2 76095.6 1270.88 9
 2 -1 2 74656 1300.41 5
 -2 1 2 74847.6 1294.99 4
 2 1 2 71513 1292.65 4
 2 -1 -2 74652.6 1301.79 10
 -2 1 2 74594.9 1301.76 3
 -2 1 2 75961.7 1300.68 6
 2 1 3 260.422 39.5502 4
 -2 1 3 293.245 42.1924 4
 -2 -1 3 217.069 28.1053 2
 2 1 3 241.015 21.4773 9
 2 1 -3 298.742 23.0873 9
 -2 1 3 305.242 39.2239 6
 2 -1 -3 227.777 39.3986 10
 2 1 -3 264.062 37.3613 10
 -2 1 3 308.892 42.7078 3
 2 1 3 221.867 36.4882 3
 2 -1 3 280.752 37.0792 5
 2 1 -3 297.636 40.9098 5
 -2 1 4 23.6069 29.4471 3
 2 1 4 220.854 38.4967 3
 2 -1 -4 46.4613 10.9887 9
 2 -1 -4 74.8851 29.595 5
 2 -1 4 4.74206 25.7258 5
 2 1 -4 22.1844 29.302 5
 2 1 4 85.1076 34.4927 4
 -2 1 4 22.6351 30.6934 4
 2 1 -4 196.552 43.3431 10
 2 -1 4 90.9714 30.8298 10
 2 -1 -4 118.993 36.1682 10
 2 1 4 36.2164 29.1907 10
 -2 1 4 46.4694 31.391 6
 -2 -1 4 67.2539 33.7222 6
 -2 -1 4 55.6214 19.2597 2
 -2 -1 5 1448.78 63.3333 2
 2 -1 -5 1277.7 86.2104 5
 2 -1 5 1286.42 84.9359 5
 -2 1 5 1294.55 96.6328 3
 2 1 5 1461.19 94.8921 3
 2 -1 5 1471.81 95.5799 10
 2 1 5 1415.27 100.763 10
 2 1 -5 1415.02 96.5521 5
 -2 -1 5 1522.82 102.3 4
 2 -1 5 1446.33 101.153 4
 2 1 5 1410.81 102.805 4
 -2 1 5 1178.92 94.4629 4
 2 -1 6 24882.8 572.879 3
 -2 -1 6 25329.4 591.905 3
 -2 1 6 25255.3 588.579 4
 -2 -1 6 24318 582.462 4
 2 -1 6 24774.9 586.284 4
 2 1 6 24942.7 586.539 4
 -2 -1 6 25015.8 579.743 6
 -2 1 6 24079.9 564.28 6
 2 1 -6 22602.7 565.234 5
 2 1 6 24843.5 586.251 10
 2 -1 6 24108.8 570.991 10
 -2 1 6 24497.1 586.079 3
 2 1 6 24198.2 565.148 3
 2 -1 7 108.732 50.8143 10
 2 1 7 138.711 57.8894 10
 -2 -1 7 119.801 60.5807 4
 2 -1 7 43.5793 55.9981 4
 2 1 7 118.784 50.5306 4
 -2 1 7 140.067 64.8414 4
 2 1 7 116.603 54.0586 3
 2 -1 7 78.8746 52.8078 3
 -2 1 7 162.55 66.5591 3
 -2 -1 7 175.386 66.6498 3
 2 -1 -7 145.717 51.0616 5
 -2 1 7 96.9633 58.361 6
 -2 -1 7 208.222 63.3062 6
 2 1 7 141.931 52.6249 6
 2 1 -7 233.869 61.8311 5
 2 1 8 30838.9 696.445 6
 -2 -1 8 29935.1 743.51 6
 2 -1 8 30398.5 719.765 6
 2 -1 -8 30819 710.83 5
 2 1 -8 31459.4 747.926 5
 -2 1 8 30124.1 731.382 6
 2 1 -9 446.474 95.6198 5
 -2 -1 9 385.629 98.8282 8
 2 -1 9 291.779 89.215 8
 2 -1 9 362.052 83.3864 6
 -2 -1 9 392.527 93.6847 6
 -2 -1 10 4704.97 267.787 6
 2 -1 10 4805.55 250.362 6
 -2 -1 10 4179.63 273.408 8
 2 2 0 32.7572 17.1169 9
 2 2 0 13.2881 14.985 7
 -2 -2 -1 40508.4 722.437 1
 2 -2 -1 40348.6 727.584 3
 -2 -2 -1 43230.1 724.377 4
 2 -2 -1 42101 723.042 4
 2 -2 1 42259 722.227 8
 -2 -2 1 39674 718.713 8
 2 -2 1 41935.4 697.756 7
 2 2 -1 40646.5 726.827 9
 2 2 1 39556 724.917 9
 -2 -2 2 168.548 22.7073 2
 2 -2 -2 33.694 19.7319 4
 -2 -2 -2 12.2658 21.14 4
 -2 2 2 24.0074 21.9618 4
 2 2 2 41.785 22.2991 4
 2 -2 -2 3.06145 19.3598 6
 2 2 2 115.93 14.7149 6
 -2 -2 2 12.1376 21.411 8
 2 -2 2 24.4131 23.2565 8
 -2 2 2 22.6714 22.3269 3
 -2 -2 -2 -2.59375 18.9847 3
 2 -2 -2 60.1926 23.9486 3
 2 2 2 22.8596 20.8126 1
 2 2 2 65.5791 17.0434 9
 2 2 -2 15.4637 15.356 9
 2 2 -2 75.1349 24.6626 5
 2 2 2 21.5972 9.14605 5
 2 -2 -2 -12.935 21.0185 10
 2 -2 2 202.837 31.609 5
 -2 -2 3 73829.5 1284.47 2
 2 2 -3 75003.9 1341.98 5
 2 -2 3 74814.3 1336.6 5
 2 2 3 76409.1 1291.28 6
 2 -2 -3 75048.9 1329.93 6
 -2 2 3 74592.9 1337.78 3
 2 2 3 73450.8 1317.64 3
 2 2 3 78937.6 1337.73 4
 -2 2 3 75123.8 1333.5 4
 2 2 3 73160.8 1277.64 9
 2 2 -3 78688.2 1330.12 10
 2 -2 -3 74938.2 1338.53 10
 2 -2 3 76303.1 1319.07 10
 2 -2 3 76974.6 1337.53 8
 -2 -2 3 71910.9 1330.27 8
 2 2 3 75234.6 1312.8 1
 2 -2 -3 74394.2 1332.66 4
 -2 -2 -3 75179 1334.15 4
 2 -2 -4 24531.3 536.126 10
 2 -2 4 24951 516.129 10
 2 2 -4 24889.9 525.495 10
 2 2 4 24379.8 536.765 10
 2 2 4 24700.1 531.068 4
 -2 2 4 24176.4 528.364 4
 2 2 4 24091.1 501.639 1
 -2 2 4 23844.7 513.253 6
 2 2 4 25726.3 489.488 6
 -2 -2 4 24704.3 458.417 2
 2 2 4 25886.4 521.035 3
 -2 2 4 24394.3 532.334 3
 2 -2 4 24988.6 523.502 5
 2 2 -4 25279.3 536.854 5
 2 2 5 60983.3 1147.18 3
 -2 2 5 61090.7 1168.53 3
 -2 2 5 61516.2 1165.81 4
 2 2 5 62588.7 1168.74 4
 2 -2 5 60903.8 1145.14 10
 2 2 5 59881.9 1167.86 10
 2 2 5 61256.8 1124.08 1
 2 -2 5 60816.1 1145.28 5
 2 -2 -5 62119.6 1121.06 5
 2 -2 5 59950.6 1019.39 9
 2 2 5 60637.1 1106.35 6
 -2 -2 6 200.413 58.7282 6
 2 2 -6 155.296 53.8714 5
 2 -2 -6 227.397 51.4737 5
 2 2 6 172.878 51.3939 1
 2 2 6 94.5531 47.2496 10
 2 -2 6 159.807 49.629 10
 -2 -2 6 119.03 52.8119 4
 2 -2 6 219.723 57.3922 4
 2 2 6 201.641 60.6731 4
 -2 2 6 264.92 64.4991 4
 -2 2 6 170.308 51.2697 6
 -2 2 6 231.43 60.7492 3
 2 2 6 221.34 57.8956 3
 -2 -2 7 3956.41 202.316 6
 2 2 7 3700.7 167.633 6
 -2 2 7 3654.5 199.454 3
 2 2 7 3637.04 188.679 3
 2 2 -7 3494.68 191.169 5
 2 -2 -7 3645.63 169.017 5
 -2 -2 7 3826.48 199.549 4
 2 -2 7 3570.22 196.177 4
 -2 2 7 3809.22 185.869 6
 2 2 7 3912.22 201.608 10
 2 -2 7 3804.11 188.7 10
 -2 2 7 4050.01 205.681 4
 2 2 7 3920.71 202.972 4
 2 2 7 3659.53 171.462 1
 -2 -2 7 4268.31 211.565 3
 2 -2 7 3518.06 191.148 3
 -2 -2 7 3903.22 207.976 8
 2 -2 7 3577.7 201.785 8
 2 2 8 52.5169 49.8294 6
 -2 -2 8 63.5569 62.4269 6
 2 -2 8 -11.375 54.0899 6
 2 -2 8 -84.6065 63.6119 8
 -2 -2 8 13.942 64.0484 8
 2 2 -8 25.7435 60.1784 5
 2 2 -9 2148.82 178.807 5
 -2 -2 9 2018.8 181.182 8
 2 -2 9 2165.41 185.843 8
 2 -2 9 2439.31 176.599 6
 -2 -2 9 2528.28 190.738 6
 2 -2 10 -17.9789 92.3437 8
 -2 -2 10 -71.278 87.5145 8
 2 -2 10 -42.1257 83.5765 6
 -2 -2 10 32.0718 68.2044 6
 2 3 0 244473 4123.47 5
 2 3 0 250736 4135.08 7
 -2 -3 0 254007 4148.03 9
 2 3 0 247460 4147.97 9
 2 3 -1 201006 3327.64 5
 -2 -3 -1 201400 3323.3 1
 2 -3 1 199983 3291.37 1
 2 3 1 197882 3274.46 5
 2 -3 1 201661 3319.04 8
 -2 -3 1 199118 3316.11 8
 2 -3 -1 197265 3306.99 10
 -2 3 -1 196526 3318.37 8
 2 3 -1 197823 3316.6 8
 2 -3 -1 198486 3319.09 4
 -2 -3 -1 194346 3318.45 4
 2 3 -1 200572 3326.57 9
 2 3 1 200086 3326.1 9
 -2 -3 -1 194949 3322.83 9
 -2 -3 1 199150 3324.95 9
 2 -3 -2 33345.3 630.333 6
 2 3 2 33453.2 633.999 4
 -2 3 2 35383.2 638.25 4
 2 3 -2 33919.1 648.777 5
 2 -3 -2 33655.3 636.547 4
 -2 -3 -2 34712.3 638.096 4
 2 -3 -2 34299.3 642.634 3
 -2 -3 -2 33708.3 625.772 3
 2 3 2 34073.8 630.721 1
 2 3 -2 34232.2 621.918 9
 2 3 2 33699.5 620.002 9
 2 -3 -2 33735 633.243 10
 2 -3 2 33827.4 634.767 8
 -2 -3 2 34691.6 635.026 8
 -2 -3 -2 33654.2 619.458 9
 -2 -3 2 33341 620.966 9
 2 -3 2 33218.1 651.546 5
 -2 -3 -3 251.057 37.8075 3
 -2 3 3 249.189 42.8344 3
 2 -3 -3 249.624 41.5567 3
 -2 -3 3 292.316 42.1717 8
 2 -3 3 276.086 40.9524 8
 2 -3 -3 201.409 37.2382 10
 2 3 -3 210.738 33.6284 10
 2 -3 3 307.127 34.2992 10
 2 -3 3 255.045 40.8827 5
 2 3 -3 228.989 40.5202 5
 2 -3 -3 335.165 41.7177 6
 -2 3 3 227.942 38.5402 4
 2 3 3 240.606 38.9629 4
 2 -3 -3 290.556 43.5713 4
 -2 -3 -3 185.504 37.6257 4
 2 3 3 295.908 28.5626 6
 -2 -3 3 275.025 31.4452 9
 -2 -3 -3 235.68 27.9705 9
 2 3 3 228.238 36.6976 1
 2 3 4 20.0325 26.5661 6
 2 -3 4 -37.3473 41.5086 5
 2 3 -4 6.66512 35.6701 5
 -2 3 4 30.7202 35.3822 4
 2 3 4 -36.774 43.8782 4
 2 -3 -4 -19.0049 47.6299 10
 2 -3 4 4.75537 26.7556 10
 2 3 4 -6.63223 35.9581 10
 2 3 -4 -5.30081 34.7444 10
 2 -3 4 30.2905 34.0852 8
 -2 -3 4 36.1562 34.7027 8
 2 3 4 64.9885 36.3117 1
 2 3 4 -21.2815 35.1772 3
 -2 3 4 18.7664 38.0156 3
 2 3 5 24.26 37.2509 1
 -2 3 5 100.522 47.4835 4
 2 3 5 15.475 43.5502 4
 2 -3 -5 54.6116 31.1036 5
 2 -3 5 -7.2234 37.6453 5
 2 3 5 31.2221 29.259 6
 -2 3 5 -15.6442 39.0285 3
 2 3 5 54.2276 39.9304 3
 2 -3 5 55.7922 32.758 10
 2 3 5 48.6777 34.5257 10
 2 -3 -6 26857.3 572.605 5
 2 3 -6 26902.7 646.103 5
 -2 3 6 28346.7 644.773 4
 2 3 6 27363.9 639.176 4
 2 3 6 27073.2 641.379 10
 2 -3 6 26789.5 617.535 5
 2 3 6 26748.1 618.264 3
 2 3 6 27094.8 597.691 1
 2 3 6 27418.4 567.92 6
 2 -3 6 27838.3 648.259 8
 -2 -3 6 27340.6 643.342 8
 2 -3 6 27016.8 605.186 10
 -2 3 6 26476 635.513 3
 2 3 7 823.514 94.3721 1
 2 -3 7 613.69 98.5692 4
 -2 3 7 704.16 102.019 4
 2 3 7 818.398 106.408 4
 -2 -3 7 759.668 102.429 4
 2 3 -7 865.205 104.613 5
 -2 3 7 788.014 102.679 3
 2 3 7 831.808 100.975 3
 -2 -3 7 725.925 99.8226 8
 2 -3 7 866.778 104.683 8
 2 3 7 618.526 91.9284 10
 -2 -3 7 728.807 95.0722 6
 2 3 7 576.994 72.0711 6
 2 3 -8 19252.1 562.981 5
 2 -3 8 18989.8 566.378 8
 -2 -3 8 18844.2 560.467 8
 -2 -3 8 18740.6 550.294 6
 2 3 8 18943.2 493.904 1
 -2 -3 9 64.2929 72.5101 8
 2 -3 9 -16.2533 71.9516 8
 -2 -3 9 75.12 67.777 6
 2 -3 9 109.091 75.8057 6
 2 3 -9 -31.4301 75.9643 5
 2 -3 10 5559.6 281.502 6
 -2 -3 10 4728 280.63 6
 -2 -3 10 5082.12 301.618 8
 2 -3 10 5670.29 314.94 8
 -2 -4 0 237.356 35.0272 9
 2 -4 0 226.283 26.994 1
 -2 4 0 221.903 26.9616 1
 2 4 0 251.102 26.673 5
 2 4 1 20477.8 366.679 5
 -2 4 1 21015 412.157 1
 2 4 -1 21130 411.105 8
 -2 4 -1 20814.5 413.218 8
 2 4 -1 21064.9 417.672 5
 2 4 -1 20458.4 393.416 7
 2 -4 -1 21445.8 413.169 4
 -2 -4 -1 20782.3 412.07 4
 -2 -4 1 20990.5 418.36 9
 -2 -4 -1 19540 412.753 9
 2 -4 1 20669.7 387.321 1
 -2 -4 -1 20845.6 415.843 1
 2 -4 -1 20498.1 390.05 10
 -2 -4 1 20186.4 406.598 8
 2 -4 1 22111.8 412.745 8
 2 4 -2 176.633 29.4806 2
 -2 4 -2 190.688 38.6829 8
 2 4 -2 146.626 34.5643 8
 2 -4 2 167.008 35.9393 8
 -2 -4 2 123.597 33.2987 8
 2 4 2 166.653 34.0289 4
 -2 4 2 146.554 34.1426 4
 -2 -4 2 149.486 28.0333 7
 -2 -4 -2 159.142 17.5347 6
 2 4 -2 201.047 37.5151 5
 -2 -4 2 159.234 31.5881 9
 -2 -4 -2 200.209 33.8741 9
 2 -4 -2 127.77 34.1902 3
 -2 -4 -2 161.879 31.957 3
 2 -4 -2 163.547 35.0584 4
 -2 -4 -2 146.623 35.4563 4
 -2 -4 -2 184.454 34.1235 1
 2 4 2 179.808 34.7886 1
 2 -4 -2 159.644 30.4472 10
 2 -4 2 109.913 31.6856 5
 2 -4 -3 118912 2033 6
 -2 -4 -3 113810 2031.91 3
 2 -4 -3 115369 2053.14 3
 2 4 -3 119023 2065.86 5
 2 -4 3 117555 2066.98 5
 -2 -4 3 119729 2045.24 8
 2 -4 3 114219 2041.98 8
 -2 -4 3 117147 2011.11 9
 -2 -4 -3 114815 2006.14 9
 2 4 3 116686 2048.46 4
 -2 4 3 120710 2053.11 4
 -2 -4 -3 124033 2055.83 4
 2 -4 -3 126112 2057.76 4
 2 -4 -3 118119 2046.01 10
 2 4 -3 117212 2017.61 10
 2 -4 3 115911 2000.08 10
 2 4 -3 113905 1997.69 2
 2 4 3 118358 2042.3 1
 2 -4 -4 -5.51697 30.2939 6
 -2 -4 4 -12.5034 37.2103 8
 2 -4 4 -6.29089 35.3962 8
 -2 -4 -4 12.9522 33.2637 4
 2 4 4 -19.3337 38.3584 4
 -2 4 4 6.47475 35.9943 4
 2 -4 -4 39.0019 35.6931 4
 2 4 4 103.984 38.5376 10
 2 -4 4 70.8384 27.9844 10
 2 4 -4 20.5314 27.8305 10
 2 4 4 -11.2847 34.639 1
 -2 -4 -4 9.3754 20.3055 9
 -2 -4 4 23.573 21.8804 9
 2 -4 4 -6.9883 39.7853 5
 2 4 -4 101.334 39.7441 5
 2 -4 -5 43361 763.498 9
 2 4 5 42606.9 854.352 1
 2 4 -5 43416.6 900.089 5
 2 -4 5 42505.5 834.268 10
 2 4 -5 42465.4 852.042 10
 2 4 5 43329 888.991 10
 2 -4 5 44990.9 886.771 5
 2 -4 -5 44189.5 813.788 5
 2 -4 5 42690.1 877.677 8
 -2 4 5 42310.5 878.416 4
 2 4 5 41879.1 876.69 4
 -2 -4 5 41497.8 875.379 8
 2 -4 6 4463.76 200.318 5
 2 -4 -6 4446.7 160.151 5
 2 4 6 4154.37 204.229 10
 2 4 -6 4154.61 207.658 5
 -2 4 6 3976.91 196.643 4
 2 4 6 4349.94 203.052 4
 2 4 6 4435.76 185.572 1
 -2 -4 6 4327.05 204.03 8
 2 -4 6 4489.23 208.51 8
 2 4 7 3701.73 205.254 10
 -2 -4 7 3673.37 206.422 6
 -2 -4 7 3432.54 198.623 8
 2 -4 7 3456.75 202.212 8
 2 4 7 3863.02 184.138 1
 2 4 7 3208.03 193.172 4
 -2 4 7 3482.58 197.892 4
 2 4 -7 3466.62 204.363 5
 2 4 8 59.464 60.846 1
 -2 -4 8 71.3946 73.3434 8
 2 -4 8 43.345 61.4563 8
 2 4 -8 29.789 62.0202 5
 -2 -4 8 55.2883 72.9971 6
 2 -4 9 2215.66 178.6 6
 -2 -4 9 1851.94 172.239 6
 2 4 -9 1918.78 181.757 5
 2 -4 9 1721.62 172.983 8
 -2 -4 9 1979.77 177.411 8
 2 -4 10 434.564 101.002 6
 -2 -4 10 358.266 100.626 6
 -2 -4 10 417.954 116.08 8
 2 -4 10 257.272 91.8366 8
 -2 -5 0 55164.4 1032.34 9
 2 -5 0 56369 1008.08 1
 -2 -5 0 55478.5 996.81 5
 2 5 0 56395.4 1003.65 5
 2 -5 0 58650.9 961.421 10
 2 -5 -1 171.694 24.9087 10
 -2 -5 -1 112.885 33.7727 1
 2 -5 1 164.788 26.6931 1
 -2 5 1 147.333 31.6955 1
 2 5 -1 167.248 36.1582 8
 -2 5 -1 211.014 37.3291 8
 -2 -5 -1 119.717 32.0494 9
 -2 -5 1 216.09 37.4333 9
 2 5 -1 182.053 28.0633 7
 2 -5 1 183.055 36.0811 5
 -2 -5 1 181.972 32.3647 5
 2 5 -1 141.951 28.9517 5
 2 -5 -1 160.646 35.6204 4
 -2 -5 -1 217.92 37.467 4
 2 -5 -2 67099.7 1180.14 10
 2 -5 2 66214.9 1124.71 10
 2 -5 2 68774.2 1198.1 8
 -2 -5 2 66897.4 1195.46 8
 2 5 -2 66971 1213.93 5
 2 -5 2 67416 1223.27 5
 -2 -5 -2 66896 1192.04 9
 -2 -5 2 66141.1 1193.69 9
 -2 5 -2 70837 1209.14 8
 2 5 -2 63425.9 1197.1 8
 2 -5 -2 65937.5 1204.18 3
 2 -5 -2 67227.4 1200.77 4
 -2 -5 -2 69127.7 1204.67 4
 -2 -5 2 65251.6 1151.36 7
 -2 -5 -2 66190.4 1128.95 6
 -2 5 2 65503.7 1201.73 1
 -2 -5 -2 65733.3 1196.81 1
 -2 -5 3 3953.46 118.877 7
 2 5 -3 3982.82 123.33 2
 2 5 3 4150.06 151.583 1
 2 -5 -3 3497.12 133.432 6
 2 -5 3 3668.37 155.643 5
 2 5 -3 3910.52 158.308 5
 -2 5 3 3980.76 151.621 4
 2 5 3 3821.2 150.096 4
 2 5 -3 3844.72 125.342 10
 2 -5 3 4039.98 113.193 10
 -2 -5 -3 3926.59 145.088 3
 2 -5 -3 3725.23 150.088 3
 -2 5 3 3866.7 151.303 1
 2 -5 -3 3717.15 147.816 4
 -2 -5 -3 3768.69 148.1 4
 2 -5 3 4277.27 153.511 8
 -2 -5 3 4040.82 148.98 8
 -2 -5 3 3738.56 132.826 9
 -2 -5 -3 3766.81 131.16 9
 2 5 -4 41.2092 24.3148 2
 -2 5 4 48.5257 42.134 4
 2 5 4 82.7249 42.3253 4
 -2 -5 4 16.6922 26.1339 9
 -2 -5 -4 47.6116 27.7793 9
 2 -5 4 77.5299 38.672 5
 2 5 4 43.4463 36.6623 10
 2 5 -4 39.6129 30.7073 10
 2 -5 4 39.9825 25.7517 10
 2 5 4 109.405 42.1875 1
 -2 -5 -4 -6.27915 33.6113 3
 2 -5 -4 28.1502 33.5161 6
 2 -5 5 105.985 43.4653 5
 2 -5 5 142.779 50.0666 8
 -2 -5 5 183.392 53.7441 8
 2 5 -5 97.3191 45.5848 5
 2 5 5 235.519 53.0846 10
 2 5 -5 191.264 46.0621 10
 2 -5 -5 182.909 53.5424 4
 2 5 5 126.581 51.8798 4
 -2 5 5 169.315 52.562 4
 -2 -5 -5 173.338 54.8494 4
 2 5 5 251.997 54.6709 1
 -2 -5 5 159.8 32.985 9
 2 -5 -5 206.003 31.154 9
 2 5 6 18592 462.916 1
 2 5 6 17837.5 482.785 4
 -2 5 6 17042.4 476.258 4
 2 5 -6 17447.7 502.121 5
 2 5 6 18994.9 497.616 10
 -2 -5 6 17224.9 478.613 8
 2 -5 6 17393.7 482.285 8
 2 -5 6 17964.7 482.786 5
 2 5 7 3907.96 213.623 10
 2 -5 7 4213.36 223.776 8
 -2 -5 7 4128.56 218.591 8
 2 5 7 4033.16 216.64 4
 -2 5 7 3787.52 209.521 4
 -2 5 7 4284.72 211.404 1
 2 5 7 4258.82 201.175 1
 2 5 -7 4007.45 228.706 5
 -2 -5 8 24533.7 668.832 6
 2 5 -8 24113.3 689.868 5
 -2 -5 8 24258.8 671.416 8
 2 -5 8 23090.3 661.879 8
 -2 -5 9 534.517 105.548 6
 2 -5 9 437.01 106.547 8
 -2 -5 9 381.952 104.285 8
 2 5 -9 680.235 119.652 5
 -2 -5 10 3451.48 255.827 8
 2 -5 10 3787.17 262.584 8
 -2 -5 10 4108.96 262.252 6
 2 -5 10 3384.14 237.046 6
 2 -6 0 3.78837 22.5484 1
 -2 -6 0 25.9463 25.4855 9
 2 6 0 3.54388 18.4608 5
 -2 -6 0 22.1977 20.6026 5
 -2 6 0 -4.49609 26.7606 8
 -2 -6 -1 16075.8 369.623 1
 2 -6 1 16669.8 344.411 1
 -2 6 1 16051 365.129 1
 2 6 -1 16069.9 364.848 5
 2 -6 1 16336.8 380.438 5
 -2 -6 1 16321.5 361.005 5
 -2 -6 -1 16228.7 374.781 9
 -2 -6 1 16747.5 378.446 9
 2 6 -1 16922.8 333.379 7
 2 6 -1 16236.3 365.942 8
 -2 6 -1 16871.5 371.799 8
 -2 -6 2 7355.95 222.143 5
 -2 -6 -2 7549.77 218.91 1
 2 -6 2 8077.75 220.345 8
 -2 -6 2 7592.99 216.602 8
 2 6 -2 7516.29 222.227 8
 -2 6 -2 7841.61 226.376 8
 -2 -6 -2 7436.21 215.337 9
 -2 -6 2 7471.12 217.788 9
 2 -6 2 7173.22 230.602 5
 2 6 -2 7455.07 225.535 5
 -2 6 2 7077.32 217.534 1
 2 -6 -2 7634.02 220.027 4
 -2 -6 -2 7468.94 218.342 4
 2 -6 -3 80448.7 1407.06 6
 -2 -6 -3 79775.4 1405.06 9
 -2 -6 3 78639.5 1407.5 9
 2 6 -3 76698.9 1377.91 2
 2 -6 -3 77650.9 1435.4 3
 -2 -6 -3 79522.7 1419.72 3
 2 6 -3 77872.6 1437.5 8
 -2 6 -3 82397.9 1446.71 8
 2 -6 3 79042.8 1457.11 5
 2 6 -3 79382 1451.95 5
 2 -6 3 82373.5 1428.3 8
 -2 -6 3 81200.4 1426.36 8
 -2 -6 3 75928.9 1353.85 7
 2 6 3 75444.8 1429 1
 -2 6 3 79257.4 1436.68 1
 2 6 -3 75224.9 1366.38 10
 -2 -6 -3 78284 1431.39 4
 2 -6 -3 78632.4 1433.31 4
 -2 6 4 75.1698 48.84 4
 2 6 4 59.807 44.4997 4
 2 -6 -4 -5.84804 31.3034 6
 2 -6 4 59.6424 39.8394 5
 2 6 -4 70.9678 31.2876 10
 2 6 4 59.9838 39.6006 10
 2 6 -4 40.4136 27.2591 2
 -2 -6 4 39.915 28.5336 7
 -2 6 4 45.254 39.8348 1
 2 6 4 14.4354 42.0392 1
 -2 -6 4 25.2368 31.6048 9
 -2 -6 -4 33.738 28.0761 9
 -2 -6 5 31342 614.198 9
 2 -6 -5 30058.3 601.376 9
 2 6 -5 30986 721.817 5
 2 6 5 31287 697.256 4
 -2 6 5 29706.8 689.234 4
 -2 -6 5 30902.4 690.181 8
 2 -6 5 30215.1 688.332 8
 -2 -6 -5 31778.7 606.619 9
 2 6 5 30590.6 693.918 10
 2 6 -5 30497.5 638.66 10
 2 -6 5 29878.8 701.685 5
 2 6 5 30866 683.028 1
 -2 6 5 31373.9 693.409 1
 -2 -6 -5 32186.9 706.161 4
 2 -6 -5 31709.1 703.737 4
 -2 6 6 398.825 77.6399 4
 2 6 6 565.753 85.1346 4
 2 6 6 448.464 74.6781 1
 -2 6 6 546.047 83.5848 1
 2 -6 6 482.814 82.0432 8
 -2 -6 6 521.503 83.46 8
 2 6 6 331.855 72.337 10
 2 6 -6 357.762 76.3775 5
 2 -6 6 323.202 72.1912 5
 2 -6 7 4443.74 234.906 8
 -2 -6 7 4084.46 224.099 8
 2 6 7 3994.18 206.04 1
 2 6 -7 4023.14 239.127 5
 -2 -6 8 208.345 79.6546 8
 2 -6 8 -15.0402 79.4367 8
 2 6 -8 68.6528 61.451 5
 -2 -6 8 105.564 75.2223 6
 2 6 -9 2161.91 201.369 5
 -2 -6 9 2132.51 187.741 6
 2 -6 9 2133.27 192.192 8
 -2 -6 9 2175.95 192.267 8
 2 -6 10 -34.1739 71.1452 6
 -2 -6 10 108.676 87.5542 6
 2 -6 10 -18.8061 92.3604 8
 -2 -6 10 130.049 88.3453 8
 -2 -7 0 148502 2627.87 9
 -2 -7 0 153742 2618.16 1
 -2 -7 0 153315 2575.86 5
 -2 7 0 146149 2612.48 8
 2 7 0 154240 2615.73 8
 2 -7 0 152085 2593.64 1
 2 7 -1 17517.9 397.672 8
 -2 7 -1 18012.5 402.821 8
 -2 -7 1 17296.2 384.446 5
 -2 -7 -1 16942 337.176 5
 -2 7 1 16601.6 390.963 1
 -2 -7 -1 16444.5 394.668 1
 2 -7 1 17393.4 370.064 1
 2 -7 1 17002.2 405.968 5
 2 7 -1 17205.5 392.616 5
 2 7 -1 17848.4 352.196 7
 -2 -7 1 16964.1 404.121 9
 -2 -7 -1 16691.8 402.531 9
 -2 -7 -2 26006.1 558.402 1
 -2 -7 2 25984.3 563.359 5
 2 7 -2 26598.7 572.462 5
 2 -7 2 26098.8 579.894 5
 2 -7 -2 26836 562.749 4
 -2 -7 -2 26653.2 563.736 4
 -2 -7 -2 25602.3 556.939 9
 -2 -7 2 25691.1 560.426 9
 -2 7 2 25353.2 562.872 1
 2 -7 2 26429.3 521.178 1
 2 7 -2 27224.9 568.454 8
 -2 7 -2 27325 571.34 8
 -2 -7 -3 445.362 36.1862 6
 2 7 3 442.789 56.4532 10
 2 -7 3 593.782 69.5526 5
 -2 -7 3 392.523 36.1407 7
 2 7 -3 411.098 38.8185 10
 -2 -7 -3 474.775 56.4159 9
 -2 -7 3 434.036 54.3278 9
 2 7 -3 415.517 60.125 8
 -2 7 -3 428.651 62.9385 8
 -2 -7 -3 513.655 59.971 3
 -2 7 3 334.338 55.0022 1
 2 -7 -4 24.53 35.3164 6
 2 7 -4 13.4051 27.9748 10
 2 7 4 -15.3815 40.6145 10
 -2 -7 4 23.0254 26.3292 7
 -2 -7 -4 85.8645 37.1902 9
 -2 -7 4 -17.9791 32.9071 9
 2 -7 4 38.9834 44.9 8
 -2 -7 4 38.8479 43.7151 8
 2 -7 -4 16.8132 46.7329 4
 -2 -7 -4 58.7924 43.1387 4
 2 7 -4 -9.76734 41.5425 5
 2 7 4 24.3234 46.1579 1
 -2 7 4 -16.4737 44.0822 1
 2 7 -4 -4.2317 29.161 2
 2 -7 -4 8.52618 39.8625 3
 2 -7 4 9.28591 42.6593 5
 2 -7 -5 688.2 86.1515 4
 -2 -7 -5 564.903 79.3759 4
 2 -7 -5 545.463 65.4707 6
 2 7 -5 538.615 83.7348 5
 2 -7 -5 612.148 58.9217 9
 -2 -7 5 659.947 63.41 9
 2 -7 5 470.21 82.1818 5
 2 7 5 537.949 75.6903 10
 -2 -7 -5 661.105 79.5707 3
 2 -7 -5 698.591 88.3422 3
 -2 7 5 407.448 77.7386 1
 2 7 5 525.469 77.6345 1
 -2 -7 -5 632.924 59.3365 9
 -2 7 5 586.806 83.5153 4
 2 7 5 442.418 81.032 4
 -2 -7 5 550.616 77.8572 8
 2 -7 5 525.401 73.9058 8
 2 7 6 18841.8 505.581 1
 2 7 -6 19362.7 561.238 5
 2 -7 6 18589.7 523.383 5
 2 7 6 18711.4 511.667 10
 -2 7 6 18943.3 519.885 4
 2 7 6 18929.8 517.202 4
 -2 -7 6 18348.5 513.581 8
 2 -7 6 18694.5 518.716 8
 -2 7 6 19567.9 520.073 1
 -2 -7 -6 19096.6 530.298 4
 2 -7 -6 18486.5 525.303 4
 2 7 -7 739.927 113.039 5
 2 -7 7 584.541 100.393 8
 -2 -7 7 552.916 96.1541 8
 2 7 -8 18487.7 612.758 5
 -2 -7 8 18623.8 579.358 8
 2 -7 8 19377.5 587.606 8
 -2 -7 9 1328.87 153.112 8
 2 -7 9 1082.8 148.865 8
 -2 -7 9 893.007 143.725 6
 2 -8 0 97.1161 38.0212 5
 -2 -8 0 63.9361 44.493 9
 2 8 0 78.5914 26.4204 7
 -2 -8 0 47.1673 26.0903 5
 2 8 0 148.117 48.5353 8
 -2 8 0 132.077 45.3745 8
 -2 -8 0 55.8 33.6393 1
 2 -8 0 83.2078 30.6486 1
 2 8 -1 16227.8 341.729 7
 -2 8 -1 16276.2 291.687 7
 -2 8 -1 17360.9 406.906 8
 2 8 -1 16381.3 397.978 8
 2 8 -1 16677.4 393.031 5
 2 -8 1 15895 399.963 5
 -2 -8 -1 16311.2 407.112 9
 -2 -8 1 16675.4 411.075 9
 -2 -8 1 16089.7 379.981 5
 -2 -8 -1 16515.1 335.436 5
 2 -8 1 16492 369.055 1
 -2 -8 -1 16628.8 398.324 1
 -2 8 2 3232.61 150.897 1
 2 -8 2 3448.33 128.994 1
 2 -8 2 3120.66 154.438 5
 2 8 -2 3404.23 155.905 5
 -2 -8 2 3160.34 149.563 9
 -2 -8 -2 3741.58 157.364 9
 -2 -8 2 3636.97 155.001 5
 2 8 -2 3222.41 151.672 8
 -2 8 -2 3368.13 154.749 8
 -2 -8 -3 39837.5 780.249 9
 -2 -8 3 37555.4 775.804 9
 -2 8 3 36320 788.757 1
 -2 8 -3 38460.3 803.099 8
 2 8 -3 37472.3 793.927 8
 -2 -8 -3 38585.2 690.051 6
 -2 -8 3 37624.7 780.325 8
 2 -8 3 38331.2 785.894 8
 2 8 3 37654.6 763.738 10
 2 8 -3 37393.2 693.473 10
 2 -8 3 38511.1 813.447 5
 2 -8 -3 36802.9 789.654 3
 -2 -8 -3 37606.2 794.307 4
 2 -8 -3 39446.4 800.151 4
 -2 -8 -4 4609.33 195.358 3
 2 -8 -4 4228.38 197.234 3
 2 8 -4 4448.02 154.622 2
 2 -8 4 4454.95 208.253 5
 2 -8 -4 4337.56 198.294 4
 -2 -8 -4 4681.66 203.403 4
 2 -8 4 4751.27 200.311 8
 -2 -8 4 4547.41 197.125 8
 2 -8 -4 4724.57 177.2 6
 2 8 4 4506.26 201.615 1
 -2 8 4 4148.85 194.489 1
 2 8 -4 4264.94 209.424 5
 2 8 4 4393.91 186.597 10
 2 8 -4 4463.09 145.461 10
 -2 -8 4 4718 182.317 9
 -2 -8 -4 4412.17 174.461 9
 2 -8 -5 32452 748.49 3
 -2 -8 -5 31476.7 724.885 3
 2 8 -5 32134.9 778.429 5
 2 -8 -5 31720.2 658.222 9
 2 -8 5 31307.9 663.407 9
 2 -8 -5 32014.4 681.219 6
 2 -8 5 34197.3 741.346 8
 -2 -8 5 33596.9 737.517 8
 2 8 5 31539.9 729.087 1
 -2 8 5 31364.4 731.01 1
 2 8 5 31332.3 718.873 10
 -2 -8 -5 29941.4 731.851 4
 2 -8 -5 30856.7 737.393 4
 -2 -8 5 31636.4 666.718 9
 -2 -8 -5 32905.5 663.202 9
 2 -8 5 32647.6 753.856 5
 2 8 6 2054.41 148.512 10
 2 -8 6 1810.42 150.217 5
 2 8 -6 1659.24 154.638 5
 -2 8 6 2009.48 152.039 1
 2 8 6 1990.84 150.398 1
 2 -8 6 1922.19 147.875 8
 -2 -8 6 1968.16 148.002 8
 -2 -8 -6 2255.26 162.767 4
 2 -8 -6 1792.33 145.127 4
 2 -8 7 2592.03 186.955 8
 -2 -8 7 2583.77 184.706 8
 2 8 -7 2530.32 202.691 5
 -2 -8 8 -31.298 74.4139 8
 2 -8 8 79.0533 73.9189 8
 -2 -8 9 1795.5 179.764 8
 2 -8 9 1622.23 175.894 8
 -2 -8 9 1470.82 167.467 6
 2 -9 0 67219.6 1234.05 1
 2 9 0 67380.6 1202.78 7
 2 9 0 63576.1 1254.68 8
 -2 9 0 63411.7 1257.76 8
 -2 -9 0 68885.1 1287.84 9
 -2 -9 0 68814.3 1213.82 5
 2 -9 0 68196.8 1253.1 5
 2 -9 1 22.0402 32.4448 1
 -2 -9 -1 8.06781 35.7151 9
 -2 -9 1 16.2611 35.2939 9
 -2 9 -1 9.93872 12.6478 7
 2 9 -1 18.3185 26.2294 7
 2 -9 -1 35.482 32.4711 5
 2 -9 1 -7.54567 37.6326 5
 2 9 -1 -29.2419 46.6391 8
 -2 9 -1 29.9 41.5539 8
 -2 -9 -1 24.8161 22.4074 5
 -2 -9 1 -6.1642 32.5528 5
 -2 -9 2 26575.6 594.754 5
 2 -9 2 26605.2 553.231 1
 -2 9 2 26372 601.336 1
 2 -9 2 25196.8 605.904 5
 -2 -9 2 26346.3 604.155 9
 -2 -9 -2 27069.8 606.293 9
 -2 -9 -2 27885.2 609.05 4
 2 -9 -2 27031.2 604.313 4
 -2 -9 -2 27225.5 603.845 1
 2 9 -2 27046.9 605.096 8
 -2 9 -2 26469 606.24 8
 2 9 3 19.8604 30.9513 10
 -2 9 3 -26.4258 50.7273 1
 2 -9 3 19.2638 40.9663 5
 2 -9 -3 -26.7237 45.7529 3
 -2 -9 -3 55.2852 40.5653 9
 -2 -9 3 32.2457 37.6896 9
 2 9 -3 -17.7895 45.0278 8
 -2 9 -3 9.05308 49.7089 8
 -2 -9 -3 8.88485 44.9778 4
 2 -9 -3 8.79206 48.8754 4
 2 9 -3 39.8014 38.6335 5
 -2 -9 -4 30.4527 49.0672 4
 2 -9 -4 80.6516 53.2389 4
 2 -9 4 9.44156 52.4857 8
 -2 -9 4 -37.6811 51.7248 8
 2 9 4 -16.1946 39.1405 10
 2 -9 4 -10.8076 46.9145 5
 2 -9 -4 20.4257 43.4368 3
 -2 -9 -4 18.489 45.4008 3
 2 9 -4 11.8197 45.8911 5
 -2 -9 4 39.4943 42.2729 9
 2 9 -4 38.9604 34.1678 2
 -2 9 4 -19.845 50.9636 1
 -2 -9 -4 -23.0737 41.1618 9
 2 -9 -4 -13.5984 38.2549 6
 2 -9 -5 210.367 52.7555 6
 2 9 5 407.764 69.6327 10
 2 9 5 229.732 71.1968 1
 -2 9 5 242.69 65.7918 1
 2 9 -5 277.228 75.2701 5
 2 -9 -5 233.358 52.2626 9
 2 -9 5 277.831 64.3427 9
 2 -9 5 226.616 65.7151 8
 -2 -9 5 204.25 67.4312 8
 2 -9 -5 390.11 76.9169 3
 -2 -9 -5 213.005 65.5158 3
 -2 -9 -5 359.891 60.0851 9
 -2 -9 5 280.448 64.9463 9
 2 -9 5 263.707 76.5874 5
 -2 -9 -5 303.603 71.0882 4
 2 -9 -5 116.34 55.4812 4
 2 9 -6 12842.4 458.433 5
 2 -9 -6 12544.5 425.272 4
 -2 -9 -6 12496.9 425.478 4
 2 9 6 11842.8 390.938 10
 2 -9 6 12085.7 406.263 8
 -2 -9 6 11800.8 401.505 8
 -2 -9 7 284.996 89.3171 8
 2 -9 7 201.092 79.9673 8
 2 9 -7 347.371 101.727 5
 -2 -9 8 17555.9 568.407 8
 2 -9 8 17629 571.468 8
 -2 -9 9 75.0145 78.0869 6
 -2 -9 9 107.115 98.0276 8
 2 -9 9 -18.0603 84.4404 8
 -2 10 0 -48.9588 49.0801 8
 2 10 0 8.07002 40.8526 8
 2 10 0 62.8341 35.358 7
 2 -10 0 7.32397 33.6459 5
 -2 -10 0 54.9771 44.2911 9
 -2 -10 0 -10.875 32.3636 5
 -2 -10 0 24.0427 39.3588 1
 -2 -10 -1 7631.5 258.649 1
 -2 -10 1 7292.66 250.44 1
 -2 -10 1 7437.92 266.877 9
 -2 10 -1 6830.42 250.041 8
 2 10 -1 7054.35 251.299 8
 2 -10 1 7020.37 250.427 5
 2 10 -1 7328.86 194.87 7
 2 -10 -1 7236.34 230.328 5
 -2 -10 -1 7522.69 198.406 5
 -2 -10 1 7250.1 234.699 5
 -2 -10 -2 1910.13 128.248 1
 2 -10 2 2171.55 134.644 5
 2 -10 -2 2347.11 111.782 5
 -2 -10 2 1917.22 122.141 5
 2 10 -2 1789.39 127.539 8
 -2 10 -2 2185.11 138.579 8
 -2 -10 -2 1903.16 128.743 9
 -2 -10 2 2139.21 134.649 9
 2 -10 -2 1950.68 128.417 4
 -2 -10 -2 1989.46 130.63 4
 2 10 2 2081.93 103.139 10
 2 -10 3 50948.8 1051.42 5
 2 10 -3 50373.9 1058.16 5
 2 10 -3 48963.8 1031.78 8
 -2 10 -3 50746.8 1042.52 8
 2 -10 -3 49396.1 1033.4 4
 -2 -10 -3 48660.3 1033.42 4
 2 10 3 52026.1 977.924 10
 -2 10 3 51225.4 1039.53 1
 -2 -10 3 49997 1023.85 9
 -2 -10 -3 49721.9 1018.23 9
 2 -10 -3 49446.7 1036.64 3
 -2 -10 -4 1639.79 132.073 4
 2 -10 -4 1557.45 128.351 4
 -2 10 4 1711.84 134.665 1
 2 -10 -4 1773.76 112.014 6
 2 10 4 1605.78 113.186 10
 2 -10 4 1670.59 135.49 5
 -2 -10 -4 1791.37 121.766 9
 -2 -10 4 1478.4 115.34 9
 2 10 -4 1625.62 138.826 5
 -2 -10 -4 1680.23 131.468 3
 2 -10 -4 1853.62 138.791 3
 2 -10 -5 17297.7 442.125 9
 2 -10 5 17319.7 447.844 9
 -2 -10 -5 17063.4 441.727 9
 -2 -10 5 18056.9 455.108 9
 2 10 5 17304.5 467.985 10
 2 -10 -5 18515.2 521.981 3
 -2 -10 -5 16136.1 484.617 3
 2 -10 -5 16259.8 429.495 6
 2 -10 5 17071.8 492.752 8
 -2 -10 5 17606.6 496.514 8
 2 -10 -5 17793.4 515.422 4
 -2 -10 -5 16991.3 506.772 4
 2 10 -5 18157.4 549.173 5
 -2 -10 -6 1208.25 134.166 4
 2 -10 -6 1332.31 140.418 4
 -2 -10 6 1564.71 147.755 8
 -2 -10 -6 1539.65 143.39 3
 2 -10 -6 1470 144.457 3
 2 -10 7 2590.05 196.166 8
 -2 -10 7 2734.65 199.861 8
 2 -10 8 120.488 83.2277 8
 -2 -10 8 136.373 86.32 8
 -2 -11 0 38400.8 819.406 1
 2 -11 0 37278.2 788.117 1
 -2 -11 0 38062.8 840.401 9
 2 11 0 40434.8 831.628 8
 -2 11 0 39252.7 828.906 8
 2 -11 0 37744.3 794.662 5
 2 11 0 38143 740.136 7
 -2 -11 0 36489.8 752.85 5
 2 11 1 4072.62 192.759 8
 -2 11 1 4156.69 196.702 8
 -2 11 -1 3763.08 192.197 8
 2 11 -1 4065.72 197.008 8
 -2 -11 1 3805.57 182.641 1
 -2 -11 -1 3958.2 187.289 1
 2 -11 1 4246.67 174.728 1
 -2 -11 1 4351.19 208.335 9
 -2 -11 -1 4231.83 203.083 9
 2 -11 1 4072.87 188.652 5
 2 -11 -1 3835.72 164.637 5
 2 -11 -1 4013.32 191.107 4
 -2 -11 -1 4160.96 194.804 4
 -2 -11 1 3774.02 168.561 5
 2 -11 2 20714.3 534.235 5
 2 -11 2 20620.8 482.522 1
 -2 -11 -2 21250.5 535.612 1
 -2 -11 -2 20488.8 534.598 4
 2 -11 -2 21283.3 539.266 4
 -2 -11 2 20750.5 516.163 5
 -2 -11 2 19867.1 531.063 9
 -2 -11 -2 21159 539.399 9
 2 11 -2 20561.6 533.657 8
 -2 11 -2 20431.1 537.54 8
 2 -11 -2 20704.3 465.894 5
 2 11 2 21398.9 454.352 10
 2 11 3 837.112 75.8259 10
 2 -11 3 891.788 79.1394 1
 -2 -11 -3 767.384 92.384 9
 -2 -11 3 660.911 88.2436 9
 -2 -11 -3 779.862 95.6708 4
 2 -11 -3 856.469 100.361 4
 2 -11 -3 779.838 95.1916 3
 2 -11 3 671.462 93.49 5
 2 11 -3 657.872 90.1557 8
 -2 11 -3 517.433 89.9895 8
 2 11 4 8.30913 45.0499 10
 -2 -11 -4 45.2542 58.9326 3
 2 -11 -4 61.1181 58.1254 3
 2 -11 -4 7.51774 41.7913 6
 2 11 -4 12.0611 68.6635 8
 -2 11 -4 -49.1318 72.3247 8
 -2 -11 -4 61.1751 59.1413 4
 2 -11 -4 24.1815 52.4842 4
 -2 -11 -4 -9.7194 52.016 9
 -2 -11 4 49.6136 58.4271 9
 2 -11 -4 28.2855 50.4592 9
 2 -11 4 -39.1231 54.3714 9
 -2 11 4 -58.6439 70.547 1
 2 -11 4 36.9059 62.2758 5
 2 -11 -5 -13.6244 59.1416 4
 -2 -11 -5 -27.5286 65.4515 4
 2 11 5 -29.7183 53.7082 10
 2 -11 5 9.47423 50.7038 9
 2 -11 -5 122.846 62.7051 3
 -2 -11 -5 12.4785 49.6453 3
 -2 -11 5 28.6231 51.0613 9
 2 -11 6 10239.7 387.97 8
 -2 -11 6 9933.92 380.142 8
 2 -11 -6 10552.1 404.808 3
 -2 -11 -6 9875.41 379.465 3
 -2 -11 -6 10275.7 403.252 4
 2 -11 -6 9835.46 394.377 4
 2 -11 7 856.276 129.241 8
 -2 -11 7 944.274 131.871 8
 2 -11 -7 920.62 133.195 4
 -2 -11 -7 858.869 130.833 4
 -2 -11 8 9624.67 414.797 8
 2 -11 8 9538.85 416.168 8
 -2 -12 0 45.2943 52.0196 9
 2 -12 0 -8.65796 45.0994 1
 -2 -12 0 -20.0786 46.936 1
 2 -12 0 17.0576 44.4265 5
 2 12 0 -10.2096 60.1164 8
 -2 12 0 10.3201 55.9526 8
 -2 -12 -1 5642.88 240.917 4
 2 -12 -1 5864.2 244.894 4
 -2 12 1 5322.35 235.993 8
 2 12 1 5311.37 234.511 8
 -2 -12 -1 5396.36 233.837 1
 2 -12 1 5378.13 211.248 1
 2 -12 1 5614.36 230.811 5
 2 -12 -1 5119.82 198.67 5
 -2 12 -1 5582.71 242.24 8
 2 12 -1 5486.77 236.549 8
 -2 -12 -1 5108.77 237.505 9
 -2 -12 1 5102.5 237.895 9
 -2 -12 1 5820.23 237.805 1
 -2 -12 -2 1386.15 120.917 1
 -2 -12 2 1438.89 127.104 9
 -2 -12 -2 1217.9 117.259 9
 2 -12 2 1529.44 125.632 5
 -2 -12 2 1284.02 115.868 1
 2 -12 2 1440.54 104.74 1
 2 12 -2 1256.06 122.224 8
 -2 12 -2 1395.14 125.87 8
 2 -12 -2 1219.51 118.608 4
 -2 -12 -2 1221.48 119.452 4
 -2 -12 -3 27239.4 653.124 9
 -2 -12 3 25989.8 650.474 9
 2 -12 -3 25401 661.177 3
 2 -12 3 25280.2 653.425 5
 -2 -12 -3 27742.5 677.792 4
 2 -12 -3 27128.5 669.934 4
 2 -12 3 25686.6 586.227 1
 2 12 -3 25155.1 651.585 8
 -2 12 -3 26213.3 664.998 8
 2 -12 -4 1768.76 149.316 4
 -2 -12 -4 1778.1 152.94 4
 -2 -12 -4 1848.68 140.809 9
 -2 -12 4 1623.34 132.758 9
 2 -12 -4 1679.36 132.55 9
 2 -12 4 1578.06 131.769 9
 2 -12 -4 1654.73 147.754 3
 -2 -12 -4 1546.13 139.011 3
 -2 -12 -5 20875.5 594.674 3
 2 -12 -5 20990.5 609.541 3
 2 12 5 20852.7 535.601 10
 2 -12 -5 21199.8 613.089 4
 -2 -12 -5 20936.7 612.919 4
 2 -12 -6 262.001 85.422 4
 -2 -12 -6 165.543 83.9285 4
 2 -12 -6 425.873 106.515 3
 -2 -12 -6 330.282 90.4171 3
 2 -12 -7 1285.27 160.623 4
 -2 -12 -7 1424.8 166.717 4
 -2 -12 7 1632.8 167.662 8
 2 -12 7 1545.79 160.796 8
 2 -12 8 18.009 85.6356 8
 -2 -12 8 -17.8391 74.2745 8
 2 -13 0 38979.9 837.052 5
 -2 -13 0 40652.5 883.393 1
 -2 -13 0 38818.6 900.264 9
 2 13 0 39599 881.21 8
 -2 13 0 38324 878.264 8
 2 -13 1 5602.8 237.447 5
 -2 13 1 5382.36 248.831 8
 2 13 1 5538.13 250.764 8
 2 13 -1 5552.72 252.582 8
 -2 13 -1 5262.91 247.352 8
 -2 -13 1 5299.3 239.687 1
 -2 -13 -1 5425.47 255.558 9
 -2 -13 1 5599.49 259.645 9
 -2 -13 -1 5208.46 242.003 1
 2 -13 1 5616.27 224.828 1
 2 -13 -1 4746.28 234.198 4
 -2 -13 -1 5201.66 243.385 4
 2 -13 2 11276.3 371.464 5
 -2 -13 -2 10044.4 366.756 1
 -2 -13 2 11087.8 363.643 1
 2 -13 2 11000 332.259 1
 -2 -13 2 9688.22 365.272 9
 -2 -13 -2 11118.1 382.619 9
 2 -13 -2 11418.1 383.396 4
 -2 -13 -2 10677.2 377.488 4
 2 -13 3 -8.37905 48.265 1
 -2 -13 3 78.9754 58.7789 1
 2 -13 -3 118.553 59.4327 4
 -2 -13 -3 79.9673 56.6955 4
 2 -13 -3 66.5223 58.9061 3
 2 -13 -3 58.6996 55.8354 9
 -2 -13 -3 120.462 60.0872 9
 2 -13 -4 43.062 57.1108 4
 -2 -13 -4 58.1556 67.9763 4
 -2 -13 -4 40.471 60.8608 3
 2 -13 -4 29.01 65.4376 3
 -2 -13 -5 31.9519 66.5325 4
 2 -13 -5 63.09 73.7538 4
 -2 -13 -5 116.158 69.0582 3
 2 -13 -5 141.385 72.182 3
 2 -13 -6 7542.75 355.739 3
 -2 -13 -6 7033.58 335.181 3
 -2 -13 -6 7596.06 360.736 4
 2 -13 -6 7051.8 348.44 4
 2 -13 -7 -18.5851 77.3906 4
 -2 -13 -7 188.147 84.8848 4
 2 -14 0 105.018 49.061 5
 -2 -14 0 85.403 58.9954 1
 2 -14 1 3602.56 198.621 5
 -2 -14 -1 4237.7 229.303 4
 2 -14 -1 4820.43 242.086 4
 2 -14 1 4448.34 208.136 1
 -2 -14 -1 4482.07 231.433 1
 -2 -14 1 3982.2 215.788 1
 -2 -14 -2 1136.95 125.845 4
 2 -14 2 926.446 98.4853 1
 -2 -14 2 925.68 112.201 1
 2 -14 -2 1182.03 128.138 4
 -2 -14 -3 19377.8 585.195 4
 2 -14 -3 19812.8 583.023 4
 -2 -14 3 20323.2 556.924 1
 2 -14 -3 19811.8 586.869 3
 -2 -14 -4 204.529 81.248 3
 2 -14 -4 125.321 69.3883 3
 -2 -14 -4 78.5111 66.827 4
 2 -14 -4 170.686 80.8633 4
 -2 -14 4 185.646 74.4809 1
 2 -14 -5 10945.9 431.815 3
 -2 -14 -5 10790.5 413.736 3
 -2 -14 -5 10256.2 424.35 4
 2 -14 -5 10650.4 426.273 4
 -2 -14 -6 74.2581 78.9577 4
 2 -14 -6 55.0052 71.1873 4
 2 -14 -6 -91.5033 91.27 3
 -2 -14 -6 -16.8204 77.2715 3
 -2 -14 -7 1021.07 152.449 4
 2 -14 -7 1027.33 155.145 4
 -2 -15 0 21066.1 591.628 1
 -2 -15 -1 1111.32 125.109 1
 2 -15 1 1209.74 118.721 1
 -2 -15 -1 875.325 120.218 4
 2 -15 -1 1141.78 129.449 4
 -2 -15 1 1211.79 131.715 1
 -2 -15 -2 10845.2 407.281 4
 2 -15 -2 10739.3 405.545 4
 -2 -15 2 10280 375.184 1
 2 -15 2 10136.2 343.901 1
 -2 -15 3 142.76 71.2693 1
 -2 -15 -3 31.596 67.2005 4
 2 -15 -3 31.3149 65.2009 4
 2 -15 -3 47.0664 74.6113 3
 -2 -15 -3 103.166 70.0906 3
 -2 -15 4 -13.0538 65.1023 1
 -2 -15 -4 -33.6895 80.0993 4
 2 -15 -4 -16.6665 80.562 4
 -2 -15 -4 125.455 79.3858 3
 2 -15 -4 -16.7819 71.3758 3
 -2 -15 5 196.153 85.0018 1
 2 -15 -5 248.755 96.3733 3
 -2 -15 -5 115.224 80.8863 3
 -2 -15 -5 180.926 87.4984 4
 2 -15 -5 125.139 80.6925 4
 2 -15 -6 4682.21 292.153 4
 -2 -15 -6 4354.67 287.888 4
 2 -15 -6 4557.37 291.074 3
 -2 -15 -6 4525.99 274.619 3
 -2 -16 0 45.9953 67.8758 4
 2 -16 0 61.0142 66.2184 4
 -2 -16 0 43.2329 67.3796 1
 -2 -16 -1 2570.68 197.788 4
 2 -16 -1 2433.83 193.13 4
 -2 -16 -1 2702.28 198.147 1
 -2 -16 1 2634.65 192.242 1
 -2 -16 2 928.759 121.16 1
 2 -16 2 899.122 108.682 1
 2 -16 -2 771.428 120.842 4
 -2 -16 -2 808.456 120.754 4
 2 -16 -3 12786.7 471.668 4
 -2 -16 -3 12803 476.296 4
 -2 -16 3 12467.4 434.159 1
 2 -16 -3 12341.8 467.764 3
 -2 -16 -3 12480.4 453.395 3
 -2 -16 -4 -16.7128 88.258 3
 2 -16 -4 -35.6196 87.4657 3
 -2 -16 4 27.3688 66.1471 1
 -2 -16 -4 -17.8792 76.0426 4
 2 -16 -4 35.4264 81.3729 4
 -2 -16 -5 7043.6 347.015 3
 2 -16 -5 6982.77 355.569 3
 2 -16 -5 6538.54 346.642 4
 -2 -16 -5 6877.13 357.013 4
 2 -17 0 17436.4 574.482 4
 -2 -17 0 16870.6 568.726 4
 -2 -17 -1 639.407 118.563 4
 -2 -17 1 827.827 122.643 1
 2 -17 -2 5092.44 289.949 4
 -2 -17 -2 5136.89 290.216 4
 -2 -17 2 5031.6 268.323 1
 -2 -17 3 43.281 66.2768 1
 2 -17 -3 -53.6578 89.2019 3
 -2 -17 -3 101.275 76.1446 3
 2 -17 -3 17.973 69.7817 4
 -2 -17 -3 -18.09 70.2359 4
 -2 -17 4 -85.0022 75.8188 1
 -2 -17 -4 -35.1202 82.0979 3
 2 -17 -4 74.8433 88.9732 3
 2 -17 -4 37.2974 90.1435 4
 -2 -17 -4 18.7945 76.533 4
 -2 -18 0 16.3485 68.0686 1
 -2 -18 0 -17.7324 85.714 4
 2 -18 0 17.6229 80.9584 4
 -2 -18 1 1867.1 171.218 1
 -2 -18 -1 1738.16 183.673 4
 2 -18 -1 1621.61 180.04 4
 -2 -18 2 169.674 87.8293 1
 2 -18 -2 72.6553 84.9363 4
 -2 -18 -2 73.0197 76.0242 4
 -2 -18 -3 7877.64 372.507 3
 -2 -18 3 8056.8 350.134 1
 -3 0 0 11.8779 18.0979 2
 3 0 0 4.17859 16.919 7
 -3 0 -1 92968.5 1584.69 2
 3 0 1 94853.9 1589.52 7
 -3 0 1 92841.1 1602.91 2
 3 0 1 94861.1 1567.52 4
 -3 0 1 92660.6 1566.52 4
 -3 0 2 162753 2736.16 4
 3 0 2 160210 2735.23 4
 3 0 -2 164374 2755.04 6
 -3 0 2 165248 2755.08 6
 3 0 2 162962 2703.4 1
 3 0 3 44563.1 796.865 2
 3 0 -3 48779.7 864.092 10
 3 0 3 45097 846.923 4
 -3 0 3 44885.8 845.684 4
 3 0 3 47004 835.526 5
 -3 0 3 48204 861.066 6
 3 0 4 55337.4 1013.29 5
 3 0 4 55562.5 960.343 9
 -3 0 4 55042.9 1053.43 3
 3 0 4 54948.4 1025.87 3
 -3 0 4 54842.4 1007.95 2
 3 0 4 57083.8 957.336 2
 -3 0 4 53766.2 1043.85 6
 3 0 -4 55595.4 1053.32 10
 3 0 -4 56117.4 960.021 9
 -3 0 4 57287.6 1047.5 4
 3 0 4 57421.7 1049.71 4
 3 0 5 11959.8 325.654 10
 3 0 5 11036.7 209.67 2
 -3 0 5 11573.8 269.476 2
 3 0 5 12065.4 309.708 3
 -3 0 5 11795.3 327.804 3
 3 0 5 10878.7 203.988 9
 -3 0 5 11031.9 314.967 4
 3 0 5 12151.4 324.623 4
 3 0 5 11331.9 283.159 5
 3 0 -5 11442.9 309.121 5
 3 0 6 15329.4 401.667 3
 -3 0 6 15474.6 426.658 3
 -3 0 6 15364.8 418.841 4
 3 0 6 15854 422.095 4
 -3 0 6 15238.4 414.036 6
 3 0 -6 15125.1 406.295 5
 3 0 -6 15427.4 431.796 10
 3 0 6 14812.9 414.843 10
 3 0 7 13442.8 383.188 3
 -3 0 7 12460 398.7 3
 3 0 -7 12349.6 378.892 5
 3 0 7 12125.2 354.266 6
 -3 0 7 13019.3 396.315 6
 3 0 7 12492.4 391.848 10
 3 0 7 12579 393.651 4
 -3 0 7 12969.7 398.62 4
 3 0 -8 472.359 85.6796 5
 3 0 8 268.072 65.7364 6
 -3 0 8 462.16 86.2924 6
 -3 0 9 6879.72 310.372 6
 3 0 10 3535.82 251.744 8
 -3 0 10 4112.82 267.106 8
 3 1 0 6.85226 16.3535 7
 3 1 0 7.54904 7.6493 8
 -3 1 0 -1.4098 8.07545 8
 -3 1 1 110902 1840.23 4
 3 1 1 108497 1839.32 4
 3 -1 1 110353 1849.77 7
 3 -1 -1 109971 1853.4 3
 -3 -1 -1 110630 1827.34 3
 -3 -1 -1 110769 1841.99 4
 3 -1 -1 110176 1841.22 4
 -3 1 -1 109100 1855.8 2
 -3 -1 1 109483 1859.04 6
 -3 -1 1 109923 1869.64 2
 -3 -1 1 111161 1840.2 8
 3 -1 1 108797 1840.83 8
 3 1 -2 14716.9 297.524 9
 3 1 2 14530.2 295.977 9
 -3 1 -2 14721 280.351 2
 -3 -1 2 14764.5 307.795 2
 3 -1 -2 14788.2 316.963 6
 -3 -1 2 14856.1 316.124 6
 -3 1 2 15525.7 315.324 3
 3 1 2 14027.1 300.273 4
 -3 1 2 14798.4 303.844 4
 3 -1 2 15358.9 262.243 1
 3 1 3 3180.54 107.527 3
 -3 1 3 3411.38 126.768 3
 -3 -1 3 3168 122.512 6
 -3 1 3 3264.72 122.425 6
 3 -1 3 3036.11 115.596 5
 -3 -1 3 3274.93 108.595 2
 3 1 3 3198.72 93.7888 9
 3 1 -3 3328.7 96.0032 9
 3 -1 -3 3300.33 125.516 10
 3 1 -3 3314.2 122.988 10
 -3 1 3 3241.72 118.557 4
 3 1 3 3050.93 117.018 4
 3 1 3 3028.39 98.8405 1
 3 1 4 61634.6 1086.71 5
 3 1 -4 60517.8 1138.71 5
 3 -1 4 61618.3 1122.1 5
 3 1 4 63445.1 1119.83 3
 -3 1 4 61801.6 1146.31 3
 3 1 4 61648.1 1052.64 9
 3 1 -4 61850.5 1054.96 9
 3 -1 -4 60522.9 1147.27 10
 3 -1 4 61368.7 1134.96 10
 3 1 -4 61969.5 1141.66 10
 -3 1 4 60405.7 1134.83 4
 3 1 4 58652.5 1133.06 4
 3 1 4 61441.8 1090.83 1
 -3 -1 4 61898.2 1089.1 2
 -3 1 4 59128.6 1130.77 6
 -3 -1 4 60928.1 1139.76 6
 3 1 5 -14.6289 37.5692 4
 -3 1 5 -7.28216 39.9857 4
 3 -1 5 -28.9863 43.1315 4
 -3 -1 5 14.453 34.9321 4
 3 1 5 6.19912 34.0391 3
 -3 1 5 7.66959 40.503 3
 3 -1 -5 20.7066 10.1042 9
 3 -1 5 31.5713 14.043 9
 3 1 5 18.611 28.2769 1
 3 1 5 15.6862 33.3588 10
 3 -1 5 14.0989 32.9589 10
 -3 -1 5 21.6052 26.7113 2
 3 -1 -5 6.23742 34.2494 5
 3 -1 5 17.4081 29.8049 5
 3 1 -6 14664.2 405.878 5
 3 -1 6 14612.6 407.07 4
 -3 -1 6 15612 416.326 4
 -3 1 6 14113.5 402.405 4
 3 1 6 13975.1 401.145 4
 3 1 6 14750.2 411.671 10
 3 -1 6 14554.9 400.17 10
 3 1 -6 14859.4 418.642 10
 3 1 6 14369.7 354.071 1
 -3 1 6 14998.9 402.642 6
 -3 -1 6 14192.3 404.583 6
 -3 1 6 14203 338.439 2
 3 -1 6 15257.1 397.29 3
 3 1 6 14788.8 389.924 3
 -3 -1 6 14758.8 414.993 3
 -3 1 6 15575.8 420.818 3
 3 1 7 9280.19 323.796 10
 3 -1 7 8624.77 306.564 10
 3 1 7 8876.29 320.885 4
 -3 1 7 8879.95 319.661 4
 3 1 7 8452.06 297.73 3
 -3 1 7 9584.04 333.319 3
 3 -1 7 8576.19 301.279 3
 -3 -1 7 8801.06 321.989 3
 3 -1 -7 9227.11 302.335 5
 3 1 -7 8697.47 312.964 5
 3 1 7 8973.97 270.46 1
 -3 1 7 9214.97 316.379 6
 3 -1 7 9645.28 329.65 4
 -3 -1 7 9304.29 324.234 4
 -3 -1 7 9122.07 323.555 6
 3 1 7 9396.06 285.471 6
 3 1 -8 184.329 61.5001 5
 -3 1 8 250.868 74.9631 6
 3 -1 8 393.907 76.5342 6
 3 1 8 283.407 64.0739 6
 -3 -1 8 294.477 78.7651 6
 3 -1 -8 396.034 74.5167 5
 3 -1 9 4864.56 236.978 6
 -3 -1 9 4795.72 263.045 6
 3 1 -9 4532.33 249.629 5
 -3 -1 9 5174.67 281.637 8
 3 -1 9 4414.34 268.123 8
 -3 -1 10 1183.07 153.882 8
 3 -1 10 1447.31 168.244 8
 -3 -1 10 1197.36 148.788 6
 3 2 0 21.7189 20.1391 2
 -3 -2 0 -1.1863 9.71863 6
 3 2 0 47.1887 18.9766 9
 3 2 0 25.7836 17.7685 7
 -3 -2 1 155514 2620.74 7
 3 -2 -1 153097 2603.75 4
 -3 -2 -1 155297 2603.21 4
 3 -2 1 153371 2601.67 8
 -3 -2 1 152310 2600.72 8
 -3 -2 1 154479 2612.8 6
 -3 -2 1 153850 2621.42 2
 3 2 -1 152932 2625.05 2
 3 2 -1 153872 2622.48 9
 3 2 1 158983 2623.01 9
 3 -2 -1 153848 2613.16 3
 -3 -2 2 10505.9 234.191 2
 3 -2 -2 11166.3 250.157 6
 3 2 2 10642 236.15 4
 -3 2 2 10504.2 235.952 4
 3 2 2 10192.7 227.611 1
 3 2 -2 10765.9 233.633 9
 3 2 2 10142.6 229.449 9
 3 -2 -2 10626 245.863 3
 -3 2 2 10505.9 243.783 3
 -3 -2 -2 10875.7 226.338 3
 -3 -2 2 10820.9 236.433 8
 3 -2 2 10418 235.282 8
 -3 -2 -2 10522 227.027 1
 -3 -2 -2 10405 237.231 4
 3 -2 -2 10536 236.941 4
 -3 2 -2 10450.8 212.966 2
 3 2 -2 10556.2 237.741 2
 3 -2 3 5754.17 177.893 5
 -3 2 3 5591.04 176.43 3
 3 2 3 5548.17 156.459 3
 3 2 -3 5509.78 178.315 5
 3 2 3 5731.4 170.933 4
 -3 2 3 5990 173.751 4
 -3 -2 3 5647.07 170.571 8
 3 -2 3 5571.97 169.588 8
 3 -2 -3 6049.49 178.329 6
 3 2 3 5616.51 154.823 1
 -3 -2 3 5942.06 153.186 2
 3 2 3 5681.58 144.738 9
 3 2 -3 5728.92 147.013 9
 3 -2 -3 5634.95 176.697 10
 3 -2 4 51479.4 978.084 5
 3 2 -4 52263.5 907.217 9
 3 2 4 52237.9 903.785 9
 3 -2 4 52782.6 971.599 10
 3 2 -4 51292.5 980.17 10
 3 -2 -4 52123.6 990.534 10
 -3 2 4 51623.9 989.87 3
 3 2 4 50524 957.66 3
 3 2 4 52433.8 946.466 1
 -3 -2 4 51855.8 922.501 2
 3 2 -4 51163.6 989.648 5
 3 2 4 50672.7 978.481 4
 -3 2 4 50208.6 977.646 4
 -3 -2 4 51883.3 988.09 6
 3 2 4 51406.3 926.575 6
 3 -2 5 11607.8 315.096 5
 3 -2 -5 11493.7 303.307 5
 3 2 5 11874.1 282.634 6
 3 -2 5 11687.5 317.927 10
 3 -2 -5 11319.8 336.108 10
 3 2 5 11452.9 337.931 10
 3 2 5 11984.2 295.797 1
 -3 -2 5 11571.8 256.633 2
 -3 2 5 11678.3 327.515 4
 3 2 5 11589.9 327.704 4
 -3 2 5 11650.8 333.908 3
 3 2 5 12109.4 316.802 3
 3 2 6 16814.4 449.408 4
 -3 2 6 16353.4 442.767 4
 3 -2 6 15908.5 438.911 4
 -3 -2 6 16246.6 442.536 4
 3 2 -6 16031.7 445.002 10
 3 -2 6 16076.1 427.096 10
 3 2 6 16534.1 452.159 10
 3 2 -6 15907.1 445.264 5
 3 2 6 17518.4 433.828 3
 -3 2 6 16599.6 452.186 3
 3 2 6 16501.3 399.021 1
 3 2 6 16971.5 388.972 6
 -3 -2 6 16943 451.884 6
 3 -2 6 17229.7 458.082 8
 3 -2 6 16204.1 418.997 5
 -3 2 7 6029.42 257.909 4
 3 2 7 6208.57 262.644 4
 3 -2 7 5852.24 256.882 4
 -3 -2 7 6361.4 262.437 4
 3 2 -7 6070.59 263.664 5
 3 -2 -7 6372.54 236.838 5
 3 2 7 6540.44 223.948 6
 -3 -2 7 6488.7 269.395 6
 3 -2 7 6584.26 252.403 10
 3 2 7 6365.67 267.18 10
 3 2 7 6197.2 222.818 1
 3 2 7 6629.4 253.098 3
 -3 -2 7 6397.93 271.066 3
 -3 2 7 6195.72 265.862 3
 3 -2 7 6480.68 255.302 3
 -3 -2 7 6387.78 272.069 8
 3 -2 7 6513.37 273.848 8
 -3 -2 8 329.141 78.4524 6
 3 2 -8 237.976 79.6125 5
 -3 -2 8 166.329 70.2698 8
 3 -2 8 210.852 78.2343 8
 3 -2 9 6629.96 289.343 6
 -3 -2 9 6806.96 316.596 6
 -3 -2 9 6340.5 316.407 8
 3 -2 9 6241.24 316.876 8
 3 2 -9 6985.01 316.029 5
 3 -2 10 3444.09 216.465 6
 3 2 -10 3834.99 248.276 5
 -3 -2 10 3230.24 229.516 6
 -3 -2 10 3414.82 245.43 8
 3 -2 10 3169.93 241.858 8
 3 3 0 37.5675 19.5996 7
 -3 -3 0 3.29734 19.4204 9
 3 3 0 39.812 19.54 9
 3 3 -1 215306 3612.46 2
 3 -3 1 221888 3596.42 8
 -3 -3 1 212509 3592.22 8
 3 -3 1 214875 3563.68 1
 3 -3 -1 215742 3597.84 4
 -3 -3 -1 217116 3599.16 4
 -3 -3 -1 212809 3613.74 9
 -3 -3 1 222078 3605.45 7
 -3 3 -1 217100 3566.38 7
 -3 -3 -1 214648 3606.81 1
 3 3 -1 209989 3594.16 8
 -3 3 -1 214692 3597.26 8
 3 3 1 212089 3614.26 9
 -3 -3 1 216877 3616.99 9
 3 3 -1 214363 3617.09 9
 3 -3 2 18045.8 370.589 8
 -3 -3 2 19008.4 373.762 8
 3 -3 -2 17712.4 372.129 4
 -3 -3 -2 17954 371.779 4
 -3 -3 2 18047 368.588 7
 3 -3 2 18199.8 330.616 7
 -3 -3 -2 17390.9 365.266 1
 3 3 -2 17551 387.093 5
 3 3 -2 17936.4 369.3 9
 -3 -3 -2 17929.9 359.079 3
 3 -3 -2 18313.2 380.932 3
 3 -3 2 18384.3 397.474 5
 3 3 2 17493.2 365.93 9
 -3 -3 -2 18232.1 369.067 9
 -3 -3 2 17739.5 368.409 9
 -3 3 2 18531.4 373.212 4
 3 3 2 18253.1 371.842 4
 3 -3 -2 18283.4 374.528 10
 3 3 -2 18317 370.506 2
 -3 3 3 3814.89 141.725 3
 3 -3 -3 3728.65 136.328 6
 3 3 3 4003.06 99.3755 6
 3 3 -3 3698.61 121.855 2
 3 3 -3 3839.6 146.089 5
 3 -3 3 3609.54 143.3 5
 -3 -3 3 3554.38 131.261 8
 3 -3 3 3976.64 137.9 8
 3 3 -3 3693.97 117.227 9
 3 3 3 3797.11 117.379 9
 -3 3 3 3877.67 138.791 4
 3 3 3 3723.39 135.125 4
 -3 -3 -3 3916.24 137.933 4
 3 -3 -3 3712.35 135.843 4
 3 -3 -3 3692.7 138.124 10
 -3 3 -3 3753.25 88.7992 2
 3 3 3 3583.79 126.511 1
 3 -3 -3 3804.72 142.317 3
 -3 -3 -3 3848.78 127.599 3
 3 -3 4 48233.1 927.67 5
 3 3 -4 48094.9 936.593 5
 -3 -3 4 48713.6 919.868 8
 3 -3 4 43896.2 907.685 8
 3 -3 -4 48512.6 928.516 10
 3 -3 4 47175.3 894.07 10
 3 3 -4 46631.9 908.323 10
 -3 3 4 48344.4 929.709 3
 3 3 4 47641.7 920.015 4
 -3 3 4 47173.2 919.319 4
 3 3 4 49122.6 853.479 6
 3 3 4 47814.9 893.376 1
 3 3 5 4586.75 168.192 1
 -3 3 5 4666.51 194.065 3
 3 3 5 4526.19 175.585 3
 3 -3 5 4831.64 178.046 10
 3 -3 -5 4793.22 198.222 10
 3 3 5 4643.55 197.702 10
 3 3 5 5021.97 197.352 4
 -3 3 5 4872.25 194.386 4
 3 -3 5 4690.08 188.449 5
 3 3 5 4603.99 147.044 6
 3 3 -6 29448.4 685.803 5
 -3 3 6 28448.9 671.733 3
 3 3 6 29935.9 675.596 4
 -3 3 6 29128.8 670.231 4
 3 3 6 27590 618.051 1
 -3 -3 6 29820 677.917 8
 3 -3 6 29083.4 677.082 8
 3 3 6 28265.3 641.914 3
 3 3 -6 29675 667.094 10
 3 3 6 27887.1 675.876 10
 3 -3 6 29572.8 644.441 10
 3 -3 6 28708.7 650.258 5
 3 3 6 30307.2 594.536 6
 -3 -3 6 28424 674.493 6
 -3 3 7 9459.21 339.844 3
 3 3 -7 8811.11 337.404 5
 3 -3 -7 9290.02 289.665 5
 3 3 7 9502.24 340.022 10
 -3 -3 7 9671.77 338.604 4
 3 -3 7 9376.13 334.373 4
 3 3 7 9553.4 317.125 3
 3 3 7 9665.04 340.382 4
 -3 3 7 9686.13 339.519 4
 -3 -3 7 8990.87 332.557 8
 3 -3 7 10049.3 349.186 8
 3 -3 7 8904.97 303.373 10
 -3 -3 7 9497.91 343.735 6
 3 3 7 9221.57 289.246 1
 3 -3 8 196.633 75.3207 8
 -3 -3 8 387.087 92.315 8
 3 3 -8 325.857 78.9053 5
 -3 -3 8 299.585 79.4525 6
 -3 -3 9 7431.97 340.465 6
 3 -3 9 7332.64 316.916 6
 3 -3 9 7756.79 353.915 8
 -3 -3 9 7849.31 351.029 8
 3 3 -9 7820.57 348.103 5
 3 3 -10 3934.03 254.854 5
 -3 -3 10 3314.1 243.474 8
 3 -3 10 3870.97 262.889 8
 -3 -3 10 3930 255.326 6
 3 -3 10 3978.27 236.91 6
 3 4 0 3.24576 23.0657 7
 -3 -4 0 -15.7424 26.6862 9
 -3 4 0 22.1212 20.5789 1
 3 4 0 35.811 24.6701 9
 3 4 0 5.01267 16.9952 5
 -3 -4 -1 77169.7 1348.82 4
 3 -4 -1 76595.1 1347.26 4
 -3 4 -1 79585.7 1351.29 8
 3 4 -1 74271.6 1344.32 8
 3 4 -1 76832.7 1356.78 5
 3 4 1 77022.3 1305.42 5
 -3 -4 1 76946.2 1342.9 8
 3 -4 1 79258.3 1346.77 8
 3 4 -1 75587.7 1364.44 9
 3 4 1 80218.6 1368.13 9
 -3 -4 -1 77648.2 1358.63 1
 -3 -4 1 78448.1 1365.54 9
 -3 -4 -1 77179.5 1363.98 9
 3 -4 1 76580.1 1314.46 1
 -3 4 1 77619 1350.32 1
 3 4 -1 81319.9 1348.12 7
 -3 -4 1 76793.1 1342.04 7
 -3 4 -1 77874.4 1297.39 7
 3 -4 -2 21197 438.61 4
 -3 -4 -2 21169.3 437.39 4
 3 -4 2 21341.4 372.118 7
 -3 -4 2 21280.4 421.825 7
 -3 -4 -2 21384 425.253 3
 3 -4 2 21404 464.677 5
 3 4 -2 20715.3 450.352 5
 3 4 -2 20732.1 436.261 8
 -3 4 -2 22758.1 446.412 8
 3 4 -2 21096.2 436.592 9
 3 4 2 22213.3 437.402 9
 -3 -4 2 21101.7 432.401 8
 3 -4 2 22446.5 437.947 8
 3 4 -2 21253.9 430.704 2
 -3 -4 -2 20424.9 432.859 1
 3 -4 -2 20779.4 429.623 10
 3 -4 -2 22050.7 448.68 3
 -3 -4 -2 20777 433.163 9
 -3 -4 2 21958.6 439.245 9
 3 -4 3 2912.86 134.372 5
 3 4 -3 2982.66 131.498 5
 -3 -4 -3 2704.2 118.677 4
 3 -4 -3 2736 118.421 4
 3 4 3 2603.55 116.443 4
 -3 4 3 2780.6 120.725 4
 -3 -4 3 2832.45 118.427 8
 3 -4 3 2928.88 120.117 8
 3 -4 -3 2903.68 121.273 10
 3 -4 3 2898.02 100.292 10
 -3 -4 -3 2779.17 105.534 9
 -3 -4 3 2900.25 109.321 9
 3 -4 -3 3025.56 128.265 3
 -3 -4 -3 2837.75 112.19 3
 3 4 -3 2743.37 103.946 2
 3 4 3 2773.68 117.429 1
 3 -4 -3 2856.33 120.406 6
 3 -4 4 30777 659.39 8
 -3 -4 4 32784.2 667.426 8
 -3 4 4 33480.2 675.759 4
 3 4 4 33265 675.131 4
 3 -4 -4 31795.8 661.583 6
 3 4 4 32123.5 654.369 1
 3 4 -4 32857.9 654.544 10
 3 -4 -4 32489.7 676.142 10
 3 -4 4 32153.1 631.878 10
 3 -4 4 32337.1 686.355 5
 -3 -4 -4 32246.2 670.685 4
 3 -4 -4 32216.8 669.974 4
 3 4 5 1776.96 120.241 10
 3 -4 5 1654.96 96.8054 10
 3 4 -5 1433.54 113.878 5
 3 -4 5 1754.83 117.917 5
 -3 -4 5 1422.89 107.834 8
 3 -4 5 1552.68 109.545 8
 -3 4 5 1519.92 108.514 4
 3 4 5 1341.35 103.768 4
 3 4 5 1622.1 101.942 1
 -3 -4 6 4651.91 215.017 6
 3 4 -6 4682.1 204.165 10
 3 4 6 4708.13 218.772 10
 3 -4 6 4826.89 191.139 10
 3 4 -6 4901.14 228.554 5
 3 -4 -6 5018.66 179.208 5
 3 -4 6 4650.53 208.777 5
 3 4 6 4939.3 195.017 1
 -3 4 6 4376.45 207.414 4
 3 4 6 4911.55 214.764 4
 3 -4 6 4888.02 218.591 8
 -3 -4 6 4709.59 213.695 8
 -3 -4 7 9141.46 342.441 6
 3 4 7 9289.38 341.551 10
 3 4 -7 8817.1 346.975 5
 -3 4 7 9543.41 336.322 4
 3 4 7 10263.4 347.977 4
 3 4 7 8776.74 294.354 1
 -3 -4 7 9179.65 339.617 8
 3 -4 7 8874.76 335.065 8
 -3 -4 8 381.952 95.3009 6
 3 -4 8 303.288 87.9518 8
 -3 -4 8 355.307 92.5084 8
 3 4 -8 350.545 93.7354 5
 -3 -4 9 6653.82 320.361 6
 3 4 -9 6007.12 315.261 5
 -3 -4 9 5982.21 309.696 8
 3 -4 9 5929.68 311.187 8
 3 -4 10 1756.87 186.147 8
 -3 -4 10 1351.38 162.068 8
 3 4 -10 1465.76 168.33 5
 3 -4 10 1306.48 145.849 6
 -3 -4 10 1525.48 167.774 6
 3 5 0 -18.1318 20.6585 5
 -3 5 0 9.45425 21.8881 1
 -3 -5 0 4.69311 26.0893 9
 3 5 0 74.1858 28.7471 9
 3 5 0 3.60617 22.7926 7
 -3 5 0 22.1336 27.3635 8
 3 5 -1 73239.2 1293.11 5
 3 5 1 71887.9 1236.7 5
 3 5 -1 75129.9 1275.3 7
 -3 -5 1 72132.1 1303.76 9
 -3 -5 -1 73560 1305.29 9
 -3 -5 -1 74016.2 1289.39 4
 3 -5 -1 71813.2 1286.6 4
 -3 -5 -1 74700.8 1299.33 1
 -3 5 1 74200.4 1289.54 1
 3 -5 1 73199.5 1253.81 1
 3 5 -1 72136 1286.29 8
 -3 5 -1 77612.6 1294.75 8
 -3 5 -1 70766.4 1216.92 7
 3 -5 -1 73346.3 1256.59 10
 -3 -5 2 53510.7 946.473 7
 3 -5 -2 52041.7 980.916 3
 3 -5 2 53033.9 1006.96 5
 3 -5 -2 54768.9 959.716 10
 -3 5 -2 54267.4 981.066 8
 3 5 -2 51932.8 973.17 8
 -3 5 2 53124.9 980.154 1
 -3 -5 -2 55674 979.559 4
 3 -5 -2 53326.6 975.354 4
 -3 -5 -2 52309.9 973.941 1
 3 -5 2 51978.4 921.475 1
 3 5 -2 52090.1 963.081 2
 3 5 -2 52550.4 989.907 5
 3 -5 2 52616.9 969.093 8
 -3 -5 2 50877.6 965.983 8
 -3 -5 -2 53231.3 975.105 9
 -3 -5 2 53061.3 976.846 9
 3 -5 -3 15385.7 367.89 6
 3 5 3 16534.9 378.445 1
 3 -5 3 15483.2 281.495 7
 -3 -5 -3 15957.3 362.533 3
 3 -5 -3 15653.2 381.542 3
 3 -5 3 16977.2 329.223 10
 3 -5 -3 16003.5 369.684 10
 3 5 -3 16038.9 394.158 5
 3 -5 3 16655.4 403.873 5
 -3 -5 -3 16862.2 362.066 9
 -3 -5 3 16050.6 360.917 9
 3 5 -3 15943.4 350.393 2
 3 -5 3 16064.1 373.616 8
 -3 -5 3 16121.5 373.552 8
 -3 -5 -3 16511.2 378.958 4
 3 -5 -3 16531.3 379.481 4
 3 5 3 15416.1 373.387 4
 -3 5 3 15989.4 378.169 4
 -3 -5 3 15990.3 344.02 7
 3 5 4 30681.3 628.995 1
 -3 5 -4 28328.8 512.148 2
 3 5 -4 30158.6 578.978 2
 -3 -5 -4 30476 620.201 3
 3 5 4 30432.6 638.613 4
 -3 5 4 31465.1 644.068 4
 3 -5 -4 28943.8 620.333 6
 -3 -5 4 31180.7 593.635 9
 -3 -5 -4 30132.2 586.587 9
 3 -5 4 30561.8 659.683 5
 3 5 -4 30330.2 607.588 10
 3 -5 4 30842.7 584.382 10
 3 5 5 645.849 77.6063 4
 3 -5 -5 723.536 85.7533 4
 -3 5 5 741.714 82.6435 4
 -3 -5 5 652.336 80.9993 8
 -3 -5 -5 771.015 83.5543 4
 3 -5 5 788.865 86.6671 5
 3 -5 5 678.38 62.241 10
 3 5 5 706.908 83.6521 10
 3 -5 5 776.61 84.7336 8
 3 5 5 741.751 76.3422 1
 3 5 -5 661.765 82.951 5
 3 -5 6 17588.6 484.727 8
 -3 -5 6 18331.6 492.295 8
 3 5 6 18327.5 462.386 1
 3 5 6 17997.9 483.893 4
 -3 5 6 18485.6 489.67 4
 3 5 6 18169.7 496.613 10
 3 5 -6 18202.6 463.1 10
 3 5 -6 17413 508.747 5
 3 -5 6 17990.7 485.499 5
 3 5 7 14364.2 413.778 1
 3 -5 7 14626.5 442.934 5
 -3 -5 7 15104 466.012 6
 3 -5 7 14830.3 461.91 8
 -3 -5 7 14917 458.222 8
 -3 5 7 15289.5 456.85 4
 3 5 7 15194.1 455.33 4
 3 5 -7 14409 476.879 5
 -3 -5 8 381.465 95.4721 6
 3 -5 8 397.363 94.0467 8
 -3 -5 8 391.198 95.1211 8
 3 5 -8 195.685 81.5069 5
 -3 -5 9 6726.51 326.271 8
 3 -5 9 5987.31 320.823 8
 3 5 -9 6903.25 347.173 5
 -3 -5 9 6161.07 319.248 6
 -3 -5 10 1987.45 192.566 8
 3 -5 10 2148.73 198.221 8
 -3 -5 10 2405.72 206.054 6
 3 -5 10 1731.73 173.859 6
 3 5 -10 2252.18 204.743 5
 3 6 0 79.585 28.9043 7
 3 6 0 7.09968 18.9987 5
 -3 -6 0 5.4983 26.5781 9
 3 -6 0 8.29882 11.2017 10
 -3 6 0 -9.08097 28.1514 8
 3 6 0 8.77094 29.2452 8
 3 6 -1 58894.2 1061.85 5
 -3 6 1 58676.7 1060.58 1
 -3 -6 -1 58961.9 1071.48 1
 3 -6 1 58944.6 1025.79 1
 3 -6 -1 57704.9 1013.53 10
 3 6 -1 57266.7 1058.48 8
 -3 6 -1 58182.4 1064.99 8
 -3 -6 -1 57710.1 1076.7 9
 -3 -6 1 56286.7 1073.92 9
 3 6 1 59330.6 1005.75 5
 -3 -6 -1 58303.2 1059.7 4
 3 -6 -1 60053.9 1061.15 4
 3 6 -1 61971.7 1040.72 7
 -3 6 -1 55912.3 971.783 7
 -3 -6 -2 31702.1 539.219 6
 -3 -6 -2 30906.5 630.427 1
 3 -6 2 31217.8 579.128 1
 3 -6 2 30671.9 539.685 10
 3 -6 -2 31223.5 602.411 10
 -3 -6 -2 32202.7 635.012 9
 -3 -6 2 31484.9 634.75 9
 3 6 -2 31085.7 641.246 5
 3 -6 2 30679 657.216 5
 3 -6 2 32251.1 626.017 8
 -3 -6 2 31789.6 623.858 8
 -3 -6 2 30831.4 587.53 7
 -3 6 -2 29485.8 628.471 8
 3 6 -2 31373.1 631.555 8
 -3 6 2 31102.6 632.479 1
 -3 -6 -2 31706.2 630.699 4
 3 -6 -2 30855.6 627.607 4
 3 -6 -3 10204.3 287.905 3
 -3 -6 -3 10481.7 272.432 3
 3 -6 -3 10022.9 268.328 10
 3 -6 3 9991.64 216.189 10
 -3 -6 -3 9722.53 277.162 4
 3 -6 -3 9826.05 277.939 4
 -3 6 -3 10756.1 293.903 8
 -3 -6 3 10279.1 270.476 9
 -3 -6 -3 10286.1 268.713 9
 3 -6 3 10573.3 306.483 5
 3 6 -3 9987.54 294.642 5
 3 -6 3 10129.7 277.011 8
 -3 -6 3 10103.4 276.624 8
 -3 6 3 10036.8 284.409 1
 -3 -6 3 9719.33 238.126 7
 3 6 -3 9780.46 253.379 2
 3 -6 -4 31516.9 685.597 3
 3 6 -4 31016.2 697.246 5
 3 -6 4 31542.2 696.655 5
 -3 -6 4 31492.2 611.93 7
 3 -6 -4 31921.4 658.423 6
 3 6 4 30720.9 670.031 4
 -3 6 4 31018.1 672.043 4
 3 6 4 31710.8 669.154 1
 3 6 -4 30355.8 609.203 2
 -3 -6 -4 32076 629.862 9
 -3 6 4 30446 675.251 1
 3 6 -4 30639.2 625.321 10
 3 -6 4 31661.1 596.573 10
 -3 -6 4 31493.1 631.997 9
 -3 6 5 6314.95 242.24 1
 -3 -6 5 6302.69 193.801 9
 3 6 5 5947.92 234.482 4
 -3 6 5 6192.69 239.771 4
 -3 -6 5 6506.34 197.792 7
 3 -6 -5 6001.18 240.387 4
 -3 -6 -5 6738.81 249.775 4
 3 6 5 6214.98 245.809 10
 3 6 -5 6637.14 265.093 5
 3 -6 5 6263.41 250.938 5
 -3 -6 5 6285.63 239.826 8
 3 -6 5 6514.32 241.082 8
 3 -6 -5 6465.35 227.647 6
 3 6 5 6350.43 234.826 1
 3 6 6 10420.4 343.664 4
 -3 6 6 9921.22 338.704 4
 -3 -6 6 10027 339.612 8
 3 -6 6 9808.23 340.594 8
 3 6 -6 9981.53 368.799 5
 3 6 6 10183.2 349.778 10
 3 6 -6 9932.38 308.943 10
 3 6 6 10190.4 324.664 1
 3 -6 6 11009.8 355.424 5
 -3 6 6 10370.3 343.431 1
 -3 -6 7 8684.66 335.295 8
 3 -6 7 8813.95 341.721 8
 3 6 7 8678.92 306.125 1
 3 6 -7 8286.15 353.447 5
 -3 -6 8 266.24 88.1733 8
 3 -6 8 345.346 99.399 8
 3 6 -8 261.174 84.3083 5
 -3 -6 8 351.972 95.0073 6
 3 -6 9 5070.79 292.055 8
 -3 -6 9 5377.02 296.547 8
 3 6 -9 4911.9 302.5 5
 -3 -6 9 5215.47 292.932 6
 3 -6 10 2281.06 194.058 6
 -3 -7 0 6.40093 30.4375 9
 -3 7 0 -5.39549 26.4979 8
 3 7 0 26.1469 32.7383 8
 3 7 0 -4.15207 21.3257 5
 3 7 0 8.71985 24.2368 7
 3 7 -1 65451.9 1095.99 7
 3 -7 1 62428.8 1091.06 1
 -3 7 1 61397.5 1124.98 1
 -3 -7 -1 63036.4 1138.7 1
 3 7 -1 60149.6 1125.03 8
 -3 7 -1 61096.2 1130.75 8
 -3 -7 1 63542.9 1152.71 9
 -3 -7 -1 60692 1145.61 9
 -3 7 -1 58781.7 1021.06 7
 3 7 -1 62059.2 1125.98 5
 3 -7 1 62703.3 1156.94 5
 3 7 -2 2521.47 124.023 8
 -3 7 -2 2725.08 129.65 8
 3 7 -2 2585.19 127.407 5
 3 -7 2 2803.52 140.858 5
 3 -7 -2 2535.15 122.082 4
 -3 -7 -2 2685.18 125.332 4
 -3 -7 2 2752.62 129.51 9
 -3 -7 -2 2441.68 123.226 9
 3 -7 2 2450.62 96.3263 1
 -3 7 2 2633.39 126.156 1
 -3 -7 -2 2401.02 120.644 1
 3 7 -3 5.2038 31.3019 2
 3 -7 3 -8.53381 39.205 5
 -3 -7 3 3.63519 24.0375 7
 -3 -7 -3 -6.23785 31.5794 9
 -3 -7 3 102.25 38.8385 9
 -3 -7 -3 6.15435 33.7939 3
 3 7 -3 29.0249 43.1894 8
 -3 7 -3 -22.2438 43.1829 8
 3 -7 -4 38992.1 794.697 6
 3 7 -4 39866.3 758.48 10
 3 7 4 38586.1 819.573 10
 3 -7 4 38614.4 809.673 8
 -3 -7 4 39488.8 811.959 8
 3 -7 4 40435.8 850.818 5
 3 7 -4 38296.3 847.981 5
 3 -7 -4 39819.4 826.243 4
 -3 -7 -4 39631.1 826.179 4
 -3 -7 4 37546.5 734.857 7
 3 7 -4 40247.4 759.847 2
 -3 -7 4 39342.5 781.457 9
 -3 -7 -4 39405.3 779.546 9
 3 -7 -4 40795.7 836.385 3
 -3 7 4 39056.7 824.546 1
 -3 -7 5 580.37 64.4282 9
 -3 -7 5 563.792 78.887 8
 3 -7 5 568.539 81.9721 8
 3 -7 5 705.955 89.6662 5
 3 7 5 598.662 82.3559 10
 -3 -7 -5 685.798 65.0142 9
 3 -7 -5 740.842 93.8199 3
 -3 -7 -5 664.444 81.3418 3
 3 -7 -5 547.754 70.7007 6
 3 7 5 624.131 86.2849 1
 -3 7 5 456.162 76.534 1
 -3 -7 -5 653.579 90.0443 4
 3 -7 -5 727.583 88.3364 4
 3 7 -5 898.623 101.626 5
 3 7 6 11148.9 356.129 1
 3 7 6 11664 375.818 4
 -3 7 6 10448.5 361.604 4
 -3 7 6 11318 373.198 1
 -3 -7 6 11467.4 374.649 8
 3 -7 6 10924.3 367.417 8
 3 7 6 11152.2 371.422 10
 3 7 -6 10663.2 396.891 5
 3 -7 6 10956.7 377.176 5
 3 7 7 4171.09 210.333 1
 3 7 -7 3790.25 244.047 5
 -3 -7 7 3593.83 215.529 8
 3 -7 7 4489.55 238.686 8
 -3 -7 8 47.925 77.2587 6
 3 -7 8 184.907 86.7314 8
 -3 -7 8 151.845 85.4696 8
 3 7 -8 241.326 85.315 5
 -3 -7 9 3330.72 243.285 6
 3 7 -9 3433.41 256.689 5
 -3 -7 9 3581.92 245.683 8
 3 -7 9 3535.89 245.321 8
 3 8 0 33.1495 31.8473 7
 -3 8 0 25.3393 38.1038 8
 3 8 0 12.322 32.973 8
 3 8 0 19.0339 27.0909 5
 -3 -8 0 -7.35715 32.5696 9
 3 -8 1 48385.3 953.712 5
 3 8 -1 48210.6 923.334 5
 3 8 -1 46622 926 8
 -3 8 -1 48581.6 936.539 8
 3 -8 1 48458 890.924 1
 -3 -8 1 48186.3 952.086 9
 -3 -8 -1 47407.3 947.861 9
 3 8 -1 48238.7 883.14 7
 -3 8 1 47392.6 925.923 1
 3 -8 2 18461.3 475.722 5
 3 8 -2 19622.9 467.845 5
 -3 -8 -2 20381.7 471.882 9
 -3 -8 2 19639.5 469.237 9
 -3 8 2 18868.8 460.152 1
 3 -8 2 19514.2 412.847 1
 -3 8 -2 19967.4 469.076 8
 3 8 -2 20070.1 468.052 8
 3 -8 -3 9885.61 303.8 3
 3 8 -3 9574.93 270.04 2
 3 -8 -3 9807 299.33 4
 -3 -8 -3 9649.62 299.446 4
 3 -8 3 9516.57 289.746 8
 -3 -8 3 9901.69 294.804 8
 3 -8 3 10205.3 322.245 5
 3 8 -3 9689.5 312.186 5
 3 8 -3 9713.99 301.25 8
 -3 8 -3 10308.5 311.937 8
 3 8 -3 9668.77 236.319 10
 -3 8 3 9900.85 301.29 1
 3 -8 3 10361.4 249.21 1
 -3 -8 3 10070.7 295.405 9
 -3 -8 -3 10102.1 292.995 9
 3 8 -4 33539.7 664.103 2
 -3 -8 4 33863.8 698.421 9
 -3 -8 -4 34252.3 694.744 9
 -3 8 4 32868.8 728.096 1
 3 -8 4 32766.8 718.667 8
 -3 -8 4 32225 715.471 8
 3 8 -4 32728.4 644.326 10
 3 8 4 32610.3 715.627 10
 3 8 -4 31936.6 754.789 5
 3 -8 4 33494.3 753.165 5
 -3 -8 -4 31445.2 721.948 4
 3 -8 -4 32552.2 727.567 4
 3 -8 -4 32583.3 694.702 6
 -3 -8 -4 31951.8 707.625 3
 3 -8 -4 32938.8 735.637 3
 3 8 -5 11881.3 396.594 5
 3 -8 5 10839.3 368.33 5
 3 -8 -5 11272.9 328.541 6
 3 -8 5 10476.5 347.224 8
 -3 -8 5 10827.7 350.631 8
 -3 -8 -5 10833.3 302.562 9
 3 8 5 10858.5 349.877 10
 -3 -8 -5 11027.1 347.075 3
 3 -8 -5 10832.6 364.686 3
 -3 8 5 11332 359.887 1
 -3 -8 5 11014.6 308.931 9
 -3 -8 -5 11685.6 370.217 4
 3 -8 -5 11283.6 366.623 4
 3 -8 6 13852.4 423.917 8
 -3 -8 6 13785.8 420.438 8
 3 -8 6 12612.3 423.974 5
 3 8 -6 12908.2 454.937 5
 3 8 6 13193.3 407.434 1
 3 8 6 12612.2 407.297 10
 3 -8 -6 12285.5 414.455 4
 -3 -8 -6 12651.9 421.13 4
 3 8 -7 4620.96 274.514 5
 3 -8 7 4901.94 257.298 8
 -3 -8 7 4788.03 249.528 8
 3 8 -8 137.763 83.7159 5
 -3 -8 8 92.8457 68.5166 8
 3 -8 8 62.7798 73.3915 8
 -3 -8 8 66.3363 70.5488 6
 -3 -8 9 5072.83 298.135 6
 3 -8 9 5299.16 299.085 8
 -3 -8 9 5007.1 291.61 8
 3 9 0 7.065 39.2767 8
 -3 9 0 14.4869 39.2744 8
 3 9 0 35.7116 34.0233 7
 3 -9 0 29.5483 36.8438 5
 -3 -9 0 41.8743 37.0765 9
 -3 -9 -1 29834.3 643.662 1
 3 9 -1 29550.4 580.35 7
 3 -9 1 29669.6 597.873 1
 -3 -9 -1 28691.6 651.955 9
 -3 -9 1 28619.2 652.957 9
 3 9 -1 29598.2 637.176 8
 -3 9 -1 29851.9 644.124 8
 3 -9 1 28138.7 646.054 5
 3 9 -1 30045.1 628.649 5
 -3 -9 -2 10455 312.31 4
 3 -9 -2 10313.6 307.961 4
 -3 -9 -2 9969.57 307.251 1
 -3 9 2 10288.1 308.996 1
 3 -9 2 10413.2 264.533 1
 3 -9 2 10024.9 319.828 5
 -3 -9 -2 10192 312.324 9
 -3 -9 2 10313.5 314.982 9
 -3 9 -2 10750.8 318.385 8
 3 9 -2 9994.17 306.754 8
 3 -9 3 1606.24 125.63 5
 -3 -9 -3 1835.43 120.656 9
 -3 -9 3 2072.5 127.05 9
 -3 -9 -3 1921.03 121.504 3
 -3 9 3 1755.48 123.18 1
 3 -9 3 1824.57 93.9227 1
 3 -9 -3 1926.95 127.213 4
 -3 -9 -3 1811.41 125.611 4
 3 9 -3 1735.3 127.419 5
 -3 9 -3 1864.81 130.212 8
 3 9 -3 1728.83 122.315 8
 3 -9 -3 1764.27 123.922 3
 3 9 -3 1837.6 81.1187 10
 3 9 -4 25995.7 560.396 2
 -3 -9 -4 26640.7 612.128 3
 3 -9 -4 24821.8 626.326 3
 3 -9 -4 25969.1 626.373 4
 -3 -9 -4 24903.4 621.636 4
 3 -9 4 26623.9 649.492 5
 3 -9 4 26684.9 621.832 8
 -3 -9 4 26768.4 619.792 8
 3 -9 -4 25283.3 582.886 6
 3 9 -4 25965.2 659.067 5
 3 9 4 25508.4 601.443 10
 -3 9 4 26367.7 627.626 1
 -3 -9 -4 26247.9 593.827 9
 -3 -9 4 26671.9 598.816 9
 -3 -9 -5 82.3612 54.3834 3
 3 -9 -5 72.5301 54.5483 3
 3 -9 5 128.167 62.216 8
 -3 -9 5 74.2903 53.7415 8
 -3 9 5 100.107 70.974 1
 3 -9 -5 74.6942 45.0162 6
 -3 -9 -5 112.498 46.0599 9
 -3 -9 5 39.1923 46.6722 9
 3 9 5 70.7232 48.8549 10
 3 -9 -5 58.0022 53.3079 4
 -3 -9 -5 58.2768 52.5956 4
 3 -9 5 147.168 79.6875 5
 3 9 -5 97.4915 55.4251 5
 3 9 -6 6887.71 329.878 5
 3 -9 -6 7680.12 320.154 4
 -3 -9 -6 7099.93 311.079 4
 -3 -9 6 7494.45 304.388 8
 3 -9 6 7851.48 314.545 8
 3 9 -7 5817.01 323.075 5
 3 -9 7 6715.14 308.426 8
 -3 -9 7 6297.48 298.497 8
 3 9 -8 268.99 107.856 5
 3 -9 8 146.149 81.0845 8
 -3 -9 8 305.072 98.6486 8
 -3 -9 8 292.558 92.1857 6
 -3 -9 9 3909.31 261.648 8
 -3 -9 9 3617.54 262.286 6
 3 -10 0 -16.0785 41.8766 5
 -3 -10 0 -9.42446 39.2396 9
 3 10 0 10.8567 33.6555 7
 -3 -10 0 -25.2874 44.5131 1
 -3 10 0 65.1195 44.6946 8
 3 10 0 -15.9255 46.8862 8
 3 10 -1 23064.3 471.061 7
 3 -10 -1 22879.8 536.906 4
 -3 -10 -1 22315.5 534.853 4
 3 -10 1 22205.4 543.518 5
 3 -10 -1 21773.3 512.995 5
 3 10 -1 22848.2 537.572 8
 -3 10 -1 22139.7 538.743 8
 -3 -10 -1 21925.4 535.561 1
 -3 -10 1 22276 552.738 9
 -3 -10 -1 22563.5 553.158 9
 -3 -10 -2 18156.2 476.324 9
 -3 -10 2 18394.6 480.063 9
 -3 -10 -2 18317.9 473.275 1
 3 10 -2 17967.1 470.15 5
 -3 -10 -2 18398.2 472.595 4
 3 -10 -2 17743 465.188 4
 3 -10 2 18094.5 411.9 1
 -3 10 2 18710.2 470.637 1
 3 10 -2 18132.5 470.91 8
 -3 10 -2 18326.8 474.783 8
 3 -10 2 16905.8 471.031 5
 3 -10 3 5517.95 239.242 5
 3 10 3 4925.73 193.226 10
 3 10 -3 5426.47 228.165 8
 -3 10 -3 5133 227.262 8
 -3 10 3 5109.87 221.193 1
 3 -10 3 5269.95 178.048 1
 3 10 -3 5227.77 235.644 5
 3 -10 -3 5458.69 231.214 3
 -3 -10 -3 5231.35 218.942 9
 -3 -10 3 4997.87 217.665 9
 -3 -10 -3 5258.41 226.552 4
 3 -10 -3 5501.7 229.631 4
 3 -10 4 14314.2 442.369 5
 3 10 -4 14250.5 371.132 2
 3 10 4 13698.2 390.105 10
 -3 10 4 14532.1 430.894 1
 -3 -10 4 14570 407.664 9
 -3 -10 -4 14573.8 403.953 9
 3 10 -4 14757.2 459.855 5
 3 -10 -4 15149.8 396.718 6
 -3 -10 -4 14468.1 418.646 3
 3 -10 -4 15158 442.659 3
 -3 -10 -4 14378.7 431.488 4
 3 -10 -4 13638 424.501 4
 3 -10 5 1607.04 141.6 8
 -3 -10 5 2083.73 149.161 8
 -3 -10 -5 1974.88 146.731 3
 3 -10 -5 2004.7 155.507 3
 -3 -10 -5 2162.01 161.776 4
 3 -10 -5 1763.18 149.052 4
 3 10 -5 1700.03 157.001 5
 3 -10 -5 1873.2 122.299 9
 3 -10 -5 1879.36 123.97 6
 -3 -10 5 1872.9 126.379 9
 -3 -10 -5 1693.09 119.944 9
 3 10 5 1916.36 137.208 10
 3 -10 6 2803.47 189.254 8
 -3 -10 6 3264.35 199.445 8
 3 -10 -6 3136.64 208.834 3
 -3 -10 -6 3218.45 196.196 3
 3 10 -6 2909.48 217.845 5
 3 -10 -6 2971.97 202.872 4
 -3 -10 -6 2905.98 201.485 4
 3 10 -7 6738.05 356.397 5
 3 -10 7 6655.59 315.059 8
 -3 -10 7 6597.08 308.604 8
 3 -10 8 101.477 86.873 8
 -3 -10 8 33.3654 80.6468 8
 -3 -11 0 -20.9859 61.7846 9
 3 -11 0 -17.3295 52.1173 5
 -3 -11 0 9.42899 46.3067 1
 -3 11 0 18.694 64.409 8
 3 11 0 -45.8466 64.6716 8
 3 11 0 28.7092 38.9333 7
 3 -11 1 31831.1 716.183 5
 -3 -11 -1 31036.2 711.582 1
 -3 -11 1 30702.2 711.727 1
 -3 11 1 31767.8 711.096 8
 3 11 1 33383.3 719.447 8
 -3 -11 -1 31777.6 731.391 9
 -3 -11 1 31240 729.503 9
 3 11 -1 31132.7 711.403 8
 -3 11 -1 33030.7 725.154 8
 3 -11 -1 31396.1 682.613 5
 3 11 -1 31564.5 625.883 7
 -3 -11 -1 30394 705.37 4
 3 -11 -1 30879 707.022 4
 3 -11 1 30965.6 664.285 1
 -3 -11 -2 14227.2 417.747 1
 -3 -11 2 14918.9 428.682 9
 -3 -11 -2 14752.4 427.005 9
 3 11 2 14002.1 352.967 10
 3 -11 2 14533 425.218 5
 3 -11 -2 14357.3 415.765 4
 -3 -11 -2 14162.3 416.302 4
 3 11 -2 14883 422.988 8
 -3 11 -2 15376.1 430.613 8
 3 -11 -2 14394.1 372.412 5
 3 -11 3 3072.36 182.091 5
 3 11 3 3059.98 148.365 10
 -3 11 3 3425.93 187.659 1
 -3 -11 -3 3204.24 184.024 4
 3 -11 -3 3657.32 192.661 4
 -3 11 -3 2859.15 178.55 8
 3 11 -3 3496.57 190.121 8
 3 11 -3 3242.01 189.465 5
 -3 -11 3 3284.28 179.091 9
 -3 -11 -3 2927.46 170.08 9
 3 -11 -3 3252.12 183.669 3
 -3 11 4 12533 402.327 1
 3 -11 -4 12597 359.924 6
 3 -11 -4 11733.2 400.899 3
 -3 -11 -4 12289.4 390.821 3
 3 11 4 12597.2 362.342 10
 -3 -11 -4 11626.4 398.837 4
 3 -11 -4 12451 404.611 4
 3 11 -4 12104.8 423.302 5
 -3 -11 4 12582.5 382.253 9
 -3 -11 -4 12263.8 376.844 9
 3 -11 4 12116.9 407.963 5
 3 -11 -5 1754.4 157.337 4
 -3 -11 -5 1874.57 155.288 4
 3 -11 -5 1677.25 151.181 3
 -3 -11 -5 1845.1 149.873 3
 -3 -11 5 2015.42 139.362 9
 3 11 -5 1731.77 164.555 5
 3 -11 5 1829.58 132.342 9
 3 11 5 1957.1 139.659 10
 -3 -11 -6 10866.2 413.269 4
 3 -11 -6 11020.2 417.403 4
 -3 -11 6 11157.5 404.089 8
 3 -11 6 11092.8 402.127 8
 -3 -11 -6 9718.58 377.992 3
 3 -11 -6 11176.9 423.058 3
 -3 -11 7 7425.57 342.366 8
 3 -11 7 7695.82 347.803 8
 -3 -11 -7 7121.69 348.479 4
 3 -11 -7 7356.21 349.188 4
 -3 -11 8 137.572 84.484 8
 3 -11 8 139.437 94.5255 8
 -3 -12 0 69.5224 56.9074 9
 -3 12 0 10.3122 52.2051 8
 3 12 0 30.4323 57.7521 8
 3 -12 0 55.3369 46.6908 5
 -3 -12 0 -10.5407 50.9536 1
 3 -12 1 21522.4 541.888 5
 3 -12 -1 20369.8 503.146 5
 3 -12 1 20686.7 496.224 1
 3 12 -1 21370.2 546.123 8
 -3 12 -1 21064 549.063 8
 -3 12 1 20064.5 533.616 8
 3 12 1 20085.4 531.97 8
 -3 -12 -1 20303.5 554.818 9
 -3 -12 1 20637.7 557.596 9
 -3 -12 1 21002.5 543.336 1
 -3 -12 -1 21030.9 545.525 1
 -3 -12 -1 20840.9 543.478 4
 3 -12 -1 20262.8 539.202 4
 3 12 1 20989.3 489.106 7
 3 -12 2 2445.58 131.021 1
 -3 -12 -2 2333.39 158.276 1
 -3 -12 -2 2386 165.417 9
 -3 -12 2 2082.42 157.897 9
 -3 -12 -2 2234.52 156.429 4
 3 -12 -2 2512.23 163.321 4
 3 -12 2 2600.84 166.167 5
 3 12 -2 2337.16 161.334 8
 -3 12 -2 2521.94 167.73 8
 3 12 -3 586.014 96.5047 8
 -3 12 -3 542.101 92.8996 8
 3 -12 -3 696.729 94.9585 4
 -3 -12 -3 623.482 89.9803 4
 3 -12 3 458.886 96.8163 5
 3 -12 -3 566.5 90.6353 3
 -3 -12 3 688.072 98.0529 9
 -3 -12 -3 689.916 99.1787 9
 3 -12 -4 11146.4 338.395 6
 -3 -12 -4 10960 393.752 4
 3 -12 -4 10782.9 387.522 4
 3 -12 -4 11152.8 394.934 3
 -3 -12 -4 11073.1 381.569 3
 -3 -12 4 10439.1 359.035 9
 -3 -12 -4 11369.6 369.164 9
 3 -12 -5 1614.2 155.175 3
 -3 -12 -5 1894.46 156.679 3
 3 -12 -5 1446.41 148.028 4
 -3 -12 -5 1336.69 145.344 4
 3 12 5 1652.08 130.646 10
 -3 -12 -6 3643.87 238.909 4
 3 -12 -6 2973.32 220.321 4
 -3 -12 -6 3072.37 207.483 3
 3 -12 -6 3250.85 231.239 3
 -3 -12 -7 3947.51 256.887 4
 3 -12 -7 3203.16 237.687 4
 3 -12 8 142.553 95.3643 8
 -3 -12 8 -35.1629 96.5366 8
 -3 -13 0 104.106 57.6906 1
 -3 -13 0 -63.6117 72.4288 9
 3 -13 0 -19.6297 50.412 5
 3 13 0 -77.9629 76.1369 8
 -3 13 0 -45.1038 69.2227 8
 3 -13 -1 19757.6 497.891 5
 3 -13 1 19827.8 532.748 5
 3 -13 -1 19233.5 541.202 4
 -3 -13 -1 18916.3 541.271 4
 3 13 1 21714.3 556.077 8
 -3 13 1 21430.5 553.508 8
 -3 -13 1 19110 538.246 1
 -3 -13 -1 19420.9 542.809 1
 -3 -13 -1 20229.1 566.085 9
 -3 -13 1 21034.8 573.159 9
 3 -13 1 20140.6 499.739 1
 3 13 -1 20365.4 545.38 8
 -3 13 -1 21564.5 560.226 8
 3 13 1 19203.4 478.988 7
 -3 -13 2 5719.83 257.586 1
 -3 -13 -2 5823.58 270.073 9
 -3 -13 -2 5867.19 268.656 4
 3 -13 -2 5915.1 265.219 4
 -3 -13 -2 5994.72 266.516 1
 3 -13 2 5790.13 220.65 1
 3 -13 2 5897.17 262.154 5
 3 -13 -3 701.678 109.32 3
 -3 -13 -3 683.03 100.76 4
 3 -13 -3 856.507 110.993 4
 3 -13 -4 11452.7 419.278 3
 -3 -13 -4 11500.6 403.529 3
 3 -13 -4 12316 423.651 4
 -3 -13 -5 906.551 120.915 3
 3 -13 -5 942.35 131.05 3
 -3 -13 -5 974.846 131.123 4
 3 -13 -5 1067.73 128.867 4
 -3 -13 -6 6274.91 305.664 3
 3 -13 -6 5352.95 305.19 3
 -3 -13 -6 6143.65 321.652 4
 3 -13 -6 5989.51 316.075 4
 -3 -13 -7 3470.92 252.447 4
 3 -13 -7 3746.41 254.169 4
 3 -14 0 -10.2432 46.2086 5
 -3 -14 0 12.6379 46.5496 1
 -3 -14 -1 11328 393.805 1
 -3 -14 1 11319 388.732 1
 3 -14 1 10976.5 370.015 5
 -3 -14 -1 10494.3 386.17 4
 3 -14 -1 10806.6 388.841 4
 3 -14 2 9695.49 307.56 1
 -3 -14 -2 8989.58 353.472 1
 3 14 2 9655.9 315.087 7
 -3 -14 -2 8090.13 342.106 4
 3 -14 -2 8517.24 346.771 4
 -3 -14 2 9414.74 349.971 1
 -3 -14 3 3438.43 204.324 1
 3 -14 -3 3047.11 203.443 4
 -3 -14 -3 3251.18 211.135 4
 -3 -14 -4 10314 403.299 4
 3 -14 -4 9986.74 398.198 3
 -3 -14 -4 10280.9 386.305 3
 3 -14 -5 1894 178.038 4
 -3 -14 -5 2319.87 196.763 4
 -3 -14 -5 1833.04 164.136 3
 3 -14 -5 1736.46 175.844 3
 3 -14 -6 2828.67 223.419 4
 -3 -14 -6 2806 226.161 4
 3 -14 -6 2816 225.791 3
 -3 -14 -6 2703.44 208.728 3
 -3 -15 0 -13.7841 56.1303 1
 -3 -15 -1 6305.94 296.941 1
 -3 -15 -1 6705.9 307.722 4
 3 -15 -1 6330.57 297.442 4
 -3 -15 1 6625.1 299.374 1
 3 -15 -2 3348.99 219.255 4
 -3 -15 -2 4069.91 238.839 4
 -3 -15 2 3552.13 216.313 1
 -3 -15 -3 425.291 102.618 4
 3 -15 -3 531.099 108.758 4
 3 -15 -3 429.435 99.8639 3
 -3 -15 -3 477.758 102.395 3
 -3 -15 3 468.247 92.9272 1
 -3 -15 4 7944.82 337.935 1
 -3 -15 -4 8742.45 380.36 4
 3 -15 -4 9408.23 391.967 4
 3 -15 -4 8587.49 381.53 3
 -3 -15 -4 9255.35 375.202 3
 -3 -15 -5 -36.1265 78.4126 4
 3 -15 -5 17.7627 73.9594 4
 -3 -15 -5 48.2184 75.147 3
 3 -15 -5 36.0363 84.2416 3
 -3 -15 5 126.338 72.1023 1
 -3 -15 -6 2218.05 205.17 4
 3 -15 -6 2123.93 202.493 4
 -3 -15 -6 1971.33 183.014 3
 3 -15 -6 2015.16 198.397 3
 -3 -16 0 44.6531 69.5878 1
 -3 -16 0 61.1362 70.2137 4
 3 -16 0 -60.6999 68.4564 4
 -3 -16 -1 7525.1 343.911 4
 3 -16 -1 8397.38 357.964 4
 -3 -16 -1 7864.16 342.711 1
 -3 -16 1 7429.65 329.605 1
 3 -16 -2 5771.94 299.654 4
 -3 -16 -2 5468.26 298.743 4
 -3 -16 2 6403.28 298.882 1
 -3 -16 -3 3190.14 219.335 3
 3 -16 -3 3404.94 238.481 3
 -3 -16 3 2718.87 203.595 1
 -3 -16 -3 2947.16 222.259 4
 3 -16 -3 3017.29 218.145 4
 3 -16 -4 6370.11 330.391 3
 -3 -16 -4 6265.03 312.641 3
 -3 -16 -4 5982.54 321.339 4
 3 -16 -4 5694.98 312.08 4
 -3 -16 4 6272.76 299.74 1
 -3 -16 -5 2650.81 225.752 4
 3 -16 -5 2872.66 226.014 4
 -3 -16 -5 2449.32 206.898 3
 3 -16 -5 2021.54 195.889 3
 -3 -16 5 2120.3 180.886 1
 -3 -17 0 79.4855 71.7144 1
 -3 -17 0 16.4363 76.8438 4
 3 -17 0 -32.6205 78.8401 4
 -3 -17 -1 6755.93 332.6 1
 -3 -17 -1 7669.38 353.813 4
 3 -17 -1 6984.43 344.455 4
 -3 -17 1 7500.15 337.203 1
 3 -17 -2 1855.16 176.799 4
 -3 -17 -2 1594.55 167.819 4
 -3 -17 2 2104.08 180.923 1
 3 -17 -3 249.418 92.8587 4
 -3 -17 -3 233.653 86.9397 4
 -3 -17 3 198.079 82.674 1
 -3 -17 -3 148.544 82.3784 3
 3 -17 -3 179.315 79.4464 3
 -3 -17 -4 5435.69 303.175 3
 3 -17 -4 5721.78 327.434 3
 -3 -17 -4 5901.65 327.37 4
 3 -17 -4 6244.16 334.285 4
 -3 -17 4 5861.27 292.369 1
 -3 -18 0 50.3172 71.3354 1
 3 -18 0 -17.4931 93.6188 4
 -3 -18 0 -17.6459 71.8555 4
 -3 -18 1 4917.49 288.905 4
 -3 -18 -1 5217.4 301.056 4
 3 -18 -1 5003.38 290.679 4
 3 -18 1 5094.11 293.702 4
 -3 -18 1 4834.98 279.455 1
 3 -18 -2 1526.55 164.501 4
 -3 -18 -2 1302.1 158.786 4
 -3 -18 2 1512.52 159.814 1
 -3 -18 3 564.636 113.558 1
 -3 -18 -3 674.072 122.321 3
 4 0 0 25742.9 488.61 7
 -4 0 0 26108.5 488.059 7
 -4 0 0 25813.6 495.346 2
 -4 0 -1 25409.2 494.114 2
 4 0 -1 26389.3 496.385 6
 4 0 1 26556.5 496.676 7
 4 0 1 26844.9 461.954 4
 -4 0 1 26516.3 461.755 4
 4 0 1 26137.9 499.088 2
 -4 0 1 25849.4 510.776 2
 4 0 -2 126028 2156.56 6
 -4 0 2 127350 2155.41 6
 4 0 2 128064 2128.4 4
 -4 0 2 124462 2126.28 4
 -4 0 2 124383 2143.01 3
 -4 0 2 124538 2160.87 2
 4 0 3 5810.34 170.264 4
 -4 0 3 6001.14 171.196 4
 -4 0 3 5806.02 173.978 2
 -4 0 3 5683.54 178.077 3
 -4 0 3 6180.48 185.904 6
 4 0 3 5991.29 169.006 5
 4 0 4 4.47181 26.0447 5
 4 0 4 2.77632 18.1997 1
 -4 0 4 14.3211 25.8831 2
 4 0 -4 106.972 46.9948 10
 4 0 -4 8.13333 18.5352 9
 4 0 4 5.61658 39.3137 4
 -4 0 4 5.58298 35.9472 4
 -4 0 4 60.5257 42.3653 6
 4 0 4 45.2243 34.0034 3
 -4 0 4 56.3884 42.4841 3
 -4 0 5 15.0583 38.1159 6
 4 0 5 65.2575 37.7712 4
 -4 0 5 14.4257 39.1074 4
 -4 0 5 -4.95084 34.3871 2
 4 0 5 53.7873 37.0549 3
 -4 0 5 -31.5298 42.7378 3
 4 0 5 6.41171 17.6061 9
 4 0 5 56.2507 29.6626 1
 4 0 5 36.4986 32.329 5
 4 0 -5 14.6004 18.6465 9
 4 0 -5 24.1225 41.8863 10
 4 0 5 70.519 40.2455 10
 4 0 6 28130.7 575.057 1
 -4 0 6 29136.3 658.881 4
 4 0 6 28714.2 657.396 4
 4 0 6 30497.4 640.296 3
 -4 0 6 28967.1 670.266 3
 4 0 6 28755.5 603.079 5
 4 0 -6 28876.5 655.979 5
 4 0 6 28321.2 662.446 10
 4 0 -6 28609.9 677.954 10
 -4 0 6 29047.2 666.959 6
 4 0 -7 1563.39 124.557 5
 -4 0 7 1801.75 138.064 6
 4 0 7 1603.33 135.044 4
 -4 0 7 1545.01 133.37 4
 4 0 7 1490.25 122.693 10
 4 0 7 1695.1 127.579 3
 -4 0 7 1579.81 137.238 3
 4 0 8 18642.6 488.214 6
 -4 0 8 18653.2 543.4 6
 4 0 8 19856.4 519.009 3
 4 0 -8 18782.3 533.816 5
 4 0 9 80.2944 80.0947 8
 4 0 -9 40.6386 59.9732 5
 -4 0 10 3495.93 249.691 8
 4 0 10 3830.1 260.179 8
 -4 -1 0 50.2812 24.2312 7
 -4 1 0 7.87471 17.3645 7
 4 1 0 42.4009 22.4725 7
 -4 1 0 37.3851 7.97166 8
 4 1 0 42.9865 7.86556 8
 -4 -1 0 22.1168 18.8137 2
 4 1 0 33.0025 21.0623 2
 4 -1 0 25.1612 10.2007 3
 4 1 -1 27743.3 512.739 6
 -4 -1 1 26748.2 522.914 7
 4 1 -1 27294.4 529.882 2
 -4 -1 1 27538.9 483.185 8
 4 -1 1 27974.3 485.553 8
 4 -1 1 27311.9 507.989 7
 4 1 1 27657.3 521.903 7
 -4 -1 1 27747.5 529.7 2
 -4 1 -1 27493.4 516.882 2
 4 1 1 27343.1 521.732 2
 -4 1 1 27557.4 483.458 4
 4 1 1 27525.9 483.604 4
 -4 -1 -1 26634 484.195 4
 4 -1 -1 26973.2 483.98 4
 -4 -1 1 28889.1 514.517 6
 4 -1 -2 159.048 34.6047 6
 -4 -1 2 147.535 34.841 6
 4 1 2 151.215 27.7435 4
 -4 1 2 88.2435 25.7558 4
 -4 1 2 144.187 31.4469 3
 4 1 2 158.977 30.2417 2
 -4 -1 2 189.654 34.7784 2
 -4 1 -2 156.014 26.7949 2
 -4 -1 -2 156.4 22.3471 1
 4 1 3 135676 2328.1 1
 4 -1 3 141516 2299.76 1
 4 1 3 135778 2339.74 9
 4 1 -3 137721 2341.74 9
 4 1 3 138271 2365.48 4
 -4 1 3 137609 2364.93 4
 4 -1 3 139313 2377.37 5
 4 1 3 137878 2343.31 5
 -4 -1 3 137439 2385.08 6
 4 -1 -3 135932 2388.65 6
 4 1 3 138837 2340.94 3
 -4 1 3 139902 2382.17 3
 -4 -1 3 137219 2364.31 2
 4 1 3 137547 2339.79 2
 -4 1 4 461.558 62.0198 6
 -4 -1 4 305.347 39.8892 2
 4 1 4 259.68 31.5724 2
 -4 -1 4 394.158 59.0516 6
 4 -1 -4 289.795 59.6666 10
 4 1 -4 368.483 55.4046 10
 -4 1 4 395.376 59.9182 3
 4 1 4 335.738 46.1659 3
 4 -1 4 296.289 30.9315 1
 4 1 4 284.085 37.7555 1
 4 1 -4 273.806 31.1981 9
 4 1 4 314.77 32.3408 9
 4 1 4 400.932 41.9701 5
 4 -1 4 363.256 53.9509 5
 4 1 4 338.698 55.481 4
 -4 1 4 415.427 54.3105 4
 4 1 5 50249.9 863.214 9
 -4 -1 5 48329.9 978.812 6
 4 1 5 50763.3 912.469 5
 4 -1 5 49809 946.727 5
 4 1 5 49321.6 944.064 3
 -4 1 5 50064 986.2 3
 4 1 5 49195.7 874.926 2
 -4 -1 5 50174.6 914.671 2
 4 1 5 48092.2 906.848 1
 4 -1 -5 49789.7 993.663 10
 4 1 5 49111.8 992.087 10
 4 -1 5 50815.6 979.953 10
 4 -1 5 49680 973.381 4
 -4 -1 5 50073.7 972.649 4
 4 1 5 48512.8 969.087 4
 -4 1 5 48195.9 967.688 4
 4 1 -5 48058.9 864.112 9
 4 -1 -5 49606 862.143 9
 4 1 -6 559.246 79.9407 5
 4 -1 -6 562.76 72.9289 5
 4 -1 6 484.717 65.726 5
 4 1 6 560.968 82.0488 10
 4 -1 6 647.627 82.509 10
 4 -1 -6 676.393 94.0074 10
 4 1 -6 652.672 92.6322 10
 4 -1 6 542.653 84.8201 4
 -4 -1 6 631.338 84.2248 4
 4 1 6 652.922 90.4655 4
 -4 1 6 614.028 86.2903 4
 -4 -1 6 692.498 91.9079 6
 -4 1 6 801.995 93.4559 6
 4 1 6 702.023 64.9704 1
 -4 1 6 674.642 65.7346 2
 4 1 6 536.393 73.6008 3
 -4 1 6 695.877 94.5496 3
 -4 -1 6 727.091 97.6002 3
 4 -1 6 589.678 75.0323 3
 4 -1 7 1717.91 140.333 4
 -4 -1 7 1854.73 145.295 4
 4 1 7 1931.42 118.818 6
 -4 -1 7 1812.93 144.958 6
 4 1 -7 1952.52 141.322 5
 4 -1 -7 2049.71 137.291 5
 4 1 7 2001.36 134.906 3
 -4 -1 7 1895.72 150.169 3
 -4 1 7 1850 147.647 3
 4 -1 7 2056.14 138.848 3
 4 1 7 1728.6 140.947 4
 -4 1 7 1742.98 140.403 4
 4 -1 7 1622.65 129.404 10
 4 1 7 1726.51 137.727 10
 -4 -1 8 -40.0927 70.5772 6
 4 -1 8 90.4297 52.3422 6
 -4 -1 8 13.6741 60.5354 8
 4 -1 8 55.6533 59.1782 8
 4 1 8 31.6544 54.1972 3
 4 1 -8 51.3909 56.8775 5
 4 -1 -8 78.9135 58.726 5
 -4 -1 9 2011.17 177.557 8
 4 -1 9 1962.23 177.498 8
 4 1 -9 2365.12 181.717 5
 -4 -1 9 2441.64 191.639 6
 -4 -1 10 511.967 119.917 8
 4 -1 10 373.895 107.328 8
 -4 1 10 450.337 110.812 8
 4 1 10 415.522 112.236 8
 4 2 0 152099 2518.17 7
 -4 -2 0 146770 2514.25 7
 4 2 0 148282 2476.62 6
 4 2 0 148001 2469.69 8
 -4 2 0 146602 2471.6 8
 4 2 0 151572 2523.13 2
 4 2 0 151839 2522.5 9
 -4 -2 1 13955.1 289.038 6
 4 -2 1 14365.4 281.492 7
 4 -2 -1 14163.6 286.641 3
 4 2 1 14311.7 304.559 9
 -4 -2 1 13984.6 270.471 8
 4 -2 1 13678.4 271.312 8
 -4 -2 -1 14100.1 274.101 4
 4 -2 -1 14052.8 274.296 4
 4 2 -1 14634.5 311.294 2
 4 2 -1 13789.6 303.49 9
 4 2 1 13723.1 306.092 7
 -4 -2 1 14063.4 302.195 7
 4 2 1 13587.9 301.502 2
 -4 -2 1 14679.8 306.884 2
 4 -2 2 39069 670.496 7
 -4 2 2 37354.5 693.794 3
 4 2 2 36252.1 687.522 2
 4 -2 -2 36764.5 704.94 6
 -4 -2 2 36998 697.762 6
 4 -2 -2 37234.4 695.945 3
 -4 -2 -2 38011.7 662.408 3
 4 -2 2 37516.5 680.998 8
 -4 -2 2 36930.6 677.578 8
 4 2 -2 36408.2 699.574 2
 -4 -2 -2 36025.5 679.324 4
 4 -2 -2 36620 679.742 4
 -4 2 2 37720.2 680.174 4
 4 2 2 37191.8 678.368 4
 -4 -2 -2 37152.6 671.095 1
 4 2 2 36077 686.174 9
 4 2 -2 37085.4 689.475 9
 -4 2 -2 38189.6 672.15 2
 -4 -2 2 37199.9 694.943 2
 4 2 3 74.1276 31.16 1
 4 2 3 38.331 28.5537 3
 -4 2 3 -50.1246 43.9511 3
 4 -2 3 35.0181 26.0555 8
 -4 -2 3 47.4587 26.7518 8
 4 -2 -3 10.2178 32.2921 10
 -4 -2 3 31.3455 26.1311 2
 -4 2 -3 16.4594 14.0273 2
 4 -2 -3 78.4349 31.1244 6
 -4 -2 3 50.8894 36.966 6
 -4 2 3 -30.151 41.3053 4
 4 2 3 -4.27684 28.0351 4
 4 2 -3 58.5151 22.9565 9
 4 2 3 46.5536 22.3647 9
 4 -2 3 -32.002 40.8974 5
 4 2 4 28.7152 34.1825 4
 -4 2 4 -17.2578 33.503 4
 4 2 4 47.5905 21.1887 5
 4 -2 4 -6.09942 34.7244 5
 4 2 -4 33.704 32.5841 5
 4 2 -4 42.3221 38.5724 10
 4 -2 -4 -32.8218 45.9471 10
 4 2 4 52.4426 27.7989 1
 -4 -2 4 12.193 25.6889 2
 -4 -2 4 6.37483 37.9427 6
 4 2 4 -12.388 18.6292 9
 4 2 -4 9.68907 19.6286 9
 -4 2 4 45.2589 36.3783 3
 4 2 4 -18.0463 29.572 3
 4 -2 4 76.1482 37.7146 8
 -4 -2 4 5.77553 34.0082 8
 -4 -2 5 8.02274 39.4007 6
 4 2 5 29.8335 25.9008 6
 4 2 5 -11.9701 32.8628 3
 -4 2 5 -16.0848 40.1097 3
 4 -2 5 -7.07241 36.8405 10
 4 -2 -5 -25.0873 41.0689 10
 4 2 5 28.5142 25.5174 2
 -4 -2 5 4.03286 26.4338 2
 4 2 5 24.5223 30.9982 1
 4 2 5 36.8146 41.4268 4
 -4 2 5 -7.33902 42.264 4
 4 -2 5 6.91251 34.4747 5
 4 -2 6 36972.7 780.465 5
 4 2 -6 37118.2 824.012 5
 -4 2 6 36651.3 816.498 3
 4 2 6 37912.8 780.018 3
 4 -2 6 38652.3 823.422 8
 -4 -2 6 37503.5 814.923 8
 4 -2 6 37123.4 795.488 10
 4 -2 -6 37153.9 835 10
 4 2 -6 37106.3 819.007 10
 4 2 6 36286 821.396 10
 -4 -2 6 38587.9 826.512 6
 4 2 6 38388.5 736.437 6
 4 2 6 37238.6 744.893 1
 4 -2 6 36888.7 805.769 4
 -4 -2 6 38751.1 812.784 4
 4 2 6 37018.1 806.773 4
 -4 2 6 37816.3 809.256 4
 -4 -2 7 889.936 105.767 8
 4 -2 7 706.456 97.5495 8
 -4 2 7 746.294 103.168 3
 4 -2 7 679.692 87.3767 3
 4 2 7 671.947 83.7185 3
 -4 -2 7 605.935 95.4875 3
 4 2 7 596.523 85.6145 10
 4 -2 7 587.852 80.9113 10
 4 2 -7 725.796 103.837 10
 -4 -2 7 737.55 104.683 6
 -4 2 7 455.221 86.3761 4
 4 -2 7 560.052 93.5227 4
 -4 -2 7 724.629 99.6203 4
 4 2 7 490.355 85.2729 4
 4 -2 -7 653.879 77.5716 5
 4 2 -7 677.069 96.7674 5
 4 -2 -8 19398.4 515.344 5
 4 2 -8 19046.3 561.283 5
 -4 -2 8 18665.6 557.864 8
 4 -2 8 19622.4 571.539 8
 -4 -2 8 18706.5 556.079 6
 -4 -2 9 1030.13 133.802 6
 4 -2 9 1118.95 126.038 6
 4 2 -9 913.255 127.153 5
 -4 -2 9 913.82 128.662 8
 4 -2 9 1099.77 138.68 8
 4 -2 10 5419.8 308.95 8
 -4 -2 10 5439.92 307.701 8
 4 2 -10 5806.33 310.302 5
 -4 -2 10 5477.56 301.513 6
 -4 -3 0 30.0097 15.089 6
 4 3 0 71.649 29.5084 7
 4 3 0 -3.87775 25.42 2
 4 3 0 3.89821 24.6414 9
 4 3 -1 48453.4 889.904 8
 -4 3 -1 53458.6 896.912 8
 4 3 1 50997.7 924.495 9
 4 3 -1 50619 924.993 9
 4 -3 -1 50204.4 893.189 4
 -4 -3 -1 51002.1 894.004 4
 4 -3 -1 51173.9 906.451 3
 -4 -3 1 51157.6 900.036 6
 4 3 -1 50594 924.859 2
 -4 -3 1 51202 915.975 7
 -4 -3 1 49236.5 887.714 8
 4 -3 1 52407.1 893.607 8
 4 -3 2 12.3861 17.3835 7
 -4 -3 2 -11.9779 26.8545 7
 -4 -3 2 20.2319 26.2933 6
 -4 -3 -2 39.8243 21.3812 3
 4 -3 -2 49.3179 28.0992 3
 4 3 2 -11.5994 26.0061 9
 4 3 -2 35.4355 24.6544 9
 -4 -3 2 10.0931 23.0044 8
 4 -3 2 27.3685 23.0116 8
 4 3 -2 -16.6242 27.4835 2
 -4 -3 -2 114.908 29.1573 4
 4 -3 -2 105.021 27.693 4
 -4 -3 -2 43.2016 23.9708 1
 4 3 2 78.0403 27.4808 4
 -4 3 2 37.3235 24.6511 4
 4 -3 3 28020.1 603.67 5
 4 3 -3 29481.4 605.458 5
 4 3 3 28594.2 509.646 5
 4 -3 -3 29395.1 580.717 4
 -4 -3 -3 29809.4 581.788 4
 4 3 3 28873.2 561.399 9
 4 3 -3 28446.3 562.297 9
 4 3 3 27519.5 573.904 4
 -4 3 3 28967.6 579.559 4
 -4 3 -3 29461.6 525.42 2
 4 -3 -3 28963.8 593.659 6
 4 3 3 30573 512.779 6
 -4 -3 3 28479.6 591.398 6
 4 -3 -3 28691 588.926 10
 4 3 -3 29343.8 574.552 2
 -4 -3 3 27587.9 572.317 8
 4 -3 3 29002 577.215 8
 -4 -3 4 13398.4 339.628 8
 4 -3 4 13877.8 343.502 8
 4 3 -4 13778.1 303.254 9
 4 3 4 13869.1 302.181 9
 4 -3 -4 13830.2 353.83 6
 4 3 4 14147 285.056 6
 4 3 -4 13697.5 344.602 10
 4 3 4 13603.7 322.071 1
 4 3 4 13661.6 344.2 4
 -4 3 4 13564.1 343.7 4
 4 -3 -4 13708.8 354.056 10
 4 -3 4 14326.4 361.274 5
 -4 3 4 13565.1 354.174 3
 4 -3 5 44297.9 879.549 10
 4 -3 -5 46314 925.217 10
 4 3 5 43852.4 819.059 6
 -4 -3 5 45679.9 921.876 6
 4 3 5 43826.5 898.681 4
 -4 3 5 45245.8 903.417 4
 4 3 5 44699.2 862.807 1
 -4 3 5 45020.7 915.437 3
 4 3 -5 45242.1 927.475 5
 4 -3 5 45233.7 907.725 5
 -4 -3 6 1986.39 137.746 8
 4 -3 6 2244.87 142.041 8
 4 3 6 2272.8 120.434 1
 4 3 -6 2198.6 140.808 10
 4 -3 6 2126.57 129.314 10
 4 -3 -6 2073.27 145.63 10
 4 3 6 2050.99 144.552 10
 4 3 -6 2183.89 146.399 5
 -4 3 6 2056.15 143.578 3
 -4 -3 6 1958.37 140.419 6
 4 -3 6 1771.05 124.338 5
 4 3 6 2059.25 138.205 4
 -4 3 6 2144.01 139.571 4
 -4 -3 7 2057.4 152.381 4
 4 -3 7 2255.96 157.389 4
 -4 3 7 2080.45 156.557 3
 -4 -3 7 2557.93 174.864 6
 4 3 7 2186.53 129.61 1
 4 3 -7 2438.4 164.645 10
 4 -3 7 2627.65 151.371 10
 4 3 7 2381.12 165.125 10
 4 3 7 2424.84 163.06 4
 -4 3 7 2510.68 165.015 4
 -4 -3 7 2234.98 158.726 8
 4 -3 7 2333.26 163.155 8
 4 -3 7 2473.44 150.485 5
 4 -3 -7 2433.52 141.683 5
 4 3 -7 2574.16 173.5 5
 4 3 -8 87.6175 62.1173 5
 -4 -3 8 27.4005 69.3623 8
 4 -3 8 167.599 73.7634 8
 -4 -3 8 14.0492 62.202 6
 4 -3 9 3148.9 201.858 6
 -4 -3 9 3096.04 219.138 6
 -4 -3 9 3299.82 228.952 8
 4 -3 9 3167.76 222.212 8
 4 3 -9 3191.12 226.143 5
 4 -3 10 125.359 77.4439 6
 -4 -3 10 17.6289 85.2265 8
 4 -3 10 143.514 93.457 8
 -4 -3 10 139.417 94.4964 6
 4 3 -10 53.9021 81.0665 5
 4 4 0 81257.7 1410.22 7
 -4 4 0 81330.3 1386.41 8
 4 4 0 78851.4 1381.45 8
 -4 4 0 80444 1375.92 1
 -4 -4 0 78376.2 1418.5 9
 4 4 0 80789.7 1420.58 9
 4 4 -1 13576.9 305.862 5
 4 4 -1 13343.3 291.109 8
 -4 4 -1 13589.2 292.666 8
 4 4 -1 13811.1 314.185 2
 -4 -4 -1 13418.9 290.944 4
 4 -4 -1 14256.7 294.631 4
 4 4 -1 13583.3 303.612 7
 4 4 -1 13122.2 312.485 9
 4 4 1 13512.9 313.958 9
 -4 -4 1 13630.2 301.691 7
 -4 -4 1 14265.8 319.305 9
 -4 -4 -1 13185.6 312.369 9
 4 -4 -2 67435.3 1197.41 4
 -4 -4 -2 62516.8 1191.46 4
 4 -4 2 70792.8 1142.85 7
 -4 -4 2 68711.2 1198.93 7
 -4 -4 -2 65830.6 1177.86 3
 4 4 -2 67181.2 1220.77 5
 4 -4 2 66404 1191.17 8
 -4 -4 2 67415.6 1191.43 8
 4 4 -2 65171.6 1197 8
 -4 4 -2 69800.9 1204.45 8
 -4 -4 -2 67115.6 1207.17 9
 4 -4 -2 66699.5 1196.33 10
 -4 -4 2 67419.7 1210.13 9
 4 -4 -2 65851.5 1210.24 3
 -4 -4 -2 65124.2 1196.14 1
 4 4 -2 67637.6 1209.13 2
 4 4 2 67748.9 1207.48 9
 4 4 -2 68546.5 1209.92 9
 4 -4 2 66979.5 1130.58 1
 4 -4 -3 85.0618 31.936 6
 -4 4 3 40.4573 29.4847 4
 4 4 3 100.447 34.0827 4
 4 -4 -3 97.0387 33.7787 10
 4 4 -3 85.0527 28.3267 9
 4 -4 3 108.6 36.3515 5
 -4 -4 3 112.762 34.8673 8
 4 -4 3 39.6518 29.8446 8
 4 4 -3 57.3727 33.6926 5
 -4 -4 -3 79.4199 28.6078 3
 4 -4 -3 86.8778 35.5824 3
 -4 -4 3 84.0145 30.6244 7
 4 -4 3 53.6074 19.1622 7
 -4 -4 -3 97.1618 30.7897 4
 4 -4 -3 41.179 32.5627 4
 4 4 -3 100.909 30.0961 2
 4 4 -4 35.2706 29.3189 10
 4 -4 4 4.93173 24.5978 10
 4 -4 4 23.0104 35.861 5
 -4 -4 4 -18.4693 38.9122 8
 4 -4 4 31.1516 32.903 8
 4 4 4 49.6679 32.1413 1
 -4 -4 -4 76.6695 40 4
 -4 4 4 12.8581 36.1737 4
 4 4 4 6.37775 33.2232 4
 4 -4 -4 19.2465 38.5895 4
 4 -4 -4 6.71789 31.4093 6
 4 4 5 152.822 43.2873 1
 -4 -4 5 149.751 47.0128 8
 4 -4 5 215.62 55.5515 8
 -4 4 5 347.994 59.5446 4
 4 4 5 204.961 52.6601 4
 4 -4 5 149.157 40.4954 10
 4 -4 -5 231.173 55.2125 10
 -4 -4 5 113.546 46.8464 6
 4 -4 5 275.727 59.9246 5
 4 4 -5 183.552 57.5821 5
 4 4 6 27812.9 645.753 4
 -4 4 6 27545.8 644.653 4
 4 4 -6 27335.8 676.393 5
 -4 -4 6 27593.9 660.662 6
 4 -4 6 27360.6 642.146 5
 4 4 6 26755.7 601.277 1
 4 4 -6 27260.9 638.321 10
 4 -4 6 26420.2 605.336 10
 4 4 6 26248.6 657.663 10
 -4 -4 6 27957.3 650.03 8
 4 -4 6 29557.2 664.19 8
 4 -4 7 121.286 66.6049 8
 -4 -4 7 107.128 64.5446 8
 -4 4 7 89.5641 57.5127 4
 4 4 7 123.671 63.2663 4
 4 -4 7 44.4975 43.7205 10
 4 4 -7 56.4515 57.1651 10
 4 4 7 115.117 55.307 1
 4 -4 7 -10.3875 61.8353 5
 4 4 -7 27.1842 54.087 5
 -4 -4 7 75.154 65.2559 6
 -4 -4 8 34482 852.016 6
 4 4 -8 34781.6 872.769 5
 4 -4 8 34281.9 849.851 8
 -4 -4 8 33598.7 843.575 8
 -4 -4 9 432.876 109.87 8
 4 -4 9 375.869 105.503 8
 -4 -4 9 622.577 114.936 6
 4 4 -9 474.709 108.209 5
 4 4 -10 4409.56 283.958 5
 -4 -4 10 4318.81 269.903 8
 4 -4 10 3569.72 258.365 8
 4 -4 10 3602.12 233.373 6
 -4 -4 10 4258.83 268.51 6
 -4 5 0 192.094 29.6378 1
 -4 -5 0 191.816 36.34 9
 4 5 0 179.779 34.9165 7
 4 5 0 87.7432 32.6814 9
 4 5 0 80.8971 22.5608 5
 -4 5 0 103.722 29.1889 8
 4 5 0 74.0919 28.4741 8
 -4 -5 -1 24640.4 430.793 6
 4 5 -1 25746.3 513.339 5
 4 5 1 25089.3 464 5
 4 5 -1 25435 528.981 9
 4 5 1 24508.9 524.877 9
 4 -5 -1 26356.9 505.366 4
 -4 -5 -1 25930.8 505.57 4
 4 5 -1 25786.5 507.629 7
 -4 5 -1 26559.1 455.077 7
 -4 5 1 26375.8 507.568 1
 4 5 -1 24733.1 500.028 8
 -4 5 -1 26661.6 508.748 8
 -4 -5 -1 25454.1 518.042 1
 -4 -5 -1 25110.6 526.961 9
 -4 -5 1 24602.7 525.962 9
 -4 -5 2 10165.5 246.408 7
 4 5 2 10528.8 265.034 9
 4 5 -2 9809.89 260.894 9
 4 -5 -2 10018.9 246.541 10
 4 -5 -2 9993.23 262.012 3
 4 5 -2 10279.8 271.411 5
 -4 -5 -2 10040.9 255.111 4
 4 -5 -2 10195.6 256.484 4
 -4 -5 -2 9920.89 262.548 9
 4 -5 2 9956.88 248.743 8
 -4 -5 2 9911.82 247.84 8
 -4 -5 2 9796.79 263.606 9
 4 -5 2 10013.2 204.705 1
 -4 -5 -2 10134.2 258.445 1
 4 5 -2 9759.77 257.73 2
 -4 5 -2 10343.9 259.596 8
 4 5 -2 9847.37 255.58 8
 4 -5 3 86831.3 1603.97 5
 4 5 -3 86533.7 1587.41 5
 -4 -5 3 86932.1 1552.79 9
 -4 -5 -3 90639.6 1553.25 9
 4 5 -3 85836.4 1545.8 2
 4 -5 -3 86675.1 1556.69 10
 4 -5 3 90096.1 1558.79 8
 -4 -5 3 89611.2 1556.48 8
 -4 -5 3 84233.3 1534.62 7
 4 -5 3 86118.2 1461.43 7
 4 -5 -3 87977.7 1571.82 6
 -4 -5 -3 86645.4 1540.2 3
 4 -5 -3 85764.8 1574.02 3
 -4 -5 -3 88904.7 1564.22 4
 4 -5 -3 89166.2 1565.58 4
 -4 -5 -4 1578.09 93.7705 3
 4 -5 4 1413.84 107.79 5
 4 5 4 1378.32 97.8862 4
 -4 5 4 1473.63 99.8104 4
 4 -5 4 1561.57 82.0648 10
 4 5 -4 1556.66 86.7535 2
 4 5 4 1440.32 96.3151 1
 -4 -5 4 1495.26 88.2359 7
 4 -5 4 1502.18 58.9071 7
 4 5 -4 1591.4 93.9 10
 -4 5 -4 1408.66 51.9231 2
 4 -5 -4 1678.6 106.623 6
 -4 -5 5 16010 418.256 8
 4 -5 5 16618.4 424.818 8
 4 5 5 15112.6 413.278 4
 -4 5 5 16064.3 421.886 4
 4 5 5 16116 404.499 1
 4 -5 5 16483.4 441.443 5
 4 5 -5 16283.1 451.525 5
 4 -5 -5 15476.9 413.516 6
 4 5 5 14874.1 428.943 10
 4 -5 -5 15605.8 429.346 10
 4 -5 5 16204.5 378.947 10
 -4 5 6 208.536 63.3949 4
 4 5 6 119.228 62.2451 4
 4 -5 6 112.631 61.6309 8
 -4 -5 6 151.874 60.9442 8
 4 5 -6 152.367 52.2496 10
 4 5 6 189.17 64.8476 10
 4 -5 6 98.8975 43.8589 10
 4 5 6 178.523 55.5205 1
 4 -5 6 83.0687 54.8836 5
 4 5 -6 160.695 60.7516 5
 -4 -5 6 154.82 59.2285 6
 -4 -5 7 3841.2 218.499 6
 4 -5 7 3422.17 194.519 5
 4 5 7 3603.33 181.256 1
 -4 -5 7 3866.09 209.996 8
 4 -5 7 3783 213.538 8
 4 5 -7 4024.82 233.688 5
 4 5 -8 33.3144 64.6752 5
 4 -5 8 29.0885 66.8173 8
 -4 -5 8 -28.5547 67.8933 8
 -4 -5 8 135.19 74.9162 6
 -4 -5 9 2414.18 207.74 6
 -4 -5 9 2825.27 211.738 8
 4 -5 9 2864.05 221.381 8
 4 5 -9 2572.61 220.308 5
 4 -5 10 172.447 90.2898 6
 -4 -5 10 274.786 104.298 6
 4 -5 10 -54.6219 88.0195 8
 -4 -5 10 71.3345 81.9368 8
 4 5 -10 40.1918 79.9613 5
 -4 -6 0 29020.8 596.905 9
 4 6 0 28830.2 550.934 5
 4 6 0 27844.5 590.512 9
 -4 6 0 29116 570.54 8
 4 6 0 27823.3 562.854 8
 4 6 0 28051 569.32 7
 -4 6 0 28415.8 553.211 1
 4 6 1 2719.48 123.601 9
 4 6 -1 2555.8 112.554 5
 4 6 1 2706.47 86.6948 5
 4 -6 -1 2897.08 95.3791 10
 -4 -6 -1 2701.25 112.619 4
 4 -6 -1 2781.21 113.508 4
 4 6 -1 2685.82 114.103 8
 -4 6 -1 2809.36 116.52 8
 4 6 -1 2769.43 110.775 7
 -4 6 -1 2680.85 72.4103 7
 -4 -6 1 2566.68 122.842 9
 -4 -6 -1 2675.34 124.97 9
 -4 6 1 2748.3 113.33 1
 -4 -6 -1 2679.59 119.875 1
 -4 -6 2 50510.6 932.128 7
 4 6 -2 50675.8 960.011 2
 4 -6 -2 50054.2 964.961 3
 -4 -6 -2 50291.3 962.121 1
 4 -6 2 51377 895.799 1
 4 6 -2 51380 977.095 5
 -4 -6 -2 49015.1 965.226 9
 -4 -6 2 50440.7 969.312 9
 4 -6 -2 51650.3 934.824 10
 -4 6 -2 51743.6 963.325 8
 4 -6 2 53672.1 956.247 8
 -4 -6 2 52134.3 952.055 8
 4 -6 2 50844.8 1001.42 5
 -4 6 2 51257 964.907 1
 4 6 -2 52047 960.846 8
 -4 -6 -2 48659.3 951.768 4
 4 -6 -2 50208.6 954.801 4
 -4 -6 3 976.469 67.7842 7
 -4 -6 -3 872.61 71.9029 9
 -4 -6 -3 1015.56 74.775 3
 4 -6 3 1008.8 50.5028 1
 4 -6 3 971.192 88.6278 5
 -4 -6 3 969.035 75.7095 8
 4 -6 3 1087.93 82.0261 8
 -4 -6 -3 1038.61 78.5336 1
 -4 6 3 1117.69 85.8046 1
 4 6 -3 884.732 69.8501 2
 4 -6 -3 918.428 73.2767 10
 4 -6 3 987.484 52.9741 10
 -4 -6 3 1059.48 80.354 9
 4 -6 -3 1256.8 87.5729 4
 -4 -6 -3 1121.55 82.6274 4
 -4 -6 4 46.6837 34.3609 9
 4 6 -4 16.8305 33.3914 10
 4 -6 4 3.99091 27.9346 10
 4 6 -4 53.0317 33.8332 2
 -4 -6 4 15.4825 31.9974 7
 4 -6 -4 7.22593 40.6562 6
 -4 -6 -4 -37.7273 43.3293 3
 4 -6 -4 -16.778 48.3106 3
 4 6 -4 27.9427 42.0181 5
 4 -6 4 27.8178 37.759 5
 4 -6 5 10.2893 59.9256 5
 4 6 -5 22.4041 47.6468 5
 -4 -6 5 23.7658 34.6061 7
 4 6 5 89.0394 50.1883 1
 4 -6 5 -8.76674 48.1391 8
 -4 -6 5 112.641 52.1196 8
 -4 -6 -5 27.5374 45.7817 4
 4 -6 -5 120.352 53.9189 4
 4 -6 -5 33.3457 44.6175 6
 4 6 5 34.9088 59.6612 4
 -4 6 5 -35.1839 58.1593 4
 4 6 5 9.90032 43.8299 10
 4 -6 5 26.1397 30.4512 10
 4 6 6 23637.9 613.725 10
 4 6 -6 23779 570.091 10
 4 -6 6 24322.2 607.301 8
 -4 -6 6 24761.5 607.755 8
 4 -6 6 24674.5 621.498 5
 4 6 6 24350.6 604.853 4
 -4 6 6 23850.3 600.672 4
 4 6 6 24142 578.482 1
 4 6 -6 23906.1 647.615 5
 -4 -6 7 13.5936 61.3227 6
 4 6 7 19.7087 52.738 1
 -4 -6 7 -37.812 57.9018 8
 4 -6 7 12.8085 66.7196 8
 4 6 -7 -30.9675 60.1168 5
 -4 -6 8 17416.9 552.478 6
 -4 -6 8 16759.2 531.592 8
 4 -6 8 17603.9 546.512 8
 4 6 -8 16719.4 571.3 5
 4 6 -9 98.5627 78.4358 5
 -4 -6 9 33.4156 78.1234 8
 4 -6 9 16.9293 80.5116 8
 -4 -6 9 190.426 83.6892 6
 4 6 -10 3471.13 267.005 5
 -4 -7 0 54.2561 37.7338 9
 4 -7 0 129.932 21.8819 10
 4 7 0 59.4973 25.8745 5
 4 7 0 135.306 37.9609 7
 4 7 0 94.0528 39.8369 8
 -4 7 0 70.7038 40.0961 8
 4 7 -1 14248 347.581 5
 4 7 -1 15013.7 338.237 7
 -4 -7 -1 14019 346.926 4
 4 -7 -1 14764.9 350.226 4
 -4 7 -1 14891.6 356.841 8
 4 7 -1 14156.7 349.162 8
 4 -7 -1 14321.5 303.572 10
 -4 7 -1 15118.5 271.876 7
 4 7 1 14699.1 302.633 5
 -4 -7 -1 14659.8 373.114 9
 -4 -7 1 15068.7 377.124 9
 -4 -7 -1 15054.6 363.394 1
 -4 7 1 13794.5 345.117 1
 -4 -7 -2 3049.34 136.923 1
 4 -7 2 2752.77 98.5285 1
 -4 7 2 2940.23 133.635 1
 4 -7 2 2924.08 150.554 5
 -4 -7 -2 2932.73 131.476 4
 4 -7 -2 2687.6 126.268 4
 4 7 -2 2831.56 130.436 2
 -4 -7 -2 2818.58 136.278 9
 -4 -7 2 2890.02 137.452 9
 4 7 -2 3054.75 140.434 5
 4 7 -2 2939.22 133.882 8
 -4 7 -2 2852.37 134.015 8
 4 -7 2 2844.78 67.8393 10
 4 -7 -2 3028.94 115.002 10
 -4 -7 -3 46902.4 909.741 3
 4 -7 3 47336.5 971.469 5
 -4 7 3 47495.9 940.773 1
 4 7 -3 47404.9 911.883 2
 4 -7 -3 48616.2 909.958 10
 -4 -7 -3 47283.1 926.899 9
 -4 -7 3 47212.8 928.803 9
 -4 -7 3 46489.3 878.398 7
 4 -7 3 48146.9 848.948 1
 -4 7 -3 46586.5 940.4 8
 4 7 -3 47086.6 938.191 8
 4 -7 4 6428.07 252.511 5
 4 7 -4 6352.05 253.129 5
 -4 7 4 6161.05 235.026 1
 -4 -7 -4 6149.53 210.125 9
 -4 -7 4 6290.36 214.028 9
 -4 -7 -4 6781.89 242.391 4
 4 -7 -4 5981.87 231.179 4
 4 7 -4 5886.18 194.637 10
 -4 -7 4 6592.94 194.853 7
 4 -7 -4 6747.92 231.733 6
 4 -7 4 6199.54 225.947 8
 -4 -7 4 6499.56 229.22 8
 4 -7 -4 6891.6 249.565 3
 4 7 -4 6396.36 204.178 2
 -4 7 5 55564.4 1124.2 1
 -4 -7 -5 53835.7 1087.49 3
 4 -7 -5 53795.9 1090.89 6
 4 -7 -5 56053.1 1126.84 4
 -4 -7 -5 56249.8 1125.94 4
 4 -7 -5 55459.4 1140.47 3
 4 7 5 53623 1120.66 10
 4 -7 5 55590.6 1146.73 5
 4 7 -5 54420 1160.82 5
 -4 -7 5 55220.5 1107.65 8
 4 -7 5 56341.8 1113.9 8
 4 -7 6 96.8211 63.9134 5
 -4 7 6 11.336 66.7497 1
 4 7 6 53.9845 58.5388 4
 -4 7 6 -75.9847 72.3875 4
 -4 -7 6 33.0991 51.5832 8
 4 -7 6 67.1241 54.9434 8
 4 7 -6 33.6631 54.1862 10
 4 7 6 -11.6475 49.5396 10
 4 7 -6 85.3843 61.7744 5
 4 7 7 1029.26 111.673 1
 -4 -7 7 764.069 115.03 6
 4 -7 7 954.035 117.835 8
 4 7 -7 943.191 126.251 5
 -4 -7 7 1199.98 125.579 8
 -4 -7 8 -16.1131 80.3604 6
 4 -7 8 15.3337 66.5618 8
 -4 -7 8 15.0678 64.0862 8
 4 7 -8 75.334 69.3707 5
 -4 -7 9 1536.19 173.617 6
 -4 -7 9 1419.82 162.488 8
 4 -7 9 1689.53 171.642 8
 4 7 -9 1167.67 163.639 5
 4 8 0 32839.2 658.788 7
 -4 8 0 33746.4 682.546 8
 4 8 0 34376 678.343 8
 -4 -8 0 31348.4 699.554 9
 4 8 0 32474.3 645.946 5
 4 8 -1 5752.78 179.453 7
 -4 8 -1 5591.01 118.178 7
 4 8 -1 5912.69 195.101 5
 -4 8 1 5695.79 194.635 1
 4 8 -1 5339.9 192.938 8
 -4 8 -1 5847.92 204.651 8
 4 -8 1 5455.44 212.287 5
 -4 -8 -1 5642.08 195.381 4
 4 -8 -1 6074.32 200.39 4
 -4 -8 -1 5572.83 209.605 9
 -4 -8 1 5922.77 215.503 9
 4 8 -2 24471.4 539.095 8
 -4 8 -2 25000.3 543.695 8
 -4 -8 -2 23809.6 543.507 9
 -4 -8 2 24601.8 549.215 9
 -4 8 2 24073.9 534.052 1
 4 -8 2 23326.5 470.569 1
 -4 -8 -2 22820.4 411.854 6
 4 -8 2 24374.6 569.072 5
 4 8 -3 -9.11762 38.7834 5
 4 -8 3 117.608 51.0557 5
 4 -8 -3 84.7446 48.8064 3
 4 -8 3 76.8699 29.1326 1
 -4 8 3 -8.02144 42.3646 1
 -4 -8 -3 15.6844 37.9122 1
 4 8 -3 52.4147 38.1619 2
 4 8 -3 72.3297 45.7564 8
 -4 8 -3 41.301 47.5727 8
 -4 -8 3 -7.30901 44.8734 8
 4 -8 3 88.6616 42.553 8
 -4 -8 -3 15.8801 41.3644 4
 4 -8 -3 62.8762 44.2249 4
 -4 -8 -3 7.53512 38.7065 9
 -4 -8 3 7.6647 36.4521 9
 -4 -8 -4 44.0648 43.7137 9
 -4 -8 4 -7.58289 47.4746 9
 4 8 -4 -5.27574 32.065 10
 4 8 -4 65.8264 52.1712 5
 -4 -8 -4 -15.581 48.3031 3
 4 -8 -4 19.6316 55.2294 3
 4 8 -4 19.2106 38.9181 2
 4 -8 -4 54.8845 46.9848 4
 -4 -8 -4 9.17102 50.3582 4
 -4 -8 4 75.9582 48.0497 8
 4 -8 4 25.5129 47.8506 8
 -4 8 4 111.265 65.398 1
 4 -8 4 75.534 66.9028 5
 4 -8 -4 55.618 46.2754 6
 -4 -8 5 57.7271 47.7273 9
 4 8 5 73.289 48.115 10
 -4 -8 -5 146.289 54.4334 3
 4 -8 -5 -11.6092 56.131 3
 -4 -8 5 79.455 57.8562 8
 4 -8 5 70.25 56.4795 8
 4 -8 -5 97.0158 55.2299 6
 -4 -8 -5 64.9263 51.472 4
 4 -8 -5 86.7044 60.9926 4
 4 -8 5 59.7973 54.956 5
 4 8 -5 117.345 66.9795 5
 -4 8 5 180.387 63.8367 1
 4 8 6 19379.1 546.889 10
 -4 -8 6 20195.8 546.7 8
 4 -8 6 20473.7 552.23 8
 4 8 -6 20368.8 601.774 5
 4 -8 -6 20560.6 566.316 4
 -4 -8 -6 19570.3 555.862 4
 4 -8 7 109.232 64.9298 8
 -4 -8 7 -13.4442 67.0521 8
 4 8 -7 35.3166 65.044 5
 -4 -8 8 7562.61 341.853 8
 4 -8 8 6991.06 332.16 8
 -4 -8 8 7568.09 349.49 6
 4 8 -8 7423.76 374.722 5
 -4 -8 9 187.832 86.5021 8
 4 -8 9 208.958 100.331 8
 4 8 -9 218.158 103.788 5
 -4 -8 9 183.953 88.9774 6
 4 9 0 22.9593 34.5253 7
 -4 -9 0 52.5353 40.2247 9
 -4 -9 0 -7.90614 36.964 1
 4 9 0 10.7236 27.931 5
 -4 9 0 21.539 40.3963 8
 4 9 0 6.98082 34.2846 8
 4 9 -1 9103.75 277.345 8
 -4 9 -1 8955.65 281.251 8
 4 9 -1 9148.33 270.244 5
 -4 9 1 9304.46 278.968 1
 -4 -9 -1 9374.24 290.157 1
 -4 -9 -1 9208.26 297.391 9
 -4 -9 1 8642.83 291.284 9
 4 9 -1 9358.99 249.731 7
 4 -9 1 9275.83 299.909 5
 4 -9 2 -9.09357 31.8248 1
 -4 9 2 -7.84407 37.2998 1
 -4 -9 -2 -8.26888 43.6669 1
 4 -9 2 29.0111 47.4922 5
 -4 -9 2 8.68294 40.5948 9
 -4 -9 -2 8.60454 44.8212 9
 -4 -9 -2 -7.93854 40.1869 4
 4 -9 -2 -31.1029 45.7851 4
 4 9 -2 7.94184 49.7195 8
 -4 9 -2 -8.23056 45.7537 8
 4 -9 -3 54066.2 1092.86 3
 4 -9 -3 54096.5 1084.8 4
 -4 -9 -3 54229.4 1085.45 4
 -4 -9 -3 54723.6 1084.52 1
 -4 -9 -3 55378.9 1081.14 9
 -4 -9 3 52754 1076.01 9
 4 9 -3 53712.1 1051.31 2
 -4 9 3 53065.9 1083.74 1
 4 -9 3 54583.8 987.099 1
 -4 -9 -3 53261.1 1061.29 3
 4 9 -3 53793.5 1086.63 8
 -4 9 -3 56056.1 1098.19 8
 4 -9 3 52742.4 1110.57 5
 4 9 -3 55042 1108.11 5
 4 -9 4 11.606 52.3659 5
 -4 -9 -4 141.257 57.4496 4
 4 -9 -4 69.9676 49.8594 4
 4 -9 -4 33.5412 43.6905 6
 4 9 4 100.431 46.9041 10
 4 9 -4 11.9188 45.1148 5
 -4 9 4 110.057 56.9678 1
 4 9 -4 104.905 43.7948 2
 -4 -9 -4 24.8961 45.0043 9
 -4 -9 4 76.6098 47.3298 9
 -4 -9 -4 95.72 51.2478 3
 4 -9 -4 10.6862 48.2173 3
 4 -9 4 93.6507 52.7009 8
 -4 -9 4 37.2392 49.174 8
 -4 -9 -5 24674.6 630.727 4
 4 -9 -5 26422.3 643.448 4
 4 -9 -5 24057.6 587.474 6
 4 9 5 23161.4 603.352 10
 -4 9 5 23632.7 619.163 1
 -4 -9 5 24358.8 571.014 9
 -4 -9 -5 24776.7 566.641 9
 4 -9 5 25777.1 623.118 8
 -4 -9 5 25123.9 620.005 8
 -4 -9 -5 24285.1 600.474 3
 4 -9 -5 25953.7 652.845 3
 4 9 -5 24809.5 671.903 5
 4 -9 5 24655.9 649.441 5
 -4 -9 -6 40.1017 62.5028 4
 4 -9 -6 93.4271 61.3219 4
 -4 -9 6 -12.4809 61.303 8
 4 -9 6 213.553 71.5217 8
 4 9 -6 16.3752 60.3234 5
 4 -9 7 1015.26 126.904 8
 -4 -9 7 1324.21 133.736 8
 4 9 -7 1294.96 156.662 5
 4 9 -8 84.2315 85.7536 5
 -4 -9 8 31.7839 82.786 8
 4 -9 8 64.6567 72.9241 8
 -4 -9 8 34.6403 76.678 6
 4 -9 9 1460.72 169.595 8
 -4 -9 9 1257.71 160.744 8
 -4 -9 9 1562.54 178.307 6
 4 10 0 18261.8 461.643 8
 -4 10 0 17467.8 459.878 8
 4 10 0 19308.9 432.397 7
 -4 -10 0 18206.4 471.639 1
 -4 -10 0 19104.8 493.424 9
 4 -10 0 18338.7 472.955 5
 4 10 -1 5769.83 220.045 8
 -4 10 -1 5630.43 223.164 8
 -4 -10 -1 5641.61 234.238 9
 -4 -10 1 5845.11 237.055 9
 -4 -10 -1 5637.51 219.698 4
 4 -10 -1 6250.61 227.042 4
 -4 -10 -1 5477.96 222.559 1
 4 -10 1 5267.42 225.85 5
 4 10 -1 5839.77 188.687 7
 -4 -10 -2 34702 773.094 9
 -4 -10 2 34770.1 775.554 9
 4 10 -2 35255.8 764.53 5
 -4 -10 -2 34313.3 763.559 1
 -4 10 2 34789.2 758.516 1
 -4 -10 -2 34494.2 760.993 4
 4 -10 -2 35312.1 761.195 4
 4 -10 2 34605 785.339 5
 4 10 -2 36221.5 767.606 8
 -4 10 -2 34538.7 766.047 8
 4 -10 2 34893.4 688.599 1
 4 10 -3 313.11 70.7674 8
 -4 10 -3 414.823 73.6873 8
 4 -10 -3 461.817 75.2666 3
 4 10 -3 289.737 61.1503 2
 -4 -10 -3 466.924 75.8737 1
 -4 10 3 387.432 75.4036 1
 4 10 -3 294.967 67.2807 5
 -4 -10 -3 278.841 64.3438 4
 4 -10 -3 283.34 65.9234 4
 -4 -10 -3 323.046 67.2289 9
 -4 -10 3 250.398 61.1066 9
 4 -10 3 285.105 65.8941 5
 -4 -10 4 9.46363 58.0962 9
 -4 -10 -4 18.5292 53.9558 9
 4 10 4 46.6081 49.2264 10
 4 -10 4 -49.6523 61.9072 5
 -4 10 4 -21.8258 57.6295 1
 4 10 -4 12.9157 47.5728 5
 -4 -10 -4 -44.565 58.8355 4
 4 -10 -4 10.975 53.0506 4
 4 10 -4 7.60462 39.0586 2
 -4 -10 -4 19.3436 48.2357 3
 4 -10 -4 23.3538 44.1886 3
 4 -10 -4 61.5512 50.6372 6
 4 -10 -5 84.4338 49.5675 6
 4 -10 5 127.638 63.7315 8
 -4 -10 5 103.512 59.9314 8
 4 10 -5 60.5482 63.044 5
 -4 -10 -5 173.919 61.1784 3
 4 -10 -5 106.176 65.199 3
 4 10 5 64.0701 52.466 10
 -4 -10 5 81.2688 49.6058 9
 -4 -10 -5 149.118 54.9368 9
 4 -10 -5 87.0892 55.0977 4
 -4 -10 -5 25.1505 63.6785 4
 4 -10 6 13122.8 437.044 8
 -4 -10 6 13475.9 443.99 8
 -4 -10 -6 13369.3 454.184 4
 4 -10 -6 13214.3 449.904 4
 4 10 -6 12087 474.618 5
 -4 -10 7 -43.9775 73.1098 8
 4 -10 7 -29.6375 66.8504 8
 4 10 -7 19.9038 79.1872 5
 4 10 -8 16031.8 602.09 5
 -4 -10 8 14991.5 543.324 6
 4 -10 8 15533.9 529.039 8
 -4 -10 8 15128.4 525.616 8
 4 -11 0 273.819 64.0754 5
 4 11 0 180.681 60.2998 8
 -4 11 0 120.505 56.3928 8
 -4 -11 0 54.1902 53.2901 9
 -4 -11 0 207.852 58.967 1
 4 -11 1 9152.91 316.565 5
 -4 -11 -1 9221.22 323.83 9
 -4 -11 1 8643.87 317.435 9
 4 11 -1 8750.65 251.263 7
 -4 -11 -1 8750.99 308.681 1
 4 11 1 9180.5 281.341 7
 -4 -11 -1 9195.74 305.788 4
 4 -11 -1 9139.29 306.758 4
 -4 11 1 9342.41 307.383 8
 4 11 1 9291.26 304.286 8
 4 11 -1 9463.89 309.318 8
 -4 11 -1 8721.53 305.238 8
 4 -11 -1 9270.66 297.305 5
 4 11 -2 780.705 96.2152 8
 -4 11 -2 811.391 98.7445 8
 -4 -11 -2 692.408 89.9109 9
 -4 -11 2 592.613 85.9808 9
 -4 -11 -2 768.877 91.9854 4
 4 -11 -2 842.072 95.6793 4
 4 11 -2 609.789 82.6642 5
 4 -11 2 488.177 80.2434 5
 -4 -11 -2 809.716 94.7805 1
 4 -11 -3 18490.1 520.302 3
 4 -11 3 18432.9 528.253 5
 -4 -11 3 18582.1 513.088 9
 -4 -11 -3 18638.9 509.691 9
 4 11 -3 19321.4 534.169 5
 -4 -11 -3 19033.8 519.469 4
 4 -11 -3 18087.9 509.163 4
 -4 11 -3 20028.6 528.454 8
 4 11 -3 17620.9 502.748 8
 -4 11 3 20256.5 524.385 1
 4 11 3 20288.8 477.169 10
 4 11 -3 19065.6 488.331 2
 4 -11 -4 47.8876 56.9334 4
 -4 -11 -4 85.3824 58.0059 4
 4 11 -4 84.0332 59.5723 5
 -4 -11 -4 61.5315 48.7712 9
 -4 -11 4 -10.4287 48.7627 9
 4 11 4 9.39265 44.6699 10
 4 -11 -4 50.7577 56.1788 3
 -4 -11 -4 32.1523 52.6399 3
 -4 11 4 23.3853 57.4289 1
 4 -11 -4 146.031 57.6907 6
 4 -11 -5 12764.2 382.926 6
 -4 -11 -5 12158.4 403.876 3
 4 -11 -5 12959.6 445.655 3
 4 11 -5 12480.1 461.814 5
 4 11 5 13445.4 403.553 10
 -4 -11 -5 12623.3 433.319 4
 4 -11 -5 12305.3 427.339 4
 4 11 -6 92.7212 77.2106 5
 -4 -11 -6 -30.7071 78.8582 4
 4 -11 -6 -60.6522 87.3206 4
 4 -11 6 -14.0013 71.9127 8
 -4 -11 6 27.677 70.0541 8
 4 -11 -6 64.1935 77.574 3
 -4 -11 -6 -26.3302 61.5499 3
 4 11 -7 1851.8 192.137 5
 4 -11 7 2106.27 182.523 8
 -4 -11 7 1888.44 173.669 8
 4 -11 8 34.3809 87.0227 8
 -4 -11 8 -50.7032 81.696 8
 -4 -11 8 -18.3094 95.3743 6
 -4 -12 0 53020.3 1132.59 9
 -4 -12 0 54886.9 1118.59 1
 4 -12 0 52693.3 1093.13 5
 -4 12 0 53995 1104.62 8
 4 12 0 52652.1 1092.89 8
 4 12 1 79.7538 55.8231 7
 -4 -12 -1 -10.5603 46.7487 4
 4 -12 -1 31.2801 49.5809 4
 4 -12 -1 55.1346 61.278 5
 4 -12 1 10.8785 52.5844 5
 -4 12 -1 53.1259 63.9091 8
 -4 12 1 -10.302 57.9632 8
 4 12 1 10.1958 57.3655 8
 4 12 -1 -41.1346 61.8547 8
 -4 -12 1 99.548 55.1636 1
 -4 -12 -1 -44.2895 60.7962 1
 -4 -12 -1 47.6258 51.6843 9
 -4 -12 1 -23.9419 52.9934 9
 -4 -12 -2 14043.5 424.536 4
 4 -12 -2 14338.3 424.511 4
 -4 -12 -2 13169.2 424.318 9
 -4 -12 2 13001.5 422.233 9
 -4 -12 -2 13618.1 422.41 1
 4 -12 2 12876.7 420.959 5
 4 -12 -2 13596.7 377.691 5
 -4 12 -2 14426 430.608 8
 4 12 -2 13737.7 419.681 8
 4 -12 -3 -12.5325 49.8616 3
 4 12 -3 23.4134 62.6525 8
 -4 12 -3 -12.0804 61.1553 8
 -4 -12 -3 48.6877 51.7704 4
 4 -12 -3 131.18 55.7558 4
 4 12 -3 19.2771 47.3375 2
 -4 -12 -3 34.6795 65.0412 9
 -4 -12 3 -11.7084 56.5968 9
 4 -12 3 12.8549 60.101 5
 4 12 4 9.33459 43.6423 10
 -4 -12 -4 78.7906 57.8123 9
 -4 -12 4 -22.8447 58.6677 9
 4 -12 -4 104.449 50.1444 6
 4 12 -4 -14.8977 57.8419 5
 4 -12 -4 -13.7815 53.5085 3
 -4 -12 -4 11.7932 56.0793 3
 -4 -12 -4 53.3218 59.012 4
 4 -12 -4 -26.1231 61.0665 4
 4 12 -5 205.659 77.3198 5
 -4 -12 -5 29.6192 62.9955 4
 4 -12 -5 43.605 63.1023 4
 4 -12 -5 45.7729 66.2389 3
 -4 -12 -5 38.2515 61.6413 3
 4 -12 -6 12456.6 465.94 3
 -4 -12 -6 12638.9 434.724 3
 -4 -12 -6 11841.6 452.233 4
 4 -12 -6 11533.8 442.052 4
 4 -12 -7 385.995 105.835 4
 -4 -12 -7 623.872 122.113 4
 -4 -13 0 145.426 58.5859 1
 4 -13 0 -10.5274 49.2253 5
 -4 13 0 45.1045 62.6898 8
 4 13 0 55.3222 61.5131 8
 4 -13 1 6517.34 273.786 5
 4 -13 -1 6425.13 251.887 5
 -4 13 1 6373.26 269.504 8
 4 13 1 6818.06 276.264 8
 4 13 1 6466.3 238.879 7
 -4 -13 -1 6596.58 280.026 4
 4 -13 -1 6769.08 280.161 4
 -4 13 -1 6170.92 270.701 8
 4 13 -1 6583.61 273.167 8
 -4 -13 1 6322.81 277.202 1
 -4 -13 -1 6523.94 277.625 1
 4 13 2 49.0324 54.5231 7
 4 -13 2 87.5597 55.3816 5
 -4 -13 -2 87.211 61.194 4
 4 -13 -2 61.3367 52.1841 4
 -4 -13 -2 63.169 58.047 1
 -4 -13 2 24.7461 60.7733 1
 4 13 -3 14131.9 423.312 2
 4 -13 -3 14050.3 465.215 3
 -4 -13 -3 14332 463.079 4
 4 -13 -3 14846.6 463.617 4
 4 -13 -4 1073.02 126.723 3
 -4 -13 -4 1030.99 120.802 3
 -4 -13 -4 1172.26 134.765 4
 4 -13 -4 1120.09 128.588 4
 4 -13 -5 14985.8 517.443 3
 -4 -13 -5 15099.7 489.084 3
 -4 -13 -5 15989.7 528.339 4
 4 -13 -5 16430.4 526.683 4
 4 -13 -6 160.809 83.7266 3
 -4 -13 -6 433.38 96.3842 3
 4 -13 -6 238.383 88.876 4
 -4 -13 -7 798.442 136.686 4
 4 -13 -7 1093.41 153.332 4
 4 -14 0 9833.6 340.507 5
 -4 -14 0 9580.81 361.983 1
 4 -14 -1 77.3249 60.3275 4
 -4 -14 -1 221.228 68.7883 4
 -4 -14 -1 187.087 67.7158 1
 -4 -14 1 184.863 73.4658 1
 4 -14 1 289.904 71.9578 5
 -4 -14 2 13415.3 443.658 1
 -4 -14 -2 13702.1 455.612 4
 4 -14 -2 13766.9 451.854 4
 -4 -14 -2 13501.7 451.737 1
 4 14 2 13258 403.005 7
 4 -14 -3 14.9006 67.235 3
 -4 -14 -3 160.25 74.8391 4
 4 -14 -3 100.257 60.9336 4
 -4 -14 3 95.5399 58.0681 1
 -4 -14 -4 15.5991 69.0543 4
 4 -14 -4 45.9082 77.4664 4
 4 -14 -4 32.0769 74.9836 3
 -4 -14 -4 -27.8614 69.4759 3
 4 -14 -5 132.414 78.7076 4
 -4 -14 -5 50.7548 77.7223 4
 4 -14 -5 -69.1267 91.2632 3
 -4 -14 -5 58.8548 67.5949 3
 -4 -14 -6 5981.23 328.231 4
 4 -14 -6 6227.14 329.945 4
 4 -14 -6 5942.78 333.649 3
 -4 -14 -6 6669.5 320.291 3
 -4 -15 0 -42.5316 66.2829 1
 -4 -15 0 13.9054 60.3624 4
 4 -15 0 165.496 75.7262 4
 -4 -15 -1 2108.59 171.647 1
 -4 -15 1 2140.57 170.391 1
 -4 -15 -1 2231.48 172.848 4
 4 -15 -1 2142.94 171.945 4
 -4 -15 -2 15.0363 55.3844 1
 -4 -15 2 71.3927 59.4505 1
 4 -15 -2 29.3237 68.548 4
 -4 -15 -2 -44.4922 68.1316 4
 4 15 3 22074.6 599.283 7
 -4 -15 -3 21999.3 650.098 4
 4 -15 -3 23730.4 659.88 4
 -4 -15 3 22090.6 633.533 1
 -4 -15 -3 22573.1 634.652 3
 4 -15 -3 21767.3 652.931 3
 -4 -15 4 103.325 72.5241 1
 -4 -15 -4 83.3764 73.8506 4
 4 -15 -4 131.135 77.9768 4
 4 -15 -4 171.482 84.2451 3
 -4 -15 -4 209.189 88.0091 3
 4 -15 -5 11135.4 448.773 3
 -4 -15 -5 10451.2 411.799 3
 -4 -15 -5 9963.41 430.269 4
 4 -15 -5 10107.1 424.668 4
 -4 -15 -6 230.558 98.1789 3
 4 -15 -6 468.667 117.591 3
 -4 -15 -6 553.128 112.449 4
 4 -15 -6 224.263 91.9538 4
 -4 -16 0 6633.1 319.104 1
 -4 -16 0 6996.15 322.111 4
 4 -16 0 6773.01 318.173 4
 -4 -16 -1 -15.6332 66.4962 1
 -4 -16 1 76.0282 73.5057 1
 4 -16 -1 -30.6874 82.1205 4
 4 -16 -2 9338.51 385.387 4
 -4 -16 -2 9735.23 394.005 4
 -4 -16 2 9583.86 385.27 1
 -4 -16 -3 67.338 81.398 4
 4 -16 -3 182.931 89.0223 4
 -4 -16 3 121.966 79.4401 1
 -4 -16 -3 106.141 76.7848 3
 4 -16 -3 137.089 78.747 3
 4 16 4 42.7046 70.9929 7
 4 -16 -4 18.1577 83.415 3
 -4 -16 -4 47.4997 80.1519 3
 -4 -16 -4 -17.6578 83.9656 4
 4 -16 -4 -34.744 96.5709 4
 -4 -16 4 -61.4083 86.3766 1
 4 -16 -5 57.3135 90.8461 3
 -4 -16 -5 -32.6835 73.7216 3
 -4 -16 5 107.45 78.8417 1
 -4 -16 -5 93.419 84.2866 4
 4 -16 -5 -18.3626 85.8506 4
 -4 -17 0 -131.131 94.4021 1
 -4 -17 0 -16.3609 72.437 4
 4 -17 0 -16.2035 68.9269 4
 -4 -17 -1 1714.64 172.887 4
 4 -17 -1 2013.45 179.628 4
 -4 -17 -1 1819.58 173.355 1
 -4 -17 1 1626.86 162.709 1
 -4 -17 2 208.677 90.3654 1
 -4 -17 -2 136.137 78.2335 4
 4 -17 -2 219.286 86.6901 4
 -4 -17 -3 7399.07 348.991 3
 4 -17 -3 7437.23 361.194 4
 -4 -17 3 7580.35 350.195 1
 4 -17 -3 8314.21 383.52 3
 -4 -17 -4 517.782 126.619 4
 4 -17 -4 438.238 114.544 4
 -4 -17 -4 496.748 106.855 3
 -4 -17 4 348.336 98.4326 1
 -4 -18 0 12869.7 477.162 1
 -4 -18 0 12117.1 467.835 4
 4 -18 0 11349.4 455.683 4
 -4 -18 1 -67.8444 95.4295 1
 -4 -18 -1 88.2063 91.8935 4
 4 -18 -1 -17.482 75.8867 4
 -4 -18 1 122.085 90.8489 4
 4 -18 1 -34.441 77.6839 4
 -4 -18 2 4962.58 281.726 1
 -4 -18 -2 4784.08 288.758 4
 4 -18 -2 4620.45 286.975 4
 4 -18 -2 4425.23 285.552 3
 -5 0 0 -4.00217 25.2959 2
 5 0 0 10.5964 24.7236 7
 -5 0 0 31.7115 25.9572 7
 -5 0 1 59118.9 999.453 4
 5 0 1 60035.3 999.663 4
 5 0 1 58747.9 1054.25 7
 5 0 1 58636.6 1061.99 2
 -5 0 1 59164.6 1074.57 2
 -5 0 -1 58691.8 1055.37 2
 -5 0 1 58558.4 1062.78 7
 5 0 -1 59618.1 1052.62 6
 5 0 -2 96783.1 1676.56 6
 5 0 2 93481.6 1632.2 4
 -5 0 2 95449.8 1633.17 4
 5 0 2 96023.5 1663.01 7
 -5 0 -2 98206.6 1650.19 2
 -5 0 2 96189 1684.98 2
 5 0 2 94858.3 1657.19 2
 5 0 2 96079.3 1607.38 3
 -5 0 2 96052.9 1654.05 3
 5 0 3 872.039 62.4093 4
 -5 0 3 848.224 59.7744 4
 -5 0 3 803.782 66.6118 3
 5 0 3 789.548 48.9666 3
 5 0 3 760.069 53.0273 2
 -5 0 3 845.63 66.6711 2
 -5 0 3 919.937 74.2332 6
 -5 0 4 59225.3 1085.5 2
 5 0 4 58502.7 1029.72 2
 5 0 4 58516.2 1054.61 3
 -5 0 4 56557.1 1099.11 3
 5 0 -4 58168.1 1040.17 9
 5 0 4 57864.7 1014.53 1
 5 0 4 59158.7 1085.43 4
 -5 0 4 59161.4 1084.85 4
 5 0 4 58202.5 1069.12 5
 5 0 5 13650.2 332.068 5
 5 0 5 13647.9 334.688 3
 -5 0 5 12931.4 365.679 3
 5 0 -5 13525.4 287.296 9
 5 0 5 13549.8 288.414 9
 -5 0 5 13616.8 372.046 6
 -5 0 5 13476.8 335.537 2
 5 0 5 13671.5 293.666 1
 -5 0 5 13038.7 353.451 4
 5 0 5 13836.5 359.557 4
 5 0 -5 13044.3 372.648 10
 5 0 6 10486.4 318.646 4
 -5 0 6 9804.3 310.835 4
 -5 0 6 9750.58 321.904 3
 5 0 6 9679.28 286.371 3
 5 0 6 9932.12 272.215 5
 5 0 -6 9092.75 308.477 5
 -5 0 6 8862.78 310.954 6
 5 0 -6 9163.97 322.559 10
 5 0 6 9079.81 313.959 10
 5 0 7 3048.53 163.491 3
 -5 0 7 3311.56 191.827 3
 5 0 7 3029.95 178.762 10
 5 0 -7 3057.95 196.282 10
 5 0 -7 3471.03 189.28 5
 -5 0 7 3688.03 203.072 6
 -5 0 7 2993.03 178.95 4
 5 0 7 3450.83 187.443 4
 5 0 8 243.274 71.0602 3
 5 0 -8 241.744 69.9744 5
 5 0 -9 4690.5 255.104 5
 -5 0 9 4670.74 268.45 8
 5 0 9 4669.25 268.905 8
 -5 0 10 2404.43 212.894 8
 5 0 10 2588.32 213.31 8
 5 1 0 21.0139 27.5499 2
 -5 1 0 -8.40722 27.796 2
 -5 -1 0 15.741 25.5694 2
 -5 1 0 -3.33258 23.1491 7
 5 1 0 26.2602 26.0581 7
 -5 -1 0 7.42378 25.581 7
 5 -1 0 43.9548 12.7212 3
 5 1 -1 46671.4 864.549 2
 5 1 1 45947.7 792.804 4
 -5 1 1 46734 792.424 4
 -5 -1 -1 46421.9 845.672 2
 5 1 1 46805.6 854.578 2
 -5 -1 1 46154.8 859.326 2
 -5 1 -1 46790.9 846.626 2
 5 -1 1 46353.3 835.797 7
 5 1 1 46674.6 849.985 7
 -5 -1 1 45769.7 852.149 7
 5 1 -1 45063.4 833.963 6
 -5 -1 1 46728 792.059 8
 5 -1 1 46506.7 794.25 8
 5 1 2 13425 303.463 2
 -5 -1 2 13846.7 319.456 2
 -5 1 -2 13222.7 290.097 2
 5 -1 2 13278.1 295.025 7
 -5 -1 2 13894.5 311.59 6
 -5 -1 2 13637.4 281.562 8
 5 -1 2 13526.6 282.496 8
 5 1 2 14131.2 282.822 4
 -5 1 2 13785.7 282.07 4
 -5 1 2 13388.8 297.223 3
 5 -1 -2 13631.4 317.051 6
 -5 -1 -2 13639.5 268.07 1
 5 -1 -3 27351.9 564.371 6
 -5 -1 3 26733.1 557.327 6
 -5 1 3 26520 527.781 4
 5 1 3 26736.5 529.203 4
 -5 1 3 27252.5 549.243 3
 5 1 3 26395.3 502.716 3
 5 1 3 27467.4 525.663 2
 -5 -1 3 26362 546.11 2
 5 1 -3 26759.3 527.022 9
 5 1 4 40396.6 749.634 1
 5 1 4 41481.8 773.367 3
 -5 1 4 41888.6 823.128 3
 5 1 4 41170.5 802.006 4
 -5 1 4 41919.7 803.923 4
 5 1 4 41923.2 772.847 5
 5 -1 4 41584.8 807.175 5
 5 1 4 41469.6 762.301 2
 -5 -1 4 41827.9 797.823 2
 5 -1 4 41003.7 802.386 4
 -5 -1 4 41400.1 802.14 4
 5 1 -4 41437.1 826.016 10
 5 1 -4 41308.7 762.756 9
 5 1 4 40884.4 761.584 9
 -5 -1 5 4431.56 191.495 6
 -5 -1 5 4868.32 165.882 2
 5 1 5 4661.16 136.268 2
 5 1 -5 4656.63 194.947 5
 5 1 5 4880.09 168.868 3
 -5 1 5 4480.61 190.254 3
 5 -1 5 4552.54 182.55 4
 -5 -1 5 4437.97 180.341 4
 5 1 5 4561.03 151.467 5
 5 -1 5 4756.7 176.574 5
 5 1 5 4414.62 180.154 4
 -5 1 5 4292.28 178.538 4
 5 -1 -5 4541.93 132.522 9
 5 1 5 4482.05 131.634 9
 5 1 -5 4443.91 132.855 9
 5 1 5 4464.58 143.293 1
 5 1 -5 4771.44 197.208 10
 5 -1 -5 4596.25 197.921 10
 -5 1 5 4736.29 175.879 2
 -5 -1 5 4629.67 193.257 3
 5 1 6 12712.9 371.579 4
 -5 1 6 13217 376.746 4
 5 -1 -6 12572.4 393.805 10
 5 1 -6 12853 394.258 10
 5 1 6 12665.2 389.147 10
 5 -1 6 12830 378.77 10
 5 1 6 13724.8 354.205 3
 5 -1 6 12888.5 350.809 3
 -5 -1 6 13158 390.567 3
 -5 1 6 13538.2 393.661 3
 5 1 -6 13554.5 394.743 5
 5 -1 6 12815.4 344.928 5
 5 -1 -6 12931.8 373.962 5
 -5 -1 6 12973.6 389.589 6
 5 -1 6 12138.2 366.187 4
 -5 -1 6 13014.3 375.576 4
 -5 1 6 13432.3 339.54 2
 5 1 -7 8153.38 312.074 5
 5 1 7 7708.17 305.663 10
 5 1 -7 7671.2 315.995 10
 5 -1 7 8037.38 297.631 10
 5 -1 -7 7778.81 322.497 10
 5 -1 -7 7326.42 284.585 5
 5 -1 7 8234.56 280.431 3
 -5 1 7 8568.78 315.495 3
 -5 -1 7 7625.17 303.476 3
 5 1 7 8109.13 276.509 3
 -5 -1 7 7686.66 292.688 4
 5 -1 7 8044.97 300.007 4
 5 1 7 7608.9 292.554 4
 -5 1 7 7843.81 294.193 4
 -5 -1 7 8120.51 314.028 6
 -5 -1 8 151.966 74.0549 6
 -5 -1 8 163.116 72.8684 8
 5 -1 8 234.393 77.69 8
 5 -1 8 305.878 74.7054 3
 5 1 8 329.858 75.2713 3
 5 1 -8 310.638 75.1978 5
 5 -1 -8 312.756 78.2637 5
 5 1 -9 5877.81 293.659 5
 -5 -1 9 5587.74 295.602 8
 5 -1 9 5974.79 303.842 8
 -5 -1 10 3484.9 245.794 8
 5 -1 10 3351.14 238.149 8
 5 1 10 3145.85 235.544 8
 -5 1 10 3354.88 241.497 8
 -5 2 0 26.0312 25.5813 7
 -5 -2 0 31.4859 28.5881 7
 5 2 0 23.9734 28.6051 7
 5 2 0 -13.3499 29.9256 2
 5 2 0 33.7968 27.6907 9
 -5 2 0 -1.32972 14.7846 8
 5 2 0 3.58583 14.0386 8
 -5 -2 1 29918.9 545.999 6
 -5 -2 1 28674.3 568.431 2
 5 2 1 28973 568.306 9
 5 2 -1 28894.6 569.227 9
 -5 -2 -1 29420.6 518.893 4
 5 -2 -1 28774.2 517.928 4
 -5 2 -1 27843.7 560.669 2
 -5 -2 1 28547.5 513.501 8
 5 -2 1 30270.9 518.7 8
 -5 -2 1 28637.1 565.748 7
 5 2 1 28837.4 567.771 7
 -5 2 -1 28356.6 540.608 7
 5 -2 -1 28359.1 534.743 3
 -5 -2 -1 29037.9 499.657 3
 5 2 -1 27979.8 573.652 2
 5 2 1 28267 566.969 2
 5 -2 1 28956.7 541.976 7
 -5 2 2 44584.3 816.975 3
 5 -2 -2 44412.8 838.339 6
 -5 -2 2 46172.9 828.961 6
 5 2 2 44625.3 825.835 2
 -5 2 -2 44864 807.166 2
 -5 -2 2 43503.9 828.949 2
 5 2 2 45246.6 825.495 9
 5 2 -2 44865.6 826.849 9
 5 2 -2 43307.8 838.356 2
 5 -2 2 44696 800.095 7
 -5 -2 -2 45064.6 799.264 4
 5 -2 -2 43441.6 796.069 4
 -5 -2 2 44714 796.403 8
 5 -2 2 43107.5 795.838 8
 -5 2 2 45712.6 798.492 4
 5 2 2 43347.7 795.329 4
 -5 -2 -2 43972.9 791.996 1
 -5 -2 2 44665.9 836.147 7
 5 2 3 3748.05 112.583 5
 5 -2 3 3536.6 145.179 5
 -5 -2 3 3511.73 133.154 2
 -5 2 -3 3707.93 108.282 2
 5 2 3 3989.1 132.067 2
 -5 2 3 3839.18 142.678 3
 5 2 3 3576.13 127.177 4
 -5 2 3 3500.03 127.018 4
 5 2 -3 3788.8 129.397 9
 5 2 3 3895.18 129.999 9
 -5 -2 3 3310.9 137.752 6
 5 -2 -3 3624.86 146.267 6
 5 -2 3 3746.41 129.756 8
 -5 -2 3 3706.66 129.317 8
 5 -2 4 28022.7 595.402 5
 5 2 4 28475.2 528.635 5
 -5 2 4 27173.8 595.136 3
 5 2 -4 27596.7 543.767 9
 5 2 4 27556.5 542.244 9
 5 2 4 26947.9 546.667 3
 5 2 4 28682.7 582.429 4
 -5 2 4 28179.4 580.51 4
 5 -2 -4 27443.9 603.522 6
 -5 -2 4 28248.6 565.914 2
 5 2 4 27620.7 547.728 2
 5 -2 4 28046.7 580.583 8
 -5 -2 4 27664.6 577.169 8
 5 2 4 27293.2 541.135 1
 5 -2 4 27650.4 484.342 1
 5 -2 5 4989.63 191.488 5
 5 2 5 4983.12 160.579 1
 5 2 5 5107.96 143.891 9
 5 2 -5 4749.3 143.151 9
 5 2 5 4822.64 143.558 5
 5 2 -5 4699.07 201.635 5
 5 2 -5 5000.09 203.004 10
 5 -2 -5 4911.55 204.411 10
 -5 -2 5 4372.54 156.056 2
 5 2 5 4618.71 147.915 2
 -5 2 5 4539.64 195.398 3
 5 2 5 4989.1 173.291 3
 -5 -2 5 4854.68 201.36 6
 -5 2 5 4773.99 189.791 4
 5 2 5 5236.44 196.054 4
 -5 2 6 16802.6 457.925 3
 -5 -2 6 16390.8 456.945 6
 5 -2 6 16564.3 437.207 10
 5 2 -6 16057.5 453.919 10
 5 2 6 16735 464.71 10
 5 -2 -6 15502.2 458.004 10
 5 -2 6 16226.8 447.228 8
 -5 -2 6 17219 450.429 8
 5 2 6 17124.6 446.313 4
 -5 2 6 16639.9 441.812 4
 -5 -2 6 16374.4 440.615 4
 5 -2 6 16345.2 439.767 4
 5 2 6 16032.9 406.798 3
 5 2 6 16195 381.171 1
 5 -2 6 16913.9 426.849 5
 5 2 -6 15941.6 456.401 5
 5 -2 -6 15925.5 427.07 5
 5 2 7 9657.47 339.323 4
 -5 2 7 10137.5 344.032 4
 5 -2 7 10159.5 346.836 4
 -5 -2 7 10053.9 344.563 4
 5 2 -7 9991.38 361.156 5
 -5 -2 7 9795.73 356.731 6
 5 2 7 9522.32 309.207 3
 5 -2 7 9622.58 330.406 10
 5 2 7 9854.08 352.669 10
 5 -2 -7 9937.42 371.073 10
 5 2 -7 9651.63 358.594 10
 -5 -2 7 9656.74 347.509 8
 5 -2 7 9827.42 350.707 8
 5 -2 -7 9547.07 322.191 5
 5 -2 7 10252.1 316.784 5
 5 -2 7 10249.4 322.382 3
 -5 2 7 10191.6 355.927 3
 -5 -2 7 10570.1 360.715 3
 -5 -2 8 81.7446 63.6969 8
 5 -2 8 55.4654 62.5541 8
 -5 -2 8 -28.4301 60.4596 6
 5 2 -8 14.32 60.9061 5
 5 -2 -8 22.5887 58.8336 5
 -5 -2 9 8116.53 367.295 6
 5 2 -9 8625.05 371.411 5
 -5 -2 9 8140.96 359.895 8
 5 -2 9 9141.15 381.956 8
 5 2 -10 2158.18 192.773 5
 5 -2 10 2113.72 196.803 8
 -5 -2 10 2371.3 202.627 8
 5 3 0 18.7212 29.8593 2
 5 3 0 4.54648 26.4784 9
 -5 3 0 22.301 22.6401 7
 5 3 0 -17.2136 29.8889 7
 -5 3 -1 117273 1951.94 1
 5 3 -1 116366 2034.36 9
 5 3 1 114468 2031.74 9
 -5 -3 -1 123037 1987.73 4
 5 -3 -1 115701 1984.52 4
 -5 3 -1 120981 1988.74 8
 5 3 -1 118801 2042.75 2
 -5 -3 1 115392 1998.02 6
 5 -3 1 118143 1983.1 8
 5 -3 -1 116031 2002.48 3
 -5 3 -1 116458 1989.08 7
 -5 -3 1 117272 2027.77 7
 5 3 1 115709 2034.8 7
 5 3 1 113941 2033.34 2
 -5 -3 2 41048.9 780.966 6
 -5 -3 2 40123.4 787.063 7
 5 -3 2 43027.4 746.443 7
 5 3 2 40710 759.123 4
 -5 3 2 42333.7 761.04 4
 5 3 2 42050.3 790.252 2
 -5 3 -2 41539.1 767.954 2
 -5 -3 -2 40232.5 760.87 4
 5 -3 -2 41723.6 762.961 4
 5 -3 -2 41222.2 780.368 3
 -5 -3 -2 41970.5 740.212 3
 -5 -3 -2 41946.6 764.318 1
 -5 -3 2 41699.4 758.606 8
 5 -3 2 41036.5 758.839 8
 5 3 2 42335.9 787.526 9
 5 3 -2 42922 789.676 9
 5 3 -2 41478.3 797.083 2
 5 3 3 7776.79 216.457 2
 -5 -3 3 7759.23 216.215 2
 5 3 3 8037.19 157.651 6
 5 -3 -3 7887.35 236.375 6
 -5 -3 3 7654.9 227.122 6
 5 -3 -3 7877.37 230.015 10
 5 3 3 7930.31 215.176 4
 -5 3 3 7978.47 216.845 4
 -5 -3 3 8018.3 213.842 8
 5 -3 3 8173.83 215.9 8
 5 -3 3 7595.39 241.556 5
 5 3 3 7359.78 208.769 9
 5 3 -3 7686.94 212.668 9
 -5 3 -3 8220.36 189.507 2
 -5 -3 -3 8044.24 216.888 4
 5 -3 -3 7713.46 213.91 4
 5 -3 3 7958.39 191.831 7
 5 -3 4 10350.9 303.952 5
 5 3 4 10817.6 270.454 2
 5 3 4 10940.5 289.021 4
 -5 3 4 11492.3 295.301 4
 5 3 -4 10484.5 261.842 9
 -5 -3 4 10594.5 284.754 8
 5 -3 4 10687.6 285.138 8
 5 3 4 11089.8 263.028 9
 5 -3 4 10309.1 194.569 1
 -5 3 4 10570.3 302.13 3
 5 -3 -4 10779.4 307.367 6
 5 3 4 11441.9 228.77 6
 5 -3 5 2659.83 143.059 5
 5 3 5 2642.85 114.713 2
 5 3 5 2692.73 103.152 9
 5 -3 -5 2529.83 145.674 10
 5 3 -5 2684.28 145.517 10
 5 -3 5 2824.13 137.848 10
 5 3 -5 2434.51 148.448 5
 5 3 5 2738.32 99.4432 6
 -5 -3 5 2764.96 151.905 6
 -5 3 5 2789.11 150.614 3
 5 3 5 2848.19 124.773 1
 5 3 5 3079.65 150.156 4
 -5 3 5 2597.51 137.984 4
 5 -3 5 2829.88 144.99 8
 5 -3 6 7442.37 258.295 10
 5 3 -6 6971.79 270.603 10
 5 -3 -6 7644.74 292.574 10
 5 3 6 7457.62 287.188 10
 5 3 -6 7874.57 296.545 5
 5 -3 6 7554.35 264.508 5
 -5 -3 6 7667.96 286.437 6
 -5 3 6 7423.2 280.761 3
 5 3 6 7210.97 230.056 1
 -5 -3 6 7697.13 273.63 8
 5 -3 6 6863.3 263.184 8
 5 3 6 7210.29 265.393 4
 -5 3 6 7266.12 264.74 4
 5 -3 7 13216.6 416.759 4
 -5 -3 7 14065.2 421.613 4
 -5 -3 7 13298.6 434.279 6
 5 3 7 13546.9 416.628 4
 -5 3 7 14296.6 423.264 4
 5 3 -7 13893.1 435.374 10
 5 -3 7 13413.7 397.769 10
 5 3 -7 13957 450.593 5
 5 -3 7 13367.4 395.228 5
 5 -3 -7 12919.7 384.979 5
 5 -3 7 13892 430.132 8
 -5 -3 7 13689.5 423.665 8
 -5 -3 8 145.843 75.9744 6
 5 3 -8 15.24 68.7546 5
 -5 -3 8 54.6284 69.1406 8
 5 -3 8 13.8979 61.5292 8
 -5 -3 9 8967.49 386.164 6
 5 3 -9 8707.91 382.994 5
 -5 -3 9 8800.35 372.811 8
 5 -3 9 8235.75 369.323 8
 5 -3 10 3211.44 238.819 8
 -5 -3 10 3431.46 241.446 8
 -5 -3 10 3712.82 252.147 6
 5 3 -10 3164.56 240.655 5
 -5 -4 0 5.85209 15.1491 6
 5 4 0 -5.11058 30.4183 2
 5 4 0 55.847 31.2975 7
 -5 4 0 23.1441 22.4657 8
 5 4 0 10.8401 19.8261 8
 -5 4 0 47.0929 21.065 1
 5 4 0 -20.2983 26.799 9
 5 4 -1 79733.4 1401.35 8
 -5 4 -1 83202.6 1407.32 8
 5 4 -1 83237.2 1450.9 9
 5 4 1 80976.6 1447.02 9
 -5 -4 1 79466.7 1432.97 7
 5 4 1 81054.6 1445.31 7
 -5 -4 1 82486.2 1406.46 6
 5 4 -1 80045.6 1434.26 7
 5 -4 -1 80559.3 1403.92 4
 -5 -4 -1 79344.6 1402.23 4
 5 4 -1 81323.8 1450.2 2
 -5 -4 2 55747.7 1030.49 7
 -5 -4 2 56297.3 1024.82 6
 -5 -4 -2 55298.8 990.09 3
 5 -4 -2 55471.1 1029.62 3
 5 4 -2 56102.7 1043.88 2
 5 4 -2 56744.8 1038.64 9
 5 4 2 55792.1 1034.58 9
 -5 -4 -2 55917.9 1012.69 4
 5 -4 -2 56397.4 1013.09 4
 -5 -4 -2 56711.3 1018.93 1
 5 -4 2 56725.9 1009.39 8
 -5 -4 2 56212.3 1006.74 8
 -5 -4 -3 555.571 56.2924 4
 5 4 3 383.918 51.0336 4
 -5 4 3 366.261 51.3496 4
 5 -4 3 299.033 32.3913 7
 -5 -4 3 266.103 43.8962 7
 5 -4 -3 507.231 52.9495 4
 -5 -4 3 278.987 49.5613 6
 5 -4 -3 374.788 54.38 6
 5 4 -3 527.628 60.7718 5
 5 -4 -3 426.394 54.0272 3
 -5 4 -3 436.307 39.3208 2
 -5 -4 -3 373.892 41.4562 3
 -5 -4 3 316.195 45.1113 8
 5 -4 3 402.712 48.811 8
 5 -4 -3 438.827 59.2757 10
 5 4 -3 374.942 51.0284 2
 5 -4 3 406.799 65.4553 5
 5 4 3 381.076 22.2905 5
 -5 -4 -3 367.28 44.6257 1
 5 4 3 262.194 40.5244 9
 5 4 -3 366.997 46.6038 9
 -5 -4 4 10916.8 292.842 8
 5 -4 4 10863.2 293.162 8
 5 4 4 10984 273.171 9
 5 4 -4 11001.4 275.946 9
 5 -4 -4 10964.2 313.337 6
 5 -4 4 10803.8 244.126 7
 5 -4 4 10938.3 321.964 5
 -5 4 -4 10814.7 219.629 2
 5 4 4 10876.3 297.186 4
 -5 4 4 10987.4 299.367 4
 5 -4 -4 10650.1 295.374 4
 -5 -4 -4 10966.3 297.733 4
 -5 -4 5 4492.37 188.163 8
 5 -4 5 4664.67 192.631 8
 -5 -4 5 4593.67 203.002 6
 5 -4 5 4648.59 201.951 5
 5 4 -5 4720.39 213.068 5
 5 4 5 4720.37 193.132 4
 -5 4 5 4842.57 196.571 4
 5 4 5 4451.2 171.63 1
 5 4 -5 4745.44 194.765 10
 5 -4 -5 4650.34 202.377 10
 5 -4 5 4583.56 176.115 10
 -5 -4 6 10275.3 330.147 8
 5 -4 6 10253.4 335.068 8
 5 4 -6 10095 356.197 5
 5 -4 6 10301 331.523 5
 -5 4 6 10426.3 330.186 4
 5 4 6 10232.8 328.589 4
 -5 -4 6 9873.26 340.746 6
 5 4 6 9632.17 290.156 1
 5 4 -6 9389.37 321.26 10
 5 -4 6 10334.4 306.299 10
 5 -4 -6 9259.37 336.576 10
 5 4 6 10126.6 347.646 10
 5 -4 7 11286.1 370.876 4
 -5 -4 7 10879 364.713 4
 5 -4 -7 10777.2 332.079 5
 5 -4 7 10273.8 347.969 5
 5 4 -7 10224.1 365.256 10
 5 -4 7 10993 339.524 10
 5 4 7 10880 365.438 4
 -5 4 7 10485.1 359.898 4
 -5 -4 7 10814.8 371.181 8
 5 -4 7 10868.2 376.739 8
 -5 -4 7 11244.2 389.302 6
 5 4 -7 10473.3 392.127 5
 -5 -4 8 14.9011 69.6691 6
 -5 -4 8 13.824 73.0059 8
 5 -4 8 28.2165 80.3206 8
 5 4 -8 113.028 75.4932 5
 5 4 -9 7659.13 367.881 5
 -5 -4 9 8206.85 370.536 6
 -5 -4 9 8146.99 360.051 8
 5 -4 9 8092.41 363.67 8
 -5 -4 10 2006.99 193.649 6
 5 -4 10 2481.45 210.271 8
 5 4 -10 2236.97 203.998 5
 -5 -5 0 57.1865 20.7315 6
 5 5 0 21.8872 20.7764 5
 5 5 0 19.9255 43.2511 7
 -5 5 0 96.3404 39.6656 8
 5 5 0 70.3116 36.2472 8
 -5 5 0 69.5334 29.9393 1
 -5 -5 0 11.6032 41.2324 9
 5 5 0 -11.3393 31.5237 9
 5 5 -1 54677.4 1003.02 5
 5 5 -1 54422.3 981.692 8
 -5 5 -1 56465.1 988.618 8
 5 5 1 53900.9 1020.49 9
 5 5 -1 53203 1020.75 9
 5 5 -1 54086.7 1022.29 2
 -5 -5 -1 55053.5 985.894 4
 5 -5 -1 54651.4 982.885 4
 5 5 -1 54302.2 1005.78 7
 -5 5 1 54617.6 990.401 1
 -5 -5 1 52786.9 997.409 7
 -5 -5 1 55048 1027.13 9
 -5 -5 -1 54904.3 1026.92 9
 5 5 1 53371.6 1015.38 7
 5 5 -2 5666.52 172.783 8
 -5 5 -2 5327.44 170.325 8
 5 5 -2 5219 181.953 5
 5 5 2 5233.46 116.211 5
 5 -5 -2 5615.32 169.871 10
 -5 -5 2 5335.76 183.067 9
 5 5 -2 5154.33 179.162 9
 5 5 2 5621.85 184.085 9
 -5 -5 -2 5831.44 173.405 4
 5 -5 -2 5495.13 170.618 4
 5 -5 2 5315.46 165.028 8
 -5 -5 2 5728.15 166.565 8
 5 -5 -2 5475.98 180.234 3
 -5 -5 2 5444.33 173.136 7
 5 5 -2 5327.4 182.875 2
 -5 -5 -2 5442.8 173.98 1
 5 -5 -3 16285.6 404.723 6
 5 -5 3 17178.1 434.942 5
 5 -5 -3 18005.3 412.326 3
 -5 -5 -3 16421.4 367.4 3
 5 -5 3 17089.3 319.792 7
 5 5 3 17100.6 391.503 9
 5 5 -3 16551 390.273 9
 -5 -5 -3 16907.4 391.47 4
 5 -5 -3 17240.6 394.365 4
 5 -5 -3 17345.8 397.745 10
 -5 -5 3 15617.5 380.976 7
 -5 -5 -3 17111.4 386.182 1
 5 -5 3 16322 382.413 8
 -5 -5 3 16872.7 384.666 8
 5 5 -3 16935.1 396.036 2
 -5 5 4 12631.7 336.169 4
 5 5 4 11771.5 326.225 4
 5 5 -4 12604.2 318.657 2
 5 -5 -4 11907 346.411 3
 -5 5 -4 12746.8 256.415 2
 5 -5 4 11997.5 254.621 7
 5 -5 4 12857.8 302.62 10
 5 5 -4 12584.1 362.854 5
 5 -5 4 11798.7 356.278 5
 -5 -5 4 11936.3 341.048 6
 5 -5 -4 12908.6 348.196 6
 -5 -5 4 12285 320.338 7
 5 5 5 2128.61 135.023 4
 -5 5 5 2333.41 140.36 4
 5 -5 5 2065.64 144.285 5
 5 5 -5 2270.53 153.071 5
 -5 -5 5 2565.06 139.772 8
 5 -5 5 2576.65 143.105 8
 5 -5 5 2370.15 117.722 10
 5 -5 -5 2282.44 148.917 10
 5 5 -5 2443.4 136.245 10
 5 -5 -5 2509.1 144.541 6
 -5 -5 5 2313.06 146.328 6
 -5 -5 5 2125.71 122.283 7
 -5 -5 6 15756.5 461.724 6
 5 -5 6 15297.6 398.556 10
 5 5 -6 15553.3 433.847 10
 5 5 6 15627.6 464.631 10
 -5 -5 6 14705.5 433.742 8
 5 -5 6 16630.8 453.531 8
 5 5 -6 16129 488.734 5
 5 -5 6 15717 453.488 5
 5 5 6 16001.9 443.756 4
 -5 5 6 16395 447.464 4
 -5 -5 7 11970.4 419.946 6
 5 5 -7 12710 408.827 10
 5 -5 7 13458.9 412.977 5
 5 5 -7 13184.1 455.114 5
 -5 -5 7 12691.9 414.854 8
 5 -5 7 12858.8 418.429 8
 5 5 -8 238.962 90.2225 5
 -5 -5 8 239.338 80.245 8
 5 -5 8 373.407 95.0378 8
 -5 -5 8 153.204 75.342 6
 5 5 -9 7850.64 378.671 5
 -5 -5 9 8812.32 373.66 8
 5 -5 9 7969 362.129 8
 -5 -5 9 7882.97 368.734 6
 -5 -5 10 3117.94 236.525 8
 5 -5 10 3350.41 229.345 6
 5 5 -10 3295.4 253.204 5
 -5 6 0 30.5567 24.594 1
 5 6 0 26.7818 30.4948 7
 5 6 0 101.724 41.306 9
 5 6 0 3.99945 21.6856 5
 -5 6 0 36.2856 29.4687 8
 5 6 0 -8.62913 27.7807 8
 -5 -6 0 -13.0374 31.5109 9
 5 6 -1 35580.4 687.677 7
 5 6 1 35980.1 704.133 7
 -5 -6 -1 33960.6 589.375 6
 5 6 -1 34871.5 710.528 2
 5 6 -1 35003.3 688.577 5
 -5 6 1 34865.5 678.507 1
 -5 -6 -1 36850.1 721.586 9
 -5 -6 1 35495 718.264 9
 -5 -6 -1 35005.8 677.61 4
 5 -6 -1 34491.7 675.642 4
 5 6 1 34662.4 710.891 9
 5 6 -1 35351.7 713.207 9
 -5 -6 -1 35852.8 700.981 1
 5 6 1 35600.7 637.915 5
 5 6 -1 35296.3 678.495 8
 -5 6 -1 36211 683.741 8
 5 -6 -2 38928.5 730.675 10
 -5 -6 2 37303.6 736.047 7
 5 6 -2 38425.3 764.403 2
 5 6 -2 39058.8 769.825 5
 5 6 -2 38714.5 768.078 9
 5 6 2 39133.1 766.504 9
 5 -6 -2 38917.8 758.179 3
 5 6 2 37035.6 652.283 5
 -5 6 2 39519.3 758.836 1
 5 6 -2 37154.3 742.436 8
 -5 6 -2 38483.3 748.288 8
 -5 -6 -2 38436.6 745.069 4
 5 -6 -2 37427.6 742.128 4
 -5 -6 2 38870.6 770.348 9
 -5 -6 -2 38584.8 768.609 9
 -5 -6 -2 38927.1 754.813 1
 -5 -6 3 204.161 43.3425 7
 5 -6 3 107.443 42.5064 8
 -5 -6 3 165.302 45.3489 8
 5 -6 3 97.9113 40.9825 5
 -5 -6 -3 114.932 38.6887 1
 5 -6 3 166.575 21.5597 1
 -5 -6 -3 157.816 39.1301 3
 5 -6 -3 296.95 48.4458 10
 5 6 -3 171.01 43.7308 2
 -5 -6 -3 192.16 45.1086 4
 5 -6 -3 199.339 44.6808 4
 -5 -6 3 195.05 47.6407 9
 5 -6 4 22944.7 539.174 8
 -5 -6 -4 25240.8 529.498 3
 5 -6 -4 24886.8 576.845 3
 5 -6 -4 24717.3 562.436 6
 5 -6 4 24959.4 494.496 10
 5 6 -4 23906 527.073 2
 -5 6 -4 24601.6 466.49 2
 5 -6 4 23978.4 586.75 5
 5 6 -4 23846.5 586.221 5
 -5 -6 4 22705.9 516.021 7
 5 6 5 5097.01 210.418 4
 -5 6 5 4658.38 206.417 4
 -5 -6 5 4727.9 202.036 8
 5 -6 5 5430.77 217.015 8
 5 6 -5 4863.53 194.615 10
 5 -6 5 4505.61 165.607 10
 5 -6 -5 4985.56 216.004 10
 5 6 -5 4848.85 231.757 5
 5 -6 5 5147.35 230.005 5
 -5 -6 5 5255.5 223.692 6
 5 -6 -5 4615.95 205.087 6
 -5 -6 -5 5066.32 212.854 4
 5 -6 -5 5077.8 213.663 4
 -5 -6 5 5118.28 188.796 7
 5 6 -6 9374.92 314.163 10
 5 6 6 9737.91 350.676 10
 -5 -6 6 9952.38 297.958 7
 -5 -6 6 9397.23 327.44 8
 5 -6 6 9684.06 332.604 8
 5 6 6 10382.3 338.161 4
 -5 6 6 9969.77 335.019 4
 5 6 -6 9362.86 364.802 5
 5 -6 6 10059.4 349.717 5
 -5 -6 6 9575.88 347.543 6
 -5 -6 7 5719.89 276.732 6
 -5 -6 7 5496.01 260.881 8
 5 -6 7 5624.23 264.504 8
 5 6 -7 5363.35 243.579 10
 5 6 -7 5597.17 289.725 5
 -5 -6 8 78.868 68.4795 6
 5 6 -8 126.621 83.1056 5
 5 -6 8 103.336 71.3658 8
 -5 -6 8 -14.4808 79.5186 8
 5 6 -9 5940.59 334.17 5
 -5 -6 9 5424.49 306.24 6
 -5 -6 9 5334.16 293.584 8
 5 -6 9 5797.4 308.712 8
 -5 7 0 5.3954 31.0717 8
 5 7 0 20.5609 28.9216 8
 -5 7 0 -4.55279 27.3852 1
 5 7 0 28.6099 28.9669 7
 -5 -7 0 -7.31803 32.3962 9
 5 7 0 35.4966 25.261 5
 5 7 1 32769 611.485 5
 5 7 -1 33153.8 665.505 5
 5 -7 -1 32867 659.151 4
 -5 -7 -1 34785.2 666.685 4
 5 -7 -1 32690 617.202 10
 -5 -7 -1 32372.3 568.246 6
 5 7 1 32504.7 676.594 7
 -5 7 1 33001.5 660.599 1
 -5 -7 -1 32016.7 676.863 1
 -5 -7 1 33652.3 701.411 9
 -5 -7 -1 32498.7 695.247 9
 5 7 -1 34031.2 662.133 7
 5 7 -1 33370.7 661.923 8
 -5 7 -1 34382.9 671.093 8
 5 7 -2 24565.3 548.222 5
 -5 7 2 24318.4 537.723 1
 5 -7 2 25129.3 583.072 5
 -5 -7 -2 24199.7 551.85 9
 -5 7 -2 24323 536.473 8
 5 7 -2 24533 532.42 8
 -5 -7 -2 25652 535.237 4
 5 -7 -2 24818.5 530.235 4
 5 7 -2 23837.3 543.075 2
 -5 -7 2 24263.5 553.362 9
 5 -7 -2 24555.6 503.971 10
 5 7 -3 7072.37 251.509 5
 5 7 -3 7384.69 234.44 2
 5 -7 -3 7655.78 225.658 10
 -5 -7 -3 6790.76 232.158 9
 -5 -7 3 6708.18 233.259 9
 5 -7 3 6952.55 163.409 1
 -5 7 3 6440.51 231.086 1
 5 -7 3 7435.77 267.514 5
 5 -7 -3 6734.27 238.495 3
 -5 -7 -3 7172.1 217.191 3
 -5 -7 3 6774.19 207.671 7
 -5 7 -3 7252.95 240.045 8
 5 7 -4 26942.2 582.75 2
 -5 7 4 27215 625.022 1
 5 -7 -4 26903.6 614.469 6
 5 -7 4 27743.7 608.685 8
 -5 -7 4 27151.7 603.776 8
 -5 -7 -4 26972.4 612.601 4
 5 -7 -4 27055.9 613.538 4
 5 -7 -4 25768.8 599.432 10
 5 7 -4 26672.7 648.31 5
 5 -7 4 26662.9 649.037 5
 5 -7 -4 27441.5 633.485 3
 -5 -7 4 26526.8 565.378 7
 -5 -7 -5 3940.1 192.956 4
 5 -7 -5 3719.2 189.906 4
 -5 -7 5 3904.27 159.891 7
 5 -7 -5 3839.59 188.817 6
 -5 7 5 4038.32 202.354 1
 5 -7 5 3619.22 200.77 5
 5 7 -5 3756.43 209.737 5
 5 7 -5 3659.26 165.725 10
 -5 -7 5 4035.66 190.33 8
 5 -7 5 4025.51 192.515 8
 -5 -7 6 4719.18 222.507 8
 5 -7 6 4074.93 214.116 8
 5 7 -6 4540.13 250.973 5
 5 -7 6 4766.85 240.303 5
 5 7 6 4726.47 236.332 10
 5 7 -6 4560.65 200.881 10
 -5 -7 6 5008.59 241.992 6
 -5 -7 7 4968.1 247.432 8
 5 -7 7 4759.7 246.142 8
 5 7 -7 4886.01 279.721 5
 5 7 -7 4377.78 215.545 10
 -5 -7 7 4941.31 257.404 6
 5 7 -8 57.5241 79.8392 5
 -5 -7 8 -16.3363 81.4769 6
 -5 -7 8 103.595 76.0151 8
 5 -7 8 60.3675 65.5159 8
 5 7 -9 3610.94 266.838 5
 -5 -7 9 4177.59 254.181 8
 5 -7 9 3693.16 246.113 8
 -5 -7 9 3899.19 266.987 6
 -5 8 0 -6.2498 32.5561 8
 5 8 0 5.97784 34.8148 8
 5 8 0 4.91921 26.3274 5
 5 -8 0 37.2932 16.875 10
 -5 -8 0 8.13929 38.7043 9
 5 8 0 -24.3314 37.3425 7
 5 8 -1 10550.5 285.517 5
 -5 -8 -1 10572.6 314.686 9
 -5 -8 1 10626.2 316.564 9
 -5 8 1 11015.3 290.983 1
 5 8 -1 10564.4 289.667 8
 -5 8 -1 10675 295.518 8
 -5 -8 -1 10437.8 286.204 4
 5 -8 -1 10082.7 282.07 4
 5 -8 1 9718.1 190.287 10
 5 -8 -1 10712.2 239.09 10
 5 8 1 10808 241.812 5
 5 8 -1 10933.3 281.486 7
 5 8 -2 22906.8 532.211 2
 5 -8 2 23425 570.332 5
 -5 -8 -2 22587.9 540.682 9
 -5 -8 2 22635.3 542.799 9
 -5 8 -2 22838.8 527.008 8
 5 8 -2 23405 525.813 8
 -5 8 2 22879.8 524.173 1
 -5 -8 -2 22254.5 528.429 1
 5 -8 -2 24269.9 484.462 10
 5 8 -3 4530.38 202.795 5
 5 -8 3 4372.35 208.246 5
 5 8 -3 4050.03 181.757 8
 -5 8 -3 4421.99 189.688 8
 -5 8 3 4473.38 190.336 1
 -5 -8 -3 4181.27 182.388 1
 -5 -8 -3 4486.78 186.532 4
 5 -8 -3 4271.85 184.78 4
 5 -8 -3 4420.39 167.8 10
 5 8 -3 4436.6 181.647 2
 5 -8 -3 4492.8 195.668 3
 -5 -8 -3 4658.77 191.736 9
 -5 -8 3 4422.9 189.954 9
 -5 -8 -4 29391.2 671.857 4
 5 -8 -4 29810.1 676.236 4
 5 8 -4 30078.8 640.812 2
 -5 8 4 30101.1 681.85 1
 -5 -8 -4 28842.3 646.503 9
 -5 -8 4 30150.5 656.117 9
 5 -8 -4 30807.3 672.62 6
 -5 -8 4 28659.1 604.182 7
 5 -8 4 29417.3 711.795 5
 5 8 -4 29465.3 710.641 5
 5 -8 4 30146.5 666.711 8
 -5 -8 4 29454.4 661.242 8
 5 -8 -4 29653.4 690.732 3
 -5 -8 -4 28333.5 639.841 3
 -5 -8 -5 4810.35 205.951 3
 5 -8 -5 4883.67 239.381 3
 5 -8 -5 4979.99 220.357 6
 -5 -8 -5 5360.91 234.94 4
 5 -8 -5 5030.09 229.453 4
 5 8 -5 4901.28 191.359 10
 5 8 5 5194.51 234.633 10
 -5 -8 5 5160.02 225.852 8
 5 -8 5 5113.96 226.507 8
 5 8 -5 4614.01 243.732 5
 5 -8 5 5459.75 254.251 5
 -5 8 5 5113.08 236.096 1
 5 8 -6 9449.01 382.229 5
 5 -8 6 9357.03 339.224 8
 -5 -8 6 9373.2 338.857 8
 5 -8 7 3733.92 220.829 8
 -5 -8 7 4499.69 239.445 8
 -5 -8 7 3812.15 234.172 6
 5 8 -7 4560.33 273.838 5
 -5 -8 8 67.1762 79.8589 6
 5 8 -8 20.2042 70.1633 5
 -5 -8 8 -15.1086 70.637 8
 5 -8 8 15.4118 65.5492 8
 -5 -8 9 4079.32 266.386 6
 5 -8 9 3430 242.877 8
 -5 -8 9 3725.04 248.445 8
 5 8 -9 3596.7 279.256 5
 5 9 0 25.6964 40.9839 7
 -5 -9 0 54.7815 45.5349 9
 5 9 0 -5.43102 30.9187 5
 5 9 0 -28.3543 47.2705 8
 -5 9 0 14.7604 42.501 8
 5 9 -1 18947.3 467.191 8
 -5 9 -1 20609.1 483.155 8
 -5 -9 -1 19684.8 499.872 9
 -5 -9 1 19921.3 503.108 9
 5 9 -1 19763.9 447.793 7
 -5 9 1 20135.8 470.194 1
 -5 -9 -1 19511.2 487.077 1
 5 9 -1 19977.1 463.388 5
 5 -9 1 19924.7 509.571 5
 -5 -9 -2 7698.62 264.808 1
 -5 9 2 7599.6 258.938 1
 -5 -9 -2 7530.68 271.12 9
 -5 -9 2 7460.11 270.127 9
 5 -9 2 8500.61 297.614 5
 5 9 -2 7592.92 262.625 2
 -5 -9 -2 7982.7 262.366 4
 5 -9 -2 8086.6 261.591 4
 5 9 -2 8232.84 265.206 8
 -5 9 -2 7743.09 262.146 8
 5 -9 -3 7896.01 283.755 3
 -5 -9 -3 8095.69 279.196 1
 5 9 -3 8099.07 293.111 5
 5 -9 3 8815.67 313.816 5
 -5 9 3 7824.98 276.487 1
 -5 -9 -3 8426.23 265.693 3
 5 9 -3 7960.31 266.068 2
 -5 -9 3 7817.44 277.636 9
 -5 -9 -3 8190.28 279.719 9
 -5 -9 -3 7609.58 272.571 4
 5 -9 -3 7868.93 274.068 4
 5 9 -3 8713.02 287.831 8
 -5 9 -3 8824.1 291.09 8
 5 -9 4 16708.2 449.156 8
 -5 -9 4 16083.1 441.105 8
 -5 -9 -4 15821.1 451.578 4
 5 -9 -4 15700.5 449.172 4
 5 -9 -4 17375.1 451.402 6
 5 9 -4 16436.1 486.081 5
 5 -9 4 17006.5 491.91 5
 -5 -9 -4 16467 431.647 3
 5 -9 -4 16489.9 466.881 3
 -5 -9 4 16433 439.704 9
 -5 -9 -4 16290.1 435.412 9
 5 9 -4 17188.4 428.576 2
 -5 9 4 15954.9 453.261 1
 -5 -9 -5 1904.25 134.553 3
 5 -9 -5 1975.45 153.571 3
 -5 -9 -5 1866.52 145.118 4
 5 -9 -5 2093.26 151.904 4
 5 -9 -5 1859.37 134.493 6
 5 9 -5 2171.01 172.213 5
 5 -9 5 1946.67 157.448 5
 5 -9 5 2108.78 149.039 8
 -5 -9 5 2005.67 146.248 8
 -5 9 5 2203.76 156.963 1
 5 9 5 1820.62 138.923 10
 5 9 -6 6832.69 330.945 5
 5 -9 -6 7240.66 284.724 6
 -5 -9 -6 7341.87 310.831 4
 5 -9 -6 7328.51 308.27 4
 5 -9 6 7077.16 295.317 8
 -5 -9 6 6878.27 292.072 8
 -5 -9 7 5032.05 278.546 6
 5 9 -7 5671.16 317.972 5
 5 -9 7 5600.34 278.492 8
 -5 -9 7 5584.54 278.07 8
 -5 -9 8 138.403 75.1063 6
 5 9 -8 170.421 92.4777 5
 -5 -9 8 -15.6645 82.7296 8
 5 -9 8 47.929 77.2337 8
 5 -9 9 4294.68 269.809 8
 -5 -9 9 3688.52 252.38 8
 -5 -10 0 28.1403 50.8562 1
 -5 -10 0 20.2824 53.5544 9
 5 10 0 5.93448 31.7601 5
 -5 10 0 24.7531 55.9471 8
 5 10 0 -31.8176 51.2146 8
 5 10 -1 26690.2 583.928 7
 -5 -10 -1 27747.3 644.489 1
 5 10 -1 27134.6 624.158 8
 -5 10 -1 28753.2 638.357 8
 5 -10 1 27799.5 663.583 5
 -5 10 1 26499.8 621.884 8
 5 10 1 28195.8 624.841 8
 5 10 1 28297.9 619.086 7
 -5 -10 -1 27369.8 656.387 9
 -5 -10 1 27796 661.435 9
 5 -10 -1 28785.3 629.909 4
 -5 -10 -1 28252.8 631.676 4
 -5 10 2 20883.1 513.422 1
 -5 -10 -2 20838.6 522.012 1
 5 10 -2 20631.5 516.672 5
 5 -10 2 21107.9 550.973 5
 -5 -10 -2 19874 508.621 4
 5 -10 -2 20389 510.481 4
 -5 -10 -2 20333.4 528.927 9
 -5 -10 2 20239.5 527.72 9
 5 10 -2 20181.2 514.243 2
 5 10 -2 21014.8 516.1 8
 -5 10 -2 20996.6 518.934 8
 5 -10 3 59.6632 51.7984 5
 5 10 -3 -11.067 50.8417 5
 -5 -10 -3 -10.0509 41.8487 1
 -5 10 3 68.6415 59.5929 1
 5 10 -3 97.8355 51.6662 8
 -5 10 -3 81.3261 53.6847 8
 -5 -10 -3 19.8666 49.5405 9
 -5 -10 3 -10.061 52.4082 9
 5 -10 -3 -10.5481 45.7882 3
 -5 -10 -3 -8.4759 44.7608 3
 -5 -10 -3 -9.94081 45.668 4
 5 -10 -3 9.74868 49.3509 4
 5 10 -3 26.1435 46.6386 2
 -5 -10 -4 10764.9 338.753 9
 -5 -10 4 10021.7 332.73 9
 5 -10 -4 10240.9 330.864 6
 5 10 -4 10417 321.565 2
 -5 10 4 10851 357.772 1
 -5 -10 -4 10287 350.465 4
 5 -10 -4 10033.2 345.342 4
 5 10 -4 9922.78 370.798 5
 5 -10 4 11278.5 388.042 5
 -5 -10 -4 10121.7 326.971 3
 5 -10 -4 9612.3 351.112 3
 5 -10 -5 3079.03 177.161 6
 5 -10 -5 3207.58 192.964 4
 -5 -10 -5 2939.57 189.24 4
 5 10 5 3039.05 182.787 10
 5 -10 5 3135.68 188.552 8
 -5 -10 5 3166.1 186.59 8
 -5 -10 -5 3107.06 176.958 3
 5 -10 -5 3197.7 201.17 3
 -5 -10 5 2910.56 165.908 9
 5 10 -5 3097.87 209.846 5
 5 -10 6 4866 248.593 8
 -5 -10 6 4749.06 244.127 8
 5 10 -6 5125.62 288.682 5
 -5 -10 -6 4458.48 246.743 4
 5 -10 -6 4300.81 243.057 4
 -5 -10 7 4144.81 252.45 6
 -5 -10 7 3749.52 231.379 8
 5 10 -7 3843.63 272.501 5
 -5 -10 8 -16.0425 83.568 8
 5 -10 8 65.4567 86.4194 8
 5 10 -8 89.1949 79.822 5
 -5 -10 8 17.7925 78.7666 6
 -5 -11 0 -10.3759 46.8072 1
 5 -11 0 -20.4442 46.1134 5
 5 11 0 -7.29161 44.3125 7
 -5 -11 0 33.5444 48.5371 9
 -5 11 0 9.21587 48.0056 8
 5 11 0 -8.92016 51.9497 8
 -5 -11 -1 27244.3 656.764 1
 -5 11 1 28163.4 642.151 8
 5 11 1 27169.1 632.442 8
 -5 -11 -1 28614 676.774 9
 -5 -11 1 27825.8 673.043 9
 5 11 1 27082.6 616.556 7
 5 11 -1 26975.7 635.128 8
 -5 11 -1 28101.5 648.378 8
 5 -11 1 28125.3 670.883 5
 -5 -11 -1 25528.6 627.63 4
 5 -11 -1 25920.1 629.901 4
 5 11 -2 8257.96 294.453 8
 -5 11 -2 9135.39 310.525 8
 -5 -11 -2 8608.47 307.517 1
 -5 11 2 8394.66 293.914 1
 -5 -11 -2 8415.29 299.845 4
 5 -11 -2 8306.46 295.608 4
 5 -11 2 8278.27 317.869 5
 -5 -11 2 8326.28 310.476 9
 -5 -11 -2 8017.84 302.767 9
 5 11 -2 8484.42 298.071 5
 -5 -11 -3 3420.48 177.244 3
 5 -11 -3 3282.65 190.982 3
 5 -11 3 3883.45 213.904 5
 5 11 -3 2845.39 164.939 2
 -5 11 3 3714.42 195.37 1
 -5 -11 -3 3606.61 192.99 1
 5 11 -3 3851.31 199.723 8
 -5 11 -3 3554.73 195.466 8
 5 11 -3 3298.91 193.07 5
 -5 -11 -3 3205.11 186.942 9
 -5 -11 3 3421.49 192.898 9
 -5 -11 -3 3078.63 180.723 4
 5 -11 -3 3454.09 188.219 4
 -5 -11 -4 4569.84 234.834 4
 5 -11 -4 5246.43 244.492 4
 -5 -11 -4 5186.43 232.748 9
 -5 -11 4 5599.47 243.155 9
 -5 -11 -4 5112.39 229.366 3
 5 -11 -4 5051.83 252.122 3
 5 11 4 5343.31 227.046 10
 5 -11 -4 5534.25 233.691 6
 5 11 -4 4996.9 215.469 2
 5 11 -4 4933.34 256.635 5
 5 11 -5 1307.15 149.681 5
 -5 -11 -5 1744.4 143.051 3
 5 -11 -5 1870.38 160.335 3
 -5 -11 -5 1296.77 134.679 4
 5 -11 -5 1635.32 146.934 4
 5 -11 -5 1690.14 135.209 6
 5 11 -6 4801.94 292.611 5
 5 -11 -6 5034.92 268.32 4
 -5 -11 -6 4705.15 264.016 4
 5 -11 7 6494.5 313.967 8
 -5 -11 7 7046.02 325.469 8
 -5 -11 7 6712.23 327.32 6
 5 11 -7 6438.16 361.345 5
 -5 -11 8 54.6791 79.1245 6
 5 11 -8 46.0684 95.9105 5
 5 -11 8 84.4069 87.9414 8
 -5 -11 8 66.1484 84.9434 8
 -5 -12 0 24.5287 69.0078 9
 -5 -12 0 11.4362 50.6312 1
 5 12 0 38.2591 46.5074 7
 5 12 0 118.577 68.0956 8
 -5 12 0 81.3214 64.2519 8
 5 -12 0 32.4881 60.205 5
 5 -12 -1 13900.9 415.586 5
 -5 -12 -1 13957.2 433.63 1
 -5 -12 1 14371.1 441.825 1
 5 -12 -1 14090.3 422.201 4
 -5 -12 -1 14080.4 424.238 4
 -5 -12 -1 15371.7 461.197 9
 -5 -12 1 14209.8 451.082 9
 5 12 1 14470.6 400.414 7
 -5 12 1 15977.4 439.048 8
 5 12 1 15300.2 432.041 8
 5 -12 1 13771.5 434.326 5
 5 12 -1 14930 432.178 8
 -5 12 -1 15099.1 435.169 8
 5 12 -2 9022.01 325.47 8
 -5 12 -2 9812.06 341.21 8
 5 -12 2 10279.9 361.881 5
 -5 -12 -2 9109.51 338.42 1
 5 12 -2 9614.48 331.958 5
 -5 -12 2 9506.58 345.647 9
 -5 -12 -2 8706.97 335.623 9
 5 12 2 9827.13 324.313 7
 -5 -12 -2 9623.09 339.312 4
 5 -12 -2 8832.99 325.294 4
 -5 -12 -3 730.862 98.3727 1
 -5 12 3 932.832 109.95 1
 -5 -12 -3 1004.11 111.19 9
 -5 -12 3 906.617 109.444 9
 5 12 -3 852.61 109.153 8
 -5 -12 -3 790.943 95.2826 3
 5 -12 -3 698.509 94.5849 3
 5 12 -3 917.803 102.24 2
 5 12 -3 929.703 112.404 5
 -5 -12 -3 779.712 101.3 4
 5 -12 -3 881.965 106.433 4
 -5 -12 -4 5076.29 253.712 4
 5 -12 -4 4580.45 240.646 4
 -5 -12 -4 4808.03 233.84 3
 5 -12 -4 4994.51 259.456 3
 5 12 4 5082.01 223.941 10
 5 12 -4 5108.2 269.63 5
 5 -12 -4 5133.44 228.673 6
 -5 -12 -5 791.241 103.854 3
 5 -12 -5 916.558 126.538 3
 -5 -12 -5 806.651 111.114 4
 5 -12 -5 704.658 110.405 4
 5 12 -5 1041.22 134.605 5
 5 -12 -6 5699.37 307.042 3
 -5 -12 -6 6232.84 283.762 3
 -5 -12 -6 6147.11 307.107 4
 5 -12 -6 5628.25 293.384 4
 -5 -12 7 5426.82 301.44 6
 5 -13 0 -22.7806 57.6617 5
 5 13 0 -10.994 65.4359 8
 -5 13 0 -22.5321 65.6128 8
 -5 -13 0 -25.2658 60.0724 1
 5 13 1 15940.9 465.213 8
 5 13 -1 16129 471.446 8
 5 -13 1 15391 474.237 5
 -5 -13 -1 16147.4 475.87 4
 5 -13 -1 16495.7 477.976 4
 5 -13 -1 16198.4 457.078 5
 5 13 1 16881.2 443.012 7
 -5 -13 -1 14725.6 471.515 1
 -5 -13 1 16118.9 486.658 1
 -5 -13 -2 8478.95 335.271 1
 5 13 2 8590.94 309.497 7
 -5 -13 -2 8882.88 336.254 4
 5 -13 -2 8894.74 335.071 4
 5 -13 -3 1427.96 146.281 3
 5 13 -3 1710.43 139.179 2
 -5 -13 -3 1641.14 149.732 4
 5 -13 -3 1490.47 140.536 4
 -5 -13 -3 1677.1 138.885 3
 -5 -13 -4 5440.94 271.271 4
 5 -13 -4 5029.11 260.908 4
 -5 -13 -4 5082.8 250.179 3
 5 -13 -4 4571.27 259.628 3
 -5 -13 -5 1009.28 123.083 3
 5 -13 -5 895.743 131.407 3
 -5 -13 -5 947.769 133.941 4
 5 -13 -5 1097.34 137.791 4
 -5 -13 -6 3053.25 224.37 4
 5 -13 -6 3026.79 222.557 4
 -5 -13 -6 2768.56 196.637 3
 5 -13 -6 2681.7 215.097 3
 -5 -13 7 4128.28 266.006 6
 5 -13 -7 4638.85 282.804 4
 -5 -13 -7 4747.26 286.163 4
 5 -14 0 59.0071 56.1176 5
 -5 -14 0 -41.0734 58.2305 1
 -5 -14 -1 8315.62 331.219 4
 5 -14 -1 9096.8 342.658 4
 -5 -14 -1 8548.34 345.643 1
 -5 -14 1 8197.67 338.85 1
 -5 -14 -2 9329.69 364.832 1
 -5 -14 -2 9495.58 360.585 4
 5 -14 -2 9281.16 356.176 4
 -5 -14 2 8799.43 355.669 1
 5 14 2 8717.63 323.568 7
 -5 -14 -3 434.707 96.1032 4
 5 -14 -3 483.827 96.7844 4
 -5 -14 -3 522.065 94.7521 3
 5 -14 -3 375.839 91.6731 3
 5 14 3 489.827 94.732 7
 -5 -14 -4 9132.49 375.093 4
 5 -14 -4 9083.98 370.974 4
 -5 -14 -4 8775.1 349.923 3
 5 -14 -4 8208.84 369.783 3
 -5 -14 -5 1630.18 169.935 4
 5 -14 -5 2104.96 186.62 4
 5 -14 -5 2193.56 193.471 3
 -5 -14 -5 1845.46 165.588 3
 -5 -14 -6 2973.35 233.016 4
 5 -14 -6 3350.51 240.276 4
 -5 -14 -6 3308.3 220.012 3
 5 -14 -6 2919.03 230.851 3
 -5 -15 0 -13.8462 61.2962 4
 5 -15 0 -13.7205 59.5604 4
 -5 -15 0 -59.0756 62.8159 1
 -5 -15 -1 4813.37 263.088 1
 -5 -15 1 4925.2 267.465 1
 5 -15 -1 5023.87 263.558 4
 -5 -15 -1 5242.13 266.432 4
 -5 -15 -2 2843 202.913 1
 -5 -15 -2 3006.28 204.47 4
 5 -15 -2 2839.06 202.49 4
 -5 -15 2 2896.77 203.249 1
 -5 -15 3 2729.29 203.157 1
 5 -15 -3 2804.49 212.14 3
 5 15 3 2630.03 186.33 7
 -5 -15 -3 2932.96 206.308 4
 5 -15 -3 2585.45 198.768 4
 -5 -15 -3 2795.19 193.549 3
 -5 -15 -4 8521.5 351.846 3
 5 -15 -4 8541.3 382.856 3
 -5 -15 -4 8078.48 367.2 4
 5 -15 -4 8416.36 371.7 4
 5 15 4 8916.67 365.749 7
 -5 -15 -5 1099.36 147.474 4
 5 -15 -5 1320.21 156.618 4
 -5 -15 -5 1156.81 143.159 3
 5 -15 -5 1497.44 168.815 3
 -5 -15 -6 3670.23 236.23 3
 -5 -16 0 47.4069 68.5958 1
 -5 -16 0 29.9911 70.1081 4
 5 -16 0 -14.8477 75.1632 4
 -5 -16 1 4592.83 263.31 1
 -5 -16 -1 4715.19 266.129 1
 -5 -16 -1 4330.02 251.723 4
 5 -16 -1 4365.63 253.044 4
 -5 -16 -2 4936.89 279.735 1
 -5 -16 2 5000.04 276.084 1
 -5 -16 -2 4428.95 260.419 4
 5 -16 -2 5208.62 277.442 4
 -5 -16 -3 618.55 115.105 3
 5 -16 -3 865.81 129.981 3
 -5 -16 3 801.766 125.201 1
 -5 -16 -3 948.941 133.111 4
 5 -16 -3 805.219 127.477 4
 -5 -16 -4 7535.43 338.69 3
 5 -16 -4 7636.87 371.688 3
 -5 -16 -4 8325.04 378.746 4
 5 -16 -4 7507.36 357.335 4
 5 16 4 7591.18 337.546 7
 -5 -16 4 7484.8 348.109 1
 -5 -16 5 958.571 141.713 1
 -5 -16 -5 888.208 141.631 4
 5 -16 -5 1089.69 158.266 4
 -5 -16 -5 612.969 123.566 3
 5 16 5 760.566 126.699 7
 -5 -17 0 67.4643 68.6942 1
 -5 -17 0 97.3816 74.5737 4
 5 -17 0 96.363 80.11 4
 -5 -17 -1 5633.21 306.688 1
 -5 -17 -1 6289.89 315.315 4
 5 -17 -1 5968.42 306.747 4
 -5 -17 1 5980.43 311.454 1
 -5 -17 -2 3794.77 248.461 4
 5 -17 -2 3557.67 243.168 4
 5 -17 -2 3601.16 248.263 3
 -5 -17 2 3924.56 249.317 1
 -5 -17 3 853.759 133.1 1
 -5 -17 -3 825.226 133.58 4
 5 -17 -3 885.332 137.972 4
 -5 -17 -3 731.333 124.553 3
 5 -17 -3 863.195 141.472 3
 -5 -17 4 4040.93 254.342 1
 -5 -17 -4 3792.79 244.974 3
 -5 -18 0 123.958 81.3534 1
 5 -18 0 50.8244 88.251 4
 -5 -18 0 -34.3005 80.1842 4
 -5 -18 1 4192.13 267.744 1
 -5 -18 -1 4352.11 275.563 1
 -5 -18 1 3893.87 256.626 4
 5 -18 1 4414.21 271.786 4
 -5 -18 -1 4231.5 269.111 4
 5 -18 -1 4879.41 283.738 4
 -6 0 0 261.654 44.0162 2
 -6 0 0 124.748 35.3531 7
 -6 0 -1 12868.9 301.081 2
 -6 0 1 12962.4 314.457 2
 6 0 -1 12949.3 294.419 6
 6 0 1 12997.4 234.693 4
 -6 0 1 12888.4 234.635 4
 -6 0 1 12878.6 234.871 8
 6 0 1 12669.3 235.742 8
 6 0 1 13206.8 299.579 7
 -6 0 1 13262.4 308.836 7
 -6 0 2 10103.7 239.836 3
 6 0 2 10388.4 192.642 3
 6 0 2 10000.7 253.909 7
 -6 0 -2 10125.2 198.137 1
 -6 0 -2 10390.9 248.389 2
 6 0 2 10488.1 221.23 4
 -6 0 2 9828.65 218.893 4
 6 0 2 10242.3 257.406 2
 6 0 -2 9922.71 261.234 6
 -6 0 2 9928.65 271.068 2
 -6 0 3 39808.3 778.249 2
 -6 0 3 38870.9 731.037 4
 6 0 3 38235 730.626 4
 6 0 3 40886 744.651 2
 -6 0 3 39866.4 757.651 3
 6 0 3 38526.3 700.63 3
 -6 0 4 5.40457 32.5085 4
 6 0 4 5.43417 29.8387 4
 6 0 4 19.3122 24.4131 3
 -6 0 4 -13.188 36.6566 3
 6 0 4 39.5662 26.6085 2
 -6 0 4 25.5769 39.254 2
 6 0 4 10.8824 29.5014 5
 -6 0 5 123983 2206.02 2
 6 0 -5 125729 2147.02 9
 6 0 5 120305 2212.92 4
 -6 0 5 125316 2217.42 4
 -6 0 5 121929 2239.15 3
 6 0 5 126586 2177.16 3
 6 0 5 126478 2190.07 5
 6 0 5 127715 2148.29 9
 6 0 -5 122888 2256.21 10
 6 0 6 38.0802 36.5513 5
 6 0 -6 -30.3155 50.3985 5
 6 0 -6 11.0167 46.8573 10
 6 0 6 51.1706 41.6759 10
 6 0 6 6.71314 41.6231 3
 -6 0 6 89.4449 56.5798 3
 6 0 6 -8.79908 48.3154 4
 -6 0 6 52.5467 52.1266 4
 6 0 7 1785.37 134.796 4
 -6 0 7 1716 135.847 4
 6 0 7 1820.75 139.454 10
 6 0 -7 1717.14 149.321 10
 6 0 -7 1631.29 136.947 5
 6 0 7 1665.11 116.509 3
 6 0 -8 13.4872 56.1556 5
 6 0 9 1789.52 171.732 8
 -6 0 9 1996.18 176.153 8
 6 0 -9 1701.41 157.257 5
 -6 0 10 103.326 90.9426 8
 6 0 10 -17.3864 82.6762 8
 6 1 0 135355 2335.78 7
 6 1 0 130447 2295.06 6
 -6 -1 0 134833 2339.65 2
 -6 -1 0 135103 2334.44 7
 -6 1 0 134368 2325.65 7
 -6 -1 0 137147 2248.65 3
 -6 1 0 140222 2350.42 2
 6 1 0 137822 2352.76 2
 -6 -1 -1 17.8395 25.3902 2
 6 1 -1 55.5522 26.7081 6
 -6 1 -1 -11.7574 25.9128 7
 -6 1 1 -18.5947 28.2511 7
 6 1 1 -9.12774 29.3848 7
 -6 -1 1 48.1662 31.8467 7
 6 -1 1 -7.91742 26.8428 7
 -6 -1 1 -15.4492 32.5485 2
 -6 1 -1 13.6351 28.9962 2
 -6 1 1 -5.50601 29.4671 2
 6 1 1 -4.89673 29.7586 2
 -6 -1 1 5.57599 11.8584 8
 6 -1 1 22.6307 13.2346 8
 6 -1 -2 68302.7 1279.32 6
 6 1 -2 70955.1 1274.95 6
 -6 1 -2 71784.9 1256.22 2
 6 1 2 72567.1 1273.45 2
 -6 -1 2 70813.1 1290.3 2
 -6 1 2 71843.8 1250.35 3
 6 -1 2 72211 1224.79 8
 -6 -1 2 69435.1 1220.91 8
 6 1 2 72543.5 1223.19 4
 -6 1 2 69733.1 1221.92 4
 6 1 2 70724 1274.22 7
 6 -1 2 69428.7 1256.54 7
 -6 -1 -2 69702.2 1213.57 1
 -6 1 2 71802.3 1300.2 2
 -6 -1 2 70817.8 1286.59 7
 6 -1 3 114.534 33.3804 7
 6 -1 3 296.627 43.1254 4
 -6 -1 3 155.094 37.4366 4
 6 1 3 176.828 37.3072 4
 -6 1 3 142.298 33.8992 4
 -6 1 3 149.352 42.643 2
 -6 -1 3 250.848 44.8063 2
 6 1 3 105.177 36.696 2
 -6 1 3 153.995 38.683 3
 6 1 3 190.624 29.7417 3
 6 -1 -3 75.5423 35.9342 6
 6 -1 3 115.491 31.7343 8
 6 1 -3 193.514 37.4233 9
 -6 -1 3 218.914 44.8109 6
 -6 1 4 6.63265 33.0789 3
 6 1 4 7.58322 24.8525 3
 6 1 4 27.3619 31.8706 4
 -6 1 4 -10.9273 35.1781 4
 6 -1 4 -5.56206 34.4848 4
 -6 -1 4 16.5799 31.4632 4
 6 1 4 21.9442 26.9428 2
 -6 1 4 34.5233 38.8484 2
 -6 -1 4 12.2512 34.0523 2
 6 1 4 9.19698 24.2843 5
 6 -1 4 -25.0236 32.5873 5
 6 1 4 17.6833 24.8735 9
 6 1 -4 -4.54056 25.8496 9
 -6 -1 5 1185.41 104.035 6
 6 1 5 929.525 82.655 4
 -6 1 5 960.432 86.5122 4
 6 -1 -5 1061.43 98.2066 10
 6 1 -5 999.562 97.7954 10
 6 1 5 1072.32 72.8763 5
 6 -1 5 991.08 82.5485 5
 6 -1 5 1061.28 77.6225 3
 -6 -1 5 1170.93 98.1689 3
 -6 1 5 1075.14 99.2072 3
 6 1 5 1172.24 78.3992 3
 -6 -1 5 1149.65 86.5117 2
 -6 1 5 1048.37 87.5516 2
 6 1 -5 1160.97 70.7164 9
 6 1 5 994.24 63.7174 9
 6 -1 5 1002.68 86.4984 4
 -6 -1 5 1111.93 89.1406 4
 6 1 -6 18894.8 511.287 5
 6 -1 -6 18981.4 499.628 5
 6 1 6 19434 488.237 4
 -6 1 6 19416.7 487.517 4
 6 -1 6 19339.9 461.811 5
 -6 1 6 18418.8 501.696 3
 6 -1 6 18790.7 452.738 3
 6 1 6 18443.8 447.062 3
 -6 -1 6 19175.5 507.527 3
 -6 -1 6 19753.1 517.304 6
 6 -1 -6 19420.7 523.913 10
 6 1 6 19197 515.986 10
 6 -1 6 19220.4 503.346 10
 6 1 -6 19417.1 521.215 10
 6 -1 6 19867.2 491.897 4
 -6 -1 6 19421.3 487.497 4
 6 1 -7 74.1361 55.7432 5
 6 -1 -7 77.8584 50.1797 5
 6 -1 7 33.3303 46.325 3
 6 1 7 16.1479 45.4314 3
 6 -1 -7 27.1756 57.7944 10
 6 1 -7 91.4301 64.1492 10
 6 -1 7 66.6792 47.2702 10
 6 1 7 24.1129 51.2817 10
 6 1 7 -10.5014 53.1647 4
 -6 1 7 20.9205 48.9081 4
 6 -1 7 42.5738 54.67 4
 -6 -1 7 63.6966 54.5296 4
 -6 -1 7 111.801 61.9565 6
 -6 -1 7 -22.5415 53.598 8
 6 -1 7 11.4703 51.7479 8
 6 -1 8 8571.29 345.364 8
 -6 -1 8 8062.53 335.826 8
 6 1 -8 9079.28 357.373 5
 6 -1 -8 8629.43 333.677 5
 -6 -1 9 262.369 88.9831 8
 6 -1 9 391.822 101.915 8
 6 1 -9 157.775 78.8052 5
 6 -1 -9 296.055 82.2175 5
 6 1 -10 5527.35 303.783 5
 6 1 10 5436.12 306.182 8
 -6 -1 10 5348.48 297.92 8
 6 -1 10 5535.08 308.328 8
 -6 1 10 5554.37 305.347 8
 6 2 0 687.692 29.6093 8
 -6 2 0 695.98 31.5361 8
 6 -2 0 745.385 38.5588 3
 -6 -2 0 747.097 31.8211 4
 6 -2 0 789.627 31.8409 4
 -6 -2 0 778.38 61.3377 7
 -6 2 0 700.894 53.5219 7
 -6 -2 0 613.667 57.5057 2
 6 2 0 580.624 57.4847 2
 6 2 0 713.692 44.6975 6
 6 2 0 722.832 62.0694 7
 6 2 0 744.917 61.8418 9
 6 -2 -1 8746.65 202.761 3
 -6 -2 -1 8795.1 161.875 3
 6 2 1 8491.38 235.959 9
 6 2 -1 9049.26 241.061 9
 6 2 1 8724.4 236.126 7
 -6 2 -1 8891.26 217.947 7
 -6 -2 1 8641.02 236.915 7
 6 -2 -1 8860.7 183.334 4
 -6 -2 -1 8758.31 183.515 4
 -6 2 -1 8904.13 235.689 2
 6 2 -1 8861.06 246.895 2
 6 -2 1 8862.31 183.058 8
 6 2 1 9223.16 245.556 2
 -6 -2 1 8792.5 238.984 2
 6 -2 1 8780.67 217.474 7
 -6 -2 2 129.209 47.5731 6
 6 -2 -2 32.5226 28.6269 6
 6 2 2 -5.63171 26.4453 4
 -6 2 2 -2.82727 25.8628 4
 6 2 -2 -9.99451 26.7466 9
 6 2 2 29.6965 27.8497 9
 -6 -2 2 52.9274 20.2372 8
 6 -2 2 11.5402 19.5659 8
 6 2 2 122.037 54.4273 2
 -6 -2 2 5.34991 27.4804 2
 -6 2 -2 29.2949 25.9493 2
 -6 -2 2 5.49789 27.0032 7
 6 -2 2 11.2672 24.4028 7
 6 2 2 143.041 46.2248 7
 -6 -2 -2 29.994 21.158 1
 6 2 3 112840 1986.54 4
 -6 2 3 114697 1989.07 4
 6 -2 -3 114388 2041.32 6
 -6 -2 3 116403 2029.65 6
 -6 -2 3 117201 1989.41 8
 6 -2 3 112290 1988.18 8
 6 2 3 113011 2003.17 9
 6 2 -3 114842 2007.26 9
 -6 -2 3 117980 2024.28 2
 6 2 3 117851 2011.48 2
 -6 2 -3 117104 1973.26 2
 -6 2 3 116501 2017.52 3
 6 -2 3 113900 1987.52 7
 -6 2 4 2343.08 125.44 3
 6 2 4 2235.95 92.6816 5
 -6 -2 4 2431.59 116.876 2
 6 2 4 2296.81 106.103 2
 6 -2 4 2140.36 120.084 5
 6 2 4 2421.86 114.971 4
 -6 2 4 2356.15 115.612 4
 6 -2 4 2107.85 110.319 8
 -6 -2 4 2287.54 111.996 8
 6 -2 -4 2128.22 125.907 6
 6 2 4 2284.71 103.067 9
 6 2 -4 2398.64 105.86 9
 6 -2 5 36086.9 761.548 5
 6 2 5 35658.7 751.577 4
 -6 2 5 36379.8 753.999 4
 6 2 5 35274.9 702.482 2
 -6 -2 5 36538.7 724.861 2
 -6 -2 5 37067.1 789.093 6
 6 2 -5 37379.8 799.142 5
 6 -2 -5 36606.8 791.303 10
 6 2 -5 35948.4 781.373 10
 -6 2 5 37748.8 784.533 3
 6 -2 5 36317.9 754.711 4
 -6 -2 5 36998.5 756.744 4
 6 2 5 36651.1 693.626 9
 6 2 -5 35917.2 695.38 9
 -6 2 6 60.8719 56.452 3
 -6 -2 6 144.104 57.2732 3
 6 -2 6 158.952 48.6503 3
 6 -2 6 256.369 57.0411 5
 6 2 -6 267.318 63.4579 5
 -6 -2 6 175.484 55.6082 8
 6 -2 6 112.761 51.0064 8
 6 2 6 89.3294 49.7197 4
 -6 2 6 88.8461 51.2243 4
 6 -2 6 154.125 54.0173 4
 -6 -2 6 171.871 59.343 4
 -6 -2 6 128.793 55.1806 6
 6 -2 -6 192.457 61.429 10
 6 2 -6 160.858 52.724 10
 6 -2 6 177.721 54.5311 10
 -6 -2 7 5123.04 252.669 6
 6 -2 7 4984.6 239.056 8
 -6 -2 7 4643.48 229.283 8
 6 2 7 5344.18 235.504 4
 -6 2 7 5385.94 236.594 4
 6 -2 7 5501.3 239.7 4
 -6 -2 7 4919.55 228.634 4
 6 2 -7 4529.58 240.341 10
 6 -2 7 5110.35 230.707 10
 6 -2 -7 4845.25 254.365 10
 6 2 -7 5243.18 256.628 5
 6 -2 7 5446.04 216.978 3
 6 -2 -7 5419.98 235.283 5
 6 -2 7 4920.25 209.651 5
 6 2 -8 60.7077 63.1906 10
 6 -2 -8 -12.0089 60.792 5
 6 2 -8 -29.9477 70.0065 5
 -6 -2 8 102.752 74.3082 6
 -6 -2 8 -13.3395 75.0532 8
 6 -2 8 13.5161 69.4209 8
 6 -2 9 2687.05 205.942 8
 -6 -2 9 3002.35 211.76 8
 6 2 -9 2749.52 211.945 5
 6 -2 10 104.077 87.8126 8
 6 2 10 -35.1782 77.8662 8
 -6 -2 10 119.228 83.6514 8
 6 2 -10 17.9214 77.7967 5
 6 3 0 72881.8 1341.23 9
 -6 3 0 75529.8 1313.6 7
 6 3 0 74938.1 1352.01 2
 6 3 0 73728 1334.71 7
 6 -3 -1 14444.7 303.888 3
 6 3 1 14242.1 338.441 9
 6 3 -1 13543 335.359 9
 -6 3 -1 14250.6 259.221 1
 -6 3 -1 13845.4 286.439 8
 -6 -3 1 14040.2 303.643 6
 -6 -3 1 14228.4 334.435 7
 -6 3 -1 14336.5 305.166 7
 6 3 1 13745.1 335.01 7
 -6 -3 -1 13870.7 283.923 4
 6 -3 -1 14075.4 284.767 4
 6 3 1 13988.5 339.85 2
 6 3 -1 13969.5 346.328 2
 -6 -3 2 116704 2104.58 7
 6 3 2 119773 2111.01 7
 -6 -3 2 121106 2086.35 6
 6 3 -2 122811 2103.58 9
 6 3 2 124708 2102.52 9
 6 3 -2 117686 2115.98 2
 -6 3 -2 116541 2078.42 2
 -6 -3 2 121627 2102.38 2
 -6 -3 -2 120235 2064.7 1
 -6 -3 2 120341 2050.18 8
 6 -3 2 118686 2052.31 8
 6 -3 -2 120409 2081.56 3
 -6 -3 -2 119548 2026.5 3
 6 3 2 119650 2103.77 2
 -6 -3 -2 124145 2059.82 4
 6 -3 -2 119543 2056.51 4
 6 -3 2 123524 2057.41 7
 -6 -3 3 109.347 32.9109 8
 6 -3 3 44.7993 29.6488 8
 6 3 3 67.1836 28.0701 4
 -6 3 3 31.6008 27.1846 4
 -6 -3 -3 121.361 30.4273 1
 6 -3 -3 107.385 36.4115 6
 -6 -3 3 64.7076 35.7727 6
 6 3 3 189.936 41.3622 2
 -6 3 -3 55.4343 24.0449 2
 -6 -3 3 81.3818 38.0662 7
 6 -3 3 66.3022 27.1659 7
 6 3 3 67.0776 31.0627 9
 6 3 -3 132.906 37.5182 9
 -6 -3 3 83.6127 33.9003 2
 6 -3 4 47.2426 37.4435 5
 6 3 -4 33.5733 39.9139 5
 6 3 4 35.0851 20.2962 5
 -6 3 4 21.2946 37.4872 3
 6 3 4 24.9378 30.0026 9
 6 3 -4 20.5891 26.4408 9
 -6 -3 4 73.7787 40.3324 2
 6 3 4 43.6899 33.5287 2
 6 -3 4 25.3797 27.9709 7
 6 -3 4 5.86414 33.3872 8
 -6 -3 4 57.5352 36.7084 8
 6 -3 -4 23.6481 36.2151 6
 6 3 4 14.583 16.8755 6
 6 3 4 5.85125 28.7394 4
 -6 3 4 23.5776 33.9474 4
 -6 -3 5 136.351 53.5912 6
 6 3 5 221.466 49.0331 2
 -6 3 5 233.715 58.2722 3
 6 -3 5 171.316 59.0865 5
 6 3 -5 59.8768 43.4019 5
 6 3 5 110.585 49.6498 4
 -6 3 5 147.685 52.1502 4
 6 3 -5 201.64 37.376 9
 6 3 5 173.641 36.8865 9
 6 -3 -5 207.882 55.0958 10
 6 3 -5 258.778 56.1046 10
 6 -3 5 90.3474 44.4128 8
 6 3 6 12019 369.755 4
 -6 3 6 13505.6 382.991 4
 6 -3 6 13034.4 385.609 8
 -6 -3 6 12673.5 377.439 8
 6 3 -6 12526 408.497 5
 6 -3 -6 13348.9 414.916 10
 6 3 -6 13156.6 400.27 10
 6 -3 6 12924.6 373.086 10
 -6 -3 6 12687.5 399.489 6
 6 -3 6 12968.1 377.809 4
 -6 -3 6 13115 379.971 4
 -6 3 6 13188.9 398.253 3
 6 -3 6 13763 385.669 5
 6 -3 7 476.105 78.2399 3
 6 3 -7 301.999 77.5012 10
 6 -3 7 282.827 67.0787 10
 6 -3 -7 279.119 82.4143 10
 6 -3 7 363.851 80.3319 4
 -6 -3 7 418.381 77.9065 4
 6 3 7 471.463 85.4886 4
 -6 3 7 362.238 76.5305 4
 6 -3 -7 355.26 76.0637 5
 6 3 -7 473.127 95.3321 5
 6 -3 7 438.603 77.8066 5
 -6 -3 7 443.805 83.481 8
 6 -3 7 369.976 80.5445 8
 -6 -3 7 390.867 85.6279 6
 6 3 -8 24404.6 694.853 5
 6 -3 -8 24657.7 628.635 5
 6 3 -8 23832.3 674.588 10
 -6 -3 8 23726.6 657.398 8
 6 -3 8 24623.2 668.986 8
 -6 -3 8 26253.6 701.242 6
 -6 -3 9 -16.8561 89.0148 6
 -6 -3 9 -46.2135 81.3494 8
 6 -3 9 62.8582 75.9606 8
 6 3 -9 -35.1154 80.6589 5
 6 3 -10 3447.72 254.344 5
 -6 -3 10 3585.37 248.771 8
 6 -3 10 3900.22 262.275 8
 -6 4 0 386.496 39.4385 8
 6 4 0 519.06 62.5231 2
 6 4 0 519.395 64.0975 7
 6 4 0 368.58 49.956 9
 -6 4 0 460.535 44.9584 7
 6 4 0 351.479 38.0256 8
 6 -4 -1 17792.5 373.788 3
 6 4 1 17785.5 411.43 2
 -6 4 -1 17063.3 357.253 8
 6 4 -1 17307.6 355.372 8
 6 4 -1 17791.2 416.633 2
 -6 -4 1 17684.1 365.544 6
 6 -4 -1 17528.5 356.871 4
 -6 -4 -1 18005.8 358.539 4
 6 4 -1 17489.2 406.679 9
 6 4 1 18217.9 409.916 9
 -6 -4 1 17150.8 395.853 7
 -6 4 -1 17572.7 358.996 7
 6 4 1 18102.1 408.061 7
 6 -4 -2 385.705 47.3742 3
 -6 -4 2 412.41 46.564 6
 6 4 -2 383.206 55.0055 2
 6 4 2 416.056 52.6188 9
 6 4 -2 497.358 57.0318 9
 -6 -4 -2 466.33 37.1395 3
 6 4 2 491.041 57.8667 2
 -6 -4 2 403.959 52.5297 7
 -6 -4 -2 386.871 45.4364 1
 -6 -4 -2 424.892 44.1889 4
 6 -4 -2 431.743 43.2689 4
 6 -4 2 481.09 44.4779 8
 -6 -4 2 473.195 43.8012 8
 -6 4 -3 28830.2 548.002 2
 -6 -4 3 28542.3 593.732 7
 6 -4 3 28071.3 527.006 7
 -6 -4 3 27152.3 583.831 6
 6 -4 -3 26152.2 597.517 6
 6 4 -3 27847.3 594.949 2
 6 4 3 27696.2 585.145 2
 -6 -4 3 28104.3 561.295 8
 6 -4 3 27625.3 561.696 8
 -6 -4 -3 27276.4 564.53 4
 6 -4 -3 27073.7 564.06 4
 -6 -4 -3 27750.7 557.994 1
 6 -4 -3 26959.6 584.01 3
 -6 -4 -3 28129.4 538.623 3
 6 4 3 27800.9 577.581 9
 6 4 -3 26908 576.474 9
 6 -4 -3 27930.8 589.187 10
 6 4 3 28266.2 566.206 4
 -6 4 3 28691.5 568.75 4
 6 -4 4 91.142 29.3874 7
 -6 -4 4 91.3276 44.8422 7
 6 -4 -4 92.994 40.9497 10
 6 -4 -4 64.7179 42.7454 6
 -6 -4 4 91.2302 43.8052 6
 -6 4 -4 92.555 24.9414 2
 6 -4 4 95.6856 43.4068 5
 -6 -4 4 83.7776 40.6019 8
 6 -4 4 85.3411 38.5549 8
 6 4 4 73.5462 36.8926 2
 6 4 -4 115.001 47.3649 5
 6 4 4 55.9209 35.8112 4
 -6 4 4 106.577 38.5134 4
 6 4 -4 67.4927 32.0522 9
 6 4 4 130.306 37.1437 9
 6 4 -5 48109.7 990.609 10
 6 -4 -5 50241.6 1017.24 10
 6 -4 5 48684.4 961.264 10
 6 -4 5 50447.8 1015.71 5
 6 4 5 50442.2 947.415 2
 6 4 5 49328.8 977.54 4
 -6 4 5 49541.5 981.496 4
 6 4 -5 48736 1031.83 5
 -6 -4 5 50591.8 979.039 8
 6 -4 5 49360.3 979.261 8
 6 4 5 47698.8 917.706 9
 6 4 -5 47408.3 921.49 9
 6 -4 -5 48182.7 1007.55 6
 -6 -4 5 50257.7 1012.44 6
 -6 -4 6 2284.69 156.459 6
 -6 -4 6 2199.55 142.399 8
 6 -4 6 2490.73 153.429 8
 6 4 -6 1862.33 151.265 5
 6 -4 6 2279.15 148.969 5
 6 -4 6 2027.5 126.521 10
 6 -4 -6 2039.42 148.741 10
 6 4 -6 2144.54 148.143 10
 -6 4 6 2305.04 146.395 4
 6 4 6 2243.75 144.607 4
 -6 4 7 4571.36 222.968 4
 6 4 7 4462.49 223.363 4
 6 4 -7 4942.34 240.154 10
 6 -4 7 4260.51 200.634 10
 6 -4 7 4464.46 222.078 4
 -6 -4 7 4848.21 229.675 4
 -6 -4 7 4875.27 232.552 8
 6 -4 7 4713.32 231.567 8
 6 -4 7 4684.58 221.693 5
 6 -4 -7 4266.57 206.626 5
 6 4 -7 4933.38 259.296 5
 -6 -4 7 4503.99 239.684 6
 6 4 -8 72.4252 66.5537 10
 -6 -4 8 46.0918 70.5906 6
 -6 -4 8 177.559 76.8565 8
 6 -4 8 97.4769 74.534 8
 6 4 -8 -16.6605 72.3306 5
 6 4 -9 2902.76 227.464 5
 -6 -4 9 2498.66 199.432 8
 6 -4 9 3042.75 218.683 8
 -6 -4 9 2560.5 216.411 6
 -6 -4 10 288.641 106.354 8
 6 -4 10 363.842 110.59 8
 6 4 -10 79.6463 88.2149 5
 6 5 0 261155 4405.56 9
 -6 5 0 265108 4347.55 7
 -6 5 0 252131 4340.15 8
 6 5 0 252204 4334.43 8
 -6 5 0 259449 4331.24 1
 6 5 0 261016 4409.75 2
 -6 -5 0 264281 4308.32 6
 6 5 0 257013 4389.13 7
 -6 -5 1 794.805 54.6804 6
 6 5 1 697.131 67.7798 2
 6 5 -1 792.557 57.7683 8
 -6 5 -1 718.627 55.7254 8
 -6 -5 -1 706.91 52.7727 4
 6 -5 -1 768.292 54.9228 4
 6 5 1 709.152 66.7171 9
 6 5 -1 840.807 72.372 9
 6 5 -1 488.591 54.9846 7
 -6 5 -1 854.236 51.0791 7
 6 5 1 697.433 68.9108 7
 -6 -5 1 792.604 66.8034 7
 6 5 -1 760.433 71.0642 2
 -6 -5 -2 31023.6 584.786 3
 -6 -5 2 30879.6 614.565 6
 6 5 -2 31250.1 645.887 5
 6 5 2 29565.3 635.222 9
 6 5 -2 31788.3 645.899 9
 -6 -5 -2 30832.3 620.324 1
 6 -5 -2 30534.2 624.452 3
 6 -5 2 31183.8 602.886 8
 -6 -5 2 30614.4 599.445 8
 6 5 -2 31095.5 610.79 8
 -6 5 -2 30173.7 611.465 8
 -6 -5 2 30949.5 630.966 7
 -6 -5 -2 30708.7 606.415 4
 6 -5 -2 30657.1 607.246 4
 6 5 -2 31218.4 651.865 2
 -6 -5 3 50.0736 33.0861 6
 -6 -5 -3 151.14 32.8361 3
 6 -5 -3 80.3916 36.835 10
 6 -5 3 121.284 35.7855 8
 -6 -5 3 93.1458 36.8022 8
 6 5 3 24.6491 35.9178 9
 6 5 -3 69.5776 33.8825 9
 6 -5 -3 176.554 45.6329 6
 6 -5 3 96.6267 39.6538 5
 6 5 3 81.802 11.213 5
 -6 -5 -3 92.2232 37.706 1
 -6 -5 -3 94.265 39.724 4
 6 -5 -3 83.7584 36.3066 4
 -6 -5 3 80.8034 35.8242 7
 -6 5 -3 134.155 32.5144 2
 6 5 -3 81.2226 37.6546 2
 -6 5 -4 6.29029 22.8452 2
 6 5 4 6.69393 39.4153 4
 -6 5 4 6.76685 39.8446 4
 -6 -5 4 -6.94958 42.2339 7
 6 -5 -4 -15.8102 45.5239 10
 6 5 4 17.7368 32.8663 9
 6 5 -4 61.5684 34.6407 9
 6 5 -4 47.2655 38.4937 5
 -6 -5 4 15.7868 34.9426 6
 6 -5 -4 -41.9029 44.2567 6
 6 -5 4 -38.063 41.3064 5
 6 5 -5 168.235 51.7431 10
 6 -5 5 110.939 42.8994 10
 6 -5 -5 204.529 62.2218 10
 6 5 5 349.29 68.8142 4
 -6 5 5 220.937 56.4824 4
 6 5 5 220.565 52.2705 2
 -6 -5 5 226.836 55.0297 8
 6 -5 5 182.149 57.5977 8
 6 -5 5 288.655 68.2406 5
 6 5 -5 124.162 57.2343 5
 -6 -5 5 239.598 58.9718 7
 -6 -5 5 212.758 64.0254 6
 6 -5 -5 201.25 55.2859 6
 6 5 6 19360.1 503.283 4
 -6 5 6 18019.3 493.266 4
 -6 -5 6 18882 500.675 8
 6 -5 6 19454.9 508.171 8
 6 -5 6 18610 519.353 5
 6 5 -6 19282.9 556.404 5
 6 -5 6 19340 467.826 10
 6 -5 -6 18672 531.58 10
 6 5 6 19094.8 535.872 10
 6 5 -6 19745.5 513.354 10
 -6 -5 6 19009.2 485.088 7
 -6 -5 6 19134 529.912 6
 -6 -5 7 491.197 89.7525 6
 6 5 -7 541.933 92.0571 10
 6 5 -7 449.212 93.4777 5
 -6 -5 7 531.972 90.9574 8
 6 -5 7 373.171 86.5118 8
 -6 -5 7 414.86 74.832 7
 6 5 -8 10794 435.916 5
 -6 -5 8 10092.7 407.14 6
 -6 -5 8 10894 395.657 8
 6 -5 8 10206.7 389.704 8
 -6 -5 9 52.7497 86.3543 6
 6 5 -9 -38.9366 92.5761 5
 -6 -5 9 -31.4876 82.011 8
 6 -5 9 -64.4847 96.9676 8
 -6 -6 0 226.423 27.3058 6
 -6 -6 0 250.087 52.7409 9
 6 6 0 174.167 32.9034 5
 6 6 0 203.032 37.6488 8
 -6 6 0 215.512 41.3108 8
 6 6 0 138.437 44.283 9
 6 6 0 134.809 43.345 7
 6 6 0 191.067 46.5011 2
 -6 6 0 250.572 36.6579 1
 -6 -6 1 10818.7 255.799 6
 6 6 1 10463.9 242.077 5
 6 6 -1 10559.5 281.14 5
 6 6 1 10752.1 303.866 9
 6 6 -1 10410.8 301.647 9
 -6 -6 1 10656.3 306.734 9
 -6 6 1 11406.8 276.922 1
 6 6 1 10566.3 297.78 7
 -6 6 -1 11313.2 240.062 7
 6 6 -1 10713.1 288.707 7
 6 6 -1 10783.2 306.682 2
 6 6 -1 11225 271.726 8
 -6 6 -1 10945.2 272.658 8
 -6 -6 -1 10320.9 266.848 4
 6 -6 -1 11137.8 270.27 4
 -6 -6 -2 284.666 46.5583 4
 6 -6 -2 289.123 46.2044 4
 -6 -6 2 340.85 46.9284 6
 6 6 2 324.046 26.5657 5
 6 6 -2 311.366 51.8678 5
 -6 -6 -2 404.706 55.5317 1
 6 6 -2 287.311 47.661 8
 -6 6 -2 367.18 53.4221 8
 6 -6 -2 402.935 49.2065 10
 6 6 2 309.36 55.9489 9
 6 6 -2 448.277 58.9081 9
 -6 -6 2 415.507 55.2396 7
 6 6 -2 326.427 56.4044 2
 6 -6 -2 374.222 53.8169 3
 6 6 -3 38560.6 849.867 5
 6 -6 3 39363.5 800.77 8
 -6 -6 3 40674.2 803.05 8
 -6 -6 -3 41528.2 788.688 3
 -6 -6 3 40903.8 817.187 7
 6 6 -3 42510.6 840.438 2
 -6 -6 -3 42469.8 818.596 4
 6 -6 -3 41718.2 816.804 4
 6 6 3 41952.5 827.761 9
 6 -6 -3 43019.7 824.332 10
 6 -6 3 42676.6 887.973 5
 6 -6 -4 205.21 53.3606 4
 -6 -6 4 289.22 59.7373 6
 6 -6 -4 304.333 61.0033 6
 -6 -6 -4 315.545 49.4831 3
 6 -6 -4 286.104 62.7181 3
 6 -6 4 298.863 64.6518 5
 6 -6 4 232.766 55.2695 8
 6 6 -4 222.987 53.5179 2
 6 -6 -4 240.801 54.1381 10
 6 6 -4 202.279 59.6983 5
 -6 -6 4 216.822 49.7406 7
 6 -6 -5 54109 1106.05 6
 -6 -6 5 54563.1 1113.92 6
 -6 -6 5 54303.1 1062.9 7
 -6 -6 5 54054 1080.1 8
 6 -6 5 55440.4 1089.19 8
 6 6 -5 52527.3 1069.74 10
 6 -6 -5 55372.6 1113.98 10
 6 -6 5 55115.9 1136.24 5
 6 6 -5 54551.8 1154.52 5
 -6 -6 6 168.185 67.6214 6
 6 -6 6 178.879 61.9907 8
 -6 -6 6 61.5724 51.2197 8
 -6 -6 6 91.6599 52.206 7
 6 6 -6 129.372 56.0287 10
 6 -6 -6 73.1514 56.0452 10
 6 6 6 49.8329 61.2172 10
 6 6 -6 71.0384 60.4613 5
 6 6 6 140.743 66.4996 4
 -6 6 6 191.731 66.1737 4
 -6 -6 7 2541.82 183.582 6
 6 6 -7 2382.32 163.949 10
 -6 -6 7 2262.57 163.938 8
 6 -6 7 2269.46 168.345 8
 6 6 -7 2143.83 183.146 5
 -6 -6 8 -28.2624 69.4038 8
 6 -6 8 86.4047 70.7276 8
 -6 -6 8 64.4373 68.5192 6
 6 6 -8 129.819 83.6651 5
 -6 -6 9 2213.29 200.909 6
 6 6 -9 1805.03 196.193 5
 -6 -6 9 1960.85 181.83 8
 6 -6 9 2018.87 182.864 8
 -6 7 0 15077.5 344.7 1
 6 7 0 16049.9 385.358 7
 -6 7 0 15062 361.674 8
 6 7 0 15206.8 358.344 8
 -6 -7 0 15719.4 310.966 6
 6 7 0 14985.4 347.66 5
 -6 -7 0 15023.1 400.449 9
 -6 -7 -1 603.817 61.5942 4
 6 -7 -1 698.469 61.8042 4
 6 7 1 739.282 49.438 5
 6 7 -1 570.053 60.1977 8
 -6 7 -1 671.304 66.586 8
 6 7 -1 649.926 74.8308 2
 6 7 -1 453 54.866 5
 -6 7 1 442.412 56.519 1
 -6 7 -1 547.56 39.9751 7
 -6 -7 1 523.373 67.4293 9
 -6 -7 -1 528.56 66.7377 9
 6 7 -1 610.475 64.0612 7
 -6 -7 -2 63958.5 1223.49 9
 -6 -7 2 63639.6 1225.02 9
 6 7 2 63670.5 1087.09 5
 -6 -7 -2 64225.8 1184.12 4
 6 -7 -2 63451.7 1181.94 4
 6 -7 -2 66326.8 1167.72 10
 6 7 -2 63413.8 1218.32 2
 -6 7 -2 63742.7 1190.84 8
 6 7 -2 62458.5 1182.33 8
 -6 7 2 62727 1195.38 1
 6 -7 -3 322.915 59.0196 3
 -6 -7 -3 436.793 53.6557 3
 6 7 -3 411.194 64.9516 2
 6 7 -3 352.368 63.5938 5
 6 -7 3 477.89 74.6762 5
 -6 7 3 546.67 71.4242 1
 -6 -7 3 373.353 54.167 7
 -6 -7 4 -20.0257 39.3055 7
 6 -7 -4 86.5168 57.8208 3
 6 7 -4 -7.59704 43.7499 2
 -6 -7 4 -17.2987 48.6647 6
 6 -7 -4 9.06613 47.2258 6
 6 -7 4 -23.3858 46.8877 8
 -6 -7 -4 57.5042 46.7673 4
 6 -7 -4 33.0282 40.5515 4
 -6 7 4 18.4231 53.0476 1
 6 7 -4 21.857 51.0935 5
 6 -7 4 33.2527 56.1113 5
 6 -7 -4 8.13287 40.5609 10
 -6 -7 5 872.328 93.8999 8
 6 -7 5 816.836 92.422 8
 6 -7 5 944.129 107.073 5
 6 7 -5 710.187 97.9105 5
 -6 -7 5 745.236 78.4613 7
 6 -7 -5 692.134 86.6101 10
 6 7 -5 590.989 77.078 10
 -6 -7 -5 885.502 95.3011 4
 6 -7 -5 744.802 92.5106 4
 6 -7 -5 856.356 97.8323 6
 -6 -7 5 821.222 96.2709 6
 -6 -7 6 9402.24 353.916 6
 6 7 -6 9718.44 385.421 5
 6 7 -6 10343.6 330.148 10
 -6 -7 6 10002.9 340.748 8
 6 -7 6 10040 343.458 8
 6 7 -7 294.607 91.5574 5
 6 7 -7 284.057 68.3973 10
 -6 -7 7 174.622 72.6253 6
 -6 -7 7 12.5237 67.9554 8
 6 -7 7 230.195 77.7669 8
 6 7 -8 9747 438.043 5
 -6 -7 8 9803.71 387.926 8
 -6 -7 8 10355.5 418.792 6
 6 7 -9 321.818 102.148 5
 -6 -7 9 182.994 92.778 6
 -6 -7 9 352.389 96.4801 8
 6 -7 9 441.947 114.684 8
 6 -8 0 215.324 27.8298 10
 -6 -8 0 172.399 27.6225 6
 -6 -8 0 244.35 56.2771 9
 6 8 0 185.07 37.7404 5
 -6 8 0 183.264 45.3526 8
 6 8 0 180.122 45.8498 8
 -6 -8 -1 3280.63 143.015 4
 6 -8 -1 3236.05 140.838 4
 6 8 -1 3304.4 166.262 2
 6 -8 -1 3484.37 117.677 10
 6 8 1 3055.72 111.551 5
 6 8 -1 3443.43 147.686 5
 -6 -8 1 3512.52 168.986 9
 -6 -8 -1 3281.76 163.563 9
 6 8 -1 3216.5 144.757 8
 -6 8 -1 3137.78 144.392 8
 6 8 -1 3247.77 145.543 7
 -6 8 1 3226.38 141.739 1
 -6 -8 -1 3471.54 159.398 1
 6 8 -2 1008.94 86.543 8
 -6 -8 2 1073.46 98.5914 9
 -6 -8 -2 1217.1 102.482 9
 -6 8 -2 1111.85 92.1704 8
 6 -8 2 1147.03 104.433 5
 6 8 -2 1188.58 99.8258 2
 6 -8 -2 1357.84 101.377 3
 6 -8 -2 1254.01 78.4548 10
 -6 -8 -2 1169.41 94.859 1
 -6 8 2 1102.33 90.566 1
 6 8 -3 67002.4 1335.98 5
 -6 8 3 68720.9 1313.02 1
 -6 -8 -3 66486.1 1302.23 1
 -6 -8 3 68518.7 1320.35 9
 6 8 -3 68083 1311.83 2
 6 -8 -3 68307.4 1322.25 3
 -6 -8 -3 70267.8 1303.4 4
 6 -8 -3 68611.3 1298.63 4
 6 -8 3 69079.3 1368.4 5
 -6 8 -3 69000.7 1308.43 8
 -6 -8 4 247.344 54.9412 7
 6 8 -4 282.549 60.8343 2
 6 -8 -4 161.143 54.1189 6
 -6 8 4 195.293 60.6792 1
 -6 -8 -4 221.202 53.0874 3
 6 -8 -4 291.164 70.0494 3
 6 -8 -4 257.111 58.6407 10
 6 8 -4 303.077 66.4883 5
 -6 -8 -4 355.969 67.8279 4
 6 -8 -4 272.365 66.0725 4
 6 -8 4 221.015 58.7196 8
 -6 -8 4 250.416 58.119 8
 6 -8 4 273.636 70.9291 5
 6 -8 -5 30186.3 741.745 3
 6 -8 5 29772.7 701.383 8
 -6 -8 5 30324.4 702.831 8
 6 8 -5 31496.9 674.374 10
 -6 8 5 32529.8 739.186 1
 6 -8 5 31447.7 762.639 5
 6 8 -5 30112.5 767.104 5
 -6 -8 -5 30412.5 716.439 4
 6 -8 -5 30446 718.086 4
 6 -8 -5 29032.6 706.397 6
 -6 -8 5 30621.2 724.918 6
 6 8 -6 129.973 53.544 10
 -6 -8 6 192.757 62.3276 8
 6 -8 6 185.267 68.244 8
 -6 -8 6 194.723 75.6596 6
 6 8 -6 240.495 78.7945 5
 6 8 -7 2637.86 212.902 5
 -6 -8 7 2124.35 173.185 8
 6 -8 7 2476.91 179.015 8
 -6 -8 7 2532.04 193.057 6
 -6 -8 8 -16.9266 84.4175 6
 -6 -8 8 14.7657 73.6406 8
 6 -8 8 -15.0825 76.3514 8
 6 8 -8 -20.6223 69.3405 5
 -6 -8 9 1616.27 164.722 8
 6 8 -9 1746.91 197.933 5
 6 -8 9 1251.65 155.326 8
 -6 -8 9 1544.38 177.223 6
 6 9 0 50389.1 979.789 5
 6 9 0 53021.3 1015.26 8
 -6 -9 0 50061.3 1063.01 9
 -6 -9 -1 57.8824 47.3942 9
 -6 -9 1 38.7149 45.2675 9
 6 9 -1 79.5004 47.388 8
 6 9 1 32.0418 40.5701 7
 6 9 -1 145.9 57.1012 2
 -6 -9 -1 157.277 50.3335 1
 -6 9 1 62.4935 41.7841 1
 -6 9 1 57.775 44.3518 8
 -6 9 -1 83.6122 48.9558 8
 6 9 1 104.927 45.4631 8
 6 -9 -2 30697.4 602.374 10
 6 9 -2 30676.6 671.266 5
 -6 9 2 29636.6 656.765 1
 -6 -9 -2 29874.1 671.269 1
 -6 -9 -2 29769.7 652.646 4
 6 -9 -2 29066.3 647.506 4
 -6 -9 2 29863.5 686.741 9
 -6 -9 -2 29169.7 682.552 9
 6 9 2 29727.4 673.02 7
 6 9 -2 28826.3 671.109 2
 6 -9 2 29117.4 706.681 5
 6 -9 -2 28807.6 664.347 3
 6 9 -2 29798.6 654.336 8
 -6 9 -2 30572.9 663.894 8
 -6 9 3 72.5102 49.7806 1
 -6 -9 -3 36.8447 42.3312 1
 -6 -9 -3 96.9743 53.0386 4
 6 -9 -3 78.2558 49.5143 4
 6 -9 -3 78.5828 51.8861 3
 -6 -9 -3 100.743 45.4958 3
 -6 -9 3 38.3826 45.6435 9
 -6 -9 -3 94.4961 49.9155 9
 6 -9 3 107.243 55.7216 5
 -6 9 -3 9.12137 48.829 8
 6 9 -3 70.3849 51.8181 8
 6 9 -3 52.2843 45.4064 5
 6 9 -3 141.678 55.9781 2
 -6 -9 -4 47.843 41.5422 3
 6 -9 -4 11.2028 50.5429 3
 -6 -9 -4 10.018 49.9676 4
 6 -9 -4 99.4357 50.3422 4
 6 -9 4 12.6779 59.2766 5
 6 -9 -4 39.917 51.2601 6
 6 9 -4 69.2436 52.6059 2
 -6 9 4 114.315 67.52 1
 6 9 -4 37.6149 48.6863 5
 6 -9 -5 523.589 81.7643 6
 6 9 -5 525.249 95.0994 5
 -6 -9 -5 401.463 74.7034 3
 6 -9 -5 441.482 88.3783 3
 6 -9 5 469.669 81.152 8
 -6 -9 5 471.396 77.5495 8
 -6 -9 -5 472.151 83.9979 4
 6 -9 -5 459.292 83.755 4
 6 -9 6 12007.1 403.723 8
 -6 -9 6 12487.8 406.27 8
 -6 -9 6 11909.3 416.736 6
 -6 -9 -6 11576 409.255 4
 6 -9 -6 12686.2 422.696 4
 6 9 -6 12364.2 462.723 5
 6 -9 7 -28.0238 75.9712 8
 -6 -9 7 -54.4985 83.6425 8
 6 9 -7 -58.0661 75.1513 5
 -6 -9 7 -15.4661 68.4683 6
 6 -9 8 5994.55 305.398 8
 -6 -9 8 6564.08 313.191 8
 6 9 -8 6299.11 360.04 5
 -6 -9 8 5996.93 319.965 6
 -6 -10 0 246.499 65.7975 1
 6 10 0 131.704 52.589 7
 6 10 0 156.508 42.5273 5
 -6 10 0 179.675 57.2175 8
 6 10 0 195.626 55.2453 8
 -6 -10 0 42.6259 49.8823 9
 -6 -10 -1 7185.71 256.43 4
 6 -10 -1 8025.81 263.114 4
 -6 10 1 7525.9 257.916 8
 6 10 1 7199.36 252.072 8
 -6 -10 -1 6889 266.439 1
 -6 -10 -1 7649.83 288.979 9
 -6 -10 1 7336.37 284.013 9
 6 10 -1 7385.28 256.552 8
 -6 10 -1 8040.32 269.515 8
 6 10 1 7771.38 264.057 7
 6 -10 1 7734.12 291.585 5
 6 10 -2 68.0718 46.2423 2
 -6 10 -2 45.9519 50.4629 8
 6 10 -2 43.9622 50.0555 8
 -6 10 2 -17.4591 46.719 1
 -6 -10 -2 -19.7417 45.3464 1
 6 -10 2 -35.5612 59.118 5
 6 10 -2 37.4975 42.2897 5
 -6 -10 -2 35.5751 46.9674 4
 6 -10 -2 -8.69499 39.9447 4
 6 10 2 38.2178 55.6442 7
 -6 -10 -2 31.5714 49.2017 9
 -6 -10 2 -10.6299 47.0571 9
 6 10 -3 12401.5 397.512 5
 6 -10 3 12795.9 418.299 5
 6 -10 -3 13233.4 401.154 3
 -6 -10 -3 12607.1 356.613 3
 -6 -10 -3 12974.6 389.882 1
 6 10 -3 12642.8 378.824 8
 -6 10 -3 12383.2 382.332 8
 -6 -10 -3 12782.6 390.781 9
 -6 -10 3 12146.7 384.413 9
 -6 10 3 13228 389.883 1
 -6 -10 -3 12782.5 383.507 4
 6 -10 -3 11808.1 369.304 4
 6 10 -3 12347.5 375.559 2
 6 10 -4 -13.3419 55.5512 5
 -6 -10 -4 21.9641 52.2222 4
 6 -10 -4 54.1711 51.5193 4
 6 -10 -4 10.287 49.726 6
 -6 -10 -4 17.9347 45.396 3
 6 -10 -4 36.3262 51.5011 3
 6 10 -4 -18.7036 50.0493 2
 -6 10 4 11.1049 64.674 1
 -6 -10 4 61.8198 55.1415 9
 6 10 -5 37157.2 912.338 5
 -6 -10 -5 36869.5 858.228 4
 6 -10 -5 35970.7 851.128 4
 -6 -10 -5 36708.9 809.916 3
 6 -10 -5 35703.2 878.451 3
 -6 -10 -6 557.663 100.076 4
 6 -10 -6 471.211 94.2568 4
 6 10 -6 431.785 101.487 5
 -6 -10 6 252.472 82.0124 6
 6 -10 6 556.494 99.4985 8
 -6 -10 6 482.131 90.4572 8
 6 10 -7 1260.15 160.146 5
 -6 -10 7 1185.73 142.003 6
 6 -10 7 1316.06 145.106 8
 -6 -10 7 1273.51 139.313 8
 6 10 -8 67.6409 85.3237 5
 -6 -10 8 -53.3663 91.366 6
 6 -10 8 -48.6725 84.512 8
 -6 -10 8 126.88 80.2874 8
 6 11 0 57592 1104.66 7
 -6 -11 0 57402.2 1162.11 1
 -6 -11 0 57178.1 1177.97 9
 -6 11 0 54738.8 1119.51 8
 6 11 0 54066.6 1109.09 8
 -6 -11 -1 1598.55 121.334 4
 6 -11 -1 1535.55 120.542 4
 -6 -11 -1 1764.18 137.941 1
 -6 11 1 1677.4 125.852 8
 6 11 1 1726.33 124.656 8
 6 11 -1 1573.67 114.564 5
 6 -11 1 1877.48 145.536 5
 6 11 -1 1840.68 116.805 7
 6 11 -1 1723.94 126.392 8
 -6 11 -1 1786.66 131.313 8
 -6 -11 -1 1770.62 140.771 9
 -6 -11 1 1893.52 145.539 9
 6 11 1 1697.51 123.549 7
 6 11 -2 19236.3 515.548 2
 6 11 2 19043.3 504.998 7
 -6 -11 -2 19208.9 514.955 1
 -6 11 2 19043.5 497.364 1
 6 -11 2 18616.4 538.712 5
 6 11 -2 18901.5 500.392 8
 -6 11 -2 18939.2 506.29 8
 -6 -11 -2 18736.9 526.699 9
 -6 -11 2 19331.5 529.665 9
 -6 -11 -2 18341.7 496.39 4
 6 -11 -2 18886.9 497.33 4
 6 11 -2 18773.5 501.578 5
 -6 -11 3 34.2331 59.4404 9
 -6 -11 -3 -11.3366 57.3889 9
 6 -11 3 13.349 59.0934 5
 6 11 -3 -12.1654 54.88 5
 -6 -11 -3 -109.397 59.3119 4
 6 -11 -3 10.7175 58.8474 4
 6 11 -3 10.6059 58.2349 8
 -6 11 -3 -33.2233 68.6612 8
 -6 -11 -3 -18.3906 49.8545 3
 6 -11 -3 47.5739 54.6378 3
 6 11 -3 82.2756 59.8952 2
 -6 -11 -3 34.1318 50.3652 1
 -6 11 3 -31.9293 61.2915 1
 -6 -11 -4 71.983 66.694 4
 6 -11 -4 47.1353 59.6547 4
 6 11 -4 157.171 70.1731 5
 6 -11 -4 10.7031 47.3831 6
 -6 -11 4 11.2275 54.2735 9
 -6 -11 -4 55.2048 55.0663 9
 -6 -11 -4 19.8745 48.8054 3
 6 -11 -4 -26.1957 56.8578 3
 6 11 -4 20.1121 48.6112 2
 -6 -11 -5 66.8977 68.7216 4
 6 -11 -5 26.3811 58.3947 4
 -6 -11 -5 10.8711 55.035 3
 6 -11 -5 14.7679 62.8122 3
 6 11 -5 66.2738 62.7017 5
 -6 -11 -6 8019.63 345.564 4
 6 -11 -6 7926.48 343.09 4
 6 11 -6 7649.84 379.524 5
 -6 -11 6 8324.92 348.839 6
 6 11 -7 256.07 104.839 5
 -6 -11 7 131.469 82.01 6
 6 -11 7 121.249 79.0013 8
 -6 -11 7 236.932 85.3266 8
 6 -11 8 10134.5 415.98 8
 -6 -11 8 10052.7 409.883 8
 -6 -11 8 9718.58 425.628 6
 -6 -12 0 120.003 58.0244 1
 -6 -12 0 254.832 75.0391 9
 6 -12 0 35.035 52.7024 5
 6 12 0 33.8437 50.379 7
 6 12 0 137.647 64.4597 8
 -6 12 0 61.061 60.5882 8
 -6 -12 -1 4901.97 246.788 9
 -6 -12 1 5109.39 250.712 9
 6 12 1 4911.47 220.566 8
 -6 12 1 4866.9 221.799 8
 -6 -12 -1 5140.69 229.189 4
 6 -12 -1 5047.11 227.768 4
 6 -12 1 4440.84 232.206 5
 6 12 1 5167.85 221.297 7
 -6 -12 -1 5050.63 239.346 1
 -6 -12 1 4768.23 235.565 1
 6 12 -1 4664.49 219.453 8
 -6 12 -1 5245.83 234.426 8
 -6 12 2 942.578 109.034 8
 -6 -12 -2 981.632 114.782 9
 6 12 -2 677.442 96.0554 8
 -6 12 -2 550.925 92.9671 8
 6 12 -2 833.486 104.273 2
 -6 -12 -2 836.03 101.154 1
 -6 -12 -2 877.454 104.637 4
 6 -12 -2 784.723 100.948 4
 6 12 2 829.542 105.346 7
 6 12 -2 811.458 96.9914 5
 6 -12 2 568.371 100.851 5
 6 -12 -3 22014.1 609.831 3
 6 12 -3 21578.4 579.314 2
 -6 -12 -3 21841.1 564.841 3
 6 12 -3 22238.7 607.448 5
 -6 -12 -3 23585.8 606.471 4
 6 -12 -3 22876.1 597.976 4
 6 12 3 22409.2 599.536 7
 -6 -12 -3 22552.8 605.98 1
 -6 -12 -4 209.638 74.6969 4
 6 -12 -4 333.808 78.9155 4
 6 12 -4 288.56 82.4372 5
 -6 -12 -4 218.926 73.1036 3
 6 -12 -4 170.318 76.0621 3
 6 12 4 245.803 65.7268 10
 6 12 -5 9632.28 412.231 5
 -6 -12 -5 10084.5 355.779 3
 6 -12 -5 9545.27 397.031 3
 6 -12 -5 10316.4 384.967 4
 -6 -12 -5 10017.6 384.362 4
 6 -12 -6 124.973 78.0331 4
 -6 -12 -6 254.055 87.2962 4
 -6 -12 6 478.021 100.553 6
 6 12 -6 318.925 103.924 5
 6 12 -7 1945.61 208.819 5
 -6 -12 7 2311.84 194.499 6
 6 13 0 18544 468.872 7
 6 13 0 17706.8 493.714 8
 -6 -13 0 17412.2 523.752 1
 6 -13 0 17745.9 513.007 5
 -6 -13 -1 508.751 88.7786 1
 -6 -13 1 493.324 92.9145 1
 6 13 1 520.096 84.083 7
 6 -13 -1 537.13 85.6875 5
 -6 -13 -1 349.033 78.6078 4
 6 -13 -1 402.175 83.2139 4
 6 -13 -2 20546.2 566.732 4
 6 13 2 20386.4 551.686 7
 -6 -13 -2 19720.1 576.672 1
 6 13 -3 55.1411 58.6442 5
 -6 -13 -3 165.444 65.5715 1
 -6 -13 -3 79.041 60.4427 3
 6 -13 -3 42.369 60.0803 3
 -6 -13 -3 66.0063 66.8399 4
 6 -13 -3 51.7762 55.0672 4
 6 13 3 102.067 71.7941 7
 6 -13 -4 107.184 69.0975 3
 -6 -13 -4 83.6375 60.5113 3
 6 13 -4 96.2034 66.7826 5
 -6 -13 -4 170.595 79.0484 4
 6 -13 -4 111.37 66.2222 4
 -6 -13 -5 127.8 74.4655 3
 6 -13 -5 200.794 87.193 3
 6 -13 -5 195.992 81.7728 4
 -6 -13 -5 200.089 84.5434 4
 6 13 -5 36.6595 71.205 5
 6 13 -6 5641.68 332.645 5
 -6 -13 -6 5731.83 306.086 4
 6 -13 -6 5406.18 293.808 4
 6 -13 -6 5577.7 314.718 3
 -6 -13 6 6080.28 296.444 6
 -6 -13 7 33.9154 80.6385 6
 -6 -14 0 28.6192 59.588 1
 -6 -14 0 75.0103 66.0277 4
 6 -14 0 86.6983 61.7778 4
 -6 -14 1 2564.11 187.399 1
 -6 -14 -1 2471.6 181.041 1
 -6 -14 -1 2729.02 183.309 4
 6 -14 -1 2661.12 178.722 4
 6 14 1 2450.45 156.967 7
 6 -14 -1 2698.52 174.473 5
 6 14 2 152.769 72.1629 7
 -6 -14 2 206.51 76.8574 1
 -6 -14 -2 130.458 66.6139 1
 -6 -14 -2 93.6256 63.6255 4
 6 -14 -2 39.5368 60.5691 4
 -6 -14 -3 13505.9 429.799 3
 -6 -14 -3 12615.7 443.139 4
 6 -14 -3 12493 438.231 4
 6 14 3 13373.1 440.56 7
 6 -14 -3 13504.5 468.595 3
 6 14 4 44.944 74.7178 7
 -6 -14 -4 15.2768 71.4248 4
 6 -14 -4 44.9212 67.551 4
 -6 -14 -4 12.9206 60.4094 3
 6 -14 -4 65.5957 73.98 3
 -6 -14 -5 17067 524.831 3
 6 -14 -5 16683.6 573.993 3
 -6 -14 -5 18130.9 573.126 4
 6 -14 -5 17118 555.961 4
 -6 -14 -6 141.031 93.1087 4
 6 -14 -6 155.416 77.9159 4
 -6 -14 6 46.47 78.4297 6
 6 -14 -6 38.1969 87.7506 3
 -6 -15 0 16888.3 538.842 1
 -6 -15 0 16234.5 508.972 4
 6 -15 0 16512.4 510.657 4
 -6 -15 -1 210.412 83.5653 4
 6 -15 -1 236.081 81.8474 4
 -6 -15 1 263.094 82.9007 1
 -6 -15 -1 168.904 74.3071 1
 -6 -15 -2 6825.15 324.276 1
 6 -15 -2 7065.86 327.075 3
 -6 -15 2 6969.71 327.422 1
 6 15 2 6972.55 294.935 7
 -6 -15 -2 7165.32 320.779 4
 6 -15 -2 7450.39 323.416 4
 6 15 3 68.3301 73.1515 7
 -6 -15 3 144.146 86.8478 1
 -6 -15 -3 92.3582 75.6107 4
 6 -15 -3 166.744 76.7501 4
 -6 -15 -3 79.7911 63.2532 3
 6 -15 -3 16.4462 74.2052 3
 -6 -15 -4 -13.8196 63.4889 3
 6 -15 -4 -34.8632 84.2622 3
 -6 -15 -4 -81.319 82.3334 4
 6 -15 -4 -31.9428 79.6554 4
 6 15 4 -15.354 92.3538 7
 -6 -15 -5 244.402 88.3165 3
 6 -15 -5 111.707 85.5911 3
 6 15 5 221.386 92.3875 7
 -6 -15 -5 137.915 88.6043 4
 6 -15 -5 304.196 97.3767 4
 -6 -15 6 5281.73 289.347 6
 -6 -16 0 32.5942 63.2863 1
 -6 -16 0 59.5337 75.3533 4
 6 -16 0 147.229 75.6287 4
 6 -16 -1 1633.1 159.417 4
 -6 -16 1 1712.35 166.382 1
 -6 -16 -1 1698.4 169.668 1
 -6 -16 -1 1481.32 156.449 4
 -6 -16 -2 -31.1085 71.4611 4
 6 -16 -2 107.642 75.5261 4
 6 -16 -2 16.5871 69.0681 3
 -6 -16 -2 66.8489 69.5892 1
 -6 -16 2 148.716 74.548 1
 6 -16 -3 11232.1 452.899 3
 -6 -16 -3 11443.5 419.178 3
 -6 -16 3 11537.8 445.266 1
 -6 -16 -3 11083.6 436.493 4
 6 -16 -3 12393 451.252 4
 -6 -16 -4 34.2161 75.7386 4
 6 -16 -4 84.2225 77.3868 4
 6 -16 -4 36.6361 82.6395 3
 -6 -16 -4 43.8217 68.2973 3
 -6 -16 4 50.8532 77.8764 1
 6 16 4 61.9632 85.0607 7
 6 16 5 11403.4 451.89 7
 -6 -17 0 5449.91 303.222 1
 -6 -17 0 5757.17 297.606 4
 6 -17 0 5831.87 300.443 4
 -6 -17 -1 226.904 87.0567 1
 -6 -17 1 68.9615 77.7833 1
 -6 -17 -1 64.6861 78.1788 4
 6 -17 -1 144.086 84.5528 4
 -6 -17 1 143.443 80.6922 4
 6 -17 1 -31.4251 70.8919 4
 -6 -17 2 8910.08 391.617 1
 6 -17 -2 9479.6 407.872 3
 -6 -17 -2 8626.2 379.786 4
 6 -17 -2 9117.71 388.922 4
 -6 -17 3 51.9934 85.1207 1
 -6 -17 -3 118.895 82.6231 3
 6 -17 -3 110.494 84.6056 3
 -6 -17 -3 68.8949 80.5309 4
 6 -17 -3 -34.1084 82.4418 4
 -6 -17 -4 60.9069 72.4123 3
 -6 -18 0 33.7414 82.8643 4
 6 -18 0 133.211 87.9433 4
 -6 -18 1 1410.7 158.818 4
 6 -18 1 1042.23 141.964 4
 -6 -18 -1 1053.77 145.785 4
 6 -18 -1 1109.81 147.906 4
 -7 0 0 10.2243 25.8793 7
 -7 0 0 5.7159 30.5904 2
 7 0 1 41958.8 793.212 7
 -7 0 1 41871.8 806.064 7
 7 0 -1 42708.1 786.146 6
 7 0 1 41494.2 697.571 8
 -7 0 1 40979.3 693.882 8
 -7 0 1 41304.8 814.348 2
 -7 0 -1 42291.9 798.737 2
 7 0 2 12142.8 302.179 7
 -7 0 -2 12812.6 298.646 2
 7 0 -2 11932 307.405 6
 -7 0 -2 12312.6 237.467 1
 -7 0 2 11631.5 274.032 3
 -7 0 2 12740 325.919 2
 7 0 -3 1705.56 104.696 6
 7 0 3 1578.22 78.2938 4
 -7 0 3 1506.42 76.4842 4
 7 0 3 1670.79 95.9709 7
 -7 0 3 1530.28 101.982 2
 -7 0 3 1729.55 92.978 3
 -7 0 4 24271 550.971 3
 7 0 4 25105.2 489.94 3
 7 0 4 24976.2 541.388 5
 -7 0 4 25964.1 566.511 2
 7 0 4 25364 529.981 4
 -7 0 4 25374 529.231 4
 7 0 5 2701.45 131.597 5
 7 0 5 3255.2 152.162 4
 7 0 5 3144.32 126.411 9
 7 0 -5 3179.96 127.046 9
 7 0 5 3088.26 126.133 3
 -7 0 5 3017.09 159.553 3
 7 0 -5 3422.62 174.163 10
 -7 0 5 3163.55 149.04 4
 7 0 -6 2926.63 173.523 5
 7 0 -6 3408.54 191.501 10
 -7 0 6 2720.73 165.61 3
 -7 0 6 2936.57 151.291 2
 7 0 6 3046.05 157.991 4
 -7 0 6 2988.65 158.369 4
 7 0 7 8941.57 313.59 4
 -7 0 7 8919.94 312.059 4
 7 0 -7 8773.21 348.817 10
 7 0 -7 8091.09 326.123 5
 7 0 -8 56.7942 61.6343 5
 -7 0 8 -13.2222 58.5327 8
 7 0 8 13.4153 67.9123 8
 7 0 -8 16.274 74.7619 10
 -7 0 9 6011.71 303.257 8
 7 0 9 6290.25 308.258 8
 7 0 -9 5668.75 295.49 5
 -7 0 10 897.559 139.153 8
 7 0 10 854.36 134.853 8
 -7 -1 0 -11.1139 30.1285 2
 -7 1 0 5.82364 30.754 2
 7 1 0 -24.7242 35.9976 2
 -7 -1 0 21.1763 27.1914 7
 -7 1 0 14.8107 26.4213 7
 7 1 0 47.3617 33.5728 7
 7 1 0 6.70282 20.7788 6
 7 1 1 22538.5 502.495 2
 -7 1 1 23218.2 510.778 2
 -7 -1 -1 22940.4 488.07 2
 -7 -1 1 22918.5 497.266 7
 7 1 1 23378.9 492.78 7
 7 1 -1 22366.4 468.972 6
 -7 1 -1 22595.7 478.009 7
 7 -1 1 23303.8 481.153 7
 -7 1 1 22953.9 493.085 7
 7 -1 1 23320.3 401.262 4
 -7 -1 1 22842.5 400.729 4
 -7 -1 1 23671.5 504.82 2
 -7 1 -1 22891 490.685 2
 -7 1 2 42388.1 831.631 2
 7 1 2 41211 803.946 2
 -7 -1 2 41993.5 735.06 8
 7 -1 2 40718.8 735.825 8
 7 1 2 41869.8 735.399 4
 -7 1 2 40989.3 735.191 4
 -7 -1 2 41317.2 816.708 7
 -7 -1 2 41483.7 765.014 3
 -7 1 2 41167.2 766.251 3
 7 -1 2 41020.2 735.65 4
 -7 -1 2 40496.3 735.284 4
 -7 -1 2 42130.1 821.254 2
 -7 1 -2 41829.5 788.175 2
 7 -1 -2 41705.8 809.167 6
 7 1 -2 41398.6 801.823 6
 -7 -1 -2 41543.7 735.698 1
 7 1 2 40941.8 802.198 7
 7 -1 2 41833.7 789.272 7
 7 -1 3 19026.9 386.794 4
 -7 -1 3 18108.2 382.629 4
 -7 -1 3 18068.5 382.542 8
 7 -1 3 17888.8 383.698 8
 7 -1 -3 17981.7 436.954 6
 -7 1 3 18593 411.04 3
 -7 -1 3 18385.1 409.69 3
 7 1 3 18407.6 413.926 2
 -7 -1 3 18549.3 436.32 2
 -7 1 3 18328.1 444.191 2
 7 -1 3 17531.5 404.281 7
 7 1 3 18148.1 424.239 7
 7 1 3 18302.8 382.36 4
 -7 1 3 18339.6 382.999 4
 -7 1 4 26855.1 585.074 3
 -7 -1 4 26438.4 582.366 3
 7 -1 4 26460.7 521.455 3
 7 1 4 26359.7 551.348 2
 7 -1 4 26072.6 554.97 4
 -7 -1 4 26716.2 556.891 4
 7 1 4 26763.5 515.057 3
 -7 -1 4 27159.6 557.072 8
 7 -1 4 26621.3 557.823 8
 7 1 4 27429 557.265 4
 -7 1 4 27673.4 558.689 4
 7 1 -4 26555.1 554.87 9
 7 1 4 26398.1 552.928 9
 7 -1 4 26785.9 563.858 7
 -7 -1 4 26707.4 585.177 2
 7 1 4 26927.5 553.041 5
 7 -1 4 27145.6 585.698 5
 -7 -1 5 10931.1 326.892 3
 -7 1 5 10116.1 317.348 3
 7 1 5 10171 262.551 3
 7 -1 5 10682.9 271.643 3
 7 1 -5 10223.3 331.208 10
 7 -1 -5 10158.7 332.25 10
 7 1 5 9889.83 294.816 4
 -7 1 5 10996.5 304.119 4
 7 -1 5 10476.9 301.075 4
 -7 -1 5 10203.4 297.81 4
 7 1 -5 10613.1 269.969 9
 7 1 5 10278.6 265.154 9
 7 -1 5 10075.6 299.474 5
 7 1 5 10578 275.279 5
 7 1 -6 9673.77 340.473 10
 7 -1 -6 9501.37 340.661 10
 7 -1 6 9529.94 289.758 5
 7 1 -6 8914.47 328.456 5
 -7 1 6 9236.57 295.259 2
 7 -1 6 9130.9 304.333 8
 -7 -1 6 9320.26 306.693 8
 7 1 6 9701.45 303.705 4
 -7 1 6 9300.41 300.052 4
 -7 1 6 9257.98 318.692 3
 -7 -1 6 9426.3 321.571 3
 7 -1 6 8876.7 297.132 4
 -7 -1 6 9389.55 302.265 4
 7 -1 -7 10358.2 368.615 5
 7 1 -7 10648.9 384.362 5
 7 1 7 10945.7 356.706 4
 -7 1 7 11534.8 361.068 4
 7 -1 7 10466.5 360.372 8
 -7 -1 7 10406.1 358.517 8
 7 -1 -7 10867.9 396.002 10
 7 1 -7 10722.5 389.2 10
 7 -1 7 10615.4 365.129 10
 -7 -1 7 10900.9 354.893 4
 7 -1 7 10631.2 351.286 4
 7 1 -8 96.2876 66.817 10
 7 -1 -8 -32.9469 71.5088 10
 -7 -1 8 26.3562 62.6639 8
 7 -1 8 -26.8289 55.8523 8
 7 -1 -8 -27.037 62.1028 5
 7 1 -8 29.888 58.0211 5
 7 -1 -9 6312.54 302.114 5
 7 1 -9 5512.94 300.654 5
 -7 -1 9 5535.21 287.337 8
 7 -1 9 5761.58 294.931 8
 -7 1 9 5492.1 289.603 8
 7 1 9 6320.71 310.269 8
 7 1 -10 4399.56 272.7 5
 -7 1 10 4691.98 276.867 8
 7 1 10 4410 273.206 8
 -7 -1 10 4229.38 265.703 8
 7 -1 10 5149.46 290.281 8
 -7 -2 0 39.4149 31.3048 2
 7 2 0 38.0779 13.6063 8
 -7 2 0 8.64726 11.1141 8
 -7 2 0 30.6168 31.4542 2
 7 2 0 126.328 54.0102 2
 7 2 0 75.9131 22.3743 6
 -7 2 0 9.53371 24.8354 7
 7 2 0 27.6869 42.4604 7
 -7 -2 0 104.864 36.4946 7
 -7 -2 0 39.3782 11.2195 4
 7 -2 0 26.916 12.3881 4
 7 -2 0 11.5368 14.7511 3
 -7 2 1 16847.7 391.548 7
 -7 2 -1 17141.8 374.525 7
 -7 -2 1 17373.6 401.082 7
 7 2 1 16646.6 395.417 7
 7 2 -1 17203.5 368.972 6
 7 2 -1 17641.3 416.8 2
 7 2 -1 17894.5 404.489 9
 7 2 1 16856 403.919 2
 -7 -2 1 17602.2 401.87 2
 -7 2 -1 17908.7 398.779 2
 -7 -2 -1 16749.1 317.925 4
 7 -2 -1 17148.4 317.908 4
 7 2 -2 34170.7 689.301 9
 7 2 2 34498 688.01 9
 7 2 2 34981.2 694.474 7
 7 -2 2 34402.5 661.576 7
 -7 -2 2 34290.5 622.085 8
 7 -2 2 34560.4 625.183 8
 -7 2 -2 35032.1 674.591 2
 7 2 2 33550.4 689.351 2
 -7 -2 2 33116.7 692.759 2
 7 -2 -2 34088.1 694.275 6
 -7 -2 2 33426.4 695.627 7
 -7 -2 -2 34399.9 634.98 1
 7 2 2 33913.5 623.52 4
 -7 2 2 33784.8 623.335 4
 7 2 -3 6612.46 209.119 9
 -7 -2 3 7123.2 229.271 7
 -7 -2 3 6527.83 182.001 8
 7 -2 3 6393.55 183.06 8
 -7 -2 3 6784.05 218.465 2
 7 2 3 6592.81 209.766 2
 -7 2 -3 6644.13 186.983 2
 7 2 3 6767.22 184.778 4
 -7 2 3 6599.2 184.212 4
 -7 2 3 6913.96 207.811 3
 7 -2 3 6842.58 196.803 7
 -7 -2 3 6617.49 215.7 6
 7 2 3 6364.21 216.297 7
 7 2 3 5897.68 198.297 9
 7 -2 -3 6847.81 229.408 6
 -7 -2 4 16748.9 428.962 6
 -7 2 4 16899.1 418.44 3
 7 -2 -4 16478.2 437.988 6
 7 -2 4 17340.6 394.887 8
 -7 -2 4 16561 389.645 8
 7 -2 4 16915.1 389.152 7
 7 2 4 17747.5 400.744 2
 -7 -2 4 17189.7 413.02 2
 7 2 -4 16882.8 394.207 9
 7 2 4 16307.7 388.43 9
 7 2 4 18268.5 400.457 4
 -7 2 4 16970.7 394.041 4
 7 -2 4 17573.3 399.275 4
 -7 -2 4 16804.2 393.67 4
 7 2 4 17440.5 373.271 5
 7 -2 4 17310.1 432.079 5
 -7 -2 5 1971.65 137.42 6
 7 2 -5 1863.15 133.801 5
 -7 2 5 2334.52 139.883 3
 7 2 -5 2011.97 102.719 9
 7 2 5 2066.85 101.735 9
 7 -2 5 2010.15 128.561 5
 7 2 5 1874.69 116.87 4
 -7 2 5 2054.81 121.091 4
 7 -2 -5 2180.15 147.024 10
 7 -2 5 1910.66 118.686 4
 -7 -2 5 2067.8 120.636 4
 -7 2 5 1904.63 130.797 2
 7 -2 5 1918.87 108.865 7
 7 2 5 2017.88 104.753 2
 7 2 -5 1902.29 138.703 10
 -7 -2 6 8465.46 288.479 8
 7 -2 6 7933.6 283.363 8
 7 2 6 8134.1 281.178 4
 -7 2 6 8337.16 283.354 4
 7 2 -6 8705.53 318.672 10
 7 -2 -6 8499.78 319.332 10
 7 -2 6 8471.28 297.026 10
 7 -2 6 8538.84 286.544 5
 -7 -2 6 8645.37 306.519 3
 7 -2 6 8574.89 261.736 3
 -7 2 6 8069.29 299.594 3
 -7 2 6 8333.78 285.806 2
 7 2 -6 8670.95 323.421 5
 -7 -2 6 8373.2 312.779 6
 7 -2 6 8353.04 285.998 4
 -7 -2 6 8450.8 286.647 4
 7 2 -7 18117.8 545.761 5
 -7 -2 7 18851.8 546.531 6
 7 -2 7 17881.2 503.938 10
 7 2 -7 18122.8 541.926 10
 7 -2 -7 18018.5 552.92 10
 7 2 7 19466.1 510.027 4
 -7 2 7 18923 504.288 4
 7 -2 7 18918.8 516.625 8
 -7 -2 7 18289.5 510.371 8
 7 -2 7 18651.2 504.821 4
 -7 -2 7 18713.7 503.151 4
 7 -2 -7 18056.8 513.304 5
 -7 -2 8 91.1162 64.9456 8
 7 -2 8 105.946 74.5362 8
 7 -2 -8 233.026 73.7256 5
 7 2 -8 141.739 73.6541 5
 7 2 -8 31.5963 69.9619 10
 -7 -2 9 7802.92 342.204 8
 7 -2 9 8589.52 360.547 8
 7 2 -9 7683.17 364.821 5
 -7 -2 10 1302.21 159.33 8
 7 -2 10 1341.43 162.034 8
 -7 2 10 1281.76 162.413 8
 7 2 10 1135.67 150.724 8
 7 2 -10 1068.96 154.774 5
 -7 3 0 37.2221 27.1002 7
 7 3 0 11.7124 36.3105 7
 7 3 0 -6.15401 27.2458 9
 -7 -3 0 43.2506 15.6645 4
 7 -3 0 26.0982 15.0143 4
 7 3 0 6.57996 33.7983 2
 7 -3 0 21.0587 17.2588 3
 7 3 -1 17320.4 418.009 2
 7 3 1 17083 411.356 2
 -7 -3 -1 17282.8 333.872 4
 7 -3 -1 17375.6 333.319 4
 7 3 1 16953.6 403.855 9
 7 3 -1 17347.9 407.042 9
 7 3 1 16829.9 401.509 7
 -7 -3 1 16809.9 400.304 7
 -7 3 -1 16898 369.319 7
 7 -3 -1 17131.4 356.034 3
 -7 3 -1 17302.3 400.848 2
 7 3 -2 39619.3 826.718 2
 7 3 2 42800.1 822.773 2
 -7 3 -2 42217.3 796.263 2
 -7 -3 2 41450.5 814.489 2
 -7 -3 -2 41402.7 767.681 1
 -7 -3 2 41515.6 791.314 6
 -7 -3 -2 40337.8 751.966 4
 7 -3 -2 41290.2 751.822 4
 7 3 2 41079.9 700.908 6
 7 3 2 42743.3 815.309 9
 7 3 -2 41337 812.981 9
 -7 -3 2 39712.1 812.042 7
 7 3 2 41872.8 820.728 7
 7 -3 2 42943.9 773.168 7
 7 -3 2 40968.4 748.727 8
 -7 -3 2 40286 744.2 8
 7 3 3 4016.53 155.363 9
 7 3 -3 3943.26 155.518 9
 7 -3 3 4112.36 137.204 7
 -7 3 -3 3986.11 138.093 2
 7 3 3 3768.19 156.221 2
 7 3 3 3859.52 136.415 4
 -7 3 3 3858 137.031 4
 -7 -3 3 3737.69 161.705 7
 -7 -3 3 4093.72 138.105 8
 7 -3 3 4165.46 139.673 8
 7 -3 -3 4069.27 171.936 6
 -7 -3 3 4141.44 162.785 6
 -7 -3 3 3836.34 158.515 2
 -7 -3 -3 3825.32 130.594 1
 7 -3 4 16784.7 378.097 7
 7 3 -4 16792.5 398.923 9
 7 3 4 17371.4 400.437 9
 7 -3 -4 16410 439.106 6
 -7 -3 4 16773 433.181 6
 -7 -3 4 17654.3 414.444 2
 7 3 4 16707.4 396.248 4
 -7 3 4 17881.4 404.09 4
 -7 -3 4 16930.1 433.676 7
 7 -3 4 17346.5 398.836 8
 -7 -3 4 17333.1 397.208 8
 7 3 4 17147.2 406.132 2
 7 -3 4 16731.6 440.53 5
 7 -3 -4 17667.7 440.574 10
 -7 -3 5 2251.07 145.329 6
 -7 -3 5 2136.96 125.343 8
 7 -3 5 1999.31 121.047 8
 7 3 -5 2005.63 142.219 5
 7 3 -5 1980.31 104.548 9
 7 -3 5 1980.31 132.381 5
 7 -3 -5 1846.9 136.656 10
 7 3 -5 2124.21 137.719 10
 -7 3 5 2119.51 136.003 3
 7 3 5 2247.35 125.255 4
 -7 3 5 2207.73 125.945 4
 7 3 5 1937.69 102.382 9
 7 -3 5 1984.61 103.247 7
 7 3 5 1727.32 104.556 2
 7 -3 -6 1628.39 135.496 10
 7 3 -6 1429.01 128.198 10
 7 -3 6 1537.14 119.163 10
 7 -3 6 1625.84 130.917 5
 -7 3 6 1474.09 119.486 2
 7 3 6 1536.79 117.969 4
 -7 3 6 1452.87 119.902 4
 7 3 -6 1463.46 137.375 5
 -7 3 6 1550.09 130.565 3
 -7 -3 6 1422.78 129.875 6
 7 -3 6 1515.54 124.392 4
 -7 -3 6 1482.53 119.282 4
 -7 -3 6 1253.34 109.021 8
 7 -3 6 1514.53 117.623 8
 7 3 7 10591.5 353.826 4
 -7 3 7 10801.1 353.696 4
 7 -3 7 11019.2 350.199 5
 7 -3 -7 10578.7 358.728 5
 -7 -3 7 11486.6 371.255 8
 7 -3 7 10458.1 361.56 8
 -7 -3 7 10328.9 387.882 6
 7 -3 7 10437.5 355.842 4
 -7 -3 7 10607 357.039 4
 7 -3 7 10411.2 348.813 10
 7 3 -7 10187.4 381.786 10
 7 -3 -7 10586.7 396.247 10
 7 3 -7 10880.3 401.125 5
 7 3 -8 -32.9638 78.3746 5
 7 -3 -8 12.2815 53.3131 5
 -7 -3 8 46.4377 72.3696 6
 -7 -3 8 66.3019 63.0559 8
 7 -3 8 -13.4268 61.6823 8
 7 3 -8 62.0646 65.9931 10
 7 3 -9 3846.78 262.987 5
 -7 -3 9 3883.58 236.092 8
 7 -3 9 4068.01 251.616 8
 7 3 -10 2128.78 202.132 5
 -7 -3 10 1862.59 179.962 8
 7 4 0 -6.50605 28.2427 9
 7 4 0 42.0297 37.4894 2
 7 4 0 14.9909 23.6633 8
 -7 4 0 32.7437 21.1895 8
 -7 4 0 4.61957 26.9047 7
 7 4 0 -12.309 34.6284 7
 -7 -4 -1 44981 826.156 4
 7 -4 -1 47914.5 829.881 4
 7 -4 -1 46556.6 851.907 3
 7 4 1 45281.8 899.427 9
 7 4 -1 44531.2 898.526 9
 -7 -4 1 47035.6 897.92 7
 -7 4 -1 46526.5 849.487 7
 7 4 1 46645.9 902.678 7
 7 4 1 46542.4 910.122 2
 7 4 -1 45255.3 911.921 2
 7 4 -1 46000.8 825.343 8
 -7 4 -1 45929.6 829.301 8
 -7 4 -2 39545.4 767.035 2
 7 4 2 39209.3 783.01 9
 7 4 -2 38786.1 785.33 9
 -7 -4 2 39422.9 756.959 6
 7 4 2 40607.6 796.363 2
 7 4 -2 39904.3 803.869 2
 -7 -4 -2 39653.6 699.029 3
 7 -4 -2 39349 756.721 3
 -7 -4 2 39276.5 785.003 7
 -7 -4 -2 37175.7 727.08 4
 7 -4 -2 38874.5 729.137 4
 -7 -4 -2 38840.3 747.351 1
 7 -4 2 38655.5 723.887 8
 -7 -4 2 39081.1 721.483 8
 7 -4 -3 3811.85 172.109 6
 7 4 -3 3897.05 158.735 9
 7 4 3 3839.77 157.056 9
 7 -4 3 3529.76 134.839 8
 -7 -4 3 4025.66 140.681 8
 -7 4 -3 3987.89 141.292 2
 7 4 3 3845.26 162.627 2
 7 -4 3 3955.63 128.947 7
 -7 -4 3 3988.88 166.511 7
 -7 -4 -3 4005.83 143.707 4
 7 -4 -3 4039.13 144.361 4
 7 4 -3 3895.95 170.495 2
 -7 -4 -3 3935.15 141.197 1
 7 4 -4 15755.7 430.211 5
 7 -4 4 15979.4 344.62 7
 -7 -4 4 15775.7 374.011 8
 -7 -4 4 15783.6 407.597 7
 7 4 4 14490.3 371.038 4
 -7 4 4 15594.4 379.883 4
 -7 -4 4 15339.7 405.607 6
 7 -4 -4 14617.1 410.78 6
 -7 4 -4 15647.3 330.392 2
 7 4 4 15272.9 386.235 2
 7 -4 4 15735.2 428.639 5
 7 -4 -4 16004.3 413.15 10
 7 4 -4 15109.1 376.859 9
 7 4 4 15276.2 375.449 9
 7 -4 5 8204.03 292.507 5
 7 -4 -5 8967.88 306.067 10
 -7 -4 5 8270.54 264.017 8
 7 -4 5 8032.63 263.793 8
 7 4 5 8251.73 265.031 4
 -7 4 5 8236.76 269.064 4
 -7 -4 5 8105.99 277.153 7
 7 4 5 8431.78 257.532 2
 7 4 -5 8344.04 308.746 5
 7 4 -5 8092.58 241.863 9
 7 4 -5 8164.4 287.742 10
 -7 -4 5 8254.45 293.243 6
 7 -4 -5 8116.4 294.224 6
 7 4 6 11623 357.174 4
 -7 4 6 11964.8 359.199 4
 -7 -4 6 12225.1 396.263 6
 7 -4 -6 12201.9 402.601 10
 7 4 -6 12374.1 389.802 10
 7 -4 6 11781.7 349.935 10
 -7 -4 6 11499.1 359.25 8
 7 -4 6 11978.5 364.06 8
 7 -4 6 11484.2 371.626 5
 7 4 -6 11618.5 406.353 5
 -7 -4 7 14699.4 472.084 6
 7 -4 7 15324 441.437 5
 -7 -4 7 14184.8 435.426 8
 7 -4 7 14383 441.338 8
 7 4 -7 13379.9 476.477 5
 7 4 -7 14474.9 460.956 10
 7 -4 7 14230 416.837 10
 7 -4 -7 14339 479.975 10
 7 4 -8 -15.1486 81.0753 10
 7 -4 8 13.6029 71.8397 8
 -7 -4 8 120.114 78.5879 8
 -7 -4 8 79.8244 75.9198 6
 7 4 -8 103.763 73.5575 5
 7 4 -9 7563.46 375.014 5
 -7 -4 9 8287.89 352.412 8
 7 -4 9 7488.95 342.936 8
 -7 -4 9 7019.22 358.37 6
 7 5 0 -16.5189 23.1247 8
 -7 5 0 -7.09854 25.0334 8
 -7 5 0 16.9936 23.0457 1
 7 5 0 66.0931 38.7811 2
 7 5 0 19.3543 34.5267 7
 -7 5 0 18.1352 28.9246 7
 7 5 0 -6.98201 37.8546 9
 7 5 1 17432 419.39 9
 7 5 -1 16702.1 415.265 9
 -7 5 -1 17229.4 360.073 7
 7 5 1 16178 408.664 7
 -7 -5 1 15974.3 398.859 7
 7 5 -1 16462.2 354.641 8
 -7 5 -1 16855.8 360.905 8
 -7 -5 -1 16636.8 357.445 4
 7 -5 -1 17152.6 358.383 4
 7 5 -1 17447.1 409.057 7
 -7 -5 1 17529.4 363.235 6
 7 -5 -1 16852.4 375.283 3
 7 5 1 17293.9 424.174 2
 7 5 -1 17018.4 426.799 2
 7 -5 -2 6656.39 209.643 3
 -7 -5 -2 7119.07 178.221 3
 7 5 2 7366.85 233.753 9
 -7 -5 -2 7230.68 213.282 1
 7 5 -2 7099.35 240.028 2
 7 5 2 6299.16 228.238 2
 -7 -5 2 6852.09 205.574 6
 -7 -5 2 7096 227.934 7
 -7 -5 -2 6947.58 197.219 4
 7 -5 -2 6976.69 197.15 4
 7 5 -3 5131.83 204.1 5
 7 5 3 4424.68 184.161 2
 7 5 -3 4667 193.113 2
 -7 5 -3 4794.65 163.176 2
 -7 -5 3 4828.18 187.01 7
 -7 -5 -3 4675.57 145.267 3
 -7 -5 -3 4712.46 166.688 1
 7 -5 -3 4652.02 194.202 6
 -7 -5 -3 4577.49 164.895 4
 7 -5 -3 4550.68 165.48 4
 7 -5 3 4579.62 160.975 8
 -7 -5 3 4752.9 161.973 8
 7 -5 4 21060 544.565 5
 7 -5 -4 20882.3 514.196 10
 -7 -5 4 21456.4 506.268 7
 7 5 -4 21523.1 542.755 5
 7 -5 -4 20372.7 520.044 6
 -7 -5 4 20766.2 508.24 6
 7 5 4 21997.6 506.261 2
 -7 -5 5 3254.84 160.076 8
 7 -5 5 3478.13 165.339 8
 7 -5 -5 3215.09 182.076 10
 7 -5 5 3333.3 185.063 5
 -7 -5 5 3492.32 171.481 7
 7 5 5 3924.25 174.513 4
 -7 5 5 3601.37 168.338 4
 7 5 -5 3156.21 191.139 5
 7 5 5 3222.94 156.863 2
 7 -5 -5 3521.3 187.849 6
 -7 -5 5 3361.49 179.958 6
 7 5 -5 3404.6 177.14 10
 -7 -5 6 5664.38 235.142 8
 7 -5 6 5395.18 232.156 8
 7 5 6 5542.76 232.281 4
 -7 5 6 5666.53 235.396 4
 -7 -5 6 5318.31 227.748 7
 -7 -5 6 5456.72 252.887 6
 7 -5 6 5773.3 254.16 5
 7 5 -6 5959.82 279.951 5
 7 -5 6 5517.06 213.495 10
 7 5 -6 5431.46 243.109 10
 7 -5 -6 4938.24 246.771 10
 7 5 -7 7528.54 340.354 5
 -7 -5 7 7429.98 296.892 8
 7 -5 7 7314.51 297.921 8
 7 5 -7 7105.61 303.157 10
 7 -5 -7 6949.75 318.024 10
 -7 -5 7 7490.82 286.077 7
 -7 -5 7 7390.91 321.165 6
 7 5 -8 -29.448 58.5796 10
 7 5 -8 90.7554 68.6891 5
 -7 -5 8 80.5104 76.5686 6
 7 -5 8 -27.9248 69.6346 8
 -7 -5 8 13.6472 63.8045 8
 7 5 -9 4388.83 289.486 5
 -7 -5 9 4850.39 291.875 6
 -7 -5 9 4340.18 260.427 8
 7 -5 9 4567.18 266.554 8
 -7 6 0 17.6408 28.9086 8
 7 6 0 28.8926 29.333 8
 7 6 0 55.3154 43.3904 2
 -7 6 0 -3.89337 24.8407 1
 -7 6 0 31.4286 31.1849 7
 7 6 -1 24552.1 542.177 5
 -7 6 -1 24864.2 494.993 7
 7 6 1 25532.9 581.869 2
 7 6 -1 25739.9 582.363 2
 7 -6 -1 26124.3 518.629 4
 -7 -6 -1 24744.8 514.76 4
 7 6 -1 25808.5 516.735 8
 -7 6 -1 25928.5 522.375 8
 -7 -6 1 25302.2 505.129 6
 7 6 -1 25396.2 558.548 7
 -7 6 1 26149.8 529.3 1
 7 6 2 17596.2 345.611 5
 7 6 2 17334.6 444.137 2
 -7 -6 -2 17657 416.27 1
 -7 6 -2 17216.3 400.91 8
 7 6 -2 17601.4 399.436 8
 -7 -6 -2 17926.5 398.888 4
 7 -6 -2 17530.5 397.245 4
 7 -6 -2 18470 421.548 3
 7 6 2 17887 448.42 7
 -7 -6 2 17476.2 424.39 7
 -7 -6 2 17913.8 401.391 6
 7 6 -2 17417.6 447.021 2
 -7 -6 -3 678.816 67.542 4
 -7 -6 3 599.164 71.5654 7
 7 -6 3 720.173 67.3769 8
 -7 -6 3 694.531 64.2842 8
 7 6 3 636.882 77.8838 2
 7 -6 3 781.649 89.6066 5
 7 6 -3 749.077 81.4379 2
 7 -6 -3 730.931 69.2811 4
 7 6 -3 710.638 83.8769 5
 -7 -6 -3 807.948 61.4891 3
 7 -6 -4 15560.3 415.024 10
 -7 -6 4 14613.5 396.063 7
 7 6 4 14486.4 401.902 2
 7 6 -4 15876.6 413.362 2
 -7 -6 -4 16502.8 405.005 4
 7 -6 -4 15890.6 401.718 4
 7 6 -4 15418.5 445.452 5
 7 -6 4 15431.6 450.541 5
 7 -6 4 15332.1 389.893 8
 7 -6 -4 14775.6 421.207 6
 -7 -6 4 15150.4 411.711 6
 -7 -6 5 2068.42 131.351 8
 7 -6 5 2083.81 133.961 8
 -7 -6 5 2323.29 138.897 7
 7 6 5 1931.32 129.297 2
 7 6 -5 2232.43 142.659 10
 7 -6 -5 2049.37 142.837 10
 7 -6 5 2255.15 156.057 5
 7 6 -5 2292.5 162.431 5
 7 -6 -5 2195.53 150.493 6
 -7 -6 5 2098.13 147.531 6
 -7 -6 6 4415.24 232.498 6
 -7 -6 6 4751.63 209.858 7
 7 6 6 4714.51 215.957 4
 -7 6 6 4412.8 210.506 4
 7 6 -6 4758.91 256.735 5
 7 -6 6 4385.99 228.21 5
 7 6 -6 5056.29 226.762 10
 7 -6 -6 4251.23 228.983 10
 -7 -6 6 5257.24 224.757 8
 7 -6 6 4994.37 225.528 8
 7 6 -7 9426.9 354.532 10
 -7 -6 7 9507.39 350.485 8
 7 -6 7 9988.89 359.425 8
 7 6 -7 9770.15 407.253 5
 -7 -6 7 9871.2 378.942 6
 -7 -6 8 -16.4609 79.5701 6
 7 6 -8 99.5683 73.0593 10
 -7 -6 8 111.167 78.1854 8
 7 -6 8 -28.3783 87.1074 8
 7 6 -8 19.118 77.8522 5
 -7 -6 9 5531.09 315.278 6
 7 6 -9 5762.09 339.115 5
 -7 -6 9 5686.01 298.949 8
 7 -6 9 5996.04 304.91 8
 -7 7 0 53.9924 29.2348 1
 7 7 0 59.84 35.9644 8
 -7 7 0 26.5297 32.8997 8
 -7 -7 0 -7.84759 19.006 6
 7 7 0 145.3 49.7787 2
 -7 7 0 76.1806 32.7846 7
 7 7 0 68.0873 44.3357 9
 7 7 0 -15.2445 29.5972 5
 -7 7 1 16537.8 382.711 1
 7 7 -1 15886.1 426.666 9
 7 7 1 16051.4 427.295 9
 -7 -7 -1 16981.8 382.703 4
 7 -7 -1 16400.6 376.556 4
 7 7 -1 16538.4 431.453 2
 7 7 -1 16000.7 375.679 8
 -7 7 -1 16610.3 383.521 8
 -7 -7 1 16210.1 354.831 6
 7 7 -1 15405.9 387.49 5
 7 7 1 16258.7 350.26 5
 -7 7 -1 16433.8 339.258 7
 7 7 1 16808.9 436.909 2
 7 7 2 44519.5 920.832 7
 7 7 2 44765 918.689 9
 7 7 -2 43182.6 915.421 9
 -7 -7 2 44394.8 859.237 6
 7 7 -2 44248.5 922.662 2
 7 -7 -2 46489.3 863.885 10
 -7 7 2 44098.9 883.923 1
 7 7 -2 44760.1 871.76 8
 -7 7 -2 44772.7 876.537 8
 -7 -7 -2 45342.6 871.226 4
 7 -7 -2 46026.7 871.439 4
 7 7 -3 10804.4 330.576 2
 7 7 3 10318.5 319.376 9
 7 7 -3 10630.3 324.431 9
 -7 -7 -3 10572.5 276.269 3
 7 -7 -3 11160.8 326.263 3
 -7 -7 3 10784.2 307.143 7
 -7 7 3 11140.9 323.379 1
 -7 -7 -3 10342.5 306.642 1
 7 -7 3 10860.7 360.558 5
 7 7 -3 10890.6 340.063 5
 7 -7 -4 17337.8 446.447 10
 7 -7 4 16822.7 490.088 5
 7 7 -4 16476.1 481.395 5
 7 -7 4 17371.1 431.628 8
 -7 -7 4 18038.9 433.026 8
 -7 -7 -4 16773.5 436.008 4
 7 -7 -4 16431.9 434.228 4
 -7 -7 4 17204 449.24 6
 7 -7 -4 16754.2 462.03 6
 7 -7 -4 17121.1 465.207 3
 -7 -7 4 16495.7 425.366 7
 7 7 -4 17497.8 448.321 2
 7 -7 -5 6468.21 265.8 10
 7 7 -5 6522.66 291.65 5
 7 -7 5 6821.51 295.082 5
 7 7 -5 6555.94 245.908 10
 7 7 5 6076.3 242.43 2
 7 -7 -5 6850.09 272.583 6
 -7 -7 5 6708.95 271.644 6
 7 -7 5 6515.63 248.702 8
 -7 -7 5 6536.32 248.159 8
 -7 -7 5 6855.1 241.964 7
 -7 -7 -5 6808.68 258.27 4
 7 -7 -5 6399.73 251.806 4
 -7 -7 6 4421.44 233.342 6
 7 7 -6 4638.04 262.581 5
 7 -7 6 4609.86 220.279 8
 -7 -7 6 4968.49 225.073 8
 7 7 -6 4739.83 218.961 10
 -7 -7 7 8801.88 363.349 6
 7 7 -7 8449.28 385.875 5
 7 -7 7 8818.72 338.454 8
 -7 -7 7 8348.48 328.493 8
 7 7 -7 8958.94 335.548 10
 7 7 -8 -95.319 74.7693 10
 -7 -7 8 56.3678 69.2085 8
 7 -7 8 -14.4117 75.0722 8
 7 7 -8 39.9548 64.8958 5
 -7 -7 8 -67.0808 99.8149 6
 -7 -7 9 3741.17 240.301 8
 7 -7 9 3294.79 233.112 8
 7 7 -9 3910.79 284.577 5
 -7 -7 9 3883.91 265.827 6
 -7 -8 0 -9.36897 42.2648 9
 -7 -8 0 16.5015 19.3979 6
 7 8 0 -18.6079 46.4013 2
 7 8 0 -11.7001 39.0116 8
 -7 8 0 18.583 35.2644 8
 -7 8 0 48.3403 32.5975 7
 -7 8 0 5.2002 33.176 1
 7 8 0 5.45641 28.4227 5
 7 8 0 -27.9946 37.1253 9
 -7 8 1 10710.3 296.458 1
 -7 -8 -1 11178.3 329.188 1
 -7 8 1 11127.4 301.17 8
 7 8 1 11119.7 295.781 8
 7 8 1 10967.8 262.356 5
 -7 -8 1 10772.3 341.205 9
 -7 -8 1 11158.2 268.861 6
 7 8 -1 11046.6 340.803 2
 7 8 1 10845.8 329.244 7
 7 -8 -1 11429.5 268.479 10
 7 8 -1 10873.6 296.533 8
 -7 8 -1 11010.7 303.654 8
 7 8 1 10738 338.561 9
 7 8 -1 11260.9 345.976 9
 -7 8 2 7703.68 253.755 1
 -7 -8 -2 8314.05 270.513 1
 7 8 -2 7805.59 248.818 8
 -7 8 -2 7736.7 249.625 8
 7 8 2 7784.61 275.517 7
 -7 -8 2 8064.52 236.241 6
 7 -8 -2 7668.19 258.582 3
 7 8 -2 7527.16 273.348 2
 7 -8 -2 8146.21 232.138 10
 7 8 -2 7876.69 268.345 5
 7 8 -3 1126.13 108.547 5
 7 8 -3 978.718 98.2096 2
 7 -8 -3 1155.81 103.095 3
 -7 -8 -3 1058.75 96.8249 1
 -7 8 3 1116.2 99.0369 1
 -7 -8 3 1189.26 93.7081 6
 7 -8 3 1144.77 116.696 5
 -7 -8 -3 1025.19 91.3469 4
 7 -8 -3 1165.56 97.251 4
 7 -8 -4 12202.5 384.79 3
 7 8 -4 12210.5 404.402 5
 7 -8 4 12387.5 413.088 5
 -7 -8 -4 11876.7 359.222 4
 7 -8 -4 12799.7 367.559 4
 7 -8 -4 12744.9 364.542 10
 -7 8 4 12465.4 378.861 1
 -7 -8 4 12807 372.462 6
 7 -8 -4 13186.8 390.901 6
 -7 -8 4 12053.4 341.115 7
 7 -8 4 12868.5 362.101 8
 -7 -8 4 12545.8 356.256 8
 7 8 -4 12289.8 365.925 2
 7 8 -5 466.354 73.3439 10
 7 -8 -5 311.48 75.4367 10
 -7 -8 -5 250.866 65.1063 4
 7 -8 -5 419.315 75.8547 4
 7 -8 5 342.809 69.3624 8
 -7 -8 5 438.868 76.1695 8
 7 8 -5 284.666 78.4006 5
 -7 -8 5 466.064 85.3124 6
 7 -8 -5 545.707 88.3066 6
 7 8 -6 3309.21 227.394 5
 7 8 -6 2856.16 168.502 10
 -7 -8 6 3057.35 196.329 6
 7 -8 6 3141.71 189.538 8
 -7 -8 6 3307.57 191.559 8
 -7 -8 7 9975.47 386.908 6
 7 8 -7 8691.48 404.725 5
 7 -8 7 9585.27 361.694 8
 -7 -8 7 9049.05 349.706 8
 7 8 -8 209.629 85.383 5
 -7 -8 8 85.4515 81.2887 6
 7 -8 8 59.405 78.4498 8
 -7 -8 8 116.022 76.6103 8
 7 -8 9 4368.19 264.848 8
 -7 -8 9 4143.39 256.766 8
 7 9 0 20.1744 61.3019 2
 -7 -9 0 102.272 64.6399 9
 7 9 0 16.3302 47.5525 7
 -7 9 0 7.13951 44.6968 8
 7 9 0 -6.77598 45.9455 8
 7 9 0 -5.79786 33.7662 5
 7 9 -1 12376.9 343.276 8
 -7 9 -1 13866.2 360.244 8
 7 9 -1 13003.6 358.809 7
 7 9 1 12842.3 372.74 7
 7 9 -1 13028 391.352 2
 -7 -9 1 13010.1 305.668 6
 -7 -9 -1 12373.4 373.11 1
 -7 9 1 13694.9 350.483 1
 -7 -9 -1 12340.3 387.509 9
 -7 -9 1 12796.6 390.967 9
 -7 9 1 13140.3 350.853 8
 7 9 1 12643.4 341.994 8
 -7 -9 -2 14754.8 388.811 4
 7 -9 -2 14942.2 388.727 4
 -7 -9 -2 14039.1 405.991 1
 -7 9 2 14526.9 394.114 1
 7 9 -2 14862.5 423.747 2
 -7 9 -2 14965.7 395.819 8
 7 9 -2 15377.1 393.815 8
 -7 -9 2 14660.2 425.076 9
 7 -9 2 14902.5 449.208 5
 7 9 2 13944.8 412.832 7
 7 -9 -2 14677.1 405.351 3
 7 9 -2 15155.5 412.346 5
 7 9 -3 5615.82 236.069 2
 -7 -9 3 5507.38 214.112 6
 -7 -9 -3 5968.04 228.741 4
 7 -9 -3 6196.17 232.291 4
 -7 9 -3 6182.26 238.682 8
 7 9 -3 5703.13 248.752 5
 7 -9 -3 6328.42 249.272 3
 -7 -9 -3 6120.18 240.701 1
 -7 9 3 5849.8 233.433 1
 7 -9 3 5367.31 260.389 5
 7 -9 -4 13857.5 414.207 6
 -7 -9 4 13245.2 394.435 6
 7 9 -4 13255.9 393.398 2
 -7 9 4 13483.4 408.042 1
 -7 -9 -4 12781.2 391.017 4
 7 -9 -4 13336.2 395.042 4
 7 -9 -4 13415.9 380.944 10
 7 -9 -4 13550 421.322 3
 -7 -9 -4 14105.6 369.066 3
 7 -9 4 13826.1 451.688 5
 7 9 -4 13601.6 437.363 5
 7 -9 5 5287.41 233.71 8
 -7 -9 5 4591.65 219.52 8
 7 9 -5 4962.87 266.24 5
 7 -9 -5 4690.87 245.015 3
 -7 -9 -5 4818.74 231.902 4
 7 -9 -5 4683.38 228.29 4
 -7 -9 5 4891.92 235.636 6
 7 -9 6 5736.89 264.457 8
 -7 -9 6 5874.36 264.356 8
 7 9 -6 6060.26 314.581 5
 -7 -9 6 6131.71 284.378 6
 7 -9 7 6001.82 282.74 8
 -7 -9 7 6021.87 281.452 8
 -7 -9 7 6059.62 302.918 6
 7 9 -7 6099.19 335.444 5
 -7 -9 8 34.9453 71.1561 6
 7 9 -8 -65.7183 91.2129 5
 7 -9 8 15.0877 68.0692 8
 -7 -9 8 -161.952 99.8348 8
 -7 -10 0 33.525 52.2475 9
 7 10 0 10.9261 53.6612 2
 7 10 0 68.8822 49.5866 7
 7 10 0 7.73801 45.0672 8
 -7 10 0 16.2452 49.3643 8
 7 10 -1 22993.9 589.657 2
 -7 -10 -1 23207.6 580.171 1
 -7 10 1 23727.6 543.133 1
 7 10 -1 23295.9 547.273 7
 -7 10 1 23737.6 550.707 8
 7 10 1 23077.3 542.966 8
 7 10 1 22492.9 563.8 7
 -7 -10 -1 22666.4 591.758 9
 -7 -10 1 23185.6 597.76 9
 7 10 -1 23014.7 544.193 8
 -7 10 -1 24611.4 561.07 8
 -7 -10 -1 23506.3 548.123 4
 7 -10 -1 23212.8 545.843 4
 7 10 -1 22395.9 538.788 5
 7 10 -2 11342.7 340.161 8
 7 -10 -2 11886.3 361.749 3
 -7 -10 -2 11384.7 341.649 4
 7 -10 -2 11470.7 341.307 4
 7 10 -2 11334.2 353.119 5
 7 10 2 11842.4 370.037 7
 -7 -10 -2 11729.8 364.178 1
 -7 10 2 11435.8 343.038 1
 -7 10 -2 11518.8 347.104 8
 7 -10 2 10864.5 385.135 5
 -7 -10 2 11414.1 372.619 9
 -7 -10 -2 10919 367.398 9
 7 10 -2 10584.7 358.141 2
 -7 -10 3 378.073 61.7817 6
 -7 -10 -3 484.269 73.6394 4
 7 -10 -3 446.514 76.365 4
 7 -10 -3 527.423 87.7116 3
 -7 -10 -3 427.142 63.9939 3
 -7 10 3 279.008 69.5625 1
 -7 -10 -3 421.799 73.0025 1
 7 10 3 453.007 90.4693 7
 7 10 -3 513.073 83.7753 5
 7 -10 3 349.194 85.9702 5
 7 10 -3 535.356 82.8781 8
 -7 10 -3 500.769 82.3287 8
 7 10 -3 357.474 76.1461 2
 -7 -10 4 11044.8 346.919 6
 7 -10 -4 10636.8 356.905 6
 7 10 -4 10799.7 387.984 5
 7 10 -4 9914.2 337.65 2
 -7 -10 -4 10481.8 350.353 4
 7 -10 -4 9621.6 339.588 4
 7 -10 -4 10299.8 368.57 3
 -7 -10 -4 10355.6 318.371 3
 -7 -10 -5 2677.01 180.192 4
 7 -10 -5 2644.44 177.334 4
 7 -10 -5 2709.86 195.046 3
 -7 -10 5 2646.17 175.49 6
 7 10 -5 3091.4 211.85 5
 7 -10 6 4040.61 225.616 8
 -7 -10 6 4392.31 231.265 8
 -7 -10 -6 4157.63 235.888 4
 7 -10 -6 4381.71 237.744 4
 7 10 -6 4446.73 276.877 5
 -7 -10 6 4472.35 246.535 6
 7 10 -7 5669.14 337.724 5
 7 -10 7 5889.16 288.179 8
 -7 -10 7 5718 279.503 8
 -7 -10 7 5659 298.647 6
 -7 -10 8 -35.3658 89.5166 6
 7 -10 8 -47.1284 93.5019 8
 -7 -10 8 -61.2358 84.0595 8
 7 10 -8 68.232 88.3065 5
 7 11 0 9.05301 57.2251 7
 -7 -11 0 12.1363 63.2244 9
 7 11 0 60.6657 62.5052 8
 -7 11 0 63.493 63.4936 8
 -7 -11 0 126.556 60.7634 1
 7 11 -1 6938.35 292.832 2
 -7 -11 -1 7358.88 268.229 4
 7 -11 -1 7761.7 274.291 4
 -7 -11 1 7848.89 310.931 9
 -7 -11 -1 7583.47 307.525 9
 7 11 -1 7791.99 263.379 7
 7 11 -1 7345.4 267.703 8
 -7 11 -1 8037.44 281.309 8
 -7 11 1 7416.41 268.045 8
 7 11 1 7732.47 269.52 8
 -7 -11 -1 7193.24 287.748 1
 7 -11 1 7145 305.729 5
 7 11 1 7775.89 281.721 7
 7 11 -1 7330.58 258.116 5
 7 11 -2 6270.17 255.396 5
 7 -11 2 6198.96 285.869 5
 7 -11 -2 6365.39 266.467 3
 -7 11 -2 7051.65 268.112 8
 7 11 -2 6425.28 272.876 2
 -7 -11 -2 6042.48 261.786 1
 -7 11 2 6816.13 259.154 1
 7 11 -2 6367.59 252.525 8
 -7 -11 -2 6182.93 250.653 4
 7 -11 -2 6584.56 253.69 4
 -7 -11 2 6730.46 283.345 9
 -7 -11 -2 6823.3 283.988 9
 7 11 2 6205.26 265.408 7
 7 11 -3 1470.01 133.105 5
 7 -11 -3 1724.81 141.01 3
 -7 -11 -3 1723.49 140.014 1
 -7 11 3 1356.41 123.389 1
 7 11 -3 1503.58 130.487 8
 -7 11 -3 1807.87 138.723 8
 7 11 -3 1854.72 144.001 2
 -7 -11 -3 1410.58 113.747 3
 7 11 3 1572.92 138.732 7
 -7 -11 -3 1793.35 138.13 4
 7 -11 -3 1654.48 131.572 4
 -7 -11 3 1617.88 138.584 9
 7 11 -4 10570.4 351.637 2
 -7 -11 -4 10460.1 332.124 3
 7 -11 -4 9589.68 369.878 3
 7 11 -4 9973.16 385.702 5
 -7 -11 -4 10599.7 364.075 4
 7 -11 -4 10148.5 355.897 4
 -7 -11 4 10167.3 341.487 6
 -7 -11 5 998.32 117.023 6
 7 11 -5 1181.36 143.154 5
 -7 -11 -5 1048.8 123.795 4
 7 -11 -5 1192.85 131.451 4
 7 -11 -5 1022.64 128.484 3
 7 -11 -6 1398.95 143.543 4
 -7 -11 -6 1631.74 154.052 4
 7 11 -6 1578.28 174.846 5
 -7 -11 6 1872.97 163.774 6
 7 11 -7 3878.34 281.317 5
 -7 -11 7 3466.74 237.21 6
 7 12 0 -19.3401 63.3826 8
 -7 12 0 -40.2168 56.5687 8
 7 -12 0 37.3722 51.8675 5
 7 12 0 37.9194 50.7339 7
 -7 -12 0 -12.5441 52.2285 1
 7 12 1 11041.4 361.1 7
 -7 -12 -1 11102.8 361.343 4
 7 -12 -1 11694.5 367.33 4
 7 12 -1 11231.5 359.233 8
 -7 12 -1 12231.5 374.827 8
 7 -12 1 11651.9 401.68 5
 -7 12 1 10970.3 357.737 8
 7 12 1 11451.9 360.782 8
 -7 -12 -1 10929.2 385.068 1
 -7 12 2 12520.3 384.103 8
 7 12 2 12091.8 376.376 8
 -7 -12 -2 11851.5 382.513 4
 7 -12 -2 12276.7 386.932 4
 -7 -12 -2 11618.1 398.786 1
 7 12 -2 11773.7 382.763 5
 7 12 -2 11961.1 382.829 8
 7 12 2 12122.9 395.091 7
 -7 12 -2 12698.8 394.185 8
 7 12 -2 11411.9 393.227 2
 7 -12 -2 12311.5 403.903 3
 7 -12 -3 3481.3 209.015 3
 -7 -12 -3 3805.42 205.227 4
 7 -12 -3 3465.15 198.322 4
 7 12 -3 3540.29 206.591 2
 7 12 3 3402.53 205.366 7
 7 12 -3 3268.74 201.911 5
 -7 -12 -3 3256.81 200.508 1
 -7 -12 -3 3836.45 190.49 3
 -7 -12 -4 5725.4 244.688 3
 7 -12 -4 5545.97 280.578 3
 -7 -12 4 5896.67 254.136 6
 -7 -12 -4 5569.23 268.165 4
 7 -12 -4 5607.56 266.413 4
 7 12 -4 5648.51 288.953 5
 7 12 4 6214.02 295.361 7
 7 12 -5 1559.76 163.902 5
 7 -12 -5 1358.05 152.589 3
 -7 -12 5 1482.33 143.587 6
 -7 -12 -5 1494.41 146.619 4
 7 -12 -5 1456.61 145.368 4
 -7 -12 6 5166.2 274.892 6
 -7 -12 -6 4595.84 263.63 4
 7 -12 -6 5338.23 276.228 4
 7 12 -6 4862.64 303.655 5
 -7 -12 7 7903.39 362.744 6
 7 12 -7 7713.53 408.874 5
 -7 -13 0 22.3988 52.3597 4
 7 -13 0 -22.1862 58.5811 4
 -7 -13 0 -27.2222 60.2537 1
 7 13 0 19.7118 52.0477 7
 7 -13 -1 6982.98 292.584 5
 -7 -13 -1 6742.37 301.44 1
 -7 -13 1 7334.75 316.956 1
 -7 -13 -1 7228.69 289.139 4
 7 -13 -1 7204.62 289.495 4
 7 13 1 7409.67 287.08 7
 7 13 2 8594.13 328.38 7
 -7 -13 -2 8490.23 323.467 4
 7 -13 -2 8723.12 325.664 4
 -7 -13 -2 8384.08 339.521 1
 7 13 -2 8419.17 317.648 5
 7 -13 -2 8196.67 334.415 3
 -7 -13 -3 1207.9 127.951 4
 -7 -13 -3 1188.36 133.172 1
 7 13 -3 1104.18 126.909 5
 7 13 3 1140.31 128.308 7
 7 -13 -3 931.919 117.217 4
 -7 -13 -3 1269.08 118.352 3
 7 -13 -3 1175.64 133.633 3
 7 -13 -4 6981.05 305.387 4
 -7 -13 -4 6724.81 303.137 4
 7 13 4 6167.63 304.131 7
 7 13 -4 6681.99 322.075 5
 -7 -13 -4 6238.34 272.998 3
 7 -13 -4 6305.26 308.458 3
 -7 -13 4 6695.64 278.174 6
 7 13 -5 1114.53 148.762 5
 -7 -13 5 991.136 119.319 6
 7 -13 -5 862.35 133.995 3
 -7 -13 -5 1163.95 138.046 4
 7 -13 -5 1039.15 131.88 4
 -7 -13 6 1278.33 145.915 6
 7 13 -6 1561.5 178.965 5
 7 -13 -6 1769.17 167.792 4
 -7 -13 -6 1784.11 174.204 4
 -7 -14 0 14.8532 61.8435 1
 -7 -14 0 12.3237 65.9542 4
 7 -14 0 36.6187 59.947 4
 -7 -14 -1 8575.5 356.428 1
 7 14 1 8613.7 320.443 7
 -7 -14 -1 8219.77 329.584 4
 7 -14 -1 8793.52 338.93 4
 7 14 2 3705.38 211.702 7
 7 -14 -2 3538.86 219.535 3
 -7 -14 -2 3269.5 204.74 4
 7 -14 -2 3639.67 213.139 4
 -7 -14 -2 3244.03 215.112 1
 -7 -14 2 3546.49 227.287 1
 -7 -14 -3 436.629 99.4931 4
 7 -14 -3 263.215 84.3694 4
 -7 -14 -3 364.092 94.2176 1
 7 14 3 238.746 85.5246 7
 -7 -14 -3 354.909 79.7467 3
 7 -14 -3 402.17 97.9187 3
 7 -14 -4 5191.06 288.246 3
 7 14 -4 5405.7 294.357 5
 -7 -14 -4 5336.37 277.505 4
 7 -14 -4 5268.54 273.254 4
 7 14 4 5415.7 287.716 7
 -7 -14 -5 1183.98 142.718 4
 7 -14 -5 1053.27 136.905 4
 7 -14 -5 926.747 143.705 3
 7 14 5 1092.54 147.003 7
 -7 -14 5 1045.5 127.067 6
 -7 -14 -6 1917.44 185.012 4
 7 -14 -6 1881.72 183.425 4
 -7 -14 6 2247.99 185.408 6
 -7 -15 0 31.7087 70.1843 1
 -7 -15 0 40.4512 65.1772 4
 7 -15 0 -53.3792 68.541 4
 -7 -15 -1 5159.39 263.13 4
 7 -15 -1 5310.32 262.292 4
 -7 -15 -1 5292.13 286.186 1
 -7 -15 1 5237.18 281.324 1
 -7 -15 -2 5485.9 277.055 4
 7 -15 -2 4927.39 261.79 4
 7 -15 -2 4827.53 269.842 3
 -7 -15 -2 5514.78 292.175 1
 7 15 2 5552.21 264.055 7
 -7 -15 2 5290.99 289.161 1
 -7 -15 -3 2824.53 203.346 4
 7 -15 -3 3116.1 214.582 4
 7 15 3 2998.88 205.971 7
 -7 -15 3 2623.48 210.23 1
 7 -15 -3 3173.74 227.015 3
 -7 -15 -3 2911.6 191.189 3
 7 -15 -4 7012.11 350.414 3
 7 15 4 7300.51 339.107 7
 7 -15 -4 6268.46 310.077 4
 -7 -15 -4 6651.71 321.751 4
 -7 -15 -5 2047.72 183.596 4
 7 -15 -5 2126.57 187.672 4
 7 -15 -5 1846.57 190.676 3
 7 15 5 2592.5 212.819 7
 -7 -16 0 29.1421 66.9405 4
 7 -16 0 14.4149 58.7013 4
 -7 -16 0 67.3628 68.5789 1
 -7 -16 1 5209.82 273.6 4
 7 -16 1 5126.01 267.995 4
 -7 -16 -1 5113.9 271.979 4
 7 -16 -1 5338.64 276.521 4
 -7 -16 1 4905.22 280.203 1
 -7 -16 -1 5296.41 290.478 1
 -7 -16 -2 1824.5 171.7 4
 7 -16 -2 1864.37 169.81 4
 -7 -16 -2 1795.7 169.879 1
 7 -16 -2 2071.37 189.561 3
 -7 -16 2 1903.46 181.916 1
 -7 -16 -3 -31.9542 83.2275 4
 7 -16 -3 189.326 94.8992 4
 -7 -16 3 -17.3984 86.7723 1
 7 16 3 29.1458 82.9655 7
 7 -16 -3 87.4408 83.1614 3
 -7 -16 -3 67.6656 68.511 3
 -7 -16 -4 4406.56 268.779 4
 7 -16 -4 4753.52 273.125 4
 -7 -16 4 4823.3 281.212 1
 7 -16 -4 4408.17 280.72 3
 7 16 4 4574.84 271.185 7
 -7 -17 0 -17.7531 84.4204 1
 -7 -17 0 31.1467 67.6034 4
 7 -17 0 92.2967 76.7195 4
 -7 -17 1 3416.63 238.542 1
 -7 -17 -1 3629.25 233.712 4
 7 -17 -1 3450.3 230.588 4
 -7 -17 1 3457.3 230.446 4
 7 -17 1 3408.61 222.659 4
 -7 -17 -1 3318.9 242.148 1
 -7 -17 2 5504.45 311.142 1
 -7 -17 -2 5175.91 304.55 1
 7 -17 -2 5072.01 292.122 3
 -7 -17 -2 5745.59 299.982 4
 7 -17 -2 5413.91 290.236 4
 -7 -17 -3 1300.46 157.14 4
 7 -17 -3 1122.39 142.505 4
 -8 0 0 128230 2260.68 2
 -8 0 0 128667 2248.17 7
 -8 0 -1 5547.35 191.707 2
 -8 0 1 5635.07 202.748 2
 8 0 -1 5911.31 184.333 6
 -8 0 1 5772.67 197.359 7
 8 0 1 5865.96 192.55 7
 8 0 2 46037.2 810.718 8
 -8 0 2 45773.8 808.817 8
 -8 0 2 47235.6 919.327 7
 -8 0 -2 46342.6 804.122 1
 8 0 -2 45682.5 895.841 6
 -8 0 -2 47100.8 886.64 2
 8 0 2 45988.2 891.931 7
 -8 0 2 46930.1 848.091 3
 -8 0 2 46500.1 922.774 2
 -8 0 3 8066.8 228.288 3
 8 0 3 7502.86 237.294 7
 8 0 3 8048.12 202.764 4
 -8 0 3 8222.98 203.66 4
 8 0 -3 8001.61 257.124 6
 8 0 4 146.335 42.8691 5
 -8 0 4 89.1352 40.4181 3
 8 0 4 139.824 39.2416 4
 -8 0 4 97.9694 35.8633 4
 8 0 5 656.403 76.1768 7
 -8 0 5 610.332 80.3011 2
 8 0 -5 557.299 82.2314 10
 8 0 5 635.088 69.3459 5
 8 0 5 605.129 68.2894 4
 -8 0 5 588.512 67.6941 4
 8 0 -5 545.564 62.4667 9
 8 0 5 569.74 60.3861 9
 -8 0 5 774.814 87.7157 3
 -8 0 6 13232 372.257 2
 -8 0 6 12348.4 358.021 4
 8 0 6 12703.9 363.415 4
 -8 0 6 12459.9 387.939 3
 8 0 -6 12419.7 412.328 10
 8 0 -7 1577.15 152.285 10
 -8 0 7 2258.3 156.28 8
 8 0 7 2073.25 150.466 8
 8 0 -7 2059.2 165.462 5
 8 0 7 2098.38 144.394 4
 -8 0 7 2058.38 144.293 4
 8 0 -8 19412.5 614.368 10
 8 0 -8 19367.4 586.094 5
 8 0 8 18707.3 553.544 8
 -8 0 8 19738.1 562.617 8
 -8 0 9 339.713 96.9281 8
 8 0 9 298.898 93.6828 8
 8 0 -9 231.397 96.3762 5
 -8 0 10 3775.77 241.318 8
 8 0 -10 3083.35 231.946 5
 -8 -1 0 695.687 68.442 2
 -8 1 0 587.371 63.2828 2
 8 1 0 669.154 52.1341 6
 -8 1 0 605.108 61.3533 7
 -8 -1 0 627.334 63.1426 7
 -8 -1 1 10607 231.867 3
 -8 -1 -1 10925.9 294.278 2
 8 1 1 11583.6 314.497 2
 -8 -1 1 11314.3 309.841 2
 -8 1 -1 11950.5 304.97 2
 -8 1 1 11015.4 312.41 2
 -8 -1 1 11191.2 305.243 7
 8 1 -1 11705.6 282.212 6
 -8 1 1 11068.1 302.008 7
 8 1 1 10974.5 296.212 7
 8 -1 1 10829 286.401 7
 -8 1 -1 11502.7 292.383 7
 -8 -1 -2 362.098 34.5854 1
 -8 1 -2 343.77 19.4512 1
 -8 -1 2 371.142 32.0714 8
 8 -1 2 354.975 32.1756 8
 -8 1 -2 315.181 47.9821 2
 -8 1 2 259.543 54.156 2
 8 1 2 346.243 52.6715 2
 -8 -1 2 339.113 57.7067 2
 8 1 -2 335.849 49.1909 6
 8 -1 -2 353.194 54.3674 6
 -8 1 2 484.624 46.2625 3
 -8 -1 2 382.16 41.7171 3
 -8 -1 2 384.036 56.8883 7
 8 -1 2 356.077 50.8923 7
 -8 1 2 406.762 58.691 7
 8 1 2 313.118 53.5887 7
 8 -1 -3 48311.2 956.804 6
 -8 -1 3 46953.7 870.848 8
 8 -1 3 45918.4 873.552 8
 -8 -1 3 47373.2 958.355 7
 -8 -1 3 49205.3 913.422 3
 -8 1 3 48533.2 914.017 3
 8 -1 3 49462.3 877.408 4
 -8 -1 3 47366.7 873.565 4
 8 1 3 48228.4 873.505 4
 -8 1 3 49218.8 875.822 4
 8 -1 3 47360.4 919.156 7
 8 1 3 50188 938.622 2
 8 1 4 732.756 69.9617 2
 8 1 -4 823.455 72.1563 9
 8 1 4 757.931 69.0597 9
 8 1 4 768.868 65.2833 4
 -8 1 4 993.407 72.0144 4
 -8 1 4 873.139 80.4227 3
 -8 -1 4 779.029 74.6734 3
 -8 -1 4 826.446 68.2578 8
 8 -1 4 772.33 67.3905 8
 -8 -1 4 791.339 67.2782 4
 8 -1 4 890.656 69.7747 4
 8 1 4 903.524 70.8499 5
 8 -1 4 724.95 74.6193 5
 8 1 4 808.678 79.8669 7
 -8 1 5 30444.7 679.25 3
 -8 -1 5 29869.8 677.115 3
 8 -1 5 29779.3 651.083 7
 8 -1 5 30605.2 663.027 5
 -8 1 5 29857.6 687.094 2
 -8 -1 5 29634 668.665 2
 8 -1 -5 29875.2 707.061 10
 8 1 -5 30389 626.474 9
 8 1 5 30920.9 626.84 9
 8 -1 5 29892.2 644.602 4
 -8 -1 5 30182.9 644.903 4
 8 1 5 31695.7 650.632 4
 -8 1 5 31081.5 647.557 4
 -8 -1 6 72.5546 59.7243 3
 -8 1 6 145.259 66.225 3
 8 -1 6 136.629 48.3846 5
 8 1 -6 135.148 59.4233 5
 -8 -1 6 114.778 51.46 8
 8 -1 6 107.407 50.4006 8
 8 -1 6 90.3281 53.8622 7
 8 1 6 127.584 53.288 4
 -8 1 6 109.935 49.8358 4
 8 -1 6 129.04 52.3197 4
 -8 -1 6 94.2121 52.0895 4
 -8 -1 6 152.855 50.4068 2
 -8 1 6 139.439 55.3658 2
 8 -1 -6 198.467 73.8562 10
 8 1 -6 171.203 74.3447 10
 -8 -1 7 4041.78 209.507 8
 8 -1 7 4276.25 213.437 8
 8 1 -7 4127.53 232.631 5
 8 -1 -7 3802.91 219.342 5
 8 -1 7 4025.01 203.199 4
 -8 -1 7 4286.63 207.366 4
 8 1 7 4256.75 206.323 4
 -8 1 7 3918.75 201.495 4
 8 -1 -7 3993.75 236.387 10
 8 1 -7 4012.84 237.031 10
 8 1 -8 116.892 75.3562 10
 8 -1 -8 136.485 79.7862 10
 8 -1 -8 43.3758 66.4504 5
 8 1 -8 156.63 76.9473 5
 -8 -1 8 179.356 72.1069 8
 8 -1 8 102.928 73.272 8
 8 1 9 2587.78 198.424 8
 8 -1 9 2145.65 183.968 8
 -8 -1 9 2219.15 180.484 8
 -8 1 9 2588.33 193.704 8
 8 1 -9 2210.16 196.975 5
 8 -1 -9 2449.34 197.358 5
 8 1 -10 584.466 126.224 5
 -8 -2 0 114578 2028.77 7
 -8 2 0 116176 2014.39 7
 -8 2 0 116101 2043.43 2
 8 2 0 114538 2052.41 2
 8 2 0 116139 2031.34 7
 -8 -2 0 113436 2029.44 2
 8 2 0 113805 1964.2 6
 8 -2 0 115221 1925.88 3
 -8 -2 0 113885 1904.32 3
 8 2 -1 7589.06 210.173 6
 -8 2 1 6904.36 225.445 7
 8 2 -1 7591.18 253.66 2
 -8 2 1 7357.64 246.52 2
 -8 2 -1 7618.36 219.866 7
 -8 -2 1 7366.61 235.713 7
 8 2 1 7495.46 235.573 7
 8 -2 1 7752.02 151.097 3
 -8 -2 1 7454.52 237.517 2
 8 2 1 7605.27 248.164 2
 -8 2 -1 8123.59 239.555 2
 8 2 1 7499.3 179.713 6
 8 -2 2 36916.5 706.962 7
 -8 -2 2 36183.2 744.177 2
 -8 2 -2 36132.6 718.863 2
 8 2 2 36327.6 741.504 2
 8 2 2 35784.9 733.375 9
 8 2 -2 35650.8 735.423 9
 -8 -2 2 35491.7 741.678 7
 8 2 2 35192.5 732.774 7
 8 -2 -2 36197.3 739.823 6
 -8 -2 -2 35737.6 668.955 1
 -8 -2 2 35145.1 643.26 8
 8 -2 2 36728.3 649.871 8
 -8 -2 3 1028.3 64.9097 8
 8 -2 3 1215.11 69.8019 8
 8 2 3 1185.77 88.0761 2
 -8 2 -3 1375.37 82.2014 2
 -8 -2 3 1190.63 97.2549 7
 8 -2 3 1033.24 77.7907 7
 8 2 3 1187.11 68.6031 4
 -8 2 3 1132.14 66.9724 4
 8 -2 3 1190.51 70.0638 4
 -8 -2 3 1271.66 70.8158 4
 -8 -2 -3 1112.24 61.8994 1
 8 -2 -3 1175.86 94.8991 6
 8 2 3 1256.71 89.825 9
 8 2 -3 1125.97 86.1757 9
 8 -2 -4 45.5531 46.8016 6
 -8 2 4 92.7004 44.6505 3
 -8 -2 4 95.8952 48.4697 7
 8 2 4 98.1512 48.6897 7
 8 -2 4 17.5455 36.2709 7
 8 -2 4 11.0538 33.255 4
 -8 -2 4 54.9136 37.5489 4
 8 2 4 58.6581 35.2684 4
 -8 2 4 80.3045 36.9015 4
 -8 2 4 94.0486 49.6734 2
 8 2 4 19.6583 41.4251 2
 8 2 4 49.8732 30.6289 5
 8 -2 4 41.5488 36.0819 5
 8 -2 4 32.3873 34.7652 8
 -8 -2 4 88.9696 36.6417 8
 8 2 -4 25.3771 37.3665 9
 8 2 4 87.7841 39.2645 9
 8 2 -5 368.326 54.2173 9
 -8 2 5 235.109 58.2967 3
 -8 -2 5 371.761 68.4966 3
 8 -2 5 335.92 57.7739 4
 -8 -2 5 348.431 59.4378 4
 8 2 5 351.454 57.305 4
 -8 2 5 337.065 57.5139 4
 8 -2 -5 323.076 69.6896 10
 -8 -2 5 263.658 58.1435 2
 -8 2 5 265.33 65.7348 2
 8 -2 5 337.931 60.8684 5
 8 -2 5 239.852 57.3581 8
 8 2 6 13174.1 381.675 4
 -8 2 6 13894.5 388.156 4
 8 -2 6 14712.7 400.215 8
 -8 -2 6 13906.7 390.457 8
 8 -2 6 13838.6 394.024 5
 8 2 -6 14175.2 442.422 10
 8 -2 -6 14467.5 451.896 10
 -8 2 6 13548 407.16 2
 8 -2 6 14450.5 397.11 4
 -8 -2 6 14124.1 391.583 4
 8 2 -6 13645.7 442.226 5
 -8 2 6 13905.7 415.171 3
 -8 -2 6 14171.6 420.182 3
 8 -2 7 501.53 84.5835 4
 -8 -2 7 458.104 80.8227 4
 8 2 7 498.521 84.7191 4
 -8 2 7 697.909 95.7956 4
 -8 -2 7 568.808 89.3192 8
 8 -2 7 679.71 93.1868 8
 8 2 -7 451.266 91.5596 5
 8 -2 -7 476.462 87.5301 5
 8 -2 -7 574.274 102.65 10
 8 2 -7 538.256 101.044 10
 -8 -2 8 13332.2 436.324 8
 8 -2 8 13162.7 435.253 8
 8 2 -8 13446.3 479.827 5
 8 -2 -8 12314.5 477.847 10
 8 2 -8 13323 475.672 10
 8 -2 -8 12567.9 437.602 5
 8 -2 -9 944.92 125.769 5
 8 2 -9 757.517 130.906 5
 -8 -2 9 1054.43 135.96 8
 8 -2 9 858.196 125.419 8
 -8 -3 0 558.685 31.5627 4
 8 -3 0 560.889 31.519 4
 -8 3 0 451.159 61.8972 2
 8 3 0 522.888 73.5095 2
 8 3 0 620.67 68.0081 9
 8 3 0 556.083 66.6324 7
 -8 3 0 589.5 57.5616 7
 8 -3 0 528.784 38.4177 3
 8 3 0 522.146 29.3632 8
 8 3 1 9228.74 277.609 9
 -8 3 1 10098.4 275.421 7
 8 3 -1 9862.09 283.578 9
 8 3 -1 9883.61 295.936 2
 -8 3 -1 10127.5 280.292 2
 -8 -3 1 9912.91 282.091 7
 -8 3 -1 9329.4 249.584 7
 8 3 1 9921.79 281.189 7
 -8 -3 -1 9614.67 202.288 4
 8 -3 -1 9772.91 201.697 4
 -8 -3 -1 8990.6 173.196 3
 8 -3 -1 9722.11 228.994 3
 8 3 1 9262.81 283.914 2
 8 -3 2 1480.18 84.1338 7
 8 3 2 1541.27 105.594 2
 -8 3 -2 1549.05 95.8022 2
 8 -3 2 1593.32 70.4925 8
 -8 -3 2 1494.22 66.083 8
 -8 -3 -2 1500.43 79.4861 1
 -8 -3 2 1554.6 104.543 7
 8 3 2 1595.33 51.0767 6
 8 -3 -2 1421.11 99.4075 6
 8 3 -2 1459 108.171 2
 8 3 2 1510.04 99.8677 9
 8 3 -2 1532.92 101.466 9
 8 3 3 51456 943.212 4
 -8 3 3 51014.6 943.291 4
 -8 -3 3 51642 939.108 8
 8 -3 3 52533 944.294 8
 -8 -3 -3 51463.8 939.586 1
 -8 3 -3 51914.1 963.655 2
 8 3 3 50809.6 1006.5 2
 8 3 -3 51259 998.835 9
 8 3 3 52042.3 996.913 9
 8 3 3 51054.8 1017.94 7
 -8 -3 3 51567.8 1020.81 7
 8 -3 3 50706.7 956.421 7
 8 -3 -3 51876.6 1025.86 6
 8 -3 -4 10889.2 342.166 6
 -8 -3 4 10898.5 286.215 8
 8 -3 4 11887.4 297.202 8
 8 3 4 11667.7 297.084 4
 -8 3 4 11153.9 294.039 4
 8 3 4 11612.8 318.7 2
 8 -3 4 11315.3 288.122 7
 -8 -3 4 10402.1 324.379 6
 8 -3 4 10744.7 340.351 5
 -8 -3 4 11683.5 343.297 7
 -8 -3 5 44245.7 870.087 2
 8 3 -5 42993.4 942.74 5
 8 3 5 41307.6 853.029 4
 -8 3 5 44294.9 862.857 4
 8 -3 5 41674.9 901.011 5
 8 -3 5 43205 861.755 8
 -8 -3 5 41880.5 854.165 8
 8 -3 -5 44436.9 930.099 10
 -8 -3 5 40998.2 898.539 7
 8 3 5 41885.3 848.584 2
 -8 3 5 42175.5 923.151 2
 -8 -3 5 42740.1 915.551 6
 8 -3 5 41759.7 859.312 4
 -8 -3 5 42617.8 859.802 4
 8 -3 6 4465.07 207.878 5
 -8 -3 6 4381.23 214.434 3
 -8 -3 6 3966.2 214.756 6
 8 3 -6 4129.39 220.574 10
 8 -3 -6 4576.01 235.393 10
 8 -3 6 4306.97 198.651 4
 -8 -3 6 4236.74 196.293 4
 8 3 -6 4290.78 232.531 5
 8 3 6 4545.22 197.974 4
 -8 3 6 4302.69 195.334 4
 -8 -3 6 4298.5 194.234 8
 8 -3 6 4424.16 198.251 8
 -8 3 6 4251.61 211.564 2
 8 3 -7 2857.38 195.704 10
 8 -3 -7 2763 197.633 10
 8 3 -7 2445.76 189.248 5
 -8 -3 7 2671.74 190.878 6
 -8 -3 7 3086.13 179.316 8
 8 -3 7 2657.66 168.56 8
 8 3 7 2906.17 174.382 4
 8 3 -8 17.2865 75.0475 5
 8 -3 -8 79.2395 67.8416 5
 -8 -3 8 51.4064 66.9549 8
 8 -3 8 287.516 85.6688 8
 8 3 -8 80.6833 65.7206 10
 8 -3 -8 17.3655 75.3906 10
 8 3 -9 1957.89 190.728 5
 -8 -3 9 1715.2 162.61 8
 8 -3 9 1705.61 162.934 8
 8 4 0 68962.8 1331.09 2
 8 -4 0 69939.5 1232.09 3
 -8 4 0 70300.6 1277.87 7
 8 4 0 69937.8 1209.11 8
 -8 4 0 70995.6 1215.46 8
 -8 -4 0 70124 1213.55 4
 8 -4 0 71085.7 1213.61 4
 -8 4 1 9214.15 264.587 7
 -8 -4 -1 9398.09 211.754 4
 8 -4 -1 9270.38 210.409 4
 -8 4 -1 9276.87 214.863 8
 8 -4 -1 9174.68 232.127 3
 -8 4 -1 9242.39 242.836 7
 -8 -4 1 9053.05 274.352 7
 8 4 1 9215.42 288.63 2
 8 4 -1 9269.16 290.907 2
 -8 -4 -2 33692.3 637.5 4
 8 -4 -2 33784.9 636.21 4
 -8 -4 -2 33762.5 599.93 3
 8 -4 -2 33657.5 667.831 3
 8 4 2 32863.7 714.995 2
 -8 4 -2 33618.7 688.943 2
 8 4 -2 33078.8 726.566 2
 -8 -4 2 34095.2 712.121 7
 -8 -4 -2 33676.4 663.711 1
 8 4 3 887.454 89.0223 7
 -8 -4 3 941.439 87.6298 7
 -8 -4 -3 965.124 69.4295 1
 8 -4 3 890.049 66.1605 8
 -8 -4 3 948.242 66.5458 8
 -8 4 -3 999.6 75.5313 2
 8 4 3 898.982 87.5025 2
 8 -4 -3 871.698 88.8329 6
 8 -4 3 841.229 62.679 7
 8 4 -4 133.916 53.6654 5
 -8 -4 4 62.6787 39.8915 8
 8 -4 -4 8.84782 53.7761 10
 8 4 4 114.72 58.6463 2
 -8 4 -4 21.4393 31.1563 2
 -8 -4 4 25.3226 53.8566 6
 8 -4 -4 38.0993 48.224 6
 -8 -4 4 8.71378 46.0237 7
 8 -4 4 37.5215 36.6561 7
 8 4 4 54.0153 38.298 4
 -8 4 4 139.139 45.1871 4
 8 -4 4 10.0311 55.0846 5
 8 4 5 37.1751 40.3121 4
 -8 4 5 52.2135 41.9691 4
 8 -4 -5 10.7454 51.0973 10
 8 4 -5 35.9101 50.9115 5
 8 -4 5 -31.2955 48.7725 5
 -8 -4 5 47.5978 56.0542 7
 8 4 5 30.6059 46.0238 2
 8 -4 -5 -10.8804 55.8848 6
 -8 -4 5 30.6712 42.5689 6
 8 -4 5 7.60563 44.7849 8
 -8 -4 5 29.3005 47.591 8
 8 4 -6 11438 411.125 5
 8 -4 -6 11859.7 406.743 10
 8 4 -6 12148 397.671 10
 8 -4 6 12150.4 361.513 10
 -8 -4 6 11930.3 359.235 8
 8 -4 6 12147.2 362.921 8
 -8 -4 6 11833.6 375.603 7
 8 -4 6 11236.1 374.033 5
 8 4 6 11748 355.538 4
 -8 4 6 11813 354.019 4
 8 -4 6 11712.5 358.851 4
 -8 -4 6 11418.9 353.487 4
 -8 -4 6 11887.3 398.434 6
 8 4 -7 112.077 76.2029 5
 8 -4 -7 320.125 86.8434 10
 8 4 -7 165.48 79.4787 10
 -8 4 7 178.566 70.9265 2
 -8 -4 7 156.096 75.0073 6
 -8 -4 7 253.632 74.2275 8
 8 -4 7 213.696 74.4335 8
 8 4 -8 10465.8 434.974 5
 -8 -4 8 10751.5 383.042 8
 8 -4 8 10804.6 386.771 8
 8 -4 -8 9543.13 362.24 5
 -8 -4 8 10554.6 417.665 6
 8 4 -8 10429 409.14 10
 8 -4 9 763.461 121.683 8
 -8 -4 9 721.304 114.796 8
 8 4 -9 455.37 117.058 5
 -8 -5 0 430.457 41.4968 4
 8 -5 0 453.491 42.4478 4
 -8 5 0 380.315 50.0319 7
 8 5 0 382.571 65.9269 2
 -8 5 0 326.215 39.2429 1
 8 5 0 396.033 39.0713 8
 -8 5 0 416.574 42.1616 8
 -8 -5 -1 7066.44 182.27 4
 8 -5 -1 6924.36 180.344 4
 -8 -5 1 6827.86 230.66 7
 8 5 -1 7152.18 251.316 2
 8 5 1 6288.91 235.88 2
 8 -5 -1 6500.54 195.035 3
 -8 5 -1 6506.46 190.469 7
 -8 5 -1 6570.21 180.253 8
 8 5 -1 6504.16 176.064 8
 8 5 2 10792.8 322.987 2
 8 5 -2 11336.5 334.661 2
 -8 -5 2 11129.2 315.073 7
 8 5 2 11085.6 326.31 7
 -8 -5 -2 10956 265.082 4
 8 -5 -2 10374 261.204 4
 -8 -5 -2 10634.6 284.855 1
 -8 5 -2 10405.1 298.454 2
 -8 -5 2 10721.4 282.009 6
 -8 -5 -2 10848.5 237.236 3
 8 -5 -2 10805.6 287.558 3
 -8 -5 -3 52364.5 997.457 4
 8 -5 -3 52158.8 996.248 4
 8 5 -3 53394.4 1075.98 5
 8 -5 -3 52738.2 1067.42 6
 -8 -5 3 53306 987.775 8
 -8 -5 -3 52230.7 1002.4 1
 8 5 -3 54301.5 1075.12 2
 8 5 3 53078.7 1072.58 7
 -8 -5 3 52388.8 1050.42 7
 8 5 3 51615 1054.76 2
 -8 5 -3 54123.4 1009.78 2
 8 5 -4 513.404 70.3183 9
 8 -5 4 467.63 79.4007 5
 -8 -5 4 584.271 77.2198 6
 8 -5 -4 345.62 67.9813 6
 -8 -5 4 547.686 75.0964 7
 8 5 -4 493.011 82.0434 5
 8 5 4 438.102 69.3011 2
 8 -5 -4 574.104 76.3307 10
 8 -5 5 29700.7 714.895 5
 8 5 5 29431.2 650.819 4
 -8 5 5 30081.7 656.269 4
 8 5 5 29953.6 659.625 2
 8 5 -5 27858.9 636.167 9
 -8 -5 5 29279.1 644.953 8
 8 -5 5 30118.7 654.261 8
 -8 -5 5 30128.4 684.374 7
 8 -5 -5 31219.1 715.573 10
 8 5 -5 28673.9 726.862 5
 8 -5 -5 29302.5 708.285 6
 -8 -5 5 29629.6 697.552 6
 -8 -5 6 112.48 55.2091 8
 8 -5 6 38.728 49.747 8
 8 -5 -6 142.463 64.6051 10
 8 5 -6 70.141 57.4278 10
 -8 -5 6 86.7902 60.9061 6
 -8 -5 6 71.703 56.2602 7
 8 -5 6 35.5752 55.4576 5
 8 5 -6 204.306 68.2405 5
 8 5 6 37.1117 49.0145 4
 -8 5 6 129.967 57.0058 4
 -8 -5 7 2884.75 201.329 6
 -8 -5 7 2922.75 179.839 8
 8 -5 7 3169.51 187.999 8
 8 5 -7 2864.16 215.616 5
 8 5 -7 2647.58 189.468 10
 8 -5 -7 2640.82 201.007 10
 8 5 -8 154.537 83.7914 10
 8 5 -8 56.409 84.8289 5
 -8 -5 8 39.5152 76.7168 8
 8 -5 8 66.9987 78.0446 8
 -8 -5 8 16.4554 84.5237 6
 8 5 -9 1639.74 191.46 5
 -8 -5 9 1545.05 173.241 6
 -8 -5 9 2025.16 177.972 8
 8 -5 9 1994.38 178.454 8
 -8 6 0 69742.7 1228.52 1
 8 6 0 69129.1 1333.5 2
 8 6 0 68493.1 1326.51 9
 -8 6 0 68632 1256.33 7
 8 6 0 68901.5 1229.27 8
 -8 6 0 69703.6 1237.87 8
 8 -6 -1 722.431 65.3189 3
 8 6 -1 580.583 79.0485 2
 8 6 1 646.693 78.3671 2
 8 6 -1 632.049 55.7014 8
 -8 6 -1 593.354 57.0127 8
 8 6 1 696.363 80.0837 9
 -8 6 -1 683.184 57.034 7
 -8 6 1 616.035 55.244 8
 8 6 1 685.512 56.4763 8
 -8 -6 -1 625.25 55.1838 4
 8 -6 -1 567.447 53.3939 4
 8 6 1 634.839 76.1246 7
 -8 -6 1 617.634 53.5404 6
 -8 6 1 524.063 56.8664 1
 8 6 -1 832.014 83.2392 9
 -8 -6 -2 30371.3 610.228 4
 8 -6 -2 31092.7 611.337 4
 8 6 -2 29702.8 674.827 9
 8 6 2 30262.4 674.494 9
 -8 -6 2 30235.8 619.376 6
 8 6 2 30101.2 680.202 2
 8 6 -2 30497.1 688.925 2
 -8 -6 -2 29721.6 578.501 3
 8 6 2 31027.7 685.235 7
 -8 -6 2 31115 662.576 7
 8 6 -3 2516.68 150.725 5
 -8 -6 -3 2436.45 120.978 4
 8 -6 -3 2761.57 126.238 4
 8 -6 -3 2587.69 139.813 3
 -8 -6 -3 2552.53 104.673 3
 8 6 3 2456.2 147.962 2
 8 6 -3 2534.4 151.593 2
 -8 6 -3 2647.59 127.581 2
 8 6 -3 2424.78 141.111 9
 8 6 3 2398.99 139.983 9
 8 6 3 2461.47 153.73 7
 -8 -6 3 2318.62 136.105 7
 8 -6 -3 2531.75 151.836 6
 8 -6 -3 2355.35 133.236 10
 -8 -6 -4 -7.25914 38.3455 4
 8 -6 -4 51.0336 41.9945 4
 8 -6 -4 10.2099 54.6485 6
 -8 -6 4 52.61 50.5033 6
 -8 -6 4 128.531 49.354 7
 8 6 -4 135.404 53.6635 5
 8 -6 4 48.2304 43.1446 8
 -8 -6 4 152.764 51.2603 8
 8 6 4 24.4812 40.0871 9
 8 6 -4 58.826 40.6319 9
 8 6 4 80.5041 49.7331 2
 8 -6 4 105.328 60.1157 5
 8 -6 -4 18.2656 41.2096 10
 8 -6 5 256.762 80.9603 5
 8 -6 -5 220.676 79.1146 10
 -8 -6 5 185.298 52.9892 8
 8 -6 5 292.046 62.4718 8
 -8 -6 5 320.991 72.6718 7
 8 -6 -5 260.647 71.7606 6
 -8 -6 5 383.121 81.7176 6
 8 6 5 232.768 68.3443 2
 8 6 -5 358.204 77.3893 5
 -8 -6 6 10010 334.234 7
 8 6 -6 9672.62 390.303 5
 -8 -6 6 9675.93 361.181 6
 8 -6 6 10865.1 344.52 8
 -8 -6 6 10306.3 336.174 8
 8 6 -6 10121.2 353.303 10
 8 -6 -6 10340.5 377.022 10
 -8 -6 7 -29.4916 79.949 6
 8 6 -7 70.3946 74.8514 5
 -8 -6 7 57.5747 64.0136 8
 8 -6 7 47.3966 63.4158 8
 8 6 -7 52.7554 66.7672 10
 8 6 -8 12193.6 444.632 10
 -8 -6 8 12829.7 476.926 6
 8 6 -8 12253.1 497.435 5
 -8 -6 8 12760.7 433.448 8
 8 -6 8 13264.3 442.356 8
 -8 -6 9 29.7247 75.2455 8
 8 -6 9 75.8018 74.4627 8
 8 6 -9 106.54 84.7805 5
 -8 -6 9 73.6389 93.2014 6
 8 7 0 138.759 38.0356 5
 8 7 0 112.044 48.0304 9
 8 7 0 203.842 41.797 8
 -8 7 0 186.503 42.7517 8
 8 7 0 199.056 62.7288 2
 -8 7 0 227.495 41.8885 1
 8 7 0 149.467 52.0532 7
 -8 7 0 102.616 38.4106 7
 -8 -7 1 8506.85 219.782 6
 8 7 1 8073.43 217.51 5
 -8 7 -1 8216.46 213.611 7
 8 7 1 8351.52 281.737 7
 8 7 -1 8252.92 232.594 8
 -8 7 -1 8415.49 236.859 8
 8 -7 -1 8621.27 234.628 4
 -8 -7 -1 8070.25 231.701 4
 8 7 -1 8699.29 293.277 2
 8 7 1 8805.77 296.543 2
 8 7 -1 8042.34 270.221 7
 8 7 1 8441.16 288.821 9
 8 7 -1 7542.81 277.601 9
 -8 7 1 8351.8 241.403 1
 -8 7 1 8305.9 234.557 8
 8 7 1 8313.38 230.362 8
 -8 -7 2 1543 95.3866 6
 8 7 -2 1541.17 110.401 5
 8 7 2 1507.19 121.212 2
 8 7 2 1433.06 116.582 7
 -8 7 -2 1843.16 106.636 8
 8 7 -2 1562.49 99.0248 8
 -8 7 2 1624.37 105.014 1
 8 7 -2 1403.31 115.316 2
 -8 -7 -2 1677.45 112.549 1
 -8 -7 -2 1526.6 94.8852 4
 8 -7 -2 1493.38 92.3545 4
 8 7 2 1571.74 120.202 9
 8 7 -2 1659.43 122.748 9
 8 7 -3 27270.6 638.957 5
 8 -7 3 26714.5 666.68 5
 8 7 3 27459.5 633.739 2
 8 -7 -3 28443 599.747 10
 8 7 -3 26047.6 623.77 2
 -8 -7 -3 25237.5 584.984 1
 -8 -7 3 25399.9 580.118 6
 -8 -7 3 25093.3 591.041 7
 8 7 3 26720.5 640.722 7
 8 -7 -3 25225.6 601.074 3
 -8 -7 -3 26130.4 536.3 3
 8 7 3 25833.9 613.078 9
 8 7 -3 26228.8 617.867 9
 -8 -7 4 6406.68 248.37 6
 8 -7 -4 6783.04 272.552 6
 8 -7 -4 6940.06 257.953 10
 8 7 -4 6982.12 285.382 5
 8 -7 4 7087.76 297.45 5
 -8 -7 -4 7221.64 248.464 4
 8 -7 -4 7149.76 245.579 4
 8 7 4 7090.05 267.317 2
 8 -7 4 6941.82 239.065 8
 -8 -7 4 7110.63 238.168 8
 8 7 4 7285.54 257.863 9
 8 7 -4 7221.17 267.586 2
 -8 -7 4 6947.25 251.907 7
 8 -7 -4 6709.36 265.678 3
 8 -7 -5 22648.5 576.246 10
 8 -7 5 21687.9 536.517 8
 -8 -7 5 21515.4 529.698 8
 8 7 5 21777.7 550.432 2
 -8 -7 5 21102.6 563.936 6
 8 -7 -5 21939.5 583.008 6
 -8 -7 5 21507.1 537.029 7
 8 -7 5 22265.8 606.689 5
 8 7 -5 22307.8 622.207 5
 8 -7 6 223.007 66.5516 8
 -8 -7 6 205.392 63.7437 8
 8 7 -6 293.233 75.9046 10
 8 -7 -6 226.786 70.5141 10
 -8 -7 6 103.587 66.5742 6
 8 7 -6 97.3226 63.0503 5
 -8 -7 7 3042.89 208.325 6
 8 7 -7 2724.78 216.343 5
 8 7 -7 2771.1 187.535 10
 -8 -7 7 3008.32 187.831 8
 8 -7 7 3204.91 194.042 8
 8 7 -8 122.923 92.4245 5
 -8 -7 8 -17.0137 83.5605 6
 8 7 -8 86.1062 75.7908 10
 8 -7 8 41.7063 74.4056 8
 -8 -7 8 54.2607 74.4885 8
 -8 -7 9 1936.47 175.075 8
 8 -7 9 1779.65 172.758 8
 8 8 0 77722.3 1403.05 8
 -8 8 0 79725.3 1413.16 8
 8 8 0 77161.7 1404.01 5
 -8 8 0 75273.1 1382.92 7
 8 8 0 76413.6 1495 2
 -8 8 0 77936.1 1389 1
 8 8 0 76206.4 1492.03 9
 8 8 0 77853.4 1472.02 7
 8 8 1 5930.84 241.586 9
 8 8 -1 5873.48 242.747 9
 8 8 1 6042.86 237.165 7
 -8 8 1 5703.05 199.346 1
 -8 -8 -1 5840.4 227.394 1
 8 8 -1 5807.23 197.338 8
 -8 8 -1 6166.61 206.137 8
 8 8 -1 5733.16 225.79 7
 8 8 -1 5360.23 237.614 2
 -8 -8 1 5620.57 171.418 6
 -8 8 1 6047.5 201.681 8
 8 8 1 5794.6 195.769 8
 8 8 1 6037.59 250.735 2
 8 -8 -2 19074.8 469.045 3
 8 8 2 18475.8 502.029 2
 8 8 2 18634.4 497.261 7
 8 8 -2 18258.5 441.774 8
 -8 8 -2 19405.3 454.684 8
 -8 8 2 18891.4 457.676 1
 8 8 -2 19501.6 509.474 2
 -8 -8 -2 18044.7 469.518 1
 8 8 -2 18620.9 477.649 5
 8 8 2 17877.8 491.141 9
 8 8 -2 19127.4 504.571 9
 -8 -8 3 905.259 86.6861 6
 8 8 -3 913.824 100.067 2
 8 8 3 1041.76 107.578 2
 -8 -8 -3 914.852 88.5937 4
 8 8 -3 953.742 100.016 5
 8 8 3 1083.84 109.228 7
 8 -8 -3 1007.36 88.1027 10
 -8 -8 -3 889.501 88.6983 1
 -8 8 3 906.155 92.1472 1
 8 -8 -3 777.252 80.8195 4
 8 -8 3 1069.38 116.351 5
 8 -8 -3 677.06 85.3799 3
 8 -8 -4 -21.7666 49.9976 3
 8 8 4 -42.2336 68.5961 2
 8 8 -4 10.0606 55.9273 2
 8 -8 -4 110.394 57.5937 10
 -8 -8 4 58.2716 49.5469 7
 8 -8 4 -13.3753 85.3309 5
 -8 -8 -4 26.5759 46.1454 4
 8 -8 -4 8.85322 44.1539 4
 -8 8 4 20.6251 58.0226 1
 8 8 -4 12.7624 54.2809 5
 8 -8 -4 11.0128 50.5922 6
 -8 -8 4 9.36024 53.288 6
 8 -8 -5 688.993 95.0749 10
 8 8 -5 532.063 78.5032 10
 -8 -8 -5 562.057 82.3848 4
 8 -8 -5 635.054 84.4658 4
 8 8 -5 414.526 89.588 5
 8 8 5 609.921 89.0589 2
 8 -8 5 714.722 88.492 8
 -8 -8 5 662.141 85.484 8
 -8 -8 5 596.981 92.2594 6
 8 8 -6 9966.46 343.18 10
 8 8 -6 10021.6 413.19 5
 8 -8 6 9864.27 346.246 8
 -8 -8 6 10046.4 343.837 8
 -8 -8 6 10087.7 372.804 6
 8 -8 7 78.1622 64.9738 8
 -8 -8 7 12.4919 68.5948 8
 -8 -8 7 107.321 69.1673 6
 8 8 -7 77.55 80.7254 5
 8 8 -7 -12.227 60.0532 10
 8 -8 8 11593.1 420.532 8
 -8 -8 8 11106.4 413.042 8
 -8 -8 8 11664.9 455.271 6
 8 8 -8 11320.5 495.154 5
 8 9 0 478.697 65.4813 8
 -8 9 0 563.102 69.8121 8
 8 9 0 428.354 58.1978 5
 8 9 0 447.835 81.9204 2
 8 9 0 378.294 71.1439 7
 8 9 -1 6154.36 224.164 5
 8 9 1 6504.75 267.744 2
 8 9 -1 6504.59 242.602 7
 8 9 -1 6214.68 260.053 2
 -8 -9 -1 6006.18 215.433 4
 8 -9 -1 5980.38 214.028 4
 -8 9 1 6756.75 223.523 1
 -8 -9 -1 6149.02 244.902 1
 -8 9 1 5844.09 214.574 8
 8 9 1 6741.67 221.46 8
 8 9 -1 5788.38 211.927 8
 -8 9 -1 6497.54 224.249 8
 8 9 1 6154.38 247.828 7
 -8 -9 -2 206.232 51.0334 4
 8 -9 -2 256.124 55.9665 4
 -8 -9 -2 172.451 58.3087 1
 -8 9 2 137.978 46.8467 1
 8 9 -2 152.438 53.0566 5
 8 9 2 224.826 61.8042 2
 8 9 2 309.39 70.6091 7
 8 -9 -2 224.945 57.4902 3
 8 9 -2 108.284 56.4938 2
 8 9 -2 167.598 54.63 8
 -8 9 -2 231.553 56.4041 8
 8 9 3 22420.5 595.669 2
 -8 -9 3 22692.1 539.27 6
 8 -9 -3 23032.2 579.54 3
 -8 9 3 22780 565.852 1
 8 9 -3 23198.3 600.322 5
 8 9 3 23449.9 610.451 7
 -8 -9 -3 24096.4 556.422 4
 8 -9 -3 22775.3 547.186 4
 8 -9 -3 23073.9 534.407 10
 8 -9 3 23248.1 634.386 5
 8 9 -3 23377.8 595.07 2
 -8 -9 -3 23764.9 576.092 1
 8 9 -4 174.4 69.8953 5
 -8 -9 4 96.946 55.2091 6
 8 -9 -4 114.915 66.9395 6
 -8 9 4 21.7763 59.0494 1
 8 9 4 113.841 68.4885 2
 -8 -9 -4 125.247 53.576 4
 8 -9 -4 48.0509 48.6697 4
 8 9 -4 84.5734 55.0861 2
 8 -9 -4 35.0504 49.7116 3
 8 -9 -4 130.05 54.7154 10
 8 9 -5 18961 582.314 5
 -8 -9 -5 18348.4 511.82 4
 8 -9 -5 17814.8 507.396 4
 8 9 -5 19347 491.67 10
 -8 -9 5 19060 527.635 6
 -8 -9 6 54.5413 70.0339 6
 8 -9 6 23.6283 53.2962 8
 -8 -9 6 22.8233 64.2068 8
 8 9 -6 -17.9779 64.3535 5
 8 -9 7 2375.49 180.476 8
 -8 -9 7 2584.99 180.342 8
 -8 -9 7 2600.91 200.723 6
 8 9 -7 2214.41 207.748 5
 -8 -9 8 -35.0718 92.606 6
 8 9 -8 66.7449 81.9493 5
 8 -9 8 44.4142 72.7093 8
 -8 -9 8 43.1799 81.9421 8
 8 10 0 33701.6 740.353 7
 8 10 0 31870 769.304 2
 8 10 0 32261.9 698.411 8
 -8 10 0 32615.4 707.25 8
 8 10 1 4807.98 237.236 2
 8 10 -1 4772.41 209.787 7
 8 10 -1 4851.26 199.267 5
 -8 10 1 4971.11 202.942 8
 8 10 1 4708.92 195.516 8
 8 10 1 4641.93 218.832 7
 -8 -10 -1 5015.61 201.919 4
 8 -10 -1 4694.98 195.511 4
 8 10 -1 4631.53 230.469 2
 -8 -10 -1 5001.92 225.291 1
 -8 10 1 4748.92 194.686 1
 8 10 -1 4882.52 201.249 8
 -8 10 -1 5303.24 210.656 8
 8 10 2 17349.8 500.779 2
 8 -10 -2 17510.2 470.161 3
 8 10 -2 16510.6 460.227 5
 8 10 2 16137.5 477.336 7
 8 10 -2 16882.9 488.372 2
 8 10 -2 16918.9 441.071 8
 -8 10 -2 16284.8 443.249 8
 -8 10 2 17294.3 450.173 1
 -8 -10 -2 16415.6 469.68 1
 8 -10 2 17089.9 517.221 5
 -8 -10 -2 16990 443.761 4
 8 -10 -2 17160 442.686 4
 8 10 -3 956.666 110.088 2
 -8 -10 -3 1145.28 111.955 1
 8 -10 -3 1050.23 110.691 3
 8 10 -3 1057.49 114.184 5
 8 10 3 1033.91 121.199 7
 8 -10 -3 972.146 99.2625 4
 -8 10 3 1191.15 113.913 1
 -8 -10 -3 1183.83 107.673 4
 -8 -10 3 1011.17 93.4018 6
 8 10 4 13.8655 69.1566 7
 8 -10 -4 12.6099 60.96 3
 8 10 -4 70.8908 61.5519 5
 8 10 -4 -11.1084 55.408 2
 -8 -10 4 150.534 62.8339 6
 -8 -10 -4 105.914 58.8848 4
 8 -10 -4 94.4251 56.8902 4
 -8 -10 -5 35.9947 57.9968 4
 8 -10 -5 11.9198 52.767 4
 -8 -10 5 24.0287 55.1931 6
 8 -10 -5 14.3577 67.1259 3
 8 10 -5 -16.4247 63.7701 5
 8 10 -6 6673.47 346.487 5
 -8 -10 6 6082.19 290.31 6
 8 10 -7 21.0325 77.4695 5
 8 -10 7 -13.9221 71.5063 8
 -8 -10 7 26.8557 70.9107 8
 -8 -10 7 -15.9716 75.9475 6
 -8 -10 8 8054.27 380.993 6
 8 -10 8 8036.45 354.92 8
 -8 -10 8 8546.49 360.196 8
 8 11 0 25.7677 50.0439 8
 -8 11 0 171.616 58.7001 8
 8 11 0 101.057 68.5032 2
 -8 -11 0 144.798 66.2708 1
 8 11 0 81.3908 55.8816 7
 -8 -11 0 61.83 52.5924 4
 8 -11 0 87.3042 47.3566 4
 8 11 -1 3201.05 196.199 2
 8 11 1 3351.97 190.058 7
 -8 -11 -1 3116.75 166.035 4
 8 -11 -1 3061.78 165.705 4
 -8 11 1 3266.82 170.216 8
 8 11 1 3085.42 165.183 8
 -8 -11 -1 3146.71 189.605 1
 8 11 -1 3233.43 169.268 8
 -8 11 -1 3653.65 179.633 8
 -8 11 2 1792.64 130.58 8
 8 11 2 2040.98 136.957 8
 8 11 -2 1992.72 136.288 8
 -8 11 -2 2040.8 142.457 8
 8 11 -2 2082.41 157.235 2
 8 11 -2 1729.57 133.982 5
 8 -11 -2 2074.21 145.844 3
 -8 11 2 2052.52 140.639 1
 -8 -11 -2 1895.78 147.208 1
 -8 -11 -2 2004.08 138.625 4
 8 -11 -2 1911.43 135.046 4
 8 11 2 1884.75 149.565 7
 8 11 3 25859.4 685.234 7
 8 -11 -3 25763.4 669.863 3
 8 11 -3 26465 679.787 5
 -8 11 -3 27445.5 659.253 8
 8 11 -3 26714.5 677.1 2
 -8 -11 -3 26675.3 674.375 1
 -8 11 3 27488.6 659.771 1
 -8 -11 -3 26028.3 642.807 4
 8 -11 -3 26888 647.394 4
 8 -11 -4 462.981 95.4975 3
 8 11 -4 327.456 88.7899 5
 -8 -11 -4 314.882 77.3384 4
 8 -11 -4 310.932 73.0288 4
 -8 -11 4 446.623 79.3505 6
 8 11 4 394.021 91.5551 7
 8 11 -4 327.484 80.8146 2
 8 -11 -5 15604 512.703 3
 8 11 -5 15125.9 530.493 5
 -8 -11 -5 15487.7 478.986 4
 8 -11 -5 16042.6 483.242 4
 -8 -11 5 14893.1 466.432 6
 8 11 -6 607.496 121.818 5
 -8 -11 6 486.981 103.667 6
 8 11 -7 1679.29 192.479 5
 -8 -11 7 1840.03 176.295 6
 -8 -12 0 22460.1 613.179 1
 8 12 0 22252.4 559.659 8
 -8 12 0 21906.3 563.751 8
 -8 -12 0 22358.2 565.745 4
 8 -12 0 23202.9 568.421 4
 8 12 0 22908.6 577.094 7
 8 12 1 38.2125 56.8593 8
 -8 12 1 19.8243 54.4258 8
 8 12 1 -34.2981 53.4509 7
 -8 -12 -1 -30.7801 55.6273 4
 8 -12 -1 10.0969 50.356 4
 -8 -12 -1 90.684 58.4415 1
 8 12 -1 9.84496 56.0474 8
 -8 12 -1 31.0223 61.5472 8
 8 12 -2 11426.6 378.268 5
 8 12 2 11526.5 394.859 7
 8 12 -2 11703.4 369.665 8
 -8 12 -2 11067.3 368.293 8
 8 -12 -2 11266.5 385.364 3
 -8 -12 -2 11504.8 395.207 1
 -8 -12 -2 10985.4 363.483 4
 8 -12 -2 11901.1 375.064 4
 -8 12 2 11558.3 365.812 8
 8 12 2 11464.6 360.959 8
 -8 -12 -3 130.563 73.4724 1
 8 12 3 165.492 78.5238 7
 -8 -12 -3 104.218 58.636 4
 8 -12 -3 56.9275 61.7443 4
 8 12 -3 40.4025 58.4765 5
 8 -12 -3 53.0755 63.1107 3
 8 12 4 91.9725 76.4492 7
 8 -12 -4 14.5967 70.5581 3
 -8 -12 -4 -12.666 71.2647 4
 8 -12 -4 24.9291 67.5801 4
 8 12 -4 -15.6985 62.4567 5
 -8 -12 4 74.8542 60.8786 6
 8 12 5 -16.937 92.9976 7
 -8 -12 -5 13.9 76.3222 4
 8 -12 -5 13.7072 62.9701 4
 8 -12 -5 16.1287 72.759 3
 -8 -12 5 12.6529 71.1903 6
 8 12 -5 54.0872 69.9995 5
 -8 -12 -6 5391.85 283.616 4
 8 -12 -6 5574.4 285.329 4
 8 12 -6 5535.89 326.426 5
 -8 -12 6 6005.81 294.413 6
 -8 -12 7 648.491 117.399 6
 -8 -13 0 153.805 66.7862 4
 8 -13 0 54.3658 50.8635 4
 -8 -13 0 99.4948 66.4737 1
 8 13 0 140.241 61.4383 7
 -8 -13 -1 2928.05 179.259 4
 8 -13 -1 2757.14 174.751 4
 -8 -13 -1 2677.05 188.42 1
 -8 -13 1 2959.47 199.336 1
 8 13 1 2496.23 172.427 7
 8 -13 -2 39.7829 57.5784 3
 8 13 2 52.2002 63.0942 7
 -8 -13 -2 166.738 70.8975 4
 8 -13 -2 93.8301 65.213 4
 -8 -13 -2 70.0832 62.0626 1
 8 13 3 13701.5 461.63 7
 8 -13 -3 14026.7 467.984 3
 -8 -13 -3 12702.5 428.387 4
 8 -13 -3 13298.4 433.063 4
 8 13 -3 13528.2 456.903 5
 -8 -13 -3 13377.8 453.5 1
 8 13 4 1195.31 147.087 7
 8 -13 -4 1245.42 143.736 3
 8 13 -4 1114.85 139.383 5
 -8 -13 -4 1287.61 134.919 4
 8 -13 -4 1131.37 132.193 4
 -8 -13 -5 13653.9 470.76 4
 8 -13 -5 13192.4 460.013 4
 8 -13 -5 13838.5 495.684 3
 -8 -13 5 12709.3 434.141 6
 8 13 -5 14463.2 528.942 5
 8 13 5 13881.8 506.09 7
 8 13 -6 1010.85 150.261 5
 -8 -13 -6 803.866 123.136 4
 8 -13 -6 931.417 131.36 4
 -8 -13 6 970.322 123.826 6
 -8 -14 0 22008.1 647.088 1
 -8 -14 0 23049.1 606.318 4
 8 -14 0 22049.6 594.519 4
 -8 -14 -1 149.39 68.3887 4
 8 -14 -1 172.306 68.4508 4
 8 14 1 36.2636 66.4058 7
 -8 -14 -1 211.255 84.9265 1
 -8 -14 1 109.446 76.8155 1
 8 -14 -2 7610.35 329.778 3
 -8 -14 2 7632.51 348.621 1
 -8 -14 -2 7268.82 314.409 4
 8 -14 -2 7184.36 306.86 4
 -8 -14 -2 7726.29 340.75 1
 8 14 2 7602.59 320.313 7
 8 14 3 416.764 97.7834 7
 8 14 -3 380.636 95.3407 5
 -8 -14 -3 354.031 96.5908 1
 8 -14 -3 448.126 101.5 3
 -8 -14 -3 464.983 98.8456 4
 8 -14 -3 363.546 90.0319 4
 -8 -14 -4 -14.6293 63.5036 4
 8 -14 -4 -43.146 72.8052 4
 8 -14 -4 49.5997 77.2966 3
 8 14 4 49.3514 79.5176 7
 8 14 -4 -16.979 64.2528 5
 -8 -14 -5 361.281 101.163 4
 8 -14 -5 30.8707 83.7196 4
 8 -14 -5 71.7153 80.9143 3
 8 14 5 179.882 98.798 7
 8 14 -5 250.333 86.9007 5
 -8 -14 6 3914.32 239.83 6
 -8 -14 -6 4210.5 258.723 4
 8 -14 -6 3786.57 244.536 4
 -8 -15 0 92.3967 60.6423 4
 8 -15 0 13.0605 61.0658 4
 -8 -15 0 32.8286 62.1206 1
 -8 -15 1 2255.24 196.953 1
 -8 -15 -1 2425.11 193.518 1
 8 -15 1 2484.1 178.4 4
 -8 -15 -1 2259.31 173.319 4
 8 -15 -1 2315.34 175.441 4
 -8 -15 -2 13.9698 69.6715 4
 8 -15 -2 41.4155 67.7991 4
 8 -15 -2 61.8306 74.719 3
 8 15 2 41.4462 73.937 7
 -8 -15 2 -17.0081 69.2586 1
 -8 -15 -2 -32.5164 82.3034 1
 8 -15 -3 9688.3 401.625 3
 -8 -15 3 9541.76 407.128 1
 8 15 3 9313.22 382.268 7
 -8 -15 -3 9624.26 380.299 4
 8 -15 -3 9841.79 382.296 4
 8 -15 -4 69.8098 81.6032 3
 8 15 4 234.025 100.552 7
 -8 -15 -4 61.9459 76.0652 4
 8 -15 -4 15.2866 66.3679 4
 -8 -15 -5 5665.6 303.814 4
 8 -15 -5 5901.5 305.435 4
 8 15 5 5533.27 317.026 7
 -8 -16 0 12963.9 459.843 4
 -8 -16 0 13848.7 506.573 1
 -8 -16 1 35.2865 82.4917 1
 -8 -16 -1 -17.2208 74.7587 1
 -8 -16 -1 158.921 76.3007 4
 8 -16 -1 42.8823 69.1008 4
 -8 -16 1 56.9932 71.0663 4
 8 -16 1 112.238 71.0285 4
 -8 -16 -2 5817.98 293.256 4
 8 -16 -2 6598.33 312.364 4
 -8 -16 -2 6534.08 334.459 1
 8 -16 -2 5892.17 309.202 3
 -8 -16 2 6484.96 335.464 1
 -8 -16 3 595.999 124.799 1
 8 16 3 534.925 108.195 7
 -8 -16 -3 711.495 117.432 4
 8 -16 -3 443.299 98.8574 4
 8 -16 -3 608.076 121.959 3
 8 16 4 16.7953 83.7744 7
 -8 -16 -4 113.654 83.4046 4
 8 -16 -4 128.149 81.1029 4
 -8 -17 0 121.457 75.7325 4
 8 -17 0 150.017 81.3491 4
 -8 -17 0 17.9968 74.9471 1
 -8 -17 1 1718.79 177.57 1
 -8 -17 -1 1505.99 169.785 1
 -8 -17 1 1738.21 168.339 4
 8 -17 1 1564.07 157.701 4
 -8 -17 -1 1726.88 163.826 4
 8 -17 -1 1933.75 169.278 4
 8 -17 -1 1818.31 184.192 3
 -8 -17 -2 78.8195 78.6244 4
 8 -17 -2 46.7884 72.9219 4
 8 -17 -2 52.0919 86.6038 3
 -9 0 0 6.78596 36.7917 7
 9 0 -1 31669.7 643.251 6
 9 0 1 32003.6 662.053 7
 -9 0 -1 31875.8 665.188 2
 -9 0 1 30565.1 668.143 7
 -9 0 -2 20382.4 389.047 1
 9 0 -2 20477 477.239 6
 -9 0 2 20982.9 424.983 3
 -9 0 2 20534 498.353 7
 -9 0 -2 21714.6 476.871 2
 9 0 2 21041.8 382.228 8
 -9 0 2 20400.7 378.08 8
 -9 0 3 22212 536.867 2
 -9 0 3 21484.3 434.041 8
 9 0 3 22000.3 437.914 8
 -9 0 3 22211.8 476.324 3
 -9 0 3 20922.1 524.777 7
 9 0 3 22357.3 435.473 4
 -9 0 3 21607.3 433.202 4
 9 0 -3 22231.7 521.925 6
 9 0 4 17348.7 395.505 4
 -9 0 4 17946.5 397.133 4
 -9 0 4 17507.9 469.755 2
 9 0 4 18620.9 451.064 7
 -9 0 4 17678.6 433.209 3
 -9 0 4 17333.1 396.474 8
 9 0 4 19018.7 406.076 8
 9 0 5 917.765 79.7121 4
 -9 0 5 1018.26 81.9697 4
 -9 0 5 979.55 97.4129 2
 9 0 5 712.309 83.0284 7
 9 0 5 1045.96 87.0258 5
 -9 0 5 920.033 92.9292 3
 9 0 6 8662.52 300.194 7
 9 0 -6 8590.94 340.943 10
 -9 0 6 8420.37 308.007 3
 -9 0 6 9180.86 294.389 8
 9 0 6 9461.79 298.822 8
 9 0 6 8901.42 287.185 4
 -9 0 6 8867.06 286.235 4
 -9 0 6 8760.21 305.918 2
 9 0 -7 13183.8 455.848 5
 -9 0 7 13877.2 407.237 4
 9 0 -7 14184.9 481.853 10
 9 0 7 13883.2 415.108 7
 -9 0 7 13837.5 416.948 8
 9 0 7 13481.9 414.417 8
 9 0 -8 17.4779 69.5379 10
 -9 0 8 87.8418 77.805 8
 9 0 8 50.4275 66.5784 8
 9 0 -8 15.9749 67.9468 5
 9 0 -9 4175.73 265.313 5
 -9 0 9 4691.27 253.376 8
 9 0 9 4329.26 247.072 8
 9 1 0 9.01839 24.1332 6
 -9 -1 0 14.0308 33.9115 7
 -9 1 0 26.4405 37.1918 7
 -9 1 -1 53158 986.569 2
 -9 -1 1 49352 984.965 7
 -9 1 1 50407.6 980.646 7
 9 1 -1 49618 943.621 6
 -9 -1 1 49064.1 875.07 3
 9 -1 -1 50449 962.301 6
 -9 -1 -1 51129.9 979.112 2
 9 -1 -2 15244.5 385.213 6
 9 1 -2 15154.3 375.587 6
 9 1 2 14935 392.826 2
 -9 1 -2 14733.2 273.124 1
 -9 -1 -2 14949.8 310.301 1
 -9 -1 2 15006.3 327.952 3
 -9 -1 2 14643.2 283.128 8
 9 -1 2 15473.1 290.003 8
 -9 -1 2 14806.3 395.169 7
 -9 1 2 15080.5 395.53 7
 9 -1 2 14720.2 368.541 7
 9 1 2 15118 290.671 8
 -9 1 -2 14993.5 371.94 2
 -9 -1 3 254.914 36.3316 8
 9 -1 3 148.805 30.6814 8
 9 -1 -3 172.9 52.1735 6
 9 -1 3 258.184 37.4107 4
 -9 -1 3 281.979 37.5724 4
 9 1 3 268.883 36.8462 4
 -9 1 3 225.032 34.7363 4
 -9 -1 3 306.019 62.7079 7
 -9 -1 3 227.982 43.0977 3
 -9 1 3 198.361 41.5978 3
 9 1 3 245.819 55.3823 2
 -9 1 3 222.872 60.4483 2
 -9 -1 3 224.691 60.1392 2
 -9 -1 4 16611 375.736 8
 9 -1 4 16121.8 376.983 8
 -9 1 4 16702.1 457.956 2
 -9 -1 4 16796.1 446.24 2
 9 -1 4 16909 382.147 4
 -9 -1 4 16724.9 379.989 4
 -9 -1 4 17504.8 419.839 3
 -9 1 4 17144 419.599 3
 -9 -1 4 16083.4 451.243 7
 9 1 4 16658.4 378.629 4
 -9 1 4 17184.4 380.812 4
 9 1 4 17051.6 438.277 7
 9 -1 -5 1018.69 108.451 10
 -9 1 5 889.066 98.0061 2
 -9 -1 5 826.925 92.2513 2
 9 1 5 928.708 97.9779 7
 9 -1 5 1007.69 89.4037 7
 -9 1 5 936.371 93.0906 3
 -9 -1 5 1044.38 95.6279 3
 9 -1 5 960.878 90.7565 5
 -9 -1 5 928.895 80.2704 4
 9 1 5 868.47 79.6221 4
 -9 1 5 979.838 82.2036 4
 9 -1 5 941.7 81.4021 4
 9 -1 6 4766.42 202.394 8
 -9 -1 6 4982.78 205.03 8
 9 1 -6 4967.23 249.405 10
 9 -1 -6 4553.78 240.367 10
 -9 -1 6 4770.44 221.72 3
 -9 1 6 4605.82 219.023 3
 9 -1 6 4768.18 199.999 4
 -9 -1 6 4913 203.363 4
 9 1 6 4750.81 199.734 4
 -9 1 6 5177.83 206.475 4
 9 1 -6 4514.05 238.589 5
 -9 1 6 4730.63 218.863 2
 -9 -1 6 4712.39 208.119 2
 9 1 6 5269.52 230.348 7
 9 -1 6 4526.72 199.77 7
 9 -1 -7 13853.5 477.326 10
 9 1 -7 14365.2 479.937 10
 -9 1 7 13415.2 401.482 4
 -9 -1 7 14057.7 406.854 4
 9 1 -7 12628.5 454.715 5
 9 -1 -7 13453.4 455.462 5
 -9 -1 7 13619.3 410.218 8
 9 -1 7 13172.3 405.284 8
 9 1 -8 33.0804 71.7989 5
 9 -1 -8 -30.5323 71.3734 5
 9 -1 -8 70.8139 79.8634 10
 9 1 -8 51.8035 73.4431 10
 -9 -1 8 -12.2879 62.205 8
 9 -1 8 24.9789 65.9557 8
 -9 1 8 -12.6606 69.5174 8
 9 1 8 63.6588 69.908 8
 9 1 -9 5458.69 318.802 10
 -9 1 9 5105.87 271.65 8
 9 1 9 5176.96 274.352 8
 9 1 -9 5664.73 310.59 5
 9 -1 -9 4869.92 281.694 5
 -9 -1 9 5291.9 271.258 8
 9 -1 9 5729.44 280.684 8
 -9 2 0 25.7958 34.966 7
 -9 -2 0 -7.2359 34.9782 7
 9 2 0 32.7177 28.1837 6
 9 2 0 33.8698 45.3169 2
 -9 2 1 39140.8 744.849 7
 9 2 1 39261.1 770.415 2
 -9 2 -1 38533.9 723.573 7
 -9 -2 1 39905.5 757.928 7
 -9 2 -1 39206.9 748.238 2
 -9 -2 1 39132.1 643.023 3
 9 2 1 40221.5 663.367 6
 9 2 -1 38767.8 704.688 6
 -9 -2 -2 7125.9 190.877 1
 -9 -2 2 7436.28 197.787 3
 -9 -2 2 7199.08 247.613 7
 9 -2 2 7656.84 169.301 8
 -9 -2 2 7296.15 162.957 8
 9 -2 -2 7529.45 247.128 6
 9 -2 2 7148.85 165.987 4
 -9 -2 2 7222.84 166.318 4
 -9 2 -2 7590.16 237.016 2
 9 2 2 6736.08 242.695 2
 9 -2 2 7554.96 226.568 7
 -9 2 2 6957.53 244.874 7
 9 -2 -3 6170.73 233.243 6
 -9 2 3 6079.77 244.608 2
 9 2 3 5823.96 221.14 2
 -9 -2 3 6138.94 235.643 7
 9 2 3 6400.74 173.179 4
 -9 2 3 6566.35 174.373 4
 -9 -2 3 6490.45 171.41 8
 9 -2 3 6350.98 173.99 8
 -9 -2 -3 6016.4 164.94 1
 9 -2 3 6160.47 172.669 4
 -9 -2 3 6395.92 174.191 4
 -9 -2 3 6038.9 196.836 3
 -9 2 -3 6502.64 204.995 2
 -9 -2 3 6194.88 233.68 2
 9 -2 3 6552.07 208.863 7
 9 2 3 6299.34 231.477 7
 9 2 4 35500 705.802 4
 -9 2 4 36576.1 710.018 4
 9 2 4 35760.4 780.078 7
 9 2 4 35796.7 753.559 2
 -9 2 4 36297 813.201 2
 -9 -2 4 35627.9 775.649 2
 -9 -2 4 35100.5 789.501 7
 -9 -2 4 35984.7 703.593 8
 9 -2 4 35723.6 706.054 8
 9 -2 -4 36337.6 798.31 6
 9 -2 4 36449.6 711.966 4
 -9 -2 4 37056.2 712.798 4
 -9 -2 4 36247.4 749.939 3
 9 2 5 2654.3 159.298 7
 9 -2 5 2701.45 139.829 7
 9 -2 5 2615.15 133.705 8
 -9 2 5 2659.9 153.285 3
 9 2 5 2740.47 134.99 4
 -9 2 5 2434.49 128.754 4
 -9 -2 5 2812.11 155.229 3
 9 -2 5 2685.13 153.578 5
 9 -2 5 2631.01 134.538 4
 -9 -2 5 2747.26 134.96 4
 -9 2 5 2202.36 155.88 2
 -9 -2 5 2337.2 143.718 2
 -9 -2 5 2556.66 161.885 7
 9 -2 -5 2479.37 160.485 10
 9 -2 6 7178.04 265.905 5
 -9 2 6 7293.18 287.448 2
 9 2 6 7321.97 257.655 4
 -9 2 6 7508.45 258.178 4
 -9 2 6 7219.52 281.773 3
 -9 -2 6 7383.23 259.354 8
 9 -2 6 7290.24 261.143 8
 9 -2 -6 7001.28 305.598 10
 9 2 -6 6926.8 301.156 10
 -9 -2 6 7876.01 289.028 3
 9 -2 6 6808.9 254.455 4
 -9 -2 6 7338.91 258.457 4
 -9 -2 6 7305.28 260.661 2
 9 2 -6 7032.93 307.305 5
 9 -2 -7 5181.64 279.08 10
 9 2 -7 5090.94 273.014 10
 -9 -2 7 5348.22 237.862 8
 9 -2 7 5907.19 247.595 8
 -9 -2 7 5135.32 231.402 4
 -9 2 7 5273.4 232.204 4
 9 2 -7 5237.2 279.006 5
 -9 -2 8 49.389 66.0802 8
 9 -2 8 12.4784 65.001 8
 9 2 -8 153.335 86.2472 10
 9 -2 -8 -17.8718 67.6323 10
 9 2 -8 17.2165 77.6665 5
 9 -2 -8 -14.7229 62.6196 5
 -9 2 9 2699.65 194.026 8
 9 2 9 2450.09 193.955 8
 -9 -2 9 2316.65 184.374 8
 9 -2 9 2501.56 191.772 8
 9 2 -9 2328.87 207.551 5
 9 -2 -9 2289.35 191.18 5
 9 2 -9 2517.37 225.105 10
 -9 3 0 18.9022 38.68 7
 -9 -3 0 11.8002 12.715 4
 9 -3 0 23.8516 13.2311 4
 9 -3 0 18.111 19.9658 3
 9 3 1 34788.1 629.95 6
 9 -3 1 34591.9 610.759 3
 -9 -3 1 33666.3 727.829 7
 -9 3 -1 33935.4 692.258 7
 -9 3 1 34345.8 716.44 7
 9 3 -1 33076 748.268 2
 9 3 1 35640.5 750.243 2
 -9 3 -1 35256.6 728.442 2
 -9 -3 -2 8757.56 231.571 1
 -9 3 2 8642.38 299.098 2
 -9 -3 2 9034.61 284.908 7
 9 3 2 8399.73 278.112 7
 9 -3 -2 9275.86 284.231 6
 -9 3 -2 9058.24 267.447 2
 9 3 2 8827.47 285.59 2
 -9 -3 -3 2102.33 94.5234 1
 9 -3 3 2415.3 114.839 7
 -9 3 -3 2084 111.635 2
 9 3 3 2143.05 131.135 2
 9 3 3 2291.42 138.736 7
 -9 -3 3 2247.06 135.416 7
 9 -3 -3 2128.15 133.847 6
 9 -3 3 2255.52 95.0331 8
 -9 -3 3 2249.79 134.483 2
 -9 3 3 2241.36 148.896 2
 -9 -3 3 2039.84 90.3548 8
 -9 -3 4 36055 771.473 2
 9 -3 -4 35998.6 796.5 6
 9 3 4 35983.3 790.332 7
 9 -3 4 38595.1 724.422 7
 9 3 4 35310.3 757.112 2
 -9 3 4 36223 821.002 2
 9 -3 4 36313.3 714.294 4
 -9 -3 4 35635.3 710.91 4
 9 -3 4 36788.7 709.619 8
 -9 -3 4 36331.8 703.467 8
 9 3 4 32245 697.552 4
 -9 3 4 36249.8 711.305 4
 -9 -3 4 34736.6 784.316 7
 9 -3 4 34697.6 786.589 5
 -9 -3 5 4918.11 209.915 2
 9 3 -5 5080.92 247.031 5
 9 -3 5 5454.79 204.974 4
 -9 -3 5 5265.99 197.468 4
 9 -3 5 4801.11 221.705 5
 9 3 5 5365.73 236.866 7
 9 -3 -5 5146.27 236.969 10
 -9 -3 5 5196.88 193.857 8
 9 -3 5 5667.61 202.649 8
 9 3 5 5389.8 201.111 4
 -9 3 5 5113.86 194.384 4
 9 3 -5 5444.83 203.872 9
 -9 -3 5 5638.08 227.831 3
 -9 3 5 5070.3 240.981 2
 -9 -3 5 5086.57 229.872 7
 9 3 6 10028.5 313.254 4
 -9 3 6 9735.97 307.439 4
 -9 -3 6 9125.27 339 7
 9 3 -6 9084.57 350.846 10
 9 -3 -6 10223.9 372.767 10
 9 -3 6 10353.2 338.308 5
 -9 -3 6 9729.03 338.706 3
 9 -3 6 9836.92 314.499 4
 -9 -3 6 10471 319.813 4
 9 3 -6 9456.29 372.243 5
 -9 -3 6 9867.06 309.824 8
 9 -3 6 9967.02 315.026 8
 -9 3 6 9207.95 343.982 2
 -9 -3 7 6715.92 268.959 8
 9 -3 7 6439.85 265.08 8
 9 3 -7 6551.01 322.423 5
 9 -3 -7 6699.45 317.965 10
 9 3 -7 6720.53 312.601 10
 -9 -3 8 -49.5823 71.3834 8
 9 -3 8 25.0847 68.0012 8
 9 -3 -8 28.385 59.0918 5
 9 3 -8 -17.999 79.6784 5
 9 3 -8 16.7588 78.3514 10
 9 -3 -8 53.7975 85.2718 10
 9 3 -9 4271.26 278.695 5
 9 3 -9 3532.91 252.007 10
 -9 -3 9 3646.92 228.435 8
 9 -3 9 4046.95 237.849 8
 -9 4 0 52.0523 21.5451 8
 -9 4 0 -18.6386 36.979 7
 9 -4 0 13.4152 23.2947 3
 -9 -4 0 8.92661 18.5852 4
 9 -4 0 8.80148 18.5228 4
 9 4 0 17.9956 40.5911 2
 -9 4 -1 11295.2 292.866 7
 -9 -4 1 11527.1 330.284 7
 9 4 1 11653 334.341 7
 -9 4 1 10922.2 239.752 8
 9 4 1 11570.4 237.705 8
 -9 4 1 11002.6 312.902 7
 -9 -4 -1 11313.2 216.064 3
 9 4 -1 12519.4 359.004 2
 9 4 1 11492.5 344.515 2
 9 4 -1 10439 325.111 9
 9 -4 -1 11295.2 271.332 3
 -9 -4 -1 11516.9 243.58 4
 9 -4 -1 11548.2 242.557 4
 -9 -4 2 7487.27 258.955 7
 9 4 2 7948.08 270.398 7
 -9 -4 -2 7726.16 223.323 1
 9 4 2 7842.66 265.014 9
 9 4 -2 7387.83 259.968 9
 9 4 2 7769.03 268.62 2
 -9 4 -2 7594.04 246.062 2
 9 4 -2 8005.15 279.247 2
 -9 -4 -2 7752.39 195.393 4
 9 -4 -2 7587.93 193.763 4
 9 -4 3 10813.7 267.954 8
 -9 -4 3 10864.6 264.708 8
 -9 -4 -3 11161.6 281.651 1
 9 4 -3 11140.8 330.966 9
 9 4 3 10993.6 327.522 9
 -9 -4 3 11545.5 343.872 7
 9 4 3 11746.1 350.534 7
 9 4 3 11146.4 337.721 2
 -9 4 -3 11507.7 303.265 2
 9 -4 -3 10693.7 336.987 6
 9 -4 4 43581.3 953.051 5
 9 4 4 43932.9 944.669 7
 -9 -4 4 44603.7 933.13 7
 9 4 4 46627.9 921.922 2
 9 -4 -4 46092.8 940.934 10
 -9 -4 4 44646.4 922.809 6
 -9 -4 4 43251.2 846.186 8
 9 4 4 43036.2 897.147 9
 9 4 -4 44441.1 906.697 9
 9 -4 -4 43382.2 943.247 6
 9 4 5 954.344 85.7232 4
 -9 4 5 1026.26 89.2922 4
 9 -4 5 884.6 112.275 5
 9 -4 -5 939.058 108.729 10
 9 4 5 1010.13 100.658 2
 -9 -4 5 847.352 81.3294 8
 9 -4 5 983.672 85.5809 8
 9 -4 -5 1200.09 119.477 6
 -9 -4 5 1023.86 107.581 6
 9 4 5 1031.32 111.046 7
 -9 -4 5 905.207 102.654 7
 9 4 -5 973.938 113.5 5
 9 4 -5 1028.03 92.6136 9
 9 -4 6 5131.6 239 5
 9 -4 6 5210.72 218.755 4
 -9 -4 6 4965.96 211.384 4
 -9 -4 6 5098.36 211.869 8
 9 -4 6 5105.28 215.79 8
 9 -4 -6 5364.6 261.201 10
 9 4 -6 4949.24 248.292 10
 -9 -4 6 5015.72 238.239 7
 -9 -4 6 4474.06 239.138 6
 9 4 6 5038.8 212.363 4
 -9 4 6 4786.85 207.854 4
 9 4 -6 5029.86 264.18 5
 -9 4 6 4917.32 249.217 2
 -9 4 7 4693.1 238.857 2
 9 4 -7 4347.4 248.944 10
 9 -4 -7 4347.72 255.517 10
 9 4 -7 3786.63 248.927 5
 -9 -4 7 4551.16 218.886 8
 9 -4 7 4361.04 216.358 8
 9 4 -8 16.4401 71.3639 10
 9 -4 -8 -18.0354 73.4417 10
 -9 -4 8 25.2456 64.8328 8
 9 -4 8 -12.8558 74.034 8
 9 4 -8 -37.505 87.6724 5
 9 -4 -8 -13.6598 68.125 5
 9 4 -9 1619.3 182.84 5
 -9 -4 9 1614.77 157.777 8
 9 -4 9 1588.54 157.414 8
 9 4 -9 1620.93 175.923 10
 -9 5 0 26.2455 26.6459 1
 9 5 0 28.3685 41.0489 2
 -9 5 0 36.1764 34.3266 7
 9 5 0 42.0286 48.9547 7
 9 -5 0 12.2795 25.3796 3
 9 5 0 80.7177 45.4026 9
 9 5 0 8.77582 25.0146 8
 -9 5 0 3.25081 25.4024 8
 -9 -5 0 3.12486 23.8078 4
 9 -5 0 37.0211 23.8081 4
 9 5 1 23678.2 584.165 9
 9 5 -1 25917.3 596.871 9
 9 5 1 24769.1 586.092 7
 -9 5 -1 24554.3 522.937 7
 -9 5 -1 26220.4 494.433 8
 -9 5 1 25109.3 486.846 8
 9 5 1 25134.2 481.703 8
 9 -5 -1 24240.4 513.266 3
 -9 5 1 24945.3 557.031 7
 -9 -5 -1 24608.3 485.924 4
 9 -5 -1 25152.9 486.039 4
 -9 -5 1 25029 576.9 7
 9 5 1 25560.3 600.317 2
 9 5 -1 24328.7 597.122 2
 -9 -5 -2 24252.9 485.017 4
 9 -5 -2 24070.5 483.42 4
 9 5 2 23138 565.334 9
 9 5 -2 23471.1 568.285 9
 -9 -5 -2 24246.9 520.823 1
 -9 -5 2 23974.8 562.17 7
 9 5 2 24019.8 577.234 7
 9 5 2 23581.9 576.876 2
 9 5 -2 23903.8 584.708 2
 9 -5 -2 23391.5 515.883 3
 9 -5 3 2808.51 119.211 8
 -9 -5 3 2713.81 114.89 8
 9 -5 -3 2737.86 159.571 6
 -9 5 -3 2831.95 135.457 2
 9 5 3 2547.54 156.659 2
 -9 -5 3 3225.44 164.978 7
 9 5 3 2931.28 168.422 7
 -9 -5 3 2598.62 138.849 6
 9 5 -3 2838.58 167.914 2
 9 5 3 2902.2 154.548 9
 9 5 -3 2769.89 156.026 9
 -9 -5 -3 2731.06 120.453 4
 9 -5 -3 2652.17 119.057 4
 9 -5 -4 25002.1 596.763 10
 9 -5 4 24793.5 629.811 5
 9 5 -4 24223.4 624.545 5
 9 -5 -4 24054.2 608.209 6
 -9 -5 4 25074 585.972 6
 9 5 4 23321.1 566.514 9
 9 5 -4 24213.2 576.439 9
 9 5 4 24769 618.012 7
 -9 -5 4 24866.5 597.734 7
 9 5 4 24367.7 586.621 2
 9 5 5 2043.12 135.894 2
 9 5 -5 1959.06 126.015 9
 9 -5 5 1939.19 151.58 5
 9 -5 -5 2112.69 154.48 10
 9 -5 -5 1975.18 149.653 6
 -9 -5 5 2180.24 151.117 6
 -9 -5 5 2196.49 147.434 7
 9 -5 5 2249.43 128.229 8
 -9 -5 5 2325.56 128.745 8
 9 5 -5 1692.1 146.623 5
 -9 -5 6 3734.7 189.113 4
 9 -5 -6 4203 231.443 10
 9 5 -6 3969.23 219.461 10
 9 5 -6 4063.28 240.554 5
 -9 -5 6 4158.52 225.838 6
 9 -5 6 4542.7 202.154 8
 -9 -5 6 4103.66 194.411 8
 -9 -5 6 3931.74 208.557 7
 -9 5 7 8837.33 354.088 2
 9 5 -7 8853.43 359.498 10
 9 -5 -7 9455.7 386.686 10
 -9 -5 7 8674.04 367.421 6
 9 5 -7 9071.07 396.435 5
 -9 -5 7 9179.16 326.214 8
 9 -5 7 8787.3 327.144 8
 -9 -5 8 63.6071 81.1591 8
 9 -5 8 38.9756 67.6749 8
 9 5 -8 16.0583 65.3909 10
 9 5 -8 -58.4629 89.5247 5
 9 5 -9 3283.2 255.295 5
 -9 -5 9 3351.07 219.554 8
 9 -5 9 2805.8 205.392 8
 9 6 0 -9.54389 40.5918 9
 9 6 0 30.1328 52.321 2
 -9 6 0 29.4352 33.9026 7
 9 6 0 26.5921 45.5274 7
 -9 6 0 4.09153 28.4176 1
 -9 6 0 16.7046 28.3172 8
 9 6 0 -3.85473 27.9998 8
 9 -6 0 7.8465 27.0351 4
 -9 -6 0 7.9854 29.2083 4
 9 -6 -1 21222.9 462.12 3
 9 6 -1 20179.2 431.279 8
 -9 6 -1 20922.6 439.512 8
 9 6 1 20936 534.673 2
 9 6 -1 21575.4 541.436 2
 -9 6 1 21230 488.53 7
 -9 6 1 20389.8 433.525 8
 9 6 1 21224.5 430.771 8
 -9 6 -1 21094.6 451.19 7
 9 6 1 21567.6 528.762 7
 9 6 -1 21750 536.162 9
 9 6 1 20956.3 527.955 9
 -9 -6 -1 20321.6 434.213 4
 9 -6 -1 21084.9 435.444 4
 -9 6 1 21154.5 458.819 1
 -9 -6 2 9990.56 272.731 6
 9 6 2 9631.99 316.048 9
 9 6 -2 9835.01 322.765 9
 9 6 -2 9799.06 330.305 2
 9 6 2 9790.21 326.258 2
 9 6 2 10116 331.759 7
 -9 -6 2 10001.9 311.814 7
 9 -6 -2 10556 261.615 4
 -9 -6 -2 9642.06 255.874 4
 9 6 -3 8618.69 303.958 5
 9 -6 -3 8666.83 303.371 6
 9 6 -3 8652.26 295.476 9
 9 6 3 8450.3 290.478 9
 -9 -6 3 8747.7 291.014 7
 9 6 3 8298.98 304.016 7
 -9 -6 3 8746.62 270.633 6
 9 6 3 8451.03 298.336 2
 9 -6 -3 8704.59 277.565 3
 -9 -6 -3 8453.06 246.507 4
 9 -6 -3 8552.56 246.642 4
 9 6 -3 8408.8 302.739 2
 9 -6 4 22944.5 506.289 8
 -9 -6 4 20708.2 491.19 8
 9 6 4 22060.6 541.093 9
 9 6 -4 22458.4 549.791 9
 9 6 4 21981.6 583.399 7
 -9 -6 4 21902 548.699 7
 9 -6 -4 24133.5 566.877 10
 9 -6 -4 21880.6 570.913 6
 -9 -6 4 22138.9 543.36 6
 9 -6 4 22474.2 600.508 5
 9 6 -4 21493.3 584.824 5
 9 6 4 20672.7 545.439 2
 9 6 -5 1475.59 113.369 9
 9 -6 5 1691.62 116.455 8
 -9 -6 5 1659.87 113.367 8
 9 -6 5 1542.81 140.144 5
 9 -6 -5 1876.25 147.613 10
 9 6 -5 1827.99 157.626 5
 -9 -6 5 1490.86 121.707 7
 9 6 5 1484.85 122.649 2
 -9 -6 5 1666.9 134.397 6
 9 -6 -6 6311.87 288.213 10
 9 6 -6 5603.16 263.121 10
 9 6 -6 6016.15 303.641 5
 -9 -6 6 5812.94 272.531 6
 -9 -6 6 5875.05 238.36 8
 9 -6 6 6018.64 244.499 8
 -9 -6 7 6701.71 316.997 6
 -9 -6 7 6875.52 280.133 8
 9 -6 7 7253.72 290.897 8
 9 -6 -7 6954.64 329.01 10
 9 6 -7 6931.24 310.361 10
 9 6 -7 6217.66 335.34 5
 9 6 -8 31.1613 76.5192 10
 -9 -6 8 89.7567 69.5203 8
 9 -6 8 26.3006 70.3783 8
 9 6 -8 -20.2287 82.3737 5
 -9 -6 8 -16.9815 73.7148 6
 9 -6 9 2438.36 191.961 8
 9 7 0 24.5216 34.901 5
 9 7 0 28.1486 39.9075 8
 -9 7 0 45.5024 37.7592 8
 9 7 0 -10.5054 61.8585 2
 -9 7 0 5.75833 34.6364 7
 9 7 0 28.0604 53.2496 7
 9 7 0 10.2752 45.487 9
 9 -7 0 -4.71802 37.0921 4
 -9 -7 0 4.79221 32.2277 4
 -9 7 0 36.6438 34.2092 1
 9 7 1 35086.2 783.061 9
 9 7 -1 34868.2 781.563 9
 9 7 1 33419.4 675.435 5
 -9 7 1 34728.7 718.641 7
 -9 7 1 35265.1 699.718 1
 9 7 -1 34841.3 790.904 2
 9 7 1 35502.5 790.368 2
 9 7 1 34024 673.503 8
 -9 7 1 35550.3 685.044 8
 -9 7 -1 34566.8 673.969 7
 9 7 1 35168 774.942 7
 -9 7 -1 34639.4 686.476 8
 9 7 -1 34453.7 678.293 8
 -9 -7 -1 35124 682.299 4
 9 -7 -1 33603.5 676.935 4
 9 -7 -2 3029.73 146.705 3
 9 7 -2 2722.96 154.434 5
 9 7 -2 2988.03 175.113 2
 9 7 2 2673.24 166.322 2
 -9 7 2 2931.95 144.102 1
 9 7 2 2910.67 169.883 7
 9 -7 -2 3064.85 129.043 4
 -9 -7 -2 2893.91 127.943 4
 -9 -7 -2 2820.22 147.217 1
 9 7 2 2514.93 156.844 9
 9 7 -2 2718.81 166.291 9
 9 -7 -3 130.461 49.6009 3
 -9 -7 3 150.444 49.3918 6
 9 7 3 240.729 59.7715 9
 9 7 -3 195.583 56.5974 9
 9 7 3 90.424 53.8275 7
 -9 -7 3 286.332 61.7284 7
 -9 -7 -3 133.67 50.7104 1
 9 7 3 168.428 60.0002 2
 9 7 -3 149.64 62.3178 2
 9 -7 -3 202.089 50.6918 10
 9 7 -3 332.658 71.6196 5
 9 7 -4 10986.9 383.731 5
 9 7 4 10906 358.907 2
 9 7 4 11079.1 384.965 7
 -9 -7 4 10778.6 342.218 7
 9 -7 -4 10811.2 347.28 10
 9 7 4 10480.8 341.555 9
 9 7 -4 10701.7 348.255 9
 -9 -7 4 11503.8 350.379 6
 9 -7 -4 11043 371.757 6
 9 7 -4 11281.6 363.877 2
 9 -7 4 11572.2 400.808 5
 -9 -7 -4 11158.3 321.37 4
 9 -7 -4 10599.4 316.122 4
 -9 -7 5 1184.71 118.195 6
 9 7 5 1060.28 108.006 2
 9 -7 -5 1230.78 119.689 10
 9 7 -5 1322.39 138.638 5
 9 -7 5 1114.34 102.468 8
 -9 -7 5 1104.83 100.51 8
 -9 -7 5 1020.8 106.309 7
 9 -7 6 5609.7 238.977 8
 -9 -7 6 5221.01 230.169 8
 9 7 -6 4897.93 243.778 10
 9 -7 -6 5648.16 274.873 10
 9 7 -6 4801.12 277.611 5
 -9 -7 6 5323.87 261.485 6
 9 -7 7 9288.43 338.869 8
 -9 -7 7 8686.14 325.907 8
 -9 -7 7 8978.72 372.137 6
 9 7 -7 8572.5 348.243 10
 -9 -7 8 -17.1829 74.608 6
 9 7 -8 105.769 95.4428 5
 9 7 -8 135.206 81.4678 10
 9 -7 8 189.168 77.8313 8
 -9 -7 8 131.414 74.8328 8
 9 8 0 122.805 63.5567 9
 9 8 0 -11.115 59.4849 2
 -9 8 0 -5.59596 37.6321 7
 9 8 0 39.3872 51.2923 7
 -9 -8 0 -16.8475 38.0792 4
 9 -8 0 5.52414 37.4574 4
 -9 8 0 35.6888 37.0331 1
 9 8 0 16.7431 37.8431 8
 -9 8 0 -6.00009 39.6716 8
 -9 8 1 26581.5 570.353 8
 9 8 1 26318.8 562.273 8
 9 8 1 28129.5 656.049 7
 9 -8 -1 26735.4 594.275 3
 -9 8 1 27361.9 578.062 1
 -9 -8 -1 26937 628.445 1
 9 8 -1 26489.7 601.403 5
 9 8 -1 25538.4 652.573 9
 9 8 1 26717.2 659.386 9
 9 8 1 27046.3 665.075 2
 9 8 -1 27736 671.17 2
 -9 8 1 26641.3 586.33 7
 9 8 -1 27676.4 572.362 8
 -9 8 -1 26650.1 575.881 8
 9 8 -2 7012.31 258.58 5
 9 8 -2 6510.54 219.021 8
 -9 8 -2 6734.17 226.499 8
 9 8 2 6856.3 272.356 9
 9 8 -2 6541.67 270.686 9
 9 -8 -2 6461.12 237.367 3
 9 8 -2 6554.11 273.226 2
 9 8 2 6702.47 276.166 2
 9 8 2 6568.75 271.964 7
 -9 -8 -2 6941.96 252.487 1
 -9 8 2 6957.47 237.986 1
 -9 8 -3 3276.15 163.609 2
 9 -8 -3 3389.52 176.809 3
 -9 8 3 3624.42 182.703 1
 9 8 -3 3640.39 196.241 5
 9 8 3 3720.32 192.408 9
 9 8 -3 3760.22 195.928 9
 -9 -8 3 3865.15 171.708 6
 -9 -8 -3 3651.36 163.761 4
 9 -8 -3 3613.08 161.808 4
 9 8 3 3742.46 205.562 7
 9 -8 -3 3518.09 171.068 10
 -9 -8 -3 3758.57 179.839 1
 9 -8 3 3610.26 217.628 5
 9 8 3 3821.39 205.74 2
 9 8 -3 3588.22 200.205 2
 9 8 -4 13959.6 449.724 5
 -9 -8 -4 13738.9 382.801 4
 9 -8 -4 13524.2 380.383 4
 9 8 -4 13041.7 414.712 2
 9 8 4 13631.2 421.454 2
 -9 -8 4 13452.3 393.812 6
 9 -8 -4 13561 398.973 10
 9 -8 -4 13940.4 421.392 3
 -9 8 4 13212.3 408.196 1
 -9 -8 4 13895.4 397.673 7
 9 8 4 13668 446.47 7
 9 8 5 1780.93 141.552 2
 9 8 -5 2004.36 172.55 5
 -9 -8 5 1668.51 140.014 6
 9 8 5 1709.13 153.361 7
 9 -8 5 1826.93 129.421 8
 -9 -8 5 1678.23 124.384 8
 9 -8 -5 1796.77 142.041 10
 9 -8 6 6342 263.474 8
 -9 -8 6 6064.77 253.224 8
 9 8 -6 5254.97 249.57 10
 9 -8 -6 5797.48 282.982 10
 -9 -8 6 5461.38 272.376 6
 9 8 -6 6166.73 321.707 5
 9 -8 7 5997.61 273.637 8
 -9 -8 7 5936.96 268.953 8
 9 8 -7 6043.16 335.404 5
 9 8 -7 5496.15 270.951 10
 -9 -8 7 6435.21 310.762 6
 9 -8 8 41.0314 76.0311 8
 -9 -8 8 -39.9791 74.0814 8
 9 8 -8 21.7751 86.6314 5
 -9 -8 8 -52.7177 94.0442 6
 9 9 0 -35.5928 55.4682 2
 9 9 0 -19.518 47.9276 8
 -9 9 0 48.5905 43.8728 8
 9 9 0 -30.8887 57.2366 7
 9 9 0 11.977 46.5016 9
 9 -9 -1 21834.8 525.832 3
 -9 9 1 22259.6 505.698 7
 -9 9 1 22979 512.155 1
 -9 -9 -1 21526.6 556.635 1
 -9 9 1 22655.9 511.656 8
 9 9 1 22226.1 501.977 8
 9 9 1 22042.1 573.558 7
 9 9 -1 22972.4 533.186 5
 -9 -9 -1 21914 504.281 4
 9 -9 -1 21748.4 501.835 4
 9 9 -1 21989 503.69 8
 -9 9 -1 21377.2 506.9 8
 9 9 1 22011.6 587.363 9
 9 9 -1 21555.3 586.138 9
 9 9 -1 21641.6 583.73 2
 9 9 1 22322.9 592.66 2
 9 9 2 8518.46 325.748 2
 9 9 -2 8216.91 321.152 2
 9 -9 -2 7876.27 277.35 3
 9 9 2 7290.31 300.601 7
 -9 9 2 8273.77 272.816 1
 -9 -9 -2 8359.85 294.164 1
 9 9 2 8105.03 309.904 9
 -9 -9 -2 7803.43 255.785 4
 9 -9 -2 8400.38 261.514 4
 9 9 -2 7878.19 286.66 5
 -9 9 -2 8486.6 269.767 8
 9 9 -2 7513.19 255.506 8
 -9 -9 -3 289.466 61.6846 4
 9 -9 -3 403.273 66.5732 4
 9 9 3 405.004 86.0593 7
 9 -9 -3 361.277 76.8368 3
 9 9 -3 540.141 86.1727 5
 9 -9 -3 423.64 65.7829 10
 -9 -9 3 371.904 65.4891 6
 -9 -9 -3 418.59 76.1985 1
 -9 9 3 375.821 71.28 1
 9 9 3 352.007 89.6495 2
 9 9 -3 469.236 86.6573 2
 9 -9 -4 11052 373.149 3
 9 -9 -4 10907.5 344.853 10
 9 9 -4 10653.1 368.811 2
 -9 -9 -4 11192.8 345.442 4
 9 -9 -4 10415.9 336.328 4
 9 9 -4 10668.8 393.612 5
 -9 -9 4 10322.6 340.991 6
 9 9 4 10626.3 394.264 7
 -9 -9 5 717.334 99.1037 6
 9 -9 -5 728.467 100.065 10
 -9 -9 -5 644.563 87.7253 4
 9 -9 -5 794.173 97.9316 4
 9 9 -5 517.854 101.943 5
 9 9 5 755.489 114.925 7
 9 9 -6 2467.62 206.827 5
 9 -9 6 2111.62 157.473 8
 -9 -9 6 2290.04 177.465 6
 9 9 -7 7784.43 388.822 5
 9 -9 7 7520.02 315.398 8
 -9 -9 7 7244.56 304.646 8
 -9 -9 7 7808.52 348.821 6
 -9 -9 8 88.0664 82.35 6
 9 -9 8 14.2084 78.0196 8
 9 10 0 63.2716 72.041 2
 9 10 0 7.4055 46.3625 8
 -9 10 0 -15.7457 45.3388 8
 9 -10 0 44.8868 40.038 4
 -9 -10 0 22.7799 41.6939 4
 9 10 0 -10.7238 65.1712 7
 9 10 -1 6303.03 231.828 8
 -9 10 -1 6912.25 243.459 8
 -9 10 1 7036.12 242.615 8
 9 10 1 6271.69 227.507 8
 9 10 1 6368.79 271.557 7
 -9 -10 -1 6419.76 232.434 4
 9 -10 -1 6228.2 229.539 4
 -9 -10 -1 6645.18 272.81 1
 -9 10 1 7022.91 238.259 1
 9 -10 -1 6589.43 250.705 3
 9 10 -1 7074.11 250.204 5
 9 10 -1 6686.73 290.01 2
 9 10 1 6770.4 291.801 2
 9 10 -2 7455.18 282.693 5
 9 -10 -2 7606.89 282.301 3
 9 10 -2 7022.49 301.563 2
 -9 -10 -2 7634.54 261.562 4
 9 -10 -2 7520.37 259.614 4
 9 10 2 6756.01 293.488 7
 -9 10 -2 7475.83 264.047 8
 -9 -10 -2 7276.24 287.022 1
 -9 10 2 7528.59 266.553 1
 -9 10 2 7641.98 259.786 8
 9 10 2 7364.31 252.768 8
 -9 -10 -3 6027.15 258.218 1
 -9 10 3 6059.25 250.096 1
 9 10 -3 5425.67 259.92 2
 -9 -10 -3 5605.87 230.617 4
 9 -10 -3 5788.54 229.819 4
 9 10 3 5585.21 270.849 7
 9 10 -3 5498.78 259.546 5
 9 -10 -3 6388.92 262.674 3
 9 10 -4 16267.3 519.092 5
 9 10 -4 16010.9 486.01 2
 -9 -10 -4 15978.2 458.057 4
 9 -10 -4 17217 466.881 4
 9 -10 -4 15902.8 490.906 3
 -9 -10 4 16346 455.198 6
 9 10 4 17436.4 534.997 7
 9 10 5 583.4 109.509 7
 -9 -10 5 578.236 94.7395 6
 9 10 -5 851.585 123.296 5
 -9 -10 -5 741.721 99.1684 4
 9 -10 -5 599.287 91.2401 4
 9 10 6 3104.32 238.057 7
 -9 -10 6 3196.82 208.05 6
 9 10 -6 3461.49 246.419 5
 -9 -10 7 4089.53 253.068 6
 9 10 -7 4202.58 290.742 5
 9 11 0 -11.1355 49.2945 7
 -9 -11 0 37.923 53.764 1
 -9 11 0 8.83094 50.8554 8
 -9 -11 0 -25.8869 50.2539 4
 9 -11 0 17.0413 44.3841 4
 -9 11 1 11815.2 343.825 8
 -9 11 -1 11006.6 340.517 8
 9 11 1 10851 374.437 7
 -9 -11 -1 10548 374.27 1
 -9 -11 -1 10766.7 335.364 4
 9 -11 -1 11634.2 342.65 4
 9 -11 -1 10612.3 350.586 3
 -9 -11 -2 6234.99 247.679 4
 9 -11 -2 5950.31 241.915 4
 9 11 2 6746.32 290.37 7
 9 11 -2 6490.87 266.754 5
 9 -11 -2 6586.5 271.457 3
 -9 11 -2 6066.5 247.078 8
 -9 11 2 6596.88 248.854 8
 -9 11 2 6410.79 250.602 1
 -9 -11 -2 6178.39 273.113 1
 9 -11 -3 2053.18 157.739 3
 -9 -11 -3 2154.98 146.177 4
 9 -11 -3 1820.44 135.92 4
 9 11 3 2024.5 166.719 7
 -9 -11 -3 2247.1 163.58 1
 9 11 -3 2061.15 161.234 5
 -9 -11 -4 13323.7 412.128 4
 9 -11 -4 13493.2 412.853 4
 -9 -11 4 12334 388.782 6
 9 11 4 13058.2 464.442 7
 9 11 -4 12951.1 460.66 5
 9 -11 -4 12529.7 433.297 3
 -9 -11 5 1656.55 144.439 6
 -9 -11 -5 1464.04 138.529 4
 9 -11 -5 1499.48 138.915 4
 9 11 5 1819.34 177.162 7
 9 11 -5 1480.91 164.723 5
 -9 -11 6 4151.69 238.697 6
 9 11 -6 4064.9 277.457 5
 9 11 6 4118.54 270.564 7
 9 11 7 3930.28 276.953 7
 -9 -11 7 4950.23 274.501 6
 9 11 -7 4356.87 303.143 5
 9 -12 0 67.2386 56.5596 4
 -9 -12 0 9.73642 47.0639 4
 -9 -12 0 27.4322 53.254 1
 9 12 0 -11.5179 59.1579 7
 -9 12 0 -19.7086 51.3316 8
 -9 12 1 7124.29 268.51 8
 -9 12 -1 6755.98 268.946 8
 -9 -12 -1 7630.66 278.568 4
 9 -12 -1 7116.86 271.265 4
 -9 -12 -1 7407.79 312.077 1
 9 12 1 6738.38 289.996 7
 -9 -12 -2 3081.11 195.432 1
 -9 -12 -2 2686.58 167.878 4
 9 -12 -2 2893.08 170.963 4
 9 12 -2 2749.88 173.882 5
 9 -12 -2 2785.09 181.001 3
 9 12 2 2721.82 189.547 7
 9 12 3 1678.12 155.327 7
 -9 -12 -3 1387.63 126.319 4
 9 -12 -3 1501.28 128.272 4
 9 -12 -3 1704.93 151.015 3
 -9 -12 -3 1398.6 138.55 1
 9 12 -3 1441.41 138.105 5
 9 12 4 16444.3 551.846 7
 -9 -12 -4 18150.1 513.535 4
 9 -12 -4 17535.4 504.653 4
 9 12 -4 16971.1 553.594 5
 9 -12 -4 16556.6 531.628 3
 -9 -12 -5 1019.47 125.188 4
 9 -12 -5 980.052 119.834 4
 9 12 5 1271.94 161.929 7
 9 12 -5 955.178 140.266 5
 -9 -12 5 1344.78 130.604 6
 9 -12 -5 1377.55 157.15 3
 9 12 6 2448.06 217.785 7
 -9 -12 6 1691.45 163.772 6
 9 12 -6 2230.95 214.051 5
 -9 -13 0 -29.5986 58.8792 1
 -9 -13 0 -10.7707 61.318 4
 9 -13 0 -53.231 65.3566 4
 9 13 0 35.4481 64.8802 7
 9 13 1 10445.6 372.058 7
 -9 -13 -1 9621.63 380.628 1
 -9 -13 1 10530.5 399.895 1
 9 -13 -1 9697.64 360.206 3
 -9 -13 -1 10147.5 345.948 4
 9 -13 -1 9280.42 336.397 4
 -9 -13 -2 2826.52 196.365 1
 9 -13 -2 2861.88 192.378 3
 -9 -13 -2 2629.82 176.008 4
 9 -13 -2 2739.58 177.509 4
 9 13 2 2955.71 201.372 7
 9 13 3 965.343 131.701 7
 -9 -13 -3 561.387 103.919 1
 -9 -13 -3 896.36 114.108 4
 9 -13 -3 969.014 111.102 4
 9 13 -3 1032.22 127.634 5
 9 -13 -3 618.117 108.905 3
 9 13 4 9631.09 397.317 7
 9 -13 -4 9136.78 379.738 3
 9 13 -4 8635.32 381.957 5
 -9 -13 -4 8774.35 350.414 4
 9 -13 -4 9669.34 361.973 4
 9 13 -5 1216.04 154.544 5
 -9 -13 -5 1444.66 148.043 4
 9 13 5 1716.89 178.641 7
 9 -13 -5 1100.3 134.834 4
 9 -13 -5 1382.76 160.443 3
 9 13 6 2074.01 209.365 7
 -9 -13 6 2293.84 180.86 6
 9 13 -6 2564.07 230.652 5
 -9 -14 0 47.6586 71.6662 1
 -9 -14 0 -70.8694 69.5503 4
 9 -14 0 -23.3513 65.693 4
 9 -14 -1 5869.22 277.715 3
 9 14 1 5780.17 273.512 7
 -9 -14 1 5950.86 303.621 1
 -9 -14 -1 5265.65 283.715 1
 -9 -14 -1 5243.32 254.217 4
 9 -14 -1 5505.13 256.522 4
 -9 -14 1 5416.25 253.179 4
 9 -14 1 5549.91 256.408 4
 9 14 2 3737.69 230.07 7
 9 -14 -2 3874.76 229.59 3
 -9 -14 -2 3774.24 235.568 1
 -9 -14 -2 3516.54 208.793 4
 9 -14 -2 3371.53 206.049 4
 9 14 3 2707.08 203.67 7
 -9 -14 -3 2316.06 191.992 1
 -9 -14 -3 2663.45 185.835 4
 9 -14 -3 2499.78 180.471 4
 9 -14 -3 2439.88 193.134 3
 9 14 -4 7151.01 346.29 5
 9 14 4 7430.25 351.891 7
 -9 -14 -4 6463.67 307.572 4
 9 -14 -4 7689.61 324.303 4
 9 -14 -4 7041.22 337.137 3
 9 14 -5 486.5 117.345 5
 9 14 5 558.331 123.333 7
 -9 -14 -5 421.668 104.925 4
 9 -14 -5 474.697 102.56 4
 9 -14 -5 643.301 121.452 3
 -9 -15 0 16.9634 62.4824 1
 -9 -15 0 25.72 70.612 4
 9 -15 0 12.7061 65.261 4
 -9 -15 1 8662.84 336.243 4
 9 -15 1 8511.95 333.466 4
 -9 -15 -1 7751.34 357.607 1
 -9 -15 1 7675.29 363.01 1
 -9 -15 -1 8199.45 332.237 4
 9 -15 -1 8256.01 331.378 4
 9 -15 -1 8014.42 343.438 3
 -9 -15 2 2572.33 210.857 1
 -9 -15 -2 2598.52 208.773 1
 9 15 2 2879.76 203.319 7
 9 -15 -2 3035.93 212.363 3
 -9 -15 -2 2630.17 186.852 4
 9 -15 -2 2303.28 172.554 4
 9 -15 -3 245.198 89.8097 3
 9 15 3 192.153 86.8728 7
 -9 -15 -3 127.399 79.7056 4
 9 -15 -3 209.59 77.737 4
 9 -15 -4 2778.62 219.743 3
 -9 -15 -4 2623.86 198.235 4
 9 15 4 2848.06 223.345 7
 -9 -16 0 -17.7228 81.417 1
 -9 -16 0 13.8202 71.9895 4
 9 -16 0 -13.6221 70.9577 4
 9 -16 -1 5775.65 297.552 3
 -9 -16 -1 5751.82 283.869 4
 9 -16 -1 5616.03 278.372 4
 -9 -16 -1 5512.52 307.214 1
 -9 -16 1 5897.23 321.628 1
 -9 -16 1 5950.94 281.97 4
 9 -16 1 5732.77 279.982 4
 -9 -16 -2 3615.52 225.754 4
 9 -16 -2 3404.13 221 4
 9 -16 -2 3041.33 223.72 3
 -9 -16 -2 3625.71 244.941 1
 -9 -16 2 3633.52 257.192 1
 9 16 3 1433.77 159.516 7
 9 -16 -3 1115.44 145.848 3
 -9 -16 -3 1179.23 141.621 4
 -9 -17 0 43.7999 79.16 4
 -9 -17 1 5678.93 284.822 4
 -9 -17 -1 5028.92 271.422 4
 -9 -17 2 673.498 119.381 4
 -9 -17 -2 1089.93 137.919 4
 -10 0 0 523.012 68.3093 7
 10 0 -1 15348.3 377.112 6
 -10 0 1 15374.3 422.035 2
 -10 0 1 15100.1 402.766 7
 -10 0 2 61.3843 43.0757 7
 10 0 -2 96.639 40.827 6
 -10 0 -2 57.7569 22.7131 1
 -10 0 2 28.8002 42.5071 2
 -10 0 2 38.5977 27.8493 3
 -10 0 3 48437.8 927.16 3
 -10 0 3 49119.3 1023.28 2
 10 0 3 49777.2 980.83 7
 -10 0 3 49290.4 1013.52 7
 10 0 -3 48587.5 993.329 6
 -10 0 4 1909.52 115.952 3
 -10 0 4 1676.34 131.826 7
 10 0 4 1872.26 124.386 7
 -10 0 4 1699.13 134.643 2
 10 0 -5 3370.97 159.917 9
 10 0 5 3297.21 156.779 9
 10 0 5 3226.52 172.538 7
 -10 0 5 3152.57 168.389 3
 -10 0 5 3351.46 186.825 2
 10 0 -6 787.294 110.933 10
 -10 0 6 990.223 105.361 3
 10 0 6 816.325 96.1908 7
 -10 0 6 1100.74 108.288 2
 10 0 -7 4655.6 265.473 10
 10 0 -7 4130.48 247.91 5
 10 0 7 4105.94 214.13 7
 10 0 -8 234.901 109.857 10
 10 0 -8 167.708 89.8101 5
 10 0 -9 1450.33 176.867 10
 10 0 -9 1773.27 177.613 5
 10 1 0 71750.3 1272.35 6
 -10 1 0 71274.1 1325.42 7
 -10 -1 0 71055.9 1334.03 7
 -10 -1 1 254.057 55.4268 2
 -10 1 1 91.8376 49.8548 2
 10 -1 -1 94.9712 38.2497 6
 -10 1 1 200.44 51.6823 7
 -10 -1 1 157.704 53.0124 7
 10 1 -1 173.494 41.9493 6
 10 1 2 18217.4 456.062 7
 -10 -1 2 17905.1 466.235 7
 -10 -1 2 18186.3 381.305 3
 -10 1 2 17689.7 465.322 7
 -10 -1 -2 18145.8 369.699 1
 10 -1 -2 18928.1 455.022 6
 10 1 -2 17909.2 439.973 6
 -10 -1 2 17753.5 469.527 2
 -10 1 2 18558.8 485.117 2
 -10 -1 3 320.914 50.1325 3
 10 1 3 204.186 61.0374 7
 -10 1 3 192.932 54.4207 7
 -10 -1 3 270.565 62.9043 7
 -10 1 3 239.562 66.5681 2
 -10 -1 3 262.486 64.4006 2
 10 -1 -3 196.172 53.7811 6
 10 1 -4 -16.4532 42.2534 9
 10 1 4 40.6737 44.1046 9
 -10 -1 4 -21.121 39.1376 3
 -10 1 4 21.4728 39.7895 3
 -10 -1 4 -20.1971 48.0206 2
 -10 1 4 32.9399 52.2117 2
 10 -1 4 31.8406 42.6011 7
 -10 -1 4 21.0831 53.3642 7
 10 1 4 27.5232 45.7553 7
 -10 -1 5 10.2827 57.8608 2
 -10 1 5 125.069 60.8554 2
 10 1 5 120.324 65.7278 7
 -10 -1 5 103.643 64.7989 7
 10 -1 5 25.833 47.8765 7
 10 1 5 54.2001 40.3421 9
 10 1 -5 62.9071 39.816 9
 -10 -1 5 61.3873 51.0804 3
 -10 1 5 26.285 49.8875 3
 10 -1 5 26.8014 46.5444 5
 -10 1 6 13160.5 412.837 2
 -10 -1 6 12555.3 386.602 2
 10 1 -6 12959.5 436.116 10
 10 -1 -6 12368.9 431.266 10
 -10 -1 6 12784.6 395.392 3
 -10 1 6 11912.5 384.582 3
 10 -1 6 12684.8 375.834 7
 10 1 6 12855.4 401.686 7
 10 -1 -7 120.156 81.4443 5
 10 1 -7 126.181 77.475 5
 10 -1 -7 64.2747 69.7667 10
 10 1 -7 15.9217 78.2065 10
 10 1 7 144.216 70.0062 7
 10 1 8 24177.3 646.249 7
 10 1 -8 23510.2 706.819 5
 10 -1 -8 23773.9 692.178 5
 10 1 -8 24950.3 726.573 10
 10 -1 -8 24172.7 727.41 10
 10 -1 -9 -34.6066 73.5951 5
 10 1 -9 150.546 86.4511 5
 10 -1 -9 60.8083 87.988 10
 10 1 -9 -159.602 97.9792 10
 -10 2 0 159.318 54.4621 2
 10 2 0 273.742 42.6001 6
 -10 -2 0 234.46 55.0102 2
 -10 -2 0 187.44 53.0761 7
 -10 2 0 248.531 55.084 7
 -10 2 1 12692.5 353.589 7
 -10 -2 1 13374.6 367.695 7
 10 2 1 11932.5 366.513 2
 -10 -2 1 12686.6 260.496 3
 10 2 1 12711.9 287.846 6
 10 2 -1 12961.2 323.674 6
 10 2 1 12624.7 365.767 9
 10 2 -1 13264 371.214 9
 -10 2 1 12771.1 376.994 2
 -10 2 -1 12508.7 340.349 7
 10 2 1 13477 367.52 7
 -10 -2 1 12673.9 365.915 2
 10 2 2 652.296 79.0006 7
 -10 -2 2 792.372 86.3825 7
 -10 2 2 671.73 82.3578 7
 -10 -2 2 754.134 56.7885 3
 10 2 -2 567.299 76.617 9
 10 -2 -2 569.835 74.3184 6
 10 2 2 650.018 80.3519 2
 -10 -2 2 739.687 83.922 2
 -10 2 2 764.282 90.0691 2
 10 2 2 797.291 85.5451 9
 -10 -2 -2 681.121 54.5749 1
 -10 2 3 29823.6 709.361 2
 10 2 3 30237.2 676.016 2
 10 -2 -3 29942 681.263 6
 -10 -2 3 30191.2 613.032 3
 10 2 3 28703.2 660.729 9
 10 2 -3 30203.7 669.671 9
 -10 -2 3 29025.5 679.762 2
 10 2 3 30012.6 677.835 7
 -10 -2 3 30057.2 687.299 7
 -10 2 3 29669.2 685.989 7
 10 2 4 330.861 64.0856 2
 -10 2 4 578.119 92.7545 2
 -10 -2 4 334.085 69.5806 2
 -10 -2 4 304.107 58.9602 3
 -10 -2 4 418.672 82.5194 7
 10 2 4 303.831 66.7457 7
 10 -2 4 376.029 62.4581 7
 10 2 -4 457.086 71.5175 9
 10 2 4 365.481 66.7742 9
 10 -2 -4 496.312 81.7202 6
 10 2 5 24289.3 563.532 9
 10 2 -5 24860.6 569.025 9
 -10 -2 5 23900 582.35 3
 10 -2 -5 24382.1 634.13 10
 -10 -2 5 23549.4 617.949 7
 -10 2 5 23923.9 630.508 2
 10 -2 5 24281.7 597.157 5
 -10 -2 5 24542.2 601.136 2
 10 -2 5 25852.5 570.125 7
 10 2 5 24580.8 615.755 7
 -10 -2 6 21.2738 51.4163 3
 10 2 -6 13.6823 58.1927 10
 10 -2 -6 84.1952 62.1194 10
 -10 -2 6 -9.86134 49.9205 2
 10 2 6 -59.1008 69.5996 7
 10 2 -6 -43.9779 53.995 5
 -10 2 6 48.8694 56.1255 2
 10 2 -7 1612.22 158.008 5
 10 2 7 2054.97 162.129 7
 10 2 -7 2260.06 185.719 10
 10 -2 -7 1792.21 172.243 10
 10 -2 -8 165.491 94.477 10
 10 2 -8 106.332 89.7488 10
 10 2 -8 162.125 93.8688 5
 10 -2 -8 94.2374 73.4741 5
 10 2 8 276.022 89.6986 7
 10 2 -9 1101.53 158.456 10
 10 2 -9 1094.15 149.917 5
 10 -2 -9 1078.58 140.073 5
 -10 3 0 53221.7 1057.56 7
 10 3 0 55782.2 1091.44 7
 10 3 0 55066.8 1099.66 9
 10 3 0 56742.8 1120.39 2
 -10 3 0 54249.7 1101.53 2
 -10 3 1 1039.63 99.8764 2
 10 3 1 896.643 93.7768 2
 10 3 1 948.565 56.8042 6
 -10 3 1 773.54 81.0669 7
 10 3 1 868.057 88.7174 7
 -10 3 -1 834.754 76.6072 7
 -10 -3 1 1118.79 96.3976 7
 10 3 -1 820.422 91.3274 2
 10 3 1 947.154 91.5345 9
 10 3 -1 873.397 89.9021 9
 -10 3 2 8650.39 287.039 7
 10 -3 -2 8712.77 283.478 6
 -10 -3 -2 8572.26 231.583 1
 -10 3 2 8441.45 306.632 2
 10 3 2 8651.29 294.388 2
 -10 -3 2 8317.42 286.799 2
 10 3 2 8293.27 285.61 9
 10 3 -2 8538.05 291.321 9
 -10 -3 2 9204.26 298.648 7
 10 3 2 8443.49 290.023 7
 -10 3 3 1070.17 113.354 2
 -10 -3 3 1238.29 110.164 2
 10 3 3 1227.36 111.301 2
 10 3 3 1246.62 119.626 7
 -10 -3 3 1318.91 114.6 7
 -10 -3 -3 1288.25 74.452 1
 10 -3 -3 1050.91 101.391 6
 10 3 -3 981.618 96.8343 9
 10 3 3 1145.28 100.712 9
 -10 3 4 -48.793 66.1356 2
 10 3 4 -8.92089 50.7865 2
 10 3 -4 17.5068 46.2259 9
 10 3 4 25.6146 41.9324 9
 -10 -3 4 52.7153 43.3683 3
 -10 -3 4 19.4926 52.1601 2
 -10 -3 4 10.4602 51.3715 7
 10 3 4 41.8578 55.2616 7
 10 -3 -4 -10.7702 48.586 6
 -10 -3 5 138.232 60.4111 3
 10 -3 -5 83.9703 65.045 10
 10 3 5 103.607 61.6168 7
 -10 -3 5 -11.3216 61.3903 7
 10 3 5 32.5242 42.3662 9
 10 3 -5 33.3975 46.4246 9
 10 -3 5 53.7348 55.2069 5
 -10 3 5 102.232 56.5787 2
 10 3 -6 13467.5 453.48 10
 10 -3 -6 13494.2 457.548 10
 10 -3 6 14417.7 426.342 5
 10 3 6 13729.2 444.125 7
 -10 3 6 13930.9 448.881 2
 10 3 -6 13098.7 464.75 5
 10 -3 -7 48.6856 73.228 10
 10 3 -7 109.539 82.6543 10
 -10 3 7 154.3 66.9999 2
 10 3 7 68.8169 67.6138 7
 10 3 -7 118.347 67.2829 5
 10 3 -8 8918.61 398.711 10
 10 -3 -8 9218.89 412.953 10
 10 3 8 9018.48 368.056 7
 10 3 -8 8435.54 397.487 5
 10 -3 -8 9165.19 374.164 5
 10 3 9 122.405 81.9051 7
 10 3 -9 135.102 90.2517 10
 10 3 -9 80.8517 80.4367 5
 -10 4 0 192.821 60.4042 2
 10 4 0 70.9253 53.5595 2
 10 -4 0 182.388 31.194 3
 10 4 0 113.562 50.7022 9
 10 4 0 90.1602 54.8435 7
 -10 4 0 154.075 46.763 7
 10 4 1 6654.82 248.984 7
 -10 4 1 6348.41 229.679 7
 10 -4 -1 6445.97 183.528 3
 10 4 1 6669.77 256.766 2
 -10 4 -1 6422.99 212.799 7
 -10 -4 1 6261.98 238.804 7
 10 4 -1 6622.59 260.092 2
 -10 4 1 6666.19 263.029 2
 -10 4 -1 6176.1 238.74 2
 10 4 -1 6549.86 249.865 9
 10 4 1 5868.07 238.883 9
 -10 -4 2 -18.513 46.1663 7
 10 4 2 29.033 48.9924 7
 -10 4 2 113.939 46.9074 7
 10 4 2 74.7486 45.1665 9
 10 4 -2 -9.47544 41.948 9
 10 4 -2 95.8003 59.174 2
 10 4 2 -9.7804 44.1226 2
 -10 -4 -2 5.57675 33.5458 1
 -10 -4 3 66158.6 1313.13 7
 10 4 3 67595.1 1325.33 7
 10 -4 -3 66551 1315.16 6
 10 4 3 66432.1 1301.71 9
 10 4 -3 67153.3 1307.54 9
 10 4 3 66453.5 1311.53 2
 -10 -4 -3 67203.6 1217.45 1
 -10 4 4 247.199 76.7232 2
 10 4 4 132.367 51.4329 2
 10 -4 -4 255.203 71.5636 6
 10 4 4 323.132 75.6694 7
 -10 -4 4 384.45 73.9571 7
 10 4 4 357.376 66.8564 9
 10 4 -4 220.298 61.3548 9
 10 4 5 18957.3 478.47 9
 10 4 -5 19473.2 486.103 9
 -10 4 5 17983.8 549.259 2
 10 -4 -5 19537.8 540.665 10
 10 -4 5 18814.1 528.148 5
 10 4 -5 19343.4 560.34 5
 10 4 5 17816.5 527.765 7
 -10 -4 5 20106.2 530.394 7
 10 4 -6 -13.5204 66.4003 10
 10 -4 -6 56.8373 52.3381 10
 -10 4 6 -13.8797 66.0005 2
 10 4 -6 77.6888 68.783 5
 10 4 6 -13.4555 70.0904 7
 10 4 7 1391.98 146.21 7
 -10 4 7 1436.86 147.145 2
 10 4 -7 1228.92 151.01 5
 10 4 -7 1329.91 145.707 10
 10 -4 -7 1449.13 157.738 10
 10 4 8 78.1526 81.4413 7
 10 -4 -8 324.337 89.613 5
 10 4 -8 58.6925 72.0858 5
 10 4 -8 17.1692 77.4755 10
 10 -4 -8 185.798 88.3696 10
 10 4 9 582.827 113.673 7
 10 4 -9 508.23 119.309 10
 10 -5 0 12269.9 285.758 3
 -10 5 0 12750.1 336.275 7
 10 5 0 12266.4 382.508 2
 10 5 0 12875.3 377.234 7
 10 5 0 12140.7 375.704 9
 -10 5 -1 2212.91 140.049 2
 10 -5 -1 2053.44 101.205 3
 10 5 1 2143.17 142.176 9
 10 5 -1 2011.5 136.845 9
 10 5 1 2101.71 144.412 2
 10 5 -1 2141.85 146.055 2
 -10 5 1 2143.51 126.716 7
 -10 5 -1 1954.91 108.7 7
 10 5 1 2349.33 145.924 7
 10 5 2 21987.6 549.467 9
 10 5 -2 20809.2 544.775 9
 10 5 2 21913.8 557.296 2
 -10 5 -2 21267.7 521.433 2
 10 5 2 21795.7 555.996 7
 -10 -5 2 22200.6 541.922 7
 -10 5 2 21023.2 525.38 7
 10 5 -2 21980.7 569.531 2
 -10 -5 3 167.634 67.516 7
 10 5 3 261.874 71.6205 7
 10 5 3 308.847 68.1743 2
 10 -5 -3 281.096 70.1154 6
 10 5 3 144.923 57.6303 9
 10 5 -3 267.771 65.1158 9
 10 5 4 9.39861 45.4312 9
 10 5 -4 48.4343 45.2889 9
 10 5 4 -35.6793 58.4087 7
 -10 -5 4 41.7446 52.0483 7
 10 -5 4 36.9076 73.2234 5
 10 -5 -4 -41.7348 69.5778 10
 10 5 4 91.1187 71.9464 2
 10 5 -4 12.4425 50.6675 5
 10 -5 -4 45.4204 58.322 6
 10 5 5 187.984 53.9355 9
 10 5 -5 139.552 50.5396 9
 -10 -5 5 143.911 62.3644 7
 10 5 5 247.923 72.6058 7
 10 5 -5 241.389 71.9502 5
 10 -5 -5 356.215 75.4718 10
 10 5 5 118.069 56.1026 2
 10 -5 5 239.374 66.6067 5
 10 5 -6 9383.25 360.673 10
 10 -5 -6 9653.62 369.169 10
 10 5 -6 9124.51 384.112 5
 10 5 6 8693.69 357.953 7
 -10 5 6 9101.11 370.735 2
 10 5 -7 109.642 69.1553 5
 -10 5 7 29.5648 67.912 2
 10 -5 -7 -32.9389 83.3747 10
 10 5 -7 60.8239 71.0941 10
 10 5 7 62.1142 83.1073 7
 10 5 -8 14318.3 504.414 10
 10 -5 -8 13842 525.764 10
 10 5 -8 14257.7 543.053 5
 10 5 8 13910.4 496.104 7
 -10 6 0 355.636 44.0426 1
 10 -6 0 376.047 49.1288 3
 10 6 0 518.411 99.2547 2
 -10 6 0 417.861 62.518 7
 10 6 0 447.508 80.3129 7
 10 6 0 318.67 70.5153 9
 10 6 1 8163.84 298.515 9
 10 6 -1 8150.43 299.499 9
 -10 6 -1 8291.2 240.49 7
 10 6 1 7993.57 294.809 7
 10 6 1 8364.34 309.182 2
 10 6 -1 8030.9 303.236 2
 10 -6 -1 8306.35 235.962 3
 -10 6 1 8024.6 263.914 7
 -10 6 -2 8.93925 44.5843 2
 10 6 -2 -11.2597 51.7277 2
 10 6 2 -33.0751 62.0324 2
 -10 -6 2 28.5638 48.2009 7
 10 6 2 43.3228 55.6298 7
 -10 -6 -2 110.005 45.9141 1
 10 6 2 52.2167 50.4824 9
 10 6 -2 31.944 41.3438 9
 10 6 -3 31688.2 753.027 5
 10 6 -3 32538.2 763.761 2
 10 6 3 34104.2 765.144 2
 10 6 3 31191.4 735.316 9
 10 6 -3 33423.1 750.459 9
 10 -6 -3 32138.9 748.189 6
 -10 -6 3 33853.3 745.94 7
 10 6 3 31268 757.962 7
 -10 -6 -3 31081.8 680.973 1
 10 6 4 542.836 90.1342 2
 10 6 4 349.3 68.5141 9
 10 6 -4 455.156 76.9902 9
 10 -6 -4 312.547 69.76 10
 10 -6 -4 446.494 83.1119 6
 -10 -6 4 323.383 71.3123 6
 10 6 4 328.265 85.8413 7
 -10 -6 4 437.653 80.1458 7
 10 -6 4 383.44 90.6055 5
 10 6 -4 346.325 75.7902 5
 10 6 5 10064.8 331.202 9
 10 6 -5 10485.1 342.435 9
 10 6 -5 10562.8 401.454 5
 -10 -6 5 10816 365.485 6
 -10 -6 5 10626 360.572 7
 10 6 5 11304.2 363.815 2
 10 -6 -5 10548.5 371.4 10
 10 6 -6 218.837 85.3473 5
 -10 -6 6 280.425 80.4592 6
 10 6 6 287.644 82.2166 7
 10 6 -6 277.653 80.4891 10
 10 -6 -6 386.402 87.9821 10
 10 6 -7 2157.9 196.106 5
 10 6 -7 2114.38 180.093 10
 10 -6 -7 2345.57 196.689 10
 10 6 7 2295.13 193.934 7
 -10 6 7 2307.57 189.725 2
 10 6 -8 81.3503 77.3678 10
 10 6 -8 -20.8787 79.0115 5
 10 6 8 17.3858 84.0399 7
 10 -7 0 91044.5 1609.36 3
 10 7 0 89336.4 1742.44 2
 10 7 0 90546.1 1735.58 9
 10 7 0 88738.8 1713.82 7
 -10 7 0 90395.6 1633.23 7
 10 7 1 991.611 110.819 2
 10 7 -1 922.274 108.556 2
 10 7 1 720.573 96.5943 7
 -10 7 1 788.608 83.5512 7
 10 7 1 818.216 97.2425 9
 10 7 -1 941.667 102.276 9
 10 7 -1 671.053 80.2251 5
 -10 7 1 794.153 71.7067 1
 -10 7 -2 7182.11 262.829 2
 10 7 -2 6466.09 255.517 5
 10 -7 -2 6396.8 228.888 3
 -10 7 2 7110.34 237.829 1
 -10 -7 -2 6740.36 242.758 1
 10 7 -2 6925.15 279.909 9
 10 7 2 6452.94 268.898 9
 10 7 2 7158.45 285.101 7
 10 7 2 6570.76 277.113 2
 10 7 -2 7017.5 283.833 2
 10 -7 -3 256.794 60.2111 3
 -10 -7 -3 348.322 62.6696 1
 10 -7 -3 300.22 71.2337 10
 10 7 -3 353.893 84.5721 2
 -10 7 -3 356.28 63.6892 2
 10 7 3 390.3 95.6975 2
 10 7 3 367.976 82.6087 7
 -10 -7 3 258.322 63.5455 7
 10 7 -3 391.01 76.8225 5
 -10 -7 3 226.696 55.7333 6
 10 -7 -3 235.671 63.3024 6
 10 7 3 109.661 51.467 9
 10 7 -3 259.563 62.897 9
 10 -7 -4 -10.5217 55.566 10
 10 7 4 -34.1128 54.0732 2
 -10 -7 4 82.3546 59.9551 7
 10 7 4 106.998 69.6714 7
 10 7 -4 26.7801 50.6742 5
 -10 -7 4 76.9155 51.4569 6
 10 7 4 21.2364 52.9584 9
 10 7 -4 43.8141 49.4158 9
 10 7 5 14.6443 63.5691 7
 10 7 5 -11.2858 55.4262 2
 10 -7 -5 61.7502 60.6527 10
 -10 -7 5 -34.6268 55.7929 6
 10 7 -5 61.5967 55.1225 5
 -10 -7 6 9836.93 379.026 6
 10 7 -6 11007.7 441.428 5
 10 7 6 10765.6 419.31 7
 10 7 -6 10441.8 379.81 10
 10 -7 -6 10683.6 399.603 10
 10 7 7 17.2547 91.1205 7
 10 7 -7 19.7382 82.1828 5
 10 7 -7 -14.4899 65.3672 10
 10 -7 -7 49.697 70.4573 10
 -10 -7 7 31.0279 81.9279 6
 -10 7 7 50.3672 69.904 2
 10 7 -8 14285.3 563.016 5
 10 7 8 14296 530.048 7
 10 7 -8 14856 504.085 10
 10 8 0 130.993 66.3915 7
 10 8 0 272.767 81.3091 2
 10 8 0 121.524 62.4725 9
 10 8 1 10122.7 354.19 9
 10 8 -1 9668.5 351.337 9
 10 -8 -1 9736.82 290.214 3
 -10 8 1 9855.69 293.559 7
 10 8 -1 9425.1 301.282 5
 10 8 1 9508.56 350.057 2
 10 8 -1 9524.77 351.039 2
 -10 8 1 9234.05 271.62 1
 10 8 1 9805.12 342.461 7
 10 8 -2 863.267 93.9592 5
 10 8 -2 673.374 112.368 2
 10 8 2 1011.43 123.728 2
 10 8 2 820.416 106.722 7
 10 -8 -2 822.594 87.1437 3
 10 8 2 884.25 105.207 9
 10 8 -2 937.152 106.6 9
 -10 8 2 891.811 89.3973 1
 -10 -8 -2 856.028 92.1203 1
 10 8 3 12903.1 422.228 2
 10 8 -3 12928.2 420.86 5
 10 8 -3 12704 420.778 2
 -10 -8 -3 13990.8 392.128 1
 -10 8 3 13616.4 392.25 1
 10 -8 -3 13913.4 398.562 3
 10 8 3 13586 440.765 7
 10 8 3 12853.8 414.669 9
 10 8 -3 12813.5 419.925 9
 -10 -8 3 13009.7 365.07 6
 10 -8 -3 14387.1 388.327 10
 10 8 4 268.559 77.7248 7
 -10 -8 4 315.983 66.943 7
 10 8 4 349.717 73.4124 9
 10 8 -4 376.979 79.5978 5
 10 -8 -4 94.22 56.9155 10
 10 8 -4 220.369 71.4243 2
 -10 -8 4 286.81 69.3523 6
 10 -8 -5 10394.5 364.755 10
 10 8 -5 9802.02 400.821 5
 -10 -8 5 9514.89 348.067 6
 10 8 5 9415.8 385.676 7
 -10 -8 6 13.8207 67.8752 6
 10 8 -6 -18.3124 59.486 5
 10 8 -6 -12.6222 68.4338 10
 10 -8 -6 -14.4647 60.2249 10
 10 8 6 16.8033 65.24 7
 10 8 7 1682.01 180.887 7
 -10 -8 7 1849.62 175.301 6
 10 8 -7 1991.33 164.996 10
 10 8 -7 1816.76 194.066 5
 -10 -8 8 174.344 95.7714 6
 10 9 0 34214.7 777.303 7
 10 9 0 33483.9 798.209 2
 10 9 -1 -39.0132 74.8902 2
 10 9 1 -51.5666 72.534 2
 10 9 1 -59.3016 65.1233 7
 10 -9 -1 -40.7233 48.4771 3
 10 9 1 12.8632 52.381 9
 10 9 -1 -26.0436 55.3847 9
 -10 -9 -1 10.6507 50.6469 1
 10 9 -1 8.78818 44.4893 5
 10 9 -2 11184.8 389.687 2
 -10 -9 -2 10978.7 353.55 1
 -10 9 2 10397.4 320.138 1
 10 9 2 10397.3 376.922 9
 10 9 -2 10487.9 381.417 9
 10 -9 -2 10609.2 333.234 3
 10 9 2 10364.3 378.768 7
 10 9 -2 11300.6 358.824 5
 10 9 3 232.268 77.0157 7
 10 -9 -3 323.891 71.5774 3
 -10 -9 -3 275.869 63.5216 1
 -10 9 3 373.287 73.5138 1
 10 9 -3 289.561 74.2792 5
 10 9 -3 218.144 74.8793 2
 10 -9 -4 20.5961 50.5756 10
 10 9 4 -59.3996 75.1746 7
 10 9 -4 29.4609 61.3323 5
 -10 -9 4 79.7016 58.6632 6
 10 -9 -4 24.1222 58.3011 3
 10 9 5 64.9789 70.5187 7
 -10 -9 5 11.9376 56.7685 6
 10 9 -5 67.3371 74.5248 5
 10 -9 -5 36.9206 51.2446 10
 -10 -9 6 6265.33 295.478 6
 10 9 -6 5931.47 328.875 5
 10 9 6 5869.75 319.277 7
 -10 -9 7 95.493 80.5786 6
 10 9 7 75.4188 92.6064 7
 10 9 -7 63.66 82.3982 5
 10 10 0 71.1328 64.2875 7
 10 10 1 3485.94 205.322 7
 10 -10 -1 3777.98 181.48 3
 -10 -10 -1 3554.97 199.96 1
 10 -10 -2 50.6606 52.0428 3
 10 10 -2 44.3749 53.6271 5
 -10 -10 -2 -11.3914 63.3269 1
 -10 10 2 35.8633 47.9858 1
 10 10 2 39.9706 57.8378 7
 10 10 -3 31172.8 782.762 5
 -10 -10 -3 33050.3 762.523 1
 10 -10 -3 32297.4 761.073 3
 10 10 3 31931.6 810.709 7
 -10 10 3 32070.5 742.149 1
 -10 -10 4 686.154 93.4757 6
 10 -10 -4 682.879 103.818 3
 10 10 -4 686.751 106.664 5
 10 10 4 936.214 128.354 7
 -10 -10 5 6554.08 284.444 6
 10 10 -5 7351.14 349.276 5
 10 10 5 6804.71 334.209 7
 10 10 -6 534.396 119.196 5
 -10 -10 6 309.685 83.0972 6
 10 10 6 313.566 100.179 7
 -10 -10 7 1976.02 180.532 6
 10 10 -7 2062.89 212.022 5
 10 10 7 1473.09 178.874 7
 -10 -11 0 14879 468.688 1
 10 11 0 14358.7 450.306 7
 10 -11 -1 355.794 73.5016 3
 -10 -11 -1 368.544 81.25 1
 10 11 1 246.273 78.1439 7
 10 -11 -2 7643.64 294.883 3
 -10 -11 -2 7278.44 303.933 1
 10 11 2 7500.56 323.519 7
 10 11 -2 7781.1 301.606 5
 10 11 -3 40.87 61.4757 5
 -10 -11 -3 137.027 64.9068 1
 10 -11 -3 172.152 71.6295 3
 10 11 3 45.1804 72.813 7
 10 11 -4 -95.7155 79.5653 5
 10 -11 -4 -13.7814 69.7716 3
 10 11 5 106.862 90.2045 7
 -10 -11 5 207.962 76.6362 6
 10 11 -5 180.96 77.016 5
 10 11 -6 5652.85 332.166 5
 -10 -11 6 6124.14 293.165 6
 10 11 6 5526.98 324.013 7
 -10 -11 7 -47.9018 88.7654 6
 -10 -12 0 99.9923 67.9412 1
 10 12 0 76.1842 71.4549 7
 10 12 1 2562.85 184.211 7
 -10 -12 -1 2305.91 177.954 1
 10 -12 -1 2670.01 168.797 3
 -10 -12 -2 27.0209 63.1655 1
 10 12 2 14.5634 70.3969 7
 10 -12 -2 24.4054 56.0593 3
 10 12 3 14888.1 513.305 7
 -10 -12 -3 16169.2 500.973 1
 10 12 -3 16726.5 513.937 5
 10 -12 -3 15387.2 487.228 3
 10 12 4 153.102 100.181 7
 10 12 -4 114.928 80.6502 5
 10 -12 -4 73.7252 70.1361 3
 10 12 5 13610.7 517.023 7
 10 12 -5 14161.6 529.6 5
 10 12 6 -79.0387 112.492 7
 10 12 -6 -20.9152 90.7906 5
 -10 -12 6 14.1116 65.9763 6
 10 13 0 18944.2 546.284 7
 -10 -13 0 18402.8 576.024 1
 10 -13 -1 123.429 64.3297 3
 -10 -13 -1 240.115 82.4288 1
 -10 -13 1 79.5445 73.1152 1
 10 13 1 97.4824 79.3092 7
 10 13 2 4015.6 242.725 7
 10 -13 -2 4484.05 236.789 3
 -10 -13 -2 4065.9 238.794 1
 -10 -13 -3 262.959 87.1282 1
 10 13 3 404.691 103.423 7
 10 -13 -3 285.19 80.4225 3
 10 13 -3 454.267 96.21 5
 10 13 4 70.4381 87.8236 7
 10 -13 -4 31.168 70.3022 3
 10 13 -4 -16.9587 75.0737 5
 10 13 5 37.8562 88.4955 7
 10 13 -5 38.4172 89.8067 5
 -10 -14 0 163.62 82.8721 1
 10 -14 -1 2617.03 187.684 3
 10 14 1 2200.51 180.349 7
 -10 -14 1 2531.87 203.367 1
 -10 -14 -1 2538.66 195.783 1
 10 -14 -2 42.8676 66.8067 3
 -10 -14 -2 15.7503 73.6374 1
 10 14 2 15.1697 68.4339 7
 10 14 3 11845.7 452.389 7
 10 -14 -3 12281.6 443.136 3
 -10 -14 -3 12187 450.773 1
 10 -14 -4 32.8377 68.3615 3
 10 14 4 17.986 96.2567 7
 10 14 -4 -17.3468 69.0134 5
 10 14 -5 3677.02 258.426 5
 -10 -15 0 15513.5 543.248 1
 10 15 1 85.2192 73.9992 7
 -10 -15 -1 67.533 76.1767 1
 -10 -15 1 212.71 93.6192 1
 10 -15 -1 42.7966 70.0749 3
 -10 -15 2 5514.15 314.437 1
 10 15 2 5495.88 292.824 7
 10 -15 -2 5950.18 300.453 3
 -10 -15 -2 5854.61 306.98 1
 10 15 3 -67.1419 94.4445 7
 -10 -15 -3 100.095 76.6415 1
 10 -15 -3 160.679 80.1381 3
 -10 -16 0 181.371 87.721 1
 -10 -16 1 1653.12 183.97 1
 -10 -16 -1 2339.18 203.602 1
 10 -16 -1 2078.07 182.58 3
 10 -16 -2 48.0118 66.6385 3
 11 0 0 -12.232 37.1681 6
 -11 0 0 -18.9459 42.7338 2
 -11 0 0 34.3699 44.1323 7
 -11 0 1 35996.7 799.761 2
 -11 0 -1 36201 783.043 2
 -11 0 1 35830.3 780.998 7
 11 0 -1 36250.9 744.876 6
 -11 0 2 4564.45 216.074 2
 -11 0 2 4548.95 208.295 7
 11 0 2 4765.42 203.305 7
 -11 0 -2 4869.02 201.097 2
 11 0 -2 4660.53 193.956 6
 11 0 -3 13111.5 382.541 6
 -11 0 3 13303.9 402.201 7
 -11 0 3 13615.9 414.253 2
 11 0 3 12301.2 367.634 7
 -11 0 3 12964.1 321.34 3
 -11 0 4 11682.1 381.957 7
 11 0 4 11581.9 355.911 7
 -11 0 4 11593.4 386.18 2
 -11 0 4 11568.5 322.828 3
 -11 0 5 2446.95 166.514 2
 -11 0 5 2466.8 145.035 3
 11 0 5 2110.41 145.984 7
 11 0 5 2497.49 143.535 9
 11 0 -5 2246.31 137.738 9
 11 0 6 9022.62 320.388 7
 11 0 -6 8794.51 358.307 10
 -11 0 6 8228.62 321.028 2
 11 0 -7 13267.2 484.305 10
 11 0 7 12917 414.665 7
 11 0 -7 12575.1 468.303 5
 11 0 -8 93.699 86.1176 10
 11 0 -8 177.122 87.0148 5
 11 0 -9 3477.74 254.003 5
 -11 1 0 16.7827 43.7109 7
 -11 -1 0 44.1307 45.9758 7
 -11 1 0 19.6712 46.7703 2
 -11 -1 0 -65.9177 51.706 2
 11 1 0 50.5623 35.8419 6
 11 1 1 24836.5 508.908 6
 -11 -1 -1 24959 586.53 2
 11 1 1 25157.7 585.425 7
 -11 1 1 24624.8 607.125 2
 -11 -1 1 24580.8 598.147 2
 -11 1 -1 24515.3 584.653 2
 -11 1 1 24612.4 583.575 7
 -11 -1 1 23768.7 581.413 7
 11 -1 -1 24931.2 561.327 6
 11 1 -1 23799.1 538.544 6
 -11 1 -2 8584.07 280.397 2
 11 1 2 8686.89 292.29 7
 11 -1 2 8894.58 281.777 7
 -11 1 2 8570.22 311.376 2
 -11 -1 2 8655.87 306.326 2
 11 1 -2 8306.4 270.141 6
 11 -1 -2 8136.04 277.169 6
 -11 -1 2 8685.89 300.084 7
 -11 1 2 8458.45 295.02 7
 -11 -1 3 10.4853 53.8545 7
 11 1 3 -74.8932 57.4702 7
 -11 1 3 -21.0384 59.1853 7
 11 -1 3 16.6635 43.999 7
 11 -1 -3 19.269 48.7725 6
 -11 -1 3 -10.8347 54.8484 2
 -11 1 3 -11.5954 54.2113 2
 11 1 -3 9.54156 42.2389 9
 -11 -1 3 -10.892 34.0947 3
 11 1 -4 20863.2 526.331 9
 11 1 4 20964.6 526.395 9
 11 1 4 21747.4 545.882 7
 11 -1 4 21730 522.248 7
 -11 -1 4 20678.3 489.834 3
 -11 1 4 20474 558.077 7
 -11 -1 4 20597.3 558.562 7
 -11 1 4 21241.4 575.317 2
 -11 -1 4 20772.3 555.777 2
 -11 1 5 519.707 92.36 2
 -11 -1 5 424.876 78.8359 2
 -11 -1 5 430.979 72.4052 3
 -11 1 5 467.758 75.4261 3
 11 1 5 467.378 70.1283 9
 11 1 -5 376.056 66.3602 9
 11 -1 5 525.967 78.2229 5
 11 -1 5 442.485 76.5842 7
 11 1 5 381.032 80.5284 7
 11 -1 6 3902.72 199.776 7
 11 1 6 3859 213.356 7
 11 -1 -6 4503.33 250.773 10
 -11 1 6 4852.36 242.417 2
 -11 -1 6 4560.65 224.574 2
 11 1 -6 4324.44 246.168 10
 11 1 7 5448.09 262.318 7
 11 1 -7 5689.55 303.421 10
 11 -1 -7 5437.03 300.246 10
 11 1 -7 5639.75 304.038 5
 11 -1 -8 17.2038 90.8513 5
 11 1 -8 18.3574 74.7529 5
 11 -1 -8 -18.8324 73.1184 10
 11 1 -8 18.6394 79.2763 10
 11 -1 -9 2169.57 198.633 5
 11 2 0 5.16048 31.6797 6
 -11 2 0 29.8742 44.0826 2
 -11 2 0 -8.18411 40.1932 7
 -11 -2 0 -9.47392 45.0501 2
 11 2 0 19.8695 43.1253 9
 -11 2 1 34751 765.919 7
 -11 -2 1 36235.5 780.068 7
 11 2 1 34927.8 785.356 9
 11 2 -1 35141.7 787.611 9
 11 -2 -1 36378.9 755.046 6
 -11 2 -1 35575 779.464 2
 -11 2 1 35098.9 799.05 2
 -11 -2 1 34217.8 780.376 2
 11 2 1 36387.8 783.004 7
 11 2 1 35590.3 677.109 6
 11 2 -1 35096.7 719.523 6
 11 2 2 7132.02 273.683 2
 11 2 -2 6574.87 257.895 9
 11 2 2 7081.7 266.968 9
 11 -2 -2 6963.43 253.386 6
 -11 -2 2 6776.17 261.781 7
 -11 2 -2 6671.18 243.772 2
 -11 2 2 6999.5 279.125 2
 -11 -2 2 7134.65 269.559 2
 -11 -2 -2 6650.48 190.492 1
 11 2 2 6980.33 262.62 7
 -11 2 2 6887.73 261.539 7
 11 2 3 3979.52 196.195 2
 11 -2 3 4189.43 179.217 7
 -11 2 3 4135.15 203.45 7
 -11 2 3 3805.17 209.442 2
 -11 -2 3 3616.32 194.753 2
 11 -2 -3 3940.26 193.392 6
 -11 -2 3 3753.94 196.14 7
 11 2 3 3945.26 195.701 7
 -11 -2 3 3969.39 151.283 3
 -11 2 -3 4076.21 175.494 2
 11 2 3 3899.58 191.537 9
 11 2 -3 3939.73 191.803 9
 -11 -2 4 17872.8 510.262 7
 11 -2 4 19269.3 469.803 7
 -11 2 4 17429 507.765 7
 -11 2 4 18399.2 533.837 2
 11 2 4 18879.3 486.305 9
 11 2 -4 18318.9 482.934 9
 -11 -2 4 18706.1 449.159 3
 -11 -2 4 18101.6 505.746 2
 11 -2 -4 18734.5 514.305 6
 11 2 4 18492.7 506.522 7
 11 2 5 2031.58 132.5 9
 11 2 -5 2181.15 140.055 9
 -11 2 5 2110.99 163.535 2
 11 -2 5 2291.16 149.811 5
 -11 -2 5 1791.8 128.296 3
 -11 -2 5 1967.33 147.121 2
 11 -2 5 2137.41 134.14 7
 11 2 5 2207.13 158.307 7
 -11 -2 6 1865.8 144.977 2
 11 -2 -6 2192.2 176.514 10
 11 2 -6 2120.23 179.129 5
 11 2 6 2227.37 164.338 7
 11 2 -6 2119.99 173.859 10
 -11 2 6 2402.13 176.901 2
 11 2 -7 7156.69 346.979 5
 11 2 7 6951.14 306.903 7
 11 2 -7 7024.12 342.589 10
 11 -2 -7 6644.54 330.88 10
 11 2 -8 37.858 75.3083 5
 11 -2 -8 -50.0319 75.2337 5
 11 2 8 -28.5483 77.3906 7
 11 -2 -8 113.537 80.4816 10
 11 2 -8 18.513 77.0806 10
 11 -2 -9 2286.59 202.817 5
 11 3 0 61.321 51.7375 9
 11 3 0 22.0667 52.4657 2
 -11 3 0 10.2572 37.7814 2
 -11 3 0 -16.0311 43.4586 7
 11 3 1 12450.3 397.239 2
 -11 -3 1 13879.9 395.96 7
 -11 3 1 12897.5 371.914 7
 -11 3 -1 13206.9 387.684 2
 -11 3 1 12816.9 403.39 2
 -11 3 -1 13422.2 360.989 7
 11 3 -1 13044.2 396.458 9
 11 3 1 13883.1 403.208 9
 11 3 1 13578.9 395.418 7
 -11 3 2 9814.15 344.627 2
 11 3 2 9203.55 322.939 2
 -11 3 2 9899.32 319.921 7
 -11 3 -2 9737.68 309.72 2
 11 3 2 9662.45 323.764 7
 -11 -3 2 9888.66 325.146 7
 -11 -3 2 9468.89 322.487 2
 11 -3 -2 9852.57 318.426 6
 -11 -3 -2 9545.5 254.683 1
 11 3 2 9590.35 325.752 9
 11 3 -2 9453.57 324.541 9
 11 3 3 4535.4 212.268 2
 -11 3 3 4171.45 221.52 2
 -11 3 3 3927.59 201.665 7
 11 3 3 4435.37 213.575 7
 -11 -3 3 4220.01 208.052 7
 -11 -3 3 3963.47 202.539 2
 -11 -3 3 4359.27 162.785 3
 11 -3 -3 3866.56 196.759 6
 -11 3 -3 4141.54 179.257 2
 11 3 3 3825.24 192.032 9
 11 3 -3 4326.48 204.682 9
 11 3 4 32584.8 763.044 7
 -11 -3 4 32669.8 760.218 7
 11 -3 4 30076.3 679.773 7
 11 -3 -4 33037.5 766.892 6
 11 3 4 33198.3 732.637 9
 11 3 -4 31997.1 730.334 9
 11 3 4 31595.2 732.494 2
 -11 3 4 32413 795.331 2
 -11 -3 4 33085.3 755.143 2
 -11 -3 4 32335.9 688.598 3
 11 3 -5 2400.56 148.099 9
 11 3 5 2488.63 150.784 9
 -11 3 5 2703.98 189.414 2
 -11 -3 5 2652.13 152.294 3
 11 -3 -5 2601.78 176.479 10
 11 -3 5 2473.05 165.556 5
 11 3 5 2682.54 178.713 7
 11 3 6 8836.31 351.383 7
 11 -3 -6 8460.47 358.885 10
 -11 3 6 9085.08 363.241 2
 11 3 -6 9287.06 385.149 5
 -11 3 7 5227.67 263.69 2
 11 3 7 4538.2 256.516 7
 11 -3 -7 4999.35 284.067 10
 11 3 -7 4746.02 274.009 10
 11 3 -7 4997.69 288.471 5
 11 3 8 137 85.646 7
 11 -3 -8 -19.0544 70.1835 10
 11 3 -8 -36.5633 72.7326 10
 11 3 -8 -39.0136 73.8188 5
 11 -3 -8 16.2478 75.9623 5
 11 -3 -9 2032.28 188.69 5
 11 3 9 2117.58 187.476 7
 11 4 0 124.141 75.259 2
 -11 4 0 -21.3376 49.8806 2
 -11 4 0 -7.86051 39.2042 7
 11 4 0 74.5156 48.0229 9
 -11 4 -1 16012.5 444.53 2
 11 4 -1 16114.7 455.363 9
 11 4 1 15530.8 449.404 9
 -11 4 1 15326 460.912 2
 11 4 -1 15813.4 468.23 2
 11 4 1 16021.8 465.13 2
 11 4 1 16357.7 454.355 7
 -11 -4 1 15613.3 437.77 7
 -11 4 -1 15992.1 403.146 7
 -11 4 1 15939.8 424.717 7
 11 4 2 1395.08 118.073 9
 11 4 -2 1104.89 107.565 9
 11 -4 -2 1292.18 115.28 6
 11 4 2 921.106 101.955 7
 -11 4 -2 1179.68 103.469 2
 11 4 2 1153.32 115.234 2
 -11 -4 2 1070.29 105.213 7
 -11 4 2 1057.95 116.34 2
 -11 4 2 1037.31 106.754 7
 -11 -4 -2 1125.89 82.3349 1
 -11 4 3 5202.81 257.541 2
 11 4 3 5466.46 243.482 7
 -11 -4 3 5357.2 236.309 7
 11 -4 -3 4955.11 229.545 6
 11 4 3 5117.97 228.014 9
 11 4 -3 5008.49 227.54 9
 -11 4 3 4906.33 228.877 7
 -11 4 -3 5302.66 206.111 2
 11 4 3 5160.46 233.7 2
 11 -4 -4 22116.4 585.333 6
 -11 -4 4 22115.7 518.683 3
 -11 4 4 21050 608.374 2
 -11 -4 4 21222.5 570.004 7
 11 4 4 21761.9 587.963 7
 11 4 4 22041.6 561.792 2
 11 4 4 21472.6 548.396 9
 11 4 -4 21321.7 552.47 9
 11 4 5 788.133 111.819 7
 -11 -4 5 708.624 88.4269 3
 11 -4 -5 759.036 103.693 10
 11 4 -5 722.006 110.718 5
 -11 4 5 795.544 115.047 2
 11 4 5 760.431 90.8446 9
 11 4 -5 665.824 84.6064 9
 11 -4 5 812.999 105.49 5
 -11 4 6 2170.72 179.23 2
 11 4 -6 1983.75 169.213 10
 11 -4 -6 2586.69 191.301 10
 11 4 6 1858.43 165.519 7
 11 4 -6 2128.46 183.947 5
 11 4 7 6317.43 303.306 7
 11 4 -7 5324.68 308.53 5
 -11 4 7 5341.8 281.585 2
 11 -4 -7 5475.53 299.816 10
 11 4 -7 6395.47 319.759 10
 11 4 8 80.578 89.59 7
 11 -4 -8 94.6924 71.1994 5
 11 4 -8 40.5478 88.0093 5
 11 4 -8 17.967 79.5406 10
 11 -4 -8 19.1522 68.5608 10
 11 5 0 -33.4509 51.2243 9
 11 5 0 10.5793 55.1083 7
 -11 5 0 61.5344 43.79 7
 -11 5 0 33.683 51.5797 2
 11 5 0 23.3894 51.771 2
 -11 5 -1 19612.7 463.045 7
 -11 5 1 18562.1 482.097 7
 11 5 1 20045.6 529.749 7
 -11 5 1 19717.7 546.004 2
 11 5 -1 20347.1 547.138 2
 -11 5 -1 19515.4 517.489 2
 11 5 1 20142.3 540.848 2
 11 5 1 18739.3 522.304 9
 11 5 -1 19614 530.059 9
 -11 -5 2 15638 439.993 7
 11 5 2 15036.6 447.702 7
 11 5 -2 15918.4 457.449 9
 11 5 2 15082.1 444.886 9
 -11 5 2 13960.7 416.223 7
 -11 5 2 15026.6 472.207 2
 11 5 -2 15607.2 467.016 2
 -11 5 -2 16019.4 430.142 2
 11 5 2 15016.6 452.007 2
 -11 5 3 506.261 90.0666 2
 -11 5 -3 477.262 71.6637 2
 11 5 3 392.208 92.1222 2
 11 5 3 376.196 69.6573 9
 11 5 -3 583.719 84.8178 9
 -11 -5 3 507.415 84.2074 7
 11 5 3 416.893 85.0153 7
 11 -5 -3 678.593 91.4573 6
 11 5 -4 25392.3 675.051 5
 -11 5 4 24731.9 690.475 2
 11 5 4 25005.4 633.608 2
 11 5 -4 25889.9 632.354 9
 11 5 4 26441.1 631.126 9
 -11 -5 4 25560.2 643.699 7
 11 5 4 24776.6 656.687 7
 11 5 -5 2443.35 187.675 5
 11 -5 -5 2587.68 178.509 10
 -11 5 5 2466.86 191.565 2
 11 5 5 2395.42 152.913 9
 11 5 -5 2743.63 164.703 9
 11 5 5 2894.4 195.641 7
 11 5 -6 5593.39 275.268 10
 11 5 6 4948.06 269.43 7
 11 5 -6 4677.72 273.81 5
 11 -5 -6 4422.14 253.14 10
 -11 5 6 5020.69 280.232 2
 11 5 7 3968.14 249.39 7
 -11 5 7 3816.87 238.44 2
 11 5 -7 3672.72 259.881 5
 11 -5 -7 3567.67 242.297 10
 11 5 -7 3460.26 234.971 10
 11 5 -8 87.7601 83.467 10
 11 -5 -8 19.0953 68.3579 10
 11 5 8 67.9662 84.7454 7
 11 5 -8 41.863 74.9303 5
 11 -5 -8 60.9454 68.7386 5
 -11 6 0 23.7647 57.4366 2
 11 6 0 -12.143 60.5604 2
 11 6 0 -35.2952 50.0386 9
 -11 6 0 -7.4928 44.1193 7
 11 6 0 33.2241 56.0631 7
 11 6 1 24036.2 609.449 7
 11 6 1 24033.5 619.26 2
 -11 6 1 22631.6 551.828 7
 -11 6 -1 23274.5 521.239 7
 11 6 1 24445.5 615.032 9
 11 6 -1 23890.7 614.107 9
 11 6 -1 22979.1 613.252 2
 -11 6 -1 22214.5 589.276 2
 11 6 -2 3524.26 204.717 2
 -11 -6 2 3623.69 192.427 7
 11 6 2 3238.52 192.375 2
 -11 6 -2 3232.32 175.688 2
 -11 -6 -2 3695.76 166.059 1
 11 6 2 3229.27 186.769 9
 11 6 -2 3291.03 191.935 9
 -11 6 2 3377.71 180.077 7
 11 6 2 3284.77 194.321 7
 11 -6 -3 5648.19 253.614 6
 -11 6 -3 5655.98 221.853 2
 11 6 3 5455.5 252.545 2
 11 6 -3 4972.95 243.234 5
 -11 -6 -3 5481.06 203.582 1
 11 6 3 5320.14 258.377 7
 -11 -6 3 5530.78 243.492 7
 11 6 3 5611.7 247.724 9
 11 6 -3 5138.52 241.069 9
 11 6 4 12864.5 415.31 2
 11 6 4 13172.3 444.709 7
 -11 -6 4 13008.1 414.935 7
 11 6 -4 13373 445.192 5
 11 -6 -4 13268.3 412.887 10
 11 6 4 13397.8 410.877 9
 11 6 -4 13648.5 417.57 9
 11 6 5 1577.35 137.734 2
 11 6 -5 1683.8 157.237 5
 11 -6 -5 1813.53 150.968 10
 11 6 -5 1667.09 132.307 9
 11 6 5 1505.59 125.704 9
 11 6 5 1661.64 158.65 7
 11 6 6 3240.47 225.271 7
 11 -6 -6 3589.95 225.287 10
 11 6 -6 3536.53 242.262 5
 -11 6 6 3861.88 249.942 2
 11 6 -6 3385.53 215.922 10
 -11 6 7 7448.78 346.016 2
 11 6 7 6800.67 338.782 7
 11 6 -7 7694.69 344.234 10
 11 -6 -7 6953.51 344.213 10
 11 6 -7 6618.58 360.866 5
 11 6 -8 50.9505 85.9761 10
 11 6 8 53.5399 94.2468 7
 11 6 -8 -21.5268 91.5579 5
 -11 7 0 14.5207 41.811 7
 11 7 0 11.5968 61.2413 7
 11 7 0 -76.366 70.7531 2
 11 7 0 12.4032 48.1563 9
 -11 7 1 11381.2 338.724 7
 11 7 1 11372.7 385.951 7
 11 7 1 11895.3 399.497 2
 11 7 -1 11623.2 397.466 2
 -11 7 -1 11250.3 379.735 2
 11 7 1 11495.7 393.128 9
 11 7 -1 11351.5 389.828 9
 11 7 -2 2270 150.731 5
 -11 7 2 2692.01 140.954 1
 -11 -7 -2 2439.49 141.333 1
 11 -7 -2 2273.93 131.857 3
 -11 7 2 2638.49 156.435 7
 11 7 2 2311.87 172.142 2
 11 7 2 2681.57 183.988 7
 -11 7 -2 2891.31 165.421 2
 11 7 -2 2435.45 179.09 2
 11 7 2 2486.86 167.949 9
 11 7 -2 2315.67 163.998 9
 -11 -7 -3 366.908 66.1613 1
 11 7 -3 442.583 88.4185 2
 11 7 3 239.01 77.4002 2
 -11 7 -3 263.673 62.3725 2
 11 7 -3 369.221 80.8377 5
 11 -7 -3 261.236 65.8126 10
 11 7 3 263.519 65.9761 9
 11 7 -3 382.307 76.639 9
 -11 -7 3 282.879 72.1249 7
 11 7 3 439.491 92.6448 7
 11 -7 -4 15126.8 439.586 10
 11 7 4 13830.9 468.805 7
 11 7 -4 14074.2 439.492 9
 11 7 4 13384.9 428.433 9
 11 7 -4 13841.6 461.941 5
 11 -7 -5 260.94 76.0131 10
 11 7 5 76.8218 56.4062 9
 11 7 -5 159.536 60.2146 9
 11 7 5 62.0253 72.5262 7
 11 7 -5 113.656 71.9072 5
 11 -7 -6 3886.89 238.559 10
 11 7 -6 4853.1 284.93 5
 11 7 6 4301.02 262.805 7
 11 7 -6 4417.67 245.27 10
 11 7 -7 4345.47 255.975 10
 11 -7 -7 4901.77 279.431 10
 11 7 7 4597.2 283.356 7
 -11 7 7 3986.97 264.64 2
 11 7 -7 5036.7 310.507 5
 11 7 -8 65.2825 83.8321 10
 11 8 0 96.9455 71.3553 7
 11 8 0 26.5023 56.3602 9
 11 8 0 -53.4912 68.6857 2
 11 8 -1 26218.8 679.757 9
 11 8 1 24916.3 665.691 9
 11 8 1 26062.6 667.797 7
 -11 8 1 24505 584.846 7
 11 8 -1 25315.1 604.878 5
 11 8 1 25799.4 680.034 2
 11 8 -1 26687.8 681.976 2
 -11 -8 -1 26089 623.563 1
 11 8 2 7088.6 305.482 9
 11 8 -2 7918.31 322.714 9
 11 8 2 7636.15 317.779 7
 -11 8 2 7508.88 276.812 7
 -11 -8 -2 7067.67 270.897 1
 11 8 -2 7733.13 292.062 5
 -11 8 2 8152.16 265.433 1
 11 8 -2 7412.82 317.589 2
 11 -8 -2 7717.04 262.787 3
 -11 8 -2 7661.22 295.056 2
 11 8 3 3191.69 208.784 7
 11 -8 -3 4031.64 190.966 10
 11 8 3 3741.02 211.03 9
 11 8 -3 3439.92 208.849 9
 -11 8 3 3794.22 186.468 1
 11 -8 -3 3473.84 182.482 3
 11 8 -3 3624.24 208.756 5
 -11 -8 -3 3712.99 183.847 1
 11 8 -4 7282.96 328.66 5
 11 -8 -4 7854.42 299.762 10
 11 8 4 7499.77 337.831 7
 11 8 4 7778.39 311.386 9
 11 8 -4 7782.07 315.983 9
 11 -8 -5 1683.65 146.474 10
 11 8 -5 1554.73 161.62 5
 11 8 5 1663.31 167.868 7
 11 8 -6 2718.38 194.138 10
 11 -8 -6 2895.97 205.02 10
 11 8 -6 2458.38 215.241 5
 11 8 6 2768.3 223.132 7
 11 8 -7 7876.78 397.054 5
 11 8 -7 7929.33 340.91 10
 11 8 7 7126.7 362.609 7
 -11 8 7 6638.65 352.685 2
 11 9 0 62.946 61.8271 7
 11 9 0 -28.0618 51.6806 9
 11 9 1 11657.6 414.88 9
 11 9 -1 11164.3 411.922 9
 11 9 1 12059 414.628 7
 11 9 -1 11589.8 357.031 5
 -11 -9 -1 12084.8 383.381 1
 11 9 2 5623.51 277.641 7
 11 -9 -2 5735.35 230.789 3
 11 9 -2 5700.02 253.257 5
 -11 9 -2 6098.99 265.834 2
 11 9 2 5686.24 275.582 9
 11 9 -2 5790.75 282.829 9
 -11 -9 -2 6441.1 258.986 1
 -11 9 2 5674.63 222.626 1
 -11 9 2 5709.64 237.667 7
 -11 -9 -3 104.56 61.5917 1
 -11 9 3 79.7727 56.131 1
 11 9 -3 145.875 67.1548 5
 11 -9 -3 126.286 57.0839 3
 11 9 3 29.3903 75.4968 7
 11 9 3 80.4583 57.0601 9
 11 9 -3 206.942 71.8855 9
 -11 -9 4 12094.2 376.671 6
 11 -9 -4 11956.7 386.819 10
 11 9 -4 12919.1 451.255 5
 11 9 4 11673.8 443.57 7
 11 9 5 598.444 118.148 7
 -11 -9 5 528.383 94.8128 6
 11 -9 -5 549.079 96.4052 10
 11 9 -5 472.658 103.449 5
 11 9 -6 2906.01 231.594 5
 11 9 -6 2745.66 186.458 10
 11 -9 -6 2700.38 195.819 10
 11 9 6 2322.82 211.397 7
 -11 -9 6 2658.09 191.253 6
 11 9 7 4089.97 276.352 7
 11 9 -7 3657.89 275.168 5
 11 10 0 29.762 59.2035 9
 11 10 0 -13.0025 64.8468 7
 11 10 1 9597.61 378.492 9
 -11 -10 -1 9593.43 347.639 1
 11 10 1 9116.18 357.857 7
 11 10 -2 1128.82 116.372 5
 11 -10 -2 1205.12 113.818 3
 -11 -10 -2 1327.39 126.128 1
 11 10 2 1333.27 141.175 7
 11 10 3 3554.61 232.47 7
 11 -10 -3 3581.71 200.599 3
 11 10 -3 3876.13 225.045 5
 -11 -10 -3 4195.13 213.703 1
 11 10 -4 9420.45 389.192 5
 11 10 4 9688.81 402.35 7
 11 10 -5 704.621 122.208 5
 -11 -10 5 845.244 111.719 6
 11 10 5 857.614 138.495 7
 -11 -10 6 3189.08 208.999 6
 11 10 6 2567.73 223.883 7
 11 10 -6 2853.31 234.572 5
 -11 -10 7 4619.27 271.742 6
 11 11 0 93.5363 71.5138 7
 -11 -11 0 -13.7873 62.1987 1
 -11 -11 -1 7017.66 303.766 1
 11 11 1 6956.2 315.749 7
 11 -11 -1 7296.47 274.676 3
 11 11 2 5299.73 276.568 7
 11 -11 -2 4709.87 228.765 3
 -11 -11 -2 5803.58 265.092 1
 11 11 -2 5272.4 249.541 5
 11 11 3 979.302 134.697 7
 11 -11 -3 1092.91 120.797 3
 -11 -11 -3 974.415 116.916 1
 11 11 -3 964.089 123.573 5
 11 11 4 14323.5 518.628 7
 11 11 -4 15176.9 513.938 5
 11 -11 -4 14505.2 475.492 3
 11 11 -5 1270.98 159.348 5
 11 11 5 1096.66 159.299 7
 11 11 6 4266.82 283.263 7
 -11 -11 6 3863.39 231.245 6
 11 11 -6 4027.92 279.288 5
 11 12 0 -54.7002 77.8516 7
 -11 -12 0 88.9782 68.1264 1
 -11 -12 -1 7680.25 334.644 1
 11 -12 -1 8192.32 309.379 3
 11 12 1 8256.84 348.71 7
 11 12 2 1706.48 162.218 7
 11 -12 -2 1938.59 150.287 3
 -11 -12 -2 1648.72 148.201 1
 11 -12 -3 1125.9 128.099 3
 11 12 -3 841.929 116.69 5
 11 12 3 1265.21 160.498 7
 -11 -12 -3 948.28 123.958 1
 11 12 4 9758.42 418.171 7
 11 -12 -4 9141.29 372.393 3
 11 12 -4 9565.19 403.489 5
 11 12 5 785.945 138.852 7
 11 12 -5 800.088 132.946 5
 -11 -13 0 15.8445 68.7788 1
 -11 -13 -1 4190.85 249.321 1
 -11 -13 1 4308.34 261.024 1
 11 -13 -1 4247.85 225.283 3
 11 13 1 4697.18 264.636 7
 11 13 2 3721.76 239.747 7
 11 -13 -2 3762.8 216.403 3
 -11 -13 -2 3486.89 223.515 1
 11 -13 -3 1135.57 135.519 3
 11 13 3 1461.77 165.582 7
 -11 -13 -3 1326.9 145.782 1
 11 13 4 9072.8 410.146 7
 11 -13 -4 9932.61 390.251 3
 11 13 -4 8918.21 393.382 5
 11 13 -5 661.66 132.401 5
 -11 -14 0 -16.8178 88.8129 1
 11 14 1 7114.65 330.289 7
 11 -14 -1 6943.26 303.859 3
 -11 -14 1 6793.27 339.041 1
 -11 -14 -1 6884.79 332.347 1
 11 14 2 1703.41 174.319 7
 11 -14 -2 1526.72 149.236 3
 -11 -14 -3 1638.29 162.029 1
 11 -14 -3 1846.77 169.358 3
 11 14 3 1750.35 179.671 7
 11 -14 -4 3896.32 244.234 3
 11 14 4 3305.81 248.738 7
 -11 -15 0 17.7911 84.5998 1
 11 15 1 5212.01 280.081 7
 -11 -15 -1 4958.78 286.812 1
 -11 -15 1 4455.38 283.891 1
 11 -15 -1 5452.29 274.097 3
 -11 -15 2 1890.03 188.507 1
 11 -15 -2 1767.17 164.483 3
 11 15 2 1732.57 175.96 7
 -11 -15 -2 2233.31 191.202 1
 11 15 3 -17.3818 84.0194 7
 11 -15 -3 15.7759 77.4773 3
 -12 0 0 90439.9 1714.07 2
 12 0 0 89762.7 1629.73 6
 -12 0 0 89052.9 1688.72 7
 -12 0 1 19.9836 49.8354 7
 12 0 -1 38.0319 41.7696 6
 -12 0 -1 80.702 49.5459 2
 -12 0 1 22.3706 46.5753 2
 -12 0 2 9189.24 327.989 7
 12 0 -2 10037.1 312.247 6
 -12 0 2 9697.38 346.201 2
 12 0 2 9971.62 323.746 7
 -12 0 3 309.957 79.3219 2
 12 0 -3 290.464 67.0578 6
 -12 0 3 352.191 72.7249 7
 12 0 3 560.875 85.635 7
 -12 0 4 90.0066 63.158 2
 12 0 4 71.8601 63.6577 7
 -12 0 4 61.8477 65.3322 7
 12 0 -4 62.4154 51.8932 9
 -12 0 5 13.1286 69.3303 2
 12 0 -5 59.6972 53.9436 9
 12 0 5 -19.7656 54.2644 9
 12 0 5 -10.952 57.8361 7
 -12 0 5 -8.69028 57.9515 3
 12 0 -6 9680.74 386.464 10
 12 0 6 8850.51 332.177 7
 -12 0 6 9272.22 352.876 2
 12 0 -7 333.397 98.8141 5
 12 0 -7 176.368 95.7112 10
 12 0 -8 7188.32 365.891 5
 12 0 -8 8333.07 397.838 10
 -12 1 0 475.461 81.2299 2
 -12 -1 0 516.928 83.4505 2
 12 1 0 652.126 67.5598 6
 -12 -1 0 595.378 83.9661 7
 -12 1 0 539.364 77.988 7
 -12 1 1 7190.33 285.356 2
 -12 -1 1 6431.38 265.107 2
 -12 1 -1 6496.95 260.106 2
 -12 -1 -1 6941.27 266.03 2
 -12 -1 1 6516.69 258.404 7
 -12 1 1 6389.86 254.964 7
 12 1 1 6669.35 205.924 6
 12 -1 -1 6782.27 239.843 6
 12 1 -1 6633.52 226.215 6
 -12 1 2 674.931 98.1542 2
 -12 1 -2 595.1 81.7976 2
 -12 -1 2 613.382 90.9798 2
 -12 1 2 558.956 84.5106 7
 -12 -1 2 740.699 93.7315 7
 12 1 2 614.317 88.002 7
 12 1 -2 629.922 79.5042 6
 12 -1 -2 517.726 75.0616 6
 -12 1 3 28837.8 717.847 2
 -12 -1 3 28253.6 701.714 2
 -12 1 3 27046.3 685.446 7
 12 1 3 27739.3 671.972 7
 12 -1 3 28951.8 656.983 7
 12 -1 -3 28208.1 674.296 6
 12 1 3 28154.8 677.837 9
 12 1 -3 28575.5 678.994 9
 -12 -1 3 28091.1 689.199 7
 -12 -1 4 673.42 99.3916 2
 12 -1 4 736.735 94.1352 7
 12 1 4 590.562 94.7842 7
 12 1 -4 680.243 86.582 9
 12 1 4 821.852 98.4559 9
 -12 1 5 20693.4 602.882 2
 -12 -1 5 22131.5 594.727 2
 12 1 5 21262.3 544.501 9
 12 1 -5 21692.6 551.467 9
 12 1 5 21602 577.049 7
 12 -1 5 21915.1 553.776 7
 12 -1 -5 21076.2 545.939 9
 12 1 6 425.014 92.0113 7
 12 1 -6 672.244 112.386 10
 12 -1 -6 653.517 110.217 10
 -12 -1 6 751.376 103.072 2
 -12 1 6 674.816 110.054 2
 12 1 -7 1897.91 183.866 5
 12 -1 -7 2297.07 204.116 10
 12 1 -7 2183.13 200.507 10
 12 1 7 2077.93 168.479 7
 12 -1 -8 108.82 86.2624 5
 12 1 -8 229.73 96.93 5
 12 -1 -8 58.4141 82.8348 10
 12 1 -8 77.5378 89.0695 10
 12 2 0 32558.2 665.423 6
 12 2 0 33272.3 771.78 9
 -12 2 0 32328.9 765.349 2
 -12 2 0 34058.4 737.202 7
 -12 -2 1 -10.3615 58.3038 7
 -12 2 1 116.325 63.5438 7
 12 2 1 83.0374 58.4062 7
 12 2 1 11.1157 51.0718 9
 12 2 -1 11.1107 44.2118 9
 12 2 -1 61.4733 43.5841 6
 -12 -2 1 55.3174 50.8319 2
 -12 2 -1 93.238 55.4495 2
 -12 2 1 141.45 65.5322 2
 12 -2 -1 86.0084 47.233 6
 -12 -2 2 23583.6 597.725 2
 12 -2 -2 22885.2 563.984 6
 12 2 2 22451.4 578.168 7
 12 2 2 22997.5 589.607 9
 12 2 -2 23059.4 590.956 9
 -12 -2 2 22563 584.462 7
 -12 2 2 22989.3 578.105 7
 -12 2 2 22459.2 605.163 2
 -12 2 -2 22395.1 560.426 2
 -12 2 -3 43.3249 49.3319 2
 12 -2 -3 -21.3748 57.1985 6
 12 2 3 -10.7871 49.5575 9
 12 2 -3 32.8924 50.3707 9
 -12 -2 3 -11.8909 61.9418 2
 -12 2 3 13.2762 57.632 2
 12 2 3 208.337 68.6483 7
 -12 -2 3 46.392 52.3225 7
 12 -2 3 25.9709 59.6561 7
 -12 2 3 80.3703 61.4479 7
 12 -2 -4 96.1282 65.9825 6
 -12 -2 4 12.2223 57.1481 2
 -12 2 4 83.7245 68.535 2
 12 2 4 42.2374 51.0481 9
 12 2 -4 74.93 55.7648 9
 12 2 4 70.6041 66.2127 7
 12 -2 4 8.94943 52.1267 7
 12 2 5 237.003 76.6365 7
 12 -2 5 199.591 63.9287 5
 -12 -2 5 271.86 75.9214 2
 12 2 5 109.957 53.5841 9
 12 2 -5 194.479 60.9983 9
 -12 2 5 172.771 81.0641 2
 12 -2 -6 6441.35 312.265 10
 12 2 6 6346.59 289.229 7
 -12 2 6 6182.33 295.618 2
 -12 -2 6 6664.79 281.518 2
 12 2 -6 6052.71 304.08 10
 12 2 -6 5775.64 310.464 5
 12 2 7 368.56 93.8531 7
 12 -2 -7 336.036 98.4393 10
 12 2 -7 280.679 91.5107 10
 12 2 -7 274.142 84.1026 5
 -12 2 7 254.611 86.9735 2
 12 -2 -8 12951.1 490.884 5
 12 2 -8 13713.2 527.903 5
 12 -2 -8 12963.1 513.197 10
 12 2 -8 12492.8 499.323 10
 12 2 8 13781.8 466.187 7
 12 3 0 561.87 84.9998 9
 -12 3 0 536.318 88.0039 2
 -12 3 0 621.747 78.8298 7
 -12 3 -1 3942.42 201.843 2
 -12 3 1 4082.74 214.264 2
 12 3 1 4194.77 214.262 9
 12 3 -1 4099.84 210.912 9
 -12 3 1 4561.6 204.521 7
 -12 -3 1 3788.42 197.42 7
 12 3 1 4201.3 218.109 2
 12 3 1 4333.36 212.843 7
 12 3 2 686.686 93.1083 2
 -12 3 2 557.364 93.2948 2
 -12 3 -2 546.337 80.4835 2
 12 -3 -2 621.386 83.5606 6
 12 3 2 590.022 89.1788 9
 12 3 -2 491.026 78.6538 9
 12 3 2 696.853 94.5932 7
 -12 3 2 585.161 85.1627 7
 -12 -3 2 561.872 88.1899 7
 -12 3 -3 40889.9 875.018 2
 -12 3 3 43150 980.119 2
 12 3 3 43091.3 936.042 2
 -12 -3 3 43110.7 937.732 7
 12 3 3 41343.6 932.706 7
 -12 3 3 41815 931.861 7
 12 -3 -3 42948.7 928.268 6
 12 3 3 41238.9 923.327 9
 12 3 -3 42387.3 928.118 9
 12 3 4 2182.99 150.473 9
 12 3 -4 1977.72 145.977 9
 12 3 4 2161.96 161.561 7
 12 3 4 2142.82 151.069 2
 -12 3 4 2109.35 171.094 2
 12 -3 -5 13306.5 440.818 10
 12 3 5 11992.5 417.585 7
 12 3 5 12650.6 385.72 9
 12 3 -5 11863.2 382.631 9
 -12 3 5 12586.4 446.447 2
 12 -3 5 12007 402.589 5
 12 3 6 413.055 96.0669 7
 -12 3 6 473.306 100.346 2
 12 3 -6 342.699 90.7876 5
 12 3 -6 549.62 104.089 10
 12 -3 -6 503.593 100.67 10
 12 3 7 2519.05 197.281 7
 12 3 -7 2698.77 219.771 5
 12 -3 -7 2333.37 204.314 10
 12 3 -7 2561.46 209.318 10
 -12 3 7 2501.93 192.736 2
 12 3 -8 141.999 94.845 5
 12 -3 -8 86.1322 73.273 5
 12 -3 -8 58.6422 86.5382 10
 12 3 -8 56.998 96.1843 10
 12 3 8 -15.6475 76.8525 7
 -12 4 0 52025.2 1109.03 2
 12 4 0 51381.3 1107.58 9
 -12 4 0 52367.2 1049.64 7
 12 4 0 53098.6 1126.25 2
 -12 -4 1 4539.28 214.662 7
 12 4 1 4557.34 230.253 2
 -12 4 1 4411.95 228.364 2
 12 4 1 3911.96 213.132 7
 12 4 -1 4062.71 213.558 9
 12 4 1 4342.07 220.628 9
 -12 4 1 4482.79 204.002 7
 -12 4 -1 4383.16 214.438 2
 12 -4 -2 13791.3 412.803 6
 -12 4 2 13388.9 448.419 2
 12 4 2 14227.1 439.484 2
 -12 4 -2 14417.9 415.029 2
 -12 -4 2 13891.7 426.113 7
 -12 4 2 13920.3 416.019 7
 12 4 2 14244 436.932 7
 12 4 2 13920.7 431.527 9
 12 4 -2 13890.1 432.367 9
 12 4 3 172.195 72.4501 7
 -12 4 3 115.491 61.8402 7
 -12 -4 3 58.449 62.5926 7
 -12 4 -3 168.999 51.2612 2
 12 4 3 82.1794 66.0832 2
 -12 4 3 86.7211 61.5051 2
 12 -4 -3 114.553 64.4824 6
 12 4 -3 151.27 61.4811 9
 12 4 3 148.736 68.1256 9
 12 4 4 22.7608 50.3812 2
 -12 4 4 15.2482 60.6662 2
 12 4 4 65.5857 60.261 7
 12 4 -4 45.6156 55.1258 9
 12 4 4 11.1291 47.3363 9
 12 -4 -5 519.601 91.7113 10
 12 4 5 600.495 85.8736 9
 12 4 -5 718.649 95.0408 9
 12 4 -5 567.621 104.711 5
 12 4 5 634.333 105.022 7
 -12 4 5 539.424 114.006 2
 -12 4 6 7885.46 350.284 2
 12 -4 -6 8074.13 350.4 10
 12 4 -6 7846.47 348.435 10
 12 4 -6 7826.81 366.371 5
 12 4 6 7240.85 332.227 7
 12 4 7 702.235 119.48 7
 -12 4 7 425.917 104.627 2
 12 -4 -7 618.2 125.79 10
 12 4 -7 293.099 97.3579 10
 12 4 -7 640.314 125.204 5
 12 -4 -8 8794.35 384.97 5
 12 4 -8 9173.27 433.87 5
 12 4 8 8121.98 373.804 7
 12 4 -8 9578.91 416.808 10
 12 -4 -8 8213.86 407.483 10
 -12 5 0 416.391 69.1067 7
 12 5 0 334.785 83.1486 2
 -12 5 0 380.428 78.5494 2
 12 5 0 408.027 81.9987 9
 -12 5 1 5235.64 222.615 7
 -12 5 1 5271.65 255.214 2
 12 5 -1 5580 264.891 2
 12 5 1 4928.01 247.68 2
 -12 5 -1 5028.4 237.514 2
 12 5 1 5312.01 247.334 7
 12 5 1 5603.09 257.821 9
 12 5 -1 5822.08 261.232 9
 -12 5 -2 1041.7 103.126 2
 -12 5 2 1024.31 121.409 2
 12 5 2 923.701 119.26 2
 12 5 2 953.601 115.873 7
 -12 -5 2 975.107 108.53 7
 -12 -5 -2 966.976 85.9202 1
 -12 5 2 1027.82 105.79 7
 12 5 2 842.796 105.62 9
 12 5 -2 905.203 107.189 9
 12 -5 -2 933.2 106.876 6
 12 5 3 18543.9 521.916 2
 -12 5 -3 17434.8 463.176 2
 -12 -5 3 17711.4 505.764 7
 12 5 3 17654.7 523.508 7
 -12 5 3 17121.9 544.1 2
 12 5 -3 17531.3 510.41 9
 12 5 3 16774.3 498.24 9
 -12 5 3 18228.1 509.925 7
 12 5 4 46.0917 55.717 9
 12 5 -4 190.358 72.3162 9
 -12 5 4 128.435 77.6159 2
 12 5 4 11.9517 57.7889 2
 12 5 4 124.409 67.9021 7
 12 5 -5 23535.2 676.756 5
 12 5 5 22969.1 593.331 9
 12 5 -5 23185.6 602.304 9
 -12 5 5 22697 678.674 2
 12 5 5 23642.3 661.698 7
 12 -5 -5 23418.3 642.532 10
 12 5 -6 -15.5232 64.632 10
 12 -5 -6 94.5182 73.649 10
 -12 5 6 101.378 86.7822 2
 12 5 -6 -35.8769 67.8837 5
 12 5 6 -47.8046 80.6662 7
 12 -5 -7 1474.54 166.99 10
 12 5 -7 1239.05 149.702 10
 -12 5 7 1443.76 163.196 2
 12 5 7 1229.38 151.41 7
 12 5 -7 1328.63 158.367 5
 12 5 -8 218.893 89.6577 10
 12 5 8 121.87 94.4619 7
 12 -5 -8 307.322 86.64 5
 12 6 0 46364.1 1038.75 9
 -12 6 0 47158 953.756 7
 12 6 0 47432 1054.87 2
 -12 6 0 47170.9 1042.41 2
 12 6 1 90.1718 62.2764 9
 12 6 -1 38.9291 56.3389 9
 -12 6 1 55.3363 50.0147 7
 12 6 1 50.2004 72.2814 7
 -12 6 1 209.669 71.8011 2
 12 6 -1 94.3607 89.1339 2
 -12 6 -1 47.5993 49.5578 2
 12 6 1 -13.1596 75.7909 2
 -12 6 2 10857 406.373 2
 12 6 -2 10495 387.191 2
 12 6 2 10760 382.397 7
 12 6 2 9886.94 370.648 2
 -12 6 -2 10381.1 349.392 2
 -12 6 2 10333.2 344.186 7
 -12 -6 -2 10645.9 315.475 1
 12 6 2 10462.7 373.409 9
 12 6 -2 10158.8 374.179 9
 12 6 3 -41.3476 63.3158 7
 -12 6 3 11.6577 64.0098 7
 -12 6 3 112.314 65.3358 2
 -12 6 -3 -28.9449 63.7924 2
 12 6 3 38.4245 68.5461 2
 12 6 3 -24.9161 50.7301 9
 12 6 -3 25.4473 57.3981 9
 12 6 -4 87.7913 58.2297 5
 12 6 4 96.196 60.8878 9
 12 6 -4 49.8395 58.2703 9
 12 6 4 87.5547 73.8844 7
 12 -6 -4 71.9267 56.0639 10
 -12 6 4 169.7 79.3517 2
 12 6 -5 -16.497 74.4298 5
 12 6 5 160.216 63.6283 9
 12 6 -5 118.991 66.9595 9
 12 -6 -5 55.2838 65.7315 10
 -12 6 5 87.9877 76.3974 2
 12 6 5 47.0343 72.0337 7
 12 6 6 6112.08 316.709 7
 -12 6 6 6362.38 330.609 2
 12 -6 -6 6845.08 320.81 10
 12 6 -6 5745.04 297.021 10
 12 6 -6 5901.23 326.446 5
 12 6 7 141.457 97.0891 7
 12 6 -7 41.0613 92.6172 5
 -12 6 7 -69.9961 89.8783 2
 12 -6 -7 17.5805 77.826 10
 12 6 -7 33.2101 72.0807 10
 -12 7 0 492.652 93.9945 2
 12 7 0 442.986 97.3253 2
 12 7 0 694.697 100.761 9
 -12 7 0 591.629 76.8966 7
 12 7 1 4316.5 231.163 9
 12 7 -1 3840.39 222.167 9
 12 7 1 3752.12 219.465 7
 -12 7 -1 3730.21 209.955 2
 -12 7 1 3623.53 182.334 7
 12 7 2 1626.09 149.007 7
 -12 -7 -2 1782.78 125.029 1
 -12 7 2 1546.59 110.887 1
 -12 7 2 1684.82 129.522 7
 12 7 -2 1679.2 136.009 5
 12 7 2 1638.19 145.167 9
 12 7 -2 1749.36 152.788 9
 -12 7 -2 1706.95 138.206 2
 12 7 3 31441.3 758.436 9
 12 7 -3 29876.6 756.995 9
 -12 7 3 29495.8 722.795 7
 12 7 3 30199.5 777.963 7
 12 7 -3 29011.2 746.993 5
 12 7 4 1689.67 165.76 7
 12 7 -4 1576.92 154.112 5
 12 -7 -4 1689.19 141.417 10
 12 7 4 1824.48 147.009 9
 12 7 -4 1829.5 151.649 9
 12 -7 -5 8925.54 358.312 10
 12 7 5 9300.14 341.679 9
 12 7 -5 8960.23 344.295 9
 12 7 -5 9566.36 398.747 5
 12 7 5 10479.8 413.786 7
 -12 7 5 9168.37 411.462 2
 12 7 -6 134.385 85.1082 10
 12 -7 -6 279.921 90.6642 10
 -12 7 6 337.629 104.355 2
 12 7 6 193.255 97.7534 7
 12 7 -6 362.532 92.3262 5
 12 7 7 1793.94 189.137 7
 -12 7 7 1837.8 190.001 2
 12 7 -7 1710.67 194.807 5
 12 7 -7 2177.08 188.332 10
 12 -7 -7 1953.65 185.988 10
 12 8 0 23129.8 620.748 7
 12 8 0 21214.2 619.336 9
 -12 8 1 540.536 76.4102 7
 12 8 1 451.379 93.2718 7
 12 8 -1 646.503 84.301 5
 -12 8 -1 613.019 99.3444 2
 12 8 1 730.065 107.364 9
 12 8 -1 607.508 101.724 9
 -12 -8 -1 674.502 87.8409 1
 12 8 2 15543.5 486.783 9
 12 8 -2 14255.7 476.31 9
 12 8 -2 13641.7 431.247 5
 -12 8 -2 14348.1 442.203 2
 -12 8 2 13090.8 406.734 7
 12 8 2 14180.5 472.082 7
 -12 -8 -2 14675.3 418.442 1
 12 8 3 45.5564 67.225 7
 12 8 3 13.8004 62.2573 9
 12 8 -3 113.468 65.1599 9
 12 8 -3 -13.5168 57.491 5
 12 -8 -3 -20.2515 48.948 10
 -12 8 3 58.4796 61.0201 1
 -12 -8 -3 86.4367 52.7362 1
 12 8 4 -16.1149 69.9521 7
 12 8 4 -13.2305 57.4315 9
 12 8 -4 13.761 66.5172 9
 12 8 -4 -46.6804 66.1794 5
 12 -8 -4 82.6805 63.2122 10
 12 8 -5 -17.5874 69.9707 5
 12 8 5 51.7917 82.0926 7
 12 -8 -5 -13.5737 64.545 10
 -12 8 6 4587.7 291.414 2
 12 8 6 3783.12 263.486 7
 12 -8 -6 4067.99 249.041 10
 12 8 -6 4463.19 251.39 10
 12 8 -6 4431.73 285.595 5
 12 8 -7 15.5273 77.4401 10
 12 -8 -7 86.3984 77.9527 10
 12 8 -7 21.5765 87.8624 5
 -12 8 7 115.43 91.4828 2
 12 8 7 -57.7704 100.31 7
 12 9 0 305.206 90.9651 9
 12 9 1 3200.79 210.857 7
 -12 -9 -1 3245.47 187.999 1
 12 9 1 3117.84 211.498 9
 12 9 -1 2999.21 210.347 9
 -12 9 -2 101.197 66.8259 2
 12 9 2 59.138 66.7202 9
 12 9 -2 150.387 65.3065 9
 12 9 -2 144.436 68.5468 5
 12 9 2 118.385 69.209 7
 -12 -9 -2 99.7411 63.8472 1
 12 9 3 15430.8 526.515 7
 12 9 3 15917.4 513.675 9
 12 9 -3 16057.6 517.574 9
 12 9 -3 16134.3 506.145 5
 -12 -9 -3 16266.9 460.829 1
 12 9 4 33.6519 73.0409 7
 12 9 -4 32.1558 66.9439 5
 12 -9 -5 12589.3 426.266 10
 12 9 -5 12270.7 475.863 5
 12 -9 -6 303.996 97.1282 10
 12 9 -6 417.862 91.464 10
 12 9 6 325.441 103.939 7
 12 9 -6 283.138 104.022 5
 12 10 0 36701.5 920.041 9
 12 10 1 1365.93 147.048 9
 12 10 -1 1252.57 141.946 9
 12 10 1 1519.26 151.603 7
 -12 -10 -1 1419.86 132.867 1
 -12 -10 -2 5466.35 253.182 1
 12 10 2 5844.29 293.156 7
 -12 10 -2 4944.27 258.811 2
 12 10 -2 5384.02 253.497 5
 -12 -10 -3 11.7361 56.7304 1
 12 10 3 -16.5305 64.1818 7
 12 10 -3 101.371 77.503 5
 12 10 4 69.9892 84.5778 7
 12 10 -4 -16.5198 75.8907 5
 12 10 5 318.897 100.495 7
 12 10 -5 242.242 93.0437 5
 12 10 -6 5327.38 327.652 5
 12 10 6 5390.69 324.241 7
 -12 -11 0 243.447 82.5647 1
 12 11 1 2343.41 185.124 7
 -12 -11 -1 2581.14 182.997 1
 -12 -11 -2 222.331 79.542 1
 -12 11 -2 255.26 79.8508 2
 12 11 2 96.2791 81.2929 7
 12 11 -3 13991.1 466.276 5
 12 11 3 12591.9 478.81 7
 -12 -11 -3 12768 429.185 1
 12 11 -4 422.357 98.5572 5
 12 11 4 273.024 101.345 7
 12 11 -5 9569.72 432.782 5
 12 11 5 10415.9 446.959 7
 -12 -12 0 12490.2 449.677 1
 12 12 1 265.884 94.1982 7
 -12 -12 -1 323.646 93.1061 1
 12 12 2 8164.57 370.868 7
 -12 -12 -2 7869.95 335.922 1
 12 12 -3 240.599 78.4403 5
 -12 -12 -3 221.448 80.7121 1
 12 12 3 331.697 106.175 7
 12 12 -4 17.1767 68.3368 5
 12 12 4 -37.533 83.0757 7
 12 12 -5 135.408 82.2962 5
 12 12 5 99.3091 94.4664 7
 -12 -13 0 276.925 90.6684 1
 12 13 1 1361.26 152.077 7
 -12 -13 1 1312.6 158.934 1
 -12 -13 -1 1458.72 159.244 1
 12 13 2 33.9373 83.3347 7
 -12 -13 -2 -15.1563 76.7251 1
 12 13 3 12665.4 485.301 7
 -12 -13 -3 12804.1 454.182 1
 12 13 -4 122.112 82.9688 5
 12 13 4 76.9877 96.004 7
 -12 -14 0 14772.4 522.888 1
 -12 -14 -1 314.944 98.7234 1
 -12 -14 1 249.778 96.7968 1
 12 14 1 112.292 90.3285 7
 -12 -14 -2 4105.78 256.523 1
 12 14 2 4524.65 273.65 7
 -12 -14 2 4661.36 286.048 1
 12 14 3 90.5213 98.162 7
 -12 -14 -3 47.1789 85.2702 1
 12 15 1 1351.58 152.841 7
 12 15 2 289.819 108.866 7
 -13 0 0 35.3301 47.9576 2
 -13 0 0 104.648 58.1752 7
 13 0 0 -14.581 39.5296 6
 -13 0 -1 7600.17 293.383 2
 -13 0 1 7812.14 310.373 2
 -13 0 1 7562.88 291.837 7
 13 0 1 7562.5 238.469 6
 13 0 -1 7664.99 260.949 6
 -13 0 2 3300.53 201.174 2
 13 0 -2 3834.65 185.514 6
 -13 0 2 3967.16 208.926 7
 13 0 3 87.1237 66.8651 7
 -13 0 3 54.3335 64.6014 2
 -13 0 4 19397.3 568.521 2
 13 0 4 19228.2 528.01 7
 13 0 4 19305.8 532.19 9
 13 0 -4 18811.7 528.585 9
 -13 0 5 529.126 102.144 2
 13 0 5 680.915 101.421 7
 13 0 5 625.973 99.615 9
 13 0 -5 668.626 99.6682 9
 13 0 6 2838.53 188.295 7
 13 0 -6 2938.82 217.435 10
 -13 0 6 2975.66 202.172 2
 13 0 -7 2972.08 229.987 10
 13 0 -7 2865.6 232.309 5
 13 0 -8 117.06 86.3886 5
 13 1 0 -26.7156 40.1735 6
 -13 1 0 -20.4844 46.2048 7
 -13 -1 0 -11.7845 53.1621 2
 -13 1 0 -11.939 47.4995 2
 13 -1 0 -7.88832 38.1313 6
 -13 -1 1 12708.5 414.615 2
 13 -1 -1 13778.4 378.723 6
 13 1 -1 12798.1 355.38 6
 -13 -1 1 12804.7 403.215 7
 -13 1 1 12732.6 394.656 7
 -13 1 1 12614.2 419.251 2
 -13 1 -1 12743.8 404.472 2
 13 1 2 9484.54 335.761 7
 -13 1 -2 9494.25 327.326 2
 13 -1 -2 9244.02 316.332 6
 13 1 -2 9555.16 308.934 6
 -13 1 2 9499.22 338.483 7
 -13 -1 2 9232.88 337.324 7
 -13 1 2 9635.72 362.229 2
 -13 -1 2 9672.86 355.186 2
 -13 -1 3 6365.9 285.205 2
 -13 1 3 6834.49 303.412 2
 13 -1 -3 6526.99 268.213 6
 13 1 3 5996.36 265.827 7
 13 -1 3 6754.74 262.841 7
 13 1 -3 6154.71 271.438 9
 13 1 3 6037.69 270.482 9
 -13 -1 4 11325.1 403.045 2
 -13 1 4 10604.8 406.252 2
 13 1 4 10443.6 366.546 9
 13 1 -4 10917.8 374.037 9
 13 -1 4 11770.7 369.464 7
 13 1 4 11928.6 390.71 7
 13 1 5 4275.63 218.797 9
 13 1 -5 4869.04 229.023 9
 13 -1 5 4867.88 230.617 7
 13 -1 5 4971.85 232.256 9
 13 -1 -5 4843.94 229.052 9
 -13 -1 5 4808.46 255.28 2
 -13 1 5 4476.35 254.198 2
 13 1 5 4160.61 228.444 7
 13 1 6 2639.45 187.041 7
 13 -1 -6 2732.16 209.822 10
 -13 -1 6 2784.47 194.515 2
 13 1 -6 3245.07 228.615 10
 -13 1 6 2924.9 210.807 2
 13 1 7 6260.46 292.148 7
 13 -1 -7 6311.5 336.752 10
 13 1 -7 5555.4 318.766 10
 13 1 -7 5517.63 322.085 5
 13 -1 -8 114.096 80.8873 5
 13 1 -8 39.9769 83.233 5
 -13 2 0 37.087 51.4719 2
 -13 2 0 -30.0037 50.6289 7
 13 2 0 37.2291 49.3716 9
 -13 -2 1 10647.1 365.291 2
 -13 2 -1 9911.59 346.674 2
 -13 2 1 9602.24 361.354 2
 13 -2 -1 9824.57 321.049 6
 -13 2 1 10287.5 343.454 7
 -13 -2 1 10286.7 349.157 7
 13 2 1 9749.98 357.702 9
 13 2 -1 9576.17 353.262 9
 13 2 2 18020.5 506.614 9
 13 2 -2 16045.5 486.172 9
 -13 2 -2 17253.6 473.894 2
 -13 2 2 17319.2 518.041 2
 -13 -2 2 16196.4 494.204 2
 13 2 2 15648.5 478.937 7
 -13 2 2 15187.8 467.775 7
 -13 -2 2 17219.7 489.851 7
 13 -2 -2 16919.3 465.337 6
 -13 2 3 524.332 95.7481 2
 -13 -2 3 540.428 91.8429 2
 13 -2 -3 374.971 77.3967 6
 13 2 3 447.201 84.2667 9
 13 2 -3 365.158 80.8134 9
 -13 2 -3 482.946 77.6602 2
 13 2 3 449.838 90.4815 7
 -13 2 4 11136.6 420.9 2
 13 2 4 11467.9 383.853 9
 13 2 -4 11499 384.379 9
 13 2 4 11385.1 393.821 7
 -13 -2 4 11330.5 401.134 2
 13 -2 4 11391.1 357.463 7
 -13 -2 5 690.695 105.868 2
 13 2 5 844.91 115.319 7
 -13 2 5 723.716 116.539 2
 13 2 5 633.127 92.2918 9
 13 2 -5 862.534 102.646 9
 13 2 -6 2941.56 217.296 10
 13 2 6 2664.94 195.465 7
 13 -2 -6 3044.02 214.557 10
 -13 2 6 2733.5 205.986 2
 13 2 7 6624.79 310.519 7
 13 2 -7 6127.32 339.747 5
 -13 2 7 6246.96 306.128 2
 13 2 -7 6545.18 342.441 10
 13 -2 -7 6051.22 332.511 10
 13 -2 -8 18.5559 75.5614 5
 13 3 0 12.7674 47.0285 9
 -13 3 0 63.2375 51.5033 2
 -13 3 0 9.79381 48.1003 7
 -13 -3 1 10412.8 355.49 7
 -13 3 1 9256.52 329.688 7
 13 3 1 10816.7 374.866 9
 13 3 -1 9917.25 363.443 9
 -13 3 1 10045.3 370.033 2
 -13 3 -1 10134.8 356.667 2
 13 -3 -1 9968.86 330.348 6
 -13 -3 2 4697.09 235.994 7
 -13 3 2 4680 228.655 7
 13 -3 -2 4559.14 220.005 6
 -13 3 -2 5061.84 229.827 2
 -13 3 2 5296.69 265.135 2
 13 3 2 4941.9 244.168 9
 13 3 -2 4639.64 238.041 9
 13 3 2 5035.37 249.807 7
 13 3 3 3678.15 207.523 9
 13 3 -3 3702.21 208.125 9
 13 3 3 3959.54 218.467 7
 -13 3 3 3837.35 234.595 2
 -13 3 -3 3727.55 188.053 2
 13 3 4 5113.46 244.256 9
 13 3 -4 5623.84 255.368 9
 13 3 4 5383.64 264.201 7
 -13 3 4 5511.14 287.466 2
 13 -3 -5 889.959 119.384 10
 13 3 5 930.764 104.113 9
 -13 3 5 666.607 116.219 2
 13 3 -5 778.842 97.6099 9
 13 3 5 571.06 102.975 7
 13 3 6 1081.68 140.845 7
 -13 3 6 1052.8 136.493 2
 13 3 -6 886.466 130.122 10
 13 -3 -6 974.661 133.258 10
 13 3 -6 1073.59 141.385 5
 13 3 7 9568.14 385.895 7
 13 -3 -7 8495.78 396.841 10
 13 3 -7 9662 417.143 10
 -13 3 7 9177.54 388.563 2
 13 3 -7 8169.11 403.308 5
 13 -3 -8 54.3504 80.2028 5
 13 3 8 32.0439 76.1903 7
 13 4 0 -39.2589 66.2483 9
 -13 4 0 -38.8489 53.9197 2
 -13 4 0 -19.1531 51.2542 7
 13 4 1 15187.4 471.305 7
 13 4 1 15076.3 474.725 9
 13 4 -1 14692.9 470.4 9
 13 4 1 15945.4 491.425 2
 -13 4 1 15110.3 436.679 7
 -13 4 -1 15566.4 467.352 2
 -13 4 1 15242 483.363 2
 13 -4 -2 12693.9 399.692 6
 13 4 2 12227.9 414.449 7
 13 4 2 12485 418.287 9
 13 4 -2 11925.9 411.721 9
 -13 -4 2 12067.9 402.896 7
 -13 4 2 11440.7 384.368 7
 -13 4 2 12713.5 442.537 2
 -13 4 -2 12568.6 395.659 2
 13 4 2 12431.2 422.408 2
 13 4 -3 679.705 94.2932 9
 13 4 3 582.049 94.9713 9
 13 4 3 588.629 100.358 7
 13 4 3 488.426 91.829 2
 -13 4 3 484.901 97.4412 2
 -13 4 -3 631.422 87.4431 2
 13 4 4 8057.4 324.757 2
 -13 4 4 7748.22 357.09 2
 13 4 4 8761.46 352.379 7
 13 4 4 8460.42 326.529 9
 13 4 -4 8950.84 335.738 9
 13 4 -5 1948.89 180.438 5
 13 4 -5 1907.11 154.41 9
 13 4 5 1890.04 148.486 9
 13 4 5 2101.41 178.346 7
 -13 4 5 2325.8 195.491 2
 13 -4 -5 1938.47 168.197 10
 13 -4 -6 5946.78 307.693 10
 13 4 6 5224.05 288.415 7
 13 4 -6 5740.62 317.727 5
 -13 4 6 5633.42 305.545 2
 13 4 -7 5917.99 324.162 10
 13 -4 -7 5879.65 322.172 10
 -13 4 7 6172.76 316.333 2
 13 4 7 5805.55 309.62 7
 13 4 -7 6351.3 354.07 5
 13 5 0 -54.4958 61.4597 9
 13 5 0 42.5111 74.8318 2
 -13 5 0 -13.392 60.413 2
 -13 5 0 37.2056 54.1701 7
 -13 5 -1 14480.6 456.037 2
 13 5 1 15981.3 486.391 9
 13 5 -1 14615 473.085 9
 -13 5 1 14487.5 424.837 7
 13 5 1 15147.5 473.71 7
 -13 5 1 14258.6 476.693 2
 13 5 1 14940.7 481.323 2
 -13 5 -2 2897.57 179.045 2
 13 5 2 2984.37 195.925 7
 -13 5 2 2739.23 173.55 7
 13 5 2 3168.49 204.035 2
 -13 5 2 2929.04 205.012 2
 13 5 2 3027.83 198.279 9
 13 5 -2 2915.45 192.402 9
 13 5 -3 1159.56 128.369 9
 13 5 3 1402.9 133.801 9
 -13 5 -3 1207.29 113.343 2
 -13 5 3 1194.08 137.712 2
 13 5 3 1232.73 133.657 7
 13 5 4 7253.32 322.497 7
 -13 5 4 6944.39 338.579 2
 13 5 4 6156.02 280.985 9
 13 5 -4 6354.77 287.105 9
 13 5 5 1860.21 148.565 9
 13 5 5 2008.24 178.358 7
 -13 5 5 2029.4 184.399 2
 13 5 -5 2525.05 201.918 5
 13 5 -5 2583.18 174.857 9
 13 -5 -5 2282.36 181.598 10
 13 5 -6 1338.32 162.404 5
 13 -5 -6 1168.07 144.216 10
 -13 5 6 1288.04 158.12 2
 13 5 6 1105.57 146.79 7
 13 5 -7 5041.07 318.567 5
 -13 5 7 4372.25 278.537 2
 13 -5 -7 5107.27 301.636 10
 13 5 -7 5443.57 302.084 10
 13 5 7 4880.67 287.164 7
 13 6 0 -14.2184 53.8065 9
 -13 6 0 27.9672 59.4744 2
 -13 6 0 18.0626 52.0094 7
 13 6 1 8122.2 333.475 7
 -13 6 1 7256.49 277.34 7
 -13 6 1 7566.86 332.451 2
 -13 6 -1 8067.99 321.841 2
 13 6 1 7630.26 326.036 9
 13 6 -1 7612.61 326.35 9
 13 6 2 7447.13 322.467 7
 -13 6 -2 7179.35 292.175 2
 -13 6 2 6908.58 280.718 7
 13 6 2 7203.82 313.449 9
 13 6 -2 7511.62 321.52 9
 -13 6 2 6570.81 320.337 2
 -13 6 3 205.591 86.777 2
 -13 6 -3 146.038 61.4885 2
 13 6 3 136.197 71.9813 9
 13 6 -3 222.723 73.5666 9
 13 6 3 190.789 81.6347 7
 -13 6 4 11231.2 453.032 2
 13 6 4 11759 402.596 9
 13 6 -4 11250.4 425.692 5
 13 -6 -4 11174.8 394.755 10
 13 6 -4 11320.4 402.952 9
 13 6 4 11460.4 433.989 7
 13 6 5 662.992 120.861 7
 13 6 5 695.447 99.9675 9
 13 6 -5 595.268 101.046 9
 -13 6 5 633.001 127.713 2
 13 6 -5 678.267 120.313 5
 13 -6 -5 627.301 105.741 10
 -13 6 6 3204.54 243.195 2
 13 6 6 2780.97 221.211 7
 13 6 -6 2928.22 216.599 10
 13 -6 -6 2941.97 218.951 10
 13 6 -6 2604.3 220.544 5
 13 -6 -7 4109.53 264.301 10
 13 6 -7 3548.04 244.599 10
 -13 6 7 3574.93 251.832 2
 13 6 7 3684.94 262.386 7
 13 6 -7 3780.83 282.69 5
 13 7 0 29.8011 50.1019 9
 -13 7 0 -14.6568 55.4653 2
 13 7 1 6943.16 313.649 9
 13 7 -1 6660.85 308.55 9
 13 7 1 6138.18 299.534 7
 -13 7 1 6716.3 259.037 7
 -13 7 -1 6936.11 302.15 2
 -13 7 1 6474.1 316.754 2
 13 7 2 8655.33 364.74 7
 -13 7 2 8962.5 325.492 7
 13 7 -2 9342.94 345.223 5
 -13 7 -2 9373.74 345.026 2
 -13 7 2 8767.32 384.602 2
 -13 -7 -2 9676.12 311.638 1
 13 7 2 9260.5 368.168 9
 13 7 -2 9342.84 373.558 9
 13 7 3 6392.27 311.1 7
 13 7 3 6753.62 305.591 9
 13 7 -3 6745.87 308.864 9
 13 7 -3 6985 312.201 5
 -13 7 3 6032.31 329.148 2
 -13 7 4 7847.36 379.572 2
 13 7 4 7389.52 351.43 7
 13 7 4 8426.4 336.422 9
 13 7 -4 7298.74 326.854 9
 13 7 -4 7997.85 353.836 5
 13 -7 -4 7711.44 314.079 10
 -13 7 5 2238.33 209.657 2
 13 7 -5 2045.39 187.449 5
 13 -7 -5 2536.79 191.423 10
 13 7 5 2308.63 202.863 7
 13 7 -5 2316 177.197 9
 13 7 -6 2401.56 191.977 10
 -13 7 6 2428.97 218.99 2
 13 -7 -6 2537.39 196.976 10
 13 7 -6 1979.42 200.2 5
 13 7 6 2041.07 197.12 7
 13 7 7 6272.79 342.78 7
 -13 7 7 5617.16 327.278 2
 13 7 -7 6319 322.084 10
 13 -7 -7 5838.22 321.625 10
 13 8 0 31.2842 55.9962 9
 -13 8 0 62.065 72.5455 2
 13 8 1 4478.05 258.809 9
 13 8 -1 4959.35 267.721 9
 13 8 -1 4752.55 221.592 5
 -13 8 1 4794.77 273.912 2
 -13 8 -1 4657.74 251.319 2
 13 8 1 4304.58 249.783 7
 -13 -8 -1 4622.65 220.286 1
 -13 8 -2 6428.78 288.523 2
 13 8 -2 7027.99 294.683 5
 13 8 2 6561.7 314.3 9
 13 8 -2 6362.46 312.439 9
 13 8 2 6781.43 321.883 7
 -13 -8 -2 7183.52 273.503 1
 13 8 3 14.9076 65.9934 9
 13 8 -3 61.2803 66.5025 9
 13 -8 -3 10.8682 58.1642 10
 13 8 3 64.1851 86.9986 7
 13 8 -3 -42.9586 64.5979 5
 -13 8 4 10705.9 455.176 2
 13 8 4 10536.8 393.837 9
 13 8 -4 10088.3 393.801 9
 13 8 4 10838.1 432.322 7
 13 8 -4 10097.6 411.965 5
 13 -8 -4 10509.5 377.547 10
 13 -8 -5 85.1328 73.9516 10
 -13 8 5 326.87 100.362 2
 13 8 -5 109.815 79.4875 5
 13 8 5 163.019 84.7199 7
 13 -8 -6 1255.13 148.881 10
 13 8 -6 1230.26 147.873 10
 13 8 -6 1656.29 182.351 5
 13 8 6 1436.72 174.998 7
 -13 8 6 1185.22 167.85 2
 13 8 -7 3053.16 220.068 10
 -13 9 0 -98.1638 93.1487 2
 13 9 0 -32.946 79.6362 9
 13 9 1 8272.69 359.93 9
 13 9 -1 7326.71 346.073 9
 -13 9 -1 8064.39 343.84 2
 13 9 1 7152.91 333.953 7
 -13 -9 -1 7568.77 303.239 1
 -13 9 -2 4266.32 233.041 2
 13 9 2 4282.42 250.86 9
 13 9 -2 3929.99 247.243 9
 13 9 -2 4091.56 223.764 5
 13 9 2 3614.9 241.783 7
 -13 -9 -2 4233.72 217.711 1
 13 9 3 3227.14 219.697 9
 13 9 -3 2989.97 217.761 9
 13 9 3 3858.73 249.435 7
 13 9 -3 3218.34 211.521 5
 13 9 4 5937.68 323.16 7
 13 9 -4 6001.33 311.227 5
 -13 9 5 2985.99 246.856 2
 13 -9 -5 2851.11 197.622 10
 13 9 5 2963.03 234.934 7
 13 9 -5 2948.25 231.788 5
 13 9 -6 2004.5 172.796 10
 13 9 6 1727.07 194.608 7
 13 -9 -6 2141.66 187.394 10
 13 9 -6 1969.34 199.771 5
 -13 9 6 1963.2 212.874 2
 13 10 0 51.7111 73.3164 9
 13 10 1 6863.75 328.711 7
 -13 10 -1 6546.51 318.476 2
 13 10 1 6386.28 324.081 9
 13 10 -1 6370.57 324.507 9
 -13 -10 -1 7019 299.408 1
 13 10 2 3573.58 238.207 7
 -13 10 -2 3853.49 228.853 2
 13 10 -2 3677.54 212.572 5
 -13 -10 -2 3509.66 206.539 1
 13 10 2 3660.41 240.885 9
 13 10 -2 3581.54 240.988 9
 13 10 3 311.997 102.255 7
 13 10 -3 362.038 86.1076 5
 -13 -10 -3 450.483 83.8484 1
 13 10 -4 7266.37 349.272 5
 13 10 4 7456.64 370.21 7
 13 10 5 567.055 133.951 7
 13 10 -5 498.76 126.037 5
[truncated: 101,281 more chars]
