# Supplementary material for: Refinement of anomalous dispersion correction parameters in single-crystal structure determinations
Source: IUCrJ. 2022 Jul 20;9(Pt 5):604–9. doi: 10.1107/S2052252522006844 (PMC9438505; doi:10.1107/S2052252522006844)
Supplement: Supplementary file 2 [file m-09-00604-sup2.zip › Moly_home_structures.xlsx]

## Sheet: Sheet1
MoCO6		WAVELENGTH	Mo (0.71073)	RESOLUTION	0.65
IAM
Nr	f_prime_sasaki	f_double_prime_sasaki	r1_sasaki	wr2_sasaki	f_prime_refined	o(f')	f_double_prime_refined	o(f'')	r1_refined	wr2_refined
1	-1.8153	0.6883	1.39	3.36	-2.42	0.05	1.72	0.13	1.37	3.14
2	-1.8153	0.6883	1.3	3.14	-2.36	0.05	1.82	0.12	1.3	2.93
3	-1.8153	0.6883	1.42	3.47	-2.34	0.05	1.54	0.13	1.42	3.35		sd f'	0.0433333
4	-1.8153	0.6883	1.26	3.13	-2.29	0.05	1.71	0.13	1.25	2.95		sd f''	0.103333
5	-1.8153	0.6883	1.37	3.36	-2.44	0.05	1.57	0.14	1.33	3.13
6	-1.8153	0.6883	1.21	3.04	-2.34	0.05	1.52	0.13	1.2	2.86
AVG	-1.8153	0.6883	1.325	3.25	-2.365	0.05	1.64667	0.13	1.31167	3.06
HAR	PBE0 / jorge-TZP-DKH		iterative HAR
Nr	f_prime_sasaki	f_double_prime_sasaki	r1_sasaki	wr2_sasaki	f_prime_refined	o(f')	f_double_prime_refined	o(f'')	r1_refined	wr2_refined
1	-1.8153	0.6883	1.21	2.62	-1.46	0.04	1.63	0.11	1.19	2.54
2	-1.8153	0.6883	1.07	2.15	-1.41	0.03	1.72	0.11	1.03	1.89
3	-1.8153	0.6883	1.15	2.37	-1.36	0.03	1.43	0.11	1.12	2.18		sd f'	0.0383333
4	-1.8153	0.6883	1	2.07	-1.35	0.03	1.53	0.12	0.96	1.83		sd f''	0.0833333
5	-1.8153	0.6883	1.2	2.58	-1.43	0.04	1.53	0.1	1.18	2.59
6	-1.8153	0.6883	1.01	2.18	-1.36	0.04	1.46	0.11	0.99	2.03
AVG	-1.8153	0.6883	1.10667	2.32833	-1.395	0.035	1.55	0.11	1.07833	2.17667
		f'	f''
	diff(IAM-HAR)	-0.97	0.0966667
	diff(sasaki-IAM)	0.5497	-0.958367
	diff(sasaki-HAR)	-0.4203	-0.8617
