# Supplementary material for: Refinement of anomalous dispersion correction parameters in single-crystal structure determinations
Source: IUCrJ. 2022 Jul 20;9(Pt 5):604–9. doi: 10.1107/S2052252522006844 (PMC9438505; doi:10.1107/S2052252522006844)
Supplement: Supplementary file 2 [file m-09-00604-sup2.zip › Silver_home_structures.xlsx]

## Sheet: Sheet1
MoCO6		WAVELENGTH	Ag (0.56087)	RESOLUTION	0.55
IAM
Nr	f_prime_sasaki	f_double_prime_sasaki	r1_sasaki	wr2_sasaki	f_prime_refined	o(f')	f_double_prime_refined	o(f'')	r1_refined	wr2_refined
1	-1.4447	3.1114	3.04	6.37	-2.04	0.08	3.11	0.18	3.01	6.07
2	-1.4447	3.1114	2.53	4.92	-2.03	0.07	3.5	0.1	2.51	4.88
3	-1.4447	3.1114	2.29	2.89	-1.97	0.06	3.2	0.13	2.27	4.63		sd f'	0.0644444
4	-1.4447	3.1114	1.74	3.98	-2.02	0.05	3.39	0.09	1.69	3.7		sd f''	0.176667
5	-1.4447	3.1114	1.96	4.36	-1.88	0.05	3.76	0.08	1.95	4.24
6	-1.4447	3.1114	2.54	4.78	-1.86	0.06	3.5	0.1	2.54	4.72
AVG	-1.4447	3.1114	2.35	4.55	-1.96667		3.41		2.32833	4.70667
HAR	PBE0 / jorge-TZP-DKH		iterative HAR
Nr	f_prime_sasaki	f_double_prime_sasaki	r1_sasaki	wr2_sasaki	f_prime_refined	o(f')	f_double_prime_refined	o(f'')	r1_refined	wr2_refined
1	-1.4447	3.1114	3.03	6.15	-1.22	0.08	3.19	0.19	3.04	6.12
2	-1.4447	3.1114	2.44	4.72	-1.24	0.07	3.68	0.1	2.43	4.83
3	-1.4447	3.1114	2.15	4.15	-1.07	0.05	3.35	0.1	2.16	4.06		sd f'	0.0977778
4	-1.4447	3.1114	1.71	3.91	-1.24	0.05	3.57	0.08	1.72	3.87		sd f''	0.186667
5	-1.4447	3.1114	1.91	4.15	-1.14	0.05	3.9	0.07	1.89	3.96
6	-1.4447	3.1114	2.36	3.9	-0.91	0.05	3.61	0.04	2.35	3.37
AVG	-1.4447	3.1114	2.26667	4.49667	-1.13667		3.55		2.265	4.36833
		f'	f''
	diff(IAM-HAR)	-0.83	-0.14
	diff(sasaki-IAM)	0.521967	-0.2986
	diff(sasaki-HAR)	-0.308033	-0.4386
