# Supplementary material for: Refinement of anomalous dispersion correction parameters in single-crystal structure determinations
Source: IUCrJ. 2022 Jul 20;9(Pt 5):604–9. doi: 10.1107/S2052252522006844 (PMC9438505; doi:10.1107/S2052252522006844)
Supplement: Supplementary file 3 [file m-09-00604-sup3.zip]

Archive with 14 entries (14 files):
- leverage_fdp_19900.txt
- leverage_fdp_20001.txt
- leverage_fdp_20012.txt
- leverage_fdp_20018.txt
- leverage_fdp_20029.txt
- leverage_fdp_20040.txt
- leverage_fdp_20100.txt
- leverage_fp_19900.txt
- leverage_fp_20001.txt
- leverage_fp_20012.txt
- leverage_fp_20018.txt
- leverage_fp_20029.txt
- leverage_fp_20040.txt
- leverage_fp_20100.txt
