# Supplementary material for: Refinement of anomalous dispersion correction parameters in single-crystal structure determinations
Source: IUCrJ. 2022 Jul 20;9(Pt 5):604–9. doi: 10.1107/S2052252522006844 (PMC9438505; doi:10.1107/S2052252522006844)
Supplement: Supplementary file 3 [file m-09-00604-sup3.zip › leverage_fdp_19900.txt]

   1   3   1    3.1080  100.0000     5.6120    11.8312
   1   0   5    1.2628   25.6337     1.3465     0.7738
   3   9   5    0.8676   20.9717     0.4642     0.5100
   1   8   5    0.9385   14.2589     1.2505     1.3567
   5   6   3    1.2035   11.6107     1.7362     1.1415
   9   7   3    0.9129    8.1334     1.4134     1.1354
   3   7   3    1.2149    5.9443     5.3999     6.0937
   1   5   3    1.5269    4.5176    20.1814    14.5049
   3   1   5    1.2012    4.4609     9.2868     7.9488
  13   8   3    0.7148    4.2854     0.6592     0.4129
   5  10   3    0.9134    3.9022     6.3977     3.6334
  10   0   5    0.8622    2.8075    67.4972    63.4519
   4   0   0    2.9354    2.5577  3282.4415  3051.2999
  11   9   3    0.7572    2.4697     0.7163     1.3778
   9   1   3    1.1052    2.1457     4.0473     3.6390
   0   3   1    3.2230    1.8502    19.2255    21.9937
  11   1   3    0.9497    1.7877     4.9002     5.9626
   5   4   3    1.3716    1.4632    65.5309    63.9926
   1   0   2    3.0653    1.2424   924.9136   757.2924
   5   0   3    1.5724    1.0684   116.1113    93.2129
   7   8   5    0.8210    0.7666     7.6482     6.0795
   1   6   2    1.5965    0.7116   504.5591   566.0468
   7   0   3    1.3147    0.6505   182.9055   190.7753
   6   1   8    0.7341    0.6141   304.3153   318.2094
   4   6   0    1.5773    0.5956  1427.7950  1641.5465
  11   7   5    0.7280    0.5373     1.9784     1.5935
   2   6   0    1.7820    0.5194     1.6113     0.8859
  11   4   2    0.9518    0.4634    25.3052    24.5175
   2   6   4    1.1854    0.4134     1.9413     5.7166
   6   6   2    1.2440    0.3965    34.0664    19.4068
   2   9   1    1.1977    0.3797     0.2219     2.2453
   1  11   6    0.7331    0.3788    53.0720    53.9329
   3   7   5    0.9648    0.3696    20.1089    18.2956
   2   3   3    1.7578    0.3645    20.7468    19.0651
   4   3   3    1.5605    0.3551  1555.1000  1702.6598
   1   5   6    0.9542    0.3513    82.1014    75.7900
   4   7   7    0.7625    0.3418    32.8562    34.4708
   3   4   3    1.5514    0.3350   166.5681   189.3146
  11   7   2    0.8556    0.3347    82.4966    81.4658
   2   3   1    2.8252    0.3262 16555.6839 15808.8181
   2   5   5    1.0863    0.3248    14.2097    14.5929
   3   8   7    0.7478    0.3134   167.0003   177.4207
  13   0   3    0.8307    0.3066     9.1380    10.2632
   3   3   2    2.0588    0.3022  1102.2671  1181.4753
   4  11   2    0.9221    0.3001    52.9016    61.1814
   7   3   3    1.2403    0.2986   243.7500   233.7231
   7  10   3    0.8535    0.2869    10.8588     9.9934
   0   2   0    5.6106    0.2867 16639.3632 16357.2472
   1   9   1    1.2169    0.2786  2057.7807  2038.1997
   1   0   4    1.5734    0.2783  2274.8388  2218.9296
   3   2   2    2.2575    0.2719   612.7541   666.2703
   2   6   2    1.5540    0.2665   662.4356   600.2279
   2  14   0    0.7941    0.2636     5.4153     5.4599
   5  13   4    0.7216    0.2635   190.2556   190.0616
   5   2   3    1.5140    0.2613   228.7686   244.2851
   7   3   6    0.8706    0.2600    40.3854    42.7990
   5   0   7    0.8463    0.2572   119.7138   112.7793
   7   1   1    1.6051    0.2522  1285.4913  1423.2104
   2   1   0    5.2018    0.2521 15165.1838 15904.2375
   3   1   2    2.4084    0.2425   863.2912   931.2372
   0   4   8    0.7639    0.2372   301.5400   318.2946
   3   1   3    1.8369    0.2354   209.7229   221.6520
   5   1   2    1.8619    0.2352   770.7917   865.7293
   4   6   7    0.7864    0.2339     0.9663     1.3664
   1   3   5    1.1965    0.2305   369.8063   380.3808
   1   4   1    2.5069    0.2293  2193.7411  2268.6389
   0   5   3    1.5400    0.2271  2894.4644  2834.6445
   6   0   3    1.4370    0.2242  2101.3672  2169.5913
   8   6   7    0.7134    0.2240     1.4256     2.0241
   8   5   1    1.2060    0.2227   366.2639   355.9801
   2   0   2    2.7931    0.2187 11203.5505 10833.1805
   2  14   2    0.7704    0.2118    85.2187    85.0246
   8   7   2    1.0246    0.2116   125.8991   144.7642
   5   7   7    0.7484    0.2059   167.3109   169.7345
   8  11   2    0.8099    0.2048   141.0874   141.2976
   1   6   4    1.2040    0.2018  2332.2038  2280.3098
   6   2   1    1.7742    0.2015   478.4810   552.1019
   0   5   1    2.1160    0.1985   744.1209   777.6352
   5   8   1    1.1831    0.1957   539.5372   524.3568
   9   9   3    0.8293    0.1954    11.3117     9.3909
   0   6   0    1.8702    0.1932 25902.2389 25399.2849
   8   3   1    1.3357    0.1898   563.4024   585.2687
   3   0   5    1.2082    0.1890   826.9175   762.1362
  10  10   5    0.6837    0.1875   220.6885   229.1046
   3   4   2    1.8521    0.1872  1386.3622  1453.9968
  10   4   1    1.0677    0.1798   338.0339   343.4573
   3   2   3    1.7673    0.1795   374.7677   384.6044
   2   5   0    2.0963    0.1773  3300.0409  3673.9234
   6   0   1    1.8701    0.1763   779.1730   857.2532
   8   1   1    1.4185    0.1737   663.0281   702.8386
   5  12   4    0.7621    0.1733   177.8783   182.7182
   2   3   2    2.2380    0.1715  2183.6759  2274.6414
   3   7   2    1.3440    0.1701    85.5323    79.3657
   7   3   1    1.4879    0.1695   898.0586  1021.9871
  11   4   5    0.7846    0.1693    21.6763    20.1517
   0   7   1    1.5543    0.1676   637.9810   659.3883
   7   0   2    1.4832    0.1674   674.7387   758.6360
   1   3   3    1.8201    0.1649  1091.8347  1025.9627
   3  12   2    0.8743    0.1649    90.5988    82.6925
   6   6   0    1.3520    0.1622    12.2997    12.6493
  12   6   3    0.8023    0.1553     3.0401     2.8667
   6   4   2    1.4324    0.1539    31.3500    37.6053
   9   0   5    0.9101    0.1524    33.8591    39.5455
   1   7   1    1.5408    0.1517  1510.1217  1527.0761
  10   4   4    0.8947    0.1513    18.3153    16.7401
   1  11   3    0.9162    0.1508    79.1065    70.6335
   9   9   5    0.7351    0.1508    21.0900    24.0240
   7   5   1    1.3145    0.1456   906.0580   897.5979
  11  10   2    0.7514    0.1428    31.8738    34.0482
   0   4   0    2.8053    0.1427 24309.6322 23202.3580
   1   1   3    2.0484    0.1427   164.2155   168.8261
   5   2   4    1.2806    0.1421  1625.7413  1592.7993
   1   6   1    1.7734    0.1420  2762.0559  2827.2115
   4  13   4    0.7342    0.1416    78.8019    85.8197
   3   6   5    1.0148    0.1403   376.6122   373.5763
  12   8   1    0.7962    0.1399    50.1041    54.6731
   5   2   1    2.0502    0.1386  1691.1164  1900.3526
   5   3   3    1.4495    0.1382   522.0504   520.5500
   5   3   6    0.9344    0.1368   407.8851   385.8348
   1   4   2    2.0695    0.1360  1109.2098  1139.8289
   6  12   5    0.7028    0.1321   393.3882   420.4889
   0   4   2    2.1024    0.1313  3206.7411  3332.6276
   4   6   2    1.4126    0.1305  3378.7246  3255.5447
   2  15   1    0.7371    0.1298    81.7729    88.6453
   7   2   1    1.5580    0.1286   852.2611   995.3397
   1   1   4    1.5582    0.1276  2498.8982  2448.5437
   6   2   2    1.5971    0.1259     2.7806     0.7713
   6  14   2    0.7223    0.1248    12.1628    12.1084
  13   6   3    0.7592    0.1241     3.5486     3.6733
   2   4   1    2.3513    0.1232  1401.4909  1451.2812
   4   2   2    2.0121    0.1227  2370.1978  2502.3641
   4   5   6    0.9102    0.1218    12.2797     8.6358
   3   2   7    0.8731    0.1215   268.8384   261.3785
   8   5   6    0.8018    0.1200     4.0846     4.5135
   3  10   1    1.0634    0.1200  1322.1019  1252.3147
   3   2   6    1.0052    0.1184  1074.2573  1019.2602
   3   8   2    1.2192    0.1174  1230.5594  1185.5858
   9   3   2    1.1484    0.1166   458.6794   460.5871
   8   9   4    0.8154    0.1165     7.8506     7.9712
   5   1   1    2.1613    0.1158  2830.0809  3143.3049
   2   3   7    0.8719    0.1157    51.0494    56.5916
   8   4   5    0.9087    0.1152     0.4868     0.1370
   1   7   4    1.1229    0.1149  1170.1859  1137.1115
   1  10   1    1.1001    0.1130  1048.1107  1022.2281
   1   3   4    1.4503    0.1129  4683.6948  4519.6131
   3   1   8    0.7762    0.1112    21.7162    19.3160
   7   2   4    1.1295    0.1111   944.3072   920.9174
   4   8   2    1.1756    0.1111  1445.6743  1373.4853
   4   1   6    0.9918    0.1102    48.4509    34.8496
   2   7   2    1.3903    0.1101  1583.4415  1557.9739
   4   0   7    0.8668    0.1099   131.3880   124.8404
   7   6   2    1.1621    0.1097  1046.0729  1093.6444
   5   8   3    1.0467    0.1088   269.9925   303.7246
  10   7   5    0.7593    0.1081     0.3608     0.0228
   9   4   7    0.7199    0.1072   173.7756   182.2166
   8  10   1    0.8828    0.1070   378.8035   380.3534
   6   8   2    1.0730    0.1069    97.4553   108.9703
   9   3   7    0.7305    0.1069   264.8720   273.9128
   9   5   3    0.9954    0.1055   153.2730   135.0712
   6  14   3    0.7000    0.1053   576.3541   574.1268
   0   1   3    2.0803    0.1053  3623.3743  3693.6273
   7   9   1    0.9884    0.1052   685.8486   738.6210
   2   2   3    1.8767    0.1040  4833.5887  5034.1099
   7  11   3    0.8059    0.1034    80.0970    82.7787
   9   9   6    0.6863    0.1031    93.4599   103.2868
   5   2   5    1.0957    0.1019   291.0227   311.7422
  11   5   3    0.8773    0.1014    16.5943    17.8408
   6   6   1    1.3224    0.1012   667.2139   647.8660
   3   5   3    1.4330    0.1011  1207.5479  1137.8902
   8  10   3    0.8216    0.1010    76.2462    74.0811
   4   9   7    0.7117    0.1009    41.5020    40.5444
   3   9   2    1.1127    0.1008   565.0417   560.6261
   7   7   1    1.1401    0.1004   878.2400   896.2736
   5   7   1    1.2961    0.1003  2050.7695  2021.1014
  14   4   4    0.7169    0.1001    10.9325    10.6644
   6   2   7    0.8144    0.1000   286.6944   291.0973
   4   8   3    1.0863    0.0997     3.2811     1.0855
   8   7   1    1.0671    0.0986   471.6302   464.9767
   2   8   3    1.1468    0.0985  2153.7376  2093.8743
   1   5   2    1.8108    0.0984  2558.2622  2561.5168
  12   2   6    0.7127    0.0984   239.1535   234.1444
   4   8   0    1.2656    0.0980  1725.6271  1695.6002
  15   3   3    0.7204    0.0976     8.7702     8.4380
   2   6   1    1.7157    0.0972  1090.3627  1113.3977
   9  10   5    0.7068    0.0971    25.6260    24.3911
   6   5   2    1.3377    0.0957  1812.9359  1806.9065
  12   2   3    0.8773    0.0953     0.3643     0.0494
   4  11   6    0.7125    0.0952     4.0564     2.9848
   4   4   0    2.0281    0.0941  5065.8501  5378.2955
   7   6   1    1.2252    0.0927  1396.5151  1424.1244
   4   4   2    1.7092    0.0927  4489.9623  4616.9901
   2  11   0    1.0050    0.0924  2096.9301  2026.4588
   0  15   3    0.7053    0.0921   232.8572   223.5443
   1   3   2    2.3709    0.0919  2419.1537  2394.3551
  12  10   2    0.7184    0.0908   201.0752   207.6458
  16   2   2    0.7093    0.0904   324.9319   309.9397
   8   0   7    0.7717    0.0900   158.7372   163.4988
  14   3   1    0.8116    0.0899   333.7666   348.4279
   0   3   3    1.8424    0.0899 20899.5632 20237.2626
   4   9   3    1.0089    0.0898  3232.6381  3337.7103
   5   9   7    0.7002    0.0893   224.4613   229.6570
   1   2   8    0.7843    0.0893    15.4590    16.6439
   7   4   4    1.0665    0.0890   819.1115   827.4148
   1   2   3    1.9531    0.0888  1006.8877   962.6163
   4   9   1    1.1293    0.0887   564.9450   544.5046
   3   2   4    1.4232    0.0886  3514.1933  3382.6307
   9   6   7    0.6920    0.0872   317.7844   315.9625
   6   9   1    1.0374    0.0871     3.9531    12.2918
  12   1   0    0.9748    0.0865    30.9815    30.9746
   1   7   3    1.2705    0.0865   865.6781   849.4280
   9   4   2    1.1085    0.0865   366.9356   364.1263
   3   4   4    1.3030    0.0863  1974.5269  1975.7356
   6   0   2    1.6660    0.0853   849.8051   772.1973
  10   6   2    0.9490    0.0852     0.4742     1.0940
   0  12   6    0.7008    0.0852   150.5372   151.3539
   1  11   1    1.0035    0.0852   460.7026   438.2610
   2   5   2    1.7495    0.0851  4663.2123  4649.9615
   6   4   7    0.7898    0.0847   256.5926   262.8718
   9   5   1    1.1105    0.0846  1373.8374  1371.2421
  12   7   2    0.8077    0.0846    99.0203   102.2802
   9   2   1    1.2460    0.0845  2418.9548  2458.1625
   8   3   0    1.3663    0.0844    30.8502    33.1340
   6   6   3    1.1395    0.0843  2271.0328  2343.6855
   5   6   1    1.4256    0.0840  2288.0519  2190.9542
   5   4   6    0.9125    0.0838   558.4220   578.1429
   9   0   1    1.2779    0.0837  1838.2199  1922.6542
   0   0   2    3.1755    0.0837   824.8315   806.0580
   9   2   2    1.1798    0.0837   321.4594   330.4071
   2   9   2    1.1385    0.0836  1599.6780  1539.9014
   3   6   3    1.3195    0.0834   708.3878   710.8725
  10   1   2    1.0960    0.0833   929.3752   944.6795
   0   2   4    1.5277    0.0830     1.2228     0.8079
   9   2   7    0.7384    0.0829   216.5122   235.7353
   3  10   5    0.8222    0.0827    86.1857    88.8818
   7   8   1    1.0609    0.0827   528.9805   534.4887
   5   5   1    1.5720    0.0825  3536.8407  3620.0015
   6   3   0    1.7339    0.0824  4353.5059  4795.7514
   6   0   0    1.9569    0.0823    11.0028    11.9621
   4   9   4    0.9301    0.0822     3.2618     5.9859
   0   1   5    1.2621    0.0816  4669.4361  4456.4177
   2   8   4    1.0347    0.0813   389.1562   374.8465
   0  14   2    0.7771    0.0808   483.0830   483.5883
   0   6   4    1.2104    0.0808     5.5548     5.1372
   5   0   6    0.9650    0.0803   537.5981   552.7397
  12   3   4    0.8131    0.0802   147.9689   150.9155
   1   5   7    0.8390    0.0802   450.8073   454.4166
   8   1   2    1.3230    0.0801    24.8863    25.6465
  13   7   3    0.7376    0.0797   376.0297   370.7963
   8   0   2    1.3323    0.0794  2757.6530  2942.4180
  12   9   0    0.7697    0.0791    12.2871    11.3289
   3  13   5    0.7023    0.0790    42.4601    45.2501
   1   5   1    2.0825    0.0790  3039.0617  3149.2202
  10   2   2    1.0807    0.0790    46.8507    48.7148
   2   0   5    1.2415    0.0784  1527.1071  1409.6163
   0   1   7    0.9043    0.0782   625.4023   620.5445
   6   5   8    0.6990    0.0780   411.5918   418.3736
   5   8   2    1.1259    0.0773  1463.0315  1464.9359
   5  11   2    0.8975    0.0770   444.2735   434.8220
   8   2   2    1.2962    0.0767  2068.7118  2136.7459
   2   9   0    1.2196    0.0763  4231.3728  4079.0327
   3   3   1    2.4880    0.0762 15669.9290 15778.7896
   2   4   2    1.9793    0.0761    13.6934    12.6199
   6  11   3    0.8318    0.0761     1.6359     1.7934
   9   3   1    1.2093    0.0759  1980.0351  2058.5281
   6   3   3    1.3414    0.0754     8.3460     6.6344
   6  13   1    0.7837    0.0748    41.5529    43.1397
   7   5   4    1.0256    0.0747  1149.7235  1182.2395
   6   1   2    1.6479    0.0744  4488.0635  4804.8898
   7   5   3    1.1344    0.0737   284.0126   292.7311
   6  10   2    0.9307    0.0734     0.3658     0.4176
   6   4   3    1.2790    0.0730  1399.5821  1381.3255
   5   6   6    0.8576    0.0730   546.4175   549.0865
   2   2   5    1.2121    0.0729  4021.8153  3758.7390
   1  12   6    0.6996    0.0729   128.7507   130.8738
   5   5   4    1.1348    0.0728   638.9738   621.4737
   4  16   0    0.6821    0.0725   166.7345   223.6923
   3   6   1    1.6309    0.0722  4091.2274  4074.0288
   9   3   3    1.0647    0.0721   111.0204   106.2743
  10   3   0    1.1202    0.0710  2973.6239  3020.1347
   2   6   5    1.0343    0.0710  1691.1888  1636.9519
   5   1   4    1.3064    0.0706  2672.6100  2476.4320
   4  13   2    0.8013    0.0706     5.3182     5.6957
   0   7   7    0.7896    0.0705   512.3100   520.9186
   7   1   4    1.1470    0.0704  1490.2329  1527.2342
   7   4   1    1.4040    0.0698  2812.1778  2890.5208
   2   9   3    1.0568    0.0697     1.8760     1.0400
   3   5   1    1.8614    0.0692  5156.6154  5216.3890
  13   9   3    0.6913    0.0691   159.7916   164.7157
   4  14   1    0.7675    0.0686    11.5890    10.0683
   5   5   2    1.4448    0.0684   234.6628   274.4823
  13   0   5    0.7361    0.0682    16.6961    15.8084
   1   9   3    1.0699    0.0680   131.5392   120.9989
   3  10   3    0.9611    0.0673   331.4975   306.4271
   4   3   5    1.1129    0.0671  2701.0825  2633.2719
   4  10   3    0.9393    0.0664    27.3721    22.8343
   6   5   1    1.4367    0.0660    65.5722    76.3111
   2   8   1    1.3338    0.0659  1108.2917  1071.5934
   8  14   2    0.6868    0.0656   335.9824   342.3202
   4   1   7    0.8642    0.0654    84.7931    82.1631
   2   3   0    3.1545    0.0654 17447.0006 17307.1381
   4   7   3    1.1717    0.0652  2773.1560  2741.8372
   1  11   5    0.7935    0.0652   105.7766   105.6883
  12  10   1    0.7325    0.0648    82.9927    86.1106
   6   4   8    0.7116    0.0641     1.1590     0.8096
   3   3   4    1.3692    0.0636  3081.7620  3042.6853
   7   8   6    0.7546    0.0633   129.5763   139.1945
   4   1   9    0.6848    0.0628    82.5418    87.0109
  14   4   1    0.7972    0.0625   180.3018   184.7134
   5   8   5    0.8739    0.0624   283.4190   290.0183
   4   1   1    2.5924    0.0617  1846.6425  1927.4752
   6   2   8    0.7294    0.0615     1.0408     0.8021
   0   3   5    1.2027    0.0613  3037.3506  2927.0220
   6   8   4    0.9260    0.0606    21.1211    26.6212
   3   0   6    1.0218    0.0606   984.4688   922.2739
   9   1   1    1.2697    0.0602  3111.0727  3140.6505
   5  14   4    0.6844    0.0601   395.5276   394.7131
   3   7   4    1.0839    0.0595  2426.9543  2362.8367
  10   9   1    0.8471    0.0591     0.3859     0.7956
   6   4   1    1.5561    0.0588  1125.1027  1151.8871
   7   2   3    1.2800    0.0586   409.7365   395.9385
   5   8   7    0.7246    0.0585   162.9478   164.1248
   3   5   8    0.7351    0.0583    20.8071    21.4732
   3   4   1    2.1460    0.0578  5355.2697  5547.8895
   9   4   3    1.0327    0.0578   745.1937   764.9291
   3   1   9    0.6931    0.0577   214.0980   232.4211
   4   1   5    1.1595    0.0574  2962.1064  2877.7129
   1   5   4    1.2883    0.0574  3878.7922  3788.5986
   2   4   5    1.1353    0.0573  2549.0426  2459.5839
   2   5   3    1.4896    0.0572   338.1508   317.7151
   5  10   5    0.7917    0.0570   162.3522   168.2561
   7   0   4    1.1531    0.0570  1429.0221  1472.2457
   1   6   5    1.0466    0.0570    61.0455    62.1924
   9  12   2    0.7392    0.0569    95.4266   102.9172
   4   2   5    1.1414    0.0568     0.9813     0.7122
   7   0   1    1.6217    0.0567  2484.0167  2750.1759
   3  12   3    0.8356    0.0567    24.6042    20.7448
   9   4   1    1.1629    0.0566   579.7027   565.8074
   5   9   2    1.0404    0.0563   422.0340   399.2882
   9   1   2    1.1998    0.0562   850.1362   861.3228
   0   6   2    1.6115    0.0560  2147.3068  2257.6015
   0  16   2    0.6848    0.0555   234.1204   223.1960
   1   8   1    1.3604    0.0553  2910.2317  2837.4104
  10   5   0    1.0404    0.0552   439.2488   442.3336
   2   1   5    1.2339    0.0550   119.0204   113.4682
   2  12   6    0.6959    0.0550    22.2318    24.2642
  14   9   1    0.6917    0.0548     3.1070     4.2077
  12   8   3    0.7504    0.0543     7.2564     6.1442
   4   8   4    0.9897    0.0540     3.0562     2.6476
   2   1   2    2.7104    0.0540  5433.4907  5257.2597
   1   7   2    1.4205    0.0536  2273.8814  2214.7308
   3   5   6    0.9299    0.0535  1124.8834  1147.3566
   2   6   3    1.3633    0.0533  5083.8004  4988.9660
   0   3   7    0.8817    0.0532   536.6473   550.4029
  10   2   1    1.1309    0.0530   752.2134   758.5200
   5   2   2    1.7895    0.0530  2965.1687  3081.1717
   8  13   2    0.7244    0.0529     4.1873     2.7716
   6   5   5    0.9625    0.0529    15.2336    14.8247
   4  10   1    1.0342    0.0524   460.2009   477.0909
   8   1   7    0.7699    0.0522   227.9390   227.6065
   1   3   6    1.0147    0.0521   264.5751   250.5261
   1   9   4    0.9772    0.0520  1113.1969  1073.4240
  13   4   3    0.7965    0.0518    25.9861    23.0199
  13   1   3    0.8285    0.0515   366.1227   358.9829
   5   3   8    0.7373    0.0515     0.8505     1.0735
   8   1   3    1.1993    0.0514  2712.7811  2691.7068
   1   4   4    1.3723    0.0514  4938.3210  4775.6930
   4   8   5    0.8965    0.0513     4.8161     6.3183
   3  14   4    0.7038    0.0512   490.8426   495.7229
   3   7   1    1.4445    0.0512  4367.3769  4235.8397
   2   2   6    1.0242    0.0510    17.3780    13.3487
  12  11   2    0.6893    0.0509    18.8321    21.1639
   3   6   7    0.7991    0.0509   386.8369   399.4459
   5   2   6    0.9510    0.0507  1009.1453  1005.8755
   7   7   7    0.7144    0.0504   405.0906   418.8565
  10   0   0    1.1741    0.0504    29.0046    30.5541
   2   4   8    0.7575    0.0502     1.3505     1.5223
  12   4   6    0.6960    0.0501   344.5670   324.2137
   5   0   1    2.2026    0.0500  3826.0509  4129.6719
   4   1   4    1.3858    0.0498    23.5821    40.2037
  11   3   5    0.7983    0.0496   136.4860   125.6645
  10   6   4    0.8428    0.0492    25.4947    32.4353
   7   6   5    0.8905    0.0490   108.0786   108.7901
   7   1   2    1.4704    0.0489  2618.5212  2741.4100
   3   1   6    1.0176    0.0489   936.0787   954.2804
  10  10   4    0.7224    0.0488    48.7380    46.2080
  14   6   2    0.7440    0.0487    50.6793    52.9420
   8   8   1    1.0013    0.0485   451.1566   477.4445
   9   6   5    0.8183    0.0474    69.1605    70.7555
   6   9   4    0.8767    0.0471     1.5829     1.2165
  13   3   5    0.7222    0.0471    27.9420    25.3741
   8   0   5    0.9605    0.0470    38.2832    38.7439
   8   3   4    1.0356    0.0468   894.4967   911.5900
   8   4   0    1.3005    0.0468  4031.9332  4163.2884
   4  14   3    0.7263    0.0468     1.3371     0.8826
   2  11   2    0.9582    0.0467  1194.3363  1173.5892
   3   1   4    1.4588    0.0465  4239.4677  3968.3294
   6   9   3    0.9417    0.0463     5.2638     4.6321
   2   9   4    0.9672    0.0463     0.7230     0.4319
   6   7   2    1.1551    0.0463  4234.7383  4215.2406
   3   8   4    1.0152    0.0461  2023.1179  2030.1710
   8  13   0    0.7440    0.0461     6.4737     6.3371
   4   7   1    1.3736    0.0459   950.9027   937.3832
   2  10   1    1.0859    0.0458   433.1204   412.4234
   9  12   3    0.7153    0.0457    67.8173    72.8587
  11   7   3    0.8192    0.0457     9.0664     9.0071
   3   0   4    1.4713    0.0456  3837.9156  3554.2131
  12   4   2    0.8871    0.0455   643.6980   685.1538
   2   0   1    4.3110    0.0448  2649.8424  2669.1602
  15   6   2    0.7041    0.0447   288.6397   289.4718
   6   4   4    1.1287    0.0446     8.7718     7.1152
   9  11   2    0.7790    0.0443   320.4621   331.2066
   8   3   3    1.1480    0.0443  2936.8205  2783.5903
   3   5   2    1.6598    0.0440  3773.2050  3651.4891
   1   3   8    0.7749    0.0439    12.4484    13.8214
   9   6   1    1.0551    0.0437  1174.0145  1210.8425
   2   8   6    0.8363    0.0437   152.7464   161.7248
   7   2   2    1.4339    0.0437  2160.8014  2248.9104
   5   9   6    0.7631    0.0436   387.9141   380.1717
  15   4   2    0.7336    0.0435   425.3437   439.5703
  13   2   5    0.7298    0.0435    26.4117    29.3552
   8   2   8    0.6929    0.0435   542.1927   560.9721
   5   5   6    0.8865    0.0434   970.9065   983.7007
   5   4   2    1.5664    0.0434  3887.2208  3834.5228
   3   8   1    1.2928    0.0433  3230.4262  3155.3207
   3   0   1    3.3319    0.0429  6332.0833  6483.3890
  11   9   4    0.7221    0.0427   570.7563   582.1849
   9  10   3    0.7894    0.0425   357.7997   357.9556
   2   3   4    1.4182    0.0422     1.3730     0.6145
   6   8   1    1.1221    0.0421   151.2609   152.0171
   1   1   6    1.0496    0.0421   422.0006   381.5174
   2  10   4    0.9054    0.0420   135.5551   155.3145
  11   3   1    1.0133    0.0419   677.2838   656.8358
   0   1   1    5.5271    0.0418  2921.6282  2660.6655
   0   8   2    1.2831    0.0416  3969.7644  3867.4841
  12   9   3    0.7234    0.0416   727.0248   732.1279
   4  10   5    0.8084    0.0415     5.9680     5.0275
   2  13   1    0.8464    0.0415   443.4992   453.5077
  16   1   2    0.7136    0.0415     0.4547     0.0456
   7  11   2    0.8405    0.0412   302.3537   309.3050
   4  11   0    0.9636    0.0412    10.0678     9.5786
  11   2   2    0.9957    0.0410   327.0424   326.1430
   4   0   6    0.9957    0.0409  1740.5188  1685.7062
   8   1   6    0.8560    0.0408    14.3159    12.6072
   7   9   3    0.9047    0.0408   375.5702   357.9387
   8   5   0    1.2283    0.0408    21.4091    20.3931
  14   7   3    0.7012    0.0408     0.3732     0.2607
   2   8   5    0.9296    0.0408  1747.2498  1776.1219
   3   0   3    1.8620    0.0407  3898.3894  3587.3632
   3   0   2    2.4659    0.0406 12172.3297 12282.9786
  14   6   1    0.7598    0.0399    78.0270    82.4942
   4   4   4    1.2502    0.0397     2.2585     1.8479
   8   4   2    1.2034    0.0395  1920.1412  1938.4657
   4   0   5    1.1657    0.0392     0.3711     0.0929
  10   8   2    0.8662    0.0391    52.1598    55.0856
   6  11   6    0.6877    0.0389   358.9764   360.0474
   2  13   5    0.7087    0.0388     0.9003     0.5384
   6   3   6    0.9035    0.0387   632.3301   626.9916
   8   9   0    0.9502    0.0386    26.4077    28.7878
   4   9   0    1.1476    0.0384     1.9635     1.2755
   5  13   2    0.7850    0.0383   475.7445   476.3010
   1   1   5    1.2549    0.0382  1065.8080   999.5968
   4   0   8    0.7663    0.0382   907.9426   907.8946
   7   1   3    1.3058    0.0380  1271.6669  1286.3982
   7   3   2    1.3787    0.0380  2655.8301  2666.1503
  12  10   3    0.6964    0.0379     0.1525     0.0356
  11  11   2    0.7184    0.0378   244.4519   252.8556
   8   6   2    1.0851    0.0377  1820.8134  1847.9034
   7  10   5    0.7518    0.0374   138.7431   142.5676
   3   3   5    1.1497    0.0374   280.3325   245.5747
   2   1   3    1.9608    0.0372    23.4431    20.7583
  11   0   2    1.0118    0.0372   209.8308   190.4790
  10  10   0    0.8112    0.0369     9.1037     7.6360
   2   1   6    1.0372    0.0367  1458.7990  1386.5440
   7   6   4    0.9815    0.0366   805.0295   860.2469
  12   5   4    0.7809    0.0366     5.1149     3.9303
   7   9   6    0.7272    0.0365   281.7109   277.1099
   3   4   8    0.7497    0.0364    23.7550    26.6442
   1   0   3    2.0834    0.0364   921.9732   857.5745
   4   6   8    0.7091    0.0361   776.6599   799.4078
  10   5   2    0.9887    0.0361  1145.0210  1202.3901
  11   2   1    1.0346    0.0359  2000.3189  2010.9904
  13   3   4    0.7683    0.0357   217.7216   208.6401
   3   5   4    1.2304    0.0356  1787.7647  1777.6255
   4   8   1    1.2412    0.0356   489.9357   502.0965
  12   2   2    0.9224    0.0356  1240.0939  1218.7765
   5   8   4    0.9595    0.0354  1765.9897  1741.9834
   5   5   7    0.7919    0.0353   639.7742   652.4716
   5   4   5    1.0379    0.0349   276.1761   307.4931
   4  15   3    0.6858    0.0349  1171.0202  1157.9855
   5  12   3    0.8037    0.0347    37.8408    38.1279
   9   1   4    1.0039    0.0347   881.9855   921.4848
   1  10   5    0.8388    0.0347    76.2759    72.3752
   4  14   0    0.7732    0.0345   365.8005   371.7154
   4   5   3    1.3637    0.0344  5524.8021  5554.4584
   1   9   2    1.1549    0.0344  1525.2631  1480.9472
  10   2   7    0.7121    0.0343    78.6594    78.6117
  12   3   2    0.9072    0.0343    45.8074    51.8306
   2   0   7    0.8966    0.0342   370.4792   372.1841
   1   8   2    1.2755    0.0341   925.5149   909.0819
  12   0   1    0.9670    0.0341     1.5557     1.3669
   4  12   5    0.7294    0.0340     1.5819     1.1864
   2   2   1    3.4184    0.0339  2900.2423  2878.8476
   1  10   6    0.7683    0.0339   428.1011   457.7171
   8   8   3    0.9145    0.0338    65.6377    64.2143
   8   3   2    1.2550    0.0338    99.3706   112.0826
   3   3   6    0.9857    0.0336  1905.7080  1905.7447
   4   5   1    1.7165    0.0335  1773.9647  1783.7536
   6   4   5    0.9960    0.0335  2931.9501  2976.9738
   3  13   2    0.8147    0.0334   293.4727   286.7127
  12   3   5    0.7590    0.0334   506.9007   501.3970
   6   7   0    1.2401    0.0334   636.3469   613.0617
   1   9   5    0.8872    0.0333   409.6744   435.7391
   4   7   2    1.2863    0.0331   236.7828   251.9488
   0   9   1    1.2234    0.0331   559.6332   543.2124
   3  10   2    1.0213    0.0330  1170.1528  1123.0370
  10   4   7    0.6955    0.0330    55.9964    56.2332
   8  11   5    0.6993    0.0329   718.4396   722.4483
   9   1   5    0.9071    0.0328    35.9440    33.2478
   1   2   4    1.5150    0.0328  3434.0870  3347.3112
   8   5   7    0.7298    0.0328   142.0301   145.3002
   1   2   5    1.2320    0.0328    82.5822    70.1740
   2   4   3    1.6239    0.0327  8186.0180  8065.0539
   9   5   2    1.0628    0.0326  1462.5841  1437.3985
   4  10   2    0.9953    0.0325  2189.4305  2164.1957
   6   1   0    1.9278    0.0324  8851.9191  9396.5118
   2   3   9    0.6886    0.0320     6.8336     7.0243
   1   8   6    0.8427    0.0319    93.5187    90.5902
   3   6   6    0.8967    0.0318   586.1398   604.7910
   7  13   4    0.6910    0.0317   277.5041   284.3709
   5   3   2    1.6855    0.0316  2862.0153  2897.4847
  11   4   6    0.7260    0.0315    92.0116    87.8272
  10   4   6    0.7570    0.0315     1.5076     0.6674
  10   6   1    0.9824    0.0312   454.4897   463.6608
  13   5   4    0.7410    0.0312   276.2345   267.9041
   5   7   2    1.2220    0.0312  1580.6173  1574.7251
   6  10   1    0.9622    0.0311   440.9207   445.6463
  13   8   4    0.6851    0.0308   432.1059   439.3641
   7   8   2    1.0191    0.0308   425.3495   411.6687
   9   6   2    1.0140    0.0307   502.2665   566.1780
  10   9   2    0.8254    0.0307   505.2868   498.2195
   1   7   5    0.9920    0.0307   286.8419   270.7021
   6  10   0    0.9734    0.0305    11.8742    11.2034
   3   7   7    0.7740    0.0304   147.8486   158.8689
  11   0   1    1.0526    0.0304  2123.7690  2015.0939
   5   1   6    0.9614    0.0303   815.1379   775.4520
   2   2   2    2.5004    0.0302     1.6067     1.2103
  11   5   2    0.9224    0.0302   847.0421   880.3252
   7   4   3    1.1904    0.0302   217.4371   206.5068
   0   7   3    1.2780    0.0301  5745.9828  5738.8564
  10   3   1    1.1032    0.0301    74.1097    86.4864
   7   4   5    0.9525    0.0301   500.6370   495.5363
   7  13   2    0.7460    0.0300   433.4670   438.2532
   7   1   8    0.7161    0.0300     0.2808     0.3899
  12   4   1    0.9142    0.0300   303.7795   314.5580
   9   0   7    0.7449    0.0297   714.7331   719.6229
   6   0   7    0.8231    0.0296    72.6919    71.5403
  10  11   0    0.7701    0.0295   564.9248   568.9881
   3   0   9    0.6945    0.0294   296.3734   309.4871
  10   1   3    1.0225    0.0293    13.3528    11.6591
   9  13   2    0.7021    0.0292   111.2550   106.6068
   1   0   7    0.9046    0.0291  1668.7475  1614.8855
   5   5   3    1.2878    0.0290  1178.1855  1209.9530
   8  13   3    0.7019    0.0290   600.9837   620.2904
   1   2   2    2.6900    0.0290  5124.3026  4877.6733
   5   5   8    0.7131    0.0289    19.3540    19.6094
   4  15   1    0.7202    0.0288    86.5338    92.8136
   6  14   0    0.7417    0.0288     1.9604     1.1408
  14   4   3    0.7512    0.0288   407.0102   357.5520
   2  11   3    0.9079    0.0288    54.3798    61.4403
   3   7   6    0.8616    0.0286   615.0729   643.5802
   4   9   2    1.0793    0.0285     0.8891     0.3342
  11   7   4    0.7753    0.0285   685.1671   674.0032
  12   0   6    0.7185    0.0283   437.7941   430.3722
   5   4   1    1.7324    0.0281  5569.2680  5697.2276
  16   3   1    0.7155    0.0281   209.5637   182.0196
  12   7   0    0.8352    0.0281    28.4083    29.7088
  11   2   6    0.7449    0.0280    85.7655    88.1091
   6  10   3    0.8844    0.0280   530.6594   514.0988
   1   6   8    0.7293    0.0278    33.2919    37.5391
   9   5   7    0.7069    0.0278   399.8318   407.2002
   2   0   6    1.0417    0.0278    18.0286    22.3023
  15   3   2    0.7448    0.0276   257.8616   262.4641
  11  12   1    0.6991    0.0276   361.0865   348.3743
   8   6   5    0.8544    0.0274    15.5838    16.2168
   8   7   3    0.9638    0.0274  1327.3366  1381.4364
   5  10   2    0.9646    0.0273  1303.9909  1312.7701
  10   5   6    0.7420    0.0273   397.9784   403.1271
   4  14   2    0.7513    0.0272   704.9576   686.1059
   6   9   0    1.0515    0.0271  2987.9364  3072.7494
   6   2   3    1.3921    0.0271  7644.4775  7461.5351
   1  11   2    0.9679    0.0270   472.5519   458.1619
  10   7   6    0.7059    0.0270   486.7781   497.2637
   0   5   5    1.1054    0.0269  7863.9190  7636.7455
   1  12   1    0.9223    0.0269   732.4987   708.6239
  13   0   2    0.8687    0.0269   134.4701   120.7550
   3   2   5    1.1811    0.0269   791.9463   769.6437
   7  12   4    0.7263    0.0268   249.7289   256.3614
   7   6   3    1.0755    0.0266    25.1430    20.3510
  11   4   1    0.9855    0.0263   776.4150   789.0354
  11   3   6    0.7369    0.0263   489.0267   478.6157
   5   9   3    0.9769    0.0261   538.4526   507.4210
  16   4   2    0.6928    0.0260   450.2554   436.9758
   4   3   4    1.3083    0.0260  1156.2652  1170.5952
  11   3   2    0.9767    0.0259   462.8015   477.3927
  12   2   0    0.9639    0.0258  1585.5879  1581.4417
   1   6   3    1.3917    0.0258   744.9616   726.4114
   0   6   6    0.9212    0.0258   525.1061   500.9258
  11   2   3    0.9396    0.0257   211.4218   228.9805
   6   1   3    1.4254    0.0257     9.7033    10.2560
  10   0   4    0.9440    0.0256   137.9752   164.6288
   1   4   3    1.6726    0.0255  2578.8047  2366.1761
   8   6   0    1.1546    0.0254  4200.8926  3892.0127
  10  10   3    0.7575    0.0253  1655.7290  1673.8706
   7   7   3    1.0165    0.0251   735.1576   773.0350
  10   3   3    0.9902    0.0251    80.2852    80.6113
   5   9   4    0.9049    0.0250   881.3246   879.9880
  12   7   4    0.7391    0.0249   119.1592   124.3367
   5   6   2    1.3287    0.0249  2625.6664  2414.5978
  15   0   3    0.7342    0.0246    46.7227    45.2891
   7   0   6    0.8952    0.0246   130.1114   128.7706
   5   0   2    1.8881    0.0246  6685.7747  6987.8688
   7   0   7    0.7980    0.0245   387.3481   376.7346
   5  14   1    0.7532    0.0245   441.7771   437.4713
   9  10   1    0.8432    0.0244   313.8230   303.8651
   7   4   6    0.8528    0.0243   686.4992   690.7943
   9  11   4    0.7170    0.0242   667.6722   678.8833
   8   5   3    1.0624    0.0241  3078.0329  3079.9015
  15   5   2    0.7199    0.0241   281.9091   285.7648
   8   5   4    0.9715    0.0241    38.2392    43.2001
   7   9   4    0.8465    0.0240   674.7011   650.4523
   6   8   7    0.7099    0.0240   119.3728   129.9609
   1  12   2    0.8944    0.0239   877.4732   908.6354
   8   2   4    1.0584    0.0238     1.8534     1.5875
   1   8   8    0.6897    0.0236     2.8341     2.4292
   4   1   3    1.6973    0.0235  9474.7195  9499.4108
  14   3   3    0.7633    0.0234     2.2916     1.2275
   5  10   6    0.7317    0.0234   218.9890   225.7286
   3  11   3    0.8946    0.0234   196.0214   204.8047
  14   2   4    0.7352    0.0234    45.3348    42.6680
  11   5   6    0.7127    0.0233   210.9398   218.7410
   9   2   3    1.0895    0.0233   395.2340   363.4614
   9   0   3    1.1106    0.0232  1444.8583  1474.0945
   3   5   7    0.8224    0.0232   769.7124   786.6468
   6   7   5    0.8873    0.0231    55.0235    56.0573
   2  11   5    0.7882    0.0231     0.9465     0.3319
   2   7   7    0.7825    0.0230    46.1465    47.9301
   2   5   6    0.9449    0.0230   964.9164   947.5621
   3  10   4    0.8922    0.0230   758.6124   763.2240
   3   8   3    1.1203    0.0229   679.0242   650.3215
   6   3   8    0.7218    0.0227  1193.4272  1247.3594
   4   2   8    0.7593    0.0225   877.2085   891.3997
   3   6   4    1.1563    0.0224  1944.8167  1831.9089
   5   1   3    1.5572    0.0223  1960.2291  1906.9137
   9   7   5    0.7914    0.0223    44.5885    42.9073
   6   1   4    1.2256    0.0223     1.3620     0.7943
   6   3   1    1.6727    0.0221  1144.3293  1079.8418
  12   1   2    0.9318    0.0220    35.6246    32.5684
   2   2   9    0.6952    0.0218    83.3473    90.0344
   4   2   0    2.6009    0.0217  9711.4075 10228.9154
  11  11   3    0.6964    0.0217    44.8551    46.5361
   9   2   4    0.9921    0.0217  2055.6432  2086.8915
   6   2   5    1.0467    0.0217  2032.6345  2071.0178
   4   9   6    0.7781    0.0217     3.8506     2.3788
   3  11   5    0.7794    0.0217    86.8547    85.8614
   1  14   2    0.7754    0.0217    88.5356    93.1960
   2  14   4    0.7103    0.0216    10.8158     8.9523
  13   5   3    0.7791    0.0214    51.0154    56.7106
   2   6   7    0.8085    0.0214   217.8755   227.1030
   6   5   4    1.0806    0.0214     0.6370     0.3324
   1   2   6    1.0361    0.0212   213.6359   207.1183
   3   0   8    0.7780    0.0212    28.5629    31.2305
  14   0   4    0.7416    0.0212    88.8324    98.7533
   2  15   3    0.7003    0.0211     0.2866     0.1894
   8   8   2    0.9660    0.0210  1005.5342  1026.8271
   4   6   6    0.8789    0.0210  1359.4002  1394.2357
  10   2   4    0.9310    0.0210    32.8199    24.6845
  11  10   4    0.6953    0.0210   445.5861   439.0415
   1   5   8    0.7469    0.0209    39.3303    41.5070
   7  14   1    0.7185    0.0209   415.6526   415.0693
   0   8   0    1.4026    0.0208 10483.2201 10164.7859
   9   0   2    1.2067    0.0208  1139.3993  1222.1672
   5  12   5    0.7171    0.0208    34.1041    30.8176
  10   7   2    0.9077    0.0208   260.0091   274.0565
  12   9   4    0.6926    0.0207     3.6022     4.1448
   0   9   5    0.8898    0.0205  1755.5384  1774.0276
   2   7   5    0.9815    0.0205    45.1635    43.5648
   8  11   0    0.8376    0.0205     3.1749     1.7895
   3   1   7    0.8811    0.0203   452.0561   440.5614
   7   3   5    0.9774    0.0202    94.8517   118.8013
   9   3   4    0.9733    0.0200  2091.8082  2157.7372
   8  10   5    0.7297    0.0199     1.1784     0.6393
   7   8   4    0.8907    0.0199   638.3293   628.2996
   4   1   8    0.7646    0.0198     0.4627     0.2829
   4  12   2    0.8579    0.0198   708.4716   683.2682
   4   7   5    0.9428    0.0197  3282.9132  3316.5519
   3  10   7    0.6943    0.0197   288.7209   300.5578
   1  10   4    0.9136    0.0197  1594.3662  1576.7593
   8   0   0    1.4677    0.0195  8362.7995  8167.0176
   5   7   3    1.1225    0.0194   460.5552   438.9589
   2   1   4    1.5186    0.0194     1.0791     0.5586
   2   0   0    5.8707    0.0194     9.3064     7.3926
   7   2   7    0.7901    0.0192  1000.7057   988.3024
  10   0   2    1.1013    0.0191     5.7014     8.5440
   6   3   2    1.5218    0.0190  8340.1178  8387.1716
   2   2   0    4.0561    0.0190     0.6121     0.0314
   4   1   0    2.8398    0.0189     1.1669     0.8252
  13  10   1    0.6993    0.0188   298.4412   307.0133
   7   1   6    0.8923    0.0187   528.3595   493.1207
   5  15   2    0.6955    0.0187   111.9240   109.0944
  16   0   2    0.7150    0.0187   759.0591   672.4175
  11  10   3    0.7264    0.0184   207.7571   205.2119
   8   3   5    0.9303    0.0184  2410.1533  2465.3515
  11   6   2    0.8899    0.0181   138.3174   128.6776
   7  10   6    0.6998    0.0178   200.5090   210.8882
   8  10   2    0.8583    0.0178   925.2654   902.3219
  15   1   4    0.7007    0.0178   515.9367   503.3171
  10  11   3    0.7237    0.0178     5.3439     5.0068
   3  14   2    0.7623    0.0178   515.4841   514.0416
   8   3   8    0.6864    0.0178     1.5919     0.9430
  12   4   0    0.9239    0.0178  2796.4818  2806.9727
   5   1   8    0.7504    0.0177    16.0859    18.3816
   5  12   1    0.8607    0.0176   778.1630   780.7509
   3   8   6    0.8259    0.0176   748.4945   770.0660
   6   9   2    0.9982    0.0176  1759.0380  1790.3123
   9   9   1    0.8924    0.0174  1222.9489  1250.1511
   7   5   2    1.2374    0.0174   321.4728   308.1436
   2   2   8    0.7791    0.0173     0.9430     0.4486
   1   4   8    0.7623    0.0173    27.8911    28.1228
   4  11   1    0.9527    0.0172   553.7212   546.8251
   8   6   1    1.1360    0.0171    56.8667    44.2499
   0  11   1    1.0072    0.0171   214.4966   211.5542
   6   4   6    0.8836    0.0171   158.4412   151.9069
  16   4   1    0.7056    0.0170    11.0013    11.5139
   0  11   3    0.9190    0.0170  2803.0971  2733.2884
   5   4   8    0.7264    0.0169     5.6319     6.3516
   5   0   4    1.3153    0.0169  3831.6791  3584.2291
   2   3   5    1.1783    0.0168     2.7603     0.6860
   6   0   6    0.9310    0.0168     0.1764     0.1292
   2   0   9    0.7006    0.0168   123.7359   124.7864
   6   1   7    0.8209    0.0168     2.5567     1.7427
   2   6   6    0.9100    0.0168    34.6710    37.4573
   9   5   4    0.9195    0.0167  1415.5363  1452.9322
   4   3   2    1.8676    0.0166     0.6926     0.1131
   6   8   0    1.1400    0.0165    12.3240    11.6989
   9   7   1    0.9993    0.0164  2042.8515  2044.9859
  10   2   5    0.8522    0.0164  1230.5872  1237.1289
  16   6   0    0.6831    0.0162   235.8651   242.2051
  12   1   4    0.8307    0.0162    59.2464    58.2858
  10   0   1    1.1546    0.0162   890.1489   923.5732
  12   5   2    0.8631    0.0161    79.0998    82.9260
  16   5   1    0.6933    0.0161   115.5134   121.4323
   4   0   2    2.1555    0.0161  8895.6308  9016.8224
  14   0   2    0.8109    0.0160   240.4738   226.0665
   0  14   4    0.7155    0.0160     1.0767     1.1317
   5   2   7    0.8368    0.0159   517.6093   488.1812
  10  12   3    0.6914    0.0159   785.5459   727.2907
   1   2   1    3.9586    0.0158  6491.1772  6226.4244
   1   4   5    1.1515    0.0157   330.9022   291.8215
   6  13   0    0.7898    0.0157   805.8768   792.9223
   8  13   1    0.7390    0.0156   134.2411   139.0107
  11   3   3    0.9236    0.0155   245.8107   245.5499
  11   4   3    0.9024    0.0155   296.6332   301.0814
   4   5   2    1.5546    0.0155   859.7278   773.8525
   1   9   6    0.8050    0.0154   202.1735   216.9556
   1   4   6    0.9868    0.0154   865.5533   836.4626
   2   8   0    1.3642    0.0153     5.3897     5.5800
  11   8   4    0.7490    0.0153   334.5659   343.3540
   4  12   0    0.8910    0.0152  3113.6001  3225.8956
   0  13   1    0.8553    0.0152    85.1303    85.8579
  10   5   1    1.0267    0.0151   153.7555   166.2908
  11  10   1    0.7677    0.0151   425.2769   417.7554
  10   9   4    0.7526    0.0151     0.4585     0.1199
   3   2   8    0.7706    0.0151    19.4201    20.5660
   6  12   4    0.7451    0.0150    18.7852    22.9999
   2  12   1    0.9138    0.0150   301.9546   296.8962
   5   7   5    0.9166    0.0150   201.6533   221.1482
  14   2   0    0.8295    0.0149    21.9321    21.9126
   3  14   1    0.7793    0.0149   562.8713   569.5257
   5  15   1    0.7083    0.0148   203.0620   208.4188
  14   7   0    0.7431    0.0146   401.9258   426.7533
   4   5   7    0.8086    0.0145   198.0708   204.7658
  16   3   2    0.7023    0.0145   100.1505    96.0281
   0   9   7    0.7336    0.0145   314.2072   338.6265
  10   3   6    0.7694    0.0144   652.7100   666.9121
   4  13   0    0.8281    0.0142     0.4304     0.0624
  13   4   2    0.8299    0.0142   605.1987   635.2816
  13   4   5    0.7120    0.0142    85.5413    88.0894
  12   0   4    0.8330    0.0141     4.0398     4.1805
  14   2   5    0.6945    0.0140   744.8887   722.4624
   8   9   1    0.9398    0.0138   341.6203   350.5355
  11   1   6    0.7499    0.0136   194.5809   203.6132
   1  13   4    0.7568    0.0136   789.5433   783.0780
  10   1   0    1.1678    0.0136  4083.7443  4054.8507
   8   4   3    1.1081    0.0135    65.1261    64.2888
   7   4   2    1.3112    0.0135  2560.2333  2582.6618
  12   5   0    0.8969    0.0134    21.3888    22.4742
   3   6   8    0.7183    0.0134    23.4150    25.8499
  13   4   1    0.8520    0.0134   803.9087   797.1592
   5   1   5    1.1117    0.0132   262.4506   237.9499
  13   8   1    0.7540    0.0132   174.4326   179.8749
   4   0   3    1.7170    0.0131   548.4974   480.4359
   1  15   1    0.7415    0.0130   766.1291   783.7493
   7  11   5    0.7187    0.0129    44.0815    43.0171
   3  15   2    0.7159    0.0129   157.2360   166.4892
  12   7   1    0.8280    0.0128   168.1433   176.6487
  10   8   5    0.7345    0.0127   388.4064   409.8225
   4  10   0    1.0481    0.0127   866.7445   841.4454
   1   0   6    1.0542    0.0126   742.9514   706.3253
   6   6   4    1.0294    0.0125    17.1007    33.0241
   5   7   4    1.0168    0.0125  1593.1680  1595.9541
  12   7   5    0.6978    0.0124   402.6763   364.6199
   1  14   4    0.7142    0.0124   402.5717   401.9002
  13   7   1    0.7809    0.0123   243.3611   256.7634
   4   1   2    2.1168    0.0123    12.6168    11.6425
  11   8   5    0.7061    0.0123    77.6692    80.2785
   7  11   4    0.7640    0.0121   474.1599   472.1490
   2   0   8    0.7867    0.0121     3.5306     4.1924
   4  13   5    0.6937    0.0121   776.7018   748.3161
  11   1   2    1.0077    0.0121   403.2867   404.9248
   9   8   5    0.7635    0.0121    80.5414    82.2027
   6   1   1    1.8447    0.0120     0.2952     0.0042
   8   2   0    1.4199    0.0120  7033.9290  7480.0511
   5   6   8    0.6978    0.0120    10.0706    10.9111
   8  14   1    0.6992    0.0119    11.8661    10.0854
   0   0   4    1.5877    0.0118     2.5332     0.5977
  14   9   0    0.6959    0.0118   641.0748   626.1028
  15   2   2    0.7531    0.0118   233.4129   220.6183
   7   7   2    1.0887    0.0118  2921.5922  3004.9066
   3   2   9    0.6892    0.0117   299.2896   319.3179
   2   5   1    1.9906    0.0117    17.6712    15.7322
   2  10   2    1.0412    0.0117   175.8066   168.3475
  12   1   5    0.7733    0.0116  1049.0869  1029.7869
  11   3   4    0.8620    0.0116  1782.9709  1814.7088
   9   0   4    1.0080    0.0116   914.8064   968.6759
   8   4   4    1.0061    0.0115     1.9938     1.9341
   9  12   1    0.7546    0.0115   312.2190   323.9029
  14   1   3    0.7778    0.0114     9.4343     8.3724
   0  10   2    1.0580    0.0113   497.4283   471.2502
   4   3   8    0.7507    0.0112     3.8826     3.8476
   0   4   6    0.9903    0.0112   714.9729   686.2005
   4   2   3    1.6419    0.0111     4.2389     1.9978
   9  10   4    0.7499    0.0111   830.7585   825.3998
  14   5   3    0.7365    0.0110    19.4667    18.9518
   2   0   4    1.5327    0.0110   762.3684   669.3267
   1   9   7    0.7322    0.0110   567.4532   601.8408
   1   2   7    0.8930    0.0110  1342.6010  1335.8074
   8  12   3    0.7390    0.0109     3.2982     3.1275
   6  15   1    0.6946    0.0109    13.4699    15.1852
   6   6   7    0.7534    0.0107   109.9700   107.7421
   8   4   1    1.2740    0.0107   718.6795   730.2257
   2  13   4    0.7521    0.0107     1.1850     0.6309
   1   3   7    0.8792    0.0106   978.2838   977.0976
   8  12   1    0.7826    0.0106     0.4534     0.0387
   1   7   8    0.7101    0.0105     8.4517    10.4474
  13   3   2    0.8462    0.0104   230.6783   226.8159
   4  10   6    0.7448    0.0102   636.9721   650.7958
   5   1   7    0.8439    0.0102   368.1411   348.4112
   8   2   1    1.3857    0.0102   579.3786   590.2459
   8   9   2    0.9103    0.0101    13.9833    12.1776
  13   1   5    0.7345    0.0101   257.5990   242.1721
   0  12   2    0.8970    0.0100  1395.5015  1352.0383
   6   2   0    1.8477    0.0099    47.7977    51.4889
   8   8   0    1.0140    0.0099  4737.5454  4797.5677
   6   1   5    1.0607    0.0099    77.5932    83.8586
  12   6   4    0.7609    0.0099     3.3865     3.4442
   9  13   1    0.7153    0.0099   452.9900   465.5254
   3  12   6    0.6898    0.0098   157.9403   158.5162
  13   5   2    0.8102    0.0098   120.8364   122.3867
   9   7   6    0.7314    0.0098   265.2193   272.5626
   8   7   7    0.6953    0.0097   128.0215   142.4642
  12   3   1    0.9363    0.0097   187.5046   185.1396
   1   6   7    0.8143    0.0097   938.9885   955.9211
   3  11   4    0.8383    0.0097   629.2921   613.6533
   7  12   5    0.6870    0.0096    63.8067    63.0328
   2   7   3    1.2487    0.0096    39.7141    38.0419
   4   3   1    2.1702    0.0096  3621.4795  3722.0285
   7  12   1    0.8101    0.0095   553.7604   549.2048
   6  11   4    0.7860    0.0095     1.8173     1.8727
   8  10   4    0.7773    0.0095     1.5508     1.6084
  11   1   4    0.8831    0.0095  1118.4941  1072.5081
   0  10   6    0.7700    0.0095   422.5245   463.7805
  13   7   2    0.7638    0.0095   473.9074   472.1933
   2   3   6    1.0035    0.0095  1572.3535  1529.5689
   7   9   2    0.9544    0.0094   826.3122   848.2836
   3  15   3    0.6942    0.0094    17.3165    19.2036
   2  10   3    0.9776    0.0094  3050.6368  3048.5061
   3  11   1    0.9754    0.0093  1992.2235  1983.5626
   9   6   4    0.8873    0.0093  1132.6520  1185.1553
   9   7   4    0.8533    0.0093   558.8022   552.0065
   9   5   5    0.8434    0.0093    92.6576    91.9807
  12   0   5    0.7751    0.0093     1.1621     0.4060
  12   0   3    0.8882    0.0092    39.9523    41.5498
  11   5   1    0.9530    0.0092  1069.3370  1111.0918
   4  14   4    0.6952    0.0091     0.5720     0.3484
   4   0   4    1.3965    0.0090     1.4673     1.1035
  13   2   4    0.7775    0.0090   512.8105   491.1770
   7   1   5    1.0085    0.0090   671.9205   697.6316
  12   3   6    0.7056    0.0090    44.7362    44.7370
   7  12   3    0.7620    0.0089   201.7236   193.5238
  14   8   1    0.7152    0.0089    47.7286    50.0335
   6  11   1    0.8955    0.0089   132.9016   131.6765
   4  10   7    0.6860    0.0089     2.7017     3.5745
   5   4   7    0.8102    0.0089   533.3785   526.8918
  15   1   1    0.7750    0.0088   287.4986   255.2532
  13   6   5    0.6849    0.0088    25.4538    21.8737
   7   5   7    0.7519    0.0087   340.5598   340.1138
   8   8   6    0.7322    0.0086   445.2428   441.4413
   4   7   0    1.4069    0.0086     4.3174     4.0864
   2  12   3    0.8464    0.0086  1366.4216  1346.7162
   6  13   4    0.7071    0.0086     2.3690     2.4373
   8   2   6    0.8486    0.0085   699.7252   677.3178
  13   7   4    0.7050    0.0085   326.0588   329.5540
   1  10   3    0.9879    0.0085   437.5775   432.7362
  15   0   2    0.7600    0.0084   558.3372   499.1147
   1   0   9    0.7044    0.0084   350.9238   355.2547
   8   0   3    1.2062    0.0084   574.2411   626.0867
   2   4   0    2.5312    0.0083    17.1616    17.4431
   6  11   5    0.7368    0.0082     1.6271     1.0633
  12   6   2    0.8364    0.0082   472.5172   464.1522
   0  14   0    0.8015    0.0081  3485.4844  3479.8532
  11   4   4    0.8447    0.0080  1197.4266  1176.1250
  13   3   3    0.8110    0.0080   189.0455   196.7259
   7   1   7    0.7960    0.0080   549.0838   554.2386
  14   7   2    0.7236    0.0079   565.0764   576.7315
  10  12   1    0.7267    0.0079   112.7820   113.7482
  14   8   0    0.7198    0.0079    12.2104    11.6498
  11   1   5    0.8150    0.0079    14.6349    13.8586
  13   0   4    0.7851    0.0079   980.0651   917.2016
   1   8   3    1.1635    0.0079    63.4556    55.9081
   1   7   6    0.8808    0.0078   421.3196   413.3134
   8   3   6    0.8368    0.0078   315.5793   321.4183
   1  13   5    0.7126    0.0078    87.1906    84.4695
  10   2   3    1.0100    0.0077  1524.3083  1521.3236
   2  10   6    0.7634    0.0077   121.5453   122.0186
   6  12   0    0.8437    0.0076     4.7769     5.1380
   9   4   4    0.9486    0.0076  2610.1835  2682.9973
   9   5   6    0.7718    0.0076   166.9339   173.8805
   2   7   0    1.5464    0.0075 10746.5727 10624.9638
   5  13   3    0.7567    0.0075    78.4965    74.9534
   8   4   6    0.8209    0.0075   545.0977   543.8521
   1   8   4    1.0470    0.0075   840.9028   809.7774
   1  15   3    0.7041    0.0074    36.2699    36.7838
   8   7   6    0.7568    0.0073     9.4600     9.3419
   7   3   4    1.1019    0.0072   888.1083   875.5074
   3   9   4    0.9512    0.0072  1527.1061  1557.7014
   2  11   6    0.7288    0.0072   463.1148   471.1626
  16   1   3    0.6920    0.0071   730.6880   630.7645
  10   4   3    0.9642    0.0071  3662.7332  3902.2565
   9   0   6    0.8220    0.0070   501.5647   472.5576
   3  12   1    0.9003    0.0070  1208.6634  1220.0199
   3   3   9    0.6828    0.0070   387.3961   374.2262
   6   5   7    0.7728    0.0069    35.2573    36.2124
  12   1   1    0.9635    0.0069   340.5613   337.8367
   8  14   0    0.7035    0.0069  1140.2044  1110.0761
   1  12   5    0.7515    0.0069   110.5263   112.6207
  11   6   6    0.6974    0.0069   170.9662   166.1570
   7   2   8    0.7118    0.0069     6.0120     5.5269
  15   1   3    0.7326    0.0069   151.7266   148.1116
   7   9   5    0.7860    0.0069   274.5537   278.2707
   2   7   8    0.7062    0.0069   838.4246   874.3343
  14   4   2    0.7790    0.0068    23.0681    23.4553
  13   2   3    0.8218    0.0068    15.9221    16.7933
   6   5   0    1.4749    0.0068 18235.9543 17811.7249
  15   2   3    0.7280    0.0067    49.5921    47.4069
   4   6   5    0.9893    0.0067     1.0228     0.3321
   8   7   4    0.8944    0.0067   561.7801   547.9102
   2   4   4    1.3450    0.0067     0.3905     0.1650
  15   4   3    0.7103    0.0067    27.9264    26.8780
   1  13   1    0.8530    0.0066   347.0259   342.3242
  10   0   7    0.7179    0.0066   218.2716   230.9779
   1  15   2    0.7267    0.0065   377.0989   384.5899
   3   3   7    0.8602    0.0065   462.1424   453.3054
   2   5   4    1.2657    0.0065     1.1646     0.4031
   8   5   5    0.8830    0.0065  1542.7058  1638.8951
  11   0   6    0.7516    0.0064   460.8706   472.4718
   4   4   6    0.9384    0.0064  1573.0899  1575.5216
   3   4   5    1.1096    0.0063    71.7948    73.8524
   1  10   2    1.0537    0.0062   153.2517   147.2491
  10   0   3    1.0268    0.0062  2755.9539  2730.4287
   6  13   3    0.7399    0.0061     1.2885     1.1679
   7   3   7    0.7805    0.0061   522.3228   527.9533
   7  11   1    0.8635    0.0061   352.8116   350.7521
   3   7   8    0.6999    0.0060     9.7615     9.4382
  11   0   3    0.9531    0.0060   851.8424   836.6191
   2   5   7    0.8326    0.0060   325.3931   341.8237
   3  14   3    0.7362    0.0059   188.5461   189.0796
   4   3   6    0.9622    0.0059   174.4749   185.3785
   0   2   8    0.7860    0.0059  1592.3217  1622.5655
   8   2   3    1.1792    0.0058    79.2584    76.9642
   6   8   3    1.0037    0.0057  4150.5252  4239.3259
   7   5   8    0.6835    0.0057     0.3729     0.5962
  13   1   2    0.8661    0.0057   515.6205   486.7285
   6   9   6    0.7460    0.0056   579.3307   584.3044
   0   8   4    1.0512    0.0056     6.4519     5.8010
   4   8   6    0.8119    0.0056  1088.7200  1115.3845
   6  11   0    0.9046    0.0056  3335.2343  3399.6139
  10   1   7    0.7165    0.0055    11.0412     8.5229
   7   8   3    0.9592    0.0054    53.4849    47.6225
   2   8   7    0.7555    0.0054   137.0600   141.9350
   3   4   6    0.9601    0.0054   242.6790   234.0564
   4   4   7    0.8282    0.0053     7.6027     6.0402
   3  10   6    0.7555    0.0053   128.9151   135.0064
  14   1   1    0.8292    0.0052     5.5131     5.5115
  12  11   0    0.7061    0.0051    12.6602    10.6960
  13   5   5    0.6994    0.0051   105.3381   100.6771
   8   1   5    0.9570    0.0051  1662.5784  1635.5704
   2  16   1    0.6922    0.0051   131.2157   122.8700
   0  16   0    0.7013    0.0051  2092.7710  2254.3001
   2   1   7    0.8938    0.0051    11.3734    15.6090
   1  16   2    0.6837    0.0051    97.3920    82.9448
   1  16   1    0.6959    0.0050   424.7109   421.2794
   3  13   3    0.7831    0.0050    32.3122    31.7167
   2  13   3    0.7920    0.0049     4.0860     3.9809
   9   8   1    0.9447    0.0048  1582.2624  1629.7561
  11   6   1    0.9173    0.0048  1253.8125  1268.4346
   2   6   8    0.7252    0.0046     4.4520     4.6313
   4  11   3    0.8770    0.0046   970.7268   957.4753
   2  16   0    0.6964    0.0045     2.3305     2.2428
  10   0   6    0.7862    0.0045    68.5858    59.3616
   8  12   2    0.7654    0.0045   568.1683   578.0366
   6  10   5    0.7726    0.0045  2025.1764  2066.4359
  10   2   0    1.1493    0.0045    10.7417    10.9077
  10   7   1    0.9369    0.0044    68.8696    56.1781
  10  11   2    0.7484    0.0044   336.6040   343.2768
   1  11   4    0.8560    0.0044  1558.4057  1535.1141
  10   5   3    0.9337    0.0044    10.6722    11.8294
   1   1   7    0.9017    0.0044  1397.0990  1369.4717
   9   4   5    0.8657    0.0043    37.8063    35.5319
   2   1   8    0.7848    0.0043  1579.5005  1595.7605
  12   8   2    0.7780    0.0043   695.2903   706.1563
   7   6   6    0.8074    0.0043   229.7016   224.8922
   6   0   8    0.7356    0.0043     0.9135     0.6531
   3   9   1    1.1677    0.0043  1878.8641  1702.4174
   4   9   5    0.8515    0.0042  1285.8399  1295.4478
   4   6   3    1.2648    0.0042    84.7184    90.5498
   5   4   4    1.1909    0.0042   519.1811   498.0136
  14   2   1    0.8225    0.0042   139.9196   131.3099
   6  12   2    0.8154    0.0042    54.6367    55.6136
   1   1   8    0.7901    0.0042    34.6143    38.9029
   9   8   4    0.8185    0.0042   661.7064   661.1241
  11   8   3    0.7883    0.0042   189.4077   191.6947
   2  15   0    0.7421    0.0041  1025.3372  1031.7337
  12   6   1    0.8590    0.0041     4.9781     4.4328
   7   7   4    0.9361    0.0040   864.5340   892.7387
  10   8   6    0.6858    0.0039    -0.1059     0.0416
   0   2   6    1.0401    0.0039   341.9471   309.1637
  13   3   1    0.8697    0.0039   413.0202   421.1553
  14   8   2    0.7020    0.0039    18.2240    14.8689
   1   1   1    5.0007    0.0038  8236.4877  7923.4318
   5  10   1    0.9998    0.0038  1685.9875  1732.8359
   8   9   5    0.7609    0.0038   890.0525   930.9278
  10   9   3    0.7926    0.0038    14.7369    16.1564
   8   0   6    0.8585    0.0038   594.3027   565.0099
  14   6   3    0.7197    0.0038   750.3235   740.8071
  13   1   1    0.8914    0.0037   587.9474   568.5391
   5  14   3    0.7141    0.0037    14.1976    16.5675
   9   6   6    0.7525    0.0037   270.9466   273.5750
   3  16   1    0.6863    0.0036   322.8561   358.7418
   8   0   8    0.6983    0.0036   861.2375   940.4717
   3   0   7    0.8838    0.0036   692.1474   644.0056
   5   3   4    1.2408    0.0035   514.3256   509.1054
   7   0   5    1.0126    0.0034   162.8115   150.2878
   6   6   8    0.6846    0.0034     0.7500     0.2510
   4   4   3    1.4645    0.0034     9.7426     9.2819
   9  11   1    0.7972    0.0034   529.3426   510.4388
   3   9   6    0.7903    0.0034   382.6669   397.0082
   6   7   7    0.7322    0.0034    14.2856    14.0065
  11   5   5    0.7679    0.0034   126.5035   124.1804
   0   8   6    0.8449    0.0033   297.5859   300.7726
   6   2   6    0.9185    0.0033     9.9588     6.1196
   5   7   6    0.8267    0.0033   226.6463   232.2703
  11   1   1    1.0480    0.0032  1465.2521  1392.3555
   7   4   8    0.6952    0.0032     4.2171     4.3053
   8   3   7    0.7558    0.0032   139.0172   142.8530
   3   8   5    0.9154    0.0032   716.3651   740.3924
   0   0   8    0.7939    0.0032  1266.1000  1336.7250
   1  13   2    0.8309    0.0032   327.5013   324.0700
  12   0   2    0.9351    0.0031   436.9000   414.7384
  13   8   2    0.7386    0.0031   297.5486   307.3643
  15   2   1    0.7695    0.0031   576.2395   514.1202
   2   9   5    0.8797    0.0031    20.2245    22.9116
   7  13   1    0.7620    0.0031   322.2140   328.4593
   9   9   4    0.7839    0.0030   530.6419   530.9082
   4  13   3    0.7712    0.0030   648.8509   632.4062
   0   7   5    0.9955    0.0029   648.4949   631.1464
   1   0   8    0.7921    0.0029    55.2718    54.6746
  11   5   4    0.8240    0.0028  1375.4022  1319.6717
  10   8   3    0.8285    0.0028   568.1433   555.2938
   5  11   1    0.9256    0.0028  1642.8802  1634.6176
   1   0   1    5.5861    0.0028  7673.0854  7473.9414
   2  11   4    0.8492    0.0027     1.0642     0.7173
  10   6   3    0.9001    0.0027  1671.9133  1727.6022
   0  10   0    1.1221    0.0027 10750.1868 10371.2946
   7   5   5    0.9230    0.0027   181.6768   188.6748
   7   0   8    0.7176    0.0027     0.2775     0.6377
   6   9   7    0.6869    0.0027     0.2532     0.5740
   2   1   1    4.0242    0.0027     4.9917     3.6066
   6   8   6    0.7757    0.0027    13.3602    14.1141
   9   7   2    0.9641    0.0027   105.4474   101.1410
  12   1   3    0.8854    0.0027  1455.4294  1410.0193
   8   1   8    0.6969    0.0027     5.0735     4.9279
   1   4   7    0.8609    0.0026   918.3870   935.1613
   8   6   6    0.7802    0.0026   458.3907   445.9947
   4   2   6    0.9804    0.0026  2299.5445  2270.3122
   0  13   5    0.7139    0.0026   538.0718   529.3958
  15   0   4    0.7021    0.0026   418.9949   398.8800
   9   9   2    0.8671    0.0025   419.0455   425.4895
  10   6   6    0.7248    0.0025    17.3775    15.4425
  14   0   1    0.8315    0.0025    58.3811    55.8576
   6  11   2    0.8700    0.0025  1040.6854  1020.3306
  12   2   5    0.7678    0.0025    10.2141     9.5849
   4   3   7    0.8444    0.0025   115.5633   108.5506
   8   6   3    1.0136    0.0025   186.2559   196.2701
  10  12   2    0.7128    0.0025     2.7125     1.7320
   6   3   5    1.0247    0.0025    12.0838    16.9931
  15   7   1    0.6991    0.0025   255.9737   254.8195
   4   5   0    1.7829    0.0024     6.0068     5.7592
   8  10   0    0.8914    0.0024  1725.1243  1765.8339
  12   2   1    0.9530    0.0024     6.1606     6.8755
   6  13   2    0.7664    0.0024  1161.7863  1164.1346
   8   1   4    1.0728    0.0024    64.2670    80.9394
  10   8   0    0.9003    0.0023     8.2115     8.3041
  12   9   2    0.7481    0.0023     5.9248     4.5061
   3   4   7    0.8430    0.0023   431.7722   416.3511
  10  12   0    0.7315    0.0023     6.2871     6.2106
   4   0   9    0.6861    0.0023     9.5156     9.8055
   9   8   6    0.7092    0.0022   280.4235   281.1119
   2  15   2    0.7226    0.0022   534.9365   523.4378
   3   3   8    0.7617    0.0022    19.0863    16.9954
   6   0   5    1.0654    0.0022  8177.4686  8299.7864
   5   9   1    1.0850    0.0022  1133.2113  1101.0142
   5  14   2    0.7378    0.0022   537.6524   522.2182
  12   5   1    0.8881    0.0022   272.4659   285.0268
  12   4   3    0.8468    0.0021     5.0810     5.4960
   3  13   1    0.8356    0.0021  1117.7060  1128.8074
   4  15   0    0.7249    0.0021     0.8502     1.0784
   8  11   1    0.8305    0.0021   156.2738   150.7458
  11  11   1    0.7326    0.0021   329.0796   340.3506
   7  10   2    0.8949    0.0021   630.6108   624.6896
   2   4   6    0.9765    0.0020   365.5703   353.2944
  14   6   0    0.7653    0.0020    14.0410    12.6945
   1  12   4    0.8038    0.0020  1239.4229  1245.8551
   0   9   3    1.0743    0.0020  1645.2455  1545.4144
   2  12   4    0.7983    0.0020   140.6124   144.6753
   6   3   7    0.8039    0.0020    25.9984    27.6100
   1   8   7    0.7602    0.0020   913.0606   937.7771
   4   5   8    0.7252    0.0019     0.6942     0.2354
   3   1   1    3.1941    0.0019  7784.1693  7831.2476
   8   2   7    0.7645    0.0019    42.2930    37.9444
   2   7   1    1.5025    0.0019  1473.7017  1389.8042
  10   9   0    0.8548    0.0018  1659.6074  1662.6108
  10   9   5    0.7092    0.0018     2.0605     1.1826
   9   4   6    0.7888    0.0018   222.1423   229.3322
   2   2   4    1.4785    0.0018  2155.3467  1976.1478
   2  10   0    1.1022    0.0018     0.6978     0.6096
   8   8   5    0.7925    0.0018    37.9260    39.5648
   6   9   5    0.8100    0.0017    26.2686    27.8223
  10  11   1    0.7645    0.0017    17.8213    21.2546
  10   3   7    0.7051    0.0017     7.2361     8.3857
   0  11   5    0.7954    0.0017  1993.1748  2042.0063
   5   6   4    1.0759    0.0016  1389.0356  1364.0923
   8   8   4    0.8546    0.0016     0.7080     0.4275
   4   5   4    1.1857    0.0016   122.7393   127.0012
  11   0   4    0.8858    0.0016   592.5316   570.0742
  11   6   5    0.7488    0.0016    73.7847    74.8350
  10   5   5    0.8048    0.0015    11.0064     9.9512
   1  14   3    0.7481    0.0015    64.7829    61.2915
   5   5   5    1.0001    0.0015   107.6800   108.3091
  14   4   0    0.8035    0.0015    33.2561    32.1495
   6   6   6    0.8335    0.0015     8.9215     8.9700
  13   6   2    0.7879    0.0015   314.9919   319.3278
   9   2   6    0.8133    0.0015   375.7407   367.0318
   6   4   0    1.6050    0.0014    23.0115    24.8933
  11   0   5    0.8172    0.0014    98.1117    96.3477
  10   8   1    0.8914    0.0014   552.5162   563.6509
   0   2   2    2.7635    0.0014 13319.4123 12638.2231
   6  15   0    0.6988    0.0014   800.5539   817.3933
  11   9   5    0.6835    0.0014    18.4318    14.4504
   1   5   5    1.1006    0.0014   717.5341   700.4798
   2   7   6    0.8735    0.0014  1007.2164  1032.2403
   2   1   9    0.6993    0.0014    28.4587    29.0849
   5  11   3    0.8558    0.0014   196.5525   191.2400
  12   0   0    0.9785    0.0013  5113.8754  5220.6543
   7  10   1    0.9228    0.0013  1331.0353  1341.5729
   4   8   7    0.7374    0.0013     1.6773     1.3112
   6   1   6    0.9278    0.0013  1048.8289   999.9983
   2   0   3    1.9915    0.0013 10791.3623 10817.9661
   3   2   1    2.8648    0.0013 11188.0431 11029.3031
   9   3   6    0.8028    0.0013   538.2826   550.2243
  13   6   4    0.7239    0.0013   467.5763   485.8754
   9  11   3    0.7513    0.0013    99.5198    97.0363
   2   2   7    0.8854    0.0012   209.8939   209.1612
  15   6   1    0.7174    0.0012   323.6213   328.1923
  10   2   6    0.7786    0.0012     0.5758     0.2696
   6  12   3    0.7838    0.0012  1139.1684  1129.4151
  14   5   2    0.7626    0.0012   655.7435   637.3667
   4   0   1    2.6645    0.0012  2260.9935  2079.2854
  16   2   1    0.7229    0.0011     0.5562     0.0098
   6  14   1    0.7367    0.0011   112.9163   111.8983
  12   2   4    0.8240    0.0011     1.5256     1.5444
   3  12   5    0.7395    0.0011    70.5599    71.3686
  10   8   4    0.7832    0.0011    19.0340    18.6801
   4   7   4    1.0530    0.0011   514.2400   536.7276
   8   6   4    0.9338    0.0011     3.9257     3.2108
  13   5   1    0.8307    0.0010   691.4899   717.1396
   8  12   0    0.7886    0.0010  1139.6098  1072.8619
   4  10   4    0.8747    0.0010     0.6003     0.3076
   3  11   2    0.9426    0.0010   884.6915   897.8294
   4  12   4    0.7770    0.0010     0.1908     0.0114
   1  10   7    0.7042    0.0010   465.5208   489.2618
   5   6   7    0.7710    0.0010   233.7999   233.7985
   6   6   5    0.9257    0.0010  3214.4395  3344.2800
  13   2   1    0.8830    0.0010   463.2567   455.5932
  14   2   3    0.7723    0.0009   828.3409   809.0449
  15   5   3    0.6978    0.0009    80.7712    82.7888
   2   9   6    0.7994    0.0009   595.7415   624.0273
   2   7   4    1.1078    0.0009     0.6787     0.0201
   8   7   5    0.8239    0.0009  1104.8971  1102.0790
   8   4   7    0.7441    0.0008    15.0195    11.8514
   6   5   3    1.2102    0.0008    12.0382    11.6234
  13   6   1    0.8067    0.0008   337.7732   337.7240
   8  11   4    0.7409    0.0008    24.8879    19.9525
   3   9   3    1.0360    0.0008   102.5285   120.9341
   8   5   2    1.1456    0.0008   821.8519   802.9929
  10   3   5    0.8402    0.0008     2.8052     1.0746
   9   1   7    0.7432    0.0008   673.3790   656.2796
   5   3   5    1.0705    0.0008   136.3091   114.7650
   3  12   4    0.7892    0.0008   549.2491   534.1424
   1  14   1    0.7934    0.0008   584.6082   591.6338
   1   6   6    0.9184    0.0008   372.6697   363.9895
   2  14   3    0.7435    0.0007   988.2547   980.2245
   6   7   3    1.0700    0.0007    27.3476    29.5181
   8  11   3    0.7789    0.0007  1334.8105  1354.9068
  10   1   1    1.1485    0.0007     9.3978     9.8393
  12   7   3    0.7769    0.0007  1504.2084  1513.5290
   2  11   1    0.9927    0.0007   318.1494   308.6676
   7  13   3    0.7215    0.0007    60.9890    64.7898
   5   8   6    0.7950    0.0007   547.9204   561.0440
  11   2   4    0.8750    0.0007  1002.7106   988.7687
   5   3   7    0.8254    0.0007   715.8228   694.2995
   2  12   2    0.8867    0.0007   110.9109   121.2160
  10   4   5    0.8242    0.0007   878.3928   881.2343
   7   7   5    0.8561    0.0007   391.6603   407.8109
   2   5   8    0.7424    0.0006  1154.1016  1211.1245
   8   9   3    0.8669    0.0006  1179.3886  1124.1422
   8   1   0    1.4553    0.0006    35.1848    37.5928
   7   8   7    0.6936    0.0006   429.5632   444.3647
  14   1   2    0.8088    0.0006   906.7137   831.1990
  14   3   2    0.7925    0.0006   796.7222   783.5410
  13   9   1    0.7266    0.0006   335.0228   326.0473
   1   1   2    2.9570    0.0006  7755.9660  7203.2533
   8  12   4    0.7063    0.0006     0.7395     0.5135
  14   3   0    0.8184    0.0006  2146.9269  2175.2139
   6   7   1    1.2171    0.0006    44.5593    51.0189
  10   7   4    0.8135    0.0006     0.2367     0.0280
   4   5   5    1.0345    0.0006   725.7191   715.9214
  12  11   1    0.7018    0.0005   103.6866   109.1080
   2  10   5    0.8325    0.0005   851.5823   844.6440
   9  10   2    0.8217    0.0005   344.7017   342.8932
   5  12   2    0.8380    0.0005   508.4408   478.3762
   3   5   5    1.0638    0.0005    22.5181    21.4791
   0  10   4    0.9164    0.0005     0.1640     0.0029
   6   3   4    1.1710    0.0005     1.2870     1.1038
  12   5   5    0.7327    0.0005  1226.2345  1136.1612
   8   9   6    0.7071    0.0005     0.9257     0.3496
  12   4   4    0.7985    0.0005     1.2039     1.0135
  14   5   0    0.7856    0.0005  1802.4214  1816.3418
   3   6   2    1.4901    0.0004  2122.5775  2090.7460
   8   2   5    0.9467    0.0004    18.5511    20.9889
  14   3   5    0.6879    0.0004     9.0850    10.4532
  15   4   1    0.7487    0.0004   764.2639   737.9927
   1   1   9    0.7030    0.0004   351.4317   369.2354
   2  13   0    0.8540    0.0004  2153.5363  2172.9669
  13   0   1    0.8942    0.0004   347.6394   335.2121
   4   6   4    1.1190    0.0004     0.6767     0.2808
   5   6   5    0.9591    0.0004   287.6540   287.3204
  13   9   2    0.7128    0.0004   189.0274   185.8930
   8   7   0    1.0825    0.0004    10.4714     9.8327
   9   8   3    0.8707    0.0004   216.4282   207.3733
   6   2   4    1.2042    0.0004   183.0481   192.7886
  11   6   3    0.8492    0.0004   315.1059   318.7248
   1  13   3    0.7974    0.0004   204.5700   203.4913
  12  10   0    0.7375    0.0003  1790.0829  1782.9137
   6   5   6    0.8600    0.0003  1026.8637  1051.6397
  15   1   2    0.7583    0.0003   449.0807   418.1522
   4   2   1    2.4069    0.0003  1213.7286  1146.3506
   2  14   1    0.7880    0.0003   215.8282   220.4585
   8   0   4    1.0778    0.0003     6.8780     8.0081
  14   5   4    0.7041    0.0003     0.8761     0.4586
  14   7   1    0.7381    0.0003   112.6978   116.0274
   8   0   1    1.4300    0.0003   472.2124   460.7439
  14   2   2    0.8025    0.0003     3.9327     3.0824
   0   5   7    0.8411    0.0003   186.5718   192.5344
  14   5   1    0.7797    0.0003     1.9747     1.6136
   6   8   5    0.8484    0.0003  1647.3960  1641.5629
   6   0   4    1.2330    0.0003     1.8853     0.0697
   5  11   4    0.8061    0.0003   207.8326   209.1685
   6   7   4    0.9773    0.0003     0.3261     0.0353
   0  13   3    0.7993    0.0003  2134.8543  2158.1129
  10  10   2    0.7860    0.0002     6.7356     6.1132
  10  11   4    0.6929    0.0002     0.5516     0.3152
   1   7   7    0.7878    0.0002  1218.1932  1241.1647
   4   4   8    0.7392    0.0002  1806.9921  1828.6707
   2  10   7    0.7005    0.0002   131.6138   138.7736
  10   3   4    0.9153    0.0002     0.5518     0.0066
  14   3   4    0.7274    0.0002     0.1412     0.0896
   6   7   6    0.8051    0.0002   445.5447   445.4069
   3  11   6    0.7219    0.0002   593.0028   610.5407
   0  12   0    0.9351    0.0002   981.0746   875.5331
   4   4   1    1.9320    0.0002  1143.0586  1090.6085
   0   4   4    1.3818    0.0002     2.2608     1.8320
  14   1   4    0.7400    0.0002     0.5789     0.0449
   7   2   6    0.8840    0.0002   454.5275   445.1082
  11   7   1    0.8799    0.0002   585.7433   611.9853
  12   6   5    0.7161    0.0002     2.2327     1.5038
   4  12   1    0.8823    0.0002     0.6943     0.1994
   4   4   5    1.0765    0.0002    13.3089    14.1606
  10   7   3    0.8646    0.0002    18.1895    17.1246
   5   0   5    1.1172    0.0002   947.9278   905.7911
  12   4   5    0.7471    0.0002    31.4210    30.1036
  10  10   1    0.8047    0.0002   186.1825   180.5721
  11   2   5    0.8086    0.0002    93.0398   102.5756
  12   5   3    0.8259    0.0002   779.3371   785.0886
  13   4   4    0.7560    0.0001   338.4845   330.1170
  14   1   0    0.8363    0.0001   888.5382   927.8289
   0   0   6    1.0585    0.0001  1142.6088  1061.9638
  12   3   0    0.9466    0.0001    34.9474    35.3275
   4  11   4    0.8237    0.0001     4.4387     3.8037
   5   2   8    0.7454    0.0001     0.6643     1.3464
  10   6   5    0.7830    0.0001   405.2873   417.7013
  13   1   4    0.7831    0.0001   529.8472   512.8964
   2  12   0    0.9235    0.0001     0.4261     0.0022
   4   7   6    0.8458    0.0001     2.7013     2.4366
   4   6   1    1.5308    0.0001   227.0360   179.5100
   4   2   4    1.3552    0.0001     1.7247     0.8905
   7   7   6    0.7816    0.0001   214.8931   217.1074
   0   6   8    0.7308    0.0001   870.1033   903.2110
   7   3   8    0.7047    0.0001     3.8357     3.9261
   5  13   1    0.8037    0.0001   886.2186   881.6900
   5  10   4    0.8537    0.0001   498.7161   483.6711
   9   2   5    0.8983    0.0001   138.6643   128.5177
  11   8   1    0.8419    0.0001  1379.7306  1411.6945
   6  12   1    0.8364    0.0001   257.3770   260.9685
   2   3   8    0.7699    0.0001   899.3506   904.0468
  11   6   4    0.8006    0.0001   679.5843   659.3632
   3   3   3    1.6669    0.0001   235.4576   248.9117
   9   3   5    0.8843    0.0001   278.2293   298.1037
   4  12   3    0.8212    0.0001     1.2521     0.7177
  10   1   4    0.9407    0.0001     0.3914     0.0386
   7   4   7    0.7676    0.0001   711.5145   741.5958
   1  12   3    0.8531    0.0001   295.0168   292.6716
   7  14   2    0.7051    0.0001   154.1947   154.6731
  11   9   2    0.7856    0.0000   256.8049   271.5342
  10   7   0    0.9472    0.0000  5239.2651  5403.3486
  10   3   2    1.0564    0.0000   358.5146   349.5195
   5  11   6    0.7010    0.0000   268.3069   263.6919
   7   2   5    0.9965    0.0000    93.3657    76.6445
   7   5   6    0.8315    0.0000   278.1158   266.6622
  12   8   0    0.8025    0.0000  1012.0811   994.9166
  12   6   0    0.8670    0.0000  2460.2289  2594.7010
   4  13   1    0.8212    0.0000   370.7180   373.9736
  10   6   0    0.9944    0.0000    22.8742    23.6143
   0  12   4    0.8057    0.0000     1.2415     0.3692
  10   1   5    0.8597    0.0000     2.1752     1.6139
   3   9   7    0.7210    0.0000   255.7547   262.0047
   5   3   1    1.8979    0.0000  8008.6998  8289.8631
   2  12   5    0.7469    0.0000  1064.0268  1072.3138
  15   3   1    0.7607    0.0000   623.8558   627.9568
   6  10   6    0.7165    0.0000    28.0883    28.0520
   7  12   2    0.7910    0.0000   705.4246   701.1349
   5   9   5    0.8320    0.0000    92.5557    84.1316
  15   5   1    0.7341    0.0000   296.8112   278.1061
  12   1   6    0.7170    0.0000    37.4167    33.7151
  12   8   4    0.7162    0.0000     0.1962     0.0873
   2   4   7    0.8541    0.0000   195.3653   194.8097
   9   6   3    0.9549    0.0000   549.1166   576.5055
   5   0   8    0.7521    0.0000    18.9885    21.4166
  11   9   1    0.8043    0.0000   620.5487   602.7379
  10   5   4    0.8702    0.0000     0.9279     0.0976
  10   4   2    1.0251    0.0000     4.1246     5.4997
   2   9   7    0.7279    0.0000    22.1143    24.6259
   6  10   4    0.8299    0.0000     1.6197     1.5467
  11   8   2    0.8206    0.0000   386.2037   388.3985
   2   8   8    0.6862    0.0000     0.3443     0.0063
   3  13   4    0.7445    0.0000   595.7767   578.2858
  13   2   2    0.8585    0.0000   869.1853   889.7157
   9   1   6    0.8198    0.0000   243.8155   233.4602
  12   3   3    0.8641    0.0000  2416.0362  2357.2999
   5  11   5    0.7533    0.0000    73.5635    78.7447
   7  10   4    0.8042    0.0000   512.6157   504.8100
  16   0   3    0.6934    0.0000    38.4853    34.3412
   4  11   5    0.7677    0.0000   568.5804   565.4258
  14   0   3    0.7797    0.0000  1392.9366  1262.0123
  16   2   3    0.6881    0.0000    19.0705    20.0737
   4   3   0    2.3092    0.0000     1.7687     0.3064
   9   8   2    0.9148    0.0000   322.4456   321.1754
  10   4   0    1.0831    0.0000     6.1729     6.2477
   2  13   2    0.8247    0.0000   527.9903   513.1725
  12   9   1    0.7641    0.0000   135.9521   138.3767
  10   1   6    0.7843    0.0000   619.9245   607.3282
   7   6   7    0.7340    0.0000   463.1838   461.6476
   0   8   8    0.6909    0.0000  1546.5619  1628.7946
   4  15   2    0.7067    0.0000     0.7863     0.6370
   4   2   7    0.8567    0.0000    48.5257    49.7928
   2   8   2    1.2535    0.0000   287.1164   276.8787
   0  15   1    0.7429    0.0000   244.7653   248.3902
   3  15   1    0.7299    0.0000   289.9613   290.6006
