# Supplementary material for: Refinement of anomalous dispersion correction parameters in single-crystal structure determinations
Source: IUCrJ. 2022 Jul 20;9(Pt 5):604–9. doi: 10.1107/S2052252522006844 (PMC9438505; doi:10.1107/S2052252522006844)
Supplement: Supplementary file 3 [file m-09-00604-sup3.zip › leverage_fdp_20012.txt]

   3   7   2    1.3503  100.0000    39.6186    39.0799
   0   3   1    3.2379   60.7101    34.8470    32.3622
  10   0   5    0.8662   49.8424    94.7079    87.1936
   7   3   6    0.8746   46.6667    25.8437    25.9328
  11   4   2    0.9563   40.4113    20.9607    21.9937
   6   7   0    1.2459   28.0886   240.3545   229.5699
  10   5   0    1.0453   22.9612   167.2379   168.8518
   9   1   3    1.1105   21.6463    15.1379    15.9754
   1   3   1    3.1224   20.7402   185.8540   164.7081
   7   6   3    1.0806   20.5270    10.5650     9.7458
   5   6   3    1.2091   20.3799    16.3754    18.6262
   1   8   5    0.9428   17.9779    27.8918    30.1144
   3   5   5    1.0687   17.9513    10.1212     9.6666
   3   9   5    0.8716   17.8984    19.1853    20.7646
   7  10   3    0.8575   15.2884     7.2326     7.9283
   1   5   6    0.9586   13.1996    34.6600    31.1459
   7   8   5    0.8248   13.1293     7.7612     8.1527
   0   0   2    3.1900   12.9161   344.6506   341.3205
  11   7   2    0.8596   12.8637    32.8179    32.8468
   9   7   3    0.9172   12.6458    17.2824    18.1427
   5  10   3    0.9176   12.2218    45.5882    39.2678
   5   0   7    0.8502   12.1154    49.7788    47.0928
   1  10   2    1.0586   11.5515    62.5138    58.4566
   9   9   3    0.8332    9.6413     7.8336     7.4416
   1   0   5    1.2686    8.9455    33.1806    30.3043
   3   1   5    1.2067    8.8337    55.8284    54.0076
  11  10   2    0.7550    8.7697    14.9315    16.0063
   3   7   3    1.2205    8.5805    47.9431    51.6307
   3  12   2    0.8784    8.5510    36.6922    34.0189
   5   4   4    1.1964    8.3191   226.3457   212.2248
   3   7   5    0.9693    7.6578     9.4167     8.8191
   0   2   6    1.0449    7.4395   148.0610   132.7701
   1  11   6    0.7365    7.0687    21.9643    23.1939
   1   8   6    0.8466    6.9729    36.5295    37.0043
   5   5   2    1.4516    6.7540   101.5800   119.1724
   4   6   0    1.5847    5.9005   614.5405   759.1016
  10   3   2    1.0615    5.7484   143.9716   142.6473
   1   1   3    2.0577    5.3944    73.4923    80.3597
   9   7   2    0.9686    4.9615    42.2390    39.4155
  11   9   3    0.7608    4.6292     8.9724     7.3152
   5   3   4    1.2466    4.6151   230.6779   224.9453
   1   8   3    1.1689    4.4230    25.7693    22.6032
   1   5   3    1.5339    4.0493   101.6899    86.8467
  13   8   3    0.7182    3.8232    13.2459    12.6431
   3   2   2    2.2680    3.6046   305.1996   344.3133
  11   7   3    0.8231    3.6010     4.0990     5.1306
  11   7   5    0.7314    3.5403     5.0225     6.0638
   0   7   5    1.0001    3.4266   268.5431   265.0784
   4   7   7    0.7660    3.4086    11.8117    14.2336
   0   4   8    0.7674    3.3977   124.6316   134.1739
   6   8   1    1.1274    3.3248    69.0774    67.0632
  10   7   2    0.9120    3.3188   108.0818   109.3531
   4   3   3    1.5677    3.2139   737.9298   863.6941
   7   2   1    1.5654    3.0750   416.1107   495.7107
   9   2   2    1.1854    3.0497   145.0147   145.5858
   7   5   2    1.2432    3.0440   145.9774   133.8294
   4   5   5    1.0393    2.9806   316.3343   317.7910
   3   1   2    2.4196    2.9077   482.6659   526.6694
   9   1   5    0.9113    2.5687    14.4842    13.7609
   7   8   3    0.9637    2.5595    20.1476    18.1824
   0  10   2    1.0629    2.4474   219.5756   206.9179
   1   2   5    1.2376    2.4420    37.4100    30.4331
   1   2   6    1.0408    2.4063    92.7626    89.7288
   4  10   0    1.0530    2.3137   381.8535   360.3962
   1   6   2    1.6039    2.3069   252.4993   292.2511
   3  12   3    0.8395    2.2968     9.4474     8.6920
  11   5   3    0.8814    2.2333     5.1843     6.8514
  11   4   5    0.7882    2.1737     8.9766     8.3587
  11   1   3    0.9542    2.0191    33.3687    38.5239
   5   4   3    1.3780    1.9321   169.2038   166.5236
   6   4   3    1.2849    1.8916   697.2001   674.6485
   2   5   0    2.1061    1.8454  1893.4541  2108.3364
   6  10   3    0.8885    1.8002   220.3791   216.8228
   3   1   3    1.8454    1.7767   112.7877   124.8804
   5  12   4    0.7657    1.7046    75.9320    75.9093
   1  14   2    0.7790    1.6741    35.3080    37.2543
   4  14   0    0.7768    1.6698   144.6957   147.3218
   2   3   2    2.2483    1.6186  1285.2146  1373.9498
   1   4   2    2.0790    1.5901   664.6289   695.0140
   3   3   2    2.0683    1.5094   663.5562   716.3441
   5   1   2    1.8707    1.4649   463.6646   520.3366
   3   4   3    1.5586    1.4490    85.0736   101.8571
   3   4   5    1.1147    1.4037    32.1742    32.8780
   5   7   7    0.7519    1.3850    73.7011    73.8948
  13   0   2    0.8729    1.3836    48.3666    45.2839
  11   1   5    0.8188    1.3796     6.7282     6.2820
   5   8   1    1.1887    1.3763   255.4032   248.9453
   2   0   5    1.2471    1.3614   778.6816   715.3798
   5  11   4    0.8098    1.3150    83.1614    87.9648
   4  16   0    0.6853    1.2278    94.6456    95.4212
   3   7   7    0.7775    1.2108    60.6525    66.3789
   1   6   5    1.0514    1.1965    27.3006    27.6889
  13   6   3    0.7628    1.1814     4.5658     4.5848
   6   0   3    1.4437    1.1787  1181.9642  1202.9298
   4   8   0    1.2715    1.1758   876.0255   833.6290
   3   4   6    0.9645    1.1655   117.5188   111.6077
   6   1   8    0.7374    1.1640   138.9890   139.5492
   6   2   1    1.7826    1.1195   284.4184   326.3732
   1   4   1    2.5186    1.1131  1351.7358  1423.2909
   3   2   7    0.8771    1.1108   120.3430   114.3460
   9   4   2    1.1138    1.0413   178.8032   177.5854
   5   2   3    1.5211    1.0344   130.8818   150.0659
   7   3   1    1.4950    1.0245   510.9232   572.8276
   0   1   3    2.0898    1.0032  2178.1424  2247.7465
  13   0   3    0.8347    0.9974    33.4135    40.8571
   1  11   1    1.0082    0.9874   206.1518   196.5119
   5   5   4    1.1400    0.9845   322.9823   312.4773
  12   9   3    0.7268    0.9774   392.1351   408.8113
   1   3   6    1.0193    0.9489   124.4673   118.6444
  12   8   3    0.7539    0.9381    15.4817    14.5610
   4   9   7    0.7150    0.9374    16.3969    17.3189
  11   6   2    0.8941    0.9353    65.7962    57.3113
   5   2   1    2.0599    0.9307  1059.4189  1181.7048
   7   8   1    1.0659    0.9232   243.2225   245.4596
   2  14   4    0.7135    0.8872    11.5570    11.3413
   4  13   4    0.7376    0.8867    95.1585   100.1292
   6  11   1    0.8997    0.8696   161.7837   154.5409
   2  15   1    0.7405    0.8639    99.8374   104.7733
   1  10   7    0.7075    0.8551   291.5557   320.1203
   4   2   2    2.0215    0.8409  1450.6698  1563.3478
   3   2   3    1.7754    0.8402   228.7278   241.0980
   2  11   1    0.9973    0.8143   362.9693   343.0349
   8   5   4    0.9761    0.8011    40.4850    46.8115
   4   1   7    0.8682    0.7956    37.2393    35.3952
   2  10   6    0.7670    0.7739   148.8231   152.1351
   0  15   3    0.7086    0.7695   105.0434    93.4676
   6   0   1    1.8790    0.7598   498.1385   556.5316
   1  12   5    0.7550    0.7463    68.9881    73.7167
   8   0   8    0.7015    0.7357   611.6973   603.5083
  15   2   2    0.7567    0.7300   137.7623   131.2912
   6   8   7    0.7132    0.7196    73.5102    77.5934
   3   3   3    1.6746    0.7193   137.2232   145.8663
   2  12   2    0.8908    0.7121   129.2403   138.2928
   7   0   6    0.8993    0.7112    54.6004    53.9907
   8   8   6    0.7356    0.7099   256.9200   259.0248
   2  11   6    0.7322    0.7096   267.5053   279.7029
   2   7   8    0.7095    0.7079   502.3711   534.0762
   5   1   1    2.1716    0.7078  1862.1012  2099.3391
   2  12   4    0.8020    0.7058   169.2329   171.0202
   8  10   1    0.8869    0.7057   430.0616   437.9530
   0   5   1    2.1258    0.7028   461.0497   494.5543
   6  14   2    0.7256    0.6941    16.9733    18.1878
   2  13   1    0.8503    0.6928   503.6380   494.8513
  14   2   4    0.7387    0.6901    59.2208    51.6216
   9   4   1    1.1685    0.6882   296.5075   290.5355
   1   7   1    1.5480    0.6860   877.1756   896.6916
   2  14   2    0.7740    0.6856   102.5361    98.1682
   1   9   7    0.7355    0.6776   374.1645   400.9545
   7  14   2    0.7084    0.6732    83.9893    82.0972
   7   1   1    1.6127    0.6701   756.6075   860.4021
   7   5   1    1.3207    0.6662   507.0318   491.6622
   0  10   6    0.7735    0.6610   235.9920   255.3080
   3   4   2    1.8607    0.6566   905.3538   975.5121
   8   2   8    0.6961    0.6535   303.5000   302.1422
   8  13   3    0.7052    0.6510   336.1193   339.4300
  11   5   6    0.7160    0.6377   115.5452   119.6547
   7   0   3    1.3209    0.6371   368.8383   378.6987
   9   3   3    1.0697    0.6231    55.0694    50.5591
   4   6   8    0.7124    0.6215   455.8343   475.4651
   0   8   6    0.8488    0.6069   143.3691   140.4044
   0  12   6    0.7040    0.6052    62.6845    66.0112
   1   9   6    0.8087    0.5894   102.0352   111.4477
   7   3   4    1.1070    0.5884   468.7716   459.7395
   8   1   6    0.8600    0.5877    22.1527    20.5216
   8  11   5    0.7025    0.5824   423.0160   424.2417
  10   3   6    0.7730    0.5634   420.9172   420.9638
   4   8   3    1.0913    0.5572     4.9888     2.5040
   0  13   1    0.8593    0.5550    37.1479    37.3820
   0   5   3    1.5470    0.5531  1684.4678  1672.0528
   8   9   5    0.7644    0.5522   517.9431   541.4658
   0   6   8    0.7341    0.5499   505.1091   539.4989
   1   3   2    2.3818    0.5480  1761.6556  1728.2409
   9   2   7    0.7418    0.5449   116.8084   121.3969
   6  13   1    0.7874    0.5441    50.0934    50.7148
   1   5   8    0.7503    0.5430    45.6901    49.5464
   7  10   6    0.7030    0.5344   121.3591   127.9651
   2   3   1    2.8384    0.5331 16972.6015 16556.3820
  12  10   1    0.7360    0.5329    86.9076    89.0141
   5  10   6    0.7350    0.5247   115.8922   122.7040
  10  10   2    0.7897    0.5228    11.5075    12.0656
   2  10   7    0.7037    0.5201    76.4006    83.9128
   3   8   7    0.7512    0.5169    73.8979    77.7853
   5   1   8    0.7538    0.5163    17.2758    21.8459
   1   5   1    2.0921    0.5157  2051.3493  2140.9559
  12   6   3    0.8061    0.5123     9.1098     9.2492
   4   4   0    2.0376    0.5090  3245.1198  3455.7618
   5  14   3    0.7174    0.5031     5.7682     6.5563
   4  13   5    0.6969    0.5030   433.9112   447.1146
  11   6   6    0.7006    0.4991    97.7509    97.9806
   5   7   5    0.9208    0.4979   132.8058   145.5902
  11   9   4    0.7255    0.4953   341.2990   344.5004
  10   2   4    0.9353    0.4901    37.9067    30.3586
  16   2   2    0.7126    0.4898   173.6279   159.9797
  12   7   4    0.7426    0.4892   142.5959   142.9815
   3  13   4    0.7480    0.4866   352.4736   344.6711
  16   3   1    0.7189    0.4865   121.5002   115.8382
   0   6   6    0.9254    0.4813   268.3398   252.6987
  10  12   3    0.6946    0.4779   427.6611   429.9573
   8   7   4    0.8986    0.4765   623.9213   620.1512
   3  10   7    0.6975    0.4753   166.0774   170.9590
   0   6   2    1.6189    0.4749  1334.4507  1445.7379
   6   9   6    0.7494    0.4735   354.7981   362.6897
   3  14   4    0.7071    0.4728   303.4538   301.5155
   2   5   8    0.7458    0.4705   733.0666   786.6280
   2  15   2    0.7260    0.4694   314.6640   308.8126
   4   5   7    0.8123    0.4663   119.8865   122.9380
  11   8   4    0.7525    0.4600   190.7320   186.5992
   7   2   5    1.0011    0.4580    47.2976    38.3563
   2   7   2    1.3968    0.4559   912.3562   900.4632
  14   6   3    0.7231    0.4507   422.8061   427.1270
   2   4   1    2.3623    0.4459  1009.0903  1044.0196
   3  15   1    0.7333    0.4429   153.5424   152.4772
   3   0   9    0.6976    0.4399   174.2076   181.8298
   6   3   8    0.7251    0.4326   819.0564   835.6516
   9   7   6    0.7348    0.4326   174.2925   177.8708
   6   7   1    1.2228    0.4311    49.2128    54.7642
   7  12   4    0.7297    0.4303   121.9687   126.5550
   9   3   6    0.8065    0.4278   388.1471   397.5632
  14   9   0    0.6992    0.4265   306.4300   330.3183
  15   1   4    0.7040    0.4253   320.7160   292.6310
   0   4   2    2.1121    0.4249  2181.0619  2222.5383
   1  10   6    0.7719    0.4249   296.6821   312.7680
   0  14   2    0.7808    0.4246   254.0945   253.5191
   5   0   8    0.7555    0.4204    25.0038    25.8437
   0  15   1    0.7464    0.4179   174.7186   169.5360
   9   9   4    0.7875    0.4161   299.5137   316.5633
   8  12   2    0.7690    0.4161   322.8300   333.2435
   6   5   7    0.7763    0.4154    40.8796    42.6136
  10   1   1    1.1540    0.4106     7.7352     6.9706
   3   3   9    0.6859    0.4087   233.9465   245.5278
   3   6   7    0.8028    0.4086   202.0003   216.3014
   9   0   5    0.9143    0.4071    12.9792    16.0870
  13   9   2    0.7161    0.4051   118.7463   110.6575
   5   5   7    0.7955    0.4045   403.5300   411.8857
   7   8   7    0.6968    0.4034   271.4744   280.9384
   3  12   6    0.6930    0.4026    88.2748    87.2055
   5  11   5    0.7568    0.4011    41.6891    44.8934
   6  12   5    0.7061    0.3998   199.7360   202.9433
  12   3   6    0.7089    0.3986    64.5964    63.5606
  12   5   2    0.8672    0.3947   104.6041   107.8173
   8  14   2    0.6900    0.3907   181.5556   187.4096
   2  14   3    0.7470    0.3907   596.2392   586.1828
   9  12   3    0.7187    0.3904    43.9624    46.5945
   8   8   3    0.9188    0.3877    59.1208    55.9208
  10   5   6    0.7454    0.3871   232.6515   231.6709
   7   6   5    0.8946    0.3851    61.0110    61.1054
  10  11   2    0.7519    0.3843   163.1854   169.8577
   8  13   1    0.7424    0.3842    74.0376    78.8879
   2   2   3    1.8854    0.3832  3247.8901  3366.8411
  11   3   5    0.8021    0.3832   101.3751    90.3863
   6  15   0    0.7020    0.3822   472.7320   464.0922
  13   1   4    0.7868    0.3753   337.1455   318.5707
   9   8   6    0.7125    0.3735   169.2951   175.6133
   1  14   4    0.7175    0.3720   223.9678   221.9326
   1   0   3    2.0929    0.3707   685.7881   649.3305
  14   8   3    0.6847    0.3684   419.2981   424.1874
   7   0   1    1.6295    0.3676  1649.9249  1836.8711
   7  11   5    0.7220    0.3665    21.3559    22.2747
   8   5   1    1.2117    0.3652   204.6479   199.8933
  13   8   2    0.7420    0.3622   174.1267   176.5268
   8   1   1    1.4253    0.3601   421.8408   462.5553
   0   7   1    1.5615    0.3599   393.7307   413.8088
   7  11   4    0.7676    0.3593   249.1038   249.5533
   1  11   3    0.9204    0.3542    40.8920    33.5866
  13   7   4    0.7084    0.3539   194.2880   193.6308
  10   4   0    1.0883    0.3513     2.9469     2.4641
   6  10   6    0.7198    0.3495    26.1749    29.6853
  11   0   2    1.0166    0.3490    95.6575    86.4672
   1   0   4    1.5806    0.3488  1449.9638  1425.5152
   0   2   8    0.7896    0.3486  1082.4011  1081.0695
   9  10   4    0.7534    0.3444   519.7172   526.0830
   3  16   1    0.6895    0.3441   204.0169   204.3048
  15   3   3    0.7239    0.3415     3.2026     3.7487
  11  10   4    0.6986    0.3376   274.3053   283.0329
   9   1   7    0.7467    0.3354   448.5702   433.6943
   6   3   0    1.7422    0.3334  2663.9781  3070.0145
   4  11   2    0.9264    0.3327    66.8907    73.6442
   4   4   8    0.7426    0.3292  1294.8126  1340.0426
   2  12   5    0.7504    0.3280   664.4550   666.2601
   6  12   3    0.7874    0.3276   669.4944   682.4733
   7   6   7    0.7374    0.3243   280.5254   278.3866
   4  11   6    0.7158    0.3241     5.1506     4.9286
   9  12   1    0.7582    0.3234   174.0095   178.0082
  13   5   4    0.7445    0.3226   153.8064   142.7058
   1  12   6    0.7028    0.3224    60.2008    64.1105
   6   7   6    0.8088    0.3199   242.5465   238.8283
   1   4   7    0.8649    0.3195   603.9035   628.3419
  14   5   0    0.7894    0.3151  1217.9153  1185.8564
   7   0   2    1.4902    0.3139   405.6751   463.3638
   1   6   1    1.7817    0.3138  1872.4377  1933.3373
   3   2   9    0.6924    0.3122   187.1112   189.1847
   4   5   4    1.1912    0.3117   132.3641   137.8054
  10   4   4    0.8989    0.3108    20.7911    19.0898
   0  12   0    0.9394    0.3083   459.9424   400.0051
   1  15   2    0.7301    0.3079   259.7433   254.9005
   5  12   3    0.8075    0.3078    17.4740    16.7609
   4  10   1    1.0390    0.3063   494.4977   512.7874
   6  14   3    0.7033    0.3062   297.9314   304.1708
  11  11   1    0.7360    0.3026   192.0215   194.5924
  10   6   5    0.7867    0.3026   187.1893   186.3986
   5   0   3    1.5797    0.3026   248.6079   214.6579
   7  14   1    0.7219    0.3018   239.3282   230.2651
   8   1   7    0.7735    0.3008   153.2137   148.8026
   3   1   9    0.6963    0.2991   124.8569   125.7819
  11   7   4    0.7790    0.2991   386.8956   389.2403
   1   1   4    1.5653    0.2987  1606.7685  1620.1378
   8   1   2    1.3292    0.2984    17.6430    18.6285
   1  14   1    0.7971    0.2982   365.3220   351.5585
   9   9   6    0.6894    0.2978    45.5617    52.4050
   8   5   0    1.2342    0.2976    15.5053    13.1954
   9  13   1    0.7186    0.2969   277.8983   269.7366
   7   9   6    0.7305    0.2960   167.5960   166.1123
   2  14   1    0.7917    0.2945   137.8871   134.6914
   2   7   5    0.9860    0.2933    56.4183    54.8111
  15   4   2    0.7371    0.2922   337.1108   328.3962
  13   6   4    0.7273    0.2918   288.9902   270.3722
  11   3   7    0.6829    0.2912   131.7022   119.0014
  11  10   1    0.7713    0.2904   222.6050   215.7307
   5   4   8    0.7297    0.2901     6.3259     7.2830
   4  14   1    0.7711    0.2898    12.9160    11.2940
  10   2   0    1.1547    0.2873     5.5963     4.6838
  10   7   6    0.7092    0.2865   318.8267   312.6158
   4  10   3    0.9437    0.2864    35.8167    30.8165
   1  16   1    0.6991    0.2849   257.8825   251.9155
   2  15   0    0.7455    0.2847   604.4289   583.7515
   2   1   2    2.7229    0.2846  3996.4787  3820.0282
   1   4   8    0.7657    0.2845    33.5389    34.6236
   2   1   8    0.7884    0.2843  1071.5554  1069.9043
   9   6   6    0.7560    0.2825   155.8886   158.0140
   2   1   9    0.7024    0.2824    33.0080    36.9512
  11   5   5    0.7715    0.2816    94.8509    92.0104
  14   2   5    0.6978    0.2804   443.1124   435.8550
   2   3   8    0.7734    0.2790   517.4284   517.4353
   3  13   3    0.7868    0.2790    13.6230    13.5372
   9   6   7    0.6952    0.2769   201.3351   197.8661
   2   7   3    1.2545    0.2763    46.2020    44.7116
   2   6   1    1.7237    0.2761   775.2028   788.2758
   5  14   1    0.7567    0.2757   259.8472   252.6398
   1   3   7    0.8832    0.2754   672.1748   664.2547
   0   9   7    0.7370    0.2752   231.5510   247.9709
   5  14   4    0.6876    0.2742   227.9522   224.4067
   9   5   7    0.7102    0.2739   237.7125   242.8394
   0   2   0    5.6367    0.2719 13571.3579 13552.0783
  16   6   0    0.6864    0.2719    98.8464   100.0267
  12   7   3    0.7806    0.2718  1023.2771  1008.3001
   7   6   1    1.2310    0.2711   851.8473   845.6195
   7   4   4    1.0715    0.2695   463.4293   472.3025
  11  12   1    0.7024    0.2694   191.5270   187.6853
  12  11   2    0.6925    0.2691    30.7112    34.0882
  13   8   4    0.6883    0.2691   253.3199   252.1382
  14   2   3    0.7760    0.2689   450.6318   443.3616
  15   7   1    0.7024    0.2678   145.5173   148.1636
  14   7   2    0.7270    0.2665   362.9023   358.9069
  12   4   6    0.6993    0.2662   194.7614   180.3788
   2   0   2    2.8059    0.2661 11772.0641 11207.4589
   4   7   4    1.0579    0.2656   570.2356   599.1376
   2   5   7    0.8364    0.2633   368.5640   380.1364
  10   1   7    0.7198    0.2629    15.0439    12.7426
  15   0   4    0.7054    0.2615   289.4753   255.5524
   7   7   7    0.7177    0.2611   266.2820   275.4674
   1  11   5    0.7972    0.2610    66.2506    66.1163
   4   6   6    0.8830    0.2606   906.9682   981.8757
   3   9   2    1.1178    0.2594   320.8660   321.4819
  12   0   2    0.9395    0.2581   198.4940   190.1047
   4   2   8    0.7628    0.2567   528.9332   520.2549
  15   3   2    0.7483    0.2561   141.9306   139.5750
   5   9   7    0.7035    0.2537   106.4068   115.6163
  15   6   2    0.7074    0.2536   204.1878   199.3030
   6   8   2    1.0780    0.2516   120.3986   133.4223
   7  13   3    0.7249    0.2511    34.2114    38.1633
  10  12   1    0.7301    0.2483    59.2747    61.6153
  13   1   3    0.8324    0.2476   277.0804   268.8800
   4   0   8    0.7698    0.2469   506.2945   527.9283
   8   7   5    0.8277    0.2469   660.5444   644.4793
  12   9   1    0.7678    0.2468    78.3373    77.7806
  11   2   2    1.0004    0.2458   195.6878   184.2675
   7   7   6    0.7852    0.2444   112.2761   109.4483
  13   9   3    0.6946    0.2437   109.9408   116.9016
  16   4   2    0.6961    0.2419   271.8252   259.9327
   1  13   2    0.8347    0.2411   195.6576   187.3182
   3  14   1    0.7829    0.2408   332.1081   332.0376
   2  12   6    0.6991    0.2396    27.2111    29.2155
   7  13   2    0.7495    0.2393   277.7335   286.0342
   0   4   0    2.8184    0.2386 20682.1554 20033.1208
   1   1   9    0.7062    0.2375   221.9862   231.2810
   7   5   7    0.7554    0.2372   194.2897   199.7862
   9  12   2    0.7426    0.2364    36.2033    42.3015
   5   8   5    0.8779    0.2349   228.5488   227.1762
  10   1   2    1.1012    0.2345   508.6304   513.8695
  10   1   6    0.7879    0.2344   372.7448   376.5937
   7   0   5    1.0173    0.2327    99.7452    87.5388
   4   1   0    2.8534    0.2318     0.3331     0.2721
  10  10   4    0.7258    0.2304    57.2428    54.2723
   4   3   6    0.9666    0.2272   206.7723   213.9725
   7  13   4    0.6942    0.2267   140.5328   140.7478
   2   9   6    0.8031    0.2262   353.0261   373.9379
  13  10   1    0.7026    0.2259   182.6829   181.8962
   6  11   6    0.6909    0.2255   191.9986   207.4256
   9   5   6    0.7754    0.2251    92.9691    93.5539
   9  11   2    0.7827    0.2249   199.8619   206.7188
   0   1   1    5.5524    0.2242  2305.1777  2062.3562
   9  11   1    0.8010    0.2241   286.5674   275.7175
   3   7   6    0.8656    0.2226   409.4995   434.7270
   4   1   9    0.6880    0.2222    49.7891    50.8671
   9  13   2    0.7053    0.2206    53.0973    50.8610
   2   8   6    0.8401    0.2201   166.1834   175.3187
  13   2   3    0.8257    0.2193     5.1785     6.7164
   3  11   6    0.7252    0.2171   456.0830   463.7156
   8   8   1    1.0061    0.2149   451.8377   492.8457
   7   4   7    0.7711    0.2142   491.4752   490.3466
  14   0   4    0.7451    0.2140   104.0059   110.6483
  10   2   6    0.7822    0.2136     2.1429     2.2275
   2   6   7    0.8122    0.2123   139.3074   140.8568
  14   5   1    0.7834    0.2117     3.2202     4.1859
   6   6   7    0.7568    0.2105    54.1161    56.8306
  11  11   2    0.7217    0.2101   146.6193   143.3708
   6  12   2    0.8192    0.2097    49.9398    53.3904
   7   1   7    0.7997    0.2095   359.1784   358.3623
   2   4   6    0.9810    0.2092   410.4513   403.8848
   4   8   6    0.8157    0.2072   738.7397   771.4432
   8   4   5    0.9129    0.2070     1.4806     2.0452
   3   0   1    3.3477    0.2069  4908.4803  4955.1292
  12   1   3    0.8896    0.2066   846.0970   836.4165
   3   3   5    1.1549    0.2063   200.2826   168.6733
   7  13   1    0.7655    0.2059   178.6149   173.8838
   2   8   4    1.0395    0.2045   407.7419   405.4279
   4  10   6    0.7482    0.2034   411.8969   422.6996
  12   0   3    0.8924    0.2031    69.9010    62.1706
   1   1   8    0.7937    0.2030    41.0234    42.6668
  12   7   1    0.8320    0.2020    95.7799    98.5264
  12   5   5    0.7361    0.2020   781.7514   749.7330
   3  14   3    0.7396    0.2013   147.3192   141.4581
   2  10   2    1.0461    0.2008   186.3015   176.3889
   7   4   6    0.8567    0.2007   492.4474   500.5439
   4   1   1    2.6047    0.1996  1388.7602  1451.5322
   5   4   6    0.9167    0.1994   344.8851   358.4928
  12   0   5    0.7788    0.1991     2.7353     4.2796
   6   5   2    1.3440    0.1989  1130.4449  1111.6392
   8  11   3    0.7825    0.1982   860.2822   863.6042
   5  11   3    0.8598    0.1978   128.8734   125.5455
   2   8   2    1.2593    0.1977   300.0143   290.8917
   8   7   2    1.0294    0.1956   152.9812   174.5223
   8   3   1    1.3421    0.1951   351.3474   371.5668
   1   3   3    1.8284    0.1945   829.0335   792.3007
   1   8   7    0.7637    0.1939   661.4376   693.1344
   1   8   4    1.0518    0.1937   446.0585   433.3736
  16   0   2    0.7184    0.1935   432.4935   438.3586
   2   3   3    1.7659    0.1934    19.3164    17.4784
   4  15   3    0.6890    0.1932   782.2296   783.2402
   7   7   5    0.8601    0.1930   329.2789   337.0581
   6   4   4    1.1340    0.1927     9.1845     8.1686
   9   1   6    0.8236    0.1921   142.5292   132.3905
  16   1   3    0.6953    0.1912   394.6638   364.4796
   2  16   1    0.6954    0.1896    72.6031    70.9917
   1   9   3    1.0748    0.1893    65.6433    59.7681
   6  11   3    0.8357    0.1893     3.8040     4.2001
   3  10   5    0.8260    0.1889    45.3157    48.5378
   2   8   7    0.7589    0.1886    78.0054    79.9436
   8  14   1    0.7024    0.1873    18.3845    14.3368
   5  11   2    0.9017    0.1870   279.3208   266.8140
   5   2   4    1.2865    0.1870   995.2912   948.1937
   0   6   0    1.8789    0.1860 22574.6502 22123.1677
  15   5   2    0.7233    0.1859   158.9289   165.2695
   5   5   8    0.7164    0.1858    24.8596    25.4771
   4   8   2    1.1811    0.1843   854.6494   816.6461
   6   8   5    0.8524    0.1835  1020.9130  1048.1346
  13   0   4    0.7888    0.1834   610.9467   581.7814
   8  11   2    0.8137    0.1830   142.6323   144.1429
   5   7   1    1.3022    0.1828  1296.9692  1315.6115
   7   8   6    0.7581    0.1821    70.1112    69.5089
   3  15   2    0.7192    0.1810    83.6782    82.9500
   2   1   0    5.2265    0.1804 12665.3883 13045.0943
   1   2   1    3.9769    0.1804  5076.3622  4786.9244
   2   2   1    3.4344    0.1796  2337.1573  2289.7921
   8   7   7    0.6986    0.1791    84.4685    89.2648
  14   5   2    0.7662    0.1788   394.2831   392.8907
   3  13   5    0.7056    0.1782    22.1099    23.9845
  13   7   1    0.7846    0.1777   100.9165   108.3815
   6   0   7    0.8269    0.1776    32.5611    31.7690
   7   2   7    0.7937    0.1772   728.5683   701.6714
  16   4   1    0.7089    0.1769    12.3007    17.9608
   5   8   6    0.7987    0.1762   370.6589   379.4208
  10   4   2    1.0300    0.1760     9.9449    12.1179
   1   7   7    0.7914    0.1749   910.1665   957.6636
   5   0   1    2.2130    0.1749  2763.0362  3027.2820
  15   1   2    0.7619    0.1746   272.0708   258.2122
   4   8   1    1.2470    0.1730   520.1558   539.0914
   6   6   4    1.0342    0.1716    18.4223    35.1833
   4   2   0    2.6133    0.1699  7080.3473  7517.4354
  11   6   4    0.8043    0.1698   440.4375   418.8059
   3   2   8    0.7742    0.1696    22.0679    22.3359
  12   4   1    0.9186    0.1684   293.4628   321.6597
   2   0   1    4.3312    0.1683  2128.3962  2086.8101
   0  11   5    0.7990    0.1676  1364.8088  1423.1772
  11   3   6    0.7403    0.1670   337.4287   331.1743
   1   1   6    1.0544    0.1670   230.6582   203.9800
  10   0   7    0.7213    0.1667   154.8566   157.8884
  10   2   7    0.7154    0.1665    38.4710    38.9795
   5   9   5    0.8359    0.1662    53.4163    46.5522
   5   6   6    0.8615    0.1656   342.3908   349.3319
   5   7   6    0.8306    0.1656   119.3304   121.6724
   7   3   8    0.7080    0.1648     4.2311     5.1531
   9   4   7    0.7233    0.1621    89.8472    92.0756
  12   8   1    0.7999    0.1621    63.2331    68.0574
   4  14   2    0.7548    0.1619   442.9425   427.4104
   8   3   6    0.8406    0.1593   342.8295   334.8783
   7   2   8    0.7150    0.1585     7.3139     7.1222
   3  12   4    0.7928    0.1583   312.6186   306.8120
   2   0   9    0.7038    0.1577    78.4504    78.2554
  10   7   1    0.9413    0.1576    91.9352    74.8090
   7   2   4    1.1347    0.1566   549.3928   522.4250
  11   3   4    0.8660    0.1562  1247.2766  1272.5993
  14   1   2    0.8126    0.1562   556.7593   529.9172
   1  13   4    0.7603    0.1557   506.2617   504.0216
   5  11   6    0.7043    0.1550   171.0438   169.5685
  10   4   5    0.8280    0.1546   474.6921   477.2497
   4   7   0    1.4135    0.1543     2.1150     2.0085
  12   1   5    0.7769    0.1539   629.6147   629.0657
  11   4   4    0.8487    0.1537   827.9042   839.1452
  13   6   2    0.7916    0.1514   178.9968   175.7840
   7  11   2    0.8444    0.1507   166.7311   165.2569
   7  10   5    0.7553    0.1504    97.6173    99.4461
   8   5   5    0.8871    0.1503   964.5760  1011.7405
   1   8   2    1.2814    0.1495   577.5807   563.5421
  11  12   2    0.6900    0.1475    19.0501    23.0723
   8   6   1    1.1413    0.1472    62.7491    48.9866
   6   5   6    0.8639    0.1471   669.9251   692.6759
  10  10   3    0.7611    0.1470  1103.7523  1157.8715
  15   4   1    0.7523    0.1464   468.9175   461.7323
   8   4   0    1.3066    0.1462  2597.5624  2662.4544
  11   2   4    0.8791    0.1461   648.8651   660.3769
   3   4   1    2.1560    0.1453  4078.3337  4175.5909
   3   5   7    0.8261    0.1450   515.7401   532.7121
   5  15   1    0.7116    0.1434    95.3045    95.4064
   8   0   1    1.4368    0.1431   514.3887   500.5574
   7   7   1    1.1454    0.1430   522.0790   521.6725
   8   1   3    1.2049    0.1414  1708.3898  1685.2671
  15   5   1    0.7376    0.1412   177.8723   158.4466
   5   2   2    1.7979    0.1412  2290.9248  2332.3748
  10   4   1    1.0728    0.1406   202.0097   202.7534
   8   6   6    0.7839    0.1404   254.4454   250.2948
   0   9   3    1.0793    0.1400   918.6358   837.2674
  13   4   2    0.8338    0.1393   403.8340   411.1563
   5   1   7    0.8478    0.1390   186.0956   170.5884
   8   4   4    1.0108    0.1388     2.1295     2.2099
   5   6   1    1.4323    0.1382  1538.5630  1472.7444
   7  12   5    0.6902    0.1373    38.2609    37.9474
   4  14   3    0.7297    0.1371     3.0520     2.3892
  10   5   1    1.0316    0.1370   153.3964   170.4563
  10   8   4    0.7869    0.1369    24.1059    22.4025
   6   4   7    0.7935    0.1369   171.4588   173.8037
   2   0   0    5.8988    0.1369     5.9254     5.5710
   4   1   6    0.9964    0.1367    50.0435    34.7076
  11   7   1    0.8841    0.1365   351.0884   366.2534
   0   8   8    0.6941    0.1358  1126.7453  1200.9287
   5  13   1    0.8074    0.1357   577.6625   564.8893
   9   9   5    0.7385    0.1352     8.4163    10.1298
  14   3   2    0.7962    0.1348   495.2292   488.6418
  12   3   1    0.9407    0.1343    98.3657    99.6775
   5   9   2    1.0453    0.1324   233.8528   217.6813
  14   7   1    0.7416    0.1323   123.3618   121.8282
   9  11   4    0.7203    0.1320   476.7215   472.5003
   4   4   2    1.7172    0.1313  3270.0697  3366.1416
   3   9   6    0.7939    0.1313   239.3160   249.6981
  13   6   1    0.8106    0.1312   176.9530   181.0288
  12   3   3    0.8682    0.1309  1552.6957  1627.3398
  14   0   1    0.8354    0.1294    22.6603    21.9179
  10  11   1    0.7681    0.1293    15.6850    19.7453
   9   8   3    0.8748    0.1290   157.6806   148.0170
  12   0   6    0.7219    0.1289   243.0747   252.6593
   7   2   3    1.2860    0.1287   297.6924   267.3075
   3  10   4    0.8964    0.1285   431.5720   438.7616
   2   2   9    0.6984    0.1284    52.5941    53.2555
  10   0   4    0.9485    0.1282   149.9382   179.7109
   5   3   5    1.0754    0.1275    74.3324    59.2195
  12   8   0    0.8063    0.1275   552.4753   534.2025
  12   8   2    0.7817    0.1273   423.1284   438.6811
  10   8   1    0.8956    0.1269   394.2429   407.3560
   7   4   1    1.4107    0.1269  1969.0350  1990.3605
   2   4   7    0.8580    0.1268   111.8144   111.7776
   0  13   5    0.7172    0.1265   272.3413   269.4954
  14   0   3    0.7834    0.1265   869.8118   806.5232
   3   9   7    0.7244    0.1263   135.4109   141.8841
   8   4   1    1.2801    0.1262   785.3764   798.8452
   8  10   2    0.8623    0.1257   568.7190   559.2372
   6   2   7    0.8181    0.1257   203.5707   195.2982
   6   6   2    1.2498    0.1249    44.1825    28.0506
   0   9   1    1.2291    0.1246   351.0243   350.1380
   4   4   5    1.0814    0.1246    12.0925    12.3230
   1  13   3    0.8011    0.1241   142.7344   142.5525
   2   5   2    1.7576    0.1230  3364.9464  3406.7774
   8   2   6    0.8526    0.1230   423.0048   407.5259
   0  13   3    0.8030    0.1219  1461.6496  1503.0306
  15   2   1    0.7732    0.1216   298.2296   283.4775
   1  12   3    0.8571    0.1215   214.3308   215.6905
   3   7   8    0.7031    0.1213     9.9918    11.4786
   7   3   7    0.7841    0.1210   342.1598   344.8296
   4  11   0    0.9681    0.1210     7.1511     7.4247
  11   1   2    1.0125    0.1206   209.5955   208.8914
  12   2   3    0.8814    0.1204     2.1898     2.1984
   1   6   7    0.8181    0.1203   653.7054   675.8862
   8   7   0    1.0876    0.1201     5.3351     5.2933
  10   0   6    0.7898    0.1189    63.7464    57.8779
   3   6   6    0.9008    0.1185   388.7386   405.8902
   4  13   3    0.7748    0.1175   329.7093   320.3472
  11   8   2    0.8244    0.1172   249.9387   253.2830
   6   6   1    1.3286    0.1159   426.3940   414.6371
   6   8   4    0.9304    0.1157    22.5041    27.7723
   7  10   2    0.8991    0.1152   440.0081   427.4651
  11   9   2    0.7893    0.1151   146.9627   144.6732
   9   2   6    0.8171    0.1150   226.4455   218.9556
   6   6   5    0.9300    0.1142  2275.1516  2430.4148
   7  12   1    0.8139    0.1139   305.2592   297.7954
   3   5   2    1.6675    0.1136  2958.9081  2862.0477
   6   1   6    0.9321    0.1129   665.2420   622.2196
   1   9   5    0.8913    0.1126   323.5176   350.6620
   2  12   3    0.8504    0.1122   798.3995   795.6019
   3  11   3    0.8988    0.1122   127.9952   137.1876
   3   9   4    0.9556    0.1114   999.6470  1029.8861
   1   1   7    0.9058    0.1114  1052.5925   991.9494
  11   5   4    0.8278    0.1113   928.4924   882.4717
   3   3   1    2.4996    0.1103 13680.6007 13982.9479
   1   5   7    0.8428    0.1103   247.9950   249.9849
  10   3   0    1.1256    0.1099  1905.3987  1867.0846
  13   5   5    0.7027    0.1098    70.1963    65.5171
   2   9   5    0.8838    0.1094    25.5731    29.0124
   8   9   6    0.7104    0.1093     2.5806     1.7153
   1   7   5    0.9965    0.1092   201.9120   194.5781
   4   5   1    1.7246    0.1091  1361.1788  1368.2893
   9   7   5    0.7951    0.1089    19.7651    20.2770
   8   2   1    1.3923    0.1089   581.8859   596.2355
   1   5   2    1.8192    0.1089  1894.7190  1906.4955
   8   3   5    0.9346    0.1088  1629.5685  1673.2890
   9   0   7    0.7483    0.1088   544.1925   537.3290
   1   4   5    1.1568    0.1086   232.3234   202.0072
   9   5   3    1.0001    0.1080    87.2335    72.9297
   6  10   5    0.7762    0.1080  1471.0560  1499.2602
   4   9   5    0.8554    0.1078   752.6386   762.0862
   9   9   1    0.8966    0.1077   770.3884   810.8518
  15   5   3    0.7011    0.1069    57.9069    57.8593
   6   8   6    0.7793    0.1064    17.7752    19.4960
  12   3   4    0.8169    0.1064   162.8343   166.4389
   9  11   3    0.7548    0.1057    56.4655    57.4386
   9  12   4    0.6887    0.1050   646.0332   591.6020
  10   1   3    1.0274    0.1048     7.7960     5.6932
   5   5   5    1.0048    0.1046    59.4929    59.1982
  14   4   1    0.8010    0.1046   109.0136   111.7211
  15   1   3    0.7361    0.1045   120.1256   113.6028
   5  13   3    0.7602    0.1044    45.0474    41.5753
   2  13   0    0.8580    0.1040  1404.8391  1393.2349
   7   3   3    1.2461    0.1033   152.4743   144.8841
   1   2   4    1.5219    0.1023  2445.3703  2355.8909
   7  11   3    0.8097    0.1022    47.7818    46.9917
   2   6   4    1.1909    0.1007     2.8482     7.0817
   7   1   4    1.1524    0.1003   924.5259   931.0851
   6  13   2    0.7700    0.1001   813.8039   820.6568
  12  10   0    0.7410    0.1000  1166.9237  1229.6496
  13   2   4    0.7812    0.0994   273.1081   255.3376
  12   2   6    0.7160    0.0990   116.8850   115.1173
   6   7   5    0.8914    0.0984    53.7381    53.5497
   5   0   6    0.9694    0.0980   310.5946   321.6602
   9   4   4    0.9531    0.0977  1915.5649  1976.7048
   0   3   3    1.8508    0.0971 17969.3940 17444.3565
  10   6   6    0.7281    0.0967    12.1483    12.5747
   8   5   7    0.7332    0.0964    86.7380    86.1960
  14   3   1    0.8155    0.0963   334.5224   360.3833
   6  12   4    0.7485    0.0957    20.5456    26.2126
   2   8   3    1.1521    0.0956  1290.4104  1228.4992
   6   4   0    1.6126    0.0952    15.0501    15.8782
   9   3   7    0.7339    0.0950   126.8520   135.2482
   9   8   4    0.8224    0.0938   369.6895   366.7112
   2  11   3    0.9121    0.0934    56.5036    62.9152
   2   7   1    1.5095    0.0933  1540.2171  1450.6810
  12   5   3    0.8298    0.0930   400.7404   401.1766
  11   2   5    0.8124    0.0929    49.2321    56.7903
   3   2   4    1.4297    0.0929  2583.3645  2466.4263
   1  13   5    0.7159    0.0928    55.5071    55.8284
  11   8   3    0.7920    0.0925   135.8517   133.0261
   4   0   9    0.6892    0.0919    12.5368    13.9490
   8  12   0    0.7923    0.0914   606.2493   601.5530
   0   1   9    0.7075    0.0914    75.4320    72.9555
  15   3   1    0.7643    0.0909   434.7288   438.5435
  10   9   0    0.8588    0.0908   987.4186   981.3117
   0   0   6    1.0633    0.0904   722.7991   635.5176
  13   3   4    0.7719    0.0895    95.6038    96.9601
   1   7   2    1.4271    0.0895  1689.1263  1663.3656
   6  14   1    0.7401    0.0886    57.8552    58.4311
  12   6   0    0.8711    0.0876  1542.2413  1743.8243
  13   4   3    0.8003    0.0876    11.1870     9.5395
   5   7   3    1.1277    0.0876   315.3382   310.6457
   3   6   1    1.6385    0.0874  2966.7754  2984.0855
  10   3   1    1.1085    0.0874    90.1572   103.6230
   3   6   2    1.4970    0.0868  1563.3863  1545.9862
  11   6   1    0.9217    0.0862   798.5898   816.9248
   1  11   4    0.8599    0.0860  1092.0102  1095.8603
  10   7   5    0.7629    0.0854     0.9817     1.0421
   6   6   3    1.1448    0.0851  1378.8659  1436.9687
   8   5   2    1.1510    0.0848   826.0278   804.8523
  13   7   3    0.7411    0.0842   305.0641   307.0037
   1  15   3    0.7073    0.0841    17.4307    16.8996
   4   4   3    1.4713    0.0836    15.3502    14.7136
  11   9   1    0.8081    0.0836   399.1354   384.5122
  11   1   6    0.7534    0.0836   100.2163   103.6039
   1  12   4    0.8076    0.0836   859.3307   863.2032
   6   4   6    0.8877    0.0834   160.5275   159.2252
  12  11   1    0.7051    0.0834    65.8168    60.9194
   5  12   1    0.8648    0.0833   491.0977   484.5982
   5   5   1    1.5794    0.0827  2535.3135  2572.0554
   5   6   2    1.3349    0.0822  2005.7679  1821.3191
   2   9   2    1.1438    0.0822  1004.2865   960.0673
   9   9   2    0.8712    0.0821   267.0616   271.1479
   2   9   1    1.2033    0.0821     0.2786     3.1564
  14   6   2    0.7475    0.0820    40.0989    45.1591
  13   5   3    0.7828    0.0818    23.3582    24.3471
  12   3   2    0.9115    0.0816    66.4354    75.2558
   2   8   0    1.3706    0.0810     4.8065     4.8554
   5  15   2    0.6987    0.0803    50.6467    52.1086
   9  10   5    0.7101    0.0800    11.9539    10.6950
   2   6   0    1.7903    0.0800     1.4417     1.2813
   2  13   2    0.8285    0.0798   275.4126   266.4549
   4   6   2    1.4192    0.0796  2390.6479  2265.3408
  11  11   3    0.6997    0.0796    26.0042    27.4882
   8   2   2    1.3024    0.0795  1331.1120  1381.0658
   8   2   7    0.7681    0.0790    55.5243    48.2412
   2   6   5    1.0391    0.0790   977.0922   942.6174
   3   3   4    1.3755    0.0788  2172.7588  2120.6403
   7   6   6    0.8112    0.0788   127.5860   124.0338
  10   6   3    0.9043    0.0783  1071.7718  1072.2541
   4  13   1    0.8250    0.0775   258.5159   254.4578
   6   7   7    0.7356    0.0775    14.6337    14.9195
   6   3   4    1.1764    0.0774     1.2034     0.9291
   0   3   5    1.2082    0.0768  1939.5769  1858.1175
   1   2   2    2.7024    0.0764  4224.9450  3913.4191
   1   0   9    0.7076    0.0761   218.9808   219.2360
  12   7   0    0.8391    0.0761    18.0297    18.8633
   6   1   0    1.9370    0.0757  6560.3055  6907.3743
  12   2   1    0.9575    0.0755     7.8651    10.0442
   3  12   5    0.7429    0.0750    41.5607    41.6029
   6   4   2    1.4392    0.0750    27.7402    32.2095
   1   9   1    1.2225    0.0746  1371.2047  1356.8432
   0   3   7    0.8857    0.0746   389.3458   403.5967
   5  13   2    0.7887    0.0746   322.6834   320.7976
   3   5   1    1.8701    0.0744  3948.4034  4032.3039
   2  10   1    1.0910    0.0743   267.0446   252.7238
   9   0   6    0.8258    0.0743   322.7927   301.5836
  14   4   3    0.7548    0.0742   165.3220   155.7271
   3   1   8    0.7797    0.0740    24.1247    22.7209
   0   0   8    0.7975    0.0737   801.7748   830.1956
  11   0   6    0.7551    0.0728   382.4894   353.3818
   2   7   6    0.8775    0.0726   649.4316   676.3741
  13   0   5    0.7395    0.0724     9.4803     7.4266
   0  12   2    0.9012    0.0719   900.6064   914.9629
   2   2   6    1.0289    0.0719    17.2393    13.1748
   9   4   5    0.8697    0.0706    16.2367    15.6356
   2   6   8    0.7285    0.0703     4.0073     4.1918
   0   4   6    0.9949    0.0703   379.1071   365.9799
  13   5   1    0.8346    0.0702   404.2899   415.6467
   9   0   2    1.2125    0.0701   764.6979   817.2993
  10   2   5    0.8562    0.0699   733.5382   739.0629
  15   2   4    0.6999    0.0694   111.9980   101.2540
   1   8   1    1.3667    0.0688  2052.1079  2011.2906
   6  10   1    0.9667    0.0687   294.6644   294.7144
   4   7   1    1.3800    0.0686   670.4351   655.6568
  10   3   7    0.7083    0.0677     5.9652     7.7130
   0   9   5    0.8939    0.0675  1104.6096  1146.6025
  11   1   4    0.8872    0.0674   674.7368   651.2248
   0   6   4    1.2159    0.0673     4.1088     4.1763
   8   0   4    1.0828    0.0667     8.9562     8.9523
  13   3   5    0.7256    0.0662    11.8836    10.8206
   6  11   4    0.7896    0.0661     2.1328     2.0783
   7   0   4    1.1585    0.0659   935.9717   957.3744
   8   3   0    1.3728    0.0657    20.1804    21.3133
   1  10   1    1.1053    0.0656   631.7531   593.0003
   3   5   4    1.2361    0.0649  1139.7171  1106.6697
  13   2   2    0.8626    0.0645   644.6749   621.8677
   5   3   7    0.8292    0.0640   454.4801   437.2995
   1   4   3    1.6803    0.0631  2188.4537  2053.8455
   1  15   1    0.7449    0.0628   529.0618   520.8116
   7   2   6    0.8881    0.0624   303.9860   288.3750
   9   6   4    0.8915    0.0623   709.2884   739.9827
   5   4   7    0.8140    0.0623   334.7274   327.8445
   8   0   6    0.8625    0.0622   351.8333   317.6333
   1   2   9    0.7021    0.0614    93.3891    94.1769
   8   0   3    1.2118    0.0614   585.0270   599.9559
  11   8   1    0.8459    0.0613   961.4782   975.1054
   4   9   4    0.9344    0.0612     3.2067     5.9323
   6   4   1    1.5634    0.0609   791.9527   823.6924
  14   8   1    0.7186    0.0605    21.1005    21.6543
   3  10   6    0.7590    0.0602    64.9398    64.7419
   5   5   3    1.2938    0.0602   972.9221  1005.1637
   9   6   3    0.9594    0.0601   445.4583   470.4421
   4   8   5    0.9007    0.0595     8.8079     9.7028
   3   5   8    0.7385    0.0593    25.0012    26.3989
   4   7   3    1.1772    0.0592  1761.4207  1733.1669
   3   8   1    1.2988    0.0591  2363.3799  2284.1996
   3   3   8    0.7652    0.0590    22.7748    21.6282
  15   0   3    0.7377    0.0583    22.2602    20.5117
   3   9   3    1.0408    0.0579    53.7082    67.5078
   6   3   3    1.3477    0.0578    14.8986    12.4148
   2   2   7    0.8894    0.0574   120.8205   118.8700
   3   6   4    1.1617    0.0574  1258.1259  1218.2210
  12   1   1    0.9681    0.0572   204.5697   208.4915
  14   1   0    0.8403    0.0572   419.3419   472.5742
   2   3   0    3.1693    0.0572 14193.7091 14100.3699
   1   2   7    0.8971    0.0569   976.8212   970.1793
   4   4   6    0.9427    0.0568  1094.4626  1113.8928
   1   0   7    0.9087    0.0567  1256.6213  1218.2355
   4   0   3    1.7250    0.0564   590.8952   522.7812
   4   0   0    2.9494    0.0560  5684.0351  5502.1264
   3  12   1    0.9045    0.0560   815.4618   806.8050
  11   8   5    0.7094    0.0557    45.1302    47.5663
   6   5   8    0.7023    0.0556   198.4167   201.8059
   6   5   3    1.2158    0.0556    16.6005    17.5208
   9   5   4    0.9238    0.0552   957.8264  1017.1416
   7   9   3    0.9089    0.0551   294.4947   275.3558
  14   4   4    0.7203    0.0543    12.5672    11.9724
  14   1   1    0.8331    0.0541     2.8747     3.6468
   2   1   1    4.0431    0.0538     5.8955     4.3812
  14   7   3    0.7045    0.0538     1.2363     0.9939
   8   3   7    0.7593    0.0538    80.0938    80.5004
   7  12   2    0.7947    0.0536   520.6251   519.2269
   7  10   4    0.8079    0.0536   285.9173   288.0613
   2  10   4    0.9096    0.0535   148.9645   170.0875
   6   1   2    1.6557    0.0530  3389.0925  3563.5889
   5   7   2    1.2277    0.0530  1159.9217  1164.2755
  13   1   2    0.8703    0.0526   354.2534   329.0851
  15   1   1    0.7787    0.0525   133.9764   135.0115
  12   7   5    0.7011    0.0524   174.1005   171.7059
   0  11   1    1.0119    0.0523   112.9344   108.1498
   2   1   3    1.9698    0.0520    19.4349    18.5668
   5  12   2    0.8419    0.0518   314.2786   297.2311
   5  14   2    0.7412    0.0513   361.3498   361.1461
  14   8   2    0.7053    0.0508    13.6679    10.9857
   6  12   1    0.8403    0.0508   156.9861   156.2660
  10   8   2    0.8703    0.0506    47.4358    49.6992
  15   0   1    0.7806    0.0504   128.0077   119.6770
   7   1   5    1.0132    0.0501   572.5407   588.1282
   6  13   0    0.7934    0.0500   407.7462   394.2732
   4   6   3    1.2707    0.0486    99.4308   105.1104
  13   4   5    0.7153    0.0486    65.6920    63.9260
  12  10   3    0.6997    0.0482     2.1805     1.5706
   4   5   3    1.3700    0.0481  3957.6736  3964.8868
   0   4   4    1.3881    0.0478     2.9430     2.8180
   2   9   0    1.2253    0.0477  2729.4462  2627.9258
   7   5   3    1.1397    0.0475   194.8156   204.2765
   6   3   7    0.8076    0.0474    32.5739    33.6280
   3  13   2    0.8185    0.0470   158.3081   151.4305
   1   3   8    0.7784    0.0468    14.4830    15.2261
  12   4   0    0.9283    0.0454  1884.3792  1894.8436
   3   8   6    0.8297    0.0451   543.1004   571.2146
   2  10   5    0.8363    0.0450   438.9891   440.8851
   0  16   2    0.6880    0.0449   101.2050   107.0816
   6  11   0    0.9088    0.0449  2293.4375  2364.4207
   5   2   7    0.8407    0.0445   325.6675   295.6047
   1   7   3    1.2763    0.0443   681.0619   672.4460
   2   6   3    1.3696    0.0443  3521.6050  3476.9912
   9   3   2    1.1539    0.0440   253.0843   255.0817
  12   4   2    0.8913    0.0440   366.7136   377.7590
  16   1   2    0.7170    0.0437     2.3635     2.1273
   3   4   8    0.7532    0.0437    27.7280    30.6333
   5   9   6    0.7666    0.0436   256.5480   255.9806
  13   9   1    0.7301    0.0434   170.1100   162.8680
   6   1   1    1.8535    0.0432     0.3754     0.1570
   8   3   3    1.1534    0.0432  1907.3915  1777.4459
   1   4   6    0.9913    0.0427   591.7446   582.3005
   5   9   4    0.9091    0.0424   543.1992   536.5170
   5   3   2    1.6934    0.0422  2211.9797  2264.5077
   2   4   5    1.1405    0.0422  1582.2237  1523.6853
  12   7   2    0.8115    0.0421    94.1573    94.4760
   9   0   4    1.0127    0.0420   503.4896   529.2752
   3   0   2    2.4774    0.0419 10935.3324 11065.5530
  10   5   5    0.8086    0.0419     6.4134     5.9283
   2   2   4    1.4853    0.0417  2313.2696  2098.5118
  13   3   1    0.8738    0.0415   195.6138   195.0086
   8   4   6    0.8247    0.0414   311.7078   309.1138
   4  11   5    0.7712    0.0413   283.5365   281.3717
  15   2   3    0.7314    0.0413    22.4007    21.7895
   4   9   6    0.7816    0.0410     3.4561     2.1270
   5   3   6    0.9387    0.0408   241.8960   225.5793
   5   0   4    1.3214    0.0407  2826.2013  2596.6930
   3   4   4    1.3090    0.0406  1298.4945  1278.9954
   3   3   7    0.8641    0.0406   251.1033   245.2743
   5   1   4    1.3124    0.0406  1865.8538  1735.1362
  15   6   3    0.6866    0.0402    14.5690    19.3112
  13   4   1    0.8560    0.0402   515.2488   529.4744
  14   0   0    0.8427    0.0402    14.4064    12.9096
   4   7   5    0.9471    0.0401  2321.7247  2403.4225
   1   5   4    1.2942    0.0401  2891.8455  2839.6595
   4   1   2    2.1267    0.0400    16.7429    15.6601
   4   2   3    1.6495    0.0395     5.9388     3.8490
  10   0   2    1.1065    0.0394    11.0350    16.0243
   4   0   6    1.0003    0.0391  1175.8543  1174.9536
   7   1   6    0.8964    0.0391   327.5495   304.0567
   9   4   6    0.7925    0.0388   118.1259   117.8093
   3   1   4    1.4655    0.0385  3099.8380  2873.9507
  15   6   1    0.7209    0.0383   144.1948   164.8115
  13   2   5    0.7333    0.0382    14.3590    15.3070
   3   6   5    1.0195    0.0380   284.3816   279.2320
  12   8   5    0.6816    0.0380     0.4054     1.2618
   2   2   2    2.5119    0.0378     1.9682     1.6645
   8   4   2    1.2091    0.0378  1287.0074  1272.3622
   4   2   9    0.6842    0.0377    87.9150    78.7932
  14   3   3    0.7669    0.0375     1.3928     0.7287
  11   2   3    0.9441    0.0374   133.0515   146.0512
   8   9   4    0.8192    0.0372     8.6543     8.7965
   1  10   4    0.9178    0.0371  1092.0241  1092.1573
   8   0   7    0.7753    0.0371   173.3635   178.7584
   4   5   2    1.5619    0.0371   915.1495   836.7568
   1   7   4    1.1281    0.0370   674.8134   656.6817
   2  12   1    0.9181    0.0369   184.7560   183.4924
  12   1   0    0.9794    0.0368    16.8311    16.9745
   1  11   2    0.9724    0.0367   280.2200   264.2314
  13   4   4    0.7596    0.0366   165.3584   153.3474
   8   7   1    1.0721    0.0364   301.2466   303.2934
   7   0   7    0.8017    0.0362   206.0464   196.2021
   0   1   5    1.2679    0.0359  3251.2694  3123.7724
   8  10   0    0.8956    0.0357   988.5606  1030.4865
   6   3   5    1.0294    0.0356     8.1665    13.1123
  13   1   5    0.7380    0.0356   194.4622   188.0871
  11   5   1    0.9575    0.0356   720.9602   754.5021
  12   5   0    0.9012    0.0355    12.6930    11.9270
   3  13   1    0.8395    0.0354   799.9374   783.6776
  12   5   1    0.8923    0.0352   174.6710   176.9171
   2   4   9    0.6828    0.0352    46.4025    45.0860
  12   0   1    0.9717    0.0349     0.2561     0.3347
   2   4   3    1.6314    0.0348  6177.0387  6078.9149
  15   4   3    0.7136    0.0347    10.1246    10.7221
   6  15   1    0.6978    0.0347    11.6217    15.6830
  11   0   5    0.8210    0.0346    60.6587    55.6450
   3   0   8    0.7816    0.0346    33.6069    33.9681
   9   5   1    1.1158    0.0345   832.9817   831.9549
  10   7   3    0.8687    0.0342    11.6594    11.2722
   4   2   6    0.9849    0.0341  1703.1595  1682.8184
   2   5   4    1.2715    0.0341     1.1218     0.7097
  14   4   0    0.8074    0.0338    22.5055    21.0324
   3   9   1    1.1732    0.0336  1225.2802  1144.7404
   7   3   5    0.9820    0.0334    51.8353    68.1591
   8   1   8    0.7001    0.0333     2.6476     2.9003
   6   0   0    1.9663    0.0333     5.7869     6.2029
   6   3   1    1.6806    0.0328  1190.2549  1131.3041
   6   9   2    1.0029    0.0325  1164.5104  1198.0951
   6   2   4    1.2098    0.0324   192.9407   200.4533
   2   8   5    0.9339    0.0322  1068.2023  1102.0768
   2   0   7    0.9007    0.0322   247.4681   246.9830
   9   7   1    1.0040    0.0318  1388.5627  1432.0201
   5   4   1    1.7406    0.0318  4431.2528  4493.2621
   9  10   2    0.8256    0.0317   198.6267   191.2740
   4  12   2    0.8618    0.0316   388.4823   374.0856
  13   1   1    0.8956    0.0315   287.7948   289.4972
   9   6   5    0.8222    0.0313    36.6704    39.6901
  11   9   5    0.6867    0.0312     7.2993     6.6374
   4   7   2    1.2923    0.0312   238.0478   253.7698
  10   2   2    1.0858    0.0311    39.0948    41.0588
   8   1   5    0.9614    0.0310   983.1077   973.4129
   2  14   0    0.7978    0.0309     4.8140     4.9482
   2   7   7    0.7861    0.0307    57.9622    58.0334
   3  11   5    0.7830    0.0307    54.0988    52.6791
   4  11   3    0.8811    0.0305   495.8905   494.4290
   4   4   7    0.8320    0.0303     7.0247     5.9277
   6  11   2    0.8740    0.0302   684.5395   647.4193
  11   3   2    0.9813    0.0301   258.4316   267.9589
   6   9   1    1.0423    0.0299     2.8393    10.3034
   8   6   3    1.0184    0.0298   168.9786   182.1268
   7   9   2    0.9589    0.0297   546.5642   554.7101
   3   1   1    3.2092    0.0294  6290.9431  6299.9233
   8   6   0    1.1601    0.0293  2634.1140  2574.5507
   3  15   3    0.6974    0.0292     6.4763     8.0126
  11   4   6    0.7294    0.0288    41.4084    40.9611
   8   0   2    1.3386    0.0286  1955.5501  2056.1134
   4  13   2    0.8050    0.0285     2.9968     4.7511
   3   2   5    1.1865    0.0282   632.0298   621.2301
   2   3   4    1.4247    0.0282     0.4058     0.2651
   3   3   6    0.9902    0.0273  1557.5176  1537.5502
   2  13   3    0.7957    0.0273     5.0027     5.5220
   2   0   8    0.7903    0.0270     3.6958     3.2171
   9   8   2    0.9191    0.0270   158.9699   160.9535
   5   9   1    1.0901    0.0268   683.8655   648.7781
   3   8   2    1.2249    0.0267   836.5090   809.6443
  10   6   2    0.9535    0.0267     0.8737     3.6166
   9   3   1    1.2150    0.0266  1315.9897  1354.3913
   0   8   4    1.0560    0.0266     6.6366     6.2095
   8  10   3    0.8254    0.0265    71.0850    68.1793
   5   0   5    1.1224    0.0265   803.1919   783.7592
  12   4   4    0.8023    0.0265     1.4516     0.7420
   5   8   4    0.9639    0.0264  1140.6512  1175.5411
   2   1   7    0.8979    0.0264    11.4666    15.5978
  10   5   3    0.9381    0.0264     4.9699     5.8706
   5  10   4    0.8576    0.0261   241.4827   238.5563
   6   2   2    1.6046    0.0260     5.1932     3.3656
   7   1   2    1.4773    0.0260  1982.9629  2058.8223
  12   4   5    0.7506    0.0259    25.2626    23.2870
   2   0   4    1.5397    0.0255   799.9842   713.2119
  10   4   3    0.9688    0.0255  2760.3008  2878.6772
  11   0   1    1.0577    0.0254  1377.9132  1361.0734
   6   0   5    1.0704    0.0253  7151.4653  6831.7514
   3   7   1    1.4513    0.0252  3295.3404  3241.0152
   8   2   5    0.9511    0.0250    12.4973    13.7257
   8   3   4    1.0405    0.0249   986.2483   989.3059
   2   2   5    1.2177    0.0246  2763.3125  2576.6886
   8  14   0    0.7067    0.0246   649.2793   684.7624
  16   5   1    0.6966    0.0245    62.9925    73.0776
  16   0   3    0.6967    0.0245    22.0546    24.5373
  13   7   2    0.7674    0.0244   330.8225   342.4784
   1   2   3    1.9620    0.0242   749.8621   723.6040
   3   0   4    1.4780    0.0242  2738.8641  2558.4705
   9   0   1    1.2840    0.0241  1299.5347  1338.8888
  12   2   5    0.7715    0.0240     6.4908     5.8412
  14   9   1    0.6950    0.0239     1.9253     2.6437
   5   4   2    1.5737    0.0235  2981.3951  3019.3661
   6  10   2    0.9350    0.0235     0.5795     1.3521
  10   1   5    0.8637    0.0234     0.7650     0.5894
   5   6   8    0.7010    0.0233    10.9815    12.4272
  16   2   3    0.6914    0.0233    13.8857    12.9560
   5   6   7    0.7746    0.0232   112.9898   115.7793
  11   0   3    0.9576    0.0232   707.2174   705.3029
   3   6   3    1.3256    0.0232   522.2914   540.9400
   5   5   6    0.8906    0.0231   729.8004   755.8487
   3   5   6    0.9342    0.0229   830.6794   855.4518
  14   1   3    0.7815    0.0227     4.6605     3.9476
   2   5   3    1.4964    0.0227   340.1997   320.4161
  10   3   5    0.8441    0.0227     0.5968     0.4680
   4   3   5    1.1181    0.0226  1747.7515  1697.1480
   4  15   1    0.7236    0.0226    43.3438    45.2503
   7   2   2    1.4407    0.0225  1645.3564  1726.8652
   2   8   1    1.3400    0.0225   808.5158   779.5869
   5   1   6    0.9659    0.0224   583.7193   541.8063
   5   3   3    1.4563    0.0222   361.4994   359.1355
   2  11   2    0.9627    0.0221   718.2976   716.9412
   6   5   0    1.4819    0.0218 14814.0967 14969.5989
   8   1   4    1.0778    0.0217    74.4907    89.9198
  14   3   0    0.8223    0.0216  1242.2002  1475.5335
  14   2   1    0.8264    0.0216    70.8994    70.6823
   7   9   5    0.7897    0.0215   219.0875   224.0485
   9  11   5    0.6823    0.0214    45.6589    46.6435
   4   4   1    1.9410    0.0214  1183.3065  1120.4350
   6   6   0    1.3584    0.0211     8.2578     7.3601
   4   5   0    1.7912    0.0211     5.1746     3.6176
   3   0   5    1.2137    0.0211   647.9456   606.1558
  12   4   3    0.8508    0.0210     1.6161     2.0429
   3   8   5    0.9196    0.0210   608.2360   633.9065
  11   6   3    0.8532    0.0207   238.8312   236.5515
  12   0   0    0.9831    0.0205  3752.1097  3910.6086
   2   9   7    0.7313    0.0204    23.5353    28.7332
  10   6   1    0.9871    0.0203   298.4866   311.5314
   7   8   2    1.0239    0.0201   243.6209   236.7448
   3  14   2    0.7658    0.0200   366.9182   363.1235
   2   3   6    1.0081    0.0200  1058.6405  1031.9588
  11   5   2    0.9267    0.0199   562.5760   592.8002
   6   2   6    0.9227    0.0198     7.6319     4.9283
  12   2   0    0.9685    0.0198   888.0740   868.9474
   5  13   4    0.7250    0.0197    81.5272    86.1222
  10   3   3    0.9948    0.0196    67.1795    65.2907
  10   9   2    0.8293    0.0193   271.8869   261.0350
   4  11   4    0.8276    0.0193     6.3154     5.0853
  12   6   1    0.8631    0.0191     2.4310     2.5379
   8   6   5    0.8583    0.0189    11.4773    12.2293
   4   3   7    0.8483    0.0188    57.1210    52.6394
   8   2   0    1.4267    0.0187  5179.9216  5458.0703
  12   5   6    0.6875    0.0186     3.7178     4.6293
   4   1   5    1.1648    0.0185  1932.6379  1865.2718
   5  10   5    0.7954    0.0184   118.8048   122.8678
   5   8   3    1.0516    0.0184   173.5878   209.6492
   6   9   4    0.8808    0.0183     2.4278     1.4443
   2  11   4    0.8531    0.0182     1.0257     1.0264
   0   5   7    0.8450    0.0181   111.8352   111.8951
  10   8   3    0.8324    0.0181   263.6262   257.3359
   6   5   4    1.0856    0.0180     0.9111     0.2548
  12  11   0    0.7095    0.0179     6.5038     6.0427
   8   7   3    0.9683    0.0179   735.7404   763.7507
   4   0   2    2.1656    0.0178  7215.4288  7244.0496
  13   0   1    0.8985    0.0178   178.3417   165.5347
  13   8   1    0.7576    0.0178    80.0821    83.2221
   1   6   8    0.7327    0.0177    39.3587    45.3579
   4   0   7    0.8708    0.0175   156.7440   144.1835
   4   2   1    2.4183    0.0174  1284.3681  1207.6993
   7   4   8    0.6984    0.0173     4.2173     5.8294
   1   3   4    1.4570    0.0172  3553.1845  3421.4189
  13   5   2    0.8140    0.0172    65.1522    58.5190
   7   4   2    1.3174    0.0170  2037.8555  2050.3426
   4   3   1    2.1804    0.0170  2996.1596  3082.0862
   5   9   3    0.9815    0.0169   407.4870   391.7614
   4   7   6    0.8497    0.0169     4.7814     4.3789
  12   1   4    0.8346    0.0169    66.0243    66.5915
  14   4   2    0.7827    0.0168    19.3213    17.4096
  10  10   1    0.8085    0.0168   108.2570   104.1051
   1   0   8    0.7957    0.0165    66.0652    66.9124
   9   7   4    0.8573    0.0164   310.9501   316.2194
   7   6   4    0.9861    0.0163   471.8006   510.2444
  10  11   0    0.7737    0.0161   250.2636   259.8225
   8   0   0    1.4747    0.0161  5744.8182  5951.6470
   5   6   4    1.0809    0.0160   835.2768   833.3766
   1  13   1    0.8570    0.0159   166.0023   159.0814
   0  16   0    0.7046    0.0158  1701.8451  1666.2790
   6   4   5    1.0006    0.0158  1969.0100  2069.6989
   1   6   4    1.2095    0.0156  1562.7725  1541.1000
   1   1   5    1.2606    0.0155   889.8410   831.4975
   4  12   0    0.8951    0.0154  2154.6273  2224.8286
   3   5   3    1.4396    0.0153   970.2433   923.6327
   9   3   5    0.8884    0.0152   211.5617   220.3423
   8   2   3    1.1848    0.0151    65.7466    63.6252
   2   4   4    1.3512    0.0149     0.2219     0.1513
   1   4   4    1.3786    0.0148  3807.3139  3674.4936
   1   1   1    5.0238    0.0148  6847.2769  6323.1036
   2   4   2    1.9885    0.0148    11.1291    11.7083
   6   2   3    1.3986    0.0148  5719.6701  5631.6490
  10   6   0    0.9991    0.0148    14.4029    14.0630
  12   1   6    0.7204    0.0147    34.0307    30.8922
   8   6   7    0.7167    0.0146     0.9603     1.4962
   5   3   1    1.9069    0.0145  6528.7919  6673.9122
   3   0   7    0.8879    0.0144   413.9583   382.9725
   5  10   2    0.9691    0.0143   928.5502   957.9788
   4   1   3    1.7051    0.0143  7323.5690  7318.5137
   9   2   1    1.2519    0.0143  1802.5616  1800.3887
   4  10   7    0.6891    0.0140     2.1377     4.7756
   2   0   6    1.0465    0.0140    24.4612    28.4990
  12   6   2    0.8403    0.0140   240.5469   240.8143
   7   9   1    0.9931    0.0139   390.4847   423.3759
  12   2   2    0.9267    0.0138   822.3396   792.7862
  11   0   4    0.8900    0.0135   343.8345   325.7893
   3  11   4    0.8422    0.0133   340.0365   336.7248
   9   2   3    1.0946    0.0130   287.0143   263.7359
  13   2   1    0.8873    0.0130   264.0844   254.8507
   7   5   5    0.9273    0.0128   122.6751   130.5739
  10   9   3    0.7963    0.0128     8.1447    10.2498
  12   3   0    0.9511    0.0127    25.2080    23.0986
   2  10   3    0.9821    0.0127  2105.1197  2103.8921
   7   4   3    1.1960    0.0126   125.1641   113.9302
  10  10   5    0.6869    0.0126    94.1099    98.5546
   7   8   4    0.8949    0.0126   355.1959   356.1723
   8   7   6    0.7603    0.0124     5.9022     7.3549
  10   8   6    0.6890    0.0124    -0.0691     0.3982
   4   9   3    1.0136    0.0124  2191.2181  2316.1009
   4   4   4    1.2560    0.0123     1.9837     1.6751
   6   1   7    0.8247    0.0123     1.8618     1.6995
   7   4   5    0.9569    0.0118   401.3386   395.9572
   4   3   0    2.3201    0.0116     2.7872     1.6107
   4   3   2    1.8763    0.0116     1.0995     0.1730
  15   0   2    0.7636    0.0116   388.9255   370.5677
   0   8   0    1.4092    0.0116  8425.6089  7869.9429
   4   6   4    1.1242    0.0112     0.5026     0.3784
   0  14   4    0.7188    0.0111     0.7859     1.4552
   2  13   5    0.7120    0.0110     1.3871     1.0597
   7  12   3    0.7656    0.0110   139.0907   136.8293
   8   8   5    0.7962    0.0109    34.9199    34.8296
   6   3   6    0.9076    0.0108   354.8087   353.7540
   3   4   7    0.8469    0.0108   233.5995   224.9362
   3   6   8    0.7216    0.0108    26.9688    29.1146
   8   0   5    0.9649    0.0107    33.1583    34.9506
   5   1   5    1.1169    0.0106   173.5977   152.3123
   0   1   7    0.9085    0.0104   478.3507   462.3988
   4  12   5    0.7328    0.0103     0.9387     0.6991
  12   6   5    0.7194    0.0103     0.5423     0.5497
   8   9   2    0.9146    0.0103    10.8827    10.3169
   5   6   5    0.9636    0.0102   217.5415   216.9079
   4   0   1    2.6772    0.0101  2257.8879  2115.9611
   8  11   1    0.8344    0.0100    76.8435    77.9198
   2   6   2    1.5612    0.0098   676.9505   616.4868
   6   1   5    1.0656    0.0098    72.7306    76.8930
   9   0   3    1.1159    0.0098  1285.2651  1296.9845
   3  11   2    0.9470    0.0097   589.1165   609.8845
   9   2   4    0.9968    0.0097  1453.6881  1438.6200
   2   7   0    1.5536    0.0096  8185.6075  8164.9451
  10   1   0    1.1734    0.0095  2701.1215  2688.4633
  10  12   0    0.7349    0.0095     2.1570     2.9762
   2  15   3    0.7036    0.0095     0.3998     0.2629
   5   8   2    1.1312    0.0094  1053.1980  1050.7229
   0   2   2    2.7762    0.0094 11645.1069 10699.9595
  12   0   4    0.8369    0.0092     3.9501     3.8132
   7   1   8    0.7194    0.0091    -0.0896     0.3214
   9   1   2    1.2055    0.0091   565.7181   570.6949
   1  14   3    0.7515    0.0090    33.5114    32.8132
   9   5   2    1.0679    0.0088  1109.6330  1093.5889
   8   9   0    0.9547    0.0088    20.0229    20.6069
   4   2   7    0.8606    0.0088    57.1463    55.1663
   1   9   4    0.9817    0.0087   678.7710   658.9777
   7  10   1    0.9271    0.0086   852.8943   879.6658
  11   4   3    0.9067    0.0086   212.1189   213.7935
   7   1   3    1.3119    0.0086  1070.2315  1080.6007
   4   8   7    0.7408    0.0086     1.1345     1.2064
   0   7   7    0.7932    0.0086   393.6348   406.7607
   3  10   1    1.0684    0.0086   835.8037   775.6557
   3   0   6    1.0265    0.0085   701.7727   642.9272
   2   3   5    1.1837    0.0083     1.5200     0.1722
   3   1   6    1.0222    0.0083   633.1811   654.1156
   2   1   4    1.5255    0.0081     1.4903     0.8318
   3   7   4    1.0889    0.0081  1714.5972  1667.9459
   4  12   1    0.8865    0.0081     1.4024     0.9114
   5   7   8    0.6840    0.0080     2.9138     1.6751
  16   2   1    0.7264    0.0080     1.9054     0.7847
   1   0   2    3.0794    0.0080  1601.4992  1384.6148
   4  11   1    0.9571    0.0080   392.8203   383.9180
  10   4   7    0.6987    0.0079    24.4444    25.4042
   5   7   4    1.0215    0.0079  1050.0139  1082.4515
  10   8   0    0.9046    0.0078     3.3290     3.3950
  10   9   5    0.7125    0.0078     1.1913     0.4778
   2   5   5    1.0913    0.0077    16.2962    16.4339
  12   2   4    0.8278    0.0076     1.9641     1.5506
   1   6   3    1.3981    0.0075   567.9583   547.3804
  12   3   5    0.7626    0.0075   255.6032   243.6208
   6   1   3    1.4320    0.0074     6.0634     6.3022
   3  10   3    0.9656    0.0074   233.7120   213.4550
   0  11   3    0.9232    0.0073  1921.3749  1897.6286
   9   0   8    0.6813    0.0073     0.8133     0.8437
   4   6   5    0.9938    0.0073     0.4355     0.0983
   4   9   1    1.1346    0.0073   368.2223   353.8429
   7   7   3    1.0213    0.0071   594.8105   636.4363
  11   3   3    0.9280    0.0070   177.8372   180.8288
  13   3   2    0.8502    0.0067   134.4581   127.4608
   8   9   3    0.8710    0.0067   671.3140   637.3975
   3   2   6    1.0098    0.0067   759.4777   733.1390
   8  13   0    0.7475    0.0067     3.7283     3.6159
   2   4   8    0.7609    0.0066     0.7296     0.9419
   2  11   0    1.0097    0.0066  1251.7064  1172.0414
   2   5   6    0.9492    0.0065   583.9838   582.6006
   5  11   1    0.9300    0.0065  1136.1379  1136.1685
   5   2   5    1.1008    0.0065   206.5269   226.9482
   2   3   7    0.8759    0.0064    54.8998    60.7547
  14   7   0    0.7466    0.0064   189.7635   188.4092
   8   8   0    1.0188    0.0063  3262.6650  3467.7189
   8  12   4    0.7096    0.0063     0.4767     0.5624
   9  10   3    0.7931    0.0063   303.0220   299.5625
   1   0   6    1.0590    0.0063   508.5211   465.5052
   4   0   5    1.1711    0.0063     1.2836     0.3264
  12   5   4    0.7846    0.0062     6.1812     4.8913
   4   1   4    1.3922    0.0061    28.3081    43.8900
   1  10   5    0.8427    0.0061    43.0666    40.5123
   8  10   5    0.7331    0.0061     0.5321     0.2810
   8   8   2    0.9705    0.0060   580.1749   603.6716
   2   0   3    2.0006    0.0060  8586.0162  8435.2690
   2   3   9    0.6918    0.0060     6.2912     9.0548
   8  13   2    0.7278    0.0059     2.6358     1.7962
   4   8   4    0.9942    0.0059     2.3011     2.1094
   7   7   2    1.0938    0.0059  2389.0636  2445.5664
  13   3   3    0.8148    0.0058   128.6846   130.6262
  10   4   6    0.7605    0.0057     0.6038     0.2548
  10   5   7    0.6870    0.0056    17.1250    14.8895
   9   6   2    1.0188    0.0056   275.4040   323.5766
   7   9   4    0.8505    0.0056   355.6800   355.5935
  11   3   1    1.0181    0.0055   382.4171   372.8223
  10   0   1    1.1601    0.0054   654.6956   683.2249
   5   1   3    1.5644    0.0054  1697.0810  1609.3220
   5  12   5    0.7204    0.0053    16.0809    15.0777
   8   1   0    1.4622    0.0052    25.4406    26.5135
   6   0   2    1.6738    0.0052   899.2581   834.8172
   1   2   8    0.7879    0.0052    15.7370    19.0137
  10   9   1    0.8511    0.0052     0.3261     1.4637
   1   0   1    5.6119    0.0051  6165.6388  5940.5759
   0   8   2    1.2890    0.0049  2838.8211  2863.0219
  10   8   5    0.7380    0.0049   182.3823   191.2211
   8   9   1    0.9442    0.0049   211.3137   218.5209
   1  12   1    0.9266    0.0048   411.7546   404.9687
   9  10   1    0.8472    0.0048   155.7590   149.3256
   1   7   8    0.7134    0.0048     8.4595    10.7796
  12   1   2    0.9363    0.0048    29.0355    25.5540
   5   8   7    0.7280    0.0047    74.4736    78.1273
   2   1   5    1.2396    0.0046   134.2487   129.9549
   0   2   4    1.5347    0.0046     1.0679     0.9342
   7   3   2    1.3852    0.0045  1994.5874  2008.6530
  10   5   2    0.9933    0.0045   713.8075   737.9329
   2   4   0    2.5430    0.0045    15.1639    14.6396
   6   7   2    1.1605    0.0045  3257.5397  3278.6453
   5   2   6    0.9554    0.0043   709.9898   715.2582
   3  10   2    1.0261    0.0043   830.3757   801.5739
   2  16   0    0.6996    0.0042     2.9174     2.8812
   2   1   6    1.0420    0.0042   959.1832   909.0246
   7  11   1    0.8675    0.0040   169.9237   172.9047
  10   7   0    0.9517    0.0040  3973.1986  4089.8263
   2   2   8    0.7826    0.0039     0.6750     0.3312
   9   8   1    0.9491    0.0038  1174.0359  1194.7683
   1   1   2    2.9705    0.0037  6613.6102  6058.8773
   1  12   2    0.8986    0.0037   624.3343   641.0274
   4   2   5    1.1466    0.0037     1.7755     1.5676
   3   8   4    1.0199    0.0036  1413.9238  1445.4772
   8  12   3    0.7425    0.0036     1.2364     1.4672
   8   5   6    0.8056    0.0036     1.8770     2.1353
   1  10   3    0.9925    0.0035   337.9792   335.7061
   6   9   3    0.9461    0.0034     2.5909     2.3865
   6   0   4    1.2387    0.0033     1.6887     0.0515
   8  11   4    0.7443    0.0032    31.4534    24.7708
  14   2   0    0.8334    0.0031    12.1418    11.9962
  13   6   5    0.6882    0.0031    11.9666    11.0002
   7   5   4    1.0304    0.0029   667.5916   702.0745
  11   2   1    1.0395    0.0029  1366.4715  1374.3440
   3   2   1    2.8783    0.0028  9264.7300  9180.7861
   7   6   2    1.1675    0.0028   735.4794   760.9721
   8   6   4    0.9382    0.0028     3.9958     3.6737
   4   9   0    1.1529    0.0027     2.7399     2.5981
  11   6   5    0.7523    0.0027    44.6594    41.7125
  10   0   3    1.0316    0.0027  1827.2159  1800.3476
   8   2   4    1.0634    0.0027     1.8286     1.7078
   5  10   1    1.0045    0.0026  1194.5354  1231.8179
   4   3   8    0.7542    0.0026     3.1106     2.5318
   5   2   8    0.7488    0.0026     0.6074     1.1283
   6   5   1    1.4435    0.0026    76.0339    88.6219
   8  10   4    0.7809    0.0025     2.0378     1.8985
  12   9   4    0.6959    0.0025     3.0724     5.3123
  10   7   4    0.8173    0.0025     0.5834     0.1433
   0   7   3    1.2839    0.0024  4187.6823  4177.5798
   4  14   4    0.6984    0.0024     0.9817     0.3547
   4  10   2    1.0000    0.0024  1516.7636  1519.1335
   7   5   6    0.8353    0.0024   154.1339   142.3351
   8  11   0    0.8416    0.0023    -1.0921     0.6004
   4   9   2    1.0843    0.0023     1.6446     1.6918
  11  10   3    0.7298    0.0022   162.0704   154.3362
   6   8   0    1.1454    0.0021     8.4587     7.8538
   2   9   4    0.9717    0.0021     0.5221     0.2955
  14   5   3    0.7400    0.0020    12.9045    12.1051
  14   3   5    0.6912    0.0020     5.6928     5.5604
   5   0   2    1.8970    0.0020  5650.4111  5876.2715
  14   8   0    0.7232    0.0020     5.2387     6.1488
   3   0   3    1.8706    0.0020  3455.4594  3194.3968
   9   1   4    1.0086    0.0019   535.4081   553.0526
   9   2   5    0.9025    0.0019    92.5952    83.0021
   8   5   3    1.0674    0.0019  2057.1356  2088.7753
  10  10   0    0.8151    0.0018     5.5348     3.9287
   2   5   1    1.9999    0.0018    18.1148    18.4501
  10   2   1    1.1363    0.0018   523.0735   528.5314
   6   2   0    1.8566    0.0018    36.2117    39.8726
   0  14   0    0.8052    0.0017  2670.2244  2653.4437
   4   6   7    0.7901    0.0017     1.1253     1.7723
  11   2   6    0.7484    0.0017    38.1625    38.9102
   3   8   8    0.6835    0.0016     1.1153     6.9917
   1   5   5    1.1056    0.0016   584.6683   569.5283
   9   6   1    1.0601    0.0015   761.0833   804.5573
  12  10   2    0.7217    0.0015    89.9970    91.8385
   8   8   4    0.8586    0.0014     0.4580     0.5061
   6  10   4    0.8337    0.0014     2.4727     1.4609
  10   0   0    1.1798    0.0014    19.7543    17.8098
   9   5   5    0.8473    0.0014    49.4283    49.9537
   2  11   5    0.7918    0.0013     0.6028     0.1877
   8  12   1    0.7863    0.0013     0.3125     0.1825
   1   9   2    1.1603    0.0013  1095.2197  1067.8841
   4   1   8    0.7681    0.0013     0.4905     0.1196
   0   5   5    1.1105    0.0012  6116.7926  6133.9636
   4  15   0    0.7283    0.0012     0.6936     0.7806
   4  13   0    0.8320    0.0011     0.5218     0.1488
   0  12   4    0.8095    0.0011     0.1361     0.1707
  14   5   4    0.7075    0.0011     0.5547     0.5691
   4   0   4    1.4030    0.0010     1.2722     0.9630
   9   3   4    0.9778    0.0009  1601.3116  1635.1123
   6   9   7    0.6901    0.0009     1.0448     0.9351
   6  14   0    0.7452    0.0008    -0.0497     0.4514
   7   5   8    0.6866    0.0008     0.0878     0.4555
  11   1   1    1.0530    0.0008   963.4349   955.6396
   1  16   2    0.6868    0.0008    38.2849    36.4325
  14   6   1    0.7634    0.0007    41.2331    39.3690
   9   4   3    1.0375    0.0007   619.5958   643.5905
   4   6   1    1.5379    0.0007   216.5206   171.1758
   6  13   3    0.7434    0.0007     0.6306     0.4688
   9   8   5    0.7670    0.0006    53.2948    51.0226
   6   6   8    0.6877    0.0006     0.6944     0.1406
   8   3   8    0.6896    0.0006     0.8080     0.4718
  10   9   4    0.7562    0.0006     0.1615     0.0958
  12   6   4    0.7645    0.0006     2.9776     3.2986
   6   9   5    0.8137    0.0005    22.4966    24.8235
   2  10   0    1.1073    0.0005     0.9405     1.0776
  10   5   4    0.8743    0.0005     0.3795     0.0562
   2   2   0    4.0753    0.0005     0.6469     0.2734
  10  12   2    0.7162    0.0005     1.3257     0.9121
  14   2   2    0.8064    0.0005     0.9956     1.1031
   6  10   0    0.9780    0.0005     7.3596     6.7930
  14   3   4    0.7309    0.0005    -0.0337     0.1101
  10  11   4    0.6961    0.0005     0.9181     0.5001
   0  10   0    1.1273    0.0004  8820.5126  8365.9943
   6   8   3    1.0084    0.0004  2994.7079  3101.0535
   4  12   3    0.8250    0.0004     0.6350     0.4027
   6   7   4    0.9819    0.0004     0.3155     0.0235
   4  15   2    0.7100    0.0004     0.5845     0.2245
  10  11   3    0.7271    0.0004     2.0031     2.5059
   6  12   0    0.8477    0.0004     2.7089     2.7158
   0   0   4    1.5950    0.0003     1.4077     0.1937
   6   7   3    1.0750    0.0003    19.9951    23.4078
   7   7   4    0.9404    0.0003   471.7378   501.4989
   1   6   6    0.9226    0.0003   207.7284   206.1657
  14   6   0    0.7689    0.0003     7.2656     6.8302
   4   5   8    0.7285    0.0003     0.7063     0.1081
   1   3   5    1.2019    0.0003   263.0445   272.2008
   3   1   7    0.8851    0.0003   250.1685   238.0797
   6   6   6    0.8373    0.0002     7.1290     7.2017
   6   5   5    0.9669    0.0002     9.9957    10.3893
   6  13   4    0.7104    0.0002     2.7863     2.5830
  12   9   0    0.7734    0.0002     4.9787     5.5074
   8   3   2    1.2610    0.0002    96.9022   104.9440
  12   9   2    0.7516    0.0002     3.4882     2.2390
   7   0   8    0.7209    0.0002    -0.1365     0.5823
   5   4   5    1.0427    0.0002   201.4908   226.0713
  16   3   2    0.7056    0.0001    96.7536    89.9802
   6   1   4    1.2313    0.0001     0.7959     0.4823
  14   0   2    0.8147    0.0001   224.0531   216.2818
   6   4   8    0.7148    0.0001     0.9916     0.3793
   2  13   4    0.7556    0.0001     0.9353     0.5467
  10   3   4    0.9196    0.0001     1.4432     0.0591
   4  10   5    0.8122    0.0001     3.1829     3.7534
   8   4   7    0.7475    0.0001    20.3134    16.0294
   2   9   3    1.0617    0.0001     2.0764     1.0250
  14   1   4    0.7435    0.0001     0.6003     0.0756
   4   3   4    1.3144    0.0001  1262.7105  1250.7666
   3  11   1    0.9800    0.0001  1483.6534  1460.3828
   6   0   6    0.9353    0.0001     0.3846     0.9249
   6   9   0    1.0564    0.0001  1971.2096  2011.2075
   4  10   4    0.8788    0.0001     0.4094     0.2080
  10   2   3    1.0148    0.0001   867.4136   870.9595
   4   2   4    1.3614    0.0001     1.0461     0.3969
   3   8   3    1.1255    0.0001   529.1382   502.3834
  10   1   4    0.9451    0.0001     0.1986     0.0716
   2   6   6    0.9142    0.0001    39.3634    42.8700
   4   5   6    0.9143    0.0001    11.7659     9.0478
   4  16   1    0.6814    0.0001    -1.0456     1.4234
  11   4   1    0.9902    0.0001   414.3214   426.1670
   5   3   8    0.7407    0.0001     1.3382     1.4031
  12   8   4    0.7196    0.0000    -0.2366     0.1035
   6   0   8    0.7390    0.0000    -0.1352     0.3051
   1   7   6    0.8849    0.0000   251.3718   254.7213
   2  12   0    0.9278    0.0000     0.7538     0.0273
   8   4   3    1.1133    0.0000    55.1219    54.2547
   9   1   1    1.2758    0.0000  2140.9971  2232.3173
   6   2   8    0.7327    0.0000     0.1087     0.3077
   4   7   8    0.6946    0.0000     1.2315     0.3798
   6   2   5    1.0516    0.0000  1218.8694  1255.0315
   6  11   5    0.7402    0.0000     1.1294     0.4336
   1   8   8    0.6929    0.0000     2.6730     3.0251
   0  10   4    0.9206    0.0000     0.6144     0.0109
  10   6   4    0.8467    0.0000    28.7821    33.8679
   2   8   8    0.6893    0.0000     0.0847     0.0678
   4  12   4    0.7806    0.0000     0.2445     0.0172
   2   7   4    1.1129    0.0000     0.5258     0.0808
   6   3   2    1.5290    0.0000  6799.3927  6862.3460
   8   6   2    1.0902    0.0000  1170.6789  1220.6811
