# Supplementary material for: Refinement of anomalous dispersion correction parameters in single-crystal structure determinations
Source: IUCrJ. 2022 Jul 20;9(Pt 5):604–9. doi: 10.1107/S2052252522006844 (PMC9438505; doi:10.1107/S2052252522006844)
Supplement: Supplementary file 3 [file m-09-00604-sup3.zip › leverage_fdp_20018.txt]

   1   3   1    3.1233  100.0000   129.5482   126.6129
   0   3   1    3.2388   66.1078    44.3967    45.4826
   5   6   3    1.2095   32.1076    13.3210    13.9679
  10   0   5    0.8665   28.5874   119.6528   120.3244
   9   1   3    1.1108   27.6665    14.3671    14.5892
   3   7   2    1.3506   25.4979    89.9037    90.6035
   1   8   5    0.9431   23.3330    16.4814    17.7160
   1   0   5    1.2690   22.1328    20.8251    19.4274
   3   1   5    1.2071   20.0971    32.4186    31.6843
   3   7   3    1.2208   19.6297    27.4330    30.0036
   3   9   5    0.8719   18.0846    11.8697    13.0232
   9   7   3    0.9175   17.8929    12.7306    12.7712
  11   4   2    0.9566   16.5750    37.2450    37.1906
   5  10   3    0.9179   13.7327    26.7490    22.2911
   7   3   6    0.8749   12.0717    52.6282    50.8218
   1   5   3    1.5344   11.8003    60.8025    51.2523
   7   6   3    1.0809    6.7707    26.3503    21.8388
   1   5   6    0.9588    5.5714    81.1018    76.3132
   7   8   5    0.8251    5.4587    13.1992    12.3609
   6   7   0    1.2463    5.1792   596.1785   565.0233
   7  10   3    0.8577    5.0246    14.5656    13.9123
   5   4   3    1.3784    4.8646   114.4152   112.7965
   3   7   5    0.9696    4.5567    22.4312    21.1020
   3   5   5    1.0690    4.2213    22.5651    23.0829
   0   0   2    3.1909    3.9313   723.1339   695.4826
  13   8   3    0.7184    3.3613     7.2593     7.4104
   9   9   3    0.8335    3.3234    14.8471    13.6269
   1  10   2    1.0589    3.1467   149.1677   141.7934
  11   7   2    0.8599    3.0333    79.5419    80.8722
  11   1   3    0.9545    2.9052    19.1104    21.9935
  11   9   3    0.7610    2.7204     6.4397     6.5302
  10   5   0    1.0456    2.6420   404.6577   415.9907
  11   7   5    0.7317    2.5968     4.6985     5.8433
   5   0   7    0.8505    2.5949   116.7587   111.2363
   7   0   3    1.3213    2.4056   265.9570   279.0329
   5   4   4    1.1968    2.1104   452.3408   445.2331
   3  12   2    0.8787    2.0863    90.5971    85.5423
   0   2   6    1.0452    1.8219   317.3942   287.5004
   5   5   2    1.4520    1.7897   219.6951   242.7726
   1  11   6    0.7367    1.7313    54.1046    56.9990
   5   0   3    1.5802    1.6002   174.9572   147.0973
   1   8   6    0.8469    1.5631    86.9651    88.8747
  13   0   3    0.8349    1.5581    23.1987    24.9813
  11  10   2    0.7552    1.5276    36.1257    38.1174
   1   8   3    1.1692    1.4026    55.5415    51.8513
   1   1   3    2.0584    1.3351   136.5905   143.1493
  10   3   2    1.0618    1.2913   302.6163   308.6896
   4   7   7    0.7662    1.2218    31.7719    33.7274
   0   7   5    1.0004    1.1647   570.8335   569.8474
   4   6   0    1.5851    1.1633  1214.3774  1438.4426
  11   7   3    0.8233    1.1469    12.3222    11.2412
   5   3   4    1.2469    1.0564   451.7365   447.5201
   3  12   3    0.8398    0.9600    24.1209    22.3203
   7   5   2    1.2436    0.9533   286.3732   271.8011
   9   7   2    0.9689    0.9066    96.8411    94.2294
  11   4   5    0.7885    0.8988    20.4024    20.2740
   4   5   5    1.0396    0.8962   643.2044   644.2170
   0   4   8    0.7676    0.8520   282.5434   302.8239
   0  10   2    1.0632    0.8489   462.0241   431.7975
   9   1   5    0.9116    0.8358    33.6044    32.7370
   1   2   6    1.0411    0.8312   191.4353   184.2708
  11   5   3    0.8817    0.7754    16.6689    17.7105
   4   0   0    2.9503    0.7490  4183.9068  4138.9508
  12   8   3    0.7542    0.7338    10.7466    10.3581
   4  10   0    1.0533    0.7308   815.3076   774.2983
   1   2   5    1.2380    0.7092    74.1305    62.9389
  13   6   3    0.7630    0.7048     5.5700     6.7760
   3   1   2    2.4204    0.6902   744.7368   809.3613
  12   7   4    0.7428    0.6691   133.8305   136.8931
  10   7   2    0.9123    0.6654   238.7625   245.4089
   7   2   1    1.5658    0.6485   731.7859   851.3086
   3   2   2    2.2687    0.6462   514.1707   573.9228
   4   3   3    1.5682    0.6229  1317.7936  1492.7426
   6   8   1    1.1277    0.6201   138.2498   136.4429
   1   6   2    1.6044    0.6168   444.5980   503.9505
   4   1   0    2.8542    0.5845     0.7083     0.7546
   1   0   2    3.0803    0.5812  1228.3946  1030.2339
   7   8   3    0.9640    0.5472    45.0021    41.8230
  12   6   3    0.8063    0.5442     5.2732     5.7294
  12  10   1    0.7362    0.5282    88.6747    92.4384
   1  14   2    0.7793    0.5279    90.4330    93.0439
   6   6   2    1.2502    0.5201    39.9824    24.0461
  12   5   2    0.8675    0.5097    94.1094    95.1128
  12   3   2    0.9117    0.5084    53.1338    63.4356
   6  11   1    0.9000    0.5082   152.0979   149.2067
   5   7   7    0.7521    0.5023   159.5869   162.7190
   9   2   2    1.1857    0.4841   278.7967   285.7808
   1   3   6    1.0196    0.4840   234.1595   219.9879
   6  14   2    0.7258    0.4814    14.8703    16.3948
   3   4   5    1.1151    0.4773    65.6786    66.4725
   6   4   3    1.2853    0.4758  1202.2512  1199.7427
   4  14   0    0.7770    0.4646   368.1961   366.0955
   3   2   7    0.8773    0.4383   250.8820   237.5544
   6  10   3    0.8888    0.4337   490.3946   475.4126
   4   1   7    0.8685    0.4336    75.5253    72.9079
   4  13   4    0.7379    0.4334    90.0575    99.9249
   5   8   1    1.1890    0.4323   481.5986   470.3903
   2   3   2    2.2490    0.4204  1871.5860  2004.1154
  12   3   6    0.7091    0.4152    49.7087    53.1597
  12   8   1    0.8002    0.4007    58.8416    61.4000
   2   5   0    2.1067    0.3991  2973.0206  3247.0492
   0  15   3    0.7088    0.3945   247.4873   234.9639
   6   8   2    1.0783    0.3900   113.1152   124.8392
   8  10   1    0.8872    0.3817   422.9259   425.5401
   8   7   2    1.0297    0.3792   139.1524   163.4063
   2  14   2    0.7742    0.3735    98.8494    99.9060
   3   3   3    1.6751    0.3664   206.7723   219.8399
   3   4   6    0.9648    0.3661   212.7458   209.5414
  14   3   1    0.8158    0.3658   316.2243   354.0135
  12   0   3    0.8927    0.3640    53.3341    50.3766
   1  10   7    0.7077    0.3550   443.0084   475.3011
   1   6   5    1.0517    0.3548    53.6445    55.8586
  13   0   2    0.8731    0.3457   123.8302   107.3105
   5  12   4    0.7659    0.3431   180.3409   181.8320
   6   1   8    0.7377    0.3365   291.9805   301.4368
   2   0   5    1.2475    0.3349  1347.1523  1234.4049
   2  15   1    0.7407    0.3349    99.8767   105.3371
   1  11   1    1.0085    0.3274   416.0366   398.8027
  12   4   1    0.9189    0.3255   304.0640   323.2103
   3   3   2    2.0690    0.3175   959.4288  1048.6941
   2  11   1    0.9976    0.3174   359.1263   342.1306
   7   8   1    1.0662    0.3114   468.7621   473.4219
   1  12   5    0.7552    0.3065   102.4614   108.7841
   3   1   3    1.8460    0.3015   181.9741   194.5054
   4   8   0    1.2719    0.2976  1595.3290  1506.1658
   7   3   4    1.1074    0.2973   787.8316   776.6664
  11   1   5    0.8191    0.2963    16.8318    14.4641
   4  11   2    0.9266    0.2954    62.0170    69.9147
   5  11   4    0.8101    0.2904   198.0545   200.1704
   5   1   2    1.8712    0.2872   688.1845   768.8380
   2  13   1    0.8506    0.2863   503.2297   502.6650
   4   9   7    0.7152    0.2852    39.4411    39.9534
   6  13   1    0.7876    0.2834    49.1504    48.8588
   1   4   2    2.0797    0.2822   980.0300  1013.6425
  12   3   4    0.8171    0.2759   157.1029   160.4273
  12  11   2    0.6928    0.2741    26.0617    28.0482
  10  10   2    0.7899    0.2702     9.4969     9.5266
   8   7   4    0.8988    0.2655   604.3652   596.9083
   8   0   8    0.7017    0.2616   873.1734   879.5770
   5  14   3    0.7176    0.2558    14.8212    17.1265
   6   8   7    0.7134    0.2524   116.2232   121.7776
   7   0   6    0.8996    0.2519   117.2414   115.4062
  11   3   5    0.8023    0.2483   130.0286   118.0069
   0   1   3    2.0904    0.2411  3244.5580  3269.6090
   2   7   8    0.7097    0.2394   787.3183   829.2096
  10   7   1    0.9416    0.2357    81.5720    67.0266
  13   7   4    0.7086    0.2290   304.7163   304.9741
   4   0   7    0.8711    0.2264   144.5932   136.5749
   2  10   6    0.7672    0.2258   135.8379   143.7730
   1   5   8    0.7505    0.2239    42.2408    45.9862
   0   6   8    0.7343    0.2225   791.0810   843.4964
   6   2   2    1.6051    0.2210     3.9912     2.0913
   3   8   7    0.7514    0.2202   156.1729   168.7571
  14   9   0    0.6994    0.2199   522.5641   567.9219
   5  10   6    0.7353    0.2187   193.0309   209.4640
  10  12   1    0.7303    0.2177   103.7499   108.1557
   4  16   0    0.6855    0.2160   236.5180   243.5783
   2   5   8    0.7460    0.2159  1096.7878  1145.9027
  10  10   4    0.7260    0.2154    55.9732    51.7774
  14   0   4    0.7453    0.2149   107.3858   105.1225
   5   7   5    0.9211    0.2148   186.4990   203.3567
  16   4   1    0.7091    0.2145    14.1807    14.7506
  14   7   1    0.7418    0.2119   121.2652   122.3190
   4   2   3    1.6500    0.2119     4.5947     2.8726
   9   7   6    0.7350    0.2111   249.3843   257.2050
   0  12   0    0.9397    0.2096   914.6552   816.5519
   1   9   7    0.7358    0.2087   538.6593   580.6065
   6   0   3    1.4442    0.2083  1881.7719  1890.5069
   0   6   6    0.9257    0.2078   469.6324   457.5543
  10   4   2    1.0303    0.2071     8.1019     8.9203
   8  11   5    0.7027    0.2037   688.1480   688.5233
   3   7   7    0.7778    0.2030   134.8841   148.9149
  11   6   6    0.7009    0.2025   156.4162   153.4154
   3   2   3    1.7759    0.2017   323.1441   337.1278
   5   5   7    0.7958    0.2003   590.0810   605.9922
  14   6   3    0.7233    0.1995   663.7804   669.5539
   3  14   4    0.7073    0.1995   474.6614   486.5573
   5   5   4    1.1404    0.1961   563.7383   558.7971
   6   5   7    0.7766    0.1959    37.7153    40.3361
   8   0   7    0.7755    0.1927   166.9347   171.5499
   0   8   6    0.8490    0.1913   278.1404   283.0104
   1   4   1    2.5193    0.1905  1957.4698  2021.4168
   3  13   3    0.7870    0.1904    32.0753    31.5961
   7  11   5    0.7222    0.1869    38.9449    40.5963
   9   3   6    0.8068    0.1845   496.7386   512.2589
   6   2   1    1.7831    0.1826   426.4373   484.3402
   7   8   7    0.6970    0.1815   411.9145   424.1475
   9   4   2    1.1141    0.1805   319.3698   322.5035
   7  10   6    0.7032    0.1791   190.3059   200.2189
   4   2   2    2.0221    0.1787  2051.6538  2212.3719
   4   3   6    0.9669    0.1783   187.9576   200.0880
  12   9   3    0.7270    0.1776   658.8063   670.6917
   2  12   2    0.8911    0.1766   129.3166   136.6255
   0   9   7    0.7372    0.1760   292.5507   325.5945
  11   8   4    0.7527    0.1752   298.8616   313.7518
   5   4   8    0.7300    0.1740     6.1364     6.7187
   8  13   3    0.7054    0.1735   576.4289   596.7139
   6  15   0    0.7022    0.1732   786.4618   808.0234
  12   7   2    0.8118    0.1731    99.9523   101.7390
   2  11   6    0.7324    0.1726   441.1884   455.0773
   4   6   8    0.7126    0.1725   733.7363   756.6397
   0   5   1    2.1264    0.1716   665.6222   704.1456
   5   2   1    2.0606    0.1705  1502.9599  1687.0556
   4  13   5    0.6971    0.1690   722.5551   731.7512
   8   3   6    0.8409    0.1688   335.6666   333.6952
  11   5   6    0.7162    0.1676   191.6204   195.6798
  14   2   3    0.7762    0.1673   740.4010   710.8155
   6   9   6    0.7497    0.1666   528.6028   554.6500
   5   5   5    1.0051    0.1657    98.2172    98.3689
   2  12   4    0.8022    0.1657   167.5839   167.0595
   7   9   6    0.7307    0.1647   255.8224   259.1770
   6   0   0    1.9669    0.1639     8.5799     9.4224
  11   7   4    0.7792    0.1635   610.0174   610.6077
   7  12   4    0.7299    0.1614   236.3063   245.9407
  13   1   4    0.7871    0.1607   491.2985   466.5409
  10   2   0    1.1551    0.1605     9.8807     8.1475
   7   3   1    1.4954    0.1597   811.6432   898.4509
   8   2   8    0.6963    0.1581   527.6752   516.5170
   2  12   6    0.6993    0.1580    26.8969    27.6388
   7   6   5    0.8949    0.1575    95.9998    99.2758
   0   2   8    0.7899    0.1571  1520.6516  1508.4538
   8   2   3    1.1851    0.1560    71.3338    71.8970
   6   8   6    0.7795    0.1552    15.0619    16.6919
   2   5   5    1.0916    0.1542    16.0557    16.3458
  14   2   4    0.7389    0.1539    48.4324    45.9975
   1   9   6    0.8090    0.1533   182.2386   197.8842
   3  13   4    0.7482    0.1526   567.3759   560.8487
   0  13   1    0.8595    0.1525    85.9490    82.9139
   8   1   7    0.7737    0.1521   208.1204   207.3361
   8  13   1    0.7427    0.1514   131.8253   135.3909
  10   7   6    0.7094    0.1513   461.5080   467.1621
   8   2   7    0.7683    0.1512    49.1462    44.0965
   3   3   9    0.6861    0.1507   367.5684   353.7164
   8   8   3    0.9191    0.1499    65.4847    62.9561
   8   8   1    1.0064    0.1495   457.4614   495.5407
   2   6   4    1.1913    0.1487     2.6877     6.6021
   2   5   7    0.8367    0.1481   350.4690   366.6008
   3   4   3    1.5590    0.1475   139.3336   165.2391
   4   8   3    1.0916    0.1473     4.4754     1.7521
   4   4   8    0.7429    0.1466  1749.9295  1761.5793
   1   7   7    0.7917    0.1466  1167.0232  1214.0137
   3   2   8    0.7744    0.1451    21.7454    21.6382
   8  11   2    0.8140    0.1450   150.2879   149.1735
   2   7   2    1.3972    0.1445  1393.6148  1386.8671
   2  15   2    0.7262    0.1436   535.8115   517.7586
   2  10   7    0.7039    0.1430   121.3772   131.5524
   5   0   8    0.7557    0.1425    20.9740    23.2749
   5   4   6    0.9170    0.1420   501.5255   516.9551
   9   6   5    0.8224    0.1420    59.1720    63.4200
   8   4   5    0.9132    0.1413     1.1511     1.1352
   5   2   3    1.5215    0.1411   187.7756   214.5171
   7   2   7    0.7940    0.1405   958.9386   928.6437
   8   8   6    0.7359    0.1397   404.2425   414.8449
   8   9   5    0.7646    0.1385   845.5434   862.4378
   1  14   4    0.7177    0.1384   392.5448   393.6907
   9  10   5    0.7103    0.1379    25.1446    22.7265
   7   5   7    0.7556    0.1373   312.4375   317.9280
   8   5   7    0.7334    0.1372   130.0167   131.7139
  12   1   4    0.8349    0.1370    64.9199    63.2490
   2   7   7    0.7864    0.1368    55.3976    55.0800
   8   4   1    1.2804    0.1360   749.5651   772.6149
  13   8   2    0.7423    0.1354   273.3013   276.3085
  15   7   1    0.7026    0.1349   237.9564   232.3471
   2  12   5    0.7506    0.1346  1036.6005  1037.8338
   7   4   6    0.8570    0.1336   628.6428   644.4850
   1   7   1    1.5484    0.1333  1340.7504  1360.9440
  12   8   2    0.7819    0.1329   611.5978   651.7865
   6   0   7    0.8272    0.1328    68.5892    64.7448
   4   7   0    1.4139    0.1323     3.5601     3.0771
   9   4   1    1.1688    0.1323   511.6101   498.3688
  13   9   2    0.7164    0.1321   176.3645   173.4924
   4   1   2    2.1274    0.1319    14.7478    13.6821
   3   2   9    0.6926    0.1312   292.8528   296.4741
   8  14   2    0.6902    0.1302   332.4520   330.6392
   2  14   4    0.7138    0.1300    13.9822    11.4321
   2   1   8    0.7886    0.1298  1548.4475  1494.6967
   1  10   6    0.7721    0.1297   418.5837   440.4714
   7  13   2    0.7497    0.1294   426.5536   425.2033
  15   0   4    0.7056    0.1291   396.5747   363.5619
  12   2   3    0.8817    0.1287     1.7490     1.2696
   1   4   7    0.8651    0.1285   844.5561   873.1979
   9  11   2    0.7829    0.1280   311.2805   311.2845
   9   1   7    0.7469    0.1279   630.2724   606.2653
   6   3   8    0.7253    0.1267  1175.8981  1172.3849
   4  10   6    0.7484    0.1266   618.0190   628.0218
  10   5   6    0.7457    0.1263   367.9326   373.1412
   4  15   3    0.6892    0.1260  1162.3667  1170.5546
   1   3   7    0.8835    0.1258   936.3084   917.3928
   4  10   3    0.9440    0.1257    32.9960    28.1472
  13   6   4    0.7275    0.1249   452.9605   437.0720
   8   3   4    1.0408    0.1247   925.0676   957.6369
   1   1   9    0.7064    0.1242   334.2945   346.6358
   3   0   9    0.6978    0.1239   266.8582   287.7319
   1   8   7    0.7639    0.1228   875.5935   915.3085
   8   1   6    0.8602    0.1219    18.1427    15.8057
   3  11   6    0.7255    0.1213   592.1792   608.1302
   2  14   3    0.7472    0.1212   975.7048   961.8145
   6  11   6    0.6911    0.1212   308.8766   347.9584
   3   7   6    0.8659    0.1208   569.3739   602.1458
  11   9   4    0.7257    0.1208   525.4406   538.4266
   2   8   6    0.8404    0.1205   163.1033   172.1112
   6   2   7    0.8184    0.1205   274.0350   267.3037
   7   4   7    0.7713    0.1204   694.0482   689.5104
   3   4   2    1.8613    0.1203  1231.9476  1323.4804
   4   6   6    0.8832    0.1201  1230.5377  1320.0005
  11  12   1    0.7026    0.1196   315.7834   326.6961
   5  11   5    0.7570    0.1194    68.3160    74.7798
   8   7   7    0.6988    0.1194   129.8684   132.9577
   9   2   7    0.7420    0.1187   205.8562   213.0306
   3  10   7    0.6977    0.1182   281.5524   289.1671
  14   2   5    0.6980    0.1181   628.9888   652.1278
   1  11   3    0.9207    0.1179    73.5962    65.2702
   3  16   1    0.6897    0.1174   387.2495   359.6513
  15   1   4    0.7042    0.1169   519.9727   448.5522
   3  12   6    0.6932    0.1163   151.3877   152.5069
  10  12   3    0.6948    0.1160   726.7535   695.8768
  14   0   3    0.7837    0.1159  1225.1249  1139.9654
   0  12   6    0.7042    0.1156   146.5463   152.0822
   6  12   3    0.7876    0.1156  1087.2948  1083.1039
   8   6   1    1.1417    0.1151    58.4045    46.7035
   1  13   3    0.8014    0.1146   197.6437   196.4373
  12   0   6    0.7221    0.1139   394.9335   391.9304
   0   5   3    1.5475    0.1130  2504.4861  2523.7394
   3   3   5    1.1553    0.1128   267.4030   229.2461
   4   8   5    0.9009    0.1122     8.0318     8.4075
  10   4   0    1.0886    0.1121     5.7289     5.0210
  15   1   1    0.7790    0.1117   221.2469   226.1371
   1  15   2    0.7303    0.1113   393.8188   383.4243
  13  10   1    0.7028    0.1113   272.5688   286.8442
   7  11   3    0.8099    0.1112    77.3104    76.4703
   2   8   4    1.0398    0.1112   403.4989   401.9019
  15   3   3    0.7241    0.1102     9.9836     8.8312
  13   0   4    0.7890    0.1099   865.9620   822.8110
   2  10   2    1.0464    0.1097   190.3294   182.5132
  11  10   4    0.6988    0.1096   403.3418   421.6188
   7   0   5    1.0176    0.1089   149.7187   135.0595
  10   0   7    0.7215    0.1086   203.9603   213.1931
  11  10   1    0.7716    0.1085   378.3487   381.0081
  12   1   5    0.7772    0.1084   959.6163   925.9045
   9   6   6    0.7562    0.1079   246.0076   250.1817
   7  10   5    0.7555    0.1079   131.8924   140.1598
   7   6   7    0.7376    0.1075   428.8974   433.0503
  10   1   6    0.7882    0.1073   544.2267   556.6711
  10   3   6    0.7732    0.1056   611.6990   613.1202
  10   1   7    0.7200    0.1056    13.7255    10.6453
   9   8   6    0.7127    0.1054   262.1550   264.0155
  12   9   1    0.7680    0.1045   124.6900   128.0776
   5   1   1    2.1722    0.1044  2491.5352  2810.0546
   6  10   6    0.7200    0.1044    30.1427    30.9369
   2   3   8    0.7736    0.1042   836.9672   836.2507
   4   7   4    1.0582    0.1026   544.3620   586.3526
   9   6   7    0.6954    0.1025   301.8314   298.4812
   3   5   8    0.7387    0.1019    23.6964    25.0873
   9  12   1    0.7584    0.1018   299.0698   306.8222
   6   5   1    1.4439    0.1012    71.2282    82.7210
   9   9   4    0.7878    0.1011   472.7825   493.3980
  11  11   1    0.7362    0.1007   317.1489   316.2758
  12   5   5    0.7363    0.1006  1065.1456  1049.2514
   7  14   2    0.7086    0.0994   154.0601   150.4238
   7   5   1    1.3211    0.0990   787.8946   792.0463
   1   0   3    2.0935    0.0987   853.0012   791.9732
   0   4   2    2.1127    0.0981  2934.0896  3002.7590
  11   3   7    0.6832    0.0980   222.7166   192.4857
   6  12   4    0.7487    0.0979    21.0050    26.1913
   6   4   7    0.7937    0.0973   239.8772   241.0018
   5  11   6    0.7045    0.0961   249.0195   254.7338
   4  10   1    1.0393    0.0960   506.8018   518.2042
   3   9   2    1.1182    0.0956   528.9854   519.4899
   4  11   6    0.7161    0.0953     5.5854     3.9897
   5   6   6    0.8618    0.0951   483.9011   499.4004
   1   1   8    0.7939    0.0939    39.5541    40.8236
   1   8   4    1.0522    0.0939   748.3339   736.6560
  15   2   2    0.7570    0.0933   203.7531   195.9280
  13   5   4    0.7447    0.0933   267.5097   243.7142
  14   5   0    0.7896    0.0932  1726.9634  1642.4800
   5   8   5    0.8782    0.0920   280.1614   284.2476
   4   5   6    0.9146    0.0920    12.5792     9.4025
   1   5   1    2.0927    0.0920  2784.3284  2856.9174
   6   9   1    1.0426    0.0920     3.3055    11.7213
  12   7   3    0.7808    0.0917  1367.7545  1406.0292
   4   5   7    0.8126    0.0910   177.7678   185.1564
   5  14   1    0.7569    0.0906   434.2594   422.8250
   2   0   9    0.7040    0.0900   117.7443   119.1553
   0   9   3    1.0796    0.0899  1498.8837  1403.3357
   4   8   1    1.2473    0.0896   528.5082   530.7741
   2   4   1    2.3629    0.0895  1307.0697  1333.1665
   9   5   7    0.7104    0.0895   374.4900   375.6841
  11   3   4    0.8663    0.0893  1628.8509  1655.7780
   7   2   5    1.0014    0.0892    84.8776    71.6791
   4   4   0    2.0382    0.0886  4583.1843  4827.7362
  10   0   4    0.9488    0.0885   142.4349   170.6206
   7   7   6    0.7854    0.0884   192.2892   194.5130
   6   8   4    0.9306    0.0881    22.3973    28.4123
   1   3   2    2.3825    0.0875  2248.7731  2197.7221
   1  13   5    0.7161    0.0873    84.2890    85.6776
   3  10   5    0.8262    0.0870    82.3509    82.6582
   3  14   3    0.7398    0.0867   199.9791   192.9589
   1  13   4    0.7605    0.0858   789.1365   762.6549
   7   0   1    1.6300    0.0857  2222.1185  2463.5431
   7  14   1    0.7221    0.0855   390.0504   400.3039
   6   0   2    1.6743    0.0855   863.9247   806.8584
   0  15   1    0.7466    0.0846   247.0853   252.0456
  14   0   1    0.8357    0.0846    50.1661    49.5635
   2   3   3    1.7665    0.0840    19.8140    18.3356
   8  12   2    0.7692    0.0840   529.0271   542.8967
   4   2   8    0.7630    0.0835   850.0598   829.7641
   3   8   6    0.8299    0.0834   694.6963   739.9047
   6   3   1    1.6811    0.0826  1175.3479  1114.6207
   1  14   1    0.7973    0.0822   587.1789   574.3634
   9  13   2    0.7055    0.0819   100.2297   102.7057
   6   5   3    1.2162    0.0815    13.4130    14.2160
   6   3   0    1.7427    0.0815  3816.8947  4293.1553
  11   5   5    0.7717    0.0812   125.3378   119.4229
   1   9   5    0.8916    0.0808   400.0768   430.2999
   9  13   1    0.7189    0.0808   441.8362   443.0072
  12   0   2    0.9398    0.0803   374.2926   363.0870
   1  12   3    0.8573    0.0800   282.5131   283.1048
   3   1   9    0.6965    0.0798   211.6826   215.5535
   0  11   5    0.7993    0.0798  1923.3609  1971.2729
   5   0   6    0.9697    0.0797   488.0627   481.4405
   0   3   7    0.8860    0.0789   495.1107   515.0075
   2   6   7    0.8125    0.0787   196.8720   208.2894
  10   8   4    0.7871    0.0787    20.9806    21.2817
   2   1   9    0.7027    0.0785    30.6170    34.1346
   1   0   7    0.9090    0.0781  1632.3219  1537.2186
   0   8   8    0.6943    0.0778  1505.4590  1589.7740
   0   7   7    0.7934    0.0776   496.1491   509.0570
   5   8   6    0.7989    0.0772   510.8591   525.6258
   6   7   1    1.2232    0.0771    48.0199    53.0449
   2  16   1    0.6956    0.0763   117.6201   122.1868
   2   2   2    2.5127    0.0763     2.0892     1.5066
   5  11   3    0.8600    0.0759   187.2983   180.4884
   6   2   4    1.2102    0.0756   185.5852   200.3033
  12   0   5    0.7790    0.0756     3.1285     2.3115
   6  10   5    0.7764    0.0755  1984.8668  2011.1607
   1  11   5    0.7974    0.0749   102.3933   102.6592
   8  11   3    0.7828    0.0748  1275.2015  1288.9547
   9   7   5    0.7954    0.0745    42.0892    41.1495
   4   8   6    0.8159    0.0744  1015.8168  1066.8391
   3  14   1    0.7831    0.0742   544.7661   549.0880
  15   2   4    0.7002    0.0735   196.4162   174.7282
  15   1   2    0.7621    0.0728   407.6991   372.1080
   8   7   5    0.8280    0.0727  1012.4008  1011.3321
  13   4   3    0.8006    0.0726    22.8647    21.1233
   5  12   3    0.8077    0.0726    37.2294    36.7558
   3   5   7    0.8264    0.0721   719.0141   736.6484
  10   5   1    1.0319    0.0717   158.9124   171.8925
  10   2   5    0.8564    0.0715  1109.3920  1111.4899
   8   1   4    1.0782    0.0713    67.7128    85.7149
  13   8   4    0.6885    0.0713   404.8041   405.6615
   3   6   6    0.9011    0.0712   543.5398   561.4111
   0   6   2    1.6194    0.0709  1932.8642  2052.5210
  12   4   6    0.6995    0.0706   316.9429   296.9697
  16   4   2    0.6964    0.0699   423.5536   391.4225
   5   9   5    0.8361    0.0697    84.3122    79.3541
   0  13   3    0.8032    0.0696  2096.9778  2127.6066
   3   6   7    0.8030    0.0694   349.8215   365.8603
   2   7   5    0.9863    0.0689    49.6644    49.4766
   2   9   6    0.8033    0.0688   573.1957   590.3615
   5  14   2    0.7414    0.0683   520.8975   517.8356
  11   8   2    0.8247    0.0683   362.1250   360.2920
  10   8   2    0.8705    0.0680    51.2530    55.2380
   9  10   4    0.7536    0.0680   777.5621   777.4923
   5   2   7    0.8409    0.0679   491.5881   450.8709
   2   2   9    0.6986    0.0678    86.3150    86.5714
   1  15   1    0.7451    0.0673   794.7406   779.4498
   1  16   1    0.6993    0.0670   426.2034   422.3366
  11  11   2    0.7220    0.0670   237.7549   238.9145
  10   3   1    1.1088    0.0670    81.0574    93.1367
  15   5   3    0.7013    0.0669    77.3382    76.5512
  15   5   2    0.7235    0.0669   251.9921   254.4728
   8  11   4    0.7445    0.0667    31.4403    23.4353
   2   6   2    1.5617    0.0663   682.2167   621.2533
   8   3   7    0.7595    0.0662   125.8624   126.3047
   7   7   5    0.8603    0.0661   387.3607   397.8668
   6   5   6    0.8642    0.0659   954.8291   976.0739
  11   6   2    0.8944    0.0656   125.8151   117.5762
  15   3   2    0.7486    0.0656   235.1376   229.3460
   6   6   7    0.7571    0.0655    94.7820    97.5982
  13   0   5    0.7398    0.0654    17.8882    15.5793
   8   5   2    1.1514    0.0651   834.8649   815.6102
   6  14   3    0.7035    0.0648   519.8924   555.6176
   9  11   1    0.8012    0.0648   475.5102   472.6402
   6  11   3    0.8359    0.0647     2.7268     2.8094
   4  14   2    0.7550    0.0645   698.3771   675.1738
  14   5   2    0.7665    0.0641   589.8267   576.6731
   0   1   9    0.7077    0.0640   116.8228   113.5347
   5   3   5    1.0758    0.0639   120.1100   101.6949
   0   7   1    1.5620    0.0637   583.8369   594.3803
   0  10   6    0.7738    0.0635   403.5571   440.0343
   4   1   9    0.6882    0.0635    82.0443    81.7142
  11   0   6    0.7553    0.0635   474.6671   446.2855
   6  14   1    0.7404    0.0633   110.3390   109.5182
   1   6   7    0.8183    0.0629   877.5463   914.2958
  10   7   5    0.7631    0.0625     1.0192     0.6981
   6  13   2    0.7702    0.0624  1175.1964  1151.3839
  10   2   6    0.7824    0.0623     1.3113     1.0481
  15   5   1    0.7379    0.0621   302.7683   251.7640
   1   1   7    0.9060    0.0616  1389.0385  1289.4223
   2   8   2    1.2597    0.0615   306.1639   291.7009
   2  14   1    0.7919    0.0614   216.0952   213.8969
   2   1   5    1.2400    0.0614   129.4976   124.2289
   7   1   7    0.7999    0.0612   515.6366   515.2671
   5   9   7    0.7037    0.0610   210.0986   217.6347
  13   6   1    0.8108    0.0608   290.7049   301.9871
  15   4   1    0.7525    0.0608   654.8640   659.5330
   2   3   7    0.8762    0.0605    53.4439    57.9041
   4   6   3    1.2711    0.0605    92.3024    99.3511
   6   3   3    1.3481    0.0604    11.8467     9.1423
  10   1   3    1.0277    0.0603    11.6997     9.2632
   8   0   4    1.0831    0.0603     7.1122     8.9230
  16   3   1    0.7192    0.0603   128.0346   161.8539
   8   3   5    0.9349    0.0601  2243.1488  2256.9305
   5   4   7    0.8142    0.0599   497.0497   487.4966
   6   7   6    0.8090    0.0595   402.4050   410.1806
   3   9   4    0.9559    0.0592  1397.0011  1450.7683
  14   1   0    0.8406    0.0592   718.0466   801.0168
   5  14   4    0.6878    0.0591   381.1760   387.9443
   0  14   2    0.7810    0.0591   451.3279   458.3284
   1   4   8    0.7660    0.0588    32.2683    32.5244
   8   5   5    0.8874    0.0588  1413.1502  1485.1086
   3   0   8    0.7818    0.0587    31.5666    32.5732
   1  11   4    0.8602    0.0586  1494.5513  1490.2168
  10  11   2    0.7521    0.0583   304.9069   314.5774
   5  13   1    0.8076    0.0576   864.0912   851.4692
  14   4   4    0.7206    0.0572    12.6620    11.9953
   9   8   5    0.7672    0.0565    76.9219    76.0404
  15   2   1    0.7734    0.0564   500.8818   448.9302
   7   1   1    1.6132    0.0563  1112.4481  1261.2608
  12   3   3    0.8685    0.0563  2044.1010  2150.9158
   7   3   8    0.7082    0.0562     4.2298     4.5502
   2  11   3    0.9124    0.0562    57.1366    65.0398
   2   1   2    2.7237    0.0562  5021.1503  4812.2532
  10   4   4    0.8992    0.0561    19.6727    18.1189
   9  11   4    0.7206    0.0556   653.9793   664.5082
   9   2   6    0.8173    0.0554   344.5147   331.2180
  10   6   2    0.9537    0.0554     1.3714     2.4150
   1   9   3    1.0751    0.0552   114.0564   105.6378
   7   7   7    0.7179    0.0550   370.2442   400.8999
   9   9   2    0.8714    0.0546   393.1134   395.9279
   2   8   7    0.7592    0.0544   125.5530   130.1290
   5  13   2    0.7889    0.0543   468.3662   463.9622
   8   2   6    0.8528    0.0540   643.5284   618.5802
   7   3   7    0.7843    0.0535   478.9449   495.6210
   1  12   4    0.8078    0.0530  1220.9199  1212.4230
   7  13   1    0.7657    0.0528   311.7369   311.1721
   5   1   7    0.8480    0.0526   333.2456   316.2702
  10   2   4    0.9356    0.0525    35.8546    27.9818
   2  13   0    0.8582    0.0524  2107.8282  2098.0503
  12  11   1    0.7053    0.0524   102.8536   104.0412
   0   0   6    1.0636    0.0524  1082.8455   959.1868
   3  15   2    0.7194    0.0523   162.2908   163.6391
   4   5   2    1.5623    0.0516   892.0529   818.1571
   3   9   7    0.7246    0.0515   240.4336   249.8535
   0   4   6    0.9952    0.0514   635.6939   619.2790
   1  13   1    0.8573    0.0514   336.4208   323.3935
  12   2   2    0.9270    0.0512  1101.1509  1096.8941
   1  10   4    0.9181    0.0512  1530.9619  1504.0758
   8   3   0    1.3732    0.0512    24.0902    28.6958
   2   2   3    1.8859    0.0511  4375.4604  4557.1201
   9  12   3    0.7189    0.0509    67.9211    70.8919
   3  13   5    0.7058    0.0509    41.7070    43.7551
   7   6   1    1.2314    0.0508  1274.6605  1266.4870
   6   4   6    0.8880    0.0507   156.9743   158.7954
   1   6   1    1.7822    0.0503  2559.6657  2596.8173
  10   0   2    1.1068    0.0503     8.7862    12.1382
   8   6   3    1.0187    0.0501   181.5443   194.0142
  10  11   1    0.7683    0.0501    19.3538    21.8761
   6   5   2    1.3444    0.0501  1622.8202  1616.2409
   8   4   6    0.8250    0.0499   489.2797   495.2046
   2   4   0    2.5437    0.0498    16.2798    16.2756
  14   3   2    0.7965    0.0492   720.9476   697.8388
   4   3   7    0.8486    0.0487   104.7150    97.0909
   7  12   5    0.6904    0.0486    61.4322    62.7081
   1   1   6    1.0547    0.0482   376.3797   336.6687
  12   5   1    0.8926    0.0482   256.2743   258.8595
  13   9   1    0.7303    0.0481   297.5477   294.9534
   4   0   6    1.0006    0.0481  1568.4023  1567.7121
  16   1   3    0.6955    0.0481   596.2504   562.9827
   3   2   6    1.0102    0.0480   993.8073   947.1198
   0   1   7    0.9087    0.0475   620.6839   582.1153
  10   2   2    1.0861    0.0475    43.8425    46.2003
   9  12   4    0.6889    0.0474   823.1842   830.7534
   0   9   5    0.8941    0.0474  1621.5909  1677.8163
  12  10   0    0.7412    0.0473  1712.9512  1699.4449
   7  13   3    0.7251    0.0469    56.3175    62.7043
   1   1   4    1.5658    0.0468  2244.9249  2210.0646
  11   1   6    0.7536    0.0467   173.1702   178.1106
   2  15   0    0.7457    0.0466  1004.0931  1007.1736
  11   1   4    0.8875    0.0465  1016.0543   953.4200
   8   5   6    0.8058    0.0459     3.3836     3.6166
  10  10   3    0.7613    0.0458  1608.8622  1602.2480
  16   3   2    0.7058    0.0458    99.0514    94.8046
   2   4   6    0.9813    0.0454   393.2580   383.8535
   2   9   5    0.8840    0.0454    22.9631    27.0298
  13   2   4    0.7814    0.0452   444.5402   433.0557
   4   0   8    0.7701    0.0451   874.4744   845.0794
   9  11   3    0.7550    0.0449    93.3500    90.2244
   5   5   6    0.8909    0.0449   924.6346   938.2332
   0   4   0    2.8192    0.0448 23179.2418 22846.5930
  14   0   2    0.8150    0.0448   228.0695   221.1474
   7  11   4    0.7678    0.0446   444.1919   441.1628
   6   8   0    1.1457    0.0442    12.3180    10.7106
   9   9   6    0.6897    0.0441    91.2436    97.6149
   5   9   4    0.9093    0.0440   816.7806   816.0711
   0  12   2    0.9014    0.0440  1332.3647  1312.2247
  13   2   3    0.8259    0.0439    14.9596    16.0738
  16   0   2    0.7186    0.0439   632.5096   600.9030
  12   1   3    0.8899    0.0437  1257.3130  1250.1905
   7   0   2    1.4906    0.0433   598.0140   674.2769
   8   6   6    0.7841    0.0430   418.8393   410.7044
   4   5   4    1.1915    0.0430   126.0977   132.4560
   1   0   9    0.7078    0.0427   330.4221   332.7749
  11   9   2    0.7896    0.0427   246.9242   246.9137
  14   7   2    0.7272    0.0426   516.6430   527.7229
   8  10   2    0.8625    0.0425   879.2182   846.5723
  10   2   7    0.7156    0.0423    69.2839    70.0246
  11   0   3    0.9579    0.0423   821.7420   801.9362
   4   7   5    0.9474    0.0418  3003.4950  3140.5385
   8   0   1    1.4372    0.0417   487.8760   482.2509
  16   2   2    0.7129    0.0416   285.4329   270.9538
   9   8   4    0.8226    0.0416   595.3507   598.6637
  10   4   5    0.8283    0.0414   790.6131   785.7180
   8   4   7    0.7478    0.0412    17.5874    14.4385
   8   2   1    1.3927    0.0412   584.4803   596.0848
  13   5   1    0.8349    0.0409   611.4063   635.2656
  12  10   3    0.6999    0.0408     1.5685     0.9680
   4   8   2    1.1815    0.0408  1304.4372  1243.4656
   0   2   0    5.6383    0.0406 16078.3904 15905.7164
   3  15   1    0.7335    0.0404   286.1680   286.6008
  13   5   5    0.7029    0.0404   103.1169    93.3785
   6   0   1    1.8796    0.0404   675.5195   765.6944
  15   2   3    0.7317    0.0404    45.3565    40.7075
  10   6   4    0.8470    0.0401    25.6337    32.8196
   3  13   1    0.8397    0.0400  1144.8316  1107.8058
  12   4   2    0.8916    0.0399   587.4273   600.4476
  10   0   0    1.1801    0.0394    25.2636    24.7579
   1  13   2    0.8350    0.0392   314.0161   312.5029
   4   4   6    0.9430    0.0389  1466.7546  1478.5920
  10   9   2    0.8295    0.0388   463.4414   453.7391
   6   6   5    0.9303    0.0388  2970.3315  3143.3600
  14   8   3    0.6849    0.0388   654.9790   653.8833
  10   3   3    0.9951    0.0386    72.3369    74.2329
  13   3   4    0.7722    0.0385   198.5260   186.3023
   5   9   2    1.0456    0.0380   392.2283   363.8069
  11   2   5    0.8127    0.0380    86.9382    90.5720
   2   3   1    2.8392    0.0380 16854.9242 16398.5769
   2   1   1    4.0443    0.0379     5.3952     3.9335
   8   5   4    0.9764    0.0378    40.4882    45.4978
   8   5   0    1.2345    0.0374    20.0132    18.1185
  14   3   3    0.7672    0.0373     2.6744     1.5167
   2  10   4    0.9099    0.0373   143.7780   169.9240
   2   0   7    0.9010    0.0372   347.8598   338.5355
   5   9   6    0.7669    0.0371   357.7054   365.4828
   9   1   6    0.8238    0.0369   222.7421   211.6075
   2   7   6    0.8777    0.0357   932.6326   972.1801
   4  12   0    0.8954    0.0356  2976.1265  3115.1076
   4   1   1    2.6055    0.0352  1687.6139  1780.0250
   1  12   6    0.7030    0.0351   116.8755   125.5910
  16   1   2    0.7172    0.0347     0.8258     1.1566
  11   6   1    0.9219    0.0347  1128.3517  1144.1962
   8  12   0    0.7926    0.0345  1033.0172  1014.1275
   3  10   6    0.7592    0.0344   125.9018   128.4599
   5   1   8    0.7540    0.0344    17.6247    20.1016
   9   3   3    1.0700    0.0343    95.1957    91.3963
   8  11   1    0.8346    0.0342   135.2916   136.8456
   2   6   1    1.7242    0.0341  1013.3575  1026.1514
   4   2   9    0.6844    0.0340    78.0605    73.4578
  13   3   5    0.7258    0.0340    27.1397    24.2616
   5  10   4    0.8579    0.0338   446.8480   447.8099
   6   3   4    1.1768    0.0338     1.7768     1.1902
   6   8   5    0.8526    0.0337  1504.7825  1529.3522
   1   4   5    1.1571    0.0336   302.2217   271.5243
   8   6   5    0.8586    0.0335    14.8906    14.6476
  11   8   1    0.8462    0.0334  1235.8080  1312.9193
  11   1   2    1.0128    0.0333   343.7533   350.8916
   8  14   1    0.7027    0.0333    18.0563    13.4079
  11   5   4    0.8281    0.0333  1259.6502  1207.3786
   9   9   1    0.8969    0.0331  1129.8178  1153.2509
   9   0   6    0.8260    0.0330   445.0532   429.6155
   7   4   4    1.0718    0.0330   722.7413   746.9341
   2   0   4    1.5402    0.0328   778.3498   695.3117
  12   2   6    0.7162    0.0328   222.8148   213.0390
   6   7   5    0.8917    0.0328    55.4071    56.5215
   0   1   1    5.5541    0.0327  2771.6098  2471.8502
   7   2   8    0.7153    0.0327     7.2764     6.2275
  10   0   6    0.7901    0.0325    71.4540    61.1007
   3  14   2    0.7660    0.0325   518.8049   515.8373
  13   7   3    0.7413    0.0323   360.3125   360.8856
   9   6   3    0.9597    0.0320   516.7760   551.1880
   8  14   0    0.7070    0.0320  1118.4150  1083.2752
   9   4   7    0.7235    0.0317   169.2544   169.4926
  12   3   1    0.9410    0.0317   163.1082   164.5716
  11   6   4    0.8046    0.0312   631.4641   603.9773
   3  12   1    0.9048    0.0310  1193.1365  1166.5095
   7  10   4    0.8082    0.0310   471.4720   472.8804
  12   5   4    0.7848    0.0308     5.7300     4.6676
  12   4   0    0.9286    0.0304  2561.3962  2559.8490
   2   2   1    3.4354    0.0304  2734.5001  2704.4395
   2   0   1    4.3325    0.0303  2568.6987  2480.1422
   1   3   5    1.2023    0.0301   350.3753   356.3597
   5  12   1    0.8650    0.0300   743.5444   738.7455
   7  12   1    0.8141    0.0299   531.1964   511.5010
  12   6   0    0.8713    0.0298  2209.7855  2366.4040
   7   1   6    0.8967    0.0296   481.6430   443.8118
   2  12   3    0.8506    0.0296  1297.1450  1275.2850
   5   8   4    0.9642    0.0294  1587.4836  1623.3986
   6  12   5    0.7063    0.0294   390.1431   401.4641
   2   1   0    5.2281    0.0293 14743.2646 15381.6760
   7   4   5    0.9572    0.0291   474.4286   478.0699
   0   6   0    1.8794    0.0288 25717.4291 25081.9448
   1   2   1    3.9781    0.0287  6035.4423  5804.1789
   4   2   5    1.1469    0.0286     1.2567     1.2268
   9  10   2    0.8258    0.0285   325.2323   315.4770
  15   6   2    0.7077    0.0280   257.9181   268.0417
  14   7   3    0.7047    0.0280     0.1767     0.9250
   4   5   0    1.7918    0.0280     6.2137     4.9797
   9   8   3    0.8751    0.0279   200.8198   196.8494
   6  12   2    0.8195    0.0278    53.2803    57.7867
   1  12   2    0.8988    0.0276   863.3167   884.4995
  10  10   1    0.8087    0.0276   172.0514   165.3973
   2   2   0    4.0764    0.0275     0.8212     0.1489
  11   0   5    0.8213    0.0273    91.9096    88.5968
   9   0   5    0.9146    0.0272    30.9859    33.2634
  13   4   4    0.7598    0.0272   295.7706   291.2439
   6  11   2    0.8743    0.0271  1039.5779   970.2077
   7  10   2    0.8993    0.0269   607.3932   592.7524
  11   2   4    0.8794    0.0268   905.7467   899.3409
   1   2   7    0.8974    0.0265  1288.3746  1261.7129
   6   1   6    0.9324    0.0263   954.7626   909.1866
   4   9   3    1.0139    0.0262  3071.0665  3153.1696
  11   3   3    0.9282    0.0261   224.5668   227.4264
   5   7   1    1.3026    0.0261  1873.1037  1845.4529
   0  11   1    1.0122    0.0260   203.2504   195.3879
   6  10   2    0.9353    0.0259     0.2749     0.9497
   5   6   7    0.7748    0.0259   214.4003   216.6269
   7  12   3    0.7658    0.0259   193.8957   187.4406
  10   8   5    0.7382    0.0255   367.3803   377.6297
   6  11   0    0.9091    0.0255  3213.4556  3240.5735
  10   5   2    0.9936    0.0255  1035.8013  1071.9777
   4   9   0    1.1533    0.0252     3.0833     2.1088
   6   1   1    1.8540    0.0252     0.6051     0.0998
   5   2   2    1.7984    0.0251  2712.3318  2848.8433
   3   3   6    0.9905    0.0249  1867.7251  1830.0275
   5   0   1    2.2137    0.0249  3460.0511  3779.3823
   4   9   5    0.8557    0.0249  1182.9524  1198.4247
  10   6   5    0.7869    0.0248   382.2805   381.2265
   7  11   2    0.8447    0.0248   288.3184   287.2062
  11   8   5    0.7096    0.0247    75.9299    75.0340
   2   8   3    1.1524    0.0247  1994.4861  1910.7702
   8   9   2    0.9149    0.0246    15.0390    12.0037
  10   6   3    0.9046    0.0246  1576.7362  1567.5371
  12   7   1    0.8322    0.0245   151.9965   156.9996
  11   4   4    0.8489    0.0244  1108.3663  1092.8235
   2   6   0    1.7908    0.0243     1.9814     1.2726
  14   2   0    0.8337    0.0243    19.9380    18.4212
  13   4   1    0.8563    0.0240   715.4614   724.6327
   4   7   2    1.2927    0.0240   244.8544   260.5601
   9   5   4    0.9241    0.0239  1277.7749  1342.1713
   6   3   7    0.8078    0.0238    28.0624    31.0384
  12   6   2    0.8406    0.0237   415.9182   416.7906
  12   1   1    0.9684    0.0237   292.8008   300.1845
   5   7   6    0.8308    0.0235   198.7523   210.0802
  10   8   1    0.8959    0.0234   521.2293   527.4091
   2   8   5    0.9342    0.0233  1598.1150  1644.2154
   4   0   9    0.6895    0.0233    11.6813    11.5969
   5   5   8    0.7166    0.0233    22.2640    22.8316
   9   5   6    0.7757    0.0232   163.8686   159.3750
  12   1   2    0.9366    0.0232    32.2507    30.1676
   5   3   7    0.8295    0.0232   658.6705   640.5885
   7   9   1    0.9934    0.0232   631.5752   673.8655
  12   7   5    0.7013    0.0231   365.7814   331.3733
  13   6   2    0.7919    0.0229   283.8626   283.2972
   0  16   0    0.7048    0.0228  2338.1225  2321.2225
   9   0   7    0.7485    0.0228   692.4424   689.3766
  12   5   3    0.8300    0.0228   686.6656   691.9801
   3   7   8    0.7034    0.0227     8.9087    11.1648
   1   2   4    1.5224    0.0227  3197.4942  3067.4419
   5   2   5    1.1011    0.0226   271.0892   291.0613
   5   7   3    1.1281    0.0226   412.9453   403.8829
   6   7   7    0.7358    0.0224    15.8802    14.7384
   4   7   6    0.8500    0.0224     3.8366     3.4554
   9   8   2    0.9194    0.0223   283.9055   289.6176
   6   2   0    1.8571    0.0223    43.5954    47.1952
   4   2   6    0.9852    0.0223  2137.7257  2136.3009
   4  14   3    0.7299    0.0222     2.1656     1.7422
   4  14   1    0.7713    0.0220    14.6007    12.1779
   3  12   4    0.7931    0.0219   524.0740   511.3029
   8   0   3    1.2122    0.0219   611.7578   619.1263
  11   0   2    1.0169    0.0218   175.6842   166.2188
   6   6   0    1.3588    0.0218    12.7304    10.7285
   7   3   5    0.9823    0.0217    85.2550   105.4025
   3  10   3    0.9658    0.0217   313.6093   289.5660
   3   5   6    0.9345    0.0216  1045.2616  1083.8739
   8   7   0    1.0879    0.0216    10.0774     8.5767
  14   7   0    0.7469    0.0215   374.1653   383.5640
   8   1   1    1.4257    0.0215   589.5315   627.6423
   0   0   8    0.7977    0.0214  1212.6576  1219.7103
  11   7   1    0.8843    0.0212   536.8292   554.0549
   0  13   5    0.7174    0.0211   515.8294   510.8541
   8   9   6    0.7106    0.0211     1.5590     0.9899
  11   5   2    0.9270    0.0210   763.2921   801.6485
  12   8   0    0.8065    0.0210   933.9233   895.9613
  12   9   0    0.7736    0.0209     8.8892     9.6717
  10   3   5    0.8444    0.0209     1.8130     0.9626
   6   4   4    1.1343    0.0208     9.3442     8.1683
   5   1   6    0.9662    0.0207   766.9974   715.6599
   7   4   1    1.4111    0.0207  2594.8626  2625.3109
   4  13   1    0.8252    0.0207   369.5429   363.6341
   3   9   6    0.7942    0.0206   357.1922   374.5108
   1   2   8    0.7881    0.0205    17.7846    18.7424
   5  11   2    0.9019    0.0205   439.8436   413.2234
   5  10   2    0.9694    0.0204  1266.4427  1255.7453
   2   4   2    1.9891    0.0204    12.5669    12.5662
   3  10   4    0.8966    0.0204   698.3367   708.0774
  14   1   2    0.8129    0.0203   840.7232   745.2189
  13   2   5    0.7335    0.0202    26.6650    26.7451
   1   8   2    1.2817    0.0202   876.4983   828.4640
   9   4   4    0.9533    0.0201  2400.9348  2487.9273
  15   0   3    0.7379    0.0199    35.5495    38.4721
   8   5   1    1.2121    0.0198   318.2135   310.7654
   6   4   5    1.0009    0.0198  2623.2618  2761.4777
   3   3   1    2.5004    0.0198 15120.3433 15457.7765
   7   6   4    0.9864    0.0196   726.5574   783.5062
  10   5   7    0.6872    0.0196    10.9200    12.5190
   7   9   2    0.9591    0.0196   792.7870   782.3042
   6  15   1    0.6980    0.0193    15.0194    17.0592
  10   8   3    0.8327    0.0193   518.4053   506.6354
   1  10   5    0.8429    0.0193    72.3761    69.4802
   2  13   3    0.7959    0.0192     5.1196     5.0828
  11   0   1    1.0580    0.0191  1899.4459  1801.5024
   3  11   3    0.8991    0.0191   186.1459   194.4971
   4   3   2    1.8769    0.0190     2.0029     0.1341
  15   3   1    0.7645    0.0189   657.2851   579.1592
   6   1   5    1.0659    0.0188    76.2896    82.2087
   2   4   7    0.8582    0.0188   174.2878   175.4236
   9   9   5    0.7387    0.0188    21.7976    24.0020
   4   6   7    0.7903    0.0187     1.0809     1.6411
   7   4   8    0.6986    0.0187     4.2194     4.9628
  10   4   7    0.6989    0.0185    54.1658    50.7209
  15   4   3    0.7138    0.0182    23.7741    23.8896
  15   6   3    0.6869    0.0181    37.8717    35.6204
  11   8   3    0.7923    0.0180   178.7771   179.5882
   4   3   4    1.3148    0.0179  1229.3343  1229.6940
  13   8   1    0.7578    0.0178   158.6362   162.2818
   2   9   1    1.2036    0.0177     0.3954     2.9841
  15   6   1    0.7211    0.0176   284.9290   290.3672
   8   9   1    0.9445    0.0176   314.9573   321.7669
   4  10   2    1.0003    0.0176  2087.5723  2048.7348
   1   0   4    1.5811    0.0174  2051.2329  1997.0868
   8  10   3    0.8257    0.0173    78.0639    76.0275
   2   7   1    1.5099    0.0172  1545.5274  1457.4483
  10   6   6    0.7283    0.0172    17.2244    15.3223
   3  11   2    0.9473    0.0170   851.5286   853.1637
   2   3   5    1.1840    0.0169     1.8726     0.3500
   2   2   4    1.4857    0.0169  2260.1389  2061.8080
   2  16   0    0.6998    0.0168     3.4900     2.6003
   0  16   2    0.6882    0.0168   237.7483   227.8711
   2   9   3    1.0620    0.0166     2.4349     1.0739
   8   0   5    0.9652    0.0165    36.0333    37.0166
   6   3   5    1.0297    0.0165    11.9527    16.1434
   9   6   2    1.0191    0.0165   449.3303   503.9333
   2   4   9    0.6831    0.0164    83.5164    76.1359
   5  15   2    0.6989    0.0163   110.4111   109.0389
   5   5   3    1.2941    0.0163  1114.6661  1161.1921
   0  11   3    0.9235    0.0163  2674.3248  2638.8949
   8  10   0    0.8959    0.0163  1537.0024  1616.9877
   7   7   1    1.1458    0.0162   822.0611   809.8580
   3   5   4    1.2365    0.0161  1612.4928  1605.6576
   3   0   1    3.3487    0.0161  5922.7211  6016.9768
  12   6   1    0.8633    0.0161     4.5757     3.7792
   4   4   5    1.0818    0.0160    13.6054    13.6498
   0   3   3    1.8514    0.0160 20765.6132 19724.6742
  12   3   0    0.9514    0.0158    31.5076    30.8827
  11   9   1    0.8084    0.0158   582.9218   560.2583
   6  10   1    0.9670    0.0158   443.3909   423.2426
   9   0   3    1.1162    0.0157  1422.3678  1422.1884
   2  10   3    0.9824    0.0157  2972.0890  2907.8144
   5   6   8    0.7012    0.0156    10.8834    11.3372
   3   1   8    0.7799    0.0155    23.7829    22.1164
   4   2   1    2.4190    0.0154  1239.5858  1180.1928
   9   3   7    0.7341    0.0153   246.2432   248.1594
   4   4   7    0.8322    0.0153     7.4140     5.9627
   5  13   3    0.7604    0.0153    75.8591    72.1943
   8   2   5    0.9514    0.0150    15.7875    17.8973
  11   3   6    0.7405    0.0150   448.7835   443.9438
  11   5   1    0.9578    0.0149   976.3429  1014.6433
   2   5   1    2.0005    0.0148    17.6548    17.8507
  13   4   2    0.8340    0.0148   565.8244   570.2850
  12   2   1    0.9578    0.0146     6.8850     7.9838
   4   5   1    1.7251    0.0146  1668.7247  1671.3264
   4  15   1    0.7238    0.0143    86.4902    90.1237
   6   9   2    1.0032    0.0143  1644.5678  1661.1974
   2  12   1    0.9184    0.0143   294.6138   284.2518
   7   9   3    0.9092    0.0143   363.7908   345.4664
   1   7   2    1.4275    0.0142  2125.9445  2090.7759
  15   8   1    0.6830    0.0142   150.5019   166.9630
   0   5   7    0.8452    0.0142   175.7678   175.6542
  10   1   5    0.8640    0.0141     1.8644     1.3685
   9   3   5    0.8887    0.0139   272.1130   281.5420
   0   5   5    1.1108    0.0139  7503.8886  7335.5740
  10   9   3    0.7966    0.0139    14.0212    14.0827
  11   0   4    0.8903    0.0138   549.8234   507.0426
   2   6   5    1.0394    0.0138  1534.1728  1481.9804
   4  10   7    0.6893    0.0137     4.4806     4.5578
  12   8   5    0.6818    0.0137     0.8693     0.7791
   5  10   5    0.7956    0.0137   157.7496   165.2942
   4   2   0    2.6140    0.0137  8836.5837  9456.4201
  13   2   2    0.8628    0.0136   867.2814   807.2706
   2   3   4    1.4252    0.0135     1.1486     0.3853
  14   1   3    0.7818    0.0135     8.6916     6.9865
   7  12   2    0.7949    0.0134   695.5041   688.7604
  12   5   6    0.6877    0.0133     4.5912     2.9778
   8   0   6    0.8628    0.0133   561.7129   508.9319
   9   6   4    0.8917    0.0132  1032.6567  1076.3859
   9   5   5    0.8476    0.0131    85.8437    84.4673
   9  12   2    0.7428    0.0131    88.6248    99.7001
   3   3   7    0.8644    0.0131   423.1549   405.8028
   2   3   0    3.1703    0.0131 16673.1881 16608.6396
   5   4   5    1.0430    0.0130   259.4026   289.7172
   1  15   3    0.7075    0.0129    36.4596    35.6378
   4   6   5    0.9941    0.0128     0.8492     0.2882
   3   0   5    1.2141    0.0127   799.9315   725.3338
   9   0   4    1.0130    0.0126   796.2987   847.5173
   8   4   0    1.3070    0.0126  3566.7826  3711.6978
   4   0   5    1.1714    0.0126     1.5704     0.1639
   5   2   6    0.9557    0.0124   911.7013   924.2839
   1   2   9    0.7023    0.0122   170.8001   174.9466
   7   1   4    1.1527    0.0121  1318.1939  1355.9689
  10   9   0    0.8591    0.0120  1501.2486  1514.8413
   2   0   8    0.7905    0.0120     4.5143     3.8625
   8   9   4    0.8194    0.0119     9.4009     8.3014
   5   3   8    0.7409    0.0119     1.2662     1.3999
   3   8   4    1.0202    0.0119  1857.4947  1917.3061
   6   4   0    1.6131    0.0119    19.5387    21.1006
   1  10   1    1.1056    0.0118   993.4251   938.8847
  13   1   2    0.8705    0.0118   473.0701   442.2365
   3   9   3    1.0411    0.0118    95.0465   111.6633
   8   2   2    1.3028    0.0117  1803.8648  1902.0383
   9   4   3    1.0378    0.0116   703.7022   737.5501
   7   6   6    0.8114    0.0116   209.8469   206.2313
  14   3   0    0.8225    0.0115  1653.0714  1975.7983
   3   1   6    1.0225    0.0114   853.0802   873.8472
  10   6   1    0.9874    0.0114   410.1162   425.4885
   3   5   3    1.4401    0.0114  1119.3412  1085.6595
   7  13   4    0.6944    0.0112   248.8763   274.1409
   6   9   4    0.8810    0.0111     2.3967     1.4467
   2   9   2    1.1441    0.0111  1489.1093  1421.9255
   0  14   0    0.8055    0.0108  3596.8936  3544.7633
   9  10   3    0.7933    0.0108   351.1941   358.3981
   6   6   4    1.0345    0.0107    17.9584    34.9777
   6   0   5    1.0707    0.0107  8212.7701  7949.8870
  11   4   3    0.9070    0.0105   270.4160   274.7647
   5  10   1    1.0048    0.0105  1674.4715  1649.0082
   3   4   1    2.1567    0.0105  5005.1283  5144.2654
  10  10   5    0.6871    0.0103   225.4134   222.3199
   2   3   9    0.6920    0.0102     6.8815     8.5505
   7   8   4    0.8951    0.0102   576.2655   576.9830
  11   2   3    0.9444    0.0102   196.8513   201.6966
   8   1   5    0.9617    0.0102  1471.8710  1461.1507
   5   6   1    1.4327    0.0100  2069.2354  1990.7771
  13   2   1    0.8875    0.0100   420.0612   402.1840
  11   4   6    0.7296    0.0100    83.7896    81.2799
   6   8   3    1.0087    0.0099  3864.7007  4012.0892
   6   5   4    1.0860    0.0099     1.1933     0.3144
   5  15   1    0.7118    0.0098   203.6031   206.2156
   7   7   3    1.0216    0.0098   684.9947   742.6506
   4  13   3    0.7750    0.0098   631.7579   606.3097
   9   8   1    0.9494    0.0097  1536.4532  1544.6149
   3  11   5    0.7833    0.0096    82.8850    82.8067
   2   0   2    2.8068    0.0096 11866.3402 11126.2082
  14   4   1    0.8012    0.0095   157.5562   167.1903
   2   0   6    1.0468    0.0095    21.9319    26.2557
   7   5   3    1.1400    0.0094   257.9817   268.4220
   3   0   3    1.8712    0.0094  3816.1816  3479.7604
  10   4   3    0.9691    0.0094  3429.5500  3636.9045
   9   3   2    1.1542    0.0093   393.0410   400.1694
   1   4   6    0.9916    0.0092   789.5045   779.4964
  13   4   5    0.7155    0.0092    81.8256    82.7305
   9   5   3    1.0004    0.0092   136.5324   117.9179
  14   5   1    0.7836    0.0092     2.9527     2.7968
   3   5   2    1.6680    0.0091  3475.0584  3435.3922
   2   8   0    1.3710    0.0091     6.8799     6.0968
   2   5   2    1.7581    0.0090  4272.4004  4308.6649
   7  10   1    0.9274    0.0090  1252.9913  1251.8474
   6   6   1    1.3290    0.0090   606.5239   586.8681
   5  11   1    0.9302    0.0090  1588.2512  1562.0733
  12   0   0    0.9834    0.0089  4933.2438  4813.1371
  10   5   5    0.8089    0.0088     9.0579     8.6338
  11  11   3    0.6999    0.0087    40.5180    45.4426
   6  12   1    0.8405    0.0087   248.3133   243.5698
   1   4   3    1.6808    0.0087  2418.8174  2294.9446
   7   7   4    0.9407    0.0087   762.3628   803.3771
   4   0   3    1.7255    0.0087   567.2938   504.2685
  11   3   2    0.9816    0.0086   405.2953   422.2942
   2   5   6    0.9495    0.0085   874.8890   873.2254
   9   7   1    1.0043    0.0084  1865.1924  1890.8294
   3   4   8    0.7534    0.0084    26.1002    28.5899
   2   3   6    1.0084    0.0084  1440.6776  1417.7299
   6   2   6    0.9230    0.0082     9.6912     5.9325
   5   0   4    1.3218    0.0082  3592.4374  3295.1556
   4   6   2    1.4196    0.0082  3120.8879  2990.8781
  10   1   2    1.1015    0.0082   799.2160   819.4114
   1   3   8    0.7787    0.0082    14.2933    14.7960
   8   1   3    1.2053    0.0082  2414.2748  2402.5752
   0   3   5    1.2086    0.0081  2737.9815  2634.3325
   6   5   0    1.4823    0.0081 17066.4835 17244.0693
   5   6   2    1.3353    0.0081  2484.6708  2265.0829
   7   0   4    1.1588    0.0080  1344.7633  1338.0513
  12   1   0    0.9797    0.0080    24.1295    24.8166
   7   1   5    1.0135    0.0079   656.4537   668.5539
   3  11   1    0.9802    0.0079  1965.1935  1927.2684
  10   2   1    1.1366    0.0079   671.6352   685.1513
   2  10   1    1.0913    0.0078   407.3908   380.1094
   0   2   2    2.7770    0.0078 13210.8681 12193.6322
   5   2   4    1.2869    0.0077  1451.8558  1412.9067
   1  16   2    0.6870    0.0077    83.9397    86.0711
  12   6   5    0.7196    0.0077     2.1330     1.3161
   7   2   2    1.4411    0.0077  2028.6814  2096.1218
  12   0   4    0.8372    0.0076     4.2335     3.9172
   3   2   5    1.1869    0.0076   759.9825   734.8056
   4   9   1    1.1349    0.0075   534.7199   506.3280
   4   7   3    1.1775    0.0074  2523.5220  2508.1472
   1   6   3    1.3986    0.0074   684.2940   675.2247
  12   9   4    0.6961    0.0074     4.0968     4.9866
   7   2   6    0.8883    0.0074   427.0052   406.3002
   7   8   6    0.7583    0.0073   124.9829   128.6381
   6   6   3    1.1451    0.0073  2017.3743  2122.6399
   4   2   7    0.8608    0.0071    54.3526    52.9838
  12   0   1    0.9720    0.0071     0.5252     0.9419
  14   3   5    0.6914    0.0070     9.4439     8.7219
   1   9   2    1.1606    0.0070  1444.4962  1399.0905
   5   9   1    1.0904    0.0070  1066.5244  1004.7380
   0   8   4    1.0564    0.0070     5.8664     6.4666
   5   8   3    1.0519    0.0070   241.5590   279.2649
   5   7   4    1.0218    0.0069  1415.2214  1485.0043
   8   6   0    1.1604    0.0069  3581.6327  3556.9147
   2   5   4    1.2719    0.0069     1.3731     0.7032
  12   5   0    0.9015    0.0069    17.8902    17.5863
   5   3   2    1.6939    0.0068  2676.2631  2724.2070
  11  12   2    0.6902    0.0068    49.6222    53.7846
  14   0   0    0.8429    0.0068    14.8625    18.8297
   8   7   6    0.7606    0.0068     8.3941     9.2173
   3  15   3    0.6976    0.0066    15.0781    20.0454
   1   7   8    0.7136    0.0066     8.8661    10.7283
  14   5   3    0.7402    0.0065    21.7279    17.0038
   8   4   2    1.2095    0.0064  1763.4519  1752.5563
  14   4   3    0.7550    0.0064   322.2039   318.8255
  14   4   0    0.8076    0.0063    31.5262    27.8618
   4   3   1    2.1811    0.0063  3430.5450  3540.9828
   5   9   3    0.9818    0.0063   521.1447   487.2496
   4   4   4    1.2563    0.0063     2.0233     1.6888
  14   8   0    0.7234    0.0062     9.8079    10.5422
   6   0   6    0.9356    0.0062     0.4504     0.4860
   2   7   3    1.2549    0.0062    44.2236    42.4029
   4   9   2    1.0846    0.0062     1.7274     0.9835
   1   3   3    1.8290    0.0062  1003.8767   951.3899
   9  11   5    0.6825    0.0062    80.5455    72.6163
   8   5   3    1.0677    0.0062  2767.2456  2831.3819
   8   8   2    0.9708    0.0061   914.1882   925.6031
   3   2   4    1.4301    0.0061  3234.2319  3124.1242
  10  12   0    0.7351    0.0061     5.1684     5.1897
   1   6   6    0.9228    0.0060   328.7447   332.5713
   3   5   1    1.8706    0.0060  4878.7228  4913.3840
   2  11   2    0.9629    0.0060  1124.2198  1093.8610
   2   2   6    1.0292    0.0059    17.5176    13.2958
   1   9   4    0.9820    0.0058  1028.6871  1003.6228
   6   5   8    0.7025    0.0058   382.0187   389.0589
   0  10   0    1.1277    0.0058 10679.7609 10218.4825
   1   5   5    1.1059    0.0058   682.8087   680.5753
  15   1   3    0.7363    0.0056   144.8368   138.7791
   6   3   6    0.9079    0.0056   566.8720   568.1828
   7   8   2    1.0242    0.0055   392.7237   376.9617
   6   5   5    0.9672    0.0055    11.9031    13.1241
   6   1   0    1.9376    0.0055  8053.6188  8642.1394
  12   9   2    0.7518    0.0055     4.7887     3.7743
   3   6   4    1.1620    0.0055  1733.9785  1684.5507
   6   3   2    1.5295    0.0054  7890.7926  7975.6847
   2   6   6    0.9145    0.0053    36.7919    40.9058
   4  12   2    0.8621    0.0053   667.3782   635.8522
   8   8   0    1.0191    0.0053  4413.3515  4515.6434
   6   1   3    1.4325    0.0052     8.2826     8.8704
   2   4   5    1.1408    0.0052  2300.5774  2214.7820
   3   9   1    1.1735    0.0052  1756.2541  1590.3702
   8   9   0    0.9550    0.0052    25.0668    26.2266
  10   9   5    0.7127    0.0051     1.6460     1.0230
  13   1   5    0.7382    0.0051   241.7006   230.4877
   6   7   2    1.1609    0.0051  4073.9255  4027.5264
   6  13   4    0.7106    0.0050     2.9050     2.8865
   4  10   5    0.8124    0.0050     5.0172     4.8967
   2   1   7    0.8981    0.0050    11.4089    15.2783
   4   4   2    1.7177    0.0050  4131.6923  4254.0698
   8  12   3    0.7427    0.0049     3.2760     2.5388
  10   1   1    1.1543    0.0049     9.5891     8.5888
   7   5   5    0.9276    0.0049   166.2950   175.1604
   8   6   2    1.0905    0.0048  1597.7418  1676.4245
   3   3   8    0.7654    0.0048    23.1665    20.4306
   4  11   5    0.7715    0.0048   533.1202   537.8961
   2   0   0    5.9006    0.0047     7.2171     6.5595
   9   2   4    0.9971    0.0047  1914.1052  1895.5808
   4   3   8    0.7544    0.0046     4.6455     3.4936
  13   5   3    0.7830    0.0046    46.8290    47.4745
   2   6   8    0.7287    0.0046     4.3954     4.6374
   5   3   6    0.9390    0.0045   369.2836   351.0835
  14   4   2    0.7829    0.0045    24.2486    21.1041
   4   1   6    0.9967    0.0045    51.4233    35.3371
   1  11   2    0.9727    0.0044   451.5333   427.4156
  14   2   1    0.8266    0.0044   117.2533   117.7899
   7   2   3    1.2864    0.0044   381.6522   355.9649
   8   3   2    1.2613    0.0043   100.2625   109.1043
   3   6   5    1.0198    0.0043   360.4935   358.8675
   6   4   2    1.4396    0.0042    30.4936    35.6656
   8   3   3    1.1537    0.0042  2676.4617  2504.0013
   5   5   1    1.5798    0.0042  3295.2110  3320.5444
  11   2   1    1.0398    0.0042  1813.3572  1811.0114
   3  10   2    1.0264    0.0041  1118.2516  1073.3895
  13   7   2    0.7676    0.0041   438.8256   444.9978
  14   1   1    0.8334    0.0041     4.4180     4.8751
   8   1   0    1.4627    0.0041    31.2492    32.8243
   7   2   4    1.1351    0.0041   845.4082   819.8343
   2  13   2    0.8288    0.0040   507.1808   483.4234
   3   0   2    2.4781    0.0040 11931.5040 12030.6771
   3   6   2    1.4975    0.0040  2005.7950  1949.9495
  11   4   1    0.9905    0.0039   666.2222   687.0086
   1   2   2    2.7032    0.0039  4859.9956  4603.5689
   1   8   1    1.3671    0.0039  2712.0217  2650.3015
   9   1   2    1.2059    0.0039   757.2747   774.4035
   0   2   4    1.5352    0.0039     1.5801     1.1083
   7   5   4    1.0307    0.0038  1004.1592  1058.6330
   9   6   1    1.0604    0.0038  1067.0721  1113.2907
   2   9   0    1.2256    0.0038  3905.8656  3755.5375
   2   5   3    1.4969    0.0038   343.1966   325.5868
   4   7   1    1.3804    0.0038   897.9655   868.5288
   1  14   3    0.7518    0.0038    64.1387    58.8801
   8   0   0    1.4751    0.0037  7192.5975  7484.7865
   2   2   7    0.8897    0.0037   190.8897   186.0576
  15   4   2    0.7373    0.0037   420.8734   412.5011
   5  12   2    0.8421    0.0036   481.1500   454.9255
  12   1   6    0.7206    0.0035    36.6347    33.6784
   8   4   4    1.0111    0.0035     2.2051     2.2360
   7   3   2    1.3856    0.0035  2453.9308  2462.4963
   7   3   3    1.2465    0.0034   215.4075   208.6074
   3   2   1    2.8792    0.0034 10591.6059 10542.7243
  10   0   3    1.0320    0.0034  2471.1493  2460.9463
  13   3   3    0.8151    0.0034   172.6192   175.2371
   1   1   5    1.2610    0.0033  1041.1109   964.1528
   9   0   2    1.2128    0.0033  1049.7885  1098.9086
   1   9   1    1.2229    0.0033  1918.6422  1893.8303
   3   6   1    1.6389    0.0032  3821.6562  3789.7954
   4   1   4    1.3927    0.0032    27.1204    43.6684
  12   2   0    0.9688    0.0032  1427.9308  1377.3334
   1   5   2    1.8197    0.0032  2358.2405  2389.5883
   4   0   1    2.6780    0.0032  2198.4627  2112.1142
   6   1   4    1.2317    0.0032     1.1197     0.5673
   1   0   6    1.0593    0.0032   709.4985   651.0410
   5   1   3    1.5649    0.0030  1883.6523  1809.2221
   3   1   1    3.2101    0.0030  7264.5283  7390.7291
   1   4   4    1.3790    0.0030  4641.6901  4495.4927
   1   3   4    1.4574    0.0030  4369.2451  4227.3531
   5   4   1    1.7411    0.0030  5217.8836  5372.2299
  10  10   0    0.8153    0.0030     7.0398     7.2601
   7   9   5    0.7899    0.0029   267.1279   274.1774
  14   6   0    0.7691    0.0029     8.3666    11.2473
   3   4   4    1.3093    0.0029  1775.3541  1780.1895
   8   9   3    0.8712    0.0028  1070.6973  1037.4204
   9   7   4    0.8576    0.0028   499.7850   503.9784
   2  10   5    0.8366    0.0028   781.6800   782.0833
   3  11   4    0.8424    0.0027   587.7156   575.7832
  11   2   6    0.7486    0.0027    81.5536    80.7237
   2   8   1    1.3404    0.0027  1041.2031  1010.2164
  10   9   1    0.8514    0.0027     0.0389     1.0330
   6   2   8    0.7330    0.0027     0.9892     0.6549
   4  11   4    0.8278    0.0026     6.0850     4.9793
   2   9   7    0.7315    0.0026    22.4042    27.1903
   3   8   8    0.6837    0.0026     2.9149     7.0402
   7  11   1    0.8678    0.0026   328.5875   326.4779
   6   9   0    1.0568    0.0026  2818.0856  2880.3055
   9   0   8    0.6815    0.0026     0.2929     0.8144
  10   7   0    0.9520    0.0025  4871.4811  5115.2816
   8  10   5    0.7333    0.0025     1.8180     0.6152
   2   1   4    1.5260    0.0024     1.8382     0.8200
   8  12   1    0.7865    0.0024     0.8480     0.1269
   3  12   5    0.7431    0.0024    68.5030    70.2126
   7   5   6    0.8356    0.0023   251.2504   239.6008
   3   4   7    0.8471    0.0023   396.5629   383.2713
   4   4   1    1.9416    0.0023  1190.4616  1123.2685
  12   4   5    0.7509    0.0023    29.0493    27.7708
  10   4   6    0.7608    0.0023     2.2958     0.7170
   2   1   6    1.0423    0.0023  1346.7604  1274.0355
  10   8   6    0.6892    0.0023     1.0131     0.3006
  12   7   0    0.8394    0.0022    24.1161    25.4137
  14   6   1    0.7636    0.0022    68.9026    73.2576
  13   6   5    0.6884    0.0021    20.9031    20.4957
  10   0   1    1.1604    0.0021   834.8657   850.9877
   1   0   8    0.7959    0.0020    66.2887    62.3043
   7   4   2    1.3178    0.0020  2437.2825  2438.4756
   6   2   5    1.0519    0.0020  1821.0814  1851.3968
   5   3   1    1.9075    0.0020  7613.3156  7824.3974
   1   2   3    1.9626    0.0020   926.1938   889.5451
  12   2   4    0.8281    0.0019     1.9463     1.4194
   2  11   0    1.0100    0.0019  1955.8523  1889.7264
   2   6   3    1.3700    0.0019  4640.3582  4618.3790
   9   5   1    1.1161    0.0019  1218.7138  1218.7011
   8   3   8    0.6898    0.0019     0.5222     0.8662
   3   0   7    0.8882    0.0018   629.5258   582.9390
   4  11   0    0.9684    0.0018     8.5389     8.9131
   2  10   0    1.1076    0.0018     1.4987     0.8562
   6  13   3    0.7436    0.0018     1.9263     0.9702
  16   2   1    0.7266    0.0018     2.1541     0.3780
   3   3   4    1.3759    0.0018  2856.1728  2775.1521
   2   1   3    1.9704    0.0017    21.2856    20.1036
   4  13   0    0.8322    0.0017     1.3021     0.1609
  16   5   1    0.6968    0.0017    90.0917   109.1555
   4   5   3    1.3704    0.0017  5081.8505  5148.8657
   4  11   1    0.9574    0.0017   542.8938   526.7901
  10   6   0    0.9994    0.0017    18.9947    19.6639
   7   9   4    0.8507    0.0017   606.0087   598.8664
   9   2   5    0.9028    0.0016   125.4908   117.7308
  14   8   1    0.7188    0.0016    50.4503    47.0573
   6   4   8    0.7151    0.0016     0.8946     0.6581
   1   5   4    1.2946    0.0016  3618.7683  3553.1399
   1   7   6    0.8851    0.0015   385.8335   383.4906
   5   0   2    1.8975    0.0015  6351.7830  6661.5679
  13   1   3    0.8327    0.0015   335.7443   329.8097
  14   2   2    0.8066    0.0015     3.3289     2.2938
   5   7   8    0.6842    0.0015     1.1218     1.6690
   2  13   5    0.7122    0.0015     1.0751     0.6346
   7   0   8    0.7211    0.0015    -0.3604     0.6067
  16   2   3    0.6916    0.0014    20.2350    17.6843
  10   3   0    1.1259    0.0014  2719.1773  2678.9931
   6   6   6    0.8376    0.0014     8.2064     8.5945
  10   2   3    1.0151    0.0013  1367.6240  1350.4376
   3   1   4    1.4659    0.0013  3909.0374  3652.5771
   8   6   4    0.9384    0.0013     4.9763     3.7685
   0   8   2    1.2894    0.0013  3785.5137  3667.5028
   2  15   3    0.7038    0.0013     1.4524     0.2254
   3  10   1    1.0687    0.0013  1233.9660  1162.7087
   6  11   4    0.7899    0.0013     2.9430     2.0797
   0  14   4    0.7190    0.0013     0.4847     1.3404
   5   6   4    1.0812    0.0012  1225.4925  1235.8307
   4   3   0    2.3208    0.0012     2.7601     1.2386
  13   9   3    0.6948    0.0012   153.1266   153.7210
   7   4   3    1.1964    0.0012   188.5428   176.8721
   8   2   0    1.4271    0.0012  6496.5902  6876.5921
  10   4   1    1.0731    0.0012   301.2758   303.6390
   1   1   1    5.0253    0.0012  8174.0369  7482.6315
  11   3   1    1.0184    0.0012   597.1800   578.6496
   7   1   3    1.3123    0.0012  1217.3521  1221.0000
   5   1   5    1.1172    0.0011   237.4991   214.5593
  10  11   3    0.7273    0.0011     4.8398     4.1144
   6   0   4    1.2391    0.0011     2.1126     0.0842
   7   0   7    0.8019    0.0011   363.2693   344.9839
   0   9   1    1.2295    0.0010   511.0324   502.5934
   3  13   2    0.8187    0.0010   288.0096   271.8398
  10   1   0    1.1737    0.0010  3603.0313  3642.9710
   2   9   4    0.9719    0.0010     1.1156     0.3272
   8   8   4    0.8589    0.0010     0.7906     0.4355
   1   8   8    0.6931    0.0009     2.0446     3.1062
   3   0   6    1.0268    0.0009   927.1237   847.3085
   8   1   8    0.7003    0.0009     4.3613     4.3565
   4  15   0    0.7285    0.0009     1.8292     1.2557
   1   7   5    0.9968    0.0009   267.6712   259.8602
   8  12   4    0.7098    0.0009     0.6005     0.5998
   6  13   0    0.7937    0.0009   783.8412   750.2468
   3   8   1    1.2992    0.0009  3107.9375  2963.5575
   4   8   4    0.9945    0.0009     3.0586     2.2258
   8   2   4    1.0637    0.0009     2.4986     1.7144
   1   5   7    0.8431    0.0008   407.8397   420.1001
   8   1   2    1.3296    0.0008    21.5153    22.2526
   9   2   3    1.0950    0.0008   359.8421   336.2326
   4   1   8    0.7683    0.0008     1.0698     0.2531
  12   4   4    0.8025    0.0008     1.3078     0.8407
  11  10   3    0.7301    0.0007   194.6862   198.3061
   4   9   6    0.7819    0.0007     3.6934     2.5404
   3   1   7    0.8854    0.0007   421.4283   397.1650
  15   0   2    0.7639    0.0007   479.4535   462.5660
  10   7   3    0.8690    0.0007    16.1216    15.6215
  10   5   4    0.8745    0.0007     0.5054     0.0456
   3   6   3    1.3260    0.0007   653.6488   668.5146
  12  10   2    0.7220    0.0007   186.0786   190.5202
  13   0   1    0.8987    0.0007   300.9076   290.8669
   1   6   4    1.2099    0.0007  2117.3429  2099.5727
   4  11   3    0.8813    0.0007   899.5733   886.3589
   6   1   2    1.6562    0.0007  4216.3597  4423.4895
   1   6   8    0.7329    0.0007    36.6904    42.5884
   7   1   2    1.4778    0.0007  2400.3652  2534.7419
   0   4   4    1.3885    0.0007     3.6459     2.6068
  11   2   2    1.0007    0.0007   304.2766   290.4198
   9  10   1    0.8474    0.0007   298.2945   281.0232
   7   7   2    1.0941    0.0006  2903.8724  2898.8101
   2  11   4    0.8534    0.0006     1.3132     1.0301
  12   4   3    0.8510    0.0006     5.7442     4.4225
   6   6   8    0.6879    0.0006     1.2728     0.3078
   1   7   3    1.2767    0.0006   830.8068   810.4992
   6   9   3    0.9464    0.0006     4.5440     3.9936
   8   4   3    1.1136    0.0006    62.5884    61.1893
   9   0   1    1.2844    0.0006  1723.8353  1752.3989
   6  10   0    0.9783    0.0005     9.2857     9.1623
   2  13   4    0.7558    0.0005     0.9721     0.6229
   0   7   3    1.2843    0.0005  5462.0740  5410.0030
   3   7   4    1.0893    0.0005  2257.9743  2214.3446
   6   0   8    0.7392    0.0005    -0.2305     0.6650
   4   3   5    1.1184    0.0005  2474.1273  2395.4830
  16   6   0    0.6866    0.0005   212.1089   224.3029
   9   3   1    1.2154    0.0005  1812.3265  1843.3200
   4   1   5    1.1652    0.0005  2715.4936  2601.1311
  11   6   5    0.7525    0.0005    70.3185    68.9326
  16   0   3    0.6969    0.0005    31.5224    30.3844
  12   3   5    0.7628    0.0004   465.0944   446.7680
   6  10   4    0.8340    0.0004     2.4930     1.4648
  10   3   7    0.7085    0.0004     6.5478     8.2115
   4  12   5    0.7330    0.0004     2.1919     1.0308
   8   7   1    1.0725    0.0004   436.3525   429.2664
   9   1   1    1.2762    0.0004  2786.3993  2849.5341
   0  12   4    0.8097    0.0004     1.6750     0.2212
   9   5   2    1.0682    0.0004  1420.0994  1349.0488
   4  13   2    0.8053    0.0004     5.1450     5.9749
  10   9   4    0.7564    0.0004     1.1156     0.0797
   5   8   2    1.1315    0.0003  1404.9820  1375.9802
  13   3   2    0.8505    0.0003   215.6212   203.8390
   2   7   0    1.5541    0.0003 10187.7922 10117.5905
   7   1   8    0.7196    0.0003     1.0780     0.3315
   3   6   8    0.7219    0.0003    23.8382    27.6747
   3   0   4    1.4785    0.0003  3479.9120  3251.8115
   8  11   0    0.8418    0.0003     1.4067     1.7346
   5   7   2    1.2281    0.0003  1510.5422  1487.1456
   2   4   3    1.6319    0.0003  7594.4108  7562.5146
   6   7   3    1.0753    0.0003    24.8590    27.6168
   3   8   3    1.1259    0.0003   654.7047   620.7848
   4  12   1    0.8867    0.0003     1.3789     0.6281
   4   2   4    1.3618    0.0003     1.1503     0.5631
  10   8   0    0.9049    0.0003     6.1192     5.9728
   2   4   4    1.3516    0.0003     0.4269     0.1759
   8   6   7    0.7169    0.0003     0.9070     1.7067
   4   4   3    1.4717    0.0003    12.8582    11.9413
   0   6   4    1.2163    0.0003     4.7871     4.5854
  10  11   0    0.7739    0.0003   547.9314   529.6355
   4  15   2    0.7102    0.0003     0.9043     0.4291
   1   7   4    1.1284    0.0003  1041.6761  1027.1777
   4   9   4    0.9347    0.0002     4.7637     6.1120
   2   2   5    1.2181    0.0002  3740.5423  3442.0031
   8   0   2    1.3390    0.0002  2531.1320  2660.6678
   9   2   1    1.2523    0.0002  2251.9802  2262.3376
  13   7   1    0.7849    0.0002   208.8249   227.0736
   6  14   0    0.7454    0.0002     1.3509     1.2024
   1  12   1    0.9268    0.0002   684.1767   669.3149
   1   1   2    2.9714    0.0002  7557.0978  6891.2768
  12   2   5    0.7717    0.0002     8.8240     8.3152
   8  13   0    0.7477    0.0002     4.5943     6.4721
   4   6   1    1.5384    0.0002   224.9227   177.8040
   2  12   0    0.9280    0.0002     1.1328     0.0424
   4  14   4    0.6986    0.0002     0.8996     0.2920
  11   6   3    0.8534    0.0002   299.2074   298.4641
  10   1   4    0.9454    0.0002     0.1645     0.0711
   0   0   4    1.5955    0.0002     2.1160     0.2989
   3   8   5    0.9199    0.0002   704.1921   735.2594
   3   8   2    1.2252    0.0002  1149.2297  1102.4171
   5   3   3    1.4567    0.0002   466.7831   467.2735
   2   4   8    0.7612    0.0001     2.1531     1.5533
   6   1   7    0.8249    0.0001     2.2430     1.7145
   5   4   2    1.5742    0.0001  3535.6326  3595.7269
  10   7   4    0.8175    0.0001     0.5964     0.0903
   0   1   5    1.2683    0.0001  4357.2781  4092.4948
   8  13   2    0.7280    0.0001     2.8437     2.4305
   1   0   1    5.6136    0.0001  7446.7862  7055.9956
   3   7   1    1.4517    0.0001  4169.1089  4015.0842
  10  12   2    0.7164    0.0001     3.0577     1.6179
  14   8   2    0.7055    0.0001    14.3136    13.4662
   8   8   5    0.7964    0.0001    37.6613    39.3208
   2   0   3    2.0012    0.0001 10430.0801 10182.9891
   8  10   4    0.7812    0.0001     2.0357     1.9422
  15   0   1    0.7808    0.0001   240.9584   236.2835
  14   6   2    0.7477    0.0001    48.6149    50.0266
   4   8   7    0.7410    0.0001     0.9214     1.3017
   7   6   2    1.1679    0.0001   972.5705  1008.3765
   9   4   6    0.7927    0.0000   197.7472   204.0486
  16   5   2    0.6847    0.0000    29.5756    26.4786
   2  14   0    0.7981    0.0000     5.7096     5.4051
   5  13   4    0.7252    0.0000   177.4902   187.7639
   4  12   3    0.8253    0.0000     1.0871     0.7813
  13   3   1    0.8741    0.0000   368.6535   362.1989
   6   9   7    0.6903    0.0000    -0.1708     0.8036
   6  11   5    0.7405    0.0000     1.4371     0.8928
   8   3   1    1.3425    0.0000   493.4520   521.6130
   6  12   0    0.8479    0.0000     4.4159     4.5169
  14   9   1    0.6952    0.0000     2.4035     3.5921
   4   0   2    2.1662    0.0000  8439.5440  8494.6526
   6   7   4    0.9821    0.0000     0.5047     0.0128
   4   5   8    0.7288    0.0000     0.6504     0.2286
   6   4   1    1.5639    0.0000  1029.9136  1055.3579
  10   3   4    0.9199    0.0000     0.6365     0.0180
  12   6   4    0.7647    0.0000     3.5564     3.3845
  13   5   2    0.8142    0.0000   111.5868   110.1646
  12  11   0    0.7097    0.0000     8.9737     8.8737
  11   1   1    1.0534    0.0000  1272.8560  1258.9331
  10  11   4    0.6963    0.0000     0.7260     0.4536
   2   8   8    0.6895    0.0000     1.0350     0.0532
   4  16   1    0.6816    0.0000     1.9646     1.8242
   9   1   4    1.0090    0.0000   780.8990   819.1535
   5   1   4    1.3128    0.0000  2424.6682  2272.9095
   5   2   8    0.7490    0.0000     0.3562     1.1386
   2   2   8    0.7829    0.0000     0.6033     0.4913
  14   3   4    0.7311    0.0000     0.4191     0.1102
   1  10   3    0.9928    0.0000   426.0722   422.7108
   0   8   0    1.4096    0.0000 10233.6043  9751.0946
   5   0   5    1.1227    0.0000   927.5801   891.1340
   2  11   5    0.7920    0.0000     1.6704     0.2671
   8   7   3    0.9686    0.0000  1187.8597  1236.2004
   4   6   4    1.1245    0.0000     1.0610     0.3830
   6   9   5    0.8140    0.0000    26.5487    28.1757
   7   5   8    0.6868    0.0000     1.3631     0.4722
   4  12   4    0.7808    0.0000     0.4757     0.0202
  13   1   1    0.8959    0.0000   484.3865   489.9756
  12   8   4    0.7198    0.0000     0.2359     0.0581
   9   3   4    0.9781    0.0000  1962.5472  2029.1107
   4   1   3    1.7057    0.0000  8878.4466  8898.5400
  11   9   5    0.6869    0.0000    22.5871    14.5130
   4   0   4    1.4034    0.0000     1.6691     0.9500
  14   1   4    0.7437    0.0000     1.5649     0.0758
   4  10   4    0.8790    0.0000     1.1995     0.1649
   6   2   3    1.3990    0.0000  6962.3909  6938.2068
  10   5   3    0.9384    0.0000     7.7256     9.2438
   9   4   5    0.8700    0.0000    34.7265    32.3649
   2   7   4    1.1132    0.0000     1.0290     0.0642
   5   6   5    0.9638    0.0000   276.9371   277.7893
  14   5   4    0.7077    0.0000     1.3138     0.5437
   4   7   8    0.6948    0.0000     0.1708     0.6958
   0  10   4    0.9209    0.0000     0.5860     0.0012
   5   8   7    0.7282    0.0000   154.3645   157.2214
   5  12   5    0.7206    0.0000    30.8665    30.7134
