# Supplementary material for: Refinement of anomalous dispersion correction parameters in single-crystal structure determinations
Source: IUCrJ. 2022 Jul 20;9(Pt 5):604–9. doi: 10.1107/S2052252522006844 (PMC9438505; doi:10.1107/S2052252522006844)
Supplement: Supplementary file 3 [file m-09-00604-sup3.zip › leverage_fdp_20029.txt]

   0   3   1    3.2415  100.0000    40.6482    41.4989
   1   3   1    3.1259   86.6136   143.0669   135.3886
   3   7   2    1.3517   41.5997    76.9227    74.9933
   5   6   3    1.2105   39.9406    13.3785    15.0123
   9   1   3    1.1116   37.1358    14.8812    14.5567
  10   0   5    0.8672   31.3523   103.1883   107.2252
   1   8   5    0.9439   25.4238    18.6370    20.1941
  11   4   2    0.9573   21.3886    31.3261    31.8622
   9   7   3    0.9182   20.8563    13.3963    13.5693
   7   3   6    0.8756   20.6879    43.2033    43.0093
   3   9   5    0.8726   20.6521    14.0563    14.5804
   1   0   5    1.2700   20.2759    23.6698    22.2253
   3   1   5    1.2081   18.7765    39.5118    37.8954
   3   7   3    1.2218   18.5926    30.9120    34.7519
   5  10   3    0.9186   15.7061    28.9648    25.2676
   7   6   3    1.0817   11.3192    22.1802    18.2531
   7   8   5    0.8257    8.5317    10.5478    10.6291
   6   7   0    1.2473    8.2537   494.6763   463.7382
   1   5   3    1.5356    8.2408    67.9269    58.7728
   1   5   6    0.9596    8.1229    68.0163    62.8857
   7  10   3    0.8584    7.4577    12.6718    11.8319
   3   5   5    1.0699    7.4431    19.2835    18.9622
   3   7   5    0.9703    7.4250    18.7276    16.9537
   0   0   2    3.1935    7.3592   634.3357   598.4879
  10   5   0    1.0464    6.1168   335.4250   339.0532
   1  10   2    1.0598    5.2715   120.6938   115.0410
   9   9   3    0.8341    5.0412    13.4562    11.5634
  11   7   2    0.8606    4.8522    65.0850    65.2239
   5   4   3    1.3795    4.3770   124.8235   125.0605
   5   0   7    0.8511    3.8819    97.3701    90.6171
  13   8   3    0.7189    3.8309     8.5938     8.3277
   5   4   4    1.1977    3.6510   385.9226   375.9962
  11   9   3    0.7616    3.3642     6.7410     6.3210
   3  12   2    0.8794    3.1417    71.7627    69.5490
  11   7   5    0.7322    3.1150     4.7185     5.5655
   0   2   6    1.0461    3.1035   262.8857   239.0248
   5   5   2    1.4531    2.9703   177.4987   205.5059
  11   1   3    0.9552    2.9216    22.8223    25.5466
  11  10   2    0.7558    2.7226    27.9593    30.6453
   1  11   6    0.7373    2.6896    45.0459    45.8302
   1   8   6    0.8476    2.5428    70.6898    72.4621
   1   8   3    1.1702    2.4344    48.0291    43.2645
   7   0   3    1.3223    2.4311   287.1581   297.7876
   1   1   3    2.0601    2.3344   118.2132   124.6844
   4   6   0    1.5864    2.1709  1048.8621  1232.3435
  10   3   2    1.0626    2.0828   255.2225   257.4938
  11   7   3    0.8240    1.9731     9.5180     9.2549
   5   3   4    1.2479    1.7163   382.9267   379.4005
   0   7   5    1.0012    1.7053   487.2489   477.8349
   4   7   7    0.7668    1.6626    26.3856    27.8501
   7   5   2    1.2445    1.6305   241.1994   230.4233
   9   7   2    0.9697    1.5785    78.1763    76.2095
   0  10   2    1.0641    1.5117   381.1110   356.8192
   4  10   0    1.0542    1.5093   661.9906   637.9685
  13   0   3    0.8356    1.4303    26.0292    28.6286
   6   8   1    1.1286    1.4144   115.5740   113.2499
   3  12   3    0.8405    1.4018    19.0569    18.2103
   4   5   5    1.0404    1.3921   533.6014   541.6953
   0   4   8    0.7682    1.2823   230.4839   246.9438
   9   1   5    0.9123    1.2815    27.9014    26.4434
  11   4   5    0.7891    1.2592    17.0093    15.9850
   3   2   2    2.2705    1.2435   461.6248   509.7089
   3   1   2    2.4223    1.2301   662.2085   727.8770
   7   2   1    1.5670    1.2172   641.5877   751.2575
   1   6   2    1.6057    1.1676   381.7804   436.0234
  11   5   3    0.8823    1.1443    13.8088    14.4430
   4   3   3    1.5694    1.1423  1170.2629  1299.8472
   1   2   5    1.2390    1.1256    62.5982    52.8617
   1   2   6    1.0420    1.0731   160.3632   156.0677
   5   0   3    1.5814    1.0375   195.2292   162.8913
   9   2   2    1.1866    0.9516   235.6350   243.5047
  10   7   2    0.9130    0.9511   201.6768   202.8457
   7   8   3    0.9648    0.9409    39.2500    35.7043
  13   6   3    0.7636    0.8531     6.7100     5.8158
  12   8   3    0.7547    0.8318    12.7288    10.7240
   6   4   3    1.2863    0.8143  1066.4952  1043.2474
   5   8   1    1.1900    0.7831   413.2688   403.0561
   1   3   6    1.0205    0.7738   196.7960   189.7137
   6  10   3    0.8895    0.7522   391.0031   388.3314
   1  14   2    0.7799    0.7374    73.4008    74.1116
   3   4   5    1.1160    0.7215    54.1413    55.5018
  12   7   4    0.7434    0.7195   129.8701   131.5132
   2   5   0    2.1084    0.7090  2671.2729  2920.8738
   4   1   0    2.8563    0.7048     0.5336     0.6636
   5   7   7    0.7527    0.6943   129.5048   132.5327
   2   3   2    2.2508    0.6854  1703.1884  1823.8969
   6  11   1    0.9007    0.6832   146.9725   142.4698
   3   1   3    1.8474    0.6797   161.0444   175.6315
   3   3   2    2.0706    0.6538   878.1975   952.9414
   4   1   7    0.8692    0.6487    64.7246    61.7392
  12  10   1    0.7368    0.6289    84.1200    87.2963
   3   3   3    1.6765    0.6215   186.3664   198.8839
   6  14   2    0.7264    0.5951    14.4098    15.3602
   4  14   0    0.7777    0.5949   281.9788   293.3802
   3   4   6    0.9656    0.5875   182.2835   179.6675
   1   4   2    2.0814    0.5855   888.9494   922.2492
  12   6   3    0.8069    0.5810     6.8810     6.3113
   4   8   0    1.2729    0.5802  1321.6282  1310.5931
   1  12   5    0.7558    0.5792    89.4584    93.8071
   5   1   2    1.8727    0.5777   623.5468   693.3512
   1  11   1    1.0093    0.5597   343.9397   336.7367
   1  10   7    0.7083    0.5549   385.5945   412.1785
   1   6   5    1.0526    0.5513    45.6952    47.1769
  13   0   2    0.8738    0.5455    94.2576    86.5317
   4  13   4    0.7385    0.5283    86.7853    94.9128
   7   8   1    1.0670    0.5213   398.5870   403.5863
  12   5   2    0.8682    0.5208    89.4502    95.1600
   4   9   7    0.7158    0.5150    30.9131    32.2885
   3   2   7    0.8780    0.5135   210.7237   198.3705
   2   0   5    1.2485    0.5040  1199.7838  1079.3482
   5  12   4    0.7665    0.4812   143.9642   146.4032
   5  11   4    0.8107    0.4794   157.5491   163.1542
   6   6   2    1.2512    0.4746    39.1537    24.1723
   6   1   8    0.7383    0.4730   241.0921   247.6489
   0   1   3    2.0921    0.4665  2911.3835  2978.5796
   2  15   1    0.7413    0.4555    91.7271    97.5402
  12   3   6    0.7097    0.4551    51.7308    53.8634
   8  10   1    0.8879    0.4541   419.3483   414.5446
   7   3   4    1.1082    0.4538   687.2002   673.5529
   2   7   8    0.7103    0.4477   675.6021   717.7273
   5   5   4    1.1413    0.4311   485.6886   483.4283
   3   4   3    1.5603    0.4306   127.0984   147.4718
   2  14   2    0.7749    0.4173    89.9362    92.1776
   6   8   2    1.0792    0.4172   110.5942   121.3396
   5   7   5    0.9218    0.4145   165.6087   182.2017
   6   0   3    1.4453    0.4136  1646.1865  1687.3307
   5   2   3    1.5227    0.4134   181.6519   194.9457
   6   2   1    1.7845    0.4113   383.4344   437.3423
   2  11   1    0.9984    0.4106   346.9772   324.0653
   6   8   7    0.7140    0.4083    98.3612   106.0530
   1   4   1    2.5214    0.4037  1761.2839  1850.4442
   3   2   3    1.7774    0.4003   296.5411   309.5189
  12   0   3    0.8933    0.3850    54.4555    51.9554
   0  15   3    0.7094    0.3797   202.4420   184.9430
   8   0   8    0.7023    0.3779   791.3168   769.6907
   7  10   6    0.7038    0.3757   163.2852   171.5158
  10  10   2    0.7905    0.3688     8.4160     9.1145
   0   6   8    0.7349    0.3672   680.6308   729.2367
   9   4   2    1.1149    0.3628   277.0320   276.6921
   3  13   3    0.7876    0.3619    25.5383    24.7407
   7   3   1    1.4965    0.3612   701.6047   798.3111
   5  14   3    0.7182    0.3595    10.7398    13.2756
   3  14   4    0.7079    0.3560   405.7432   410.9239
  11   1   5    0.8197    0.3531    13.2294    11.7939
   7  14   2    0.7092    0.3507   123.3667   124.7264
   5   2   1    2.0621    0.3465  1376.7047  1543.3535
  11   6   6    0.7014    0.3458   135.0872   131.2850
   9   7   6    0.7356    0.3439   214.8825   224.6243
   6  13   1    0.7882    0.3432    46.2521    47.5275
  14   7   1    0.7424    0.3400   115.4628   115.8767
   2  10   6    0.7678    0.3389   130.6462   138.8013
   4   2   2    2.0237    0.3388  1923.4267  2027.6496
   1   5   8    0.7512    0.3370    40.6838    45.4145
   1   9   7    0.7364    0.3347   479.3687   509.1587
  12   3   2    0.9124    0.3347    56.4151    63.2430
   2   5   8    0.7466    0.3344   947.3639  1007.2539
   2  10   7    0.7045    0.3331   109.4421   113.6828
   4   0   0    2.9524    0.3320  4735.1824  4495.4850
   0   5   1    2.1282    0.3293   599.1322   643.5103
   6   9   6    0.7503    0.3266   460.1534   478.9824
   6   5   7    0.7772    0.3265    37.9803    39.6905
   9   3   6    0.8074    0.3240   443.9303   467.9336
   8  11   5    0.7033    0.3233   576.3227   583.6547
   8   7   4    0.8996    0.3232   578.3229   583.2391
  12   3   4    0.8178    0.3221   152.0710   156.2308
   0   8   6    0.8497    0.3175   233.0177   234.7255
  11   3   5    0.8029    0.3165   115.2521   105.5083
   1   9   6    0.8096    0.3154   157.8184   169.2811
   4  11   2    0.9274    0.3113    62.2533    68.5107
   2  13   1    0.8513    0.3090   479.0109   482.9879
  12   9   3    0.7276    0.3089   571.9387   572.9043
   7  11   5    0.7228    0.3083    33.6875    34.2339
   2  11   6    0.7330    0.3065   372.8697   385.4702
   5  10   6    0.7358    0.3049   166.6047   178.0658
   5   5   7    0.7964    0.3032   519.7697   533.9133
  10   4   2    1.0311    0.3025     7.2739     8.8564
   8   7   2    1.0305    0.3022   143.4115   161.2933
   8  13   3    0.7060    0.3017   474.4324   497.4133
   0   6   6    0.9264    0.2987   403.7783   390.9041
   7   0   6    0.9003    0.2987    98.4211    95.7977
  15   7   1    0.7032    0.2983   206.2578   197.9978
   4   6   8    0.7132    0.2971   609.8947   653.1622
   7   8   7    0.6976    0.2966   346.1529   364.8500
   7   6   5    0.8956    0.2964    85.4857    86.4480
   7  12   4    0.7305    0.2954   195.4143   202.7727
  12   4   1    0.9196    0.2949   286.1171   313.2311
  14   6   3    0.7238    0.2917   554.6887   575.1783
   0   9   7    0.7378    0.2906   264.3085   294.2519
  11   8   4    0.7533    0.2888   264.9012   266.5068
  11   5   6    0.7168    0.2881   162.9732   168.2603
  13   8   2    0.7428    0.2876   243.8530   237.7931
   3   4   2    1.8628    0.2838  1139.9770  1213.2668
  12   8   1    0.8008    0.2811    54.9498    60.7412
   8   8   6    0.7364    0.2806   342.8005   354.7473
   4  13   5    0.6977    0.2804   595.2490   620.4406
   1   0   2    3.0828    0.2791  1351.6731  1129.1781
   1   7   1    1.5497    0.2780  1195.3040  1221.1100
  10   7   1    0.9423    0.2775    78.4814    65.4375
   9   2   7    0.7426    0.2756   168.7433   180.5340
   9   4   1    1.1697    0.2756   448.4263   431.3295
   5   0   8    0.7563    0.2724    20.0220    23.1514
   3   8   7    0.7520    0.2687   127.6107   138.5439
  12  11   2    0.6933    0.2682    25.9429    27.3164
  10   7   6    0.7099    0.2668   401.7727   406.5585
  13   6   4    0.7281    0.2662   399.6453   374.1688
  16   4   1    0.7097    0.2637    13.5737    14.6501
   2  14   4    0.7143    0.2630    11.2374    10.2696
  14   2   4    0.7394    0.2619    51.6113    45.5354
   8   2   8    0.6969    0.2588   439.5088   439.2012
   2   7   2    1.3983    0.2584  1247.9569  1239.3950
   0  13   1    0.8602    0.2574    66.2045    66.6967
   2  12   2    0.8918    0.2557   120.2417   130.3697
  11   7   4    0.7798    0.2542   535.6675   528.1017
   0   5   3    1.5488    0.2529  2254.8279  2266.5698
   5   4   8    0.7306    0.2527     5.9103     6.8273
   1   1   9    0.7070    0.2523   304.7412   306.4257
  14   0   4    0.7459    0.2508    99.6105   103.1653
   5   5   5    1.0059    0.2506    84.3321    84.8723
   1  11   3    0.9215    0.2484    62.8377    54.9643
   3  13   4    0.7488    0.2432   484.9808   475.6177
   8   1   7    0.7743    0.2415   189.7781   185.6905
   8   1   6    0.8609    0.2409    18.1536    17.1712
   5   1   1    2.1738    0.2409  2281.6631  2604.6308
   5  11   5    0.7577    0.2409    59.2920    63.2510
   1  10   6    0.7727    0.2406   367.6848   389.2783
   9  10   5    0.7109    0.2392    18.6487    18.3770
  10  12   1    0.7309    0.2389    87.1618    91.5692
  10   2   0    1.1559    0.2386     8.3925     7.6581
   8   9   5    0.7652    0.2385   733.0376   741.7401
   1   0   3    2.0953    0.2367   795.9385   748.0971
   7   9   6    0.7313    0.2351   223.6886   222.3108
   2  12   4    0.8029    0.2343   156.5776   159.4809
   3   2   9    0.6931    0.2331   257.9131   258.2998
   7   5   1    1.3221    0.2324   700.8893   698.3510
   8  14   2    0.6908    0.2322   268.7432   273.1079
   0  12   0    0.9405    0.2296   771.0504   685.8298
   3   0   9    0.6984    0.2289   238.9616   250.3745
   2  15   2    0.7268    0.2288   446.6879   434.2832
  13   1   4    0.7877    0.2286   437.4693   409.1635
  11   9   4    0.7263    0.2283   462.3915   465.4306
  10   5   6    0.7462    0.2277   314.7477   318.9178
   3   9   2    1.1191    0.2275   450.7691   451.7247
   7   2   5    1.0022    0.2269    74.7601    61.2521
   3  11   6    0.7261    0.2249   531.3209   540.0021
   6  15   0    0.7028    0.2242   674.7847   673.2303
  13  10   1    0.7034    0.2231   237.5460   244.5405
  11  11   1    0.7368    0.2227   257.7838   268.0463
  15   2   2    0.7575    0.2217   178.9329   169.5777
   9   1   7    0.7475    0.2190   557.1826   539.0168
  10  10   4    0.7266    0.2145    52.1263    49.6647
   4   4   8    0.7435    0.2137  1522.6498  1587.5935
   4   4   0    2.0398    0.2137  4144.0100  4427.6917
  14   2   3    0.7768    0.2128   630.1493   615.7881
   3   3   9    0.6867    0.2105   305.2418   310.0099
   3   1   9    0.6971    0.2097   173.1174   181.7324
   4   1   2    2.1290    0.2095    14.3761    13.7544
   7   5   7    0.7562    0.2092   267.7515   273.9863
   5   4   6    0.9177    0.2091   449.1090   465.7482
   3   7   7    0.7784    0.2088   111.2223   121.5631
  10   4   0    1.0894    0.2078     4.1591     4.2786
  10   3   6    0.7738    0.2074   536.4098   539.8189
   0  12   6    0.7048    0.2073   118.9662   120.7836
   4   3   6    0.9677    0.2049   191.1255   199.9840
   1   4   7    0.8658    0.2045   755.6088   784.3783
   4   8   3    1.0925    0.2044     4.3301     1.7233
  13   9   2    0.7169    0.2033   155.7309   148.3772
   5  12   3    0.8083    0.2032    28.8409    29.3510
   0   2   8    0.7905    0.2022  1363.3577  1343.7365
   4   2   3    1.6513    0.2016     4.7222     3.0261
   9   6   7    0.6960    0.2009   253.3574   258.5926
   4   5   7    0.8132    0.1989   158.3401   164.7475
  15   0   4    0.7061    0.1989   325.7910   317.8109
   7   7   6    0.7860    0.1988   162.6090   165.7258
   6   3   8    0.7259    0.1974  1028.9771  1041.6468
   9   6   6    0.7568    0.1970   212.8037   217.2125
  11   6   2    0.8951    0.1968   105.1435    96.5583
   8  13   1    0.7433    0.1967   109.0231   113.7156
   1   3   2    2.3845    0.1938  2089.4438  2056.6965
   6  14   3    0.7040    0.1927   420.4530   460.3510
   2   4   1    2.3649    0.1923  1208.7702  1247.3795
   7  13   2    0.7503    0.1922   370.7050   370.1012
   1   8   7    0.7645    0.1921   791.4284   818.7095
   7   4   6    0.8577    0.1916   576.7015   588.0570
   1  15   2    0.7309    0.1911   331.7054   326.4968
   2  14   3    0.7478    0.1910   837.9651   810.2289
   1  13   3    0.8020    0.1899   176.3965   176.0780
   2  12   5    0.7512    0.1898   917.0172   889.2448
   1   7   7    0.7923    0.1896  1061.0492  1101.3663
   4  10   6    0.7491    0.1894   526.2341   543.1140
   1  14   4    0.7183    0.1891   327.4483   327.4625
  14   2   5    0.6985    0.1884   554.6443   566.8748
   3   2   8    0.7750    0.1883    20.2222    21.6363
   1   5   1    2.0945    0.1880  2558.2448  2649.7840
   7   1   1    1.6144    0.1879  1022.1255  1138.6072
   7   2   7    0.7946    0.1871   862.2124   837.1236
   4  10   3    0.9447    0.1868    31.8404    27.6521
   3  12   6    0.6938    0.1868   129.5809   128.1811
   7   0   5    1.0184    0.1860   133.7892   118.6908
   9  11   2    0.7836    0.1854   269.4978   270.3528
   8   8   3    0.9198    0.1818    61.6158    58.6617
  11  10   4    0.6993    0.1813   350.8041   364.0982
   2   1   8    0.7892    0.1809  1371.7801  1335.1319
   7   0   1    1.6312    0.1806  2009.0523  2280.5711
   0   4   2    2.1145    0.1793  2707.5615  2785.2290
   5   9   5    0.8368    0.1782    71.4511    66.9439
   4   7   0    1.4150    0.1769     3.3930     3.0277
   8   5   7    0.7340    0.1764   114.1211   115.7930
   2   6   4    1.1922    0.1757     2.4996     6.2574
   0   7   1    1.5632    0.1749   515.4618   535.9198
   0  15   1    0.7472    0.1735   216.3393   217.6195
   5  11   6    0.7051    0.1732   212.8383   219.1094
   6  10   6    0.7206    0.1720    26.6636    28.6603
   7   6   7    0.7382    0.1719   373.3388   373.1532
   0   6   2    1.6208    0.1704  1746.0000  1859.9325
  13   5   4    0.7453    0.1694   210.7327   205.7258
   9   9   4    0.7884    0.1685   413.4992   427.4424
  12   5   5    0.7369    0.1683   953.0037   924.9000
   8   3   6    0.8416    0.1683   322.7183   325.0705
   1   3   7    0.8842    0.1672   831.5730   821.9989
   7  11   3    0.8106    0.1670    63.3882    65.8811
   3   3   5    1.1562    0.1670   243.8687   208.3983
  14   9   0    0.6999    0.1668   453.3617   476.8342
   4  15   3    0.6898    0.1665   995.4849   994.6430
   9  13   1    0.7194    0.1664   375.3578   372.7542
  11  12   1    0.7031    0.1661   280.6330   273.4938
   7  10   5    0.7561    0.1659   115.9605   122.1918
   2   3   8    0.7742    0.1657   713.8745   723.4517
   6  12   3    0.7883    0.1648   929.8193   929.9009
   9   6   5    0.8230    0.1646    53.1487    55.2904
  12   7   2    0.8124    0.1638    98.0315    96.7104
   9   8   6    0.7133    0.1638   224.8045   228.4026
   8   8   1    1.0071    0.1627   452.3945   484.6067
   9  12   1    0.7590    0.1626   251.6517   258.0853
   8   4   5    0.9139    0.1623     2.0007     1.2217
   3  16   1    0.6902    0.1621   269.7381   294.7569
   2   5   7    0.8374    0.1617   342.3903   359.7195
   6   3   0    1.7440    0.1612  3411.5526  3910.5645
   4   6   6    0.8839    0.1608  1126.2640  1187.6967
   8   5   4    0.9771    0.1590    38.1568    45.2401
   5   9   7    0.7042    0.1590   166.8474   180.0100
   6   8   6    0.7801    0.1586    15.3568    16.9075
   4   0   7    0.8718    0.1583   142.9481   134.8120
  13   7   4    0.7091    0.1576   271.2593   260.8549
  10   1   7    0.7206    0.1574    11.8222    10.5274
   3  10   7    0.6983    0.1569   236.2629   242.5728
   5   8   5    0.8789    0.1563   258.5912   256.9644
   6   4   7    0.7943    0.1554   213.8658   219.3875
   3  14   3    0.7405    0.1551   176.2639   168.1771
   2  16   1    0.6962    0.1542   101.9724   100.9664
   8  11   2    0.8146    0.1542   139.2687   142.0421
  12   9   1    0.7686    0.1541   106.0525   109.2739
   2  10   2    1.0472    0.1539   186.2680   177.3398
   3   7   6    0.8666    0.1526   507.9376   542.3097
   3  10   5    0.8269    0.1525    67.0281    70.5957
   1   8   4    1.0530    0.1519   651.3981   638.1879
   7   4   7    0.7720    0.1518   612.3167   616.3658
  11   3   7    0.6837    0.1512   177.3213   164.1727
   6   8   4    0.9314    0.1504    21.4251    27.7278
  10  12   3    0.6954    0.1502   581.7775   584.1446
   6   6   7    0.7577    0.1475    84.0640    84.7677
  11  10   1    0.7722    0.1469   324.6558   319.2235
   8  12   2    0.7698    0.1451   456.9998   462.5492
   6   2   7    0.8191    0.1448   244.7464   243.8042
   1  12   3    0.8580    0.1446   255.0519   254.7528
  14   0   1    0.8363    0.1444    41.6760    40.7146
  16   1   3    0.6961    0.1443   530.2813   486.2360
   3   6   7    0.8037    0.1437   303.2286   314.8524
   7   7   5    0.8610    0.1434   356.3855   367.0905
   8   4   1    1.2814    0.1421   748.1171   764.9785
  13   0   4    0.7896    0.1419   789.5263   731.9044
   6   0   1    1.8810    0.1419   620.5350   701.8917
   2   3   1    2.8415    0.1418 16631.3034 16339.8878
   4   7   4    1.0590    0.1411   541.2025   572.8439
   6   0   0    1.9683    0.1409     8.9065     8.6922
   0  10   6    0.7744    0.1392   348.6099   373.1642
   5  11   3    0.8607    0.1390   164.7543   160.1857
   6   7   1    1.2241    0.1388    46.6157    53.6900
   1  16   1    0.6999    0.1379   344.9367   349.6398
   6  11   6    0.6916    0.1376   287.2301   294.4338
  12   0   2    0.9405    0.1372   307.5911   305.3725
   2  12   6    0.6999    0.1372    25.2661    26.5298
  10   1   6    0.7888    0.1363   501.9743   489.9346
   1   9   5    0.8923    0.1356   370.1553   393.9785
  15   1   2    0.7627    0.1356   342.0368   327.5120
   4  16   0    0.6861    0.1354   184.4569   190.1796
   2   8   6    0.8411    0.1354   161.9289   169.0266
   5  14   1    0.7575    0.1352   355.8446   355.9766
  11   5   5    0.7723    0.1348   111.0650   106.9871
  12   0   6    0.7226    0.1348   329.8642   339.2501
   7  14   1    0.7227    0.1348   333.9622   333.2609
   0  11   5    0.7999    0.1333  1701.4230  1751.8735
   0   9   3    1.0805    0.1326  1329.9352  1226.0243
  12   2   3    0.8823    0.1325     2.6824     1.3942
   4   8   5    0.9017    0.1314     7.2455     8.4769
   6   0   7    0.8278    0.1308    55.4701    55.0186
   4  11   6    0.7166    0.1305     5.5084     3.9147
  14   3   1    0.8164    0.1303   322.9015   345.9650
   1  14   1    0.7980    0.1285   496.4856   487.4075
  10  13   0    0.6995    0.1280   782.0751   721.6917
  10   0   4    0.9495    0.1279   145.2204   170.3698
   2   8   4    1.0407    0.1271   401.3118   395.5708
  10   2   4    0.9363    0.1267    34.5094    27.2393
   1   4   8    0.7666    0.1253    30.1307    31.8531
  15   3   3    0.7246    0.1247     6.8378     6.8110
   1   6   1    1.7837    0.1246  2347.3537  2390.0625
  12   0   5    0.7796    0.1245     2.3373     2.5697
   8   2   7    0.7689    0.1245    48.3338    42.3564
   4   1   9    0.6887    0.1244    69.7821    71.1437
  16   3   1    0.7197    0.1232   113.8564   141.6586
   9   3   3    1.0709    0.1231    83.6305    78.7405
   4  10   1    1.0401    0.1225   477.9745   503.5782
   9   5   7    0.7110    0.1222   324.4453   324.5185
   3  13   5    0.7064    0.1218    36.6440    36.3903
   6   7   6    0.8097    0.1216   343.4328   348.3569
   7   6   1    1.2323    0.1215  1133.3850  1134.7542
  11   3   4    0.8670    0.1212  1482.1719  1511.6001
   1  11   5    0.7981    0.1203    87.0790    88.2180
  15   3   2    0.7491    0.1196   199.5610   196.9625
   5   6   6    0.8625    0.1196   428.8296   447.6480
   2   7   5    0.9872    0.1195    50.7661    48.3818
  12   7   3    0.7814    0.1194  1245.1866  1238.0339
   9  13   2    0.7061    0.1184    84.1164    81.9565
  13   8   4    0.6890    0.1176   344.8033   346.4552
  15   5   3    0.7018    0.1173    63.8037    66.6018
   9  12   3    0.7195    0.1172    60.5803    61.4880
  14   3   0    0.8231    0.1169  1681.8459  1769.5892
   7   4   4    1.0726    0.1167   635.0852   654.6156
  12   1   5    0.7778    0.1164   835.8228   815.6909
   0  14   2    0.7816    0.1164   383.6872   384.5891
   2   6   7    0.8131    0.1159   178.1695   184.3104
   4   2   8    0.7636    0.1157   743.9041   721.3557
   1   1   4    1.5670    0.1151  2057.7319  2029.3491
  13   4   3    0.8012    0.1151    18.0534    17.2804
   0   2   0    5.6430    0.1150 15376.5697 15156.6580
   1  13   4    0.7611    0.1150   676.1130   656.2245
   1   1   8    0.7946    0.1138    38.3130    41.1145
  10  11   2    0.7527    0.1137   253.7905   263.5915
   1   0   7    0.9097    0.1134  1503.4566  1413.6783
   2   1   2    2.7259    0.1132  4761.7661  4529.3606
   2   2   3    1.8875    0.1131  4056.4150  4206.3277
  13   3   4    0.7728    0.1129   163.3346   155.7073
   6   2   2    1.6063    0.1128     4.5913     2.1953
  10   0   7    0.7220    0.1125   189.5597   190.7715
   9   7   5    0.7960    0.1117    33.2559    33.3430
   3  14   1    0.7838    0.1103   467.0161   466.3145
   4   8   1    1.2484    0.1100   512.1515   525.7410
   4   8   6    0.8166    0.1100   912.7638   949.2438
  16   2   2    0.7134    0.1098   244.4167   230.3879
   2  14   1    0.7926    0.1097   179.3280   182.7610
   5  14   4    0.6884    0.1097   313.1991   321.4616
   2   3   3    1.7679    0.1087    20.6478    18.4200
   3  15   1    0.7341    0.1083   238.5630   236.8841
   9  10   4    0.7542    0.1081   678.9222   673.0732
  12   8   2    0.7825    0.1081   575.2601   568.0553
   5   8   6    0.7996    0.1076   454.6028   470.5282
   0   8   8    0.6948    0.1066  1350.9699  1415.9953
   8  11   3    0.7834    0.1066  1136.2125  1116.6967
   2  15   0    0.7464    0.1060   832.7501   839.3876
   1  15   1    0.7457    0.1058   675.6679   664.6559
   2   8   7    0.7598    0.1055   107.5882   112.3468
   6   9   1    1.0434    0.1054     2.9016    11.0781
   5  14   2    0.7420    0.1054   466.4425   448.0231
  13   2   3    0.8265    0.1051    13.6322    12.9552
   8   6   1    1.1426    0.1050    59.1001    47.8343
   0   4   0    2.8215    0.1044 21760.7582 21832.3628
   5   1   8    0.7547    0.1041    19.1710    20.6237
   7   0   2    1.4917    0.1039   531.7978   607.3651
   8   7   5    0.8286    0.1037   889.8459   879.6421
   6  12   5    0.7068    0.1033   312.2095   331.5186
  10   2   7    0.7162    0.1015    59.8978    59.1531
   6  10   5    0.7771    0.1012  1774.9693  1789.2983
  10   5   1    1.0326    0.1011   153.5930   167.4168
   6   5   6    0.8649    0.1007   849.8075   870.8467
  13   0   5    0.7403    0.1007    13.6039    12.5470
   9  11   1    0.8019    0.1003   423.9784   402.3396
   8   5   0    1.2355    0.1003    17.5218    15.9208
   7  13   3    0.7257    0.0999    48.2334    53.1086
   2   9   6    0.8040    0.0998   491.9663   509.8598
   8   2   3    1.1860    0.0998    69.6510    68.7594
   6   5   2    1.3454    0.0992  1480.5844  1451.7557
   1  12   6    0.7036    0.0988   103.3452   103.2431
  11  11   2    0.7225    0.0986   203.2703   200.8652
   8   6   6    0.7847    0.0984   356.0584   351.7289
   8   0   7    0.7761    0.0984   164.6466   169.8301
   3   6   6    0.9018    0.0979   490.1741   506.3314
   7   1   7    0.8006    0.0969   462.5479   457.1668
   2   2   9    0.6992    0.0959    71.5475    73.7213
   7   7   7    0.7185    0.0955   337.3120   349.2161
  12   1   4    0.8355    0.0941    64.1255    61.0602
   6   5   3    1.2172    0.0940    14.7944    14.9886
  14   7   2    0.7278    0.0939   453.5058   458.0831
   9   2   6    0.8180    0.0927   297.7140   292.2080
  15   6   2    0.7082    0.0912   232.1129   238.3872
   3   8   6    0.8306    0.0911   638.8774   670.2843
  12   4   6    0.7000    0.0908   276.8252   251.8890
   2   1   9    0.7032    0.0907    32.1217    34.4324
   8   3   7    0.7601    0.0906   110.4088   111.0176
   2   1   1    4.0474    0.0904     5.6837     4.1964
   7   3   8    0.7087    0.0903     4.0741     4.4893
   8   1   1    1.4268    0.0902   539.2149   575.1986
  11   1   6    0.7542    0.0900   148.4528   153.6818
  15   5   1    0.7384    0.0894   229.7865   214.1895
   1   9   3    1.0760    0.0893    99.5142    92.1313
  10  11   1    0.7689    0.0888    16.0414    20.2842
   2   8   2    1.2607    0.0888   291.5364   280.3247
   8   0   4    1.0840    0.0886     7.6107     8.2741
  13   5   5    0.7035    0.0885    80.8227    80.6596
   1   6   7    0.8190    0.0882   795.6627   819.7492
   5   9   2    1.0464    0.0879   337.2435   314.9273
   7  13   1    0.7664    0.0877   261.7988   258.9259
   3   9   4    0.9567    0.0876  1291.4130  1302.8745
   9   9   6    0.6902    0.0872    78.7320    82.0910
   3  15   2    0.7200    0.0872   130.1495   133.4544
   1   1   6    1.0556    0.0869   329.9791   296.4583
   4   8   2    1.1824    0.0869  1139.4465  1102.4055
   3   0   8    0.7825    0.0865    31.1457    32.3017
   2   1   0    5.2320    0.0862 14138.0503 14641.8787
   1  13   5    0.7167    0.0862    76.2856    72.4068
  13   2   4    0.7820    0.0859   378.6304   372.9964
   3   5   8    0.7393    0.0858    22.7625    23.7497
  12  10   0    0.7417    0.0852  1435.3779  1488.6521
   6  12   4    0.7494    0.0852    19.8014    24.7367
   0  13   3    0.8039    0.0851  1901.9690  1868.1276
   0   3   7    0.8867    0.0850   472.0958   475.6608
   8   7   7    0.6993    0.0849   106.4950   115.5536
   1  11   4    0.8609    0.0841  1355.9471  1325.9144
   4   5   4    1.1925    0.0839   125.7773   132.4546
  10   2   6    0.7831    0.0836     1.9994     1.2780
   1   0   4    1.5824    0.0835  1857.9524  1814.8237
  10   1   3    1.0284    0.0835    10.2105     8.1614
  15   2   4    0.7007    0.0834   163.4545   146.8628
   9   1   6    0.8245    0.0831   191.5451   184.7242
  12  11   1    0.7059    0.0831    89.5301    87.7337
   2   6   1    1.7256    0.0830   941.2462   948.6010
   5   0   6    0.9705    0.0828   433.9206   434.2737
  10   2   5    0.8571    0.0824   969.0032   980.4067
  15   1   4    0.7048    0.0822   423.1422   388.9624
   8   5   5    0.8881    0.0821  1258.0181  1320.8081
   0   7   7    0.7941    0.0821   450.4048   465.1853
  14   1   0    0.8412    0.0820   596.8286   687.6606
  14   5   2    0.7670    0.0819   525.4229   503.8126
   5   3   5    1.0766    0.0816   103.9405    88.1332
  14   3   2    0.7971    0.0811   628.3661   617.4499
   0   6   0    1.8810    0.0810 24512.3381 24035.6810
   5  13   1    0.8083    0.0808   738.7001   737.0506
   3   5   7    0.8271    0.0805   641.7620   658.6615
   2   3   7    0.8769    0.0802    52.0500    57.7657
   6  13   2    0.7708    0.0794  1045.6326  1007.8215
   7   3   7    0.7849    0.0793   433.5800   436.5913
   8   2   6    0.8535    0.0787   567.7506   541.4964
  11   8   2    0.8253    0.0785   315.3226   318.0821
   4   1   1    2.6075    0.0782  1602.7748  1680.8316
   7  11   4    0.7684    0.0780   374.1496   369.9068
   6   5   1    1.4450    0.0779    70.9903    82.3025
   0   1   9    0.7083    0.0778   100.9961    94.9265
   1   4   5    1.1581    0.0778   278.2256   246.1864
   1   0   9    0.7084    0.0772   281.3886   290.5583
  15   2   1    0.7740    0.0772   429.9230   389.4733
  12   6   0    0.8720    0.0771  2032.6091  2133.8697
   5   4   7    0.8149    0.0770   433.6425   430.0311
   8   5   2    1.1522    0.0769   820.1227   799.2348
  13   6   1    0.8114    0.0768   253.5986   258.8710
   9  11   4    0.7211    0.0767   586.0130   577.1933
  10  10   3    0.7619    0.0765  1403.1676  1414.8466
   8   3   5    0.9356    0.0759  2000.8860  2048.3009
   8   3   4    1.0416    0.0755   934.3293   947.8279
   4  14   2    0.7556    0.0750   601.8056   573.9217
   1  12   4    0.8085    0.0748  1065.8421  1065.7759
  10   8   2    0.8712    0.0747    50.9090    52.5996
  12   1   3    0.8905    0.0742  1127.9475  1101.1640
  14   0   3    0.7842    0.0740  1068.5997  1007.9439
   8   6   5    0.8593    0.0739    13.6823    14.0985
   6   2   4    1.2111    0.0737   186.9498   197.3724
   6   3   1    1.6824    0.0734  1152.0879  1109.2820
   2   7   7    0.7870    0.0733    51.4562    53.1659
  11   0   2    1.0176    0.0730   150.9483   140.0571
  11   0   6    0.7559    0.0728   435.0011   403.9612
   0   1   1    5.5587    0.0725  2661.6841  2355.1811
  15   5   2    0.7240    0.0724   239.1488   219.5789
   6  14   1    0.7410    0.0723    87.5885    89.7497
   7  12   5    0.6909    0.0719    50.1339    52.4461
   5   1   7    0.8487    0.0718   283.9878   266.8568
   8   5   1    1.2130    0.0715   279.2941   276.9768
   1   1   7    0.9068    0.0715  1284.5112  1181.4931
  10   7   5    0.7637    0.0714     0.7100     0.7142
  15   6   1    0.7216    0.0714   250.9722   245.4337
  12   3   3    0.8692    0.0712  1860.4267  1948.1044
   6  11   3    0.8366    0.0710     2.8584     2.9743
  10   8   4    0.7877    0.0710    21.1092    20.2283
   5   7   1    1.3036    0.0706  1691.4714  1675.0589
  16   0   2    0.7191    0.0703   601.1955   534.2859
   9  12   4    0.6895    0.0702   712.1647   720.9522
  10   0   6    0.7907    0.0700    69.6153    57.8038
   3  10   6    0.7598    0.0691   104.3230   106.2131
  11   1   4    0.8882    0.0680   885.3452   848.2966
   1  13   1    0.8580    0.0677   272.6839   267.9144
  11   9   2    0.7902    0.0670   211.7448   209.0672
  12   2   6    0.7168    0.0668   178.3700   178.3368
   4   0   8    0.7707    0.0667   741.4072   731.7401
  14   7   0    0.7474    0.0665   323.2753   315.3559
   0   0   8    0.7984    0.0665  1073.7240  1083.6370
   1  13   2    0.8356    0.0664   268.4014   265.2911
  15   2   3    0.7322    0.0663    34.8367    34.3072
  10   6   2    0.9545    0.0662     1.2698     2.7118
   4   6   3    1.2721    0.0658    95.9293   100.6584
   9   4   7    0.7240    0.0654   139.3631   141.0215
  16   5   1    0.6974    0.0652    91.2643    93.7662
   5  13   2    0.7896    0.0650   401.7225   406.3916
   1   2   1    3.9814    0.0648  5733.5863  5504.0687
  10   6   5    0.7875    0.0647   324.0756   313.8318
   9   6   3    0.9605    0.0646   490.5109   518.0603
  11   6   4    0.8052    0.0639   554.3765   530.5971
  13   9   1    0.7308    0.0639   245.4664   245.6503
   7   7   1    1.1467    0.0639   724.1422   712.4296
   2   4   6    0.9821    0.0639   379.7202   380.4784
   9   9   2    0.8721    0.0635   344.1847   347.6489
   2  13   0    0.8589    0.0635  1819.6074  1830.9895
  12   7   1    0.8328    0.0634   131.2614   136.6439
   6   8   0    1.1466    0.0632    10.1104     9.7504
   6   3   3    1.3491    0.0631    11.7354     9.8654
   2   2   1    3.4381    0.0626  2641.4501  2578.6440
   6   3   4    1.1777    0.0625     1.6032     1.1134
  11   2   4    0.8800    0.0623   806.7297   806.8611
  10   3   1    1.1096    0.0622    81.4363    95.2715
   4   5   6    0.9154    0.0615    11.7029     9.0943
  12   3   1    0.9417    0.0611   138.0561   142.8243
   8   0   1    1.4383    0.0608   482.2911   482.3025
   6   8   5    0.8533    0.0608  1342.4206  1347.0867
   0   1   7    0.9095    0.0608   550.3320   539.4398
  11   2   5    0.8133    0.0607    70.1395    78.1055
  10   4   5    0.8289    0.0602   683.0497   680.8451
   8   2   1    1.3937    0.0601   575.5070   589.9343
  11   0   3    0.9586    0.0599   758.0278   754.6106
   2   0   2    2.8090    0.0595 11923.0129 11101.5028
   2   9   5    0.8848    0.0589    23.3115    26.0355
   7   2   8    0.7158    0.0588     7.0235     6.2103
   5   2   2    1.7998    0.0586  2590.0572  2689.1680
   2   0   1    4.3358    0.0585  2517.5257  2367.9066
  11   1   2    1.0135    0.0585   301.6907   305.0136
   1   8   2    1.2828    0.0580   770.6880   744.2763
   5   5   6    0.8916    0.0580   840.0938   860.2645
   5   7   6    0.8315    0.0579   169.2698   180.7890
   6   6   5    0.9311    0.0576  2763.0436  2880.2456
   8   1   4    1.0790    0.0574    67.4401    85.2715
   3   9   7    0.7252    0.0574   205.0166   209.1526
   9   0   6    0.8267    0.0573   394.4511   382.3758
   5   0   1    2.2153    0.0572  3202.2470  3555.5659
  10  10   1    0.8093    0.0570   147.8832   142.9059
   4   4   7    0.8329    0.0570     7.8731     5.7224
   5   7   3    1.1290    0.0569   386.1258   373.5682
   9   8   3    0.8758    0.0568   182.5447   176.5344
  11   5   4    0.8287    0.0566  1157.2625  1084.7534
   1  10   4    0.9188    0.0564  1387.8608  1345.6049
  10   0   0    1.1810    0.0563    23.1477    23.2161
  16   4   2    0.6969    0.0563   373.8792   338.0765
  14   5   0    0.7902    0.0556  1483.6249  1459.5625
   7   4   1    1.4122    0.0555  2341.0394  2425.5222
   5   2   7    0.8416    0.0553   430.4166   396.1175
  10   1   1    1.1552    0.0552     8.6388     8.2430
   6   0   2    1.6756    0.0550   854.3226   809.4985
  12  10   3    0.7005    0.0547     0.6041     1.0396
   4  14   1    0.7720    0.0546    14.9239    10.9542
   3   7   8    0.7039    0.0545    10.6423    10.4815
   6  12   2    0.8201    0.0543    51.8110    54.3679
   0   4   6    0.9960    0.0538   545.1586   534.7830
   5  10   4    0.8586    0.0535   377.8166   377.6223
  15   4   1    0.7531    0.0532   618.9190   582.5305
   2   7   3    1.2559    0.0524    44.0511    42.3287
   4   0   6    1.0014    0.0523  1439.5037  1422.7692
   2   1   5    1.2410    0.0523   123.9940   122.1422
   2   8   3    1.1534    0.0521  1758.7213  1685.3741
   6   1   6    0.9331    0.0519   871.3803   807.0792
  12   7   5    0.7019    0.0517   297.3250   274.2505
   7  13   4    0.6950    0.0516   221.8618   225.1437
   8  11   1    0.8353    0.0514   112.6469   115.8097
   8   4   6    0.8256    0.0513   431.0240   429.7136
   3   3   1    2.5023    0.0500 14643.9156 14947.4758
   8  12   0    0.7932    0.0498   841.2801   858.7136
  10   3   3    0.9959    0.0494    72.2072    70.7769
  11   6   1    0.9226    0.0491  1026.0316  1023.8300
   9   8   4    0.8233    0.0490   532.8674   516.1751
  11   4   4    0.8496    0.0485   985.3145   988.7645
   9   9   1    0.8976    0.0484  1012.6243  1027.0110
   7  12   1    0.8148    0.0483   441.9293   433.2216
   9  11   3    0.7556    0.0482    80.6156    77.3746
   2   2   2    2.5147    0.0482     1.9408     1.4201
   4   5   2    1.5636    0.0481   890.3397   809.7349
   2   0   9    0.7046    0.0479    99.0031   102.9121
   5   5   8    0.7172    0.0478    22.5237    22.3544
   2  11   3    0.9132    0.0477    56.2494    63.0165
  14   8   3    0.6854    0.0472   597.0990   560.5269
  15   3   1    0.7651    0.0464   585.6311   518.4377
   9   3   7    0.7347    0.0462   203.7365   209.8513
  16   1   2    0.7177    0.0460     0.7656     1.2663
   4   7   5    0.9482    0.0460  2754.3345  2857.0125
   3  13   1    0.8404    0.0458   984.8370   971.7680
  12   4   0    0.9292    0.0458  2270.3704  2303.2841
   6   4   6    0.8887    0.0457   158.7428   154.6208
   1   2   4    1.5236    0.0455  2950.2161  2841.2880
   1  15   3    0.7081    0.0454    28.5946    29.0489
   0  12   2    0.9022    0.0450  1162.8228  1157.6502
  11   8   5    0.7102    0.0450    62.0961    64.0851
   8   9   2    0.9156    0.0449    13.4779    11.4581
   6   3   7    0.8085    0.0449    29.8780    30.3954
   7   4   8    0.6992    0.0446     3.5126     4.8900
  10   1   2    1.1024    0.0444   713.6789   724.7052
  10   0   2    1.1077    0.0442     9.3455    12.3046
   0  11   1    1.0130    0.0442   167.3411   168.6089
  12   8   0    0.8071    0.0441   802.2342   762.2756
   8  10   2    0.8632    0.0437   766.2815   738.8839
  14   1   2    0.8135    0.0436   671.5995   660.6496
   3   0   1    3.3512    0.0436  5702.7849  5704.8804
   2  12   3    0.8513    0.0434  1117.7177  1096.4316
   7  11   2    0.8454    0.0433   251.2134   244.2278
   9   8   2    0.9201    0.0430   241.6666   246.6472
   1   2   9    0.7029    0.0430   147.4335   147.2654
   2   0   7    0.9017    0.0428   322.2780   307.6093
   5  12   1    0.8657    0.0428   643.6049   640.9742
  14   3   3    0.7677    0.0428     1.5759     1.2989
   7   9   3    0.9099    0.0427   334.5143   315.4225
   6   6   1    1.3301    0.0426   549.1699   532.8875
   0   9   5    0.8949    0.0426  1470.2390  1481.9413
   5   5   3    1.2952    0.0423  1053.8360  1102.4598
  12   4   2    0.8922    0.0423   515.5425   525.5760
   4   9   5    0.8564    0.0421  1036.5481  1043.8391
   2   6   2    1.5629    0.0421   671.4317   616.9491
   2   5   5    1.0925    0.0421    15.1502    16.1414
   4   2   9    0.6849    0.0415    77.7710    71.5793
   0   3   3    1.8529    0.0414 19867.1865 18952.5352
   4  14   3    0.7305    0.0413     2.2146     1.7607
   2   7   6    0.8785    0.0411   836.4531   862.4585
   7   8   6    0.7589    0.0411   104.0371   107.4177
   4   0   9    0.6900    0.0409    12.3403    11.6530
   7  10   2    0.9000    0.0409   541.7166   524.9452
   5   9   4    0.9101    0.0408   719.8478   713.5507
   9  10   2    0.8265    0.0407   275.1957   269.2816
   1   7   2    1.4287    0.0404  1959.3156  1941.9209
   8   3   0    1.3742    0.0400    23.5870    26.4883
   9   4   4    0.9541    0.0399  2225.5541  2290.0255
  11   8   1    0.8468    0.0397  1177.1163  1175.0466
   0   0   6    1.0645    0.0395   913.3333   856.2074
  13   3   5    0.7264    0.0393    19.5144    19.2618
   9   8   5    0.7679    0.0393    68.2068    67.4869
   6   7   5    0.8924    0.0392    52.5706    53.5175
   8   6   3    1.0195    0.0391   178.2306   188.6833
   4   5   1    1.7264    0.0390  1541.3083  1567.8044
   2   4   0    2.5458    0.0390    16.3809    16.0678
   3  10   4    0.8974    0.0386   608.9949   613.1987
   1   3   3    1.8305    0.0386   960.5448   903.8410
  13   4   1    0.8569    0.0383   632.4071   648.5834
  15   0   3    0.7384    0.0383    38.0095    32.9284
   7   1   4    1.1536    0.0380  1210.8468  1219.8622
   4   3   7    0.8493    0.0379    90.2107    83.0611
   1   2   7    0.8981    0.0379  1166.6002  1150.6441
   4   2   0    2.6160    0.0378  8369.6555  8879.0473
   5  15   2    0.6995    0.0378    83.7109    88.0191
   3   2   6    1.0110    0.0378   916.5324   872.4238
   9   5   6    0.7763    0.0378   136.1919   136.6853
   5   6   7    0.7754    0.0375   179.2485   181.5536
   8   4   0    1.3080    0.0372  3240.6273  3381.4603
  13   5   1    0.8355    0.0371   548.5510   559.9453
   4   4   6    0.9437    0.0370  1323.4174  1343.1180
   9   5   4    0.9248    0.0370  1152.5985  1215.3239
   2   9   2    1.1451    0.0370  1324.5730  1263.3164
  10   8   5    0.7388    0.0368   300.0436   313.6499
   8  11   4    0.7451    0.0367    27.6904    21.8225
   6   6   4    1.0353    0.0365    17.0096    33.9056
   5   9   6    0.7675    0.0365   319.3610   318.2954
  10   8   1    0.8966    0.0365   474.0600   480.1008
  14   7   3    0.7052    0.0361     0.5973     0.9119
  12   5   1    0.8933    0.0360   228.0741   228.5322
   3  12   1    0.9055    0.0360  1044.2416  1028.3002
   4  12   0    0.8961    0.0356  2643.6488  2749.0938
   8   2   5    0.9521    0.0354    15.1497    17.0413
  16   3   2    0.7064    0.0354    94.4359    89.2258
   1  10   1    1.1065    0.0353   857.3552   822.7530
  12   2   2    0.9277    0.0351   963.2111   985.2473
   3  14   2    0.7667    0.0350   450.3842   446.4722
   3   4   1    2.1584    0.0347  4736.7028  4853.1917
  11   0   5    0.8219    0.0346    78.0698    75.6916
  15   6   3    0.6874    0.0345    25.0111    29.9775
   6   4   0    1.6143    0.0345    17.8435    20.1484
  10   6   3    0.9053    0.0345  1379.7861  1389.5275
   2   6   5    1.0402    0.0343  1353.8418  1303.4715
   7   1   6    0.8974    0.0343   427.7794   395.4232
   7  10   4    0.8088    0.0342   406.5273   402.9717
  13   6   2    0.7924    0.0341   252.8800   241.9300
  10   2   2    1.0869    0.0337    41.5115    44.6536
  13   2   5    0.7340    0.0337    21.8995    22.4099
   2   5   2    1.7595    0.0336  3983.3865  4034.4315
   8   0   6    0.8634    0.0336   492.8544   443.8534
  10   5   5    0.8095    0.0335     7.2349     7.9856
   6  10   2    0.9361    0.0334     0.6405     1.1217
   5  11   2    0.9027    0.0334   370.9524   356.9828
  13   5   3    0.7836    0.0334    36.1407    40.1875
  11   7   1    0.8850    0.0333   465.1009   486.0442
   3   3   6    0.9913    0.0332  1729.7491  1715.7106
   4   7   6    0.8507    0.0331     3.6044     3.3450
  11   3   6    0.7411    0.0330   401.4655   398.6771
   2   3   0    3.1728    0.0329 16001.2984 15823.3405
   3   9   6    0.7948    0.0329   315.3042   329.5632
  10   6   6    0.7289    0.0327    13.9262    13.7191
   5  15   1    0.7124    0.0327   163.3465   166.8551
   6   1   1    1.8554    0.0327     0.5973     0.1079
   3  11   3    0.8998    0.0323   161.8528   172.0490
   0  13   5    0.7180    0.0323   428.9704   417.7194
   1   7   8    0.7142    0.0321     8.5738    10.8597
  12   5   3    0.8306    0.0321   602.7487   589.4436
  13   4   4    0.7604    0.0318   244.9604   245.1637
   4   4   5    1.0826    0.0318    12.3974    12.9240
   2   4   7    0.8589    0.0317   152.3271   153.6460
   3   5   4    1.2375    0.0316  1454.3194  1448.4846
   8   1   3    1.2062    0.0314  2190.8314  2172.8702
  11   8   3    0.7929    0.0314   162.7861   159.3371
   8   9   6    0.7112    0.0313     1.4749     1.0671
   7   0   4    1.1597    0.0313  1198.8276  1206.3083
   6  11   0    0.9098    0.0313  2814.9284  2896.0116
   9   0   7    0.7491    0.0312   629.3474   622.3408
   3   5   2    1.6693    0.0310  3297.2058  3243.1872
  11   3   2    0.9823    0.0307   364.4494   369.1811
   2  13   3    0.7965    0.0306     5.4282     5.2565
   0  16   0    0.7054    0.0306  2027.8008  2001.7234
   8   2   2    1.3037    0.0305  1685.3272  1738.8603
   4   3   2    1.8784    0.0305     0.9439     0.1292
   2   0   4    1.5414    0.0304   770.5398   692.1173
   5   8   4    0.9650    0.0302  1431.0336  1459.8153
   5   2   4    1.2879    0.0302  1307.4589  1272.7979
   5   6   1    1.4339    0.0302  1905.0984  1827.0804
  10   9   2    0.8302    0.0301   393.1610   384.3888
   4  13   1    0.8259    0.0301   319.9266   319.0907
   6   5   8    0.7030    0.0300   319.1255   325.1122
  13   9   3    0.6953    0.0299   131.2673   136.7167
   8   0   3    1.2131    0.0298   597.6775   608.9919
   5   3   7    0.8302    0.0297   591.4214   567.2262
  11  12   2    0.6907    0.0296    42.7692    42.5817
  14   5   1    0.7842    0.0293     3.0004     3.0871
   6  11   2    0.8750    0.0293   897.9540   843.1013
  10   9   0    0.8597    0.0292  1291.5386  1320.7610
   7   2   3    1.2874    0.0292   359.5957   330.5775
   6   6   3    1.1460    0.0292  1834.8587  1892.8631
   7   4   5    0.9579    0.0289   439.6825   444.1871
   4   4   2    1.7191    0.0289  3864.0452  3977.0612
   3   2   4    1.4313    0.0288  3069.3381  2916.3051
   3   3   7    0.8651    0.0286   366.7379   353.7941
   9   0   4    1.0138    0.0286   695.6453   743.0602
   3   5   6    0.9352    0.0285   955.3706   997.8272
   5  10   2    0.9702    0.0282  1089.4469  1140.3544
  13   8   1    0.7584    0.0279   128.1448   134.5585
   4   6   2    1.4208    0.0277  2927.4210  2762.0576
   3  12   4    0.7937    0.0275   447.5104   434.7255
   8   7   0    1.0888    0.0274     8.9880     7.3441
   2   7   1    1.5112    0.0273  1516.1449  1437.9170
   6   1   5    1.0667    0.0270    74.8792    79.4195
  11   9   1    0.8090    0.0270   507.6650   487.4051
   7   5   3    1.1409    0.0270   239.1975   245.2505
   2   0   8    0.7912    0.0266     2.7139     3.7011
   2   3   4    1.4263    0.0265     0.9705     0.4665
   4   2   6    0.9860    0.0262  2026.0411  1967.9398
   1   4   3    1.6822    0.0262  2337.0618  2211.8133
   8  14   0    0.7075    0.0261   909.2486   913.3887
   4   9   0    1.1542    0.0260     2.8290     2.2262
   6  10   1    0.9678    0.0259   377.2667   374.6743
  13   2   2    0.8635    0.0257   771.0265   732.2950
  10   6   4    0.8476    0.0254    27.2868    32.8005
  10   4   7    0.6995    0.0252    42.7218    41.7154
   2   4   9    0.6836    0.0252    63.3900    64.4915
   2  10   1    1.0922    0.0251   358.3734   336.2225
   7   2   4    1.1360    0.0250   731.1130   724.9694
   2   2   6    1.0300    0.0249    17.5329    13.1187
  13   4   2    0.8347    0.0248   502.0114   508.4182
  14   1   3    0.7824    0.0248     5.9143     6.1522
   2   8   5    0.9350    0.0247  1415.7813  1456.5334
  11   4   6    0.7302    0.0244    70.0068    66.7374
   4  15   1    0.7244    0.0243    69.9128    72.6059
   1  12   2    0.8996    0.0240   767.3391   780.5164
   5   6   2    1.3364    0.0240  2319.4258  2114.4783
   4   7   3    1.1785    0.0239  2278.0607  2244.1620
  15   4   2    0.7378    0.0234   357.1526   370.6980
   3   5   1    1.8721    0.0233  4466.1295  4624.0979
  10   3   5    0.8450    0.0231     1.1363     0.9031
   2   3   9    0.6926    0.0231     7.2969     8.4668
   2   2   4    1.4869    0.0231  2228.9962  2050.0997
   1  10   5    0.8436    0.0230    59.7738    58.4360
   0  16   2    0.6888    0.0229   188.1592   179.2264
   6  15   1    0.6986    0.0227    12.3148    15.2792
   5   1   6    0.9669    0.0226   692.1352   650.8213
   0   3   5    1.2096    0.0225  2477.8374  2400.1999
   1   9   1    1.2239    0.0225  1741.5824  1704.5460
   2  10   4    0.9106    0.0224   145.1699   165.8000
   4   2   1    2.4208    0.0223  1248.1312  1177.4066
   8  10   3    0.8263    0.0222    73.4295    70.9017
  14   0   2    0.8156    0.0221   216.0412   212.3713
   7   5   5    0.9283    0.0220   144.0992   158.1691
  14   2   0    0.8343    0.0220    19.0843    16.3147
   7  12   2    0.7956    0.0219   619.0644   609.7855
   8   4   4    1.0119    0.0219     2.1985     1.9455
   3   6   4    1.1630    0.0219  1573.8028  1530.6773
   7  12   3    0.7664    0.0219   168.1216   163.9214
   1   9   4    0.9828    0.0218   910.8727   882.3755
   9   0   3    1.1171    0.0218  1367.0475  1364.0565
   8  10   0    0.8966    0.0218  1330.9937  1412.0450
   2   6   0    1.7923    0.0218     1.7432     1.1866
  12   1   1    0.9691    0.0217   262.6940   268.8698
   2   9   7    0.7321    0.0216    22.5397    26.5833
   4   0   3    1.7269    0.0216   566.3200   507.5940
   5   3   2    1.6953    0.0215  2521.4031  2571.2799
   7   3   3    1.2475    0.0215   195.4116   187.3413
  10   8   3    0.8333    0.0214   430.1107   419.9874
   7   9   2    0.9599    0.0213   711.3880   701.0654
   5   0   4    1.3228    0.0213  3358.0596  3079.7880
   2   3   5    1.1850    0.0213     2.2587     0.4586
   6   6   0    1.3599    0.0209    10.9993     9.7461
   9   0   2    1.2137    0.0207   950.5000  1008.0540
   4   9   3    1.0147    0.0207  2772.8234  2836.7368
  11   0   4    0.8909    0.0207   463.5858   444.5790
  11   3   3    0.9289    0.0206   207.6184   210.4169
  12   1   2    0.9372    0.0205    29.3572    28.3666
   3   6   5    1.0206    0.0204   328.3608   326.4269
   2   8   0    1.3721    0.0204     6.0843     5.7792
   1  11   2    0.9735    0.0203   387.1993   371.4913
   2   2   0    4.0796    0.0203     0.7193     0.1847
  11   5   2    0.9277    0.0202   707.8723   723.4224
   2  16   0    0.7004    0.0202     2.8003     2.6352
   6   9   4    0.8817    0.0199     2.0706     1.2669
  13   2   1    0.8882    0.0198   351.0386   350.2310
   4  10   7    0.6899    0.0197     3.8241     4.3154
   1   5   2    1.8212    0.0195  2206.8397  2236.5864
  11   0   1    1.0588    0.0194  1693.6903  1646.5008
   3   9   3    1.0420    0.0190    79.5883    96.6525
  12   6   2    0.8412    0.0189   364.3854   354.6870
   6   3   5    1.0305    0.0189    10.0450    14.7225
  14   4   1    0.8018    0.0188   130.2933   145.5510
  12   2   1    0.9585    0.0188     7.0079     8.4913
  12   8   5    0.6823    0.0187     0.5520     0.8582
   0  14   0    0.8061    0.0186  3233.7411  3118.0136
   4  13   3    0.7756    0.0184   513.7984   500.2481
  14   4   0    0.8082    0.0183    29.4528    25.9333
   5   5   1    1.5811    0.0183  2998.2359  3084.3729
  11   5   1    0.9585    0.0182   900.8654   917.7576
   6   1   0    1.9390    0.0182  7377.8273  8101.9955
   7   2   2    1.4422    0.0181  1900.4914  1966.6933
   6   4   5    1.0017    0.0178  2409.4559  2511.5494
   4   7   1    1.3815    0.0178   814.4271   800.0639
   7   1   5    1.0143    0.0177   618.4639   633.4002
   6   9   2    1.0040    0.0177  1455.9416  1500.0591
   5  13   3    0.7610    0.0176    61.7862    60.1632
   1   8   1    1.3683    0.0176  2526.1071  2432.6769
   6   7   7    0.7364    0.0174    15.4106    14.4614
   2   1   7    0.8989    0.0173    12.1226    15.4127
   4   6   7    0.7909    0.0171     1.2538     1.7391
   3  11   2    0.9481    0.0171   746.3772   758.8750
   7   6   4    0.9872    0.0170   632.6213   689.8061
   8   1   8    0.7009    0.0169     4.1381     3.8895
   8  14   1    0.7032    0.0169    15.6728    12.6244
   7   9   1    0.9942    0.0169   536.1531   587.7078
   8   6   0    1.1613    0.0168  3346.1189  3212.4890
  15   8   1    0.6835    0.0167   139.0647   137.0070
   8   4   2    1.2104    0.0165  1596.2462  1591.9565
   3   6   2    1.4987    0.0164  1825.5507  1821.7146
   5   9   1    1.0913    0.0163   925.9345   887.8497
   6  12   1    0.8412    0.0162   212.2689   208.8607
   3   6   1    1.6403    0.0162  3495.5440  3532.6186
   1   2   2    2.7054    0.0162  4624.9183  4386.1645
   6   0   5    1.0715    0.0162  7621.4370  7508.6778
   2   0   0    5.9049    0.0161     7.5672     6.4653
  12   6   1    0.8640    0.0160     4.1476     3.5211
   7   7   3    1.0224    0.0157   640.8145   695.7584
   9   6   4    0.8924    0.0156   933.5117   956.8884
   7   8   2    1.0250    0.0155   347.6165   329.3910
   4   9   1    1.1358    0.0155   471.7110   451.8562
   3   9   1    1.1745    0.0153  1585.4666  1440.0543
   4   6   5    0.9950    0.0152     0.5841     0.2241
   6   5   4    1.0868    0.0152     1.0449     0.3387
   7   3   5    0.9830    0.0151    75.3643    92.8864
   9   3   5    0.8894    0.0151   237.4461   256.0207
  12   3   0    0.9521    0.0150    30.5908    28.7928
   0   9   1    1.2305    0.0149   461.1115   451.9742
   8   1   5    0.9624    0.0149  1293.6199  1297.4512
  11   2   3    0.9451    0.0149   171.1295   182.4307
  11   2   2    1.0015    0.0148   265.8967   255.8257
   3   3   4    1.3770    0.0148  2634.0346  2574.3893
   8   5   6    0.8064    0.0147     3.1529     3.1304
  15   4   3    0.7144    0.0147    19.6810    19.6203
   2  10   3    0.9832    0.0145  2641.9844  2607.4786
  14   4   4    0.7211    0.0144    11.1294    11.0518
  10   5   2    0.9944    0.0144   939.4924   962.0797
   2   9   0    1.2266    0.0143  3590.0387  3383.8519
   8   4   7    0.7483    0.0143    16.8225    13.6479
   4  10   2    1.0011    0.0143  1854.6313  1856.2617
   2   4   5    1.1417    0.0140  2047.6436  1996.4462
  15   1   3    0.7369    0.0139   126.1758   124.9905
  13   1   2    0.8712    0.0139   427.7017   398.1922
   4   7   2    1.2937    0.0138   241.5107   254.5636
   4   5   0    1.7932    0.0138     5.9965     5.1345
  10   5   7    0.6877    0.0137    10.5455    11.9215
   6   5   0    1.4835    0.0137 15812.2117 16378.1338
   2  12   1    0.9191    0.0137   253.6410   247.2550
   8   3   1    1.3435    0.0137   439.9188   473.8989
  12   5   6    0.6882    0.0136     5.1430     3.3777
   1   0   8    0.7966    0.0136    61.3461    60.4541
   9   6   2    1.0198    0.0135   393.3763   445.5541
  10   1   5    0.8646    0.0135     2.0021     1.2173
   3   2   5    1.1878    0.0134   708.8533   687.5785
  12   0   1    0.9727    0.0132     1.1233     0.8176
   5   9   3    0.9826    0.0131   468.5029   447.7681
  12   5   0    0.9021    0.0130    15.3688    16.6266
  11   4   3    0.9077    0.0130   247.2509   251.7658
  12   5   4    0.7854    0.0129     5.3877     4.1682
   7   6   6    0.8121    0.0129   175.1968   177.4023
   5  10   5    0.7963    0.0128   141.9198   147.1703
  12   9   0    0.7742    0.0128     9.0587     8.6003
   8   7   6    0.7612    0.0127     7.6838     8.0362
   4   0   5    1.1724    0.0126     1.0431     0.1753
   7   7   4    0.9415    0.0126   673.4173   703.3439
   8   3   3    1.1546    0.0126  2418.9189  2265.1672
   8   1   2    1.3306    0.0126    20.3420    21.5453
  13   4   5    0.7161    0.0126    74.7774    74.4467
  10   3   0    1.1268    0.0124  2445.7101  2419.8361
   9   4   3    1.0386    0.0124   657.3573   695.2195
  14   4   2    0.7835    0.0123    18.9563    19.1052
  10   3   7    0.7091    0.0123     6.7691     7.9125
   1   5   7    0.8438    0.0122   356.4461   362.0078
   5   3   6    0.9397    0.0122   323.8887   307.3759
  14   0   0    0.8436    0.0122    14.8749    17.0286
   7   2   6    0.8890    0.0122   379.6193   363.0052
  10   4   1    1.0739    0.0121   265.7660   270.8930
   3   0   2    2.4801    0.0120 11709.6680 11704.4165
   8   1   0    1.4637    0.0120    29.4735    30.9462
  12   4   5    0.7515    0.0120    30.0752    25.9432
   9  11   5    0.6830    0.0120    61.7165    61.5002
   4   3   1    2.1827    0.0119  3381.3744  3392.5289
   1   2   8    0.7887    0.0119    17.2713    18.1181
   2   8   1    1.3415    0.0117   964.1731   932.3328
   3   4   8    0.7540    0.0116    26.9018    28.7362
  10   9   3    0.7972    0.0116    13.7893    12.5381
   9  10   3    0.7939    0.0116   321.8058   326.1117
   2   9   3    1.0629    0.0114     2.0230     1.0216
   0  11   3    0.9243    0.0113  2465.5814  2334.1917
   9   7   1    1.0050    0.0113  1701.8278  1717.5287
   3  11   5    0.7839    0.0113    69.3857    70.5546
   4   2   5    1.1479    0.0112     1.7167     1.3111
   1   7   5    0.9977    0.0112   242.4391   235.1976
   1   3   5    1.2033    0.0112   319.3425   326.0875
  10   6   1    0.9881    0.0112   372.1088   383.3201
   9   0   1    1.2853    0.0111  1584.8019  1607.2967
   3  10   3    0.9666    0.0110   280.5089   261.7091
  13   1   5    0.7387    0.0106   216.5170   208.8730
   2   5   4    1.2729    0.0105     1.5709     0.6020
   2   6   3    1.3711    0.0105  4283.7448  4246.8424
   0   2   2    2.7793    0.0103 12596.0772 11711.7177
   9  12   2    0.7434    0.0102    78.9224    80.1334
   5   4   1    1.7424    0.0102  4914.2359  5081.2511
   4   4   4    1.2573    0.0102     1.7998     1.6096
   8   9   1    0.9452    0.0101   274.2801   285.0823
   0   5   5    1.1117    0.0101  6980.8521  6887.7906
  12   0   0    0.9841    0.0101  4345.4292  4460.7091
   9   0   5    0.9153    0.0099    25.5636    28.4839
   2   3   6    1.0092    0.0099  1311.9219  1281.6231
   9   5   1    1.1169    0.0098  1099.3756  1089.7497
   5  10   1    1.0056    0.0098  1454.2396  1492.5751
   3  10   1    1.0696    0.0098  1082.9008  1025.7734
   4   5   3    1.3715    0.0098  4789.5261  4760.3770
  11  11   3    0.7005    0.0096    36.6014    38.1427
   3   1   6    1.0234    0.0096   801.5076   803.2383
  10   4   3    0.9698    0.0096  3197.6281  3337.6049
   6   2   0    1.8585    0.0095    41.8684    44.9488
   7  10   1    0.9281    0.0094  1102.5843  1118.5319
   3   6   3    1.3271    0.0093   610.7507   625.9407
   3   6   8    0.7224    0.0093    25.2174    27.5600
  14   6   2    0.7483    0.0092    44.1643    47.3032
   3   8   1    1.3002    0.0092  2821.0703  2726.9805
  13   1   3    0.8333    0.0091   295.6794   303.5585
   4   9   4    0.9354    0.0091     3.9989     6.2531
   4  11   5    0.7721    0.0091   457.3210   445.7801
  16   6   0    0.6871    0.0091   175.5521   179.1008
   3  15   3    0.6982    0.0090    15.4413    15.7574
   2   2   7    0.8904    0.0090   171.5189   163.8581
   3   3   8    0.7661    0.0090    20.9971    19.3641
  14   3   5    0.6919    0.0088     5.6620     7.7269
   1   4   6    0.9925    0.0088   721.9037   707.6774
  13   7   3    0.7419    0.0087   328.7720   331.0961
   5  11   1    0.9310    0.0087  1403.1682  1390.1906
   2  10   5    0.8372    0.0086   671.7991   664.5268
   4   3   8    0.7550    0.0086     3.7612     3.0731
   1   5   4    1.2957    0.0086  3383.4442  3306.2478
  12   6   5    0.7202    0.0085     1.5099     1.0902
   0   5   7    0.8459    0.0085   149.0269   153.3370
   2   6   8    0.7293    0.0084     4.9937     4.3390
   4   0   1    2.6800    0.0083  2162.4875  2102.9132
  15   1   1    0.7795    0.0083   193.0078   192.5386
   6  11   4    0.7905    0.0083     2.6355     2.0679
   2  13   2    0.8294    0.0083   408.1781   405.5170
   2  11   0    1.0109    0.0082  1790.3919  1638.5758
   8   0   0    1.4762    0.0081  6807.5901  6984.5386
   4   3   4    1.3158    0.0080  1213.7997  1217.7488
   1   6   6    0.9236    0.0079   292.4968   289.6491
  10  12   0    0.7357    0.0078     3.3011     4.3939
  11   2   6    0.7492    0.0077    65.7519    66.7879
   9   9   5    0.7393    0.0076    17.4983    19.3014
   6   2   6    0.9237    0.0076     8.7968     5.4916
   9   8   1    0.9501    0.0075  1342.3745  1398.3192
   2   5   3    1.4981    0.0075   341.9587   323.2930
   6   1   2    1.6574    0.0075  3940.1946  4152.9201
  16   2   3    0.6921    0.0074    19.3127    15.7938
  13   7   2    0.7682    0.0074   398.2137   399.0891
   4  12   2    0.8628    0.0074   566.8633   542.0444
   5   7   2    1.2291    0.0073  1401.3364  1372.6421
   3   0   3    1.8727    0.0072  3676.3726  3387.5416
   3   8   4    1.0210    0.0072  1721.8226  1742.4494
   7  11   1    0.8685    0.0072   268.9264   273.8647
  14   6   1    0.7642    0.0072    60.3512    61.0765
   1   0   6    1.0602    0.0072   645.4561   585.9105
   3   1   4    1.4671    0.0071  3664.5748  3411.4860
   5   2   5    1.1020    0.0071   246.3401   267.9551
   2   4   2    1.9907    0.0070    11.7847    12.4470
   3   4   4    1.3104    0.0069  1638.6759  1627.1795
   3   1   1    3.2126    0.0069  6954.4780  7062.4639
  10   1   0    1.1746    0.0069  3416.8486  3324.2100
   5   7   4    1.0227    0.0067  1316.7658  1339.3900
   5   6   8    0.7017    0.0067    10.5229    11.5172
   5   2   6    0.9565    0.0067   862.3595   851.4552
   1   7   6    0.8858    0.0066   341.4614   336.9478
   6   8   3    1.0095    0.0066  3631.9376  3667.6342
  14   2   1    0.8273    0.0065   105.0322   100.2542
  12   2   5    0.7723    0.0065     7.8151     7.4220
   9   5   5    0.8482    0.0064    71.5178    72.7575
   1   6   8    0.7335    0.0063    36.0188    41.5232
   7   8   4    0.8959    0.0062   498.1969   499.1727
   9   0   8    0.6821    0.0060     1.2660     0.6676
   5   7   8    0.6847    0.0059     0.8082     1.7927
   7   1   2    1.4789    0.0059  2250.8454  2380.4699
   3  11   1    0.9810    0.0058  1747.6708  1733.2762
   6   4   1    1.5651    0.0058   960.8006   979.0142
   1   6   3    1.3997    0.0057   648.7180   636.1364
   6   1   3    1.4336    0.0056     7.7272     8.3495
   9   3   1    1.2163    0.0055  1613.1267  1684.4323
   9   4   6    0.7933    0.0055   173.8684   175.7962
   5   3   8    0.7415    0.0055     1.3053     1.3806
   3   2   1    2.8814    0.0054 10012.9123 10110.9186
   2   5   6    0.9503    0.0054   774.4663   772.2157
   3   8   2    1.2262    0.0053  1029.0636   999.0935
   8   8   0    1.0199    0.0052  3962.3456  4108.5173
  11   3   1    1.0192    0.0052   522.8333   507.7553
   8   8   2    0.9716    0.0050   796.9925   815.6974
   8  10   5    0.7339    0.0050     0.7377     0.4933
   4   3   5    1.1193    0.0050  2220.4473  2162.2129
   3   0   5    1.2150    0.0049   741.0582   682.8097
   7   1   3    1.3133    0.0049  1159.1735  1167.5549
   7   9   5    0.7906    0.0048   241.7777   249.5862
   3  12   5    0.7437    0.0048    59.9503    58.8728
   8   2   0    1.4282    0.0048  5955.1021  6406.9768
   5  12   2    0.8428    0.0047   435.8577   395.7142
   0   1   5    1.2693    0.0047  3986.8598  3791.1814
   2  11   2    0.9637    0.0047   978.7774   962.5210
  12   4   4    0.8031    0.0046     0.7271     0.8013
   1   9   2    1.1616    0.0045  1331.5953  1280.0448
  14   5   3    0.7408    0.0044    17.2913    15.1099
   0  10   0    1.1286    0.0044  9877.2066  9480.6775
   5   3   1    1.9089    0.0044  7227.7524  7462.6531
   5  13   4    0.7258    0.0044   145.8418   152.1067
   4   1   5    1.1661    0.0044  2492.8469  2362.5029
  10  11   3    0.7279    0.0043     3.8026     3.4126
  13   7   1    0.7854    0.0043   178.4696   188.4593
   8   3   2    1.2623    0.0043    95.8673   106.2283
   2   4   3    1.6332    0.0043  7041.8465  7077.6327
   7   4   2    1.3188    0.0043  2291.6511  2297.1892
  12  10   2    0.7225    0.0043   155.3877   154.4269
   5   1   5    1.1181    0.0043   216.3985   192.7598
  10   4   6    0.7614    0.0042     1.1915     0.5490
  11   2   1    1.0406    0.0042  1700.9818  1655.4451
   5   1   4    1.3138    0.0041  2247.5692  2099.8476
  14   8   2    0.7061    0.0041    13.8001    11.8196
   5   6   4    1.0821    0.0041  1104.9374  1104.3086
  10   5   3    0.9391    0.0041     6.3409     8.4025
  12   9   2    0.7524    0.0041     5.3646     3.1835
   1   7   4    1.1293    0.0041   926.0165   909.6579
  10   0   1    1.1613    0.0040   754.0957   790.1826
   8   4   3    1.1145    0.0040    61.1214    58.0209
  12   2   0    0.9695    0.0039  1239.8149  1203.4971
   4   4   1    1.9431    0.0039  1172.1479  1110.7103
  14   4   3    0.7556    0.0039   262.4874   262.9911
  10   0   3    1.0327    0.0039  2237.0020  2231.1414
   8   5   3    1.0686    0.0039  2533.2278  2568.3158
  10   8   6    0.6897    0.0039     1.0943     0.3055
   5   4   5    1.0439    0.0038   241.9583   267.2756
  10   9   5    0.7132    0.0038     1.4374     0.8517
   8   7   1    1.0733    0.0038   381.8336   383.0787
   0  14   4    0.7196    0.0037     1.5937     1.2711
   6   3   2    1.5306    0.0037  7487.6527  7597.1506
   9   2   4    0.9978    0.0037  1746.5474  1730.9306
  12   2   4    0.8287    0.0036     1.8548     1.4079
   4   9   2    1.0855    0.0035     1.5252     1.0456
   4  13   2    0.8059    0.0035     4.8407     5.8906
  12   1   0    0.9804    0.0035    22.8754    23.2150
   6   0   6    0.9363    0.0035     0.6955     0.6366
   9  10   1    0.8481    0.0034   249.7026   232.8340
   5   1   3    1.5661    0.0034  1840.0241  1747.7393
   6   4   2    1.4407    0.0033    29.3675    34.1220
   6  13   4    0.7112    0.0032     2.6356     2.7587
  16   2   1    0.7271    0.0031     0.9033     0.4168
   1   5   5    1.1068    0.0031   645.8712   633.7080
   0   6   4    1.2173    0.0030     4.9493     4.8491
   9   3   2    1.1551    0.0030   353.7800   353.6504
  13   1   1    0.8965    0.0029   442.4830   425.0649
  13   3   1    0.8747    0.0029   300.1447   307.4686
   3   7   1    1.4529    0.0029  3793.6474  3748.7123
   1   7   3    1.2778    0.0028   787.7030   759.0194
  10   2   3    1.0159    0.0028  1196.3154  1187.8706
  13   6   5    0.6889    0.0028    22.6156    16.9540
   4  12   5    0.7336    0.0027     1.3523     0.8167
  12   4   3    0.8517    0.0027     3.6356     3.8770
   8   0   5    0.9660    0.0027    33.7700    36.0947
   8   9   3    0.8719    0.0027   965.9662   891.8965
   8  12   4    0.7104    0.0026     1.1310     0.5390
   7   3   2    1.3867    0.0026  2319.8984  2312.7869
  11   4   1    0.9913    0.0026   597.6229   600.6708
   2   1   4    1.5272    0.0026     1.7614     0.7462
  14   8   0    0.7240    0.0026    10.9266     9.0291
   3   8   8    0.6843    0.0025     6.5329     6.8081
  12   1   6    0.7212    0.0025    33.7293    31.8277
   4   6   1    1.5396    0.0025   220.5204   177.7734
   1  14   3    0.7524    0.0025    51.3626    49.5369
   7   1   8    0.7202    0.0024     0.4396     0.2955
  14   9   1    0.6958    0.0024     3.7300     3.3843
  10   7   0    0.9527    0.0024  4628.4562  4696.0451
   6   2   5    1.0527    0.0023  1625.0471  1658.5748
   8  12   1    0.7872    0.0023     0.8366     0.1296
   8   7   3    0.9694    0.0022  1047.9617  1082.9175
   8  11   0    0.8425    0.0022     1.1696     1.2598
   8   6   2    1.0914    0.0022  1469.8240  1521.5335
   3   0   4    1.4797    0.0021  3296.6551  3047.1434
   1   3   8    0.7793    0.0021    14.2431    14.7508
   3   5   3    1.4412    0.0021  1094.4712  1028.7718
  12   7   0    0.8400    0.0021    22.9419    23.7315
   6   1   4    1.2326    0.0021     2.1519     0.7033
   2   9   4    0.9727    0.0021     0.9181     0.3504
   2  11   4    0.8541    0.0020     1.6942     0.9322
   2   1   3    1.9720    0.0020    20.8224    19.8212
   5  12   5    0.7212    0.0019    26.2799    25.1031
  12   9   4    0.6966    0.0019     3.5201     4.7384
   4   1   8    0.7689    0.0019     0.9281     0.2058
   8   0   2    1.3400    0.0018  2346.3075  2470.5714
   4  12   1    0.8874    0.0018     1.0133     0.6213
   6   4   8    0.7156    0.0018     1.4600     0.6654
   5   4   2    1.5754    0.0018  3381.2989  3405.4376
   5   3   3    1.4578    0.0018   432.4438   436.3735
   2  10   0    1.1085    0.0018     1.5934     1.0640
   4   0   2    2.1679    0.0018  8128.9301  8107.8488
   4  13   0    0.8329    0.0017     0.8153     0.1450
  10   6   0    1.0002    0.0017    17.8994    18.0940
  11   6   3    0.8541    0.0017   278.2284   273.0173
   6   2   8    0.7336    0.0017     1.2996     0.6216
  10   2   1    1.1375    0.0016   631.9775   632.3837
   2   5   1    2.0021    0.0016    17.5126    17.8625
  11  10   3    0.7306    0.0016   181.0027   177.5296
   8   8   4    0.8595    0.0016     0.3663     0.3784
   8   3   8    0.6903    0.0016     1.2725     0.8051
   1   1   1    5.0294    0.0016  7850.9787  7142.4370
   5   0   5    1.1236    0.0016   882.6183   840.6702
  10  10   5    0.6876    0.0016   186.9305   178.6645
  13   3   2    0.8511    0.0016   189.0935   176.0213
   1  16   2    0.6876    0.0016    69.2177    67.5010
   7   0   8    0.7217    0.0015     0.3137     0.6152
   2   4   8    0.7618    0.0015     1.1377     1.1408
  15   0   1    0.7814    0.0015   212.7531   197.4103
  12   3   5    0.7634    0.0015   393.6172   376.1934
   2   2   5    1.2191    0.0015  3391.8711  3162.0741
  12  11   0    0.7102    0.0014     8.2120     8.0587
  13   3   3    0.8157    0.0014   156.8057   159.6264
   4  15   0    0.7291    0.0014     0.7629     1.2114
   1  10   3    0.9936    0.0014   394.6120   386.1114
   2  15   3    0.7043    0.0014     0.3833     0.1665
   3   4   7    0.8478    0.0014   338.1975   327.2152
   6   2   3    1.4001    0.0013  6606.7467  6498.1505
   7   6   2    1.1688    0.0013   901.4177   921.5831
   6  13   3    0.7442    0.0013     1.1607     0.8166
   6   9   5    0.8146    0.0012    24.9627    26.5062
  14   6   0    0.7697    0.0012    11.8410    10.0868
   9   2   3    1.0958    0.0012   335.9941   310.2191
  10  10   0    0.8159    0.0012     6.9627     6.3573
   0   8   0    1.4107    0.0011  9048.1268  9033.6672
   4   3   0    2.3226    0.0011     2.7484     1.2117
   4  10   5    0.8131    0.0011     4.3530     4.6468
   5   0   2    1.8990    0.0011  6174.8209  6407.6821
   3  11   4    0.8431    0.0011   508.3247   492.3986
  13   5   2    0.8149    0.0010    91.6178    91.9546
   7   4   3    1.1973    0.0010   168.2205   158.6254
   6   7   2    1.1618    0.0010  3780.1845  3739.7790
   9   2   5    0.9035    0.0010   112.8908   105.3742
   7   0   7    0.8026    0.0010   317.8764   292.9438
   4   1   3    1.7070    0.0010  8467.4308  8387.7331
   6   0   4    1.2400    0.0009     1.8329     0.0628
   5   8   3    1.0527    0.0009   222.2393   254.9655
   9   3   4    0.9789    0.0009  1865.6877  1870.7986
   3   7   4    1.0902    0.0009  2086.1980  2017.3973
   9   2   1    1.2532    0.0009  2067.1188  2096.4727
   1   6   4    1.2109    0.0009  1968.4676  1910.9292
   4   6   4    1.1254    0.0009     0.9407     0.3537
   6  13   0    0.7943    0.0008   644.6099   612.4706
   9   6   1    1.0612    0.0008   964.9201   999.7800
   9   1   4    1.0097    0.0008   714.3630   727.8965
   3   1   7    0.8861    0.0008   366.7489   342.7193
  10   5   4    0.8752    0.0008     0.7612     0.0638
   7   5   8    0.6874    0.0008    -0.2876     0.4873
   8   9   0    0.9557    0.0008    24.3410    24.2417
   4  11   3    0.8821    0.0008   768.0266   755.9015
   6  10   0    0.9791    0.0008     8.6491     8.6004
   3   0   7    0.8889    0.0007   552.6670   515.2657
   6  10   4    0.8347    0.0007     1.9118     1.6066
  16   5   2    0.6852    0.0006    23.9182    24.7230
   6   5   5    0.9680    0.0006    11.9801    12.3695
  14   2   2    0.8072    0.0006     1.6206     1.8687
  14   1   1    0.8340    0.0006     4.1321     4.2689
   8  12   3    0.7433    0.0006     2.5587     2.2032
   3   0   6    1.0276    0.0006   866.5687   781.3591
   3  13   2    0.8194    0.0006   229.3270   226.2110
   1   8   8    0.6936    0.0006     3.3451     2.7819
   2   4   4    1.3527    0.0006     0.6960     0.1006
   7   5   4    1.0315    0.0006   898.5272   939.6336
   4  11   0    0.9691    0.0006     9.1266     8.7787
   1  12   1    0.9276    0.0005   584.2676   575.2068
  11   9   5    0.6874    0.0005    15.0632    11.6367
   6   6   8    0.6885    0.0005    -0.6617     0.2672
   6   3   6    0.9086    0.0005   498.6831   495.1544
   4  14   4    0.6992    0.0005     0.6847     0.3086
   2  13   4    0.7564    0.0005     1.5563     0.6559
  16   0   3    0.6974    0.0005    31.5907    27.9471
   0   0   4    1.5968    0.0005     2.8672     0.3858
   2  14   0    0.7987    0.0005     5.3578     5.1974
   4  11   1    0.9582    0.0005   479.4159   467.7837
   0  12   4    0.8104    0.0005     1.1062     0.2084
  10   9   4    0.7570    0.0005     0.2414     0.0707
   2   0   3    2.0028    0.0004 10017.3936  9627.0717
  10   7   4    0.8182    0.0004     0.3608     0.0819
   3   8   5    0.9206    0.0004   665.1069   683.2849
   2  13   5    0.7128    0.0004     1.1981     0.7084
   4   8   4    0.9953    0.0004     3.1945     2.4562
   3  10   2    1.0272    0.0004  1016.1797   971.3182
   8   6   7    0.7175    0.0004     1.3780     1.8816
   9   7   4    0.8582    0.0004   423.5413   436.0051
   6  14   0    0.7460    0.0003     0.9920     0.9786
   5   8   2    1.1325    0.0003  1273.0453  1256.4146
   9   5   2    1.0690    0.0003  1271.4301  1250.3142
   2   9   1    1.2046    0.0003     0.2414     2.4622
  10   9   1    0.8520    0.0003     0.3534     1.2602
   8   8   5    0.7970    0.0003    33.8078    37.2637
  14   8   1    0.7194    0.0003    40.0450    37.8819
   6   1   7    0.8256    0.0003     2.0798     1.6885
   4   2   4    1.3629    0.0003     1.2109     0.6031
   3   1   8    0.7806    0.0003    21.6598    20.7793
   4  10   4    0.8798    0.0003     0.4758     0.1897
   0   8   4    1.0572    0.0003     6.0018     6.5574
  10   4   4    0.8999    0.0003    18.5717    17.5278
   9   1   2    1.2068    0.0003   695.9210   706.0050
   3   8   3    1.1268    0.0002   596.2055   573.6416
   6   7   4    0.9829    0.0002     0.2575     0.0283
   0   4   4    1.3897    0.0002     2.6667     2.1488
   6  12   0    0.8486    0.0002     4.8705     3.7720
   6   6   6    0.8382    0.0002     8.0047     8.1065
  11   1   1    1.0541    0.0002  1162.8721  1148.8606
   5   6   5    0.9646    0.0002   247.5596   252.1887
   6   0   8    0.7398    0.0002     1.0874     0.5447
   4   9   6    0.7825    0.0002     3.1302     2.2469
  10   7   3    0.8696    0.0002    15.0744    14.1371
   4  15   2    0.7108    0.0002     0.3346     0.2875
   4   5   8    0.7294    0.0002     0.7641     0.1726
   4   2   7    0.8615    0.0002    50.4226    51.4358
  10   8   0    0.9056    0.0002     5.8291     5.4245
   8  13   0    0.7483    0.0002     4.5567     5.0752
   5   8   7    0.7288    0.0002   123.8541   129.4875
   4  16   1    0.6821    0.0001    -0.0198     1.9263
   2   7   0    1.5553    0.0001  9495.0746  9450.1898
   8   6   4    0.9392    0.0001     3.7969     3.4521
   1   0   1    5.6181    0.0001  7013.0747  6733.1020
   1   3   4    1.4586    0.0001  4079.8114  3966.7489
   1   2   3    1.9642    0.0001   876.5039   843.1298
   0   2   4    1.5364    0.0001     1.7320     0.9188
  14   5   4    0.7082    0.0001    -0.0066     0.5069
   6  11   5    0.7411    0.0001     3.0007     0.7629
   2   2   8    0.7835    0.0001     1.3046     0.3205
   9   4   5    0.8706    0.0001    29.0862    26.4751
   6   9   0    1.0576    0.0001  2474.9125  2562.6752
   5   2   8    0.7496    0.0001     0.9251     1.2549
   6   4   4    1.1352    0.0001     8.6784     7.7954
  10  11   4    0.6969    0.0001     1.3753     0.3952
  12   6   4    0.7653    0.0001     3.9192     3.2327
   1   1   5    1.2620    0.0001   975.1397   915.1176
   4   1   6    0.9975    0.0001    50.5014    35.3441
   7   7   2    1.0950    0.0001  2671.0833  2710.9795
   7   5   6    0.8362    0.0001   213.8627   207.9204
   0   7   3    1.2853    0.0001  5105.5663  4989.6905
  14   3   4    0.7316    0.0001    -0.6467     0.1086
   2   0   6    1.0476    0.0001    21.5804    25.2755
   8  13   2    0.7286    0.0001     3.1979     1.9072
  10  11   0    0.7745    0.0001   433.1242   435.1611
  11   6   5    0.7531    0.0001    58.3129    57.9641
   9   5   3    1.0012    0.0001   119.8057   104.2074
  10   1   4    0.9462    0.0001     0.3318     0.0725
   0   8   2    1.2904    0.0000  3466.3076  3394.2924
   6   9   3    0.9472    0.0000     4.1017     3.5075
   1   4   4    1.3801    0.0000  4336.3882  4212.8439
   8   2   4    1.0645    0.0000     2.0174     1.5518
  12   8   4    0.7203    0.0000    -0.0454     0.0451
   8  10   4    0.7818    0.0000     1.8235     1.7787
   9   1   1    1.2771    0.0000  2587.1221  2645.1919
   4  12   3    0.8259    0.0000     1.7821     0.6348
   4   7   8    0.6953    0.0000     2.2034     0.6244
   1   1   2    2.9739    0.0000  7387.7002  6637.4895
   2   7   4    1.1142    0.0000     0.4644     0.0466
   2  12   0    0.9288    0.0000     1.0418     0.0495
  13   0   1    0.8994    0.0000   259.9366   249.3720
   2   8   8    0.6901    0.0000    -0.4569     0.0641
   4   1   4    1.3938    0.0000    26.3515    43.0478
  15   0   2    0.7644    0.0000   442.9783   420.8402
   4  11   4    0.8285    0.0000     5.1454     4.3500
  10   3   4    0.9206    0.0000     0.5231     0.0075
   2  11   5    0.7927    0.0000     1.1798     0.2155
   4   4   3    1.4729    0.0000    12.5776    12.1709
   6   7   3    1.0762    0.0000    23.7699    26.2497
   0  10   4    0.9216    0.0000     0.7369     0.0019
   8   9   4    0.8201    0.0000     9.6935     8.6101
   7   9   4    0.8514    0.0000   518.4385   509.7503
   2   1   6    1.0431    0.0000  1230.3948  1150.4915
   4   8   7    0.7416    0.0000     2.0057     1.2961
   6   9   7    0.6909    0.0000     1.2798     0.7944
   2   6   6    0.9152    0.0000    37.0063    40.6594
   4  12   4    0.7815    0.0000     0.2102     0.0080
  14   1   4    0.7442    0.0000     0.5230     0.0535
   4   0   4    1.4045    0.0000     1.4195     0.9981
  10  12   2    0.7169    0.0000     1.5454     1.3770
