# Supplementary material for: Refinement of anomalous dispersion correction parameters in single-crystal structure determinations
Source: IUCrJ. 2022 Jul 20;9(Pt 5):604–9. doi: 10.1107/S2052252522006844 (PMC9438505; doi:10.1107/S2052252522006844)
Supplement: Supplementary file 3 [file m-09-00604-sup3.zip › leverage_fdp_20040.txt]

   1   3   1    3.1291  100.0000   144.1889   150.5361
   0   3   1    3.2448   39.7717    66.9211    67.5073
   3   7   3    1.2231   34.2102    21.8859    23.3974
   3   1   5    1.2094   33.4541    24.9206    24.6246
   1   0   5    1.2714   32.7437    19.2851    17.9792
   5   6   3    1.2117   32.6091    16.0894    16.2689
   1   8   5    0.9449   29.1992    14.4172    14.8082
   1   5   3    1.5372   22.6490    44.5444    37.6248
   9   1   3    1.1128   19.1183    18.6688    19.4877
   3   9   5    0.8735   18.6645    11.7231    11.9670
   5  10   3    0.9196   18.0659    18.9349    16.8643
   9   7   3    0.9191   17.1122    13.2871    14.4838
   3   7   2    1.3531   13.5826   146.1733   140.6955
  10   0   5    0.8681   13.3971   174.1455   175.2574
  11   4   2    0.9582    8.5277    54.7798    55.3738
   5   4   3    1.3809    8.0375    87.5243    86.8708
   7   3   6    0.8765    6.0756    76.6135    78.6360
   7   8   5    0.8266    3.8128    19.5795    17.6346
   7   0   3    1.3236    3.7194   212.9498   224.2947
   7   6   3    1.0828    3.6794    39.4108    34.4402
   5   0   3    1.5830    3.4000   140.5993   116.0922
  11   1   3    0.9561    3.3572    15.5977    16.6583
  13   8   3    0.7196    3.2612     6.0580     6.2924
   1   5   6    0.9607    3.1752   122.3672   114.6072
   6   7   0    1.2485    3.0451   842.7617   824.5045
   7  10   3    0.8593    2.9735    23.2827    21.8585
   3   7   5    0.9714    2.9482    32.1711    30.9741
   4   0   0    2.9553    2.8812  3651.8730  3494.6912
   3   5   5    1.0710    2.3888    34.9234    34.5435
  11   9   3    0.7623    2.2377     6.8258     8.3492
   0   0   2    3.1970    2.1871   984.6796   937.8875
   1   0   2    3.0861    2.0015  1052.8439   869.0338
  11   7   2    0.8614    1.9741   122.9507   119.3247
  13   0   3    0.8364    1.8226    16.4295    18.0722
  10   5   0    1.0474    1.7937   578.6748   599.9059
   9   9   3    0.8350    1.7468    22.0920    20.9196
   1  10   2    1.0609    1.6968   209.6034   200.7087
  11   7   5    0.7330    1.6014     7.5210     7.5587
   3  12   2    0.8803    1.4329   130.3784   124.5184
   5   0   7    0.8521    1.3843   170.4349   160.7851
   1   8   6    0.8484    1.1764   128.2096   126.7984
   5   4   4    1.1990    1.0937   609.6995   604.6629
   5   5   2    1.4546    1.0309   285.4987   324.8239
   4   7   7    0.7677    1.0088    48.6572    50.4399
   0   2   6    1.0472    0.8404   443.9698   396.2687
   3  12   3    0.8413    0.8326    34.6820    33.0055
   1  11   6    0.7381    0.8151    79.2290    82.8569
   0   7   5    1.0023    0.8131   800.4325   781.6546
  11   7   3    0.8248    0.7836    17.6700    16.4735
  10   3   2    1.0636    0.7479   423.6886   430.7959
  11  10   2    0.7565    0.7454    52.7023    56.2215
   6   6   2    1.2524    0.7413    35.6058    21.3040
  12   8   3    0.7555    0.6968     7.6956     7.4002
  11   5   3    0.8832    0.6778    23.2466    26.0970
   1   8   3    1.1714    0.6759    79.3195    72.5972
   4   1   0    2.8591    0.6723     0.9786     1.1397
   4   5   5    1.0415    0.6464   849.9127   864.0621
   1   2   6    1.0431    0.6409   257.8784   250.1388
  11   4   5    0.7899    0.6335    30.1618    29.2576
   7   5   2    1.2458    0.6254   372.4680   363.7001
  12   6   3    0.8077    0.6108     4.8289     3.9659
  12   3   2    0.9133    0.6107    47.8625    54.6334
   1   1   3    2.0623    0.5905   180.4316   185.1140
   8   7   2    1.0316    0.5601   132.7554   152.0069
   0  10   2    1.0652    0.5558   612.6662   578.8338
  12   8   1    0.8016    0.5263    50.2064    59.0193
   5   3   4    1.2492    0.5242   597.8255   597.6142
   6   8   2    1.0803    0.5121   105.4930   114.6766
  13   6   3    0.7644    0.5017    10.1428     9.9990
   0   4   8    0.7691    0.5010   403.1682   426.5479
   9   7   2    0.9706    0.4878   142.6688   135.1560
  12   5   2    0.8690    0.4877    85.5319    86.5576
   9   1   5    0.9133    0.4853    50.9054    45.6685
   1   2   5    1.2404    0.4835    98.2562    85.1147
   4   6   0    1.5880    0.4590  1602.7294  1875.9576
   6  14   2    0.7272    0.4564    12.3302    14.2756
   4  13   4    0.7392    0.4421    85.3006    93.8932
   4  10   0    1.0553    0.4402  1082.6604  1052.7331
   6  13   1    0.7890    0.4401    42.4875    45.6982
   2   5   5    1.0937    0.4398    14.5181    15.4290
   3   4   5    1.1172    0.4323    86.9844    89.2031
   4  11   2    0.9283    0.4216    59.7295    65.4761
   2  14   2    0.7757    0.4139    93.6178    94.3893
  12   3   4    0.8186    0.4134   146.6189   151.6337
  10   7   2    0.9139    0.3861   328.6369   344.5989
  12   0   3    0.8942    0.3822    46.0037    42.6047
   8  10   1    0.8888    0.3805   394.3111   402.5908
  12   7   4    0.7442    0.3798   128.8017   127.5562
   6  11   1    0.9016    0.3732   146.6872   139.7334
  12  10   1    0.7375    0.3679    86.6831    90.4902
   3   2   7    0.8790    0.3600   337.9662   321.1227
  13   0   2    0.8746    0.3548   166.2655   153.2109
   2  13   1    0.8521    0.3420   489.1660   487.7603
   1  14   2    0.7807    0.3236   132.0472   132.1313
   7   2   1    1.5685    0.3188   942.4436  1090.7487
  12   3   6    0.7104    0.3145    43.9145    47.1551
   4   0   7    0.8727    0.3070   137.6754   128.3225
  12  11   2    0.6940    0.3045    20.4694    23.8111
  12   4   1    0.9205    0.3030   298.4021   318.6672
   4   1   7    0.8701    0.2994   103.4337   101.0921
   3   1   2    2.4248    0.2992   917.7094   995.0245
   0  15   3    0.7101    0.2981   347.1970   332.1045
  14   3   1    0.8172    0.2960   316.4257   346.6047
   4   2   3    1.6530    0.2926     3.9779     2.2669
   3   2   2    2.2728    0.2852   677.1701   723.6914
   4  14   0    0.7785    0.2747   503.3633   520.2319
   2  12   6    0.7006    0.2739    24.5505    25.4578
   6   8   1    1.1297    0.2730   176.5902   181.0473
   4   3   3    1.5711    0.2715  1692.5631  1887.2507
   7   8   3    0.9657    0.2698    62.2491    61.3377
   5   7   7    0.7535    0.2627   218.8242   220.5144
   8   2   7    0.7697    0.2608    42.2273    39.2114
   3   3   3    1.6782    0.2510   249.0633   263.6801
   6   5   1    1.4465    0.2460    66.9118    76.9870
   3   7   7    0.7792    0.2441   192.9818   205.3528
   2  15   1    0.7421    0.2423    93.9763    99.9125
  10   4   4    0.9008    0.2383    18.3881    17.5470
  10  10   4    0.7273    0.2330    53.0068    48.8060
   6  10   3    0.8904    0.2320   676.7388   652.0069
   1  10   7    0.7090    0.2206   518.4804   552.2392
   6   4   3    1.2877    0.2177  1559.7369  1549.6291
   2   7   7    0.7878    0.2155    49.8294    50.5328
   8   0   7    0.7770    0.2135   158.3800   166.6100
   8  11   2    0.8154    0.2117   146.7189   149.1098
  12   1   4    0.8363    0.2112    61.4758    57.9626
   0  12   0    0.9415    0.2098  1167.1353  1086.5606
   5   8   1    1.1911    0.2095   621.1264   612.9517
   7   0   6    0.9012    0.2081   165.5261   158.2855
   8   0   8    0.7030    0.2078   966.1181  1025.0426
  14   7   1    0.7431    0.2074   113.4567   118.5795
   6   4   4    1.1364    0.2060     9.2244     7.7314
   8   7   4    0.9005    0.2049   577.4617   569.0268
   8   2   3    1.1872    0.2010    75.6689    75.8330
  10  12   1    0.7316    0.2010   122.6033   134.6098
   7   3   4    1.1094    0.1985   972.1932   976.0085
   1   6   5    1.0537    0.1969    74.2169    76.0452
   9   2   2    1.1878    0.1964   369.0884   381.7987
   6   1   8    0.7390    0.1963   394.9659   414.6781
   5  12   4    0.7673    0.1932   255.1994   256.5371
   8   6   1    1.1437    0.1872    58.1110    45.2090
   5  14   3    0.7189    0.1843    21.4703    24.9825
   1   6   2    1.6074    0.1816   572.7560   630.4763
   6   8   7    0.7147    0.1810   137.5494   146.8441
   2   0   5    1.2499    0.1788  1688.3967  1570.8802
   1   3   6    1.0216    0.1782   304.2921   289.6927
   6   0   0    1.9702    0.1782    12.0084    12.1325
  10   7   1    0.9432    0.1766    74.5822    61.2001
  15   7   1    0.7039    0.1761   285.0021   278.2720
   2  11   1    0.9994    0.1756   349.6216   324.9491
  10  10   2    0.7913    0.1748     7.1865     7.6844
  16   4   1    0.7104    0.1742    10.5550    12.8329
   9  10   5    0.7116    0.1731    31.3347    30.6938
   6  12   4    0.7501    0.1724    19.3535    25.2265
  10   0   2    1.1088    0.1717     5.6342     9.1948
   4   5   6    0.9163    0.1711    11.4074     9.2280
   2   2   2    2.5173    0.1676     1.8700     1.2732
   9   3   6    0.8083    0.1675   564.9856   572.2187
   6   0   7    0.8287    0.1671    92.6145    87.6845
   9   6   5    0.8239    0.1662    74.8244    77.4898
   2   6   4    1.1935    0.1621     2.4589     5.9882
   5   5   7    0.7972    0.1619   694.0817   711.4815
  10   4   2    1.0321    0.1584     5.5252     6.9358
   9   7   6    0.7364    0.1575   283.8067   297.2902
   2   5   0    2.1105    0.1555  3727.8762  3951.4613
  12   7   2    0.8132    0.1555   104.2953   106.2032
   2   3   2    2.2532    0.1544  2248.6972  2397.5204
   7   9   6    0.7321    0.1535   307.1384   309.9447
   4   8   5    0.9026    0.1529     5.9616     7.1248
   2  12   2    0.8927    0.1511   119.8085   129.9385
   8   4   5    0.9148    0.1498     1.2775     0.8078
   8   4   7    0.7491    0.1498    16.1438    12.0840
   8   8   1    1.0082    0.1497   457.2673   498.0677
   3   4   6    0.9666    0.1488   281.4728   270.6673
   8   5   7    0.7347    0.1484   155.5846   158.1419
   4   9   7    0.7165    0.1462    55.2967    55.9846
   2  12   4    0.8037    0.1436   157.6899   158.5618
   7   2   7    0.7954    0.1432  1064.6376  1042.2789
  15   3   3    0.7253    0.1428    13.1039    12.2667
   1   7   7    0.7932    0.1414  1297.6300  1331.2415
   6   8   6    0.7810    0.1412    15.2701    15.2087
   1  11   1    1.0103    0.1401   551.4033   531.9997
   8  13   1    0.7440    0.1393   158.6703   164.6415
   4   8   0    1.2742    0.1391  1954.7419  1946.6454
   8   3   0    1.3755    0.1387    28.6698    32.5465
   2   7   8    0.7110    0.1387   943.6745   984.8588
  11   3   5    0.8038    0.1381   142.9050   133.4217
   6   2   2    1.6079    0.1370     5.1258     1.1100
   7   8   1    1.0681    0.1365   621.5871   624.8680
  13   6   4    0.7288    0.1364   556.2776   538.7562
   4  16   0    0.6868    0.1342   352.5150   346.9958
   6   5   7    0.7780    0.1341    34.5691    37.2615
  10   3   1    1.1107    0.1331    78.5688    87.5388
   3   2   8    0.7759    0.1318    19.8414    20.9502
   2   5   7    0.8383    0.1317   329.5246   350.7599
   5  11   4    0.8116    0.1309   277.1881   277.1351
   2   5   8    0.7475    0.1308  1280.5624  1331.7103
   3   3   9    0.6874    0.1296   381.6237   411.9814
   3   5   8    0.7401    0.1278    22.5095    23.3125
  13   7   4    0.7098    0.1274   374.9224   366.3669
   0   3   7    0.8877    0.1272   567.5708   574.7069
   3   8   7    0.7528    0.1271   213.6155   228.7614
  10   2   2    1.0880    0.1268    47.8578    48.8860
   4   3   6    0.9687    0.1267   175.5283   191.8098
  11   7   4    0.7806    0.1260   740.1871   734.6600
   2  10   7    0.7052    0.1232   144.8846   157.3979
   6   9   1    1.0444    0.1203     3.8039    12.5067
  14   6   3    0.7246    0.1200   793.2889   808.2624
  14   0   4    0.7466    0.1199   104.5110   100.5869
   8   3   4    1.0427    0.1198   917.0529   929.3098
   0  13   1    0.8611    0.1193   115.5964   113.4375
  14   4   4    0.7218    0.1189    12.5156    11.1465
  14   2   3    0.7775    0.1186   919.1815   873.7575
  13   1   4    0.7885    0.1176   585.6248   548.3004
   2  10   2    1.0483    0.1164   189.4635   179.6399
   1   5   8    0.7520    0.1155    42.0187    43.8262
   4   8   1    1.2496    0.1140   507.7670   524.0227
   4   4   8    0.7443    0.1138  1908.7374  1959.2208
  10   2   0    1.1571    0.1123    11.3528    11.6062
   8   5   6    0.8073    0.1120     3.9322     4.5427
   2  10   6    0.7686    0.1118   128.3176   132.8509
   7  10   5    0.7569    0.1115   154.5728   158.5452
   4   7   0    1.4165    0.1112     4.3768     4.1015
   4   3   7    0.8502    0.1108   134.0078   126.3374
   1   9   7    0.7371    0.1103   627.6286   670.2898
   8   4   1    1.2827    0.1102   741.9287   745.0953
   0   7   7    0.7949    0.1098   533.2333   550.3068
   0   2   8    0.7914    0.1087  1795.5850  1742.8600
   8   1   6    0.8618    0.1086    14.7881    13.3191
  13  10   1    0.7041    0.1085   326.8038   343.1707
   3  13   4    0.7496    0.1079   685.9028   678.2528
   1  12   5    0.7566    0.1074   124.6588   126.5849
   8   8   3    0.9207    0.1072    66.5104    64.5622
   3   1   3    1.8494    0.1070   223.3492   237.1525
  11   6   6    0.7021    0.1066   188.3699   183.6302
   6   0   2    1.6773    0.1059   840.2474   790.9451
  12   0   6    0.7234    0.1056   472.0808   468.7098
   1   4   2    2.0835    0.1052  1169.2999  1211.0551
   3  13   3    0.7884    0.1041    43.9954    42.4611
   1  14   4    0.7190    0.1039   487.3833   483.3799
   4   8   3    1.0936    0.1029     3.9026     1.2238
   2  16   2    0.6848    0.1028    73.8260    80.9153
   0   6   6    0.9274    0.1022   598.4449   582.6613
   2  15   2    0.7275    0.1019   631.0238   624.0963
   4  10   1    1.0412    0.1012   488.5784   504.3095
   6   5   3    1.2184    0.1009    12.4324    12.6443
   6   2   7    0.8199    0.1008   310.5881   307.7689
   7   4   7    0.7728    0.1007   797.3831   794.9658
   6   3   3    1.3505    0.1005    10.0449     7.8253
  12   2   3    0.8832    0.0998     2.2630     1.2536
   1   3   7    0.8852    0.0994  1064.2932  1048.6539
   8   3   6    0.8424    0.0994   331.4363   328.9806
   2   8   4    1.0418    0.0993   402.2693   392.8613
   8  11   5    0.7040    0.0987   847.7547   830.9542
  13   4   3    0.8020    0.0978    30.1507    29.7636
   4   6   6    0.8849    0.0967  1413.0332  1492.7974
   3   5   7    0.8279    0.0959   829.6113   847.4499
   2  12   5    0.7520    0.0956  1251.3746  1225.0647
   3   3   2    2.0727    0.0951  1164.6125  1250.1462
   4   6   8    0.7139    0.0950   869.7607   905.9114
  10   6   2    0.9554    0.0947     1.2602     1.6642
   9   8   5    0.7686    0.0947    89.8558    90.2239
   2   9   1    1.2058    0.0944     0.2815     2.3633
  13   0   4    0.7904    0.0943  1019.7399   969.5517
   5   1   2    1.8746    0.0937   810.5424   917.6736
  10   8   4    0.7885    0.0936    20.2542    19.6230
  10   7   6    0.7107    0.0934   543.9612   549.3129
   9   0   5    0.9163    0.0920    43.9994    46.2995
   0   6   8    0.7357    0.0917   944.0393  1015.9072
   2   6   2    1.5646    0.0916   690.7998   621.7582
   6   4   2    1.4421    0.0914    33.1889    38.7856
   3   8   6    0.8315    0.0914   783.0887   818.4643
   1  15   2    0.7317    0.0913   454.7603   444.4686
   2  11   6    0.7338    0.0912   525.0682   546.9390
   7  11   5    0.7235    0.0910    49.8045    51.2499
   1   4   7    0.8668    0.0910   970.3266  1006.4927
   2  14   3    0.7486    0.0908  1189.5173  1151.7719
  10   6   4    0.8485    0.0898    25.5250    32.9050
   4   5   0    1.7950    0.0896     8.0315     6.2253
   3   7   6    0.8675    0.0892   666.7850   693.7825
   4  13   5    0.6984    0.0891   878.7394   881.7293
   2   1   5    1.2423    0.0887   122.0302   118.8288
   9  13   2    0.7068    0.0878   132.1329   132.5779
   5   8   6    0.8004    0.0869   589.7876   605.4402
  13   7   3    0.7426    0.0869   375.6070   383.5939
   2   1   8    0.7901    0.0868  1728.4294  1717.0524
   2   3   3    1.7698    0.0866    20.9850    19.3529
  12  11   1    0.7066    0.0864   127.8165   127.0234
   7   6   5    0.8965    0.0863   119.4502   121.1500
   5   6   6    0.8634    0.0862   566.4147   587.4983
   7  12   4    0.7312    0.0862   306.8899   316.5006
   8   1   7    0.7751    0.0861   239.9897   239.7048
   8   9   4    0.8209    0.0859     8.4507     8.2677
   7   7   7    0.7192    0.0857   449.8051   465.2449
   6   3   8    0.7267    0.0855  1329.4123  1349.8990
   5  14   1    0.7583    0.0848   510.8717   512.3661
   1  13   5    0.7174    0.0847    99.0887    98.7992
   7  12   3    0.7672    0.0842   222.9785   211.4843
   2   8   6    0.8420    0.0837   162.8129   168.6065
   5  10   6    0.7366    0.0828   250.5846   257.4223
  12   5   5    0.7376    0.0827  1183.9793  1210.7996
   3   2   6    1.0121    0.0827  1090.6897  1058.6907
   0   1   3    2.0944    0.0826  3906.5886  3910.5160
   8   2   8    0.6976    0.0822   613.3134   640.3680
   4  14   2    0.7564    0.0819   814.6013   791.7341
  15   1   2    0.7634    0.0816   474.1552   436.2812
  11   8   4    0.7541    0.0815   383.3848   385.4106
   8   1   4    1.0801    0.0812    64.2654    81.6354
   8   0   5    0.9670    0.0810    35.8364    38.9802
   4  15   3    0.6905    0.0809  1360.3517  1343.7284
   7  14   1    0.7234    0.0807   483.3797   492.3536
   4   2   5    1.1491    0.0804     1.3718     0.9530
   6   2   4    1.2124    0.0800   184.5475   197.0369
   6   7   1    1.2254    0.0796    44.5690    50.9483
  14   9   0    0.7006    0.0795   677.3258   709.1475
  14   0   3    0.7850    0.0792  1447.7820  1327.7170
   0   9   7    0.7386    0.0790   335.1745   361.7385
   0   8   6    0.8506    0.0789   367.9479   377.6189
   3   2   3    1.7793    0.0789   384.8193   397.2983
   1   8   7    0.7654    0.0789   977.9236  1017.9652
   2   0   6    1.0488    0.0787    19.0995    23.5589
   7   0   5    1.0195    0.0785   176.1402   161.9380
  11   1   5    0.8206    0.0783    23.2545    20.4976
   3   2   9    0.6939    0.0780   358.8738   359.4626
  10   0   7    0.7228    0.0774   236.2149   241.7047
   8   8   6    0.7372    0.0771   486.3896   500.1879
   1   3   5    1.2046    0.0761   393.6389   398.3330
   3  12   6    0.6945    0.0760   179.5835   188.8225
  15   0   4    0.7068    0.0759   473.8423   422.3325
   8  13   3    0.7067    0.0757   724.2861   734.6013
   8  11   4    0.7459    0.0755    25.7735    20.9920
   4  10   3    0.9457    0.0748    29.0563    25.2217
   6  10   5    0.7779    0.0745  2219.8380  2247.8243
  12   9   3    0.7283    0.0745   791.5667   816.9957
   8   0   4    1.0851    0.0742     7.7791     8.6271
   6  11   3    0.8375    0.0739     1.9948     2.3505
   7  11   3    0.8114    0.0739    90.9096    92.6992
   7  14   2    0.7099    0.0735   190.0554   186.5447
   8   3   5    0.9366    0.0730  2535.0909  2588.4212
  12   2   2    0.9286    0.0729  1295.0422  1271.4623
   6   2   0    1.8603    0.0728    46.4115    51.6373
   5   9   6    0.7683    0.0727   417.5534   416.4561
  12   8   2    0.7833    0.0725   765.2549   766.6716
   9   1   7    0.7483    0.0722   713.9403   703.3823
  10   9   2    0.8310    0.0720   568.1332   569.8828
   2   2   9    0.6999    0.0719   102.4980   104.1826
  10   1   3    1.0295    0.0718    13.8272    11.9775
   4   6   3    1.2734    0.0717    89.1720    94.6947
  11   5   6    0.7175    0.0713   238.7585   241.6799
   4  10   6    0.7498    0.0712   721.1379   730.0121
   8   9   5    0.7660    0.0711   990.4342  1043.3413
  12   0   5    0.7804    0.0711     1.1059     1.4844
   5   0   6    0.9715    0.0709   573.9299   586.4390
  12   9   0    0.7750    0.0704    11.6369    12.6843
   2   9   6    0.8048    0.0704   686.8227   708.1228
   7   6   7    0.7390    0.0704   509.2115   513.3635
   7   4   6    0.8586    0.0702   709.2740   723.3393
   6   3   1    1.6841    0.0698  1134.5843  1102.7088
  10   2   5    0.8580    0.0693  1310.9828  1334.7781
   1  10   6    0.7735    0.0692   490.3232   506.3159
   3  14   4    0.7086    0.0690   588.6826   582.2067
  10   0   6    0.7915    0.0685    69.1700    61.6928
   7  13   2    0.7511    0.0685   487.3093   496.3776
   5   2   5    1.1031    0.0685   295.2103   325.7278
   1  16   1    0.7006    0.0682   498.0756   503.2378
  11   0   6    0.7567    0.0679   517.1488   491.1661
   7   5   7    0.7570    0.0676   367.9035   382.8808
   0  12   6    0.7056    0.0674   198.5343   206.4508
  13   8   2    0.7436    0.0674   321.5150   334.7717
  10   1   7    0.7213    0.0670    10.9500     9.0235
   0   1   7    0.9105    0.0670   661.7382   639.5817
  10   4   0    1.0905    0.0664     7.4537     7.0849
   9   9   2    0.8730    0.0661   459.3207   462.2675
   6  11   6    0.6923    0.0659   392.9995   421.5461
  10   7   5    0.7645    0.0655     1.0997     0.6802
   4   5   2    1.5652    0.0654   866.5325   796.1224
   4   2   2    2.0258    0.0653  2470.5325  2613.4344
   6  12   3    0.7891    0.0651  1298.0386  1295.4115
  10   1   6    0.7896    0.0647   661.3428   658.0506
   2   6   7    0.8140    0.0647   239.9172   246.8640
   2   9   5    0.8857    0.0643    22.9285    25.1864
  12  10   0    0.7425    0.0641  2023.7875  1930.8732
   8   7   7    0.7001    0.0640   153.3085   155.5963
   2  11   3    0.9141    0.0638    59.0452    66.1301
  11   8   2    0.8261    0.0638   418.9523   420.4554
   4   7   2    1.2950    0.0637   248.8499   259.1396
   1  15   1    0.7465    0.0636   898.4505   897.5764
   3  10   7    0.6990    0.0631   343.8337   353.3227
   9   4   1    1.1708    0.0626   624.0961   627.5137
   5   2   7    0.8425    0.0626   581.1041   537.9116
   9   6   6    0.7576    0.0626   297.3941   303.8535
   4   7   4    1.0601    0.0623   527.5908   562.0964
   2   3   8    0.7751    0.0623  1014.0391  1018.6902
   9   5   7    0.7117    0.0619   452.3002   450.3938
  13   9   2    0.7176    0.0618   217.5711   206.8240
   1   1   7    0.9078    0.0618  1531.7196  1447.3633
   5   2   1    2.0642    0.0618  1777.3738  1995.4632
  11   3   7    0.6844    0.0617   269.4581   233.0990
   3   6   6    0.9028    0.0616   628.5463   645.4005
  11   3   4    0.8678    0.0615  1851.4261  1863.2417
   4  11   6    0.7174    0.0611     4.2692     3.2508
  11  10   1    0.7729    0.0604   466.2812   478.1334
   5   9   4    0.9110    0.0602   993.1426   969.9157
   5  11   5    0.7584    0.0599    88.0825    92.1654
   6   9   6    0.7511    0.0591   632.9423   652.8991
  13   2   3    0.8274    0.0591    22.9955    23.6764
   4   8   6    0.8175    0.0589  1149.6165  1208.2121
   7   4   5    0.9589    0.0588   511.6164   516.0786
   5   7   5    0.9228    0.0587   216.7203   235.8531
   2   7   2    1.3998    0.0587  1693.6696  1686.1236
   8   6   3    1.0205    0.0587   184.5201   198.9468
   3  16   1    0.6909    0.0585   451.3629   438.8774
  11  11   1    0.7375    0.0584   385.0711   384.5022
   1   4   1    2.5240    0.0584  2364.5393  2388.8136
   1   6   7    0.8199    0.0582  1001.0403  1030.0073
   8   1   2    1.3320    0.0579    24.2403    25.2187
   3   4   3    1.5619    0.0577   181.9970   206.7808
   8  14   0    0.7082    0.0576  1260.0628  1285.6732
   4   0   6    1.0025    0.0576  1867.4945  1771.0783
  15   2   4    0.7014    0.0576   242.1564   219.1088
   6   8   4    0.9323    0.0574    22.9860    27.9698
   2  10   4    0.9115    0.0574   143.4603   165.8415
   4   7   5    0.9492    0.0572  3409.1690  3519.9450
   2   5   1    2.0042    0.0571    18.3865    17.2527
   1  10   4    0.9198    0.0570  1742.7021  1715.7471
   0  11   5    0.8008    0.0568  2236.6497  2247.1161
   1  12   2    0.9005    0.0568   973.4960   997.6229
  13   6   1    0.8122    0.0567   366.8174   372.1734
  12   1   5    0.7785    0.0563  1118.3933  1100.4865
   5   5   5    1.0069    0.0562   119.9987   123.7104
   3   9   7    0.7259    0.0561   302.2953   309.9172
   7   1   7    0.8014    0.0560   590.4731   600.1350
   0   9   5    0.8958    0.0559  1950.1115  1965.0706
   0  15   1    0.7480    0.0558   282.3938   290.0929
   9  11   2    0.7843    0.0558   367.4649   366.7987
  12   5   4    0.7862    0.0557     4.4722     3.5859
  12   0   2    0.9414    0.0554   459.3798   471.9466
   8   5   2    1.1534    0.0554   827.6991   818.9930
   5   4   8    0.7313    0.0549     5.1932     6.3738
   5   8   5    0.8798    0.0547   306.4119   308.8451
   6   0   3    1.4468    0.0546  2299.6091  2332.5166
   2   4   2    1.9927    0.0542    13.4470    13.0940
  14   0   1    0.8371    0.0540    72.0431    69.5103
   5   4   7    0.8157    0.0540   582.7495   575.9745
   1  13   4    0.7619    0.0538   909.2147   885.0440
   4   4   6    0.9447    0.0535  1641.8681  1675.3404
   0   1   9    0.7090    0.0533   118.9566   129.6721
  11   3   3    0.9299    0.0533   254.6666   255.7111
   2   8   2    1.2620    0.0532   297.1183   285.8786
  13   3   5    0.7271    0.0532    33.9639    32.5333
   1   8   4    1.0541    0.0531   934.8711   917.6940
   9  11   3    0.7564    0.0530   108.8420   108.6383
  14   2   5    0.6992    0.0529   796.4219   769.3350
   8   5   5    0.8890    0.0528  1637.5400  1754.4702
   5   5   4    1.1425    0.0525   719.8863   716.3863
   1   1   8    0.7955    0.0524    36.1295    39.9313
   1   3   8    0.7801    0.0523    13.2416    14.4078
   6  13   2    0.7716    0.0521  1322.6549  1296.9477
  10   0   4    0.9505    0.0520   136.6115   166.4487
  12   5   1    0.8941    0.0520   297.4139   303.6171
   7  10   6    0.7045    0.0519   224.6765   238.3507
   9  13   1    0.7201    0.0518   525.6417   537.6833
   6  10   6    0.7214    0.0517    30.2349    30.3671
   8  14   2    0.6915    0.0516   413.5746   409.9321
   9   6   7    0.6967    0.0516   367.2347   351.5880
   4   3   2    1.8803    0.0515     1.0774     0.2732
   8  11   3    0.7842    0.0515  1519.5803  1508.6576
   8   4   6    0.8265    0.0513   608.2182   602.6011
   3  11   6    0.7268    0.0513   654.1044   668.3092
  10   3   3    0.9969    0.0512    78.9874    81.9186
  15   5   1    0.7391    0.0508   342.5187   301.3290
  14   3   3    0.7685    0.0505     2.0820     2.2798
   1   9   5    0.8933    0.0504   436.6689   464.2832
  10   5   6    0.7470    0.0504   450.2025   450.5681
   5  14   2    0.7428    0.0503   599.9296   589.6036
   1   1   9    0.7078    0.0500   399.3778   410.1455
   9  12   1    0.7598    0.0496   377.6226   378.5174
  15   1   4    0.7055    0.0493   600.3117   544.3606
   0   5   1    2.1304    0.0492   796.3009   827.1145
  14   5   0    0.7909    0.0486  2094.4209  1900.4829
   9  11   4    0.7219    0.0485   741.1794   749.2389
   1   0   7    0.9107    0.0484  1778.9229  1697.6082
   1   9   3    1.0771    0.0484   146.4626   135.9179
   8   3   7    0.7609    0.0483   150.8826   154.0683
  10   2   6    0.7839    0.0481     0.9537     0.7757
  10   5   1    1.0337    0.0478   155.5978   170.3580
   0   4   6    0.9971    0.0478   792.1136   769.2118
   0  13   3    0.8047    0.0476  2386.9041  2414.5628
  16   1   3    0.6967    0.0476   750.1143   678.3813
   6   5   6    0.8658    0.0472  1078.6084  1129.5900
   6  15   0    0.7035    0.0471   934.7666   992.8785
  10  13   0    0.7002    0.0469  1038.7084  1023.0837
   5   4   6    0.9187    0.0467   588.9153   613.5057
   2  14   1    0.7934    0.0461   252.6328   255.2237
  12   7   3    0.7822    0.0459  1605.4827  1616.3473
   4  12   0    0.8970    0.0458  3445.5371  3546.7767
   0   9   3    1.0816    0.0457  1885.9377  1748.2356
  14   5   2    0.7678    0.0456   686.6887   671.9608
  11   1   4    0.8891    0.0455  1164.2150  1128.3301
   1  14   1    0.7988    0.0455   679.6605   689.4199
   7   3   7    0.7857    0.0453   563.8010   572.0254
  10   3   6    0.7746    0.0452   706.3445   716.9344
   0   4   2    2.1167    0.0452  3496.1312  3476.3089
  15   5   3    0.7025    0.0450    89.5778    84.9567
   1  13   2    0.8365    0.0445   386.7699   382.5697
   8   9   1    0.9461    0.0445   365.9761   380.5030
   5  11   6    0.7058    0.0441   299.3329   296.0388
   3   3   5    1.1575    0.0440   302.7475   263.0837
   3   0   8    0.7833    0.0437    29.6554    31.2435
   1   7   5    0.9987    0.0437   305.1918   291.5448
   7   9   1    0.9952    0.0436   753.4074   816.5921
  10   8   2    0.8721    0.0435    53.5366    57.8381
   7  12   5    0.6916    0.0433    74.9708    74.7264
  13   1   3    0.8341    0.0431   368.5622   362.9490
  12   1   2    0.9382    0.0431    35.5023    33.8056
  11   9   4    0.7270    0.0429   653.2616   643.4631
   5   5   6    0.8925    0.0429   982.3788  1025.7045
  11  10   4    0.7000    0.0428   464.4354   485.9632
  11  11   2    0.7232    0.0424   297.9171   292.1123
   7   8   7    0.6983    0.0424   480.3294   495.6826
  12   9   1    0.7693    0.0423   152.2527   156.2888
  14   7   3    0.7059    0.0422     0.5612     1.2695
   3   1   9    0.6978    0.0422   256.4269   266.0309
   5  13   1    0.8091    0.0420   986.0303   994.0457
   4   1   2    2.1312    0.0419    13.1534    12.0778
  12  10   3    0.7012    0.0419     0.0101     0.8486
   9   4   3    1.0397    0.0418   754.3120   776.9761
   7  10   4    0.8096    0.0417   571.2825   577.1227
  16   3   2    0.7071    0.0416    99.6834    96.9723
   0  12   2    0.9031    0.0414  1519.8400  1512.7716
   9   2   6    0.8188    0.0404   398.6353   398.4690
   3  14   3    0.7412    0.0404   215.2313   212.8212
   4   9   3    1.0157    0.0403  3470.0943  3586.3068
   2   0   7    0.9027    0.0400   412.6669   391.5311
   1   2   7    0.8991    0.0397  1427.0954  1414.1120
  13   4   1    0.8577    0.0397   843.2050   831.7692
   9   8   6    0.7140    0.0396   303.6392   311.4796
   1  12   4    0.8093    0.0395  1393.2184  1376.7946
   1  13   3    0.8029    0.0394   233.7376   225.1454
   2   1   9    0.7040    0.0393    27.2500    30.7855
  10   4   7    0.7002    0.0392    68.1342    67.2013
   2   7   6    0.8794    0.0392  1102.0865  1128.7945
   6   4   5    1.0028    0.0392  2992.6381  3140.4885
   6  10   2    0.9370    0.0392     0.8726     0.6480
   8  10   2    0.8641    0.0389  1023.5594   999.5501
   3   0   9    0.6992    0.0388   334.5063   350.5563
   8   2   6    0.8544    0.0387   762.6907   737.3770
   2   6   6    0.9162    0.0386    36.0669    38.5063
  10   5   2    0.9954    0.0385  1237.8338  1284.6054
   0   8   8    0.6956    0.0383  1678.6232  1766.3053
  11   5   5    0.7731    0.0379   133.6436   132.2876
  13   9   1    0.7316    0.0375   388.8252   377.4944
  14   0   2    0.8164    0.0375   228.0849   222.4562
  14   2   0    0.8351    0.0373    26.0631    22.6326
  10  10   3    0.7627    0.0371  1781.8536  1816.1642
   3  13   1    0.8413    0.0371  1270.3406  1257.3108
  12   4   0    0.9301    0.0369  2960.5416  2926.6566
   2  13   0    0.8598    0.0369  2454.1750  2454.8192
  15   6   1    0.7223    0.0367   368.7087   367.8017
   9   4   2    1.1161    0.0367   419.6548   417.2315
   9   5   3    1.0022    0.0364   163.9689   147.9689
   6   4   7    0.7952    0.0363   272.2468   277.8593
   3   1   8    0.7814    0.0363    21.2587    20.5620
   2   3   7    0.8778    0.0361    52.4210    56.6943
   4   1   9    0.6895    0.0358    94.4511   101.0397
   6   8   0    1.1478    0.0357    13.9173    12.3634
  14   8   3    0.6861    0.0356   794.1134   780.2419
  15   4   3    0.7151    0.0352    32.4396    33.6527
   3  11   5    0.7847    0.0351    99.2105    98.4329
  14   2   4    0.7402    0.0351    49.1688    43.1491
  15   2   1    0.7748    0.0350   601.1743   552.3077
   6  14   1    0.7417    0.0350   135.8411   136.0877
   7   3   1    1.4980    0.0348   981.2943  1097.5719
   1  11   4    0.8618    0.0347  1685.5409  1674.4858
   4   0   5    1.1736    0.0345     1.1256     0.2744
  11   8   5    0.7109    0.0344    85.1634    89.9714
  15   4   1    0.7538    0.0342   848.8421   775.7318
   1   7   1    1.5513    0.0342  1627.3891  1645.6142
   5  12   1    0.8666    0.0341   859.4558   871.7859
   9  10   3    0.7947    0.0340   376.4063   378.9764
   9   8   4    0.8241    0.0339   735.2673   735.7748
   5   8   4    0.9660    0.0339  1824.5669  1864.2815
   3  14   1    0.7846    0.0338   654.9447   664.5237
   5   2   6    0.9575    0.0338  1073.9978  1044.7906
  13   8   4    0.6897    0.0337   510.6440   493.1204
   7   7   6    0.7869    0.0335   245.5433   248.3961
  16   4   2    0.6976    0.0335   486.3366   461.6808
   1  11   5    0.7989    0.0333   120.2780   119.9114
  13   4   4    0.7611    0.0333   383.0466   379.1483
   2  14   4    0.7151    0.0332    10.4428     9.8465
   0   5   7    0.8468    0.0332   209.6010   211.7496
   6  14   3    0.7047    0.0332   660.4560   695.8563
   2   7   5    0.9882    0.0331    48.3061    45.7509
   8  12   2    0.7706    0.0330   647.3042   659.4989
   6   2   1    1.7862    0.0330   515.1699   583.2796
  11   5   4    0.8296    0.0330  1448.9868  1382.0489
   6   6   5    0.9320    0.0328  3386.2549  3522.4285
   1  12   3    0.8589    0.0328   319.7628   316.5851
  11   5   2    0.9286    0.0325   885.3002   921.6838
   2   4   0    2.5484    0.0324    16.8994    17.4582
  10   6   6    0.7297    0.0324    16.8400    16.4407
   9  10   2    0.8273    0.0323   396.6402   389.2343
  10  10   5    0.6883    0.0323   313.0436   306.2338
  14   3   2    0.7978    0.0322   833.2028   811.4858
   0   0   6    1.0657    0.0322  1260.1430  1157.8341
   0   5   5    1.1129    0.0317  8038.8167  7941.1390
   5  11   2    0.9036    0.0317   513.2380   489.1039
   1   7   3    1.2791    0.0316   910.4121   881.2756
   8   7   5    0.8295    0.0315  1214.4136  1215.9355
   9   0   7    0.7499    0.0315   765.8765   762.9581
   0  11   7    0.6825    0.0312    84.7891    92.2560
   4   2   8    0.7644    0.0312  1022.6403  1002.8923
   9  12   4    0.6902    0.0312   931.2174   938.5461
   4   2   7    0.8625    0.0309    50.6702    50.3968
  14   3   0    0.8239    0.0305  2243.3614  2257.6513
   6   4   6    0.8896    0.0305   154.8263   155.2448
   8   7   6    0.7619    0.0305     9.1703     9.9664
   6  10   1    0.9687    0.0304   492.2507   486.9557
  10  12   3    0.6961    0.0304   846.1918   830.7363
  11   8   3    0.7937    0.0303   203.7520   202.0929
  11  12   1    0.7038    0.0302   404.6308   406.2489
   9   2   7    0.7434    0.0302   252.5455   268.4883
  13   0   5    0.7411    0.0300    23.2837    21.3348
  10   8   3    0.8341    0.0300   669.4185   660.6838
   5   2   3    1.5243    0.0299   232.4231   256.7097
   2  16   1    0.6969    0.0298   147.1160   148.9857
   0  10   6    0.7752    0.0296   502.1655   542.3910
   8   1   8    0.7016    0.0296     6.2803     5.3037
   2   3   5    1.1863    0.0294     2.6073     0.6629
   3   8   4    1.0221    0.0294  2145.9179  2171.5234
   3   5   3    1.4427    0.0293  1226.1149  1166.9453
  13   5   4    0.7461    0.0293   283.5833   302.1540
   4   0   8    0.7715    0.0293  1049.5556  1020.6570
  10   5   7    0.6884    0.0290    11.5914    10.4641
   7   3   8    0.7095    0.0290     3.8477     4.1686
   3  12   1    0.9064    0.0289  1377.7204  1353.2995
   9  11   1    0.8027    0.0287   599.7500   583.6171
   2  12   3    0.8522    0.0287  1591.7723  1534.0802
  12   4   2    0.8931    0.0285   721.0092   738.2931
  11   2   2    1.0025    0.0285   367.5027   355.8371
   9   9   4    0.7892    0.0284   581.5976   591.0287
   4  10   2    1.0021    0.0283  2294.3910  2324.7887
   6  11   2    0.8759    0.0283  1202.4139  1129.3635
   4   1   4    1.3952    0.0282    25.2914    41.7692
   9   4   6    0.7942    0.0281   248.9325   259.3818
   5   3   5    1.0778    0.0280   149.8206   130.8117
   7   1   6    0.8984    0.0279   562.8067   527.5165
  10  11   2    0.7535    0.0277   387.1970   407.5807
  12   3   3    0.8700    0.0276  2381.5874  2434.6654
   8  12   3    0.7440    0.0276     3.9015     3.3258
   3  14   2    0.7674    0.0276   584.7439   582.2239
  15   5   2    0.7247    0.0275   301.3024   305.5428
   2   8   5    0.9359    0.0275  1916.8427  1950.1763
   6   3   0    1.7457    0.0275  4560.9568  5012.3297
   4   9   0    1.1554    0.0274     3.4795     1.6281
  15   2   3    0.7329    0.0274    58.7912    53.7301
   5   3   7    0.8310    0.0271   768.2429   754.9942
   9   9   1    0.8985    0.0271  1290.0583  1337.6374
   3  10   5    0.8278    0.0268    98.8956   101.8565
  13   5   5    0.7042    0.0268   113.8831   106.0699
   7  13   3    0.7264    0.0268    69.9114    75.2503
   5   4   5    1.0450    0.0267   292.1989   323.6152
   2   0   4    1.5431    0.0266   778.6962   687.4875
   5  13   3    0.7618    0.0265    86.1578    87.8956
   7  13   1    0.7671    0.0265   389.9161   390.2385
   3   9   4    0.9577    0.0264  1671.0873  1684.9754
   2   2   0    4.0837    0.0263     1.2296     0.1127
  16   1   2    0.7184    0.0262     0.2313     0.9030
   7   0   7    0.8034    0.0262   451.3928   430.1551
   1   1   6    1.0567    0.0261   468.7586   420.1240
   2  15   0    0.7471    0.0261  1183.5853  1226.8491
   4   2   6    0.9871    0.0259  2424.6769  2373.0663
  12   6   1    0.8648    0.0258     4.2867     4.2810
   5   1   1    2.1760    0.0257  2866.6406  3239.2906
   6   7   5    0.8933    0.0256    58.2081    58.1489
   1   2   8    0.7896    0.0256    16.5133    17.5881
  10   3   5    0.8459    0.0255     3.3566     1.6905
   9  10   4    0.7550    0.0254   913.2109   909.5256
  12   1   3    0.8914    0.0254  1525.2978  1496.4240
   5   1   7    0.8496    0.0253   428.2315   404.8447
  10  10   1    0.8102    0.0253   199.0862   201.0567
   4   3   4    1.3172    0.0251  1190.3744  1201.0605
   3   5   6    0.9362    0.0250  1155.3212  1203.4676
   5   3   8    0.7423    0.0249     1.1939     1.2455
   9   9   5    0.7401    0.0248    30.6164    33.5662
   2  13   3    0.7974    0.0247     4.7995     4.5889
   2  14   0    0.7995    0.0246     5.5688     5.9069
   8   6   6    0.7855    0.0246   508.8800   504.0473
  13   5   1    0.8363    0.0245   768.1461   772.2779
   5   1   6    0.9680    0.0245   874.1858   809.2523
   1   1   5    1.2634    0.0245  1117.1144  1026.4517
  11   9   2    0.7910    0.0243   309.8665   308.7492
  12   1   0    0.9814    0.0243    35.2684    31.1796
  13   2   4    0.7828    0.0243   570.7152   542.4290
   5  11   3    0.8616    0.0242   220.6970   211.5841
  11   1   2    1.0145    0.0239   447.3035   443.6497
   0   5   3    1.5504    0.0236  3144.7526  3053.1802
   1  13   1    0.8588    0.0236   440.7730   425.8391
   5   6   7    0.7763    0.0235   270.2749   278.7380
   7   0   2    1.4932    0.0235   696.8593   797.9156
   9   5   4    0.9257    0.0234  1428.1214  1512.6190
   1   9   6    0.8105    0.0234   234.3219   252.2765
  14   1   0    0.8420    0.0233   934.1550  1007.2627
   4   4   0    2.0418    0.0232  5446.7455  5672.2439
   5  10   2    0.9712    0.0231  1381.8027  1402.0591
   8   7   1    1.0744    0.0231   499.9094   497.9037
   3  15   2    0.7207    0.0231   202.6022   209.0191
   4   6   7    0.7918    0.0231     1.3572     1.5284
   3   1   6    1.0245    0.0230   996.8639  1002.6353
  15   2   2    0.7583    0.0230   245.7922   230.1734
   3   7   4    1.0913    0.0229  2617.9010  2511.3154
  14   8   0    0.7247    0.0228    12.4707    12.8535
   9   1   6    0.8253    0.0228   267.1450   257.4137
  10   2   1    1.1386    0.0227   777.1777   778.3263
   1   4   6    0.9935    0.0226   903.0109   887.0721
   1  10   3    0.9946    0.0226   480.2859   466.0072
  12   6   0    0.8729    0.0225  2639.3116  2701.4152
   5  14   4    0.6891    0.0224   498.7004   475.4924
  11   6   4    0.8060    0.0224   724.3457   704.8692
   3  12   4    0.7945    0.0223   644.9381   621.3481
  11   6   1    0.9236    0.0222  1310.2010  1330.5782
   6   7   6    0.8106    0.0221   505.4452   509.9892
  10   0   0    1.1821    0.0220    30.7385    30.9802
   7   6   4    0.9882    0.0220   889.1038   937.0970
   6   8   5    0.8542    0.0218  1763.5829  1782.7423
   0  11   3    0.9252    0.0217  3085.9536  2995.9686
   9   2   5    0.9044    0.0216   147.5759   137.7390
   3   6   7    0.8045    0.0215   449.7315   457.6599
  10   6   1    0.9891    0.0215   470.0204   489.8170
   4  13   1    0.8267    0.0214   414.3604   414.8608
   3  13   5    0.7071    0.0213    54.3241    55.3689
  11   8   1    0.8476    0.0213  1490.5504  1489.4475
  12   6   2    0.8420    0.0210   534.6719   520.1766
   2  10   3    0.9842    0.0210  3375.2505  3313.3601
   9   7   5    0.7968    0.0208    54.9394    53.6929
   4   5   4    1.1938    0.0208   125.5726   130.8435
  15   3   2    0.7499    0.0208   289.7292   282.0993
   7  10   2    0.9009    0.0205   685.8846   677.8821
   3   9   6    0.7957    0.0204   431.5777   440.7012
   7   0   1    1.6328    0.0204  2583.9301  2857.5976
   1   5   1    2.0966    0.0204  3193.4989  3282.5610
  11  11   3    0.7012    0.0204    50.6916    54.7568
   2   8   7    0.7606    0.0203   153.9901   159.0312
   4   9   4    0.9364    0.0203     4.8194     6.2882
   2   5   6    0.9513    0.0203  1053.6242  1038.0947
  15   1   1    0.7803    0.0201   265.6426   278.3958
  13   9   3    0.6960    0.0200   161.1512   172.3968
   5   9   7    0.7050    0.0200   277.5316   277.5144
   9   1   2    1.2080    0.0197   877.7123   896.8346
   4  14   3    0.7312    0.0197     1.8122     1.1688
  10   3   7    0.7098    0.0196     7.1652     8.5362
   6   3   5    1.0316    0.0195    13.4740    17.4932
  10   2   7    0.7169    0.0195    87.6580    89.3313
   2   4   9    0.6844    0.0191    99.5968    93.1492
  14   5   3    0.7415    0.0191    23.7828    19.9235
   0   6   2    1.6224    0.0191  2290.7507  2404.2523
   7  11   4    0.7692    0.0188   563.2387   554.3803
   8   9   6    0.7119    0.0186     1.2354     0.6160
   5   6   8    0.7025    0.0186     9.9765    11.0155
   9   6   2    1.0209    0.0186   551.9700   614.0640
   5  13   2    0.7904    0.0185   531.4894   531.1332
   0  13   5    0.7188    0.0185   651.2303   644.4286
  10   1   5    0.8655    0.0184     3.0801     2.1197
  12   2   6    0.7175    0.0184   278.5286   274.4649
   6   7   2    1.1630    0.0183  4432.9397  4398.0056
   7   3   5    0.9841    0.0182   106.6225   127.4749
  11   0   1    1.0598    0.0181  1981.8563  2058.2076
   2   1   6    1.0443    0.0181  1596.3446  1482.8560
   7  12   1    0.8156    0.0181   642.5657   632.2838
   1   4   4    1.3816    0.0181  5100.7476  4940.9362
   0  14   0    0.8070    0.0180  4054.8143  3891.1296
  10   8   1    0.8975    0.0180   580.6026   593.6699
  11   2   5    0.8141    0.0179   104.6766   110.9940
  16   0   2    0.7199    0.0175   806.7828   694.9418
   6   0   5    1.0727    0.0175  8737.2834  8518.5230
   7   7   4    0.9424    0.0174   938.8372   983.8547
   6   1   1    1.8572    0.0174     0.3006     0.1196
  12   1   1    0.9700    0.0174   347.8487   354.1469
   9   3   5    0.8903    0.0174   300.8007   309.4731
   8   9   0    0.9567    0.0173    29.7946    29.2767
   7   5   1    1.3234    0.0173   966.8106   978.6426
  11   0   4    0.8918    0.0173   677.6729   615.7646
   5  10   1    1.0066    0.0173  1837.5950  1861.8638
   5   0   8    0.7572    0.0173    20.8303    21.6038
   6   3   7    0.8093    0.0173    27.3426    28.1412
  11   3   6    0.7419    0.0172   500.9171   506.3401
  13   3   2    0.8520    0.0172   256.0640   247.8618
   2   0   9    0.7054    0.0171   134.6938   139.1248
  11   2   4    0.8809    0.0170  1017.1124  1026.8481
  12   3   0    0.9530    0.0170    39.1518    37.2549
   5   8   3    1.0538    0.0170   286.4964   320.0321
   3   3   6    0.9924    0.0169  2030.4164  1972.2016
   5   7   4    1.0237    0.0168  1686.7008  1701.2070
   1   0   9    0.7092    0.0168   384.3961   391.7524
   0   2   4    1.5381    0.0167     2.2924     1.0830
   2   4   7    0.8599    0.0167   214.7917   214.2315
   2   4   6    0.9832    0.0167   369.8041   362.9682
   8   6   4    0.9401    0.0166     4.5278     3.6810
   3   0   7    0.8898    0.0165   767.1789   704.2360
  13   2   1    0.8890    0.0164   508.8849   490.4282
   9   5   6    0.7771    0.0163   200.1962   197.1667
   8  11   1    0.8361    0.0162   171.9169   172.7636
   4   9   2    1.0866    0.0161     2.7126     0.6041
   9  11   5    0.6837    0.0161    86.8641    84.1786
   6   9   0    1.0587    0.0160  3264.7504  3348.3662
   4   5   7    0.8141    0.0159   215.0033   222.7623
  14   7   2    0.7285    0.0158   612.2861   615.4739
   1   6   8    0.7343    0.0157    33.4687    39.8938
   3  15   1    0.7349    0.0156   363.0802   360.5948
  10   4   5    0.8298    0.0156   970.2461   975.7013
  12   1   6    0.7219    0.0156    35.6832    34.7659
   9   0   3    1.1182    0.0155  1432.4569  1474.9361
   3  10   2    1.0283    0.0155  1273.3436  1210.3405
   2   1   3    1.9741    0.0153    21.7691    21.0986
   6  11   0    0.9107    0.0153  3555.3393  3693.8527
  14   8   2    0.7068    0.0153    15.2740    14.6373
   6   8   3    1.0106    0.0148  4498.1036  4487.1966
   8   3   1    1.3448    0.0147   571.0077   611.5382
   7  11   2    0.8462    0.0147   366.2595   357.1533
   2   1   2    2.7288    0.0147  5668.9320  5399.0144
   3  11   2    0.9490    0.0147   969.5621   977.7387
   6   6   6    0.8391    0.0146     9.3045     8.9358
   2  12   1    0.9201    0.0146   341.3162   338.0297
   5   9   2    1.0475    0.0145   474.2052   450.5449
  10   6   3    0.9062    0.0144  1863.3492  1847.8014
   9   4   7    0.7248    0.0143   205.8910   214.8791
   6   3   6    0.9096    0.0143   702.9295   698.1524
   6   5   5    0.9690    0.0143    14.3159    15.2956
   7  12   2    0.7964    0.0143   782.9027   761.6796
  14   4   2    0.7843    0.0142    27.0446    23.3635
   7   9   2    0.9609    0.0142   888.4419   908.5517
   9   8   1    0.9511    0.0141  1676.7702  1715.7555
   3  10   3    0.9676    0.0141   361.2326   327.8576
   6   3   2    1.5322    0.0141  8436.2072  8566.8095
   1  11   3    0.9224    0.0141    96.9570    84.0578
   6   5   2    1.3468    0.0140  1896.2590  1904.6430
   5  11   1    0.9319    0.0139  1779.3044  1776.2108
   4   1   6    0.9986    0.0139    51.0989    34.8602
   7   9   4    0.8523    0.0139   757.9782   740.1642
  11   9   1    0.8098    0.0138   678.0397   652.9508
  11   1   6    0.7550    0.0138   213.1661   226.4751
   4   9   5    0.8573    0.0137  1443.9717  1440.3502
  12   2   1    0.9595    0.0132     6.5515     7.6105
   4   2   9    0.6857    0.0132    77.6903    67.8130
   1   9   2    1.1628    0.0132  1670.8440  1575.0634
   9   2   4    0.9988    0.0132  2121.7091  2164.9024
  12   9   2    0.7531    0.0132     6.3762     4.8440
   2   3   6    1.0103    0.0132  1621.4851  1627.4376
  12   9   4    0.6973    0.0131     1.7811     4.3458
   3   0   6    1.0287    0.0130  1051.2517   959.9683
   9  12   2    0.7442    0.0130   126.4983   139.0067
  13   1   2    0.8720    0.0129   524.8835   504.1898
   9   0   6    0.8276    0.0128   506.0949   502.8215
   1  14   3    0.7531    0.0128    79.5240    73.6889
   7   2   5    1.0033    0.0127   108.0804    91.5313
   8   2   1    1.3951    0.0126   588.2178   601.4496
   6  15   1    0.6993    0.0126    13.2882    17.2819
   9   6   1    1.0623    0.0124  1213.1483  1279.6677
  10   9   1    0.8529    0.0124     0.5155     0.8940
   3   9   2    1.1202    0.0123   632.6133   630.7476
  14   1   1    0.8348    0.0123     5.8700     5.1732
   1   5   5    1.1080    0.0121   744.3783   726.8222
  14   6   2    0.7490    0.0121    47.0589    52.0591
   1  12   6    0.7043    0.0121   150.5304   161.9895
   3  11   1    0.9820    0.0121  2157.2834  2147.0198
   9   7   1    1.0060    0.0120  2104.2614  2147.7364
   6   1   4    1.2339    0.0120     1.7251     0.6690
   6   0   6    0.9373    0.0120     0.2439     0.4131
  11   5   1    0.9595    0.0119  1119.7745  1157.9516
   2   4   1    2.3673    0.0118  1468.6540  1499.0634
  12   8   5    0.6830    0.0118    -0.8236     0.7447
   0  11   1    1.0140    0.0117   260.1540   248.7905
  10   9   5    0.7140    0.0117     1.7955     1.5849
  10   8   5    0.7395    0.0117   480.8099   498.3997
  14   1   3    0.7831    0.0115     9.8294     9.4207
  12   5   6    0.6889    0.0115     2.6372     2.2563
   4  10   5    0.8139    0.0114     5.1170     5.3779
   9   8   3    0.8766    0.0114   223.0028   217.1217
   9   6   4    0.8933    0.0114  1235.6120  1262.3734
   7   5   5    0.9293    0.0112   190.4130   200.2501
  10  11   1    0.7697    0.0112    17.8584    23.0111
   4   4   5    1.0838    0.0112    14.8862    14.6347
  11   2   1    1.0416    0.0111  2089.8773  2065.0604
   8  12   0    0.7940    0.0111  1227.6129  1239.8340
   5   1   4    1.3152    0.0111  2685.1900  2578.8145
   1   9   1    1.2251    0.0109  2228.6915  2179.6080
  10   6   5    0.7883    0.0108   520.9671   507.9766
   3  10   4    0.8983    0.0107   859.3491   858.3607
  10   4   1    1.0749    0.0106   358.6472   363.5366
   3   8   8    0.6850    0.0106     5.6932     6.6618
   0   7   1    1.5648    0.0106   685.7883   701.4850
   6  12   1    0.8421    0.0106   287.6760   289.4648
   5  10   4    0.8595    0.0105   585.1364   574.8978
   4  11   1    0.9591    0.0105   608.7066   595.3163
   0  16   2    0.6895    0.0105   304.5744   296.2119
   7   5   6    0.8371    0.0105   314.5766   300.8365
   2  11   2    0.9647    0.0105  1349.0785  1306.2858
   6   3   4    1.1789    0.0104     1.7652     1.2914
   1   6   4    1.2122    0.0104  2477.0377  2413.1464
   6   1   5    1.0679    0.0104    80.6952    86.2898
   1   6   3    1.4012    0.0104   767.1040   751.5366
   8   8   0    1.0209    0.0103  4976.3300  5057.2985
   9   2   1    1.2545    0.0103  2519.9146  2516.4845
   2   9   3    1.0639    0.0103     1.8935     0.9490
   3   0   3    1.8747    0.0101  3940.3845  3635.0149
   6   2   8    0.7343    0.0101     1.2970     1.0656
   1   0   8    0.7974    0.0100    57.4497    57.2965
  14   3   5    0.6926    0.0100     8.5903    10.8364
   8   5   3    1.0697    0.0100  3160.7281  3238.8055
   9   6   3    0.9614    0.0100   554.2020   587.0244
   9   0   4    1.0148    0.0100   996.4507  1040.4137
  12   6   5    0.7209    0.0099     2.1834     2.1348
   1   2   3    1.9663    0.0099  1028.8614   984.4080
   2   3   4    1.4278    0.0099     1.4552     0.5481
   0  16   0    0.7061    0.0098  2511.8645  2574.8207
   9   8   2    0.9210    0.0097   360.6319   368.1407
   3   3   4    1.3785    0.0097  3238.1111  3170.5715
   8  10   0    0.8975    0.0096  1891.2632  1942.6088
   7   7   2    1.0961    0.0096  3085.8155  3117.0973
   4   0   9    0.6908    0.0096    11.1158    10.1411
  12   8   0    0.8079    0.0095  1080.5583  1100.9862
   9   4   4    0.9550    0.0095  2667.7936  2772.4429
   1   3   2    2.3870    0.0095  2495.7463  2469.0591
   8   6   2    1.0925    0.0094  1833.8073  1946.1529
   8  14   1    0.7039    0.0094    13.8360    11.0897
  13   3   3    0.8165    0.0094   187.6352   201.4730
   9   5   2    1.0701    0.0093  1518.5744  1486.5029
   5   8   2    1.1336    0.0092  1564.4538  1549.0367
   7   6   1    1.2336    0.0092  1536.6191  1528.0571
   6   7   3    1.0773    0.0091    27.2758    30.2950
   5  12   5    0.7219    0.0091    41.6776    39.8069
   7   3   2    1.3881    0.0091  2672.1147  2725.3020
   7   2   8    0.7166    0.0090     7.2995     5.7971
   7   8   4    0.8968    0.0090   714.5375   700.5135
   8   7   0    1.0899    0.0090    10.6941    10.7542
  11   4   6    0.7309    0.0088   109.1329   104.9890
   3   0   5    1.2164    0.0088   871.1478   785.9520
  10   4   3    0.9708    0.0087  3893.1636  4035.8531
   4   2   1    2.4232    0.0087  1216.8584  1163.0361
  10   9   3    0.7980    0.0086    16.6793    16.9546
   8   2   5    0.9531    0.0085    18.3703    21.0785
   8   9   2    0.9165    0.0085    13.7367    13.2196
   1   1   4    1.5687    0.0085  2642.9449  2565.5971
  14   9   1    0.6964    0.0085     2.5199     3.9516
  12   5   3    0.8315    0.0085   850.8980   871.2699
  13   5   3    0.7844    0.0085    55.6316    62.7575
   2   2   4    1.4885    0.0084  2228.0319  2019.3219
  13   2   2    0.8643    0.0084   934.7987   911.7852
   6   1   6    0.9341    0.0084  1146.7722  1070.0118
  12   0   0    0.9851    0.0083  5028.0305  5299.7307
  11   0   5    0.8227    0.0083   112.8483   107.3543
  12   7   0    0.8408    0.0083    28.7412    30.1604
   7   7   5    0.8619    0.0083   413.9792   424.5849
  10   9   0    0.8606    0.0083  1807.7706  1811.9946
   7   5   4    1.0326    0.0082  1209.3862  1276.5423
   2   7   1    1.5127    0.0081  1537.1332  1438.6075
   4  10   7    0.6906    0.0081     2.6686     4.0628
   1   3   4    1.4602    0.0081  4820.1685  4667.8063
   9   3   2    1.1562    0.0080   488.2593   489.5047
  16   3   1    0.7204    0.0080   177.2124   188.6446
  15   6   3    0.6881    0.0080    42.6538    46.2143
   3  11   4    0.8440    0.0080   728.8673   712.0941
   2   2   5    1.2204    0.0079  4214.0537  3940.2420
   5   9   5    0.8377    0.0078   102.8102    97.2598
   0   0   8    0.7993    0.0077  1428.8770  1448.9214
   2  16   0    0.7011    0.0077     2.3145     2.2638
   4   1   1    2.6101    0.0076  1877.3550  1965.4989
   2   9   7    0.7329    0.0076    22.0573    26.6442
   0   8   2    1.2918    0.0076  4215.4354  4099.4156
   4   2   4    1.3644    0.0075     1.6131     0.8422
   9   5   5    0.8491    0.0075   100.6403   103.8508
   3   6   8    0.7232    0.0075    24.6672    26.6880
   2   1   4    1.5289    0.0075     1.7739     0.6787
   8   3   2    1.2636    0.0075   102.4957   111.7967
  10  10   0    0.8167    0.0074     9.8629     8.9092
   8   8   2    0.9725    0.0074  1068.6141  1116.8822
   8   2   4    1.0656    0.0074     2.7890     1.7602
  15   8   1    0.6842    0.0073   193.2145   222.7289
   3   3   8    0.7669    0.0073    19.7490    18.6736
   6   2   6    0.9247    0.0073    10.5499     6.3325
   9  12   3    0.7202    0.0073    78.8805    82.3589
   7  10   1    0.9290    0.0071  1446.4794  1451.9570
   7   6   6    0.8129    0.0071   249.9842   253.4872
   2  13   5    0.7135    0.0070     1.0105     0.5280
   2   2   3    1.8895    0.0070  5121.4569  5261.8218
   3   3   7    0.8660    0.0070   512.0062   507.1895
   0   7   3    1.2867    0.0068  6105.7091  6066.5211
   1   2   4    1.5252    0.0068  3660.2376  3477.1259
  10   5   3    0.9400    0.0068     9.2729    12.0739
   4   8   2    1.1836    0.0068  1587.3157  1489.9074
  13   7   2    0.7690    0.0067   492.0403   495.2029
  12   7   5    0.7026    0.0067   469.6096   434.1390
   2   2   1    3.4416    0.0066  2955.1758  2931.6301
   7   2   6    0.8900    0.0066   492.1373   475.0658
   6   9   2    1.0050    0.0066  1895.3346  1913.5179
   3  12   5    0.7445    0.0066    85.8112    84.3846
  10   0   3    1.0338    0.0066  2836.1663  2841.9439
   6  10   0    0.9801    0.0066    11.0549    11.3234
   6   5   4    1.0880    0.0064     1.3707     0.3493
   3   4   2    1.8647    0.0064  1451.4786  1519.8769
   2   7   3    1.2572    0.0063    42.6620    40.0969
   0  14   2    0.7824    0.0063   588.4999   581.1192
   0   2   2    2.7823    0.0063 14057.9839 12966.6141
   5  12   3    0.8092    0.0063    47.9272    48.6930
   8  13   0    0.7491    0.0062     7.6194     7.3779
  14   1   2    0.8143    0.0062   903.6561   862.3027
   5   3   6    0.9407    0.0062   440.0337   421.0401
   4  12   2    0.8637    0.0061   832.7568   782.2774
   8   0   2    1.3413    0.0061  2871.2718  3029.3456
   4   9   6    0.7833    0.0061     4.0695     2.4656
   8   0   6    0.8643    0.0060   665.9940   628.0511
   1   2   1    3.9855    0.0060  6634.0509  6381.5121
   0   1   1    5.5646    0.0058  3013.5119  2704.1186
   3   8   2    1.2275    0.0058  1315.4097  1258.1522
   3  10   1    1.0707    0.0058  1434.7114  1382.5086
   4  15   1    0.7251    0.0058   111.2528   115.1614
   7   7   3    1.0234    0.0057   736.2758   793.4042
   9   0   1    1.2866    0.0057  1924.9386  1978.6438
  10   3   0    1.1279    0.0057  3163.4798  3168.4809
  10   7   0    0.9537    0.0057  5518.0433  5626.7703
   2   0   1    4.3403    0.0057  2744.4088  2711.9798
   5   0   2    1.9009    0.0057  6825.7421  7106.9093
   6   7   7    0.7372    0.0057    16.4918    14.8176
   7   2   3    1.2887    0.0057   442.3979   414.5375
   0   4   0    2.8244    0.0056 23913.6937 24159.1451
  13   6   2    0.7932    0.0056   346.3681   347.0277
  10   8   0    0.9065    0.0056     8.3759     8.6442
   0  10   0    1.1297    0.0056 11569.1215 11052.6878
   4   6   1    1.5412    0.0055   230.6189   183.2245
   9   3   4    0.9799    0.0055  2191.1542  2230.7648
  11   4   4    0.8505    0.0053  1228.3025  1221.0828
  12   2   5    0.7731    0.0053    12.2576    10.1011
   8  10   3    0.8271    0.0052    82.3274    77.4858
   4   4   4    1.2587    0.0051     2.8753     1.7923
   4   4   2    1.7208    0.0051  4607.4700  4757.9757
   0   6   4    1.2186    0.0051     5.3666     4.8179
   9   1   1    1.2783    0.0051  3167.1704  3217.4380
   4  13   3    0.7764    0.0051   801.3709   773.0977
   3  15   3    0.6989    0.0051    25.1868    28.3802
   4   3   0    2.3249    0.0050     1.9883     0.7228
   5   9   1    1.0924    0.0050  1247.3468  1218.6360
   5   0   1    2.2175    0.0050  3811.8578  4226.5649
   3   9   3    1.0430    0.0050   119.3202   137.7222
  11   6   5    0.7539    0.0050    83.5205    84.4783
   8   1   5    0.9634    0.0050  1785.3619  1748.6566
   8   1   1    1.4282    0.0050   680.7121   729.7644
   0   1   5    1.2707    0.0049  4987.2009  4658.2378
   6   2   3    1.4015    0.0049  7713.0620  7682.0612
   6   6   0    1.3612    0.0048    13.7286    12.7731
   6   6   7    0.7585    0.0048   122.9187   122.4353
   8   0   3    1.2144    0.0048   607.4882   627.0757
   3  10   6    0.7606    0.0048   164.0213   165.9048
   4   0   1    2.6826    0.0047  2147.9354  2104.8247
  13   4   5    0.7168    0.0045    97.2349    93.6122
   8   0   1    1.4397    0.0045   467.8833   468.1729
  12   3   1    0.9426    0.0045   204.6859   203.5581
   1   6   6    0.9246    0.0045   407.6745   406.6864
  11   7   1    0.8859    0.0044   621.9343   657.0194
   1   3   3    1.8324    0.0044  1123.6194  1048.0985
   4  12   5    0.7344    0.0044     1.8205     1.2788
  13   1   5    0.7395    0.0044   261.6254   248.0086
   4   3   8    0.7558    0.0044     4.0638     3.8365
   6  13   3    0.7450    0.0043     1.6846     1.4020
   2   6   1    1.7274    0.0042  1164.1154  1162.9978
  12   4   3    0.8525    0.0042     6.8190     6.6448
   2   0   2    2.8120    0.0041 11940.1962 11067.7912
   6   0   8    0.7406    0.0041     0.6666     0.8676
   6   5   0    1.4850    0.0041 18083.5276 18411.5184
   3   2   4    1.4328    0.0041  3665.6781  3508.0731
  13   3   4    0.7735    0.0041   249.9176   242.6109
   4   7   6    0.8516    0.0040     4.4083     2.9718
  14   2   2    0.8080    0.0040     4.6787     3.3175
   9   9   6    0.6909    0.0040   112.9655   123.9566
   1   6   1    1.7855    0.0040  2975.0980  2971.4418
   9   7   4    0.8591    0.0040   603.5093   608.8330
   9   2   3    1.0969    0.0039   397.7311   370.3283
   7   1   2    1.4804    0.0038  2659.8615  2801.3108
   3   7   8    0.7047    0.0038     9.8857    10.3841
  11   0   3    0.9596    0.0037   861.0917   847.0041
  16   0   3    0.6981    0.0037    36.3879    33.8011
   4   6   5    0.9960    0.0037     1.8057     0.5093
  12   4   6    0.7008    0.0037   405.5811   363.8336
   6   9   5    0.8155    0.0037    28.4431    29.8401
   2   0   8    0.7920    0.0036     5.0102     4.4998
   4   4   3    1.4744    0.0036    10.7734    10.1661
   8   9   3    0.8728    0.0036  1342.1660  1265.5610
   2   5   4    1.2743    0.0035     1.4228     0.5585
   2   6   8    0.7301    0.0035     4.7262     4.7116
  14   4   3    0.7563    0.0035   439.6812   425.9679
  13   2   5    0.7348    0.0035    32.7524    34.0973
   1   4   8    0.7674    0.0034    29.4237    30.0296
  15   3   1    0.7658    0.0034   686.4952   647.5442
   5   0   5    1.1248    0.0034   972.5090   932.5229
   2   4   4    1.3541    0.0034     0.4922     0.1380
   7   6   2    1.1700    0.0034  1106.8215  1140.2977
   1   7   6    0.8868    0.0033   463.6942   454.3059
  11   2   3    0.9460    0.0033   227.8546   233.9790
   2   6   0    1.7941    0.0033     1.4422     0.9664
  10   1   1    1.1563    0.0033    10.2728     9.4864
  14   6   0    0.7705    0.0032    14.4962    13.8026
   5  10   5    0.7971    0.0032   175.5692   183.2860
  10  12   2    0.7176    0.0032     2.6961     2.1015
   1   5   7    0.8447    0.0032   510.7085   517.8432
   5   1   3    1.5677    0.0031  2047.8993  1930.6586
  11   9   5    0.6881    0.0031    23.4093    19.9058
   8   4   0    1.3093    0.0031  4181.6835  4327.3261
   3  11   3    0.9007    0.0031   215.4347   224.3813
   7   9   5    0.7914    0.0030   291.2655   294.2853
   2   7   0    1.5569    0.0029 11038.0629 11123.1123
  10   2   3    1.0169    0.0029  1660.2448  1633.8025
   1  16   2    0.6883    0.0029   118.5316   116.6405
   6   6   1    1.3314    0.0029   684.3972   684.4223
   2   2   8    0.7844    0.0028     0.8288     0.4362
   8   4   3    1.1156    0.0028    65.8758    64.6431
   1   8   2    1.2841    0.0028  1034.4444   984.3316
   4  11   4    0.8293    0.0028     5.5396     4.2087
  10   2   4    0.9373    0.0028    33.4599    25.4067
   9   0   2    1.2149    0.0027  1188.0217  1268.5358
   3   4   7    0.8487    0.0027   496.3572   476.9313
   6  13   0    0.7951    0.0027   959.9108   959.3465
   1   5   2    1.8231    0.0027  2666.0780  2659.9713
   6   1   2    1.6591    0.0027  4633.6777  4908.3941
  11   4   1    0.9922    0.0027   829.5277   851.3259
   6   6   4    1.0364    0.0027    17.7421    33.8945
   3  13   2    0.8202    0.0027   344.3473   336.7247
  12   2   0    0.9705    0.0026  1914.1840  1686.1794
   8   8   5    0.7979    0.0026    39.9407    41.3668
   8   3   8    0.6911    0.0026     2.1396     1.3676
   1  12   1    0.9285    0.0026   826.7366   815.1133
   8   7   3    0.9704    0.0026  1500.4761  1517.6198
   8  11   0    0.8433    0.0026     3.6292     2.3481
   3   1   4    1.4687    0.0026  4360.4088  4100.5270
   4   0   2    2.1701    0.0026  9240.9149  9203.8550
   1   7   8    0.7149    0.0026     8.8080    10.8483
   7   1   5    1.0154    0.0026   695.0682   712.5659
  10   4   6    0.7622    0.0025     1.7035     0.9948
  13   8   1    0.7591    0.0025   211.1343   211.8422
  11   4   3    0.9086    0.0025   311.1881   307.3728
   2   8   3    1.1545    0.0025  2405.4905  2308.1651
   7   5   3    1.1421    0.0024   295.3589   305.4134
  10   8   6    0.6905    0.0024     0.2931     0.3723
   3   2   1    2.8843    0.0024 11391.3032 11277.9661
   2   4   3    1.6349    0.0024  8302.7545  8369.1539
   0   3   3    1.8549    0.0024 21728.9643 20926.7254
   5  12   2    0.8437    0.0023   561.5118   537.5742
   3   8   1    1.3015    0.0023  3437.7616  3330.0242
   8   5   0    1.2367    0.0023    24.1239    20.5148
   4   1   5    1.1674    0.0023  3185.2775  3033.2481
  14   4   0    0.8090    0.0022    41.2204    33.1661
   1   4   3    1.6839    0.0022  2575.3479  2414.6224
   7   4   1    1.4136    0.0022  2891.5350  2996.5181
   6   4   1    1.5666    0.0022  1142.8099  1189.5324
   4   1   3    1.7088    0.0022  9795.9080  9782.8602
   2  10   0    1.1097    0.0021     2.6752     0.7002
   3   7   1    1.4544    0.0021  4532.5658  4419.0004
   2   2   6    1.0311    0.0021    17.5549    13.8231
   6  10   4    0.8355    0.0021     2.5085     1.6533
   5   2   2    1.8016    0.0021  2939.3279  3147.8325
   5   7   2    1.2303    0.0021  1660.3097  1650.3407
   1   1   2    2.9771    0.0021  8040.3044  7335.8132
   3   3   1    2.5049    0.0021 16122.1238 16210.3977
  15   6   2    0.7089    0.0020   303.2404   299.6497
  12   7   1    0.8337    0.0020   179.7143   192.9952
   4  13   0    0.8337    0.0020     0.2490     0.1915
   1   2   9    0.7036    0.0019   213.1333   223.0060
   8  12   1    0.7879    0.0019     0.5728     0.1074
   5  15   2    0.7002    0.0019   140.1094   140.6680
  10   7   3    0.8705    0.0018    18.8513    17.8738
   3   5   4    1.2388    0.0018  1925.1444  1901.5546
   5   6   5    0.9656    0.0018   304.8590   305.3409
  16   6   0    0.6878    0.0017   313.9288   313.8725
   3   0   4    1.4813    0.0017  3965.2467  3674.2538
   4   5   3    1.3729    0.0017  5857.2557  5811.5912
   6  12   2    0.8210    0.0017    55.9681    59.1356
  12  10   2    0.7232    0.0017   251.1721   255.0150
  14   6   1    0.7649    0.0017    93.8930    94.6032
   5   7   1    1.3049    0.0016  2143.3130  2148.0235
  13   7   1    0.7862    0.0016   283.2723   307.0074
   2   8   0    1.3735    0.0016     7.3882     6.4941
   7   4   4    1.0737    0.0016   874.5144   907.8226
   6  13   4    0.7119    0.0016     3.0075     2.7239
   1   7   2    1.4302    0.0016  2375.1244  2321.2794
   3   6   5    1.0217    0.0016   402.2144   395.5801
   7   1   4    1.1548    0.0016  1566.3381  1619.2324
   8   5   1    1.2142    0.0015   382.6188   382.7742
   2   6   3    1.3725    0.0015  5399.6446  5257.7838
   2  13   2    0.8303    0.0015   627.1431   610.1083
   3   4   4    1.3118    0.0015  2049.6228  2083.6283
  11   2   6    0.7500    0.0015   107.1682   106.6668
  13   1   1    0.8974    0.0015   645.2116   621.4096
   1  10   1    1.1076    0.0015  1185.3792  1136.2182
   3   9   1    1.1757    0.0015  1966.2018  1838.4192
   5   4   2    1.5770    0.0014  3908.2743  3914.4208
   0   8   0    1.4122    0.0014 11062.0972 10671.8429
   4   3   5    1.1205    0.0014  2875.6527  2798.8472
  13   6   5    0.6896    0.0014    33.2114    26.9414
   6   4   8    0.7164    0.0014     1.3617     1.1103
   9   4   5    0.8715    0.0013    44.9141    43.5328
   1   1   1    5.0347    0.0013  8900.9306  8125.4786
   3   4   8    0.7548    0.0013    26.8879    27.4351
  16   2   2    0.7141    0.0013   390.7888   337.0442
   4   5   1    1.7282    0.0013  1859.1324  1834.2724
  13   4   2    0.8355    0.0012   678.0396   660.5040
  10   5   4    0.8761    0.0012     1.4508     0.0553
  10  11   0    0.7753    0.0012   696.3067   691.4262
   5   7   8    0.6855    0.0012     1.0002     1.6477
  10  12   0    0.7364    0.0012     9.6438     6.8498
   6   6   8    0.6892    0.0012     1.1849     0.4927
   4  14   1    0.7728    0.0012    13.0575    11.1925
   6   0   1    1.8829    0.0011   806.9901   887.4538
   3   0   2    2.4827    0.0011 12992.4222 12545.0240
   8   8   4    0.8604    0.0011     0.7398     0.4442
   2   6   5    1.0413    0.0011  1844.1825  1800.4700
  14   4   1    0.8026    0.0011   191.7406   199.7530
   6   9   3    0.9481    0.0011     6.6069     4.7571
   8   4   2    1.2116    0.0011  2039.5253  2035.3241
   3   6   1    1.6419    0.0010  4237.8737  4237.2795
   9   5   1    1.1181    0.0010  1435.1295  1451.9804
   2   5   3    1.4997    0.0010   345.5710   327.5635
  13   3   1    0.8756    0.0010   484.9035   479.1416
   1   5   4    1.2971    0.0010  4012.0663  3936.2724
  14   7   0    0.7482    0.0010   512.0195   509.2313
   7   3   3    1.2487    0.0010   250.5924   244.1840
  10   0   1    1.1624    0.0010   924.8773   947.3256
  15   1   3    0.7376    0.0009   154.7542   150.5867
   4  12   3    0.8268    0.0009     1.7988     0.9734
   3   6   3    1.3285    0.0009   739.2588   738.0502
   0   9   1    1.2318    0.0009   605.1051   590.2629
   7   0   8    0.7224    0.0009     0.7886     0.5927
   0   6   0    1.8829    0.0009 27411.4198 26560.0289
   8  10   5    0.7346    0.0009     2.0900     0.9803
   8   2   2    1.3050    0.0009  2123.1340  2220.8074
   7   7   1    1.1478    0.0009   980.9886   981.5087
   2  11   0    1.0119    0.0009  2416.7754  2290.6544
   7   8   6    0.7597    0.0008   160.6098   164.7408
   4   9   1    1.1370    0.0008   597.9645   587.7853
   2   2   7    0.8914    0.0008   229.7439   227.4329
   4   8   7    0.7424    0.0008     1.3206     1.3714
   4   4   1    1.9451    0.0008  1186.5130  1110.5544
   4   0   4    1.4060    0.0008     1.9180     1.0523
   1   0   3    2.0975    0.0008   935.2657   876.8719
   1   8   8    0.6944    0.0008     3.0178     2.6877
   2  15   3    0.7051    0.0008     1.2391     0.1691
   4  11   3    0.8830    0.0008  1152.8373  1121.9071
   4  11   5    0.7729    0.0008   685.7844   685.8713
  16   2   1    0.7278    0.0008     4.4656     0.2652
  12   5   0    0.9030    0.0008    23.3162    23.3850
   8   6   5    0.8602    0.0008    15.9499    16.4784
   3   6   4    1.1642    0.0008  2015.0618  1951.7910
   3   2   5    1.1891    0.0008   813.1978   791.6028
   3   1   1    3.2158    0.0007  7943.2116  7989.3715
  14   8   1    0.7201    0.0007    62.3094    62.4600
   2   8   1    1.3429    0.0007  1173.8541  1133.2272
  10   1   4    0.9471    0.0007     0.1280     0.0550
   2   1   1    4.0516    0.0007     6.2893     3.9084
   1   4   9    0.6878    0.0007   185.7276   193.5477
   4  15   0    0.7298    0.0007     1.7925     1.5084
   8   4   4    1.0129    0.0007     2.3048     2.1275
   2   3   0    3.1760    0.0007 17503.5787 17945.7760
   7   4   2    1.3201    0.0007  2601.0843  2651.9191
  10   1   0    1.1757    0.0006  4216.9935  4198.3223
   3   8   3    1.1280    0.0006   714.2129   676.8428
   5  13   4    0.7266    0.0006   249.5594   251.6043
   1  11   2    0.9745    0.0006   545.3917   520.9471
   5   8   7    0.7295    0.0006   207.5439   205.9735
   7   4   3    1.1985    0.0006   227.9735   220.6529
   2  11   5    0.7935    0.0006     1.0712     0.3643
   0  14   4    0.7204    0.0006     1.4434     1.3149
  15   0   2    0.7652    0.0006   555.2853   503.3510
   1   0   4    1.5841    0.0006  2421.3934  2336.0804
   1  15   3    0.7088    0.0006    49.9710    46.9799
   4   6   4    1.1266    0.0006     1.0233     0.2863
   1   8   1    1.3697    0.0006  3089.2521  2996.2981
   6   2   5    1.0538    0.0006  2148.5383  2206.2933
   4   4   7    0.8338    0.0006     8.5091     5.7510
   2   1   7    0.8998    0.0005    12.4407    15.9635
   9   3   1    1.2175    0.0005  2052.4767  2128.2294
   7  13   4    0.6957    0.0005   335.8215   350.7424
  13   0   1    0.9003    0.0005   392.6376   370.3734
   6   9   7    0.6916    0.0005     0.4095     0.7225
   7   1   3    1.3146    0.0005  1257.2840  1299.0184
   7   2   4    1.1371    0.0005  1009.1397   999.1399
   5   1   5    1.1193    0.0005   279.4935   253.0369
   6  11   4    0.7913    0.0005     2.2415     2.0219
   7   4   8    0.6999    0.0005     4.8448     4.6008
   8  10   4    0.7826    0.0005     1.9206     1.8354
   8   3   3    1.1557    0.0005  3055.4601  2939.0229
   9  10   1    0.8489    0.0005   365.8911   358.3081
   6  12   5    0.7076    0.0004   522.8610   522.2986
   4   6   2    1.4222    0.0004  3546.9975  3402.9455
  10   1   2    1.1035    0.0004   993.2279  1020.9977
   5   4   1    1.7442    0.0004  5751.7115  5843.9340
  12   2   4    0.8295    0.0004     1.7426     1.4191
   8   6   7    0.7182    0.0004     2.2720     2.1674
   7   5   8    0.6881    0.0004     0.8600     0.5479
   2   3   9    0.6933    0.0004     8.2580     7.6631
   4  12   1    0.8883    0.0004     1.4925     0.4358
   2   0   3    2.0050    0.0004 11563.6647 11138.0794
  10   5   5    0.8103    0.0004    10.5444    10.3826
  11   6   2    0.8959    0.0004   165.9493   158.4517
   1   2   2    2.7083    0.0004  5335.1622  4976.5242
   1   9   4    0.9838    0.0004  1237.9913  1191.0680
   0  12   4    0.8112    0.0004     1.1289     0.2583
   2   4   5    1.1430    0.0004  2703.1508  2624.8815
   0   4   4    1.3911    0.0004     3.0106     2.1875
   4  10   4    0.8807    0.0004     1.1691     0.2199
   3   5   1    1.8740    0.0004  5265.8356  5386.8238
  12   6   4    0.7661    0.0003     4.2358     3.4041
   8  13   2    0.7293    0.0003     4.1636     2.9808
  12   3   5    0.7642    0.0003   588.0688   572.3403
   6  12   0    0.8495    0.0003     4.3179     5.4485
  14   5   1    0.7850    0.0003     2.5368     2.3326
  14   2   1    0.8281    0.0003   152.0328   145.2453
   6   5   8    0.7038    0.0003   521.0009   507.8269
  11   3   1    1.0202    0.0003   720.2993   703.4809
   3   0   1    3.3546    0.0003  6436.1929  6617.7066
  11   6   3    0.8550    0.0003   339.7002   331.3423
   4   3   1    2.1849    0.0003  3705.0493  3791.3547
   2   4   8    0.7626    0.0003     1.7095     1.3874
   2  12   0    0.9297    0.0003     1.3659     0.0570
  16   2   3    0.6928    0.0003    22.0275    20.1571
  16   5   2    0.6859    0.0003    28.6910    29.2302
   6   4   0    1.6159    0.0003    22.5393    25.2297
   0   0   4    1.5985    0.0003     2.6566     0.4601
   9   1   4    1.0108    0.0003   936.3535   974.3023
   2  13   4    0.7572    0.0003     1.5339     0.6489
   2   3   1    2.8444    0.0003 16700.1846 16273.0569
  15   4   2    0.7386    0.0003   440.1292   452.4009
   5   1   8    0.7555    0.0002    15.9772    19.0890
   3   5   2    1.6710    0.0002  3804.3151  3752.9493
   7   8   2    1.0260    0.0002   474.9788   458.1542
   2  10   5    0.8381    0.0002   990.1541   984.0715
   4   7   8    0.6961    0.0002     1.7600     0.9542
   8   6   0    1.1624    0.0002  4221.0469  4117.3888
   3   4   1    2.1606    0.0002  5500.3467  5705.4897
  11  10   3    0.7314    0.0002   223.7228   217.4831
   9   3   3    1.0719    0.0002   121.3738   118.8508
   7  11   1    0.8694    0.0002   414.4234   416.9652
  10   9   4    0.7577    0.0002     1.1304     0.0817
   5   5   1    1.5826    0.0002  3711.2176  3748.8369
  16   5   1    0.6980    0.0002   128.5966   129.5017
   1   0   6    1.0614    0.0002   824.6030   754.4991
   4  11   0    0.9701    0.0002    10.8935    10.2872
   5   7   6    0.8324    0.0002   252.7463   262.8351
  15   0   1    0.7822    0.0002   334.4772   315.5133
  11   1   1    1.0552    0.0002  1464.2287  1429.8042
  10   6   0    1.0012    0.0002    24.1051    24.4811
   5   3   3    1.4593    0.0002   536.7670   535.5248
  14   5   4    0.7089    0.0002     0.5465     0.4721
  11   0   2    1.0186    0.0001   253.6972   221.5116
   6  14   0    0.7467    0.0001     1.6913     1.5821
   4   1   8    0.7697    0.0001     1.1730     0.3829
   4  15   2    0.7115    0.0001     1.4879     0.5287
  15   0   3    0.7392    0.0001    53.9679    51.6807
   5   5   8    0.7179    0.0001    19.5900    20.9306
   3   1   7    0.8871    0.0001   527.3037   494.5036
   4   2   0    2.6186    0.0001  9764.6110 10587.4776
   2   8   8    0.6908    0.0001    -0.3265     0.0319
   2   9   2    1.1462    0.0001  1799.5996  1681.7635
   5   6   4    1.0832    0.0001  1471.9055  1476.7777
   4  16   1    0.6828    0.0001     0.3311     1.9781
   5   9   3    0.9836    0.0001   568.3451   533.7017
   4   7   1    1.3829    0.0001  1001.2541   987.0772
   2  11   4    0.8550    0.0001     2.2256     0.8956
   0   8   4    1.0583    0.0001     5.4476     6.4812
   0   3   5    1.2109    0.0001  3231.7059  3099.8594
  11   3   2    0.9833    0.0001   506.2269   517.9239
   6   0   4    1.2413    0.0001     2.7524     0.0418
   6   1   3    1.4350    0.0001     9.6964    10.5833
   2   9   0    1.2279    0.0001  4525.1721  4393.9108
   2   7   4    1.1153    0.0001     1.2347     0.0370
   6   1   0    1.9409    0.0001  8914.2937  9652.7895
   8   1   0    1.4652    0.0001    35.8563    37.6123
   7   9   3    0.9108    0.0001   395.0522   375.2407
   8   2   0    1.4296    0.0001  7205.4287  7669.1998
   4   5   8    0.7301    0.0001     0.6352     0.2884
   4   7   3    1.1797    0.0001  2975.5517  2953.6332
   6   1   7    0.8265    0.0001     2.6665     1.7928
   9   0   8    0.6828    0.0001     1.1179     0.6601
   4   0   3    1.7287    0.0001   539.3516   490.4656
   1   7   4    1.1305    0.0001  1264.8864  1249.5580
   6  11   5    0.7418    0.0000     3.1027     1.2428
   5   6   1    1.4353    0.0000  2379.7253  2296.2233
   2   5   2    1.7613    0.0000  4827.5759  4827.3393
   7   1   1    1.6160    0.0000  1349.5121  1507.2877
  14   1   4    0.7450    0.0000     0.5065     0.0547
   5   3   2    1.6970    0.0000  2905.2741  2980.2419
   4  13   2    0.8068    0.0000     5.4182     6.2765
   8   0   0    1.4777    0.0000  7648.4133  8379.9102
   1  10   5    0.8445    0.0000    89.3958    86.1048
  10   7   4    0.8190    0.0000     0.2834     0.0493
   2   9   4    0.9738    0.0000     1.0630     0.3896
   2  10   1    1.0933    0.0000   483.9183   453.5936
   3   6   2    1.5002    0.0000  2219.7114  2184.0170
  13   5   2    0.8157    0.0000   147.8445   142.1361
   2   1   0    5.2372    0.0000 16237.2988 16573.3418
   8   5   4    0.9781    0.0000    39.9101    45.6953
   9   3   7    0.7355    0.0000   311.4012   317.1437
   1   4   5    1.1593    0.0000   345.5318   308.2073
  12   4   5    0.7522    0.0000    35.0615    31.0767
  12   4   4    0.8039    0.0000     1.3881     0.9029
   4  14   4    0.6999    0.0000     2.3851     0.3395
  12  11   0    0.7109    0.0000     9.9827    11.6037
  11  12   2    0.6914    0.0000    73.5026    73.9527
   7   0   4    1.1609    0.0000  1503.4809  1544.8821
   7   2   2    1.4436    0.0000  2194.7331  2302.5611
   5   3   1    1.9108    0.0000  8383.8136  8486.1932
  14   3   4    0.7324    0.0000     0.8301     0.1001
   5  15   1    0.7131    0.0000   265.2180   273.8433
   1   0   1    5.6240    0.0000  8159.6293  7668.9452
   2   0   0    5.9106    0.0000     8.8833     7.3529
   0   2   0    5.6487    0.0000 16927.2418 17096.9466
   4  12   4    0.7823    0.0000     0.0244     0.0080
  12   0   1    0.9736    0.0000     1.3848     1.2653
  14   0   0    0.8444    0.0000    16.9350    21.7342
   8   1   3    1.2074    0.0000  2795.7922  2825.2485
  12   8   4    0.7211    0.0000     1.1407     0.0545
   6   9   4    0.8826    0.0000     2.4194     1.3392
  10  11   3    0.7286    0.0000     5.1214     5.5240
   4   8   4    0.9964    0.0000     3.4265     2.5911
  10  11   4    0.6976    0.0000     0.9547     0.3785
   5   0   4    1.3242    0.0000  4008.7470  3705.2556
   5   7   3    1.1301    0.0000   473.5749   458.5038
   5   5   3    1.2965    0.0000  1207.0334  1244.8904
   3   8   5    0.9216    0.0000   745.3274   773.5395
   6   7   4    0.9839    0.0000     0.8012     0.0177
   7   1   8    0.7210    0.0000     0.0962     0.3281
   5   6   2    1.3377    0.0000  2729.8113  2510.4075
   5   2   4    1.2893    0.0000  1734.1743  1694.5547
   5   2   8    0.7504    0.0000     1.1962     1.2535
  10   3   4    0.9216    0.0000     0.9285     0.0003
   8  12   4    0.7111    0.0000     0.8871     0.5980
   6   6   3    1.1472    0.0000  2444.5059  2522.7056
   0  10   4    0.9226    0.0000     0.5832     0.0005
