# Supplementary material for: Refinement of anomalous dispersion correction parameters in single-crystal structure determinations
Source: IUCrJ. 2022 Jul 20;9(Pt 5):604–9. doi: 10.1107/S2052252522006844 (PMC9438505; doi:10.1107/S2052252522006844)
Supplement: Supplementary file 3 [file m-09-00604-sup3.zip › leverage_fdp_20100.txt]

   1   3   1    3.1400  100.0000   113.0547   118.5698
   3   7   3    1.2274   35.9970    15.9279    17.3774
   3   1   5    1.2136   34.2015    18.6662    18.7481
   0   3   1    3.2562   32.9467    57.1846    59.8533
   1   0   5    1.2759   32.1370    14.1518    13.0352
   5   6   3    1.2159   29.3403    12.7997    12.5550
   1   8   5    0.9482   27.8212    10.0366    10.6682
   1   5   3    1.5426   22.6562    34.5571    29.1704
   3   9   5    0.8766   16.7992     7.8692     8.6121
   9   1   3    1.1166   16.2805    16.4547    16.0723
   5  10   3    0.9228   15.5043    13.8713    12.2273
   9   7   3    0.9223   14.8635    10.3242    11.2319
  10   0   5    0.8711   11.7740   151.0325   156.0569
   3   7   2    1.3579    9.2483   137.1219   135.6752
   5   4   3    1.3857    7.0843    75.4435    76.2326
  11   4   2    0.9616    5.7074    50.4176    51.2555
  11   1   3    0.9595    4.0701    11.6112    12.7110
   7   3   6    0.8795    3.9800    70.7936    73.3663
   7   0   3    1.3282    3.3574   200.0575   209.1608
   5   0   3    1.5886    3.2413   127.5579   105.9763
   7   8   5    0.8295    2.7124    17.3605    15.7591
  13   8   3    0.7221    2.5550     4.5296     4.6040
   4   0   0    2.9656    2.3434  3499.4248  3274.0064
   3   7   5    0.9748    2.2822    29.2735    29.5263
   7   6   3    1.0866    2.2200    36.2921    33.2630
   1   5   6    0.9640    2.1394   117.0801   110.5570
   7  10   3    0.8623    2.0968    22.3003    20.5218
  13   0   3    0.8393    2.0592    13.6998    14.9477
   1   0   2    3.0970    1.8821   999.6822   807.4099
  11   9   3    0.7650    1.6936     5.8668     7.0082
   3   5   5    1.0748    1.5991    33.2269    32.6806
   6   7   0    1.2528    1.5880   871.2601   827.2391
  11   7   2    0.8644    1.4253   121.5031   118.5180
   9   9   3    0.8379    1.1841    20.9014    19.0896
   0   0   2    3.2082    1.1054  1023.9904   960.8162
  10   5   0    1.0511    1.0429   582.5270   602.1745
   1  10   2    1.0646    0.9855   214.0403   201.5718
   3  12   2    0.8834    0.9673   134.3255   123.7400
   4   7   7    0.7703    0.9562    46.4031    48.5983
   5   0   7    0.8550    0.9553   162.8290   155.3885
  11   7   5    0.7355    0.9414     7.4423     6.2035
   1   8   6    0.8514    0.8718   121.4155   123.1861
   6   6   2    1.2568    0.7696    35.8542    21.4539
   1  11   6    0.7406    0.6583    74.6929    79.3695
   4   1   0    2.8690    0.6157     1.3154     1.0924
   5   4   4    1.2032    0.5628   619.6032   610.8911
   0   2   6    1.0509    0.5608   416.6239   387.4449
   2   5   5    1.0975    0.5547    14.8273    15.3768
   3  12   3    0.8443    0.5399    34.0479    32.7659
   8   7   2    1.0352    0.5070   130.9142   151.3263
   1   2   6    1.0468    0.4974   257.9334   248.1824
   5   5   2    1.4597    0.4972   303.7094   331.0660
  12   6   3    0.8106    0.4879     4.1522     3.6716
  11   5   3    0.8863    0.4864    23.6320    25.7529
   0   4   8    0.7718    0.4853   395.6369   409.9404
  11   7   3    0.8277    0.4777    16.9729    15.9135
  12   8   3    0.7581    0.4737     7.5949     6.6156
   6   8   2    1.0840    0.4510   104.8303   113.3386
  12   8   1    0.8044    0.4503    52.8257    58.0157
  11  10   2    0.7592    0.4489    51.5544    54.7901
  11   4   5    0.7926    0.4352    28.8088    28.1725
   0   7   5    1.0058    0.4339   780.9012   781.0479
   6   2   2    1.6135    0.4208     2.9338     1.0710
  10   3   2    1.0673    0.4156   438.7770   437.1998
  12   7   4    0.7468    0.4149   123.8304   127.1525
  12   3   6    0.7129    0.4064    42.9838    45.3005
   4  11   2    0.9316    0.4056    56.8552    63.9552
   6  14   2    0.7297    0.4008    12.6709    13.6436
   2  14   2    0.7784    0.3966    97.1257    94.1018
  12   5   2    0.8720    0.3872    86.3167    85.2194
   1   8   3    1.1755    0.3805    79.3432    72.2373
   4   5   5    1.0452    0.3691   865.5607   864.8661
   4  13   4    0.7418    0.3575    91.8072    92.1943
   9   1   5    0.9164    0.3535    47.0280    44.9450
  13   6   3    0.7670    0.3425     8.9532     9.0901
  12   3   2    0.9165    0.3245    45.0470    52.6242
  14   3   1    0.8200    0.3220   344.1964   351.4546
   6  13   1    0.7918    0.3198    44.4147    45.6817
   0  10   2    1.0689    0.3176   626.5981   581.6648
   8  10   1    0.8919    0.3134   395.9616   401.6035
  12   3   4    0.8214    0.3098   145.0856   153.2142
   7   5   2    1.2501    0.3077   383.5816   371.3116
   4   2   3    1.6588    0.2935     4.0153     2.2362
   3   2   7    0.8821    0.2874   335.0556   317.4962
  12  10   1    0.7401    0.2868    84.3499    90.7689
  10   4   4    0.9040    0.2806    17.9553    17.4144
   4   0   7    0.8758    0.2788   132.1470   125.4353
   9   7   2    0.9740    0.2748   138.9868   136.8868
   5   3   4    1.2536    0.2746   601.9224   604.3501
   1   1   3    2.0695    0.2734   187.3926   190.3170
   1   2   5    1.2447    0.2652    97.4202    85.7500
   6  11   1    0.9048    0.2638   144.3293   138.1319
   2  13   1    0.8551    0.2579   475.4546   487.7569
   3   4   5    1.1211    0.2518    86.0361    88.9874
   4   1   7    0.8732    0.2495   104.4934    99.7219
  12   0   3    0.8973    0.2471    45.0466    41.3610
   5   7   7    0.7561    0.2359   215.9146   215.3604
   1  14   2    0.7834    0.2351   125.6338   131.8427
   2   7   7    0.7906    0.2285    50.3995    49.6510
  12  11   2    0.6964    0.2281    21.2584    22.7095
   6   4   4    1.1404    0.2262     9.4302     7.5500
   2   2   2    2.5261    0.2245     1.7278     1.3104
  12   4   1    0.9237    0.2197   306.1503   318.8529
   2  12   6    0.7030    0.2191    24.3881    25.0506
   8  11   2    0.8183    0.2179   146.7011   148.3557
   6   5   1    1.4515    0.2146    67.3032    76.8959
  13   0   2    0.8777    0.2131   166.6589   156.0533
   3   7   7    0.7820    0.2111   188.8698   201.7773
   6   1   8    0.7416    0.2103   380.7614   399.7048
   8   0   7    0.7797    0.2092   156.1993   165.3393
   4  10   0    1.0589    0.2040  1107.8082  1063.6030
   4  14   0    0.7812    0.2014   499.8484   520.0962
   0  15   3    0.7126    0.1993   344.1935   327.2382
  10   7   2    0.9171    0.1931   339.2813   350.1586
   2   6   4    1.1977    0.1916     2.6515     6.1470
   5  12   4    0.7700    0.1901   251.5218   252.8035
  10  10   4    0.7298    0.1899    51.6788    48.2021
   8   2   7    0.7724    0.1796    42.1719    38.5070
   6   0   0    1.9770    0.1745    12.4326    13.1351
   4   5   6    0.9196    0.1702    12.6115     9.3059
   7   0   6    0.9044    0.1664   153.1466   157.6293
   8   2   3    1.1914    0.1653    78.3222    78.6347
   9   6   5    0.8268    0.1636    78.2748    79.5533
   2  15   1    0.7447    0.1609    89.2127    96.9893
   3   3   3    1.6841    0.1567   252.9657   272.0016
   6  12   4    0.7527    0.1527    19.8083    24.5229
   8   4   7    0.7518    0.1488    14.5933    12.2623
   9   0   5    0.9195    0.1483    42.4701    46.3097
   9  10   5    0.7141    0.1483    31.4470    31.0003
   4   8   5    0.9058    0.1475     5.4326     6.9455
   8   6   1    1.1477    0.1456    58.8254    45.5241
   2   9   1    1.2101    0.1444     0.4793     2.2505
  12   7   2    0.8160    0.1397   105.0855   106.9654
  10   7   1    0.9465    0.1382    73.7356    60.2042
   6   0   7    0.8316    0.1370    88.3812    88.1228
  11   3   5    0.8066    0.1366   151.4044   135.5013
   8   7   4    0.9036    0.1359   563.4815   564.3636
   5  14   3    0.7214    0.1351    21.7089    24.9182
  10  12   1    0.7341    0.1319   132.1094   136.9155
  14   7   1    0.7457    0.1308   118.5105   120.3003
   6   4   2    1.4472    0.1308    34.0294    38.1766
   0  12   0    0.9447    0.1302  1183.9405  1106.1453
  14   4   4    0.7243    0.1300    10.4021    11.0433
   4   9   7    0.7191    0.1299    51.7493    54.2787
   5   5   7    0.8000    0.1293   708.1104   710.4208
   8   9   4    0.8238    0.1281     7.5748     8.0810
   1  10   7    0.7115    0.1263   514.3897   547.9367
   3   5   8    0.7427    0.1253    20.7921    21.9242
   8   4   5    0.9180    0.1250     0.5289     0.5690
   8   8   1    1.0117    0.1249   473.9357   497.9496
   6   0   2    1.6831    0.1247   861.1881   798.8404
   4  16   0    0.6892    0.1216   330.0893   340.4353
   4   6   0    1.5935    0.1215  1726.9671  1921.9793
   0   3   7    0.8908    0.1205   558.9266   573.4567
  10   0   2    1.1126    0.1202     6.1791     8.2331
   7   2   7    0.7982    0.1194  1040.3962  1044.1967
   6   8   6    0.7837    0.1167    14.2358    14.8382
   3   8   7    0.7555    0.1165   207.5615   223.6321
   2   6   2    1.5700    0.1129   677.7731   621.1945
  10   3   1    1.1146    0.1122    77.9524    87.5026
   6   9   1    1.0481    0.1110     3.7232    12.5138
   8   3   4    1.0463    0.1109   911.0834   929.7883
   3   3   9    0.6898    0.1108   405.4517   404.3630
   1   7   7    0.7959    0.1106  1291.1257  1322.3030
   2  10   2    1.0520    0.1105   188.8754   182.2070
  10   2   2    1.0918    0.1102    49.1496    50.7879
   7   2   1    1.5740    0.1097   978.0875  1119.7741
   6  10   3    0.8935    0.1087   669.1115   656.1827
  16   4   1    0.7128    0.1080    14.2163    11.9112
  10  10   2    0.7941    0.1076     6.0674     6.8374
   7   8   3    0.9691    0.1073    65.4667    61.9119
   8   5   6    0.8101    0.1066     3.9503     4.4772
  15   3   3    0.7278    0.1066    14.1640    12.4369
  11   7   4    0.7833    0.1065   751.1588   753.5416
   8   3   0    1.3803    0.1063    28.9949    33.7795
   8   1   2    1.3366    0.1061    24.5237    25.9428
   2  11   1    1.0029    0.1050   334.0257   324.1359
   3   2   8    0.7786    0.1034    21.3003    20.6612
  10   4   2    1.0357    0.1028     4.9573     6.0126
   9   3   6    0.8111    0.1011   561.1115   580.4882
   6   8   7    0.7172    0.1009   138.2627   147.0944
   9   7   6    0.7390    0.1003   292.7918   299.6718
   0   7   7    0.7977    0.1002   516.0938   549.0243
   8   5   7    0.7373    0.0984   157.7626   157.8411
   7   3   4    1.1133    0.0980  1001.5043   990.7837
   6   8   1    1.1337    0.0970   186.5220   184.9627
   7   9   6    0.7346    0.0952   312.3554   313.1927
   8   0   8    0.7055    0.0949  1036.3177  1016.0151
  10   6   4    0.8514    0.0949    24.9960    32.5959
   4   8   1    1.2540    0.0948   508.3929   522.0303
   8   0   5    0.9703    0.0947    39.5575    40.0145
   1   3   5    1.2088    0.0945   398.2248   405.1867
   4   5   0    1.8012    0.0942     6.9866     6.5092
   4   3   7    0.8531    0.0937   131.3954   126.5824
   2   1   5    1.2467    0.0933   119.4697   116.8784
   1   3   6    1.0252    0.0932   303.4467   290.9650
   3   2   6    1.0156    0.0932  1101.1134  1070.9429
   3   5   7    0.8308    0.0930   828.4212   843.9217
   2  12   4    0.8065    0.0920   154.4139   155.0268
   5   2   7    0.8455    0.0919   568.5065   538.5832
   2   0   6    1.0524    0.0919    18.7455    22.6270
   1   6   5    1.0574    0.0913    72.2420    76.5531
   3   2   2    2.2808    0.0909   685.2720   741.4079
  15   7   1    0.7063    0.0908   284.9030   288.1894
   3   1   2    2.4333    0.0894   940.3462  1020.2087
   6   3   3    1.3552    0.0891     8.7740     7.0402
   2  12   2    0.8959    0.0890   119.5249   130.0197
   2   3   3    1.7760    0.0888    21.1284    19.3439
   2   5   8    0.7501    0.0873  1279.4657  1317.5576
   0  12   6    0.7080    0.0866   202.4351   200.7658
   6   5   7    0.7807    0.0866    34.5406    37.0018
  12   2   3    0.8863    0.0865     1.1132     0.9423
   7  11   3    0.8143    0.0862    96.0241    95.6620
   8  13   1    0.7466    0.0858   161.7314   166.6934
  13   7   4    0.7123    0.0842   394.0490   376.1651
   2   4   2    1.9997    0.0840    13.7741    13.4067
   4  10   1    1.0448    0.0839   484.4493   505.6952
  13   4   3    0.8047    0.0835    31.5391    29.6896
   5   2   5    1.1070    0.0834   303.4430   326.5365
   2   8   4    1.0454    0.0831   397.8953   391.8287
   9   8   5    0.7713    0.0830    92.6142    91.2566
   6   5   3    1.2226    0.0819    11.0150    12.1677
   3   4   6    0.9700    0.0804   282.2412   270.8735
   2  16   2    0.6872    0.0802    73.3802    80.4197
   5  11   4    0.8144    0.0801   275.9138   276.0312
  13   7   3    0.7452    0.0799   389.0101   393.4360
  12   1   5    0.7813    0.0783  1079.7037  1124.0358
   1   3   7    0.8883    0.0778  1072.7376  1047.1414
   5   6   6    0.8664    0.0770   578.9324   592.7478
   6   2   7    0.8228    0.0770   318.0251   309.2853
   8   8   3    0.9240    0.0769    68.2030    65.3626
   2   7   8    0.7135    0.0764   920.8555   974.4957
   2   5   7    0.8412    0.0764   338.1748   348.2452
   8   1   7    0.7778    0.0763   237.1698   241.0677
   7  12   3    0.7699    0.0757   219.2722   214.3036
  14   6   3    0.7271    0.0756   800.3754   829.5232
   4   7   0    1.4214    0.0753     4.3271     3.9697
   0   6   8    0.7383    0.0748   958.3855  1006.7607
   2  10   6    0.7713    0.0743   123.0711   129.6424
   8   4   1    1.2871    0.0742   744.3663   746.0019
   3   7   6    0.8705    0.0739   658.0509   695.1151
   4   8   3    1.0975    0.0737     3.5170     1.1040
   4   3   6    0.9721    0.0736   176.2431   186.8910
  12   2   2    0.9318    0.0730  1329.7991  1310.4765
   7  14   3    0.6914    0.0725    15.9725    13.0270
   3   8   6    0.8344    0.0722   798.7916   823.3977
   4   2   5    1.1531    0.0720     1.8879     0.9292
  14   2   3    0.7802    0.0718   946.6931   902.3365
   5   0   6    0.9749    0.0718   582.8399   592.0326
   4   6   3    1.2778    0.0715    88.2073    94.0613
   4   4   8    0.7469    0.0712  1897.4727  1942.9636
   4   3   3    1.5765    0.0712  1744.9117  1926.7071
   6   4   3    1.2921    0.0711  1607.9899  1583.9688
  10   8   4    0.7912    0.0711    19.6440    19.4776
   0  13   1    0.8641    0.0710   111.3301   111.7301
   4   6   6    0.8880    0.0708  1417.2019  1502.6142
   9   2   2    1.1919    0.0706   389.7626   390.1019
  10   2   0    1.1611    0.0698    13.7844    12.3406
  10   6   2    0.9587    0.0690     1.0280     1.2480
   1  14   4    0.7215    0.0687   484.2909   486.7265
  14   0   4    0.7492    0.0685    93.8808    99.3368
   3  13   3    0.7912    0.0680    43.3751    42.6684
   4   0   6    1.0060    0.0676  1832.9824  1789.9210
   8  11   4    0.7485    0.0675    27.0429    21.0150
   4  14   2    0.7590    0.0671   843.2520   805.8447
   2  10   7    0.7077    0.0666   149.5390   156.7240
   1   4   7    0.8698    0.0658   970.6844  1000.9481
   1   5   8    0.7546    0.0658    39.8993    42.0225
   0   8   8    0.6980    0.0656  1655.8984  1753.2896
  10   0   7    0.7253    0.0656   223.4243   242.0206
   1   7   5    1.0022    0.0652   302.4168   292.6460
   8   1   4    1.0839    0.0651    62.8613    80.8268
   8   3   6    0.8454    0.0650   321.0863   323.5121
   7   4   7    0.7755    0.0647   801.9207   796.5561
  13   1   4    0.7912    0.0647   588.9835   564.2311
   2   0   5    1.2543    0.0643  1723.9449  1591.5282
   0   2   8    0.7941    0.0636  1783.2439  1730.8134
  13   6   4    0.7313    0.0633   558.6435   550.6321
   4   7   2    1.2996    0.0633   246.5978   263.1086
   6  15   0    0.7060    0.0629   967.0275  1003.2459
  13   1   3    0.8370    0.0628   368.8784   374.0650
   5   8   1    1.1953    0.0628   635.6650   627.1427
  13   0   4    0.7931    0.0626  1029.4355   992.2694
   6   2   4    1.2166    0.0622   186.8693   197.7579
   5  14   1    0.7610    0.0621   509.2051   519.9867
   5   9   6    0.7710    0.0619   415.0341   417.5998
  10   1   6    0.7923    0.0618   650.9479   663.1531
   3  13   4    0.7522    0.0615   679.8184   682.6136
   5   9   4    0.9142    0.0606  1019.4438   983.1178
  16   1   3    0.6992    0.0604   793.0338   701.0618
   8  11   5    0.7065    0.0604   822.0430   837.8034
   2  11   3    0.9173    0.0603    59.5632    65.6389
   4  10   6    0.7525    0.0603   731.7073   729.8625
   5   8   6    0.8032    0.0602   589.7226   608.5939
   0   6   6    0.9307    0.0600   591.9143   577.6823
  12   0   6    0.7259    0.0597   453.2183   472.7968
   4   5   2    1.5706    0.0594   875.6293   797.2954
   1  13   5    0.7200    0.0586    99.2800    99.6103
  12   9   0    0.7777    0.0585    12.0243    12.2830
   7  12   4    0.7338    0.0580   302.5354   317.4472
   2  15   2    0.7301    0.0580   622.3908   632.3677
   2   1   8    0.7929    0.0577  1760.0110  1704.7043
   2  12   5    0.7546    0.0571  1249.7192  1232.9119
   1  12   5    0.7592    0.0569   119.0813   127.5180
  12   5   4    0.7890    0.0568     4.0769     3.7152
  10   2   5    0.8610    0.0564  1310.7125  1359.2765
   3   6   6    0.9059    0.0563   635.6561   651.2298
   7  11   5    0.7261    0.0561    51.4897    51.7534
   6   3   1    1.6899    0.0557  1173.9164  1108.9886
   2  10   4    0.9147    0.0554   145.8128   164.6335
   2   3   7    0.8809    0.0551    53.0473    57.7184
  10   9   2    0.8339    0.0549   573.0567   581.2242
   5  10   6    0.7392    0.0545   260.2696   259.3722
   1   1   9    0.7103    0.0542   385.6440   402.3036
  13   4   1    0.8607    0.0537   867.7663   857.3893
  14   9   0    0.7030    0.0536   775.5555   734.0389
   1  12   2    0.9036    0.0534   986.6954  1008.3248
  12   5   5    0.7402    0.0533  1215.2851  1233.8526
   7   0   5    1.0230    0.0532   180.8843   166.4535
  10   1   3    1.0330    0.0531    14.5971    12.3420
   7   4   6    0.8616    0.0530   720.5750   730.7010
   4   9   4    0.9397    0.0529     3.3866     6.0275
  10  10   5    0.6907    0.0529   313.6787   304.7222
  12   8   2    0.7860    0.0528   785.4952   787.1332
   2   5   1    2.0112    0.0526    16.7570    16.6590
   9   5   3    1.0057    0.0520   166.5180   151.2399
   8   3   5    0.9399    0.0519  2584.6137  2628.9749
   8   0   4    1.0889    0.0517     8.0029     8.0658
   3   1   8    0.7842    0.0517    20.3533    19.6248
   2   6   7    0.8169    0.0511   238.4268   246.5185
  15   1   2    0.7661    0.0511   479.2228   451.3014
   4   7   5    0.9525    0.0505  3479.4887  3558.7140
   1   7   3    1.2836    0.0505   918.9810   894.0939
   2  14   3    0.7512    0.0504  1188.5744  1165.6368
   2   9   5    0.8888    0.0502    21.9372    25.0777
  11   3   4    0.8709    0.0500  1846.3096  1910.3733
   6   8   4    0.9356    0.0500    21.8845    27.9787
   1  10   4    0.9230    0.0499  1791.5981  1737.4438
   6   2   0    1.8667    0.0496    48.2613    52.9651
   7  10   5    0.7595    0.0492   154.5079   159.1411
   6  10   5    0.7806    0.0492  2288.1649  2263.6829
  12   0   5    0.7831    0.0491     0.9331     1.0439
   5   4   6    0.9219    0.0489   595.5264   620.6198
   8   1   6    0.8648    0.0488    14.3721    13.0885
  15   2   4    0.7038    0.0487   248.1071   224.7078
   8   6   3    1.0241    0.0481   187.4511   202.5320
   9   9   5    0.7427    0.0477    30.4132    32.7959
   2   3   2    2.2610    0.0476  2319.8639  2460.9758
  11   6   6    0.7046    0.0475   187.8939   184.4589
   6  11   3    0.8404    0.0475     2.1297     2.1635
   4   3   2    1.8868    0.0471     1.0738     0.2137
  12  11   1    0.7090    0.0471   122.7403   129.0466
   4   4   6    0.9480    0.0470  1674.4483  1679.9234
  11   2   2    1.0060    0.0469   372.2454   366.7703
   1   8   7    0.7680    0.0468   958.5885  1011.6118
   8   2   8    0.7001    0.0465   617.3009   633.0984
  11   3   3    0.9331    0.0462   256.8131   261.5989
   7   4   5    0.9623    0.0457   525.1692   520.9301
   7  14   1    0.7259    0.0457   500.1649   500.3895
  11   8   4    0.7567    0.0456   396.9597   393.9274
   2   9   6    0.8076    0.0454   669.0324   704.6632
   9   9   2    0.8760    0.0453   481.0204   476.0452
   8   5   2    1.1574    0.0452   852.5670   825.8533
  10   7   6    0.7131    0.0451   549.4193   551.8800
   9  13   2    0.7093    0.0450   137.4064   134.9930
   1  11   1    1.0139    0.0448   572.8934   540.9309
  10   3   3    1.0004    0.0444    83.4951    81.9001
   5   2   6    0.9608    0.0443  1059.5424  1054.1557
   2   2   9    0.7024    0.0442   105.8277   101.5356
   4   9   3    1.0193    0.0442  3563.6856  3655.2457
  12   1   2    0.9414    0.0440    32.9380    34.0831
   1   9   7    0.7397    0.0440   637.0235   667.2974
   5   4   7    0.8186    0.0439   591.9302   576.4198
  11   8   2    0.8290    0.0438   420.9286   431.0923
   7   8   7    0.7008    0.0438   478.2298   495.3644
   0   1   7    0.9137    0.0437   662.1217   642.0975
   5   5   6    0.8957    0.0435  1023.6461  1030.9287
  16   3   2    0.7095    0.0434   101.2407    97.4982
   1  15   2    0.7342    0.0433   456.8002   447.3730
   4  10   3    0.9490    0.0433    29.5788    25.0231
   6  12   3    0.7918    0.0429  1339.8492  1317.1526
   8   9   1    0.9494    0.0428   374.7807   386.6757
   6  10   2    0.9403    0.0426     0.4191     0.6648
  10   5   7    0.6908    0.0426    10.3294    10.0494
   9   4   3    1.0433    0.0425   774.3566   792.9362
   1   6   7    0.8227    0.0422   997.5308  1023.1941
   1   1   7    0.9110    0.0422  1532.4541  1443.7477
   8   3   1    1.3494    0.0420   602.8631   623.8597
   2  11   6    0.7364    0.0420   527.8079   545.8127
   8   4   6    0.8294    0.0419   607.7220   606.8407
  10   7   5    0.7672    0.0418     1.2897     0.4966
  14   3   3    0.7712    0.0418     2.5230     2.2589
   7   6   7    0.7416    0.0415   512.8637   512.1017
   6  11   6    0.6948    0.0414   386.5227   420.4279
   7   7   7    0.7218    0.0412   459.8909   462.9908
   7   6   5    0.8996    0.0411   122.4786   122.5295
  11  11   1    0.7401    0.0410   387.9041   395.4763
   3   0   8    0.7861    0.0410    29.0804    30.9406
   9   1   7    0.7509    0.0408   719.2975   706.8157
  10   8   2    0.8751    0.0407    55.6365    58.1295
   7   9   1    0.9986    0.0407   790.3544   838.9208
   2   5   0    2.1179    0.0404  3826.3363  4070.4395
   7  14   2    0.7124    0.0404   193.0580   190.4546
   2   8   2    1.2664    0.0404   299.5991   286.0288
   6   4   5    1.0063    0.0402  3046.0284  3177.3592
   3   5   3    1.4478    0.0402  1243.5875  1187.9363
   4  12   0    0.9002    0.0401  3497.5862  3612.7535
  12   4   2    0.8962    0.0401   717.1862   762.2172
   7   8   1    1.0718    0.0395   631.2553   639.8255
   0   9   5    0.8989    0.0395  1933.5190  1979.7234
   1   3   8    0.7829    0.0394    12.0411    13.7748
  10   0   0    1.1862    0.0393    28.4668    30.8109
   0   9   7    0.7412    0.0393   330.5211   361.7223
   3   2   9    0.6963    0.0392   342.2791   350.8804
   8   1   8    0.7041    0.0389     5.6025     5.3315
   5   7   5    0.9260    0.0389   225.0103   239.4652
   3  16   1    0.6934    0.0389   455.1608   443.1644
   2   4   0    2.5572    0.0388    16.7356    17.2278
  13  10   1    0.7065    0.0387   323.0499   352.3669
   5   4   5    1.0486    0.0385   292.2534   324.5836
  11   1   4    0.8922    0.0381  1133.2698  1161.5418
   1  13   4    0.7646    0.0380   928.7625   896.4005
   6   3   8    0.7293    0.0380  1323.7660  1337.4816
  14   7   3    0.7084    0.0377     0.9120     1.1012
  10   0   6    0.7943    0.0376    63.8434    61.2336
  11  10   1    0.7756    0.0376   492.4076   492.9102
   8   3   7    0.7636    0.0373   153.7376   154.3374
  10   5   2    0.9988    0.0373  1258.2313  1320.5183
   8   5   5    0.8921    0.0373  1723.7542  1784.4995
   1   0   7    0.9139    0.0372  1813.3685  1691.0044
   4   8   0    1.2786    0.0372  2058.1875  1993.7876
   8   7   1    1.0781    0.0370   510.9452   510.2624
   7   0   7    0.8062    0.0369   430.1250   430.0016
   1  15   1    0.7491    0.0367   896.0912   908.0292
   8   8   6    0.7398    0.0366   503.7688   500.1825
   2   3   8    0.7778    0.0366  1016.6454  1007.0018
   2   8   6    0.8449    0.0364   154.3300   166.5188
   1   1   5    1.2678    0.0364  1102.5894  1034.5818
   7   3   5    0.9875    0.0364   106.5868   129.2561
   1   9   5    0.8964    0.0362   425.0719   467.2901
   2   3   5    1.1904    0.0361     2.1894     0.6526
  15   5   1    0.7417    0.0360   352.3267   310.9076
  13   9   3    0.6985    0.0359   176.3035   177.8379
  10   2   6    0.7866    0.0359     1.2466     0.5811
   0   1   9    0.7115    0.0358   134.0496   127.4246
   4   6   8    0.7164    0.0357   847.5416   892.9887
   4   7   4    1.0638    0.0356   532.1919   556.0983
   3  12   6    0.6969    0.0355   188.1719   187.4081
   4  15   3    0.6929    0.0354  1362.1476  1354.5976
  10   5   1    1.0372    0.0352   157.1527   171.4327
  14   2   0    0.8380    0.0352    22.3113    22.5222
  13   3   5    0.7297    0.0349    34.7746    32.8691
  13   4   4    0.7638    0.0349   396.5281   386.7768
   1  14   5    0.6837    0.0349    11.4503    13.3462
   8   7   6    0.7646    0.0341    10.3864     9.6139
   7   5   7    0.7596    0.0338   366.4499   383.4296
   0   5   5    1.1168    0.0338  8032.0184  8031.4317
   0  11   5    0.8036    0.0335  2179.6023  2264.1830
   2   6   6    0.9194    0.0335    34.8565    38.1252
   1   2   8    0.7924    0.0335    15.7917    17.2177
   1  13   2    0.8394    0.0334   392.0176   386.6858
   1   6   2    1.6130    0.0333   581.0216   644.5579
  12   5   1    0.8972    0.0332   303.5508   311.3213
   0   5   7    0.8498    0.0330   202.8275   211.9476
   8   9   5    0.7687    0.0330  1037.3713  1054.5180
   4   9   0    1.1594    0.0329     2.7223     1.3517
   1  10   6    0.7763    0.0327   478.3465   505.7664
   8   7   7    0.7025    0.0326   151.1888   156.2747
  14   8   0    0.7272    0.0326    13.4946    12.7717
   9   6   6    0.7603    0.0326   300.1606   306.6565
   4   1   6    1.0021    0.0324    50.5469    35.2023
   3   9   7    0.7285    0.0322   302.3521   306.5568
   5   8   5    0.8829    0.0322   308.2099   311.6656
   3   8   4    1.0257    0.0321  2170.9154  2202.6669
   5   8   3    1.0575    0.0320   286.7849   326.4679
  10   1   7    0.7238    0.0320     9.8764     8.6003
   6   4   7    0.7980    0.0319   278.3098   280.6462
  14   8   3    0.6885    0.0319   847.4024   799.7309
   1   9   1    1.2294    0.0317  2297.2073  2231.3414
   2   8   5    0.9392    0.0316  1908.4561  1972.1431
   7  13   2    0.7537    0.0316   501.4473   504.6486
   2   7   6    0.8825    0.0313  1099.0359  1130.1468
  15   0   4    0.7093    0.0313   471.4877   433.9099
  12  10   0    0.7451    0.0313  2128.1345  1983.0506
   5  11   5    0.7611    0.0312    84.0715    92.7925
   0   2   4    1.5435    0.0312     1.8760     0.9530
   7  10   4    0.8125    0.0311   594.7132   583.2555
   9  10   3    0.7975    0.0310   374.6893   384.7463
   6   5   6    0.8688    0.0309  1115.4725  1138.0397
   7   1   7    0.8042    0.0308   603.5885   600.8751
   5  14   2    0.7454    0.0307   597.1817   599.1449
   3  10   5    0.8307    0.0307    99.6425   103.0806
   6   9   6    0.7537    0.0307   643.0402   660.6623
   5   1   6    0.9714    0.0305   875.5128   816.1046
   2   0   7    0.9059    0.0305   413.5695   391.2801
   5   3   8    0.7449    0.0305     1.0243     1.2208
   4  11   6    0.7199    0.0304     5.3956     3.0199
   4  10   2    1.0056    0.0303  2354.2490  2379.1834
   8   2   6    0.8574    0.0302   748.7258   741.8693
   6   7   1    1.2296    0.0302    46.5335    51.8442
  13   9   1    0.7341    0.0301   389.4817   387.7270
  12  10   3    0.7036    0.0301     1.6709     0.6246
  13   8   2    0.7462    0.0300   341.9905   347.1415
   4   3   4    1.3218    0.0300  1180.8192  1196.2680
  12   9   4    0.6998    0.0299     5.1602     4.3385
   3   3   5    1.1615    0.0298   296.5850   264.8747
   8  11   3    0.7869    0.0298  1551.1373  1535.1978
   9   1   2    1.2122    0.0296   902.0643   929.2577
   3   7   4    1.0951    0.0294  2642.7521  2548.3871
   9   2   6    0.8217    0.0293   413.3267   403.9163
   1  16   1    0.7030    0.0292   491.3544   510.2116
   4   8   6    0.8203    0.0291  1173.9452  1216.7836
  12   0   2    0.9447    0.0291   488.5636   488.2214
   5   5   5    1.0105    0.0291   121.4960   122.8356
  13   2   3    0.8302    0.0291    21.1495    23.4752
   3  11   5    0.7875    0.0290    97.8374    98.3386
  10   4   0    1.0942    0.0287     7.6868     7.4557
  11   3   7    0.6868    0.0287   273.3924   233.3378
   6  13   2    0.7743    0.0286  1330.5111  1322.0718
   0  12   2    0.9063    0.0285  1558.7209  1537.3995
   1   4   4    1.3865    0.0285  5154.0636  5015.4403
   6   3   6    0.9128    0.0285   718.1691   703.4518
   0   0   8    0.8021    0.0284  1458.9453  1445.5069
   9  13   1    0.7227    0.0283   528.0843   549.1447
   8  13   3    0.7092    0.0283   725.6235   747.5384
   4   0   5    1.1778    0.0282     1.3515     0.1960
   3  10   7    0.7015    0.0281   342.9498   349.5541
   3   1   6    1.0281    0.0281   992.0302  1005.1906
   8  12   3    0.7466    0.0281     2.7978     3.4808
  10   0   4    0.9538    0.0281   138.0251   165.4779
  12   7   3    0.7849    0.0279  1675.2541  1655.1524
   2   1   9    0.7065    0.0277    27.7136    29.5926
   5   8   4    0.9693    0.0277  1904.4417  1894.9393
   2  14   0    0.8023    0.0275     5.2195     5.5300
   4   1   2    2.1386    0.0274    12.8046    11.4009
   8  14   0    0.7107    0.0274  1363.6795  1307.9470
  13   6   1    0.8150    0.0274   386.5083   383.4500
  11   1   5    0.8234    0.0273    21.4241    19.9032
   0   8   6    0.8536    0.0273   374.5019   370.3491
   1  13   3    0.8057    0.0272   236.8606   227.8021
  10   2   1    1.1425    0.0271   778.4319   799.4354
   1   4   2    2.0908    0.0269  1195.5984  1238.8061
  10   4   1    1.0787    0.0268   369.2260   375.5959
   3  10   3    0.9710    0.0266   359.8907   334.5239
  14   0   3    0.7877    0.0265  1460.9144  1362.3921
  14   5   2    0.7705    0.0265   665.0480   695.7415
  13   9   2    0.7201    0.0264   215.4478   210.5513
  11   5   6    0.7200    0.0261   233.2590   244.2493
   2  14   1    0.7961    0.0261   255.0733   257.4613
  11   5   2    0.9319    0.0260   907.2245   948.4053
   2   1   6    1.0479    0.0260  1584.8348  1487.2819
   6  10   6    0.7239    0.0259    29.7531    29.9696
  14   0   2    0.8192    0.0259   243.1218   226.1702
   7   6   4    0.9916    0.0259   907.5194   954.7164
   1   2   7    0.9023    0.0259  1446.6916  1406.4126
   5   4   8    0.7339    0.0257     5.8764     6.1906
   4   9   2    1.0904    0.0257     0.9884     0.5779
   5  12   1    0.8696    0.0256   889.3786   892.1826
   8  10   2    0.8671    0.0253  1045.0142  1023.4011
   9   8   4    0.8270    0.0253   756.0514   750.6771
   9   5   7    0.7142    0.0253   440.5431   451.0081
   5  11   2    0.9067    0.0253   510.5191   499.3546
   4   6   7    0.7946    0.0252     1.4037     1.2901
   1   1   8    0.7982    0.0252    35.3335    38.4326
   7   1   6    0.9015    0.0251   573.2710   535.5078
  12   1   0    0.9848    0.0250    31.2372    31.7532
   9  11   3    0.7590    0.0250   115.1600   110.5425
   9  11   2    0.7871    0.0249   379.5807   375.1585
   1  12   4    0.8121    0.0247  1384.8989  1395.0726
   0   4   6    1.0006    0.0247   797.8096   775.1644
   9   4   6    0.7969    0.0244   256.2042   260.6711
   6   5   5    0.9724    0.0242    15.1898    15.5775
   1   3   3    1.8389    0.0242  1130.6464  1065.5239
  10  10   1    0.8130    0.0241   207.3885   205.2063
   2   5   6    0.9546    0.0241  1051.3258  1040.7206
   7   3   7    0.7885    0.0241   576.9868   573.2898
   1  14   1    0.8016    0.0241   709.5795   702.2874
  14   2   5    0.7016    0.0240   738.8719   788.5636
   1   6   4    1.2164    0.0240  2487.5295  2459.5899
   2   2   0    4.0979    0.0239     1.2296     0.0833
   0  13   3    0.8075    0.0238  2440.7635  2447.7138
   2  13   3    0.8001    0.0236     5.0986     4.8680
   1   4   6    0.9970    0.0236   917.0733   892.5329
   3  12   1    0.9096    0.0236  1389.9954  1376.6123
   2  13   0    0.8628    0.0236  2493.8180  2505.0956
   3  13   1    0.8442    0.0234  1300.9446  1278.0718
  15   4   3    0.7176    0.0233    36.6977    34.6383
   3  14   4    0.7111    0.0231   587.6735   587.6935
   6  11   2    0.8789    0.0231  1199.0689  1157.0573
   6   3   5    1.0352    0.0230    12.5328    17.5208
   3  11   6    0.7294    0.0230   652.8531   669.2802
   8   1   1    1.4331    0.0227   706.1360   749.9402
   2  12   3    0.8552    0.0226  1601.1707  1556.1283
   2   7   3    1.2616    0.0225    42.2307    40.2928
   4   1   4    1.4001    0.0225    24.4704    40.6601
  10   3   7    0.7123    0.0225     6.7490     8.2005
   1  11   4    0.8648    0.0224  1723.3425  1697.8038
   5  13   1    0.8119    0.0224  1019.2674  1012.2455
   8  10   6    0.6889    0.0223   299.8099   306.2810
   3   9   4    0.9610    0.0222  1699.2487  1715.8771
   6  10   1    0.9721    0.0222   508.8450   501.1202
  14   6   2    0.7516    0.0222    45.7029    53.3520
   0  15   1    0.7506    0.0221   291.4820   296.4985
   6   8   0    1.1518    0.0221    15.0429    12.2488
   3   0   7    0.8930    0.0220   775.9609   703.1126
  15   6   1    0.7248    0.0220   401.3639   379.2367
  12   4   0    0.9334    0.0219  2969.4415  3024.4716
   3  14   2    0.7701    0.0219   603.9757   587.6069
   6   7   2    1.1670    0.0218  4616.8937  4496.5284
   3   3   4    1.3833    0.0218  3210.4733  3231.4126
   5  10   2    0.9746    0.0218  1417.9062  1428.9332
   0   9   3    1.0854    0.0218  1895.4345  1775.7143
   6  14   1    0.7443    0.0218   138.3558   140.6191
  10   5   6    0.7496    0.0216   453.3468   455.2587
   7  13   1    0.7698    0.0215   396.7940   397.2503
   9  10   2    0.8302    0.0214   406.7981   397.2852
   2  16   1    0.6994    0.0211   149.7840   150.7195
   7  10   6    0.7070    0.0211   227.3836   239.3249
  13   2   1    0.8921    0.0209   526.9409   505.5864
   1   0   9    0.7117    0.0208   373.5854   386.4914
   6   0   1    1.8894    0.0207   839.0218   908.4440
  14   5   3    0.7441    0.0206    21.8478    19.9253
   8  11   1    0.8390    0.0206   184.0369   178.1307
   1   0   4    1.5896    0.0206  2375.4382  2375.7989
   1  12   3    0.8619    0.0206   318.3463   320.6052
   3   5   6    0.9395    0.0205  1160.4151  1208.6873
   3   0   5    1.2206    0.0204   853.2906   792.2183
   3   0   6    1.0323    0.0204  1060.2205   971.8227
   7   3   3    1.2531    0.0202   255.6348   249.5650
   4   2   6    0.9905    0.0202  2435.4246  2391.3366
  15   2   1    0.7775    0.0202   618.3660   571.2336
   4  13   5    0.7009    0.0201   859.1924   885.1275
   2   0   2    2.8219    0.0199 11856.1128 11177.4863
  10   3   5    0.8488    0.0199     3.0306     1.6935
   1  10   3    0.9981    0.0196   480.4763   470.0859
   9  12   2    0.7468    0.0196   125.9466   139.8477
   7  11   2    0.8492    0.0196   375.8407   364.8816
   1   8   4    1.0578    0.0195   948.9947   930.9758
  14   8   2    0.7092    0.0194    14.7923    15.4914
   5   1   4    1.3198    0.0192  2767.7899  2631.2925
  11   8   5    0.7134    0.0192    85.0367    89.3553
   9   3   2    1.1603    0.0192   495.9589   506.0919
   5   6   7    0.7790    0.0192   271.1084   276.5653
   9   6   2    1.0244    0.0192   561.7865   632.8120
   8  14   2    0.6939    0.0192   409.3367   417.0069
   4   2   8    0.7671    0.0191  1009.8314   989.6818
   1   9   2    1.1668    0.0190  1675.5085  1604.8656
  10  12   3    0.6985    0.0190   860.5310   846.5570
  10   6   1    0.9926    0.0190   485.6478   500.6810
   2   2   5    1.2246    0.0190  4228.2588  3999.8775
  14   9   1    0.6989    0.0189     3.4009     4.2846
   9   9   1    0.9016    0.0188  1358.0324  1377.3833
   3  10   2    1.0319    0.0187  1272.9326  1230.3599
   5   3   7    0.8340    0.0187   793.2950   753.5291
   4  10   5    0.8168    0.0187     5.0140     5.4180
   9  11   4    0.7244    0.0186   757.9525   757.6427
   7   5   4    1.0362    0.0186  1239.5990  1298.8785
   6   6   5    0.9353    0.0186  3374.7429  3564.6120
   8   6   6    0.7883    0.0186   507.7958   507.0722
   6   9   0    1.0623    0.0185  3369.5003  3430.9621
  11   0   4    0.8950    0.0185   672.5360   632.5110
   2   0   4    1.5485    0.0185   773.0405   680.4969
   3  14   1    0.7873    0.0185   681.2894   676.1039
   7   2   3    1.2932    0.0184   446.2949   426.7229
   2   2   6    1.0348    0.0184    17.0394    13.5061
   9  12   1    0.7624    0.0184   391.1011   386.6993
   4   2   7    0.8655    0.0183    51.5355    50.4532
  11   9   4    0.7296    0.0183   661.4800   659.1583
   0   2   0    5.6684    0.0183 18474.5118 17753.9743
  12   9   1    0.7720    0.0183   160.9063   161.6978
  15   2   3    0.7355    0.0183    59.9049    55.8445
   9   5   4    0.9290    0.0181  1488.2633  1541.2992
   2  15   0    0.7497    0.0181  1257.2420  1248.6329
   2   3   1    2.8543    0.0180 17077.0890 16472.1597
   0   0   6    1.0694    0.0179  1311.7491  1155.1619
   2  10   3    0.9877    0.0179  3414.4346  3371.5024
   0   1   3    2.1017    0.0178  4044.7440  3997.3712
   3   1   3    1.8559    0.0178   228.1356   242.4897
  10   3   6    0.7773    0.0177   717.3257   726.8580
   2  12   1    0.9233    0.0177   342.7206   345.9736
  12   3   3    0.8730    0.0177  2393.3001  2501.1802
  11   5   4    0.8325    0.0176  1494.1398  1417.1001
   0  11   3    0.9285    0.0175  3069.5770  3043.9810
   1   6   8    0.7369    0.0175    35.2576    38.8548
  12   1   6    0.7244    0.0175    35.8261    34.9939
   7   9   4    0.8553    0.0174   777.7582   747.0820
   9   7   5    0.7996    0.0173    54.5188    53.2001
   8   9   0    0.9600    0.0172    32.1130    30.4668
  11   8   3    0.7964    0.0172   209.8928   206.5366
   4   4   2    1.7268    0.0171  4808.7606  4874.6520
  11   6   1    0.9268    0.0170  1402.5164  1378.1699
   3   2   3    1.7855    0.0170   388.6574   407.7317
   6   7   3    1.0810    0.0169    28.2652    30.7070
   1   2   3    1.9732    0.0168  1057.8619  1002.4617
  10  13   0    0.7026    0.0167  1128.6364  1048.6044
   1   6   3    1.4061    0.0167   777.1022   766.5208
   0   4   2    2.1241    0.0166  3528.5185  3558.9695
  11  10   4    0.7025    0.0165   491.8726   497.0606
   7   5   6    0.8400    0.0165   318.0142   303.5378
  13   3   2    0.8549    0.0164   256.4634   254.7862
   3   8   8    0.6874    0.0164     6.0687     6.6667
  12   6   2    0.8450    0.0164   541.1476   536.8074
   9   0   3    1.1221    0.0164  1541.0311  1509.2746
   5   1   2    1.8811    0.0162   819.8893   939.1639
   1   3   4    1.4653    0.0162  4853.9625  4751.6986
   7  12   1    0.8184    0.0161   660.2880   647.6168
   9   2   5    0.9076    0.0161   144.7082   141.1119
  12   1   3    0.8945    0.0161  1550.5690  1539.2002
  14   5   0    0.7937    0.0160  2112.3872  1972.6007
   6   1   1    1.8637    0.0160     0.2843     0.0882
   3   3   6    0.9958    0.0160  1970.8443  1980.1753
   9   2   1    1.2588    0.0160  2534.0009  2597.5884
   4   2   2    2.0328    0.0159  2570.0772  2687.3481
   5   1   7    0.8526    0.0159   422.0808   401.6375
   8   7   5    0.8324    0.0158  1250.7908  1233.3756
   5   8   2    1.1376    0.0158  1603.2692  1585.7623
   5  13   3    0.7645    0.0158    92.3626    89.7727
   9  11   1    0.8055    0.0156   621.9421   599.2348
   3   8   2    1.2318    0.0156  1335.3801  1286.6659
   9   4   1    1.1749    0.0155   656.1371   648.0091
  11  12   1    0.7063    0.0152   437.6785   416.9807
  10   8   3    0.8371    0.0152   670.0519   674.5772
  10   4   7    0.7027    0.0151    67.9756    66.2606
   5  11   6    0.7083    0.0151   297.9538   296.8901
  14   4   2    0.7870    0.0150    24.6486    24.0044
   6   8   3    1.0141    0.0150  4517.8476  4573.3042
  10   3   0    1.1318    0.0149  3336.2516  3279.2445
   3   2   4    1.4378    0.0149  3736.1713  3564.2291
   2  11   2    0.9681    0.0149  1344.4897  1331.0862
   7   9   2    0.9642    0.0149   910.4457   930.5539
   3  12   4    0.7973    0.0148   645.8675   626.6905
   9   2   4    1.0023    0.0148  2197.8262  2209.5941
  12   9   3    0.7308    0.0148   842.4970   836.3868
   9   0   7    0.7525    0.0147   773.3696   761.3649
   2   1   3    1.9810    0.0147    22.8250    21.1628
   2   1   0    5.2553    0.0147 16600.3717 17201.2172
   6   1   4    1.2382    0.0146     1.4057     0.6618
   9  12   4    0.6926    0.0146   992.5207   951.3576
  13   5   1    0.8392    0.0145   798.7792   800.0667
   5   7   4    1.0273    0.0143  1707.9507  1731.7625
   8   5   1    1.2184    0.0143   402.5851   394.7046
   1   0   8    0.8002    0.0142    54.9541    55.8913
   5  10   1    1.0101    0.0142  1898.9007  1901.6803
   6   7   6    0.8134    0.0142   513.1964   513.4926
   3  10   1    1.0744    0.0142  1459.8418  1413.0583
  15   5   3    0.7050    0.0142    85.1514    88.8021
   4  14   3    0.7338    0.0141     2.0133     1.1958
   3   3   2    2.0800    0.0140  1198.0493  1282.0420
  11  11   2    0.7258    0.0139   289.0921   296.9276
   8   6   4    0.9434    0.0139     3.3060     3.2334
   6   7   5    0.8965    0.0139    56.9953    57.3829
   6  15   1    0.7017    0.0138    13.5769    16.8235
   8   0   2    1.3460    0.0138  2984.2325  3114.0056
  10   9   1    0.8559    0.0138     0.3462     0.8278
   7   5   5    0.9325    0.0138   190.9909   202.2645
   2   3   6    1.0139    0.0136  1670.1034  1633.4576
   7  13   3    0.7290    0.0136    70.6131    76.1308
   7   3   8    0.7120    0.0135     4.0081     3.9672
   0   1   5    1.2752    0.0134  4977.2973  4723.4842
  15   1   4    0.7079    0.0134   623.6306   557.7461
   2   4   7    0.8629    0.0133   213.8779   213.8717
   2   7   2    1.4046    0.0133  1783.1197  1727.7216
  12   2   1    0.9628    0.0133     5.8191     7.7161
  10   6   3    0.9093    0.0133  1885.1118  1897.3078
   9   6   7    0.6991    0.0132   345.9614   351.1070
   3  14   3    0.7438    0.0132   221.0826   215.5717
  13   5   5    0.7066    0.0132   104.2059   108.8916
   7   3   2    1.3929    0.0130  2799.9217  2798.2708
   6   1   5    1.0716    0.0130    79.9187    85.8958
   8  12   2    0.7733    0.0129   655.6661   672.7386
   9   8   1    0.9544    0.0129  1697.4192  1758.2339
   7   4   4    1.0775    0.0129   900.2809   921.5272
   5   6   8    0.7049    0.0129     9.0539    10.9035
   9   6   1    1.0660    0.0128  1280.2652  1319.7164
   1   9   6    0.8133    0.0127   238.3010   253.9330
  12   6   1    0.8678    0.0127     5.2968     4.5008
   9   3   5    0.8934    0.0126   303.1549   313.4070
  12   7   0    0.8438    0.0125    28.8696    30.9504
  13   5   3    0.7871    0.0125    59.1067    64.7892
   2   8   7    0.7633    0.0125   149.3842   158.6545
   7   1   1    1.6216    0.0125  1397.6828  1546.8031
   1   5   5    1.1119    0.0125   747.6385   736.1633
   1   9   3    1.0809    0.0125   150.6836   140.3607
   6   2   8    0.7369    0.0125     0.8454     1.0765
   6   3   2    1.5375    0.0124  8520.7648  8771.3367
  15   4   1    0.7564    0.0124   882.8259   800.5954
   6   6   1    1.3360    0.0124   710.0480   702.8620
   3   1   9    0.7003    0.0123   260.1079   260.5336
   7  10   2    0.9041    0.0123   712.4825   693.3996
   8   9   6    0.7144    0.0122     0.9027     0.4948
  11   2   5    0.8170    0.0122   102.6352   111.9495
  15   3   2    0.7525    0.0122   300.0380   292.2990
   8   6   2    1.0963    0.0121  1937.9622  1996.4309
   6   0   5    1.0764    0.0121  8773.5680  8617.6438
  13   5   4    0.7487    0.0121   319.8870   311.2792
   4   0   8    0.7742    0.0120  1030.0198  1004.4202
   4  13   1    0.8296    0.0120   418.9419   426.0524
  12   6   0    0.8759    0.0120  2645.6037  2794.9509
  10   6   6    0.7322    0.0119    17.1625    16.2706
  14   3   0    0.8268    0.0119  2148.4306  2338.4430
  11   9   2    0.7937    0.0119   315.9427   317.6150
   1  14   3    0.7558    0.0119    79.1609    73.7194
   9   9   4    0.7919    0.0118   591.5569   602.0037
   2   4   9    0.6868    0.0118    95.3909    90.1002
   4   2   4    1.3692    0.0118     1.5908     0.8066
   7   7   6    0.7896    0.0118   252.3986   250.7130
  16   4   2    0.7000    0.0118   499.8983   479.2094
  13   2   4    0.7855    0.0117   566.0916   556.3366
  11   2   1    1.0452    0.0116  2156.7033  2142.0735
   6   8   5    0.8572    0.0115  1807.0873  1803.8527
   3   6   7    0.8073    0.0115   437.2180   456.7455
  12   3   0    0.9563    0.0114    36.9656    37.3521
   7   7   4    0.9457    0.0114   964.5298  1001.9220
   3   0   3    1.8812    0.0113  3966.8553  3696.5341
   4   4   5    1.0876    0.0113    14.4010    14.6038
   9   0   1    1.2911    0.0112  1957.4907  2037.8894
  13   0   5    0.7437    0.0112    20.9523    21.3503
   9   5   2    1.0738    0.0112  1560.5913  1527.1712
   8   5   3    1.0734    0.0112  3377.7696  3320.3082
   3   0   9    0.7016    0.0111   344.6463   341.9699
  15   5   2    0.7273    0.0111   318.2248   316.6070
   8   5   4    0.9815    0.0111    38.2254    45.3762
  14   6   4    0.6965    0.0110     4.6415     6.9859
   5   2   1    2.0713    0.0110  1828.9071  2053.2855
   4   9   6    0.7861    0.0110     4.7481     2.4863
   0  13   5    0.7213    0.0110   663.6465   644.3152
  11   6   4    0.8088    0.0110   758.2537   722.7908
   9   6   4    0.8964    0.0109  1261.6389  1289.8704
   1   5   7    0.8476    0.0108   508.9897   515.0309
   3  11   1    0.9855    0.0108  2207.8112  2190.1660
   6   0   6    0.9406    0.0107     0.4057     0.3308
   4   9   5    0.8603    0.0107  1458.1588  1457.7690
   7   7   2    1.0999    0.0107  3161.0175  3175.5924
  10   1   5    0.8685    0.0106     2.4438     2.1331
   9   8   6    0.7165    0.0106   307.7829   315.1329
   5   3   5    1.0815    0.0106   148.2457   130.3733
   1  11   5    0.8017    0.0106   121.0297   120.6169
   1   5   2    1.8295    0.0105  2693.5364  2708.7693
  13   8   4    0.6921    0.0105   496.1320   502.4147
   3  15   2    0.7232    0.0104   202.2842   210.7118
  11   5   5    0.7758    0.0103   139.3651   134.9503
   7   8   4    0.8999    0.0103   725.5933   712.3765
   6   5   8    0.7063    0.0103   483.5185   497.8914
   5  11   3    0.8646    0.0102   223.8131   216.2516
   4  12   2    0.8667    0.0100   821.6472   799.0448
   3  11   2    0.9523    0.0100   992.0830   998.2556
   0  11   7    0.6849    0.0100    85.6355    90.9866
   8   8   2    0.9759    0.0100  1115.9353  1149.7886
   7   7   1    1.1518    0.0099  1009.1563  1004.5966
   5  11   1    0.9352    0.0098  1795.7892  1812.6446
   7   5   3    1.1461    0.0097   300.2892   311.7676
   4   5   7    0.8169    0.0096   217.0083   223.5033
   7  11   4    0.7719    0.0096   561.5576   560.9035
   3   4   8    0.7575    0.0095    24.1003    26.5065
  10  10   3    0.7653    0.0095  1849.1949  1853.9934
  12   8   5    0.6854    0.0094     0.6032     0.5483
   3  10   4    0.9014    0.0094   861.0361   871.2876
  11   1   2    1.0181    0.0093   458.8855   459.1653
   9   7   1    1.0095    0.0093  2187.8126  2203.9525
   0   8   2    1.2963    0.0093  4238.2953  4186.7716
  12   1   1    0.9734    0.0093   354.5865   365.9468
   0  14   0    0.8098    0.0092  3819.5178  3948.2322
  12  12   0    0.6830    0.0092   636.9697   621.4170
  11   8   1    0.8506    0.0092  1527.9670  1532.4776
  10   9   3    0.8008    0.0092    14.5442    16.8623
   9   7   4    0.8621    0.0091   619.9270   619.4312
   7   6   2    1.1740    0.0091  1144.2556  1176.1519
  14   3   2    0.8006    0.0090   800.3056   843.2562
   8  12   0    0.7968    0.0089  1288.9523  1269.5310
  14   1   1    0.8377    0.0089     6.1487     5.4947
   6   1   2    1.6649    0.0089  4733.9334  5042.0045
  10   8   1    0.9006    0.0089   587.0405   608.2496
  14   2   4    0.7427    0.0089    46.4016    43.4952
   7  12   5    0.6941    0.0089    77.2234    74.3615
   4   1   5    1.1714    0.0089  3202.2805  3078.6628
  10  11   1    0.7723    0.0089    20.6604    22.7401
   0   5   1    2.1378    0.0089   809.1762   850.3144
  11   5   1    0.9628    0.0088  1157.7458  1198.8628
  12   5   6    0.6913    0.0087     2.3236     1.9281
  10  11   2    0.7561    0.0087   405.2647   415.3299
  12   9   2    0.7558    0.0086     6.4005     5.1754
   9   0   6    0.8304    0.0086   547.9017   510.5846
   4   3   0    2.3330    0.0086     2.2239     0.5183
   7   1   2    1.4855    0.0086  2762.8210  2868.4012
   4  11   1    0.9625    0.0086   607.5880   606.5412
   4   6   1    1.5465    0.0085   230.7723   185.4953
   6   4   1    1.5721    0.0085  1187.2963  1224.8663
   9   1   1    1.2828    0.0085  3199.9113  3312.2181
  16   1   2    0.7209    0.0084    -0.8096     0.6275
   0   7   3    1.2912    0.0084  6273.4313  6196.9463
   9   3   3    1.0757    0.0083   127.9436   120.2306
   1   4   1    2.5328    0.0083  2380.7204  2453.9140
   5  13   4    0.7291    0.0083   243.3733   250.0948
   3   9   6    0.7984    0.0083   430.8984   440.1351
   9   1   6    0.8282    0.0082   265.9957   259.8465
   5   1   8    0.7581    0.0082    16.8121    18.3822
   7   7   3    1.0270    0.0082   744.4902   805.9959
   6   6   6    0.8420    0.0082     9.7005     9.1237
   5  13   2    0.7931    0.0082   537.2120   540.9386
   3   6   8    0.7258    0.0082    23.3968    26.2890
   9  10   4    0.7576    0.0081   948.0286   923.5907
  11   0   1    1.0635    0.0081  2060.0057  2129.6050
   5   9   7    0.7075    0.0081   257.6777   273.5254
   1  13   1    0.8618    0.0081   440.1389   432.5607
   5   5   4    1.1465    0.0081   738.6698   725.9607
   8   7   3    0.9737    0.0080  1527.0453  1560.0400
  11   4   1    0.9957    0.0079   852.0308   884.2910
   4   3   5    1.1244    0.0079  2866.6569  2836.2637
  10   4   5    0.8326    0.0078  1001.6727   993.5310
  10   0   3    1.0374    0.0077  2872.5532  2929.6710
   7   2   4    1.1411    0.0077  1034.6857  1020.1650
   5   7   2    1.2346    0.0077  1705.7545  1685.6731
   3  11   4    0.8470    0.0077   733.5775   717.8918
   3   9   3    1.0467    0.0076   119.6551   139.2298
   3   6   5    1.0253    0.0076   402.8699   398.4506
   2   1   7    0.9030    0.0076    11.0381    15.6430
   6   2   3    1.4064    0.0075  8002.6378  7868.3335
   7   2   8    0.7191    0.0075     6.5577     5.5853
   5   2   4    1.2938    0.0075  1759.2042  1732.0454
   3   1   4    1.4738    0.0075  4463.7643  4182.1187
  11   2   6    0.7526    0.0075   105.6717   106.5320
   6  14   3    0.7072    0.0075   706.4055   701.8629
   1   3   9    0.6994    0.0074   225.0319   210.2277
   5   0   2    1.9075    0.0074  7017.0890  7250.7480
  14   1   3    0.7858    0.0074    10.8169     9.6881
   8   8   0    1.0245    0.0073  5132.4187  5189.0074
  11   2   4    0.8840    0.0072  1073.2912  1053.7549
   9   4   4    0.9584    0.0072  2762.1503  2826.2976
  16   0   2    0.7224    0.0072   834.7607   719.3307
  10   5   3    0.9433    0.0072    12.0184    12.6897
   6   4   6    0.8927    0.0072   155.5295   153.7898
   2   9   2    1.1502    0.0070  1789.3030  1719.6134
   0   6   4    1.2229    0.0070     5.7143     4.9629
   2   6   8    0.7326    0.0070     4.9761     4.5237
   9   5   1    1.1219    0.0070  1499.9076  1497.7251
   6   1   6    0.9374    0.0069  1138.1455  1084.0850
  11   9   1    0.8126    0.0069   697.7804   671.4296
   3   3   7    0.8690    0.0068   525.8363   504.3268
   9   3   4    0.9833    0.0068  2270.2402  2268.0420
   9   0   2    1.2191    0.0067  1238.2222  1305.2936
   9   5   5    0.8521    0.0067   106.6310   105.0940
   3   8   1    1.3061    0.0067  3512.4867  3404.0151
   4   1   9    0.6919    0.0067   104.4161    97.6424
   2   7   5    0.9917    0.0067    44.9226    44.0369
   8   2   1    1.3999    0.0066   601.3873   607.8757
   2  16   0    0.7035    0.0066     2.1455     2.2940
   6   3   7    0.8122    0.0066    26.6702    27.7094
  10   4   3    0.9742    0.0065  3948.9060  4132.4998
  14   7   2    0.7310    0.0065   621.0034   636.1385
   3   6   1    1.6477    0.0065  4312.8536  4339.2799
  15   1   1    0.7830    0.0064   284.7883   288.5772
   2   9   3    1.0677    0.0064     1.6183     0.9306
   9  11   5    0.6861    0.0064    84.7482    83.9208
   2  11   0    1.0154    0.0064  2496.4521  2345.4286
  13   1   2    0.8751    0.0063   527.4593   517.0837
   2   6   0    1.8003    0.0063     1.7254     0.9400
   1  11   7    0.6838    0.0063   256.1900   266.1191
  12   3   5    0.7668    0.0062   549.8157   583.8943
   5  10   4    0.8625    0.0062   591.3006   581.4918
   1   7   2    1.4352    0.0062  2439.6785  2364.5966
   3  15   3    0.7013    0.0062    25.0236    27.3484
  10   8   5    0.7421    0.0061   496.6299   502.0043
   6   0   8    0.7432    0.0061     1.7361     0.9583
  10   1   2    1.1073    0.0061  1025.9647  1052.2296
   8  10   0    0.9006    0.0061  1971.1760  2000.7713
   8   0   6    0.8674    0.0060   668.4958   632.0343
  13   3   3    0.8193    0.0060   209.7655   209.3180
  15   4   2    0.7411    0.0060   508.2869   467.5732
  10  10   0    0.8196    0.0060     9.4663     9.2184
  11  11   3    0.7036    0.0059    48.7508    54.8057
   6   1   3    1.4400    0.0059    10.1264    10.8160
   4   5   3    1.3777    0.0059  5915.0522  5942.5679
   6  12   1    0.8450    0.0059   299.0714   294.4089
  10  11   0    0.7780    0.0059   703.4932   709.1519
   0  10   6    0.7779    0.0059   507.9066   541.6605
   4   6   2    1.4272    0.0059  3741.0938  3492.1967
  10   2   7    0.7195    0.0059    92.4490    89.6194
  11   0   2    1.0222    0.0059   240.9808   224.3007
   9   4   2    1.1199    0.0059   422.9784   425.6506
   1   7   4    1.1345    0.0058  1278.9618  1271.4991
   4  12   5    0.7369    0.0058     1.7706     1.1345
   1  11   2    0.9779    0.0058   549.7591   528.9489
   2   6   3    1.3773    0.0058  5472.3924  5363.9569
  11   6   5    0.7565    0.0058    83.1656    84.6342
  10   9   5    0.7165    0.0057     2.5581     1.6730
   6   6   4    1.0400    0.0057    17.4182    33.7947
   7  12   2    0.7992    0.0056   778.8401   776.2487
  12  10   2    0.7257    0.0056   254.9864   259.2660
   2   4   3    1.6406    0.0056  8486.1856  8549.1822
   4   9   1    1.1409    0.0055   632.7657   602.0170
   6   3   4    1.1830    0.0055     1.6164     1.0650
  12   2   0    0.9738    0.0055  1760.6913  1747.7592
   1  12   1    0.9318    0.0054   847.3625   831.3755
  12   5   3    0.8344    0.0054   915.8809   894.5983
   2   3   4    1.4329    0.0054     1.8460     0.5228
   1   7   6    0.8899    0.0054   452.9472   456.9593
   1   4   3    1.6898    0.0054  2592.7041  2444.4103
   7  10   1    0.9323    0.0054  1477.6593  1487.2986
   8   7   0    1.0936    0.0053    12.3479    11.2789
   4  11   4    0.8322    0.0053     5.1844     4.1671
   0   6   0    1.8895    0.0052 27926.1448 27267.0837
  12   2   5    0.7758    0.0052    10.5602    10.4500
   2  14   4    0.7176    0.0052    10.7838     9.7273
  12   0   0    0.9885    0.0052  5120.2321  5478.8570
   3   7   1    1.4594    0.0052  4600.0568  4520.7588
   2   1   4    1.5342    0.0051     1.3669     0.5952
  14   3   5    0.6950    0.0051    11.3395    11.1427
   2   9   7    0.7355    0.0051    22.3775    26.2491
   5   4   2    1.5825    0.0051  3996.1085  4009.0036
  12   6   5    0.7234    0.0051     3.6966     2.2353
   6  11   0    0.9139    0.0050  3695.4963  3768.6635
  10   7   0    0.9570    0.0050  5553.5762  5771.8041
   1   5   4    1.3016    0.0050  4049.2722  4005.2008
  16   0   3    0.7005    0.0050    38.0997    35.1715
   0  10   0    1.1337    0.0050 11639.3319 11286.6068
   3   0   4    1.4865    0.0050  4045.0255  3741.1384
   7   6   6    0.8158    0.0049   257.8582   255.0951
   6   6   3    1.1512    0.0049  2537.1654  2586.5986
   3   6   4    1.1683    0.0049  2054.3399  1981.7309
   1   8   1    1.3744    0.0049  3155.7177  3069.2246
   6   9   2    1.0085    0.0048  1953.4243  1962.4777
   2   8   1    1.3476    0.0048  1180.9276  1157.8168
  15   2   2    0.7609    0.0048   257.0108   238.0498
   4  10   7    0.6931    0.0048     3.9132     3.6851
   8   6   7    0.7207    0.0048     2.2392     2.0479
   8   9   3    0.8758    0.0048  1365.3938  1294.6076
  11   2   3    0.9493    0.0048   228.0911   239.9470
   9   2   7    0.7460    0.0048   253.6569   268.0195
   9   8   3    0.8797    0.0047   233.3562   223.6242
   8   1   5    0.9668    0.0047  1774.9054  1780.4584
  14   0   1    0.8400    0.0047    72.1089    72.0656
   9   4   7    0.7273    0.0047   209.9563   214.1956
   5  14   4    0.6915    0.0047   478.8722   476.3700
   2   5   2    1.7675    0.0046  4891.3101  4937.6020
   5  12   5    0.7245    0.0046    39.3374    38.9397
   6   0   3    1.4518    0.0046  2308.3445  2392.7984
   6  13   3    0.7476    0.0045     2.3247     1.5282
   8  14   1    0.7064    0.0045    15.5923    11.2336
   3   3   8    0.7696    0.0045    18.8579    17.4069
   3  15   1    0.7374    0.0045   349.5503   366.7124
   3  13   5    0.7096    0.0045    54.3249    54.7936
   6   7   7    0.7398    0.0044    15.5952    14.6895
   1   1   6    1.0604    0.0044   472.8216   425.4070
   6   2   6    0.9279    0.0044    10.2383     6.3821
   7   2   6    0.8931    0.0044   489.5269   478.2163
   7   7   5    0.8649    0.0044   415.6552   428.3787
   9   6   3    0.9648    0.0043   577.9030   601.2090
   9   3   1    1.2217    0.0043  2121.5485  2203.0646
   2   0   9    0.7078    0.0043   145.2281   136.6922
   1  16   2    0.6907    0.0043   119.8515   115.7506
   5   6   1    1.4403    0.0043  2445.0198  2359.1469
   4   0   4    1.4109    0.0042     2.1924     1.0070
   4   2   1    2.4317    0.0042  1236.9869  1162.0877
   6   5   4    1.0918    0.0041     0.9538     0.3920
   4   4   4    1.2631    0.0041     2.0685     1.8211
   6  10   0    0.9835    0.0041    12.3164    12.0576
   8   1   3    1.2116    0.0041  2894.6754  2909.0621
   7   8   6    0.7624    0.0041   159.3193   165.1764
  12   8   0    0.8108    0.0041  1135.8840  1138.9555
   9   1   4    1.0143    0.0041   951.9322   996.2081
   3  13   2    0.8231    0.0041   355.9656   343.1084
   2  13   5    0.7160    0.0041     0.8080     0.4574
   5   5   1    1.5882    0.0040  3853.0981  3850.1866
   7   2   5    1.0068    0.0040   107.4176    91.8179
   8   3   2    1.2679    0.0040   106.5046   113.7469
   3   5   2    1.6769    0.0040  3930.0365  3831.1071
  15   0   2    0.7678    0.0040   564.0017   522.7190
  12   0   1    0.9770    0.0040     1.2184     1.4119
   2   2   8    0.7871    0.0040     0.6414     0.4318
  10   9   0    0.8636    0.0040  1867.3039  1865.6174
   3   4   1    2.1681    0.0039  5651.1604  5839.6436
   4  15   1    0.7277    0.0039   111.6206   115.8279
  11   3   6    0.7445    0.0039   501.0716   511.8434
  15   3   4    0.6971    0.0039   232.6758   213.5528
   4   7   1    1.3878    0.0038  1028.9824  1016.4656
   4   1   3    1.7148    0.0038  9885.8272  9996.4628
   6  12   5    0.7100    0.0038   514.5902   521.9006
  10   6   5    0.7911    0.0038   526.3197   511.1258
   3  12   5    0.7471    0.0037    80.8679    84.7812
   4  13   3    0.7792    0.0037   805.5246   778.7528
  11   1   6    0.7576    0.0037   217.4834   229.2714
   2  10   1    1.0971    0.0037   490.8197   462.0211
   8  13   0    0.7517    0.0037     5.5388     7.8793
   6  13   0    0.7979    0.0036   969.2862   972.7558
   5   0   5    1.1287    0.0036   940.2825   940.6025
   2   0   8    0.7948    0.0036     2.5951     3.9809
   5   3   3    1.4644    0.0036   553.6345   551.4278
  13   1   1    0.9005    0.0036   657.7340   644.5928
   0  16   2    0.6919    0.0036   317.1548   295.2576
   9   2   3    1.1007    0.0036   411.8412   381.3691
  13   0   1    0.9034    0.0036   388.6782   383.8563
   9   8   2    0.9242    0.0036   377.9457   375.0368
   4   0   2    2.1777    0.0036  9396.6854  9416.0292
   1   2   2    2.7178    0.0035  5305.8582  5073.4942
   8   9   2    0.9197    0.0035    14.4051    13.4740
   9   5   6    0.7798    0.0035   201.3545   199.1375
  12   7   5    0.7050    0.0035   477.3490   439.4613
   8   3   8    0.6935    0.0035     1.5486     1.2445
   2   5   3    1.5049    0.0035   343.8342   327.7452
  15   8   1    0.6866    0.0035   219.9550   229.3373
   2   7   0    1.5623    0.0035 11580.2386 11411.3671
   8   3   3    1.1598    0.0034  3189.9571  3020.8956
   1   8   8    0.6968    0.0034     4.4919     2.6531
   2   9   0    1.2322    0.0034  4695.4433  4510.1755
   4   4   0    2.0489    0.0033  5510.7117  5827.9552
   2   4   4    1.3589    0.0033     0.6295     0.1670
   3   5   1    1.8806    0.0033  5339.8792  5518.6610
  11   0   5    0.8256    0.0033   103.6454   105.8263
   8   2   5    0.9564    0.0033    19.9967    21.6324
   3   6   3    1.3331    0.0032   763.2645   753.6061
   8   2   4    1.0693    0.0032     2.0696     1.5983
  13   2   2    0.8673    0.0032   977.7506   944.5989
   0   8   0    1.4171    0.0032 11394.9136 10935.4778
  15   6   3    0.6904    0.0032    38.9696    48.5016
  13   3   1    0.8786    0.0031   477.3414   492.3320
   7   1   3    1.3192    0.0031  1312.4249  1320.4920
  12   4   3    0.8555    0.0031     5.4371     6.6816
  10   4   6    0.7648    0.0030     0.8957     0.9123
   7   1   5    1.0189    0.0030   701.1151   719.3190
  14   6   1    0.7676    0.0030    96.2384    99.3307
  14   6   0    0.7731    0.0029    14.3328    14.3537
   4   7   3    1.1838    0.0029  3048.8537  3008.7147
   5   9   2    1.0511    0.0029   492.7721   461.1784
   0  16   0    0.7086    0.0029  2563.7015  2612.2080
  14   2   2    0.8108    0.0028     4.9406     3.5093
   7  13   4    0.6981    0.0028   336.7515   352.4483
   4   3   8    0.7585    0.0027     3.9906     3.8461
  10   1   0    1.1798    0.0027  4271.6364  4323.7244
   7   0   4    1.1650    0.0027  1550.8888  1577.5326
  11   6   2    0.8991    0.0027   170.6090   159.6025
   1   9   4    0.9873    0.0027  1241.9236  1207.9233
   4   6   5    0.9995    0.0027     1.5826     0.3961
   4  13   2    0.8096    0.0027     5.8828     6.4749
   0   4   4    1.3960    0.0026     3.2951     2.0593
  14   4   3    0.7590    0.0026   463.6188   436.9702
   9   9   6    0.6933    0.0026   104.8750   123.9279
   0   2   2    2.7921    0.0025 14322.5377 13251.4720
   4   0   9    0.6932    0.0025     9.9259     9.5678
  13   8   1    0.7618    0.0025   212.4127   218.3568
  15   3   1    0.7685    0.0025   713.4954   671.0309
   1   4   9    0.6902    0.0025   200.6372   186.8273
  12   2   6    0.7200    0.0025   281.9629   276.5617
  11   9   5    0.6905    0.0024    24.6947    19.5642
   6   3   0    1.7518    0.0024  4595.1404  5166.3306
   2   7   1    1.5180    0.0024  1554.3372  1448.4603
   2   1   2    2.7383    0.0023  5832.1735  5530.6542
   9   3   7    0.7380    0.0023   312.9063   316.9993
   8  11   0    0.8463    0.0023     2.8828     2.5045
   0   3   5    1.2151    0.0023  3224.7123  3152.4650
   2   3   0    3.1870    0.0022 18414.1555 18504.7920
   2   2   4    1.4937    0.0022  2190.6441  2020.4934
   2  13   2    0.8332    0.0022   642.4263   618.6531
   1   1   1    5.0523    0.0022  8982.4159  8351.5331
  10   6   0    1.0046    0.0022    25.4448    24.1477
   6  11   4    0.7941    0.0022     2.3694     2.0296
   7   0   1    1.6384    0.0022  2688.7859  2942.1532
   8  10   3    0.8300    0.0022    78.6346    78.7202
  11   7   1    0.8889    0.0022   659.0229   680.5390
   4  11   3    0.8860    0.0022  1164.9548  1138.8245
   5   9   5    0.8406    0.0021   101.0049    97.5184
  10  12   2    0.7201    0.0021     2.6057     2.2871
   7   9   3    0.9140    0.0021   403.7548   381.4542
  10   8   0    0.9096    0.0021     8.4753     9.3664
   5   1   1    2.1835    0.0021  2991.3438  3332.9027
   8  12   1    0.7907    0.0021     0.6324     0.0851
   3   4   7    0.8517    0.0021   493.9514   474.8068
   9   0   4    1.0184    0.0021  1017.2372  1065.3259
  10   8   6    0.6929    0.0021    -0.9832     0.3034
   8   4   8    0.6846    0.0020   448.7174   460.8590
   4   8   7    0.7450    0.0020     1.7010     1.3297
  14   1   2    0.8171    0.0020   949.7594   893.7630
   2   0   0    5.9311    0.0020     9.8557     7.3824
   5   4   1    1.7502    0.0020  5840.0797  5987.5059
   7   3   1    1.5032    0.0019  1028.2141  1130.2389
   5   5   3    1.3010    0.0019  1233.2728  1267.4057
  16   5   2    0.6883    0.0019    29.2691    30.2479
   8   1   0    1.4703    0.0019    37.0983    39.4559
   6  12   0    0.8524    0.0019     5.6793     5.6845
   5  15   1    0.7156    0.0019   270.9600   276.4867
   2   4   6    0.9866    0.0019   361.0213   357.0728
   1   6   6    0.9278    0.0019   409.0293   407.6498
   3   1   7    0.8902    0.0018   525.3610   492.8855
   4  12   3    0.8297    0.0018     1.7063     1.0110
   9   4   5    0.8746    0.0018    44.7939    44.1182
   6  13   4    0.7144    0.0018     2.9817     2.7021
   5   3   2    1.7029    0.0018  2994.3590  3047.4876
  10   7   3    0.8735    0.0018    19.5531    18.2641
   7   0   2    1.4984    0.0017   736.9042   825.8805
  12   4   5    0.7548    0.0017    34.7108    31.3083
   6   1   0    1.9476    0.0017  9088.8993  9937.2567
  13   6   2    0.7960    0.0017   348.7735   358.1846
   2   6   5    1.0450    0.0017  1880.8279  1823.7000
   5   0   8    0.7598    0.0017    19.6995    21.2891
   7   8   2    1.0296    0.0017   477.8859   470.2792
   0   9   1    1.2361    0.0017   626.5934   608.3553
   5   6   2    1.3424    0.0016  2833.7792  2562.3930
  16   5   1    0.7005    0.0016   129.3064   136.5045
   2   2   7    0.8945    0.0016   233.4522   227.7575
   5   6   4    1.0870    0.0016  1489.0710  1503.1754
   4   0   1    2.6919    0.0016  2225.8570  2115.2477
   1   1   2    2.9875    0.0016  8098.6977  7476.5251
   1   4   5    1.1634    0.0016   349.8313   313.0686
   6  10   4    0.8384    0.0015     2.5954     1.6871
   1   0   3    2.1049    0.0015   958.3000   888.6028
   4   6   4    1.1305    0.0015     0.7804     0.3206
   6   4   8    0.7189    0.0015     1.7510     1.0622
   3  10   6    0.7633    0.0015   164.5247   165.5588
   1   7   1    1.5567    0.0015  1655.5286  1691.9438
   0  14   4    0.7229    0.0015     2.0071     1.1145
   1  10   1    1.1115    0.0015  1241.2012  1164.6451
   1   5   1    2.1039    0.0014  3303.1217  3362.6934
   3   8   3    1.1319    0.0014   723.6907   691.5249
   5  12   2    0.8466    0.0014   576.8605   549.5693
   4   4   7    0.8367    0.0014     7.8895     6.2063
  16   3   3    0.6888    0.0014   256.9326   253.9314
   6   6   8    0.6916    0.0014     1.1486     0.4699
   2  10   0    1.1135    0.0014     2.1998     0.9707
   1   7   8    0.7174    0.0014     9.3518    10.5511
  14   1   0    0.8449    0.0014  1037.6225  1055.5022
   0   5   3    1.5558    0.0014  3145.1603  3116.2196
   7   9   5    0.7941    0.0014   287.3743   297.2978
   8  13   2    0.7319    0.0013     5.2172     2.9249
   8   0   3    1.2186    0.0013   613.7410   630.9663
   3   4   2    1.8712    0.0013  1496.6347  1555.3064
  12   3   1    0.9459    0.0013   210.4847   212.3703
  11   4   4    0.8534    0.0013  1237.2151  1251.1760
   2   4   5    1.1470    0.0013  2698.2767  2667.2249
   0  11   1    1.0176    0.0013   254.1596   253.1207
   6   5   2    1.3515    0.0013  1970.4390  1962.3721
  11   0   3    0.9629    0.0013   887.1313   862.8927
   4  15   0    0.7324    0.0012     1.8948     1.7028
   3   7   8    0.7072    0.0012    11.4106     9.9650
   4  13   0    0.8366    0.0012     2.4178     0.1458
   0   4   0    2.8342    0.0012 24322.8860 24905.6367
   7   2   2    1.4487    0.0012  2247.8868  2361.6289
  15   0   3    0.7417    0.0012    55.2978    54.1778
  11   3   1    1.0237    0.0012   741.8365   727.7647
   4   5   4    1.1979    0.0012   125.2782   130.9309
  13   1   5    0.7421    0.0012   262.2663   252.1343
   0   0   4    1.6041    0.0011     2.5020     0.5555
   4   2   9    0.6881    0.0011    77.8189    65.4845
   7   0   8    0.7250    0.0011    -0.0767     0.5838
   6   9   5    0.8183    0.0011    26.7751    29.4726
   0   6   2    1.6281    0.0011  2327.9377  2459.8160
   2   5   4    1.2787    0.0011     1.5575     0.5353
   1   2   1    3.9994    0.0011  6745.8304  6545.9947
   6   2   1    1.7924    0.0011   528.8005   601.7352
  10  12   0    0.7390    0.0011     7.0579     6.8444
  16   1   1    0.7349    0.0010   139.0482   120.5530
   4  14   1    0.7754    0.0010    14.7263    11.5073
   6   6   0    1.3660    0.0010    15.9489    14.0610
  11   4   6    0.7335    0.0010   107.1405   104.8416
   5   7   1    1.3094    0.0010  2231.3177  2207.3927
   4  11   5    0.7756    0.0009   693.4683   686.8853
   1  11   3    0.9256    0.0009    96.1880    84.9474
   4   7   6    0.8546    0.0009     3.1970     2.6482
  10   5   4    0.8792    0.0009     1.2784     0.0671
   8   8   4    0.8634    0.0009     1.2828     0.4669
  16   2   2    0.7166    0.0009   352.1599   351.0541
   6   6   7    0.7611    0.0009   122.4430   122.9983
   2  11   5    0.7963    0.0008     0.9271     0.3705
   8   2   2    1.3096    0.0008  2202.9080  2290.8781
   3   6   2    1.5055    0.0008  2253.9134  2227.4735
   7   4   2    1.3247    0.0008  2674.6916  2712.0130
   4   8   4    0.9999    0.0008     3.2031     2.6684
  15   0   1    0.7849    0.0008   337.4669   325.9313
  13   7   2    0.7716    0.0008   513.6120   506.4143
  12   4   6    0.7032    0.0008   381.5077   368.0840
  14   4   0    0.8118    0.0008    33.6319    34.0082
   7   1   4    1.1589    0.0007  1598.4407  1649.1497
  13   7   1    0.7889    0.0007   286.0983   315.5335
   3   3   1    2.5136    0.0007 16274.0332 16597.1731
   1   0   6    1.0651    0.0007   824.7319   757.9919
  15   6   2    0.7113    0.0007   301.0613   310.5175
   4   4   3    1.4796    0.0007    10.1076    10.0736
   1   2   4    1.5306    0.0007  3708.5989  3544.3201
   1   2   9    0.7061    0.0007   216.0951   217.6339
   6   9   7    0.6940    0.0007     1.3859     0.6459
  13   3   4    0.7762    0.0007   262.4230   250.8203
   8   4   4    1.0164    0.0007     2.4749     1.9521
   5   9   1    1.0962    0.0007  1286.7296  1247.4667
   5   7   8    0.6879    0.0006     1.3803     1.6041
   1  12   6    0.7068    0.0006   156.0822   161.4362
   3   4   3    1.5674    0.0006   188.8577   210.3337
   2   6   1    1.7334    0.0006  1195.7299  1192.5569
   2   8   3    1.1586    0.0006  2406.8911  2354.8075
  16   2   3    0.6952    0.0006    20.1178    20.8312
   4   5   1    1.7342    0.0006  1891.6794  1874.5448
   4  12   1    0.8914    0.0006     0.9087     0.3465
  12   6   4    0.7688    0.0006     4.8871     3.2813
   7   5   8    0.6905    0.0006     0.9514     0.5384
   4  16   1    0.6852    0.0006     1.0391     2.1274
   8   6   0    1.1665    0.0006  4440.8756  4240.8754
   1   6   1    1.7917    0.0006  2984.6325  3046.0647
   3   0   1    3.3662    0.0006  6808.2009  6782.6687
   5  10   5    0.7999    0.0006   178.2396   183.9878
   5   5   8    0.7204    0.0006    21.1190    20.2111
   6   5   0    1.4901    0.0005 17918.8118 18892.2764
   5   1   3    1.5732    0.0005  2042.0427  1968.5428
  16   2   1    0.7303    0.0005     1.5566     0.1880
   6   1   7    0.8294    0.0005     2.4511     1.8027
   5   0   4    1.3289    0.0005  4085.9571  3782.4925
   8   0   0    1.4828    0.0005  8508.0598  8644.5043
   5   6   5    0.9690    0.0005   306.2174   305.5267
   3   9   2    1.1241    0.0005   641.7491   642.7498
   2   0   1    4.3554    0.0005  2845.5505  2776.3794
   3   2   1    2.8943    0.0005 11643.4968 11548.0325
   0   3   3    1.8614    0.0005 21706.1155 21365.9410
  16   3   1    0.7229    0.0004   196.6121   196.4358
   2  15   3    0.7075    0.0004     0.8654     0.1318
  10   1   4    0.9504    0.0004     0.8053     0.0364
   5   3   6    0.9440    0.0004   443.9492   422.9000
  11  10   3    0.7339    0.0004   218.5979   221.0139
   2   2   1    3.4537    0.0004  3023.4774  2992.5802
   2  12   0    0.9330    0.0004     1.1906     0.0683
   2   4   8    0.7653    0.0004     1.6419     1.4960
   7   4   8    0.7023    0.0004     3.9507     4.4663
   2   0   3    2.0120    0.0004 11768.8591 11374.4141
   8   0   1    1.4447    0.0004   484.0157   471.5843
   6   4   0    1.6215    0.0004    24.0521    25.6253
  14   9   2    0.6868    0.0004   436.4405   415.5906
  16   6   0    0.6902    0.0004   323.1050   319.4925
  10   2   3    1.0204    0.0004  1682.7534  1677.5085
   0   1   1    5.5841    0.0004  3068.0929  2766.6626
   6  12   2    0.8238    0.0004    56.8182    58.7771
   5   1   5    1.1232    0.0004   275.5136   255.5442
  10   2   4    0.9405    0.0003    33.1972    25.2889
   8   2   0    1.4345    0.0003  7516.1557  7914.8318
   3   8   5    0.9248    0.0003   761.2887   777.2870
  13   2   5    0.7373    0.0003    32.0252    34.4116
   8   8   5    0.8006    0.0003    40.0949    41.6815
  12   5   0    0.9061    0.0003    23.4630    23.7055
   8  10   4    0.7853    0.0003     2.2640     1.6439
   4   2   0    2.6277    0.0003 10119.9089 10890.3288
   4   1   8    0.7724    0.0003     1.3236     0.3491
   1   8   2    1.2886    0.0003  1034.2433  1004.7560
  11   3   2    0.9867    0.0003   503.6425   532.4004
  14   8   1    0.7226    0.0003    60.6783    63.6347
   3  11   3    0.9039    0.0003   216.6109   227.7041
   3   4   4    1.3164    0.0003  2098.9810  2128.8543
  12   4   4    0.8067    0.0003     1.7569     0.8375
   6  11   5    0.7444    0.0003     2.2281     1.3245
   1   0   1    5.6437    0.0003  8308.6690  7889.2453
   3   1   1    3.2270    0.0002  8125.6901  8191.8222
   6   9   4    0.8857    0.0002     1.6007     1.2558
   2  10   5    0.8410    0.0002   965.5969   991.4929
   5   8   7    0.7321    0.0002   197.7450   203.2496
  14   4   1    0.8054    0.0002   201.2700   206.0556
  14   7   0    0.7508    0.0002   579.7125   528.0480
  15   1   3    0.7402    0.0002   154.4968   155.4873
   3   5   4    1.2431    0.0002  1965.6208  1937.4841
   2   8   8    0.6932    0.0002    -0.6756     0.0348
   3   2   5    1.1933    0.0002   818.9341   797.9283
   2  13   4    0.7599    0.0002     1.0296     0.6725
   0  12   4    0.8140    0.0002     1.0860     0.1942
  10   0   1    1.1665    0.0002   934.6455   974.1718
   4   1   1    2.6191    0.0002  1923.8648  2012.2776
   4   0   3    1.7347    0.0002   536.5854   487.2337
   7   4   1    1.4185    0.0002  2989.6056  3081.7841
  14   5   4    0.7114    0.0002     1.7832     0.4502
   7   1   8    0.7235    0.0002     1.0863     0.3930
  13   4   5    0.7193    0.0001    93.6467    95.0078
   1  10   5    0.8475    0.0001    85.9779    85.8726
   4  14   4    0.7023    0.0001     1.0695     0.3146
   8   4   0    1.3138    0.0001  4370.2386  4481.8618
   8   5   0    1.2410    0.0001    22.9194    21.5674
  13   6   5    0.6920    0.0001    34.4673    26.8927
   9   1   8    0.6839    0.0001     0.2159     0.2711
  11  12   2    0.6938    0.0001    76.4570    73.6608
   5   2   2    1.8079    0.0001  3093.0593  3220.5253
   5   9   3    0.9870    0.0001   577.1754   543.5588
   5  13   5    0.6901    0.0001    45.3037    49.8490
   8   6   5    0.8632    0.0001    16.6973    17.0817
   8   4   2    1.2158    0.0001  2094.5831  2097.2007
   4   7   8    0.6985    0.0001     2.4050     0.8985
   4  10   4    0.8837    0.0001     0.9308     0.1716
  12   2   4    0.8324    0.0001     3.0158     1.5084
   4   8   2    1.1878    0.0001  1579.5422  1524.9119
   3   0   2    2.4913    0.0001 13153.1830 12778.8706
   4  15   2    0.7140    0.0001     1.4514     0.5371
  10   9   4    0.7604    0.0001     0.0887     0.1247
   2   8   0    1.3783    0.0001     8.9533     6.8937
  14   2   1    0.8309    0.0001   159.3177   150.7251
  10   5   5    0.8131    0.0001    10.2707    10.3998
   5   0   1    2.2252    0.0001  4018.8440  4339.5810
  10  11   3    0.7311    0.0001     6.4028     5.7773
  10  11   4    0.7000    0.0001     1.0245     0.3912
   7  11   1    0.8724    0.0001   432.8503   424.3966
   4   4   1    1.9518    0.0001  1202.0629  1119.4781
   6   0   4    1.2457    0.0001     2.1262     0.0504
   6  14   0    0.7494    0.0001     0.3585     1.6028
   8   4   3    1.1195    0.0001    66.7872    66.2128
   5  15   2    0.7026    0.0001   144.6972   143.4567
   6   9   3    0.9514    0.0001     7.1044     5.1446
   2   9   4    0.9772    0.0001     1.0425     0.3798
   2   4   1    2.3755    0.0000  1513.7174  1528.6586
   2  11   4    0.8580    0.0000     1.2862     0.8350
   1  15   3    0.7113    0.0000    51.1197    48.2112
   2   7   4    1.1192    0.0000     0.8610     0.0184
  13   5   2    0.8185    0.0000   137.5444   145.2562
  10   7   4    0.8218    0.0000     0.6179     0.0406
   3   9   1    1.1798    0.0000  2021.2650  1882.1037
  14   1   4    0.7476    0.0000    -0.2553     0.0494
  11   4   3    0.9117    0.0000   317.4772   314.6982
   1   4   8    0.7701    0.0000    27.4785    28.4572
   5   7   3    1.1341    0.0000   493.4209   470.9566
   7   5   1    1.3280    0.0000   982.2457  1004.9712
   0  14   2    0.7852    0.0000   570.9571   586.6197
   9  10   1    0.8519    0.0000   375.5821   367.1116
  12  11   0    0.7134    0.0000    13.3661    12.0075
   2   1   1    4.0657    0.0000     5.2171     3.7422
   5   2   8    0.7531    0.0000     0.8191     1.3564
   7   6   1    1.2379    0.0000  1552.2574  1570.3805
   8  10   5    0.7372    0.0000     2.1706     0.9532
  14   5   1    0.7877    0.0000     0.9747     2.0710
   5  12   3    0.8120    0.0000    49.7149    48.7212
   1   1   4    1.5742    0.0000  2659.9360  2609.9771
   6   7   4    0.9874    0.0000     0.5795     0.0136
   4   3   1    2.1925    0.0000  3824.7950  3877.4292
   5   2   3    1.5296    0.0000   240.0117   262.2736
  10   1   1    1.1603    0.0000    10.4524     9.8511
   5   7   6    0.8353    0.0000   252.4749   264.8960
   7   4   3    1.2027    0.0000   236.1897   228.7168
   9  12   3    0.7227    0.0000    82.6586    84.3634
  14   0   0    0.8473    0.0000    22.0058    23.0649
  13   4   2    0.8384    0.0000   684.0726   682.3658
   0   7   1    1.5703    0.0000   708.7273   711.2911
  12   7   1    0.8366    0.0000   193.6871   199.4104
   9   0   8    0.6852    0.0000     0.5064     0.5597
  14   3   4    0.7349    0.0000    -0.0478     0.0768
   5   3   1    1.9175    0.0000  8317.9302  8687.5302
  12   8   4    0.7236    0.0000     0.3851     0.0953
   1   3   2    2.3953    0.0000  2537.4930  2516.5482
   4  11   0    0.9735    0.0000    11.5699    10.0455
  11   1   1    1.0588    0.0000  1509.4098  1482.1622
   2   3   9    0.6957    0.0000     5.6042     6.9865
   4   5   8    0.7327    0.0000     0.6385     0.3061
   4  12   4    0.7850    0.0000     0.9607     0.0026
  11   6   3    0.8579    0.0000   334.1193   337.4906
   2   2   3    1.8961    0.0000  5264.6041  5379.7847
   6   2   5    1.0575    0.0000  2220.2038  2239.2122
   0  10   4    0.9258    0.0000     1.2246     0.0142
   8  12   4    0.7136    0.0000     0.7018     0.5020
   0   8   4    1.0620    0.0000     5.0801     6.3115
  10   3   4    0.9248    0.0000     0.5235     0.0003
   5  15   3    0.6825    0.0000   152.8476   168.2769
