# Supplementary material for: Refinement of anomalous dispersion correction parameters in single-crystal structure determinations
Source: IUCrJ. 2022 Jul 20;9(Pt 5):604–9. doi: 10.1107/S2052252522006844 (PMC9438505; doi:10.1107/S2052252522006844)
Supplement: Supplementary file 3 [file m-09-00604-sup3.zip › leverage_fp_19900.txt]

   0   3   1    3.2230  100.0000    19.2255    21.9937
   4   0   0    2.9354   91.0008  3282.4415  3051.3000
   0   0   2    3.1755   89.8559   824.8315   806.0580
   1   0   5    1.2628   62.5716     1.3465     0.7738
   1   0   2    3.0653   54.0700   924.9136   757.2924
   3   2   2    2.2575   37.6255   612.7541   666.2703
   1   5   3    1.5269   36.6050    20.1814    14.5049
   3   9   5    0.8676   34.4924     0.4642     0.5100
   3   1   2    2.4084   32.5172   863.2912   931.2371
   1   6   2    1.5965   32.4833   504.5591   566.0468
   4   6   0    1.5773   32.4193  1427.7950  1641.5465
   3   7   3    1.2149   31.4522     5.3999     6.0937
   1   1   3    2.0484   31.2628   164.2155   168.8261
   0   2   0    5.6106   27.6866 16639.3632 16357.2472
   1   8   5    0.9385   27.5743     1.2505     1.3567
   4   3   3    1.5605   27.2481  1555.1000  1702.6598
   2   3   1    2.8252   25.8648 16555.6839 15808.8182
   3   7   2    1.3440   25.5917    85.5323    79.3657
   5   1   2    1.8619   25.5119   770.7917   865.7293
   2   3   2    2.2380   24.4130  2183.6759  2274.6414
   7   2   1    1.5580   23.8600   852.2611   995.3397
   6   7   0    1.2401   23.8057   636.3469   613.0617
   1   4   1    2.5069   23.7349  2193.7411  2268.6389
   2   5   0    2.0963   23.1179  3300.0409  3673.9234
   1   4   2    2.0695   22.9931  1109.2098  1139.8289
   5   5   2    1.4448   22.7576   234.6628   274.4823
   3   1   5    1.2012   22.7350     9.2868     7.9488
   3   3   2    2.0588   22.3082  1102.2671  1181.4753
   2   1   0    5.2018   21.5556 15165.1838 15904.2375
   5   2   1    2.0502   21.5518  1691.1164  1900.3526
   5   3   4    1.2408   21.2520   514.3256   509.1054
   3   1   3    1.8369   19.7947   209.7229   221.6520
   0   1   3    2.0803   18.7710  3623.3743  3693.6273
   6   2   1    1.7742   18.7632   478.4810   552.1019
   0   5   1    2.1160   18.6640   744.1209   777.6352
   5   4   3    1.3716   17.6234    65.5309    63.9926
   1   3   1    3.1080   17.2795     5.6120    11.8312
   7   3   1    1.4879   17.2176   898.0586  1021.9871
   4   2   2    2.0121   17.0442  2370.1978  2502.3641
   6   4   3    1.2790   16.9946  1399.5821  1381.3255
   4   8   0    1.2656   16.5507  1725.6271  1695.6002
   0   4   0    2.8053   16.4050 24309.6322 23202.3581
   3   4   3    1.5514   16.3710   166.5681   189.3146
   3   3   3    1.6669   16.2723   235.4576   248.9117
   7   5   2    1.2374   16.0363   321.4728   308.1436
   7   1   1    1.6051   15.9426  1285.4913  1423.2104
   3   4   2    1.8521   15.6433  1386.3622  1453.9968
   1   7   1    1.5408   15.2246  1510.1217  1527.0761
   5   0   3    1.5724   14.9905   116.1113    93.2129
   6   1   8    0.7341   14.4252   304.3153   318.2094
   0   5   3    1.5400   14.2779  2894.4644  2834.6445
   6   0   3    1.4370   13.9904  2101.3672  2169.5913
   7   5   1    1.3145   13.8340   906.0580   897.5979
   9   7   3    0.9129   13.8241     1.4134     1.1354
   0   4   2    2.1024   13.7999  3206.7411  3332.6276
   2   7   2    1.3903   13.6802  1583.4415  1557.9739
   7   0   2    1.4832   13.6516   674.7387   758.6360
   5   8   1    1.1831   13.6011   539.5372   524.3568
   5   4   4    1.1909   13.4483   519.1811   498.0136
   5   1   1    2.1613   13.2873  2830.0809  3143.3049
   0   7   1    1.5543   13.2622   637.9810   659.3883
   6   0   1    1.8701   13.1473   779.1730   857.2532
   1   0   4    1.5734   13.0858  2274.8388  2218.9296
   3   2   3    1.7673   12.8830   374.7677   384.6044
   0   6   2    1.6115   12.7902  2147.3068  2257.6015
   2   4   1    2.3513   12.5860  1401.4909  1451.2812
   1   5   1    2.0825   12.2509  3039.0617  3149.2202
   5   5   4    1.1348   11.6347   638.9738   621.4737
   1   6   1    1.7734   11.6118  2762.0559  2827.2115
   5   2   3    1.5140   11.4346   228.7686   244.2851
   2   0   2    2.7931   11.3533 11203.5505 10833.1805
   1   3   2    2.3709   11.0465  2419.1537  2394.3551
   4   4   0    2.0281   11.0232  5065.8501  5378.2955
   2   0   5    1.2415   10.8870  1527.1071  1409.6163
   0  15   3    0.7053   10.7832   232.8572   223.5443
  10  10   5    0.6837   10.7577   220.6885   229.1046
   1   1   4    1.5582   10.5093  2498.8982  2448.5437
   2   6   1    1.7157   10.2944  1090.3627  1113.3977
   2   2   3    1.8767   10.2776  4833.5887  5034.1098
  10   0   5    0.8622   10.0000    67.4972    63.4519
   1   0   3    2.0834    9.7615   921.9732   857.5745
   9   2   2    1.1798    9.7285   321.4594   330.4071
   1   8   2    1.2755    9.6715   925.5149   909.0819
   6   5   2    1.3377    9.6182  1812.9359  1806.9065
   8   5   1    1.2060    9.5264   366.2639   355.9801
   0   6   0    1.8702    9.4980 25902.2389 25399.2849
   4   1   1    2.5924    9.1119  1846.6425  1927.4752
   8   3   1    1.3357    9.1001   563.4024   585.2687
  11   9   3    0.7572    9.0669     0.7163     1.3778
   8   1   1    1.4185    9.0379   663.0281   702.8386
   7   0   1    1.6217    8.7112  2484.0167  2750.1759
   1  11   6    0.7331    8.5526    53.0720    53.9328
   3   8   7    0.7478    8.5018   167.0003   177.4207
   6  12   5    0.7028    8.4497   393.3882   420.4889
   9   4   1    1.1629    8.0727   579.7027   565.8074
   7   0   3    1.3147    7.9506   182.9055   190.7753
   0  10   2    1.0580    7.9033   497.4283   471.2502
   1   8   3    1.1635    7.8170    63.4556    55.9081
   5   2   4    1.2806    7.7854  1625.7413  1592.7993
   5   6   1    1.4256    7.7747  2288.0519  2190.9542
   5   7   1    1.2961    7.7533  2050.7695  2021.1014
   0  12   6    0.7008    7.6120   150.5372   151.3539
   5   3   3    1.4495    7.5566   522.0504   520.5500
   1   5   2    1.8108    7.5405  2558.2622  2561.5168
   1   2   3    1.9531    7.5368  1006.8877   962.6163
   3   4   4    1.3030    7.5130  1974.5269  1975.7356
   5   0   1    2.2026    7.4503  3826.0509  4129.6719
   6   3   0    1.7339    7.4480  4353.5059  4795.7514
   7   6   1    1.2252    7.2359  1396.5151  1424.1244
   6   6   1    1.3224    7.2338   667.2139   647.8660
  11  10   2    0.7514    7.1911    31.8738    34.0482
   8   2   8    0.6929    7.1842   542.1927   560.9721
   1   2   4    1.5150    7.0138  3434.0870  3347.3112
   3   5   4    1.2304    6.9831  1787.7647  1777.6255
   4   8   2    1.1756    6.9803  1445.6743  1373.4853
   3   9   2    1.1127    6.9423   565.0417   560.6261
  12  10   2    0.7184    6.9251   201.0752   207.6459
   7   7   1    1.1401    6.9241   878.2400   896.2736
   8   2   2    1.2962    6.8811  2068.7118  2136.7459
   4   9   1    1.1293    6.8118   564.9450   544.5046
  12   2   6    0.7127    6.8044   239.1535   234.1444
   4   7   1    1.3736    6.7255   950.9027   937.3832
  16   6   0    0.6831    6.6990   235.8651   242.2051
   2   8   3    1.1468    6.6662  2153.7376  2093.8743
   6   8   1    1.1221    6.5186   151.2609   152.0171
   4  16   0    0.6821    6.5070   166.7345   223.6923
   7   3   3    1.2403    6.4639   243.7500   233.7231
   6   4   1    1.5561    6.3622  1125.1027  1151.8871
  10   1   2    1.0960    6.3514   929.3752   944.6795
  10   4   1    1.0677    6.3478   338.0339   343.4573
   1   2   5    1.2320    6.3376    82.5822    70.1740
   9   3   2    1.1484    6.3034   458.6794   460.5871
   1   9   1    1.2169    6.3006  2057.7807  2038.1997
   4  10   0    1.0481    6.2534   866.7445   841.4454
   1   3   3    1.8201    6.2303  1091.8347  1025.9626
   9   3   7    0.7305    6.2035   264.8720   273.9128
   9   4   2    1.1085    6.1748   366.9356   364.1263
   2   1   2    2.7104    6.0746  5433.4907  5257.2597
   2   8   1    1.3338    6.0467  1108.2917  1071.5934
   4   6   2    1.4126    6.0392  3378.7246  3255.5447
   5   6   3    1.2035    5.9988     1.7362     1.1415
   2   3   0    3.1545    5.9520 17447.0006 17307.1382
   3   3   4    1.3692    5.8867  3081.7620  3042.6853
   5   7   7    0.7484    5.8727   167.3109   169.7345
   1  10   1    1.1001    5.8598  1048.1107  1022.2281
   9  12   2    0.7392    5.8597    95.4266   102.9172
   5   9   7    0.7002    5.8468   224.4613   229.6570
   2   9   2    1.1385    5.8305  1599.6780  1539.9014
   2   5   2    1.7495    5.8138  4663.2123  4649.9615
   1   8   4    1.0470    5.7786   840.9028   809.7774
   7   2   4    1.1295    5.7435   944.3072   920.9174
   5   1   4    1.3064    5.6489  2672.6100  2476.4320
   0   9   3    1.0743    5.6447  1645.2455  1545.4144
   5  15   1    0.7083    5.6438   203.0620   208.4188
   4   5   1    1.7165    5.6017  1773.9647  1783.7536
   1   8   1    1.3604    5.5746  2910.2317  2837.4104
   1   7   2    1.4205    5.5625  2273.8814  2214.7308
   7   3   4    1.1019    5.5321   888.1083   875.5074
   9   1   2    1.1998    5.5094   850.1362   861.3228
   7   4   1    1.4040    5.4869  2812.1778  2890.5208
   5   5   1    1.5720    5.4800  3536.8407  3620.0015
   4   4   2    1.7092    5.4759  4489.9623  4616.9901
   3   6   1    1.6309    5.4684  4091.2274  4074.0288
   1  10   2    1.0537    5.4563   153.2517   147.2491
   3   3   1    2.4880    5.4557 15669.9290 15778.7896
   7   2   3    1.2800    5.4345   409.7365   395.9385
   7   4   3    1.1904    5.3875   217.4371   206.5068
   7   0   4    1.1531    5.3724  1429.0221  1472.2457
   5   2   2    1.7895    5.3497  2965.1687  3081.1717
   8   1   3    1.1993    5.3324  2712.7811  2691.7068
   8   0   2    1.3323    5.3231  2757.6530  2942.4180
   0   4   8    0.7639    5.3118   301.5400   318.2946
   3   2   4    1.4232    5.2938  3514.1933  3382.6306
   1   7   4    1.1229    5.2763  1170.1859  1137.1115
   2   0   1    4.3110    5.2655  2649.8424  2669.1602
   6   5   8    0.6990    5.2317   411.5918   418.3736
   3  10   1    1.0634    5.2055  1322.1019  1252.3147
   3   6   2    1.4901    5.2000  2122.5775  2090.7460
  12   7   5    0.6978    5.1643   402.6763   364.6199
   0   3   5    1.2027    5.1595  3037.3506  2927.0220
   4  14   0    0.7732    5.1230   365.8005   371.7154
   4   7   3    1.1717    5.1149  2773.1560  2741.8372
   1  11   1    1.0035    5.1123   460.7026   438.2610
   2   9   0    1.2196    5.1002  4231.3728  4079.0327
   8   4   2    1.2034    5.0689  1920.1412  1938.4657
   2   6   3    1.3633    5.0225  5083.8004  4988.9660
  10   3   2    1.0564    4.9854   358.5146   349.5195
   2   4   5    1.1353    4.9324  2549.0426  2459.5839
   1   6   4    1.2040    4.9303  2332.2038  2280.3098
   1   3   5    1.1965    4.9190   369.8063   380.3808
  16   2   2    0.7093    4.9009   324.9319   309.9397
   3   9   1    1.1677    4.8956  1878.8641  1702.4174
   4   5   5    1.0345    4.8564   725.7191   715.9214
   7  12   4    0.7263    4.8255   249.7289   256.3614
   3   6   4    1.1563    4.7951  1944.8167  1831.9089
  11   1   3    0.9497    4.7203     4.9002     5.9626
   1   6   3    1.3917    4.7101   744.9616   726.4114
   5   9   1    1.0850    4.6862  1133.2113  1101.0142
   3   8   1    1.2928    4.6685  3230.4262  3155.3207
   8  13   3    0.7019    4.6636   600.9837   620.2904
   8   4   0    1.3005    4.6592  4031.9332  4163.2885
   3   1   4    1.4588    4.6584  4239.4677  3968.3294
   3   0   4    1.4713    4.6544  3837.9156  3554.2131
   5  12   4    0.7621    4.6315   177.8783   182.7182
   1   4   5    1.1515    4.6198   330.9022   291.8215
   6   6   3    1.1395    4.5966  2271.0328  2343.6855
   2  10   1    1.0859    4.5924   433.1204   412.4234
   9   5   1    1.1105    4.5513  1373.8374  1371.2421
   4   1   5    1.1595    4.5439  2962.1064  2877.7129
   3   7   7    0.7740    4.5431   147.8486   158.8689
   0   3   3    1.8424    4.5219 20899.5632 20237.2626
   5  13   4    0.7216    4.5008   190.2556   190.0616
   7   2   2    1.4339    4.4866  2160.8014  2248.9104
   3   8   2    1.2192    4.4425  1230.5594  1185.5858
   9   0   1    1.2779    4.4398  1838.2199  1922.6542
  10   8   5    0.7345    4.4356   388.4064   409.8225
   5   3   2    1.6855    4.4330  2862.0153  2897.4847
   1  12   6    0.6996    4.4327   128.7507   130.8738
   7   3   2    1.3787    4.4263  2655.8301  2666.1503
   3   4   1    2.1460    4.3907  5355.2697  5547.8895
   7   5   3    1.1344    4.3889   284.0126   292.7311
   5   8   7    0.7246    4.3637   162.9478   164.1248
   7   1   2    1.4704    4.3196  2618.5212  2741.4100
   2   2   5    1.2121    4.3055  4021.8153  3758.7390
   4   3   5    1.1129    4.2951  2701.0825  2633.2719
   7   8   2    1.0191    4.2809   425.3495   411.6687
   7   1   4    1.1470    4.2806  1490.2329  1527.2342
   2   2   1    3.4184    4.2440  2900.2423  2878.8476
   9   3   1    1.2093    4.2285  1980.0351  2058.5282
   5   9   2    1.0404    4.2257   422.0340   399.2882
   7   4   4    1.0665    4.2083   819.1115   827.4148
   2   6   5    1.0343    4.0956  1691.1888  1636.9519
   3   1   9    0.6931    4.0931   214.0980   232.4211
   6   1   2    1.6479    4.0802  4488.0635  4804.8899
   4   5   3    1.3637    4.0661  5524.8021  5554.4584
   8   3   3    1.1480    4.0062  2936.8205  2783.5903
   8  11   5    0.6993    3.9322   718.4396   722.4483
   3   5   3    1.4330    3.8841  1207.5479  1137.8902
   3   5   1    1.8614    3.8737  5156.6154  5216.3889
   3   6   3    1.3195    3.8531   708.3878   710.8725
   6  14   3    0.7000    3.8468   576.3541   574.1268
   7   6   2    1.1621    3.8348  1046.0729  1093.6444
   9   4   7    0.7199    3.8210   173.7756   182.2166
   9   2   7    0.7384    3.8194   216.5122   235.7353
   0   2   6    1.0401    3.8183   341.9471   309.1637
   0   1   1    5.5271    3.7956  2921.6282  2660.6655
   5   1   5    1.1117    3.7902   262.4506   237.9499
   0   9   1    1.2234    3.7836   559.6332   543.2124
   8   6   0    1.1546    3.7768  4200.8926  3892.0127
   8  14   2    0.6868    3.7518   335.9824   342.3202
   0  16   2    0.6848    3.7467   234.1204   223.1960
   9   2   1    1.2460    3.7211  2418.9548  2458.1625
   1   0   6    1.0542    3.7198   742.9514   706.3253
  10   3   0    1.1202    3.6978  2973.6239  3020.1347
  10   5   0    1.0404    3.6924   439.2488   442.3336
   1   1   6    1.0496    3.6888   422.0006   381.5174
   3   7   1    1.4445    3.6445  4367.3769  4235.8397
  11   5   6    0.7127    3.6386   210.9398   218.7410
   9   0   2    1.2067    3.6351  1139.3993  1222.1672
   5   6   2    1.3287    3.6070  2625.6664  2414.5978
   5  10   3    0.9134    3.6036     6.3977     3.6334
   0   1   5    1.2621    3.5830  4669.4361  4456.4176
   0  13   5    0.7139    3.5708   538.0718   529.3958
   7   8   1    1.0609    3.5546   528.9805   534.4887
  14   4   3    0.7512    3.5361   407.0102   357.5520
  10   2   1    1.1309    3.5303   752.2134   758.5200
   5  15   2    0.6955    3.5194   111.9240   109.0944
   0   8   2    1.2831    3.4975  3969.7644  3867.4841
   0   7   5    0.9955    3.4753   648.4949   631.1464
   5   7   2    1.2220    3.4304  1580.6173  1574.7251
   3   9   3    1.0360    3.4002   102.5285   120.9341
   3   7   4    1.0839    3.3910  2426.9543  2362.8367
   1   7   3    1.2705    3.3880   865.6781   849.4280
  12   0   6    0.7185    3.3433   437.7941   430.3723
   5   6   4    1.0759    3.3263  1389.0356  1364.0923
   5   5   3    1.2878    3.2829  1178.1855  1209.9531
   4   7   7    0.7625    3.2813    32.8562    34.4708
   3   5   2    1.6598    3.2774  3773.2050  3651.4891
   1   9   2    1.1549    3.2759  1525.2631  1480.9472
   1   3   4    1.4503    3.2574  4683.6948  4519.6131
  13   8   3    0.7148    3.2439     0.6592     0.4129
   1   5   4    1.2883    3.2148  3878.7922  3788.5986
   1   2   6    1.0361    3.2010   213.6359   207.1183
  12   9   3    0.7234    3.1997   727.0248   732.1279
   5   0   4    1.3153    3.1925  3831.6791  3584.2291
  16   1   3    0.6920    3.1853   730.6880   630.7645
  10   6   5    0.7830    3.1668   405.2873   417.7013
   9   1   1    1.2697    3.1370  3111.0727  3140.6505
   6  11   6    0.6877    3.1334   358.9764   360.0474
   4   9   7    0.7117    3.1309    41.5020    40.5444
   2  11   0    1.0050    3.1088  2096.9301  2026.4588
   5   8   2    1.1259    3.1071  1463.0315  1464.9359
  11   9   4    0.7221    3.1012   570.7563   582.1849
   8   6   2    1.0851    3.0872  1820.8134  1847.9034
   9   9   5    0.7351    3.0818    21.0900    24.0240
   9   2   3    1.0895    3.0720   395.2340   363.4614
   1   3   6    1.0147    3.0618   264.5751   250.5260
  12   3   5    0.7590    3.0558   506.9007   501.3970
   9   3   3    1.0647    3.0465   111.0204   106.2743
   3   2   9    0.6892    3.0295   299.2896   319.3179
  11   7   5    0.7280    3.0136     1.9784     1.5935
   2   7   8    0.7062    2.9610   838.4246   874.3343
   8   0   8    0.6983    2.9404   861.2375   940.4717
   1   4   4    1.3723    2.9400  4938.3210  4775.6930
   3   3   5    1.1497    2.9250   280.3325   245.5747
  14   8   1    0.7152    2.8974    47.7286    50.0335
  13   9   1    0.7266    2.8928   335.0228   326.0473
   3   9   7    0.7210    2.8545   255.7547   262.0047
   9   9   6    0.6863    2.8542    93.4599   103.2868
  10  12   3    0.6914    2.8422   785.5459   727.2907
   3   4   5    1.1096    2.8417    71.7948    73.8524
   0   6   8    0.7308    2.8410   870.1033   903.2110
  14   9   0    0.6959    2.8230   641.0748   626.1028
  15   4   3    0.7103    2.8168    27.9264    26.8780
   9   6   1    1.0551    2.8156  1174.0145  1210.8425
   5   4   2    1.5664    2.8050  3887.2208  3834.5228
   8   7   1    1.0671    2.7708   471.6302   464.9767
   4   6   8    0.7091    2.7600   776.6599   799.4078
   5   7   3    1.1225    2.7224   460.5552   438.9589
  11   3   1    1.0133    2.6698   677.2838   656.8358
  16   4   2    0.6928    2.6308   450.2554   436.9758
   1  11   2    0.9679    2.6285   472.5519   458.1619
   5   1   3    1.5572    2.6224  1960.2291  1906.9137
   1  15   3    0.7041    2.6198    36.2699    36.7838
   1   2   2    2.6900    2.6184  5124.3026  4877.6733
   9   6   7    0.6920    2.6086   317.7844   315.9625
   3   0   2    2.4659    2.5974 12172.3297 12282.9787
   4   1   9    0.6848    2.5930    82.5418    87.0109
  12   4   6    0.6960    2.5846   344.5670   324.2137
   9   5   2    1.0628    2.5820  1462.5841  1437.3985
  15   6   1    0.7174    2.5782   323.6213   328.1923
  10  11   2    0.7484    2.5780   336.6040   343.2768
  10   0   1    1.1546    2.5508   890.1489   923.5732
   5   3   5    1.0705    2.5461   136.3091   114.7650
   0  11   1    1.0072    2.5058   214.4966   211.5542
   5  14   3    0.7141    2.5047    14.1976    16.5675
   0   7   3    1.2780    2.4963  5745.9828  5738.8563
   7   0   5    1.0126    2.4729   162.8115   150.2878
  13   8   4    0.6851    2.4712   432.1059   439.3642
   1  10   3    0.9879    2.4499   437.5775   432.7362
  11  12   1    0.6991    2.4457   361.0865   348.3743
   6   2   5    1.0467    2.4371  2032.6345  2071.0178
  13   7   4    0.7050    2.4309   326.0588   329.5540
   1  14   2    0.7754    2.4163    88.5356    93.1960
  11   7   2    0.8556    2.4040    82.4966    81.4659
  11   2   6    0.7449    2.3924    85.7655    88.1091
   3   0   9    0.6945    2.3881   296.3734   309.4871
  11  11   2    0.7184    2.3790   244.4519   252.8556
   5   4   1    1.7324    2.3744  5569.2680  5697.2276
   1   9   4    0.9772    2.3496  1113.1969  1073.4240
   2   1   6    1.0372    2.3354  1458.7990  1386.5440
  10  11   0    0.7701    2.2830   564.9248   568.9881
   3  10   7    0.6943    2.2819   288.7209   300.5578
  15   3   2    0.7448    2.2551   257.8616   262.4641
   7   8   5    0.8210    2.2455     7.6482     6.0795
   4   3   1    2.1702    2.2440  3621.4795  3722.0285
   6   9   0    1.0515    2.2422  2987.9364  3072.7495
   7   4   2    1.3112    2.2416  2560.2333  2582.6618
   7   6   3    1.0755    2.2404    25.1430    20.3510
   3  10   2    1.0213    2.2383  1170.1528  1123.0370
   3  15   2    0.7159    2.2349   157.2360   166.4892
   1   5   5    1.1006    2.2304   717.5341   700.4798
  13   7   1    0.7809    2.2302   243.3611   256.7634
  15   1   4    0.7007    2.2134   515.9367   503.3172
   1   1   5    1.2549    2.2131  1065.8080   999.5968
  13   3   5    0.7222    2.1934    27.9420    25.3741
   5   7   4    1.0168    2.1642  1593.1680  1595.9541
   7   5   4    1.0256    2.1621  1149.7235  1182.2395
   9   5   7    0.7069    2.1535   399.8318   407.2002
  11   1   6    0.7499    2.1490   194.5809   203.6132
  14   2   5    0.6945    2.1210   744.8887   722.4624
   1  16   1    0.6959    2.1058   424.7109   421.2794
   2  11   6    0.7288    2.1017   463.1148   471.1626
  13   6   4    0.7239    2.0831   467.5763   485.8754
  14   6   1    0.7598    2.0811    78.0270    82.4942
   5  14   4    0.6844    2.0795   395.5276   394.7131
   3   2   5    1.1811    2.0757   791.9463   769.6437
   5   2   5    1.0957    2.0697   291.0227   311.7422
  13   3   4    0.7683    2.0664   217.7216   208.6401
   7   9   1    0.9884    2.0591   685.8486   738.6210
   0   0   6    1.0585    2.0525  1142.6088  1061.9638
   5   9   3    0.9769    2.0520   538.4526   507.4210
   5  10   6    0.7317    2.0399   218.9890   225.7286
   3  12   6    0.6898    2.0346   157.9403   158.5162
   1   4   3    1.6726    2.0343  2578.8047  2366.1761
   1   4   6    0.9868    2.0293   865.5533   836.4626
   9   1   4    1.0039    2.0224   881.9855   921.4848
   3   0   1    3.3319    2.0090  6332.0833  6483.3890
   2   4   3    1.6239    2.0024  8186.0180  8065.0539
   3  14   4    0.7038    1.9904   490.8426   495.7229
   7   1   3    1.3058    1.9863  1271.6669  1286.3982
   0   4   6    0.9903    1.9797   714.9729   686.2005
  11   8   5    0.7061    1.9507    77.6692    80.2785
   7  14   2    0.7051    1.9280   154.1947   154.6731
   3   8   3    1.1203    1.9262   679.0242   650.3215
  10   7   6    0.7059    1.9215   486.7781   497.2637
   2   3   6    1.0035    1.8974  1572.3535  1529.5689
  13   8   1    0.7540    1.8734   174.4326   179.8749
  10   2   3    1.0100    1.8618  1524.3083  1521.3236
   6   9   6    0.7460    1.8579   579.3307   584.3044
  11   0   2    1.0118    1.8572   209.8308   190.4790
   2  15   0    0.7421    1.8531  1025.3372  1031.7337
   4   0   6    0.9957    1.8527  1740.5188  1685.7062
   8   1   2    1.3230    1.8500    24.8863    25.6465
   0  12   0    0.9351    1.8498   981.0746   875.5330
  14   7   0    0.7431    1.8487   401.9258   426.7533
   3   8   4    1.0152    1.8477  2023.1179  2030.1710
   6   1   0    1.9278    1.8428  8851.9191  9396.5118
  15   3   3    0.7204    1.8424     8.7702     8.4380
  11  10   4    0.6953    1.8319   445.5861   439.0415
  14   7   2    0.7236    1.8306   565.0764   576.7315
  13  10   1    0.6993    1.8209   298.4412   307.0133
   1   9   3    1.0699    1.8187   131.5392   120.9989
   4  15   3    0.6858    1.8108  1171.0202  1157.9855
   9   9   3    0.8293    1.8077    11.3117     9.3909
   9   6   2    1.0140    1.8076   502.2665   566.1780
   8   2   0    1.4199    1.8063  7033.9290  7480.0512
   7  14   1    0.7185    1.8057   415.6526   415.0693
  10   5   6    0.7420    1.7982   397.9784   403.1271
   4  11   5    0.7677    1.7794   568.5804   565.4258
  15   5   2    0.7199    1.7794   281.9091   285.7648
   3  15   1    0.7299    1.7698   289.9613   290.6005
   8   5   3    1.0624    1.7578  3078.0329  3079.9015
   1  14   4    0.7142    1.7353   402.5717   401.9002
   3   2   6    1.0052    1.7334  1074.2573  1019.2602
  13   6   3    0.7592    1.7324     3.5486     3.6733
   7   3   6    0.8706    1.7033    40.3854    42.7990
   5  10   1    0.9998    1.6850  1685.9875  1732.8359
  11   2   2    0.9957    1.6817   327.0424   326.1430
  11   4   6    0.7260    1.6698    92.0116    87.8272
   9  13   1    0.7153    1.6667   452.9900   465.5254
  10   5   2    0.9887    1.6643  1145.0210  1202.3901
  11   1   2    1.0077    1.6612   403.2867   404.9248
   8   8   6    0.7322    1.6602   445.2428   441.4413
  13   4   4    0.7560    1.6592   338.4845   330.1170
  10   6   1    0.9824    1.6441   454.4897   463.6608
   2  11   2    0.9582    1.6435  1194.3363  1173.5892
   6   7   2    1.1551    1.6271  4234.7383  4215.2406
   7   6   4    0.9815    1.6205   805.0295   860.2469
   8   0   0    1.4677    1.6174  8362.7995  8167.0177
   6   2   3    1.3921    1.6140  7644.4775  7461.5351
   8   8   2    0.9660    1.6117  1005.5342  1026.8271
   3  10   6    0.7555    1.6004   128.9151   135.0064
  11   4   1    0.9855    1.5986   776.4150   789.0354
  11   1   1    1.0480    1.5858  1465.2521  1392.3556
   1   6   5    1.0466    1.5744    61.0455    62.1924
  14   6   3    0.7197    1.5683   750.3235   740.8071
  11   4   5    0.7846    1.5632    21.6763    20.1517
  15   7   1    0.6991    1.5629   255.9737   254.8195
   8   7   3    0.9638    1.5610  1327.3366  1381.4364
   7   8   6    0.7546    1.5547   129.5763   139.1945
   5   1   6    0.9614    1.5545   815.1379   775.4520
   4   2   8    0.7593    1.5449   877.2085   891.3997
   1  10   7    0.7042    1.5431   465.5208   489.2618
   1   2   1    3.9586    1.5421  6491.1772  6226.4244
   3   1   6    1.0176    1.5352   936.0787   954.2804
   3   0   5    1.2082    1.5340   826.9175   762.1362
   2   2   9    0.6952    1.5321    83.3473    90.0344
  13   5   4    0.7410    1.5136   276.2345   267.9042
   3   3   9    0.6828    1.5095   387.3961   374.2262
   4  13   3    0.7712    1.4896   648.8509   632.4061
   3  16   1    0.6863    1.4847   322.8561   358.7418
  11   2   1    1.0346    1.4779  2000.3189  2010.9904
   7  10   6    0.6998    1.4777   200.5090   210.8882
   9   4   3    1.0327    1.4670   745.1937   764.9291
   3   0   6    1.0218    1.4562   984.4688   922.2739
   6  14   1    0.7367    1.4397   112.9163   111.8983
   7   2   5    0.9965    1.4358    93.3657    76.6445
   1   7   5    0.9920    1.4269   286.8419   270.7021
  10   2   7    0.7121    1.4246    78.6594    78.6117
   1  12   1    0.9223    1.4228   732.4987   708.6239
   2   5   6    0.9449    1.4096   964.9164   947.5621
   1   9   7    0.7322    1.3907   567.4532   601.8408
   3   6   5    1.0148    1.3890   376.6122   373.5763
   6   9   2    0.9982    1.3868  1759.0380  1790.3123
   4  10   2    0.9953    1.3834  2189.4305  2164.1957
   3  13   5    0.7023    1.3792    42.4601    45.2501
   5   6   7    0.7710    1.3728   233.7999   233.7985
   4   2   0    2.6009    1.3657  9711.4075 10228.9154
  14   4   1    0.7972    1.3536   180.3018   184.7134
  11   0   1    1.0526    1.3507  2123.7690  2015.0940
   4  11   1    0.9527    1.3496   553.7212   546.8251
   5   8   3    1.0467    1.3490   269.9925   303.7246
   3   6   7    0.7991    1.3481   386.8369   399.4459
   9   0   4    1.0080    1.3369   914.8064   968.6759
   6   8   7    0.7099    1.3314   119.3728   129.9609
   4   9   3    1.0089    1.3125  3232.6381  3337.7103
   5   5   5    1.0001    1.3021   107.6800   108.3091
   7   7   7    0.7144    1.3021   405.0906   418.8565
   9   1   7    0.7432    1.2987   673.3790   656.2796
   2  10   7    0.7005    1.2937   131.6138   138.7736
  13   9   3    0.6913    1.2886   159.7916   164.7157
   7   9   6    0.7272    1.2883   281.7109   277.1099
  10   4   7    0.6955    1.2797    55.9964    56.2332
   6   3   8    0.7218    1.2719  1193.4272  1247.3594
   0   2   2    2.7635    1.2590 13319.4123 12638.2231
  15   0   4    0.7021    1.2574   418.9949   398.8800
  13   9   2    0.7128    1.2474   189.0274   185.8930
   3  11   1    0.9754    1.2472  1992.2235  1983.5626
   5   6   5    0.9591    1.2400   287.6540   287.3204
  15   2   3    0.7280    1.2378    49.5921    47.4069
   2  15   2    0.7226    1.2275   534.9365   523.4378
   4  15   1    0.7202    1.2267    86.5338    92.8136
   3   4   6    0.9601    1.2224   242.6790   234.0564
  14   2   3    0.7723    1.2138   828.3409   809.0449
   9   5   3    0.9954    1.2084   153.2730   135.0712
   5   3   6    0.9344    1.2077   407.8851   385.8348
  11   6   6    0.6974    1.2048   170.9662   166.1570
   9   7   2    0.9641    1.2047   105.4474   101.1410
   2  10   3    0.9776    1.1998  3050.6368  3048.5061
   7   6   7    0.7340    1.1979   463.1838   461.6476
   5   0   5    1.1172    1.1959   947.9278   905.7911
  16   0   2    0.7150    1.1954   759.0591   672.4175
   7  11   4    0.7640    1.1872   474.1599   472.1490
  11  11   3    0.6964    1.1870    44.8551    46.5361
   7   7   2    1.0887    1.1855  2921.5922  3004.9066
   9  12   3    0.7153    1.1817    67.8173    72.8587
   2   5   8    0.7424    1.1773  1154.1016  1211.1245
   5  10   2    0.9646    1.1700  1303.9909  1312.7701
  13   8   2    0.7386    1.1659   297.5486   307.3643
   6  10   1    0.9622    1.1565   440.9207   445.6463
  13   2   4    0.7775    1.1554   512.8105   491.1770
   9   8   6    0.7092    1.1466   280.4235   281.1119
   5   2   6    0.9510    1.1450  1009.1453  1005.8755
   1  16   2    0.6837    1.1393    97.3920    82.9448
   1   0   9    0.7044    1.1329   350.9238   355.2547
   9  11   4    0.7170    1.1204   667.6722   678.8833
   2   0   9    0.7006    1.1180   123.7359   124.7864
   7   8   3    0.9592    1.1139    53.4849    47.6225
  10   0   3    1.0268    1.1137  2755.9539  2730.4288
   5   4   5    1.0379    1.1130   276.1761   307.4931
   9   0   3    1.1106    1.1116  1444.8583  1474.0945
   5  12   5    0.7171    1.1114    34.1041    30.8176
  10   1   0    1.1678    1.1092  4083.7443  4054.8507
   6   6   7    0.7534    1.1067   109.9700   107.7421
  15   2   1    0.7695    1.1056   576.2395   514.1203
   2   3   8    0.7699    1.1045   899.3506   904.0468
   9   7   1    0.9993    1.1024  2042.8515  2044.9859
   4  10   6    0.7448    1.0847   636.9721   650.7958
  11   8   4    0.7490    1.0776   334.5659   343.3540
   7  13   4    0.6910    1.0736   277.5041   284.3709
   7   5   7    0.7519    1.0649   340.5598   340.1138
   7  11   5    0.7187    1.0590    44.0815    43.0171
   2   8   5    0.9296    1.0586  1747.2498  1776.1219
   4  13   5    0.6937    1.0573   776.7018   748.3161
   9   6   6    0.7525    1.0515   270.9466   273.5750
   1   6   6    0.9184    1.0482   372.6697   363.9895
   8  14   0    0.7035    1.0478  1140.2044  1110.0761
   6   5   1    1.4367    1.0201    65.5722    76.3111
   5   9   4    0.9049    1.0177   881.3246   879.9880
   4   1   3    1.6973    1.0040  9474.7195  9499.4109
   9  13   2    0.7021    1.0023   111.2550   106.6068
   6   4   5    0.9960    0.9958  2931.9501  2976.9738
   9   8   3    0.8707    0.9950   216.4282   207.3734
   8   9   5    0.7609    0.9874   890.0525   930.9278
   2  14   3    0.7435    0.9821   988.2547   980.2245
   7   7   3    1.0165    0.9761   735.1576   773.0350
   7   8   7    0.6936    0.9626   429.5632   444.3647
   6   5   0    1.4749    0.9625 18235.9543 17811.7249
  13   2   5    0.7298    0.9463    26.4117    29.3552
   9   2   4    0.9921    0.9330  2055.6432  2086.8915
  15   1   2    0.7583    0.9304   449.0807   418.1522
   1   5   8    0.7469    0.9120    39.3303    41.5070
   8   1   5    0.9570    0.9066  1662.5784  1635.5704
   0  14   2    0.7771    0.9056   483.0830   483.5883
  11   5   1    0.9530    0.8975  1069.3370  1111.0918
   0  10   6    0.7700    0.8936   422.5245   463.7805
  11   6   5    0.7488    0.8936    73.7847    74.8350
   9   5   6    0.7718    0.8932   166.9339   173.8805
   6   8   3    1.0037    0.8880  4150.5252  4239.3259
   9  10   5    0.7068    0.8875    25.6260    24.3911
   7   9   2    0.9544    0.8841   826.3122   848.2836
   9  10   4    0.7499    0.8820   830.7585   825.3998
   4   0   8    0.7663    0.8772   907.9426   907.8946
   7   7   6    0.7816    0.8651   214.8931   217.1074
  13   5   2    0.8102    0.8647   120.8364   122.3867
  15   0   3    0.7342    0.8532    46.7227    45.2891
   5   0   6    0.9650    0.8469   537.5981   552.7397
  15   6   2    0.7041    0.8279   288.6397   289.4718
   5   0   7    0.8463    0.8222   119.7138   112.7793
  15   2   2    0.7531    0.8125   233.4129   220.6183
   9  11   3    0.7513    0.8051    99.5198    97.0363
   4   2   6    0.9804    0.8047  2299.5445  2270.3122
   9   8   1    0.9447    0.8044  1582.2624  1629.7561
  13   5   3    0.7791    0.8003    51.0154    56.7106
  16   3   1    0.7155    0.7898   209.5637   182.0196
   3   3   6    0.9857    0.7895  1905.7080  1905.7447
   7   5   5    0.9230    0.7841   181.6768   188.6748
  11  10   1    0.7677    0.7810   425.2769   417.7554
  13   6   2    0.7879    0.7736   314.9919   319.3278
   3  10   3    0.9611    0.7666   331.4975   306.4271
   3  13   4    0.7445    0.7652   595.7767   578.2858
   1   9   6    0.8050    0.7649   202.1735   216.9556
  12   1   0    0.9748    0.7627    30.9815    30.9746
   3   5   6    0.9299    0.7614  1124.8834  1147.3566
  12   2   0    0.9639    0.7574  1585.5879  1581.4418
   8   6   6    0.7802    0.7543   458.3907   445.9947
   7   1   5    1.0085    0.7502   671.9205   697.6316
   5   8   4    0.9595    0.7492  1765.9897  1741.9834
  12   5   5    0.7327    0.7477  1226.2345  1136.1612
  12  11   1    0.7018    0.7476   103.6866   109.1080
   1  13   5    0.7126    0.7427    87.1906    84.4695
   1  12   5    0.7515    0.7405   110.5263   112.6207
  12   1   1    0.9635    0.7364   340.5613   337.8367
   3  11   2    0.9426    0.7336   884.6915   897.8294
  10  12   1    0.7267    0.7275   112.7820   113.7482
   2  12   1    0.9138    0.7233   301.9546   296.8962
   1  12   2    0.8944    0.7210   877.4732   908.6354
   3   9   4    0.9512    0.7172  1527.1061  1557.7014
   3  10   4    0.8922    0.7162   758.6124   763.2240
   7   9   3    0.9047    0.7156   375.5702   357.9387
   9  12   1    0.7546    0.7143   312.2190   323.9029
   0   8   6    0.8449    0.7136   297.5859   300.7726
  10  10   2    0.7860    0.7131     6.7356     6.1132
   1   8   6    0.8427    0.7065    93.5187    90.5902
   5   5   6    0.8865    0.7021   970.9065   983.7007
   3  12   1    0.9003    0.7015  1208.6634  1220.0199
   6   6   0    1.3520    0.6954    12.2997    12.6493
  15   5   1    0.7341    0.6896   296.8112   278.1061
   0  12   2    0.8970    0.6840  1395.5015  1352.0383
   2  12   5    0.7469    0.6835  1064.0268  1072.3138
   7  13   1    0.7620    0.6819   322.2140   328.4593
   8  12   2    0.7654    0.6817   568.1683   578.0366
   2   8   7    0.7555    0.6806   137.0600   141.9350
   0   2   4    1.5277    0.6793     1.2228     0.8079
   9   3   4    0.9733    0.6760  2091.8082  2157.7372
  14   2   4    0.7352    0.6718    45.3348    42.6680
   4   4   6    0.9384    0.6684  1573.0899  1575.5216
   0  15   1    0.7429    0.6680   244.7653   248.3902
   9   6   3    0.9549    0.6649   549.1166   576.5055
   5  11   6    0.7010    0.6603   268.3069   263.6919
   5  11   4    0.8061    0.6586   207.8326   209.1685
  11  11   1    0.7326    0.6549   329.0796   340.3506
   7   0   7    0.7980    0.6548   387.3481   376.7346
   2   6   0    1.7820    0.6548     1.6113     0.8859
  11   3   2    0.9767    0.6547   462.8015   477.3927
   2  12   4    0.7983    0.6503   140.6124   144.6753
   9  10   3    0.7894    0.6395   357.7997   357.9556
   5  11   5    0.7533    0.6362    73.5635    78.7447
   2   0   8    0.7867    0.6338     3.5306     4.1924
   3   2   1    2.8648    0.6331 11188.0431 11029.3031
   2   7   0    1.5464    0.6322 10746.5727 10624.9638
   7   3   5    0.9774    0.6318    94.8517   118.8013
   4   7   5    0.9428    0.6293  3282.9132  3316.5519
   2   8   4    1.0347    0.6196   389.1562   374.8465
   7   4   5    0.9525    0.6161   500.6370   495.5363
   3   0   3    1.8620    0.6150  3898.3894  3587.3632
  11   3   3    0.9236    0.6125   245.8107   245.5499
   2  16   1    0.6922    0.6071   131.2157   122.8700
   8   8   0    1.0140    0.5975  4737.5454  4797.5677
   3  11   5    0.7794    0.5958    86.8547    85.8614
   8   9   1    0.9398    0.5925   341.6203   350.5355
  15   4   1    0.7487    0.5904   764.2639   737.9927
   0   8   0    1.4026    0.5894 10483.2201 10164.7859
   7   1   6    0.8923    0.5859   528.3595   493.1207
   2   2   2    2.5004    0.5856     1.6067     1.2103
  10   8   3    0.8285    0.5856   568.1433   555.2938
   5  11   1    0.9256    0.5852  1642.8802  1634.6176
   7   4   7    0.7676    0.5809   711.5145   741.5958
   5   5   8    0.7131    0.5777    19.3540    19.6094
   0   9   5    0.8898    0.5749  1755.5384  1774.0276
   1  10   4    0.9136    0.5742  1594.3662  1576.7593
  15   4   2    0.7336    0.5719   425.3437   439.5703
   7  10   2    0.8949    0.5701   630.6108   624.6896
   1   0   1    5.5861    0.5698  7673.0854  7473.9414
  12   3   1    0.9363    0.5683   187.5046   185.1396
   1  15   2    0.7267    0.5680   377.0989   384.5899
  16   5   1    0.6933    0.5630   115.5134   121.4323
   7  10   3    0.8535    0.5578    10.8588     9.9934
   9   7   5    0.7914    0.5576    44.5885    42.9073
   5   4   6    0.9125    0.5571   558.4220   578.1429
   1   7   6    0.8808    0.5514   421.3196   413.3134
   5  11   2    0.8975    0.5512   444.2735   434.8220
  12   3   4    0.8131    0.5382   147.9689   150.9155
  12   7   4    0.7391    0.5361   119.1592   124.3367
   5   0   8    0.7521    0.5327    18.9885    21.4166
   7  12   5    0.6870    0.5317    63.8067    63.0328
   5   3   1    1.8979    0.5291  8008.6998  8289.8631
   8   3   2    1.2550    0.5276    99.3706   112.0826
  14   5   2    0.7626    0.5274   655.7435   637.3668
  12   1   5    0.7733    0.5267  1049.0869  1029.7869
  12   9   2    0.7481    0.5261     5.9248     4.5062
  10   6   2    0.9490    0.5247     0.4742     1.0940
   1  13   4    0.7568    0.5183   789.5433   783.0780
   8   6   5    0.8544    0.5163    15.5838    16.2168
  11   7   4    0.7753    0.5140   685.1671   674.0033
   5   7   5    0.9166    0.5113   201.6533   221.1482
   6  14   2    0.7223    0.5086    12.1628    12.1084
   8   5   0    1.2283    0.5051    21.4091    20.3931
  14   0   3    0.7797    0.5039  1392.9366  1262.0124
  11  10   3    0.7264    0.5032   207.7571   205.2119
   6   1   6    0.9278    0.5007  1048.8289   999.9983
   6   4   8    0.7116    0.4988     1.1590     0.8096
   2  10   2    1.0412    0.4961   175.8066   168.3475
   6   2   8    0.7294    0.4925     1.0408     0.8021
   1   3   7    0.8792    0.4907   978.2838   977.0976
   4   2   5    1.1414    0.4896     0.9813     0.7122
   6   4   0    1.6050    0.4859    23.0115    24.8933
   3  15   3    0.6942    0.4816    17.3165    19.2036
  11   9   2    0.7856    0.4755   256.8049   271.5342
   0   6   6    0.9212    0.4734   525.1061   500.9258
   8  13   1    0.7390    0.4727   134.2411   139.0107
   4   4   8    0.7392    0.4683  1806.9921  1828.6707
   0   9   7    0.7336    0.4665   314.2072   338.6265
   4   2   3    1.6419    0.4647     4.2389     1.9978
   9   4   6    0.7888    0.4609   222.1423   229.3322
   1   1   8    0.7901    0.4601    34.6143    38.9029
   4  13   4    0.7342    0.4571    78.8019    85.8197
  12   5   3    0.8259    0.4564   779.3371   785.0886
   1   1   1    5.0007    0.4539  8236.4877  7923.4318
   0   5   5    1.1054    0.4533  7863.9190  7636.7454
  12   9   1    0.7641    0.4525   135.9521   138.3767
   0   1   7    0.9043    0.4515   625.4023   620.5445
  15   1   3    0.7326    0.4473   151.7266   148.1116
  14   2   1    0.8225    0.4463   139.9196   131.3099
   5  11   3    0.8558    0.4423   196.5525   191.2400
   7  13   3    0.7215    0.4409    60.9890    64.7898
  12   2   1    0.9530    0.4404     6.1606     6.8755
  10   0   0    1.1741    0.4395    29.0046    30.5541
  12   5   2    0.8631    0.4371    79.0998    82.9260
   9   2   5    0.8983    0.4359   138.6643   128.5177
   2   5   7    0.8326    0.4346   325.3931   341.8237
   4   1   0    2.8398    0.4321     1.1669     0.8252
   9   0   7    0.7449    0.4263   714.7331   719.6229
  11   0   3    0.9531    0.4216   851.8424   836.6191
   6   3   2    1.5218    0.4209  8340.1178  8387.1716
  11   5   3    0.8773    0.4184    16.5943    17.8408
   9   9   4    0.7839    0.4177   530.6419   530.9082
   1  11   3    0.9162    0.4150    79.1065    70.6335
   4  11   3    0.8770    0.4141   970.7268   957.4753
   3   2   7    0.8731    0.4138   268.8384   261.3785
   2   0   7    0.8966    0.4114   370.4792   372.1841
  11   4   3    0.9024    0.4106   296.6332   301.0814
   7   2   6    0.8840    0.4099   454.5275   445.1082
   8   7   7    0.6953    0.4088   128.0215   142.4642
   2   0   3    1.9915    0.4047 10791.3623 10817.9661
  13   1   5    0.7345    0.4044   257.5990   242.1721
   1  15   1    0.7415    0.4035   766.1291   783.7493
  10   9   1    0.8471    0.4009     0.3859     0.7956
  13   1   4    0.7831    0.4009   529.8472   512.8964
  10  10   3    0.7575    0.3996  1655.7290  1673.8706
   6   0   7    0.8231    0.3970    72.6919    71.5403
   8   3   5    0.9303    0.3946  2410.1533  2465.3515
   1   2   7    0.8930    0.3899  1342.6010  1335.8074
   2  10   6    0.7634    0.3865   121.5453   122.0186
   3   8   5    0.9154    0.3856   716.3651   740.3924
  14   9   1    0.6917    0.3851     3.1070     4.2077
   6  13   0    0.7898    0.3841   805.8768   792.9223
   3   6   6    0.8967    0.3825   586.1398   604.7910
   9   7   6    0.7314    0.3795   265.2193   272.5626
   3  12   3    0.8356    0.3791    24.6042    20.7448
   9  11   1    0.7972    0.3758   529.3426   510.4388
   7   7   4    0.9361    0.3746   864.5340   892.7388
   5   0   2    1.8881    0.3745  6685.7747  6987.8688
  10   8   1    0.8914    0.3719   552.5162   563.6509
  12   1   6    0.7170    0.3715    37.4167    33.7151
   2   2   7    0.8854    0.3665   209.8939   209.1612
  13   4   3    0.7965    0.3664    25.9861    23.0199
  11   6   2    0.8899    0.3636   138.3174   128.6776
   5  14   1    0.7532    0.3626   441.7771   437.4713
   3   5   5    1.0638    0.3608    22.5181    21.4791
   8   1   8    0.6969    0.3586     5.0735     4.9279
   3  14   1    0.7793    0.3583   562.8713   569.5257
   5  13   2    0.7850    0.3575   475.7445   476.3010
   3  12   5    0.7395    0.3565    70.5599    71.3686
  10   8   4    0.7832    0.3565    19.0340    18.6801
   2   4   0    2.5312    0.3565    17.1616    17.4431
  15   1   1    0.7750    0.3518   287.4986   255.2532
  14   3   5    0.6879    0.3504     9.0850    10.4532
   0  11   3    0.9190    0.3492  2803.0971  2733.2884
  10   2   4    0.9310    0.3485    32.8199    24.6845
  12   2   2    0.9224    0.3477  1240.0939  1218.7765
  10   1   7    0.7165    0.3471    11.0412     8.5229
  14   7   3    0.7012    0.3462     0.3732     0.2607
   2   0   0    5.8707    0.3450     9.3064     7.3926
   3  11   6    0.7219    0.3449   593.0028   610.5407
  12  10   0    0.7375    0.3436  1790.0829  1782.9137
   8   3   7    0.7558    0.3401   139.0172   142.8530
   6   7   6    0.8051    0.3368   445.5447   445.4069
   8   0   7    0.7717    0.3335   158.7372   163.4988
   6  15   0    0.6988    0.3334   800.5539   817.3933
  11   9   5    0.6835    0.3326    18.4318    14.4504
   4   1   6    0.9918    0.3319    48.4509    34.8496
  11   6   1    0.9173    0.3270  1253.8125  1268.4346
  11   2   5    0.8086    0.3269    93.0398   102.5756
  10   1   6    0.7843    0.3266   619.9245   607.3282
   6   1   3    1.4254    0.3256     9.7033    10.2560
  12   3   6    0.7056    0.3241    44.7362    44.7370
   8   7   2    1.0246    0.3236   125.8991   144.7642
   1   1   9    0.7030    0.3224   351.4317   369.2354
   4   4   7    0.8282    0.3207     7.6027     6.0402
   2   7   7    0.7825    0.3196    46.1465    47.9301
   4  14   2    0.7513    0.3189   704.9576   686.1059
  12   7   3    0.7769    0.3172  1504.2084  1513.5290
   6   3   4    1.1710    0.3166     1.2870     1.1038
   3  11   3    0.8946    0.3160   196.0214   204.8047
  10   4   5    0.8242    0.3135   878.3928   881.2343
  11   3   6    0.7369    0.3112   489.0267   478.6157
   6   2   2    1.5971    0.3105     2.7806     0.7713
   1   1   7    0.9017    0.3092  1397.0990  1369.4717
   4   0   2    2.1555    0.3071  8895.6308  9016.8224
   8   5   7    0.7298    0.3063   142.0301   145.3002
   6   7   7    0.7322    0.3049    14.2856    14.0065
  14   0   1    0.8315    0.3018    58.3811    55.8576
   8   5   6    0.8018    0.3018     4.0846     4.5135
  12   8   2    0.7780    0.3008   695.2903   706.1564
   4   5   6    0.9102    0.2995    12.2797     8.6358
   9   5   4    0.9195    0.2991  1415.5363  1452.9322
  13   0   2    0.8687    0.2977   134.4701   120.7550
   8   7   4    0.8944    0.2962   561.7801   547.9102
  13   6   1    0.8067    0.2922   337.7732   337.7240
   7  12   1    0.8101    0.2901   553.7604   549.2048
   7  10   1    0.9228    0.2886  1331.0353  1341.5729
  13   0   5    0.7361    0.2881    16.6961    15.8084
   2   5   1    1.9906    0.2871    17.6712    15.7322
   5   8   5    0.8739    0.2870   283.4190   290.0183
  12   8   3    0.7504    0.2857     7.2564     6.1442
   8   5   2    1.1456    0.2852   821.8519   802.9929
  14   6   2    0.7440    0.2836    50.6793    52.9420
   1  14   3    0.7481    0.2802    64.7829    61.2915
  11   0   5    0.8172    0.2800    98.1117    96.3477
   3  12   2    0.8743    0.2795    90.5988    82.6925
  10   2   0    1.1493    0.2788    10.7417    10.9077
   7   8   4    0.8907    0.2765   638.3293   628.2996
   5   5   7    0.7919    0.2755   639.7742   652.4716
  14   3   3    0.7633    0.2752     2.2916     1.2275
   0   6   4    1.2104    0.2743     5.5548     5.1372
   8   4   7    0.7441    0.2736    15.0195    11.8514
   8   3   8    0.6864    0.2731     1.5919     0.9430
  11   5   2    0.9224    0.2715   847.0421   880.3252
  14   7   1    0.7381    0.2706   112.6978   116.0274
  10   3   3    0.9902    0.2691    80.2852    80.6113
   2  14   0    0.7941    0.2651     5.4153     5.4599
  12   0   2    0.9351    0.2646   436.9000   414.7384
   6  11   2    0.8700    0.2643  1040.6854  1020.3306
   6  12   3    0.7838    0.2633  1139.1684  1129.4150
   7  13   2    0.7460    0.2627   433.4670   438.2532
  14   8   2    0.7020    0.2614    18.2240    14.8689
   8   2   1    1.3857    0.2604   579.3786   590.2459
  10   4   2    1.0251    0.2584     4.1246     5.4997
  10   3   6    0.7694    0.2552   652.7100   666.9121
  13   5   5    0.6994    0.2547   105.3381   100.6771
  10   4   3    0.9642    0.2541  3662.7332  3902.2565
  10   6   3    0.9001    0.2507  1671.9133  1727.6022
   4   2   7    0.8567    0.2481    48.5257    49.7928
  11   2   3    0.9396    0.2465   211.4218   228.9805
   0   8   8    0.6909    0.2456  1546.5619  1628.7946
   2  11   5    0.7882    0.2439     0.9465     0.3319
  13   5   1    0.8307    0.2435   691.4899   717.1396
   4   4   3    1.4645    0.2415     9.7426     9.2819
   6  11   0    0.9046    0.2383  3335.2343  3399.6139
   3   1   1    3.1941    0.2327  7784.1693  7831.2476
   7   6   5    0.8905    0.2304   108.0786   108.7901
  12   7   0    0.8352    0.2287    28.4083    29.7088
  13   4   5    0.7120    0.2283    85.5413    88.0894
   2   6   2    1.5540    0.2278   662.4356   600.2279
  14   4   2    0.7790    0.2253    23.0681    23.4553
   5   4   8    0.7264    0.2245     5.6319     6.3516
   4   6   6    0.8789    0.2222  1359.4002  1394.2357
  10   0   7    0.7179    0.2222   218.2716   230.9779
   8  11   3    0.7789    0.2220  1334.8105  1354.9068
   5  14   2    0.7378    0.2210   537.6524   522.2182
   6   6   5    0.9257    0.2209  3214.4395  3344.2800
   8   2   7    0.7645    0.2202    42.2930    37.9444
   8   3   0    1.3663    0.2195    30.8502    33.1340
   3  10   5    0.8222    0.2176    86.1857    88.8818
   9   4   4    0.9486    0.2169  2610.1835  2682.9973
  13   7   3    0.7376    0.2153   376.0297   370.7963
   3   1   7    0.8811    0.2142   452.0561   440.5614
  12   1   2    0.9318    0.2130    35.6246    32.5684
  14   1   3    0.7778    0.2123     9.4343     8.3724
   9   1   6    0.8198    0.2112   243.8155   233.4602
   3  14   2    0.7623    0.2099   515.4841   514.0416
   1   3   8    0.7749    0.2075    12.4484    13.8214
  10   7   2    0.9077    0.2041   260.0091   274.0565
   9   6   5    0.8183    0.2024    69.1605    70.7555
  12   4   0    0.9239    0.2021  2796.4818  2806.9727
   9   1   3    1.1052    0.2012     4.0473     3.6390
   0   2   8    0.7860    0.2010  1592.3217  1622.5655
   6   2   0    1.8477    0.2010    47.7977    51.4889
   1   0   7    0.9046    0.2003  1668.7475  1614.8855
  10   7   5    0.7593    0.1991     0.3608     0.0228
   4  10   3    0.9393    0.1990    27.3721    22.8343
   4   4   4    1.2502    0.1965     2.2585     1.8479
   8  12   0    0.7886    0.1962  1139.6098  1072.8619
   3  13   2    0.8147    0.1961   293.4727   286.7127
   9   9   2    0.8671    0.1951   419.0455   425.4895
   1  10   6    0.7683    0.1950   428.1011   457.7171
  10   7   1    0.9369    0.1934    68.8696    56.1781
  13   4   2    0.8299    0.1932   605.1987   635.2817
   6   9   1    1.0374    0.1930     3.9531    12.2918
  12   7   2    0.8077    0.1929    99.0203   102.2802
  10   9   5    0.7092    0.1910     2.0605     1.1826
  12   6   1    0.8590    0.1885     4.9781     4.4328
   6   8   4    0.9260    0.1878    21.1211    26.6212
   1   9   5    0.8872    0.1878   409.6744   435.7391
   2   9   1    1.1977    0.1877     0.2219     2.2453
   4   3   0    2.3092    0.1854     1.7687     0.3064
  15   3   1    0.7607    0.1850   623.8558   627.9568
   8  10   2    0.8583    0.1847   925.2654   902.3219
   2   0   6    1.0417    0.1843    18.0286    22.3023
   4   0   7    0.8668    0.1829   131.3880   124.8404
   6  10   6    0.7165    0.1805    28.0883    28.0520
  13   0   4    0.7851    0.1804   980.0651   917.2017
  13   2   3    0.8218    0.1782    15.9221    16.7933
   4   6   5    0.9893    0.1780     1.0228     0.3321
  11   7   3    0.8192    0.1775     9.0664     9.0071
  13   6   5    0.6849    0.1774    25.4538    21.8737
   2   7   5    0.9815    0.1773    45.1635    43.5648
   6  12   4    0.7451    0.1772    18.7852    22.9999
  12   2   3    0.8773    0.1763     0.3643     0.0494
  14   1   2    0.8088    0.1758   906.7137   831.1990
  10   4   6    0.7570    0.1723     1.5076     0.6674
   4   7   0    1.4069    0.1722     4.3174     4.0864
   9   8   2    0.9148    0.1722   322.4456   321.1754
   9  11   2    0.7790    0.1704   320.4621   331.2066
   6   4   6    0.8836    0.1704   158.4412   151.9069
   3  13   3    0.7831    0.1704    32.3122    31.7167
  12   3   2    0.9072    0.1687    45.8074    51.8306
   2   8   6    0.8363    0.1669   152.7464   161.7248
   2   4   6    0.9765    0.1665   365.5703   353.2944
   8   9   3    0.8669    0.1665  1179.3886  1124.1422
   0  13   1    0.8553    0.1660    85.1303    85.8579
  12   8   1    0.7962    0.1655    50.1041    54.6731
   9   9   1    0.8924    0.1652  1222.9489  1250.1511
   2   3   7    0.8719    0.1640    51.0494    56.5916
   2   3   3    1.7578    0.1628    20.7468    19.0651
   4  14   1    0.7675    0.1597    11.5890    10.0683
   8   3   4    1.0356    0.1596   894.4967   911.5900
  12   4   2    0.8871    0.1591   643.6980   685.1538
   1  13   2    0.8309    0.1591   327.5013   324.0700
   9   8   5    0.7635    0.1582    80.5414    82.2027
   4   0   1    2.6645    0.1573  2260.9935  2079.2854
   2   1   8    0.7848    0.1564  1579.5005  1595.7605
   4   9   6    0.7781    0.1553     3.8506     2.3788
   8   8   1    1.0013    0.1552   451.1566   477.4445
   0  16   0    0.7013    0.1552  2092.7710  2254.3001
   1   0   8    0.7921    0.1540    55.2718    54.6746
   3  14   3    0.7362    0.1530   188.5461   189.0796
   2   2   6    1.0242    0.1513    17.3780    13.3487
  10   3   7    0.7051    0.1510     7.2361     8.3857
   3   0   8    0.7780    0.1509    28.5629    31.2305
   1  14   1    0.7934    0.1509   584.6082   591.6338
   6   3   3    1.3414    0.1504     8.3460     6.6344
  10   1   1    1.1485    0.1496     9.3978     9.8393
   6   4   2    1.4324    0.1487    31.3500    37.6053
   2   9   6    0.7994    0.1474   595.7415   624.0273
   2  13   1    0.8464    0.1430   443.4992   453.5077
   8   5   4    0.9715    0.1429    38.2392    43.2001
   2  16   0    0.6964    0.1422     2.3305     2.2428
  10  12   0    0.7315    0.1422     6.2871     6.2106
  10  11   3    0.7237    0.1421     5.3439     5.0068
   1   7   8    0.7101    0.1410     8.4517    10.4474
   6  13   3    0.7399    0.1410     1.2885     1.1679
   4   6   1    1.5308    0.1406   227.0360   179.5100
   2   7   6    0.8735    0.1405  1007.2164  1032.2403
   8   2   5    0.9467    0.1400    18.5511    20.9889
   4   0   3    1.7170    0.1393   548.4974   480.4359
  11   3   5    0.7983    0.1371   136.4860   125.6645
  14   3   2    0.7925    0.1367   796.7222   783.5411
   6  10   3    0.8844    0.1363   530.6594   514.0988
   2   3   5    1.1783    0.1357     2.7603     0.6860
   9   5   5    0.8434    0.1350    92.6576    91.9807
   7   4   6    0.8528    0.1345   686.4992   690.7943
   7   1   8    0.7161    0.1338     0.2808     0.3899
   6   1   7    0.8209    0.1337     2.5567     1.7427
  14   5   0    0.7856    0.1336  1802.4214  1816.3418
  16   2   3    0.6881    0.1335    19.0705    20.0737
   0   3   7    0.8817    0.1333   536.6473   550.4029
  11   6   3    0.8492    0.1330   315.1059   318.7248
   4  12   0    0.8910    0.1319  3113.6001  3225.8956
   1   8   7    0.7602    0.1305   913.0606   937.7771
   0  10   0    1.1221    0.1303 10750.1868 10371.2945
   5  12   1    0.8607    0.1299   778.1630   780.7509
  12   0   0    0.9785    0.1292  5113.8754  5220.6544
   4   2   1    2.4069    0.1281  1213.7286  1146.3506
   5  10   5    0.7917    0.1278   162.3522   168.2561
  13   7   2    0.7638    0.1273   473.9074   472.1933
   8  12   3    0.7390    0.1272     3.2982     3.1275
   4  12   2    0.8579    0.1262   708.4716   683.2682
   6   3   6    0.9035    0.1261   632.3301   626.9916
   1  11   4    0.8560    0.1256  1558.4057  1535.1141
   8  11   4    0.7409    0.1253    24.8879    19.9525
   3  13   1    0.8356    0.1253  1117.7060  1128.8074
   0   8   4    1.0512    0.1239     6.4519     5.8010
   8  10   5    0.7297    0.1239     1.1784     0.6393
   7   3   7    0.7805    0.1226   522.3228   527.9533
  10   0   2    1.1013    0.1219     5.7014     8.5440
   7   1   7    0.7960    0.1216   549.0838   554.2386
  13   1   2    0.8661    0.1212   515.6205   486.7285
   3   7   6    0.8616    0.1209   615.0729   643.5802
   4   5   4    1.1857    0.1203   122.7393   127.0012
   2   6   4    1.1854    0.1202     1.9413     5.7166
   5   7   6    0.8267    0.1190   226.6463   232.2703
  12  11   2    0.6893    0.1182    18.8321    21.1639
   5   6   6    0.8576    0.1181   546.4175   549.0865
   2  15   1    0.7371    0.1178    81.7729    88.6453
   5   1   7    0.8439    0.1176   368.1411   348.4112
  12  11   0    0.7061    0.1170    12.6602    10.6960
   2  14   2    0.7704    0.1166    85.2187    85.0246
  11   8   3    0.7883    0.1161   189.4077   191.6947
  11   2   4    0.8750    0.1160  1002.7106   988.7687
   4   6   3    1.2648    0.1147    84.7184    90.5498
   4   7   4    1.0530    0.1145   514.2400   536.7276
  12   6   5    0.7161    0.1112     2.2327     1.5038
   8  10   3    0.8216    0.1111    76.2462    74.0811
   8   2   3    1.1792    0.1104    79.2584    76.9642
   9   8   4    0.8185    0.1104   661.7064   661.1241
   8   1   6    0.8560    0.1096    14.3159    12.6072
   4   9   2    1.0793    0.1076     0.8891     0.3342
   8   7   5    0.8239    0.1074  1104.8971  1102.0790
   6  11   4    0.7860    0.1072     1.8173     1.8727
   4  15   2    0.7067    0.1052     0.7863     0.6370
   3   9   6    0.7903    0.1046   382.6669   397.0082
   2   6   8    0.7252    0.1044     4.4520     4.6313
   8   3   6    0.8368    0.1019   315.5793   321.4183
  14   5   3    0.7365    0.1009    19.4667    18.9518
   1  13   3    0.7974    0.1006   204.5700   203.4913
   6   9   4    0.8767    0.1003     1.5829     1.2165
   8   4   5    0.9087    0.0998     0.4868     0.1370
   1   4   7    0.8609    0.0997   918.3870   935.1613
   3   1   8    0.7762    0.0987    21.7162    19.3160
   3   8   6    0.8259    0.0982   748.4945   770.0660
   7  10   4    0.8042    0.0971   512.6157   504.8100
   5   1   8    0.7504    0.0969    16.0859    18.3816
   2   9   4    0.9672    0.0953     0.7230     0.4319
   7   3   8    0.7047    0.0951     3.8357     3.9261
   4  12   1    0.8823    0.0925     0.6943     0.1994
   7   9   4    0.8465    0.0922   674.7011   650.4524
   1  12   3    0.8531    0.0899   295.0168   292.6716
  13   0   1    0.8942    0.0895   347.6394   335.2121
   6  11   1    0.8955    0.0890   132.9016   131.6765
  13   2   1    0.8830    0.0873   463.2567   455.5932
   6   0   5    1.0654    0.0873  8177.4686  8299.7864
  10   2   6    0.7786    0.0865     0.5758     0.2696
   9   3   5    0.8843    0.0852   278.2293   298.1037
   4  11   2    0.9221    0.0842    52.9016    61.1814
  14   2   2    0.8025    0.0839     3.9327     3.0824
   7   6   6    0.8074    0.0833   229.7016   224.8922
   4   5   0    1.7829    0.0829     6.0068     5.7592
   1   2   8    0.7843    0.0817    15.4590    16.6439
   5   9   5    0.8320    0.0794    92.5557    84.1316
   3   7   5    0.9648    0.0794    20.1089    18.2956
   6   1   4    1.2256    0.0793     1.3620     0.7943
   2   8   0    1.3642    0.0785     5.3897     5.5800
  12   1   4    0.8307    0.0778    59.2464    58.2858
   8  12   1    0.7826    0.0769     0.4534     0.0387
   6  10   5    0.7726    0.0768  2025.1764  2066.4359
   8  11   2    0.8099    0.0764   141.0874   141.2976
   6   5   3    1.2102    0.0763    12.0382    11.6234
  12   0   1    0.9670    0.0761     1.5557     1.3669
   8   9   6    0.7071    0.0758     0.9257     0.3496
   9   1   5    0.9071    0.0742    35.9440    33.2478
   8  10   0    0.8914    0.0738  1725.1243  1765.8339
   2   4   7    0.8541    0.0734   195.3653   194.8097
  14   1   1    0.8292    0.0730     5.5131     5.5115
   6   2   4    1.2042    0.0729   183.0481   192.7886
   6   0   6    0.9310    0.0725     0.1764     0.1292
  11   7   1    0.8799    0.0719   585.7433   611.9853
   9   6   4    0.8873    0.0716  1132.6520  1185.1553
   1   5   6    0.9542    0.0716    82.1014    75.7900
   8   7   0    1.0825    0.0712    10.4714     9.8327
  12   8   0    0.8025    0.0711  1012.0811   994.9166
   4  15   0    0.7249    0.0705     0.8502     1.0784
  11   1   4    0.8831    0.0703  1118.4941  1072.5082
   6   0   2    1.6660    0.0697   849.8051   772.1973
   5  13   3    0.7567    0.0693    78.4965    74.9534
   8   5   5    0.8830    0.0687  1542.7058  1638.8951
   4   0   9    0.6861    0.0686     9.5156     9.8055
  13   1   1    0.8914    0.0685   587.9474   568.5391
   2   2   0    4.0561    0.0683     0.6121     0.0314
   2  14   1    0.7880    0.0676   215.8282   220.4585
  12   3   0    0.9466    0.0675    34.9474    35.3275
   8  11   0    0.8376    0.0658     3.1749     1.7895
   8  10   1    0.8828    0.0654   378.8035   380.3534
   2  11   1    0.9927    0.0647   318.1494   308.6676
  12   6   2    0.8364    0.0646   472.5172   464.1522
   4   8   3    1.0863    0.0634     3.2811     1.0855
   2   1   9    0.6993    0.0628    28.4587    29.0849
  10  10   4    0.7224    0.0623    48.7380    46.2080
  12   5   1    0.8881    0.0612   272.4659   285.0268
   1   5   7    0.8390    0.0610   450.8073   454.4166
  10   1   3    1.0225    0.0608    13.3528    11.6591
  11   0   4    0.8858    0.0604   592.5316   570.0742
   5   3   7    0.8254    0.0603   715.8228   694.2995
   3   0   7    0.8838    0.0598   692.1474   644.0056
   2  12   2    0.8867    0.0597   110.9109   121.2160
  14   5   1    0.7797    0.0596     1.9747     1.6136
   4  13   0    0.8281    0.0590     0.4304     0.0624
   2  13   0    0.8540    0.0584  2153.5363  2172.9669
   6   2   6    0.9185    0.0580     9.9588     6.1196
   6   8   2    1.0730    0.0579    97.4553   108.9703
   2  12   6    0.6959    0.0575    22.2318    24.2642
   5   6   8    0.6978    0.0570    10.0706    10.9111
   2  10   4    0.9054    0.0565   135.5551   155.3145
  10   4   4    0.8947    0.0560    18.3153    16.7401
   8   0   6    0.8585    0.0553   594.3027   565.0099
   5  12   2    0.8380    0.0546   508.4408   478.3762
   4   7   6    0.8458    0.0544     2.7013     2.4366
   9   2   6    0.8133    0.0542   375.7407   367.0318
   4  13   1    0.8212    0.0540   370.7180   373.9736
   2  10   5    0.8325    0.0540   851.5823   844.6440
  13   1   3    0.8285    0.0533   366.1227   358.9830
   4   2   4    1.3552    0.0533     1.7247     0.8905
   8   8   5    0.7925    0.0531    37.9260    39.5648
   3   5   8    0.7351    0.0531    20.8071    21.4732
   5   4   7    0.8102    0.0525   533.3785   526.8918
   0   0   8    0.7939    0.0521  1266.1000  1336.7250
  10  11   1    0.7645    0.0520    17.8213    21.2546
   4  12   5    0.7294    0.0517     1.5819     1.1864
   7  11   2    0.8405    0.0516   302.3537   309.3050
   4  11   0    0.9636    0.0508    10.0678     9.5786
   6  12   2    0.8154    0.0507    54.6367    55.6136
   8  14   1    0.6992    0.0494    11.8661    10.0854
   6   4   4    1.1287    0.0493     8.7718     7.1152
   7  11   3    0.8059    0.0488    80.0970    82.7787
   6   6   2    1.2440    0.0479    34.0664    19.4068
   6   3   5    1.0247    0.0474    12.0838    16.9931
   6   1   5    1.0607    0.0472    77.5932    83.8586
  11   6   4    0.8006    0.0461   679.5843   659.3632
  12   4   1    0.9142    0.0456   303.7795   314.5580
  13   4   1    0.8520    0.0455   803.9087   797.1592
   7   7   5    0.8561    0.0450   391.6603   407.8109
  10   9   4    0.7526    0.0443     0.4585     0.1199
  16   0   3    0.6934    0.0442    38.4853    34.3412
   9   0   5    0.9101    0.0439    33.8591    39.5455
   4   1   2    2.1168    0.0437    12.6168    11.6425
   2  13   2    0.8247    0.0431   527.9903   513.1725
   2   1   1    4.0242    0.0431     4.9917     3.6066
  12  10   3    0.6964    0.0430     0.1525     0.0356
   4   5   7    0.8086    0.0428   198.0708   204.7658
  16   1   2    0.7136    0.0423     0.4547     0.0456
  12   2   4    0.8240    0.0423     1.5256     1.5444
   2  12   3    0.8464    0.0420  1366.4216  1346.7162
  12   5   0    0.8969    0.0414    21.3888    22.4742
  13   3   1    0.8697    0.0412   413.0202   421.1553
   6   4   7    0.7898    0.0411   256.5926   262.8718
   4  10   1    1.0342    0.0406   460.2009   477.0909
  12   6   4    0.7609    0.0401     3.3865     3.4442
   8   0   5    0.9605    0.0399    38.2832    38.7439
   2   5   5    1.0863    0.0398    14.2097    14.5929
   6  12   0    0.8437    0.0396     4.7769     5.1380
   3   4   7    0.8430    0.0393   431.7722   416.3511
   6   0   8    0.7356    0.0389     0.9135     0.6531
   4   1   4    1.3858    0.0387    23.5821    40.2037
   8   4   6    0.8209    0.0382   545.0977   543.8521
   5  13   1    0.8037    0.0368   886.2186   881.6900
   6   5   4    1.0806    0.0368     0.6370     0.3324
   6   6   8    0.6846    0.0368     0.7500     0.2510
   8   7   6    0.7568    0.0358     9.4600     9.3419
   4   0   4    1.3965    0.0357     1.4673     1.1035
   7   0   8    0.7176    0.0354     0.2775     0.6377
   1  12   4    0.8038    0.0351  1239.4229  1245.8551
  10   7   0    0.9472    0.0349  5239.2651  5403.3486
   5   2   8    0.7454    0.0348     0.6643     1.3464
   3   7   8    0.6999    0.0343     9.7615     9.4382
   8   0   1    1.4300    0.0335   472.2124   460.7439
   6  13   2    0.7664    0.0331  1161.7863  1164.1346
  15   0   2    0.7600    0.0330   558.3372   499.1147
  11   8   1    0.8419    0.0327  1379.7306  1411.6945
   6  12   1    0.8364    0.0324   257.3770   260.9685
  13   3   2    0.8462    0.0322   230.6783   226.8159
   8   4   1    1.2740    0.0321   718.6795   730.2257
   7   0   6    0.8952    0.0318   130.1114   128.7706
  14   3   0    0.8184    0.0314  2146.9269  2175.2140
   5   2   7    0.8368    0.0307   517.6093   488.1812
   2   4   8    0.7575    0.0306     1.3505     1.5223
   4   1   8    0.7646    0.0304     0.4627     0.2829
   4  10   5    0.8084    0.0301     5.9680     5.0275
  13   0   3    0.8307    0.0300     9.1380    10.2632
   8   4   3    1.1081    0.0294    65.1261    64.2888
  10   6   6    0.7248    0.0283    17.3775    15.4425
  12   7   1    0.8280    0.0282   168.1433   176.6487
   2  13   5    0.7087    0.0281     0.9003     0.5384
  12   0   3    0.8882    0.0277    39.9523    41.5498
   0  11   5    0.7954    0.0275  1993.1748  2042.0063
   8  13   2    0.7244    0.0275     4.1873     2.7716
   4  12   3    0.8212    0.0273     1.2521     0.7177
  13   3   3    0.8110    0.0271   189.0455   196.7259
  12   9   0    0.7697    0.0269    12.2871    11.3289
  10  12   2    0.7128    0.0266     2.7125     1.7320
  14   8   0    0.7198    0.0263    12.2104    11.6498
   0  14   4    0.7155    0.0259     1.0767     1.1317
   3   3   7    0.8602    0.0259   462.1424   453.3054
   0   0   4    1.5877    0.0254     2.5332     0.5977
   4  10   7    0.6860    0.0254     2.7017     3.5745
   8   2   6    0.8486    0.0252   699.7252   677.3178
  10   6   4    0.8428    0.0252    25.4947    32.4353
   2  13   3    0.7920    0.0249     4.0860     3.9809
   3  12   4    0.7892    0.0242   549.2491   534.1424
   4   3   8    0.7507    0.0241     3.8826     3.8476
  10   8   6    0.6858    0.0240    -0.1059     0.0416
   6   3   1    1.6727    0.0238  1144.3293  1079.8418
   2   7   1    1.5025    0.0237  1473.7017  1389.8042
   5   8   6    0.7950    0.0237   547.9204   561.0440
   8  11   1    0.8305    0.0233   156.2738   150.7458
   7   4   8    0.6952    0.0233     4.2171     4.3053
   9  10   2    0.8217    0.0230   344.7017   342.8932
   6   7   4    0.9773    0.0230     0.3261     0.0353
   6   1   1    1.8447    0.0229     0.2952     0.0042
   9   7   4    0.8533    0.0229   558.8022   552.0065
   0   7   7    0.7896    0.0228   512.3100   520.9186
  11   0   6    0.7516    0.0228   460.8706   472.4718
  16   3   2    0.7023    0.0222   100.1505    96.0281
   4   3   6    0.9622    0.0220   174.4749   185.3785
   2   1   4    1.5186    0.0220     1.0791     0.5586
   7  11   1    0.8635    0.0219   352.8116   350.7521
   2   1   5    1.2339    0.0218   119.0204   113.4682
   2   3   9    0.6886    0.0216     6.8336     7.0243
   2   8   2    1.2535    0.0216   287.1164   276.8787
   6  11   5    0.7368    0.0215     1.6271     1.0633
   6   7   1    1.2171    0.0213    44.5593    51.0189
   6  11   3    0.8318    0.0212     1.6359     1.7934
   8   1   7    0.7699    0.0206   227.9390   227.6065
   4  14   4    0.6952    0.0205     0.5720     0.3484
   6  10   0    0.9734    0.0204    11.8742    11.2034
  11   3   4    0.8620    0.0203  1782.9709  1814.7089
   7  10   5    0.7518    0.0202   138.7431   142.5676
   2  13   4    0.7521    0.0202     1.1850     0.6309
   6  10   2    0.9307    0.0198     0.3658     0.4176
  11   1   5    0.8150    0.0198    14.6349    13.8586
  10   9   0    0.8548    0.0195  1659.6074  1662.6108
   4   7   2    1.2863    0.0195   236.7828   251.9488
   1   1   2    2.9570    0.0194  7755.9660  7203.2533
   8   6   3    1.0136    0.0187   186.2559   196.2701
   3   6   8    0.7183    0.0186    23.4150    25.8499
   3   3   8    0.7617    0.0184    19.0863    16.9954
   1   7   7    0.7878    0.0181  1218.1932  1241.1647
   4  11   4    0.8237    0.0179     4.4387     3.8037
   4   8   1    1.2412    0.0178   489.9357   502.0964
  10  10   1    0.8047    0.0173   186.1825   180.5721
   4   3   4    1.3083    0.0171  1156.2652  1170.5952
  12   5   4    0.7809    0.0165     5.1149     3.9303
   8   1   0    1.4553    0.0161    35.1848    37.5928
  11   5   5    0.7679    0.0155   126.5035   124.1804
   6  13   1    0.7837    0.0155    41.5529    43.1397
   8   0   3    1.2062    0.0153   574.2411   626.0867
   3   4   8    0.7497    0.0151    23.7550    26.6442
   6   5   7    0.7728    0.0151    35.2573    36.2124
  11   8   2    0.8206    0.0150   386.2037   388.3985
  14   6   0    0.7653    0.0150    14.0410    12.6945
   2   4   2    1.9793    0.0146    13.6934    12.6199
  14   3   1    0.8116    0.0143   333.7666   348.4279
   8  13   0    0.7440    0.0142     6.4737     6.3371
   0  12   4    0.8057    0.0138     1.2415     0.3692
   6   7   3    1.0700    0.0136    27.3476    29.5181
   2  10   0    1.1022    0.0136     0.6978     0.6096
   8   2   4    1.0584    0.0135     1.8534     1.5875
   4   3   7    0.8444    0.0135   115.5633   108.5506
  10   6   0    0.9944    0.0132    22.8742    23.6143
   6   0   4    1.2330    0.0130     1.8853     0.0697
   8   8   3    0.9145    0.0128    65.6377    64.2143
   6   0   0    1.9569    0.0125    11.0028    11.9621
   1  10   5    0.8388    0.0125    76.2759    72.3752
  10   0   6    0.7862    0.0123    68.5858    59.3616
   4   9   4    0.9301    0.0123     3.2618     5.9859
  10  10   0    0.8112    0.0122     9.1037     7.6360
   2   1   3    1.9608    0.0121    23.4431    20.7583
   2   5   4    1.2657    0.0118     1.1646     0.4031
   6   6   6    0.8335    0.0116     8.9215     8.9700
  12   2   5    0.7678    0.0110    10.2141     9.5849
   7   2   7    0.7901    0.0108  1000.7057   988.3024
   6   7   5    0.8873    0.0108    55.0235    56.0573
   2   1   7    0.8938    0.0107    11.3734    15.6090
  10   5   5    0.8048    0.0106    11.0064     9.9512
  12   4   5    0.7471    0.0105    31.4210    30.1036
   4   8   5    0.8965    0.0105     4.8161     6.3183
  14   4   4    0.7169    0.0104    10.9325    10.6644
  15   5   3    0.6978    0.0104    80.7712    82.7888
   6   5   5    0.9625    0.0100    15.2336    14.8247
  10   5   1    1.0267    0.0099   153.7555   166.2908
   6  10   4    0.8299    0.0098     1.6197     1.5467
   2   9   3    1.0568    0.0097     1.8760     1.0400
   0  13   3    0.7993    0.0094  2134.8543  2158.1129
   4  13   2    0.8013    0.0086     5.3182     5.6957
   3   2   8    0.7706    0.0083    19.4201    20.5660
  10   8   2    0.8662    0.0082    52.1598    55.0856
   4   1   7    0.8642    0.0082    84.7931    82.1631
   2   5   3    1.4896    0.0079   338.1508   317.7151
  14   0   4    0.7416    0.0079    88.8324    98.7533
  12   1   3    0.8854    0.0077  1455.4294  1410.0193
  12   6   3    0.8023    0.0077     3.0401     2.8667
  11   4   2    0.9518    0.0075    25.3052    24.5175
   2  15   3    0.7003    0.0074     0.2866     0.1894
  11   4   4    0.8447    0.0073  1197.4266  1176.1251
   4   4   5    1.0765    0.0072    13.3089    14.1606
   4  11   6    0.7125    0.0070     4.0564     2.9848
   8   6   7    0.7134    0.0069     1.4256     2.0241
   2   7   3    1.2487    0.0069    39.7141    38.0419
  13   2   2    0.8585    0.0068   869.1853   889.7157
  10   4   0    1.0831    0.0066     6.1729     6.2477
   9  10   1    0.8432    0.0064   313.8230   303.8651
   4   6   7    0.7864    0.0063     0.9663     1.3664
   6  13   4    0.7071    0.0063     2.3690     2.4373
  11   9   1    0.8043    0.0062   620.5487   602.7379
   9   0   6    0.8220    0.0061   501.5647   472.5576
  12   8   4    0.7162    0.0059     0.1962     0.0873
   6   9   5    0.8100    0.0058    26.2686    27.8223
   5  10   4    0.8537    0.0058   498.7161   483.6711
  10   5   3    0.9337    0.0057    10.6722    11.8294
  12  10   1    0.7325    0.0056    82.9927    86.1106
   5  12   3    0.8037    0.0055    37.8408    38.1279
  10   2   2    1.0807    0.0054    46.8507    48.7148
   0  14   0    0.8015    0.0048  3485.4844  3479.8532
   2   2   8    0.7791    0.0048     0.9430     0.4486
   7   2   8    0.7118    0.0048     6.0120     5.5269
  10   0   4    0.9440    0.0048   137.9752   164.6288
  14   0   2    0.8109    0.0046   240.4738   226.0665
  16   4   1    0.7056    0.0044    11.0013    11.5139
  12   4   3    0.8468    0.0042     5.0810     5.4960
   8   8   4    0.8546    0.0037     0.7080     0.4275
  10   8   0    0.9003    0.0037     8.2115     8.3041
   8  10   4    0.7773    0.0036     1.5508     1.6084
   2   9   5    0.8797    0.0036    20.2245    22.9116
   4  14   3    0.7263    0.0035     1.3371     0.8826
   6   8   5    0.8484    0.0032  1647.3960  1641.5629
   1   6   8    0.7293    0.0030    33.2919    37.5391
  10   7   3    0.8646    0.0030    18.1895    17.1246
  12   6   0    0.8670    0.0030  2460.2289  2594.7010
   6   3   7    0.8039    0.0029    25.9984    27.6100
  14   2   0    0.8295    0.0029    21.9321    21.9126
  10   1   5    0.8597    0.0029     2.1752     1.6139
  12   0   4    0.8330    0.0029     4.0398     4.1805
   6   8   6    0.7757    0.0028    13.3602    14.1141
   2   9   7    0.7279    0.0027    22.1143    24.6259
  12   9   4    0.6926    0.0027     3.6022     4.1448
   2   6   7    0.8085    0.0027   217.8755   227.1030
   2  14   4    0.7103    0.0025    10.8158     8.9523
  10   9   3    0.7926    0.0025    14.7369    16.1564
   2   0   4    1.5327    0.0025   762.3684   669.3267
  14   1   0    0.8363    0.0024   888.5382   927.8289
   4   9   5    0.8515    0.0023  1285.8399  1295.4478
   8   6   4    0.9338    0.0023     3.9257     3.2108
   6   9   3    0.9417    0.0022     5.2638     4.6321
   8   9   0    0.9502    0.0022    26.4077    28.7878
   4   0   5    1.1657    0.0022     0.3711     0.0929
  14   3   4    0.7274    0.0021     0.1412     0.0896
   1  13   1    0.8530    0.0020   347.0259   342.3242
   5   3   8    0.7373    0.0020     0.8505     1.0735
   3   5   7    0.8224    0.0020   769.7124   786.6468
   2   2   4    1.4785    0.0020  2155.3467  1976.1478
  10   2   5    0.8522    0.0019  1230.5872  1237.1290
   4   5   2    1.5546    0.0019   859.7278   773.8525
   6   5   6    0.8600    0.0018  1026.8637  1051.6397
  12   3   3    0.8641    0.0017  2416.0362  2357.2999
   6  15   1    0.6946    0.0017    13.4699    15.1852
  16   2   1    0.7229    0.0017     0.5562     0.0098
  10   5   4    0.8702    0.0015     0.9279     0.0976
  10   9   2    0.8254    0.0015   505.2868   498.2195
   6   8   0    1.1400    0.0014    12.3240    11.6989
   7   9   5    0.7860    0.0013   274.5537   278.2707
   2  11   3    0.9079    0.0012    54.3798    61.4403
   1   6   7    0.8143    0.0012   938.9885   955.9211
   4   5   8    0.7252    0.0011     0.6942     0.2354
   0   5   7    0.8411    0.0011   186.5718   192.5344
   3  11   4    0.8383    0.0011   629.2921   613.6533
   7   5   6    0.8315    0.0010   278.1158   266.6622
   8   6   1    1.1360    0.0010    56.8667    44.2499
  10   1   4    0.9407    0.0010     0.3914     0.0386
   7  12   3    0.7620    0.0010   201.7236   193.5238
   4   6   4    1.1190    0.0010     0.6767     0.2808
   0   4   4    1.3818    0.0009     2.2608     1.8320
   9   4   5    0.8657    0.0009    37.8063    35.5319
   8  12   4    0.7063    0.0009     0.7395     0.5135
   0  10   4    0.9164    0.0009     0.1640     0.0029
   4  10   4    0.8747    0.0009     0.6003     0.3076
   8   9   4    0.8154    0.0008     7.8506     7.9712
   4   8   7    0.7374    0.0007     1.6773     1.3112
  10   7   4    0.8135    0.0006     0.2367     0.0280
   4   8   6    0.8119    0.0006  1088.7200  1115.3845
  10   3   1    1.1032    0.0006    74.1097    86.4864
   2   3   4    1.4182    0.0006     1.3730     0.6145
  10   3   4    0.9153    0.0005     0.5518     0.0066
   5   9   6    0.7631    0.0005   387.9141   380.1717
   1   4   8    0.7623    0.0004    27.8911    28.1228
   9   3   6    0.8028    0.0003   538.2826   550.2243
   2   4   4    1.3450    0.0003     0.3905     0.1650
  14   4   0    0.8035    0.0003    33.2561    32.1495
   6  14   0    0.7417    0.0003     1.9604     1.1408
   2   8   8    0.6862    0.0003     0.3443     0.0063
   1  11   5    0.7935    0.0003   105.7766   105.6883
   8   4   4    1.0061    0.0003     1.9938     1.9341
   4   9   0    1.1476    0.0002     1.9635     1.2755
   2   6   6    0.9100    0.0002    34.6710    37.4573
   4  12   4    0.7770    0.0002     0.1908     0.0114
  14   5   4    0.7041    0.0002     0.8761     0.4586
   6   2   7    0.8144    0.0002   286.6944   291.0973
   7   5   8    0.6835    0.0002     0.3729     0.5962
   7  12   2    0.7910    0.0002   705.4246   701.1349
   2   7   4    1.1078    0.0002     0.6787     0.0201
  10   3   5    0.8402    0.0001     2.8052     1.0746
  12   0   5    0.7751    0.0001     1.1621     0.4060
   4   8   4    0.9897    0.0001     3.0562     2.6476
   6   9   7    0.6869    0.0001     0.2532     0.5740
   4   4   1    1.9320    0.0001  1143.0586  1090.6085
   6   6   4    1.0294    0.0001    17.1007    33.0241
  12   4   4    0.7985    0.0001     1.2039     1.0135
  11   5   4    0.8240    0.0001  1375.4022  1319.6717
  10  11   4    0.6929    0.0001     0.5516     0.3152
   4   3   2    1.8676    0.0001     0.6926     0.1131
  14   1   4    0.7400    0.0000     0.5789     0.0449
   2  12   0    0.9235    0.0000     0.4261     0.0022
   8   9   2    0.9103    0.0000    13.9833    12.1776
   8   1   4    1.0728    0.0000    64.2670    80.9394
   8   0   4    1.0778    0.0000     6.8780     8.0081
   2  11   4    0.8492    0.0000     1.0642     0.7173
   1   8   8    0.6897    0.0000     2.8341     2.4292
