# Supplementary material for: Refinement of anomalous dispersion correction parameters in single-crystal structure determinations
Source: IUCrJ. 2022 Jul 20;9(Pt 5):604–9. doi: 10.1107/S2052252522006844 (PMC9438505; doi:10.1107/S2052252522006844)
Supplement: Supplementary file 3 [file m-09-00604-sup3.zip › leverage_fp_20001.txt]

   1   3   1    3.1192  100.0000    50.2366    38.6519
   3   7   2    1.3489   23.6390    17.1930    15.5808
   0   0   2    3.1866   21.9695   414.9224   410.1287
   1   1   3    2.0556   13.0084    87.1061    96.0701
   6   7   0    1.2447   11.6889   248.6205   232.3657
   3   2   2    2.2657   11.5908   364.1287   412.6677
   4   6   0    1.5831   11.1565   731.0559   918.4988
   5   5   2    1.4501    9.2640   115.9492   142.4909
   4   3   3    1.5661    9.0105   896.9025  1046.1206
   3   1   2    2.4172    8.9659   569.6673   624.1364
   2   5   0    2.1040    8.2448  2253.7628  2500.5213
   1   6   2    1.6023    7.6233   302.6440   356.0760
   7   2   1    1.5639    7.5876   510.7529   597.9296
   2   3   2    2.2460    7.3250  1497.5186  1605.7033
   5   3   4    1.2453    7.3174   278.8967   271.8292
   1   4   2    2.0769    6.6422   782.0509   812.4004
   3   1   3    1.8435    6.4405   136.4654   147.9211
   1   4   1    2.5160    6.4054  1557.1712  1651.2701
   1   0   2    3.0762    6.2641  1307.3686  1133.6727
   5   1   2    1.8689    6.1716   545.3763   613.3727
   5   2   1    2.0580    5.9799  1236.6605  1378.3225
   5   4   4    1.1952    5.8761   264.9884   250.0913
   0   1   3    2.0876    5.8623  2542.7117  2638.0301
   7   5   2    1.2420    5.7661   172.9709   163.7236
   0   3   1    3.2346    5.6150     4.0229     3.7339
   3   3   2    2.0663    5.2855   769.8048   839.0853
   4   4   0    2.0356    5.1612  3640.1135  3993.9636
   3   4   3    1.5570    5.1121   105.3058   122.5528
   3   3   3    1.6729    5.0990   161.7821   173.6206
   6   2   1    1.7809    5.0587   336.4386   383.9557
   4   2   2    2.0195    5.0018  1716.1677  1816.4181
   7   3   1    1.4935    4.9962   599.8168   683.4689
   4   8   0    1.2702    4.7385  1000.3971  1002.5871
   6   4   3    1.2837    4.7342   843.3594   814.6254
   0   5   1    2.1237    4.6558   526.2746   573.0173
   0   6   2    1.6173    4.1759  1540.9965  1679.5664
   5   1   1    2.1695    4.0765  2120.7397  2397.5664
   7   1   1    1.6112    4.0480   902.6390  1013.1586
   0   4   2    2.1099    4.0402  2480.2743  2538.9727
   1   7   1    1.5464    4.0246  1016.9623  1054.3284
   1   5   1    2.0900    3.9951  2286.4945  2438.8279
   6   0   3    1.4423    3.9406  1432.8582  1437.1743
   2   2   3    1.8834    3.7476  3725.1183  3887.4390
   2   0   5    1.2459    3.6933   912.0945   866.9004
   5   8   1    1.1875    3.6487   314.0745   302.5499
   2   7   2    1.3953    3.6476  1056.8002  1060.5506
   7   0   2    1.4887    3.6418   472.0011   547.5696
   3   2   3    1.7736    3.5404   265.0298   277.7476
   0   5   3    1.5455    3.5198  2015.3824  1972.9638
   6   1   8    0.7367    3.5132   141.6124   150.3296
   6   3   0    1.7405    3.4893  3127.6855  3576.9665
   6   0   1    1.8773    3.4279   572.0727   645.1518
   7   5   1    1.3194    3.3911   606.1595   587.6474
   1   5   3    1.5323    3.3739    70.0044    54.3566
   3   4   2    1.8588    3.3431  1036.6587  1121.5711
   1   8   3    1.1677    3.3359    30.4780    25.6157
   4   2   0    2.6108    3.2585  7929.6327  8492.1593
   2   1   0    5.2216    3.2574 13948.2846 14811.3997
   0   7   1    1.5599    3.2242   458.8084   478.0277
   3   7   3    1.2192    3.2119    25.6316    28.2879
   2   1   2    2.7201    3.1828  4428.4469  4280.8703
   2   4   1    2.3599    3.1666  1110.0264  1172.7895
   1   6   1    1.7799    3.1275  2092.0423  2200.1733
   1   0   4    1.5790    3.1147  1677.9260  1660.8199
   1   2   1    3.9729    3.1046  5432.8587  5318.9839
   0  15   3    0.7079    3.0782    92.0211    87.7506
   5   5   4    1.1389    3.0110   388.7747   381.3583
   4   0   0    2.9466    2.9558  4658.5858  4572.0278
   1   3   2    2.3794    2.9275  1989.3039  1949.1154
   6   8   1    1.1263    2.8741    81.9228    80.3960
   1   0   5    1.2673    2.8624    11.6299    10.8230
   9   2   2    1.1842    2.8433   175.9041   175.4934
   1   2   5    1.2363    2.7837    45.5484    36.0162
   1   1   4    1.5637    2.7781  1873.4241  1875.0209
   1   8   2    1.2801    2.7028   674.0529   654.7774
   3   0   1    3.3444    2.6638  5309.5268  5511.8422
   5   0   1    2.2109    2.6586  3100.8365  3387.6338
   1   1   1    5.0187    2.5748  7318.2345  7007.2001
   0   1   1    5.5467    2.5710  2464.0721  2270.0783
   1   0   1    5.6062    2.5693  6588.1931  6597.1235
   2   6   1    1.7219    2.5349   872.4663   886.9004
   4   1   1    2.6022    2.5091  1541.7408  1608.9593
   5   2   3    1.5196    2.4447   151.9171   173.2752
   0  10   2    1.0618    2.4039   257.0160   242.5732
   1  10   2    1.0575    2.3929    66.3770    62.2664
   9   4   1    1.1674    2.3461   364.6355   351.0883
   9  12   2    0.7419    2.3005    38.9068    45.7568
   0   2   6    1.0438    2.2881   167.6354   147.1762
   2   0   1    4.3269    2.2741  2307.7401  2287.8566
   2   3   0    3.1662    2.2630 15423.9115 15733.1488
   0   2   0    5.6310    2.2463 14863.0480 15421.2659
   6   1   0    1.9352    2.2145  7112.4661  7791.8293
   7   0   1    1.6279    2.2076  1889.2813  2103.8978
   3   4   1    2.1539    2.1944  4477.3542  4637.9308
   3   1   1    3.2061    2.1667  6727.8649  6924.1171
   3   8   7    0.7504    2.1270    81.4223    87.3925
   2   5   2    1.7558    2.1234  3734.3195  3812.9205
   5   6   1    1.4309    2.1108  1759.7375  1679.9211
  12   7   5    0.7004    2.1104   204.4418   205.7990
   6  12   5    0.7053    2.1096   237.8095   241.8186
   6   5   8    0.7015    2.0717   232.0752   239.4030
   8   5   1    1.2105    2.0506   248.1357   238.9035
   1   0   3    2.0907    2.0395   755.8704   720.0547
   2   2   1    3.4310    2.0385  2533.2429  2498.9419
  10  10   5    0.6862    2.0325   101.8313   104.8765
   6   5   2    1.3426    2.0142  1302.1686  1299.8479
   8   3   1    1.3408    2.0112   414.3815   432.2255
   4   5   5    1.0382    2.0029   380.1416   376.2018
  10   3   2    1.0604    1.9631   165.9541   164.7264
   1   2   4    1.5203    1.9586  2769.0218  2689.3652
   3   4   4    1.3076    1.9547  1488.2196  1482.3442
  12   2   6    0.7153    1.9247   141.3120   139.4556
   4   4   2    1.7155    1.9096  3670.0781  3777.1181
   1   5   2    1.8173    1.9015  2096.4206  2126.5521
   8   2   8    0.6954    1.8915   360.2274   371.4914
   3   4   5    1.1136    1.8881    37.3824    38.9463
   5   2   4    1.2852    1.8762  1161.0849  1121.3988
   8   1   1    1.4239    1.8646   500.1014   533.9042
   4  10   0    1.0520    1.8627   449.6659   420.8564
   5  15   1    0.7109    1.8164   106.2370   110.1779
   3   6   1    1.6368    1.7794  3295.0030  3348.5607
   3   1   5    1.2055    1.7459    31.0449    30.1954
  12  10   2    0.7210    1.7315   104.2869   106.8510
   1   2   2    2.6996    1.7181  4540.3467  4289.6549
   9   3   2    1.1528    1.7180   303.3388   308.3713
   9   4   2    1.1127    1.7001   218.7701   215.4588
  10   5   0    1.0443    1.6993   160.2299   161.4702
   2   0   3    1.9985    1.6863  9445.1010  9411.9735
   5   2   2    1.7961    1.6800  2543.8820  2593.2127
   8   2   2    1.3011    1.6691  1541.7612  1593.4822
  16   6   0    0.6857    1.6553    99.1340   107.6648
   5   7   1    1.3009    1.6468  1535.2737  1517.4441
   4  16   0    0.6846    1.6396    81.1920    85.4409
   1  11   6    0.7357    1.6121    17.7173    17.7346
   2   6   3    1.3682    1.6109  4100.6029  3972.8958
   3   5   1    1.8682    1.6066  4387.3718  4454.2477
   5   4   3    1.3766    1.5943   131.0348   130.3715
   2   4   3    1.6297    1.5935  6875.4403  6828.3319
   5   5   1    1.5778    1.5869  2879.7059  2892.6402
   3   9   2    1.1167    1.5774   381.3243   385.7724
   4   5   3    1.3686    1.5760  4547.5105  4516.6066
   4   7   1    1.3786    1.5685   763.7644   746.9933
   7   6   1    1.2298    1.5671   999.8938   991.4658
   7   7   1    1.1443    1.5655   627.4869   621.2250
   1   2   6    1.0397    1.5586   111.2048   105.7778
   3   6   2    1.4955    1.5546  1777.3939  1723.0354
   0   4   8    0.7666    1.5485   119.0654   133.3488
   5   0   3    1.5781    1.5460   206.7664   169.3853
   6   1   2    1.6541    1.5443  3780.4088  3988.7915
   3   7   7    0.7767    1.5415    64.3361    71.5638
   1  11   1    1.0072    1.5391   240.7011   232.3210
   0   9   3    1.0782    1.5332  1097.2190  1006.7837
   2   8   3    1.1509    1.5320  1533.5496  1463.0485
   9   3   7    0.7332    1.5282   156.5317   163.1234
   5   6   3    1.2079    1.5244     3.5515     4.5349
   7  12   4    0.7289    1.4977   142.9654   153.0642
   8   4   0    1.3054    1.4965  2933.3286  3091.9951
   6   4   1    1.5619    1.4862   900.6283   924.8612
   3   3   4    1.3741    1.4860  2519.2915  2424.4449
   3   2   4    1.4282    1.4847  2945.6466  2788.5006
   6   6   1    1.3273    1.4835   494.8134   484.3111
   4   1   3    1.7034    1.4804  7997.1242  8182.2857
   0   7   5    0.9991    1.4754   316.9500   304.8346
   4   5   1    1.7228    1.4745  1532.9716  1509.8259
   0   4   0    2.8155    1.4590 21769.2350 22277.9664
   4   8   2    1.1799    1.4497   983.9911   963.9288
   1   8   1    1.3654    1.4374  2307.7679  2266.4505
   1   8   4    1.0508    1.4290   547.4015   524.9833
  10   8   5    0.7372    1.4281   213.9729   226.9559
   0  12   6    0.7033    1.4248    69.5626    69.2819
   7   4   3    1.1949    1.4211   148.8279   134.4939
   3   2   1    2.8755    1.4178  9921.2257 10031.0151
   5   3   3    1.4548    1.4165   404.4997   406.0474
   3   5   4    1.2348    1.4156  1366.8338  1297.3236
   1  12   6    0.7021    1.4145    73.0517    76.5632
   0   3   5    1.2070    1.4127  2289.7447  2176.9973
   4  14   0    0.7760    1.4110   144.9210   147.3478
   1   2   3    1.9600    1.4109   830.2128   796.5341
   7   4   1    1.4093    1.4106  2235.2957  2263.6356
   4   9   7    0.7143    1.4032    17.6697    17.5321
   5   9   7    0.7027    1.3891   130.6926   140.0269
   4   6   2    1.4178    1.3814  2713.3195  2569.7139
   0   9   1    1.2279    1.3732   405.8594   399.6724
   3   1   4    1.4640    1.3680  3460.6030  3252.8350
   4   7   3    1.1760    1.3616  2040.1016  2033.9646
   7   3   4    1.1059    1.3604   577.6549   559.5259
   1   3   6    1.0183    1.3474   152.4295   142.6565
   2   9   0    1.2240    1.3469  3221.7164  3033.3580
   1   3   3    1.8266    1.3355   912.3203   865.0078
   3   9   1    1.1720    1.3308  1437.0611  1314.8009
   2   9   2    1.1426    1.3278  1168.3110  1122.3259
   5   1   4    1.3111    1.3148  2130.4882  1994.0680
   8   1   3    1.2037    1.3139  2013.6596  1982.7936
   2   7   0    1.5520    1.3106  9045.4735  9085.4918
   3   0   4    1.4765    1.2946  3065.3297  2889.1300
   1   7   2    1.4256    1.2697  1878.7726  1853.1414
   5   4   1    1.7389    1.2664  4809.3267  4937.2098
   0   2   2    2.7733    1.2600 12324.1557 11694.7924
   3   8   1    1.2975    1.2590  2655.2469  2568.6033
   4   0   2    2.1635    1.2580  7792.9359  7947.2732
   5   3   2    1.6918    1.2499  2451.6602  2489.9658
   8   4   2    1.2080    1.2492  1486.1582  1470.0120
  10   1   2    1.1002    1.2475   609.0591   618.4325
   5  12   4    0.7649    1.2455    73.6184    77.1368
   8   2   0    1.4253    1.2431  5752.7288  6164.7336
  11  10   2    0.7542    1.2341     8.0670     8.7613
   7   2   4    1.1336    1.2292   650.6386   630.6789
   5  13   4    0.7243    1.2265    95.6005    99.7734
   2   4   5    1.1393    1.2202  1880.5590  1796.6672
   1   7   4    1.1269    1.2197   816.7042   783.2946
   5   7   7    0.7511    1.2174    82.0562    82.1388
   3   6   4    1.1605    1.1986  1478.2819  1415.5338
   8   0   2    1.3373    1.1945  2209.0632  2337.9317
   5   9   1    1.0890    1.1919   812.5497   765.5481
   1   1   2    2.9675    1.1873  7056.8830  6559.4468
   9   1   2    1.2044    1.1810   654.7719   663.1694
   0  13   5    0.7165    1.1738   331.8849   324.0643
   8  13   3    0.7045    1.1737   401.4632   409.6803
   2   2   5    1.2164    1.1658  3180.3154  2983.9979
   3   5   2    1.6658    1.1657  3220.9767  3138.9220
   1  14   2    0.7783    1.1524    35.1208    36.4637
   3   7   1    1.4498    1.1471  3674.6872  3588.1244
   2  10   1    1.0899    1.1462   318.7994   296.5119
   2   8   1    1.3387    1.1347   901.6017   874.7191
   1   3   4    1.4555    1.1330  3990.5116  3826.0763
   7   6   3    1.0795    1.1322     5.4764     3.8460
   7   3   3    1.2449    1.1302   178.7257   168.9150
  11   5   6    0.7153    1.1295   137.5964   145.0584
   5   8   7    0.7272    1.1290    88.8198    90.8747
   5   3   1    1.9051    1.1289  7028.8416  7289.6618
   7   2   3    1.2848    1.1241   325.2973   307.5452
   4   1   5    1.1636    1.1134  2271.7636  2188.8161
   1   9   1    1.2213    1.1119  1572.3631  1558.8563
   1  10   1    1.1041    1.1070   740.6918   701.0624
   9   0   2    1.2113    1.1054   887.5216   941.6917
   6   6   3    1.1437    1.0954  1635.1206  1697.4234
   7   1   2    1.4759    1.0866  2218.2178  2304.6141
  14   4   3    0.7541    1.0849   193.0489   182.2892
  13   9   1    0.7294    1.0848   196.2931   196.7430
  16   2   2    0.7120    1.0731   203.8309   194.5830
  10   4   1    1.0717    1.0496   240.4144   242.7950
   7   2   2    1.4393    1.0399  1859.4708  1921.8952
   9   2   7    0.7411    1.0368   140.5966   148.5883
   5  15   2    0.6980    1.0361    62.1016    62.2325
   1   6   3    1.3967    1.0245   622.1454   605.6809
   0   1   5    1.2666    1.0217  3801.1895  3585.6107
  10   6   5    0.7859    1.0178   224.7866   218.6525
   7   3   2    1.3839    1.0166  2224.2124  2235.0196
   7   4   4    1.0704    1.0143   562.9283   570.8265
   1   6   4    1.2083    1.0101  1838.0576  1772.6540
   1   5   4    1.2929    1.0002  3316.4648  3193.2920
   9   4   7    0.7225    0.9900   105.1902   111.7800
   6   2   3    1.3972    0.9893  6451.2262  6312.8001
   3   9   3    1.0397    0.9858    64.2055    81.3311
   7   0   4    1.1573    0.9845  1104.5028  1125.8983
   0   7   3    1.2826    0.9822  4709.3678  4723.7251
   8   0   0    1.4733    0.9796  6242.7712  6712.4380
   1   6   5    1.0503    0.9788    31.5451    32.9498
   5   1   5    1.1157    0.9782   198.6260   179.3702
   7   1   4    1.1512    0.9734  1093.6661  1100.2677
   9   3   1    1.2139    0.9722  1533.2844  1568.3271
  13   7   1    0.7839    0.9682   118.0123   127.0629
   1   4   4    1.3772    0.9652  4257.4204  4107.1692
   0   8   2    1.2877    0.9600  3243.8261  3201.6328
   1   4   5    1.1556    0.9579   266.6579   235.2670
   4   9   1    1.1334    0.9557   428.5776   414.8201
  10  11   2    0.7512    0.9548   193.3895   203.0639
   4   3   1    2.1783    0.9527  3272.6538  3333.3504
   7   8   1    1.0648    0.9499   292.4315   295.9887
   5   0   4    1.3201    0.9482  3183.8662  2956.6041
   5  14   3    0.7167    0.9416     3.8280     5.3365
   2   6   5    1.0380    0.9365  1178.1303  1131.2563
   4   3   5    1.1169    0.9323  2050.8600  1995.6074
   1   1   6    1.0533    0.9291   280.9840   247.0682
   5  10   6    0.7343    0.9271   139.5490   148.1957
   7   5   3    1.1386    0.9245   226.2677   235.9090
   5   6   2    1.3336    0.9126  2202.9789  2028.9942
   0   6   0    1.8770    0.9071 23641.7942 24179.2932
   3   3   5    1.1538    0.9066   236.4881   199.3770
  14   8   3    0.6841    0.9057   489.0722   512.4618
   5   4   2    1.5722    0.8998  3339.3873  3315.1250
   5   6   4    1.0798    0.8995   991.3132   989.4207
   1  15   3    0.7066    0.8917    19.9319    19.8054
   8   0   8    0.7008    0.8791   738.5745   736.7884
   5   7   2    1.2265    0.8769  1315.0405  1311.9835
   7  13   4    0.6935    0.8675   170.0797   169.3469
   6  14   3    0.7025    0.8599   352.4573   365.2542
   5   9   2    1.0442    0.8582   278.6014   259.0912
   8  11   5    0.7018    0.8580   505.5463   513.3023
  12   9   3    0.7261    0.8557   474.2558   496.8242
   1   3   5    1.2007    0.8539   308.5050   315.5011
   9   0   1    1.2828    0.8500  1477.8700  1531.3050
   9   5   1    1.1147    0.8433   991.3551   983.4632
   7   8   2    1.0229    0.8396   297.7238   285.3321
   9   9   5    0.7378    0.8361     8.4239    10.5298
   8   6   0    1.1589    0.8320  3092.7130  2985.8298
   9  13   2    0.7046    0.8300    61.0203    61.3115
   3   3   1    2.4972    0.8299 14529.5386 15089.6263
   0   8   0    1.4077    0.8270  8966.4713  8754.6790
   3   8   2    1.2236    0.8223   958.5788   927.0998
   0   3   3    1.8489    0.8217 19664.8821 19100.0450
   3   6   3    1.3243    0.8173   589.4822   596.0290
  14   7   0    0.7459    0.8131   222.4975   222.9718
   3  10   1    1.0673    0.7828   976.1710   908.2754
   7  14   1    0.7212    0.7828   286.2690   275.7302
  12   4   6    0.6986    0.7826   226.9685   220.9769
   8   3   3    1.1522    0.7792  2235.1972  2085.6228
   3  10   7    0.6968    0.7712   201.9653   207.8873
   1   9   2    1.1591    0.7673  1229.4734  1206.6226
  16   1   3    0.6947    0.7672   486.2830   446.0365
   3   2   9    0.6916    0.7657   222.9334   231.9884
   3  15   1    0.7326    0.7647   185.7713   181.7511
   1  14   4    0.7168    0.7607   266.4635   267.6516
  10  11   0    0.7729    0.7602   314.1297   310.8723
   1  11   2    0.9714    0.7469   324.5576   315.7804
   6   8   7    0.7125    0.7466    88.6068    94.0698
   0  16   2    0.6873    0.7371   127.2349   125.6429
   9  10   5    0.7094    0.7309    13.7677    12.2644
   6   3   2    1.5275    0.7286  7557.0603  7494.9073
   2   7   8    0.7087    0.7267   620.4554   651.7669
  11  11   2    0.7210    0.7252   168.2944   172.7717
   6  11   6    0.6902    0.7224   252.5888   254.8554
   1   2   9    0.7014    0.7221   106.3446   113.4680
   9   1   1    1.2746    0.7209  2468.6093  2535.7758
   3   0   9    0.6969    0.7155   206.3151   221.0747
   0   4   6    0.9938    0.7143   458.5725   445.3333
   7  11   4    0.7668    0.7122   292.6350   299.5285
   0  11   1    1.0108    0.7093   133.5506   131.6630
  10   2   1    1.1352    0.7085   604.8311   607.7904
  13   7   4    0.7077    0.7061   236.6891   236.4849
   4   1   9    0.6873    0.7056    59.2205    62.8353
   1   0   6    1.0579    0.7051   593.0517   548.9194
  13   6   4    0.7266    0.7021   343.9776   327.5569
  14   8   1    0.7179    0.7016    23.9530    24.6665
   6   5   0    1.4805    0.6982 15949.4887 16370.2988
  12   0   6    0.7212    0.6976   307.2591   311.9614
   5   3   5    1.0743    0.6959    88.0461    71.2599
  14   9   0    0.6985    0.6943   430.2080   403.6692
   9   2   1    1.2508    0.6918  2034.4763  2025.6397
  10   3   0    1.1245    0.6913  2257.5743  2189.3403
  14   6   3    0.7224    0.6893   534.8260   517.9140
   3   5   3    1.4382    0.6871  1058.1110   998.9372
   7   6   2    1.1664    0.6821   832.8961   872.0536
   0   6   8    0.7333    0.6794   608.7003   655.1694
   1   7   3    1.2750    0.6764   763.1863   738.1514
   6   9   0    1.0554    0.6721  2259.4764  2353.7400
  13   8   1    0.7569    0.6675    92.4736    99.9589
  15   3   2    0.7476    0.6645   173.0970   170.1072
   8   6   2    1.0891    0.6590  1369.3994  1407.9726
  15   1   4    0.7034    0.6581   396.5673   356.4262
   3   7   4    1.0878    0.6574  1995.0777  1912.2985
  15   4   3    0.7130    0.6572    13.1831    11.8971
   9   3   3    1.0687    0.6519    67.0764    61.2491
   4   6   8    0.7116    0.6503   560.1792   584.3012
  11  10   1    0.7706    0.6468   260.5626   261.0964
  11   2   6    0.7477    0.6467    47.0041    46.6074
   3  10   6    0.7582    0.6412    74.8368    77.3570
   7  14   2    0.7077    0.6314   102.1289    99.9736
   3   9   7    0.7236    0.6249   170.0925   172.6566
   7   8   3    0.9627    0.6243    22.4263    19.9573
   5   0   2    1.8951    0.6235  6150.8427  6341.2340
  13   3   5    0.7249    0.6215    12.7765    11.4859
   6   2   5    1.0505    0.6189  1476.0519  1489.2980
   5   1   3    1.5629    0.6147  1808.1997  1723.7725
   5   5   3    1.2925    0.6146  1074.8189  1090.3110
   8  14   2    0.6893    0.6144   223.3243   224.9709
   4  11   5    0.7704    0.6141   340.0435   339.0880
   1   9   3    1.0737    0.6113    76.8188    70.1941
  15   7   1    0.7018    0.5992   158.9615   178.9048
  11   1   6    0.7527    0.5967   120.6848   126.3057
   3   4   6    0.9635    0.5953   142.6181   134.9571
   7   4   2    1.3161    0.5952  2286.1742  2259.7859
   5   6   7    0.7738    0.5930   138.1608   140.2197
   2  11   0    1.0087    0.5880  1492.7214  1396.1751
   9   2   3    1.0936    0.5864   331.3632   301.2260
   4   7   7    0.7652    0.5832    10.2945    10.6703
   1   4   3    1.6785    0.5819  2348.1073  2188.7687
   5  14   4    0.6869    0.5819   267.0613   268.7501
   9   9   6    0.6888    0.5809    54.7349    63.3687
   5   7   3    1.1266    0.5683   356.7470   349.8224
   9   5   7    0.7095    0.5633   299.0431   295.6325
   3   1   9    0.6956    0.5575   148.6720   153.6085
   3   0   2    2.4749    0.5551 11482.6293 11826.9276
  14   6   1    0.7626    0.5537    44.6284    47.0588
   3   2   5    1.1853    0.5507   704.7650   688.7504
  11   9   4    0.7248    0.5450   397.2475   416.1452
  11  12   1    0.7017    0.5386   221.4706   226.9632
  13   8   3    0.7175    0.5371     6.6378     5.4378
   7   9   6    0.7298    0.5312   202.4447   199.0332
  11   8   5    0.7087    0.5285    54.5936    57.8382
   1   5   5    1.1045    0.5277   654.0741   635.1947
   9   6   1    1.0591    0.5217   907.9134   936.5176
   2   1   6    1.0409    0.5214  1137.0324  1077.8664
   1  16   1    0.6984    0.5190   300.0779   298.3980
  10   2   7    0.7147    0.5179    47.0883    46.8059
   0  10   0    1.1262    0.5109  9792.7933  9210.1309
   1   9   4    0.9807    0.5081   813.4171   782.6464
   5  10   1    1.0035    0.5075  1380.6694  1402.8286
   8   8   6    0.7349    0.5072   309.3726   315.3894
  11   4   2    0.9554    0.5068     4.4697     3.7457
   5   8   2    1.1301    0.5053  1212.3083  1198.9056
  10   7   6    0.7084    0.5044   387.2255   383.2490
   5   5   5    1.0037    0.4994    70.8774    71.9655
   3  15   2    0.7185    0.4981    94.7686    99.9640
   3  10   2    1.0251    0.4951   949.6793   908.3535
   7   0   3    1.3196    0.4949   308.2670   316.7243
   2  10   7    0.7030    0.4943    92.7328   100.9537
   3   5   5    1.0676    0.4938     6.2704     6.1746
   5   2   5    1.0997    0.4936   242.0342   263.4966
   1  16   2    0.6861    0.4922    36.6299    39.9049
   2  11   6    0.7314    0.4909   326.4544   337.9233
   0   0   6    1.0622    0.4906   837.6205   768.8458
  14   7   2    0.7263    0.4896   410.7749   428.0944
  13   3   4    0.7712    0.4856   124.2851   117.0492
  10   1   0    1.1723    0.4831  3180.4657  3105.6152
   4  13   5    0.6962    0.4825   514.7522   536.8356
   5   7   4    1.0205    0.4774  1232.6727  1256.3428
   7   5   4    1.0294    0.4723   801.6131   836.3341
  10   4   7    0.6980    0.4697    33.2578    29.7754
   7  10   6    0.7023    0.4683   143.2821   153.7628
   7   7   6    0.7844    0.4650   132.1432   132.1926
   3   7   5    0.9683    0.4626     6.3431     5.5770
   8   5   3    1.0664    0.4608  2426.5533  2420.5253
   7   0   5    1.0163    0.4579   116.9755   106.2769
   1  10   3    0.9915    0.4578   379.2399   374.5201
   6   7   2    1.1594    0.4547  3707.6640  3647.9228
   3   3   9    0.6852    0.4527   278.2353   298.5962
   5  12   5    0.7197    0.4517    19.5980    18.7021
  10   0   1    1.1590    0.4506   752.5016   768.7838
   8   7   1    1.0711    0.4500   363.2121   352.8576
  13   8   4    0.6876    0.4467   311.1896   306.8224
  11   2   2    0.9995    0.4466   232.7746   221.5442
   9   1   4    1.0077    0.4456   644.1136   656.9089
   2  15   0    0.7448    0.4426   711.7678   696.6133
  13   4   4    0.7588    0.4411   195.6446   184.9261
   9  13   1    0.7179    0.4362   323.5270   323.6483
   2   6   0    1.7885    0.4357     1.7144     1.3814
   1   1   5    1.2593    0.4333   982.4138   920.2864
   7   8   6    0.7573    0.4319    78.8685    83.3308
   9   5   2    1.0668    0.4306  1274.7254  1226.3126
  11  10   4    0.6979    0.4302   332.5195   339.2996
  11   1   1    1.0521    0.4299  1143.1150  1099.9875
   1  10   7    0.7068    0.4287   351.3558   383.6162
   6  14   1    0.7394    0.4276    76.6801    70.8913
  15   5   2    0.7226    0.4271   197.1197   200.1948
  14   2   5    0.6971    0.4249   540.8396   532.0829
   4  13   4    0.7369    0.4214    93.8807   101.6029
   0  12   0    0.9385    0.4210   559.3814   479.0318
  10   2   3    1.0138    0.4207  1066.7524  1050.4184
  14   2   3    0.7752    0.4180   544.8320   539.5675
  13  10   1    0.7019    0.4148   207.2617   219.6097
   7   1   3    1.3106    0.4104  1189.5706  1169.1024
  13   9   2    0.7155    0.4075   139.2389   133.3666
   2   3   6    1.0071    0.4035  1246.9472  1216.3974
   5  11   5    0.7560    0.4031    51.1897    54.9732
   9   7   2    0.9677    0.4001    47.3950    40.6426
   7   6   7    0.7366    0.3976   342.2841   341.7812
   2   5   1    1.9979    0.3970    18.9133    18.2431
   9   8   6    0.7118    0.3963   206.0693   210.1267
   7   2   5    1.0001    0.3935    61.0363    48.4668
   7  11   5    0.7213    0.3933    27.1012    27.7042
   0   5   5    1.1093    0.3916  7041.9528  6832.8446
   1   5   6    0.9576    0.3881    24.7869    21.2465
   8   8   2    0.9696    0.3880   687.0488   715.6001
   3  16   1    0.6888    0.3865   259.9800   245.5453
   1   1   9    0.7055    0.3823   281.4115   283.9713
  13   5   4    0.7438    0.3803   179.4916   174.5978
   3  12   6    0.6923    0.3798   101.4555   105.1591
  11   8   4    0.7518    0.3784   223.6520   227.8264
   2  10   3    0.9811    0.3772  2431.5739  2428.8280
   9   6   2    1.0178    0.3753   336.4826   384.8027
  11   3   1    1.0171    0.3693   467.5977   449.6406
   3  14   4    0.7064    0.3692   358.2646   360.9755
   5   9   3    0.9805    0.3671   456.1977   436.8057
   0  10   6    0.7727    0.3597   289.3760   310.5678
  10   5   6    0.7447    0.3567   281.1409   283.4603
   9   6   6    0.7552    0.3561   187.3222   193.0112
   3   1   6    1.0212    0.3549   740.2728   760.1135
  15   2   4    0.6993    0.3527   141.6439   124.1821
  12   8   3    0.7532    0.3512    13.0159    12.2196
  12  11   1    0.7044    0.3474    75.2740    74.2619
   6   8   3    1.0074    0.3472  3455.2848  3515.1882
  13   2   4    0.7804    0.3469   324.8918   312.0654
  11   6   5    0.7516    0.3469    50.0661    51.1377
   2   3   3    1.7641    0.3467    20.0655    17.7945
  15   2   3    0.7307    0.3440    24.8680    26.2919
   4  10   2    0.9990    0.3440  1699.8968  1734.2280
   3   0   3    1.8687    0.3434  3597.5822  3368.2736
  13   8   2    0.7413    0.3425   204.4182   214.1379
   3   8   4    1.0189    0.3422  1653.5267  1655.2297
   2  11   2    0.9617    0.3381   843.9610   839.7242
   6   9   6    0.7487    0.3359   429.1980   436.2799
   2  12   4    0.8011    0.3340   165.9539   172.9614
   4   0   6    0.9993    0.3332  1356.6280  1371.0778
   7   9   1    0.9921    0.3331   460.3086   504.4530
   4   9   3    1.0125    0.3307  2597.5020  2662.6050
   8   7   3    0.9674    0.3299   903.0058   919.2190
  11   4   6    0.7287    0.3287    49.1901    48.7520
  11   6   6    0.6999    0.3286   122.0202   120.2194
   1   9   7    0.7348    0.3274   440.7297   479.4392
   7   5   7    0.7546    0.3269   232.4067   244.3527
   4  13   3    0.7740    0.3259   398.5035   385.3855
   5   8   3    1.0505    0.3258   204.4001   236.3825
   6   9   2    1.0019    0.3258  1339.4189  1380.3138
   3   0   5    1.2124    0.3254   725.7448   675.3208
   5   6   5    0.9626    0.3248   251.0849   250.1985
   7   7   2    1.0927    0.3243  2652.5435  2690.4874
   7   6   4    0.9851    0.3222   568.8966   611.6148
  15   1   2    0.7612    0.3188   330.5445   308.9950
   8   1   2    1.3280    0.3177    20.4878    20.7522
   3   8   3    1.1244    0.3172   588.2917   555.1301
  11   1   2    1.0115    0.3167   260.7697   252.5163
   6  13   0    0.7926    0.3157   504.9171   471.2200
   1   7   5    0.9955    0.3149   240.0162   228.1391
  10   5   2    0.9924    0.3111   828.1945   872.3525
   2   8   4    1.0385    0.3103   418.6668   407.5334
   2  15   2    0.7252    0.3092   368.6455   367.7772
   2  15   1    0.7397    0.3092    96.9287   101.9000
   1   4   6    0.9903    0.3087   694.0251   676.9248
   5  10   3    0.9167    0.3063    27.5583    21.9878
   9   0   4    1.0117    0.3056   601.8751   637.3082
   9   5   6    0.7746    0.3053   114.8979   114.5001
  13   6   2    0.7909    0.3035   217.5127   215.5409
  15   4   1    0.7516    0.3022   577.3535   551.2116
   8  13   1    0.7417    0.2978    91.1664    95.2394
  15   2   1    0.7725    0.2975   382.8206   345.5051
   5   4   5    1.0417    0.2949   236.8853   261.7836
   3   0   6    1.0254    0.2943   826.3070   747.5424
  11   9   2    0.7886    0.2937   167.3051   175.4323
  13   5   3    0.7820    0.2921    27.0411    29.6802
  11   7   4    0.7782    0.2921   476.1189   469.4677
   9   6   7    0.6945    0.2914   257.2745   241.0901
   2   5   6    0.9482    0.2888   708.3192   699.7442
   5   1   6    0.9649    0.2855   670.3635   626.2185
  10   6   1    0.9862    0.2828   350.9131   360.7789
   3   6   7    0.8019    0.2782   244.2888   262.9206
   3  11   1    0.9790    0.2781  1685.1367  1655.0744
   7   3   5    0.9810    0.2753    63.4057    81.1726
   9   1   7    0.7459    0.2750   532.4953   519.5766
   0   6   6    0.9244    0.2743   334.4822   310.1375
   2  14   3    0.7462    0.2741   715.4363   700.1927
   3   2   6    1.0088    0.2729   881.8478   841.5382
   1  12   1    0.9256    0.2725   495.3496   483.4221
   6   8   4    0.9294    0.2711    21.2611    28.3790
   5   0   5    1.1212    0.2707   899.4845   861.0627
   6   4   5    0.9996    0.2704  2302.4369  2408.2680
   1   6   6    0.9216    0.2693   252.6469   248.0989
  11   4   1    0.9893    0.2681   508.3729   514.5307
   4   2   8    0.7620    0.2640   644.6194   639.7070
   1   9   6    0.8079    0.2614   122.9383   133.5711
   9   7   6    0.7341    0.2585   204.7914   212.2299
  11  12   2    0.6893    0.2572    23.3696    24.2141
   1  13   5    0.7152    0.2570    67.8861    67.1520
   4   7   0    1.4121    0.2541     2.6650     2.4673
   6  15   0    0.7013    0.2516   546.1457   556.4270
  15   0   4    0.7047    0.2513   340.0667   307.6758
   8   9   5    0.7636    0.2512   632.2296   651.3127
  11  11   3    0.6990    0.2506    30.9476    32.7390
  10  12   1    0.7294    0.2458    74.9924    75.4863
   4   3   0    2.3179    0.2444     2.6066     1.2965
  10  12   3    0.6939    0.2443   519.4577   518.5235
   7   7   7    0.7170    0.2430   318.5107   332.8570
   9  11   3    0.7541    0.2427    68.8112    66.9576
   3   6   5    1.0184    0.2417   326.2590   319.5035
  10   0   3    1.0307    0.2390  2122.3874  2110.9083
   9  12   3    0.7180    0.2382    53.4784    55.6072
  15   6   1    0.7202    0.2381   196.9042   202.0811
  11  11   1    0.7353    0.2371   231.3134   234.8993
   3  13   5    0.7049    0.2363    27.9500    28.8737
  10   0   5    0.8654    0.2350     8.3734    10.4569
   4  15   1    0.7229    0.2322    54.3076    55.6215
   2   0   9    0.7031    0.2302   100.1644    97.8266
   6  14   2    0.7249    0.2281    16.3149    17.3850
   7  12   5    0.6895    0.2278    45.8382    46.5939
   1   0   9    0.7069    0.2272   266.8484   270.1967
   4  11   2    0.9254    0.2261    63.5055    71.5581
   3  13   2    0.8177    0.2260   187.1209   181.6376
  14   5   2    0.7655    0.2260   456.6806   470.1830
  16   0   2    0.7177    0.2243   560.1911   521.6802
   9   5   3    0.9991    0.2236   101.9068    87.2258
   9   0   3    1.1148    0.2233  1416.5905  1383.7665
   9  10   4    0.7526    0.2232   615.9664   624.8269
   5  11   4    0.8090    0.2220    95.8514    96.9201
   2   8   5    0.9330    0.2208  1295.7759  1307.4787
   8   8   0    1.0178    0.2201  3809.0574  3941.0107
   2   4   9    0.6821    0.2180    55.4165    56.3427
   3  11   5    0.7822    0.2170    64.8700    63.1243
   9   7   1    1.0030    0.2158  1633.4034  1640.8158
   2   3   8    0.7726    0.2144   628.6113   633.4568
   7   5   5    0.9264    0.2134   147.2531   153.7379
  11   2   1    1.0385    0.2125  1584.3251  1581.1717
  13   5   2    0.8132    0.2109    72.1254    70.9437
  10   8   3    0.8316    0.2108   310.6100   309.7591
   3  13   4    0.7472    0.2103   417.2203   412.0556
   4  11   1    0.9562    0.2100   442.3339   437.5563
   1   8   6    0.8457    0.2098    35.5360    35.8830
  14   4   1    0.8002    0.2075   125.6437   133.2394
   8  12   2    0.7682    0.2073   387.3639   395.6848
   7  13   1    0.7648    0.2071   209.1632   208.2332
   9   4   6    0.7917    0.2071   141.4805   144.5409
   1   5   8    0.7495    0.2061    47.1395    50.3785
   7  13   3    0.7242    0.2056    42.5176    46.1923
   2  10   6    0.7662    0.2045   146.1173   154.9336
   1  12   5    0.7542    0.2039    82.6154    85.7588
   2   5   8    0.7450    0.2032   893.2145   953.4586
  10  10   4    0.7251    0.2022    58.1607    54.7364
   9  12   1    0.7574    0.2005   209.8872   214.2683
   6   0   5    1.0693    0.2005  7720.3236  7583.9773
   3  13   3    0.7860    0.1986    15.9652    15.0539
   6   3   8    0.7244    0.1981   983.4490  1008.7659
  11   7   2    0.8588    0.1979    27.6935    26.0851
   5  11   6    0.7036    0.1975   195.9926   202.4880
   8   1   5    0.9605    0.1960  1177.0496  1163.6786
  15   2   2    0.7560    0.1946   164.8518   159.0879
  15   6   3    0.6860    0.1938    20.4188    23.1822
   4   2   6    0.9839    0.1932  1963.0611  1942.0463
  13   2   5    0.7325    0.1925    16.2378    18.3835
   6   6   7    0.7561    0.1924    67.8751    68.9812
   4  14   2    0.7540    0.1919   517.3296   506.8374
   3  11   3    0.8979    0.1915   145.3160   155.6693
   5  10   2    0.9681    0.1913  1048.3337  1082.6539
   0   8   6    0.8479    0.1912   163.6659   164.1928
  12   6   3    0.8053    0.1911     6.5362     7.1200
   9  11   4    0.7196    0.1899   549.9094   555.1953
   2  16   1    0.6947    0.1898    89.4554    83.7670
  10  10   2    0.7889    0.1877    11.1977    10.8006
   5   2   6    0.9544    0.1876   833.6587   824.1928
   3  10   3    0.9646    0.1876   263.6225   243.1504
  15   5   1    0.7369    0.1858   197.8203   191.8130
   9   6   3    0.9585    0.1854   484.6778   515.8497
   3  10   5    0.8251    0.1845    57.1931    58.8588
  11   5   1    0.9566    0.1819   853.6000   875.7337
   0  15   1    0.7456    0.1813   201.7082   193.2761
   5  14   1    0.7559    0.1785   300.8281   301.9118
   9   4   3    1.0365    0.1778   682.0675   705.6944
   2   0   0    5.8933    0.1776     5.8921     5.8439
   3   9   4    0.9546    0.1769  1182.3653  1195.4665
  11   0   2    1.0156    0.1764   127.8500   104.6954
  12   5   3    0.8290    0.1756   468.6873   488.2358
   3  11   2    0.9461    0.1750   675.9487   698.1508
   2   2   9    0.6977    0.1749    66.0136    66.1642
  12   3   6    0.7082    0.1737    61.3666    61.6707
   7   7   4    0.9395    0.1731   581.4508   603.5530
   9   8   1    0.9482    0.1724  1301.2177  1351.4308
   3   3   6    0.9892    0.1698  1760.6838  1717.5492
   8   4   7    0.7468    0.1696    19.1555    15.5877
   9   2   4    0.9958    0.1693  1682.3549  1667.6690
  11   2   5    0.8116    0.1684    63.6841    68.8404
   7   0   7    0.8009    0.1681   257.1417   243.2761
   4   7   5    0.9462    0.1681  2667.2753  2764.0329
  12   8   1    0.7992    0.1679    61.8557    66.1119
   8   6   6    0.7831    0.1668   312.8191   305.6913
   2  12   5    0.7496    0.1657   798.3147   795.0747
   2   7   7    0.7853    0.1655    58.7152    59.7534
   5   8   4    0.9629    0.1638  1352.8224  1358.6122
   5   3   6    0.9377    0.1632   291.5030   272.6263
   0  12   2    0.9003    0.1627  1050.0159  1053.8374
   4  10   6    0.7475    0.1626   498.2394   506.5816
   2   0   8    0.7895    0.1614     3.0618     3.6901
   2   8   7    0.7582    0.1603    89.6203    95.8627
  13   1   4    0.7861    0.1601   405.0282   383.9514
   8   7   0    1.0866    0.1600     5.8361     6.1219
   7   1   5    1.0122    0.1599   633.7694   647.8211
   8   5   7    0.7324    0.1598   103.2810   105.0171
   3  12   1    0.9036    0.1590   955.0221   935.1002
  10   3   1    1.1074    0.1587    88.3612   100.2405
  13   9   3    0.6939    0.1586   125.8630   133.9498
   7  12   1    0.8131    0.1584   361.0423   356.7736
  10   7   2    0.9111    0.1574   118.3616   122.7101
   1  12   2    0.8976    0.1572   705.7854   735.2160
   5  13   3    0.7594    0.1565    51.8377    50.5736
  10   1   7    0.7191    0.1554    15.7305    12.6883
   1   1   8    0.7929    0.1551    41.6038    43.0927
   7  10   1    0.9262    0.1542   988.7728  1021.4650
   6   9   1    1.0412    0.1542     2.1303    10.4970
  12   5   2    0.8664    0.1533    96.4767   103.7401
   2  13   1    0.8494    0.1527   493.3469   495.3455
  12   1   1    0.9672    0.1516   247.5788   246.9568
   2  12   1    0.9172    0.1513   218.9389   216.0869
   9   8   3    0.8740    0.1512   177.9181   171.6841
  12   3   5    0.7618    0.1508   303.9518   294.9793
   5   0   6    0.9684    0.1502   369.8008   380.7045
   6  11   0    0.9079    0.1501  2645.9599  2700.1727
   4   0   8    0.7691    0.1482   647.9929   650.4578
   9  11   1    0.8002    0.1480   337.6555   334.1428
   6   1   6    0.9312    0.1480   794.1207   745.2384
  12   8   2    0.7810    0.1470   528.9991   523.0998
   1  10   4    0.9169    0.1454  1278.0475  1264.9258
   9   3   4    0.9769    0.1446  1839.4287  1851.1738
  15   3   3    0.7232    0.1443     2.3584     2.4796
  12   9   1    0.7670    0.1422    92.0946    93.4788
   8  10   1    0.8860    0.1404   427.4989   436.4291
   7   9   2    0.9579    0.1402   633.3636   642.7135
  12   7   4    0.7419    0.1399   145.2889   147.5838
  15   6   2    0.7068    0.1390   230.0763   234.8134
   7   9   3    0.9080    0.1389   328.0598   309.6993
  12   3   2    0.9106    0.1383    63.3963    70.4234
   8   0   7    0.7745    0.1383   177.6790   186.6541
   5   4   8    0.7290    0.1373     6.5156     7.2032
  12   1   5    0.7762    0.1349   774.4236   760.9073
  12   5   5    0.7354    0.1340   905.3777   894.2640
  10   1   6    0.7871    0.1325   467.1931   458.3751
   5   5   7    0.7947    0.1322   483.5350   494.9533
   1  13   4    0.7595    0.1315   598.0079   593.0105
   2  14   2    0.7732    0.1314   100.3937   100.0363
   6  12   4    0.7478    0.1307    21.1977    26.5397
   5   9   4    0.9081    0.1305   645.1698   638.5984
   5  11   1    0.9290    0.1292  1306.0369  1300.5880
   3   5   6    0.9332    0.1290   944.6078   978.8889
   6   7   6    0.8080    0.1288   283.9894   288.7087
   7   7   3    1.0203    0.1287   658.7735   693.9782
   5   5   6    0.8897    0.1265   856.6825   860.6992
  12   3   4    0.8161    0.1265   167.3278   171.0487
   7   8   7    0.6961    0.1257   299.3500   340.4018
   8   9   1    0.9432    0.1248   246.9837   256.4571
  10   0   2    1.1055    0.1247     9.2990    14.0099
  11   0   1    1.0567    0.1246  1560.5453  1567.7832
   4   2   3    1.6478    0.1246     4.4143     2.9847
  11   9   3    0.7600    0.1228     2.1487     1.4174
   4   0   7    0.8699    0.1227   157.6982   147.2164
   3   9   5    0.8707    0.1224     6.0187     7.5882
   8  11   2    0.8129    0.1218   143.2778   148.1627
   4   4   6    0.9417    0.1214  1294.9856  1302.1408
  15   4   2    0.7364    0.1195   377.8789   379.6635
  16   3   1    0.7183    0.1194   145.9759   140.0642
  12  11   2    0.6919    0.1184    29.7862    31.5764
   4  12   1    0.8856    0.1179     1.2012     0.8805
   7   4   7    0.7703    0.1149   566.5288   589.6797
   0   9   5    0.8930    0.1144  1335.7539  1358.5963
   2   5   7    0.8356    0.1143   374.0843   390.5976
   4  11   3    0.8802    0.1142   607.4445   595.1038
   6   6   5    0.9291    0.1142  2689.4116  2786.9310
  14   1   3    0.7808    0.1135     5.8020     5.0553
   6   0   0    1.9644    0.1123     7.1656     7.7201
   6   4   0    1.6110    0.1115    18.0443    18.3230
  10   3   6    0.7722    0.1091   513.5767   512.6159
  14   2   1    0.8256    0.1082    87.8673    85.0024
   4  10   1    1.0379    0.1078   499.4947   517.1922
  11   3   2    0.9804    0.1075   313.7747   324.4468
   3   8   5    0.9187    0.1072   681.4644   698.2501
   0   8   4    1.0550    0.1068     7.5567     6.9707
  15   0   3    0.7370    0.1064    26.8902    24.5080
  13   6   1    0.8098    0.1054   210.1889   219.8225
   2   7   5    0.9850    0.1053    55.4836    54.4324
   5   0   8    0.7547    0.1047    24.8257    26.3435
   1  15   2    0.7294    0.1037   297.1688   295.9792
   8  14   0    0.7060    0.1036   829.5338   813.6056
   8  13   0    0.7468    0.1022     4.3249     4.6346
  12   2   1    0.9566    0.1016     7.6079     9.3421
   2  14   0    0.7970    0.1006     5.1401     5.3359
   9   6   5    0.8213    0.1006    45.7250    48.1384
   7  10   2    0.8982    0.1000   494.8209   496.5753
  13   0   4    0.7880    0.0999   739.7029   694.1784
  10   4   3    0.9678    0.0998  3164.3344  3288.4453
   5   5   8    0.7156    0.0993    24.0315    26.6590
   8   7   4    0.8977    0.0992   643.2942   632.5645
   3  11   6    0.7245    0.0991   526.7035   536.9671
   8   8   1    1.0051    0.0991   472.8547   497.3595
  14   4   2    0.7819    0.0990    21.4358    20.1991
  10   1   1    1.1529    0.0979     8.2534     7.9649
  10   7   0    0.9508    0.0971  4571.6329  4601.3903
  14   2   4    0.7380    0.0963    58.4951    53.1108
  11   3   6    0.7396    0.0962   400.8160   391.0935
   8   3   5    0.9337    0.0962  1950.3417  1956.9115
   6  11   3    0.8349    0.0961     3.1657     3.3949
  10   8   4    0.7861    0.0958    22.5175    22.5639
   8   2   7    0.7673    0.0957    56.6045    48.9824
  11   3   3    0.9271    0.0956   201.0781   204.0352
  10   0   7    0.7205    0.0955   186.6368   188.8822
   6   9   3    0.9452    0.0948     2.8221     2.9572
   1   7   6    0.8839    0.0946   319.0321   304.6149
  12   7   3    0.7798    0.0943  1203.8817  1189.5342
  12   9   2    0.7509    0.0933     4.5143     2.6338
  13   1   5    0.7372    0.0932   217.5282   216.9589
   2   9   3    1.0606    0.0928     1.6898     0.9429
  11   4   5    0.7875    0.0928     7.5007     6.5191
   9   7   5    0.7943    0.0925    24.9892    24.1913
  11   8   3    0.7913    0.0924   155.4553   153.9729
   0  14   2    0.7800    0.0918   293.5847   301.7590
  10   6   6    0.7274    0.0916    14.6741    14.1733
  13   5   1    0.8338    0.0907   482.6431   497.8715
   4   4   7    0.8311    0.0905     7.7331     6.0834
   2  10   4    0.9087    0.0905   149.5359   170.6233
  12   3   1    0.9398    0.0904   120.9357   119.8022
  10   7   1    0.9404    0.0903    86.6326    72.8494
   1   2   7    0.8962    0.0902  1151.2647  1131.6131
   7   2   6    0.8872    0.0897   362.0730   341.1664
   0   1   7    0.9075    0.0892   555.9061   531.1112
   8   1   6    0.8591    0.0891    21.4935    19.4865
   5   4   6    0.9158    0.0879   414.0333   423.6830
   9   1   6    0.8228    0.0865   169.9498   161.5881
   8  11   3    0.7818    0.0864   991.4506  1021.4760
   8   2   5    0.9501    0.0861    14.0946    15.6648
   8   3   2    1.2598    0.0859   100.2136   108.0156
  12   2   0    0.9676    0.0852  1069.8207  1046.9543
  15   1   3    0.7354    0.0851   125.9642   131.7465
  14   1   2    0.8119    0.0836   675.3963   627.8753
  13   5   5    0.7020    0.0834    83.9427    78.0447
   4   1   0    2.8507    0.0830     0.3945     0.2349
   3   1   8    0.7789    0.0828    24.9563    23.8492
   8   8   5    0.7954    0.0827    36.9951    38.1280
  13   3   1    0.8730    0.0815   239.5990   236.8841
   4  15   3    0.6883    0.0805   937.4798   918.8920
   2   9   1    1.2021    0.0801     0.3796     2.9487
   4   2   7    0.8597    0.0797    56.9935    57.3258
  12  10   0    0.7402    0.0797  1381.7332  1436.2925
   2  10   2    1.0450    0.0790   187.1230   178.7909
  10   2   6    0.7814    0.0790     1.4542     1.5103
   9   9   4    0.7867    0.0785   367.9868   378.8770
   4   4   8    0.7419    0.0776  1547.1967  1595.3333
   8   3   4    1.0394    0.0774   995.7987  1002.0236
   2   6   2    1.5596    0.0766   679.9800   624.4372
   1   3   7    0.8823    0.0762   794.1987   787.7136
   9   7   3    0.9163    0.0762     4.6140     4.8807
   0  11   3    0.9223    0.0758  2222.1647  2194.1776
   4   8   1    1.2457    0.0756   524.2128   532.7224
   4   5   4    1.1900    0.0754   134.9521   137.8348
   8   3   7    0.7585    0.0752    94.6203    97.4175
  12   0   0    0.9822    0.0738  4287.3973  4418.7732
   6   7   7    0.7349    0.0737    15.9605    16.0091
   3  12   5    0.7421    0.0735    49.8436    51.0590
   2   8   0    1.3692    0.0733     5.6939     5.4808
   9  11   5    0.6816    0.0729    62.3575    56.5710
  10   4   5    0.8272    0.0729   581.0253   577.7495
   2   2   7    0.8885    0.0727   145.3202   141.4054
  14   3   2    0.7955    0.0726   597.6093   579.9835
   3  14   3    0.7389    0.0723   164.9883   161.9998
   6  10   1    0.9657    0.0721   343.3757   342.9863
  12   6   2    0.8395    0.0704   302.8608   294.1368
   7   6   5    0.8937    0.0703    71.7779    74.9910
   3  10   4    0.8955    0.0699   523.6379   523.6726
   5  11   3    0.8589    0.0697   151.3445   146.7255
  10   2   4    0.9344    0.0695    40.7705    31.2876
  14   3   1    0.8148    0.0690   352.9552   370.8918
   8   7   7    0.6979    0.0686   103.1646   107.0038
   0  16   0    0.7039    0.0679  1952.5357  1895.4686
  13   0   2    0.8720    0.0679    55.8313    48.6228
   3  15   3    0.6967    0.0674     5.5795     7.7955
   9   8   4    0.8216    0.0671   444.7279   445.2341
  12   1   0    0.9785    0.0670    22.1655    20.7855
   9   2   5    0.9016    0.0663   107.8705    99.1338
   7   8   4    0.8940    0.0660   432.5422   428.1331
  15   5   3    0.7004    0.0659    69.6159    68.0535
  16   2   3    0.6907    0.0659    16.8034    15.7820
   0   9   7    0.7362    0.0655   261.0607   286.5016
   0   1   9    0.7067    0.0648    82.8416    90.9273
  16   4   2    0.6955    0.0643   318.7301   313.7400
  14   3   5    0.6905    0.0643     5.4018     6.9857
   2   4   6    0.9800    0.0640   419.7023   413.1925
   9   5   5    0.8465    0.0639    61.2150    62.2527
   4   7   4    1.0568    0.0630   581.3573   609.5959
   9  10   1    0.8463    0.0629   190.2168   179.3321
  12  11   0    0.7088    0.0629     6.4055     7.1303
   0   8   8    0.6933    0.0626  1283.6792  1416.9351
   8   8   3    0.9179    0.0622    62.5804    59.9245
  13   0   3    0.8339    0.0621    25.4769    26.4715
   9   0   7    0.7476    0.0616   649.2950   632.3395
   7   6   6    0.8103    0.0615   149.5584   149.1636
  12   1   6    0.7197    0.0598    36.0901    33.9804
   6  10   6    0.7191    0.0593    29.6124    31.5988
   1  14   1    0.7963    0.0593   418.0224   416.3216
  10   1   3    1.0264    0.0588     8.7582     6.6063
  10   0   4    0.9476    0.0587   153.8002   182.2115
   3   1   7    0.8842    0.0587   301.3280   289.1247
  10   5   7    0.6863    0.0585    13.6424    14.4691
   9   4   4    0.9521    0.0579  2224.9376  2251.4071
   4   2   9    0.6834    0.0577    90.5069    83.3230
   6   0   7    0.8261    0.0572    36.8233    35.1963
   6   6   2    1.2486    0.0568    42.4889    26.5295
   7   1   6    0.8955    0.0564   395.8992   361.9503
  11   0   3    0.9567    0.0563   772.8203   770.0186
   4  11   6    0.7151    0.0561     5.8473     4.6561
   8   5   2    1.1499    0.0559   853.3675   821.2891
  11   6   1    0.9208    0.0556   937.0273   957.9130
  15   3   1    0.7636    0.0555   530.8826   510.1500
  14   0   1    0.8346    0.0553    24.9041    23.2906
   4   8   3    1.0902    0.0552     4.6184     1.9781
   9   1   3    1.1094    0.0544     2.9313     2.5814
  15   1   1    0.7780    0.0543   160.4822   164.8341
   3   6   6    0.8999    0.0542   462.1844   477.8862
   4   5   7    0.8115    0.0541   142.3416   147.2064
   2   9   6    0.8023    0.0541   436.1008   453.0354
  11   4   3    0.9058    0.0533   247.2725   244.2131
  10   3   7    0.7076    0.0525     7.9062     8.6795
   9  10   3    0.7923    0.0524   333.3629   331.1875
   1   0   8    0.7948    0.0517    65.7886    69.9528
   4  12   0    0.8942    0.0517  2475.3432  2545.9690
   2  13   5    0.7113    0.0514     1.2793     0.8889
   6   3   4    1.1752    0.0510     1.6325     1.2722
  14   0   3    0.7827    0.0508  1045.1697   959.5735
   9   5   4    0.9229    0.0503  1117.1165  1170.5812
   1   1   7    0.9048    0.0494  1249.5182  1163.0563
   4   1   6    0.9954    0.0493    50.8809    37.4896
  13   4   5    0.7146    0.0492    76.1690    75.5063
   6   2   0    1.8548    0.0491    41.2062    43.5692
  14   7   1    0.7409    0.0486   126.4070   127.3206
   6  11   2    0.8732    0.0485   801.0571   765.2825
   2   4   2    1.9865    0.0480    12.0157    12.2822
   0   6   4    1.2147    0.0478     3.9388     4.2569
   9   3   5    0.8875    0.0475   249.0382   257.2238
  10   8   1    0.8948    0.0473   462.3431   465.7018
   7   4   5    0.9559    0.0468   455.2134   450.5095
  10   6   3    0.9034    0.0462  1285.7442  1274.5374
  13   0   5    0.7388    0.0456     9.0072     8.1634
   2   0   7    0.8998    0.0454   298.8851   290.3533
   3  14   1    0.7821    0.0454   395.1650   395.4037
  10   0   6    0.7891    0.0454    76.0509    63.2236
  12   8   0    0.8055    0.0454   668.7815   646.5182
   9   9   2    0.8703    0.0453   314.9635   322.1559
  10  10   0    0.8143    0.0452     4.4662     4.9201
   0   2   8    0.7888    0.0451  1300.3950  1292.0145
   4  14   3    0.7289    0.0451     2.7445     2.1588
  13   6   5    0.6875    0.0443    13.1341    13.2421
  14   8   2    0.7047    0.0442    13.0402    12.2341
   1   0   7    0.9078    0.0439  1500.6968  1404.7505
   0   2   4    1.5331    0.0438     1.7245     1.1924
   7   1   7    0.7989    0.0437   435.4132   432.3941
   4   1   4    1.3908    0.0433    28.7918    45.5676
   3   2   7    0.8762    0.0431   143.6981   132.8488
  12   2   2    0.9259    0.0431   965.6941   935.7454
  10   2   2    1.0848    0.0429    41.9757    44.0242
   3   2   8    0.7734    0.0429    22.2287    22.8978
   2  13   0    0.8571    0.0428  1663.2470  1629.3181
   6   1   7    0.8238    0.0426     2.2684     1.9318
   5  14   2    0.7405    0.0423   430.1490   422.4501
  10  10   3    0.7603    0.0423  1347.8267  1359.1820
  12   0   3    0.8915    0.0419    54.1290    57.5079
   4   2   5    1.1454    0.0418     1.3250     1.2649
  14   5   3    0.7393    0.0403    16.9940    14.7316
   2  11   3    0.9112    0.0395    56.8764    64.6202
   5   1   8    0.7530    0.0395    20.0774    23.3049
   3   5   8    0.7377    0.0394    26.3548    28.0318
   8   9   6    0.7097    0.0388     1.9686     1.3394
   6   4   8    0.7141    0.0386     0.8819     0.3723
  13   2   3    0.8249    0.0385     5.3210     6.0501
   8  12   0    0.7915    0.0383   782.0875   724.4363
  12   5   4    0.7838    0.0382     7.0151     5.2215
  11   0   5    0.8202    0.0382    72.6327    68.4401
   6   9   5    0.8129    0.0382    25.1628    26.9401
   9   2   6    0.8163    0.0379   268.4006   264.4184
   2   2   2    2.5094    0.0378     2.0211     1.6077
   7   3   7    0.7833    0.0373   415.6469   418.0819
   4   4   3    1.4698    0.0373    14.8007    13.5522
   4   1   2    2.1246    0.0370    15.8593    14.9313
  11  10   3    0.7291    0.0368   176.2454   175.2271
   5   7   5    0.9199    0.0361   154.4388   170.0031
   8   9   2    0.9137    0.0360    12.3971    11.3992
   9   8   2    0.9182    0.0359   186.8616   193.6518
   8   2   1    1.3910    0.0359   597.2233   607.2885
   8   1   8    0.6994    0.0357     3.7355     3.5642
   8  11   4    0.7436    0.0354    32.0431    25.3893
  16   5   1    0.6960    0.0348    76.1469    88.0398
   2   1   9    0.7017    0.0348    36.0001    39.2697
   3  12   3    0.8387    0.0344     7.7844     6.5980
   4   3   4    1.3130    0.0342  1251.5741  1263.2740
   6   5   1    1.4421    0.0342    75.7106    87.2936
  12   1   4    0.8338    0.0341    71.7772    68.9365
   8   3   6    0.8398    0.0340   357.2777   349.0658
  10   2   0    1.1537    0.0337     6.5316     5.4575
   2   7   1    1.5080    0.0337  1540.4647  1461.6402
  12   7   0    0.8383    0.0337    20.1777    22.2056
   2   5   5    1.0902    0.0330    17.1485    16.9856
   5   9   5    0.8351    0.0330    63.0105    56.5653
   4   3   6    0.9656    0.0330   203.8075   213.9471
   2   1   1    4.0391    0.0327     5.4102     4.1854
   6   4   6    0.8868    0.0326   171.8867   166.7770
   1   8   7    0.7629    0.0325   784.5338   814.0943
   1   7   8    0.7126    0.0323     9.2286    10.6037
   3   0   7    0.8870    0.0323   502.7872   464.0261
   4   5   0    1.7895    0.0321     4.5664     4.1030
  12   6   1    0.8623    0.0321     2.9614     2.7849
   4   6   1    1.5364    0.0318   217.1069   171.3751
   6  13   1    0.7866    0.0310    49.2134    49.7017
  10   6   4    0.8459    0.0309    25.3918    33.9082
  10   4   4    0.8981    0.0307    20.0931    18.8165
   2   7   6    0.8766    0.0306   791.5913   806.4188
   5   7   6    0.8297    0.0306   138.9907   147.1693
   5   4   7    0.8131    0.0305   402.6466   397.4875
   6  12   3    0.7866    0.0305   814.0655   813.2298
   8   5   4    0.9751    0.0303    40.3829    47.0811
  10   9   2    0.8285    0.0303   316.3478   316.2901
   1  15   1    0.7441    0.0302   608.4076   607.1264
   4   8   4    0.9932    0.0300     2.4815     2.0932
  12   0   2    0.9386    0.0300   236.4735   229.7540
  14   9   1    0.6944    0.0298     1.9967     3.0105
   8   9   3    0.8701    0.0297   826.1929   767.1600
   6  13   4    0.7097    0.0294     2.9701     3.0313
   3  13   1    0.8386    0.0294   929.5209   899.8659
  13   4   2    0.8330    0.0291   472.3663   486.5324
   2   1   8    0.7875    0.0288  1305.3984  1286.0470
   8   6   5    0.8575    0.0286    12.9078    13.2641
   6   4   4    1.1329    0.0284     9.5372     8.2703
   6  11   1    0.8988    0.0283   158.0193   153.6047
  14   2   2    0.8056    0.0281     1.8463     1.2322
  14   5   1    0.7826    0.0280     3.3459     3.6656
  11   9   5    0.6860    0.0277     9.5700     7.1132
  14   8   0    0.7225    0.0271     6.7709     7.6035
  12   4   0    0.9274    0.0271  2240.2997  2209.9960
   3   0   8    0.7808    0.0271    33.2196    33.7096
  14   1   0    0.8396    0.0270   560.8155   578.8089
   7   4   8    0.6977    0.0269     5.4977     5.9870
   8  10   3    0.8246    0.0266    76.7403    73.2510
  14   5   0    0.7886    0.0261  1420.9724  1398.6141
   8   1   7    0.7727    0.0261   184.2230   177.2272
   2   6   7    0.8114    0.0261   161.0676   167.2574
   5   6   8    0.7002    0.0256     9.0290    12.4992
   7  11   3    0.8089    0.0254    57.6116    57.3797
   2  14   1    0.7909    0.0249   156.4727   158.9633
  10  11   3    0.7264    0.0249     3.0100     2.9687
   4   6   6    0.8821    0.0246  1081.4397  1147.0670
  12   1   2    0.9354    0.0245    31.7949    28.0850
   6   3   6    0.9067    0.0239   430.2208   428.2263
   5   9   6    0.7659    0.0237   300.5561   303.2645
   2   3   5    1.1824    0.0227     1.8112     0.2884
  12   4   3    0.8499    0.0226     2.1105     2.3522
   4  11   0    0.9671    0.0225     7.7400     7.9604
   2   8   6    0.8393    0.0225   166.2168   178.5216
  13   7   2    0.7667    0.0217   388.5738   395.6941
  11   6   4    0.8035    0.0216   508.1651   496.6130
   2   2   4    1.4837    0.0213  2350.4729  2123.9838
   4   6   7    0.7893    0.0210     1.1995     1.7530
   5   0   7    0.8493    0.0207    42.4705    39.6017
   3   7   6    0.8647    0.0205   481.1748   509.4090
   9   9   1    0.8957    0.0204   911.4326   947.8296
  10   4   2    1.0290    0.0204     8.7062    10.6246
   1  12   3    0.8562    0.0204   238.5118   240.9344
  11   7   5    0.7307    0.0204     0.6087     0.7836
   1  11   4    0.8590    0.0202  1283.8169  1260.6509
   6   2   6    0.9218    0.0202     8.2740     5.7341
   1  11   3    0.9195    0.0202    47.2654    40.6577
   7   3   8    0.7072    0.0198     5.0197     5.1375
   0  14   0    0.8044    0.0198  3251.5543  3016.4206
   6   2   8    0.7320    0.0198     0.4624     0.3137
  14   4   0    0.8066    0.0198    24.8206    24.1155
  12   5   6    0.6868    0.0197     4.5426     3.6853
  11   2   3    0.9432    0.0195   158.5480   169.7846
  10  12   0    0.7342    0.0194     4.0856     3.5415
   2   3   9    0.6911    0.0193     8.9534     9.6047
   7  10   4    0.8071    0.0193   349.7339   347.2843
   9   9   3    0.8324    0.0193     1.9680     1.5164
   1   4   8    0.7649    0.0192    36.0017    36.9961
   6  13   2    0.7692    0.0191   964.2457   947.9770
   4   0   9    0.6885    0.0190    14.6487    14.5941
   3   8   6    0.8288    0.0183   631.4858   654.5302
   6   2   2    1.6030    0.0183     4.5063     2.4314
   6   2   4    1.2086    0.0183   191.5437   203.5986
   1   4   7    0.8640    0.0183   722.5483   744.0520
  10   5   5    0.8078    0.0181     7.0664     7.2084
   4   6   4    1.1230    0.0179     0.8964     0.5340
  11   2   4    0.8783    0.0177   774.1251   773.4238
   5   3   7    0.8284    0.0177   534.5645   531.0336
   2   2   0    4.0713    0.0175     0.5330     0.2016
  13   4   3    0.7996    0.0171    12.6861    10.6157
   2   3   7    0.8750    0.0170    53.5014    61.0677
   4  14   1    0.7703    0.0169    14.0344    12.1327
   4   5   2    1.5603    0.0169   929.2987   830.0907
   4   7   2    1.2910    0.0169   241.6087   257.8818
   8  12   3    0.7417    0.0167     2.0067     1.7404
  14   1   1    0.8324    0.0166     3.9836     4.1352
   8  10   0    0.8947    0.0166  1183.2067  1225.9749
  12   7   2    0.8107    0.0166    98.7266   100.8046
  12   0   5    0.7780    0.0165     1.3652     2.3432
   4   4   1    1.9391    0.0165  1201.0142  1130.4084
   2  10   5    0.8354    0.0164   528.8073   531.9425
   4   6   3    1.2694    0.0161    99.5168   103.1812
   5   1   7    0.8469    0.0160   218.7919   207.0632
   1   9   5    0.8904    0.0160   370.4663   394.3191
  14   6   2    0.7468    0.0159    45.3488    49.8943
   1   3   8    0.7776    0.0155    14.4488    14.9495
   2   6   8    0.7277    0.0154     4.1649     4.6581
   8  14   1    0.7017    0.0153    16.5503    14.2436
   2   1   7    0.8969    0.0152    11.7292    15.9370
   9   8   5    0.7663    0.0152    63.3228    62.0239
  13   3   2    0.8494    0.0150   166.4043   154.9646
  10   5   1    1.0306    0.0148   161.7355   176.3970
   8   4   6    0.8239    0.0147   380.9278   378.7616
   7   2   8    0.7143    0.0145     7.9622     7.6305
   6   7   1    1.2216    0.0143    49.2226    54.1698
   6   4   7    0.7926    0.0140   199.1235   206.3371
   8   5   6    0.8048    0.0140     2.0567     2.4272
   8   7   5    0.8269    0.0138   776.6676   776.7398
  11   7   1    0.8832    0.0136   419.1135   436.5987
   4   1   7    0.8673    0.0135    42.1740    39.7550
   6   2   7    0.8173    0.0134   236.2590   232.6541
   8  10   2    0.8614    0.0133   662.8922   660.7939
   2  12   2    0.8899    0.0132   125.2044   135.1301
   4   9   6    0.7808    0.0132     4.0556     2.5962
   9   6   4    0.8906    0.0132   846.6596   878.5347
  11   1   3    0.9533    0.0125    19.5379    23.5719
   3   4   7    0.8460    0.0122   292.6366   274.9381
   2   4   8    0.7602    0.0122     1.2675     1.1984
  12   7   1    0.8312    0.0122   113.2304   117.7031
  14   2   0    0.8326    0.0121    14.7302    14.5686
   7   2   7    0.7929    0.0121   844.7103   830.9227
   0   4   4    1.3867    0.0120     3.4637     3.0223
   2  12   6    0.6984    0.0119    26.8790    28.8549
   6   6   0    1.3571    0.0119     9.7615     8.9479
   6  14   0    0.7444    0.0119     0.6431     0.5357
   0   0   8    0.7967    0.0119   977.4356   998.7609
   3  12   4    0.7920    0.0118   380.8730   368.2566
  11   0   6    0.7544    0.0117   438.0940   415.4429
   2  13   2    0.8277    0.0117   328.1895   318.9294
   3   9   6    0.7931    0.0117   286.7627   299.2325
  10   0   0    1.1787    0.0116    22.5879    20.7701
   6   5   7    0.7755    0.0114    41.6127    43.4150
   2  11   1    0.9963    0.0114   365.2040   347.3224
  12   6   5    0.7187    0.0113     0.8281     0.4574
   4  10   5    0.8113    0.0113     4.0993     4.5004
   8   9   4    0.8183    0.0111     8.6411     8.9206
   7  13   2    0.7488    0.0110   322.7667   336.6897
   3  11   4    0.8413    0.0110   414.6917   406.9797
   8   4   5    0.9120    0.0109     1.5356     1.2891
   8   5   5    0.8862    0.0108  1128.4744  1204.9066
  13   2   1    0.8864    0.0107   315.6485   309.0170
   8   2   3    1.1836    0.0105    71.1892    67.6427
  10   9   0    0.8580    0.0104  1150.0500  1162.1883
   5  10   5    0.7946    0.0104   137.2338   143.8025
   2   5   4    1.2702    0.0104     1.5529     0.9175
   4   0   3    1.7233    0.0104   580.8168   519.2860
   6   6   4    1.0331    0.0103    18.3548    35.6619
  12   2   3    0.8806    0.0102     1.2151     0.8675
   1  14   3    0.7508    0.0102    41.8327    39.4262
   6   3   3    1.3464    0.0100    12.5182    10.5221
   8   5   0    1.2330    0.0100    16.5271    14.4446
   2   0   6    1.0454    0.0099    24.8522    29.2868
  11   5   2    0.9259    0.0099   644.0202   685.5111
  13   7   3    0.7404    0.0098   342.2984   341.8641
   6   8   0    1.1443    0.0098     9.9268     8.7828
  12  10   1    0.7353    0.0097    87.0986    92.2410
  11   5   3    0.8806    0.0095     4.9330     5.2751
   7  10   5    0.7545    0.0094   113.1299   118.3657
   0  13   1    0.8584    0.0092    42.4526    41.7563
  14   6   0    0.7682    0.0091     6.4861     8.0026
  11   0   4    0.8891    0.0091   416.3409   393.5290
   1  11   5    0.7964    0.0091    80.0186    79.1539
   3   6   8    0.7209    0.0091    26.1434    29.0099
   8   0   3    1.2107    0.0090   598.9926   622.1786
   8   3   0    1.3715    0.0090    24.2655    24.6869
   3   3   7    0.8632    0.0090   304.6299   297.9314
   2   3   4    1.4233    0.0090     0.5653     0.2061
   5  13   1    0.8066    0.0088   666.2598   659.1844
  16   1   2    0.7163    0.0087     1.6354     1.1132
   2   6   4    1.1897    0.0086     2.9465     7.3070
   8   0   4    1.0817    0.0085     8.7284     9.5328
  12   4   5    0.7499    0.0085    27.7215    27.1401
   0  14   4    0.7181    0.0085     1.6160     1.5639
  12  10   3    0.6990    0.0084     1.1544     0.7002
  14   0   4    0.7444    0.0084   111.9304   113.9656
   8   7   6    0.7596    0.0082     8.3280     8.4310
   8  13   2    0.7271    0.0082     2.4766     1.8030
   6  10   5    0.7754    0.0082  1720.8311  1739.4203
   6  13   3    0.7426    0.0082     0.7990     0.5501
  10   3   3    0.9939    0.0081    70.9104    71.1648
   4  10   7    0.6884    0.0081     4.7362     4.8924
   8   6   1    1.1402    0.0080    60.1626    46.5290
  14   4   4    0.7196    0.0079    12.6177    11.9628
  11   8   2    0.8236    0.0078   297.8034   296.0572
  11   6   3    0.8524    0.0078   268.0747   267.4493
  14   0   2    0.8140    0.0078   232.3255   228.9370
   5  12   1    0.8639    0.0076   571.4944   568.2929
   6  11   5    0.7395    0.0074     1.3470     0.5017
   4   3   8    0.7534    0.0074     3.8181     3.1777
   8   4   3    1.1122    0.0073    60.3257    58.9610
   3  12   2    0.8775    0.0073    33.7399    29.8780
  16   0   3    0.6960    0.0072    29.0932    28.2825
   4  15   2    0.7093    0.0072     0.8373     0.2791
   1  10   6    0.7711    0.0072   351.3504   367.5498
   8   2   4    1.0623    0.0072     2.2227     1.9322
   3   8   8    0.6828    0.0071     4.1215     7.1959
   5  11   2    0.9008    0.0070   331.5382   315.8634
   6  12   2    0.8184    0.0069    51.4412    55.1534
   5   8   5    0.8770    0.0069   263.4675   259.1946
   6   5   4    1.0846    0.0069     0.6907     0.2505
   5   8   6    0.7979    0.0069   427.2932   445.6915
   8   7   2    1.0284    0.0069   152.6025   170.9290
   7   7   5    0.8592    0.0068   365.5263   375.1411
  10   9   5    0.7118    0.0067     0.9117     0.3702
   9  10   2    0.8248    0.0067   239.8210   229.1985
   4  15   0    0.7275    0.0067     0.6970     0.9749
   7   0   6    0.8984    0.0066    61.6149    60.1582
   2  10   0    1.1062    0.0065     1.4080     1.1440
   1  13   1    0.8561    0.0064   195.5257   190.1731
  11   4   4    0.8479    0.0064   948.2025   970.8489
  13   1   2    0.8694    0.0064   416.8700   385.0368
   6   8   6    0.7785    0.0063    17.5695    18.3559
  10   6   2    0.9525    0.0063     0.3862     2.7087
   8  11   1    0.8335    0.0063    93.2556    94.0823
  13   0   1    0.8976    0.0062   216.9648   201.8992
   4   5   6    0.9134    0.0062    12.7524    10.2837
   8   6   7    0.7160    0.0062     1.1010     1.7348
   5  12   2    0.8410    0.0061   381.4193   350.8903
   8   3   8    0.6889    0.0060     0.7540     0.3924
  11   8   1    0.8451    0.0060  1092.8626  1125.4474
   4   2   4    1.3601    0.0059     0.6782     0.3474
  11   3   5    0.8013    0.0057   118.2475   107.1438
   8   6   3    1.0174    0.0056   181.6078   191.9896
   8   0   1    1.4355    0.0056   500.4458   495.7630
  10   9   1    0.8503    0.0054     0.3876     1.0180
   5  12   3    0.8066    0.0053    20.6297    19.7323
   6   3   5    1.0284    0.0052     9.1933    14.3735
  11   6   2    0.8932    0.0052    76.7033    67.6456
   9   7   4    0.8565    0.0052   376.9461   379.9471
  12   3   3    0.8674    0.0052  1816.7041  1893.9511
   4   0   1    2.6746    0.0051  2211.6883  2131.2786
   3   7   8    0.7024    0.0051    12.0959    11.9857
   5   6   6    0.8606    0.0051   402.8022   411.5409
   2  14   4    0.7128    0.0050    12.6822    11.9148
   4   0   4    1.4015    0.0050     1.2073     0.6947
   6   7   5    0.8905    0.0049    54.5610    56.8061
   8   9   0    0.9538    0.0049    21.6409    23.3042
   7  11   2    0.8436    0.0049   204.7609   201.4388
   9   4   5    0.8688    0.0048    20.0467    18.2150
   1  12   4    0.8067    0.0047   993.0106  1000.2029
   1   8   8    0.6921    0.0047     2.5081     3.3843
   6   4   2    1.4377    0.0046    30.0248    34.3295
   4  10   4    0.8779    0.0046     0.6864     0.1414
  12   5   1    0.8915    0.0045   208.3132   210.8598
   0   3   7    0.8848    0.0045   445.6285   465.4505
  12   9   4    0.6952    0.0045     4.0683     5.6041
   6  10   0    0.9770    0.0044     8.1776     8.1245
  14   7   3    0.7038    0.0044     0.6085     0.1868
   9   0   6    0.8250    0.0043   377.9383   361.9306
   1  13   3    0.8003    0.0042   161.2790   162.0149
   6   1   3    1.4306    0.0042     6.6492     7.4340
   3  14   2    0.7650    0.0042   419.6064   420.7865
   4  12   3    0.8242    0.0041     1.3332     0.4912
   6   0   6    0.9344    0.0041     0.8709     0.5599
   4  12   2    0.8610    0.0040   461.3341   450.8646
   1   6   8    0.7319    0.0040    40.1465    47.2787
   8   4   1    1.2788    0.0039   791.0121   795.2906
  11   9   1    0.8073    0.0039   471.6497   454.3272
  10   7   5    0.7621    0.0038     0.6020     0.3975
   4   7   6    0.8489    0.0037     4.0682     4.0129
  12   9   0    0.7726    0.0037     7.6762     6.9485
   1  13   2    0.8339    0.0036   224.3801   224.8081
   4   8   5    0.8997    0.0034     8.1853     9.2521
   5   3   8    0.7399    0.0034     1.4612     1.5744
   4   9   2    1.0832    0.0034     1.6300     1.3537
  11   5   4    0.8270    0.0033  1083.8532  1038.3885
   7  11   1    0.8667    0.0032   204.9823   206.5205
  10   2   5    0.8553    0.0032   880.5875   889.2504
   8  10   5    0.7323    0.0030     0.5179     0.1154
   6   3   7    0.8068    0.0030    31.7577    33.5762
  11   7   3    0.8223    0.0029     2.5226     1.9890
   0   5   7    0.8441    0.0029   134.1023   133.3129
  12   2   5    0.7707    0.0028     7.7046     7.1802
   8   0   5    0.9640    0.0028    33.8706    36.2236
   2  15   3    0.7028    0.0027     0.1710     0.2569
   7   1   8    0.7187    0.0027     0.3932     0.2539
   6  11   4    0.7888    0.0027     2.3767     2.0006
   8  12   1    0.7855    0.0027     0.3682     0.0480
   2  11   4    0.8523    0.0026     1.2667     1.1626
  12   2   4    0.8270    0.0026     1.7381     1.3652
   4   7   8    0.6939    0.0026     0.3437     0.5295
   2   7   4    1.1118    0.0025     0.7764     0.1282
  11   3   4    0.8652    0.0025  1429.6241  1469.7697
   9   1   5    0.9104    0.0024    15.7125    14.3374
   4  10   3    0.9427    0.0024    34.0838    29.7290
   2   9   7    0.7305    0.0024    23.9850    29.3851
  10   8   6    0.6883    0.0023     0.2263     0.1000
  10   9   3    0.7955    0.0023    10.5805    11.6049
   1   7   7    0.7906    0.0023  1074.3940  1112.7874
   9   3   6    0.8057    0.0023   453.4131   459.9018
  11   5   5    0.7707    0.0023   109.8220   107.7306
   6   0   2    1.6722    0.0022   904.3674   830.0253
   2  11   5    0.7910    0.0022     0.8160     0.1976
   0  12   4    0.8086    0.0022     0.7075     0.1480
   6   0   4    1.2375    0.0022     1.8228     0.0608
   6   5   5    0.9660    0.0022    11.5694    11.9804
   2   7   3    1.2532    0.0022    46.3241    44.5633
  13   3   3    0.8140    0.0022   149.4306   152.2535
  10   4   0    1.0872    0.0022     3.3488     2.8071
   6   8   5    0.8515    0.0022  1260.1448  1241.6283
  15   0   2    0.7629    0.0022   439.1830   426.6217
   0   0   4    1.5933    0.0021     1.5966     0.2060
  14   3   3    0.7662    0.0021     0.4828     0.1986
   9  11   2    0.7819    0.0020   241.6115   245.1715
   6   8   2    1.0769    0.0020   118.6571   129.4785
   7   9   4    0.8496    0.0019   436.3954   430.7451
   2   4   4    1.3498    0.0019     0.4247     0.1468
   2   4   7    0.8571    0.0019   134.4678   133.6076
  10   7   3    0.8678    0.0019    12.9560    13.1608
   6  15   1    0.6971    0.0019    13.3668    15.6496
  12   6   0    0.8703    0.0018  1861.5116  2027.7203
   6  10   2    0.9341    0.0018     0.5464     0.9839
   7   4   6    0.8559    0.0018   572.5423   577.8069
   2   0   2    2.8031    0.0017 11818.6813 11445.7637
   6  10   4    0.8329    0.0017     1.8312     1.4172
  10   4   6    0.7598    0.0017     0.5780     0.1603
   4   8   7    0.7400    0.0017     1.7155     1.4224
   4   8   6    0.8148    0.0017   868.9102   911.3287
   2   8   2    1.2580    0.0016   301.8285   291.7261
  13   1   3    0.8316    0.0016   325.0062   303.4147
  10  10   1    0.8077    0.0016   129.0102   124.4487
   8   2   6    0.8517    0.0016   520.6724   494.1346
   4   1   8    0.7673    0.0016     0.3334     0.1024
   2   3   1    2.8355    0.0015 16816.1691 16995.6439
   2  12   3    0.8495    0.0015   958.7824   948.0778
   8   1   4    1.0768    0.0015    75.2543    92.2506
   4  14   4    0.6977    0.0014    -0.0459     0.3063
  12   0   4    0.8361    0.0014     4.4337     3.9105
   8   6   4    0.9372    0.0014     4.1502     4.0164
   4   3   7    0.8474    0.0014    66.8854    62.2945
   6   7   3    1.0739    0.0013    21.8502    25.7297
   6  10   3    0.8876    0.0013   257.2061   246.1280
   2   5   3    1.4949    0.0013   346.9996   325.1830
   7  12   3    0.7648    0.0013   157.6958   157.3622
   7   3   6    0.8737    0.0013     6.7517     7.1026
   1   8   5    0.9419    0.0013    12.4212    13.5122
  12   0   1    0.9708    0.0012     0.4993     0.3431
   4   4   5    1.0803    0.0011    12.7397    13.2060
  11   1   4    0.8864    0.0011   792.1945   779.9697
   6   0   8    0.7383    0.0010     0.3370     0.2974
   8   4   4    1.0098    0.0010     2.7207     2.5044
  13   6   3    0.7621    0.0009     0.7773     0.6055
   2  13   4    0.7548    0.0009     0.5789     0.5405
   2   9   5    0.8829    0.0009    25.3453    28.3415
  10   8   0    0.9037    0.0008     4.3108     4.0388
  14   3   0    0.8215    0.0008  1595.8328  1729.7802
   9   0   8    0.6806    0.0008     1.1229     1.1004
  12   4   1    0.9177    0.0008   306.1865   328.9909
   6   9   7    0.6894    0.0008     0.7198     0.8392
  10  11   4    0.6954    0.0008     0.5957     0.5185
   5  13   2    0.7879    0.0008   374.6878   371.6132
  12   8   5    0.6809    0.0007     0.7938     0.4590
   8  12   4    0.7089    0.0007     0.7561     0.6615
  12   4   4    0.8015    0.0007     1.1450     0.7601
   2  16   0    0.6989    0.0006     2.9714     2.7616
   3   5   7    0.8253    0.0006   614.8262   631.1529
  13   1   1    0.8948    0.0006   352.3685   350.1977
   8   0   6    0.8616    0.0005   432.8998   387.9035
  16   2   1    0.7257    0.0005     1.3287     0.4071
  10   5   4    0.8734    0.0005     0.5817     0.0317
  10   8   2    0.8694    0.0005    50.4861    53.1605
  14   0   0    0.8419    0.0005    16.4134    14.4905
   4   4   4    1.2547    0.0005     1.8293     1.4717
   7   8   5    0.8240    0.0005     1.6223     1.1502
   6   6   8    0.6870    0.0005     0.6816     0.0488
   4   5   8    0.7278    0.0004     0.7184     0.0836
  14   5   4    0.7068    0.0004     1.3202     0.7344
   0   7   7    0.7924    0.0004   454.4460   468.2849
   2   1   3    1.9678    0.0004    20.4732    19.4219
   1  10   5    0.8418    0.0004    52.1473    49.1631
   4   9   0    1.1518    0.0004     2.9816     2.3025
  10   1   4    0.9442    0.0004     0.1698     0.1011
   2  12   0    0.9268    0.0004     0.8120     0.0168
   4  13   0    0.8311    0.0004     0.5713     0.0432
  11   1   5    0.8180    0.0003     6.8323     5.3281
   6   5   3    1.2146    0.0003    14.9301    15.5664
   8   1   0    1.4609    0.0003    28.6458    28.8379
   4   9   4    0.9334    0.0003     3.3713     6.0337
   8  10   4    0.7801    0.0003     2.3116     2.1125
   4  13   1    0.8241    0.0003   296.4910   295.6566
   6   7   4    0.9809    0.0003     0.3555     0.0046
  14   1   4    0.7428    0.0003     0.6835     0.1489
   2   1   5    1.2383    0.0003   135.4087   130.6766
   1   6   7    0.8172    0.0002   775.2576   796.2309
   0  10   4    0.9197    0.0002     0.3233     0.0110
   4  12   5    0.7321    0.0002     1.4210     0.8493
  12   5   0    0.9003    0.0002    14.5587    14.8944
   0  11   5    0.7982    0.0002  1621.8243  1648.0696
   7   5   6    0.8345    0.0002   182.5849   172.6620
   2  13   3    0.7948    0.0002     5.2182     5.4167
  10   7   4    0.8165    0.0002     0.2055     0.1205
   4  13   2    0.8042    0.0002     4.8522     5.4695
  10   5   3    0.9372    0.0002     5.3964     6.7889
   3   3   8    0.7644    0.0002    23.1866    22.7393
  10   9   4    0.7554    0.0002     0.5881     0.0864
   1   5   7    0.8420    0.0002   299.6984   308.1633
   4   0   5    1.1699    0.0002     1.0436     0.0728
   5   7   8    0.6833    0.0002     1.3069     1.9027
   6   3   1    1.6790    0.0002  1199.5872  1130.1819
   6   6   6    0.8365    0.0002     7.4893     8.0788
   6   9   4    0.8799    0.0001     1.9484     1.6281
   2   2   8    0.7818    0.0001     0.6261     0.3327
   2   8   8    0.6886    0.0001     0.4154     0.0513
   4   3   2    1.8745    0.0001     1.0544     0.0270
   5   2   7    0.8398    0.0001   395.2878   360.1945
  16   3   2    0.7050    0.0001   104.3058    97.1167
   7   0   8    0.7201    0.0001     0.3508     0.5649
  12   8   4    0.7189    0.0001     0.2264     0.0468
   4  12   4    0.7798    0.0001     0.1353     0.0291
   6   1   4    1.2301    0.0001     0.8522     0.4819
   7   5   8    0.6859    0.0001     0.3515     0.4185
   4   9   5    0.8546    0.0001   918.5938   911.4427
   6   1   1    1.8517    0.0001     0.3597     0.0732
   7  10   3    0.8566    0.0001     1.4623     1.3272
   3   4   8    0.7524    0.0001    28.5176    31.2747
   5   2   8    0.7480    0.0001     0.5715     1.0240
   6   1   5    1.0645    0.0001    75.7952    81.8573
   4  11   4    0.8267    0.0001     6.0785     5.3704
   4   6   5    0.9928    0.0001     0.4603     0.0666
  14   3   4    0.7302    0.0001     0.3108     0.0536
   2   9   4    0.9707    0.0001     0.5504     0.2423
   1   2   8    0.7870    0.0000    17.5076    20.4073
   2   2   6    1.0278    0.0000    17.4988    13.5183
   4   2   1    2.4159    0.0000  1295.3527  1206.1771
   7   9   5    0.7889    0.0000   251.7229   252.8408
  10   6   0    0.9982    0.0000    16.3918    16.3061
  16   4   1    0.7083    0.0000    15.6307    16.4905
  10   3   5    0.8433    0.0000     1.1609     0.2242
  12   1   3    0.8888    0.0000  1067.6954  1003.1962
   2   1   4    1.5240    0.0000     2.3730     1.1222
   6   5   6    0.8631    0.0000   808.5340   824.6370
   2   4   0    2.5404    0.0000    16.6520    15.3872
   7  12   2    0.7939    0.0000   594.4533   591.5617
  13   4   1    0.8552    0.0000   619.4579   620.3758
  12   3   0    0.9502    0.0000    26.3025    26.8458
  13   2   2    0.8618    0.0000   760.2279   722.0747
   8   8   4    0.8577    0.0000     0.6210     0.5584
   0  13   3    0.8022    0.0000  1720.1391  1733.6387
   6  12   0    0.8468    0.0000     3.4915     3.5746
   2   6   6    0.9133    0.0000    39.5484    43.0934
  12   6   4    0.7638    0.0000     2.9076     3.3557
   9   0   5    0.9134    0.0000    16.0732    18.7080
   5  10   4    0.8568    0.0000   295.9760   287.7876
   6  12   1    0.8394    0.0000   191.4341   184.8074
  10   3   4    0.9188    0.0000     0.2829     0.0331
  12   4   2    0.8905    0.0000   423.5597   458.0203
   2   0   4    1.5381    0.0000   816.3504   719.1037
  10  11   1    0.7673    0.0000    18.2298    20.7933
  10  12   2    0.7154    0.0000     1.7646     1.0022
  10   1   5    0.8628    0.0000     0.3744     0.4726
   8  11   0    0.8407    0.0000     0.2420     0.6459
