# Supplementary material for: Refinement of anomalous dispersion correction parameters in single-crystal structure determinations
Source: IUCrJ. 2022 Jul 20;9(Pt 5):604–9. doi: 10.1107/S2052252522006844 (PMC9438505; doi:10.1107/S2052252522006844)
Supplement: Supplementary file 3 [file m-09-00604-sup3.zip › leverage_fp_20012.txt]

   0   0   2    3.1900  100.0000   344.6506   341.3205
   1   3   1    3.1224   80.5646   185.8540   164.7081
   1   1   3    2.0577   63.9711    73.4923    80.3597
   3   2   2    2.2680   58.1670   305.1996   344.3133
   4   6   0    1.5847   56.9462   614.5405   759.1016
   4   3   3    1.5677   44.7396   737.9298   863.6941
   3   1   2    2.4196   43.5545   482.6659   526.6694
   5   5   2    1.4516   43.5282   101.5800   119.1724
   1   6   2    1.6039   43.2840   252.4993   292.2511
   6   7   0    1.2459   41.9179   240.3545   229.5699
   2   5   0    2.1061   37.2743  1893.4541  2108.3364
   7   2   1    1.5654   34.8167   416.1107   495.7107
   1   4   2    2.0790   32.4253   664.6289   695.0140
   3   1   3    1.8454   32.1282   112.7877   124.8804
   2   3   2    2.2483   31.2008  1285.2146  1373.9498
   5   3   4    1.2466   29.9915   230.6779   224.9453
   4   0   0    2.9494   29.1180  5684.0351  5502.1264
   5   1   2    1.8707   28.1890   463.6646   520.3366
   5   2   1    2.0599   27.8876  1059.4189  1181.7048
   1   4   1    2.5186   27.6213  1351.7358  1423.2909
   3   3   2    2.0683   27.4162   663.5562   716.3441
   2   3   1    2.8384   26.8773 16972.6015 16556.3820
   3   4   3    1.5586   26.6989    85.0736   101.8571
   6   2   1    1.7826   24.1673   284.4184   326.3732
   6   4   3    1.2849   23.6503   697.2001   674.6485
   5   4   4    1.1964   23.5587   226.3457   212.2248
   0   1   3    2.0898   23.2713  2178.1424  2247.7465
   0   5   1    2.1258   23.0119   461.0497   494.5543
   1   0   2    3.0794   22.1344  1601.4992  1384.6148
   7   3   1    1.4950   22.0712   510.9232   572.8276
   7   5   2    1.2432   21.7317   145.9774   133.8294
   4   2   2    2.0215   21.6195  1450.6698  1563.3478
   4   8   0    1.2715   21.1476   876.0255   833.6290
   1   7   1    1.5480   20.5286   877.1756   896.6916
   3   3   3    1.6746   19.7275   137.2232   145.8663
   5   8   1    1.1887   19.6251   255.4032   248.9453
   6   0   3    1.4437   18.5976  1181.9642  1202.9298
   7   1   1    1.6127   18.5212   756.6075   860.4021
   1   2   5    1.2376   18.2389    37.4100    30.4331
   7   0   2    1.4902   17.5218   405.6751   463.3638
   6   1   8    0.7374   17.1609   138.9890   139.5492
   0   2   0    5.6367   16.7027 13571.3579 13552.0783
   2   0   5    1.2471   16.6947   778.6816   715.3798
   2   7   2    1.3968   16.6865   912.3562   900.4632
   7   5   1    1.3207   16.2639   507.0318   491.6622
   3   2   3    1.7754   15.7709   228.7278   241.0980
   5   1   1    2.1716   15.3990  1862.1012  2099.3391
   5   5   4    1.1400   15.3409   322.9823   312.4773
   3   4   2    1.8607   15.2572   905.3538   975.5121
   0   6   2    1.6189   15.1914  1334.4507  1445.7379
   0   5   3    1.5470   15.1003  1684.4678  1672.0528
   1   0   4    1.5806   15.0140  1449.9638  1425.5152
   1   8   3    1.1689   14.9043    25.7693    22.6032
   0   4   2    2.1121   14.8836  2181.0619  2222.5383
   6   0   1    1.8790   14.7495   498.1385   556.5316
   5   2   3    1.5211   14.6169   130.8818   150.0659
   4   4   0    2.0376   14.5782  3245.1198  3455.7618
   1   5   1    2.0921   14.4525  2051.3493  2140.9559
   3   7   2    1.3503   13.9914    39.6186    39.0799
   0   7   1    1.5615   13.5328   393.7307   413.8088
   9   2   2    1.1854   13.3382   145.0147   145.5858
   2   4   1    2.3623   12.4593  1009.0903  1044.0196
   2   2   3    1.8854   12.1849  3247.8901  3366.8411
   9   4   1    1.1685   12.0874   296.5075   290.5355
   0   4   0    2.8184   12.0814 20682.1554 20033.1208
   9  12   2    0.7426   11.9729    36.2033    42.3015
   2   1   0    5.2265   11.9564 12665.3883 13045.0943
   1   3   2    2.3818   11.9359  1761.6556  1728.2409
   0  10   2    1.0629   11.8432   219.5756   206.9179
   1   6   1    1.7817   11.8223  1872.4377  1933.3373
   1   1   4    1.5653   11.7293  1606.7685  1620.1378
   1   8   2    1.2814   11.5756   577.5807   563.5421
   0  12   6    0.7040   11.5410    62.6845    66.0112
   6   8   1    1.1274   11.5265    69.0774    67.0632
   4  16   0    0.6853   11.5146    94.6456    95.4212
   2   0   2    2.8059   11.5128 11772.0641 11207.4589
   1  11   6    0.7365   11.4717    21.9643    23.1939
   2   6   1    1.7237   11.3494   775.2028   788.2758
   3   8   7    0.7512   11.3226    73.8979    77.7853
   6  12   5    0.7061   11.2528   199.7360   202.9433
  12  10   2    0.7217   11.1814    89.9970    91.8385
   0   3   1    3.2379   10.7293    34.8470    32.3622
   3   7   3    1.2205   10.6676    47.9431    51.6307
   1  10   2    1.0586   10.3861    62.5138    58.4566
   6   3   0    1.7422   10.3125  2663.9781  3070.0145
   8   3   1    1.3421   10.2508   351.3474   371.5668
   8   5   1    1.2117   10.2429   204.6479   199.8933
  16   6   0    0.6864   10.0862    98.8464   100.0267
   5  13   4    0.7250    9.9214    81.5272    86.1222
  12   7   5    0.7011    9.8610   174.1005   171.7059
  12   2   6    0.7160    9.7347   116.8850   115.1173
   8   2   8    0.6961    9.5581   303.5000   302.1422
   7   0   1    1.6295    9.5081  1649.9249  1836.8711
   5   6   1    1.4323    9.4816  1538.5630  1472.7444
   3   4   5    1.1147    9.4549    32.1742    32.8780
   1   5   3    1.5339    9.4520   101.6899    86.8467
   5   2   4    1.2865    9.4419   995.2912   948.1937
   6   5   2    1.3440    9.3699  1130.4449  1111.6392
   7   3   3    1.2461    9.3526   152.4743   144.8841
   1  11   1    1.0082    9.2685   206.1518   196.5119
   4   9   7    0.7150    9.1747    16.3969    17.3189
   0   4   8    0.7674    9.1700   124.6316   134.1739
   6   5   8    0.7023    8.9474   198.4167   201.8059
   5  15   1    0.7116    8.9431    95.3045    95.4064
   4   1   1    2.6047    8.9366  1388.7602  1451.5322
   3   4   4    1.3090    8.9238  1298.4945  1278.9954
   5   7   7    0.7519    8.7883    73.7011    73.8948
  14   4   3    0.7548    8.6956   165.3220   155.7271
   8   1   1    1.4253    8.6082   421.8408   462.5553
  10   8   5    0.7380    8.4887   182.3823   191.2211
   7   6   1    1.2310    8.4429   851.8473   845.6195
   9   3   7    0.7339    8.2714   126.8520   135.2482
   2   8   3    1.1521    8.0291  1290.4104  1228.4992
   9   3   2    1.1539    7.9992   253.0843   255.0817
   1  12   6    0.7028    7.9573    60.2008    64.1105
   4   5   5    1.0393    7.9457   316.3343   317.7910
   0   2   6    1.0449    7.9436   148.0610   132.7701
   4   8   2    1.1811    7.8657   854.6494   816.6461
   3   5   4    1.2361    7.8004  1139.7171  1106.6697
   1   7   4    1.1281    7.7529   674.8134   656.6817
   3   9   2    1.1178    7.6800   320.8660   321.4819
   5   7   1    1.3022    7.5675  1296.9692  1315.6115
   6   6   1    1.3286    7.5263   426.3940   414.6371
   4   7   1    1.3800    7.4999   670.4351   655.6568
   5   0   1    2.2130    7.4618  2763.0362  3027.2820
   5   3   3    1.4563    7.4324   361.4994   359.1355
   2   1   2    2.7229    7.4165  3996.4787  3820.0282
   1   0   3    2.0929    7.3906   685.7881   649.3305
   3   7   7    0.7775    7.3474    60.6525    66.3789
   7  13   4    0.6942    7.3472   140.5328   140.7478
   1  10   1    1.1053    7.3232   631.7531   593.0003
   0   9   1    1.2291    7.2604   351.0243   350.1380
   0   6   0    1.8789    7.2263 22574.6502 22123.1677
   7   4   3    1.1960    7.1715   125.1641   113.9302
   5  12   4    0.7657    7.0889    75.9320    75.9093
   7  12   4    0.7297    7.0813   121.9687   126.5550
   7   2   4    1.1347    7.0735   549.3928   522.4250
   4  10   0    1.0530    6.9864   381.8535   360.3962
   1   5   2    1.8192    6.9659  1894.7190  1906.4955
   1   8   4    1.0518    6.9307   446.0585   433.3736
   8   2   2    1.3024    6.9224  1331.1120  1381.0658
   2   9   2    1.1438    6.8990  1004.2865   960.0673
   5   8   7    0.7280    6.8892    74.4736    78.1273
   1   2   4    1.5219    6.8794  2445.3703  2355.8909
   0   9   3    1.0793    6.8628   918.6358   837.2674
   7   3   4    1.1070    6.7815   468.7716   459.7395
   7   2   3    1.2860    6.7484   297.6924   267.3075
   0  15   3    0.7086    6.7401   105.0434    93.4676
   5   9   7    0.7035    6.6942   106.4068   115.6163
   7   7   1    1.1454    6.6641   522.0790   521.6725
  10   3   2    1.0615    6.6404   143.9716   142.6473
   1   2   3    1.9620    6.6186   749.8621   723.6040
   6   4   1    1.5634    6.5226   791.9527   823.6924
   8   4   0    1.3066    6.5169  2597.5624  2662.4544
   1   2   6    1.0408    6.3782    92.7626    89.7288
  11  10   2    0.7550    6.3179    14.9315    16.0063
   0   7   5    1.0001    6.2791   268.5431   265.0784
   0   3   5    1.2082    6.2586  1939.5769  1858.1175
   9   4   2    1.1138    6.2511   178.8032   177.5854
  14   7   0    0.7466    6.2057   189.7635   188.4092
   2   5   2    1.7576    6.1435  3364.9464  3406.7774
   1   0   5    1.2686    6.0843    33.1806    30.3043
   2   4   5    1.1405    6.0726  1582.2237  1523.6853
   5   4   3    1.3780    5.9802   169.2038   166.5236
   1   3   3    1.8284    5.9648   829.0335   792.3007
   7   8   1    1.0659    5.9231   243.2225   245.4596
   5   1   4    1.3124    5.8761  1865.8538  1735.1362
   3   1   5    1.2067    5.8750    55.8284    54.0076
   5   0   3    1.5797    5.8507   248.6079   214.6579
   5   5   1    1.5794    5.8415  2535.3135  2572.0554
  10   1   2    1.1012    5.8217   508.6304   513.8695
   8   1   3    1.2049    5.8126  1708.3898  1685.2671
   2   9   0    1.2253    5.8083  2729.4462  2627.9258
   1   1   6    1.0544    5.7859   230.6582   203.9800
   4   6   2    1.4192    5.7557  2390.6479  2265.3408
   1   9   1    1.2225    5.7543  1371.2047  1356.8432
   2  10   1    1.0910    5.6754   267.0446   252.7238
   4   5   1    1.7246    5.6541  1361.1788  1368.2893
   9   4   7    0.7233    5.6535    89.8472    92.0756
   1   6   5    1.0514    5.6456    27.3006    27.6889
   5   6   3    1.2091    5.6453    16.3754    18.6262
   9   1   2    1.2055    5.6347   565.7181   570.6949
   3   3   4    1.3755    5.6331  2172.7588  2120.6403
  10   4   1    1.0728    5.6151   202.0097   202.7534
   5   9   2    1.0453    5.5714   233.8528   217.6813
   3   9   1    1.1732    5.5673  1225.2802  1144.7404
   8  13   3    0.7052    5.5393   336.1193   339.4300
   5   2   2    1.7979    5.4780  2290.9248  2332.3748
   8   4   2    1.2091    5.4735  1287.0074  1272.3622
   3   2   4    1.4297    5.4698  2583.3645  2466.4263
   4   7   3    1.1772    5.4622  1761.4207  1733.1669
   1   3   6    1.0193    5.4597   124.4673   118.6444
   3   6   1    1.6385    5.4179  2966.7754  2984.0855
   3   6   4    1.1617    5.3495  1258.1259  1218.2210
   4   4   2    1.7172    5.3427  3270.0697  3366.1416
   2   6   3    1.3696    5.3426  3521.6050  3476.9912
   1   6   4    1.2095    5.3389  1562.7725  1541.1000
   3   6   2    1.4970    5.2770  1563.3863  1545.9862
  11   5   6    0.7160    5.2273   115.5452   119.6547
   2   0   1    4.3312    5.1977  2128.3962  2086.8101
   1   8   1    1.3667    5.1716  2052.1079  2011.2906
   5   9   1    1.0901    5.1686   683.8655   648.7781
   6   6   3    1.1448    5.1613  1378.8659  1436.9687
   2   8   1    1.3400    5.1563   808.5158   779.5869
   4   9   1    1.1346    5.1234   368.2223   353.8429
   9   2   7    0.7418    5.0672   116.8084   121.3969
  16   2   2    0.7126    5.0512   173.6279   159.9797
   7   4   4    1.0715    5.0410   463.4293   472.3025
   2   2   1    3.4344    5.0182  2337.1573  2289.7921
   0   1   1    5.5524    5.0103  2305.1777  2062.3562
   2   6   5    1.0391    4.9859   977.0922   942.6174
   7   8   2    1.0239    4.9840   243.6209   236.7448
   7   4   1    1.4107    4.9468  1969.0350  1990.3605
   1   3   5    1.2019    4.8718   263.0445   272.2008
   1   4   5    1.1568    4.8654   232.3234   202.0072
  12   9   3    0.7268    4.8191   392.1351   408.8113
   1   9   3    1.0748    4.7704    65.6433    59.7681
   3   4   1    2.1560    4.7508  4078.3337  4175.5909
   3   0   4    1.4780    4.7143  2738.8641  2558.4705
   4  14   0    0.7768    4.7083   144.6957   147.3218
  13   9   1    0.7301    4.7051   170.1100   162.8680
   2   2   5    1.2177    4.6525  2763.3125  2576.6886
   3  10   1    1.0684    4.6122   835.8037   775.6557
  10   6   5    0.7867    4.6111   187.1893   186.3986
   1   7   2    1.4271    4.5911  1689.1263  1663.3656
  13   7   1    0.7846    4.5598   100.9165   108.3815
   3   1   4    1.4655    4.5418  3099.8380  2873.9507
   3   3   1    2.4996    4.5248 13680.6007 13982.9479
   1   6   3    1.3981    4.5178   567.9583   547.3804
   9   5   1    1.1158    4.5107   832.9817   831.9549
   7   1   4    1.1524    4.4967   924.5259   931.0851
   4   1   5    1.1648    4.4884  1932.6379  1865.2718
   8   0   2    1.3386    4.4214  1955.5501  2056.1134
   3   8   2    1.2249    4.4185   836.5090   809.6443
   7   5   3    1.1397    4.4115   194.8156   204.2765
   5   1   5    1.1169    4.4011   173.5977   152.3123
   4   7   7    0.7660    4.3941    11.8117    14.2336
   0  11   1    1.0119    4.3740   112.9344   108.1498
   4   3   5    1.1181    4.3699  1747.7515  1697.1480
   4   5   3    1.3700    4.3583  3957.6736  3964.8868
   7   6   2    1.1675    4.3413   735.4794   760.9721
   9   9   6    0.6894    4.3187    45.5617    52.4050
   9   3   1    1.2150    4.2999  1315.9897  1354.3913
   1  11   2    0.9724    4.2912   280.2200   264.2314
   5  15   2    0.6987    4.2419    50.6467    52.1086
  14   8   1    0.7186    4.2371    21.1005    21.6543
   3   8   1    1.2988    4.2095  2363.3799  2284.1996
   5   3   2    1.6934    4.1887  2211.9797  2264.5077
   7   2   2    1.4407    4.0860  1645.3564  1726.8652
   3   3   5    1.1549    4.0573   200.2826   168.6733
   3   9   3    1.0408    4.0172    53.7082    67.5078
   1  14   2    0.7790    3.9555    35.3080    37.2543
   3   4   6    0.9645    3.8679   117.5188   111.6077
  10  11   2    0.7519    3.8567   163.1854   169.8577
  15   4   3    0.7136    3.8512    10.1246    10.7221
   5   6   4    1.0809    3.8507   835.2768   833.3766
   6   1   2    1.6557    3.8421  3389.0925  3563.5889
  13   8   1    0.7576    3.8392    80.0821    83.2221
   5   3   5    1.0754    3.8308    74.3324    59.2195
   9   0   1    1.2840    3.8161  1299.5347  1338.8888
   1   2   9    0.7021    3.8133    93.3891    94.1769
   8   3   3    1.1534    3.8074  1907.3915  1777.4459
   3   5   1    1.8701    3.7679  3948.4034  4032.3039
   7   0   4    1.1585    3.7536   935.9717   957.3744
   0   4   6    0.9949    3.7432   379.1071   365.9799
  11   2   6    0.7484    3.6945    38.1625    38.9102
  10   5   0    1.0453    3.6891   167.2379   168.8518
   1   0   6    1.0590    3.6864   508.5211   465.5052
   7   1   2    1.4773    3.6719  1982.9629  2058.8223
   5   6   2    1.3349    3.6456  2005.7679  1821.3191
   3   9   7    0.7244    3.5934   135.4109   141.8841
  10  11   0    0.7737    3.5807   250.2636   259.8225
   0   1   5    1.2679    3.5625  3251.2694  3123.7724
   9   0   2    1.2125    3.5563   764.6979   817.2993
   7   3   2    1.3852    3.5532  1994.5874  2008.6530
  14   9   0    0.6992    3.5398   306.4300   330.3183
   3  10   7    0.6975    3.4940   166.0774   170.9590
   6  11   6    0.6909    3.4927   191.9986   207.4256
   1   3   4    1.4570    3.4697  3553.1845  3421.4189
   6  14   3    0.7033    3.4663   297.9314   304.1708
   0  13   5    0.7172    3.4526   272.3413   269.4954
  10  12   3    0.6946    3.4404   427.6611   429.9573
   5   7   2    1.2277    3.4121  1159.9217  1164.2755
  14   6   3    0.7231    3.3765   422.8061   427.1270
   9   5   7    0.7102    3.3657   237.7125   242.8394
   8  11   5    0.7025    3.3215   423.0160   424.2417
  12   0   6    0.7219    3.3089   243.0747   252.6593
   3   6   3    1.3256    3.3030   522.2914   540.9400
   1   9   2    1.1603    3.2880  1095.2197  1067.8841
  10   4   7    0.6987    3.2863    24.4444    25.4042
   0   8   2    1.2890    3.2746  2838.8211  2863.0219
   3   7   1    1.4513    3.2493  3295.3404  3241.0152
   9   9   5    0.7385    3.2457     8.4163    10.1298
   6   2   5    1.0516    3.2194  1218.8694  1255.0315
  10   3   0    1.1256    3.2128  1905.3987  1867.0846
   0   3   3    1.8508    3.2115 17969.3940 17444.3565
  13   4   4    0.7596    3.2101   165.3584   153.3474
   8   0   8    0.7015    3.1917   611.6973   603.5083
   2   3   0    3.1693    3.1822 14193.7091 14100.3699
   3   5   2    1.6675    3.1455  2958.9081  2862.0477
   8  14   2    0.6900    3.1370   181.5556   187.4096
   5   7   3    1.1277    3.1258   315.3382   310.6457
   4   6   8    0.7124    3.1238   455.8343   475.4651
  10   2   1    1.1363    3.1157   523.0735   528.5314
   8   6   0    1.1601    3.1041  2634.1140  2574.5507
  10   2   7    0.7154    3.0987    38.4710    38.9795
   8   7   1    1.0721    3.0966   301.2466   303.2934
  13   3   4    0.7719    3.0943    95.6038    96.9601
   2  11   0    1.0097    3.0702  1251.7064  1172.0414
   1   5   4    1.2942    3.0595  2891.8455  2839.6595
   3   0   1    3.3477    3.0344  4908.4803  4955.1292
   1  15   3    0.7073    3.0334    17.4307    16.8996
   8   6   2    1.0902    2.9831  1170.6789  1220.6811
   5  14   4    0.6876    2.9654   227.9522   224.4067
   2   7   8    0.7095    2.9485   502.3711   534.0762
  15   1   4    0.7040    2.9438   320.7160   292.6310
   4   2   0    2.6133    2.9433  7080.3473  7517.4354
  15   3   2    0.7483    2.9211   141.9306   139.5750
   3   5   3    1.4396    2.9162   970.2433   923.6327
   0  16   2    0.6880    2.9036   101.2050   107.0816
   9   2   1    1.2519    2.8970  1802.5616  1800.3887
  11   3   1    1.0181    2.8843   382.4171   372.8223
   9  13   2    0.7053    2.8549    53.0973    50.8610
  11  11   2    0.7217    2.7982   146.6193   143.3708
   3   0   9    0.6976    2.7880   174.2076   181.8298
   1   2   1    3.9769    2.7731  5076.3622  4786.9244
  11   7   2    0.8596    2.7555    32.8179    32.8468
   3   7   4    1.0889    2.7389  1714.5972  1667.9459
   0   7   3    1.2839    2.7374  4187.6823  4177.5798
  11   9   4    0.7255    2.7040   341.2990   344.5004
   3   1   9    0.6963    2.6910   124.8569   125.7819
   5  10   6    0.7350    2.6608   115.8922   122.7040
   2   1   6    1.0420    2.6397   959.1832   909.0246
   5   0   4    1.3214    2.6226  2826.2013  2596.6930
   5   6   7    0.7746    2.6224   112.9898   115.7793
  14   8   3    0.6847    2.6162   419.2981   424.1874
   3   2   9    0.6924    2.6147   187.1112   189.1847
   6   1   0    1.9370    2.5798  6560.3055  6907.3743
   5   8   2    1.1312    2.5740  1053.1980  1050.7229
  11   4   6    0.7294    2.5307    41.4084    40.9611
   2   4   3    1.6314    2.5215  6177.0387  6078.9149
  10   0   1    1.1601    2.5120   654.6956   683.2249
  11   1   6    0.7534    2.5092   100.2163   103.6039
   0   0   6    1.0633    2.5066   722.7991   635.5176
   1   2   2    2.7024    2.5058  4224.9450  3913.4191
   0  12   0    0.9394    2.4985   459.9424   400.0051
  13   3   5    0.7256    2.4826    11.8836    10.8206
   9   1   1    1.2758    2.4763  2140.9971  2232.3173
   1   4   4    1.3786    2.4735  3807.3139  3674.4936
   1  16   2    0.6868    2.4678    38.2849    36.4325
   5   4   2    1.5737    2.4620  2981.3951  3019.3661
   3   0   2    2.4774    2.4459 10935.3324 11065.5530
  16   1   3    0.6953    2.4262   394.6638   364.4796
   4  11   5    0.7712    2.4194   283.5365   281.3717
   9   6   1    1.0601    2.4155   761.0833   804.5573
   4   1   9    0.6880    2.4133    49.7891    50.8671
   9   0   4    1.0127    2.3713   503.4896   529.2752
  13   5   4    0.7445    2.3698   153.8064   142.7058
   1   9   4    0.9817    2.3565   678.7710   658.9777
  11  12   1    0.7024    2.3488   191.5270   187.6853
  13   6   4    0.7273    2.3327   288.9902   270.3722
   9   2   3    1.0946    2.3270   287.0143   263.7359
   7   8   6    0.7581    2.2845    70.1112    69.5089
   1   7   3    1.2763    2.2458   681.0619   672.4460
  11   8   5    0.7094    2.2448    45.1302    47.5663
   7  14   1    0.7219    2.2426   239.3282   230.2651
   7   5   4    1.0304    2.2420   667.5916   702.0745
   5   5   3    1.2938    2.2322   972.9221  1005.1637
   9   1   4    1.0086    2.2312   535.4081   553.0526
  13   8   4    0.6883    2.2026   253.3199   252.1382
   7   3   6    0.8746    2.1959    25.8437    25.9328
   7   2   5    1.0011    2.1827    47.2976    38.3563
   8   2   0    1.4267    2.1776  5179.9216  5458.0703
   5   4   1    1.7406    2.1402  4431.2528  4493.2621
  10  10   5    0.6869    2.1352    94.1099    98.5546
   5  12   5    0.7204    2.1293    16.0809    15.0777
   4  13   5    0.6969    2.1156   433.9112   447.1146
   3  10   2    1.0261    2.1120   830.3757   801.5739
  14   2   3    0.7760    2.1009   450.6318   443.3616
   5   1   3    1.5644    2.0877  1697.0810  1609.3220
   7  14   2    0.7084    2.0735    83.9893    82.0972
  11   1   1    1.0530    2.0602   963.4349   955.6396
   9   3   3    1.0697    2.0563    55.0694    50.5591
   9   5   2    1.0679    2.0423  1109.6330  1093.5889
   6   9   0    1.0564    2.0420  1971.2096  2011.2075
   5   2   5    1.1008    2.0414   206.5269   226.9482
   0   6   8    0.7341    2.0322   505.1091   539.4989
   3   2   5    1.1865    2.0291   632.0298   621.2301
   7   4   2    1.3174    2.0204  2037.8555  2050.3426
   3   0   5    1.2137    2.0201   647.9456   606.1558
   5   5   5    1.0048    2.0115    59.4929    59.1982
   3   2   6    1.0098    2.0101   759.4777   733.1390
   1  14   4    0.7175    2.0086   223.9678   221.9326
   3  15   2    0.7192    2.0004    83.6782    82.9500
  15   5   2    0.7233    1.9957   158.9289   165.2695
   2  11   2    0.9627    1.9804   718.2976   716.9412
   5   7   4    1.0215    1.9779  1050.0139  1082.4515
   7   7   6    0.7852    1.9642   112.2761   109.4483
  14   6   1    0.7634    1.9410    41.2331    39.3690
  13   2   4    0.7812    1.9385   273.1081   255.3376
   5   9   3    0.9815    1.9235   407.4870   391.7614
   1   7   5    0.9965    1.9233   201.9120   194.5781
   7   8   3    0.9637    1.9192    20.1476    18.1824
   3  15   1    0.7333    1.9122   153.5424   152.4772
   2   3   6    1.0081    1.9086  1058.6405  1031.9588
   1   5   5    1.1056    1.9069   584.6683   569.5283
  11   8   4    0.7525    1.9027   190.7320   186.5992
   8   8   6    0.7356    1.9005   256.9200   259.0248
  15   7   1    0.7024    1.8998   145.5173   148.1636
   2  11   6    0.7322    1.8964   267.5053   279.7029
  10   2   3    1.0148    1.8928   867.4136   870.9595
   7  10   6    0.7030    1.8831   121.3591   127.9651
   5  14   3    0.7174    1.8812     5.7682     6.5563
   2   2   9    0.6984    1.8510    52.5941    53.2555
   5   8   3    1.0516    1.8484   173.5878   209.6492
  15   2   3    0.7314    1.8457    22.4007    21.7895
   7   0   3    1.3209    1.8347   368.8383   378.6987
   7   9   1    0.9931    1.8239   390.4847   423.3759
  10   1   0    1.1734    1.8199  2701.1215  2688.4633
   7   3   5    0.9820    1.8068    51.8353    68.1591
   5   3   6    0.9387    1.8047   241.8960   225.5793
   1  12   1    0.9266    1.7996   411.7546   404.9687
  15   2   4    0.6999    1.7920   111.9980   101.2540
   3   8   4    1.0199    1.7874  1413.9238  1445.4772
  13   5   3    0.7828    1.7714    23.3582    24.3471
   8   8   2    0.9705    1.7622   580.1749   603.6716
  12   4   6    0.6993    1.7610   194.7614   180.3788
   8   5   3    1.0674    1.7545  2057.1356  2088.7753
  11   3   7    0.6829    1.7528   131.7022   119.0014
   6   2   3    1.3986    1.7497  5719.6701  5631.6490
   1  16   1    0.6991    1.7486   257.8825   251.9155
   3   3   9    0.6859    1.7437   233.9465   245.5278
   7  11   4    0.7676    1.7372   249.1038   249.5533
   3  16   1    0.6895    1.7277   204.0169   204.3048
   3   0   6    1.0265    1.7270   701.7727   642.9272
   3  10   6    0.7590    1.7196    64.9398    64.7419
   1   1   5    1.2606    1.7192   889.8410   831.4975
   7  11   5    0.7220    1.7109    21.3559    22.2747
  10   7   6    0.7092    1.6896   318.8267   312.6158
   8   7   3    0.9683    1.6776   735.7404   763.7507
  16   4   2    0.6961    1.6734   271.8252   259.9327
   5   0   7    0.8502    1.6642    49.7788    47.0928
   2  10   7    0.7037    1.6601    76.4006    83.9128
   7   1   3    1.3119    1.6593  1070.2315  1080.6007
  15   0   1    0.7806    1.6180   128.0077   119.6770
  13  10   1    0.7026    1.6139   182.6829   181.8962
   2   5   6    0.9492    1.5922   583.9838   582.6006
   9  10   5    0.7101    1.5921    11.9539    10.6950
   6   8   7    0.7132    1.5872    73.5102    77.5934
   4   3   1    2.1804    1.5845  2996.1596  3082.0862
  13   9   2    0.7161    1.5790   118.7463   110.6575
   8   0   0    1.4747    1.5703  5744.8182  5951.6470
   3  10   3    0.9656    1.5601   233.7120   213.4550
  13   7   4    0.7084    1.5598   194.2880   193.6308
   9   5   3    1.0001    1.5570    87.2335    72.9297
   8   1   2    1.3292    1.5551    17.6430    18.6285
   3   6   5    1.0195    1.5537   284.3816   279.2320
  11   2   2    1.0004    1.5425   195.6878   184.2675
   1  10   7    0.7075    1.5365   291.5557   320.1203
   4   0   6    1.0003    1.5241  1175.8543  1174.9536
  11  12   2    0.6900    1.5184    19.0501    23.0723
  10   5   2    0.9933    1.5093   713.8075   737.9329
   7  12   5    0.6902    1.5022    38.2609    37.9474
   5   1   6    0.9659    1.4963   583.7193   541.8063
   1   6   6    0.9226    1.4944   207.7284   206.1657
   4  13   3    0.7748    1.4938   329.7093   320.3472
   3   5   5    1.0687    1.4913    10.1212     9.6666
  11   4   5    0.7882    1.4838     8.9766     8.3587
   1   8   5    0.9428    1.4785    27.8918    30.1144
   1   4   6    0.9913    1.4717   591.7446   582.3005
   6   9   2    1.0029    1.4622  1164.5104  1198.0951
  10   6   1    0.9871    1.4571   298.4866   311.5314
  11  11   3    0.6997    1.4420    26.0042    27.4882
   9  13   1    0.7186    1.4408   277.8983   269.7366
   3  12   6    0.6930    1.4389    88.2748    87.2055
   3   1   6    1.0222    1.4356   633.1811   654.1156
   1   8   6    0.8466    1.4345    36.5295    37.0043
   7   6   4    0.9861    1.4188   471.8006   510.2444
   9   6   7    0.6952    1.4150   201.3351   197.8661
   9   7   2    0.9686    1.4125    42.2390    39.4155
   0  10   6    0.7735    1.4089   235.9920   255.3080
   5  10   1    1.0045    1.3910  1194.5354  1231.8179
   4   9   3    1.0136    1.3858  2191.2181  2316.1009
  10   0   5    0.8662    1.3817    94.7079    87.1936
   4  10   2    1.0000    1.3748  1516.7636  1519.1335
   0   6   6    0.9254    1.3619   268.3398   252.6987
   4   1   3    1.7051    1.3548  7323.5690  7318.5137
  15   2   1    0.7732    1.3545   298.2296   283.4775
  11  10   1    0.7713    1.3507   222.6050   215.7307
   7   0   5    1.0173    1.3375    99.7452    87.5388
   2   8   5    0.9339    1.3218  1068.2023  1102.0768
  11   4   1    0.9902    1.3153   414.3214   426.1670
  11   1   2    1.0125    1.3127   209.5955   208.8914
  11  10   4    0.6986    1.3083   274.3053   283.0329
   9   5   6    0.7754    1.2978    92.9691    93.5539
   7   9   6    0.7305    1.2966   167.5960   166.1123
   1   4   3    1.6803    1.2950  2188.4537  2053.8455
  11   6   6    0.7006    1.2948    97.7509    97.9806
   7   6   7    0.7374    1.2930   280.5254   278.3866
   2  12   1    0.9181    1.2679   184.7560   183.4924
  10   5   6    0.7454    1.2662   232.6515   231.6709
  13   8   2    0.7420    1.2646   174.1267   176.5268
   3   8   3    1.1255    1.2641   529.1382   502.3834
   9   6   6    0.7560    1.2614   155.8886   158.0140
   2  15   0    0.7455    1.2584   604.4289   583.7515
   6   6   7    0.7568    1.2505    54.1161    56.8306
  11   2   1    1.0395    1.2505  1366.4715  1374.3440
  14   2   5    0.6978    1.2450   443.1124   435.8550
   9   6   2    1.0188    1.2419   275.4040   323.5766
   2  10   3    0.9821    1.2308  2105.1197  2103.8921
   3   6   7    0.8028    1.2265   202.0003   216.3014
   6   7   2    1.1605    1.2093  3257.5397  3278.6453
   2  16   1    0.6954    1.2036    72.6031    70.9917
  13   5   2    0.8140    1.1929    65.1522    58.5190
  15   1   2    0.7619    1.1912   272.0708   258.2122
   2   4   9    0.6828    1.1905    46.4025    45.0860
  14   7   2    0.7270    1.1887   362.9023   358.9069
   1  10   3    0.9925    1.1871   337.9792   335.7061
   9  11   3    0.7548    1.1700    56.4655    57.4386
   5   4   5    1.0427    1.1631   201.4908   226.0713
   5   9   4    0.9091    1.1411   543.1992   536.5170
   5   6   5    0.9636    1.1397   217.5415   216.9079
  10  12   1    0.7301    1.1229    59.2747    61.6153
   1   9   7    0.7355    1.1209   374.1645   400.9545
   4   2   8    0.7628    1.1096   528.9332   520.2549
   2  15   2    0.7260    1.1077   314.6640   308.8126
   3  14   4    0.7071    1.0926   303.4538   301.5155
   7   9   2    0.9589    1.0855   546.5642   554.7101
  13   2   5    0.7333    1.0842    14.3590    15.3070
  15   6   1    0.7209    1.0811   144.1948   164.8115
  15   6   3    0.6866    1.0806    14.5690    19.3112
   6   4   5    1.0006    1.0797  1969.0100  2069.6989
   9  12   3    0.7187    1.0709    43.9624    46.5945
   8  13   1    0.7424    1.0554    74.0376    78.8879
   4  11   1    0.9571    1.0548   392.8203   383.9180
  12  11   1    0.7051    1.0531    65.8168    60.9194
   4  15   1    0.7236    1.0469    43.3438    45.2503
   1   1   9    0.7062    1.0463   221.9862   231.2810
   6   3   8    0.7251    1.0428   819.0564   835.6516
  11   6   5    0.7523    1.0391    44.6594    41.7125
   3  11   1    0.9800    1.0389  1483.6534  1460.3828
   3   9   4    0.9556    1.0337   999.6470  1029.8861
   7   8   7    0.6968    1.0183   271.4744   280.9384
  14   2   1    0.8264    1.0045    70.8994    70.6823
  10   0   3    1.0316    0.9990  1827.2159  1800.3476
   8   1   5    0.9614    0.9918   983.1077   973.4129
   6  14   1    0.7401    0.9882    57.8552    58.4311
   5  11   4    0.8098    0.9788    83.1614    87.9648
   6   1   6    0.9321    0.9722   665.2420   622.2196
   8   9   5    0.7644    0.9697   517.9431   541.4658
   4  15   3    0.6890    0.9695   782.2296   783.2402
   4   3   0    2.3201    0.9645     2.7872     1.6107
   2   3   8    0.7734    0.9506   517.4284   517.4353
  11   9   2    0.7893    0.9475   146.9627   144.6732
   9   1   7    0.7467    0.9311   448.5702   433.6943
   4   0   8    0.7698    0.9293   506.2945   527.9283
   7   8   5    0.8248    0.9269     7.7612     8.1527
   5   0   5    1.1224    0.9266   803.1919   783.7592
   3  13   5    0.7056    0.9260    22.1099    23.9845
   5   0   6    0.9694    0.9214   310.5946   321.6602
  14   2   4    0.7387    0.9209    59.2208    51.6216
   9   8   6    0.7125    0.9189   169.2951   175.6133
   2   7   0    1.5536    0.9103  8185.6075  8164.9451
   9   4   6    0.7925    0.9101   118.1259   117.8093
   7   7   7    0.7177    0.8995   266.2820   275.4674
  12   9   1    0.7678    0.8994    78.3373    77.7806
   6   8   3    1.0084    0.8977  2994.7079  3101.0535
   7   9   3    0.9089    0.8923   294.4947   275.3558
   6  15   0    0.7020    0.8829   472.7320   464.0922
  12   3   4    0.8169    0.8811   162.8343   166.4389
   2   8   7    0.7589    0.8809    78.0054    79.9436
   5  10   2    0.9691    0.8803   928.5502   957.9788
   9   7   1    1.0040    0.8773  1388.5627  1432.0201
   2   0   3    2.0006    0.8743  8586.0162  8435.2690
  10   8   4    0.7869    0.8724    24.1059    22.4025
  11   0   1    1.0577    0.8712  1377.9132  1361.0734
  11  11   1    0.7360    0.8701   192.0215   194.5924
   9   4   3    1.0375    0.8681   619.5958   643.5905
  15   0   4    0.7054    0.8542   289.4753   255.5524
   9  11   4    0.7203    0.8535   476.7215   472.5003
  12   7   4    0.7426    0.8530   142.5959   142.9815
  12   2   0    0.9685    0.8396   888.0740   868.9474
   5   2   6    0.9554    0.8370   709.9898   715.2582
   4  13   4    0.7376    0.8269    95.1585   100.1292
   3  11   2    0.9470    0.8223   589.1165   609.8845
   0  12   2    0.9012    0.8057   900.6064   914.9629
   7  13   1    0.7655    0.8006   178.6149   173.8838
   5   8   4    0.9639    0.7996  1140.6512  1175.5411
   9   0   3    1.1159    0.7974  1285.2651  1296.9845
   4   2   6    0.9849    0.7937  1703.1595  1682.8184
   8   9   1    0.9442    0.7934   211.3137   218.5209
   6   9   6    0.7494    0.7882   354.7981   362.6897
   9   1   3    1.1105    0.7867    15.1379    15.9754
   5  11   5    0.7568    0.7833    41.6891    44.8934
  11   0   2    1.0166    0.7833    95.6575    86.4672
   3  10   4    0.8964    0.7785   431.5720   438.7616
  11   5   1    0.9575    0.7780   720.9602   754.5021
  10  10   2    0.7897    0.7727    11.5075    12.0656
   9   2   4    0.9968    0.7667  1453.6881  1438.6200
  10   8   3    0.8324    0.7650   263.6262   257.3359
   0   2   2    2.7762    0.7640 11645.1069 10699.9595
   7   1   5    1.0132    0.7627   572.5407   588.1282
   9   6   3    0.9594    0.7616   445.4583   470.4421
   5   4   6    0.9167    0.7611   344.8851   358.4928
   7   7   4    0.9404    0.7602   471.7378   501.4989
   9  12   1    0.7582    0.7577   174.0095   178.0082
   9   2   5    0.9025    0.7526    92.5952    83.0021
   1   9   6    0.8087    0.7495   102.0352   111.4477
   9   7   5    0.7951    0.7487    19.7651    20.2770
  12   2   1    0.9575    0.7467     7.8651    10.0442
   3  13   4    0.7480    0.7446   352.4736   344.6711
  12   3   6    0.7089    0.7395    64.5964    63.5606
   2   0   0    5.8988    0.7320     5.9254     5.5710
   2  14   3    0.7470    0.7240   596.2392   586.1828
  16   3   1    0.7189    0.7214   121.5002   115.8382
  15   5   1    0.7376    0.7173   177.8723   158.4466
   7  13   3    0.7249    0.7156    34.2114    38.1633
   3   3   6    0.9902    0.7155  1557.5176  1537.5502
  15   2   2    0.7567    0.7094   137.7623   131.2912
   2  12   4    0.8020    0.7069   169.2329   171.0202
   2   5   8    0.7458    0.7065   733.0666   786.6280
   7   5   5    0.9273    0.7054   122.6751   130.5739
  12   8   3    0.7539    0.7005    15.4817    14.5610
   7   7   3    1.0213    0.6920   594.8105   636.4363
   4   4   6    0.9427    0.6920  1094.4626  1113.8928
   9   8   3    0.8748    0.6919   157.6806   148.0170
   2   2   6    1.0289    0.6813    17.2393    13.1748
  15   4   1    0.7523    0.6754   468.9175   461.7323
   6  10   1    0.9667    0.6751   294.6644   294.7144
  12   5   2    0.8672    0.6679   104.6041   107.8173
   3  11   3    0.8988    0.6677   127.9952   137.1876
   9   8   1    0.9491    0.6634  1174.0359  1194.7683
   4  11   3    0.8811    0.6630   495.8905   494.4290
   1  12   2    0.8986    0.6622   624.3343   641.0274
   7   0   7    0.8017    0.6606   206.0464   196.2021
   7   7   2    1.0938    0.6595  2389.0636  2445.5664
   9  10   4    0.7534    0.6564   519.7172   526.0830
   3  12   1    0.9045    0.6547   815.4618   806.8050
   1   7   6    0.8849    0.6485   251.3718   254.7213
   5  11   3    0.8598    0.6480   128.8734   125.5455
   3   1   1    3.2092    0.6457  6290.9431  6299.9233
   8  12   2    0.7690    0.6435   322.8300   333.2435
   7   5   7    0.7554    0.6425   194.2897   199.7862
   2   8   4    1.0395    0.6419   407.7419   405.4279
  14   5   2    0.7662    0.6399   394.2831   392.8907
  12   3   5    0.7626    0.6390   255.6032   243.6208
   6   5   0    1.4819    0.6386 14814.0967 14969.5989
   0   9   5    0.8939    0.6323  1104.6096  1146.6025
   9  12   4    0.6887    0.6287   646.0332   591.6020
  15   3   3    0.7239    0.6149     3.2026     3.7487
  16   0   2    0.7184    0.6118   432.4935   438.3586
  13   1   4    0.7868    0.6085   337.1455   318.5707
  12   5   3    0.8298    0.6048   400.7404   401.1766
   3  14   3    0.7396    0.6015   147.3192   141.4581
  11   4   2    0.9563    0.5997    20.9607    21.9937
  13   6   1    0.8106    0.5982   176.9530   181.0288
   0  15   1    0.7464    0.5948   174.7186   169.5360
   8   4   7    0.7475    0.5930    20.3134    16.0294
  15   0   3    0.7377    0.5923    22.2602    20.5117
   2   0   9    0.7038    0.5922    78.4504    78.2554
   7  10   3    0.8575    0.5893     7.2326     7.9283
   2  10   2    1.0461    0.5876   186.3015   176.3889
   8   2   3    1.1848    0.5864    65.7466    63.6252
   7  10   2    0.8991    0.5828   440.0081   427.4651
   1  10   4    0.9178    0.5783  1092.0241  1092.1573
   7   1   6    0.8964    0.5740   327.5495   304.0567
  14   4   1    0.8010    0.5735   109.0136   111.7211
   9   3   4    0.9778    0.5717  1601.3116  1635.1123
   7   8   4    0.8949    0.5700   355.1959   356.1723
   3   5   6    0.9342    0.5638   830.6794   855.4518
  12   1   5    0.7769    0.5632   629.6147   629.0657
   0   1   7    0.9085    0.5615   478.3507   462.3988
   8   5   7    0.7332    0.5588    86.7380    86.1960
   5   4   8    0.7297    0.5577     6.3259     7.2830
   9   9   3    0.8332    0.5564     7.8336     7.4416
  13   6   2    0.7916    0.5553   178.9968   175.7840
  11   7   4    0.7790    0.5459   386.8956   389.2403
   0   8   0    1.4092    0.5450  8425.6089  7869.9429
   2   2   2    2.5119    0.5409     1.9682     1.6645
  11   3   2    0.9813    0.5402   258.4316   267.9589
   5   3   1    1.9069    0.5379  6528.7919  6673.9122
  10   4   5    0.8280    0.5371   474.6921   477.2497
   1  13   5    0.7159    0.5320    55.5071    55.8284
  13   0   2    0.8729    0.5317    48.3666    45.2839
   6   0   7    0.8269    0.5268    32.5611    31.7690
   5  11   6    0.7043    0.5221   171.0438   169.5685
  12   8   1    0.7999    0.5134    63.2331    68.0574
   5   5   6    0.8906    0.5129   729.8004   755.8487
  12   1   1    0.9681    0.5098   204.5697   208.4915
  11   3   6    0.7403    0.5087   337.4287   331.1743
   0   5   5    1.1105    0.5062  6116.7926  6133.9636
   1  15   2    0.7301    0.5043   259.7433   254.9005
   8   6   6    0.7839    0.5017   254.4454   250.2948
   1  12   5    0.7550    0.5014    68.9881    73.7167
   3   1   7    0.8851    0.5001   250.1685   238.0797
   5  11   1    0.9300    0.4988  1136.1379  1136.1685
  10   1   6    0.7879    0.4987   372.7448   376.5937
  13   4   3    0.8003    0.4967    11.1870     9.5395
  10   2   4    0.9353    0.4943    37.9067    30.3586
   6  13   0    0.7934    0.4932   407.7462   394.2732
   4   0   2    2.1656    0.4861  7215.4288  7244.0496
  11   7   3    0.8231    0.4860     4.0990     5.1306
   3   6   6    0.9008    0.4859   388.7386   405.8902
  11   2   5    0.8124    0.4819    49.2321    56.7903
   8   8   0    1.0188    0.4809  3262.6650  3467.7189
   2   0   7    0.9007    0.4738   247.4681   246.9830
   9   9   4    0.7875    0.4700   299.5137   316.5633
   2  12   5    0.7504    0.4673   664.4550   666.2601
   4   1   6    0.9964    0.4672    50.0435    34.7076
   9   7   6    0.7348    0.4651   174.2925   177.8708
  15   1   1    0.7787    0.4651   133.9764   135.0115
   6   3   6    0.9076    0.4549   354.8087   353.7540
   4   7   5    0.9471    0.4465  2321.7247  2403.4225
   6  12   4    0.7485    0.4449    20.5456    26.2126
   3   0   3    1.8706    0.4441  3455.4594  3194.3968
   4   4   7    0.8320    0.4420     7.0247     5.9277
  13   3   1    0.8738    0.4418   195.6138   195.0086
   2   5   7    0.8364    0.4380   368.5640   380.1364
  10   1   7    0.7198    0.4371    15.0439    12.7426
   9  10   3    0.7931    0.4363   303.0220   299.5625
  13   5   1    0.8346    0.4314   404.2899   415.6467
   3  13   3    0.7868    0.4263    13.6230    13.5372
   1   3   7    0.8832    0.4243   672.1748   664.2547
   4  10   6    0.7482    0.4203   411.8969   422.6996
   4  14   2    0.7548    0.4165   442.9425   427.4104
  15   6   2    0.7074    0.4128   204.1878   199.3030
  12   1   0    0.9794    0.4114    16.8311    16.9745
   9  11   5    0.6823    0.4099    45.6589    46.6435
  12   6   3    0.8061    0.4059     9.1098     9.2492
   9  11   1    0.8010    0.4016   286.5674   275.7175
   7  10   1    0.9271    0.4007   852.8943   879.6658
   4   1   4    1.3922    0.3932    28.3081    43.8900
   7   4   7    0.7711    0.3928   491.4752   490.3466
   0  14   2    0.7808    0.3846   254.0945   253.5191
   5   7   5    0.9208    0.3823   132.8058   145.5902
  12   5   5    0.7361    0.3811   781.7514   749.7330
   2   2   7    0.8894    0.3810   120.8205   118.8700
   4  10   3    0.9437    0.3769    35.8167    30.8165
  10   3   6    0.7730    0.3764   420.9172   420.9638
  11   9   5    0.6867    0.3753     7.2993     6.6374
  13   5   5    0.7027    0.3729    70.1963    65.5171
  10  10   4    0.7258    0.3717    57.2428    54.2723
   6   8   4    0.9304    0.3705    22.5041    27.7723
   6   3   2    1.5290    0.3690  6799.3927  6862.3460
   5   5   8    0.7164    0.3680    24.8596    25.4771
   1   0   9    0.7076    0.3677   218.9808   219.2360
   6   2   0    1.8566    0.3669    36.2117    39.8726
   3  12   5    0.7429    0.3666    41.5607    41.6029
   5   0   2    1.8970    0.3631  5650.4111  5876.2715
  11   7   5    0.7314    0.3604     5.0225     6.0638
   5  14   1    0.7567    0.3595   259.8472   252.6398
   3  11   5    0.7830    0.3592    54.0988    52.6791
  10   3   7    0.7083    0.3577     5.9652     7.7130
   8   8   5    0.7962    0.3567    34.9199    34.8296
   8   3   2    1.2610    0.3506    96.9022   104.9440
  12   6   2    0.8403    0.3502   240.5469   240.8143
   6   7   6    0.8088    0.3433   242.5465   238.8283
   0   8   6    0.8488    0.3403   143.3691   140.4044
   6  14   2    0.7256    0.3396    16.9733    18.1878
   1   2   7    0.8971    0.3379   976.8212   970.1793
  11   4   3    0.9067    0.3348   212.1189   213.7935
  14   7   1    0.7416    0.3344   123.3618   121.8282
   7   4   5    0.9569    0.3327   401.3386   395.9572
   6   9   5    0.8137    0.3327    22.4966    24.8235
   7   6   3    1.0806    0.3309    10.5650     9.7458
  12   3   2    0.9115    0.3309    66.4354    75.2558
   2   8   6    0.8401    0.3263   166.1834   175.3187
   8   8   1    1.0061    0.3221   451.8377   492.8457
   8   3   5    0.9346    0.3206  1629.5685  1673.2890
   0  11   3    0.9232    0.3195  1921.3749  1897.6286
  12   1   4    0.8346    0.3190    66.0243    66.5915
  14   3   1    0.8155    0.3174   334.5224   360.3833
  12   3   1    0.9407    0.3162    98.3657    99.6775
   6  11   0    0.9088    0.3154  2293.4375  2364.4207
  10   3   1    1.1085    0.3143    90.1572   103.6230
   3   8   5    0.9196    0.3124   608.2360   633.9065
   8   2   7    0.7681    0.3118    55.5243    48.2412
   4   1   2    2.1267    0.3114    16.7429    15.6601
  11   5   3    0.8814    0.3113     5.1843     6.8514
   8   4   3    1.1133    0.3110    55.1219    54.2547
   4   2   7    0.8606    0.3089    57.1463    55.1663
   8   2   5    0.9511    0.3065    12.4973    13.7257
  11   8   3    0.7920    0.3057   135.8517   133.0261
  12   8   0    0.8063    0.3014   552.4753   534.2025
   8   1   6    0.8600    0.3000    22.1527    20.5216
   3  15   3    0.6974    0.2992     6.4763     8.0126
  10   8   1    0.8956    0.2992   394.2429   407.3560
   3  12   3    0.8395    0.2987     9.4474     8.6920
   9   5   4    0.9238    0.2964   957.8264  1017.1416
   8   3   7    0.7593    0.2963    80.0938    80.5004
  10   0   0    1.1798    0.2951    19.7543    17.8098
   8   0   7    0.7753    0.2918   173.3635   178.7584
   5  13   3    0.7602    0.2898    45.0474    41.5753
   0   1   9    0.7075    0.2890    75.4320    72.9555
   4   4   8    0.7426    0.2869  1294.8126  1340.0426
   7  12   1    0.8139    0.2854   305.2592   297.7954
   6   6   5    0.9300    0.2847  2275.1516  2430.4148
   0  16   0    0.7046    0.2843  1701.8451  1666.2790
   6  11   2    0.8740    0.2816   684.5395   647.4193
  10   7   1    0.9413    0.2764    91.9352    74.8090
  10   6   3    0.9043    0.2731  1071.7718  1072.2541
  12   0   3    0.8924    0.2719    69.9010    62.1706
  13   1   5    0.7380    0.2717   194.4622   188.0871
   9   7   3    0.9172    0.2708    17.2824    18.1427
  14   0   3    0.7834    0.2702   869.8118   806.5232
   3   9   5    0.8716    0.2685    19.1853    20.7646
  13   0   4    0.7888    0.2656   610.9467   581.7814
  13   0   5    0.7395    0.2650     9.4803     7.4266
   8   9   3    0.8710    0.2646   671.3140   637.3975
  12   1   6    0.7204    0.2619    34.0307    30.8922
   2   5   1    1.9999    0.2606    18.1148    18.4501
   8   7   4    0.8986    0.2603   623.9213   620.1512
  11   0   3    0.9576    0.2594   707.2174   705.3029
   8   2   1    1.3923    0.2571   581.8859   596.2355
  10   2   6    0.7822    0.2562     2.1429     2.2275
  13   9   3    0.6946    0.2548   109.9408   116.9016
   6  10   6    0.7198    0.2534    26.1749    29.6853
   1  11   3    0.9204    0.2523    40.8920    33.5866
   6   4   0    1.6126    0.2522    15.0501    15.8782
   3   2   1    2.8783    0.2522  9264.7300  9180.7861
  10   4   3    0.9688    0.2512  2760.3008  2878.6772
  14   3   2    0.7962    0.2509   495.2292   488.6418
   4   1   7    0.8682    0.2484    37.2393    35.3952
  10  10   3    0.7611    0.2467  1103.7523  1157.8715
   0   8   8    0.6941    0.2466  1126.7453  1200.9287
   5   0   8    0.7555    0.2413    25.0038    25.8437
   3  11   6    0.7252    0.2404   456.0830   463.7156
  12   0   0    0.9831    0.2365  3752.1097  3910.6086
   1   5   8    0.7503    0.2329    45.6901    49.5464
  12   8   2    0.7817    0.2301   423.1284   438.6811
   7  13   2    0.7495    0.2298   277.7335   286.0342
   2   7   6    0.8775    0.2296   649.4316   676.3741
   8   6   5    0.8583    0.2287    11.4773    12.2293
   1   0   7    0.9087    0.2281  1256.6213  1218.2355
   7   2   6    0.8881    0.2252   303.9860   288.3750
   8   7   7    0.6986    0.2246    84.4685    89.2648
  12   7   3    0.7806    0.2225  1023.2771  1008.3001
  10   2   0    1.1547    0.2213     5.5963     4.6838
   9   4   4    0.9531    0.2204  1915.5649  1976.7048
   9   9   2    0.8712    0.2197   267.0616   271.1479
   4   0   1    2.6772    0.2189  2257.8879  2115.9611
   3  12   2    0.8784    0.2189    36.6922    34.0189
   8   8   3    0.9188    0.2177    59.1208    55.9208
   1   1   8    0.7937    0.2171    41.0234    42.6668
   8  10   3    0.8254    0.2165    71.0850    68.1793
   7   6   6    0.8112    0.2157   127.5860   124.0338
   3   7   6    0.8656    0.2144   409.4995   434.7270
   4   1   0    2.8534    0.2144     0.3331     0.2721
   5  12   1    0.8648    0.2130   491.0977   484.5982
  11   6   1    0.9217    0.2126   798.5898   816.9248
   4   6   1    1.5379    0.2119   216.5206   171.1758
  12   7   1    0.8320    0.2118    95.7799    98.5264
  11   1   5    0.8188    0.2108     6.7282     6.2820
  14   1   3    0.7815    0.2044     4.6605     3.9476
   2   0   8    0.7903    0.2044     3.6958     3.2171
  14   5   0    0.7894    0.2039  1217.9153  1185.8564
   2  13   1    0.8503    0.2038   503.6380   494.8513
   5   1   8    0.7538    0.2025    17.2758    21.8459
   1   9   5    0.8913    0.2007   323.5176   350.6620
   1  15   1    0.7449    0.2003   529.0618   520.8116
   4   5   4    1.1912    0.2002   132.3641   137.8054
  14   6   2    0.7475    0.1998    40.0989    45.1591
   6   4   6    0.8877    0.1984   160.5275   159.2252
   2   1   3    1.9698    0.1970    19.4349    18.5668
  13   2   3    0.8257    0.1962     5.1785     6.7164
  12   2   2    0.9267    0.1959   822.3396   792.7862
   6   9   1    1.0423    0.1954     2.8393    10.3034
   4   6   6    0.8830    0.1952   906.9682   981.8757
   1   1   7    0.9058    0.1945  1052.5925   991.9494
  11   3   3    0.9280    0.1943   177.8372   180.8288
   7   6   5    0.8946    0.1940    61.0110    61.1054
   6   5   1    1.4435    0.1930    76.0339    88.6219
  10   6   6    0.7281    0.1925    12.1483    12.5747
   8   3   6    0.8406    0.1919   342.8295   334.8783
  13   4   5    0.7153    0.1897    65.6920    63.9260
  10   5   7    0.6870    0.1894    17.1250    14.8895
   9   1   6    0.8236    0.1890   142.5292   132.3905
   2   3   7    0.8759    0.1871    54.8998    60.7547
   2   6   0    1.7903    0.1869     1.4417     1.2813
   8  11   3    0.7825    0.1818   860.2822   863.6042
  12   7   0    0.8391    0.1800    18.0297    18.8633
   6   7   1    1.2228    0.1792    49.2128    54.7642
   5  11   2    0.9017    0.1780   279.3208   266.8140
   2   1   9    0.7024    0.1753    33.0080    36.9512
   8   5   2    1.1510    0.1751   826.0278   804.8523
   2   4   2    1.9885    0.1732    11.1291    11.7083
   1  13   4    0.7603    0.1726   506.2617   504.0216
   3   8   6    0.8297    0.1692   543.1004   571.2146
  11   7   1    0.8841    0.1689   351.0884   366.2534
  14   1   2    0.8126    0.1672   556.7593   529.9172
  14   4   2    0.7827    0.1669    19.3213    17.4096
  12   3   0    0.9511    0.1661    25.2080    23.0986
   1   3   8    0.7784    0.1657    14.4830    15.2261
  11   5   2    0.9267    0.1652   562.5760   592.8002
   3  13   1    0.8395    0.1645   799.9374   783.6776
   9   9   1    0.8966    0.1639   770.3884   810.8518
  11   0   5    0.8210    0.1635    60.6587    55.6450
  10   1   1    1.1540    0.1620     7.7352     6.9706
  14   0   1    0.8354    0.1616    22.6603    21.9179
   1   5   6    0.9586    0.1609    34.6600    31.1459
  10   0   7    0.7213    0.1600   154.8566   157.8884
   0  10   0    1.1273    0.1592  8820.5126  8365.9943
   8   6   1    1.1413    0.1578    62.7491    48.9866
  13   6   5    0.6882    0.1570    11.9666    11.0002
   3  14   2    0.7658    0.1564   366.9182   363.1235
  11   2   3    0.9441    0.1563   133.0515   146.0512
   9   8   2    0.9191    0.1562   158.9699   160.9535
  14   3   5    0.6912    0.1551     5.6928     5.5604
   2   9   6    0.8031    0.1548   353.0261   373.9379
   2  15   1    0.7405    0.1531    99.8374   104.7733
  10   0   6    0.7898    0.1527    63.7464    57.8779
   4  14   1    0.7711    0.1514    12.9160    11.2940
  13   6   3    0.7628    0.1504     4.5658     4.5848
   9   6   4    0.8915    0.1487   709.2884   739.9827
   6  10   3    0.8885    0.1484   220.3791   216.8228
   5   9   5    0.8359    0.1476    53.4163    46.5522
   5   5   7    0.7955    0.1475   403.5300   411.8857
   6   2   4    1.2098    0.1465   192.9407   200.4533
  12   1   2    0.9363    0.1464    29.0355    25.5540
   5   8   5    0.8779    0.1448   228.5488   227.1762
   1  10   6    0.7719    0.1426   296.6821   312.7680
   8   3   4    1.0405    0.1421   986.2483   989.3059
   3  14   1    0.7829    0.1420   332.1081   332.0376
  13   0   3    0.8347    0.1404    33.4135    40.8571
   1   4   7    0.8649    0.1401   603.9035   628.3419
  12   7   2    0.8115    0.1391    94.1573    94.4760
  15   1   3    0.7361    0.1390   120.1256   113.6028
  12  11   2    0.6925    0.1382    30.7112    34.0882
  12   5   4    0.7846    0.1381     6.1812     4.8913
   1  14   1    0.7971    0.1371   365.3220   351.5585
   6  12   2    0.8192    0.1366    49.9398    53.3904
   2   2   0    4.0753    0.1356     0.6469     0.2734
   7   3   8    0.7080    0.1347     4.2311     5.1531
   4   9   6    0.7816    0.1343     3.4561     2.1270
  12   9   2    0.7516    0.1318     3.4882     2.2390
   8   5   4    0.9761    0.1310    40.4850    46.8115
   8  10   2    0.8623    0.1306   568.7190   559.2372
  10   0   2    1.1065    0.1299    11.0350    16.0243
   4   5   0    1.7912    0.1295     5.1746     3.6176
   9   3   5    0.8884    0.1292   211.5617   220.3423
   4   0   7    0.8708    0.1278   156.7440   144.1835
  14   1   0    0.8403    0.1278   419.3419   472.5742
   2  10   6    0.7670    0.1274   148.8231   152.1351
   7   7   5    0.8601    0.1273   329.2789   337.0581
   4  12   0    0.8951    0.1257  2154.6273  2224.8286
   9   8   4    0.8224    0.1255   369.6895   366.7112
   4  12   2    0.8618    0.1251   388.4823   374.0856
   2  14   1    0.7917    0.1250   137.8871   134.6914
  14   2   0    0.8334    0.1237    12.1418    11.9962
   7  11   3    0.8097    0.1235    47.7818    46.9917
   5  12   2    0.8419    0.1220   314.2786   297.2311
   8  14   0    0.7067    0.1211   649.2793   684.7624
   9   7   4    0.8573    0.1208   310.9501   316.2194
   4   2   3    1.6495    0.1208     5.9388     3.8490
   1  12   3    0.8571    0.1184   214.3308   215.6905
   6  12   3    0.7874    0.1183   669.4944   682.4733
  15   3   1    0.7643    0.1176   434.7288   438.5435
   5   6   6    0.8615    0.1173   342.3908   349.3319
   2  13   0    0.8580    0.1173  1404.8391  1393.2349
   6   2   2    1.6046    0.1158     5.1932     3.3656
   4   5   6    0.9143    0.1150    11.7659     9.0478
   1   0   8    0.7957    0.1113    66.0652    66.9124
  15   4   2    0.7371    0.1112   337.1108   328.3962
  12   4   3    0.8508    0.1110     1.6161     2.0429
  14   8   0    0.7232    0.1108     5.2387     6.1488
  12  10   0    0.7410    0.1107  1166.9237  1229.6496
  14   6   0    0.7689    0.1100     7.2656     6.8302
   4   9   4    0.9344    0.1094     3.2067     5.9323
   6   4   4    1.1340    0.1079     9.1845     8.1686
  13   8   3    0.7182    0.1075    13.2459    12.6431
  10   9   2    0.8293    0.1069   271.8869   261.0350
   3   0   7    0.8879    0.1067   413.9583   382.9725
   8   7   0    1.0876    0.1066     5.3351     5.2933
   4   8   1    1.2470    0.1063   520.1558   539.0914
   4  13   1    0.8250    0.1060   258.5159   254.4578
   8  12   0    0.7923    0.1049   606.2493   601.5530
   7  10   5    0.7553    0.1049    97.6173    99.4461
  11   9   3    0.7608    0.1042     8.9724     7.3152
   9   0   7    0.7483    0.1034   544.1925   537.3290
   1   1   2    2.9705    0.1020  6613.6102  6058.8773
   5   6   8    0.7010    0.1006    10.9815    12.4272
  14   4   0    0.8074    0.0997    22.5055    21.0324
  10   4   2    1.0300    0.0992     9.9449    12.1179
  12   0   2    0.9395    0.0992   198.4940   190.1047
   2   7   7    0.7861    0.0991    57.9622    58.0334
   2   7   5    0.9860    0.0984    56.4183    54.8111
   0   9   7    0.7370    0.0983   231.5510   247.9709
   8   0   3    1.2118    0.0950   585.0270   599.9559
   6   6   2    1.2498    0.0950    44.1825    28.0506
   1   8   7    0.7637    0.0950   661.4376   693.1344
   8  14   1    0.7024    0.0943    18.3845    14.3368
  11  10   3    0.7298    0.0932   162.0704   154.3362
   4   2   5    1.1466    0.0924     1.7755     1.5676
   0   3   7    0.8857    0.0916   389.3458   403.5967
   6   7   7    0.7356    0.0916    14.6337    14.9195
  16   2   3    0.6914    0.0914    13.8857    12.9560
   4  12   1    0.8865    0.0906     1.4024     0.9114
  10   6   2    0.9535    0.0898     0.8737     3.6166
   8  10   0    0.8956    0.0898   988.5606  1030.4865
  10   6   0    0.9991    0.0882    14.4029    14.0630
   3   7   5    0.9693    0.0871     9.4167     8.8191
   3   9   6    0.7939    0.0856   239.3160   249.6981
   4  11   0    0.9681    0.0855     7.1511     7.4247
  10   4   0    1.0883    0.0843     2.9469     2.4641
  13   1   2    0.8703    0.0842   354.2534   329.0851
  11   1   3    0.9542    0.0834    33.3687    38.5239
   8   9   6    0.7104    0.0830     2.5806     1.7153
   4   2   9    0.6842    0.0808    87.9150    78.7932
   3   3   8    0.7652    0.0802    22.7748    21.6282
   8   5   0    1.2342    0.0794    15.5053    13.1954
   8   9   0    0.9547    0.0780    20.0229    20.6069
  12   4   0    0.9283    0.0774  1884.3792  1894.8436
  10   1   3    1.0274    0.0759     7.7960     5.6932
   1   4   8    0.7657    0.0757    33.5389    34.6236
   2  12   3    0.8504    0.0754   798.3995   795.6019
  12  11   0    0.7095    0.0750     6.5038     6.0427
   4   7   0    1.4135    0.0736     2.1150     2.0085
   9   8   5    0.7670    0.0733    53.2948    51.0226
   4   6   3    1.2707    0.0730    99.4308   105.1104
   6   0   5    1.0704    0.0721  7151.4653  6831.7514
  10   5   5    0.8086    0.0714     6.4134     5.9283
   1  11   4    0.8599    0.0705  1092.0102  1095.8603
   4   9   0    1.1529    0.0704     2.7399     2.5981
  16   5   1    0.6966    0.0701    62.9925    73.0776
   5   7   6    0.8306    0.0700   119.3304   121.6724
  10   3   3    0.9948    0.0699    67.1795    65.2907
   5  10   3    0.9176    0.0698    45.5882    39.2678
   2   3   3    1.7659    0.0696    19.3164    17.4784
   4   3   6    0.9666    0.0682   206.7723   213.9725
   5  14   2    0.7412    0.0682   361.3498   361.1461
   3   2   7    0.8771    0.0668   120.3430   114.3460
   6   5   7    0.7763    0.0661    40.8796    42.6136
   2   1   8    0.7884    0.0658  1071.5554  1069.9043
   6   1   3    1.4320    0.0657     6.0634     6.3022
   6   4   8    0.7148    0.0650     0.9916     0.3793
   6   0   0    1.9663    0.0650     5.7869     6.2029
   8  10   1    0.8869    0.0650   430.0616   437.9530
  11   2   4    0.8791    0.0642   648.8651   660.3769
   2  14   2    0.7740    0.0641   102.5361    98.1682
   9   6   5    0.8222    0.0638    36.6704    39.6901
   0   2   8    0.7896    0.0632  1082.4011  1081.0695
   6  11   3    0.8357    0.0632     3.8040     4.2001
   5   2   7    0.8407    0.0627   325.6675   295.6047
  11   4   4    0.8487    0.0620   827.9042   839.1452
   8   0   6    0.8625    0.0609   351.8333   317.6333
  10   2   2    1.0858    0.0608    39.0948    41.0588
   3  11   4    0.8422    0.0599   340.0365   336.7248
   8   6   3    1.0184    0.0591   168.9786   182.1268
  10  11   3    0.7271    0.0575     2.0031     2.5059
  10   5   3    0.9381    0.0569     4.9699     5.8706
  14   0   2    0.8147    0.0568   224.0531   216.2818
   7   3   7    0.7841    0.0561   342.1598   344.8296
   6   2   6    0.9227    0.0557     7.6319     4.9283
  10  11   1    0.7681    0.0551    15.6850    19.7453
  11   6   3    0.8532    0.0545   238.8312   236.5515
   0  13   1    0.8593    0.0541    37.1479    37.3820
   8   7   5    0.8277    0.0541   660.5444   644.4793
   2   4   6    0.9810    0.0540   410.4513   403.8848
   3  13   2    0.8185    0.0528   158.3081   151.4305
   8   5   5    0.8871    0.0517   964.5760  1011.7405
   1   5   7    0.8428    0.0515   247.9950   249.9849
   5  13   2    0.7887    0.0512   322.6834   320.7976
   4  13   2    0.8050    0.0511     2.9968     4.7511
   2   4   8    0.7609    0.0509     0.7296     0.9419
   4   7   4    1.0579    0.0501   570.2356   599.1376
  10   8   2    0.8703    0.0492    47.4358    49.6992
   8   4   6    0.8247    0.0491   311.7078   309.1138
  15   5   3    0.7011    0.0491    57.9069    57.8593
   6   0   2    1.6738    0.0490   899.2581   834.8172
  13   0   1    0.8985    0.0489   178.3417   165.5347
  11   1   4    0.8872    0.0486   674.7368   651.2248
   1  14   3    0.7515    0.0476    33.5114    32.8132
   4   8   5    0.9007    0.0474     8.8079     9.7028
   2   6   6    0.9142    0.0471    39.3634    42.8700
   4   0   4    1.4030    0.0470     1.2722     0.9630
   8   6   7    0.7167    0.0469     0.9603     1.4962
   1  13   2    0.8347    0.0461   195.6576   187.3182
   4  11   6    0.7158    0.0449     5.1506     4.9286
   4  11   2    0.9264    0.0444    66.8907    73.6442
   4   2   1    2.4183    0.0441  1284.3681  1207.6993
  11   0   4    0.8900    0.0440   343.8345   325.7893
   8  12   3    0.7425    0.0435     1.2364     1.4672
   7   0   6    0.8993    0.0434    54.6004    53.9907
   4   9   5    0.8554    0.0433   752.6386   762.0862
   0   7   7    0.7932    0.0416   393.6348   406.7607
   5   8   6    0.7987    0.0416   370.6589   379.4208
  10   7   0    0.9517    0.0411  3973.1986  4089.8263
  14   5   3    0.7400    0.0397    12.9045    12.1051
  12   2   3    0.8814    0.0396     2.1898     2.1984
   7  10   4    0.8079    0.0393   285.9173   288.0613
  13   4   2    0.8338    0.0392   403.8340   411.1563
   0   8   4    1.0560    0.0391     6.6366     6.2095
   2   3   5    1.1837    0.0391     1.5200     0.1722
  13   7   2    0.7674    0.0386   330.8225   342.4784
   5  12   3    0.8075    0.0376    17.4740    16.7609
   4   9   2    1.0843    0.0375     1.6446     1.6918
   4   6   7    0.7901    0.0374     1.1253     1.7723
   7   9   5    0.7897    0.0373   219.0875   224.0485
   3   1   8    0.7797    0.0371    24.1247    22.7209
   6   9   3    0.9461    0.0370     2.5909     2.3865
  10   7   2    0.9120    0.0368   108.0818   109.3531
   6   5   3    1.2158    0.0366    16.6005    17.5208
   2   5   3    1.4964    0.0366   340.1997   320.4161
   3   0   8    0.7816    0.0359    33.6069    33.9681
  11   3   4    0.8660    0.0347  1247.2766  1272.5993
   4   8   3    1.0913    0.0347     4.9888     2.5040
   4  10   5    0.8122    0.0346     3.1829     3.7534
   6   6   6    0.8373    0.0344     7.1290     7.2017
   9   0   5    0.9143    0.0344    12.9792    16.0870
   2   9   7    0.7313    0.0343    23.5353    28.7332
   7   4   6    0.8567    0.0342   492.4474   500.5439
   2  11   3    0.9121    0.0342    56.5036    62.9152
   6   2   8    0.7327    0.0341     0.1087     0.3077
   0   0   8    0.7975    0.0340   801.7748   830.1956
  16   0   3    0.6967    0.0339    22.0546    24.5373
   1   6   7    0.8181    0.0327   653.7054   675.8862
   5   4   7    0.8140    0.0324   334.7274   327.8445
   6   3   3    1.3477    0.0318    14.8986    12.4148
   6   1   7    0.8247    0.0311     1.8618     1.6995
   3   5   8    0.7385    0.0309    25.0012    26.3989
   6   1   4    1.2313    0.0307     0.7959     0.4823
   2  14   4    0.7135    0.0297    11.5570    11.3413
   8   7   2    1.0294    0.0295   152.9812   174.5223
  10  10   0    0.8151    0.0294     5.5348     3.9287
  11   8   2    0.8244    0.0292   249.9387   253.2830
  10   9   1    0.8511    0.0285     0.3261     1.4637
  14   8   2    0.7053    0.0284    13.6679    10.9857
   7   1   7    0.7997    0.0281   359.1784   358.3623
  10  12   0    0.7349    0.0277     2.1570     2.9762
  14   0   4    0.7451    0.0276   104.0059   110.6483
   2   1   1    4.0431    0.0275     5.8955     4.3812
   8  11   4    0.7443    0.0270    31.4534    24.7708
  14   9   1    0.6950    0.0265     1.9253     2.6437
   2  11   1    0.9973    0.0262   362.9693   343.0349
   2   4   7    0.8580    0.0262   111.8144   111.7776
  14   2   2    0.8064    0.0260     0.9956     1.1031
  12   5   6    0.6875    0.0256     3.7178     4.6293
   1   7   8    0.7134    0.0256     8.4595    10.7796
   2   4   4    1.3512    0.0252     0.2219     0.1513
  12   6   1    0.8631    0.0252     2.4310     2.5379
   2  10   5    0.8363    0.0252   438.9891   440.8851
   5  10   4    0.8576    0.0251   241.4827   238.5563
   8  11   2    0.8137    0.0247   142.6323   144.1429
  12   6   5    0.7194    0.0247     0.5423     0.5497
  13   3   3    0.8148    0.0244   128.6846   130.6262
   2  13   2    0.8285    0.0243   275.4126   266.4549
   2   9   1    1.2033    0.0239     0.2786     3.1564
   8   5   6    0.8056    0.0239     1.8770     2.1353
   3   5   7    0.8261    0.0238   515.7401   532.7121
  11   9   1    0.8081    0.0234   399.1354   384.5122
  11   3   5    0.8021    0.0224   101.3751    90.3863
   8   2   6    0.8526    0.0223   423.0048   407.5259
   4  11   4    0.8276    0.0221     6.3154     5.0853
   4   4   3    1.4713    0.0221    15.3502    14.7136
  11   8   1    0.8459    0.0217   961.4782   975.1054
   7   4   8    0.6984    0.0216     4.2173     5.8294
   9  10   2    0.8256    0.0215   198.6267   191.2740
   4   0   9    0.6892    0.0213    12.5368    13.9490
   2  12   6    0.6991    0.0212    27.2111    29.2155
   4   7   6    0.8497    0.0212     4.7814     4.3789
   2   6   7    0.8122    0.0208   139.3074   140.8568
  10   4   4    0.8989    0.0204    20.7911    19.0898
   4  10   1    1.0390    0.0204   494.4977   512.7874
   0   2   4    1.5347    0.0203     1.0679     0.9342
   6   5   6    0.8639    0.0203   669.9251   692.6759
   6   0   6    0.9353    0.0202     0.3846     0.9249
   5   3   8    0.7407    0.0199     1.3382     1.4031
   6   3   5    1.0294    0.0199     8.1665    13.1123
   9   1   5    0.9113    0.0199    14.4842    13.7609
   9  11   2    0.7827    0.0197   199.8619   206.7188
   6   5   4    1.0856    0.0196     0.9111     0.2548
   6  10   0    0.9780    0.0192     7.3596     6.7930
   6  13   1    0.7874    0.0191    50.0934    50.7148
   6   8   5    0.8524    0.0190  1020.9130  1048.1346
   8   7   6    0.7603    0.0189     5.9022     7.3549
   2  10   0    1.1073    0.0187     0.9405     1.0776
  13   2   1    0.8873    0.0184   264.0844   254.8507
   6  10   4    0.8337    0.0179     2.4727     1.4609
   6   8   6    0.7793    0.0179    17.7752    19.4960
   0   6   4    1.2159    0.0173     4.1088     4.1763
   2   9   3    1.0617    0.0172     2.0764     1.0250
   9   2   6    0.8171    0.0172   226.4455   218.9556
   4   5   7    0.8123    0.0171   119.8865   122.9380
  14   3   3    0.7669    0.0170     1.3928     0.7287
  10   2   5    0.8562    0.0167   733.5382   739.0629
  13   2   2    0.8626    0.0166   644.6749   621.8677
   5   2   8    0.7488    0.0162     0.6074     1.1283
   7   2   7    0.7937    0.0162   728.5683   701.6714
   6  11   1    0.8997    0.0161   161.7837   154.5409
   2   6   4    1.1909    0.0159     2.8482     7.0817
   4   4   1    1.9410    0.0158  1183.3065  1120.4350
  11   5   5    0.7715    0.0155    94.8509    92.0104
   6   3   1    1.6806    0.0151  1190.2549  1131.3041
  11   0   6    0.7551    0.0150   382.4894   353.3818
   8   3   8    0.6896    0.0144     0.8080     0.4718
  12  10   3    0.6997    0.0143     2.1805     1.5706
  14   4   4    0.7203    0.0140    12.5672    11.9724
   4   8   6    0.8157    0.0138   738.7397   771.4432
   7  12   2    0.7947    0.0137   520.6251   519.2269
  10   9   5    0.7125    0.0134     1.1913     0.4778
   4  15   2    0.7100    0.0134     0.5845     0.2245
  12   4   5    0.7506    0.0131    25.2626    23.2870
   2   5   4    1.2715    0.0130     1.1218     0.7097
   8  12   1    0.7863    0.0130     0.3125     0.1825
   2   1   5    1.2396    0.0129   134.2487   129.9549
   4  10   7    0.6891    0.0129     2.1377     4.7756
   7  11   1    0.8675    0.0128   169.9237   172.9047
   3  10   5    0.8260    0.0126    45.3157    48.5378
   1   6   8    0.7327    0.0125    39.3587    45.3579
  11   6   2    0.8941    0.0123    65.7962    57.3113
   6   6   0    1.3584    0.0122     8.2578     7.3601
   8  10   5    0.7331    0.0122     0.5321     0.2810
   2  13   5    0.7120    0.0118     1.3871     1.0597
   2   3   9    0.6918    0.0116     6.2912     9.0548
   8   9   4    0.8192    0.0116     8.6543     8.7965
   8   1   0    1.4622    0.0116    25.4406    26.5135
   1   7   7    0.7914    0.0115   910.1665   957.6636
   6  11   5    0.7402    0.0115     1.1294     0.4336
   4   0   3    1.7250    0.0113   590.8952   522.7812
  12   9   0    0.7734    0.0113     4.9787     5.5074
   6   8   0    1.1454    0.0110     8.4587     7.8538
  12   9   4    0.6959    0.0108     3.0724     5.3123
   2   1   4    1.5255    0.0108     1.4903     0.8318
   8  13   0    0.7475    0.0108     3.7283     3.6159
  12   5   1    0.8923    0.0107   174.6710   176.9171
  14   0   0    0.8427    0.0104    14.4064    12.9096
   4   2   4    1.3614    0.0102     1.0461     0.3969
   8   1   4    1.0778    0.0097    74.4907    89.9198
   8   0   1    1.4368    0.0094   514.3887   500.5574
   4   3   8    0.7542    0.0094     3.1106     2.5318
  15   0   2    0.7636    0.0091   388.9255   370.5677
   1  13   3    0.8011    0.0090   142.7344   142.5525
   8   6   4    0.9382    0.0090     3.9958     3.6737
   5  13   1    0.8074    0.0088   577.6625   564.8893
   2   7   3    1.2545    0.0087    46.2020    44.7116
   6   6   4    1.0342    0.0087    18.4223    35.1833
  13   1   3    0.8324    0.0086   277.0804   268.8800
   6   2   7    0.8181    0.0086   203.5707   195.2982
   7   9   4    0.8505    0.0085   355.6800   355.5935
   0   0   4    1.5950    0.0084     1.4077     0.1937
   4   5   2    1.5619    0.0082   915.1495   836.7568
   6  10   2    0.9350    0.0080     0.5795     1.3521
   3  12   4    0.7928    0.0078   312.6186   306.8120
   1   2   8    0.7879    0.0077    15.7370    19.0137
   2   5   5    1.0913    0.0077    16.2962    16.4339
   6  13   2    0.7700    0.0076   813.8039   820.6568
   5  10   5    0.7954    0.0074   118.8048   122.8678
   9   0   6    0.8258    0.0073   322.7927   301.5836
   8   3   0    1.3728    0.0073    20.1804    21.3133
   6   9   4    0.8808    0.0071     2.4278     1.4443
   6   8   2    1.0780    0.0070   120.3986   133.4223
   6  14   0    0.7452    0.0070    -0.0497     0.4514
   4  14   3    0.7297    0.0068     3.0520     2.3892
   2   7   1    1.5095    0.0066  1540.2171  1450.6810
  10   4   6    0.7605    0.0066     0.6038     0.2548
   2  14   0    0.7978    0.0066     4.8140     4.9482
   9  10   1    0.8472    0.0065   155.7590   149.3256
  10   5   1    1.0316    0.0065   153.3964   170.4563
   6  11   4    0.7896    0.0064     2.1328     2.0783
   2   4   0    2.5430    0.0063    15.1639    14.6396
   7  11   2    0.8444    0.0061   166.7311   165.2569
   2   2   8    0.7826    0.0061     0.6750     0.3312
   6  13   3    0.7434    0.0060     0.6306     0.4688
   8   2   4    1.0634    0.0060     1.8286     1.7078
   4   1   8    0.7681    0.0060     0.4905     0.1196
   0  14   0    0.8052    0.0059  2670.2244  2653.4437
   8   4   1    1.2801    0.0056   785.3764   798.8452
  10   0   4    0.9485    0.0056   149.9382   179.7109
   5   3   7    0.8292    0.0055   454.4801   437.2995
   6   5   5    0.9669    0.0055     9.9957    10.3893
   8   1   8    0.7001    0.0055     2.6476     2.9003
   6   4   2    1.4392    0.0053    27.7402    32.2095
   6   7   5    0.8914    0.0052    53.7381    53.5497
   2   6   2    1.5612    0.0051   676.9505   616.4868
   5   1   7    0.8478    0.0049   186.0956   170.5884
   3   4   7    0.8469    0.0049   233.5995   224.9362
   6   4   7    0.7935    0.0048   171.4588   173.8037
   1  12   4    0.8076    0.0048   859.3307   863.2032
  12   0   4    0.8369    0.0046     3.9501     3.8132
  10   5   4    0.8743    0.0045     0.3795     0.0562
  12  10   1    0.7360    0.0045    86.9076    89.0141
  14   5   4    0.7075    0.0045     0.5547     0.5691
   8   4   5    0.9129    0.0044     1.4806     2.0452
  10   9   3    0.7963    0.0043     8.1447    10.2498
  10   8   6    0.6890    0.0043    -0.0691     0.3982
   4   7   8    0.6946    0.0043     1.2315     0.3798
   4   8   4    0.9942    0.0042     2.3011     2.1094
   2   9   5    0.8838    0.0042    25.5731    29.0124
   1   0   1    5.6119    0.0040  6165.6388  5940.5759
  14   3   0    0.8223    0.0039  1242.2002  1475.5335
  13   7   3    0.7411    0.0038   305.0641   307.0037
  14   5   1    0.7834    0.0038     3.2202     4.1859
   3   4   8    0.7532    0.0037    27.7280    30.6333
  10   7   3    0.8687    0.0036    11.6594    11.2722
   6   1   5    1.0656    0.0035    72.7306    76.8930
   8   0   4    1.0828    0.0034     8.9562     8.9523
  16   3   2    0.7056    0.0033    96.7536    89.9802
   1  10   5    0.8427    0.0032    43.0666    40.5123
   6  10   5    0.7762    0.0032  1471.0560  1499.2602
  10   9   0    0.8588    0.0031   987.4186   981.3117
   7   5   8    0.6866    0.0031     0.0878     0.4555
   6   3   7    0.8076    0.0030    32.5739    33.6280
  13   3   2    0.8502    0.0029   134.4581   127.4608
  10   3   5    0.8441    0.0029     0.5968     0.4680
   3   6   8    0.7216    0.0029    26.9688    29.1146
  10   1   4    0.9451    0.0027     0.1986     0.0716
  10   1   5    0.8637    0.0026     0.7650     0.5894
  13   4   1    0.8560    0.0026   515.2488   529.4744
   2  11   4    0.8531    0.0026     1.0257     1.0264
   6   0   8    0.7390    0.0026    -0.1352     0.3051
   3   7   8    0.7031    0.0025     9.9918    11.4786
   9   3   6    0.8065    0.0025   388.1471   397.5632
   7   0   8    0.7209    0.0024    -0.1365     0.5823
  12   8   5    0.6816    0.0024     0.4054     1.2618
  12   6   4    0.7645    0.0022     2.9776     3.2986
   8  10   4    0.7809    0.0022     2.0378     1.8985
   2   0   4    1.5397    0.0021   799.9842   713.2119
   6   3   4    1.1764    0.0019     1.2034     0.9291
  12   4   4    0.8023    0.0019     1.4516     0.7420
   7  12   3    0.7656    0.0018   139.0907   136.8293
  10   9   4    0.7562    0.0018     0.1615     0.0958
  10   7   5    0.7629    0.0017     0.9817     1.0421
   2  16   0    0.6996    0.0016     2.9174     2.8812
   4   3   4    1.3144    0.0015  1262.7105  1250.7666
   2  11   5    0.7918    0.0015     0.6028     0.1877
   2   3   4    1.4247    0.0015     0.4058     0.2651
   0   5   7    0.8450    0.0015   111.8352   111.8951
   3   2   8    0.7742    0.0014    22.0679    22.3359
   0   4   4    1.3881    0.0014     2.9430     2.8180
   6   9   7    0.6901    0.0014     1.0448     0.9351
   4  15   0    0.7283    0.0013     0.6936     0.7806
  12   3   3    0.8682    0.0013  1552.6957  1627.3398
   4   4   4    1.2560    0.0013     1.9837     1.6751
  10   6   4    0.8467    0.0013    28.7821    33.8679
   2   8   2    1.2593    0.0013   300.0143   290.8917
   6   6   8    0.6877    0.0012     0.6944     0.1406
   8   1   7    0.7735    0.0012   153.2137   148.8026
  14   7   3    0.7045    0.0011     1.2363     0.9939
   5   9   6    0.7666    0.0011   256.5480   255.9806
   2   2   4    1.4853    0.0011  2313.2696  2098.5118
   6   0   4    1.2387    0.0011     1.6887     0.0515
   6  13   4    0.7104    0.0011     2.7863     2.5830
  12   5   0    0.9012    0.0011    12.6930    11.9270
   8   4   4    1.0108    0.0011     2.1295     2.2099
   7   5   6    0.8353    0.0010   154.1339   142.3351
   1   8   8    0.6929    0.0010     2.6730     3.0251
   4   6   4    1.1242    0.0010     0.5026     0.3784
   4   4   5    1.0814    0.0010    12.0925    12.3230
   3   3   7    0.8641    0.0009   251.1033   245.2743
   8  12   4    0.7096    0.0009     0.4767     0.5624
   9   4   5    0.8697    0.0008    16.2367    15.6356
  14   3   4    0.7309    0.0008    -0.0337     0.1101
   9   5   5    0.8473    0.0008    49.4283    49.9537
  10  11   4    0.6961    0.0007     0.9181     0.5001
   9   0   8    0.6813    0.0006     0.8133     0.8437
  14   1   4    0.7435    0.0006     0.6003     0.0756
  10  12   2    0.7162    0.0006     1.3257     0.9121
   6  12   0    0.8477    0.0006     2.7089     2.7158
   0  12   4    0.8095    0.0005     0.1361     0.1707
   0  13   3    0.8030    0.0005  1461.6496  1503.0306
   6  12   1    0.8403    0.0005   156.9861   156.2660
   7   2   8    0.7150    0.0005     7.3139     7.1222
   5   7   8    0.6840    0.0005     2.9138     1.6751
   4  10   4    0.8788    0.0005     0.4094     0.2080
  10   7   4    0.8173    0.0005     0.5834     0.1433
  10   3   4    0.9196    0.0004     1.4432     0.0591
  12   0   5    0.7788    0.0004     2.7353     4.2796
   4   3   7    0.8483    0.0004    57.1210    52.6394
   2   8   0    1.3706    0.0004     4.8065     4.8554
   2   6   8    0.7285    0.0004     4.0073     4.1918
   2  15   3    0.7036    0.0004     0.3998     0.2629
   6  15   1    0.6978    0.0004    11.6217    15.6830
  12   6   0    0.8711    0.0004  1542.2413  1743.8243
   8   9   2    0.9146    0.0004    10.8827    10.3169
   2   0   6    1.0465    0.0004    24.4612    28.4990
   4   5   8    0.7285    0.0004     0.7063     0.1081
   2  10   4    0.9096    0.0003   148.9645   170.0875
   1  13   1    0.8570    0.0003   166.0023   159.0814
   0  11   5    0.7990    0.0003  1364.8088  1423.1772
   4   3   2    1.8763    0.0002     1.0995     0.1730
  11   6   4    0.8043    0.0002   440.4375   418.8059
   8  11   1    0.8344    0.0002    76.8435    77.9198
   2  13   3    0.7957    0.0002     5.0027     5.5220
   1   1   1    5.0238    0.0002  6847.2769  6323.1036
   2   8   8    0.6893    0.0002     0.0847     0.0678
   2  13   4    0.7556    0.0002     0.9353     0.5467
   0  14   4    0.7188    0.0002     0.7859     1.4552
  14   1   1    0.8331    0.0002     2.8747     3.6468
  10  10   1    0.8085    0.0002   108.2570   104.1051
   7   1   8    0.7194    0.0002    -0.0896     0.3214
   4  12   5    0.7328    0.0002     0.9387     0.6991
  12   1   3    0.8896    0.0002   846.0970   836.4165
   2   9   4    0.9717    0.0002     0.5221     0.2955
   4  14   4    0.6984    0.0001     0.9817     0.3547
  12   8   4    0.7196    0.0001    -0.2366     0.1035
   8  11   0    0.8416    0.0001    -1.0921     0.6004
   8  13   2    0.7278    0.0001     2.6358     1.7962
  13   1   1    0.8956    0.0001   287.7948   289.4972
   4  16   1    0.6814    0.0001    -1.0456     1.4234
   8   8   4    0.8586    0.0001     0.4580     0.5061
  16   1   2    0.7170    0.0001     2.3635     2.1273
   4  13   0    0.8320    0.0001     0.5218     0.1488
   4   7   2    1.2923    0.0001   238.0478   253.7698
   6   7   3    1.0750    0.0001    19.9951    23.4078
   6   1   1    1.8535    0.0001     0.3754     0.1570
  12   4   1    0.9186    0.0001   293.4628   321.6597
   3   8   8    0.6835    0.0001     1.1153     6.9917
   2   7   4    1.1129    0.0001     0.5258     0.0808
  16   2   1    0.7264    0.0001     1.9054     0.7847
  12   2   4    0.8278    0.0000     1.9641     1.5506
   4  12   4    0.7806    0.0000     0.2445     0.0172
   2  12   0    0.9278    0.0000     0.7538     0.0273
  16   4   1    0.7089    0.0000    12.3007    17.9608
   4   8   7    0.7408    0.0000     1.1345     1.2064
  11   5   4    0.8278    0.0000   928.4924   882.4717
   4   6   5    0.9938    0.0000     0.4355     0.0983
  12   0   1    0.9717    0.0000     0.2561     0.3347
   2  12   2    0.8908    0.0000   129.2403   138.2928
   4  12   3    0.8250    0.0000     0.6350     0.4027
   8   0   5    0.9649    0.0000    33.1583    34.9506
  10   8   0    0.9046    0.0000     3.3290     3.3950
   0  10   4    0.9206    0.0000     0.6144     0.0109
   4   0   5    1.1711    0.0000     1.2836     0.3264
   1  11   5    0.7972    0.0000    66.2506    66.1163
  12   2   5    0.7715    0.0000     6.4908     5.8412
   6   7   4    0.9819    0.0000     0.3155     0.0235
  12   4   2    0.8913    0.0000   366.7136   377.7590
   2   1   7    0.8979    0.0000    11.4666    15.5978
