# Supplementary material for: Refinement of anomalous dispersion correction parameters in single-crystal structure determinations
Source: IUCrJ. 2022 Jul 20;9(Pt 5):604–9. doi: 10.1107/S2052252522006844 (PMC9438505; doi:10.1107/S2052252522006844)
Supplement: Supplementary file 3 [file m-09-00604-sup3.zip › leverage_fp_20018.txt]

   0   0   2    3.1909  100.0000   723.1339   695.4826
   4   0   0    2.9503   63.4975  4183.9068  4138.9508
   1   1   3    2.0584   62.6771   136.5905   143.1493
   3   2   2    2.2687   60.9080   514.1707   573.9228
   4   6   0    1.5851   57.1107  1214.3774  1438.4426
   3   1   2    2.4204   52.3983   744.7368   809.3613
   1   6   2    1.6044   50.9762   444.5980   503.9505
   1   0   2    3.0803   48.8258  1228.3946  1030.2339
   0   3   1    3.2388   47.9751    44.3967    45.4826
   4   3   3    1.5682   46.1376  1317.7936  1492.7426
   5   5   2    1.4520   44.7244   219.6951   242.7726
   2   3   2    2.2490   40.6003  1871.5860  2004.1154
   0   2   0    5.6383   40.4245 16078.3904 15905.7164
   3   1   3    1.8460   40.3135   181.9741   194.5054
   2   5   0    2.1067   39.2281  2973.0206  3247.0492
   7   2   1    1.5658   38.9363   731.7859   851.3086
   2   3   1    2.8392   38.6815 16854.9242 16398.5769
   5   1   2    1.8712   38.1291   688.1845   768.8380
   3   7   3    1.2208   37.8598    27.4330    30.0036
   1   4   2    2.0797   35.7183   980.0300  1013.6425
   3   3   2    2.0690   35.4765   959.4288  1048.6941
   5   2   1    2.0606   34.8150  1502.9599  1687.0556
   1   5   3    1.5344   34.5324    60.8025    51.2523
   1   4   1    2.5193   33.7488  1957.4698  2021.4168
   6   7   0    1.2463   33.5051   596.1785   565.0233
   6   2   1    1.7831   32.3297   426.4373   484.3402
   3   7   2    1.3506   31.5064    89.9037    90.6035
   3   4   3    1.5590   31.0212   139.3336   165.2391
   5   3   4    1.2469   30.7698   451.7365   447.5201
   7   3   1    1.4954   30.6443   811.6432   898.4509
   2   1   0    5.2281   30.4425 14743.2646 15381.6760
   0   5   1    2.1264   29.8607   665.6222   704.1456
   0   1   3    2.0904   28.4799  3244.5580  3269.6090
   4   2   2    2.0221   27.4843  2051.6538  2212.3719
   3   1   5    1.2071   27.1733    32.4186    31.6843
   1   7   1    1.5484   26.9042  1340.7504  1360.9440
   7   1   1    1.6132   26.7913  1112.4481  1261.2608
   6   4   3    1.2853   26.4701  1202.2512  1199.7427
   6   0   3    1.4442   26.3459  1881.7719  1890.5069
   3   3   3    1.6751   25.7256   206.7723   219.8399
   4   8   0    1.2719   24.8395  1595.3290  1506.1658
   0   4   0    2.8192   24.7755 23179.2418 22846.5930
   7   5   2    1.2436   24.6017   286.3732   271.8011
   7   0   2    1.4906   23.9546   598.0140   674.2769
   3   4   2    1.8613   23.6593  1231.9476  1323.4804
   5   4   3    1.3784   23.3110   114.4152   112.7965
   7   5   1    1.3211   23.1823   787.8946   792.0463
   5   4   4    1.1968   22.9190   452.3408   445.2331
   5   8   1    1.1890   22.8682   481.5986   470.3903
   2   7   2    1.3972   22.4613  1393.6148  1386.8671
   3   2   3    1.7759   22.2732   323.1441   337.1278
   6   0   1    1.8796   22.0135   675.5195   765.6944
  10   0   5    0.8665   21.9561   119.6528   120.3244
   0   5   3    1.5475   21.0969  2504.4861  2523.7394
   1   0   4    1.5811   20.5535  2051.2329  1997.0868
   0   6   2    1.6194   20.4983  1932.8642  2052.5210
   5   1   1    2.1722   19.7897  2491.5352  2810.0546
   5   2   3    1.5215   19.7846   187.7756   214.5171
   0   4   2    2.1127   19.5286  2934.0896  3002.7590
   1   5   1    2.0927   19.4648  2784.3284  2856.9174
   1   0   5    1.2690   19.4166    20.8251    19.4274
   6   1   8    0.7377   19.1703   291.9805   301.4368
   5   5   4    1.1404   19.0695   563.7383   558.7971
   2   0   5    1.2475   18.8277  1347.1523  1234.4049
   1   8   3    1.1692   18.7850    55.5415    51.8513
   2   4   1    2.3629   18.3945  1307.0697  1333.1665
  10  10   5    0.6871   18.1033   225.4134   222.3199
   5   0   3    1.5802   18.0465   174.9572   147.0973
   1   6   1    1.7822   17.2044  2559.6657  2596.8173
   4   4   0    2.0382   17.1727  4583.1843  4827.7362
   1   2   5    1.2380   16.8812    74.1305    62.9389
   1   3   2    2.3825   16.8737  2248.7731  2197.7221
   6   3   0    1.7427   16.8180  3816.8947  4293.1553
   2   6   1    1.7242   16.7900  1013.3575  1026.1514
   0   7   1    1.5620   16.7225   583.8369   594.3803
   6   5   8    0.7025   16.6281   382.0187   389.0589
   2   0   2    2.8068   16.6138 11866.3402 11126.2082
   1  11   6    0.7367   16.2482    54.1046    56.9990
   1   8   2    1.2817   16.1549   876.4983   828.4640
   0  15   3    0.7088   16.0958   247.4873   234.9639
   1   1   4    1.5658   15.9705  2244.9249  2210.0646
   8   5   1    1.2121   15.7586   318.2135   310.7654
   1   8   5    0.9431   15.6240    16.4814    17.7160
   9   4   1    1.1688   15.3888   511.6101   498.3688
  11  10   2    0.7552   15.3393    36.1257    38.1174
   2   2   3    1.8859   15.1622  4375.4604  4557.1201
   8   3   1    1.3425   14.9888   493.4520   521.6130
   9   2   2    1.1857   14.8060   278.7967   285.7808
   6   5   2    1.3444   14.7699  1622.8202  1616.2409
   8   1   1    1.4257   14.4517   589.5315   627.6423
   1   3   1    3.1233   14.4169   129.5482   126.6129
   4  16   0    0.6855   14.3680   236.5180   243.5783
  16   6   0    0.6866   14.2760   212.1089   224.3029
   1   0   3    2.0935   14.1922   853.0012   791.9732
  12  10   2    0.7220   14.0141   186.0786   190.5202
   6   8   1    1.1277   13.8924   138.2498   136.4429
   4   1   1    2.6055   13.8139  1687.6139  1780.0250
   5   6   1    1.4327   13.6951  2069.2354  1990.7771
   9  12   2    0.7428   13.3691    88.6248    99.7001
   7   0   1    1.6300   13.1568  2222.1185  2463.5431
   5   2   4    1.2869   13.1332  1451.8558  1412.9067
   0   6   0    1.8794   13.0738 25717.4291 25081.9448
   7   3   3    1.2465   12.8024   215.4075   208.6074
   3   4   4    1.3093   12.7325  1775.3541  1780.1895
   5   3   3    1.4567   12.2258   466.7831   467.2735
   3   8   7    0.7514   12.2192   156.1729   168.7571
   6   6   1    1.3290   12.1766   606.5239   586.8681
   3   9   2    1.1182   12.1185   528.9854   519.4899
   9   3   2    1.1542   12.1185   393.0410   400.1694
   0  10   2    1.0632   12.1139   462.0241   431.7975
   7   7   1    1.1458   12.0023   822.0611   809.8580
   4   8   2    1.1815   11.9139  1304.4372  1243.4656
   0   4   8    0.7676   11.8209   282.5434   302.8239
   2   8   3    1.1524   11.6703  1994.4861  1910.7702
   5   7   1    1.3026   11.4493  1873.1037  1845.4529
   6  12   5    0.7063   11.4284   390.1431   401.4641
   7   6   1    1.2314   11.2854  1274.6605  1266.4870
   4   7   1    1.3804   11.1622   897.9655   868.5288
   3   5   4    1.2365   11.1500  1612.4928  1605.6576
   8   2   2    1.3028   11.0945  1803.8648  1902.0383
   7   2   3    1.2864   11.0801   381.6522   355.9649
   4   9   7    0.7152   11.0113    39.4411    39.9534
   1   5   2    1.8197   11.0108  2358.2405  2389.5883
   1   7   4    1.1284   11.0021  1041.6761  1027.1777
   5   0   1    2.2137   10.8608  3460.0511  3779.3823
   7   4   3    1.1964   10.7769   188.5428   176.8721
   1  10   1    1.1056   10.5828   993.4251   938.8847
   2   9   2    1.1441   10.4861  1489.1093  1421.9255
   6   4   1    1.5639   10.4714  1029.9136  1055.3579
   1  11   1    1.0085   10.3520   416.0366   398.8027
   9   4   2    1.1141   10.3016   319.3698   322.5035
   1  10   2    1.0589   10.2541   149.1677   141.7934
   5  15   1    0.7118   10.2056   203.6031   206.2156
   1   2   3    1.9626   10.1705   926.1938   889.5451
   7   2   4    1.1351   10.1683   845.4082   819.8343
   9   3   7    0.7341   10.0472   246.2432   248.1594
  15   8   1    0.6830    9.9281   150.5019   166.9630
   1   2   4    1.5224    9.8259  3197.4942  3067.4419
   1   9   1    1.2229    9.8102  1918.6422  1893.8303
   5   7   7    0.7521    9.7995   159.5869   162.7190
  12   7   5    0.7013    9.7661   365.7814   331.3733
   1   3   3    1.8290    9.7482  1003.8767   951.3899
   8   2   8    0.6963    9.6898   527.6752   516.5170
   9   1   2    1.2059    9.6756   757.2747   774.4035
   7   0   3    1.3213    9.6360   265.9570   279.0329
   0  12   6    0.7042    9.6120   146.5463   152.0822
   4   9   1    1.1349    9.4626   534.7199   506.3280
  10   4   1    1.0731    9.4376   301.2758   303.6390
  12   2   6    0.7162    9.4226   222.8148   213.0390
   2   1   2    2.7237    9.3649  5021.1503  4812.2532
   3   3   4    1.3759    9.3648  2856.1728  2775.1521
   3   9   5    0.8719    9.2873    11.8697    13.0232
   5  13   4    0.7252    9.2836   177.4902   187.7639
   0   9   3    1.0796    9.2602  1498.8837  1403.3357
   4   7   3    1.1775    9.1989  2523.5220  2508.1472
   0   9   1    1.2295    9.1599   511.0324   502.5934
  10   8   5    0.7382    9.1209   367.3803   377.6297
   1   8   4    1.0522    9.1033   748.3339   736.6560
   2   5   2    1.7581    9.0578  4272.4004  4308.6649
   2   8   1    1.3404    9.0194  1041.2031  1010.2164
   9   7   3    0.9175    9.0188    12.7306    12.7712
   3   4   5    1.1151    8.9476    65.6786    66.4725
   5   1   4    1.3128    8.9130  2424.6682  2272.9095
   5   5   1    1.5798    8.8822  3295.2110  3320.5444
   2   4   5    1.1408    8.8759  2300.5774  2214.7820
   1   3   5    1.2023    8.8405   350.3753   356.3597
   1   6   4    1.2099    8.8261  2117.3429  2099.5727
   2  10   1    1.0913    8.7991   407.3908   380.1094
   8   1   3    1.2053    8.7653  2414.2748  2402.5752
   1  12   6    0.7030    8.7245   116.8755   125.5910
   4   7   7    0.7662    8.7042    31.7719    33.7274
   2   3   0    3.1703    8.6816 16673.1881 16608.6396
   4   5   1    1.7251    8.6705  1668.7247  1671.3264
   4   6   2    1.4196    8.6524  3120.8879  2990.8781
   7   3   4    1.1074    8.5927   787.8316   776.6664
   3   9   1    1.1735    8.5851  1756.2541  1590.3702
   3   2   4    1.4301    8.5602  3234.2319  3124.1242
   1   8   1    1.3671    8.5390  2712.0217  2650.3015
   8   4   2    1.2095    8.4815  1763.4519  1752.5563
  14   4   3    0.7550    8.4661   322.2039   318.8255
   3   7   7    0.7778    8.4509   134.8841   148.9149
   5   9   7    0.7037    8.4504   210.0986   217.6347
   2   9   0    1.2256    8.4483  3905.8656  3755.5375
   1   4   5    1.1571    8.4438   302.2217   271.5243
   4   4   2    1.7177    8.4201  4131.6923  4254.0698
   0   3   5    1.2086    8.4129  2737.9815  2634.3325
   6   6   3    1.1451    8.4082  2017.3743  2122.6399
   4   5   5    1.0396    8.3595   643.2044   644.2170
   8   4   0    1.3070    8.3534  3566.7826  3711.6978
   1   7   2    1.4275    8.3375  2125.9445  2090.7759
   7   4   4    1.0718    8.3370   722.7413   746.9341
   7   8   1    1.0662    8.3212   468.7621   473.4219
   5  12   4    0.7659    8.2758   180.3409   181.8320
   8   0   2    1.3390    8.2636  2531.1320  2660.6678
   5   6   3    1.2095    8.2312    13.3210    13.9679
   3  10   1    1.0687    8.2248  1233.9660  1162.7087
   7   5   3    1.1400    8.2029   257.9817   268.4220
   5   2   2    1.7984    8.1475  2712.3318  2848.8433
   3   6   1    1.6389    8.1325  3821.6562  3789.7954
   3   6   4    1.1620    8.1202  1733.9785  1684.5507
   3   3   1    2.5004    8.0581 15120.3433 15457.7765
   4  10   0    1.0533    8.0371   815.3076   774.2983
   3   6   2    1.4975    8.0334  2005.7950  1949.9495
  10   3   2    1.0618    7.9851   302.6163   308.6896
   1   1   6    1.0547    7.9485   376.3797   336.6687
  10   1   2    1.1015    7.9201   799.2160   819.4114
   7   4   1    1.4111    7.9179  2594.8626  2625.3109
   0   2   6    1.0452    7.7715   317.3942   287.5004
   2   6   3    1.3700    7.7659  4640.3582  4618.3790
   2   0   1    4.3325    7.6558  2568.6987  2480.1422
   3   8   2    1.2252    7.6428  1149.2297  1102.4171
   7   1   4    1.1527    7.6322  1318.1939  1355.9689
   2   6   5    1.0394    7.6178  1534.1728  1481.9804
   1   6   3    1.3986    7.5606   684.2940   675.2247
   5   8   7    0.7282    7.5164   154.3645   157.2214
   5   9   1    1.0904    7.4599  1066.5244  1004.7380
   7   6   2    1.1679    7.4160   972.5705  1008.3765
   4   1   5    1.1652    7.3979  2715.4936  2601.1311
   5   9   2    1.0456    7.3896   392.2283   363.8069
   8  13   3    0.7054    7.2963   576.4289   596.7139
   1   3   6    1.0196    7.2194   234.1595   219.9879
   7   3   6    0.8749    7.1994    52.6282    50.8218
   7   0   4    1.1588    7.1712  1344.7633  1338.0513
   3   0   4    1.4785    7.1279  3479.9120  3251.8115
   3   1   4    1.4659    7.1126  3909.0374  3652.5771
   7   8   2    1.0242    7.0737   392.7237   376.9617
   2   2   1    3.4354    6.9577  2734.5001  2704.4395
   9   5   1    1.1161    6.9568  1218.7138  1218.7011
   2   2   5    1.2181    6.9376  3740.5423  3442.0031
   9   0   2    1.2128    6.9173  1049.7885  1098.9086
   7   2   2    1.4411    6.8718  2028.6814  2096.1218
   3   9   3    1.0411    6.8373    95.0465   111.6633
   5   3   2    1.6939    6.7992  2676.2631  2724.2070
   9   0   1    1.2844    6.7892  1723.8353  1752.3989
   9   9   5    0.7387    6.7689    21.7976    24.0020
   9   3   1    1.2154    6.7641  1812.3265  1843.3200
   9   4   7    0.7235    6.6657   169.2544   169.4926
   3   8   1    1.2992    6.6624  3107.9375  2963.5575
   1   2   6    1.0411    6.5336   191.4353   184.2708
   0   7   5    1.0004    6.4623   570.8335   569.8474
   3   6   3    1.3260    6.4155   653.6488   668.5146
   7   1   2    1.4778    6.3925  2400.3652  2534.7419
   7  12   4    0.7299    6.3811   236.3063   245.9407
   5   3   5    1.0758    6.3067   120.1100   101.6949
   3   4   1    2.1567    6.2746  5005.1283  5144.2654
   6   1   2    1.6562    6.2716  4216.3597  4423.4895
   5   1   5    1.1172    6.2289   237.4991   214.5593
   7  13   4    0.6944    6.1907   248.8763   274.1409
   4  14   0    0.7770    6.1747   368.1961   366.0955
   9   9   6    0.6897    6.1735    91.2436    97.6149
   8   3   3    1.1537    6.1305  2676.4617  2504.0013
   0   1   5    1.2683    6.1301  4357.2781  4092.4948
   0   1   1    5.5541    6.1201  2771.6098  2471.8502
  10   2   1    1.1366    6.0925   671.6352   685.1513
   4   3   5    1.1184    6.0924  2474.1273  2395.4830
   4   5   3    1.3704    6.0769  5081.8505  5148.8657
   0   3   3    1.8514    6.0720 20765.6132 19724.6742
   5   6   4    1.0812    6.0464  1225.4925  1235.8307
   1   9   3    1.0751    6.0102   114.0564   105.6378
   7   3   2    1.3856    5.9887  2453.9308  2462.4963
   1   6   5    1.0517    5.9356    53.6445    55.8586
   0  11   1    1.0122    5.9167   203.2504   195.3879
   5   6   2    1.3353    5.8919  2484.6708  2265.0829
   3   3   5    1.1553    5.8890   267.4030   229.2461
   3  10   7    0.6977    5.8543   281.5524   289.1671
  11   5   6    0.7162    5.8029   191.6204   195.6798
   3   5   1    1.8706    5.7830  4878.7228  4913.3840
   1  11   2    0.9727    5.7736   451.5333   427.4156
   1   9   2    1.1606    5.7434  1444.4962  1399.0905
  15   4   3    0.7138    5.7349    23.7741    23.8896
   7   8   5    0.8251    5.6328    13.1992    12.3609
   0  16   2    0.6882    5.6116   237.7483   227.8711
   5   7   2    1.2281    5.5390  1510.5422  1487.1456
   5  14   4    0.6878    5.5373   381.1760   387.9443
  10   3   0    1.1259    5.5172  2719.1773  2678.9931
   4   1   9    0.6882    5.5037    82.0443    81.7142
   9   2   1    1.2523    5.4766  2251.9802  2262.3376
   6  11   6    0.6911    5.4622   308.8766   347.9584
  16   2   2    0.7129    5.4557   285.4329   270.9538
   1   0   6    1.0593    5.4526   709.4985   651.0410
   1   3   4    1.4574    5.4274  4369.2451  4227.3531
   3   5   3    1.4401    5.4182  1119.3412  1085.6595
   3   0   9    0.6978    5.3990   266.8582   287.7319
   0   8   2    1.2894    5.3871  3785.5137  3667.5028
  14   8   1    0.7188    5.3797    50.4503    47.0573
   3   2   9    0.6926    5.3696   292.8528   296.4741
   3   7   1    1.4517    5.3293  4169.1089  4015.0842
  11  12   1    0.7026    5.2922   315.7834   326.6961
   9   2   7    0.7420    5.2695   205.8562   213.0306
   3   7   4    1.0893    5.2623  2257.9743  2214.3446
   5   7   3    1.1281    5.2051   412.9453   403.8829
   3   5   2    1.6680    5.1599  3475.0584  3435.3922
  14   9   0    0.6994    5.1597   522.5641   567.9219
  11   3   1    1.0184    5.1591   597.1800   578.6496
   2  11   0    1.0100    5.1419  1955.8523  1889.7264
   5  10   3    0.9179    5.1121    26.7490    22.2911
   8  14   2    0.6902    5.1095   332.4520   330.6392
   1   5   4    1.2946    5.1035  3618.7683  3553.1399
   9   9   3    0.8335    5.0791    14.8471    13.6269
   8   6   2    1.0905    5.0447  1597.7418  1676.4245
   8  11   5    0.7027    5.0227   688.1480   688.5233
   5   0   4    1.3218    5.0202  3592.4374  3295.1556
   8   6   0    1.1604    4.9695  3581.6327  3556.9147
  13   9   1    0.7303    4.9674   297.5477   294.9534
   1   7   3    1.2767    4.9337   830.8068   810.4992
   5   8   2    1.1315    4.9026  1404.9820  1375.9802
  10  12   3    0.6948    4.8985   726.7535   695.8768
  12   9   3    0.7270    4.8585   658.8063   670.6917
   1  15   3    0.7075    4.8114    36.4596    35.6378
  13   3   5    0.7258    4.8076    27.1397    24.2616
   9   2   3    1.0950    4.7947   359.8421   336.2326
  11   7   2    0.8599    4.7858    79.5419    80.8722
   5  15   2    0.6989    4.7681   110.4111   109.0389
  15   1   4    0.7042    4.7198   519.9727   448.5522
   6   2   5    1.0519    4.7104  1821.0814  1851.3968
   8   7   1    1.0725    4.6477   436.3525   429.2664
   5  14   3    0.7176    4.6141    14.8212    17.1265
   2   1   6    1.0423    4.6065  1346.7604  1274.0355
   6  14   3    0.7035    4.5706   519.8924   555.6176
   1  16   2    0.6870    4.5676    83.9397    86.0711
  11   2   6    0.7486    4.5515    81.5536    80.7237
  10   6   5    0.7869    4.5449   382.2805   381.2265
  12   0   6    0.7221    4.5413   394.9335   391.9304
   4   6   8    0.7126    4.5148   733.7363   756.6397
   9   1   3    1.1108    4.4917    14.3671    14.5892
   3   1   9    0.6965    4.4896   211.6826   215.5535
   1   4   4    1.3790    4.4246  4641.6901  4495.4927
   9   1   1    1.2762    4.4201  2786.3993  2849.5341
   9   3   3    1.0700    4.4058    95.1957    91.3963
   3   4   6    0.9648    4.4057   212.7458   209.5414
   1   9   4    0.9820    4.3911  1028.6871  1003.6228
   9   5   7    0.7104    4.3590   374.4900   375.6841
   9   6   1    1.0604    4.3541  1067.0721  1113.2907
   5   2   5    1.1011    4.3469   271.0892   291.0613
   8   0   8    0.7017    4.3383   873.1734   879.5770
   5   5   3    1.2941    4.3367  1114.6661  1161.1921
   0  13   5    0.7174    4.3359   515.8294   510.8541
  11   7   5    0.7317    4.3294     4.6985     5.8433
   9   1   4    1.0090    4.3181   780.8990   819.1535
   1  14   2    0.7793    4.3026    90.4330    93.0439
   7   5   4    1.0307    4.2652  1004.1592  1058.6330
   3   9   7    0.7246    4.2554   240.4336   249.8535
   0   7   3    1.2843    4.2470  5462.0740  5410.0030
   5   4   2    1.5742    4.1784  3535.6326  3595.7269
  11  11   2    0.7220    4.1344   237.7549   238.9145
   0   4   6    0.9952    4.0954   635.6939   619.2790
  10   4   7    0.6989    4.0582    54.1658    50.7209
  14   6   3    0.7233    4.0574   663.7804   669.5539
  13   8   1    0.7578    4.0192   158.6362   162.2818
  11   2   2    1.0007    3.9656   304.2766   290.4198
  14   6   1    0.7636    3.9202    68.9026    73.2576
  14   7   0    0.7469    3.8955   374.1653   383.5640
  13   8   4    0.6885    3.8852   404.8041   405.6615
   3  10   2    1.0264    3.8764  1118.2516  1073.3895
   6   9   0    1.0568    3.8643  2818.0856  2880.3055
  10  11   2    0.7521    3.8639   304.9069   314.5774
  11   4   5    0.7885    3.8555    20.4024    20.2740
   5   7   4    1.0218    3.8407  1415.2214  1485.0043
   2   7   8    0.7097    3.8384   787.3183   829.2096
   3   0   2    2.4781    3.8052 11931.5040 12030.6771
   9   5   2    1.0682    3.7496  1420.0994  1349.0488
  10   2   7    0.7156    3.7398    69.2839    70.0246
   7   4   2    1.3178    3.7255  2437.2825  2438.4756
   3   2   6    1.0102    3.7100   993.8073   947.1198
  10   0   1    1.1604    3.7100   834.8657   850.9877
  10   1   0    1.1737    3.6997  3603.0313  3642.9710
   7   9   1    0.9934    3.6850   631.5752   673.8655
   1   7   5    0.9968    3.6711   267.6712   259.8602
  11   8   5    0.7096    3.6667    75.9299    75.0340
   2   4   3    1.6319    3.6493  7594.4108  7562.5146
  11   9   4    0.7257    3.6383   525.4406   538.4266
  10   2   3    1.0151    3.6266  1367.6240  1350.4376
   4  13   5    0.6971    3.5910   722.5551   731.7512
  12   4   6    0.6995    3.5763   316.9429   296.9697
   5   8   3    1.0519    3.5752   241.5590   279.2649
   1   2   2    2.7032    3.5701  4859.9956  4603.5689
   7  10   3    0.8577    3.5474    14.5656    13.9123
   5   4   1    1.7411    3.5392  5217.8836  5372.2299
   7   0   5    1.0176    3.5239   149.7187   135.0595
   3   2   5    1.1869    3.5117   759.9825   734.8056
   8   5   3    1.0677    3.4948  2767.2456  2831.3819
   5   1   3    1.5649    3.4851  1883.6523  1809.2221
   6   1   0    1.9376    3.4660  8053.6188  8642.1394
  15   3   2    0.7486    3.4626   235.1376   229.3460
   2  11   2    0.9629    3.4560  1124.2198  1093.8610
   3   0   6    1.0268    3.4506   927.1237   847.3085
   2   3   6    1.0084    3.4504  1440.6776  1417.7299
   1   1   5    1.2610    3.4430  1041.1109   964.1528
   7  10   6    0.7032    3.4169   190.3059   200.2189
   3   8   4    1.0202    3.4094  1857.4947  1917.3061
   8   8   2    0.9708    3.4061   914.1882   925.6031
   9   6   7    0.6954    3.3852   301.8314   298.4812
   8   2   0    1.4271    3.3649  6496.5902  6876.5921
   5   5   5    1.0051    3.3645    98.2172    98.3689
   1   5   5    1.1059    3.3545   682.8087   680.5753
   5   9   3    0.9818    3.3414   521.1447   487.2496
   1   4   6    0.9916    3.3292   789.5045   779.4964
   1  10   3    0.9928    3.3245   426.0722   422.7108
   5  10   6    0.7353    3.2660   193.0309   209.4640
   3   0   5    1.2141    3.2532   799.9315   725.3338
  11   9   3    0.7610    3.2149     6.4397     6.5302
  11   1   1    1.0534    3.2121  1272.8560  1258.9331
   7   6   4    0.9864    3.1793   726.5574   783.5062
  13   7   1    0.7849    3.1584   208.8249   227.0736
   0   0   6    1.0636    3.1571  1082.8455   959.1868
   2   2   9    0.6986    3.1490    86.3150    86.5714
   7   2   5    1.0014    3.1443    84.8776    71.6791
  11   1   6    0.7536    3.1337   173.1702   178.1106
   0   6   8    0.7343    3.1028   791.0810   843.4964
   3   0   1    3.3487    3.1014  5922.7211  6016.9768
  15   2   4    0.7002    3.1001   196.4162   174.7282
  15   5   2    0.7235    3.0868   251.9921   254.4728
   5   1   6    0.9662    3.0866   766.9974   715.6599
  16   4   2    0.6964    3.0674   423.5536   391.4225
  10   7   6    0.7094    3.0270   461.5080   467.1621
  11  12   2    0.6902    3.0194    49.6222    53.7846
   4   0   6    1.0006    2.9982  1568.4023  1567.7121
  11   4   1    0.9905    2.9975   666.2222   687.0086
   9  13   2    0.7055    2.9925   100.2297   102.7057
   8   7   3    0.9686    2.9895  1187.8597  1236.2004
   2   5   6    0.9495    2.9885   874.8890   873.2254
   3   6   5    1.0198    2.9791   360.4935   358.8675
   7   1   3    1.3123    2.9728  1217.3521  1221.0000
   3   1   6    1.0225    2.9561   853.0802   873.8472
   3  15   2    0.7194    2.9404   162.2908   163.6391
   1  12   1    0.9268    2.9330   684.1767   669.3149
  10   5   2    0.9936    2.8994  1035.8013  1071.9777
  13   4   4    0.7598    2.8967   295.7706   291.2439
   8   1   2    1.3296    2.8651    21.5153    22.2526
  11   4   6    0.7296    2.8395    83.7896    81.2799
  13   7   4    0.7086    2.8231   304.7163   304.9741
  11   1   2    1.0128    2.8202   343.7533   350.8916
   4   3   1    2.1811    2.8170  3430.5450  3540.9828
   3   8   3    1.1259    2.8072   654.7047   620.7848
  10   6   1    0.9874    2.7694   410.1162   425.4885
   9   5   3    1.0004    2.7565   136.5324   117.9179
   1   2   9    0.7023    2.7528   170.8001   174.9466
  11   3   7    0.6832    2.7508   222.7166   192.4857
   1   4   3    1.6808    2.7464  2418.8174  2294.9446
  11  10   4    0.6988    2.7461   403.3418   421.6188
   9   7   2    0.9689    2.7417    96.8411    94.2294
   5   3   6    0.9390    2.7172   369.2836   351.0835
   7  12   5    0.6904    2.7080    61.4322    62.7081
   5  10   1    1.0048    2.7034  1674.4715  1649.0082
  14   2   5    0.6980    2.6972   628.9888   652.1278
   5   4   5    1.0430    2.6944   259.4026   289.7172
   9   6   2    1.0191    2.6789   449.3303   503.9333
   7   3   5    0.9823    2.6787    85.2550   105.4025
   6   9   2    1.0032    2.6622  1644.5678  1661.1974
   7   8   3    0.9640    2.6612    45.0021    41.8230
   7  14   1    0.7221    2.6426   390.0504   400.3039
   0  12   0    0.9397    2.6408   914.6552   816.5519
   5  12   5    0.7206    2.6380    30.8665    30.7134
   3  16   1    0.6897    2.6299   387.2495   359.6513
  11   0   2    1.0169    2.6136   175.6842   166.2188
   7   8   6    0.7583    2.6007   124.9829   128.6381
   6   2   3    1.3990    2.5975  6962.3909  6938.2068
   9   0   4    1.0130    2.5921   796.2987   847.5173
   4   9   3    1.0139    2.5764  3071.0665  3153.1696
  10  11   0    0.7739    2.5104   547.9314   529.6355
   1   2   1    3.9781    2.5050  6035.4423  5804.1789
   3  14   4    0.7073    2.4636   474.6614   486.5573
   3   3   9    0.6861    2.4595   367.5684   353.7164
   2  11   6    0.7324    2.4566   441.1884   455.0773
  13   5   4    0.7447    2.4553   267.5097   243.7142
  10   5   0    1.0456    2.4475   404.6577   415.9907
  10   5   6    0.7457    2.4230   367.9326   373.1412
   8   0   0    1.4751    2.4137  7192.5975  7484.7865
   1  14   4    0.7177    2.4062   392.5448   393.6907
   4  10   2    1.0003    2.3878  2087.5723  2048.7348
   4   2   0    2.6140    2.3634  8836.5837  9456.4201
  13  10   1    0.7028    2.3573   272.5688   286.8442
  15   2   3    0.7317    2.3439    45.3565    40.7075
  13   6   4    0.7275    2.3415   452.9605   437.0720
   6   7   2    1.1609    2.3282  4073.9255  4027.5264
   4  11   1    0.9574    2.3214   542.8938   526.7901
   1   6   6    0.9228    2.2982   328.7447   332.5713
   3  13   5    0.7058    2.2823    41.7070    43.7551
   2   4   9    0.6831    2.2804    83.5164    76.1359
   5   9   4    0.9093    2.2789   816.7806   816.0711
  15   3   3    0.7241    2.2597     9.9836     8.8312
   6   8   7    0.7134    2.2253   116.2232   121.7776
   5   0   7    0.8505    2.2243   116.7587   111.2363
   1  10   7    0.7077    2.2185   443.0084   475.3011
   4  11   5    0.7715    2.2068   533.1202   537.8961
   7   8   7    0.6970    2.2059   411.9145   424.1475
   2  16   1    0.6956    2.2045   117.6201   122.1868
   2  10   3    0.9824    2.1952  2972.0890  2907.8144
   5   6   7    0.7748    2.1897   214.4003   216.6269
  11   2   1    1.0398    2.1896  1813.3572  1811.0114
   1   1   9    0.7064    2.1855   334.2945   346.6358
   2   8   5    0.9342    2.1813  1598.1150  1644.2154
   3  10   3    0.9658    2.1711   313.6093   289.5660
  15   0   1    0.7808    2.1658   240.9584   236.2835
  11   1   3    0.9545    2.1618    19.1104    21.9935
   9   4   3    1.0378    2.1493   703.7022   737.5501
   4  15   3    0.6892    2.1448  1162.3667  1170.5546
   5   6   5    0.9638    2.1378   276.9371   277.7893
   7  11   5    0.7222    2.1354    38.9449    40.5963
   5   0   6    0.9697    2.1164   488.0627   481.4405
   5   2   6    0.9557    2.1128   911.7013   924.2839
  13   3   4    0.7722    2.1072   198.5260   186.3023
  11  11   3    0.6999    2.1069    40.5180    45.4426
   2  12   1    0.9184    2.0936   294.6138   284.2518
  10   0   3    1.0320    2.0818  2471.1493  2460.9463
  11   0   1    1.0580    2.0792  1899.4459  1801.5024
   9  10   5    0.7103    2.0748    25.1446    22.7265
   9  13   1    0.7189    2.0631   441.8362   443.0072
  11   6   6    0.7009    2.0587   156.4162   153.4154
   3  11   1    0.9802    2.0564  1965.1935  1927.2684
   6   4   5    1.0009    2.0550  2623.2618  2761.4777
   8   1   5    0.9617    2.0446  1471.8710  1461.1507
   9   8   6    0.7127    2.0289   262.1550   264.0155
   3  12   6    0.6932    1.9944   151.3877   152.5069
  11   4   2    0.9566    1.9725    37.2450    37.1906
   2   0   9    0.7040    1.9591   117.7443   119.1553
  14   2   3    0.7762    1.9452   740.4010   710.8155
  13   9   2    0.7164    1.9450   176.3645   173.4924
  11   8   4    0.7527    1.9344   298.8616   313.7518
  12  11   1    0.7053    1.9335   102.8536   104.0412
   3  15   1    0.7335    1.9149   286.1680   286.6008
  12   2   0    0.9688    1.9113  1427.9308  1377.3334
   3  10   6    0.7592    1.8872   125.9018   128.4599
   9   0   3    1.1162    1.8592  1422.3678  1422.1884
   1  16   1    0.6993    1.8586   426.2034   422.3366
  14   7   2    0.7272    1.8563   516.6430   527.7229
  15   7   1    0.7026    1.8514   237.9564   232.3471
   8   8   6    0.7359    1.8323   404.2425   414.8449
   7   6   7    0.7376    1.8302   428.8974   433.0503
  13   5   3    0.7830    1.8233    46.8290    47.4745
   5   8   4    0.9642    1.8226  1587.4836  1623.3986
   6   6   7    0.7571    1.8023    94.7820    97.5982
  11   5   1    0.9578    1.7919   976.3429  1014.6433
   7   6   3    1.0809    1.7916    26.3503    21.8388
   6  15   0    0.7022    1.7770   786.4618   808.0234
   9   7   1    1.0043    1.7756  1865.1924  1890.8294
  13   2   4    0.7814    1.7700   444.5402   433.0557
   7  11   4    0.7678    1.7672   444.1919   441.1628
   9  12   3    0.7189    1.7582    67.9211    70.8919
   7   9   3    0.9092    1.7509   363.7908   345.4664
   0   2   2    2.7770    1.7258 13210.8681 12193.6322
   7   9   2    0.9591    1.7164   792.7870   782.3042
   2  10   7    0.7039    1.7119   121.3772   131.5524
   7   5   5    0.9276    1.7090   166.2950   175.1604
   3   9   4    0.9559    1.6867  1397.0011  1450.7683
  15   2   1    0.7734    1.6815   500.8818   448.9302
  15   0   4    0.7056    1.6788   396.5747   363.5619
   9   2   4    0.9971    1.6785  1914.1052  1895.5808
   6   3   8    0.7253    1.6739  1175.8981  1172.3849
   4   1   3    1.7057    1.6666  8878.4466  8898.5400
   4  15   1    0.7238    1.6559    86.4902    90.1237
  11   3   2    0.9816    1.6433   405.2953   422.2942
   3   5   5    1.0690    1.6356    22.5651    23.0829
  15   6   3    0.6869    1.6178    37.8717    35.6204
   9  12   4    0.6889    1.6138   823.1842   830.7534
  13   2   5    0.7335    1.6121    26.6650    26.7451
   6   1   6    0.9324    1.5913   954.7626   909.1866
   1   8   6    0.8469    1.5902    86.9651    88.8747
   4   2   8    0.7630    1.5867   850.0598   829.7641
   4   2   6    0.9852    1.5718  2137.7257  2136.3009
   6   8   3    1.0087    1.5622  3864.7007  4012.0892
   5   0   5    1.1227    1.5547   927.5801   891.1340
   8   9   1    0.9445    1.5446   314.9573   321.7669
   3  11   2    0.9473    1.5416   851.5286   853.1637
   5  10   2    0.9694    1.5410  1266.4427  1255.7453
  13   8   3    0.7184    1.5368     7.2593     7.4104
   7   9   6    0.7307    1.5102   255.8224   259.1770
   0   6   6    0.9257    1.5099   469.6324   457.5543
   0  12   2    0.9014    1.5096  1332.3647  1312.2247
   4   4   6    0.9430    1.5042  1466.7546  1478.5920
   6  14   1    0.7404    1.5012   110.3390   109.5182
  13   8   2    0.7423    1.4972   273.3013   276.3085
   6   9   6    0.7497    1.4945   528.6028   554.6500
   1  12   2    0.8988    1.4883   863.3167   884.4995
   1   9   7    0.7358    1.4844   538.6593   580.6065
   7   7   2    1.0941    1.4840  2903.8724  2898.8101
   3  12   1    0.9048    1.4836  1193.1365  1166.5095
  12   1   1    0.9684    1.4768   292.8008   300.1845
   7  14   2    0.7086    1.4739   154.0601   150.4238
   7   7   6    0.7854    1.4646   192.2892   194.5130
   9   8   3    0.8751    1.4639   200.8198   196.8494
   3  10   4    0.8966    1.4459   698.3367   708.0774
  11  10   1    0.7716    1.4389   378.3487   381.0081
   9   1   7    0.7469    1.4374   630.2724   606.2653
  11   6   5    0.7525    1.4349    70.3185    68.9326
   9   8   1    0.9494    1.4322  1536.4532  1544.6149
  13   6   3    0.7630    1.4224     5.5700     6.7760
  16   1   3    0.6955    1.4035   596.2504   562.9827
   9  11   3    0.7550    1.3934    93.3500    90.2244
  15   4   1    0.7525    1.3772   654.8640   659.5330
   6   5   0    1.4823    1.3643 17066.4835 17244.0693
   2  15   2    0.7262    1.3632   535.8115   517.7586
   5   4   6    0.9170    1.3602   501.5255   516.9551
   7   1   5    1.0135    1.3598   656.4537   668.5539
   1   7   6    0.8851    1.3420   385.8335   383.4906
   9   3   4    0.9781    1.3252  1962.5472  2029.1107
   0   9   5    0.8941    1.3204  1621.5909  1677.8163
   9   6   6    0.7562    1.3120   246.0076   250.1817
   6  10   1    0.9670    1.3073   443.3909   423.2426
   7   7   3    1.0216    1.2738   684.9947   742.6506
   3   3   6    0.9905    1.2717  1867.7251  1830.0275
   3   5   6    0.9345    1.2649  1045.2616  1083.8739
   0  10   6    0.7738    1.2460   403.5571   440.0343
   7   7   7    0.7179    1.2451   370.2442   400.8999
   4  13   3    0.7750    1.2423   631.7579   606.3097
   2   0   7    0.9010    1.2410   347.8598   338.5355
  13   9   3    0.6948    1.2397   153.1266   153.7210
   7  10   2    0.8993    1.2397   607.3932   592.7524
   9  11   4    0.7206    1.2382   653.9793   664.5082
  10  12   1    0.7303    1.2365   103.7499   108.1557
   1   0   9    0.7078    1.2322   330.4221   332.7749
   9   2   5    0.9028    1.2209   125.4908   117.7308
  16   0   2    0.7186    1.2183   632.5096   600.9030
  14   8   3    0.6849    1.2170   654.9790   653.8833
   1  10   4    0.9181    1.2104  1530.9619  1504.0758
  16   3   1    0.7192    1.2077   128.0346   161.8539
   9  10   4    0.7536    1.2001   777.5621   777.4923
   4  11   3    0.8813    1.1849   899.5733   886.3589
   5  11   6    0.7045    1.1840   249.0195   254.7338
   1  11   3    0.9207    1.1793    73.5962    65.2702
   7   5   7    0.7556    1.1718   312.4375   317.9280
   3   6   7    0.8030    1.1627   349.8215   365.8603
   2   7   0    1.5541    1.1541 10187.7922 10117.5905
   2   2   2    2.5127    1.1512     2.0892     1.5066
  15   1   2    0.7621    1.1454   407.6991   372.1080
  15   0   3    0.7379    1.1374    35.5495    38.4721
   7   7   4    0.9407    1.1356   762.3628   803.3771
   3   6   6    0.9011    1.1320   543.5398   561.4111
  15   6   1    0.7211    1.1319   284.9290   290.3672
   7   1   6    0.8967    1.1305   481.6430   443.8118
   2   3   8    0.7736    1.1303   836.9672   836.2507
   5   5   6    0.8909    1.1294   924.6346   938.2332
   3  11   3    0.8991    1.1242   186.1459   194.4971
  13   5   2    0.8142    1.1184   111.5868   110.1646
   7   8   4    0.8951    1.1069   576.2655   576.9830
   2   5   8    0.7460    1.1045  1096.7878  1145.9027
  12   3   1    0.9410    1.1009   163.1082   164.5716
   4   7   5    0.9474    1.0986  3003.4950  3140.5385
   5  11   3    0.8600    1.0867   187.2983   180.4884
   9   6   3    0.9597    1.0819   516.7760   551.1880
   8   9   5    0.7646    1.0711   845.5434   862.4378
   9   5   6    0.7757    1.0429   163.8686   159.3750
  15   6   2    0.7077    1.0413   257.9181   268.0417
   5  11   1    0.9302    1.0341  1588.2512  1562.0733
   5  11   5    0.7570    1.0153    68.3160    74.7798
  11   3   3    0.9282    1.0146   224.5668   227.4264
   4   0   8    0.7701    1.0117   874.4744   845.0794
  11   7   3    0.8233    1.0083    12.3222    11.2412
   5  11   2    0.9019    1.0010   439.8436   413.2234
  14   4   1    0.8012    0.9998   157.5562   167.1903
   2  15   0    0.7457    0.9906  1004.0931  1007.1736
   7  13   3    0.7251    0.9740    56.3175    62.7043
  11  11   1    0.7362    0.9712   317.1489   316.2758
   2   2   7    0.8897    0.9627   190.8897   186.0576
   4   2   3    1.6500    0.9557     4.5947     2.8726
   0   1   7    0.9087    0.9469   620.6839   582.1153
   8   3   5    0.9349    0.9401  2243.1488  2256.9305
   1   3   7    0.8835    0.9271   936.3084   917.3928
   6   3   6    0.9079    0.9246   566.8720   568.1828
  15   5   1    0.7379    0.9224   302.7683   251.7640
   8   8   0    1.0191    0.9210  4413.3515  4515.6434
   1  13   5    0.7161    0.9166    84.2890    85.6776
  11   5   3    0.8817    0.9128    16.6689    17.7105
  14   2   4    0.7389    0.9034    48.4324    45.9975
   3   0   3    1.8712    0.8915  3816.1816  3479.7604
   0   5   5    1.1108    0.8856  7503.8886  7335.5740
   9  10   3    0.7933    0.8741   351.1941   358.3981
   0  11   3    0.9235    0.8629  2674.3248  2638.8949
   2   8   7    0.7592    0.8612   125.5530   130.1290
  11   9   2    0.7896    0.8553   246.9242   246.9137
   8   7   7    0.6988    0.8522   129.8684   132.9577
  15   1   1    0.7790    0.8511   221.2469   226.1371
  14   2   1    0.8266    0.8488   117.2533   117.7899
   9   7   5    0.7954    0.8469    42.0892    41.1495
   0   8   0    1.4096    0.8410 10233.6043  9751.0946
  14   0   1    0.8357    0.8409    50.1661    49.5635
   9  12   1    0.7584    0.8347   299.0698   306.8222
   3  12   3    0.8398    0.8328    24.1209    22.3203
   7   0   7    0.8019    0.8276   363.2693   344.9839
   7   4   5    0.9572    0.8262   474.4286   478.0699
   6   4   0    1.6131    0.8252    19.5387    21.1006
   3   2   1    2.8792    0.8187 10591.6059 10542.7243
   1  12   5    0.7552    0.8181   102.4614   108.7841
   7  13   1    0.7657    0.8176   311.7369   311.1721
  13   4   3    0.8006    0.8162    22.8647    21.1233
  12   2   2    0.9270    0.8146  1101.1509  1096.8941
   2  14   3    0.7472    0.8137   975.7048   961.8145
   4  10   6    0.7484    0.8098   618.0190   628.0218
  13   0   2    0.8731    0.7982   123.8302   107.3105
   5  11   4    0.8101    0.7945   198.0545   200.1704
   3  15   3    0.6976    0.7894    15.0781    20.0454
   5   7   5    0.9211    0.7871   186.4990   203.3567
   9   5   4    0.9241    0.7834  1277.7749  1342.1713
  15   2   2    0.7570    0.7822   203.7531   195.9280
  11   4   3    0.9070    0.7810   270.4160   274.7647
  12   9   1    0.7680    0.7750   124.6900   128.0776
   9  11   5    0.6825    0.7730    80.5455    72.6163
   6   0   7    0.8272    0.7624    68.5892    64.7448
  13   0   5    0.7398    0.7550    17.8882    15.5793
   5   3   1    1.9075    0.7459  7613.3156  7824.3974
   0   1   9    0.7077    0.7437   116.8228   113.5347
   2   0   3    2.0012    0.7428 10430.0801 10182.9891
   9   4   6    0.7927    0.7415   197.7472   204.0486
   7  10   1    0.9274    0.7357  1252.9913  1251.8474
   1   2   7    0.8974    0.7281  1288.3746  1261.7129
   2   0   0    5.9006    0.7263     7.2171     6.5595
  10   6   3    0.9046    0.7255  1576.7362  1567.5371
   8  12   2    0.7692    0.7236   529.0271   542.8967
  12   5   5    0.7363    0.7168  1065.1456  1049.2514
   8  14   0    0.7070    0.7155  1118.4150  1083.2752
   1   9   6    0.8090    0.7072   182.2386   197.8842
  10   8   1    0.8959    0.7000   521.2293   527.4091
   8  13   1    0.7427    0.6995   131.8253   135.3909
   4   3   0    2.3208    0.6972     2.7601     1.2386
   6   5   1    1.4439    0.6952    71.2282    82.7210
  14   0   3    0.7837    0.6934  1225.1249  1139.9654
   3  13   4    0.7482    0.6882   567.3759   560.8487
   9   9   2    0.8714    0.6820   393.1134   395.9279
   7   2   6    0.8883    0.6806   427.0052   406.3002
   6  11   2    0.8743    0.6780  1039.5779   970.2077
   6   3   2    1.5295    0.6645  7890.7926  7975.6847
  13   6   2    0.7919    0.6620   283.8626   283.2972
  14   5   2    0.7665    0.6553   589.8267   576.6731
   1   1   7    0.9060    0.6500  1389.0385  1289.4223
  11   3   6    0.7405    0.6488   448.7835   443.9438
  10   2   4    0.9356    0.6447    35.8546    27.9818
  12   1   6    0.7206    0.6438    36.6347    33.6784
   9   7   6    0.7350    0.6294   249.3843   257.2050
   4   6   6    0.8832    0.6264  1230.5377  1320.0005
   8   9   3    0.8712    0.6165  1070.6973  1037.4204
   3   1   7    0.8854    0.6152   421.4283   397.1650
   0  15   1    0.7466    0.6132   247.0853   252.0456
  11  10   3    0.7301    0.6126   194.6862   198.3061
  12   1   5    0.7772    0.6080   959.6163   925.9045
  12   1   0    0.9797    0.6067    24.1295    24.8166
   0  16   0    0.7048    0.5968  2338.1225  2321.2225
  14   6   2    0.7477    0.5956    48.6149    50.0266
   2  12   4    0.8022    0.5955   167.5839   167.0595
   8   6   5    0.8586    0.5928    14.8906    14.6476
  13   1   5    0.7382    0.5856   241.7006   230.4877
  12   3   6    0.7091    0.5834    49.7087    53.1597
   2  12   5    0.7506    0.5743  1036.6005  1037.8338
  11   2   3    0.9444    0.5733   196.8513   201.6966
  10  10   2    0.7899    0.5730     9.4969     9.5266
   2   8   4    1.0398    0.5713   403.4989   401.9019
   6  11   0    0.9091    0.5697  3213.4556  3240.5735
  11   0   3    0.9579    0.5696   821.7420   801.9362
   0   8   8    0.6943    0.5678  1505.4590  1589.7740
   8  10   2    0.8625    0.5677   879.2182   846.5723
   6   2   2    1.6051    0.5668     3.9912     2.0913
   1   0   7    0.9090    0.5613  1632.3219  1537.2186
   8   6   6    0.7841    0.5605   418.8393   410.7044
   3   8   5    0.9199    0.5587   704.1921   735.2594
   4   1   6    0.9967    0.5571    51.4233    35.3371
   9   8   2    0.9194    0.5557   283.9055   289.6176
  12   4   0    0.9286    0.5516  2561.3962  2559.8490
   8   3   2    1.2613    0.5505   100.2625   109.1043
  10   8   3    0.8327    0.5479   518.4053   506.6354
  11   6   1    0.9219    0.5444  1128.3517  1144.1962
   1  15   2    0.7303    0.5436   393.8188   383.4243
  10   4   3    0.9691    0.5409  3429.5500  3636.9045
   6   6   5    0.9303    0.5402  2970.3315  3143.3600
   5  12   1    0.8650    0.5352   743.5444   738.7455
   2   7   6    0.8777    0.5349   932.6326   972.1801
   4   1   0    2.8542    0.5339     0.7083     0.7546
   0  14   2    0.7810    0.5328   451.3279   458.3284
  13   5   5    0.7029    0.5276   103.1169    93.3785
   3   0   7    0.8882    0.5270   629.5258   582.9390
   5   0   2    1.8975    0.5226  6351.7830  6661.5679
   1   9   5    0.8916    0.5177   400.0768   430.2999
   4  12   0    0.8954    0.5088  2976.1265  3115.1076
  12   7   2    0.8118    0.5075    99.9523   101.7390
   8   7   2    1.0297    0.5049   139.1524   163.4063
   5   0   8    0.7557    0.5038    20.9740    23.2749
   1   0   1    5.6136    0.5037  7446.7862  7055.9956
   0   3   7    0.8860    0.5020   495.1107   515.0075
  12   7   4    0.7428    0.5012   133.8305   136.8931
   3   7   6    0.8659    0.5009   569.3739   602.1458
  11   2   5    0.8127    0.4990    86.9382    90.5720
  11   7   4    0.7792    0.4985   610.0174   610.6077
   4  12   2    0.8621    0.4979   667.3782   635.8522
  10   0   0    1.1801    0.4964    25.2636    24.7579
   3  11   6    0.7255    0.4954   592.1792   608.1302
   5   4   8    0.7300    0.4925     6.1364     6.7187
  11   5   2    0.9270    0.4876   763.2921   801.6485
   2   5   1    2.0005    0.4850    17.6548    17.8507
  12   3   5    0.7628    0.4846   465.0944   446.7680
   5   8   5    0.8782    0.4783   280.1614   284.2476
  12   0   0    0.9834    0.4774  4933.2438  4813.1371
   5   5   8    0.7166    0.4759    22.2640    22.8316
  11   0   4    0.8903    0.4702   549.8234   507.0426
   3  12   2    0.8787    0.4609    90.5971    85.5423
  13   1   4    0.7871    0.4605   491.2985   466.5409
   5   6   6    0.8618    0.4574   483.9011   499.4004
   4   0   2    2.1662    0.4570  8439.5440  8494.6526
   3   1   1    3.2101    0.4541  7264.5283  7390.7291
   8   3   7    0.7595    0.4510   125.8624   126.3047
   3  12   5    0.7431    0.4494    68.5030    70.2126
  10   7   1    0.9416    0.4394    81.5720    67.0266
   3  13   1    0.8397    0.4386  1144.8316  1107.8058
  13   4   5    0.7155    0.4363    81.8256    82.7305
   8   5   7    0.7334    0.4358   130.0167   131.7139
  10   3   3    0.9951    0.4353    72.3369    74.2329
   4   4   8    0.7429    0.4345  1749.9295  1761.5793
   6   6   0    1.3588    0.4331    12.7304    10.7285
  10   8   4    0.7871    0.4308    20.9806    21.2817
  12   2   1    0.9578    0.4296     6.8850     7.9838
   7   6   5    0.8949    0.4294    95.9998    99.2758
   3   8   6    0.8299    0.4284   694.6963   739.9047
  11   7   1    0.8843    0.4245   536.8292   554.0549
   9   9   1    0.8969    0.4237  1129.8178  1153.2509
   3  14   3    0.7398    0.4226   199.9791   192.9589
   9   4   4    0.9533    0.4213  2400.9348  2487.9273
   6   1   3    1.4325    0.4192     8.2826     8.8704
  12   5   3    0.8300    0.4192   686.6656   691.9801
   7   4   7    0.7713    0.4175   694.0482   689.5104
  10   1   7    0.7200    0.4152    13.7255    10.6453
  10   3   6    0.7732    0.4128   611.6990   613.1202
  10   1   6    0.7882    0.4121   544.2267   556.6711
   4   4   7    0.8322    0.4091     7.4140     5.9627
   2   2   6    1.0292    0.4082    17.5176    13.2958
   1   1   1    5.0253    0.4075  8174.0369  7482.6315
  12   0   2    0.9398    0.4044   374.2926   363.0870
  15   4   2    0.7373    0.3967   420.8734   412.5011
   2  10   2    1.0464    0.3953   190.3294   182.5132
   1   5   8    0.7505    0.3945    42.2408    45.9862
   8   4   7    0.7478    0.3929    17.5874    14.4385
   2   3   7    0.8762    0.3918    53.4439    57.9041
  12   5   2    0.8675    0.3915    94.1094    95.1128
   1   4   7    0.8651    0.3871   844.5561   873.1979
  10  10   3    0.7613    0.3776  1608.8622  1602.2480
   1  13   2    0.8350    0.3740   314.0161   312.5029
   3  13   3    0.7870    0.3640    32.0753    31.5961
  12   9   2    0.7518    0.3613     4.7887     3.7743
   4   5   6    0.9146    0.3613    12.5792     9.4025
  12   1   2    0.9366    0.3608    32.2507    30.1676
   3  11   5    0.7833    0.3597    82.8850    82.8067
  10   4   2    1.0303    0.3556     8.1019     8.9203
   6  10   3    0.8888    0.3541   490.3946   475.4126
   9   9   4    0.7878    0.3537   472.7825   493.3980
   4   2   9    0.6844    0.3527    78.0605    73.4578
  14   1   3    0.7818    0.3521     8.6916     6.9865
  14   7   1    0.7418    0.3509   121.2652   122.3190
  12   8   2    0.7819    0.3497   611.5978   651.7865
  13   2   3    0.8259    0.3389    14.9596    16.0738
  12   3   4    0.8171    0.3373   157.1029   160.4273
  12   7   3    0.7808    0.3362  1367.7545  1406.0292
  10   0   7    0.7215    0.3359   203.9603   213.1931
   6   8   4    0.9306    0.3321    22.3973    28.4123
   2   4   7    0.8582    0.3311   174.2878   175.4236
   9   6   4    0.8917    0.3240  1032.6567  1076.3859
  15   1   3    0.7363    0.3211   144.8368   138.7791
   9   0   5    0.9146    0.3193    30.9859    33.2634
  13   0   3    0.8349    0.3193    23.1987    24.9813
   4  13   4    0.7379    0.3188    90.0575    99.9249
   2  13   0    0.8582    0.3167  2107.8282  2098.0503
   8   1   8    0.7003    0.3163     4.3613     4.3565
  16   2   3    0.6916    0.3139    20.2350    17.6843
   8   8   5    0.7964    0.3117    37.6613    39.3208
   9   7   4    0.8576    0.3098   499.7850   503.9784
   2   5   7    0.8367    0.3029   350.4690   366.6008
   7  11   1    0.8678    0.2990   328.5875   326.4779
   8  10   0    0.8959    0.2972  1537.0024  1616.9877
   8   5   5    0.8874    0.2971  1413.1502  1485.1086
   4   2   7    0.8608    0.2966    54.3526    52.9838
   0   8   6    0.8490    0.2942   278.1404   283.0104
  12   8   3    0.7542    0.2929    10.7466    10.3581
  10   3   7    0.7085    0.2927     6.5478     8.2115
   1  12   3    0.8573    0.2922   282.5131   283.1048
  14   5   0    0.7896    0.2909  1726.9634  1642.4800
  11   1   5    0.8191    0.2901    16.8318    14.4641
   9   0   7    0.7485    0.2898   692.4424   689.3766
   7  13   2    0.7497    0.2898   426.5536   425.2033
   8   2   5    0.9514    0.2888    15.7875    17.8973
  11   2   4    0.8794    0.2886   905.7467   899.3409
   4   4   3    1.4717    0.2865    12.8582    11.9413
   8   2   1    1.3927    0.2861   584.4803   596.0848
  10   2   0    1.1551    0.2860     9.8807     8.1475
   9  11   1    0.8012    0.2836   475.5102   472.6402
   4  14   1    0.7713    0.2804    14.6007    12.1779
  11   6   2    0.8944    0.2761   125.8151   117.5762
   0   9   7    0.7372    0.2755   292.5507   325.5945
   1  11   4    0.8602    0.2734  1494.5513  1490.2168
   5  14   1    0.7569    0.2721   434.2594   422.8250
   5  12   2    0.8421    0.2713   481.1500   454.9255
   4   1   2    2.1274    0.2706    14.7478    13.6821
   9   3   5    0.8887    0.2704   272.1130   281.5420
  14   3   5    0.6914    0.2682     9.4439     8.7219
   1  15   1    0.7451    0.2677   794.7406   779.4498
   5   9   5    0.8361    0.2668    84.3122    79.3541
  13   6   5    0.6884    0.2638    20.9031    20.4957
   1   1   8    0.7939    0.2637    39.5541    40.8236
   6   9   1    1.0426    0.2633     3.3055    11.7213
  13   1   2    0.8705    0.2621   473.0701   442.2365
  13   0   1    0.8987    0.2616   300.9076   290.8669
   4  14   2    0.7550    0.2611   698.3771   675.1738
   2   6   4    1.1913    0.2596     2.6877     6.6021
  10   4   5    0.8283    0.2577   790.6131   785.7180
  13   5   1    0.8349    0.2571   611.4063   635.2656
   4   2   5    1.1469    0.2561     1.2567     1.2268
   8   2   3    1.1851    0.2543    71.3338    71.8970
  13   6   1    0.8108    0.2543   290.7049   301.9871
   2  12   3    0.8506    0.2531  1297.1450  1275.2850
   8   2   7    0.7683    0.2530    49.1462    44.0965
  14   3   2    0.7965    0.2521   720.9476   697.8388
   6  13   0    0.7937    0.2520   783.8412   750.2468
  10   6   2    0.9537    0.2512     1.3714     2.4150
   7   9   4    0.8507    0.2494   606.0087   598.8664
   4   6   3    1.2711    0.2491    92.3024    99.3511
  11   3   5    0.8023    0.2487   130.0286   118.0069
   5   2   7    0.8409    0.2457   491.5881   450.8709
   1  13   4    0.7605    0.2436   789.1365   762.6549
   6   7   6    0.8090    0.2429   402.4050   410.1806
  12   5   1    0.8926    0.2388   256.2743   258.8595
  11   1   4    0.8875    0.2356  1016.0543   953.4200
   2   8   6    0.8404    0.2313   163.1033   172.1112
   6  14   2    0.7258    0.2267    14.8703    16.3948
  13   0   4    0.7890    0.2248   865.9620   822.8110
   4   5   4    1.1915    0.2224   126.0977   132.4560
  14   8   2    0.7055    0.2224    14.3136    13.4662
   4   0   1    2.6780    0.2202  2198.4627  2112.1142
   6  12   2    0.8195    0.2185    53.2803    57.7867
   4  10   3    0.9440    0.2182    32.9960    28.1472
   4   7   0    1.4139    0.2180     3.5601     3.0771
  12   8   0    0.8065    0.2171   933.9233   895.9613
   4   1   4    1.3927    0.2164    27.1204    43.6684
  14   4   2    0.7829    0.2161    24.2486    21.1041
   4   9   4    0.9347    0.2157     4.7637     6.1120
   0   2   4    1.5352    0.2146     1.5801     1.1083
   6   4   6    0.8880    0.2139   156.9743   158.7954
  10   7   2    0.9123    0.2122   238.7625   245.4089
   7  11   3    0.8099    0.2095    77.3104    76.4703
   2   5   5    1.0916    0.2094    16.0557    16.3458
   8   5   0    1.2345    0.2081    20.0132    18.1185
   8   4   3    1.1136    0.2058    62.5884    61.1893
   4  13   1    0.8252    0.2041   369.5429   363.6341
  11   9   5    0.6869    0.2019    22.5871    14.5130
  10   1   1    1.1543    0.2005     9.5891     8.5888
   6   2   0    1.8571    0.2003    43.5954    47.1952
   4   5   0    1.7918    0.2002     6.2137     4.9797
  12  10   0    0.7412    0.2000  1712.9512  1699.4449
   3   2   7    0.8773    0.1946   250.8820   237.5544
   7   4   6    0.8570    0.1933   628.6428   644.4850
  14   3   3    0.7672    0.1933     2.6744     1.5167
   8  11   3    0.7828    0.1928  1275.2015  1288.9547
   5  10   4    0.8579    0.1904   446.8480   447.8099
   0  10   0    1.1277    0.1899 10679.7609 10218.4825
  11   6   3    0.8534    0.1889   299.2074   298.4641
  10  11   3    0.7273    0.1879     4.8398     4.1144
   1   0   8    0.7959    0.1860    66.2887    62.3043
   2   7   5    0.9863    0.1855    49.6644    49.4766
   3  11   4    0.8424    0.1853   587.7156   575.7832
   8   0   6    0.8628    0.1839   561.7129   508.9319
   5  14   2    0.7414    0.1805   520.8975   517.8356
  12  11   0    0.7097    0.1795     8.9737     8.8737
   4   9   6    0.7819    0.1745     3.6934     2.5404
   8   5   2    1.1514    0.1745   834.8649   815.6102
  14   4   0    0.8076    0.1716    31.5262    27.8618
  12   4   3    0.8510    0.1706     5.7442     4.4225
   1   5   6    0.9588    0.1702    81.1018    76.3132
   4   6   1    1.5384    0.1696   224.9227   177.8040
   3  14   1    0.7831    0.1691   544.7661   549.0880
  11   8   3    0.7923    0.1681   178.7771   179.5882
   8   5   6    0.8058    0.1668     3.3836     3.6166
   6   0   2    1.6743    0.1662   863.9247   806.8584
   4   9   5    0.8557    0.1644  1182.9524  1198.4247
  16   5   2    0.6847    0.1626    29.5756    26.4786
   7   7   5    0.8603    0.1607   387.3607   397.8668
   7  11   2    0.8447    0.1599   288.3184   287.2062
   8   2   6    0.8528    0.1597   643.5284   618.5802
   2  14   0    0.7981    0.1591     5.7096     5.4051
   6   0   5    1.0707    0.1583  8212.7701  7949.8870
  16   5   1    0.6968    0.1576    90.0917   109.1555
  10   5   7    0.6872    0.1563    10.9200    12.5190
   6   2   8    0.7330    0.1555     0.9892     0.6549
  14   1   2    0.8129    0.1543   840.7232   745.2189
   2  10   6    0.7672    0.1535   135.8379   143.7730
   2   2   0    4.0764    0.1510     0.8212     0.1489
   6   8   2    1.0783    0.1509   113.1152   124.8392
   5  13   3    0.7604    0.1499    75.8591    72.1943
   8   7   4    0.8988    0.1482   604.3652   596.9083
  14   6   0    0.7691    0.1470     8.3666    11.2473
   8   5   4    0.9764    0.1466    40.4882    45.4978
   3  14   2    0.7660    0.1461   518.8049   515.8373
  12   3   2    0.9117    0.1458    53.1338    63.4356
  14   8   0    0.7234    0.1456     9.8079    10.5422
  13   7   2    0.7676    0.1448   438.8256   444.9978
  11   0   5    0.8213    0.1445    91.9096    88.5968
   8  12   3    0.7427    0.1444     3.2760     2.5388
  11   4   4    0.8489    0.1443  1108.3663  1092.8235
   2   0   8    0.7905    0.1439     4.5143     3.8625
  13   2   1    0.8875    0.1435   420.0612   402.1840
  12   4   2    0.8916    0.1432   587.4273   600.4476
  12   8   1    0.8002    0.1417    58.8416    61.4000
   8   3   0    1.3732    0.1411    24.0902    28.6958
   1   8   7    0.7639    0.1404   875.5935   915.3085
  10  10   4    0.7260    0.1377    55.9732    51.7774
   6   9   5    0.8140    0.1370    26.5487    28.1757
   2  12   6    0.6993    0.1364    26.8969    27.6388
   6   5   6    0.8642    0.1362   954.8291   976.0739
   1  10   6    0.7721    0.1356   418.5837   440.4714
   2   3   5    1.1840    0.1344     1.8726     0.3500
  13   3   1    0.8741    0.1343   368.6535   362.1989
  12   6   1    0.8633    0.1343     4.5757     3.7792
   7  12   1    0.8141    0.1328   531.1964   511.5010
   6   4   8    0.7151    0.1325     0.8946     0.6581
   8   8   1    1.0064    0.1299   457.4614   495.5407
   6   7   7    0.7358    0.1285    15.8802    14.7384
  13   7   3    0.7413    0.1281   360.3125   360.8856
  12   0   3    0.8927    0.1275    53.3341    50.3766
   0   7   7    0.7934    0.1272   496.1491   509.0570
   0   5   7    0.8452    0.1272   175.7678   175.6542
   5   1   8    0.7540    0.1255    17.6247    20.1016
  10   6   6    0.7283    0.1252    17.2244    15.3223
   8   1   6    0.8602    0.1240    18.1427    15.8057
   2   1   1    4.0443    0.1233     5.3952     3.9335
   3   5   7    0.8264    0.1228   719.0141   736.6484
   6  12   4    0.7487    0.1227    21.0050    26.1913
   4  10   5    0.8124    0.1215     5.0172     4.8967
   4   1   7    0.8685    0.1215    75.5253    72.9079
  14   5   3    0.7402    0.1202    21.7279    17.0038
  15   5   3    0.7013    0.1189    77.3382    76.5512
   6  10   6    0.7200    0.1167    30.1427    30.9369
   2   4   6    0.9813    0.1166   393.2580   383.8535
   9   1   6    0.8238    0.1148   222.7421   211.6075
  14   9   1    0.6952    0.1146     2.4035     3.5921
   8  10   3    0.8257    0.1138    78.0639    76.0275
   1  14   3    0.7518    0.1135    64.1387    58.8801
   5  13   2    0.7889    0.1125   468.3662   463.9622
   6  12   3    0.7876    0.1110  1087.2948  1083.1039
   6   8   5    0.8526    0.1108  1504.7825  1529.3522
  10   3   1    1.1088    0.1106    81.0574    93.1367
  12   1   4    0.8349    0.1103    64.9199    63.2490
  10   7   0    0.9520    0.1096  4871.4811  5115.2816
   3   0   8    0.7818    0.1094    31.5666    32.5732
   4   9   2    1.0846    0.1072     1.7274     0.9835
   6   3   1    1.6811    0.1050  1175.3479  1114.6207
   4  13   2    0.8053    0.1049     5.1450     5.9749
  12   6   2    0.8406    0.1043   415.9182   416.7906
   8  12   0    0.7926    0.1041  1033.0172  1014.1275
   3   7   5    0.9696    0.1028    22.4312    21.1020
   6   2   6    0.9230    0.1011     9.6912     5.9325
  16   0   3    0.6969    0.1004    31.5224    30.3844
  11   3   4    0.8663    0.0985  1628.8509  1655.7780
  11   8   1    0.8462    0.0979  1235.8080  1312.9193
   8   3   6    0.8409    0.0974   335.6666   333.6952
   6  13   1    0.7876    0.0973    49.1504    48.8588
   6  12   1    0.8405    0.0964   248.3133   243.5698
  12   6   5    0.7196    0.0957     2.1330     1.3161
  10   8   2    0.8705    0.0950    51.2530    55.2380
   5   5   7    0.7958    0.0947   590.0810   605.9922
   8   9   0    0.9550    0.0944    25.0668    26.2266
  10  12   0    0.7351    0.0930     5.1684     5.1897
   8  14   1    0.7027    0.0929    18.0563    13.4079
  12   7   1    0.8322    0.0926   151.9965   156.9996
  12   4   1    0.9189    0.0917   304.0640   323.2103
   8   0   7    0.7755    0.0901   166.9347   171.5499
  14   2   2    0.8066    0.0896     3.3289     2.2938
  10   9   5    0.7127    0.0888     1.6460     1.0230
   2   1   9    0.7027    0.0881    30.6170    34.1346
   4   8   5    0.9009    0.0878     8.0318     8.4075
   1  13   1    0.8573    0.0878   336.4208   323.3935
   4   2   1    2.4190    0.0863  1239.5858  1180.1928
   8   0   3    1.2122    0.0859   611.7578   619.1263
   0   2   8    0.7899    0.0857  1520.6516  1508.4538
  12  10   1    0.7362    0.0848    88.6747    92.4384
   6   4   2    1.4396    0.0819    30.4936    35.6656
   7  10   5    0.7555    0.0819   131.8924   140.1598
   1   2   8    0.7881    0.0814    17.7846    18.7424
  10   9   1    0.8514    0.0811     0.0389     1.0330
   9   8   5    0.7672    0.0810    76.9219    76.0404
   6   0   0    1.9669    0.0807     8.5799     9.4224
   8   9   4    0.8194    0.0797     9.4009     8.3014
   6   5   3    1.2162    0.0792    13.4130    14.2160
  12   1   3    0.8899    0.0773  1257.3130  1250.1905
  13   4   2    0.8340    0.0772   565.8244   570.2850
   0   8   4    1.0564    0.0771     5.8664     6.4666
   4   6   7    0.7903    0.0762     1.0809     1.6411
   4   0   4    1.4034    0.0743     1.6691     0.9500
   7   3   8    0.7082    0.0736     4.2298     4.5502
   2   0   6    1.0468    0.0732    21.9319    26.2557
   8   8   3    0.9191    0.0730    65.4847    62.9561
   8   3   4    1.0408    0.0723   925.0676   957.6369
   9   1   5    0.9116    0.0720    33.6044    32.7370
   1  10   5    0.8429    0.0713    72.3761    69.4802
  14   3   1    0.8158    0.0699   316.2243   354.0135
  12   5   4    0.7848    0.0694     5.7300     4.6676
  10   5   5    0.8089    0.0693     9.0579     8.6338
   8   6   7    0.7169    0.0693     0.9070     1.7067
   1   6   7    0.8183    0.0692   877.5463   914.2958
   5   6   8    0.7012    0.0692    10.8834    11.3372
  14   2   0    0.8337    0.0687    19.9380    18.4212
   7   3   7    0.7843    0.0679   478.9449   495.6210
   4  12   1    0.8867    0.0677     1.3789     0.6281
  12   7   0    0.8394    0.0675    24.1161    25.4137
   2  12   2    0.8911    0.0671   129.3166   136.6255
   6   3   3    1.3481    0.0667    11.8467     9.1423
  10   4   6    0.7608    0.0666     2.2958     0.7170
   8   7   0    1.0879    0.0657    10.0774     8.5767
  10   7   5    0.7631    0.0657     1.0192     0.6981
  15   3   1    0.7645    0.0650   657.2851   579.1592
  10   6   4    0.8470    0.0634    25.6337    32.8196
  14   7   3    0.7047    0.0623     0.1767     0.9250
  13   2   2    0.8628    0.0618   867.2814   807.2706
   8   3   8    0.6898    0.0615     0.5222     0.8662
   2   1   8    0.7886    0.0612  1548.4475  1494.6967
   2  15   1    0.7407    0.0611    99.8767   105.3371
  11   9   1    0.8084    0.0601   582.9218   560.2583
   2   9   6    0.8033    0.0588   573.1957   590.3615
   2   4   2    1.9891    0.0585    12.5669    12.5662
  13   4   1    0.8563    0.0581   715.4614   724.6327
   4   0   3    1.7255    0.0578   567.2938   504.2685
  12   3   0    0.9514    0.0573    31.5076    30.8827
   2   5   3    1.4969    0.0570   343.1966   325.5868
   6   2   4    1.2102    0.0568   185.5852   200.3033
   7   4   8    0.6986    0.0559     4.2194     4.9628
   7   6   6    0.8114    0.0555   209.8469   206.2313
   8  11   4    0.7445    0.0551    31.4403    23.4353
   4   7   6    0.8500    0.0550     3.8366     3.4554
   6   3   5    1.0297    0.0539    11.9527    16.1434
   6   3   4    1.1768    0.0539     1.7768     1.1902
   8   4   1    1.2804    0.0538   749.5651   772.6149
   3   3   7    0.8644    0.0522   423.1549   405.8028
   1   1   2    2.9714    0.0521  7557.0978  6891.2768
  10   1   3    1.0277    0.0520    11.6997     9.2632
   2   6   0    1.7908    0.0514     1.9814     1.2726
  12   2   5    0.7717    0.0507     8.8240     8.3152
   6  13   3    0.7436    0.0505     1.9263     0.9702
  12   4   5    0.7509    0.0505    29.0493    27.7708
   7   9   5    0.7899    0.0494   267.1279   274.1774
   1   4   8    0.7660    0.0492    32.2683    32.5244
  13   3   2    0.8505    0.0491   215.6212   203.8390
  13   1   1    0.8959    0.0487   484.3865   489.9756
   9   6   5    0.8224    0.0476    59.1720    63.4200
   7   0   6    0.8996    0.0463   117.2414   115.4062
   4   7   4    1.0582    0.0463   544.3620   586.3526
   3   9   6    0.7942    0.0462   357.1922   374.5108
   1  14   1    0.7973    0.0449   587.1789   574.3634
   8   0   5    0.9652    0.0448    36.0333    37.0166
   3   5   8    0.7387    0.0447    23.6964    25.0873
   9   8   4    0.8226    0.0443   595.3507   598.6637
   4   9   0    1.1533    0.0429     3.0833     2.1088
   8  10   5    0.7333    0.0426     1.8180     0.6152
   9  11   2    0.7829    0.0424   311.2805   311.2845
  12  11   2    0.6928    0.0421    26.0617    28.0482
  16   3   2    0.7058    0.0420    99.0514    94.8046
   2   9   7    0.7315    0.0416    22.4042    27.1903
   6   2   7    0.8184    0.0403   274.0350   267.3037
   4   7   2    1.2927    0.0403   244.8544   260.5601
  10   2   6    0.7824    0.0400     1.3113     1.0481
  16   4   1    0.7091    0.0395    14.1807    14.7506
   6   1   7    0.8249    0.0388     2.2430     1.7145
   8   4   4    1.0111    0.0381     2.2051     2.2360
   2  13   1    0.8506    0.0374   503.2297   502.6650
   4  11   6    0.7161    0.0369     5.5854     3.9897
  12   2   3    0.8817    0.0368     1.7490     1.2696
  12   3   3    0.8685    0.0368  2044.1010  2150.9158
   9  10   1    0.8474    0.0367   298.2945   281.0232
   8   7   6    0.7606    0.0364     8.3941     9.2173
   4   8   6    0.8159    0.0356  1015.8168  1066.8391
   7  12   2    0.7949    0.0351   695.5041   688.7604
   2   7   7    0.7864    0.0348    55.3976    55.0800
   4   2   4    1.3618    0.0340     1.1503     0.5631
   2   0   4    1.5402    0.0334   778.3498   695.3117
  10   6   0    0.9994    0.0332    18.9947    19.6639
   6   5   5    0.9672    0.0330    11.9031    13.1241
   6   9   4    0.8810    0.0328     2.3967     1.4467
   5   9   6    0.7669    0.0321   357.7054   365.4828
   2   4   0    2.5437    0.0307    16.2798    16.2756
   8   4   5    0.9132    0.0298     1.1511     1.1352
  10   5   3    0.9384    0.0280     7.7256     9.2438
  10   0   6    0.7901    0.0278    71.4540    61.1007
   1   3   8    0.7787    0.0277    14.2933    14.7960
   3   1   8    0.7799    0.0271    23.7829    22.1164
  12   5   0    0.9015    0.0267    17.8902    17.5863
   9   0   6    0.8260    0.0264   445.0532   429.6155
  14   1   0    0.8406    0.0260   718.0466   801.0168
   4   3   6    0.9669    0.0257   187.9576   200.0880
   8   9   6    0.7106    0.0248     1.5590     0.9899
   7  12   3    0.7658    0.0247   193.8957   187.4406
   6   7   5    0.8917    0.0240    55.4071    56.5215
   6   9   3    0.9464    0.0235     4.5440     3.9936
   7   5   6    0.8356    0.0234   251.2504   239.6008
  10   2   2    1.0861    0.0230    43.8425    46.2003
  10  11   1    0.7683    0.0229    19.3538    21.8761
   5  12   3    0.8077    0.0227    37.2294    36.7558
   6  11   5    0.7405    0.0225     1.4371     0.8928
   6   0   8    0.7392    0.0224    -0.2305     0.6650
   4   8   3    1.0916    0.0222     4.4754     1.7521
   4   0   9    0.6895    0.0221    11.6813    11.5969
   3  10   5    0.8262    0.0221    82.3509    82.6582
   1   5   7    0.8431    0.0218   407.8397   420.1001
   5   2   8    0.7490    0.0217     0.3562     1.1386
   2  14   1    0.7919    0.0213   216.0952   213.8969
   0   0   8    0.7977    0.0211  1212.6576  1219.7103
   4   5   7    0.8126    0.0209   177.7678   185.1564
  10   2   5    0.8564    0.0203  1109.3920  1111.4899
   9   5   5    0.8476    0.0202    85.8437    84.4673
   4  15   2    0.7102    0.0194     0.9043     0.4291
   2   4   8    0.7612    0.0185     2.1531     1.5533
  10   4   4    0.8992    0.0181    19.6727    18.1189
   2  13   3    0.7959    0.0180     5.1196     5.0828
   4   0   7    0.8711    0.0178   144.5932   136.5749
   4   8   1    1.2473    0.0177   528.5082   530.7741
   5  10   5    0.7956    0.0171   157.7496   165.2942
   6   8   0    1.1457    0.0171    12.3180    10.7106
  10   3   5    0.8444    0.0166     1.8130     0.9626
   2   6   7    0.8125    0.0162   196.8720   208.2894
  10   9   3    0.7966    0.0159    14.0212    14.0827
   2   3   9    0.6920    0.0158     6.8815     8.5505
   2  11   5    0.7920    0.0157     1.6704     0.2671
   1   7   8    0.7136    0.0156     8.8661    10.7283
  10   8   0    0.9049    0.0156     6.1192     5.9728
   9   3   6    0.8068    0.0152   496.7386   512.2589
  10  10   0    0.8153    0.0149     7.0398     7.2601
  14   1   1    0.8334    0.0147     4.4180     4.8751
   2   2   8    0.7829    0.0145     0.6033     0.4913
   8   6   3    1.0187    0.0139   181.5443   194.0142
  12   8   5    0.6818    0.0139     0.8693     0.7791
   3  13   2    0.8187    0.0137   288.0096   271.8398
  16   1   2    0.7172    0.0132     0.8258     1.1566
   6   0   6    0.9356    0.0129     0.4504     0.4860
   2   5   4    1.2719    0.0128     1.3731     0.7032
   6  10   4    0.8340    0.0127     2.4930     1.4648
  11   5   4    0.8281    0.0127  1259.6502  1207.3786
   7   1   7    0.7999    0.0126   515.6366   515.2671
   6   6   8    0.6879    0.0126     1.2728     0.3078
   5   1   7    0.8480    0.0125   333.2456   316.2702
   5   7   6    0.8308    0.0121   198.7523   210.0802
   8   0   1    1.4372    0.0114   487.8760   482.2509
  10   0   4    0.9488    0.0112   142.4349   170.6206
  12  10   3    0.6999    0.0110     1.5685     0.9680
  14   0   4    0.7453    0.0109   107.3858   105.1225
   2  11   1    0.9976    0.0108   359.1263   342.1306
  14   4   4    0.7206    0.0105    12.6620    11.9953
  12   0   5    0.7790    0.0102     3.1285     2.3115
   6  10   5    0.7764    0.0102  1984.8668  2011.1607
   6  13   2    0.7702    0.0101  1175.1964  1151.3839
   9   2   6    0.8173    0.0101   344.5147   331.2180
   8   2   4    1.0637    0.0101     2.4986     1.7144
   2   1   5    1.2400    0.0101   129.4976   124.2289
   6  10   0    0.9783    0.0099     9.2857     9.1623
   8  12   1    0.7865    0.0095     0.8480     0.1269
   6   7   3    1.0753    0.0095    24.8590    27.6168
   5   3   8    0.7409    0.0094     1.2662     1.3999
   6   6   6    0.8376    0.0087     8.2064     8.5945
   2  10   4    0.9099    0.0087   143.7780   169.9240
  12   6   0    0.8713    0.0086  2209.7855  2366.4040
  11   0   6    0.7553    0.0085   474.6671   446.2855
   2   1   4    1.5260    0.0085     1.8382     0.8200
  14   0   0    0.8429    0.0084    14.8625    18.8297
   7  10   4    0.8082    0.0083   471.4720   472.8804
   3   7   8    0.7034    0.0081     8.9087    11.1648
   2  13   2    0.8288    0.0079   507.1808   483.4234
   4  10   7    0.6893    0.0077     4.4806     4.5578
  10   1   5    0.8640    0.0077     1.8644     1.3685
   4   1   8    0.7683    0.0077     1.0698     0.2531
   8   7   5    0.8280    0.0076  1012.4008  1011.3321
   4  12   5    0.7330    0.0076     2.1919     1.0308
   3   3   8    0.7654    0.0075    23.1665    20.4306
   4  15   0    0.7285    0.0074     1.8292     1.2557
  10   9   0    0.8591    0.0074  1501.2486  1514.8413
   2  16   0    0.6998    0.0074     3.4900     2.6003
   2   9   4    0.9719    0.0073     1.1156     0.3272
   2   7   3    1.2549    0.0073    44.2236    42.4029
   6  12   0    0.8479    0.0073     4.4159     4.5169
   8  10   4    0.7812    0.0071     2.0357     1.9422
   4   6   4    1.1245    0.0070     1.0610     0.3830
   3   2   8    0.7744    0.0069    21.7454    21.6382
  12   5   6    0.6877    0.0067     4.5912     2.9778
   8   1   7    0.7737    0.0064   208.1204   207.3361
   7   0   8    0.7211    0.0062    -0.3604     0.6067
  15   0   2    0.7639    0.0062   479.4535   462.5660
   0   4   4    1.3885    0.0061     3.6459     2.6068
   1   6   8    0.7329    0.0060    36.6904    42.5884
   0  13   1    0.8595    0.0060    85.9490    82.9139
   4   4   4    1.2563    0.0059     2.0233     1.6888
   4   7   8    0.6948    0.0059     0.1708     0.6958
   4   3   7    0.8486    0.0059   104.7150    97.0909
   9   4   5    0.8700    0.0057    34.7265    32.3649
   6   1   5    1.0659    0.0056    76.2896    82.2087
   1  13   3    0.8014    0.0055   197.6437   196.4373
   0  13   3    0.8032    0.0055  2096.9778  2127.6066
   2   2   4    1.4857    0.0054  2260.1389  2061.8080
   6  10   2    0.9353    0.0054     0.2749     0.9497
  10   0   2    1.1068    0.0053     8.7862    12.1382
   2   4   4    1.3516    0.0051     0.4269     0.1759
   0  14   4    0.7190    0.0050     0.4847     1.3404
  14   3   0    0.8225    0.0050  1653.0714  1975.7983
  10   8   6    0.6892    0.0050     1.0131     0.3006
   8  11   2    0.8140    0.0049   150.2879   149.1735
   8   9   2    0.9149    0.0049    15.0390    12.0037
  10   4   0    1.0886    0.0045     5.7289     5.0210
   2  14   4    0.7138    0.0044    13.9822    11.4321
   8   0   4    1.0831    0.0043     7.1122     8.9230
   6   1   1    1.8540    0.0042     0.6051     0.0998
   7   1   8    0.7196    0.0042     1.0780     0.3315
   4  11   2    0.9266    0.0042    62.0170    69.9147
  14   5   1    0.7836    0.0041     2.9527     2.7968
   8  13   0    0.7477    0.0040     4.5943     6.4721
   0   6   4    1.2163    0.0040     4.7871     4.5854
   2   6   8    0.7287    0.0040     4.3954     4.6374
  10   9   2    0.8295    0.0037   463.4414   453.7391
  10  12   2    0.7164    0.0036     3.0577     1.6179
   2   7   1    1.5099    0.0035  1545.5274  1457.4483
   4   6   5    0.9941    0.0034     0.8492     0.2882
   4   4   1    1.9416    0.0034  1190.4616  1123.2685
   9   0   8    0.6815    0.0034     0.2929     0.8144
   1  11   5    0.7974    0.0033   102.3933   102.6592
   8  11   0    0.8418    0.0033     1.4067     1.7346
  12   6   4    0.7647    0.0031     3.5564     3.3845
   4   0   5    1.1714    0.0031     1.5704     0.1639
   6   4   7    0.7937    0.0031   239.8772   241.0018
  12   4   4    0.8025    0.0030     1.3078     0.8407
   6  15   1    0.6980    0.0030    15.0194    17.0592
   0   0   4    1.5955    0.0024     2.1160     0.2989
   6   5   7    0.7766    0.0024    37.7153    40.3361
   5   4   7    0.8142    0.0024   497.0497   487.4966
   5   3   7    0.8295    0.0023   658.6705   640.5885
   1   8   8    0.6931    0.0022     2.0446     3.1062
   1  12   4    0.8078    0.0022  1220.9199  1212.4230
   2   3   3    1.7665    0.0021    19.8140    18.3356
  10   7   3    0.8690    0.0021    16.1216    15.6215
  13   3   3    0.8151    0.0020   172.6192   175.2371
   2   9   1    1.2036    0.0019     0.3954     2.9841
  14   5   4    0.7077    0.0019     1.3138     0.5437
   7   5   8    0.6868    0.0019     1.3631     0.4722
   2   8   2    1.2597    0.0019   306.1639   291.7009
   8   6   4    0.9384    0.0019     4.9763     3.7685
   6   1   4    1.2317    0.0019     1.1197     0.5673
   5  13   1    0.8076    0.0018   864.0912   851.4692
   2  10   0    1.1076    0.0018     1.4987     0.8562
  10   9   4    0.7564    0.0017     1.1156     0.0797
   0  12   4    0.8097    0.0017     1.6750     0.2212
   6  14   0    0.7454    0.0016     1.3509     1.2024
  11   6   4    0.8046    0.0016   631.4641   603.9773
   0  11   5    0.7993    0.0015  1923.3609  1971.2729
   2   3   4    1.4252    0.0015     1.1486     0.3853
   6  11   4    0.7899    0.0013     2.9430     2.0797
   4   3   8    0.7544    0.0013     4.6455     3.4936
   4  14   4    0.6986    0.0013     0.8996     0.2920
  12   9   0    0.7736    0.0012     8.8892     9.6717
   8   1   0    1.4627    0.0012    31.2492    32.8243
  10   5   4    0.8745    0.0011     0.5054     0.0456
   5   7   8    0.6842    0.0011     1.1218     1.6690
  12   9   4    0.6961    0.0011     4.0968     4.9866
   2  11   4    0.8534    0.0010     1.3132     1.0301
   6   9   7    0.6903    0.0010    -0.1708     0.8036
   4  11   0    0.9684    0.0010     8.5389     8.9131
  10  11   4    0.6963    0.0010     0.7260     0.4536
   7   2   8    0.7153    0.0010     7.2764     6.2275
   4  12   3    0.8253    0.0010     1.0871     0.7813
  10   1   4    0.9454    0.0009     0.1645     0.0711
   6   4   4    1.1343    0.0009     9.3442     8.1683
   0  14   0    0.8055    0.0009  3596.8936  3544.7633
   8   1   4    1.0782    0.0009    67.7128    85.7149
   4   3   4    1.3148    0.0008  1229.3343  1229.6940
  10   5   1    1.0319    0.0008   158.9124   171.8925
   4   5   8    0.7288    0.0008     0.6504     0.2286
  12   6   3    0.8063    0.0008     5.2732     5.7294
   5   8   6    0.7989    0.0008   510.8591   525.6258
   8   4   6    0.8250    0.0008   489.2797   495.2046
   4   4   5    1.0818    0.0007    13.6054    13.6498
   2  13   4    0.7558    0.0007     0.9721     0.6229
   6   8   6    0.7795    0.0007    15.0619    16.6919
  12   2   4    0.8281    0.0007     1.9463     1.4194
   6   5   4    1.0860    0.0007     1.1933     0.3144
  10  10   1    0.8087    0.0007   172.0514   165.3973
   3   6   8    0.7219    0.0006    23.8382    27.6747
   8  12   4    0.7098    0.0006     0.6005     0.5998
   2  15   3    0.7038    0.0005     1.4524     0.2254
   2  13   5    0.7122    0.0005     1.0751     0.6346
   9  10   2    0.8258    0.0005   325.2323   315.4770
   6  11   1    0.9000    0.0005   152.0979   149.2067
   4  13   0    0.8322    0.0005     1.3021     0.1609
   6  11   3    0.8359    0.0005     2.7268     2.8094
   2   9   3    1.0620    0.0005     2.4349     1.0739
   2   6   2    1.5617    0.0005   682.2167   621.2533
   2   8   0    1.3710    0.0004     6.8799     6.0968
  11   5   5    0.7717    0.0004   125.3378   119.4229
   3  12   4    0.7931    0.0004   524.0740   511.3029
  14   3   4    0.7311    0.0004     0.4191     0.1102
   4  10   1    1.0393    0.0004   506.8018   518.2042
   7   2   7    0.7940    0.0003   958.9386   928.6437
   4   5   2    1.5623    0.0003   892.0529   818.1571
  16   2   1    0.7266    0.0003     2.1541     0.3780
  12   0   4    0.8372    0.0003     4.2335     3.9172
   6   7   4    0.9821    0.0002     0.5047     0.0128
   2  11   3    0.9124    0.0002    57.1366    65.0398
   6   6   4    1.0345    0.0002    17.9584    34.9777
  14   1   4    0.7437    0.0002     1.5649     0.0758
  11   8   2    0.8247    0.0002   362.1250   360.2920
  13   1   3    0.8327    0.0002   335.7443   329.8097
   2   6   6    0.9145    0.0002    36.7919    40.9058
   4  16   1    0.6816    0.0002     1.9646     1.8242
   4  14   3    0.7299    0.0002     2.1656     1.7422
   4   3   2    1.8769    0.0002     2.0029     0.1341
   4  10   4    0.8790    0.0001     1.1995     0.1649
   1   7   7    0.7917    0.0001  1167.0232  1214.0137
   3   8   8    0.6837    0.0001     2.9149     7.0402
  10   7   4    0.8175    0.0001     0.5964     0.0903
   2   1   7    0.8981    0.0001    11.4089    15.2783
  12   8   4    0.7198    0.0001     0.2359     0.0581
   6   0   4    1.2391    0.0001     2.1126     0.0842
   2  12   0    0.9280    0.0001     1.1328     0.0424
  14   0   2    0.8150    0.0001   228.0695   221.1474
   4   8   7    0.7410    0.0001     0.9214     1.3017
   8  13   2    0.7280    0.0001     2.8437     2.4305
   3   4   7    0.8471    0.0001   396.5629   383.2713
   6   7   1    1.2232    0.0001    48.0199    53.0449
   8   8   4    0.8589    0.0001     0.7906     0.4355
  10   3   4    0.9199    0.0001     0.6365     0.0180
   2   9   5    0.8840    0.0000    22.9631    27.0298
   3   4   8    0.7534    0.0000    26.1002    28.5899
   8   6   1    1.1417    0.0000    58.4045    46.7035
   2   1   3    1.9704    0.0000    21.2856    20.1036
   2  10   5    0.8366    0.0000   781.6800   782.0833
   2  14   2    0.7742    0.0000    98.8494    99.9060
   6   3   7    0.8078    0.0000    28.0624    31.0384
   8  10   1    0.8872    0.0000   422.9259   425.5401
  12   0   1    0.9720    0.0000     0.5252     0.9419
   8  11   1    0.8346    0.0000   135.2916   136.8456
   6   6   2    1.2502    0.0000    39.9824    24.0461
   4  12   4    0.7808    0.0000     0.4757     0.0202
   2   7   4    1.1132    0.0000     1.0290     0.0642
   4   8   4    0.9945    0.0000     3.0586     2.2258
   6  13   4    0.7106    0.0000     2.9050     2.8865
   2   8   8    0.6895    0.0000     1.0350     0.0532
   0  10   4    0.9209    0.0000     0.5860     0.0012
   4  11   4    0.8278    0.0000     6.0850     4.9793
