# Supplementary material for: Refinement of anomalous dispersion correction parameters in single-crystal structure determinations
Source: IUCrJ. 2022 Jul 20;9(Pt 5):604–9. doi: 10.1107/S2052252522006844 (PMC9438505; doi:10.1107/S2052252522006844)
Supplement: Supplementary file 3 [file m-09-00604-sup3.zip › leverage_fp_20029.txt]

   0   0   2    3.1935  100.0000   634.3357   598.4879
   1   1   3    2.0601   53.4968   118.2132   124.6844
   3   2   2    2.2705   52.4361   461.6248   509.7089
   4   0   0    2.9524   47.8254  4735.1824  4495.4850
   4   6   0    1.5864   46.0387  1048.8621  1232.3435
   3   1   2    2.4223   40.9160   662.2085   727.8770
   1   6   2    1.6057   39.7862   381.7804   436.0234
   5   5   2    1.4531   38.0393   177.4987   205.5059
   4   3   3    1.5694   35.9234  1170.2629  1299.8472
   1   0   2    3.0828   35.9226  1351.6731  1129.1781
   3   1   3    1.8474   34.6182   161.0444   175.6315
   7   2   1    1.5670   32.5947   641.5877   751.2575
   2   5   0    2.1084   30.8866  2671.2729  2920.8738
   2   3   1    2.8415   29.9669 16631.3034 16339.8878
   1   4   2    2.0814   29.6265   888.9494   922.2492
   2   3   2    2.2508   29.0384  1703.1884  1823.8969
   5   1   2    1.8727   29.0175   623.5468   693.3512
   1   3   1    3.1259   28.9406   143.0669   135.3886
   3   4   3    1.5603   28.6297   127.0984   147.4718
   3   3   2    2.0706   27.5117   878.1975   952.9414
   6   7   0    1.2473   27.4190   494.6763   463.7382
   1   4   1    2.5214   27.3066  1761.2839  1850.4442
   5   2   1    2.0621   27.0194  1376.7047  1543.3535
   3   7   3    1.2218   26.3803    30.9120    34.7519
   0   2   0    5.6430   26.2468 15376.5697 15156.6580
   3   7   2    1.3517   26.1894    76.9227    74.9933
   6   2   1    1.7845   26.0392   383.4344   437.3423
   5   3   4    1.2479   25.6920   382.9267   379.4005
   0   3   1    3.2415   24.1791    40.6482    41.4989
   0   1   3    2.0921   23.5661  2911.3835  2978.5796
   0   5   1    2.1282   23.1504   599.1322   643.5103
   7   3   1    1.4965   22.6780   701.6047   798.3111
   4   2   2    2.0237   21.6746  1923.4267  2027.6496
   4   8   0    1.2729   21.6310  1321.6282  1310.5931
   1   7   1    1.5497   21.3834  1195.3040  1221.1100
   6   4   3    1.2863   21.1107  1066.4952  1043.2474
   3   3   3    1.6765   21.1067   186.3664   198.8839
   7   5   2    1.2445   21.1054   241.1994   230.4233
   7   1   1    1.6144   20.7888  1022.1255  1138.6072
   2   1   0    5.2320   20.1132 14138.0503 14641.8787
   5   4   4    1.1977   19.9937   385.9226   375.9962
   5   8   1    1.1900   19.5673   413.2688   403.0561
   6   1   8    0.7383   19.0153   241.0921   247.6489
   7   0   2    1.4917   18.9069   531.7978   607.3651
   5   2   3    1.5227   18.8578   181.6519   194.9457
   6   0   3    1.4453   18.7927  1646.1865  1687.3307
   3   2   3    1.7774   18.3965   296.5411   309.5189
   1   0   4    1.5824   17.9408  1857.9524  1814.8237
   7   5   1    1.3221   17.8861   700.8893   698.3510
   2   7   2    1.3983   17.5512  1247.9569  1239.3950
   1   5   3    1.5356   17.4246    67.9269    58.7728
   3   1   5    1.2081   17.2256    39.5118    37.8954
   0   5   3    1.5488   17.2111  2254.8279  2266.5698
   0   4   0    2.8215   17.1437 21760.7582 21832.3628
   3   4   2    1.8628   17.0929  1139.9770  1213.2668
   5   1   1    2.1738   16.1976  2281.6631  2604.6308
   0   6   2    1.6208   16.1864  1746.0000  1859.9325
   1   8   3    1.1702   16.0664    48.0291    43.2645
   0   7   1    1.5632   15.9129   515.4618   535.9198
   6   0   1    1.8810   15.8055   620.5350   701.8917
   4   4   0    2.0398   15.6707  4144.0100  4427.6917
   5   5   4    1.1413   15.4473   485.6886   483.4283
   1   2   5    1.2390   15.4199    62.5982    52.8617
   0   4   2    2.1145   15.2328  2707.5615  2785.2290
   5   4   3    1.3795   14.9744   124.8235   125.0605
   1   5   1    2.0945   14.7639  2558.2448  2649.7840
   1  11   6    0.7373   14.4640    45.0459    45.8302
   2   0   2    2.8090   13.8327 11923.0129 11101.5028
   1   0   5    1.2700   13.8051    23.6698    22.2253
   2   0   5    1.2485   13.6593  1199.7838  1079.3482
   2   4   1    2.3649   13.6563  1208.7702  1247.3795
   1   1   4    1.5670   13.1532  2057.7319  2029.3491
   6   8   1    1.1286   13.0787   115.5740   113.2499
   1   3   2    2.3845   12.8110  2089.4438  2056.6965
   9   4   1    1.1697   12.6372   448.4263   431.3295
   1   8   2    1.2828   12.6209   770.6880   744.2763
   1   6   1    1.7837   12.5251  2347.3537  2390.0625
  11  10   2    0.7558   12.4975    27.9593    30.6453
   9   2   2    1.1866   12.4677   235.6350   243.5047
   2   6   1    1.7256   12.3963   941.2462   948.6010
   6   3   0    1.7440   12.0748  3411.5526  3910.5645
   8   5   1    1.2130   11.6106   279.2941   276.9768
   6   5   2    1.3454   11.5114  1480.5844  1451.7557
  10   0   5    0.8672   11.4370   103.1883   107.2252
   5   0   3    1.5814   11.3835   195.2292   162.8913
   0  12   6    0.7048   11.3482   118.9662   120.7836
   8   3   1    1.3435   11.3046   439.9188   473.8989
   4   9   7    0.7158   11.2368    30.9131    32.2885
   6   5   8    0.7030   11.2116   319.1255   325.1122
   2   2   3    1.8875   11.1949  4056.4150  4206.3277
   7   3   3    1.2475   11.1163   195.4116   187.3413
   9  12   2    0.7434   11.0872    78.9224    80.1334
   8   1   1    1.4268   10.9654   539.2149   575.1986
   1   0   3    2.0953   10.7730   795.9385   748.0971
   3   8   7    0.7520   10.6429   127.6107   138.5439
  16   6   0    0.6871   10.5930   175.5521   179.1008
   0  10   2    1.0641   10.5581   381.1110   356.8192
   0   4   8    0.7682   10.5158   230.4839   246.9438
   7   0   1    1.6312   10.3338  2009.0523  2280.5711
   0  15   3    0.7094   10.3169   202.4420   184.9430
   4   1   1    2.6075   10.2945  1602.7748  1680.8316
   3   4   4    1.3104   10.1888  1638.6759  1627.1795
   5   2   4    1.2879   10.0337  1307.4589  1272.7979
   0   6   0    1.8810    9.9296 24512.3381 24035.6810
   5   6   1    1.4339    9.9119  1905.0984  1827.0804
   6  12   5    0.7068    9.9000   312.2095   331.5186
   6   6   1    1.3301    9.6870   549.1699   532.8875
  12   7   5    0.7019    9.5017   297.3250   274.2505
  12  10   2    0.7225    9.4576   155.3877   154.4269
  12   2   6    0.7168    9.3780   178.3700   178.3368
   9   3   2    1.1551    9.3732   353.7800   353.6504
   7   7   1    1.1467    9.2699   724.1422   712.4296
   5   6   3    1.2105    9.2286    13.3785    15.0123
   5   3   3    1.4578    9.1429   432.4438   436.3735
   1   8   5    0.9439    9.0036    18.6370    20.1941
   7   6   1    1.2323    9.0004  1133.3850  1134.7542
   3   9   2    1.1191    8.9167   450.7691   451.7247
   5  15   1    0.7124    8.8547   163.3465   166.8551
   5   0   1    2.2153    8.8526  3202.2470  3555.5659
   3   4   5    1.1160    8.7678    54.1413    55.5018
   4   8   2    1.1824    8.7021  1139.4465  1102.4055
   4   7   1    1.3815    8.6931   814.4271   800.0639
   5   7   7    0.7527    8.6034   129.5048   132.5327
   7  13   4    0.6950    8.5954   221.8618   225.1437
   1  11   1    1.0093    8.5556   343.9397   336.7367
   1  10   2    1.0598    8.4724   120.6938   115.0410
   5   7   1    1.3036    8.4297  1691.4714  1675.0589
   7   4   3    1.1973    8.4196   168.2205   158.6254
   9   3   7    0.7347    8.4048   203.7365   209.8513
   1   5   2    1.8212    8.3932  2206.8397  2236.5864
   8   2   2    1.3037    8.3409  1685.3272  1738.8603
   7   2   4    1.1360    8.2875   731.1130   724.9694
   1   7   4    1.1293    8.2483   926.0165   909.6579
   2   8   3    1.1534    8.2437  1758.7213  1685.3741
  10   8   5    0.7388    8.1454   300.0436   313.6499
   1  10   1    1.1065    8.1451   857.3552   822.7530
   6   4   1    1.5651    7.9819   960.8006   979.0142
   3   5   4    1.2375    7.9400  1454.3194  1448.4846
   2   9   2    1.1451    7.9372  1324.5730  1263.3164
   5  12   4    0.7665    7.8785   143.9642   146.4032
   1   2   4    1.5236    7.8478  2950.2161  2841.2880
   0   9   1    1.2305    7.8254   461.1115   451.9742
   4  10   0    1.0542    7.8103   661.9906   637.9685
   1  12   6    0.7036    7.6525   103.3452   103.2431
   9   1   2    1.2068    7.5672   695.9210   706.0050
   1   2   3    1.9642    7.5315   876.5039   843.1298
   5   9   7    0.7042    7.5051   166.8474   180.0100
   1   3   3    1.8305    7.4116   960.5448   903.8410
   1   8   4    1.0530    7.3971   651.3981   638.1879
   4   7   7    0.7668    7.3724    26.3856    27.8501
   9   4   2    1.1149    7.3653   277.0320   276.6921
   8   2   8    0.6969    7.3215   439.5088   439.2012
   1   9   1    1.2239    7.3191  1741.5824  1704.5460
   7   2   3    1.2874    7.2863   359.5957   330.5775
   2   1   2    2.7259    7.2859  4761.7661  4529.3606
   5  13   4    0.7258    7.2527   145.8418   152.1067
   4   5   5    1.0404    7.1657   533.6014   541.6953
   3   3   4    1.3770    7.0263  2634.0346  2574.3893
   5   8   7    0.7288    6.9982   123.8541   129.4875
   2   5   2    1.7595    6.9411  3983.3865  4034.4315
   0   9   3    1.0805    6.9149  1329.9352  1226.0243
  14   4   3    0.7556    6.8738   262.4874   262.9911
   8   1   3    1.2062    6.8615  2190.8314  2172.8702
   0   2   6    1.0461    6.8069   262.8857   239.0248
   4   7   3    1.1785    6.8067  2278.0607  2244.1620
   0   3   5    1.2096    6.7946  2477.8374  2400.1999
   2   4   5    1.1417    6.7786  2047.6436  1996.4462
   2   8   1    1.3415    6.7715   964.1731   932.3328
   3   6   4    1.1630    6.7675  1573.8028  1530.6773
   8   4   2    1.2104    6.7614  1596.2462  1591.9565
   5   1   4    1.3138    6.7524  2247.5692  2099.8476
   4   6   2    1.4208    6.7467  2927.4210  2762.0576
   3   7   7    0.7784    6.7459   111.2223   121.5631
  10   1   2    1.1024    6.7019   713.6789   724.7052
  10   4   1    1.0739    6.6553   265.7660   270.8930
   6   6   3    1.1460    6.6152  1834.8587  1892.8631
   7   0   3    1.3223    6.6127   287.1581   297.7876
   2  10   1    1.0922    6.6010   358.3734   336.2225
   7   8   1    1.0670    6.5723   398.5870   403.5863
   8   4   0    1.3080    6.5591  3240.6273  3381.4603
   1   6   4    1.2109    6.5360  1968.4676  1910.9292
   4   9   1    1.1358    6.5232   471.7110   451.8562
   4   5   1    1.7264    6.5210  1541.3083  1567.8044
   1   3   5    1.2033    6.4998   319.3425   326.0875
   5   5   1    1.5811    6.4075  2998.2359  3084.3729
   3   9   1    1.1745    6.3890  1585.4666  1440.0543
   8   0   2    1.3400    6.3664  2346.3075  2470.5714
   1   1   6    1.0556    6.3477   329.9791   296.4583
   7   3   4    1.1082    6.3209   687.2002   673.5529
   7   4   1    1.4122    6.3187  2341.0394  2425.5222
   4   4   2    1.7191    6.2978  3864.0452  3977.0612
   1   4   5    1.1581    6.2867   278.2256   246.1864
   7   4   4    1.0726    6.2664   635.0852   654.6156
  15   8   1    0.6835    6.2481   139.0647   137.0070
  10   3   2    1.0626    6.2028   255.2225   257.4938
   7   3   6    0.8756    6.1750    43.2033    43.0093
   3   2   4    1.4313    6.1710  3069.3381  2916.3051
   3   6   2    1.4987    6.1692  1825.5507  1821.7146
   3   6   1    1.6403    6.1587  3495.5440  3532.6186
   3  10   1    1.0696    6.0961  1082.9008  1025.7734
   1   8   1    1.3683    6.0908  2526.1071  2432.6769
   5   9   2    1.0464    6.0756   337.2435   314.9273
   7  12   4    0.7305    6.0630   195.4143   202.7727
   2   9   0    1.2266    6.0589  3590.0387  3383.8519
   5   2   2    1.7998    6.0438  2590.0572  2689.1680
   3   8   2    1.2262    5.9258  1029.0636   999.0935
   5   9   1    1.0913    5.8999   925.9345   887.8497
   3   3   1    2.5023    5.8876 14643.9156 14947.4758
   1   7   2    1.4287    5.8432  1959.3156  1941.9209
   7   1   4    1.1536    5.8186  1210.8468  1219.8622
   2   6   5    1.0402    5.8179  1353.8418  1303.4715
   2   6   3    1.3711    5.8162  4283.7448  4246.8424
   1   9   3    1.0760    5.8142    99.5142    92.1313
   7   5   3    1.1409    5.8072   239.1975   245.2505
   1   3   6    1.0205    5.7809   196.7960   189.7137
   2   3   0    3.1728    5.7368 16001.2984 15823.3405
   1   6   3    1.3997    5.7290   648.7180   636.1364
   4  16   0    0.6861    5.6709   184.4569   190.1796
  14   7   0    0.7474    5.6496   323.2753   315.3559
   8  13   3    0.7060    5.6435   474.4324   497.4133
   3   0   4    1.4797    5.6166  3296.6551  3047.1434
   0   7   5    1.0012    5.6136   487.2489   477.8349
   2   2   5    1.2191    5.6108  3391.8711  3162.0741
   6  14   3    0.7040    5.5968   420.4530   460.3510
   1   6   5    1.0526    5.5342    45.6952    47.1769
   9   0   1    1.2853    5.4917  1584.8019  1607.2967
   7   8   2    1.0250    5.4799   347.6165   329.3910
   7   0   4    1.1597    5.4639  1198.8276  1206.3083
   9   4   7    0.7240    5.4631   139.3631   141.0215
   1   2   6    1.0420    5.4413   160.3632   156.0677
   9   9   5    0.7393    5.4245    17.4983    19.3014
   9   5   1    1.1169    5.3893  1099.3756  1089.7497
   4   1   5    1.1661    5.3857  2492.8469  2362.5029
   7   6   2    1.1688    5.3690   901.4177   921.5831
   5   3   5    1.0766    5.3499   103.9405    88.1332
   3   1   4    1.4671    5.3086  3664.5748  3411.4860
   2   0   1    4.3358    5.2875  2517.5257  2367.9066
   9   7   3    0.9182    5.2854    13.3963    13.5693
   5   1   5    1.1181    5.2550   216.3985   192.7598
   9   3   1    1.2163    5.2081  1613.1267  1684.4323
   7   2   2    1.4422    5.2059  1900.4914  1966.6933
   9   0   2    1.2137    5.1245   950.5000  1008.0540
   3   8   1    1.3002    5.0622  2821.0703  2726.9805
   4   3   5    1.1193    5.0410  2220.4473  2162.2129
  13   7   1    0.7854    5.0280   178.4696   188.4593
   2   2   1    3.4381    5.0229  2641.4501  2578.6440
   3   9   3    1.0420    5.0144    79.5883    96.6525
  15   4   3    0.7144    4.9659    19.6810    19.6203
   4  14   0    0.7777    4.9189   281.9788   293.3802
   0   1   1    5.5587    4.9135  2661.6841  2355.1811
   5   3   2    1.6953    4.8940  2521.4031  2571.2799
   6   1   2    1.6574    4.8823  3940.1946  4152.9201
   1  11   2    0.9735    4.8248   387.1993   371.4913
   4   5   3    1.3715    4.8114  4789.5261  4760.3770
   3   4   1    2.1584    4.7745  4736.7028  4853.1917
   3   6   3    1.3271    4.7099   610.7507   625.9407
   0   1   5    1.2693    4.6654  3986.8598  3791.1814
   7   8   5    0.8257    4.6631    10.5478    10.6291
   0  16   2    0.6888    4.6624   188.1592   179.2264
   0  11   1    1.0130    4.6382   167.3411   168.6089
   3   9   5    0.8726    4.6190    14.0563    14.5804
   5   6   4    1.0821    4.5687  1104.9374  1104.3086
   5   6   2    1.3364    4.5638  2319.4258  2114.4783
  13   3   5    0.7264    4.5587    19.5144    19.2618
   7   1   2    1.4789    4.5430  2250.8454  2380.4699
   3   3   5    1.1562    4.5197   243.8687   208.3983
   8   3   3    1.1546    4.4998  2418.9189  2265.1672
  13   9   1    0.7308    4.4359   245.4664   245.6503
   0   3   3    1.8529    4.4143 19867.1865 18952.5352
   3   5   1    1.8721    4.3614  4466.1295  4624.0979
  11   5   6    0.7168    4.3304   162.9732   168.2603
   5   7   3    1.1290    4.3211   386.1258   373.5682
   7   3   2    1.3867    4.3094  2319.8984  2312.7869
   5  14   4    0.6884    4.3003   313.1991   321.4616
  16   2   2    0.7134    4.2782   244.4167   230.3879
   1   9   2    1.1616    4.2511  1331.5953  1280.0448
   4   1   9    0.6887    4.2356    69.7821    71.1437
  10   6   5    0.7875    4.2121   324.0756   313.8318
   1  14   2    0.7799    4.1641    73.4008    74.1116
   5   7   2    1.2291    4.1356  1401.3364  1372.6421
   1   3   4    1.4586    4.1247  4079.8114  3966.7489
   5  14   3    0.7182    4.1051    10.7398    13.2756
   9   2   1    1.2532    4.0720  2067.1188  2096.4727
   9   2   7    0.7426    4.0659   168.7433   180.5340
   3   1   9    0.6971    4.0601   173.1174   181.7324
   3   2   9    0.6931    4.0350   257.9131   258.2998
  11   7   2    0.8606    4.0233    65.0850    65.2239
   3   7   1    1.4529    3.9616  3793.6474  3748.7123
  14   8   1    0.7194    3.9608    40.0450    37.8819
   1   0   6    1.0602    3.9302   645.4561   585.9105
   5  15   2    0.6995    3.9103    83.7109    88.0191
   8  11   5    0.7033    3.8872   576.3227   583.6547
   1   5   4    1.2957    3.8762  3383.4442  3306.2478
   8  14   2    0.6908    3.8739   268.7432   273.1079
   3   5   2    1.6693    3.8442  3297.2058  3243.1872
   8   6   2    1.0914    3.8322  1469.8240  1521.5335
   5   0   4    1.3228    3.8194  3358.0596  3079.7880
   3   5   3    1.4412    3.7884  1094.4712  1028.7718
   9   9   3    0.8341    3.7852    13.4562    11.5634
  10   4   7    0.6995    3.7753    42.7218    41.7154
  10   2   1    1.1375    3.7669   631.9775   632.3837
   3   0   9    0.6984    3.7615   238.9616   250.3745
  10   3   0    1.1268    3.7343  2445.7101  2419.8361
   3   4   6    0.9656    3.7322   182.2835   179.6675
   8   7   1    1.0733    3.7242   381.8336   383.0787
   3   7   4    1.0902    3.6902  2086.1980  2017.3973
  12   9   3    0.7276    3.6853   571.9387   572.9043
   8   6   0    1.1613    3.6788  3346.1189  3212.4890
   9   9   6    0.6902    3.6738    78.7320    82.0910
  11   2   6    0.7492    3.6598    65.7519    66.7879
  10   0   1    1.1613    3.6555   754.0957   790.1826
  11   3   1    1.0192    3.6457   522.8333   507.7553
   1  15   3    0.7081    3.5912    28.5946    29.0489
   2  11   0    1.0109    3.5578  1790.3919  1638.5758
   9   1   3    1.1116    3.5530    14.8812    14.5567
   1   7   3    1.2778    3.5527   787.7030   759.0194
  12   0   6    0.7226    3.5463   329.8642   339.2501
   9   6   1    1.0612    3.5293   964.9201   999.7800
   9   2   3    1.0958    3.4837   335.9941   310.2191
  11  11   2    0.7225    3.4570   203.2703   200.8652
   6   2   5    1.0527    3.4391  1625.0471  1658.5748
   9   3   3    1.0709    3.4270    83.6305    78.7405
  11  12   1    0.7031    3.4087   280.6330   273.4938
  11  12   2    0.6907    3.4071    42.7692    42.5817
   0   4   6    0.9960    3.4039   545.1586   534.7830
   5   8   2    1.1325    3.3511  1273.0453  1256.4146
  13   8   1    0.7584    3.3447   128.1448   134.5585
   2   1   6    1.0431    3.3341  1230.3948  1150.4915
  14   6   3    0.7238    3.3229   554.6887   575.1783
   1   9   4    0.9828    3.3208   910.8727   882.3755
   4   6   8    0.7132    3.3189   609.8947   653.1622
   1   4   4    1.3801    3.3177  4336.3882  4212.8439
   5   2   5    1.1020    3.3047   246.3401   267.9551
   3   9   7    0.7252    3.2927   205.0166   209.1526
   7   5   4    1.0315    3.2840   898.5272   939.6336
   9   1   1    1.2771    3.2710  2587.1221  2645.1919
  10  11   2    0.7527    3.2517   253.7905   263.5915
  13   4   4    0.7604    3.2215   244.9604   245.1637
   2   7   8    0.7103    3.2187   675.6021   717.7273
  10   2   7    0.7162    3.2097    59.8978    59.1531
   3  10   7    0.6983    3.2084   236.2629   242.5728
   0   8   2    1.2904    3.1962  3466.3076  3394.2924
   1   2   9    0.7029    3.1761   147.4335   147.2654
   8   0   8    0.7023    3.1584   791.3168   769.6907
  14   6   1    0.7642    3.1409    60.3512    61.0765
   5   5   3    1.2952    3.1350  1053.8360  1102.4598
   5   4   2    1.5754    3.1301  3381.2989  3405.4376
  10  10   5    0.6876    3.1085   186.9305   178.6645
   7   9   1    0.9942    3.0952   536.1531   587.7078
   6  11   6    0.6916    3.0774   287.2301   294.4338
   9   1   4    1.0097    3.0569   714.3630   727.8965
   3   0   2    2.4801    3.0413 11709.6680 11704.4165
   0  13   5    0.7180    3.0254   428.9704   417.7194
   0   7   3    1.2853    3.0127  5105.5663  4989.6905
  11   8   5    0.7102    2.9695    62.0961    64.0851
   7  10   3    0.8584    2.9538    12.6718    11.8319
  15   3   2    0.7491    2.8975   199.5610   196.9625
   6   9   0    1.0576    2.8827  2474.9125  2562.6752
  11   2   2    1.0015    2.8764   265.8967   255.8257
   3  10   2    1.0272    2.8614  1016.1797   971.3182
   9  13   2    0.7061    2.8281    84.1164    81.9565
   5   7   4    1.0227    2.8141  1316.7658  1339.3900
   1   7   5    0.9977    2.8042   242.4391   235.1976
  11   9   4    0.7263    2.7879   462.3915   465.4306
   5   8   3    1.0527    2.7805   222.2393   254.9655
   7  10   6    0.7038    2.7797   163.2852   171.5158
  11   4   5    0.7891    2.7758    17.0093    15.9850
  13   8   4    0.6890    2.7648   344.8033   346.4552
   7   4   2    1.3188    2.7592  2291.6511  2297.1892
   1   2   2    2.7054    2.7342  4624.9183  4386.1645
  11   7   5    0.7322    2.7177     4.7185     5.5655
   3   2   5    1.1878    2.7095   708.8533   687.5785
  10  12   3    0.6954    2.6997   581.7775   584.1446
   9   5   7    0.7110    2.6837   324.4453   324.5185
   5   4   1    1.7424    2.6836  4914.2359  5081.2511
  11   1   6    0.7542    2.6823   148.4528   153.6818
   2   4   3    1.6332    2.6777  7041.8465  7077.6327
   6   1   0    1.9390    2.6752  7377.8273  8101.9955
   3  15   2    0.7200    2.6676   130.1495   133.4544
  10   2   3    1.0159    2.6627  1196.3154  1187.8706
   3   2   6    1.0110    2.6563   916.5324   872.4238
  10   1   0    1.1746    2.6464  3416.8486  3324.2100
   9   6   7    0.6960    2.6440   253.3574   258.5926
   8   8   2    0.9716    2.6267   796.9925   815.6974
  15   6   1    0.7216    2.6126   250.9722   245.4337
  13   6   4    0.7281    2.6096   399.6453   374.1688
   5  12   5    0.7212    2.6050    26.2799    25.1031
   5   1   3    1.5661    2.6039  1840.0241  1747.7393
   4  13   5    0.6977    2.6027   595.2490   620.4406
   8   1   2    1.3306    2.6010    20.3420    21.5453
   2  11   2    0.9637    2.5948   978.7774   962.5210
   5  10   3    0.9186    2.5890    28.9648    25.2676
  10  11   0    0.7745    2.5809   433.1242   435.1611
   3   0   6    1.0276    2.5759   866.5687   781.3591
   8   7   3    0.9694    2.5748  1047.9617  1082.9175
   1   1   5    1.2620    2.5715   975.1397   915.1176
   2   2   9    0.6992    2.5701    71.5475    73.7213
   3   8   4    1.0210    2.5495  1721.8226  1742.4494
   5   9   3    0.9826    2.5480   468.5029   447.7681
  10   5   0    1.0464    2.5458   335.4250   339.0532
  10   7   6    0.7099    2.5436   401.7727   406.5585
   9   0   4    1.0138    2.5274   695.6453   743.0602
  13   3   4    0.7728    2.4943   163.3346   155.7073
   1   5   5    1.1068    2.4613   645.8712   633.7080
   5   5   5    1.0059    2.4536    84.3321    84.8723
   3   0   1    3.3512    2.4469  5702.7849  5704.8804
   7   6   4    0.9872    2.4243   632.6213   689.8061
   9   5   2    1.0690    2.4235  1271.4301  1250.3142
   3   0   5    1.2150    2.4164   741.0582   682.8097
   4   0   6    1.0014    2.4152  1439.5037  1422.7692
  13  10   1    0.7034    2.4112   237.5460   244.5405
   3   6   5    1.0206    2.4001   328.3608   326.4269
  10   6   1    0.9881    2.3991   372.1088   383.3201
   7  14   1    0.7227    2.3859   333.9622   333.2609
   8   5   3    1.0686    2.3851  2533.2278  2568.3158
  16   1   3    0.6961    2.3850   530.2813   486.2360
   2   3   6    1.0092    2.3667  1311.9219  1281.6231
   0   6   8    0.7349    2.3422   680.6308   729.2367
  11   4   6    0.7302    2.3398    70.0068    66.7374
   7  12   5    0.6909    2.3059    50.1339    52.4461
   7   8   6    0.7589    2.2989   104.0371   107.4177
   1   4   6    0.9925    2.2366   721.9037   707.6774
   2   5   6    0.9503    2.2362   774.4663   772.2157
   1   2   1    3.9814    2.2322  5733.5863  5504.0687
   8   2   0    1.4282    2.2321  5955.1021  6406.9768
   5   1   6    0.9669    2.2287   692.1352   650.8213
   7   8   3    0.9648    2.2102    39.2500    35.7043
  11   4   1    0.9913    2.2086   597.6229   600.6708
   1   1   9    0.7070    2.2071   304.7412   306.4257
   5  10   1    1.0056    2.2070  1454.2396  1492.5751
   7   3   5    0.9830    2.2033    75.3643    92.8864
   7   1   3    1.3133    2.1990  1159.1735  1167.5549
  15   2   4    0.7007    2.1975   163.4545   146.8628
  10   5   2    0.9944    2.1950   939.4924   962.0797
  15   7   1    0.7032    2.1802   206.2578   197.9978
   7   2   5    1.0022    2.1747    74.7601    61.2521
  13   5   4    0.7453    2.1627   210.7327   205.7258
  15   2   3    0.7322    2.1620    34.8367    34.3072
   5  10   6    0.7358    2.1533   166.6047   178.0658
   9   5   3    1.0012    2.1516   119.8057   104.2074
   7  14   2    0.7092    2.1466   123.3667   124.7264
  11   1   2    1.0135    2.1464   301.6907   305.0136
   3   8   3    1.1268    2.1444   596.2055   573.6416
   3  15   1    0.7341    2.1431   238.5630   236.8841
  11   1   1    1.0541    2.1362  1162.8721  1148.8606
  11   3   7    0.6837    2.1263   177.3213   164.1727
   6   2   3    1.4001    2.1192  6606.7467  6498.1505
   3   1   6    1.0234    2.1140   801.5076   803.2383
   7   0   5    1.0184    2.1140   133.7892   118.6908
   3  10   3    0.9666    2.1002   280.5089   261.7091
   1  12   1    0.9276    2.0923   584.2676   575.2068
   5   3   6    0.9397    2.0905   323.8887   307.3759
   1  10   3    0.9936    2.0892   394.6120   386.1114
   4   2   0    2.6160    2.0891  8369.6555  8879.0473
   9   7   2    0.9697    2.0878    78.1763    76.2095
  12  11   1    0.7059    2.0467    89.5301    87.7337
   2  11   6    0.7330    2.0433   372.8697   385.4702
   5   4   5    1.0439    2.0396   241.9583   267.2756
  11  10   4    0.6993    2.0357   350.8041   364.0982
   9  13   1    0.7194    2.0324   375.3578   372.7542
  14   9   0    0.6999    2.0146   453.3617   476.8342
   6   9   2    1.0040    1.9971  1455.9416  1500.0591
   5   6   7    0.7754    1.9916   179.2485   181.5536
   9   6   2    1.0198    1.9874   393.3763   445.5541
   6   8   7    0.7140    1.9807    98.3612   106.0530
  10  13   0    0.6995    1.9738   782.0751   721.6917
   4   9   3    1.0147    1.9698  2772.8234  2836.7368
   4  10   2    1.0011    1.9530  1854.6313  1856.2617
   1   4   3    1.6822    1.9428  2337.0618  2211.8133
   4   3   1    2.1827    1.9412  3381.3744  3392.5289
   5   0   7    0.8511    1.9123    97.3701    90.6171
   1  16   1    0.6999    1.9074   344.9367   349.6398
  10   5   6    0.7462    1.8996   314.7477   318.9178
   2  16   1    0.6962    1.8921   101.9724   100.9664
  11   2   1    1.0406    1.8764  1700.9818  1655.4451
   9  10   5    0.7109    1.8678    18.6487    18.3770
   0  12   0    0.9405    1.8610   771.0504   685.8298
   3  16   1    0.6902    1.8340   269.7381   294.7569
  11  11   3    0.7005    1.8001    36.6014    38.1427
   1  14   4    0.7183    1.7996   327.4483   327.4625
  13   2   4    0.7820    1.7917   378.6304   372.9964
   3  13   5    0.7064    1.7800    36.6440    36.3903
   2  10   7    0.7045    1.7775   109.4421   113.6828
  14   2   5    0.6985    1.7736   554.6443   566.8748
   3   5   5    1.0699    1.7716    19.2835    18.9622
  11   9   3    0.7616    1.7694     6.7410     6.3210
   3  14   4    0.7079    1.7630   405.7432   410.9239
   2   8   5    0.9350    1.7613  1415.7813  1456.5334
   4  11   1    0.9582    1.7474   479.4159   467.7837
   6   7   2    1.1618    1.7452  3780.1845  3739.7790
   4  11   5    0.7721    1.7355   457.3210   445.7801
   1   6   6    0.9236    1.7270   292.4968   289.6491
  11   0   2    1.0176    1.7225   150.9483   140.0571
   2   4   9    0.6836    1.7176    63.3900    64.4915
   2  10   3    0.9832    1.7169  2641.9844  2607.4786
   7  11   5    0.7228    1.7015    33.6875    34.2339
   3   3   9    0.6867    1.6993   305.2418   310.0099
  12   4   6    0.7000    1.6948   276.8252   251.8890
   1  10   7    0.7083    1.6573   385.5945   412.1785
   8   1   5    0.9624    1.6452  1293.6199  1297.4512
  10   0   3    1.0327    1.6311  2237.0020  2231.1414
   2  12   1    0.9191    1.6084   253.6410   247.2550
   6   4   5    1.0017    1.6000  2409.4559  2511.5494
  15   5   2    0.7240    1.5920   239.1488   219.5789
   8   0   0    1.4762    1.5858  6807.5901  6984.5386
   1   8   6    0.8476    1.5850    70.6898    72.4621
  15   0   1    0.7814    1.5629   212.7531   197.4103
   3  10   6    0.7598    1.5516   104.3230   106.2131
   5   6   5    0.9646    1.5477   247.5596   252.1887
  11   8   4    0.7533    1.5438   264.9012   266.5068
   7   8   7    0.6976    1.5403   346.1529   364.8500
  14   2   3    0.7768    1.5381   630.1493   615.7881
  14   7   2    0.7278    1.5344   453.5058   458.0831
   9   4   3    1.0386    1.5318   657.3573   695.2195
   5   9   4    0.9101    1.5260   719.8478   713.5507
   8   8   6    0.7364    1.5211   342.8005   354.7473
  15   1   4    0.7048    1.5182   423.1422   388.9624
  13   5   3    0.7836    1.5133    36.1407    40.1875
  11   4   2    0.9573    1.5016    31.3261    31.8622
  11   6   6    0.7014    1.5009   135.0872   131.2850
   3  11   1    0.9810    1.4954  1747.6708  1733.2762
   7   6   7    0.7382    1.4849   373.3388   373.1532
  15   6   3    0.6874    1.4823    25.0111    29.9775
   0   0   6    1.0645    1.4717   913.3333   856.2074
  13   9   2    0.7169    1.4708   155.7309   148.3772
   7   9   3    0.9099    1.4703   334.5143   315.4225
  13   8   2    0.7428    1.4626   243.8530   237.7931
   4  15   1    0.7244    1.4332    69.9128    72.6059
   7  11   4    0.7684    1.4151   374.1496   369.9068
   5   2   6    0.9565    1.4127   862.3595   851.4552
   5  10   2    0.9702    1.4057  1089.4469  1140.3544
   7   9   6    0.7313    1.3643   223.6886   222.3108
   6   6   7    0.7577    1.3530    84.0640    84.7677
   3   9   4    0.9567    1.3473  1291.4130  1302.8745
   4   1   3    1.7070    1.3455  8467.4308  8387.7331
  15   1   2    0.7627    1.3436   342.0368   327.5120
  15   2   1    0.7740    1.3410   429.9230   389.4733
   5   0   6    0.9705    1.3343   433.9206   434.2737
   7   6   3    1.0817    1.3328    22.1802    18.2531
   5   8   4    0.9650    1.3300  1431.0336  1459.8153
   6  15   0    0.7028    1.3242   674.7847   673.2303
   7   7   6    0.7860    1.3165   162.6090   165.7258
   3  12   6    0.6938    1.3135   129.5809   128.1811
   8   9   1    0.9452    1.2977   274.2801   285.0823
  11   6   5    0.7531    1.2955    58.3129    57.9641
  13   2   5    0.7340    1.2931    21.8995    22.4099
  16   5   1    0.6974    1.2912    91.2643    93.7662
  11   5   1    0.9585    1.2874   900.8654   917.7576
   6  10   1    0.9678    1.2862   377.2667   374.6743
   0   6   6    0.9264    1.2724   403.7783   390.9041
   9   7   1    1.0050    1.2689  1701.8278  1717.5287
  12   2   0    0.9695    1.2629  1239.8149  1203.4971
   9   8   6    0.7133    1.2457   224.8045   228.4026
   4  15   3    0.6898    1.2320   995.4849   994.6430
   9  11   3    0.7556    1.2194    80.6156    77.3746
   3  11   2    0.9481    1.2187   746.3772   758.8750
   0   2   2    2.7793    1.2157 12596.0772 11711.7177
   6  14   1    0.7410    1.2095    87.5885    89.7497
  15   3   3    0.7246    1.2047     6.8378     6.8110
   7   5   5    0.9283    1.1985   144.0992   158.1691
  11   0   1    1.0588    1.1811  1693.6903  1646.5008
   6   8   3    1.0095    1.1795  3631.9376  3667.6342
   6   1   6    0.9331    1.1744   871.3803   807.0792
   7   7   7    0.7185    1.1688   337.3120   349.2161
  11  10   1    0.7722    1.1642   324.6558   319.2235
   3  10   4    0.8974    1.1642   608.9949   613.1987
   9  12   3    0.7195    1.1613    60.5803    61.4880
   6   3   8    0.7259    1.1501  1028.9771  1041.6468
   0  12   2    0.9022    1.1416  1162.8228  1157.6502
   9   1   7    0.7475    1.1396   557.1826   539.0168
   9  11   5    0.6830    1.1367    61.7165    61.5002
   7   7   2    1.0950    1.1363  2671.0833  2710.9795
   7   9   2    0.9599    1.1332   711.3880   701.0654
   2  15   2    0.7268    1.1327   446.6879   434.2832
   5   4   6    0.9177    1.1270   449.1090   465.7482
  15   0   4    0.7061    1.1263   325.7910   317.8109
   9   8   3    0.8758    1.0904   182.5447   176.5344
  11   1   3    0.9552    1.0893    22.8223    25.5466
   9   5   6    0.7763    1.0847   136.1919   136.6853
   5   0   5    1.1236    1.0822   882.6183   840.6702
   4   2   6    0.9860    1.0805  2026.0411  1967.9398
   9   2   4    0.9978    1.0799  1746.5474  1730.9306
   9   6   6    0.7568    1.0761   212.8037   217.2125
  11  11   1    0.7368    1.0674   257.7838   268.0463
   4  13   3    0.7756    1.0635   513.7984   500.2481
   1  12   2    0.8996    1.0563   767.3391   780.5164
   0  10   6    0.7744    1.0547   348.6099   373.1642
   9   8   1    0.9501    1.0545  1342.3745  1398.3192
   3  12   1    0.9055    1.0529  1044.2416  1028.3002
   1   9   7    0.7364    1.0479   479.3687   509.1587
   6   9   6    0.7503    1.0456   460.1534   478.9824
  11   3   2    0.9823    1.0256   364.4494   369.1811
  16   4   2    0.6969    1.0212   373.8792   338.0765
   9   0   3    1.1171    1.0164  1367.0475  1364.0565
   2  15   0    0.7464    1.0136   832.7501   839.3876
   9  12   4    0.6895    1.0074   712.1647   720.9522
  13   7   4    0.7091    0.9938   271.2593   260.8549
   4   4   6    0.9437    0.9838  1323.4174  1343.1180
   1  16   2    0.6876    0.9832    69.2177    67.5010
   3   5   6    0.9352    0.9750   955.3706   997.8272
   9   2   5    0.9035    0.9743   112.8908   105.3742
  11   7   3    0.8240    0.9731     9.5180     9.2549
   3   3   6    0.9913    0.9653  1729.7491  1715.7106
   1  10   4    0.9188    0.9638  1387.8608  1345.6049
   2   7   0    1.5553    0.9598  9495.0746  9450.1898
   7   7   3    1.0224    0.9594   640.8145   695.7584
   7   1   5    1.0143    0.9582   618.4639   633.4002
   3   6   7    0.8037    0.9520   303.2286   314.8524
   4   2   8    0.7636    0.9467   743.9041   721.3557
   1   7   6    0.8858    0.9316   341.4614   336.9478
   9   7   5    0.7960    0.9273    33.2559    33.3430
   1   0   9    0.7084    0.9220   281.3886   290.5583
   5   5   6    0.8916    0.9169   840.0938   860.2645
   2   0   7    0.9017    0.9164   322.2780   307.6093
   9   6   3    0.9605    0.9156   490.5109   518.0603
   7   7   4    0.9415    0.9126   673.4173   703.3439
   5  11   3    0.8607    0.9107   164.7543   160.1857
   1  11   3    0.9215    0.8983    62.8377    54.9643
   8   9   5    0.7652    0.8954   733.0376   741.7401
   6   5   0    1.4835    0.8897 15812.2117 16378.1338
   7   5   7    0.7562    0.8837   267.7515   273.9863
   5  11   4    0.8107    0.8817   157.5491   163.1542
   5  11   5    0.7577    0.8794    59.2920    63.2510
   4  11   3    0.8821    0.8713   768.0266   755.9015
  14   2   4    0.7394    0.8696    51.6113    45.5354
  10  12   1    0.7309    0.8621    87.1618    91.5692
   3  11   3    0.8998    0.8551   161.8528   172.0490
   7   8   4    0.8959    0.8543   498.1969   499.1727
   9  11   4    0.7211    0.8489   586.0130   577.1933
   7  13   3    0.7257    0.8459    48.2334    53.1086
   2   3   8    0.7742    0.8416   713.8745   723.4517
   8   8   0    1.0199    0.8380  3962.3456  4108.5173
  15   6   2    0.7082    0.8345   232.1129   238.3872
  13   6   3    0.7636    0.8323     6.7100     5.8158
   2   5   8    0.7466    0.8290   947.3639  1007.2539
   3   6   6    0.9018    0.8264   490.1741   506.3314
   0   1   7    0.9095    0.8192   550.3320   539.4398
  11   9   2    0.7902    0.8174   211.7448   209.0672
   5  11   6    0.7051    0.8131   212.8383   219.1094
   9   4   6    0.7933    0.8115   173.8684   175.7962
   7  10   2    0.9000    0.8035   541.7166   524.9452
   4   7   5    0.9482    0.8017  2754.3345  2857.0125
  14   2   1    0.8273    0.7972   105.0322   100.2542
   7   1   6    0.8974    0.7942   427.7794   395.4232
   0   9   5    0.8949    0.7934  1470.2390  1481.9413
  15   5   1    0.7384    0.7878   229.7865   214.1895
   5  11   1    0.9310    0.7877  1403.1682  1390.1906
   2   2   2    2.5147    0.7855     1.9408     1.4201
  16   3   1    0.7197    0.7855   113.8564   141.6586
  13   0   2    0.8738    0.7793    94.2576    86.5317
   9  10   4    0.7542    0.7777   678.9222   673.0732
  14   4   1    0.8018    0.7769   130.2933   145.5510
  14   0   1    0.8363    0.7697    41.6760    40.7146
   9   3   4    0.9789    0.7647  1865.6877  1870.7986
  16   0   2    0.7191    0.7594   601.1955   534.2859
  12   1   1    0.9691    0.7325   262.6940   268.8698
   7  13   1    0.7664    0.7292   261.7988   258.9259
   2   2   7    0.8904    0.7283   171.5189   163.8581
   8  13   1    0.7433    0.7251   109.0231   113.7156
   9  12   1    0.7590    0.7187   251.6517   258.0853
   2   0   0    5.9049    0.7082     7.5672     6.4653
   6   3   6    0.9086    0.7066   498.6831   495.1544
  14   8   3    0.6854    0.7063   597.0990   560.5269
  15   0   3    0.7384    0.7053    38.0095    32.9284
   2   8   7    0.7598    0.7053   107.5882   112.3468
  12   2   1    0.9585    0.6949     7.0079     8.4913
  12   3   1    0.9417    0.6942   138.0561   142.8243
   8   3   5    0.9356    0.6905  2000.8860  2048.3009
   5  11   2    0.9027    0.6901   370.9524   356.9828
   1  13   5    0.7167    0.6814    76.2856    72.4068
   2  14   3    0.7478    0.6774   837.9651   810.2289
   9  10   3    0.7939    0.6770   321.8058   326.1117
  15   2   2    0.7575    0.6761   178.9329   169.5777
   5   7   5    0.9218    0.6619   165.6087   182.2017
  11   3   3    0.9289    0.6571   207.6184   210.4169
   7   0   7    0.8026    0.6546   317.8764   292.9438
   0   5   5    1.1117    0.6534  6980.8521  6887.7906
  13   9   3    0.6953    0.6508   131.2673   136.7167
  13   0   5    0.7403    0.6504    13.6039    12.5470
   4   0   8    0.7707    0.6472   741.4072   731.7401
  15   4   1    0.7531    0.6429   618.9190   582.5305
   0   8   0    1.4107    0.6416  9048.1268  9033.6672
   3  12   3    0.8405    0.6414    19.0569    18.2103
  11   5   3    0.8823    0.6398    13.8088    14.4430
   9   5   4    0.9248    0.6343  1152.5985  1215.3239
  13   8   3    0.7189    0.6307     8.5938     8.3277
  12   9   1    0.7686    0.6306   106.0525   109.2739
  13   4   3    0.8012    0.6252    18.0534    17.2804
   6   4   0    1.6143    0.6227    17.8435    20.1484
   1   3   7    0.8842    0.6187   831.5730   821.9989
   3  15   3    0.6982    0.6174    15.4413    15.7574
  12   7   4    0.7434    0.6154   129.8701   131.5132
   3  13   4    0.7488    0.6116   484.9808   475.6177
   4   2   3    1.6513    0.6039     4.7222     3.0261
   2   0   3    2.0028    0.5989 10017.3936  9627.0717
   7  10   1    0.9281    0.5975  1102.5843  1118.5319
  13   5   2    0.8149    0.5966    91.6178    91.9546
   4  10   6    0.7491    0.5931   526.2341   543.1140
   4   3   0    2.3226    0.5903     2.7484     1.2117
   2  12   4    0.8029    0.5884   156.5776   159.4809
   3   0   3    1.8727    0.5875  3676.3726  3387.5416
   1  12   5    0.7558    0.5812    89.4584    93.8071
  10   8   1    0.8966    0.5778   474.0600   480.1008
  11   3   6    0.7411    0.5773   401.4655   398.6771
   3   1   7    0.8861    0.5762   366.7489   342.7193
   3  13   3    0.7876    0.5747    25.5383    24.7407
   6   0   7    0.8278    0.5729    55.4701    55.0186
  12   5   5    0.7369    0.5701   953.0037   924.9000
   1   2   7    0.8981    0.5603  1166.6002  1150.6441
   1   9   6    0.8096    0.5589   157.8184   169.2811
  10   8   3    0.8333    0.5502   430.1107   419.9874
   8  12   2    0.7698    0.5499   456.9998   462.5492
   6  11   2    0.8750    0.5496   897.9540   843.1013
   5   3   1    1.9089    0.5474  7227.7524  7462.6531
   3   2   1    2.8814    0.5434 10012.9123 10110.9186
   7   4   5    0.9579    0.5355   439.6825   444.1871
   0  15   1    0.7472    0.5322   216.3393   217.6195
  11   9   5    0.6874    0.5109    15.0632    11.6367
   8   6   6    0.7847    0.5081   356.0584   351.7289
   0  11   3    0.9243    0.5066  2465.5814  2334.1917
  10   6   3    0.9053    0.5055  1379.7861  1389.5275
  12   3   6    0.7097    0.5051    51.7308    53.8634
   5  12   1    0.8657    0.4987   643.6049   640.9742
   2   2   6    1.0300    0.4965    17.5329    13.1187
   3   8   5    0.9206    0.4941   665.1069   683.2849
   1   0   7    0.9097    0.4914  1503.4566  1413.6783
   2   8   4    1.0407    0.4891   401.3118   395.5708
   9   9   2    0.8721    0.4885   344.1847   347.6489
   4   1   6    0.9975    0.4878    50.5014    35.3441
   6   5   1    1.4450    0.4856    70.9903    82.3025
  10   2   4    0.9363    0.4844    34.5094    27.2393
   6   3   2    1.5306    0.4840  7487.6527  7597.1506
   1  15   2    0.7309    0.4806   331.7054   326.4968
  14   5   2    0.7670    0.4800   525.4229   503.8126
  12   1   6    0.7212    0.4779    33.7293    31.8277
  12   3   4    0.8178    0.4766   152.0710   156.2308
   4  13   4    0.7385    0.4751    86.7853    94.9128
   9   7   6    0.7356    0.4741   214.8825   224.6243
   8   3   2    1.2623    0.4730    95.8673   106.2283
  13   6   2    0.7924    0.4641   252.8800   241.9300
  12   2   2    0.9277    0.4629   963.2111   985.2473
   4   0   2    2.1679    0.4611  8128.9301  8107.8488
  13   5   5    0.7035    0.4601    80.8227    80.6596
  14   7   1    0.7424    0.4583   115.4628   115.8767
   7   2   6    0.8890    0.4565   379.6193   363.0052
   6  11   0    0.9098    0.4514  2814.9284  2896.0116
   1   9   5    0.8923    0.4500   370.1553   393.9785
  14   6   2    0.7483    0.4475    44.1643    47.3032
  13   1   4    0.7877    0.4343   437.4693   409.1635
   4   1   0    2.8563    0.4341     0.5336     0.6636
  12   5   2    0.8682    0.4326    89.4502    95.1600
   2  12   5    0.7512    0.4315   917.0172   889.2448
   3   1   1    3.2126    0.4282  6954.4780  7062.4639
   8   9   3    0.8719    0.4261   965.9662   891.8965
  13   1   5    0.7387    0.4261   216.5170   208.8730
  11   7   4    0.7798    0.4249   535.6675   528.1017
   2   0   9    0.7046    0.4205    99.0031   102.9121
   4  12   0    0.8961    0.4188  2643.6488  2749.0938
   4   4   7    0.8329    0.4188     7.8731     5.7224
  10  10   2    0.7905    0.4149     8.4160     9.1145
   6   6   5    0.9311    0.4141  2763.0436  2880.2456
  10   8   4    0.7877    0.4125    21.1092    20.2283
  11   4   3    0.9077    0.4107   247.2509   251.7658
   4   6   6    0.8839    0.4089  1126.2640  1187.6967
   2  10   2    1.0472    0.4079   186.2680   177.3398
   8   4   7    0.7483    0.4078    16.8225    13.6479
   0   1   9    0.7083    0.4061   100.9961    94.9265
  12   1   5    0.7778    0.4045   835.8228   815.6909
  12   7   2    0.8124    0.3982    98.0315    96.7104
   6   8   4    0.9314    0.3956    21.4251    27.7278
   5   4   8    0.7306    0.3950     5.9103     6.8273
  12   4   0    0.9292    0.3940  2270.3704  2303.2841
   3  12   5    0.7437    0.3927    59.9503    58.8728
   4   1   2    2.1290    0.3906    14.3761    13.7544
   9   9   1    0.8976    0.3897  1012.6243  1027.0110
  11   7   1    0.8850    0.3889   465.1009   486.0442
   3  14   3    0.7405    0.3781   176.2639   168.1771
   3  13   1    0.8404    0.3771   984.8370   971.7680
  10   1   7    0.7206    0.3769    11.8222    10.5274
   4  12   2    0.8628    0.3758   566.8633   542.0444
  11   6   1    0.9226    0.3739  1026.0316  1023.8300
   2   7   6    0.8785    0.3723   836.4531   862.4585
   1   1   7    0.9068    0.3718  1284.5112  1181.4931
   3   7   6    0.8666    0.3703   507.9376   542.3097
   8   5   7    0.7340    0.3667   114.1211   115.7930
   0   3   7    0.8867    0.3650   472.0958   475.6608
   6   2   2    1.6063    0.3631     4.5913     2.1953
   8   8   5    0.7970    0.3596    33.8078    37.2637
   9   8   2    0.9201    0.3596   241.6666   246.6472
  12   1   0    0.9804    0.3576    22.8754    23.2150
   8   6   5    0.8593    0.3563    13.6823    14.0985
   3  12   2    0.8794    0.3559    71.7627    69.5490
   0  14   2    0.7816    0.3557   383.6872   384.5891
  10   7   1    0.9423    0.3554    78.4814    65.4375
  12   5   3    0.8306    0.3545   602.7487   589.4436
   5   0   2    1.8990    0.3500  6174.8209  6407.6821
   5   8   5    0.8789    0.3490   258.5912   256.9644
   3   8   6    0.8306    0.3483   638.8774   670.2843
   4   5   0    1.7932    0.3476     5.9965     5.1345
   3  11   5    0.7839    0.3469    69.3857    70.5546
  11  10   3    0.7306    0.3467   181.0027   177.5296
  11   0   4    0.8909    0.3420   463.5858   444.5790
   9   4   4    0.9541    0.3397  2225.5541  2290.0255
   4   2   7    0.8615    0.3396    50.4226    51.4358
  13   2   3    0.8265    0.3359    13.6322    12.9552
   8  10   2    0.8632    0.3358   766.2815   738.8839
  11   2   3    0.9451    0.3347   171.1295   182.4307
   5   6   6    0.8625    0.3311   428.8296   447.6480
  11   0   3    0.9586    0.3309   758.0278   754.6106
  11   5   2    0.9277    0.3305   707.8723   723.4224
   5   5   8    0.7172    0.3302    22.5237    22.3544
  10   1   6    0.7888    0.3300   501.9743   489.9346
   9   0   5    0.9153    0.3291    25.5636    28.4839
  12   1   2    0.9372    0.3290    29.3572    28.3666
   8   2   3    1.1860    0.3236    69.6510    68.7594
  10   3   6    0.7738    0.3218   536.4098   539.8189
   8   3   7    0.7601    0.3204   110.4088   111.0176
   0   8   8    0.6948    0.3201  1350.9699  1415.9953
  14   1   3    0.7824    0.3198     5.9143     6.1522
  10   3   7    0.7091    0.3191     6.7691     7.9125
   3  11   6    0.7261    0.3129   531.3209   540.0021
  12   8   3    0.7547    0.3110    12.7288    10.7240
   7   4   7    0.7720    0.3106   612.3167   616.3658
  10   4   3    0.9698    0.3101  3197.6281  3337.6049
   4   4   8    0.7435    0.3087  1522.6498  1587.5935
   8   2   7    0.7689    0.3079    48.3338    42.3564
   3   0   7    0.8889    0.3052   552.6670   515.2657
   2   5   7    0.8374    0.3052   342.3903   359.7195
  11   2   5    0.8133    0.3028    70.1395    78.1055
  10   4   2    1.0311    0.3025     7.2739     8.8564
   7   6   5    0.8956    0.3011    85.4857    86.4480
   1  12   3    0.8580    0.3005   255.0519   254.7528
  10   2   0    1.1559    0.2980     8.3925     7.6581
  12   0   0    0.9841    0.2974  4345.4292  4460.7091
   8  14   0    0.7075    0.2965   909.2486   913.3887
   8   2   5    0.9521    0.2945    15.1497    17.0413
   1   4   7    0.8658    0.2927   755.6088   784.3783
   8   4   3    1.1145    0.2920    61.1214    58.0209
   1   0   1    5.6181    0.2895  7013.0747  6733.1020
  13   4   5    0.7161    0.2866    74.7774    74.4467
   1   5   8    0.7512    0.2843    40.6838    45.4145
  12   0   2    0.9405    0.2833   307.5911   305.3725
   4  14   1    0.7720    0.2799    14.9239    10.9542
   5   0   8    0.7563    0.2795    20.0220    23.1514
  12   3   5    0.7634    0.2740   393.6172   376.1934
   8  10   0    0.8966    0.2718  1330.9937  1412.0450
   2   8   6    0.8411    0.2708   161.9289   169.0266
  14   0   3    0.7842    0.2700  1068.5997  1007.9439
  10   0   0    1.1810    0.2676    23.1477    23.2161
   0   8   6    0.8497    0.2675   233.0177   234.7255
   2   3   7    0.8769    0.2661    52.0500    57.7657
   9   6   4    0.8924    0.2656   933.5117   956.8884
   4   0   1    2.6800    0.2654  2162.4875  2102.9132
  12   9   2    0.7524    0.2617     5.3646     3.1835
   8   2   1    1.3937    0.2567   575.5070   589.9343
  13   6   1    0.8114    0.2561   253.5986   258.8710
   5  13   3    0.7610    0.2545    61.7862    60.1632
   4  10   3    0.9447    0.2522    31.8404    27.6521
  10  10   3    0.7619    0.2505  1403.1676  1414.8466
   0  16   0    0.7054    0.2505  2027.8008  2001.7234
   6  13   0    0.7943    0.2502   644.6099   612.4706
   2  13   0    0.8589    0.2462  1819.6074  1830.9895
  11   2   4    0.8800    0.2448   806.7297   806.8611
   4   2   9    0.6849    0.2443    77.7710    71.5793
  10   4   5    0.8289    0.2436   683.0497   680.8451
   4   7   0    1.4150    0.2436     3.3930     3.0277
   6   7   6    0.8097    0.2390   343.4328   348.3569
   9   3   5    0.8894    0.2372   237.4461   256.0207
   8   7   7    0.6993    0.2370   106.4950   115.5536
  14   3   5    0.6919    0.2361     5.6620     7.7269
   5  14   1    0.7575    0.2348   355.8446   355.9766
   1   1   8    0.7946    0.2339    38.3130    41.1145
  12   8   1    0.8008    0.2339    54.9498    60.7412
   9   9   4    0.7884    0.2308   413.4992   427.4424
   5  12   2    0.8428    0.2290   435.8577   395.7142
   9   7   4    0.8582    0.2276   423.5413   436.0051
   8   5   5    0.8881    0.2275  1258.0181  1320.8081
   7  11   3    0.8106    0.2248    63.3882    65.8811
  12   4   3    0.8517    0.2233     3.6356     3.8770
   4  14   2    0.7556    0.2231   601.8056   573.9217
  14   3   2    0.7971    0.2202   628.3661   617.4499
   6  10   3    0.8895    0.2199   391.0031   388.3314
   8   7   2    1.0305    0.2188   143.4115   161.2933
   9   0   7    0.7491    0.2181   629.3474   622.3408
  14   4   2    0.7835    0.2171    18.9563    19.1052
   9  11   1    0.8019    0.2170   423.9784   402.3396
   0  10   0    1.1286    0.2149  9877.2066  9480.6775
   2  12   3    0.8513    0.2142  1117.7177  1096.4316
  12   7   3    0.7814    0.2138  1245.1866  1238.0339
  10   3   1    1.1096    0.2130    81.4363    95.2715
  13   3   1    0.8747    0.2123   300.1447   307.4686
   1  15   1    0.7457    0.2121   675.6679   664.6559
   1  11   4    0.8609    0.2117  1355.9471  1325.9144
   4   1   4    1.3938    0.2103    26.3515    43.0478
   6   6   0    1.3599    0.2097    10.9993     9.7461
   2   4   7    0.8589    0.2078   152.3271   153.6460
   6   9   1    1.0434    0.2034     2.9016    11.0781
  16   2   3    0.6921    0.2017    19.3127    15.7938
  13   0   1    0.8994    0.2016   259.9366   249.3720
  12   8   2    0.7825    0.1986   575.2601   568.0553
   1   1   1    5.0294    0.1976  7850.9787  7142.4370
   4   5   6    0.9154    0.1949    11.7029     9.0943
  10   6   6    0.7289    0.1939    13.9262    13.7191
   4   6   1    1.5396    0.1924   220.5204   177.7734
  15   1   3    0.7369    0.1920   126.1758   124.9905
  11   8   3    0.7929    0.1906   162.7861   159.3371
   4   2   5    1.1479    0.1897     1.7167     1.3111
   8   1   6    0.8609    0.1896    18.1536    17.1712
   1  13   2    0.8356    0.1896   268.4014   265.2911
  12   8   0    0.8071    0.1895   802.2342   762.2756
   6  12   4    0.7494    0.1874    19.8014    24.7367
  13   2   1    0.8882    0.1873   351.0386   350.2310
   6   1   3    1.4336    0.1859     7.7272     8.3495
   6   9   5    0.8146    0.1859    24.9627    26.5062
  15   4   2    0.7378    0.1851   357.1526   370.6980
   8   8   1    1.0071    0.1826   452.3945   484.6067
   4   5   4    1.1925    0.1823   125.7773   132.4546
  12  10   0    0.7417    0.1820  1435.3779  1488.6521
  10  10   4    0.7266    0.1799    52.1263    49.6647
   8   7   4    0.8996    0.1782   578.3229   583.2391
  13   5   1    0.8355    0.1759   548.5510   559.9453
   2   7   5    0.9872    0.1746    50.7661    48.3818
   8   5   2    1.1522    0.1728   820.1227   799.2348
   7  13   2    0.7503    0.1726   370.7050   370.1012
  13   6   5    0.6889    0.1719    22.6156    16.9540
   6   2   0    1.8585    0.1710    41.8684    44.9488
  11   1   5    0.8197    0.1702    13.2294    11.7939
   2  13   1    0.8513    0.1698   479.0109   482.9879
   5   9   5    0.8368    0.1682    71.4511    66.9439
   2   5   1    2.0021    0.1668    17.5126    17.8625
  10   3   3    0.9959    0.1661    72.2072    70.7769
  13   0   4    0.7896    0.1651   789.5263   731.9044
   4  13   1    0.8259    0.1647   319.9266   319.0907
   6  14   2    0.7264    0.1634    14.4098    15.3602
   8   0   6    0.8634    0.1626   492.8544   443.8534
  10   5   7    0.6877    0.1606    10.5455    11.9215
  13   1   2    0.8712    0.1595   427.7017   398.1922
   7  11   1    0.8685    0.1595   268.9264   273.8647
   4   1   7    0.8692    0.1571    64.7246    61.7392
   8  11   3    0.7834    0.1571  1136.2125  1116.6967
  10   1   1    1.1552    0.1562     8.6388     8.2430
   7   7   5    0.8610    0.1559   356.3855   367.0905
  14   4   0    0.8082    0.1555    29.4528    25.9333
   6   4   6    0.8887    0.1553   158.7428   154.6208
  11   3   5    0.8029    0.1541   115.2521   105.5083
   4   9   5    0.8564    0.1541  1036.5481  1043.8391
  10   0   7    0.7220    0.1539   189.5597   190.7715
  11   1   4    0.8882    0.1526   885.3452   848.2966
  12   0   3    0.8933    0.1509    54.4555    51.9554
   8  10   3    0.8263    0.1500    73.4295    70.9017
  10   6   2    0.9545    0.1474     1.2698     2.7118
  10  11   3    0.7279    0.1430     3.8026     3.4126
   5   2   7    0.8416    0.1424   430.4166   396.1175
   4   9   4    0.9354    0.1403     3.9989     6.2531
   8   5   4    0.9771    0.1379    38.1568    45.2401
  10   8   2    0.8712    0.1348    50.9090    52.5996
   2   2   0    4.0796    0.1334     0.7193     0.1847
   1   5   6    0.9596    0.1327    68.0163    62.8857
   6   4   8    0.7156    0.1325     1.4600     0.6654
  11   4   4    0.8496    0.1307   985.3145   988.7645
  14   8   0    0.7240    0.1306    10.9266     9.0291
   3   2   7    0.8780    0.1296   210.7237   198.3705
   1  13   4    0.7611    0.1294   676.1130   656.2245
   7   4   6    0.8577    0.1292   576.7015   588.0570
  11   6   3    0.8541    0.1274   278.2284   273.0173
   5   1   8    0.7547    0.1274    19.1710    20.6237
   7  12   1    0.8148    0.1262   441.9293   433.2216
   8   1   8    0.7009    0.1242     4.1381     3.8895
  12  11   0    0.7102    0.1241     8.2120     8.0587
   2   3   5    1.1850    0.1233     2.2587     0.4586
   4   6   3    1.2721    0.1223    95.9293   100.6584
   6   0   5    1.0715    0.1218  7621.4370  7508.6778
   3  11   4    0.8431    0.1218   508.3247   492.3986
  14   3   3    0.7677    0.1217     1.5759     1.2989
  16   5   2    0.6852    0.1216    23.9182    24.7230
   4   9   6    0.7825    0.1213     3.1302     2.2469
   9   1   6    0.8245    0.1211   191.5451   184.7242
  14   1   2    0.8135    0.1209   671.5995   660.6496
   6   2   8    0.7336    0.1207     1.2996     0.6216
  12   6   2    0.8412    0.1200   364.3854   354.6870
   2   0   8    0.7912    0.1183     2.7139     3.7011
  14   8   2    0.7061    0.1177    13.8001    11.8196
   1  10   6    0.7727    0.1175   367.6848   389.2783
   2  10   6    0.7678    0.1174   130.6462   138.8013
  12   1   4    0.8355    0.1168    64.1255    61.0602
   6   0   0    1.9683    0.1153     8.9065     8.6922
   1   0   8    0.7966    0.1137    61.3461    60.4541
  14   5   3    0.7408    0.1111    17.2913    15.1099
   4  13   2    0.8059    0.1110     4.8407     5.8906
  10   7   2    0.9130    0.1108   201.6768   202.8457
   6   8   2    1.0792    0.1103   110.5942   121.3396
   8   2   6    0.8535    0.1076   567.7506   541.4964
   8   7   0    1.0888    0.1075     8.9880     7.3441
   6   0   2    1.6756    0.1073   854.3226   809.4985
   0   7   7    0.7941    0.1063   450.4048   465.1853
  13   7   2    0.7682    0.1057   398.2137   399.0891
   3  14   1    0.7838    0.1030   467.0161   466.3145
   4   4   3    1.4729    0.1016    12.5776    12.1709
   6  12   2    0.8201    0.1015    51.8110    54.3679
   5  10   4    0.8586    0.1005   377.8166   377.6223
   7  10   5    0.7561    0.1002   115.9605   122.1918
   3  14   2    0.7667    0.0997   450.3842   446.4722
  12   3   2    0.9124    0.0997    56.4151    63.2430
   4   6   7    0.7909    0.0995     1.2538     1.7391
   8   8   3    0.9198    0.0992    61.6158    58.6617
  13   0   3    0.8356    0.0978    26.0292    28.6286
   0   9   7    0.7378    0.0970   264.3085   294.2519
   6   5   6    0.8649    0.0957   849.8075   870.8467
  12   5   1    0.8933    0.0951   228.0741   228.5322
   8  12   0    0.7932    0.0938   841.2801   858.7136
  11   0   5    0.8219    0.0932    78.0698    75.6916
  12   4   2    0.8922    0.0922   515.5425   525.5760
   8   6   7    0.7175    0.0917     1.3780     1.8816
   6  12   3    0.7883    0.0915   929.8193   929.9009
   5  14   2    0.7420    0.0914   466.4425   448.0231
   8   5   0    1.2355    0.0908    17.5218    15.9208
   8   9   0    0.9557    0.0905    24.3410    24.2417
   8   3   6    0.8416    0.0899   322.7183   325.0705
   0   2   4    1.5364    0.0887     1.7320     0.9188
   8  12   3    0.7433    0.0885     2.5587     2.2032
  14   2   0    0.8343    0.0876    19.0843    16.3147
   6  10   6    0.7206    0.0874    26.6636    28.6603
   4   0   4    1.4045    0.0863     1.4195     0.9981
   1   8   7    0.7645    0.0863   791.4284   818.7095
   6   8   5    0.8533    0.0853  1342.4206  1347.0867
   7   9   4    0.8514    0.0852   518.4385   509.7503
  12   7   1    0.8328    0.0845   131.2614   136.6439
   2   4   6    0.9821    0.0828   379.7202   380.4784
  10   7   0    0.9527    0.0825  4628.4562  4696.0451
  12   6   1    0.8640    0.0824     4.1476     3.5211
   9   1   5    0.9123    0.0822    27.9014    26.4434
   3   5   7    0.8271    0.0816   641.7620   658.6615
   7  11   2    0.8454    0.0816   251.2134   244.2278
  15   5   3    0.7018    0.0814    63.8037    66.6018
   2   9   6    0.8040    0.0807   491.9663   509.8598
  10  12   0    0.7357    0.0789     3.3011     4.3939
   8   5   6    0.8064    0.0787     3.1529     3.1304
   6   2   4    1.2111    0.0783   186.9498   197.3724
  15   3   1    0.7651    0.0777   585.6311   518.4377
  12   3   0    0.9521    0.0774    30.5908    28.7928
   1   3   8    0.7793    0.0764    14.2431    14.7508
   2   6   4    1.1922    0.0751     2.4996     6.2574
  10   0   6    0.7907    0.0747    69.6153    57.8038
  13   7   3    0.7419    0.0746   328.7720   331.0961
   5   6   8    0.7017    0.0735    10.5229    11.5172
  12   6   5    0.7202    0.0733     1.5099     1.0902
  14   2   2    0.8072    0.0717     1.6206     1.8687
   6   7   7    0.7364    0.0715    15.4106    14.4614
   8   0   3    1.2131    0.0714   597.6775   608.9919
   7   6   6    0.8121    0.0714   175.1968   177.4023
   2   1   9    0.7032    0.0691    32.1217    34.4324
  14   6   0    0.7697    0.0690    11.8410    10.0868
  10   2   6    0.7831    0.0690     1.9994     1.2780
   5   5   7    0.7964    0.0688   519.7697   533.9133
   4  10   5    0.8131    0.0685     4.3530     4.6468
   1   2   8    0.7887    0.0682    17.2713    18.1181
  14   5   0    0.7902    0.0662  1483.6249  1459.5625
  11   6   2    0.8951    0.0657   105.1435    96.5583
   7   9   5    0.7906    0.0652   241.7777   249.5862
   7   3   8    0.7087    0.0651     4.0741     4.4893
   1   6   7    0.8190    0.0646   795.6627   819.7492
   6   2   6    0.9237    0.0645     8.7968     5.4916
   4   8   5    0.9017    0.0642     7.2455     8.4769
   6   3   1    1.6824    0.0641  1152.0879  1109.2820
   4   2   1    2.4208    0.0638  1248.1312  1177.4066
  11   3   4    0.8670    0.0636  1482.1719  1511.6001
  14   9   1    0.6958    0.0636     3.7300     3.3843
   6   3   3    1.3491    0.0628    11.7354     9.8654
   2  15   1    0.7413    0.0624    91.7271    97.5402
   3   0   8    0.7825    0.0622    31.1457    32.3017
  16   0   3    0.6974    0.0617    31.5907    27.9471
   8   3   4    1.0416    0.0616   934.3293   947.8279
   8   0   7    0.7761    0.0613   164.6466   169.8301
  12  11   2    0.6933    0.0606    25.9429    27.3164
   4   7   6    0.8507    0.0598     3.6044     3.3450
  10   5   5    0.8095    0.0575     7.2349     7.9856
   4   9   2    1.0855    0.0569     1.5252     1.0456
   3   3   7    0.8651    0.0568   366.7379   353.7941
   0   8   4    1.0572    0.0556     6.0018     6.5574
   0   5   7    0.8459    0.0554   149.0269   153.3370
  10   9   5    0.7132    0.0553     1.4374     0.8517
  10   1   3    1.0284    0.0552    10.2105     8.1614
  12   5   4    0.7854    0.0549     5.3877     4.1682
  12   7   0    0.8400    0.0547    22.9419    23.7315
  12   4   1    0.9196    0.0545   286.1171   313.2311
   7   3   7    0.7849    0.0533   433.5800   436.5913
  11   8   1    0.8468    0.0529  1177.1163  1175.0466
   1  14   3    0.7524    0.0524    51.3626    49.5369
  10   9   1    0.8520    0.0520     0.3534     1.2602
  14   3   1    0.8164    0.0518   322.9015   345.9650
   1  14   1    0.7980    0.0511   496.4856   487.4075
  13   2   2    0.8635    0.0511   771.0265   732.2950
   4   9   0    1.1542    0.0509     2.8290     2.2262
   2   5   5    1.0925    0.0508    15.1502    16.1414
   4   7   4    1.0590    0.0506   541.2025   572.8439
   2   4   2    1.9907    0.0490    11.7847    12.4470
  12  10   1    0.7368    0.0487    84.1200    87.2963
  11   9   1    0.8090    0.0486   507.6650   487.4051
   6  12   1    0.8412    0.0477   212.2689   208.8607
  10   7   5    0.7637    0.0475     0.7100     0.7142
   2   5   3    1.4981    0.0467   341.9587   323.2930
   0   2   8    0.7905    0.0451  1363.3577  1343.7365
  16   3   2    0.7064    0.0450    94.4359    89.2258
   6   4   2    1.4407    0.0449    29.3675    34.1220
  15   1   1    0.7795    0.0447   193.0078   192.5386
   1   1   2    2.9739    0.0447  7387.7002  6637.4895
  10   4   6    0.7614    0.0430     1.1915     0.5490
  12   4   5    0.7515    0.0429    30.0752    25.9432
  13   4   2    0.8347    0.0423   502.0114   508.4182
   9   8   5    0.7679    0.0422    68.2068    67.4869
  12   1   3    0.8905    0.0412  1127.9475  1101.1640
   2   6   6    0.9152    0.0410    37.0063    40.6594
   7   0   6    0.9003    0.0407    98.4211    95.7977
   2   1   8    0.7892    0.0406  1371.7801  1335.1319
   4   8   1    1.2484    0.0399   512.1515   525.7410
   4   3   6    0.9677    0.0399   191.1255   199.9840
   7  12   2    0.7956    0.0394   619.0644   609.7855
  12   6   3    0.8069    0.0391     6.8810     6.3113
   2  14   0    0.7987    0.0391     5.3578     5.1974
   9   8   4    0.8233    0.0390   532.8674   516.1751
   8   3   8    0.6903    0.0386     1.2725     0.8051
   4  12   1    0.8874    0.0384     1.0133     0.6213
   8   4   4    1.0119    0.0372     2.1985     1.9455
   6   7   1    1.2241    0.0371    46.6157    53.6900
   8   6   1    1.1426    0.0365    59.1001    47.8343
   8  13   0    0.7483    0.0363     4.5567     5.0752
  14   7   3    0.7052    0.0362     0.5973     0.9119
   1   4   8    0.7666    0.0362    30.1307    31.8531
   3   5   8    0.7393    0.0352    22.7625    23.7497
   3   7   5    0.9703    0.0352    18.7276    16.9537
  10   5   3    0.9391    0.0351     6.3409     8.4025
   6   2   7    0.8191    0.0347   244.7464   243.8042
   8  11   4    0.7451    0.0344    27.6904    21.8225
   8  10   5    0.7339    0.0342     0.7377     0.4933
  13   4   1    0.8569    0.0335   632.4071   648.5834
   6   1   7    0.8256    0.0335     2.0798     1.6885
   6  13   3    0.7442    0.0335     1.1607     0.8166
   3   9   6    0.7948    0.0333   315.3042   329.5632
   7   4   8    0.6992    0.0332     3.5126     4.8900
   2  14   1    0.7926    0.0324   179.3280   182.7610
   6   3   4    1.1777    0.0317     1.6032     1.1134
   4   0   3    1.7269    0.0310   566.3200   507.5940
   1   5   7    0.8438    0.0310   356.4461   362.0078
   6   1   5    1.0667    0.0304    74.8792    79.4195
   6   4   4    1.1352    0.0300     8.6784     7.7954
   8   3   0    1.3742    0.0299    23.5870    26.4883
   2   1   1    4.0474    0.0297     5.6837     4.1964
   6   5   3    1.2172    0.0295    14.7944    14.9886
   1  13   1    0.8580    0.0295   272.6839   267.9144
  13   1   1    0.8965    0.0295   442.4830   425.0649
  16   4   1    0.7097    0.0295    13.5737    14.6501
   8   6   3    1.0195    0.0295   178.2306   188.6833
   8   4   1    1.2814    0.0294   748.1171   764.9785
   8  14   1    0.7032    0.0287    15.6728    12.6244
   8   9   6    0.7112    0.0287     1.4749     1.0671
   8   9   4    0.8201    0.0285     9.6935     8.6101
  10   6   4    0.8476    0.0282    27.2868    32.8005
   2   4   8    0.7618    0.0281     1.1377     1.1408
  12   3   3    0.8692    0.0276  1860.4267  1948.1044
   5  13   2    0.7896    0.0273   401.7225   406.3916
   9   0   6    0.8267    0.0269   394.4511   382.3758
  13   3   2    0.8511    0.0265   189.0935   176.0213
  14   3   0    0.8231    0.0261  1681.8459  1769.5892
   4   8   6    0.8166    0.0261   912.7638   949.2438
   0   0   8    0.7984    0.0258  1073.7240  1083.6370
   8   7   6    0.7612    0.0257     7.6838     8.0362
   6   7   5    0.8924    0.0255    52.5706    53.5175
   3   3   8    0.7661    0.0239    20.9971    19.3641
   2   1   4    1.5272    0.0239     1.7614     0.7462
   6   9   3    0.9472    0.0229     4.1017     3.5075
   2   1   3    1.9720    0.0228    20.8224    19.8212
   2   0   6    1.0476    0.0228    21.5804    25.2755
  10   9   3    0.7972    0.0227    13.7893    12.5381
   2   9   7    0.7321    0.0221    22.5397    26.5833
  12   2   5    0.7723    0.0215     7.8151     7.4220
   1   7   8    0.7142    0.0213     8.5738    10.8597
   2  12   6    0.6999    0.0209    25.2661    26.5298
   5   2   8    0.7496    0.0207     0.9251     1.2549
   2   7   7    0.7870    0.0201    51.4562    53.1659
   7   1   7    0.8006    0.0199   462.5479   457.1668
   0   4   4    1.3897    0.0198     2.6667     2.1488
   2   1   5    1.2410    0.0196   123.9940   122.1422
   3   1   8    0.7806    0.0195    21.6598    20.7793
   2   5   4    1.2729    0.0193     1.5709     0.6020
   2  14   4    0.7143    0.0191    11.2374    10.2696
  10  10   0    0.8159    0.0191     6.9627     6.3573
  10   4   0    1.0894    0.0184     4.1591     4.2786
   4  11   0    0.9691    0.0179     9.1266     8.7787
   2   6   0    1.7923    0.0177     1.7432     1.1866
   4   0   9    0.6900    0.0176    12.3403    11.6530
   2   0   4    1.5414    0.0175   770.5398   692.1173
   3  13   2    0.8194    0.0173   229.3270   226.2110
   6  11   5    0.7411    0.0170     3.0007     0.7629
  12   6   0    0.8720    0.0168  2032.6091  2133.8697
  10   2   2    1.0869    0.0166    41.5115    44.6536
   6   3   5    1.0305    0.0161    10.0450    14.7225
   4  11   6    0.7166    0.0159     5.5084     3.9147
  14   1   0    0.8412    0.0159   596.8286   687.6606
   9   6   5    0.8230    0.0156    53.1487    55.2904
  14   1   1    0.8340    0.0154     4.1321     4.2689
   9  11   2    0.7836    0.0151   269.4978   270.3528
   8   2   4    1.0645    0.0143     2.0174     1.5518
   6   0   8    0.7398    0.0138     1.0874     0.5447
  12   0   5    0.7796    0.0137     2.3373     2.5697
   0  13   1    0.8602    0.0133    66.2045    66.6967
  10  10   1    0.8093    0.0133   147.8832   142.9059
   6  10   4    0.8347    0.0133     1.9118     1.6066
   9   2   6    0.8180    0.0132   297.7140   292.2080
   8   1   7    0.7743    0.0126   189.7781   185.6905
   6   8   0    1.1466    0.0125    10.1104     9.7504
  10   9   0    0.8597    0.0124  1291.5386  1320.7610
   4   0   7    0.8718    0.0124   142.9481   134.8120
   9   3   6    0.8074    0.0122   443.9303   467.9336
   6   5   5    0.9680    0.0121    11.9801    12.3695
   6   5   7    0.7772    0.0119    37.9803    39.6905
   5   9   6    0.7675    0.0119   319.3610   318.2954
   4  15   2    0.7108    0.0118     0.3346     0.2875
   7  10   4    0.8088    0.0115   406.5273   402.9717
   5  12   3    0.8083    0.0114    28.8409    29.3510
  10   0   4    0.9495    0.0112   145.2204   170.3698
  10   0   2    1.1077    0.0111     9.3455    12.3046
  14   0   4    0.7459    0.0110    99.6105   103.1653
   6   3   7    0.8085    0.0109    29.8780    30.3954
  10   3   5    0.8450    0.0109     1.1363     0.9031
   6   0   6    0.9363    0.0108     0.6955     0.6366
  14   0   0    0.8436    0.0107    14.8749    17.0286
  14   4   4    0.7211    0.0101    11.1294    11.0518
  12   8   5    0.6823    0.0101     0.5520     0.8582
   1  12   4    0.8085    0.0100  1065.8421  1065.7759
   4   7   2    1.2937    0.0099   241.5107   254.5636
   2   4   4    1.3527    0.0098     0.6960     0.1006
  12   5   6    0.6882    0.0094     5.1430     3.3777
   4   5   7    0.8132    0.0090   158.3401   164.7475
   2  13   3    0.7965    0.0090     5.4282     5.2565
  16   1   2    0.7177    0.0089     0.7656     1.2663
   0  13   3    0.8039    0.0088  1901.9690  1868.1276
   6   6   8    0.6885    0.0088    -0.6617     0.2672
   4   1   8    0.7689    0.0087     0.9281     0.2058
   8   4   5    0.9139    0.0085     2.0007     1.2217
  10   8   0    0.9056    0.0083     5.8291     5.4245
  10   6   0    1.0002    0.0082    17.8994    18.0940
   8  10   1    0.8879    0.0082   419.3483   414.5446
   4  10   1    1.0401    0.0082   477.9745   503.5782
  10   2   5    0.8571    0.0082   969.0032   980.4067
   4   2   4    1.3629    0.0081     1.2109     0.6031
   2   7   1    1.5112    0.0081  1516.1449  1437.9170
   3   2   8    0.7750    0.0081    20.2222    21.6363
   6   9   4    0.8817    0.0080     2.0706     1.2669
   9  10   1    0.8481    0.0080   249.7026   232.8340
  12   2   3    0.8823    0.0080     2.6824     1.3942
   2   2   8    0.7835    0.0076     1.3046     0.3205
   1  13   3    0.8020    0.0073   176.3965   176.0780
   4   6   4    1.1254    0.0073     0.9407     0.3537
   4   3   8    0.7550    0.0069     3.7612     3.0731
   2  11   3    0.9132    0.0068    56.2494    63.0165
  14   0   2    0.8156    0.0065   216.0412   212.3713
   7   5   6    0.8362    0.0064   213.8627   207.9204
   4   4   5    1.0826    0.0063    12.3974    12.9240
   4  10   7    0.6899    0.0063     3.8241     4.3154
   2  11   5    0.7927    0.0062     1.1798     0.2155
   8  12   1    0.7872    0.0061     0.8366     0.1296
  10   9   2    0.8302    0.0060   393.1610   384.3888
   6  11   3    0.8366    0.0057     2.8584     2.9743
   5   1   7    0.8487    0.0056   283.9878   266.8568
   4  11   2    0.9274    0.0056    62.2533    68.5107
   6  14   0    0.7460    0.0055     0.9920     0.9786
   8   0   5    0.9660    0.0054    33.7700    36.0947
   2   6   7    0.8131    0.0053   178.1695   184.3104
   7   0   8    0.7217    0.0053     0.3137     0.6152
   5   7   6    0.8315    0.0052   169.2698   180.7890
   0   0   4    1.5968    0.0052     2.8672     0.3858
   8  11   0    0.8425    0.0052     1.1696     1.2598
   2   3   9    0.6926    0.0051     7.2969     8.4668
   5   3   8    0.7415    0.0049     1.3053     1.3806
   6   5   4    1.0868    0.0048     1.0449     0.3387
   4   7   8    0.6953    0.0048     2.2034     0.6244
   8  10   4    0.7818    0.0047     1.8235     1.7787
   1  10   5    0.8436    0.0047    59.7738    58.4360
   5  13   1    0.8083    0.0043   738.7001   737.0506
   8   7   5    0.8286    0.0043   889.8459   879.6421
   2   9   5    0.8848    0.0042    23.3115    26.0355
  11   5   4    0.8287    0.0042  1157.2625  1084.7534
   2  13   5    0.7128    0.0039     1.1981     0.7084
   6  13   2    0.7708    0.0038  1045.6326  1007.8215
   4   4   4    1.2573    0.0036     1.7998     1.6096
   2  14   2    0.7749    0.0036    89.9362    92.1776
   2   9   4    0.9727    0.0036     0.9181     0.3504
  12   9   0    0.7742    0.0035     9.0587     8.6003
   7  12   3    0.7664    0.0035   168.1216   163.9214
  14   5   1    0.7842    0.0035     3.0004     3.0871
   2   3   3    1.7679    0.0035    20.6478    18.4200
   3   7   8    0.7039    0.0034    10.6423    10.4815
   8   1   0    1.4637    0.0034    29.4735    30.9462
   6   6   4    1.0353    0.0034    17.0096    33.9056
   6   1   1    1.8554    0.0033     0.5973     0.1079
  10   1   5    0.8646    0.0033     2.0021     1.2173
   2   2   4    1.4869    0.0033  2228.9962  2050.0997
   6  15   1    0.6986    0.0032    12.3148    15.2792
   6   6   6    0.8382    0.0032     8.0047     8.1065
  10   4   4    0.8999    0.0032    18.5717    17.5278
  10   5   4    0.8752    0.0032     0.7612     0.0638
  12   4   4    0.8031    0.0032     0.7271     0.8013
   0  11   5    0.7999    0.0031  1701.4230  1751.8735
  10   5   1    1.0326    0.0031   153.5930   167.4168
   4   3   7    0.8493    0.0030    90.2107    83.0611
   4   4   1    1.9431    0.0029  1172.1479  1110.7103
   5   4   7    0.8149    0.0029   433.6425   430.0311
   5   8   6    0.7996    0.0028   454.6028   470.5282
   9   5   5    0.8482    0.0028    71.5178    72.7575
   4  14   3    0.7305    0.0027     2.2146     1.7607
  12  10   3    0.7005    0.0026     0.6041     1.0396
   5  10   5    0.7963    0.0026   141.9198   147.1703
  11   0   6    0.7559    0.0026   435.0011   403.9612
  14   5   4    0.7082    0.0026    -0.0066     0.5069
   3  12   4    0.7937    0.0025   447.5104   434.7255
   8   0   1    1.4383    0.0025   482.2911   482.3025
   4   8   4    0.9953    0.0025     3.1945     2.4562
   9   4   5    0.8706    0.0024    29.0862    26.4751
   2   8   2    1.2607    0.0024   291.5364   280.3247
  10  11   1    0.7689    0.0024    16.0414    20.2842
   1   8   8    0.6936    0.0023     3.3451     2.7819
   1  11   5    0.7981    0.0023    87.0790    88.2180
   2  11   1    0.9984    0.0023   346.9772   324.0653
   2   9   3    1.0629    0.0023     2.0230     1.0216
   3   4   8    0.7540    0.0022    26.9018    28.7362
   8  11   2    0.8146    0.0022   139.2687   142.0421
   8  11   1    0.8353    0.0022   112.6469   115.8097
   2  11   4    0.8541    0.0022     1.6942     0.9322
  12   9   4    0.6966    0.0022     3.5201     4.7384
   6   8   6    0.7801    0.0021    15.3568    16.9075
   2  13   2    0.8294    0.0021   408.1781   405.5170
  10   1   4    0.9462    0.0020     0.3318     0.0725
   6  10   5    0.7771    0.0020  1774.9693  1789.2983
  10  12   2    0.7169    0.0020     1.5454     1.3770
   8   6   4    0.9392    0.0020     3.7969     3.4521
   7   1   8    0.7202    0.0018     0.4396     0.2955
   4  15   0    0.7291    0.0018     0.7629     1.2114
   2   6   8    0.7293    0.0018     4.9937     4.3390
   4  11   4    0.8285    0.0018     5.1454     4.3500
   7   2   8    0.7158    0.0017     7.0235     6.2103
   2  10   4    0.9106    0.0017   145.1699   165.8000
   9   0   8    0.6821    0.0017     1.2660     0.6676
   8   1   4    1.0790    0.0017    67.4401    85.2715
   6   9   7    0.6909    0.0017     1.2798     0.7944
   6  12   0    0.8486    0.0016     4.8705     3.7720
   2   6   2    1.5629    0.0015   671.4317   616.9491
  13   3   3    0.8157    0.0014   156.8057   159.6264
   4  10   4    0.8798    0.0014     0.4758     0.1897
   6  11   1    0.9007    0.0014   146.9725   142.4698
  15   0   2    0.7644    0.0013   442.9783   420.8402
   2  16   0    0.7004    0.0013     2.8003     2.6352
   2   7   3    1.2559    0.0013    44.0511    42.3287
   5   7   8    0.6847    0.0013     0.8082     1.7927
  10   9   4    0.7570    0.0012     0.2414     0.0707
   2  10   5    0.8372    0.0012   671.7991   664.5268
   5   3   7    0.8302    0.0012   591.4214   567.2262
   7   2   7    0.7946    0.0011   862.2124   837.1236
   4   8   7    0.7416    0.0010     2.0057     1.2961
   4   3   4    1.3158    0.0010  1213.7997  1217.7488
   8   0   4    1.0840    0.0010     7.6107     8.2741
   4   5   8    0.7294    0.0010     0.7641     0.1726
  11   6   4    0.8052    0.0010   554.3765   530.5971
   7   5   8    0.6874    0.0010    -0.2876     0.4873
   8  12   4    0.7104    0.0009     1.1310     0.5390
  10  11   4    0.6969    0.0009     1.3753     0.3952
  12   0   1    0.9727    0.0009     1.1233     0.8176
  11   5   5    0.7723    0.0009   111.0650   106.9871
   2  10   0    1.1085    0.0009     1.5934     1.0640
   6   1   4    1.2326    0.0009     2.1519     0.7033
  11   8   2    0.8253    0.0009   315.3226   318.0821
   3   4   7    0.8478    0.0009   338.1975   327.2152
   0  14   4    0.7196    0.0009     1.5937     1.2711
   4   0   5    1.1724    0.0008     1.0431     0.1753
  10   8   6    0.6897    0.0008     1.0943     0.3055
   2  13   4    0.7564    0.0008     1.5563     0.6559
  13   1   3    0.8333    0.0008   295.6794   303.5585
   0  12   4    0.8104    0.0008     1.1062     0.2084
   6   4   7    0.7943    0.0008   213.8658   219.3875
   8   9   2    0.9156    0.0008    13.4779    11.4581
   9  10   2    0.8265    0.0007   275.1957   269.2816
   4  12   3    0.8259    0.0007     1.7821     0.6348
   6  10   0    0.9791    0.0007     8.6491     8.6004
   4  14   4    0.6992    0.0007     0.6847     0.3086
  14   3   4    0.7316    0.0007    -0.6467     0.1086
   2  12   0    0.9288    0.0007     1.0418     0.0495
   4  13   0    0.8329    0.0006     0.8153     0.1450
  12   5   0    0.9021    0.0005    15.3688    16.6266
   2   1   7    0.8989    0.0005    12.1226    15.4127
   8   4   6    0.8256    0.0005   431.0240   429.7136
   4   5   2    1.5636    0.0005   890.3397   809.7349
   3  10   5    0.8269    0.0005    67.0281    70.5957
  10   7   4    0.8182    0.0005     0.3608     0.0819
   1   6   8    0.7335    0.0004    36.0188    41.5232
   6   6   2    1.2512    0.0004    39.1537    24.1723
  10   7   3    0.8696    0.0004    15.0744    14.1371
   2   9   1    1.2046    0.0004     0.2414     2.4622
   4   8   3    1.0925    0.0003     4.3301     1.7233
   4  12   5    0.7336    0.0003     1.3523     0.8167
  16   2   1    0.7271    0.0003     0.9033     0.4168
  14   1   4    0.7442    0.0003     0.5230     0.0535
   3   8   8    0.6843    0.0003     6.5329     6.8081
   8  13   2    0.7286    0.0002     3.1979     1.9072
   6  13   1    0.7882    0.0002    46.2521    47.5275
   2  15   3    0.7043    0.0001     0.3833     0.1665
   6   7   4    0.9829    0.0001     0.2575     0.0283
  12   2   4    0.8287    0.0001     1.8548     1.4079
   6  13   4    0.7112    0.0001     2.6356     2.7587
   1   7   7    0.7923    0.0001  1061.0492  1101.3663
   0  14   0    0.8061    0.0001  3233.7411  3118.0136
   2   7   4    1.1142    0.0001     0.4644     0.0466
  12   6   4    0.7653    0.0001     3.9192     3.2327
   2   8   0    1.3721    0.0001     6.0843     5.7792
  10   3   4    0.9206    0.0001     0.5231     0.0075
  12   8   4    0.7203    0.0001    -0.0454     0.0451
   3   6   8    0.7224    0.0001    25.2174    27.5600
   0   6   4    1.2173    0.0000     4.9493     4.8491
   8   8   4    0.8595    0.0000     0.3663     0.3784
   2   4   0    2.5458    0.0000    16.3809    16.0678
   2  12   2    0.8918    0.0000   120.2417   130.3697
   4  16   1    0.6821    0.0000    -0.0198     1.9263
   6   0   4    1.2400    0.0000     1.8329     0.0628
   6  10   2    0.9361    0.0000     0.6405     1.1217
   2   8   8    0.6901    0.0000    -0.4569     0.0641
   2   3   4    1.4263    0.0000     0.9705     0.4665
   6   7   3    1.0762    0.0000    23.7699    26.2497
   6  11   4    0.7905    0.0000     2.6355     2.0679
   4   3   2    1.8784    0.0000     0.9439     0.1292
   4   6   5    0.9950    0.0000     0.5841     0.2241
   0  10   4    0.9216    0.0000     0.7369     0.0019
   4  12   4    0.7815    0.0000     0.2102     0.0080
