# Supplementary material for: Refinement of anomalous dispersion correction parameters in single-crystal structure determinations
Source: IUCrJ. 2022 Jul 20;9(Pt 5):604–9. doi: 10.1107/S2052252522006844 (PMC9438505; doi:10.1107/S2052252522006844)
Supplement: Supplementary file 3 [file m-09-00604-sup3.zip › leverage_fp_20040.txt]

   4   0   0    2.9553  100.0000  3651.8730  3494.6912
   0   0   2    3.1970   78.6725   984.6796   937.8875
   1   0   2    3.0861   70.9316  1052.8439   869.0338
   0   3   1    3.2448   68.3145    66.9211    67.5073
   3   7   3    1.2231   55.9449    21.8859    23.3974
   1   5   3    1.5372   55.2219    44.5444    37.6248
   3   2   2    2.2728   52.1892   677.1701   723.6914
   1   1   3    2.0623   51.8945   180.4316   185.1140
   3   1   5    1.2094   49.1023    24.9206    24.6246
   4   6   0    1.5880   48.6858  1602.7294  1875.9576
   3   1   2    2.4248   46.1711   917.7094   995.0245
   0   2   0    5.6487   45.6661 16927.2418 17096.9466
   1   6   2    1.6074   44.6452   572.7560   630.4763
   5   5   2    1.4546   40.5756   285.4987   324.8239
   2   3   1    2.8444   39.3582 16700.1846 16273.0569
   4   3   3    1.5711   38.9969  1692.5631  1887.2507
   5   4   3    1.3809   38.0261    87.5243    86.8708
   3   1   3    1.8494   37.7328   223.3492   237.1525
   5   1   2    1.8746   36.5376   810.5424   917.6736
   2   1   0    5.2372   36.1096 16237.2988 16573.3418
   7   2   1    1.5685   34.2580   942.4436  1090.7487
   2   5   0    2.1105   33.7352  3727.8762  3951.4613
   1   4   2    2.0835   33.3464  1169.2999  1211.0551
   3   3   2    2.0727   32.5057  1164.6125  1250.1462
   2   3   2    2.2532   31.5686  2248.6972  2397.5204
   5   2   1    2.0642   31.4421  1777.3738  1995.4632
   6   2   1    1.7862   30.7664   515.1699   583.2796
   3   4   3    1.5619   29.5663   181.9970   206.7808
   6   7   0    1.2485   29.5457   842.7617   824.5045
   1   8   5    0.9449   29.5241    14.4172    14.8082
   0   4   0    2.8244   28.0366 23913.6937 24159.1451
   0   5   1    2.1304   28.0344   796.3009   827.1145
   0   1   3    2.0944   27.8627  3906.5886  3910.5160
   1   4   1    2.5240   27.7679  2364.5393  2388.8136
   7   3   1    1.4980   27.7276   981.2943  1097.5719
   5   3   4    1.2492   27.1183   597.8255   597.6142
   3   3   3    1.6782   26.9946   249.0633   263.6801
   7   1   1    1.6160   26.4188  1349.5121  1507.2877
   5   0   3    1.5830   26.2349   140.5993   116.0922
   1   7   1    1.5513   25.5242  1627.3891  1645.6142
   3   7   2    1.3531   25.4782   146.1733   140.6955
  10  10   5    0.6883   25.2024   313.0436   306.2338
   4   8   0    1.2742   24.6889  1954.7419  1946.6454
   4   2   2    2.0258   24.2228  2470.5325  2613.4344
   6   4   3    1.2877   23.6244  1559.7369  1549.6291
   3   4   2    1.8647   22.8344  1451.4786  1519.8769
   3   2   3    1.7793   22.6225   384.8193   397.2983
   7   5   2    1.2458   21.9903   372.4680   363.7001
   5   8   1    1.1911   21.8510   621.1264   612.9517
   7   0   2    1.4932   21.3062   696.8593   797.9156
   7   5   1    1.3234   21.2815   966.8106   978.6426
   2   7   2    1.3998   21.0886  1693.6696  1686.1236
   1   0   4    1.5841   21.0597  2421.3934  2336.0804
   5   4   4    1.1990   20.8412   609.6995   604.6629
   1   0   5    1.2714   20.6079    19.2851    17.9792
   0   7   1    1.5648   20.5617   685.7883   701.4850
   6   0   3    1.4468   20.4638  2299.6091  2332.5166
   6   0   1    1.8829   20.2120   806.9901   887.4538
  10   0   5    0.8681   19.4428   174.1455   175.2574
   5   2   3    1.5243   19.3327   232.4231   256.7097
   0   6   2    1.6224   19.1859  2290.7507  2404.2523
   2   4   1    2.3673   19.1783  1468.6540  1499.0634
   3   9   5    0.8735   19.0894    11.7231    11.9670
   5   1   1    2.1760   18.4276  2866.6406  3239.2906
   1   8   3    1.1714   17.9164    79.3195    72.5972
   0   5   3    1.5504   17.7737  3144.7526  3053.1802
   1   5   1    2.0966   17.6995  3193.4989  3282.5610
   2   0   2    2.8120   17.6989 11940.1962 11067.7912
   5   5   4    1.1425   17.5971   719.8863   716.3863
   1   0   3    2.0975   17.2103   935.2657   876.8719
   7   0   3    1.3236   17.1240   212.9498   224.2947
   1   6   1    1.7855   16.8469  2975.0980  2971.4418
   2   0   5    1.2499   16.6974  1688.3967  1570.8802
   6   3   0    1.7457   16.4993  4560.9568  5012.3297
   0  15   3    0.7101   16.4161   347.1970   332.1045
   1   3   2    2.3870   16.3271  2495.7463  2469.0591
   2   6   1    1.7274   16.2676  1164.1154  1162.9978
   8   5   1    1.2142   16.1162   382.6188   382.7742
   0   4   2    2.1167   16.0445  3496.1312  3476.3089
   4  16   0    0.6868   15.9840   352.5150   346.9958
   4   4   0    2.0418   15.6656  5446.7455  5672.2439
   5  10   3    0.9196   15.6647    18.9349    16.8643
   8   3   1    1.3448   15.5430   571.0077   611.5382
   1   8   2    1.2841   15.3557  1034.4444   984.3316
   1   1   4    1.5687   15.1453  2642.9449  2565.5971
   1   2   5    1.2404   14.8333    98.2562    85.1147
   9   7   3    0.9191   14.7523    13.2871    14.4838
   6   5   2    1.3468   14.7158  1896.2590  1904.6430
   8   1   1    1.4282   14.5766   680.7121   729.7644
   6   1   8    0.7390   14.0971   394.9659   414.6781
   6   5   8    0.7038   13.9000   521.0009   507.8269
   0   6   0    1.8829   13.8923 27411.4198 26560.0289
  11  10   2    0.7565   13.7568    52.7023    56.2215
   6   6   1    1.3314   13.6478   684.3972   684.4223
   2   2   3    1.8895   13.3166  5121.4569  5261.8218
   1  11   6    0.7381   13.1843    79.2290    82.8569
   4   1   1    2.6101   13.0495  1877.3550  1965.4989
  16   6   0    0.6878   12.8297   313.9288   313.8725
   9   4   1    1.1708   12.7145   624.0961   627.5137
   5   2   4    1.2893   12.7141  1734.1743  1694.5547
   5   6   1    1.4353   12.5635  2379.7253  2296.2233
   7   3   3    1.2487   12.5596   250.5924   244.1840
   7   0   1    1.6328   12.4947  2583.9301  2857.5976
   7   7   1    1.1478   12.2575   980.9886   981.5087
   6   8   1    1.1297   12.2388   176.5902   181.0473
   4   7   1    1.3829   12.2379  1001.2541   987.0772
   9   2   2    1.1878   12.2148   369.0884   381.7987
   5   3   3    1.4593   12.1598   536.7670   535.5248
   3   9   2    1.1202   11.9122   632.6133   630.7476
   5   7   1    1.3049   11.7615  2143.3130  2148.0235
   3   4   4    1.3118   11.5737  2049.6228  2083.6283
   7   6   1    1.2336   11.4544  1536.6191  1528.0571
   2   3   0    3.1760   11.3602 17503.5787 17945.7760
   0  10   2    1.0652   11.3457   612.6662   578.8338
  12   2   6    0.7175   11.1494   278.5286   274.4649
   2   8   3    1.1545   11.1083  2405.4905  2308.1651
   9   3   2    1.1562   11.0644   488.2593   489.5047
   3   5   4    1.2388   11.0480  1925.1444  1901.5546
   1   5   2    1.8231   10.7956  2666.0780  2659.9713
   7  13   4    0.6957   10.7603   335.8215   350.7424
   1   2   3    1.9663   10.7601  1028.8614   984.4080
   5   0   1    2.2175   10.7582  3811.8578  4226.5649
   6   4   1    1.5666   10.7090  1142.8099  1189.5324
  15   8   1    0.6842   10.6063   193.2145   222.7289
   7   2   4    1.1371   10.5490  1009.1397   999.1399
   8   2   2    1.3050   10.5302  2123.1340  2220.8074
   7   4   3    1.1985   10.4633   227.9735   220.6529
   4   8   2    1.1836   10.4451  1587.3157  1489.9074
   1  10   1    1.1076   10.4110  1185.3792  1136.2182
   2   9   2    1.1462   10.4081  1799.5996  1681.7635
   9   1   2    1.2080   10.2741   877.7123   896.8346
   7   2   3    1.2887   10.2117   442.3979   414.5375
  12  10   2    0.7232   10.1865   251.1721   255.0150
   1   2   4    1.5252    9.9969  3660.2376  3477.1259
   0  12   6    0.7056    9.9795   198.5343   206.4508
   1   9   1    1.2251    9.9702  2228.6915  2179.6080
   4   9   1    1.1370    9.9585   597.9645   587.7853
   3   3   4    1.3785    9.8920  3238.1111  3170.5715
   9   4   2    1.1161    9.8093   419.6548   417.2315
   3   8   7    0.7528    9.7959   213.6155   228.7614
   1   4   5    1.1593    9.7113   345.5318   308.2073
   1   7   4    1.1305    9.7057  1264.8864  1249.5580
   4   9   7    0.7165    9.6264    55.2967    55.9846
   9   3   7    0.7355    9.5395   311.4012   317.1437
   1   3   3    1.8324    9.5243  1123.6194  1048.0985
   2   8   1    1.3429    9.5148  1173.8541  1133.2272
   1  10   2    1.0609    9.5147   209.6034   200.7087
   1   3   5    1.2046    9.5076   393.6389   398.3330
  10   4   1    1.0749    9.3894   358.6472   363.5366
   5  15   1    0.7131    9.3633   265.2180   273.8433
   0   4   8    0.7691    9.3058   403.1682   426.5479
   5   1   4    1.3152    9.2870  2685.1900  2578.8145
   8   2   8    0.6976    9.1589   613.3134   640.3680
   1   8   4    1.0541    9.1477   934.8711   917.6940
   7   4   4    1.0737    9.1380   874.5144   907.8226
   4   6   2    1.4222    9.1122  3546.9975  3402.9455
   1  11   1    1.0103    9.1087   551.4033   531.9997
   0   9   1    1.2318    9.0688   605.1051   590.2629
   7   5   3    1.1421    8.9642   295.3589   305.4134
   1   7   2    1.4302    8.9127  2375.1244  2321.2794
   7   4   1    1.4136    8.8626  2891.5350  2996.5181
   4   5   1    1.7282    8.8374  1859.1324  1834.2724
   4   7   3    1.1797    8.8279  2975.5517  2953.6332
   3   2   4    1.4328    8.8279  3665.6781  3508.0731
   0   9   3    1.0816    8.8039  1885.9377  1748.2356
   3   6   4    1.1642    8.8000  2015.0618  1951.7910
   3   9   1    1.1757    8.7947  1966.2018  1838.4192
   5   5   1    1.5826    8.7758  3711.2176  3748.8369
   0   3   5    1.2109    8.7112  3231.7059  3099.8594
   4   4   2    1.7208    8.6429  4607.4700  4757.9757
   4   7   7    0.7677    8.6236    48.6572    50.4399
   3  10   1    1.0707    8.6223  1434.7114  1382.5086
   1   6   4    1.2122    8.5626  2477.0377  2413.1464
   3   3   1    2.5049    8.5469 16122.1238 16210.3977
   4  10   0    1.0553    8.5302  1082.6604  1052.7331
   2   5   2    1.7613    8.5212  4827.5759  4827.3393
  10   1   2    1.1035    8.5140   993.2279  1020.9977
   9  12   2    0.7442    8.5071   126.4983   139.0067
   5   2   2    1.8016    8.4318  2939.3279  3147.8325
   1   8   1    1.3697    8.4224  3089.2521  2996.2981
   8   4   2    1.2116    8.4094  2039.5253  2035.3241
   8   1   3    1.2074    8.3337  2795.7922  2825.2485
   2   4   5    1.1430    8.3241  2703.1508  2624.8815
   8   0   2    1.3413    8.1801  2871.2718  3029.3456
   3   6   1    1.6419    8.1709  4237.8737  4237.2795
   1  12   6    0.7043    8.1581   150.5304   161.9895
  10   8   5    0.7395    8.0649   480.8099   498.3997
   3   6   2    1.5002    8.0201  2219.7114  2184.0170
   2  10   1    1.0933    8.0012   483.9183   453.5936
   1   6   3    1.4012    7.9982   767.1040   751.5366
   2   9   0    1.2279    7.9841  4525.1721  4393.9108
   8   4   0    1.3093    7.9486  4181.6835  4327.3261
   6   6   3    1.1472    7.9032  2444.5059  2522.7056
   3   8   2    1.2275    7.8924  1315.4097  1258.1522
   3   7   7    0.7792    7.8634   192.9818   205.3528
   6  12   5    0.7076    7.8401   522.8610   522.2986
   2   1   2    2.7288    7.8047  5668.9320  5399.0144
   5   7   7    0.7535    7.7826   218.8242   220.5144
   7   3   4    1.1094    7.7727   972.1932   976.0085
   9   0   1    1.2866    7.7702  1924.9386  1978.6438
   5   9   2    1.0475    7.6791   474.2052   450.5449
   5   9   1    1.0924    7.6752  1247.3468  1218.6360
   7   8   2    1.0260    7.5640   474.9788   458.1542
   1   1   6    1.0567    7.4687   468.7586   420.1240
   4   5   5    1.0415    7.4259   849.9127   864.0621
  14   4   3    0.7563    7.3811   439.6812   425.9679
   7   6   2    1.1700    7.3750  1106.8215  1140.2977
   3   0   4    1.4813    7.3196  3965.2467  3674.2538
   7   8   1    1.0681    7.3103   621.5871   624.8680
   9   0   2    1.2149    7.3049  1188.0217  1268.5358
   1   3   6    1.0216    7.2683   304.2921   289.6927
   7   2   2    1.4436    7.2136  2194.7331  2302.5611
   9   9   6    0.6909    7.1663   112.9655   123.9566
   3   1   4    1.4687    7.1268  4360.4088  4100.5270
   5   3   2    1.6970    7.1034  2905.2741  2980.2419
   2   6   5    1.0413    7.0853  1844.1825  1800.4700
   4   1   5    1.1674    7.0653  3185.2775  3033.2481
   3   9   3    1.0430    7.0513   119.3202   137.7222
   0   3   3    1.8549    7.0462 21728.9643 20926.7254
   2   2   5    1.2204    6.9318  4214.0537  3940.2420
   2   6   3    1.3725    6.9268  5399.6446  5257.7838
   7   1   4    1.1548    6.9191  1566.3381  1619.2324
   3   4   5    1.1172    6.9077    86.9844    89.2031
   9   5   1    1.1181    6.9021  1435.1295  1451.9804
   3   8   1    1.3015    6.8571  3437.7616  3330.0242
   9   3   1    1.2175    6.8568  2052.4767  2128.2294
   7   8   5    0.8266    6.7842    19.5795    17.6346
   5   9   7    0.7050    6.7730   277.5316   277.5144
  12   7   5    0.7026    6.7703   469.6096   434.1390
  10   3   2    1.0636    6.7591   423.6886   430.7959
   7   1   2    1.4804    6.7008  2659.8615  2801.3108
   3   6   3    1.3285    6.6947   739.2588   738.0502
   5  15   2    0.7002    6.6310   140.1094   140.6680
   2   2   1    3.4416    6.4420  2955.1758  2931.6301
   5   8   7    0.7295    6.4293   207.5439   205.9735
   4   3   5    1.1205    6.4227  2875.6527  2798.8472
   8  13   3    0.7067    6.4050   724.2861   734.6013
   7   3   2    1.3881    6.3959  2672.1147  2725.3020
   8   3   3    1.1557    6.3561  3055.4601  2939.0229
   3   3   5    1.1575    6.3451   302.7475   263.0837
   5   1   5    1.1193    6.2514   279.4935   253.0369
   6   1   2    1.6591    6.2475  4633.6777  4908.3941
   7   3   6    0.8765    6.2468    76.6135    78.6360
   6  14   3    0.7047    6.2408   660.4560   695.8563
   5   6   2    1.3377    6.2041  2729.8113  2510.4075
   3   1   9    0.6978    6.1207   256.4269   266.0309
   8   7   1    1.0744    6.1092   499.9094   497.9037
   1   7   3    1.2791    6.1035   910.4121   881.2756
   5  12   4    0.7673    6.0845   255.1994   256.5371
   5   3   5    1.0778    6.0752   149.8206   130.8117
   7   0   4    1.1609    6.0679  1503.4809  1544.8821
   5   6   4    1.0832    6.0411  1471.9055  1476.7777
  10   2   1    1.1386    5.9946   777.1777   778.3263
   9   2   1    1.2545    5.9920  2519.9146  2516.4845
  11   9   3    0.7623    5.9898     6.8258     8.3492
   4   5   3    1.3729    5.9374  5857.2557  5811.5912
   3   4   1    2.1606    5.9357  5500.3467  5705.4897
   1  11   2    0.9745    5.9328   545.3917   520.9471
   9   4   7    0.7248    5.9222   205.8910   214.8791
  14   8   1    0.7201    5.8987    62.3094    62.4600
   5   7   2    1.2303    5.8906  1660.3097  1650.3407
   4   1   9    0.6895    5.8859    94.4511   101.0397
   2   0   1    4.3403    5.8551  2744.4088  2711.9798
   5  13   4    0.7266    5.8486   249.5594   251.6043
  13   3   5    0.7271    5.8325    33.9639    32.5333
   9   9   5    0.7401    5.8070    30.6164    33.5662
   0   2   6    1.0472    5.7885   443.9698   396.2687
   3   5   3    1.4427    5.7621  1226.1149  1166.9453
   0   1   5    1.2707    5.7418  4987.2009  4658.2378
   3   5   1    1.8740    5.7083  5265.8356  5386.8238
  11   5   6    0.7175    5.7065   238.7585   241.6799
  15   4   3    0.7151    5.6950    32.4396    33.6527
   1   6   5    1.0537    5.6143    74.2169    76.0452
  11   7   5    0.7330    5.6029     7.5210     7.5587
   1   0   6    1.0614    5.5840   824.6030   754.4991
   9   9   3    0.8350    5.5556    22.0920    20.9196
   3   7   4    1.0913    5.5514  2617.9010  2511.3154
   0   7   5    1.0023    5.5229   800.4325   781.6546
   5  14   3    0.7189    5.5214    21.4703    24.9825
   3   7   1    1.4544    5.4963  4532.5658  4419.0004
   1   9   2    1.1628    5.4042  1670.8440  1575.0634
   9   3   3    1.0719    5.3567   121.3738   118.8508
   1   9   3    1.0771    5.3537   146.4626   135.9179
   0  11   1    1.0140    5.3132   260.1540   248.7905
   5   6   3    1.2117    5.2867    16.0894    16.2689
   1   2   6    1.0431    5.2769   257.8784   250.1388
   0   1   1    5.5646    5.2711  3013.5119  2704.1186
   2  11   0    1.0119    5.2463  2416.7754  2290.6544
   8  14   2    0.6915    5.2373   413.5746   409.9321
   5   8   2    1.1336    5.2128  1564.4538  1549.0367
  10   3   0    1.1279    5.2096  3163.4798  3168.4809
   8   6   2    1.0925    5.2036  1833.8073  1946.1529
   3   5   2    1.6710    5.1900  3804.3151  3752.9493
   1   5   4    1.2971    5.1755  4012.0663  3936.2724
   9   6   1    1.0623    5.1434  1213.1483  1279.6677
   9   2   3    1.0969    5.1369   397.7311   370.3283
   3   0   9    0.6992    5.1335   334.5063   350.5563
   5   2   5    1.1031    5.0555   295.2103   325.7278
   0   8   2    1.2918    5.0331  4215.4354  4099.4156
   0  16   2    0.6895    5.0038   304.5744   296.2119
   8   0   8    0.7030    4.9316   966.1181  1025.0426
   6   9   0    1.0587    4.9077  3264.7504  3348.3662
   4  14   0    0.7785    4.8943   503.3633   520.2319
   5   0   4    1.3242    4.8538  4008.7470  3705.2556
   5   5   3    1.2965    4.8344  1207.0334  1244.8904
   1   3   4    1.4602    4.8330  4820.1685  4667.8063
  13   8   3    0.7196    4.7982     6.0580     6.2924
   7  12   4    0.7312    4.7974   306.8899   316.5006
   3  10   7    0.6990    4.7971   343.8337   353.3227
   9   2   7    0.7434    4.7813   252.5455   268.4883
   3   2   9    0.6939    4.7731   358.8738   359.4626
  11   3   1    1.0202    4.7594   720.2993   703.4809
  11   7   2    0.8614    4.7573   122.9507   119.3247
  11  12   2    0.6914    4.7461    73.5026    73.9527
   7   9   1    0.9952    4.7122   753.4074   816.5921
   1   9   4    0.9838    4.6944  1237.9913  1191.0680
   5   7   3    1.1301    4.6931   473.5749   458.5038
  15   1   4    0.7055    4.6887   600.3117   544.3606
   9   1   1    1.2783    4.6522  3167.1704  3217.4380
   2   1   6    1.0443    4.6278  1596.3446  1482.8560
   9   5   7    0.7117    4.6003   452.3002   450.3938
   1   4   9    0.6878    4.5895   185.7276   193.5477
   1   4   4    1.3816    4.5802  5100.7476  4940.9362
  10   0   1    1.1624    4.5266   924.8773   947.3256
  12   9   3    0.7283    4.5223   791.5667   816.9957
   6   2   5    1.0538    4.5094  2148.5383  2206.2933
  16   2   2    0.7141    4.4482   390.7888   337.0442
   8   6   0    1.1624    4.4377  4221.0469  4117.3888
   1   7   5    0.9987    4.3757   305.1918   291.5448
  13   7   1    0.7862    4.3533   283.2723   307.0074
   1  16   2    0.6883    4.3309   118.5316   116.6405
   9   1   4    1.0108    4.3143   936.3535   974.3023
   7   0   5    1.0195    4.2754   176.1402   161.9380
   1  15   3    0.7088    4.2609    49.9710    46.9799
   5   7   4    1.0237    4.2336  1686.7008  1701.2070
  12   0   6    0.7234    4.1984   472.0808   468.7098
   3   2   6    1.0121    4.1901  1090.6897  1058.6907
   0   7   3    1.2867    4.1886  6105.7091  6066.5211
   0  13   5    0.7188    4.1446   651.2303   644.4286
   3  10   2    1.0283    4.1175  1273.3436  1210.3405
   7   5   4    1.0326    4.1008  1209.3862  1276.5423
   2   7   8    0.7110    4.0871   943.6745   984.8588
   1  10   3    0.9946    4.0781   480.2859   466.0072
   1   1   5    1.2634    4.0725  1117.1144  1026.4517
   4   6   8    0.7139    4.0515   869.7607   905.9114
   5   4   2    1.5770    4.0444  3908.2743  3914.4208
  11   2   6    0.7500    4.0197   107.1682   106.6668
  11   4   5    0.7899    4.0119    30.1618    29.2576
  11   2   2    1.0025    3.9883   367.5027   355.8371
  11   1   3    0.9561    3.9733    15.5977    16.6583
   4  13   5    0.6984    3.9633   878.7394   881.7293
   3   0   2    2.4827    3.9517 12992.4222 12545.0240
   9   5   2    1.0701    3.8820  1518.5744  1486.5029
   3   9   7    0.7259    3.8478   302.2953   309.9172
  13   8   4    0.6897    3.8231   510.6440   493.1204
   0   0   6    1.0657    3.7969  1260.1430  1157.8341
   3   4   6    0.9666    3.7918   281.4728   270.6673
   1   4   6    0.9935    3.7384   903.0109   887.0721
   5  14   4    0.6891    3.7254   498.7004   475.4924
   8   8   2    0.9725    3.7102  1068.6141  1116.8822
  13   9   1    0.7316    3.6700   388.8252   377.4944
   6  11   6    0.6923    3.6391   392.9995   421.5461
   1   5   5    1.1080    3.6123   744.3783   726.8222
   5   4   1    1.7442    3.5758  5751.7115  5843.9340
   3   2   5    1.1891    3.5725   813.1978   791.6028
   3   8   4    1.0221    3.5320  2145.9179  2171.5234
   7   2   5    1.0033    3.5129   108.0804    91.5313
   8  11   5    0.7040    3.5096   847.7547   830.9542
   5   9   3    0.9836    3.5012   568.3451   533.7017
   2  11   2    0.9647    3.4923  1349.0785  1306.2858
   7   4   2    1.3201    3.4790  2601.0843  2651.9191
   5   1   3    1.5677    3.4547  2047.8993  1930.6586
  15   6   1    0.7223    3.4499   368.7087   367.8017
  10  11   2    0.7535    3.4455   387.1970   407.5807
   5   5   5    1.0069    3.4409   119.9987   123.7104
   5   8   3    1.0538    3.4163   286.4964   320.0321
  14   7   0    0.7482    3.4083   512.0195   509.2313
   9   6   7    0.6967    3.3728   367.2347   351.5880
  11   8   5    0.7109    3.3720    85.1634    89.9714
  10   6   1    0.9891    3.3685   470.0204   489.8170
  10   6   5    0.7883    3.3680   520.9671   507.9766
  15   3   2    0.7499    3.3602   289.7292   282.0993
   1  14   2    0.7807    3.3550   132.0472   132.1313
   1   4   3    1.6839    3.3549  2575.3479  2414.6224
  11   1   1    1.0552    3.3523  1464.2287  1429.8042
  10   4   7    0.7002    3.3504    68.1342    67.2013
   3  12   6    0.6945    3.3279   179.5835   188.8225
  10   2   3    1.0169    3.3260  1660.2448  1633.8025
  10   1   0    1.1757    3.3225  4216.9935  4198.3223
   0   4   6    0.9971    3.3164   792.1136   769.2118
   7   6   4    0.9882    3.3102   889.1038   937.0970
   8   5   3    1.0697    3.3094  3160.7281  3238.8055
   7  10   6    0.7045    3.2822   224.6765   238.3507
   3   0   6    1.0287    3.2580  1051.2517   959.9683
   5   1   6    0.9680    3.2508   874.1858   809.2523
   2   4   3    1.6349    3.2502  8302.7545  8369.1539
   1   2   2    2.7083    3.2224  5335.1622  4976.5242
   8   1   2    1.3320    3.2150    24.2403    25.2187
   8   7   3    0.9704    3.2141  1500.4761  1517.6198
   5  10   1    1.0066    3.1905  1837.5950  1861.8638
   1  12   1    0.9285    3.1887   826.7366   815.1133
   0  11   7    0.6825    3.1875    84.7891    92.2560
   1   2   9    0.7036    3.1832   213.1333   223.0060
   9   5   3    1.0022    3.1792   163.9689   147.9689
  13   6   4    0.7288    3.1604   556.2776   538.7562
  15   2   4    0.7014    3.1519   242.1564   219.1088
  10   5   2    0.9954    3.1503  1237.8338  1284.6054
   4   3   1    2.1849    3.1477  3705.0493  3791.3547
   2   3   6    1.0103    3.1459  1621.4851  1627.4376
  14   6   3    0.7246    3.1441   793.2889   808.2624
   3   8   3    1.1280    3.1278   714.2129   676.8428
  14   9   0    0.7006    3.1230   677.3258   709.1475
  14   6   1    0.7649    3.1004    93.8930    94.6032
   9   6   2    1.0209    3.0918   551.9700   614.0640
   7   1   3    1.3146    3.0721  1257.2840  1299.0184
   2   5   6    0.9513    3.0710  1053.6242  1038.0947
   3  15   2    0.7207    3.0687   202.6022   209.0191
   8   2   0    1.4296    3.0584  7205.4287  7669.1998
   5  10   6    0.7366    3.0577   250.5846   257.4223
   2   2   9    0.6999    3.0313   102.4980   104.1826
  11  11   2    0.7232    3.0184   297.9171   292.1123
   4   0   6    1.0025    2.9939  1867.4945  1771.0783
  10   2   7    0.7169    2.9927    87.6580    89.3313
   0  12   0    0.9415    2.9593  1167.1353  1086.5606
   3   1   6    1.0245    2.9593   996.8639  1002.6353
  10  13   0    0.7002    2.9592  1038.7084  1023.0837
   7  10   3    0.8593    2.9509    23.2827    21.8585
  13   8   1    0.7591    2.9469   211.1343   211.8422
   4  11   1    0.9591    2.9402   608.7066   595.3163
   3   6   5    1.0217    2.9222   402.2144   395.5801
  11   9   4    0.7270    2.8789   653.2616   643.4631
  16   4   2    0.6976    2.8554   486.3366   461.6808
  11  12   1    0.7038    2.8340   404.6308   406.2489
  10  12   3    0.6961    2.8325   846.1918   830.7363
  13  10   1    0.7041    2.8268   326.8038   343.1707
   4  10   2    1.0021    2.8167  2294.3910  2324.7887
  11   4   1    0.9922    2.8018   829.5277   851.3259
   6   9   2    1.0050    2.7847  1895.3346  1913.5179
   9  13   2    0.7068    2.7698   132.1329   132.5779
  11   0   1    1.0598    2.7673  1981.8563  2058.2076
   5   4   5    1.0450    2.7644   292.1989   323.6152
   6   1   0    1.9409    2.7586  8914.2937  9652.7895
   9   1   3    1.1128    2.7155    18.6688    19.4877
  15   5   2    0.7247    2.7153   301.3024   305.5428
  13   3   4    0.7735    2.7034   249.9176   242.6109
  11   3   7    0.6844    2.6918   269.4581   233.0990
   7  12   5    0.6916    2.6619    74.9708    74.7264
   1  16   1    0.7006    2.6604   498.0756   503.2378
   3   0   5    1.2164    2.6526   871.1478   785.9520
  11   1   6    0.7550    2.6490   213.1661   226.4751
   7  14   2    0.7099    2.6489   190.0554   186.5447
   4   9   3    1.0157    2.6410  3470.0943  3586.3068
   9   4   3    1.0397    2.6385   754.3120   776.9761
  15   7   1    0.7039    2.6360   285.0021   278.2720
   6   2   3    1.4015    2.6245  7713.0620  7682.0612
  15   3   3    0.7253    2.6114    13.1039    12.2667
  14   2   5    0.6992    2.5946   796.4219   769.3350
   7   8   3    0.9657    2.5860    62.2491    61.3377
   9   8   6    0.7140    2.5770   303.6392   311.4796
  11   2   1    1.0416    2.5709  2089.8773  2065.0604
  11   0   2    1.0186    2.5573   253.6972   221.5116
   6   7   2    1.1630    2.5477  4432.9397  4398.0056
   9   7   2    0.9706    2.5362   142.6688   135.1560
   0   6   8    0.7357    2.5203   944.0393  1015.9072
   7   6   3    1.0828    2.5056    39.4108    34.4402
   7   8   6    0.7597    2.4762   160.6098   164.7408
   5   6   5    0.9656    2.4719   304.8590   305.3409
  11   1   2    1.0145    2.4710   447.3035   443.6497
  15   2   3    0.7329    2.4492    58.7912    53.7301
   7  14   1    0.7234    2.4246   483.3797   492.3536
  10   7   6    0.7107    2.4075   543.9612   549.3129
   6  10   1    0.9687    2.3974   492.2507   486.9557
   2  10   3    0.9842    2.3963  3375.2505  3313.3601
   1  10   7    0.7090    2.3856   518.4804   552.2392
   5   9   4    0.9110    2.3801   993.1426   969.9157
  11   4   6    0.7309    2.3757   109.1329   104.9890
  10   5   6    0.7470    2.3300   450.2025   450.5681
   3   3   9    0.6874    2.3281   381.6237   411.9814
   6   4   5    1.0028    2.3070  2992.6381  3140.4885
   3  14   4    0.7086    2.3070   588.6826   582.2067
   2  12   1    0.9201    2.2968   341.3162   338.0297
   2  11   6    0.7338    2.2868   525.0682   546.9390
  10   5   0    1.0474    2.2809   578.6748   599.9059
  16   5   1    0.6980    2.2734   128.5966   129.5017
   3   0   1    3.3546    2.2657  6436.1929  6617.7066
   2   8   5    0.9359    2.2538  1916.8427  1950.1763
   6   8   7    0.7147    2.2435   137.5494   146.8441
   3  11   1    0.9820    2.2381  2157.2834  2147.0198
   9  13   1    0.7201    2.2327   525.6417   537.6833
   1   6   6    0.9246    2.2138   407.6745   406.6864
  13   5   4    0.7461    2.2062   283.5833   302.1540
   7   5   5    0.9293    2.2048   190.4130   200.2501
   2   4   9    0.6844    2.2022    99.5968    93.1492
  11  10   4    0.7000    2.1948   464.4354   485.9632
   7   3   5    0.9841    2.1917   106.6225   127.4749
   2  16   1    0.6969    2.1867   147.1160   148.9857
   4  15   3    0.6905    2.1762  1360.3517  1343.7284
   5   0   6    0.9715    2.1751   573.9299   586.4390
   0   2   2    2.7823    2.1747 14057.9839 12966.6141
   5   2   6    0.9575    2.1735  1073.9978  1044.7906
  15   6   3    0.6881    2.1701    42.6538    46.2143
  12  11   1    0.7066    2.1667   127.8165   127.0234
   9  10   5    0.7116    2.1571    31.3347    30.6938
   8   0   0    1.4777    2.1510  7648.4133  8379.9102
   2  10   7    0.7052    2.1505   144.8846   157.3979
   3  13   5    0.7071    2.1325    54.3241    55.3689
   1   3   1    3.1291    2.1080   144.1889   150.5361
   3  15   1    0.7349    2.1078   363.0802   360.5948
  15   0   1    0.7822    2.0990   334.4772   315.5133
   7   9   3    0.9108    2.0833   395.0522   375.2407
  13   7   4    0.7098    2.0814   374.9224   366.3669
   3  16   1    0.6909    2.0781   451.3629   438.8774
  13   4   4    0.7611    2.0655   383.0466   379.1483
  12   1   1    0.9700    2.0635   347.8487   354.1469
   5   3   6    0.9407    2.0547   440.0337   421.0401
   8   9   1    0.9461    2.0535   365.9761   380.5030
   8   8   6    0.7372    2.0449   486.3896   500.1879
  13   6   3    0.7644    2.0353    10.1428     9.9990
   1  14   4    0.7190    2.0275   487.3833   483.3799
  10  11   0    0.7753    2.0208   696.3067   691.4262
   9   7   1    1.0060    2.0062  2104.2614  2147.7364
   8   1   5    0.9634    1.9994  1785.3619  1748.6566
   5  12   5    0.7219    1.9903    41.6776    39.8069
   5   8   4    0.9660    1.9590  1824.5669  1864.2815
  11   5   1    0.9595    1.9590  1119.7745  1157.9516
   7  11   5    0.7235    1.9488    49.8045    51.2499
  13   2   5    0.7348    1.9428    32.7524    34.0973
   4  15   1    0.7251    1.9308   111.2528   115.1614
   9   0   3    1.1182    1.9188  1432.4569  1474.9361
   9   2   4    0.9988    1.9173  2121.7091  2164.9024
   3  10   3    0.9676    1.9100   361.2326   327.8576
  10   0   3    1.0338    1.8983  2836.1663  2841.9439
   7   9   2    0.9609    1.8899   888.4419   908.5517
  16   1   3    0.6967    1.8830   750.1143   678.3813
   9   1   7    0.7483    1.8533   713.9403   703.3823
   4  11   5    0.7729    1.8439   685.7844   685.8713
   5  10   2    0.9712    1.8411  1381.8027  1402.0591
   7   7   2    1.0961    1.8320  3085.8155  3117.0973
  13   9   3    0.6960    1.8283   161.1512   172.3968
  13   2   4    0.7828    1.8244   570.7152   542.4290
   1   2   1    3.9855    1.8216  6634.0509  6381.5121
   9   2   5    0.9044    1.8032   147.5759   137.7390
   4   4   6    0.9447    1.7919  1641.8681  1675.3404
   6   3   8    0.7267    1.7534  1329.4123  1349.8990
  11   6   6    0.7021    1.7357   188.3699   183.6302
   9   8   3    0.8766    1.7326   223.0028   217.1217
   9   0   4    1.0148    1.7158   996.4507  1040.4137
  13   8   2    0.7436    1.7143   321.5150   334.7717
  12   2   0    0.9705    1.6984  1914.1840  1686.1794
  11  11   3    0.7012    1.6932    50.6916    54.7568
   0  12   2    0.9031    1.6844  1519.8400  1512.7716
  14   7   2    0.7285    1.6796   612.2861   615.4739
   8  14   0    0.7082    1.6789  1260.0628  1285.6732
  13   5   3    0.7844    1.6786    55.6316    62.7575
   9  11   5    0.6837    1.6771    86.8641    84.1786
   7   6   7    0.7390    1.6741   509.2115   513.3635
   1  11   3    0.9224    1.6708    96.9570    84.0578
   3  11   2    0.9490    1.6690   969.5621   977.7387
   5   0   7    0.8521    1.6592   170.4349   160.7851
  14   8   3    0.6861    1.6546   794.1134   780.2419
   1   7   6    0.8868    1.6535   463.6942   454.3059
   9  12   3    0.7202    1.6407    78.8805    82.3589
   1  12   2    0.9005    1.6268   973.4960   997.6229
   6   9   6    0.7511    1.6242   632.9423   652.8991
   4   2   6    0.9871    1.6209  2424.6769  2373.0663
   9  12   4    0.6902    1.5980   931.2174   938.5461
   6   5   0    1.4850    1.5840 18083.5276 18411.5184
   3  10   6    0.7606    1.5813   164.0213   165.9048
   7  11   4    0.7692    1.5766   563.2387   554.3803
  15   2   1    0.7748    1.5669   601.1743   552.3077
   5  11   2    0.9036    1.5604   513.2380   489.1039
   5   6   7    0.7763    1.5516   270.2749   278.7380
   1   8   6    0.8484    1.5494   128.2096   126.7984
   5  11   6    0.7058    1.5485   299.3329   296.0388
   3   9   4    0.9577    1.5389  1671.0873  1684.9754
  15   0   4    0.7068    1.5369   473.8423   422.3325
   7   9   6    0.7321    1.5055   307.1384   309.9447
   3  12   1    0.9064    1.4860  1377.7204  1353.2995
   4   2   0    2.6186    1.4768  9764.6110 10587.4776
   1  10   4    0.9198    1.4729  1742.7021  1715.7471
   0   6   6    0.9274    1.4605   598.4449   582.6613
  11   3   3    0.9299    1.4524   254.6666   255.7111
   6   8   3    1.0106    1.4491  4498.1036  4487.1966
   5   0   5    1.1248    1.4484   972.5090   932.5229
   6   6   7    0.7585    1.4470   122.9187   122.4353
  11   3   2    0.9833    1.4331   506.2269   517.9239
   2   2   2    2.5173    1.4321     1.8700     1.2732
   4   1   3    1.7088    1.4215  9795.9080  9782.8602
  13   9   2    0.7176    1.4035   217.5711   206.8240
   0   9   5    0.8958    1.4030  1950.1115  1965.0706
   3  10   4    0.8983    1.3957   859.3491   858.3607
  11   8   4    0.7541    1.3948   383.3848   385.4106
   1   9   7    0.7371    1.3801   627.6286   670.2898
   4   2   3    1.6530    1.3709     3.9779     2.2669
   7   7   3    1.0234    1.3600   736.2758   793.4042
   9   3   4    0.9799    1.3503  2191.1542  2230.7648
   3   5   6    0.9362    1.3502  1155.3212  1203.4676
  11  10   1    0.7729    1.3359   466.2812   478.1334
   2   0   7    0.9027    1.3332   412.6669   391.5311
   7  10   2    0.9009    1.3311   685.8846   677.8821
  16   3   1    0.7204    1.3259   177.2124   188.6446
   2  15   2    0.7275    1.3249   631.0238   624.0963
  11   6   5    0.7539    1.3247    83.5205    84.4783
   6   5   1    1.4465    1.3027    66.9118    76.9870
   5  11   1    0.9319    1.3011  1779.3044  1776.2108
   6  14   1    0.7417    1.2981   135.8411   136.0877
   3   6   6    0.9028    1.2978   628.5463   645.4005
   9   8   1    0.9511    1.2886  1676.7702  1715.7555
  14   2   3    0.7775    1.2828   919.1815   873.7575
   6   1   6    0.9341    1.2825  1146.7722  1070.0118
   1   1   9    0.7078    1.2770   399.3778   410.1455
   9  11   3    0.7564    1.2753   108.8420   108.6383
  15   0   3    0.7392    1.2727    53.9679    51.6807
   7   1   5    1.0154    1.2705   695.0682   712.5659
   3   5   5    1.0710    1.2560    34.9234    34.5435
   4   7   5    0.9492    1.2515  3409.1690  3519.9450
   5   5   6    0.8925    1.2468   982.3788  1025.7045
   8   3   5    0.9366    1.2423  2535.0909  2588.4212
   0   1   7    0.9105    1.2341   661.7382   639.5817
   9   6   3    0.9614    1.2319   554.2020   587.0244
   9  10   4    0.7550    1.2237   913.2109   909.5256
   1   0   1    5.6240    1.2216  8159.6293  7668.9452
   7   1   6    0.8984    1.2101   562.8067   527.5165
   7   0   7    0.8034    1.2075   451.3928   430.1551
   3   3   6    0.9924    1.1982  2030.4164  1972.2016
  11   4   2    0.9582    1.1943    54.7798    55.3738
   3  15   3    0.6989    1.1933    25.1868    28.3802
   3   2   1    2.8843    1.1908 11391.3032 11277.9661
  15   1   2    0.7634    1.1903   474.1552   436.2812
  13   0   2    0.8746    1.1783   166.2655   153.2109
   7   8   7    0.6983    1.1724   480.3294   495.6826
  16   0   2    0.7199    1.1687   806.7828   694.9418
   4  11   3    0.8830    1.1543  1152.8373  1121.9071
  12   3   1    0.9426    1.1479   204.6859   203.5581
  13   0   3    0.8364    1.1408    16.4295    18.0722
   7   4   5    0.9589    1.1353   511.6164   516.0786
   9   6   6    0.7576    1.1189   297.3941   303.8535
   8   7   7    0.7001    1.1165   153.3085   155.5963
   6   4   0    1.6159    1.1154    22.5393    25.2297
   8   8   0    1.0209    1.1096  4976.3300  5057.2985
   7   8   4    0.8968    1.1072   714.5375   700.5135
   2   2   7    0.8914    1.1019   229.7439   227.4329
   7   5   7    0.7570    1.0993   367.9035   382.8808
   4  13   3    0.7764    1.0966   801.3709   773.0977
   3  11   3    0.9007    1.0760   215.4347   224.3813
   1  12   5    0.7566    1.0687   124.6588   126.5849
  15   6   2    0.7089    1.0652   303.2404   299.6497
   7   7   7    0.7192    1.0624   449.8051   465.2449
  10  12   1    0.7316    1.0468   122.6033   134.6098
   7   7   6    0.7869    1.0449   245.5433   248.3961
   8   1   8    0.7016    1.0388     6.2803     5.3037
  11   5   3    0.8832    1.0329    23.2466    26.0970
   1   3   7    0.8852    1.0278  1064.2932  1048.6539
   5  11   3    0.8616    1.0277   220.6970   211.5841
   5  11   5    0.7584    1.0269    88.0825    92.1654
   1  13   5    0.7174    1.0233    99.0887    98.7992
   2   3   8    0.7751    1.0169  1014.0391  1018.6902
   1   1   1    5.0347    1.0125  8900.9306  8125.4786
  11  11   1    0.7375    1.0123   385.0711   384.5022
   7   7   4    0.9424    1.0062   938.8372   983.8547
   9  10   3    0.7947    1.0003   376.4063   378.9764
  12   1   6    0.7219    0.9910    35.6832    34.7659
   0  10   6    0.7752    0.9872   502.1655   542.3910
  12   2   2    0.9286    0.9742  1295.0422  1271.4623
   4   2   8    0.7644    0.9741  1022.6403  1002.8923
   8   9   5    0.7660    0.9690   990.4342  1043.3413
   2   7   0    1.5569    0.9646 11038.0629 11123.1123
   6  11   2    0.8759    0.9614  1202.4139  1129.3635
   5   4   6    0.9187    0.9579   588.9153   613.5057
  14   2   4    0.7402    0.9446    49.1688    43.1491
   7  10   1    0.9290    0.9415  1446.4794  1451.9570
   2   5   8    0.7475    0.9406  1280.5624  1331.7103
   9   5   4    0.9257    0.9358  1428.1214  1512.6190
   3   0   3    1.8747    0.9340  3940.3845  3635.0149
   3   6   7    0.8045    0.9338   449.7315   457.6599
   2   0   0    5.9106    0.9325     8.8833     7.3529
   6   3   6    0.9096    0.9290   702.9295   698.1524
  11   7   3    0.8248    0.9274    17.6700    16.4735
  15   2   2    0.7583    0.9219   245.7922   230.1734
  15   4   1    0.7538    0.9203   848.8421   775.7318
   9  11   4    0.7219    0.9189   741.1794   749.2389
   2  15   0    0.7471    0.9151  1183.5853  1226.8491
   0   5   5    1.1129    0.8957  8038.8167  7941.1390
  15   5   1    0.7391    0.8948   342.5187   301.3290
   0  11   3    0.9252    0.8851  3085.9536  2995.9686
   1   2   7    0.8991    0.8749  1427.0954  1414.1120
   0   1   9    0.7090    0.8745   118.9566   129.6721
   9   9   2    0.8730    0.8607   459.3207   462.2675
  10   8   1    0.8975    0.8579   580.6026   593.6699
   7  13   3    0.7264    0.8571    69.9114    75.2503
   0   3   7    0.8877    0.8503   567.5708   574.7069
  12   5   5    0.7376    0.8436  1183.9793  1210.7996
   9  12   1    0.7598    0.8379   377.6226   378.5174
  14   0   1    0.8371    0.8374    72.0431    69.5103
   9   5   6    0.7771    0.8364   200.1962   197.1667
   1   1   7    0.9078    0.8361  1531.7196  1447.3633
   5   0   8    0.7572    0.8358    20.8303    21.6038
   7   2   6    0.8900    0.8212   492.1373   475.0658
  11   4   3    0.9086    0.8147   311.1881   307.3728
   6   6   0    1.3612    0.7995    13.7286    12.7731
   2  14   3    0.7486    0.7968  1189.5173  1151.7719
   9   7   5    0.7968    0.7907    54.9394    53.6929
  11   0   4    0.8918    0.7850   677.6729   615.7646
   2   8   7    0.7606    0.7839   153.9901   159.0312
  14   6   2    0.7490    0.7817    47.0589    52.0591
   8   6   5    0.8602    0.7810    15.9499    16.4784
  13   5   2    0.8157    0.7809   147.8445   142.1361
  13   4   3    0.8020    0.7656    30.1507    29.7636
   5  12   1    0.8666    0.7622   859.4558   871.7859
  11   9   2    0.7910    0.7609   309.8665   308.7492
   3  12   3    0.8413    0.7595    34.6820    33.0055
  11   9   5    0.6881    0.7584    23.4093    19.9058
  11  10   3    0.7314    0.7572   223.7228   217.4831
   2   0   9    0.7054    0.7520   134.6938   139.1248
  11   0   3    0.9596    0.7512   861.0917   847.0041
   6   0   7    0.8287    0.7505    92.6145    87.6845
   8  10   2    0.8641    0.7500  1023.5594   999.5501
   6  15   0    0.7035    0.7415   934.7666   992.8785
   7   6   5    0.8965    0.7409   119.4502   121.1500
  12   4   6    0.7008    0.7346   405.5811   363.8336
   4   6   6    0.8849    0.7250  1413.0332  1492.7974
  13   0   5    0.7411    0.7184    23.2837    21.3348
   9   8   2    0.9210    0.7179   360.6319   368.1407
  10   2   4    0.9373    0.7123    33.4599    25.4067
   6   3   2    1.5322    0.7079  8436.2072  8566.8095
   4  10   6    0.7498    0.7048   721.1379   730.0121
  12   9   1    0.7693    0.6952   152.2527   156.2888
   8   7   2    1.0316    0.6944   132.7554   152.0069
  13   6   2    0.7932    0.6939   346.3681   347.0277
   1   0   9    0.7092    0.6867   384.3961   391.7524
  14   2   1    0.8281    0.6865   152.0328   145.2453
   5   4   8    0.7313    0.6774     5.1932     6.3738
   1   9   6    0.8105    0.6661   234.3219   252.2765
   4   0   8    0.7715    0.6629  1049.5556  1020.6570
  14   5   2    0.7678    0.6574   686.6887   671.9608
   5   7   5    0.9228    0.6563   216.7203   235.8531
   6   6   5    0.9320    0.6556  3386.2549  3522.4285
   3   0   7    0.8898    0.6449   767.1789   704.2360
  11   5   2    0.9286    0.6414   885.3002   921.6838
  11   6   1    0.9236    0.6404  1310.2010  1330.5782
   5   3   1    1.9108    0.6397  8383.8136  8486.1932
  10   6   3    0.9062    0.6349  1863.3492  1847.8014
   8   3   2    1.2636    0.6294   102.4957   111.7967
   0  16   0    0.7061    0.6233  2511.8645  2574.8207
   2   7   6    0.8794    0.6163  1102.0865  1128.7945
   5  11   4    0.8116    0.6158   277.1881   277.1351
  13   2   3    0.8274    0.6144    22.9955    23.6764
   0  14   2    0.7824    0.6138   588.4999   581.1192
  14   4   1    0.8026    0.6097   191.7406   199.7530
  12   4   0    0.9301    0.6090  2960.5416  2926.6566
  11   3   6    0.7419    0.6077   500.9171   506.3401
  10   4   2    1.0321    0.6063     5.5252     6.9358
   9   7   6    0.7364    0.6038   283.8067   297.2902
  14   1   3    0.7831    0.5970     9.8294     9.4207
   6   1   3    1.4350    0.5964     9.6964    10.5833
  11   6   2    0.8959    0.5880   165.9493   158.4517
   3  13   4    0.7496    0.5867   685.9028   678.2528
   3  11   6    0.7268    0.5801   654.1044   668.3092
   4   4   3    1.4744    0.5702    10.7734    10.1661
  12   1   0    0.9814    0.5690    35.2684    31.1796
   1  15   2    0.7317    0.5635   454.7603   444.4686
  12   9   2    0.7531    0.5596     6.3762     4.8440
   8   6   6    0.7855    0.5595   508.8800   504.0473
   8   9   3    0.8728    0.5576  1342.1660  1265.5610
   9   9   1    0.8985    0.5570  1290.0583  1337.6374
  10   8   3    0.8341    0.5565   669.4185   660.6838
   0   8   8    0.6956    0.5536  1678.6232  1766.3053
   7  13   1    0.7671    0.5521   389.9161   390.2385
   8  12   2    0.7706    0.5512   647.3042   659.4989
  16   2   3    0.6928    0.5494    22.0275    20.1571
   0   8   0    1.4122    0.5481 11062.0972 10671.8429
   4  12   2    0.8637    0.5470   832.7568   782.2774
  10   3   3    0.9969    0.5432    78.9874    81.9186
   2   4   7    0.8599    0.5401   214.7917   214.2315
  14   0   3    0.7850    0.5394  1447.7820  1327.7170
   6  11   0    0.9107    0.5374  3555.3393  3693.8527
  11   2   4    0.8809    0.5341  1017.1124  1026.8481
   1  13   2    0.8365    0.5239   386.7699   382.5697
   5   6   6    0.8634    0.5201   566.4147   587.4983
   1   9   5    0.8933    0.5180   436.6689   464.2832
  13   1   5    0.7395    0.5175   261.6254   248.0086
   3  13   1    0.8413    0.5173  1270.3406  1257.3108
   2  12   5    0.7520    0.5164  1251.3746  1225.0647
   3   8   6    0.8315    0.5162   783.0887   818.4643
  13   5   5    0.7042    0.5157   113.8831   106.0699
   3   8   5    0.9216    0.5128   745.3274   773.5395
   9   0   5    0.9163    0.5117    43.9994    46.2995
  10   4   3    0.9708    0.5111  3893.1636  4035.8531
  11   7   1    0.8859    0.5103   621.9343   657.0194
   2   5   1    2.0042    0.5068    18.3865    17.2527
  14   7   1    0.7431    0.5021   113.4567   118.5795
  10   7   1    0.9432    0.5016    74.5822    61.2001
  12   3   6    0.7104    0.4987    43.9145    47.1551
   4  12   0    0.8970    0.4958  3445.5371  3546.7767
  12   0   0    0.9851    0.4954  5028.0305  5299.7307
  12   0   2    0.9414    0.4935   459.3798   471.9466
   7  11   1    0.8694    0.4928   414.4234   416.9652
  11   2   3    0.9460    0.4757   227.8546   233.9790
  15   1   3    0.7376    0.4713   154.7542   150.5867
   5   8   5    0.8798    0.4669   306.4119   308.8451
  11   7   4    0.7806    0.4644   740.1871   734.6600
   3   7   6    0.8675    0.4634   666.7850   693.7825
   1   0   7    0.9107    0.4618  1778.9229  1697.6082
   2   0   3    2.0050    0.4609 11563.6647 11138.0794
   8  10   0    0.8975    0.4600  1891.2632  1942.6088
   0  15   1    0.7480    0.4579   282.3938   290.0929
   1   0   8    0.7974    0.4563    57.4497    57.2965
   2  14   0    0.7995    0.4556     5.5688     5.9069
   4   5   6    0.9163    0.4539    11.4074     9.2280
   5   0   2    1.9009    0.4528  6825.7421  7106.9093
   4   1   6    0.9986    0.4524    51.0989    34.8602
   4   2   5    1.1491    0.4508     1.3718     0.9530
   2  10   2    1.0483    0.4483   189.4635   179.6399
   5   5   8    0.7179    0.4415    19.5900    20.9306
   3   1   7    0.8871    0.4409   527.3037   494.5036
   8   3   7    0.7609    0.4398   150.8826   154.0683
  10   2   0    1.1571    0.4397    11.3528    11.6062
   4   4   8    0.7443    0.4360  1908.7374  1959.2208
   8   5   5    0.8890    0.4339  1637.5400  1754.4702
   5   9   5    0.8377    0.4282   102.8102    97.2598
  14   8   2    0.7068    0.4220    15.2740    14.6373
   6   8   2    1.0803    0.4218   105.4930   114.6766
   8  13   1    0.7440    0.4209   158.6703   164.6415
   2   5   5    1.0937    0.4186    14.5181    15.4290
   9   4   4    0.9550    0.4171  2667.7936  2772.4429
  14   3   5    0.6926    0.4110     8.5903    10.8364
   4   1   0    2.8591    0.4083     0.9786     1.1397
  13   1   2    0.8720    0.4057   524.8835   504.1898
   2   8   4    1.0418    0.4057   402.2693   392.8613
  11   2   5    0.8141    0.4057   104.6766   110.9940
   9   6   4    0.8933    0.4049  1235.6120  1262.3734
   4   0   2    2.1701    0.4032  9240.9149  9203.8550
   1   4   7    0.8668    0.3949   970.3266  1006.4927
   4  14   1    0.7728    0.3895    13.0575    11.1925
  10  10   3    0.7627    0.3880  1781.8536  1816.1642
  13   4   5    0.7168    0.3866    97.2349    93.6122
   4  13   1    0.8267    0.3847   414.3604   414.8608
   2  13   0    0.8598    0.3818  2454.1750  2454.8192
   8   2   5    0.9531    0.3800    18.3703    21.0785
   8   3   0    1.3755    0.3745    28.6698    32.5465
  14   3   3    0.7685    0.3745     2.0820     2.2798
   3  11   5    0.7847    0.3695    99.2105    98.4329
   7   9   4    0.8523    0.3683   757.9782   740.1642
  10  11   3    0.7286    0.3678     5.1214     5.5240
  10   0   7    0.7228    0.3675   236.2149   241.7047
   3  12   5    0.7445    0.3636    85.8112    84.3846
  12   2   1    0.9595    0.3604     6.5515     7.6105
  12   7   2    0.8132    0.3592   104.2953   106.2032
  12   3   4    0.8186    0.3578   146.6189   151.6337
   0   9   7    0.7386    0.3549   335.1745   361.7385
  10   0   0    1.1821    0.3530    30.7385    30.9802
   7   4   7    0.7728    0.3513   797.3831   794.9658
   4   6   3    1.2734    0.3493    89.1720    94.6947
   0   5   7    0.8468    0.3492   209.6010   211.7496
   2  12   3    0.8522    0.3478  1591.7723  1534.0802
   1   5   8    0.7520    0.3473    42.0187    43.8262
  12   1   2    0.9382    0.3435    35.5023    33.8056
  10  10   2    0.7913    0.3414     7.1865     7.6844
  13   0   1    0.9003    0.3385   392.6376   370.3734
  12   8   0    0.8079    0.3382  1080.5583  1100.9862
   9   4   6    0.7942    0.3374   248.9325   259.3818
  13   2   1    0.8890    0.3363   508.8849   490.4282
  12   5   2    0.8690    0.3351    85.5319    86.5576
  12   1   5    0.7785    0.3345  1118.3933  1100.4865
  10   3   6    0.7746    0.3312   706.3445   716.9344
   9   3   5    0.8903    0.3304   300.8007   309.4731
   6  10   3    0.8904    0.3292   676.7388   652.0069
   8  12   3    0.7440    0.3286     3.9015     3.3258
   2  12   6    0.7006    0.3284    24.5505    25.4578
   5  12   2    0.8437    0.3243   561.5118   537.5742
  12   5   3    0.8315    0.3243   850.8980   871.2699
  12   3   5    0.7642    0.3237   588.0688   572.3403
  12  11   0    0.7109    0.3184     9.9827    11.6037
   0   2   4    1.5381    0.3166     2.2924     1.0830
   2   6   4    1.1935    0.3161     2.4589     5.9882
   8   5   7    0.7347    0.3151   155.5846   158.1419
   6   2   8    0.7343    0.3086     1.2970     1.0656
   1  11   4    0.8618    0.3067  1685.5409  1674.4858
   8   5   0    1.2367    0.3041    24.1239    20.5148
   3  14   3    0.7412    0.3040   215.2313   212.8212
  14   4   2    0.7843    0.3006    27.0446    23.3635
   3  11   4    0.8440    0.2985   728.8673   712.0941
   3  12   2    0.8803    0.2973   130.3784   124.5184
   2   7   5    0.9882    0.2964    48.3061    45.7509
  12   5   1    0.8941    0.2906   297.4139   303.6171
  11   1   4    0.8891    0.2904  1164.2150  1128.3301
   4   3   0    2.3249    0.2902     1.9883     0.7228
  11   3   5    0.8038    0.2898   142.9050   133.4217
   9   7   4    0.8591    0.2885   603.5093   608.8330
  10   6   2    0.9554    0.2843     1.2602     1.6642
   6  13   0    0.7951    0.2838   959.9108   959.3465
   6   8   4    0.9323    0.2827    22.9860    27.9698
   1  15   1    0.7465    0.2796   898.4505   897.5764
   5  10   4    0.8595    0.2790   585.1364   574.8978
  15   4   2    0.7386    0.2783   440.1292   452.4009
   8   2   1    1.3951    0.2773   588.2178   601.4496
   9   9   4    0.7892    0.2757   581.5976   591.0287
  14   7   3    0.7059    0.2756     0.5612     1.2695
   3   7   5    0.9714    0.2751    32.1711    30.9741
  13   1   4    0.7885    0.2749   585.6248   548.3004
  10   9   5    0.7140    0.2746     1.7955     1.5849
   7  13   2    0.7511    0.2719   487.3093   496.3776
   1  10   5    0.8445    0.2717    89.3958    86.1048
  10   0   2    1.1088    0.2668     5.6342     9.1948
   2   0   6    1.0488    0.2661    19.0995    23.5589
   5   2   7    0.8425    0.2658   581.1041   537.9116
   8   0   5    0.9670    0.2646    35.8364    38.9802
   6  13   1    0.7890    0.2631    42.4875    45.6982
   2  12   4    0.8037    0.2590   157.6899   158.5618
   6   2   2    1.6079    0.2543     5.1258     1.1100
  10   7   2    0.9139    0.2536   328.6369   344.5989
   1  12   3    0.8589    0.2502   319.7628   316.5851
   3  13   3    0.7884    0.2491    43.9954    42.4611
  10   1   7    0.7213    0.2483    10.9500     9.0235
  12  10   0    0.7425    0.2480  2023.7875  1930.8732
   5  14   2    0.7428    0.2474   599.9296   589.6036
   2   2   6    1.0311    0.2466    17.5549    13.8231
  10   8   4    0.7885    0.2432    20.2542    19.6230
   5  14   1    0.7583    0.2401   510.8717   512.3661
   4   1   2    2.1312    0.2398    13.1534    12.0778
   1  13   4    0.7619    0.2398   909.2147   885.0440
  14   9   1    0.6964    0.2395     2.5199     3.9516
   0   8   6    0.8506    0.2394   367.9479   377.6189
   2   3   5    1.1863    0.2385     2.6073     0.6629
   4   4   7    0.8338    0.2380     8.5091     5.7510
  16   0   3    0.6981    0.2346    36.3879    33.8011
  13   7   3    0.7426    0.2337   375.6070   383.5939
   8   5   6    0.8073    0.2320     3.9322     4.5427
  12   7   3    0.7822    0.2320  1605.4827  1616.3473
   3   1   1    3.2158    0.2319  7943.2116  7989.3715
   2   6   0    1.7941    0.2319     1.4422     0.9664
  11   0   5    0.8227    0.2302   112.8483   107.3543
   3   2   7    0.8790    0.2290   337.9662   321.1227
  11   6   3    0.8550    0.2286   339.7002   331.3423
   6   9   1    1.0444    0.2267     3.8039    12.5067
  13   6   5    0.6896    0.2224    33.2114    26.9414
  12   6   5    0.7209    0.2223     2.1834     2.1348
   2   3   7    0.8778    0.2213    52.4210    56.6943
   4  10   3    0.9457    0.2200    29.0563    25.2217
   9   0   7    0.7499    0.2193   765.8765   762.9581
   7  11   2    0.8462    0.2155   366.2595   357.1533
  14   5   0    0.7909    0.2151  2094.4209  1900.4829
   1   5   6    0.9607    0.2141   122.3672   114.6072
   4   0   1    2.6826    0.2125  2147.9354  2104.8247
  14   3   2    0.7978    0.2093   833.2028   811.4858
   6  14   2    0.7272    0.2082    12.3302    14.2756
   1  13   1    0.8588    0.2046   440.7730   425.8391
   6   4   2    1.4421    0.2044    33.1889    38.7856
  12   6   1    0.8648    0.2031     4.2867     4.2810
   6   0   5    1.0727    0.2006  8737.2834  8518.5230
   9  11   1    0.8027    0.1995   599.7500   583.6171
   7   4   6    0.8586    0.1989   709.2740   723.3393
   6   7   6    0.8106    0.1981   505.4452   509.9892
  10   1   6    0.7896    0.1965   661.3428   658.0506
   4   2   9    0.6857    0.1955    77.6903    67.8130
  16   5   2    0.6859    0.1894    28.6910    29.2302
   8   5   2    1.1534    0.1892   827.6991   818.9930
   7  11   3    0.8114    0.1853    90.9096    92.6992
  10   1   1    1.1563    0.1845    10.2728     9.4864
   1   1   8    0.7955    0.1837    36.1295    39.9313
   8   0   6    0.8643    0.1837   665.9940   628.0511
   6   5   3    1.2184    0.1824    12.4324    12.6443
  14   5   3    0.7415    0.1824    23.7828    19.9235
   2  12   2    0.8927    0.1809   119.8085   129.9385
   6  12   1    0.8421    0.1808   287.6760   289.4648
  12   4   2    0.8931    0.1793   721.0092   738.2931
   4   9   5    0.8573    0.1783  1443.9717  1440.3502
   4   9   4    0.9364    0.1778     4.8194     6.2882
   8   5   4    0.9781    0.1774    39.9101    45.6953
   4   7   0    1.4165    0.1748     4.3768     4.1015
  13   4   1    0.8577    0.1717   843.2050   831.7692
   6   5   6    0.8658    0.1690  1078.6084  1129.5900
   8   2   6    0.8544    0.1687   762.6907   737.3770
   4   9   6    0.7833    0.1667     4.0695     2.4656
   3   5   7    0.8279    0.1636   829.6113   847.4499
   2   3   9    0.6933    0.1632     8.2580     7.6631
  14   2   2    0.8080    0.1628     4.6787     3.3175
  11   4   4    0.8505    0.1622  1228.3025  1221.0828
   6   4   8    0.7164    0.1622     1.3617     1.1103
   6   0   2    1.6773    0.1620   840.2474   790.9451
   6   8   5    0.8542    0.1599  1763.5829  1782.7423
  10   6   4    0.8485    0.1579    25.5250    32.9050
  12   2   3    0.8832    0.1578     2.2630     1.2536
  12   7   4    0.7442    0.1566   128.8017   127.5562
  10   3   7    0.7098    0.1562     7.1652     8.5362
  13   6   1    0.8122    0.1532   366.8174   372.1734
   4  14   2    0.7564    0.1525   814.6013   791.7341
   1   8   7    0.7654    0.1514   977.9236  1017.9652
   6   3   4    1.1789    0.1513     1.7652     1.2914
  12   8   2    0.7833    0.1505   765.2549   766.6716
  13   3   2    0.8520    0.1497   256.0640   247.8618
  14   1   2    0.8143    0.1496   903.6561   862.3027
   6  12   2    0.8210    0.1475    55.9681    59.1356
  10   4   4    0.9008    0.1469    18.3881    17.5470
   7   4   8    0.6999    0.1448     4.8448     4.6008
   2   1   1    4.0516    0.1444     6.2893     3.9084
  10   4   5    0.8298    0.1406   970.2461   975.7013
   8   8   5    0.7979    0.1397    39.9407    41.3668
   4   6   1    1.5412    0.1387   230.6189   183.2245
   4   2   7    0.8625    0.1383    50.6702    50.3968
   8   4   7    0.7491    0.1382    16.1438    12.0840
  10  12   0    0.7364    0.1379     9.6438     6.8498
  15   5   3    0.7025    0.1377    89.5778    84.9567
  10   7   0    0.9537    0.1373  5518.0433  5626.7703
   6   7   7    0.7372    0.1370    16.4918    14.8176
   8  11   3    0.7842    0.1352  1519.5803  1508.6576
   0  10   0    1.1297    0.1352 11569.1215 11052.6878
  13   0   4    0.7904    0.1350  1019.7399   969.5517
   0   7   7    0.7949    0.1341   533.2333   550.3068
   4  13   4    0.7392    0.1335    85.3006    93.8932
   4   5   0    1.7950    0.1329     8.0315     6.2253
  13   1   1    0.8974    0.1326   645.2116   621.4096
   2   1   9    0.7040    0.1317    27.2500    30.7855
  15   1   1    0.7803    0.1309   265.6426   278.3958
  12   6   3    0.8077    0.1301     4.8289     3.9659
  12   2   5    0.7731    0.1300    12.2576    10.1011
  10   7   5    0.7645    0.1296     1.0997     0.6802
  11   3   4    0.8678    0.1293  1851.4261  1863.2417
   2   5   7    0.8383    0.1288   329.5246   350.7599
   6   4   4    1.1364    0.1278     9.2244     7.7314
  11   8   1    0.8476    0.1276  1490.5504  1489.4475
  14   4   0    0.8090    0.1273    41.2204    33.1661
   4   0   4    1.4060    0.1269     1.9180     1.0523
   4   2   1    2.4232    0.1257  1216.8584  1163.0361
   3   0   8    0.7833    0.1229    29.6554    31.2435
   8   2   3    1.1872    0.1224    75.6689    75.8330
  14   8   0    0.7247    0.1214    12.4707    12.8535
   4   5   4    1.1938    0.1170   125.5726   130.8435
  11   1   5    0.8206    0.1165    23.2545    20.4976
   6   3   3    1.3505    0.1163    10.0449     7.8253
   6   3   1    1.6841    0.1162  1134.5843  1102.7088
   9   1   6    0.8253    0.1150   267.1450   257.4137
  10   5   5    0.8103    0.1141    10.5444    10.3826
   0   2   8    0.7914    0.1132  1795.5850  1742.8600
   6   2   0    1.8603    0.1131    46.4115    51.6373
  12   4   3    0.8525    0.1131     6.8190     6.6448
   6  13   3    0.7450    0.1105     1.6846     1.4020
   8   4   5    0.9148    0.1104     1.2775     0.8078
   8   7   4    0.9005    0.1102   577.4617   569.0268
   2   4   6    0.9832    0.1099   369.8041   362.9682
   8  10   3    0.8271    0.1098    82.3274    77.4858
  13   5   1    0.8363    0.1094   768.1461   772.2779
  14   6   0    0.7705    0.1082    14.4962    13.8026
   3  14   1    0.7846    0.1067   654.9447   664.5237
  13   2   2    0.8643    0.1060   934.7987   911.7852
  12   1   3    0.8914    0.1055  1525.2978  1496.4240
   8  10   5    0.7346    0.1053     2.0900     0.9803
  10   9   1    0.8529    0.1050     0.5155     0.8940
   1   4   8    0.7674    0.1037    29.4237    30.0296
   8   3   8    0.6911    0.1036     2.1396     1.3676
   8   2   7    0.7697    0.0987    42.2273    39.2114
   5  13   2    0.7904    0.0987   531.4894   531.1332
  12   4   1    0.9205    0.0980   298.4021   318.6672
   2   9   7    0.7329    0.0979    22.0573    26.6442
   4   9   2    1.0866    0.0974     2.7126     0.6041
   2  10   6    0.7686    0.0973   128.3176   132.8509
   4   7   6    0.8516    0.0970     4.4083     2.9718
  13   7   2    0.7690    0.0956   492.0403   495.2029
   5  13   3    0.7618    0.0955    86.1578    87.8956
   4   0   3    1.7287    0.0941   539.3516   490.4656
  12  10   3    0.7012    0.0937     0.0101     0.8486
   5   1   8    0.7555    0.0932    15.9772    19.0890
   9   3   6    0.8083    0.0923   564.9856   572.2187
   2   4   0    2.5484    0.0920    16.8994    17.4582
  11   8   3    0.7937    0.0912   203.7520   202.0929
   6   4   6    0.8896    0.0899   154.8263   155.2448
   8   9   4    0.8209    0.0885     8.4507     8.2677
   6  12   3    0.7891    0.0866  1298.0386  1295.4115
   1  14   3    0.7531    0.0861    79.5240    73.6889
   4   8   5    0.9026    0.0856     5.9616     7.1248
   1  10   6    0.7735    0.0846   490.3232   506.3159
   8   7   6    0.7619    0.0843     9.1703     9.9664
   1   2   8    0.7896    0.0826    16.5133    17.5881
  12   8   1    0.8016    0.0804    50.2064    59.0193
  16   3   2    0.7071    0.0802    99.6834    96.9723
  10   8   2    0.8721    0.0797    53.5366    57.8381
   3  14   2    0.7674    0.0787   584.7439   582.2239
   4   5   7    0.8141    0.0784   215.0033   222.7623
   7   5   6    0.8371    0.0776   314.5766   300.8365
   1   6   7    0.8199    0.0773  1001.0403  1030.0073
   8  12   0    0.7940    0.0768  1227.6129  1239.8340
   5   6   8    0.7025    0.0763     9.9765    11.0155
  10   4   6    0.7622    0.0759     1.7035     0.9948
   6   0   0    1.9702    0.0754    12.0084    12.1325
   0  13   1    0.8611    0.0750   115.5964   113.4375
   5  12   3    0.8092    0.0737    47.9272    48.6930
  10   5   7    0.6884    0.0736    11.5914    10.4641
   4   1   4    1.3952    0.0728    25.2914    41.7692
   2   1   3    1.9741    0.0727    21.7691    21.0986
   4   8   3    1.0936    0.0721     3.9026     1.2238
   9   1   5    0.9133    0.0719    50.9054    45.6685
  13   4   2    0.8355    0.0712   678.0396   660.5040
   5   5   7    0.7972    0.0703   694.0817   711.4815
  14   2   0    0.8351    0.0703    26.0631    22.6326
  11   9   1    0.8098    0.0691   678.0397   652.9508
   6   2   6    0.9247    0.0665    10.5499     6.3325
   4   8   6    0.8175    0.0663  1149.6165  1208.2121
  12  10   1    0.7375    0.0658    86.6831    90.4902
   4   7   2    1.2950    0.0658   248.8499   259.1396
   7  12   2    0.7964    0.0650   782.9027   761.6796
   5  10   5    0.7971    0.0644   175.5692   183.2860
  12   7   0    0.8408    0.0644    28.7412    30.1604
  10   6   6    0.7297    0.0640    16.8400    16.4407
   7   3   8    0.7095    0.0637     3.8477     4.1686
   8   4   3    1.1156    0.0623    65.8758    64.6431
   6   4   7    0.7952    0.0611   272.2468   277.8593
   8   0   3    1.2144    0.0609   607.4882   627.0757
   8   3   4    1.0427    0.0609   917.0529   929.3098
  12   8   3    0.7555    0.0605     7.6956     7.4002
  12   4   5    0.7522    0.0604    35.0615    31.0767
   6   3   5    1.0316    0.0601    13.4740    17.4932
   8   3   6    0.8424    0.0597   331.4363   328.9806
   7   9   5    0.7914    0.0591   291.2655   294.2853
   8  14   1    0.7039    0.0587    13.8360    11.0897
   8  11   4    0.7459    0.0587    25.7735    20.9920
   2   5   3    1.4997    0.0585   345.5710   327.5635
   4   2   4    1.3644    0.0568     1.6131     0.8422
  10   1   3    1.0295    0.0567    13.8272    11.9775
  10   2   5    0.8580    0.0557  1310.9828  1334.7781
   5   9   6    0.7683    0.0554   417.5534   416.4561
   2   1   8    0.7901    0.0553  1728.4294  1717.0524
   6   0   8    0.7406    0.0547     0.6666     0.8676
   7  12   1    0.8156    0.0539   642.5657   632.2838
  12   7   1    0.8337    0.0537   179.7143   192.9952
  12   5   0    0.9030    0.0536    23.3162    23.3850
   1  11   5    0.7989    0.0534   120.2780   119.9114
  13   3   1    0.8756    0.0533   484.9035   479.1416
   9  10   1    0.8489    0.0532   365.8911   358.3081
   3   5   8    0.7401    0.0530    22.5095    23.3125
   4  10   5    0.8139    0.0526     5.1170     5.3779
  10   9   3    0.7980    0.0518    16.6793    16.9546
   8   8   1    1.0082    0.0513   457.2673   498.0677
   6   6   6    0.8391    0.0502     9.3045     8.9358
  10   8   0    0.9065    0.0500     8.3759     8.6442
   8   7   0    1.0899    0.0490    10.6941    10.7542
   4   6   7    0.7918    0.0488     1.3572     1.5284
   8   9   0    0.9567    0.0483    29.7946    29.2767
   2   0   4    1.5431    0.0479   778.6962   687.4875
   3  10   5    0.8278    0.0465    98.8956   101.8565
  16   4   1    0.7104    0.0464    10.5550    12.8329
   3   3   7    0.8660    0.0456   512.0062   507.1895
  12   0   5    0.7804    0.0449     1.1059     1.4844
   2   2   0    4.0837    0.0445     1.2296     0.1127
   8   0   7    0.7770    0.0444   158.3800   166.6100
   2   8   0    1.3735    0.0443     7.3882     6.4941
   4   1   7    0.8701    0.0434   103.4337   101.0921
   0   8   4    1.0583    0.0433     5.4476     6.4812
   2   6   7    0.8140    0.0431   239.9172   246.8640
   2  11   5    0.7935    0.0417     1.0712     0.3643
  12   3   0    0.9530    0.0416    39.1518    37.2549
  14   1   1    0.8348    0.0414     5.8700     5.1732
   8   8   3    0.9207    0.0413    66.5104    64.5622
  10   9   2    0.8310    0.0410   568.1332   569.8828
  11   5   4    0.8296    0.0403  1448.9868  1382.0489
  12   3   2    0.9133    0.0400    47.8625    54.6334
   7   7   5    0.8619    0.0398   413.9792   424.5849
  12   3   3    0.8700    0.0394  2381.5874  2434.6654
   4   4   4    1.2587    0.0390     2.8753     1.7923
   8   4   1    1.2827    0.0389   741.9287   745.0953
   0   6   4    1.2186    0.0384     5.3666     4.8179
   4  12   1    0.8883    0.0384     1.4925     0.4358
   2  11   3    0.9141    0.0382    59.0452    66.1301
   5   2   8    0.7504    0.0381     1.1962     1.2535
   8   0   1    1.4397    0.0373   467.8833   468.1729
   8  13   2    0.7293    0.0367     4.1636     2.9808
   8   6   7    0.7182    0.0361     2.2720     2.1674
   9  11   2    0.7843    0.0360   367.4649   366.7987
   2   4   2    1.9927    0.0353    13.4470    13.0940
  16   1   2    0.7184    0.0348     0.2313     0.9030
  10  12   2    0.7176    0.0347     2.6961     2.1015
   6   5   5    0.9690    0.0342    14.3159    15.2956
   6   8   6    0.7810    0.0335    15.2701    15.2087
   2   8   6    0.8420    0.0334   162.8129   168.6065
  12   8   5    0.6830    0.0332    -0.8236     0.7447
   4   7   4    1.0601    0.0331   527.5908   562.0964
   6   9   5    0.8155    0.0329    28.4431    29.8401
   9   4   5    0.8715    0.0329    44.9141    43.5328
   5   3   8    0.7423    0.0329     1.1939     1.2455
   9   8   4    0.8241    0.0323   735.2673   735.7748
   7  12   3    0.7672    0.0322   222.9785   211.4843
  14   4   4    0.7218    0.0313    12.5156    11.1465
  10   3   5    0.8459    0.0304     3.3566     1.6905
   6   9   4    0.8826    0.0304     2.4194     1.3392
   9   5   5    0.8491    0.0302   100.6403   103.8508
   7  10   5    0.7569    0.0300   154.5728   158.5452
   9   0   6    0.8276    0.0299   506.0949   502.8215
   6   6   4    1.0364    0.0297    17.7421    33.8945
   6  11   5    0.7418    0.0297     3.1027     1.2428
  10   1   5    0.8655    0.0293     3.0801     2.1197
   8   6   4    0.9401    0.0288     4.5278     3.6810
   7   3   7    0.7857    0.0286   563.8010   572.0254
   2   2   8    0.7844    0.0285     0.8288     0.4362
  10   9   0    0.8606    0.0281  1807.7706  1811.9946
  12   6   2    0.8420    0.0271   534.6719   520.1766
   8   9   2    0.9165    0.0269    13.7367    13.2196
  10  10   4    0.7273    0.0268    53.0068    48.8060
   2   0   8    0.7920    0.0266     5.0102     4.4998
   8  11   0    0.8433    0.0265     3.6292     2.3481
   2  16   0    0.7011    0.0263     2.3145     2.2638
   6   1   4    1.2339    0.0262     1.7251     0.6690
   2   7   3    1.2572    0.0262    42.6620    40.0969
   4  15   2    0.7115    0.0259     1.4879     0.5287
   4   0   5    1.1736    0.0258     1.1256     0.2744
  12   6   0    0.8729    0.0257  2639.3116  2701.4152
   0   0   8    0.7993    0.0256  1428.8770  1448.9214
   6   1   7    0.8265    0.0255     2.6665     1.7928
   6   6   8    0.6892    0.0254     1.1849     0.4927
   9   6   5    0.8239    0.0249    74.8244    77.4898
   4   0   9    0.6908    0.0243    11.1158    10.1411
  10   3   1    1.1107    0.0239    78.5688    87.5388
   6  10   6    0.7214    0.0237    30.2349    30.3671
  14   1   0    0.8420    0.0237   934.1550  1007.2627
   6   9   3    0.9481    0.0236     6.6069     4.7571
  12  11   2    0.6940    0.0234    20.4694    23.8111
   1   1   2    2.9771    0.0227  8040.3044  7335.8132
   4   6   5    0.9960    0.0222     1.8057     0.5093
  11   8   2    0.8261    0.0220   418.9523   420.4554
   7   6   6    0.8129    0.0215   249.9842   253.4872
   6   7   5    0.8933    0.0213    58.2081    58.1489
   2  13   2    0.8303    0.0212   627.1431   610.1083
   4   9   0    1.1554    0.0206     3.4795     1.6281
   8   0   4    1.0851    0.0204     7.7791     8.6271
   6   0   6    0.9373    0.0201     0.2439     0.4131
   6   7   3    1.0773    0.0199    27.2758    30.2950
  14   0   4    0.7466    0.0197   104.5110   100.5869
   6  10   0    0.9801    0.0193    11.0549    11.3234
   4  11   2    0.9283    0.0190    59.7295    65.4761
   2   6   2    1.5646    0.0187   690.7998   621.7582
   6   2   4    1.2124    0.0186   184.5475   197.0369
   6  11   3    0.8375    0.0182     1.9948     2.3505
  10   8   6    0.6905    0.0182     0.2931     0.3723
   6   8   0    1.1478    0.0181    13.9173    12.3634
  12   1   4    0.8363    0.0179    61.4758    57.9626
  14   3   1    0.8172    0.0173   316.4257   346.6047
   6   2   7    0.8199    0.0170   310.5881   307.7689
   3   2   8    0.7759    0.0169    19.8414    20.9502
   0  13   3    0.8047    0.0168  2386.9041  2414.5628
   6  10   2    0.9370    0.0167     0.8726     0.6480
   6   6   2    1.2524    0.0164    35.6058    21.3040
  14   3   0    0.8239    0.0159  2243.3614  2257.6513
  12   0   3    0.8942    0.0156    46.0037    42.6047
   2   6   6    0.9162    0.0153    36.0669    38.5063
   4  11   6    0.7174    0.0150     4.2692     3.2508
   4  12   5    0.7344    0.0148     1.8205     1.2788
   6  13   4    0.7119    0.0145     3.0075     2.7239
   5   3   7    0.8310    0.0142   768.2429   754.9942
   8   6   1    1.1437    0.0136    58.1110    45.2090
   4   5   2    1.5652    0.0133   866.5325   796.1224
   1   6   8    0.7343    0.0132    33.4687    39.8938
   8   1   0    1.4652    0.0131    35.8563    37.6123
   3   1   8    0.7814    0.0128    21.2587    20.5620
   2  13   5    0.7135    0.0128     1.0105     0.5280
  10   6   0    1.0012    0.0127    24.1051    24.4811
   4  13   2    0.8068    0.0126     5.4182     6.2765
   3   4   8    0.7548    0.0126    26.8879    27.4351
   1  13   3    0.8029    0.0125   233.7376   225.1454
   2   9   5    0.8857    0.0125    22.9285    25.1864
   1   7   8    0.7149    0.0123     8.8080    10.8483
  12   9   0    0.7750    0.0123    11.6369    12.6843
   2   9   4    0.9738    0.0122     1.0630     0.3896
   1  14   1    0.7988    0.0118   679.6605   689.4199
   2   9   6    0.8048    0.0117   686.8227   708.1228
  10   5   3    0.9400    0.0117     9.2729    12.0739
  10  11   1    0.7697    0.0115    17.8584    23.0111
   9   0   8    0.6828    0.0114     1.1179     0.6601
   7   0   6    0.9012    0.0111   165.5261   158.2855
   6  10   5    0.7779    0.0110  2219.8380  2247.8243
   6   7   1    1.2254    0.0110    44.5690    50.9483
   8   1   6    0.8618    0.0107    14.7881    13.3191
  12   6   4    0.7661    0.0106     4.2358     3.4041
   3  12   4    0.7945    0.0105   644.9381   621.3481
   7   0   8    0.7224    0.0102     0.7886     0.5927
   6  12   4    0.7501    0.0102    19.3535    25.2265
   8   1   4    1.0801    0.0095    64.2654    81.6354
  12   5   4    0.7862    0.0094     4.4722     3.5859
   5   7   8    0.6855    0.0091     1.0002     1.6477
   3   9   6    0.7957    0.0090   431.5777   440.7012
   5  13   1    0.8091    0.0089   986.0303   994.0457
   7   1   8    0.7210    0.0088     0.0962     0.3281
  13   1   3    0.8341    0.0086   368.5622   362.9490
   1   3   8    0.7801    0.0086    13.2416    14.4078
   6   1   5    1.0679    0.0082    80.6952    86.2898
   1   7   7    0.7932    0.0079  1297.6300  1331.2415
   8  11   2    0.8154    0.0078   146.7189   149.1098
   2   8   2    1.2620    0.0077   297.1183   285.8786
   1   5   7    0.8447    0.0077   510.7085   517.8432
   6  11   4    0.7913    0.0077     2.2415     2.0219
   1  12   4    0.8093    0.0074  1393.2184  1376.7946
   2   5   4    1.2743    0.0074     1.4228     0.5585
  12   2   4    0.8295    0.0073     1.7426     1.4191
   4  11   0    0.9701    0.0073    10.8935    10.2872
   8   4   4    1.0129    0.0072     2.3048     2.1275
   2   2   4    1.4885    0.0069  2228.0319  2019.3219
   0   0   4    1.5985    0.0069     2.6566     0.4601
  10   5   1    1.0337    0.0067   155.5978   170.3580
   2  10   4    0.9115    0.0065   143.4603   165.8415
   4   6   4    1.1266    0.0065     1.0233     0.2863
   6  15   1    0.6993    0.0062    13.2882    17.2819
   2  16   2    0.6848    0.0061    73.8260    80.9153
  10   7   3    0.8705    0.0061    18.8513    17.8738
   4  13   0    0.8337    0.0060     0.2490     0.1915
   5   8   6    0.8004    0.0058   589.7876   605.4402
   9   8   5    0.7686    0.0058    89.8558    90.2239
   2   1   7    0.8998    0.0057    12.4407    15.9635
   6   3   7    0.8093    0.0056    27.3426    28.1412
   2   7   1    1.5127    0.0055  1537.1332  1438.6075
  14   5   1    0.7850    0.0054     2.5368     2.3326
   5   7   6    0.8324    0.0053   252.7463   262.8351
   2  14   1    0.7934    0.0051   252.6328   255.2237
   4  11   4    0.8293    0.0051     5.5396     4.2087
  10   4   0    1.0905    0.0049     7.4537     7.0849
  15   3   1    0.7658    0.0048   686.4952   647.5442
  14   0   2    0.8164    0.0047   228.0849   222.4562
   6  12   0    0.8495    0.0046     4.3179     5.4485
   2  15   1    0.7421    0.0045    93.9763    99.9125
   4   7   8    0.6961    0.0043     1.7600     0.9542
   2  14   2    0.7757    0.0043    93.6178    94.3893
   2   3   4    1.4278    0.0043     1.4552     0.5481
   4  15   0    0.7298    0.0042     1.7925     1.5084
   8  12   1    0.7879    0.0042     0.5728     0.1074
   4   3   7    0.8502    0.0040   134.0078   126.3374
   2  13   4    0.7572    0.0039     1.5339     0.6489
   2   9   3    1.0639    0.0039     1.8935     0.9490
   4  10   7    0.6906    0.0038     2.6686     4.0628
   9  10   2    0.8273    0.0037   396.6402   389.2343
   3   6   8    0.7232    0.0037    24.6672    26.6880
   9   2   6    0.8188    0.0036   398.6353   398.4690
   4   3   6    0.9687    0.0036   175.5283   191.8098
  10   0   4    0.9505    0.0035   136.6115   166.4487
   7   2   7    0.7954    0.0034  1064.6376  1042.2789
   6  13   2    0.7716    0.0033  1322.6549  1296.9477
   4   8   1    1.2496    0.0032   507.7670   524.0227
   2   9   1    1.2058    0.0032     0.2815     2.3633
   5   1   7    0.8496    0.0031   428.2315   404.8447
   3   4   7    0.8487    0.0030   496.3572   476.9313
   3   7   8    0.7047    0.0030     9.8857    10.3841
  11   6   4    0.8060    0.0028   724.3457   704.8692
   2  10   0    1.1097    0.0028     2.6752     0.7002
   4   8   4    0.9964    0.0027     3.4265     2.5911
   2  10   5    0.8381    0.0026   990.1541   984.0715
   3   3   8    0.7669    0.0026    19.7490    18.6736
  12   5   6    0.6889    0.0024     2.6372     2.2563
   8   4   6    0.8265    0.0023   608.2182   602.6011
   2   1   4    1.5289    0.0022     1.7739     0.6787
   4   0   7    0.8727    0.0022   137.6754   128.3225
   8   6   3    1.0205    0.0021   184.5201   198.9468
   2  11   1    0.9994    0.0019   349.6216   324.9491
   4   3   2    1.8803    0.0019     1.0774     0.2732
  10  10   1    0.8102    0.0018   199.0862   201.0567
   0  14   4    0.7204    0.0018     1.4434     1.3149
   4   8   7    0.7424    0.0016     1.3206     1.3714
   5   4   7    0.8157    0.0016   582.7495   575.9745
   4   4   5    1.0838    0.0016    14.8862    14.6347
  15   0   2    0.7652    0.0015   555.2853   503.3510
   2   6   8    0.7301    0.0014     4.7262     4.7116
   6  11   1    0.9016    0.0013   146.6872   139.7334
  10   9   4    0.7577    0.0013     1.1304     0.0817
   2  15   3    0.7051    0.0013     1.2391     0.1691
   2  12   0    0.9297    0.0013     1.3659     0.0570
   2   7   7    0.7878    0.0013    49.8294    50.5328
   2   3   3    1.7698    0.0012    20.9850    19.3529
  16   2   1    0.7278    0.0012     4.4656     0.2652
   8  13   0    0.7491    0.0012     7.6194     7.3779
   4   3   8    0.7558    0.0011     4.0638     3.8365
   2  13   1    0.8521    0.0010   489.1660   487.7603
   7   5   8    0.6881    0.0010     0.8600     0.5479
  10  10   0    0.8167    0.0010     9.8629     8.9092
   2  13   3    0.7974    0.0010     4.7995     4.5889
   4   3   4    1.3172    0.0010  1190.3744  1201.0605
   7   1   7    0.8014    0.0009   590.4731   600.1350
  10  11   4    0.6976    0.0009     0.9547     0.3785
   6   1   1    1.8572    0.0009     0.3006     0.1196
   6   9   7    0.6916    0.0008     0.4095     0.7225
  12   0   1    0.9736    0.0008     1.3848     1.2653
   8  11   1    0.8361    0.0008   171.9169   172.7636
   8   7   5    0.8295    0.0008  1214.4136  1215.9355
   4  14   4    0.6999    0.0008     2.3851     0.3395
   7   2   8    0.7166    0.0007     7.2995     5.7971
   8  10   1    0.8888    0.0007   394.3111   402.5908
   8   9   6    0.7119    0.0007     1.2354     0.6160
  14   5   4    0.7089    0.0006     0.5465     0.4721
  10   5   4    0.8761    0.0006     1.4508     0.0553
  12   4   4    0.8039    0.0006     1.3881     0.9029
   6   7   4    0.9839    0.0006     0.8012     0.0177
   4   4   1    1.9451    0.0006  1186.5130  1110.5544
  13   3   3    0.8165    0.0005   187.6352   201.4730
   2  14   4    0.7151    0.0005    10.4428     9.8465
   4   5   8    0.7301    0.0005     0.6352     0.2884
   0  11   5    0.8008    0.0004  2236.6497  2247.1161
   0  14   0    0.8070    0.0004  4054.8143  3891.1296
   0   4   4    1.3911    0.0004     3.0106     2.1875
   2   4   4    1.3541    0.0004     0.4922     0.1380
   7  10   4    0.8096    0.0004   571.2825   577.1227
   4   1   8    0.7697    0.0004     1.1730     0.3829
  11   5   5    0.7731    0.0004   133.6436   132.2876
   6  14   0    0.7467    0.0003     1.6913     1.5821
   0  12   4    0.8112    0.0003     1.1289     0.2583
   4  16   1    0.6828    0.0003     0.3311     1.9781
   8   2   4    1.0656    0.0002     2.7890     1.7602
   1   8   8    0.6944    0.0002     3.0178     2.6877
   8   8   4    0.8604    0.0002     0.7398     0.4442
   2   8   8    0.6908    0.0002    -0.3265     0.0319
   6   5   4    1.0880    0.0002     1.3707     0.3493
  10   2   2    1.0880    0.0002    47.8578    48.8860
  10   1   4    0.9471    0.0001     0.1280     0.0550
   8  12   4    0.7111    0.0001     0.8871     0.5980
   3  13   2    0.8202    0.0001   344.3473   336.7247
   8   1   7    0.7751    0.0001   239.9897   239.7048
   6   5   7    0.7780    0.0001    34.5691    37.2615
   8  10   4    0.7826    0.0001     1.9206     1.8354
   6   0   4    1.2413    0.0001     2.7524     0.0418
   2  11   4    0.8550    0.0001     2.2256     0.8956
  12   9   4    0.6973    0.0001     1.7811     4.3458
   2   1   5    1.2423    0.0001   122.0302   118.8288
  10   2   6    0.7839    0.0001     0.9537     0.7757
   6  10   4    0.8355    0.0001     2.5085     1.6533
   3   8   8    0.6850    0.0001     5.6932     6.6618
   2   4   8    0.7626    0.0001     1.7095     1.3874
  12   8   4    0.7211    0.0001     1.1407     0.0545
   4  10   1    1.0412    0.0000   488.5784   504.3095
   4  10   4    0.8807    0.0000     1.1691     0.2199
   4  14   3    0.7312    0.0000     1.8122     1.1688
  14   1   4    0.7450    0.0000     0.5065     0.0547
  10   0   6    0.7915    0.0000    69.1700    61.6928
   4  12   4    0.7823    0.0000     0.0244     0.0080
  14   3   4    0.7324    0.0000     0.8301     0.1001
  14   0   0    0.8444    0.0000    16.9350    21.7342
   2   7   4    1.1153    0.0000     1.2347     0.0370
   0  10   4    0.9226    0.0000     0.5832     0.0005
  11   0   6    0.7567    0.0000   517.1488   491.1661
   4  12   3    0.8268    0.0000     1.7988     0.9734
  10   3   4    0.9216    0.0000     0.9285     0.0003
  10   7   4    0.8190    0.0000     0.2834     0.0493
