# Supplementary material for: Refinement of anomalous dispersion correction parameters in single-crystal structure determinations
Source: IUCrJ. 2022 Jul 20;9(Pt 5):604–9. doi: 10.1107/S2052252522006844 (PMC9438505; doi:10.1107/S2052252522006844)
Supplement: Supplementary file 3 [file m-09-00604-sup3.zip › leverage_fp_20100.txt]

   0   3   1    3.2562  100.0000    57.1846    59.8533
   4   0   0    2.9656   84.4120  3499.4248  3274.0064
   1   0   2    3.0970   74.2713   999.6822   807.4099
   0   0   2    3.2082   74.0656  1023.9904   960.8162
   3   7   3    1.2274   68.2966    15.9279    17.3774
   1   5   3    1.5426   65.9326    34.5571    29.1704
   3   1   5    1.2136   59.1180    18.6662    18.7481
   1   1   3    2.0695   51.9796   187.3926   190.3170
   3   2   2    2.2808   49.7925   685.2720   741.4079
   0   2   0    5.6684   46.9572 18474.5118 17753.9743
   4   6   0    1.5935   46.4028  1726.9671  1921.9793
   1   6   2    1.6130   44.6273   581.0216   644.5579
   3   1   2    2.4333   43.3937   940.3462  1020.2087
   5   5   2    1.4597   41.9821   303.7094   331.0660
   5   4   3    1.3857   39.9147    75.4435    76.2326
   4   3   3    1.5765   37.2409  1744.9117  1926.7071
   3   1   3    1.8559   35.3866   228.1356   242.4897
   2   3   1    2.8543   35.2828 17077.0890 16472.1597
   2   1   0    5.2553   34.8126 16600.3717 17201.2172
   1   4   2    2.0908   34.4468  1195.5984  1238.8061
   5   1   2    1.8811   33.9098   819.8893   939.1639
   2   3   2    2.2610   33.2116  2319.8639  2460.9758
   7   2   1    1.5740   33.1495   978.0875  1119.7741
   3   7   2    1.3579   30.7411   137.1219   135.6752
   3   3   2    2.0800   30.7247  1198.0493  1282.0420
   2   5   0    2.1179   30.6783  3826.3363  4070.4395
   1   8   5    0.9482   30.5098    10.0366    10.6682
   3   4   3    1.5674   30.3636   188.8577   210.3337
   5   2   1    2.0713   29.6709  1828.9071  2053.2855
   6   2   1    1.7924   29.6112   528.8005   601.7352
   6   7   0    1.2528   29.4207   871.2601   827.2391
   5   0   3    1.5886   29.2256   127.5579   105.9763
   5   3   4    1.2536   29.2208   601.9224   604.3501
   7   3   1    1.5032   27.7266  1028.2141  1130.2389
   3   3   3    1.6841   26.9595   252.9657   272.0016
   7   1   1    1.6216   26.8392  1397.6828  1546.8031
   1   4   1    2.5328   26.6603  2380.7204  2453.9140
   0   5   1    2.1378   26.6473   809.1762   850.3144
   0   4   0    2.8342   26.6459 24322.8860 24905.6367
   4   2   2    2.0328   25.4933  2570.0772  2687.3481
   0   1   3    2.1017   23.8411  4044.7440  3997.3712
   1   7   1    1.5567   23.6462  1655.5286  1691.9438
   1   0   5    1.2759   22.7797    14.1518    13.0352
   3   4   2    1.8712   22.1761  1496.6347  1555.3064
   6   4   3    1.2921   22.1688  1607.9899  1583.9688
   4   8   0    1.2786   21.9409  2058.1875  1993.7876
   7   5   2    1.2501   21.9406   383.5816   371.3116
   7   0   2    1.4984   21.4803   736.9042   825.8805
   3   2   3    1.7855   21.4567   388.6574   407.7317
   5   8   1    1.1953   21.1934   635.6650   627.1427
   6   0   1    1.8894   21.1668   839.0218   908.4440
  10  10   5    0.6907   21.0247   313.6787   304.7222
   7   5   1    1.3280   20.9034   982.2457  1004.9712
   1   0   4    1.5896   20.6650  2375.4382  2375.7989
   0   5   3    1.5558   20.3999  3145.1603  3116.2196
   0   7   1    1.5703   20.1858   708.7273   711.2911
   0   6   2    1.6281   19.9988  2327.9377  2459.8160
   2   7   2    1.4046   19.7427  1783.1197  1727.7216
   5   4   4    1.2032   19.7162   619.6032   610.8911
   1   8   3    1.1755   18.9432    79.3432    72.2373
   5   1   1    2.1835   18.9062  2991.3438  3332.9027
   5   2   3    1.5296   18.8896   240.0117   262.2736
   2   4   1    2.3755   18.8331  1513.7174  1528.6586
   3   9   5    0.8766   18.6503     7.8692     8.6121
   7   0   3    1.3282   18.3986   200.0575   209.1608
   6   0   3    1.4518   18.1266  2308.3445  2392.7984
   0   4   2    2.1241   17.9223  3528.5185  3558.9695
  10   0   5    0.8711   17.8747   151.0325   156.0569
   1   0   3    2.1049   17.6236   958.3000   888.6028
   1   5   1    2.1039   17.3165  3303.1217  3362.6934
   5   5   4    1.1465   16.7953   738.6698   725.9607
   4   4   0    2.0489   16.5398  5510.7117  5827.9552
   2   0   5    1.2543   15.8292  1723.9449  1591.5282
   1   6   1    1.7917   15.6878  2984.6325  3046.0647
   4  16   0    0.6892   15.6725   330.0893   340.4353
   2   6   1    1.7334   15.2777  1195.7299  1192.5569
   1   8   2    1.2886   15.2147  1034.2433  1004.7560
   1   2   5    1.2447   14.9460    97.4202    85.7500
   8   5   1    1.2184   14.9055   402.5851   394.7046
   5  10   3    0.9228   14.7157    13.8713    12.2273
   8   3   1    1.3494   14.6772   602.8631   623.8597
   8   1   1    1.4331   14.6159   706.1360   749.9402
   1   1   4    1.5742   14.6087  2659.9360  2609.9771
   6   5   2    1.3515   14.3700  1970.4390  1962.3721
   0   6   0    1.8895   14.3384 27926.1448 27267.0837
   1   3   2    2.3953   14.3024  2537.4930  2516.5482
   9   7   3    0.9223   14.1982    10.3242    11.2319
   6   5   8    0.7063   14.1452   483.5185   497.8914
   2   2   3    1.8961   14.0441  5264.6041  5379.7847
   9   2   2    1.1919   13.3297   389.7626   390.1019
   6   1   8    0.7416   13.1451   380.7614   399.7048
   9   4   1    1.1749   13.0731   656.1371   648.0091
   2   0   2    2.8219   13.0121 11856.1128 11177.4863
   1  11   6    0.7406   13.0024    74.6929    79.3695
   6   6   1    1.3360   12.7566   710.0480   702.8620
   5   6   1    1.4403   12.7166  2445.0198  2359.1469
   4   1   1    2.6191   12.4429  1923.8648  2012.2776
   3   9   2    1.1241   12.4262   641.7491   642.7498
   0  15   3    0.7126   12.3990   344.1935   327.2382
   0  12   6    0.7080   12.1522   202.4351   200.7658
   6   8   1    1.1337   12.1494   186.5220   184.9627
   5   2   4    1.2938   12.0886  1759.2042  1732.0454
   5   3   3    1.4644   12.0135   553.6345   551.4278
  15   8   1    0.6866   11.8808   219.9550   229.3373
   0  10   2    1.0689   11.5516   626.5981   581.6648
   8   2   8    0.7001   11.4774   617.3009   633.0984
   7   7   1    1.1518   11.4043  1009.1563  1004.5966
   7   6   1    1.2379   11.0898  1552.2574  1570.3805
  11  10   2    0.7592   11.0784    51.5544    54.7901
   3   4   4    1.3164   11.0615  2098.9810  2128.8543
   4   8   2    1.1878   11.0390  1579.5422  1524.9119
   4   7   1    1.3878   10.9753  1028.9824  1016.4656
   7   3   3    1.2531   10.9487   255.6348   249.5650
   6   3   0    1.7518   10.9447  4595.1404  5166.3306
   9   4   2    1.1199   10.8106   422.9784   425.6506
   4   9   1    1.1409   10.7844   632.7657   602.0170
  16   6   0    0.6902   10.6783   323.1050   319.4925
   2   3   0    3.1870   10.5555 18414.1555 18504.7920
   7   2   3    1.2932   10.5410   446.2949   426.7229
   7   0   1    1.6384   10.4905  2688.7859  2942.1532
   5   0   1    2.2252   10.4275  4018.8440  4339.5810
   1   5   2    1.8295   10.3914  2693.5364  2708.7693
   9  12   2    0.7468   10.3533   125.9466   139.8477
   1   2   3    1.9732   10.3458  1057.8619  1002.4617
   5   7   1    1.3094   10.3346  2231.3177  2207.3927
   8   2   2    1.3096   10.3309  2202.9080  2290.8781
   1  10   2    1.0646   10.3084   214.0403   201.5718
   3   5   4    1.2431   10.2493  1965.6208  1937.4841
   1   3   1    3.1400   10.2177   113.0547   118.5698
   0   4   8    0.7718   10.1027   395.6369   409.9404
   9   3   2    1.1603   10.0680   495.9589   506.0919
  12   2   6    0.7200   10.0543   281.9629   276.5617
   2   9   2    1.1502    9.9509  1789.3030  1719.6134
   9   1   2    1.2122    9.8403   902.0643   929.2577
   1   9   1    1.2294    9.7997  2297.2073  2231.3414
  12   7   5    0.7050    9.7425   477.3490   439.4613
   3   3   4    1.3833    9.6896  3210.4733  3231.4126
   1   7   4    1.1345    9.6542  1278.9618  1271.4991
   2   8   3    1.1586    9.6490  2406.8911  2354.8075
   7   2   4    1.1411    9.6384  1034.6857  1020.1650
   1   8   4    1.0578    9.6352   948.9947   930.9758
  10   4   1    1.0787    9.6141   369.2260   375.5959
   7   5   3    1.1461    9.5565   300.2892   311.7676
   2   8   1    1.3476    9.5506  1180.9276  1157.8168
   1   4   5    1.1634    9.5496   349.8313   313.0686
   7   4   3    1.2027    9.5305   236.1897   228.7168
   1   2   4    1.5306    9.5295  3708.5989  3544.3201
   3   8   7    0.7555    9.5109   207.5615   223.6321
   6   4   1    1.5721    9.4886  1187.2963  1224.8663
   1   3   5    1.2088    9.4078   398.2248   405.1867
   1   3   3    1.8389    9.4074  1130.6464  1065.5239
  12  10   2    0.7257    9.2399   254.9864   259.2660
   1  10   1    1.1115    9.2219  1241.2012  1164.6451
   1  11   1    1.0139    9.1805   572.8934   540.9309
   6  12   5    0.7100    9.1385   514.5902   521.9006
   5   1   4    1.3198    9.0392  2767.7899  2631.2925
   7  13   4    0.6981    8.8140   336.7515   352.4483
   9   3   7    0.7380    8.7220   312.9063   316.9993
   1   7   2    1.4352    8.6988  2439.6785  2364.5966
   2   5   2    1.7675    8.6959  4891.3101  4937.6020
   4   5   1    1.7342    8.6467  1891.6794  1874.5448
   0   3   5    1.2151    8.6363  3224.7123  3152.4650
   3   2   4    1.4378    8.5621  3736.1713  3564.2291
   4   7   3    1.1838    8.5402  3048.8537  3008.7147
   5   2   2    1.8079    8.5156  3093.0593  3220.5253
   2  10   1    1.0971    8.5087   490.8197   462.0211
  10   1   2    1.1073    8.4834  1025.9647  1052.2296
   3   6   4    1.1683    8.4462  2054.3399  1981.7309
   8   4   0    1.3138    8.4282  4370.2386  4481.8618
   4   9   7    0.7191    8.4042    51.7493    54.2787
   4   6   2    1.4272    8.3603  3741.0938  3492.1967
   7   4   4    1.0775    8.3591   900.2809   921.5272
   0   9   3    1.0854    8.3355  1895.4345  1775.7143
   1   8   1    1.3744    8.3138  3155.7177  3069.2246
   8   4   2    1.2158    8.3057  2094.5831  2097.2007
   8   0   2    1.3460    8.2877  2984.2325  3114.0056
   3  10   1    1.0744    8.2477  1459.8418  1413.0583
   8   1   3    1.2116    8.2321  2894.6754  2909.0621
   5  15   1    0.7156    8.2111   270.9600   276.4867
   7   8   2    1.0296    8.1523   477.8859   470.2792
   4  10   0    1.0589    8.1294  1107.8082  1063.6030
   7   4   1    1.4185    8.0834  2989.6056  3081.7841
   4   4   2    1.7268    8.0719  4808.7606  4874.6520
  15   3   4    0.6971    8.0589   232.6758   213.5528
   1   6   4    1.2164    8.0034  2487.5295  2459.5899
   3   6   1    1.6477    7.9806  4312.8536  4339.2799
   4   7   7    0.7703    7.9531    46.4031    48.5983
   8   4   8    0.6846    7.9426   448.7174   460.8590
   5   5   1    1.5882    7.9155  3853.0981  3850.1866
  10   3   2    1.0673    7.8814   438.7770   437.1998
   3   9   1    1.1798    7.8767  2021.2650  1882.1037
   2   1   2    2.7383    7.8441  5832.1735  5530.6542
   5   9   2    1.0511    7.8173   492.7721   461.1784
   1   3   6    1.0252    7.7710   303.4467   290.9650
   3   8   2    1.2318    7.7708  1335.3801  1286.6659
   3   6   2    1.5055    7.7431  2253.9134  2227.4735
   3   3   1    2.5136    7.7396 16274.0332 16597.1731
   0   9   1    1.2361    7.6503   626.5934   608.3553
   1   6   3    1.4061    7.5779   777.1022   766.5208
   9   0   1    1.2911    7.5680  1957.4907  2037.8894
   2   9   0    1.2322    7.5649  4695.4433  4510.1755
   9   0   2    1.2191    7.5385  1238.2222  1305.2936
   3   9   3    1.0467    7.5169   119.6551   139.2298
   2   4   5    1.1470    7.5116  2698.2767  2667.2249
   7   3   4    1.1133    7.5087  1001.5043   990.7837
   6   6   3    1.1512    7.4065  2537.1654  2586.5986
   7   6   2    1.1740    7.3722  1144.2556  1176.1519
   1   2   9    0.7061    7.3412   216.0951   217.6339
   4   5   5    1.0452    7.2542   865.5607   864.8661
   7   2   2    1.4487    7.1753  2247.8868  2361.6289
   2   2   5    1.2246    7.1252  4228.2588  3999.8775
   0   2   6    1.0509    7.1234   416.6239   387.4449
   7   8   1    1.0718    7.0841   631.2553   639.8255
   1  12   6    0.7068    7.0379   156.0822   161.4362
   2   6   3    1.3773    7.0373  5472.3924  5363.9569
   9   5   1    1.1219    7.0125  1499.9076  1497.7251
   3   7   7    0.7820    6.9977   188.8698   201.7773
   1   1   6    1.0604    6.9852   472.8216   425.4070
   5   9   1    1.0962    6.9672  1286.7296  1247.4667
  10   8   5    0.7421    6.9667   496.6299   502.0043
   4   1   5    1.1714    6.9575  3202.2805  3078.6628
   5   3   2    1.7029    6.8550  2994.3590  3047.4876
   5  12   4    0.7700    6.8154   251.5218   252.8035
   3   4   5    1.1211    6.8152    86.0361    88.9874
   3   0   4    1.4865    6.8107  4045.0255  3741.1384
   9   3   1    1.2217    6.7941  2121.5485  2203.0646
   3   1   4    1.4738    6.7595  4463.7643  4182.1187
   3   8   1    1.3061    6.7566  3512.4867  3404.0151
  12  12   0    0.6830    6.7455   636.9697   621.4170
   2   6   5    1.0450    6.7137  1880.8279  1823.7000
   3   6   3    1.3331    6.6331   763.2645   753.6061
   7   1   2    1.4855    6.6149  2762.8210  2868.4012
   9   9   5    0.7427    6.5761    30.4132    32.7959
   5   7   7    0.7561    6.5462   215.9146   215.3604
   2   0   1    4.3554    6.5134  2845.5505  2776.3794
   7   1   4    1.1589    6.4988  1598.4407  1649.1497
   4   3   5    1.1244    6.4559  2866.6569  2836.2637
   3   3   5    1.1615    6.4273   296.5850   264.8747
   2   2   1    3.4537    6.3686  3023.4774  2992.5802
   6   1   2    1.6649    6.3545  4733.9334  5042.0045
   7   3   2    1.3929    6.3172  2799.9217  2798.2708
   5   9   7    0.7075    6.2948   257.6777   273.5254
   9   9   6    0.6933    6.2864   104.8750   123.9279
  10   2   1    1.1425    6.2432   778.4319   799.4354
   7   0   4    1.1650    6.2057  1550.8888  1577.5326
   5   6   4    1.0870    6.1209  1489.0710  1503.1754
   8   7   1    1.0781    6.1081   510.9452   510.2624
   3   4   1    2.1681    6.0782  5651.1604  5839.6436
   4   5   3    1.3777    6.0615  5915.0522  5942.5679
   0   3   3    1.8614    6.0314 21706.1155 21365.9410
   5   7   2    1.2346    5.9532  1705.7545  1685.6731
   9   2   1    1.2588    5.9406  2534.0009  2597.5884
   1  11   2    0.9779    5.9405   549.7591   528.9489
   8   3   3    1.1598    5.9039  3189.9571  3020.8956
  11   5   6    0.7200    5.8310   233.2590   244.2493
   5   1   5    1.1232    5.8245   275.5136   255.5442
   0   1   5    1.2752    5.8098  4977.2973  4723.4842
   1   7   3    1.2836    5.7903   918.9810   894.0939
   5   8   7    0.7321    5.7014   197.7450   203.2496
   6  14   3    0.7072    5.6997   706.4055   701.8629
   0  11   1    1.0176    5.6485   254.1596   253.1207
   5  13   4    0.7291    5.6476   243.3733   250.0948
   5   6   2    1.3424    5.6364  2833.7792  2562.3930
   3   7   4    1.0951    5.5918  2642.7521  2548.3871
   8  13   3    0.7092    5.5855   725.6235   747.5384
  11   1   3    0.9595    5.5572    11.6112    12.7110
   5   3   5    1.0815    5.5451   148.2457   130.3733
   8   6   0    1.1665    5.5158  4440.8756  4240.8754
   3   5   3    1.4478    5.5146  1243.5875  1187.9363
   1   2   6    1.0468    5.4915   257.9334   248.1824
   1   6   5    1.0574    5.4714    72.2420    76.5531
   7   0   5    1.0230    5.4499   180.8843   166.4535
   3   5   1    1.8806    5.4483  5339.8792  5518.6610
   9   2   3    1.1007    5.3746   411.8412   381.3691
   9   4   7    0.7273    5.3158   209.9563   214.1956
   3   7   1    1.4594    5.3087  4600.0568  4520.7588
   5   2   5    1.1070    5.3077   303.4430   326.5365
   9   3   3    1.0757    5.2959   127.9436   120.2306
   0   1   1    5.5841    5.2785  3068.0929  2766.6626
   0   7   5    1.0058    5.2641   780.9012   781.0479
   7  12   4    0.7338    5.2227   302.5354   317.4472
   1   9   2    1.1668    5.2207  1675.5085  1604.8656
   1   0   6    1.0651    5.2099   824.7319   757.9919
  11   9   3    0.7650    5.1156     5.8668     7.0082
   5  15   2    0.7026    5.0611   144.6972   143.4567
   5   5   3    1.3010    5.0458  1233.2728  1267.4057
   3   5   2    1.6769    5.0387  3930.0365  3831.1071
   3   2   9    0.6963    5.0210   342.2791   350.8804
   9   2   7    0.7460    5.0174   253.6569   268.0195
   7   8   5    0.8295    5.0163    17.3605    15.7591
   1   5   4    1.3016    5.0113  4049.2722  4005.2008
   5   0   4    1.3289    4.9835  4085.9571  3782.4925
   0  16   2    0.6919    4.9681   317.1548   295.2576
   5   8   2    1.1376    4.9654  1603.2692  1585.7623
  14   4   3    0.7590    4.9046   463.6188   436.9702
   1   3   4    1.4653    4.8862  4853.9625  4751.6986
  14   8   1    0.7226    4.8680    60.6783    63.6347
   1   9   3    1.0809    4.8117   150.6836   140.3607
   3   0   9    0.7016    4.8057   344.6463   341.9699
  10  12   3    0.6985    4.8050   860.5310   846.5570
  11   3   1    1.0237    4.7993   741.8365   727.7647
   5  14   3    0.7214    4.7988    21.7089    24.9182
   8   6   2    1.0963    4.7972  1937.9622  1996.4309
   5   7   3    1.1341    4.7909   493.4209   470.9566
   8  14   2    0.6939    4.7905   409.3367   417.0069
   3   1   9    0.7003    4.7389   260.1079   260.5336
   4  14   0    0.7812    4.7230   499.8484   520.0962
   9   6   1    1.0660    4.7073  1280.2652  1319.7164
   1   4   4    1.3865    4.6993  5154.0636  5015.4403
   0   8   2    1.2963    4.6859  4238.2953  4186.7716
  16   2   2    0.7166    4.6831   352.1599   351.0541
   5  14   4    0.6915    4.6094   478.8722   476.3700
   9   1   1    1.2828    4.6057  3199.9113  3312.2181
   2   1   6    1.0479    4.5674  1584.8348  1487.2819
   2  11   0    1.0154    4.5464  2496.4521  2345.4286
  13   9   1    0.7341    4.5285   389.4817   387.7270
   5   6   3    1.2159    4.5090    12.7997    12.5550
   7   3   6    0.8795    4.5045    70.7936    73.3663
   1   9   4    0.9873    4.4826  1241.9236  1207.9233
  15   4   3    0.7176    4.4662    36.6977    34.6383
  16   1   3    0.6992    4.4575   793.0338   701.0618
   9   9   3    0.8379    4.4432    20.9014    19.0896
  10   3   0    1.1318    4.3839  3336.2516  3279.2445
   5   7   4    1.0273    4.3475  1707.9507  1731.7625
   8   1   2    1.3366    4.3471    24.5237    25.9428
   6   9   0    1.0623    4.3421  3369.5003  3430.9621
   1   1   5    1.2678    4.3419  1102.5894  1034.5818
   1  10   3    0.9981    4.2788   480.4763   470.0859
  11   2   2    1.0060    4.2586   372.2454   366.7703
   6   2   5    1.0575    4.2506  2220.2038  2239.2122
   9   1   4    1.0143    4.2449   951.9322   996.2081
  15   1   4    0.7079    4.2357   623.6306   557.7461
   1  15   3    0.7113    4.2178    51.1197    48.2112
   3  10   7    0.7015    4.1903   342.9498   349.5541
   8  11   5    0.7065    4.1827   822.0430   837.8034
  13   3   5    0.7297    4.1171    34.7746    32.8691
   1   7   5    1.0022    4.1039   302.4168   292.6460
   3   4   6    0.9700    4.0967   282.2412   270.8735
   5   4   2    1.5825    4.0929  3996.1085  4009.0036
  12   0   6    0.7259    4.0404   453.2183   472.7968
  15   2   4    0.7038    4.0285   248.1071   224.7078
   7   2   5    1.0068    3.9735   107.4176    91.8179
   7   5   4    1.0362    3.9641  1239.5990  1298.8785
  10   0   1    1.1665    3.9256   934.6455   974.1718
  14   9   0    0.7030    3.9242   775.5555   734.0389
   6  11   6    0.6948    3.8787   386.5227   420.4279
   2   7   8    0.7135    3.8783   920.8555   974.4957
   3   2   6    1.0156    3.8679  1101.1134  1070.9429
   3  10   2    1.0319    3.8353  1272.9326  1230.3599
  11  12   2    0.6938    3.8347    76.4570    73.6608
   9   5   2    1.0738    3.8216  1560.5913  1527.1712
  13   8   3    0.7221    3.8216     4.5296     4.6040
   1   2   2    2.7178    3.8116  5305.8582  5073.4942
   8   0   8    0.7055    3.8104  1036.3177  1016.0151
   7   6   3    1.0866    3.7885    36.2921    33.2630
   1   4   6    0.9970    3.7749   917.0733   892.5329
   1   5   5    1.1119    3.6963   747.6385   736.1633
   0  13   5    0.7213    3.6879   663.6465   644.3152
   7   9   1    0.9986    3.6680   790.3544   838.9208
   3   2   5    1.1933    3.6513   818.9341   797.9283
   2  11   2    0.9681    3.6258  1344.4897  1331.0862
   5   1   3    1.5732    3.6243  2042.0427  1968.5428
   5   4   1    1.7502    3.6242  5840.0797  5987.5059
   0   7   3    1.2912    3.6212  6273.4313  6196.9463
   4   0   6    1.0060    3.5783  1832.9824  1789.9210
  15   3   2    0.7525    3.5702   300.0380   292.2990
  13   7   1    0.7889    3.5442   286.0983   315.5335
   8  10   6    0.6889    3.5422   299.8099   306.2810
  11   7   5    0.7355    3.5350     7.4423     6.2035
   1  16   2    0.6907    3.5276   119.8515   115.7506
  14   6   1    0.7676    3.5181    96.2384    99.3307
  14   8   3    0.6885    3.5177   847.4024   799.7309
   5   5   5    1.0105    3.5106   121.4960   122.8356
   9   5   7    0.7142    3.5076   440.5431   451.0081
   7   6   4    0.9916    3.5067   907.5194   954.7164
   9   7   2    0.9740    3.4663   138.9868   136.8868
   1   4   9    0.6902    3.4650   200.6372   186.8273
  11   1   1    1.0588    3.4628  1509.4098  1482.1622
  14   6   3    0.7271    3.4381   800.3754   829.5232
  11   7   2    0.8644    3.4350   121.5031   118.5180
  11   8   5    0.7134    3.4345    85.0367    89.3553
   2  16   1    0.6994    3.4269   149.7840   150.7195
  11   2   6    0.7526    3.4252   105.6717   106.5320
  15   6   1    0.7248    3.4224   401.3639   379.2367
   7   4   2    1.3247    3.4120  2674.6916  2712.0130
  10   2   3    1.0204    3.4114  1682.7534  1677.5085
   1   4   3    1.6898    3.3911  2592.7041  2444.4103
  13   8   4    0.6921    3.3892   496.1320   502.4147
   7  10   6    0.7070    3.3859   227.3836   239.3249
   3   0   2    2.4913    3.3833 13153.1830 12778.8706
   3   8   4    1.0257    3.3826  2170.9154  2202.6669
   7   1   3    1.3192    3.3746  1312.4249  1320.4920
   4   1   9    0.6919    3.3739   104.4161    97.6424
   8   7   3    0.9737    3.3713  1527.0453  1560.0400
   2   3   6    1.0139    3.3624  1670.1034  1633.4576
   3   0   6    1.0323    3.3619  1060.2205   971.8227
   5   9   3    0.9870    3.3562   577.1754   543.5588
   5   1   6    0.9714    3.3502   875.5128   816.1046
  10   1   0    1.1798    3.3409  4271.6364  4323.7244
  10   5   0    1.0511    3.3311   582.5270   602.1745
   0   0   6    1.0694    3.3253  1311.7491  1155.1619
   3   8   3    1.1319    3.3223   723.6907   691.5249
  11  12   1    0.7063    3.3166   437.6785   416.9807
   1   3   9    0.6994    3.3043   225.0319   210.2277
  10   6   1    0.9926    3.2857   485.6478   500.6810
   8   8   2    0.9759    3.2799  1115.9353  1149.7886
   4   3   1    2.1925    3.2782  3824.7950  3877.4292
   5   8   3    1.0575    3.2780   286.7849   326.4679
   3   3   9    0.6898    3.2637   405.4517   404.3630
   4   6   8    0.7164    3.2599   847.5416   892.9887
   2   4   3    1.6406    3.2580  8486.1856  8549.1822
  11   4   5    0.7926    3.1925    28.8088    28.1725
  11   0   2    1.0222    3.1909   240.9808   224.3007
   9   6   2    1.0244    3.1879   561.7865   632.8120
   2   5   6    0.9546    3.1069  1051.3258  1040.7206
  11  11   2    0.7258    3.0911   289.0921   296.9276
   0  12   0    0.9447    3.0898  1183.9405  1106.1453
   3   1   6    1.0281    3.0762   992.0302  1005.1906
  14   9   2    0.6868    3.0517   436.4405   415.5906
   1  12   1    0.9318    3.0489   847.3625   831.3755
   8   5   3    1.0734    3.0000  3377.7696  3320.3082
   8   2   0    1.4345    2.9881  7516.1557  7914.8318
   0   6   8    0.7383    2.9829   958.3855  1006.7607
  11   1   2    1.0181    2.9557   458.8855   459.1653
   1  11   7    0.6838    2.9545   256.1900   266.1191
   3  15   2    0.7232    2.9423   202.2842   210.7118
   5  10   1    1.0101    2.9416  1898.9007  1901.6803
   3   6   5    1.0253    2.9222   402.8699   398.4506
   6   1   0    1.9476    2.9115  9088.8993  9937.2567
  13   8   1    0.7618    2.8900   212.4127   218.3568
   0   4   6    1.0006    2.8783   797.8096   775.1644
   9   5   3    1.0057    2.8742   166.5180   151.2399
   2   4   9    0.6868    2.8693    95.3909    90.1002
   0  11   7    0.6849    2.8497    85.6355    90.9866
   5   4   5    1.0486    2.8456   292.2534   324.5836
   3   9   7    0.7285    2.8255   302.3521   306.5568
   4  11   1    0.9625    2.8109   607.5880   606.5412
  16   4   2    0.7000    2.8023   499.8983   479.2094
  11   9   4    0.7296    2.7926   661.4800   659.1583
  10   5   2    0.9988    2.7886  1258.2313  1320.5183
   7   8   3    0.9691    2.7833    65.4667    61.9119
  14   7   0    0.7508    2.7774   579.7125   528.0480
   5  10   6    0.7392    2.7763   260.2696   259.3722
  13   7   4    0.7123    2.7605   394.0490   376.1651
   3  12   6    0.6969    2.7553   188.1719   187.4081
   5   6   5    0.9690    2.7248   306.2174   305.5267
   2   2   9    0.7024    2.7009   105.8277   101.5356
   6   9   2    1.0085    2.6901  1953.4243  1962.4777
   1  14   2    0.7834    2.6899   125.6338   131.8427
   4   9   3    1.0193    2.6852  3563.6856  3655.2457
   9   6   7    0.6991    2.6458   345.9614   351.1070
  15   2   3    0.7355    2.6367    59.9049    55.8445
   3   0   1    3.3662    2.6324  6808.2009  6782.6687
  11   4   1    0.9957    2.6215   852.0308   884.2910
   3  16   1    0.6934    2.6132   455.1608   443.1644
   4  10   2    1.0056    2.6025  2354.2490  2379.1834
  10   6   5    0.7911    2.6007   526.3197   511.1258
   6   7   2    1.1670    2.5608  4616.8937  4496.5284
   7  14   2    0.7124    2.5542   193.0580   190.4546
  14   2   5    0.7016    2.5503   738.8719   788.5636
   9   4   3    1.0433    2.5398   774.3566   792.9362
  10  13   0    0.7026    2.5350  1128.6364  1048.6044
   7   5   5    0.9325    2.5079   190.9909   202.2645
   1  16   1    0.7030    2.4558   491.3544   510.2116
   9  13   1    0.7227    2.4126   528.0843   549.1447
  11   2   1    1.0452    2.4021  2156.7033  2142.0735
   5   9   4    0.9142    2.3884  1019.4438   983.1178
  12   3   5    0.7668    2.3824   549.8157   583.8943
   3   0   5    1.2206    2.3817   853.2906   792.2183
   5   2   6    0.9608    2.3788  1059.5424  1054.1557
  10   7   6    0.7131    2.3600   549.4193   551.8800
   6  10   1    0.9721    2.3591   508.8450   501.1202
  10  11   2    0.7561    2.3504   405.2647   415.3299
  15   5   2    0.7273    2.3411   318.2248   316.6070
   6   2   3    1.4064    2.3353  8002.6378  7868.3335
   1  10   7    0.7115    2.3340   514.3897   547.9367
  11  10   4    0.7025    2.3261   491.8726   497.0606
   3  13   5    0.7096    2.3143    54.3249    54.7936
   2  12   1    0.9233    2.3064   342.7206   345.9736
   2   8   5    0.9392    2.3045  1908.4561  1972.1431
   2  10   3    0.9877    2.2970  3414.4346  3371.5024
   6   4   5    1.0063    2.2935  3046.0284  3177.3592
   1   6   6    0.9278    2.2798   409.0293   407.6498
  12   2   0    0.9738    2.2732  1760.6913  1747.7592
  13   3   4    0.7762    2.2699   262.4230   250.8203
   9   0   4    1.0184    2.2666  1017.2372  1065.3259
  13   6   4    0.7313    2.2502   558.6435   550.6321
  12   9   3    0.7308    2.2308   842.4970   836.3868
  10   4   7    0.7027    2.2269    67.9756    66.2606
   9  10   5    0.7141    2.2262    31.4470    31.0003
  12  11   1    0.7090    2.2086   122.7403   129.0466
  10   2   7    0.7195    2.2027    92.4490    89.6194
  11   3   7    0.6868    2.1967   273.3924   233.3378
   3  15   1    0.7374    2.1958   349.5503   366.7124
   3  11   1    0.9855    2.1889  2207.8112  2190.1660
   9   0   3    1.1221    2.1851  1541.0311  1509.2746
   4  13   5    0.7009    2.1792   859.1924   885.1275
   8   1   5    0.9668    2.1670  1774.9054  1780.4584
   7   3   5    0.9875    2.1660   106.5868   129.2561
   7   8   6    0.7624    2.1578   159.3193   165.1764
   7   9   3    0.9140    2.1489   403.7548   381.4542
   6   8   7    0.7172    2.1468   138.2627   147.0944
  15   0   3    0.7417    2.1390    55.2978    54.1778
   3  14   4    0.7111    2.1290   587.6735   587.6935
   8   9   1    0.9494    2.1075   374.7807   386.6757
  16   3   3    0.6888    2.1052   256.9326   253.9314
   1   1   9    0.7103    2.0951   385.6440   402.3036
   7   9   2    0.9642    2.0932   910.4457   930.5539
   7   8   7    0.7008    2.0916   478.2298   495.3644
   2  10   7    0.7077    2.0882   149.5390   156.7240
  15   6   3    0.6904    2.0734    38.9696    48.5016
   9  13   2    0.7093    2.0701   137.4064   134.9930
  10   0   3    1.0374    2.0544  2872.5532  2929.6710
  14   7   2    0.7310    2.0534   621.0034   636.1385
   2  11   6    0.7364    2.0439   527.8079   545.8127
  13   4   4    0.7638    2.0367   396.5281   386.7768
   9   8   3    0.8797    2.0311   233.3562   223.6242
   7   7   2    1.0999    2.0228  3161.0175  3175.5924
  15   3   3    0.7278    2.0224    14.1640    12.4369
   9   2   4    1.0023    2.0204  2197.8262  2209.5941
  11   4   6    0.7335    2.0201   107.1405   104.8416
   7  14   1    0.7259    1.9843   500.1649   500.3895
   5   3   6    0.9440    1.9765   443.9492   422.9000
   5  10   2    0.9746    1.9677  1417.9062  1428.9332
   1   2   1    3.9994    1.9653  6745.8304  6545.9947
   4  15   3    0.6929    1.9446  1362.1476  1354.5976
  13   5   4    0.7487    1.9392   319.8870   311.2792
   8   8   6    0.7398    1.9346   503.7688   500.1825
  13  10   1    0.7065    1.9145   323.0499   352.3669
  15   7   1    0.7063    1.8891   284.9030   288.1894
   9   8   6    0.7165    1.8845   307.7829   315.1329
  11   3   2    0.9867    1.8470   503.6425   532.4004
   9   1   3    1.1166    1.8447    16.4547    16.0723
  11   5   1    0.9628    1.8438  1157.7458  1198.8628
   0   2   2    2.7921    1.8373 14322.5377 13251.4720
   7  10   3    0.8623    1.8226    22.3003    20.5218
   3  10   3    0.9710    1.8163   359.8907   334.5239
   9  12   4    0.6926    1.8126   992.5207   951.3576
   9   7   1    1.0095    1.8021  2187.8126  2203.9525
   8  14   0    0.7107    1.8008  1363.6795  1307.9470
   4  15   1    0.7277    1.7996   111.6206   115.8279
   5  12   5    0.7245    1.7973    39.3374    38.9397
   5   0   6    0.9749    1.7922   582.8399   592.0326
   1  11   3    0.9256    1.7887    96.1880    84.9474
   1   7   6    0.8899    1.7841   452.9472   456.9593
  10   5   6    0.7496    1.7786   453.3468   455.2587
  10  11   0    0.7780    1.7769   703.4932   709.1519
   4  11   5    0.7756    1.7726   693.4683   686.8853
  11   3   3    0.9331    1.7706   256.8131   261.5989
   9   8   1    0.9544    1.7559  1697.4192  1758.2339
   6  15   0    0.7060    1.7513   967.0275  1003.2459
   9   1   7    0.7509    1.7435   719.2975   706.8157
  13   9   3    0.6985    1.7217   176.3035   177.8379
   9  11   5    0.6861    1.7203    84.7482    83.9208
   9   2   5    0.9076    1.7166   144.7082   141.1119
   7  11   5    0.7261    1.7120    51.4897    51.7534
   1  14   4    0.7215    1.7085   484.2909   486.7265
  13   2   5    0.7373    1.6906    32.0252    34.4116
   4   4   6    0.9480    1.6799  1674.4483  1679.9234
   3  10   4    0.9014    1.6686   861.0361   871.2876
   6   8   3    1.0141    1.6668  4517.8476  4573.3042
   1  12   2    0.9036    1.6615   986.6954  1008.3248
   2   2   2    2.5261    1.6598     1.7278     1.3104
   6   9   6    0.7537    1.6489   643.0402   660.6623
  15   0   1    0.7849    1.6260   337.4669   325.9313
  13   6   3    0.7670    1.6126     8.9532     9.0901
   5   8   4    0.9693    1.6041  1904.4417  1894.9393
   4   2   6    0.9905    1.5801  2435.4246  2391.3366
   7  11   4    0.7719    1.5545   561.5576   560.9035
   4   1   3    1.7148    1.5478  9885.8272  9996.4628
  11  11   3    0.7036    1.5356    48.7508    54.8057
   3  12   1    0.9096    1.5351  1389.9954  1376.6123
  13   5   3    0.7871    1.5304    59.1067    64.7892
  15   2   1    0.7775    1.5269   618.3660   571.2336
   3   9   4    0.9610    1.5238  1699.2487  1715.8771
   6   3   8    0.7293    1.5121  1323.7660  1337.4816
   7  12   5    0.6941    1.5097    77.2234    74.3615
   6  14   1    0.7443    1.4817   138.3558   140.6191
   6   5   0    1.4901    1.4700 17918.8118 18892.2764
  13   2   4    0.7855    1.4550   566.0916   556.3366
  11   0   1    1.0635    1.4515  2060.0057  2129.6050
   3  11   2    0.9523    1.4430   992.0830   998.2556
  13   0   3    0.8393    1.4428    13.6998    14.9477
   0  12   2    0.9063    1.4401  1558.7209  1537.3995
  15   0   4    0.7093    1.4329   471.4877   433.9099
   7   6   7    0.7416    1.4227   512.8637   512.1017
   0   8   8    0.6980    1.4213  1655.8984  1753.2896
   0   6   6    0.9307    1.4150   591.9143   577.6823
   5   0   5    1.1287    1.4089   940.2825   940.6025
   7   7   3    1.0270    1.4078   744.4902   805.9959
  12   1   1    0.9734    1.4050   354.5865   365.9468
   1   0   9    0.7117    1.3955   373.5854   386.4914
   4   2   0    2.6277    1.3934 10119.9089 10890.3288
  11   6   6    0.7046    1.3859   187.8939   184.4589
   3  10   6    0.7633    1.3705   164.5247   165.5588
  13   8   2    0.7462    1.3692   341.9905   347.1415
   4   2   3    1.6588    1.3674     4.0153     2.2362
   5   5   6    0.8957    1.3461  1023.6461  1030.9287
  11   6   5    0.7565    1.3458    83.1656    84.6342
   7  10   2    0.9041    1.3330   712.4825   693.3996
   1  10   4    0.9230    1.3254  1791.5981  1737.4438
   6   6   7    0.7611    1.3213   122.4430   122.9983
  13   9   2    0.7201    1.3182   215.4478   210.5513
   3   6   6    0.9059    1.3115   635.6561   651.2298
   3   5   6    0.9395    1.3080  1160.4151  1208.6873
   4   2   8    0.7671    1.2978  1009.8314   989.6818
   3   3   6    0.9958    1.2948  1970.8443  1980.1753
   1   8   6    0.8514    1.2901   121.4155   123.1861
   9  12   3    0.7227    1.2901    82.6586    84.3634
  15   6   2    0.7113    1.2896   301.0613   310.5175
   5  11   2    0.9067    1.2803   510.5191   499.3546
   6   1   6    0.9374    1.2795  1138.1455  1084.0850
  12   4   6    0.7032    1.2755   381.5077   368.0840
   8   0   0    1.4828    1.2717  8508.0598  8644.5043
  12   3   1    0.9459    1.2702   210.4847   212.3703
   2  15   2    0.7301    1.2662   622.3908   632.3677
   9   3   4    0.9833    1.2625  2270.2402  2268.0420
   6   5   1    1.4515    1.2590    67.3032    76.8959
   9   6   3    0.9648    1.2573   577.9030   601.2090
   7   1   5    1.0189    1.2550   701.1151   719.3190
   5   6   7    0.7790    1.2416   271.1084   276.5653
   7   4   5    0.9623    1.2299   525.1692   520.9301
   1   9   7    0.7397    1.2264   637.0235   667.2974
   7   1   6    0.9015    1.2146   573.2710   535.5078
   2  15   0    0.7497    1.2030  1257.2420  1248.6329
   7   8   4    0.8999    1.1755   725.5933   712.3765
   4   7   5    0.9525    1.1743  3479.4887  3558.7140
  11   1   6    0.7576    1.1706   217.4834   229.2714
   5  11   1    0.9352    1.1627  1795.7892  1812.6446
   4  11   3    0.8860    1.1625  1164.9548  1138.8245
   7   9   6    0.7346    1.1573   312.3554   313.1927
   1   3   7    0.8883    1.1571  1072.7376  1047.1414
   9  11   3    0.7590    1.1466   115.1600   110.5425
  11   8   4    0.7567    1.1443   396.9597   393.9274
   8   3   5    0.9399    1.1412  2584.6137  2628.9749
  11  11   1    0.7401    1.1323   387.9041   395.4763
   1  13   5    0.7200    1.1299    99.2800    99.6103
  11  10   1    0.7756    1.1273   492.4076   492.9102
  12   2   2    0.9318    1.1175  1329.7991  1310.4765
  16   0   2    0.7224    1.1147   834.7607   719.3307
   2   2   7    0.8945    1.1138   233.4522   227.7575
   0   9   5    0.8989    1.0985  1933.5190  1979.7234
   1  12   5    0.7592    1.0944   119.0813   127.5180
  16   3   1    0.7229    1.0929   196.6121   196.4358
   3  15   3    0.7013    1.0852    25.0236    27.3484
   6   6   0    1.3660    1.0676    15.9489    14.0610
   7   7   4    0.9457    1.0566   964.5298  1001.9220
   5   0   8    0.7598    1.0561    19.6995    21.2891
   3  11   3    0.9039    1.0538   216.6109   227.7041
   7  14   3    0.6914    1.0530    15.9725    13.0270
  15   1   2    0.7661    1.0454   479.2228   451.3014
   5   4   6    0.9219    1.0284   595.5264   620.6198
   8   1   8    0.7041    1.0201     5.6025     5.3315
   7   7   7    0.7218    1.0168   459.8909   462.9908
  14   2   3    0.7802    1.0132   946.6931   902.3365
   2   7   0    1.5623    0.9977 11580.2386 11411.3671
   6   2   2    1.6135    0.9976     2.9338     1.0710
   7   6   5    0.8996    0.9928   122.4786   122.5295
   0   5   5    1.1168    0.9860  8032.0184  8031.4317
   2   5   1    2.0112    0.9813    16.7570    16.6590
   3   5   5    1.0748    0.9674    33.2269    32.6806
   3   6   7    0.8073    0.9578   437.2180   456.7455
   8   8   0    1.0245    0.9556  5132.4187  5189.0074
   6   4   0    1.6215    0.9552    24.0521    25.6253
   9  10   4    0.7576    0.9505   948.0286   923.5907
  15   5   1    0.7417    0.9414   352.3267   310.9076
   1   0   1    5.6437    0.9359  8308.6690  7889.2453
   5   0   7    0.8550    0.9345   162.8290   155.3885
   9   5   4    0.9290    0.9320  1488.2633  1541.2992
   5  11   3    0.8646    0.9306   223.8131   216.2516
   3   2   1    2.8943    0.9260 11643.4968 11548.0325
   0  16   0    0.7086    0.9199  2563.7015  2612.2080
   3   0   3    1.8812    0.9170  3966.8553  3696.5341
   0   1   9    0.7115    0.9148   134.0496   127.4246
   7   0   7    0.8062    0.9083   430.1250   430.0016
   7   5   7    0.7596    0.9063   366.4499   383.4296
   9  10   3    0.7975    0.9058   374.6893   384.7463
   8   9   5    0.7687    0.9042  1037.3713  1054.5180
   4  13   3    0.7792    0.9030   805.5246   778.7528
   6  11   2    0.8789    0.8971  1199.0689  1157.0573
  10   8   1    0.9006    0.8917   587.0405   608.2496
   2   0   7    0.9059    0.8890   413.5695   391.2801
   7  10   1    0.9323    0.8861  1477.6593  1487.2986
   9   6   6    0.7603    0.8820   300.1606   306.6565
  12   5   5    0.7402    0.8797  1215.2851  1233.8526
   5  11   5    0.7611    0.8618    84.0715    92.7925
   2   5   8    0.7501    0.8615  1279.4657  1317.5576
   6   3   6    0.9128    0.8614   718.1691   703.4518
   8   7   7    0.7025    0.8573   151.1888   156.2747
  11   0   4    0.8950    0.8550   672.5360   632.5110
   6   1   3    1.4400    0.8509    10.1264    10.8160
   5  11   6    0.7083    0.8490   297.9538   296.8901
   4  10   6    0.7525    0.8476   731.7073   729.8625
   8   3   2    1.2679    0.8460   106.5046   113.7469
  10   6   3    0.9093    0.8421  1885.1118  1897.3078
   2   3   8    0.7778    0.8402  1016.6454  1007.0018
  11   0   3    0.9629    0.8344   887.1313   862.8927
   5   7   5    0.9260    0.8318   225.0103   239.4652
   1   1   1    5.0523    0.8226  8982.4159  8351.5331
   0   8   0    1.4171    0.8190 11394.9136 10935.4778
   9   9   2    0.8760    0.8161   481.0204   476.0452
  14   4   1    0.8054    0.8148   201.2700   206.0556
   8   6   5    0.8632    0.8126    16.6973    17.0817
  12   1   6    0.7244    0.8034    35.8261    34.9939
  11   4   3    0.9117    0.7991   317.4772   314.6982
  10  12   1    0.7341    0.7971   132.1094   136.9155
  11   6   1    0.9268    0.7866  1402.5164  1378.1699
  12   3   6    0.7129    0.7775    42.9838    45.3005
   7   7   6    0.7896    0.7767   252.3986   250.7130
   9   7   5    0.7996    0.7735    54.5188    53.2001
  13   0   2    0.8777    0.7730   166.6589   156.0533
   6   3   2    1.5375    0.7715  8520.7648  8771.3367
   9  11   4    0.7244    0.7713   757.9525   757.6427
   0  10   6    0.7779    0.7669   507.9066   541.6605
  11   2   3    0.9493    0.7640   228.0911   239.9470
  15   4   1    0.7564    0.7592   882.8259   800.5954
   9   5   6    0.7798    0.7551   201.3545   199.1375
   7   2   6    0.8931    0.7536   489.5269   478.2163
  16   1   1    0.7349    0.7536   139.0482   120.5530
   1   2   7    0.9023    0.7492  1446.6916  1406.4126
   0  11   3    0.9285    0.7470  3069.5770  3043.9810
   0   1   7    0.9137    0.7443   662.1217   642.0975
   8  10   2    0.8671    0.7385  1045.0142  1023.4011
   4   6   6    0.8880    0.7381  1417.2019  1502.6142
   2  14   3    0.7512    0.7335  1188.5744  1165.6368
   5   3   1    1.9175    0.7312  8317.9302  8687.5302
   2   8   7    0.7633    0.7295   149.3842   158.6545
   7  13   1    0.7698    0.7294   396.7940   397.2503
  15   2   2    0.7609    0.7286   257.0108   238.0498
   1   1   7    0.9110    0.7257  1532.4541  1443.7477
  11  10   3    0.7339    0.7243   218.5979   221.0139
  14   2   4    0.7427    0.7058    46.4016    43.4952
  10   2   4    0.9405    0.7026    33.1972    25.2889
   3   0   7    0.8930    0.6990   775.9609   703.1126
  11   3   6    0.7445    0.6988   501.0716   511.8434
  11   6   2    0.8991    0.6958   170.6090   159.6025
  11   5   3    0.8863    0.6956    23.6320    25.7529
   7  13   3    0.7290    0.6890    70.6131    76.1308
   1   9   6    0.8133    0.6843   238.3010   253.9330
   2   8   4    1.0454    0.6800   397.8953   391.8287
   0   3   7    0.8908    0.6782   558.9266   573.4567
  12   0   2    0.9447    0.6711   488.5636   488.2214
   9   8   2    0.9242    0.6616   377.9457   375.0368
   2   0   0    5.9311    0.6560     9.8557     7.3824
   5  12   1    0.8696    0.6530   889.3786   892.1826
   0  14   2    0.7852    0.6434   570.9571   586.6197
   9  12   1    0.7624    0.6395   391.1011   386.6993
  11   5   2    0.9319    0.6322   907.2245   948.4053
   4  12   2    0.8667    0.6296   821.6472   799.0448
   1  13   2    0.8394    0.6279   392.0176   386.6858
   6   6   5    0.9353    0.6253  3374.7429  3564.6120
   4   1   0    2.8690    0.6226     1.3154     1.0924
   1  14   5    0.6837    0.6194    11.4503    13.3462
  11   9   2    0.7937    0.6188   315.9427   317.6150
  16   5   1    0.7005    0.6173   129.3064   136.5045
   2   7   6    0.8825    0.6168  1099.0359  1130.1468
  11   7   1    0.8889    0.6103   659.0229   680.5390
   2   7   5    0.9917    0.6100    44.9226    44.0369
   8   7   2    1.0352    0.6042   130.9142   151.3263
   4   5   6    0.9196    0.6022    12.6115     9.3059
   4   4   3    1.4796    0.5967    10.1076    10.0736
  12   1   0    0.9848    0.5866    31.2372    31.7532
   5  13   5    0.6901    0.5861    45.3037    49.8490
  10   4   3    0.9742    0.5788  3948.9060  4132.4998
  12   9   1    0.7720    0.5779   160.9063   161.6978
  11   9   5    0.6905    0.5775    24.6947    19.5642
   3   8   5    0.9248    0.5771   761.2887   777.2870
   2  14   0    0.8023    0.5757     5.2195     5.5300
   9   7   6    0.7390    0.5742   292.7918   299.6718
   4   1   6    1.0021    0.5731    50.5469    35.2023
   9   9   1    0.9016    0.5727  1358.0324  1377.3833
   2   0   3    2.0120    0.5701 11768.8591 11374.4141
   3  12   3    0.8443    0.5691    34.0479    32.7659
  13   2   1    0.8921    0.5664   526.9409   505.5864
  12   0   0    0.9885    0.5633  5120.2321  5478.8570
  14   5   2    0.7705    0.5589   665.0480   695.7415
  14   6   2    0.7516    0.5540    45.7029    53.3520
   7  11   1    0.8724    0.5523   432.8503   424.3966
   4  12   0    0.9002    0.5500  3497.5862  3612.7535
   0   2   4    1.5435    0.5499     1.8760     0.9530
  16   2   3    0.6952    0.5481    20.1178    20.8312
   8   9   3    0.8758    0.5435  1365.3938  1294.6076
   2   6   4    1.1977    0.5419     2.6515     6.1470
   3   7   5    0.9748    0.5336    29.2735    29.5263
  12   4   0    0.9334    0.5319  2969.4415  3024.4716
  10   7   1    0.9465    0.5317    73.7356    60.2042
   3   1   7    0.8902    0.5212   525.3610   492.8855
   6   8   4    0.9356    0.5179    21.8845    27.9787
   3  13   4    0.7522    0.5172   679.8184   682.6136
   5   0   2    1.9075    0.5151  7017.0890  7250.7480
   5  11   4    0.8144    0.5122   275.9138   276.0312
   1   9   5    0.8964    0.5104   425.0719   467.2901
  12   9   2    0.7558    0.5104     6.4005     5.1754
   5   2   7    0.8455    0.5101   568.5065   538.5832
   8   6   6    0.7883    0.5080   507.7958   507.0722
  10   2   0    1.1611    0.5026    13.7844    12.3406
   8  12   2    0.7733    0.5015   655.6661   672.7386
   3  13   1    0.8442    0.5005  1300.9446  1278.0718
   5   8   5    0.8829    0.5004   308.2099   311.6656
   4   2   5    1.1531    0.4991     1.8879     0.9292
  11   3   5    0.8066    0.4991   151.4044   135.5013
   3  11   6    0.7294    0.4957   652.8531   669.2802
   4   0   8    0.7742    0.4908  1030.0198  1004.4202
  10   4   2    1.0357    0.4902     4.9573     6.0126
   0  15   1    0.7506    0.4896   291.4820   296.4985
   3   8   6    0.8344    0.4863   798.7916   823.3977
   1   0   8    0.8002    0.4856    54.9541    55.8913
   2   6   0    1.8003    0.4847     1.7254     0.9400
   5   4   8    0.7339    0.4834     5.8764     6.1906
  13   5   2    0.8185    0.4819   137.5444   145.2562
  13   4   3    0.8047    0.4812    31.5391    29.6896
  11   2   4    0.8840    0.4795  1073.2912  1053.7549
   1   5   8    0.7546    0.4785    39.8993    42.0225
   5   5   8    0.7204    0.4760    21.1190    20.2111
   6  11   0    0.9139    0.4757  3695.4963  3768.6635
  12   1   5    0.7813    0.4739  1079.7037  1124.0358
  11   7   3    0.8277    0.4725    16.9729    15.9135
   9   3   5    0.8934    0.4718   303.1549   313.4070
  13   5   5    0.7066    0.4705   104.2059   108.8916
   2  12   4    0.8065    0.4695   154.4139   155.0268
   2   4   7    0.8629    0.4680   213.8779   213.8717
  15   1   3    0.7402    0.4652   154.4968   155.4873
  14   1   3    0.7858    0.4565    10.8169     9.6881
  10   0   7    0.7253    0.4562   223.4243   242.0206
  11   7   4    0.7833    0.4560   751.1588   753.5416
   1  15   2    0.7342    0.4543   456.8002   447.3730
   9   4   4    0.9584    0.4531  2762.1503  2826.2976
  14   8   2    0.7092    0.4526    14.7923    15.4914
   2  12   5    0.7546    0.4503  1249.7192  1232.9119
  10   1   7    0.7238    0.4426     9.8764     8.6003
   8   2   5    0.9564    0.4425    19.9967    21.6324
   8   5   0    1.2410    0.4403    22.9194    21.5674
  13   0   1    0.9034    0.4359   388.6782   383.8563
   5   6   6    0.8664    0.4345   578.9324   592.7478
   3  11   5    0.7875    0.4339    97.8374    98.3386
   2   0   9    0.7078    0.4337   145.2281   136.6922
   8   5   5    0.8921    0.4306  1723.7542  1784.4995
   6   0   7    0.8316    0.4297    88.3812    88.1228
   1  10   5    0.8475    0.4255    85.9779    85.8726
   9   6   4    0.8964    0.4244  1261.6389  1289.8704
   1   0   7    0.9139    0.4238  1813.3685  1691.0044
  13   1   5    0.7421    0.4194   262.2663   252.1343
   8  13   1    0.7466    0.4128   161.7314   166.6934
  14   2   1    0.8309    0.4120   159.3177   150.7251
  10   7   2    0.9171    0.4116   339.2813   350.1586
  12   1   2    0.9414    0.4116    32.9380    34.0831
   3   7   6    0.8705    0.4103   658.0509   695.1151
   4  13   1    0.8296    0.4086   418.9419   426.0524
   2  13   0    0.8628    0.3966  2493.8180  2505.0956
  13   1   2    0.8751    0.3953   527.4593   517.0837
   2  10   2    1.0520    0.3922   188.8754   182.2070
   7   9   4    0.8553    0.3915   777.7582   747.0820
  12   5   2    0.8720    0.3909    86.3167    85.2194
  13   6   2    0.7960    0.3907   348.7735   358.1846
   4   4   8    0.7469    0.3866  1897.4727  1942.9636
  10   3   3    1.0004    0.3837    83.4951    81.9001
  14   3   5    0.6950    0.3825    11.3395    11.1427
   0   5   7    0.8498    0.3818   202.8275   211.9476
   4   6   3    1.2778    0.3798    88.2073    94.0613
   6  10   3    0.8935    0.3791   669.1115   656.1827
   1   4   7    0.8698    0.3766   970.6844  1000.9481
   6   8   2    1.0840    0.3751   104.8303   113.3386
   5   9   5    0.8406    0.3744   101.0049    97.5184
   4   0   2    2.1777    0.3731  9396.6854  9416.0292
  11   1   4    0.8922    0.3706  1133.2698  1161.5418
  14   7   1    0.7457    0.3700   118.5105   120.3003
  11   4   2    0.9616    0.3616    50.4176    51.2555
   9   0   5    0.9195    0.3606    42.4701    46.3097
  13   4   5    0.7193    0.3574    93.6467    95.0078
   2  12   3    0.8552    0.3551  1601.1707  1556.1283
   2   3   5    1.1904    0.3538     2.1894     0.6526
  13   2   3    0.8302    0.3526    21.1495    23.4752
  12   4   2    0.8962    0.3525   717.1862   762.2172
   5  12   2    0.8466    0.3494   576.8605   549.5693
   1   5   6    0.9640    0.3475   117.0801   110.5570
   3  12   5    0.7471    0.3443    80.8679    84.7812
  10   8   3    0.8371    0.3415   670.0519   674.5772
   8   3   7    0.7636    0.3375   153.7376   154.3374
   8  10   0    0.9006    0.3372  1971.1760  2000.7713
   6   4   2    1.4472    0.3367    34.0294    38.1766
  13   4   1    0.8607    0.3366   867.7663   857.3893
  11   2   5    0.8170    0.3321   102.6352   111.9495
  12   3   4    0.8214    0.3306   145.0856   153.2142
  10  11   3    0.7311    0.3297     6.4028     5.7773
   1  11   4    0.8648    0.3296  1723.3425  1697.8038
  15   4   2    0.7411    0.3289   508.2869   467.5732
   9   7   4    0.8621    0.3204   619.9270   619.4312
   0   9   7    0.7412    0.3193   330.5211   361.7223
   2   5   5    1.0975    0.3142    14.8273    15.3768
  14   3   3    0.7712    0.3122     2.5230     2.2589
   4   7   0    1.4214    0.3114     4.3271     3.9697
  14   0   3    0.7877    0.3104  1460.9144  1362.3921
   5  10   4    0.8625    0.3085   591.3006   581.4918
  14   4   2    0.7870    0.3076    24.6486    24.0044
  12   7   2    0.8160    0.3062   105.0855   106.9654
   6   2   8    0.7369    0.3045     0.8454     1.0765
   2   0   6    1.0524    0.3020    18.7455    22.6270
   6   5   3    1.2226    0.3020    11.0150    12.1677
   1  13   4    0.7646    0.2969   928.7625   896.4005
  14   5   3    0.7441    0.2961    21.8478    19.9253
   3   1   1    3.2270    0.2952  8125.6901  8191.8222
   6  13   0    0.7979    0.2951   969.2862   972.7558
  10   0   0    1.1862    0.2881    28.4668    30.8109
   1  13   1    0.8618    0.2868   440.1389   432.5607
   7  11   2    0.8492    0.2852   375.8407   364.8816
   3  11   4    0.8470    0.2850   733.5775   717.8918
  12   5   1    0.8972    0.2825   303.5508   311.3213
   9   0   7    0.7525    0.2823   773.3696   761.3649
   6  14   2    0.7297    0.2813    12.6709    13.6436
   7   4   7    0.7755    0.2812   801.9207   796.5561
   2  12   6    0.7030    0.2799    24.3881    25.0506
  14   7   3    0.7084    0.2779     0.9120     1.1012
   8  12   3    0.7466    0.2760     2.7978     3.4808
   8   0   6    0.8674    0.2752   668.4958   632.0343
  12   7   3    0.7849    0.2739  1675.2541  1655.1524
  11   0   5    0.8256    0.2714   103.6454   105.8263
   8   5   6    0.8101    0.2699     3.9503     4.4772
   1  12   3    0.8619    0.2688   318.3463   320.6052
  16   0   3    0.7005    0.2657    38.0997    35.1715
   4   2   9    0.6881    0.2630    77.8189    65.4845
  10  10   2    0.7941    0.2611     6.0674     6.8374
  14   9   1    0.6989    0.2607     3.4009     4.2846
  12  11   0    0.7134    0.2596    13.3661    12.0075
   9   9   4    0.7919    0.2594   591.5569   602.0037
   6   3   4    1.1830    0.2587     1.6164     1.0650
  10   0   2    1.1126    0.2585     6.1791     8.2331
   1   1   8    0.7982    0.2544    35.3335    38.4326
   2   3   7    0.8809    0.2544    53.0473    57.7184
   8   5   7    0.7373    0.2540   157.7626   157.8411
   8   0   5    0.9703    0.2536    39.5575    40.0145
  10   9   5    0.7165    0.2514     2.5581     1.6730
  10   3   6    0.7773    0.2493   717.3257   726.8580
   5  14   2    0.7454    0.2488   597.1817   599.1449
   6   7   7    0.7398    0.2484    15.5952    14.6895
   8   3   0    1.3803    0.2481    28.9949    33.7795
  12   6   1    0.8678    0.2470     5.2968     4.5008
  12  10   0    0.7451    0.2416  2128.1345  1983.0506
  12   2   1    0.9628    0.2416     5.8191     7.7161
   4   3   0    2.3330    0.2403     2.2239     0.5183
   3  14   3    0.7438    0.2393   221.0826   215.5717
   4  13   4    0.7418    0.2388    91.8072    92.1943
  11   6   3    0.8579    0.2387   334.1193   337.4906
  12   7   4    0.7468    0.2367   123.8304   127.1525
   9   4   6    0.7969    0.2353   256.2042   260.6711
   4  10   3    0.9490    0.2274    29.5788    25.0231
  10  10   3    0.7653    0.2263  1849.1949  1853.9934
   4   4   7    0.8367    0.2258     7.8895     6.2063
   3   2   7    0.8821    0.2251   335.0556   317.4962
  10   1   6    0.7923    0.2219   650.9479   663.1531
   7  13   2    0.7537    0.2208   501.4473   504.6486
   4  14   1    0.7754    0.2204    14.7263    11.5073
  13   1   4    0.7912    0.2204   588.9835   564.2311
   2   0   8    0.7948    0.2195     2.5951     3.9809
  12   8   0    0.8108    0.2192  1135.8840  1138.9555
  10   3   7    0.7123    0.2185     6.7490     8.2005
  10   7   0    0.9570    0.2183  5553.5762  5771.8041
   7   4   6    0.8616    0.2177   720.5750   730.7010
   0   8   6    0.8536    0.2171   374.5019   370.3491
   6   0   5    1.0764    0.2162  8773.5680  8617.6438
   2   5   7    0.8412    0.2109   338.1748   348.2452
   5  14   1    0.7610    0.2098   509.2051   519.9867
   1  15   1    0.7491    0.2095   896.0912   908.0292
   0  10   0    1.1337    0.2082 11639.3319 11286.6068
   3  12   2    0.8834    0.2059   134.3255   123.7400
   8   5   2    1.1574    0.2050   852.5670   825.8533
   4   5   0    1.8012    0.2049     6.9866     6.5092
  11   4   4    0.8534    0.2045  1237.2151  1251.1760
   3  13   3    0.7912    0.2041    43.3751    42.6684
   2   2   6    1.0348    0.2027    17.0394    13.5061
   8   2   1    1.3999    0.2019   601.3873   607.8757
  10   4   4    0.9040    0.1990    17.9553    17.4144
   8   4   7    0.7518    0.1989    14.5933    12.2623
   6  12   1    0.8450    0.1934   299.0714   294.4089
  13   6   5    0.6920    0.1928    34.4673    26.8927
   7   4   8    0.7023    0.1895     3.9507     4.4663
   2   1   1    4.0657    0.1852     5.2171     3.7422
   7  11   3    0.8143    0.1824    96.0241    95.6620
  12   5   3    0.8344    0.1820   915.8809   894.5983
  13   1   1    0.9005    0.1819   657.7340   644.5928
   8   2   3    1.1914    0.1802    78.3222    78.6347
  13   3   2    0.8549    0.1798   256.4634   254.7862
   8   8   5    0.8006    0.1776    40.0949    41.6815
   4   9   6    0.7861    0.1771     4.7481     2.4863
   8   2   6    0.8574    0.1766   748.7258   741.8693
   4   2   7    0.8655    0.1747    51.5355    50.4532
  14   8   0    0.7272    0.1742    13.4946    12.7717
  13   0   5    0.7437    0.1733    20.9523    21.3503
   4   9   5    0.8603    0.1728  1458.1588  1457.7690
   6   9   1    1.0481    0.1709     3.7232    12.5138
  12   8   2    0.7860    0.1702   785.4952   787.1332
   2   3   9    0.6957    0.1665     5.6042     6.9865
   6   3   3    1.3552    0.1654     8.7740     7.0402
   6  13   3    0.7476    0.1653     2.3247     1.5282
   6  13   1    0.7918    0.1651    44.4147    45.6817
   3   5   7    0.8308    0.1641   828.4212   843.9217
   6   0   2    1.6831    0.1641   861.1881   798.8404
   8   7   4    0.9036    0.1608   563.4815   564.3636
  10   8   4    0.7912    0.1607    19.6440    19.4776
  14   2   2    0.8108    0.1570     4.9406     3.5093
  10   5   7    0.6908    0.1566    10.3294    10.0494
  10   6   2    0.9587    0.1543     1.0280     1.2480
   4   5   4    1.1979    0.1540   125.2782   130.9309
   5   1   8    0.7581    0.1536    16.8121    18.3822
  12   1   3    0.8945    0.1525  1550.5690  1539.2002
   8   5   4    0.9815    0.1524    38.2254    45.3762
   8   2   7    0.7724    0.1522    42.1719    38.5070
  14   5   0    0.7937    0.1521  2112.3872  1972.6007
   7   5   6    0.8400    0.1507   318.0142   303.5378
   6   8   5    0.8572    0.1502  1807.0873  1803.8527
   6   3   1    1.6899    0.1493  1173.9164  1108.9886
  12   2   3    0.8863    0.1470     1.1132     0.9423
   4   9   2    1.0904    0.1467     0.9884     0.5779
  13   7   3    0.7452    0.1466   389.0101   393.4360
  16   5   2    0.6883    0.1459    29.2691    30.2479
   2   4   0    2.5572    0.1452    16.7356    17.2278
   6   4   8    0.7189    0.1451     1.7510     1.0622
   2   1   3    1.9810    0.1437    22.8250    21.1628
  14   6   0    0.7731    0.1437    14.3328    14.3537
   4  14   2    0.7590    0.1425   843.2520   805.8447
   8   3   8    0.6935    0.1423     1.5486     1.2445
   8  11   3    0.7869    0.1399  1551.1373  1535.1978
  12   6   5    0.7234    0.1392     3.6966     2.2353
   0   0   8    0.8021    0.1387  1458.9453  1445.5069
   4   2   4    1.3692    0.1376     1.5908     0.8066
   4   2   1    2.4317    0.1365  1236.9869  1162.0877
  11   3   4    0.8709    0.1346  1846.3096  1910.3733
  15   5   3    0.7050    0.1339    85.1514    88.8021
   6   5   6    0.8688    0.1327  1115.4725  1138.0397
  11   8   1    0.8506    0.1293  1527.9670  1532.4776
   2   1   9    0.7065    0.1287    27.7136    29.5926
   6   7   6    0.8134    0.1267   513.1964   513.4926
   5  15   3    0.6825    0.1243   152.8476   168.2769
   1   8   7    0.7680    0.1237   958.5885  1011.6118
   4   0   1    2.6919    0.1234  2225.8570  2115.2477
   8  10   3    0.8300    0.1224    78.6346    78.7202
  10  12   0    0.7390    0.1218     7.0579     6.8444
  10   5   5    0.8131    0.1200    10.2707    10.3998
   2   4   6    0.9866    0.1195   361.0213   357.0728
   1  11   5    0.8017    0.1152   121.0297   120.6169
   2  12   2    0.8959    0.1146   119.5249   130.0197
   6   3   5    1.0352    0.1130    12.5328    17.5208
  10   6   6    0.7322    0.1128    17.1625    16.2706
   4   9   4    0.9397    0.1125     3.3866     6.0275
   6   2   6    0.9279    0.1116    10.2383     6.3821
   1   2   8    0.7924    0.1104    15.7917    17.2177
   0   6   4    1.2229    0.1100     5.7143     4.9629
   3  14   2    0.7701    0.1093   603.9757   587.6069
  14   0   1    0.8400    0.1092    72.1089    72.0656
  12   2   5    0.7758    0.1085    10.5602    10.4500
  10   6   4    0.8514    0.1082    24.9960    32.5959
  12   6   3    0.8106    0.1081     4.1522     3.6716
   8   4   5    0.9180    0.1081     0.5289     0.5690
   9  11   1    0.8055    0.1071   621.9421   599.2348
   5   6   8    0.7049    0.1064     9.0539    10.9035
   3  10   5    0.8307    0.1038    99.6425   103.0806
   4   0   3    1.7347    0.1023   536.5854   487.2337
   8  10   5    0.7372    0.1012     2.1706     0.9532
  12   4   1    0.9237    0.1012   306.1503   318.8529
   2  10   6    0.7713    0.1008   123.0711   129.6424
   6   2   0    1.8667    0.1007    48.2613    52.9651
  12   4   3    0.8555    0.0985     5.4371     6.6816
   4   0   4    1.4109    0.0984     2.1924     1.0070
   6   0   0    1.9770    0.0973    12.4326    13.1351
   5  13   2    0.7931    0.0960   537.2120   540.9386
  13   0   4    0.7931    0.0959  1029.4355   992.2694
   9   3   6    0.8111    0.0955   561.1115   580.4882
   4   8   5    0.9058    0.0953     5.4326     6.9455
  10   4   5    0.8326    0.0944  1001.6727   993.5310
   4   6   1    1.5465    0.0942   230.7723   185.4953
   5  12   3    0.8120    0.0932    49.7149    48.7212
   1   6   7    0.8227    0.0921   997.5308  1023.1941
   1  14   3    0.7558    0.0917    79.1609    73.7194
   3  14   1    0.7873    0.0907   681.2894   676.1039
   4   8   6    0.8203    0.0907  1173.9452  1216.7836
   8  12   0    0.7968    0.0902  1288.9523  1269.5310
   6   4   6    0.8927    0.0894   155.5295   153.7898
   2   6   2    1.5700    0.0887   677.7731   621.1945
  13   2   2    0.8673    0.0884   977.7506   944.5989
   0   7   7    0.7977    0.0877   516.0938   549.0243
  12   8   1    0.8044    0.0863    52.8257    58.0157
  12   8   3    0.7581    0.0863     7.5949     6.6156
  14   1   2    0.8171    0.0861   949.7594   893.7630
  10   7   5    0.7672    0.0859     1.2897     0.4966
   4   1   2    2.1386    0.0859    12.8046    11.4009
  10   3   1    1.1146    0.0850    77.9524    87.5026
  14   4   0    0.8118    0.0835    33.6319    34.0082
  10   9   3    0.8008    0.0831    14.5442    16.8623
   8   0   7    0.7797    0.0825   156.1993   165.3393
   6  12   3    0.7918    0.0825  1339.8492  1317.1526
   8   3   4    1.0463    0.0818   911.0834   929.7883
   2   9   7    0.7355    0.0817    22.3775    26.2491
   9   4   5    0.8746    0.0812    44.7939    44.1182
  16   3   2    0.7095    0.0811   101.2407    97.4982
  14   3   2    0.8006    0.0810   800.3056   843.2562
   1   4   8    0.7701    0.0806    27.4785    28.4572
   0   2   8    0.7941    0.0800  1783.2439  1730.8134
   3   0   8    0.7861    0.0794    29.0804    30.9406
   4   7   4    1.0638    0.0793   532.1919   556.0983
   7  12   2    0.7992    0.0792   778.8401   776.2487
   8   7   0    1.0936    0.0788    12.3479    11.2789
   5   5   7    0.8000    0.0765   708.1104   710.4208
  12   4   5    0.7548    0.0762    34.7108    31.3083
  10   2   5    0.8610    0.0749  1310.7125  1359.2765
  10   1   1    1.1603    0.0719    10.4524     9.8511
   4   7   6    0.8546    0.0718     3.1970     2.6482
   0  13   1    0.8641    0.0716   111.3301   111.7301
  12   3   0    0.9563    0.0709    36.9656    37.3521
   0   8   4    1.0620    0.0705     5.0801     6.3115
   6  12   2    0.8238    0.0699    56.8182    58.7771
   8   4   3    1.1195    0.0697    66.7872    66.2128
  12  11   2    0.6964    0.0687    21.2584    22.7095
   6   4   4    1.1404    0.0679     9.4302     7.5500
  13   5   1    0.8392    0.0672   798.7792   800.0667
   2   0   4    1.5485    0.0669   773.0405   680.4969
  12   7   0    0.8438    0.0662    28.8696    30.9504
   9   0   6    0.8304    0.0658   547.9017   510.5846
  12  10   3    0.7036    0.0649     1.6709     0.6246
  13   4   2    0.8384    0.0648   684.0726   682.3658
  10   4   6    0.7648    0.0648     0.8957     0.9123
  14   4   4    0.7243    0.0645    10.4021    11.0433
  10   9   1    0.8559    0.0640     0.3462     0.8278
   8  13   2    0.7319    0.0634     5.2172     2.9249
   4   5   7    0.8169    0.0631   217.0083   223.5033
   4   8   3    1.0975    0.0617     3.5170     1.1040
  12  10   1    0.7401    0.0613    84.3499    90.7689
   9  10   1    0.8519    0.0611   375.5821   367.1116
  12   3   2    0.9165    0.0609    45.0470    52.6242
   4   4   4    1.2631    0.0599     2.0685     1.8211
   9   1   6    0.8282    0.0597   265.9957   259.8465
  10   9   2    0.8339    0.0595   573.0567   581.2242
   7   9   5    0.7941    0.0586   287.3743   297.2978
   2  11   5    0.7963    0.0584     0.9271     0.3705
   8   8   1    1.0117    0.0572   473.9357   497.9496
   7  12   3    0.7699    0.0572   219.2722   214.3036
   8  14   1    0.7064    0.0571    15.5923    11.2336
  12   3   3    0.8730    0.0558  2393.3001  2501.1802
  10   8   2    0.8751    0.0549    55.6365    58.1295
  13   7   2    0.7716    0.0544   513.6120   506.4143
   1  10   6    0.7763    0.0540   478.3465   505.7664
   2   7   7    0.7906    0.0538    50.3995    49.6510
  11   8   3    0.7964    0.0537   209.8928   206.5366
  10  12   2    0.7201    0.0534     2.6057     2.2871
  12   6   0    0.8759    0.0531  2645.6037  2794.9509
   8   1   6    0.8648    0.0525    14.3721    13.0885
   5   9   6    0.7710    0.0525   415.0341   417.5998
   6   2   4    1.2166    0.0524   186.8693   197.7579
  10   1   3    1.0330    0.0522    14.5971    12.3420
   2   8   6    0.8449    0.0520   154.3300   166.5188
   1   1   2    2.9875    0.0517  8098.6977  7476.5251
   8   6   1    1.1477    0.0517    58.8254    45.5241
  13   6   1    0.8150    0.0516   386.5083   383.4500
   5  10   5    0.7999    0.0512   178.2396   183.9878
   8  11   4    0.7485    0.0505    27.0429    21.0150
  11   9   1    0.8126    0.0502   697.7804   671.4296
   7  12   1    0.8184    0.0497   660.2880   647.6168
   2  16   0    0.7035    0.0482     2.1455     2.2940
   4   7   2    1.2996    0.0482   246.5978   263.1086
   2   2   0    4.0979    0.0479     1.2296     0.0833
   2  15   1    0.7447    0.0476    89.2127    96.9893
   8  11   0    0.8463    0.0466     2.8828     2.5045
  10   8   0    0.9096    0.0461     8.4753     9.3664
   8   9   4    0.8238    0.0461     7.5748     8.0810
   8   9   0    0.9600    0.0458    32.1130    30.4668
  14   2   0    0.8380    0.0446    22.3113    22.5222
   8   8   3    0.9240    0.0442    68.2030    65.3626
   6   1   7    0.8294    0.0434     2.4511     1.8027
   6   7   1    1.2296    0.0431    46.5335    51.8442
   4  11   0    0.9735    0.0430    11.5699    10.0455
  11   5   4    0.8325    0.0427  1494.1398  1417.1001
   7   7   5    0.8649    0.0420   415.6552   428.3787
   6   0   8    0.7432    0.0416     1.7361     0.9583
   2   1   8    0.7929    0.0405  1760.0110  1704.7043
   6   1   4    1.2382    0.0401     1.4057     0.6618
   9   6   5    0.8268    0.0391    78.2748    79.5533
   3   5   8    0.7427    0.0386    20.7921    21.9242
   4  12   1    0.8914    0.0385     0.9087     0.3465
   2  11   3    0.9173    0.0381    59.5632    65.6389
  12   0   5    0.7831    0.0379     0.9331     1.0439
   8   4   1    1.2871    0.0374   744.3663   746.0019
   6  12   4    0.7527    0.0372    19.8083    24.5229
   6   6   6    0.8420    0.0365     9.7005     9.1237
  10  10   4    0.7298    0.0353    51.6788    48.2021
  15   1   1    0.7830    0.0349   284.7883   288.5772
   6  13   4    0.7144    0.0349     2.9817     2.7021
  16   4   1    0.7128    0.0348    14.2163    11.9112
   4  10   5    0.8168    0.0337     5.0140     5.4180
   6   9   4    0.8857    0.0334     1.6007     1.2558
   8   7   6    0.7646    0.0324    10.3864     9.6139
   2   6   7    0.8169    0.0308   238.4268   246.5185
   6   9   5    0.8183    0.0305    26.7751    29.4726
   9   1   5    0.9164    0.0296    47.0280    44.9450
   7   0   6    0.9044    0.0294   153.1466   157.6293
   8   0   3    1.2186    0.0284   613.7410   630.9663
   6   8   0    1.1518    0.0281    15.0429    12.2488
   2  13   2    0.8332    0.0280   642.4263   618.6531
  12   8   5    0.6854    0.0280     0.6032     0.5483
   7   3   8    0.7120    0.0278     4.0081     3.9672
   5   2   8    0.7531    0.0273     0.8191     1.3564
  14   3   1    0.8200    0.0268   344.1964   351.4546
  12   5   0    0.9061    0.0255    23.4630    23.7055
   4   3   7    0.8531    0.0255   131.3954   126.5824
   4   0   5    1.1778    0.0255     1.3515     0.1960
   5  13   3    0.7645    0.0247    92.3626    89.7727
   4  15   2    0.7140    0.0245     1.4514     0.5371
   6   4   7    0.7980    0.0244   278.3098   280.6462
   3   4   8    0.7575    0.0241    24.1003    26.5065
   9  11   2    0.7871    0.0239   379.5807   375.1585
   4   9   0    1.1594    0.0239     2.7223     1.3517
   9   5   5    0.8521    0.0237   106.6310   105.0940
   2   2   8    0.7871    0.0236     0.6414     0.4318
   2   6   8    0.7326    0.0235     4.9761     4.5237
  12   9   0    0.7777    0.0233    12.0243    12.2830
   6   8   6    0.7837    0.0229    14.2358    14.8382
   8   4   6    0.8294    0.0224   607.7220   606.8407
   7   0   8    0.7250    0.0220    -0.0767     0.5838
  11   8   2    0.8290    0.0217   420.9286   431.0923
   4   1   4    1.4001    0.0216    24.4704    40.6601
   2  16   2    0.6872    0.0215    73.3802    80.4197
  10   9   0    0.8636    0.0214  1867.3039  1865.6174
   8   3   6    0.8454    0.0214   321.0863   323.5121
   6   6   8    0.6916    0.0213     1.1486     0.4699
   7   6   6    0.8158    0.0211   257.8582   255.0951
   4   0   9    0.6932    0.0210     9.9259     9.5678
  10   3   5    0.8488    0.0209     3.0306     1.6935
   6  11   5    0.7444    0.0208     2.2281     1.3245
  11   1   5    0.8234    0.0207    21.4241    19.9032
   4  12   5    0.7369    0.0206     1.7706     1.1345
   4  10   1    1.0448    0.0201   484.4493   505.6952
   2   5   3    1.5049    0.0201   343.8342   327.7452
  12   5   4    0.7890    0.0201     4.0769     3.7152
   8   0   1    1.4447    0.0194   484.0157   471.5843
   2   6   6    0.9194    0.0194    34.8565    38.1252
  10   0   4    0.9538    0.0189   138.0251   165.4779
   2   3   4    1.4329    0.0187     1.8460     0.5228
   4   6   5    0.9995    0.0184     1.5826     0.3961
  10   8   6    0.6929    0.0183    -0.9832     0.3034
   5   3   8    0.7449    0.0180     1.0243     1.2208
   4  11   2    0.9316    0.0178    56.8552    63.9552
   1  13   3    0.8057    0.0178   236.8606   227.8021
   3  12   4    0.7973    0.0175   645.8675   626.6905
   2   9   4    0.9772    0.0174     1.0425     0.3798
   8   6   4    0.9434    0.0172     3.3060     3.2334
   6   2   7    0.8228    0.0170   318.0251   309.2853
  14   0   4    0.7492    0.0165    93.8808    99.3368
   3   2   8    0.7786    0.0163    21.3003    20.6612
   2   3   3    1.7760    0.0162    21.1284    19.3439
   2   9   5    0.8888    0.0160    21.9372    25.0777
   6  11   4    0.7941    0.0159     2.3694     2.0296
   6  12   0    0.8524    0.0157     5.6793     5.6845
   6  10   2    0.9403    0.0157     0.4191     0.6648
   2   8   0    1.3783    0.0155     8.9533     6.8937
   8  11   2    0.8183    0.0155   146.7011   148.3557
   6   0   6    0.9406    0.0154     0.4057     0.3308
   2  13   1    0.8551    0.0152   475.4546   487.7569
   0  13   3    0.8075    0.0151  2440.7635  2447.7138
  10   6   0    1.0046    0.0150    25.4448    24.1477
   5   3   7    0.8340    0.0149   793.2950   753.5291
   4   6   7    0.7946    0.0149     1.4037     1.2901
   7   2   7    0.7982    0.0146  1040.3962  1044.1967
  13   3   1    0.8786    0.0144   477.3414   492.3320
  10   1   5    0.8685    0.0138     2.4438     2.1331
   6   7   5    0.8965    0.0137    56.9953    57.3829
  16   1   2    0.7209    0.0135    -0.8096     0.6275
   3   6   8    0.7258    0.0133    23.3968    26.2890
   8   6   7    0.7207    0.0132     2.2392     2.0479
   3   4   7    0.8517    0.0127   493.9514   474.8068
  14   1   1    0.8377    0.0127     6.1487     5.4947
   2   5   4    1.2787    0.0126     1.5575     0.5353
   4   1   7    0.8732    0.0124   104.4934    99.7219
   2   8   2    1.2664    0.0124   299.5991   286.0288
   1   7   8    0.7174    0.0122     9.3518    10.5511
   3   3   7    0.8690    0.0119   525.8363   504.3268
   8   1   0    1.4703    0.0119    37.0983    39.4559
   6  11   3    0.8404    0.0117     2.1297     2.1635
  14   6   4    0.6965    0.0115     4.6415     6.9859
  12   6   4    0.7688    0.0114     4.8871     3.2813
   9   0   8    0.6852    0.0113     0.5064     0.5597
   7  10   5    0.7595    0.0113   154.5079   159.1411
   6  10   5    0.7806    0.0112  2288.1649  2263.6829
   8   4   4    1.0164    0.0111     2.4749     1.9521
   6   5   7    0.7807    0.0104    34.5406    37.0018
   1   7   7    0.7959    0.0101  1291.1257  1322.3030
   6  10   0    0.9835    0.0098    12.3164    12.0576
   4   5   2    1.5706    0.0098   875.6293   797.2954
  12   7   1    0.8366    0.0095   193.6871   199.4104
   1  14   1    0.8016    0.0095   709.5795   702.2874
   9   8   4    0.8270    0.0093   756.0514   750.6771
   5   7   6    0.8353    0.0092   252.4749   264.8960
  10   5   1    1.0372    0.0087   157.1527   171.4327
   6   6   2    1.2568    0.0087    35.8542    21.4539
   6   5   5    0.9724    0.0086    15.1898    15.5775
   3   1   8    0.7842    0.0083    20.3533    19.6248
   8  10   1    0.8919    0.0081   395.9616   401.6035
  13   1   3    0.8370    0.0081   368.8784   374.0650
   2   1   7    0.9030    0.0080    11.0381    15.6430
   4   3   2    1.8868    0.0079     1.0738     0.2137
  10   7   3    0.8735    0.0078    19.5531    18.2641
   2  10   0    1.1135    0.0078     2.1998     0.9707
   1  12   4    0.8121    0.0077  1384.8989  1395.0726
  14   3   0    0.8268    0.0077  2148.4306  2338.4430
   6   1   5    1.0716    0.0075    79.9187    85.8958
   5   8   6    0.8032    0.0073   589.7226   608.5939
   3   3   8    0.7696    0.0073    18.8579    17.4069
   2  10   5    0.8410    0.0072   965.5969   991.4929
   5   7   8    0.6879    0.0072     1.3803     1.6041
   2   7   1    1.5180    0.0071  1554.3372  1448.4603
  12   2   4    0.8324    0.0069     3.0158     1.5084
   4  15   0    0.7324    0.0066     1.8948     1.7028
   4   7   8    0.6985    0.0065     2.4050     0.8985
   7   1   8    0.7235    0.0064     1.0863     0.3930
   4  11   6    0.7199    0.0063     5.3956     3.0199
   2  13   4    0.7599    0.0063     1.0296     0.6725
  14   0   2    0.8192    0.0062   243.1218   226.1702
   1   6   8    0.7369    0.0061    35.2576    38.8548
   2  14   2    0.7784    0.0059    97.1257    94.1018
   6   9   3    0.9514    0.0058     7.1044     5.1446
   8   9   2    0.9197    0.0058    14.4051    13.4740
   0   0   4    1.6041    0.0057     2.5020     0.5555
   2  13   5    0.7160    0.0057     0.8080     0.4574
   2   9   1    1.2101    0.0056     0.4793     2.2505
   5  13   1    0.8119    0.0053  1019.2674  1012.2455
   2  12   0    0.9330    0.0053     1.1906     0.0683
   2  13   3    0.8001    0.0052     5.0986     4.8680
   8  12   1    0.7907    0.0052     0.6324     0.0851
   0  14   0    0.8098    0.0052  3819.5178  3948.2322
   5   4   7    0.8186    0.0052   591.9302   576.4198
   7  10   4    0.8125    0.0052   594.7132   583.2555
  15   3   1    0.7685    0.0051   713.4954   671.0309
   3  13   2    0.8231    0.0049   355.9656   343.1084
   4   0   7    0.8758    0.0049   132.1470   125.4353
   2  11   1    1.0029    0.0048   334.0257   324.1359
   4  13   0    0.8366    0.0044     2.4178     0.1458
   2  10   4    0.9147    0.0043   145.8128   164.6335
   4   8   7    0.7450    0.0042     1.7010     1.3297
  10   5   3    0.9433    0.0041    12.0184    12.6897
   2   9   6    0.8076    0.0040   669.0324   704.6632
  12   6   2    0.8450    0.0039   541.1476   536.8074
   6   7   3    1.0810    0.0038    28.2652    30.7070
  15   0   2    0.7678    0.0037   564.0017   522.7190
   8   9   6    0.7144    0.0037     0.9027     0.4948
   7   3   7    0.7885    0.0035   576.9868   573.2898
  12   5   6    0.6913    0.0034     2.3236     1.9281
   0  11   5    0.8036    0.0030  2179.6023  2264.1830
   4  10   7    0.6931    0.0029     3.9132     3.6851
  10   2   2    1.0918    0.0028    49.1496    50.7879
  14   0   0    0.8473    0.0028    22.0058    23.0649
   8   0   4    1.0889    0.0026     8.0029     8.0658
   6  13   2    0.7743    0.0025  1330.5111  1322.0718
   2   4   4    1.3589    0.0025     0.6295     0.1670
   9  10   2    0.8302    0.0024   406.7981   397.2852
   4   6   4    1.1305    0.0022     0.7804     0.3206
   7   5   8    0.6905    0.0021     0.9514     0.5384
   6  11   1    0.9048    0.0021   144.3293   138.1319
  14   5   1    0.7877    0.0021     0.9747     2.0710
   9   8   5    0.7713    0.0020    92.6142    91.2566
   8  13   0    0.7517    0.0020     5.5388     7.8793
  10   9   4    0.7604    0.0020     0.0887     0.1247
   0  14   4    0.7229    0.0020     2.0071     1.1145
  10  10   0    0.8196    0.0019     9.4663     9.2184
  10   4   0    1.0942    0.0019     7.6868     7.4557
   7   2   8    0.7191    0.0018     6.5577     5.5853
   4   3   4    1.3218    0.0018  1180.8192  1196.2680
   4   4   1    1.9518    0.0017  1202.0629  1119.4781
   4  11   4    0.8322    0.0017     5.1844     4.1671
   3   9   6    0.7984    0.0016   430.8984   440.1351
   6  14   0    0.7494    0.0016     0.3585     1.6028
   4  13   2    0.8096    0.0016     5.8828     6.4749
   0   4   4    1.3960    0.0015     3.2951     2.0593
   6  10   4    0.8384    0.0015     2.5954     1.6871
   3   7   8    0.7072    0.0014    11.4106     9.9650
   6  15   1    0.7017    0.0014    13.5769    16.8235
   6  10   6    0.7239    0.0013    29.7531    29.9696
   2   1   4    1.5342    0.0013     1.3669     0.5952
  12   4   4    0.8067    0.0013     1.7569     0.8375
   2   2   4    1.4937    0.0012  2190.6441  2020.4934
   6   9   7    0.6940    0.0012     1.3859     0.6459
  16   2   1    0.7303    0.0012     1.5566     0.1880
  12   0   3    0.8973    0.0012    45.0466    41.3610
   2  15   3    0.7075    0.0010     0.8654     0.1318
   2  14   4    0.7176    0.0009    10.7838     9.7273
   4  10   4    0.8837    0.0009     0.9308     0.1716
   1   3   8    0.7829    0.0008    12.0411    13.7748
  10   5   4    0.8792    0.0008     1.2784     0.0671
   6   3   7    0.8122    0.0008    26.6702    27.7094
   6   1   1    1.8637    0.0008     0.2843     0.0882
   4   4   5    1.0876    0.0008    14.4010    14.6038
  11   6   4    0.8088    0.0008   758.2537   722.7908
   1   5   7    0.8476    0.0008   508.9897   515.0309
   9   2   6    0.8217    0.0008   413.3267   403.9163
  10  11   1    0.7723    0.0008    20.6604    22.7401
   4  14   4    0.7023    0.0007     1.0695     0.3146
  14   5   4    0.7114    0.0007     1.7832     0.4502
  10  11   4    0.7000    0.0007     1.0245     0.3912
   2   7   3    1.2616    0.0006    42.2307    40.2928
   6   7   4    0.9874    0.0006     0.5795     0.0136
   2   1   5    1.2467    0.0006   119.4697   116.8784
   8   7   5    0.8324    0.0006  1250.7908  1233.3756
   7   1   7    0.8042    0.0005   603.5885   600.8751
   4   8   4    0.9999    0.0005     3.2031     2.6684
  13   3   3    0.8193    0.0005   209.7655   209.3180
   9   1   8    0.6839    0.0004     0.2159     0.2711
  10   0   6    0.7943    0.0004    63.8434    61.2336
   6   0   4    1.2457    0.0004     2.1262     0.0504
   4  14   3    0.7338    0.0004     2.0133     1.1958
   0  12   4    0.8140    0.0004     1.0860     0.1942
   1   8   8    0.6968    0.0004     4.4919     2.6531
   8   1   7    0.7778    0.0004   237.1698   241.0677
   8  12   4    0.7136    0.0003     0.7018     0.5020
   8   8   4    0.8634    0.0003     1.2828     0.4669
   4   5   8    0.7327    0.0003     0.6385     0.3061
   4   3   8    0.7585    0.0003     3.9906     3.8461
  10  10   1    0.8130    0.0003   207.3885   205.2063
   4   1   8    0.7724    0.0002     1.3236     0.3491
   4  16   1    0.6852    0.0002     1.0391     2.1274
   3   8   8    0.6874    0.0001     6.0687     6.6667
   4  12   3    0.8297    0.0001     1.7063     1.0110
   8   2   4    1.0693    0.0001     2.0696     1.5983
  12   8   4    0.7236    0.0001     0.3851     0.0953
   6   6   4    1.0400    0.0001    17.4182    33.7947
   8  10   4    0.7853    0.0001     2.2640     1.6439
   8   1   4    1.0839    0.0001    62.8613    80.8268
  12   0   1    0.9770    0.0001     1.2184     1.4119
   5   1   7    0.8526    0.0001   422.0808   401.6375
   2   8   8    0.6932    0.0001    -0.6756     0.0348
  12   9   4    0.6998    0.0001     5.1602     4.3385
  14   1   0    0.8449    0.0001  1037.6225  1055.5022
   4   8   1    1.2540    0.0000   508.3929   522.0303
   2  14   1    0.7961    0.0000   255.0733   257.4613
   6   5   4    1.0918    0.0000     0.9538     0.3920
   2   7   4    1.1192    0.0000     0.8610     0.0184
   4   3   6    0.9721    0.0000   176.2431   186.8910
   0  10   4    0.9258    0.0000     1.2246     0.0142
  10   1   4    0.9504    0.0000     0.8053     0.0364
  14   1   4    0.7476    0.0000    -0.2553     0.0494
   2   4   8    0.7653    0.0000     1.6419     1.4960
   4  12   4    0.7850    0.0000     0.9607     0.0026
   8   6   3    1.0241    0.0000   187.4511   202.5320
  10   7   4    0.8218    0.0000     0.6179     0.0406
   2   9   3    1.0677    0.0000     1.6183     0.9306
   2  11   4    0.8580    0.0000     1.2862     0.8350
  14   3   4    0.7349    0.0000    -0.0478     0.0768
  10   3   4    0.9248    0.0000     0.5235     0.0003
  10   2   6    0.7866    0.0000     1.2466     0.5811
   8  11   1    0.8390    0.0000   184.0369   178.1307
  11   5   5    0.7758    0.0000   139.3651   134.9503
   2   4   2    1.9997    0.0000    13.7741    13.4067
